# Supplementary material for: Detection of Left Atrial Enlargement Using a Convolutional Neural Network-Enabled Electrocardiogram
Source: Front Cardiovasc Med. 2020 Dec 17;7:609976. doi: 10.3389/fcvm.2020.609976 (PMC7773668; doi:10.3389/fcvm.2020.609976)
Supplement: Supplementary file 3 [file Data_Sheet_3.ZIP › normal2/1802018037_11176_0000002L.XML]

<?xml version="1.0" encoding="Windows-1252"?>
<!DOCTYPE RestingECG SYSTEM "restecg.dtd">
<RestingECG>
   <PatientDemographics>
      <PatientID>1802018037</PatientID>
      <PatientAge>68</PatientAge>
      <AgeUnits>Years</AgeUnits>
      <Gender>Female</Gender>
      <PatientLastName>hanxiaozhen</PatientLastName>
   </PatientDemographics>
   <TestDemographics>
      <DataType>Resting</DataType>
      <Site>1</Site>
      <AcquisitionDevice>MAC55</AcquisitionDevice>
      <Status>Unconfirmed</Status>
      <Priority>Normal</Priority>
      <AcquisitionTime>10:03:04</AcquisitionTime>
      <AcquisitionDate>12-15-2015</AcquisitionDate>
      <CartNumber>1</CartNumber>
      <AcquisitionSoftwareVersion>009C</AcquisitionSoftwareVersion>
      <XMLSourceVersion>MAC5000 v1.0</XMLSourceVersion>
   </TestDemographics>
   <RestingECGMeasurements>
      <VentricularRate>55</VentricularRate>
      <AtrialRate>55</AtrialRate>
      <PRInterval>146</PRInterval>
      <QRSDuration>76</QRSDuration>
      <QTInterval>460</QTInterval>
      <QTCorrected>440</QTCorrected>
      <PAxis>61</PAxis>
      <RAxis>52</RAxis>
      <TAxis>31</TAxis>
      <QRSCount>9</QRSCount>
      <QOnset>226</QOnset>
      <QOffset>264</QOffset>
      <POnset>153</POnset>
      <POffset>202</POffset>
      <TOffset>456</TOffset>
      <ECGSampleBase>500</ECGSampleBase>
      <ECGSampleExponent>0</ECGSampleExponent>
   </RestingECGMeasurements>
   <Diagnosis>
      <Modality>Resting</Modality>
         <StatementCount>2</StatementCount>
         <LabelText>12SL ��ϳ���</LabelText>
      <DiagnosisStatement>
         <StmtFlag>ENDSLINE</StmtFlag>
         <StmtText>����Ķ�����</StmtText>
      </DiagnosisStatement>
      <DiagnosisStatement>
         <StmtFlag>ENDSLINE</StmtFlag>
         <StmtText>�ٽ� ECG</StmtText>
      </DiagnosisStatement>
   </Diagnosis>
   <Waveform>
      <WaveformType>Rhythm</WaveformType>
      <WaveformStartTime>0</WaveformStartTime>
      <NumberofLeads>8</NumberofLeads>
      <SampleType>CONTINUOUS_SAMPLES</SampleType>
      <SampleBase>500</SampleBase>
      <SampleExponent>0</SampleExponent>
      <HighPassFilter>16</HighPassFilter>
      <LowPassFilter>150</LowPassFilter>
      <ACFilter>NONE</ACFilter>
      <LeadData>
         <LeadByteCountTotal>10000</LeadByteCountTotal>
         <LeadTimeOffset>0</LeadTimeOffset>
         <LeadSampleCountTotal>5000</LeadSampleCountTotal>
         <LeadAmplitudeUnitsPerBit>4.88</LeadAmplitudeUnitsPerBit>
         <LeadAmplitudeUnits>��V</LeadAmplitudeUnits>
         <LeadHighLimit>2147483647</LeadHighLimit>
         <LeadLowLimit>268435456</LeadLowLimit>
         <LeadID>I</LeadID>
         <LeadOffsetFirstSample>0</LeadOffsetFirstSample>
         <FirstSampleBaseline>0</FirstSampleBaseline>
         <LeadSampleSize>2</LeadSampleSize>
         <LeadOff>FALSE</LeadOff>
         <BaselineSway>FALSE</BaselineSway>
         <ExcessiveACNoise>FALSE</ExcessiveACNoise>
         <MuscleNoise>FALSE</MuscleNoise>
         <LeadDataCRC32>2247951104</LeadDataCRC32>
         <WaveFormData>
AAAAAAAAAAAAAAAAAAAAAAIAAgACAAIAAAAAAAAAAAD+//7//v/+//7//v/+//7//v/+
//7//v/+//7//v/+//7//v/+//7//v/+//7//v8AAAAAAAAAAP///v/9//z//v/+//7/
/v/+//7//v/+//z//P/8//z//v/+//7//v/8//z//P/8//3//v///wAA///+//3//P/+
//7//v/+//7//v/+//7//v/+//7//v/+//7//v/+//z//P/8//z//P/8//z//P/+//7/
/v/+//z//P/8//z/+v/6//r/+v/7//z//f/+//z//P/8//z//P/8//z//P/+//7//v/+
//7//v/+//7//v/+//7//v/8//z//P/8//z//P/8//z//P/8//7//v/+//3//f/9//z/
/P/8//z//P/8//3////+//7//v/+//7//////wAAAAABAAEAAgACAAIAAgACAAQABgAH
AAgACAALAAsACwAIAAgACwAMAA4ADwAOAA8ADQAMAAoACAAIAAcABgADAP3//P/6//r/
/P/7//v/+v/6//r/+f/4//j/+P/4//j/+v/6//j/+P/2//b/9v/2//b/9P/0//X/9f/1
//T/8//v/+z/6v/m/+f/6//s/+z/8v///wsAFgAiADgAUQBmAHoAhQCJAIcAegBhAE4A
QAAvABcAAQDv/+r/6P/m/+X/5P/k/+f/9P/7//n/9//1//P/8//1//X/8//x//H/8v/0
//T/9P/y//L/8v/z//P/9f/1//T/9P/1//b/9v/2//T/9P/1//f/9f/1//X/9f/2//b/
9//5//f/9//2//b/9f/1//X/9f/1//f/9//2//b/+P/4//j/9v/2//b/9v/4//n/+f/6
//j/+P/4//j/+v/6//z/+v/4//j/+P/4//z//P/8//v/+f/5//n/+f/5//r//P/8//v/
+//8//z//f/9//7//v/9//3//f/9/wAAAQACAAIA////////AAACAAQABAAEAAYABwAI
AAkACAAHAAYABwAKAAoADAAOAA4ADQANAA8ADgAOABAADwAOAA4ADwAPABAAEQARABEA
EwAUABQAFAAVABUAFQAUABIAEgASABIAEwASABEAEAAOAA4ADgAMAAwADAAMAAkACQAI
AAgABgAGAAYABgAGAAQAAgACAAIABAACAAIAAgACAAEAAQACAAEA///+//3//v/+//z/
/v/+//7//v/9//3//f/9//3//f/9//3//v/+//3//f/9//3/+//7//3//v/+//3//f//
//////////7//v/9//3//v///////v/9//z//P/+//7//v/+//7//v///wEAAwADAAIA
AQD///3//f///////f8AAAAAAAD9//7/AQACAAIAAwADAAQABAACAAEA//8BAAEAAgAE
AAIAAgABAAEAAgACAAMAAwADAAIAAQAAAAEAAAAAAAAA/f/9//////8BAAIAAgABAAEA
AQABAAIAAQAAAP////8BAAEAAAAAAP/////9////AAAAAAAAAAD+//7//v/+//7//v//
////AAD+//7////+//7//f/9/wEAAQAAAP3//f/+//////////3//P/+//7//v/+//7/
/P/8//z//P/+//7//v/+//7//v/+//7//v/+//7//v/+//7//v/+/wAAAAAAAAAA///+
//3//P/+//7//v/+//z//P/8//z/+v/6//r/+v/8//z//P/8//z//P/8//z//v/+//7/
/v/8//z//P/8//7//v/+//7//f/8//v/+v/8//z//P/8//7//v/+//7/+//6//n/+P/5
//r/+//8//r/+v/6//r/+//8//3//v/+//7//v/+//z//P/8//z//v/+//z/+//7//v/
/P/8//z//P/7//r/+v/7//v//P/9//7//v///wEAAgACAAMAAQACAAIAAgACAAIAAgAE
AAUABgAIAAsACwALAAoACgANAA4ADwAPAA0ADQANAAwADQAMAA0ADQAKAAUA///8//z/
/P/8//v/+//6//r/+v/5//j/+P/4//j/+P/4//j/9v/2//b/9v/2//b/9v/0//L/8//z
//P/8v/3//n/9P/s/+j/5//n/+b/6P/w//v/BQASACQAOABLAGIAegCDAIUAgQB4AGkA
VgBEADEAGwADAPH/6P/i/97/3//g/+b/7f/0//f/9//1//P/8v/z//b/9//1//P/8//0
//b/9v/2//T/8v/y//P/8//z//P/8v/y//P/9P/0//T/9P/0//X/9//1//X/9f/1//X/
9P/0//X/9//3//b/9v/3//f/9//3//f/+f/5//j/9P/2//b/9v/4//j/+P/4//r/+//7
//z/+//6//n/+P/4//j/+v/4//j/+P/4//j/+P/4//j/9//5//n/+f/5//n/+v/8//z/
/f/9//7//v/+//3//f/8//z//f/+/////v///wAAAAABAAEAAQACAAQABgAGAAYABQAF
AAUABQAHAAcABwAJAAoACgAMAA4ADAALAAsADQALAAwADwAPABAAEAARABEAEgATABMA
EwATABQAFAAUABUAFQAVABQAFAAUABQAFAAVABQAEwASAA8ADgANAAoACQAKAAsACQAL
AAoACgAIAAYABgAGAAYABgAEAAQABAADAAAA///+//7//f/9//7//v/9//3//f/+//7/
/P/+//z//P/8//v/+//7//v/+//9//3//f/+//7//f/9//3/+//5//n/+//+//7//f/9
//3//f/9//3/+//8//z//f/+///////+/////v/+/wAA/v/+//7//v/9//3//v////7/
/v/+//3//v///wIAAwAAAAIAAQAAAPz//P/+//7///8BAAIABAADAAAA/v/7//3//f/+
/wAAAgACAAEAAQD+//7//////wIAAgACAAIA///+//7//v/7//v//f/9//3//v/+//3/
+f/5//n/+v/8//z//P/9//3//f/8//z/+//7//n/+//8//z//P/8//r/+v/6//r/+//8
//7////8//r/+v/7//z//P/7//v//f/9//z/+f/7//z//f/9//n/+f/6//z/+//6//n/
+P/6//r/+v/6//r/+v/6//r/+v/6//r/+v/5//j/9//2//n/+v/7//z/+//6//n/+P/5
//r/+//8//r/+v/6//r/+P/4//j/+P/6//r/+v/6//j/+P/4//j/+v/6//r/+v/4//j/
+P/4//j/+P/4//j/+v/6//r/+v/7//z//f/+//3//P/7//r/+v/6//r/+v/6//r/+v/6
//r/+v/6//r/+P/4//j/+P/6//r/+v/6//r/+v/6//r/+v/6//r//P/7//j/9v/1//b/
+P/5//r//P/7//r/+v/5//n/+v/7//z//P/9//3//P/8//3//f///wAAAQACAAAAAAAC
AAMABgAIAAsACwAKAAgABwAJAAwADQANAAsACQAJAAgABgAEAAQAAwACAP3/+f/4//b/
9//4//j/+f/6//r/+v/5//f/9v/1//T/9P/0//T/8v/y//L/8v/y//L/8v/w//D/8f/x
//H/8P/x/+//7v/o/+L/4f/j/+T/6v/0//v/BwAYACwAPgBVAG4AfgCDAIMAfQBsAFUA
RAA2ACMACwDx/+P/3v/g/97/3//e/+L/5//u//H/8f/x//H/7v/t/+7/7f/v/+3/7f/u
/+7/7v/u/+z/7P/s/+3/7f/t/+3/7P/s/+//8P/w//D/7f/s/+z/7f/v/+//7//v//D/
8P/x//P/8v/x/+//7v/w//H/8v/z//H/8//z//L/7//w/+//7v/w//D/8P/w//L/8//z
//T/9P/0//T/9P/z//L/8//w//H/8v/z//T/9v/2//b/9f/z//P/8//z//X/9v/4//j/
9f/1//b/9v/4//n/+//8//r/+f/4//f/+P/5//r/+v/5//n/+f/6//z//v/+//7//f/9
//3//f/+////AAADAAYABgAIAAoABgAFAAUABwAJAAoADQANAAsACgAKAAkADAANAA0A
DQANAA4ADgAOAA0ADQANAAwADAAMAAwADAALAAoACQAIAAoACgAKAAgABQAEAAMA////
//7//v/8//z//P/8//z/+v/4//j/+P/4//b/9v/2//b/9f/1//b/9P/z//P/8//z//T/
8//2//T/9P/0//P/9f/1//X/9f/z//P/8//0//L/8f/x//H/8v/x//L/9f/1//T/8v/x
//L/8//0//X/8//0//T/9f/0//X/9f/0//P/8v/y//T/9P/0//T/9P/1//X/9v/3//j/
+P/4//f/9//3//n/+f/0//b/9f/0//L/9P/4//r/+f/5//j/+P/4//b/9f/z//X/9f/2
//j/9//2//T/8//0//T/9f/1//T/9P/0//T/8//y//L/8v/x//H/8//z//P/9P/0//P/
8//z//P/9P/z//L/8f/x//H/8f/w//D/8P/x//D/8//y//L/8v/y//L/8v/y//L/8v/y
//P/8//w/+7/7v/v//D/8P/v/+//8f/x//D/7f/v//D/8f/x/+v/7f/s/+r/7f/u/+//
8P/u/+7/7v/u/+z/7P/s/+z/7v/u/+7/7v/w//D/8P/w/+7/7v/u/+7/7P/s/+z/7P/u
/+7/7v/u/+z/7P/s/+z/7v/u/+7/7v/u/+7/7v/u/+7/7v/u/+7/7v/u/+7/7v/u/+7/
7v/u/+7/7v/u/+7/7P/s/+z/7P/u/+7/7v/u/+z/7P/s/+z/7P/s/+z/7P/u/+7/7v/u
/+z/7P/s/+z/7P/s/+z/7P/s/+z/7P/s/+v/6v/p/+j/6//s/+3/7v/s/+z/7P/s/+r/
6v/s/+z/6v/p/+n/6f/s/+z/7P/s/+3/7P/s/+3/8//6/wEACAAMABEAFQAaABwAHwAh
ACQAJAAkACQAJAAmACgAKQAqACsALQAsACsALAAsAC8AMAAvAC8ALQAtAC8ALgAsACoA
KgApACgAJQAgAB4AGwAaABwAGwAbABoAGgAaABkAGAAXABYAFQAUABQAFAASABIAFAAU
ABQAFAASABAAEAARABAADwANAAsADQAMAAoACgAFAAUACAAKABAAGQAjADAAQABOAF0A
cgCGAI8AkwCRAIQAbQBYAEoAPQAnAA8ABQD+//j/+P/9//z/+v/9/wIACwAPAA8AEQAN
AAsACwAJAAsACQAJAAoACQAIAAcABAAFAAYACAAJAAsACwAKAAoACgAKAAkACAAIAAgA
CQALAAkACQAJAAkACQAIAAgACQAJAAkACAAIAAcABwAHAAcABwAJAAkACAAIAAoACgAK
AAgACAAIAAgACAAJAAkACgAIAAgACAAIAAgACAAKAAgACAAIAAgACAAKAAoACgAJAAkA
CQAJAAkABwAIAAoACgAKAAsADQAOAA4ADQANAAwADQANAA0ADQAMAA0ADgAOAA0ADQAN
AA4ADgAQABAAEAAQABEAEgATABMAEwATABUAFQAUABUAFgAWABUAFQAXABUAFgAZABkA
GAAYABkAGQAaABsAGwAbABoAGgAZABgAGwAbABsAGgAcABwAHAAcABsAGgAZABgAFgAW
ABYAFAAQABAAEAANAA8ADgAOAAwADAAMAAwADAAKAAgACAAIAAgABgAGAAYABAADAAMA
BAACAAEAAQABAAEAAgABAAQAAgACAAIAAQABAAEAAQABAP///////wAAAAD///////8B
AP////8BAAQABAADAAMAAQABAAEAAQAAAAAA/////wMABQAGAAYABAACAAEAAgAAAAAA
AAAAAAAAAQADAAUABQAEAAMAAQABAAEAAwADAP//AgACAAIA//8AAAMABAADAAMAAgAC
AAQAAgABAP//AAABAAMABgADAAIAAAD///7//v//////AAAAAAAAAAABAAAAAAAAAPv/
+//9//3//f/+//7//f/9//3//f/+//z//P/8//3///////7//v/7//v/+f/7//7//v/+
//7/+//6//n/+P/6//r/+//7//j/9v/2//f/+v/6//n/+f/7//v/+v/3//f/+P/5//n/
+f/7//j/+P/6//r/+v/6//r/+v/6//r/+P/4//j/+P/3//b/9f/0//b/9v/2//b/9f/0
//P/8v/z//T/9f/2//j/+P/4//j/9f/0//P/8v/z//T/9f/2//T/9P/0//T/9v/2//b/
9v/0//T/9P/0//T/9P/0//T/9P/0//T/9P/y//L/8v/y//b/9v/0//P/9f/1//b/9v/0
//T/8//y//D/8f/x//L/9f/2//b/9//2//b/9f/1//j/+v/7//z/+f/4//f/+P/5//r/
/P/////////+//7///8AAAEAAQABAAEAAQAAAAAA/v/+//3//P/5//X/9P/0//T/9P/z
//P/8v/y//L/8f/w//D/8P/y//L/8v/y//D/8P/w//D/7v/u/+7/7P/u/+//7//v/+z/
6f/r/+z/6P/m/+X/5f/m/+j/7P/z//3/AgAIABYAJQAyAD4ATQBTAFMAUABLADwAKgAd
AA8A/f/t/+b/4v/i/+P/4P/i/+X/6v/r/+v/7f/t/+3/7f/v/+//7f/r/+v/7P/v//D/
8f/w/+3/7P/s/+v/7f/t/+z/7P/r/+z/7P/s/+v/7P/u//H/8P/v/+7/7f/v/+7/7v/v
/+//7//u/+7/8f/x//H/8f/v//H/8f/w//D/8v/y//L/8f/w/+//7v/u/+//7//w//L/
8v/y//L/8P/w//L/8P/y//L/8v/y//L/8v/y//H/8//z//P/8//z//T/9v/2//X/9f/2
//b/9f/1//b/9v/3//f/9//3//r/+//8//z/+//7//v//P/6//z//P/8//v/+//7//v/
/f/9//3///8CAAIABAAGAAQAAwADAAUAAwAEAAcABwAIAAgACQAJAAoACwALAAsACwAM
AAwADAALAAsACwAKAAwADAAMAAwACgAIAAYABAAGAAYABgAEAAQABAAEAAEAAQAAAAAA
/v/8//z//P/8//r/+P/4//j/+f/4//n/+v/5//f/9v/2//b/9f/1//X/9f/2//X/+P/2
//b/9v/1//f/9//3//f/9//3//f/+P/2//X/9f/1//b/9f/2//n/+P/4//f/9//3//f/
9//3//X/9v/2//f/+P/5//n/+P/5//j/+P/6//z//P/8//z/+v/5//n/+f/8//z//P/7
//n/+f/7//v/+f/8//z//P/6//r//P/8//7//////wAA///8//r/9//4//n/+//+//z/
/P/7//v/+v/6//v/+//8//z//P/8//3//P/8//z/+f/5//v/+//7//z//P/7//v/+//7
//z/+v/6//r/+//9//3//P/8//n/+f/3//n/+P/4//j/+P/5//r/+//8//v/+v/6//n/
+f/4//n/+//5//j/9v/1//r/+//7//n/9//4//n/+f/7//v/+v/6//n/+P/3//b/+P/4
//j/+P/4//j/+P/4//r/+v/6//r/+P/4//j/+P/6//r/+v/6//j/+P/4//j/+P/4//j/
+P/4//j/+P/4//r/+v/6//r/+f/4//f/9v/2//b/9v/2//j/+P/4//j/9v/2//b/9v/4
//j/9v/1//b/9//5//r/+v/6//n/+P/1//X/9P/0//j/+v/7//3//P/8//v/+//5//r/
+v/6//z//P/8//7///8AAAIABQADAAMAAgACAAcACAAJAAkABwAHAAcABgACAAAAAAD/
/////f/6//r/+P/4//j/9//3//b/9v/2//T/8v/x//D/8//0//X/9v/y//L/8v/y//L/
8v/y//D/7v/v/+//7//y//X/8f/w//D/6v/n/+X/6P/s//L/+/8DAA4AHgAoADMARgBY
AGEAZQBnAGAAUwA+AC4AIwARAPv/7//s/+z/7P/p/+b/6v/v/+7/7//x//P/8//x//H/
8//z//L/7//u/+7/7//w//H/8P/v/+7/7v/t//D/8f/x//L/8f/y//L/8v/w//D/8f/z
//H/8f/x//H/8f/w//D/8f/z//P/8v/y//P/8//z//P/8//1//X/9P/0//b/9v/2//T/
9P/0//T/8v/z//P/9P/0//T/9P/0//b/9v/4//b/9v/2//b/9v/2//b/9v/1//f/9//3
//f/9f/2//j/+P/5//n/+v/6//n/+f/6//r/+//7//v/+//6//v//P/8//3//f/9//7/
/P/+//7//v8AAAEAAgADAAMAAwADAAUABAAEAAYACAAGAAUABQAHAAkACgANAA0ACgAK
AAsACwAKAAsACwALAA0ADgAOAA4ADwAPAA8ADgAOAA4ADgAOAAsACgAJAAgACQAKAAsA
CgAGAAYABgADAAEAAAAAAP7/AAAAAAAAAAAAAP7//v/+//z/+v/6//r//P/7//v//P/8
//v/+//7//j/+P/2//j/+v/6//r/+f/7//v/+//7//r/+f/4//j/+f/5//r/+//5//f/
9//5//j/+P/3//f/9//3//f/9//3//j/+P/5//r/+//7//r/+//6//r//P/8//z//P/8
//n/+f/6//v//v/+//7//f/8//3/AAABAP7/AAD///7/+P/4//r/+v/8//3//f/+//7/
/P/7//n/+f/5//r//P/8//z/+//7//j/+P/5//n/+v/6//r/+v/6//r/+//8//v/+//9
//3//f/+//7//f/5//n/+f/6//r/+v/6//v/+f/5//j/+P/5//n/9//5//z//P/8//z/
+f/4//f/9v/3//j/+v/7//r/+P/4//n/+v/6//n/+f/7//v/+v/3//f/+P/5//n/+//3
//T/9v/4//j/+P/4//j/+P/4//j/+P/4//j/+P/4//j/+P/4//b/9v/2//b/9v/2//b/
9v/3//j/+f/6//f/9v/1//T/9v/2//b/9v/2//b/9v/2//j/+P/4//j/+v/6//r/+v/4
//j/+P/4//b/9v/2//b/9v/2//b/9v/4//j/+P/4//j/+P/4//j/+v/6//r/+v/5//j/
9//2//T/9P/0//T/9f/2//f/+P/4//j/9v/1//X/9f/2//b/+P/4//f/9v/4//n/+f/6
//j/+P/3//f/+f/6//r/+//9//7//v/+//7//v/+/wAA//8AAAIABQAFAAUABAAEAAkA
CgALAAsACAAHAAYABAACAAAAAAD///z/+f/1//T/8//0//X/9f/3//b/9v/2//P/8v/y
//L/8v/y//L/8v/y//L/8v/y//L/8v/y//D/7v/v/+//7//q/+3/7//s/+b/5v/l/+X/
5v/q/+7/9f///xAAJAA2AEsAXgBuAHkAeQBxAGYAVQBEADgAJQAPAP3/8f/o/+L/4P/h
/+L/5P/v//j/9//z//P/8//w/+//8P/v//H/7//v//D/8P/w//D/7v/w//D/8f/x//D/
7//t/+z/7v/w//H/8v/v/+7/7v/v//D/8f/y//P/8f/w//D/8f/x//H/8P/w//L/8//0
//X/9P/1//T/8v/y//T/9P/0//T/9P/0//T/9P/1//X/9v/2//b/9v/2//b/9v/4//b/
+P/4//j/+P/7//z//f/9//z/+//6//n/+P/4//n/+P/4//n/+//8//3//f/+//7//f/9
//3//f/+////AAAAAAEAAQABAAIAAAACAAIAAgACAAMABAAFAAUABQAFAAcACgAKAAwA
DgAMAAsACwANAA8AEAATABMADwAOAA4ADQAPABEAEgATABEAEgASABIAEQARABEAEAAS
ABIAEgASABEAEAAPAA4AEAAQABAADgAMAAwADAAJAAsACgAKAAgABgAGAAYABgAEAAIA
AgACAAQAAgACAAIAAgABAAEAAgAAAP///////wAAAAD+/wAAAAAAAAAA////////////
/wAAAQACAAQAAgABAAEAAQABAP////8BAAAAAAD/////AQABAAEAAQD//wAAAAABAAAA
AQABAAAAAAAAAAEABAADAAIAAQAAAAIAAwAFAAcABQAEAAMAAQD/////AQABAAAABAAF
AAYAAgACAAQABAAEAAUABQAGAAYABAADAAEAAgADAAUACAAGAAYABQAFAAYABgAHAAcA
BgAGAAYABgAFAAQABAAEAAIAAwAGAAcABQAGAAYABQACAAEAAAAAAAEAAgADAAUABQAF
AAQABAAFAAUAAwAFAAYABgAGAAYABQAEAAMAAgACAAIAAwADAAQAAgACAAMABgAGAAUA
BQAFAAUABAABAP//AAABAAEABwAJAAIAAAACAAIAAgACAAQABAAEAAQABgAGAAYABgAE
AAQABAAEAAIAAgACAAIAAgACAAIAAgAEAAQABAAEAAQABAAEAAQABAAEAAQABAAFAAYA
BwAIAAUABAADAAIAAgACAAIAAgAEAAQABAAEAAYABgAGAAYABgAGAAYABgAFAAQAAwAC
AAQABAAEAAQABAAEAAQABAAGAAYABgAGAAQABAAGAAYABQAFAAYABwAEAAIAAAD+/wAA
AAABAAMAAwAEAAUABgAIAAkACQAKAAoACwALAAwACwAKAAkACAAKAAwADQAOAA4AEQAR
ABEAEwAUABgAGgAZABkAFwAXABUAFAASABAAEgARABAADQAHAAYABAAEAAIAAQABAAAA
AAAAAP///v8AAAAAAAAAAAAAAAD+//7//v/+//7//v/8//r/+v/7//3//f/8//v/+f/4
//j/9v/z//H/8P/u//T///8LABYAJgA4AE0AYgB2AIUAjwCPAIQAcwBeAEwAPQAnAA8A
///8//j/8v/t/+b/5v/1/wAA/////wEA/f/7//v//f/9/////f/9//7//P/8//z/+v/8
//z//f/9//v/+//6//r/+f/6//r/+v/5//r//P///wEAAQABAAEA///8//r/+f/6//v/
+//8//3//f/9//3//f///////v/7//z/+//6//7/AAACAAQAAgABAP///v8AAAAAAAAA
AP7//v8AAP7//v/+//7//v8CAAIAAgABAAEAAQABAAEAAQACAAQABAAAAP/////+/wIA
AwAFAAYABQAFAAUABQAGAAcACAAIAAcABwAHAAgABgAIAAgACAAKAAsADAANAAsACwAL
AA0ADgAOABAAEgAQAA8ADwARAA8AEAATABMAEgASABMAEwAXABkAGgAbABoAGgAZABgA
GQAZABkAGAAaABoAGgAaABcAFgAVABQAFAAUABQAEgASABIAEgAPAA8ADgAOAAwACgAK
AAoACgAKAAgACAAIAAoACAAIAAgABgAFAAUABgAGAAUABQAFAAQABAACAAQABAAEAAQA
AwADAAMAAwADAAEAAQABAAIAAwADAAQABQAFAAMAAwAFAAQABAADAAMAAwADAAMAAwAD
AAQABAAFAAYABwAHAAYABwAGAAYACAAGAAYABgAGAAUABQAGAAcACAAIAAgABwAHAAcA
CQAJAAcACgAKAAoABgAGAAgACAAGAAcABwAIAAoACAAHAAUABwAHAAgACgAIAAgABwAH
AAgACAAJAAkACAAIAAgACAAHAAYABgAGAAEAAQADAAMABAAGAAcABwAGAAcACAAKAAcA
BgAFAAUABQAFAAQABAAEAAUABAAHAAYABgAGAAYABgAGAAYABgAGAAYABwAHAAQAAgAC
AAMABgAGAAUABQAHAAcABgADAAIAAgACAAEABQAFAAQACAAGAAYABgAGAAYABgAGAAYA
BAAEAAQABAACAAIAAgACAAQABAAEAAQAAgACAAIAAgADAAQABQAGAAYABgAGAAYABQAE
AAMAAgADAAQABQAGAAQABAAEAAQABgAGAAYABgAEAAQABAAEAAQABAAEAAQABQAGAAcA
CAAHAAYABQAEAAYABgAGAAYACAAIAAgACAAJAAgABQADAAQABQAHAAgABgAGAAUABAAC
AAMAAwAEAAcACAAIAAkACwAMAAwADQAMAAwACwAKAAgACAAIAAoADAAOABEAFQAXABcA
FgAWABgAGAAYABcAGAAZABoAGgAVABIAEQAPAA8ADQAKAAoACgAKAAoACQAIAAYABQAE
AAUABAAEAAQABAAEAAQABAABAAAA///+//7//v/+//z//v////////8AAP3///8AAPz/
9P/z//P/9P/0//r/AQANABwALAA+AFMAZgB2AIUAjwCRAIgAcwBcAE4AQQAnAAkA+f/4
//b/9P/3//D/6v/v//j///8BAAEA///9//3//////wEA/////wAAAAAAAAAA/v/+//7/
///////////+//7/AQACAAIAAgD///7//v///wAAAQACAAMAAgAAAP////8BAAEAAAAA
AP//////////AAADAAQABAAAAAIAAgACAAAAAAAAAAAAAAABAAEAAgACAAIAAgACAAUA
BgAJAAgABwAGAAUABAAEAAQABAADAAUABQAFAAUABQAGAAgACAAHAAcACAAIAAkACQAK
AAoABwAHAAcABwALAA0ADwAQAA4ADQAMAAwACgAMAAwADAAOAA8AEAARABEAEQARABMA
EgASABQAFgAUABMAEwAVABYAGAAcAB0AHAAcAB0AHQAcAB0AHQAdAB0AHgAeAB4AHwAf
AB8AHgAcABwAHAAcAB0AHAAbABoAGgAaABoAGAAYABgAGAAVABQAEgARAA4AEAAQABAA
EAANAAoACQAIAAkACAAJAAoACgAJAAkACgALAAsADAANAAgABgACAAIABQAGAAcABwAH
AAcABwAHAAUABQAFAAYACAAHAAcABwAHAAUABQAHAAgACAAHAAcABwAHAAcABwAJAAoA
CgALAAoACwALAAoABwAGAAYACAAKAAoACgAKAAkACQAKAAsADQAOAA8ADwALAAkACQAH
AAYACgALAAwACAAIAAoACgAKAAsACwAMABAADgANAAsACgAJAAkACgAKAAoACQAJAAoA
CgALAAsACwAKAAkACAAIAAgACQAKAAgACQAMAA0ACwAKAAgABQAFAAUABQAGAAcACAAJ
AAsACQAJAAgACAAFAAUAAwAFAAgACAAIAAgACAAIAAgACAAGAAYABwAHAAkACAAJAAsA
CQAIAAYABQAJAAkACAAFAAUABgAHAAcACwAJAAQABgAIAAgACAAIAAgACAAIAAgABgAG
AAYABgAIAAgACAAIAAgACAAIAAgABgAGAAYABgAGAAYABgAGAAQABAAEAAQABQAGAAcA
CAAGAA==
         </WaveFormData>
      </LeadData>
      <LeadData>
         <LeadByteCountTotal>10000</LeadByteCountTotal>
         <LeadTimeOffset>0</LeadTimeOffset>
         <LeadSampleCountTotal>5000</LeadSampleCountTotal>
         <LeadAmplitudeUnitsPerBit>4.88</LeadAmplitudeUnitsPerBit>
         <LeadAmplitudeUnits>��V</LeadAmplitudeUnits>
         <LeadHighLimit>2147483647</LeadHighLimit>
         <LeadLowLimit>268435456</LeadLowLimit>
         <LeadID>II</LeadID>
         <LeadOffsetFirstSample>0</LeadOffsetFirstSample>
         <FirstSampleBaseline>0</FirstSampleBaseline>
         <LeadSampleSize>2</LeadSampleSize>
         <LeadOff>FALSE</LeadOff>
         <BaselineSway>FALSE</BaselineSway>
         <ExcessiveACNoise>FALSE</ExcessiveACNoise>
         <MuscleNoise>FALSE</MuscleNoise>
         <LeadDataCRC32>2001822398</LeadDataCRC32>
         <WaveFormData>
AAAAAAAAAAAAAAAAAAAAAAAAAAAAAAAAAAAAAAAAAAAAAAAAAAAAAP7//v/+//7//v/+
//7//v/8//z//P/8//7//v/+//7//P/8//z//P/8//z//P/8//7//v/+//7/AAAAAAAA
AAD///7//f/8//z//P/8//z//v/+//7//v/8//z//P/8//7//v/+//7//P/8//z//P/+
//7//v/+//7//v/+//7//P/8//z//P/+//7//v/+//z//P/8//z/+v/6//r/+v/8//z/
/P/8//r/+v/6//r/+v/6//r/+v/6//r/+v/6//r/+v/6//r/+v/6//r/+v/6//r/+v/6
//j/+P/4//j/+v/6//r/+v/4//j/+P/4//j/+P/4//j/+P/4//j/+f/5//n/9//3//n/
9//3//j/+P/4//j/9//3//r//f8AAAAAAQABAAIABQAIAAgACAAKAAoACgAKAA0AEgAV
ABYAGgAaABoAGAATABIAEAAPABEAEQANAAwACQAHAAUABQAEAAIAAAD+//r/9//1//T/
9v/0//P/8f/w//D/7//u//D/8P/w//D/8P/v/+//7//t/+z/7P/r/+r/6v/s/+r/6//s
/+z/7f/r/+z/6v/n/+j/6P/n/+j/7//5/wMAEAAjAEAAXgCBAKYAwQDSANIAvgClAIoA
agBPADwAGwD0/9//0f/I/8f/yf/M/9D/2f/h/+H/3//i/+X/5v/m/+X/4v/i/+P/4//j
/+T/5P/k/+P/4//l/+X/5P/k/+T/5P/l/+X/5f/l/+X/5P/k/+T/4v/i/+P/4//l/+X/
5f/l/+f/5P/k/+T/5v/o/+X/5f/n/+f/6f/n/+X/5v/n/+j/5v/m/+f/5//p/+n/6f/p
/+v/6v/q/+v/7P/s/+z/7P/r/+r/6v/p/+v/6f/p/+r/7f/v/+//8P/u/+3/7f/t/+7/
8f/y//P/8v/z//L/8v/y//L/8v/x//L/9f/3//n/9//4//n/+f/6//v//P/8////////
/wAAAgACAAEAAQAEAAUABgAHAAYABgAGAAgACQAKAA0ADwAMAAsACgAKAAwADAANAA0A
DgAOAA4ADgAMAAwADAALAAoACgALAAsACgAKAAsACwAIAAcABwAHAAkACAAGAAYACAAH
AAYABgAFAAMAAgD///7//f/9//3//v///wAAAQAAAP3//P/7//n/+v/6//r//P/8//z/
/P/7//v/+//7//r//P/8//r/+v/5//n/+f/4//j/+v/7//3/+//7//z//P/6//r/+//8
//z//P/8//r/+v/7//v//f/+//3//v/9//7////////////+//7/AAAAAAEAAgAAAP//
//8AAAAAAAAAAAAAAAAAAAAA/v/8//7//////wEAAgABAAIAAgABAAAA////////////
/////f////////////////////////////7//f/9//7//v/9//z//P/+//7//f/9//3/
/f/8//z//P/7//v//P/9//3//f/7//j/+P/4//n/+f/5//n/+v/6//n/+P/4//n/+f/6
//z//P/8//z//f/9//3//P/8//r/+v/6//r/+P/4//f/9//3//r//f/6//r/+v/6//r/
+v/6//r/+v/6//r/+v/6//r/+v/6//r/+v/6//r/+v/6//r/+v/6//r/+v/6//r/+P/4
//j/+P/6//r/+v/6//j/+P/4//j/+P/4//j/+P/6//r/+v/6//j/+P/4//j/+v/6//r/
+v/4//j/+P/4//r/+v/6//r/+P/4//j/+P/4//j/+P/4//r/+v/6//r/+P/4//j/+P/6
//r/+v/6//j/+P/4//j/+P/4//j/+P/6//r/+v/6//r/+v/6//r/+f/5//j/9//2//f/
+v/5//j/+P/3//b/9//3//j//P/9/wAAAgADAAMABAAHAAoACAAIAAoACgAMAAwADwAU
ABUAFgAaABoAHAAaABcAFgASABEAEQARAAsACgAJAAcABwAHAAYABAAAAP7/+v/3//b/
9v/3//b/9f/z//L/8v/x//D/8P/w//D/8P/w/+//7f/t/+3/7P/u/+3/7P/s/+7/7P/s
/+z/6//t/+3/7P/u/+3/6P/q/+v/6P/r//P//f8GABkANgBWAHkAmAC1AMwA0AC8AKcA
kAByAFcASAAnAPz/3//R/8j/yf/N/9D/1P/Z/9v/3f/h/+L/5f/m/+b/5f/i/+L/4//j
/+X/5v/m/+b/5f/l/+f/5//k/+T/5P/k/+f/5//n/+f/5//m/+b/5v/k/+T/5f/l/+f/
5//n/+f/6f/m/+b/5v/o/+r/5//n/+f/5//p/+f/5f/m/+f/6P/q/+r/6//r/+v/6//r
/+v/6//q/+r/6//s/+z/7P/s/+r/6v/r/+v/6//p/+n/6v/s/+//8P/y//D/7//v/+//
8f/z//P/8//x//P/8//0//T/9P/0//P/9f/3//j/+f/5//r/+//7//r/+//8//z/////
////AAABAAIAAgADAAQABQAGAAcACgAKAAoADAALAAoACwALAA0ADQANAA4ADgAOAA8A
DwAMAAwADAAMAA4ADgAOAA0ADAAMAA0ADQAIAAgACQAJAAgABwAHAAcACQAIAAYABgAE
AAMAAgACAAQAAwADAAEAAAD////////9//3//f/9//7/+//6//n/+v/8//3//v/9//z/
+//6//X/9f/1//X/+P/6//r/+P/4//f/9//3//j/+P/6//v/+//5//n/+v/6//j/+P/5
//z//P/8//z/+v/6//v/+//+//7//P/8//v//P/9//3//f/9//z//P/+//7///8AAP//
/f/8//z//f/+////AAD+//7//v/8//7/AAABAAEAAAAAAP7//v//////////////////
/////f/7//3//f/9//3//f/9/////////////P/7//v//P/8//v/+v/6//z//P/7//v/
+f/5//j/+P/4//f/9//4//v/+//7//n/9v/2//b/9//5//n/+f/6//n/9//1//T/9f/1
//b/+P/2//b/9v/3//f/9//2//b/9v/2//b/9v/4//j/9//3//X/9v/3//b/9v/2//b/
9v/2//b/9v/2//T/9P/0//T/9v/2//b/9v/2//b/9v/2//b/9v/2//b/9P/0//T/9P/2
//b/9v/2//T/9P/0//T/8v/y//L/8v/0//T/9P/0//L/8v/y//L/9P/0//T/9P/y//L/
8v/y//L/8v/y//L/9P/0//T/9P/0//T/9P/0//L/8v/y//L/9P/0//T/9P/y//L/8v/y
//L/8v/y//L/8v/y//L/8v/0//T/9P/0//L/8v/y//L/9P/0//T/9P/0//P/8v/v//D/
8//y//P/8v/y//L/8v/z//P/9v/5//z//v////////8BAAMAAgAEAAYABgAGAAYACQAO
ABEAEgAWABYAFgATAA8ADQAKAAkACQAJAAUAAgABAP///f////7//P/6//n/9v/0//P/
8f/w/+3/6//r/+r/6v/p/+r/6v/q/+r/6P/o/+f/5//n/+f/5v/m/+X/5P/k/+b/5v/m
/+b/5f/n/+f/6P/o/+X/3P/c/9//5v/v//X/+/8IACMARABiAIMAogC5AMgAwACqAJMA
egBeAEsAMgAHAOL/z//H/8b/x//H/8j/zP/R/9X/1f/V/9z/3f/e/97/3f/a/9r/2//b
/9v/3P/c/9z/3f/d/9//3//d/9z/2//a/93/3f/d/93/3f/c/9z/3P/c/9z/3f/d/9//
3//f/9//3//c/9z/3P/e/+D/3f/d/93/3f/f/93/3f/e/9//4P/g/+D/4f/h/9//3//f
/9//4f/g/+D/4f/i/+L/4v/i/+L/4v/j/+P/4//h/+H/4v/j/+X/5f/m/+j/5//n/+f/
5v/n/+b/5f/n/+n/6f/q/+r/6v/q/+n/6//t/+7/7//t/+7/7//v//D/8f/y//L/8//z
//P/9P/5//r/+v/7//r/+//8//3//P/8//z//v8AAAAAAgADAAEAAQABAAIABAAEAAUA
BQAEAAQABAAEAAMAAgABAP//AAAAAAEAAQD8//z//f/9//3//f/+/////v/8//n/+P/5
//n/+f/6//j/9//3//X/9P/z//P/8//1//X/9f/1//T/8f/w/+//7f/u/+7/7v/w//D/
8P/w/+3/7f/t/+3/7v/w//D/7v/u/+3/7f/t/+r/6v/s/+3/7//t/+3/7v/w/+7/7v/v
//D/8P/w//D/8P/w//H/8f/w//D/7v/u//H/8v/z//P/8//z//L/8v/w//D/8f/y//T/
8//z//T/9v/2//b/9v/1//T/8//w//L/9P/1//X/8v/y//D/8P/y//P/9P/1//T/8//y
//H/8//x//P/8//x//H/8f/x/+//7//v/+//8P/v/+//8P/u/+3/7P/s/+z/7P/r/+v/
7P/t/+3/7v/u/+3/7f/u/+3/7f/t/+v/7P/s/+z/7f/t/+3/7f/u/+7/7f/s/+z/6v/p
/+n/6v/q/+r/6v/r/+v/6//q/+r/7P/s/+z/7P/r/+r/6P/n/+v/7v/v/+j/6v/q/+r/
6v/o/+j/6P/o/+r/6v/q/+r/6v/q/+r/6v/q/+r/6v/q/+j/6P/o/+j/5v/m/+b/5v/o
/+j/6P/o/+j/6P/o/+j/6v/q/+r/6v/o/+j/6P/o/+j/6P/o/+j/6v/q/+r/6v/n/+b/
5f/k/+f/6P/p/+r/6f/o/+f/5v/o/+j/6P/o/+j/6P/o/+j/6P/o/+j/6P/o/+j/6P/o
/+b/5v/m/+b/5v/m/+b/5v/m/+b/5v/m/+j/6P/o/+j/6P/o/+j/6P/n/+b/5f/k/+b/
5v/m/+f/5f/l/+P/4//n/+X/5f/m/+b/5v/m/+X/6//0//3/BgAMABEAFQAaACEAJgAo
ACoALAAsACwALAAxADYAOQA6AD4APgA+ADwANwA2ADQAMwAzADMALwAuAC0AKwApACkA
JgAkACIAIAAcABkAFwAWABgAFgAVABMAEAAQAA8ADgAQABAAEAAQAA8ADQAMAAsADQAM
AAwACwAJAAgACQAGAAYABgAFAAUABQAIAAYAAQD8//r///8EAAkADwAXACYAOQBSAG4A
kQC4ANcA7ADuANoAwwCuAJQAfwBsAEsAJAAHAPH/6P/l/+X/5v/o/+3/8f/1//f/+P/5
//r/+v/5//j/+P/5//n/9//4//j/+P/1//X/9//3//f/+P/5//r/+v/5//j/9//3//b/
9v/2//b/9v/3//f/9//3//f/9//5//b/9v/2//j/+v/3//f/+f/5//v/+f/4//j/+P/4
//r/+v/7//v/+//7//v/+//5//j/+P/5//r/+v/6//r/+v/6//v/+//7//n/+f/6//r/
+//6//r/+//7//z//f/9////////////AQABAAIAAwACAAEA//8BAAMABAAFAAUABgAH
AAcACAAJAAoACgALAAsACwAMAA0ADgAOAA8AEgATABQAFQAWABYAFgAYABYAFgAYABkA
GQAZABkAGgAbABwAHgAfABwAHAAcABwAGgAaABoAGQAaABoAGwAbABYAFgAXABcAGAAX
ABcAFwAZABgAFgAWABMAEQAPAA4ADwAPABAADwAMAAsACwALAAkACQAJAAkACQAHAAcA
BwAGAAYABQAEAAcACAAJAAoABAADAAIAAQACAAQABAACAAIAAQABAAEAAgACAAQABQAF
AAMAAwAEAAQAAgACAAMABgAGAAYABgAEAAQABQAFAAgACAAGAAYABQAGAAcABwAIAAkA
CQAKAAgACAAJAAoACQAHAAYABgAJAAoACwAMAAwADAAMAAoACQAKAAoACQAJAAoACQAK
AAkACQAJAAkACwALAAsACwAJAAcACQAJAAcABwAHAAcABwAHAAcABwAIAAcABwAIAAcA
BQADAAIABAAEAAMAAwAFAAUABAAEAAQAAwADAAQAAwADAAMAAQACAAIAAgADAAIAAQAA
AAAAAAD///7//v//////AAACAAAAAAAAAAEA//////7//v///wAAAQACAAEAAAD+//3/
/f8AAP3/+P/8//7/AAACAAEAAAD///7/AAAAAAAAAAD///7//f/8//3//v///wAA/f/8
//v/+v/7//z//f/+//7//v/+//7/+//6//n/+P/7//z//f/+//7//v/+//7//v/+//7/
/v/9//z/+//6//v//P/9//7//P/6//j/9v/4//r//P/+/wAAAQABAAEA/v/9//7/+//7
//z//P/8//r/+f/5//z/AQAEAAYABwAGAAYACAAKAAwADAAOAA4AEAAQABMAGAAZABoA
HgAeACAAHgAbABoAGQAZABoAGwAYABgAGAAXABMAEwASABAACwAIAAMA//////7//v/8
//n/9//2//b/9//2//b/9v/0//T/9P/z//P/8//z//L/8v/x//D/8P/0//L/8v/y//P/
8f/v/+z/7P/r/+j/5P/j/+j/7f/1//3/BgARACoAUAB1AJYAuQDaAOwA8ADdAMAApgCN
AHoAYwA8AA8A8f/i/9f/0//Q/9D/0//d/+P/5f/k/+f/6P/o/+f/6P/o/+n/6f/n/+j/
6P/o/+X/5f/n/+f/5//o/+n/6v/p/+n/6f/p/+v/6v/q/+r/6P/o/+n/6f/p/+n/6f/p
/+v/6P/o/+j/6v/s/+n/6f/p/+n/6//p/+n/6v/r/+z/6v/q/+v/6//r/+v/6//r/+3/
7P/s/+3/7v/u/+7/7v/s/+z/7f/t/+7/7f/u//D/7//x//H/8v/0//P/8//z//L/8//y
//H/8v/1//b/+P/3//b/9f/z//T/9//5//v/+f/6//v/+//8//3//v/+/////////wAA
AwAEAAQABQAHAAkACwANAA4ADgAOABAAEAAQABIAEwATABMAEwAUABQAFAAVABUAFgAW
ABYAFgAWABYAFgAVABIAEgATABMAEgASABMAEwASABEAEQARAA8ADgAMAAwADgANAAwA
DAAKAAkACQAHAAYABQAFAAUABwAHAAcABwAFAAEA///9//3//v/+//7/AAAAAAAAAAD9
//3//f/9//z//v/+//z//v/9//3//f/7//r/+//7//z/+//8//7//v/8//z//f/8//z/
/P/8//z//P/9//3//v/+//z//P///wAAAQABAAEAAQAAAAAAAgACAAMABAACAAEAAQAC
AAQABAAEAAQABAAEAAQAAgAAAAIAAwADAAIAAgAAAAAAAwADAAMAAwAFAAUABQAFAAUA
AwAFAAUAAQABAAEAAQABAAEAAQABAAAA/////wAAAgABAAAAAAACAAIAAQABAP/////+
//7/AAD/////AAD////////9//z//P/8//3//v///wAAAgAAAP///v/+//z/+//7//z/
/v/+//7//////////v/+//7//v/+//7//v/+//3//f////z/+//+//z//P/8//z//v/+
//7//v/9//z/+//6//v//P/9//7//v/+//7//v/+//7//v/+//z//P/8//z//v/+//7/
/v/9//z/+//6//z//P/8//z//P/8//z//P/8//z//P/8//7//v/+//7//f/8//v/+v/8
//3//f/9//v/+//9//v/+//8//z//P/8//v/+//+////AgAEAAUABQAGAAkADAAOAA4A
EAAQABAAEAATABgAGQAaAB4AHgAgAB4AGwAaABgAFwAXABcAFQAUABMAEQAPAA8ADgAM
AAgABgACAP///f/8//z/+v/5//f/9v/2//P/8v/y//L/8v/y//L/8f/z//P/8//y//L/
8f/w//D/8v/w//D/8P/v//P/8//u/+7/7f/q/+L/4//q//P//f8FAA4AIwBCAGgAjwC0
ANUA6gD0AOYAywCwAIoAZwBMACkAAgDn/9v/0v/L/8n/zP/U/9v/3//h/+P/5v/l/+b/
5v/l/+T/5P/l/+X/4//k/+T/5P/j/+P/5f/l/+b/5v/m/+b/5//n/+f/5//l/+T/5P/k
/+b/5v/n/+f/6//r/+v/6//r/+j/6P/o/+j/6v/n/+f/5//n/+n/5//n/+j/6f/q/+r/
6v/r/+v/7f/t/+3/7f/r/+r/6v/r/+z/7P/s/+z/7P/s/+3/7f/v/+3/7f/u//H/8//z
//T/8v/x//H/8f/v//H/8f/x//T/9//4//r/+//6//n/9//3//n/+v/7//v//P/9//3/
AAABAAIAAgADAAMAAwAEAAkACgAKAAsACwALAAsACwAOAA4ADgAQABAAEAASABMAEwAT
ABMAFAAUABQAFQAVABYAFgAWABYAFAAUABQAEwATABQAFgAXABQAFAAVABUAEwARABAA
DwAPAA4ADAAMAAoACQAIAAgACgAJAAkABwAGAAUABQAFAAMAAwADAAMAAgD///7//f//
/wAAAAAAAAAAAAAAAAAA/f/9//3//f/8//7//v/8//7//f/9//3//P/8//7///////3/
/f/+/wAA/v/+/////v/+//7//v/+//7//////wAAAAD+//7/AQACAAMAAwABAAEAAAAA
AAIAAgADAAQABAADAAMABAACAAIAAgACAAMABAAFAAQABAAGAAcABwAGAAYABAAEAAQA
AwACAAEAAwADAAMAAwABAP//AQABAP/////////////////////+//3//f/+////////
/wAAAQAAAP7//f///////v/+//7//f/9//7//v/9//z/+f/5//r/+//9//v/+//7//z/
/P/7//r/+v/6//n/+f/6//r/+v/6//v/+//7//r/+v/6//r/+v/6//j/+P/3//f/+//4
//f/+v/4//j/+P/4//j/+P/4//j/+v/6//r/+v/5//j/9//2//T/9P/0//T/9f/2//f/
+P/4//j/+P/4//j/+P/4//j/9v/2//b/9v/2//b/9v/2//j/+P/4//j/9v/2//b/9v/2
//b/9v/2//b/9v/2//b/9P/0//T/9P/2//b/9v/2//b/9v/2//b/9v/2//b/9v/2//b/
9v/2//b/9v/2//b/9v/2//b/9v/0//X/9f/1//P/8//1//P/8//0//T/9P/2//X/9f/4
//r//P/9//3/AAACAAYACgAIAAgACgAKAAgACAALABAAFQAWABoAGgAYABYAEwASAA4A
DQANAA0ACwAKAAkABwAEAAMAAQD+//3//P/5//f/8//y//L/8P/x/+//7v/u/+3/7P/s
/+z/7f/u/+//7//s/+v/6v/o/+r/6f/o/+j/6v/o/+j/6P/n/+f/5//m/+j/5//k/+D/
4//m/+//+/8DABAALQBQAG4AkQC2ANUA5ADeAMoArwCQAGgASQAsAAsA6P/T/8f/xv/J
/8v/zP/U/9n/2f/b/9v/3P/e/+D/4f/h/97/3v/f/9//3//g/+D/4P/h/+H/4//j/+D/
4P/g/+D/4f/h/+H/4f/h/+D/4P/g/+L/4v/j/+P/4//j/+P/4//j/+D/4P/g/+L/5P/h
/+H/4f/h/+P/4f/j/+T/5f/m/+T/5P/l/+X/5f/l/+X/5f/n/+b/5v/n/+j/6P/o/+j/
5v/m/+f/5//o/+f/6P/q/+r/6//q/+r/7P/r/+v/6//r/+3/7f/t/+//8f/x//L/9P/0
//T/8//w//H/8f/x//L/9P/2//f/+v/7//z//P/9//3//f/+////AAAAAAEABAAFAAYA
BwAIAAgACAAKAAwADAAOAA8ADgANAAwADAAOAA4ADwAPAA4ADgAOAA4ADgAOAA4ADQAM
AAwADQANAAoACgALAAsACAAHAAcABwAJAAgABgAGAAYABQAEAAQABAADAAMAAQD+//3/
/f/9//3//f/9//3//v/7//r/+f/7//z//P/8//z//P/8//z/+f/5//n/+f/8//7//v/8
//r/+f/5//n/+P/4//r/+//7//n/+f/6//z/+v/6//v//P/8//z//P/8//z//f/9//z/
/P/6//r//f/+///////9//3//P/8//7//v///wAAAAD/////AAD+//7//v/+/wAAAAAA
AP7//f/+//7//f///wAA//8AAAAA///+//3//v///wAAAQD///3///////3//f/9//3/
/f/9//3//f/8//v/+//8//z/+//6//r//P/8//v/+//5//n/+P/4//r/+f/5//r/+//7
//v/+f/4//j/+P/5//n/+f/5//r//P/7//r/+v/4//f/9//4//r/+v/6//v/+f/5//j/
+P/6//r/+v/6//j/+P/3//f/+f/6//n/+P/4//j/+P/4//j/+P/4//j/9v/2//b/9v/4
//j/+P/4//j/+P/4//j/+P/4//j/+P/4//j/+P/4//j/+P/4//j/9v/2//b/9v/4//j/
+P/4//b/9v/2//b/9//4//n/+v/4//j/+P/4//b/9v/2//b/9//4//n/+v/5//j/9//2
//j/+P/4//j/9v/2//b/9v/3//j/+f/6//n/+P/3//f/9//3//X/9f/5//f/9//4//j/
+P/4//f/9//6//3/AAACAAMAAwAEAAUACAAIAAgADAAMAAwADAANABIAFQAWABwAHAAc
ABoAGQAYABYAFQATABEACwAIAAoACQAIAAkACAAGAAQAAgAAAP3/+//6//j/9v/1//P/
8v/y//H/8P/w//D/8P/w//L/8f/x//H/8P/u/+3/6//s/+z/7v/s/+z/7P/r/+v/6//u
//L/7//q/+j/5f/m/+3/9/8BAAgAGQA4AFgAdwCcAL0A1ADaAMoAtQCeAHwAVwBAACMA
+P/b/9H/zv/L/83/0P/U/9n/3f/f/+P/4v/j/+T/5P/j/+T/5P/l/+X/4//k/+T/5P/l
/+X/5//n/+j/6P/o/+j/6P/n/+b/5f/m/+b/5//o/+b/5v/n/+f/5//n/+f/5//o/+b/
5//o/+j/6v/n/+f/6f/p/+v/6f/p/+r/6//s/+r/6v/r/+v/6//r/+v/6//s/+z/7f/v
/+3/7P/r/+r/6//s/+7/7//v/+3/7f/u/+3/7//v//D/8v/x//H/8f/x//P/8//z//P/
9f/1//b/+P/4//j/9//3//n/+v/7//n/+v/7//v//v///wAAAAABAAEAAQACAAcACAAI
AAkACAAJAAoACwAKAAoACgAMAA4ADgAQABEAEQARABEAEgAUABQAFQAVABIAEgASABIA
EgASABIAEQASABIAEwATABAAEAARABEAEAAPAA8ADwANAAwACgAKAAoACQAIAAgACAAH
AAcABQAGAAUABQAFAAQAAwACAAEAAwABAAEAAQAAAAAA///+/wAAAAAAAAAA/f/9//3/
/f/8//7//v/8//z/+//7//v//f/+/wEAAwACAP///v/+/wIAAAAAAAEAAgACAAIAAgAB
AAAAAAD//wAAAAD+//7/AAACAAQABQAEAAMAAQAAAAIAAgADAAQABAADAAMABAAGAAYA
BgAGAAQABAAEAAIABAAGAAcABwAEAAQAAgACAAMAAwADAAMAAwADAAMAAwABAP//AQAB
AAIAAwAEAAUAAwADAAMAAwACAAEAAQACAAAA///+//7//v/+//3//f8AAAEAAQACAAAA
/////wAAAAD///7/+//9//7///8BAP///////wAA/v/9//z//P/8//v/+//8//3//v//
/wEA//////7//v/+//7//v/+//7//v/9//3//f/+//3/AAD+//7//v/+////AAABAAIA
///+//3//P/8//z//P/8//7//v/+//7//v/+//7//v/+//7//v/+//z//P/8//z//v/+
//7//v8AAAAAAAAAAP///v/9//z//f/+////AAD+//7//v/+//7//v/+//7//P/8//z/
/P/9//7///8AAP7//v/+//7//P/8//z//P/8//3//f/9//3//f////3///8AAAAAAAAA
AP////8CAAMABgAIAAkACQAKAA0AEAASABIAFAAUABMAEgAUABgAGwAcACAAIAAgAB4A
GwAaABgAFwAXABcAFQAUABMAEQANAA0ADAAKAAkACAAFAAMA///+//7//P/5//f/9v/2
//f/9v/2//b/9P/0//T/8//1//X/9f/0//b/9f/0//T/9f/y//H/8P/x/+//8f/0//T/
8//w/+7/6//q/+//+f8BAAoAHQA8AFwAdwCWALUAzgDWAMYArQCWAHwAXwBKAC0AAgDj
/9X/1P/T/8//0P/Y/+H/4//n/+f/6P/n/+j/6P/n/+j/6P/p/+n/6f/q/+r/6v/p/+n/
6//r/+r/6v/q/+r/6//r/+v/6//p/+j/6P/o/+r/6v/r/+v/7f/t/+3/7f/r/+j/6P/o
/+z/7v/r/+v/6//r/+3/6//r/+z/7f/u/+7/7v/v/+//7//v/+//7//t/+z/7P/t//D/
8P/w//D/8P/w//H/8f/v/+3/7f/u/+//8f/x//L/8v/x//H/8f/y//X/9v/3//T/9f/0
//T/+P/4//j/9//4//v//f////z//P/8//v//v///wAAAAADAAMAAwAEAAUABgAGAAcA
CgALAAwADQAMAAwADAAOAA4ADgAQABEAEwATABMAFAAUABQAFQAVABQAFAAUABQAFAAU
ABQAEwAQABAAEQARAAwADAANAA0ADgANAA0ADQANAAwACgAKAAoACQAIAAgACAAHAAcA
BQAEAAMAAwADAAMAAwADAAMAAAD9//z/+//8//7///8AAP7//v/+//7/+//7//v/+//8
//7//v/8//z/+//7//v//P/8//7////9//v/+//8//7//P/8//3//v/+//7//v/+//7/
/////wIAAgAAAAAAAQACAAMAAwADAAMAAgACAAAAAAABAAIABAADAAMABAADAAIAAQAA
AAIAAgACAAAAAAACAAMAAwABAAAA/f/8/wAAAQACAAMAAwADAAMAAwABAP//AQABAP//
/////////f/9//3//f/+//3//f/+/wAA///+//7//f/8//r/+f/7//v/+v/6//z/+//7
//z//f/9//3/+//4//j/+P/5//v/+//7//z/+v/5//j/+P/7//v//P/+//3//P/7//v/
/f/9//z//P/7//r/+f/4//r/+v/5//n/+f/4//n//P/+//7//v/+//3//P/7//r/+P/4
//j/+P/7//z//f/+//v/+v/5//j/+P/4//j/+P/6//r/+v/6//j/+P/4//j/+v/6//r/
+v/6/w==
         </WaveFormData>
      </LeadData>
      <LeadData>
         <LeadByteCountTotal>10000</LeadByteCountTotal>
         <LeadTimeOffset>0</LeadTimeOffset>
         <LeadSampleCountTotal>5000</LeadSampleCountTotal>
         <LeadAmplitudeUnitsPerBit>4.88</LeadAmplitudeUnitsPerBit>
         <LeadAmplitudeUnits>��V</LeadAmplitudeUnits>
         <LeadHighLimit>2147483647</LeadHighLimit>
         <LeadLowLimit>268435456</LeadLowLimit>
         <LeadID>V1</LeadID>
         <LeadOffsetFirstSample>0</LeadOffsetFirstSample>
         <FirstSampleBaseline>0</FirstSampleBaseline>
         <LeadSampleSize>2</LeadSampleSize>
         <LeadOff>FALSE</LeadOff>
         <BaselineSway>FALSE</BaselineSway>
         <ExcessiveACNoise>FALSE</ExcessiveACNoise>
         <MuscleNoise>FALSE</MuscleNoise>
         <LeadDataCRC32>1656635999</LeadDataCRC32>
         <WaveFormData>
/P/8//z//P/8//z//P/8//z//P/8//z//P/8//z//P/6//r/+v/6//z//P/8//z//P/8
//z//P/6//r/+v/6//r/+v/6//r/+v/6//r/+v/6//r/+v/6//r/+v/6//r/+v/6//r/
+v/6//r/+v/6//r/+v/6//r/+f/4//f/9v/3//j/+f/6//r/+v/6//r/+P/4//j/+P/4
//j/+P/4//r/+v/6//r/+v/6//r/+v/6//r/+v/6//r/+v/6//r/+v/6//r/+v/6//r/
+v/6//r/+v/6//r/+v/6//r/+v/6//r/+v/6//r/+v/6//r/+v/6//r/+v/4//j/+P/4
//r/+v/6//r/+v/6//r/+v/4//j/+P/4//r/+v/6//r/+P/4//j/+P/6//r/+v/6//j/
+P/4//j/9//3//f/9//4//n/+//+//z//P/8//z//v/+//3//f/8//z//P/8//3//v/+
//7//P/3//X/8//y//L/8f/x//P/9P/0//P/8//z//b/9//1//X/9P/0//f/+P/4//n/
+f/5//f/9//3//f/+P/4//X/9f/2//b/9P/0//T/9P/2//f/9//2//b/9v/2//b/+P/4
//j/+P/3//3/AwANABQAGQAcACEAKQAxADsAQgBCADsALQAhABUACgD///L/4f/M/73/
uP+4/7r/uf+5/8D/0P/b/9//5v/t/+//8f/4//3/AAACAAEA///+//3/AAABAAEAAQD+
//7//v///wEAAgADAAMAAgACAAMAAwABAAEAAgACAAIAAgACAAIABAAEAAQABAADAAMA
AwADAAUABQAFAAUAAwADAAMAAwADAAMAAwADAAQABAAEAAQABAAEAAQABAACAAIAAgAD
AAMAAwADAAMAAwADAAMAAwAFAAUABQAGAAQABAAEAAMABQAGAAYABgAHAAcABwAHAAcA
BwAHAAgACgAKAAoACgAIAAkACQAJAAkACQAJAAkACgAKAAoACgAKAAoACgAKAAoACgAK
AAoADAALAAsACwAJAAkABwAGAAQABQAFAAMABAAEAAQABQACAAAAAAD///7//v/9//z/
+//6//n/+P/3//b/9f/0//P/8v/y//H/8f/x//H/8f/x//H/8f/x//P/8//0//T/8v/y
//P/8//2//b/9v/2//X/9v/2//b/9//3//f/9//2//b/9v/2//j/+P/4//j/9//3//f/
9//5//n/+f/5//n/+f/5//n/+f/5//n/+f/5//n/+f/5//r/+v/5//n/+f/5//r/+v/6
//r/+v/6//r/+v/6//r/+v/4//r/+v/8//z//P/8//r/+v/6//r/+f/5//n/+f/7//v/
+//6//r/+v/6//v/+//7//v/+//7//v/+v/5//n/+f/5//n/+f/6//r/+v/4//f/9//3
//n/+f/5//n/9//3//f/9//3//b/9v/3//f/9//1//X/+P/4//j/+P/2//b/9v/2//j/
+P/4//f/9f/1//X/9f/1//b/9v/2//f/9//2//b/+P/4//j/+P/2//b/9v/1//X/9//4
//j/+P/4//j/+P/4//j/+P/4//j/+P/2//b/9v/3//f/9//5//f/9//4//j/+P/4//j/
+v/6//r/+v/4//j/+P/4//j/+P/4//j/+v/6//r/+v/4//j/+P/4//j/+P/4//j/+v/6
//r/+v/4//j/+P/4//r/+v/6//r/+v/6//r/+v/6//r/+v/6//j/+P/4//j/+v/6//r/
+v/6//r/+v/6//j/+P/4//j/+P/4//j/+P/4//j/+P/4//j/+P/4//j/+P/4//j/+P/4
//j/+P/4//j/+P/4//j/+v/6//r/+v/6//r/+v/6//j/+P/4//j/+P/4//j/+P/4//j/
+P/4//j/+P/5//n/+f/5//n/+f/6//z//P/8//z//P/8//z/+//7//z//P/8//z//f/+
/wAAAAD+//n/9//1//T/9P/z//P/8//0//L/8f/x//H/8v/z//P/8//z//T/9v/4//j/
+f/5//n/9f/1//X/9f/2//b/9f/1//b/9v/2//b/9v/2//b/9//5//j/+P/4//j/+P/4
//j/+P/4//f/+/8DAAsAFAAZABwAIQApADEAOQBAAEAAOwAxACMAFQAMAAEA9v/n/9L/
wf+8/7r/vv+9/7v/wP/Q/93/4f/m/+v/7//z//b/+/8CAAIAAQD///7//f8AAAEAAQAB
AAAAAAAAAAEAAQACAAMAAwACAAIAAwADAAEAAQACAAIABAAEAAQABAAEAAQABAAEAAUA
BQAFAAUAAwADAAMAAwABAAEAAQABAAMAAwADAAMABAAEAAQABAAEAAQABAAEAAQABAAE
AAUABQAFAAUABQAHAAcABwAHAAUABQAFAAYACAAIAAgABwAHAAgACAAIAAkACQAJAAkA
BwAHAAcACAAKAAoACgAKAAoACwALAAsACwALAAsACwAMAAwADAAMAAoACgAKAAoADAAM
AAwADAAMAAsACwALAAkACQAHAAYACAAJAAkABwAHAAYABQAFAAIAAAAAAP///v/+//3/
/P/9//z/+//6//f/9v/1//T/9f/0//T/8//x//H/8f/x//P/8//z//P/8//z//T/9P/y
//L/8//z//b/9v/2//b/9f/2//b/9v/5//n/+f/5//r/+v/6//r/+P/4//j/+P/7//v/
+//7//n/+f/5//n/+//7//v/+//5//n/+f/5//n/+f/5//n//P/8//v/+//7//v//P/8
//r/+v/6//r//P/8//z//P/6//j/+v/6//r/+v/6//r/+v/6//r/+v/5//n/+f/5//v/
+//7//r/+P/4//j/+f/5//n/+f/5//v/+//6//n/9//3//f/9//3//j/+P/4//j/9//3
//f/9//3//f/9//3//f/9//3//f/9v/2//f/+f/5//f/9//6//r/+v/6//r/+v/6//r/
+v/6//r/+f/5//n/+f/5//n/+v/6//r/+f/5//j/+P/6//r/+v/6//r/+v/6//n/9//5
//r/+v/6//r/+v/6//j/+P/4//j/+v/6//j/+P/4//n/+f/5//v/+//7//r/+v/6//r/
+v/6//r/+v/6//j/+P/4//j/+P/4//j/+P/4//j/+P/4//j/+P/4//j/+P/4//j/+P/4
//j/+P/4//j/+P/4//j/+P/4//j/+P/4//j/+P/4//j/+P/4//j/+P/4//j/+P/4//j/
+P/4//j/+P/4//j/+P/4//j/+P/4//j/+P/4//j/+P/4//j/+P/4//j/+P/4//j/+P/4
//j/+P/4//j/9v/2//b/9v/2//b/9v/2//b/9v/2//b/9v/2//b/9v/2//b/9v/2//b/
9v/2//b/9v/3//f/9//3//f/9//4//r/+v/6//r/+v/6//r/+f/5//r/+v/6//z//f/+
//7//f/6//T/8f/x//D/8P/v/+//7//w//D/7//v/+//8v/x//H/8f/w//D/8f/y//L/
8//z//P/8f/x//H/8f/y//L/8f/x//L/9P/0//T/9P/y//L/8//z//L/8v/y//L/8v/y
//L/8v/y//P/+/8DAAsAEgAZABwAHwAnADEAOwA8ADoAMwAjABUACwACAPf/6v/Z/8b/
u/+4/7z/vP+3/7n/xv/U/93/3//k/+n/6//v//T/+f/8//r/+P/3//f/9//6//v/+//7
//r/+v/6//v/+//8//3//f/8//z//f/9//3//f/+//7//v/+//7//v/8//z//P/8////
/////////f/9//3//f////////////3//f/9//3//P/8//z//P/+//7//v/+//z//P/8
//3//f/9//3//f///////////////////wAAAAAAAAAA/////wAAAAAAAP//////////
AQABAAEAAgAAAAAAAAAAAAAAAQABAAEAAwADAAMAAwAEAAQABAAEAAQABAAEAAQABAAE
AAQABAAEAAMAAwADAAEAAQD///7//v///////f/9//z/+//7//r/+P/4//f/9P/0//P/
8v/v/+7/7f/s/+3/7P/r/+r/6//q/+r/6f/n/+f/5//n/+f/5//n/+f/6f/p/+r/6v/q
/+r/6//r/+z/7P/s/+z/7f/u/+7/7v/v/+//7//v//D/8P/w//D/8P/w//D/8P/x//H/
8f/x/+//7//v/+//7//v/+//7//v/+//7//v//H/8f/x//H/8v/y//H/8f/v/+//8P/w
//D/8P/w//D/8P/w//D/8P/w/+7/8P/w//D/8P/w//D/7v/u/+7/7v/v/+//7//v/+//
7//v/+7/7P/s/+z/7f/v/+//7//v/+3/7f/s/+v/6//r/+v/6//r/+z/7P/s/+z/6//r
/+v/6//r/+v/6//r/+v/6//r/+v/6v/q/+v/6//r/+n/6f/o/+j/6P/o/+j/6P/o/+j/
6P/o/+j/5//p/+n/6f/p/+f/6P/o/+j/6P/n/+X/5P/m/+b/5v/m/+b/5v/m/+X/4//l
/+b/5v/m/+b/5v/m/+T/5P/k/+T/5P/k/+L/4v/k/+X/5f/l/+X/5f/l/+b/5f/k/+P/
4v/i/+L/4v/i/+L/4v/i/+L/4v/i/+L/4v/i/+L/4v/i/+L/4v/i/+L/4v/i/+L/4v/g
/+D/4P/g/+D/4P/g/+D/4P/g/+D/4P/i/+L/4v/i/+D/4P/g/+D/3v/e/97/3v/e/97/
3v/e/97/3v/e/97/3P/c/9z/3P/e/97/3v/e/97/3v/e/97/3P/c/9z/3P/e/97/3v/e
/97/3v/e/97/3P/c/9z/3P/c/9z/3P/c/9z/3P/c/9z/3P/c/9z/3P/a/9r/2v/a/9z/
3P/c/9z/2v/a/9r/2v/a/9r/2v/a/9v/2//b/9v/3//h/+T/6P/p/+r/6//s/+7/7v/t
/+3/7P/s/+z/7P/t/+7/7v/u/+z/5//l/+P/4v/i/+H/4f/h/+L/4v/h/+P/4//m/+f/
5f/l/+T/5P/n/+j/6P/p/+n/6f/n/+f/5//n/+j/6P/n/+f/6P/o/+b/5v/m/+b/5P/l
/+X/5P/l/+b/5//o/+b/5v/m/+b/5//r//H/+/8EAAkADAAPABcAHwAnACwALAAnABsA
CwD9//L/5//a/8//wv+3/7L/tP+2/7X/tf+8/8r/1f/X/9b/2f/d/+P/6P/p/+j/7P/u
/+3/7f/t/+z/7f/t/+3/7v/u/+7/7//v//D/8f/x/+7/7v/v/+//8f/x//L/8v/w//D/
8P/w//L/8v/y//L/8f/x//H/8f/z//P/8//z//X/9f/1//X/9f/1//X/9f/0//T/9P/0
//b/9v/2//b/9v/2//b/9//3//f/9//3//f/9//3//f/9//3//f/+P/6//r/+v/5//f/
+P/4//j/+f/5//n/+f/5//n/+f/6//r/+v/6//r/+v/7//v/+//7//v/+//7//z//P/8
//z//P/8//z//P/8//z//P/8//r/+f/5//n/+v/7//r/+v/8//3//f/7//3//P/7//v/
+v/4//j/9//2//b/9f/0//P/8v/x//D/7//u/+3/7P/t/+z/7P/r/+v/6//r/+v/6//r
/+v/6//t/+3/7v/u//D/8P/x//H/9P/0//T/9P/1//b/9v/2//f/9//3//f/+P/4//j/
+P/6//r/+v/6//3//f/9//3///////////8BAAEAAQABAAAA///+//3///////////8A
AAAA//////////8AAAAAAAAAAAAAAAACAAIAAgACAAIAAAACAAIAAgACAAIAAgACAAIA
AgACAAIAAwAEAAUABQAFAAUABAAEAAQABAAFAAUABQAFAAUABQAFAAQAAwADAAMAAwAD
AAEAAgACAAIABAADAAMAAwAFAAUABQAFAAMAAwADAAMABQAEAAQABQADAAMAAQABAAQA
BAAEAAQAAgACAAIAAgACAAIAAgABAAMAAwADAAMAAQACAAIAAgADAAMAAgACAAIAAgAC
AAIAAgACAAIAAQABAAMABAAEAAIAAgACAAIAAAAAAAAAAAACAAIAAAAAAP/////+//3/
/f/9/////v/+//7//v/+//z//P/8//z//f/+////AAACAAIAAgACAAQABAAEAAQABgAG
AAYABgAIAAgACAAIAAoACgAKAAoACwAMAA0ADgAPABAAEQASABIAEgASABIAFAAUABQA
FAAWABYAFgAWABYAFgAWABYAFgAWABYAFgAYABgAGAAYABYAFgAWABYAFAAUABQAFAAW
ABYAFwAXABUAFQAVABUAFAAWABYAFgAYABgAGAAYABUAFQAWABYAFwAYABoAHAAeAB4A
HAAXABMAEQAQABAADwAPAA8AEAARABEAEgATABQAFQAVABUAEgASABMAFAAUABUAFQAV
ABUAFQAVABUAFAAUABMAEwAUABQAFAAUABQAFAAUABUAFQAUABQAFAAUABQAFAAUABYA
GAAXABcAGQAhACgALQA0ADkAPwBFAE0AVABaAFkAUQBFADcALAAjABgACQD6/+v/4P/e
/+L/5f/p/+7/+P8DAAkABAADAAUACQAOABMAFgAYABoAGQAZABkAGAAZABkAGQAYABgA
GAAZABkAGgAbABsAHAAcAB0AHQAfAB8AIAAgACIAIgAiACIAJAAkACQAJAAlACUAJQAl
ACcAJwAnACcAJwAnACcAJwAnACcAJwAnACoAKgAqACoAKgAqACoAKgAoACgAKAApACkA
KQApACkAJwAnACcAJwAlACUAJQAmACYAJgAmACUAJwAoACgAKAAnACcAJwAnACkAKQAp
ACoAKgAqACoAKgArAC0ALgAvAC8ALwAvAC8ALgAuAC4ALgAuAC4ALgAuADAAMAAwADAA
LgAtAC0ALQAtAC0AKwAqACgAKQApACcAKQAoACcAJwAlACIAIQAfAB4AHgAdABwAGQAY
ABcAFgAVABQAEwASAA8ADgAOAA0ADwAPAA8ADwAOAA0ADAALAA0ADQAOAA4ADgAOAA8A
DwAOAA4ADgAOABEAEgASABIAEwATABMAEwAUABQAFAAUABQAFAAUABQAEwATABMAEwAT
ABMAEwATABEAEQARABEAEQARABEAEQARABEAEQARABAAEAAPAA8AEAARABMAFAAUABQA
FAAUABYAFgAWABYAGAAWABgAGAAWABYAFgAWABQAFAAUABQAFQAVABUAFQAVABUAFQAU
ABQAFAAUABUAEwATABMAEwAVABUAFAATABEAEQARABEAEQASABIAEgAUABMAEwATABMA
EwATABMAEwATABMAEwAUABQAFQAXABUAFQATABMAFAAUABQAFAAUABQAFAAUABQAFAAU
ABMAEwATABMAEwATABQAFAAUABUAFQAUABQAEgASABIAEgAUABQAFAATAA8AEQASABIA
FAAUABQAFAASABIAEgASABIAEgAQABAAEgATABMAEwARABEADwAQABAAEAAQABAAEQAS
ABMAFAAUABQAFAAUABQAFAAUABQAEwASABEAEAASABIAEgASABIAEgASABIAEAAQABAA
EAASABIAEgASABAAEAAQABAAEgASABIAEgAQABAAEAAQABAAEAAQABAAEAAQABAAEAAQ
ABAAEAAQABAAEAAQABAADgAOAA8ADwAPAA8ADwAPAA4AEAAQABAADgAOAA4ADgANAA0A
DgAOABAAEAARABIAEQAQAA0ABwAHAAUABAAEAAMAAwADAAQAAgABAAEAAQAGAAcABwAH
AAYABgAHAAgACgALAAsACwAJAAkACQAJAAgACAAHAAcACAAIAAgACAAIAAgACAAJAAsA
CgAKAAoACAAIAAgACAAIAAgACQANABMAHQAkACkALgAxADcAPwBLAFYAVABNAEMANQAn
AB4AEwAGAPP/3v/L/8j/yP/M/83/zf/U/+b/7//t/+7/+f//////BAALAA4AEAAQAA8A
DwAPAA4ADwAPAA8AEAAQABAAEQARABIAEwATABAAEAARABEAEwATABQAFAAWABYAFgAW
ABQAFAAUABQAEwATABMAEwAVABUAFQAVABUAFQAVABUAEwATABMAEwAWABYAFgAWABQA
FAAUABQAFgAWABYAFwAXABcAFwAXABUAFQAVABUAFwAXABcAGAAWABYAFgAVABUAFgAW
ABYAFQAVABUAFQAVABUAFQAWABYAFgAWABYAFgAXABcAFwAVABUAFQAVABgAGAAYABgA
GAAYABgAGAAYABgAGAAYABgAFwAXABcAFwAXABUAFAASABMAEwARABMAEgARABEAEAAO
AA4ADQAMAAwACwAKAAkACAAHAAYABQAEAAMAAgABAAAAAAD//////////////f/9//3/
/f/9//3//v/+/wAAAAABAAEAAAAAAAAAAAADAAQABAAEAAMAAwADAAMABAAEAAQABAAE
AAQABAAEAAMAAwADAAMAAwADAAMAAwADAAMAAwADAAUABQAFAAUABQAFAAUABQAEAAQA
AwADAAUABQAGAAYABgAGAAYABgAEAAQABAAEAAQAAgAEAAQAAgACAAIAAgAEAAQABAAE
AAMAAwADAAMAAQABAAEAAAAAAAAAAAABAAEAAQABAAEAAQABAAAA////////////////
AAAAAAAAAAD////////////////////////////////+//7//////////f/9/wAAAAAA
AAAA/v/+//7//v8AAAAAAAD//wEAAQABAAEA//8AAAAAAAABAAEAAAAAAAAAAAAAAAAA
AgACAAIAAQD//wEAAgACAAAAAAAAAAAAAgACAAIAAgACAAIAAAAAAAAAAQABAAEAAQAB
AAEAAgACAAIAAgACAAIAAgACAAIAAQAAAP///v///wAAAQACAAIAAgACAAIAAgACAAIA
AgAAAAAAAAAAAAIAAgACAAIAAAAAAAAAAAACAAIAAgACAAAAAAAAAAAAAAAAAAAAAAAC
AAIAAgACAAIAAgACAAIAAAAAAAAAAAACAAIAAgACAAAAAAAAAAAAAAAAAAAAAAAAAAAA
AAAAAAIAAgACAAIAAAAAAAAAAAAAAAAAAAAAAAIAAgACAAIAAAAAAAEAAQABAAEAAQAB
AAQABgAGAAYABAAEAAQABAABAAEAAgACAAQABAAFAAYABgAGAAQA///9//v/+v/6//f/
9//3//j/+f/5//r/+//8//3//f/9//z//P/9//7//v/////////9//3//f/9//z//P/7
//v//v/+//7//v8AAAAAAAABAP///v/+//7//v/+//7//v/8//7/AQAFAA0AFwAeACMA
JgArADMAPwBLAFAASgBDADcAJwAbABIABQD0/93/xP+3/7b/uP+6/7v/vf/I/9j/3f/f
/+r/8//1//f//v8FAAYABgAEAAMAAwADAAYABwAHAAcABgAGAAYABwAHAAgACQAJAAgA
CAAJAAkABwAHAAgACAAKAAoACgAKAAgACAAIAAgACQAJAAkACQAJAAkACQAJAAsACwAL
AAsACwALAAsACwAKAAoACgAKAAoACgAKAAoADAAMAAwADQALAAsACwALAAsACwALAAsA
CwALAAsADAAMAAwADAALAAsADAAMAAwADwAPAA8ADwANAA0ADQAOAA4ADgAOAA4ADgAP
AA8ADwAPAA8ADwAPABAAEAAQABAADgAOAA4ADgAQABAAEAAQABAADwAPAA8AEQARAA8A
DgAMAA0ADQALAAkACAAHAAcACAAGAAYABQAEAAQAAwACAAMAAgABAAAA/f/8//v/+v/5
//j/+P/3//f/9//3//f/9//3//f/9//3//f/+P/4//b/9v/3//f/+P/4//j/+P/3//j/
+P/4//n/+f/5//n/+v/6//r/+v/8//z//P/8//v/+//7//v/+//7//v/+//7//v/+//7
//v/+//7//v/+//7//v/+//8//z/+//7//v/+//8//z//P/8//z//P/6//r/+v/6//z/
+v/8//z/+v/6//r/+v/6//r/+v/6//v/+//7//v/+f/5//n/+P/6//r/+v/7//n/+f/5
//n/+f/5//j/9//5//n/+f/5//f/+P/4//j/+v/5//n/+f/3//f/9//3//f/9//3//f/
9//2//b/9//3//f/9f/1//b/9v/2//b/9v/2//b/9v/4//j/+P/3//X/9f/1//X/9f/2
//b/9v/1//X/9P/0//T/9P/0//T/9v/2//b/9f/z//X/9v/2//b/9v/2//b/9P/0//T/
9P/0//T/8v/y//L/8//z//P/8//1//f/9v/0//T/9P/0//L/8v/y//L/9P/0//T/9P/0
//T/9P/0//T/9P/0//T/9P/0//T/9P/0//T/9P/0//T/9P/0//T/8v/y//L/8v/y//L/
8v/y//T/9P/0//T/9P/0//T/9P/0//T/9P/0//L/8v/y//L/9P/0//T/9P/y//L/8v/y
//T/9P/0//T/8v/y//L/8v/y//L/8v/y//L/8v/y//L/8v/y//L/8v/0//T/9P/0//P/
8//z//P/8//z//T/9v/2//b/9v/2//b/9v/1//X/9v/2//b/9v/5//r/+v/6//j/8//x
/+//7P/s/+v/6//t/+7/7v/t/+v/6//u/+//8f/x//D/8P/v//D/8P/x//P/8//x//H/
8f/x//L/8v/x//H/8v/y//L/8v/y//L/8v/z//P/8v/y//L/8v/y//L/8v/y//L/8//3
//v/AwAKABUAGgAdACEAKQA3AEAAQAA7ADMAJQAVAAoAAwD0/+H/yP+1/67/sP+y/7P/
s/+2/8b/0//X/9z/6f/t/+3/8v/7//7/AAD9//v/+v/5//r/+//7//v//P/8//z//f/9
//7///////7//v///////////wAAAAAAAAAAAAAAAP7//v/+//7/AAABAAIAAwABAAEA
AQABAAEAAQABAAEAAwADAAMAAwACAAIAAgACAAIAAgACAAIABAAEAAQABQADAAMAAwAD
AAUABQAFAAUABQAFAAUABgAGAAYABgAFAAUABgAGAAYABwAHAAcABwAJAAkACQAKAAkA
CAAHAAYACAAJAAkACQAHAAcABwAHAAoACgAKAAoACgAKAAoACgAKAAoACgAKAAoACQAJ
AAkACwALAAkACAAIAAkACQAHAAcABgAFAAUABAACAAIAAQAAAAAA///+//3//P/7//r/
+//6//n/+P/3//b/9v/1//P/8//z//P/8//z//P/8//z//P/9P/0//T/9P/1//X/9v/2
//b/9v/1//b/9v/2//n/+f/5//n/+v/6//r/+v/6//r/+v/6//v/+//7//v/+//7//v/
+//7//v/+//7//v/+//7//v/+//7//v/+//8//z/+//7//v/+//8//z//P/8//z//P/8
//z//P/8//z/+v/8//z//P/8//z//P/8//z//P/8//v/+//7//v/+//7//v/+v/6//r/
+v/7//v/+//7//v/+//7//r/+f/7//v/+//7//n/+v/6//r/+v/5//n/+f/5//n/+f/5
//n/+f/5//n/+f/4//j/+f/5//n/9//3//r/+v/6//r/+v/6//r/+v/4//j/+P/3//n/
+f/5//n/+f/6//r/+v/5//n/+P/4//j/+P/4//j/+v/6//r/+f/3//n/+v/6//j/+P/4
//j/+P/4//j/+P/4//j/9v/2//b/9//3//f/+f/3//f/+v/5//j/9//2//j/+P/4//j/
+P/4//j/+P/4//j/+P/4//j/+P/4//j/+P/4//j/+P/2//b/9v/2//b/9v/2//b/+P/4
//j/+P/2//b/9v/2//j/+P/4//j/9v/2//b/9v/4//j/+P/4//j/+P/4//j/9v/2//b/
9v/2//b/9v/2//b/9v/2//b/9v/2//b/9v/2//b/9v/2//b/9v/2//b/9v/2//f/9//5
//n/+f/5//j/+v/6//r/+v/6//r/+v/5//n/+v/6//z//P/9//7//P/8//r/9f/1//P/
8v/y/+//7//v//D/8P/v/+//7//w//H/8f/x//D/8P/x//L/9P/1//X/9f/z//P/8//z
//T/9P/z//P/8v/y//L/8v/z//T/9f/3//f/9v/2//b/9P/0//T/9P/4//j/9f/5////
CQAQABcAGgAdACUALQA3ADwAPgA7ADMAJQAXAAwA///y/+P/0P+9/7T/sv+2/7v/uf+8
/8z/2f/b/9z/5//t/+3/8v/5//z//v/+//3//f/9//z//f/9//3//P/8//z//f/9//7/
//////7//v///////////wAAAAAAAAAAAAAAAAAAAAAAAAAAAwADAAMAAwACAAEAAAD/
/wEAAQABAAEA//////////8CAAIAAgACAAAAAAAAAAAAAgACAAIAAwABAAEAAQABAAEA
AQABAAEAAQABAAEAAgADAAQABQAFAAUABgAGAAYABQAFAAUABQAFAAUABQAGAAgACAAI
AAgABgAHAAcABwAFAAUABQAFAAcACAAJAAoACAAIAAgACAAIAAgACAAIAAYABQAFAAUA
BwAHAAUABAAEAAUABQADAAEAAAD//////v/8//z/+//8//z/+//6//f/9v/1//T/9f/0
//P/8v/x//D/8P/v/+//7//v/+//7//v/+//7//v/+//8P/w//L/8v/z//P/8//y//H/
8P/y//T/9f/2//X/9f/1//X/+P/4//j/+P/3//b/9f/0//b/9//4//n/9//3//f/9//3
//f/9//3//f/9//3//f/9//3//f/9//4//j/9//3//f/9//4//j/+v/6//r/+v/5//j/
9//2//j/9v/4//j/9v/2//b/9v/4//j/+P/4//X/9f/1//X/9f/1//X/9P/0//T/9P/1
//P/8//z//P/8//z//L/8f/x//H/8f/x//H/8v/y//L/8v/x//H/8f/x//H/8f/x//H/
8f/x//H/8f/w//D/8f/x//H/7//v//D/8P/w//D/8P/w//D/8P/y//L/8v/x/+//7//v
/+//7//w//D/8P/x//H/8P/w//D/8P/w//D/8P/w//D/7//t/+//8P/w/+7/7v/u/+7/
7v/u/+7/7v/u/+7/7P/s/+7/7//v/+//7f/t/+3/7P/u/+7/7v/u/+z/7P/s/+z/7P/s
/+z/7P/s/+z/7P/s/+z/7P/s/+z/7P/s/+z/7P/s/+z/7P/s/+z/7P/s/+z/7P/s/+z/
7P/r/w==
         </WaveFormData>
      </LeadData>
      <LeadData>
         <LeadByteCountTotal>10000</LeadByteCountTotal>
         <LeadTimeOffset>0</LeadTimeOffset>
         <LeadSampleCountTotal>5000</LeadSampleCountTotal>
         <LeadAmplitudeUnitsPerBit>4.88</LeadAmplitudeUnitsPerBit>
         <LeadAmplitudeUnits>��V</LeadAmplitudeUnits>
         <LeadHighLimit>2147483647</LeadHighLimit>
         <LeadLowLimit>268435456</LeadLowLimit>
         <LeadID>V2</LeadID>
         <LeadOffsetFirstSample>0</LeadOffsetFirstSample>
         <FirstSampleBaseline>0</FirstSampleBaseline>
         <LeadSampleSize>2</LeadSampleSize>
         <LeadOff>FALSE</LeadOff>
         <BaselineSway>FALSE</BaselineSway>
         <ExcessiveACNoise>FALSE</ExcessiveACNoise>
         <MuscleNoise>FALSE</MuscleNoise>
         <LeadDataCRC32>3274676291</LeadDataCRC32>
         <WaveFormData>
+v/6//r/+v/4//j/+P/4//j/+P/4//j/+P/4//j/+P/2//b/9v/2//b/9v/2//b/9v/2
//b/9v/2//b/9v/2//b/9v/2//b/9v/2//b/9v/0//T/9P/0//T/9P/0//T/9P/0//T/
9P/2//b/9v/2//b/9v/2//b/9P/0//T/9P/2//b/9v/2//b/9v/2//b/9P/0//T/9P/0
//T/9P/0//T/9P/0//T/9P/0//T/9P/2//b/9v/2//T/9P/0//T/9P/0//T/9P/0//T/
9P/0//b/9v/2//b/9P/0//T/9P/2//b/9v/2//b/9v/2//b/9v/2//b/9v/0//T/9P/0
//T/9P/0//T/9v/2//b/9v/0//T/9P/0//b/9v/2//b/9P/0//T/9P/2//b/9f/1//X/
9f/1//X/8//z//P/9f/3//f/9//6//r/+v/6//r/+v/7//v/+//8//z//P/8//////8A
AAIAAgAAAP7//f/8//v/+//7//3//f/9//z/+//6//r/+f/3//X/8//z//X/8//z//T/
8v/y//D/7//u/+7/7v/u/+//7//v/+//7f/u/+7/7v/u/+7/7v/t/+3/7f/t/+3/7f/t
/+z/7P/u//D/9//9/wYADwAVACEANABNAGYAfACPAJoAmQCXAJQAiABxAE8AGQDW/6P/
kP+F/2v/T/9F/1H/bf+E/5j/qf+7/8n/2f/n//D/9P/2//L/8f/x//L/9f/1//b/9v/2
//b/9//3//j/+P/6//r/+v/6//v/+//8//z//P/8//3//f/9//3//f/9//3//f/9////
//8AAAAAAAD///////8AAAAAAQABAAIAAgACAAMAAwADAAMAAwADAAQABAADAAQABAAE
AAUABQAFAAUABwAHAAgACQAKAAoACgAKAAgACgAKAAoADAANAA0ADwANAA0ADwAPAA8A
EAARABIAFAAUABQAFgAXABcAFwAYABkAGgAbABwAHAAeAB8AHwAfACAAIgAiACEAIwAk
ACQAJAAlACcAKQAoACgAKAAoACgAKQApACgAKQAqACkAKgApACgAJwAmACQAIwAhACAA
HwAfAB0AGwAZABcAFQAUABMAEQARAA4ADgAMAAsACQAJAAgABwAHAAYABQAFAAQAAQAB
AAEAAAACAAIAAgABAAEAAQABAAAA/v/+///////+//7//v/+/////////////f/+//7/
/f////////////3//f/9//3////+//7/AAD+//7//v/+/////////wAAAAAAAAAAAAAC
AAIAAgACAAEAAQABAAEAAQABAAIAAgAEAAMAAwAEAAQABAAEAAUAAwADAAMAAwAFAAUA
BQAEAAYABgAFAAUABQAFAAUABQAFAAUABAADAAMAAgACAAMABQAEAAQABAACAAAAAAAA
AAIAAgACAAIAAAAAAP///v/+/////////////v/9//3///////////////////////7/
/v/+//7//P/8//z//P/9//3//f/9//3//f/8//z//P/8//v/+//7//v/+//7//v/+//7
//v//P/8//v/+//7//v/+//7//v/+//6//n/9//4//j/+P/6//n/+P/4//r/+v/6//r/
+P/4//j/+P/4//j/+P/4//j/+P/4//j/+P/4//j/+P/4//j/+P/4//j/+P/4//j/+P/4
//j/+P/2//b/9v/2//j/+P/4//j/+P/4//j/+P/4//j/+P/4//j/+P/4//j/+P/4//j/
+P/4//j/+P/4//j/+P/4//j/+v/6//r/+v/4//j/+P/4//j/+P/4//j/+P/4//j/+P/4
//j/+P/4//j/+P/4//j/+P/4//j/+P/4//j/+P/4//j/+P/4//j/+P/4//j/+P/3//f/
9//3//f/9//3//f/9//5//n/+f/5//z//P/8//z//P/8//3//f/9//7//v/+//7/AQAB
AAQABgAGAAQAAgABAAAA//////////////3//P/8//z/+//7//n/9//2//f/+P/3//f/
+P/4//j/9P/z//L/8v/y//L/8f/x//H/8f/x//L/8P/w//D/8P/y//H/8f/x//H/8f/x
//H/8P/w/+7/8v/5////CAARABkAIQA0AEkAYgB6AIsAlgCbAJkAlgCMAHsAWwArAOr/
s/+a/4//e/9d/0n/U/9t/4L/lv+n/7n/x//X/+X/8P/4//j/9v/1//X/9v/3//f/+P/4
//j/+P/5//n/+v/6//z//P/8//z//f/9//7//v/+//7///////////8BAAEAAQABAP//
AQABAAIAAgACAAEAAQD//wAAAAABAAMABAAEAAQABQAFAAUABQAFAAUABgAGAAcACAAI
AAgACQAJAAkACQALAAsADAANAAwADAAMAAwADgAQABAAEAAOAA8ADwARABEAEQATABMA
EQASABMAFAAWABYAFgAYABkAGQAZABoAGwAcAB0AHgAeACAAIQAhAB8AIAAiACIAJQAn
ACgAKAAnACcAKAApACgAKAAoACgAKAApACkAKAAqACoAKAAoACcAJgAlACQAJAAjACEA
IAAfAB8AHQAbABkAFwAVABQAEwARABEADgAMAAoACQAHAAkACAAHAAcABgAFAAUABAAD
AAMAAwACAAIAAgACAAEAAQABAAEAAAAAAAAAAQABAAIAAgACAAIA//////////8BAAIA
AgABAP//////////AQABAAEAAQABAAAAAAACAAIAAgACAAIAAwADAAMABAAEAAQABAAE
AAQABAAEAAQABQAFAAUABQAFAAUABgAGAAgABwAHAAgABgAGAAYABwAHAAcABwAHAAkA
CQAJAAgACAAIAAcABwAHAAcABwAHAAcABwAGAAUABQAEAAQABQAHAAYABgAGAAYABAAE
AAQABAAEAAQABAAEAAQAAwACAAAAAQABAAEAAwACAAEAAQADAAMAAwADAAEAAQABAAEA
AAAAAAAAAAAAAAAAAAAAAP////////////////7//v8AAAAA//////3//f/9//3//f/9
//3//f/+//7//f/9//3//f/9//3///////7//f/7//z//P/8//7////+//7//v/+//7/
/v/+//7//v/+//7//v/+//7//P/8//z//P/8//z//P/8//z//P/8//z//P/8//z//P/8
//z//P/8//z//P/8//z//v/+//7//v/8//z//P/8//z//P/8//z/+v/6//r/+v/8//z/
/P/8//z//P/8//z//P/8//z//P/6//r/+v/6//z//P/8//z//P/8//z//P/8//z//P/8
//z//P/8//z//P/8//z//P/6//r/+v/6//z//P/8//z//P/8//z//P/8//z//P/7//v/
+//7//v/+//7//v/+//9//3//f/9/wAAAAAAAAAAAgACAAMAAwADAAQABAAEAAQABwAH
AAgACAAIAAYABAADAAIAAQABAAMAAwADAAMAAAAAAAAAAQABAP///f/7//v/+//5//n/
+P/4//j/9v/1//T/9P/0//b/9f/1//X/9//3//j/+P/2//b/9v/2//X/9f/1//X/9f/1
//X/9P/y//T/+v8BAAkAEgAdACMALwBEAF0AdgCMAJsAoACfAJ0AmACIAG8ASQAPAM7/
p/+a/43/b/9R/1H/Z/9//5L/pP+1/8X/0//j//H/+v/8//z/+v/5//n/+v/9//3//v/+
//7//v//////AAAAAAIAAgAAAAAAAQABAAQABAAEAAQAAwADAAMAAwADAAMAAwADAAUA
BwAHAAgABgAGAAUABQAHAAgACAAJAAkACgAKAAoACQAJAAkACQALAAsADAAMAAsADAAM
AAwADQANAA0ADQANAA0ADgAPABIAEgASABIAEgAUABQAFAAUABUAFQAXABUAFQAXABcA
GQAaABsAHAAaABoAGgAcAB8AHwAfACAAHwAgACEAIgAiACQAJQAlACUAJgAoACgAJwAp
ACoAKgArACsALAAtACwALAAsACwALgAvAC8ALgAsACwAKgAqACkAKAAnACYAJgAlACMA
IgAfAB8AHQAbABsAGQAXABYAFQATABMAEAAQAA4ADQALAAsACgAJAAkACAAHAAcABgAH
AAcABwAGAAYABgAGAAUAAwADAAMAAgACAAIAAwADAAIAAgACAAIAAQABAAEAAQABAAIA
AgABAAEAAQABAAEAAQABAAEAAQADAAIAAgAEAAQABAAEAAQABQAFAAUABgAGAAYABgAG
AAYABgAGAAYABQAFAAUABQAHAAcACAAIAAgABwAHAAgABgAGAAYABwAJAAkACQAJAAkA
CQAJAAgABgAGAAUABQAJAAkACQAJAAcABwAGAAUABwAGAAYABwAFAAQABAAEAAYABAAE
AAQABAAEAAQABAACAAIAAQAAAAIAAwADAAMAAQAAAP//////////////////////////
/v/+//7//v/+//7//v/+//3//f/9//3//f/9//z//P/8//z/+//7//3//f/9//3/+//7
//v/+//8//z/+//7//v/+//7//v/+//7//r/+f/5//r/+v/6//r/+//6//z/+//6//n/
+P/5//r/+//8//r/+v/6//r/+v/6//r/+v/6//r/+v/6//r/+v/6//r/+v/6//r/+v/6
//r/+v/6//j/+P/4//j/+P/4//j/+P/6//r/+v/6//r/+v/6//r/+P/4//j/+P/4//j/
+P/4//j/+P/4//j/+P/4//j/+P/4//j/+P/4//j/+P/4//j/9v/2//b/9v/4//j/+P/4
//j/+P/4//j/+P/4//j/+P/4//j/+P/4//j/+P/4//j/+P/4//j/+P/2//b/9v/2//j/
+P/4//j/9v/2//X/9f/3//f/9//3//f/9//3//n/+//9////BAAHAAgACQAKAAoACwAL
AAsADgAOAA4ADgAPAA8AEAASABIAEAAOAA0ADAALAAsACwALAAsACwAKAAwADAANAA0A
CwAJAAcABwAFAAMAAwAEAAQABAACAAEAAAAAAAAAAAD/////////////AAAAAAAA/v/+
//7//f////////////3//f/8//z//v8AAAUADwAaACEAKwA1AEYAWwByAIgAmQCiAKEA
mwCWAIoAcQBRACUA7P+5/6b/n/+L/2//Y/9v/4f/mv+o/7X/w//P/+H/8f/4//z/AAAA
AP////8AAP////8AAAAAAgACAAMAAwACAAIABAAEAAQABAAFAAUABgAGAAYABgAFAAUA
BQAFAAcABwAHAAcABgAHAAYABgAIAAgABwAHAAcACAAIAAkABwAIAAgACAAJAAkACQAJ
AAsACwAMAAwADAAMAAsACgANAA0ADQANAA0ADQAOAA8ADgAOAA4ADgAQABIAEgASABAA
EQARABMAEwATABUAFQAVABYAFwAYABgAGAAYABoAGwAbABsAHAAbABwAHQAeAB4AIAAh
ACEAIQAiACQAJAAkACUAJQAkACUAJQAmACcAKAAoACgAKAAmACcAJwAmACgAKAAmACYA
JQAkACMAIgAgAB8AHQAcABsAGwAZABcAFQATABEAEAANAAsACwAIAAgABgAFAAMAAQAA
AP/////+//3//f/8//3//f/9//z//P/8//z/+//7//v/+//6//r/+v/7//v/+P/4//j/
+P/5//n/+f/5//n/+v/6//n/+f/5//n/+f/5//n/+f/5//f/9v/2//j/+P/4//j/+P/5
//n/+f/6//r/+v/6//r/+v/6//r/+v/7//v/+//7//v/+//8//z//v/9//3//v/9//z/
+//7//v/+//7//v/+//7//v/+v/8//z/+//7//v/+//7//v/+//7//r/+f/5//j/+P/5
//f/9v/2//b/9v/0//T/9P/2//b/9v/2//T/9P/z//L/8v/z//P/8//z//L/8f/x//H/
8f/x//H/7//v/+//7//u/+7/7v/u/+7/7v/u/+7/7f/t/+3/7f/r/+v/6v/q/+z/7P/r
/+v/6//r/+v/6//r/+v/6//r/+z/7P/r/+v/6f/p/+n/6f/r/+v/6v/p/+n/6v/q/+r/
6P/n/+j/6v/o/+j/6P/o/+j/6P/o/+j/6P/o/+j/6P/o/+j/6P/o/+j/6P/o/+j/6P/o
/+j/6P/m/+b/5v/m/+b/5v/m/+b/5v/m/+b/5v/o/+j/6P/o/+f/5v/l/+T/5v/m/+b/
5v/m/+b/5v/m/+b/5v/m/+b/5P/k/+T/5P/m/+b/5v/m/+T/5P/k/+T/5f/l/+X/5f/l
/+X/5f/l/+P/5f/l/+X/5f/o/+j/6P/o/+j/6P/p/+n/6f/q/+r/6P/o/+v/6//u//D/
8P/u/+r/6f/o/+f/5//n/+f/5//o/+j/6f/q/+3/7f/r/+n/5f/l/+X/4//h/+L/4v/i
/+H/4f/h/+L/4v/i/+H/4f/f/9//3//g/+D/4P/g/+D/4P/f/9//3//f/9//3//f/+L/
4v/g/+D/4//p//D/+f8DAA0AGgAtAEIAWABtAHoAfQB5AHQAcgBlAEsAJwD6/8P/lP+B
/33/b/9d/1v/a/9+/47/mf+j/63/u//J/9j/4v/o/+f/5//o/+r/6v/p/+n/6P/q/+r/
6//r/+r/6v/s/+z/7P/s/+3/7f/u/+7/7v/u/+//7//v/+//8f/x//H/8f/v//H/8f/y
//L/8v/x//H/8f/y//L/8//z//T/9P/0//X/9f/1//X/9f/1//b/9v/3//j/+P/4//n/
+f/5//n/+f/5//r/+//8//z//P/8//z//v/+//7/AAABAAEAAwABAAEAAwADAAMABAAF
AAYABAAEAAQABgAJAAkACQAKAAkACgALAAwADAAOAA8ADwAPABAAEgASABUAFwAYABgA
FwAXABgAGQAYABgAGAAYABgAGQAZABgAGQAaABkAGgAZABgAFwAWABYAFQATABIAEQAR
AA8ADQANAAsACQAIAAUAAwADAAAAAgAAAP///f/7//r/+f/5//b/9f/1//T/8//z//P/
8v/w//D/8P/v//H/8f/x//D/7v/u/+//7//u/+7/7v/u/+//7//v/+//7f/u/+7/7f/t
/+3/7f/t/+3/7f/t/+3/7//u/+7/8P/w//D/8P/w/+//7//v//D/8P/w//D/8P/w//D/
8P/w//P/8//z//P/8//z//T/9P/y//H/8f/y//T/9P/0//X/9f/1//X/9f/1//X/9f/0
//b/9v/1//X/9f/1//X/9f/3//f/9v/1//P/8v/y//P/8//y//L/8v/0//L/8v/y//L/
8v/y//L/8v/y//H/8P/y//P/8//z//P/8v/x//H/7//v/+//7//v/+//7//v/+7/7v/u
/+7/7v/u/+7/7v/t/+3/7f/t/+//7//u/+7/7v/u/+3/7f/v/+//7//v/+3/7f/t/+3/
7P/s/+v/6//r/+v/6//r/+v/6//q/+n/6//s/+z/7P/s/+v/6v/q/+z/7P/s/+z/7P/s
/+z/7P/q/+r/6v/q/+z/7P/s/+z/6v/q/+r/6v/s/+z/7P/s/+z/7P/s/+z/7P/s/+z/
7P/s/+z/7P/s/+r/6v/q/+r/7P/s/+z/7P/s/+z/7P/s/+r/6v/q/+r/7P/s/+z/7P/q
/+r/6v/q/+v/6//r/+v/6//r/+v/6//r/+3/7f/t/+v/7v/u/+7/8P/w//D/8f/v/+//
8P/w//L/8v/1//X/9P/2//b/9P/y//H/8P/v/+//7//v/+//7//u/+7/7v/x//H/7//t
/+v/6//r/+n/6//s/+z/7P/q/+n/6P/o/+b/5v/l/+X/5//n/+f/6P/m/+b/5v/m/+j/
5//n/+f/5f/l/+X/5f/k/+T/5P/m/+3/9f/+/wcADwAZACgAQQBcAHYAhQCMAI0AiwCG
AH4AaQBJABkA2P+h/4j/gf9x/1n/Sf9T/23/hP+Q/53/s//D/8//3f/o/+7/7v/s/+v/
6//s/+3/7f/u/+7/8P/w//H/8f/y//L/9P/0//L/8v/z//P/9v/2//b/9v/3//f/9//3
//f/9//3//f/9//5//n/+v/6//r/+f/5//n/+v/6//v/+//8//z//P/7//v/+//7//v/
+//8//z///8AAAAAAAABAAEAAQABAP////8AAAEABAAEAAQABAAEAAYABgAGAAYABwAH
AAkACQAJAAsACwAJAAoACwAMAAwADAAMAA4AEQARABEAEgARABIAEwAUABQAFgAXABcA
FwAYABoAGgAbAB0AHgAeAB8AHwAgACEAIAAgACAAIAAgACEAIQAgACAAIAAeAB4AHwAe
AB0AHAAcABsAGQAYABcAFwAVABMAEwARAA8ADgALAAkACQAGAAgABgAFAAMAAQAAAP//
///8//v/+//6//v/+//7//r/+P/4//j/9//3//f/9//2//T/9P/1//X/9P/0//T/9P/1
//X/9f/1//P/9P/0//P/9f/1//X/9f/1//X/9f/1//X/9P/0//b/9v/2//b/9v/1//X/
9f/2//j/+P/4//j/+P/4//j/+P/7//v/+//7//n/+f/6//r/+P/3//f/+P/6//r/+v/7
//n/+f/5//n/+f/5//n/+P/6//r/+f/5//n/+f/5//n/+//7//r/+f/5//j/+P/5//n/
+P/4//j/+v/4//j/+P/4//j/+P/4//j/+P/3//b/9P/1//X/9f/1//T/8//z//X/9f/1
//X/8//z//P/8//0//T/9P/0//T/9P/0//T/8f/x//H/8f/z//P/8v/y//L/8v/x//H/
8//z//P/8//x//H/8f/x//L/8v/x//H/8//z//P/8//z//P/8v/x/+//8P/w//D/8P/x
//L/8v/y//L/8v/y//L/8v/y//L/8f/w/+//7v/v//D/8f/y//L/8v/y//L/8v/y//L/
8v/w//D/8P/w//L/8v/y//L/8P/w//D/8P/w//D/8P/w//D/8P/w//D/8P/w//D/8P/w
//D/8P/w//L/8v/y//L/8P/w//D/8P/y//L/8v/y//D/8P/w//D/7v/u/+7/7v/w//D/
8P/w//D/8P/w//D/7v/u/+7/7v/w//D/8P/w//H/8f/x//H/8f/x//H/8f/v//H/8f/x
//P/9v/2//b/9P/0//T/9f/z//P/9P/0//b/9v/5//n/+v/8//z/+v/6//n/+P/3//X/
9f/1//X/9//2//b/9v/3//f/9f/z//H/8f/x/+//7//w//D/8P/u/+3/7P/s/+z/7P/r
/+v/6f/p/+n/6v/s/+z/7P/s/+r/6f/p/+n/6//r/+v/6//q/+r/6v/u//X//f8EAA0A
FQAjADgAUwBuAIQAkQCWAJkAlQCQAIYAbQBFAAkAwv+X/4j/e/9l/0v/Q/9V/3H/hP+W
/6v/vf/L/9f/4//u//D/8P/u/+3/7f/u//D/8f/z//T/8v/y//P/8//0//T/9v/2//j/
+P/5//n/+P/4//j/+P/5//n/+f/5//n/+f/5//n/+f/7//v//P/8//z/+//7//v//P/8
//3//f/+//7//v/9//3//f/9//////8AAAAAAQACAAIAAgADAAMAAwADAAMAAwAEAAUA
BgAGAAYABgAGAAgACAAIAAgACQAJAAsACwALAA0ADQANAA4ADwAQABAAEAAQABIAEwAT
ABMAFAAVABYAFwAYABgAGgAbABsAGwAcAB4AHgAfACEAIgAiACEAIQAiACMAJAAkACQA
JAAkACUAJQAkACIAIgAgACAAIAAgACAAIAAgAB8AHQAcABsAGwAZABcAFQATABEAEAAP
AA0ADQAKAAoACAAHAAUABQAEAAMAAwAAAP/////+//v/+//7//r/+v/6//r/+f/5//n/
+f/4//j/+P/5//n/+P/4//j/+P/5//n/+f/5//n/+v/6//n/+f/5//n/+f/5//n/+f/5
//n/+P/4//r/+P/4//j/+P/7//v/+//8//r/+v/6//r/+v/6//r/+v/5//n/+f/5//n/
+f/6//r//P/7//v//P/6//r/+v/7//v/+//7//v/+//7//v/+v/8//z/+//7//3//f/9
//3//f/9//z/+//7//r/+v/7//v/+v/6//r/+v/4//j/+P/4//j/+P/4//j/+P/3//b/
9v/3//f/9//3//b/9f/1//X/9f/1//X/9f/1//X/9f/2//b/9v/2//T/9P/0//T/8//z
//P/8//z//P/8v/y//L/8v/x//H/8f/x//H/8f/x//H/8f/x//L/8v/x//H/8f/x//H/
8f/x//H/8P/v/+//8P/w//D/8P/z//L/8v/w//D/8P/w/+7/7v/u/+7/7v/u/+7/7v/w
//D/8P/w//D/8P/w//D/8P/w//D/8P/u/+7/7v/u//D/8P/w//D/7v/u/+7/7v/u/+7/
7v/u//D/8P/w//D/8P/w//D/8P/w//D/8P/w/+7/7v/u/+7/7v/u/+7/7v/u/+7/7v/u
//D/8P/w//D/7v/u/+7/7v/u/+7/7v/u/+7/7v/u/+7/7v/u/+3/7f/u/+//8P/x/+//
7//v//H/7//v/+//8v/y//L/8v/y//T/9f/1//X/9v/2//b/9v/5//n/+v/8//r/+P/2
//X/9P/z//P/8//1//X/9f/0//L/8v/z//P/8f/v/+3/7f/t/+v/6//s/+7/7v/s/+v/
6P/o/+j/6P/n/+f/5//n/+n/6v/q/+r/6P/o/+j/5//n/+f/5//n/+f/5//m/+b/5v/o
/+v/8f/6/wMACwATACIAOQBWAHAAgQCOAJUAlQCQAIgAeQBZACcA4v+l/4j/f/9t/1P/
Pf9D/13/dv+G/5v/s//D/83/2//o/+7/8P/s/+v/6//s/+v/6//s/+z/7f/u//D/8f/w
//D/8v/y//L/8v/z//P/9P/0//T/9P/1//X/9f/1//P/8//z//P/9P/3//j/+v/4//j/
9//3//n/+v/6//v/+//8//z//P/7//v/+//7//v/+//8//z///8AAAAAAAABAAEAAQAB
AAEAAQACAAMABAAEAAQABAACAAQABAAEAAYABwAHAAkACQAJAAsACwALAAwADQAOAA4A
DgAOABAAEQARABEAEgATABQAFQAWABYAGAAZABkAGQAaABwAHAAdAB8AIAAgAB8AHwAg
ACEAIAAgACAAIAAiACMAIwAiACIAIgAgACAAIQAgAB8AHgAeAB0AGwAaABcAFwAVABMA
EwARAA8ADgALAAkACQAGAAgABgAFAAMAAwACAAEAAQAAAP/////+//3//f/9//z//P/8
//z/+//5//n/+f/4//j/+P/5//n/+P/4//j/+P/3//f/9//3//f/+P/4//f/9//3//f/
9//3//f/9//3//n/+P/4//r/+f/4//f/9v/5//n/+f/6//j/+P/4//j/+v/6//r/+v/7
//v/+//7//n/+f/6//r//P/7//v//P/8//z//P/9//v/+//7//v/+//7//v/+v/8//z/
+//7//v/+//7//v//f/9//z/+//7//r/+v/7//v/+v/6//r/+P/2//b/9v/4//j/+P/4
//b/9v/1//T/9P/1//X/9f/3//b/9f/1//X/9f/1//X/8//z//P/8//y//L/8v/y//T/
9P/0//T/8//z//P/8//x//H/8P/w//L/8v/x//H/8f/x//H/8f/v/+//7//v//D/8P/v
/+//7//v/+//7//v/+//7v/t/+//8P/w//D/8P/v//D/8v/x//D/7//u/+7/7v/u/+7/
7v/u/+7/7v/u/+7/7v/u/+7/7v/u/+7/7v/u/+7/7v/u/+7/7v/u/+z/7P/s/+z/7v/u
/+7/7v/s/+z/7P/s/+z/7P/s/+z/7P/s/+z/7P/u/+7/7v/u/+7/7v/u/+7/7P/s/+z/
7P/s/+z/7P/s/+z/7P/s/+z/7P/s/+z/7P/s/+z/7P/s/+v/6//r/+v/6//r/+v/6//t
/+//7//v/+3/8P/w//D/8P/w//D/8f/v/+//8P/w//L/8v/1//X/9v/4//j/9v/2//X/
9P/z//H/8f/x//H/8//y//L/8v/y//H/7v/r/+n/6f/p/+f/5//o/+j/6P/m/+X/5P/k
/+T/5P/j/+P/4//j/+P/5P/m/+b/5v/m/+b/5f/l/+X/4//j/+P/4//m/+T/4v/k/+v/
8f/4/wEACQATACIAOQBSAGoAfQCKAI8AjQCIAIAAawBLAB0A3v+j/4T/d/9l/03/Pf9F
/1//dv+E/5X/qf+7/8f/1f/i/+j/6v/q/+n/6f/q/+r/6f/p/+j/6v/q/+v/6//s/+z/
7v/u/+7/7v/v/+//8P/w//D/8P/x//H/8f/x/+//7//v/+//8f/z//P/9P/y//L/8f/x
//P/9P/0//X/8//0//T/9P/1//X/9f/1//X/9f/2//b/9//4//j/+P/5//n/+f/5//n/
+f/6//v//P/8//z//P/+/wAAAAAAAAAAAQABAAMAAQABAAMAAwABAAIAAwAEAAYABgAG
AAgACQAJAAkACgAJAAoACwAMAA4AEAARABEADwAQABIAEgARABMAFAAUABMAEwAUABUA
FgAWABYAFgAWABcAFwAWABQAFAASABIAEwASABEAEAAOAA0ACwAKAAkACQAHAAUABQAD
AAEAAAD///3//f/6//r/+P/3//X/9f/0//P/8//w/+//7//u/+7/7//w//D/7//u/+3/
6//s/+3/7v/u/+3/7P/s/+v/7P/s/+z/7P/q/+n/6P/n/+j/6v/r/+v/6//r/+v/6//r
/+v/6//r/+v/6v/q/+z/7P/s/+z/7P/r/+v/6//s/+r/6v/q/+r/6//s/+3/7v/t/+3/
7f/t/+3/7f/u/+7/7P/r/+v/7P/u/+7/7v/v/+7/7f/s/+v/7f/t/+3/7P/u/+7/7f/t
/+7/7f/s/+v/6//r/+r/6f/r/+r/6v/r/+n/6P/o/+j/6P/m/+b/5v/m/+b/5v/m/+b/
5v/l/+T/5P/l/+X/5f/j/+L/4f/h/+H/4f/h/+H/4f/h/+H/4f/i/+L/4v/i/+H/4P/f
/97/3f/d/93/3f/f/9//3v/e/97/3v/d/93/2//b/9v/2//b/9v/2//b/9z/3P/b/9v/
2//b/9v/2//Z/9n/2P/X/9n/2v/a/9r/2v/Z/9j/1v/Y/9j/2P/Y/9j/2P/Y/9j/2P/Y
/9j/2P/W/9b/1v/W/9b/1v/W/9b/1v/W/9b/1v/U/9T/1P/U/9b/1v/W/9b/1v/W/9b/
1v/T/w==
         </WaveFormData>
      </LeadData>
      <LeadData>
         <LeadByteCountTotal>10000</LeadByteCountTotal>
         <LeadTimeOffset>0</LeadTimeOffset>
         <LeadSampleCountTotal>5000</LeadSampleCountTotal>
         <LeadAmplitudeUnitsPerBit>4.88</LeadAmplitudeUnitsPerBit>
         <LeadAmplitudeUnits>��V</LeadAmplitudeUnits>
         <LeadHighLimit>2147483647</LeadHighLimit>
         <LeadLowLimit>268435456</LeadLowLimit>
         <LeadID>V3</LeadID>
         <LeadOffsetFirstSample>0</LeadOffsetFirstSample>
         <FirstSampleBaseline>0</FirstSampleBaseline>
         <LeadSampleSize>2</LeadSampleSize>
         <LeadOff>FALSE</LeadOff>
         <BaselineSway>FALSE</BaselineSway>
         <ExcessiveACNoise>FALSE</ExcessiveACNoise>
         <MuscleNoise>FALSE</MuscleNoise>
         <LeadDataCRC32>167307749</LeadDataCRC32>
         <WaveFormData>
/v/+//7//v/+//7//v/+//z//P/8//z//P/8//z//P/8//z//P/8//z//P/8//z//P/8
//z//P/8//z//P/8//z//P/8//z//P/8//z//P/6//r/+v/6//r/+v/6//r//P/8//z/
/P/8//z//P/8//z//P/8//z/+v/6//r/+v/8//z//P/8//z//P/8//z/+v/6//r/+v/6
//r/+v/6//r/+v/6//r/+v/6//r/+v/8//z//P/8//z//P/8//z//P/8//z//P/6//r/
+v/6//v//P/9//7//P/8//z//P/8//z//P/8//z//P/8//z//P/8//z//P/8//z//P/8
//z//P/8//z//v/+//7//v/9//z/+//6//v//P/9//7//P/8//v/+//8//3//v////7/
/v/+//3/+//7//v/+//7//z//f///wAAAAAAAAEAAQACAAIAAgADAAMAAwAFAAYABgAJ
AAoACwALAAkACQAIAAcABgAGAAkACQAJAAcABQAEAAMAAQACAAAA/v/+//v/+v/5//n/
+f/5//f/9P/1//X/9f/0//L/8v/y//L/8P/w//D/8P/y//H/8f/w//D/8P/w//D/8P/w
/+7/7v/u/+7/8//2//r/AAAFABEAJAA8AFYAcQCSAK4AxADYAOkA8gDmAMYAjgBDAAkA
6v/R/6n/cP9O/1T/af9+/5L/pf+1/8H/z//d/+f/6//t/+v/6//r/+v/7P/t/+3/7f/t
/+3/7f/u//D/8f/z//P/8f/x//L/8//z//L/8v/z//P/9P/0//P/8//z//P/8//0//X/
9v/2//j/+P/4//j/+P/4//r/+v/5//n/+f/4//r/+//7//v//P/9//3//f/9//3//P/8
//3//f/9//3//f//////AAACAAIABQAFAAMAAwADAAMABgAIAAoACgAJAAkACgALAAkA
CQAKAAwADwAPAA8AEQAQABAAEAASABMAEwAVABYAFwAYABgAGAAYABoAGwAcAB0AHQAf
ACAAIgAjACQAJQAjACMAJAAkACMAIwAkACUAJwAnACcAJwApACcAJgAlACIAIgAiACIA
IQAhACAAHgAeAB0AHAAcABkAGAAWABUAFQAUABMAEwAUABMAEgARAA8ADwAPAA8ADAAK
AAoACQAKAAkACAAIAAgACAAGAAUABQAFAAUABQADAAMAAgACAAIAAgAAAP////8AAAAA
AAAAAAAAAAAAAP7//v/+//7/AAAAAAAAAQD//////v/+//7//v/+//7///8AAAEAAgAB
AAIAAwADAAMAAwADAAIABAAEAAQABQAHAAcABwAIAAYABgAGAAcABwAGAAYABgAIAAgA
CAAIAAgACAAIAAgACAAIAAgACAAIAAgABwAHAAUABQAEAAQABQAGAAYABwAEAAMAAwAD
AAQABQAGAAcABwAGAAUABQADAAMAAwADAAMABAADAAQAAgADAAMAAQAAAAAAAAAAAAAA
/////////v/+//////8AAAAAAAAAAP7//v/9//3//f/9//z//P/8//z/+//7//v/+v/6
//r//P/8//z//P/6//r/+v/5//v/+//6//r/+v/6//r/+v/8//r/+f/8//r/+v/6//r/
/P/8//z//P/6//r/+v/6//r/+v/6//r/+v/6//r/+v/6//r/+v/6//r/+v/6//r/+v/6
//r/+v/6//r/+v/6//r/+v/6//r//P/8//z//P/6//r/+v/6//r/+v/6//r/+v/6//r/
+v/6//r/+v/6//r/+v/6//r/+v/6//r/+v/6//r/+v/6//r/+v/6//r/+v/6//r/+v/4
//j/+P/4//r/+v/6//r/+v/6//r/+v/6//r/+v/6//r/+v/6//r/+//7//v/+//5//n/
+f/6//v/+//7//v/+//7//v//P/9////AAAAAAAAAQABAAIAAgACAAMAAwADAAUABgAG
AAkACgALAAsACQAJAAgABwAGAAYABwAHAAUAAwACAAIAAgABAAAA/v/+//7//f/8//n/
+f/5//n/9//0//P/8//1//T/9P/0//T/9P/0//T/8v/y//L/8f/y//L/8//0//T/9P/0
//T/9P/y//D/8v/1//j//P/+/wMACwAcADIASABhAH4AmACwAMQA1QDeANgAvACKAEMA
AwDg/8n/p/9w/0T/QP9V/2j/eP+L/5v/qf+5/8X/z//X/9n/2P/X/9b/1f/W/9f/1//X
/9f/1//X/9j/2P/Z/9v/2//b/9v/3P/d/93/3P/c/93/2//c/9z/2//d/93/3f/d/97/
3//g/+D/4P/g/+D/4P/e/97/4P/g/+H/4f/h/+D/4v/j/+P/4//i/+P/4//j/+T/4//h
/+D/4//j/+P/4//j/+X/5f/m/+T/5P/n/+f/6f/p/+n/6f/p/+r/6//q/+v/6//s/+3/
7f/t/+7/8P/x//H/8f/z//T/9P/0//b/9f/1//f/+P/5//r/+v/6//r//P/9//7/AQAB
AAMABAACAAMABAAFAAUABQAGAAYABwAHAAgACQAJAAkACQAJAAkABwAGAAUABgAGAAYA
BgADAAMAAgAAAAAA///+//7/+//6//j/9//3//b/9f/1//X/9f/1//X/8//z//P/8//y
//D/8P/v//D/7//u/+7/7v/u/+z/6//t/+3/7f/t/+3/7f/s/+z/6v/q/+j/5//p/+r/
6v/q/+j/6P/o/+j/6P/o/+j/6P/o/+j/6P/p/+n/6f/o/+j/6v/q/+r/6v/s/+z/7P/s
/+v/7P/t/+3/7//v/+//7v/u/+7/7v/v//H/8f/x//L/9P/0//T/9f/1//T/9P/0//b/
9v/2//b/9v/2//b/9v/2//b/9v/2//b/9v/1//X/9//3//b/9v/4//j/9//3//b/9f/1
//X/9f/1//X/9f/1//T/8//z//P/8//z//P/8v/y//D/8P/y//P/8//x//D/8P/w//D/
8v/x//H/8f/w//D/8f/x//D/8P/w//D/8P/w/+//7//x//H/8P/w//D/8P/v/+//8f/w
//D/8P/w//D/8P/w//D/8P/w/+//8f/x//D/8P/w//D/8P/w//L/8v/x//D/8P/w//D/
8P/w//D/8P/w//L/8v/y//L/8P/w//D/8P/w//D/8P/w/+7/7v/u/+7/8P/w//D/8P/w
//D/8P/w/+7/7v/u/+7/8P/w//D/8P/u/+7/7v/u//D/8P/w//D/7v/u/+7/7v/u/+7/
7v/u//D/8P/w//D/7v/u/+7/7v/u/+7/7v/u/+7/7v/u/+7/7v/u/+7/7v/w//D/8P/w
//D/8P/w//D/8P/w//D/8P/u/+7/7v/u//D/8P/w//D/8P/w//D/7//v/+//7//v//H/
8f/y//P/8f/x//H/8f/z//P/9P/1//f/+P/4//j/+f/5//r/+v/6//v/+//7////AAAA
AAMAAgADAAMAAQABAAAA///+//7//////////f/8//z//P/7//r/+P/2//T/8//y//H/
8f/x//H/7//u/+3/7f/t/+7/7v/u/+7/7v/u/+7/7v/u/+7/7f/t/+z/7P/s/+z/7P/s
/+z/6v/q/+z/7v/x//b//P8EAAsAFwAuAEYAYAB9AJoAtADIANwA6wDsANoAtAB2AC8A
///m/83/m/9k/1L/Yv91/4j/mv+t/7v/x//X/+X/7//x//H/8f/x//H/8f/0//X/9f/1
//X/9f/1//b/9v/3//n/+f/5//n/+v/7//v/+v/6//v/+//8//z/+//7//v/+//7//7/
//8AAAAAAAAAAAAAAAAAAAAAAgACAAEAAQABAAAAAgADAAMAAwAEAAUABQAFAAUABQAE
AAQABwAHAAcABwAHAAkACQAKAAoACgANAA0ADQANAA0ADQAMAA4AEAAQAA8ADwAQABEA
EwATABQAFgAWABUAFAAVABcAGAAZABwAHQAdAB8AIAAjACQAJAAkACQAJgAnACgAJwAl
ACUAJAAhACEAIQAhAB8AHwAgACAAHwAfACAAIQAgAB8AHgAdAB0AGwAaABkAGAAYABgA
GAAWABUAEwAQAA4ADQAMAAwACwAKAAgABwAHAAYABQAFAAIAAQAAAP/////////////+
//z//P/7//r/+f/4//j/+P/4//b/9f/3//f/9//3//X/9f/0//T/9P/0//L/8f/x//L/
8v/y//D/8P/w//D/7v/u/+7/7v/w//D/8P/x//P/8//y//L/9P/0//T/9P/0//T/9P/0
//P/9P/1//X/9f/1//X/9P/1//b/9//5//n/+f/5//r/+P/4//j/+f/7//r/+v/6//r/
+v/6//r/+P/4//j/+P/5//r/+//8//r/+v/5//n/+f/5//j/+P/4//j/9//3//j/9//3
//f/9//3//f/9//1//T/8//z//X/9f/1//X/9P/0//L/8v/y//P/8//x//L/8v/y//L/
8P/v/+//7//u/+7/7//v/+z/7P/s/+z/6v/q/+n/6f/p/+n/6P/o/+j/6P/n/+f/5//m
/+b/5v/m/+b/5v/m/+T/5P/k/+P/4//j/+L/4v/i/+L/4v/i/+L/4P/h/+L/4P/g/+D/
4P/h/+L/4//k/+L/4v/i/+L/4v/i/+L/4v/k/+T/5P/k/+L/4v/i/+L/5P/k/+T/5P/k
/+T/5P/k/+T/5P/k/+T/4v/i/+L/4v/k/+T/5P/k/+T/5P/k/+T/5P/k/+T/5P/k/+T/
5P/k/+T/5P/k/+T/5P/k/+T/5P/k/+T/5P/k/+b/5v/m/+b/5P/k/+T/5P/m/+b/5v/m
/+b/5v/m/+b/5v/m/+b/5v/m/+b/5v/m/+b/5v/m/+b/5v/m/+b/5v/m/+b/5v/m/+j/
6P/n/+f/5f/l/+X/5f/l/+b/5//n/+f/5//n/+f/6f/s/+//8//2//b/9v/3//n/+v/6
//r/+//7//v//f/8//z///8AAAEAAQD/////AAD///7//v/9//3//f/7//z//P/8//v/
+P/2//T/9P/x//D/7//v/+//7//t/+r/6f/p/+n/6P/o/+j/6P/o/+j/6P/o/+j/6P/n
/+f/5v/m/+b/5v/m/+b/5v/k/+T/5P/k/+f/7P/y//j/AQANACAANgBOAGsAhgCiALYA
xgDVANoAygCsAHoANwD9/97/y/+n/3L/Uv9W/2X/dP+E/5X/of+v/7//z//Z/9v/4f/h
/+H/4f/h/+D/4f/h/+H/4//j/+P/5P/k/+X/5//n/+X/5f/m/+f/5//m/+b/5//n/+j/
6P/n/+f/5//n/+f/5v/n/+j/6P/q/+r/6v/q/+r/6v/s/+z/7//v/+//7v/u/+//7//v
//D/8f/x//H/8//z//L/8v/3//f/9//3//X/9//3//j/+v/6//3//f/+////AAABAAEA
AgADAAIAAgADAAUABwAHAAcACAAKAAsACwALAA0ADgAOAA4AEAARABEAEwAUABUAFgAW
ABYAGAAaABsAHAAbABsAHQAeABwAHQAeAB8AIAAhACMAJAAjACMAJAAlACUAJQAlACUA
JQAjACIAIQAiACIAIgAiAB8AHwAeABwAGgAZABgAGAAXABYAFAATABUAFAATABMAFAAT
ABIAEQAPAA8ADwAPABAADgAOAA0ADgANAAwADAAOAA4ADAALAA0ADQANAA0ADAALAAkA
CAAJAAoACQAJAAkACgAKAAoACAAIAAgACAAIAAgACAAIAAcABgAFAAUABQAFAAQABAAE
AAQABAAEAAQABAAEAAQABQAGAAcABwAFAAUABQAEAAYABgAGAAcABwAHAAcACAAHAAYA
BQAFAAUABAAEAAQAAwACAAEAAAD+//7//v/+//3//P/7//r/+P/4//f/9//2//X/8//y
//D/8P/v/+//7P/r/+v/6//q/+n/6P/n/+b/5P/i/+H/4P/f/97/3f/a/9r/2P/Y/9f/
1//W/9P/0P/Q/9D/0P/O/83/zf/N/8z/zP/N/83/yv/K/8r/yv/I/8j/x//H/8X/xf/E
/8T/wv/C/8H/wf/B/8D/wP/A/8D/wP/A/8D/vv++/77/vf+9/73/vP+8/7r/uv+6/7r/
uv+4/7f/uP+4/7j/uP+4/7X/tP+z/7L/tP+0/7T/tP+z/7L/sf+w/7D/sP+w/7D/sv+y
/7L/sv+w/7D/sP+w/7D/sP+w/7D/sP+w/7D/sP+y/7L/sv+y/7L/sv+y/7L/sv+y/7L/
sv+z/7T/tf+2/7j/uP+4/7j/uP+4/7j/uP+4/7j/uP+4/7n/uf+5/7n/u/+7/7v/vP+9
/73/vf+9/7//v/+//8D/wf/D/8T/xP/C/8P/w//E/8b/xv/H/8f/x//J/8r/yv/P/9D/
0f/R/83/zf/M/8v/zP/M/83/zf/O/83/zf/O/9D/z//O/8z/yP/I/8f/xv/D/8P/w//D
/8L/wP/A/8H/wf/A/8D/wP++/77/vv++/77/vv++/73/vf+8/7z/vP+7/7r/uf+4/7z/
vP+6/7j/uf+8/77/xP/L/9X/5P/4/xAAJwBEAGAAdgCGAJkAqgCuAJwAdgBDAP//wv+f
/4//cP9C/yj/L/8+/0z/Wf9p/3X/gf+T/6P/rf+1/7f/t/+3/7f/uP+5/7n/uf+3/7f/
t/+4/7r/u/+9/73/vf+9/77/v//B/8D/wP/B/7//wP/A/7//wP/B/8L/w//C/8P/xP/E
/8T/xP/E/8T/xP/E/8b/xv/H/8f/x//G/8f/yf/K/8v/zP/N/83/zf/R/9H/0P/Q/9P/
0//T/9P/0//V/9X/1v/Y/9j/2//b/93/3f/d/93/3v/g/+L/4v/h/+H/4v/j/+X/5f/m
/+j/5//n/+f/6f/q/+r/6v/s/+3/7f/v//D/8f/y//L/8v/z//b/+P/6//3//f///wAA
AgADAAQABQAFAAUABgAGAAYABwAJAAsADQANAA0ADQAPAA0ADAALAAwADAAMAAwACwAL
AAoACAAIAAcABgAGAAMAAgAAAP//AQAAAP/////8//v/+v/5//n/+f/5//n/9v/0//T/
8//y//H/8P/w//L/8v/w/+//7f/t/+3/7f/t/+3/7P/s/+7/7v/s/+v/6//s/+z/7P/s
/+z/7P/s/+r/6v/q/+r/7P/s/+z/7f/v/+//7v/u/+7/7v/u/+7/8P/w//D/8P/x//L/
8//z//X/9f/1//T/9v/2//b/9//3//f/9//4//j/+P/4//n/+//6//r/+v/8//z//P/8
//z//P/8//z//v/+//7//v/+//7//f/9//3//f/8//z//P/8//v/+//8//v/+//7//n/
+f/5//n/+//6//n/+f/5//n/+f/5//r/+v/4//j/9v/3//f/9f/2//b/9v/2//T/8//z
//P/8v/y//P/8//y//L/8v/y//L/8v/x//H/8f/x//D/8P/y//L/8f/x/+//7v/u/+7/
8P/w//D/8P/w//D/8P/v//H/8f/w//D/8v/y//L/8v/w/+7/7//w//D/8P/w//D/8v/y
//L/8v/w//D/8P/w//D/8P/w//D/7v/u/+7/7v/w//D/8P/w//D/8P/w//D/8P/w//D/
8P/w//D/8P/w/+7/7v/u/+7/8P/w//D/8P/u/+7/7v/u/+7/7v/u/+7/8P/w//D/8P/t
/+3/7f/t/+//7//v//D/7//v/+//7//x//H/8f/y//L/8//z//L/8v/z//P/9P/0//T/
9f/1//X/9//4//j/+f/6//v/+//7//v/+v/5//j/+P/5//n/+f/3//b/9v/3//f/9//2
//P/8v/w/+7/7//v/+//7//t/+r/6f/p/+n/6P/o/+j/6P/o/+j/6P/q/+r/6v/p/+n/
6P/o/+j/6P/o/+j/6P/o/+T/5P/k/+f/7v/y//j///8JABwANgBSAG8AjgCoAMAA1ADp
APQA7gDQAJ4AVQARAOj/0f+x/4D/Vv9Q/2f/fP+I/5f/qf+5/8n/1//j/+f/6//p/+n/
6f/p/+j/6f/p/+n/6//r/+v/7P/u/+//8f/x//H/8f/y//P/8//y//L/8//z//T/9P/z
//X/9f/1//X/9P/1//b/9v/4//j/+P/4//j/+P/6//r/+f/5//n/+P/5//v//P/9//z/
/f/9//3///////7//v8BAAEAAQABAAEAAwADAAQABAAEAAcABwAJAAkACQAJAAoADAAO
AA4ADQANAA4ADwAPAA8AEAASABEAEQARABMAFgAWABYAGAAZABkAGwAcAB8AIAAgACAA
IAAiACMAJAAlACUAJwAoACoAKwAsAC0ALQAtAC4ALgAvAC8AMAAxADEAMQAxADEAMwAx
ADAALwAwADAAMAAwAC0ALQAsACoAKgApACgAKAAnACYAJAAjACMAIgAhACEAHgAdABwA
GwAZABkAGQAZABoAGAAYABcAFAATABIAEgAUABQAEgARAA8ADwAPAA8ADwAPAA4ADgAO
AA4ADAALAAsADAAMAAwADAAMAAwADAAMAAwADAAMAAwADAAMAA0ADwAPAA4ADgAOAA4A
DgAOABAAEAAQABAAEQASABMAEwATABMAEwASABIAEgASABMAEQARABEAEgAUABQAFAAV
ABUAFAAUABQAFAAUABQAFAAUABQAFAAUABQAFAAUABQAFAAUABMAEwAVABUAFAAUABYA
FgAVABUAFAATABMAEwATABMAEwATABMAEgARABEAEQARABEAEQAQABAADgAOABAAEQAR
AA8ADgAOAA4ADgAQAA8ADwAPAA4ADgAPAA8ADgAOAA4ADgAOAA4ADQANAA0ADQAMAAwA
DgAOAA0ADQANAAwADAAMAAwADAAMAAwADgAOAA4ADQANAA0ADAAMAAwADAAMAAwACgAM
AA0ADgAMAAwADAAMAAwADAAMAAwACgAKAAoACgAMAAwADAAMAAwADAAMAAwADAAMAAwA
DAAMAAwADAAMAA4ADgAOAA4ADAAMAAwADAAMAAwADAAMAAwADAAMAAwADAAMAAwADAAO
AA4ADgAOAA4ADgAOAA4ADgAOAA4ADgAOAA4ADgAOAAwADAAMAAwADAAMAAwADAAMAAwA
DAAMAA4ADgAOAA4ADAAMAAwADAANAA0ADQANAA0ADQANAA4ADwAPAA8ADwAPAA8ADwAQ
ABMAFQAWABYAFAAVABUAFgAUABQAFQAVABUAFwAYABgAHQAeAB8AHwAfAB8AHgAdABoA
GgAbABsAHQAbABoAGgAYABcAFgAUABIAEgARABAADwAPAA8ADwANAAoACQAJAAkACAAI
AAgACAAIAAgACAAKAAoACgAJAAcABgAGAAYABgAGAAYABgAEAAQABAAGAAkADAAQABQA
HQArAEIAXgB4AJMAsADMAOYA+gALARQBBgHgAKIAWQAfAAAA5f+5/4T/Zv9u/4X/mP+o
/7//0f/d/+n/9f///wMAAwABAAEAAQABAAIAAwADAAMAAwADAAMABAAEAAUABwAHAAcA
BwAIAAkABwAGAAYABwAJAAoACgAJAAkACQAJAAkACAAJAAoACgAKAAoACgAKAAoACgAM
AAwADQANAA0ADAAMAA0ADQANAA4ADwAPAA8AEwATABIAEgATABMAEwATABMAFQAVABYA
FAAUABcAFwAXABcAFwAXABYAGAAaABoAGwAbABwAHQAdAB0AHgAgAB8AHwAfACEAIgAi
ACIAJAAlACUAJwAoACkAKgAqACoAKgAsAC0ALgAxADEAMwA0ADQANQA2ADcANwA3ADgA
OAA5ADkAOgA7ADkAOQA5ADkAOwA5ADgANwA4ADgAOAA4ADUANQA0ADIAMAAvAC4ALgAt
ACwAKgApACkAKAAnACcAJgAlACQAIwAjACMAIwAjACAAHgAeAB0AHgAdABwAHAAaABoA
GAAXABkAGQAZABkAFwAXABYAFgAXABgAFwAXABcAGAAYABgAFgAWABYAFgAWABYAFgAW
ABYAFgAWABcAFwAXABYAFgAYABgAGAAYABYAFgAWABYAFwAYABkAGQAZABkAGQAYABoA
GgAaABsAGwAbABsAHAAaABoAGgAbAB0AHAAcABwAHAAcABwAHAAeAB4AHgAeAB4AHgAe
AB4AHgAeAB0AHQAdAB0AHAAcABwAHAAbABsAHAAbABsAGwAbABsAGwAbABsAGgAZABkA
GwAbABsAGwAaABoAGAAYABoAGwAbABkAGAAYABgAGAAaABkAGQAZABgAGAAZABkAGAAY
ABgAGAAYABgAFwAXABcAFwAWABYAGAAYABcAFwAXABYAFgAWABYAFgAWABYAFgAWABYA
FQAXABcAFgAWABYAFgAWABYAFgAaABsAGAAYABgAGAAYABYAFgAWABYAGAAYABgAGAAY
ABgAGAAYABoAGgAaABoAGAAYABgAGAAYABgAGAAYABoAGgAaABoAGAAYABgAGAAYABgA
GAAYABoAGgAaABoAGgAaABoAGgAaABoAGgAaABgAGAAYABgAGAAYABgAGAAYABgAGAAY
ABoAGgAaABoAGAAYABgAGAAYABgAGAAYABgAGAAXABcAGQAZABkAGQAZABoAGwAbABsA
GwAbABsAGQAaABsAHQAeAB4AHgAfAB8AIAAgACAAHwAfAB8AIQAiACIAJQAmACcAJwAl
ACUAJAAjACIAIgAjACMAIwAhACAAIAAgAB8AHAAaABgAGAAXABYAFQAVABUAFQATABAA
DwAPAA8ADgAOAA4ADgAOAA4ADgAOAA4ADgANAA0ADAAKAAoACgAKAAoACgAIAAgACAAG
AAcACgAMABIAGQAfAC4ARgBgAH0AmAC0ANAA5gD5AAYBBAHsALgAcQApAAAA5//J/5T/
Zv9e/3H/hv+Y/6v/wf/P/93/6f/1//v//f/8//v/+v/5//n/+f/4//f/9//3//f/+P/2
//f/+f/5//f/9//4//n/+f/4//j/+f/4//j/9//1//P/8//z//P/9P/1//b/9v/1//T/
8//y//D/8P/y//L/8f/x//H/8P/u/+//7//v/+//7//u/+3/7//v/+7/7v/w/+//7v/t
/+3/7//v//D/7v/u//H/8f/v/+//7//v/+7/8P/y//L/8f/x//L/8//z//P/9P/2//b/
9f/0//X/9v/2//b/+P/4//f/+P/4//n/+v/6//r/+v/8//3//v/9//3///8AAP7///8A
AAEA/////wAAAAD/////AAABAP/////////////9//z/+//6//r/+v/6//n/+f/4//b/
9P/z//L/8v/x//D/7v/t/+v/6v/p/+n/6P/n/+b/5f/l/+X/5f/l/+T/4v/i/+H/4v/h
/+D/4P/g/+D/3v/d/93/3f/d/93/2//b/9r/2v/a/9r/2P/X/9n/2v/a/9r/2P/Y/9j/
2P/Y/9j/2P/Y/9j/2P/Y/9n/2f/Z/9j/2P/Z/9r/2//c/9z/3P/c/9z/2//c/93/3f/d
/93/3f/c/97/3v/e/9//3//f/9//4P/g/+D/4P/h/+H/4P/g/+D/3v/e/97/3v/g/+D/
4P/g/+D/4P/g/+D/4P/g/9//3//h/+H/4P/g/+D/4P/f/9//3v/d/93/3f/d/93/3f/d
/93/3P/b/9v/2//b/9v/2//c/9z/2v/a/9r/2//b/9n/2P/Y/9j/2P/Y/9f/1//X/9j/
2P/Z/9n/1v/W/9b/1v/U/9T/0//T/9T/1f/V/9b/1v/W/9X/1f/V/9T/1P/U/9T/1P/U
/9T/1P/U/9T/0//T/9P/0v/S/9L/0v/S/9L/0v/Q/9H/1P/T/9L/0f/Q/9D/0P/Q/9D/
0P/Q/9D/0P/Q/9D/0P/Q/9D/0P/Q/9D/0P/Q/9D/0P/O/87/zv/O/87/zv/O/87/0P/Q
/9D/0P/O/87/zv/O/9D/0P/Q/9D/0P/Q/9D/0P/Q/9D/0P/Q/9D/0P/Q/9D/zv/O/87/
zv/Q/9D/0P/Q/9D/0P/Q/9D/0P/Q/9D/0P/R/9H/0f/R/8//z//P/9D/0f/R/9H/0f/T
/9P/0//U/9T/1f/V/9T/1P/V/9X/1v/W/9b/1//X/9f/2f/a/9r/3f/e/9//3//d/93/
3P/b/9j/2P/Z/9n/2//Z/9j/2P/W/9X/1P/S/9L/0v/R/9D/z//P/8//z//P/8z/y//L
/8n/yP/I/8j/yv/K/8r/yv/M/8z/zP/L/8v/yv/K/8r/yv/K/8r/yv/M/8r/yP/I/8v/
zv/Q/9b/3f/n//j/EAAqAEMAXgB8AJYAqgC7AMYAvgCkAHQAMQDt/8L/qf+L/1r/MP8u
/0P/Vv9k/3f/if+Z/6f/tf/B/8f/y//J/8n/yf/J/8r/y//L/8v/zf/N/83/zv/M/83/
z//P/8//z//Q/9H/0f/Q/9D/0f/R/9L/0v/R/9H/0f/R/9H/0v/T/9T/1P/U/9T/1P/U
/9T/1P/W/9b/1f/V/9X/1P/V/9f/2P/Z/9j/2f/Z/9n/2f/Z/9j/2P/b/9v/2//b/9v/
3f/d/97/3v/e/+H/4f/j/+P/4//j/+T/5v/o/+j/5//n/+j/6f/p/+n/6v/s/+3/7f/t
/+//7v/u/+7/8P/v/+//8f/y//X/9v/2//b/9v/4//n/+v/5//n/+//8//z//f/+////
/////wAAAAD/////AAABAAAA///+//3////9//z/+//6//r/+v/6//j/9//1//L/8v/x
//D/8P/v/+7/7P/r/+v/6v/p/+n/6P/n/+b/5f/h/+H/4f/h/+L/4P/g/9//3v/d/9z/
3P/e/97/3P/b/9r/2f/Y/9f/2f/Z/9j/2P/X/9b/0//R/9P/1P/U/9T/1P/U/9T/1P/U
/9T/1P/U/9T/1P/U/9X/1f/V/9T/1P/W/9b/1v/W/9T/1P/U/9T/1f/W/9f/1//X/9f/
1//W/9b/1v/W/9f/1f/V/9X/1v/W/9b/1v/X/9X/1P/U/9T/1P/U/9T/1P/U/9T/1P/U
/9L/0v/S/9L/0P/Q/8//z//P/8//zv/O/8z/zP/L/8v/zP/L/8v/y//J/8n/yf/J/8v/
yv/J/8n/yf/J/8n/yf/I/8j/xv/G/8T/xf/F/8P/xP/E/8T/xP/G/8X/xf/F/8P/wv/C
/8H/wv/C/8L/wv/C/8L/wf/B/7//v/++/77/vv++/73/vf+9/7z/vP+8/7r/uv+6/7r/
uv+6/7r/uf+4/7f/tf+0/7L/sv+y/7L/rv+u/63/qv+o/6j/qP+o/6X/pP+j/6L/n/+e
/53/nP+Z/5j/l/+W/5P/kv+R/5D/jf+M/4v/iv+H/4b/hf+E/4H/gP9//37/e/96/3n/
eP92/w==
         </WaveFormData>
      </LeadData>
      <LeadData>
         <LeadByteCountTotal>10000</LeadByteCountTotal>
         <LeadTimeOffset>0</LeadTimeOffset>
         <LeadSampleCountTotal>5000</LeadSampleCountTotal>
         <LeadAmplitudeUnitsPerBit>4.88</LeadAmplitudeUnitsPerBit>
         <LeadAmplitudeUnits>��V</LeadAmplitudeUnits>
         <LeadHighLimit>2147483647</LeadHighLimit>
         <LeadLowLimit>268435456</LeadLowLimit>
         <LeadID>V4</LeadID>
         <LeadOffsetFirstSample>0</LeadOffsetFirstSample>
         <FirstSampleBaseline>0</FirstSampleBaseline>
         <LeadSampleSize>2</LeadSampleSize>
         <LeadOff>FALSE</LeadOff>
         <BaselineSway>FALSE</BaselineSway>
         <ExcessiveACNoise>FALSE</ExcessiveACNoise>
         <MuscleNoise>FALSE</MuscleNoise>
         <LeadDataCRC32>239200389</LeadDataCRC32>
         <WaveFormData>
/P/8//z//P/8//z//P/8//z//P/8//z/+v/6//r/+v/4//j/+P/4//j/+P/4//j/+P/4
//j/+P/4//j/+P/4//j/+P/4//j/+P/4//j/+P/2//b/9v/2//b/9v/2//b/9v/2//b/
9v/2//b/9v/2//j/+P/4//j/9v/2//b/9v/2//b/9v/2//j/+P/4//j/9v/2//b/9v/2
//b/9v/2//b/9v/2//b/9v/2//b/9v/4//j/+P/4//j/+P/4//j/9v/2//b/9v/2//b/
9v/2//j/+P/4//j/9v/2//b/9v/4//j/+P/4//b/9v/2//b/9v/2//b/9v/2//b/9v/2
//b/9v/2//b/+P/4//j/+P/2//b/9v/2//j/+P/4//j/9v/2//b/9//5//n/+P/4//f/
9//3//f/9//2//b/9//3//j/+f/6//v/+//8//7//v/+//7/////////AAABAAIAAwAG
AAkACgAKAAkACQAHAAYABgAGAAgACAAIAAcAAwACAAIAAQAAAP7//P/8//v/+P/4//j/
+P/3//T/8//z//L/8v/x//H/8f/x//H/7//v/+//7//x//H/7//v/+//7//v/+//7//v
/+7/7v/t/+3/7f/v/+3/8v/4/wMAFAAsAEEAXwCCAKsA0QD2ABYBKgEpAQ0B1ACOAFIA
KwALAN3/mv9r/2n/eP+I/5n/qf+4/8P/0f/d/+b/6v/s/+r/6f/p/+n/6f/q/+r/6v/q
/+r/6//r/+3/7v/u/+//7f/t/+//7//v/+//7//w//D/8P/w//D/8P/w//D/8P/u/+//
8P/w//L/8v/y//H/8f/y//L/8v/y//P/8//z//P/8//z//P/9f/2//b/9v/1//X/9f/1
//b/9v/2//b/9//4//j/+P/6//r/+//7//r/+f/4//j/+v/6//v//P/8//z//f/9//3/
/v///wAAAgACAAIAAwAEAAMAAgACAAQABQAGAAcACAAJAAoACgAKAAwADQAOAA4ADwAR
ABEAEQARABIAFAAVABUAFQAVABQAFQAVABUAFwAYABgAGAAYABcAFwAXABcAFgAWABUA
FAAUABMAEgAQAA4ADgANAA0ADAALAAoADAAMAAwACwAKAAoACgAKAAsACgAJAAkABwAH
AAYABgAGAAUABAAEAAQAAgACAAEAAQABAAEAAAD///////////3//f/9//3//P/8//z/
+v/8//3//f/8//z//P/8//z//P/8//3//f/8//z//P/8//z//f/+///////+//3//f/+
//////////////8AAAAA/////wEAAQAEAAQABAAFAAYABgAGAAYABAAEAAQABQAHAAcA
BgAGAAYABgAHAAgABwAHAAYABQAFAAUABQAGAAYABQAEAAQABgAGAAYABgAEAAEAAQAC
AAIAAgACAAIAAwADAAEAAQD///////8AAAAAAAD+//7/AAAAAP///v/9//3//v/+//7/
//////3/+//7//v/+//8//z//P/8//z//P/8//z//P/8//v/+//6//r/+v/6//r/+v/6
//v//P/8//v/+v/6//r/+v/6//r/+v/6//r/+f/5//n/+f/9//r/+f/6//r/+v/6//r/
+v/6//r/+v/6//r/+v/6//j/+P/4//j/+P/4//j/+P/4//j/+P/4//j/+P/4//j/+v/6
//r/+v/4//j/+P/4//j/+P/4//j/+P/4//j/+P/4//j/+P/4//j/+P/4//j/+P/4//j/
+P/4//j/+P/4//j/+P/4//j/+P/4//j/+P/2//b/9v/2//j/+P/4//j/+P/4//j/+P/4
//j/+P/4//j/+P/4//j/+P/4//j/+P/4//j/+P/4//b/9v/2//b/9v/3//f/9//2//b/
9//3//f/9//3//b/+P/5//n/+v/5//r/+//7//z//v/+//7//v////////8AAAEAAgAD
AAYACQAKAAoACQAJAAcABgAGAAYABgAGAAQAAwABAAAAAAD///7//P/8//z/+//4//j/
+P/4//f/9P/z//P/8v/y//H/8f/x//H/8f/x//H/7//v/+//7//u/+//8P/x//H/8f/x
//H/8P/u/+v/6//r/+3/7f/w//b///8SACYAOwBTAHQAnQDDAOYACAEiASUBDwHeAJgA
WgAxABMA7f+s/3X/a/94/4T/k/+l/7L/vf/N/9n/4v/q/+r/6P/n/+f/5//p/+r/6v/q
/+r/6v/r/+v/6//s/+z/7f/t/+3/7//v/+//7//v//D/8P/w//D/8P/w//D/8P/w//D/
8f/y//L/8v/y//L/8f/v//D/8P/w//L/8//z//P/8//z//P/8//z//T/9P/0//X/9f/1
//X/9v/2//b/9v/3//j/+P/4//j/+P/5//n/+f/5//n/+v/6//r/+//8//z//P/9//3/
/f/+////AAAAAAAAAAABAAMAAwADAAQABAAFAAYABwAGAAcACAAIAAgACgALAAwADgAP
ABEAEQARABEAEgAUABMAEwATABMAFgAXABcAFwAXABgAGAAYABgAFwAXABcAFwAWABYA
FQAUABQAEwASABAADgAOAA0ADwAOAA0ADAAMAAwADAALAAoACgAKAAoACQAIAAcABwAF
AAUABAAEAAYABQAEAAQABAACAAIAAQABAAEAAQAAAAEAAQABAAEA/f/9//3//f/+//7/
/v/8//z//f/9//z//P/8//z//P/8//z//f/9//7//v/+//7//P/9//7///8BAAAA////
/wAAAQABAAEAAQABAAIAAgABAAEAAwADAAQABAAEAAUABgAGAAYABgAGAAYABgAHAAkA
CQAIAAgABgAGAAcACAAHAAcABgAFAAcABwAHAAgACAAHAAYABgAGAAYABgAGAAYAAwAD
AAQABgAGAAYABgAFAAUAAwADAAEAAQABAAIABAAEAAIAAgAEAAQAAwACAAEAAQACAAIA
AAABAAEA/////////////wAAAAAAAAAA/v/+//7//v8AAAAA//////7//v/+//7//v/+
//7///8AAAAA///+//z//P/8//z//v/+//7//v/9//3//f/9//3/AAD///7//v/+//7/
/v/+//7//v/+//7//v/+//7//P/8//z//P/8//z//P/8//z//P/8//z//P/8//z//P/8
//z//P/8//z//P/8//z//P/8//z//P/8//z//P/8//z//P/8//z//P/8//z//P/8//z/
/P/8//z//P/8//z//P/8//z//P/6//r/+v/6//z//P/8//z//P/8//z//P/8//z//P/8
//z//P/8//z//P/8//z//P/6//r/+v/6//z//P/8//z//P/8//z//P/7//v/+//6//r/
+//7//v//f/9//z//P/9//3//v///wAAAQABAAIABAAEAAQABAAFAAUABQAGAAcACAAJ
AAwADQAOAA4ADQANAAsACgAKAAoACgAKAAoABwAFAAQABAADAAIAAAD+//7//f/6//r/
+v/6//n/9v/3//f/9v/2//X/9f/1//X/9//3//f/9//1//X/9f/z//P/8//z//P/8//z
//P/8v/y//H/8f/z//P/9f/6/wIADQAiADgATwBtAJQAuQDdAAIBHgEqASEB+wC6AHgA
RgAnAAcAz/+K/2//d/+E/5L/of+x/7z/yf/X/+P/6v/u/+7/7v/t/+3/7f/v//D/8P/w
/+7/7v/v/+//8f/y//L/8//x//H/8//z//X/9f/1//b/9P/0//T/9P/0//T/9P/0//b/
9//4//j/+P/4//j/9//3//j/+P/4//b/9//3//f/+f/5//n/+f/5//r/+v/6//v/+//7
//v//P/8//z//P/9//7//v/+//7//v//////AQABAAEAAgAAAAAAAQACAAQABAAFAAUA
BQAGAAcACAAGAAYABgAHAAsACwALAAwACgALAAwADQAOAA8AEAAQABIAFAAVABYAFAAV
ABcAFwAZABkAGgAcABsAGwAbABsAHgAfAB8AHwAdAB4AHgAeAB4AHQAdAB0AHQAcABwA
GwAaABoAGQAYABgAFgAWABUAFQAUABMAEgASABIAEgARABAAEAAQABAAEQAQAA8ADwAN
AA0ADAAMAAwACwAKAAoACgAIAAgABwAHAAcABwAGAAUABQAFAAUAAwADAAMAAwACAAIA
AgAAAAAAAQABAAAAAAAAAAAAAAAAAAAAAQABAAIAAgACAAIAAgADAAQABQAHAAYABQAF
AAQABQAFAAUABQAFAAYABgAHAAcACQAJAAoACgAKAAsADAAMAAwADAAMAAwADAANAA0A
DQAMAAwACgAKAAsADAAPAA8ADgANAAsACwALAAwADAALAAoACgAKAAoACgAKAAwACQAJ
AAoACAAIAAgACAAFAAUAAwADAAQABQAGAAgABgAGAAQABAAEAAQAAwACAAMAAwAEAAQA
AgADAAMAAQADAAMAAwADAAIAAgACAAIAAAAAAAAAAAAAAAAA//////7//v/+//7//v/+
//7///8AAAAA///+//7//v/+//7//v/+//7//v/9//3//f/9/////v///wAA///+//3/
/P/+//7//v/+//7//v/+//7//P/8//z//P/+//7//v/+//z//P/8//z//P/8//z//P/8
//z//P/8//z//P/8//z//P/8//z//P/8//z//P/8//z//P/8//z/+v/6//r/+v/6//r/
+v/6//r/+v/6//r/+v/6//r/+v/6//r/+v/6//r/+v/6//r/+P/4//j/+P/6//r/+v/6
//r/+v/6//r/+v/6//r/+v/6//r/+v/6//j/+P/4//j/+P/4//j/+P/4//j/+P/4//j/
+P/4//n/+f/5//j/+P/5//n/+f/5//n/+P/4//n//f8AAAMABgAIAAkACwAOABAAEAAQ
ABEAEQARABIAEwASABMAFgAZABoAGgAZABkAFwAWABYAFgAWABYAFgAVABUAFAAUABMA
EgAQAA4ADgALAAgACAAIAAgABwAEAAMAAwACAAIAAQD//////////////////////f/9
//v/+//9//3//f/9//3//f/8//z/+//7//v/+//9/wAACAAVACYAPABTAG8AkgC5AN8A
AAEiATQBLwETAd4AmgBeADkAHwD1/7T/g/9//4j/kP+d/63/uv/F/9X/4//q/+7/8v/0
//P/8//z//H/8v/y//L/9P/0//X/9f/1//b/9v/3//X/9f/3//f/+f/5//n/+v/4//j/
+P/4//r/+v/6//r/+P/5//r/+v/6//r/+v/5//n/+v/6//r/+P/5//n/+f/7//v/+//7
//v//P/8//z/+//7//v/+//+//7//v/+//3//v/+//7//v/+//////8BAAEAAQACAAAA
AAABAAIAAgACAAMAAwADAAQABQAGAAgACAAIAAkACgAJAAgACAAIAAkACgALAA4ADwAQ
ABAADgAQABEAEgASABMAFQAVABMAEwAUABYAGQAZABkAGQAaABsAGwAbABkAGgAaABoA
GgAZABkAGQAbABoAGgAZABYAFgAVABQAEgAQABAADwAPAA4ADQAMAAwADAAMAAsACQAI
AAcABgAHAAYABQAFAAMAAwACAAIAAgABAAAAAAAAAP7//v/9//3//f/9//z/+P/3//b/
9f/1//X/9f/1//b/9v/2//T/8v/z//P/8v/0//T/9P/0//L/8v/z//P/8v/y//L/8v/w
//H/8v/z//X/9P/z//P/9v/3//f/9//1//X/9v/2//X/9f/3//f/+P/4//j/+f/5//j/
9//2//j/+P/4//n/+f/5//j/+P/2//b/9//4//n/+f/4//f/9//3//f/+P/2//X/9P/0
//L/8v/y//L/9P/x//H/8v/w//D/8P/w/+3/7f/r/+v/6f/p/+n/6v/q/+r/6P/o/+j/
6P/n/+b/5f/l/+b/5v/k/+X/5f/j/+P/4//j/+P/4v/i/+L/4v/i/+L/4v/i/+D/4P/f
/9//3//g/+H/4v/h/+D/3//f/+L/4v/h/+D/3v/e/97/3v/e/97/3v/e/93/3f/d/93/
3f/a/9v/3P/c/9z/3P/c/9r/2v/a/9r/2v/a/9r/2v/a/9r/2v/a/9r/2v/a/9r/3P/c
/9z/3P/a/9r/2v/a/9r/2v/a/9r/2v/a/9r/2v/a/9r/2v/a/9r/2v/a/9r/2P/Y/9j/
2P/a/9r/2v/a/9z/3P/c/9z/2v/a/9r/2v/a/9r/2v/a/9r/2//b/9v/2v/a/9v/2//b
/9v/2//a/9r/2//b/9z/3f/e/9//3//e/+D/4P/g/+L/4//j/+P/4v/j/+T/5f/o/+v/
7P/s/+3/7f/r/+r/6P/o/+j/6P/r/+v/6v/q/+z/6//q/+j/5f/k/+L/3v/e/97/3v/d
/9z/2//b/9r/2v/Z/9n/2f/X/9f/1//X/9f/1//X/9f/1//X/9f/1//V/9X/1f/V/9j/
2P/X/9X/1f/V/9P/0v/Y/+H/8v8GAB8ANwBYAH8ApwDMAPQAGgEvASkBCAHSAIwASQAd
AP//1P+R/2P/YP9q/3P/ff+M/5n/pf+1/8T/zP/S/9P/0//U/9X/1f/W/9b/1v/W/9b/
1//X/9f/2P/Y/9n/2f/Z/9v/2//d/93/3f/e/9z/3P/c/9z/3v/e/97/3v/e/9//4P/g
/+D/4P/g/9//3//g/+D/4P/g/+H/4f/h/+P/4//j/+P/4//k/+T/5P/l/+X/5f/l/+j/
6P/o/+j/5//o/+j/6P/q/+r/6//r/+v/6//r/+z/7v/u/+//8P/u/+7/7//v/+//8P/x
//L/8v/y//L/8//3//f/9//4//j/+f/6//v/+v/7//z//P/+/wAAAQACAAQABQAHAAcA
BwAHAAgACgALAAsACwALAA4ADwAPAA8AEQASABIAEgASABEAEQARABMAEgASABEAEAAQ
AA8ADgAOAAwADAALAAsACgAJAAgACgAKAAoACQAHAAYABQAEAAEAAAD//////f/9//z/
/P/7//n/9//2//b/9P/0//P/8f/x//H/8P/v/+//7//v/+//7//v/+//7v/u/+7/7P/s
/+3/7f/s/+r/6v/q/+r/6v/q/+v/6//r/+z/7f/u/+3/7f/t/+3/7//u/+3/7f/u/+//
7//v/+//7//w//D/8f/x//P/8//y//L/8v/z//L/8v/y//L/9P/0//T/9f/3//f/9v/2
//b/9v/3//j/+f/5//j/9//3//f/9//4//b/9f/0//T/9v/2//b/9v/4//X/9f/2//T/
9P/0//T/9f/1//P/8//x//H/8f/y//L/8v/w//D/8v/y//H/8P/x//H/8v/y//H/8f/w
/+3/7//v/+//7//u/+7/7v/u//D/8P/w//D/7v/u/+3/7f/u/+7/7v/u/+z/7P/s/+3/
7P/s/+v/6v/s/+z/7P/s/+z/7P/s/+z/7f/t/+3/7f/r/+r/6f/q/+r/6v/q/+r/7P/s
/+z/7P/q/+r/6v/q/+r/6v/q/+r/6P/o/+j/6P/q/+r/6v/q/+r/6v/q/+r/6P/o/+j/
6P/q/+r/6v/q/+r/6v/q/+r/6v/q/+r/6v/o/+j/6P/o/+j/6P/o/+j/6v/q/+r/6v/o
/+n/6f/p/+j/6P/p/+n/6f/p/+n/6P/o/+n/6f/q/+n/6v/r/+v/7P/u/+7/7v/w//H/
8f/x//L/8//0//X/9v/5//r/+v/7//v/+f/4//j/+P/4//j/+P/3//X/9P/1//X/9f/0
//D/8P/v/+z/7P/s/+z/6//o/+f/5//m/+b/5f/l/+X/5//n/+f/5//l/+X/5f/l/+X/
5f/l/+X/4//j/+P/4//i/+L/4f/h/+H/4//j/+b/7P/3/wgAIAA5AFkAgACrANMA+gAi
AUABRQEtAfoAsgBqADkAFQDr/6r/b/9d/27/fv+H/5X/qP+3/8P/z//a/97/4v/g/9//
3//f/9//4P/g/+D/4v/i/+P/4//j/+T/5P/l/+P/4//l/+X/5f/l/+X/5v/o/+j/6P/o
/+j/6P/o/+j/5v/n/+j/6P/o/+j/6P/n/+f/6P/o/+j/6P/p/+n/6f/p/+n/6f/p/+n/
6v/q/+r/6//r/+v/6//s/+z/7P/s/+v/7P/s/+z/7v/u/+//7//v/+//7//w//D/8P/x
//L/8v/y//P/8//x//L/8//0//b/9v/2//f/+//7//v//P/6//v//P/9//7///8AAAAA
AAACAAMABAAEAAUABwAHAAkACQAKAAwADQANAA0ADQAOAA8ADwAPAA8AEAAQABAAEgAR
ABEAEQARABAAEAAPAA4ADgANAAwADgAMAAwACwALAAoACQAIAAgACAAIAAcABAAEAAQA
BAABAAAA///////////+//7//f/7//n/+P/4//b/9v/1//X/9f/1//T/8//z//P/8//x
//H/8f/x//D/8P/w/+7/8P/x//H/8P/w//D/8P/w//D/8P/x//H/8v/y//L/8v/w//H/
8v/z//X/9P/z//P/9P/1//X/9f/1//X/9v/2//X/9f/3//f/9//2//X/9f/4//j/+P/4
//r/+v/6//v/+//7//r/+v/6//r/+//8//v/+//6//n/+//7//v//P/8//v/+v/6//z/
/P/8//z//v/7//v//P/6//r/+v/6//v/+//5//n/+f/5//n/+v/6//r/+P/4//r/+v/5
//j/9//3//j/+P/4//n/+f/3//n/+f/5//n/+P/4//j/+P/6//r/+v/6//j/+P/3//f/
+P/4//j/+P/4//j/+P/5//j/+P/3//b/+P/4//j/+P/4//j/+P/4//f/9//3//f/9//4
//n/+P/4//j/+P/4//j/+P/4//j/9v/2//b/9v/3//j/+f/6//r/+v/6//r/+v/6//r/
+v/4//j/+P/4//n/+v/7//z/+v/6//r/+v/8//z//P/8//r/+v/6//r/+v/6//r/+v/8
//z//P/8//z//P/8//z/+v/6//r/+v/6//r/+v/6//r/+v/6//r/+P/4//j/+P/6//r/
+v/6//r/+v/6//r/+P/4//j/+P/6//v/+//7//r/+v/7//v/+//7//v/+v/6//v/+//8
////AAABAAEAAAACAAIAAgACAAMAAwADAAQABQAGAAcACgANAA4ADgANAA0ACwAKAAgA
CAAIAAgACgAJAAcABgAGAAUABAACAAAAAAD///z//P/8//z/+//2//X/9f/0//b/9f/1
//X/9f/1//X/9f/1//X/9f/1//P/8//z//P/8//z//P/8//w//D/8f/v/+//8f/x//T/
/P8JAB4ANgBPAG0AlAC/AOcADAEwAUQBPwEdAeIAmABaAC8ADQDb/5r/b/9v/4L/kP+d
/6//wP/N/9f/4f/q/+z/7v/s/+v/6//r/+3/7v/u/+7/7v/u/+//7//v//D/8P/x//H/
8f/z//P/8//z//P/9P/0//T/9P/0//T/9P/0//T/9P/1//b/9v/2//b/9v/1//X/9v/2
//b/9v/3//f/9//3//f/9//3//f/+P/4//j/+//7//v/+//6//r/+v/6//v//P/8//z/
+v/6//v/+//9//3//f/+//7//v///wAAAAAAAAEAAQABAAIAAwAEAAQABAAEAAUABQAF
AAUABgAIAAkACgALAAwADQAOAA4ADAAOAA8AEAASABMAFQAVABUAFQAWABgAGQAZABkA
GQAaABsAGwAbABoAGgAZABgAGQAZABoAGwAZABgAGAAXABgAGAAXABYAFgAUABQAEwAT
ABIAEQAQABAAEAAQAA8ADgAOAA4ADgANAAwACwALAAcABwAGAAYABgAFAAQABAAEAAIA
AgABAAEAAQABAAAA//////////////////////7//v/+//z//v///////v/8//z//P/8
//z//P/9//3//P/8//z//P/8//3//v///////v/9//3//v//////////////AAAAAP//
//8BAAEAAgACAAIAAwAEAAQABAAEAAQABAAEAAUABQAFAAQABAAGAAYABwAIAAcABwAG
AAUABQAFAAUABgAIAAcABgAGAAQABAAEAAQABgADAAMABAACAAIAAgACAAMAAwABAAEA
AQABAAEAAgACAAIAAAAAAAAAAAD///7//////wAAAAAAAAEAAQD//////////////v/+
//7//v/+//7//v/+//7//v/9//3//P/8//z//P/8//z//P/9//7//v/9//z//P/8//z/
/P/8//z//P/8//v/+//7//v/+//+/////P/8//z//P/8//r/+v/6//r//P/8//z//P/8
//z//P/8//z//P/8//z/+v/6//r/+v/6//r/+v/6//z//P/8//z/+v/6//r/+v/4//j/
+P/4//r/+v/6//r/+v/6//r/+v/6//r/+v/6//j/+P/4//j/+P/4//j/+P/4//j/+P/4
//r/+v/6//r/+P/4//j/+P/4//j/+P/4//j/+P/4//n/+f/5//j/+P/5//n/+f/5//v/
+v/6//v/+f/6//v//P/9//3//v8AAAAAAAAAAAEAAQABAAIAAwAEAAUACAALAAoACgAJ
AAkABwAGAAYABgAIAAgACAAHAAUABAAEAAMAAAD+//z//P/7//j/+P/4//r/+f/2//X/
9f/0//T/8//z//P/8//z//P/8//z//P/8//z//H/8f/x//H/8f/x/+//7//u/+7/7//t
/+v/6//r//D/9P/7/woAHgA3AFMAdACbAMUA7AAOASwBNQEhAfIAqgBkADMAEwDv/7T/
ef9l/3L/gv+R/6P/tv/D/83/2f/k/+j/7P/q/+n/6f/p/+n/6v/q/+r/7P/s/+3/7f/r
/+z/7P/t/+3/7f/v/+//7//v/+//8P/w//D/8P/w/+7/7v/u/+7/7//x//P/9P/y//L/
8v/x//H/8v/y//L/9P/1//X/9f/0//P/8v/x//H/8v/y//L/9f/1//X/9f/2//b/9v/2
//X/9v/2//b/+P/4//n/+f/3//f/9//4//r/+v/7//z//P/8//3//f/9//7///8AAAAA
AAAAAAEAAwADAAMABAAEAAUABgAHAAgACQAKAAoACgAMAA0ADgAOAA8AEQARABEAEQAS
ABQAFQAVABUAFQAWABcAFwAXABcAGAAYABgAGAAXABcAFwAVABQAFAATABIAEgARABAA
EgAQABAADwAPAA4ADQAMAAwADAAMAAsACgAKAAoACgAJAAgABwAHAAUABQAEAAQABgAF
AAQABAACAAAAAAD///////////7////////////7//v/+//7//z//P/8//r//P/9//3/
/P/6//r/+v/6//r/+v/7//v/+v/6//r/+v/8//3//v////3//P/7//v//v/////////9
//3//v/+//////8BAAEAAgACAAIAAwACAAIAAgACAAIAAgACAAMAAwADAAIAAgAEAAQA
BQAGAAUABQAEAAMAAwADAAMABAAEAAMAAgACAAQABAAEAAQAAgD/////AAAAAAAAAAAA
AP/////9//3/////////AAD+//7//P/8//7//v/9//z/+//7//z//P/6//v/+//5//r/
+//8//3/+v/6//r/+v/4//j/+P/4//r/+v/5//n/+P/4//j/+P/4//j/+P/5//r/+v/5
//j/+P/4//j/+P/4//j/+P/4//f/9//3//f/+f/4//n/+v/4//j/+P/4//b/9v/2//b/
9v/2//b/9v/4//j/+P/4//b/9v/2//b/9v/2//b/9v/2//b/9v/2//T/9P/0//T/9v/2
//b/9v/2//b/9v/2//b/9v/2//b/9v/2//b/9v/2//b/9v/2//b/9v/2//b/9P/0//T/
9P/2//b/9v/2//b/9v/2//b/9P/0//T/9P/0//X/9f/1//T/9P/1//X/9f/1//X/9P/2
//f/9//4//f/+P/5//n/+v/8//z//P/8//3//f/9//7///8AAAEABAAHAAgACAAHAAcA
BQAEAAQABAAEAAQABAADAAEAAAD+//3//P/6//j/+P/3//T/9v/2//b/9f/y//H/8f/w
//D/7//v/+//7f/t/+3/7f/v/+//7//v/+3/7f/t/+3/6//r/+v/6//u/+z/6f/p/+n/
6f/p/+r/8P/5/woAIAA1AE0AbACVAL0A4AACARwBHwEJAdoAlgBUACMAAwDf/6T/b/9j
/3D/fv+L/5v/qv+5/8X/0f/e/+L/5P/m/+X/5f/l/+P/5P/k/+T/5P/k/+X/5f/l/+b/
5v/n/+f/5//p/+n/6f/p/+n/6v/q/+r/6v/q/+j/6P/o/+j/6v/r/+z/7P/q/+r/6v/p
/+v/7P/s/+z/6v/r/+v/6//t/+3/7f/t/+3/7v/u/+7/7f/t/+3/7f/u/+7/7v/u/+//
8P/w//D/8P/w//H/8f/z//P/8//0//T/9P/1//b/9v/2//f/9//1//b/9//4//r/+v/6
//v/+//7//v//P/6//v//P/9/wAAAQACAAIAAgAEAAUABgAEAAUABwAHAAkACQAKAAwA
CwALAAsACwAMAA0ADQANAAsADAAMAAwADgANAA0ADQALAAoACgAJAAYABgAFAAQABgAE
AAQAAwAFAAQAAwACAAIAAgACAAEAAAAAAAAAAAD9//z/+//7//v/+//6//r/+P/3//b/
9v/4//b/9v/1//P/8//z//L/8//z//P/8//w/+//7v/t//D/8P/w/+7/7v/v/+//7v/w
//D/8P/w/+7/7v/v/+//8P/w//D/8P/u/+//8P/x//H/8P/v/+//8v/z//P/8//z//P/
9P/0//P/8//1//X/9P/0//T/9f/2//b/9v/2//j/+P/4//n/9//3//b/9v/2//b/9//4
//f/9//2//X/9f/1//X/9v/2//X/9P/0//T/9P/0//T/9P/x//H/8v/w//D/8P/w//H/
8f/v/+//7//v/+//8P/w//D/7v/u/+//7v/s/+r/6f/p/+r/6v/s/+3/7f/r/+n/6f/p
/+n/6P/o/+j/6P/o/+j/6P/o/+b/5v/l/+X/5v/m/+b/5v/m/+b/5v/n/+b/5v/l/+T/
5P/k/+T/5P/i/+L/4v/i/+P/4//j/+P/4//i/+P/4v/i/+L/4v/i/+D/4P/g/+D/4P/g
/+D/4P/g/+D/4P/g/97/3v/e/97/3v/e/97/3v/e/97/3v/e/97/3v/e/97/4P/g/+D/
4P/d/w==
         </WaveFormData>
      </LeadData>
      <LeadData>
         <LeadByteCountTotal>10000</LeadByteCountTotal>
         <LeadTimeOffset>0</LeadTimeOffset>
         <LeadSampleCountTotal>5000</LeadSampleCountTotal>
         <LeadAmplitudeUnitsPerBit>4.88</LeadAmplitudeUnitsPerBit>
         <LeadAmplitudeUnits>��V</LeadAmplitudeUnits>
         <LeadHighLimit>2147483647</LeadHighLimit>
         <LeadLowLimit>268435456</LeadLowLimit>
         <LeadID>V5</LeadID>
         <LeadOffsetFirstSample>0</LeadOffsetFirstSample>
         <FirstSampleBaseline>0</FirstSampleBaseline>
         <LeadSampleSize>2</LeadSampleSize>
         <LeadOff>FALSE</LeadOff>
         <BaselineSway>FALSE</BaselineSway>
         <ExcessiveACNoise>FALSE</ExcessiveACNoise>
         <MuscleNoise>FALSE</MuscleNoise>
         <LeadDataCRC32>3332611902</LeadDataCRC32>
         <WaveFormData>
/P/8//z//P/8//z//P/8//z//P/8//z/+v/6//r/+v/6//r/+v/6//r/+v/6//r/+v/6
//r/+v/6//r/+v/6//r/+v/6//r/+v/6//r/+v/4//j/+P/4//j/+P/4//j/+P/4//j/
+P/4//j/+P/4//j/+P/4//j/9v/2//b/9v/4//j/+P/4//j/+P/4//j/9v/2//b/9v/2
//b/9v/2//j/+P/4//j/+P/4//j/+P/4//j/+P/4//j/+P/4//j/+P/4//j/+P/4//j/
+P/4//r/+v/6//r/+P/4//j/+P/4//j/+P/4//j/+P/4//j/+P/4//j/+P/2//b/9v/2
//j/+P/4//j/+v/6//r/+v/5//j/9//2//j/+P/4//j/+P/4//j/+P/5//n/+f/4//j/
+f/5//n/9//3//f/+P/5//n/+//8//3//f/9//7///8AAAAAAAABAAIAAgACAAIAAwAF
AAgACwALAAsACwAHAAcABwAHAAgACQAJAAcAAwADAAMAAgADAAEA///9//3/+v/5//n/
+f/4//X/9P/1//X/9f/0//L/8v/y//P/8f/w//D/7//x//H/8f/x//H/8f/x//H/8P/w
/+7/7v/u/+v/6f/l/+H/4v/l/+7//P8OACEAPQBlAJUAxgD4ACUBRQFQAUABFAHUAJoA
bABJABwA2v+q/53/ov+p/7T/vv/F/87/2P/f/+b/6//r/+v/6f/o/+j/6P/o/+j/6P/o
/+j/6P/p/+v/7P/s/+z/6v/r/+v/6//r/+v/6//s/+z/7P/s/+v/6//r/+v/6//r/+3/
7f/t/+//7//v/+//7f/t/+7/7v/u/+7/7v/u/+7/7//v/+//7//v/+//7//v/+//7//w
//L/8f/x//H/8P/x//H/8f/x//H/8//z//P/8v/y//L/8//0//T/9f/1//X/9f/1//T/
9P/0//b/9//3//j/+//7//z/+//6//z//P/+//7//v//////////////AQACAAMABAAF
AAYABwAIAAkACgAMAAwADAAMAAsADQANAA4AEQARABEAEgASABIAEgASABEAEQARABEA
EQAQABAAEAAPAA8ADwAPAA4ADgAMAAwADgAOAA4ADAANAA0ADQANAAwACwAKAAkABwAH
AAYABQAFAAQABAADAAIAAQABAAAA//////7//f/9//3//f/9//3//f/9//3/+//7//r/
+v/7//v/+//7//n/+f/5//n/+f/5//r/+v/6//r/+v/5//f/+P/5//n/+//7//v/+//7
//v/+//8//z//P/8//z//P/8//7/////////AAAAAAAAAAAAAAAA/v///wAAAQADAAMA
AwADAAMAAgACAAMAAwADAAMAAwADAAMAAwADAAMAAgABAAEAAwADAAIAAgABAAAAAAAA
AAIAAgACAAMAAQAAAP///v/+//7//v/+/wAAAAD+//7//v///////f/7//v/+//7//3/
/f/8//z/+v/7//v/+//6//r/+v/6//z/+v/6//r/+v/6//r/+v/6//r/+v/6//j/+f/5
//r//P/8//v/+//7//r/+v/6//r/+v/5//n/+P/4//j/9//7//r/+P/6//r/+v/6//r/
+v/6//r/+v/6//r/+v/6//j/+P/4//j/+P/4//j/+P/6//r/+v/6//j/+P/4//j/+P/4
//j/+P/4//j/+P/4//j/+P/4//j/+P/4//j/+P/4//j/+P/4//j/+P/4//j/9v/2//b/
9v/2//b/9v/2//b/9v/2//b/+P/4//j/+P/2//b/9v/2//b/9v/2//b/+P/4//j/+P/2
//b/9v/2//j/+P/4//j/+P/4//j/+P/4//j/+P/4//j/+P/4//j/+P/4//f/9//3//b/
9v/3//f/9//3//f/9//4//n/+f/5//r/+//7//v//P/9//7//v/+////AAAAAAAAAgAD
AAUACAAJAAkACQAJAAcABwAHAAcACAAJAAkABwAFAAUAAwACAAEA///+//3//v/8//n/
+f/5//j/9f/0//P/8//z//L/8v/y//L/8//z//L/8P/v/+//7//x//H/8f/x//H/8f/w
//D/8P/u/+z/6//p/+X/4//g/+P/7P/8/wwAHQA1AFkAhQC2AOYAFQE5AUoBQAEaAd4A
ogB0AFEAKgDs/7L/n/+k/6f/rv+4/8H/yv/U/93/5P/r/+3/6//p/+j/6P/q/+r/6v/q
/+r/6v/q/+v/6f/q/+r/6v/q/+v/6//r/+v/6//r/+z/7P/s/+z/6//r/+v/6//r/+v/
7f/t/+3/7f/t/+3/7f/r/+v/7P/s/+7/7v/u/+7/7v/v/+//7//v/+//7//v/+//7//v
//D/8P/v/+//7//y//P/8//z//H/8f/z//P/9f/0//T/9P/z//T/9P/1//X/9f/1//X/
9v/2//b/+P/6//n/+f/7//r//P/8//z//v/+/wAAAAAAAAEAAQABAAEAAQADAAQABQAG
AAcACAAJAAoACwAMAAwADAAMAAwADQAPAA8AEAARABEAEQASABAAEAAQABAAEQARABEA
EQATABIAEgASABEAEQARABEAEAAQAA4ADgAOAA4ADgAMAA0ADQANAA0ADAALAAoACQAH
AAcABgAFAAUABAAEAAMAAgABAAEAAAABAAEAAAD/////////////+//7//v/+//9//3/
/P/8//v/+//7//v/+//7//v/+//5//n/+v/6//r/+v/6//n/+//8//3//f/9//3//f/9
//3//f/9//7/AAAAAAAAAAD+//7/AAABAAEAAQACAAIAAgACAAIAAgAEAAUABgAHAAUA
BQAFAAUABQAEAAQABQAFAAUABQAFAAUABQAFAAUABQAEAAMAAwAFAAUABAAEAAMAAgAC
AAIAAgACAAIAAwADAAIAAQAAAAAAAAAAAAAAAAAAAP7//v8AAAEAAQD/////////////
//////7//v/8//3//f/9//7//v/+//7//v/8//z//P/8//z//P/8//z//P/8//z/+v/7
//v//P/+//7//f/9//v/+v/6//r//P/8//v/+//8//z//P/7//v//P/8//r//P/8//z/
/P/8//z//P/8//z//P/8//z/+v/6//r/+v/8//z//P/8//r/+v/6//r//P/8//z//P/8
//z//P/8//r/+v/6//r//P/8//z//P/8//z//P/8//z//P/8//z/+v/6//r/+v/6//r/
+v/6//z//P/8//z/+v/6//r/+v/6//r/+v/6//r/+v/6//r/+v/6//r/+v/6//r/+v/6
//r/+v/6//r/+v/6//r/+v/4//j/+P/4//r/+v/6//r/+v/6//r/+v/6//n/+f/5//r/
+v/7//v/+//7//v/+//6//v/+//9//7/////////AgADAAQABAACAAMABAAEAAQABgAH
AAkADAANAA0ADQALAAkACQAJAAkACgALAAsACQAHAAcABwAEAAMAAQD///3//f/6//n/
+f/5//j/9f/2//X/9f/1//T/9P/0//T/9f/1//T/9P/z//P/8//z//P/8//z//P/8//y
//L/8P/w/+7/7f/p/+X/4//o/+3/9v8GABoALwBNAHkAqQDYAAgBMQFJAUoBMAH6AL4A
iABiAEEACgDG/6L/o/+o/63/tv/A/8f/0P/c/+X/6v/t/+3/7f/r/+r/6v/s/+z/7P/s
/+r/6v/q/+v/6//s/+z/7P/s/+3/7f/t/+//7//v//D/7v/u/+7/7f/t/+3/7f/t/+//
8f/x//H/7//v/+//7//v/+//8P/w//D/8P/w//D/8P/x//H/8f/x//H/8f/x//H/8f/x
//L/9P/z//P/8//y//P/8//z//P/8//1//X/9//2//b/9v/1//b/9v/3//f/9//3//f/
+v/6//r//P/8//v/+//9//z//v/+//7//v/+/wAAAAACAAMAAwADAAMAAwAFAAYABwAI
AAkACgAJAAoACwAMAA4ADgAOAA4ADwARABEAEgARABEAEQASABQAFAAUABQAEwATABMA
EwARABAAEAAQABAAEQASABMAEgASABAAEAAQABAAEAAOAA0ADQANAA0ADAALAAoACQAJ
AAkACAAHAAcABgAGAAUABAADAAMAAgABAAEAAAD///3//f/9//3/+//7//v/+//9//3/
/P/8//n/+f/5//n/+f/5//n/+f/5//n/+v/6//z//P/8//v/+//8//3//f/9//3//f/9
//v/+//7//z//P/8//z//P/9//7/AQADAAEAAQACAAIAAAAAAAAAAAACAAMABAAFAAMA
AwADAAMAAwACAAIAAwAFAAUABQAFAAMAAwADAAMABQAEAAMAAwADAAMAAgACAAMAAgAC
AAIAAAAAAAAAAQD///7//f/8//7//v/+//7//v/+//z//P/8//3//f/7//v/+//7//v/
+//7//r/+v/6//v/+//7//r/+v/6//r/+v/4//j/+P/4//j/+P/4//j/+P/4//j/+P/5
//n/+v/6//r/+f/5//n/+P/4//j/+P/4//f/9//4//j/+P/3//n/+P/4//r/+f/4//f/
9v/4//j/+P/4//b/9v/2//b/9v/2//b/9v/4//j/+P/4//b/9v/2//b/9v/2//b/9v/4
//j/+P/4//b/9v/2//b/9v/2//b/9v/4//j/+P/4//j/+P/4//j/9v/2//b/9v/2//b/
9v/2//b/9v/2//b/9v/2//b/9v/2//b/9v/2//b/9v/2//b/9P/0//T/9P/0//T/9P/0
//T/9P/0//T/9v/2//b/9v/2//b/9v/2//T/9P/0//T/9P/0//T/9P/0//T/9P/0//T/
9P/0//T/8//z//P/8v/0//X/9f/1//X/9f/1//b/+f/7////AgAEAAUABgAIAAsADAAM
AAwADQAOAA4ADgAQABEAEwAWABcAFwAXABcAFQAVABUAFQAUABUAFQATABMAEwATABIA
EQAPAA0ACwAJAAYABQAFAAUABAABAAAA/f/9//3//P/8//z//P/9//3//P/8//v/+f/5
//n/+f/5//n/+f/5//r/+v/4//j/9v/z//H/6//n/+j/7f/4/wYAFgArAEcAbwChANQA
BgE1AVMBXgFQASQB5gCsAIAAXwAyAPD/vP+t/67/r/+0/77/xf/O/9j/4//o/+v/7//x
/+//7v/u/+z/7P/s/+z/7v/u/+7/7//t/+7/7v/u/+7/7//v/+//7//v/+//8P/w//D/
8P/v//H/8f/x//H/8P/x//D/7//v/+//7//v/+//7//w//D/8v/y//L/8v/w//H/8f/x
//H/8f/x//H/7//v/+//8P/x//H/8v/z//L/8//z//P/8f/x//P/8//1//T/9P/0//X/
9v/2//f/9//3//f/9//4//j/+P/6//r/+f/5//v/+//8//v/+v/8//z//v/+/wAAAQAB
AAEAAwADAAUABgAGAAYABgAGAAUABgAHAAgACQAKAAsADAANAA8ADwAQABEAEQARABIA
EgASABIAEgATABMAEwATABUAFAAUABQAEQARABEAEQASABIAEAAQABAAEAAQAA4ADAAL
AAoACQAIAAcABgAFAAUABQAEAAMAAQAAAAAA///+//3//f/8//v/+//6//n/9v/1//T/
8//y//P/9P/1//P/8//y//L/7//v/+//7//v/+//7//v/+7/7f/t/+z/6v/q/+r/6f/p
/+r/6//r/+z/7f/u/+//8f/x//H/8v/w//D/8P/w//D/8P/y//P/8//z//T/9P/y//L/
8v/y//T/9f/2//f/9f/1//X/9f/1//T/9P/1//X/9f/1//X/9//3//f/9//2//T/8v/x
//P/8//y//L/8//y//L/8v/y//L/8v/z//H/8P/v/+7/7v/u/+7/7v/u/+7/7P/s/+z/
7f/t/+v/7f/t/+3/7f/r/+v/6v/q/+j/6f/p/+n/6f/q/+v/7P/s/+r/6v/q/+j/6P/o
/+j/6f/q/+v/7P/r/+v/6v/q/+z/7P/r/+v/6//q/+r/6v/o/+j/5//n/+r/6v/q/+n/
6f/m/+b/5v/o/+j/6P/o/+b/5v/m/+b/5v/m/+b/5v/m/+b/5v/m/+T/5P/k/+T/5f/m
/+f/6P/m/+b/5v/m/+b/5v/m/+b/5P/k/+T/5P/m/+b/5v/m/+T/5P/k/+T/5P/k/+T/
5P/k/+T/5P/k/+b/5v/m/+b/5P/k/+T/5P/k/+T/5P/k/+b/5v/l/+X/4//i/+L/4//j
/+P/4//j/+P/5P/l/+X/5f/m/+f/5//l/+b/5//o/+n/6v/s/+7/7f/s/+3/7f/v//L/
8//z//X/9f/z//P/8f/x//L/8//0//P/8v/z//X/9P/z//H/7f/r/+v/6P/p/+n/6f/o
/+f/5v/l/+X/5f/k/+T/5P/j/+P/4v/g/+D/3//f/9//4f/h/+H/4f/g/9//3f/c/+D/
4P/g/93/2//V/83/yP/H/9D/3v/w/wUAGQA7AGcAmADOAAcBOwFgAWoBWgEyAfYAtgCD
AFwAJgDe/6n/mv+b/5r/oP+n/67/tv/D/8z/0//X/9j/1//X/9j/2P/Y/9j/2P/W/9b/
1v/X/9f/2P/Y/9j/2P/Z/9n/2f/b/9v/2//c/9z/3P/c/9v/3f/d/93/3f/d/9//3//f
/93/3f/d/93/3//f/+D/4P/e/97/3v/e/97/3//f/9//4f/h/+H/4f/j/+P/4//k/+b/
5f/l/+X/5P/l/+X/5f/l/+X/5//n/+f/5v/m/+b/5//o/+j/6f/n/+f/5//n/+n/6v/r
/+7/7v/t/+3/7//u//D/8P/w//L/8v/0//T/9v/3//f/9//3//f/+f/6//3//v///wAA
AQACAAMABAAEAAQABAAEAAcACQAJAAoADgAPABAAEgAQABAAEAAQABEAEQARABEAEgAS
ABMAFAATABMAEwATABQAFAASABIAFAAUABQAEgAQAA8ADgANAAsACQAHAAUAAwADAAIA
AQD///7//v/9//r/+f/5//j/9//3//b/9f/z//P/8//z//P/8//z//P/8v/x/+//7v/v
/+//7//v/+3/7f/t/+3/7f/t/+7/7v/w//D/8P/v/+3/7v/v/+//8f/x//H/8f/x//H/
8f/y//L/8v/y//L/8v/y//T/9f/z//P/9P/0//b/9v/2//b/9v/3//j/+f/5//n/+f/5
//n/+P/4//n/+f/5//n/+f/7//v/+//7//v/+v/5//n/+//7//r/+v/5//j/+P/4//r/
+v/6//v/+f/4//f/9v/2//b/9v/2//j/+P/2//b/9v/3//f/9f/1//X/9f/1//X/9f/0
//T/8v/z//P/8//0//T/9P/0//b/9P/0//T/8v/y//L/8v/0//T/9P/0//P/8//y//L/
8v/y//H/8f/z//L/8v/y//T/9P/z//P/9P/0//T/8//x//D/8P/y//L/8v/y//L/8v/y
//L/8v/y//L/8v/y//L/8v/y//L/8P/w//D/8P/y//L/8v/y//T/9P/0//T/8v/y//L/
8v/y//L/8v/y//L/8v/y//L/9P/0//T/9P/y//L/8v/y//L/8v/y//L/9P/0//T/9P/y
//L/8f/x//P/8v/y//P/8//z//P/8//1//b/9//3//j/+P/4//f/+f/6//v//P/6//r/
+//8//7//v8AAAEAAQAEAAUABQAGAAcABgAHAAUABQAGAAcABwAFAAMAAwADAAIAAQD/
//3/+//7//j/+f/5//n/+P/1//T/8//z//H/8P/w//D/8P/x//H/8P/w/+//7//v/+//
7//v/+//7//v/+7/7v/s/+z/6v/n/+X/4//f/9z/4f/o//j/CgAhAD8AaQCZAM4ABAE5
AWUBeAFwAU4BEgHQAJoAbwBCAAAAwP+l/6j/rf+u/7b/wf/K/9T/3f/k/+n/6//p/+f/
5v/m/+b/5v/m/+b/5v/m/+b/5//p/+r/6v/q/+r/6//r/+v/6f/p/+n/6v/s/+z/7P/r
/+v/6//r/+v/6f/r/+v/6//t/+3/7f/t/+3/7f/u/+7/7v/u/+7/7v/u/+//7//v/+3/
7f/t/+3/7//v/+//8P/y//H/8f/x//D/8f/x//H/8f/x//P/8//z//L/8v/y//P/9P/0
//X/9f/1//X/9f/2//b/9v/4//b/9f/1//f/+P/6//r/+v/6//r//P/8/wAAAQABAAEA
AQABAAMABAAFAAYABwAIAAsADAANAA4ADgAOAA4ADgARABMAEwAUABMAEwATABQAFgAW
ABYAFgAXABcAFwAXABkAGAAYABgAGQAZABkAGQAYABgAFgAWABYAFgAWABQAEQARABEA
EQAOAA0ADAALAAsACwAKAAkACAAGAAUAAwAEAAMAAwACAAEAAQAAAP//////////////
//////////3//f/8//z/+//7//v/+//9//3//f/9//v/+//8//z//v/+//7//f/7//z/
/f/9////////////AQABAAEAAgAAAAAAAAAAAAAAAAACAAMAAgABAAEAAAACAAIAAgAC
AAIAAwAEAAUAAwADAAMAAwAEAAQABQAHAAUABQAFAAUABQAFAAUABQAHAAYABQAFAAcA
BwAGAAYABwAGAAYABgAEAAQABAAFAAcABgAFAAQABAAEAAQABAACAAIAAAAAAAIAAwAD
AAEAAQABAAEAAQADAAMAAgACAAAAAQABAAEA/v/+//7//v////7///8AAP7//v/+//7/
/v/+//7//v/8//3//f/+//z//P/7//v//P/8//3//v/+//7//f/9//z//P/8//v/+//8
//z//v/8//z//P/8//z//P/8//z/+v/6//r/+v/7//z//f/+/wAAAAAAAAAA/v/+//7/
/v/8//z//P/8//7//v/+//7/AAAAAAAAAAAAAAAAAAAAAP7//v/+//7//P/6//j/9v/y
//D/7v/s/+v/6v/p/+j/5v/m/+b/5v/m/+b/5v/m/+b/5v/m/+b/5v/m/+b/5v/m/+b/
5v/m/+j/6P/o/+j/6P/o/+j/6P/q/+r/6f/p/+n/6P/o/+n/6f/p/+n/6f/p/+r/6//r
/+//8P/x//H/7//w//H/8v/y//L/8//0//b/9v/4//n/+//+//////8BAAEA//////7/
/f/9//3////9//v/+//7//r/+f/3//X/8//z//D/8f/x//H/8P/t/+z/6//r/+3/7P/s
/+z/6v/r/+v/6v/s/+v/6//r/+n/6f/p/+n/6//r/+r/6v/o/+b/5v/h/9//3f/b/9r/
3//q//r/DgAjAEEAawCfANIABAExAVMBXAFIARwB3ACeAG4ARwAWANb/qP+d/6T/qf+w
/7r/w//M/9T/2//g/+P/5f/j/+H/4P/g/+L/4v/i/+L/4v/i/+L/4//j/+T/5P/k/+T/
5f/l/+X/5f/l/+X/5v/m/+b/5v/l/+X/5f/l/+X/5//p/+n/6f/n/+f/5//n/+f/5//o
/+j/6P/o/+j/6P/m/+f/5//n/+f/5//n/+f/6f/p/+n/6v/q/+n/6f/p/+z/7f/t/+3/
6//r/+3/7f/t/+z/7P/s/+3/7v/u/+//7//v/+//7//w//D/8P/y//L/8f/x//P/8v/0
//T/9P/2//b/+P/4//j/+f/5//n/+f/5//v//P/9//7///8AAAEAAgADAAQABgAGAAYA
BgAHAAkACQAKAAkACQAJAAoADAAMAAwADAANAA0ADQANAA8ADgAOAA4ADwAPAA8ADwAO
AA4ADAAMAAwADAAMAAoACQAJAAkACQAIAAcABgAFAAUABQAEAAMAAQAAAAAA///+//3/
/f/8//v/+//6//n/+f/5//n/+f/4//n/+v/7//n/+f/4//j/+f/5//n/+f/3//f/9//3
//X/9f/2//b/9v/2//b/9f/1//b/9//3//f/9//3//f/+f/5//n/+v/5//j/9//2//b/
9v/4//n/+f/5//r/+v/4//j/+P/4//j/+f/6//v/+//7//v/+//9//z//P/9//3//f/9
//3//f/9//3//f/9//z/+//7//v/+//6//r/+//6//r/+v/6//r/+v/7//v/+v/5//j/
+v/6//r/+v/6//r/+P/4//j/+f/5//f/9//3//f/9//4//n/+f/6//j/+f/5//n/9v/2
//b/9v/3//b/9//4//b/9v/2//b/9P/0//T/9P/y//P/8//0//T/9P/z//P/8//y//L/
8v/0//T/8//z//L/8v/y//H/8//0//b/9P/0//T/9P/0//L/8v/y//L/9P/0//T/9P/0
//T/9P/0//L/8v/y//L/8v/y//L/8v/y//L/8v/y//T/9P/0//T/8v/y//L/8v/y//L/
8v/y//L/8v/y//L/8v/y//L/8v/0//T/9P/0//L/8v/y//L/8v/y//L/8v/w//D/8P/w
//L/8v/y//L/8v/y//L/8v/y//L/8v/y//L/8v/y//L/8//z//P/8v/0//X/9f/1//f/
9//3//j/9//3//n/+v/7//v/+//8//v//P/8//z/+//8//z//P/+////AQAEAAUABQAF
AAUAAwADAAMAAwAEAAUABQADAP////////7//f/7//n/9//3//T/8//z//P/8v/v/+7/
7f/t/+3/7P/s/+z/7P/t/+3/7P/s/+v/6//r/+v/6//r/+v/6//r/+r/6v/o/+j/6P/n
/+P/3f/b/9r/3f/k/+7//v8TACsASwB5AK4A4AAPATcBTgFIASQB6gCsAHYATwAoAO7/
sv+Z/5z/o/+q/7T/v//I/9D/2f/g/+X/5//l/+P/4v/i/+L/4v/i/+L/4v/i/+L/4//j
/+T/5P/k/+T/5f/l/+X/5f/l/+X/5v/m/+b/5v/l/+P/4//j/+P/5P/n/+j/6f/n/+f/
5//n/+f/5//o/+j/6P/o/+j/6P/m/+f/5//n/+f/5//n/+f/6f/p/+n/6v/q/+n/6f/p
/+r/6//r/+v/6f/p/+v/6//r/+r/6v/q/+v/7P/s/+3/7//v/+//7//w//D/8P/y//L/
8f/x//P/9P/2//b/9v/2//b/+P/4//r/+//7//v//f/9////AAD//wAAAQACAAMABAAF
AAYABgAGAAYABgAHAAkACQAKAAsACwALAAwADAAMAAwADAALAAsACwALAA0ADAAMAAwA
CwALAAsACwALAAoABwAGAAYABgAGAAQABQAFAAUABQAEAAMAAgABAAEAAQAAAP/////+
//7//f/8//v/+//6//n/+f/4//f/9//3//f/9//1//X/9f/1//X/9f/0//T/8//z//P/
8//z//P/8//z//P/8//0//T/8v/y//L/8f/z//T/9f/1//P/8//z//P/9f/1//X/9v/0
//T/9P/0//T/9P/2//f/9//3//j/+P/6//r/+v/6//r/+//8//3/+//7//v/+//9//z/
/P/9//3//f/9//3/+//7//v/+//9//z/+//7//v/+//6//r/+f/4//j/+P/6//r/+v/7
//v/+v/5//j/+P/4//j/+P/4//j/9v/2//b/9//3//X/9f/1//X/9f/1//X/9P/0//T/
9f/1//X/9P/0//T/9P/y//D/8P/w//L/8v/y//L/8v/y//L/8v/y//P/8//0//L/8v/x
//H/8//y//L/8v/y//L/8f/x//L/8v/y//H/8f/w//D/8v/w//D/8P/w//D/8P/w//D/
8P/w//D/8P/w//D/8P/w//D/8P/w//D/8P/w//D/8P/w//D/8P/w/+7/7v/u/+7/8P/w
//D/8P/u/+7/7v/u/+7/7v/u/+7/8P/w//D/8P/w//D/8P/w//D/8P/w//D/7v/u/+7/
7v/u/+7/7v/u/+7/7v/u/+7/7v/u/+7/7v/w//D/7//v/+//7v/u/+//7//v/+//7//v
//D/8f/x//H/8v/z//P/8//0//X/9v/0//T/9f/2//j/+P/6//v//f8AAAEAAQABAAEA
//////////8AAAEAAQD///3//f/8//r/+P/1//X/8//z//D/7//v/+//7v/r/+r/6f/p
/+n/6P/o/+j/6P/p/+n/6P/o/+f/5//n/+f/5//n/+f/5//n/+b/5v/o/+b/4v/h/+H/
3f/X/9L/1//e/+z//v8PACUARwB3AKoA2gAHAS0BPgE0AQ4B1gCaAGQAPQAYAN7/qP+T
/5j/m/+g/6r/tf++/8b/0f/a/93/3//h/9//3v/e/9z/3P/c/9z/3P/c/9z/3f/d/97/
3v/e/97/3//f/9//3//f/9//4P/g/+D/4P/f/9//3//f/9//3//h/+H/4f/f/9//3//f
/+H/4f/i/+L/4P/g/+D/4P/i/+P/4//j/+H/4f/h/+H/4f/h/+H/4v/k/+P/4//j/+L/
4//j/+P/4//j/+X/5f/n/+b/5v/m/+X/5v/m/+f/5//n/+f/5//o/+j/6P/q/+z/6//r
/+3/7f/u/+3/7P/s/+z/7v/u//L/8//z//P/8f/x//P/9P/1//b/9//4//f/+P/5//r/
/P/8//z//P/9//////8AAP///////wAAAQACAAMABAAEAAMAAgABAAEAAAAAAAAAAQAB
AAEAAQACAAIAAAAAAP7//v/+//z//f/9//3//f/6//n/+P/3//b/9//3//f/9v/0//P/
8f/y//H/8f/w/+3/7f/s/+v/6//r/+v/6//n/+f/5//n/+n/6f/o/+j/5//n/+f/5//n
/+f/5//n/+f/5//o/+j/6P/o/+j/5//n/+j/6f/p/+n/6f/p/+n/6//r/+v/7P/q/+r/
6v/q/+j/6P/q/+v/6f/p/+r/6v/r/+z/7f/u/+7/7//w//H/7//v/+//7//v/+7/7v/v
/+//7//v/+//7f/t/+3/7f/v/+7/7f/t/+3/7f/s/+z/6//q/+r/6v/q/+r/6v/r/+v/
6v/p/+j/6P/o/+j/6P/o/+j/5v/m/+b/5//n/+X/5f/l/+X/5f/n/+f/5v/m/+X/5f/k
/+P/4v/i/+L/4v/j/+L/4//k/+L/4v/i/+L/4P/g/+D/4P/g/+H/4f/i/+L/4v/h/+H/
4f/g/+D/4P/i/+L/4f/h/+L/4v/i/+H/4f/g/+D/4P/e/97/3v/e/97/3v/e/97/3v/e
/97/3v/e/97/3v/e/97/3v/e/97/3v/e/97/3v/e/97/3v/e/97/3v/e/97/3v/e/97/
3v/c/w==
         </WaveFormData>
      </LeadData>
      <LeadData>
         <LeadByteCountTotal>10000</LeadByteCountTotal>
         <LeadTimeOffset>0</LeadTimeOffset>
         <LeadSampleCountTotal>5000</LeadSampleCountTotal>
         <LeadAmplitudeUnitsPerBit>4.88</LeadAmplitudeUnitsPerBit>
         <LeadAmplitudeUnits>��V</LeadAmplitudeUnits>
         <LeadHighLimit>2147483647</LeadHighLimit>
         <LeadLowLimit>268435456</LeadLowLimit>
         <LeadID>V6</LeadID>
         <LeadOffsetFirstSample>0</LeadOffsetFirstSample>
         <FirstSampleBaseline>0</FirstSampleBaseline>
         <LeadSampleSize>2</LeadSampleSize>
         <LeadOff>FALSE</LeadOff>
         <BaselineSway>FALSE</BaselineSway>
         <ExcessiveACNoise>FALSE</ExcessiveACNoise>
         <MuscleNoise>FALSE</MuscleNoise>
         <LeadDataCRC32>263981644</LeadDataCRC32>
         <WaveFormData>
/P/8//z//P/+//7//v/+//7//v/+//7//P/8//z//P/6//r/+v/6//r/+v/6//r//P/8
//z//P/6//r/+v/6//r/+v/6//r//P/8//z//P/6//r/+v/6//r/+v/6//r/+v/6//r/
+v/6//r/+v/6//r/+v/6//r/+P/4//j/+P/6//r/+v/6//r/+v/6//r/+P/4//j/+P/4
//j/+P/4//r/+v/6//r/+v/6//r/+v/6//r/+v/6//r/+v/6//r/+v/6//r/+v/6//r/
+v/6//z//P/8//z/+v/6//r/+v/6//r/+v/6//r/+v/6//r/+v/6//r/+v/6//r/+v/6
//r/+v/6//r//P/8//z//P/6//r/+v/6//z//P/8//z/+v/6//r/+v/9//3//P/8//z/
/P/8//z/+v/6//r/+//8//z//P/+/wAAAAAAAAEAAwADAAMAAwAEAAQABQAFAAUABgAH
AAkACgALAAwADAAMAAsACwALAA0ADQANAAwACgAIAAcABQAGAAMAAgAAAP///v/8//v/
+//6//n/+P/3//f/9//2//X/9f/2//b/9v/2//X/9f/3//f/9v/0//L/8//z//L/9P/0
//T/8//x/+//6//n/+D/4f/h/+X/8f/9/woAHgBBAGsAlwDEAPEAEAEkASIBCAHfALEA
hwBoAEYAFADq/9r/1f/S/9X/1//Z/9//6P/r//D/8v/y//D/7//t/+3/7//v/+//7f/r
/+v/6//r/+3/7v/u/+7/7v/u/+7/7v/u/+7/7v/v/+3/7f/t/+3/7//v/+//7//t/+3/
7v/u//D/8P/w/+//7//v//D/8P/u/+7/7v/v//H/8f/x//D/8P/w//D/8f/x//H/8f/x
//H/8f/x//H/7//v//D/8P/y//L/8v/z//H/8v/y//H/8//0//T/9f/1//X/9v/2//T/
9P/1//X/+P/4//j/+f/3//j/+P/4//r/+//8//z/+//9//7//v/+//////8AAAAAAgAC
AAMABQAFAAUABwAIAAkACQAJAAkACgALAAsADgAPAA8AEQARABEAEgASABEAEQASABIA
EgATABMAEwATABMAEwATABEAEQAQABAAEgASABIAEAARABAAEAAPAA4ADAAMAAsACAAI
AAcABgAIAAUABQAEAAMAAwACAAEAAAAAAAAA///+//7//v/+//7//v/+//3//f/9//z/
+//7//z//f/9//v/+//6//n/+//7//v/+v/6//v//P/8//r/+f/5//r//P/8//z//P/8
//z//P/8//z//f/9//3//f/9//7/AAACAP////8AAP7//v8AAAIA/v/+////AAACAAIA
AgABAAIAAgADAAQAAgACAAMAAwACAAIAAwADAAAAAAAAAP//AAABAAIAAwAAAP//////
////AAAAAAAAAAD//////////////v/+//7//v/9//3//v/+//7//v/8//z//f/9//3/
/f/8//v/+f/6//r/+v/6//v//P/+//z//P/7//v/+//7//r/+v/7//v/+//7//r/+v/6
//r//P/8//z//P/8//z//P/8//z//P/8//r/+v/7//v//P/8//r/+v/8//z//P/8//z/
/P/8//z//P/6//r/+v/6//r/+v/6//r/+v/6//r/+v/6//r/+v/6//r/+v/6//r//P/8
//z//P/7//r/+f/4//r/+v/6//r/+v/6//r/+v/6//r/+v/6//r/+v/6//r/+v/6//r/
+v/6//r/+v/6//r/+v/6//r/+v/6//r/+v/4//j/+P/4//r/+v/6//r/+v/6//r/+v/4
//j/+P/4//r/+v/6//r/+v/6//r/+v/6//r/+v/6//j/+P/4//j/+P/4//n/+f/4//j/
+P/4//r/+v/6//r/+v/7//z//P/6//z//P/8//7///8BAAEA/////wAAAAADAAMABQAG
AAcACQAKAAsACgAKAAoACQALAAsACwALAAkACAAHAAYABgAFAAQAAQACAAAA///+//z/
+//7//r/9//2//X/9f/3//b/9f/1//T/9P/0//T/8//z//P/8//0//L/8v/z//P/8v/y
//L/8v/x/+//7f/p/+X/4P/d/93/5f/v//n/BAAWADMAWwCHALYA3wAEARoBHAEIAeEA
swCLAGwATgAgAPD/2v/T/9D/z//R/9P/2f/i/+X/6v/w//D/7v/t/+v/6//r/+v/6//p
/+v/6//r/+v/6f/q/+r/6v/q/+r/6v/q/+r/6v/q/+v/6//r/+v/6//r/+v/6//r/+v/
6//s/+z/7P/s/+z/6//p/+n/6v/q/+z/7P/s/+3/7f/t/+3/7P/s/+z/7P/t/+3/7f/t
/+3/7f/t/+3/7f/t/+3/7v/u/+z/7P/s/+3/7//w//D/7//t/+7/7v/v/+//7//w//D/
8P/w//H/8f/0//T/9P/1//X/9v/2//b/9v/3//j/+P/3//n/+v/6//r/+//7//z//P/+
//7///8BAAEAAQADAAQABQAFAAUABwAIAAkACQAKAAsACwANAA0ADQAOAA4ADQANAA4A
DgAOAA8ADwAPAA8ADwAPAA8ADwAPAA4ADgAMAAwADAAKAAoACgALAAsACgAIAAgABwAG
AAYABQAEAAYAAwADAAIA//////7//f/+//7//v/9//7//v/+//7/+v/6//r/+f/7//v/
+v/5//f/+P/5//n/+f/5//j/9//3//f/9//2//b/9//4//j/+P/3//f/+P/4//j/+P/4
//r/+v/6//r/+v/7//v/+//5//n/+v/8//7/+//7//z//P/8//7/AAD+//7///8AAAAA
AAAAAP///v/+////AAD+//7///////7//v///////v/+//7//f////////////7//f/9
//3//f/+//7//v/+//3//f/9//v/+//6//r//P/8//v/+//8//z//P/8//r/+v/7//v/
+//7//r/+f/5//r/+v/6//n/+f/5//r/+v/6//n/+f/5//n/+P/4//n/+f/5//n/+P/4
//j/+P/4//j/+P/4//b/9v/2//b/+P/4//j/9v/2//f/9//4//j/+P/4//b/9v/2//b/
9v/2//b/9v/2//b/9v/2//b/9v/2//b/9v/4//j/+P/4//b/9v/2//b/+P/4//j/+P/4
//j/+P/4//b/9v/2//b/+P/4//j/+P/4//j/+P/4//b/9v/2//b/9v/2//b/9v/2//b/
9v/2//j/+P/4//j/+P/4//j/+P/2//b/9v/2//b/9v/2//b/9v/2//b/9v/4//j/+P/4
//j/+P/4//j/+P/4//j/+P/4//j/+P/4//j/+P/4//j/+P/4//j/+P/4//n/+f/4//j/
+P/4//j/+P/4//j/+P/5//r/+v/6//7//v/+//7///8BAAEAAQABAAIAAgADAAMABQAG
AAcABwAIAAkACgAKAAoACQAJAAkACQAJAAkABgAFAAQABAABAAAA/f/8//r/+f/4//b/
9f/1//T/8//0//P/8//z//T/8//z//T/8v/y//L/8f/x//H/8f/w//D/8P/x//H/8P/w
//D/8P/t/+3/6//l/+H/3v/f/+H/5//z////DgAoAE0AdwCjANIA+QAUAR4BEgHwAMUA
mQB3AFoAMgD+/97/1P/P/8z/zf/P/9X/2//i/+n/7P/s/+z/7P/r/+n/6f/r/+v/6//p
/+n/6f/p/+n/6f/q/+r/6v/q/+r/6v/q/+z/7P/s/+3/6//r/+v/6//p/+n/6f/p/+r/
6//t/+7/7v/u/+7/7f/t/+3/7v/u/+z/7P/s/+3/7f/t/+3/7P/s/+z/7P/t/+3/7f/t
/+3/7f/t/+3/7f/v/+//8P/w/+7/7v/u/+//8f/y//L/8f/x//L/8v/z//H/8f/y//L/
9P/0//X/9f/0//T/9P/1//X/9v/2//b/9v/3//j/+P/3//n/+v/6//v//f/+/wAA/v8A
AAAAAQABAAEAAQADAAYABwAHAAcACQAKAAsACwAKAAsACwANAA8ADwAQABAAEQARABIA
EgAQABEAEQARABMAEwATABMAEwATABIAEgASABIAEgAQAA8ADgAOAA0ADAAKAAoACQAK
AAoACQAIAAgABQAFAAQAAwADAAIAAQACAAIAAgABAP7//v/+//7//P/8//z/+//8//3/
/f/9//z//P/8//v/+f/5//j/9//4//n/+v/6//j/+f/6//r/+v/5//n/+v/8//z//P/8
//r/+v/6//r/+v/7//v/+//9//3//v8AAAAA/f/9//7//P/8//7/AAD+//7///8AAAAA
AAAAAP///v/+////AAAAAAAAAQABAAAAAAABAAEAAAAAAAAA//8CAAMABAAFAAYABQAF
AAUAAwAEAAQABAAEAAMAAwADAAUABQAEAAQABAAEAAMAAwACAAIAAgACAAAAAAABAAEA
AQABAAAA//8BAAIAAgACAAEAAQABAAIAAAAAAP///////////v/+////////////AAAA
AAAAAAAAAAAAAAAAAAAAAAAAAAAA/v/+//7//P/+//////8AAAAA/v/+//7//P/8//z/
/P///wAAAQACAAAAAAAAAAAA/v/+//7//v/+//7//v/+//7//v/+//7//v/+//7//v8A
AAAAAAAAAP7//v/+//7//v/+//7//v8AAAAAAAAAAP7//v/+//7//v/+//7//v/+//7/
/v/+//7//v/+//7//P/8//z//P/6//r/+v/6//z//P/8//z//P/8//z//P/6//r/+v/6
//r/+v/6//r//P/8//z//P/+//7//v/+//z//P/8//z/+v/6//r/+v/4//j/+P/4//r/
+v/6//r/+f/5//j/+P/6//r/+v/6//r/+v/6//v/AAACAAQACAALAAwADQAPAA8ADwAP
AA8AEAAQABEAEQATABQAFQAXABgAGQAaABoAGAAXABcAFwAYABkAGgAaABsAGgAaABkA
FwATABEADgANAAwACgAJAAkACAAHAAYABQAFAAUABAABAAEAAgACAAQABAADAAMAAQAB
AAAA/v8AAAEAAQAAAAAAAAAAAP/////9//f/8f/q/+n/6//x//v/BQAUACgASwB5AKsA
2gAHASoBPAE8ASQB+QDPAKkAigBmADQABgDu/+X/3v/d/9//4//p//L/+f/6//z/AAAC
AAEA//////7//f/8//n/+v/7//z//f/7//z//P/8//r/+v/6//r//P/8//z//f/9//3/
/f/9//3//f/9//3/+//7//z//P/8//z//P/7//n/+f/6//r//P/8//z//f/9//3//f/8
//z//P/8//3//P/7//r/+f/6//v//P/9//v/+//8//z//P/8//z//f///wAAAAD//wEA
AgACAAMAAQABAAIAAgAEAAQABQAFAAYABgAGAAcABgAGAAUABAAEAAUABgAGAAgACwAN
AA4AEAARABEAEgAQABIAEgATABcAFwAXABkAHAAdAB0AHQAdAB4AHwAfACIAIwAjACUA
JQAlACYAJgAnACcAKAAoACgAKQApACkAJwAnACcAJwAnACcAJgAmACgAKAAoACYAJAAi
ACEAHwAgAB4AHgAdABoAGgAZABgAFgATABMAEgARABEAEAAPAA0ADAALAAkABAACAAAA
/v/+/wAAAgADAAEAAQAAAP///f/+/////////////v/9//v/+//7//r/+P/5//r/+v/6
//n/+f/6//v//P/9//7//v/+//7//v/8//3//f/9//v/+//8//7//v/7//v//P/7//r/
+//8//3//v8AAAIAAAAAAAAA///+//7///8AAAAAAAABAAEAAgACAAMAAwABAAAA///9
//3//f/9//3//f/9//7////9//7//v/+//7//f/9//3//f/9//z//P/8//z/+//7//r/
+v/6//r/9v/2//f/9//1//X/9P/z//X/9v/2//b/9//3//f/+P/2//b/9f/1//P/8//y
//L/9P/1//b/9//0//T/9P/0//b/9v/2//b/9v/2//b/9v/0//T/9P/y//T/9f/1//b/
9v/0//T/8v/0//T/9P/0//T/9P/0//T/8v/y//L/8v/y//L/8v/y//D/8P/w//D/8f/y
//P/9P/y//L/8v/y//L/8v/y//L/8P/w//D/8P/x//L/8//0//P/8v/x//D/8P/w//D/
8P/y//L/8v/y//L/8v/y//L/8P/w//D/8P/y//L/8v/y//H/8P/w/+//7v/u/+7/7v/w
//D/8P/w//D/8f/y//L/8P/y//L/8v/y//P/9f/1//f/9//4//j/9//3//n/+v/7//3/
/v///wIAAgACAAEAAAD///7//f8AAAAAAAAAAAIAAQAAAP3/+v/4//f/9v/z//H/8P/u
/+//7v/t/+3/7//u/+3/7f/r/+r/6f/o/+f/5//n/+f/5//m/+f/6f/o/+b/5f/k/+j/
6f/p/+X/4f/b/9L/y//J/8//2f/j//L/AAAZAD8AbQCeANMABgEuAUIBQgEvAQkB3QCy
AI4AZAAqAPr/4//W/8//zf/N/8//1P/d/+D/5P/m/+j/5//l/+X/5f/l/+X/4//j/+P/
4//j/+P/5P/k/+T/5P/k/+T/5P/k/+T/5P/l/+X/5f/l/+X/5//n/+f/5//l/+X/5v/m
/+b/5v/m/+X/5//n/+j/6P/m/+b/5v/n/+f/5//n/+b/6P/o/+j/6f/p/+n/6f/p/+v/
6//r/+v/6f/p/+r/6v/s/+z/7P/t/+v/7P/s/+v/7f/u/+7/7//u/+3/7f/s/+3/7v/w
//H/8P/w//D/8f/x//L/8v/y//L/8//0//T/9f/3//j/+P/4//n/+f/6//z//v/+////
AQABAAEAAwAEAAUABQAFAAcACAAJAAkACwANAA4AEQARABEAEgASABMAEwAUABQAFgAX
ABcAFwAZABkAGQAZABcAFwAWABYAGAAYABgAFgAUABIAEQAPAAwACgAKAAkACgAKAAkA
CAAHAAMAAgAAAP/////+//3/+v/6//r/+f/4//j/+P/4//b/9v/2//X/9P/z//H/7//w
//L/9P/1//P/8//y//H/8f/x//H/8P/y//P/9P/0//L/8f/x//L/9P/0//T/9P/y//L/
8v/y//L/8//z//P/8//z//T/9v/2//P/8//0//T/9P/2//j/+P/4//n/+v/4//j/+P/3
//j/+P/5//r/+P/4//n/+f/5//r//P/9//r/+v/6//n/+//7//v/+//6//n/+f/5//n/
+v/6//r/+P/3//f/9//3//f/9v/2//b/9v/1//X/9v/2//b/9v/2//b/9//3//X/9f/0
//P/8f/y//L/8v/z//P/8//0//T/9P/z//P/8//z//L/8v/1//X/9f/1//L/8v/y//L/
8P/w//D/8P/y//L/8v/y//T/9P/0//L/8v/z//P/9P/0//L/8P/w//D/8P/w//D/8P/w
//D/8P/y//L/8v/y//L/8v/y//L/8P/w//D/8P/w//D/8P/w//L/8v/y//L/8v/y//L/
8v/y//L/8v/y//D/8P/w//D/8v/y//L/8v/w//D/8P/w//D/8P/w//D/8v/y//L/8v/w
//D/8f/x//D/8P/w//D/8P/w//D/8P/y//P/9P/0//P/9P/z//L/9P/1//f/9//3//f/
+P/4//n/+f/7//z/+//9//7///8CAAIAAgABAAEAAQABAAEAAQAAAP///v/+//3//P/5
//j/9v/1//T/9P/z//P/8v/v/+7/7f/t/+3/7P/r/+v/7P/s/+z/7P/r/+v/6//r/+r/
6P/o/+n/6f/o/+j/6P/m/+X/4//h/9//2//Y/9P/0f/X/9//7f/+/xQANQBhAJEAwgDz
AB4BOAE+AS4BCQHbAK0AigBkADAA+v/e/9X/0P/L/8n/y//T/9r/3//k/+b/5v/m/+X/
4//j/+H/4f/h/9//3//f/9//3//h/+L/4v/i/+D/4P/g/+D/4P/g/+D/4f/j/+P/4//j
/+H/4f/h/+H/4f/h/+L/4v/j/+T/5f/l/+X/5f/m/+b/5P/k/+T/5f/n/+f/5//m/+T/
5P/k/+X/5//n/+f/5//n/+f/5//n/+f/5//o/+j/6P/o/+j/6f/p/+r/6v/p/+v/7P/s
/+3/7f/t/+7/7v/s/+z/7f/t/+7/7v/u/+//7//w//D/8P/w//H/8v/y//P/9f/2//b/
9v/3//f/+P/6//z//P/9/////////wEAAgADAAMAAwAHAAgACQAJAAoACwALAA0ADQAN
AA4ADgARABEAEgASABIAEwATABMAEwATABMAEwATABMAEgASABIAEgASABAADwAOAA4A
DQAKAAgACAAHAAgACAAHAAYABAABAAEAAAABAAEAAAD///z//P/8//v/+v/6//r/+v/4
//j/+P/3//f/9//2//X/9f/2//f/9//3//f/9v/1//f/9//3//b/9v/3//j/+P/2//X/
9f/2//b/9v/2//b/+P/4//j/+P/4//n/+f/5//n/+f/6//z/+v/3//f/+P/4//j/+v/8
//z//P/9//7//P/8//z/+//7//z//v8AAP///v/+//3//P/8//3//f/+//7//v/9////
/////////v/9//3//f/9//7//v/+//7//f/9//3///////7//v/+//7//f/9//7//v/+
//7//P/8//3//f///////v/9//3//v/+//7//f/9//3//v/+//7//f/9//3//f/8//z/
/f/9//3//f/8//z//P/8//z//P/8//z//P/8//z//P/8//z//P/6//r/+//7//z//P/8
//z//P/8//z//P/8//z//P/8//z/+//6//n/+P/5//r/+//8//z//P/8//z//P/8//z/
/P/6//r/+v/6//r/+v/6//r//P/8//z//P/8//z//P/8//r/+v/6//r/+v/6//r/+v/8
//z//P/8//r/+v/6//r/+v/6//r/+v/6//r/+v/6//r/+v/6//r/+P/4//j/+P/4//j/
+P/4//r/+v/6//r/+v/6//r/+v/6//r/+//7//r/+v/6//r/+v/6//r/+v/4//n/+v/6
//v//v///wAA/v///wEAAQD/////AAAAAAEAAQADAAQABwAJAAoACwAMAAwADAALAAkA
CQAJAAkACwAKAAkACAAIAAcABgADAAIAAAD///7//P/7//v/+v/3//b/9f/1//f/9v/1
//X/9v/2//b/9v/1//X/9f/1//T/8v/y//P/8//y//L/8v/w/+//7f/r/+n/5f/g/93/
3//n//H///8OACQARQBzAKMA0AD9AB4BMAEsARIB6QC5AI8AbgBIABYA7v/e/9n/1v/V
/9f/2//h/+b/6f/s/+7/7v/s/+v/6f/p/+v/6//r/+n/6f/p/+n/6f/n/+j/6P/o/+r/
6v/q/+r/6P/o/+j/6f/p/+n/6f/p/+n/6f/p/+n/6//r/+z/7P/q/+r/6v/p/+v/6//s
/+z/6v/q/+r/6//p/+n/6f/o/+r/6v/q/+v/6//r/+v/6//r/+v/6//r/+3/7f/u/+7/
7P/s/+z/7f/r/+z/7P/r/+v/7P/s/+3/7//v//D/8P/w//D/8f/x//D/8P/w//H/8f/y
//L/8v/0//X/9v/2//X/9//4//j/+P/5//n/+v/6//z//P/9/////////wEAAAABAAEA
AQAFAAYABwAHAAYABwAHAAkACwALAAwADAANAA0ADgAOAA4ADwAPAA8ADQANAA0ADQAN
AA0ADAAMAAwADAAMAAoACwAKAAoACQAIAAYABgAFAAIAAgABAAAAAAD9//3//P/7//v/
+v/5//r/+v/6//n/+P/4//j/+P/3//j/+f/5//f/9//2//X/9f/2//f/9//3//f/9v/1
//X/9f/1//T/9P/1//b/9v/2//X/9f/2//b/9v/2//b/+P/4//j/+P/2//f/9//3//f/
9//4//r/+v/3//f/+P/2//b/+P/6//j/+P/5//r/+v/6//r/+f/5//r//P/+//3//P/8
//v/+v/6//v/+//8//z//P/7//v/+//7//v/+v/5//n/+f/3//j/+P/4//r/+f/5//n/
+f/5//j/+P/4//j/9//3//j/+P/4//j/9v/2//f/9//5//n/+P/3//X/9v/2//b/9f/1
//X/9v/2//b/9f/1//X/9f/0//T/9f/1//X/9f/0//T/9P/0//b/9v/2//b/9P/0//T/
9P/0//T/9P/y//L/8//z//T/8v/2//j/9P/0//T/9P/0//L/8v/y//L/9P/0//T/9P/0
//T/9P/0//L/8v/y//L/8v/y//L/8v/y//L/8v/y//L/8v/y//L/8v/y//L/8v/y//L/
8v/y//L/8v/y//L/8v/y//L/8v/y//L/8v/y//L/8v/y//L/8v/y//L/8v/y//L/8v/y
//T/9P/0//T/8v/y//L/8v/y//L/8v/y//L/8v/y//L/8//z//L/8v/0//T/9P/0//T/
9P/0//X/9f/0//P/9P/2//b/9v/3//n/+f/5//n/+v/6//v/+//9//7///8BAAIAAwAE
AAQAAgABAAEAAQADAAMAAwACAP///v/+//3//v/7//r/+P/1//T/8v/x//P/8v/x//D/
7f/t/+3/7P/t/+3/7v/u/+7/7v/t/+3/7f/t/+z/6v/q/+v/6//q/+r/6v/q/+n/6//n
/+H/3f/Y/9f/1//b/+P/7f/6/wwAJwBPAH0AqgDVAP4AGAEeAQwB5QC5AI0AbABOACIA
8P/W/8//zP/J/83/0//X/9z/4f/m/+j/6v/o/+f/5f/l/+P/4//j/+H/4//j/+P/4//j
/+T/5P/k/+T/5P/k/+T/5P/k/+T/5f/l/+X/5f/l/+P/4//j/+P/5P/l/+f/6P/m/+b/
5v/l/+X/5f/m/+b/5v/m/+b/5//n/+f/5//m/+b/5v/m/+f/6f/p/+n/6f/n/+f/5//n
/+f/5//o/+j/6P/o/+j/6f/n/+j/6P/n/+n/6v/q/+v/6//r/+z/7P/s/+z/7f/t/+z/
7P/s/+3/7//w//D/8P/w//H/8v/y//P/9f/2//b/9v/3//f/+P/4//r/+v/7//v/+//7
//3//v////////8BAAIAAwADAAQABQAFAAcABwAHAAgACAAJAAkACgAKAAgACQAJAAkA
CwALAAsACwAJAAkACAAIAAgACAAIAAYABwAGAAYABQAEAAIAAgABAAAAAAD///7/AAD9
//3//P/5//n/+P/3//j/+P/4//f/9v/2//b/9v/0//T/9P/z//X/9f/0//P/8f/y//P/
8//x//H/8P/v//D/8f/y//L/8f/x//H/8P/y//H/8f/y//L/8v/y//L/8v/y//L/8v/y
//P/8//z//P/8//0//b/9v/z//P/9P/0//T/9v/4//T/9P/1//b/9v/2//b/9f/2//b/
9//4//j/+P/5//n/9v/2//f/9//4//j/+P/3//f/9//3//f/9P/z//P/8//1//b/9v/2
//T/8//z//P/8//z//L/8v/y//L/8f/x//L/8v/y//L/8P/w//H/8f/x//H/8P/v//H/
8v/y//L/7//v/+//8P/u/+7/7f/t/+//7//u/+7/7//v/+//7//u/+7/7v/u/+7/7v/u
/+7/7v/u/+7/7v/s/+z/7P/q/+z/7f/t/+7/7P/s/+7/8P/v/+7/7f/s/+z/7P/s/+z/
7P/s/+z/7P/s/+z/7P/s/+r/6v/q/+r/7P/s/+z/7P/s/+z/7P/s/+r/6v/q/+r/7P/s
/+z/7P/q/+r/6v/q/+r/6v/q/+r/6v/q/+r/6v/q/+r/6v/q/+z/7P/s/+z/6v/q/+r/
6v/q/+r/6v/q/+r/6v/q/+r/6v/q/+r/6v/q/+r/6//r/+r/6v/q/+r/6v/q/+r/6v/s
/+3/7v/u/+z/7v/u/+7/7v/v//H/8f/x//H/8v/y//X/9f/3//j/+f/7//z//f/+//7/
/v/9//v/+//7//v//f/8//v/+v/4//f/9v/z//T/8v/x//D/7P/r/+v/6v/r/+r/6f/p
/+n/6P/n/+f/5v/m/+b/5v/n/+f/5//n/+j/5v/m/+f/5f/k/+T/5P/m/+X/4f/f/93/
2f/S/83/z//V/93/6f/0/wQAHwBJAHcApADPAPQADAEOAfoA1wCrAH0AWgA+ABIA5P/M
/8X/wv+//8H/xf/L/9L/2f/c/97/4P/i/+H/3//f/93/3f/d/9v/2//b/9v/2//Z/9r/
2v/a/9z/3P/c/9z/3P/c/9z/3f/b/9v/2//b/9n/2f/Z/9n/2v/b/93/3v/d/9z/2//Z
/9v/2//c/9z/2v/a/9r/2//d/93/3f/c/9r/2v/a/9v/2//b/9v/2//d/93/3f/d/9v/
2//c/9z/3v/e/97/3//f/+D/4P/f/9//4P/g/+H/4f/h/+L/4v/g/+D/4f/h/+L/4v/i
/+P/5f/m/+b/5v/k/+X/5v/m/+f/6f/q/+r/6P/p/+n/6v/q/+z/7P/t/+//7//v//H/
8v/z//P/8//3//j/+f/5//j/+f/5//v//f/9//7//v/9//3//v/+//z//f/9//3//v//
/wAAAQABAAEAAAAAAP///v/9//r/+v/6//v/+//4//b/9v/1//b/9v/1//T/8//v/+7/
7P/s/+3/7f/t/+v/6v/p/+f/5//o/+n/6v/n/+b/5f/j/+T/5f/l/+X/5P/k/+T/4//l
/+X/5P/j/+X/5f/l/+T/4v/j/+T/5P/m/+X/5f/m/+T/5P/k/+T/5v/m/+b/5v/k/+X/
5f/l/+P/4//k/+b/6P/l/+X/5v/o/+j/6v/s/+j/6P/p/+r/6P/o/+j/5//n/+j/6v/s
/+r/6v/r/+v/6P/o/+n/6f/q/+r/6v/p/+n/6f/p/+n/6P/n/+f/5//n/+j/6P/o/+j/
5//n/+f/5//n/+b/5v/m/+b/5f/l/+X/5P/j/+L/4f/i/+T/5f/n/+f/5v/l/+T/5P/j
/+L/4f/h/+H/4v/k/+T/4//j/+X/5f/k/+T/5P/j/+L/4f/i/+L/4v/i/+D/4P/g/+D/
4P/g/+D/4P/g/+D/4P/e/+D/4f/h/+L/4P/g/+D/3v/g/+D/4P/g/97/3v/e/97/3v/e
/97/3v/e/97/3v/e/97/3v/e/97/3v/e/97/3v/e/97/3v/e/97/3v/e/97/3v/e/97/
3v/b/w==
         </WaveFormData>
      </LeadData>
   </Waveform>
</RestingECG>
