# Supplementary material for: Detection of Left Atrial Enlargement Using a Convolutional Neural Network-Enabled Electrocardiogram
Source: Front Cardiovasc Med. 2020 Dec 17;7:609976. doi: 10.3389/fcvm.2020.609976 (PMC7773668; doi:10.3389/fcvm.2020.609976)
Supplement: Supplementary file 3 [file Data_Sheet_3.ZIP › normal2/1802018038_11177_0000002M.XML]

<?xml version="1.0" encoding="Windows-1252"?>
<!DOCTYPE RestingECG SYSTEM "restecg.dtd">
<RestingECG>
   <PatientDemographics>
      <PatientID>1802018038</PatientID>
      <PatientAge>68</PatientAge>
      <AgeUnits>Years</AgeUnits>
      <Gender>Male</Gender>
      <PatientLastName>zhangzhigang</PatientLastName>
   </PatientDemographics>
   <TestDemographics>
      <DataType>Resting</DataType>
      <Site>1</Site>
      <AcquisitionDevice>MAC55</AcquisitionDevice>
      <Status>Unconfirmed</Status>
      <Priority>Normal</Priority>
      <AcquisitionTime>10:07:36</AcquisitionTime>
      <AcquisitionDate>12-15-2015</AcquisitionDate>
      <CartNumber>1</CartNumber>
      <AcquisitionSoftwareVersion>009C</AcquisitionSoftwareVersion>
      <XMLSourceVersion>MAC5000 v1.0</XMLSourceVersion>
   </TestDemographics>
   <RestingECGMeasurements>
      <VentricularRate>82</VentricularRate>
      <AtrialRate>82</AtrialRate>
      <PRInterval>178</PRInterval>
      <QRSDuration>92</QRSDuration>
      <QTInterval>400</QTInterval>
      <QTCorrected>467</QTCorrected>
      <PAxis>76</PAxis>
      <RAxis>22</RAxis>
      <TAxis>70</TAxis>
      <QRSCount>13</QRSCount>
      <QOnset>227</QOnset>
      <QOffset>273</QOffset>
      <POnset>138</POnset>
      <POffset>191</POffset>
      <TOffset>427</TOffset>
      <ECGSampleBase>500</ECGSampleBase>
      <ECGSampleExponent>0</ECGSampleExponent>
   </RestingECGMeasurements>
   <Diagnosis>
      <Modality>Resting</Modality>
         <StatementCount>2</StatementCount>
         <LabelText>12SL ��ϳ���</LabelText>
      <DiagnosisStatement>
         <StmtFlag>ENDSLINE</StmtFlag>
         <StmtText>�������</StmtText>
      </DiagnosisStatement>
      <DiagnosisStatement>
         <StmtFlag>ENDSLINE</StmtFlag>
         <StmtText>���� ECG</StmtText>
      </DiagnosisStatement>
   </Diagnosis>
   <Waveform>
      <WaveformType>Rhythm</WaveformType>
      <WaveformStartTime>0</WaveformStartTime>
      <NumberofLeads>8</NumberofLeads>
      <SampleType>CONTINUOUS_SAMPLES</SampleType>
      <SampleBase>500</SampleBase>
      <SampleExponent>0</SampleExponent>
      <HighPassFilter>16</HighPassFilter>
      <LowPassFilter>150</LowPassFilter>
      <ACFilter>NONE</ACFilter>
      <LeadData>
         <LeadByteCountTotal>10000</LeadByteCountTotal>
         <LeadTimeOffset>0</LeadTimeOffset>
         <LeadSampleCountTotal>5000</LeadSampleCountTotal>
         <LeadAmplitudeUnitsPerBit>4.88</LeadAmplitudeUnitsPerBit>
         <LeadAmplitudeUnits>��V</LeadAmplitudeUnits>
         <LeadHighLimit>2147483647</LeadHighLimit>
         <LeadLowLimit>268435456</LeadLowLimit>
         <LeadID>I</LeadID>
         <LeadOffsetFirstSample>0</LeadOffsetFirstSample>
         <FirstSampleBaseline>0</FirstSampleBaseline>
         <LeadSampleSize>2</LeadSampleSize>
         <LeadOff>FALSE</LeadOff>
         <BaselineSway>FALSE</BaselineSway>
         <ExcessiveACNoise>FALSE</ExcessiveACNoise>
         <MuscleNoise>FALSE</MuscleNoise>
         <LeadDataCRC32>563562530</LeadDataCRC32>
         <WaveFormData>
TgBOAE4ATgA2ACAACgD0/+7/6v/m/+L/5P/k/+T/5P/m/+j/6v/s/+//8P/x//L/9P/0
//T/9P/y//L/8v/y//L/8v/y//L/8//0//X/9v/4//j/+P/4//b/9v/2//b/+P/4//j/
+P/3//b/9f/0//X/9v/3//j/+P/4//j/+P/6//r/+v/6//z//P/8//z/+//6//n/+P/7
//z//f/+//z//P/8//z//P/8//z//P/9//7///8AAAAAAAAAAAAA/v/+//7//v///wAA
AQACAAAAAAAAAAAAAwAEAAUABgAGAAYABgAGAAcACAAJAAoACQAIAAcABgAHAAgACQAK
AAgACAAIAAgACAAIAAgACAAIAAgACAAIAAcABgAFAAQAAwACAAEAAAABAAIAAwAEAAEA
AAD///7//v/+//7//v/8//z//P/8//r/+v/6//r/+P/4//j/+P/4//j/+P/4//r/+v/6
//r/9//2//X/9P/0//T/9P/0//X/9v/3//j/9v/2//b/9v/0//T/9P/0//b/9v/2//b/
+P/4//j/+P/5//r/+//8//n/+P/3//b/9P/0//T/9P/1//b/9//4//r/+v/6//r/+v/6
//r/+v/6//r/+v/6//v//P/9//7//P/8//z//P/8//z//P/8//n/+P/3//b/+P/4//j/
+P/6//z//v8AAP3/+v/3//T/9//4//n/+f/5//n//P/8//v/+//9//7//P/6//j/+P/9
//3//P/8//7//v///wAAAAAAAAEAAQACAAIAAgAFAAYABgAGAAUABQAFAAQAAQD+//3/
+//6//z//P/9/////v/8//j/9v/4//f/9//3//f/9//3//b/8//y//L/9f/3//X/8v/1
//f/8//z//X/9f/0//T/9P/1//b/9v/3//j/9//2//X/9f/1//b/+P/y//L/+f/1/+//
8f/3//n/9//+/wkAEgAbAB0AJABFAGUAcAB4AH4AgwCAAGUAPgAgAAsA+v/x/+//7f/m
/9//4//q/+3/6//t/+v/7f/0//b/8v/u//D/8v/6//z/+v/4//b/9v/1//X/9v/3//f/
9//5//f/9//6//r/+f/3//b/+f/6//v//P/7//v/+v/5//r/+//9//7/+//5//j/+f/6
//n/9//7//z//v/+//3//f/9//7//v8AAAAAAAAAAAAAAQACAAIA/v/6//v//f//////
AAAAAAIA/////wAAAgACAAEAAQAFAAUABQAFAAQAAwACAAEAAwAEAAcACAAHAAgACAAJ
AAgACAAHAAYACAAIAAcABQAHAAoABwAHAAkACgAKAAgACAAJAAoACgAJAAkACgAKAAoA
CQAJAAgABQAFAAcABwAEAAQAAwACAAUABQAFAAUAAwADAAIAAAABAAIAAwAEAAEA///8
//v//f/+//7//f/7//v/+//7//3//f/9//z/+//7//v/+v/3//f/+P/5//n/+P/4//j/
+P/4//n/+f/9//v/+P/6//r/+P/0//f/+v/8//7/AAD9//v/+f/3//f/9//3//f/9//5
//n/+f/8//7//P/8//v/+v/5//j/+v/4//j/+v/6//j/+P/5//r/+v/4//j//v/+//3/
+//8//z//f/9//7//v/9//3//v/9//r/+f/8//3//v////7//P/5//f/+P/5//r//f/8
//v/+//7/w0ADAAGAAAA+v/0//f/9//4//n//P/8//v/+//7//z//P/6//v//P8AAAEA
///+/////v8BAAIAAgACAAMAAwAEAAQABgAJAAoACgAJAAcABgAFAAIA///9//3//f/+
/////v/9//3//v/+//v/+v/5//f/+P/5//r/+//8//z/+v/6//j/+f/5//X/8P/z//X/
8f/1//n/+//8//z//P/8//z/9//1//X/8//2//f/9v/3//X/9v/z//L/9//7/////f/3
//X/BQASAAkACgAdAC8APgBTAGsAeAB+AIoAlwCEAFMAKAAUAAMA+P/3//P/7f/o/+X/
5//s/+3/7f/x//H/8f/4/wIA/v/w//D/+P/6//r//P/8//v/+v/4//f/+P/5//n/+f/7
//n/+f/8//7//////wAA/v/+//7//v/8//v/+f/3//r/+//9//7//P/7//v//f/7//n/
9v/5//z//v/+//3//f/9//7//v8AAAAAAAAAAP////////7//f/6//z///8BAAEAAgAC
AAAA/f/9//7/AQACAAIAAwAIAAkACgALAAgABQACAP//AAACAAYACAAIAAgABwAHAAkA
CgAKAAoADAAMAAsACQAJAAwACQAJAA0ADgAOAAwACgALAAwADAAMAA0ADwAQAAwACQAH
AAQABAAFAAgACQAKAAoACQAIAAgABwAGAAUABAADAAEA/v///wAAAQACAAMAAwACAAMA
AQAAAP7/+//+////AAABAP////////7/+//7//v/+v/6//v//f////3//P/8//z/+v/6
//v/+/////3/+v/8/wAA/v/6//3//f/8//v/+v/8//3//v////3/+//5//f/+f/7//v/
+//6//z/+v/6//z//P/8//z//v/8//z//v/8//r/+v/7//7//v/8//z//f/8//r/9//5
//r//P/9////AAAAAAEAAAD///z/+//5//n/+f/5//r/+v/5//n/+//7//v//f/+////
AQADAP///f/3//X//P8DAP7//P/8//z//P/6//n/+f/5//3//v/+////AAAAAP///P/8
//z///////7//v8AAAAAAwAEAAQABAADAAMABAAEAAcACwANAA4ACwAJAAgABwAHAAUA
BAAFAAMAAgABAP7/+v/5//n/+P/4//r//P/9//v/+//7//v//f/8//n/+P/6//3////9
//n/+//8//f/9//5//n/+P/6//r/+v/6//f/9//5//n/+f/5//f/9//5//z/+//8//v/
9//x//X/AQABAPv/AAANABQAGwAvAEoAXQBvAH4AhgCOAIsAfABhAEIAIAAFAPj/9f/z
//H/7v/t//P/9v/r/+P/6//1//n/+P/0//b//P/8//z/+v/4//z/AAD9//z/+v/5//v/
/f/+////+//3//X/9v/6//v/+//8//z//P/8//z//P/9//3//f/7//v//P/8//7//f/9
/////f/7//j/+/8AAAIAAgABAAAAAQADAAQAAQAAAP///v/8//3//v/+//3/+v/8////
AgADAAUABgAFAAEAAAAAAAAAAAD/////BgAHAAgACQAHAAcABwAHAAQABAAGAAYACAAK
AAsADQAKAAoACQAIAAwADgAPAA8ADQAOAAkABwAJAAoACgAIAAsADQAPABAADQALAAoA
CAALAAsADAAMAAkACQALAAsACAAIAAcABgAIAAkACgALAAcABQACAP7///8AAAEAAgAC
AAEA////////AAAAAP///v/9//z/+//+////AAAAAP3//f/9//z/+f/5//r/+//9//z/
/P/8//7//v/////////9//r//P/7//j/8//1//f/+P/5//r/+//7//v/+//7//v/+//7
//j/+f/4//f/+v/8//r/+v/9//7///8AAP7/+v/4//j/+f/4//n/+//8//z/+v/6//z/
/P/7//n/+f/6//z//f/8//z/+//7//3//f/7//v/+v/5//j/9//6//z//f////7//f/8
//3/BQD+//v/+v/5//j/+P/3//f/9//7//z//P/9/wEAAgACAAAA/f/8//7//f/8//z/
/v/+/wEAAgACAAIAAwADAAQABAAEAAcACAAIAAcABQAEAAMABQADAAIAAwABAAAA///8
//z//f///wAA+v/4//b/8//1//X/9f/1//j/+P/2//b/9f/3//j/9f/0//f/+f/1//X/
9//3//b/9P/0//T/9P/1//X/9//3//X/9f/z//P/9P/2//T/9P/1//f/+f/5//P/7f/1
/wQABwAKABsAKQA6AFMAbwCAAIAAfgCFAIIAZQA8ACAADQD0/+n/6f/l/+L/6f/p/+T/
7f/x//H/7//r//L/+P/0//T/+P/6//j/9v/2//b/+P/4//f/9//2//f/9//3//f/9f/1
//j/+f/5//j/+P/4//j/+P/4//j/+f/5//n/9//3//j/+P/6//v//f8BAP//+//2//f/
+v/8//z/+//7//v//P/8//z//P/8//z/+v/7//z//P/8//r//f8BAAEAAQACAAIAAgD/
////AAACAAIAAQABAAQAAwACAAEAAgADAAQABQAEAAQABgAGAAUABgAGAAcACAAKAAsA
DAAJAAYAAgD9/wEABgAFAAcACwAMAAwACgAMAA0ADgAOAAoACQAJAAgACAAHAAcABgAE
AAUACAAJAAYABgAFAAQAAwABAP///f8AAAEAAQAAAAIAAgACAAIAAAD9//n/9//4//r/
+//7//n/+f/5//n/+v/7//z//P/5//n/+f/4//b/9f/1//X/9//2//b/9v/2//b/9//3
//v/+f/2//j/+f/2//H/8//0//T/9P/0//X/9f/1//X/9f/1//X/9f/3//n/+f/5//f/
+P/1//T/9v/2//b/9v/4//b/9v/4//r/+P/4//n/+f/4//X/9P/5//r/+v/5//b/9v/3
//f/9v/2//X/9f/5//n/9//3//f/9//3//f/9P/2//j/+P/4//j/+P/4//f/9//3//j/
+P/3//f/+//8//z/+v/4//j/+//7//z//P/+//7//P/8//v/+v/+/wEABQAIAAMAAwAB
AP7/AQABAAIAAwACAP///f/9//r/+v/6//j/+f/5//r/+v/2//b/9v/1//X/9f/1//X/
9f/0//H/8P/y//X/9//1//T/9//5//X/9P/1//T/8v/y//L/8v/y//T/9f/4//n/9v/1
//L/8f/w//L/8P/w//P/8f/x//f/+f/1//P//P8HAAwADwAfADQARQBZAGwAfACGAIUA
ggB7AFYAKAANAAQA+f/t/+n/6P/h/9n/5v/9//n/5f/f/+//8v/u//r/AAD0/+7/9v/2
//T/+P/4//j/9//3//b/9//3//f/9f/z//P/9v/5//n/+P/4//j/+P/4//j/+P/5//n/
+f/5//n/+v/6//j/9//3//n//P/7//n//f8AAAIAAgABAP3/+//6//j/+v/6//r/+v/8
//3//v/+//z/+v/9/wEAAgABAAEAAAABAP//AAACAAIAAgABAAEABAADAAIAAQACAAMA
BAAFAAIAAgAEAAQABwAIAAgACQALAAwADAAMAA4ADgANAAsACwAMAAcABQAIAAoACwAK
AAkACQAJAAgACgALAA0ADgAMAAsACwAKAAUABQAHAAcACAAIAAcABgAFAAMAAQD//wIA
AwADAAIAAgACAAIAAgABAP///P/7//3//v/+//3//f/9//3//f/7//v/+//6//v/+//7
//r/+P/3//f/9//7//z//v8AAPz/+v/5//f/+//5//b/+P/8//r/9v/5//r/+v/6//r/
+f/5//n/+f/3//f/9//3//r//f/+//////8AAP3//P/8//z//P/8/////v///wIAAAD8
//r/+f/7//z/+//8/wAAAAD///3/+v/6//v/+//8//z/+//7///////9//3/+//7////
CAAEAAIAAAD+//7//f/9//3//v/+//3//f/9//7//v/8//7/AAAFAAcAAwAAAP///P/+
/wAAAQACAAEAAQACAAIABAAHAAgACAAIAAcABwAHAAcABQAEAAUAAAD+//z/+P/6//v/
/f/+//3//v/////////////////8//r/9v/0//b/+f/7//n/+P/7//3/+f/6//3//v/+
//v/+v/5//j/+f/5//v/+//7//v/+f/5//j/+v/4//j/+f/7//f/+f/9//v//f8GAAsA
EAAZACsAQABPAF0AegCIAIIAfQB8AGcAQAAmABEAAAD5//H/7f/s/+n/5//w//f/9f/z
//H/8f/4//b/8v/4//7//P8AAAIA+v/u//L/9v/5//3/+//7//r/+f/6//n/+v/+/wEA
AQAAAAAA/f/8//v/+v/8//3//f/9//3//f/+//7/AQABAAIABQACAP//+//9//7/AAAA
AP///v///wEAAgAAAAAAAAAAAAAAAQACAAIAAAD+/wEABQAFAAUABgAGAAUAAQAAAAAA
AwAEAAQABQAHAAcABwAHAAgACQAKAAsACQAIAAkACAALAAwADAANAAwADAALAAoACgAK
AAkABwAKAA4ADAANAA8AEAAQAA4ADQANAA0ADAANAA0ADgAOAAwACwALAAoACQAJAAsA
CwAIAAgABwAGAAYABQAEAAMABQAFAAQAAgAAAAAAAAAAAAIAAQD///////8AAAAA///9
//3//f/9//v/+//7//r/+v/7//z//P/5//n/+v/7//v/+v/6//r/+f/4//j/9//5//f/
9P/2//r/+v/4//3/+//6//n/+P/4//n/+v/7//v/+//7//v/+f/7//v/+//8//7//P/8
//r/+v/6//r//f/8//3/AAD+//z//P/9//z//P/6//r//v/+//3/+//8//z//f/9//7/
/v/9//3//f/9//v/+//7//r//f/+////AAD+//v/+f/3//3//v/+////AQACAAIAAAD7
//r//P/7//r/+v/8//z/AAACAAMABAADAAMABAAEAAIABQAGAAYABgAFAAUABQAEAAEA
/////wAAAAAAAP7/+//7//z//P/6//r/+v/5//v/+//7//v/+f/4//X/9P/1//n//P/7
//f/+f/6//X/9//5//n/+P/3//b/9f/0//b/9//6//v/+v/5//b/9f/0//b/9P/0//f/
9f/z//P/9//3//v/AAAFAAwAFwApADgAQwBXAG4AfgCAAH8AfABpAEYAJgAHAPb/+///
//H/6P/p/+X/5v/r/+n/5f/1/wEA9v/w//z/AAD4//D/9P/4//b/9v/4//j/9//3//n/
+//8//3//P/5//j/+v/6//n/9//2//j/+P/4//j/+P/5//n/+f/7//v//P/8//z/+//7
//3//P/5//X/9//8//7//v/9//3//f/+//7//v/+//7//v8AAAEAAgACAP7/+v/7//3/
AQABAAIAAgAAAP3//f/+/wAAAAD/////AQABAAEAAQADAAMAAwADAAQABAAGAAYABQAG
AAYABwAHAAgACAAIAAoACgAJAAcABwAKAAcABwAJAAoACgAIAAYABwAIAAgACQALAA4A
EAAMAAkABwAEAAUABwALAA0ACgAKAAkACAAGAAUABAADAAIAAQD///z//f/+////AAAA
AP///f/9//3//v/+//3//f/9//3//f/8//v/+v/4//r/+//8//z/+//7//z//f/9//z/
/P/8//z//P/9//3/AAD///3/AAD+//r/9P/1//j/+P/4//j/+P/5//r/+//7//v/+//7
//r/+//6//n//P/+//z//P/+//7//v/+//7//P/8//7//v/8//z//f/8//z/+v/6/wAA
AAD///3///8AAAIAAwAAAP7/+//5//3////7//n/+v/9//7///8AAP7/+//5//f/+//8
//z//f///wAAAAD+//z//P///////P/8//7//v8BAAIAAgACAAIAAQABAAAAAwAHAAkA
CgAKAAkACQAJAAYAAwABAAEA/v/+//7//P/7//v//P/8//z//P/8//v/+//7//v/+//5
//j/9f/0//b/+f/7//n/9P/3//n/9f/1//f/9//2//j/+P/4//j/9//3//n/+f/7//v/
+f/5//j/+v/4//j/BwD5/+n/7/////3/9//+/wsAEAAVAB8AMgBRAGkAdACCAIoAhwCE
AHEASgAiAAkA/P/3//X/9f/w/+f/4//m/+3/8//z//H/8//0//b/+v/8//r/+P/2//z/
BgAEAP7/+v/1//H/9v/5//v//f/7//n/+f/8//v/+//6//r//P/8//z//P/+////////
//7//f/9//z//////wAAAwACAP//+//9////AAD///3//P/9////AAAAAAAAAAAAAAEA
AwAFAAYAAAD8//3///8DAAMABAAEAAQAAQABAAIABAAEAAMAAwAFAAUABQAFAAUABQAF
AAUABQAGAAkACgAKAAoACQAJAAkACgAKAAoACwAMAAwACwAMAA4ACgAJAAwADgAPAA4A
DAALAAoACAAIAAkACwAMAAwACwALAAoABwAHAAkACQAKAAoACQAIAAYABQAEAAMAAwAD
AAIAAAD+//7//v/+///////+/////f/+//7//f/9//3//f/9//3//f/9//z//P/9//7/
/v/7//v//P/9//v/+v/6//r/+P/4//n/+f/8//v/+f/8//3/+v/1//f/+f/6//v//P/6
//n/+P/3//f/9//3//f/9f/3//f/9//6//z/+v/6//j/+P/4//j//P/6//r//P/6//j/
+P/5//r/+v/4//j/+v/6//n/9//4//j/+f/5//z//P/7//v/+//7//n/+f/7//v/+//7
//7//P/8//z//P/8//v/+f/4//f/+v/6//n/+f/5//r/+v/4//n/+v/+/////P/8//7/
/v/9//7//v/+/wIAAwAFAAYABAAFAAQAAgAEAAMAAwADAAQAAQD/////AAAAAAAA/v/7
//v//P/8//z//P/8//v/+P/3//b/9f/3//b/8//y//L/9f/3//X/8v/1//f/8//z//X/
9f/0//T/9P/0//T/8//z//X/9f/0//P/8P/v//L/9v/2//j/7//v//X/8f/r//P/+/8A
AAMACAAVACsAPABDAFEAbgCAAIQAgwCAAHEAUgAuAAsA+v/9//H/3f/i//H/6//g/+X/
7f/r/+v/7//y//T/+v/4/+z/6P/0//j/9P/8//r/+v/5//n/9v/1//P/8f/0//P/9P/4
//n/+f/4//j/+P/4//j/+P/4//n/+f/5//r/+//9//7//P/5//f/9//3//X/8v/1//n/
/P/9//3//f/9//7//v/9//z/+//6//z//f/+//7//f/6//z///8CAAMABQAGAAMA/f/6
//j//P/+////AQAEAAMAAgABAAMAAwADAAMAAgACAAQABAAFAAYABgAHAAUABgAGAAYA
CAAIAAcABQAHAAoABwAHAAkACgAKAAgACAAJAAoACgALAAsADAAMAA0ADQAOAA4ACQAH
AAcABQAFAAYABgAGAAQAAwACAAEA//////7//P/9//7///8AAP///f/6//n/+//8//z/
+//6//n/+P/3//n/+f/5//j/9//3//f/9v/1//X/9v/3//n/+P/4//j/+v/6//v/+//6
//f/8//0//n/+P/1//n/+P/2//T/8v/y//P/9P/1//X/9f/1//X/9//5//n/+f/5//r/
9//2//b/9v/2//b/+P/2//b/+P/4//b/9v/3//j/+P/2//b/+P/4//f/9f/2//b/9//3
//r/+v/5//r/+f/4//f/9v/5//n/+v/7//z/+v/3//X/9f/2//b/9P/1//b/+v/7//r/
+v/8//z//f/+//7//v/+//3//f/8////AwAFAAYABgAFAAUABQABAP3/+v/5//n/+v/7
//r/9//3//j/+P/0//T/9P/z//b/9//4//n/9//2//P/8v/x//P/9P/x/+//8//2//P/
8P/x//D/7v/v//D/8f/y//H/8f/z//P/9v/3//b/9//0//T/8P/u//H/8//v//X/9//1
//X//P8DAAQACwAdADAARQBbAGYAeACKAIcAfgB1AFQAKAALAPz/8//t/+n/5v/l/+f/
6v/n/9//3f/l/+3/8v/w//L/9P/2//T/9v/6//r/9P/0//T/8//z//T/9f/1//X/9f/z
//P/9v/3//f/9v/2//P/8v/x//D/8v/1//f/+f/3//f/+P/4//b/9f/1//f/+v/5//f/
+//+/wAAAAD///r/+f/5//j/+f/6//v//P/5//n/+f/4//f/9v/6/////////wAAAAD+
//v/+//8//3//P/6//n/AQADAAUABwAEAAMAAgABAAIAAgAEAAQAAwAEAAQABQAHAAgA
CAAIAAoACgAJAAcABwAKAAcABwAHAAgACAAGAAgACwAOABAADAALAAsACgAMAAsACwAK
AAUABQAHAAcABAAEAAMAAgACAAEAAAD//wEAAQAAAP7//P/8//z//P/+//3/+//7//v/
/P/8//v/+v/5//j/9//5//v//f/+//n/9//1//L/8//1//j/+//6//j/9//2//j/+P/5
//n/+P/1//H/8v/1//T/8f/1//j/+P/4//j/9f/1//X/9f/2//f/+P/5//n/+//7//v/
+f/6//f/9v/3//j/+f/6//v/+P/3//j/+f/4//n/+//8//z/+v/6/wAAAAD///3/8P/2
//n/+v/7//z//f/9//7///8CAAIAAQABAAAAAAD///z/+v/6//3//f/9//7/AQACAAMA
BAAEAAQABQAFAAYABgAGAAkACgAKAAgABwAHAAcABgADAAEAAQACAAIAAgAAAAEAAQAC
AAIA/v/8//r/9//5//n/+f/5//r/+v/4//j/9//5//r/9//1//n//P/5//r//f/+//7/
/f/8//v/+v/5//n/+//7//n/+f/3//f/+v/8//r/+v/5//n/+//7//n/+f/9/wIAAwAS
ACMAJQAqAEEAXQByAH4AhgCNAIYAawBKACoAEwAEAPn/8f/v//L/7f/l/+z/9f/z/+//
7//3//j/+P/6//r//v8AAP7//v/+//j/+f/6//r/+//8//3//f/9//3/+//7//7/AQAB
AAAAAAD///7//f/8//7/////////AQABAAIAAgACAAEAAQADAAMAAQD+/wEAAgAEAAQA
AwABAAEAAgACAAAAAAAAAAAAAwAFAAcACAADAAAAAgAFAAQAAwADAAIABAADAAUACAAI
AAgABwAHAAoACQAIAAcACQALAA0ADwALAAoACwAKAA0ADgAOAA8ADQAOAA4ADgAOAA4A
DQALABEAFgAVABcAFgAUABEADAAOAA8AEAAQABEAEQASABIAEQAPAA4ADAAKAAsADgAP
AAwADAALAAoACAAHAAYABQAIAAkACQAIAAQAAgAAAP7/AQABAAAAAQD//wAAAAD//wIA
AwAEAAUAAwABAP///P/8//3//v/+//3//f/+/////v/8//v/+v/9//7/AAABAAIA///7
//z//v/8//j/+//+//7//v/+//z/+//6//n/+//7//v/+//9////////////AAD9//z/
+v/6//r/+v////7///8CAAAA/v/+////AwAEAAMABAAEAAIA///7/wAAAgD7//v/AgAA
AAAAAAAAAAIAAQABAAEAAgACAAEAAQAFAAYABgAEAP///v8AAP//AAACAAYACAAHAAYA
BAACAAMAAwAEAAQABQAJAAsADAAOAA0ADQANAAsABwAEAAMAAgACAAIAAAD/////AAAA
AP//AAABAAEA/v/9//z/+//9//z/+f/4//n//f8AAP///P///wEA/f/7//v/+f/2//n/
+v/7//z/+//7//3//f/9//3/+//7//r//P/6//r/AQAHAPv/7//3////AQAGABEAGgAj
ACsAOgBTAGcAcAB6AJAAlQB8AFsAOgAeAAkA/P/3//P/6//q//P/9f/u//H/9f/1//n/
//8AAPb/8P/6/wAA/v/+/wAAAAD+/wAAAAD///////////7//f/+//3//v8CAAEAAQAA
AAAAAAAAAAAAAAD+/////////wEAAQACAAIABAADAAMABQAEAAEA/f///wUACAAJAAkA
BgAFAAUABAADAAIAAQAAAAIAAwAEAAQAAwAAAAIABQAJAAkACgAKAAgABQAFAAYABgAG
AAUABQAMAA0ADgAPAAwACwAKAAkACgAKAAwADAAPABAAEAARABEAEgASABIAEAAQAA8A
DQAQABQAEgATABUAFgAWABQAEwATABMAEgAQAA8ADwAOAA8ADwAQABAADwAPABEAEQAQ
ABAADwAOAA4ADQAMAAsACwALAAoACAAHAAYABQAEAAYABQADAAMAAwAEAAQAAwAFAAUA
BQAFAAUABQAFAAQABQAFAAUABAABAAEAAgADAAEAAAAAAAAAAAAAAAEAAQADAAEA/v8A
AAUABAABAAUABAAEAAQABAAAAP///v/9//v/+//7//v//P///wAAAQACAAQAAgACAAQA
BAAEAAQABQACAAEAAgAEAAIAAgADAAIAAgAAAAAABQAGAAYABQABAAAAAAD//wIAAgAB
AAEABQAHAAcACQD///z//f/+////AAAAAP///////wQABAADAAMABwAKAAwADAAIAAYA
BwAFAAUABgAJAAoACwAMAAwADAAMAAsACwAKAAsADwARABIAEAAPAA8ADwAOAAsACQAJ
AAYABgAGAAQAAwADAAQABAADAAQABQAFAAIAAQAAAP//AwAEAAMABAABAAMABAABAAAA
AwAFAAEAAQADAAMAAgAEAAQABAAEAAIAAQACAAEA//////3//f8CAAYABgAIAAkA///7
/wUACQAFAP//BgAZACQALwBBAFAAXQB1AIwAlACSAI0AhABjADYAGAAPAAwACQD///X/
8P/v//P//v////P/8f/7////AAACAAQABgAGAAQACAAMAAwABgAEAAQAAwADAAIAAwAD
AAMABQADAAMABgAJAAkACAAIAAgACAAIAAgACAAJAAkACQAJAAkACgAKAAoACQAJAAsA
CQAHAAQABwAKAAwADAALAAkACQAKAAoACAAIAAgACAALAA8AEwAWAA8ACgAKAAsADgAP
ABEAEgARAA0ADAAMAA8AEAAQABEAEwATABMAEwATABMAEwATABMAFAAXABgAGAAYABcA
FwAYABoAGwAcABoAGgAZABcAGgAeABwAHQAcABwAGwAYABkAGwAdAB4AGwAbABwAHAAc
ABsAGwAaABgAGQAcAB0AHAAcABsAGgAXABUAEwARABIAEwATABIAFAAUABQAFAARAA8A
DAALAAwADgAPAA8ADQANAA0ADQAPAA8ADwAOAAsACwALAAoACQAJAAoACwAOAA4ADwAQ
AA8ADgAOAA0ADQALAAgACgANAAwACQANABAAEAAQABAADwAPAA8ADwAPAA8ADwAPAAsA
CQALAA==
         </WaveFormData>
      </LeadData>
      <LeadData>
         <LeadByteCountTotal>10000</LeadByteCountTotal>
         <LeadTimeOffset>0</LeadTimeOffset>
         <LeadSampleCountTotal>5000</LeadSampleCountTotal>
         <LeadAmplitudeUnitsPerBit>4.88</LeadAmplitudeUnitsPerBit>
         <LeadAmplitudeUnits>��V</LeadAmplitudeUnits>
         <LeadHighLimit>2147483647</LeadHighLimit>
         <LeadLowLimit>268435456</LeadLowLimit>
         <LeadID>II</LeadID>
         <LeadOffsetFirstSample>0</LeadOffsetFirstSample>
         <FirstSampleBaseline>0</FirstSampleBaseline>
         <LeadSampleSize>2</LeadSampleSize>
         <LeadOff>FALSE</LeadOff>
         <BaselineSway>FALSE</BaselineSway>
         <ExcessiveACNoise>FALSE</ExcessiveACNoise>
         <MuscleNoise>FALSE</MuscleNoise>
         <LeadDataCRC32>3295691572</LeadDataCRC32>
         <WaveFormData>
GAAYABgAGAAOAAQA+v/w//X/+v///wQABAAEAAQABAAAAPz/+P/0//T/9P/0//T/8v/y
//L/8v/0//T/9P/0//L/8v/y//L/9P/0//T/9P/2//b/9v/2//b/9v/2//b/9//4//n/
+v/3//b/9f/0//f/+P/5//r/+v/6//r/+v/8//z//P/8//7//v/+//7//v/+//7//v8B
AAIAAwAEAAQABAAEAAQABAAEAAQABAAFAAYABwAIAAgACAAIAAgACwAMAA0ADgAQABAA
EAAQABEAEgATABQAFQAWABcAGAAbABwAHQAeAB8AIAAhACIAIAAgACAAIAAjACQAJQAm
ACcAKAApACoAKQAoACcAJgAmACYAJgAmACMAIgAhACAAHgAcABoAGAAXABYAFQAUABIA
EAAOAAwACgAKAAoACgAKAAoACgAKAAcABgAFAAQABAAEAAQABAACAAIAAgACAAIAAgAC
AAIABAAEAAQABAACAAAA/v/8//7//v/+//7//v/+//7//v/8//z//P/8//7//v/+//7/
/v/+//7//v/+//7//v/+/wAAAAAAAAAAAAAAAAAAAAAAAAAAAAAAAAAAAAAAAAAAAgAC
AAIAAgAAAAAAAAAAAAIAAgACAAIAAAAAAAAAAAAAAAAAAAAAAP7//v/+//7//v/+//7/
/v/+//7//v/+//7//v/+//7//v/+/wEAAQABAAIAAwADAAQABQAGAAgACgALAAwADQAP
AA8AEAASABIAEwAVABYAGAAYABkAGQAbABsAHQAeAB8AHwAhACIAIgAiACIAHwAZABMA
DgAMAAoABwAFAAMA///9//z/+v/5//n/+f/3//f/9//2//X/9f/0//P/8//y//L/8v/y
//D/7v/t/+3/7v/u/+7/7v/w//D/7//v/+3/7f/t/+3/7P/r/+v/6//q/+b/7f/q/+X/
5//p/+r/8v/9/wIABgAGAAgADwAcADEASgBYAFoATQA8AC4AGAD6/+n/7f/t/+7/9v/7
//z/AQAEAAQAAgD6//T/8f/t/+7/8P/x//H/8f/v//H/9f/z/+//7v/t/+z/7v/u/+7/
7v/x//H/8f/x/+//8P/w//D/8v/z//P/9P/0//T/9P/0//T/9f/1//X/9v/2//b/9v/1
//X/9f/2//n/+f/5//n/+f/6//r/+//7//v/+//8//r/+v/7//v//v/+//////8CAAIA
AgACAAIAAgACAAQABQAGAAYABgAKAAwADAAMAAsADAANAA0ADQANAA8AEAATABQAFQAW
ABUAFwAYABsAGwAbABsAGwAeAB8AHwAfACEAIQAhACEAIgAiACIAJQAjACMAIwAjACIA
IgAhACAAHwAfAB4AHQAaABkAGAAYABcAFAARAA8ADAALAAoACQAIAAcABgAFAAEAAAAA
AP//AAABAAIAAQABAAAAAAAAAP7//v/9//3/AAAAAP7//v/8//z//P/8//7//f/9//3/
+//6//n/+P/5//n/+v/7//v/+//7//v/+//7//v/+//9//z//P/8//r/+f/4//f/+v/6
//r/+v/7//v/+//7//n/+P/4//j/+v/6//r/+v/4//j/9//3//r/+v/7//v/+//8//z/
/P/+//3//P/8//r/+//7//v/+f/5//n/+f/7//v/+//8//r/+f/5//v/+//6//z//P/8
//v//P/+//v//P/7//r/+f/4//v/+//8//7//v///wAAAQAAAAIABAAFAAkACwAMAA0A
DAAOABAAEQATABQAFAAUABUAFQAXABcAFwAYABkAGQAcAB4AIQAiACAAHQAXABEADgAM
AAgABQADAAEA///9//r/+P/3//f/+P/3//j/+f/2//X/9f/0//P/8//y//L/8f/w/+//
7P/u/+//8f/y//L/8v/y//L/8P/v/+7/7f/u/+//7//v/+3/7f/s/+z/6//q/+n/6//t
//T//v8FAAoACgAKABAAGQAqAEMAVABYAFQARwA0ACIACADs/+X/6//t//L/+P/7//7/
AQAEAAQABAD+//b/8//3//r/9P/t/+3/8f/z//P/8//x//L/8v/y//L/8v/y//L/8v/x
//H/8f/x//H/8v/y//L/8//1//b/+P/2//b/9v/2//b/9//3//f/+v/6//r/+v/5//n/
+f/6//v/+//7//v/+//8//z//f////////8AAP///v/+//3/AAAAAAEAAQACAAIAAgAC
AAQABAAEAAYABQAGAAYABgAKAAwADAAMAAoADAAOAA8ADQANAA8AEAATABQAFQAWABUA
FwAYABsAHQAdAB0AHQAcAB0AHQAdACEAIQAhACEAIAAgACAAIwAjACMAIwAjAB4AHgAd
ABwAGgAbABsAGwAYABcAFgAWABUAEgAPAA0ACgAJAAgABwAHAAcABwAHAAMAAgACAAEA
AQABAAEA//8BAAAAAAAAAP7//v/9//3//v/+//z//P/+//7//v/+//7//f/9//3/+v/6
//r/+v/7//v//P/9//3//f/9//3/+//7//v/+//7//r/+v/6//n/+f/5//n/+P/4//j/
+P/5//n/+f/5//f/9v/2//b/9//4//n/+v/4//j/9//3//j/+P/5//n/9//4//j/+P/6
//n/+P/4//r/+//7//v/+v/5//j/9//5//n/+f/6//j/9//3//n/+P/4//v//P/6//n/
+v/8//v/+f/4//j/+//9//r/+P/4//j/+P/6//n/+f/6//3///8BAAMAAgAEAAYABwAK
AAsACwALAAoADAAOAA8AEQASABIAEgAVABUAFwAXABcAGAAZABkAGQAaABwAHAAcABkA
EwANAAoACAAEAAEA///9//v/+f/5//j/+P/5//f/9f/1//X/9P/z//P/8v/v/+//7v/u
//D/8P/w/+7/7f/t/+7/7v/s/+z/7P/s/+3/7f/t/+3/7f/t/+z/6//r/+v/6v/q/+v/
6v/n/+f/6//w//j//f8CAAQABAAMABsAKAA5AE4AVgBOAD8ALgAeAAgA7P/f/+P/6f/q
//D/+/8CAAEAAAACAP7/9v/0//P/7//q/+z/8f/z//P/8f/v/+//8f/w//D/8P/w/+7/
7v/u/+7/7//v/+//7//v//D/8P/w//D/8f/x//L/8v/y//L/8v/y//P/8//z//T/9P/0
//T/9//3//f/+P/3//f/9//3//r//P/9/////v/9//z//P/8//z//f/9/wAAAAABAAEA
AwACAAEAAAACAAIAAgAEAAcACAAIAAgABwAIAAcABgAKAA4AEgAVABMAEQARABAAEAAQ
ABAAEAAWAB0AIwArACQAHQAWAA8AGQAhACgALwAqACMAHAAVABoAHAAeACMAKAArAC4A
MQAoACQAHwAaABoAGwAbABsAGgAZABgAGAAVABIADwANAA4ADQAMAAsACgAJAAgABwAH
AAYABgAFAAMAAwADAAEA///+//7//v///wAAAAABAAAAAAD+//7//v/+//7//v/+//3/
/f/9//7//v/+//7//f/7//r/+f/6//v//P/9//z/+//6//n/+//6//r/+v/7//v/+//7
//v/+v/5//j/+//7//v/+//7//r/+v/6//r/+v/6//r//P/8//v/+//6//r/+//7//n/
+v/6//r//P/7//r/+v/4//n/+f/5//n/+f/5//n/9//3//f/+P/6//n/+f/7//v/+v/8
//z/+f/2//f/+P/5//r//P/7//v//P8AAAEAAgADAAQABgAIAAkACAAJAAkACQAKAAwA
DgAPABMAFAAUABQAFAATABQAEwAVABYAFwAXABkAGgAcABwAHAAZABMADQAKAAgABAAB
AP///f/7//n/+P/2//X/9f/1//P/8//z//L/8f/x//D/7//v/+7/7v/u/+7/7v/s/+3/
7f/u/+7/7f/s/+v/6v/q/+v/7P/t/+3/7f/s/+v/6//r/+r/6v/p/+j/6f/p/+n/6v/y
//n/AAAEAAYACAANABwAMQBCAFAATgBBADAAIgAOAPb/6f/l/+P/6P/y//v/AgAFAAIA
BgAIAAAA8v/t//H/8v/u//H/8//z//P/8f/t/+//8P/w//D/8P/u/+7/7v/u/+//7//v
/+//8f/y//L/8v/w//H/8f/y//L/8v/y//L/8f/x//D/7//z//b/+f/8//v/+f/3//b/
9//3//f/9//5//r/+v/7//v/+//7//z/+v/6//v/+//8//z//f/9/wAAAAAAAAAAAgAC
AAIABAAFAAYABgAGAAcACAAHAAYACAAKAAwADQANAA0ADwAQABEAEgATABQAEwAVABYA
GQAbABsAGwAbABwAHQAdAB0AIQAhACEAIQAhACAAHwAhACEAIQAhACEAIAAgAB8AHgAb
ABsAGgAZABYAFQAUABQAEwAQAA0ACwAKAAkACAAHAAYABQAEAAMAAQAAAAAA//8BAAEA
AQD///3//P/8//z//P/8//v/+//8//z/+v/6//r/+v/6//r/+P/3//f/9//0//T/9P/0
//f/9//4//n/9//3//f/9//2//X/9P/z//X/9P/0//T/8//z//P/8//1//b/9//4//j/
9//2//X/9f/0//T/9P/0//T/9P/0//T/9P/z//P/9v/2//f/9//1//b/9v/2//j/9//2
//b/9f/1//T/8//1//X/9f/1//f/9//3//j/8v/z//T/9P/0//T/9P/3//f/+P/6//7/
//8AAAEAAAACAAQABQAEAAUABQAFAAgACgAMAA0ADwAQABAAEAATABMAFQAVABQAFAAU
ABMAFgAYABsAHAAcABkAEwANAAgABgACAP///f/7//n/9//2//T/8//z//H/7//v/+//
7//v//D/8P/t/+3/7P/s/+r/6v/q/+j/6f/p/+r/6v/q/+r/6v/q/+n/6f/p/+n/6//r
/+r/6f/n/+f/5v/m/+X/5P/j/+f/5//o/+r/9/8AAAAA/v8AAAkAEgAjADgASgBOAD8A
MAAsABwA+v/n/+v/7f/q//D/+/8AAAEAAAAAAAQAAADy/+v/7f/s/+z/7//x//H/7//r
/+v/6//s/+z/7P/s/+z/7P/s/+z/6//r/+v/6//s/+7/7//w/+7/7//v//D/8P/w//D/
8P/w//H/8f/x//D/8P/w//D/8//z//P/9P/3//f/9//3//X/9v/2//f/9//3//f/+P/6
//r/+//7//z//P/9//3//v/+//7//v/+//7//v8AAAEAAgACAAIAAgAEAAQABAAGAAgA
CgALAAkACQALAAwADwAQABEAEgATABUAFgAZABsAGwAbABsAGgAbABsAGwAdAB0AHQAd
AB4AHgAeACEAIwAjACMAIwAeAB4AHQAcABsAGwAaABkAFAATABIAEgARAA4ACwAJAAoA
CQAIAAcABgAFAAQAAwABAAAAAAD///3//f/9//v//P/8//3//v/8//z/+//7//z//P/6
//r/+P/4//j/+P/7//v//P/9//v/+v/5//j/+P/3//f/9//3//f/9//3//j/+f/6//v/
+//6//r/+v/7//v/+//7//r/+v/6//r/+//7//v/+//9//z//P/8//7//v/+//7//v/+
//3//f/+//7///////7//v/9//z//v/9//z//P/8//3//f/9//3//f/9//3/AQABAP//
/P/+//7//v/+//////8AAAIAAgADAAQABQAGAAgACgALAAwADQANAA0ADgAQABIAEwAX
ABgAGAAYABkAGQAbABsAHQAeAB8AHwAfACAAIgAiACIAHwAZABMADgAMAAgABQABAP//
/f/7//r/+P/3//f/9//1//X/9f/2//X/9f/0//X/9f/0//T/8//y//H/7v/v/+//8P/w
/+7/7v/u/+7/7f/t/+3/7f/v/+//7v/t/+3/7f/s/+z/6f/o/+f/6f/r/+7/9v///wQA
BAAEAAoAFQAiADkAUABaAFQASQA8ACwAEgD0/+v/8f/x//D/9v///wIABQAGAAQAAAD8
//b/8//1//D/7P/x//P/8//x//H/8f/z//L/8v/y//L/8P/w//D/8P/z//P/8//z//H/
8v/y//L/8v/z//P/9P/y//L/8v/y//T/9f/1//X/+P/4//j/+P/3//f/9//4//v/+//7
//v/+//8//z//f/8//v/+v/6//z//P/9//3/AAAAAAEAAQAEAAQABAAEAAMAAgABAAIA
BQAGAAYABgAIAAoACgAKAAoADAAOAA8ADwAPABEAEgAVABYAFwAYABkAGwAcAB8AHQAd
AB0AHQAeAB8AHwAfACMAIwAjACMAIgAiACIAJQAjACMAIwAjACIAIgAhACAAHQAdABwA
GwAWABUAFAAUABMAEAANAAsADAALAAoACQAIAAcABgAFAAMAAgACAAEA/////////f/9
//z//P/8//z//P/7//v//P/8//r/+v/6//r/+v/6//r/+f/5//n/9v/2//b/9v/2//X/
9f/1//X/9f/1//X/9f/1//X/9f/3//b/9v/2//X/9f/1//X/9v/2//b/9v/1//X/9f/1
//f/9v/2//b/+P/4//j/+P/6//r/+f/5//j/9v/1//P/9P/2//f/+P/6//n/+P/4//j/
+f/5//n/+f/5//n/+f/3//j/+P/4//j/+P/4//f/9//4//z//f/+////AgAEAAYABwAG
AAcABwAHAAoADAAOAA8ADwAQABAAEAAUABUAGAAZABoAGgAaABkAGwAcAB4AHgAeABsA
FQAPAAoACAAEAAEA///9//v/+f/4//b/9f/1//P/8f/x//H/8v/x//H/8P/v/+//7v/u
//D/8P/w/+7/7P/r/+v/6v/q/+r/6v/q/+n/6f/p/+n/6f/p/+j/5//p/+n/6P/o/+f/
5P/j/+X/5f/o//D/+f/+/wQACAAMABEAGgAtAEYAWABWAEkAOgAqABAA8v/j/+X/6//s
//D/9f/6//3//P8AAAAA+v/6//v/7//m/+z/8//z//H/7//v//H/8f/u/+7/7v/u//D/
8P/w//D/8f/x//H/8f/x//L/8v/y//L/8//z//T/9f/2//f/+P/2//f/9//3//j/+P/4
//j/9//3//f/+P/5//n/+f/5//n/+v/6//v/+//7//v//P/8//z//f/9//7//v//////
AgACAAIAAgAEAAQABAAGAAUABgAGAAYACAAKAAoACgAMAA4AEAARABEAEQATABQAFQAW
ABcAGAAYABkAGQAbAB0AHQAdAB0AHgAfAB8AHwAhACEAIQAhACQAJAAkACcAJQAlACUA
JQAkACQAIwAiAB8AHwAeAB0AGQAXABUAFAAVABIADwANAAoACQAIAAcACAAHAAYABQAD
AAIAAgABAAEAAQABAP/////+//7//v/9//z/+v/5//v//P/7//z/+v/6//r/+v/8//v/
+//7//z//P/8//z/+v/5//n/+f/5//n/+f/5//n/+f/5//n/+f/4//j/+P/3//f/9//3
//j/+P/4//j/9//3//f/9//4//j/+f/6//r/+v/6//r/+v/6//n/+f/6//r/+//7//n/
+v/6//r/+//7//v//P/7//v/+v/5//n/+//7//v/+P/6//r/+v/6//v/+//8//7/AAAB
AAIAAwAEAAYACAAJAAoACwALAAsADAAOABAAEQATABQAFAAUABMAEwAVABUAGQAaABsA
GwAfACAAIgAiACAAHQAXABEADAAKAAYAAwABAP///f/7//j/9v/1//X/9//1//X/9f/0
//P/8//y//H/8f/w//D/8v/y//L/8P/t/+3/7v/u/+z/7P/s/+z/7f/t/+3/7f/v/+//
7v/t/+3/7f/s/+z/6//m/+P/5//t//D/9P/7/wIABgAGAAgAEQAgADUASgBYAFYAQwA2
ACwAFADy/+P/6f/t/+r/8P/5//z/AQACAAQABgACAPr/8//v//L/9P/z//P/8f/v//P/
9//3//X/9P/z//L/8v/y//L/8v/z//P/8//z//P/9P/0//T/9v/3//f/+P/6//r/+v/6
//n/+f/4//f/+P/4//j/+P/5//n/+f/6//v/+//7//v/+//8//z//f////////8AAAAA
AAABAAEAAAAAAAEAAQAGAAYABgAGAAYABgAGAAgACQAKAAoACgAMAA4ADgAOAAwADgAQ
ABEAEwATABUAFgAXABgAGQAaABkAGwAcAB8AIAAhACIAIwAiACMAIwAjACUAJQAlACUA
KAAoACgAKwApACkAKQApACYAJgAlACQAIQAhACAAHwAdAB0AHQAeABsAGAAVABMAEgAR
ABAADwAMAAsACgAJAAgACAAJAAkABwAHAAcABQAFAAQABAAEAAQABAADAAMABAAEAAIA
AgAEAAQABAAEAAIAAQABAAEAAAAAAAAAAAABAAEAAgADAAIAAQAAAP//////////////
//7//v/+////////////AAAAAAAAAAD//////////wEAAAAAAAAAAAAAAAAAAAACAAIA
AQABAAAAAAABAAEAAQACAAIAAgAEAAMAAgACAAAAAQABAAEAAQABAAEAAQABAAEAAQAC
AAAABAABAAAA///+/wEAAQACAAQABAAFAAYABwAIAAoADAANABAAEQARABEAEAASABQA
FQAXABgAGAAYABkAGQAbABsAHwAgACEAIQAhACIAJAAkACUAIwAeABkAFgAUABAADQAJ
AAcABQADAAAA/v/9//3////9//3//f/6//n/+f/4//n/+f/4//j/+P/4//j/9v/1//X/
9v/2//T/9P/0//T/8//z//P/8//z//P/8v/x//L/8//z//T/8//u/+3/7f/v//T//P8B
AAYADAAOABAAFQAgADEASABaAFgATwBCADIAIAAGAPH/8f/1//D/8v///woACwAGAAgA
DgAOAAQA/f/5//j/9v/3//f/9//7//3//f/7//j/+P/4//j/9v/2//b/9v/3//f/9//3
//n/+v/6//r/+v/7//v//P/6//r/+v/6//v//f/+/////v/8//r/+P/6//v//P/+////
//////////8AAAAAAQD///////8AAAIABAAHAAkABwAGAAYABQAIAAgACAAIAAgACAAI
AAoADQAOAA4ADgAQABIAEgASABAAEgAUABUAFwAXABkAGgAZABoAGwAcAB0AHwAgACMA
JQAlACUAJQAmACcAJwAnACkAKQApACkAKAAoACgAKwAtAC0ALQAtACoAKgApACgAIwAj
ACIAIQAgAB8AHgAeAB8AHAAZABcAFAATABIAEQASABEAEAAPAAsACgAKAAkACQAJAAkA
BwAHAAYABgAGAAgACAAHAAcABwAGAAMAAgAEAAQABAAEAAQAAwADAAMAAgACAAIAAgAA
AP///////wEAAQABAAEA//////////////7//v/+//3//f/9//3//P/8//z//P/9//3/
/f/9//3//P/8//z//P/8//z//P/8//z/+//7//7//v///////v/+//3//P/8//v/+v/6
//z//f/9//7//P/8//z//P/9//3//v8AAAEAAQABAAEABAAGAAgACQAMAA0ADQANAAwA
DgAQABEAFQAWABYAFgAVABUAFwAXABkAGgAbABsAHwAgACIAIgAiAB8AGQATAA4ADAAI
AAUAAwABAP///f/6//j/9//3//j/9//4//n/9v/1//X/9P/x//H/8P/w//L/8v/y//D/
7f/t/+7/7v/w//D/8P/w/+3/7f/t/+3/7f/t/+z/6//t/+3/7P/s/+v/6P/n/+n/7f/u
//T///8EAAIABAAIAAsAGAAtADwASgBQAEcAOAAsABoA/P/p/+v/7//u//T/+/8CAAcA
BgAEAAYAAgD8//n/9f/w//D/8//z//P/9f/1//P/8//w//D/8P/w//D/8P/w//D/8f/x
//H/8f/z//T/9P/0//P/8//y//L/8P/w//D/8P/y//X/9//5//j/+P/4//j/+f/5//n/
+v/5//n/+f/5//n/+v/6//v//f/9//3//v/8//z//f/9/wAAAAABAAEABgAGAAYABgAE
AAQABAAGAAcACAAIAAgACwAOAA8AEAAPABAAEQARABMAEwAVABYAFQAWABcAGAAZABsA
HAAfAB8AHwAfAB8AIAAhACEAIQAjACMAIwAjACUAJgAnACsAKQApACkAKQAmACYAJQAk
ACAAHwAdABsAGAAXABYAFgAXABQAEQAPAAwACwAKAAkACgAJAAgABwAFAAQABAADAAEA
AQABAP/////+//7//v8AAAAA//////7//v/8//z//v/+//7//v/9//v/+v/5//r/+v/6
//r/+v/5//n/+f/7//v/+//7//v/+//7//v/+f/4//j/+P/3//f/9//3//n/+v/7//z/
+//7//v/+//7//r/+v/6//j/+P/4//j/+v/6//n/+f/6//r/+//7//3//v/+//7//P/6
//j/+P/4//j//f/9//7/AAAEAAUABgAHAAgACgAMAA0ADgAPAA8ADwAQABIAFAAVABkA
GgAaABoAGwAbAB0AHQAfACAAIQAhACEAIgAkACQAJAAhABsAFQAQAA4ACgAHAAMAAQD/
//3/+v/4//f/9//5//f/9//3//b/9f/1//T/8//z//L/8v/y//L/8v/w//H/8f/y//L/
8P/w//D/8P/t/+3/7f/t/+3/7f/s/+v/7f/t/+z/7P/r/+r/6f/p/+f/6v/0//v//v8E
AAoACAANABwAMQBKAFoAWgBNAEAAMgAeAAAA7//v//H/8v/6/wMABAADAAYADAAKAAAA
9v/1//X/8v/y//P/8//x//P/+f/3//H/8v/y//L/8v/w//D/8P/w//H/8f/x//H/8//0
//T/9P/0//X/9f/2//b/9v/2//b/+P/5//n/+f/4//j/+P/4//n/+f/5//r/+f/5//n/
+f/5//r/+v/7//n/+f/5//r//P/8//3//f/8//z//f/9//7//v/+//7///8AAAEABAAF
AAYABgAGAAYACAAIAAgACQAMAA8AEQAPAA8AEQASABUAFgAXABgAGAAZABkAGwAdAB0A
HQAdACAAIQAhACEAIwAjACMAIwAkACQAJAAnACYAJQAkACMAIAAgAB8AHgAdAB0AHAAb
ABgAFwAWABYAEwAQAA0ACwAKAAkACAAHAAQAAwACAAEAAQAAAAAA///////////9//v/
+v/6//r//P/8//v/+//6//r/+P/4//r/+v/6//r/+P/3//f/9//3//j/+f/6//f/9f/0
//P/8//z//P/8//1//X/9f/1//X/9P/0//T/9f/1//X/9f/2//b/9v/2//f/9//3//f/
9//2//b/9v/4//j/+P/4//j/+P/3//f/+v/6//v/+//6//r/+f/4//b/9//2//j/+P/3
//b/9f/0//X/9f/2//j//P/9//7///8AAAIABAAFAAYABwAHAAcACgAMAA4ADwAPABAA
EAAQAA8ADwARABEAFQAWABcAFwAbABwAHgAeAB0AGQASAAsACAAGAAIA///8//n/9v/z
//L/8P/v/+//7//t/+3/7f/s/+v/6//q/+v/6//q/+r/6P/o/+j/5v/n/+f/6P/o/+b/
5v/m/+b/5//n/+f/5//l/+X/5P/j/+X/5f/k/+T/6f/m/93/2//f/+b/7v/3//7/AAAC
AAgADwAeADUASgBSAEoAPwAyAB4AAgDm/93/4f/j/+T/6v/z//r/+//6//r/+v/0/+7/
6f/r/+7/7P/p/+v/6//n/+n/6//r/+r/6v/q/+r/6v/q/+r/6v/r/+v/6//r/+v/7P/s
/+z/6v/r/+v/7P/u/+7/7v/u/+z/7f/t/+3/8P/w//D/8P/x//H/8f/y//P/8//z//P/
8f/y//L/8//x//H/8f/y//P/9P/2//f/+P/4//n/+f/6//r/+v/6//z//P/8//7//f/+
//7//v8CAAQABAAEAAQABgAIAAkACwALAA0ADgAPABAAEQASABMAFQAWABkAFwAXABcA
FwAaABsAGwAbAB0AHQAdAB0AHAAcABwAHwAfAB8AHwAfAB4AHgAdABwAFwAXABYAFQAS
ABEAEAAQAA8ADAAJAAcACAAHAAYABQABAP///f/7//r/+v/7//v/+v/5//j/9f/2//b/
9//4//b/9v/1//X/+f/6//n/+v/3//b/9f/0//T/8//z//P/9P/0//T/9P/0//P/8//z
//P/8//z//P/8f/x//H/8f/x//D/8P/w//D/8f/y//P/8//y//H/8P/z//P/8//z//H/
8P/w//D/7v/u/+7/7v/w//D/7//v/+7/7v/v/+//8f/y//L/8v/w/+//7v/u//D/8f/x
//H/8f/x//H/8f/z//D/8P/w//D/8P/x//H/8v/0//T/9f/2//f/+v/8//7///8CAAMA
AwADAAYACAAKAAsADQAOAA4ADgAOAA0ADgANABAAEgAUABUAFQAWABgAGAAYABUADwAJ
AAIAAAD8//n/+f/3//X/8//w/+7/7f/t/+//7f/t/+3/7v/t/+3/7P/r/+v/6v/q/+j/
6P/o/+b/5//n/+j/6P/n/+b/5f/k/+X/5f/l/+X/5f/l/+T/4//j/+P/4v/i/9//3v/f
/+P/4//o//L/+/8AAAAABAAMABUAIgA5AEwATAA+ADMALAAWAPL/2v/d/+H/4f/m//D/
8//0//X//v/+//L/6P/o/+n/5//m/+r/6f/l/+f/6f/n/+f/6f/m/+b/5v/m/+f/6P/p
/+r/6f/p/+n/6f/n/+j/6P/o/+r/6//r/+z/7P/s/+z/7P/s/+3/7f/t/+7/7v/u/+7/
7f/t/+3/7v/x//H/8f/x/+//8P/w//H/8//z//P/9P/0//T/9f/1//b/9v/3//f/+P/4
//j/+P/4//j/+P/6//3//v/+//7//v8AAAAAAAACAAQABgAHAAcABwAJAAoACQAKAAsA
DAANAA8AEAATABMAEwATABMAFgAXABcAFwAZABkAGQAZABoAGgAaAB0AHAAbABoAGQAW
ABYAFQAUABEAEQAQAA8ADAALAAoACgAHAAQAAQD//wAA///+//3/+v/5//j/9//1//T/
9P/z//X/9f/1//P/8//y//L/8v/y//L/8f/x//D/8P/u/+7/7//w//H/8v/y//H/8f/x
/+7/7v/u/+7/7v/t/+3/7f/r/+v/6//r/+3/7f/t/+3/7f/s/+z/7P/p/+n/6f/p/+z/
7P/q/w==
         </WaveFormData>
      </LeadData>
      <LeadData>
         <LeadByteCountTotal>10000</LeadByteCountTotal>
         <LeadTimeOffset>0</LeadTimeOffset>
         <LeadSampleCountTotal>5000</LeadSampleCountTotal>
         <LeadAmplitudeUnitsPerBit>4.88</LeadAmplitudeUnitsPerBit>
         <LeadAmplitudeUnits>��V</LeadAmplitudeUnits>
         <LeadHighLimit>2147483647</LeadHighLimit>
         <LeadLowLimit>268435456</LeadLowLimit>
         <LeadID>V1</LeadID>
         <LeadOffsetFirstSample>0</LeadOffsetFirstSample>
         <FirstSampleBaseline>0</FirstSampleBaseline>
         <LeadSampleSize>2</LeadSampleSize>
         <LeadOff>FALSE</LeadOff>
         <BaselineSway>FALSE</BaselineSway>
         <ExcessiveACNoise>FALSE</ExcessiveACNoise>
         <MuscleNoise>FALSE</MuscleNoise>
         <LeadDataCRC32>4062814180</LeadDataCRC32>
         <WaveFormData>
cP9w/3D/cP9Z/0T/L/8a/yP/LP81/z7/V/9w/4n/ov+y/8L/0v/i/+b/6v/u//L/9P/2
//j/+v/8//7/AAACAAQABAAEAAQABAAEAAQABAAGAAYABgAGAAYABgAGAAYACAAIAAgA
CAAIAAgACAAIAAkACgALAAwACgAKAAoACgAMAAwADAAMAA4ADgAOAA4ADwAQABEAEgAU
ABQAFAAUABUAFgAXABgAGgAaABoAGgAbABwAHQAeAB8AIAAhACIAJAAmACgAKgAsACwA
LAAsAC8AMAAxADIANAA0ADQANAA2ADYANgA2ADcAOAA5ADoAOAA4ADgAOAA2ADYANgA2
ADMAMgAxADAALgAsACoAKAAmACQAIgAgAB0AGgAXABQAEgAQAA4ADAAJAAgABwAGAAMA
AgABAAAA///+//3//P/6//r/+v/6//j/+P/4//j/+P/4//j/+P/2//b/9v/2//b/9v/2
//b/9//4//n/+v/4//j/+P/4//j/+P/4//j/+v/6//r/+v/4//j/+P/4//n/+v/7//z/
/P/8//z//P/7//r/+f/4//r/+v/6//r/+v/6//r/+v/6//r/+v/6//j/+P/4//j/+P/4
//j/+P/4//j/+P/4//j/+P/4//j/9v/2//b/9v/0//T/9P/0//b/9v/2//b/9v/2//b/
9v/1//T/8//y//P/9P/1//b/9P/0//b/9v/2//b/9v/3//f/9//3//f/+f/5//v/+//7
//v//P/8//z/+//6//n/9//2//P/8f/v/+//7//v//D/8P/w//D/8P/x//H/8f/z//L/
8f/x//H/8P/x//H/8//z//P/8v/x//H/8f/x/+//7//v/+//7f/t/+3/7f/u/+//8P/x
/+//8P/w//D/8P/w//D/7v/u/+//7//w//L/8v/y//P/8f/w//D/8P/w//D/8//0//X/
+P/8/wMACAAIAAcADQAeADIAQgBCADIAGgD//+X/yf+l/4b/cP9V/zL/Hf8d/yP/Jf8v
/0b/X/90/43/p/+9/83/2f/g/+n/7//v//P/8//0//b/+v/8//3//P/9//3//////wEA
AgAAAAEAAQABAAMAAwADAAMAAQACAAIAAwAFAAYABgAFAAUABgAGAAYACAAJAAkACQAJ
AAkACQAIAAkACQAJAAsACgAKAAoACgANAA0ADgAOAA8ADgAOAA8AEAASABMAFAAVABYA
FgAYABgAGgAcAB0AHQAfACAAIQAiACQAJgAmACcAKAApACsALAAsAC0ALgAwADAAMQAx
ADMAMwA0ADQANQA1ADYANgA0ADQANAAzADMAMQAwAC8ALgAsACoAKQApACcAJAAjACAA
HQAcABkAFgATABEAEAAOAAsABwAHAAQAAQD///7//v/9//v/+//4//f/9//1//b/9v/2
//X/9f/2//b/9P/0//T/9P/0//T/8//z//P/8v/y//H/8f/y//L/8f/x//L/8//z//L/
8v/z//P/9P/0//P/8//z//T/9P/0//T/8v/y//L/8//0//X/9v/4//b/9f/1//X/9v/2
//b/9v/1//X/9f/1//X/9f/1//X/9//2//b/9v/0//P/8//0//b/9f/1//X/8//z//L/
8v/y//L/8v/y//L/8f/x//H/8//z//P/8v/y//T/9P/y//D/8f/y//L/8P/w//D/8P/w
//D/8P/w/+r/7P/v//D/8f/y//L/8v/y//L/8v/z//X/9f/1//X/9//3//n/+f/5//n/
+v/6//j/9//2//X/9f/0//H/7//t/+3/6//r/+r/6v/r/+z/7f/v/+//7//v/+7/6//r
/+z/7P/u/+//7//v//H/8P/v/+//7f/t/+3/7f/t/+3/7f/t/+3/7f/t/+3/7f/t/+3/
7v/u/+7/7v/u//D/7v/u/+//7f/u/+7/7v/u/+//7//u//D/8P/w//L/8//0//P/+P8A
AAkACAAIABEAHwAuADwARgBCACoACgDr/83/p/+D/2r/Uv8x/xb/Df8R/xf/If85/1T/
bf+G/6H/uf/J/9P/3//q/+//7//v//H/9//4//r/+v/8//7//v8AAAEAAQABAAMABAAE
AAUABQAFAAMAAwADAAMABAAGAAcACQAJAAoACgAJAAkACgAKAAoADAANAA0ADQANAA0A
DQAMAA0ADQANAA8AEAAQABAAEAATABMAFAAUABUAFAAUABUAFwAYABgAGAAZABoAGgAc
AB4AIAAiACMAIgAjACMAIwAkACYAKAAoACwALgAwADMAMQAwADAAMAAzADQANgA3ADkA
OQA6ADoAOQA5ADoAOgA6ADoAOgA5ADcANQA0ADMANAAyADAALwArACkAJgAlACIAHwAe
ABsAGAAVABMAEgAQAA0ACQAJAAgABQADAAIAAAD///3//f/+//3//f/7//n/+P/3//X/
9//4//j/9v/2//b/9v/2//b/9f/1//X/9v/2//X/9f/2//b/9f/1//T/9f/1//T/9P/1
//X/9v/4//f/9//3//b/9v/2//b/+P/4//j/+f/3//f/9//4//r/+f/5//n/+P/4//j/
+P/5//n/+f/5//f/9//3//f/+f/4//j/+P/4//f/9//4//j/9//3//f/9//3//b/9v/2
//b/9v/2//b/9f/1//X/8//z//P/8v/0//b/9v/0//L/8//0//T/9P/0//T/9P/y//L/
8v/y//T/9P/1//X/8//z//L/8v/y//L/8v/0//T/9P/0//b/9//5//n/+f/5//v/+//9
//3//f/9//7//v/8//v/+P/3//f/9v/1//P/8f/x/+//7//u/+7/8P/w//D/8f/x//H/
8f/w//H/8f/y//L/9v/3//f/9//3//b/9f/1//P/8//z//P/9f/1//X/9f/0//P/8v/x
//L/8//0//b/9P/0//T/9P/2//T/9P/1//X/9v/2//b/9v/3//f/9v/0//T/9P/2//v/
/P///wAABAANABIAEgAXACUANgBGAE4ARgAsAA4A8f/R/6v/hf9m/07/Mf8Y/xH/F/8b
/yf/Qf9e/3P/iv+p/8P/z//Z/+X/8P/z//P/9f/7//3//v/+/wAAAgAGAAYACAAJAAcA
BwAJAAoACgALAAsACwALAAsACwALAA0ADgAOAA8ADQAOAA4ADQANAA4ADgAOAA4ADwAP
AA8AEAARABIAEgARABEAEQATABIAEgASABIAEwATABQAFAAYABgAGQAbABkAGgAaABoA
GwAcABwAHgAgACIAJAAlACMAJQAmACcAJgAoACoAKgArACwALQAvADAAMAAxADIANAA0
ADUANQA3ADcAOAA4ADgANwA3ADYAOQA6ADsAOwA4ADUAMwAxADEAMAAvAC8ALQArACgA
JwAkACEAIAAdABoAFwAVABQAEgAPAAsACwAIAAUAAwACAAEAAQAAAAEA/v/9//3/+//6
//r/+v/5//n/+v/6//j/+P/4//j/+P/4//f/9//3//j/+P/3//f/+v/6//n/+f/4//n/
+f/4//r/+//7//z/+v/5//n/+f/7//z//f/+//3//P/7//v/+//7//v//P/+//3//f/9
//7//v/+//7//f/9//3//f/7//v/+//7//z//P/9//7//P/7//v//P/+//3//f/9//v/
+//6//r//P/8//z//P/6//n/+f/5//v/+//7//r/+P/6//r/+P/2//f/+P/4//j/+P/4
//j/9v/2//j/+P/4//j/+P/4//j/+P/6//v//f/9//3//f//////AQABAAEAAQACAAIA
AAD///7//f/9//z/9//1//P/8//z//P/8v/y//L/8v/y//P/8//z//P/8v/z//P/9P/0
//T/9f/1//X/9//2//X/9f/1//X/9f/1//X/9f/1//X/9f/1//X/9f/1//X/9f/2//T/
9P/0//T/9v/0//T/9f/1//b/9v/2//b/9//3//b/9P/0//T/9v/5//j/+//8/wIACwAQ
AAwAEQAdACoAOABGAEYAMgAWAPn/3f+5/5H/cv9c/0H/Jv8V/xX/Hf8l/zv/VP9t/4T/
nf+3/8n/0//d/+z/8f/z//X/9//7//7//v8AAAIABAAEAAYABwAFAAUABwAIAAgACQAJ
AAkACwALAAsACwAJAAoACgALAAsADAAMAAsACgAKAAkACAALAA0ADgAPAA4ADwAQABAA
EQARABEAEwASABIAEgASABMAEwAUABQAFAAUABUAFwAXABgAGAAYABkAGgAaABwAHAAe
ACAAIQAhACMAJAAlACYAKAAqACoAKwAsAC0ALwAwADAAMQAyADIAMgAzADMAMwAzADQA
NAA2ADcAOQA6ADkAOAA3ADUANwA1ADQAMwAwAC4ALAArACsAKQAmACUAIgAfAB4AGwAa
ABcAFQAUABIADwALAAsADAAJAAcABgACAAEA//////z/+//7//n/+v/6//r/+f/5//r/
+v/4//b/9v/2//b/9P/z//P/8//2//b/9f/1//b/9v/1//X/9v/3//f/9v/0//X/9f/2
//b/9f/1//X/+P/4//j/+P/2//b/9v/3//f/9//3//j/+P/3//f/9//2//b/9v/2//f/
9//3//f/9//3//f/9//3//b/9v/2//T/8//z//T/9v/1//X/9f/0//P/8f/w//D/8P/w
//D/8v/x//H/8f/x//H/8f/w//D/8v/y//D/8P/x//D/7v/u/+7/7v/u/+7/7v/u//D/
8f/z//P/8//z//X/9f/3//f/9//3//j/+P/2//X/9P/z//P/8v/t/+v/6f/p/+v/6//q
/+r/6v/q/+r/6//p/+n/6f/o/+f/5//o/+j/6v/r/+v/6//t/+z/6//r/+n/6f/p/+n/
6f/p/+n/6f/p/+n/6f/p/+n/6f/p/+r/6v/q/+r/6v/q/+j/6P/p/+f/6P/o/+j/6f/r
/+z/7P/s/+z/7P/u/+3/7v/t//D/9P/7/wAAAgADAAkAFgAmADQAOgAwABgA+f/b/73/
m/96/2L/R/8m/w3/Cf8R/xX/H/86/1f/av99/53/vf/J/8//2v/l/+X/5f/t//P/8v/y
//b/+P/6//r//P/9//3//f///wAA/v///////////////////wEAAgACAAMAAwAEAAQA
AwADAAQABAAEAAQABQAFAAUABQAFAAUABAAFAAUABQAHAAkACgALAAwADQANAA4ADgAO
AA4ADwARAA8AEAAQABAAEwAUABQAFgAUABYAGAAZABsAHQAeAB8AIAAiACQAJAAlACYA
JwApACwALAAtAC4ALgAuAC8ALwAxADEAMgAyADMAMwA0ADQANgA2ADYANQA1ADMAMgAx
AC4ALAAqACkAKQAnACQAIwAeABsAGgAXABUAEwASABIADgALAAcABwAGAAMAAQAAAPz/
+//5//n/+v/5//n/9//4//j/+P/3//b/9v/1//L/9P/0//T/9P/0//P/8//z//b/9v/1
//X/9P/0//P/8//0//X/9f/0//T/9f/1//b/+P/3//f/9//2//b/9v/2//b/9v/2//f/
9//3//f/+P/6//n/+f/5//b/9v/2//b/9//3//f/9//3//f/9//3//f/9v/2//b/+P/3
//f/+P/2//X/9f/1//X/9f/0//T/9P/0//T/9P/0//P/8//z//X/9f/1//T/9P/2//T/
8P/x//L/8//0//T/9P/0//T/9v/3//n/+f/7//v//f/9//7//f/8//v//f/+//3//f/6
//n/+f/4//f/9f/z//P/8//z//L/8v/0//T/9P/1//P/8//z//L/8//z//T/9P/2//f/
9//3//b/9P/y//H/8f/x//H/8f/z//P/8//z//P/8//z//P/9f/1//X/9v/0//T/9P/0
//b/9P/0//X/8//0//T/9P/0//X/9f/0//b/9v/2//j/+f/6//v//P8CAAkADAAMAA8A
FwAmADYAQABEADoAHAD7/+f/z/+p/4r/cv9T/zD/If8j/yn/Lf85/1L/a/9+/5P/r//H
/9f/4f/s//H/9f/3//n/+f/8//z/AgAIAAcABgAHAAcABwAHAAkACgAIAAkACQAJAAkA
CQAJAAkACgAMAA0ADwAOAA4ADQALAA0ADgAOAA4ADgAPAA8ADwAOAA8AEAAQABEAEQAR
ABMAFAAUABQAFAATABMAFAAUABYAFgAXABkAGQAaABoAGgAdAB4AHgAgACAAIgAkACUA
IwAlACYAJwAqACwALgAuAC8AMAAxADMANAA0ADUANgA2ADYANwA3ADgAOQA7ADwAOwA7
ADwAPAA6ADoAOgA5ADsAOQA4ADcANgA0ADIAMQAtACsAKAAnACQAIQAgAB0AGgAXABUA
FAAQAA0ACQAJAAoABwAFAAQAAgABAP/////+//3//f/7//z//P/8//v/+f/6//r/+P/4
//j/+P/4//j/9//3//f/+P/4//f/9//4//j/9//3//j/+f/5//j/+P/5//n/+v/6//n/
+f/5//j/+P/4//j/+v/6//r/+//7//v/+//8//r/+f/5//n/+P/4//j/+P/5//n/+f/5
//v/+//7//v/+f/4//j/+P/6//n/+f/6//j/9//3//f/9//3//b/9v/4//j/+P/4//j/
9//3//f/9//3//f/9v/2//j/9v/2//b/9v/4//j/+P/4//b/9//5//n/+f/5//v/+///
/////////wAAAAD+//3/+v/5//n/+P/3//X/8//z//H/8f/w//D/8v/y//L/8//z//P/
8//y//H/8f/y//L/9P/1//X/9f/1//T/8//z//H/8f/x//H/8//z//P/8//z//P/8//z
//X/9f/1//b/9f/0//P/8v/z//L/8//1//T/9P/z//L/9P/1//X/9P/2//b/9v/4//n/
+v/7//7/AgAJAA4AEAARABsAKgA8AEoATAA+ACQABQDp/8n/o/+A/2T/R/8s/x3/F/8b
/yH/Mf9K/2P/ev+T/7H/x//T/9//5v/r/+//8//5//3//v/+/wIABAAFAAQABQAFAAUA
BQAHAAgACAAJAAkACQALAAsACwALAAsADAAMAA0ADQAOAA4ADQANAA4ADgAOAA4ADwAP
AA8AEAARABIAEgARABEAEQATABQAFAAUABQAFQAVABYAFgAWABYAFwAZABsAHAAcABwA
HQAeAB4AIAAiACQAJgAnACcAKQAqACsALAAuADAAMAAxADIAMwA1ADYANgA3ADgAOgA6
ADsAOwA7ADsAPAA8AD8APwBAAEAAPgA+AD4APQA9ADsAOgA5ADoAOAA2ADUAMgAvACsA
KQAnACUAJQAjAB8AGwAYABYAFAARAA0ADQAOAAsACQAIAAYABQADAAMAAAD//////f/8
//z//P/7//v//P/8//r/+v/6//r/+v/6//n/+f/5//r/+v/5//n/+P/4//f/9//4//n/
+f/4//r/+//7//z/+v/5//n/+f/7//z//f/+//z//P/8//3/+//7//v//P/8//v/+//7
//z//P/8//z/+//7//v/+//9//3//f/9//3//P/8//z/+v/5//n/+v/8//v/+//7//v/
+//6//r/+v/6//r/+v/6//n/+f/5//f/9//5//b/9v/2//b/9v/2//r/+v/6//r/+P/5
//v/+//7//v//f/9////////////AgACAAAA///8//v/+//6//X/8//x//H/8//z//L/
8v/y//L/8v/z//P/8//z//L/8f/x//L/8v/0//X/9f/1//X/9P/z//P/8f/x//H/8f/x
//H/8f/x//H/8f/x//H/8v/z//T/9v/1//T/8//y//T/8v/y//P/8//0//T/9P/y//P/
8//y//T/9P/0//b/8f/2//v//P8AAAkAEAAQABEAHQAsAD4ATABKADoAHAD9/93/t/+R
/3D/Uv81/xz/Df8P/xP/G/8v/07/af+A/5f/r//F/9H/2//k/+3/8//z//X/9//4//r/
/P/+/wIAAgAEAAUAAwADAAUABgAIAAkACQAJAAgABwAGAAUABwAIAAgACQAJAAoACgAJ
AAkACgAKAAoACAAJAAkACQAMAA0ADgAOAA0ADQANAA8AEAAQABAAEAARABEAEgASABIA
EgATABUAFwAYABgAGAAbABwAHAAeABwAHgAgACEAIQAjACQAJQAkACYAKAAoACkAKgAr
AC0AMAAwADEAMgA0ADQANQA1ADUANQA2ADYANwA3ADgAOAA2ADYANgA1ADUAMwAyADEA
MgAwAC4ALQApACcAJAAjACAAHQAcABkAFgATABEAEAAOAAsABwAHAAYAAwABAAAAAAD/
//3//f/6//n/+f/3//j/+P/4//f/9f/2//b/9P/0//T/9P/0//T/8//z//P/9P/0//P/
8//0//T/8//z//T/9f/1//T/8v/z//P/9P/2//X/9f/1//b/9v/2//b/9v/2//b/9//3
//f/9//4//j/9//3//f/+P/4//j/+P/1//X/9f/1//X/9f/1//X/9f/0//T/9P/2//X/
9f/2//T/8//z//P/9f/1//T/9P/y//L/8v/y//T/8//z//P/8//z//P/8v/y//T/9P/y
//L/9P/z//L/8f/w//T/9P/0//T/8v/z//X/9f/3//f/+f/5//v/+//7//v//P/8//r/
+f/4//f/9//2//H/7//t/+3/7//v/+7/7v/s/+z/7P/t/+//7//v/+7/7f/t/+7/7v/w
//H/8f/x/+//7v/t/+3/7//v/+//7//t/+3/7f/t/+3/7f/t/+3/7//v/+//8P/w//D/
8P/w//D/7v/u/+//7f/u/+7/7v/u/+//7//u/+7/7v/u//D/9f/0//P/9v/8/wMACgAK
AAsAEwAgADAAPgBGAD4AJAABAOH/wf+b/3b/Wv9B/yb/E/8L/w//Gf8p/0L/Xf90/4v/
pf+9/8v/1//g/+n/6//t//H/9//4//r//P/8//7//v8AAAEAAwADAAUABgAEAAUABQAF
AAcABwAHAAcABQAGAAYABwAHAAgACAAHAAkACgAKAAoACAAJAAkACQAMAA0ADgAOAA0A
DQANAA8AEAAQABAAEAARABEAEgASABIAEgATABUAFwAYABgAGAAXABgAGAAaABwAHgAg
ACEAIQAjACQAJQAmACgAKgAqACkAKgArAC0AMAAwADEAMgAyADIAMwAzADMAMwA0ADQA
NQA1ADYANgA2ADYANgA1ADcANQA0ADMAMAAuACwAKwAqACkAJwAnACQAIQAgAB0AGgAX
ABUAFAASAA8ACwALAAwACQAHAAYAAgABAP/////+//3//f/7//r/+v/6//n/9//4//j/
9v/2//b/9v/2//j/9//3//f/9v/2//X/9f/4//j/9//3//b/9//3//b/+P/5//n/+v/4
//f/9//3//j/+P/4//j/+v/6//r/+//7//v/+//8//z/+//7//v/+v/6//r/+v/7//v/
+//7//v/+//7//v/+//6//r/+v/6//n/+f/6//r/+f/5//n/9//3//b/9v/2//b/9v/2
//b/9//3//b/9v/2//b/9v/2//b/9v/2//b/9//5//n/+//7//3//f///////////wAA
AAD+//3//P/7//v/+v/3//X/8//z//H/8f/w//D/8P/w//D/8f/z//P/8//y/+//7//w
//D/8v/z//P/8//x//D/7//v//H/8f/x//H/8//z//P/8//x//H/8f/x//H/8f/x//L/
8P/w//D/8P/y//D/8P/x//H/8v/y//L/8P/x//H/8P/y//L/8v/0//X/9P/1//b//P8D
AAgACgAJAA8AHgAuADwARAA+ACQAAwDj/8f/pf+A/2b/Tf8s/xX/Ef8X/xn/I/8+/1n/
bv+J/6f/v//N/9n/4v/p/+//8f/x//X/+v/8//r//v8AAAAAAgADAAMAAwAFAAYABgAH
AAcABwAHAAcABwAHAAgACgALAA0ACgAKAAkABwAJAAoACgAKAAwADQANAA0ADAANAA4A
DgANAA0ADQAPABIAEgASABIAEQARABIAEgAWABYAFwAZABcAGAAYABgAGwAcABwAHgAc
AB4AIAAhACMAJQAmACcAJgAoACoAKgArACwALQAvADIAMgAzADQANAA0ADUANQA3ADcA
OAA4ADkAOQA6ADoAPAA8ADwAOwA7ADkAOAA3ADQAMgAwAC8ALwAtACoAKQAmACMAIgAf
ABwAGQAXABYAFAARAA0ADQAMAAkABwAGAAQAAwABAAEAAAD//////f/+//7//v/9//v/
/P/8//r//P/8//z//P/6//n/+f/5//v//P/8//3//v/+//3//f/8//3//f/8//r/+//7
//z//v/9//3//f/+//7//v/+/wAAAAAAAAEAAQABAAEAAgABAP///v/9//7//v/+//7/
//////////8BAAEAAQABAP///v/+//7/AAD/////AAD+//3//f/9//3//f/8//z/AgAA
AP7//v/+//7//v/+//7//v/+////AQABAAMAAwAFAAUABwAHAAcABwAGAAYABAADAAIA
AQABAAAA///9//v/+//5//n/+P/4//j/+P/4//n/+f/5//n/+P/3//f/+P/4//j/+f/5
//n/+v/6//r/+//7//v/+//7//v/+//7//v/+//7//v/+//7//v/+//8//z//P/8//z/
+v/4//j/+f/5//r/+v/6//z//f/9//z/+v/6//r//P////7///8EAAYADQAUABQAEwAZ
ACgAPABMAFAARgAsAA8A8f/T/7P/lP9+/2H/QP8n/yf/Mf81/z3/VP9r/4D/mf+1/8v/
2f/l//D/+f/7//v//f/9/wIACAAIAAgACgAKAAwADQAPAA8AEQASABAAEQARABEAEwAT
ABMAEwAVABYAFgAXABUAFgAWABUAFQAWABYAFgAWABcAFwAXABgAGQAaABoAGQAZABkA
GwAcABwAHAAcAB8AHwAgACAAIQAgACAAIQAiACQAJQAmACcAKAAoACoAKAAqACwALQAv
ADEAMgAzADQANgA4ADgAOQA6ADsAPQA8ADwAPQA+AEIAQgBDAEMARQBFAEYARgBHAEcA
SABIAEcARgBFAEMARQBDAEIAQQBCAEAAPgA9ADoANwAzADEALgArACoAJwAkACEAHwAe
AB4AGwAXABcAFgATABEAEAAMAAsACQAJAAoACQAJAAcABgAGAAYABQADAAQABAACAAAA
AAAAAAAAAQABAAIAAwADAAIAAAD//wIAAgABAAEAAAABAAEAAAACAAMAAwAEAAQAAwAD
AAMABAAEAAQABAAEAAQABAAFAAUABQAFAAYABgAFAAUABQAEAAQABAAEAAUABQAFAAUA
BQAFAAUABQAEAAIAAQAAAAIAAQABAAIAAgABAAEAAQABAAEAAAAAAP7//v8AAAAAAAD+
//7//v/+//7//v/+//7/AAABAAMAAwABAAEAAwADAAcABwAHAAcABgAGAAQAAwACAAEA
AQAAAP3/+//5//n/+f/5//j/+P/4//j/+P/5//n/+f/5//j/9//3//j/+P/4//n/+f/5
//v/+v/5//n/+f/5//n/+f/5//n/+f/5//f/9//3//f/9f/1//X/9v/3//j/+f/6//r/
+P/4//n/+f/6//r/+v/4//n/+f/4//b/9v/2//j/+//6//v/AAAGAA0AEAASABcAIQAy
AEYAUgBMADgAHgD9/9n/t/+Z/3r/XP89/yL/Gf8b/x//J/89/1j/b/+I/6H/u//N/9f/
3f/q//f/+f/1//f/+//8//7/AAAAAAQABAAGAAcABwAHAAkACgAIAAkACQAJAAsACwAL
AAsACQAKAAoACwANAA4ADgANAAsADAAMAAwADAANAA0ADQAQABEAEgASAA8ADwAPABEA
EgASABIAEgAVABUAFgAWABYAFgAXABkAGwAcABwAHAAbABwAHAAeACAAIgAkACUAJQAn
ACgAKQAoACoALAAsAC8AMAAxADMANAA0ADUANgA3ADYANgA1ADcANwA4ADgAOQA5ADoA
OgA4ADgAOAA3ADUAMwAyADEAMAAuACwAKwArACkAJgAlACAAHQAcABkAFgATABEAEAAO
AAsABwAHAAYAAwABAAAAAAD///3//f/6//n/+f/3//b/9v/2//X/8//0//T/8v/0//T/
9P/0//T/8//z//P/9v/2//X/9f/1//T/8v/x//T/9f/1//T/8v/z//P/9P/2//X/9f/1
//b/9v/2//b/9P/0//T/9f/1//X/9f/2//j/9//3//f/9v/2//b/9v/1//X/9f/1//X/
9f/1//X/9//2//b/9v/2//X/9f/2//b/9f/1//X/9f/1//T/9P/0//T/9P/0//T/8//z
//P/8v/x//D/7v/0//T/8//y//H/8P/y//L/8v/y//L/8//1//X/9P/z//T/8//2//f/
+P/5//j/+P/2//X/9P/z//P/8v/t/+v/6f/p/+v/6//q/+r/6P/o/+j/6f/r/+v/6//q
/+n/6f/q/+r/7P/t/+3/7f/r/+r/6f/p/+v/6//r/+v/6v/p/+j/5//p/+n/6f/p/+n/
6f/p/+r/7P/s/+z/7P/q/+j/6P/p/+v/7P/s/+z/7P/t/+3/7P/r/+r/6f/q/+v/8P/z
//T/+v8DAAgACgARAB0AMABAAEYAOAAcAPz/2/+5/5X/c/9U/zT/Gf8E///+Bf8P/yP/
P/9W/23/iP+h/7X/wf/P/9v/5P/n/+n/6f/p/+3/8P/w//D/9v/2//b/+P/5//v/+//9
//7//P/9//3//f/7//v/+//7//3//v/+//////8AAAAA/////wAAAAAAAAAAAQABAAEA
AgADAAQABAADAAMAAwAFAAYABgAGAAYABwAHAAgACAAJAAgACAAJAAoADAANAA4ADwAQ
ABAAEgASABQAFgAXABkAGwAcAB0AHAAeACAAIAAhACIAIwAlACYAJgAnACgAKAAoACkA
KQApACkAKgAqACsAKwAsACwAKgAqACoAKQArACkAKAAnACQAIgAgAB8AHQAbABgAFwAU
ABEAEAANAAgABQADAAIAAAD9//n/+f/4//X/8//y//L/8f/v/+//7v/t/+3/6//s/+z/
7P/r/+n/6v/q/+j/6P/o/+j/6P/o/+f/5//n/+j/6P/n/+f/6P/o/+f/5//o/+n/6f/o
/+j/6f/p/+r/7P/r/+v/6//q/+r/6v/q/+r/6v/q/+v/6//r/+v/7P/r/+n/6P/n/+z/
7P/s/w==
         </WaveFormData>
      </LeadData>
      <LeadData>
         <LeadByteCountTotal>10000</LeadByteCountTotal>
         <LeadTimeOffset>0</LeadTimeOffset>
         <LeadSampleCountTotal>5000</LeadSampleCountTotal>
         <LeadAmplitudeUnitsPerBit>4.88</LeadAmplitudeUnitsPerBit>
         <LeadAmplitudeUnits>��V</LeadAmplitudeUnits>
         <LeadHighLimit>2147483647</LeadHighLimit>
         <LeadLowLimit>268435456</LeadLowLimit>
         <LeadID>V2</LeadID>
         <LeadOffsetFirstSample>0</LeadOffsetFirstSample>
         <FirstSampleBaseline>0</FirstSampleBaseline>
         <LeadSampleSize>2</LeadSampleSize>
         <LeadOff>FALSE</LeadOff>
         <BaselineSway>FALSE</BaselineSway>
         <ExcessiveACNoise>FALSE</ExcessiveACNoise>
         <MuscleNoise>FALSE</MuscleNoise>
         <LeadDataCRC32>1581407362</LeadDataCRC32>
         <WaveFormData>
9P/0//T/9P+Z/z7/4/6I/p3+sP7D/tb++/4e/0H/ZP99/5b/r//I/9H/2P/f/+b/6f/s
/+//8v/2//j/+v/8////AAABAAIABAAEAAQABAAFAAYABwAIAAkACgALAAwADQAOAA8A
EAASABIAEgASABQAFAAUABQAFQAWABcAGAAaABoAGgAaABsAHAAdAB4AIQAiACMAJAAn
ACgAKQAqACwALgAwADIANAA2ADgAOgA+AEAAQgBEAEYASABKAEwAUQBUAFcAWgBeAGAA
YgBkAGcAagBtAHAAcgB0AHYAeAB6AHwAfgCAAIMAhACFAIYAhACEAIQAhACDAIIAgQCA
AHwAegB4AHYAcQBuAGsAaABiAF4AWgBWAFEATABHAEIAPAA4ADQAMAArACYAIQAcABcA
FAARAA4ACgAIAAYABAACAAAA/v/8//n/+P/3//b/9P/0//T/9P/z//L/8f/w/+7/7v/u
/+7/8P/w//D/8P/v/+7/7f/s/+7/7v/u/+7/7v/u/+7/7v/s/+z/7P/s/+7/7v/u/+7/
8P/w//D/8P/u/+7/7v/u/+//8P/x//L/8v/y//L/8v/y//L/8v/y//L/8v/y//L/8P/w
//D/8P/w//D/8P/w//D/8P/w//D/7v/u/+7/7v/s/+z/7P/s/+7/7v/u/+7/7v/u/+7/
7v/t/+z/6//q/+z/7P/s/+z/6v/q/+v/7P/s/+z/7P/s/+3/7f/u/+7/7v/v//H/8f/x
//H/8v/y/+//7//v/+//8f/x/+//7v/u/+7/7v/v/+//7f/r/+v/6//r/+v/6f/r/+r/
6f/o/+f/5v/l/+T/5v/m/+b/5P/h/+H/4f/f/+H/4v/i/+H/3//g/+D/3//f/9//3//f
/+H/4f/h/+H/4f/h/+H/4f/g/+D/4f/h/+H/4f/i/+L/4P/f/9//3//f/+H/4//m/+n/
7f/w//v/EAAmAD8AYgCUANoAIgFZAXwBiQF+AVwBIwHTAGgA4v9P/8j+fv5+/pX+pP69
/t7+/v4f/0T/av+H/6D/sv/B/9D/2f/a/93/4v/h/+X/6v/t/+3/7//w//P/9P/2//b/
+P/5//r/+v/6//r//P/9//3//f////////8BAAIABAAEAAIAAgAEAAYABgAHAAgACAAG
AAgACQAKAAwADAAOAA4ADQAPABAAEQAWABYAFwAYABcAGgAbABsAIQAjACQAJAAmACkA
KgAsAC4AMQA0ADYANgA6AD4APwBDAEQASABLAE0AUABSAFQAVABXAFsAXQBhAGMAZABn
AGoAagBqAG0AbgBuAG4AcABwAHAAcABwAG4AbABrAGsAZQBiAGAAYABcAFkAVgBSAEsA
RgBFAD0AOAA1ADEALgAqACUAHwAcABcAEwAPAAoACAAGAAEA/f/8//n/+P/2//P/8f/x
/+7/7//v/+7/7f/s/+v/6//r/+j/6P/m/+b/6P/n/+f/5//m/+b/5v/l/+X/5//n/+X/
4//j/+T/5P/m/+X/5f/l/+X/5v/m/+T/4v/k/+T/5P/k/+X/5//o/+X/5f/l/+X/5//n
/+j/6f/n/+j/6P/o/+j/6P/o/+j/6v/r/+v/6//r/+r/6f/p/+r/7P/s/+r/6v/q/+r/
6v/q/+r/6v/q/+n/6P/o/+j/6P/o/+j/5//n/+f/5//n/+X/5f/n/+f/5f/l/+X/5v/k
/+T/5P/l/9//4P/h/+L/4//k/+X/5v/m/+b/5v/m/+f/5//o/+j/6P/p/+n/6f/p/+n/
6v/q/+n/6f/p/+n/6f/p/+n/6P/o/+j/5v/n/+f/5f/l/+X/5f/l/+f/5f/l/+T/4v/g
/9//3v/e/97/3v/e/+D/3v/b/9v/2//Z/9n/2v/Y/9f/1//Y/9r/2f/Z/9n/1//X/9f/
1//X/9f/1//X/9n/2f/Y/9j/1//X/9f/1//Y/9j/2P/X/9n/2f/Z/9n/2//c/93/4//u
/wEAFAAqAFEAgAC4AAABRAFzAYgBhwFsATgB7wCTABwAjP/7/or+Zv56/o/+pP7F/uz+
Dv8v/1L/dP+L/57/sv/F/87/z//O/9P/2v/b/93/4P/j/+X/5//o/+v/7P/u/+7/8P/x
//L/8v/y//D/8v/z//P/9f/3//f/9//5//r//P/8//r/+v/8//7/AAABAAIAAgAAAAIA
AwAEAAQABAAGAAYABwAJAAoACwAOAA4ADwAQAA8AEgATABMAFwAZABoAGgAcAB8AIAAi
ACYAKQAsAC4ALwAyADUANQA3ADgAPAA/AEUASABKAEwATQBPAFIAUwBWAFkAWwBfAGAA
YABgAGMAZgBmAGYAaABmAGYAZgBmAGQAYgBhAGEAXQBaAFgAWABSAE8ATABIAEMAPgA9
ADUAMQAtACgAJAAgABsAFQASAA4ACwAIAAQAAAD+//n/9f/1//P/8//y//D/7f/s/+j/
6P/p/+n/6f/m/+X/5f/l/+b/5v/k/+T/5P/j/+P/4//i/+L/4v/h/+H/4//j/+H/4f/h
/+L/4v/i/+H/4f/h/+H/4v/i/+D/4P/i/+L/4v/f/9//4P/g/+H/4f/h/+H/3//f/+D/
4f/f/+D/4P/g/97/3v/e/97/3v/f/9//3//f/97/3f/d/9z/3v/e/9z/3v/e/97/3v/c
/9z/3P/c/9v/2v/a/9r/2v/a/9r/2f/b/9v/2//b/9n/2f/b/9v/2f/Z/9n/2v/Z/9j/
1//X/9f/1//X/9f/2f/Y/9j/1v/W/9b/1v/V/9b/1v/W/9f/2P/a/9v/3P/c/9z/3f/d
/93/3f/d/97/3v/d/93/3f/d/93/3f/d/9z/3P/c/9r/2//b/9n/1//X/9f/1//X/9X/
1f/U/9P/0v/S/9L/0//U/9X/1v/U/9L/z//P/83/y//L/8z/zv/N/83/zv/M/8v/y//L
/83/zf/N/83/zf/N/83/zf/L/8v/yv/K/83/zf/N/83/zP/M/8z/y//J/8n/yf/J/8//
1P/Z/9v/4P/x/wwAJgBFAHQAsgD6AD4BaQF6AXkBXAEmAd0AfwACAHL/5/56/lb+av6B
/pb+uf7i/gD/H/9I/2z/gf+S/6j/t/+8/7//xP/J/87/0f/T/9b/1//Z/9v/3P/f/97/
4P/g/+L/5f/m/+b/5v/m/+j/6f/p/+n/6//r/+v/6//s/+7/7v/s/+z/7v/w//D/8f/y
//L/8v/0//X/9v/2//b/+P/4//n/+//8//3/AAAAAAEAAgADAAYABwAHAA0ADwAQABAA
EQATABMAFAAYABsAHgAgACAAJAAoACkAKgAqAC0ALwA0ADgAOwA+AD8AQQBEAEUARQBH
AEgASwBSAFQAVgBbAFoAVgBSAFAAVABYAFwAYABZAFQAUABNAEoASABHAEgARwBFAEMA
QAA2ADAALgAlACIAHwAbABgAFAAPAAkABgABAP3/+f/0//T/8v/t/+n/6P/l/+T/4v/f
/93/3f/a/9n/2f/Y/9f/1v/V/9X/1f/W/9b/1P/U/9T/0//T/9P/0v/S/9L/0f/R/9P/
0//R/9H/0f/S/9L/0P/P/8//z//Q/9L/0//S/9H/0v/R/9D/z//P/9D/0P/P/8//z//P
/8//z//Q/9H/z//Q/9D/0P/P/87/zf/M/83/z//Q/9H/0f/Q/8//z//O/9D/0P/O/87/
zv/O/87/zv/O/87/zv/N/8z/zP/M/87/zv/O/83/y//L/8v/y//J/8n/y//L/8v/y//L
/8z/xv/G/8f/yP/J/8r/yf/K/8r/yv/K/8r/y//L/87/zv/O/8//z//P/8//z//Q/9D/
z//P/8//z//P/8//y//K/8r/yv/K/8v/y//J/8X/xf/F/8X/x//F/8X/xP/D/8L/wv/C
/8D/wP/A/8D/wv/A/73/vf+9/7v/u/+8/7r/uf+5/7r/vP+7/7v/u/+5/7n/uf+5/7n/
uf+5/7n/uf+5/7j/uP+3/7f/t/+3/7j/uP+4/7f/t/+3/7f/t/+5/7r/vf/B/8j/1//q
/wAAHwBKAH4AwAAIAT0BVgFbAUwBIAHbAIcAGACQ/wX/iv5G/kr+Zf58/p3+wv7k/gf/
Kv9Q/2v/fP+Q/6X/sP+1/7r/vf/C/8X/x//K/83/z//R/9L/1f/W/9j/2P/a/9v/3P/c
/9z/3v/g/+H/4f/h/+P/4//j/+P/5P/m/+b/5f/k/+X/5v/p/+v/7f/u/+7/8P/x//L/
8v/y//T/9P/3//n/+v/7/wIABgALABAAFAAaAB4AIQAoACsALQAuADMANwA5ADwAQABD
AEYASABMAFAAVABVAFgAWgBfAGMAaQBsAG4AcAB0AHcAewB9AIEAgwCEAIcAigCKAIoA
jQCTAJQAlQCYAJYAlgCWAJYAlQCUAJQAlQCPAIwAigCKAIgAhQCCAH4AeQB0AHMAawBn
AGMAXgBaAFQATwBJAEYARABBAD4AOgA2ADQALwArACgAJQAkACIAIwAhACEAHgAdAB0A
HAAbABoAGQAZABkAFgAWABQAFAAWABUAFQAVABYAFgAWABUAFQAXABcAFQATABMAFAAU
ABQAEwATABMAFQAWABYAFAASABQAFAAUABMAEwAUABQAEwATABMAEwATABMAFAAVABUA
FgAWABYAFgAWABYAFgAVABUAFAATABUAFAATABMAFAAWABYAFAATABIAEQAQABIAEgAS
ABIAEQAQABAAEAAQABAAEAAPAA0ADQANAA0ADQAPAA4ADQAMAAsACgALAAwADAAMAA4A
DgAPAA8AEAAQABAAEQARABEAEQARABIAEgARABEAEQARABEAEQANAAwADAAMAA0ADwAQ
AA8ADAALAAoACQAJAAcABwAGAAUABAAEAAQABgAGAAYABgAGAAQAAQABAP///f/9//7/
/v/9//3//v/+//3//f/9//v/+//7//v//P/9//7////9//3//P/8//v/+//7//v//v/+
//7//f/9//3//f/9////AAADAAcACgAVACYAPABXAHgApgDkACoBawGUAacBngF6AT0B
7wCMAAgAdf/o/or+gP6b/q7+xf7u/hL/L/9O/3j/of+4/8b/1//o/+v/7P/1//r//f//
/wQABQAHAAkACgANAA4AEAAQABIAEwAUABQAFAASABQAFQAVABcAGQAZABkAGQAaABwA
HAAcABwAHgAgAB4AHwAgACAAIAAiACMAJAAkACQAJgAmACgAKwAtAC8AMAAwADEAMgAz
ADYANwA3ADkAOwA8ADwAQABDAEQARgBGAEkATABOAFAAVABYAFkAXQBeAGIAZQBnAGoA
bABuAHAAcwB3AHkAfQB/AIAAgwCGAIYAhgCJAIwAjACMAI4AkACQAJAAkACMAIoAiQCJ
AIMAgAB+AH4AegB3AHQAcABpAGQAYwBbAFcAUwBOAEoARAA/ADkANgAwAC0AKgAmACIA
IAAbABcAFAARABAADgANAAsACwAIAAYABQADAAEAAAD////////8//z/+v/6//z/+//7
//v/+v/6//r/+f/3//n/+f/3//f/9//4//j/+P/3//f/9//3//j/+P/2//b/+P/4//j/
9//3//j/+P/5//n/+f/5//j/9//3//f/9//4//j/+P/4//j/+P/4//b/9//3//f/+f/4
//f/9//2//j/+P/2//b/9v/2//b/9v/2//b/9v/z//L/8v/y//L/8v/y//H/8//z//H/
7P/t/+7/7//w/+//8P/w//D/8v/y//P/8//2//b/9v/3//j/9//2//X/9//4//j/+f/3
//f/9//3//X/9P/0//T/9P/1//X/8//x//H/8f/x/+//7f/t/+z/7f/s/+z/7P/u/+7/
7v/u/+3/6v/m/+X/5f/j/+P/5P/l/+X/5v/o/+b/5f/l/+X/5//n/+f/5//n/+f/5//n
/+n/6f/o/+j/6f/p/+n/6f/q/+r/6v/p/+n/6f/p/+n/7f/w//P/9f/6/wkAHAAwAE0A
cgCmAOgALgFpAY4BlQGEAWABKwHXAGYA2P8//7z+hP6O/qP+tP7P/vL+FP8z/1T/ev+b
/7L/xP/V/+D/4//o/+n/7v/x//P/+P///wAAAQABAAMAAgAEAAQABgAHAAgACAAIAAYA
CAAJAAkADAAPABAAEQAPABAAEgASABIAEgAUABYAFAAVABYAFgAYABoAGwAcABwAHAAe
AB4AIQAjACQAJQAmACYAJwAoACsALgAvAC8AMQAzADQANAA4ADsAPAA+AD4AQQBEAEYA
SABMAFAAUQBVAFYAWgBdAGAAYgBjAGQAZwBrAHAAcwBzAHUAdgB5AH4AfgB+AIEAggCC
AIIAhACCAIIAggCCAIAAfgB9AH0AdwB0AHIAcgBtAGkAZQBgAFsAVgBVAE0ASQBFAEAA
PAA2ADEAKwAoACQAIQAeABoAFgAUAA8ACwAKAAcABgAEAAMAAQABAP7/+//7//r/+f/2
//X/9f/1//T/9P/y//L/8v/x//H/8f/y//L/8v/x//H/8//z//H/7//v//D/8P/w/+//
7//v/+//8P/w/+7/7v/w//D/8P/x//H/8v/y//H/8f/x//H/7//v//D/8f/v//D/8P/w
//H/8v/z//T/8//z//L/8f/y//L/8v/z//P/9P/z//D/8v/y//L/8v/w//D/8P/w/+//
7v/u/+7/7v/u/+7/7f/v//D/7//u/+3/7P/t/+7/7v/u/+z/7P/t/+3/7v/u/+7/7//x
//H/8f/x//T/9P/z//P/8v/x//D/7//u/+7/7//w/+7/7//v/+3/6//r/+v/6//r/+n/
6f/o/+X/5P/k/+T/5P/k/+T/5P/k/+L/3//f/9//3f/d/97/4P/f/9//4P/e/93/3f/d
/9//3//f/9//3v/d/9z/2//c/93/3f/e/93/3f/d/93/3v/e/97/3f/d/93/3f/d/+H/
4v/n/+v/7v/5/w4AJgBDAGgAnADeACQBXQGAAY0BggFaARsBzQBeANL/Qf/C/nj+dv6N
/qD+uf7e/gD/If9E/2j/h/+c/67/vf/I/8//1P/Z/+D/4f/j/+b/6f/q/+v/6//t/+7/
8P/w//L/8//0//T/9P/0//b/9//3//f/+f/5//n/+//8//7//v/9//z//f/+/wAAAQAC
AAIAAgAEAAUABgAGAAYACAAIAAkACwAMAA0ADgAOAA8AEAARABQAFQAVABsAHQAeAB4A
IAAjACQAJgAqAC0AMAAyADMANgA5ADkAPQA+AEIARQBJAEwATgBQAFIAVQBZAFsAXQBf
AGAAYwBmAGYAZgBpAG4AbgBuAHAAbgBuAG4AbgBsAGoAaQBpAGcAZABiAGIAXQBZAFUA
UABMAEgASABBADkANQAwACwAKgAlAB8AHAAaABcAFAAQAAwACgAFAAEAAAD9//z/+v/3
//X/9f/y//P/8//y//H/7v/t/+3/7f/s/+z/6v/q/+z/6//r/+v/6P/o/+j/5//n/+n/
6f/n/+n/6f/q/+r/6P/n/+f/5//p/+r/6v/o/+j/6v/q/+r/5//n/+j/6P/n/+f/5//n
/+f/5//o/+n/5//o/+j/6P/o/+j/6P/o/+b/5//n/+f/5//m/+X/5f/m/+j/6P/m/+j/
6P/o/+j/5v/m/+b/5v/n/+b/5v/m/+T/5v/m/+X/5P/k/+T/5P/k/+f/6P/o/+j/6P/o
/+n/6f/o/+j/6P/p/+v/6//r/+v/7v/u/+3/7f/r/+v/6//r/+n/6P/o/+j/6P/p/+n/
5//l/+X/5f/l/+f/5f/l/+T/4f/g/+D/4P/i/+L/4v/i/+D/3v/b/9v/2//Z/9n/2v/c
/9v/2//c/9r/2f/Z/9n/2v/b/9z/3f/c/9v/2v/Z/9v/2//a/9r/2//b/9v/2//c/9z/
3P/b/9v/2//b/9v/2f/g/+f/6f/s//n/EAAoAEUAbgCmAOwANAFrAYgBkQGEAVwBGQHD
AFIAwv8x/7L+bv5w/on+nP67/ub+CP8p/0r/bP+J/57/rv/B/87/1f/Y/9n/3P/h/+X/
5v/p/+3/7//w//P/8v/0//T/9v/5//r/+v/6//j/+v/7//v//f///////////wAAAgAC
AAIAAgAEAAYABAAFAAYABgAGAAgACQAKAAwADAAOAA4ADwARABIAEwAWABYAFwAYABcA
GgAbABsAIQAjACQAJAAmACkAKgAsACwALwAyADQANgA6AD4APwBBAEIARgBJAEsATgBQ
AFIAVgBZAF0AXwBhAGMAZABnAGwAbABsAG8AcgByAHIAdAByAHIAcgByAHAAbgBtAG0A
awBoAGYAZgBhAF0AWQBUAE8ASgBJAEEAPQA5ADQAMAAsACcAIQAeABgAFQASAA4ADAAK
AAUAAQAAAP3//P/6//n/9//3//T/8//z//L/8f/w/+//7//v/+7/7v/s/+z/7P/r/+v/
6//s/+z/7P/r/+n/6//r/+n/6f/p/+r/6v/s/+v/6//r/+v/7P/s/+r/6P/q/+r/6v/p
/+n/6v/q/+n/6f/p/+n/6f/p/+r/6//q/+r/6f/o/+j/6P/o/+j/5v/n/+f/5//p/+j/
5//n/+b/6P/o/+b/5v/m/+b/5v/m/+b/5v/m/+f/5v/m/+b/5v/m/+b/5f/l/+X/5f/l
/+P/5v/l/+T/4//i/+X/5v/m/+b/5v/m/+f/5//o/+j/6P/p/+n/6f/p/+n/7P/s/+v/
6//r/+v/6//r/+f/5v/m/+b/6P/p/+n/5//j/+P/4//j/+T/4//k/+T/4f/g/+D/4P/g
/+D/4P/g/97/3P/Z/9n/2//Z/9n/2v/Y/9f/1//Y/9j/1//X/9f/2f/Z/9n/2f/Z/9n/
2f/Z/9f/1//W/9b/1//X/9f/1//Y/9j/2P/X/9X/1f/V/9X/2//c/93/4//o//H/AgAY
ADMAWgCKAMYAEAFRAXwBiQF8AVYBGwHPAGgA4v9V/87+dP5e/nf+kP6p/s7+8v4V/zb/
WP95/5D/pP+1/8T/yf/M/9P/2P/b/9//4v/h/+X/5//o/+v/7v/w//D/8v/y//L/8f/w
//L/9P/1//X/9f/3//f/9//3//j/+v/6//z//P/+/wAA/////////v///wIABAAGAAQA
BAAGAAYABwAJAAoACwAMAAwADQAOABAAFAAWABcAGQAbABwAHAAcAB8AIAAiACYAKQAs
AC4ALgAyADYANwA7ADwAQABDAEYASABJAEoATgBRAFUAVwBZAFsAXABfAGIAYgBiAGUA
aABoAGgAagBsAGwAbABsAGoAaABnAGcAZQBiAGAAYABcAFkAVgBSAE0ASABHAD8AOwA3
ADIALgAqACUAHwAcABgAFQASAA4ACwAIAAIA/f/8//n/+P/2//P/8f/x/+7/7f/t/+z/
6//q/+n/6f/p/+r/6v/o/+j/6P/n/+f/5//o/+j/6P/n/+X/5//n/+X/5f/l/+b/5v/m
/+X/5f/l/+X/5v/m/+T/4v/k/+T/5P/l/+X/5v/m/+X/5f/l/+X/4//j/+T/5f/j/+T/
5P/k/+T/5P/k/+T/5P/l/+X/5f/l/+T/4//j/+T/5v/m/+T/4v/i/+L/4v/i/+L/4v/i
/+P/5P/i/+L/4v/i/+L/4v/h/+L/4v/i/+L/4v/j/+P/5v/m/+b/5//p/+n/6f/p/+r/
6v/p/+n/6f/p/+n/6f/n/+b/5v/m/+b/5//n/+X/4//j/+P/4//l/+P/4//i/+H/4P/g
/+D/4P/g/+D/4P/e/9z/2f/Z/9v/2f/Z/9r/2v/Z/9n/2v/a/9n/2f/Z/9f/1//X/9f/
2f/Z/9n/2f/X/9f/1v/W/9n/2f/Z/9n/2P/Y/9j/1//Y/9n/2v/b/9v/3P/f/+H/5v/v
/wIAGAAxAFQAhADAAAgBSwF4AYsBgAFcASMB1wBwAOz/Wf/K/mr+YP55/or+of7I/uz+
C/8w/1r/e/+U/6b/t//E/83/0P/T/9j/3//h/+D/5f/n/+n/6v/t/+7/8P/w//L/8//0
//T/9P/0//b/9//3//j/+//8//3/+v/6//v/+v/8//z//v8AAAAAAQACAAIAAgAEAAUA
BgAGAAYACAAIAAsADQAOAA8AEQAQABAAEAASABYAGAAZAB0AHwAgACAAJAAnACgAKgAq
AC0AMAAyADQAOAA8AD0APwBAAEQARwBLAE4AUABSAFYAWQBdAF8AXwBhAGIAZQBoAGgA
aABrAHAAcABwAHIAcgByAHIAcgBwAG4AbQBtAGcAZABiAGIAXABZAFYAUgBLAEYARQA9
ADcAMwAuACoAJgAhABsAGAASAA8ADAAIAAUAAgD8//f/9v/z//L/8P/v/+3/7f/q/+f/
5//m/+X/5P/j/+P/4//g/+D/3v/e/9//3//g/+H/4P/g/+D/3//d/9//3//d/9v/2//c
/9z/3v/d/93/3f/d/97/3v/c/9z/3v/e/97/3f/d/97/3v/d/93/3f/d/93/3f/e/9//
3//g/+D/4P/g/+D/4P/g/+D/4f/h/+H/4//i/+H/4f/g/+L/4v/g/97/3v/e/97/4v/g
/+D/4P/g/+D/3//g/+D/4P/e/97/3//f/+L/4v/i/+P/5//n/+f/5//m/+b/5f/l/+X/
5f/l/+X/4//i/+L/4v/i/+P/4//h/9//3//f/9//3f/b/9v/2v/b/9r/2v/a/9j/2P/Y
/9j/2v/Y/9X/1f/V/9P/0//U/9T/0//T/9T/1P/T/9P/0//V/9X/1f/V/9X/1f/V/9X/
0//T/9L/0v/T/9P/0//T/9b/1v/W/9X/0//T/9P/0//X/9j/3f/f/+L/7f8AABYALQBQ
AIAAwgAMAUsBcAF/AXYBVgEbAdEAbADk/03/wP5w/nD+i/6c/rH+0v70/hP/Nv9c/33/
lP+m/7n/xv/N/87/0f/S/9n/4f/i/+H/5f/n/+j/6//s/+7/7v/w//H/8v/y//L/9P/2
//f/9//5//v/+//7//n/+v/8//z//P/8//7/AAAAAAEAAgACAAIABAAFAAYABgAGAAgA
CAALAA0ADgAPABIAEgATABQAFQAYABkAGQAfACEAIgAiACQAJwAoACoAKgAtADAAMgA2
ADoAPgA/AEMARABIAEsATQBQAFIAVABWAFkAXQBfAGMAZQBmAGkAbgBuAG4AcQB0AHQA
dAB2AHUAdABzAHIAcgBwAG8AbwBrAGgAZgBmAF8AWwBXAFIASwBGAEUAPQA3ADMALgAq
ACYAIQAbABgAEgAPAAwACAAFAAIA/P/3//f/9f/1//T/8f/v/+//7P/r/+v/6v/p/+f/
5f/k/+P/4//k/+P/5P/i/+H/4f/h/+L/4v/i/+H/3//h/+H/3//h/+H/4v/i/+D/3//f
/9//3//g/+D/3v/e/+D/4P/g/9//3//g/+D/4f/h/+H/4f/h/+H/4v/j/+P/5P/k/+T/
5P/k/+T/5P/i/+P/4//j/+X/5P/j/+P/5P/m/+b/5P/k/+T/5P/k/+T/4v/k/+T/5P/i
/+L/4v/i/+P/5P/k/+T/5v/m/+f/5//m/+b/5v/n/+n/6f/p/+n/6P/o/+f/5//p/+n/
6f/p/+f/5v/m/+b/5v/n/+f/5f/h/+H/4f/h/+P/4f/h/+D/3//e/97/3v/e/97/3v/e
/9z/2v/X/9f/2f/X/9f/2P/Y/9f/1//Y/9j/1//X/9f/1f/V/9X/1f/W/9f/2P/Z/9f/
1//W/9b/2f/Z/9n/2f/Y/9j/2P/X/9f/1//X/9f/2//c/9//4//q//n/DgAoAEkAdACs
APYAPAFrAYQBiwF2AUIB/wCtADQAnv8N/5j+bP56/pH+pP7F/uj+Cv8r/07/bv+J/5r/
qv+//9D/0//Q/9P/2P/b/93/4P/j/+X/5//o/+v/6v/s/+z/7v/v//D/8P/w//L/9P/1
//X/8//1//X/9f/3//j/+v/6//j/+P/6//z//P/9//7//v8AAAIAAwAEAAIAAgAEAAQA
BwAJAAoACwAMAAwADQAOABEAFAAVABUAGQAbABwAHAAcAB8AIAAiACYAKQAsAC4AMAA0
ADgAOQA7ADwAQABDAEcASgBMAE4AUABTAFcAWQBbAF0AXgBhAGQAZABkAGcAagBqAGoA
bABsAGwAbABsAGgAZgBlAGUAYQBeAFwAXABWAFMAUABMAEUAQAA/ADcAMQAtACgAJAAg
ABsAFQASAAwACQAGAAIAAAD+//n/9f/0//H/8P/u/+3/6//r/+j/5//n/+b/5f/k/+P/
4//j/+L/4v/g/+D/4v/h/+H/4f/g/+D/4P/f/9//4f/h/9//3//f/+D/4P/g/9//3//f
/9//4P/g/97/3P/e/97/3v/d/93/3v/e/9//3//f/9//3v/d/93/3f/b/9z/3P/c/9r/
2v/a/9r/3P/d/93/3f/d/9z/2//b/9z/3v/e/9z/3P/c/9z/3P/e/97/3v/e/93/3P/c
/9z/2v/a/9r/2f/f/97/3P/c/9z/3P/b/9z/3P/c/97/3v/f/9//3//e/93/3f/g/+H/
4v/j/+T/5P/j/+P/4//j/+P/4//g/97/3f/c/97/3//f/93/2//b/9v/2//b/9n/2f/Y
/9f/1v/W/9b/1v/W/9b/1v/U/9L/z//P/9H/z//P/9D/0P/P/8//0P/Q/8//z//P/8//
z//P/8//z//P/8//z//N/83/zP/M/87/z//Q/9H/0v/S/9L/0f/Q/8//zv/N/9H/2P/d
/9//6P/9/xgANABXAIoAzAAWAVQBeQGEAX8BYAEmAd0AdQDq/1L/x/5q/lr+dP6L/qj+
z/7w/hD/M/9U/3D/hf+a/67/vf/E/8n/yv/N/9D/1f/T/9T/2//d/9//4P/j/+T/5v/m
/+j/6f/q/+r/6v/o/+r/6//r/+v/7f/t/+3/7f/u//D/8P/w//D/8v/0//T/9f/2//b/
9v/4//n/+v/6//r//P/8//3///8AAAEABgAGAAcACAAIAAoACgAJAA8AEQASABIAEgAV
ABYAGAAcAB8AIgAkACYAKgAuAC8AMQAyADYAOQA7AD4AQABCAEQARwBLAE0AUQBTAFQA
VwBaAFoAWgBdAGAAYABgAGIAYABgAGAAYABgAF4AXQBdAFcAVABSAFIATABJAEYAQgA7
ADYANQAtACcAIwAeABoAFgARAAsACAAEAAEA/v/6//b/9P/v/+v/6f/n/+f/5v/l/+P/
4//g/9//3//e/93/2v/Z/9n/2f/a/9r/2P/Y/9j/1//X/9f/2P/Y/9j/1//V/9f/1//V
/9f/1//Y/9j/2P/X/9f/1//X/9j/2P/W/9T/1v/W/9b/1f/V/9b/1v/U/9P/0v/R/9f/
1//U/w==
         </WaveFormData>
      </LeadData>
      <LeadData>
         <LeadByteCountTotal>10000</LeadByteCountTotal>
         <LeadTimeOffset>0</LeadTimeOffset>
         <LeadSampleCountTotal>5000</LeadSampleCountTotal>
         <LeadAmplitudeUnitsPerBit>4.88</LeadAmplitudeUnitsPerBit>
         <LeadAmplitudeUnits>��V</LeadAmplitudeUnits>
         <LeadHighLimit>2147483647</LeadHighLimit>
         <LeadLowLimit>268435456</LeadLowLimit>
         <LeadID>V3</LeadID>
         <LeadOffsetFirstSample>0</LeadOffsetFirstSample>
         <FirstSampleBaseline>0</FirstSampleBaseline>
         <LeadSampleSize>2</LeadSampleSize>
         <LeadOff>FALSE</LeadOff>
         <BaselineSway>FALSE</BaselineSway>
         <ExcessiveACNoise>FALSE</ExcessiveACNoise>
         <MuscleNoise>FALSE</MuscleNoise>
         <LeadDataCRC32>2490786262</LeadDataCRC32>
         <WaveFormData>
TgBOAE4ATgDk/3z/FP+s/r7+zv7e/u7+Cv8m/0L/Xv90/4j/nP+w/7j/vv/E/8r/zP/O
/9D/0v/V/9j/2//e/9//4P/h/+L/5P/k/+T/5P/l/+b/5//o/+r/6v/q/+r/7P/s/+z/
7P/u/+7/7v/u/+//8P/x//L/9P/0//T/9P/2//b/9v/2//j/+P/4//j/+f/6//v//P//
/wAAAQACAAUABgAHAAgACwAMAA0ADgAQABIAFAAWABkAGgAbABwAIAAiACQAJgAoACoA
LAAuADAAMgA0ADYAOQA6ADsAPAA/AEAAQQBCAEQARgBIAEoASgBKAEoASgBIAEgASABI
AEYARgBGAEYARABCAEAAPgA6ADgANgA0ADEALgArACgAJAAiACAAHgAZABYAEwAQAA0A
CgAHAAQAAAD+//z/+v/3//b/9f/0//H/8P/v/+7/6//q/+n/6P/n/+b/5f/k/+T/5P/k
/+T/5P/k/+T/5P/j/+L/4f/g/97/3v/e/97/3v/e/97/3v/e/97/3v/e/+D/4P/g/+D/
4v/i/+L/4v/i/+L/4v/i/+T/5P/k/+T/5v/m/+b/5v/m/+b/5v/m/+b/5v/m/+b/5v/m
/+b/5v/m/+b/5v/m/+j/6P/o/+j/5v/m/+b/5v/k/+T/5P/k/+T/5P/k/+T/5v/m/+b/
5v/l/+T/4//i/+T/5P/k/+T/4v/i/+L/4v/j/+T/5P/k/+X/5v/m/+b/5v/n/+r/6v/q
/+r/6//r/+v/6//r/+v/7P/s/+r/6v/p/+r/7P/s/+z/6v/p/+j/6P/p/+n/5//n/+X/
5P/l/+P/4v/h/+D/4v/i/+D/3v/b/9r/2v/Z/9n/2f/Z/9n/2f/Z/9n/2P/Y/9n/2f/Z
/9j/2P/Y/9f/1//X/9f/1//X/9f/2P/Y/9r/2v/b/9v/2f/Y/9f/1//X/9f/2v/c/9z/
3//i/+n/AgAmAE0AfQC4AAMBVwGdAdwBDwIlAhAC1gF/AfoAQgCG//X+rf6r/r/+z/7l
/gH/Fv8v/03/bv+I/53/rf+6/8f/z//R/9L/1v/V/9r/3v/f/97/4P/h/+T/5//o/+j/
6f/p/+v/7P/t/+3/7v/u/+7/8P/y//L/8v/1//b/9v/2//b/9v/1//T/9//4//j/+f/4
//r//P/8//3//f/+/wAAAAABAAIAAwAGAAYABgAJAAgACAAJAAoADgAQABAAEQASABMA
FAAWABYAGAAbAB0AHQAgACIAIwAmACgAKgAsACwALgAwADIANQA3ADkAPAA8AD0APgBA
AEUARgBGAEgASgBLAEwATQBNAE0ATQBOAEwASgBKAEoASgBJAEcARwBHAEcARABCAD8A
PQA5ADcANgAyAC8AKwApACcAJgAkACEAHgAbABgAFQASAA8ADgALAAkABwAFAAMAAQAB
AP//AQAAAP///v/9//z/+//7//j/9//2//b/+P/4//f/9//3//f/9//2//b/9v/2//P/
8//z//P/8//z//P/8//z//P/8//z//L/8v/y//L/8v/0//T/9P/0//L/8v/y//L/9P/0
//T/9P/0//T/9P/0//T/9P/0//X/+P/4//j/+f/3//f/9//3//n/+v/6//r/+v/4//j/
+f/6//r/+v/6//j/+P/4//j/+v/6//r/+v/6//r/+v/3//n/+f/4//j/9//3//f/+P/2
//b/9//5//H/8v/z//T/9f/2//b/9v/3//j/+P/4//n/+v/6//r/+v/7//z//P/8//z/
/f/9//3//f//////AAAAAP7//v///wAAAQAAAP///P/8//z//f///////f/8//n/9//3
//b/9v/0//T/9P/0//T/8v/v/+7/7v/t/+3/7f/r/+v/6//r/+3/7P/s/+3/6//r/+r/
6v/s/+v/6//r/+v/6//r/+v/7P/s/+z/7P/t/+3/7f/s/+v/6//r/+v/7P/s/+z/7//4
/wsAJgBKAHsAswD0AD8BjwHTAQoCLQIpAvoBrAFBAaQA6v9G/9n+s/7D/tn+7f4F/yH/
Ov9V/3P/jv+k/7P/xf/U/93/3//f/+D/5v/n/+r/7P/t/+7/8P/x//T/9f/2//b/9//3
//n/+v/7//n/+v/6//r//P/+//7//v8BAAIAAgACAAEAAgACAAIABgAGAAUABQAEAAYA
CAAIAAcABwAIAAoACAAJAAoACwAOAA4ADgARABIAEgATABQAFgAYABgAGQAYABkAGgAc
AB4AIAAjACUAJAAmACcAJwAqACwALgAwADQANgA4ADoAOgA7ADwAPgBCAEMARABGAEcA
SABIAEoATABNAE4ATwBNAE0ATQBOAE4ATABMAEwATABLAEkASQBHAEcARABCAEEAPwA7
ADkAOAA0ADEALQAsACkAJwAkACEAHgAbABgAFQASAA8ADgAMAAsACgAJAAYAAwACAP//
AQAAAP///v/9//z/+//7//z/+//6//r/+v/6//n/+f/4//f/9v/0//b/9v/2//P/8//z
//P/8//z//P/8//z//H/8f/x//D/8P/w//D/8P/w//D/8P/w//L/8v/y//L/8P/w//D/
8P/w//D/8P/w/+7/7v/u/+//8P/w//D/8f/v/+//7//v/+//8P/w//D/8v/w//D/8f/w
//D/8P/w//D/8P/w//D/8P/w//D/8P/y//L/8v/v//H/8f/w//D/7//v/+//8P/v/+7/
7v/v/+//7//w//H/7//v/+7/7v/u/+7/7v/u/+7/7//w/+7/7v/v//D/8v/y//L/8//0
//T/9P/0//f/9//3//f/9//3//j/+P/4//j/+f/6//v/+v/5//b/9f/0//T/9f/1//P/
8v/v/+3/7f/s/+z/7v/u/+7/7v/s/+r/5//m/+b/5f/l/+X/5f/l/+X/5f/j/+L/4v/j
/+X/5f/k/+T/5P/j/+P/4//j/+P/4//j/+T/5P/k/+T/4//j/+P/4v/h/+H/4f/h/+T/
6P/q/+v/7v///yAARgBzAKsA7gA7AYkByQH+ASECHQLqAZ4BLwGOANj/Pv/R/qv+u/7R
/uP+//4b/zD/Sf9r/4r/nP+r/73/zP/R/9H/1f/a/9z/3//g/+L/4//m/+j/6f/s/+v/
7P/s/+3/7//x//L/8//x//L/8v/y//L/9P/0//T/9f/2//b/9v/3//j/+P/4//r/+v/5
//n/+v/8//7//v/9//3//v8AAP7///8AAAEAAgACAAIABQAIAAgACQAKAAoADAAMAA0A
DgAPABAAEgAUABYAGQAbABkAHAAeAB8AIAAiACQAJgAoACoALAAuAC8AMQAzADYAOAA5
ADoAPAA/AEAAQABCAEMAQwBDAEMARABFAEYASABHAEQAQwBCAEIAQQA/AD8APwA/ADwA
OgA5ADcAMwAxADIALgArACcAJAAhAB8AHAAXABQAEQAOAAwACgAIAAgABQADAAEA///9
//v/+//5//n/+P/3//b/9//2//X/9f/0//P/8v/y//L/8v/x//H/8f/x//H/8P/w//D/
8P/t/+3/7f/t/+3/6//r/+v/6//t/+3/7f/s/+r/6v/q/+r/6v/q/+r/6v/q/+r/6v/q
/+r/6v/q/+r/6v/q/+r/6v/o/+j/6P/p/+z/7P/s/+3/6//r/+v/6//r/+z/7P/s/+7/
7P/s/+3/7v/u/+7/7v/s/+z/7P/s/+z/7P/s/+z/7P/s/+z/6f/r/+v/6v/q/+v/6//r
/+z/6P/q/+v/7P/t/+7/7P/s/+3/7v/u/+7/7//w//D/8P/w//H/9P/0//T/9P/1//X/
9f/1//f/9//4//j/9P/0//X/9v/4//j/+P/2//X/9P/0//X/9f/z//L/7//t/+3/7P/s
/+v/6v/p/+j/5//m/+T/5P/k/+P/4//j/+H/4f/h/+H/4//i/+L/4//h/+H/4P/g/+D/
3//f/9//4f/h/+H/4f/i/+L/4v/i/+H/4f/h/+D/3//f/9//3//g/+D/4v/l/+j/9/8O
AC4AWQCNAMgADwFdAaMB2gEFAhUC9AGqAUkBvAAOAGr/6/6p/qf+w/7Z/vP+D/8o/0H/
Xf98/5T/o/+z/8b/z//T/9f/2v/e/+H/4v/k/+X/5v/o/+n/7P/t/+7/7v/v//H/8//0
//X/9f/2//b/9v/2//j/+P/4//n/+v/6//r/+v/6//n/+P/9//7//v////7/AAACAAIA
AQABAAIABAAEAAUABgAHAAgACAAIAAsADAAMAA0ADgAOABAAEAARABQAFQAWABgAGAAa
AB0AHwAfACIAJAAlACYAKAAqACwALgAwADIANAA1ADcAOQA8AD4APwBAAEIARABEAEMA
RABHAEkASwBNAEsASwBLAEwATgBMAEwATABIAEcARQBFAEcARwBEAEIAPwA9ADkANwA2
ADIALwArACgAJQAjACAAHgAcABoAGAATABAADQAMAAkABwAFAAMAAwABAAEA///9//z/
+//6//f/9v/1//X/9P/z//L/8v/w//D/7//v//H/8f/x//D/8P/w//D/7f/t/+3/7f/t
/+3/7f/t/+3/7f/t/+3/7P/q/+r/6v/q/+r/6v/q/+r/6v/q/+r/6v/q/+r/6v/q/+z/
7P/s/+z/7v/u/+7/7//v/+7/7f/t/+v/6//r/+v/7P/u/+//8P/u/+z/7P/t/+7/7v/u
/+7/7v/u/+7/7v/u/+7/7v/u/+7/7v/u/+v/7f/t/+7/7P/s/+z/7P/s/+z/7f/u//D/
8P/x//L/8v/y//L/8//0//T/9P/0//f/9//3//f/9//3//j/+P/0//T/9f/2//r/+v/6
//j/9f/0//T/9f/1//P/8v/v/+//7//u/+7/7P/s/+z/7P/s/+r/5//m/+T/4//j/+P/
5f/l/+X/5f/l/+T/5P/l/+P/4//i/+L/4//j/+T/5f/j/+P/4//j/+T/5P/k/+T/5//n
/+f/5v/l/+X/5f/l/+T/5P/m/+v/7v/1/woAKgBRAH8AtgD7AEkBlQHYAQ8CKQIWAtgB
gwEKAV4ApP8N/7P+pf69/tH+5/4F/yD/Nf9N/3D/kv+l/7H/wv/P/9H/0f/Y/97/3//g
/+T/5//o/+r/6//u/+3/7v/u/+//7//x//L/8//1//b/9v/2//b/+P/4//j/+//8//z/
/P/9//7//v/+//7//v/9//3//P/+/wAAAAABAAEAAgAEAAUABwAJAAsADAAMAAwADwAQ
ABAAEQASABIAFAAUABUAGAAZABoAHAAcAB4AIQAjACMAJgAoACkALAAuADAAMgA0ADYA
OAA6AD0APwBBAEQARgBHAEgASgBNAE4ATgBQAFIAUwBUAFUAVwBXAFcAWABWAFQAVABU
AFIAUQBPAE8ATQBNAEoASABFAEMAPwA9ADwAOAA1ADEAMAAtACsAKAAjACAAHQAaABUA
EgAPAA4ADQALAAkABwAFAAMAAwABAAAA/v/8//r/+//6//n/+f/2//X/9P/0//T/9P/z
//P/8f/x//H/8P/w//D/8P/t/+3/7f/t/+3/7f/t/+3/7f/t/+3/7f/s/+z/7P/s/+z/
7P/s/+z/7P/u/+7/7v/u/+z/7P/s/+z/7v/u/+7/7v/w//D/8P/x//D/8P/w//H/8f/x
//H/8f/x//L/8v/y//D/7v/u/+//8P/w//D/8P/w//D/8P/w//D/8P/w//D/8P/w/+7/
6v/q/+r/6v/q/+z/7P/t/+7/7v/u/+//8P/y//L/8v/z//X/9P/z//L/9P/1//b/9//3
//f/+P/4//T/9P/1//b/+P/4//j/9v/z//L/8v/z//H/7//u/+v/6//r/+r/6v/q/+r/
6v/q/+b/5P/h/+D/4P/f/9//3//h/+H/4f/h/9//3v/e/9//3//f/97/3v/e/93/3f/d
/9//3//f/9//3v/e/97/3v/f/9//3//e/93/3f/d/93/3v/g/+L/4//k//H/CgAsAFUA
hwDEAA8BXQGpAewBFwIlAg4C1gF7AeoAKABo/9/+p/6t/sP+0/7p/gP/HP81/1H/cP+M
/6H/sf/A/8n/zf/P/9L/1P/X/9j/3P/j/+P/5P/k/+b/5//o/+j/6f/n/+n/6v/r/+n/
6v/q/+r/7f/w//H/8v/x//L/8v/y//P/9P/0//T/9v/2//X/9f/2//j/+v/6//v/+//8
//7//v///wAAAQACAAIAAgAFAAYABgAHAAgACgAMAAwADQAQABEAEgAUABQAFgAZABsA
HQAgACIAIwAmACgAKgAsACwALgAwADIANQA3ADkAPAA8AD0APgBAAEQARgBHAEoASgBL
AEwATQBNAE0ATQBOAE4ATABMAEwASgBJAEcARwBFAEUAQgBAAD0AOwA3ADUANAAwAC0A
KQAkACEAHwAcABkAFgATABAADwAMAAkACAADAAEA///9//3/+//7//n/9//2//X/9P/z
//L/8f/x//L/8f/w//D/8P/w/+//7//t/+3/7f/s/+z/7P/s/+n/6f/p/+n/6f/n/+f/
5//n/+f/5//n/+b/6P/o/+j/6P/q/+r/6v/q/+r/6v/q/+r/6v/q/+r/6v/q/+r/6v/q
/+3/7v/v//H/8f/w/+//7//x//H/8f/x/+//8P/w//D/8v/w//D/8f/w//D/8P/w//D/
8P/w//D/8P/w//D/8P/w//L/8f/w/+//7v/u/+7/7//w//D/8P/x//L/8v/y//L/8//2
//b/9v/2//f/9//3//f/9f/1//b/9v/2//b/9//4//j/+P/4//b/9f/0//T/9f/3//X/
9P/x/+//7//u/+7/7v/u/+7/7v/s/+r/5//m/+b/5f/l/+X/5f/l/+X/5f/l/+T/5P/l
/+f/5//m/+b/5f/j/+L/4f/i/+P/5P/l/+X/5P/j/+L/5f/l/+X/5P/j/+P/4//j/+T/
5P/o/+v/7P/1/w4AMABZAIsAxgAPAVsBpQHgARECJwIMAs4BcwHqADIAgP/7/rf+r/7D
/tf+7f4J/yL/Of9V/3b/kP+h/7P/wP/J/83/0f/Y/9z/3f/e/+L/4//i/+T/5f/o/+f/
6P/o/+n/6//t/+7/7//v//D/8P/w//D/8v/y//L/9f/2//b/9v/1//b/9v/2//j/+P/3
//f/+P/6//z//P/7//v//P/+//z//f/+////AAAAAAAAAwACAAIAAwAEAAYACAAIAAkA
CgALAAwADgAQABIAFQAXABUAGAAaABsAHgAgACIAJAAmACgAKgAsACsALQAvADIANAA1
ADYAOAA7ADwAPAA+AEAAQQBCAEMAQQBBAEEAQgBCAEAAQABAAEAAPwA9AD0AOgA5ADUA
MgAyADEALgAtACoAJgAjAB8AGgAXABUAEgAQAA4ADAAKAAcABAABAAAA/f/7//n/9//1
//P/8//x/+//7v/t/+z/6//q/+n/6f/q/+n/6P/o/+j/6P/n/+f/5f/l/+X/5P/k/+T/
5P/h/+P/4//j/+P/4f/h/+H/4f/j/+P/4//i/+L/4v/i/+L/4P/g/+D/4P/g/+D/4P/g
/+D/4P/g/+D/3v/e/97/3v/g/+D/4P/h/+D/4P/g/+H/3//f/9//3//h/+L/4v/i/+L/
4P/g/+H/4v/i/+L/4v/i/+L/4v/i/+D/4P/i/+D/4P/e/97/3v/e/9//4P/i/+T/5P/k
/+X/5v/m/+b/5v/n/+j/6P/o/+j/6//r/+v/6//r/+v/7P/s/+j/6P/p/+r/7P/s/+z/
6v/r/+r/6v/r/+n/5//m/+P/4f/h/+D/4P/g/+D/4P/g/97/3P/Z/9j/2P/X/9f/1//X
/9f/1//X/9X/1P/U/9X/1//X/9b/1v/U/9P/0//T/9P/0//T/9P/1P/U/9T/1P/T/9P/
0//S/9P/0//T/9P/zv/S/9j/2//a/+f/AAAiAEsAfwC8AAcBVwGdAdYBBQIVAvgBsgFT
AcYAEABi/+P+o/6h/rX+x/7h/v/+Gv8z/0v/Zv+C/5P/of+w/73/w//F/8b/yP/J/87/
zv/P/9H/1P/W/9r/2v/a/9n/2f/Z/9v/3P/d/9v/3P/c/9z/3v/g/+D/4P/h/+L/4v/i
/+H/4v/i/+L/5P/k/+P/4//k/+b/6P/o/+f/5//o/+r/6v/r/+z/7f/s/+z/7P/v//D/
8P/x//L/9P/2//b/9//6//v//P/+////AAACAAMAAwAGAAgACQAKAAwADgAQABAAEgAU
ABYAGQAbAB0AIAAiACMAJAAmACkAKgAqACwALgAvADAAMQAvAC8ALwAwADAALgAuAC4A
LQAtACwALQAsACsAJwAkACMAIQAdABsAGgAWABMADwAMAAkABwAEAAEA/v/7//j/9f/y
/+//7v/r/+n/5//l/+P/4f/h/9//3//e/93/3P/b/9r/2f/Z/9j/1//W/9b/1v/W/9X/
1f/X/9f/1//W/9T/1P/U/9H/0f/R/9H/0f/T/9P/0//T/9H/0f/R/9D/zv/O/87/zv/O
/87/zv/O/87/zv/O/87/zv/O/87/zv/N/8z/y//K/8r/yv/K/8v/yv/K/8r/y//N/83/
zf/N/8v/zP/M/8z/zv/M/8z/zf/O/87/zv/O/87/zv/O/87/zP/M/8z/zP/O/87/zv/L
/83/0P/N/8z/y//K/8v/zP/O/9D/zv/O/8//0P/S/9L/0v/T/9T/1P/U/9T/1f/V/9X/
1f/V/9X/1v/W/9L/0v/T/9T/1//Y/9n/2P/W/9T/0//T/9X/0//S/8//zf/N/8z/zP/K
/8r/yv/K/8r/yP/F/8T/xP/D/8P/w//B/8H/wf/B/8P/wv/C/8P/w//D/8L/wv/C/8H/
wf/B/8H/wf/B/8H/wv/C/8L/wv/D/8P/w//C/7//v/+//7//wv/C/8L/x//K/9H/5v8E
ACsAXQCWANcAJwF1AbYB5wH/AeoBsAFdAeAANgCE//n+n/6J/p3+tf7J/uX+AP8X/zH/
UP9s/3//j/+g/6v/r/+x/7j/vP+//8L/xP/D/8T/xv/H/8r/zf/O/87/z//P/9H/0v/T
/9P/1P/U/9T/1P/W/9b/1v/X/9j/2P/Y/9v/3P/c/9z/3P/c/9v/2//e/+D/4v/i/9//
3//g/+L/4v/j/+T/5f/m/+b/5v/p/+z/7P/t/+7/8P/y//L/8//y//P/9P/2//r//P//
/wEAAQAEAAYABwAKAAwADgAQABEAEgATABQAFgAZABwAIAAiACMAJAAmACcAKAAoACoA
LAAtAC4ALwAxADEAMQAyADQAMgAyADIAMAAvAC0ALQAtAC0AKgAoACcAJQAhAB8AIAAc
ABkAFQASAA8ADQAKAAcABAABAP7//f/6//f/9v/z//H/7//t/+n/5//n/+X/4//i/+H/
4P/h/+D/3//f/+D/3//e/97/3v/e/93/3f/f/9//3//e/97/3v/e/9v/3P/d/97/3//f
/9//3//f/9//3//f/97/4P/g/+D/4P/i/+L/4v/i/+L/4v/i/+L/4P/g/+D/4P/i/+L/
4v/i/+P/5P/l/+f/5v/m/+b/5//l/+X/5f/l/+X/5v/m/+b/6P/m/+b/5//o/+j/6P/o
/+j/6v/q/+r/6P/o/+j/6P/q/+r/6//s/+z/7P/t/+7/8P/w//D/8f/y//L/8v/y//P/
8//z//P/8//z//T/9P/0//T/9f/2//r/+v/6//j/9f/0//T/9f/2//X/9f/z//H/8f/w
//D/8P/w//D/8P/u/+z/6f/o/+r/6f/p/+n/6//r/+v/6//p/+j/6P/p/+f/5//m/+b/
6P/n/+f/5//n/+f/5//n/+r/6v/q/+r/6f/p/+n/6P/o/+n/6v/r/+r/6v/s/+3/8P/3
/wwALABTAIEAuAD/AEsBmQHeARMCKwIaAuIBjwEUAWgAsP8X/7v+rf7D/tX+6f4H/yL/
Of9V/3j/lP+p/7n/xv/T/9n/2//e/+L/5//o/+j/6//s/+7/7//y//P/9P/0//X/9//5
//r/+//5//r/+v/6//v//v///wAAAAAAAP///v///wAAAAAAAAQABAADAAMABAAGAAgA
CAAHAAcACAAKAAoACwAMAA0ADAAMAAwADwASABIAEwAUABQAFgAWABcAGQAbAB0AIAAh
ACIAJAAlACUAKAAqACsALAAuADAAMgA2ADgAOgA8AD8AQQBDAEYARgBHAEgASgBPAFAA
UABSAFQAVQBWAFcAWQBZAFkAWgBYAFYAVgBWAFQAUwBRAFEAUQBRAE4ATABJAEcAQwBB
AD4AOgA3ADMALgArACkAJgAjACAAHQAaABYAEgAOAAwACwAJAAcABQADAAEAAQD///3/
/P/7//r/+f/4//f/9//0//P/8v/y//T/9P/z//P/8f/x//H/8P/u/+7/7v/r/+v/6//r
/+v/6//r/+v/6//r/+v/6//q/+z/7P/s/+z/7P/s/+z/7P/q/+r/6v/q/+z/7P/s/+z/
7v/u/+7/7v/u/+7/7v/v//D/8P/w//H/8//z//P/8//x//L/8v/y//L/8P/w//H/9v/y
//L/8v/y//L/8v/y//P/9P/y//L/8//0//b/9v/2//f/+v/6//r/+v/5//n/+f/5//n/
+f/6//r/+P/4//n/+v/+//7//v/8//n/+P/4//n/9//1//T/8f/x//H/8P/w/+//7v/t
/+z/7P/q/+f/5v/m/+X/5f/l/+P/4//j/+P/4//i/+L/4//j/+P/4v/i/+L/4f/h/+H/
4P/f/97/3f/e/97/3v/e/9//3//f/97/3f/d/93/3f/c/97/4P/h/+L/6/8CACIARwB1
ALAA+wBNAZkB2gELAiUCFALcAYsBDgFWAJD/9/6p/qX+vf7N/uH++/4S/yv/Sf9o/4T/
l/+n/7b/w//H/8n/yv/M/9H/2P/W/9f/2P/a/9v/3v/f/+D/4P/h/+H/4//k/+X/5f/m
/+b/5v/o/+r/6v/q/+n/6v/q/+r/6//s/+z/7P/u/+7/7f/t/+7/8P/y//L/8f/x//L/
9P/0//X/9v/3//r/+v/6//3//v/+////AAAEAAYABgAHAAoACwAMAA4ADwAQABIAEwAV
ABgAGgAbAB4AIAAiACQAJAAmACgAKgAtAC8AMQA0ADgAOQA6ADwAQQBCAEIARABGAEcA
SABJAEgARwBGAEYASABGAEYARgBEAEMAQQBBAD8APwA8ADoANwA1ADEALwAtACgAJAAf
ABoAFwAVABIADwAMAAkABgABAP7/+//6//n/9//1//P/7//t/+3/6//r/+r/6f/o/+X/
5P/j/+P/5P/j/+L/4v/i/+L/4f/h/9//3//f/97/3v/e/97/2//d/93/3f/d/9v/2//b
/9v/2f/Z/9n/2P/Y/9j/2P/Y/9r/2v/a/9r/2v/a/9r/2v/c/9z/3P/c/93/3v/f/+D/
4v/i/+L/4//j/+L/4f/h/+H/4f/h/+H/4//k/+T/5P/m/+T/5P/l/+T/5P/k/+b/5P/k
/+T/5P/k/+T/5P/l/+b/6P/o/+n/6v/o/+j/6P/p/+z/7P/s/+z/6//r/+v/6//r/+v/
7P/s/+z/7P/t/+7/8P/w//D/7v/r/+r/6v/r/+v/6f/o/+X/4//j/+L/4v/i/+L/4v/i
/+D/3v/b/9r/3P/b/9v/2//Z/9n/2f/Z/9n/2P/Y/9n/1//X/9b/1v/X/9f/2P/Z/9f/
1//X/9f/2v/a/9r/2v/Z/9n/2f/Y/9f/1//X/9f/2v/Y/9z/3//i//H/DgA0AF8AkwDU
ACUBcwG1Ae4BGwIhAvIBrAFLAbAA7P9C/8/+o/6t/sH+1f7v/gn/Iv87/1f/dP+M/5v/
qf+6/8v/zf/J/8z/0P/T/9T/1v/Z/9r/3P/d/+D/4f/i/+L/4//h/+P/5P/l/+X/5v/m
/+b/5v/o/+j/6P/r/+z/7P/s/+v/7P/s/+z/8P/w/+//7//y//T/9v/2//P/8//0//b/
9P/1//b/9//4//j/+P/7//z//P/9//7/AgAEAAQABQAGAAcACAAKAAwADgARABMAEwAW
ABgAGQAYABoAHAAeACIAJAAmACgAKQArAC0AMAAyADMANAA2ADkAOgA6ADwAPgA/AEAA
QQBBAEEAQQBCAEIAQABAAEAAPgA9ADsAOwA9AD0AOgA4ADUAMwAvAC0AKgAmACMAHwAc
ABkAFwAUABEADgALAAgABQACAP///v/7//n/9//1//X/8//z//H/7//u/+3/7P/t/+z/
6//r/+r/6f/o/+j/6v/q/+n/6f/n/+f/5//m/+j/6P/o/+X/5f/l/+X/5f/l/+X/5f/l
/+X/5f/l/+T/4v/i/+L/4v/i/+L/4v/i/+T/5P/k/+T/4//i/+H/4P/g/+D/4P/g/+D/
4P/g/+H/4v/i/+L/4//h/+H/4f/h/+H/4v/i/+L/5P/i/+L/4//k/+T/5P/k/+T/5P/k
/+T/4//i/+H/4P/m/+T/4v/i/+L/4v/i/+L/4//k/+b/5v/n/+j/5v/m/+b/5//s/+z/
7P/s/+v/6//r/+v/7f/t/+7/7v/q/+r/6//s/+7/7v/u/+z/6//q/+r/6//r/+n/6P/l
/+X/5f/k/+T/4v/i/+L/4v/g/97/2//a/9r/2f/Z/9n/1//X/9f/1//Z/9j/2P/Z/9f/
1//W/9b/2P/X/9f/1//V/9X/1f/V/9j/2P/Y/9j/2f/Z/9n/2P/V/9X/1f/V/9b/3P/g
/9//5P/9/yIASgB5ALEA+gBLAZUB0QEEAh8CEQLWAYYBCwFYAJ7/DP+z/p/+tf7L/uX+
Af8X/zD/Tf9p/4D/kv+l/7f/wv/J/83/zf/O/9L/1f/U/9b/3f/c/97/3//i/+X/5v/m
/+f/5//p/+r/6//p/+r/6v/q/+z/7v/u/+7/7//w//D/8P/x//L/8v/y//T/9P/z//P/
8v/0//b/9v/3//f/+P/6//r/+//8//3/AAAAAAAAAwADAAIAAgACAAYACAAIAAkACgAL
AAwADgAQABIAFQAXABUAGAAaABsAHAAeACAAIgAkACYAKAAqACsALQAvADIANgA3ADgA
OgA9AD4APgBAAEIAQwBEAEUARwBHAEcASABIAEYARgBGAEQAQwBBAEEAQQBBAD4APAA5
ADcAMwAxAC8AKgAmACEAHgAbABkAFgAVABIADwAMAAkABgADAAIA/f/7//n/9//3//X/
9f/z//P/8v/x//D/7//u/+3/7f/s/+v/6v/q/+z/7P/r/+v/6f/p/+n/6P/o/+j/6P/l
/+f/5//n/+f/6f/p/+n/6f/o/+f/5v/k/+b/5v/m/+b/5P/k/+T/5P/i/+L/4v/i/+b/
6P/k/w==
         </WaveFormData>
      </LeadData>
      <LeadData>
         <LeadByteCountTotal>10000</LeadByteCountTotal>
         <LeadTimeOffset>0</LeadTimeOffset>
         <LeadSampleCountTotal>5000</LeadSampleCountTotal>
         <LeadAmplitudeUnitsPerBit>4.88</LeadAmplitudeUnitsPerBit>
         <LeadAmplitudeUnits>��V</LeadAmplitudeUnits>
         <LeadHighLimit>2147483647</LeadHighLimit>
         <LeadLowLimit>268435456</LeadLowLimit>
         <LeadID>V4</LeadID>
         <LeadOffsetFirstSample>0</LeadOffsetFirstSample>
         <FirstSampleBaseline>0</FirstSampleBaseline>
         <LeadSampleSize>2</LeadSampleSize>
         <LeadOff>FALSE</LeadOff>
         <BaselineSway>FALSE</BaselineSway>
         <ExcessiveACNoise>FALSE</ExcessiveACNoise>
         <MuscleNoise>FALSE</MuscleNoise>
         <LeadDataCRC32>2374156625</LeadDataCRC32>
         <WaveFormData>
MAAwADAAMADk/5r/UP8G/xH/HP8n/zL/Rv9Y/2r/fP+L/5r/qf+4/77/wv/G/8r/y//M
/83/zv/Q/9L/1P/W/9f/2P/Z/9r/2v/a/9r/2v/b/9z/3f/e/97/3v/e/97/3//g/+H/
4v/k/+T/5P/k/+b/5v/m/+b/6P/o/+j/6P/o/+j/6P/o/+r/6v/q/+r/7P/s/+z/7P/v
//D/8f/y//X/9v/3//j/+v/6//r/+v/7//z//f/+////AAABAAIABAAGAAgACgAMAA4A
EAASABMAFAAVABYAFwAYABkAGgAdAB4AHwAgACMAJAAlACYAKAAoACgAKAAoACgAKAAo
ACoAKgAqACoAKQAoACcAJgAkACQAJAAkACEAIAAfAB4AGwAaABkAGAAVABIADwAMAAoA
CAAGAAQAAQAAAP///v/9//z/+//6//f/9v/1//T/8//y//H/8P/u/+7/7v/u/+7/7v/u
/+7/7v/u/+7/7v/t/+z/6//q/+r/6v/q/+r/6v/q/+r/6v/q/+r/6v/q/+z/7P/s/+z/
7P/s/+z/7P/u/+7/7v/u//D/8P/w//D/8v/y//L/8v/0//T/9P/0//T/9P/0//T/9v/2
//b/9v/2//b/9v/2//b/9v/2//b/9P/0//T/9P/y//L/8v/y//T/9P/0//T/9P/0//T/
9P/y//L/8v/y//P/9P/1//b/9P/0//T/9f/1//f/9//3//f/9//3//f/9//5//r/+//7
//v//P/8//3//f/9/////////////////wAAAgACAAIAAQAAAAAA/v///////f/8//v/
+f/3//T/9P/z//L/9P/z//L/7//r/+r/6v/p/+n/6f/p/+n/6f/p/+n/6P/o/+j/6P/o
/+b/5v/m/+X/5f/l/+X/5f/k/+T/5f/l/+X/5f/l/+b/5v/l/+X/5f/k/+T/5P/m/+X/
5f/m/+v/BAAlAEkAcQChANsAGwFUAY0BwQHeAcwBlAFGAdEANQCc/zz/E/8M/xT/Iv81
/0T/Uv9k/3v/kf+j/7P/wf/J/9T/2//c/9z/3f/e/+H/5P/m/+b/5v/m/+f/6f/q/+v/
7P/u/+7/7v/u//D/8f/y//L/8f/z//P/8//z//X/9f/1//T/9P/1//X/+P/5//n/9//3
//j/+f/5//v/+f/7//z//P/8//7//v8BAAEAAQADAAEAAQABAAMABQAHAAgACgAJAAsA
CwAMAA8AEAASABMAEwAUABYAFwAaABsAHAAeAB0AHgAfACEAIgAjACQAJgAnACkAKQAr
AC4AMAAwADIAMQAyADMANAA1ADUANQA1ADUANQA1ADYANgA1ADUANQA3ADcANgA1ADQA
NAAzADEAMgAwAC4ALAAtACsAKQAnACMAIAAdABsAHAAaABcAFQATABEAEAAOAA0ACwAL
AAoACwAKAAkACAAHAAYABgAGAAQABAACAAIABQAFAAMAAwABAAEAAQABAAEAAQABAAAA
/f/9//////////////////3//f8AAP7//f/9//3//f/+////AAABAP///////wAAAAAA
AAAAAQADAAMAAwADAAMAAwADAAQABQAGAAcACAAGAAcABwAHAAcABwAIAAgACAAIAAcA
BwAMAAkACQAKAAoACgAKAAoADAAMAAwADAAMAAwADAALAA0ADQANAA4ADwAOAAwACwAM
AAwADgAOAAYACAALAAwADQAOAAwADQANAA8ADwAPABEAEQARABEAEQATABQAFQAVABUA
FgAWABcAFwAXABkAGQAZABsAGwAbABwAHAAcABwAGwAbABwAHQAfAB8AHQAaABkAFQAT
ABIAEgARABAAEAAPABAADQALAAoACAAHAAcABwAHAAcABwAHAAkACAAIAAgABgAGAAYA
BgAGAAUABQAFAAcABwAGAAYABQAFAAUABQAFAAYABgAFAAUABQAEAAQABAACAAEAAwAK
ABsANABTAH0AqwDZABMBTQGGAbkB4QHkAbgBcAESAY8A9/+C/0D/Kf8u/zz/TP9f/3D/
fv+Q/6f/vf/L/9f/4//v//T/9f/0//b/+f/8//v//P/+////AAABAAMAAgACAAIAAgAE
AAQABAAEAAQABQAGAAYABwAJAAkACQAJAAsACwALAAoACgALAAsADAANAA0ACwALAAwA
DQANAA0ACwANAA4ADAAMAA4ADgAPAA8ADwARABEAEQARABMAFAAVABUAFgAVABcAFwAY
ABkAGgAcAB0AHAAcAB0AHQAcAB0AHgAgACQAJgAoACsAKQApACkAKgArAC0ALQAvADAA
MgAyADQAMwA0ADUANgA1ADUANQA1ADUANQA1ADYANgA1ADUANQAzADMAMgAxADAAMAAv
AC0ALAAqACgAJgAlACMAIQAfAB8AHAAZABcAFAASAA8ADQANAAsACgAIAAYAAwACAAAA
AAAAAAAAAAD9//z//P/8//r/+v/4//j/+f/5//f/9//3//f/9//3//X/9f/1//T/8f/x
//P/8//z//P/8//z/+//7//y//D/7//v/+//7//v/+//7//v/+//7//v//D/7v/u/+7/
7//v/+//7//v/+3/7f/t/+7/8P/w//D/8P/w//H/8f/x//H/8f/y//L/9P/0//P/8//0
//H/8f/y//L/8v/y//L/8P/w//D/8P/y//L/8v/x//H/8f/x//L/8v/y//H/8f/x//D/
8f/w//D/8f/x//T/8v/y//L/8v/y//L/8v/w//H/8f/z//P/8//1//X/9f/1//X/9//4
//n/+f/5//r/+v/7//v/+//9//3//f////////8AAAAAAAAAAP///v/+//7///////3/
+v/5//f/9f/0//T/9P/0//X/9f/y/+//7f/s/+z/6//r/+v/6//r/+v/6//p/+j/6P/o
/+r/6v/q/+r/6v/p/+n/6f/p/+n/6P/o/+v/6//r/+v/6f/q/+r/6f/n/+f/5v/m/+j/
6v/r/+v/6v/7/xoAPQBhAI0AvwD3AC8BZgGVAbsBvgGQAUwB7gBpANP/ZP8m/w//Fv8k
/zT/R/9Y/2T/dP+P/6X/sf+9/8v/1f/Y/9n/3P/g/+H/4v/j/+T/5v/n/+j/6f/r/+r/
6v/q/+r/7f/u/+//8P/u/+//8P/w/+//8f/x//H/8f/z//P/8//y//L/8//z//T/9f/1
//P/9f/2//f/9//3//X/9//4//j/+P/6//r/+f/5//n/+//8//3//v8BAAAAAQABAAIA
AQADAAMABAAGAAgACwANAAwADAANAA0ADgAPABAAEgATABQAFQAXABgAGQAaABwAHQAf
AB8AIQAgACIAIgAkACMAJAAlACYAKAApACoAKwAqACkAKAAoACkAKQAqACsAKQApACgA
JwAoACgAJwAlACYAJAAiACAAHwAdABsAGQAVABIADwANAA4ADAAJAAcABwAFAAQAAgD/
//3//f/8//3//P/7//r/+f/4//j/+P/4//j/9v/2//X/9f/z//P/8//z//P/8//x//H/
8f/w/+//7//x//H/7f/t/+3/7f/s/+3/8f/w/+7/7f/s/+v/6//r/+v/6//t/+3/7f/u
/+z/7P/s/+3/7f/t/+3/7f/r/+v/6//s/+3/7v/v//D/7v/v/+//7//v/+//8P/w//D/
8P/v/+//8v/v/+//8P/w//D/8P/w//D/8P/w//D/8P/w//D/7//t/+3/7f/u//D/8P/v
/+//7P/s/+3/7v/v//D/8P/x//H/8//x//H/8//z//P/8//z//X/9v/3//f/9//4//j/
+f/5//n/+//7//v/+f/5//n/+v/8//z//P/7//r/+v/6//v/+//5//b/9f/z//H/8P/w
/+3/7P/s/+v/6//p/+j/6P/o/+f/5//n/+X/5f/l/+X/5//m/+b/5v/k/+T/5P/k/+T/
4//j/+P/4//j/+L/4v/j/+P/4//j/+P/5P/k/+P/4f/h/+D/4P/i/+D/4f/j/+T/7/8E
ACEARwBzAJ0AzwAJAT4BbwGbAbABlAFUAQABiwD5/3z/Lv8J/wb/FP8m/zv/Sv9Y/2r/
ff+T/6P/rf+5/8f/zv/R/9L/1P/X/9j/2f/a/9z/3f/e/9//4f/i/+L/4v/i/+L/4v/i
/+L/5P/l/+b/5v/l/+f/5//n/+f/6f/p/+n/5//m/+b/5f/n/+n/6v/p/+3/7v/v/+//
7//t/+//8P/u/+7/8P/w//H/8f/x//P/8//z//P/9f/2//f/9//4//n/+//7//z/+//8
//7////9//7/AAABAAAAAQACAAQABwAIAAkACwAMAA0ADgAQAA8AEQARABMAEgAUABQA
FgAYABoAHAAeAB4AHQAcABsAHAAdAB4AIAAfAB0AHAAbAB0AHQAcABsAGgAaABkAFwAW
ABQAEgAQAA8ADQALAAkACAAGAAQAAwAAAP7/+//5//f/9f/0//L/8f/v/+//7v/r/+r/
6f/o/+n/6P/o/+j/5P/k/+L/4v/j/+P/4f/h/+H/4f/h/+H/4f/h/+H/4P/f/9//4f/h
/9//3//f/9//3f/d/+D/3v/b/9v/2//b/9v/2//b/9v/2//b/9v/3P/c/9z/3P/d/93/
3f/d/93/3//f/9//4P/g/+D/4P/g/97/3//f/9//4P/h/+P/5P/i/+L/4f/h/+b/4//j
/+T/4v/i/+L/4v/i/+L/4v/i/+L/4v/i/+H/4//j/+L/4v/i/+L/4v/g/+H/4f/j/+X/
5f/n/+f/6f/p/+n/6//q/+v/6//r/+7/7v/v/+//7f/v/+//7//v/+//7//w//T/9P/0
//P/8P/w//D/8f/x/+//7P/r/+v/6f/o/+j/6f/o/+j/5//m/+P/4f/g/97/3f/d/93/
3f/d/93/3f/d/9z/3P/c/9z/3P/c/9z/3v/d/93/3f/d/93/3P/c/93/3f/d/93/3//g
/+D/3//d/93/3P/c/9z/2v/b/93/4P/l//j/FQA5AF8AiwC9APcAMgFpAZ0BvAGuAXYB
KgHHADUAoP88/wv/AP8M/xr/Lf9C/1L/XP9r/4X/of+t/7X/wf/M/8v/zP/S/9f/2P/X
/9r/2v/d/97/3//h/+L/4v/i/+L/4v/i/+L/4v/k/+X/5v/m/+f/6f/p/+n/6f/r/+v/
6//s/+z/7f/t/+7/7//v/+3/7f/u/+//7//v/+3/7//w//H/8v/1//b/9//3//f/+f/5
//n/+f/7//r/+//7//z///8BAAEAAgABAAIABAAFAAcACAAKAAsADAANAA4AEAARABIA
EwAVABgAGQAaABwAHQAfAB8AIQAgACIAIgAkACUAJgAnACgAKgArACwALQArACsAKwAs
ACoAKQApACkAKwArACoAKQAnACYAJAAhACIAIAAeABwAHQAbABkAFwAVABIADwANAAoA
CAAFAAMAAwABAAAA/v////3//f/8//r/+P/2//T/8//y//L/8v/w//D/7v/u/+//7//t
/+3/6//r/+v/6//p/+n/6f/o/+X/5f/n/+f/5//n/+f/5//n/+f/6v/o/+f/5//n/+f/
5//n/+f/5//o/+n/6v/s/+r/6v/q/+v/7f/t/+3/7f/u/+//8P/y//D/8P/w//D/8P/x
//H/8f/z//P/9P/0//L/8v/x//H/9P/x//H/8v/y//L/8v/y//T/9P/0//T/9P/0//L/
7v/w//D/8P/w//D/8f/x//P/8//z//X/9f/2//f/+P/7//v/+//6//n/+//8//7/////
/wEAAQABAAEAAQABAAIAAgACAAIAAQAAAAAAAAABAAEA///8//v/+f/3//b/9v/3//b/
9v/1//L/7//t/+z/7v/t/+3/7f/v/+//7//v/+//7v/u/+7/7P/s/+z/7P/s/+v/6//r
/+3/7f/s/+z/7f/t/+3/7f/r/+z/7P/r/+v/6//q/+r/6P/q/+3/6f/q//X/DAAvAFUA
fwCvAOkAJQFmAaUB1QHmAdIBnAFKAcsAJwCO/zb/Ff8S/xz/LP89/0z/XP9s/4H/l/+r
/7v/yf/V/9r/2//c/97/4f/i/+H/5v/s/+r/6v/q/+v/7P/s/+z/7P/u/+7/7v/u/+7/
7//w//D/8v/1//b/9//1//f/9//3//j/+P/5//n/+P/5//n/9//3//j/+f/5//v/+f/7
//z//P/8//7//v8BAAEAAQADAAMAAwADAAUABAAFAAUABgAJAAsACwAMAA0ADgAQABEA
EQASABQAFQAYABkAGgAcAB0AHgAfACEAIgAjACQAJgAlACcAJwApACwALgAuADAAMQAy
ADMANAAzADMAMwAzADUANQA1ADYANAAzADMAMwAzADMAMgAxADIAMgAxAC8ALgAsACoA
KAAmACMAIAAdAB0AGgAXABUAFgAUABEADwANAAsACgAIAAcABQAFAAQAAQAAAP///v/9
//z//P/8//z//P/6//r/+//7//n/+f/5//n/+f/5//f/9//3//b/9f/1//f/9//z//P/
8//z//H/8f/0//L/8//z//P/8//1//X/9f/1//X/9f/1//b/9v/2//b/9//3//f/9//3
//r/+//8//7//P/8//z//P/+//////////3//f/+//7/AAAAAP////8CAP////8AAAAA
AAAAAAAA/v/+//7//v8AAAAA/v/+//7//v/+//////8BAP////8BAAEAAQABAAEAAwAE
AAUABQAFAAgACAAJAAkABwAJAAkACQALAAsACwAMAAwADAAMAAsACgAKAAoACwALAAkA
BgAFAAMAAQAAAAAA///+//7//f/8//n/9//2//b/9f/1//X/9f/1//X/9f/1//T/9P/0
//T/9P/0//T/8//x//D/7//w//H/8f/y//H/8f/x//H/8//0//T/8//z//P/8v/y//L/
8v/z//X/8v/5/xIAMwBXAIEArwDnAB8BWAGPAcEB3AHGAYoBOgHDACcAmv9E/x3/Fv8e
/zD/Qf9Q/2D/cP+F/5v/r/+9/8n/0//a/9//4v/o/+v/7P/r/+7/7v/t/+7/7//x//L/
8v/y//L/9v/2//b/9v/2//f/+P/4//f/+f/5//n/+f/7//v/+//6//r/+//7//z//f/9
//v//f/+//////////3///8AAAAAAAACAAIAAQABAAEAAwADAAMAAwAFAAYABwAHAAgA
CQALAAsADAAPABAAEgATABEAEgAUABUAGAAZABoAHAAdAB4AHwAhACEAIQAhACIAJQAn
ACcAKQAqACwALAAuADEAMgAzADQAMwAzADMAMwAzADMAMwA0ADYANQA1ADUANAAzADEA
LwAvADAAMAAvACwAKgAoACYAJQAjACEAHwAeABwAGgAZABYAFAARAA8ADQALAAoACAAH
AAUABQAEAAMAAgABAAAA///+//7//v/+//7//P/8//3//f/7//v/+f/5//n/+f/3//f/
9//2//f/9//5//n/9v/1//T/8//y//P/9//2//X/9f/1//X/8//z//P/8//z//P/8//0
//T/9P/0//X/8//z//P/8//z//P/8//0//T/9P/0//T/8v/z//P/8//z//P/9P/0//T/
9P/z//P/9v/z//P/9P/0//T/9P/0//T/9P/2//T/9P/0//T/9P/0//b/9//3//n/+f/5
//v/+//7//v/+//9//z//f/9//3//v/+/////////wEAAQABAP///////wAABAAEAAQA
AwACAAIAAgADAAMAAQD+//3/+f/3//b/9v/1//T/9P/z//L/7//t/+z/7P/r/+v/6//r
/+v/6//r/+v/6v/q/+r/7P/s/+z/7P/q/+n/6f/p/+n/6f/o/+j/6f/p/+n/6f/p/+r/
6v/p/+n/6f/o/+j/4v/m/+v/6//o//P/DAArAE8AeQCnANsAFQFMAYEBrwHEAaoBagEY
AaMADQCI/zj/Ff8O/xr/KP87/1D/YP9w/4P/l/+p/7f/wf/N/9b/2//c/9z/3f/e/+P/
4v/k/+f/6P/p/+v/6//q/+n/6P/s/+z/7P/s/+z/7f/u/+7/7//x//H/8f/x//P/8//z
//L/8v/z//P/9P/1//X/8//1//b/9//3//f/9f/3//j/+P/4//r/+v/5//n/+f/7//v/
+//7//3//v//////AAADAAUABQAGAAUABgAIAAkACwAMAA4ADwAQABEAEgAUABMAFAAV
ABcAGgAbABwAHgAfACEAIQAjACQAJgAmACgAKQAqACsALAAtAC0ALQAtAC0ALQAtAC4A
MAAvAC8ALwAtAC0ALAArACwALAArACkAKAAmACQAIgAfAB0AGwAZABcAFAARAA8AEAAO
AAsACQAHAAUABAACAP///f/9//z//f/8//v/+v/5//j/+P/4//b/9v/0//T/8//z//H/
8f/y//P/9P/1//H/8f/x//D/7//v//H/8f/v/+//7//v/+3/7f/w/+7/6//r/+v/6//t
/+3/7f/t/+v/6//r/+z/7P/s/+z/7f/s/+v/6v/p/+v/6//r/+z/6v/q/+r/6v/s/+3/
7f/t/+v/6//s/+z/7P/s/+v/6//w/+3/7f/u/+7/7v/u/+7/7P/s/+z/7P/u/+7/7v/t
/+3/8P/t/+z/6//q/+z/7f/t/+//7f/t/+//7//x//H/8f/z//T/9f/1//X/9v/2//f/
9//3//n/+f/5//f/9//3//j/+//8//3//f/6//r/+v/7//3/+//4//f/8//x//D/8P/v
/+7/7v/t/+r/5//l/+T/5v/l/+X/5f/j/+P/4//j/+P/4v/i/+L/4v/i/+L/4v/i/+H/
4f/h/+H/4f/g/+D/4f/h/+H/4f/h/+L/4v/h/9//3//e/97/4P/e/9v/3//i/+f/+P8V
ADkAYQCLALsA8wAwAWcBlwGyAaQBcAEoAb8ALwCk/0b/E/8C/wz/Hv8v/0D/UP9g/3H/
h/+d/6v/t//D/8r/z//Q/9L/1//Y/9v/3P/a/9v/3P/d/9//4f/i/+P/5P/k/+T/5P/k
/+L/4//k/+T/5f/n/+f/5//n/+n/6f/p/+r/6v/r/+v/6v/r/+v/6f/t/+7/7//v/+3/
6//t/+7/7P/s/+7/7v/v/+//7//x//P/8//z//X/9P/1//X/9v/1//f/9//4//r//P//
/wEAAQACAAQABQAGAAcACAAKAAgACAAIAAkACwANAA8AEgATABUAFQAXABYAGAAYABoA
GQAaABsAHAAfAB8AHwAfAB8AHwAfACAAIAAfAB8AHwAhACEAIAAfAB4AHgAdABsAGgAY
ABYAFAATABEADwANAAsACAAFAAMAAAD+//v/+f/5//f/9v/0//H/7//v/+7/7f/s/+v/
6v/p/+j/6P/o/+b/5v/k/+T/5f/l/+P/4//l/+X/5f/l/+P/4//j/+L/3//f/+H/4f/d
/93/3f/d/9v/2//e/9z/3f/d/93/3f/d/93/3f/d/93/3f/d/97/3P/c/9z/3f/f/9//
3//f/9//3//f/+D/4P/g/+D/4P/e/9//3//f/+H/4f/i/+L/4P/g/9//3//i/9//3//g
/+L/4v/i/+L/4v/i/+L/4v/i/+P/4//l/+X/5f/n/+f/6f/p/+n/6//q/+v/6//r/+z/
7P/t/+3/7f/v/+//7//x//H/8f/y//T/9P/0//P/8v/y//L/8//1//P/8P/v/+v/6f/o
/+j/5//m/+b/5f/k/+H/3//e/97/3f/d/93/3//f/9//3//d/9z/3P/c/9z/3P/c/9z/
3P/b/9v/2//b/9v/2v/a/9v/2//b/9v/2//c/9z/2//c/93/3f/e/9z/2P/Z/9n/3P/h
//L/EQAzAFsAhwC5APEALgFnAZkBtgGoAXQBKgHDADMAov88/wv/AP8K/xj/Kf88/0r/
Wv9v/4f/m/+r/7f/wf/K/8//0P/Q/9P/2P/X/9b/2v/b/9z/3f/f/+D/4P/g/+D/4v/i
/+L/4v/i/+P/5P/k/+f/6f/p/+n/6P/p/+j/5//o/+j/6f/p/+z/7f/t/+v/7f/u/+//
7//v/+3/7//w//D/8P/y//L/8f/x//H/8//0//X/9v/5//r/+//7//z//f//////AAAB
AAIABAAFAAUABgAIAAkACgALAAwADgARABIAEwAVABgAGQAaABwAGwAdAB0AHwAiACQA
JAAmACkAKgArACwALQAtAC0ALQAtAC0ALQAuACwAKwArACsALQAtACwAKwAqACoAKQAn
ACYAJAAiACAAHwAdABsAGQAVABIADwANAAoACAAFAAMAAQD///7//P/7//n/+f/4//f/
9v/1//T/8//y//L/8v/u/+7/7P/s/+//7//t/+3/7f/t/+3/7f/r/+v/6//q/+f/5//p
/+n/6f/p/+n/6f/n/+f/6v/o/+n/6f/p/+n/6f/p/+n/6f/p/+n/6f/q/+z/7P/s/+3/
7f/t/+3/7f/t/+3/7f/u//D/8P/w//D/8v/z//P/8//z//P/9P/0//L/8v/x//H/+P/2
//T/9P/0//T/9v/3//f/+f/4//f/+P/3//n/+f/5//v//f///wAAAQABAAAAAAD//wEA
AwADAAMAAQABAAEAAgAGAAYABgAFAAIAAgACAAMABQADAAAA///9//v/+v/6//f/9v/2
//X/9P/x/+//7v/u/+3/7f/t/+3/7f/t/+3/6//q/+r/6v/r/+z/7f/u/+7/7f/t/+3/
6//r/+r/6v/r/+v/6//r/+3/7v/u/+3/7f/t/+z/7P/q/+r/6//r/+r/8f8GACUARwBv
AJ8A2QAbAVgBkwHHAeYB2AGiAVgB7QBPAK7/Rv8X/xD/Gv8o/zn/SP9W/2b/ff+V/6n/
t//B/83/1v/b/9z/3P/d/+L/5//m/+b/5//o/+n/6//s/+z/7P/s/+z/7P/s/+z/7v/v
//D/8P/z//X/9f/1//T/9f/0//P/9P/0//X/9f/2//f/9//1//f/+P/5//n/+f/3//n/
+v/6//r//P/8//3//f/9////////////AQADAAUABgAIAAcACQAJAAoACQAKAAwADQAO
ABAAEwAVABQAFQAWABgAGQAaABsAHQAeAB8AIAAiACMAJQAlACcAKgAsACwALgAxADIA
MwA0ADQAMwAyADEAMwAzADMANAA0ADMAMwAzADEAMQAwAC8ALgAuAC0AKwAoACYAJAAi
ACAAHQAaABcAEwAQAA0ACwAIAAYAAwABAAAA//////7/+//5//n/+P/3//b/9f/0//L/
8P/v/+7/7f/u/+3/7v/u/+3/6v/p/+v/6//r/+v/6f/p/+n/6P/n/+f/6f/p/+X/5f/l
/+X/4//j/+b/5P/j/+P/4//j/+X/5f/l/+X/5f/l/+X/5v/m/+b/5v/n/+j/6f/q/+v/
7f/t/+3/7v/s/+z/7P/s/+7/7//v/+//7//v//D/8P/w//D/7//v/+7/7//x//L/8P/w
//D/8P/w//D/8f/x//P/9f/1//f/9//1//X/9f/3//r/+//7//v/+//6//r/+f/5//v/
+//7//3//f/9//7/AgACAAIAAQD+//7//v////3/+//4//f/9//1//T/9P/x//D/8P/v
/+7/6//p/+j/6v/p/+n/6f/p/+n/6f/p/+n/6P/o/+j/5v/m/+b/5v/n/+f/6P/p/+n/
6f/o/+j/6f/p/+n/6f/n/+j/6P/n/+n/6f/o/+j/6P/m/+f/5//q//X/EAA1AF0AhwC5
APUAMQFoAZ8BzQHYAawBagEYAZMA7/9u/yj/D/8Q/xz/Lv9B/1D/YP9y/4f/nf+v/7v/
w//R/97/4f/c/97/4f/i/+P/5P/m/+n/6v/r/+3/7v/u/+7/7v/u/+7/7v/u/+//8f/z
//T/8//1//X/9f/3//n/+f/5//j/+P/5//n/+v/7//v/+f/9//7///////3/+//9//7/
/v/+/wAAAAABAAEAAQADAAEAAQABAAMABAAFAAUABgAFAAcABwAIAAsADAAOAA8ADwAQ
ABIAEwAUABUAFgAYABsAHAAdAB8AHgAfACAAIgAlACcAJwApACoALAAsAC4AMQAyADMA
NAA1ADUANQA1ADUANQA1ADYANgA1ADUANQA3ADcANgA1ADIAMgAxAC8ALAAqACgAJgAj
ACEAHwAdABsAGAAVABMAEgAQAA0ACwAJAAcABgAEAAEA//////7//f/8//v/+v/7//r/
+v/6//j/+P/2//b/9//3//X/9f/z//P/8//z//L/8//0//T/8f/x//P/8//x//H/8f/x
/+//7//y//D/7f/t/+3/7f/t/+3/7f/t/+//7//v//D/7f/s/+v/6//r/+v/6//r/+v/
6//r/+z/6v/q/+r/6v/q/+v/6//r/+v/6//s/+z/7P/s/+v/6//u/+v/6//s/+z/7P/s
/+z/6v/q/+r/6v/u/+z/6v/q/+r/6v/q/+v/6//t/+3/7f/v/+//7f/t/+3/7//x//P/
9P/1//T/9P/1//X/9f/3//f/9//1//X/9f/2//j/+P/4//f/9P/0//T/9f/3//X/8v/x
/+//7f/s/+z/6f/o/+j/5//m/+P/4f/g/+L/4f/h/+H/4P/f/97/3f/f/97/3v/e/9z/
3P/c/9z/3v/d/93/3f/b/9v/2v/a/9v/2//b/9v/3f/e/97/3f/a/9n/1//W/9b/2v/d
/9v/3v/z/xYAOwBhAI0AwQD7ADUBagGZAbcBqgF2AS4ByAAzAJ//PP8K//v+Bv8Y/yr/
Pf9K/1r/cP+F/5X/of+v/73/x//K/83/zP/M/8//0v/R/9D/1v/V/9b/1//Z/9z/3P/c
/9z/3P/c/9z/3P/c/93/3v/e/93/3//f/9//3//h/+H/4f/i/+L/4//j/+T/5f/l/+P/
4//k/+X/5f/l/+P/5f/m/+b/5v/o/+j/6//r/+v/7f/s/+v/6v/r/+3/7//w//L/8f/z
//P/9P/3//j/+v/7//v//P/+////AAABAAIABAAFAAYABwAJAAoACwAMAA4ADwARABEA
EwAUABYAFgAYABkAGgAbABwAHwAfAB8AHwAhACEAIQAiACAAHwAfAB8AIQAhACAAHwAc
ABwAGwAZABgAFgAUABIADwANAAsACQAHAAQAAQD///z/+v/3//X/8//x//D/7v/u/+3/
7v/u/+v/6v/p/+j/5//m/+b/5v/m/+b/5P/k/+X/5f/j/+P/4//j/+P/4//h/+H/4f/g
/9//3//h/+H/4f/h/+H/4f/d/93/4P/e/93/3f/d/93/2//b/9v/2//Z/9n/2f/a/9z/
3P/a/w==
         </WaveFormData>
      </LeadData>
      <LeadData>
         <LeadByteCountTotal>10000</LeadByteCountTotal>
         <LeadTimeOffset>0</LeadTimeOffset>
         <LeadSampleCountTotal>5000</LeadSampleCountTotal>
         <LeadAmplitudeUnitsPerBit>4.88</LeadAmplitudeUnitsPerBit>
         <LeadAmplitudeUnits>��V</LeadAmplitudeUnits>
         <LeadHighLimit>2147483647</LeadHighLimit>
         <LeadLowLimit>268435456</LeadLowLimit>
         <LeadID>V5</LeadID>
         <LeadOffsetFirstSample>0</LeadOffsetFirstSample>
         <FirstSampleBaseline>0</FirstSampleBaseline>
         <LeadSampleSize>2</LeadSampleSize>
         <LeadOff>FALSE</LeadOff>
         <BaselineSway>FALSE</BaselineSway>
         <ExcessiveACNoise>FALSE</ExcessiveACNoise>
         <MuscleNoise>FALSE</MuscleNoise>
         <LeadDataCRC32>3412652673</LeadDataCRC32>
         <WaveFormData>
ZABkAGQAZAA9ABYA7//I/8j/yP/I/8j/z//U/9n/3v/i/+b/6v/u//D/8v/0//b/9P/0
//T/9P/3//j/+f/6//z//P/8//z//P/8//z//P/+//7//v/+//7//v/+//7//v/+//7/
/v8AAAAAAAAAAAIAAgACAAIABAAEAAQABAAEAAQABAAEAAQABAAEAAQABgAGAAYABgAH
AAgACQAKAAsADAANAA4AEAAQABAAEAAQABAAEAAQABIAEgASABIAFQAWABcAGAAZABoA
GwAcAB4AHgAeAB4AIAAgACAAIAAjACQAJQAmACcAKAApACoAKgAqACoAKgAsACwALAAs
AC4ALgAuAC4ALgAuAC4ALgAsACwALAAsACsAKgApACgAJwAmACUAJAAiACAAHgAcABkA
GAAXABYAEwASABEAEAAOAA4ADgAOAAsACgAJAAgABgAGAAYABgAFAAQAAwACAAIAAgAC
AAIAAgACAAIAAgABAAAA///+//7//v/+//7//v/+//7//v/8//z//P/8//7//v/+//7/
AAAAAAAAAAAAAAAAAAAAAAAAAAAAAAAAAgACAAIAAgACAAIAAgACAAQABAAEAAQABAAE
AAQABAAEAAQABAAEAAIAAgACAAIAAgACAAIAAgAAAAAAAAAAAAIAAgACAAIAAgACAAIA
AgABAAAA///+////AAABAAIAAQAAAAEAAQABAAEAAQABAAIAAgACAAMAAwAFAAYABgAE
AAUABQAGAAYABgAHAAgACgAKAAoACwALAAwADAAMAAwACwALAAsACQAKAAoACQAHAAYA
BQAEAAIAAQD///z//v/9//z/+//4//j/9//3//f/9//3//b/9P/1//X/8//z//T/9P/z
//P/8//z//P/8//z//L/8v/y//L/8v/y//L/8v/y//L/8v/y//L/8v/x//H/8f/v/+7/
7//t/+7/+f8KABsALQBAAGAAggCfAMAA5AAAAQQB8wDWAKcAXgASAOD/yf+8/7T/tP+6
/7z/vf/E/87/1v/Y/97/5P/m/+r/7f/t/+//7v/s/+7/8P/x//D/8P/v/+7/8P/w//H/
8f/x//H/8f/x//H/8f/y//L/8v/z//T/9P/0//T/9f/1//P/8v/y//P/9P/2//f/+P/4
//j/9//2//b/9//5//r/+P/5//r/+v/8//z//P/9//v//P/8//z//v///////////wAA
AAABAAAAAgACAAIAAgAEAAUABQAHAAgACQAKAAkACQAKAAwADAANAA4ADwAQABEAEQAT
ABYAFgAWABkAGQAZABkAGQAbABsAGwAbABoAGgAaABsAGwAbABsAGwAdAB8AHwAfAB0A
HQAcABwAGwAbABkAGAAZABgAFQAVABEADwANAAwADAAKAAgACAAEAAMAAwABAAAA////
//7/AAD//////f/9//3//f/8//z/+v/5//n/+P/6//f/9//3//X/9f/3//f/9//3//b/
9f/1//f/9//3//b/9f/1//P/8//1//P/9P/0//X/9f/1//b/9//4//f/9//2//X/9f/1
//X/9f/3//f/9//3//b/9v/2//b/+P/5//n/+f/3//f/9//3//r/+v/6//r/+v/5//n/
+v/6//r/+//7//n/+f/5//n/+f/5//j/+P/4//n/+f/3//n/+v/6//r/+P/4//n/+f/3
//f/+f/5//P/9P/1//b/9//4//j/+f/5//n/+f/5//r/+v/6//v/+//9//7//v/+////
//8AAAAAAAABAAIAAgACAAIAAwAEAAYABQAGAAYABQAGAAcACAAKAAoACQAGAAQAAAD+
//3//f/6//j/+P/3//j/9//0//T/8//z//P/8//z//L/8v/z//P/8f/x//L/8v/x//H/
8f/v/+//7//v//D/8P/w//D/8P/w//D/8P/y//L/8v/y//L/8v/x//H/7//t/+z/6//v
//T/AQASACcAOwBOAGgAiACpAMwA7AD4AOwA0QCuAHcALgDw/87/v/+4/7b/vP/A/8L/
x//O/9b/3P/g/+L/6P/u//D/7//t/+3/8P/y//D/8P/x//H/8v/y//L/8v/y//P/8//1
//X/9f/1//T/8//z//L/9P/1//b/9v/2//b/9//3//f/9v/2//f/+f/6//r/+v/7//z/
/P/8//v/+//8//z/+v/7//z//P/+//7//v//////AAAAAAAAAAABAAEAAQABAAIAAgAD
AAYACAAIAAgABgAIAAkACQAJAAoACwAMAA4ADwARABQAEwATABMAEwAWABcAFwAZABoA
GgAaAB0AHAAdAB4AHwAfAB8AHwAfACIAIgAiACMAIwAjACMAIwAhACMAIwAjACMAIwAi
ACIAIQAhAB8AHgAdABwAGQAZABcAFQATABIAEAAOAAwADAAMAAsACwAJAAYABQAFAAQA
BQAFAAYABQADAAMAAwACAAQAAgABAAEAAgAEAAEAAQABAP////8BAP////////7//f/9
//////8BAAAA//////3//f////3//v/+///////+//7//v/+//7/////////////////
//////////////7//v/+//7/AAABAAEAAQD//////////wAAAAAAAAAAAQABAAIABAAC
AAIAAwADAAMAAwADAAMAAQABAAAAAAACAAMAAwABAAEAAgACAAIAAgACAAMAAwACAAEA
AgABAAMAAgACAAUABAAEAAQAAgACAAIAAgACAAMAAwADAAUABQAGAAYABgAHAAcACQAI
AAgACAAJAAsADAAMAAwACwAMAAwADAAOAA8AEAASABEAEgASABEAEwATABMAFAASABEA
DgAMAAoACAAHAAcACAAGAAYABQAEAAMAAAAAAP/////////////+//7////9//v/+//8
//7//f/9//3//f/9//3//f/8//z//P/8//7//v/+//7//P/8//z//P/6//r/+f/5//n/
+//8//n/9//8/w8AIAAxAEMAWgB2AJQAswDUAPIAAAH0ANsAtgB7ADAA9v/W/8n/xP/C
/8b/zP/O/8//1P/i/+r/7P/u//T/+P/4//n/+f/7//z//P/6//r/+//9//7//v/+//z/
/P/9//3////////////9//3//v/+//7///8AAAAAAAAAAAEAAQABAAAAAAABAAEAAgAC
AAIAAwAEAAQABAADAAMABAAEAAQABQAGAAYABAAEAAQABQAGAAgACQAKAAsACwAKAAkA
CQAKAAoACwAOABAAEAAQAA4AEAARABEAEQASABMAFAAVABUAFgAYABYAFwAYABkAGgAb
ABsAHQAcABwAHAAfACAAIQAiACMAJQAlACUAJQAkACQAJAAlACcAJwAnACcAJgAnACYA
JQAkACUAJQAmACUAJQAjACIAHwAeABsAGwAZABcAFQAUABMAEgARABIADgANAA0ACwAK
AAkACQAIAAgABwAHAAUABQAFAAUABAAGAAQAAwADAAIABAABAAEAAwABAAEAAwABAAEA
AQAAAP////8BAAEA///+//3//f//////AQD///z//P/9//3//P/8//z//P/8//3//f/9
//3//f/9//3//f/9//3//f/9//z/+//6//v//f/+//////////////8AAAAAAAAAAAAA
/////wAAAAAAAAEAAQD////////////////+//7//v///////f/9//7//v/+//7//v//
/////f/8//3//v///wAAAAABAAEAAQABAAEAAgACAAIAAwADAAUABwAIAAkACwALAAwA
DAAMAA8AEAAQABAADgAPABAAEgAVABYAFgAVABUAFQAVABYAFAATABAADgAOAAwACwAL
AAgABgAGAAUABQAFAAMABAADAAMAAwADAAMAAgACAAMAAwABAAEAAgACAAEAAQABAAEA
AQABAAEAAAAAAAAAAAAAAAAAAAAAAAAAAAAAAAAA/v/+//3//f////3//P/7//v/AAAL
ABgAKwA/AFIAagCIAKUAxADkAP4A/gDlAMQAkwBMAAoA5P/R/8b/xP/K/9L/0v/T/9r/
4v/o/+z/7v/y//r//P/7//3//f/+//7//v/+//////8AAAAAAAAAAAAAAQABAAEAAQAB
AAEAAwADAAQABAACAAMABAAEAAIAAgADAAMAAgAAAP////8CAAQABQAGAAcACAAIAAgA
BwAHAAgACAAIAAkACgAKAAoACgAKAAsACwAMAAwADAAOAA8ADwAPAA8AEAAQABEAEAAS
ABIAEgASABQAFQAVABMAFAAVABYAFwAXABgAGgAcAB0AHgAfACAAIQAhACMAIgAiACIA
JQAoACkAKgArACkAKQApACkAKwAsAC0ALwAuAC0ALAArAC0ALwAvAC8AKwArACoAKgAp
ACkAJwAmACUAJAAhACEAIAAfAB4AHgAaABgAFgAWABIAEQARAA8AEAAPAA8ADgAMAAsA
CwAJAAsACwALAAoACgAIAAcABwAHAAgABAADAAQAAwAEAAcABQAFAAUABAADAAMABQAF
AAMAAgABAAEAAwADAAUAAwAAAAAAAQABAAIAAgACAAIAAQABAAAA/////////////wEA
AQABAAEAAgACAAIAAgACAAMAAwADAAEAAQABAAEAAwAEAAUABgAFAAMAAgACAAQABAAF
AAUAAwADAAMAAwADAAMAAgACAAIAAwADAAEAAwAEAAQAAgACAAIAAgACAAMAAwADAAUA
BQAGAAYABgAHAAcACQAKAAoACgALAAsADAAMAAwADQAOAA4ADgANAA0ADQAOABAAEgAT
ABMAEQARABEAEgASABEADgAMAAoACAAHAAcABgAEAAQAAwAEAAMAAAAAAP7//f/8//v/
/f/8//z//f/9//v/+//8//z/+//7//v//f/9//3//f/8//z//P/8//r/+v/6//r//P/8
//z//P/6//r/+f/5//n/9//2//f/9//4/wEAEgAjADUARgBeAHwAnQC+AOIA/gAEAfEA
1gCvAGwAIADu/9P/xv/A/8L/yv/O/9H/0v/W/+L/7P/s/+z/8v/2//P/8//5//z/+v/4
//r/+//7//z//P/8//z//P/9//3/+//7//v/+//9//3//v/+//7///8AAAAAAAAAAAEA
AQADAAIAAgADAAEAAgACAAIAAQACAAIAAgABAAEAAgACAAMABQAHAAgACAAIAAgACQAJ
AAoACgAKAAoACwALAAsADQAOAA4ADwAQABIAEgASABIAFAAVABUAEwAUABUAFgAZABkA
GgAcAB4AHwAgACEAIgAjACMAJQAlACQAIwAlACYAJwAoACkAKgArACwALQAsACwALAAt
AC0ALQAtAC0ALQAvAC8ALwAsACsAKQAoACgAKQAoACgAKQAoACUAJQAjACEAHwAeABoA
GAAWABYAFAATABMAEQASABEAEQAQAA4ADQANAAsACwALAAsACgAKAAgABwAHAAgACgAH
AAcABwAFAAUABwADAAMAAwACAAEAAQADAAMABQAEAAMAAwAFAAUABwAFAAIAAgADAAMA
BAAEAAQABAAGAAcABwAHAAYABQAEAAMABAAFAAYABwAJAAoACwAMAAoACwALAAsACwAL
AAsACwAMAAwADAAMAAwACwALAAwADAAMAA0ADQALAAsACwALAAsACwAKAAoADAANAAsA
BgAIAAgACAAIAAoACwALAAsACwALAAwADAAOAA8ADwARABEAEAAPAA8AEAASABMAFAAT
ABQAFAAUABIAEwAUABYAFQAWABYAFQAVABUAFQAWABQAEwAQAA4ADgAMAAsACwAKAAgA
CAAHAAQAAwAAAAAA//////////8BAAAAAAABAP///f/9//7//v/9//3//f/9//3//f/9
//7//v/+//7//P/8//z//P/6//r/+v/6//r/+v/5//n/9//5//r/9//1//r/BQAWACkA
OwBQAGwAjACxANgA+AAMARABAQHiAK8AYgAUAOr/1//K/8L/xP/K/8j/y//U/9r/3v/m
/+z/8v/2//j/9//3//f/+P/4//j/+v////7//v/9//z/+v/6//v/+//7//v/+//7//v/
+//8//z//f///wEAAgAAAAAAAQABAAEAAAAAAAEAAQACAAIAAgABAAIAAgACAAMAAwAE
AAQABAAFAAYABgAGAAYABgAHAAcACAAIAAgACgALAAsACwALAAwADAANAA4AEAAQABAA
EAASABMAEwAVABYAFwAYABcAFwAYABoAGgAbABwAHQAeAB8AHwAhACQAJAAkACcAJgAn
ACgAKQApACkAKQApACwALAAsAC0AKwArACsAKwArAC0ALQAtACsAKwAqACoAJwAnACUA
JAAjACIAHwAfAB0AGwAZABgAGAAWABQAFAASABEAEQAPABAADwAPAA4ADQALAAoABwAH
AAcABwAGAAgABgAFAAUABAAGAAMAAwAFAAMAAwAFAAEAAQABAAAA/f/9//////8BAAAA
//////3//f////3//v/+/////////wAAAQACAAAAAQABAAEAAQABAAEAAQABAAEAAQAB
AAMABAAFAAYABAAFAAUABQAHAAcABwAHAAcABgAFAAQABgAFAAUABgAEAAQABQAFAAUA
BQAFAAUABQAFAAQABAAGAAgABwAGAAUABAAEAAUABQAFAAUABQAGAAYABgAHAAcACQAK
AAoACgALAAsADAAMAAwADAAMAAsACgALAA0ADwASABMAFAAUABMAEwATABMAFAAUABMA
EAAOAAoACAAHAAcABgAEAAQAAwACAAEA/v/+//3//f/9//3////+//7////9//v/+//8
//7//f/9//3//P/7//r/+f/5//r/+//8//r/+v/6//r//P/8//z//P/8//z/+//7//n/
9//4//n/9f/2/wEAFAAlADcATABkAIIAoQDCAOYAAAECAe0A0ACfAFYADgDi/8//wP+6
/8D/xv/G/8f/zP/W/+D/5P/o/+z/8P/w//H/9f/5//r/+v/6//r/+//6//r/+f/4//j/
+P/5//n/+//7//v/+//7//v//P/8//z//f/+//7//v/+///////9//z//P/9////AAAA
AAAAAQACAAIAAgD/////AAAAAAAAAQACAAIAAgACAAIAAwABAAIAAgACAAYABwAHAAcA
BQAGAAYABwAKAAwADAAMAAoADAANAA0ADQAOAA8AEAARABEAEgAUABIAEwAUABUAFgAX
ABcAGQAcABwAHAAfACAAIQAiACMAIwAjACMAIwAiACIAIgAjACQAJQAmACcAJgAnACYA
JQAlACUAJAAkACEAIQAfAB4AHQAcABkAGQAZABcAFQAUABQAEgAQABAADgANAA0ACwAK
AAkACQAIAAgABwAHAAUABwAHAAcABgAGAAQAAwADAAQABgADAAMAAwABAAEAAwABAAEA
AQAAAP////8BAAEA///+//3//f//////AQD//wAAAAABAAEA/v/+//7//v/8//3//f/9
//3//f/9//3//f/9//3//f/+//7//v/+//7//////////f/9//3//f/+//7//v/+//7/
/f/9//7//v/+///////9//3//f/9//3//f/+//z//P/8//z//P/8/wAAAQABAAEAAQAB
AAIAAgAAAAEAAQADAAQABAAEAAUABQAGAAYABgAHAAgACAAIAAYABwAIAAoACwAMAAwA
CwALAAsACwAMAAwACwAIAAYAAgAAAP/////+//z//P/7//z/+//4//j/9//3//f/9//3
//b/9v/3//X/8//z//T/9f/1//b/9//2//X/9P/z//T/9P/0//T/8v/y//L/8v/y//L/
8v/y//T/9P/z//P/6//v//L/8f/t//L//f8MAB0ALwBEAF4AegCZALgA2gDyAPAA1wC6
AIsARAAAANj/xf+6/7b/uP++/8L/xf/M/9L/2P/e/+T/5v/o/+z/7//v/+//7v/u//D/
8P/x//H/8v/y//L/8P/w//H/8f/z//P/8//z//H/8f/y//L/8v/z//T/9P/0//T/9f/1
//X/9P/0//X/9f/2//b/9v/1//b/9v/2//f/9//4//j/+P/5//r/+v/6//r/+v/7//n/
+v/6//r//P/9//3//f/9//7//v////7/AAAAAAAAAgAEAAUABQAFAAYABwAIAAcABwAI
AAoADAANAA4ADwAQABEAEQATABQAFAAUABcAGAAZABoAGwAbABsAGwAbABwAHAAcAB0A
HgAfACAAIQAgACEAIAAfAB0AHQAcABwAGwAbABkAGAAXABYAEwATABEADwANAAwACgAI
AAYABgAEAAMAAwABAAAA//////7/AAD//////f/7//v/+//6//z/+v/5//n/+P/6//f/
9//4//f/+P/7//n/+f/5//j/9f/1//f/9//3//b/9f/1//X/9f/3//X/8v/y//P/8//0
//T/9P/0//L/8//z//P/9f/1//X/9f/z//P/8//z//T/9P/0//T/8v/z//P/8//z//P/
8//z//T/9P/0//T/9v/1//X/9v/0//T/9f/1//f/9//3//f/9//3//b/9v/2//f/9//1
//X/+P/3//b/9f/0//j/+f/5//n/+f/5//r/+v/6//v/+//9//z//P/8//3///8AAAAA
AAABAAIAAgACAAAAAQACAAQABgAIAAkACQAHAAcABwAIAAgABwAEAAIAAAD+//3//f/8
//r/+v/5//j/9//0//T/9f/1//X/9f/z//L/8v/z//X/8//z//T/9P/z//P/8//z//P/
8//z//L/8v/y//L/8v/y//L/8v/0//T/9P/0//L/8v/x//H/8//x/+7/7//v//L/+f8G
ABkALQA+AFIAcACRALQA1gDuAPIA4QDIAJ0AWgAUAOT/y/+8/7b/uv/A/8L/w//K/9L/
3P/i/+b/6v/u//D/7//v//P/9v/0//b/9v/z//P/9P/0//T/9f/2//j/+f/3//f/9//3
//f/9//4//j/+P/5//r/+v/6//r/+//7//3//P/8//3//P/8//v/+v/8//7///8AAP3/
/f/+//7//P/9//7//v8AAAAAAAABAAMABAAEAAQABAAFAAUABQAFAAYABgAHAAoADAAM
AAwADAAOAA8ADwAPABAAEQASABIAEQARABIAEwAVABcAGQAcAB0AHQAfAB8AHgAdAB8A
HgAfACAAIQAiACMAJAAlACQAJAAkACUAJQAlACUAJQAnACkAKQApACkAKQAoACgAJwAn
ACUAJAAjACIAHwAfAB0AGwAZABgAFgAUABIAEgAOAA0ADQALAAoACQAJAAgABgAFAAUA
AwADAAMAAwACAAQAAgABAAEAAgAEAAEAAQADAAEAAQADAAEAAQABAAAA/f/9////////
//7//f/9//v/+//9//v/+v/6//v/+//8//z//P/8//z//f/9//3/+//7//v/+//9//3/
/f/9//7//v/+//7//v/////////9//3//f/9//7//v/+//7//v/9//3//v/8//z//f/9
//////////7//v/+//7//v/+/////////wEAAQACAAIAAgADAAMABQAFAAQAAwADAAUA
BgAGAAYABQAGAAYABgAIAAkACgAMAA0ADgAOAA0ADQANAA0ADgAQAA8ADAAKAAYABAAD
AAMAAgAAAAAA///+//3/+v/6//n/+f/5//n/+//6//r/+//5//f/9//4//j/9//3//f/
9f/1//X/9f/y//L/8v/y//T/9P/0//T/9v/2//b/9v/3//j/+P/5//f/8//w//H/8f/w
//n/CgAdAC0AQgBaAHYAlwC8AN4A9AD6AOkA0AClAGQAGADk/83/xP++/77/xP/I/8n/
zP/W/+D/5v/q/+7/8P/w//P/9f/1//T/9v/2//T/9f/1//b/9v/2//j/+P/5//n/+f/5
//n/+f/3//f/+P/4//n/+//9//7/+//6//r/+f/7//r/+v/7//3//v/+//7//f/+//7/
/v//////AAAAAAAAAQACAAIAAAAAAAAAAQADAAQABAAEAAQABQAFAAUABwAIAAgACQAI
AAoACgAKAAwADgAPAA8ADwAQABEAEgAVABUAFgAYABgAGQAaABsAGwAbABoAGwAeAB4A
HgAhACQAJQAmACcAKQApACkAKQAoACgAKAApACgAJwAmACUAJgApACoAKwArACsAKgAq
ACcAJwAlACQAIwAiAB8AHwAbABkAFwAWABMAEAANAAwADAALAAsACQAIAAcABwAGAAYA
BQAFAAMAAQABAAEAAAAAAP7//f/9/wAAAgD////////9//3////9//3//f/8//n/+f/7
//v//f/8//v/+//5//n/+//5//r/+v/7//v/+v/6//r/+v/6//v/+//7//v/+//7//v/
/f/9//3//f/8//z//P/8//7/////////AQABAAEAAQAAAAAAAAAAAAAA/////wAABgAE
AAMAAgABAAAAAAABAAEAAQABAAEAAgACAAQABQAFAAcACgAKAAoACwAKAAoACQAIAAkA
CgAKAAoACgALAAwADgARABIAEgARAA8ADwAPABAAEAAPAAwACgAKAAgABwAHAAUAAgAB
AP///v/9//r/+v/7//v/+//7//n/+P/4//n/9//1//X/9v/3//f/+P/5//f/9//3//f/
9P/0//T/9P/0//T/9P/0//b/9v/2//b/9v/2//X/9f/z//H/8P/x/+3/7v/5/wgAGQAp
AD4AWgB8AJ8AwgDkAAABBgH1ANwAtQBuAB4A6v/R/8T/vP+6/8D/wP+//8j/0v/Y/9z/
4P/k/+r/7P/t/+3/7f/s//D/9P/y/+//7//w//D/8P/w//D/8f/x//H/8f/x//H/8f/x
//L/8v/0//X/9v/2//T/9P/1//X/9//2//b/9//1//b/9v/2//f/+P/4//j/9//3//j/
+P/4//n/+v/6//r/+v/6//v/+//8//z//P8AAAEAAQABAAEAAgACAAMAAgAEAAQABAAG
AAgACQAJAAkACgALAAwACwALAAwADgAQABEAEgATABQAFQAVABcAGgAaABoAHQAeAB8A
IAAhACAAHwAeAB0AIAAgACAAIQAjACMAIwAjACEAIwAjACMAIQAhACAAIAAdAB0AGwAa
ABcAFgATABMADwANAAsACgAIAAYABAAEAAQAAwADAAEA/v/9//3//P/+//3//f/7//r/
+f/4//b/9//2//b/9//2//j/9f/1//f/9f/1//f/8//z//P/8v/x//H/8//z//P/8v/x
//H/7//v//H/7//u/+7/7//v//D/8P/w//D/8P/x//H/8f/x//H/8f/x//P/8//z//P/
9v/2//b/9v/0//X/9f/1//X/9f/1//X/+P/4//j/+P/4//f/9//4//b/9v/3//n/9v/2
//b/9v/2//b/9//3//f/+f/5//r/+v/4//n/+f/7//7//v/+/////v/+//3//P///wAA
AAAAAAAAAQACAAQABQAGAAYABQAFAAUABQAGAAQAAwAAAP7//v/8//v/+//4//b/9v/1
//b/9f/y//L/8//z//P/8//z//L/8v/z//L/7//u/+7/7v/t/+3/7f/v/+//7//v/+7/
7v/u/+7/7v/u/+7/7v/s/+z/7P/s/+7/7v/t/+3/7f/p/+j/6f/p/+7/+/8QACEAMQBI
AGYAhgCjAMYA6gD6AOwA1QC6AIMANADy/9D/v/+2/7L/tv+8/7z/vf/I/9D/1v/a/97/
4P/m//D/7//r/+v/7P/s/+z/7P/t/+3/7v/u/+7/7v/u/+//7//v/+//7//v//H/8f/y
//L/8P/x//L/8v/0//T/9f/1//P/8v/y//P/9f/2//b/9v/3//j/+P/4//X/9f/2//b/
9v/3//j/+P/6//r/+v/7//v//P/8//z//v///////////wAAAAABAAIABAAEAAQABAAG
AAcABwAHAAgACQAKAAsACwAMAA4AEAARABIAEwAUABUAFQAXABgAGAAYABsAHgAfACAA
IQAhACEAIQAhACAAIAAgACEAIwAjACMAIwAlACcAJwAnACMAIwAiACIAIAAfABwAGgAb
ABoAFwAXABUAEwARABAAEAAOAAwADAAIAAcABwAFAAQAAwADAAIAAgABAAEA//8BAAEA
AQAAAAAA/v/9//3/AAACAP////////3//f////7///8AAAAA/////wEAAQABAAAA////
//////8BAP///v/+//////8AAAAAAAAAAAAAAQABAAEAAAD///7//f////////////7/
/v/+//7//v///////////////////wAAAAAAAAAAAAD/////AAAAAAAAAQABAAMAAwAD
AAMAAQABAAAAAAAGAAQAAgACAAIAAgACAAMAAwADAAUABQAGAAYABAAFAAUABwAJAAoA
CwANAAsADAAMAAwADwAQABAAEAAOAA8AEAASABMAFAAUABMAEwATABMAFAAWABUAEgAQ
AA4ADAALAAsACgAIAAgABwAEAAMAAAAAAAAAAQACAAMAAgAAAP////8BAP////8AAAAA
///////////////////+//7//v/+/wAAAAAAAAAAAAAAAAAAAAD///7//P/7//v//f8A
AP3/+/8GABkALAA9AE8AZgCEAKIAwwDiAPwAAAHwANcAsABtACIA8P/W/8n/xP/I/9L/
1v/U/9n/5P/q/+7/8P/2//z//v/+/wEAAQD//wAAAgAAAP7/AwADAAQABAAEAAYABgAH
AAcABQAFAAUABQAFAAUABgAGAAYABwAIAAgACAAIAAkACQALAAoACgALAAsADAAMAAwA
CwAMAAwADAANAA0ADgAOAA4ADwAQABAAEQASABMAFQASABIAEQAQABMAFQAWABcAFQAW
ABYAFwAYABoAGgAaABwAHgAfAB8AHwAgACEAIgAjACMAJAAmACYAJwAoACkALAAtAC0A
LwAwADAAMAAzADQANQA2ADcANwA3ADcANwA5ADoAOwA9ADsAOwA7ADsAPQA/AD8APwA7
ADsAOgA6ADcANwA1ADQAMQAwAC0ALQAtACsAKQAoACgAJgAkACQAIgAhACEAHwAgAB8A
HwAeABwAGwAbABkAGQAZABkAGAAZABgAGAAZABgAGgAXABcAGQAXABcAGQAXABcAFwAW
ABUAFQAXABcAGAAYABgAGQAYABcAGAAVABQAFAAVABUAFgAWABYAFgAVABUAFAATABcA
FwAVAA==
         </WaveFormData>
      </LeadData>
      <LeadData>
         <LeadByteCountTotal>10000</LeadByteCountTotal>
         <LeadTimeOffset>0</LeadTimeOffset>
         <LeadSampleCountTotal>5000</LeadSampleCountTotal>
         <LeadAmplitudeUnitsPerBit>4.88</LeadAmplitudeUnitsPerBit>
         <LeadAmplitudeUnits>��V</LeadAmplitudeUnits>
         <LeadHighLimit>2147483647</LeadHighLimit>
         <LeadLowLimit>268435456</LeadLowLimit>
         <LeadID>V6</LeadID>
         <LeadOffsetFirstSample>0</LeadOffsetFirstSample>
         <FirstSampleBaseline>0</FirstSampleBaseline>
         <LeadSampleSize>2</LeadSampleSize>
         <LeadOff>FALSE</LeadOff>
         <BaselineSway>FALSE</BaselineSway>
         <ExcessiveACNoise>FALSE</ExcessiveACNoise>
         <MuscleNoise>FALSE</MuscleNoise>
         <LeadDataCRC32>1828107175</LeadDataCRC32>
         <WaveFormData>
RABEAEQARAAwABwACAD0//H/8P/v/+7/8f/y//P/9P/z//L/8f/w//D/8P/w//D/8P/w
//D/8P/y//L/8v/y//L/8v/y//L/9P/0//T/9P/1//b/9//4//b/9v/2//b/9v/2//b/
9v/2//b/9v/2//f/+P/5//r/+v/6//r/+v/8//z//P/8//z//P/8//z//P/8//z//P/+
//7//v/+////AAABAAIABAAEAAQABAAGAAYABgAGAAYABgAGAAYABwAIAAkACgAMAAwA
DAAMAA4ADgAOAA4AEAAQABAAEAARABIAEwAUABUAFgAXABgAGgAaABoAGgAcABwAHAAc
AB4AHgAeAB4AIAAgACAAIAAeAB4AHgAeABwAHAAcABwAGwAaABkAGAAXABYAFQAUABEA
EAAPAA4ADQAMAAsACgAIAAgACAAIAAgACAAIAAgABgAGAAYABgAFAAQAAwACAAQABAAE
AAQABgAGAAYABgAFAAQAAwACAAQABAAEAAQABQAGAAcACAAGAAYABgAGAAgACAAIAAgA
CgAKAAoACgAKAAoACgAKAAwADAAMAAwADAAMAAwADAAMAAwADAAMAA4ADgAOAA4ADgAO
AA4ADgAOAA4ADgAOAA4ADgAOAA4ADAAMAAwADAAMAAwADAAMAA0ADgAPABAAEAAQABAA
EAAOAA4ADgAOAA8AEAARABIAEAAQABAAEAARABEAEQASABUAFQAVABUAFQAXABkAGQAX
ABcAFwAXABoAGgAbABsAHgAeAB4AHgAdAB8AIAAhAB8AHwAgACAAIAAgACAAHwAfAB0A
GwAaABcAFQAUABIAEwASABEAEQAPAA8ADwAPAA8ADwANAA0ADgAOAA4ADAAMAA0ADQAN
AAsACwALAAoACgAKAAoACgAIAAoACgAJAAkACQAJAAkACQAJAAkACQAJAAgACgAIAAcA
CQAHAAUADAAWACAAJwAvAEAAUwBjAHgAkgCnAK8ApgCZAIYAZQA6ACEAGAAOAAQABAAI
AAQAAgAHAAsACwAGAAgACAAIAAgADAAMAAsACgAIAAgADAAKAAYABgAGAAYABgAGAAcA
CQAJAAgABwAHAAgACAAIAAgABwAIAAgACAAKAAoACwALAAoACgAKAAkACwAKAAoACQAH
AAkACwANAA0ACwALAAwADAAMAAwADQANAA0ADQAPAA8ADwAOAAwADgAQABAAEAAQABAA
EAARAA8AEgATABMAEQARABMAEwAVABUAFQAWABYAFQAWABYAFQAVABUAFgAZABoAGgAb
AB0AHgAeAB8AHQAfACAAIQAhACEAIQAhACIAIgAiACQAJAAkACQAJAAmACYAJgAmACMA
IwAiACEAIQAgAB8AHgAfAB0AHAAbABgAFwAVABMAFAATABEAEQAOAA4ADQAMAAoACgAJ
AAgACgAKAAoACgAJAAkACQAIAAYABgAEAAQABQAFAAMAAwADAAMAAwADAAQABAAEAAMA
AAAAAAAAAAACAAIAAgACAAAAAAAAAP///v/+//7///8AAAEAAgADAAEAAQABAAEAAwAC
AAEAAAABAAEAAQABAAEAAAAAAAEAAwADAAIAAgABAAEAAQAAAAIAAwADAAMAAQAAAAAA
AAACAAIAAQABAAAAAQABAAEAAgABAAAAAAABAAEA/////wIAAgABAAEAAgACAAEAAAAC
AAIAAAAAAPv//P///wAAAQACAAAAAAABAAEAAQACAAMAAwADAAMAAwAFAAUABQAFAAUA
BQAFAAYABgAJAAkACgAKAAoACgALAA0ADAANAA0ADQAPABAAEQASABIAEQAPAA0ACgAI
AAYAAwACAAAA///+///////9//3/+//7//v/+//5//n/+v/6//r/+P/4//n/9//3//f/
9//3//b/9v/2//j/+P/2//j/9v/1//X/9f/3//f/9//3//X/9f/1//T/8v/w/+//7//x
//X/+v8CABAAGQAhADAAQwBXAG4AhACPAIsAfgBxAFoANQASAAEA+v/0//L/9P/0//L/
8v/3//n/+f/2//T/9v/4//j/+P/0//P/9v/2//T/9P/0//T/9P/0//T/9P/0//X/9//3
//b/9f/1//T/9P/0//T/9f/2//b/9v/4//j/+f/5//f/+P/5//n/+v/6//v/+//6//v/
/P/9//v/+f/5//r/+v/6//r/+//7//v/+//9//z//f/9//z//P/+//7//v/+//7//v//
////AgADAAMAAgABAAIAAQABAAEAAQACAAQABQAIAAoACgAJAAgACAAKAAwADQAPAA8A
EAAQABEADwARABIAEwATABMAEwATABQAFAAUABYAFgAWABYAFgAYABgAGAAYABcAFwAW
ABUAFQAUABMAEgATABEAEAAPAAwACwAJAAcABgAFAAMAAwAEAAQAAwACAP7//v/9//z/
/v/+//7//v/7//v/+//6//z//P/6//r/+//7//n/+f/3//f/9//3//j/+P/4//f/9v/2
//b/9v/2//b/9v/2//b/9v/2//X/9P/0//T/9f/z//P/8//z//T/9f/2//f/9//2//X/
9P/1//X/9f/1//P/8v/y//P/9f/1//T/9P/z//P/8//y//L/8//z//P/9f/0//T/9P/0
//T/8//z//L/8//z//P/9P/z//L/8v/1//X/8//z//T/9P/z//P/9P/0//P/8v/y//L/
8P/w//H/8f/z//f/9f/1//T/9P/0//T/9P/0//T/9f/1//X/9v/3//f/9//3//f/+f/5
//n/+f/5//v/+//8//z//f/9//7//v8AAAAAAQADAAIAAwADAAMABAAEAAQABAACAAEA
///9//v/+v/5//f/+P/2//X/9P/z//P/8f/x//H/8f/x//H/7//v//D/8P/u/+z/7P/t
/+//7//v/+//7//u/+7/7v/u/+7/7P/u//D/7//v/+//7f/t/+3/7f/s/+v/6v/o/+r/
7P/r/+n/5f/p//b/AAAGAA8AGwAqADkATQBiAHgAhwCDAHgAZwBMACcABgD3//D/7P/q
/+r/7v/s/+r/7f/z//P/8P/u//D/8P/u/+7/8P/x//D/7v/u/+z/7P/r/+z/7f/u/+z/
7P/t/+//8f/w/+//7//u/+7/7v/u/+//8P/w//D/8P/w//H/8f/x//L/8//z//P/8v/y
//H/8f/z//X/9//1//P/8//0//T/9P/0//X/8//z//P/9f/4//n/+f/4//b/+P/4//j/
9v/2//b/9//5//z//f/9//z/+//8//v/+//7//v//P/9//3///8AAP///////wAAAwAE
AAQABQADAAQABAAFAAUABwAIAAkACwALAAsACwAKAAoACgAMAA4ADgAOAA4ADQAMAAsA
CgAKAAsACwALAAsACgAJAAgABwAFAAQAAwAAAP///f/7//z/+//5//n/+P/4//f/9v/0
//T/8//y//D/8P/w//D/8f/x//H/8P/w//D/7v/u/+//7//t/+3/7f/t/+3/7f/s/+z/
7P/r/+r/6v/q/+r/6P/o/+j/6P/p/+r/6//r/+n/6P/n/+f/5//n/+f/5//n/+f/5//n
/+n/6P/n/+b/5//n/+f/5//l/+T/5P/l/+b/5//n/+j/5//n/+f/5v/m/+f/5//n/+f/
5v/m/+b/6P/o/+f/5//m/+f/5//n/+j/5//m/+b/6P/n/+T/4//k/+T/4//j/+X/5v/m
/+b/4v/i/+P/5P/l/+b/5v/m/+f/5//l/+b/5//n/+f/5//n/+n/6//r/+v/6//r/+v/
7P/s/+//7//w//D/7v/u/+//8f/y//P/8//z//L/8v/y//L/8v/x/+//7f/r/+r/6f/n
/+T/4v/h/+D/4P/h/+D/4f/f/9//3//f/93/3f/e/97/4P/e/97/3//d/93/3f/d/93/
3P/c/9z/3P/c/9r/3P/c/9v/2//b/9v/2//b/9v/2f/Z/9n/2P/Y/9j/1//X/9X/2f/e
/+T/7v/5////DAAdAC0AQABYAG0AcQBmAFkARAAhAP7/6f/g/9j/1v/a/97/2v/Y/9v/
3//f/9z/2P/Y/9z/3P/a/9z/3f/c/9z/2v/Y/9j/1//Y/9n/2v/a/9r/2//d/9v/2v/Z
/9n/2f/a/9v/3P/b/9z/3P/c/9z/3P/d/93/2v/a/9r/2f/c/9z/3f/d/93/3//h/+P/
4f/f/9//4P/g/+D/4P/h/+H/4f/h/+P/5P/l/+X/5P/i/+T/5P/k/+b/5v/m/+f/5v/o
/+j/5//l/+X/5//n/+f/5//n/+j/6f/p/+v/7P/v/+//7//w/+//8P/w//H/7//w//D/
8f/y//X/9//5//j/9//2//X/9//4//n//P/7//r/+f/4//r/+v/6//r/+f/5//j/9//3
//b/9f/0//P/8f/w/+//7//v/+7/7f/r/+n/5v/l/+L/4v/h/+D/4P/g/9//3v/e/97/
3v/e/93/3f/d/9z/2v/a/9j/2P/Z/9n/1//X/9n/2f/Z/9n/2v/a/9r/2f/Y/9j/2P/Y
/9j/2P/Y/9j/1v/W/9b/1f/U/9T/1P/V/9X/1f/V/9X/0//T/9P/0//V/9T/0//S/9P/
0//T/9P/1f/U/9T/1f/T/9P/0v/S/9P/0//T/9L/0//V/9b/1//W/9T/0//S/9P/1P/U
/9X/1P/V/9X/1f/U/9P/0v/S/9X/1f/T/9P/1P/U/9T/1P/U/9T/1P/U/9T/1f/V/9X/
1v/X/9f/1//X/9f/2f/b/9v/2//b/93/3f/e/97/3f/d/97/3v/c/9z/3f/f/+P/5f/m
/+f/5v/m/+b/5v/k/+P/4f/f/9v/2v/Z/9f/2P/W/9X/1P/V/9X/0//T/9L/0f/Q/8//
zf/N/87/zv/O/8z/zP/N/83/zf/N/83/zv/O/8//0P/O/87/zP/O/8z/y//L/8v/zP/N
/87/z//N/83/zf/M/8z/yv/J/8n/x//H/87/2P/i/+v/8f/8/w0AHwA0AEwAYwBrAGIA
VwBIACkAAADl/9r/0v/O/8z/0P/U/9L/z//N/9H/1v/S/8z/zv/Q/8z/zP/R/9L/0P/Q
/9D/0P/Q/9D/0P/Q/87/zv/P/9H/z//O/83/zf/N/87/z//Q/9H/0v/S/9L/0v/S/9P/
0//T/9T/1f/V/9f/1v/W/9X/1P/V/9b/1//V/9P/0//U/9f/2P/Z/9v/2//b/9v/3f/d
/93/3P/a/9j/2v/a/9r/3P/c/9z/3f/b/97/3//f/9//3//h/+H/3//f/9//4P/i/+P/
5v/o/+v/6//r/+z/6//s/+z/7f/t/+7/7v/v/+//8f/y//P/9P/1//b/9//4//j/+P/6
//j/+P/4//j/+P/4//j/+P/1//X/9P/z//T/9P/0//T/8//x//D/7//w/+//7f/r/+r/
6f/n/+f/5v/m/+X/5P/i/+L/4f/g/9//3v/d/9z/3f/d/93/3P/c/9z/2v/a/93/3f/b
/9v/2f/Z/9n/2f/a/9r/2v/Z/9j/2P/Y/9j/2v/a/9r/2v/c/9z/3P/b/9z/3P/c/93/
3f/d/93/3f/f/9//3//f/93/3P/b/9r/3P/d/97/3//g/+D/4f/j/+P/4//i/+L/4//j
/+P/4v/k/+X/5f/l/+P/4v/i/+L/5f/m/+b/5//m/+f/5//n/+f/5//n/+j/6//t/+v/
5v/n/+j/6f/q/+v/7P/u/+//7//w//H/8f/y//P/9P/3//n/+f/5//n//P/9////AAD/
////AAAAAAIAAgADAAUACAAJAAkACQAKAAoACgAKAAoACQAHAAUABAAEAAQAAwADAAIA
AgACAAMAAwABAAEAAwADAAMAAwAEAAUABwAIAAkACAAJAAsACwALAAsACwAMAAwADQAO
ABEAEgARABQAFgAVABUAFQAXABcAFwAXABcAFwAXABYAGAAYABsAGQAXABkAIAAsADYA
PwBJAFgAaQCBAJ4AtADDAMsAxgC5AKQAfQBUAD8AOgAuACYAKAAqACgAKAAtAC0AKwAs
AC4AMAAyADIAMgAyADMANAA0ADIANgA8ADgAOAA4ADgAOAA4ADkAOwA9ADwAOwA7ADwA
PAA8ADwAPwBAAEAAQABAAEAAQQBBAEEAQgBDAEMAQwBCAEIAQQBBAEMARQBHAEcARQBF
AEYARgBGAEYARwBJAEkASQBLAEoASwBLAEoASgBMAEwATABMAEwATABNAEsATgBPAE8A
TwBPAFEAUQBTAFMAUwBUAFMAUwBVAFYAVwBXAFcAWABZAFoAWgBbAF0AXgBeAF8AXQBf
AGAAYQBfAF8AXwBfAGIAYgBiAGQAYgBiAGIAYgBkAGQAZABkAGMAYwBiAGEAXwBeAF0A
XABbAFkAWABXAFQAUwBRAE8ATgBNAEsASwBKAEoASQBIAEcASABIAEgARwBGAEUARABD
AEMAQwBCAEIAQgBAAEAAPwA/AD0APQA9AD0APQA9ADoAOgA6ADkAOAA4ADgAOAA4ADgA
OAA4ADYANgA2ADUANgA2ADYANwA5ADkAOQA5ADcANwA3ADcAOQA4ADcANgA1ADUANQA1
ADYANgA3ADkAOQA5ADgAOAA5ADkAOQA4ADcANwA2ADUANwA2ADYANgA2ADYANQA1ADQA
NQA1ADUANAAzADIAMgAzADYANAA0ADQANAAyADIAMwAzADEAMgAzADMAMwAzADMANQA3
ADcANwA3ADcANwA4ADgAOAA3ADcANgA3ADgAOgA9ADwAPQA9AD0APgA+AD4APgA8ADsA
OQA3ADMAMgAxAC8ALgAsACsAKgApACkAJwAnACUAJQAlACUAIwAjACQAJAAiACAAIAAh
ACEAIQAhACEAIAAeAB0AHAAdAB4AHQAgAB4AHQAdAB0AHQAdAB0AHQAdAB0AHQAcABoA
GAAZABkAFQAVABwAJgAwADkAQQBOAF0AbwCEAJ4AswC3AK4AoQCMAGUAQAArACIAGAAQ
ABQAGAAUABIAFQAXABkAGAAWABgAFgASABQAFgAbABwAGgAYABoAGgAWABYAFgAWABQA
FAAVABcAFwAWABUAFQAWABYAFgAWABUAFgAWABYAFgAWABcAFwAWABYAFgAVABcAFgAW
ABUAEwAVABcAGQAXABUAFQAWABYAFgAWABcAFwAXABcAGQAZABkAGAAWABgAGgAaABoA
GAAYABgAGQAZABwAHQAdABsAGwAdAB0AHwAfAB8AIAAfAB8AIQAiACEAIQAhACIAIwAk
ACQAJQAlACYAJgAnACkAKwAsAC0AKwArACsAKwAqACoAKgAsAC4ALgAuAC4ALAAsACwA
LAAtAC0ALAArACkAKAAnACYAJQAjACIAIQAiACEAHwAdAB4AHQAbABsAGAAYABcAFgAU
ABQAEwASABAAEAAQABAADwAPAA8ADgAOAA4ADAAMAA8ADwANAA0ACwALAAsACwAKAAoA
CgAJAAoACgAKAAoACAAIAAgACAAKAAoACgAJAAgACAAIAAkABwAHAAcABwAHAAcABwAH
AAkACAAHAAYABQAFAAUABQAHAAYABgAHAAcABwAGAAYABQAFAAUABAAEAAUABQAFAAUA
BAAEAAQABAAEAAMAAwAEAAUABQAFAAQAAwAEAAQAAgACAAIAAgACAAQABAAFAAUABQAG
AAcABwAFAAUABQAHAAkACQAJAAkACwALAAwADAALAAsADAAMAAwADAANAA8AEAARABEA
EQASABIAEgASABIAEQAPAA0ACQAIAAcABQACAAAA///+//3//f/7//v/+//7//v/+//5
//n/+v/6//r/+P/4//n/+f/5//n/+f/5//j/+P/4//b/9v/0//b/9v/1//X/9f/3//f/
9//3//f/9//3//b/8P/y//f/9f/x//P/+v8EAAoAEwAdACgAOQBLAGAAeACLAIsAgABz
AGAAPwAaAAUA/v/2//D/8v/2//b/9v/3//v/+f/4//j/9v/2//b/+P/4//f/9v/2//j/
9v/2//b/9v/2//b/9P/0//X/9//3//b/9f/1//T/9P/0//T/9f/2//b/9v/4//j/+f/5
//f/+P/5//n/+f/4//j/9//3//n/+//9//3/+//7//z//P/8//z//f/9//3//f////7/
//////7//v8AAAAAAAACAAIAAgADAAIABAAEAAMAAwADAAUABQAFAAUABQAGAAUABQAH
AAgACwALAAsADAALAAwADAANAA0ADgAOAA8AEQATABQAFQAVABUAFQAVABYAFgAWABgA
GAAYABgAGAAWABYAFgAWABUAFQAUABMAFQAUABMAEgAPAA0ADAALAAgABwAFAAMABAAD
AAEAAQD+//7//f/8//z//P/7//r/+v/6//r/+v/3//f/9//2//b/9v/0//T/9f/1//P/
8//1//X/9f/1//L/8v/y//H/8P/w//D/8P/w//D/8P/w//D/8P/w/+//7P/s/+z/7f/t
/+3/7f/t/+v/6//r/+v/7P/s/+z/7P/p/+n/6f/p/+v/6v/q/+v/6f/p/+j/6P/r/+v/
6//q/+j/6f/p/+n/6//q/+r/6v/q/+r/6f/p/+r/6//r/+v/6v/p/+j/6P/r/+v/6f/p
/+j/6v/p/+j/5//m/+f/6P/q/+v/6f/q/+v/6//r/+v/6//t/+3/7f/t/+3/7//v//D/
8P/x//H/8v/y//H/8P/w//H/8//1//b/9//2//b/9v/2//j/9//1//P/7//u/+3/6//s
/+r/6f/o/+b/5f/i/+H/4//j/+P/4//f/9//4P/g/+L/4P/g/+H/3//f/9//3//f/97/
3v/e/97/3v/c/97/3v/d/93/3f/f/9//3//f/93/3f/d/9z/3v/a/9f/2f/Z/9n/3v/m
//D/+f8BAAoAGQAtAEQAXABvAHMAbgBjAE4ALwAKAPP/6P/e/9j/3P/g/97/3v/f/+H/
4//k/+L/4v/i/+D/3v/g/+H/5P/k/+T/5P/g/+D/4P/g/+D/4v/i/+P/5f/j/+L/4f/h
/+D/4P/g/+D/4f/i/+L/4v/i/+L/4//j/+P/5P/l/+X/4//i/+L/4f/i/+X/6P/r/+f/
5f/l/+b/5v/m/+b/5//n/+f/5//p/+r/6//r/+r/6v/s/+z/7P/s/+z/7P/t/+//8v/z
//P/8//z//X/9f/3//f/9//4//j/9//4//j/+//7//v//P///wAAAAABAAEAAgACAAMA
AQADAAQABQAHAAcABwAHAAgACAAIAAoACAAIAAgACAAKAAoACgAKAAsACwAKAAkACQAI
AAcABgAFAAMAAgABAAAA///9//v/+v/5//f/9//0//T/8//y//L/8v/x//D/7v/u/+7/
7v/v/+//7//u/+7/7v/s/+z/6//r/+n/6f/r/+v/6//r/+r/6v/q/+n/6v/q/+r/6v/q
/+r/6v/q/+j/6P/o/+f/5v/m/+b/5//p/+n/6f/p/+n/6f/p/+n/5//m/+X/5P/k/+X/
5v/n/+f/5v/m/+f/6f/p/+j/6P/o/+f/5v/k/+b/5//n/+f/5//m/+b/5v/m/+b/5f/l
/+b/5//n/+b/5v/m/+b/5v/m/+b/5//n/+f/6P/p/+n/6//r/+v/7f/u/+3/7P/r/+3/
7f/u/+7/7//v//D/8P/w//D/8f/z//T/9f/1//X/9v/2//b/9v/2//X/8//x/+//7v/t
/+v/6v/o/+f/5v/l/+X/4//j/+P/4//j/+P/4//j/+T/5P/i/+D/4P/h/9//3//f/9//
3//e/97/3v/c/9z/2v/c/97/3f/d/93/3f/d/93/3f/e/9//4P/g/97/2v/Z/9f/1//X
/9z/5v/w//n/AwAOAB0AMQBIAGAAcQB1AHAAZwBWADUADgDz/+z/5v/g/97/4v/i/+D/
3//l/+n/5P/i/+L/4P/e/+D/4v/h/+L/5P/i/+D/4v/g/+D/4P/g/+D/4P/h/+P/5f/k
/+P/4//g/+D/4P/g/+L/5P/l/+b/5f/k/+T/4//j/+T/5f/l/+f/5v/m/+X/5f/n/+n/
6//r/+n/6f/q/+r/6v/q/+v/6f/p/+n/6//s/+3/7f/s/+z/7v/u/+7/8P/w//D/8f/v
//L/8//z//P/8//1//X/9//3//f/+P/7//v//f/+/////////wAAAAAAAP////8BAAIA
AgADAAUABwAIAAkACQAJAAkACQAIAAgACAAKAAgACAAIAAgACQAKAAsADAANAA0ADAAL
AAkACAAHAAYABwAFAAQAAwAAAP///f/7//j/9//1//X/9v/2//X/9P/y//L/8f/w//D/
8P/w//D/7//v/+//7v/s/+z/6v/q/+z/7f/s/+3/6//r/+v/6//q/+r/6v/p/+j/6P/o
/+j/6v/q/+r/6v/o/+j/6P/n/+b/5v/m/+f/5//n/+f/5//n/+f/5//n/+j/6P/o/+j/
6f/p/+n/6f/p/+j/6P/p/+v/6//q/+r/6//r/+v/6v/o/+n/6f/p/+v/6v/q/+r/8P/u
/+z/7P/s/+z/7P/s/+3/7f/t/+7/7//v//H/8f/x//P/9//3//f/9//1//X/9v/2//f/
9//4//j/+P/4//n/+//9////AAABAAIAAgACAAIAAgABAP///f/7//r/+f/3//b/9P/z
//L/8//z//H/8f/z//P/8//z//P/8//0//T/8v/w//D/8f/z//P/8//z//T/9P/1//b/
9P/0//L/9P/0//P/8//z//X/9f/1//X/8//z//P/8v/y//L/8f/x/+//7//4/wIACgAP
ABkAKAA7AE8AZAB8AJMAmwCSAIsAfABbADAAFQAKAAAA+P/4//r/9v/y//f/+//7//j/
+P/4//r/+v/6//r/+f/4//r//v/8//r/+v/6//r/+v/6//r/+//9//v/+v/5//n/+v/6
//r/+v/9//7//v/+//z//P/9//3//f/+//////8BAAAAAAD///3///8BAAMAAwABAAEA
AgACAAIAAgADAAMAAwADAAUABAAFAAUABAAGAAgACAAIAAgACAAIAAkACAAKAAoACQAL
AAsADQANAA0ADQANAA4ADwAPABEAEgARABEAEQASABUAFgAWABcAGQAaABoAGwAbAB0A
HgAfAB4AHQAcABsAHgAeAB4AIAAgACAAIAAgACIAIgAiACIAIQAhACAAHwAdABwAGwAa
ABkAFwAWABUAEgARAA8ADQAKAAkABwAHAAgACAAHAAYABAAEAAMAAgACAAIAAgACAAAA
///+//z//v/+//z//P/7//v/+f/5//v/+//7//v/+v/6//r/+f/6//r/+v/6//j/+P/4
//j/9v/2//b/9f/0//T/9P/1//X/9f/1//X/9//3//f/9//5//j/9//2//b/9//4//n/
+//6//r/+//5//n/+P/4//n/+f/5//j/+v/7//v/+//5//j/+P/4//j/+P/7//v/+v/4
//j/+P/4//j/+P/5//n/+//8//3//f/8//v/+v/7//7///8AAAEA/////wAAAAABAAEA
AgACAAQABAAFAAcACAAJAAkACQAIAAgACAAIAAYABQADAAEAAQAAAP///f/6//j/9//2
//X/9f/z//P/9f/1//X/9f/1//X/9v/2//b/9P/0//X/8//z//P/8//0//T/9f/2//j/
+P/2//j/+P/3//f/9//1//X/9f/1//X/9f/1//T/9P/w/+//8f/x//H/+v8GABIAFwAh
ADIAQwBTAGoAhACTAI0AggB7AGQAOQAWAAUA/v/2//L/9P/4//T/8v/5//v/+f/4//j/
9v/4//7//v/4//n/+v/4//j/+P/4//j/+P/4//j/+P/4//n/+//5//j/9//3//f/+P/5
//r/+f/6//r/+v/8//z//f/9//v//P/9//3////+//7//f/9////AQADAAAA/f/8//z/
/v/+//7///////////8BAAAAAQABAAAAAgAEAAQABAACAAIAAgADAAMABgAHAAcABwAH
AAkACQAJAAkACQAKAA0ADQAPABAADwAPAA8AEAARABIAEgATABMAFAAUABUAFwAZABoA
GwAZABkAGQAZABoAGgAaABwAHAAcABwAHAAeAB4AHgAeABsAGwAaABkAFwAWABUAFAAV
ABMAEgARAA4ADQALAAkACgAJAAcABwAEAAQAAwACAAAAAAD///7//P/8//z//P/9//3/
/f/8//z//P/6//r//f/9//v/+//5//n/+f/5//r/+v/6//n/+P/4//j/+P/4//j/+P/4
//j/+P/4//f/9P/0//T/9f/1//X/9f/1//f/9//3//f/9f/0//P/8v/z//P/8//z//P/
8v/y//P/8//z//L/8v/z//P/8//y//L/8//z//P/8f/w//D/8P/y//L/8f/x//L/8//z
//P/8v/x//D/8P/1//T/8//y//H/8P/y//L/8//z//P/9P/1//X/8//z//P/9f/5//n/
+f/5//n/+f/6//r/+//7//z//P/8//z//f///wAAAQABAAEAAAAAAAAAAAACAAEA///9
//v/+v/5//f/9v/0//P/8v/x//H/7//v/+//7//v/+//6//r/+z/7P/u/+z/7P/t/+v/
6//r/+v/7f/s/+z/7P/q/+r/6P/q/+z/6//r/+v/6f/p/+n/6f/o/+f/5v/k/+L/5v/p
/+X/4//p//b/AAAGAA0AGwAqADsATQBkAHoAfwB3AG4AXwBAABcA/P/v/+j/4v/m/+z/
6v/m/+b/7f/t/+n/5v/o/+r/6P/o/+z/6v/n/+j/6P/m/+T/6P/m/+b/5v/m/+b/5v/n
/+n/5//m/+X/5f/m/+b/5v/m/+f/6P/o/+j/6P/o/+n/6f/n/+j/6f/p/+n/6P/o/+f/
5f/n/+n/6//r/+n/6f/q/+z/7P/s/+3/7f/t/+3/7//u/+3/6//o/+n/7P/t/+7/7P/s
/+z/7f/t//D/8f/x//H/8f/z//P/8//z//P/9P/1//X/9//4//f/9//3//j/+//8//z/
/f/7//z//P/9////AQACAAMAAwADAAMAAwAGAAYABgAIAAYABgAGAAYACAAIAAgACAAG
AAUAAwABAAEAAAD///7/+//5//j/9//4//f/9f/z//L/8f/v/+//7v/u/+3/7P/s/+z/
6//q/+j/6P/o/+j/5//n/+f/5v/o/+j/5v/m/+f/5//l/+X/4//j/+P/4//i/+L/4v/h
/+L/4v/i/+L/5P/k/+T/5P/i/+L/4v/h/+D/4P/g/+H/4f/h/+H/4f/g/9//3v/d/+H/
4v/f/w==
         </WaveFormData>
      </LeadData>
   </Waveform>
</RestingECG>
