# Supplementary material for: Detection of Left Atrial Enlargement Using a Convolutional Neural Network-Enabled Electrocardiogram
Source: Front Cardiovasc Med. 2020 Dec 17;7:609976. doi: 10.3389/fcvm.2020.609976 (PMC7773668; doi:10.3389/fcvm.2020.609976)
Supplement: Supplementary file 3 [file Data_Sheet_3.ZIP › normal2/1802018044_11179_0000002O.XML]

<?xml version="1.0" encoding="Windows-1252"?>
<!DOCTYPE RestingECG SYSTEM "restecg.dtd">
<RestingECG>
   <PatientDemographics>
      <PatientID>1802018044</PatientID>
      <PatientAge>69</PatientAge>
      <AgeUnits>Years</AgeUnits>
      <Gender>Female</Gender>
      <PatientLastName>lianghuanzhen</PatientLastName>
   </PatientDemographics>
   <TestDemographics>
      <DataType>Resting</DataType>
      <Site>1</Site>
      <AcquisitionDevice>MAC55</AcquisitionDevice>
      <Status>Unconfirmed</Status>
      <Priority>Normal</Priority>
      <AcquisitionTime>10:15:30</AcquisitionTime>
      <AcquisitionDate>12-15-2015</AcquisitionDate>
      <CartNumber>1</CartNumber>
      <AcquisitionSoftwareVersion>009C</AcquisitionSoftwareVersion>
      <XMLSourceVersion>MAC5000 v1.0</XMLSourceVersion>
   </TestDemographics>
   <RestingECGMeasurements>
      <VentricularRate>77</VentricularRate>
      <AtrialRate>77</AtrialRate>
      <PRInterval>160</PRInterval>
      <QRSDuration>72</QRSDuration>
      <QTInterval>418</QTInterval>
      <QTCorrected>473</QTCorrected>
      <PAxis>38</PAxis>
      <RAxis>7</RAxis>
      <TAxis>6</TAxis>
      <QRSCount>13</QRSCount>
      <QOnset>225</QOnset>
      <QOffset>261</QOffset>
      <POnset>145</POnset>
      <POffset>199</POffset>
      <TOffset>434</TOffset>
      <ECGSampleBase>500</ECGSampleBase>
      <ECGSampleExponent>0</ECGSampleExponent>
   </RestingECGMeasurements>
   <Diagnosis>
      <Modality>Resting</Modality>
         <StatementCount>3</StatementCount>
         <LabelText>12SL Õï¶Ï³ÂÊö</LabelText>
      <DiagnosisStatement>
         <StmtFlag>ENDSLINE</StmtFlag>
         <StmtText>ñ¼ÐÔÐÄÂÉ</StmtText>
      </DiagnosisStatement>
      <DiagnosisStatement>
         <StmtFlag>ENDSLINE</StmtFlag>
         <StmtText>µçÑ¹·ûºÏ×óÐÄÊÒ·Ê´óµÄ×îµÍ±ê×¼£¬²»³ýÍâÊÇÕý³£±äÒì</StmtText>
      </DiagnosisStatement>
      <DiagnosisStatement>
         <StmtFlag>ENDSLINE</StmtFlag>
         <StmtText>ÁÙ½ç ECG</StmtText>
      </DiagnosisStatement>
   </Diagnosis>
   <Waveform>
      <WaveformType>Rhythm</WaveformType>
      <WaveformStartTime>0</WaveformStartTime>
      <NumberofLeads>8</NumberofLeads>
      <SampleType>CONTINUOUS_SAMPLES</SampleType>
      <SampleBase>500</SampleBase>
      <SampleExponent>0</SampleExponent>
      <HighPassFilter>16</HighPassFilter>
      <LowPassFilter>150</LowPassFilter>
      <ACFilter>NONE</ACFilter>
      <LeadData>
         <LeadByteCountTotal>10000</LeadByteCountTotal>
         <LeadTimeOffset>0</LeadTimeOffset>
         <LeadSampleCountTotal>5000</LeadSampleCountTotal>
         <LeadAmplitudeUnitsPerBit>4.88</LeadAmplitudeUnitsPerBit>
         <LeadAmplitudeUnits>¦ÌV</LeadAmplitudeUnits>
         <LeadHighLimit>2147483647</LeadHighLimit>
         <LeadLowLimit>268435456</LeadLowLimit>
         <LeadID>I</LeadID>
         <LeadOffsetFirstSample>0</LeadOffsetFirstSample>
         <FirstSampleBaseline>0</FirstSampleBaseline>
         <LeadSampleSize>2</LeadSampleSize>
         <LeadOff>FALSE</LeadOff>
         <BaselineSway>FALSE</BaselineSway>
         <ExcessiveACNoise>FALSE</ExcessiveACNoise>
         <MuscleNoise>FALSE</MuscleNoise>
         <LeadDataCRC32>204861228</LeadDataCRC32>
         <WaveFormData>
9v/2//b/9v/1//T/8//y//H/8P/v/+7/7P/s/+z/7P/u/+7/7v/u/+3/7P/r/+r/6v/q
/+r/6v/s/+z/7P/s/+r/6v/q/+r/7P/s/+z/7P/q/+r/6v/q/+z/7P/s/+z/7P/s/+z/
7P/s/+z/7P/s/+7/7v/u/+7/7P/s/+z/7P/s/+z/7P/s/+3/7v/v//D/7v/u/+7/7v/u
/+7/7v/u/+z/7P/s/+z/7v/u/+7/7v/s/+z/7P/s/+z/7P/s/+z/7f/u/+//8P/v/+7/
7f/s/+z/7P/s/+z/7P/s/+z/7P/q/+r/6v/q/+z/7f/t/+3/6//q/+r/6v/s/+z/7P/s
/+7/7v/u/+//7//v/+//8P/z//T/9f/2//X/9f/3//r//P/8//z//v/+//7///8BAAIA
AgACAAIAAgACAAAAAAABAAAA/f/6//X/8//x/+7/7f/t/+z/7P/s/+v/6v/p/+n/6f/p
/+n/6f/p/+n/6f/o/+j/6P/o/+j/6P/o/+j/6P/p/+n/6P/q/+r/6v/q/+r/5f/i/+D/
4//r//b/BAAZADMATwBqAJEAvgDqAAcBGQEfARYB+gDLAIkAQwAQAO7/1//N/8v/z//W
/9v/3v/k/+b/6P/v//D/7v/u/+3/7f/r/+v/6//r/+v/6//r/+v/6//r/+z/7P/s/+v/
6//t/+3/7f/t/+7/7v/t/+3/7f/r/+v/7P/s/+7/7v/v//D/7v/u/+7/7v/w//D/8f/x
//H/8f/y//L/9P/0//T/9P/z//T/9P/1//P/8//0//T/9//3//f/+P/5//n/+f/5//3/
/f/9//7//f///////////wAAAAACAAUABgAGAAcABwAHAAYABQAJAAoACgAMAA4ADwAQ
ABEADwAPABEAEgAWABcAGAAZABoAGgAcABwAHgAgACAAIAAhACEAIQAjACMAIwAjACMA
IwAjACMAIwAhACEAIQAfACAAHwAfABsAGgAZABgAFQATABEAEAANAAkACAAFAAMAAgAB
AP///f/5//n/+P/3//T/8//x//H/8//y//H/8f/x//H/8f/x//H/8P/t/+z/7f/u/+7/
7//t/+3/7f/t/+3/7f/t/+3/7f/r/+v/7P/s/+z/7P/s/+r/6v/r/+z/7v/v/+//7f/t
/+7/7v/u/+7/7v/u/+7/7P/s/+z/7v/s/+z/7f/u/+//7//v/+3/7//w//D/8P/w//D/
8f/x/+//7v/u/+3/7f/u/+//8P/x//H/8P/v/+//7//v//D/7v/t/+3/7v/u/+3/7f/t
/+3/7f/t/+z/7v/u/+7/7v/u/+3/6v/r/+z/7f/u/+7/7v/u/+//7f/t/+3/7P/u/+7/
8P/w/+//7v/v/+7/8P/x//H/8f/x//L/8//0//X/9v/3//f/+//+//7//v/8//7//v/+
/wEAAwAEAAQAAgACAAIAAgACAAIAAQAAAPv/+P/1//P/8f/u/+3/7f/u/+7/7v/t/+r/
6f/p/+n/6f/p/+n/6f/p/+n/6P/o/+j/6P/o/+j/6P/o/+j/6f/p/+j/6P/o/+j/5P/o
/+f/4v/g/+X/6//2/wYAHQA7AFUAdACfANAA+AAPASMBKQEWAfgAyQCFADsADADs/9P/
xf/J/8//1v/Z/97/5v/s/+r/7f/u/+z/7P/r/+v/6f/p/+n/6f/r/+v/6//r/+3/7f/u
/+7/7P/r/+v/7f/t/+3/7f/u/+7/7f/t/+3/7f/t/+7/7v/w//D/8f/y//H/8P/v/+7/
8P/w//H/8f/x//H/8v/y//T/9P/0//T/9f/2//b/9//5//n/+v/6//n/+f/5//r/+//7
//v/+//9//3//f/+////AQABAAEAAwAEAAQABgAGAAYABQAFAAgACQAJAAkADAAOAA8A
EgASABMAFAAVABUAFQAXABgAGAAZABoAGwAdAB4AIQAiACEAIgAhACAAJAAlACYAKQAm
ACUAJAAjACUAJQAlACUAJwAnACcAJQAiACEAIQAdABwAGwAaABcAFQATABIADwANAAwA
CQAHAAQAAwABAP///f/9//z/+//6//n/9//3//f/9v/1//X/8f/x//H/8f/0//T/8v/y
//H/8P/u/+3/7//v/+//7//v/+//7//v/+//7f/t/+7/8P/w//D/8P/w//D/8f/y//L/
8//z//H/7//w//D/8P/w//D/8P/w//D/8P/w//L/8P/w//H/8v/1//X/9f/z//P/9P/0
//T/8v/y//P/8//z//T/9v/3//X/9P/z//L/8//z//L/8f/z//P/8//0//T/8//z//T/
8v/x//H/8f/z//P/8//y//L/8v/y//L/8v/z//H/8P/w//D/8P/w//D/8P/w//H/8f/x
//H/8P/y//L/9P/0//L/8v/0//T/8v/z//P/8//2//j/+v/8//v//P/9//3///8CAAIA
AgAAAAIAAgACAAUABwAIAAgABgAGAAYABgAEAAQAAwACAP///P/5//f/9P/w/+7/7f/t
/+7/7//v/+7/7f/t/+3/6//r/+v/6//t/+3/7P/s/+r/6v/q/+r/7P/s/+z/7f/r/+r/
6v/q/+z/6v/m/+X/4v/k/+n/7f/6/woAHwA7AFsAegCdAMwAAgEjAS0BKwEaAfoAxQCB
AD0ADADs/9f/y//H/83/1v/b/97/5v/s/+z/7f/w/+//7v/s/+v/7P/t/+7/7//u/+3/
7P/r/+3/7f/u/+7/8P/v/+//8f/v/+//7//w/+7/7f/t/+3/7f/t/+7/7v/u/+7/7//w
//L/8v/y//L/8P/w//H/8f/x//H/8v/y//L/8v/y//L/8//0//T/9f/3//f/+P/4//n/
+f/5//r/+f/5//n/+f/9//3//f/+//7////+//3///8AAAAAAgAFAAYABgAHAAYABwAH
AAcACQAKAAoADAAOAA8AEAARABMAEwAVABYAGAAZABoAGwAaABoAHAAcAB4AIAAgACAA
IQAhACEAIwAjACMAIwAjACMAIwAjACMAIwAjACMAIQAgAB8AHwAbABgAFwAWABMAEQAP
AA4ACwALAAoABwAFAAIAAQD///3/+f/5//j/9//2//X/8//z//P/8v/x//H/8f/x//H/
8f/w//D/7v/u/+//8P/w//H/8P/v/+7/7f/v/+//7//v/+//7f/t/+7/7P/s/+z/7P/s
/+z/7f/u/+7/7//v/+3/7//w//D/8P/u/+7/7v/u//D/8P/w//L/8P/w//H/8v/x//H/
8f/v/+//8P/w//D/7v/u/+//7//w//D/8f/x//D/8P/w//D/7//v/+7/7f/u/+//8P/y
//D/7//v//D/8P/v/+//7//v/+//7//u/+7/7v/u/+7/8P/x//H/8P/u//D/7f/r/+z/
7v/u/+7/7v/u/+7/7v/v/+//7//v/+7/7v/u//D/8P/w//D/8v/y//T/9f/1//X/9f/2
//f/+P/5//r/+//7//v//v/+//7/AAACAAIAAgADAAUABgAGAAQABAAEAAQAAgACAAEA
AAD9//r/9//1//H/7v/t/+3/7f/u/+//7//s/+v/6//r/+z/7f/u/+//7f/t/+z/7P/u
/+7/7v/u/+3/7P/r/+v/7P/s/+3/7v/s/+r/7P/p/+T/5P/r//f/AgASACkARQBjAIYA
rwDYAPgACwETAQsB9ADSAJkATwAVAPT/3P/J/8H/yf/R/9b/3f/k/+b/6v/s/+3/7v/u
/+7/7f/t/+7/7//w//H/8P/v/+7/7f/v/+//8P/w/+7/7f/t/+//7//v/+//8P/x//H/
8v/z//L/8f/x//D/8P/w//H/8v/y//L/8v/y//L/8v/z//P/9P/1//f/+P/3//b/9f/0
//X/9v/2//f/9//3//j/+P/7//v/+//8//v/+//7//v//f/9//3//v8BAAMAAwADAAMA
BAAEAAYABQAGAAYABwAKAAsACwALAAwADAALAAwAEAARABIAEwAUABUAGAAaABsAGwAb
ABsAHAAcAB4AHgAgACIAIgAiACMAIwAjACUAJAAjACIAIQAhACEAIQAhACEAIQAhAB8A
HgAdAB0AGQAaABkAGAAVABEADwAOAAsACQAIAAUAAwACAAEA///9//n/+f/4//f/+P/3
//X/9f/1//T/8//z//H/8f/x//H/8v/y//D/8P/w//D/7//v/+7/7f/s/+v/7P/t/+7/
7//v/+3/7f/u/+7/7v/u/+7/7v/u/+//8P/w//H/8f/v/+//8P/w//D/7v/u/+7/7v/w
//D/8P/y/+7/7v/v//D/8//z//P/8f/x//L/8v/y//L/8v/z//P/9P/0//X/9f/y//L/
8v/y//P/8//y//H/8f/x//H/8v/0//P/8//0//L/8f/x//H/8f/x//H/8P/y//L/8v/y
//D/8f/x//D/7P/u/+7/7v/u/+7/7//w//H/8//x//H/8f/w//D/8P/y//L/8P/w//L/
8v/y//P/8//z//X/9v/3//j/+P/4//j/9//7//7//v/+//z//v/+//7/AQADAAQABAAG
AAYABgAGAAIAAgABAAAA/f/6//f/9f/1//L/8f/x/+7/7v/u/+3/7P/r/+v/6//t/+3/
7f/t/+3/7f/s/+z/7P/s/+z/7P/q/+r/6v/r/+3/7P/s/+z/5v/q/+r/6f/m/+j/7f/1
/wAAFAAtAEUAXwCAAKsA1AD0AAMBDQEJAfYA0ACVAFEAGwD4/97/z//L/8v/0//c/+H/
4P/k/+z/8P/x//D/7v/u/+3/7f/v/+//7//v/+3/7f/t/+3/7//v//D/8P/u/+3/7f/v
/+3/7f/t/+7/7//v//D/8f/v/+//8P/w//D/8P/x//L/8v/y//L/8v/y//L/8//z//P/
8//0//T/9P/0//T/9P/z//T/9P/1//f/9//4//j/+f/5//n/+v/9//3//f/9//7//f/8
//z//f////////8AAAIAAwAGAAYABgAFAAUACAAJAAkACQALAAwADAAOABAAEQASABMA
EwATABUAFgAYABkAGgAbABwAHAAeAB4AHgAgACAAIAAfAB8AHwAhACMAIwAjACMAIQAh
ACEAIQAjACMAIwAhAB8AHQAcABcAFgAVABQAEQARAA8ADgALAAsACgAHAAUAAAD///3/
+//7//v/+v/5//b/9f/z//P/9f/0//P/8//x//H/8f/x//L/8v/w//D/7//u/+z/6//t
/+3/7f/t/+3/7f/t/+3/7//t/+3/7v/u/+7/7v/u/+7/7v/v//D/8P/x//H/7//v//D/
8P/w//D/8P/w//D/7v/u/+7/8P/v//D/8v/0//P/8//z//H/8f/y//L/8v/y//L/8//z
//T/9P/1//X/8v/y//L/8v/z//P/8v/x//H/8f/x//L/8P/v/+//8P/y//H/8f/x/+//
7//v/+7/8P/w//D/8P/w//H/8f/w//D/8P/v/+//8P/y//D/7v/u/+7/7v/u/+7/7v/u
/+7/7//v/+//7//u/+7/7v/w//D/8P/w//L/8v/y//P/8//z//X/9v/3//j/9//4//n/
+f/9/wAAAAAAAAAAAgACAAIAAwAFAAYABgAEAAQABAAEAAQABAADAAIA/v/6//b/8//0
//L/8v/z//D/8P/w/+//7v/t/+3/7f/r/+v/6//r/+v/6//q/+r/6v/q/+r/6v/s/+z/
7P/t/+v/6v/q/+r/7P/s/+j/5f/i/+b/5//r//j/DAAjADsAVQB0AJ0AzADyAA8BHwEj
AQ4B7AC/AH8AOQAGAOr/1//N/8//1f/a/93/4v/k/+j/7v/v/+7/7v/u/+3/7f/t/+3/
7f/t/+3/7f/t/+3/7f/t/+7/7v/w/+//7//x//H/8f/x//L/8P/v/+//7//v/+//8P/w
//D/8P/x//L/8P/w//D/8P/y//L/8//z//P/8//0//T/9v/2//b/9v/1//b/9v/3//f/
9//4//j/+f/5//n/+v/7//v/+//7//3//f/9//7//f////////8BAAIAAgAEAAUABgAG
AAcABgAHAAcABwAKAAwADQAQABEAEQARABEAEwATABUAFgAYABkAGgAbABoAGgAcABwA
HgAgACAAIAAhACEAIQAjACMAIwAjACMAIwAjACMAIwAhACEAIQAfAB8AHwAgAB0AHAAb
ABoAFwATABEAEAANAA0ADAAJAAcAAgABAP///f/9//3//P/7//j/9//1//X/9//2//X/
9f/x//H/8f/x//L/8v/w//D/8P/w/+//7//v/+//7//v/+3/7f/t/+3/7//t/+3/7v/u
/+7/7v/u/+7/7v/v//D/8P/x//H/7//t/+7/7v/u/+7/7v/u/+7/7v/u/+7/8P/w//D/
8f/y//H/8f/x/+//8P/y//P/9P/y//L/8//z//D/8P/x//H/8v/y//L/8v/x//H/8P/v
//H/8f/x//L/8P/v/+//8P/w/+//7//v//H/8f/x//D/8P/w//D/8P/u/+//7//u//D/
8P/v/+//8v/y//L/8v/w//L/8P/w//D/8P/w//D/8P/w//H/8f/x//H/8P/u/+7/8P/w
//D/8P/y//L/9P/1//X/9f/z//T/9f/2//n/+v/7//v/+//+//7//v///wIAAwAEAAMA
BQAGAAYABAAEAAQABAAFAAYABgAGAAIA/v/6//f/9//0//P/8//x//D/7//t/+7/7f/t
/+3/7f/t/+3/7f/r/+v/6v/q/+z/7P/s/+z/6v/q/+r/6//r/+r/6v/q//D/7v/q/+n/
5v/i/+H/6f/6/woAGwA1AFcAdgCZAMYA8gARASUBLQEiAQQB0wCTAE8AHgD0/9n/z//L
/83/2P/d/+D/5P/m/+r/6//u//D/8P/v/+//7f/t/+3/7f/v/+//7//v/+//7//w//D/
7//t/+z/7f/v/+//7//w//D/7//v/+//8f/x//L/8v/y//L/8//0//L/8v/y//L/8//0
//b/9//1//X/9v/2//T/9P/0//T/9f/2//b/9//3//f/+P/4//v/+//7//z/+//7//v/
+/////////8AAAEAAwADAAMAAQACAAIABAAHAAgACAAJAAgACQAJAAkACwAMAAwADgAS
ABMAFAAVABMAEwAVABYAGgAbABwAHQAdABwAHQAcAB4AIAAgACAAIQAhACEAIwAjACMA
IwAjACMAIwAjACMAIwAjACMAIQAiACEAIQAdABwAGwAaABcAFQATABIADwANAAwACQAH
AAQAAwABAP///f/9//z/+//4//f/9f/1//X/9P/z//P/8//z//P/8//z//L/7//u/+7/
7v/t/+3/7v/v//D/8f/v/+//7//v//H/7//v//D/7v/u/+7/7v/w//D/8f/y//H/8f/w
/+3/7//w//D/8P/u/+7/7v/u/+//8P/x//T/8P/w//H/8v/z//P/8//x//P/9P/0//T/
8v/y//P/8//y//L/8//z//L/8v/y//L/8//z//L/8f/x//H/8f/y//L/8f/x//L/8v/x
//H/8f/x//H/8f/w//D/8P/w//D/8P/x//H/8P/y//L/8f/x//H/8P/v/+7/7v/w//D/
7v/w//D/8P/w/+7/7v/u/+//8P/x//L/8v/x//D/8f/w//H/8v/1//b/9f/1//T/8//1
//b/9//4//n/+v/7//v///8CAAIAAgACAAQABAAEAAIAAwADAAIAAwAEAAUABgAEAAQA
AwACAP///P/5//f/8//w/+//7//u/+7/7v/t/+z/6//r/+v/7f/t/+3/7f/t/+3/7P/s
/+7/7v/u/+7/7P/s/+z/7f/t/+z/7P/s/+r/6v/s/+n/5v/m/+v/9/8GABgAMwBRAG8A
kAC7AOgABgEZASEBGwEAAdIAjQBFABEA8P/W/8f/xf/L/9P/2v/f/+L/5v/q/+z/7//y
//D/8P/v/+//7f/t/+3/7f/v/+//7//v/+//7//w//D/7v/t/+3/7//x//H/8f/y//D/
7//v/+//8P/x//P/9P/y//L/8//0//L/8v/y//L/9P/0//X/9f/z//P/9P/0//b/9v/2
//b/9//4//j/+f/7//v//P/8//v/+//7//z//f/9//3//f////////8AAAEAAwADAAMA
AQACAAIABAAGAAgACQALAAwADQANAA0ADgAOAA0ADgAQABEAEgATABQAFQAYABoAHAAd
AB4AHwAfAB4AHwAeAB4AIAAgACAAIwAjACMAJQAjACMAIwAjACUAJQAlACUAJQAlACUA
IwAiACEAIQAdABoAGQAYABUAEwARABAADQANAAwACQAHAAYABQADAAEA/f/9//z/+//8
//v/+f/5//j/9v/0//P/8//z//P/8//0//T/8v/y//T/9P/z//P/8f/x//H/8f/v/+//
7//v/+//7f/t/+7/8P/w//D/8P/u/+7/7//w//L/8//z//H/8f/y//L/8v/0//T/9P/0
//P/8v/x//L/8v/y//P/9P/3//f/9//1//P/9P/0//T/8v/y//P/8//y//L/8//z//L/
8v/y//L/9P/1//X/9f/0//P/8v/y//L/8f/x//L/8v/x//H/8f/z//P/8//y//L/8v/y
//L/8P/v/+//8P/y//D/8P/w//D/8P/w//D/8f/x//H/8f/w//H/8v/1//b/9P/0//b/
9v/0//X/9f/1//P/9P/1//b/+P/6//z//f/9/wAAAAAAAP7/AAAAAAAAAgAFAAcACAAG
AAYABgAGAAMAAgAAAP7/+f/2//P/8f/y//D/8P/x//D/8P/w/+//7P/r/+v/6//t/+3/
7f/t/+v/6//q/+r/6v/q/+r/6v/r/+z/7f/v/+7/7P/r/+r/6v/q/+r/6f/s//D/8f/9
/w4AIgA5AFMAbQCSAMEA5AD4AAMBAQHxANwAsABpACsABwDq/9D/x//L/9X/2f/e/+P/
6P/o/+r/7P/x//L/8P/w/+//7//v/+//7//v/+3/7f/t/+3/7//v//D/8P/w/+//7//x
/+//7//v//D/8P/v/+//7//x//H/8v/y//D/8P/x//L/9P/0//T/9P/0//T/9f/1//P/
8//0//T/9P/0//T/9P/3//j/+P/5//n/+f/6//r/+f/5//n/+v/9//3//f/9//7//f/8
//z//v8BAAIAAwABAAIAAgAEAAUABgAGAAcACgALAAsACwALAAwADAAOABAAEQASABMA
EwATABUAFgAWABcAGAAZABwAHAAeAB4AHgAgACAAIAAfAB8AHwAhACEAIQAhACEAIQAh
ACEAIQAhACEAIQAfABwAGwAbABcAFgAVABQAEQANAAsACgAHAAYABgAEAAMAAAD///3/
+//5//n/+P/3//b/9f/z//P/9f/0//P/8//v/+//7//v//D/8P/u/+7/7P/s/+v/6//t
/+3/7f/t/+//7//v/+//8f/v/+//8P/u/+7/7v/u/+3/7P/s/+z/7v/v/+//7f/t/+7/
7v/u/+//8P/x//L/8P/w//D/8v/u/+7/7//w//P/8//z//H/7//w//D/8P/y//L/8//z
//L/8v/z//P/8P/w//D/8P/x//H/8P/v//H/8f/x//L/8v/x//H/8v/y//H/8f/x/+//
8f/x/+7/8P/u/+7/7v/u/+7/7v/u/+//8f/x//H/8P/u/+7/8P/w//L/8v/0//T/9P/1
//X/9f/0//T/9P/0//f/+P/5//n//f8AAAAAAAD+/wAAAAAAAAAAAQABAAAAAgACAAIA
AgD+//7//f/8//n/9v/z//H/7//s/+v/6//s/+z/7P/r/+r/6f/p/+n/6v/r/+z/7f/t
/+3/7P/s/+v/6v/p/+j/6v/q/+r/6//q/+j/5//m/+j/6v/m/+X/5v/o//P/BQAWACoA
QQBdAH8ApADHAOYA+gADAfsA5wDEAI4ATQAbAPn/4P/S/83/0f/X/93/4v/l/+j/6P/s
/+7/7f/s/+7/7v/t/+3/7f/t/+3/7f/t/+3/7f/t/+//7//w//D/8P/v/+//8f/w/+//
7v/u//D/7//v/+//8P/x//P/9P/z//L/8v/y//D/8P/w//D/8P/w//H/8f/y//P/9f/2
//T/9P/0//T/9//4//j/+f/4//f/9//2//n/+f/5//r/+//7//v/+//9//3//f/+////
AQABAAEAAQACAAIABAADAAQABAAFAAcACQAKAAsACwAMAAwADgASABMAFAAVABMAEwAV
ABYAGAAZABoAGwAcABwAHgAeAB4AIAAgACAAIQAhACEAIwAjACMAIwAjACMAIwAjACMA
IQAhACEAHwAcABsAGwAXABgAFwAWABMADwANAAwACQAJAAgABQADAAAA///9//v/+f/5
//j/9//3//f/9v/3//X/9P/z//P/8f/x//H/8f/y//L/8P/w//L/8v/x//H/8f/x//H/
8f/x//H/8f/x//H/7//v//D/8P/w//D/8P/w//D/8f/y//D/8f/x/+//7//w//D/8P/y
//L/8v/y//D/8P/w//L/8P/w//H/8v/z//P/8//x//H/8v/y//L/8v/y//P/8//y//L/
8//z//D/8P/w//D/8v/z//P/8//x//H/8f/y//L/8f/x//L/8P/v/+//7//x//H/8f/w
//D/8P/w//D/8P/x//T/8v/y//L/8v/w//D/8P/x/+//7//v/+7/8P/w//L/8v/y//L/
9P/0//T/9f/1//X/8//0//X/9v/3//j/+f/5//3/AAAAAAAA/v8AAAAAAAABAAMABAAE
AAQABAAEAAQAAgACAAEAAAD///z/+f/3//P/8P/v/+//7v/u/+7/7f/u/+3/7f/t/+v/
6//r/+v/7f/t/+z/7P/q/+r/6v/q/+r/6v/q/+v/6//q/+r/6v/q/+r/6P/n/+b/6P/t
//f/BgAUACkAQwBhAIQArwDYAPQACQEXAQ8B9ADOAJkAVQAfAPz/5P/V/83/z//X/9z/
3//m/+7/8P/w//P/8v/x//D/7v/t/+3/7f/t/+3/7//v/+//7//t/+3/7v/u/+//7//w
//P/8v/x//D/8P/y//H/8f/x//H/8f/y//L/8P/w//H/8v/0//T/9P/0//T/9P/1//X/
9f/1//b/9v/4//j/+P/4//j/+P/3//f/+f/5//r/+v/7//v/+//8//z/+//6//n//P/9
//7/AAD//wEAAQABAAEAAgACAAQABwAIAAgACQAJAAkACAAHAAsADAAMAA4AEAARABIA
EwAVABUAFwAYABgAGQAaABsAHAAcAB4AHgAgACIAIgAiACEAIQAhACMAJQAlACUAJQAj
ACMAIwAjACMAIwAjACEAIAAfAB8AGwAaABkAGAAVABUAEwASAA8ACwAKAAcABQAAAP//
/f/7//r/+//7//v/+P/3//X/9f/z//L/8f/x//H/8f/x//H/8v/y//D/8P/y//L/8f/x
//H/8f/x//H/8//z//P/8//y/+//7v/u/+7/7v/u/+7/8P/w//H/8v/x//H/8P/t/+7/
8P/x//L/8P/w//D/8P/w//D/8P/y//L/8v/z//T/9P/z//L/7//x//L/8v/y//L/8v/z
//P/8v/y//P/8//w//D/8P/w//P/8//y//H/8f/x//H/8v/0//P/8//0//T/8//z//P/
8//z//P/8v/y//L/8v/y//L/8//z//L/8P/w/+//7//0//T/8v/y//L/8v/y//D/8P/w
//H/8f/x//H/8P/w//D/8v/y//P/9P/3//j/9v/3//f/9//3//j/+f/6//v//P/9//3/
/f8AAAAAAAACAAQABAAEAAMABQAGAAYACAAIAAgACAAIAAgABwAGAAUAAgD///3/+f/2
//X/9f/0//T/9P/z//L/8f/x//H/7//v/+//7//v/+//7v/u/+7/7v/u/+7/7v/u/+7/
7//x//D/8P/w/+z/7v/w//H/7P/o/+n/7//8/w4AHwA1AFMAcgCXAMQA7gALARsBJQEe
AQIB2QCbAFEAHAD4/9//0f/P/9X/2v/h/+j/8P/0//L/8f/0//b/9v/1//X/8//z//P/
8//z//P/8//z//P/8//0//T/9P/z//P/9f/1//X/9f/2//b/9f/1//X/9//3//j/+P/4
//j/+f/6//j/+P/4//j/+P/4//n/+f/7//v//P/8//z//P/8//z/+//8//z//f/9//3/
/v/+/////////wAAAwADAAMAAwADAAMAAwAEAAUABwAHAAcABwAIAAgACgALAAwADAAN
ABAAEQARABEAEQASABIAFAAYABkAGgAbABkAGQAbABwAIAAhACIAIwAkACQAJgAmACQA
JgAmACYAJwAnACcAKQAqACsALAAtACsAKwArACsALQAtAC0AKwAqACkAKQAlACQAIwAi
AB8AGwAZABgAFQAUABQAEgARAAwACwAJAAcABQAFAAQAAwACAAEA/////////v/9//3/
+f/5//n/+f/6//r/+P/4//j/+P/3//f/+P/5//r/+//6//n/+P/3//j/9//4//r/+f/4
//f/9v/2//b/9//4//j/+f/5//f/9f/2//b/9v/3//j/+f/6//j/+P/4//r/+P/4//n/
+v/7//v/+//5//n/+v/6//r//P/8//3//f/6//r/+//7//r/+v/6//r//f/9//z/+//7
//v/+//8//r/+f/5//r//P/7//v/+//5//n/+f/4//n/+v/7//z//v/9//n//P/6//r/
+v/6//z//P/8//3/+//7//v/+v/8//z//v/+//3//P/9//z//f///wAAAQADAAQABQAG
AAUABgAHAAcACQAMAAwADAAMAA4ADgAOAA8AEQASABIAEgASABIAEgAOAA4ADQAMAAoA
CAAGAAUAAQD+//3//f/6//r/+v/5//j/9//3//f/9f/1//X/9f/3//f/9v/2//b/9v/2
//b/+P/4//j/+f/3//b/9v/2//b/9v/0/+//7v/w//X//f8IABgAMQBNAGUAggCtAOAA
DAElATMBNQEiAQQB0wCNAEkAHAD8/+X/1//T/9f/5P/p/+z/9P/8//7////6//r/+v/5
//n/+//7//v/+//7//v/+//7//v/+//8//z//P/7//v//f/7//v/+//8//z/+//7//v/
/f/9//7//v8AAAAAAQACAAAAAAAAAAAA/v/+//////8AAAEAAwAEAAIAAgACAAIAAwAE
AAQABQAFAAUABgAGAAcABwAHAAgACwALAAsACwALAAsACwAMAA8AEQARABEADwAQABAA
EgARAA==
         </WaveFormData>
      </LeadData>
      <LeadData>
         <LeadByteCountTotal>10000</LeadByteCountTotal>
         <LeadTimeOffset>0</LeadTimeOffset>
         <LeadSampleCountTotal>5000</LeadSampleCountTotal>
         <LeadAmplitudeUnitsPerBit>4.88</LeadAmplitudeUnitsPerBit>
         <LeadAmplitudeUnits>¦ÌV</LeadAmplitudeUnits>
         <LeadHighLimit>2147483647</LeadHighLimit>
         <LeadLowLimit>268435456</LeadLowLimit>
         <LeadID>II</LeadID>
         <LeadOffsetFirstSample>0</LeadOffsetFirstSample>
         <FirstSampleBaseline>0</FirstSampleBaseline>
         <LeadSampleSize>2</LeadSampleSize>
         <LeadOff>FALSE</LeadOff>
         <BaselineSway>FALSE</BaselineSway>
         <ExcessiveACNoise>FALSE</ExcessiveACNoise>
         <MuscleNoise>FALSE</MuscleNoise>
         <LeadDataCRC32>1203586385</LeadDataCRC32>
         <WaveFormData>
/P/8//z//P/+//7//v/+//z//P/8//z/+v/6//r/+v/6//r/+v/6//r/+v/6//r/+P/4
//j/+P/6//r/+v/6//n/+P/3//b/+P/4//j/+P/2//b/9v/2//f/+P/5//r/+P/4//j/
+P/6//r/+v/6//r/+v/6//r/+P/4//j/+P/6//r/+v/6//z//P/8//z/+v/6//r/+v/8
//z//P/8//n/+P/3//b/+f/6//v//P/6//r/+v/6//j/+P/4//j/+//8//3//v/8//r/
+P/2//b/9v/2//b/+P/4//j/+P/3//b/9f/0//b/9v/2//b/9P/3//j/+P/6//v/+//7
//3///8AAAEA//8AAAIAAgACAAIAAQABAAIABgAJAAsADAANAA4ADwAMAAsACQAHAAYA
BgAHAAcACAAHAAQABAACAP///f/7//r/+f/4//n/9f/1//T/9P/z//H/7//t/+//7//w
//D/7//v/+//7v/u/+7/7v/u//H/8f/x//H/7//v/+//7//w//H/8f/y//L/8P/0//H/
8f/5/wEACAAMABsAKAAyADoASQBbAHEAgACIAIIAawBNADsAMQAoAB4AEAACAPn/9P/z
//H/8P/u/+3/7f/y//b/9P/1//X/9f/0//P/8f/w//D/8P/v/+//8P/x//L/8//y//H/
8P/v//H/8f/x//H/8f/x//H/8v/y//H/8P/v//D/8f/y//P/8//z//P/8//z//T/9P/z
//P/8//z//P/9P/0//T/9f/1//T/8//y//X/9f/2//b/9v/0//T/9//3//f/9//3//n/
+v/7//z//P/8//z//P/9//z/+//5//v/+//8//3//v/+//7/AQABAAAAAAABAAEAAAAA
AAEAAQABAAMABQAGAAcACAAJAAcACAAJAAkACQAIAAgABwAIAAoACwAMAAoACQAJAAoA
CwAMAA0ADgAMAA0ADQAMAAoACgALAAsACQAJAAcABgAIAAcABgAGAAcABwAIAAcABAAD
AAIAAQAAAAAAAAAAAP3//P/7//r//P/7//v/+v/6//r/+P/4//b/9v/2//f/9//3//b/
9f/2//b/9//3//b/9v/2//T/8v/z//T/9P/0//T/9P/0//T/9P/0//T/9f/1//X/9f/3
//f/+P/4//j/+P/4//b/9P/1//X/9f/1//b/9v/3//j/+P/2//b/9//2//f/+f/3//f/
+P/4//f/9v/1//T/9f/2//b/9//3//X/9f/1//f/+P/5//n/+P/3//b/9f/y//L/8v/y
//P/8//z//P/8//z//P/8//y//L/9P/0//T/9P/0//T/9P/0//T/8v/y//L/9f/0//T/
9v/3//n/+f/6//v//f/9//3//v/+//7//v/+//v/+//8/wAAAwAFAAUABQAHAAcABgAF
AAUAAwACAAIAAgABAP///f/8//z/+//5//b/9f/z//H/8f/x/+//7//u/+7/7v/t/+z/
6//r/+v/6v/q/+n/6f/s/+z/7f/u/+z/7P/t/+3/6//r/+v/6//t/+3/7f/t/+7/6v/m
/+j/7P/t//P/9//5//7/CgAbACIAKAA2AEkAXwBxAH4AgAB0AF0ASQA7ADEAIgASAAYA
+v/v/+z/8f/v/+r/6v/p/+X/6P/u/+z/7f/t/+3/7//v/+7/7v/v/+7/7P/r/+3/7f/t
/+3/7f/t/+3/7f/r/+v/6//r/+3/7f/t/+7/7//v/+//7//v/+//7//v/+3/7f/t/+3/
7//w//D/7//t/+3/7f/t//D/8P/w//H/8P/w//D/8P/z//P/9P/0//T/8v/y//X/8//z
//P/8//2//b/9v/2//j/+P/4//j/+v/6//r/+f/5//n/+v/7//7//v/+/wEAAAD+//3/
/f/+//7///8BAP////8BAAMAAwADAAMAAwAFAAYABwAHAAYABgAHAAcACQAKAAoACgAI
AAcABwAIAAgACAAIAAgACAAJAAkACAAIAAgACQAJAAkACQAHAAYABgAFAAQABAACAAEA
AQD//wAA///+//3//P/8//z//P/7//z//f/+//3/+//6//j/9f/0//H/8P/z//T/9f/3
//X/9f/0//P/9P/0//X/9f/2//b/9v/0//L/8//0//T/9v/2//b/9v/0//T/9P/0//X/
9f/1//X/8//z//T/9P/1//b/9//2//b/9//3//f/9f/2//b/9//4//j/9v/2//j/9v/2
//f/9//3//j/+P/2//b/9v/2//b/9v/1//X/9//1//X/9f/3//j/+f/5//f/9//3//f/
9v/2//b/9v/z//P/8//z//X/9f/1//X/9P/0//T/9P/2//b/9v/2//b/9v/2//b/9P/0
//T/9//6//r//P/9//////8AAAEA/v/9//z//P8AAAAAAAAAAP////8AAAQABwAJAAkA
CQAJAAkACAAHAAMAAQAAAAAAAwADAAIAAQD8//z/+//5//j/9//1//P/8v/z//L/8//y
//L/8v/x//D/7//v/+//7//u/+z/6//t/+z/7P/s/+r/6v/r/+v/7f/t/+3/7f/t/+3/
7f/t/+z/7P/s/+r/7P/t/+//9////wQACgAXACQALAA0AEMAXQBxAHoAfAB0AF0AQwA3
ADUAKAAaABAAAgDz/+z/7//t/+j/5v/n/+n/7P/w/+//7//u/+3/7f/t/+z/7P/w//D/
7//v/+//7//v/+//8f/x//H/8f/v/+//7//v//H/8f/x//L/8v/x//D/7//x//H/8f/x
/+//7//v/+//7f/u/+7/7f/v/+//7//v//L/8v/y//P/9P/0//T/9P/1//X/9v/2//T/
8v/y//X/8//z//P/8//2//b/9v/2//j/+P/4//j/+v/6//r/+f/7//v//P/9//z//P/8
////AAAAAAEAAwAAAP7//f/9//v/+//9//////////////8CAAQABgAHAAoACgALAAsA
CQAKAAoACgAKAAkACQAKAAkACAAHAAYABwAJAAoACgALAAwADgAPAA4ADQAKAAgABgAF
AAQABAAFAAUABgAFAAEA///9//v/+v/6//r/+v/6//r/+v/6//v/+//8//z/+v/6//j/
+P/3//b/9f/1//f/9//2//X/9P/0//X/9f/3//j/+f/4//j/+f/6//r/9//2//X/9P/z
//L/8f/w//L/8//0//X/9v/3//n/+v/5//j/9//0//b/9//3//f/9//4//j/+f/6//r/
+P/4//r/+P/4//n/+P/3//f/9v/2//b/9v/2//j/+P/3//f/9//1//X/9f/2//j/+v/7
//r/+f/4//f/9v/2//b/9v/3//f/9//3//b/9f/0//P/9//4//n/+f/z//P/9f/z//D/
8v/y//L/8v/z//T/9f/2//T/9P/0//f/+P/4//r/+//8//3///8BAP///////wAABAAE
AAQABAAAAP////8CAAcACQAJAAkABwAHAAYABQAEAAMAAwAEAAcABwAGAAUAAgACAAEA
///+//3/+//5//X/9f/z//P/9P/0//T/8//w/+//7//v//L/8v/x//H/7//u/+7/7v/v
//D/8v/z//H/8f/x//H/8//z//P/8//s/+z/7v/s/+z/7//z//v/AwAKABQAHwAqADYA
SABfAHEAfQCGAIoAfABhAFEASQA5ACgAHgAOAP7/+//8//f/8//y//T/8f/t/+z/7P/u
/+//7//v//D/8f/x//L/8v/y//H/8f/x//H/8f/x//D/7//u/+3/8P/x//L/8//z//P/
8//0//X/9f/1//X/9f/1//X/9f/1//X/9f/1//X/9v/2//X/9f/1//X/9f/0//T/9P/1
//f/+P/5//r/+f/5//r/+v/8//r/+v/9//z/+//6//n/+//8//3//v/+//7//v/+//7/
/v/+//3//f/9//7///8CAAIAAgAFAAcABgAGAAcABgAEAAMAAwADAAMABQAHAAkACQAJ
AAkABwAIAAkACQANAA4AEAARAA4ADgANAAwADgANAA0ADgAOAA4ADgAOAA4ADwAPAA4A
DAAMAA0ADQAPAA8ADQAMAA4ADQAMAAwACgAHAAUAAQACAAEAAAD///7//v/+//7///8A
AAEAAgACAAEAAQAAAAAAAAD+//7//f/8//v/+//9//3//P/7//j/+P/5//n/+v/6//r/
+P/6//v//P/8//r/+v/6//r/+v/6//r/+v/8//3//v////7//f/9//z/+v/6//r/+P/6
//v/+//7//v//P/8//3//P/8//r/+v/8//r/+v/7//z//f///wAA/v/+//7//v/8//z/
+//7//n/9//3//f/+v/8//7///////////////z//P/8//z/+v/5//j/9//4//n/+v/7
//r/+v/6//n/9f/2//b/9v/2//b/+P/4//j/+P/7//z//f8BAAEAAAABAAEA/////wAA
AQD///////8AAAMABAAFAAYAAwADAAQACAANAA8ADwAPAA0ADQAMAAsACgAJAAkACgAI
AAcABQADAAEAAgACAAEA/v/9//v/+f/5//n/9//3//X/9P/z//H/8P/v/+//7//y//L/
8f/x/+//7v/u/+7/8P/w//H/8f/y//P/9P/1//T/8//y//H/7P/u//L/8v/y//X/+///
/wUADgAYACMALgA6AEwAXwBzAIUAjgCOAH4AYwBPAEMANQAoABoACgD6//P/8v/x/+//
7P/u//H/7//u//D/8v/z//P/8//z//P/8v/y//L/8v/x//H/8f/x//H/8f/z//P/8//z
//L/8f/w/+//8P/x//L/9P/1//X/9f/1//P/8//z//P/8//z//P/8//1//b/9v/1//f/
9//3//f/+P/4//j/+f/3//b/9f/0//b/9//5//r/+P/2//b/+f/8//3//v////3//P/7
//r//P/8//z//P8AAAAAAAD///////8AAAEABAAEAAQABwAGAAQAAwADAAYABgAHAAkA
BwAHAAkACwAKAAkACAAHAAgACgAMAA0ADAAMAA0ADQAPABAAEAAQABIAEQARABIAEQAQ
AA8ADgAMAA0ADQAMAAwADAANAA0ADQANAAsACgAMAAsACgAKAAoACQAJAAcABgAFAAQA
AwAAAAAAAAAAAAAAAAAAAAAAAgABAAEAAAD+//7//P/8//n/+P/3//f/9//3//b/9f/2
//b/9//3//r/+v/6//j/+P/5//r/+v/4//j/+P/4//n/+v/7//z/+//7//v/+//7//v/
/P/8//z//P/8//r/+v/7//v/+//5//r/+v/7//7//v/8//z//v/8//z//f/8//v/+//6
//z//P/8//z/+v/6//n/+f/3//X/9f/1//j/+v/8//3/+//7//v/+//8//z//P/8//v/
+//7//v/+v/5//j/9//4//j/+P/3//X/9f/1//X/9P/2//j//P/6//f/9v/1//T/9//4
//n/+v/5//j/9//5//v//P///wEA/////wAAAQADAAMAAwAEAAQABAAEAAQABQAFAAYA
CgALAA0ADQANAA0ADQAMAAsABwAFAAQABAAFAAUABAADAAAAAAD///3//P/7//n/9//3
//f/9f/1//T/9P/0//P/8v/x//H/8f/0//T/8//z//P/8v/y//L/8f/w//D/7//x//H/
8f/x//D/7//u/+3/8P/u/+z/7v/y//X/9//9/wUADAAUAB8AJAAuAD4AUQBlAHkAhgCK
AH4AZQBNAEEAMwAoABwAEAAEAP3/9v/x//H/8P/u/+v/6//w//L/8P/x//H/8f/x//H/
8P/w//T/9P/z//P/8//z//P/8//z//P/8//z//X/9f/1//X/9P/z//L/8v/1//X/9f/1
//P/8//z//P/8//z//P/8//z//T/9P/z//X/9f/1//X/+P/4//j/+f/3//b/9f/0//b/
9//5//r/+P/2//b/+f/7//v/+//7//r/+v/6//r//P/8//z//P/+//7//v/9//3//f/+
/////v/+//7/AQADAAIAAgADAAUABAAEAAUAAwADAAUABwAJAAkACQAJAAcACAAJAAkA
CAAIAAkACQAHAAgACAAIAAkACQAKAAwADAAMAAwADAAKAAsACwAKAAwADAANAA0ADwAP
AA0ADAAMAAsACgAKAAoACQAJAAcABAADAAIAAQAAAAAAAAAAAAAAAAAAAAAAAAD/////
/v/6//r/+P/4//r/+v/6//v/+v/5//f/9f/2//b/9//3//j/+P/4//b/9v/3//j/+P/6
//r/+v/6//j/+P/4//j/+f/5//n/+f/5//n/+v/6//r/+v/6//j/+v/7//v/+//7//z/
/P/9//3//P/5//j/+P/2//b/9//4//n/+//8//r/+v/6//r/+v/6//n/+f/3//X/9f/1
//b/+P/6//v/+f/5//n/+f/6//r/+v/6//f/9//3//f/+f/5//n/+f/4//j/+P/3//f/
9//3//f/9v/2//b/9v/2//f/+v/5//j/9//2//b/9v/2//b/+P/4//j/+//7//r/+//7
//z//f///wEA////////AAAEAAQABAAEAAIAAQABAAQABQAHAAcABwAJAAsADAANAAkA
BwAGAAYABQAFAAQAAwACAAIAAQD///7//f/7//n/+f/5//f/9//0//T/9P/z//D/7//v
/+//8v/y//H/8f/x//D/8P/w/+7/7v/v/+//8f/x//H/8f/v/+//7//v//b/9P/u//D/
9P/z//X/+/8DAAYADgAbACgALgA2AEcAXwB3AIQAiACCAGsATwA9ADUAKgAcAA4AAgD5
//T/8//z//L/8P/t/+3/7v/w//L/8//z//P/8//z//L/8v/z//L/8P/v//D/8f/y//P/
8//z//P/8//x//H/8f/x//P/8//z//T/9f/1//X/9f/1//X/9f/1//P/8//z//P/9f/2
//b/9f/1//X/9f/1//T/9P/0//X/+P/4//j/+P/4//f/9//2//j/9v/2//n/9//3//f/
9//4//j/+P/4//z//P/8//z//v/+//7//f/7//v//P/9////AAABAAUAAwACAAIAAwAD
AAIAAgADAAMAAwAFAAcABwAHAAcABwAFAAYABwAHAAgACAAJAAkACQAKAAoACgAKAAkA
CQAKAAoACgAKAAoACgALAAsACgAKAAoACwALAA0ADQALAAoACgAJAAgACAAGAAUABQAD
AAQAAwACAAEAAAAAAAAAAAAAAAAAAAAAAP///f/8//r/+v/6//j/+P/4//j/+P/5//n/
+f/4//f/9//4//r/+//6//r/+v/4//f/9//3//b/9v/2//b/9v/3//j/+f/6//v/+//7
//v/+v/5//n/+P/6//r/+v/4//r/+//7//v/+//8//z//f/+//7//P/8//r/+P/4//n/
9//3//j/+P/4//j/+P/4//b/9v/1//X/+P/3//j/+f/3//j/+f/5//f/9//3//f/+f/6
//v//P/6//n/+P/3//X/9f/1//X/9v/2//b/9f/2//f/+P/5//b/9v/2//b/+P/3//T/
9P/2//b/9v/2//b/9v/2//b/9v/2//b/+f/6//r//P/9//7///8BAAMAAAD///7//v8C
AAIAAgACAAIAAwAFAAoADQAPAA8ADwAOAA0ACwAJAAUAAwACAAIABQAFAAQAAwACAAIA
AQD///z/+//5//f/9f/1//P/8//0//T/9P/z//D/7//v/+//8//0//T/9f/y//D/7//u
//D/8P/x//H/7//v/+//7//x//H/8f/x//b/9P/0//L/7v/x//f/+f/9/wQAEAAhACwA
NgBIAF0AcQB/AIgAiAB0AFcATQBHADMAIAASAAQA+P/3//b/8//x/+7/6v/n/+n/8v/4
//f/9//2//X/9P/z//H/8P/0//T/8//z//P/8//z//P/8//z//P/8//x//H/8f/x/+//
7//v//D/9P/1//b/9//2//X/9P/z//X/9f/1//X/9f/2//b/9f/1//X/9f/1//T/9P/0
//X/+P/4//j/+P/6//v//f/+//v/+P/3//n/+f/5//n/+f/8//z//P/8//7//v/+//7/
AAAAAAAA//8AAAEAAwAFAAYABgAGAAkABgAEAAMAAwADAAIAAgADAAQABQAIAAsACQAJ
AAkACQAHAAgACQAJAAoACgALAAsADQAOAA4ADgALAAkACAAIAAsADAANAA4ADQANAAwA
CgALAAwADgAPABEAEQAPAA4AEAAPAA4ADgALAAkACAAFAAUABQAFAAUABAAEAAQABAAA
AAAAAAAAAAAA//////7//P/8//r/+v/8//z//P/9///////+//3//P/8//3//f/9//z/
+//4//f/9//3//b/+f/6//v//P/8//z//P/8//3//f/9//3//P/7//v/+v/8//7/AAAA
AP3//f/8//v/+//8//z//f8BAAIAAQACAP///P/7//v/+//7//z//P/6//r/+v/6//v/
/P/8//3/+//5//n/+f/5//r/+//7//v/+//7//v/9//2//X/9P/1//f/+f/7//v/+//7
//v/+P/4//r//f/+//z//P/8//z/+v/4//b/9P/3//j/+f/9////AAADAAUABAADAAMA
AwAFAAUABQAGAAYABgAGAAYABgAHAAkADgAPAA8ADQALAA0ADQAMAAsACgAJAAkACgAJ
AAkACAAHAAQABAADAAEA///9//r/9//3//f/9f/1//T/9P/0//P/8//z//T/9f/0//T/
8//z//H/8P/w//D/8v/y//P/8//y//H/8P/v/+//7//v/+//9P/2//T/9P/4//n/+/8B
AAcACAASACUAMgBIAGIAeQCHAJEAmACMAHQAXwBVAEcANQAoABgABgD8//v/9v/z//P/
8v/u/+3/7//0//T/9v/3//f/9//1//X/9P/0//b/9v/1//X/8//z//P/8//1//X/9f/1
//T/8//y//H/8//z//P/9P/1//X/9f/1//f/9//3//f/+P/5//r/+//7//z//P/7//j/
9//2//X/9v/2//b/9//7//z//f/+//3//f/+//7/+//4//f/+f/8//3//v///////v/9
//z///8AAAEAAgADAAIAAQD///////8AAAEABQAGAAcACwALAAoACgALAAcABAACAAEA
BAAHAAwAEQAOAA0ADAALAA0ADgAPAA8AEAAQABEAEQAPABAAEAAQAA8ADQAMAAwADQAO
AA8AEAATABUAFgAWABMAEgASABEADwAPAA0ADAAMAAsACgAKAAoACQAJAAcABwAHAAcA
BwAEAAQABAAEAAEAAAD///7/AAD//////v/8//z/+v/6//z//P/8//3//P/7//n/9//4
//j/+f/5//z//P/8//r//P/9//7//v/8//z//P/8//r/+v/6//r//f/9//3//f/9//3/
/v/+//7//v/+//z/+v/7//v/+//8//7///8BAAIAAgAAAAAA/P/4//b/9f/3//n//P/+
////AAABAAIAAQAAAP7//f/9//v/+//7//r/+v/6//n//P/9//7////8//z//P/8//v/
/f////3//v/8//z//P/8//v/+v/5//j/+P/4//j/+//+//7/AAABAAIAAwAFAAcABQAF
AAUABgAHAAYABQAEAAYABwAJAA4AEwAVABUAFQATABEADgALAAkABwAGAAYABQAFAAQA
AwABAAIAAgABAP7//f/7//n/9v/1//L/8f/w//D/8P/v//D/7//v/+//8f/y//L/8//x
//D/8P/w//D/8P/x//H/8P/v/+7/7f/r/+v/6//r/+z/7v/s/+7/9P/3//n/AQAPABwA
KAAxAD4AUABqAIEAjwCXAJYAhABkAE8ASQA/ACsAGAAGAPb/8P/z//L/7//v/+7/7P/t
//H/8v/y//L/8//z//P/8//z//L/8v/0//T/8//z//X/9f/1//X/9P/z//L/8f/v/+//
7//v//H/8f/x//L/8//z//P/8//1//X/9f/1//X/9f/1//X/9f/2//b/9f/1//X/9f/1
//T/9P/0//X/9//4//n/+v/6//n/+f/4//v/+v/7/////P/7//r/+f/9//7///8AAP//
/v/9//z//v/+//7//f//////AAABAAIAAgACAAUABwAGAAYABwAJAAgACAAJAAkACQAL
AA0ADQANAA0ADQANAA4ADwAPAA4ADgAPAA8AEQASABIAEgASABEAEQASABEAEAAPAA4A
EAARABEAEAAOAA4ADwAPABAAEQAQABAADgALAAgABgAHAAcACAAHAAQAAwACAAEAAAAA
AAAAAAD+//7//v/+//z/+//7//r/+//8//v//P/8//z//P/9//v/+//6//n/9v/2//f/
9//4//j/+P/2//b/9//4//j/+P/4//j/+P/6//r/+v/6//n/+f/5//n/+//7//z//P/8
//z//P/6//z//f/9//3/+//8//z//f/+//7//P/8//z/+v/6//v/+f/5//r/+v/7//z/
/f/+//3//P/6//n/9//1//X/9f/z//T/9f/1//b/9//4//n/+P/4//j/+P/5//n/+f/5
//v/+//7//v//v/6//b/+P/4//j/+P/6//r/+v/6//j/+P/4//v//P/8//7/////////
AAABAAEAAQABAAIABgAGAAYABgADAAMABAAIAA0ADwAPAA8ADQANAAwACwAIAAUAAwAC
AAQABQAFAAUAAAAAAP///f/8//v/+f/3//X/9f/z//P/9P/0//T/8//w/+//7//v/+7/
7v/t/+3/8P/w//H/8v/x//D/8P/v//H/8f/x//H/8f/x//H/8f/q/+j/6v/u//D/8//7
////BQAOABoAJQAwADoASgBhAHkAhwCSAJAAfgBfAEcAPwA1ACIAEgAEAPb/7f/s/+v/
7f/w//D/7f/x//b/9v/z//P/8v/x//P/8//y//L/8v/y//H/8f/v/+//7//v/+//7//v
/+//8P/x//L/8//1//X/9f/2//b/9f/0//P/8v/x//D/7//w//H/8v/z//X/9v/2//X/
9//3//f/9//3//b/9f/1//b/9v/2//b/9//3//j/+P/4//b/9v/5//n/+f/5//n/+v/6
//r/+v/+//7//v/+//7//v/+//3//f/9//7///8AAAAAAAADAAEAAAAAAAEAAwACAAIA
AwABAAEAAwAFAAYABwAIAAkACwAMAA0ADQAMAAwADQANAAsADAAMAAwADQANAA4AEAAP
AA4ADQAMAA0ADwAQABAADgAOAA8ADwAOAA0ACgAIAAoACQAIAAgACgAJAAkABwAEAAMA
AgABAAAAAAAAAAAA/P/8//z//P/6//n/+f/4//j/+P/2//b/+P/4//j/+f/5//n/+P/3
//T/9P/1//X/9P/0//T/8v/0//X/9v/2//T/9P/0//T/9v/2//b/9v/2//X/9P/z//b/
9//5//r/+P/4//j/9v/2//f/9//3//f/+P/4//n/+P/4//b/9v/4//b/9v/3//n/+f/6
//r/+v/6//r/+v/6//r/+f/5//f/9f/1//X/9P/0//T/8//0//X/9v/3//T/9P/0//T/
8f/x//H/8f/z//P/8//z//b/9v/2//X/9f/1//X/9f/0//j/+P/3//b/9f/0//L/8v/y
//L/9P/0//T/9//6//r//P/9//v/+//8//3//f/9//3//v8AAAAAAAAAAP////8AAAQA
BQAHAAcABwAJAAkACAAHAAcABQAEAAQAAwADAAIAAQAAAAAA///9//7//f/7//n/9f/1
//P/8//x//D/7//t/+3/7f/u/+//7v/u/+3/7f/v/+7/7v/u/+7/7v/v/+//8f/x//H/
8f/w/+//7v/t/+r/7P/u//D/8P/x//X/+f8BAAoAEAAZACYAMAA6AEcAXQB1AIIAiACC
AGsAUQA/ADcALAAcAA4A/v/1//L/8//1//T/8P/t/+3/7P/u//D/8f/x//H/8f/x//D/
8P/0//T/8//z//H/8f/x//H/8f/x//H/8f/z//P/8//z//P/8//z//T/8//z//P/8//x
//H/8f/x//H/8f/x//H/8v/0//X/9f/0//P/8v/x//T/9P/0//X/9P/0//T/9P/3//f/
+P/4//r/+P/4//v/+//7//v/+//6//r/+v/6//7//v/+//7//v/+//7//f/9//3//v//
/wAAAAAAAAMAAwACAAIAAwAGAAYABwAJAAgABwAIAAkACQAJAAkACQAHAAgACQAJAAoA
CgALAAsACwAMAAwADAAOAA0ADQAOAAwADAAMAAwADwARABIAEgAPAA4ADgANAA0ADQAL
AAoACgAJAAgACAAKAAkACQAHAAgABwAGAAUAAgACAAIAAgAAAAAAAAAAAAAA//////7/
/P/8//r/+v/4//j/+P/5//v/+//6//n/+v/6//v/+//8//z//P/6//r/+//8//z/+v/6
//r/+v/5//j/9//2//r/+//8//3//P/7//v/+v/7//z//f/8//z//f/9//3/+//8//z/
/f///wAA//8AAP7//P/8//3//////wAAAAD///7//f/8//7//v/9//3//v/9//7////+
//7//v/9//v/+//7//v//P/8//z//P/9//3//f/9//v/+//7//v/+P/4//z/AAD+//7/
/v/+//z//P/8//z/+v/6//r//f8AAAAAAgADAAMAAwAEAAUABQAFAAUABgAGAAYABgAG
AAYABwAJAA4ADwARABEAEQATABMAEgARAA0ACwAKAAoACQAJAAgABwAGAAYABQADAAAA
///9//v/+//7//n/+f/4//j/+P/3//b/9f/1//X/9v/2//X/9f/2//b/9//4//b/9v/3
//f/9//3//f/9//1//X/9f/1//T/9v/4//T/8v/1//3/AwAHAAwAGAAjACwANgBEAFUA
awB9AIQAigB+AGUASwBBADcALAAgABIABgD5//b/9//1//T/9P/1//f/+v/4//f/9//2
//X/9v/3//f/+P/8//z/+//7//n/+f/5//n/+v/7//z//f/8//v/+v/5//f/9//3//j/
+f/5//n/+f/6//v//P/9//3//f/9//3/+v/6//n/9//5//n/+f/5//r/+v/6//v//v/+
//7//v/9//3//v/+/wAA/v/+/wEAAwADAAMAAwACAAIAAgACAAMAAgABAAAAAwAEAAUA
BQADAA==
         </WaveFormData>
      </LeadData>
      <LeadData>
         <LeadByteCountTotal>10000</LeadByteCountTotal>
         <LeadTimeOffset>0</LeadTimeOffset>
         <LeadSampleCountTotal>5000</LeadSampleCountTotal>
         <LeadAmplitudeUnitsPerBit>4.88</LeadAmplitudeUnitsPerBit>
         <LeadAmplitudeUnits>¦ÌV</LeadAmplitudeUnits>
         <LeadHighLimit>2147483647</LeadHighLimit>
         <LeadLowLimit>268435456</LeadLowLimit>
         <LeadID>V1</LeadID>
         <LeadOffsetFirstSample>0</LeadOffsetFirstSample>
         <FirstSampleBaseline>0</FirstSampleBaseline>
         <LeadSampleSize>2</LeadSampleSize>
         <LeadOff>FALSE</LeadOff>
         <BaselineSway>FALSE</BaselineSway>
         <ExcessiveACNoise>FALSE</ExcessiveACNoise>
         <MuscleNoise>FALSE</MuscleNoise>
         <LeadDataCRC32>3539442368</LeadDataCRC32>
         <WaveFormData>
AgACAAIAAgACAAIAAgACAAQABAAEAAQAAgACAAIAAgACAAIAAgACAAIAAgACAAIABAAE
AAQABAACAAIAAgACAAIAAgACAAIAAgACAAIAAgACAAIAAgACAAIAAgACAAIAAgACAAIA
AgAAAAAAAAAAAAIAAgACAAIAAgACAAIAAgAAAAAAAAAAAAAAAAAAAAAAAAAAAAAAAAAA
AAAAAAAAAAAAAAAAAAAAAAAAAAAAAAAAAAAAAAAAAAAAAAAAAAAA/v/+//7//v8AAAAA
AAAAAAAAAAAAAAAA/v/+//7//v8AAAAAAAAAAAIAAgACAAIAAQABAAIABAAFAAUABgAG
AAYABwAIAAgACAAIAAgACQAMAAwACwALAAoACgAJAAgABwAGAAQAAAD9//r/9//2//T/
8//z//P/9f/3//j/+f/6//r/+v/8//3//f/9//7//v/+//7//v/+//7//v/+//7//v/+
//7///////////8AAAEAAgADAAIAAQAAAAAAAAAAAAAAAAACAAEAAQACAAEAAwAFAAkA
DQAOAA4ADAAJAAQA+//t/9n/x/+1/6j/n/+a/5r/mv+h/7X/zf/Y/9j/2f/X/9r/4f/o
/+z/7f/w//X/+f/6//3///////////////////////////////////////////8AAAAA
AAAAAAAAAAAAAAEAAQABAAEAAQACAAIAAwADAAIAAgACAAEAAwADAAMAAwABAAEAAQAB
AAEAAQABAAEAAwADAAIAAgAAAAAAAAAAAAAAAAD/////AQABAAEAAQABAAEAAQD/////
//8AAAAA/v/+//7//v/9//3//f/9//r/+v/5//n/+//6//r/+v/3//f/9//2//j/9//3
//f/9v/2//T/9P/y//H/8f/y//T/8v/x//H/8f/y//L/8v/x//H/8f/w/+//7//v//D/
7v/u/+7/7v/w//H/8f/z//H/8f/y//P/8//0//X/9v/5//v//P/9//z//f/9//7/////
////AAABAAEAAQABAAQABAAEAAQAAwADAAMAAwADAAMAAwADAAMAAwADAAMAAwADAAMA
AwADAAIAAgACAAQABAAEAAQAAwADAAMAAwAFAAUABAAEAAQABAAEAAQABAAEAAQABAAE
AAQABAAEAAQABAADAAMABAAEAAMAAwADAAMAAwADAAMAAgACAAMABQAFAAUABQAEAAMA
AgABAAMAAgACAAMAAwADAAMAAgACAAMAAwADAAMAAwADAAIAAgACAAIAAwADAAMAAwAC
AAIAAgACAAMAAwACAAIAAwADAAMABAACAAIAAgACAAIAAgACAAIABAAEAAUABQAEAAYA
BwAHAAgACAAIAAkACgAKAAoACgAIAAkACgAKAAoACwANAA4ADQAMAAsACgAIAAQAAQD+
//v/+v/4//f/9f/1//f/+f/8//3//v/+//7/AAABAAEAAQACAAIAAgACAAIAAgACAAIA
AgACAAIAAgACAAMAAwABAAEAAQABAAMAAwADAAMAAwAEAAQABAAEAAQABAADAAMABgAH
AAkACwANAA8AEAAQAA4ACwAKAAEA7//b/8f/tf+o/53/mv+c/6D/qf+//9X/3P/e/9//
3//g/+f/7P/u//H/9P/3//v/AAADAAMAAwADAAMAAwADAAMAAwADAAMAAwADAAMAAwAD
AAMABAAEAAQABAAEAAQABAAFAAUABQAFAAUABAAEAAUABQAGAAYABgAFAAUABQAFAAUA
BQAFAAUABQAFAAUABQAFAAUABQAEAAQABgAGAAYABgAFAAQAAgABAAMAAwADAAMAAQAB
AAEA//8BAAEAAgACAAIAAgACAAIAAAD///7//f/+//7//f/9//3//P/8//z/+f/5//n/
+P/6//n/+f/5//b/9v/0//T/9v/1//X/9v/2//T/8//z//P/9P/0//T/8//z//P/8v/x
//H/8f/y//L/8v/y//L/8v/z//P/9f/1//X/9v/3//f/+P/5//r/+//9//7///8AAAEA
AQACAAMAAwADAAQABQAFAAUABQAGAAYABgAGAAcABwAHAAcACQAJAAkACQAHAAcABwAH
AAcABwAHAAcACQAIAAgACAAGAAYABgAGAAkACQAJAAkABwAHAAYABgAGAAYABgAGAAYA
BgAGAAYABgAGAAYABgAIAAgABwAHAAYABgAFAAUABwAHAAcABwAJAAgACAAJAAcABwAH
AAcABwAHAAcABwAHAAYABgAHAAcABwAHAAYABgAHAAcABwAFAAUABQAEAAYABgAGAAcA
BwAHAAcABgAEAAQABAAFAAUABAAEAAUABQAFAAUABgAEAAQABAAEAAQABAAEAAQABgAG
AAcABwAGAAgACQAJAAoACgAKAAsADgAOAA4ADgAMAA0ADgAOAA8ADwAQABAADwAOAA0A
DAAKAAYAAwAAAP3//P/6//n/9//3//n/+//8//3//v/+//7/AAABAAEAAQACAAIAAgAE
AAQABAAEAAIAAgACAAIAAgACAAMAAwADAAMAAwADAAEAAQABAAEAAwAEAAQABAAEAAQA
BAADAAEAAgAHAAkACwANABEAEAAOAAwACQAGAP3/7//d/8f/s/+k/53/mv+a/57/q//F
/9v/4v/g/9//3//i/+f/7P/w//P/9v/5//3//v///wMAAwADAAMAAQABAAEAAQABAAEA
AQABAAMAAwADAAMAAgACAAIAAgACAAIAAgADAAMAAwADAAMABAAEAAUABQAEAAQABAAD
AAMAAwADAAMAAwADAAMAAwADAAMAAwADAAEAAQAAAAAAAgACAAIAAgAAAAAA/////wEA
AQABAAEAAwADAAMAAQD+//3//f/8//v//P/9//7//f/9//3//f/8//z/+//7//v/+v/6
//r/9//3//f/9v/4//f/9//3//b/9v/0//T/9P/z//P/9P/0//L/8f/x//D/8P/v/+7/
7v/v//D/8P/v/+//7//w//L/8v/y//L/8f/x//D/8f/v/+//8P/x//L/9P/2//j/+f/7
//z//f/+//////8AAAMAAwADAAQABAADAAIAAQACAAIAAgACAAMAAwADAAMABQAFAAUA
BQADAAMAAwADAAMAAwADAAMABQAEAAQABAAGAAYABgAGAAUABQAFAAUABwAHAAYABgAG
AAYABgAGAAQABAAEAAQABAAEAAQABAAGAAYABQAFAAYABgAFAAUAAwADAAMAAwAFAAQA
BAAFAAUABQAFAAUABQAFAAUABQADAAIAAgADAAMAAwADAAIAAgADAAMAAwADAAMAAwAC
AAQABAAEAAUAAwADAAMAAgACAAIAAgADAAUABAAEAAUABQAFAAUABQADAAMAAwABAAQA
BAAEAAQABAACAAIAAgACAAQABAAFAAUABgAIAAkACQAKAAoACgALAAoACgAKAAoACgAL
AAwADAANAA0ADgAOAA0ADAALAAoACAAEAAEA/v/7//r/+P/3//b/9f/2//f/+v/7//z/
/P/8//7/////////AAAAAAAAAAAAAAAAAAAAAAAAAAAAAAIAAgADAAMAAwADAAMAAwAB
AAEAAQABAAEAAgACAAIAAAAAAAAA//8FAAQABQAJAAsADQAPABAADgAKAAcAAgD1/+X/
0f+9/7H/qv+j/6L/qP+y/8H/3f/v/+7/7P/t/+v/6P/p/+7/8P/v//L/9f/3//z/AQAD
AAMAAwADAAIAAQAAAP////////////8BAAEAAQABAAAAAAAAAAAAAAAAAAAAAQADAAMA
AwADAAAAAAABAAEAAgACAAIAAQABAAEAAQABAAEAAQABAAEAAQABAAEAAQABAAEAAAAA
AP7//v/+//7/AAAAAP////////////////3//f/9//v/+f/5//r/+v/6//r/+v/6//v/
+//7//v/+v/6//n/+f/3//b/9v/2//X/9f/1//T/9v/1//X/9f/y//L/8P/w//D/7//v
//D/8P/u/+3/7f/r/+z/7P/s/+v/6//r/+r/6//r/+v/7P/s/+z/7P/s/+z/7f/t/+//
7//v//D/8f/z//T/9f/2//X/9//4//n//P/9//3//v////////8AAAMAAwADAAMAAgAC
AAIAAgADAAMAAwADAAUABQAFAAUABQAFAAUABQADAAMAAwADAAUABAAEAAQAAgACAAIA
AgAFAAUABQAFAAMAAwACAAIAAgACAAIAAgAEAAQABAAEAAIAAgACAAIAAgACAAEAAQAA
AAAA////////////////AQAAAAAAAQADAAMAAwADAAEAAQABAAEA///+//7///8BAAEA
AQAAAAAAAQABAAEAAQABAAEAAAACAAIAAgADAAEAAQABAAAAAgACAAIAAwACAAAA////
/wEAAQABAAEAAwAEAAIAAgACAAIAAgACAAIAAgACAAIAAwADAAQABgAHAAcACgAKAAoA
CwAMAAwADAAMAAoACwAMAAwADQANAA4ADgALAAoACQAIAAYAAgD///z/+f/4//b/9f/3
//f/+f/7//z//f/+//7//v8AAAEAAQABAAIAAgACAAIAAgACAAIAAgACAAIAAgACAAIA
AwADAAMAAwADAAMAAQABAAEAAQABAAIAAgACAAQABAAEAAMAAwAEAAcACwANAA0ADwAO
AA4ADgALAAQA9f/l/9P/wf+z/6r/o/+e/6L/qv+7/9X/4f/i/+L/4f/f/+T/7f/u/+7/
8f/2//v///8AAAEAAwADAAMAAwADAAMAAwADAAEAAQABAAEAAwADAAMAAwACAAIAAgAC
AAQABAAEAAUAAwADAAMAAwACAAIAAwADAAQABAAEAAMAAwADAAMAAwAFAAUABQAFAAMA
AwADAAMAAwADAAIAAgAEAAQABAAEAAIAAgABAAEAAQABAAEAAQABAAEAAQD///////8A
AAAA/v/+//7//v////////////7//v/9//3//f/8//z//P/9//3//f/8//v/+f/4//f/
9v/2//T/9P/0//P/8//0//T/8v/x//H/8f/y//L/8v/x//H/8f/w/+//7//v//D/8v/y
//L/8v/y//P/8//1//X/9f/2//f/9//4//n/+v/7//3//v////7//////wAAAQABAAEA
AgAFAAUABQAFAAYABgAGAAYABwAHAAcABwAHAAcABwAHAAcABwAHAAcABwAHAAcABwAJ
AAgACAAIAAYABgAGAAYABwAHAAcABwAHAAcABgAGAAYABgAGAAYABgAGAAYABgAGAAYA
BgAGAAQABAADAAMABAAEAAMAAwAFAAUABQAFAAMAAgACAAMAAwADAAMAAwADAAMAAwAD
AAUABAAEAAUABQAFAAUABAAGAAcABwAHAAUABQAFAAQABAAEAAQABQAFAAUABQAEAAQA
BAAEAAUABwAGAAYABwAFAAUABQAFAAcABwAHAAcABQAHAAcABwAGAAQABAAEAAQABAAE
AAQABAAEAAQABQAFAAYACAAJAAkACgAKAAoACwAMAAwADAAMAA4ADwAQABAADQANAA4A
DgAPAA4ADQAMAAoABgADAAAA/f/8//r/+f/5//n/+//9//7///8AAAAAAAACAAMAAwAB
AAIAAgACAAQABAAEAAQABAAEAAQABAAEAAQABQAFAAUABQAFAAUABQAFAAUABQADAAQA
BAAEAAYABgAGAAUABQAGAAUABwALAA8AEwAUABIAEAAPAAoAAQDz/9//yf+5/6z/o/+e
/57/oP+r/8P/2f/g/+D/3//d/+D/6f/u//D/8f/2//v//f8AAAMABQAFAAUABQAFAAUA
BQAFAAUABQAFAAUABQAFAAUABQAGAAYABgAGAAYABgAGAAcABwAHAAcABwAGAAYABwAH
AAgACAAIAAcABwAHAAcABwAHAAcABwAHAAcABwAHAAcACQAJAAgACAAGAAYABgAGAAYA
BgAFAAUABQAFAAUABQAFAAUABQADAAEAAQACAAIAAgACAAIAAgADAAMAAwADAAIAAgAB
AAEA///+//7//v/9//3//f/8//z/+//7//v//P/8//r/+v/4//f/9//4//j/9v/1//X/
9f/2//b/9v/1//X/9f/0//X/9f/1//b/9v/2//b/9v/0//X/9f/3//f/9//4//n/9//4
//n/+v/9////AAABAAIAAwADAAQABQAFAAUABgAFAAUABQAFAAgACAAIAAgACQAJAAkA
CQAJAAkACQAJAAkACQAJAAkABwAHAAcABwAJAAgACAAIAAgACAAIAAgABwAHAAcABwAH
AAcABgAGAAgACAAIAAgABgAGAAYABgAIAAgACAAIAAYABgAFAAUACAAIAAcABwAHAAcA
BwAHAAcABgAGAAcABwAHAAcABwAHAAcABwAHAAcABgAGAAcABQAFAAUABAAGAAcABwAH
AAUABQAFAAQABgAGAAYABwAFAAUABQAEAAYABgAGAAcABQAEAAQABQAHAAcABwAHAAUA
BQAFAAUABQAFAAUABQAGAAYABAAEAAQABAAEAAYABgAGAAYABgAGAAcABwAIAAoACwAL
AAwADAAMAA0ADAAMAAwADAANAA8AEQASAA8ADwAQABAADwAOAA0ADAAKAAYAAwAAAP3/
/P/6//n/+f/5//v//f/8//3//v/+//7/AAABAAEAAwAEAAQABAACAAIAAgACAAQABAAE
AAQABAAEAAUABQAFAAUABQAFAAUABQAFAAUAAwAEAAQABAAGAAYABgAFAAUABAAFAAkA
DQAPABEAEgASABAADwAKAP//8f/h/8//u/+s/6P/nv+c/57/pf+5/9P/3P/g/+H/4f/g
/+f/7v/w//P/9v/7////AAADAAUABQAFAAUABQAFAAUABQAFAAUABQAFAAMAAwADAAMA
BgAGAAYABgAIAAgACAAJAAcABwAHAAcABgAGAAcABwAIAAgACAAHAAcABwAHAAcABQAF
AAUABQAFAAUABQAFAAcABwAGAAYABgAGAAYABgAGAAYABQAFAAUABQAFAAUABQAFAAUA
AwADAAMABAAEAAAAAAAAAAAAAQABAAEAAQAAAAAA//////3//P/8//z//P/9//7//v/8
//v/+//7//z//P/6//r/+P/3//f/+P/2//T/8//z//X/9v/2//b/9f/1//X/9P/z//P/
8//0//b/9v/2//b/9P/1//X/9//1//X/9v/3//f/+P/5//r//f///wAAAQAAAAEAAQAC
AAMAAwADAAQABQAFAAUABQAGAAYABgAGAAkACQAJAAkABwAHAAcABwAHAAcABwAHAAcA
BwAHAAcABwAGAAYABgAGAAYABgAGAAkACQAJAAkACQAJAAgACAAIAAgACAAIAAYABgAG
AAYACAAIAAgACAAIAAgABwAHAAcABgAEAAMABAAFAAYABwAHAAYABgAHAAcABwAHAAcA
BwAHAAcABwAFAAQABAAFAAUABQAFAAQABAAFAAUABQAFAAUABQAEAAQABAAEAAUABQAF
AAUABAAEAAQABAAFAAUABAAEAAUABQAFAAUABQAFAAUABQAFAAUABQAFAAUACAAIAAYA
BgAEAAQABAAEAAYABgAGAAYABgAGAAcABwAGAAgACQAJAAoACgAKAAsADgAOAA4ADgAO
AA8AEAAQAA0ADQAOAA4ACwAKAAkACAAIAAQAAQD+//v/+v/4//f/+f/5//v//f/8//3/
/v/+//7/AAABAAEAAwAEAAQABAACAAIAAgACAAIAAgACAAIAAgACAAMAAwADAAMAAwAD
AAUABQAFAAUAAwAEAAQABAAGAAYABgAFAAMAAgADAAkADQANABEAEgAQAA4ACwAEAPf/
4//N/73/r/+m/6H/pP+q/7L/xf/f/+v/6P/q/+v/6f/q/+//8v/y//X/+P/7//3/AAAD
AAQAAwACAAEAAwADAAMAAwABAAEAAQABAAMAAwADAAMABAAEAAQABAAEAAQABAAFAAUA
BQAFAAUAAgACAAMAAwAEAAQABAADAAUABQAFAAUABAADAAIAAQADAAMAAwADAAUABQAE
AAQAAwACAAEAAAACAAIAAQABAAMAAwADAAMAAQABAAEA///9//3//v/+//z//P/8//z/
/f/9//3//f/8//z/+//7//n/+P/4//j/+P/5//r/+v/3//X/9P/z//P/9P/z//T/8v/x
//H/8v/0//L/8f/x//H/8v/y//L/7//v/+//7v/t/+3/7f/u/+7/7v/u/+7/7v/v/+//
8f/z//P/9P/1//P/9P/1//b/9//5//r/+//+//////8AAP///////wAAAwADAAMAAwAC
AAIAAgACAAUABQAFAAUABQAFAAUABQAFAAUABQAFAAMAAwADAAMAAwACAAIAAgACAAIA
AgACAAUABQAFAAUAAwADAAIAAgAEAAQABAAEAAIAAgACAAIABAAEAAQABAAEAAQAAwAD
AAQABAADAAMAAgABAAAA//////7//v///wAAAQACAAMAAwADAAMAAwADAAIAAgADAAEA
AQABAAAAAAABAAEAAQABAAEAAQAAAAIAAgACAAMAAQABAAEAAAAAAAAAAAABAAEAAAAA
AAEAAQABAAEAAQACAAIAAgACAAIABAAEAAQABAACAAIAAwADAAQABgAHAAcACAAIAAgA
CQAIAAgACAAIAAoACwAMAAwACQAJAAoACgAJAAgABwAGAAIA/v/7//j/9f/0//L/8f/0
//X/+P/7//r/+//8//z//v8AAAEAAQAAAAAA///+//7//v/+//7//v/+//7//v8AAAAA
AQABAAMAAwADAAMAAQABAAEAAQD//wAAAAAAAAIAAgACAAEAAQAEAAUABwALAAsACwAM
AA4ADAAHAPz/6//X/8X/tf+r/6T/o/+m/6z/tv/P/+X/5//m/+j/4//j/+r/8f/y//D/
8f/2//v//f/8//3//////////////////////wEAAQABAAEAAQABAAEAAQAAAAAAAAAA
AAIAAgACAAMAAQABAAEAAQACAAIAAwADAAMAAgABAP////////////8BAAEAAQABAAEA
AQABAAEAAQABAAAAAAAAAAAAAAAAAP7//v/9//3//v///wAAAQD////////9//3//f/+
//7/+v/6//r/+v/7//v/+//7//j/+P/3//f/9//2//b/9v/3//f/9//2//T/8//z//P/
9P/0//L/8v/y//H/8f/y//L/8P/v/+//7f/u/+7/7v/v/+//7//u/+3/7f/t/+7/7P/s
/+z/7P/q/+v/6//t//D/8f/z//X/9f/2//f/+P/3//n/+v/7//7//////wAAAAD///7/
/v8AAAEAAgADAAQABAAEAAQAAwADAAMAAwAFAAUABQAFAAMAAwADAAMABQAFAAUABQAD
AAIAAgACAAIAAgACAAIAAwADAAMAAwABAAEAAAAAAAEAAgADAAQAAgACAAIAAgAAAAAA
AAAAAAAAAAD/////AAAAAP////8BAAEAAQABAP///v/+////AQABAAEAAQD/////////
/wEAAAAAAAEAAQABAAEAAAD+/////////wEAAQABAAAAAAAAAAAAAQD////////+/wAA
AAD+/////v8AAAAAAAAAAAAAAAAAAAAAAAAAAAEAAQACAAQABQAFAAYABgAGAAcACAAI
AAgACAAIAAkACgAKAAsACwAMAAwACAAGAAQAAgAAAPz/+f/2//T/9P/z//P/9P/1//j/
+//6//v//P/8//r//P/9//3//v8AAAEAAgABAAAA///+/wAAAAAAAAAAAAAAAAEAAQAB
AAEAAQABAAMAAwADAAMAAQACAAIAAgACAAIAAgABAAEAAgAFAAkADQAPAA0ADgAQAAwA
AwD2/+X/0f+//7H/p/+i/6H/ov+o/7r/0f/b/9v/3P/a/9v/4//q/+3/8P/y//X/+v/9
/wEAAgADAAQAAwACAAEAAQABAAEAAQABAAEAAQABAAMAAwADAAMAAgACAAIAAgAEAAQA
BAAFAAMAAwADAAMABAAEAAUABQAEAAQABAADAAMAAwADAAMABQAFAAUABQAEAAMAAgAB
AAIAAwADAAQAAgACAAIAAgACAAIAAQABAP//////////AQABAAEA////////AAAAAAAA
AAAAAAAA/f/9//3//f/9//7//v////7//P/7//r/+//7//v/+v/4//f/9//3//b/9v/0
//T/9v/1//X/9v/2//T/8//z//P/9P/0//T/8//z//P/8v/v/+//7//w//L/8v/y//L/
8v/z//P/9f/3//f/+P/5//f/+P/5//r/+//9//7///8AAAEAAQACAAMAAwADAAQABQAF
AAUABQAEAAQABAAEAAUABQAFAAUABQAFAAUABQAFAAUABQAFAAUABQAFAAUABwAGAAYA
BgAGAAYABgAGAAcABwAHAAcABwAHAAYABgAEAAQABAAEAAQABAAEAAQABAAEAAQABAAG
AAYABQAFAAYABgAFAAUABQAFAAUABQAHAAYABgAHAAUABQAFAAUABQAFAAUABQADAAIA
AgADAAUABQAFAAQABAAFAAUABQAFAAUABQAEAAQABAAEAAUABQAFAAUABAAEAAQABAAF
AAUABAAEAAUAAwABAAIABAAEAAQABAAEAAQABAAEAAYABgAHAAcABgAIAAkACQAMAAwA
DAANAAwADAAMAAwADAANAA4ADgANAA0ADgAOAA8ADgANAAwACAAEAAEA/v/7//r/+P/3
//f/9//5//v//P/9//7//v/+/wAAAQABAAEAAgACAAIAAgACAAIAAgACAAIAAgACAAQA
BAAFAAUAAwADAAMAAwADAAMAAwADAAMABAAEAAQABAAEAAQAAwADAAYABwAJAA0AEQAR
ABIAEgAQAAsABAD3/+X/0f/B/7P/qP+f/57/oP+k/7f/z//d/97/3v/d/93/5P/t//D/
8P/1//r//f///wIAAwADAAMAAwADAAMAAwADAAMAAwADAAMAAwADAAMAAwADAAQABAAE
AAQABAAEAAQABQAFAAUABQAFAAYABgAHAAcABgAGAAYABQAFAAUABQAFAAUABQAFAAUA
BwAHAAcABwAFAAUABAAEAAQABAAEAAQABgAGAAUABQADAAMAAwADAAUABQAFAAMAAQAB
AAIAAgAAAAAAAAAAAP///////////v/+//3//f////7//v/+//3//f/9//z//P/7//v/
+//8//z/+v/6//j/9//3//j/+v/4//f/9//2//b/9f/0//X/9f/1//T/8f/x//H/8v/0
//T/9P/0//T/9f/1//f/9f/1//b/9//4//r//P/+//3///8AAAEAAgADAAMABAAFAAUA
BQAGAAcABwAHAAcACAAIAAgACAAHAAcABwAHAAcABwAHAAcABwAHAAcABwAHAAcABwAH
AAcABgAGAAYACAAIAAgACAAHAAcABwAHAAkACQAIAAgABgAGAAYABgAHAAgACQAKAAgA
CAAIAAgACAAIAAcABwAIAAgABwAHAAcABwAHAAcACQAIAAgACQAHAAcABwAHAAcABwAH
AAcABwAGAAYABwAHAAcABwAGAAYABwAHAAcABwAHAAcABgAGAAYABgAHAAcABwAHAAYA
BgAGAAYABwAJAAgACAAJAAgABwAGAAUABwAHAAcABwAHAAkACgAJAAgABwAGAAgACAAI
AAgACAAIAAkACQAIAAoACwALAA4ADgAOAA8ADgAOAA4ADgAQABEAEgASABEAEQASABIA
EwASABEAEAAOAAoABwAEAAEAAAD+//3/+//7//3///8CAAMABAAEAAIABAAFAAUABQAG
AAYABgAGAAYABgAGAAgACAAIAAgABgAGAAcABwAHAAcABwAHAAkACQAJAAkACQAKAAoA
CgAIAAgACAAHAAkACgALAAsADQARABMAFAAWABQAEwAQAAkA+//p/9P/wf+0/6n/pP+k
/6T/q/+//9n/5P/k/+P/4//m/+3/8v/0//X/+v/9/wEABgAJAAkACQAJAAkACQAJAAkA
CQAJAAkACQAJAAsACwALAAsACgAKAAoACgAMAAwADAANAAsACwALAAsADAAMAA0ADQAN
AAwACwAJAAoACwAMAA0ADQANAA0ADQALAAsACwALAA0ADQAMAAwADAAMAAwADAAMAAwA
CwALAAkACQAJAAkACQAJAAkABwAJAAkACgAKAAYABgAGAAYABQAFAAUABQAGAAYABQAF
AAMAAgACAAIAAQABAAEAAAACAAEAAQABAAAAAAD+//7//v/9//3//v/8//r/+f/5//n/
+v/6//r/+//7//v/+v/5//n/+f/6//j/+P/4//j/9v/3//f/+f/6//v//f////3//v//
/wAAAQADAAQABQAGAAcABwAIAAkACQAJAAoACwALAAsACwAOAA4ADgAOAA0ADQANAA0A
DQANAA0ADQAPAA8ADwAPAA8ADwAPAA8ADwAOAA4ADgAOAA4ADgAOAA0ADQANAA0ADQAN
AAwADAAOAA4ADgAOAA4ADgAOAA4ADgAOAA4ADgAOAA4ADQANAA4ADgANAA0ADQANAA0A
DQANAAwADAANAA0ADQANAA0ADQANAA0ADQANAAwADAANAA0ADQANAAwADAANAA0ADQAN
AA0ADQAMAA4ADgAOAA8ADwAPAA8ADgAOAA4ADgAPAA8ADgAOAA8ADQALAAsADgAOAA4A
DgAOAA4ADgAOAA4AEAAQABEAEQAQABIAEwATABQAFAAUABUAFgAWABYAFgAWABcAGAAY
ABcAFwAYABgAGQAYABcAFgATAA4ACgAGAAQABAADAAMAAQABAAMABQAGAAcACAAIAAgA
CgALAAsACwAMAAwADAAOAA4ADgAOAAwADAAMAAwADgAOAA8ADwANAA0ADQANAA0ADQAN
AA0ADwAQABAAEAAQABAAEAAPAA8ADgAPABMAFQAVABkAGgAcABgAFQAQAAkA+f/l/9H/
v/+y/6n/pv+m/6r/tf/N/+X/6P/o/+v/6f/q//P/+v/8//3/AAADAAcACgANAA0ADQAN
AA0ADQANAA0ADQAPAA8ADwAPAA8ADwAPAA8AEAAQABAAEAASABIAEgATABEAEQARABEA
EAAQABEAEQAQABAAEAAPABEAEQARABEAEQARABEAEQARABEAEQARABEAEQAQABAAEAAQ
ABAAEAAOAA4ADQANAA8ADwAPAA8ADQANAA0ACwANAA0ADgAOAAoACgAKAAoACQAJAAkA
CQAKAA==
         </WaveFormData>
      </LeadData>
      <LeadData>
         <LeadByteCountTotal>10000</LeadByteCountTotal>
         <LeadTimeOffset>0</LeadTimeOffset>
         <LeadSampleCountTotal>5000</LeadSampleCountTotal>
         <LeadAmplitudeUnitsPerBit>4.88</LeadAmplitudeUnitsPerBit>
         <LeadAmplitudeUnits>¦ÌV</LeadAmplitudeUnits>
         <LeadHighLimit>2147483647</LeadHighLimit>
         <LeadLowLimit>268435456</LeadLowLimit>
         <LeadID>V2</LeadID>
         <LeadOffsetFirstSample>0</LeadOffsetFirstSample>
         <FirstSampleBaseline>0</FirstSampleBaseline>
         <LeadSampleSize>2</LeadSampleSize>
         <LeadOff>FALSE</LeadOff>
         <BaselineSway>FALSE</BaselineSway>
         <ExcessiveACNoise>FALSE</ExcessiveACNoise>
         <MuscleNoise>FALSE</MuscleNoise>
         <LeadDataCRC32>3264534904</LeadDataCRC32>
         <WaveFormData>
/v/+//7//v/8//z//P/8//r/+v/6//r/+P/4//j/+P/2//b/9v/2//b/9v/2//b/+P/4
//j/+P/3//b/9f/0//b/9v/2//b/9P/0//T/9P/2//b/9v/2//b/9v/2//b/9v/2//b/
9v/2//b/9v/2//b/9v/2//b/+P/4//j/+P/4//j/+P/4//b/9v/2//b/+P/4//j/+P/2
//b/9v/2//b/9v/2//b/9v/2//b/9v/2//b/9v/2//T/9P/0//T/9P/0//T/9P/0//T/
9P/0//b/9v/2//b/9f/0//P/8v/0//T/9P/0//T/9f/1//X/9f/1//b/9//3//n/+v/6
//r/+//8//z/+//7//z//v/+//7//v8AAAAAAAAAAAAA///+//7/+//3//b/9P/z//H/
8P/w//D/8P/x//L/9P/0//P/8//z//X/9f/0//P/8f/x//H/8f/w//H/8//0//L/8v/y
//L/8P/w//D/8P/x//L/8//0//L/8v/y//L/8v/y//P/8//z//L/8v/y//L/9P/2//n/
+/8BAAsAGAAnADYAPQA5ADEAMgA5ADkAMwAtACQADgD4/+n/4P/O/7P/n/+X/53/r/+/
/8r/0//e/+f/7f/x//P/9P/0//X/9f/1//X/9P/0//b/9//3//f/9f/1//X/9v/4//j/
+P/5//j/+P/4//j/+P/4//j/+P/6//r/+v/7//n/+v/6//r//P/8//z//P/7//v/+//7
//v/+//7//v//f/+//7//v/8//3//v/+////////////AAAAAAAAAAD/////////////
//8AAAAAAgACAAIAAgACAAMAAwADAAIAAgACAAIAAwADAAMAAwADAAQABQAFAAcABwAI
AAgACAAJAAkACQAHAAkACQAJAAwADAAMAAwADQANAA0ADQANAA0ADQANAA0ADQANAA0A
DAAMAAwADAALAAsADAAMAAwADAAMAAwACwALAAsACwAMAAwACwALAAcABwAGAAUABwAG
AAUABQAFAAMAAwACAAIAAQAAAAAA/v/+//7//v/+//3//f/9//3//P/8//z//v/+//3/
/f/7//v/+//5//v/+//8//z//P/8//z//P/7//v//P/8//v/+//8//z/+v/6//r/+v/6
//v/+//7//v/+//6//r//f/9//z//P/8//3//v/+//z//P/7//v/+//8//z/+//7//v/
+//6//z//P/8//z/+v/7//v/+//6//r/+v/6//r/+v/5//n/+f/5//n/+v/6//n/+f/5
//n/+f/4//j/+f/5//n/+f/5//j/+P/4//j/+P/4//j/+P/4//n/+f/5//n/+f/6//v/
+//9//7//v/+////AAAAAP////8AAAIAAgACAAQABgAGAAYABgAGAAUABAACAP//+//6
//r/+f/3//b/9P/0//b/9//4//r/+v/5//f/9//3//f/9//3//j/+f/4//f/9P/z//T/
9P/0//T/9P/0//T/9P/0//T/9P/0//b/9v/2//b/9v/2//b/9v/1//X/9f/0//b/9v/4
//r/+v/9////BwAPABoAKQA6AEEAOwA1ADYAOQA3ADEAKQAcAAYA8P/n/97/yv+x/5//
m/+j/7f/x//Q/9n/4v/p/+//9f/3//j/+P/5//n/9//3//b/9v/4//n/+f/5//n/+f/5
//r/+v/6//r/+//8//z//P/8//r/+v/6//r//P/8//z//f/9//7//v/+//7//v/+//7/
//////////////////////3//v/+//7/AAABAAIAAgD//////////wIAAgACAAIAAQAB
AAEAAQADAAMABAAEAAQABAAEAAQAAgADAAMAAwAGAAYABgAGAAUABQAFAAUABQAGAAcA
BwAHAAcACAAIAAgACQAJAAkACwANAA0ADQAMAAwADAAMAA8ADwAPAA8ADQANAA0ADQAN
AA0ADQANAA4ADgAOAA4ADwAPABAAEAAOAA4ADgAOAA0ADQANAA0ADAAMAAsACwALAAsA
CgAJAAsACgAJAAkABwAFAAUABAAEAAMAAgACAAIAAgACAAIAAgABAAEAAQABAAAAAAAA
AAAAAAD/////AQABAAEA///9//3//v/+/wAAAAAAAAAA/f/9//7//v//////AAAAAP7/
/v/+//7//v////////8BAAEAAAAAAP/////+//7/AAABAAIAAgACAAIAAQABAP//AAAA
AP//AQABAAEAAAAAAAAAAAAAAP7/////////AAAAAAAAAAD///7//P/7//3//f/9//7/
/v/9//3//f/9//3//P/8//3//f/9//3//f/8//z//v/8//z//P/8//r/+v/6//v//f/9
//3//f/+//////8BAAAAAAAAAAEABAAEAAMAAwACAAQABAAEAAYACAAIAAgACAAIAAcA
BgAGAAMA///+//z/+//5//j/9v/2//j/+f/8//7//v/9//3//f/9//3/+//5//j/9//4
//n/+P/5//r/+v/6//r/+P/4//j/+P/4//j/+P/4//j/+P/4//j/+v/6//r/+v/5//n/
+f/4//j/+P/6//z//P///wMACwARABoAKwA8AEEAPQA5ADgAOQA5ADMAKQAaAAQA8P/p
/+L/zv+x/6H/m/+l/7n/xf/Q/9n/4v/r//H/9f/3//r/+v/7//v/+f/5//j/+P/4//n/
+f/5//n/+f/5//r/+v/6//r/+//8//z//P/8//z//P/8//z//P/8//z//f/9//7//v/+
//7//v/+//7///////////////////////3//v/+//7//v///wAAAAD//////////wIA
AgACAAIAAwADAAMAAwABAAEAAgACAAIAAgACAAIABAAFAAUABQAGAAYABgAGAAUABQAF
AAUAAwAEAAUABQAHAAcACAAIAAoACwALAAsACQALAAsACwAMAAwADAAMAAsACwALAAsA
DQANAA0ADQAPAA8ADwAPAA4ADgAOAA4ADQANAA4ADgAMAAwADAAMAA0ADQANAA0ADAAM
AAsACwALAAsACgAJAAsACgAJAAkACAAFAAQAAgACAAEAAAAAAAIAAgACAAIAAgABAAEA
AQD///7//v/+//7//v/9//3//f/9//3/+//9//3//v/+//z//P/8//z//P/9////AAD9
//3//v/+//z//P/8//z//P/9//3//f///////v/+/wEAAQAAAAAA/v///wAAAAD+//7/
/f/9////AAAAAP///////////v/8//z//P/8//z//f/9//3//P/8//z//P/+//7//f/9
//v/+//7//z/+v/5//n/+f/7//v/+v/6//v/+//7//v//f/8//z//f/7//v/+//4//r/
+v/6//r/+v/4//j/+P/5//v/+//7//v//P/9//3///8AAAAAAAABAAAAAAD/////AgAE
AAQABAAEAAYABgAGAAQABAADAAIABAABAP3//P/6//n/9//2//X/9P/1//X/+P/6//r/
+f/5//n/+f/5//j/9//3//f/9//3//X/9f/0//T/9P/0//X/9v/3//j/9v/2//b/9v/0
//T/9P/0//b/9v/2//b/9f/1//X/9P/4//b/9v/6//z//f8DAAkADwAcAC8AQgBFAD0A
OQA8AEMAQQA5ADEAJgAWAAIA+f/s/8z/sf+h/53/q/+9/8n/zv/T/9z/5f/r//H/9//4
//j/+f/5//f/9//2//b/9v/3//f/9//5//n/+f/6//r/+v/6//v/+v/6//r/+v/6//r/
+v/6//r/+v/6//v/+//8//z//P/8//z//P/8///////////////////////9//7//v/+
//z//f/+//7//f/9//3//f8AAAAAAAAAAAEAAQABAAEA/////wAAAAACAAIAAgACAAIA
AwADAAMABAAEAAQABAADAAMAAwADAAMABAAFAAUABwAHAAgACAAGAAcABwAHAAkACwAL
AAsACwAKAAkACAALAAsACwALAAsACwALAAsACwALAAsACwAMAAwADAAMAAkACQAKAAoA
DAAMAAwADAANAA0ADQANAAsACgAIAAcABgAHAAcABwAHAAYABQAFAAUAAwADAAIAAAD/
//7//v/+//7//v/+//7//f/9//3//f/8//z//P/8//z/+//7//v/+//7//n/9//3//j/
+P/6//r/+v/6//f/9//4//j/9//3//j/+P/6//r/+v/6//j/+f/5//n/+f/5//j/+P/5
//n/+P/4//b/9//4//j/+v/6//n/+f/5//r/+v/5//f/9//3//b/+P/4//j/+P/4//n/
+f/5//j/+P/4//j/+P/4//f/9//3//f/9//4//j/9//3//f/+f/5//j/+P/4//f/9v/1
//f/9v/2//f/+f/4//b/9v/2//b/9v/2//b/9//3//f/9//3//b/9//3//n//P/8//z/
/f/+//7//f/9//z//v/+//7/AAACAAIAAgAAAAAA///+//z/+f/1//T/9P/z//H/8P/y
//L/9P/1//b/+P/4//f/9//3//f/9//2//X/9f/1//X/9f/z//P/8v/y//L/8v/0//T/
9P/0//T/9P/0//T/8v/y//L/8v/y//L/8v/y//P/8//z//L/9P/0//b/+P/6//3/AQAJ
ABUAJAA1AEAAPwA3ADcAQABFAEMAPQAzACQAEAAAAPX/5P/E/6v/m/+b/63/v//H/87/
1//g/+v/8//1//X/9v/2//f/9//3//f/9v/2//b/9//3//f/9//3//f/+P/4//j/+P/5
//r/+v/6//r/+v/6//r/+v/6//r/+v/7//v//P/8//z//P/8//z//P/9//3//f/9//3/
/f/9//3//f/+//7//v/+////AAAAAP//////////AAAAAAAAAAABAAEAAQABAAEAAQAC
AAIAAgACAAIAAgACAAMAAwADAAQABAAEAAQABwAHAAcABwAHAAgACQAJAAcABwAIAAgA
CAAJAAkACQAJAAsACwALAAwADAAMAAwADQANAA0ADQANAA0ADQANAA0ADQANAA0AEAAQ
ABAAEAAPAA8AEAAQAA4ADgAOAA4ADwAPAA8ADwAMAAwACwALAAkACQAIAAcABwAGAAUA
BQAFAAMAAwACAAIAAQAAAAAA/v/+//7//v8AAP///////////v/+//7//v/+//3//f/9
//3//f/7//v/+//8//z//P/8//z//P/7//v//P/8//v/+//8//z//P/8//z//P/8//3/
/f/9//v/+//6//r//f/9//z//P/8//3//v/+//7//v/9//3//f/+//7//f/9//3//f/8
//7//v/+//7//v/////////+//7//v/+//7//v/9//3/+//7//v//P/+//3//f/9//v/
+//6//r//f/9//3//f/9//z//P/9//3//f/9//z//P/8//7//f/8//z//P/8//z//P/8
//z//f/9//3//f/9//7//////wEAAAAAAAAAAQAEAAQAAwADAAQABgAGAAYABAAGAAYA
BgAIAAgABwAGAAYAAwD///7//P/7//n/+P/4//j/+v/7//z//v/+//3//f/9//3//f/6
//n/+f/5//v/+//5//n/+v/6//r/+v/6//r/+v/6//r/+v/6//r/+v/6//r/+v/6//r/
+v/6//v/+//7//r/+v/6//j/+v/8////BQALABMAIgAzAEIASQBDADsAPABBAEEAPQAz
ACYAEAD8//H/6P/S/7f/pf+f/6f/u//N/9T/2//k/+3/8//5//v/+v/6//v/+//9//3/
/P/8//r/+//7//v/+//7//v//P/8//z//P/9//z//P/8//z//v/+//7//v/+//7//v//
////AAAAAAAAAAAAAAAAAAABAAEAAQABAAEAAQABAAEAAQACAAIAAgAAAAEAAgACAAMA
AwADAAMAAgACAAIAAgADAAMAAwADAAMAAwAEAAQABgAGAAYABgAIAAkACQAJAAgACAAI
AAgACQAJAAkACQAJAAoACwALAAsACwAMAAwACgALAAsACwALAA0ADQANAA4ADgAOAA4A
EQARABEAEQARABEAEQARABEAEQARABEAEAAQABAAEAAPAA8AEAAQABAAEAAQABAADQAN
AA0ADQAOAA4ADQANAAsACwAKAAkACwAKAAkACQAJAAcABwAGAAYABQAEAAQABAAEAAQA
BAACAAEAAQABAAEAAAAAAAAAAAAAAP/////////////9//////8AAAAA/v/+//7//v//
////AAAAAP////8AAAAA/v/+//7//v8AAAEAAQABAP/////+//7/AQABAAAAAAD+////
AAAAAAAAAAD/////AQACAAIAAQABAAEAAQAAAAAAAAAAAAAA/v/////////+//7//v/+
//7//v/9//3//f/9//3//v/+//3//f/9//3//f/8//z//f/9//3//f/9//z//P/9//3/
/f/9//z//P/8//z//f/9//3//P/8//z//P/8//z//P/8//3/+//7//v/+//8//3//f//
/wIAAgACAAMAAgACAAEAAQADAAYABwAIAAYACAAIAAgACgAKAAkACAAGAAMA///+//z/
+//5//j/+P/4//r/+//6//z//P/7//v/+//7//v//P/7//v/+//5//n/9//3//j/+P/4
//j/+P/4//j/+P/4//j/+P/4//j/+P/4//j/+P/4//j/+P/5//n/+f/4//j/9v/4//r/
/P/9/wEABwAPABoAKQA4AD8APQA5ADgAOwA9ADcALQAiAAwA9v/r/+b/0v+5/6f/nf+h
/7P/xf/O/9X/3v/p//H/9//7//r/+v/7//v/+//7//r/+v/6//v/+//7//v/+//7//z/
/P/8//z//f/+//7//v/+//7//v/+//7//v/+//7//////wAAAAAAAAAAAAAAAAAAAQAB
AAEAAQABAAEAAQABAAMABAAEAAQAAwADAAMAAgADAAMAAwADAAQABAAEAAQAAwADAAMA
AwAFAAUABgAGAAQABAAEAAQABgAHAAcABwAIAAgACAAIAAgABwAGAAUABgAIAAoACwAJ
AAkACgAKAAoACwALAAsACwANAA0ADQAMAAwADAAMAA8ADwAPAA8ADwAPAA8ADwAPAA8A
DwAPABAAEAAQABAADwAPABAAEAAOAA4ADgAOAA0ADQANAA0ADgAOAA0ADQANAA0ADAAL
AAkACAAHAAcACQAHAAcABgAEAAMAAgACAAQABAAEAAQAAgABAAEAAQADAAIAAgACAAIA
AgABAAEA/////////f//////AAAAAAAAAAAAAAAA/////wAAAAD/////AAAAAAAAAAAA
AAAAAAABAAEAAQABAAEAAAAAAAAA///9//z//f///wEAAgAAAAAA////////AAAAAP//
/////////v/+//7//v/+//7//////////P/8//z//P/+//7//f/9//v/+//7//z//v/9
//3//f/9//3//P/8//3//f/9//3//f/8//z//f/7//v/+//6//z//P/8//3//f/9//3/
+v/4//j/+P/4//n/+v/7//3/+//7//v/+//8//3//f///wAAAAAAAAEAAgACAAEAAQAC
AAQABAAEAAIABAAEAAQABgAGAAUABAACAP//+//6//r/+f/3//b/9v/2//j/+f/4//r/
+v/5//f/9//3//f/9//3//j/+f/5//n/9//3//f/9v/1//T/9P/0//T/9P/2//b/9v/2
//b/9v/2//b/9v/2//b/9v/3//f/9//2//T/9P/2//r//P/9/wUADwAXACQANwBCAEMA
OwA3ADoAPwA7ADMAKwAcAAoA+v/z/97/wP+r/5//of+x/8H/y//S/9n/4v/p//H/9f/1
//b/9v/3//f/9//3//b/9v/2//f/9//3//n/+f/5//r/+v/6//r/+//8//z//P/8//z/
/P/8//z/+v/6//r/+//7//z//P/8//7//v/+//7//f/9//3//f/9//3//f/9////AAAA
AAAA/f/9//3//P/8//3//v///wAAAAAAAAAAAQABAAEAAQD/////AAAAAAAAAAAAAAAA
AAABAAEAAQAEAAQABAAEAAUABQAFAAUABwAIAAkACQAGAAUABQAEAAYABwAHAAcABQAH
AAcABwAKAAoACgAKAA0ADQANAA0ADQANAA0ADQAMAAsACgAJAAwADAAMAAwACwALAAwA
DAAMAAwADAAMAAsACwALAAsACgAKAAkACQAIAAkACQAJAAgABgAEAAMABAADAAQABAAD
AAEA///+/wAAAAAAAAAAAgABAAEAAQAAAP7//f/8//3//v/+/////v/9//z/+f/7//v/
/P/8//z//P/8//z/+f/5//r/+v/7//v//P/8//r/+v/6//r/+v/7//v/+//7//v/+v/6
//v/+//6//r/+v/7//z//P/7//r/+P/3//j/+v/7//v/+//7//v/+v/6//r/+v/6//j/
+f/5//n/+v/6//r/+v/4//j/9//3//n/+f/5//r/+P/3//f/9//3//f/9v/2//f/9//3
//f/+f/2//b/9//4//j/+P/4//j/+v/6//r/+//6//n/+P/3//r/+//7//3//v/+//7/
//////7//P/7//7/AAAAAAAAAAACAAIAAgACAAIAAQAAAP3/+f/0//L/8f/x//D/8P/y
//L/9P/1//T/9v/2//X/9f/1//X/9f/0//P/8//z//P/8//x//H/8v/y//L/8v/0//T/
9P/0//T/9P/0//T/9P/0//T/9P/2//b/9v/2//b/9f/0//L/9P/0//T/9v/6//3/AwAP
AB8AMAA9AEIAPQA3ADkAQgBDAD8AOwAzACIAEAAEAPf/3P++/6f/m/+h/7f/x//R/9b/
3f/k/+v/8f/1//X/9P/0//X/9f/1//X/9P/0//b/9//3//f/9//3//f/+P/4//j/+P/5
//r/+v/6//r/+P/4//j/+P/6//r/+v/7//n/+v/6//r/+v/6//r/+v/7//v/+//7//3/
/f/9//3//f/+//7//v/+////AAAAAP3//f/9//3/AAAAAAAAAAABAAEAAQABAAEAAQAC
AAIAAgACAAIAAgAEAAUABQAFAAQABAAEAAQABwAHAAcABwAJAAoACwALAAsACwAMAAwA
CgALAAsACwANAA8ADwAPABAAEAAQABAADwAPAA8ADwARABEAEQARABEAEQARABEAEgAS
ABIAEgAPAA8AEAAQABIAEgASABIADwAPAA8ADwAMAAwACwALAAsACwAKAAkACAAGAAQA
AwAFAAMAAwACAAIAAQAAAAAA/v/+//7//v8AAP///////////v/+//7//v/+//3//f/7
//v/+//5//n/+f/6//r/+v/6//r/+v/5//n/+v/6//v/+//8//z/+//6//n/+P/4//n/
+f/5//v/+//6//r/+//7//r/+v/8//3//v/+//z//P/7//v/+//8//z/+//7//v/+//6
//r/+v/6//r/+v/7//v/+//6//r/+v/6//r/+v/5//n/+f/5//n/+v/6//n/+f/5//n/
+f/4//j/+v/6//r/+v/6//j/+P/4//n/+f/5//n/+f/6//v/+//9//7//v/+////AAAA
AP/////+/wAAAAAAAAAAAgACAAIAAQAAAP7//P/8//n/9f/0//T/8//x//D/8f/y//X/
9//4//r/+v/5//j/9//2//X/9v/1//X/9f/z//P/8f/x//T/9P/0//T/9P/0//T/9P/0
//T/9P/0//T/9P/0//T/9P/0//T/9P/1//X/9f/0//T/9v/4//j//v8FAA0AGwArADwA
QwBCAD0APwBFAEgARwBDADkAKQAYAAgA/P/n/8j/rv+f/53/r//D/8//1//e/+f/7v/1
//f/+f/5//n/+P/4//f/+f/5//j/+P/2//f/9//3//j/+f/6//z/+v/6//r/+//8//z/
/P/8//z//P/8//z//v/+//7////9//7//v/+//7//v/+//7/AQABAAEAAQD/////////
/wEAAgACAAIAAAABAAIAAgADAAMAAwADAAIAAgACAAIABQAFAAUABQADAAMABAAEAAUA
BgAHAAgACAAJAAkACQAMAAwADAAMAAsACwALAAsACwAMAA0ADQANAA0ADgAOAA4ADwAP
AA8AEQATABMAEwAWABYAFgAWABcAFwAXABcAFwAXABcAFwAXABcAFwAXABgAGAAYABgA
FQAVABYAFgAWABYAFgAWABMAEwATABMAEAAQAA8ADwANAA0ADAALAAsACgAJAAkABwAF
AAUABAAEAAMAAgACAAIAAgACAAIAAAD///////////7//v/+/wAAAAD/////////////
/f/9//3//v/+//7//v/+//7//f/9//7//v/9//3//v/+//7//v/+//7//v////////8B
AAEAAAAAAP/////+//7//v///wAAAAAAAAAA////////AAAAAP//AQABAAEAAAD+//7/
/v/+//7/////////AAAAAAAAAAAAAAAA/////////////wAA/v/9//3//f/9//3//P/8
//3//f/9//3//f/8//r//P/8//z//P/8//z//P/9//3//f/9//3//P/9//3///8CAAIA
AgADAAQABAADAAMAAgAEAAQABAAEAAYABgAGAAcACAAIAAgABgADAP///v/8//v/+f/4
//j/+P/6//v//v8AAAAA//////////////z/+//7//v/+//7//n/+f/6//r/+v/6//r/
+v/6//r/+P/4//j/+P/6//r/+v/6//r/+v/6//r/+//7//v/+v/8//z//P/+/wAABQAJ
ABEAHQAuAD8ASABFAD8APwBGAEkARwBBADkAKgAUAAQA+f/o/8z/sf+h/6H/sf/H/9P/
2v/j/+7/8//3//v//f/8//z//f/9//3//f/8//z//v////////////////8AAAAAAAAA
AAEAAgACAAIAAgAAAAAAAAAAAAIAAgACAAMAAwAEAAQABAAEAAQABAAEAAMAAwADAAMA
BAAFAAYABwAFAAYABgAGAAYABwAIAAgACQAJAAkACQAIAAgACAAIAAsACwALAAsACQAJ
AAoACgAKAAoACgAKAAoACwALAAsADgAOAA4ADgARABEAEQARABEAEgATABMAEwATABQA
FAAUABUAFQAVABMAFQAVABUAFgAWABYAFgAXABcAFwAXABkAGQAZABkAFwAXABcAFwAY
ABgAGAAYABcAFwAYABgAGAAYABgAGAAXABcAFwAXABYAFgAVABUAEwATABIAEQARABAA
DwAPAA0ACwALAAoACgAJAAgACAAIAAgACAAIAAYABQAFAAUABwAGAAYABgAGAAYABQAF
AAcABwAHAAUABQAFAAYABgAGAAYABgAGAAUABQAGAAYAAwADAAQABAAFAAYABwAIAAcA
BwAGAAUABwAHAAYABgAHAAcABgAGAAQABQAGAAYACAAIAAcABwAFAAYABgAFAAUABQAF
AAQABgAGAAYABgAEAAUABQAFAAYABgAGAAYABgAGAAUABQADAAMAAwAEAAYABQAFAAUA
BQAFAAQABAAFAAUABQAFAAUABAAEAAUABQAFAAUABAAEAAYABgAEAAQABAAEAAQABAAE
AAUABQAFAAUABQAGAAcABwAJAAoACgAKAAsADAAMAAsACwAMAA4ADgAOAAwADgAOAA4A
DwAQABAAEAAQAA0ACQAIAAYABQADAAIAAAAAAAIAAwAGAAgACAAHAAUABQAFAAUABgAF
AAUABQAFAAUAAwADAAIAAgACAAIAAgACAAIAAgAEAAQABAAEAAQABAAEAAQABAAEAAQA
BAADAAMAAwACAAQABgAGAAYABgAHAAsAEwAbACYANQBIAFEATwBHAEQASQBLAEcAQQA2
ACAACgD9//b/5P/J/7P/qf+v/8H/0//c/+P/7P/1////BQAHAAYABgAHAAcABwAHAAYA
BgAGAAcABwAHAAkACQAJAAoACgAKAAoACwAMAAwADAAMAAwADAAMAAwADgAOAA4ADwAO
AA4ADQAMAA4ADgAOAA4ADwAPAA8ADwAPAA8ADwAPAA8AEAAQABAAEAARABIAEgARABEA
EQARABIAEgASABIAEwATABMAEwATABMAFAAUABIAEgASABIAEgATABMAEwAWABYAFgAW
ABcAFwAXABcAFwAYABkAGQAZABkAGgAaABoAGwAbABsAGwAdAB0AHQAeAB4AHgAeAB8A
HwAfAB8AIQAhACEAIQAfAB8AHwAfACAAIAAgACAAHwAfACAAIAAiACIAIgAiAB8AHwAf
AB8AIAAgAB8AHwAdAB0AHAAbABsAGgAZABkAGQAXABcAFgAWABUAFAAUABQAFAAUABQA
FAATABMAEwATABIAEgASABIAEgARABEAEQARABEADwAPAA8AEAAQABAAEAAQABAAEQAR
ABIAEgARABEAEgASABIAEgASABIAEgATABMAEwATABMAEgASABEAEQAQABAAEgATABQA
FAAUABQAEwATABMAFAAUABMAEwATABMAEgASABIAEgASABAAEQARABEAEgASABIAEgAS
ABIAEQARABEAEQARABIAEgARABEAEQATABMAEgASABEAEQARABEAEwAQABAAEAAQABAA
EAAQABAAEAAQABEAEwATABMAEwAUABUAFQAXABgAGAAYABkAGgAaABkAGQAYABoAGgAa
ABsAHgAfACAAIAAgAB8AHgAcABkAFQAUABIAEQAPAA4ADgAOABAAEQAUABYAFgAVABMA
EwATABMAFAATABMAEwATABMAEQARABAAEAAQABAAEgASABIAEgASABIAEgASABAAEAAQ
ABAAEQASABMAFAATABMAEwASABAAEAAUABYAFgAVABsAIQArADgARwBWAF0AVwBRAFIA
VwBXAE8ARQA2ACAADgAFAP7/5v/L/7v/t//B/9X/4//s//X//v8FAA0AEwAXABYAFgAX
ABcAFwAXABYAFgAWABcAFwAXABcAFwAXABgAGAAYABgAGQAaABoAGgAaABoAGgAaABoA
GgAaABoAGwAbABwAHAAcABwAHAAcABwAHwAfAB8AHwAfAB8AHwAfAB8AIAAgACAAHgAf
ACAAIAAhACEAIQAhACIAIgAiACIAIQAhACEAIQAjACMAJAAkACQAJAAkACQAJAAlACUA
JQAkAA==
         </WaveFormData>
      </LeadData>
      <LeadData>
         <LeadByteCountTotal>10000</LeadByteCountTotal>
         <LeadTimeOffset>0</LeadTimeOffset>
         <LeadSampleCountTotal>5000</LeadSampleCountTotal>
         <LeadAmplitudeUnitsPerBit>4.88</LeadAmplitudeUnitsPerBit>
         <LeadAmplitudeUnits>¦ÌV</LeadAmplitudeUnits>
         <LeadHighLimit>2147483647</LeadHighLimit>
         <LeadLowLimit>268435456</LeadLowLimit>
         <LeadID>V3</LeadID>
         <LeadOffsetFirstSample>0</LeadOffsetFirstSample>
         <FirstSampleBaseline>0</FirstSampleBaseline>
         <LeadSampleSize>2</LeadSampleSize>
         <LeadOff>FALSE</LeadOff>
         <BaselineSway>FALSE</BaselineSway>
         <ExcessiveACNoise>FALSE</ExcessiveACNoise>
         <MuscleNoise>FALSE</MuscleNoise>
         <LeadDataCRC32>3352704681</LeadDataCRC32>
         <WaveFormData>
/v/+//7//v/8//z//P/8//r/+v/6//r/+f/4//f/9v/2//b/9v/2//T/9P/0//T/9v/2
//b/9v/0//T/9P/0//T/9P/0//T/9P/0//T/9P/2//b/9v/2//b/9v/2//b/9v/2//b/
9v/2//b/9v/2//j/+P/4//j/+P/4//j/+P/4//j/+P/4//j/+P/4//j/+P/4//j/+P/2
//b/9v/2//j/+P/4//j/+P/4//j/+P/2//b/9v/2//T/9P/0//T/9P/0//T/9P/0//T/
9P/0//b/9v/2//b/9P/0//T/9P/0//T/9P/0//T/9P/1//X/9f/1//b/9//4//j/+v/6
//r/+v/7//v/+f/5//n/+//9//3//f////7/////////AQABAP///f/7//n/+P/4//f/
9P/0//T/8//1//X/9f/1//X/9f/1//b/9f/z//P/8P/w//D/8P/x//D/8P/w//D/8P/w
//D/8P/w//D/8P/w//D/8P/w//H/8f/w//D/7//v/+//7//v/+//7v/u/+//7//w//H/
9P/7/wUAEwAlADwAUgBdAGkAgACdALEAtwC0AKAAewBRADQAIAACANf/t/+o/6n/uf/K
/9L/2P/h/+n/7v/w//P/8//z//P/8//z//L/8v/y//L/8//z//P/8v/y//L/8v/0//T/
9f/1//P/8//z//T/9v/3//f/9v/2//b/9//3//j/+P/4//j/+P/4//j/+f/5//n/+f/5
//j/+P/4//j/+v/6//r/+//7//v//P/8//z//P/8//z//f/9//7//v/+//7///////3/
/f/+//7/AAABAAIAAgACAAIAAwADAAEAAgACAAMAAwADAAMABQAFAAUABwAHAAkACQAK
AAsADAAMAAwADAAOAA4ADgAOAA8ADwAQABAAEAARABEAEgARABEAEAAQABAAEAAQABAA
EAAQABAAEAAQABAAEAAQABEAEQARABEADwANAA0ADAANAA0ADAAMAAsACgAIAAUABwAG
AAQAAwACAAIAAQD//wEAAQD//////f/9//3//f/9//z/+//6//f/9//4//j/+v/6//r/
+f/4//j/+P/3//f/9//3//j/+P/4//f/9//5//n/+f/5//n/+f/6//r/+P/4//j/+P/6
//r/+v/7//n/+f/5//r/+v/6//r/+f/5//r/+v/6//r/+f/5//r/+v/6//r/+v/4//j/
+P/4//r/+v/6//r/+P/4//j/+P/4//j/+P/3//n/+f/4//j/9v/2//b/9//5//j/+P/4
//j/9//3//f/9//3//f/9v/4//j/9v/2//b/9v/2//b/9v/2//b/9//3//f/9//4//n/
+v/6//z//P/8//z//f/9//3//f/7//3//f/9////AQACAAMAAwADAAMAAwABAP///f/7
//r/+v/5//b/9v/2//f/+f/5//n/+f/5//f/9//2//X/9P/1//X/9v/0//T/8//y//L/
8v/y//L/8v/y//L/8v/y//L/8v/y//L/8v/z//P/9P/0//X/9f/z//P/8//z//D/8v/z
//P/9P/1//j///8JABUAKQBCAFYAXwBrAH4AmQCpAKsApACOAGUAPQAmABYA9v/P/7f/
qv+v/7//zv/W/9z/4//p/+7/9P/1//X/9f/1//X/9f/0//T/9P/0//X/9f/1//b/9v/2
//b/9v/2//f/9//3//f/9//4//j/+f/5//j/+P/4//n/+f/6//r/+v/6//r/+v/6//v/
+//7//v/+//8//z//P/8//z//P/8//3//f/9//7//v/+//7//v/+//////8AAAAA/v/+
//////8AAAEAAwAEAAIAAwAEAAQAAgACAAMAAwAFAAYABgAHAAcABwAHAAkACQAJAAsA
CwAJAAkACgALAAwADAAMAAwADgAOAA4ADgAPAA8AEAAQABAAEQARABIAEQARABAAEAAS
ABIAEgASABIAEgASABIAEgASABIAEgARABEAEQARABEADwAPAA4ADgANAAsACgAKAAoA
CQAHAAgACAAHAAcABAAEAAMAAQABAAEA////////////////AQAAAP///v/7//v//P/8
//z//P/8//v//P/8//z/+//5//n/+f/6//z//P/7//v/+f/5//n/+f/5//n/+v/6//r/
+v/6//r/+v/6//r/+//9//3//f/+//z//P/8//v//f/+//7//v8AAP////8AAP///v/9
//z//v/+//7//v/+//7//v/+//z//P/8//z//v/+//7//f/7//v/+v/6//z//P/8//3/
+//6//r/+v/8//v/+//7//v/+//7//r//P/8//z//P/6//r/+v/6//r/+v/6//r/+//7
//v/+//8//3//v/+//7//v/+//7/AQABAAEAAQABAAMAAwADAAMABQAGAAcABwAHAAcA
BwAHAAUAAwABAP7//v/9//r/+P/4//n/+//9//3//f/9//3//f/8//v/9//3//b/9v/4
//j/9//2//b/9v/2//b/9v/2//b/9v/0//T/9P/0//T/9P/1//X/9v/2//f/9//1//X/
9f/1//T/8v/z//f/9v/3//z/AwALABcAKQBCAFYAYwBvAIIAmQCpAK0ApACMAGMAPQAq
ABgA+P/R/7n/rP+x/8H/zv/W/97/4//r//L/9P/1//f/9//3//f/9//2//b/9v/2//f/
9//3//b/9v/2//b/9v/2//f/9//5//n/+f/6//r/+//7//r/+v/6//v/+//6//r/+v/6
//r/+v/6//v/+//7//v/+//6//r/+v/6//r/+v/6//v/+//7//z//P/6//r/+v/6//v/
+//8//z//P/8//3//f/9//3//v/+//7///8AAAAAAgACAAMAAwADAAQABAAFAAMAAwAD
AAUABQAFAAcABwAHAAcACAAJAAwADAAMAAwADgAOAA4ADgANAA0ADgAOAAwADQANAA4A
EQARABAAEAAQABAAEAAQABAAEAAQABAADwAOAA0ADAAMAA0ADgAPAA8ADQANAAwADgAN
AAsACgAKAAoACQAHAAcABgAEAAMAAAAAAP///f/9//3/+//7//3//f/9//3//f/8//v/
+v/5//n/+v/6//j/+P/4//f/9v/2//b/9f/3//f/9//4//j/+P/3//f/+f/5//n/+f/4
//f/9//2//b/9v/2//b/9v/2//b/9//4//n/+v/8//r/+v/6//n/+f/6//r/+v/6//n/
+f/6//z//P/8//z/+v/6//r/+v/4//j/+P/4//j/+P/4//j/+P/4//j/9//4//n/+f/6
//n/+P/3//f/9f/0//T/9P/1//X/9v/3//X/9f/1//T/9v/2//b/9v/4//r/9//1//b/
9P/0//T/9P/0//T/9P/0//f/9//3//f/9v/3//j/+P/6//r/+v/6//v/+//7//v//f//
///////9////AAABAP//////////AAD///7//f/6//r/+f/2//T/9P/1//f/+f/5//n/
+f/3//f/9v/1//P/8//y//L/8v/y//H/8P/y//L/8v/y//L/8v/y//L/8P/w//D/8P/u
/+7/7//v/+//8P/y//P/8f/x//H/8f/y//D/8f/z//L/8//8/wMACQAZADUAUgBiAG0A
fwCaALUAwQDBALgAoAB7AFsARgAqAPz/0f+z/6j/s//D/8z/0v/Y/9//5f/q/+7/8//z
//P/8//z//P/8v/y//L/8v/z//P/8//0//T/9P/0//T/9P/1//X/9f/1//X/9v/0//X/
9f/0//b/9v/3//f/9v/2//b/9v/4//j/+P/5//n/+f/5//n/+v/6//r/+v/6//r/+v/7
//n/+f/6//r/+v/6//r/+v/9//3//v/+//7//v///////////wAAAAAAAAEAAgACAAIA
AgADAAMAAwAEAAQABQAFAAUABQAHAAkACQALAAsACwALAAwADQAMAAwADAAMAA4ADgAO
AA4ADwAPABAAEAAQABEAEQASABMAEwASABIAEgASABIAEgASABIAEgASABAAEAAQABAA
EQARABEAEQARAA8ADwAOAA4ADQALAAoACgAKAAkABwAHAAYABAADAAIAAgABAP///f/9
//v/+//9//3//f/9//v/+v/5//j/+f/5//r/+v/4//j/+P/3//j/+P/4//f/9f/1//X/
9v/2//b/9f/1//X/9f/1//X/9f/1//b/9v/4//j/+P/4//b/9v/2//f/9f/1//X/9v/2
//b/9v/1//X/9v/2//b/+P/3//f/+P/4//j/+P/4//f/9v/1//T/9v/2//b/9v/2//b/
9v/2//b/9v/2//X/9f/1//T/9P/0//T/9P/1//P/8v/y//L/9P/z//P/8//x//H/8f/w
//H/8v/z//T/9P/0//P/8v/x//D/8P/w//D/8P/x//H/8f/x//T/9f/2//b/+P/4//j/
+P/5//n/+f/5//f/+f/5//n/+//9//7////9//3//f/9//v/+f/3//X/9P/0//P/8P/y
//L/8//1//X/9f/1//X/8//z//L/8f/x//H/8P/w/+7/7v/t/+z/7v/u/+7/7v/s/+z/
7P/s/+7/7v/u/+7/7f/s/+z/6//s/+z/7f/t/+3/7f/t/+3/7v/u/+//7//u//H/9v//
/wsAHwA3AFAAYABtAIMAogC/AMsAywC+AKAAeQBXAEQAJAD2/8v/q/+g/7H/w//M/9D/
2P/f/+n/7v/u/+//7//v/+//7//v/+7/7v/u/+7/7//v/+//7v/u/+7/7v/w//D/8f/x
//H/8f/x//L/8v/z//P/8v/0//T/9f/1//T/9P/0//T/9P/0//T/9f/1//X/9f/1//T/
9P/0//T/9P/0//T/9f/2//f/+f/6//j/+P/4//j/+//7//z//P/6//r/+//7//v/+//8
//z//P/9//7//v/+//7/////////AAAAAAEAAwADAAMABQAFAAUABwAHAAUABQAGAAcA
CAAIAAgACAAKAAoACgAKAA0ADQAOAA4ADgAPAA8AEAAPAA8ADgAOAA4ADgAOAA4AEAAQ
ABAAEAAQABAAEAAQAA8ADwAPAA8ADwANAA0ADAAKAAkABwAGAAYABgAFAAMAAwACAAAA
///+//7//f/7//v/+//5//n/+f/5//n/+f/5//j/9//2//X/9f/2//b/9P/0//T/8//0
//T/9P/z//P/8//z//T/9P/0//P/8//z//P/8//z//P/8//0//T/9P/0//T/9P/0//T/
9P/1//P/8//z//T/9v/2//b/9f/1//b/9v/2//b/9f/1//b/9v/2//b/9v/2//b/9v/2
//b/9v/2//b/9v/2//b/9v/2//b/9v/1//X/9f/0//T/9P/0//T/9f/1//T/9P/0//L/
8f/x//H/8//z//P/8v/y//L/8v/y//T/9P/1//X/8//z//X/9P/0//L/8v/y//L/9P/0
//T/9P/z//P/8//z//T/9f/2//b/+P/4//j/+P/5//n/+f/5//v//f/9//3/+//9//7/
/////////////////f/7//n/9v/2//X/8v/0//T/9f/3//X/9f/1//X/9f/1//T/8//z
//P/8v/y//L/8v/x//D/8P/w//D/8P/w//D/8P/w//D/8P/w//D/8P/w//H/8f/u/+7/
7//v/+//7//v/+//8P/w/+//7//w//H/9v///wcAFwAtAEQAWABlAHEAhgCjALUAuQCy
AJoAcwBLADIAHgD8/9P/tf+o/63/v//O/9b/2v/h/+f/7v/y//X/8//z//P/8//z//L/
8v/y//L/8//z//P/9P/0//T/9P/0//T/9f/1//X/9f/1//b/9v/3//f/9v/2//b/9//3
//r/+v/6//r/+P/4//j/+f/7//v/+//7//r/+v/6//r/+v/6//r/+//7//v//P/8//z/
/P/8//z//f/9//7//v/8//z//f/9//3//f/+//7/AAABAAIAAgACAAIAAwADAAMABAAE
AAUABQAFAAUABwAFAAUABwAHAAkACQAKAAsADAAMAAwADAAOAA4ADgAOAA0ADQAOAA4A
DgAPAA8AEAAPAA8ADgAOABAAEAAQABAAEAAQABAAEAAOAA4ADgAOAA8ADwAPAA8ADQAL
AAsACgALAAsACgAKAAoACgAJAAcABwAGAAQAAwACAAIAAQD//wEAAQD/////////////
///9//z/+//6//n/+f/6//r/+v/6//r/+f/4//j/+P/3//n/+f/5//r/+v/6//n/+f/5
//n/+f/5//n/+f/6//r/+v/6//r/+v/6//r/+v/7//n/+f/5//r//P/8//z/+//5//r/
+v/6//z/+//7//z//P/8//z//P/8//z//P/8//z//P/8//z/+v/6//r/+v/6//r/+v/5
//n/+f/4//j/+v/6//r/+//5//j/+P/4//j/9//3//f/+f/5//n/+P/4//j/+P/4//j/
+P/5//n/9//3//f/+P/4//j/+P/2//b/9v/2//j/+P/4//j/9//3//f/9//4//n/+v/6
//7//v/+//7///////////8BAAMAAwADAAEAAwAEAAUABQAFAAUABQADAAEA///9//r/
+v/5//b/9v/2//f/+f/7//v/+//7//n/+f/4//f/9//3//b/9v/0//T/8//y//T/9P/0
//T/8v/y//L/8v/y//L/8v/y//L/8v/z//P/8v/y//P/8//z//P/8//z//L/8v/z//P/
9v/1//j//f8HABMAJQA8AE4AWwBnAHwAlQCpAK8AqgCWAHEASQAuAB4AAADZ/73/rP+r
/7n/yv/S/9j/3//n/+7/9P/3//f/9//3//f/9v/0//P/8v/0//X/9f/1//T/9P/0//T/
9v/2//f/9//3//f/9//4//b/9//3//b/9v/2//f/9//6//r/+v/6//j/+P/4//n/+f/5
//n/+f/6//r/+v/6//z//P/8//3/+//7//z//P/+//7//v/+//3//f/+//7/AAAAAAEA
AQABAAEAAgACAAAAAQACAAIAAgACAAMAAwADAAQABAAFAAMAAwADAAUABwAHAAkACQAH
AAcACAAJAAoACgAKAAoADAAMAAwADAALAAsADAAMAAwADQANAA4ADwAPAA4ADgAOAA4A
DgAOABAAEAAQABAAEAAQABAAEAAPAA8ADwAPAA8ADQANAAwADAALAAkACAAKAAoACQAH
AAcABgAEAAMABAAEAAMAAQD//////f/9//v/+//7//v/+//6//n/+P/5//n/+v/6//r/
+v/6//n/+P/4//j/9//3//f/9//4//j/+P/3//f/9//3//f/9//5//n/+v/6//j/+P/4
//j/+v/6//r/+//5//n/+f/6//r/+v/6//n/+//8//z//P/6//n/+f/6//r/+v/6//r/
+v/6//r/+v/6//r/+v/6//r/+v/6//r/+P/4//j/9//3//f/9v/2//b/9v/2//f/+f/4
//j/+P/4//f/9//3//X/9f/1//T/9P/0//T/9P/0//T/9f/1//X/9f/1//b/9P/2//b/
8v/y//L/8v/y//P/9P/1//b/9f/1//X/9f/2//f/+P/4//r/+v/6//r/+//7//v/+//7
//3//f/9//v//f/+////AQABAAEAAQD///3/+//5//j/+P/3//T/9P/0//X/9//1//X/
9f/1//P/8//y//H/8P/x//H/8v/w//D/7//u/+7/7v/u/+7/7v/u/+7/7v/w//D/8P/w
/+7/7v/v/+//7v/u/+//7//v/+//7//v/+7/7v/v//H/8v/z//z/BQAPAB8AOQBSAGAA
awB5AJQArwC3ALMApACIAGUASQA0ABQA5v/D/63/qv+3/8f/zv/U/9r/4f/n/+z/8P/x
//H/8f/x//H/8f/w//D/8P/w//H/8f/x//T/9P/0//T/8v/y//P/8//z//P/8//0//T/
9f/1//T/9P/0//X/9f/2//b/9v/2//b/9v/2//f/9//3//f/9//4//j/+P/4//r/+v/6
//v/+P/3//f/9v/3//j/+f/6//v/+//8//z//P/8//3//f/7//v//P/8//7///8AAAAA
AAAAAAEAAQABAAIAAgADAAUABQAFAAcABwAHAAkACQAGAAUABQAFAAgACAAIAAgACgAK
AAoACgANAA0ADgAOAAwADQANAA4ADwAPAA4ADgAOAA4ADgAOABAAEAAQABAADgAOAA4A
DgANAA0ADQANAA0ACwALAAoACgAJAAcABgAIAAgABwAFAAMAAgAAAP//AAAAAP///f/9
//3/+//7//n/+f/5//n/+v/6//r/+v/3//f/+P/4//r/+v/6//n/9//2//X/8//z//P/
8//0//b/9v/1//X/9f/1//X/9f/3//f/+P/4//b/9v/2//b/9P/0//T/9f/3//f/9//4
//j/+P/4//f/9f/2//b/9v/2//X/9f/2//j/+P/4//j/+P/4//j/+P/4//j/+P/4//b/
9v/2//b/+P/4//j/9//3//f/9v/2//b/9v/2//f/9f/0//T/9P/2//X/9f/1//X/9f/1
//T/9P/y//D/9P/0//L/8v/y//L/8//0//X/9v/2//X/9P/z//X/9//5//r/+v/6//r/
+v/6//n/+P/3//n/+//7//v//f///wAAAQABAAEAAQABAP3/+f/1//H/8v/0//X/9P/1
//b/+P/7//j/9//2//X/9f/1//T/8//x//H/8P/w//D/8P/v/+7/8P/w//D/8P/u/+7/
7v/u/+7/7v/u/+7/7v/u/+//7//v//D/8v/z//L/8f/w/+//8v/w/+3/7//w//H/+P8H
ABkALwBJAGAAbAB7AJkAuADLANMAzwC6AJoAdwBfAEQAGgDo/7//pf+o/7//zf/U/9r/
3v/j/+n/8P/y//P/8f/x//H/8f/x//D/8P/w//D/8f/x//H/9P/0//T/9P/0//T/9f/1
//X/9f/1//b/9P/1//X/9P/2//b/9//3//j/+P/4//j/9v/2//b/9//3//f/9//3//r/
+v/6//r/+P/4//j/+f/7//v//P/8//r/+v/6//r//f/9//7//v/+//7//////wEAAQAC
AAIAAAABAAIAAgAEAAQABQAFAAMABAAEAAUABgAHAAgACwANAA0ADwAPAA0ADQAOAA8A
EAAQABAAEAAUABQAFAAUABcAFwAYABgAFgAXABcAGAAZABkAGAAYABYAFgAWABYAGAAY
ABgAGAAWABYAFgAWABcAFwAXABcAFgATABIAEAAOAA0ACwAKAAoACgAJAAcABQAEAAIA
AQACAAIAAQD////////9//3/+//7//v/+//7//r/+f/4//f/9//4//j/+P/4//j/9//1
//T/8//x//L/8//0//b/9P/0//P/8//1//X/9f/1//X/9f/2//b/9P/0//T/9P/2//b/
9v/3//f/9//3//j/+P/4//j/9//5//r/+v/6//r/+f/5//r/+v/6//r/+v/4//j/+P/4
//r/+v/6//r/+v/6//r/+v/4//j/+P/3//f/9//2//b/+P/4//j/+f/3//b/9v/2//j/
9//1//X/9v/2//b/9v/2//j/+P/4//j/+P/3//b/9f/2//f/+P/4//r/+v/6//r//f/9
//3//f/9////////////AQACAAMAAgABAAAA//////3/+//5//b/9v/1//L/9f/2//j/
+//5//n/+f/5//f/9//2//X/8//z//L/8v/w//D/7//u/+//8P/x//L/8P/w//D/8P/y
//L/8v/y//L/8v/z//P/8v/y//P/8//x//H/8f/x/+7/8P/x//H/9v/7/wYAFQArAEUA
WwBsAHwAlwC3ANAA3wDhANcAuACOAG8AVwA0AAAA0v+x/6P/tP/L/9X/2v/g/+b/7f/z
//b/+P/3//b/9f/0//P/9f/0//T/9P/y//P/8//z//b/9v/2//b/9P/0//X/9f/1//X/
9f/2//b/9//3//b/+P/4//n/+f/5//j/9//2//j/+P/4//n/+//7//v/+//6//r/+v/6
//z//P/8//3/+//7//z//P/+//7//v/+//3//f/+//7/AAAAAAEAAQABAAEAAgACAAQA
BQAGAAYACAAIAAkACQAJAAoACgALAAkACQAJAAsACwALAA0ADQAPAA8AEAARABIAEgAS
ABIAFgAWABYAFgAZABkAGgAaABoAGwAbABwAGwAbABoAGgAaABoAGgAaABoAGgAaABoA
GgAaABoAGgAXABcAFwAXABUAEwATABIAEgARAA8ADgANAAwACgAHAAcABgAEAAMAAAAA
AP///f///////f/9//3//f/9//3//P/6//j/9v/3//f/+P/4//j/+P/4//f/9v/2//b/
9f/3//f/9//4//b/9v/1//X/9f/1//X/9f/1//X/9v/2//b/9v/2//b/9v/2//b/9//3
//f/9//4//j/+P/4//f/9//4//j/+P/4//f/9//4//j/+P/4//j/+v/6//r/+v/4//j/
+P/4//j/+P/4//j/+P/4//j/9//3//f/9v/2//b/9v/2//f/9//2//b/9v/2//X/9f/1
//f/9//3//b/9v/2//L/9P/0//T/9P/2//b/9v/2//f/9//3//f/9v/3//j/+P/8//z/
/P/8//3//f/9//3//f/////////+/////////wAAAQACAAMAAQD///3/+//4//j/9//0
//T/9P/1//f/+f/5//n/+f/5//n/+P/3//X/9f/0//T/8v/y//H/8P/y//L/8v/y//L/
8v/y//L/8v/y//L/8v/w//D/8f/x//D/8P/x//H/8//z//P/8//0//L/8//z//L/9//8
/wUAEwAnAD8AVgBmAHEAhwCmAMEAzwDPAMQApgB5AFcAQAAkAPb/y/+v/6b/tf/J/9T/
2P/g/+n/7f/w//T/9f/z//P/8//z//P/8v/y//L/9P/1//X/9f/2//b/9v/2//b/9v/3
//f/+f/5//n/+v/5//n/+P/2//j/+P/5//n/+v/6//r/+v/6//r/+v/7//v/+//7//v/
/v/+//7//v/+//7//v////3//f/+//7/AAAAAAAAAAABAAEAAgACAAQABAAFAAUAAwAD
AAQABAAEAAUABgAGAAgACAAJAAkACQAKAAoACwALAAsACwANAAsACwANAA0ADwAPABAA
EQASABIAEgASABQAFAAUABQAFwAXABgAGAAWABcAFwAYABkAGQAYABgAGAAYABgAGAAa
ABoAGgAaABgAGAAYABgAFwAXABcAFwAXABUAFQAUABQAEwARABAADgAOAA0ACwALAAoA
CAAHAAYABgAFAAMAAwADAAEAAQD//////////////v/9//z/+//7//z//P/+//7//v/9
//z//P/8//v/+//7//v//P/8//z/+//7//v/+//7//v/+f/5//r/+v/7//z//f/+//z/
/P/8//3//f/9//3//v/+//7//v/9//3//v/+//7//v/9//3//v/+//7//v/+//7//v/+
//7//v/+//7//v/+//7//v/+//7//v/+//3//f/9//z//P/8//z//P/9//3//P/8//z/
/P/7//v/+//8//3//v/+//z//P/8//z//P/8//3//f/9//3//P/8//z//P/8//z//P/8
//z//f/9//3//f/+////AAAAAAIAAgACAAIAAwADAAMAAwAFAAcABwAHAAUABwAIAAkA
CwALAAsACwAJAAcABQADAAIAAgABAP7//v/+////AQABAAEAAQABAAEAAQAAAP//////
//7//v/+//7//f/8//r/+v/6//r/+v/6//r/+v/8//z//P/8//z//P/9//3//P/8//3/
/f/7//v/+//7//z//v/9//3//P/7//7/BwARABsALwBIAF4AawB3AIoApQC9AMMAwACu
AIsAYQBEADIAFgDr/8n/tv+1/8X/1v/e/+L/6//z//r/AAABAAEAAQABAAEA///+//7/
/v/+/////////wEAAgADAAQAAgACAAMAAwADAAMAAwAEAAQABQAFAAQABAAEAAUABQAE
AAQABAAEAAYABgAGAAcABQAFAAUABQAIAAgACAAIAAgACAAIAAkACwALAAwADAAMAAwA
DAAMAAsACwAMAAwADAAMAA0ADQAPAA8AEAAQAA8ADwAPAA4ADgAOAA8ADwARABIAEgAT
ABMAEwATABUAEwATABUAFQAVABUAFgAXABgAGAAYABgAGgAaABoAGgAbABsAHAAcABwA
HQAdAB4AHwAfAB4AHgAgACAAIAAgACAAIAAgACAAHgAeAB4AHgAfAB8AHwAfAB8AHQAd
ABwAHgAdABsAGgAaABoAGQAXABcAFgAUABMAFAAUABMAEQAPAA8ADQANAA0ADQANAA0A
DQAMAAsACgAJAAkACgAKAAoACgAKAAkACgAKAAoACQAJAAkACQAKAAoACgAJAAkACQAJ
AAkACQAJAAkACgAKAAoACgAKAAoADAAMAAwADQALAAsACwAMAAwADAAMAAsACwAMAAwA
DAAMAAsACwAMAAwADAAMAAwADAAMAAwADAAMAAwADAAMAAwADAAMAAwADAAMAAwACwAN
AA0ADAAMAAoACgAKAAsACwAKAAoACgAKAAkACQAJAAsACwALAAoACgAIAAoACgAKAAoA
CgAKAAoACgAKAAoACwALAAsACwAMAA0ADgAOABAAEAAQABAAEQARABEAEQARABMAEwAT
ABMAFQAWABcAGQAZABkAGQAXABUAEwARAA4ADgANAAoADAAMAA0ADwANAA0ADQANAA0A
DQAMAAsACwALAAoACgAIAAgABwAGAAYABgAGAAYACAAIAAgACAAIAAgACAAIAAgACAAJ
AAkACAAIAAkACQAJAAkACQAJAAYACAAJAAsACgAHAAwAFwAhAC8AQQBYAGwAdQCDAJgA
swDBAMMAugCgAHkAVQA+AC4ADADl/83/wv/D/9X/5P/q//D/9////wYADAANAA0ADQAN
AA0ADQAMAAwADAAMAA0ADQANAA4ADgAOAA4ADAAMAA0ADQAPAA8ADwAQAA4ADwAPAA4A
EAAQABEAEQASABIAEgASABIAEgASABMAEwATABMAEwAWABYAFgAWABQAFAAUABUAFQAV
ABYAFgAWABYAFgAWABkAGQAaABoAGAAYABkAGQAbABsAHAAcABoAGwAcABwAHAAcAB0A
HQAdAA==
         </WaveFormData>
      </LeadData>
      <LeadData>
         <LeadByteCountTotal>10000</LeadByteCountTotal>
         <LeadTimeOffset>0</LeadTimeOffset>
         <LeadSampleCountTotal>5000</LeadSampleCountTotal>
         <LeadAmplitudeUnitsPerBit>4.88</LeadAmplitudeUnitsPerBit>
         <LeadAmplitudeUnits>¦ÌV</LeadAmplitudeUnits>
         <LeadHighLimit>2147483647</LeadHighLimit>
         <LeadLowLimit>268435456</LeadLowLimit>
         <LeadID>V4</LeadID>
         <LeadOffsetFirstSample>0</LeadOffsetFirstSample>
         <FirstSampleBaseline>0</FirstSampleBaseline>
         <LeadSampleSize>2</LeadSampleSize>
         <LeadOff>FALSE</LeadOff>
         <BaselineSway>FALSE</BaselineSway>
         <ExcessiveACNoise>FALSE</ExcessiveACNoise>
         <MuscleNoise>FALSE</MuscleNoise>
         <LeadDataCRC32>1549678791</LeadDataCRC32>
         <WaveFormData>
/P/8//z//P/6//r/+v/6//r/+v/6//r/9//2//X/9P/0//T/9P/0//T/9P/0//T/8v/y
//L/8v/y//L/8v/y//L/8v/y//L/9P/0//T/9P/0//T/9P/0//b/9v/2//b/9v/2//b/
9v/0//T/9P/0//b/9v/2//b/+P/4//j/+P/2//b/9v/2//j/+P/4//j/9v/2//b/9v/2
//b/9v/2//b/9v/2//b/9v/2//b/9v/2//b/9v/2//T/9P/0//T/8v/y//L/8v/0//T/
9P/0//T/9P/0//T/9P/0//T/9P/0//T/9P/0//T/9P/0//T/8v/y//P/8//3//j/+f/5
//f/9//4//j/+P/4//n/+v/6//r/+v/6//z//f/+////AQABAAEA/v/9//z/+v/6//n/
+P/3//f/9v/2//b/9v/4//j/9//2//b/9P/z//L/8v/y//L/8v/w//D/8P/w//D/8P/w
//D/8P/v/+//7//x//H/8P/w/+//7//v/+//7//v/+//7//v/+7/7v/v/+//8P/w//D/
8f/3/wMAEgAkAEAAWgBvAIgArgDXAPUA/gD5AN0ApwBtAEUAMAATAOv/zf+//77/yP/U
/9z/4f/o/+v/7v/x//T/9P/0//P/8//z//P/8//z//P/8//z//P/8v/y//L/8//1//X/
9f/1//P/8//z//P/9f/1//X/9v/3//j/+P/3//f/+P/4//f/9//3//j/+P/5//n/+f/5
//f/9//4//j/+v/6//v/+//7//z//P/9//v/+//6//r/+v/7//3//f/9//3//f/+//7/
/v8AAAAAAgADAAMAAwABAAIAAgACAAIAAwAFAAYABAAEAAQABgAGAAYACAAIAAoACgAM
AA0ADQANAA4ADgAPAA8AEAARABMAEwATABUAEwATABUAFgAWABUAFQAVABQAFAAVABUA
FQAVABUAFAAUABQAFAAUABQAEwATABMAEgARABAADwAPAA8ADgANAAsACgAIAAcABwAG
AAUAAwABAAAA//////7//v/9//z//P/7//r/+v/6//j/+P/3//b/9v/2//b/9//3//f/
9//4//j/9//3//b/9v/2//b/9//3//f/9//3//f/+P/4//b/9v/2//f/9//3//b/9v/3
//f/9//3//f/+P/4//j/+P/4//j/+P/4//j/+P/4//j/9//3//j/+P/4//j/+P/2//b/
9v/2//j/+P/4//j/+P/4//f/9//3//f/9//3//f/9//3//f/9v/2//b/9v/3//f/9//3
//X/9f/1//X/9//3//b/9v/2//b/9v/2//b/9v/2//T/9P/0//T/9P/0//T/9P/1//X/
9//4//n/+f/5//n//P/8//z//P/7//z//P/8//7//v8AAAEAAAABAAEAAQADAAAA///+
//z//P/7//r/+f/5//r/+v/6//r/+v/6//f/9v/2//T/9f/0//T/9P/y//L/8P/w//D/
8P/w//D/8P/w//D/7//x//H/8f/x//D/8P/x//H/8f/x//H/8f/x//H/8f/w/+7/8f/z
//L/8P/y//X/+/8FABIAJgBCAFoAbwCIAKoAzwDlAOoA4QDDAIsAUwA1ACQABwDl/83/
wf/A/8r/2P/e/+P/5v/r//D/9f/0//T/9P/z//P/8//z//P/8//z//P/8//z//T/9P/0
//X/9f/1//X/9f/1//X/9f/1//f/9//3//j/+P/4//f/9f/3//j/+P/3//f/9//4//j/
+f/5//n/+f/5//n/+v/6//j/+P/5//n/+//8//z//f/7//v/+v/6//z//f//////////
////AAAAAAAAAgACAAIAAwADAAMAAQACAAIAAgACAAMABQAGAAYABgAGAAgACAAIAAoA
CgAKAAoADAANAAsACwAMAAwADQANAA4ADwARABEAEQATABEAEQATABQAFAATABMAEwAS
ABIAEwATABEAEQARABAAEgASABIAEgASABEAEQARABIAEQAQAA8ADQANAAwACwALAAoA
CAAHAAkACAAHAAUAAwACAAEAAQAAAAAA///+//7//f/8//z//P/6//r/+f/6//r/+v/6
//n/+f/5//n/+v/6//n/+f/4//j/+P/4//j/+f/6//v/+v/5//n/+P/6//r/+v/7//n/
+f/4//j/+//7//v/+//7//z//P/8//z//P/8//z//P/8//z//P/8//v/+//8//z//P/8
//z//P/8//z//P/8//z//P/8//r/+v/5//n/+//7//v/+//5//n/+f/5//j/+P/4//j/
+f/5//n/+f/5//n/+f/5//n/+f/4//j/+v/4//j/+P/2//b/9v/2//j/+P/4//j/9v/2
//b/9v/5//n/+//8//3//f/9//3//v/+//7//v///wAAAAAAAAAAAAACAAMABAAFAAUA
BQAFAAIAAQAAAPz//P/7//r/+f/5//r/+v/6//r/+v/6//v/+v/6//j/9f/0//T/9P/0
//T/8v/y//L/8v/y//L/8v/y//L/8f/v/+//7//v//D/8P/x//H/8f/x//H/8f/x//H/
8f/w/+7/6//v//L/8v/y//X/+/8FABIAJgA+AFgAbQCIAKgAywDlAOoA3wC9AIUATwA1
ACYABwDl/8v/vf/A/8z/1v/c/+P/6P/t//D/8f/w//L/8v/x//H/8f/x//H/8f/z//P/
8//z//H/8P/v/+//8f/x//H/8f/z//P/8//z//X/9f/1//b/9f/2//b/9f/1//b/9v/1
//P/8//0//T/9f/1//X/9f/1//X/9v/2//j/+P/5//n/9//4//j/+f/3//f/9v/2//b/
9//5//n/+f/5//n/+v/6//r//P/8//7///////////8AAAAAAAD+////AQACAAQABAAE
AAYABAAEAAYABgAEAAQABgAHAAkACQAKAAoADQANAA4ADwAPAA8ADwARABAADwAQABAA
EgARABEAEQASABIAEwATABIAEQAQAA4ADAAMAAwADAANAA0ADgAPAA4ADQAMAAsADQAN
AAwACwAJAAgABgAFAAMAAgABAP//+//6//n/+f/6//r/+f/4//n/+f/5//r/+P/2//b/
9f/0//T/9P/0//T/8//y//H/8P/w/+//7//x//L/8//0//H/8f/x//H/8f/x//L/8v/y
//L/8v/z//P/8//y//L/9f/1//X/9f/3//j/+P/4//b/9v/2//b/9P/0//T/9P/0//P/
8//0//b/9v/2//b/9f/0//P/8v/0//T/9P/0//T/9P/z//P/8f/x//H/8f/y//P/9P/1
//P/8v/x//D/8f/x//H/8f/z//P/8//z//H/8f/w//D/8P/w//D/8P/y//T/8f/v//D/
7v/u/+7/7v/w//D/8P/w//L/8v/y//L/8f/x//P/9P/3//f/9//3//j/+P/4//j/+f/6
//r/+v/5//j/+f/5//r/+//7//v//P/6//r/+v/4//j/9//2//P/8//0//T/9v/2//b/
9v/z//L/8v/w/+3/7P/s/+z/7P/s/+r/6v/s/+z/7P/s/+7/7v/u/+3/6//r/+v/6//o
/+j/6f/p/+v/6//r/+v/7f/t/+3/7P/s/+v/6//s/+z/7P/z//v/AwAUADIAVABsAIMA
pADQAPcACQEMAf0A0wCdAHEAVwA4AAsA4//H/7n/wP/O/9T/2P/d/+L/5//o/+v/8P/w
//D/7//v/+3/7f/t/+3/7f/t/+3/7f/w//D/8P/x//H/8f/x//H/7//v/+//7//x//H/
8f/y//H/8v/y//H/7//w//D/7//w//H/8//0//P/8//z//P/8f/x//L/8v/0//T/9f/1
//X/9v/2//f/9//3//b/9v/2//f/+f/5//n/+f/5//r/+v/6//z//P/+////////////
AAAAAAAA/v///wEAAgAEAAQABAAGAAgACAAKAAoACAAIAAoACwAJAAkACgAKAA0ADQAO
AA8ADQANAA0ADwAPAA8AEQASABIAEQARABEAEgASABMAEwATABMAEwASABAAEAAQABAA
EAAPAA8ADwAQAA8ADgANAAsACwAKAAkABwAGAAQAAwABAAAA///9//3//P/7//v/+P/4
//f/9v/4//f/9v/2//b/9P/0//P/8v/y//L/8v/z//P/8//z//D/8P/v/+//7v/u/+7/
7v/t/+3/7f/t/+3/7f/u/+7/8P/w//D/8f/x//H/8P/w//H/8f/x//H/8//0//T/9P/y
//L/8v/y//T/9P/0//T/9P/z//P/9P/0//T/9P/0//L/8v/y//L/9P/0//T/9P/0//T/
8//z//H/8f/x//H/8//z//P/8//y//L/8v/y//H/8f/x//H/8f/x//H/8f/v/+//7v/u
/+//8P/x//L/8P/w/+//7v/t/+z/7P/s/+z/7P/u/+7/7v/u//H/8f/z//T/8//z//P/
8//0//T/9P/0//X/9v/2//b/+P/4//r/+//6//v/+//7//n/9v/1//T/9P/0//P/8v/z
//P/9P/0//T/9P/0//T/8f/w//D/7v/v/+7/7v/u/+z/7P/q/+r/7P/s/+z/7P/r/+r/
6f/n/+n/6f/p/+n/6P/o/+n/6f/p/+n/6f/p/+n/6f/p/+j/6v/p/+n/6P/m/+j/7//3
/wUAGgA2AFQAbgCLALQA4gAHARkBGgEHAdcAnQBtAFMANgAJAN//wf+3/8D/zv/S/9b/
3f/i/+n/7P/t/+z/7v/u/+3/7f/t/+3/7f/t/+3/7f/t/+3/7P/s/+z/7f/t/+3/7f/t
/+//7//v/+//7//v/+//8P/x//L/8v/x//H/8v/y//H/8f/x//L/8v/z//P/8//z//P/
8//0//T/8v/y//P/8//0//b/9//5//f/9//2//b/+P/5//v/+//7//v/+//8//r/+v/8
//z//P/9//3//f/9//7//v/+//7///8BAAIABAAEAAQABgAGAAYACAAIAAYABgAIAAkA
CQAJAAoACgALAAsADAANAA4ADwAQABMAEwATABUAFgAVABMAEgARABAAEAARABEAEgAT
ABQAFAAUABQAFAAUABIAEQARABEAEAAPAA4ADQALAAsACgAJAAcABgAEAAMAAwACAAEA
//////7//f/9//r/+v/5//j/+P/3//b/9v/4//b/9v/1//T/9P/0//T/8//z//P/8//y
//L/8f/x//L/8v/y//L/8//z//P/8//z//P/9P/0//T/9P/0//X/9f/1//T/9P/z//P/
8//z//P/9P/0//T/9P/0//T/9P/2//b/9v/2//b/9f/1//b/9v/2//b/9v/2//b/9v/2
//b/9v/2//b/+P/4//f/9//1//X/9f/1//X/9f/1//X/9P/0//T/9P/1//X/9f/1//P/
8//z//P/9f/1//T/9P/y//L/8v/y//T/9P/1//X/8v/0//T/9P/0//L/8v/y//L/8v/y
//L/8v/0//T/9P/0//P/8//1//b/9//3//f/9//4//j/+P/4//v//P/8//z/+v/6//z/
/f/+/////////wEA/v/9//z/+v/6//n/+P/3//f/+P/4//j/+P/4//j/9//2//b/9P/z
//L/8v/y//L/8v/w//D/8v/y//L/8v/y//L/8v/x/+//7//v/+//7v/u/+//7//v/+//
7//v/+//7//v/+7/8P/v/+//8P/w//D/8//7/wUAFgAsAEYAYgB5AJQAtgDfAPkAAAH1
ANUAmwBjAEMALgAPAOf/y/+//8D/zv/a/+D/4//o/+v/8P/z//T/9P/0//P/8//z//P/
8//z//P/8//z//P/9P/0//T/9f/1//X/9f/1//X/9f/1//X/9//3//f/+P/3//j/+P/3
//n/+v/6//n/+f/5//r/+v/5//n/+f/5//n/+f/6//r/+v/6//v/+//7//z//P/9////
///+//7//v///wEAAQD///////8AAAIAAgAEAAQAAgADAAMAAwAFAAYABgAGAAYABwAJ
AAoACAAIAAgACgAKAAoADAAMAAwADAAOAA8ADwAPABAAEAARABEAEgATABEAEQARABMA
EwATABUAFgAWABUAFQAVABQAFAAVABUAFQAVABUAFAAUABQAFAAUABQAEwATABMAEgAR
ABAADwAPAA8ADgANAAwADAALAAsACwAKAAkABwAFAAQAAwADAAIAAgABAAAAAgABAAAA
AAD+//z//P/7//r/+v/6//r/+//7//v/+//6//r/+f/5//r/+v/6//r/+f/5//n/+f/5
//n/+v/6//z//P/8//3/+//7//r/+v/9//3//f/9//v//P/8//z//P/8//z//P/8//z/
/P/8//z/+//7//z//P/8//z//P/8//z//P/8//z//P/8//z//P/8//v/+//7//v/+//7
//n/+f/5//n/+f/6//v//P/5//n/+f/5//n/+f/5//n/+f/5//j/+P/6//r/+v/6//r/
+v/7//v/+P/4//j/+P/3//f/+P/2//b/9v/2//j/+P/4//j/+P/4//j/+P/3//f/+f/6
//z//f/+////AAAAAAAAAAABAAIAAgACAAAAAAACAAMABgAHAAcABwAFAAIAAQAAAP7/
/v/9//z/+//7//z//P/+//7//v/+//3//P/8//r/+f/4//j/+P/2//b/9P/0//T/9P/0
//T/9P/0//T/8//z//P/8//z//T/9P/1//X/9f/1//X/9f/1//X/9f/0//L/8//z//T/
9P/0//X/+/8FABIAJAA+AFQAawCEAKIAxwDlAO4A6QDPAJsAYwA/AC4AEQDv/9P/xf/C
/8z/2P/e/+H/6P/v//L/9f/4//j/+P/3//f/9f/1//X/9f/1//X/9f/1//b/9v/2//f/
9//3//f/9//5//n/+f/5//f/9//3//j/+f/6//r/+f/7//z//P/7//n/+f/6//r/+//7
//v/+//7//v//P/8//z//P/9//3//f/+//7//////////v/+//z//f//////////////
AAAAAAAAAgACAAIAAwADAAMABQAGAAYABgAGAAcACQAKAAkACAAHAAgACgAKAAwADAAK
AAoADAANAA8ADwAQABAADwAPABAAEQARABEAEQATABMAEwAVABYAFAATABMAEwASABIA
EwATABMAEwATABIAFAAUABQAFAASABEAEQARABIAEQAQAA8ADQANAAwACwAKAAoACQAJ
AAkACAAHAAUABAAEAAQABQACAAIAAQAAAAAA///+//7//P/6//r/+f/6//r/+v/6//v/
+//7//v//P/8//v/+//7//r/+f/4//n/+f/5//n/+f/5//r/+v/6//r/+v/7//n/+f/4
//j/+//7//v/+//7//z//P/8//z//P/8//z//v/+//7//v/8//v/+//8//r/+v/6//r/
/P/8//z//P/6//r/+v/6//z//P/7//v/+f/5//n/+f/3//f/9//3//b/9v/2//b/9v/3
//j/+f/5//n/+f/5//f/9//2//b/9v/2//b/9v/0//T/9f/1//T/9P/0//T/9f/1//P/
8v/0//T/9P/0//b/9v/2//b/9v/2//b/9v/3//f/+f/6//n/+f/5//n/+v/6//r/+v/7
//z//P/8//z//P/+////AAABAAEAAQABAP7//f/8//r/+v/5//j/9f/1//b/9v/4//j/
+P/4//X/9P/0//L/8//y//L/8v/w//D/7v/u/+z/7P/s/+z/7v/u/+7/7f/v/+//7//v
/+z/7P/t/+3/7f/t/+3/7f/v/+//7//u/+7/7f/v/+7/7P/u//P//f8JABwAOABWAG4A
gwCiAMgA6wD5APYA4QC1AH8AWwBFACQA+f/X/8P/u//G/9L/1v/Y/9//5v/n/+r/7//u
//D/8P/v/+//7f/t/+3/7f/t/+3/7f/t//D/8P/w//H/7//v/+//7//v/+//7//v//H/
8f/x//L/8//0//T/8//z//T/9P/z//H/8f/y//L/9f/1//X/9f/1//X/9v/2//b/9v/3
//f/9v/2//X/9f/1//X/9P/0//X/9//6//v/+//7//v//P/6//r//P/8//r/+//7//v/
/f/+//7//v8AAAEAAwAEAAQABAAEAAYABAAEAAYABgAEAAQABgAHAAkACQAKAAoADQAN
AA4ADwANAA0ADQAPAA8ADwARABIAEAAPAA8ADwAOAA4ADwAPABEAEQARABAADwAOAA0A
DAAOAA0ADQANAA4ADQAMAAsACQAJAAgABwAHAAYABAADAAMAAgABAP///f/8//v/+//6
//r/+f/4//b/9f/0//T/9f/0//X/9f/y//L/8v/y//P/8//z//P/8f/w/+7/7f/u/+7/
7v/u/+//7//v/+//8P/x//P/9P/z//L/8f/x//H/8f/w//D/8f/x//H/8f/z//T/9P/0
//L/8v/y//L/8P/w//D/8P/y//H/8f/y//P/9P/1//b/9P/0//T/9P/y//L/8v/y//D/
8P/v/+//8f/x//H/8f/x//H/8f/x//D/8P/w//D/7//v/+//7//v/+//7//v/+3/7f/s
/+z/7v/s/+z/7v/s/+z/7P/s/+z/7v/u/+7/7v/s/+z/7P/s/+7/7//y//T/9f/1//X/
9f/1//T/8//y//H/8v/y//L/9f/2//n/+//8//3//f/9//v/9v/z//D/8f/y//L/8v/z
//P/9P/0//H/8P/v/+7/7f/s/+z/6v/r/+r/6v/q/+r/6v/o/+j/6f/q/+v/7P/q/+j/
5v/j/+X/5f/l/+X/5f/m/+j/6f/p/+n/6f/p/+n/6f/p/+j/7P/p/+X/5P/k/+T/7f/9
/w8AJABGAGYAgAChAM4A/AAXASEBGgH3AMEAjwBvAFMAKAD1/8v/s/+z/8b/0v/Y/9z/
3//i/+f/7P/t/+z/7P/s/+v/6//p/+n/6f/p/+n/6f/p/+n/7P/s/+z/7f/v/+//7//v
/+3/7f/t/+3/7f/t/+3/7v/t/+7/7v/t/+//8P/w/+//7//v//D/8P/v/+//7//v//D/
8f/z//T/8v/y//P/8//z//T/9P/1//X/9f/0//T/9P/1//f/9//5//n/+f/6//r/+v/8
//z//P/9//3//f///wAAAAAAAP////8AAAAAAQACAAMABgAHAAgACwAMAAoACgAMAA0A
DQANAA4ADgAPAA8AEAARABIAEwAUABcAFwAXABkAGgAYABcAFwAXABUAFAAUABMAFQAV
ABUAFAAWABYAFgAWABQAEwATABMAEAAPAA4ADQAMAAsACQAHAAcABgAEAAMAAgAAAP7/
+//7//r/+f/5//j/+P/3//b/9P/z//L/8v/y//D/8P/v/+//8P/x//L/8f/x//H/8f/u
/+7/7f/t//D/8P/w//D/7v/t/+z/6//t/+3/7v/u/+7/7v/u/+//8f/x//D/8P/v/+//
7//v/+//8P/w//D/8P/w//D/8P/y//L/8v/y//L/8f/x//L/8P/w//D/8P/w//D/8P/w
//D/8P/w//D/8v/y//H/8f/v/+//7//v/+//7//v/+//8P/w//D/8P/v/+//7//v/+//
7f/r/+v/7P/s/+z/7P/s/+3/7v/v//D/7//u/+3/7P/v/+//8f/y//H/8f/x//H/9P/0
//T/9P/z//T/9P/0//T/9P/2//f/9v/3//f/9//3//T/8//y//D/8P/v/+7/7v/v//H/
8v/y//L/8v/y/+//7v/u/+z/6f/o/+j/6P/m/+b/5P/k/+X/5v/n/+j/6P/o/+j/5//p
/+n/6f/p/+b/5v/n/+f/6f/p/+n/6f/n/+f/5//m/+L/4//j/+T/6P/u//f/BwAfADwA
XAB6AJoAwwD2ABoBLQExAR4B6wCtAH0AYwA/AAoA2/+9/6//u//O/9j/2v/e/+P/6P/r
/+7/7//s/+v/6v/o/+f/6f/p/+n/6f/p/+n/6f/p/+z/7P/s/+3/6//r/+v/6//r/+v/
6//r/+v/6//r/+z/7//w//D/7//t/+7/7v/t/+3/7f/u/+7/8f/x//H/8f/z//P/9P/0
//T/9P/1//X/8//0//T/9f/1//X/9P/0//L/8//1//X/9//3//f/+P/4//j/+v/6//z/
/f/9//3///8AAAAAAAAAAAEAAwAEAAIAAgACAAQABgAGAAgACAAKAAoADAANAAsACwAM
AAwADwAPABAAEQATABMAEwAVABUAFQAXABgAGAAXABcAFwAUABQAFQAVABcAFwAXABYA
GAAYABgAGAAXABUAFAATABAADwAOAA0ACwALAAoACQAFAAQAAgABAP///v/9//v/+f/4
//f/9//2//b/9f/0//b/9f/0//T/8v/w//D/7//u/+7/7v/u/+//7//v/+//7v/u/+3/
7f/u/+7/7v/u/+v/6//r/+v/7f/t/+7/7v/u/+7/7v/v/+//7//u/+7/8P/x//L/8//y
//L/8f/w//D/8P/w//D/8v/y//L/8v/y//H/8f/y//D/8P/w//D/8f/y//P/9P/y//L/
8v/y//H/8P/u/+3/7//v/+//7//v/+//7//v//D/8P/w//D/7f/t/+3/7f/t/+3/7f/t
/+//7//u/+7/7v/u/+r/7P/s/+z/7P/s/+z/7P/s/+z/7P/s/+z/6//r/+3/7v/w//H/
8v/z//T/9P/0//T/8//0//T/9P/y//L/9P/1//f/+f/6//v/+v/2//T/8v/y//L/8f/w
/+//7//w//D/8P/w//D/8P/v/+7/7v/s/+v/6v/q/+r/6P/o/+b/5v/o/+j/6P/o/+b/
5v/m/+X/5//n/+f/5//m/+b/5//n/+X/5f/l/+X/5//n/+f/5v/o/+f/5f/k/+T/5v/t
//X/AwAYADQAUgBsAIcAqgDaAP8AEwEUAQMB0QCRAF8ARQAqAP//1f+7/7H/uv/K/9L/
1P/Z/+D/5f/o/+v/7P/r/+r/6P/n/+n/6f/p/+n/6f/p/+n/6f/o/+j/6P/p/+v/6//r
/+v/6//r/+v/6//p/+n/6f/q/+v/7P/s/+v/7f/u/+7/7f/v/+//8P/w//D/7//u/+3/
7v/v//H/8v/y//L/8//z//H/8v/y//P/8//z//L/8v/0//X/9//3//f/9//3//j/9v/2
//j/+P/4//n/+f/5//v//P/8//z/+v/7//3//v/+//7//v8AAAAAAAACAAIAAgACAAQA
BQAGAAcACQAKAAsACwAMAA0ADQANAA0ADwANAA0ADwAQAA4ADQANAA0ADgAOAA8ADwAP
AA8ADwAOAA4ADgAOAA4ADgANAA0ADQAOAA0ADAALAAkACQAIAAcABQAEAAIAAQD///7/
/f/7//v/+v/5//n/9v/2//X/9P/y//H/8P/w//D/7v/u/+3/7P/s/+z/7P/t/+3/7f/t
/+z/7P/r/+v/7v/u/+7/7v/t/+3/7f/t/+3/7f/u/+7/7P/s/+z/7f/v/+//7v/u/+3/
7f/t/+3/7//w//D/8P/w//D/8P/w/+7/7v/u/+7/8P/v/+//8P/u/+7/7v/u/+7/7v/u
/+7/8P/w//D/8P/w//D/7//v/+//7//v/+//7f/t/+3/7f/s/+z/7P/s/+v/6//r/+v/
6f/p/+n/6f/r/+v/6v/q/+r/6v/q/+r/6v/q/+v/6//s/+z/7P/q/+r/6v/q/+r/6v/q
/+r/6v/q/+r/6v/r/+v/7f/u//H/8f/x//H/8v/y//L/8v/z//T/9P/0//L/8v/0//X/
+P/5//n/+f/5//b/9f/0//L/8v/x//D/7//v//D/8P/y//L/8v/y/+//7v/u/+z/6//q
/+r/6v/s/+z/6v/q/+j/6P/o/+j/5v/m/+b/5f/n/+f/5//n/+j/6P/p/+n/6f/p/+n/
6f/n/+f/5//m/+r/6//r/+j/5v/m/+f/7//5/wYAGgA0AFAAZwCAAKAAyQDnAPIA7wDX
AKUAaQBBACwAEQDp/8n/uf+2/8L/zv/U/9f/3P/j/+j/6//s/+r/6v/p/+n/6f/p/+n/
6f/p/+n/6f/p/+z/7P/s/+3/6//r/+v/6//r/+v/6//r/+3/7f/t/+7/7f/u/+7/7f/t
/+7/7v/t/+3/7f/u/+7/7//v/+//7//x//H/8v/y//D/8P/x//H/8f/y//L/8//z//P/
8v/y//L/8//1//X/9f/1//X/9v/2//b/+P/4//b/9//3//f/9//4//j/+P/6//v//f/+
//z//P/8//7//v/+/wAAAAAAAAAAAgADAAMAAwAEAAQABQAFAAYABwAHAAcABwAJAAcA
BwAJAAoACgAJAAkACQAKAAoACwALAAsACwALAAoACAAIAAgACAAKAAkACQAJAAoACQAI
AAcABQAFAAQAAwADAAIAAAD///3//P/7//n/+f/4//f/9//0//T/8//y//L/8f/w//D/
8v/w//D/7//u/+7/7v/u/+//7//v/+//7v/u/+3/7f/u/+7/7v/u/+3/7f/t/+3/7f/t
/+7/7v/s/+z/7P/t/+//7//u/+7/7f/t/+3/7f/t/+7/7v/u/+7/7v/u/+7/8P/w//D/
8P/w/+//7//w/+7/7v/u/+7/7v/u/+7/7v/u/+7/7v/u/+7/7v/t/+3/7f/t/+3/7f/t
/+3/7f/t/+z/7P/s/+z/6//r/+v/6//r/+v/6//r/+v/6//q/+r/6v/q/+r/7P/q/+r/
6v/q/+r/6v/q/+r/6v/q/+r/6v/r/+v/7f/u/+//7//v/+//8P/w//D/8P/v//D/8P/w
//L/8v/0//X/+P/5//n/+f/3//T/8//y/+7/7v/t/+z/7f/t/+7/7v/s/+z/7P/s/+v/
6v/q/+j/5//m/+b/5v/m/+b/5P/k/+T/5P/k/+T/5P/k/+T/4//j/+P/4//j/+T/5P/l
/+X/4//j/+P/4//j/+P/4//i/+D/4f/j/+L/4P/g/+X/7//7/woAHAA0AEwAYQB6AJwA
wQDXANoAzwCtAHcAQQAlABYA9//T/73/sf+w/7z/yP/O/9H/2P/d/+T/5//o/+b/5v/l
/+X/4//j/+P/4//l/+X/5f/l/+X/5P/j/+P/4//j/+P/4//l/+X/5f/l/+X/5f/l/+b/
5f/m/+b/5f/l/+b/5v/l/+X/5f/m/+b/5//n/+f/5//p/+n/6v/q/+j/6P/p/+n/6f/q
/+r/6//p/+n/6P/o/+r/6//t/+3/7f/t/+3/7v/s/+z/7v/u/+z/7f/t/+3/7//w//D/
8P/y/w==
         </WaveFormData>
      </LeadData>
      <LeadData>
         <LeadByteCountTotal>10000</LeadByteCountTotal>
         <LeadTimeOffset>0</LeadTimeOffset>
         <LeadSampleCountTotal>5000</LeadSampleCountTotal>
         <LeadAmplitudeUnitsPerBit>4.88</LeadAmplitudeUnitsPerBit>
         <LeadAmplitudeUnits>¦ÌV</LeadAmplitudeUnits>
         <LeadHighLimit>2147483647</LeadHighLimit>
         <LeadLowLimit>268435456</LeadLowLimit>
         <LeadID>V5</LeadID>
         <LeadOffsetFirstSample>0</LeadOffsetFirstSample>
         <FirstSampleBaseline>0</FirstSampleBaseline>
         <LeadSampleSize>2</LeadSampleSize>
         <LeadOff>FALSE</LeadOff>
         <BaselineSway>FALSE</BaselineSway>
         <ExcessiveACNoise>FALSE</ExcessiveACNoise>
         <MuscleNoise>FALSE</MuscleNoise>
         <LeadDataCRC32>1251060937</LeadDataCRC32>
         <WaveFormData>
+v/6//r/+v/5//j/9//2//b/9v/2//b/9P/y//D/7v/w//D/8P/w//D/8P/w//D/7v/u
/+7/7v/u/+7/7v/u//D/8P/w//D/8P/w//D/8P/y//L/8v/y//L/8v/y//L/8v/y//L/
8v/y//L/8v/y//T/9P/0//T/9v/2//b/9v/0//T/9P/0//b/9v/2//b/9P/0//T/9P/0
//T/9P/0//b/9v/2//b/9v/2//b/9v/2//b/9v/2//T/9P/0//T/8v/y//L/8v/y//L/
8v/y//L/8v/y//L/8v/y//L/8v/y//L/8v/x//P/9P/0//P/8//0//T/9f/0//X/9v/2
//b/9v/3//f/9//3//f/+P/4//j/+P/4//j/+f/6//z///////7//f/+//3//P/7//n/
+P/4//j/+f/5//n/+P/6//n/+P/4//f/9v/0//T/8f/w//D/8P/w//D/8P/w/+7/7f/t
/+3/7//v/+//7v/w//D/8P/w/+//7v/u/+3/7f/t/+3/7f/t/+z/7P/s/+7/7//u/+z/
7//0/wAACwAbADEATABmAIMAqwDXAPUAAAH9AOQAsgB6AFEAOgAjAAMA7P/f/9n/2//i
/+b/6P/q/+7/7v/v//H/8v/y//L/8v/x//H/8f/x//H/8f/x//H/8P/w//D/8P/w//D/
8P/x//H/8f/w//D/8v/y//L/8//0//T/9P/1//X/9f/1//T/9P/1//X/9f/3//f/9//4
//b/9//3//f/9//4//n/+f/4//j/+f/5//v/+//7//v/+v/7//z//f/9//3//f/+//z/
/P/9//3//v8AAAEAAgABAAIAAgADAAMABAAFAAYABgAGAAcACAAIAAgACgAKAAoADAAN
AA4ADAAOAA4ADgAQABEAEQARABQAFAAWABYAFgAXABcAFwAXABcAFwAZABkAGAAYABkA
GQAZABkAGQAZABkAGAAYABYAFgAWABUAFAASABIAEgATABIAEAAPAA0ACwALAAoACQAG
AAQAAgABAAAAAAD+/////v/+//3/+v/5//j/+P/6//n/+P/4//b/9f/1//b/9v/2//b/
9v/0//T/9P/z//P/8//0//T/9v/2//b/9v/1//X/9v/2//b/9v/2//f/9f/1//b/9v/2
//b/9v/2//b/9//3//f/+f/4//j/+f/5//n/+v/6//r/+f/5//n/+v/6//r/+v/4//f/
9//4//j/+P/4//j/+P/4//j/9//3//f/+P/4//f/9//3//b/9v/2//b/9f/3//f/9//4
//b/9v/1//X/9f/1//X/9f/1//f/9v/2//b/9v/2//b/9f/1//b/9v/1//X/9v/2//f/
+P/5//r/+v/6//r/+//7//v/+//7//z//P/8//7//v8AAAEAAAACAAMAAwACAAEAAAD/
//7//f/9//z//P/8//3//f/9//z//P/7//j/+P/3//b/9v/2//X/9P/0//T/8v/y//D/
8P/w/+//7//v/+//7//x//D/8P/w//D/8P/w//D/8f/x//H/8f/x//H/8f/w/+7/8P/y
//H/8P/w//H/+P8CAA0AHQA1AE4AZgCDAKkAzwDpAPIA6wDOAJgAZABFADQAGwABAOz/
4f/d/9//5v/q/+z/7v/w//L/9f/1//T/9P/0//T/8//z//P/8//z//P/8//z//L/8v/y
//L/8v/y//L/8//1//X/9P/0//b/9v/2//f/9//2//X/9f/1//X/9f/0//T/9f/1//X/
9//3//f/+P/2//f/9//3//f/+P/5//n/+v/6//v/+//5//n/+f/5//j/+f/6//v/+//7
//v//P/+//7/////////AAAAAAAA//8AAAAAAQABAAIAAwAEAAQABAAFAAYABgAGAAgA
CAAIAAoACwAMAAoADAAMAAwADgAPAA8ADwASABIAFAAUABQAFQAVABUAEwATABMAFQAV
ABQAFAAVABMAEwATABMAFQAVABQAFAASABIAEgARABIAEAAQABAADQAMAAoACQAJAAcA
BwAGAAYABAADAAIA///+//7//P/9//z//P/7//r/+f/4//j/+P/3//b/9v/2//X/9f/2
//b/9v/2//b/9P/0//T/8//z//P/9P/0//b/9v/2//b/8//z//T/9P/0//T/9P/1//X/
9f/2//b/9v/2//b/9v/2//f/9//3//f/9v/2//f/9//3//j/+P/6//n/+f/5//j/+P/4
//j/+P/3//f/+P/6//r/+v/6//r/+v/6//n/+f/5//r/+v/5//n/+f/4//j/+P/4//f/
9//3//f/+P/4//j/9//3//f/9//3//f/9//3//f/+P/2//b/9v/2//j/9//3//j/9v/1
//X/9v/4//n/+v/7//r/+v/6//r/+//7//v/+//9//7//v/+//7//v8AAAEAAAACAAMA
AwAEAAMAAgABAP7//f/9//z/+v/6//v/+//9//z//P/7//z//P/7//r/9//2//T/8v/0
//T/8v/y//L/8v/y//H/8f/x//H/8f/v/+7/7v/u//D/8P/w//D/7//v/+//7//x//H/
8f/w/+z/7P/u/+//7P/s/+//9v8AAAsAGwAxAEoAYgCBAKcAzQDlAPAA6QDKAJQAYABD
ADIAGwD9/+j/2//Z/9//5P/o/+r/6v/u//D/8f/x//L/8v/y//L/7//v/+//7//x//H/
8f/x//H/8P/v/+7/8P/w//D/8f/z//P/8v/y//L/8v/y//P/9P/0//T/9f/z//P/8//y
//L/8//z//P/8//z//P/9P/y//P/8//z//X/9v/3//f/9v/2//f/9//3//f/9//3//b/
9//4//n/9//3//f/+P/6//r/+//7//3//v/+//7///8AAAAAAQD//wAAAQACAAIAAgAD
AAQAAgACAAQABAAGAAgACQAKAAoADAAMAAwADgAPAA8ADwAOAA4AEAAQABAAEQARABEA
EwATABMAFQAVABQAFAAVABMAEwATABMAEQARABAAEAASABIAEgARABAADgAOAA4ADwAO
AAwACwAHAAUABQAEAAMAAAD+//z/+f/4//j/9v/3//b/9v/1//X/9f/1//b/9P/z//L/
8v/y//H/8f/y//D/8P/w//D/7v/u/+7/7f/v/+//8P/w/+7/7v/u/+7/7//v//D/8P/w
//D/8P/x/+//7//w//D/8P/w//D/8P/x//P/9P/1//X/9P/0//X/9P/z//P/8v/w/+//
7//v//H/8v/z//T/8v/x//H/8v/y//L/8v/y//L/8v/y//H/7//v//D/8P/w//H/8v/y
//D/8P/w/+//7f/t/+3/7v/w//D/7//v/+//7//v/+//7//v/+//7//x//P/8P/u/+7/
7v/u/+7/7v/u/+3/7f/u//D/7//v//D/7v/v//D/8f/y//L/8v/y//X/9f/1//X/9f/2
//b/9v/0//T/9v/3//b/+P/5//n/+//7//v/+//4//f/9//2//T/9P/1//X/9//2//b/
9f/y//L/8f/w/+3/7P/q/+j/6v/q/+j/6P/q/+r/6v/p/+v/6//r/+v/6f/o/+j/6P/o
/+j/6P/o/+f/5//n/+f/6f/p/+n/6P/o/+b/5v/p/+b/5v/p//D//P8LACUAQwBeAHoA
owDTAPsADwEUAQcB3gCkAHQAVwA8ABkA+f/k/9f/1//d/+D/4v/k/+j/6v/q/+3/7f/u
/+7/7v/u/+v/6//r/+v/6//r/+v/6//s/+z/7P/s/+z/7P/s/+3/6//r/+r/6v/s/+z/
7P/t/+7/7v/u/+//7f/t/+3/7P/u/+//7//v/+3/7f/t/+7/7v/v/+//7//x//L/8//z
//L/8v/z//P/8f/x//H/8f/y//P/9P/1//X/9f/1//b/+P/4//n/+f/5//r/+v/6//v/
/P/8//3/+//8//3//v///wAAAgAEAAYABgAIAAgABgAIAAkACgAIAAoACgAKAA4ADwAP
AA8ADgAOABAAEAAQABEAEQARABMAEwATABUAFQAUABQAFQAVABUAFQAVABMAEwASABIA
FAAUABQAEwASABAAEAAQAA0ADAAKAAkABwAFAAUABAABAP7//P/6//v/+v/6//j/9f/0
//T/8//0//P/8v/y//L/8f/w//D/8P/v/+//8P/w//D/8P/w/+7/7v/u/+3/6//r/+z/
7P/u/+7/7v/u/+3/7f/u/+7/7v/u/+7/7//v/+//8P/w//D/8P/w//D/8v/z//P/8//z
//L/8v/z//P/8//0//T/8v/x//H/8f/0//T/9P/0//L/8f/x//L/8v/y//L/8v/0//T/
9P/z//H/8f/y//L/8f/x//H/8P/y//L/8v/x//H/8f/x//L/8P/w/+//7//t/+3/7f/t
/+7/7//w//H/8//y//H/8P/v/+7/7v/t/+3/7v/w/+//7//w//L/8//0//X/9f/0//P/
8v/0//X/9v/3//X/9v/2//b/+P/4//r/+//6//z//f/9//z/+//6//n/+P/3//f/9v/2
//b/9//3//n/+P/4//f/9v/2//X/9P/y//L/8f/w/+7/7v/s/+z/7v/u/+7/7f/r/+v/
6//r/+v/6v/q/+r/6v/q/+r/6v/r/+v/6//r/+3/7f/t/+z/7v/u/+z/6//q/+r/7f/0
/wIAEwArAEkAZgCGALEA4wALAR8BIgEPAeQApgB4AF0AQAAdAP3/5v/b/9v/4f/i/+T/
5v/q/+7/8P/x//H/8P/w//D/8P/x//H/8f/x//H/8f/x//H/8P/w//D/8P/w//D/8P/x
//H/8f/w//D/8v/y//L/8//y//L/8v/z//P/8//z//L/9P/1//X/9f/z//P/8//0//T/
9f/1//X/8//0//X/9f/1//b/+P/5//n/+f/5//n//P/9//7////9//3//f/+//7//v//
//////8AAAAAAAABAAIAAgADAAEAAgADAAQABgAGAAcACAAKAAoADAAMAAsADAAMAAwA
DAAOAA4ADgAQABEAEQARABQAFAAWABYAGAAZABkAGQAXABcAFwAZABcAFgAWABcAFwAX
ABcAFwAZABkAGAAYABgAGAAYABcAFgAUABQAFAARABAADgANAAsACQAJAAgABwAEAAIA
AAABAAAAAAD+//3//P/8//v/+v/5//j/+P/4//f/9v/2//T/8//z//T/9P/0//T/9P/w
//D/8P/v/+//7//w//D/8v/y//L/8v/x//H/8v/y//L/8v/y//P/8//z//T/9P/y//L/
8v/y//D/8f/x//H/8//y//L/8//1//X/9v/2//T/8//z//P/9P/0//T/9P/0//P/8//0
//L/8v/y//L/8v/y//L/8f/x//H/8v/y//H/8f/x//D/8P/w//D/7//x//H/8f/y//D/
8P/v/+//8f/x//H/8f/v/+//7//v//H/8f/w//D/8P/w//D/8P/w//D/8P/w//D/8P/v
/+//8P/y//H/8f/y//D/8f/y//P/9P/0//T/9P/1//X/9f/1//X/9v/2//b/9P/0//b/
9//6//z//f/9//7//f/8//v/+v/5//n/+P/4//j/+f/5//f/9v/2//X/9v/2//X/9P/y
//L/8f/w//D/8P/u/+7/7v/u/+7/7f/t/+3/7f/t/+3/7P/s/+z/7v/u/+7/7v/t/+3/
7f/t/+3/7f/t/+z/8P/u/+z/6//s/+r/7//2/wAADQAfADcAUgBuAI0AswDdAPkAAgH5
ANoApABuAE0AOgAfAP//6P/d/9v/3//m/+j/6P/q/+z/7v/x//P/8v/y//L/8v/x//H/
8f/x//H/8f/x//H/8P/w//D/8P/w//D/8P/x//P/8//y//L/8v/y//L/8//y//L/8v/z
//X/9f/1//T/9P/1//X/9f/1//X/9f/2//T/9f/1//X/9f/2//f/9//2//b/9//3//n/
+f/5//n/+P/5//r/+//7//v/+//8//z//P/9//3//f/+//7//v///wAAAAABAAEAAgAD
AAQABAAEAAUABgAEAAQABgAGAAgACgALAAwADAAOAA4ADgAQABEAEQARABAAEAASABIA
FAAVABUAFQATABMAEwAVABUAFAAUABUAFwAXABcAFwAVABUAFAAUABQAFAAUABMAEgAQ
ABAAEAARABAADgANAA0ACwALAAoACwAIAAYABAADAAIAAgAAAAEAAAAAAP//AAD///7/
/v/8//v/+v/6//j/9//3//j/+P/4//j/+P/2//b/9v/1//X/9f/2//b/9v/2//b/9v/1
//X/9v/2//j/+P/4//n/9//3//j/+P/4//j/+P/4//j/+f/5//n/+f/4//j/+f/5//n/
+v/6//r/+f/5//n/+v/6//r/+v/6//n/+f/6//r/+v/6//r/+v/6//r/+f/5//n/+v/6
//f/9//3//b/9//4//n/+f/4//f/9v/2//j/+P/3//f/9//3//f/9//3//f/9//3//n/
+f/4//j/9v/2//b/9v/2//T/9P/0//T/9P/0//b/9f/1//b/+P/3//f/+P/2//f/+P/5
//z//P/8//z//f/9//3//f///wAAAAAAAP7//v8AAAEAAAACAAMAAwAEAAMAAgABAAAA
//////7//P/8//3//f////7//v/9//z//P/7//r/+P/4//f/9v/2//b/9P/0//T/9P/0
//P/8//z//P/8//z//L/8v/y//L/8v/y//L/8//z//P/8//x//H/8f/w//L/8v/y//H/
8v/w//H/9v8AAAsAGwAvAEYAXgB7AJ8AxwDnAPIA7QDWAKgAcgBNADgAIQAFAPD/4f/d
/9//5v/q/+r/7v/y//L/9f/3//b/9v/2//b/8//z//P/8//1//X/9f/1//b/9v/2//b/
9P/0//T/9f/1//X/9P/0//T/9P/0//X/9P/0//T/9f/3//f/9//2//b/9//3//f/+f/5
//n/+v/4//n/+f/5//n/+v/7//v//P/8//3//f/9//3//f/9//z//f/+////////////
AAAAAAAAAQABAAEAAgACAAIAAwAEAAQABQADAAQABQAGAAQABAAFAAYACAAIAAoACgAI
AAoACwAMAAwADgAOAA4ADgAPAA8ADwAQABAAEgASABQAFQAVABUAFQAVABUAFwAWABQA
EwATABUAFQAVABUAFQAVABQAFAAUABQAFAATABIAEAAQABAADwAOAAwACwALAAkACQAI
AAcABAACAAAAAQAAAAAA/v/9//z//P/7//r/+f/4//j/+P/3//b/9v/2//X/9f/2//b/
9v/2//b/9v/2//b/9f/z//P/9P/0//T/9P/0//T/8//z//T/9P/0//T/9P/1//X/9f/2
//b/9v/2//b/9v/4//n/+f/5//n/+P/4//n/+f/5//r/+v/4//f/9//3//j/+P/4//j/
+v/5//n/+v/4//j/+P/4//j/+P/4//f/9f/1//b/9v/1//X/9f/0//T/9P/0//P/9P/1
//b/+P/4//j/9//3//X/9f/1//X/8//z//P/8//z//P/8v/y//L/8v/y//L/9P/0//L/
8v/y//L/8v/y//T/8//z//T/9P/z//P/9P/0//X/9v/3//j/+P/4//j/+f/5//n/+f/3
//j/+P/4//j/+P/6//v//v8AAAEAAQACAAEAAAD///z/+//7//r/+P/4//n/+f/5//j/
+P/3//b/9v/1//T/9P/0//P/8v/x//D/7f/s/+z/7P/s/+v/7f/t/+3/7f/v/+7/7v/u
/+z/7P/s/+z/6//r/+v/6//t/+3/7f/s/+z/7P/s/+v/6v/q//H/+v8EABUAKwBHAGAA
fAChAM0A8QABAf4A6wDAAIwAZgBNADAADQDz/+L/2//d/+P/5P/k/+j/6v/s/+7/8f/v
//D/8P/w//D/7f/t/+3/7f/v/+//7//v//D/8P/w//D/7v/u/+7/7//x//H/8P/w//D/
8P/w//H/8v/y//L/8//z//P/8//y//L/8//z//P/8//z//P/9P/0//X/9f/1//X/9v/3
//f/9P/0//X/9f/3//f/9//3//r/+//8//3/+//7//v//P/8//z//f/9//3//v/+//7/
//8AAAAAAQADAAQABQAGAAYABgAHAAgACAAIAAoACgAJAAoACgAKAAwADgAOAA4AEgAT
ABMAEwASABIAFAAUABQAFQAVABUAFQAVABUAFwAVABQAFAAVABcAFwAXABcAFQAVABQA
FAASABIAEgARABEAEAARABIADwAOAAwACwAJAAcABwAGAAcABAACAAAA/f/8//z/+v/7
//r/+v/5//b/9f/0//T/9f/1//X/9v/0//P/8//0//L/8v/y//L/7v/u/+7/7f/t/+3/
7v/u/+7/7v/u/+7/7v/v//H/8v/y//L/8v/z//H/8f/y//L/8v/y//L/8v/0//X/9f/1
//P/8v/y//P/8f/x//L/8v/y//H/8f/x//P/9P/1//b/9P/z//P/9P/y//L/8v/y//L/
8v/y//H/8//z//T/9P/z//P/8//y//L/8v/y//H/8f/x//H/8v/w//D/7//v/+//7//v
/+//7//t/+3/7//u/+7/7v/u/+7/7//v//D/8v/x/+//7v/u//D/8f/y//P/9v/2//b/
9v/0//P/8v/x//H/8v/y//L/8//0//f/+f/8//7///////v/+f/3//X/9//3//j/+P/4
//j/+f/5//b/9P/z//H/8v/y//H/8P/w//D/7//u/+7/7v/s/+z/7P/s/+z/6//q/+n/
6P/n/+n/6P/o/+j/6v/q/+r/6v/r/+v/6//r/+v/6//r/+r/7P/q/+b/4//i/+L/6f/6
/woAGwA1AFcAdgCeANEA/wAdAScBIAH/AMgAlAByAFMALgAHAOf/1P/R/9n/4//m/+j/
6P/q/+z/7v/v/+//7v/u/+7/7v/t/+3/7f/t/+v/6//r/+v/7v/u/+7/7v/w//D/8P/x
/+//7//u/+7/8P/w//D/8f/w//D/8P/x//H/8f/x//D/8P/x//H/8f/v/+//7//w//H/
8//0//X/9P/0//T/8//0//T/9f/1//f/9//3//f/9v/3//j/+f/5//n/+f/6//z//P/9
//3///8AAAAAAAABAAIAAgADAAIAAgACAAIAAwAEAAYACAAJAAoADQAOAAwADgAPABAA
EAASABIAEgASABMAEwATABYAFgAYABgAGgAbABsAGwAbABsAGwAdABoAGAAXABcAGQAZ
ABkAGQAbABsAGgAaABoAGgAaABkAFgAUABQAFAASABAADQALAAsACQAJAAgABgACAP//
/P/9//z//P/6//n/+P/4//f/9P/z//L/8v/0//P/8v/y//T/8//z//T/8v/y//L/8v/v
/+7/7f/r/+z/7f/v//D/8P/w//D/8P/t/+3/7v/u/+7/7v/u/+//8f/x//L/8v/0//T/
9P/0//L/8//z//P/9f/0//T/9f/z//P/9P/0//b/9f/1//X/9v/2//b/9v/0//P/8//0
//T/9P/0//T/9P/0//T/8//z//P/9P/0//P/8//z//L/8v/y//L/8f/z//P/8//0//L/
8v/x/+//8P/y//L/8v/y//T/8//z//T/8//x//D/8P/y//P/9P/1//T/9P/0//T/9//3
//f/9//3//j/+P/4//j/+P/6//v//P/+///////+//3//P/7//j/9//3//b/9v/2//f/
9//4//j/+f/5//b/9v/1//T/8P/w/+//7v/u/+7/7P/s/+z/7P/s/+v/7f/t/+3/7f/r
/+r/6v/q/+r/6v/q/+r/7f/t/+3/7f/t/+3/7f/s/+j/6P/m/+f/6v/u//X/BAAYADMA
UQBxAJQAwgDzABkBLwE3ASQB9QC0AIQAZgBFABoA9//f/9T/2f/j/+f/6P/o/+r/7v/w
//L/8f/v/+z/7P/s/+z/7f/t/+3/7f/t/+3/7f/t//D/8P/w//D/8P/w//D/8f/v/+//
7v/u/+7/7v/u/+//8v/y//L/8//x//H/8f/w//L/8//z//P/9f/1//X/9v/2//f/9//3
//f/+P/5//n/+P/4//n/+f/5//n/+f/5//j/+f/6//v//f/9//3//v8AAAAAAQABAAEA
AgACAAIAAwAEAAQABQADAAQABQAGAAYABgAHAAgACgAKAAwADAAOABAAEQASABAAEgAS
ABIAFAAVABUAFQAWABYAGAAYABoAGwAbABsAHQAdAB0AHwAdABwAHAAdABsAGwAbABsA
HQAdABwAHAAbABoAGQAXABQAEgASABIADwAOAAwACwAJAAcABwAGAAUAAgAAAP7//f/8
//z/+v/5//j/+P/3//j/9//2//b/9f/z//H/8P/w/+//7//w//H/8v/z//T/8v/y//L/
8f/v/+//8P/w//D/8P/w//D/7//v//D/8P/w//D/8P/x/+//7//w//D/8f/y//P/9P/y
//P/8//z//P/8v/y//P/9f/1//b/9v/0//P/8//z//L/8v/y//L/8//z//T/9v/0//T/
9P/0//L/8v/y//H/8f/x//L/8v/z//P/8//y//L/8v/y//H/8f/x//H/8v/y//L/8f/x
//H/8f/x//H/8f/x/+z/7f/u/+//8P/w/+//7//w//D/7//v//D/7v/v//D/8f/z//T/
9f/2//f/9//3//f/9//4//j/+P/2//b/+P/5//z//v///////P/7//r/+f/6//n/+f/4
//b/9v/3//f/9//2//b/9f/2//b/9f/0//L/8v/x//D/7v/u/+z/7P/s/+z/7P/r/+3/
7f/t/+3/7f/s/+z/7P/u/+7/7v/u/+7/7f/s/+v/7f/t/+3/7P/u/+z/6v/p/+j/6v/t
//b/BgAXAC0ASQBmAIYArQDdAAUBGQEaAQsB3gCeAG4AUwA4ABUA9//i/9f/2f/h/+b/
5P/m/+r/7P/u//H/8f/u/+7/7v/u/+v/6//r/+v/7P/t/+7/7//u/+7/7v/u//D/8P/w
//H/7//v/+7/7v/s/+z/7P/t/+7/7v/u/+//8f/x//H/8P/y//P/8//z//H/8f/x//L/
8v/z//P/8//z//T/9f/1//T/9P/1//X/9//3//f/9//4//n/+v/7//n/+f/5//r/+v/6
//v/+//7//z//P/8////AAAAAAEA//8AAAEAAgACAAIAAwAEAAYABgAIAAgACAAKAAsA
DAAMAA4ADgAOABAAEQARABEAEAAQABIAEgASABMAEwATABUAFQAVABcAFQAUABQAFQAX
ABcAFwAXABcAFwAWABYAFgAWABYAFQAUABIAEgASABEAEAAOAA0ACQAHAAcABgAFAAIA
AAD+/////v/+//z/+f/4//j/9//2//X/9P/0//T/8//y//L/8v/x//H/8v/0//T/9P/0
//D/8P/w/+//8f/x//L/8v/w//D/8P/w//H/8f/y//L/8P/w//D/8f/z//P/9P/0//P/
8v/x//D/8v/z//P/8//z//L/8v/z//H/8f/y//L/9P/z//P/8//0//T/9P/0//T/8//z
//T/9v/2//b/9v/2//b/9v/1//P/8//0//T/8//z//P/8v/y//L/8v/x//P/8//z//T/
8v/y//H/8f/z//P/8//z//P/8//z//P/8//z//L/8v/0//L/8v/y//L/8v/y//L/8f/x
//L/8P/v/+//8P/y//P/9P/1//b/9v/2//b/9//3//f/9//3//j/+P/4//j/+P/6//v/
/P/+//////8AAP///v/9//7//f/9//z/+v/6//v/+//7//r/+v/5//j/+P/3//b/9P/0
//P/8v/0//T/8v/y//D/8P/w/+//7f/t/+3/7f/v/+7/7v/u//D/8P/w//D/8f/x//H/
8f/v/+//7//u//D/8v/w/+//7v/s/+3/9v/+/wkAGQAvAEoAZACDAKcA0QDzAAAB/wDq
ALoAgABXAEIAKQALAPD/4f/d/+H/5v/q/+r/7v/w//T/9f/3//T/9P/0//T/8//z//P/
8//x//H/8f/x//P/9P/1//b/9P/0//T/9f/1//X/9P/0//T/9P/0//X/9v/2//b/9//3
//f/9//2//b/9//3//f/9//3//f/+P/6//v/+//7//n/+v/7//v//P/8//3//f/9//3/
/f/9//z//f/+////////////AAAAAAAAAQABAP//AAAAAAAAAQACAAIAAwAFAAYABwAI
AAYABgAHAAgACAAIAAoACgAKAAwADQAOAA4AEAAQABAAEAARABEAEQAUABQAFgAWABQA
FQAVABUAFgAXABgAGwAZABgAGAAZABkAGQAZABkAGQAZABgAGAAaABoAGgAZABgAFgAW
ABYAFQAUABIAEQAPAA0ADQAMAA0ACgAIAAYABQAEAAQAAgADAAIAAgABAP7//f/8//z/
/v/9//z//P/6//n/+f/6//r/+v/6//r/+v/6//r/+f/5//n/+v/6//r/+v/6//r/+f/5
//r/+v/6//r/+v/7//v/+//8//z//P/8//z//P/8//3//f/9/////v/+/////////wAA
AAAAAP////////7//v/+//7//v/9//3//v8AAAAAAAAAAP7//v/+//3//f/9//7//v/9
//3//f/8//z//P/8//v//f/9//3//v/8//z/+//7//3//f/9//3//f/9//3//v/+//7/
/v/+//7//f/9//7//v/9//3//v/8//3//v///wIAAgACAAIAAQABAAEAAQABAAIAAgAC
AAIAAgAEAAUACAAKAAsACwAIAAcABgAFAAQAAwADAAIABAAEAAUABQADAAIAAgABAAAA
AAD///7//P/8//v/+v/6//r/+P/4//j/+P/4//f/9//3//f/9//3//b/9v/2//b/9v/2
//b/9//3//f/9//3//f/9//2//T/9v/2//f/9P/y//f/AAAKABcAJwA9AFQAbACJAK8A
1wDvAPYA7QDQAJoAaABJADgAIQAFAPL/5//h/+f/7P/w//L/9P/4//z//f////z//P/8
//z/+//7//v/+//7//v/+//7//r/+v/6//r//P/8//z//f/9//3//P/8//z//P/8//3/
/P/8//z//f/////////+//7/////////AQABAAEAAgAAAAEAAQABAP//AAABAAEAAgAC
AAMAAwABAAEAAQABAAQABQAGAAcABQAFAAUABgAGAAYABwAHAAcACAAIAAgACQAKAAoA
CwANAA==
         </WaveFormData>
      </LeadData>
      <LeadData>
         <LeadByteCountTotal>10000</LeadByteCountTotal>
         <LeadTimeOffset>0</LeadTimeOffset>
         <LeadSampleCountTotal>5000</LeadSampleCountTotal>
         <LeadAmplitudeUnitsPerBit>4.88</LeadAmplitudeUnitsPerBit>
         <LeadAmplitudeUnits>¦ÌV</LeadAmplitudeUnits>
         <LeadHighLimit>2147483647</LeadHighLimit>
         <LeadLowLimit>268435456</LeadLowLimit>
         <LeadID>V6</LeadID>
         <LeadOffsetFirstSample>0</LeadOffsetFirstSample>
         <FirstSampleBaseline>0</FirstSampleBaseline>
         <LeadSampleSize>2</LeadSampleSize>
         <LeadOff>FALSE</LeadOff>
         <BaselineSway>FALSE</BaselineSway>
         <ExcessiveACNoise>FALSE</ExcessiveACNoise>
         <MuscleNoise>FALSE</MuscleNoise>
         <LeadDataCRC32>2519823046</LeadDataCRC32>
         <WaveFormData>
AgACAAIAAgABAAAA///+//7//v/+//7//f/8//v/+v/6//r/+v/6//r/+v/6//r/+v/6
//r/+v/4//j/+P/4//r/+v/6//r/+P/4//j/+P/6//r/+v/6//z//P/8//z//P/8//z/
/P/8//z//P/8//z//P/8//z//v/+//7//v/8//z//P/8//z//P/8//z//P/8//z//P/8
//z//P/8//z//P/8//z//P/8//z//P/6//r/+v/6//r/+v/6//r/+v/6//r/+v/6//r/
+v/6//r/+v/6//r/+v/6//r/+v/6//r/+v/6//v/+//6//r/+v/6//r/+v/7//z//P/9
//3//f///////v/+////AAAAAAAA//////3///8AAAEABAAFAAYABgAFAAUABQAEAAQA
BAAEAAQAAgACAAEAAAACAAEAAAAAAP7//P/7//r/+f/4//j/9//2//b/9//3//f/9v/2
//b/9v/2//X/9f/1//X/9f/1//X/9f/2//b/9P/0//T/9P/z//P/8//z//T/9P/y//L/
8//3//7/CQATACMANQBIAGEAgQCkALwAyADJALoAlwBvAFQAQAAwABsACAD7//T/9P/1
//n/+P/4//r/+v/7//v/+v/6//r/+v/6//n/+f/4//j/+P/4//j/9v/3//f/9//5//n/
+f/5//n/+f/3//f/9//4//j/9//5//r/+//7//n/+f/5//f/+f/5//r/+v/8//z//P/8
//r/+//7//v/+//7//v/+//7//z//P/8//7//v//////////////AAD+//7/////////
AAABAAEAAwADAAQABAAEAAUABQAGAAQABQAFAAUABwAHAAgACAAHAAoACgAKAAsACwAN
AA0ACwANAA4ADwAQABAAEAAQABIAEwATABUAFgAWABYAFgAWABYAFwAZABcAFwAWABYA
FQAWABYAFgAXABcAFgAWABYAFgAWABUAFQAUABIAEAARABAADwAQAA8ADAAKAAgABwAG
AAQAAgADAAIAAQAAAAEAAQABAAAA///+//3//f/8//z//P/8//r/+P/4//n/+//7//r/
+f/4//j/+P/4//r/+v/6//v/+v/6//r/+v/7//v/+//7//r/+//7//z/+v/6//r/+v/8
//z//P/8//v/+//6//r//P/8//z//P/9//3//f/9//3/+//7//z//f/+//7//v/+//3/
/f/8//7//v/+//7//P/8//z//P/+//3//f/9//7//v/9//3//f/9//3//v/+//7//f/9
//3//f/9//3//f/9//3//f/9/////v/+//7//v/+//z//P/9//3//v/+//7//v/+//7/
//8AAAIAAwADAAMABQAFAAQABAAFAAYABgAGAAYABwAIAAsADAANAA4ADwAQABAADwAP
ABEAEAAQABAAEgASABIAEgATABIAEgARABIAEgASABAAEAAQABAAEAAQAA8ADgAOABEA
EQARABAAEgASABIAEgATABMAEwATABUAFQAVABUAFwAYABkAGgAbABwAHAAdAB8AIwAm
ACQAJAAmACkALwA4AD8ASwBdAHEAggCZALkA2ADqAPIA8QDeALkAkwB+AG4AXABHADgA
LQAmACQAJQAnACgAKAAoACoALQAtAC8AMAAxADIAQABLAFcAYgBoAGwAcAB0AHAAbwBt
AGsAZgBjAGAAXQBZAFcAUwBRAE8ATgBMAEkARwBGAEUAQwBCAEEAQAA9ADwAOwA7ADoA
OAA4ADgAOAA1ADUANAAzADEAMQAxADEAMQAyADIAMgAvAC4ALgAtACsAKwArACwAKgAq
ACsAKwApACoAKwArACoAKQApACgAJwAnACYAJgAmACcAJwAnACcAJwAoACgAKAAqACkA
KAAnACcAKQApACgAKQApACkAKgAqACoAKgAqACsAKwAtACwALAAsACwAKgAqACsALQAr
ACsAKgAqACkAKgAqACoAKwArACoAKgAoACgAKAAnACkAKAAmACQAJAAiACAAIAAgAB4A
HQAcAB0AHAAaABgAFQAUABMAEgARABEAEQAQABEAEAAPAA8ADwAOAA0ADAAMAAoACgAL
AAsACwAKAAkACgAKAAoACgAIAAgACAAJAAoACgAKAAoABwAHAAcABwAIAAkACQAKAAgA
CAAIAAgACAAIAAgACAAJAAkACAAIAAgACAAIAAgABwAHAAcABwAIAAcACAAKAAkACgAK
AAoACgAJAAkACAAKAAoACgAKAAgACAAIAAgACAAHAAcABwAGAAYABQAFAAUABQAFAAYA
BgAGAAUABQAFAAUABQAFAAUABQAFAAUABQADAAUABgAEAAQABAAEAAQABAAFAAUAAgAC
AAIAAgAEAAQABQAGAAYABwAHAAcACQAJAAgACAAHAAgACAAIAAcABwAHAAkACgALAAwA
DQAOAA4ADQANAAsACgAKAAoACAAIAAgACAAJAAgACAAHAAYABgAGAAQAAgAAAP7//P/+
//3//P/8//3//f/9//z//P/8//z//P/5//n/+f/5//n/+f/5//n/+P/4//j/+P/4//j/
9//3//X/9f/4//b/9P/0//f//f8EAA0AFwAnADcATABlAIUAogC4AMIAvwCsAIUAYQBO
AD4AKgAVAAQA+f/2//b/9//5//j/+P/4//r/+f/7//r/+v/6//r/+v/5//n/+P/6//r/
+v/6//n/+f/4//f/+f/5//n/+f/5//n/9//3//f/+P/4//f/9//4//n/+f/7//v/+//5
//r/+f/5//j/+P/4//j/+P/6//v/+//7//n/+f/5//n/+f/6//r/+v/6//r/+//7//v/
+//7//z//P/8//3//f/9//7///////////8AAAAAAgADAAMABAAEAAUABQAFAAMAAwAE
AAQABQAIAAgACAALAAsADQANAA0ADwAQABEAEgASABIAEgAQABEAEQATABQAFAAUABQA
EgASABMAFQAXABcAFgAWABcAGAAYABgAFQAVABQAFAAUABQAFAATABUAFAASABAADwAO
AA0ADgANAAoACAAGAAcABgAEAAIAAQAAAP///v/9//3//f/8//3//P/7//v/+v/6//r/
+v/6//j/+P/5//f/9//2//X/9P/0//T/9P/2//b/9v/3//j/+P/4//j/+f/5//n/+f/4
//n/+f/6//n/+P/3//b/+P/4//j/+P/7//v/+v/6//v//P/9//7//P/7//r/+f/5//f/
9//4//n/+v/6//r//P/7//v/+v/8//z//P/8//r/+v/6//r/+P/3//f/9//6//r/+f/5
//j/9//2//b/9P/0//P/8//0//X/9v/3//f/9//3//f/9//3//f/9//3//j/+P/1//T/
8v/y//L/8v/0//T/9f/1//X/9v/3//j/9v/2//f/+P/2//f/9//3//v/+//6//r/+//8
//z//P/7//v/+//9//v/+//7//v///8AAAAAAQD///7//v/+//z//P/8//z//f/8//z/
+//4//j/+P/2//P/8v/x//D/8v/x//D/8P/v/+//7//u//D/8P/w//D/7f/t/+3/7f/v
/+//7//v//D/8P/w//D/7v/u/+3/7f/t/+3/7P/s/+z/6P/p/+//+P8FABcALQBDAFoA
ewCjAMAA0ADWAM8AsgCJAGkAUgA6ACAACQD6/+//7v/u/+//7//u//D/8v/0//X/9f/y
//L/8v/y//L/8f/x//D/8v/y//L/8v/w//H/8f/x//H/8f/x//H/7//v/+3/7f/v//D/
8P/v/+3/7v/v/+//7//v/+//7f/t/+3/7v/u/+7/7v/u/+7/7v/v/+//7//v/+//7//v
//H/8v/y//L/8f/w//D/7//x//H/8f/y//L/8v/z//P/8//0//X/9f/z//P/9P/0//T/
9f/1//b/+P/5//n/+f/7//v//P/8//z//v/9//z//v///wIAAwABAAMABAAFAAYABgAG
AAYABAAFAAUABwAIAAgACAAIAAoACgALAA0ADAALAAkACAALAAwADAAMAAkACQAIAAgA
CAAIAAgABwAJAAgABgAEAAQAAgAAAAAA/v/8//v/+v/5//j/9v/0//X/9P/z//L/7//v
/+//7v/t/+z/6//r/+r/6v/q/+r/6v/o/+j/6f/p/+n/6P/n/+j/6P/o/+j/5//m/+X/
5f/o/+j/6P/o/+f/5//n/+f/5v/n/+f/6P/q/+r/6v/q/+j/6P/o/+j/6//r/+r/6v/q
/+r/6v/q/+n/6f/p/+n/6v/p/+r/7P/r/+z/7P/s/+z/6//r/+r/6v/q/+r/6v/s/+z/
7P/s/+z/6//r/+v/6v/q/+n/6f/p/+n/6f/q/+r/6v/p/+n/6f/p/+n/6f/n/+f/5//n
/+n/6f/p/+n/6//q/+j/6P/o/+j/6P/o/+n/6f/o/+j/6P/o/+j/6P/p/+r/6v/r/+v/
6//v/+//7v/u/+7/7v/t/+z/7P/t/+7/8f/w//H/8v/z//L/8v/x//H/8f/w//D/8P/w
//D/8P/w//H/8P/w/+//7v/u/+7/7P/p/+j/5//m/+b/5f/k/+T/5f/l/+X/5P/i/+L/
4v/i/+P/4//j/+P/4//j/+P/4//i/+L/4v/i/+T/5P/j/+P/4//j/+T/4v/g/+D/4//p
//L//f8PACUAOQBUAHcAnwC8AMwA0gDJAKoAfwBhAEoAMgAYAAEA7v/l/+T/5v/l/+X/
5v/o/+r/7P/r/+v/6v/q/+r/6v/q/+n/6f/o/+j/6P/o/+j/6P/p/+n/6f/p/+n/6f/p
/+v/6//p/+n/6f/q/+r/6f/p/+r/6//r/+v/6//r/+n/6//r/+z/7P/s/+z/7P/s/+z/
7f/t/+3/6//r/+v/6//u//D/8f/y//D/8P/x//H/8//z//P/9P/0//T/9f/1//f/+P/5
//n/+f/5//r/+v/6//v/+//8//7/////////AAABAAMABAAGAAoACwAMAA4ADwASABMA
FgAZABsAHQAjACYAKQAsAC8AMwA2ADsAPwBAAEEAQgBGAEgASwBPAFcAXQBiAGgAcgB8
AIUAjgCPAJEAkgCUAJEAjgCLAIcAggB+AHkAdABuAGoAZgBkAF8AWgBWAFIATwBMAEgA
RABCAEAAPgA8ADkANwA1ADIALgAsACoAKQAnACYAJQAkACEAHgAdAB0AGwAbABoAGQAW
ABYAFgAWABUAFAATABMAEwASABEAEAANAA0ADQANAA0ADQAMAAwACwAKAAkACAAGAAYA
BgAGAAYABQADAAIAAgACAAIAAgADAAMAAwADAAEA/////wAA//8AAAAAAAD+//3//f/8
//7//v/+//7//P/8//z//P/6//n/+f/5//j/+P/3//f/9//3//f/+P/2//b/9f/1//X/
9f/1//X/9f/1//X/9f/z//P/8//z//X/9P/0//X/8//y//T/9P/0//L/8v/y//L/8v/y
//P/8//0//T/9P/0//L/8v/z//T/9P/1//X/9f/1//X/9P/0//f/+P/4//j/9f/1//X/
9//6//v//P/9//7//v/9//3//f/8//z//P/8//z//P/8//v/+v/6//n/+P/4//j/9v/1
//T/8//y//L/8f/w//D/8f/x//H/8P/w//D/8P/w/+//7//v/+//7//v/+//7//w//D/
8P/w//D/8P/v/+//8//x/+7/7v/w/+7/8f/3//7/CQAXACcAPQBSAGsAiwCqAMIAygDH
ALQAjwBpAFIAQgAsABcABAD5//T/9v/5//n/9v/2//j/+P/7//3/+v/6//r/+v/6//n/
+f/4//j/+P/4//j/9v/3//f/9//3//f/9//3//n/+f/3//f/+f/6//r/+f/3//j/+f/5
//v/+//7//n/+//7//z//P/8//z//P/8//7///////////////////8BAAIAAgACAAQA
BAAFAAUABQAFAAUABgAIAAgACQAJAAkACgALAAsACwALAAwADAANAA8AEAASABAAEQAR
ABEAEwATABQAFAATABYAFgAWABcAFwAZABkAFwAZABoAGwAcABwAHAAcABwAHQAdAB8A
IAAgACAAIAAeAB4AHwAhACMAIwAiACIAIwAkACQAJAAlACUAJAAkACYAJgAmACUAJQAk
ACIAIAAgACAAIAAiACIAIAAfAB4AHwAeABwAGgAbABoAGQAYABcAFwAXABYAFwAWABUA
FQAUABQAFAAUABQAEgASABMAEwATABIAEQAQABAAEAAQABAAEAAQABEAEAAQABAAEAAP
AA8ADwAPAA4ADwAPABAADgAOAA4ADgAMAAwADAAMAAsACwAKAAoACgAKAAoACgAKAAkA
CAAHAAcABQAFAAYABQAGAAYABgAGAAUABQAEAAIAAgACAAIAAAAAAAAAAAAAAP//////
//7//v/9//3//f/9//3//v/9//z/+v/5//n/+f/5//n/+f/5//n/+f/3//f/9//3//f/
9v/2//f/9f/0//T/9P/0//P/9P/0//T/9P/0//T/9P/1//X/8v/y//L/8v/y//L/8//0
//b/9//3//f/9//3//b/9v/3//j/+P/4//f/9//3//n/+P/5//r/+//8//z/+//7//n/
+P/4//j/+P/4//j/+P/3//b/9v/1//T/9P/0//L/8//y//H/8P/u/+3/7P/s/+3/7f/t
/+z/7P/s/+z/7P/r/+v/6//r/+v/6//r/+v/6v/q/+r/6v/q/+r/6f/p/+f/5//q/+j/
6P/o/+n/7f/y//v/BQAVACUAOABPAG0AjgCmALAAsQCiAIMAXQBEADQAIgANAPz/8f/o
/+b/6f/p/+r/7P/s/+z/7f/v/+7/7v/u/+7/7v/t/+3/7P/s/+z/7P/s/+r/6//r/+v/
6f/p/+n/6f/q/+v/6v/r/+v/7P/s/+v/6//s/+3/7f/t/+3/7f/r/+v/6//s/+z/7P/s
/+z/7P/s/+3/7f/t/+3/7f/t/+3/7f/u/+7/7v/u/+7/7//v/+//7//v//D/8P/w//H/
8f/x//L/8//z//P/8//0//T/9P/1//X/9v/2//f/9//3//X/9f/2//b/9//6//r/+v/5
//n/+//7//v//f/+/////v/+//7//v/+//////8BAAQABAAEAAQAAgACAAMABQADAAMA
AgACAAMABAAEAAQABQAFAAQABAACAAIAAgABAAMAAgAAAP7//f/8//v//P/8//r/+f/4
//f/9v/0//L/8//y//H/8P/v/+//7//u/+3/7P/r/+v/6v/q/+r/6v/s/+r/6v/r/+n/
6f/o/+f/6P/o/+j/6P/o/+j/6P/p/+r/6v/q/+r/6f/p/+n/6f/q/+v/6//s/+r/6v/q
/+r/6v/q/+r/6v/t/+3/7P/s/+z/7P/s/+z/7f/t/+3/7f/t/+v/6//s/+3/7v/u/+7/
7v/t/+3/7P/s/+z/7P/s/+7/7v/u/+7/7f/r/+r/6f/q/+r/6f/p/+f/5//n/+j/6v/q
/+n/6f/r/+v/6//r/+n/6f/p/+n/6f/p/+n/6f/n/+b/5v/n/+n/6P/o/+j/6P/p/+n/
5v/o/+j/6P/o/+j/6P/p/+n/6P/o/+j/6P/o/+j/6f/q/+r/6//r/+v/7f/t/+z/7P/r
/+z/7P/s/+v/6//r/+3/8P/x//L/8//2//b/9f/1//X/9P/0//T/8v/y//L/8v/v/+7/
7v/t/+3/7v/v/+7/7//u/+3/7P/u/+3/7P/s/+//7//v/+7/7//w//H/8v/0//X/9v/3
//n/+f/5//n/+v/6//r/+v/6//r/+f/5//n/+//8//z/+v/8/wEACQASAB0ALwBDAFkA
cgCRALcA1ADkAOYA3QC+AJkAfwBuAFgAQAArAB4AFwAWABYAFwAVABgAGAAYABgAGwAb
ABoAGgAaABoAGAAXABcAFgAYABgAGAAYABYAFwAXABcAFAATABIAEQAQAA8ADAALAAoA
CgAJAAcABQAGAAcABwAGAAUABAABAAAA//////7//f/8//v/+v/5//n/+P/3//f/9//3
//f/9f/2//b/9v/0//T/9f/1//X/9f/1//b/9v/2//f/9//3//j/+f/5//n/+f/6//r/
+P/5//n/+v/8//3//f/9//v/+//8//z///8CAAIAAgAAAP//AAD//wEAAwAEAAUACAAI
AAgACAAGAAcABwAJAAgACAAIAAgACgAKAAsADQANAA0ADAAMAA0ADgAOAA4ADwAPAA4A
DgAMAAwADAALAAkACAAGAAQAAwACAAEAAgACAAAA///+/////v/8//r/9//2//X/9P/1
//X/9f/0//P/8v/x//H/8v/y//L/8v/w/+7/7v/v/+//7//u/+3/7P/s/+z/7P/s/+z/
7P/t/+z/7P/s/+z/7P/t/+7/7//w//H/8f/y//D/8P/w//D/8v/y//L/8v/z//P/8v/y
//D/8P/w//D/8f/x//H/8f/z//H/8f/y//P/9P/0//T/9P/z//P/8v/y//L/8v/y//L/
8v/y//L/8//z//T/9f/1//T/8v/x/+//7//v//D/8v/y//H/8f/x//H/8f/x//H/8f/x
//H/7//v/+3/7f/u//D/8P/w//D/8v/y//P/8//w//D/8P/w//L/8v/z//T/9P/1//X/
9f/1//X/9P/0//T/9P/z//L/8v/z//T/9//5//v//f////3//P/6//n/+//6//r/+v/6
//r/+v/6//j/9v/1//P/8v/y//L/8P/x//D/7//u//D/7//u/+7/7v/t/+z/6v/o/+j/
6P/o/+n/6f/p/+n/6//r/+v/6//s/+z/7P/s/+z/7P/r/+v/6//r/+b/5P/k/+T/6//3
/wIADQAfADUATQBsAJUAuwDSAN4A3gDJAKIAfQBjAEoALAAOAPn/6v/l/+j/7v/v/+//
8P/w//D/8v/x//H/8P/w//D/8P/w/+//7//u/+7/7v/u/+7/7P/t/+3/7f/v/+//7//v
/+//7//t/+3/7//w//D/7//v//D/8f/x//H/8f/x/+//7//v//D/8P/u/+7/7v/u//D/
8f/x//H/8f/x//H/8f/x//L/8v/y//T/9P/1//X/9f/1//X/9v/2//b/9//3//f/+P/5
//n/+//7//z//P/8//3//f/+//z//f/9//3//v///wEAAgAEAAgACQAKAAoACQAKAAkA
BwAJAAoACwAOAA4ADgAOAAwADQANAA8AEgASABIAEgAUABQAFQAXABYAFQATABIAEwAU
ABQAFAATABMAEgASABQAFAAUABMAEQAQAA4ADAAKAAgABgAGAAYABAADAAIA///+//z/
+v/5//j/9//2//X/9f/1//T/9f/0//P/8//0//T/9P/0//T/8v/y//P/8//z//L/8f/v
/+7/7f/s/+3/7v/v//H/8v/y//L/8v/v/+//7//v/+7/7//v//D/7v/u/+7/7v/x//L/
8//0//P/8//y//L/8v/y//L/8v/z//P/8//z//X/8//z//T/9f/2//b/9v/0//P/8//y
//L/8v/y//L/9P/0//T/9P/0//P/8//z//T/9P/z//P/9f/1//X/9v/0//T/8//z//P/
8//x//H/8P/y//L/8v/y//L/8v/z//P/8P/w//D/8P/y//L/8//0//T/9f/1//X/9//3
//b/9v/5//r/+v/6//n/+f/5//v//P/9//7////+//7//f/9//3//P/8//z//P/8//z/
/P/9//z//P/7//j/+P/4//b/9f/0//P/8v/w/+//7v/u//H/8f/x//D/8v/y//L/8v/w
/+//7v/t/+3/7f/t/+3/8P/w//D/8P/w//D/7//v/+3/7f/q/+r/7P/w//X/AQAOACEA
NQBNAGkAjACxAM8A4gDqAOIAwQCWAHUAXQBCACQACgD5/+7/7//0//b/9f/z//T/9v/2
//b/9//1//L/8v/y//L/9P/z//P/8v/y//L/8v/y//T/9f/1//X/9f/1//X/9f/z//P/
8f/x//P/9P/0//P/9f/2//f/9//3//f/9//1//f/9//4//j/+P/4//j/+P/4//n/+f/5
//r/+//8//3//P/8//v/+v/6//r/+//7//v/+//7//z//f/+/wAAAQABAAIAAwADAAEA
AQACAAIABAAFAAUABgAGAAcABwAHAAcABwAIAAgACQAMAAwADAANAA0ADwAPAA8AEQAS
ABMAFAAUABQAFAAWABcAFwAZABoAGgAaABoAGgAaABsAHQAbABsAGgAaABsAHAAcABwA
HQAdABwAHAAaABoAGgAZABcAFgAUABIAEgAQAA4ADgAMAAoACQAIAAkACAAGAAQAAwAC
AAEAAAD////////+/////v/9//3/+//6//n/+P/6//j/+P/5//v/+//6//n/+v/6//r/
+v/6//r/+v/7//r/+v/6//r/+//7//v/+//7//v/+v/6//r/+v/6//r/+//8//3//v/9
//3//P/8//z//P/8//z//f/9//3//f/9//v/+//8//3//v/+//7/AAD//////v/+//7/
/v/+//z//P/8//z//v/9//3//f/+//7//f/9//v/+//7//z/+v/6//n/+f/7//v/+//7
//3//f/9//3//f/7//j/+v/6//r/+v/6//r/+//7//r/+v/6//r/+v/6//v//P/+////
///////////+//7/AQACAAIAAgD///////8BAAIAAwAEAAUABAAEAAMAAwAFAAQABAAE
AAYABgAGAAYABQAEAAQAAwACAAIAAgAAAP///v/9//z/+v/5//j/+P/5//n/+f/4//j/
+P/4//j/9f/1//X/9f/1//X/9f/1//b/9v/2//b/+P/4//f/9//3//f/9v/0//T/9P/3
//3/BgATACMANwBNAGYAhwCrAMwA2gDeANcAuACNAG0AWABEACoAEwACAPn/9v/4//n/
9//4//r//P/8//3//f/8//z//P/8//r/+f/5//j/+v/6//r/+v/6//v/+//7//v/+//7
//v//f/9//v/+//8//z/+//5//v//P/9//3//f/9//3/+//7//v//P/8//z//P/8//z/
/v//////////////////////AAAAAAAAAgACAAMAAwADAAMAAwAEAAQABAAFAAUABQAG
AAcABwAHAAcACAAIAAgACQAJAAoACgALAAsACwANAA0ADgAOAA0AEAAQABAAEQARABMA
EwAVABcAGAAZABgAGAAYABgAGgAbABsAHQAcABwAHAAcAB4AHgAfACEAHwAfAB4AHgAh
ACIAIgAiAB8AHwAeAB4AHgAeAB4AHQAeAB4AHQAcABwAGgAYABgAFgAUABMAEgARABAA
DgAMAAsACgAJAAgABwAHAAcABgAFAAQAAwADAAMAAgABAAAAAgAAAAAAAQABAAEAAAD/
/wAAAAAAAAAAAgACAAIAAwADAAIAAQAAAAEAAQABAAEAAgADAAMABAAEAAQABAAEAAIA
AgACAAIAAwADAAIAAgAEAAQABAAEAAMAAwADAAMABQADAAMABAADAAQABAAEAAQAAwAD
AAIABAAEAAQABAAEAAQABAAEAAQAAwADAAMABAAEAAMAAwADAAMAAwAEAAQABAADAAMA
AwADAAMAAwAFAAUABQAFAAMAAwADAAMAAwACAAIAAwADAAQAAgACAAIAAgACAAIAAgAD
AAMAAgACAAIAAgAEAAQABQAGAAYABwAHAAcACQAJAAgACAAJAAoACgAKAAkACQAJAAsA
DAANAA4ADwAQABAADwAPABEAEAAQABAADgAOAA4ADgANAAwADAALAAoACgAKAAgACQAI
AAcABgAGAAUABAAEAAMAAwADAAIAAgACAAIAAgADAAMAAwADAAEAAQABAAEABAAEAAQA
BAACAAIAAQABAAMABQAEAAIAAAAAAAEABwAMABUAIQAxAEMAWABvAI0AsADKANYA1wDM
AKkAgQBmAFYAQgArABoADQAGAAQABwAHAAYABgAIAAoACwALAAoACgAKAAoACAAHAAcA
BgAGAAYABgAGAAgACQAJAAkACQAJAAkACQAJAAkABwAHAAkACgAKAAkACQAKAAsACwAL
AAsACwAJAAsACwAMAAwADAAMAAwADAAMAA0ADQANAA0ADQANAA0ADwAQABAAEAAOAA4A
DwAPAA8ADwAPABAAEgASABMAEwATABQAFQAVABUAFQAWABYAFgAXABcAGAAYABkAGQAZ
ABkAGQAaABoAGwAeAB4AHgAfAB8AIQAhACEAIwAkACUAJAAkACQAJAAmACcAJwApACgA
KAAoACgAKgAqACsALQAtAC0ALAAsACsALAAsACwAKwArACoAKgAsACwALAArACsAKgAo
ACYAJwAmACUAJgAkACIAIQAgAB8AHgAcABoAGwAaABkAGAAXABcAFwAWABUAFAATABMA
FAAUABQAFAAUABIAEgATABMAEwASABEAEgASABIAEgASABIAEgATABIAEgASABIAEwAT
ABMAEwAUABUAFQAWABQAFAAUABQAFgAWABYAFgAVABUAFAAUABYAFgAWABYAFwAXABcA
FwAZABcAFwAYABcAGAAYABgAGAAXABcAFgAWABYAFgAWABgAGAAYABgAGAAXABcAFwAY
ABgAFwAXABcAFwAXABgAGAAYABcAFwAXABcAFwAXABcAFwAXABcAFwAXABkAGAAYABgA
GAAYABYAFgAXABcAGAAYABgAGAAYABgAGQAaABwAHQAdAB0AHQAdABwAHAAdAB4AHgAe
AB8AHwAfACEAJAAlACYAJwAnACYAJAAjACMAIgAiACIAJAAkACQAJAAjACIAIgAhACAA
IAAgAB4AHQAcABsAGgAaABkAGAAYABcAFwAXABYAGAAYABgAGAAVABUAFQAVABcAFwAX
ABcAGAAYABgAGAAYABgAFwAXABcAFwAYABgAFgAUABcAHwAkAC0AOQBHAFkAbACFAKUA
xADYAOAA3wDKAKUAgwBuAGAATAA3ACoAHwAYABoAHQAdABwAHAAcACAAIQAhACAAIAAg
ACAAIAAfAB8AHgAeAB4AHgAeAB4AHwAfAB8AHwAfAB8AHwAhACEAHwAfAB8AIAAgAB8A
HwAgACEAIQAhACEAIQAfACEAIQAiACIAIgAiACIAIgAkACUAJQAlACMAIwAjACMAJQAm
ACYAJgAmACYAJwAnACcAJwAnACgAKAAoACkAKQArACwALQAtAC0ALQAuAC4ALgAvAC8A
MAAwAA==
         </WaveFormData>
      </LeadData>
   </Waveform>
</RestingECG>
