# Supplementary material for: Detection of Left Atrial Enlargement Using a Convolutional Neural Network-Enabled Electrocardiogram
Source: Front Cardiovasc Med. 2020 Dec 17;7:609976. doi: 10.3389/fcvm.2020.609976 (PMC7773668; doi:10.3389/fcvm.2020.609976)
Supplement: Supplementary file 3 [file Data_Sheet_3.ZIP › normal2/1802018047_11188_0000002X.XML]

<?xml version="1.0" encoding="Windows-1252"?>
<!DOCTYPE RestingECG SYSTEM "restecg.dtd">
<RestingECG>
   <PatientDemographics>
      <PatientID>1802018047</PatientID>
      <PatientAge>77</PatientAge>
      <AgeUnits>Years</AgeUnits>
      <Gender>Female</Gender>
      <PatientLastName>zhangguitao</PatientLastName>
   </PatientDemographics>
   <TestDemographics>
      <DataType>Resting</DataType>
      <Site>1</Site>
      <AcquisitionDevice>MAC55</AcquisitionDevice>
      <Status>Unconfirmed</Status>
      <Priority>Normal</Priority>
      <AcquisitionTime>10:51:41</AcquisitionTime>
      <AcquisitionDate>12-15-2015</AcquisitionDate>
      <CartNumber>1</CartNumber>
      <AcquisitionSoftwareVersion>009C</AcquisitionSoftwareVersion>
      <XMLSourceVersion>MAC5000 v1.0</XMLSourceVersion>
   </TestDemographics>
   <RestingECGMeasurements>
      <VentricularRate>70</VentricularRate>
      <AtrialRate>70</AtrialRate>
      <PRInterval>180</PRInterval>
      <QRSDuration>78</QRSDuration>
      <QTInterval>420</QTInterval>
      <QTCorrected>453</QTCorrected>
      <PAxis>51</PAxis>
      <RAxis>-6</RAxis>
      <TAxis>67</TAxis>
      <QRSCount>12</QRSCount>
      <QOnset>228</QOnset>
      <QOffset>267</QOffset>
      <POnset>138</POnset>
      <POffset>188</POffset>
      <TOffset>438</TOffset>
      <ECGSampleBase>500</ECGSampleBase>
      <ECGSampleExponent>0</ECGSampleExponent>
   </RestingECGMeasurements>
   <Diagnosis>
      <Modality>Resting</Modality>
         <StatementCount>3</StatementCount>
         <LabelText>12SL ��ϳ���</LabelText>
      <DiagnosisStatement>
         <StmtFlag>ENDSLINE</StmtFlag>
         <StmtText>�������</StmtText>
      </DiagnosisStatement>
      <DiagnosisStatement>
         <StmtFlag>ENDSLINE</StmtFlag>
         <StmtText>T ���쳣���ɿ���Ϊǰ����ļ�ȱѪ</StmtText>
      </DiagnosisStatement>
      <DiagnosisStatement>
         <StmtFlag>ENDSLINE</StmtFlag>
         <StmtText>�쳣 ECG</StmtText>
      </DiagnosisStatement>
   </Diagnosis>
   <Waveform>
      <WaveformType>Rhythm</WaveformType>
      <WaveformStartTime>0</WaveformStartTime>
      <NumberofLeads>8</NumberofLeads>
      <SampleType>CONTINUOUS_SAMPLES</SampleType>
      <SampleBase>500</SampleBase>
      <SampleExponent>0</SampleExponent>
      <HighPassFilter>16</HighPassFilter>
      <LowPassFilter>150</LowPassFilter>
      <ACFilter>NONE</ACFilter>
      <LeadData>
         <LeadByteCountTotal>10000</LeadByteCountTotal>
         <LeadTimeOffset>0</LeadTimeOffset>
         <LeadSampleCountTotal>5000</LeadSampleCountTotal>
         <LeadAmplitudeUnitsPerBit>4.88</LeadAmplitudeUnitsPerBit>
         <LeadAmplitudeUnits>��V</LeadAmplitudeUnits>
         <LeadHighLimit>2147483647</LeadHighLimit>
         <LeadLowLimit>268435456</LeadLowLimit>
         <LeadID>I</LeadID>
         <LeadOffsetFirstSample>0</LeadOffsetFirstSample>
         <FirstSampleBaseline>0</FirstSampleBaseline>
         <LeadSampleSize>2</LeadSampleSize>
         <LeadOff>FALSE</LeadOff>
         <BaselineSway>FALSE</BaselineSway>
         <ExcessiveACNoise>FALSE</ExcessiveACNoise>
         <MuscleNoise>TRUE</MuscleNoise>
         <LeadDataCRC32>1966461599</LeadDataCRC32>
         <WaveFormData>
EAAKAAIA//8CAAQABwAMAA0ACgAIAAUABAAJAA4AEwAJAP7/9v/w/+//7P/p/+j/9f/9
/wgACwAAAP//AQD+//n//P/9/wQABwAEAAEAAwABAPz//P///xUABwD7//P/6//v//j/
+P/6/xEAKgBJAHkAnQCjAKsAuADDAMkAvACaAG4AOAABAOb/3P/M/77/wf/O/9n/6P/z
//L/9f8CAAcAAwAFAP///f/7//v//P8HAAcABgAIAAUABgADAPv/+/8AAAIAAAD+////
/v8BAAcADAANAA0ABAADAAEA/P8AAAEAAAABAP///f/8/wAAAwACAAIAAwADAAUACAAM
AAcABQABAP//AwAGAAYAAwACAAEAAQAFAAgACgAKAAUADAAQABIAEAANAA0ADAAGAAQA
AwACAAMABQAFAAUABwAKAAwADQAOAAwABgAEAAQAAwAIAAcABgAFAAQAAwACAAcACwAO
ABIAFgAaABcAFwAUABIADwAHAAMABgACAPf/9v/7/wcADwAQABEADwAOAAgABAABAP//
BgALABEAEwANAAkABQACAAIAAAD+//7//v/9//j/9//6//z/AAAFAAYABgACAAIABwAI
AAEA///8//z/+//4//7/AgD///3/AAAGAAwAEwAQABAADwAJAAwACgAEAAQAAgAAAAAA
AQABAP7//P8BAP7//P/7//r/AQD///7///8FAAoADAAPAAoABQADAAQAAAD////////8
/wAA/v/0//H/8v/0//b/+////wQABgAEAAMAAQAAAAQABAAFAAcABgAEAAMABQAEAP//
+v/9/wEABQAIAAoABAACAAIAAAD8/////v/7//j/9//0//P//f8JAA4AFAAPAAsACAAG
AAkACgAJAAkABQABAP3/9//+/wQACAAOAAgAAgAAAAAA///9////AAADAAQABQAFAAUA
CwAOAAsACgAKAAoACQAHAAUAAwAAAP7/+v/5//v/+v/5//j/9v8XABEABgAJAAQABgAG
AAYABgAFAAMA///+/wAA+//3//r/AgAGAAsADwAOAA4ACQAEAAMAAwACAAIAAAAAAP//
/v8AAAIABAAKAAgAAQD9//7/BgAGAAcACwAGAAUACgANABEAFgAaAB4AEwAOAAUA+v/6
//v//f8AAAkADgAPABEABwD7//X/7//1//X/9P/2//r//P/8//z/+f/8//z////8//f/
+v8AAP3/9v/3//b/AwALAA0ADwANAAkAAAD8//f/7//v//H/5//d/+n/+P8AABAAKwBM
AGsAiwClALMAtQC0ALUArQCWAHAAQgAeAAMA9P/m/9b/0P/V/+D/8f/4//P/9v8DAAYA
AQABAAUAAQD8//X/8P/s//b/8//v/+7/9f/8/////f8BAAYACAAGAAMAAwABAAMABgAI
AAYAAwD//wEAAgAAAPz/9//w/+v/7f/v//L/+v8AAAIABQAJAAQAAQD///7///8BAAEA
AwACAAQAAwD///f/8//w//H/9f/4//n/9f/6//z//P/4////BQAKAAoACQAJAAkACwAD
AP3/9//z//X/+P/6//z/AgACAAYADAAMABIAEgASAA4ACgAGAAIAAAABAAEAAgADAAQA
/v/7//7/AgAFAAMAAQAEAAAA9f/y//f/AwALAAoACQAFAAIA///+//7////+//v/+f/z
//X/9f/1//b/+f/6//v//v////3/9//1//L/8v/0//f/9//2//H/8P/6//7/+v/7//7/
AAABAAAAAQACAPz/9//y//L/8v/z//b/+v/9//v//P/4//D/7v/2//z/BAANAAYA/v/3
//f/9P/y//H/8P/2//P/8f/x//H/8v/w/+//8f/z//j/AAABAAEAAgADAAAAAgD+//L/
8P/w//H/8v/w//H/8//y//P/9f/2//j/+//6//r/+//5//j/+P/7//3/+//5/////v//
/////v/4//j/+v/6//T/9//2//P/8P/v/+z/6//y//3/AQAGAAQAAwADAAQAAAD8//b/
8f/z//X/9//3//f/+P/3//j/+f/4//v/AAD7//f/9//2//j/+P/4//f/+v8DAAkACQD/
//j/8f/p/+3/7//x//L/7v/q/+n/6//r/+//9f/4/+7/8f/0//f/+v/9//3/+//8//7/
+f/1//j/+//8//7///8AAAIA///8//z//f/9//7/AgAEAAUABgADAAIAAQAEAAMA///+
/wIAAwD8//b/8//0//f/AAAHAAcACgAMAA4ABAAAAPj/7v/u/+//8f/0//r//P/6//n/
9v/x//L/8//3//f/9v/4//n/+P/1//L/7v/w/+//8f/y/+//9P/8//f/7v/t/+r/8f/1
//P/8f/1//f/9P/2//n//f////3/6f/X/+H/6v/o//b/EQAsAEEAXwCDAJcAnwCuAL8A
uwCmAIYAVgAmAAcA7v/U/8L/wv/H/8j/y//Y/9//5P/v//z/+//3//X/7//y//H/8v/0
//v/9//y//D/7v/w/+7/5//s//L/9f/0//P/8//x//P/+P/6//j/9f/x//P/9P/y//f/
+//9/wEA+f/x/+r/6P/v//D/8v/1//j/+////wQAAwAFAAUABwABAP7/+P/v//H/9f/6
/wMAAQACAAEA+//7//r/9//w//P/9//6//j/+v/7//z////8//v/+v/7//7/AAABAAIA
/v/2//L/8P/v//T/8//y//b/+v/+/wIAAQABAAAAAAAAAAAA+f/1//v/AAAEAAMAAQAG
AAQA+//0//X//f8BAP7/+//1//D/8f/y//T/9//1//H/7v/n/+v/7//z//j/+v/4//b/
9v/1//H/6f/l/+b/6P/s//H/9P/0//D/8P/6/wAA/v8BAPz/+v/3//L/8//2//L/7//u
//L/9v/7//v//P/8//f/+v/2/+7/7P/p/+b/5f/l/+j/6v/t//f/9P/w/+3/6v/y//P/
9f/5//f/9v/y/+//8P/v//H/9v/v/+v/6P/l/+r/9P/4//T/8//0//b/+P/0//P/8//w
//H/8f/w//D/8v/w/+//7//0//b/+f////v/9f/v//H/8f/x//D/7v/s/+7/8v/0//T/
+f/6//n/9v/3//b/9//0//f/8//w/+z/6f/n/+b/6f/q/+n/6f/u//H/9P/1//r//P/8
//7/+v/2//b/+P/z//H/8//0//L/8P/u/+v/7f/z//b/8//t/+z/6//p/+z/6P/s/+7/
8P/y//X/9f/z//T/+P/z/+//8v/2//b/9//3//b/9v/x/+z/7//x//L/9P/2//j/+f/6
//j/+P/4//z/AQD//wAABgAFAPz/9P/v//H/8//7/wEA//8CAAQABgACAAAA+v/y/+3/
6//q/+r/7v/w/+7/7f/q/+X/5v/n/+r/6f/n/+j/6P/o/+b/5P/q//L/9/////j/7//u
//D/8v/u//L/9P/2//f/8v/t/+//7//q/+r/8//x//f////x/+P/3f/Y/9T/3v/9/yIA
OwBRAG0AgQCNAJoAnQCTAIgAdABOACAA9//k/9z/xv+w/7P/tP+7/9L/3//a/93/4P/n
//P/8//v//D/7//w//L/+v/3//P/8v/v//D/7f/l/+j/7v/x//D/7//v/+3/7//x//L/
7//r/+r/7//z//T/9f/1//P/8//0//P/8//4//f/9P/y//H/8v/z//X/+P/4//n/+P/5
//b/9v/z/+3/7f/t/+7/8//4//z//v/7//v/+v/3//D/8v/1//f/9P/0//X/9v/5//j/
9//2//f/+f/6//r/+v/7//b/9f/2//b/+v/4//b/9//4//n/+v/9/wEABAAIAAgACAAB
AP3/+//6//j/8f/3/wAAAgD9//f/9//+/wEA/f/7//b/8v/w//D/8f/z//f/+f/8//v/
9v/z//D/7v/u/+z/6v/q//D/8//y//X/8f/u/+3/7f/u/+z/5v/k//D/9v/0//f/+f/6
//r/+P/9/wAA/P/5//L/8P/u/+3/8f/2//r/+f/8//r/9P/0//T/9P/2//n/8v/s/+f/
6f/r/+z/7v/w//f/9f/0//X/9f/2//T/8//y/+//7//y/+7/6//p/+f/7f/2//n/9P/v
/+7/7v/u/+//8f/0//T/9//5//r//P/7//b/8v/v/+//7v/u//H/8//v/+v/7//y//X/
9//4//T/9P/2//b/8v/1//T/8f/z//X/9f/3//f/+//4//b/9f/1//b/+P/2//T/8P/t
//H/8//1//X/+v/+/wAABAAAAPr/+P/4//P/7//v/+7/8P/w//D/7//v//X/+P/1//X/
+P/7//3/+//5//f/9P/2//T/9f/5//H/+f/9//j/+v/8//7/AAD9//n/8//w//f/9f/0
//r/+v/6//v/+////wIAAAD+//n/9//0//L/+P/8////AgAAAP7//P/+/wcACQAOABgA
EQAEAPj/7//z//f/AQAJAAYACAAJAAoAAAD8//T/6v/r/+//9P/6//z//P/4//X/9v/z
//b/+f/9//3//P/+//3//P/5//b/9f/4//j/+//1/+3/7f/w//L/7v/y//T//P8BAAAA
///9//v/9P/y/+f/6f/x//v/6//X/9//5v/m//j/EwAsAEMAVQBtAI8ArQC6AMUAyQC2
AJwAfgBEAAMA6P/m/9T/xv/L/9D/3f/y//P/4v/Z/9z/4//h/+v/AQAEAAUACAAMAAkA
/f/w/+b/6//y//X/8//4//7/AQAAAPz/+//4//n//v8AAP7/+//4//v//f/8////AQAB
AAMA/P/3//P/9P/4//j/+f/7//v//f8AAAQA///9//n/9//7//7//v/7//f/9f/0//f/
9v/4//j/8//5//7/AQAAAAAAAwAFAAIA/v/9//z//f8BAAUACQAPAA4ADgANAAwACAD+
//j/9P/5/wIABQAIAAkACgALAAwABwAFAAIAAAAEAAgABQAFAAcACAAIAAMAAgAIAAcA
///7//3/BgALAAkABwACAP7//P/8//3///8BAP///v/5//f/9//3//j/+//6//n/+v8A
AAEA/v////z//P/+/wEABgAGAAIAAgAFAAYA///9//r/+v/5//b//f8CAAAA///7//7/
AQAFAAEAAAD+//f//f/8//f/+P/3//b/9//5//v/+v/6/wEA/v/8//v/+v/8//n/9//3
//7/BAAHAAsABgADAAMABgADAAEAAAD///z/AAD+//T/8f/y//T/9v/6////BQAIAAMA
///6//b/+f/4//j/+f/3//T/8v/z//n/+f/5/wEA/v/9//v/+P/4//r//v8AAAEACQAN
AA8ACwAJAAUAAwD+////+f/0//f/+f/8/wAACAAMAA4AEQANAAkABQD//wEAAgABAAIA
+//0//H/8P/u/+3/8P/y//f/+v/9////AgALABEAEQAKAAYAAgD9/wEAAwAFAAYAAgD8
//n/+f/7//v/+//6/wUAFwAaABUAEAALAAYAAgD///r/+P8BAAEAAgAKAAUA/v/4//H/
+P/+////AAADAAUABgAIAAYABAABAP7/BwAOABUAIAAcABUAEQASABIADAAHAAUAAAD9
/wAAAQAEAAgACwAOAAoACgAGAAAA+f/3//b/9v/9/wIAAwAFAAEA/f///wEA///7//b/
9P/5//r/+f/4//j//P/9/wEA/P/1//b/+v/8//j//P/+/wMABQABAP3/AAABAP3//v/p
/+//9f/t/+f/6//n/+T/9v8KAB0ARABrAIkAmwCrALkAwgDBALUAoAB6AEoAHgAHAP7/
7P/Y/9D/0f/c/+3/5v/Z/+T/9/8IABEACQD7/////v/7//r/+v8AAPv/9f/y//f//v8B
AP//AQAGAAgABgACAAEA/v////3/+v/z/+v/7//5/wIACAAMAA0ADAANAAkABQACAAQA
BAAAAP3/+//6//v//f8AAP3//f/7//v/AQAGAAgABwAGAAUABQAJAAYABgAEAP3//v8A
AAAA/P8AAAUACQAIAAcABwAHAAkADAANAA4AEQAMAAoABwAEAAQA/v/8//z/AQAIAAkA
CgAHAAYABQAEAAIAAQD///7/BQAKAAgACQAJAAoACgAFAAcADgAOAAcAAQABAAgACwAL
AAsACAAGAAkACgAMAA8ADAAHAAMA+//4//X/8v/w//P/8v/x//L/9//5//f/+f/3//b/
9//5/wAABAAEAAgACwAKAAEA/f/6//r/+f/2//z/AAD9//v/+//+/wEABQAKAA4AEQAP
AA8ACAD9//j/9//2//f/+f/7//r/+v8BAP3/+v/4//b//P/5//f/9//5//z//P/9//j/
9f/1//j/+P/5//v//f8AAAgACgAEAP7//P/7//r/+P/5//v/+v/7//v/+v/6//3//P/8
//3/+v/4//f/+f/5//X/8f/1//n//f8AAAIAAQAEAAkADAABAP//+f/x//T/+f/8/wEA
AQAFAAIAAAD8//v/+//8//7//v/8//v//f/9//3/+//8//7//v8AAAAA/v8AAAQA///9
////AAD8//r/+P/1//j///8DAAEA/v/+//7//f/+////AAAAAPz/+P/3//n//f///wEA
AgD///v/+P/5//r//P/+/wAAAgADAAMAAQACAAIA+f/x//D/+P/8/wEABQAJAA4ADgAO
AAsACQAGAAQAAgACAAEAAAAAAAAAAAAEAAMA///+/wIACQAIAAgACwAIAAcADAAPAAoA
CAAFAAIA/v/+//r/9P/0//X/9//6/wIABgAGAAcAAQD7//v/+//7//n/9v/2//r/+v/4
//b/8f/y//D/8f/z//H/9/8AAAAA+v/8//z//f/9//f/8f/1//X/8P/w/wEA+//3//H/
7f/t/+3/8P/6/woAIQA8AFsAcwCVALEAtQCyALUApwCSAHIAOAACAPH/7P/c/87/0v/b
/97/2//W/9v/5v/t/+z/4//f/+v//f/7//n/+f/6/wMA///6//j/+v/+//7/+f/6//7/
///8//z//f/8/////v/+//r/9f/0//n//f/+///////9//3/+v/3//X/+P/+//7///8B
AP3//f/+/wAA//8BAAEAAwACAAQAAwD///v/+f/4//v//v8CAAQAAQADAAQAAwD+//v/
+f/2/+7/8//3//v/AQAEAAcACgAPAAgABAD///r//v/6//r//P///wYABwAIAAcABgAF
AAQABAAFAAUABgAFAAQA/P/3//r//v8BAP//AgAKAAsABQD7//v/AgAFAAIAAQD9//r/
+v/6//v//f/4//P/7//n/+3/8//5/wAA///8//n/+P/2//P/7P/p/+r/7P/w//X/9P/y
/+z/6v/5/wIAAwAJAAQAAgD///r//f8AAPz/+f/0//T/9P/1//n//P/+//v//v/8//b/
9v/3//j/+/////r/9v/z//f/8v/u/+v/6P/v/+//8P/z//P/9v/2//f/+P/5//3/BAD/
//3//P/7//X/9v/x/+T/5//s//L/+P/2//f/+f/4//v//f/+/wAA/P/2//H/7f/w//L/
9f/7/////f/7/wEA//////7//P/3//b/9//2//X/+//9//3///8BAAEAAwD9//3/9v/w
//P/9//8/wIAAwACAP///f/7//v/+//5//z//v/+/wAA/f/4//f/+P/1//P/9f/2//T/
9P/0//P/9P/7/////f/5//j/9//1/wQA/f/6//7/+//4//X/8v/1//f/9//6//z/9//z
//b//f8CAAgADQAJAAgAAgD8//j/9f/x/+7/9v/8/wEABgAEAAQABAAIAAYAAQD//wIA
AgD6//P/7//z//n/BQAPAA0ADgAOAA4ABgACAPr/8P/s/+v/6//s/+7/8P/u/+3/8P/x
//j///8DAAEA/v/+//7//P/4//T/+P/+/wEABwAAAPf/9v/4//b/7v/u/+z/8f/z/+//
6//x//X/9P/4//3/+//x/+v/5f/d/8//1P/2/xQAFwAkAEUAXwB1AJMApQCaAJMAmQCQ
AHIAQgASAPH/3v/M/77/xv/V/97/3f/i/+f/4P/d/+j/9f/7//3/AQD+//v/+v/6//3/
9f/s/+b/6//w//H/7f/v//T/9v/0//P/8//x//P/+P/8//z/+//1//f/+P/2//b/9f/y
//H/9P/3//v/BAAHAAYABgAHAAEA/f/6//j/8//z//H/8f/4//7/AQABAPv/9//0//X/
+P/6//r/9f/6//z//P/4//z///8BAP7/+v/5//j/+f/4//f/9v/3//3/BAAKABAADgAG
AAIAAAAAAAQAAgAAAP///v/9//z/AAAFAAkADgANAAwABAD///3//v/+//n/+f8AAAAA
+f/v/+3/8v/z//j//f///wIAAAD+//3//f8AAAEAAwABAP7/+//4//b/9//2//X/9v/3
//X/7//t/+7/8P/0//n///8CAAEABAACAP7/8v/r/+v/7P/s/+r/8f/4//j/+f/4//z/
AAAFAAUABgAGAAEABQACAPv/+v/0//D/7v/t/+z/6P/l/+n/7//0//r/AAD///f/8P/r
//H/9v/4//v/9//z//L/9P/y//H/8f/x//P/+v/7//T/8f/y//T/9v/7////BAAGAAIA
AQD///7//f/6//j/9//1//L/8P/x//X/9f/1//3/AAABAAEAAAD5//b/9f/y//L/9//4
//f/+f/7//v//f///wUABAAEAAMAAwAEAAYABAAAAPr/9f/y//H/8P/t//P/+P/7/wAA
///8//3/AAD8//n/+v/6//r/+v/6//n/+/8BAAQAAQD7//j/9f/x//X/9//5//r/+//4
//j/+//+////AAAAAAMA9//2//b/9v/2//b/+f/5//f/+P/+//v/+f/+/wAAAAABAAEA
BgAKAAkACAAEAAMAAQAAAAIABAAFAAYAAgAAAP7/AAAEAAMABQAMAA0ABgAAAP3/9v/z
//b/9//9/wYADgAWAA8ADAAFAPz/+v/7//3/AAD9//r/8//t//H/8f/3//3/AAD///3/
/v/9//z/+f/2//T/+P/5//3/+f/z//X/+v/2/+7/7v/s//n/AwAHAAsACQAFAPz/+P8L
AA8A///r/+P/3f/R/9b/7P/8/w0AJgBLAHEAiwCbAKkAsAC3AK0AkgB+AGQAKgD5/+r/
7v/k/9T/z//U/9v/4v/p//L/9//6/wUACwD///X/8//v/+3/7P/4//n/+f/8//z/AAAA
APv/+P/6//n/9P/2//n/+v//////AAD9//n/+/8DAAoADgAKAAcAAgD///n/8//u/+7/
9//8/wIACQABAPv/9v/y//H/8//z//X/+v8AAAMAAwABAAEAAgAHAAYACAAIAAMAAwAC
AP//+P/8/wEABQAEAAgACwAOABMADgALAAgABwAEAAIA///8//v/9P/x//D/+P8EAAoA
EAALAAgABQACAAUABwAIAAoACwAMAAYAAwAEAAYABwADAAgAEAARAAsAAAD//wUABwAF
AAUAAgAAAAIABAAHAAsACAADAP//9//6//3/AAAEAAIA/v/6//j//f/9//n/+f/7//z/
//8DAAEA/v/3//T//v8CAP7///8AAAAA///8//3//v/4//P/+f8CAAsAFQAOAAoABQD7
/wAA/v/4//j//P/+/wIABwAEAAAA/f8BAAAA/v/9//z//f/5//b/9f/4//z//f////7/
+//7//7//v/9//3//f/9/wIAAQD4//T/9P/1//b/+P/7////AAACAAMAAwAEAAEA+v/0
/+//9P/2//n///////v/9//7//7/AQADAAQAAgACAAQABAD//wEA///7//3/AQADAAcA
BQAHAAIA/v/5//f/9v/2//r//P/8//3/AAABAAIAAQABAAAA/f/8//f/8v/x//L/9P/1
//r//v8DAAgADQARAAsADQAMAAUA/v/8//r/9//4//n/+v/6//3//P/+/wMAAwABAP//
/P/1//P/8v/v//X/BAAKAAcABAABAP7/AgAFAAYACgASAA8ADQASABEADgAMAAkABgAE
AP3/9v/6//3///8CAAEAAAD+//z/+f/4//f/+v8DAAUACgAUABcAEgAOAA0ABAD//wAA
//8CAAYACQAMAAoADAAKAAYABgAHAAkADAALAAgAAQD7//f/8//1//f//P/7//n/+v/+
/wAAAAAAAPn/+P/0//P/9f/z//n/AgAAAPr//P/8/wQABwAEAAEA///9//b/9P/r/+//
///9/+n/3f/j/+7/9P8EABsANgBPAGsAiwCdAKMAsgDFAMUAsgCaAHQAOAAFAPL/4P/K
/8b/y//K/9f/6v/3//7//f/0//P/9f/3//n/+//7//3/AAADAP3/9v/y//n/AAADAAEA
//8AAP7/+P/z//P/8f/z//r//v/+//3//v8DAAcACAAHAAcABQAFAP//+f/0//T/+v/6
//v//f/+/wEABQAKAAUABQADAAMAAwAGAAYAAwD9//n/9v/3//r//v8AAP3/AwAIAAsA
CgAIAAcABQD+//n/9//1//X/+////wMACQALAA4AEAASABAACAAEAAIAAwAIAAcABgAJ
AAwADwASAA0ACwAIAAYABQAGAAAA/f8AAAIAAwD//wUADgAQAAsA/f/5//z/+//4//f/
8//w//b//P8DAAsACQAHAAYAAQABAAEAAQACAAIAAAD+//7//f/7//X/8//2//j//P8B
AAIAAgD+//7/AgAEAP7//f/+//7//f/6/wAABgAFAAUA/f/8//v/+//5//r/+v/1/wMA
CAAJABAACQACAP3/+f/3//T/8v/3//z//v8BAAQABQABAP7//f/+/wIAAwAFAAAA/f/9
/wAA/v/9//3//f/9/wIAAQD4//f/+P/6//z///8BAAQABAABAP///P/6/wAAAAABAAMA
AwACAAIABQACAP3/+P/7//3///8AAAAA+P/0//L/7v/z//3/AwAHAAcACQAJAAsACQAL
AAYAAgACAAMABQAIAAUAAAD5//P/9//5//v/+/8BAAQABQAIAAgABAAEAAYAAQD//wEA
AgAAAP7//P/5//X/+f/6//X/9P/0//T/8//6////BAAIAAUAAAD+////AwAFAAcACAAD
AAMABAADAAAA/v/9//z/AwADAP7//v8CAAYACgAOAAoABQD+//r/AgABAAEACAAHAAYA
BgAFAAQABAD///r/+v/7//v//P///wIABAAGAAMAAgABAAQADAANABEAGgAaABIACwAH
AAUABQALAA8ADQAOAA4ADgAJAAgAAwD8//n/+f/6//z/AAACAAAA///4//H/8P/v//P/
8//y//T/+v/+/wAAAgD+/wAA//8BAP//+f/7/wAAAgD+/wIABAAGAAcAAgD9/wIAAwD/
/wAA/f/7//n/7f/d/9f/1f/a/+r//v8RADAAXQB/AJEApwC3AL4AwwC9AKQAfABOABwA
+f/s/+D/0v/I/8f/0v/j//D/9f/2//f/9v/x//P///////z/+f/4//j/AwABAP7//v//
/wIAAQD7//v//v/+//r/9P/z//D/8f/6/wAAAgADAPv/+//6//b//f8BAAMABwAHAAUA
BAAIAAYAAgD///3//P/9////AgD//////f/9////AgACAP//AQADAAYADQAIAAYAAgD5
////AgADAAAAAAABAAEA/P/5//n/+f/7/wEABwANABUAEQAQAA4ADAAKAAQAAgACAAIA
BgAEAAIABQAIAAsADgAKAAkABwAGAAgACgAFAAMABwAMABAADwANABIAEAAHAP3/+/8A
AAEAAwADAAAA/v/8//z//f///wMAAwAEAAEA/v/9//z//P/5//b/8//y//r//f/8////
/P/6//r/+/8AAAIAAAACAAUABgD///3///8AAAAA/v8AAAIA/f/5//X/9v/3//n/+f/6
//r/9f/8//z/+P/6//z//v8CAAcACAAGAAUACwAFAP7/+P/y//j/9f/z//P/+f/+/wAA
AwADAAEAAgAGAAIA///9//v///8GAAcAAAD+/wAAAwAGAAIA///9//j/+////wIABgAG
AAQAAwADAAEA/v/8//3//f/5//X/+f///wMABgAIAAUABgAJAAoABAAHAAYAAwAFAAcA
BwAJAAYACQAFAAIA+v/1//H/7v/4/wAABgANAA4ADwAQAA8ACwAIAAMAAAAAAPz//P/+
//7///8EAAgAAwAAAP3/+f/5////AgD//wAAAgAEAAUABwAHAAcABgAFAAIAAgAFAAMA
BQD9//b/9v/6//7/AgAGAAgABwAEAAQACQAFAAIABgAGAAQAAwABAAMABgAEAAIA/v/9
//v/+v8AAAQABwAKAA8AEgAVABwAGAAPAAkACAARABAAEAATAAwABwAIAAcACAAMAA8A
EgAOAAwABgD+//n/+f/6//z/AQAEAAMAAwACAP//AgAFAAMA///6//j/9v/0//D/7P/y
//z/AwANAAcA/////wIABQAAAAMABAAEAAEA+P/v//b/+//7/wAAAwAJAAUA+//5//X/
6//q//b/CgAhADoAVwB3AJsAtQC1ALAAsQCjAIoAagA2AAgA9//w/97/zP/E/8n/0v/V
/97/9f8EAP//+P/z/+//9f/7//////8BAAQADQAJAAQAAgAAAAIAAAD5//3/BAAIAAgA
BAADAAAAAQABAAAA+//1//v/BQAOABQADwALAAUAAQABAP///v8CAAYABgAHAAkABAAD
AAMABAD+//3/+v/5//7/BAAHAAcAAgABAAEABQAGAAgACAADAAcACgALAAgADQARABQA
EgANAAsACQAJAAcABQADAAMABgAIAAkACgAOAAoACgAMAAoADgAMAAoACgAKAAoACgAN
AA8AEAASABQAFgARAA8ACwAKAAgAAQAFAA4AEAALAAEA//8EAAUABwAHAAQAAgAHAAoA
DgATABEADwAOAAkACQAJAAkACgAFAP7/9//y//z/AwAGAA0ACwAKAAsADQAMAAgAAAD8
/wQACAAEAAUAAAD+//v/9v/9/wIAAAD//wIACgASABsAFQAQAAoA//8EAAIA/P/8/wAA
BAAKABEACgACAPv/+/8BAAYADAASABEACwAGAAMABAAIAAkACwADAP3/+v/6//v//f8A
AAMACQASABUAEAAIAAQAAQD+/wEABQAKAAwABwAFAAIAAAAGAAgACwAPAAwACgAJAAsA
BwD//w==
         </WaveFormData>
      </LeadData>
      <LeadData>
         <LeadByteCountTotal>10000</LeadByteCountTotal>
         <LeadTimeOffset>0</LeadTimeOffset>
         <LeadSampleCountTotal>5000</LeadSampleCountTotal>
         <LeadAmplitudeUnitsPerBit>4.88</LeadAmplitudeUnitsPerBit>
         <LeadAmplitudeUnits>��V</LeadAmplitudeUnits>
         <LeadHighLimit>2147483647</LeadHighLimit>
         <LeadLowLimit>268435456</LeadLowLimit>
         <LeadID>II</LeadID>
         <LeadOffsetFirstSample>0</LeadOffsetFirstSample>
         <FirstSampleBaseline>0</FirstSampleBaseline>
         <LeadSampleSize>2</LeadSampleSize>
         <LeadOff>FALSE</LeadOff>
         <BaselineSway>FALSE</BaselineSway>
         <ExcessiveACNoise>FALSE</ExcessiveACNoise>
         <MuscleNoise>TRUE</MuscleNoise>
         <LeadDataCRC32>3591153629</LeadDataCRC32>
         <WaveFormData>
+f/5//j/9v/2//f/+f////3//P/6//j/+v/9/wMACAD9//b/7v/n/+b/5f/f/+L/7//5
////AgD8//n/+f/z//L/8//2//v/+//7//n/+//3//X/7//w//7/+f/5////AwAFAAQA
+f/0//n//v8EABQAIQAqADwAUABcAG4AewB1AGAANwAGAOj/3f/T/8D/sf+2/7//yf/c
/+r/8//4//f/8//3//j/+P/1//H/9f/8//r//P/7//3//v/9//b/8v/8/wEA/v/7//j/
+P/4//v////9//z/9//3//b/9f/0//T/+P/6//r/9f/1//n/+f/7//z//P/7//r/AAAF
AP7//f/8//j//P/+//7//P/6//j/+//7//v//f/9//r//P8AAAAA/f/7//7/AAD+//v/
+v/6//r//f8AAAEAAgADAAQAAwAEAAYABQACAAQAAQAAAP3/+v/5//r//f/6//z/AAAE
AAoADQAOAA8AEAAKAAgABQAAAAEAAwD///r/+f/6/wEAAgACAAIAAQAAAP3/+//5//b/
/P8EAAYACAADAP7/+f/1//j/+v/7//7//P/4//P/7//t/+7/9v/8/wAAAgD9//3/AAAA
APz/+v/4//j/+P/4//j/+f/4//f/+//8//3///8BAAIAAgACAAIA///9//v/+f/5//r/
/f/4//f/9v/1//b/+P/5//v//f/8//n/+f/5//7//v/+////AAD//wIAAAAAAAEAAQD/
/wAAAQD8//f/+P/5//r//f8BAAUACQAEAP///f/9/wAAAQACAAMAAAAAAAMAAwACAP//
/P8AAP7//v/+//7//f///wQABgADAAAA+//0//H/8f/w/+3/9/8DAAsADgAHAAQAAQAA
AAYAAwABAAAA/P/6//j/9v/7////AwAGAAIA/v/+/wAA/v///wMABgD///v/+P/1//P/
+P/+//v/9//3//v//f/7//v//P/8//v/+P/4//j/+P/4//X/7/8VAA0AAwAIAAAAAAAA
AAAAAAAAAP////8AAAIAAgACAAMABwALAA0AEAAQABQAFAAOAAwACwAJAAkACwANAA4A
CgAHAAcACAAJAAkACAAGAAQABgAEAP///v/5//n/+f/4//v//v8BAAQA/P/3//X/8v/0
//T/9f/3//3//v/+//3/+P/z/+//7v/y//L/9P/1//f/9P/z/+3/7v/x//P/8f/w/+//
8f/2//D/7f/s/+3/9v/7/wAAAwACAP///P/1/+z/6P/v//X/7//v//v/BgADAAYADQAS
ABQAFAAbACoAOgBCAEwAWABfAFUANAALAPb/7v/f/8//xv+5/7b/x//V/9z/6v/9/wQA
/f/5////AgD9//f/8P/x//T/8P/w/+3/8v/2//j/9P/w//r////8//n/9v/2//b/+v/9
//r/+P/1//f/+P/5//H/7P/r/+j/6v/p/+3/9f/5//3/AAACAPz/+P/7//3//P/9//7/
/P///wAA///8//j/9P/1//P/8f/z//P/8P/y//b/9v/z//f//v8EAAYAAwACAAIAAgD9
//r/9f/w//T/9v/2//j///8DAAUADAAKAAoACAAGAAMAAgADAP7/+v/6//r//P/7//r/
+f/4//X/9v/2//T/+f/9//v/+P/2//j/AAACAP7//P/5//b/9P/z//L/8P/0//j/9v/0
//b/9v/2//f/+f/4//b/9v/3//b/9P/z/+7/7P/x//T/9f/2//D/7//z//T/8f/w//T/
9v/4//r/9f/z/+//6//s/+z/7P/t//L/9v/5//z/9//x/+z/5//t//P/+v8DAP3/+f/1
//H/7//w//D/8f/y//L/8P/x/+7/8P/t/+r/7v/y//T/+v/9//7/AAABAP7//v/+//j/
9P/0//T/9P/1//f/+f/7//n/9//4//v/+//7//v/+//3//b/+P/3//r/+f/4//7/+v/6
//r/+v/1//X/+P/4//f/9v/z/+7/6v/r/+v/6f/x//v/AQACAPz//P/8//7////5//T/
8P/x//L/8//0//X/9f/1//T/9v/0//b/+v/0//P/9f/2//X/9f/2//f/9v/8/wMAAQD3
//P/8//x/+//7//w//D/6//o/+j/6P/v//T/9v/1//T/9//4//n/+v/8//3///8CAAMA
AgABAAEAAgADAAIAAgAEAAgACAACAAEAAQAAAAEABQAJAAwACgAEAAMAAwADAAMABAAE
AAQAAQD8//T/8P/x//P/9f/2//j/+v/8//7/9v/x/+//7P/r/+r/6v/r//D/8v/z//P/
8f/v/+7/8P/z//L/8//z//T/8v/y/+3/7//z//b/9f/0//H/8f/0/+7/6//q/+v/7//v
/+//7f/w//H/8v/v//b//v////v/8//x//3/BAD9//z////+//r/AgAPABwAKgA8AEoA
VABbAFsARAAhAAoA+v/x/+v/4P/V/8r/x//P/9b/4P/r//b/9//1//P/9P/4//f/9f/7
//r/9P/y/+3/7//w/+//6P/o//T/+//6//X/8P/u/+z/8f/3//f/+P/3//n/+v/7//b/
9P/2//b/8v/r/+n/6//r/+3/7v/u//H/9P/+/wcABAAFAAYABAACAP7/+P/w//T/9v/9
/wEAAQADAAMAAAD6//r/9v/v//D/9P/3//b/9v/4//v//v///wAA///+//7//v/8//z/
/v/9//r//P/7//z/+//6//r//P8AAP7/+v/6//r//P/+//7//v/+//7/AAABAAAAAAAD
AAAA/P/3//b/+//6//j/+P/3//b/9//5//v//P/6//r/9P/u//L/9P/2//n/+//8//z/
/v/7//b/8P/r/+n/6P/u//L/9//6//b/9//+/wAA/v/+//v/+P/1//L/8f/z//P/8//2
//b/9v/3//f/+P/4//j/+v/3//X/8//v/+v/6P/n/+v/7//z//f/9P/0//P/8//2//j/
+P/7//n/+v/2//L/9//6//v/AAD8//j/9f/x//b//P8CAAIA/v/+//7//v/8//v/+v/5
//f/9f/2//n/+//9////AQADAAYADAAPAAgAAQD6//r/9f/0//P/8v/y//P/9//4//z/
/v/+//z/+v/7//v/+f///wUABwAEAP7//P/6//r//f/5//b/9P/1//b/9//4//z//f/+
//7//P/4//j/+v/2//X/9//4//j/9//3//f/8//4//7/+//z//H/8//z//H/7v/x//T/
9//6//z//f///wIAAQD+//v/+f/9/wEAAwAGAAgADAAMAAYAAwADAAIAAwAFAAcACAAE
AAEAAQACAAMABwAKAAwADgANAAgAAAD8//v/+//7//r/+v/8//7/AAD7//f/9v/0/+7/
6v/n/+X/7v/y//X/9//y/+//7f/u//H/8P/x//H/7f/o/+X/3f/m//H/+/8BAPz/9//1
//b/9P/z//T/9//4//X/8v/t/+3/7f/t/+n/8P/y//3/CQD9//H/8f/w//H/9v8DAAgA
AgAAAAkAGAAqAD4ASgBSAF0AYwBaADcACgD6//n/7f/a/8v/wP+//8v/0v/Y/+H/5v/r
//X/9//2//r/+f/3//3//v/6//r/9//3//j/9//w/+z/9v/7//j/9//0//T/9P/4//v/
+P/2//T/9f/1//X/9P/0//j/+v/6//f/+f////r/+f/3//T/9v/2//3/AwD8//v/+v/2
//j/+v/6//j/+f/4//z//f///wMABQAEAAEABAADAP///v8AAAEA/v/+//7///8AAAAA
AAD+//z//v/+//z//P///////f8AAAIABAAEAAQAAwAEAAcABAAGAAgACgAOAAwACgAI
AAYA/v/8//n/9P/7/wMABQAGAP///v8DAAIA/v/+//3//P/5//n/+f/4//z/AgACAAIA
/v/6//b/8//2//b/9f/2//z/AAADAAcA/f/4//r/+v/8//z/9f/z//r//v/+/wAA/v/+
//7//v///wEAAQABAPz/+P/0//H/+P/+/wMACAAFAAEA/v/7//z//f///wMA+//3//P/
7//x//T/9v/5//z//v/+/wEA/v8AAP3/+v/6//r/+P/6//v//P/+////AQAEAAcABAD8
//z//P/8//7/AQAEAAcACAAHAAkADQAKAAcABAABAPz//P///////v/7//j//P/+/wAA
AgAEAP////8CAAIAAAAAAP7/+v/4//v//f/9/wAABQAGAAIA//8AAAEABAAGAAEA/f/6
//3//v///wAABQAHAAkACgAFAAAA//8AAPv/+f/6//r/+v/5//n/+f/5//7/BAABAPv/
+f/7//v//f/9//7//v/7//j/+P/4//P/+P/+//z///8AAAEAAgD+//v/+f/4/wAAAgAE
AAcABwAJAAkACgAPABQAFQAQAAkABQAAAP3/BQALABAAEAAIAAUAAwABAAoAEAAVABoA
FAAMAAEA+v/7//3///8AAP3//P/7//r/9P/x//H/8P/y//L/8//1//f/9v/0//H/8v/z
//X/+v/+//z//P/7//3/+v/5//P/9f/5//z/+//0/+//7f/u/+7/7f/u//H/9//5//v/
+//5//f/9f/v/+b/5v/r//v/9f/v//3/AAD9/wQADQAOAAoAAgD//xoAQABWAF4AaABr
AG0AagBBAAgA9P/x/93/yv/F/77/w//T/9j/1P/b/+j/8f/x//n/BAAFAAMAAAAFAAIA
+v/2/+//9P/2//b/8P/w//z/AwACAPz/9v/z//D/9v/7//r/+v/3//n/+v/7//3//v8D
AAYAAQD5//b/9//1//f/+P/4//b/9P/5//3//P/9//7//P/+/wAAAAD+//n/9v/4//f/
+f/7//v/+P/9/wQABwAHAAIAAgABAPz/+f/4//j/+P/9/wIABQAIAAkACgAJAAoABQD/
//f/9P/4//z//v8AAAIABgAMAAwACAAGAAQABAAGAAYABgAGAAMABAAEAAIAAwAHAAUA
AgD//wAABwAIAAIAAAD9//r/+//9////AAD9//7/+f/0//b/9v/2//f/+P/4//f/+P/8
//z/+//7//n/+P/+/wIABAAGAAEAAQACAAIA/v/8//r/+P/2//T/+v///wIABQAEAAIA
AAD///7//v/9//z/+v/3//X/8//z//P/9P/3//n//f8BAAUAAQAAAP7//f/6//j/9P/z
//j/AAADAAYABQAEAAEAAgAEAAQABQAFAAAAAAAAAPr/9P/0//T/9P/6/wEACAAPAAkA
AwAAAP/////////////5//b/9v/z//n//f8BAAwABgAEAAIAAAD7//v//v/+/wEABAAF
AAQAAAABAAEA/////wEA///4//b/+P/6//7/CAAJAAsADgAKAAYAAgD+//7///8AAAAA
+//0//H/8P/t/+3/8P/y//P/9f/4//v//f8EAAwACwACAP//AAD//wAAAQADAAQA/v/4
//X/8v/5//z//P/5/wEACQAKAAYABAACAAAA/f/7//r/+v8CAAYACgAPAAsACQAFAAIA
CQAQABMAEAAPAA8ADgAPAAsACQAGAP7/AwALABQAHQAaABYAEQAMAAwACAABAP7/+f/5
//n/+P/6//7/AgAGAAEA/f/8//r/9v/0//P/8//7//7/AAABAP3/+//6//z/+v/2//T/
8f/0//L/8v/t//P/+f/+////+f/z//D/8P/x//H/8//3//v/+//7//n//P/9//7/+//s
//L/9//x//P//f/7//j/BQAMAA0AFAAaABgAGQAkADQASABSAFgAXQBXADwAFQACAPz/
7//h/9T/wf++/8v/z//O/+D///8UABkADwABAP7//P/5//X/+f/8//j/+P/1//j/+v/6
//T/8f/8/wIAAAD///z//P/8//r/+f/y/+z/8f/5/wAABwAGAAQABgAGAAMA/f/8////
/P/9//3//P/8//r///8DAAEAAQABAP7/BAAGAAYABAD///z//v/9////AQABAP7/AAAE
AAQAAQABAAQABgAEAAAAAAABAAIABwAKAAsADAAIAAYAAgAAAAMAAwABAAQABgAIAAgA
CAAEAAQABgACAP3//P/7//z/AAAEAAgADAAIAAgABwAEAAQABwAEAAAA/v8AAAgACgAL
AAwADAAMAAkACQAJAAgABgAGAAAA+v/4//b/9P/z//b/9v/1//b/+//8//z//f/0//D/
8//0//7/BAADAAcACQAIAAMAAAD9//r/9//0//j/+//8//3/AgAEAAYACQAKAAwADQAO
AAkAAQD6//P/9P/1//f/+//9////AQADAAAAAAD////////+//v/+//7//7//P/6//7/
AAAAAAQABAAEAAUABQAIAAwAEAAOAAYABAACAAAA//8BAAMABQAFAAUACAANAAsACQAH
AAUAAwAEAAgACQAFAAEA/f8AAAEABAAHAAoABwAHAAoACgAGAAQAAAD6////BQAKAA0A
CQAJAAUA/P/6//z//v8CAAYAAwABAAAAAAAAAAAAAAABAAEAAQAAAAAA/v8AAAQAAwAD
AAYACAADAAEAAAD///3/AgAIAAUAAQD//wEAAQABAAEAAgACAP7/+v/5//j///8EAAYA
BQAJAAEA+f/4//z///8AAAEAAgAEAAUABwAKAAkABgADAAEABgALAA4AEgAYAB4AIAAc
ABYAEwAPAA0ADgAPAA8ACgAKAAsADQAPAA8ADgAMAAoADAAKAAUABAACAAMABAAEAAAA
/v/8//r/+v/5//v//P/8//r/+f/5////AgAEAAUAAAD9//v//P/+//z//P/7//3/+v/5
//P/8//1//b/8//0//X/+f8AAPz/+f/4//n/+v/5//j/9f/5//n/+f/1/wIA/P///wcA
CQAJAA0ADgAHAAAA/f/+/wIABgAZADQAQgBGAE4AVgBfAFsAMgANAAYABgABAPf/7v/h
/9j/zf/H/9r/7v/x//L/8//z//v/BAACAP//+////wIA/v/+//v/AAACAAIA/P/3/wAA
BAAAAAEA/v/+//7//f/9//f/8v/z//f/+v/9//r/+P/6//r/+P/z//P/9//6////AwAG
AAMAAAAEAAcAAwADAAMAAAACAAIAAAD8//7//v8DAAUABAAFAAQAAAD+/wIAAgD///z/
/v////z//f/+/wAAAgAFAAgACQAKAAcABgADAAIAAwADAAEABAACAAQABAAEAAEAAgAF
AAIABQAIAAsAEAAMAAgABAAAAAAAAgADAAIABwALAAkABgAAAP7/AgAAAAEAAgACAAIA
AQABAAEAAAD9//z/9f/u//T/+v8AAAcABgAEAAEAAAD///z/+P/1//P/8v/4//z//P/8
//X/8//6//7//v8AAP7//v/+//7//f/9//v/+f/5//j/9//3//n//P/+/wAA/v/7//n/
9//6//v//f8BAPz/+//6//n/9v/0//H/7//z//b/9//7//v/AAAAAAAAAQACAAEABAAG
AAYABwAHAAEAAAD///j/9v/4//r//P/9////AQADAAIAAQADAAcAAwABAP///f/8//z/
/////wIAAQAAAAYABgAGAAYABgAAAP//AQAAAAIAAgAAAPz//f8BAAQABQACAAEA/P/y
//X/+v///wYABgABAP3/+v/7//z//f/+/wIAAwAEAAQA///6//n/+v/5//n//P/+//r/
9//1//P/9P/6/wEA///6//n//P/9/wUA+f/0//r/9//2//X/9P/5//v//v8CAAMAAgAB
AAEABgALAA4AEgASABQAEgAKAAMA///6//f/AAAHAA0ADgALAAsADAANAA8AEAAQABAA
DAAEAPn/8v/z//f/+//+//v//P/9//7/9//z//L/8P/s/+r/6f/p/+//8P/w/+//8f/x
//L/9v/6//r//P/9//r/9v/0/+3/8v/3//v/+//1//H/8P/y/+//7f/t/+//8f/x//H/
7//y//P/9P/x//r/9v/v/+3/7f/r/+X/5P/5/w4ACQD+//z/+v8DACYARgBGAEYAWgBr
AGkAUgApAAYA8v/l/9n/1P/R/9L/0//Z/97/2v/d/+z/+/8FAAsADAAGAP//9//3//X/
7v/r/+X/7f/y//X/8v/w//r////8//n/9v/2//b/+P/7//j/9v/0//f/+f/7//b/8v/y
//D/9v/3//3/BwAGAAcABwAGAP//+v/8//3/9v/1//T/8P/5//7/AQACAP7/+v/7//n/
+f/7//v/+P/4//z//P/5//n//P/+//z/+P/4//n/+v/8//7//v/+/wIABgAIAAwACAAF
AAAAAAACAAQABAAEAAIABAAIAAYABgAGAAYACAAGAAQAAgAAAPr/+v/5//b/+/////3/
+v/2//b//P/8//z//v///wAA/v/9//z/+v/7//7/+//4//v//P/9///////+//z//P/7
//j/9P/x/+//7v/0//j/AAAEAAEAAwABAPz/8//s/+z/7P/s/+z/8v/3//r//f8BAAIA
AwAFAAUABgAGAAYAAwD9//j/8//x/+//7v/v//D/8f/y//P/9//6//z////6//b/8P/t
//L/+P/5//r/+P/4//b/+P/3//b/9v/1//j//P8AAP7/+f/6//v//P///wMABwALAAcA
AwACAAMAAAD///7//f/5//j/+v/5//r/+f/4//7//f/+////AAD8//v//f/8//z//P/6
//b/9P/3//n/+f///wUABwAEAP7//v/+/wAAAgD9//n/9v/0//T/9P/0//j/+//+/wAA
/f/4//f/+P/3//f/+v/8//v/+//8//3/+P/8/wEA/f/4//f/+v/7//3//f/+//7/+P/0
//P/8v/3//r/+v/3//f/7//0//b/9v/2//b/+v/7//3/AAABAAAA/////wMABwAJAAwA
DwAUABUAEAAKAAkABwAHAAgACwANAAoABQADAAIAAQAHAAoADAAOAA4ACgADAAAA+f/3
//X/8v/1//j/+//+//z/+//9//7/+v/4//f/9//2//L/7f/n/+v/7//0//z/AAD+//7/
/f/5//T/8f/p/+r/7//z//P/8P/t/+3/8P/v/+3/7f/v//f/+////wEA/v/7//j/8f8C
AAYA+//1//3/+f/t//L//f/8//n/AAAOABgAGQAgADAAQABOAFIAUQBjAGIAKQD0/+7/
8//r/9j/x//A/8n/1//c/+L/6//u//n/AwD9//L/9P/x/+3/8f/4//j//P/9//7//v/8
//T/7v/2//n/9P/2//b/+f/8//z//f/4//T/9//9/wIABwAAAPz//P/6//f/8f/w//P/
9f/5//z//v/2//D/8f/x/+//8f/z//L/+/8CAAcACgAGAAIAAwABAAAAAQAAAPz/+f/6
//f/8f/2//z/AQACAAMABAAGAAgACAAIAAYABAAAAP7/+v/4//r/+f/2//j//v8EAAgA
DAAIAAYABgAAAAEAAgADAAYABgAGAAYABgADAAQABAACAAUACQAHAAQA/v/8/wAA/v/+
//7//f/8//7///8AAAAAAgAEAAAA/P/+//7//v////7//P/5//j//f/+//7////8//r/
//8CAAEA/v/0/+//9v/6//r//P/+//7//v/+//v/+//5//f//f8CAAcADQAIAAYAAwAA
AP//+//4//X/9//5//z/AQD+//3//P/7//n/+v/6//v/+v/4//T/8//5/wAAAgAEAAIA
AAD8//z//P/8//3//f///wIABQACAPz//P/8//z/AAADAAYACQAGAAMAAwAFAAMAAQD/
//3//f8AAAYACQAHAAMA//8CAAUACAALAA4ACQAJAAwADAAHAAQA///4//r///8DAAUA
BQAHAAUA/v/7//z//f8AAAYAAwABAAAAAQACAAMABAADAAEA///8//n/9P/z//T/8//1
//r//v8CAAcADQATAAwADAANAAUA/f/7//3//f/7//v//P/8//z/+v/7//z///8CAAIA
///6//f/9v/2//b/BgAOAAcAAgD9//j/AAAFAAsAEgAZABoAGwAdABkAFwATABAADgAQ
AA4ABgAHAAkACgANAA0ADQAMAAYAAgABAAEAAQAIAAwADwASABQAEgANAAwAAwD///v/
9v/4//r//P/+//////8CAAQABQAEAAQABQAGAAQAAQD9//r/9//1//b/+v/6//z//f/+
//z//P/3//X/9f/0/+//8//1//r/AgD8//n/+P/5//r/+f/4//X/9//3//f/8//s//D/
/f8BAPv//f8FAAgABQAGAAkADgAOAAoAEQAcACgAQABYAGIAZwBrAGAANQAQAP7/5//P
/8b/v/+4/8X/2f/s//z/+//y//f/AQD///7////9//r///////r/+f/1//z/AgAGAAQA
/P8CAAMA/P/5//T/8v/w//b/+//6//r//P8BAAUACQAGAAQABgAGAAAA+f/3//n/+f/7
//z//P/8//z/AwAJAAUABQAFAAIABAAGAAYABAD+//r/+//5//f/+f/5//b//P8EAAgA
CQAGAAYABQAAAPv/+v/6//r//v8CAAQABgAKAAwADAAOAAsABwABAAAAAAACAAIAAgAG
AAwAFAAWAA8ADAAJAAgABQAEAAMAAgD+//7//f/6////BQAFAAQA/v/8/wAA/v/9//7/
/v/+/wAAAwAGAAgABgAGAAAA+v/7//z//f////7//P/5//j/9//2//T/8//x//L/+v8A
AAQABgABAAEAAgACAP7//P/+//7//v/+/wMABwAJAAsACAAEAAAA/f/7//r/+P/2//7/
AwAJAA8ACAADAP///f/7//v/+//7//z//v///wEAAwACAP////8DAAgACAAIAAQAAgD+
//7/AQAEAAgACwAIAAoADAAIAAIAAgACAAIABgAJAAwADwAMAAkACQALAAwADQAOAA8A
DAAMAA8ADwALAAcAAwAGAAQABAAEAAQA///9//7//P8AAAQABgAGAAYACQALAAsADAAP
AA4ACAAGAAYABgAIAAcAAQD8//j/+v/8//7/AAAEAAcACgAMAAgABAAEAAYAAwADAAYA
CAADAAEAAAD///v//v8CAP3/+v/5//z//f8AAAEAAwAEAP///P/8//z/BAAIAAkABwAD
AAEAAQACAAAAAAAAAAEADwAHAP//AgAFAAYABwAIAAYAAwABAAAACAAMABAAFQAWABcA
FgAWABQAFgAUAAwACAAHAAUABQALAA8AEgAQAAoACQAJAAkADgASABUAGAAXABIACgAG
AAIAAQAAAP7///8CAAUACAAFAAMABAAEAP///P/6//n//P/8//v/+f/2//P/8f/y//j/
+P/6//v/AAAAAAIA/////wEAAgD///v/9//2//j/+P/3//j/+/8BAAEAAQD//wAA///+
//n/AAAAAP3/9//5//3/+//6////AAADAAoAFgAeACMANABKAFIAVABWAE8ATQBAAB8A
DgAOAAsA/f/q/9n/1P/Z/93/4v/q/+//8v/z//v/BwAKAAcAAQD6//v/AAD+/wAA////
/wAA///4//H/+v/+//r/+v/4//n/+v///wUABQAGAAEAAQAAAP//AAACAAgADAAJAAMA
AgAFAAIAAQD///z/+//6/wAABQD+//3//P/4//3/AAABAAAAAAAAAAUABwAEAAUABAAA
AAMACAAJAAcABgAIAAkABgACAAIAAwAEAAkADAANAA4ADwAQAA8AEAAMAAkABAAEAAIA
AgAAAP7/AgAIABAAEgAMAAoACAAIAAoACgAKAAoACQAMAA4ADgANAA0ABwAAAP7/AAAI
AAoACAAIAAcABgAFAAUABQAEAAgADAAKAAgABgAEAAIAAQD///z/+P/2//3/AAACAAUA
/v/8/wEABAAGAAYA///9//7//v/6//j//P8AAAQACAAEAAMAAAD9//z/+v/4//f/+P/6
//v//P/+//3//f/9//7///8BAAUABgAHAAgACQAGAAQAAQD///3//P/5//n//v8EAAUA
BgAIAAgABgAIAAYABAADAAEABQAKAA8ADgAJAAoACwAMAAgABwAGAAUABAADAAUACQAH
AAcABwAHAAQABAAHAAcACQAHAAUACgAFAAQAAwACAAEAAwAIAAoACQAIAAUAAAABAAUA
CAAJAAgACwAKAAQA+f/0/+//7P/6////BQAMAAwADAAMAAwACgAJAAgABgAFAAIAAwAG
AAEAAQAEAAYAAwABAAAA///9/wIACAAFAAEAAQAFAAcABgAFAAUABAADAAIABAAGAAMA
AgD8//X/8v/3//z/AQAGAAgACQALAA4AEQAQAA8ADwAOAA8ADgAOABAAFAAUAA4ADAAL
AAkACQAQABUAGQAYABgAGQAbAB0AFwASAAwABgAMAAwACQAKAAUAAwABAP7/AAACAAQA
BgACAP/////+//z/+v/5//n//v8AAAEAAQABAAEAAgAGAAcABAADAAEA/v/4//T/6//y
//n///8BAP7/+//7//7//f/7//v//f/8//n/9v/x//b/+f/8//v/+v8AAAMA/////wUA
BQAEAAUABgADAAIABgAQACcAQgBMAFAAYgBwAG8AZwBEAB0ADgAKAP//6//W/9H/1v/T
/9H/5v/6//3/+P/3//f/+f8AAAIA///7////BgAEAAYABQAFAAQAAQD4//b/AgAJAAgA
BgACAAEAAAABAAMA///8/wEABwAMABEACwAGAAUAAgACAP3//f8BAAMABwAKAAwACAAE
AAcACQADAAEA///6////AgADAAIAAgACAAcACQAGAAcABgACAAUACgALAAkACQAMAA4A
DAAKAAoACwAMAAoACgAIAAYACAAKAAoADAANAA0ACwAOAAsADAALAAoACAAKAA4ADAAL
AAwADQAQABAAEAAQABAACgAKAAkABgALAA8ADQAKAAYABgAMAAwACAAIAAcABgAJAAsA
DQAOAA8AEgAPAAwACwAKAAkACQADAP7/+P/0//z/AgAHAA0ABgAEAAkADAANAA4ACAAH
AAcABgABAP7/+//6//n/+P/8/wEABAAHAAsADAANAA8ACgAIAAUAAgADAAEAAAD//wIA
AwAFAAkABAABAP7/+/8CAAgADQATABAADAAGAAMAAwAIAAgACAAEAAIA/v/+/wEAAgAE
AAUACAAOABQAFAAMAAoACAAGAAkADQARABUAEAALAAkACQAMAA8AEgAVABQAFAAXABcA
EAAJAA==
         </WaveFormData>
      </LeadData>
      <LeadData>
         <LeadByteCountTotal>10000</LeadByteCountTotal>
         <LeadTimeOffset>0</LeadTimeOffset>
         <LeadSampleCountTotal>5000</LeadSampleCountTotal>
         <LeadAmplitudeUnitsPerBit>4.88</LeadAmplitudeUnitsPerBit>
         <LeadAmplitudeUnits>��V</LeadAmplitudeUnits>
         <LeadHighLimit>2147483647</LeadHighLimit>
         <LeadLowLimit>268435456</LeadLowLimit>
         <LeadID>V1</LeadID>
         <LeadOffsetFirstSample>0</LeadOffsetFirstSample>
         <FirstSampleBaseline>0</FirstSampleBaseline>
         <LeadSampleSize>2</LeadSampleSize>
         <LeadOff>FALSE</LeadOff>
         <BaselineSway>FALSE</BaselineSway>
         <ExcessiveACNoise>FALSE</ExcessiveACNoise>
         <MuscleNoise>TRUE</MuscleNoise>
         <LeadDataCRC32>2327980923</LeadDataCRC32>
         <WaveFormData>
7//w//T/9P/2//b/9//3//b/9v/3//f/9//4//n/+//4//f/9f/0//X/9P/z//P/9//4
//n/+//5//r/+v/4//r/+v/6//v/+//7//r/+v/5//f/8//z//j/+/8IABgAKQA3AD4A
QAA7ADQALgAnAB8AFAAKAAgABQD//wMACgD9/+H/0//L/7n/qP+d/4//iv+W/6P/r//D
/9b/3//l/+v/7f/y//r//f/+//7///8DAAMAAgACAAMABQAHAAgABAAGAAUABAAEAAQA
BAAEAAYABwAHAAcABQAEAAQABAAHAAgACwAKAAYABgAHAAgACgAKAAwADAAKAAoACgAK
AAoACgAKAAsADAAMAAsACwAJAAkACQAGAAYABgAHAAcACQAJAAkACQALAA4ADgAKAAgA
BwAHAAcACQAJAAsACwALAAoACAAIAAoACgAMAA4ACQAHAAUAAgADAAQABQAHAAkACAAI
AAgACAAHAAcACgAGAAUAAwABAAMABQADAAMAAQD///3/+//6//v/+//7//v/+//7//v/
/P/8//z/+v/5//j/+P/3//r/+v/8/////f/8//r/9//4//r/+//8////AgAEAAcABQAF
AAMAAwAFAAcACAAIAAcABwAHAAkABwAHAAcABgAHAAgACQAIAAcACAAJAAoACQAKAAkA
BwAHAAcABwAHAAkACQAKAAoACwALAAoACgAJAAoACgAKAAsADAANAA4ADQANAA0ADQAN
AA0ADQANAAwADAANAA0ADAANABEAFAAQAA4ADQANAAsADQAOAA4ADgAOAA0ADAANAA0A
DQAOAA0ACgAIAAcACwANABAAEwARAA4ACwAGAAQAAwAFAAQACgANAA8ADwANAAwACwAL
AAsACgAJAAkABwAGAAYABwAHAAcABwAGAAkACgALAAwADAAMAA4ADgAIAAUAAwAAAAEA
AQABAAEAAgADAAQABQAGAAcABgAGAAYABAAEAAcABgAGAAUAAgAOAAoACAALAAoACAAI
AAgACAAHAAcACAAKAA0ADwAQABEAEwAUABQAFAASABQAFAASABMAEQAQAA4ADQANAAwA
CwAEAAQAAgACAAMAAwACAAIAAgABAAAA//8BAAEAAAD//////f///////v/9//3/AAAC
AAQABgAJAAcACAAIAAkABwAGAAYABgAJAAkACQAIAAYABQAEAAMAAgACAAEAAAAEAAUA
BwAIAAUABAADAAIABgAHAAgACAAIAAkACQAHAAEABgARABgAIAAvAEMAUABQAE0ARgBA
ADkAKwAaABAADgALAAcACQAIAPX/2f/P/83/wf+u/6P/nf+c/6T/s//F/9f/5v/z//3/
//8DAAwAFAAWABQAEQAPAA8ADwAOAA4AEAARABIAEgANABAAEAAQAA4ADgAOAA4ADwAR
ABIAEwAUABQAFQAWABUAFAAVABIAEQASABQAFgAYABgAGgAaABgAGAAYABgAGAAYABgA
GQAcABwAGwAbABsAGwAbABgAFwAWABYAFQAVABUAFQAVABgAHAAdABoAGgAZABkAGQAY
ABcAGAAXABkAGAAWABYAGQAaAB0AIAAcABsAGgAYABYAFgAWABcAFgAUABMAEgAQAA8A
DwASAA4ADQALAAkADAAPAA4ADwAPAA8ADwAPAAwACwAJAAcABwAHAAcABwAJAAoACwAK
AAoACgALAAsACAAGAAYABwAHAAgACAAHAAgACgALAAwADQAOAA4ADwANAA0ACwALAA4A
DwAPAA4ADAALAAoACwAOAA8AEAAQABMAFAAVABQAEQAQAA8ADgARABQAFQAVABMAEwAT
ABMAEQARABIAEgAVABUAFAAUABQAFAATABIAFAAUABQAFAAXABcAFwAXABUAFQAVABUA
FAAUABUAFQATABMAFgAYABYAFAATABMAEwAVABYAFgAVABQAEgAQABAAEQASABQAFgAU
ABMAEwARABEAEgATABEAEAAPAAwADQANABAAEAATABUAFgAVABIAEgASABMAEgAQAA4A
DQANAAwADAANAA0ADQANAAwADQAOAA8AEAAPAA4ADwAOAA0ADQAOAA4ADwAPAA8ADwAP
AA8ADwAPAA0ADQALAAoACwAKAAsADwARABQAEgAQABIAEQAQAA8ADgARABEAEgAUABQA
FQAVABUAFgAWABUAFAAVABgAGQAYABkAFwAWABQAEQARABAADwAMAAwACgAKAAkACQAI
AAgABwAHAAcABwAFAAUABAADAAQAAwAGAAcABQAFAAYACgAKAAoACgALAAsADAAMAA0A
DQAMAAwADAALAAsACwAKAAsACwALAAsADQAOAA4ADgANAA0ADgAOAAsACgAJAAgACwAL
AAsACgAMAA0ADQALAA0AEAAVABoAIAArADsASgBQAE8ASAA+ADEAKQAiABQACAADAAEA
//8EAAUAAwD///f/6//k/9v/0f/I/8L/wf/H/9H/4P/t//X/+////wQACAAPABAAEAAR
ABAADwANAAwADAANAA4ADgAMABAAEQASAA8ADgANAAwAEAATABUAFwAWABYAFwAYABQA
EgASAA4ADgAOAA8AEAAQABAAEgASABIAEgASABIAEwAUABUAFwAYABYAEwARABIAEwAU
ABIAFAAUABUAFQASABEAEAAPAA4AEAAPAAoADAANAA8AEQATABMAFQAVABQAEgAPAA4A
DgAOABAAEgASABEAEAAOAA0ADAALAAsACwAKAAoACgAIAAcABwAKAAgABwAFAAMAAwAF
AAMAAwABAP///f/7//r/+//7//v//f/9//3//f/8//z//P/6//r/+v/7//v//P/8//7/
AQAAAP7/+//3//b/9v/1//T/9v/4//n/+//8//3//P/9/wAAAQABAAAA/f/9//3///8A
AAEAAgACAAMABAAFAAQAAwAEAAUABgAEAAQAAgD//wIAAwAEAAUABQAFAAYABgAJAAkA
CAAIAAUABAACAAAABAAGAAgACgAHAAUAAwABAAIAAwAEAAUABAAEAAUABQACAAEAAwAE
AAQAAgABAAEAAQADAAQABAAGAAYABQAEAAAA///+//7//v/8//v/+//5//n/+v/7//7/
/v/+//z/+v/5//v/+v/9////AAD//wAAAAAAAAEA///+//3//f/6//j/9//3//f/9//3
//b/+P/4//j/+P/1//T/9f/0//L/8f/x//D/7v/t/+z/6//p/+f/5f/j/+P/5P/m/+b/
5v/m/+j/6f/r/+7/7f/r/+j/5f/q/+z/7f/u//H/9P/1//T/8v/v/+3/6v/n/+f/5v/l
/+D/4P/e/97/3//f/97/3v/h/+H/4f/h/97/3f/b/9n/2v/Z/9z/3f/f/9//4P/k/+H/
3v/b/9n/3v/i/+X/6f/m/+T/4//i/+T/5f/m/+b/4//h/9//3f/f/+L/5P/m/+n/6f/q
/+r/5v/m/+b/5v/l/+P/4f/e/97/3//f/93/4//m/+3/9v/8/wMAEQAiAC4AMQAsACAA
FQALAAYA/P/y/+//7f/t//L/8//p/+H/1//N/8b/vf+x/6b/mv+b/6H/q/+2/8H/yf/V
/9v/3P/i/+n/7P/u//H/8f/x//D/8P/y//P/9P/0/+//8v/y//L/8v/y//L/8v/0//X/
9f/1//T/8v/x//D/8//0//f/9v/1//b/+P/6//f/9v/3//b/9v/4//r//P/6//j/9v/1
//j/+P/3//f/+f/5//n/9v/5//r//P/9//v/+//7//v//P/+//3/+P/6//n/+f/5//j/
9//4//f/+f/4//b/9v/2//b/+P/6//v/+//7//r/+f/4//f/9//5//j/+P/4//b/9f/1
//j/9P/x/+3/6f/r/+//7//x//D/7//u/+3/7P/t/+3/7f/q/+n/6P/n/+n/6v/r/+r/
5//m/+b/5f/l/+T/5f/n/+v/7P/s/+v/6f/q/+r/6v/q/+z/7f/v//D/8f/w//H/8P/x
//H/8P/w//H/8v/1//X/9f/1//T/9v/4//r/+v/6//r/+v/6//z//v/+//3/+//5//f/
9f/2//f/+f/6//3///8AAAIAAAAAAP///v/8//z//P/8///////////////////////8
//z//f/9//3//f8AAAIAAQAAAAAAAQD8//3//f/8//7//v/9//z/+//7//v//P/+//z/
+//7//v/+//8//3//f/8//v/+P/3//f/+v/6//7///////3//v/+//7////9//z/+//7
//3//P/8//3//////////v/7//r/+f/4//j/+P/6//r/+f/5//r/+v/6//v//P/9//v/
+f/3//X/+f/7//v//P/6//j/+P/7//f/+P/4//j/+v/6//r/+v/4//f/9//4//z///8B
AAMAAwAEAAQABAACAAQABAACAP///f/8//r/+//9//7////5//j/9f/0//T/9f/1//b/
9//3//f/9//1//X/9P/z//H/7//x//H/7//v//D/9P/3//j/+f/7//j/+P/3//f/+f/4
//j/+P/6//v//P/8//7//f/8//v//f/+//7//v/8//v/+//6//r/+v/6//r/+f/5//n/
+P/5//v//P/7//n/9P/5/wQADAAZAC8AQABGAEsASAA+ADEAIwAUAAwADAANAAcAAQAC
APv/5//T/8n/w/+2/6X/lf+O/5T/of+x/7//zP/Z/+f/8//3//r/AAAFAAYABgAHAAsA
CwAKAAoACQAJAAkACAAGAAoACwAMAAoACAAGAAQABwAJAAoACwALAAoACgAKAA0ADgAR
ABAACwAKAAoACgAIAAgACgAKAAoACgAKAAoADQAOAA8AEQASABIAEQARAA8ADwAPAAwA
DQAOABAAEQATABMAEwATABMAFAASAAwADAALAAsACwAMAA0AEAARABQAFAATABQAEAAO
AA4ADgAPAA8ADwAOAA8AEAARABMAEgAQAA8ADgAMAAsACwAOAAwACwAJAAcABwAJAAcA
BwAHAAcABwAHAAUABQAEAAMABAAFAAYABwAGAAQAAgD+//3//P/8//v/+//6//v//f/9
//7//v/9//7/AAABAAIAAgAEAAUABwAGAAUAAgABAAQABQAFAAQABgAJAAwAEQAPAA8A
DwAOAAsACgAJAAYABgAGAAYABgAGAAgACAAHAAoACwAMAA0ADAALAAsACgAKAAkABwAG
AAkACgAKAAoACwAMAA0ADgAPAA8ADwAPAA4ADQAMAAsACQAIAAgABwAJAAsAEAAUABAA
DgANAA0ACQALAAwADAAKAAgABQACAAcACwAPABQAEgAOAAsACQALAAsADAANAAsACgAJ
AAYABwAHAAoACgAKAAsACwAJAAgACAAIAAkACgAKAAoACwALAAoACgALAAsACwALAAoA
BwAGAAUABAADAAIAAwACAAIAAwAFAAYACAAJAAoACwAJAAkACQAJAAsACwAJAAgABQAC
AAEAAwAFAAYABgAEAAgACgAIAAYABgAGAAYABQAFAAYACAANAA8AEAARABEAEgASABIA
FAAWABYAFAATABEAEAAOAAkABwAEAAEA//8CAAMABgACAAEA///+/wEAAQABAAEAAQAB
AAAA//8BAP//AQABAAAA/////wIABAAEAAQABQAGAAgACQALAAoACAAHAAYABAADAAIA
AAADAAMAAwADAAQABgAHAAgABwAFAAQAAgACAAIAAgACAAUABQAFAAQABQAHAAgABwAF
AAYADQASAB4ALQA5AEQATgBRAEwARAA5ACsAHAAMAAYABQADAAUACAD5/+H/1f/R/8X/
tv+n/5//nv+k/7H/wf/P/97/7//9/wUABwAIAAoADQAOAA4ADwARABEAEAAQAA8ADwAP
AA4ADQAQABAAEAASABIAEgASABEAEQAQAA8AEgASABMAFAAWABYAGAAWABIAEgATABQA
EgASABQAFAAUABQAFAAUABQAFAAUABUAFgAWABUAFQAUABMAEgAOABEAEgAUABUAGAAZ
ABoAGwAbABwAGgAUABQAEwATABMAFQAVABcAFwAWABQAEQAQABEAEgAVABgAFAATABIA
EAAQABAAEAARAA8ADgAOAA4ADQANAA4AEgAQAA8ADQALAAoACwAIAAcACgALAAwADQAM
AA0ADQANAAwACwAKAAkACAAIAAgABgAEAAIAAQD//wAA/v/+////AwAEAAQAAwABAAIA
AgACAAYACAAJAAsACwALAAkACQAJAAkACAAGAAcACQALAA8ADgAPABAAEAAQABAAEAAO
AAoACgAKAAoADAAOAA4ADQAPAA8ADwAPAA0ADQAOAA4ADQANAAwADAALAAwADAAMAA4A
EAASABQAEgARABAADwAPAA8ADwAPAA4ADgAPAA8ACwALAA4AEAARABAAEAARAAwADQAN
AAwADwAQABAAEAAOAA0ADAAMAA4ADAALAAsADQANAA4ADwAPAA4ADQAKAAoACwAPABAA
DwANAAoABQAHAAgACQALAAsACgAJAAkABwAGAAYABwAIAAkACgAKAAgACAAIAAgACgAK
AAwADAAJAAkACgAKAAkACQAJAAkACQAJAAkACQAHAAcABQAEAAYABAAEAAcACQAKAAoA
CAAKAAoABgAFAAgACAAIAAgACAAJAAkACgAMAAwADQANAA0AEQASABIAEgAUABYAFgAU
ABUAEwASABAADAALAAkABwAEAAQAAgACAP/////+//7///////////8AAAEAAQABAAAA
/f/+//3//////wAABAAEAAQABAAFAAcACAAIAAkACAAGAAUABAADAAMAAwACAAMAAwAD
AAMAAgACAAEAAAACAAMABQAGAAEAAAD///7/AQABAAEAAAACAAMAAwABAAsADgATABwA
JAAtAD8ATgBOAEEANgAqAB0AFwAUAAwABAD///v/+/8AAAUAAQD5//H/6//i/9X/yf/A
/7j/tf+9/9H/4P/n/+3/8//5//7/BAAIAAgABwAHAAkACQAIAAgACgALAAwADAAJAAwA
DAAMAAoACgAKAAoACQAJAAgABwAKAAoACwAMAAwADAAOAAwACAAIAAkACgALAAwADwAQ
AA4ADgAOAA4ADQAMAAsACwAMAAwACwALAAwADQAOAAwACgAKAAsACwANAA0ADQANAA0A
EAAQAAwADAALAAsACwAKAAkACgAJAAcABgAEAAQABgAGAAgACgAIAAcABgAEAAEAAAD/
////AwAEAAYACAAEAAEA//8AAP/////+//3///8BAP/////9//v/+f/3//b/9//3//f/
9v/1//T/8//y//L/8v/w//H/8v/0//X/9P/y//L/8//y//L/8f/v/+//8P/w//D/8v/0
//X/9//1//X/8//z//X/9//4//j/9//3//f/+f/6//v//P/8//7//v/+//z/+v/6//r/
+v/6//z//P/7//7///8AAAEA/v/9//3//P/9//3//P/8//3//v/+//7///8AAAEAAgAD
AAMAAwADAAEA///9//v/+v/6//v/+//5//n//P/+//z/+v/5//n/+f/7//z//P/5//j/
9v/0//T/9f/2//j/+v/4//f/9//3//f/+P/5//n/+P/3//T/8//z//b/9v/3//f/9v/z
//P/9P/1//f/9P/y//D/7//y//L/8//1//f/9//3//b/8//y//H/8P/y//L/9P/0//H/
8f/y//L/8//z//P/8//y//H/8P/v/+3/6//t//D/8P/w//D/8P/y//P/9f/4//j/+f/5
//n//f/+//7//v/9//7//f/6//b/8//x/+7/8P/x//H/8f/t/+7/7f/u/+3/7f/s/+z/
6v/p/+j/5//p/+n/6P/n/+X/4//l/+X/5f/l/+b/6v/o/+j/6P/p/+v/7P/s/+3/7P/q
/+n/6P/s/+3/7v/u/+z/6//q/+n/6P/o/+f/5v/q/+v/7f/u/+7/7v/u/+7/7v/t/+z/
6v/o/+n/6f/n/+v/6P/v//j/AAALABkAJgAwADcAMAAgABUADQAEAP7//v/1/+3/8f/4
//P/8f/v/+H/z//C/7X/qf+e/57/o/+t/7n/wv/J/9X/3//p/+7/8P/y//L/8f/x//D/
7//t/+z/7//x//P/9P/y//b/9//4//j/+P/4//j/9//3//b/9f/0//T/9f/2//T/9P/2
//T/9f/4//z/AAACAAIABAAEAAAAAAAAAAAA/v/+//7///8FAAYABgAHAAcABwAHAAQA
AgACAAMAAwABAAEAAQABAAAAAgABAPz//////wAAAQADAAMABQAFAAUABAACAAIAAAAA
AAIABAAEAAMAAgAAAAEAAgADAAUAAwAAAP7//P/8//v/+//+//v/+f/2//P/9f/3//X/
9f/z//P/8//z//P/8//y//H/8//z//P/8//x//D/7//s/+7/7v/v/+//8P/u/+7/7//v
/+7/7P/p/+r/7P/t/+7/8v/0//X/9//0//P/8P/v//D/8f/x//D/8v/1//j//f///wEA
AwAEAAIAAgACAAAA/f/8//v/+v/6//z//P/7//z//f/+/////////wAAAAD//////v/+
//3//v/+//7///8AAAEAAgABAAEAAQABAP////////////8AAAIAAwADAAMABgAIAAQA
AgABAAEA/f///wAAAAD///7//P/6//r/+//8//7/AQAAAAAAAQABAAEAAgADAAIAAAD+
//r/+//7//7//v8BAAMABAADAAEAAAD////////+//3//f/9//z//P/9//7///8AAAAA
///+//3//P/+//7/AAAAAP////8AAAAA/f/9//3//f///////////wAAAQAAAAAA/f/6
//n/+//9//7//v/8//r/+v/+//z//P/8//z/AAABAAMABgAFAAUABAADAAYACAAJAAoA
CgAMAAwACgAJAAcABgAEAAEAAQAAAP///P/8//r/+v/7//v/+v/6//n/+f/5//n/+//7
//r/+f/4//X/9v/1//j/+f/7/wAA/v/+//7////7//r/+P/3//n/+v/8//7/////////
/v/+//3//P/7//v//P/8//z/+//7//z//P/7//z//f/+/wAAAQACAAIAAgADAAMAAQAD
AAQABwAQAB4AJwAzAEIATABHADwANgAzACsAHAAMAAIAAwADAAMAAgABAO3/1f/J/8P/
tv+r/5//lv+c/6v/u//J/9b/3//n//H/+//+/wAABwAIAAgACQALAAsACgAKAAgACQAK
AAoABQAIAAgACAAKAAwADgAQAA8ADwAOAA0ADgAOAA8AEAAPAA4ADwAMAAoACgALAAwA
DAAMAA4ADgAKAAoACgAKAAwADAAMAA0AEwAUABQAFQAVABUAFQASABAAEAARABEADgAN
AAwACwAOABIAEwAQABAADwAPAA8ADwAPABEAEQAPAA4ADAAMAAwADAAOABAADwAPAA8A
DgANAAwACwALAA0ADAAMAAwACwALAAwAEAAOAA0ACwAJAAcACQAHAAcABgAFAAQAAwAC
AAMAAwADAAEAAQABAAEABAAEAAQAAgD///7//v/9//3//P/9////AQACAAIAAQD//wAA
AAAAAAAAAAD/////AQABAP////8DAAUABgAGAAQABQAGAAkACgALAAwADAAKAAoACgAI
AAYABgAGAAYABgAIAAgABwAFAAUABQAFAAMAAwAEAAQABQAFAAQABAAIAAoACwAMAAkA
CAAHAAYACQAJAAkACQALAAsACwALAAoACgALAAsACwALAA4AEAANAAoACAAHAAcACQAK
AAoACgAKAAkACAAHAAcABwAIAAsACgAKAAsACgAJAAkACQAHAAYABQACAAEAAQAEAAQA
BAAFAAUAAwADAAQABQAHAAcABgAFAAUABwAGAAYABwAEAAMAAgAAAP7//v/+//7/AAAA
AAIAAgAFAAcACgAMAAgABwAGAAUABQAFAAUABQAFAAUAAwACAAAA/v/+/wEABQAGAAYA
BAACAAIAAgADAAUACQAKAAcABAABAP7/AwAFAAgADAARABMAFAAVABUAFAASABAADQAO
AA0ACgAMAAsACwAKAAgABwAFAAMA/v/+//z//P/7//v/+v/6//7///8AAAEAAAD///3/
+//6//f/+P/3//v//f8AAAYABAAEAAQABQAEAAQAAwADAAEAAAAAAAAAAQABAAEAAAAC
AAEAAAD///7//v/9//z///8BAAQABgACAAIAAgACAAAA///+//z///8BAAIAAQD7//7/
BwAQABwALQA/AEwAUABNAEQAPgAzACUAGAAKAAIAAQD9//3/AAD3/+P/2f/T/8P/sP+d
/5X/kv+Y/6f/v//X/+T/5//r//P/+/8AAAAABQAGAAYABwAJAAkACAAIAAsADQAPABAA
CgAMAAsACgAJAAgABwAGAAgACQAJAAkADAAMAA0ADgAQABAAEgAQAAwADAANAA4ADAAM
AA4ADgAOAA4ADgAOABAAEAAQABEAEwASABAADwANAA0ADQAKAAoACgALAAsADgAPABAA
EQASABQAEwAOAA4ADQANAA0ADQANAA8ADwAQABAADwAQAA0ADAANAA4ACgAJAAgABgAJ
AAwADwATABEADgAMAAoACAAHAAcACgAGAAUAAwABAAIABQAEAAUABQAFAAUABQAFAAUA
BAADAAUABQAFAAUAAgAAAP7/+v/6//r/+//7//r/+P/4//n/+v/6//n/9//4//r/+//8
////AgAEAAcABQAFAAMAAwACAAMAAwACAAUABwAJAA0ADAALAAoACAAGAAQAAgD+/wEA
BAAHAAoACQAKAAkABwAFAAUABQAFAAUABQAGAAYACQAJAAgACAAIAAgABwAGAAQABAAE
AAQABwAJAAsADQANAA0ADQANAAsACgAKAAkACQAJAAwADgAOAAwACwALAAsADQAOAA4A
DgAOAA0ADAAJAAkACQAKAAoACAAHAAcABgAFAAUABQAIAAgACAAGAAUABQAIAAgACgAL
AAsACQAGAAYABgAHAAUABAADAAMABQAEAAQABQAHAAcABwAGAAgACAAIAAgACAAIAAoA
CgAIAAcABwAGAAMAAwADAAMABgAHAAgACQAHAAcABQAEAAQAAgACAAUACQAKAAoACAAH
AAYABQAFAAMAAwADAAQACgAHAAEABgAGAAYABgAGAAYABQAFAAYACwANAA4ADwATABQA
FAAUABIAFAAUABIAEAANAAsACAAIAAkACQAJAAMAAgD///7//f/9//z//P//////////
///////+//3//f/7//3//f/+////AQAGAAMAAgABAAEAAQACAAIAAwABAAAAAAAAAAIA
AwAEAAQABgAFAAQAAwACAAIAAQAAAAAA//////7//P/8//z//P8AAAEAAgACAAAAAQAB
AP//AwAEAAUADgAaACcANQBEAEgARQBCADgALQAjABwAEgAMAAUA///3//L/8//7////
+f/1/+7/3//N/8L/uv+1/73/y//U/9v/5f/t//X//v8GAAgACAAHAAcACwALAAoACgAJ
AAkACQAIAAUACAAIAAgACgAKAAoACgAMAA0ADQANABAAEAARABIAEAAQABIAEAALAAoA
CgAKAAgACAAKAAoACwAMAA0ADgALAAoACQAJAAoACgAJAAkACgALAAwACgAMAAwADQAN
AA0ADQANAA0ACwAMAAoABAAHAAcACAAJAAkACQALAAsADgAOAA0ADgAKAAgACAAIAAUA
AwABAP7/AAACAAQABwAGAAQAAwACAAEAAQACAAYABAADAAEA///+/////P/7//z//f/+
////+//7//r/+f/5//n/+f/5//v//P/9//z/+P/2//X/8//0//L/8v/z//f/+P/4//f/
9f/2//b/9v/2//b/9f/1//b/9//2//f//P///wEAAgD///3/+//7//v/+//7//r//P/+
/wAAAAABAAIAAwAEAAMABAADAAEAAQABAAEAAQACAAMABQAGAAQAAwABAAAAAQACAAIA
AgACAAIAAgACAAMAAwADAAMAAwADAAMAAwACAAIAAwADAP7//f///wAAAAD+//3//f/9
////AAAAAP7//v/9//z//P/9//7/AAD///z/+v/5//n/+f/6//v//f/8//v/+P/5//n/
/P/8//3//f/8//n/9v/0//L/8f/1//b/9//5//r/+v/7//3/+v/5//j/9v/5//r/+//8
//n/+P/5//j/9//3//j/+P/2//X/9P/z//T/9f/2//f/9v/1//L/8P/z//L/8//3//X/
8v/y//T/9P/1//b/9//4//n/+f/6//z//f/9//z/+//9//7//v/+//7/AAAAAP7//f/7
//r/+P/4//n/+f/5//T/9P/y//L/7//t/+r/6P/p/+n/6f/p/+z/7f/t/+3/7//t/+//
7//s/+v/6//u/+z/7P/s/+3/7//y//T/9//3//b/9v/2//X/9f/1//T/8//x/+//7f/s
/+z/6//q/+7/7//x//L/8v/y//L/8v/y//H/8P/u//D/8f/x/+//6//w//X//v8OAB8A
LwA8AEAAOwAuACAAGQATAAoAAAD4//X/+/8DAAIA9//x/+//5f/Z/8z/vf+t/6r/rP+t
/7X/w//O/9f/2f/d/+X/7P/y//X/9v/2//f/+//9//7/AAD9//3//f/8//v//v/+//7/
/v/+//7//v8AAAEAAQABAAIAAgADAAQAAwACAAMAAAD//wAAAgAEAAQABAAGAAYAAwAC
AAEAAAACAAIAAgADAAQABAADAAMAAwADAAMAAAAAAAAAAQABAAMAAwADAAMABQAIAAgA
BAAEAAMAAwADAAEAAQADAAMABAAEAAMABAACAAIABAAGAAIAAQAAAP7//v/+//7/////
//7//v/+//7//f/9/wAAAAD///3/+//6//v/+P/3//n/+f/5//n/9v/1//P/8f/z//P/
8//z//T/9P/0//L/8f/w//D/7//t/+r/6f/p/+3/7v/u/+3/7//w//D/8P/z//b/+P/7
//r/+f/2//X/9v/3//f/9v/5//v//f8BAAAAAQACAAIAAAAAAAAA/v8BAAQABwAKAAkA
CgAJAAcABQAFAAUABQAHAAkADAAOAA0ADQAMAAwADgAQABEAEgAQABAAEAAQABMAEwAT
ABMAFQAXABkAGwAcABwAHQAdABkAGQAcAB4AGQAWABQAEwARABMAFAAUABQAFAATABIA
EQAPAA==
         </WaveFormData>
      </LeadData>
      <LeadData>
         <LeadByteCountTotal>10000</LeadByteCountTotal>
         <LeadTimeOffset>0</LeadTimeOffset>
         <LeadSampleCountTotal>5000</LeadSampleCountTotal>
         <LeadAmplitudeUnitsPerBit>4.88</LeadAmplitudeUnitsPerBit>
         <LeadAmplitudeUnits>��V</LeadAmplitudeUnits>
         <LeadHighLimit>2147483647</LeadHighLimit>
         <LeadLowLimit>268435456</LeadLowLimit>
         <LeadID>V2</LeadID>
         <LeadOffsetFirstSample>0</LeadOffsetFirstSample>
         <FirstSampleBaseline>0</FirstSampleBaseline>
         <LeadSampleSize>2</LeadSampleSize>
         <LeadOff>FALSE</LeadOff>
         <BaselineSway>FALSE</BaselineSway>
         <ExcessiveACNoise>FALSE</ExcessiveACNoise>
         <MuscleNoise>TRUE</MuscleNoise>
         <LeadDataCRC32>826790755</LeadDataCRC32>
         <WaveFormData>
9f/1//j/+P/3//f/+P/6//r/+v/4//j/+v/6//r/+//5//f/9f/x//P/8//0//b/+//8
//z//P/7//r/+f/4//j/+P/5//n/+//7//v/+//4//f/9//2//j//P8HABcAKAA8AFcA
aQB3AIQAkwClALMAuQC6AMIAxACuAIMAQgDj/3P/IP/5/ur+5P7m/vT+Cv8t/1P/eP+Z
/7P/xv/U/9//5P/u//f/+v/+////AQAFAAUABQAFAAcACgALAAwACgAMAA0ADQALAAoA
CgAKAAsACwANAA0ADAAMAA0ACgAMAA0ADQANAAwADAAMAA4ADwAQABIAEwARABIAFAAU
ABEAEQARABIAFAAVABYAFwAXABYAFQAUABYAFgAYABgAFwAXABYAFAAXABkAGwAcABwA
HAAbABsAHgAfACAAIAAeAB4AHQAdAB0AHQAbAB4AGQAYABcAFQAVABYAFwAYABcAFgAW
ABcAFgAVABQAFAARAA0ADAALAAkACQAIAAQAAQAAAP7/+//8//r/+P/1//P/8v/w/+//
8P/w/+7/7P/m/+T/3v/c/97/3//h/+P/4v/f/97/3f/e/9//4v/k/+f/6v/q/+z/7P/t
/+7/7//v//L/9f/1//b/9v/3//n/+//8//3//f/7//z//f/9/////v/9//3//P/9////
///+//3//P/7//3//v8AAAIAAQAAAP///v/9//7//v/+////AAABAAIAAwAEAAQABAAD
AAIAAwACAAAAAQACAAMABAAEAAUABgAFAAMAAgABAAIAAgADAAMAAwADAAMAAgACAAIA
AgACAAAA///+//3//f///wMABQACAAMAAAD5//j/+v/6//n//v8CAAQABAABAP///v/+
//z//P/7//r/+v/8//r/+v/8//3//f/8//3//f/8//v//f/+///////8//n/9v/x//L/
9f/2//f/9v/1//T/9P/3//j/9//4//j/+P/4//n/+P/4//f/9f////3/+v/+//r/+P/4
//j/+P/4//j/+P/6//z//P/8//3/AAAAAAEAAgAHAAcABwAFAAQABAACAAEA/v/+//7/
/f/8//r/+v/8//7//v/+//3/+v/3//T/8f/x//H/8f/w//L/8v/z//P/8v/x//D/8v/z
//L/8v/z//P/9P/z//D/8P/w//D/8P/x//P/8//z//P/8v/x//H/8f/y//H/7//v//D/
8f/y//H/8P/v/+//8v/z//T/9f/1//X/9f/2/+7/8P/6/wcADwAeADoAVwBpAHcAiACX
AKcAqwCpAK4AuACyAJAAXQAUAKn/Pf/2/uH+3v7a/tz+8P4O/zH/Wf9+/5v/tf/K/9j/
4f/m//L///8CAAQAAwADAAIAAQAAAP//AAACAAIAAgAAAAIAAwADAAQABAAFAAYABwAH
AAkACQAHAAgACgAIAAYABwAHAAcACQAKAAsADgAOAA4ADwAPAA0ADgAQABAADwAPAA8A
EAARABEAEQARABQAFAAUABQAEgASABQAFAASABMAEwASABUAFwAZABoAGQAYABYAFQAV
ABUAFQAUABUAFgAWABcAGgAbABoAHgAZABgAFwAVABIAEgASABIAEAAOAA0ADQAMAAsA
CgAKAAcAAwACAAEABAAFAAUAAgABAAAA/v/7//n/9v/z/+//7//u/+z/6//t/+z/6f/m
/+b/5v/i/+L/4v/h/+H/4f/f/93/3f/d/9//3//h/+L/4f/k/+T/5v/o/+n/6v/r/+3/
8P/z//P/8//y//L/8//3//j/+f/5//z//v8AAAEA/v/8//r/+f/7//3/AAABAP//////
/////P/8//3//v/+//7//v/+//3//v/+//7///8AAAEAAgAFAAYABgAGAAUABAAFAAQA
AQABAAEAAQAEAAQABQAGAAQAAwADAAMABAAEAAUABQADAAMAAwACAAMABAAFAAYAAwAD
AAMAAwD/////AQABAAEAAwABAPv//f8AAAEAAQADAAYABwAGAAIAAQABAAIAAQAAAP7/
/P/9/wAA//8AAP7///////7//v/////////9//7///////3//f/9//v//f//////////
//////8AAP7//v/8//z//f/8//v/+////wIAAAD///7/AAAAAAAAAAADAAQABQAIAAcA
BgAFAAUAAwACAAIAAgAHAAcABwAFAAcACAAHAAcACAAIAAgABwADAAAA//8AAAAAAAAA
AP/////9//v/+f/6//v//P/8//v/+v/6//n/9//3//f/+v/6//j/9//3//j/+v/6//j/
+v/6//r/+v/5//v/+//7//r/+v/6//v/+v/8//z/+//4//j/+P/4//r/+v/6//v/+f/5
//n/+f/5//n/+f/6//z/AAAEAAsAEwAcAC4ASwBlAHUAhgCTAJ8AsQC7ALwAvAC6AKgA
fQBCAPn/of9S/yn/Hv8a/xT/GP8q/z//Wf96/5n/r/++/87/2//k/+z/9f/8/wIABQAJ
AAgABwAGAAUABgAIAAgACAAJAAwADgAPAA0ADAAMAAwADgAPABIAEwAUABYAGQAYABYA
FQATABEAEAAQABAAEgASABIAEwATABUAFgAYABgAFwAXABcAGAAYABcAFgAVABkAGgAb
ABwAHAAcAB4AHgAbABsAGgAYABoAGwAcABwAHAAcABsAGwAcAB0AHgAeABwAHAAbABsA
HAAdABwAIAAeAB4AHgAdABkAGAAXABYAFAASABEAEQARABEAEQASAA8ACwAKAAkACQAJ
AAgABAACAAAA/f/5//r/+P/2//P/8//y//D/7//u/+z/6P/k/+T/5P/g/+D/4f/h/+L/
4//g/93/3P/b/9v/2//d/97/3//i/+L/5P/n/+n/6//t/+//8v/1//X/9f/2//j/+//9
//7/////////AAABAAEAAQAAAP/////9//3//v/9/wAAAQACAAMABAAEAAUABgAGAAYA
BgAGAAYABgAFAAQABwAIAAkACgAJAAgABgAEAAcACAALAAwACwALAAsACwAJAAgACAAI
AAoACQAJAAkACgAKAAsACwAOAA8AEAAQAAoACAAGAAQABQAFAAUABQABAAEAAwADAAYA
CQAIAAMAAwAGAAcABwAIAAoACgAIAAgABwAHAAgABgAGAAUABAADAAQAAQAAAAIAAwAD
AAIA//////7//f/7//z//f/9//7///8AAP//AQADAAMAAwACAAEAAAAAAP7//P/9//7/
//8AAAQABAAEAAYABgAEAAIAAQADAAQABgAIAA0ADQANAAsACgAKAAgABwAEAAQABAAD
AAAA/v/+/wAAAgACAAIAAQADAAEA///9//v/+//7//r/+v/6//v/+//5//n/+f/8//r/
+P/3//f/+P/6//r/+P/2//b/9v/2//n/+//7//v/+P/2//T/8//3//r/+//7//r/+v/6
//r/+v/6//r/+//4//f/9v/1//f/9//3//j/9v/6/wAADQARABYAJAA/AF0AcwCGAJMA
nwCrALcAvAC8AMAAtgCTAF4AFwC5/2L/K/8c/xj/Ev8U/yT/N/9P/27/j/+r/77/zP/X
/+L/6v/z//r/AAADAAcABwAHAAcABwAKAAwADAAMAAoADAANAA0ADQAMAAwADAAPAA8A
EQARAA8AEAASABAAEgATABMAEwASABIAEgAUABMAEgASABEAEwAUABYAFgATABMAEwAU
ABUAFQAVABUAFwAYABkAGgAcABwAHgAeABwAHQAdABwAGwAbABsAGgAcABwAGwAbABsA
GwAbABoAGgAaABkAGQAaABsAGgAeABwAHAAcABsAGAAYABgAGAAYABYAFQAVABIAEQAQ
ABAACwAHAAYABQAGAAcABwAEAAAA/v/7//f/+f/4//f/9f/y//D/7f/r/+3/7P/p/+b/
4f/g/9v/2v/a/9n/2f/Z/9z/2//c/93/3P/b/9z/3P/f/+L/4v/k/+f/6f/r/+3/7f/w
//P/8//1//b/+P/7//z//P/8//v//f8AAAMABQADAAIAAQABAAQABQAHAAcABAADAAIA
AQAAAAAAAQACAAUABgAHAAgABwAIAAgACAAIAAgACAAIAAkACgAKAAoACAAIAAoACgAJ
AAkACQAJAAgACAAJAAoACwALAAwADQALAAoACgAJAAkACQAJAAgACAAIAAgACAAHAAcA
BwAHAAcABwAJAAkACQALAAkAAwABAAQABQAFAAgACgAKAAgACAAHAAcACAAHAAYABAAC
AAQABgAEAAQABAAFAAUABAADAAMAAgABAP//AAABAAEAAwADAAMAAQADAAUABQAFAAMA
AQD///7///8AAP//AAD///7//f/9//3/AAACAAAAAAAAAAAAAAABAAAA//8AAAMABAAF
AAcACgAKAAsADAANAA0ADQALAAcABgADAAEAAwAEAAUABQADAAAA//8AAAIABAAGAAcA
BgADAAAA/f/////////+//z/+v/5//f/9//3//f/+v/7//r/+v/7//n/+v/5//b/+f/6
//v//P/7//3//f/9//v/+v/5//n/+v/8//z/+//4//j/+P/4//j/+P/4//n/+v/7//z/
/f/8//v/+v/6//r/+P/8/wkAEQAaADAATwBpAHsAigCXAKMArQCzALgAxgDOALoAjwBS
AP3/lf8y//n+7v7s/ub+7P4G/yX/Sf9w/4//qf/C/9b/5f/u//b//f8AAAQABQAHAAsA
CwALAAsACwAMAAsACgALAA4AEAARAA4ADAALAAoADAANABAAEQAPABAAEgAQABMAFQAW
ABcAFQAUABMAFAAUABQAFQAVABQAFAAVABQAFgAXABgAGgAbABsAGwAbABoAGgAaABoA
HAAcAB4AHgAfACEAIgAiAB4AHQAcABoAHAAcABsAGwAdAB8AIQAiACQAJAAjACMAIQAf
ABsAHAAbABwAHQAdAB8AIAAhACIAHgAcABsAGwAYABcAFgAWABYAEwATABMAEwATABIA
DgALAAoACAAFAAIAAAD+//v//P/8//v/+//5//b/8f/s/+v/7P/p/+r/6v/p/+n/6f/n
/+X/5f/l/+b/5//q/+z/7f/w//D/8v/y//P/9P/1//T/9v/4//f/+//+/wIABwAGAAYA
BgAFAAUABgAHAAcABgAEAAIAAQACAAMABQAFAAcACQALAA0ACAAGAAUABAAEAAQABAAE
AAYACAAJAAoACQAIAAcABgAJAAoACgAKAAkACAAJAAgABQAFAAUABQAJAAoADAAOAAwA
CwALAAsACgAKAAsACwAKAAkACAAGAAcACgANABAADAALAAoACQAHAAcACQAJAAkACwAJ
AAMAAQAEAAUABQAGAAgACAAGAAUABQAGAAgACgAKAAkACAAHAAgABQAEAAIAAwADAAIA
AQABAAAA//8BAAIAAwADAAMAAwADAAEAAQADAAMAAwABAAEAAQACAAQABAACAAIAAAD+
//z/+////wAAAAD///////8AAP7//v/+//7/AAAAAAAAAgAFAAYABwAJAAgACAAJAAoA
DQANAA0ACwAMAAwACgAJAAYABAACAP//AQACAAUACgAIAAYABAABAAMAAQD///3/////
/////v////7//v/9//n/9//1//b/+f/4//j/+f/8//7//v/8//r/+v/6//r/+f/7//v/
+//5//j/9//3//n//P/9//3/+f/4//f/9v/3//j/+f/7//v/+//7//v//f/9//3//v/6
//z/AgAJABUAJgA6AFUAbwCBAJAAnwCtALUAsQCuALgAugCcAGkAJgDF/1n/DP/v/uz+
6P7q/vj+EP8x/1v/gP+d/7f/0P/m/+//8v/0//v/AAAEAAUABwAJAAkACQAJAAgACgAK
AAoADAAOAA8ADwAPAA4ADgAOAA4ADQAOAA0AEAASABUAFAASABMAEwATABAAEAAQABIA
FAAUABUAFQAVABYAGAAYABgAGQAaABwAHAAbABoAGQAZABgAFwAWABcAGAAbABwAHgAf
AB8AHgAcAB0AHgAeABwAHAAbABsAHAAdAB4AHgAcABwAGwAbAB4AHwAeACIAHwAeAB0A
GwAaABoAGgAaABYAFAATABMAFQAVABUAFgARAA0ADAALAAkACQAIAAQABAAEAAMAAQAC
AAAA/v/7//f/9v/0//P/8//y/+//7P/o/+j/5P/k/+T/4//j/+P/5f/j/+P/4//h/+H/
4//k/+f/7P/u//L/8//z//P/8//w//L/9P/z//j/+v/9/wEABQAGAAcABwAGAAYABgAF
AAIAAAD+//3///8BAAQABQAFAAUABQAFAAIAAgADAAQABAAEAAQABAACAAIAAQAAAAQA
BgAIAAoACgAKAAkACAAGAAYACAAIAAUABQAFAAUABgAGAAcACAALAAsADAANAAkACAAI
AAcACQAJAAkACAAIAAgACAAIAAkACQAJAAkABgAFAAYABQAHAAkABwABAAIABgAIAAkA
BwAGAAMA/v/+////AQAEAAQABAADAAIAAgAEAAIAAgAAAAEAAQAAAAEAAQAAAP//AAAC
AAQABQAEAAMAAgD///3/////////AQABAAEAAgACAAIAAAAAAP///v/9//3/AgAEAAUA
BQAHAAEA+v/8//7//v/+//7//v8CAAIAAgAEAAYABgAGAAcACQAKAAwADgARABEAEQAP
AAsACgAHAAUABgAGAAYABQAGAAQABAAGAAUABAADAAEAAQD///3/+//8//3//v/+//z/
+v/5//f/+P/5//r//v/8//r/+f/5//z//v/+//z//P/8//z//P/8//3//P/7//v/+v/5
//n/+f/6//n/9//5//r/+//8//n/+P/3//f/+P/5//r/+//5//n/+f/6//7/AgAKABUA
HwAoAEAAYQB1AIEAjACXAKMArQC1ALoAvAC0AJAAVwAWAMf/cf86/yv/Kv8i/x7/LP86
/0v/Yf9+/5//uf/K/9j/4//s//T//f8AAAQABQAHAAkACQAJAAkADAAOAA4ADgAMAA4A
DwAPAA0ADAAMAAwACwALAA0ADQANAA4AEAAOABAAEQARABEAEAAQABAAEgATABQAFgAX
ABcAGAAaABoAGAAXABYAFgAWABUAFAATABYAGAAaABwAGwAaABsAGgAYABkAGQAYABkA
GwAdAB4AHQAcABoAGQAaABsAHAAcABwAHAAbABsAGQAZABcAGgAYABgAGAAXABQAFAAU
ABQAFAAUABUAFwAUABEADgAMAAoABwAHAAcABQAFAAQAAAD+//z/+f/1//b/9P/y/+//
7//u/+z/6//q/+j/5P/g/+H/4v/f/+D/4P/f/9//3//e/9v/2v/Z/9v/2//d/97/4f/k
/+T/5v/n/+f/5//n/+j/7P/w//H/8f/y//T/9//6//z//v////3//v/////////+//3/
/f/+////AQABAP///////////v/+////AAABAAIAAwAEAAUABgAGAAYABAAEAAQABAAG
AAgACQAKAAgABgAGAAQAAgADAAQABQAIAAgACQAKAAgABwAHAAcABgAGAAcABwAHAAcA
BwAGAAYABgAGAAYABQAFAAUABQABAAEAAwADAAUABwAFAP//AAAEAAYABwAGAAYABAAA
AAAAAQADAAYAAgAAAP3/+v/7//7//f/+////AQACAAIAAAD///3/+//9//7/////////
//////3//f////////////////8AAAIA/v/8//7//P/8//z//P8AAAAAAAACAAIAAgAC
AAMABgAGAAcACAAJAAkACQAHAAYABgAEAAMAAwAEAAUABQACAAAAAAACAAQABAAEAAMA
AAD9//r/9//4//n/+v/6//f/9v/2//X/9f/1//X/+P/6//j/9//3//r//P/8//r/+f/4
//f/9v/4//v//P/9//v/+v/5//n/+f/6//n/9//2//b/9v/2//j/+P/4//n/+f/5//n/
+f/3//f/9//4//z//P8AAAcADwAaAC4ASQBnAH0AjgCbAKUArQC3AMAAxAC+AKQAeQA+
AOv/j/9K/yX/Gv8S/w7/GP8s/0P/Xf9+/5v/rf++/9L/4//w//j/+//+/wIAAwAFAAQA
AwACAAEABAAIAAoADAAMAA4ADwAPAA8ADgAOAA4ADgANAA4ADQAPABAAEgAQAA0ADQAM
AAsADgAQABIAFgAUABQAFQAVABQAFAAVABQAEQARABEAEgAWABcAGAAZABgAGAAYABgA
FgAWABgAGAAYABkAGQAYABgAGQAaABoAHAAcABsAGwAaABsAHAAcAB4AHgAdAB0AHQAd
ABsAHgAeAB4AHgAdAB4AHgAeAB4AGQAWABQAEwAQAA8ADgAOAA0ACQAIAAcABQAFAAQA
AAABAAAA/v/7//n/9v/z/+//7f/s/+r/6f/p/+j/5f/i/+L/4v/e/97/3v/d/93/3f/b
/9n/2f/Z/9n/2f/b/9z/4P/k/+X/6P/n/+f/5//n/+n/7P/v/+//8v/0//f/+//+/wAA
AgADAAEAAgADAAMAAAD+//z/+//+////AQABAAIAAwAEAAUAAgACAAMABAACAAIAAgAC
AAYACAAJAAoACAAIAAgACAAIAAgABwAGAAgACAAKAAoABwAHAAcABwAKAAoACwAMAAoA
CQAJAAkACAAIAAkACQAJAAkACQAIAAYABgAGAAYABQAFAAUABQAGAAcACgALAAkACwAJ
AAMAAAACAAIAAQAEAAYABgAEAAIAAQABAAIABAAEAAMAAgACAAQAAgACAAQABQAFAAQA
AgABAP///f/+/wAAAgADAAUABQAFAAMAAQADAAMAAwADAAMAAwAEAAQABAACAAIA/v/8
//r/+f/9//7//v/9//3//f8AAP7//v/+//7/AgACAAIABAAFAAQAAwADAAcACAAKAAwA
DgANAAwACQAKAAoACAAHAAQABAAEAAMAAAD+//7/AAACAAIAAgABAAMAAQD///3/+//7
//v/+v/3//b/9v/1//j/+f/6//7//f/6//j/9//1//b/9f/y//T/9v/4//r/+f/7//v/
+//3//b/9f/1//X/9v/1//P/9P/0//T/9P/3//j/+f/7//n/+f/5//n/9//3//f/+P/6
//z/AAALABkAIgAwAE8AaQB3AIIAkQClALcAuwC2ALgAvACqAH0APADp/4H/Hv/t/ub+
5v7o/vb+Cv8n/1P/ev+V/6v/vv/M/9n/6P/w//X/+/8AAAIABQAJAAkACQAJAAcACAAH
AAYABAAGAAcABwAKAAoACwAMAAwACwAMAAsADQAOABAADgAOAA8ADwAPAAwADAAMAA4A
DgAOAA8ADwAOAA4ADwAOAA8AEQATABYAFwAXABcAFwAVABQAEwASABQAFAAWABYAFQAV
ABQAEgAUABcAGgAcABsAGgAYABcAGgAbABwAHAAbABoAGAAXABgAGQAYABwAHAAcABwA
GwAYABgAGAAYABgAFgAVABUAFAATABIAEgANAAkACAAHAAkACQAIAAQAAQAAAP7/+//6
//j/9v/z//L/8v/x//H/8f/w/+3/6v/n/+b/4f/g/+L/4f/h/+H/4v/h/+L/4//i/+H/
4v/i/+D/4v/h/+L/5//p/+v/7f/r/+7/8f/x//P/9P/2//n/+//8//3//f/9//7/////
//3//P/7//v/+v/7//3//f/8//v/+v/5//r/+v/7//z//P/8//z//P8AAAIAAwAEAAIA
AAD+//z//f/+//7//v/+//7/AAAAAP//////////AgACAAMABAADAAEAAAD//wAAAAAB
AAEAAwADAAMAAgAAAAAAAAAAAAIAAwAEAAUAAQABAAMAAwAAAAEA/v/3//j//P/+////
//8AAP///P/8//v/+//8//7//v/9//z//P/+//z//P/6//v/+//6//j/9//1//P/8//0
//X/9f/3//n/+//7//j/+f/4//f/9f/1//X/9v/4//j/9v/2//X/9P/z//P/9//4//j/
9//2//X/9f/2//b//P/+//r/+P/2//T/+f/6//v//v8CAAIAAgADAAIAAAD///7/AQAB
AAEA//8BAAIAAQABAP///v/9//v/+P/2//b/+P/5//r/+//7//3/+//5//f/9v/1//T/
8v/x//D/8P/v/+//7//v//L/8//y//L/8//y//T/9P/y//H/8P/v/+7/8P/z//T/9f/x
//D/7//v/+//8P/v/+3/8P/y//T/9v/1//T/8//z//H/7//t/+v/7f/v//H/9P/w//D/
+P8DAA0AGgAyAE8AZQBzAIIAkQChAKkAqwCqAK4AsgCcAGsAKADP/2X/Ev/t/uT+3v7a
/uj+Av8l/03/dP+X/7H/vv/I/9f/5P/q/+//9v/6//v//f///////////wEABAAFAAYA
AwAEAAQAAwABAAAAAAAAAAIAAwAGAAcACQAKAAwACgAKAAsACwALAAgACAAIAAoADAAM
AA0ADQANAA4AEAAQABEAEQARABIAEQARABEAEQASABIAEgASAA8ADgAPAA4AEAATABUA
FgAUABUAFgAWABYAFgAVABUAFgAXABgAGAAYABgAFwAXABUAFQATABYAEgASABIAEQAU
ABYAGAAaABcAFAASABEADwANAAsACgAHAAMAAgABAAMAAwACAP7//f/8//r/9//5//j/
9//1//H/8P/u/+3/6//o/+P/3v/d/97/2//c/9z/2//b/9v/2//Z/9n/2f/Z/9n/2//c
/93/4P/g/+L/5P/l/+b/5//p/+z/7//v//L/9P/3//v/+v/6//r/+f/2//b/9v/1//j/
+v/8/////v/9//3/+//5//n/+f/5//j/+P/5//r/+//8//3//v/9//7//v/+//v/+v/5
//j/+//+/wAAAgACAAIABAAEAP//////////AgACAAMABAAGAAUABQAFAAMAAgACAAEA
AQABAAEAAAAAAAAAAAAAAP//////////+//7//3//f8AAAMAAgD9//z//v/+//3/AAAC
AAIAAAD8//v/+//8//z//P/7//r//P/+//z//P/9////AAAAAP3//f/8//v/+f/6//v/
+//7//v/+//5//n/+//7//v//f/9//3//v/8//z/+v/6//n/+P/3//f/+v/8//3//f/8
//v/+//8//7//v/+/wAABAD+//j//P/6//r/+v/6//r/+v/6//z/AAACAAQABwAIAAgA
CQAKAAsACwALAAkABwAGAAMAAQADAAQABQAFAAMAAAD//wAAAgACAAIAAQADAAEA///9
//r/+f/4//b/+P/4//n/+f/6//v//P8AAP7/+v/3//X/9P/2//b/9P/0//T/9P/0//b/
+f/6//v/+v/6//r/+//7//z/+//5//j/+P/4//j/9f/0//P/8//1//f/+f/7//n/+f/5
//r//P/+//7/BwATAB4ALgBJAF8AbwCCAJUAowCvALkAvADCAMAAqgB3ADQA6/+b/1b/
M/8s/yb/Gv8c/yr/O/9T/3T/k/+p/7z/zP/Z/+T/7v/5//z/AAABAAMABgAHAAgACQAJ
AAoACQAIAAoADAANAA0ADgAOAA8AEAAPAA8AEQARAA8AEAASABAAEQATABQAFQASABIA
EgAUABMAEgASABEAEwAUABYAFgATABMAEwAUABUAFQAVABUAFgAWABYAFgAYABgAGgAa
ABsAHQAeAB4AGwAbABsAGgAcABwAGwAbABwAHQAeAB4AIAAgAB8AHwAcABsAGAAaABgA
GAAYABcAGAAYABgAGAAUABIAEQARABEAEQARABIADwALAAoACQAFAAMAAAD6//z//v//
////AAD+//z/+f/2//T/8f/v//H/8P/t/+r/5//m/+H/4P/e/9v/2f/X/9r/2f/a/9v/
3f/d/9//4P/f/+D/3v/e/+H/4//l/+f/6v/w//b/+f/3//b/9v/3//n/+v/7//v//f/+
//////8AAAAAAAABAAAAAQADAAMAAwADAAMAAwACAAIAAwAEAAQABAAEAAQABwAIAAgA
CAAIAAgACAAIAAcACAAIAAgACgAKAAwADAALAAsACwALAAsACgAKAAoACQAHAAYABQAG
AAYABwAHAAgACQAKAAoACgAKAAoACgAIAAcABgAFAAQABQAIAAkACAAJAAYA//8AAAQA
BgAHAAYACAAIAAYAAQD///7//v8DAAYACAAKAAYABgACAAAAAgADAAMAAgAEAAUABQAF
AAIAAgACAAEAAAD///7/+//7//3//f/9//7///8AAAIAAQAAAP3//P/8//z//P/9////
/v/6//n/+v/9//7///8AAAQABAAEAAYABgAGAAYABwAHAAYABgAGAAkACQAJAAcABwAI
AAcABwAGAAYABgAFAAQAAgACAAQAAQAAAP///f8AAP///v/9//v/+//7//r/+f/4//j/
9//5//n/+f/8//v/+P/2//X/9//6//v/+v/7//z//f/+//7////+//3/+f/4//f/9//4
//r/+v/5//j/+P/4//j/+P/4//j/+f/5//n/+f/5//r/+//8//7//v8AAAgADwAZACgA
QABbAHEAgwCQAJsAqwC5AMEAxADAALwApgB1ADAA1f97/z7/Jf8g/xj/Ev8c/zb/T/9n
/4b/o/+7/87/2v/h/+r/9P/9/wAABAAFAAcACwALAAsACwAKAAwADAAMAA0AEAASABMA
EwASABIAEgARABEAEwATABMAFAAWABQAEgATABMAEwAUABQAFAAWABkAGgAcAB0AGwAa
ABoAGAAVABUAFQAWABcAFwAXABcAGgAcAB4AIAAfAB4AHwAeAB4AHwAfAB4AHgAfACAA
IAAiACIAIQAhACEAIQAhACAAIgAiACEAIQAhACEAHwAiACAAIAAgAB8AIAAgACAAIAAc
ABoAGQAZABcAFQATABIAEQANAAwACwAJAAkACAAEAAUABgAGAAUAAgD+//r/9f/z//L/
8P/v//H/8P/t/+r/5v/m/+L/4v/f/93/3P/b/93/3f/f/+H/4P/f/+D/4P/i/+b/5//q
/+v/6//r/+v/7P/w//T/9f/5//r//P///wEAAgADAAMAAwAEAAUABQAIAAgACAAJAAgA
CQALAAsACgAJAAgABwAIAAoADQAQAA0ADAALAAoACQAKAAoACgAMAAwADAAMAA0ADgAO
AA4AEAAQABIAEgAPAA8ADwAPABAAEAARABIAEQAPAA4ADQAPABAAEgATABMAEwATABIA
EAAQAA==
         </WaveFormData>
      </LeadData>
      <LeadData>
         <LeadByteCountTotal>10000</LeadByteCountTotal>
         <LeadTimeOffset>0</LeadTimeOffset>
         <LeadSampleCountTotal>5000</LeadSampleCountTotal>
         <LeadAmplitudeUnitsPerBit>4.88</LeadAmplitudeUnitsPerBit>
         <LeadAmplitudeUnits>��V</LeadAmplitudeUnits>
         <LeadHighLimit>2147483647</LeadHighLimit>
         <LeadLowLimit>268435456</LeadLowLimit>
         <LeadID>V3</LeadID>
         <LeadOffsetFirstSample>0</LeadOffsetFirstSample>
         <FirstSampleBaseline>0</FirstSampleBaseline>
         <LeadSampleSize>2</LeadSampleSize>
         <LeadOff>FALSE</LeadOff>
         <BaselineSway>FALSE</BaselineSway>
         <ExcessiveACNoise>FALSE</ExcessiveACNoise>
         <MuscleNoise>TRUE</MuscleNoise>
         <LeadDataCRC32>4023132119</LeadDataCRC32>
         <WaveFormData>
/P/8//z//P/+//z//P/+//7//f/7//r/+v/7//z////+//z/+f/1//b/9v/3//j//P/+
/wAAAQAAAP///v/8//z//P/+//7//v/+//7//v/7//r/+f/4//z/+////woADgAUACAA
LwA+AFkAewCgAMQA5AAEASgBPQEzAQgBvwBUANT/Yf8m/x7/Gv8Y/yL/N/9Q/27/jP+p
/7//0f/c/+P/6P/w//n/+//+//7/AAAEAAQAAwADAAQABwAIAAgABgAIAAoACwAJAAgA
CAAJAAkACgAKAAoACAAKAAoACgALAAsACwALAAgACAAKAAoACwAMAA4ADwAOAA4AEQAR
ABAADgANAA4ADwAQABEAEgAQABAAEQARABAAEAATABMAEQARABEADwAQABQAFQAVABMA
EwATABMAFAAWABgAGQAZABcAFQAUABQAFgAWABYAEgAQAA4ACwAMAA0ADgAPAA4ADAAN
AAwADAALAAoACQAEAAAA/v/9///////9//z/9//1//L/7//s/+z/6v/m/+T/5P/i/+H/
4v/i/9//3P/a/9X/0f/P/9H/0v/S/9T/0//S/9H/0P/R/9P/1f/Y/9v/2//e/+L/5P/m
/+b/5//n/+z/8P/w//H/8v/0//X/+f/6//z//f/9/////////wEAAQAAAAAA/v///wEA
AQD///7//v/+////AQADAAQAAgACAAAAAAD//wAAAQABAAQABAADAAMABAAFAAYABgAF
AAUABQAFAAQABAAFAAUABQAGAAgACQAHAAQABAAGAAUACAAIAAgABgAHAAcABwAIAAgA
CAAIAAYABAADAAEAAwAGAAkACwAIAAcABAABAAAA/////wAAAwAHAAkACAAFAAQABAAF
AAQABAADAAIAAgACAAIAAgAEAAQABAADAAMABAAFAAYABgAGAAcABwADAAAA/v/7//3/
/v8AAAAA/P/8//z//f8AAP//AAABAAEAAQACAAQABAACAAAA/v8IAAYABAAHAAIAAgAC
AAIAAgABAAEAAgAEAAUABQAFAAcACQAKAAoADAAPABEAEQAPAA0ACwAJAAkACwAMAAwA
DAAJAAcABwAIAAsACwALAAsACAAFAAEAAAD//////v/9//3//f/+/////P/8//z//P/+
//7//P/8//3//f/8//r//P/7//v/+//9//7//v/9//3//f/8//z/+//8//v/+v/6//v/
/P/9//v/+v/5//r//f/+////AAAAAAAAAAAAAPj/+v///wMABAAGABQAJgA3AEoAZQCH
AKoAwgDcAP4AIAEpAREB3ACLABgAmP85/xr/HP8Y/xb/Kv8//1b/eP+W/6//xf/X/+T/
6//u//j/AwAEAAYABQAGAAcABgAEAAMAAwAFAAUABAACAAQABgAHAAcABgAGAAcACQAK
AAoACgAIAAoACgAKAAcABwAHAAcACQAKAA0ADgAOAA4ADwAPAAwADAAPAA8ADwAOAA4A
EAASABIAEgASABAAEAARABEADgAOABEAEQARABEAEQAPABEAFgAYABkAGAAXABYAFQAS
ABIAEgARABUAEwARABAAEgAWABgAGgAWABQAEgAPAA8ADwAPAA8ACwAIAAgABgAEAAMA
AgABAP7/+v/4//f/+v/7//r/+v/2//X/8//x/+3/7P/p/+T/4P/g/97/3f/e/97/2//Y
/9n/1//W/9f/1f/U/9L/0v/S/9L/0v/S/9L/0//U/9b/2f/Z/9z/4P/g/+L/4v/j/+T/
6v/v//D/8P/w//H/8f/3//j/+v/7//7/AQACAAMAAAD///3//P/9////AgADAAEAAAAA
AAAAAAABAAIAAgACAAIAAAAAAAAAAAAAAP//AQACAAIAAwAGAAcACAAIAAUABQAFAAUA
AgACAAMAAwAFAAYACAAJAAcABAAEAAYAAwAGAAYABgAFAAUABAADAAUABgAHAAgABwAG
AAYABQAEAAQABAADAAMAAwABAP///////wAAAgAGAAkACgAIAAcABgAGAAcABQAEAAIA
AAACAAIAAgACAAQABAAEAAMABAAEAAQABAACAAIAAwADAAMAAgACAAEAAQACAAQABAAC
AAIAAgADAAEA////////AAD/////AAACAAQABAACAAIABAAEAAQABAAGAAcACQAMAAoA
CQAIAAkABgAGAAUABgAJAAsACwAJAAoACQAIAAkACwAMAAwADAAKAAcABgAGAAcABwAH
AAcABwAFAAIAAgADAAMAAgABAAAA/////////P/8//z//P/8//z/+v/6//r/+//7//r/
/P/7//v/+//9//7//v/9//z//f/9//7//v8AAAAAAAD+//3//P/7//z//P/8//7//f/8
//v/+v/6//r/+v/6//7/AgAFAAUABAAEAAwAGgAtAEAAVwB1AJIAtgDWAPYAEgEjARkB
8ACrAFAA4P95/0r/Rv9E/z7/Qv9R/2D/dP+M/6f/u//J/9b/4f/o/+7/9f/9/wIABAAI
AAgABgADAAEAAwAFAAUABAAGAAgACgALAAoACAAHAAcACQAMAA4AEAAQABIAEgASAA4A
DQAMAAsACgAKAAwADAAMAAwADQANAA4ADgARABEAEQAQABAAEgARABAADwAOABEAEgAU
ABUAFAAUABcAFwAUABMAEgAPABEAFAAUABMAEwATABMAEwATABQAFQAVABUAEwARABAA
EQAUABUAFgAVABQAEwARAA4ADQAMAAsABwAEAAQAAgAFAAUABQAFAAIA/v/8//v/+f/5
//f/9v/x/+//7P/p/+b/5v/k/+D/3//g/9//3//c/9r/1f/Q/9D/zf/L/8v/zf/O/87/
0P/N/8z/y//K/8r/y//M/87/0f/R/9T/2P/c/97/3v/f/+H/5v/q/+r/7P/u//H/8//1
//b/+P/5//n/+//7//v//f/9//z//P/5//n/+v/5//z//P/9//7//v///wAAAAACAAIA
AAAAAAAAAAAAAP//AwAEAAQABQADAAMAAwACAAQABQAGAAcABgAGAAcABwAEAAQABQAF
AAcABAAEAAYABAAIAAkACgALAA0ADgAPAAoACAAGAAQAAwACAAIAAQD//wAAAQABAAQA
BQAEAAMAAQABAAIABAAGAAkACgAIAAUABAAEAAUABgAGAAUABAABAAAA///+////AAAB
AAEA/v/+//7//v/8//z//f/9/////v/+//3///8AAAIAAgD+//7//v////v/+v/7//z/
/f/+/wEAAQACAAQAAQD///3//f8AAAIAAwAGAAkACwALAAkABwAFAAMAAwABAAIAAgAC
AP///f/9//7/AAABAAIAAwADAAEA/v/+//v/+//6//n/+f/5//r/+//4//j/+P/4//b/
9v/0//T/9v/3//f/9v/0//P/8//z//f/+P/4//f/9P/z//H/8P/y//b/+P/6//v/+//7
//v/+P/4//j/+v/5//j/9//2//b/9v/2//b/9P/2//3/AwACAPz/AAAMACEAOABVAHMA
kgC2ANgA+AAWATEBLwEMAcsAcgD+/4f/Pv8u/zL/Lv8y/0H/UP9k/4D/m/+x/8H/zv/Z
/+D/5v/v//X/+v/8/wAAAAAAAP////8BAAMAAwACAAAAAgAEAAUABQAEAAQABQAHAAgA
CAAIAAcACAAHAAYABgAHAAgACQAKAAoADAAMAAsACgAKAAkACgAKAA0ADQAMAAoACQAK
AAwADAAMAAwADAAMAA0ADQAOAA4AEQARABEAEQARAA8ADQAQABAADwARABEAEQARABAA
EAAQAA8AEQAPAA0ADAAOABAAEAAQABEAEAAPAA0ACwALAAsACwAKAAgACQAIAAcABQAD
AAEA/f/4//X/8//2//f/9v/2/+//7f/q/+f/5f/m/+X/4v/c/9z/2v/Z/9v/2v/W/9L/
0f/N/8r/yf/L/8r/yP/I/8v/zP/N/87/y//L/8v/zP/R/9H/1P/Y/9v/3v/f/+H/4f/m
/+r/6v/s/+7/8f/z//T/9P/1//X/+f/9////AQD//////v/+//7///8BAAEA///+//7/
/v/+////AAAAAAMABAADAAQABAAEAAQAAwAEAAQAAwADAAYABwAIAAgABwAHAAcABwAG
AAYABwAHAAUABgAIAAkADAAKAAsADgAKAAwACwAKAAoACwALAAsACgAKAAoACgAJAAgA
CAAHAAkACgALAAsACQAJAAcABQAFAAUABgAIAAsADQANAAoACwAKAAoACwAJAAgABgAE
AAYABgAGAAYACAAIAAgABwAIAAgACAAIAAcABgAGAAUABQAEAAQAAwAEAAYACQAKAAYA
BAACAAEABAADAAQABQACAAEAAQACAAIAAgAEAAQABgAGAAYABgAEAAMAAwAEAAgACQAK
AA0ACwAMAAwADgAPABEAEQAPAA4ACwAIAAcACgAMAA0ADgAMAAkACAAIAAsADQAPABEA
DgALAAcABgAHAAcABgAFAAIAAQABAAEAAAAAAAAAAAACAAIAAAAAAAEAAQAAAP7/AQAB
AAIAAwAEAAQAAwABAAEAAQAAAAAAAAACAAIAAgD///////////7//v/+/wAAAQACAAMA
BAADAAIAAQAAAAAA/P///wcACAAIABAAIAAxAEQAXQB5AJYAtgDSAPYAIgFBAT0BGAHT
AHQA/v+B/zD/JP8o/yD/Iv85/07/av+K/6P/t//N/+D/7f/0//r/AQADAAYABgAIAAoA
CgAJAAkACQALAAsACgALAA4AEQATABEADgAMAAsADAAOAA8AEAAPABAADwAOAA8AEQAT
ABUAEQAQABEAEAAQABAAEQARAA4ADgARABEAEwAUABYAGgAYABgAGAAYABYAFgAXABcA
FgAWABkAGQAcAB0AHgAdABsAHAAaABcAFwAXABcAFwAYABoAHAAdACEAHwAdABwAGAAY
ABYAFAAWABYAFgAVABgAGQAaABsAFwAUABQAEgAQAA8ADgANAAsACAAHAAcABwAHAAUA
BAAAAP///f/7//X/9P/x/+z/6//s/+v/6//o/+b/4f/c/93/2//a/9v/3f/c/9r/2v/Y
/9j/2P/Y/9n/2//d/+D/4//j/+b/6v/q/+z/7P/t/+z/8P/z//L/9v/6////AwAFAAQA
BAADAAUABwAHAAcABgAFAAMAAgAEAAUABwAHAAkACgAMAA4ADAALAAoACAAGAAYABAAE
AAgACgAMAA0ADQAMAAoACQAKAAsADAAMAAoACQAIAAcABAAEAAUABQAHAAoADgARAA8A
DAAMAA4ACwAOAA4ADgALAAsACgAJAAwADgAQABIADwAOAA4ADQAMAAwADAALAAwADQAM
AAsACQAJAAoADAALAA0ADQAKAAsACgAKAAsADQAOAA4ADgANAAwACwAKAAgACAAIAAcA
BgAGAAYABgAIAAgACQAJAAsACgAKAAkACQAKAAwADAAIAAgACAAJAAsACQAJAAkABwAF
AAQABAAIAAgACAAIAAgABgAIAAgACAAIAAgABwAHAAgACgAMAA0ADgARABAAEAAPABAA
EwAVABUAEwAVABMAEQARAA0ADAAKAAgADAANABAAFAARAA8ADQALAA0ACwAIAAgACAAJ
AAkACQAIAAcABwAHAAQAAgAAAP7/AAACAAIABAAGAAcABwAGAAQAAwADAAMABAAEAAMA
AQABAAEAAAAAAAEABAAFAAYAAgABAAAA/////wAAAQAEAAQABAAEAAQABgAGAAYABgAC
AAQABQAFAAgADAAUACQAOwBQAGkAiQCoAMIA2gD2ABgBKwEZAeYAmQAuALD/Sf8k/yb/
JP8k/zD/Qf9Y/3j/mP+v/8f/3//y//n/+v/8/wEAAwAGAAYACAAMAAwACwALAAoACwAK
AAgACgAMAA4ADwAPAA4ADgAPAA4ADgANAAwADwASABMAFAATABMAEwATABAAEAASABIA
FAAUABUAFQAUABQAFwAXABkAGAAYABoAGQAYABcAFgAUABQAFQAVABUAFgAaABsAHQAd
AB0AGwAaABwAGwAZABcAFwAXABcAGQAaABsAGwAbABkAFwAWABcAGgAbABwAGQAYABcA
FQATABMAEwATAA8ADAAMAAoADQANAA0ADQAIAAQAAgABAAAA///8//r/9//3//b/9f/0
//T/8v/u/+j/6P/m/+X/5f/k/+D/3P/a/9f/1f/V/9f/1v/U/9T/1P/U/9T/1P/S/9P/
1P/W/97/3//j/+j/6P/q/+r/6//o/+z/7//u//P/9v/6//3/AwAEAAYABwAGAAcABgAF
AAMAAQD+//z///8BAAQABQAHAAYABgAGAAUABQAFAAQABAAEAAIAAgABAAIAAwADAAcA
CAAIAAkACQAJAAkACAAJAAkACQAJAAYABgAHAAcABQAGAAgACQAMAAoACwAOAAgACgAJ
AAgACgALAAsACwAIAAgACAAIAAgACAAJAAkACAAIAAgABwAJAAkABwAFAAgACQALAA4A
CgAJAAYAAAABAAIABAAHAAgACAAHAAYABgAGAAYABgAEAAQABAADAAIAAgACAAIABQAG
AAgACQAIAAYABQADAAMABAAGAAYABgAGAAYABwAFAAMAAwADAAIAAQABAAIABQAGAAcA
CAAKAAYAAAD//wIAAgACAAIAAgAFAAUABgAIAAkACQAJAAsADAAOAA8AEgARABMAEwAR
ABAADQAKAAkACwAMAAwADAANAAsACwAMAAwACwAKAAkACQAHAAQABAAEAAUABQAFAAEA
///+//3//f/+////AAD+//7//P/8////AQACAAIAAAD//////////wAAAAD///7/////
/wAA/f/+//3//P/8//3//v////3//P/7//z//v/+//7//v/8//z//P/8/wAAAgAFAAsA
DAAMABYALAA9AEwAZQCDAKIAwADiAAYBHgEhAQMBxAB1ABAAnv9X/0z/Tv9G/0b/Uv9f
/2z/fP+Q/63/xf/R/9z/5//w//j//f///wIAAgAEAAYABgAFAAUABwAJAAkACAAIAAoA
DAANAAwACgAJAAkACAAIAAcABgAIAAoACgAKAAkACQAJAAkABgAGAAgACAAKAAwADwAR
AA4ADgARABEAEAAOAA0ADgAMAAwADAAMAA8AEAASABMADwAOABAADwAPAA8ADwANABAA
FAAVABUAEgARABAADwAPABAAEQARABMAEQAPAA4ADAAOAA4ADgAPAA4ADQALAAoACQAI
AAcACAAGAAcABgAEAAEA/v/7//v/+P/3//f/9f/1//P/8v/t/+v/6P/l/+T/5P/i/97/
2v/a/9j/1//V/9T/0P/M/83/y//K/8v/y//K/8j/yP/G/8b/xv/G/8b/x//I/8r/0f/R
/9T/2P/Z/9r/2f/Z/9v/4P/k/+T/5P/m/+n/6//x//L/9P/1//P/9f/1//X/9//3//b/
9v/4//n/+//7//r/+P/3//b/9P/1//b/9v/5//r/+f/6//3//v///////v/+//3//f8A
AAEAAgACAAAA///+//3//f/+/wAAAQABAAIABAAFAAUAAgACAAQA//8CAAIAAgACAAMA
AwADAAIAAgACAAIAAwACAAIAAQD//wAAAQABAAEAAQD///3//v///wEABAABAAEA///6
//3//v8AAAMAAAD+//v/+P/6//r/+v/6//v//P/9//3/+//6//n/+P/5//r//P/9//v/
+v/6//n/9//4//r/+v/6//r/+v/7//3/9//1//j/9//2//X/9P/2//f/+f/8//3//f/9
////AQACAAIABAADAAUABQADAAEA///9//3//v8AAAEAAgD///3//f/+/wEAAQABAAEA
/v/7//f/9v/3//f/9v/1//L/8f/x//H/8P/w//D/8P/x//L/8f/y//T/9f/1//T/8//x
//D/7//y//T/9f/1//P/8//y//L/8P/y//L/8v/x//H/8f/x//D/8P/w//L/8v/y//L/
8v/y//L/8v/y//b/8v/x//X/9v/0//r/CgAhAD4AXQB9AJwAvADcAAQBKAEvARsB7ACh
ADgAwP9d/zT/Lv8o/yT/MP9D/1b/bP+I/6H/r/+9/87/3f/o//D/9f/4//r/+f/6//r/
+P/1//P/9//7//3//v/+/wAAAgADAAEAAAAAAAEA//8AAAAAAAACAAQABAAEAAIAAQAA
AP//AAACAAYACAAIAAgACQAJAAcABgAIAAcABgAEAAMABAAFAAYABwAIAAYABgAHAAcA
BgAGAAkACQAJAAkACQAHAAUACAAIAAcACQAJAAkACQAJAAoACwALAA8ADQALAAoACgAM
AAwADAALAAoACQAHAAkACQAJAAkABAAAAP///P/8//v/+v/5//j/9P/y//H/7//v/+3/
7P/p/+n/6P/n/+H/4P/d/9j/1v/W/9T/0//R/9D/zP/I/8n/x//G/8f/yf/I/8b/xv/E
/8T/xP/E/8T/xf/G/8j/z//P/9L/1v/X/9j/1//X/9n/3v/i/+L/5v/o/+v/7f/y//T/
9//5//n/+//7//v/+P/3//X/9P/2//f/+f/5//z//P/9//7//f/9//3//P/6//r/+P/4
//r//P/+////AAAAAP/////////////+////////////AAAAAAEAAQABAAIABAAFAAUA
AgACAAQAAQAEAAQABAACAAMAAwADAAIAAgACAAIAAQAAAAAA//8AAAIABAAFAAMAAwAB
AP///f/9//7/AAADAAUABQACAP///v/+////AAAAAP///v8AAAAAAAAAAAIAAgACAAEA
///+//3//P/+//7//////wAAAAABAAEA//8AAAIAAgACAAIAAgADAAMAAQABAAEA/f/7
//r/+v/8//z//P/8//z//P/+//7//v/+//7/AQABAAIABAAEAAMAAgADAAYACAAJAAwA
CwANAA0ACwALAAkABwAHAAUABgAGAAYAAwABAAEAAgAEAAUABgAHAAkABwAEAAQAAgAB
AP///f/8//v/+//7//v//P/9//7//f/8//n/+P/5//n/+P/2//j/+f/7//3///8AAAAA
///8//v/+f/4//b/+P/4//j/9//3//f/9//4//r//P8AAP7//v/+//7//P/8//z//P/+
/wIAAQAFAAwACgAMABoALwBAAFUAdQCcAMIA3gD4ABoBLwErAQIBuwBeAOb/af8e/xj/
Hv8e/yj/N/9O/3D/kP+n/7n/yf/W/+H/7v/0//f//P8AAAEABAAIAAgABwAHAAQABQAE
AAIAAgAEAAYABwAIAAgACQALAAoACgAJAAgACgAMAAwADAALAAsACwALAAoACgAMAAwA
CgAKAAsACwAIAAgACwALAA4ADgAPABIAEwAUABUAFgATABIAEgARAA4ADgARABEADwAP
AA8ADQAPABQAFgAXABYAFQAUABMAFAAWABgAGQAYABUAEgAQABIAFAAUABQAFAAUABQA
EwASABEAEAAPAA4ADAANAAwADAALAAoACQAGAAIAAAD///3//f/7//r/9P/z//H/7//u
/+7/7P/o/+b/5v/k/+P/5f/k/+D/3P/a/9f/1f/V/9X/1P/S/9L/0//U/9X/1v/U/9X/
1v/Y/9n/1//Y/9r/3//i/+P/5f/l/+r/7v/u/+7/8P/z//X/+v/8////AQD//wEAAQAB
AP/////+//7//v///wEAAQD///7//v/+/wAAAQACAAIAAgACAAAAAAAEAAYACAAJAAgA
BgADAAEAAgADAAQABAAFAAUABQAFAAQABAAFAAUABwAIAAoACwAIAAQAAwAEAAIABgAH
AAgACAAJAAkACQAGAAYABgAGAAcACAAKAAsACgAKAAoACQAGAAUAAgD//wIAAwAFAAgA
CAAJAAgABAAEAAQABQAHAAgACAAHAAYABgAGAAYABgAEAAQABAADAAEAAAD///7//v/+
//////8DAAQABgAHAAQABAAFAAQAAAAAAAAAAQADAAEAAQABAAAA/////wAAAgACAAIA
AgAAAAAAAAABAAEABQAKAAcABAABAP7/AQADAAYACgALAAsACwANAAoACgAJAAoACQAL
AAsACQAMAAsACgALAAoACgAJAAgABQADAAMABAAGAAcACAAJAAsACQAGAAYABAADAAEA
///+//3//f/9//7//v/+//7///8AAP//AAABAAEAAAD+//3/+//6//n//P/+///////9
//3//P/8//n/+v/5//j/+//9////AQD///7//f/+//z/+v/4//b/+P/6//z//v/8//z/
AQAFAAYACAAUACIAMQBAAFkAeQCYALQA0ADsAA4BJQEbAe4AowA+AMb/W/8m/yL/HP8W
/yL/Nf9O/3D/kP+t/8H/zf/W/+P/7v/0//f//f8AAAAAAgACAAIAAQABAAIABQAGAAYA
BQAGAAcABwAEAAIAAQABAAQABgAHAAgACgAMAAwADAALAAsACwALAAgACAAKAAoACgAK
AAsACwAMAAwADwAPAA8ADgAOABAAEAAQABAAEAAOAA4ADwAPAA0ADAAOAA0ADwARABMA
EwASABQAEwARABMAEwATABMAEQASABMAEwAXABUAEwASABEAEgARABAADwAOAA0ACwAP
ABEAEwAVABAADAALAAgABwAFAAMAAQD+//r/+P/3//X/9f/z//L/7//v/+7/7f/r/+z/
6//o/+T/5P/i/+H/3v/c/9f/0v/T/9H/0P/R/8//zv/M/8z/zP/M/8z/zP/O/8//0P/S
/9X/1f/Y/9z/3f/e/93/3f/e/+T/6f/q/+3/8P/0//f/+P/4//n/+f/4//n/+P/3//v/
/f/+/wAA/////wAA///9//z//P/8//r/+//8//z//f/+//3//v///wAAAQABAP///v/8
//v///8BAAMABAADAAMAAwADAAAAAAABAAEAAwAEAAYABwAJAAYABgAIAAMABgAGAAYA
BAAFAAUABQACAAIAAgACAAEAAAAAAP////8AAAEAAQAEAAUABAADAAIAAQABAAIAAwAF
AAUAAgABAAAAAAABAAAAAAD///7/AAAAAAAAAAABAAIAAwADAAIAAgACAAIAAQAAAAAA
//////7//v/9//3//v8AAAAA//8AAAEAAwADAAEAAQABAP///f/8//z///8AAAEAAgAB
AAAA/////wEAAQACAAQACAACAP3/AAD+//7//v/+//7//f/9//7/AQADAAUACQALAAwA
DAAOAA0ADwAPAA0ACwAJAAcABwAIAAoACwAMAAoABwAGAAYACQAJAAkACQAJAAcABAAE
AAEAAQAAAP///////wAAAQABAAIAAwAEAAEAAAD9//z//f/9//z/+v/6//n/+f/5//z/
/v///////v//////AAD//wAA///+//v/+//7//v/+f/4//f/+P/7//z//f/+//z//P/8
//z/AgAEAAEAAwAIAAoADAAaACkAPABVAHcAlgC2ANYA+AAaASkBGQHoAJsAQgDa/3v/
VP9U/1D/Rv9G/1P/YP9y/4z/pf+5/8f/1P/f/+j/9P/7//7/AAD//wAAAwAEAAQABQAD
AAUABQAEAAYACAAKAAsACwAKAAoACwANAA4ADgAOAAwADgAOAA4ADwAPAA8ADwANAAwA
DQAMAAoACgALAAsADAAMAA8ADwANAAwADAAOABAAEAAQABAAEAAQABEAEQAQABAAEwAT
ABUAFQAVABMAEQAUABQAEwAVABUAFQAVABMAFAAVABUAGQAXABUAFAARABIAEQAQAA8A
DgANAAsADAANAA4ADwALAAgACAAGAAgABwAGAAUAAgD+//z/+//5//f/8//w/+7/7//v
/+//7v/u/+z/6P/i/+L/4P/f/9//3v/a/9b/1P/R/8//z//O/8z/yf/I/8n/yv/L/8z/
zP/N/87/0P/T/9H/0v/U/9j/2v/a/9v/4P/o/+//8v/w//D/8f/x//P/9P/2//f/+f/7
//v/+//8//3//f/+//7///8BAAEAAQAAAAAAAAAAAAEAAgACAAQABAACAAIAAwAEAAUA
BQAGAAYABQAFAAYABwAIAAgACAAJAAoACwAKAAoACwALAAoACgALAAsACwAIAAgACgAH
AAoACgAKAAwADQANAA0ADgAOAA4ADgAMAAoACQAHAAkACgALAAsACgAJAAYAAwAEAAUA
BwAKAAkACwALAAgABAACAAEAAQAGAAgACQAKAAcABgAFAAQABgAGAAYABQAFAAYABwAI
AAUABAAEAAMAAQAAAAAA//8BAAIABAAEAAMABAAFAAcABgADAAIAAQACAAEAAQACAAIA
BAAAAP7//v8BAAIAAwAEAAUABQAGAAgACQAJAAkACwAJAAoACgAMAAsADQANAAsADAAL
AAoACwALAAwADAAMAAsACQAJAAoACQAHAAUAAwAEAAMAAQACAAEAAQAAAP//AAD/////
///8//z//P/8//r/+v/4//j/+//9//7//v//////AAABAAIAAgABAP//+//7//r/+v/6
//z//P/8//v/+//7//v/+P/4//j/+v/8//z//P/8//7//v/+//7//v8AAAEABQAGAAgA
EgAkADkAUgBvAI0AsgDUAPYAGAEwATcBIwHsAJMAIgCo/1X/PP8+/zr/Mv8+/1X/av9+
/5b/rf/D/9P/3P/j/+r/8v/5//3/AAAAAAIABQAGAAYABwAHAAkACQAIAAgACgAMAA0A
DQAMAAwADQANAA4ADgAOAA4AEAAQABAADwAPAA8ADwAOAA4AEAAQABMAFAAWABcAEwAS
ABQAEwARABAAEAASABAAEAAQABAAEgAUABcAGQAWABYAGQAZABkAGQAZABcAFwAaABoA
GQAZABkAGQAZABcAGAAZABkAHQAbABkAGAAYABoAGgAaABkAGAAXABUAFwAXABcAFwAT
ABAAEAAOAAwACwAKAAkACAAEAAIAAQD//////f/8//n/+f/4//f/8f/w/+3/6P/m/+b/
5P/j/+X/5P/g/9z/2v/X/9X/1f/U/9L/z//O/9D/0v/U/9b/1P/V/9b/2P/d/93/4P/k
/+X/5v/l/+X/5//s//D/8P/z//b/+v/9/wEAAgAEAAUABQAHAAcABwAKAAsACwAMAAoA
CwANAA0ADAAKAAkACAAMAA8AEgAUABEAEAANAAwADQAOAA8ADwAOAA4ADQANAA4ADwAQ
ABAAEAARABIAEwASABIAEwATABMAFAAWABcAFQASABIAFAASABYAFwAYABoAGwAbABsA
GAAWAA==
         </WaveFormData>
      </LeadData>
      <LeadData>
         <LeadByteCountTotal>10000</LeadByteCountTotal>
         <LeadTimeOffset>0</LeadTimeOffset>
         <LeadSampleCountTotal>5000</LeadSampleCountTotal>
         <LeadAmplitudeUnitsPerBit>4.88</LeadAmplitudeUnitsPerBit>
         <LeadAmplitudeUnits>��V</LeadAmplitudeUnits>
         <LeadHighLimit>2147483647</LeadHighLimit>
         <LeadLowLimit>268435456</LeadLowLimit>
         <LeadID>V4</LeadID>
         <LeadOffsetFirstSample>0</LeadOffsetFirstSample>
         <FirstSampleBaseline>0</FirstSampleBaseline>
         <LeadSampleSize>2</LeadSampleSize>
         <LeadOff>FALSE</LeadOff>
         <BaselineSway>FALSE</BaselineSway>
         <ExcessiveACNoise>FALSE</ExcessiveACNoise>
         <MuscleNoise>TRUE</MuscleNoise>
         <LeadDataCRC32>1236462470</LeadDataCRC32>
         <WaveFormData>
/////wAAAAABAP////8AAP//////////////////AAD9//z/+//6//r/+v/6//v///8B
AAIABAADAAIAAAD//wEAAgAEAAIAAgACAAIAAgABAP///f/6//z//v///wUABwAGAAcA
DwAdADMATgBsAIsAqADJAPAABwEHAfEAxgCCACcAyv+R/4P/ev9y/3T/eP+G/5r/rf/C
/9T/4//s/+3/7//2//v//P/9//3//v///wAAAQACAAMABgAHAAYABQAHAAcABgAGAAYA
BAAGAAYABgAGAAYABgAGAAcABAAGAAQABgAGAAYABQAFAAcACQAJAAkACQAIAAgACwAM
AAsACAAHAAYACQAKAAoACQAKAAkACQAJAAcABwAJAAcABwAIAAgACAAKAAsACwALAA0A
DQALAAsADAANAA4ADgAMAAwACwAKAAsACwAMAA0ACgAHAAQAAgAEAAYABgAGAAcABgAH
AAYABAAEAAMAAQD+//7/+//6//r/+v/6//n/9P/y//H/7v/u/+3/6//p/+b/5f/l/+T/
5f/k/+P/4//d/9v/1//Y/9z/3f/c/9//3f/c/9n/2f/a/9v/3v/j/+T/5f/l/+n/6v/t
/+3/7f/t//L/9P/1//X/9f/3//n/+//9//7/AAAAAAEAAQABAAMAAgACAAMAAgACAAIA
AQAAAP///////wAAAgADAAQAAgABAAEAAQD//wAAAAACAAMABAAFAAYABAAHAAcABgAG
AAYABgAFAAMAAwADAAQABAAFAAYACAAGAAQABAAEAAcACAAIAAgABwAHAAYABgAHAAcA
BwAHAAUABAAEAAMABQAHAAoADAAJAAgABQABAAAAAAABAAAABQAJAAsACwAHAAcABwAH
AAcABwAGAAUABQAFAAUABgAGAAYABgAGAAcABwAHAAYACAAIAAgACAAEAAIAAAD8//3/
AQACAAMAAQABAAEAAQAEAAUABAAFAAYABAAEAAYABQAEAAMAAgAMAAoABwAKAAYABgAG
AAYABgAFAAUABgAIAAkACgAKAAsADQAOAA4ADwASABUAFQATABIAEQAQABAAEQARABEA
EQANAA0ADQAPABIAEgASABEADQALAAcABQAHAAYABQADAAUABQAEAAQAAQABAAEAAgAE
AAMAAQABAAAAAQABAAEAAQABAAEAAQAEAAQABAAEAAIAAQAAAP///f///////v///wAA
AQABAAAA/////wAAAQACAAMABAAEAAUABQAFAP7//v8CAAMAAQD//wYAEQAbACkAPwBa
AHQAiQCiAMMA5gD1AOsAzwCeAFQA9f+i/4X/g/94/3L/ev+C/4z/ov+3/8r/3P/r//T/
9//5/wAABwAHAAcABgAGAAQABAAEAAQABAAGAAYABAACAAUABgAGAAYABgAEAAYACAAI
AAgACAAHAAgACgAIAAYABAAGAAYABwAHAAgACwANAA0ADQANAAoACgANAA4AEAAOAA4A
DgAPABAAEAAPABAADwAPAA8ADgANAA4ACwALAAwADAAMAA4AEQATABUAFAATABAADwAN
AA0ADQAMAA0ADgAOAA4ADwARABQAFwAUABEADgAMAAoADAAMAAwACAAGAAYABAACAAIA
AQD///z//P/5//j/+//8//3//f/8//r/+f/2//P/8f/u/+v/6P/n/+f/5v/n/+b/5f/l
/+L/4//i/+b/5P/j/+D/4f/j/+L/3//f/+H/4f/j/+f/6f/p/+j/6//q/+3/7f/t/+7/
9P/3//n/+P/3//j/+f/9////AAACAAUABwAIAAkABwAEAAIAAQAEAAYACAAJAAYABQAF
AAUABQAGAAYABgAGAAUABQAFAAQABAADAAQABgAGAAYABgAHAAsADAAMAAoACgAKAAkA
BwAHAAcACAAKAAsADAAOAAwACgAKAAoACwAMAAwADAAJAAkACAAIAAoACwAMAA0ADQAM
AAwACwAKAAkACQAIAAgACAAGAAMAAwAEAAYABgAMAA8AEAAPAAwACwAKAAkACAAHAAUA
AwAEAAUABgAIAAYABgAGAAYABwAHAAcABgAGAAYABgAGAAYABgAGAAQABAAHAAcABwAH
AAcABwAHAAYABQACAAEAAQAAAAEABAAGAAgABgAEAAYABgAGAAYABgAIAAkACwAOAA4A
DgANAA0ACwAKAAgABwAIAAsACwAJAAkACQAJAAoADQANAA0ADQAJAAkACQALAAwADAAM
AAsACgAJAAYABQAHAAYABQADAAMAAwACAAIA////////AAD+//3/+//7//z//f/9//3/
///////////+//7//v/+/wAA///+//3///8BAAEAAAD+//7//v/9//v/+//8//7/+v/6
//r/+v/6//v/+//7//z/AAACAAEA///9/wAABwAPAB0ALQBCAFoAdwCUALMA0gDlAOUA
0QCoAG4AHQDI/53/l/+U/47/iv+O/5L/nP+r/7z/zP/X/+D/5//r/+7/9f/7//3//v8A
AP3//P/7//r//P/+//7//P/8////AAAAAP7//v/8//7/AQACAAMABAAFAAYACAAGAAMA
AAABAAAAAAD/////AQD//////////wEAAgAGAAgACAAGAAYABgAHAAYABAABAAMAAwAE
AAUABwAHAAkABwAEAAQAAwACAAQABQAFAAUABwAHAAUABQAGAAcACAAIAAcABgAEAAIA
AgADAAUABwAHAAUAAwACAAAAAAD+//z//P/6//r/+P/5//r/+v/5//T/9P/x//D/8v/y
//L/8f/t/+r/6P/k/+L/4f/f/93/3f/d/97/3v/b/9j/1f/T/8//z//N/9D/0//T/9H/
0//S/9D/zP/L/8v/y//N/9H/1P/V/9X/2f/b/9//4P/h/9//5P/m/+f/6f/p/+v/7f/v
//H/8v/0//T/9f/1//X/9//2//b/9//1//T/8//x//P/8//0//X/9f/2//b/9v/4//f/
9//3//b/9v/1//b/+f/6//v//P/5//v/+v/4//r//P/+////////////AAD+//3//P/8
//7//P/8//z/AAACAAMABAAEAAUABQAGAAMAAQD///3////+//7//f/7//v//P/8//3/
/v/9//v/+//8//7//v8DAAUABQADAP////////////////7//f/8//v/+v/6//v//P/9
//7//P/7//r/+P/4//j/+P/4//r/+v/6//j/+P/7//v/+//5//n/+f/5//f/9v/3//j/
+f/6//z//f///wIAAAD+//v/+f/7//7/AAADAAYACQAJAAcABAADAAIAAgACAAEAAAD/
//3//f/9////AQACAAMAAwACAAEA/v/9//v/+v/5//f/+v/7//v//P/6//n/+P/4//f/
9f/y//H/8//1//b/9//0//P/8v/x//P/9P/1//b/8//x/+//7f/x//X/9//4//r/+v/6
//n/+P/3//f/+P/1//T/8//y//L/8//z//P/9P/2//r/+//3//H/7v/z////EQApAEIA
XAB5AJgAuQDgAP0ABQHxAMoAkAA9ANr/lf+D/4L/ev96/37/hP+Q/6H/sv/A/8//2P/f
/+X/6v/v//T/9//5//z/+//6//n/+P/6//z//P/6//j/+//8//z//v/+//z//v///wAA
AQACAAEAAAAAAPz//f/8////AAACAAEAAQADAAIAAQAAAP////8AAAQABgAFAAIAAQAA
AAMABAAEAAMAAwADAAQABQAGAAcACgAJAAcACAAIAAgABgAHAAcABwAJAAkABwAHAAcA
BwAHAAYABAAEAAMAAgADAAMABAAFAAYABQAEAAQAAgAEAAQABAAEAAIAAgAAAP7//v/9
//v/9//2//L/8P/z//T/9f/1//H/7v/s/+j/6v/p/+f/5f/g/9//3//e/9//3v/d/93/
1v/V/9L/1P/V/9X/0//V/9j/2P/W/9f/1v/V/9b/2f/c/93/3f/h/+X/6f/q/+v/6v/u
/+//7//x//H/8//1//b/9//3//j//P///wEAAwACAAAA////////AAABAAEA///9//z/
+//9//7//v/+//////8AAAEA//8AAAAAAgACAAIAAgACAAIABQAFAAQABgAGAAYABQAF
AAUABQAGAAYABwAIAAoACwAKAAsADAAMAAwACwAKAAkACQAIAAgACQAJAAkACQALAAoA
CgAJAAkACQAKAAoADAAMAAoABwAFAAYACAAIAAsADQANAAsACwALAAsACwAJAAkACAAH
AAkACQAJAAoADAAMAAwADAAJAAkACQAIAAYABgAGAAYACAAIAAgABgAIAAsACwALAAkA
BwAFAAMABQAHAAcACQAGAAQABAAGAAQABAAGAAYACAAIAAgACAAGAAUABQAGAAoADAAN
AA8ADwAQABAAEQASABUAFQATAA8ADQALAAoADQAPABEAEwAOAA0ADAANABAAEgAUABUA
EwARAA0ACwANAAwACwAJAAcABwAGAAYABQAFAAUABgAIAAcABQAFAAUABQAEAAMABAAF
AAYABwAIAAgACAAIAAgABwAGAAUABQAHAAcABgAEAAQABAADAAMAAwAEAAYABQAGAAcA
CAAHAAcABgAFAAQAAAAAAAcABwADAAYADQAVACUANwBOAGYAfQCWALkA5gAHAQsB+QDQ
AJQARwDi/5n/if+K/3z/eP+C/4z/mv+t/7z/zP/f/+7/+f/9/wIABwAJAAkACAAIAAgA
CAAIAAgACAAKAAoACAAJAA0ADwAQAAwACgAGAAYACAAKAAwADgAOAA4ADwAMAA8ADgAR
ABIADwANAAwADQANAA0ADQANAAoACgANAA4AEQAQABEAEgAUABQAEwARABIAEQARABEA
EwATABUAEwAUABYAFwAYABYAFQATABEAEQARAA8ADwASABMAFAAUABUAFgAWABYAEQAP
AA4ADQAQAA8ADgAOAA8AEgATABQAEAAOAA4ADAAMAAwACwAJAAcACAAGAAYABAAEAAQA
AwACAAAA///8//n/9//0//H/8f/x//L/8v/v/+z/6f/n/+T/5f/k/+j/5//n/+X/5//n
/+b/4//j/+T/5f/o/+3/7v/v/+//8//0//f/9//3//b/+v/7//v/AAABAAQABwAIAAkA
CQAKAAoACwALAAsACQAIAAgACQAJAAoACwALAA4ADwARABMAEQAQAA4ADAAKAAkACQAJ
AAoADAANABAADgAOAA4ADgAOABEAEQAQAA8ADgANAAsACQAJAAkACgAMAA8AEgAWABQA
EgASABIAEwAUABQAFAAQAA8ADQAMABAAEwAWABkAFgAUABMAEQAPAA8AEAAQABEAEgAR
AA8ADQAOABAAEAARABMAEwARABEAEQARABEAEgATABMAEwASABEAEAAQAA4ADgAOAA4A
CwALAAsACgALAAwADQAOABAAEAAQAA4ADgARABEAEQAPAA8ADwAPABEAEQAPAA8ADAAK
AAoADAAOAA4ADgAOAA4ADAAOAA4ADgAOAA4ADQANAA4AEAAUABYAFwAZABgAGAAXABcA
GgAdAB0AGwAcABsAGgAaABgAFQASAA8AEgAVABgAHQAcABoAGAAVABYAFQASABEAEgAS
ABIAEQARABEAEAAQAA0ACwAJAAgACwALAAoACwAMAA0ADQANAAsACwALAAsACgAKAAoA
CgAKAAkACAAHAAoADQAOAA4ACwAKAAkABwAJAAkACgAMAAwADAAMAAwADgAPAA8ADwAK
AAoACgAHAAkACQAKABMAIQA1AEcAXgB2AIsApADBAOIA9QDzANcAqABkAAsAtP+R/4//
iP+A/4T/iP+S/6j/u//M/+D/9f8EAAsACQAIAAsADQANAAwADAAOAA4ADgAOAA0ADgAN
AAoADAAPABAAEAASABIAEAASABEAEAAPAA4AEAASABUAFAAUABIAFAAUABMAEQAQABEA
EgATABQAFQASABIAFQAWABcAFgAXABgAGgAaABkAFwAVABMAEgARABIAEwAWABUAFgAY
ABkAGgAZABkAGAAXABUAFQATABMAFgAXABgAGAAXABYAFAASABQAFQAXABkAFwAVABMA
EgARABIAEQAQAAwACgAKAAgACwAMAAwACwAIAAgABQAEAAIAAAD+//v/+//6//r/+P/6
//n/9//1//D/7//v/+7/7P/q/+j/5//j/+P/4f/k/+P/4//h/+P/5f/k/+H/4f/f/9//
4f/l/+v/7f/u//P/9P/3//f/9//0//j/+f/5//z//f8AAAMABgAJAAsADgAMAA0ADQAN
AAkABgAEAAMABAAGAAgACQAKAAkACQAJAAgACAAHAAYACAAHAAcABwAGAAYABQAGAAgA
CgAMAA4ADQAPAA4ADAAMAAwADAALAAkACQAJAAoACAAJAAoADAAPAA4ADwAQAA4ADgAN
AAwADAANAA0ADgAOAA0ADAALAA0ADAAMAAsACgAJAAkACAAJAAoACQAHAAoADAAPABAA
DgANAAoABQAGAAcACAAJAAoACwALAAsACgAJAAgACAAGAAYABgAGAAcABwAHAAYABwAI
AAkACgAIAAgACAAGAAYACQAJAAkABwAHAAcABwAHAAcABQAFAAYABAAEAAYACgAKAAoA
CgAMAAgAAwACAAQABAAEAAQABAAHAAcACAAKAAkACgAKAAsADgAQABEAEwASABUAFQAT
ABEADwANAAwADQANAA0ADQAMAA0ADgARAA8ADgANAAsACgAJAAYABQAGAAYABgAFAAIA
AQD///7//v///wAAAgAAAP///f/9////AQACAAMAAgABAAAA//8AAAAAAAAAAAIAAQAA
AP///P/9//z/+v/9//7///////z/+//7//z//P/8//z//P/8//3//f/9/wAAAAAAAAMA
AQD9/wIADwAZACMANQBOAGYAfwCeAMUA4ADpANkAtwCGAEIA6f+s/6H/nf+U/5D/kv+U
/5b/nP+p/8D/0v/b/+L/6//z//j/+//9//3//P/8//7//v/+//7//v8AAAAA/v/+/wEA
AgACAAAAAAD+/wAA///+//3//P/9//7/AAD+//z/+v/8//z//P/7//v//f8AAAEAAgAD
AAIAAgAFAAYABQACAAEAAAACAAIAAQD//wIAAwAFAAcABQADAAMA/////wAAAAAAAAIA
AwADAAMAAwADAAEAAQAAAAEAAgACAAIAAgABAAAA/f/9//7///8BAP///f/8//v//P/7
//r/+//6//v/+v/4//b/8//v/+3/7v/s/+z/6v/q/+r/6f/j/+D/3v/a/9v/2//a/9n/
1P/T/9P/0v/S/9D/zv/N/8v/zf/N/9L/0f/P/8v/y//L/8r/x//H/8f/x//J/83/0P/R
/9H/1f/U/9f/1//X/9n/3v/g/+H/4f/h/+P/5f/p/+v/7P/u//D/8f/x//H/7//u/+7/
7//v//D/8f/x/+//7f/s/+v/6//s/+z/7P/v/+//8P/x//P/9P/0//b/+P/4//j/+P/2
//n/+f/4//f/9v/1//P/9f/1//X/9v/4//n/+v/8//z/+v/6//r/+f/6//r/+v/7//v/
+v/6//v/+//7//v//f/8//z/+//5//n/+v/6//r/+v/4//X/9v/4//v//P/8//v/+P/z
//X/9//5//v/+P/3//X/8//1//X/9f/2//j/+P/4//j/9v/1//T/8v/z//T/9f/2//b/
9v/2//T/9P/3//f/9//3//f/9//3//f/8f/x//T/8v/y//L/8v/0//X/9//6//r/+v/5
//n/+v/8//3//////wEAAAD9//r/+f/4//j//P/9//7////7//v/+//9/wAAAAAAAP//
/P/7//j/9//1//T/8//x/+//7//u/+7/7//v/+//8P/y//H/7//v//D/8f/x//H/8P/v
/+7/7f/x//L/8//0//L/8f/w/+//7//x//H/8P/w//D/8P/v/+//7//w//L/8v/y//L/
8v/w//H/8f/x//L/7v/s/+v/6f/l/+T/5//5/xEALQBGAGIAfQCcAMcA8AD/APUA3QCs
AGQABwCw/4n/f/90/2z/cP96/4T/kv+j/7L/vv/J/9b/4f/r//L/8//z//P/8v/y//D/
7v/s/+r/7v/y//T/9P/0//f/+P/4//j/+P/2//j/9v/2//b/9v/5//r//P/6//f/9P/1
//T/9v/3//n//f////////////3//P/+//7//f/6//n/+P/9//7//v/9//7//f/9//3/
+//7//3/+//7//z//P/8//r/+//7//v//f/9//v/+//+////AAAAAAIAAgABAAAA/f/9
//7///8AAP///v/+//7/AAAAAAAA/P/4//b/8v/0//T/8//x//D/8P/t/+z/6v/q/+r/
6f/o/+b/5f/i/+D/3//d/9v/2P/X/9f/1v/U/9L/0P/P/87/z//O/9L/0//T/9H/0//S
/9D/zP/L/8n/yf/L/8//0//V/9b/2//a/93/3f/d/93/4v/k/+X/6P/p/+z/7//y//X/
9//6//j/+f/5//n/9//0//L/8f/y//T/9v/3//n/+f/6//v/+v/6//n/+P/3//X/9P/z
//b/+P/5//z/+v/6//r/+v/5//v/+v/4//n/+v/7//v//f/9//3//v8AAAEAAgAEAAIA
AAAAAAAAAQACAAIAAgABAAEAAAAAAAMAAwADAAMAAQAAAAAA//8BAAEAAgACAAIAAgAA
AP3/+//8//7//v8DAAUABQADAP////////////////7//f////////8AAAAAAAAAAAAA
/f/9//3//P/9//7///8AAAIAAgACAAAA/v8BAAEAAQADAAMAAwADAAEAAQD//////f/6
//n/+v/8//z//P/8//r/+v/8//3//v///wAAAwADAAQABgAEAAQAAwADAAQABgAHAAkA
CAALAAsACQAKAAkACAAIAAcABwAHAAcAAwADAAMABQAHAAgACQAJAAoACQAGAAUABAAC
AAAA/f/7//v/+v/6//z//f/+/wAA///9//r/+f/3//f/9v/1//n/+//9////AAAAAAAA
AAD9//v/+f/3//f/+f/5//j/+P/4//j/9//6//v//f8AAAAAAAAAAAAA//////7//f8A
AAIAAAABAAUAAQD6/wEADwAbACsARgBmAIUAnAC3ANoA8wD5AOMAugCCADMAzP+H/3n/
fP92/3T/ev+C/5j/sf/A/8r/1//g/+n/8f/2//f//P/9//3//v///wAAAQACAP//AAD/
//z/+v/9//7//v8AAAIAAgAGAAMAAgABAAAAAwAEAAYABAAEAAIABAAEAAQAAwADAAUA
AwADAAMAAwABAAAAAgACAAUABAAFAAYADAAOAA8ADwANAAsACgAJAAcABwAJAAcABQAG
AAYABgAJAAsADAANAAsACwAJAAkACgALAAwADAALAAoACAAGAAcABwAIAAkACgAJAAgA
CAAHAAgABwAGAAYABAAEAAIAAgACAAEA///+//7/+//6//j/+P/4//f/9P/y//H/7v/w
/+//7f/r/+j/5//n/+b/6P/m/+T/4//d/93/2//e/93/3f/b/93/3v/e/9z/3f/d/93/
3//j/+L/4f/f/+H/5f/p/+r/6//r//D/8v/z//X/9f/3//n//P///wEABAACAAMAAwAD
AAEAAAAAAAEAAQACAAMAAwACAAEAAQABAP//AAAAAAAAAAD///////8BAAQABgAKAAgA
BgAEAAIAAgAFAAUABAAGAAYABgAFAAUABQAFAAYACAAJAAoADAAJAAYABQAEAAcACAAI
AAgACgALAAsADAAMAAsACgAJAAwADAANAA0ACwALAAwADAALAAoABwADAAUABgAIAAgA
CgALAAoABwAGAAcACAAJAAkACQAIAAcACQAJAAkACgAJAAgABwAGAAMAAwADAAIABAAE
AAQABAAGAAgACgAKAAcACQAIAAcABQAFAAUABQAFAAUAAwADAAQAAgACAAQACAAIAAgA
CAAHAAQABgAGAAYACgAOAAoACAAGAAQABwAJAAwAEAAPABAAEAARAA4ADgANAA0ADAAP
AA8ADQAPAA8ADwAQABAADwAOAA0ACwALAAsADQAQABAAEAAPAA8ADwANAA0ADAAKAAgA
BQAFAAUABAAEAAUABQAFAAYACAAHAAUABQAEAAUABQAFAAQAAwACAAEAAwAEAAUABgAE
AAMAAgABAAAAAQAAAP7/AgAEAAYABwAEAAMAAwAEAAEAAAD///7/AQADAAQABQACAAIA
BgAHAAUABQAIAA8AGQAnADkAUgBoAH0AlgC1ANYA8QDxANsArgBwAB0AxP+T/4v/gv90
/3b/gP+M/6D/t//M/97/5f/q//P//f8AAP//BAAFAAUABgAEAAQABAAEAAcACgALAAoA
BwAJAAkACAAHAAYAAwAEAAUABgAHAAgACwAMAA4ADAAOAAwADgAOAAwACwALAA0ADQAN
AA0ADQAMAAwADwAQABIAEAAQABAAEQASABIAEQAQAA8ADwAPAA4ADQAOAAsADQAQABIA
FAARABEAEAAPABAAEQAQABEAEQARABEAEAASABIAEQAQAA4ADQANAA0ADwANAAsACgAM
ABAAEgAUAA8ADAALAAgABwAGAAQAAQD+//7/+//6//r/+v/6//n/9//2//b/9P/1//X/
9P/z/+7/7f/t/+z/6//o/+X/4//h/+H/3//i/+L/4f/e/9//4f/g/93/3f/f/9//4f/l
/+b/5//n/+v/6//t/+z/6//s//L/9f/3//r/+//+/wEAAgADAAMABAADAAMAAgABAAUA
BgAIAAsACgAKAAoACQAIAAcABwAHAAUABgAGAAYACAAHAAcABwAHAAgACAAKAAkACAAH
AAYABwALAAwADAAMAAwADAALAAkACQAJAAoADAANAA4AEAASABAAEAAQAA8AEAAQABAA
DwAPAA4ADgANAA0ADQANAAsACgAKAAkACQAJAAoACgANAA4ADQALAAkACgAMAAwADwAR
ABEADwALAAsACwALAAsACwAKAAkACwALAAsADAAOAA4ADgAOAAsACwALAAoADAAMAAwA
DAAKAAoACgAIAAYACQAJAAkACwALAAsACwALAAsACQAJAAYABAAEAAYACQAKAAsADAAL
AAgACgAKAAgACAAIAAoAEAAKAAYACgAJAAgABwAGAAUABQAGAAgACwAOABAAEwATABQA
FAAVABQAFwAXABUAEwARAA8ADgAQABEAEgATAA8ADwAPABEAFAAUABQAEwAQAA8ADAAL
AAkACAAHAAUACAAJAAkACgALAAsACwAMAAkABwAEAAMAAgADAAMAAwACAAEAAAD//wMA
BAAFAAYACAAHAAYABQADAAUABQAEAAMAAgABAP///f/9//7/AAABAAIAAwAEAAIAAwAD
AAMACAAKAAYABQAHAAcABAAJABMAHwAzAEoAZAB9AJoAvQDiAPMA7QDTAKQAagAfAND/
r/+t/6b/nP+W/5b/mv+i/7H/wv/Q/9v/5P/r//H/+v8BAAMAAwACAAIAAwAEAAUABgAF
AAYABQACAAIABQAGAAYABwAIAAcACgALAAwADQAOAAwADAANAAoACwAKAA0ADgALAAkA
CAAJAAcABwAHAAcABwAIAAwADgANAAoACQAIAAsADAAMAAsADAALAAsACwALAAsADQAL
AA0ADgAOAA4ADAANAA0ADQANAA0ACwALAAwADQAOAA4ADgAOAA0ADAAKAAkACQAJAAcA
BQADAAIABQAIAAkACgAHAAQAAwAAAAIAAgABAP///v/+//v/+v/3//T/8f/t/+3/7v/w
//D/8P/v/+3/6//m/+X/5f/k/+T/4v/g/9//2f/Z/9f/2v/Y/9f/1P/V/9b/1v/U/9X/
1//X/9n/3f/e/93/2//d/+D/4//j/+P/5v/u//P/9//1//P/8//z//X/9//4//r//P/9
//3//f////7//v////3//v//////AAD///////8BAAIAAgACAAIAAQABAAEAAQACAAIA
BAAEAAQABAAEAAQABwAHAAYACQAKAAsACwALAAsACwAMAAsACwALAAwADAAKAAoACgAJ
AAoACgAKAAwADQANAA4AEQARABEAEQAPAAwACgAHAAgACQALAAwACgAKAAgABQAGAAgA
CwAMAA0ADwAPAA0ACQAHAAUAAwAGAAkACwANAAsACwALAAwACgAKAAoACgALAAsACwAK
AAkACAAHAAYABgAGAAYABAAEAAcABwAHAAgACQAKAAsACAAHAAQAAwADAAIAAwAGAAgA
CAAEAAIABAAHAAgACQAKAAsACwAMAA4ADQAOAA4ADwAPABAAEAARABAAEwATABEAEQAR
ABEAEgATABMAEwATABEAEQARABMAEgAQAA4ACwAMAA0ADAANAA0ADAALAAkACQAJAAgA
CAAFAAUABQAGAAYABQADAAMABgAHAAcABwAJAAkACQAJAAgACAAIAAgABgAFAAQAAwAF
AAcABwAGAAYABgAGAAUAAwADAAQABgAGAAYABgAGAAgACQAJAAkABgAGAAYABwADAAMA
CAARAB8AMQBHAGIAgAChAMIA6QAGAREBDQHtALYAZgAFALj/of+f/5b/jP+O/5r/pv+u
/7n/zP/e/+v/8P/1//v/AAADAAYABwAHAAgACgAMAA4AEAAPABAADwAMAA4AEQASABIA
EgASABAAEgASABIAEgASABUAFgAYABYAFAASABQAFAAUABMAEwAVABgAGQAaABsAFwAW
ABgAGAAWABQAFAAUABYAFgAVABMAFQAXABoAHQAbABsAHQAbABsAHAAcABwAHAAdAB0A
HQAdAB0AGwAbABoAGwAcABwAHQAeAB4AHgAdAB0AHgAfAB0AGwAZABgAGAAaABoAGgAY
ABYAFgAUABIAEgARAA8ADgAOAAsACgAKAAoACgAJAAkACAAIAAYAAwABAP7/+//6//n/
+f/4//r/+P/2//X/8f/x/+//8v/w/+3/6P/n/+r/7P/s/+//7//v//H/9f/4//n/+f/9
//v//f/8//v//f8CAAQABQAKAAsADgARABMAFQAWABgAGAAZABkAGQAaABoAGwAdABwA
HAAcABsAGgAZABkAGQAbAB4AIAAiACEAHwAeAB0AHQAeAB4AIAAfAB4AHQAcABwAHwAf
AB4AIAAiACQAJQAjACMAIwAkACYAJwAoACoAKQAmACUAJAAmACgAKQAqACwALQAtAC4A
KwApAA==
         </WaveFormData>
      </LeadData>
      <LeadData>
         <LeadByteCountTotal>10000</LeadByteCountTotal>
         <LeadTimeOffset>0</LeadTimeOffset>
         <LeadSampleCountTotal>5000</LeadSampleCountTotal>
         <LeadAmplitudeUnitsPerBit>4.88</LeadAmplitudeUnitsPerBit>
         <LeadAmplitudeUnits>��V</LeadAmplitudeUnits>
         <LeadHighLimit>2147483647</LeadHighLimit>
         <LeadLowLimit>268435456</LeadLowLimit>
         <LeadID>V5</LeadID>
         <LeadOffsetFirstSample>0</LeadOffsetFirstSample>
         <FirstSampleBaseline>0</FirstSampleBaseline>
         <LeadSampleSize>2</LeadSampleSize>
         <LeadOff>FALSE</LeadOff>
         <BaselineSway>FALSE</BaselineSway>
         <ExcessiveACNoise>FALSE</ExcessiveACNoise>
         <MuscleNoise>TRUE</MuscleNoise>
         <LeadDataCRC32>3740857748</LeadDataCRC32>
         <WaveFormData>
+//7//v/+//8//r/+v/7//v/+v/5//f/+f/5//n/+//6//j/9f/z//X/8//z//P/+P/6
//v//f/7//v/+//6//r/+v/7//z/+v/6//n/+f/3//b/9P/z//X/9P/2//j/9f/x//D/
8////xMAKwBIAGQAgQChAMcA3wDlAN0AxgCcAFoADADU/73/r/+i/57/nP+h/63/vP/J
/9b/4v/o/+r/6//v//X/9v/2//b/9v/5//n/+P/4//r//P/9//z/+//9//3//P/6//r/
+f/5//r/+//8//z/+f/7//r/+f/6//r/+//8//v/+//7//z//P/8//3//f/8//z//f/9
//v/+v/6//v//v/+//7//v/8//z//P/8//v/+//7//z/+v/7//v/+v/8//z//v/+//3/
/f/7//v//P/+/wAAAQABAAAA/f/8//3//v///wAA/v/7//n/9//5//r/+v/6//v//P/7
//z/+//7//r/+P/2//T/8v/y//T/9v/0//P/8P/v/+3/6v/p/+n/6P/m/+X/5P/k/+T/
5f/m/+T/5P/g/93/2//Z/9v/3f/e/+D/3v/e/97/3v/g/+D/4P/h/+X/5//o/+n/6P/p
/+n/6v/r/+3/7f/v/+7/7//w//P/8v/0//X/9f/3//n/+f/3//f/+P/5//r/+f/5//n/
+f/3//b/9f/0//X/9v/3//n/+f/4//j/9v/3//j/9//3//j/+P/5//r//P/9//3//f/7
//v/+//6//j/+v/6//r/+f/6//z//f/7//n/+f/5//r//P/9//7//v/+//3//f/9//3/
/f/9//r/+v/6//j/+v/9/wAAAgAAAP///f/5//b/9//3//b//P8AAAIAAQD///7//f/9
/////f/9//3/+v/6//v/+//7//z//P/8//z//f/+//7//v/+////AAD8//r/+P/0//b/
+P/4//j/+P/4//j/+P/7//z//P/9//3//P/8//3//f/7//n/9/8DAP///f8BAPz//P/8
//z//P/9//z/+//8//3//f/+//7/AQABAAIAAgAFAAgACAAGAAUABAACAAIABAAEAAUA
BQABAAEAAgADAAUABgAGAAUAAwABAP///f/8//z/+//5//v/+v/6//r/+f/3//b/9f/3
//b/9P/0//X/9v/2//b/9f/1//X/9f/3//j/+P/3//f/9//1//X/8//0//T/8//0//X/
9v/3//X/9P/z//P/9//4//n/+f/5//r/+v/5//P/8f/y//L/7v/r/+3/9P/7/wcAGwAz
AE4AYgB5AJsAvQDNAM8AwQCiAHIAKADe/7z/s/+j/5r/mv+Y/53/r/++/8v/2P/m/+7/
7v/v//X/+//7//r/+f/4//f/9//2//b/9f/2//b/9P/y//X/9v/2//b/9v/1//X/9v/3
//j/+P/2//n/+f/5//j/9v/1//T/9v/3//j/+v/8//z//f/9//r/+v/7//v//f/8//z/
/f/+//7//v/+//z//P/8//z/+f/5//n/+v/6//v/+//6//3//v8BAAIA//////3//f/6
//r/+v/5//z//P/6//r//P/+/wAAAgABAP///v/9//z//P/7//r/+P/4//b/9v/1//X/
9P/y//D/7v/s/+z/7//y//H/8f/v/+//7v/s/+j/5//l/+L/3//e/97/3v/h/+L/4P/g
/+D/3//f/9//3f/d/9z/3P/e/97/3v/e/97/3v/e/9//4f/j/+T/5f/k/+X/5f/m/+j/
6//s/+//7v/t/+z/7f/w//L/8//z//X/+f/7//v/+P/2//T/8v/2//f/+P/5//j/+P/4
//j/+P/4//j/+f/3//b/9v/0//P/9P/z//P/9v/2//f/+P/8//3//f/9//z/+//6//j/
9v/4//j/+P/5//r//P/9//v/+f/5//n/+//8//z//P/6//r/+f/5//r/+//8//3//v/+
//7//P/6//v//P/8//v/+//6//f/9f/3//j/+P/9/wAAAQD///z//P/8//3//P/5//j/
9//3//j/+v/7//n/+v/6//r/+//7//v/+v/4//j/+f/6//r/+v/6//j/+f/8//3//v/8
//z//P/8//r/+v/5//n/+f/4//j/+f/7//3/+//5//z//v/+//7//v8CAAIAAgAEAAQA
AwADAAIAAAD//////v///wIAAgAAAAEAAAD+//7/AQACAAQABQABAAEAAgADAAMABAAE
AAMAAgABAAAA//8AAAAA///9/////v/+//7//f/7//r/+f/5//j/9v/2//f/+P/4//j/
+f/5//n/+f/5//r/+v/5//v/+//5//n/+//8//z/+//5//n/+f/5//j/+P/4//n/+f/4
//f/9f/3//j/+P/3//n//f/+//r/9v/x//H/9P/7/wUAFQApAEAAWgB3AJcAtQDLANMA
ywC0AI4ATgAEANr/z//F/7z/tv+y/6//tf/A/8v/2P/i/+r/7v/x//P/+f/8//7/AAAC
AAAA///9//z//f/+//7//P/8////AAAAAAAAAAD/////AgADAAQABAAEAAcABwAHAAQA
AgABAAAA////////AAAAAAAAAQABAAMABAAGAAcABwAGAAYABwAFAAQAAwACAAMABAAF
AAYABwAHAAcACAAFAAUABAACAAQABAAGAAYABgAHAAYABwAHAAgACQAJAAcABgADAAIA
BQAGAAcACAAIAAcABwAHAAUABAACAAAAAAAAAP7//v8AAAEAAQAAAAAA/v/8//z/+v/8
//r/+f/2//X/8//w//D/8f/x//D/7v/u/+//8P/t/+z/6P/m/+b/5f/l/+X/6P/p/+n/
6v/n/+b/5f/k/+T/5P/k/+X/6f/r/+z/7f/x//P/9P/2//b/9//2//f/+P/5//r//f/+
/wAAAQABAP//AQABAP////8AAAEAAgAAAP///v/9////AAABAAIAAgACAAIAAwAFAAQA
BAACAAEAAgABAAEABQAGAAgACgAKAAkABwAFAAgACQAKAAoACAAKAAoACgAJAAgACAAH
AAkABwAHAAcACQAMAA4AEAATABQAFAAVABEADwANAAsADAAMAAwACgAJAAkACQAIAAoA
CwALAAkACwANAA4ADgASABQAFAARAA4ADgAOAA8ADwANAA0ADQAKAAoACwALAAwADgAP
ABAADgANAAwACgAIAAgACQAKAAwADAAMAAoADAAOAA4ADgANAAwACwAKAAgACAAJAAoA
CwAMABAAEAAQABIADwANAAwACgANAA8AEgAUABYAGgAbABoAGAAWABMAEgASABIAEwAT
AA8ADwAQABEAEgAUABUAFQAUABMAEgARABAAEAAPAA0ADgAOAA8AEAAPAA0ADAALAAoA
CAAFAAQABgAIAAkACgAIAAcABgAFAAkACgAKAAkACAAHAAQAAwAFAAgACgALAA0ADQAN
AA0ACgAKAAoACwALAAoACQAHAAcACAAIAAcABwAJAAwADAAGAP3/9//4/wEADwAjADsA
UgBuAI0ArQDRAPEA+wD1AOAAvACAAC4A6v/V/83/wv+8/7j/t/+//8z/1//i/+z/9v/6
////AQAFAAgACgAMAA4ADgANAAsACgALAAwADAAKAAgACwAMAAwADgAOAA0ADQAPAA8A
DwAOAAsADQAMAAsADAAMAA0ADgAPAA8ADwAQAA8ADgAOAA0ADQAOABAAEQAQAA4ADQAN
AA4ADgAOAA4AEAAQABAAEAARABEAEQASABAAEQARABAAEAAQABIAEgATABMAEQARAA4A
DgAOAA0ADAAMAAoACgAMAAwADAAMAA4ADQANAA0ACwAMAAwADAAMAAwACgAKAAcABwAG
AAQAAgAAAP7//v///wIAAQABAP7//f/7//j/+P/5//n/+P/0//L/8f/w//H/8v/w//D/
7v/r/+n/5//p/+n/6P/o/+v/7P/t/+7/6//q/+n/6f/t/+//8P/x//X/9//4//r/+v/7
//r/+//6//v//P////3//v/+//3/AQAFAAcABwAFAAQAAwACAAEAAQABAAEA/v/+//7/
/v/+//7//v///wAAAAABAAAAAAACAAIAAwABAAAAAAAAAAQABQAFAAUABQAFAAUABAAC
AAQABAAEAAQABAAFAAUACAAHAAgACQAHAAgACAAIAAgACAAHAAcABwAHAAcABwAGAAYA
BgAEAAYABwAIAAgACQAJAAgABQAEAAUABQAEAAgACgAKAAcABgAGAAYABwAFAAMAAwAD
AAIAAgADAAMABAAGAAcACAAFAAUABQAEAAMAAgACAAIABAAEAAQAAgADAAYABwAIAAYA
BAACAAAAAwAEAAQABQABAAAAAAABAP//AQADAAIAAgACAAIAAgADAAIAAQACAAYABwAJ
AAoACQAJAAoACgALAA4ADgAMAAgABgADAAIABgAIAAsADQAIAAcABwAHAAkADAAOAA8A
DQALAAkABwAIAAgABwAFAAQAAgABAAAAAAD///////8BAAAA/v/+//7//v/9//z//P/9
//7//////wAAAAD//wEAAQD//////f/+//7//f/9//3//f/9//z//P/8//3/AAAAAAAA
///9//7//v/9//v/9//4//z/+P/z//X/9v/7/wkAGQAtAEQAWgBxAJMAvwDfAOkA4wDK
AKYAcAAiANz/x/+//6z/ov+k/6X/r/++/8n/0P/g/+7/9v/5//3////+//7//v/+////
///+//7///8AAAAA/v///wMABQAGAAIAAAD9//v//f///wEAAgABAAMAAgABAAQABAAF
AAYAAgABAAAAAAAAAAAAAQABAP7//v//////AgACAAMABQAEAAQABAAEAAMAAgABAAAA
AAABAAIABAAHAAkACgAKAAgABgAGAAQAAQABAP////8CAAQABgAHAAoACgAIAAgABAAC
AAAA/v//////AAABAAIABAAFAAYAAgACAAAAAAABAAEAAAD+/wAA/v/8//z//P/+//z/
+//5//n/+P/2//T/8//x/+7/7v/u/+//8P/u/+z/5//k/+X/5f/m/+f/5//n/+b/5v/k
/+T/5P/k/+f/6P/p/+v/6//t/+7/7//y//P/8//0//L/8//y//P/9//5//v////9//7/
/v/9//3///////3/+v/6//r/+v/9//3//f/9/wAAAgAEAAYAAwACAAEAAQAAAP7//f/6
//3/AAABAAMAAQAAAAAAAAACAAMAAwADAAIAAQAAAP7/+v/8//z//P8AAAIABQAHAAcA
BQAFAAUAAwAEAAQABAABAAAA/v/9/wAAAwAGAAkABgAGAAYABAADAAMAAwACAAIAAwAD
AAEAAQADAAQABAAEAAYABgADAAQABAAEAAUABgAFAAYABwAEAAQABQAFAAQABAADAAIA
AQABAAEAAAACAAIAAwAEAAQABAAEAAIABAAGAAYABgAEAAQABAAEAAYABgAFAAUAAgAA
AP////8DAAMAAwADAAMAAQACAAIAAgACAAIAAgACAAIABAAIAAkACwAMAAwACwALAAoA
DQAQABAADgAPAA4ADAAMAAsACAAGAAMABAAHAAsADwAMAAwACwAJAAoACQAIAAcACAAI
AAcABQAHAAYABgAGAAQAAQD///3//v/+//3//v8AAAIAAwAEAAEAAQABAAEAAAAAAP//
/f///////f/9//7/AAABAAEA/v/9//z/+//7//z//f///wAAAAAAAP//AAACAAMAAwD9
/////P/4//b/8//x//T/AQARACMAOQBQAGQAewCXALkAzwDTAMUAqgB+ADgA7P/G/73/
sf+m/6T/oP+j/7P/wv/N/97/8P/+/wIA///9//3//P/8//z//P///////v/+//7//v/9
//r//P///wAAAAABAAIAAgADAAAA///+//z///8DAAQABQADAAIAAgACAP///////wAA
AgACAAMAAwACAAIAAwADAAQABAAFAAcABgAGAAYABgAEAAIAAAD+/wAAAQACAAQABgAH
AAcABgAFAAQABQAEAAMAAwABAAEAAgAEAAYABwAFAAQAAQAAAAMABAAFAAYABAADAAMA
AwACAAIAAQAAAPz//P/6//r/+//9//7//v/8//r/+P/4//X/9v/z//H/8v/z//P/8v/z
//P/8v/w/+v/6v/q/+r/6f/o/+T/4v/g/9//3//f/+H/4f/g/+D/4v/i/+L/4v/h/+D/
3//f/+P/5//q/+3/7v/v/+//8P/v/+//7f/t//H/8//1//n//P/+///////9///////9
//n/+P/3//b/+P/5//r/+//8//z//P/8//v/+v/5//n/+f/4//j/9v/3//j/9//3//v/
/P/+/wAA//////7//f/9//3//f/8//j/+v/6//r/+f/6//z//f//////AQADAAAAAAD/
//7///8AAAAAAQAAAP///v/9//3//v////7//f/9//3//P/8//3//f/7//7/AQADAAQA
AwACAP//+f/7//z//f///wEA/////////P/8//3//f/8//z/+//6//v/+//7//r/+//8
//7/AAD+//7//v/8//z//v/+//7//v/+//7//v/+//7//f/9//v/+v/6//v//v///wAA
AQADAP//+//5//r//P/8//z//P8AAAAAAAACAAMAAwAEAAQABwAHAAgACAAHAAoACgAI
AAcABgAEAAQABgAGAAcABwAGAAcACQALAAgACAAHAAUABAADAAIAAQADAAQABAADAAIA
AAD///7/AAD///////////7//P/8////AAAAAAAA/v/9//z/+//7//z//P/7//z//f/8
//3//P/8//v/+f/6//v//P/9//v/+v/5//n/+v/6//r/+f/7//z//P/7//////8AAP7/
+v/z//X//P8FAA8AHwA1AEwAZACFAKsAyQDVANEAvwCiAG4AJADq/9j/z//D/7r/uP+0
/7X/t/++/8//4P/m/+r/8v/5//3/AQAAAAAAAAAAAP/////+//7/AQACAAIAAAAAAAMA
BAAEAAIAAgABAAEAAAD///7//P/8/////////////v/+//7/////////AAABAAIABAAF
AAQABAAFAAUABAACAAEAAQACAAIAAgACAAUABgAHAAgABQADAAEAAAAAAAEAAQAAAAEA
AgAFAAYAAwADAAEAAQADAAQABQAFAAYABgAEAAQAAgACAAIAAgAEAAMAAwADAAIAAgAB
AAAAAAACAAIABAABAP///P/4//n/+P/3//j/9v/4//b/9f/w/+//7f/q/+r/6//r/+r/
6f/o/+j/6P/m/+b/4//i/+X/5f/m/+f/5v/l/+P/4v/g/+D/4P/g/+L/4v/i/+P/5f/n
/+j/6f/q/+v/6//s/+3/7//v//H/8v/z//T/9//4//r/+//7//3///////3//P/8//z/
/P/7//v/+//7//j/+P/4//j/+P/4//j/+f/6//r/+//6//7/AAAAAAEAAwACAAIAAgAE
AAUABQAFAAQAAwACAAAAAAACAAIAAgADAAQABgAHAAkABwAHAAcABwAIAAgACAAIAAgA
BwAHAAkACQAJAAkACQAKAAsACgAJAAkACQAIAAcABwAGAAMABgAJAAsADAAKAAoACAAD
AAYACAAKAA0ACgAHAAYABQAGAAYABwAHAAcACAAIAAgABgAFAAQAAgADAAQABgAIAAYA
BgAGAAQABAAGAAYABgAGAAYABgAGAAYAAgABAAQAAgACAAIAAgAFAAYABwAKAAsACwAM
AAwADQANAA4ADgANABAAEAAOAA0ADAAKAAoADQAOABAAEQANAA0ADgAPABEAEgASABEA
DwANAAsACQAGAAYABQADAAMAAgACAAIAAAD///////8BAAAA/v/+/wEAAgACAAIAAQAB
AAEAAQAFAAYABgAFAAMAAwABAAEAAQACAAIAAQABAAEAAQABAAIAAgACAAMAAgACAAIA
AQABAAIAAgABAAUAAQD8//r/9P/t/+n/6v/3/w8AJQA/AFgAcACNALkA4QDxAPEA5wDM
AJwAVAAIANr/y/+7/67/rv+u/7P/vf/I/9P/2v/i/+7/+v8BAAcABwAFAAQAAwACAAEA
///8//r//f8AAAIAAgACAAUABgAGAAYABgAFAAUAAwADAAMAAgADAAcACAAJAAcABAAC
AAAAAwAFAAcACgAKAAoACwALAAkACAAIAAcABgAEAAMAAwAHAAgACQAKAAgACAAIAAgA
BwAHAAcACAAGAAcABwAGAAQABAAGAAYABwAHAAUABQAHAAgACQAJAAwADAAKAAoACgAK
AAoACgAKAAkACQAJAAkACgAKAAoABQAEAAEAAAABAAEAAAD+//7//P/6//r/+v/8//r/
+f/3//f/9v/0//P/8//y//D/7f/s/+z/7P/r/+r/5v/k/+f/5//o/+n/6//r/+r/6v/n
/+b/5f/k/+T/5P/k/+X/6P/r/+3/7//v/+//7v/u/+//8f/x//P/9f/3//n//f8AAAIA
AwADAAEAAwADAAEA/v/8//r/+P/7//v/+//7//z//v8AAAIA///+//3//f/7//r/+v/4
//z//v/+///////+//7//v///////v/9//////////7//f8AAAEAAgABAAIABAAFAAMA
AQABAAEAAQACAAIAAgAEAAQAAwADAAMAAwADAAMAAgACAAIAAAACAAMABAAEAAEAAQAA
AP3//f///wAAAAAEAAYABgADAAAAAAAAAAEAAQD////////+//7/////////AAAAAAAA
/f/9//3//P/+//7///8AAAIAAgACAAAA/v8AAAAAAAACAAIAAgACAAAAAAD/////+v/4
//f/9//7//v/+//7//n/9//8//7//v/+//7/AgACAAIABAACAAEAAQAAAAIAAwAFAAYA
BQAIAAgABgAFAAQAAgACAAIAAgADAAMAAQABAAIAAwAEAAYABwAHAAYABQAEAAMAAAAA
AP///f/7//r/+v/6//v/+//8//3//P/6//f/9v/0//T/8//y//T/9//6//3//v/+//3/
+//6//n/9v/1//X/9v/2//X/8//z//P/8//1//b/9//5//z//P/8//v/+f/6//r/+f/7
//v/+v/6//z/9f/r/+7/+f8DABEAKQBIAGQAewCVALcAzwDbANMAuACaAGQADADK/7n/
s/+q/6T/oP+h/7H/wv/L/9L/3P/i/+r/8f/z//X/9//4//n/+v/9//3//P/8//r/+v/5
//b/9P/3//j/+P/6//z//f////z/+//6//j/+v/9//3//f/7//r/+v/6//v/+//7//z/
+//6//r/+f/2//b/9//3//r/+v/7//3/AQACAAMABAACAAAA/v/8//v/+//7//z/+//7
//r/+P/7//z///8AAP3//f/7//v//P/+/wAAAQD///7/+//6//v//P/9//7/AAD/////
///+//7//f/8//z//P/6//r/+//7//r/+P/4//b/9P/0//L/9P/y//H/7//v/+7/7P/t
/+3/7P/q/+X/5P/k/+T/5f/m/+T/5P/i/+H/4f/h/+H/4f/g/+D/4v/i/+L/4v/g/+D/
4P/h/+D/4f/h/+H/5f/n/+j/6v/r/+3/7f/v/+7/7//w//P/9f/4//r/+//5//v/+//5
//b/9v/2//b/+f/5//n/+f/2//b/9v/2//b/9v/2//f/9f/0//T/8v/3//r/+//9//r/
+P/3//b/9v/3//f/9//4//n/+v/6//r//P/8//z//f/+/wAAAQD+//v/+v/5//v//P/8
//z//f/+//7////+//3//P/7//z//v8AAAAAAAABAAIAAgD+//3/+//3//n/+//8//z/
/P/+//7/+//8//z//P/9//3/+//7//v//P/8//3//f/7//z//P/8//n/+f/5//j/+P/4
//n/+v/8//7/AAAAAP3//v/9//z/+v/6//r/+v/6//r/+f/5//f/9v/2//f/+//7//v/
+//6//n/+P/5//v/AAACAP7//P/6//j//f/+////AgADAAMABAAEAAIAAQABAAAA//8C
AAIAAAABAAIAAgAEAAUABAAEAAMA/////wAAAQADAAQABAADAAQAAwACAAEA///+//z/
+f/5//j/+P/4//r/+f/5//n/+//6//j/+P/5//r/+v/6//j/9//2//X/+f/6//r/+f/5
//n/9//3//b/9v/1//P/9f/3//n/+//5//j/9//3//X/9P/z//H/8//2//j/+f/3//f/
+P/4//T/8f/v//L/+f8DABUAKwBCAFYAbwCNAK0AxwDRAMcArACEAEgA/v/K/7v/rf+c
/5r/mv+f/6//wP/P/9z/4P/k/+z/8//1//P/9f/2//f/+P/4//f/9f/0//f/+v/8//z/
+f/7//v/+v/5//j/9v/1//b/9//4//j/+f/9//7///////7//v/+//v/+//7//z//P/8
//3//f/8//z//f/9/////v/+////AAAAAAAAAAD+//7//v/+//z/+//6//r//f///wAA
AAD9//z//f/8//z//f/8//3/+//8//3//f8AAAAA/v/+//z//P/8//z/+v/5//n/+f/7
//7/AAACAP///v/7//r/9//3//b/9P/y//D/7v/u/+7/8P/u/+3/7f/t/+z/6v/q/+v/
6//q/+f/5v/m/+b/4//i/97/3P/c/9v/2//b/9v/2//a/9r/3P/c/9z/3P/c/9z/3P/d
/+H/4//k/+X/5P/l/+X/5v/p/+v/6//t/+//8f/z//f/9//4//j/9//0//X/9P/x//P/
9v/5//z/+v/5//j/9//2//b/9v/2//b/9v/2//f/+f/4//j/9v/4//r/+v/7//j/9v/1
//T/+f/7//z//f/9//3//f/8//j/+v/6//r/+//8//7///8BAP////////3//v/+//7/
AAAAAP/////9//3//f/9//r/+v/6//j/+v/7//z//P/+///////9//v//f/+//7/AAAC
AAIA///8//z//P/9//v/+f/5//n/+f/6//z//f///wAAAAAAAP3//f/9//z//P/8//3/
/v/8//z//P/6//j/+v/6//r/+//8//3//v/+//7//f/9//n/+P/4//n//v///wAAAQD+
//3//P/9//3//P/8//7/AgD+//n//P/6//r/+v/6//v/+v/5//r//f///wIABAAHAAcA
CAAIAAkADAAMAAoACAAGAAMAAgAFAAYACAAJAAUABQAGAAcACQAKAAoACQAGAAUABAAD
AAAAAAD///3//v/+////AAACAAEAAQABAAAA/v/7//r/+f/6//r/+v/3//f/9//3//r/
/P/9//3//v////7////9//7//v/9//v/+//7//v/+f/4//f/9//5//r/+//7//v//P/8
//v////9//r/+P/6//f/8f/y//n/AwAVACsARABeAHkAnQDBANUA1wDJAKwAhABKAAYA
4v/b/8//wv+2/7L/sf+3/8D/zf/W/+D/6P/s//P/+f/9//z//P/8//z//v//////AAAA
AAAA///8//z///8AAAAAAgACAAEAAQACAAMABAAEAAIABQAFAAUABwAGAAYABgAEAAMA
AgACAAAAAAABAAEAAQACAAQABQAEAAIAAQABAAQABAAEAAQABAAEAAQABAAEAAUABgAI
AAgACQAJAAgABgAGAAgACAAJAAkABwAHAAcACAAJAAkADAAMAAoACgAJAAgABwAGAAUA
AwACAAEABAAGAAcACAAEAAQAAgACAAMAAwACAAAAAAD+//z//P/4//j/9P/x//L/9f/3
//j/9//3//b/9P/x//D/8P/w//D/8P/t/+z/6//p/+j/5//k/+P/4f/g/+P/5P/l/+b/
6P/o/+j/6f/o/+n/6f/p/+v/7f/u//D/9f/5//v////+//3//P/9//3//v/+//3///8B
AAEA/////wAAAQACAAIAAQAAAP//AQACAAMABAAGAAYABgAHAAcABgAGAAQABgAIAAgA
CQAHAAYABgAGAAgACQAJAAkACgALAAwADAAMAA4ADgAOAA4ADgAPAA8ADwANAA0ADQAL
AAwADAAMAA8AEAAQABEAEgATABQAFQARABAADwAMAA0ADwARABIADwAPAA4ACwANAA8A
EAAQABIAFAAUABEADgAMAAoACQAMAA0AEAATABAAEAARABEAEQASABIAEgATABMAEwAS
AA8ADgAOAA4ADAAMAAwACgAKAAwADAAMAA0ADgAPABAADwAOAAwACwAKAAoACwANAA0A
DwANAAsACgANAA4ADwAQABIAEgASABQAFQAVABYAFgAWABUAFQAUABUAGAAYABYAFgAW
ABUAFgAaABoAGwAbABcAFwAYABkAFgAWABUAEwAVABUAFQAVABQAFAATABEAEQAQABAA
EAAOAA0ADQANAAsACgAIAAgACgAMAA0ADgAPAA8ADwAPAA8AEAAQAA8ADQANAAsACwAJ
AAoACgAJAAsACwALAAsACgAKAAoACwAMAAwADAALAA0ADgAOAA0ACwALAAoACAACAP//
//8EAA8AHwAzAEsAagCIAKkAzwDrAPkA/wDxAM4AlgBIAAIA5v/d/8//wP+8/77/xf/L
/9L/3//s//j//P8AAAMABQAHAAgACAAIAAgADQAPABAAEgASABIAEQAOAA4AEQASABIA
EgASABEAEQATABMAEwASABIAFQAVABUAEwASABIAEgARABEAEQASABUAFgAYABkAFwAW
ABYAFQATABIAEgATABMAEgARABAAEgAUABYAGAAVABUAFQAWABgAGQAZABgAFgAWABgA
GAAXABcAFQAVABMAFAAVABUAGQAaABkAGgAYABgAGAAYABYAFQAVABUAFQAWABYAFgAS
ABIAEAAQAA8ADwAOAAwADgAMAAoACgAIAAoACAAHAAgACQAJAAgABgAFAAMAAAD9//z/
/P/8//7//v/7//r/+f/3//b/9f/z//H/7v/s//D/8v/0//b/9v/2//b/9//7//3//v//
//3//f/8//z///8BAAEAAwAGAAcACAALAAoADAANAA0ADQAPAA8ADQANAA4ADwAQAA8A
DwAPAA8ADAAMAAwADAAOABAAEgAVABIAEAAPAAwADAAOAA4ADwANAAwADAAMAA4ADwAP
AA8AEAARABIAEgASABQAFAAUABMAFAAWABcAFgATABIAEQAUABYAFwAYABoAGgAZABkA
FQAVAA==
         </WaveFormData>
      </LeadData>
      <LeadData>
         <LeadByteCountTotal>10000</LeadByteCountTotal>
         <LeadTimeOffset>0</LeadTimeOffset>
         <LeadSampleCountTotal>5000</LeadSampleCountTotal>
         <LeadAmplitudeUnitsPerBit>4.88</LeadAmplitudeUnitsPerBit>
         <LeadAmplitudeUnits>��V</LeadAmplitudeUnits>
         <LeadHighLimit>2147483647</LeadHighLimit>
         <LeadLowLimit>268435456</LeadLowLimit>
         <LeadID>V6</LeadID>
         <LeadOffsetFirstSample>0</LeadOffsetFirstSample>
         <FirstSampleBaseline>0</FirstSampleBaseline>
         <LeadSampleSize>2</LeadSampleSize>
         <LeadOff>FALSE</LeadOff>
         <BaselineSway>FALSE</BaselineSway>
         <ExcessiveACNoise>FALSE</ExcessiveACNoise>
         <MuscleNoise>TRUE</MuscleNoise>
         <LeadDataCRC32>2504937056</LeadDataCRC32>
         <WaveFormData>
AAAAAAAA//////7//v///////v/9//v//f/9//3////9//v/+f/2//j/9//1//X/+v/9
////AQD///7//P/6//z//P/9//7//P/7//v/+//7//r/+f/3//n/9//2//f/9v/w/+z/
7P/1/wUAGwAxAEgAYAB9AJ8AtAC/AMIAuQCjAHkAOwAJAPD/4P/R/8b/v/++/8b/0f/a
/+T/7f/x//D/8f/z//j/+P/4//j/+f/7//v/+v/6//v//P/9//3//P/9//3//P/6//n/
+f/6//r/+v/6//r/+f/5//j/9//3//j/+v/7//n/+f/5//r/+v/6//v/+//5//n//P/8
//n/+P/4//n/+//8//z//P/6//r/+v/6//f/+f/6//r/+//6//n/9//4//n/+//8//z/
+v/6//r/+//8/wAAAQD//////v/9/////////wAA/v/7//n/9//5//r/+//7//z/+//7
//z//v/+//7/+//5//n/+f/4//r/+v/6//n/9v/1//T/8f/x//H/8P/v/+3/7f/t/+3/
7v/v/+//7f/r/+j/5v/m/+j/6P/q/+3/6//q/+n/6P/o/+n/6v/s/+//8P/w//P/8f/x
//H/8P/w//H/8//z//L/8//0//X/8//0//X/9f/3//j/+P/3//n/+P/3//j/+f/5//j/
9//2//X/9f/0//P/9f/4//r/+v/5//j/9//1//b/9v/2//f/+P/5//r/+v/8//z//P/6
//r/+v/4//f/9//4//j/+P/5//v//P/7//j/9//2//f/+P/5//v/+f/5//n/+f/6//r/
+//7//r/+f/4//b/+v/8//7/AAD9//z/+v/1//D/9P/1//b/+P/7//3//v/8//r/+f/5
//r/+v/7//z/+//6//n/+P/6//r/+v/9/////f/9//v/+//7//3//f/5//f/9f/z//T/
9P/0//P/8//1//b/9v/2//f/+P/5//n/9//2//n/+P/5//f/9f////3/+//9//r/+P/4
//j/+P/5//n/+f/4//v/+//8//z///////////8AAAMAAwABAAAA///+//7/AQACAAMA
AwABAP7//////wEABAACAAIAAQD+//v/+f/5//j/9//2//j/+P/4//f/9v/0//P/8v/y
//H/8f/y//H/8v/y//L/8//z//P/8//3//f/9//3//T/9P/z//H/8P/w//D/7//w//L/
8//z//D/8P/w//H/8//0//T/9f/z//T/9P/0/+3/7f/t/+z/5//k/+T/6v/u//f/BwAd
ADEAQgBWAHMAkwCmAKsAqgCbAH8ARwALAOn/3P/M/7//uv+z/7T/wP/L/9L/3v/r//H/
8P/v//P/+v/3//b/9f/1//T/8//x//D/8v/y//L/8f/w//H/8f/w//L/8f/x//L/9P/0
//T/9P/y//P/8//z//H/8P/w/+//8P/x//L/9P/2//b/9//3//P/8//2//b/9f/0//T/
9f/1//b/9v/2//b/9v/2//b/8f/z//T/9P/0//T/9P/z//X/9//6//z/+//4//f/9v/1
//T/9v/1//f/9//2//X/9//5//v//v/7//n/+P/3//X/9v/3//f/9f/z//L/8v/w//D/
8P/t/+v/6//r/+r/7P/u//D/8f/v/+//7//t/+r/6f/n/+X/4//j/+P/4//m/+f/5//l
/+f/5v/m/+j/5v/k/+T/5f/k/+T/5P/k/+P/4//j/+T/5f/m/+b/6f/n/+f/5//m/+f/
6f/s/+3/6v/r/+z/7f/v//D/8f/x//T/9v/3//f/8//w/+3/7P/x//P/9P/1//P/8//0
//T/8f/x//L/8v/x//H/8f/x//D/8P/v/+7/8f/y//P/9P/2//j/+P/4//f/9v/1//L/
8f/x//L/8v/y//P/9f/2//b/9P/0//T/9v/2//b/9//2//X/9P/z//P/9P/2//f/9//3
//f/9v/2//b/9v/2//b/9v/1//H/7f/y//T/9v/5//v//P/8//v/+P/2//X/8//y//L/
8v/0//T/9P/0//T/9P/0//f/9//1//X/8//z//P/9f/1//X/9f/1//X/+P/4//j/9//1
//f/+P/4//X/9f/1//X/9f/z//L/9f/2//n/9//3//b/+P/4//j/+P/6//v//P/8//z/
+//7//r/+f/5//n/+f/6//3//f/7//z/+//6//r//f/+///////8//r//P/9//3/AAD+
//7//v/8//r/+f/7//r/+f/4//r/+v/6//n/9//2//b/9v/z//H/8P/w//P/9P/0//T/
9f/1//X/9f/1//X/9f/1//X/9v/2//X/9f/2//f/9//1//b/9v/1//T/9P/0//X/9P/0
//P/8//1//b/9v/2//f/+//5//T/7f/o/+j/6P/s//X/AwARACUAPABUAHEAjQCiAK8A
sACnAJEAZQArAAUA9v/o/93/0v/J/8T/yP/N/9b/4P/n/+3/8P/z//P/9v/4//r//P//
//z/+//5//j/+P/4//j/9//5//v//P/8//r/+f/5//r//f/+////AAACAAMAAwADAAAA
/v/9//v/+//7//v//P/8//z//f/9//7///8DAAQAAwACAAIAAwACAAIAAQAAAAEAAgAD
AAQAAQADAAQABAADAAIAAQD//wEAAQACAAIABQAEAAUABgAEAAQABwAHAAYABQADAAEA
AgADAAQABgAIAAcABwAHAAUABAADAAEAAQD///7//v8BAAIAAwABAP////////7/AAAA
AAAA///8//v/+v/3//n/+f/4//f/9v/3//j/+f/4//f/9f/x//H/8P/w//L/9P/0//b/
+f/2//T/8v/w/+//7//v//D/8//0//T/9//6//v//P/8//v/+//8//v/+v/7//z//f//
/wAAAQABAAEAAgACAAEAAgAAAP7//v///////v/9//7///8BAAIAAQABAAIAAgADAAMA
AwADAAAAAAD///7/AgAEAAYACAAFAAYABQAEAAcACAAJAAgABwAHAAgACAAGAAUABQAE
AAUABAAFAAYACAAKAAwADwAQABEAEgATAA4ADAALAAkACQAJAAkACAAGAAYABgAGAAkA
CgAKAAcABQAKAAwADgAOAA8ADwAOAA4ADAALAAsADQAMAAwADAALAAoACQAIAAkACgAL
AA8ADQALAAsACQAHAAcACQAJAAsACwALAAsADAAMAAwACwAHAAkACgAKAAcABgAHAAgA
CQAKAA4ADwAQABAADwANAAwACgAOAA8AEAARABMAFwAYABcAFQATABEAEAAPABAAEQAR
AA4ADAAOAA8AEAAUABMAFAAUABIAEAAPAA8ADgANAAwADQAOAA8ADwAOAAwACwAKAAcA
BQAEAAQABgAIAAkACgAIAAcABgAFAAkACQAJAAkABwAGAAQAAQADAAYACQALAAsADAAM
AAsACgAKAAoACwAJAAgABgAFAAUABgAGAAYABQAHAAkACgABAPj/8P/w//j/AwATACUA
OwBSAGoAhwCnAMIA0QDUAM0AvQCXAFUAHQAGAPr/7f/i/9n/0v/W/9//5v/s//X//f8A
AAMABQAIAAsADAANAA8ADQANAAwADAAKAAoACgAJAAkACwAMAAwACgAJAAkACgAMAAwA
DAAMAAkACQAIAAcABwAIAAoACwAKAAsADAAOAA0ADAAMAAsACgALAA8AEAAOAAwACwAL
AAsADAAMAAwADQAOAA8AEAAPABEAEgASABEAEAAPAA0ADQANAA4ADgAQAA4ADgAOAAwA
DAAPAA8ADQANAAwACwANAA0ADQAOABAADwAPAA8ADQAOAA8ADwARAA8ADgAOAAwADAAM
AAkABgAFAAQAAgAFAAYABwAHAAYABQAEAAEAAgADAAMAAwAAAP///v/9//7///////3/
+v/4//f/+P/4//b/9v/3//n/+v/7//z/+v/5//j/+P/7//z//P///wAAAQACAAIAAQAB
AAIAAQD//wEAAwAFAAIAAgACAAEAAwAGAAgACQAGAAQAAgACAAQABQAFAAUAAgABAAEA
AAD+////AQACAAUABQAFAAUAAwAEAAQABAAEAAQABAAEAAYACAAIAAgACAAIAAgABgAF
AAUABgAGAAUABQAGAAYACQAIAAkACgAIAAgACAAJAAcABwAHAAcABgAGAAcABwAJAAkA
CQAIAAoACgAKAAoACgAKAAkABQABAAYACAAKAAoACwALAAoADAAKAAkACQAJAAgACAAI
AAYABgAGAAYACAAIAAgACwAJAAcABwAFAAMAAwAFAAUABQAFAAUABQAHAAgACQAJAAUA
BQAEAAIAAgADAAQABQAEAAEA//8BAAIAAwAFAAQABAAEAAQABAADAAMAAwACAAYABwAJ
AAoACQAJAAkACQAKAA0ADQALAAcABQADAAIABQAIAAsADQALAAgACQAJAAwAEAAPABAA
DwAMAAkABwAJAAgABwAGAAUABAADAAEAAQAAAAAAAAABAP///v/+//7//v/9//z//P/9
//7///8BAAEAAQABAAAAAAD///3//f/+///////9//7//v/9//z//P/8//3/AAAAAP//
///9//7//v/+//v/9//3//z/9//w//D/8P/y//3/CwAbACsAPgBQAG8AlwC2AMMAwgC3
AKMAhQBJAA8A+P/u/9f/yv/H/8L/xv/T/9j/3P/p//X/+v/7//3/AAD+//7//v//////
///+//7//P/8//z/+//8////AQACAAAA/f/7//r//f/+////AAD//////v/9//7/AAAD
AAUAAAD///7//v/8//z//f/9//n/+f/8//z//f/+/wAAAwABAAIAAgACAAEAAAD///7/
/f///wAAAAADAAQABQAFAAMAAQAAAP7//v/8//z//P/9//7/AgADAAQABQAFAAUAAQD/
//3//P/9//3//v///wEAAgADAAMAAwABAAAAAAAAAAAAAAD9//z//f/+//7//v/+//7/
/f/7//v/+//5//j/9//1//P/9P/1//b/9//2//X/8//v/+//7v/u//D/8P/u/+7/7//u
/+7/7v/u/+7/7//w//L/8f/y//L/9f/1//X/9f/0//P/8//0//P/9v/5//z////+//7/
/v/9//v//P/8//v/+v/4//b/9v/4//n/+f/5//v//f8AAAIA/v/9//3//P/8//v/+v/5
//r//P/9//7//P/8//z//P/+/wAAAAAAAP3//P/7//j/9//3//j/+P/7//3/AAACAAIA
AAAAAAAA/v/+//7////8//v/+v/5//v//v8CAAUABAADAAIAAAD///7//f/8////AAAA
AP3/+f/+/wAAAgABAAEAAAD+/wAA/v/9//3/AAAAAAEAAgAAAAAAAAAAAP///v/9////
/f/7//v/+f/5//n/+//7//3//f/9//3/AAAAAAAA///7//3//v/+/////////////f/5
//b/9//6//3//f/9//3/+//8//z//P/8//z//f/9//3//P///wEABAAGAAQAAwACAAEA
AwAHAAgABwAIAAcABgAGAAQAAgAAAP3///8AAAUACQAHAAgABAACAAMAAgABAAEAAwAC
AAEAAAACAAIAAgABAP///P/6//j/+P/3//f/+P/7//z//P/8//n/+f/5//n/+P/3//b/
9f/1//b/9v/1//b/+P/6//v/+f/4//b/8//z//T/9f/3//r/+v/5//n/+//8//z//P/3
//f/9f/w/+3/7P/o/+j/9P8BAA8AIQA1AEQAVgBvAI8ApgCxAK4AnwCFAFUAFwD1/+b/
2P/N/8T/u/+4/8T/z//U/+D/7//7//7/+//3//j/+P/4//j/+f/5//n/+P/4//b/9v/2
//X/9//5//r/+v/8//v/+//8//n/+P/3//b/+f/7//z//f/8//z//f/9//r/+f/4//j/
+v/6//v/+//5//n//P/8//z//P/9/////v/+//3//P/7//r/+f/4//j/+//9//7/AAAA
AAAA///9//3//v/+//z/+v/6//r/+//8/wAAAQD+//3/+//5//z//f/+/wAA/v/9//3/
/f/8//z//P/7//n/9//2//b/+P/6//z/+//5//n/+f/4//X/9P/z//H/8v/z//T/8//1
//X/9P/z/+//7//v/+//7f/t/+z/6f/n/+b/5v/o/+j/5v/m/+f/6P/o/+j/6P/l/+X/
5f/m/+n/7P/u//P/8f/x//H/8P/v/+//8P/v//H/8//1//f/+P/6//z//f/8//z/+//5
//f/9P/x//D/8//1//b/9//3//f/+P/4//X/9f/2//b/9f/1//X/9f/0//T/8//y//b/
+P/6//z/+f/6//n/+P/4//j/+P/2//P/8//0//T/9P/1//f/+P/6//r//P/+//z/+v/4
//f/+v/7//z//f/7//r/+v/5//n/+f/5//j/9v/2//b/9v/3//j/+P/1//T/+v/9/wAA
/P/7//n/9v/5//j/+P/5//n/+P/4//j/+P/4//j/+P/3//b/9f/3//f/9f/1//P/9v/3
//r/+//6//n/+P/3//j/+P/4//f/9f/3//j/+P/3//f/9//3//b/8//x//P/+P/7//v/
+//9//n/8//z//T/9v/2//b/9v/6//v//P/8//v/+//8//z///////////8CAAUABQAD
AAAA///+//7///8AAAEAAQACAAAAAgADAAAAAgD///7/AAD+//z/+//8//z//P/8//n/
+P/3//X/9//2//b/9v/1//P/8v/y//T/9v/3//j/9f/1//X/9f/2//X/9P/z//P/9P/0
//P/8v/y//L/8f/y//T/9f/1//P/8v/x//H/9P/0//P/8//z//T/9P/0//f/9//1//L/
7f/m/+j/7v/y//f/BQAXACkAQABeAIEAmQCoAK8AqACdAHsAPwANAPn/7v/e/9X/zP/D
/8D/wP/D/9L/4P/l/+n/8P/3//n//P/7//r/+f/5//n/+f/4//j/+v/6//r/+f/7//3/
/v/+//z/+//7//z/+f/4//f/9v/3//n/+v/7//r/+v/7//v/+//7//v//P/+//7/////
//v/+//+//7//f/8//z//f/7//z//P/8////AAABAAIA/P/9//3//P/+//7//v/9/wAA
AQADAAQAAgAAAAAAAAD+//7/AQABAAMAAwACAAEA////////AAABAAEAAgADAAAAAAAA
AP//AQABAAIABAACAAAA/v/5//j/+f/6//r/+//8//3//f/5//f/9f/x//L/8//z//P/
8f/x//H/8f/v/+//7v/r/+7/7v/v//L/8v/w//D/8f/x//D/7//u/+3/7f/t/+7/8f/y
//L/9f/z//P/8//y//L/8//1//X/8//1//f/+f/7//z//f/9//7/AAABAAEAAAD+//z/
/P/8//3//f/9//v/+//8//z/+f/5//r/+v/9//3//f/9////AAAAAAAAAgACAAIAAgAE
AAYABgAGAAMAAgABAP7//v///wEAAgACAAMABQAGAAgABgAGAAYABgAGAAYABwAFAAUA
BQAFAAUABgAIAAkACwALAAsACgAJAAgABwAGAAYABgAFAAEAAgAIAAsADgAKAAkABwAE
AAgACAAJAAsACAAGAAUABAAEAAQABAAEAAYABgAGAAkABwAFAAUAAwAEAAUACAAJAAgA
BwAGAAUABgAGAAYABQADAAUABgAGAAkABQADAAQAAgACAAIAAgAGAAcACAAIAAkACQAK
AAoADQANAA0ADQAMAA8ADwANAAwACwAKAAoADAAOABAAEQAOAAwADgAPABEAFAASABIA
DwAMAAkABwAJAAgABwAGAAQABAAEAAMAAwACAAIAAgADAAEAAAAAAAMABAAEAAQAAQAB
AAEAAQAFAAUABQAFAAQABAADAAEAAQACAAMAAwABAAIAAgABAAIAAgACAAMABAAEAAMA
AwADAAQABAAEAAUAAQD9//r/8//s/+b/5P/w/wUAFwApAD0AUgBsAJEAtwDGAM0AzgDD
AKcAdQA1AA0A+v/m/9f/0v/N/87/1P/b/+D/5v/r//P//v8FAAkACgAHAAYABQAFAAMA
AQD+//z///8AAAEAAQADAAUABgAGAAYABQAFAAYABAAEAAQABAAGAAcABwAHAAQAAgAB
AP//AAADAAYACgAKAAoACwALAAgABwAJAAgABgAEAAMAAwAEAAYABwAIAAYABgAGAAYA
BQAHAAgACAAJAAgABwAFAAUABQAGAAYABgAEAAQABAAGAAYACQAJAAsACwAKAAkACQAJ
AAkACgAKAAkACQAJAAsADAANAA0ACgAHAAUABAAGAAYABgADAAMAAwADAAIAAgACAAIA
AQABAAEAAQD///3//f/8//v/+f/5//n/+f/3//f/9v/z//T/9P/1//j/+P/2//b/9//1
//T/8//y//P/8//z//T/9//4//j/+//6//n/+P/2//b/9//5//n/+//9////AQACAAQA
BgAHAAYABgAFAAMAAQD+//v/+v/8//3//f/9//7///8BAAIA/////wAAAAAAAP///v/9
////AAAAAAAAAAAAAAAAAAD//wAA///+////AAABAAAAAQABAAIAAgACAAMABQAGAAQA
AgACAAIAAgACAAIAAwADAAMAAwADAAIAAgADAAMAAwADAAMAAgAEAAQABAAEAAQABAAD
AP//+/8AAAIABAAGAAcABwAGAAUAAgAAAP//AAAAAAEAAgACAAIAAgACAAIAAgACAAUA
BAABAAAA/f//////AQABAAMAAwADAAMAAgACAAIAAQABAAMABAAEAAMAAwADAAMAAQD9
//r/+//9/////v/9//v/+//+/wAAAAAAAAAABAAFAAYABgAEAAMAAwACAAQABQAGAAcA
CAALAAsACQAGAAUABAAEAAMABAAFAAUABAACAAQABQAGAAoACQAKAAoACAAGAAUAAwAC
AAEAAAAAAAAAAAD//wAAAAABAAIAAAD9//v/+v/4//j/9//2//n/+//9////////////
///9//z/+v/3//f/+P/5//n/+f/6//r/+f/5//r/+//9/wAAAAD//////v/+//3//P//
/wEA/f/8//3/9v/s/+z/9P/5/wMAFwAzAEoAXgB1AJMAqgC3ALgArQChAH8APQAFAPD/
6P/b/9D/xf/C/8z/2//e/+D/5//t//L/+f/7//r/+//8//3///8BAAEAAAAAAP///v/9
//v/+f/7//z//P//////AAACAP///v/9//z//v/////////8//z//f/9//v/+//7//z/
+v/6//v/+//4//f/+f/4//r/+v/7//3/AAACAAMABAACAAAA/v/8//n/+//8//z//f/8
//v/+f/8//3///8AAP7//P/8//z//v/+/wEAAQAAAP///f/7//3//f/9//7/AAD/////
///+//7//v/9//3/+//6//r/+//8//3/+//5//n/+f/4//j/+P/4//f/9f/1//X/8//z
//P/8v/x/+//7//v/+//8P/x//H/7//t/+z/7P/u/+7/7P/s/+3/8P/w//D/8P/t/+3/
7f/u/+3/7P/q/+v/7v/v//D/8P/y//P/9f/1//T/9f/2//f/+P/6//z//f/7//z//P/7
//r/+P/2//b/+v/7//v/+//6//n/+f/4//f/9//4//j/9//3//f/9//6//z//f/+//v/
+v/5//j/9v/4//j/+P/6//r/+v/4//j/+f/7//z//P/9////AAD9//r/+f/4//n/+v/7
//3////////////8//z//f/9//7///8AAAAAAAAAAAAAAAD9//z/+v/1//X/+v/8//7/
/P/9//3//P/+//z/+//7//z//P/9//7//P/8//z//P/6//r/+v/9//z/+f/4//X/9//3
//n/+f/9////AQADAAIAAAD+//v/9//5//r/+v/5//n/+f/5//r/9//1//f/+v/9//3/
/f/5//f/9//5//v///8CAP7//P/6//j/+//9////AAACAAMABQAGAAQAAwACAAEAAAAD
AAMAAQABAAEAAQACAAIAAgACAAEAAAD+/wAAAQADAAYABAAEAAYABAACAAEA/v/8//r/
+P/4//j/+P/3//j/+P/5//r/+f/3//b/9v/3//j/+P/4//T/8//y//H/9f/1//X/9f/0
//T/8//x/+//8P/x//H/9P/2//f/9//1//T/8//z//P/8v/w/+//8v/0//X/9v/z//P/
9f/0/+//6v/q/+r/7v/1/wMAFwApADoATgBpAIUAoACtAKwAoQCLAGMAJwD7/+j/1v/D
/7z/t/+2/8D/z//a/+L/5f/n/+z/8//z//L/9P/0//T/9f/z//P/8v/y//T/9v/4//n/
9//3//b/9P/z//H/8P/w//P/9P/1//b/+P/5//n/+f/4//j/+f/5//X/9f/1//b/9v/2
//f/9//1//X/+P/4//n/+P/4//n/+f/6//r/+v/4//j/+P/4//P/9f/2//b/+f/6//v/
+//6//n/+f/4//r/+P/4//j/+P/4//v/+//8//3//f/9//r/+f/4//j/+P/3//f/9//5
//z///8BAP7/+//5//j/9v/2//b/8//x//H/8f/w//D/8P/w/+//8f/x//H/7//x//H/
8P/v/+3/7f/t/+3/6v/p/+f/4//l/+T/5P/m/+b/5P/k/+X/5f/k/+P/4v/j/+P/4//k
/+b/6P/p/+3/6//r/+v/6v/s/+3/7//v//H/8//1//f/9v/2//b/9f/y//L/8f/v//P/
9P/1//j/9//3//b/9f/z//P/9P/0//P/8//0//T/9f/1//X/9f/3//j/+P/4//X/9P/z
//L/9f/4//n/+v/4//j/+P/2//X/9f/2//b/9v/3//n/+v/8//r/+v/6//j/+P/4//n/
+//7//v/+//4//j/+f/5//j/9//2//T/9v/2//b/9v/5//r/+v/3//P/+P/6//z//P/9
//3//P/7//j/9v/1//f/9v/2//b/+P/4//j/+P/6//r/+v/9//v/+f/5//f/9//3//n/
+f/5//n/+f/5//j/+P/4//f/9//5//r/+v/5//n/+f/5//j/9f/z//X/+v/9//3//f/6
//f/9v/3//f/9//3//n////5//X/+P/2//b/9v/2//X/9f/1//T/+f/7//7/AAADAAMA
AwADAAIABQAFAAMAAQD///3//P/+/wAAAgADAAEA/v//////AQAEAAIAAgACAAAA/v/9
//v/+v/5//j/+f/6//v/+//9//z//P/8//r/9//1//T/8//0//T/9P/x//H/8f/x//b/
9//4//n/+v/6//n/9//1//b/9//3//X/9v/2//X/8//y//H/8f/z//T/9P/1//P/9P/0
//T/9//3//P/8v/z/+7/6P/o/+r/8f///xEAJwA+AFYAdwCXAKgAsQCsAJ0AhwBfACcA
BwD+//D/3//Q/8X/wv/E/8v/1P/c/+P/5//s/+//9f/6//n/+P/3//f/+f/5//j/+P/2
//b/9v/1//X/9//4//j/+v/5//n/+v/8//z//P/8//z//f/9//3//v/+///////8//v/
+v/6//j/+P/5//n/+P/5//3//v/8//r/+f/5//n/+v/6//r/+v/6//r/+v/5//v//P/8
//7//v/+//3//f/9//7//v8AAP7//v/+//7//v8BAAEAAgADAAMAAwABAP///f/8//z/
+//7//v//P/+/wAAAQD+//v/+f/4//n/+v/7//n/+f/5//n/+P/2//T/8v/v//P/9f/3
//f/9//3//b/9f/x//H/8f/x//P/8//y/+//7v/s/+v/7P/o/+b/5v/n/+r/6v/q/+r/
6//r/+v/7P/q/+r/6f/r/+z/7f/u/+7/8f/1//r//f/6//n/+P/3//f/+P/5//n/+//8
//z/+//7//r/+f/6//v/+//6//n/+v/7//3//v/8//3///8AAP///////////f/+//7/
/v/+//7//v/+/wAAAgACAAIABAAEAAQAAgACAAMABQAGAAUABQAGAAYABgAEAAQABAAE
AAQABAAFAAcABwAHAAcABwAIAAoACwAKAAkACAAGAAgACAAIAAgACgAKAAkABQADAAgA
CgAMAAwADQANAAwACAAEAAEA//8DAAYACgAOAA0ADAALAAoACAAIAAgACwAMAAsADAAL
AAoACQAKAAkACAAHAAYABQAGAAYABgAFAAYACQALAAwACgAJAAgABwAHAAUABAAHAAgA
BwAHAAUABAAHAAgACQAKAA4ADwAQABAAEAAPAA8ADgANAA0ADQANAA4AEQARAA8ADwAP
AA8AEAATABQAFQAVABIAEAASABMAEQASAA4ADAAOAA4ADgAPAA0ADAALAAoADAAMAAwA
CwAJAAgACAAIAAUAAwACAAIABAAGAAcACAAIAAkACgALAAwACwAKAAkABgAGAAUAAwAD
AAQABQAFAAcACAAIAAcABgAGAAYABwAIAAgABwAHAAcACAAIAAgABQAFAAMAAAD5//T/
9P/2/wAADQAdADEASQBiAH4AnwC5AMoA1QDUAMMAnwBlACsADwACAPD/3//U/9P/1v/a
/93/5v/y//v//f/+/wEAAwAEAAQABAAEAAUACAAJAAkACgAJAAgABwAFAAcACQAKAAoA
CAAHAAcACAAKAAoACgAKAAwADQANAA0ACgAKAAsACwAJAAkACQAKAAsADAAOAA8ACwAL
AA4ADgALAAoACgALAAkACgAKAAoACwAMAA0ADgAJAAsADAAMAA4ADgAOAA0ADwAPABAA
EAASABAAEAAQAA8ADgAQAA8AEAARABEAEQARABEAEQASABAADwAPAA8ADwAQABEAEQAP
AA0ADAAMAAwADAAMAAkACAAJAAoACgAKAAoACgAJAAsACwALAAkACAAHAAUAAwABAAEA
AQABAAIAAwADAAEA///+//7/AAD7//j/9//3//v//P/9//7//f/9//3//v8BAAIAAgAF
AAQAAwACAAAAAAABAAMAAwAFAAcACQALAAkACgALAAsACQAKAAoACQAKAAoACgAMAAsA
CwAKAAkABwAHAAgACAAJAAsADgAQAA4ADQAMAAsACQAKAAoACgAIAAgACAAIAAgACgAK
AAoACwAMAA0ADAALAAsADAAMAAwADQAPABAADwAMAAsACgALAAwADQAPAA8ADwAPAA8A
DAAMAA==
         </WaveFormData>
      </LeadData>
   </Waveform>
</RestingECG>
