# Supplementary material for: Detection of Left Atrial Enlargement Using a Convolutional Neural Network-Enabled Electrocardiogram
Source: Front Cardiovasc Med. 2020 Dec 17;7:609976. doi: 10.3389/fcvm.2020.609976 (PMC7773668; doi:10.3389/fcvm.2020.609976)
Supplement: Supplementary file 3 [file Data_Sheet_3.ZIP › normal2/1802018048_11198_00000037.XML]

<?xml version="1.0" encoding="Windows-1252"?>
<!DOCTYPE RestingECG SYSTEM "restecg.dtd">
<RestingECG>
   <PatientDemographics>
      <PatientID>1802018048</PatientID>
      <PatientAge>79</PatientAge>
      <AgeUnits>Years</AgeUnits>
      <Gender>Female</Gender>
      <PatientLastName>liangsuikuang</PatientLastName>
   </PatientDemographics>
   <TestDemographics>
      <DataType>Resting</DataType>
      <Site>1</Site>
      <AcquisitionDevice>MAC55</AcquisitionDevice>
      <Status>Unconfirmed</Status>
      <Priority>Normal</Priority>
      <AcquisitionTime>11:30:12</AcquisitionTime>
      <AcquisitionDate>12-15-2015</AcquisitionDate>
      <CartNumber>1</CartNumber>
      <AcquisitionSoftwareVersion>009C</AcquisitionSoftwareVersion>
      <XMLSourceVersion>MAC5000 v1.0</XMLSourceVersion>
   </TestDemographics>
   <RestingECGMeasurements>
      <VentricularRate>73</VentricularRate>
      <AtrialRate>73</AtrialRate>
      <PRInterval>180</PRInterval>
      <QRSDuration>86</QRSDuration>
      <QTInterval>416</QTInterval>
      <QTCorrected>458</QTCorrected>
      <PAxis>51</PAxis>
      <RAxis>-28</RAxis>
      <TAxis>149</TAxis>
      <QRSCount>12</QRSCount>
      <QOnset>221</QOnset>
      <QOffset>264</QOffset>
      <POnset>131</POnset>
      <POffset>189</POffset>
      <TOffset>429</TOffset>
      <ECGSampleBase>500</ECGSampleBase>
      <ECGSampleExponent>0</ECGSampleExponent>
   </RestingECGMeasurements>
   <Diagnosis>
      <Modality>Resting</Modality>
         <StatementCount>3</StatementCount>
         <LabelText>12SL ��ϳ���</LabelText>
      <DiagnosisStatement>
         <StmtFlag>ENDSLINE</StmtFlag>
         <StmtText>�������</StmtText>
      </DiagnosisStatement>
      <DiagnosisStatement>
         <StmtFlag>ENDSLINE</StmtFlag>
         <StmtText>��������ST����T���쳣</StmtText>
      </DiagnosisStatement>
      <DiagnosisStatement>
         <StmtFlag>ENDSLINE</StmtFlag>
         <StmtText>�쳣 ECG</StmtText>
      </DiagnosisStatement>
   </Diagnosis>
   <Waveform>
      <WaveformType>Rhythm</WaveformType>
      <WaveformStartTime>0</WaveformStartTime>
      <NumberofLeads>8</NumberofLeads>
      <SampleType>CONTINUOUS_SAMPLES</SampleType>
      <SampleBase>500</SampleBase>
      <SampleExponent>0</SampleExponent>
      <HighPassFilter>16</HighPassFilter>
      <LowPassFilter>150</LowPassFilter>
      <ACFilter>NONE</ACFilter>
      <LeadData>
         <LeadByteCountTotal>10000</LeadByteCountTotal>
         <LeadTimeOffset>0</LeadTimeOffset>
         <LeadSampleCountTotal>5000</LeadSampleCountTotal>
         <LeadAmplitudeUnitsPerBit>4.88</LeadAmplitudeUnitsPerBit>
         <LeadAmplitudeUnits>��V</LeadAmplitudeUnits>
         <LeadHighLimit>2147483647</LeadHighLimit>
         <LeadLowLimit>268435456</LeadLowLimit>
         <LeadID>I</LeadID>
         <LeadOffsetFirstSample>0</LeadOffsetFirstSample>
         <FirstSampleBaseline>0</FirstSampleBaseline>
         <LeadSampleSize>2</LeadSampleSize>
         <LeadOff>FALSE</LeadOff>
         <BaselineSway>FALSE</BaselineSway>
         <ExcessiveACNoise>FALSE</ExcessiveACNoise>
         <MuscleNoise>FALSE</MuscleNoise>
         <LeadDataCRC32>455840187</LeadDataCRC32>
         <WaveFormData>
AAAAAAAAAAACAAIAAgACAAIAAgACAAIAAgACAAIAAgAAAAAAAAAAAAIAAgACAAIAAgAC
AAIAAgAAAAAAAAAAAAEAAgADAAQAAwACAAEAAAACAAIAAgACAAAAAAAAAAAAAAAAAAAA
AAABAAEAAQABAAUABQAFAAUABwAHAAYABAAHAAkACgAMAAoADQAOAA8AEQASABMAFAAU
ABMAEwATABMAFAATABMADwAOAA4ADgANAAwACgAJAAYABgAFAAUABAADAAMAAwAFAAUA
BQAFAAYABQAFAAYABgAHAAcABQADAAQABAAEAAUABgAHAAgACAAKAAgACAAKAAsADAAL
AAkACgAKAAoADgAQAAwACQAIAAsACwAHAAgAEQAXABgAJAA2AEIAVABvAIsAowCyAL0A
ywDSAMUArQCQAHUAXQBLAEEAPQA2ACsAIQAdABwAGwATAAQA/v////z//P////7//P/8
//z//P/8//v/+f/5//n/+f/6//r/+P/4//j/+P/6//r/+//7//n/9//3//f/+v/9//7/
///8//v/+v/5//f/+f/6//r//P/7//v/+//6//n/+P/3//n/+//7//r//P/7//v/+v/6
//z//P/8//r//P/8//v//f/9//3//f/7//v/+//7//3//f/9/wEA/f/7//v/+//7//v/
+v/6//z//P/8//v//f/+/wAAAAD8//v/+//6//j/+P/6//r//P/8//z//P/6//r/+//7
//v//f/+/wAAAAAAAAEAAQABAAEAAgACAAIABAAEAAUABQAFAAUABgALAAwADAAMAAwA
DAALAAoACgANAAoACQALAAoACgAKAAoACgAJAAkACgAKAAkACAAKAAoACgAJAAkACQAK
AAoACAAGAAYABgAHAAcABwAGAAgACQALAAsACgAHAAkACAAHAAoACwAMAAsACwAPABEA
DAALAAsACgAKAAwADAAKAAoACwALAAwAEAAMAAgACwAKAAoACgAKAAoACgAJAAkABwAH
AAcACQAJAAcABwAHAAYABgAHAAcABAAEAAMAAwACAAIAAgACAAQABAADAAIAAAABAAEA
AQAFAAUABQAFAAQAAwADAAIAAgABAAEAAgAAAAAA/////wIAAgADAAUAAwACAAAAAwAB
AAAAAAABAP///////////////////P/8//z//f/+//z///8CAP///v/9//z/+v/5//n/
+f/7//3//f/9//v//f/9//z/+//+/wAAAQACAAIABQAGAAcABwAIAAkACgAKAAkACQAH
AAYABgAEAAMAAQAAAAAA/v/9//z/+v/5//j/+P/3//f/9v/1//X/9P/z//L/8f/z//L/
8f/x//L/8v/z//P/7//v//D/8P/w//D/8P/w//D/8P/y//D/7v/v/+//7//r/+v/7P/s
/+r/6v/s/+z/5//m/+X/5f/n/+z/7//1//7/CgAcACwAQgBfAHsAjwCeAKsAqwCkAJUA
ewBaAEMAMwAnABkAEwAOAAUA+//5//j/7f/l/+T/4v/h/+L/4P/f/97/3f/c/9v/2v/c
/9v/2f/Z/9f/1//Y/9j/2P/Y/9j/2P/W/9b/1//X/9f/1f/V/9X/1f/X/9f/1//U/9P/
0v/R/9H/0//U/9T/1v/V/9X/1f/U/9P/0v/R/9H/0//T/9L/0P/P/8//zv/Q/9L/0v/S
/87/0P/Q/8//zf/N/83/zf/N/83/zf/N/8//z//P/9P/z//N/83/zf/N/83/zP/M/8z/
zP/M/8v/yf/K/8z/zP/L/8v/zP/M/8z/zP/O/87/zv/O/87/zv/Q/9D/0f/R/9P/1f/W
/9j/2P/Y/9n/2f/d/93/3v/e/9z/3v/e/9//3//f/9//4P/h/+L/4v/i/+T/5v/n/+j/
5f/n/+P/4f/i/+L/4//k/+P/4v/g/9//4v/i/+H/4P/i/+L/4v/h/9//3//g/+D/4v/g
/+D/4P/h/+H/4f/g/+H/4//m/+f/5//l/+j/6P/i/+T/5P/k/+X/5f/p/+v/5//l/+T/
4v/k/+b/5v/k/+T/5f/l/+b/6f/m/+P/5//o/+j/6P/o/+b/5v/l/+X/4//j/+P/5f/l
/+P/4//j/+T/5P/l/+X/5v/m/+X/5f/m/+b/5v/m/+r/6v/p/+j/6v/r/+v/6//s/+v/
6v/p/+j/5//n/+b/6f/p/+r/7P/u/+7/7f/t/+z/7P/t/+//7//u/+z/7//v/+7/7v/v
/+3/7f/t/+3/7//x//H/8P/w//D/8P/w/+7/7f/t/+3/6//t/+3/7f/v//H/8f/w/+7/
8P/x//H/8v/y//X/9v/4//n/+//9//3//P/6//n/9//2//b/9P/z//H/8P/w//D/7//u
/+z/7P/s/+3/7f/u/+7/7v/v/+//7//v/+//8f/y//P/9f/0//L/8f/v/+//7//w//D/
8P/w//D/8P/y//L/9P/y//D/8f/x//H/8P/x//P/9P/0/+z/6v/s/+3/8P/x//H/9/8A
AAUAEQAmADYARABYAHQAhwCTAJ8ApgCjAJUAfgBnAFEAPgAvACcAJwAfABMAEAANAAkA
AwD+//3//f/2//L/9f/4//b/8f/w//L/8v/y//L/9P/z//H/8f/x//H/8v/y//L/8v/y
//L/8v/y//P/8//1//P/8//z//H/8//z//P/8v/z//T/9f/x//P/9P/0//T/8//z//P/
9f/1//X/9f/z//X/9f/0//b/9f/1//T/8v/0//T/9P/0//b/9v/1//X/9f/1//X/9//3
//f/9//1//X/9f/5//n/9//3//f/9f/1//T/9P/2//b/9v/1//X/9v/4//j/+P/3//f/
9v/2//b/+P/4//r/+v/6//r/+v/6//v/+//9////AAACAP7//v//////AwADAAQABAAD
AAQAAwADAAUABQAFAAYABwAIAAgACAAIAAgABwAGAAYACQAGAAUABgAGAAcACAAGAAYA
BQAFAAYABgAFAAQABQAGAAcABwAFAAUABgAGAAYABAAEAAQABwAHAAcABgAGAAcACQAJ
AAcABQAIAAgABAAGAAYABgAEAAMABgAHAAIAAQABAAAAAQAEAAUABAAGAAcABwAIAAgA
BAAAAAMABAAEAAQABAAAAAAA/////wAAAQACAAUABAABAAAA/////wAAAgADAAQABAAD
AAMAAgACAAIAAgADAAIAAAD+/wAAAQABAAEAAwADAAMAAwADAAMABAAEAAYABQAFAAYA
BAAEAAMAAwACAAIAAwAFAAUABAACAAUABQAEAAQABQADAAMAAwADAAUABQAFAAIABAAI
AAUABAAEAAQABAAEAAIAAQABAAEAAQADAAMAAwAFAAcABwAGAAMABAAEAAMABQAGAAoA
DAALAAsADAANAAwADAALAAsACwAKAAoACAAFAAMAAgACAAQAAwACAAAAAQAAAAAA////
//7//f/9//3//f/9//3//f/8//v/+//8//z//f/9//n/+f/6//r//P/8//z//P/8//z/
/v/8//r/+//7//v/+f/5//r/+v/0//j/+P/2//X/9v/3//n//f8EAA0AGwAoADYATABm
AHoAiwCZAKEAqACrAKMAjABtAFcASgA/ADUAKQAjAB8AFgAPAA8ACQAEAP//+//6//r/
+f/6//r/+//2//b/9v/2//b/9P/z//H/8f/z//P/9P/0//b/9v/2//b/9v/2//f/9//3
//X/9f/1//P/9f/1//X/9f/1//X/9f/x//P/9P/0//T/8//z//P/8//z//P/8//z//X/
9f/0//L/8f/x//D/8v/0//T/9P/w//L/8v/x//P/8//z//P/8//z//P/8//z//P/8//3
//P/8f/x//H/8//z//L/8v/y//L/8v/x//P/9P/2//b/9P/z//P/8v/0//T/9v/2//j/
+P/4//j/9v/2//f/9//1//f/+P/6//n/+v/8//3//////wAAAAAAAAIAAgADAAMAAwAD
AAQABgAGAAUABAAFAAYABgAGAAYACQAGAAUAAwACAAIAAgADAAQABAAFAAUABAACAAAA
AgACAAIAAQADAAMABAAEAAQAAgACAAIAAQABAAEAAAAAAAEAAwADAAMAAQAEAAQAAgAE
AAQABAADAAMABwAJAAQAAwADAAIABAAGAAYABAACAAMAAwAEAAQAAAD8////AgACAAIA
AgAAAAAA/////////////wEAAwABAAEAAQD+//7///////7//v/9//3//v/+//7//v8C
AAIAAQAAAAIAAwADAAMABAADAAIAAQABAAEAAgACAAQAAwADAAQAAgACAAEAAQACAAIA
AwAFAAcABgAEAAcABQAEAAQABQAFAAUABQAFAAUABQAFAAIABAAEAAUABgAGAAcACgAG
AAYABgAGAAYABgAFAAUABQAFAAcABwAHAAcACQAJAAgACAAKAAsACwAMAAwADwAQAA8A
DwAQABEAFAAUABMAEwATABIAEgAQAA8ADQAMAAwADAALAAoACAAHAAYABgAFAAUABAAD
AAMABQAFAAUABQAEAAIAAAD//wIAAgADAAMAAQABAAIAAgAEAAQABAAEAAIAAgAEAAIA
AgADAAMAAwD/////AAAAAAIAAgACAAAA/f/6//n/+f/7//z/AQAHAAwAFgAkADQASABf
AHkAjwCeAK8AvQC+ALcApwCMAGkAUwBHAD0ANQAwACsAJwAhABgADwALAAYAAgD///7/
/P/9/wAA/f/8//v/+v/8//v/+f/5//j/9//3//b/+P/4//j/+P/2//b/9//3//n/9//3
//f/9f/3//f/9//1//X/9f/1//H/8//0//T/9P/z//P/8//z//P/8//z//H/8//z//L/
8//z//T/9P/2//j/+P/4//P/9P/z//H/8//z//P/8//z//P/8//z//L/8f/w//P/8//x
//H/8f/x//H/8P/w//L/8v/y//H/7//w//L/8v/w/+//7//u//D/8P/y//L/8P/w//D/
8P/w//D/8f/x/+//8f/y//T/8//0//b/9//3//f/+P/4//n//P/9/////f/9//3//v8A
AAAA///+/wEAAgACAAIAAgAFAAIAAQABAAAAAAAAAAIAAgABAAEAAgACAAEAAAD+//7/
/v/9//7///8BAAIAAAD+//7//v/////////+//7///8BAAEAAQD//wIAAgD+/wAAAAAA
AP3//f8BAAMAAAD//////v/+/wAAAAD+//z//f/9//7/AAD8//j/+//9//7///8AAP3/
/P/6//n/+//7//v//f/9//v/+//7//r/+v/7//v/+v/6//n/+f/4//j/+P/4//r/+v/5
//j/+P/5//n/+f/5//n/+f/5//f/9//4//j/+P/3//f/+P/6//r/+f/5//n/+P/4//n/
+f/4//b/+f/7//r/+v/7//n/+f/5//n/9//3//f/9P/2//b/9//4//j/9//2//b/9v/6
//b/9P/0//T/9P/0//b/9f/1//X/9P/1//T/8//x//P/8//y//H/9P/2//f/9v/2//n/
+v/9//3//v///wAAAAD//////f/8//z/+v/5//f/9v/2//j/9//2//T/8f/w//D/7//t
/+z/6//r/+v/6//r/+v/6f/o/+f/5//o/+j/6f/p/+X/5f/m/+b/5v/m/+b/5v/m/+b/
6P/m/+j/6f/p/+n/5f/l/+b/5v/s/+7/6v/k/+X/5v/j/+H/3//g/+X/5//q//L/AAAO
AB4AMQBLAGsAggCTAKEArACtAKEAigBxAFcAPQApACEAHAAXAA8ACQAGAP3/8//u/+z/
5f/k/+j/4//c/97/3v/e/97/4P/f/93/3f/f/9//4P/g/97/3v/e/97/3v/e/9//3//f
/93/3f/d/9v/3f/d/93/2//b/9v/2//b/93/3v/e/97/3f/d/93/2//b/9v/2//b/93/
3f/c/9z/2//b/9r/3P/e/97/3v/e/+D/4P/f/97/3f/c/9v/3f/d/93/3f/b/9v/2//f
/93/2//b/9v/3P/d/93/3v/g/+D/4P/f/97/3v/f/97/3P/b/9v/2v/c/9z/3v/e/9z/
3P/c/9z/3P/c/93/3f/g/+P/5f/o/+P/4v/i/+H/4//j/+T/5P/m/+j/6P/p/+f/5//n
/+j/6//s/+z/7P/v//D/8P/w//D/8//w/+//7//u/+7/7v/u/+7/7f/t/+7/7v/t/+z/
7P/s/+z/6//r/+v/7P/s/+z/6v/q/+r/6//r/+v/6v/r/+3/8P/x/+//7f/w//D/6//s
/+v/6v/p/+n/7f/v/+r/6f/p/+j/6f/s/+3/7P/s/+3/7f/u/+7/6v/m/+n/6v/q/+r/
6v/o/+j/5//n/+f/5//n/+n/6//p/+n/6f/q/+r/6//r/+j/6P/n/+f/6v/q/+r/6v/q
/+r/6f/o/+r/6//r/+v/7f/t/+3/7f/v/+//8P/w/+7/7f/t/+7/7//w//D/8f/x//D/
8P/x//L/8v/x//X/8//y//L/8//1//X/9f/1//X/9f/1//L/8//0//b/+P/4//f/9v/2
//j/+P/6//z/+v/6//r/+v/4//f/9//3//n//f///wEAAAABAAAA/v/8//7///////7/
/v8BAAIABQAFAAYABwAKAAoACQAJAAkACAAIAAYABQADAAIAAgAEAAMAAgAAAPz/+v/5
//f/+P/4//j/+f/7//v/+//7//v/+v/5//n//P/8//3//f/6//n/+f/4//j/+P/4//j/
+v/6//z/+v/4//n/+f/5//n/+f/6//r/+P/4//r//v/9//j/9f/3//f/+P/5//n//P8E
ABAAIgAyAEUAXwCBAJoAqQC3AMIAwwC3AKAAgwBnAFEAQwA3AC4AKQAlAB8AHgAfABUA
DAAKAAEA9P/0//n/+v/3//b/9f/0//T/8//x//H/7//v//D/8P/x//L/8//0//X/9v/4
//n/9//z//H/7//x//P/8//z/+//7//v/+//7//x//L/8v/y//H/8f/x//P/8//z//P/
8f/z//P/8v/w/+//7//u/+//8v/z//T/8P/y//L/8f/v/+//7//v//H/8f/x//H/7//v
/+//8//z//H/8f/x//H/8f/w//D/8v/y//L/8f/x//L/9P/0//L/8f/x//D/8f/y//X/
9v/0//T/9P/0//T/9P/1//X/9f/3//j/+v/2//b/9//3//r/+//9//7//P/+//7///8B
AAEAAQACAAUABgAGAAYACQAKAAoACgAJAAsABwAFAAYABgAHAAgABgAGAAUABQAIAAgA
BwAGAAQABAAEAAMABAAFAAcACAAFAAIAAQAAAAMAAwADAAIAAAABAAMAAwAFAAMABgAG
AAAAAgACAAIAAQABAAUABwAGAAUABQAEAAQABgAGAAQAAgADAAMABAAIAAQAAAADAAIA
AgACAAIAAgACAAEAAQABAAEAAQADAAMAAQABAAEAAgACAAMAAwACAAIAAQABAAIAAgAC
AAIABgAGAAUABAACAAMAAwADAAcABwAHAAcABgAFAAUABAAGAAUABQAGAAQABAADAAMA
AgACAAMABQADAAIAAAADAAUABAAEAAUABwAHAAcABwAGAAUABAAAAAAAAAABAAIAAAD/
//7//v/+//7//v/+/wIAAwAEAAQABAAEAAQAAwABAAAA/////wEAAQABAAEAAwADAAIA
/v8AAAEAAQADAAQACAAKAAsACwAMAA0ADQAMAAoACQAJAAgACAAGAAUAAwACAAIAAgAB
AAAA/v/7//r/+v/5//v/+v/5//n/+f/5//n/+f/3//b/9f/1//f/+P/6//v/9//3//j/
+P/4//j/+P/4//j/+P/6//j/+P/5//n/+f/1//X/9v/2//T/8v/0//b/9//2//H/7f/x
//L/9f8DABAAGgAmADYASABlAIMAlQCiAK0ArwCoAJMAdwBeAEkAOwAxACUAGwAUAA8A
CQADAAAA+f/1//b/8v/x//L/7v/n/+j/6v/q/+r/6v/p/+f/5P/j/+T/5f/n/+j/5v/m
/+b/5v/k/+T/5f/l/+b/5f/m/+f/5v/n/+b/5f/l/+X/5f/l/+P/5f/m/+b/5P/j/+P/
4//j/+P/4//j/+b/6f/q/+r/6P/n/+f/5v/k/+T/4v/g/+D/4v/i/+H/4//j/+P/4//h
/+H/4f/h/+H/4f/h/+X/5v/l/+b/5//p/+n/6P/o/+n/6P/n/+X/5P/k/+X/5P/l/+X/
5v/m/+T/5P/m/+b/6P/o/+j/6P/q/+r/6//r/+j/6f/p/+r/6f/q/+z/7f/v/+//8P/w
/+7/8P/w//H/8v/z//T/9v/3//j/+P/4//j/+P/3//b/+P/7//j/9//3//b/9v/2//j/
+P/3//f/9v/2//X/9P/0//T/9P/z//P/8//0//T/9v/0//T/9P/z//P/8//y//T/9f/3
//f/9P/x//P/8v/v//L/8//0//L/8f/0//X/9P/z//P/8v/w//L/8v/w//D/8f/x//L/
8v/u/+r/7f/w//D/8P/w/+//8P/w//H/8P/v/+7/7//w/+//8P/x//L/8v/z//P/8P/w
/+//7//y//L/8v/y//T/9P/z//L/8P/x//H/8f/z//P/8//z//P/8//0//T/9v/1//X/
9v/0//T/8//z//T/9P/1//f/9v/0//H/8//1//T/9P/1//f/9//3//f/9//3//f/9P/2
//b/9f/0//L/9P/0//T/9P/2//X/9f/1//b/+f/6//v/+f/7//v/+v/5//z//v////7/
/P/9//z//P/7//v/+//6//r/+f/5//z//P/9//z/+f/3//b/9v/4//f/9v/0//P/8v/y
//H/8//y//H/8f/v/+//7//v//H/8P/v/+//8v/y//P/8//x//H/8v/y/+//7v/t/+z/
7v/u//D/7v/w//H/8f/x/+3/7f/u/+7/8v/w/+7/7P/t/+r/6f/t/+//9P/7/wUAEAAg
AC4AQgBcAHUAhwCVAJwAnwCbAJAAewBfAEYAOQAtACUAIQAbABQADQAHAAMA/v/5//X/
9v/2//P/9v/4/+//5v/q/+z/7v/w//D/7//t/+3/6//r/+z/7P/q/+r/6v/q/+z/7P/t
/+3/7f/r/+v/6//p/+v/6//r/+r/6//s/+3/6f/r/+z/7P/s/+v/6//r/+z/7f/u/+//
7P/t/+z/6v/r/+v/7P/s/+z/7v/u/+7/6v/s/+z/6//r/+v/6//r/+v/6//r/+v/6f/p
/+n/7f/s/+v/7P/t/+3/7f/s/+z/8P/w//D/7//u/+7/7//u/+3/7f/u/+7/7P/s/+7/
7v/w//D/8P/w//L/8v/z//P/8f/z//T/9v/2//b/9//3//b/9f/1//T/9f/4//n/+//5
//n/+f/6//v//P/8//z//f/+//7//v/8/////P/7//z//P/9//7//f/8//r/+f/7//z/
/P/8//r/+v/6//n/+//7//z//P/+//z//P/8//v/+//7//r/+v/7//3//f/9//v//v/+
//r//P/8//z/+f/5//3////8//v/+//6//n/+v/5//b/+P/5//n/+v/8//j/9P/3//b/
9v/2//b/9//4//j/+f/4//f/9v/3//n/9//3//f/+P/4//n/+f/6//r/+f/5//j/+P/4
//j//P/8//v/+v/6//v/+//7//z/+//6//n/+f/5//r/+v/8//v/+//8//z//P/7//v/
/P/8//3////9//z/+v/9//v/+v/6//v/+//7//v/+//9//3//f/6//z//P/9//7//v/9
//z//P/8//z//P/8//v/+//8//v/+//7//v/+////wAA/v/+//7//v/9//v/+v/5//r/
/f/+////AQADAAMAAgD//wAAAAD//wIAAgAFAAYACQAJAAoACwAOAA4ADQANAAsACgAK
AAgACQAHAAYABgAFAAMAAQD+/////v/+//3//f/8//v/+//5//n/+f/5//n/+P/3//f/
+P/4//n/+f/4//n/+//8//r/+v/6//r//P/8//7//P/6//v/+//7//v/+//8//z//v/+
//z/+v/7//j/9f/5//v/AgALAAsACgAUACQANABIAGUAfwCTAKQArwCzALYArwCZAIAA
ZQBRAEMAOwAvACgAIwAfABkAGAAVAA0ACAAAAPv//v/+//v/+v/5//j/9//2//b/9f/z
//P/9f/1//b/9v/2//b/9v/2//f/+P/6//v/+f/1//P/8f/z//X/9f/1//X/9f/1//X/
8f/z//T/9P/0//P/8//z//T/9f/2//f/9v/3//b/9P/0//P/8//y//D/8v/y//L/8f/0
//X/9f/z//P/8//z//P/8//z//P/8//z//P/9//1//P/8//z//L/8f/v/+7/8v/y//L/
8f/x//L/9P/0//H/7//u/+z/7f/u//H/8v/w//D/8P/w//L/8v/z//P/8v/z//P/9P/y
//L/8//z//X/9f/2//b/+P/6//r/+//7//v/+//8////AAAAAAAAAQACAAIAAgABAAMA
///9//7//v///wAA/v/+//3//f8AAAAA///+//z//P/8//v/+v/5//n/+P/6//j/+P/4
//n/+f/5//j/9f/1//b/9f/1//P/9v/2//L/9P/0//T/8//z//f/+f/3//f/+P/4//f/
+P/3//T/9P/1//X/9v/4//T/8P/z//T/9P/0//T/8//0//T/9f/z//P/8//1//P/8f/x
//H/7v/u/+//7//u/+7/7f/t/+z/7P/s/+z/8P/w/+//7v/s/+3/7f/t/+//7//v/+//
8f/x//L/8v/y//H/8f/y//T/9P/z//P/9v/2//f/+f/2//T/8f/z//X/9P/0//X/8//z
//P/8//0//X/9v/0//P/8v/y//L/8//z//P/9P/2//b/9v/2//T/9f/3//f/9f/2//b/
9v/2//b/9v/1//X/9f/3//v//f////v/+//5//b/9f/4//r/+//8//z///8AAAEAAQAC
AAMABAAEAAMAAwABAAAAAAD+/////f/8//z/+//5//f/9P/z//L/8v/x/+//7v/t/+3/
7//v/+//7//x//D/7//v/+7/7v/v/+//7v/v//H/8v/w//D/8P/w//D/8P/y//D/8P/x
//H/8f/x//H/8v/y//L/8v/w/+z/6//q/+f/6f/r//D/8f/z//j/BAAWACYALgBFAGcA
gQCSAKMAsQC2ALEAmwCAAGcATwA5AC8AKwAmACMAFwALAAgABQD9//j/9v/z//D/8v/x
/+r/6v/q/+r/6v/s/+v/6f/p/+v/6//s/+z/6f/o/+f/5v/o/+j/6f/p/+v/6f/p/+n/
5//p/+n/6f/n/+f/5//n/+f/6f/q/+r/6P/n/+f/5//n/+f/5//n/+n/6//r/+r/6f/n
/+b/5P/m/+j/6P/o/+b/6P/o/+f/5//n/+f/5//n/+f/5//n/+f/5//n/+v/5//l/+X/
5f/n/+f/5v/m/+j/6P/o/+f/5f/m/+j/6P/o/+f/5//m/+j/6P/q/+r/6f/o/+f/5v/p
/+r/7P/t/+3/7//w//L/8P/w//H/8f/z//P/9P/0//T/9v/2//f/9//3//f/+P/7//z/
/P/8////AAAAAAAA//8BAP3/+//8//z//f/+//7//v/9//3/AAAAAP///v8AAAAAAAD/
//3//f/+//7/AAD+//7//v/////////+//7///8BAAEAAAD9/////v/9/wAAAQACAP//
//8DAAUABAADAAMAAgACAAQABAACAAEAAQAAAAAABAAAAPz////+//7//v/+//3//v/+
/////f/9//3///////3//f/9//7//v////////8AAAAAAQABAAAA///+/wAAAAD///7/
//8BAAIAAwAEAAMAAgABAAEAAQACAAIABAADAAMABAAGAAYABQAFAAQABAAFAAcABQAE
AAIABQAHAAYABgAHAAcABwAHAAcACQAJAAkABgAIAAgACQAKAAwACwAKAAoACgAKAAoA
CgAMAA0ADwAPAAkACQAPAA8ACgAMAAwADAAMAA4ADQANAA0ADQAPAA8ADwANAA8ADwAO
AA8AEgAUABUAEwASABQAFAAXABcAGAAZABoAGgAZABkAGQAYABgAFgAVABMAEgASABIA
EQAQAA4ADQAMAAwACwALAAoACQAJAAkACQAJAAkACQAIAAcABwAKAAoACwALAAcABwAI
AAgACAAIAAgACAAKAAoADAAKAAgACQAJAAkACQAJAAoACgAKAAgACgAMAAsABgADAAMA
BwAMAA0ADwAUABwAJgA2AEoAXwB3AJUAsAC9AMkA2ADTAMUArACLAG8AWwBPAEcAQAA5
ADMALQAoACUAIwAcABIACQAKAAwADQAMAAoACgAKAAoADAALAAkACQAHAAcACAAIAAgA
CAAIAAgACAAIAAkACQAKAAkACgALAAkACwALAAsACwALAAsACwAJAAsADAAMAAsACQAI
AAcACgALAAwADQALAA0ADQAMAAoACQAJAAgACAAKAAoACgAGAAgACAAHAAgACQAKAAsA
CQAJAAkACQALAAsACwAPAA0ACwALAAsACQAJAAgACAAKAAoACgAJAAkACgAMAAwADAAL
AAsACgAKAAoADAAMAAoACgAKAAoADQAOABAAEQAOAA8ADwAQAA4ADgAPAA8AEwATABQA
FAASABQAFAAVABUAFQAVABYAGQAaABoAGgAZABoAGgAaABoAHQAaABkAGwAaABoAGgAa
ABoAGQAZABwAHAAbABoAGAAYABgAFwAXABcAGAAYABYAFAAUABQAFwAXABcAFgAUABUA
FwAXABUAEwAWABYAFAAYABoAHAAYABcAGgAbABgAFwAXABYAFgAYABgAFgAWABcAFwAY
ABkAFAAPABEAEwAUABUAFgAUABQAEwATABQAFQAWABkAFgATABIAEQASABIAEwATABIA
EgARABEAEgASABIAEgAUABQAEwASABIAEwATABMAFQAVABUAFQATABMAFAAUABYAFQAV
ABYAFgAWABUAFQAWABYAFwAZABkAGAAWABkAGwAaABoAGwAZABkAGQAZABkAGQAZABYA
GAAYABkAGgAaABkAGAAYABoAGgAaABoAGAAZABsAGwAaABkAGAAXABkAGAAYABkAHAAd
AB0AHQAbABsAGwAbAB0AHgAeACAAIAAgACAAIQAhACMAIwAjACYAJQAmACgAKgArACoA
KwArAA==
         </WaveFormData>
      </LeadData>
      <LeadData>
         <LeadByteCountTotal>10000</LeadByteCountTotal>
         <LeadTimeOffset>0</LeadTimeOffset>
         <LeadSampleCountTotal>5000</LeadSampleCountTotal>
         <LeadAmplitudeUnitsPerBit>4.88</LeadAmplitudeUnitsPerBit>
         <LeadAmplitudeUnits>��V</LeadAmplitudeUnits>
         <LeadHighLimit>2147483647</LeadHighLimit>
         <LeadLowLimit>268435456</LeadLowLimit>
         <LeadID>II</LeadID>
         <LeadOffsetFirstSample>0</LeadOffsetFirstSample>
         <FirstSampleBaseline>0</FirstSampleBaseline>
         <LeadSampleSize>2</LeadSampleSize>
         <LeadOff>FALSE</LeadOff>
         <BaselineSway>FALSE</BaselineSway>
         <ExcessiveACNoise>FALSE</ExcessiveACNoise>
         <MuscleNoise>FALSE</MuscleNoise>
         <LeadDataCRC32>807710890</LeadDataCRC32>
         <WaveFormData>
DAAMAAwADAAMAAwADAAMAAoACgAKAAoACgAKAAoACgAMAAwADAAMAAoACgAKAAoACwAM
AA0ADgANAAwACwAKAAwADAAMAAwACwAKAAkACAALAAwADQAOAA4ADgAOAA4ADwAQABEA
EgAVABUAFQAUABYAFwAYABkAGwAbABoAGgAaABoAGwAcABkAFwAVABQAFgAYABoAGgAY
ABkAGgAcAB4AGwAZABkAFQAVABUAFAAUABMAEQAQABAAEAAPABAADgANAA0ADwANAAsA
CwAMAAoACgAKAAoACwANAA4ADgAOAA4ADgAOAA4ADgAOAA4AEQARABAAEAASABMAFAAT
ABIAEwASABEAEwAVABUAFgAYAB0AIQAhAB0AHwAcABoAHAAhACsANQA6AEIAUABVAEkA
PQAwABwABADq/9b/yv/E/8b/zv/X/9r/4f/l/+n/8f/0/+v/6//x//X/+P/7//3//P/9
//7//v/8//z//P/8//z//v/+//7//v/+//7//v/9//z//P/7//z//P/9//3//v///wAA
AQD9//z/+//5//r//P/9//7//P/8//z//P/8//z//P/8//7//f/9//3//f/9//z/+v/9
//3//P/8//7//v///////v/+//7//v/+//3//P/8//z//P/+///////+//3//f//////
AAAAAP7//v/+//3///8AAAAAAQD///////////7//v///wAABAAEAAUABQADAAYACAAJ
AAsADAAPABAAEgASABQAFQATABQAFQAWABgAGAAYABoAGQAZABkAGwAdAB4AHwAgAB4A
HwAfAB4AGwAbABsAGQAbABsAGQAYABgAGAAXABcAGAAYABYAFQAVABQAEwATABQAFAAT
ABMAEQAQABAAEAAOAA8ADwAPABAAEAAQABIAEAAQABAADwANAA4AEAARABEAEQASABIA
EQAQABAAEAAOAA8ADwAOABAAEAAQABAAEQARABEAEQARAA8ADwAOAA0ADQANAA0ADwAQ
ABAAEAAQABIAEgASABEAEQARABEADwANAAwADAANAA0ADQAOAA8ADwAPAA0ADQANAA0A
DwARABEAEQARABAADgAQABMADwAOAA4ADwAPAA4ADQANAA0ADQANAA0ADQAMAAwADQAP
AAwACwAMAAwACQAHAAcACQAJAAkACAAHAAcABgAGAAgACgAQAA4ADgAOAA4ADgAPAA8A
DwAOAA4ADwAQAA8AEQARABAAEAANAAwADAANAA0ADgAPABAAEAASABQAFAARABEAEQAR
ABAADAAJAAkABwAHAAcACAAIAAcABQADAAEA///8//3//v/+/////v/7//j/9//4//j/
+P/4//r/+v/7//v/+P/4//j/+P/4//j/+P/4//j/+f/5//j/+P/5//n/+f/1//X/9//3
//H/8//1//X/+P/6//v//f////3/+//4//j//P8DABEAGwAkACwANAA1ACsAGQAGAPD/
1v++/7L/qv+m/6j/sP+3/77/w//F/8n/yf/M/9H/0f/R/9X/2v/d/9//3//f/9//3v/c
/9z/3P/c/9j/2v/a/9r/2v/a/9r/2v/Z/9j/2P/X/9b/1v/X/9f/1//X/9f/1//U/9T/
1P/T/9P/1P/U/9T/1P/U/9T/1P/S/9L/0v/S/9L/0f/R/9H/0f/R/9D/zv/R/9H/0P/Q
/8//zv/O/83/zv/O/87/zv/O/83/zP/M/8z/zP/O/8//zv/M/8r/yf/L/8v/zP/M/8r/
yv/K/8n/y//M/8z/zf/O/8//0P/R/9H/0P/Q/9D/1P/U/9X/1f/W/9r/3f/f/9//4P/j
/+T/5P/k/+b/5//p/+r/6//s//D/8P/w//L/8v/x//D/8f/0//T/9P/0//b/9//3//b/
9P/z//L/7//w//H/8P/w/+3/7P/q/+n/6v/q/+j/5//o/+j/6P/p/+n/6P/m/+X/5f/k
/+T/5P/i/+P/4//j/+X/5v/n/+r/6v/q/+r/6f/k/+T/5f/l/+f/5//o/+j/5P/i/+H/
4P/h/+P/5P/k/+X/5v/n/+j/6P/n/+b/5f/q/+n/6v/q/+j/5//m/+X/5P/k/+P/4v/k
/+b/5v/m/+f/5//n/+f/5//n/+j/6v/q/+n/6P/o/+v/6//r/+n/7P/t/+7/8f/w/+//
7v/t/+r/6P/q/+3/7P/s/+3/7//x//D/7//v//D/8f/y//P/8v/w/+//7//y//D/8P/y
//b/8//x//H/9f/5//v/+v/7//z//f/+//7//////////v/+////AAD//wEAAQAAAP//
+//5//j/+v/5//n/+f/7//z///8CAAIA///////////+//r/9//1//P/8//z//T/9P/z
//H/8P/v/+7/7P/u/+7/7f/t/+//7f/r/+v/7f/u/+//8P/t/+z/7P/r/+3/7v/v//D/
8P/w//D/8P/w//H/8f/w/+7/7//v/+//7v/v//L/8//x/+v/7f/z//b/+v/7//f/9//7
//v//v8MABwAKQAxAD0ASABKAEIANwAlAAsA7v/S/8D/sv+s/67/uv/C/8j/0f/W/9n/
3f/f/+H/5P/f/93/5f/r/+z/6f/r/+z/7f/u/+7/7v/u/+7/7v/u//D/8P/w/+7/7v/u
/+7/7P/s/+3/7f/u/+7/7//v/+//7//v/+//8P/w//D/7//u/+7/7f/s/+3/7v/v//D/
8P/w//D/8P/w/+//7//v/+//7//u/+z/7f/t/+z/7P/u/+7/7//v/+7/7v/u/+7/7v/t
/+z/7P/u/+7/8P/x/+//7v/t/+3/7//v//D/8P/u/+7/7v/t/+7/8P/x//P/9f/1//X/
9f/2//b/9//4//z//P/9//3//v8CAAUABwAFAAYACQAKAAoACgAMAA0ADwAQABEAEgAW
ABYAFgAYABkAGQAZABsAGwAaABkAGAAXABcAFgAUABMAEwATABEAEwATABEAEAAPAA4A
DAALAA4ADgAMAAsADQAMAAsACwAKAAoACQAJAAkACAAIAAgACAAJAAkACQAIAAgACAAK
AAkACAAHAAUABAAEAAUABQAFAAUABgAGAAMAAgACAAIAAgADAAMAAgAEAAQABAAEAAMA
AwADAAMABQADAAMAAgABAAEAAQABAAMABAAEAAQAAgAEAAQABAAFAAUABQAFAAUABQAG
AAgABwAHAAcACAAIAAcABgADAAQABQAGAAkACgAJAAgABwAIAAYACAALAAsACgAKAAsA
CgAIAAYABQAGAAcACAAJAAsACgAKAAsADQAKAAkACgAKAAcABQAFAAYABwAIAAgADAAR
ABEAEgASABIAEgASABIAEwATABMAEgASABMAFAAVABcAFwAWABUAEQAPAA4ADwAPABAA
EQAQABAAEgAUABQAEQARABEAEAAQAA0ACwANAAsACwALAAkACAAGAAMABAADAAIAAAAC
AAIAAQABAAEA///9//3//v/+//7//v/8//z//f/9//r/+v/6//r/+//8//3//v/+////
///+//z//f/9//3/+//7//3//f/5//3//////wQACAALAAkABwAHAAsAEAAWACQAMwA7
AEMAVABYAEoAOwArABUA9v/a/8b/vP+6/77/wv/I/9D/2f/c/93/3//j/+P/4v/l/+n/
7f/v//L/8//x//D/8f/y//L/8f/w/+//7v/u//D/8P/w//L/8v/y//L/8v/y//P/8//y
//L/8//z//H/8f/x//H/8f/y//P/8//y//L/8f/w//L/8v/y//L/8v/y//L/8v/w/+//
7//v/+//7//u/+z/7//v/+7/7v/s/+z/7f/t/+z/7P/s/+z/7f/t/+3/7v/u/+7/8P/x
//D/7v/s/+v/7//v//D/8P/w//D/8P/v//H/8v/y//P/8//z//P/8//2//b/9//4//v/
/P/+/////v8AAAEAAQADAAQABwAIAAoACgAMAA0ADQAOAA8AEAAUABQAFAAWABUAFQAV
ABcAFgAWABYAFgAWABcAFwAWABcAFwAXABUAEwARAA0ACgAMAAwACwALAAoACgAIAAcA
CAAIAAgACQAKAAoACQAJAAcABgAGAAYABAAFAAUABQAGAAYABgAIAAgACAAIAAcABAAE
AAUABQAFAAUABgAGAAUABAAEAAQABAAFAAUABAAGAAYABgAGAAUABQAFAAUABwAFAAUA
BAADAAMAAwADAAMABAAEAAQABAAGAAYABgAFAAUABQAFAAYABQAFAAYABwAHAAcACAAH
AAcABwAFAAYABwAIAAsACwALAAsACwAMAAoADAAPAA0ADAAMAA0ACwAKAAkACQALAAsA
CwALAA0ADAAMAA0ADwAMAAsADAAOAAsACQAJAAsACwALAAoACgALAAsADAAMABAAEgAQ
ABEAEgATABQAFQAXABgAGQAWABYAFwAYABkAGwAbABoAHAAZABgAGAAaABkAGQAZABcA
FgAXABgAGgAXABcAFwAZABoAGAAXABYAEwASABEAEgASABEADwAOAA0ADAAKAAoACgAJ
AAkACwAJAAcABwAHAAYABQAEAAYABgAHAAcABgAGAAYABgAIAAgACAAIAAgACQAJAAgA
BgAHAAcABwADAAMABQAFAAUABQAHAAkACAAIAA0AEQARABMAEQAQABAAEgAXACEALQAy
ADoASABNAEcAOwAoABYAAADm/8z/vP+4/7z/xP/L/9L/3f/l/+P/4f/o/+n/6//v/+//
8P/1//n/+P/5//r/+v/8//z//P/8//j/+v/6//r/+v/6//r/+v/4//j/+f/5//r/+v/7
//v/+//7//v/+//4//j/+P/3//f/+P/4//j/9v/2//b/9v/2//b/9v/2//b/9f/1//X/
9v/3//f/9v/5//n/+P/4//f/9v/2//X/9v/2//b/9v/2//X/9P/0//L/8v/0//X/9//2
//X/9f/2//X/9f/0//b/9v/2//X/9f/2//b/9//1//X/9f/1//f/+P/6//z//P/8//3/
/f///wIABAAFAAMABAAHAAgACAAIAAoACwAMAA4AEAASABQAFAAUABYAFQAVABUAFwAY
ABgAGAAYABgAGQAZABgAFwAXABcAFQATABMAEQAQABIAEgARABEAEAAQAA4ADQANAAwA
CwALAA4ADgANAA0ACwAKAAoACgAKAAsACwALAAoACgAKAAwADAAMAAwACwAIAAgACQAJ
AAkACQAKAAoACQAIAAgACAAIAAkACQAIAAYABgAGAAYABQAFAAUABQAIAAcACAAIAAUA
BQAFAAUABwAIAAgACAAGAAgACAAIAAkACQAJAAkACAAHAAcACAAJAAkACQAKAAsACwAL
AAkACAAHAAYABwAJAAkACQAJAAYABAAGAAkABwAGAAYABwAHAAYABQAFAAUABQAFAAUA
BQAEAAQABQAGAAQABAAGAAgABQADAAMAAQABAAEAAAACAAMAAwAEAAIAAgACAAIABAAF
AAQAAgAFAAYABwAIAAoACwALAAsACAAIAAkACgAKAAsACgAIAAkABwAHAAgABgAFAAUA
BQAEAAQABgAIAAYAAwADAAMABgAGAAMAAQABAP///////wAAAAD///3/+//5//f/9P/y
//L/8f/x//T/8//y//P/8v/y//L/8v/w//D/8f/x/+7/7v/u/+7/8P/w//D/8P/w//H/
8f/w//D/8f/x//H/7f/t/+//7//z//P/7//t//D/9P/5//n/+f/7//3/+v/0//j/+f/7
/wUAEgAYACAAKwAvACMAFAAGAPD/2v/G/7j/qv+i/6T/r/+2/73/yf/R/8v/yP/P/9X/
1f/X/9z/3//f/+D/4f/i/+L/5P/k/+T/5P/k/+b/5v/m/+T/5P/k/+T/4v/i/+P/4//k
/+T/5f/l/+P/4//j/+P/4v/i/+L/4f/j/+T/5P/k/+T/5P/k/+T/4v/i/+L/4v/i/+H/
4f/h/+P/4//i/+D/4//j/+L/4v/k/+T/5f/l/+P/4v/h/+D/4v/h/+D/4P/g/+D/4v/j
/+P/4v/h/+H/5f/l/+b/5v/o/+j/6P/n/+b/5v/l/+X/4//j/+P/4//m/+b/5//o/+j/
6P/p/+n/6//u//D/8f/y//T/+P/6//j/9v/2//X/9v/4//r//P/8//z//P/+////////
/wEAAgACAAIAAgAEAAUABQAEAAUABQAFAAMAAQABAP///v/+//7//f/9//7//v/8//v/
+//6//n/+f/6//r/+f/5//f/9v/2//b/9v/3//f/9//5//r/+//+//3//P/7//n/9f/0
//T/8//z//P/9P/0//X/9P/0//T/9P/1//X/9P/1//b/9//4//b/9f/0//P/9//1//X/
9P/z//P/8//z//P/9P/0//T/9v/4//j/+P/3//f/9//3//b/9f/1//b/+f/5//n/+v/5
//n/+f/3//n/+f/5//v/+//7//v/+//7//r//f8BAP7//P/7//v//P/8//z//f/9//3/
/f/9//7//v///wEAAwAAAP//AAAEAAEA/////wEAAQABAAAAAAABAAEAAgACAAIAAgAC
AAQAAwAGAAwADAAMAAwADAAOAA8ADwAPAA8AEAASABQAFAAVABQAEgAUABEAEAAQAA4A
DQANAA0ADQAMAA0ADgAOAAsACwALAA0ADgAMAAsADQALAAsACwAMAAwACwAJAAcABQAD
AAAAAgACAAEAAQAEAAMAAgADAAIAAgACAAIAAwAEAAYABwAFAAQAAwACAAIAAgACAAIA
BAAFAAUABAACAAMAAwADAAEAAQADAAMAAwADAAUACQAKAAoACwAPABEAEQAPAAwABgAG
AAcACwAVACIAKAAsADUAPQAxACIAFgAGAO7/2P/G/7r/tv+8/8P/yv/T/9//5//r/+r/
7f/z/+3/5f/o//H/9//3//f/9//2//b/9v/2//b/9P/2//b/9v/4//j/+P/4//r//P//
/wEA/P/6//n/9//4//n/+v/7//n/+P/3//X/9f/2//b/9v/2//b/9v/2//f/+P/5//r/
+v/5//n/+f/3//f/9v/0//f/9//2//b/9P/0//X/9f/2//b/9v/2//T/8//y//L/8P/w
//L/8//0//T/9P/1//f/9//4//j/9v/2//b/9f/1//b/9v/3//n/+f/5//n//P/8//3/
/v////7//v/9//v//v8AAAEAAwAEAAcACAAGAAYACAAJAAsADAANAA4ADgAOAA4AEAAS
ABMAFAAXABoAGgAaABoAGAAZABkAGAAVABUAFQATABQAFQAUABQAEgASABEAEQAUABQA
EgARABAADgAMAAsADQAOAA4ADwALAAoACgAKAAwADQANAA0ACwAKAAkACgAMAAwADAAL
AAYABgAHAAcACQAJAAoACgALAAoACgAKAAgACQAJAAgABgAGAAYABgAIAAkACgALAA0A
CwALAAoACAAHAAYABQAHAAgACAAIAAgACgAKAAoADQANAA0ADQAKAAkACQAKAAsACwAL
AAwADQANAA0ACwALAAsACwANAA8ADwAPAA8ADAAKAAwADwAPAA4ADgAPAA0ADAALAAsA
CwALAAsACwALAAoACgALABAADgAOABAAEAANAAsACwAKAAkACAAGAAQABQAFAAYABgAG
AAYABgAGAAcACAAIAAwADgAQABIAEgASABIAEAARABEAEQASABIAEwAUABQAFQAUABIA
EgAPAA4ADgAQAA8ADwAPAA4ADgAQABIAEQANAAwACwANAA4ADAALAAkABwAHAAcACAAI
AAcABQADAAEA///8//z//P/7//v/+//5//f/9//6//r/+v/6//v//P/+/////f/8//v/
+v/6//r/+v/6//j/+f/5//j/+P/5//n/+f/3//f/+f/5//3/+//7////AgACAP//AQAB
AP//+//+/wIAAgAJABkAJQAuADYAPgA9ADMAJwASAPj/3v/G/7b/sv+y/7L/tv+//8r/
zf/N/9H/1f/Y/9n/2//h/+X/5P/j/+P/5P/l/+b/5v/m/+b/5v/m/+b/6P/o/+j/5//m
/+X/5P/k/+T/5f/l/+b/5v/n/+f/5v/l/+T/4//k/+T/5P/j/+H/4v/i/+L/4P/g/+D/
4P/e/97/3v/e/+L/4//l/+f/5P/j/+H/3v/g/9//3f/c/93/3v/g/+H/3//e/93/3P/e
/93/3P/c/93/3v/h/+P/4//i/+H/4f/j/+P/5P/k/+T/5P/k/+P/4v/i/+H/4f/k/+X/
5v/n/+f/5v/m/+b/6//s/+7/7//x//T/9v/3//X/9P/1//T/9//4//v//f///wAAAQAC
AAEAAAD//wAABAAFAAYACQAIAAgACAAIAAcABwAGAAQAAwADAAMAAQABAAEA///+/wAA
AAD////////+//v/+f/5//j/9//3//j/+P/3//f/9//2//b/9v/0//X/9f/1//X/9v/3
//r/+P/2//T/8f/v//D/8v/z//H/8f/y//L/8//y//L/8v/w//H/8f/w//L/8v/y//L/
8v/x//D/7//z//H/8f/w//D/8f/y//P/8v/y//H/8P/y//T/9P/0//P/8//z//P/8//z
//T/9v/1//X/9f/2//n/+f/5//f/9f/1//X/9//3//f/9//3//f/9v/5//3/+//6//r/
+//7//r/+f/5//v/+//7//v/+v/4//f/9//8//r/+v/8//7/+//5//n/+f/5//n/+P/6
//v/+//4//b/+P/4//j/+P/7//3//v//////AAACAAQAAgADAAIAAAACAP///v/+//3/
+//6//n/+v/6//z//v/7//f/9v/1//j/+P/1//P/8//x//H/8f/y//T/9f/1//f/9//3
//b/9v/2//X/9f/1//P/8f/x//P/9P/1//b/+P/4//n/+f/3//b/9f/0//P/8v/x//D/
8f/z//T/9P/2//f/9//3//X/9f/3//f/+f/3//X/9//6//r//f///////////wAABAAO
AB0AKwAzAD4ATABOAEMAMwAfAAoA8v/S/7z/tv+0/7T/vP/I/9H/2P/X/9n/3f/d/97/
4f/j/+f/7//2//H/5f/p/+v/7f/u/+7/7v/u/+7/7P/u/+7/7v/u/+7/7v/u/+z/7P/t
/+3/7P/s/+3/7f/v/+//7//v//D/8P/w/+//7f/u/+7/7v/u/+7/7v/u/+7/7v/u/+7/
7P/r/+v/6//t/+3/7P/q/+v/6//q/+r/6v/q/+v/6//o/+j/6P/o/+r/6f/o/+j/6P/o
/+r/6//p/+j/5//n/+n/6f/q/+r/7P/s/+z/6//r/+z/7P/t/+//7//v/+//8P/w//H/
8v/2//b/9//3//f/+v/8//3//f/+/wEAAgAEAAQABgAHAAUABgAHAAgADAAMAAwADgAM
AAsACgALAA4ADgAOAA4ADgAPAA8ADgALAAsACwAJAAsACwAJAAgABgAGAAUABQAHAAgA
BwAHAAYABAACAAEAAgACAAEAAQAAAAAAAQACAAIAAwADAAMAAgACAAIABAAEAAQABAAD
AAAAAAABAAEA/////wAAAAD///7//v/+//7///////7//v/+//7//v/9//3//f/9////
/f/9//z//f/9//3//f/8//z/+//6//r//P/8//z/////////////////AAACAAAA///+
//7/AQABAAEA//8BAAEAAQADAAQAAwACAAEAAgAAAAIABQADAAIAAgADAAQABAAEAAUA
BQAFAAUABQADAAIAAgADAAUAAgABAAIABgADAAEAAQADAAMAAwACAAQABQAFAAYABQAE
AAMAAgAAAAEAAgACAAAAAgACAAIAAgADAAQABAAIAAoADAAMAAwADAAMAA0ADQANAAwA
DAANAA4AEQATABMAEgAQAA0ADAAMAA4ADQANAA0ADgAOABAAEgAUABEAEQARABAAEAAN
AAsADQALAAsACwAIAAgABwAFAAYABQAEAAIAAAAAAP////8BAP///f/9//7//v/+//7/
/v/+/////////wAAAQACAAIAAgACAAIAAgADAAMAAgAAAAEAAQABAAEAAQADAAMABQAF
AAMABQAIAAoACwANABEAEwAXABYAEgAOABUAIwArADAAOABEAEcAPQAtAB4ACgDy/9j/
xv+8/7j/vP/E/8v/1P/b/9//4f/l/+j/6//r/+v/8//0//X/9//1//X/9f/0//b/9v/2
//b/9P/2//b/9v/3//j/+f/6//z//P/9//3/+v/4//f/9f/3//f/9//3//b/9v/2//X/
8//0//T/9P/0//T/9P/0//b/9v/2//b/9v/1//X/9f/1//X/9P/y//P/8//y//L/8v/y
//P/8//0//T/9P/0//b/9f/0//T/8v/y//T/9f/1//T/8//z//T/8//z//L/8P/w//D/
7//w//L/8//1//T/8//y//H/9P/0//X/9v/4//j/+f/5//n//P/+/////f/+/wEAAgAC
AAIABAAFAAcACAAJAAoACgAKAAoADAANAA0ADQAPAA4ADgAOAA4ADwARABIAEgAPAA8A
DwANAA0ADQALAAoACAAIAAcABwAKAAoACAAHAAUABAADAAMAAwACAAAA//////7//v/+
//z//f/9//3/+v/6//r//P/7//r/+f/3//X/9v/4//n/+f/5//r/+v/5//j/+P/4//b/
9//3//b/9v/2//b/9v/3//f/9//3//n/9//3//b/9v/3//j/+f/3//j/+P/4//f/+P/3
//b/9f/1//X/9f/2//X/9f/2//b/9f/0//T/+P/5//r/+f/3//f/9//5//r/+f/4//f/
9//2//n//f/7//r/+v/7//3//P/7//v//f/9//3//f/7//r/+v/7//7//P/8//7//v/7
//n/+f/6//v//P/8//n/+f/4//j/+v/6//r/+v/6//v//P/8//r//P/8//z/AAACAAMA
BAAFAAYABAAFAAUABQAHAAgACgAMAAsACwAJAAYABwAFAAUABgAGAAUABQAFAAQABAAG
AAgACAAFAAUABQAEAAQAAQD//wAA//8AAAEA/v/+//3/+//4//f/9v/0//T/9P/z//P/
9//1//P/8//0//T/9P/0//T/9P/1//X/9P/0//T/9P/2//b/9v/2//T/9f/1//T/9v/3
//f/9//1//X/9//3//f/9f/1//X/+P/6//3/AQADAAUAAwD+//z//v8FAAsADwAWAB4A
KgAxAC8AIwAUAAYA7v/W/8L/tP+o/6j/sv+9/8b/y//P/9H/0//W/9v/3f/f/+H/5v/p
/+n/6P/p/+r/6v/q/+r/6v/q/+n/7P/t/+7/7f/s/+v/6v/q/+r/6//r/+z/7P/t/+3/
6//r/+v/6//s/+z/7P/r/+n/6v/q/+r/6v/q/+r/6v/q/+r/6v/q/+r/6f/p/+n/6//r
/+r/6P/r/+v/6v/q/+j/6P/p/+n/6v/q/+r/6v/o/+f/5v/m/+j/6P/q/+v/6f/o/+f/
5//o/+f/5//m/+j/6P/o/+f/6f/q/+r/6//t/+3/7f/t//D/8P/x//L/8//y//L/8f/y
//b/+f/7//n/+v/9//7/AAAAAAIAAwADAAQABQAGAAgACAAIAAoACQAJAAkACwAMAAwA
DAAMAA4ADwAPAA4ACwALAAsACQAKAAsACgAKAAoACgAJAAkACgAKAAgABwAJAAgABwAH
AAgACAAHAAcABgAGAAcACAAGAAcABwAHAAYABgAGAAgABwAGAAUAAwADAAQABgAHAAcA
BwAIAAgABwAGAAYABgAGAAcABwAGAAQABAAEAAQABQAFAAUABQAFAAMAAwACAAIAAwAE
AAUABQAGAAYABgAEAAYABgAGAAcABwAHAAcABwAHAAgACgAKAAkACAAIAAsACwALAAkA
CwALAAsADQANAA0ADQANAAwACgAMAA8ADQAMAAwADQANAAwACwALAA0ADQANAA0ADQAM
AAwADQAPAAwACwAMABAADQALAAsADQANAA0ADAAOAA8ADwAQABAAEAAQABAADgAPABAA
EAAOABAAEAAQAA4AEwAYABYAEgAVABYAFwAYABgAGQAZABkAGgAaABsAHAAbAB0AHQAc
AB0AGwAbABwAGwAZABgAFwAWABYAGAAaABsAGQAaABsAGgAaABcAFQAWABUAFgAXABQA
FAATABEAEAAPAA4ADAAOAA4ADQANAA8ADQALAAsADAAMAAwADAANAA4AEAARAA0ADAAL
AAoADAAMAAwADAAOAA8ADwAOAA0ADQAMAAsACgALAA4ADwANAA0ADwARABAAEgAXABsA
HQAfAB8AGgAUABQAFQAZACUAMAAyADgARQBFADsAMAAiAA4A+P/g/87/xv/G/8j/0f/a
/+H/6//v//H/+P/7//f/9//7/wAAAwADAAYABwAIAAgACQAKAAsADAAIAAoACgAKAAoA
CgAKAAoADAAMAA0ADQANAA4AEAARAA8ADwAPAA8ADgAOAA4ADQANAA4ADgAOAAwADAAM
AAwADgAOAA4ADgAOAA0ADQANAA0ADQAMAAoADQANAAwADAAKAAoACwALAAoACgAKAAoA
CgAJAAgACAAJAAoADQAPAA4ADAAKAAkACwALAAwADAAMAAwADAALAAkACgAKAAsADQAN
AA0ADQAOAA4ADwAQABAAEAARABEAEgAWABkAGwAaABoAHAAcABwAHAAeAB8AHwAgACEA
IgAkACQAJAAmACUAJQAlACcAKAAoACgAKAAmACcAJwAmACUAJQAlACMAJAAlACQAJAAm
ACYAJQAlACYAJgAkACMAIQAgAB8AHwAgACAAHwAfABsAGgAaABoAHAAdAB0AHQAbABoA
GQAaABwAHAAcABsAGwAcAB4AHwAdAB0AHgAeABwAGgAZABgAGgAbABsAGgAaABoAGgAa
ABkAGQAZABkAGwAZABkAGAAYABkAGgAbAB0AHgAeAB4AGgAaABgAFgAZABkAGQAZABoA
GQAZABoAGQAZABkAGgAbABsAGwAZABsAGwAbAB0AHgAdABwAGwAaABgAGgAdABwAHAAd
AB8AHQAcABsAGwAdAB0AHQAdAB0AHAAcAB0AHgAcABwAHgAgAB0AGwAbAB0AHQAdABwA
HAAdAB0AHgAcABwAHAAcABoAGwAcABwAGgAcABwAHAAcAB0AHgAeAB8AIAAiACMAJQAm
ACcAKQAnACcAJgAmACgAKAAoACcAKgAqACsALQAtACsAKQAoACgAKQApACkAKwArACsA
KAAqAA==
         </WaveFormData>
      </LeadData>
      <LeadData>
         <LeadByteCountTotal>10000</LeadByteCountTotal>
         <LeadTimeOffset>0</LeadTimeOffset>
         <LeadSampleCountTotal>5000</LeadSampleCountTotal>
         <LeadAmplitudeUnitsPerBit>4.88</LeadAmplitudeUnitsPerBit>
         <LeadAmplitudeUnits>��V</LeadAmplitudeUnits>
         <LeadHighLimit>2147483647</LeadHighLimit>
         <LeadLowLimit>268435456</LeadLowLimit>
         <LeadID>V1</LeadID>
         <LeadOffsetFirstSample>0</LeadOffsetFirstSample>
         <FirstSampleBaseline>0</FirstSampleBaseline>
         <LeadSampleSize>2</LeadSampleSize>
         <LeadOff>FALSE</LeadOff>
         <BaselineSway>FALSE</BaselineSway>
         <ExcessiveACNoise>FALSE</ExcessiveACNoise>
         <MuscleNoise>FALSE</MuscleNoise>
         <LeadDataCRC32>2404342814</LeadDataCRC32>
         <WaveFormData>
7v/u/+7/7v/s/+z/7P/s/+z/7P/s/+z/7P/s/+z/7P/s/+z/7P/s/+z/7P/s/+z/7P/s
/+z/7P/q/+r/6v/q/+z/7P/s/+z/6v/q/+r/6v/q/+r/6v/q/+z/7P/s/+z/7f/u/+//
8f/w//D/7//v/+3/7P/r/+v/6//q/+r/6v/p/+n/5//m/+X/4//i/+D/4f/h/+H/4P/e
/97/4P/h/+P/4//j/+T/6P/p/+n/6f/q/+r/6v/r/+v/7P/s/+3/7P/s/+z/7v/u/+7/
7v/u//D/7//v//D/8v/y//L/8v/y//H/8f/x//P/8//z//P/9P/1//b/9//4//j/+P/5
//f/9//3//f/+f/7//7/AAAHABUAHwAhACEAHQAXAAwA+//l/8r/pP9v/0D/IP8O//v+
6/7v/v7+Ff8u/0T/Vf9m/3j/jf+g/63/uf/D/83/2P/i/+j/7v/1//r/+//+/wAAAAAB
AAMABAAFAAUABQAFAAgACAAJAAkACQAJAAoACgAIAAkACQAJAAsACgAKAAoACwALAAsA
DAAMAAsACwAMAAwADAAMAAwADAAMAAwADAANAA0ADgAOAA8AEAARABIAEQARABEAEQAS
ABMAEwATABUAFQAWABYAFgAWABYAFgAWABcAFwAWABgAGAAZABoAGQAZABgAGAAYABkA
GQAaABoAGgAaABoAGgAbABsAGwAdAB4AHgAeAB4AHQAdABwAHgAdAB0AHQAeAB4AHQAd
AB0AHAAcABwAGwAbABsAGwAYABgAFwAXABcAFgAVABUAFAATABMAFAAUABMAEgASABAA
EAAQAA4ADgAPAA8ADQANAA4ADgANAA0ADQANAA0ACwALAAoACgAMAAwADAAMAAwADAAM
AAwACgAJAAkACQALAAsACwALAAsACwALAAsACwALAAsACgAKAAoACgAKAAsACwALAAsA
CQAJAAkACQAJAAkACQAJAAkACQAJAAkABwAJAAcABwAHAAcABwAHAAcACAAIAAgACAAI
AAkACQAJAAkACQAJAAsACwALAAsACgAJAAgABwAHAAgACAAIAAgACAAIAAcABwAHAAcA
BwAHAAcABwAHAAUABQAFAAUABQAFAAQABAAEAAQABAAEAAEAAQABAAEAAQABAAEAAAAA
AAAAAAAAAAIAAAAAAAAAAAAAAAAA///9//3//v/+/wAAAAACAAIAAgACAAIAAgACAAEA
/////////v/9//7//////wAAAAD+//3/+v/2//X/8//y//L/8f/x//H/8P/w//D/8v/z
//P/8//z//T/9v/3//f/9//4//j/+P/3//f/+P/4//v//P/8//z//v/8//z//P/8//z/
+//7//r/+v/6//r/+P/4//f/9//3//f/9//3//f/9//3//f/+f/4//j/+P/5//n/+f/5
//f/+f/7//z/AgANABkAHwAfABkAFQAPAAAA7f/Z/77/lP9f/y7/EP/+/u/+5f7r/gL/
G/8y/0j/V/9m/3r/jf+c/6v/t//B/8v/1P/e/+T/6v/v//T/9//6//r/9//3//j/+P/7
//v/+//7//z//P/9//3//f/9//7//v/+//////////3//P/8//z/////////AAAAAP//
//8AAP7//v/+//7/AAAAAAAAAAD/////AAAAAAAAAAAAAAAAAQABAAEAAQACAAMAAwAD
AAUABQAGAAYABgAGAAYABgAGAAcABwAGAAQABAAFAAYABwAHAAYABgAHAAkACgAMAAoA
CgAKAAoACgALAAsACwALAAwADAAMAA0ADQAOAA4AEAAPAA8ADwAOAA4ADQANAA8ADgAO
AA4ADQANAA0ADQAKAAoACQAJAAsACgAJAAkACAAHAAcACAAIAAcABgAGAAgACAAIAAYA
BgAHAAcABQAFAAYABgAFAAcABwAHAAcABwAHAAYABgAIAAgACAAIAAgACAAIAAgACQAJ
AAoACwAKAAkACAAHAAcABwAHAAcACQAJAAkACAAJAAoACwAMAAsACwALAAsADQANAA0A
DQALAAsACwALAAsACwALAAsADQAPAA0ADQALAAsACwALAA4AEAARABIAEAAQABEAEQAR
ABEAEQARABMAEwATABMAEwATABMAEwAVABYAFgAWABQAFAAUABMAFAAVABYAFwAVABUA
FQAVABMAEwATABMAFAAVABUAFgAWABYAFgAWABMAEwATABMAFgAXABgAGAAWABYAFgAW
ABgAFgAWABYAGAAYABoAGgAcABwAHAAcABwAHAAbABkAFwAXABYAFQAWABcAFwAYABYA
FAATABAADwAPAA4ADgAKAAkACQAJAAkACgALAA4AEAARABIAEwASABQAFQAVABUAFgAW
ABYAGAAZABsAHAAfACAAIAAgACEAHgAdABwAHgAeAB0AHQAeAB4AHgAeAB4AHgAdAB0A
HwAfAB8AHwAfAB8AHwAfAB8AHgAeAB4AHwAfAB8AHwAhACEAJwA0AEAARQBHAEMAPwA3
ACsAGQAGAOv/xf+S/2L/Rf80/yL/Fv8d/zH/Sf9i/3X/hP+U/6f/uv/K/9f/4v/r//X/
/f8JABIAGgAcABwAHwAkACMAJAAmACgAKQArACwAKwArACsAKwAsACwALQAtAC0ALQAu
AC4ALAAtAC0ALQAtACwALAAsAC0ALQAtAC4ALgAtAC0ALgAsACwALAAsAC4ALgAuAC4A
LQAtAC4ALgAuAC4ALgAuAC0ALQAtAC0ALAAtAC0ALQAvAC8AMAAwAC4ALgAuAC4ALgAv
AC8ALgAwADAAMQAyADEAMQAwADAAMAAxADEAMgAwADAAMAAwADAAMQAxADEAMQAyADIA
MgAxADEAMgAyADIAMQAxADEAMgAyADEAMQAwAC4ALQAsAC0ALQAtAC0ALAAsACsAKwAp
ACgAJwAnACgAJwAnACgAJgAlACQAJAAiACIAIgAgACIAIwAjACEAIwAkACQAIwAhACEA
IQAhAB8AHwAeAB4AHgAeAB4AHgAeAB4AHgAeAB4AHQAdAB0AHQAdAB0AHQAdAB0AHQAd
AB0AHQAdABwAGgAaABoAGgAcAB0AHgAfAB0AHQAdAB0AGwAbABsAGwAdAB0AHQAdABsA
HQAbABsAHQAdAB0AHQAdAB4AHgAeAB4AHgAfAB8AIQAhACEAIQAfAB8AHwAfAB8AHwAf
AB8AHwAgACAAIAAgACAAIAAfAB8AHwAfAB8AHQAdAB0AHQAdAB0AHQAdAB0AHQAcABwA
HAAcABwAHAAbABsAGwAbABsAGwAbABoAGgAaABoAGgAaABgAGAAYABgAGAAYABcAGQAZ
ABoAHAAcABwAHAAcABsAHAAcABsAGgAZABcAFQAVABUAFAAUABMAEAAOAAoACgAJAAcA
BgAFAAUABgAHAAgACAAIAAoACQAJAAkACQAKAAwADQANAA0ADgAOAA4ADQANAA4ADgAN
AA4ADgAOABAADgAOAA4ADgAOAA0ADQAOAA4ADgAOAAwADAALAAsADQANAA0ADQANAA0A
DQANAA0ADAAMAAwADQANAA0ADQANAA8AFQAeACwAMwAzADMALQAhABMAAQDo/8n/of9u
/0L/K/8c/wr/Av8J/x3/Nf9K/1v/bP98/5H/pP+0/8H/zv/X/9//5//x//j//P8AAAYA
CQAMAA0ADAAOAA4ADwARABIAEQARABEAEQASABIAEwATABMAEwAUABQAFAAVABUAFQAT
ABIAEgASABMAEwATABQAFgAVABUAFgAUABQAFAAUABQAFAAUABQAEwATABQAFAAWABYA
FgAWABcAFwAXABcAFgAXABcAFwAXABcAGAAYABgAGAAYABgAGAAZABkAGAAaABoAGwAc
ABsAGwAaABoAGgAbABsAHAAcABwAHAAcABoAGwAbABsAHQAeAB4AHgAdAB0AHgAeACAA
HwAfAB8AHwAeABwAGwAdABwAHAAcABkAGQAZABkAGAAYABcAFwAXABYAFQAVABYAFQAV
ABYAFAATABIAEgAQABAAEAAOAA4ADwAPAA0ADQAOAA4ADQALAAsACwALAAsACwAKAAoA
CgAKAAoACgAKAAoACgAKAAoACQAJAAkACQAJAAkACQAHAAcABwAHAAcABwAHAAYACAAI
AAgACAAHAAcABwAHAAcABwAHAAcABwAHAAcABwAFAAUABQAFAAUABwAFAAUABQAFAAUA
BQAHAAgACAAIAAYABgAHAAcABwAHAAcABwAHAAcABwAHAAcABwAHAAcABQAGAAYABgAG
AAYABgAFAAUABQAFAAUABQAFAAUABQAFAAUABQAFAAMAAwACAAIAAgACAAIAAgABAAEA
AQABAAEAAQABAAAAAAAAAAAAAAACAAAAAAAAAAAAAAAAAP///f/9//7//v/+/wAAAAAA
AAAAAAAAAAAAAwAEAAQAAwABAAEAAAD//wEAAQAAAAAAAAD+//3/+v/2//X/8//y//D/
7//v/+//7v/u/+7/8P/x//H/8f/x//D/8v/z//P/9f/2//b/9v/3//f/+P/4//n/+v/6
//r/+v/4//j/+P/4//j/9//3//j/+P/4//j/+P/4//f/9//3//f/9//3//f/9//3//f/
9//2//b/9v/1//X/9f/1//f/9//3//r//P8DABEAGwAdABsAGQATAAgA+f/h/8T/nv9t
/zz/Gv8E//P+5/7l/vT+Df8m/zr/S/9a/27/g/+S/6H/r/+5/8H/zP/W/+D/5v/t/+7/
8f/0//b/9v/3//n/+v/7//v/+//7//z//P/9//3//f/9//7//v/8//3//f/9/////v/+
//7//f/9//3//v/+//3//f/+//7//v/+//7//P/8//z//P/9//3//v/+//7//v/+//7/
AQABAAEAAQAAAAEAAQABAP////8AAAAAAAAAAAAAAAAAAAEAAQAAAAIAAgADAAQABQAF
AAQABAAEAAUABQAGAAYABgAGAAYABgAHAAcABwAHAAgACAAIAAcABwAIAAgACAAHAAcA
BwAIAAgABwAHAAcABgAGAAYABQAFAAUABQAEAAQAAwADAAEAAAD//////v/9//3//v/+
//3//P/8//z//P/8//r/+P/5//n/9//3//j/+P/3//f/9//3//f/9//3//b/9v/2//b/
9v/2//b/9v/2//b/9v/1//X/9f/1//X/9f/1//X/9f/1//X/9f/1//X/9P/y//L/8v/y
//P/8//z//P/8//z//P/8//1//X/9f/1//P/8//z//P/9f/3//X/9f/1//X/9f/1//X/
9v/2//b/9v/2//f/9//3//f/9//3//f/9//3//f/9f/1//X/9f/1//b/9v/2//b/9v/2
//X/9f/1//X/9f/3//f/9//3//X/9f/1//X/9f/1//T/9P/0//T/9P/0//P/8//z//P/
8//z//P/8v/y//L/8v/y//T/8v/y//L/8P/w//D/7//v/+//8P/w//D/8P/w//D/8f/v
//D/8P/x//L/8//0//P/9P/0//P/8//z//L/8f/x//H/8P/w//L/8P/v/+z/6P/n/+X/
5P/i/+H/4f/h/+D/4P/g/+L/4//j/+P/4//k/+b/5//n/+n/6v/q/+r/6//r/+z/7P/r
/+z/7P/s//D/7v/u/+7/7v/u/+3/7f/s/+z/7P/s/+z/7P/r/+v/7f/t/+3/7f/t/+3/
7f/t/+v/6v/q/+r/6//r/+v/6//t/+3/7f/s//D/9f/9/wcADwATABMADwAIAP//8f/a
/8D/nf9s/zr/FP///uv+3f7c/uv+Av8c/zP/RP9S/2X/ev+L/5n/p/+z/7r/xP/O/9j/
3f/i/+f/6P/q/+z/7f/v//D/8f/x//H/8f/y//L/8//z//P/8//0//T/8v/z//P/8//1
//T/9P/0//X/9f/1//b/9v/1//X/9v/2//b/9v/2//b/9v/2//b/9f/1//b/9v/2//b/
9v/2//f/9//3//f/+P/5//n/+f/5//n/+v/6//r/+v/6//r/+v/7//v/+v/6//r/+//8
//3//f/8//z//P/9//3//v/+//7//v/+//7///////////8AAAAAAAABAAEAAgACAAIA
AQABAAEAAgACAAEAAQACAAIAAwAEAAIAAQAAAP///v/+//3//f////7//f/9//z/+//7
//z//P/7//r/+v/6//r/+v/4//r/+//7//n/9//4//j/9//3//f/9//3//n/+f/4//j/
+P/4//j/+P/4//j/+P/4//j/9//3//f/+f/5//n/+f/7//v/+//7//n/+f/5//j/9v/2
//b/9v/1//X/9f/1//b/9//4//n/+f/5//n/+f/5//n/+f/5//f/+f/3//f/+f/5//n/
+f/3//j/+P/4//j/+P/5//n/+//7//v/+//7//v/+//7//3//f/9//3//f/+//7//v/+
//7//v/9//v/+//7//v//f/9//3//f/9//3//f/9//3//f/8//z//P/8//z//P/7//v/
+//7//3//f/9//z/+v/6//r/+v/+//z//P/8//z//P/8//v/+//7//z//P/6//r/+v/6
//v/+//8//7//v/+//7//v///wAAAAD////////+//3///////7//v/+//z/+//4//b/
9f/z//L/7v/t/+3/7f/s/+z/7P/u//H/8f/x//H/9P/2//f/9//1//b/9v/2//f/9//4
//j/9//4//j/+P/6//j/+P/4//j/+P/3//f/+v/6//r/+v/4//j/9//3//f/9//3//f/
9//3//f/9//3//b/9v/2//f/9//3//f/+f/5//v//P/+////BQARABkAHQAdABsAFgAN
AP//6v/S/7P/hP9O/yj/E////u/+7P75/hD/KP8//1D/Yv91/4b/mf+n/7X/wf/O/9b/
3v/o/+3/7v/z//b/+v/6//v//f/+////////////AgACAAMAAwABAAEAAgACAAQABQAF
AAUAAwACAAIAAgADAAMAAwAEAAYABQAFAAYABgAGAAYABgAIAAgACAAIAAcABwAIAAgA
CAAIAAgACAAJAAkACQAJAAoACwALAAsACQAJAAoACgAKAAoACgAKAAsADQAOAA4ADAAM
AA0ADgAPAA8ADgAOABAAEQARABIAEgASABIAEgAQABEAEQARABMAFAAUABQAFQAVABYA
FgAWABUAFQAVABQAFAATABMAFAAUABUAFgAVABUAFQAVABQAFAATABMAEwASABEAEQAQ
AA8ADwAQABIAEQAQABAAEAAQABAADgAMAA0ADQALAA0ADgAOAA0ACwALAAsACwANAA0A
DAAMAAwADAAMAAwACgAKAAoACgAKAAkACQAJAAsACwALAAsACQAJAAkACQAKAAsADAAM
AAwADAAMAAwACwALAAsACwANAA0ADQANAA0ADQANAA0ACwALAAsACwALAA0ACwALAA0A
DQANAA0ADwAQABAAEAAOAA4ADwAPAA0ADQANAA0ADwAPAA8ADwARABEAEQARABEAEgAS
ABIAEgASABIAEQARABEAEQARABMAEwATABMAEQARABEAEQARABEAEAAQABAAEAAQABAA
DwAPAA8ADwAPAA8ADwAOAA0ADAALAAoADgAMAAwADAAMAAwADAALAAsACwAMAAwADAAM
AAwADAALAAsADAAMAAwADAAOAA4ADgAOAA4ADwAQABAADwANAA0ADAALAA0ADQAMAAwA
CgAIAAcABAACAAEA///+//z/+//7//v//P/8//z//v///////////wAAAgADAAMABQAG
AAYABgAFAAUABgAGAAkACgAKAAoACgAIAAgACAAKAAoACQAJAAwADAAMAAwACgAKAAkA
CQAJAAkACQAJAAsACwALAAsADQAMAAwADAAMAAsACgAJAAcACQALAA4AFgAhACsALwAv
ACsAJwAhABQAAQDr/9L/qv93/0j/LP8a/w3/Bf8L/x7/Nf9M/17/b/+A/5D/of+y/8P/
0f/b/+H/6v/0//j//v8FAAgACwAMABAADgAPABEAEgARABEAEQARABIAEgATABMAFAAV
ABcAGAAWABcAFwAXABgAGAAZABoAGgAZABgAGAAYABcAFwAYABgAGAAYABgAGgAaABoA
GgAZABkAGgAaABwAHAAcABwAGwAbABsAGwAcAB0AHQAdAB8AHwAgACAAIAAgACAAIAAg
ACEAIQAgACAAIAAhACIAIwAjACIAIgAjACUAJgAoACcAJgAlACQAJgAnACcAJwAnACgA
KAAoACkAKQAqACoALAArACsAKwAsACwAKwArACsAKgAqACoAJwAnACcAJwAnACgAKAAp
ACkAKAAnACcAKAAnACcAKAAoACcAJgAmACYAJgAmACQAJAAlACUAIwAlACYAJgAlACYA
JwAoACkAJwAnACYAJgAoACgAKAAoACgAKAAoACgAJgAlACUAJQAnACcAJwAnACcAJwAn
ACcAJQAlACUAJAAkACQAJAAkACcAJwAnACcAKQApACkAKQArACsAKwArACsAKwArACsA
KgArACgAJwAoACkAKgArAC0ALgAuAC4ALAAsAC0ALQAtAC0ALQAtACsAKwArACsALQAt
AC0ALQAtAC4ALgAuAC4ALgAuAC0AKwArACsAKwArACsAKwArACwALQAuAC8ALQAtACwA
LAAuAC4ALgAuACsAKwArACsAKwArACsAKgAsACwALAAsAC4ALAAsACwAKgAqACoAKQAr
AC0ALgAsACwAKgAqACoAKgAtAC4ALgAtAC0ALQAsACsAKwArACoAKgAsACoAKQAmACUA
JQAkACQAJAAjACMAIwAfAB4AHQAeACEAIQAhACEAHwAgACAAHwAhACIAIgAiACUAJQAm
ACYAJgAmACUAJAAoACYAJgAmACYAJgAlACUAJgAmACYAJgAkACQAIwAjACMAIwAjACMA
IwAjACMAIwAjACIAIgAiACEAIQAhACEAIwAjACUALAA4AEMASQBLAEUAQQA5ACsAGAAF
AOn/xP+S/2H/Rv80/yT/G/8h/zX/Tv9j/3L/hP+T/6b/uP/J/9b/4//r//X/AQAKABAA
FgAaAB0AIAAlACQAIAAiACMAJQAmACUAJQAlACUAJgAmACcAJwAlACUAJgAmACYAJwAn
ACcAKQAoACgAKAApACkAKQAqACgAJwAnACgAJgAmACYAJgAoACgAKAAoACUAJQAmACYA
KAAoACgAKAApACkAKQApACgAKQApACkAJwAnACgAKAAoACgAKAAoACgAKQApACgAKgAq
ACsALAArACsAKgAqACgAKQApACoAKgAqACoAKgAqACsAKwArACsALAAsACwAKwArACwA
LAAuAC0ALQAtAC0ALAAqACkAKQAoACgAKAAnACcAJwAnACQAJAAjACMAIwAiACEAIQAe
AB0AHQAeAB4AHQAcABwAHAAcABwAGgAYABkAGQAXABkAGgAaABkAGQAZABkAGQAZABkA
GAAYABYAFgAWABYAGAAYABgAGAAYABcAFwAXABcAFwAXABcAFQAVABUAFQATABMAEwAS
ABIAEgASABIAEwATABMAEwARABEAEQARABEAEQARABEAEQARABEAEQAPABEADwAPAA8A
DwAPAA8ADQAOAA4ADgAMAAwADQANAA0ADQANAA0ADQANAA0ADQAPAA8ADwAPAA0ADgAO
AA4ADAAMAAwACwANAA0ADQANAA0ADQANAA0ACwALAAsACwALAAsACgAKAAoACgAKAAoA
CQAJAAkACQAJAAkACQAIAAYABgAGAAYACAAGAAYABgAIAAgACAAHAAcABwAIAAgACAAI
AAgACAAFAAUABgAGAAYABgAGAAYABgAGAAYABgAIAAgACgAKAAoACgALAAwADAALAAkA
CQAIAAcACQAJAAgACAAIAAYABQACAAAA///9//z//P/7//v/+//4//j/+P/6//n/+f/5
//n/+v/8//3//f///wAAAAAAAP////8AAAAAAQACAAIAAgAEAAIAAgACAAIAAgABAAEA
AAAAAAAAAAACAAIAAQABAAEAAQABAAEAAQABAAEAAQABAAAAAAAAAP//////////////
/wEABAAKABMAHQAlACUAJQAjAB0AEAD7/+P/xv+a/2f/OP8Y/wT/9f7r/u/+Av8X/zD/
RP9V/2b/ev+P/6D/rf+5/8X/zf/Y/+L/6v/u//P/9v/3//r//v/8//3///8AAP//////
////AAAAAAEAAQABAAEAAgACAAAAAQABAAEAAQAAAAAAAAADAAMAAwAEAAIAAQABAAIA
AgACAAIAAgACAAIAAgACAAMAAwAEAAQABAAEAAQABAAFAAUABQAFAAQABQAFAAUABQAF
AAYABgAGAAYABgAGAAYABwAHAAYABgAGAAcACAAJAAkACAAIAAgACQAJAAoACAAIAAgA
CAAIAAkACQAJAAkACgAKAAoACwALAAwADAAKAAkACQAJAAoACgAJAAkACQAIAAgACAAH
AAcABwAHAAYABgAFAAUABQAEAAMAAwAEAAMAAwAEAAIAAQAAAAAAAAAAAAAA/v/8//3/
/f/7//n/+v/6//n/+//7//v/+//7//v/+v/6//j/+P/4//j/9v/2//b/9v/2//X/9f/1
//X/9f/1//X/9f/1//X/9f/z//P/8//y//P/9P/1//b/9v/1//T/8//1//X/9f/1//X/
9f/1//X/9f/1//X/9f/1//f/9f/1//X/9f/1//X/8//0//T/9P/0//T/9f/1//P/8//z
//P/9f/1//X/9f/1//X/9f/1//P/9P/0//T/9v/2//b/9f/1//X/9f/1//X/9f/1//X/
9f/1//X/9f/1//X/9P/0//L/8v/y//L/8//z//P/8//z//P/8//y//L/8v/y//L/8v/w
//D/8P/y//L/8v/x/+//7//w//D/8P/w//D/8P/x//H/8v/y//D/8P/w//D/8v/y//T/
9P/0//T/9f/2//b/9f/1//X/9P/z//H/8f/w//D/8v/w/+//7P/q/+n/5//m/+T/4//j
/+P/4P/g/+D/4v/j/+P/4//j/+T/5v/n/+f/5//o/+j/6P/p/+n/6v/q/+v/7P/s/+z/
7v/s/+z/7P/s/+z/6//r/+z/7P/s/+z/7P/s/+v/6//t/+3/7f/t/+v/6//r/+v/7f/s
/+z/7P/r/+v/6//r/+3/6//t/+7/8P/3/wEACwARABEAEQALAAIA9f/j/8r/qP99/0j/
Hv8G//P+4f7b/ub++/4U/yz/Pf9M/17/c/+E/5P/o/+t/7X/wP/K/9L/2v/h/+T/5//q
/+r/6v/r/+3/7v/t/+3/7f/t/+7/7v/v/+//7//v//D/8P/w//H/8f/x//H/8P/w//D/
8f/x//H/8v/w/+//7//w//D/8P/w//D/8P/w//D/8P/x//H/8v/y//D/8P/w//D/8f/x
//H/8f/y//P/8//z//P/8//0//T/9P/0//T/9P/0//X/9f/0//T/9P/1//b/9//3//b/
9v/2//f/9//4//b/9v/2//b/+P/5//n/+f/3//j/+P/4//n/+f/6//r/+v/5//n/+f/6
//r/+f/5//n/+P/4//j/9//3//f/9//2//b/9f/1//X/9P/z//P/8v/x//H/8v/w/+//
7v/u//D/8P/w/+7/7v/v/+//7f/r/+z/7P/r/+v/6//r/+v/7f/t/+z/7P/s/+z/7P/s
/+z/7P/s/+z/7P/r/+v/6//p/+n/6f/p/+n/6f/p/+n/6f/p/+n/6P/q/+r/6v/q/+v/
6//r/+v/6//r/+v/6//r/+v/6//r/+v/6//r/+v/6//t/+v/6//r/+v/6//r/+v/7P/s
/+z/7v/u/+//7//t/+3/7f/t/+3/7f/t/+3/7f/t/+3/7f/r/+z/7P/s/+7/7v/u/+3/
7f/t/+3/7f/t/+3/7f/t/+3/7f/t/+3/7f/t/+z/7P/s/+z/7P/s/+v/6//r/+v/6//r
/+v/6v/q/+r/6v/q/+z/6v/q/+r/6v/q/+r/6f/p/+n/6v/q/+r/6v/q/+r/6f/p/+r/
6v/q/+r/6v/q/+r/7P/s/+r/7P/u/+7/7v/u/+3/7v/u/+3/7f/t/+z/6//t/+3/7P/s
/+z/6v/p/+b/4v/h/9//3v/a/9n/2f/Z/9r/2v/a/9z/3f/d/93/3f/e/+D/4f/h/9//
4P/g/+D/4//j/+T/5P/l/+b/5v/m/+j/5v/m/+b/5v/m/+X/5f/m/+b/5v/m/+b/5v/l
/+X/5f/l/+X/5f/n/+f/5//n/+X/5P/k/+T/5f/l/+X/5f/l/+X/5f/m/+j/7f/3////
BwALAAsABwAAAPX/5//Q/7b/lf9g/y7/DP/3/uX+2f7Y/uv+Av8a/y//Qv9S/2P/eP+H
/5f/o/+t/7j/wv/M/9L/1//c/+H/4P/i/+T/5f/n/+j/6//r/+v/6//s/+z/7f/t/+v/
6//s/+z/7P/t/+3/7f/t/+z/7P/s/+3/7f/t/+7/7v/t/+3/7v/u/+7/7v/u/+7/7v/u
/+7/7//v//D/8P/w//D/8P/w//H/8f/x//H/8P/x//H/8f/x//H/8v/y//L/8v/y//L/
8v/z//P/8v/y//L/8//0//X/9f/0//T/9v/3//f/+P/2//b/9v/2//b/9//3//f/9//4
//j/+P/7//v//P/8//r/+f/5//n/+v/6//n/+f/7//r/+v/6//f/9//3//f/9P/0//P/
8//1//T/8//z//T/8//z//T/9P/z//L/8v/y//L/8v/w//D/8f/x/+//7//w//D/7//v
/+//7//v/+//7//u/+7/7v/u/+7/7v/u/+7/7v/u/+7/7f/t/+3/7//v/+//7//t/+3/
7f/t/+3/7f/t/+z/7P/s/+z/7P/v/+//7//v/+//7//v/+//7//v/+//7//v/+//7//v
//H/8//x//H/7//v/+//7//v//D/8P/w//L/8v/z//P/8f/x//H/8f/x//H/8f/x/+//
7//v/+//8f/y//L/8v/y//L/8v/x//L/8//0//X/9f/1//X/9f/3//f/9//3//f/9//2
//b/9P/0//T/9P/1//X/9f/1//P/8//z//L/9P/0//T/9P/2//T/9P/0//T/9P/0//P/
8f/x//L/8v/w//D/8P/w//H/8f/y//L/8P/w//D/8P/u/+7/7v/u//H/8v/z//P/8//z
//T/9P/y//H/8f/w//L/8v/y//L/8v/y//H/7//t/+r/5//m/+T/5P/l/+X/5P/j/+P/
4v/i/w==
         </WaveFormData>
      </LeadData>
      <LeadData>
         <LeadByteCountTotal>10000</LeadByteCountTotal>
         <LeadTimeOffset>0</LeadTimeOffset>
         <LeadSampleCountTotal>5000</LeadSampleCountTotal>
         <LeadAmplitudeUnitsPerBit>4.88</LeadAmplitudeUnitsPerBit>
         <LeadAmplitudeUnits>��V</LeadAmplitudeUnits>
         <LeadHighLimit>2147483647</LeadHighLimit>
         <LeadLowLimit>268435456</LeadLowLimit>
         <LeadID>V2</LeadID>
         <LeadOffsetFirstSample>0</LeadOffsetFirstSample>
         <FirstSampleBaseline>0</FirstSampleBaseline>
         <LeadSampleSize>2</LeadSampleSize>
         <LeadOff>FALSE</LeadOff>
         <BaselineSway>FALSE</BaselineSway>
         <ExcessiveACNoise>FALSE</ExcessiveACNoise>
         <MuscleNoise>FALSE</MuscleNoise>
         <LeadDataCRC32>2218600086</LeadDataCRC32>
         <WaveFormData>
AgACAAIAAgACAAIAAgACAAIAAgACAAIAAgACAAIAAgACAAIAAgACAAAAAAAAAAAAAgAC
AAIAAgAAAAAAAAAAAAIAAgACAAIAAAAAAAAAAAAAAAAAAAAAAAIAAgACAAIAAgACAAIA
AgAEAAQABAAEAAIAAgACAAIABQAFAAYABgAFAAQABAADAAMAAgACAAIABAAFAAUABAAB
AP///v/9/////v/+//7//v/+//7//v/9//3//f/+/wAAAAD//////////////v/+//7/
/v/+//7//v/9//3/AAAAAAAA//////////////3//f/9//3///8AAAEAAgADAAMABAAE
AAYABgAGAAcABQAHAAwAEAAdADUAQwBBADMAIwANAPT/2//A/6P/hv9x/2r/af9p/2n/
bf92/3r/df9n/0//Pv8+/1H/a/+E/5f/pf+z/8H/0f/b/+L/6//0//n/+//+/wAAAQAC
AAMABAAFAAUABQAFAAUABQAGAAYACAAJAAkACQAHAAcABwAIAAgACAAIAAgACgAKAAoA
CgAIAAkACQAJAAoACgAKAAoACwALAAsACwALAAwADAAMAA0ADQANAA0ADQAOAA8ADwAP
AA4ADgAPAA8ADwAQABAAEAARABEAEQATABQAFAAUABMAFQAWABcAGQAYABgAGgAZABoA
GgAbABwAHQAeAB8AIAAhACEAIgAjACQAJQAmACUAJgAnACgAKgAqACsALAAtAC0ALQAu
AC4ALQAtAC4ALgAuAC4ALgAsACwAKwAqACoAKgAqACkAKgApACgAJwAmACYAJQAkACMA
IgAhAB4AHAAbABoAGQAYABgAFwAWABYAFQAUABQAEQAQABAADwAQAA8ADwAOAAwADAAM
AAwACgAKAAoACgAJAAkACQAJAAkACQAJAAkACQAJAAgACAAIAAgACAAIAAgACAAIAAgA
CgAKAAoACgAKAAoACgAJAAcABwAIAAgACgAKAAoACgAJAAkACQAJAAgACAAIAAgACQAK
AAoACQAJAAkACQAJAAgACAAIAAgABgAGAAYABgAJAAkACQAJAAkACwAJAAkABwAIAAgA
CAAKAAoACgAKAAoACgAKAAsACwAKAAoACgAIAAgACAAIAAgACAAIAAgACAAIAAcABwAH
AAcABwAHAAcABQAFAAUABwAHAAcABwAHAAcABwAHAAgACAAKAAoACgAKAAoACAAIAAgA
CAAIAAgACAAIAAgACQAJAAoACgAJAAgACAAHAAUABAAEAAQABAAFAAUABAACAAEAAQAB
AAEAAAAAAAAAAAAAAAAAAAD////////+//7//v/9//3//f/9//3//P/8//z//P/6//r/
+v/5//v//P/8//z/+//7//v/+//7//v/+//7//v//P/8//z//P/7//v//P/6//r/+v/6
//v/+//9/wAADAAdADEAOwAzACMAEQD9/+T/zf+2/5n/gP9x/2z/af9r/23/b/9y/2z/
X/9N/zv/MP86/1H/a/+C/5X/pf+z/73/yf/T/97/5//s/+//9f/2//b/9//4//n/+v/7
//v/+//7//v/+//8//z/+v/7//v/+//7//v/+//8//z//P/8//z//v/+//7//v/8//3/
/f/9//z//P/8//z//f/9//3//f/7//z//P/8/////////////f/+//////////7//v//
/wEAAQACAAIAAAABAAEAAQABAAIAAgACAAEAAwAEAAUABwAGAAYACAAHAAgACAAJAAgA
CQAKAAsADAANAA0ADgARABIAEwAUABUAFgAXABgAGAAYABkAGgAbABsAGwAcAB4AHQAd
AB4AHAAcABwAHAAaABoAGQAYABcAGAAZABkAGAAXABYAFQAWABYAFQAUABMAEgARAA4A
DgANAAwACwAIAAgABwAGAAYABQAEAAQAAwACAAIAAQAAAP/////+/wAAAAAAAAAAAAAA
AAAAAAD+//3//P/7//v/+//7//v//f/9//z//P/6//r/+v/6//z//P/8//z//P/8//z/
/P/6//r/+v/5//v/+//8//z//P/8//z//P/7//v/+//7//v//P/9//7//f/+//7//f//
//////////7//v/+//7///8AAAEAAgABAAEAAQABAP//AQD/////AAACAAMABAACAAIA
AgACAAAAAAAAAAEAAgACAAMABAACAAIAAgACAAIAAgACAAIABAAEAAMAAwADAAMAAwAD
AAUAAwADAAMAAwAFAAcABgAGAAYABgAGAAQABAAEAAQABAAEAAQABAACAAMAAwAEAAIA
AQAAAAAAAQD///7//v8AAAAAAQABAAAA/v/9//3///////7//v/8//z//P/8//z/+//7
//v//f/+//////////////////z//P/8//z//v/+//7//f/7//z//P/8//3//f/9//3/
/f/9//3//f/9//7//v/+//7//f/9//7//v/+//7//v8BAAEACQAcAC4ANwAzACcAGQAJ
APP/3//Q/73/qP+f/57/of+i/6H/of+d/5f/iv90/1v/Tf9R/2T/fP+R/6H/rv+5/8f/
1f/d/+X/7f/y//P/+P/9//3//v8AAP//AAABAAIAAwADAAMAAwABAAEAAgACAAIAAwAD
AAMABQAFAAUABgAEAAQABAAEAAQABAAEAAQABAAFAAUABQAEAAQABAAEAAcABwAHAAcA
BQAGAAYABgAHAAcABwAHAAcACAAJAAkABwAGAAYABwAJAAkACgAKAAoACwALAAsACwAM
AAwADAALAA0ADgAPABEAEAAQABIAEwAUABQAFQAUABUAFgAXABoAGwAbABwAHwAgACEA
IgAiACIAIgAiACIAIgAjACQAJQAlACUAJgAmACUAJQAmACYAJgAmACYAJAAkACMAIgAg
ACAAIAAfAB4AHQAcABsAGAAYABcAFgAXABYAFQASABQAEwASABEAEAAQAA8ADgAMAAsA
CgAKAAkACAAIAAcABgAFAAUABAAEAAQABAAEAAIAAgACAAIAAwADAAMAAwABAAEAAQAB
AAEAAQAAAAAA/v/+//7//v///wAAAQACAAAAAAAAAAAAAAAAAAAA////////AAAAAAIA
AgACAAIAAQABAAEAAQACAAIAAgACAAEAAgACAAEAAwADAAMAAwAEAAQABAAEAAQABAAE
AAQAAwADAAMAAwADAAUAAwADAAMABAAEAAQABAAEAAQABAAGAAYABgAHAAcABgAGAAYA
BAAEAAQABAAEAAQABAAEAAQABAADAAMABQAFAAUABQAFAAMAAwADAAMAAwADAAMABQAH
AAcABgAGAAYABgAGAAYABgAGAAYABAAEAAQABAACAAMAAwAEAAIAAQAAAAAAAQD///7/
/v///wAAAgADAAAA/v/9//3//f/9//z//P/8//z//P/8//7//f/9//3//v/+//7//f/7
//v/+//7//r/+v/6//r/+v/6//r/+f/5//r/+v/6//n/+f/5//n/+//7//v/+//5//r/
+v/6//r/+f/5//r/+v/6//r/+v/9/wEACwAcAC4ANQAtACEAEQD9/+f/0f+8/6P/jv+F
/4b/if+M/4//kf+T/5P/hv9w/1n/Sf9P/2T/fP+P/6H/sP+7/8X/0f/d/+H/5//u//P/
9v/5//3/+v/8//3//v///wAA////////////////AAAAAAIAAwADAAMAAQABAAEAAgAC
AAIAAgACAAIAAgACAAIABAAFAAUABQACAAIAAgACAAMAAwADAAMABQAGAAYABgAHAAcA
BwAHAAUABgAHAAcABwAGAAYABwAJAAkACgAKAAoACwALAAsADQAOAA4ADgANAA8AEAAR
ABEAEAAQABIAEwAUABQAFQAWABcAGAAZABwAHQAdAB4AHwAgACEAIgAhACIAIwAkACYA
JgAnACgAJwAnACcAKAAoACcAJwAoACYAJgAmACYAJgAmACUAJAAiACIAIgAhACAAHwAe
AB0AHAAcABsAGgAZABgAFwAUABQAEwASABEADgAOAA0ADAAKAAkACAAIAAkACAAIAAcA
BgAFAAUABAAEAAQABAAEAAIAAgACAAIAAQABAAEAAQABAAEAAQABAAMAAwACAAIAAAAA
AAAAAAAAAAAAAAAAAAIAAgACAAIAAgACAAIAAQABAAEAAgACAAIAAgACAAIAAwADAAMA
AwACAAIAAgACAAMABAAEAAMAAwADAAMAAwAEAAQABAAEAAQABAAEAAQABQAFAAUABQAF
AAcABQAFAAUABgAGAAYACAAIAAgACAAIAAgACAAJAAkACAAIAAgACAAIAAgACAAGAAYA
BgAGAAgACAAHAAcABwAHAAcABwAHAAUABQAFAAUABQAFAAUABQAFAAUABQAEAAYABwAG
AAgACAAIAAgACAAIAAgACAAIAAgACAAIAAgACQAJAAoACgAJAAgACAAJAAcABgAGAAQA
BAAFAAUABgAEAAMAAwADAAMAAgACAAAAAAAAAAAAAgABAAEAAQAAAAAAAAD//wEAAQAB
AAEA/v/+//7//v/+//7//v/9//3//v/+//7//f/9//3//f//////////////AAAAAAAA
/v/9//3//v/+//7//v/+//////8BAAQACAAVACsAOwA7AC0AHQAJAPL/1/+8/53/fv9p
/2D/Yf9j/2P/af9w/3b/c/9n/1H/PP86/03/Z/9+/5X/p/+z/73/y//Z/+L/6//y//f/
+f/8//7///8AAAEAAgAFAAUABQAFAAMAAwAEAAQABAAFAAUABQAFAAUABQAGAAgACAAI
AAgABgAGAAYABgAEAAUABQAFAAUABgAHAAgABwAHAAcABwAHAAgACAAIAAkACQAJAAkA
CwAMAA0ADQANAAwADAANAA0ADQAOAA4ADgAPAA8ADwANAA4ADgAOAA8AEQASABMAEwAS
ABIAFAAVABYAFgAXABgAGQAaABsAHAAdAB0AHgAfACAAIQAiACMAJAAlACYAJgAmACcA
KAApACkAKQAqACoAKQApACoAKgAqACoAKgAqACoAKQAoACgAKAAoACcAKAAnACYAJQAk
ACQAIwAiAB8AHgAdABoAGgAZABgAFwAUABQAEwASABIAEQAQABAADwAOAA4ADQAKAAkA
CQAIAAgACAAIAAgABgAGAAYABgAHAAcABwAHAAcABwAHAAcABwAHAAYABgAEAAQABAAE
AAQABAAEAAQABgAGAAYABgAGAAYABgAFAAUABQAGAAYABAAEAAQABAAFAAUABQAFAAQA
BAAEAAQABQAGAAYABQAFAAUABQAFAAYABgAGAAYABgAGAAYABgAHAAcABwAHAAcACQAH
AAcABwAIAAgACAAIAAgACAAIAAYABgAGAAcACQAIAAgACAAGAAYABgAGAAgACAAIAAgA
CAAIAAcABwAHAAcABwAHAAkABwAHAAcABQAFAAUABQADAAMAAwADAAQABAAFAAUABQAF
AAUABgAGAAYABgAGAAYABgAGAAYABgAGAAYABgAGAAcABwAIAAgABwAGAAYABQADAAIA
AgACAAIAAwADAAIAAAD//////f/9//z//P/+//7//v/+//z/+//7//v//P/8//z/+//7
//v/+//7//z//P/8//z/+v/6//r/+f/5//r/+v/6//n/+f/5//n/+f/5//n/+f/5//r/
+v/6//r/+f/5//r/+v/6//r/+v/5//v/+//6//7/BQATACcANwA5ACsAGQAEAO3/1P+1
/5T/df9e/1P/T/9N/03/UP9Y/13/Wf9P/zz/Kv8r/z3/Wv91/4n/m/+t/7f/w//S/93/
5P/r/+//9P/4//f/+P/5//r//f/9//3//f//////AAAAAP7/////////////////AAAC
AAIAAgACAAIAAgACAAIAAAABAAEAAQACAAIAAgACAAMAAwADAAMAAwAEAAQABAADAAMA
AwADAAMABAAFAAUABQAEAAQABQAFAAUABgAGAAYABwAHAAcABwAIAAgACAAHAAkACgAL
AAsACgAKAAwADQAOAA4ADwAQABEAEgATABIAEwATABQAFQAWABcAGAAZABoAGwAcAB4A
HgAfACAAHwAfAB8AIAAhACEAIgAkACIAIgAiACIAIgAiACEAIAAgACAAIAAfAB4AHQAc
ABsAGgAaABkAGAAXABYAFQASABQAEwASABEADgAOAA0ADAAKAAkACAAIAAcABgAGAAUA
BAADAAMAAgAAAAAAAAAAAP7//v/+//7///////////////////////3//f/8//z/+v/6
//r/+v/6//r/+v/6//z//P/8//z//P/8//z/+//7//v//P/8//r/+v/6//r/+//7//v/
+//8//z//P/8//v//P/8//v//f/9//3//f/+//7//v/+//7//v/+//7/AQABAAEAAQAB
AAMAAQABAAEAAgACAAIAAgACAAIAAgACAAIAAgADAAMAAgACAAIAAgACAAIAAgACAAIA
AgACAAQABAADAAMAAwADAAMAAwAFAAMAAwADAAMAAwADAAMAAwADAAMAAwACAAIAAwAD
AAMAAwADAAYABAAEAAQABAAGAAYABgAGAAYABgAGAAYABgAHAAcACAAIAAcABgAGAAUA
AwACAAIAAAAAAAEAAQAAAP7//f/9//3//f/8//z//v/+//7//v/+//3//f/9//z//P/8
//v//f/9//3//f/8//z//P/8//z//P/8//v/+//8//z//P/7//v/+//7//v/+//7//v/
+//8//z//P/8//v/+//8//r/+v/6//r//f/9////AAACAAcAEwApADkAOwAxACEADAD1
/9z/v/+e/33/ZP9V/0//Tf9L/0z/Uv9V/1H/Rf82/yj/K/9B/1r/df+N/6H/sf/B/83/
2P/l/+z/7//z//r//v///wAAAQACAAEAAQABAAEAAwADAAQABAAEAAUABQAFAAcABwAH
AAgABgAGAAYABgAGAAYABgAGAAYABwAHAAcACAAIAAgACAAJAAkACQAJAAkACgAKAAoA
CwALAAsACwAJAAoACwALAA0ADAAMAA0ACwALAAwADAAMAA0ADQANAA8AEAAQABAAEQAT
ABQAFQATABIAEgAUABcAGAAYABkAGAAZABoAGwAcAB0AHQAeAB8AIAAhACIAIwAkACUA
JgAoACgAKQAqACkAKQApACoAKwArACwALgAsACwALAAsACwALAArACoAKgAqACoAKQAo
ACcAJgAlACQAJAAjACIAIwAiACEAHgAeAB0AHAAbABoAGgAZABgAFgAVABQAFAATABIA
EgARAA4ADQANAAwADAAMAAwADAAIAAgACAAIAAkACQAJAAkACQAJAAkACQAJAAkACAAI
AAgACAAIAAgABgAGAAYABgAIAAgACAAIAAYABgAGAAUAAwADAAQABAAGAAYABgAGAAcA
BwAHAAcABwAIAAkACgAKAAoACQAHAAcABwAHAAcACgAKAAoACgAKAAoACgAKAAsACwAL
AAsADQAPAA0ADQAMAAwACwAKAAwADAAMAAwADAAMAAwADQANAAwADAAMAAwADAAMAAwA
DAAMAAwADAAKAAoACQAJAAcABwAHAAcACgAJAAoACwAKAAkACAAHAAcABwAHAAcABgAG
AAcABwAFAAUABQAFAAcABwAKAAoACgAKAAoACAAIAAgACAAKAAoACgAKAAoACwALAAwA
CgAJAAgACAAHAAUABAAEAAQABAAFAAUABAACAAEAAQABAAEAAAAAAAIAAgACAAIAAAD/
///////+//7//v/9//7///8AAAEA///+//3//P/+//7//v/9////AAAAAAAA/f/9//3/
/f/9//3//f/9//3//v/+//7/AAD/////AAD///7//f/8//3//f8BAAYAEgAjADUAOwA1
ACUAEwD//+z/1f++/6P/jP99/3j/d/93/3n/ff96/3T/Z/9V/0P/PP9E/1n/cf+K/53/
q/+3/8X/0f/b/+L/6f/u//P/9//6//z/+//8//3//v/9//3//f/9//3//f/+//7/AAAB
AAEAAQD///////8AAAAAAAAAAAAA/v/+//7//v8AAAEAAQABAAAAAAAAAAAAAwADAAMA
AwABAAIAAgACAAMAAwADAAMAAgACAAIAAQABAAAAAAABAAEAAQACAAIABAAFAAUABQAF
AAYABgAGAAYABwAHAAcACAAIAAkADAALAAwADAANAAwADQAOAA8AEAARABEAEgATABQA
FQAWABcAGAAZABoAHAAcAB0AHgAdAB0AHQAeABwAGwAbABwAHAAcABwAHAAeAB4AHQAc
ABoAGgAaABkAGQAZABkAGQAWABYAFQAUABUAFAATABAAEAAPAA4ADQAOAA4ADQAMAAwA
CwAKAAoABwAGAAYABQAGAAUABQAEAAIAAgACAAIAAAAAAAAAAAD/////////////////
/////v/9//v/+v/6//r/+v/6//r/+v/6//r/+v/6//r/+v/8//z//P/7//v/+//8//z/
+v/6//r/+v/7//v/+//7//z//P/8//z/+//8//z/+//9//3//f/9//7//v/+//7//v/+
//7//v//////////////AQD///////8AAAAAAAAAAAAAAAAAAAAAAAAAAAEAAQAAAAAA
AAAAAAAAAAAAAP7//v/+//7//v/+//3//f///////////wEA/////////f/9//3//f/9
//3////9//z//v/+//7//v///wAAAQACAAIAAgACAAIABAAFAAUABgAIAAcABgAGAAcA
BQAEAAQAAwACAAIAAQD///z/+v/5//f/9//2//b/9P/0//T/9P/2//X/9f/1//j/+P/4
//f/9v/1//T/8//0//T/9P/0//T/9P/0//P/8//0//T/9P/z//P/8//z//X/9f/1//X/
9f/2//b/9v/2//X/9f/2//b/9v/2//b/9//3//n/BAAWACkAMQApABsACwD3/+P/zv+5
/6L/i/9+/3v/fv9//4H/gf9//3r/cP9b/0X/Pf9G/1j/cf+L/5z/qf+z/8H/zf/X/9//
5v/r/+7/8f/3//j/9v/3//j/+f/6//n/+f/5//n/+f/5//r/+v/4//n/+f/5//n/+f/5
//r//P/8//z//P/8//z//P/8//z//f/9//3//P/8//z//P/9//3//f/9//3//v/+//7/
/////////////wAAAQABAAEAAAAAAAEAAQABAAIAAgACAAMAAwADAAMABAAEAAQABQAH
AAgACQAJAAgACAAKAAsADAAMAA0ADgAPABAAEQASABMAEwAUABcAGAAZABoAGQAaABsA
HAAeAB4AHwAgAB8AHwAfACAAIAAfAB8AIAAeAB4AHgAeAB4AHgAdABwAHAAcABwAGwAY
ABcAFgAVABQAFAATABIAEQAQAA8ADAAMAAsACgAJAAoACgAJAAgABgAFAAQABAADAAIA
AgABAAAA//////7/AAAAAAAAAAD+//7//v/+//3//f/9//3/+//7//v/+//7//v/+v/6
//r/+v/6//r/+v/6//r/+v/6//r/+v/6//r/+v/6//n/+f/5//r/+v/6//r/+v/6//3/
/f/9//3//P/8//z//P/9//7//v/9/////////////v/+//7//v8AAAAAAAAAAAEAAQAB
AAEAAQADAAEAAQABAAIAAgACAAQABAAEAAQAAgACAAIAAwADAAIAAgACAAIAAgACAAIA
BAAEAAQABAACAAIAAQABAAEAAQABAAEAAwABAAEAAQABAAEAAQABAAEAAQABAAEAAAAA
AAEAAQD//////////////////wAAAAAAAAAAAQADAAIAAgACAAIAAgAEAAQABAAEAAQA
BAAEAAQABAAFAAUABgAGAAUABAAEAAMAAQAAAAAAAgACAAMAAwACAAAA//////3//f/8
//z//P/8//z//P/+//3//f/9//z//P/8//v/+//7//v/+//6//r/+v/6//r/+v/6//n/
+f/6//r/+v/7//v/+//7//v/+//7//v/+//8//z//P/8//v/+//8//z//P/8//z//f/9
////BAAMAB0AMQA7ADUAJwAVAAMA6P/L/67/j/9y/2H/Wv9Z/1v/Xf9j/2z/cP9p/13/
R/84/zz/U/9v/4b/mf+p/7X/w//R/93/5v/t//L/9//5//z//v/9//7///8AAAEAAQAB
AAEAAQABAAIAAgAEAAUABQAFAAUABQAFAAYABQAEAAMAAgAEAAQABAAEAAIAAwADAAMA
BAAEAAQABAAFAAUABQAFAAUABgAGAAYABwAHAAcABwAHAAgACQAJAAkACAAIAAkACQAJ
AAoACgAMAA0ADQANAA0ADgAOAA4ADQAPABAAEQATABIAEgAUABMAFAAUABUAFAAVABYA
FwAaABsAGwAcAB0AHgAfACAAIQAiACMAJAAiACIAIwAkACcAJwAnACgAKAAnACcAKAAo
ACgAKAAoACgAKAAnACYAJgAmACYAJQAkACMAIgAhAB4AHgAdABwAHQAcABsAGAAYABcA
FgAVABIAEgARABAADgANAAwADAALAAoACgAJAAgABwAHAAYABAAEAAQABAACAAIAAgAC
AAEAAQABAAEA/////////////////v/+/wAAAAAAAAAAAAAAAAAAAAAAAAAAAAAAAP7/
/v/+//3//f/9//7//v/+//7//v/+//3//f/9//3//v/+//7//v///wAAAAD/////////
/////v/+//7//v/+//7//v/+////////////AQADAAEAAQABAAIAAgACAAIAAgACAAIA
AgACAAIAAwADAAIAAgACAAIAAgACAAIABAAEAAQABAACAAIAAQABAAEAAQABAAEAAwAB
AAEAAQABAAEAAQABAP///////////v/+/////////////////////////wAAAAAAAAIA
AgACAAIABAAEAAQABAAGAAYABgAGAAQABQAFAAYABgAFAAQABAADAAEAAAAAAAAAAAAB
AAEA/v/8//v/+//7//v/+v/6//z//P/8//z//P/7//v/+//7//r/+f/3//n/+f/5//n/
+P/4//j/+P/4//j/+P/3//f/+P/4//j/9//3//f/9//3//f/9//3//f/+P/4//j/+v/5
//n/+v/6//r/+v/6//v/+f/7//z/AAALAB8AMwA5ADEAIQANAPb/3f/C/5//ev9d/1D/
Sf9H/0n/S/9O/1b/V/9P/z//Lv8m/zf/T/9q/4P/mf+l/7P/wf/P/9r/4//q/+//9f/4
//r/+//8//3//v/9//3//f/9//////8AAAAAAAABAAEAAQD///////8AAAIAAgACAAIA
AgACAAIAAgAAAAEAAQABAAIAAgACAAIAAwADAAMAAwADAAQABAAEAAMAAwADAAMAAwAE
AAUABQAHAAYABgAHAAUABQAGAAYABgAHAAcABwAHAAgACAAIAAkACwAMAA0ADQAMAAwA
DgAPABAAEAARABAAEQASABMAFgAXABcAGAAXABgAGQAaABsAHAAdAB4AIAAgACEAIgAj
ACMAIwAkACQAIwAjACQAJgAmACYAJgAkACQAIwAiACIAIgAiACEAIAAfAB4AHQAcABwA
GwAaABsAGgAZABYAFAATABIAEQAQABAADwAOAA4ADQAMAAwACwAKAAoACQAIAAcABwAG
AAQABAAEAAQAAgACAAIAAgABAAEAAQABAAEAAQABAAEAAQABAAAAAAACAAIAAgACAAAA
AAAAAAAAAAAAAAAAAAACAAIAAgABAP////8AAAAAAAAAAAAAAAD//////////wAAAAAA
AAAAAwAEAAQAAwADAAMAAwADAAYABgAGAAYABgAGAAYABgAFAAUABQAFAAcACQAHAAcA
BwAIAAgACAAIAAgACAAIAAgACAAIAAkACQAIAAgACAAIAAgACAAIAAgACAAIAAgACAAI
AAcABwAFAAUABQAFAAkABwAHAAcABQAFAAUABQAHAAcABwAHAAYABgAHAAcABwAHAAcA
BwAHAAcABwAIAAgACgAKAAcABgAIAAgACAAIAAoACgAKAAoADAAMAAwADAAMAA0ADQAO
AA4ADQAMAAwACQAHAAYABgAEAAQABQAFAAQAAgABAAEAAwADAAIAAgACAAIAAgACAAIA
AQABAAEAAAAAAAAA//8BAAEAAQABAAAAAAAAAAAAAAAAAAAA//8BAAIAAgACAP//////
/////////////////wAAAAAAAAAA/////wAAAAAAAAAAAAABAAEAAQACAAQADQAbAC8A
PwA/ADMAIQAMAPX/2v+5/5T/c/9c/1H/Tf9L/0n/TP9S/1X/Tf9B/zL/KP8x/0f/Yv99
/5P/pf+1/8P/0f/e/+f/8P/3//v//v/+/wEAAgADAAQABwAHAAcABwAHAAcACAAIAAgA
CQAJAAkACQAJAAkACgAKAAoACgAKAAwADAAMAAwACgALAAsACwAMAAwADAAMAA0ADQAN
AA0ADQAOAA4ADgAPAA8ADwAPAA0ADgAPAA8AEQAQABAAEQARABEAEgASABIAEwATABMA
EwAUABQAFAATABUAFgAXABcAFgAWABgAGQAaABoAGwAcAB0AHgAfACAAIQAhACIAIwAk
ACUAJgAnACgAKQAqACoAKgArACwALwAvAC8AMAAwAC8ALwAwADAAMAAwADAAMAAwAC8A
LgAuAC4ALgAtACwAKwAqACkAKAAoACcAJgAlACQAIwAgACAAHwAeAB0AHgAeAB0AHAAY
ABcAFgAWABcAFgAWABUAFAATABMAEgAQABAAEAAQAA4ADgAOAA4ADwAPAA8ADwAOAA0A
DAALAAsACwAKAAoACgAKAAoACgAMAAwADAAMAAoACgAKAAoACgAKAAoACQAJAAkACgAK
AAwADAAMAAwACwALAAsACwAMAAwADAAMAA0ADgAOAA0ADQANAA0ADQAOAA4ADgAOAA4A
DgAOAA4ADwAPAA8ADwAPABEADwAPABEAEgASABIAEgASABIAEgASABIAEgATABEAEAAQ
ABAAEAAQABAAEAAQABAAEAAQABAAEAAPAA8ADwAPAA8ADwATABEAEQARABEAEQARABEA
DwAPAA8ADwAOAA4ADwAPAA0ADQANAA0ADQANAA0ADgAOAA4ADgAPABEAEQARABEAEQAR
ABEAEQASABIAEgARABEAEgARABEAEwATABMAEwASABEAEAAQAA4ADgAOAA4ADgAOAA4A
DAAKAA==
         </WaveFormData>
      </LeadData>
      <LeadData>
         <LeadByteCountTotal>10000</LeadByteCountTotal>
         <LeadTimeOffset>0</LeadTimeOffset>
         <LeadSampleCountTotal>5000</LeadSampleCountTotal>
         <LeadAmplitudeUnitsPerBit>4.88</LeadAmplitudeUnitsPerBit>
         <LeadAmplitudeUnits>��V</LeadAmplitudeUnits>
         <LeadHighLimit>2147483647</LeadHighLimit>
         <LeadLowLimit>268435456</LeadLowLimit>
         <LeadID>V3</LeadID>
         <LeadOffsetFirstSample>0</LeadOffsetFirstSample>
         <FirstSampleBaseline>0</FirstSampleBaseline>
         <LeadSampleSize>2</LeadSampleSize>
         <LeadOff>FALSE</LeadOff>
         <BaselineSway>FALSE</BaselineSway>
         <ExcessiveACNoise>FALSE</ExcessiveACNoise>
         <MuscleNoise>FALSE</MuscleNoise>
         <LeadDataCRC32>1792462734</LeadDataCRC32>
         <WaveFormData>
CgAKAAoACgAKAAoACgAKAAgACAAIAAgACAAIAAgACAAIAAgACAAIAAgACAAIAAgACAAI
AAgACAAIAAgACAAIAAoACgAKAAoACQAIAAcABgAIAAgACAAIAAoACgAKAAoADAAMAAwA
DQANAA0ADQANAA4ADgAOAA4AEAARABEAEQARABEAEQAPAA4ADQANAA0ADQAOAA8ADwAM
AAoACgAKAAwADAALAAsACQAJAAkACQAHAAcABwAGAAcABwAFAAUABgAGAAYABgAHAAcA
BgAGAAQABAAEAAQABQAFAAUABQAGAAYABgAGAAQABAAEAAQABwAHAAcABwAJAAkACQAJ
AAgACAAJAAkACgAMAA8AEgAcACsANwA7ADoANQAwACgAHgAWABAABwAFABMAIgAqACgA
JAAiABEA6v+3/4P/Xf9Q/1z/cP+H/5f/p/+0/7//yv/V/9v/4v/s//L/9f/2//r/+v/6
//v/+//7//z//f/9//3//f/9//3///8AAAEAAQD//////v/+//7//v/+////////////
//////7//v/+//7//v////////////7//v8AAAAAAAABAP//////////////////////
//////////////////////////////8BAAEAAgACAAIAAgADAAMAAgACAAIAAgAEAAQA
BAAFAAYABgAHAAcACAAIAAgACgAJAAkACQALAAoACwALAAwADgAOABAAEAAQABEAEwAT
ABQAFAAWABYAFgAWABcAFwAYABgAGAAZABkAGQAZABkAGgAaABoAGgAaABoAGwAbABkA
GQAZABkAGAAYABcAFgAWABYAFgAUABMAEwATABMAEgASABAADwAQABAADwAPAA8ADwAP
AA8ADAAMAAwACwALAAsACwALAAsACgAKAAoACgAKAAoACgAJAAkACQAJAAoACgAKAAoA
CgAJAAkACgAKAAoACQAJAAYABgAGAAYACAAIAAgACAAIAAcABwAHAAYABgAGAAYABgAG
AAYABwAHAAYABgAGAAYABgAHAAcABgAFAAQABAAHAAcABwAHAAcACAAIAAgACAAJAAkA
CgAMAAoACgAKAAoACgAKAAsADAAMAAsACwALAAsACwALAAsACwALAAsACwALAAsACwAL
AAoACgALAAkACQAJAAkACgAKAAoACwALAAoACgAKAAwACwAMAAwADAAMAAwACwALAAsA
CwALAAwADAAMAA0ADgAQABEADwAPAA8ADwANAAwACwALAAsACwAMAA0ADQAKAAgACAAI
AAgACAAHAAcABwAHAAcABQAFAAUABQAEAAMAAwABAAEAAgACAAIAAAD//////v/+//7/
/v/+/wAAAQABAAEA///+//7//v8AAAAAAAAAAP7/////////AQABAAEAAQD///7//v//
////AAAAAAMACgAWACMALwAxAC4AKQAkABwAFAAQAAoABwALABkAJAAoACYAIAASAPP/
wv+N/1//R/9I/1r/bv+D/5X/o/+u/7n/wv/N/9f/3v/i/+b/6//w//D/8f/w//D/7//x
//L/8//z//H/8f/x//H/7//w//H/8f/x//H/8P/w//D/8P/w//H/8//z//P/8//x//D/
8P/w//D/8P/x//H/8f/x//D/8P/u/+7/7v/v//H/8f/x//H/7//v/+//7//v/+//7//v
/+//7//v/+//7f/t/+3/7f/t/+3/7v/u//D/8P/x//H/8v/y//L/8v/y//L/8v/z//P/
8v/y//H/8v/y//L/9P/3//f/9//5//j/+f/5//r/+v/6//z//P/8//3//////wIAAgAE
AAQABAAEAAUABQAEAAQABAAFAAcABwAHAAcABgAGAAYABgAGAAYABwAHAAkACQAJAAkA
BgAGAAUABAAGAAYABgAEAAEAAQABAAEAAAAAAP7//f/+//7//f/9//3//f/9//3/+//8
//3//f/8//v/+v/5//n/+P/4//j/+v/6//r/+v/3//f/9//3//j/+P/4//j/+v/5//n/
+v/4//j/9//3//j/+P/4//j/9v/2//b/9v/2//X/9f/1//j/+P/4//j/+P/4//j/+f/3
//b/9v/2//j/+P/5//n/+//7//v//P/7//v/+//7//v//P/8//z//f///wAAAgADAAAA
///+//7//v/+////AAAAAP////8BAAEAAQABAP////////////////////8BAAAAAAAB
AP//////////AAACAAQABgAEAAQABAAEAAMAAwADAAMAAwAEAAQABAAEAAQABQAFAAQA
AwACAAEAAAAAAAAAAQADAAMABAAFAAMAAAD+//7/AAAAAAAA///9//3//f/9//3//f/9
//3//f/9//7//f/9//7//v/+//7//f/9//z//v/+//7//v/8//3//f/9//3//P/8//z/
/P/8//z//P/8//3//f/9//3//f/9//3//f/8//z//f////7/BAARAB4AKgAtAC0ALwAu
ACkAJgAoACoALAA8AFMAYwBrAG4AaABWADQA/v+//4T/Yf9b/2X/eP+M/5z/p/+x/7//
yv/R/9j/4f/j/+b/7P/u/+//8P/y//L/8v/z//P/9f/2//f/9//1//X/9f/1//X/9v/3
//f/9//3//b/9v/2//b/9v/3//f/9//3//f/9//2//b/9v/0//T/9f/1//f/9//2//b/
9P/0//T/9f/3//f/9//3//X/9f/1//X/8//z//P/8//1//X/9f/1//X/9f/1//X/9f/1
//b/9v/2//b/9//3//j/+P/4//j/+P/4//j/+f/6//r/+//7//z//P/8//7/AQABAAEA
AwADAAMAAgACAAQABAAGAAYABgAHAAkACQAKAAoADAAMAAwADAANAA0ADgAOAA4ADwAP
AA8ADwAPAA4ADgAOAA4ADgAOAA8ADwAPAA8ADwAPAA4ADgANAAwADAAMAAwACgAJAAkA
CQAJAAgACAAGAAUABAAEAAMAAwADAAMAAwADAAAAAAAAAP//AQABAAEAAQABAAAAAAAA
AAAAAAAAAAAA//////////8AAAAAAAAAAAAA/////wAA/v/+//3//f/+//7//v/+//z/
/P/8//z//v/9//3//f/+//7//v/+//z//P/8//3//f/8//z//P/8//z//f/9//3//f/9
//7//////////////wAAAAAAAAAAAQABAAIAAgAAAAAAAAACAAIAAgADAAQABAADAAMA
AwADAAMAAwABAAEAAQABAAMAAwADAAMABQAEAAQABQADAAMAAwADAAIAAgACAAMABQAI
AAYABgAGAAYABgAGAAkACQAJAAkABwAIAAgACAAIAAgACQAJAAYABQAEAAMAAgACAAIA
AwAFAAUABgAHAAUAAgAAAAAAAAAAAAAA//8BAAEAAQABAAEAAQABAAEAAAD//////f/7
//z//P/8//z/+//7//r/+v/6//r/+v/6//v/+//7//v/+v/6//r/+v/6//r/+v/6//v/
+//7//v/+//7//v/+//6//r/+//7//7/BgARAB4AKAArACsAKQAmACMAHgAcABwAHAAq
AD8ATwBbAF4AXABQADIA/v+//4b/Y/9b/2n/fP+O/57/q/+1/7//yv/T/9j/3f/j/+j/
7P/u/+//8P/y//L/8v/z//P/8f/y//P/8//z//P/8//z//X/9v/3//f/9f/1//T/9P/2
//b/9v/3//X/9f/1//X/9//2//b/9v/2//b/9//3//X/9f/0//T/9v/2//b/9//1//X/
9f/1//X/9f/1//X/9f/1//X/9f/1//X/9f/1//X/9f/1//X/9//3//j/+P/4//j/+f/5
//r/+v/6//r/+v/6//r/+//8//z//f/9//7//v/+/wAAAQABAAEAAwACAAMAAwAEAAUA
BgAJAAoACAAJAAsACwAMAAwADgAOAA4ADgAPAA8AEAAQABAAEQARABEAEQARABIAEgAS
ABIAFAAUABUAFQAUABMAEgARABAAEAAPAA4ADgAOAA4ADAAJAAkACQAJAAgACAAGAAUA
BAAEAAMAAwADAAMAAwADAAAAAAAAAP////////////8BAAAAAAAAAAAAAAAAAAAA////
///////+//7//v/+//7//f/9//7//v/+//3//f/+//7//v/+//7//v/+//7//v/9//3/
/f/8//z//P/8//z//P/8//3//f/8//z//P/8//z//f/9/////////wAA//////////8B
AAIAAgACAAIAAwADAAQABAACAAIAAgAEAAQABAAFAAQABAADAAMAAwADAAMAAwAFAAUA
BQAFAAUABQAFAAUABQAEAAQABQAFAAUABQAFAAQABAAEAAUABQAEAAQABAAEAAcABwAI
AAoACgAKAAoACwALAAsACwAJAAoACgAKAAwADAANAA0ACwALAAsACwALAAoACQAJAAcA
BwAIAAkACwAIAAYABgAGAAYABgAFAAMAAwADAAMABQAFAAUABQACAAEAAQD//wEAAgAC
AAIAAAD//////v/+//7//v/+/wAAAQABAAEA///+//7//v8AAAAAAAAAAAAAAQABAAEA
//////////////7//v///wEAAAACAAMABgAQAB0AKwAxAC4AKQAkAB4AFgAOAAQA+//7
/wcAGAAgACIAIAAeAA8A7v+7/4X/Wf9K/1b/av9//5H/o/+w/7n/xP/P/9n/4v/m/+r/
7f/w//T/9v/2//f/9//1//b/9//3//f/9//3//f/9//4//n/+f/5//n/+P/4//r/+v/6
//v/+f/5//n/+f/5//j/+P/4//j/+P/5//n/+f/5//j/+P/4//j/+P/5//n/+f/5//n/
+//7//v/+//7//v/+//7//n/+f/5//n/+//7//v/+//5//n/+v/6//r/+v/7//v//v/+
//7//v/8//z//P/9//7//v//////AAAAAAAAAgADAAMAAwAFAAYABwAHAAgACAAIAAoA
CgAMAA0ADwAPAA4ADgAQABAAEgASABMAEwAUABQAFAAVABUAFQAVABUAFAAUABQAFAAU
ABQAFQAVABUAFQAVABUAFAAUABMAEgAQABAAEAAOAA0ADQANAA0ADAAMAAoACQAKAAoA
CQAJAAcABwAHAAcABgAGAAYABQAFAAUABQAFAAUABAAEAAQABgAGAAYABgADAAMAAwAD
AAIAAgACAAIAAgABAAEAAgACAAIAAQABAAAAAAAAAAAAAAAAAAAAAAACAAEAAQABAAAA
AAAAAAAAAAAAAAAAAQABAAAAAAAAAAIAAgADAAMAAQABAAEAAgADAAMAAwADAAMABAAE
AAQABAAFAAUABgAIAAYABgAGAAYABgAGAAcACAAIAAcABwAHAAcABwAHAAcABwAHAAcA
BwAHAAcABwAHAAYABgAHAAcABwAHAAcABAAEAAQABQAFAAQABAAEAAQABQAFAAUABQAF
AAUACAAIAAgACAAIAAkACQAJAAkACQAKAAoACgAKAAoACwALAAsACwALAAsACQAIAAcA
BwAFAAUABgAHAAkABgAEAAQABAAEAAQAAwADAAMAAwADAAEAAQABAAEAAAD//////f/9
//7//v/+/wAA//////7//P/8//z//P/6//v/+//7//v/+v/6//r//P/8//z//P/6//v/
+//7//v/+//7//v/+//6//r/+//7//z//P/9//7/BAANABsAJwAsACsAJgAgABgAEAAE
APn/7//r//L/AAAEAAAA/v/5/+r/x/+Z/2n/Rv86/0j/X/91/4n/nP+r/7T/v//L/9T/
2v/i/+f/6v/u//D/8P/x//H/8f/y//P/8//1//X/9f/1//P/9P/1//X/9f/1//T/9P/0
//T/9P/1//X/9f/1//X/9f/0//T/9P/0//T/9f/1//f/9//2//b/9v/2//b/9//1//X/
9f/1//X/9f/1//X/9f/1//X/9f/3//f/9//3//X/9f/1//X/9f/1//b/9v/0//T/9f/1
//j/+P/4//j/+P/4//j/+f/6//r/+//7//z//P/8//7//f/9//3///8AAAEAAQACAAIA
AgAEAAQABAAFAAcABwAKAAoADAAMAAwADAANAA0ADgAOAA4ADwAPAA8ADwAPAA4ADgAO
AA4ADgAOAA8ADwAPAA8ADwAPAA4ADgANAAwADAAMAAwACgAHAAcABwAHAAYABgAEAAMA
AgACAAEAAQABAAEAAQABAAAAAAAAAP////////////8BAAAAAAAAAP7//v/+//7/+//7
//v/+//6//r/+v/6//z/+//7//z/+v/6//n/+f/5//r/+//8//r/+v/6//r/+v/5//n/
+f/6//r/+v/6//r/+v/6//v//f/8//z//P/8//z//f/9//3//f/9//7/AQABAAEAAQAB
AAIAAgACAAAAAQABAAIABAACAAIAAgAEAAQABAAFAAQABAADAAMABQAFAAUABQAFAAUA
BQAFAAcABwAHAAcABQAEAAQABQAHAAcABwAHAAYABgAGAAcABwAGAAYABgAGAAcABwAH
AAcABwAJAAwACgAKAAoACgALAAsACwALAAsADAAMAAwADAAMAA0ADQAPAA8ADwAPAA0A
DAALAAsACQAJAAoACwALAAgABgAGAAgACAAIAAcABwAHAAcABwAFAAUABQAFAAQAAwAD
AAEAAQACAAIAAgACAAEAAQAAAAAAAAAAAAAAAgADAAMAAwABAAAAAAAAAAAAAAAAAAAA
AAABAAEAAQABAAEAAQABAAEAAAAAAAEAAQACAAIAAwAGAAoAEwAhAC0ANAAxACwAJgAg
ABYACgD///X/7//0//7/BAD+//j/8//i/7//k/9l/0T/Pv9O/2P/ef+P/6L/sf++/8n/
1f/e/+b/6P/t//L/9v/4//j/+f/5//n/+v/7//v//f/9//3//f/7//z//f/9///////+
//7//P/8//z//f/9//3//f/9//3//P/8//z//v/+/////////////v/+//7//v/+////
/f/9//3//f/9//3//f/9//3//f/9//3/+//7//v/+//9//3//f/9//3//f/+//7//v/+
///////+//7//v/+////AAABAAMAAgACAAMAAwACAAIAAgAEAAcABwAHAAkACAAJAAkA
CgAKAAoADAAMAAwADQAPAA8AEgASABQAFAASABIAEwATABYAFgAWABcAFQAVABUAFQAU
ABQAFAAUABYAFgAXABcAFwAXABcAFwAWABYAFQAUABQAFAAUABIAEQARABEAEQAQABAA
DgANAAwADAALAAsACQAJAAkACQAGAAYABgAFAAUABQAFAAUABQAEAAQABAAGAAYABgAG
AAMAAwADAAMAAgACAAIAAgACAAEAAQACAAAAAAD//////v/+//7//v/+//7//v/+/wAA
////////AAAAAAAAAAAAAAAAAAABAP///v/+//7///8AAAIAAwADAAMAAwAEAAMAAwAD
AAMABAAGAAcACAAGAAcABwAIAAoACAAIAAgACAAIAAgACQAKAAoACQAJAAkACQAJAAkA
BwAHAAcABwAHAAcABwAHAAUABAAEAAUABwAHAAcABwAEAAQABAAFAAUABAAEAAQAAgAD
AAMAAwADAAMAAwADAAQABgAIAAoACgAKAAoACgAJAAgABwAJAAoACgAKAAoACgALAAsA
CwALAAsACwAHAAYABQAFAAUABQAGAAcACQAGAAQABAAEAAQABAADAAMAAwADAAMAAQAB
AAEAAQAAAP/////9////AAAAAAAA/v/9//3//P/+//7//v/+//7////////////+//7/
/v/+//7//v/+//7////////////////////+//z/+//7//3//P/+/wMADAAYACUALwAx
ACwAJwAkACAAGgAUABAADwAVACUAMgA0ADIALgAeAPn/xv+P/2H/Sf9M/1r/bv+D/5f/
pf+u/7n/xP/P/9X/3P/g/+b/6f/u//D/7//u/+7/7f/v//D/8f/x//H/8f/x//H/8f/y
//P/8//z//P/8v/y//L/8v/y//P/8f/x//H/8f/z//L/8v/y//D/8P/x//H/8f/x//D/
8P/u/+7/7v/v/+//7//v/+//7f/t/+3/7f/r/+v/6//r/+3/7f/t/+3/7//v/+//7//v
/+//8P/w/+7/7v/v/+//8P/w//D/8P/y//L/8v/z//L/8v/z//P/9P/0//T/9v/1//X/
9f/3//j/+f/5//r//P/8//7//v/+////AQABAAAAAAACAAIAAgACAAMAAwAFAAYABwAJ
AAcABwAHAAcABwAIAAkACgAJAAgACAAHAAkACQAJAAkABgAGAAUABAAGAAYABgAEAAQA
BQAGAAcABAAEAAIAAQACAAIAAQABAAAA///+//3//P/8//z/+//7//v/+//7//v/+v/6
//r/+f/4//f/9v/3//f/9//3//b/9v/2//b/9v/1//X/9v/2//b/9f/1//T/9P/0//T/
8v/y//L/8v/0//P/8//z//T/9P/0//T/9v/2//b/9//3//b/9v/2//T/9P/1//X/9//3
//f/+P/5//n/+f/5//n/+v/6//r/+P/5//n/+v/8//r/+v/6//z//P/8//3//P/8//v/
+//9//3//f/9//v/+//7//v/+//7//v/+//9//z//P/9//v/+//7//v/+v/6//r/+//7
//z//P/6//r//P/8//z//P//////////////AAAAAAAAAQACAAQABQAHAAcABwAHAAUA
BAADAAMAAQABAAIAAwAAAPz/+f/4//j/+P/4//f/9f/1//X/9f/1//X/9f/1//f/9//4
//f/9f/2//b/9v/2//X/9f/0//T/9P/0//T/9P/1//X/9f/z//L/8v/y//T/9P/0//T/
9P/1//X/9f/1//X/9f/1//X/9P/0//X/9//2//b///8KABgAIwAlACMAIgAfABoAFgAW
ABQAFAAfADEAQQBKAEgAQAAwABAA3f+g/23/U/9P/1z/cv+I/5f/o/+t/7r/xf/O/9X/
2//e/+L/5v/r/+z/6v/s/+z/7f/t/+v/7P/t/+3/7f/t/+3/7f/t/+7/7//v/+3/7f/s
/+z/7v/u/+7/7//v/+//7//v//H/8P/w//D/7v/u/+//7//v/+//7v/u//D/8P/w//H/
7//v/+//7//v/+//7//v/+//7//v/+//7//v/+//7//v/+//7//v/+//7//w//D/8v/y
//P/8//0//T/9P/0//T/9P/0//X/9P/0//X/9f/4//j/+P/6//v/+//7//3//P/9//3/
/v8AAAAAAgACAAAAAQADAAMABAAEAAYABgAIAAgACQAJAAgACAAIAAkACQAJAAkACQAI
AAgACAAIAAgACAAJAAkACQAJAAkACQAIAAgABwAGAAgACAAIAAYAAwADAAMAAwAEAAQA
AgABAAAAAAD////////////////+//7//v/9//3//f/9//3//f/8//z//P/6//r/+v/6
//n/+f/5//n/+v/6//r/+v/4//f/9//4//j/+P/3//f/+P/4//j/+P/4//j/+P/4//r/
+f/5//n/+P/4//j/+P/4//j/+P/5//v/+v/6//r/+v/6//v/+//9//3//f/+////////
//////8AAAAAAAAAAAEAAQACAAQAAgACAAIAAgACAAIAAwACAAIAAQABAAMAAwADAAMA
BQAFAAUABQADAAMAAwADAAMAAgACAAMAAwADAAMAAwACAAIAAgADAAMAAgACAAIAAgAD
AAMAAwABAAEAAQABAAAAAAAAAAEAAQABAAIAAgAGAAYABgAGAAYABgAHAAcABwAHAAcA
CAAIAAgACgAKAAsACwAJAAkACQAJAAkACAAHAAcABwAHAAgACQAJAAYABAAEAAIAAgAC
AAEAAQABAAEAAQADAAMAAwADAAIAAQABAP////8AAAAAAAAAAP/////+//7//v/+//7/
/P/9//3//f////7//v/+//7//v/+//7//v///////////////////wEAAAAAAAEAAQAA
AAIABQAMABYAJQAvADEALAApACYAHAAQAAgA/v/1//n/BwAWABwAHAAaABYAAwDa/6f/
d/9T/0z/XP9y/4f/mf+n/7T/v//M/9f/3//i/+j/7v/v//L/9P/0//T/9f/1//X/9v/3
//f/9//3//f/9//3//j/+f/5//n/+f/4//j/+P/4//j/+f/5//n/+f/5//f/9v/2//b/
+P/4//n/+f/5//n/+P/4//j/+P/4//n/+f/5//n/+f/5//n/+f/5//n/+f/5//n/9//3
//f/9//5//n/+f/5//v/+//8//z/+v/6//v/+//8//z//P/8//7//v/+/////v/+////
//8AAAAAAAACAAMAAwADAAUABgAHAAcACAAGAAYACAAIAAoACwANAA0ADgAOABAAEAAQ
ABAAEQARABIAEgASABMAEQARABEAEQASABIAEgASABIAEgATABMAEwATABMAEwASABIA
EQAQABAAEAAQAA4ADQANAA0ADQAMAAwACgAJAAgACAAHAAcABQAFAAUABQACAAIAAgAB
AAEAAQABAAEAAQAAAAAAAAD+//7//v/+//7///8AAAEAAAAAAAAAAAAAAP////8AAP7/
/v/9//3//P/8//z//P/+//7//v/+//z/+//7//v//P/8//z//P/8//z//P/9//3//P/8
//z//P/8//3//f/7//v/+//8//3//f/9//3///8AAAAAAAAAAAEAAQACAAQAAgACAAIA
AgACAAIAAwAEAAQAAwADAAMAAwADAAMABQAFAAUABQADAAMAAwADAAMAAgACAAMAAwAD
AAMAAwAEAAQABAAFAAMAAgACAAIAAAABAAEAAQABAAEAAQABAAIAAgACAAMAAwAEAAYA
BgAGAAYABwAHAAcABwAJAAoACgAKAAoACgALAAsACQAJAAkACQAHAAYABQAFAAcABwAI
AAkABwAEAAIAAgACAAIAAgABAAMAAwADAAMAAQABAAEAAQD+//3//f/7//v//P/8//z/
/P/7//v/+v/8//z//P/8//r/+//7//v/+//6//r/+v/8//z//P/8//r/+//7//v//f/9
//3//f/9//z//P/9//3//P/8////AgAKABcAJQAtAC4AKQAiABwAEgAIAPz/7f/l/+v/
+P8CAAIA/v/6/+//1P+r/3v/Uf88/0T/Wv9v/4X/mf+m/7H/vv/L/9X/3v/k/+j/7f/w
//L/8v/y//P/8//z//T/9f/1//X/9f/1//X/9f/2//f/9//3//f/9v/2//b/9v/2//f/
9//3//f/9//3//b/9v/2//b/9v/3//f/9//3//b/9v/2//b/9v/3//X/9f/1//X/9//3
//f/9//1//X/9f/1//f/9//3//f/9f/1//X/9f/1//X/9v/2//j/+P/5//n/+v/6//r/
+v/6//r/+v/7//z//P/9//3//v/+//7/AAABAAEAAQADAAIAAwADAAQABAAEAAYABgAI
AAkACwALAAwADAAOAA4AEAAQABEAEQAQABAAEAARABEAEQARABEAEAAQABAAEAAQABAA
EQARABEAEQARABEAEAAQAA8ADgAMAAwADAAKAAsACwALAAsADAAMAAoACQAIAAgABwAH
AAcABwAHAAcABAAEAAQAAwADAAMAAwADAAMAAgACAAIAAAAAAAAAAAAAAAEAAgADAAIA
AgACAAIAAAD/////AAAAAAAA/////wAAAAAAAAAA/v/+//7//v8AAP///////wAAAAAA
AAAAAAAAAAAAAQABAAAAAAAAAAIAAgADAAMABQAFAAUABgAFAAUABQAFAAUABgAGAAYA
BgAHAAcACAAKAAgACAAIAAgACAAIAAkACgAKAAkACQAJAAkACQAJAAkACQAJAAkACQAJ
AAkACQAJAAgACAAJAAkACQAJAAkACgAKAAoACwALAAoACgAKAAoACwALAAsACQAJAAkA
CQAIAAgACAAJAAkACwAMAAwACgALAAwADQAOAA8ADwAPAA8ADwAQABAAEAAQABAAEQAR
ABEAEQARABEADwAOAA0ADQALAAsADAANAA0ACgAIAAgACgAKAAoACQAJAAkACQAJAAkA
CQAJAAkACAAHAAcABQAHAAgACAAIAAYABQAFAAQABAAEAAQABAAGAAcABwAHAAUABAAE
AAQABAAEAAQABAAEAAUABQAFAAUABQAFAAUABQAEAAQABQAFAAQABgAFAAYADAAXACUA
MQA2ADcAMAAmAB4AFAAGAPn/7//r//L//v8AAPr/9v/v/9z/t/+H/13/RP9C/1L/af+B
/5X/pv+1/8L/z//X/+D/6P/u//H/9P/2//r/+v/7//v//f/+////////////////////
AAABAAEAAQABAAAAAAACAAIAAgADAAMAAwADAAMAAQAAAAAAAAACAAIAAwADAAEAAQAA
AAAAAgACAAIAAwADAAMAAwADAAEAAQABAAEAAQABAAEAAQABAAEAAQABAAMAAwADAAMA
AQABAAIAAgAEAAQABQAFAAQABAAEAAQABgAGAAYABwAIAAgACQAJAAgACAAIAAoACwAL
AAsADQAOAA8ADwAQABAAEAASABIAEgATABUAFQAUABQAFgAWABgAGAAZABkAGAAYABgA
GQAbABsAGwAbABgAGAAYABgAGAAYABkAGQAZABkAGQAZABgAGAAXABYAFgAWABYAFAAT
ABMAEwATABIAEgAQAA8AEAAQAA8ADwANAA0ADQANAAwADAAMAAsACwALAAsACwAJAAgA
CAAIAAgACAAIAAgABwAHAAcABwAGAAYABgAGAAQAAwADAAQABAAEAAMAAwACAAIAAgAC
AAQABAAEAAQABAADAAMAAwACAAIAAgACAAQABAAEAAUABQAEAAQABAAGAAYABwAHAAUA
BQAFAAYABwAHAAcABwAHAAgACAAIAAgACQAJAAoADAAKAAoACgAKAAoACgALAAwADAAL
AAsACwALAAsACwALAAsACwALAAkACQAJAAkACQAIAAgACQAJAAkACQAJAAgACAAIAAkA
CQAIAAgACAAIAAkACQAJAAcABwAHAAcACAAIAAgACQAHAAcACAAIAAkACwAMAA0ACwAL
AAsACwANAA0ADQANAA4ADgAOAAwADgAOAA4ADgAOAA0ADAAMAAwADAAMAAwACgAKAAkA
BwAGAA==
         </WaveFormData>
      </LeadData>
      <LeadData>
         <LeadByteCountTotal>10000</LeadByteCountTotal>
         <LeadTimeOffset>0</LeadTimeOffset>
         <LeadSampleCountTotal>5000</LeadSampleCountTotal>
         <LeadAmplitudeUnitsPerBit>4.88</LeadAmplitudeUnitsPerBit>
         <LeadAmplitudeUnits>��V</LeadAmplitudeUnits>
         <LeadHighLimit>2147483647</LeadHighLimit>
         <LeadLowLimit>268435456</LeadLowLimit>
         <LeadID>V4</LeadID>
         <LeadOffsetFirstSample>0</LeadOffsetFirstSample>
         <FirstSampleBaseline>0</FirstSampleBaseline>
         <LeadSampleSize>2</LeadSampleSize>
         <LeadOff>FALSE</LeadOff>
         <BaselineSway>FALSE</BaselineSway>
         <ExcessiveACNoise>FALSE</ExcessiveACNoise>
         <MuscleNoise>FALSE</MuscleNoise>
         <LeadDataCRC32>3397314266</LeadDataCRC32>
         <WaveFormData>
BgAGAAYABgAGAAYABgAGAAYABgAGAAYABgAGAAYABgAGAAYABgAGAAQABAAEAAQABgAG
AAYABgAGAAYABgAGAAYABgAGAAYABAAEAAQABAAGAAYABgAGAAcACAAJAAoADAAMAAwA
DAANAA0ADQANAAsADAAMAAwADQANAA4ADgAPAA8ADwAPAAsACwALAAwADgAPAA8ADwAL
AAoACgAKAAwADAAKAAoACgAKAAoACQAJAAkACAAHAAYABgAFAAUABQAFAAUABQAFAAMA
AwAEAAQAAwADAAMABAAEAAQABAAFAAUABQAFAAMAAwADAAMABQAFAAUABQAHAAcABwAH
AAUABgAGAAYABwAHAAoADQATAB4AKAAxADYAOwA/AEUASwBVAF8AawB8AJYArgC2AK4A
oACOAGoALgDl/6T/ev9r/3P/gv+S/5//rP+2/7//yf/S/9b/3f/k/+r/7f/u//H/8f/y
//P/8//z//P/9P/0//L/8v/y//L/9P/0//T/9P/0//T/9P/1//X/9f/1//X/9v/2//X/
9f/0//T/8//y//T/9P/0//T/9P/0//T/9P/0//P/8//y//L/8v/y//L/8//z//P/8v/y
//L/8v/y//P/8//z//P/8f/w//D/8P/z//P/8//0//T/9P/1//X/9f/1//X/9f/1//X/
9f/1//X/9v/2//b/9v/2//b/9v/1//X/9v/3//X/9//4//j/+v/6//r/+//8//z//f/+
/wIAAgACAAMABAAFAAcABwAGAAcACAAIAAsADAANAA8ADwAOAA4ADwARABIAEgASABIA
FAAUABMAFQAVABUAFQATABMAEwATABMAEgARABEAEQAOAA4AEAAQAA8ADwAQAA4ADgAO
AA0ACwALAAsACwAKAAoACgAKAAoACQAJAAoACgAKAAkACQAJAAkACQAJAAoACgAKAAoA
CgAKAAgACAAIAAkACQAIAAgABwAGAAUABgAHAAgACQAJAAgABwAHAAUABQAEAAQABgAG
AAYABgAGAAYABgAGAAQABAAEAAQAAQABAAEAAwAFAAUABgAGAAgACAAHAAcABwAIAAgA
CAAIAAkACQAKAAoACQAJAAoACwALAAoACgALAAsACwAKAAoACwALAAsACwALAAsACwAL
AAoACgALAAsACwAKAAoACwALAAsACwALAAsACwALAA0ADQAOAA4ADgAOAA4ADAANAA0A
DQANAA0ADgAOAA4ADwAPABAAEAAPAA8ADwAPAA0ADQANAA4ADgAPAA8ADwANAAwADAAM
AAwADAAKAAoACgAKAAoACQAJAAkACAAFAAQABAADAAMAAwADAAMAAQABAP////8CAAIA
AQABAAEAAgACAAIAAgABAAEAAQABAAEAAQABAAEAAQABAAEAAQABAAEAAQD/////AAAA
AAAAAQABAAIABwAPABgAJAArADAAMwA7AEEASQBXAGcAcwCIAKIAsgC0AKgAlgB4AEIA
/P+1/4L/Zv9l/3H/gP+Q/5//qP+y/73/xf/M/9T/2f/c/+D/5f/q/+n/6P/o/+j/5//p
/+n/6v/q/+r/6v/q/+r/6v/q/+r/6v/q/+r/6v/r/+r/6f/o/+f/6v/q/+n/6f/o/+j/
5//m/+b/5v/m/+b/5v/m/+b/5v/k/+P/4//i/+P/5P/l/+b/5v/l/+T/4v/i/+L/4v/i
/+P/4//j/+P/4//i/+L/4v/h/+H/4f/i/+D/4P/h/+H/4f/h/+H/4f/h/+H/4f/h/+H/
4v/i/+L/4v/i/+L/4v/j/+P/5P/l/+X/5//o/+j/6P/o/+j/6f/s/+z/7f/u//L/8v/y
//P/9P/1//f/9//2//f/+P/4//n/+v/7//3//f/8//z//f///wAAAAAAAAIABAAEAAMA
AQABAAEAAQABAAEAAQABAP///v/9//3////8//z//v/8//v/+//8//r/+v/6//n/+f/5
//n/+f/2//b/9v/2//j/9//3//j/+P/4//f/9//1//X/9f/1//b/9v/2//b/9v/2//T/
9P/y//P/8//y//P/8//z//P/8//z//P/8//y//L/8v/z//P/8//y//L/8v/y//L/8v/y
//L/8v/y//T/9P/0//T/9f/1//X/9//1//X/9v/2//b/9v/1//X/+P/6//v//P/7//v/
+v/6//r/+f/5//r//f/9//z//P/9//3//f/8//v/+//6//n/+v/7//z//f/9//z//P/9
//3//f/8//z//f///wEABAACAAIAAgACAAAAAQABAAEAAQABAAIAAgACAAMAAwAEAAMA
AQAAAP//AQD///////8BAAIABAAFAAMAAQAAAAAAAAAAAAAA/v/+//7//v/+//v/+//7
//r/+v/6//v/+//7//v/+//7//v/+//5//n//P/8//v/+//6//r/+f/4//r/+f/5//n/
+//7//v/+//7//v/+//7//v/+//7//v/+f/5//r/+v/6//n/+/8EAA0AGQAiACwANwBE
AE8AXQB1AIsAnwC/AOUA/AAIAQgB+ADWAJwASADq/6L/ff90/3r/h/+V/6L/rP+z/77/
yP/L/9H/2P/a/93/4P/k/+P/5P/n/+f/6P/p/+n/6f/p/+r/6v/q/+r/6v/q/+r/6v/q
/+r/6v/q/+r/6//r/+v/6//r/+z/7P/r/+v/6v/q/+n/6P/o/+j/6P/o/+r/6v/q/+r/
6P/n/+f/5v/o/+j/6P/o/+n/6f/p/+j/5//m/+X/5P/l/+X/5f/l/+X/5P/k/+T/5f/l
/+X/5v/k/+T/5f/l/+X/5f/l/+X/5f/l/+X/5f/l/+b/5v/m/+j/6P/o/+j/6//r/+z/
7f/s/+3/7f/s//D/8P/w//H/8P/w//H/8v/2//b/9v/3//j/+f/7//v//P/9//7//v//
/wAAAQADAAMAAgACAAMAAwAEAAQABAAGAAgACAAHAAcABwAHAAcABQAFAAUABQAFAAQA
AwADAAUAAgACAAQAAAD/////AAAAAAAAAAD///3//f/9//3//v/+//7//v/+//3//f/+
//7//v/9//3/+//7//v/+//6//r/+v/6//z//P/6//r/+P/5//n/+P/6//n/+P/3//f/
9//3//f/9v/2//b/9//3//f/9v/2//j/+P/4//j/9v/2//b/9v/2//b/9v/2//b/9//4
//v/+f/5//r/+v/8//z/+//7//v//P/8//z//P/9//3//v8AAP////8AAAEAAQAAAAAA
/////////v/+////////////////////AQAAAAAAAQD//////v/+////////////AQAF
AAMABAAEAAQABAAEAAYABwAHAAcABQAFAAYABgAEAAUABQAGAAQAAwADAAMABQADAAMA
AwAGAAYABwAHAAUAAwACAAIAAAAAAAAA/v8AAAAAAAAAAP////////7//f/8//z/+//7
//v/+//7//n/+f/3//f/+P/4//f/9//3//j/+P/4//j/9//3//f/+f/5//n/+f/5//n/
+f/5//n/+f/5//n/+f/5//r/+v/6//v//f8EAA0AFwAiACoAMQA8AEsAWQBtAIEAlQCz
ANUA7gD8APoA7ADOAJoASADu/6b/gf94/37/i/+Z/6T/rv+3/77/xv/N/9H/1P/a/9//
4v/k/+f/5v/p/+f/6P/p/+n/5//n/+j/6P/o/+j/6P/o/+r/6v/q/+r/6P/o/+j/6f/r
/+v/6//r/+r/6v/p/+n/7P/s/+v/6v/o/+j/6P/o/+j/6P/o/+j/6v/p/+n/6P/o/+j/
6P/o/+f/5//n/+b/5P/k/+T/5P/l/+X/5f/l/+X/5P/k/+T/5//n/+f/6P/o/+j/6f/p
/+f/5//n/+f/6f/p/+n/6f/n/+j/6P/o/+r/6v/q/+r/6//r/+z/7f/r/+3/7v/u//L/
8v/y//P/9P/0//X/9v/4//j/+P/5//r/+//9//3//v///wAAAAABAAIAAwAFAAUABAAE
AAUACQAKAAoACgAKAAwADAALAAsACwALAAsACQAJAAkACQAJAAgABwAHAAcABAAEAAYA
BAADAAMABAACAAIAAgABAAEAAQABAAEAAAAAAAAAAAACAAEAAQACAAAAAAD/////////
///////+//7//v/+//7//v/8//z//P/9//3//P/+//3//P/7//3//f/9//3//f/8//v/
+//7//v/+v/6//r/+v/6//r/+v/6//r/+v/6//r/+v/6//v/+//7//3/+//7//z//P/+
//7//f/9////AAAAAAAAAAABAAEAAgACAAEAAQACAAUABQAEAAQAAwADAAMAAgACAAMA
AwADAAUABQAFAAUAAwACAAIAAwAFAAUABAAEAAMAAwADAAMAAwADAAMAAwADAAcACAAI
AAgACAAIAAgACgALAAsACwAKAAkACQAIAAoACwALAAwADgANAA0ADQANAAsACwALAAwA
DAANAA0ADwANAAwADAAKAAoACgAIAAgACAAIAAgACQAJAAkACAAHAAYABgAFAAMAAwAD
AAMAAwADAAEAAQACAAIAAQABAAEAAgACAAIAAAD///////8BAAEAAQABAAEAAQABAAEA
AQABAAEAAQD/////AAAAAAAAAQABAAQABwALABIAHgAnACwAMQA3AD8ARwBRAF0AaQB6
AJIArAC6ALYAqACWAHQAPADx/6r/ev9n/2//gP+Q/5//rP+4/7//xf/Q/9j/3f/i/+b/
6f/s/+//7//w//H/8f/x//H/8v/y//L/8v/y//L/9P/0//T/9P/y//L/8v/z//X/9f/1
//X/9v/2//X/9f/0//T/8//y//T/9P/0//T/8v/y//L/8v/y//H/8f/w//L/8v/y//L/
8f/x//H/8P/y//L/8v/y//H/8f/x//H/8f/w//D/8P/v/+//7//w//D/8P/x//H/8f/x
//H/8f/x//H/8f/x//H/8v/y//L/8v/y//L/8v/x//H/8v/z//X/9//4//j/+P/4//j/
+f/8//z//f/+/wAAAAAAAAEAAgADAAUABQAGAAcACAAIAAkACgALAA0ADQAMAAwADQAP
ABAAEAAQABAAEgASABEAEQARABEAEQARABEAEQARABEAEAAPAA8ADwAMAAwADgAKAAkA
CQAKAAoACgAKAAkABwAHAAcABwAGAAYABgAGAAYABQAFAAYABgAGAAUABQAFAAUABQAF
AAQABAAEAAQABAAEAAIAAgACAAMAAwACAAIAAQAAAP//AQABAAEAAQAAAAAAAAABAP//
///+//7/AAAAAAAAAAAAAAAAAAAAAAAAAAAAAAAA////////AQABAAEAAgACAAQABAAD
AAMABQAGAAYABgAGAAcABwAIAAgABwAHAAgABwAHAAYABgAHAAcABwAGAAgACQAJAAkA
BwAHAAcABwAHAAYABgAHAAcABwAGAAYABwAHAAcABwAFAAUABQAFAAUABQAGAAYABwAH
AAcACAAKAAoACgAKAAoACwALAAsACQAJAAoACgAKAAsACwAMAAwACwALAAsADQALAAsA
CwAKAAoACwALAA0ACwAKAAoACAAIAAgABgAGAAYABgAGAAcABwAHAAYAAwACAAIAAQAB
AAEAAQABAAMAAwABAAEAAAAAAP///////wAAAAAAAAAA////////////////////////
/////////////////////wAAAAAAAP////8AAAEABQAKABIAGwAkACsALwAxADcAPQBD
AEsAVABiAHgAjACSAIoAegBoAEYADwDM/5D/Z/9b/2T/dv+J/5j/pv+z/7v/wv/K/9P/
2v/e/+X/6P/r/+v/7P/t/+3/7f/t/+7/7v/w//D/8P/w//D/8P/w//D/8P/w//D/8f/x
//H/8f/x//L/8v/x//H/8P/w/+//7v/w//D/8P/w//D/8P/w//D/8P/v/+//7v/u/+7/
7v/u/+3/7f/t/+z/7P/s/+z/7P/t/+3/7f/t/+v/6v/q/+r/6//r/+v/7P/q/+r/6//r
/+3/7f/t/+3/7//v/+//7//t/+7/7v/u/+7/7v/u/+7/7//v//D/8f/v//H/8v/y//T/
9P/0//X/9v/2//f/+P/8//z//P/9//z//f//////AAABAAIAAgADAAQABQAHAAcABgAG
AAcABwAIAAgACAAKAAwADAALAAsACwALAAsACQAJAAkACQAJAAgABwAHAAcABAAEAAYA
BgAFAAUABgAEAAQABAADAAMAAwADAAMAAgACAAIAAgAEAAMAAwAEAAIAAgABAAEA////
///////+//7//v/+/wAAAAD+//7//P/9//3//P/+//3//P/7//v/+//7//v/+v/6//r/
+//5//n/+P/4//r/+v/6//r//P/8//z//P/8//z//P/8//v/+//7//3//////wAAAAAA
AAAA/////wEAAgACAAIAAgADAAMABAAEAAMAAwAEAAUABQAEAAQABwAHAAcABgAGAAcA
BwAHAAcABwAHAAcABwAGAAYABwAJAAkACAAIAAcABwAHAAcABwAHAAcABwAHAAcACAAI
AAkABwAJAAwACgAKAAoACgAMAA0ADQANAA0ADQAOAA4ADgAPAA8AEAAQAA8ADwAPAA8A
DQANAA0ADgAOAA8ADwANAAsACgAKAAoACgAKAAgACgAKAAoACgAJAAkACQAIAAcABgAG
AAUAAwADAAMAAwADAAMAAQABAAIAAgABAAEAAwAEAAQABAACAAEAAQABAAEAAQABAAEA
AwADAAMAAwABAAEAAQABAAEAAQACAAIABAAFAAUABgAJAA0AEgAaACUALgAzADUANwA7
AEEARwBRAFoAZgB2AIwAkgCGAHQAYABAAAkAyP+O/2v/Y/9s/3z/j/+i/7D/vf/H/9D/
2P/h/+b/6P/t//T/9//3//j/+f/5//n/+f/6//r/+v/6//r/+v/6//r/+v/6//v//P/9
/////v/9//z/+//8//z/+//7//7//v/9//z//P/8//z//P/8//z//P/8//7//f/9//z/
/P/8//z//P/8//v/+v/4//n/+v/7//z/+f/5//n/+f/7//r/+v/6//n/+f/5//r/+v/6
//v/+//5//n/+f/5//v/+//7//v/+//8//z//P/8//z//P/8//3//f/+/////f///wAA
AAAAAAAAAAABAAQABAAFAAYACAAIAAgACQAIAAkACwALAA4ADwAQABAADwAQABEAEwAT
ABIAEgATABUAFgAWABYAFgAYABgAFwAVABUAFQAVABUAFQAVABUAFQAUABMAEwAVABIA
EgAUABAADwAPABAADgAOAA4ADQALAAsACwALAAwADAAMAAwADAALAAsADAAMAAwACwAL
AAoACQAIAAcACAAIAAgACAAIAAgABgAGAAQABQAFAAQABAADAAIAAQADAAMAAwADAAQA
BAAEAAUAAwADAAIAAgAEAAQABAAEAAIAAgACAAIAAwAEAAUABgAFAAUABQAHAAcABwAI
AAgACgAKAAkACQAHAAgACAAIAAoACwALAAwADAALAAsADAANAA0ADAAMAAsACwALAAoA
CgALAAsACwALAAsACwALAAkACAAIAAkACQAJAAgACAAHAAcABwAHAAcABwAHAAcABQAF
AAYABgAHAAcABwAHAAcACQAKAAwADAAMAAwACgALAAsACwALAAsADAAMAA4ADwAPABAA
DgANAA0ADQALAAkACQAJAAoACgALAAsACwAJAAgACAAKAAoACgAIAAgACAAIAAgABQAF
AAUABAABAAAAAAD//wEAAQABAAEAAQABAP////8CAAIAAQABAP//AAAAAAAAAAD/////
///////////////////////////////////+//3//f/8//7//f/9/wIABwANABgAIgAr
ADAANQA9AEcAUwBhAG8AfwCYALIAxgDIAL4ArACKAE4AAgC3/4D/aP9l/2//fv+Q/53/
qP+y/73/xf/M/9L/2f/c/+D/4//m/+f/5f/m/+f/5//n/+f/6P/o/+j/6P/o/+j/6v/q
/+r/6v/o/+j/6P/p/+n/6f/p/+n/6P/o/+f/5//o/+j/5//m/+b/5v/m/+b/5v/m/+b/
5v/k/+P/4//i/+T/5P/k/+T/4//j/+P/4v/g/+D/4P/g/+H/4f/h/+H/4f/g/+D/4P/h
/+H/4f/i/+D/4P/h/+H/4f/h/+H/4f/j/+P/4//j/+H/4v/i/+L/4v/i/+L/4v/j/+P/
5P/l/+X/5//o/+j/6v/q/+r/6//u/+7/7//w//D/8P/w//H/8v/z//X/9f/4//n/+v/6
//n/+v/7//3////+//7///8AAAAA///+/wAAAgACAAEAAQABAAEAAQABAAEAAQABAAMA
AgABAAEAAQD+//7/AAD8//v/+//8//r/+v/6//n/+f/5//n/+f/4//j/+P/4//j/9//3
//j/9//2//T/8//z//P/8//z//T/9P/0//T/8v/y//D/8P/w//H/8f/w//D/7//u/+3/
7//v/+//7//u/+7/7v/v/+//7//u/+7/8P/w//D/8P/u/+7/7v/u//D/8P/w//D/8f/x
//H/8//z//P/9P/0//b/9v/1//X/9f/2//b/9v/2//f/9//4//r/+f/5//r/+f/5//j/
+P/5//n/+f/4//j/+f/5//n/9//3//f/9//4//j/+f/7//n/+f/4//j/9//3//f/9//3
//n/+f/3//j/+v/6//r/+v/8//3//f/9//3//f/+//7/AAABAAEAAgAEAAMAAwADAAMA
AQABAAEAAQAAAAAA///+//v/+f/4//b/9v/2//T/9P/0//T/9P/1//X/9f/0//T/9P/1
//X/8//z//P/8//z//P/8f/x//L/8v/x//H/8//0//T/9P/y//H/8f/x//H/8f/x//H/
8//z//P/8//x//H/8f/x//P/8//0//T/9P/x//H/+P///wcAEgAcACMALAA3AEEATwBh
AHUAhwClAMYA3ADkAN4AygCmAG4AHgDI/4v/cP9o/2//f/+Q/5z/p/+u/7b/wf/J/87/
0v/V/9j/3v/h/+L/3//h/+L/4//j/+H/4f/i/+L/4v/i/+L/4v/i/+L/4v/i/+T/5P/k
/+X/4//j/+P/4//k/+T/4//j/+T/5P/j/+L/4v/i/+L/4v/i/+L/4v/i/+L/4f/h/+D/
4v/i/+L/4v/h/+H/4f/g/+D/4P/g/+D/3//f/9//3//f/97/3v/e/9//3//f/+D/4P/g
/+H/4f/h/+H/4f/h/+H/4f/h/+H/3//g/+D/4P/h/+L/4//k/+X/5f/m/+f/5f/n/+j/
6P/s/+z/7P/t/+7/7v/v//D/8v/y//L/8//0//X/9//3//j/+f/6//r/+//8//3////9
//z//P/9////AAAAAAAAAAACAAIAAQABAAEAAQABAAMAAwADAAMAAQAAAP////////z/
/P/+//z/+//7//z//P/8//z/+//7//v/+//7//z//P/8//z/+v/5//n/+v/6//r/+f/5
//f/9//3//f/+P/4//j/+P/2//b/9P/0//T/9f/1//T/9v/1//T/8//1//X/9f/1//T/
9P/0//X/9f/1//T/9P/y//L/8v/y//T/9P/0//T/9v/2//b/9v/2//f/+P/7//n/+f/6
//r//P/8//v/+//9//7//v/+//7//////wAAAAD/////AAD//////v/+/wEAAQABAAAA
AAABAAEAAQD//////////////v/+////AQABAAAAAAD//////////wEAAQABAAEA////
/wAAAAD/////////////////////AAABAAEAAQADAAIABAAEAAQABAAEAAUABQAFAAUA
BQAGAAYABgAHAAcACAAIAAcABwAHAAcABQAFAAUACAAIAAkACQAJAAcABgAGAAQABAAE
AAIAAgACAAIAAgADAAMAAwACAAMAAgACAAEA/////////////////f/9//z//P/7//v/
+//8//z//P/+//3//f/9//3//f/9//3//f/9//3//f////////////3//f/+//7//v//
////AAAFAA0AFgAeACcALAAxADkAPQBBAEsAVwBjAHgAkgCoAK4ApgCYAIQAXAAcANX/
lv9w/2f/cf+C/5L/of+u/7j/wf/L/9T/2v/f/+L/5v/p/+r/7f/t/+7/7//v/+//7//w
//D/8P/w//D/8P/y//L/8v/y//L/8v/y//P/8f/x//H/8f/y//L/8f/x//D/8P/v/+7/
8P/w//D/8P/w//D/8P/w//L/8f/x//D/8P/w//D/8P/v/+//7//u//D/8P/w//D/7//v
/+//7//v/+7/7v/u/+//7//v//D/7v/u/+//7//v/+//7//v/+//7//v/+//7//w//D/
8P/y//L/8v/y//P/8//0//X/8//1//b/9v/2//b/9v/3//r/+v/7//z//v/+//7///8A
AAEAAwADAAQABQAGAAYABwAIAAkACwALAAoACgALAA0ADgAOAA4ADgAQABAADwAPAA8A
DwAPAA0ADQANAA0ADQAMAAsACwANAAoACgAMAAgABwAHAAgABgAGAAYABQADAAMAAwAD
AAQABAAEAAQABAADAAMABAACAAIAAQABAAMAAwADAAMAAgACAAIAAgACAAIAAAAAAP7/
//////7/AAD///7//f////////////7//v/+//////////7//v/+//7//v/+//7//v/+
//7//v/+//7//v/9//3//f////////8AAAAAAgACAAEAAQABAAIAAgACAAIAAwADAAQA
BAADAAMABAAFAAUABAAEAAUABQAFAAQABgAHAAcABwAHAAcABwAHAAcABgAGAAcABwAH
AAYABgAHAAcABwAHAAUABQAFAAUABQAFAAYABgAFAAUABQAFAAUABQAFAAUACAAIAAsA
DAANAA4ADgAPAA8ADwARABEAEgASABIAEwATABQAFAATABMAEwARAA8ADwAPABIAEgAT
ABMAEwARABAAEAAOAA4ADgAMAA0ADgAPABAADQANAA0ADAALAAoACgAJAAkACQAJAAkA
CQAJAAcABwAIAAgABwAHAAUABgAGAAYACAAHAAcABwAHAAcABwAHAAcABwAHAAcABwAH
AAcABwAHAAcACAAIAAgABwAHAAgACwAPABgAIgArADIANQA3ADsAQQBJAFEAVwBiAHYA
jACcAJgAigB4AF4ALgDv/67/fP9n/2v/ev+K/5v/rv+4/8H/zf/W/97/5f/q/+7/8//2
//f/9//4//n/+f/5//n/+v/6//r/+v/6//r//P/8//z//P/6//r/+v/7//v/+//7//v/
/P/8//v/+//6//r/+f/4//r/+v/6//r/+v/6//r/+v/6//n/+f/4//j/+P/4//j/+f/5
//n/+P/4//j/+P/4//f/9//3//f/+f/4//j/+P/3//f/9//4//j/+P/5//n/9//3//f/
9//3//f/9//3//n/+v/6//r//P/8//z//P/9//3//v////3///8AAAAAAgACAAIAAwAE
AAQABQAGAAgACAAIAAkADAANAA8ADwAQABEAEgASABEAEgATABUAFQAUABQAFQAVABYA
FgAWABgAGgAaABkAGQAZABkAGQAXABcAFwAXABkAGAAXABcAGQAWABYAGAAUABMAEwAU
ABQAFAAUABMAEwATABMAEwASABIAEgASABIAEQARABIAEQAQAA4ADQAOAA8AEAARABAA
EAAQABAADgAOAAwADAAOAA8ADwAOAA4ADQAMAAsACwALAAsACwAMAAwADAANAA0ADQAM
AAwADgAOAA4ADgAOAA4ADgAOABAAEAAQABAAEQARABEAEwARABEAEgASABYAFgAVABUA
FQAWABYAFgAWABcAFwAYABgAFwAXABgAFwAXABYAFgAXABcAFwAWABgAGQAZABkAGQAZ
ABkAGQAZABgAGAAZABkAGQAYABgAGwAbABsAGwAbABsAGwAbABsAGwAcABwAGwAbABsA
GwAbABsAGwAbABwAHwAfAB8AHgAgACAAIAAgACAAIQAhACEAIQAhACIAIgAkACUAJQAm
ACQAIwAjACMAIwAhACEAIQAiACIAIwAjACMAIQAgACAAIAAgACAAHgAeAB4AHgAeAB0A
HQAdABwAGwAaABoAGQAbABsAGwAbABsAGwAZABkAGgAaABkAGQAZABoAGgAaABoAGQAZ
ABkAGQAZABkAGQAZABkAGQAZABkAGQAZABkAGwAbABwAHAAaABkAGQAaABsAHwAmADAA
OQBAAEcASwBLAE8AUwBZAF8AaAB0AIgAnACgAJIAggBsAEYADQDM/5b/ef93/4T/lP+n
/7j/xv/R/9v/5v/w//X//P8AAAUABgAHAAgACgAMAA0ADwAPABAAEAAQABAAEAAQABAA
EAAQABAAEAAQABAAEQATABMAEwATABQAFAATABMAEgASABEAEAASABIAEgASABAAEAAQ
ABAAEgARABEAEAASABIAEgASABIAEQAQAA4AEAAQABAAEAAPAA8ADwAPABEAEAAQABAA
EQARABEAEgAQABAAEQARAA8ADwAPAA8AEAARABIAEwATABQAFAAUABQAFAAUABQAFQAV
ABYAFwAXABkAGgAaABoAGgAaABsAHAAcAB0AHgAgACAAIAAhACIAIwAlACUAJAAlACYA
JgAnACgAKQArACsAKgAqACsAKwAsACwALAAsAC4ALgAtAC0ALQAtAC0ALQAtAC0ALQAt
ACwAKwArAC0AKgAqACwAKgApACkAKgAoACgAKAAnACUAJQAlACUAJgAmACYAJgAkACMA
IwAkACQAJAAjACMAIQAhACEAIQAiACIAIgAiACAAIAAeAB4AHgAfAB8AHgAeAB0AHAAb
ABwAHQAeAB8AHgAeAB4AHwAfAB8AHgAeAB4AHgAeAB4AIAAgACAAIAAiACIAIgAiACEA
IQAhACMAIwAjACQAJAAmACYAJQAlACUAJgAmACYAJgAnACcAKAAoACcAJwAoACcAJwAm
ACYAJwAnACcAJgAoACkAKQApACcAJwAnACcAKQAoACgAKQApACkAKAAoACcAJwAnACcA
JwAnACcAJwAnACcAKAAoACcAJwAnACcAJwAnACcAJwAmACcAJwAnACgAKgArACwAKgAq
ACsAKwArACsAKwArAC0ALQAsACwALQAtAC4ALwAvAC4ALQAtAC8ALwAvAC8ALwAvAC8A
LQApAA==
         </WaveFormData>
      </LeadData>
      <LeadData>
         <LeadByteCountTotal>10000</LeadByteCountTotal>
         <LeadTimeOffset>0</LeadTimeOffset>
         <LeadSampleCountTotal>5000</LeadSampleCountTotal>
         <LeadAmplitudeUnitsPerBit>4.88</LeadAmplitudeUnitsPerBit>
         <LeadAmplitudeUnits>��V</LeadAmplitudeUnits>
         <LeadHighLimit>2147483647</LeadHighLimit>
         <LeadLowLimit>268435456</LeadLowLimit>
         <LeadID>V5</LeadID>
         <LeadOffsetFirstSample>0</LeadOffsetFirstSample>
         <FirstSampleBaseline>0</FirstSampleBaseline>
         <LeadSampleSize>2</LeadSampleSize>
         <LeadOff>FALSE</LeadOff>
         <BaselineSway>FALSE</BaselineSway>
         <ExcessiveACNoise>FALSE</ExcessiveACNoise>
         <MuscleNoise>FALSE</MuscleNoise>
         <LeadDataCRC32>3300533320</LeadDataCRC32>
         <WaveFormData>
+v/6//r/+v/8//z//P/8//z//P/8//z//P/8//z//P/8//z//P/8//z//P/8//z//P/8
//z//P/8//z//P/8//7//v/+//7//f/8//v/+v/8//z//P/8//7//v/+//7/AAAAAAAA
AQABAAIAAgACAAIAAgACAAIAAwADAAMAAwAFAAUABQAFAAMAAwADAAMABQAHAAkACgAG
AAUABQAFAAcABgAGAAYABAADAAMAAQABAAEA//////7//f/8//z//P/8//z/+v/6//r/
+v/6//r/+v/6//r//P/7//v/+//7//v/+//7//n/+f/5//n/+v/7//z//f//////////
/wEAAQABAAEAAgACAAQABgAHAA8AFgAfACcAMgA+AEoAWwB0AI8AqADGAOoACQEaARYB
CAHxAMMAggA5APn/zf+8/7r/vf/E/83/0v/X/9z/4v/l/+f/6v/v//T/9v/3//n/+//6
//r/+//7//v/+//7//3//f/+//7//v/+//////8BAAEAAQABAP//////////AQABAAEA
AQAAAAAAAAAAAAAA//////////////7//v//////AAABAAEAAAAAAAAAAgACAAIAAgAC
AAIAAQABAAIAAgACAAIAAgACAAIAAQABAAIAAgACAAMAAwADAAMAAwADAAMAAwAFAAUA
BAAEAAQABAAEAAQAAgACAAIAAgACAAIAAwADAAMAAwADAAUABQAGAAgACQAIAAgACQAL
AA4ADwAQABIAEgATABQAFQAXABgAGQAaABsAHAAdAB4AIAAgACEAIgAlACYAJwAoACcA
KAAoACgAKgAqACoAKQApACkAKQAoACoAKgApACkAKQApACgAJwAmACYAJgAmACUAJQAl
ACQAIQAhACEAIgAiACEAIQAhACEAIQAhACEAIQAhACEAIQAhACAAIAAgACAAIAAgACAA
IAAgAB8AHwAdABwAHAAbABsAGwAbABoAGgAaABkAGAAYABgAGAAXABUAFQAUABQAFAAT
ABMAEwATABMAEwASABAAEQASABIADwAPABAAEQASABMAEwASABIAFAAUABQAEgATABMA
EwAUABQAFQAVABUAFQAVABcAFQAVABUAFQAVABUAFQAWABYAFgAWABcAFQAVABUAFQAV
ABUAFQAWABYAFAATABMAFQAUABQAFAAWABYAFgAWABgAFwAaABgAGAAYABgAFwAXABgA
GAAYABgAGAAYABoAGwAbABsAGQAZABkAGQAZABkAGQAZABkAGgAbABwAHAAaABkAGQAZ
ABkAGAAYABgAGAAXABcAFQAVABUAEwARABAADwAOAAwADAAMAAwACAAIAAgACAAKAAoA
CgAKAAwADAALAAsACQAJAAkACQAJAAkACQAJAAcABwAHAAcABwAHAAcABwAFAAUABQAF
AAUABgAGAAYACAAJAA8AGAAjACkANABCAFIAZwCAAJsAuADaAPwAFQEcARIB/ADXAJsA
UAALANf/u/+w/7D/t//A/8f/zP/P/9T/2P/b/+H/5P/l/+j/7P/v/+//7f/s/+z/7f/v
/+//7//v/+3/7f/u/+7/7v/u/+//7//t/+3/7f/t/+3/7f/t/+3/7f/t/+3/7f/s/+z/
7P/s/+r/6f/p/+n/6//r/+r/6v/q/+n/6f/p/+v/6v/q/+r/6P/o/+j/6P/o/+j/5//n
/+j/6P/o/+j/5v/m/+b/5f/j/+T/5P/k/+f/5//n/+f/5//n/+f/5//l/+X/5P/k/+T/
5P/k/+T/4v/i/+L/4v/k/+T/5f/l/+f/5//n/+n/5//o/+r/6//s/+z/7f/v//D/8f/y
//T/9P/1//b/9//3//j/+f/6//3//v///wAAAAAAAAEAAgADAAQABQAGAAcACAAIAAgA
BgAGAAYABQAHAAcABwAGAAQABAADAAMAAwADAAIAAQACAAIAAgACAAEAAQABAAAA////
////AAD///3//P/7//v/+//7//v//f/9//3//f/7//r/+v/6//j/+P/4//j/+v/6//n/
+f/3//b/9v/1//X/9f/1//T/9P/0//P/8v/w//D/8P/v//H/8f/w//D/8P/v/+//7//v
/+//7//u/+7/7//w//D/8f/x//L/8//z//P/8v/w//L/9P/0//T/9v/3//f/9//2//b/
9//3//X/9f/1//f/+f/5//n/+f/5//n/+f/6//n/+P/3//f/+f/5//n/+f/7//v/+//8
//3/+v/4//f/+f/8//7/AAAAAAAAAAAAAP7//f/9//z//v/+//7//v/+//////////3/
/f/9//3//f/9//3//f/9//7///8AAP7//P/7//v/+//7//r/+v/4//j/9//3//X/9f/1
//P/9f/0//P/8v/y//L/8v/y//L/8v/y//L/9P/0//T/9P/y//L/8f/x//H/8f/x//H/
8f/x//H/8f/x//H/8f/x//H/8f/x//H/8f/x//H/8f/x/+7/8P/0//j///8JABYAJQA5
AE4AZgCGAKcAyADzAB4BPAFOAVEBPgEYAdoAiQAzAPT/0f+//7f/uv/A/8X/yP/L/87/
0f/S/9T/1//Z/9j/2//e/9z/3f/f/+H/4P/g/+H/4f/h/+H/4f/h/+H/4v/i/+D/4P/h
/+H/4f/h/+H/4f/h/+H/4f/h/9//3//f/9//3v/e/97/3v/g/9//3//f/9//3//e/97/
3f/d/97/3//f/97/3v/e/97/3v/e/97/3P/c/9v/2//c/9z/3P/c/97/3v/e/93/2//c
/9z/3P/b/9v/2//b/9v/2//b/9v/2f/Z/9j/2P/Y/9j/2P/Y/9j/2P/Y/9j/2v/a/9v/
2//Z/9n/2f/b/93/3v/g/+H/4v/i/+P/5f/o/+n/6v/s/+7/7//w//H/8f/y//P/9P/1
//b/9//4//r/+v/7//z/+//8//3//v///wAAAAAAAAAAAAAAAP///////////v8AAAAA
//////3//f/8//v//P/8//z//P/7//v/+//6//f/9//3//j/+v/5//n/+f/5//n/+f/5
//n/+f/5//n/9//2//b/9v/2//b/9v/2//T/9P/z//P/8//y//L/8f/v/+//7//u/+7/
7v/t/+z/7P/s/+z/6//p/+n/6P/o/+r/6f/p/+n/6f/p/+n/6P/o/+n/6v/q/+r/6//t
/+//7f/t/+z/6v/s/+7/7v/u/+7/7//v/+//7v/u/+//7//x//H/8f/z//P/8//z//P/
8f/x//H/8v/y//L/8v/z//P/8//z//P/8//z//P/9P/0//L/8f/x//P/8v/y//L/9v/4
//j/+P/4//j/+P/4//n/+f/6//r/+v/6//r/+v/4//n/+f/5//f/9//3//f/+f/5//n/
+f/7//z//f/+//z/+v/5//n/9//3//b/9v/2//b/9f/1//X/9f/1//P/8f/w/+//7v/s
/+z/7P/s/+r/6v/q/+r/6v/q/+r/6v/q/+r/6f/p/+v/6//r/+v/6//r/+v/6//p/+n/
6f/p/+n/6f/p/+n/6f/p/+n/6f/p/+r/6v/s//D/9/8DAA4AGwArAEIAXAB6AJsAvADj
AAwBKgE8AT8BMgEQAdgAhwAzAPL/zf+9/7f/uP+8/8H/xP/H/8r/y//O/87/z//R/9T/
1//Y/9r/2//b/9v/2v/a/9v/2f/Z/9n/2f/b/9v/3P/c/9z/3P/d/93/3f/d/93/3f/d
/93/3f/d/93/3f/d/93/3P/c/9z/3P/c/9v/2//b/9v/2//a/9r/3f/d/97/3//d/9z/
3P/c/9z/3P/c/9z/3P/c/9v/2//c/9z/3P/c/9z/3P/c/9v/2//c/9z/3P/f/9//3//f
/93/3f/d/93/3f/d/9z/3P/c/9z/3P/c/9z/3P/c/9z/3v/e/9//3//d/93/3f/f/+H/
4v/k/+X/5P/k/+X/5//q/+v/7P/u/+7/7//w//H/9f/2//f/+P/5//r/+//8//z//P/9
//7/AQACAAMABAAFAAYABgAGAAYABgAGAAUABQAFAAUABAAEAAQAAwADAAMAAwACAAEA
AAAAAAAAAAD////////+/////////wAA/v/9//3//f/9//3//f/9//3//f/9//3//f/8
//z//P/8//z//P/8//r/+v/5//n/+f/4//j/9//3//f/9//2//b/9v/1//T/8v/y//L/
8f/z//P/8v/y//L/8f/x//H/8f/x//H/8P/w//H/8v/y//P/8//0//X/9P/1//X/9P/2
//j/+P/4//j/+f/5//n/+v/6//v/+//7//v/+//9//3//f/9//3/+//7//v//P/8//z/
/P/9/////////////f/9//3//v8AAP7//f/9/////v/+//7//v/+//7//v8AAAEAAQAA
AAIAAgACAAIABQAFAAYABgAEAAQABAAEAAYABwAHAAcABwAHAAcABwAHAAcABwAHAAUA
BgAHAAgACgAIAAcABwAHAAcABgAGAAQABAADAAMAAgADAAQAAwABAAAA///+//7//v/+
//7//P/8//z//P/6//r/+v/6//r/+v/5//n/+f/5//n/+f/7//v/+//7//v/+//7//v/
+f/5//n/+f/5//n/+f/5//v/+v/6//z//P/9/wMACgARABkAIgAuADwATwBoAIEAnAC6
AN4A/wASARQBCgHxAMUAhgA7APX/x/+y/7D/sf+4/8H/yv/N/9D/1P/Z/93/4P/h/+L/
5P/n/+v/6//q/+r/6//r/+v/6//r/+v/6//s/+z/7P/s/+3/7f/t/+3/7f/t/+//7//v
/+//7f/t/+3/7f/s/+z/7P/s/+z/6//r/+v/6//r/+r/6v/r/+v/7P/t/+v/6v/q/+r/
7P/s/+z/7P/s/+z/6//r/+z/7P/s/+z/7P/s/+z/6//p/+r/6v/q/+v/6//r/+v/6//r
/+v/6//r/+v/6v/q/+z/7P/s/+z/7P/s/+z/7P/s/+z/7f/t/+3/7f/t/+//7f/u//D/
8f/y//L/8//1//T/9f/2//j/+v/7//z//f///wAAAQACAAMABAAFAAYACAAIAAkACgAL
AAwADQAOAA8AEAAQABAAEgASABIAEQARABEAEQAQABAAEAAPAA8ADwAPAA4ADQAMAAwA
DAAMAAsACwALAAoACwALAAsADAAKAAkACQAJAAkACQAJAAkACQAJAAkACQAHAAYABgAG
AAYABgAGAAYABgAGAAUABQAHAAYABgAFAAMAAwADAAIABAAEAAMAAgACAAIAAgABAAEA
AQAAAAAAAgABAAEAAQD////////+/wAAAQACAAIA/////wAAAQACAAMAAwACAAIABAAE
AAQABAAFAAUABQAGAAYABwAHAAcABwAHAAkABwAHAAcABwAHAAcABwAIAAoACgAKAAsA
CQAJAAkACQAJAAkACQAKAAwACgAJAAkACQAIAAgACAAIAAgACAAIAAgACQAJAAgACgAL
AAsACgAMAAwADAAMAA0ADQAOAA4ADAAMAAwADAAOAA8ADwAPAA8ADwAPAA8ADwAPAA8A
DwAPABAAEQASABIAEAAPAA8ADwAPAA4ADgAOAA4ADQANAA0ADQANAAsACQAIAAcABgAG
AAYABgAGAAYABgAGAAYABgAGAAYABgAEAAQAAwADAAMAAwADAAMAAwADAAMAAwADAAMA
AwADAAMAAwADAAMABQAFAAUABQAFAAYABgAEAAQABwAJAA4AFQAdACQALAA2AEUAVgBp
AIAAlgCyANMA8gD+APoA6QDRAKYAZwAhAOX/vP+s/6v/sP+5/8L/zf/U/9b/2f/f/+T/
5//q/+7/8f/1//P/8v/y//P/8//z//P/8//1//X/9v/2//b/9v/3//f/9f/1//X/9f/3
//f/9//3//f/9//3//f/9v/2//b/9v/4//f/9//3//f/9//2//b/9f/1//b/9//1//T/
9P/0//b/9v/2//b/9P/0//P/8//0//T/9P/0//T/9P/0//P/8//0//T/9P/z//P/8//z
//X/9f/1//X/9f/1//T/9P/2//b/9v/2//b/9v/2//b/9v/2//f/9//3//f/9//5//f/
+P/6//v//P/8//3///8CAAMABAAGAAcABwAHAAcABwAIAAkACgANAA4ADwAQABAAEAAR
ABIAEwAUABUAFgAXABgAGAAYABoAGgAaABkAGQAZABkAGAAYABgAFwAXABcAFwAWABUA
FAAUABQAFAATABMAEwASABMAEwATABQAFAATABMAEwATABMAEwATABEAEQARABEADwAO
AA4ADgAOAA4ADgAOAA4ADgANAA0ADQAMAAwACwANAA0ADQAMAAoACgAJAAgACAAIAAgA
BwAHAAcABgAGAAgABwAHAAcACQAJAAkACAAIAAkACgAKAAkACQAKAAsADAANAA0ADAAM
AA4ADgAOAA4ADwAPAA8AEAAQABEAEQATABMAEwAVABMAEwATABMAEwATABMAFAAUABQA
FAAVABUAFQAVABUAFQAVABUAFgAaABgAFwAXABcAFgAWABYAGAAYABgAGAAWABcAFwAW
ABgAFwAZABwAHAAcABwAHAAdAB0AHgAeAB4AHgAeAB4AHgAfAB8AHwAfAB8AHwAfACEA
IQAhACEAHwAgACEAIgAiACAAHwAfAB8AHwAeAB4AIAAgAB8AHwAdAB0AHQAbABsAGgAZ
ABgAGAAYABgAGAAYABgAGAAYABgAGAAYABgAGAAYABcAFwAVABUAFQAVABcAFwAXABcA
FwAXABcAFwAXABcAFwAXABcAFwAXABcAFwAYABgAGgAaABkAGwAiACkAMQA4AEAASABV
AGQAewCQAKgAwgDhAP4ADAEGAfEA2QCuAG0AJwDt/8r/vP+7/8L/zf/Y/+H/6P/u//H/
9//8/////v8CAAcACwALAAoACgALAAsACwALAAsADQANAA4ADgAMAAwADQANAA8ADwAP
AA8ADQANAA0ADQANAA0ADQANAA4ADgAOAA4ADgANAA0ADQANAA0ADAAMAA0ADQAOAA8A
DQAMAAwADAAMAAwADAAMAA4ADgANAA0ADAAMAAwADAAMAAwADAALAAsADAAMAAwADQAN
AA0ADQANAA0ADQANAA8ADwAOAA4AEAAQABAAEAAOAA4ADgAOAA4ADgAPAA8AEQARABEA
EwARABIAFAAVABQAFAAVABcAGAAZABoAHAAcAB0AHgAfACEAIgAjACQAJQAmACcAKAAo
ACgAKQAqACsALAAtAC4ALwAwADAAMAAwADAAMAAvAC8ALwAvAC4ALAAsACsAKwAtAC0A
LAArACgAKAAoACgAJwAnACcAJgAjACMAIwAkACQAIwAjACMAIQAhACEAIQAhACEAIQAh
AB0AHAAcABwAHAAcABwAHAAaABoAGQAZABkAGAAYABcAFgAVABQAEgASABIAEQAQABIA
EgASABEAEQARABAAEAAQAA8ADwAPAA0ADQANAAwADgAPABAAEAAPAA8AEAARABAAEQAR
ABAAEAASABIAEgAQABEAEQARABIAEgATABMAEQARABEAEwARABEAEQARABEAEQARABIA
EgASABIAEwARABEAEQARAA8ADwAPABAAEgAQAA8ADwANAAwADAAMAA4ADgAOAA4ADAAN
AA0ADAAKAAsACwALAAwADQAQABAAEAAQABAAEAAPAA8ADgAMAAwADAAMAA4ADwAPAA8A
DQANAA0ADQALAAsACwALAAsADAANAA4ADAAKAAkACQAJAAkACAAIAAgACAAHAAcABQAF
AAUAAwACAAAA/v/8//z//P/8//z/+v/6//r/+v/6//r/+v/6//j/+P/3//f/9//3//f/
9//1//X/9f/1//X/9f/1//X/9//3//f/9//2//X/9P/z//X/9P/y//b/+P/7////CAAR
ABsAJgA2AEoAYQB8AJkAtgDcAAABGQEgARgBAAHXAJUARgD9/8v/r/+k/6D/o/+u/7f/
vP+//8T/yv/N/8//0P/T/9j/2v/b/93/2//a/9r/2//b/9v/2//b/9n/2f/a/9r/2v/a
/9v/2//b/9v/2//b/9v/2//b/9v/2v/Z/9j/1//Y/9j/2P/Y/9b/1f/V/9X/1//X/9b/
1v/V/9X/1v/X/9f/1v/W/9b/1P/U/9T/1P/S/9L/0f/R/9T/1P/U/9T/1P/U/9T/0//T
/9T/1P/U/9P/0//T/9P/0//T/9P/0//V/9X/1P/U/9T/1P/U/9T/0v/S/9L/0v/U/9T/
1f/V/9P/0//T/9X/1f/W/9j/2f/c/9z/3f/f/97/3//g/+L/4v/j/+T/5f/p/+r/6//s
/+v/7P/t/+7/7//w//L/9P/0//T/9P/0//f/+P/4//j/9v/2//b/9f/1//X/9f/0//b/
9v/1//X/9f/1//T/8//w//D/8P/w/+//7//v/+7/7f/t/+3/7v/s/+v/6//r/+v/6//r
/+v/6v/p/+j/5//l/+T/5P/k/+L/4v/i/+L/4f/g/97/3f/d/9z/3P/b/9v/2//b/9r/
2P/Y/9f/1v/Y/9j/2P/X/9f/1//W/9b/2P/X/9f/1//V/9X/1f/U/9T/1f/W/9b/1f/V
/9b/1//Y/9n/2f/Y/9r/3P/c/9z/2//b/9r/2f/Y/9j/2f/Z/9v/2//b/93/2//b/9v/
2//b/9v/2//c/9r/2v/a/9v/2f/Z/9n/2f/Z/9n/2f/a/9z/2v/Z/9n/2f/Y/9j/2P/W
/9j/2P/W/9j/2P/Y/9j/2P/b/9v/3P/c/9r/2v/a/9r/3P/d/93/3f/f/9//3//f/93/
3f/d/93/3P/c/9z/3P/b/9j/1v/V/9P/0//S/9L/0P/Q/8//z//O/8//0P/P/9D/0P/Q
/9D/z//O/83/zP/M/8z/zP/M/8z/zP/M/8z/zP/M/8v/y//J/8n/yf/J/8n/yf/J/8n/
yf/J/8n/yf/L/8v/y//L/8v/y//L/8v/zf/M/8r/yv/O/9P/3f/o//P///8QACQAPgBd
AHoAmQDAAOoACAEXARYBAAHWAJkASQD4/73/of+T/4z/kP+Z/57/o/+k/6n/rP+w/7H/
s/+0/7f/vP/A/7//u/+9/7z/vP+9/73/vf+9/73/vf+9/77/vv+8/7z/vf+9/73/vf+9
/73/v/+//7//v/+//7//v/+//77/vv++/77/vv+9/73/vf+9/73/vP+8/73/vf++/7//
wf/A/8D/wP/A/8D/wP/A/8D/wP+//7//wv/C/8L/wv/C/8L/wv/B/8H/wv/C/8L/w//D
/8P/w//D/8P/w//D/8X/xf/E/8T/xP/E/8T/xP/G/8b/xv/G/8b/xv/H/8f/x//H/8f/
yf/L/8z/zv/P/87/zv/P/9H/1P/V/9b/2P/Y/9n/2v/b/93/3v/f/+D/4f/i/+P/5P/m
/+b/5//o/+n/6v/r/+z/6//s/+z/7P/s/+z/7P/r/+3/7f/t/+z/7P/s/+v/6//r/+v/
6v/p/+j/6P/o/+j/6f/p/+n/6P/n/+f/5//o/+j/5//n/+f/5//n/+f/5//n/+f/5//n
/+f/5v/m/+b/5P/k/+T/5P/i/+L/4f/h/9//3v/e/93/3f/d/93/3P/c/9z/2//a/9z/
3P/c/9v/2//b/9r/2v/c/9v/2//b/9v/2//b/9r/3P/d/97/3v/f/9//4P/h/+D/4f/h
/+D/4v/k/+T/5P/m/+f/5//n/+j/6P/p/+n/6f/p/+n/6//p/+n/6f/p/+v/6//r/+z/
7P/s/+z/7f/r/+v/6//r/+v/6//r/+z/8P/u/+3/7f/v/+7/7v/u/+7/7v/u/+7/7P/t
/+3/7P/s/+3/7f/t/+z/7f/u/+7/7v/u/+//7//w//D/8v/y//L/8v/z//P/9P/0//T/
9P/0//T/9P/1//X/9f/1//X/9f/1//X/9f/1//X/9//4//n/+v/6//j/9//3//f/9//2
//b/9P/0//P/8//y//P/9P/z//P/8v/x//D/7v/u/+7/7v/s/+z/7P/s/+z/7P/s/+z/
7P/s/+v/6//t/+3/7f/t/+3/7f/t/+3/7f/t/+3/7f/t/+3/7f/t/+//7//v/+//7//u
/+7/8P/y//X/+f8AAAkAEQAcACwAOABJAGAAeQCSALIA1gDzAAIBAAHwANUAowBeABUA
2f+z/6T/pP+p/7D/uf/A/8X/yv/O/9P/1f/W/9n/3P/e/9//4f/h/+D/4P/h/+H/4f/h
/+H/4f/h/+L/4v/i/+L/4//j/+P/4//j/+P/4f/h/+H/4f/h/+H/4f/h/+D/4P/g/+D/
4P/f/9//3//h/+H/4P/g/+H/4f/i/+P/4//i/+L/4v/g/+D/4P/g/+L/4v/h/+H/4v/i
/+L/4v/i/+L/4v/h/+P/5P/k/+T/4//j/+P/4//l/+X/5f/l/+X/5f/k/+T/4v/i/+L/
4v/k/+T/5P/k/+T/5P/l/+X/5f/l/+X/5//l/+b/6P/p/+r/6v/r/+3/7P/t/+7/8P/y
//P/9P/1//f/+P/5//r/+//8//3//v///wAAAgAEAAMABAAFAAYACQAKAAoACgAMAAwA
DAALAAsACwALAAoACgAKAAkACQALAAsACgAJAAgACAAIAAgABQAFAAUABAADAAMAAwAE
AAQAAwADAAMAAwADAAMAAwABAAEAAQABAAAAAAABAAIAAgACAAIAAgAAAAAA////////
/v/+//3//f/9//3//P/+//7//f/8//r/+v/6//n/+//7//r/+v/6//n/+f/5//n/+f/5
//j/+P/5//r/+v/5//n/+v/7//v/+//6//j/+v/8//z//P/8//3//f/9//7//v//////
////////AQABAAEAAQABAAEAAQABAAIABAAEAAQABQAFAAUABQAFAAMAAwADAAQABgAE
AAMAAwAEAAQABQAGAAQABAAEAAQABAAFAAUABAAEAAUABQAFAAQABQAGAAYACAAIAAoA
CgAKAAoACwALAAwADAAMAAwADAAMAAoACwALAAsADQANAA0ADQANAA0ADQANAA0ADgAP
ABAAEAAOAA0ADQANAA0ADAAMAAwADAALAAsACwALAAsACQAHAAYABQAEAAIAAgACAAIA
AgACAAIAAgACAAIAAgACAAIAAgABAAEAAQABAAEAAQADAAMAAwADAAEAAQABAAEAAwAD
AAMAAwADAAMAAwADAAMAAgACAAIABAAHAAsAEAAXAB8AKgAyADwATQBgAHUAigCkAMQA
5wD8AP4A8gDbALcAfgA5APf/x/+u/6r/r/+2/8H/yv/R/9T/2v/f/+P/6P/r/+7/8v/z
//P/9f/0//T/9f/1//X/9f/1//X/9f/2//b/9v/2//f/9//1//X/9f/1//X/9f/1//X/
9f/1//X/9f/0//T/9P/0//T/8//z//P/9f/1//T/9P/z//P/9P/1//X/9P/0//T/9P/0
//T/9P/2//b/9f/1//T/9P/0//T/9P/0//T/8//z//T/9P/0//X/9f/1//X/9f/1//X/
9f/1//X/9P/0//b/9v/2//b/+P/4//j/+P/4//j/+f/5//v/+//7//3/+//8//7///8A
AAAAAQADAAIAAwAEAAYACAAJAAoACwANAA4ADwAQABEAEgATABQAFAAUABUAFgAXABgA
GQAaABsAHAAcABwAHgAeAB4AHQAdAB0AHQAcAB4AHgAdAB0AHQAdABwAGwAcABwAHAAc
ABsAGwAbABoAGQAZABkAGgAaABkAGQAZABcAFwAXABcAFwAXABcAFwAXABYAFgAWABYA
FgAWABYAFgAWABUAFQAVABQAFAATABEAEQARABAAEAAQAA8ADgAOAA4ADgANAA8ADwAO
AA4AEAAPAA8ADwAPAA8ADwAOABAAEQASABIAEQARABIAEwASABMAEwASABQAFgAWABYA
FgAXABcAFwAYABgAGQAZABkAGQAZABsAGQAZABkAGQAZABkAGQAaABoAGgAaABsAGwAb
ABsAGwAbABsAGwAcABwAGgAZABkAGgAaABsAHAAcABwAHAAcABwAHQAdABwAHAAdAB0A
HQAdAB0AHQAcABwAIAAhACEAIAAiACIAIgAiACMAIwAkACQAJAAkACQAJAAkACUAJQAl
ACUAJQAlACUAJQAlACUAJQAjACQAJQAmACgAJgAlACUAJwAnACYAJgAkACQAIwAjACMA
IwAjACEAIQAgAB8AHgAeAB4AHgAeABwAHAAcABwAGgAaABoAGgAbABwAHAAdABsAGwAb
ABsAGwAbABsAGwAbABsAGwAbAB0AHQAdAB0AHQAdAB0AHQAdABwAHAAcABwAHwAhACYA
LQA3AEAASABOAFsAbAB/AJQArADIAOcABAEOAQQB8QDTAKIAYQAbAOX/yP++/8H/yP/R
/97/5//s//L/+f/9/wAAAwAGAAoACwANAA8ADgAOAA8AEAARABIAEwARABEAEgASABIA
EgATABMAEwATABMAEwAVABUAFQAVABUAFQAVABUAFAAUABQAFAAUABMAEwATABMAEwAS
ABIAEQARABIAEwATABIAEgASABIAEgASABIAFAAUABMAEwAUABQAFAAUABQAFAAUABMA
EwAUABQAFAAVABUAFQAVABMAEwATABMAFQAVABQAFAAWABYAFgAWABYAFgAWABYAFgAW
ABcAFwAZABkAGQAbABkAGgAcAB0AHAAcAB0AHwAgACEAIgAkACYAJwAoACkAKQAqACsA
LAAtAC4ALwAwADIAMgAzADQAMwA0ADUANgA1ADYANgA2ADgAOAA4ADcAOQA5ADkAOAA4
ADgANwA3ADcANwA2ADUANAA0ADQANAAzADMAMwAyAC8ALwAvADAAMAAvAC8ALwAtAC0A
LQAtAC0ALQAtAC0ALQAsACwALAAqACoAKgAqACgAKAAnACcAJwAmACYAJQAlACUAJQAk
ACQAJAAjACIAIgAiACIAIQAhACEAIAAgACAAHwAfAB8AHwAfAB8AHgAeAB8AIAAgAB8A
HwAgACEAIAAhACEAIAAgACIAIgAiACIAIwAjACMAIgAiACMAIwAjACMAIwAlACMAIwAj
ACMAIwAjACMAJAAkACQAJAAlACMAIwAjACMAIQAhACEAIgAmACQAIwAjACMAIgAiACIA
IAAgACAAIAAeAB8AHwAeACAAIQAhACEAIQAhACEAIAAeAB4AHwAfACAAIAAhACEAIAAg
ACIAIwAjACMAIgAiACMAIwAjACIAJAAkACUAJgAmACUAIgAgACEAIgAjACQAJAAkACMA
IQAfAA==
         </WaveFormData>
      </LeadData>
      <LeadData>
         <LeadByteCountTotal>10000</LeadByteCountTotal>
         <LeadTimeOffset>0</LeadTimeOffset>
         <LeadSampleCountTotal>5000</LeadSampleCountTotal>
         <LeadAmplitudeUnitsPerBit>4.88</LeadAmplitudeUnitsPerBit>
         <LeadAmplitudeUnits>��V</LeadAmplitudeUnits>
         <LeadHighLimit>2147483647</LeadHighLimit>
         <LeadLowLimit>268435456</LeadLowLimit>
         <LeadID>V6</LeadID>
         <LeadOffsetFirstSample>0</LeadOffsetFirstSample>
         <FirstSampleBaseline>0</FirstSampleBaseline>
         <LeadSampleSize>2</LeadSampleSize>
         <LeadOff>FALSE</LeadOff>
         <BaselineSway>FALSE</BaselineSway>
         <ExcessiveACNoise>FALSE</ExcessiveACNoise>
         <MuscleNoise>FALSE</MuscleNoise>
         <LeadDataCRC32>1576321344</LeadDataCRC32>
         <WaveFormData>
CgAKAAoACgAKAAoACgAKAAoACgAKAAoACgAKAAoACgAKAAoACgAKAAoACgAKAAoACgAK
AAoACgAKAAoACgAKAAoACgAKAAoACAAIAAgACAAJAAoACwAMAAwADAAMAAwADgAOAA4A
DwAPAA8AEAAQABAAEAAQABEAEQARABEAEgASABEAEQASABAAEAAQABAAEQAUABUAFgAU
ABMAEwATABUAFQAVABQAEgASABIAEAAQABAADgANAAsACQAIAAgACgAJAAgACAAIAAgA
BwAHAAgACAAIAAgACgAKAAoACQAJAAkACQAKAAgACAAHAAcACQAJAAkACQAJAAkACQAJ
AAkACQAJAAkACQALAAsACQAKAA4AEQAWABoAJAAsADYARwBbAHQAigClAMMA3gDwAPAA
6ADYALcAiwBaAC4AEAD+//X/8P/w//D/8P/y//H/8//z/+//7//y//T/8//2//b/9v/2
//b/9v/0//T/9P/0//T/9P/0//T/9P/z//P/8//z//P/8//z//H/8f/x//H/8//z//P/
8v/y//L/8v/x//H/8f/x//H/7//v/+//7//x//D/8P/w//D/7//v/+//7//v/+//7v/u
/+7/7v/u/+7/7v/t/+3/7v/u/+7/7f/t/+3/7f/r/+3/7v/u/+7/7v/u/+7/7v/s/+z/
7P/s/+3/7f/t/+3/7f/t/+3/7v/s/+z/7P/s/+3/7f/t/+7/8P/w//L/8v/z//T/9f/2
//f/+P/6//v//P/9//7/AAABAAIAAwAEAAUABgAHAAkACgALAAsACwAOAA4ADwAPAA8A
EAAQABAADgAOAA4ADgAOAA4ADQAMAAwADAAMAAwACwALAAoACQAJAAoACwAMAAoACgAK
AAkACAAIAAgACAAIAAgACAAIAAgACAAIAAgACAAIAAgACAAIAAgACAAIAAgACAAIAAgA
CAAHAAcABgAGAAYABgAGAAUABQAEAAQABAAFAAUABAAEAAQABAADAAEAAQABAAEAAwAD
AAMAAwADAAMAAwADAAEAAQACAAIA//////////8AAAAAAAAAAAMAAwADAAQAAgACAAMA
AwAFAAYABgAGAAQABAAEAAUABwAHAAcABwAGAAYABgAGAAYABgAGAAYABgAGAAYABwAH
AAYABgAHAAcABgAGAAYABgAGAAcABwAHAAYABgAGAAgACQAMAAoACgAKAAoACQAJAAkA
CgAKAAoACgAKAA0ADQANAA0ADAAMAAsACwAOAA4ADgAOAA4ADgAQABAAEAAQAA8ADwAP
AA8ADwAPAAwADAAMAAwADAAMAAwACgAIAAcABAACAAIAAgABAAAA/v/+//7//f/+/wAA
AQACAAIAAgACAAIAAQABAAEAAQAAAAAAAAD/////////////////////////////////
//3/////////AQAAAAIABwAOABIAGAAkADIARQBdAHQAjgCrAMkA4gDsAOgA2gC+AJcA
ZQA2ABIA+v/s/+X/5P/m/+r/6P/o/+n/5//n/+f/5//m/+r/6//u/+7/7f/s/+v/6v/q
/+r/6v/q/+j/6P/o/+j/6v/p/+n/6f/n/+f/5//n/+X/5f/l/+X/5//n/+f/5v/m/+b/
5v/l/+P/4//j/+P/4//j/+P/4//h/+D/4P/g/+L/4f/h/+H/3//f/9//3v/e/97/3v/e
/97/3v/d/93/3P/c/9z/2//Z/9n/2f/X/9j/2v/b/9z/2v/a/9r/2v/a/9r/2v/a/9f/
1//X/9f/1//X/9f/2P/a/9r/2v/a/9v/2//b/9z/3P/c/97/3v/f/+D/4f/i/+X/5v/o
/+n/6v/r/+z/7v/t/+7/7//w//P/9P/1//f/+P/5//n/+f/6//r/+//7//v//P/8//z/
+v/6//r/+v/6//r/+f/4//b/9v/2//b/9f/1//T/8//0//T/9P/0//L/8v/y//H/8v/y
//L/8v/w//D/8P/w//D/8P/w//D/8v/y//L/8v/w//D/8P/w/+7/7v/u/+7/8P/v/+//
7v/u/+7/7v/u/+//7//u/+7/7P/t/+3/7P/q/+r/6v/p/+v/6//r/+v/6f/p/+n/6f/p
/+n/6f/p/+n/6f/q/+r/6v/r/+z/7f/u/+7/7v/u/+3/7f/t/+7/8P/w//H/8f/w//D/
7//u//D/8P/w//H/8f/x//H/8f/0//T/9P/0//P/8v/x//D/8f/y//P/9f/1//T/9P/1
//P/8v/y//L/9P/2//f/+v/6//r/+v/6//r/+f/4//j/+P/4//j/+P/5//n/+f/5//j/
+P/3//f/+v/6//r/+v/8//z//v/+//z//P/7//v/+//7//v/+//4//j/+P/4//j/+P/4
//b/9f/1//P/8v/y//L/8f/w//L/8v/y//H/8//0//T/9P/y//L/8v/y//P/8//z//P/
8v/y//L/8f/x//H/8f/x//H/8f/x//H/8//z//P/8//1//H/7//x//P/9v/+/wUAEAAe
AC4AQgBcAHcAkwC2ANgA9QAHAQwBAgHqAMQAkgBdADMAGAAEAPb/8v/x//D/7v/s/+z/
6v/n/+X/5//j/+P/5P/m/+X/5P/m/+b/5v/m/+b/5v/m/+b/5v/m/+b/5v/m/+T/4//j
/+P/5f/l/+X/5f/l/+X/5f/l/+X/5f/l/+T/5P/k/+T/4//j/+P/4//j/+P/4//j/+P/
4//i/+L/4v/k/+P/4//j/+H/4f/h/+D/3v/e/97/3v/e/97/3f/d/+D/4P/g/9//3f/d
/93/2//d/97/3v/e/97/3v/e/97/3v/e/97/3v/b/9v/2//b/9z/3f/e/+D/4P/g/+D/
4P/f/9//3//g/+L/4v/k/+T/5//o/+n/6v/t/+7/8P/x//T/9f/2//j/+f/6//v//P/9
//7///8BAAAAAQABAAEAAgACAAMAAwADAAQABAAEAAMAAgABAAAAAgACAAEAAAAAAAAA
AAAAAP/////+//3//P/8//z//P/6//r/+v/5//j/+P/4//j/+v/6//r/+v/6//r/+v/6
//j/+P/4//j/+P/4//j/+P/4//j/+P/4//j/9//3//b/9P/0//T/9P/z//P/8v/y//L/
8//z//L/8v/y//L/8f/x//H/8f/x//H/8f/x//H/8f/x//H/8f/x//H/8v/y//L/8//0
//X/9P/0//T/9P/1//X/9f/2//b/9v/3//f/9//4//j/+P/4//j/+P/5//n/+f/5//n/
+P/4//j/+P/4//j/+P/4//r/+v/6//v/+//6//r/+//7//r/+v/6//r/+v/7//v//f8A
AAAA/v/+//7//v/+/wEAAQABAAIAAAAAAAAAAAABAAEAAQABAAAAAAD/////AgACAAIA
AgAEAAQABgAGAAYABgAFAAUABAADAAIAAQAAAAAAAAAAAP7//v/+//z/+//7//n/+P/4
//j/9//2//b/9v/2//X/9//4//j/+P/2//b/9v/2//f/9//3//f/+P/4//j/9//3//f/
9//3//f/9//3//f/9//3//f/9//1//X/8//z//X/+v8AAAcAEAAeADAARgBeAHcAlQC2
ANYA8wAFAQwBBAHwAMoAmABjADkAHAAKAAAA+v/3//b/9v/0//D/7v/t/+n/6f/n/+n/
6v/q/+v/6v/s/+r/6v/q/+r/6P/o/+j/6P/o/+j/6P/o/+r/6f/p/+n/6f/p/+n/6f/n
/+f/5//n/+n/6f/p/+j/6P/o/+j/5//n/+f/5//n/+X/5f/l/+X/5f/k/+T/5P/k/+P/
4//j/+P/4//j/+L/4v/i/+L/4v/i/+L/4f/h/+L/4v/i/+H/4//j/+P/4f/h/+L/4v/i
/+L/4v/i/+L/4P/g/+D/4P/h/+H/4f/h/+H/4f/h/+L/4v/i/+L/4v/j/+P/4//k/+b/
5v/o/+j/6f/q/+v/7P/t/+7/8P/x//T/9f/2//j/+f/6//v//P///wAAAQADAAIAAwAD
AAMABgAGAAcABwAHAAgACAAIAAYABgAGAAYABgAGAAUABAAEAAQABAAEAAMAAwACAAEA
AAAAAAAAAAD+//7//v/9//3//v///wAA/v/+//7//v/+//7//v/+//7//v/+//7//v/+
//7//v/+//7//v/+//7//f/9//z//P/8//z//P/7//v/+v/6//r/+//7//r/+v/6//r/
+f/5//n/+f/5//n/+f/5//n/+f/5//n/+f/3//f/+P/4//n/+f/5//n/+P/4//j/+P/7
//v/+//8//z//P/9//3//f/+//7//v/+//7//v///wEAAQABAAEAAAAAAAAAAAACAAIA
AgACAAIAAgACAAMAAwACAAIAAwABAAAAAAAAAAAAAAABAAEAAwACAAIAAgAEAAUABQAE
AAYABgAGAAYABwAHAAcACAAIAAgACAAIAAkACQAJAAkACgAKAAkACQAKAAoACgAKAAoA
CgAMAAwADgAOAA0ADQANAA0ADQANAAoACgAKAAoACQAKAAsACgAJAAkABwAGAAQABAAD
AAIAAgACAAIAAQD//wAAAAAAAAIAAgACAAIAAQABAAEAAQACAAIAAgABAAEAAQABAAEA
AQABAAEAAQABAAEAAQABAAEAAQABAAEAAQAAAAIABwAKABAAGAAgACwAOwBRAGgAgACb
ALkA1gDqAO4A6ADaALsAjwBgADAADgD8//X/8P/u//L/9v/2//P/7//x//H/8f/w//L/
8//0//T/9P/0//T/9P/0//T/9P/0//T/9P/0//T/9P/z//P/8//z//P/8//z//P/8//z
//P/8//z//P/8v/y//L/8v/x//H/8f/x//H/7//v/+//7//v/+7/7v/u//D/7//v/+//
7//v/+//7v/w//D/8P/w/+7/7v/t/+3/7v/u/+7/7f/r/+v/6//p/+n/6v/q/+r/7P/s
/+z/7P/q/+r/6v/q/+v/6//r/+v/6f/p/+n/6v/q/+r/6v/q/+v/6//r/+z/6v/q/+z/
7P/v//D/8f/y//P/9P/2//f/+P/5//r//P/9//7///8AAAEAAgADAAUABgAHAAcABwAK
AAoACwALAAsADAAMAAwADAAMAAwADAAMAAwACwAKAAoACgAKAAoACQAJAAgABwAIAAgA
CAAIAAYABgAGAAUABgAGAAYABgAEAAQABAAEAAQABAAEAAQABAAEAAQABAACAAIAAgAC
AAIAAgACAAIAAgABAAEAAAAAAAAAAAAAAP/////+//7/AAABAAEAAAAAAAAAAAD/////
//////////////////////////////////8AAAAA//////////8AAAAAAAAAAAEAAQAB
AAIAAgACAAMAAwADAAQABAAEAAQABAAEAAUABQAFAAUABQAEAAQABAAEAAYABgAGAAYA
BgAGAAYABwAFAAQABAAFAAcABgAGAAYABAAEAAUABQAFAAQABAAEAAQABQAFAAQABAAG
AAYABgAIAAgACAAIAAkACQAJAAoACAAIAAgACAAJAAkACQAJAAoACgAJAAkACgAKAAoA
CgAKAAoADAAMAAwADAALAAsACwALAAsACwAKAAoACgAKAAoACgAKAAgABQAFAAMAAgAC
AAIAAQAAAAIAAgACAAEA//8AAAAAAAD+//7//v/+/////////////v/+//7//f//////
///////////////////////////////////9//3/AAACAAMABAAKABAAFgAcACkANwBK
AF4AcwCNAKoAxADUANIAygC5AJkAbgBAABgA+v/p/+D/4P/i/+T/6v/t/+v/6f/p/+v/
7P/s/+//8P/y//L/8v/y//L/8P/w//D/8P/w//D/8P/w//D/7//v/+//7//v/+//7//v
/+//7//v/+//7//v/+7/7v/u/+7/7f/v/+//7//v/+//7//v/+//7//u/+7/7v/s/+v/
6//r/+v/6//r/+r/6v/q/+r/6v/s/+z/6//r/+z/7P/s/+v/6//r/+v/6f/p/+r/6v/q
/+r/6v/q/+r/6v/q/+r/6v/r/+v/6//r/+v/6//r/+z/6v/q/+r/6v/r/+v/6//s/+z/
7P/u/+7/7//w//H/8v/1//b/+P/5//j/+f/6//z/+//8//3//v8BAAIAAwAFAAQABQAF
AAUABgAGAAcABwAJAAoACgAKAAoACgAKAAoACgAKAAkACAAGAAYABgAGAAUABQAEAAMA
BAAEAAQABAAEAAQABAADAAIAAgACAAIAAgACAAIAAgAEAAQABAAEAAIAAgACAAIA/v/+
//7//v8AAAAAAAAAAAIAAQABAAAA/v/+//7//v///////v/+//z//f/9//z//P/8//z/
+//7//v/+//7//v/+//7//v//f/9//3//f/7//v//P/8//v/+//7//v//v/+//7//v//
//////8AAAAAAAABAAEAAQACAAIAAgAEAAQABAAFAAUABQAFAAUABgAGAAYABgAGAAYA
BgAGAAYABgAGAAcABwAGAAYABwAHAAYABgAGAAYABgAHAAcACQAIAAgACAAGAAcABwAG
AAgACAAKAAwADAAMAAwADAALAAsACwAMAA4ADgAOAA4ADQANAA0ADQAQABAADwAPABAA
EAAQABAAEAAQABIAEgASABIAEQARAA8ADwAPAA8AEAAQABAAEAAOAA4ADgAMAAsACwAJ
AAgACAAIAAcABgAGAAYABgAFAAcACAAIAAgACAAIAAgACAAFAAUABQAFAAYABgAGAAUA
BQAFAAUABQAFAAUABQAFAAUABQAFAAUABwAHAAcABwAHAAgACAALAAwAEgAWABwAIgAt
ADsATgBiAHkAkQCsAMYA2ADWAMoAtwCXAGoAPAAUAPr/6//k/+L/5v/q/+7/8//z//P/
8//1//T/8v/z//j/+v/4//j/+P/4//j/+P/4//j/+P/4//j/+P/4//f/9//3//j/+f/6
//v/+v/5//j/9//3//f/9//2//b/9v/2//X/9f/1//X/9f/1//X/9f/1//X/9P/0//T/
9P/z//P/8//x//H/8f/w//L/8v/y//L/8v/y//H/8f/w//D/8P/v/+//7//v/+3/7//w
//D/8P/u/+7/7v/u/+7/7v/u/+7/7//v/+//7//v/+//7//w//D/8P/w//D/8f/x//H/
8v/y//L/9P/0//X/9v/3//j/+f/6//z//f/8//3//v8AAAEAAgADAAQABQAGAAcACQAK
AAsACwALAA4ADgAPAA8ADwAQABAAEAAOAA4ADgAOAAwADAALAAoACgAKAAoACgALAAsA
CgAJAAgACAAIAAgABgAGAAYABQACAAIAAgACAAIAAgACAAIAAgACAAIAAgACAAIAAgAC
AAAAAAAAAAAAAAAAAAAAAAAAAP/////+//7//v/+//7/+//7//r/+v/6//v/+//6//r/
+v/6//n/+f/5//n/+f/7//v/+//7//n/+f/5//n/+//7//z//P/7//v/+//7//z//P/8
//z//f/9//3//v/8//z//f/9////AAAAAAAA/v/+//7//////////////wAAAAAAAAAA
/v/+//7//v/+//7//v///////v/+///////+//7//v/9//z//P/7//3//P/8//z/+v/7
//v/+v/4//r/+v/6//7///8AAAIAAgACAAIAAgABAAAAAAD+//7//v/+/wEAAQABAAEA
AgACAAEAAQAAAAAAAAAAAAIAAgAEAAQAAgACAAEAAQABAAEAAQABAAAAAAAAAAAA/v/+
//7//P/6//n/9v/0//b/9v/1//T/9v/2//b/9f/1//b/9v/2//b/9v/2//b/9f/1//X/
9f/2//b/9v/1//P/8//z//P/9f/1//X/9f/1//X/9f/1//X/9f/z//P/9f/2//j/+/8C
AAoAEAAcAC4AQwBZAHIAjgCtAM0A5ADuAOwA4ADCAJcAYwA0ABAA+P/o/9//2v/c/+D/
4P/g/9//3//f/9//3//g/+L/4//k/+T/5P/k/+T/5P/i/+L/4v/i/+D/4P/g/+D/4v/h
/+H/4f/h/+H/4f/h/+H/4f/h/+H/3//f/9//3v/f/+D/4f/h/9//3//f/9//3//f/9//
3//d/9z/3P/c/97/3f/d/93/2//b/9v/2v/Z/9j/1//W/9f/2P/Y/9n/2v/a/9r/2f/X
/9f/1//V/9f/2P/Y/9j/2P/Y/9j/2P/Y/9j/2P/Y/9f/1//X/9f/1//X/9f/2P/Y/9j/
2P/Y/9n/2f/Z/9r/3P/c/97/3v/f/+D/4f/i/+P/5P/m/+f/6v/r/+z/7v/v//D/8f/y
//H/8v/z//X/+P/5//n/+f/4//j/+f/5//v//P/8//z/+v/6//r/+v/4//j/9//2//j/
+P/4//j/9f/1//T/8//y//L/8v/y//L/8v/y//H/8P/w//D/8P/w//D/8P/w//D/8P/w
//D/7//u/+3/7P/s/+z/7P/s/+r/6v/q/+r/6v/p/+n/6P/o/+j/6P/o/+j/6f/p/+r/
6f/p/+j/5v/n/+j/6f/p/+n/6f/p/+n/5//n/+f/5//n/+f/5//n/+n/6f/q/+r/6f/p
/+n/6f/s/+z/7P/s/+3/7f/t/+7/7P/s/+3/7f/r/+z/7P/s/+7/7v/u/+//7//v/+//
7//w//D/8P/w//D/8P/w//D/8P/w//D/8f/x//D/8P/x//H/8P/w//D/7v/u/+//7//t
/+7/8P/w//D/8P/w//D/8P/y//P/9P/2//b/9v/2//b/9//3//f/9//6//r/+f/5//j/
+P/4//j/9v/2//j/+P/2//b/9f/1//T/8//y//H/8P/w//D/8P/w//D/8P/u//D/8f/w
//D/8P/w/+//7v/u/+7/7v/t/+3/7v/u/+7/7v/u/+7/7v/t/+3/7f/t/+7/7v/u/+3/
7f/t/+3/7f/t/+3/7f/t/+//7//v/+//8f/t/+v/6//r/+z/9P/7/wIADAAYACgAPgBV
AG8AjACuAM8A6wD6AP4A8gDYALAAfQBHACAACgD6/+7/6f/o/+r/6v/m/+b/5f/j/+P/
4f/h/+L/5v/p/+j/5P/k/+T/5P/k/+T/5P/k/+T/4v/i/+L/4v/k/+P/4//j/+P/4//j
/+P/4//j/+P/4//j/+P/4//i/+L/4v/i/+H/4f/h/+H/4f/h/+H/4f/h/+H/4P/g/+D/
4v/h/+H/4f/h/+H/4f/g/+D/4P/g/+D/4P/g/9//3//e/97/3v/d/9//3//f/93/3f/e
/97/3v/e/97/3v/e/97/3v/e/97/3//f/9//3//f/9//3//g/+L/4v/i/+L/4//j/+P/
5P/m/+b/6P/o/+n/6v/r/+z/7f/u//D/8f/0//X/9v/4//n/+v/7//z//f/+////AQAA
AAEAAQABAAQABAAFAAUAAwAEAAQABAACAAIAAgACAAQABAADAAIAAAAAAAAAAAABAAEA
AAD///z//P/8//z//v/+//7//f/8//z//P/8//7//v/+//7//P/8//z//P/8//z//P/8
//r/+v/6//r/+v/6//r/+v/6//n/+f/4//j/+P/4//j/+f/5//j/+P/4//n/+f/4//j/
+P/4//f/9//3//f/9//3//f/9//3//f/9//3//f/9//3//j/+P/5//n/+f/5//r/+v/6
//r//f/9//3//v/+//7/////////AAAAAAAAAAAAAAAAAQABAAEAAQABAAIAAgACAAIA
AgACAAIAAgAAAAAAAAABAAMAAgACAAMAAwACAAIAAgACAAIAAwADAAMAAgACAAIAAgAD
AAMAAgAAAAIAAgACAAIAAwADAAMAAgACAAMAAwAFAAYABgAGAAYABgAHAAcABwAIAAgA
CAAIAAgACQAJAAkACQAKAAoACQAJAAwADAAMAAwADAAMAA4ADgAOAA4ADQANAA0ADQAN
AA0ACgAKAAoACgAKAAoACgAIAAkACQAHAAYABAAEAAMAAgACAAIAAgABAP//AAAAAAAA
AAAAAAAAAAABAAEAAQABAAIAAgACAAEAAQABAAEAAQABAAEAAQABAAEAAQABAAEAAQAB
AAEAAQADAAQABAAJAA4AFAAcACgAMgBDAFcAbgCGAKEAvwDYAOgA6gDiANAArQB/AE4A
JgAIAPj/8//y//D/8v/0//T/8//1//X/9f/z//L/9P/1//b/+P/2//b/9v/2//T/9P/0
//T/9P/0//T/9P/2//X/9f/1//X/9f/1//X/8//z//P/8//z//P/8//y//L/8v/y//H/
8//z//P/8//x//H/8f/x//P/8v/y//L/8v/x//H/8f/v/+//7//u//D/8P/w//D/7v/u
/+3/7f/w//D/8P/v/+//7//v/+3/7f/u/+7/7v/u/+7/7v/u/+z/7P/s/+z/6//r/+v/
6//r/+v/6//s/+z/7P/s/+z/7f/t/+3/7v/u/+7/8P/w//H/8v/z//T/9f/2//j/+f/6
//v//P/+////AAABAAIAAwAEAAUABwAIAAkACQAJAAoACgALAAsACwAMAAwADAAMAAwA
DAAMAAwADAALAAoACgAKAAoACgAJAAkACAAHAAYABgAGAAYABAAEAAQAAwACAAIAAgAC
AAIAAgACAAIAAgACAAIAAgAAAAAAAAAAAAAAAAAAAAAAAAAAAAAAAAAAAP/////+//7/
/v/+//7//f/9//z//P/8//3//f/8//z//P/8//v/+//7//v/+//7//v/+//7//v/+//7
//v/+f/5//r/+v/5//n/+f/5//r/+v/6//r//f/9//3//v/+//7///////3//v/+//7/
AAAAAAAAAQABAAEAAQABAAAAAAAAAAAAAgACAAIAAgACAAIAAgADAAMAAgACAAMAAwAC
AAIAAgACAAIAAwADAAEAAAAAAAAAAAABAAEAAAAAAAIAAgACAAAAAQABAAEABAAEAAYA
BgAGAAYABwAHAAcACAAIAAgACAAIAAkACQAJAAkACgAKAAkACQAKAAoACgAKAAoACgAM
AAwADAAMAAsACwAJAAkACQAJAAgACAAIAAgABgAGAAYABAAFAAUAAwACAAAAAAD///7/
/v/+//7//f///wAAAAAAAP7//v/+//7///////////8AAAAAAAD///3//f/9//3/////
//////////////////////////////8AAAIAAwAIAA4AFAAaACIAMQBDAFYAagCBAJ0A
vADQANgA0ADCAKkAgQBQACQABADu/+X/4v/i/+b/7P/s/+3/7f/r/+3/7//u//D/8//0
//T/9P/0//T/9P/y//L/8v/y//L/8v/y//L/8v/x//H/8f/x//H/8f/x//H/8f/x//H/
7//v/+//7v/w//D/8P/v/+//7//v/+//7f/t/+3/7f/t/+z/7P/s/+z/6//r/+v/6//r
/+v/6v/s/+z/7P/s/+7/7v/t/+3/7P/s/+z/6//t/+3/7f/r/+v/7P/s/+z/7P/s/+z/
7P/q/+r/6v/q/+v/6//r/+v/7f/t/+3/7v/s/+z/7P/s/+3/7f/t/+7/7v/u//D/8P/x
//L/8//0//X/9v/4//n/+v/7//z//v///wAAAQACAAMABAAFAAcABgAHAAcABwAKAAoA
CwALAAsADAAMAAwADAAMAAwADAAMAAwACwAKAAwADAAMAAwACwALAAoACQAIAAgACAAI
AAgACAAIAAcABgAGAAYABgAGAAYABgAGAAYABgAGAAYABgAGAAYABgAGAAYABgAGAAYA
BgAGAAYABgAFAAUABAAEAAQABAAEAAMAAwACAAIAAAABAAEAAAAAAAAAAAD/////////
////AQABAAEAAQABAAEAAQABAAEAAQACAAIAAwADAAMAAwACAAIAAgACAAUABQAFAAYA
CAAIAAkACQAJAAoACgAKAAoACgAKAAsACwALAAsACwAKAAoACgAKAAwADAAMAAwADAAM
AAwADQALAAoACgALAA0ADAAMAAwADAAMAA0ADQANAAwADAAMAA4ADwAPAA4ADAAOAA4A
DgAMAA0ADQANAA4AEAARAA8AEAASABIAEgASABMAEwATABQAFAAUABQAFAAVABUAFQAV
ABYAFgAVABUAFAAUABQAFAAUABQAFgAWABYAFgAVABUAFQAVABUAFQAUABQAFAAUABIA
EgASABAADwAPAA0ADAAMAAwACwAKAAwADAAMAAsACQAKAAoACgAMAAwADAAMAAkACQAJ
AAkACgAKAAoACQALAAsACwALAAsACwALAAsACwALAAsACwALAAsACwALAAsADAAOAA8A
EgAYAB4AJAAoADMAQwBUAGoAfwCVALQAzgDaANYAygC1AJEAZAA2ABAA+v/t/+j/6P/s
//D/9P/3//f/+f/5//n/+v/6//3//v/+/wAAAAAAAAAAAAAAAAAAAAAAAAAAAAAAAAAA
////////AQABAAEAAQABAAEAAQABAAEAAQABAAAAAAAAAAAA////////////////////
///////+//7//v8AAP////////3//f/9//z//P/8//z//P/8//z/+//7//z//P/8//v/
+//7//v/+f/5//r/+v/6//j/+P/4//j/+v/6//r/+v/5//n/+f/5//n/+f/5//r/+v/6
//r/+v/9//3//f/+//7//v8AAAAAAQACAAMABAADAAQABgAHAAgACQAKAAwACwAMAA0A
DgARABIAEwAVABQAFQAVABUAFgAWABcAFwAXABgAGAAYABgAGAAYABgAGAAYABcAFgAU
ABQAFAAUABMAEwASABEAEgASABIAEgAQABAAEAAPAA4ADgAOAA4ADgAOAA4ADgAMAAwA
DAAMAA4ADgAOAA4ADAAMAAwADAAKAAoACgAKAAoACQAJAAgACAAIAAgACAAHAAcABgAG
AAYABwAHAAYABgAGAAYABQAFAAUABQAFAAcABwAHAAcABQAFAAUABQAHAAcACAAIAAUA
BQAFAAUABgAGAAYABgAHAAcABwAIAAgACAAJAAkACQAKAAoACgAKAAoACgALAAsACwAL
AAsACgAKAAoACgAMAAwADAAMAAwADAAMAA0ADQAMAAwADQANAAwADAAMAAwADAANAA0A
DQAMAAwADAAKAAsACwAKAAoADAAMAAwACgALAAsACwAKAAoACwALAAwADQAOAA8ADwAP
ABAAEQARABEAEQAQABIAEwATABMAEwATABMAFAASABIAEQARABIAEwAVABYAFgAWABUA
FAAUAA==
         </WaveFormData>
      </LeadData>
   </Waveform>
</RestingECG>
