# Supplementary material for: Detection of Left Atrial Enlargement Using a Convolutional Neural Network-Enabled Electrocardiogram
Source: Front Cardiovasc Med. 2020 Dec 17;7:609976. doi: 10.3389/fcvm.2020.609976 (PMC7773668; doi:10.3389/fcvm.2020.609976)
Supplement: Supplementary file 3 [file Data_Sheet_3.ZIP › normal2/1802018053_11183_0000002S.XML]

<?xml version="1.0" encoding="Windows-1252"?>
<!DOCTYPE RestingECG SYSTEM "restecg.dtd">
<RestingECG>
   <PatientDemographics>
      <PatientID>1802018053</PatientID>
      <PatientAge>77</PatientAge>
      <AgeUnits>Years</AgeUnits>
      <Gender>Female</Gender>
      <PatientLastName>linyingjun</PatientLastName>
   </PatientDemographics>
   <TestDemographics>
      <DataType>Resting</DataType>
      <Site>1</Site>
      <AcquisitionDevice>MAC55</AcquisitionDevice>
      <Status>Unconfirmed</Status>
      <Priority>Normal</Priority>
      <AcquisitionTime>10:31:55</AcquisitionTime>
      <AcquisitionDate>12-15-2015</AcquisitionDate>
      <CartNumber>1</CartNumber>
      <AcquisitionSoftwareVersion>009C</AcquisitionSoftwareVersion>
      <XMLSourceVersion>MAC5000 v1.0</XMLSourceVersion>
   </TestDemographics>
   <RestingECGMeasurements>
      <VentricularRate>73</VentricularRate>
      <AtrialRate>73</AtrialRate>
      <PRInterval>160</PRInterval>
      <QRSDuration>82</QRSDuration>
      <QTInterval>420</QTInterval>
      <QTCorrected>462</QTCorrected>
      <PAxis>66</PAxis>
      <RAxis>66</RAxis>
      <TAxis>67</TAxis>
      <QRSCount>11</QRSCount>
      <QOnset>222</QOnset>
      <QOffset>263</QOffset>
      <POnset>142</POnset>
      <POffset>194</POffset>
      <TOffset>432</TOffset>
      <ECGSampleBase>500</ECGSampleBase>
      <ECGSampleExponent>0</ECGSampleExponent>
   </RestingECGMeasurements>
   <Diagnosis>
      <Modality>Resting</Modality>
         <StatementCount>4</StatementCount>
         <LabelText>12SL ��ϳ���</LabelText>
      <DiagnosisStatement>
         <StmtText>�������</StmtText>
      </DiagnosisStatement>
      <DiagnosisStatement>
         <StmtText>��ż��</StmtText>
      </DiagnosisStatement>
      <DiagnosisStatement>
         <StmtFlag>ENDSLINE</StmtFlag>
         <StmtText>�����粫</StmtText>
      </DiagnosisStatement>
      <DiagnosisStatement>
         <StmtFlag>ENDSLINE</StmtFlag>
         <StmtText>�ٽ� ECG</StmtText>
      </DiagnosisStatement>
   </Diagnosis>
   <Waveform>
      <WaveformType>Rhythm</WaveformType>
      <WaveformStartTime>0</WaveformStartTime>
      <NumberofLeads>8</NumberofLeads>
      <SampleType>CONTINUOUS_SAMPLES</SampleType>
      <SampleBase>500</SampleBase>
      <SampleExponent>0</SampleExponent>
      <HighPassFilter>16</HighPassFilter>
      <LowPassFilter>150</LowPassFilter>
      <ACFilter>NONE</ACFilter>
      <LeadData>
         <LeadByteCountTotal>10000</LeadByteCountTotal>
         <LeadTimeOffset>0</LeadTimeOffset>
         <LeadSampleCountTotal>5000</LeadSampleCountTotal>
         <LeadAmplitudeUnitsPerBit>4.88</LeadAmplitudeUnitsPerBit>
         <LeadAmplitudeUnits>��V</LeadAmplitudeUnits>
         <LeadHighLimit>2147483647</LeadHighLimit>
         <LeadLowLimit>268435456</LeadLowLimit>
         <LeadID>I</LeadID>
         <LeadOffsetFirstSample>0</LeadOffsetFirstSample>
         <FirstSampleBaseline>0</FirstSampleBaseline>
         <LeadSampleSize>2</LeadSampleSize>
         <LeadOff>FALSE</LeadOff>
         <BaselineSway>FALSE</BaselineSway>
         <ExcessiveACNoise>FALSE</ExcessiveACNoise>
         <MuscleNoise>TRUE</MuscleNoise>
         <LeadDataCRC32>1409116743</LeadDataCRC32>
         <WaveFormData>
zv/O/87/zv/O/87/zv/O/9L/1v/a/97/4P/g/+D/4P/h/+L/4//k/+T/5P/k/+T/5v/o
/+r/7P/v//D/8f/y//T/9v/4//r//f/+////AAD+//7//v/+/wEAAgADAAQABgAGAAYA
BgAFAAQAAwACAAQABAAEAAQABAAEAAQABAAEAAQABAAEAAMAAgABAAAAAwAEAAUABgAE
AAQABAAEAAQABAAEAAQABAAEAAQABAAFAAYABwAIAAgACAAIAAgABgAGAAYABgAGAAYA
BgAGAAIAAAD+//z/AwAIAA0AEgAMAAgABAAAAAIAAgACAAIAAQAAAP///v8BAAIAAwAE
AAcACAAJAAoACAAGAAQAAgAEAAQABAAEAAcACAAJAAoABwAEAAEA/v///wAAAQACAAAA
AAAAAAAAAwAEAAUABgADAAIAAQAAAAMABAAFAAYABQAEAAMAAgABAAAA///+//7//v/+
//7//v/+//7//v/9//z/+//6//7/AAACAAQAAgAAAP7//P/6//r/+v/6//3//v///wAA
AQACAAMABAABAAAA///+//v/+v/5//j/9v/2//b/9v/3//j/+f/6//z//P/8//z/+//6
//n/+P/1//T/8//y//T/9P/0//T/8v/w/+7/7P/v//D/8f/y//D/8P/w//D/7v/u/+7/
7v/t/+z/6//q/+z/7P/s/+z/6v/o/+b/5P/p/+z/7//y/+//7P/p/+b/6P/o/+j/6P/p
/+r/6//s/+n/6P/n/+b/5//o/+n/6v/p/+j/5//m/+j/6P/o/+j/6f/q/+v/7P/r/+r/
6f/o/+v/7P/t/+7/7v/u/+7/7v/w//L/9P/2//T/8v/w/+7/7//w//H/8v/z//T/9f/2
//P/8v/x//D/8v/0//b/+P/3//b/9f/0//P/8v/x//D/8//2//n//P/8//z//P/9//r/
+P/y//P/+P/5//j/9//7//z//P/6//f/9f/3//r/+P/4//j/+P/4//r//f8CAP///v/8
//z//P/8//f/9//6////BQAIAAcABQADAAIAAwAFAAMAAgACAAEAAAD//////f/8//r/
+//9//7/AQD9//n/+f/6//b/9f/0//P/9v/3//f/+P/2//b/9f/w//b//P/7//n/+P/5
//f/9P/2/wAAAQD7//7/AQAFAAsAFAAdACEAJQAxAEAATQBLADoALAAjAA8A+//z//H/
7//x/+7/6v/u//f//f8CAP//9//3//n/8//u//L/+P/8/wQACQAFAAMAAQD9//z/+//4
//f/9//3//b/8//4//n/+v/5//n/+//7//r/+P/4//j/+P/5//f/+f/7//j/+P/4//j/
+P/5//j/9f/2//f/+v/7//j/9//2//X/9v/3//j/+//7//v/+v/6//v//P8BAAAA/v//
//3/+v/8//7//v/7//b/+f/6//r/+//9//7/AAD+//v/+f/3//3/AwAEAAMAAwD//wMA
BQAFAAQAAwACAP///v///wIAAwACAAMABAACAAIABgALAAsABwAFAAMAAwAEAAQABgAI
AAYABAAEAAEAAAD///7///8CAAMAAwAAAAIABwAJAAQAAgAEAAIAAAD//wEAAQABAAIA
AgADAAIAAwAAAP/////9//z/+v/4//j/+P/3//X/8//x//L/9P/0//X/9//z//D/8f/y
//b/9//4//L/8P/y//P/9f/0//L/7v/t//P/9P/0//X/8//y//L/8v/2//n/+/8AAPz/
9v/0//P/9P/0//X/9//0//T/8//y//H/8f/x//P/9//z//P/9//4//f/9//4//j/9//z
//L/9P/0//H/8f/4//j/+v/9//3//P/5//f/9//3//f/9//3//j/+P/1//f/+P/7//v/
+v/5//b/+f/7//v/9//3//T/8v/x/+//8f/x//L/8v/w//L/9//6//j/9f/3//f/+P/4
//n/+f/1//P/8P/u//b//v/7//r/+f/4//f/9v/2//b/9P/w//P/9//6//n/+P/7//j/
9v/y/+//7f/v//L/8v/y//L/8v/u//L/9f/6//3//f/8//3//P/8//f/9//4//n//f/+
//7/AAAAAAEAAwADAP///P/6//f/9v/1//P/8//y//D/8P/y//P/9v/1//H/8//2//T/
9f/2//f/+f/3//T/8v/x//X/9v/z//b/9//z/+7/7//v//T/7v/y//z/+f/3//j/9f/5
/wcAEAAVABsAIwAtADoARQBFAD4AOAApAA0A9//v/+//8f/t/+r/7P/0//3/+//6/wMA
CwAFAP3/+//4//j/AAAAAPb/7f/x//P/9f/1//f/9//1//X/8//z//L/7//3//v///8B
AAAA///8//j/9v/2//b/9v/3//X/9//5//j/+v/8//7//P/9//z/+f/4//f/+P/3//j/
+f/6//v//P/9//7/AQAAAP///f/8//v/+v/9//r/+////wAAAAAAAAIAAgD///r//f/+
//7//v//////AAABAAEAAgADAAQABwAFAAEAAgD//wQABwALAAwADQAOAAoACgAMABAA
EAAOAA4ADgALAAoADQARABMADwANAAsADgAQABEAFAATABAADQAMAAwADAAMAAwACwAO
AA8ADwALAAwAEAARAAwADAAQABAADAAJAAkABwADAAIAAAD//wEAAwABAAEABAADAAMA
AgAAAAAAAAD///7//f/8//7//v/8//v/+//5//j/+//+/wAA///+//b/+P/6//v//f/9
//z/+f/5//z//P/7//v/9//2//b/9v/2//f/9//6//3/+v/7//3/+//6//r/+//5//r/
+v/6//7///8AAAMAAAD3//L/8f/3//v/AAAGAAMAAQD8//r//v/+//v/+/////7///8B
AAIAAgAAAP///P/7//r/+f/6//z//f/7//r/+v/8//v//v////7/AwADAAMA////////
/v/+//3//P/7//v/+v/5//r//v8AAAAA/f///////v/+/////////////v/+//3//P/5
//j//v////7//v/+/wIAAgACAAkABAABAAAA///+//z//P/9//7/AAD8////AwACAP//
/P/9//7//v/8//v/+//9/wAAAAABAAIAAwAAAP7///8CAAMAAwACAAMAAgAEAAEAAwAG
AAYACQAJAAgACQAIAAgACQAMAAsACwAMAAoACAAGAAMAAAD+//v/+v/6//n/+v/3//n/
/f8CAAIAAwACAAEAAQD+//z/+//7////AAD9/wAAAgD9//f/9////wAAAgAEAPz/+f/7
//7///8HAA8AGgAnADEAOQBBAD4AQQBNAFAASAA5ACkAFQAFAAcAEwARAA4ACAAAAP//
CQAIAP3//f8DAAUABwAIAAQAAgD+/wAABwAIAAkACgAJAAQAAQD8//n//P/9//3/+/8A
AAEAAgABAAIAAwACAAAAAwAEAAUABgAFAAMABQAHAAMAAgABAAAAAgAFAAYABQACAAEA
AgABAAMABQAHAAkABQADAAEAAQD//////v/+/wEAAgAHAAYABAAHAAcABgAGAAgACAAF
AAQABwAIAAgACQALAAwADgALAAkACAAHAA0AEwAUABMAEQANABEAEwARABAADwAOAA4A
DgAQABQAFwAWABcAGAAWABYAGgAfAB0AFwATAA8AFAAYABsAIAAeABgAEgAOABIAFgAa
AB4AGwAcABsAGQAQABAAEwATABMAFgAdACAAGQAVABQAEQAOAA4ADQANAAsADQALAAsA
DgANAA0ADAAJAAgABwAFAAUABQAFAAgACQAIAAgACQAIAAYACAAKAAkABwAFAPz///8C
AAQABwAIAAgABgAHAAgABgADAAEAAgACAAMABAAFAAUABAAGAAgABAAEAAUABwAGAAYA
BwAGAAYABQAEAAcABwAHAAkABwD///v/+/8AAAEAAwAGAAcABwAEAAQACQAKAAgACQAI
AAQAAgABAAQABgAGAAcABQAFAAUABQAHAAgACAAFAAMABAAHAAcAAwABAP3///8FAAcA
BQAHAAYABAADAAEABQAHAAoADAAGAAQABQAEAAQAAQADAAMAAgACAAMAAwAGAAcABwAI
AAYABAAAAP7/AwADAAEAAAABAAYABwAIAAsADAAIAAYABgAGAAYAAwACAAIAAgABAPz/
/v8BAAQAAwACAAUACAAKAAoACwAHAAcACAAGAAQABAAEAAAAAgADAAYABwAKAAoADAAM
ABAADQAPABIAEgATABEADgAKAAgABwAHAAwACwALAAwADAAMAAwACwAIAAYAAwACAAEA
AQADAAEAAQAFAAoACgAGAAQAAgABAAQABAAFAAcABQAEAP//AAAEAAEA/f///wMACAAE
AAYACAADAAEACAALAA0ADwAUACMANwBFAE8AUgBZAF8AWgBMAEEANQAfAA8ADQAPAA8A
CgACAAgADwANAAwADwATABMADwADAPj/AAAKAAgAAgABAAMABQAHAAcABQAFAAMAAwAE
AAUABQADAAMAAwADAAEABQAJAAsADAAKAAgABgAEAAYABQAIAAsABgAGAAYABgAFAAcA
BwAFAAcABwAJAAkABwAHAAcABwAGAAUABAAFAAcABwAGAAYACAAIAAwACgAIAAsACwAK
AAkACgAJAAUAAwAHAAkACgAMAA0ADQAOABAADwAPAA8AEAAVABUAEwAQAAsADgAPABIA
EgASABIADgAOABAAFAAUABIAEgASABQAFgAcACMAIAAbABgAFQAVABYAFgAYABgAFgAU
ABQAEgASABIAEgAVABoAHQAfABUAFAAWABUAEgASABYAFgATABEAEgARAA4ADAAJAAcA
CgANAAwADQANAAsACgAIAAUABAADAAEABQAHAAkADgAIAAQAAQD///7//v8CAAYABwAH
AAcAAAD8//z/+//7//7//v/8//3/AgAEAAUABwADAAIAAgACAAIAAwADAAYAAwD8//n/
9//5//j/+P/5//7/AgAFAAgACAAHAAYABwAFAP///f////////8AAAIAAwADAAAAAAAE
AAQAAQABAAYABAAEAAUABQAEAAEA//8CAAMABAAFAAIAAgABAP3//f/+/wEAAQABAAEA
//8DAAQAAwD+//3/AQAEAAgACwAJAAcABgAEAAAAAAADAAQABAABAAMAAwACAAIAAwAD
AAMAAwACAAIAAAAAAP7//v8BAAEA///+/wAABgAEAP7//f/8//v/+v/8//7/AQAEAAIA
/v8BAAUABQADAAEAAwABAAAA/f/7//r//f8BAAIABAAEAAQAAAD9//3//////wMABAAH
AAgABgD///3//P8AAAUABwAIAAgACAAJAAsACwAJAAgACAAEAAIAAAD9////AAAAAAIA
AQD/////+//6//3/AQAAAP7//P/6//n/9//2//b/9//7//7//f8CAAMA/f/2//X///8E
AAYAAAD8//v/+/8AAAkADQATAB4AJwAlAC8AQQBEAEMARQBEADoALwAhAA0ABwAFAP//
/f8CAAIAAAADAAUABgAJAAsAAQD3//f/+v/8/wIABgAEAP3//////////f/+/////v//
/wAAAQABAP//AAD///7/+////wEAAQAAAAEAAgADAAQAAQD9//3//f/6//r/+v/6//v/
/f/9//v//P/9/wAAAQABAAEAAQABAP3/+//5//n//P///wEABAD+//r/+v/0//b/+//9
//7/AQAEAAUAAwD//wEAAQAAAP3//f/8//z//f/9//7///8EAAkACQAHAAMA//8DAAUA
BAAEAAQABAAFAAYACQAOAA4ADAAMAAwACQAIAAsADwARAA0ACwAJAAcACAAIAAoADAAK
AAgACAAGAAYABgAGAAYACAAIAAcAAAAAAAMAAwADAAYADQAQAAsABwAGAAMAAAD+//v/
+f/8/////v////7/+//5//b/+P/4//j/9//0//P/8v/0//X/9P/0//X/8v/w//L/9P/5
//n/+f/y//D/8P/v/+//8v/0//T/9//3//b/9P/z//T/9P/1//b/9v/1//P/9P/0//D/
8P/x//H/8P/w//H/7//w//D/8P/v/+//7//x//L/7f/s/+//8//1//j//P/6//n/9f/0
//b/9v/z//P/9//2//f/+f/3//b/8//x//L/8//0//X/8//0//T/8f/v//D/8//z//P/
8//x//X/9f/1//H/8f/y//L/8//z//X/9//6//z/9f/y//L/8P/y//H/9f/3//b/9v/3
//f/9f/1//T/9P/0//T/8v/y//f/9//1//T/8f/0//P/8v/5//r/+P/2//T/8v/w//D/
8f/y//X/8v/2//v/+v/3//T/9f/z//L/7//t/+7/8//5//z/+//6//n/9P/y//P/9v/3
//r/+v/8//z//P/3//f/+P/5//3//v/+//3//P/8//3////9//z//P/7//r/+f/3//b/
9v/1//b/9v/1//b/8//x//P/9v/0//T/9P/0//X/9f/0//T/9f/1//T/7//w//L/7//r
/+3/9f/6//j/8v/6//3/8f/s//f//f/7/wIAFwAjACcAMwBAAEUARwBEADwANQAlAAkA
+f/5//v/+f/6//z/+P/1//P/9P///wcAAQD3//X/+v/y/+r/8P/4//n/+//7//v/+f/3
//f/9f/1//n/+//8//v/+v/5//j/9f/3//n/+f/4//v//v8BAAQA/v/3//T/8f/y//b/
+v/+//3///////3/+//5//n/9//4//n/+v/7//v/+//7//3/+v/5//f/9v/5//r////+
/wAABQAHAAgABgAGAAQA///7//3//f/8////AQACAAQABQAFAAYABwAGAAkABwADAAIA
//8EAAcACgAKAAoACgAIAAgACgAOAAsACAAHAAYABwAIAA0AEwAWABMAEgARABAAEAAP
ABAAEAAOAAwADAAOAA4ADgAOAA8AEgATABMADQAOABIAEwANAAoACwAIAAYABQAHAAcA
BgAGAAUABQACAAMAAAD//wMAAwAEAAQAAwACAAEA///8//v/+v/8//r/+P/3//f/9//2
//n//P/////////4//j/+v/7//3//P/6//b/9f/6//z//f////3//P/8//z//P/7//n/
+v/8//r//P///////v/+/////P/8//v/+v/6//n/+P/5//v/9//3//v//P/7//v//P/7
//v/+P/4//3//v/8//3/AwACAAMABQAEAAIA/v/7//v/+//7//v//f8AAAIAAQAAAAAA
AgABAP3/+//3//n//v////z//f/7//r/+v/5//7/AQAFAAgA///8//z/+v/6//f/+f/5
//n/+v/8//3///////7//v/+//7//P/8/wAAAQAAAAAA/f8AAP///v/9//z/+//7//f/
7//u//H/9P/3//r/+//8//7/AAD9//j/+v/9/////f/7//3//P/8//r/+f/5//v//v/+
////AAABAP7//f/9///////+//7/AAAAAP//+f/4//j//v8DAAUABgAGAAYABwAJAAgA
BQADAAIA///+//3/+//7//r/+P/4//r/+//+//3/+f/5//r/9v/2//b/9v/3//f/9v/2
//f/9v/0/+7/7v/2//X/8//3//v/+P/w//L/+P/5//H/8P/9/w0AFwAgACEAIwAxAEMA
RgBLAFUAUAA8ACcAFQABAPf/9//3//f/+P/+/wgADQADAPr/9f/3//3////9//z/AgD6
/+r/6v/1//X/9f/1//P/9P/1//T/9f/4//v//f/9//3/+//5//X/+v/9//7//v/7//j/
9f/y//b/9//8/wEA+v/4//b/9P/2//n/+v/5//v//f8BAAMA/f/7//n/9//3//f/9//5
//r/+//7//z//P/8/wAA/v/9/////v/8/wAABAAGAAUAAAABAAAA/v8AAAEAAQACAAEA
///+//3/AgAJAAsACwAJAAUACQALAAkACAAHAAYABAAEAAYACgAMAAwADgAQAA8ADgAR
ABUAFQARAA8ADQAMAAwACwAMAA8ADgANAA4AEAAQABAAEAAPABIAEwATAA4ADgARABEA
DAAMABAAEAAPAA0ADgANAAgABgADAAEAAQADAAEAAQACAAEAAQAAAP7//v/+//3//f/9
//3/AAD///7//v////r/9v/2//b//P///wIA/v/8//z/+//7//z//P/6//v//P/8//v/
+//5//j/+P/4//j/+f/5//z//P/4//j/+f/5//j/+P/5//j/+P/3//b/9f/1//X/9//6
//f/+P/9//7//f/9//7//P/7//f/9v///wIAAgAFAAYAAgAAAP//AgACAAAA///+//3/
/P/7//3//v/+//v/+f/6//3//f/6//n/9v/5//3////9///////+//7//f/7//n/+P/2
//b/+v8BAAYAAwD//wAA//8AAAAAAQABAAAA///9//z//P/8//r/+v/7//v/+f/4//n/
/v///wAA///+//3//f/+//3/+f/2/wIABgACAAAA/v/8//7/AAADAAYAAwD+/wAAAwAB
AP///f///wIAAgAAAP///f///wIAAgADAAQABQACAP////8BAAEAAgACAAQABAAHAAMA
BAAGAAcACwAMAAwACgAIAAcABwALAAsADAAOAA0ADAALAAkABQACAP7//P//////AQD/
//7/AQAFAAQAAAD+//z/+//9//z//P/9//z//P/4//r/AAD9//n/+//9/wIABAACAPr/
+/////7/AwANABUAGgAnADMAOwBHAFIAVQBXAFYAUABBAC8AGwAHAAMABQABAPr//v8E
AA8AEQAKAAMAAwAFAAMAAwAEAAIAAAACAAAA+f/8////AgADAAUABQADAAMABAAFAAUA
AwADAAMAAwABAAEAAwADAAIAAgACAAIAAgAEAAMABgAJAAYABgAGAAYABwAJAAkABwAG
AAUABgAFAAEAAQABAAEAAwAFAAcACwAIAAcABQAEAAQABAAIAAYABQAHAAYABAAGAAgA
CAAFAAUACQALAAwADAANAA0ADgAQAA8ADwAPABAAEwARAA0ADgALABAAEwAVABYAFwAY
ABMAEgATABYAFgAUABQAFAASABIAFgAbAB4AGwAaABkAFwAYABgAGgAbABgAFQAUABcA
GAAZABoAGQAcAB0AHQAUABQAFwAXABUAFgAbABwAFwATABIADwAPABAAEAARAA4ADwAM
AAsADAALAAsACgAIAAgACAAHAAUABQAFAAgABgAEAAMAAwACAAAAAgAEAAcABwAHAAAA
AgAEAAUABwAFAAQAAQABAAMAAgAAAP///v/+////AAAAAAEAAQAEAAYAAgACAAMAAAD+
//3//f///wIABAAGAAcABwAHAAkACAABAP7////+//3//f/+/wMABwAIAAwADAAKAAUA
AwAEAAIAAgADAAQABAACAAEAAwADAAMAAwADAAQABAABAAQABgAKAAsACAAFAAAAAQAB
AAEA/f/9//7//v//////AAABAAMABAD+//7/AQACAAUAAwAGAAcABAACAAEA//8BAAMA
BAAGAAQAAgD+//z//v/9//r/+P/8/wIABAAGAAQAAgAAAP//AAD///v/+P/4/wEACAAH
AAYABQAEAAEA/v/8//r//v/8/wEABwAGAAMAAAABAAMABAADAAMA/P/7//v/+P/7//z/
/f/6//v//f8BAAMABwAIAAsADAAJAAEA/v/8/wEABwAKAAwACQAIAAgACQAJAAcABgAG
AAcABgAFAAMAAAD+//v/+v/9//3////9//f/9//4//T/9//4//n/+//5//j/+P/5//j/
+P/0//b/+f/1//D/8f/3//b/+P/6//z/+f/3//z//f8DABEAFgAXABkAIwAzAEAASQBR
AE4AQgA3ACMAAwD1//n/9//z//T/9P/2//3/+//0//f/+//5//f/9f/0//T/+P/4//z/
AQD+//3//P/5//n/+f/3//f/+f/7//z/+//8//v/+v/3//f/+f/5//j/9//2//X/9P/1
//P/9f/3//X/9v/3//j/+P/5//j/9f/1//X/9//3//X/9f/1//X/9//5//v////+//3/
+//6//j/9v/4//T/9//7//z//P/7//z/+//3//b/+//+/wAA/v//////AAD///3//P/7
//3/AQAAAP3/+//3//v//f8AAAAAAAAAAAEAAgAFAAoACAAGAAYABgAGAAYACgAPAAwA
BwAEAAEAAwAEAAQABgAJAAgABwAIAAoACgAKAAoACgAMAAwACwAGAAYACQAJAAQAAgAE
AAIAAAADAAEA/f/8//3//v///wAAAAAAAAAAAAD///7//f/8//r/+P/2//T/9v/4//r/
/P/5//b/8//w//D/8P/w//D/8f/y//P/9P/y//L/8v/y/+//7v/t/+z/7v/w//L/9P/z
//L/8f/w/+//7v/t/+z/7f/u/+//8P/z//T/9f/2//r/9v/2//r/+P/2//z//v/y//L/
BAAMAAgADAAUABIAEAAaACgAKgAoACgAMAA2ADgAPgBGAE4AVgBaAGAAagB0AHoAggCK
AJQAmACeALAAxADMAMoAyADEAL4AtACoAJgAigB8AGAAQAAsACIAFgAKAAIA/v8AAPz/
9v/y//L/8f/w/+//7v/w//D/8P/w/+z/6v/o/+b/4//i/+H/4P/i/+L/4v/i/9//3v/d
/9z/3//g/+H/4v/h/+D/3//e/9//4P/h/+L/4v/i/+L/4v/g/+D/4P/g/97/3P/a/9j/
2P/Y/9j/2P/a/9z/3v/g/9z/2v/Y/9b/1f/U/9P/0v/S/9L/0v/S/9D/0P/Q/9D/zf/M
/8v/yv/M/8z/zP/M/8n/xv/D/8D/wv/C/8L/wv/A/8D/wP/A/8L/wv/C/8L/v/++/73/
vP+9/77/v//A/8L/xP/G/8j/y//M/83/zv/Q/9D/0P/Q/9D/0P/Q/9D/1P/W/9j/2v/e
/+L/5v/q/+f/5v/l/+T/4v/i/+L/4v/k/+b/6P/q/+z/7P/s/+z/7f/u/+//8P/t/+z/
6//q/+z/7P/s/+z/7v/u/+7/7v/t/+z/6//q/+v/7P/t/+7/7v/u/+7/7v/s/+z/7P/s
//D/8v/0//b/8//w/+3/6v/r/+z/7f/u/+7/7v/u/+7/7//w//H/8v/1//b/9//4//X/
9P/z//L/7//s/+n/5v/p/+z/7//y/+//7P/p/+b/7P/w//T/+P/2//T/8v/w//D/8P/w
//D/7v/u/+7/7v/w//D/8P/w//L/8v/y//L/8v/y//L/8v/x//D/7//u/+7/7v/u/+7/
7//w//H/8v/w//D/8P/w//D/8P/w//D/8P/w//D/8P/u/+7/7v/u/+3/7P/r/+r/7f/u
/+//8P/x//L/8//0//L/8v/y//L/7//u/+3/7P/t/+7/7//w//P/9P/1//b/9P/y//D/
7v/v//D/8f/y//D/8P/w//D/8f/y//P/9P/y//D/7v/s/+//8P/x//L/8P/w//D/8P/y
//L/8v/y//D/8P/w//D/8P/w//D/8P/v/+7/7f/s/+//8v/1//j/9//2//X/9P/y//L/
8v/y//L/8v/y//L/8f/w/+//7v/x//L/8//0//P/8v/x//D/8//0//X/9v/1//T/8//y
//L/8v/y//L/8f/w/+//7v/w//L/9P/2//T/8v/w/+7/8f/y//P/9P/0//T/9P/0//T/
9P/0//T/8v/y//L/8v/y//L/8v/y//L/8v/y//L/9P/0//T/9P/z//L/8f/w//H/8v/z
//T/8v/y//L/8v/y//L/8v/y//T/9P/0//T/8//y//H/8P/w//D/8f/y//P/8P/0//n/
9//1//P/9f/2//b/9P/z//T/9//7//z/+P/2//T/7v/w//H/9P/1//f/+P/7//z/+v/1
//X/9v/4//v/+//6//r/+v/7//3//f/7//r/+v/8//z//P/7//f/9v/0//T/9f/1//f/
9f/y//P/9f/y//P/8v/x//H/8//y//L/8//2//b/8v/0//b/8//v//H/8//0//b/9P/0
//X/9f/4//v/+/8JABoAIQAnADEAOQA6AEMASwBCADIAIQAJAPf/9//9//f/7//u//T/
9P/z//v/AAD7//f/8//x//H/8P/w//b/+v/4//v/+//7//v/+f/5//n/9//3//b/9//3
//X/9//3//f/9f/3//n/+f/4//r/+v/6//r/+f/3//n/+//4//j/+P/4//f/+f/5//f/
9//3//n/+f/1//X/9f/1//f/+f/7/////f/7//j/9v/1//T/9//0//b/+//9//7//v8A
AAAA/f/6//3//v/+//3//f/8//z//f/9//7///8DAAkACgAJAAMA/f//////AgACAAIA
AgAAAAAAAgAGAAMAAAD///7//v/+/wIABwAIAAUABAADAAUABgAGAAgACgAIAAYABgAE
AAQABAAEAAMABgAHAAcAAgAEAAkACwAHAAYACQAIAAIA//////3//v8AAAEAAwAFAAcA
BQAFAAAA+//3//L/+P/8/wAAAwAAAP3/+v/6//n/+P/4//n/9P/y//T/9v/7//v/+//0
//L/9P/1//f/9f/0//H/8f/2//b/9f/1//H/8P/w//D/8v/z//P/9v/2//L/8v/z//X/
9P/0//X/9f/2//b/9v/5//v//f8BAAAA+f/2//f/9//1//T/9P/3//n/+P/6//v/+v/2
//X/9v/0//T/9f/3//j/9//3//f/9//3//f/9//4//j/9f/z//T/9//3//f/9//1//n/
+P/1/+7/6//w//T/+f/9//v/+f/4//b/8v/y//X/9v/0//H/8//z//L/8v/z//P/8//z
//L/8v/2//j/+P/6//z/+//4//b/9f/4//f/9v/y//D/7v/t//L/9f/1//b/9//3//n/
+P/3//b/9v/2//T/8//y//P/9P/0//T/9f/4//r/+v/8//3//f/9//z/+f/8//n/+P/6
//v/+//8//z//P/8//3/+//9//r/+P/2//T/9f/0/+7/7f/x//n/+v/4//j/+P/4//T/
8v/w/+7/7P/s/+z/7P/t/+7/7//w//L/8v/y//L/8f/w/+//7v/w//L/9P/2////BgAN
ABQAIAAqADQAPgA7ADoAOQA4ACkAHAAPAAIA/v/6//b/8v/1//b/9//4//X/9P/z//L/
9P/2/w==
         </WaveFormData>
      </LeadData>
      <LeadData>
         <LeadByteCountTotal>10000</LeadByteCountTotal>
         <LeadTimeOffset>0</LeadTimeOffset>
         <LeadSampleCountTotal>5000</LeadSampleCountTotal>
         <LeadAmplitudeUnitsPerBit>4.88</LeadAmplitudeUnitsPerBit>
         <LeadAmplitudeUnits>��V</LeadAmplitudeUnits>
         <LeadHighLimit>2147483647</LeadHighLimit>
         <LeadLowLimit>268435456</LeadLowLimit>
         <LeadID>II</LeadID>
         <LeadOffsetFirstSample>0</LeadOffsetFirstSample>
         <FirstSampleBaseline>0</FirstSampleBaseline>
         <LeadSampleSize>2</LeadSampleSize>
         <LeadOff>FALSE</LeadOff>
         <BaselineSway>FALSE</BaselineSway>
         <ExcessiveACNoise>FALSE</ExcessiveACNoise>
         <MuscleNoise>TRUE</MuscleNoise>
         <LeadDataCRC32>117797096</LeadDataCRC32>
         <WaveFormData>
TgBOAE4ATgBLAEoASQBIAEoASgBKAEoARQBCAD8APAA5ADgANwA2ADMAMAAtACoALAAs
ACwALAAnACQAIQAeAB0AHAAbABoAGQAYABcAFgATABIAEQAQABEAEgATABQAEwASABEA
EAAPAA4ADQAMAAwADAAMAAwADAAMAAwADAAOAA4ADgAOAA4ADgAOAA4AEQASABMAFAAS
ABAADgAMAA4ADgAOAA4ADAAMAAwADAAPABAAEQASABAAEAAQABAADQAKAAcABAAGAAgA
CgAMAAoACAAGAAQACQAMAA8AEgAOAAoABgACAAMABAAFAAYABAAEAAQABAAGAAYABgAG
AAcACAAJAAoABwAEAAEA/v///wAAAQACAAUABgAHAAgABAACAAAA/v/+//7//v/+//7/
/v/+//7/AAAAAAAAAAD///7//f/8////AAABAAIAAAD+//z/+v/6//r/+v/6//f/9v/1
//T/9//4//n/+v/4//j/+P/4//n/+v/7//z/+v/4//b/9P/0//T/9P/0//X/9v/3//j/
+v/6//r/+v/4//j/+P/4//X/9P/z//L/8v/y//L/8v/w//D/8P/w//H/8v/z//T/8f/w
/+//7v/s/+z/7P/s/+z/7P/s/+z/6v/o/+b/5P/l/+b/5//o/+r/6v/q/+r/6P/o/+j/
6P/k/+L/4P/e/+H/4v/j/+T/5v/m/+b/5v/o/+j/6P/o/+T/4v/g/97/4f/i/+P/5P/i
/+L/4v/i/+T/5P/k/+T/5f/m/+f/6P/m/+T/4v/g/+L/4v/i/+L/4//k/+X/5v/k/+T/
5P/k/+X/5v/n/+j/6P/o/+j/6P/r/+z/7f/u/+z/7P/s/+z/7f/u/+//8P/w//D/8P/w
/+//7v/t/+z/8P/y//T/9v/0//L/8P/u//D/8P/w//D/8v/0//b/+P/1//D/7//v//D/
8P/v/+//9v/5//v//f/+//z/+v/5//7//v///wEABQAFAAUAAQABAAQABwAKAAcABAAF
AAQAAQD///v/+/8AAAYACQALAAkAAgD6//j/9//3//n/+//8/wAA/f/6//3//v/8//3/
+v/6//r/+v/3//T/8v/w//L/8f/w/+3/6f/q/+v/7P/u//D/8P/u//H/8v/z//T/9P/v
/+r/5f/n/+f/5P/g/+L/6v/4/wcAFAAlAD0AVABtAJIAuwDRANIAzgDCAK8AkgBZAA4A
4//c/9L/wv+8/77/wP/F/83/1v/e/+L/3v/e/+b/6//q/+//9f/2//T/8f/v/+v/6v/r
/+r/6//r/+v/7P/u//D/8v/0//X/9P/z//L/8P/w//D/8P/v/+//7//v/+7/7v/x/+//
7f/v//D/8P/w//D/8//z/+//7//v/+//6//t/+//7//r/+r/6v/q/+7/8f/3//n/8v/x
//D/8P/z//b/+P/1//H/8P/x/+7/7v/v/+//8P/v/+7/7f/u//D/8v/z//L/9v/2//j/
+//6//j/9//2//X/9P/0//n/+v/6//n/+f/8//3//f8AAAEA+//2//f/+v/+/wAAAwD9
//3//f////3//f/9//3//v8AAAIAAgABAAIABQAGAAAAAAAEAAQABAABAAUAAQACAAYA
CgANAAwACQAIAAMAAwADAAIA/////wQA///9//v/+f/3//X/+P/5//r/+//2//b/9//3
//j/+v/3//H/7//w//H/9P/z//P/8f/x//X/8//y//P/8f/z//D/7f/1//j/+f/5//b/
9P/0//T/8v/y//P/8//y//f/+P/5//f/9f/z//T/9//4//j/+//6//n/+v/6//r/+v/6
//r/+f/4//T/8//6//7/AgAHAAMAAAD7//n//P/+////AAD9//3//P/6//n/+f/6//r/
+P/3//T/9v/7//z/+P/7//r/9v/0//P/8v/z//T/7v/y//X/+f/8//r/+v/6//n/+P/2
//b/9v/y//H/7//u//X/+v/6//r/+v/6//T/9P/1//f/9//2//b/+v/+////AAAEAAIA
AgADAAYACAAJAAsADQAMAAsABgACAAQABAAEAAQAAAACAAIA///+//v//P/+/wAAAQAB
AAEA/v/4//j/+f/3//n/+//8//3/+f/1//P/9P/w/+//7v/v//D/8f/x/+3/7P/r/+3/
7//x//H/7v/r/+r/6f/q/+//8P/v//D/7//u/+3/7//t/+f/6f/p/+P/3P/e/+D/3P/q
/wUAGgAnADcATABnAJAAwQDZAOIA5ADUALkAlABfAB4A8f/i/9b/zP/Q/8z/wP/B/9H/
3v/k/+j/5v/i/+b/6//s/+v/6//w//D/7//v//D/8P/y//L/8P/v/+7/7v/x//T/9//6
//n/+P/3//b/9P/0//T/9P/z//P/8//z//T/9P/3//X/8//1//b/9v/0//T/9//3//X/
9f/1//X/9v/5//z//f/6//j/9//2//X/9f/4//f/9//5//v//v/8//7////7//r/+v/8
//r/+v/7//v//P/+//7//v8AAAAAAAD///z//v/+/wAAAwAHAAgACgAMAAsACgAKAA8A
EQAQAA4ADQANAA0ADAAOABMAEQAQABUAFQAYABkAGwAZABkAGQAbABsAGwAbABsAGwAc
AB0AHAAaABoAHAAcABgAGAAcABwAGQAVABgAEwAPAA4ADQALAAoABwAGAAEAAwAFAAYA
BQABAAYAAQD///z/+//6//n/+//7//v/+//2//j/+//9////AAD8//X/9//4//n//P/7
//v/+f/5/////f/8//3/+v/5//P/7f/0//j/+v/7//r/+P/4//j/9P/0//X/9f/0//n/
+v/7//3//f/9/wAA/f/6//b/9f/7//3/AQAEAAEAAAD///7//v/+//v/+//+//7//v//
/wAAAAD+/////P/8//v/+v/7//3//v/+//v/+//8//z//v////7/AgAGAAYAAQADAAQA
AAD+//3/+v/7//z/9v/2//f/+f/6//3//v///////P/6//r/+v/3//f/9v/2//f/9//3
//n/+//7//z//v/7//v/+//6/wIAAAD9//z/+//6//j/+P/5//v//P/8//3/AgACAAEA
AAACAAYACAALABAADQANAA4ADwAQABEADgAMAAkACAAHAAYAAgAEAAQAAQACAAEABAAI
AAkABwAEAAEA/f/4//n/+//9////AQACAAgABQACAAEA/f/4//b/9P/0//T/9P/z//L/
8v/y//X/9v/3//b/8v/w//D/8P/y//b/9v/0//T/8//y//H/8//x/+//9f/3/+v/3v/g
/+j/7v/2/wMAFgArAD8AVABrAIAAnwDBANgA3ADOALcAmgBrACoA/f/y/+7/5v/i/9z/
1P/L/8n/1v/i/+L/6P/w/+7/7f/u//P/9//8//z/+//7//b/9P/0//L/9f/1//X/9v/3
//j/+f/6//n/+P/3//b/+P/6//z//v/8//v/+v/5//v//P8AAP//+//9//7//v/7//r/
/P/7//v//f///wEA/f/9//3/+//3//b/9v/2//n/+/8AAAEA/P/7//r/+v/8/wAAAwAB
APz//P/+//z//v//////AAD///7//f/+/wMABgAIAAgABwAGAAcACQAGAAQAAwACAAMA
BAAGAA0AEQASABIAEwAUABUAFQAYABkAFQASABUAFgAaABwAHwAYABcAFgAXABkAGwAd
AB8AHQAeAB8AHgAaABoAHAAcABsAHAAhACIAIAAbAB0AFwAVABYAFwAXABQAEQAQAAsA
DAANAA0ACwAGAAoABAABAAMAAwADAAMAAwADAAMAAwD+/wAAAwAFAAUABAD+//X/9//6
//3/AgAFAAUAAwADAAIA/f/5//f/+/////7//f8CAAQABAADAAEA/v/9//z//f/+/wAA
AQD9/wEAAQABAAMAAwADAAYAAgD+//n/9//8////BAAIAAoACgAKAAoACwAKAAYABQAG
AAQAAgABAAUABgAFAAcABgAGAAUABAAEAAUABQAEAAUABQAGAAYAAwABAP3//v8EAAQA
//8BAAUAAgABAAEAAQADAAUAAAD9//3//v/+////AAABAAEAAgAAAAAAAAD//////v/+
//z/+//6//v/+//5//j/+P/8////AgAEAAQABAD+/wAAAAAAAAAA/P/8//3////+//z/
+//+/wIAAwAEAAgADAAOABEAFgASABEAEQARAA8ADwALAAgACgAMAA4AEAAOABAAEAAN
AA4ACwAMAA4ADwANAAoABwABAPr/+f/5//z///8CAAQACQAHAAUABQACAPz/+f/2//b/
9v/2//X/9v/4//r////9//v/9//w//L/9P/2//r/+f/4//X/9P/0//T/9P/3//f/9f/x
/+v/6f/o/+z/9P/0//T/AQASACkARwBeAHEAiACnAMkA2gDYAMwAtwCaAGcAJAD5//L/
5v/e/+b/5P/S/8//2f/g/+b/6v/m/+T/8P/5//r/9f/v//T/9v/3//n/9v/2//j/+P/5
//n/+f/6//f/9v/1//T/+v/8//7/AAD+//7//v/+//7///8AAAEA/f/8//7/+//3//n/
+v/6//z//v8DAAUAAAD///7//f/5//v//f/9//v/+v/6//r//P/9/wEAAQD9//3//f/+
//z//v////v/+//8/////v/8//3//f/+//7//v/+/wAAAQACAAIAAAACAAIABAAHAAcA
BgAGAAYABgAGAAcADQAOAA4ADQANABEAEwAUABgAGgAVABEAEwARABQAFQAXABYAFwAY
ABsAGAAXABYAFQAZABwAHwAgABoAGgAcABwAFgAWABoAGgAbABcAGgAVABAADgAMAAkA
DAALAAwACQAJAAkACAAFAAEABAD9//n//P///wIABQABAP///f/7//f/+P/6//v//v8A
AP3/9//z//L/8f/y//T/9f/0//X//P/7//v//f/8//3/+f/1//r//P/8//v/+P/0//L/
8P/x//L/9P/1//b/+//8//3/////////AgABAP7/+v/5//n/9//3//b/+f/6//v//P/8
//z/+f/5////AAABAAMAAQD+//n/9//5//r/+v/6//z//f/9//z/+//7//z//P/+//3/
+v/8/////v/4//n//P/6//r/+//8////AgD+//r/+f/5//j/+//8//3//f/9//z//f/+
//v/+f/2//T/9//3//f/+f/5//f/9v/2//z/+f/2//D/8v/0//b/+P/2//b/9//5//j/
+P/5//7/AQABAAEABAADAAIAAgAEAAUABwAKAA0ADgAPAAwACgAHAAYABQAEAAQABgAG
AAMA/f/3//X/9P/6//3///8BAP7/+P/4//n/+f/7//3//v8BAP3/+f/3//f/9P/0//T/
8//y//H/7//v//D/8f/1//T/8//w/+r/6P/o/+j/6v/v//D/7//w/+7/7v/u//H/8//x
//H/5//f/9j/0v/c/+z/+v8HACAAMwA9AFIAbwCKAKsAzQDcANoAygC3AKAAcwAoAOX/
1P/e/+L/2v/M/8b/zf/T/9j/2P/W/9r/4P/m/+3/8P/v/+//8v/y//H/8f/x//L/9f/2
//b/9f/0//T/8//y//H/8P/z//T/9f/2//b/9v/2//b/8//z//P/8//w//D/8//x//D/
8//1//b/9v/2//n/+f/z//P/8//z//D/8f/y//H/8v/0//f/+v/2//X/9//1//H/8f/x
//L/9v/6//3/+//3//b/9//0//P/8//y//L/8v/y//L/9P/4//r/+//6//z//P/+/wEA
AAD+//3//P/6//r/+/8BAAcACAAIAAkACgAJAAcACAAOAAsACQANAA8AEgATABUAEAAP
AA4ADwAPAA8ADwAPAA8AEAARABAADgAOABAAEAAPABAAFQAWABMADwASAA0ACAAGAAQA
AQACAAEAAgD////////+//v/+f/+//n/9//1//X/9f/1//X/9f/1//X/8P/w//H/8f/2
//j/9f/v/+z/7P/s/+7/8P/x//D/8f/x/+3/6v/p/+z/8f/x//H/8v/y//D/7f/u/+z/
7P/s/+3/7v/w//H/7v/x//D/7//t/+3/7f/w//H/8P/u/+//9P/1//j/+v/3//b/9f/0
//b/9v/z//P/+P/4//j/+f/4//b/8v/x//H/8v/y//L/9P/1//X/9P/z//P/9P/0//T/
8//w//L/+P/4//P/9f/3//T/8//z//T/9//6//b/8v/v/+3/6v/u//L/9v/5//b/9P/0
//T/8f/x//D/8P/z//P/8//1//P/8f/w//D/7v/v//D/8P/2//r/+P/2//T/8v/v//D/
8v/1//T/9P/1//r/+//7//v//v/9//z//P/+/wAAAwAHAAsACgAJAAQAAAD+//7//v/+
//7/AAAAAP3/+f/z//H/8P/1//f/+P/5//T/7v/u/+//8v/1//j/+v/8//f/8v/v//L/
8P/x//L/8P/u/+z/6f/r/+z/7f/x/+//7//t/+j/6f/q/+v/7v/v/+7/6//q/+j/6P/o
/+v/7f/v/+n/3//f/97/1P/U/+b/+P8BABAAKQA/AFAAbQCYAMMA3QDoAOYA2gDBAJwA
aQAkAPH/5v/e/9b/1P/M/77/vf/R/+D/4P/e/+b/7v/o/+P/6v/t/+v/7//w//D/8f/u
/+7/8P/w//P/9f/3//r/9v/0//L/8P/1//b/9//4//v//P/9//7/+f/1//H/7f/x//b/
/v8BAPz//f/9//z/+P/2//f/9f/y//P/9P/1//b/+f/8//3/+P/2//X/9P/z//P/9v/1
//P/9f/3//r/+f/8//7/+//3//b/9//0//X/9//4//r//f/+////AgD///7//P/4//z/
/P/+/wEABAAEAAUABgADAAIAAgAHAAkACAAGAAUACQALAAwAEAAWABMAEQAVABMAFgAX
ABkAFQAVABUAFwAYABkAGgAbABwAHgAgACAAHgAeACAAIAAaABgAGgAYABUAEQAUAA8A
DwAQABEAEQAQAA0ADAAHAAcABwAGAAMAAwAIAAMAAQD///3/+//5//f/9//3//f/9P/2
//n/+/8AAAIA///5//n/+v/7//7/+//5//X/8//6//n/+f/7//7/AQD///3//v/+//z/
+f/6//r//P/+//z//P/9//3//f8BAAEAAQD9//v/+f/6//v/+v/4//n//f/9////AAD/
//7//f/8////AAD+////AwAEAAUABwAEAAIA/v/9//z//P/7//r//f///wAAAAABAAEA
AgACAAAA///8//7/AgACAP3////+//r/+P/3//z/AQAGAAQAAAD9//v/+P/5//r/+//7
//z/+v/6//r//P/9//3//v/9//v/+f/5//v/+//8//7/+v/5//j/9v/3//j/+P/5//X/
8f/q/+3/8P/z//b/8//0//b/+f/6//r/+/8AAAEAAQABAAQAAgACAAMABgAFAAUABgAH
AAkACwAJAAgABgAEAAIAAAD7//z/+//3//P/7//v//D/9v/5//v//f/7//b/9//5//f/
+f/7//z//v/5//T/8f/x/+7/7v/u//D/8P/w/+//7P/s/+z/7//w//H/8P/s/+r/6v/q
/+z/7f/s/+n/6P/p/+r/6//v//H/7//l/9n/1f/a/9z/3v/o//z/EQAeACcAMQBOAHUA
jACrANMA4gDMALAAmwB6AEEAAADj/+D/3v/i/+b/3P/M/8n/x//K/9b/4P/m/+j/6v/n
/+T/6//z//P/8P/s/+n/6v/q/+z/7P/v//H/8//2//P/8v/x//D/8//0//X/9v/y//D/
7v/s/+7/8f/0//f/8//y//T/8f/y//X/9//4//j/+P/7//v/9f/z//H/7//v//H/8//z
//L/8v/z//T/9P/1//n/+f/y//H/8P/w//P/+P/8//v/9v/0//T/8P/x//P/9P/2//T/
9P/0//b/+v/8//3//P/9//z//f////3//P/8//z//v/+////BQAGAAYABQAFAAsADQAO
ABIAFwATABAAEwASABQAFAAVABIAEwAUABcAGQAZABkAGQAYABoAHAAcABYAFgAYABgA
EgASABYAFgAYABUAGQAVAA4ADAAKAAcACQAHAAcAAwAFAAUABAABAP7/AgD8//n//P/9
//7////9//3//f/9//L/8P/v/+3/9//+/wAA///8//r/+P/4//n/+f/3//f/+v/3//X/
9f/1//f/9P/x//f/+v/7//v/+f/2//X/9P/1//b/+P/5//T/9//2//X/9P/z//L/9P/6
//z//f8BAP///f/9//z/+f/4//f/9v/8/wAAAQAFAAQAAgAAAP//AQAAAP3//f///wAA
AAAAAP7///////7//P/7//v/+v/4//f/9P/2//z//v/7////AQD+//3//f/7//v/+//0
//b/+f/9/wAA/v/+//7//f////7///8AAPz/+//5//j/+f/5//n/+//8//v/+//8//v/
+//7//r/+v/6//n/+f/5//n/9v/2/wAAAgD///7//f/8//n/+v/8////AgACAAMACAAI
AAcABgAIAAkACgAMABAADQANAA4ADwARABEADQAKAAkACAAHAAYAAgAEAAQAAQAAAP3/
/v8AAAIAAwADAAMA/P/2//b/9//7////AwAGAAoABwAEAAMAAAD8//v/+v/4//j/+P/3
//f/+P/5//3/+//7//n/9P/0//T/9P/2//b/9v/0//T/9P/0//T/9//5//n/9f/1//X/
7P/m/+j/8v/+/wsAHAAzAEMATABjAIQAqQDHANYA3ADOALMAlgBtACgA9f/o/+L/5P/u
/+z/3v/X/9f/3P/i/+b/7P/y//T/9f/4//X/8//5//r/+v/7//3//v8BAAIAAQABAAEA
AgAEAAQABAAEAAUABAADAAIAAAAAAAAAAAACAAMABAAFAAcACAAMAAsACAAJAAkACAAH
AAYACAAHAAMAAwADAAMAAgAFAAgACQAEAAIAAQAAAAIAAwAHAAcAAwADAAMABAAEAAYA
BwADAAIABAAIAAgABgAHAAcACAAKAAoACgAMAAkACAAGAAIABQAGAAkADQAQABAAEQAS
ABAAEAARABcAGAAWABMAEQAWABkAGwAgACYAIwAhACUAIwAkACMAIwAgACEAIgAlACUA
JQAlACUAKAAqACwALAAlACQAJQAkACMAJAApACoAJwAhACIAGwAaABoAGgAZABgAFQAU
AA8AEQATABQAEwAOABIADAAJAAcABwAHAAcABwAHAAcABwADAAQABgAHAAgACgAHAAEA
AQACAAMABgAHAAcABQAFAAUAAQD+//3/AAADAAEA//8EAAYABgAFAAYABAAEAAQAAQAA
AAAA///+/wMABAAFAAcABwAHAAoACAAGAAMAAwADAAEAAQAAAAQABgAIAAoACgAKAAcA
BwAJAAgABwAHAAkACAAFAAUAAwAEAAQABAAFAAcACAAIAAkACQAKAAoACAAHAAQABgAH
AAYAAAABAAMAAAD/////AgAFAAgABAACAAEAAQAAAAQABgAIAAkABAAAAP7//P///wEA
AgAEAAIAAQAAAAEAAAD9//v/+v/8////AgAEAAEAAAD+//3//v/9//n/+P/6/wEACAAG
AAYABgAGAP///P/6//n//v8AAAMACgAKAAkACAAKAAgACAAJAAwACgALAA0ADwAOAA0A
CAAEAAUABgAHAAgACAAKAAoABwAEAP///v/+/wMABQAGAAcABAD+//7////+////AAAA
AAUAAwABAAEA/f/4//b/9P/3//j/+f/5//X/9P/z//X/+P/5//j/9P/z//L/8f/y//b/
9v/0//T/8P/u/+z/7f/z//X/8//z/+3/4P/g/+T/6P/0/wUAFAAbAC0ARgBfAHwAoQDD
ANYA1gDMALkAnABxACoA7//k/+T/1v/U/9b/xv+9/8n/0v/W/97/5P/o/+z/6//s//H/
9//3//b/9P/z//T/9P/2//b/9f/1//X/9v/4//j/+P/4//f/9v/1//T/9P/0//T/9P/z
//P/8//z//X/9v/6//n/9P/1//X/9P/z//L/9P/z//D/8f/y//P/9P/3//r/+//5//j/
+P/4//b/9f/3//X/9P/1//b/+P/3//j/+P/z//L/8v/0//L/8//1//b/+P/6//r/+v/8
//z//P/7//j/+P/2//b/9//6//r/+//8////AAACAAkACgAIAAUAAwAIAAsADQASABIA
DQAJAAsACwAOAA8AEQAQABEAEgAVABcAFwAXABcAFQAWABcAFgASABIAFAAUAA8ADgAR
ABAACwALAAwACwAKAAgACAAIAAgABwAGAAUABAABAAAA///+//v/+v/5//j/+P/4//j/
+P/1//T/8//y//H/8P/v/+7/8f/y//P/9P/y//L/8v/y/+//7P/p/+b/6v/s/+7/8P/t
/+z/6//q/+z/7P/s/+z/7v/u/+7/7v/x//L/8//0//T/9v/8/wIAAgACAAgAEAAOABIA
JgA0ACoAHAAcABwAEAAMAAwAAgD4//z/AAD6//b//P8CAAwAFgAcACAAJAAkACYAJAAe
ABoAEgAOABQAFgD8/8r/oP+G/3D/Vv9C/0D/UP9i/2r/cP+E/57/tP++/8T/yv/W/9r/
1P/W/97/4f/k/+f/6v/u//D/8v/0//b/9v/2//b/8//y//H/8P/1//j/+//+//v/+v/5
//j/+//8//3//v/8//z//P/8/wAAAgAEAAYABgAGAAYABgAJAAoACwAMAAgABgAEAAIA
BAAGAAgACgAOABAAEgAUAA8ADAAJAAYABQAEAAMAAgAGAAgACgAMABAAFAAYABwAHwAi
ACUAKAAuADIANgA6ADwAPAA8ADwAQABCAEQARgBIAEoATABOAEwATABMAEwASABGAEQA
QgBBAEAAPwA+AD4APgA+AD4AOwA6ADkAOAA0ADIAMAAuACsAKAAlACIAHwAeAB0AHAAc
ABwAHAAcABcAFAARAA4ACwAIAAUAAgAAAAAAAAAAAP///v/9//z//v/+//7//v/9//z/
+//6//r/+v/6//r//P/8//z//P/7//r/+f/4//j/+P/4//j/+v/6//r/+v/4//j/+P/4
//z//v8AAAIA///8//n/9v/4//j/+P/4//f/9v/1//T/9//4//n/+v/4//j/+P/4//b/
9v/2//b/9P/y//D/7v/w//L/9P/2//L/8P/u/+z/8P/0//j//P/5//b/8//w//H/8v/z
//T/8//y//H/8P/u/+7/7v/u/+7/7v/u/+7/7v/u/+7/7v/s/+z/7P/s/+z/7P/s/+z/
7v/u/+7/7v/w//D/8P/w/+//7v/t/+z/7v/u/+7/7v/s/+z/7P/s/+v/6v/p/+j/6v/q
/+r/6v/r/+z/7f/u/+z/7P/s/+z/7v/u/+7/7v/u/+7/7v/u/+7/7v/u/+7/6//q/+n/
6P/p/+r/6//s/+z/7P/s/+z/7v/u/+7/7v/r/+r/6f/o/+n/6v/r/+z/7P/s/+z/7P/r
/+r/6f/o/+n/6v/r/+z/6v/q/+r/6v/n/+b/5f/k/+j/7P/w//T/8//y//H/8P/v/+7/
7f/s/+v/6v/p/+j/6v/q/+r/6v/s/+z/7P/s/+z/7P/s/+z/7//w//H/8v/v/+7/7f/s
/+v/6v/p/+j/6f/q/+v/7P/v//D/8f/y/+7/7P/q/+j/6f/q/+v/7P/u/+7/7v/u/+7/
7v/u/+7/7f/s/+v/6v/r/+z/7f/u/+z/7P/s/+z/7f/u/+//8P/v/+7/7f/s/+z/7P/s
/+z/6//q/+n/6P/p/+r/6//s/+7/7v/u/+7/7P/s/+z/7P/r/+z/7v/x//D/8P/x//b/
9f/1//X/+P/4//j/+f/8//7///8BAAMAAQABAP3/+v/4//j/+P/4//r//v8AAP///P/3
//b/9v/7//3//v////f/8P/v/+//7P/t/+7/7v/2//X/9P/1//T/8P/v/+7/7v/u/+7/
7f/q/+j/5v/n/+n/6f/n/+L/5P/k/+T/5v/p/+r/6f/q/+n/6P/n/+n/5f/n/+H/2f/X
/9r/2P/Y/+D/8P8HABwAKQA5AFAAZwB+AJ8AvQDIAMAArACTAHAANQD+/+X/3P/U/9D/
xv+8/8D/x//D/8T/0P/Y/9r/3P/g/+H/5P/n/+n/6//q/+j/5//o/+j/6v/q/+r/6f/o
/+j/6P/o/+j/6P/o/+j/6P/o/+r/6v/q/+r/6f/p/+n/6f/m/+b/6f/n/+f/6f/q/+r/
6P/o/+v/6//n/+f/5//n/+j/6//u/+//6v/o/+f/5v/j/+P/5v/l/+P/5f/n/+r/6//u
//D/7f/s/+z/7v/s/+r/6f/n/+b/6P/o/+j/6v/s/+7/7//u/+7/7v/w//P/8//y//L/
8v/y//L/8//5//r/+P/1//P/9f/1//T/9v/8//n/9//7//v//v///wEA////////AQD/
//////////7/AAACAAIAAAACAAYACAADAAIABQAEAAMA//8CAP3//f8AAAMABQAFAAMA
AwD///z/+//5//X/9/8AAP//AQD9//v/+f/3//n/+f/5//n/8v/y//P/8//0//b/8//t
/+3/7v/v//L/8//z//H/8f/y/+//7f/t/+z/7f/p/+X/6//u/+//7//u/+z/7P/s/+z/
7P/t/+3/6v/t/+z/6//u//H/9P/6//b/8v/t/+v/7f/t/+//8P/x//L/8//0//X/9P/w
/+//8P/w//D/8f/0//T/8v/z//H/8v/y//L/8P/x//H/8P/x//H/8v/y//L/8f/u//D/
8P/u/+f/5//t/+7/8f/1//P/8//z/+z/6//r/+z/7P/r/+z/7f/t/+r/6P/o/+j/5//n
/+b/5v/q/+3/8P/1//P/7//s/+r/6v/r/+z/7P/p/+j/5v/l/+3/8f/y//b/9v/5//z/
/P/5//n/+f/7//f/+P/5//v/+v/5//j/9v/2//b/9P/0//X/9P/z//P/8f/y/+r/5P/n
/+f/5P/n/+v/7f/u/+7/7f/t/+r/6f/m/+T/4v/h/97/3v/e/+b/6v/n/+b/5f/k/+L/
4P/e/9z/2v/a/9r/2v/d/+D/4//m/+T/4v/g/97/2//Y/9X/0v/V/9b/1//Y/+n/+P8H
ABYALQBCAFcAbAB9AI4AnwCwAJMAeABdAEIAJAAIAOz/0P/M/8j/xP/A/8L/xP/G/8j/
zP/Q/w==
         </WaveFormData>
      </LeadData>
      <LeadData>
         <LeadByteCountTotal>10000</LeadByteCountTotal>
         <LeadTimeOffset>0</LeadTimeOffset>
         <LeadSampleCountTotal>5000</LeadSampleCountTotal>
         <LeadAmplitudeUnitsPerBit>4.88</LeadAmplitudeUnitsPerBit>
         <LeadAmplitudeUnits>��V</LeadAmplitudeUnits>
         <LeadHighLimit>2147483647</LeadHighLimit>
         <LeadLowLimit>268435456</LeadLowLimit>
         <LeadID>V1</LeadID>
         <LeadOffsetFirstSample>0</LeadOffsetFirstSample>
         <FirstSampleBaseline>0</FirstSampleBaseline>
         <LeadSampleSize>2</LeadSampleSize>
         <LeadOff>FALSE</LeadOff>
         <BaselineSway>FALSE</BaselineSway>
         <ExcessiveACNoise>FALSE</ExcessiveACNoise>
         <MuscleNoise>TRUE</MuscleNoise>
         <LeadDataCRC32>3476420218</LeadDataCRC32>
         <WaveFormData>
8P/w//D/8P/z//T/9f/2//j/+P/4//j/+P/4//j/+P/5//r/+//8//3//v///wAAAAAA
AAAAAAABAAIAAwAEAAYABgAGAAYABQAEAAMAAgACAAIAAgACAAAAAAAAAAAAAgACAAIA
AgAAAAAAAAAAAAAAAAAAAAAAAAAAAAAAAAACAAIAAgACAAAAAAAAAAAAAAAAAAAAAAAC
AAIAAgACAAIAAgACAAIAAAAAAAAAAAACAAIAAgACAAAAAAAAAAAA/v/+//7//v/+//7/
/v/+//7//v/+//7///8AAAEAAgD///7//f/8//7//v/+//7//P/8//z//P/8//z//P/8
//z//P/8//z//P/8//z//P/8//z//P/8//z//P/8//z/+v/6//r/+v/6//r/+v/6//j/
+P/4//j/+f/6//v//P/6//r/+v/6//r/+v/6//r/+f/4//f/9v/4//j/+P/4//j/+P/4
//j/9v/2//b/9v/2//b/9v/2//b/9v/2//b/9v/2//b/9v/0//T/9P/0//X/9v/3//j/
9v/2//b/9v/4//j/+P/4//b/9v/2//b/9f/0//P/8v/0//T/9P/0//b/9v/2//b/9f/0
//P/8v/0//T/9P/0//L/8v/y//L/8P/w//D/8P/y//L/8v/y//D/8P/w//D/8P/w//D/
8P/u/+7/7v/u//D/8P/w//D/7v/u/+7/7v/u/+7/7v/u/+7/7v/u/+7/7v/u/+7/7v/u
/+7/7v/u/+//8P/x//L/8f/w/+//7v/s/+z/7P/s/+3/7v/v//D/8P/w//D/8P/u/+7/
7v/u//D/8P/w//D/8v/y//L/8v/0//T/9P/0//L/8v/y//L/9P/0//T/9P/y//L/8v/y
//L/8v/y//L/8//0//X/9v/1//T/8//y//T/9P/0//T/9f/2//f/+P/2//b/9v/1//X/
9//4//j/+v/6//z//P/9//z//f/8//v//P/9//7///////////8AAAAAAQABAP7/+//3
//P/9f/y//D/8P/w//D/8P/v/+7/7f/q/+v/7v/u/+7/7//v//H/9P/0//b/9v/2//j/
+v/7//z//f/5//j/+P/3//r/+v/6//r//P/8//v/+//6//r/+f/4//z//f/+/////v/9
//z/+/8AAAIABQADAAIA/f/9//z//f/7//X/5//W/8X/sf+g/5f/lf+V/5X/lf+X/5v/
mP+W/5z/pv+0/8H/y//R/9r/4v/m/+b/6v/v//P/9//9/wAAAQABAAEAAgACAAAAAgAC
AAIAAgADAAMAAwAGAAgABgAGAAgACQAJAAkACAAIAAkACgAIAAgABwAHAAkACQAJAAkA
CgAKAAsADAALAAsACwAKAAgACQAJAAcABwAHAAkACQAKAAkACQAJAAcACAAJAAkACAAI
AAgACAAIAAcABwAHAAcACAAJAAkACgALAAsACQAGAAUABQAFAAcABwAHAAcABwAHAAcA
BwAGAAYABQAEAAYABQAFAAYABwAGAAcACAAHAAYABQAEAAYABQADAAIAAQABAAIAAgAD
AP///////wAAAAD///7//P/8//3//f/6//r/+//7//v/+//8//z/+//7//z//P/4//r/
+v/7//v//P/8//z/+v/9//v/+//8//z//P/7//n/+P/4//j//P/8//z/+//9//3//f/+
//z//P/8//v/+//8//7////+//7//f/8//////////////8AAAAA//8BAAEAAQABAAEA
AAD///7//P/7//v//P/8//z/+//6//z//P/8//v/+//8//z//P/6//r/+v/6//z//P/8
//r/+P/4//r/+//9//z//P/7//n/+f/5//r/+//6//v//P/7//r/+f/5//v/+//7//v/
+//5//n/+v/7//v/+f/3//f/9//5//v/+v/7//v/+P/6//v//P/9//v/+//6//n/+//7
//v/+//5//n/+f/6//z/+v/6//r/+v/6//r/+v/5//n/+//8//z//P/6//z//P/+/wAA
AgACAAMABgAHAAgACAAFAAQAAwAAAPz/+//5//f/9//0//H/8f/u/+z/7P/t//D/8f/x
//H/7//t/+//8P/w//D/8f/z//X/+P/4//j/9v/2//j/+f/7//v/+//6//r/+//7//z/
/v/+//7//v/9//v/+v/5//z//P/8//3//f/9//3//f/9//3//f8AAAIAAwAFAAQAAQAB
AAIAAwABAPf/5//Y/8n/s/+c/43/i/+J/4f/g/+D/4P/gv+A/4b/mP+o/7f/xf/R/9j/
3v/k/+j/6v/r/+//8//1//z///8BAAEAAgACAAAAAgACAAIABAAFAAUABQAEAAYABAAE
AAUABQAEAAMAAwAEAAYACAAGAAYABQAFAAYABwAIAAkABwAGAAYABgAHAAcABwAGAAYA
BwAHAAUABQAFAAcABwAGAAUABQAFAAUABgAHAAcABAAEAAQABAAGAAUABQAFAAMABAAF
AAUABQAFAAQAAQACAAEAAQABAP////////////////////8AAAAA///+//7//f/9//7/
/v/8//z//P/7//r/+f/4//r/+f/3//b/9//3//j/+P/3//P/8//z//L/8v/x//D/8P/w
//H/8f/w//D/8f/x//H/8f/y//L/8//z//T/9P/w//L/8v/z//P/9P/0//T/9P/3//X/
9f/4//j/+P/3//X/9P/0//T/9v/2//b/9f/3//f/9//4//b/9v/2//X/9P/0//X/9f/2
//j/+f/6//n/+f/5//n/9//4//j/9//5//n/+f/5//z//P/8//z/+v/5//n/+v/8//z/
+//6//z//P/8//v/+//8//z//P/8//z//P/8//7//v/+//z/+v/6//z//f/9//z//P/7
//3//f/9//7//f/6//n/+P/6//r/+v/7//v/+//7//v//f/7//v//P///////f/7//n/
+f/7//3//P/9//3/+v/7//v/+//7//7////////////////////9//3//f/+//z/+v/6
//v//f/9//7//v/9//3//f/9////BAABAAAA///+//7//v/9//3///8AAAAAAAAAAAIA
AgAEAAUACAAJAAsACwALAAsACgAJAAgABwAEAAMAAwACAAEA/f/6//f/9//2//T/9P/1
//T/9f/1//X/8//x//P/9P/2//b/9//5//v//v/+//7//v/+/wAAAQABAAEAAQAAAAAA
AQABAAIAAgACAAIAAgAEAAMAAwADAAQABAAEAAUAAwADAAMAAwADAAUABwAEAAgACwAL
AAwACQAJAAgACwANAAkA+f/o/9P/t/+c/4//i/+D/33/e/99/33/fP98/4b/mP+s/73/
y//V/97/4P/k/+z/9P/1//f/+////wIABwAJAAkACgAKAAgACgAKAAoACgALAAsACwAM
AA4ADAAMAA4ADwAPAA8ADgAOAA8AEAAOAA4ADQANAA8ADwAPAA8AEAAQABEAEgARABEA
EQAQABIAEwATABEADwAPABEAEQAQAA8ADwAPAA8AEAARABEAEAAQABAAEAAOAA0ADQAN
AA4AEAASABMAFAAVABUAEwAQAA8ADwAPABEAEQARABEADwAPAA8ADwAQABAADwAOABAA
DwAPABAAEgAQABAAEAAPAA4ADQAMAAwACwAJAAgACQAJAAoACgAHAAMAAwADAAQABAAD
AAIAAgACAAMAAwACAAIAAwADAAEAAQACAAIAAwADAAQABAAAAAIAAgADAAMABAAEAAQA
AgAFAAMAAwAEAAQABAADAAUABAAEAAQABAAEAAQAAwABAAEAAQACAAIAAgACAAEAAgAC
AAMAAwADAAQABAAEAAQAAwACAAEAAQACAAIAAQACAAMABAAFAAQABAAEAAQABAADAAMA
BAAEAAQAAwACAAQABAAEAAMAAQACAAIAAgAEAAQABAAEAAgACAAIAAYAAwACAAMAAwAB
AAAAAAD//wAAAQACAAQAAgAAAAAAAAAAAAAAAAABAAEAAQABAAEAAQD/////AAADAAMA
AQD///3//f///wEAAAABAAEA/v////////////7//////////f/9//3//f/+////AAAC
AAEA/v/9//3/+//7//z//P///////////////f/+//7//v/+//7//v/+//3//f///wAA
AAAAAP3//v/9//7/AQAEAAUABwAHAAcABwAGAAUABAADAAAAAAD///3/+//7//j/9f/1
//D/7v/u/+//7//v/+7/7f/u/+3/8P/y//D/8P/x//P/9//6//r/+v/4//j/+v/7//n/
+f/5//j/+f/7//z//v/8//z//P/8//z/+//7//v/+v/6//r/+//9//3//f/9//v/+f/7
//z/AAAFAAUAAgD/////AgAJAAcA+//t/97/yf+r/5b/i/+D/3//e/91/3X/df9y/3T/
gP+U/6b/tf/B/8//2v/g/+T/5v/o/+3/8f/1//n//v///wMAAwAEAAQABAAGAAYABgAE
AAUABQAFAAQABgAEAAQABwAJAAoACwAIAAgACQAKAAwADAALAAsACgAJAAgABwAIAAgA
CQAKAAsACwALAAoADAANAA0ACwAJAAkACwALAAgABwAHAAcACAAKAAwADQAKAAoACgAK
AAoACQAJAAkACgAMAA4ADwAPAA8ADgALAAoACQAJAAkACwALAAsACwALAAsACwALAAoA
CgAJAAgACAAHAAcACAAIAAYABgAGAAYABgAGAAYABgAFAAMAAgABAAEAAgACAP//+//7
//v//P/8//v/+v/8//z//f/9//r/+v/7//v/+//7//z//P/5//n/+v/6//n//P/9////
/f/+//7//v/7//3/+v/5//z//P/8//v//f/8//z//P/8//z//P/7//v/+//7//z//P/8
//z/+//4//j/+f/5//v//P/8//z////////////+//7//f/7//v/+//7//v//v/+//7/
/v/9//v/+v/6//3//v/+//7//v/+//7//f/7//z//P/8//z//P/8//z//P/8//z/+v/8
//z//v///////v/+//3/+v/5//j/+P/5//j/+f/6//r/+v/6//v//P/7//r/+f/6//n/
+v/8//3//f/7//n/+f/5//v//f/+///////8//n/+f/5//n/+v/7//v/+//5//n/+f/5
//f/9//3//j/+P/2//b/9//3//f/+P/4//v//f/7//b/9v/2//b/9v/4//j/9//3//n/
+v/6//r/+v/8//z//v/+/wAAAAABAAAAAQACAAIAAwACAAEA/v/8//v/+f/3//X/8v/v
/+//6v/o/+j/6f/q/+v/6//r/+v/6f/r/+z/7f/u//D/8//0//b/9f/0//L/8v/0//X/
9//3//f/9v/2//f/9//4//b/9v/2//b/9P/z//P/8//1//b/9//5//f/9//3//f/9//5
//v/+v/6//v/+//8//3/+//8/wEA///1/+X/1v/B/6n/lP+H/4H/ef93/3f/df91/3b/
dP96/4j/mv+v/7//y//S/9b/2v/c/9z/3//n/+3/8f/0//X/9//3//j/+P/6//z//P/8
//r/+//7//v/+v/8//r/+v/8//3//f/9//z//P/9//7//v/+//3//f/8//v/+v/5//n/
+v/8//7/AQABAAEAAAD+///////9//z/+//8//v/+//7//z//f/9//7///////7//v/+
//7//P/7//v/+//7//z//f/9//3//f/8//n/+f/5//r/+//9//3//f/9//z/+//6//n/
+v/6//n/+P/4//f/9//4//r/+P/4//j/9//2//X/9P/2//X/8//y/+//7//w//D/8f/t
/+3/7f/u/+7/7f/s/+v/6v/q/+n/6P/o/+n/6f/r/+v/7P/s/+z/7f/v//D/7P/u/+7/
7//t/+7/7v/u/+z/7//t/+3/7v/u/+7/7f/t/+z/7P/s//D/8P/w/+//7//v/+//8P/w
//D/8P/v/+7/7v/v/+//8f/y//L/8v/y//H/8P/v/+//8P/w/+//8f/x//H/8f/w//D/
8P/w//H/8f/y//T/9f/0//L/8P/y//L/8v/x/+//8P/w//D/8v/y//L/8v/0//T/9P/y
//D/8P/y//P/8//y//L/8f/w/+//7v/u//D/7v/u/+7/7v/u/+7/7//v/+//7//v/+//
7f/t/+7/7//v/+3/6//t/+3/7//x/+//7//u/+r/6//r/+v/6//s/+3/7f/t/+v/6//r
/+v/6//r/+v/7P/t/+z/7f/v/+7/7f/t/+z/7P/r/+r/6f/t//D/7//u/+3/7P/q/+r/
6f/p/+v/7P/s/+z/7v/w//D/8v/w//L/8v/z//T/9f/2//b/9f/0//P/8P/t/+v/6P/l
/+X/4v/f/9//3v/c/9z/3f/e/9//3//f/9//3f/f/+D/4P/g/+H/4//j/+b/5v/m/+n/
6v/t/+//7v/t/+z/6v/o/+n/6f/q/+j/6P/o/+j/6//r/+z/7f/s/+z/7P/t/+v/6//r
/+v/7f/t/+v/6v/s/+//7//u/+3/7f/u/+//7f/j/9P/xP+z/5n/gv95/3P/bf9n/2P/
X/9f/2L/Zv9w/4T/lP+h/6//uf/C/8r/zP/Q/9j/3f/f/+H/5//o/+n/7f/t/+7/7v/s
/+7/7v/u//D/8f/x//H/8v/0//L/8v/x//H/8P/v//H/8v/0//b/9P/0//P/8//1//X/
9f/1//T/9P/1//b/9f/1//X/9P/2//f/9//1//f/9//5//n/9//1//T/8//z//T/9f/1
//T/9P/0//T/9f/1//b/9//1//b/9//3//f/9//2//P/9f/1//b/9//1//X/9f/1//f/
9//3//f/9v/2//X/9P/2//X/9f/2//X/8v/x//D/8P/w//D/8P/y//H/7//u/+v/6//s
/+z/6f/l/+X/5f/n/+j/6P/o/+b/5v/n/+f/5v/m/+f/5//m/+X/5f/k/+P/4//k/+T/
5P/o/+r/7f/s/+z/6//q/+j/6//p/+n/6v/q/+r/6f/r/+r/6v/q/+r/6v/q/+n/6//r
/+v/7P/u/+7/7v/t/+r/6v/r/+v/6f/q/+r/6v/t/+3/7f/t/+//8P/w/+//7f/t/+3/
7f/w//D/8P/w//D/7//v//D/8v/y//H/8P/w//D/8P/v/+//8P/w//D/8P/w//D/8P/y
//L/8v/w//D/8P/y//P/8//y//L/8f/x//H/8f/y//L/8P/w//D/8P/w//D/8f/z//P/
8//z//P/8f/x//L/8//z//H/7//v/+//8f/z//T/9f/1//L/8f/x//H/8f/y//P/8//z
//P/8//z//P/8//z//P/9P/0//L/8v/z//X/9f/2//b/9f/1//X/9f/z//P/9P/0//P/
8v/y//T/9P/0//T/9P/0//P/8//3//j/+P/4//r//P/8//7//P/+//7////+////AAAA
AAEAAAD///z/+v/5//f/9f/y/+7/6v/p/+j/5v/m/+f/6f/r/+z/7f/t/+v/7f/u/+z/
7P/t/+//8f/0//T/9P/2//b/+P/5//n/+f/5//j/+P/5//n/+v/8//z//P/8//r/+f/5
//n//P/8//z//f/9//3//f/9///////9//r/+v8BAAcABAD//wEACAALAAcA9//l/9b/
wf+p/5b/h/99/3n/c/9v/2//cf9y/3b/hv+c/6z/vf/L/9X/2v/i/+b/6v/u//H/9f/3
//v/AAADAAMAAwAEAAQABAAGAAYABgAIAAkACQAJAAoADAAKAAoACwALAAoACQAHAAYA
BgAGAAgACgALAA0ACwALAAsACwALAAwADgAQAA8ADwAPAA4ADAANAA0ACwALAAsADQAN
AA0ADQAOAA8ADQAOAA8ADwAOAA4ADgAOAA8ADwAQABEAEAAQABAADwAOAA8ADwANAA0A
DQAOAA8AEQARABEAEQAPAA8ADwAPAA4ADgANAAwADgANAA0ADgAMAAoACgAKAAwADAAM
AAwADAALAAkACAAFAAUABgAGAAUAAQABAAEAAgACAAEAAAACAAIAAwADAAIAAgADAAMA
AQABAAIAAgADAAMABAAEAAIABAAEAAUABQAGAAYABgAGAAkABwAHAAYABgAGAAUABgAG
AAcACAAJAAgABwAFAAUABQAFAAYACQAKAAsACwAJAAgACAAHAAcACAAIAAgACQAJAAkA
CQAJAAoACgAJAAsACwALAAsADAAMAAwADAAMAAsACwAMAA4ADgANAAwADAAMAAwACwAN
AA4ADgAOAA4ADgAOAA4ADwAOAA0ACgANAA4AEQATABIAEAAPAA0ADQANAA0ADgAQAA4A
DgAOABAAEAAQABEAEAAPAA4ADQANAAsACwAMAA4ADwAOAA0ADwAPABEAEwARABEAEAAM
AA4ADwAQABEAEgATABMAEwARABEAEQARABAADwAOAA4AEAAOAA4ADwANAA0ADgAOABEA
EQARABEADwAPABAAEAARABAAEAAQABIAFAATABIAEQAQABIAEgARABEAEwAUABQAFAAU
ABYAFgAYABoAHAAcAB0AHAAdAB4AHgAfAB4AHQAaABcAFQASAA8ACwAIAAUABQADAAIA
AwAFAAgACQAJAAkABwAFAAcACAAIAAgACQALAA4AEgATABQAFAAUABYAFwAVABUAFQAU
ABYAFwAXABgAFgAWABYAFgAWABUAFQAVABYAFgAWABcAFwAXABcAFwAdAB0AGwAYABgA
HQAfAB4AHQAdAB4AIQAjABsACwD8/+v/0/+8/63/pf+d/5X/lf+X/5f/lP+S/5r/rv/E
/9P/4f/t//T/+P/8/wIABgALAA8AEwAXABgAGwAfAB8AIAAgACAAIgAiACIAIgAjACMA
IwAkACYAJAAkACQAJQAlACUAJAAkACUAJgAoACgAJwAnACgAKQAqACsAKQAoACgAKAAr
ACsAKwAqACgAKQApACcAKQApACsAKwAqACkAKQApACkAKgArACsALAAsACwALAAsACsA
KwArACkAKgArACsAKgArACsAKQApACkAKgArACsAKwArACsAKQApACkAKQAsACwAKwAq
ACwAKwArACwAKwAoACcAJgAmACYAJgAmACgAJwAlACQAIwAjACQAJAAhAB0AHQAdAB8A
IAAgACAAHgAeAB8AHwAeAB4AHwAfACEAIQAiACIAHwAfACAAIAAgACIAIgAjACIAIgAh
ACAAIQAlACQAJQAkACQAJAAjACMAIgAiACIAJAAkACQAIwAhACEAIQAiACMAJAAlACUA
IgAiACMAIwAlACYAJgAmACUAJQAlACUAIwAkACQAIwAkACUAJgAnACYAJgAmACYAJgAl
ACUAJgAoACgAJwAmACYAJgAmACUAJQAmACYAJgAmACYAJgAmACgAKAAoACYAJgAmACgA
KQAnACYAJgAlACcAJwAnACgAJgAkACQAJAAkACQAJAAlACcAJwAnACcAJwAlACUAJgAn
ACcAJQAjACEAIQAjACUAJgAnACcAJAAjACMAIwAjACQAJQAlACUAIwAjACMAIwAlACUA
JQAmACgAJgAmACcAJQAlACYAJgAnACcAJwAnACQAIwAjACIAIQAgACAAIAAkACYAJgAk
ACQAJAAkACIAIgAhACEAJQAmACYAJgAoACoAKgAsACoALAAsAC0ALgAvADAAMAAvAC4A
LQAqACYAJQAjACEAHQAaABcAFwAWABQAFAAVABcAGQAaABsAGwAZABsAHAAbABoAGgAb
AB8AIgAiACIAIgAiACQAJQAlACUAJQAkACMAIwAiACIAJAAkACQAJAAkACMAIwAjACQA
JAAkACUAJQAlACUAJQAlACUAJwAoACoAKwApACwALQApACYAKwArACUAGwAMAPv/4//K
/7v/sf+r/6n/p/+p/6n/pv+i/6r/uv/M/93/6f/3//7/AAAGAAwAEAAVABkAHQAfACIA
JQApACkAKgAqACoALAAsACwAKgArACsAKwAuADAALgAuAC8ALwAuAC0AKgAqACsALAAt
AC4ALgAvAC8ALwAvAC8ALgAuAC8AMAAxADEAMQAwAC8ALwAuACsALgAvADIAMwAyADEA
MQAxADAAMAAwAC8ALgAuAC4ALgAvAC8AMAAxADAAMAAwAC8ALgAvAC8ALQAtAC0ALgAv
AC4ALQAsACsAKwArACsAKwAsACwAKwAqACsAKwAsAC4ALAAqACoAKgApACgAJwAmACYA
JQAjACIAIgAjACUAJgAjAB8AHwAfACIAIgAhACAAHwAeAB4AHQAaABoAGwAbABwAHQAf
ACAAHwAdAB4AIAAeACAAIAAgACAAIgAiACIAIgAgACAAIAAgACAAIAAgACAAIQAiACMA
JAAjACIAIQAgACAAIAAgACAAIgAiACIAIgAiACIAIgAiACEAIAAfAB4AIAAgACAAIAAe
AB4AHgAeACAAIAAgACAAIgAiACIAIgAiACIAIgAiACAAHgAeABwAGgAYABYAGAAUABIA
EAAOAAwADAAMAA4ADAAGAP7//P/8//j/9P/u/+r/6P/g/9j/0v/M/8b/xP/E/8T/xP/E
/8b/yv/W/+T/7v/y/wAAFAAgACYAKgA0AEIAUgBeAGYAbABwAHAAaABcAFQATgBGAD4A
NAAuACwAKgAqACoAKgAoACgAKAAoACcAJgAlACQAIQAgAB8AHgAeAB4AHgAeABsAGgAZ
ABgAGQAaABsAHAAZABgAFwAWABgAGAAYABgAGAAYABgAGAAYABgAGAAYABgAGAAYABgA
GgAcAB4AIAAeAB4AHgAeABwAGgAYABYAEwAQAA0ACgAIAAYABAACAAIAAgACAAIABAAE
AAQABAAEAAQABAAEAAIAAgACAAIABAAEAAQABAAGAAYABgAGAAcACAAJAAoACAAIAAgA
CAAJAAoACwAMAA0ADgAPABAAEgASABIAEgATABQAFQAWABcAGAAZABoAGgAaABoAGgAc
ABwAHAAcAB4AHgAeAB4AHAAcABwAHAAcABwAHAAcABoAGgAaABoAHAAcABwAHAAcABwA
HAAcABoAGgAaABoAHAAcABwAHAAcABwAHAAcABoAGgAaABoAHAAcABwAHAAcABwAHAAc
ABoAGgAaABoAGgAaABoAGgAcABwAHAAcABoAGgAaABoAGgAaABoAGgAaABoAGgAaABgA
GAAYABgAGAAYABgAGAAWABYAFgAWABQAFAAUABQAFQAWABcAGAAXABYAFQAUABQAFAAU
ABQAFAAUABQAFAAWABYAFgAWABUAFAATABIAFAAUABQAFAASABIAEgASABIAEgASABIA
EgASABIAEgASABIAEgASABIAEgASABIAEgASABIAEgAQABAAEAAQABAAEAAQABAAEAAQ
ABAAEAAQABAAEAAQAA4ADgAOAA4ADgAOAA4ADgAQABAAEAAQABAAEAAQABAADgAOAA4A
DgAQABAAEAAQAA4ADgAOAA4AEAAQABAAEAAOAA4ADgAOABAAEAAQABAADwAOAA0ADAAO
AA4ADgAOABAAEAAQABAADwAOAA0ADAAMAAwADAAMAA0ADgAPABAAEAAQABAAEAAPAA4A
DQAMAAwADAAMAAwADgAOAA4ADgAMAAwADAAMAAwADAAMAAwADQAOAA8AEAAPAA4ADQAM
AAwADAAMAAwADgAOAA4ADgAOAA4ADgAOAAwADAAMAAwADAAMAAwADAAMAAwADAAMAA4A
DgAOAA4ADAAMAAwADAAMAAwADAAMAAoACgAKAAoACwAMAA0ADgAOAA4ADgAOAAwADAAM
AAwADAAMAAwADAAOAA4ADgAOAAwADAAMAAwADAAMAAwADAAMAAwACwALAA0ADgAOAA4A
DgAQABAAEgAQABIAEgATABYAFwAYABgAFwAWABUAEgARABEAEAAPABAADgAMAA0ABwAE
AAMAAwADAAMAAgABAP///f///wAAAgACAAMABQAFAAgACAAIAAoACgAMAA0ADgAPABAA
EAAPAA8ADgAOABAAEAAQABAADgANAA0ADQAQABAAEAARABEAEQARABEAEQARAA8AEgAW
ABcAFQASABMAFQAYABcAFQANAP//7P/T/73/rv+l/5//of+h/53/nf+f/57/ov+u/7j/
xP/T/+H/6f/w//T/9v/6//z/AQAJAA0ADwAQABMAFQAVABYAFgAYABoAGgAaABoAGwAb
ABsAHAAeABwAHAAcAB0AHQAdABwAHAAdAB4AIAAgAB8AHwAfAB8AHwAfACAAIAAhACIA
IQAhACEAIAAiACMAIwAhACEAIQAjACMAIAAfAB8AHwAfACAAIQAhACAAIAAgACAAIQAh
ACIAIwAiACIAIgAhACIAIwAjACEAIgAhACEAIQAhACEAIQAhACIAIwAkACUAJQAkACIA
IAAiACEAIQAiACIAIAAgACAAIAAgACAAIAAiACEAHwAeAB8AHwAgACAAIQAdAB0AHQAc
ABwAGwAaABoAGgAbABsAGQAaABwAHQAaABkAGQAYABkAGQAaABoAGgAcABwAHQAfACAA
IAAgAB0AHwAcABsAHwAgACEAIQAfAB4AHgAeACEAIgAjACMAIwAjACMAJAAkACQAJAAj
ACQAJAAlACUAJQAmACYAJgAnACcAJwAnACUAJgAmACUAJwApACsALQAsACwALAAsACwA
KwArACwALgAuAC0ALAAvADAAMQAxAC8AMAAwADAALgAuAC4ALgAyADIAMgAwADAAMAAy
ADMAMwAyADIAMQAyADMANAA2ADgANgA2ADYANgA2ADYANwA3ADcANwA3ADkANwA3ADgA
OQA5ADcANQA4ADkAPAA/AD4APwA/ADwAPQA9AD0APQBAAEEAQQBBAEEAQQBBAEEAPwA/
AD8AQABDAEIAQwBFAEUARQBGAEYARwBHAEcARwBHAEcASABIAEoATABPAFIAUABUAFcA
VwBWAFYAVgBWAFIAVABVAFYAUwBRAFAATgBMAEsASQBHAEUARQBFAEQARABEAEMAQwBF
AEYARgBGAEgASgBLAE4AUABTAFUAVwBYAFgAWABYAFoAXABZAFkAXABeAF4AXgBeAFwA
XABcAFwAXgBeAF4AXgBgAGIAZABmAGUAZABjAGIAYwBkAGUAZgBnAGgAaQBqAGoAagBq
AGoAXQBQAEMANgAlABYABwD4//f/9v/1//T/9v/4//r//P8KABgAJgA0AD4ARgBOAFYA
WgBcAA==
         </WaveFormData>
      </LeadData>
      <LeadData>
         <LeadByteCountTotal>10000</LeadByteCountTotal>
         <LeadTimeOffset>0</LeadTimeOffset>
         <LeadSampleCountTotal>5000</LeadSampleCountTotal>
         <LeadAmplitudeUnitsPerBit>4.88</LeadAmplitudeUnitsPerBit>
         <LeadAmplitudeUnits>��V</LeadAmplitudeUnits>
         <LeadHighLimit>2147483647</LeadHighLimit>
         <LeadLowLimit>268435456</LeadLowLimit>
         <LeadID>V2</LeadID>
         <LeadOffsetFirstSample>0</LeadOffsetFirstSample>
         <FirstSampleBaseline>0</FirstSampleBaseline>
         <LeadSampleSize>2</LeadSampleSize>
         <LeadOff>FALSE</LeadOff>
         <BaselineSway>FALSE</BaselineSway>
         <ExcessiveACNoise>FALSE</ExcessiveACNoise>
         <MuscleNoise>TRUE</MuscleNoise>
         <LeadDataCRC32>4038586012</LeadDataCRC32>
         <WaveFormData>
dv92/3b/dv96/37/gv+G/4r/jv+S/5b/nP+g/6T/qP+v/7T/uf++/8T/yv/Q/9b/3P/g
/+T/6P/u//L/9v/6//3/AAADAAYACAAIAAgACAAIAAgACAAIAAgACAAIAAgABgAGAAYA
BgAFAAQAAwACAAQABAAEAAQAAgACAAIAAgACAAIAAgACAAIAAgACAAIAAgACAAIAAgAD
AAQABQAGAAQABAAEAAQABAAEAAQABAAFAAYABwAIAAcABgAFAAQAAgACAAIAAgACAAIA
AgACAAAAAAAAAAAAAgACAAIAAgABAAAA///+//7//v/+//7//P/8//z//P/6//r/+v/6
//r/+v/6//r/+P/4//j/+P/4//j/+P/4//j/+P/4//j/9//2//X/9P/0//T/9P/0//L/
8v/y//L/8//0//X/9v/0//T/9P/0//T/9P/0//T/8//y//H/8P/w//D/8P/w//D/8P/w
//D/8P/w//D/8P/u/+7/7v/u/+z/7P/s/+z/7v/u/+7/7v/s/+z/7P/s/+7/7v/u/+7/
7P/s/+z/7P/s/+z/7P/s/+r/6v/q/+r/6P/o/+j/6P/m/+b/5v/m/+f/6P/p/+r/6f/o
/+f/5v/m/+b/5v/m/+b/5v/m/+b/5P/k/+T/5P/k/+T/5P/k/+T/5P/k/+T/4//i/+H/
4P/g/+D/4P/g/+H/4v/j/+T/4v/i/+L/4v/g/+D/4P/g/+D/4P/g/+D/4P/g/+D/4P/g
/+D/4P/g/+L/4v/i/+L/4P/g/+D/4P/e/97/3v/e/9//4P/h/+L/4P/g/+D/4P/g/+D/
4P/g/+D/4P/g/+D/4v/i/+L/4v/k/+T/5P/k/+L/4v/i/+L/5P/k/+T/5P/k/+T/5P/k
/+T/5P/k/+T/5v/m/+b/5v/l/+T/4//i/+L/4v/i/+L/5f/m/+f/6P/m/+b/5f/l/+T/
5v/m/+b/6f/p/+r/6v/q/+r/7P/t/+7/7//v/+//8v/y//H/7//u/+7/7v/w/+7/6//m
/+L/4f/f/97/3//f/+H/4f/h/+L/4v/h/+H/4f/k/+L/4v/k/+X/5f/k/+b/5v/n/+j/
6v/q/+n/6P/m/+X/5P/k/+b/5v/m/+b/6P/m/+b/5f/j/+X/5f/m/+j/6P/o/+j/5v/m
/+b/5v/t//L/9//+/wUAFQAtAEUAWABqAG4AWQA3ABkA+//b/7L/fv9C//7+x/66/sr+
1f7k/gf/Ov9l/4j/of+w/8D/0P/V/9X/2v/f/+L/6P/v//T/9f/4//j/+P/4//n/+f/7
//3///8CAAMABQAGAAgACAAJAAgACAAIAAgACAAIAAgACAAKAAoACgALAAoACgAKAAoA
DAANAA8ADwAPAA8AEgASABAAEAARABEADwARABIAEwARABEAEgAUABMAEwAVABUAEwAV
ABYAGAAZABoAHAAcABwAHAAeACAAHwAgACEAIgAiACMAJQAmACkAKwAtADEAMQA1ADUA
NQA1ADYANwA4ADgAOQA7ADwAPQA9AD4APwA+AD4APQA8ADsAOgA5ADUANQA1ADMAMAAu
AC0ALAArACsAKAAmACIAIQAgAB8AHwAeABwAHAAbABkAFwAVABMAFAATABIAEQAQAA8A
DQALAAoACQAIAAcABQAEAAMAAgAAAAAA/v/+//v/+v/5//n/+//6//r/+v/7//v/+f/7
//v/+v/6//r/+f/4//j/+f/6//r/+v/6//v//P/+/////////wAAAAADAAMAAwADAAEA
AQACAAMAAgACAAIAAwADAAMABQAGAAYABQAFAAYACAAHAAcACAAHAAgACAAIAAcABwAG
AAYABAAEAAQABAAFAAQABAAEAAQABAADAAMABAAEAAUABQACAAEAAQAAAAIAAgABAAAA
/v/+//z//P/+//7//P/8//v/+//7//z/+v/5//n/+P/6//r/+v/5//n/+f/5//j/+P/4
//f/9//3//f/9v/2//j/9v/4//j/+P/4//f/9f/0//T/9v/2//b/9//3//j/+P/6//r/
/P/9//7/AQABAAEABAABAP///P/3//L/7//u/+7/7//s/+r/6P/n/+X/5f/n/+v/6//r
/+z/6v/p/+n/6f/s/+r/6v/t//H/8v/y//H/7//u/+3/7P/u/+3/7P/r/+v/6//s/+z/
7v/u/+7/7v/q/+r/6f/p/+v/6//s/+z/6v/q/+r/6v/o/+j/6P/t//T/9//+/wcAFQAr
AEcAYgB0AHQAYQBFACcABwDl/7j/hP9K/wD/uf6e/qz+vf7M/vP+Lv9f/4L/m/+w/8D/
zP/V/9n/2v/d/+T/6v/v//T/+f/7//z//f/+//3//f///wEABAAGAAYABwAIAAoACgAL
AAoACgAKAAoADAAMAAwADAAMAAwADAANAA8AEAARABIAEAARABMAEwATABMAFgAWABYA
FgAXABcAFwAZABoAGwAdAB0AHgAgACEAIQAjACMAIwAlACYAKAArACwALgAuAC4ALgAw
ADIAMwA0ADUANgA6ADsAPQA+AD4APwBAAEMARwBLAEsASwBOAFAAUgBUAFYAVwBZAFoA
WgBZAFkAWQBXAFgAWABYAFcAVgBVAFEAUABRAFAATgBJAEcARQBDAEMAQAA+ADoANwA2
ADUANQAwAC4ALgAtACgAJQAiAB8AHQAbABkAFwARAA8ADAAJAAkABwAFAAMAAAAAAAAA
AAD8//z/+v/6//f/9v/1//X/9f/0//T/9P/1//X/8//1//P/8v/y//L/7//u/+7/7//z
//T/9f/2//T/9P/1//X/8//z//T/9P/1//X/9f/1//j/+f/7//3/+//6//n/+f/6//v/
/v8AAAAA/////wAAAAD/////AAADAAQABAAEAAQAAwABAAAAAAAAAAAAAAABAAAAAAAA
AP7//v/9//3/+v/6//v/+//5//n/+v/6//r/+v/5//j/+v/6//j/+P/6//r/+P/4//X/
9f/1//b/9v/1//X/9P/y//L/8v/x//L/8//0//T/9P/0//P/8//x//H/8P/w//D/7//v
//D/8v/w//D/8f/w/+//7//u//L/9P/z//L/8f/w/+7/7f/t/+7/8v/y//L/8//x//L/
8v/0//X/+P/6//z//P/7//r//P/6//n/9//z//L/7//u/+7/7f/q/+j/5v/k/+P/5P/n
/+j/5//m/+b/5P/j/+P/4//n/+b/5//r/+3/7v/u/+3/6v/q/+r/6v/q/+n/6P/n/+f/
5//o/+j/6v/q/+r/6v/o/+j/5//n/+n/6f/q/+r/6P/o/+j/6P/k/+b/6P/p/+7/9f/8
/wMAEwArAEcAZgCEAIoAdwBdAD0AGwD5/9D/mP9Y/wr/u/6U/pz+rf6+/uf+JP9X/3r/
lf+s/7z/xP/H/9H/2P/b/+D/5P/r//D/9//5//r/+//8//v/+//9////AAACAAIAAwAG
AAgACAAJAAoACgAKAAoADAAMAAwADAAMAAwADAANAA4ADgAOAA4AEAARABMAEwARABEA
FAAUABYAFgAXABcAFwAZABoAGwAbABsAHAAeACEAIQAjACMAIwAlACYAKAAoACgAKQAo
ACkAKgAtADAAMwA0ADUANgA2ADcAOQA6AD4APwBAAEMAQwBHAEcARwBLAEwATQBOAFAA
UQBTAFQAVQBVAFYAVwBWAFYAVQBUAFMAUgBRAE0ATABNAEwASgBHAEUAQwBBAEMAQAA+
ADoAOQA4ADcANwAyADAAMAAvACwAKQAmACMAIQAfAB0AGwAXABUAEgAPAA8ADQALAAkA
BQAEAAMAAgAAAAAA/v/+//v/+v/5//n/+//6//r/+v/4//f/9P/1//X/9P/0//T/9f/0
//T/9f/2//b/9v/2//T/9P/1//X/9f/1//b/9v/5//n/+f/5//f/9//4//n/+v/6//r/
+//7//v//f/+//7//f/9//7//v/9//3//v///wAAAAAAAAQABQAFAAYAAgAAAP7//P/9
//z//P/8//3//v/+/////v/+///////9//3//v/+//7//v/9//z//P/8//r/+v/+//7/
/P/8//n/+f/5//r/+v/5//n/+P/2//b/9v/1//f/9//3//b/9v/2//X/9f/1//X/9P/0
//T/8//z//T/8v/w//D/8f/y//P/9f/2//b/9P/0//T/9P/0//T/9v/1//X/9v/2//b/
9v/3//X/9v/2//j/+f/8//7/AAD///////8CAAAA///9//n/+P/1//T/9P/1//L/8P/u
/+n/5//n/+n/6f/p/+n/6v/s/+v/6//r/+7/7P/s/+//8v/0//X/9f/z//L/8f/w//D/
7//u/+3/7v/v//H/8v/x//D/7//u/+3/7v/u/+//7//v//D/8P/w//D/8P/w/+z/6v/s
/+3/9v/9/wIACQAbADcAVwB2AI4AkAB/AGcARQAlAAsA3v+i/2D/DP+5/pb+oP6t/sD+
8/4y/2H/gv+d/7T/yP/S/9f/2f/c/+H/5v/s//H/9v/5//7/AAACAAQABQAFAAcACQAJ
AAoACQAJAAgACgAKAAsADwAQABEAEgASABIAEgASABQAFAAUABUAFAAUABQAFAAVABcA
GgAbABkAGQAcABwAHgAeAB8AHwAfACEAIgAjACEAIQAiACQAJwAnACkAKQAnACkAKgAs
AC0ALgAwADAAMQAyADUAOAA3ADgAOQA6ADoAOwA9AD4AQgBDAEQARwBHAEsASwBLAE8A
UABRAFIAUgBTAFUAVgBWAFUAVQBVAFcAWABYAFgAVwBWAFUAUQBRAFEATwBMAEgARwBG
AEUARQBCAEAAPAA9ADwAOwA7ADYANAA0ADMAMAAtACoAJwAjACEAHwAdABoAGQAXABUA
EQAPAA0ACwAHAAYABQAEAAIAAgAAAAAA///+//3//f/9//z//P/8//3//f/7//3/+//6
//r/+v/5//j/+P/5//z//P/8//z//v/+///////+//3//f/8//3//f/9//3//f/9//7/
//////7//f/9//7///8CAAQABAADAAMABAAEAAMAAwAEAAQABAADAAIAAwADAAIAAgAF
AAYABwAIAAcABgAGAAYABQAEAAIAAQACAAIAAwADAAMAAwAEAAQAAwACAAAA/v///wAA
//8AAAAAAAD+//7/////////AAACAAEAAQAAAP///v/9//v//P/9//7//v/8//z/+//7
//v/+//6//r//P/7//v//P/6//j/+P/5//3//f/6//b/+P/4//j/+P/4//f/9//4//z/
/P/8//3///8AAAAAAgAAAAIAAwAEAAMAAwADAAYACAAHAAUAAQD+//v/+v/6//f/9P/y
//D/7f/r/+v/7f/w//H/8v/0//L/8f/x//H/9f/0//X/+f/5//r/+v/5//b/9v/2//b/
9v/1//T/8//1//X/9v/2//b/9v/2//b/8v/y//H/8f/1//X/9v/2//T/9P/0//T/9v/4
//j/9//8/wEABAANACEANwBTAHQAhgCCAG8AVwA5ABcA9//I/47/Tv8C/7n+mv6o/r3+
zv75/jD/Y/+K/6n/vv/Q/9j/2//f/+L/5//u//b/+//+/wEABQAGAAcACAALAAsADQAP
AA8AEAAPAA8AEAASABIAEwAUABQAFAAUABQAFAAUABQAFgAWABYAFwAXABYAFQAUABYA
FwAZABkAGwAbAB4AHgAeAB4AHwAfAB4AHwAfAB8AIAAhACMAJgAlACUAJwAnACkAKwAs
AC4ALgAuAC8ALgAwADAAMgA0ADQANAA0ADQANwA5ADwAPgBAAEEAQgBFAEUASQBJAEkA
SwBMAE0ATgBQAFEAUwBUAFUAVQBWAFcAVgBWAFUAVABSAFIAUgBPAE0ATQBLAEgASABH
AEYARQBEAEAAPQA4ADUANAAzADMAMAAuAC4ALQAqACcAJAAhACEAHwAdABsAFQATABAA
DQALAAkABwAFAAMAAgABAAAA/P/8//r/+v/7//r/+f/5//v/+v/6//r/+f/5//f/+f/7
//r/+v/6//f/9v/2//f/+v/6//r/+v/4//j/+f/5//n/+f/6//r/+//7//v/+//7//v/
/P/9/wAAAAAAAAEAAAD//wAAAAAAAP////8AAAAA/////wAAAwAEAAQABAADAAMAAgAC
AAIAAgACAAIAAwACAAIAAgABAAAA/v/9//7//v///////f/9//7//v/+//7//f/8//7/
/v/8//z//P/8//r/+v/7//v/+//8//r/+f/5//j/9v/2//b/9f/3//f/9//2//T/9P/z
//P/8//z//L/8v/z//P/9P/2//T/8v/y//P/8f/x//L/8v/0//T/9P/0//T/9P/y//H/
8f/y//T/9P/0//X/9//4//j/+v/4//r/+//8//3//f/9/wAAAAD///3/+f/0//H/8P/w
//D/7v/t/+z/5//l/+X/5//p/+n/6f/q/+r/6f/p/+n/7P/q/+r/7f/u/+7/7f/r/+3/
7v/v//D/7//t/+v/6f/p/+n/6v/q/+j/6P/o/+j/6f/q/+r/6//q/+n/6f/o/+j/6P/o
/+j/7P/q/+j/6f/u//P/+v8FABcALwBJAGQAeAB0AF0ARwApAAUA4/+0/3r/Nv/m/p/+
hv6Y/q/+yv75/jL/Xf98/5n/rv/A/8r/y//P/9r/3//i/+b/7f/w//H/9//4//n/+v/5
//n/+//9/wAAAgACAAMABAAGAAYABwAHAAYABQAEAAcACAAJAAoACgAKAAoACwAMAAwA
DAAMAAoACwANAA0ADQANABAAEAASABIAEwATABUAFwAYABkAFwAXABgAGgAbABsAHQAd
AB8AIQAiACQAJwAoACoAKgAqACoALAAuAC0ALgAvADAANAA1ADcAOAA4ADkAOgA9AEEA
RQBFAEUASQBKAEsATABOAE8AUQBSAFAATwBPAE8AUABSAFMAVABSAFIAUgBPAE0ATQBL
AEgARABDAEIAQQBDAEAAPgA6ADcANgA1ADUAMAAuAC4ALQAoACUAIgAfABsAGQAXABUA
FAATABEADwAMAAkABgADAP///v/9//z//P/8//r/+v/5//j/9//3//X/9P/0//T/9P/1
//T/9//3//b/9v/2//X/9P/0//X/9P/0//T/9P/2//b/9//3//f/9//4//j/+P/3//b/
9f/3//f/+P/5//j/+P/4//n/+f/5//v//P/6//n/+f/6//v/+//8//7//v/+//3//P//
/////v/+//7//v/+//7//f/8//z//P/8//z/+//7//r/+v/7//v/9//3//j/+P/6//r/
+f/4//r/+v/4//j/+P/4//b/9v/1//X/9f/2//j/9//3//b/9P/0//T/8//z//P/8//y
//L/8v/x//H/8f/x//D/8P/w/+//7//w//L/8P/w//H/7//v//D/8P/u/+7/7v/u/+7/
7f/s/+z/7P/s/+z/7v/t/+3/7v/y//L/8v/z//P/9P/0//b/9f/2//b/9v/3//f/9//6
//v/+//6//f/9P/x//D/8P/u/+r/5//k/+H/3//f/+H/5f/l/+X/5v/m/+X/5f/l/+b/
5P/k/+f/6f/q/+r/6f/o/+j/6P/o/+j/5//m/+X/5f/l/+b/5v/o/+j/6P/o/+T/5P/j
/+P/5f/l/+b/5v/m/+b/5v/m/+j/5v/k/+P/6P/x//r/BQAXADUAWQB2AIYAgABpAE0A
LwAVAPH/uP94/zT/3v6V/ob+mP6n/sD+9/40/1//gP+b/67/vP/G/8v/0f/Y/93/4P/i
/+n/7v/z//b/9v/2//b/+f/5//v//f8AAAIAAgADAAIABAAEAAUABAAEAAQABAACAAIA
AgACAAUABgAHAAkACAAIAAgACAAJAAsADgAPAA4ADQAPAA4ADgAOAA8ADwAPABEAEgAT
ABUAFQAWABgAGQAZABsAGwAbAB0AHgAgACIAJAAnACgAJwAmACcAKAApACoAKwAsADAA
MQAzADQANgA3ADgAOwA7AD8APwA/AEEAQgBDAEQARgBHAEkASgBKAEkASQBJAEoATABN
AE4ATQBMAEsARwBFAEUAQwBAAD4APQA8ADsAOwA4ADYAMgAzADIAMQAxACwAKgAqACkA
JAAhAB4AGwAbABkAFwAVABAADwANAAsABwAFAAMAAQD+//7//v/+//v/+v/3//b/9//2
//X/9f/z//L/8v/y//H/8f/v//H/8v/y//P/9P/y//D/7//v//L/8v/y//L/8v/y//P/
8//z//P/9P/0//X/9f/1//X/9f/1//b/9//2//b/9v/3//f/9//5//r/+P/3//f/+P/5
//n/+v/8//v//P/8//z//P/7//n/+P/5//r/+//8//n/+P/4//j/+P/4//f/9//4//j/
+f/5//n/+f/6//r/9//2//T/8v/0//T/8v/y//b/9v/0//T/8//z//P/9P/y//H/8f/w
//L/8v/y//H/8f/x//H/8P/w//D/7//v/+3/7f/s/+z/7P/r/+v/7P/s/+r/6v/r/+v/
6//s/+z/7P/s/+z/7P/s/+v/6//s/+z/7v/r/+r/6f/o/+r/6f/p/+r/7v/u/+7/7//v
//D/8P/y//L/9P/1//b/9f/1//X/+P/6//n/9//z//D/7f/s/+z/6f/m/+T/4v/h/9//
3//h/+P/4//j/+T/4v/h/+H/4f/k/+L/4v/l/+j/6v/r/+v/6P/o/+j/6P/m/+X/5P/j
/+T/5f/n/+j/5v/m/+b/5v/k/+T/4//j/+X/5f/m/+b/5P/k/+T/5P/q/+r/5v/l/+j/
7//2////EQAnAEUAZAB+AIYAeQBfAEEAJQAHAN7/pP9i/xL/vf6W/pz+o/6s/tX+Fv9L
/3L/jf+k/7j/wv/H/83/1P/Z/97/5P/n/+r/7//0//b/+P/6//r/+f/6//v//P/+//7/
//8AAAIAAgADAAQABAAEAAQABgAGAAYABgAIAAgACAAJAAsADAANAA4ACwALAAwACwAM
AA0AEQASABEAEAAQAA8ADwARABIAEwAVABUAFgAYABsAGwAdAB0AHQAfACAAIgAhACIA
JAAkACQAJAAmACgAKQAqACsALAAuAC8AMQAyADQANQA2ADkAOgA9ADwAOwA+AEAAQgBE
AEYARwBJAEoASABHAEcARwBJAEoASgBKAEoASgBKAEcARQBFAEMAQAA+AD0APAA7ADsA
OAA2ADIAMwAyADEAMQAsACoAKgApACUAIwAhAB8AGwAZABcAFQAUABMAEQAPAAsACQAH
AAUABAAEAAQABAABAAAA/f/8//v/+v/5//n/+f/4//j/+P/1//X/8//1//b/9v/3//j/
9//2//b/9//2//b/9v/2//b/9v/3//f/9//3//j/+P/5//n/+f/5//n/+f/6//v//P/8
//z//f//////AQACAAIAAQABAAIAAgABAAEAAgABAAIAAgACAAMAAwACAAIAAgACAAIA
AgABAAAAAAAAAAIAAgABAAEA/v/+///////9//3//v/+/wAAAAD///7//v/+//z//P/+
//7//P/8//n/+f/5//r//P/7//v/+v/6//r/+v/5//n/+f/5//j/9v/2//X/9f/2//f/
9//4//r/+f/5//r/+P/2//b/9//5//n/+v/6//f/9v/1//T/9P/z//P/9P/0//b/9v/4
//j/+P/4//f/9f/0//T/+P/4//j/+f/5//r/+v/8//r//P/9//7/AAABAAIABgAGAAUA
AwD///z/+f/4//j/9f/y//D/7v/r/+n/6f/r/+//7//v//D/8v/x//H/8f/x/+7/7f/v
//L/9P/1//X/8//y//H/8P/y//H/8P/v/+//7//w//D/8P/w//D/8P/w//D/7//v/+//
7//w//D/8P/w//D/8P/w//D/8v/z//j/+//+/wcAFwArAEMAYAB4AIQAewBhAEUAJQAD
ANr/pP9o/yD/z/6i/qT+sf68/t/+GP9N/3b/lf+u/8D/yv/T/9v/3v/j/+j/7v/x//b/
+////wAAAQACAAEAAQADAAUABgAIAAgACQALAA4ADwARABEAEAAPAA4ADAAMAAwADAAQ
ABAAEAARABIAEgASABIAEgATABUAFQATABMAFgAWABQAFAAVABUAFgAZABsAHQAfAB8A
IAAiACIAIQAiACEAIwAlACYAKAApACoALAAsACoAKgAsAC4ALQAuAC8AMAA0ADUANwA4
ADkAOQA5ADsAPQBBAEEAQQBFAEYARwBIAEoASwBNAE4ATgBNAE0ATQBLAEwATABMAEoA
SgBKAEcARgBHAEYARABAAD8APgA9AD4APAA7ADgANgA0ADIAMQAsACoAKgApACUAIwAh
AB8AHQAdABsAFwAUABMAEgARABAADAAKAAgABgADAAIAAQAAAP///v/9//z//P/8//z/
/P/7//r/+f/4//b/9v/2//b/+P/4//j/+P/4//j/+P/4//b/9v/2//b/+P/4//j/+P/2
//b/9v/2//f/+P/5//r//P/8//z//P/+//7//v/+/wAA/v/+/wAAAgACAAIABAAIAAoA
DgASABYAGgAiACoALgAwADAANAA8AEIASgBQAFgAYABkAGYAagBuAHoAiACYAKYAtgDM
AOQABgE0AWwBngG6AdAB6AH2AfQB6gHYAcYBsAGYAXoBXAFAARwB5gC0AJQAfABmAFIA
PgAwACgAIgAcABYAEAAIAAIA/P/2//H/7v/r/+j/5f/i/9//3P/b/9r/2f/Y/9X/1P/T
/9L/1P/U/9T/1P/R/9D/z//O/87/zv/O/87/zP/M/8z/zP/K/8r/yv/K/8n/yP/H/8b/
xv/G/8b/xv/F/8T/w//C/77/vP+6/7j/s/+u/6n/pP+g/5z/mP+U/5D/jv+M/4r/iP+G
/4T/gv9//37/ff98/3j/dv90/3L/cf9w/2//bv9u/27/bv9u/2//cP9x/3L/c/90/3X/
dv95/3z/f/+C/4b/iv+O/5L/lv+a/57/ov+n/6z/sf+2/73/wv/H/8z/0//Y/93/4v/n
/+z/8f/2//v//v8BAAQABwAIAAkACgAMAAwADAAMAAoACgAKAAoADAAMAAwADAAKAAoA
CgAKAAgACAAIAAgACgAKAAoACgAIAAgACAAIAAgACAAIAAgACgAKAAoACgAMAAwADAAM
AAoACgAKAAoACgAKAAoACgAMAAwADAAMAAoACgAKAAoACgAKAAoACgAKAAoACgAKAAkA
CAAHAAYABAAEAAQABAAEAAQABAAEAAIAAgACAAIABAAEAAQABAABAAAA///+//7//v/+
//7//v/+//7//v/8//z//P/8//r/+v/6//r/+v/6//r/+v/4//j/+P/4//j/+P/4//j/
+P/4//j/+P/4//j/+P/4//b/9v/2//b/9v/2//b/9v/0//T/9P/0//b/9v/2//b/9v/2
//b/9v/1//T/8//y//L/8v/y//L/8v/y//L/8v/0//T/9P/0//T/9P/0//T/8//y//H/
8P/x//L/8//0//L/8v/y//L/8v/y//L/8v/y//L/8v/y//L/8v/y//L/8P/w//D/8P/w
//D/8P/w//L/8v/y//L/8P/w//D/8P/u/+7/7v/u/+//8P/x//L/8v/y//L/8v/w//D/
8P/w/+7/7v/u/+7/7//w//H/8v/x//D/7//u//D/8P/w//D/8v/y//L/8v/x//D/7//u
/+7/7v/u/+7/8P/w//D/8P/w//D/8P/w/+7/7v/u/+7/7v/u/+7/7v/u/+7/7v/u//D/
8P/w//D/7v/u/+7/7v/u/+7/7v/u/+z/7P/s/+z/7v/u/+7/7v/u/+7/7v/u/+z/7P/s
/+z/7P/s/+z/7P/s/+z/7P/s/+z/7P/s/+z/7P/s/+z/7P/s/+v/6//s/+z/7P/s/+3/
7f/u/+7/8P/u//D/8f/y//T/9f/2//r/+v/5//f/8//y/+//7v/u//D/7v/t/+z/5v/j
/+L/4//l/+X/5f/m/+b/5f/l/+X/5v/k/+T/5//r/+z/7P/r/+z/7P/s/+z/7v/t/+z/
6//q/+n/6f/o/+r/6v/q/+r/6P/o/+f/5//p/+n/6v/q/+z/7P/s/+z/6v/q/+r/7//2
//n//v8HAB0AOQBVAGwAfgB6AGMAQQAhAAUA5f+2/37/Pv/0/rf+qv64/sP+3P4L/z7/
Zf+I/6H/tP/C/8r/z//T/9b/3f/k/+r/7f/w//P/9//4//n/+v/8//3/AAADAAQABgAG
AAcACAAKAAoACwAKAAoACgAKAAwADAAMAAwADgAOAA4ADwAQABAAEAAQABIAEwAVABUA
FQAVABgAGAAaABoAGwAbABkAGwAcAB0AGwAbABwAHgAdAB0AHwAfAB8AIQAiACQAJQAm
ACgAKAAqACoALAAuAC0ALgAvADAAMAAxADMANAA4ADkAOgA9AD8AQwBDAEMAQwBEAEUA
RgBHAEcASABIAEgARwBHAEcARwBIAEgASABGAEYARgBDAEMAQwBBAD4APgA9ADwAOwA5
ADYANAAwADEAMAAvAC8ALwAuAC8ALwArACkAJwAlACUAIwAhAB8AHwAfAB4AHQAdABsA
GQAXABEAEAAPAA4ADQAOAA0ADgAKAAgABgAFAAcABgAGAAYABQAFAAMABQADAAIAAgAC
AAMAAgACAAMAAgACAAIAAgAEAAQABQAFAAQAAwADAAIABgAHAAgACQAJAAkACgALAAoA
CgAKAAsACQAJAAsADAAPAA8AEAASABAADwAPABAAEAAQAA8ADgAPAA8ADgAOAA4ADgAO
AA4ADQAMAAwADAAOAA4ADQANAAwADAANAA0ACQAJAAoACgAIAAgABwAGAAYABgAEAAQA
BAAEAAIAAgAEAAUABgAIAAUAAwACAAAAAgACAAIAAQABAAEAAQAAAAAAAAD//////f/9
//z//P/+//3//f/+//7//P/8//3//f/9//7//v/8//z//P/8/wAAAQADAAYABgAIAAgA
CAAIAAkACQAIAAUABAAFAAQAAAD+//z/+v/3//b/9P/y//T/9P/z//P/9P/0//P/8v/z
//L/8f/u//D/8//4//v/+//7//n/+f/4//j/+f/5//n/+f/4//f/+P/4//j/+P/4//f/
9v/1//T/9P/0//T/9P/3//j/+f/6//n/+P/3//b/+f/6//v//P8IABIAHAAmAD4AVgBu
AIYAdgBoAFoATAAiAPr/0v+q/3D/OP8A/8j+1v7i/u7++v4k/0z/dP+c/67/vv/O/97/
4f/k/w==
         </WaveFormData>
      </LeadData>
      <LeadData>
         <LeadByteCountTotal>10000</LeadByteCountTotal>
         <LeadTimeOffset>0</LeadTimeOffset>
         <LeadSampleCountTotal>5000</LeadSampleCountTotal>
         <LeadAmplitudeUnitsPerBit>4.88</LeadAmplitudeUnitsPerBit>
         <LeadAmplitudeUnits>��V</LeadAmplitudeUnits>
         <LeadHighLimit>2147483647</LeadHighLimit>
         <LeadLowLimit>268435456</LeadLowLimit>
         <LeadID>V3</LeadID>
         <LeadOffsetFirstSample>0</LeadOffsetFirstSample>
         <FirstSampleBaseline>0</FirstSampleBaseline>
         <LeadSampleSize>2</LeadSampleSize>
         <LeadOff>FALSE</LeadOff>
         <BaselineSway>FALSE</BaselineSway>
         <ExcessiveACNoise>FALSE</ExcessiveACNoise>
         <MuscleNoise>TRUE</MuscleNoise>
         <LeadDataCRC32>2373716273</LeadDataCRC32>
         <WaveFormData>
Wv9a/1r/Wv9f/2L/Zf9o/2z/cP90/3j/f/+E/4n/jv+W/5z/ov+o/6//tv+9/8T/y//Q
/9X/2v/g/+b/7P/y//b/+v/+/wIABQAGAAcACAAKAAoACgAKAAoACgAKAAoACgAKAAoA
CgAJAAgABwAGAAYABgAGAAYABgAGAAYABgAIAAgACAAIAAYABgAGAAYACAAIAAgACAAK
AAoACgAKAAwADAAMAAwACgAKAAoACgALAAwADQAOAA4ADgAOAA4ADQAMAAsACgAKAAoA
CgAKAAgACAAIAAgACQAKAAsADAAJAAgABwAGAAgACAAIAAgABgAGAAYABgAFAAQAAwAC
AAIAAgACAAIAAgACAAIAAgAAAAAAAAAAAAIAAgACAAIAAQAAAP///v/+//7//v/+//3/
/P/7//r/+//8//3//v/+//7//v/+//3//P/7//r/+P/4//j/+P/6//r/+v/6//r/+v/6
//r/+f/4//f/9v/2//b/9v/2//b/9v/2//b/9v/2//b/9v/0//T/9P/0//b/9v/2//b/
9v/2//b/9v/0//T/9P/0//L/8v/y//L/8v/y//L/8v/w//D/8P/w//H/8v/z//T/8f/w
/+//7v/w//D/8P/w//D/8P/w//D/7v/u/+7/7v/u/+7/7v/u/+7/7v/u/+7/7P/s/+z/
7P/q/+r/6v/q/+z/7P/s/+z/6v/q/+r/6v/q/+r/6v/q/+j/6P/o/+j/6P/o/+j/6P/o
/+j/6P/o/+j/6P/o/+j/6P/o/+j/6P/o/+j/6P/o/+j/6P/o/+j/5v/m/+b/5v/o/+j/
6P/o/+j/6P/o/+j/6P/o/+j/6P/p/+r/6//s/+r/6v/q/+r/7P/s/+z/7P/s/+z/7P/s
/+r/6v/q/+r/7P/s/+z/7P/q/+r/6v/q/+r/6v/q/+r/7f/u/+//8P/u/+3/6//r/+z/
7f/t/+z/7v/w//D/8f/v//D/8v/y//L/9P/0//T/9v/2//b/9v/1//X/9v/4//b/9P/x
/+7/7//u/+3/7v/t/+//8P/w/+3/7P/r/+v/6f/q/+v/6//s/+//7//u/+7/7//w//H/
8f/w/+//7v/q/+j/5//n/+n/6f/p/+r/7P/r/+v/6v/p/+r/6v/p/+r/6//s/+3/7P/s
/+z/7P/y//b/+v8DABMAMwBhAI4AuADmABIBMAFHAWYBhwGLAWQBGQGmAAsAf/8z/wv/
6f7g/vz+Jf9F/2D/dv+F/5f/qP+0/7n/wv/I/9D/1v/g/+n/7v/x//T/9f/0//P/9P/0
//T/9P/1//X/9f/2//f/9//4//n/+v/7//3//P/8//z//v/+//7/AAAAAAIAAgACAAIA
AAAAAAMABQADAAMABQAGAAQABAAEAAQABAAEAAcABwAGAAYACAAJAAoACgAMAAwADAAM
AA8ADwAQABAAEAATABMAEwAWABgAGAAYABkAGgAbABsAHAAcAB4AIAAgACEAIgAiACMA
JAAlACcAJgAmACcAKAAoACgAKgApACkAKQAnACYAJgAlACMAIQAgAB4AGgAZABcAFAAR
AA8ADgAOAAsACAAEAAMA///9//z/+//7//r/+v/5//j/9//2//b/9//2//f/9v/2//b/
9v/4//n/+P/3//j/+v/6//r/+P/3//f/9//4//X/9P/z//P/9P/0//T/9P/1//P/8//z
//H/8f/x//D/7//t/+3/7f/u/+7/7//v/+//7//v/+//7//v//D/8P/z//T/9f/1//P/
8//0//X/9P/1//X/9P/2//f/+v/7//z//P/9//3/AQD/////AAAAAAEAAQACAAIAAgAC
AAIAAAAAAP///////////////////v/+//7/AAAAAAAAAAD9//z//P/7//n/+f/5//n/
9//3//X/9f/1//T/9P/0//L/8f/x//H/7//u/+7/7f/u/+7/7v/t/+z/7P/s/+z/7P/r
/+r/6f/n/+f/6P/o/+n/5v/m/+b/5v/m/+X/4//j/+X/5f/m/+b/5v/o/+j/6f/p/+r/
7P/s/+z/8P/w//D/8v/x//D/7//r/+f/5v/m/+X/5P/i/+D/3v/e/9z/3P/d/9//4P/g
/9//3P/b/9v/2//e/9//3//i/+P/4//i/+D/3v/c/9r/2f/Z/9n/2f/Z/9j/2P/Z/9n/
2f/Z/9r/2v/X/9f/1v/W/9r/2//b/9v/2f/Z/9n/2v/a/9r/2v/e/+L/5v/r//v/FwBF
AHYApADUAAIBJgFFAWYBiQGZAXgBMQHGACsAhf8d//P+1f7E/tr+Cf8x/0z/Yv91/4f/
mP+m/63/tP+6/8L/yv/Q/9f/3v/g/+T/5v/m/+X/5v/m/+b/6v/r/+v/6//s/+3/7f/u
/+7/7v/u/+//8v/y//L/9P/y//L/9P/0//X/9v/3//j/9v/2//n/+//7//v//f/+//7/
/v/+//7//P/8//////8AAAAAAgADAAQABAAGAAYABgAGAAkACQAMAAwADAAPAA8ADwAS
ABQAFAAUABUAFgAaABsAHQAeAB4AIAAgACEAJgAmACcAKAArAC8AMAAyADYAOAA5ADoA
PQA9AD4APwBAAEAAQQBBAD8APwBAAEAAQQBBAEAAPgA7ADkAOAA4ADYANAAxADEALwAt
ACwAKwAnACYAJgAlACEAHwAdABwAGQAWABUAEgAPAAwACQAIAAcABAABAAAA///+//3/
+v/4//f/9v/2//H/8P/v/+//7//u/+3/7P/t/+v/6//r/+n/6f/p/+j/5v/j/+L/4f/j
/+T/5v/n/+f/5//n/+f/4//j/+T/5P/j/+T/5f/l/+b/5//p/+v/6//r/+r/6P/p/+v/
7//x//D/8P/x//H/8//x//H/8v/z//X/9v/4//n/+P/3//b/9v/2//X/9f/3//f/9//3
//n/+P/4//j/9//2//X/9P/0//T/9f/1//P/8//z//P/8//z//H/8f/z//L/8v/y//H/
7//u/+3/7P/s/+3/7f/s/+z/7P/r/+v/7P/t/+7/7v/t/+z/6//p/+n/6v/q/+n/6f/o
/+j/6f/o/+j/6f/o/+j/6P/n/+r/7v/t/+z/6//q/+n/5//n/+n/6//s/+z/7P/s/+z/
7f/t/+//8v/z//T/9P/0//T/9v/0//T/9P/x/+//7v/u/+3/7v/s/+r/6P/o/+b/5v/n
/+f/6P/o/+f/5P/j/+P/4//l/+f/6P/s/+//7//u/+z/6f/o/+f/5//m/+X/5P/j/+L/
4v/j/+P/5f/l/+b/5v/l/+X/5P/k/+b/5//n/+f/5//n/+f/6P/k/+b/6P/o/+r/7v/z
////GwBFAHoArgDmABwBSAFtAYwBswHPAbwBfQEaAX8Ay/9N/xP/8/7c/u7+G/9F/2L/
dP+H/5n/ov+q/7f/wv/G/8z/1P/c/+H/6P/q/+7/8P/w//P/9P/0//T/9v/3//f/9//6
//v/+//8//z//P/8//3//P/8//z//v/8//z//v/+/wAAAAAAAAAAAQACAAYACQAGAAUA
BgAGAAcACAAJAAoACAAIAAsACwAKAAoADAANAA4ADgAQABAAEAAQABMAEwAUABQAFAAX
ABkAGQAcAB4AIAAgACEAIgAjACMAJAAkACgAKgAqACsALgAuAC8AMAAyADUANQA2ADoA
PAA9AD4AQQBBAEIAQwBCAEIAQwBDAEEAQQBCAEIAQwBDAEIAQAA9ADsAOgA6ADwAOgA3
ADcANwA1ADQAMwAxADAAMAAvAC0AKwApACgAJwAkACMAIAAcABoAGAAYABYAFAASABIA
EAAOAAwACAAIAAcABgAGAAMAAgABAAEAAQAAAP///v/7//n/+f/5//f/9//3//b/9//1
//X/9f/0//T/9f/1//T/8//y//H/8f/x//L/8v/x//L/8//z//H/8f/y//P/9P/1//X/
9P/y//P/9v/3//b/9v/3//f/+f/3//f/+P/6//v/+//8////AAABAAIA///+//z/+//9
//3//f/9//7//v///wAA/v/+//7//v/+//7///////v/+//7//v/+//7//n/+f/6//r/
+//8//v/+f/4//f/9v/2//f/9//0//T/9P/z//P/9P/1//b/9v/1//T/8//z//P/9P/0
//X/9f/0//T/8v/w/+//7//w//L/9P/1//T/8//y//L/8v/y//L/8f/v/+//8f/x//L/
8v/y//T/9P/1//X/9//6//v//P/8//z//P/+//7//v/+//v/+f/4//j/9//4//b/9P/y
//D/7v/u/+//7//w//D/7//w/+//7//v//D/8f/x//T/+P/5//n/+P/0//L/8P/v//D/
7//u/+3/7v/u/+//7//t/+3/7v/u/+//7//u/+7/7v/v/+//7//x//H/8f/y//D/7P/s
/+7/9P/4//v/BwAnAFUAiAC8APIAJAFSAXkBmgHFAeEBxgGDARwBeQDB/0n/F//x/uL+
/v4t/1P/bP9+/5H/pf+y/7r/wf/I/87/1P/c/+T/6f/u//T/+P/6//r/+//8//z//P/8
//3//f/9//7//////wAAAwAEAAUABwAHAAYABQAGAAYABgAIAAgABgAGAAYABgAIAAgA
CwANAAkACQALAAwADQAOAA8AEAAOAA4AEQARAA8ADgAPAA8AEQASABUAFgAWABYAGQAZ
ABgAGAAYABsAHAAdACEAJAAkACQAJQAmACYAJwApACoALAAuAC4ALwAzADQANgA4ADoA
PQA9AD4APgBAAEEAQgBDAEMARABFAEgASABJAEkARwBHAEgASABIAEkASQBIAEUAQwBC
AEIAQgBAAD0APQA8ADsAOwA7ADcANgA2ADUANQAzADEAMAAuACoAKAAkACQAIgAgACAA
HQAaABcAFgAUABIAEAAMAAoACQAIAAgABwAGAAUABQADAAIAAQAAAAEA/////////f/9
//3//P/7//n/+f/5//j/+P/5//n/+//7//v/+//3//f/+P/4//f/+P/5//n/+f/5//r/
+//5//n/+P/2//f/+f/9/////v/+//////8BAP////8AAP7//////wAAAAAAAAAAAAAD
AAQABAAFAAUABQAFAAUAAwACAAIAAgACAAIAAgACAAIAAgADAAMAAQABAAEAAQADAAMA
AQABAAEAAAAAAAAAAAD///////8AAAAAAQABAP///v/9//v//P/8//z//P/8//v/+v/5
//f/9//4//j/+f/5//j/+P/4//b/9f/1//n/+v/3//b/9P/0//T/9P/1//P/8//1//f/
+P/4//j//P/8//3//f/9//7//f/8//7//v/+/wAAAgACAAIA///7//r/+v/5//j/9v/0
//L/8P/u/+7/7//x//L/8v/x//D/7//v/+//8f/z//T/+P/6//n/9//0//P/8v/x//H/
8P/v/+7/7f/t/+7/8P/x//D/7//v/+7/6//r/+r/6v/t/+//8P/x/+//7//v//D/8v/0
//T/8v/2//b/+f8JAC0AWQCMAMAA8gAeAUQBZwGEAacBvQGeAVMB5gBJAJ3/K////uP+
0v7o/hf/P/9g/3j/jf+f/6z/tP+9/8L/yv/S/9r/4v/n/+z/8P/0//b/9v/4//r/+//8
//3//f/8//v//P/9//3//v8AAAAAAAABAAAAAAAAAAIAAgACAAQABAACAAIAAgACAAIA
AgAFAAcABgAHAAoADAALAAoACQAIAAYABgAJAAkACQAKAA0ADwAOAA4AEAAQABAAEAAT
ABMAFAAUABQAFwAXABcAGgAcABsAGgAaABoAHgAfACEAIgAlACgAKQArAC4ALgAvADAA
MgA1ADUANgA4ADoAOwA8AEAAQQBDAEUARABEAEUARQBFAEUARgBGAEMAQwBCAEAAPwA/
AEAAQgBBAD4AOgA5ADUAMwAyADEAMQAwADAALwAsACkAJgAkACEAHgAdABoAFgAUABIA
EgAPAAwACQAIAAYABAACAP7/+v/5//j/+P/3//b/9f/1//X/9P/z//L/8f/v/+//7//v
/+//7//u/+v/6f/p/+n/6v/q/+v/6//q/+n/6P/n/+f/5//o/+j/6P/o/+j/5//l/+X/
5v/n/+r/6//r/+r/6f/p/+v/6//q/+r/6//r/+v/6f/p/+r/6//t/+7/8P/w//D/8P/w
//D/8P/v/+//8f/x//H/8f/x//D/8P/w//D/8P/w//D/7v/u/+//7//v/+//7//v/+3/
7f/r/+v/6//q/+r/6v/q/+n/6f/p/+b/5v/n/+f/5P/k/+T/4//j/+T/5f/m/+X/4//h
/9//3//f/+D/4P/j/+P/4v/i/+D/3v/d/93/2//c/93/3f/e/97/3v/e/97/3v/d/9v/
2//d/97/3v/d/9z/4P/g/+H/4f/i/+T/5P/k/+b/5v/m/+j/6P/o/+j/5f/i/+D/3//d
/97/3P/a/9j/1v/U/9T/1f/V/9b/1v/V/9b/1f/V/9X/2P/Z/9n/3P/c/9v/2f/W/9b/
1v/W/9f/1P/T/9L/0f/Q/9D/0f/R/8//z//Q/9D/0v/T/9P/1P/V/9X/1P/T/9P/0//T
/9T/1v/U/9T/1P/Y/9r/4f/z/xMAQwB2AKgA3AAMATQBWQF4AZsBqQGGATkBxgAhAHX/
Cf/f/sn+wP7c/gn/Lf9G/17/cf+D/5L/mv+j/7D/tv+6/8L/yv/P/9L/2P/c/97/3v/d
/97/3v/e/+H/4//k/+X/5v/n/+f/6P/n/+b/5f/l/+f/6P/p/+z/6v/q/+z/7P/s/+z/
7P/s/+r/6v/t/+//7//v//H/8v/y//L/8v/y//P/9P/4//n/9v/2//j/+f/4//j/+v/6
//z//P//////AQACAAMABwAFAAUACAAKAAgACAAJAAoADgAPABEAEgASABQAFAAVABkA
GgAcAB4AIQAlACYAKAAqACwALQAuADAALwAvAC8AMwA0ADYANwA5ADkAOgA6ADcANwA2
ADQAMAAvAC8AMAAxADAALgAvAC0AKwAqACkAJQAkACQAIwAgAB0AGgAYABUAEgARAA4A
DQAMAAsADAAHAAQAAQAAAP7//P/6//b/9v/1//T/9P/x//D/7//v/+3/7P/r/+r/6//p
/+n/6f/r/+v/6//q/+f/5f/l/+X/5P/k/+X/5f/l/+X/5f/l/+P/4//k/+T/5P/k/+T/
4//j/+P/5P/l/+T/5f/l/+T/4v/j/+b/5//m/+b/5//n/+v/6f/p/+r/6P/p/+n/6v/u
/+7/7v/u/+7/7v/t/+3/7//v/+//7//v/+7/7v/u/+7/7v/u/+7/7P/s/+3/7f/s/+3/
7v/v/+//7//t/+3/7f/s/+z/7P/s/+v/6//r/+z/7P/t/+3/6//q/+n/5//n/+j/6f/q
/+r/6f/o/+f/6f/p/+r/6v/q/+n/5//m/+f/5v/m/+f/5//o/+n/6f/m/+X/5f/m/+b/
5P/i/+T/5P/k/+T/5f/j/+P/5f/p/+r/6v/q/+z/7P/t/+3/7P/u/+7/7v/w//D/8P/y
//T/9P/0//H/7//u/+7/7f/q/+j/5v/k/+D/3v/e/9//4//k/+T/4//k/+P/4//j/+L/
4//j/+b/5//n/+b/5P/j/+L/4f/h/+D/3//e/93/3v/e/9//3//f/9//4P/g/9//3//e
/97/4P/h/+H/4f/j/+P/4//k/+b/5P/i/+D/4P/o//P/AwAlAFcAkADEAPYAJgFQAXEB
lgHHAdMBogFRAdoAKQB//yH/+/7Z/tT++v4p/0v/ZP94/4n/mf+m/6z/t//A/8b/yv/O
/9b/3f/k/+f/6v/r/+r/6//s/+z/7P/x//P/9P/1//T/9f/1//b/9P/0//T/9f/1//T/
8//0//f/+P/7//z/+v/6//r/+v/8//z///8BAP////8BAAIAAQAAAP///v8AAAAAAwAD
AAMABAAHAAkACAAIAAoACgAKAAoADQANAA8AEAARABUAFAATABUAFgAYABgAGQAaABoA
GwAdAB4AIgAkACQAJQAoACgAKQAqACoALQAtAC4AMgA0ADUANgA3ADcAOAA5AD0APgBA
AEEAPwA/AEAAQAA9AD0APAA6ADgANwA3ADgAOAA2ADMAMwAyADEAMQAxAC0ALAAsACsA
KQAnACUAJAAjACAAHwAcABgAFgAUABQAEQAOAAsACgAJAAgABwAEAAAA///+//7//P/8
//z//f/5//j/9//2//X/8//z//P/9P/1//b/9v/0//H/8P/v/+7/7v/v/+//7//v/+//
7//v/+//8P/w//D/8P/w/+//7//v//D/8f/w//H/8f/w/+7/7//y//P/8v/y//P/8//3
//X/9f/2//j/+f/5//r/+f/4//f/9v/5//r/+v/7//n/+f/5//n/+//6//r/+v/8//z/
/P/8//z//P/9//3/+v/5//j/9//3//f/9f/1//f/9v/2//b/9v/1//X/9f/0//T/9f/1
//b/9v/2//X/9P/0//T/9P/0//P/8v/x/+//7//w//D/8f/x//D/8P/w/+7/7f/t/+//
8P/x//H/7v/t/+3/7v/w/+7/7v/u//H/8v/v/+7/7f/s/+3/6//r/+3/8f/y//L/8v/0
//T/9f/1//j/+v/6//r/+v/6//r//P/8//z//P/5//f/9v/2//X/9P/y//D/7v/s/+r/
6v/r/+3/7v/u/+3/6v/p/+n/6f/s/+3/7f/w//X/9f/0//L/8f/w/+//7//s/+v/6v/p
/+n/6v/s/+3/7P/r/+v/6v/r/+v/6v/q/+z/7f/t/+3/6//r/+v/7P/y//L/8P/u/+7/
8v/5/wUAIQBLAHwArgDgABIBPgFjAYYBswHTAcIBhwEmAYsA1f9Z/yH/9f7a/u7+H/9J
/2b/fP+P/53/qv+0/73/xv/O/9T/3P/g/+P/6v/w//T/9v/2//f/+P/4//j/+v/7//v/
+//+//////8AAP7//v/+////AAAAAAAAAgACAAIABAAEAAYABgAGAAYABQAEAAYABwAG
AAcACgAMAAsACgAJAAgACgAKAA0ADQAMAAwADgAPABAAEAASABIAEgASABUAFQAWABYA
FgAZABcAFwAaABwAHAAcAB0AHgAiACMAJQAmACgAKgAqACsALQAsACwALAAvADMANAA2
ADYAOAA5ADoAOwA7ADwAPQBAAEAAQQBBAEMAQwBEAEQAQQBBAEAAPgA8ADsAOwA8ADoA
OAA1ADUANQAzADIAMQAxADAAMAAvAC0AKwApACgAJQAiACEAHgAeABwAGgAaABUAEgAP
AA4ADwAOAA0ACgAIAAcABgAGAAEAAAD//////f/8//v/+v/5//f/9//3//n/+f/5//j/
9f/z//P/8//0//T/9f/1//P/8//z//P/8f/x//L/8v/x//L/8//z//H/8f/y//P/9P/1
//X/9P/0//X/+P/5//j/+P/5//n/+//5//n/+v/6//v/+//8//7//v/+//7/AAAAAP//
///9//3//f/9//7//v///wAA///+//3//P/8//z//f/9//z//f/+/////v/9//r/+f/5
//j/+P/4//j/9//3//f/+P/4//n/+f/2//b/9v/1//T/9P/0//T/9P/z//L/8f/z//P/
9P/0//X/9f/0//T/9P/y//H/8f/x//L/8//z//H/7//u/+7/8P/u/+7/7v/t/+//8P/w
//D/8P/w/+3/6//r/+3/8f/y//L/8v/y//L/8//z//L/9P/0//T/9//4//n//P/6//r/
+v/3//X/9P/0//P/8P/u/+z/6v/o/+b/5v/n/+v/7P/s/+v/6v/p/+n/6f/p/+n/6P/q
/+//7//u/+z/6f/o/+f/5//m/+X/5P/j/+L/4v/j/+P/4//j/+T/5P/j/+P/4v/i/+T/
5f/l/+X/4//j/+P/5P/m/+b/5v/o/+z/7P/t//n/FQA5AGgAmADKAPwAKAFJAWgBjQGr
AZ4BZwEMAX0Azf9J/wv/4/7K/tj+Bf8v/07/Zv95/4v/mP+m/7H/uP++/8b/zP/S/9n/
3v/k/+j/6v/q/+v/7P/s/+z/7v/v/+//7//y//P/8//0//P/8v/x//H/8P/w//D/8v/0
//T/9v/2//b/9v/2//b/9P/0//f/+f/3//f/+f/6//j/+P/4//j/+f/6//7////+//7/
AAABAAAAAAACAAIABAAEAAcABwAIAAgACAALAAkACQAMAA4ADgAOAA8AEAAUABUAFwAY
ABkAGgAZABkAHQAeACAAIgAmACkAKQAqAC4AMAAxADIAMwAzADQANQA2ADYANwA3ADcA
NwA4ADgAOQA5ADgANgA0ADMAMwA0ADYANAAxADEALQArACoAKQAlACQAJAAjACEAHwAd
ABwAGQAWABUAEgAQAA8ADgANAAwACAAGAAQAAgAAAP7//P/6//f/9v/1//T/8v/y//L/
8v/w/+7/7P/q/+n/6P/n/+b/5v/m/+b/5v/k/+T/5P/k/+P/4v/h/+D/4v/i/+L/4v/f
/97/3f/c/93/3v/f/+D/4v/i/+L/4v/j/+T/5f/m/+j/6v/s//D/8v/2//r/AAAIAA4A
FgAiACgALgA2AD4ARgBKAFAAWABiAGwAfACOAKAAugDUAPAADAEmAUgBbgGOAbAB2gEM
AkYCjALeAkADngPUA9YDvAOSA1QD/AKYAjoC3gGGATQB6gCuAHYARAAkABgAEAAGAPz/
8P/o/+L/4P/e/9z/2v/X/9T/0f/O/8r/yP/G/8T/wf/A/7//vv+9/7z/u/+6/7j/tv+0
/7L/tP+0/7T/tP+x/7D/r/+u/67/rv+u/67/rf+s/6v/qv+o/6b/pP+i/6D/nv+c/5r/
l/+W/5X/lP+T/5L/kf+Q/43/iv+H/4T/fv96/3b/cv9t/2j/Y/9e/1r/WP9W/1T/Uf9O
/0v/SP9G/0T/Qv9A/z3/Ov83/zT/MP8u/yz/Kv8o/yj/KP8o/yb/Jv8m/yb/Kf8q/yv/
LP8w/zL/NP82/zr/Pv9C/0b/TP9Q/1T/WP9g/2b/bP9y/3v/gv+J/5D/mf+g/6f/rv+1
/7z/w//K/8//1P/Z/97/4v/k/+b/6P/r/+z/7f/u/+7/7v/u/+7/7v/u/+7/7v/s/+z/
7P/s/+r/6v/q/+r/6v/q/+r/6v/q/+r/6v/q/+j/6P/o/+j/6v/q/+r/6v/s/+z/7P/s
/+r/6v/q/+r/7P/s/+z/7P/u/+7/7v/u/+7/7v/u/+7/7v/u/+7/7v/u/+7/7v/u/+z/
7P/s/+z/6v/q/+r/6v/q/+r/6v/q/+j/6P/o/+j/6v/q/+r/6v/p/+j/5//m/+T/5P/k
/+T/5v/m/+b/5v/k/+T/5P/k/+T/5P/k/+T/4v/i/+L/4v/g/+D/4P/g/+D/4P/g/+D/
4v/i/+L/4v/g/+D/4P/g/97/3v/e/97/4P/g/+D/4P/e/97/3v/e/97/3v/e/97/3v/e
/97/3v/e/97/3v/e/97/3v/e/97/3v/e/97/3v/e/97/3v/e/+D/4P/g/+D/3v/e/97/
3v/g/+D/4P/g/97/3v/e/97/3v/e/97/3v/e/97/3v/e/97/3v/e/97/3P/c/9z/3P/c
/9z/3P/c/93/3v/f/+D/3v/e/97/3v/c/9z/3P/c/93/3v/f/+D/4P/g/+D/4P/e/97/
3v/e/9z/3P/c/9z/3f/e/9//4P/e/97/3v/e/+D/4P/g/+D/4v/i/+L/4v/h/+D/3//e
/97/3v/e/97/4P/g/+D/4P/g/+D/4P/g/+D/4P/g/+D/4P/g/+D/4P/g/+D/4P/g/+L/
4v/i/+L/4P/g/+D/4P/i/+L/4v/i/+D/4P/g/+D/4v/i/+L/4v/i/+L/4v/i/+D/4P/g
/+D/4P/g/+D/4P/g/+D/4P/g/+D/4P/g/+D/4P/g/+D/4P/h/9//3//h/+L/4v/h/+D/
4v/i/+P/4//k/+b/5v/m/+n/6v/r/+7/7P/s/+z/6f/p/+j/6P/n/+n/6P/n/+b/4//g
/9//3//h/+L/4v/h/+D/3//f/9//3//f/97/4P/k/+X/5f/k/+X/5P/j/+P/5P/j/+L/
4f/d/9z/3P/b/93/3f/e/97/3f/d/9z/3P/e/9//3//f/+H/4f/h/+L/4v/g/+D/5P/q
/+7/8/8HAC0AXwCQALwA7AAYATgBUwF2AZ0BnwFyASUBrAAJAHn/K/8B/9/+4v4E/yv/
R/9g/3T/h/+V/6D/qP+v/7b/vv/I/87/1P/b/97/4P/k/+b/5v/p/+r/6v/q/+r/6//r
/+v/7P/t/+3/7v/s/+z/7P/t//D/8P/w//L/8v/y//T/9P/0//T/9P/0//T/9P/3//n/
9f/1//f/+P/6//r/+v/6//r/+v/9//3/+v/6//z//f/8//z//v/+//7//v8BAAEABAAE
AAQABwAGAAUABwAIAAYABgAHAAgACQAJAAoACgAMAA4ADgAPABIAEgATABQAEwAVABQA
FAAVABYAFgAWABcAFQAUABMAEwASABIAEQAQAA8ADwAOAAoACQAHAAQAAAD/////AAD/
//z/+P/3//X/8//y//H/8v/y//P/8//z//H/7//u/+//7v/v/+7/8f/y//P/9v/1//T/
8//0//P/8v/x/+7/8P/x//L/9P/v/+7/7f/t/+z/7P/s/+z/7f/r/+v/6//p/+n/6f/o
/+n/5//n/+f/5v/m/+f/5//n/+f/5//n/+P/4//k/+T/5v/o/+r/6//p/+n/6v/r/+z/
7f/t/+z/6v/r/+7/7//y//L/8//z//X/8//z//T/8v/z//P/9P/2//b/9v/2//b/9v/1
//X/9f/1//X/9f/3//b/9v/2//T/9P/0//T/8v/y//P/8//x//H/8f/x/+//7//t/+3/
6//q/+r/6v/r/+v/7P/t/+v/6v/q/+n/6P/o/+j/5//m/+b/5v/m/+b/5f/k/+P/4f/h
/+L/4v/j/+P/4v/i/+T/4v/h/+H/4f/i/+P/4//i/+H/4f/i/+T/5P/m/+j/5//p/+v/
6//r/+z/7P/s/+v/6v/p/+j/5//m/+b/5f/j/+H/3//c/9v/2//b/9v/2//b/9r/2f/a
/9n/2P/X/9v/3f/g/+L/4f/f/9z/3P/b/9r/3P/c/9r/2v/X/9j/2v/Y/9j/2P/Y/9f/
1v/V/9T/1P/U/9T/1P/W/9j/2v/c/9v/2v/Z/9j/2v/a/9r/2v/p//j/BwAWAEUAcgCf
AMwA9gAeAUYBbgFiAVYBSgE+AcQATADU/1z/P/8i/wX/6P4G/yT/Qv9g/3H/gP+P/57/
pf+q/w==
         </WaveFormData>
      </LeadData>
      <LeadData>
         <LeadByteCountTotal>10000</LeadByteCountTotal>
         <LeadTimeOffset>0</LeadTimeOffset>
         <LeadSampleCountTotal>5000</LeadSampleCountTotal>
         <LeadAmplitudeUnitsPerBit>4.88</LeadAmplitudeUnitsPerBit>
         <LeadAmplitudeUnits>��V</LeadAmplitudeUnits>
         <LeadHighLimit>2147483647</LeadHighLimit>
         <LeadLowLimit>268435456</LeadLowLimit>
         <LeadID>V4</LeadID>
         <LeadOffsetFirstSample>0</LeadOffsetFirstSample>
         <FirstSampleBaseline>0</FirstSampleBaseline>
         <LeadSampleSize>2</LeadSampleSize>
         <LeadOff>FALSE</LeadOff>
         <BaselineSway>FALSE</BaselineSway>
         <ExcessiveACNoise>FALSE</ExcessiveACNoise>
         <MuscleNoise>TRUE</MuscleNoise>
         <LeadDataCRC32>568803829</LeadDataCRC32>
         <WaveFormData>
eP94/3j/eP98/37/gP+C/4X/iP+L/47/kf+U/5f/mv+g/6T/qP+s/7H/tv+7/8D/xv/K
/87/0v/Y/9z/4P/k/+n/7P/v//L/9f/2//f/+P/5//r/+//8//7//v/+//7//v/+//7/
/v/+//7//v/+//z//P/8//z//P/8//z//P/+//7//v/+//z//P/8//z//P/8//z//P/+
//7//v/+//7//v/+//7//v/+//7//v///wAAAQACAAEAAAD///7//P/8//z//P/8//z/
/P/8//z//P/8//z//f/+////AAD9//z/+//6//z//P/8//z/+//6//n/+P/2//b/9v/2
//b/9v/2//b/9v/2//b/9v/0//T/9P/0//X/9v/3//j/9f/0//P/8v/0//T/9P/0//H/
8P/v/+7/8f/y//P/9P/y//L/8v/y//L/8v/y//L/7//u/+3/7P/u/+7/7v/u//D/8P/w
//D/8P/w//D/8P/u/+7/7v/u/+z/7P/s/+z/7v/u/+7/7v/s/+z/7P/s/+7/7v/u/+7/
7P/s/+z/7P/u/+7/7v/u/+z/7P/s/+z/6v/q/+r/6v/o/+j/6P/o/+v/7P/t/+7/7f/s
/+v/6v/q/+r/6v/q/+r/6v/q/+r/6P/o/+j/6P/o/+j/6P/o/+j/6P/o/+j/5v/m/+b/
5v/k/+T/5P/k/+X/5v/n/+j/5v/m/+b/5v/m/+b/5v/m/+b/5v/m/+b/5P/k/+T/5P/m
/+b/5v/m/+b/5v/m/+b/6P/o/+j/6P/m/+b/5v/m/+j/6P/o/+j/5v/m/+b/5v/o/+j/
6P/o/+j/6P/o/+j/6P/o/+j/6P/r/+z/7f/u/+3/7P/r/+r/7P/s/+z/7P/s/+z/7P/s
/+r/6v/q/+r/7P/s/+z/7P/s/+z/7P/s/+r/6v/q/+r/7f/u/+//8P/u/+7/7f/t/+7/
7//u/+3/8P/y//L/8v/w//H/8v/y//T/9f/2//f/9f/1//b/9v/2//b/9//5//f/9v/z
//L/8f/x//H/8//z//T/9f/1//T/8f/w/+//7//x//H/8f/z//X/9f/y//P/8v/0//X/
8//y//L/8f/t/+z/6//q/+z/7P/s/+z/7v/u/+3/7f/q/+r/6f/o/+r/6//s/+3/7P/s
/+z/7P/x//D/8v/2/wcAKQBZAI4AwAD6ADsBdAGjAdgBDwIYAukBngElAXkA4v+W/3D/
RP8w/z7/Vf9p/3j/gv+N/57/rv+3/7r/wf/G/8z/0v/b/+L/5v/p/+r/6v/q/+v/7P/s
/+z/7f/u/+7/7v/v//H/8f/y//T/9P/z//P/9f/1//b/+P/2//f/9//3//f/+P/4//j/
+P/5//r/+v/6//v//f/9//v/+//7//r/+v/8//3//f/9//7//v///wAAAAAAAAAA/v//
////AAAAAAIAAgADAAMABQAGAAYABwAHAAcACAAHAAgACgALAAsACwAMAA0ADwAQABAA
DwAPAA4ADwAPAA0ADgANAA4AEAAQABAAEgAOAA8ADQALAAcABgAFAAQAAgABAAAA///6
//j/9//3//b/9f/0//L/7f/t/+3/7P/s/+v/6//q/+3/7f/u/+7/7v/u/+7/7//w//L/
8v/y//b/9//2//b/+P/5//f/9v/3//f/9v/1//b/9P/0//T/9v/1//T/8//0//T/9P/0
//H/8f/w/+//7f/t/+z/7P/u/+3/7f/u//L/8P/v/+//7//v/+7/7v/x//L/9P/1//L/
8f/y//L/9P/0//T/9P/1//b/9//4//r/+v/6//v//v/+//7//v/9/////////wAAAAAA
AAAA/v/+//////////////8BAP////8AAAAAAAAAAAAAAAD///7//P/7//3//P/8//3/
/P/5//j/9//5//n/9//3//X/9f/1//X/9P/z//L/7//v//D/8f/y//L/8f/w/+//8f/x
/+//7v/u/+7/7v/u//D/7v/u/+7/7v/u/+z/6//r/+3/7f/t/+3/7v/u/+7/7v/u/+//
8P/w//D/8v/0//b/9//2//b/9f/y/+7/7f/t/+7/7v/s/+z/6f/p/+f/5//p/+z/7f/t
/+3/6f/p/+n/6f/r/+v/6//v/+//7//s/+v/5v/m/+X/4//k/+T/4//i/+L/4v/i/+L/
5P/k/+T/5P/i/+H/4f/h/+L/4v/i/+P/4f/h/+H/4v/i/+T/5P/l/+b/5P/o//P/DQA5
AGwAngDYABkBVgGLAb4B9wESAu8BqgFFAacA+v+S/2z/TP8s/zD/S/9h/3L/fv+H/5b/
pP+v/7j/u//A/8b/zP/R/9b/3P/e/+D/4f/i/+X/5v/m/+b/6f/q/+r/6v/p/+v/6//s
/+z/7P/r/+v/7P/t/+//8v/x//H/8P/v//L/9P/1//b/9f/1//X/9P/2//f/+f/5//n/
+f/5//j/9v/4//n/+f/7//z//P/9/wAAAAAAAAAAAAABAAEAAgACAAQABAAFAAUABwAI
AAgACQAJAAkACgALAAwADgAPAA8ADwAQABEAEgAUABUAFQAYABoAHgAhACIAJAAkACYA
KAAoACgAKgAoACsAKwArACwALAAsACwAKwArACsAKwAmACQAIwAjACEAIQAhACAAGwAb
ABsAGgAbABkAGAAWABUAEwASABAADgAMAAoACQAFAAQAAQD+/wAA///8//r/+v/7//n/
+P/3//f/9v/1//L/8P/w//D/8P/v/+7/7f/s/+z/7P/s/+n/6f/o/+f/4//j/+L/4v/j
/+P/5P/m/+b/5P/j/+P/4//j/+L/4v/i/+L/4//j/+X/5f/n/+j/5//m/+X/5P/m/+j/
6v/s/+z/7P/s/+3/8P/w//D/8P/z//X/9f/1//X/9P/z//L/9P/0//X/9f/1//X/9f/3
//X/9f/2//b/8v/y//L/8v/0//T/8//z//P/8v/y//P/8//x//H/8f/z//P/8f/x/+//
7//v/+//7//v/+//7f/s/+z/7P/s/+//7//v/+//7//v/+3/7P/s/+z/7P/s/+z/6//r
/+v/7f/s/+z/7f/s/+v/6v/p/+v/8P/v/+7/7f/s/+r/6f/p/+v/7f/t/+3/7v/u/+7/
7v/u//L/9P/1//b/9v/2//b/9f/1//b/9v/0//L/8f/x//L/8P/u/+7/6//s/+v/7P/v
/+7/7//v/+//7P/r/+r/6f/s/+3/7v/z//X/9f/y//H/7v/u/+3/6//o/+j/5//m/+b/
5v/m/+b/6P/o/+j/6P/o/+f/5//n/+r/6v/q/+v/6f/p/+n/6v/o/+r/6v/p/+j/6P/q
//H/BwAtAGAAlgDUABsBXAGRAb4B8wEYAgUCygFvAdsAKgCu/4D/Yv9I/0j/Xf9z/4L/
iv+T/6D/qP+t/7r/w//I/8r/0P/V/9z/4v/m/+j/6f/q/+v/7P/s/+z/7f/u/+7/7v/x
//P/8//0//T/9P/z//P/8//z//T/9v/2//f/9//3//f/+P/4//j/+v/7//z//P/6//v/
/f/9//7///8AAAAA//8AAAAA/////wAAAAABAAQABAAEAAQABAAFAAUABgAEAAYABgAH
AAkACwAMAAwADwAPAA8AEAAPABAAEgATABUAFQAWABcAGQAaABoAGQAbABwAHwAhACAA
IgAiACQAJwAoACkALAArAC0ALAArACgAKAAoACgAKwArACsAKwAmACQAIwAjACMAIwAj
ACIAIQAhACEAIAAhAB8AHgAcABoAGQAZABgAGAAWABQAEwAQABAADgAMAA0ADQALAAoA
CQAJAAYABAADAAMAAgABAP7//P/8//z//v/9//z/+//5//j/9//2//P/8//y//H/8P/x
//H/8v/y//H/8f/y//P/8P/u/+3/7//v/+7/7v/w//D/8f/x/+//7//x//L/8P/w//D/
8P/v//D/8f/y//L/8v/y//P/8v/y//L/8v/1//f/9//3//r/+v/6//r/9//2//b/9f/3
//f/9//5//v/+//8//z/+v/6//r/+v/6//r/+f/5//n/+P/4//n/+f/3//f/9//5//n/
9//3//X/9f/1//X/9//3//f/9f/2//b/9v/2//X/9f/1//X/9f/1//P/8v/y//L/8v/y
//L/8f/x//H/8f/w//D/8f/z//P/8//z//P/8//y//L/8v/y//L/8v/x//H/8//z//P/
8//0//X/9P/z//L/9v/4//n/+v/5//r/+//7//v//P/8//r/+P/3//f/+P/4//b/9v/z
//P/8f/x//P/8//z//L/8f/x//H/8f/x//P/8//z//f/+v/7//n/+f/1//T/8v/v/+7/
7v/t/+z/7v/u/+7/7v/u/+7/7v/u/+7/7f/t/+3/7v/u/+7/7//v/+//7//w/+z/6v/q
/+n/6v/s/+z/9f8PADkAagCgANoAGwFcAZMBwAH5ARwCAQK+AWEBxwASAKL/fP9e/0r/
UP9l/3n/iP+O/5n/qP+y/7n/vv/D/8j/zv/U/9v/4v/m/+r/7P/t/+7/7f/u/+7/7v/v
//D/8P/w//H/8//z//T/9//4//j/+f/3//f/+P/6//j/+f/5//n/+f/6//r/+v/6//v/
/P/8//7///8BAAEAAwADAAMAAgABAAIAAgABAP//AAAAAAEAAwAEAAUABgAEAAUABQAG
AAYACAAIAAkACwANAA4ADgAPAA8ADwAQAA8AEAASABMAFQAVABYAFwAaABwAHQAdAB0A
HgAhACMAIgAkACQAJgAoACgAKAAqACoALQAtAC0ALAAsACwALAAtAC0ALQAtACgAJgAl
ACUAJQAlACUAJAAjACMAIwAiACEAHwAeABwAHgAdAB0AHAAYABYAFAATABEAEgARABAA
DgANAAoACAAHAAcABAACAAEAAQAAAP//AAD+//7//v/8//v/+v/5//j/+P/4//j/9//3
//b/9f/x//H/8P/w//L/8f/x//L/9P/y//H/8f/v/+//7v/u/+7/7v/v/+//7//v//H/
8v/v/+7/7f/s//D/8v/0//b/9P/0//T/9f/0//T/9P/0//P/9f/1//X/9v/2//b/9v/5
//r//P/9//v/+//7//3/+v/5//n/+P/3//j/+f/6//z//P/7//v/+//6//r/+//9//v/
+//7//n/+f/3//f/9//3//f/9//4//n/+v/5//b/9v/2//b/9//3//f/9//1//X/8//y
//T/9P/0//T/9v/1//X/9f/0//L/8f/x//X/9f/z//D/8P/w//D/8P/w/+//7//x//X/
9f/1//b/+P/4//j/+P/4//j/9//2//n/+v/7//v//f/+//7//P/4//f/9//4//j/9v/2
//P/7//t/+3/7//y//P/8//z//H/8f/x//H/9f/1//X/+f/5//n/9v/1//D/8P/v/+3/
7v/u/+3/7P/u/+7/7v/u/+7/7v/u/+7/7f/r/+r/6f/r/+z/7f/v/+3/7f/t/+7/8P/y
//L/7f/s/+r/6v/1/xcAQQB0AK4A6AAnAWYBnQHKAQECIgIHAsABWQG5AAgAmP9y/1T/
OP86/1H/Z/98/4r/lf+k/7D/t/+8/8H/xv/O/9b/2//g/+T/6P/q/+v/7P/u//D/8f/y
//T/9P/z//L/8//1//X/9v/4//j/9//3//b/9f/1//b/9//5//r/+//6//r/+f/4//r/
+//8//z//P/9///////////////+//z//v//////AAACAAMABQAGAAYABgAGAAQABQAF
AAYABAAGAAYABwAJAAsADAAMAA0ADQANAA4AEQASABQAFQAWABcAGQAbABwAHgAfAB8A
HwAgACMAJQAmACgAKAAqACsALAAtADAAMAAzADMAMwA0ADQANAA0ADIAMQAwAC8ALwAu
AC4ALwAuAC0ALAAqACYAJQAkACIAIgAhACEAIAAgAB8AHwAeABoAGAAWABUAEAAQAA4A
DAAMAAsACAAGAAMAAwAAAP7/+//7//r/+f/4//b/9v/2//j/9//2//X/9P/0//T/9P/z
//P/8v/x/+3/7f/s/+z/7v/t/+3/7v/u/+z/6//r/+n/6f/o/+j/6P/o/+n/6f/n/+f/
6f/q/+z/7P/s/+z/7P/s/+z/7P/s/+z/7P/t/+z/7P/s/+z/7v/x//L/8//0//T/9P/0
//L/8v/z//P/9f/1//X/9//1//X/9v/2//b/9v/2//b/9v/2//X/9f/1//T/9P/1//X/
8//z//P/8//z//H/8f/x//H/8f/x/+//7//v/+3/7v/u/+7/7v/v/+//7//v/+3/7f/r
/+r/6v/q/+r/6v/t/+3/7v/v/+7/7P/r/+v/6f/p/+n/6f/r/+z/6v/q/+r/6v/q/+n/
6f/r/+z/6//q/+r/7v/u/+7/7v/v//D/8P/w//P/9P/1//X/8//0//T/8v/u/+3/7f/u
//D/7v/u/+v/5//l/+X/5//o/+n/6f/p/+f/5//n/+f/6//r/+v/7//w/+//6//p/+f/
6P/o/+f/5P/k/+P/4v/i/+L/4v/i/+D/4P/g/+D/4//j/+T/5f/l/+T/4//j/+P/4//j
/+T/5v/k/+L/4f/i/+L/5P/x/w8AOwBwAKQA4gAnAWgBnQHOAQMCHAL9AbQBSQGnAPb/
jP9o/0z/Nv88/1H/Zf9y/37/if+a/6j/rf+0/7//xv/I/8z/0//Y/9r/4P/i/+P/5P/j
/+T/5P/k/+n/6v/q/+r/6//t/+3/7v/t/+z/6v/p/+z/7f/v//L/8P/x//H/8f/x//L/
8v/y//D/8f/y//L/8v/z//X/9f/3//f/9//2//j/+v/7//v/+v/6//n/+f/4//j/+P/4
//n/+//8//7///8CAAMABQADAAUABgAGAAUABQAFAAYACQAKAAwADQALAAsADAANABIA
FAAVABUAFwAYABsAHQAgACIAIgAkACMAIgAhACIAIwAnACgAKQApACoAKwAsACoAKQAo
ACcAJAAiACEAIQAiACMAJAAkACEAIQAhACAAHwAdABwAGgAZABcAFgAUABIAEAAOAA0A
DQAOAA0ADAAKAAkABgAEAAEAAQD+//z/+//7//r/+f/4//b/9v/2//T/8//y//H/8v/y
//L/8v/x//H/8P/v/+3/7f/s/+z/6v/p/+n/6v/u/+z/6//r/+n/6f/o/+j/5v/m/+f/
5//n/+f/6f/q/+j/6P/o/+j/5//o/+n/6v/q/+r/6v/r/+7/7v/u/+7/7f/v/+//7//w
//D/8P/w//L/8v/z//P/8//z//P/9f/1//X/9v/2//L/8v/y//L/8v/y//H/8f/y//L/
8//1//X/8//z//P/8//z//H/8f/z//P/8//z//X/9f/1//P/8f/w/+//7v/v/+//7//v
/+//7//t/+z/7f/u/+//8P/u/+3/7f/t/+//7v/u/+//7//v/+//7//t/+3/7v/v/+3/
6//o/+r/6v/q/+r/6v/p/+n/6//v/+//7//w//T/9P/0//T/8//0//T/9P/1//b/9//3
//n/+v/6//j/9v/1//X/9v/0//L/8v/v/+v/6f/p/+v/7P/t/+3/7f/t/+3/7f/t/+//
7//v//P/9P/z/+//7f/s/+z/6//p/+j/6P/n/+b/5v/m/+b/5v/o/+j/6P/o/+b/5f/l
/+X/6P/o/+j/6f/r/+v/6//s/+z/6v/o/+P/4P/i/+r/9/8TAEMAfACyAO4ALwFsAZ0B
zgENAh4C7QGiATEBhQDc/4b/av9K/zz/Sv9j/3n/hv+O/5f/pP+u/7P/vP/F/8j/yv/O
/9f/3v/i/+T/5v/n/+j/6f/q/+r/6v/u//D/8f/y//L/8//y//L/8v/y//H/8f/w/+//
7//w//H/8//0//X/9f/2//b/9v/4//n/+v/6//r/+//9//3/+//7//v/+v/6//z//f/9
////AAAAAAEAAgACAAIAAgAAAAEAAQACAAMABgAHAAkACAAJAAkACAALAAsACwAMAA0A
DgAQABEAEwATABQAFQAWABgAGQAZABoAGgAcAB0AHgAgACAAIgAiACIAIgAkACcAKwAs
AC0AKgAqACoAKgAqACkAKAAnACUAJAAkACUAIwAjACMAIgAhACEAIQAgAB8AHQAcABoA
GgAZABkAGAAYABYAFAATAA4ADgAMAAoADAALAAgABgAFAAUAAgAAAP3//f/8//v/+//6
//v//P/7//n/9//1//T/9P/0//T/9P/1//X/9f/x//H/8P/w/+7/7f/t/+7/7v/s/+v/
6//t/+3/7P/s/+z/7P/t/+3/7f/t/+//8P/u/+7/7v/u/+3/7v/v//D/8P/w//D/8f/0
//T/9P/0//X/9//3//f/9v/2//b/9v/3//j/+v/7//n/+f/5//v/+f/5//r/+v/5//r/
+//8//z//P/7//v/+v/4//f/9//3//X/9f/1//b/9//2//f/+f/5//n/+f/3//f/9//1
//X/9v/3//j/9//3//f/9//3//f/9f/0//T/9P/0//T/8v/x//H/8f/x//D/8P/x//H/
8f/x//H/7//v//D/8f/x//H/8f/x//P/9P/x//D/7//u/+7/7f/t/+//8//z//P/9P/2
//b/9v/2//n/+v/6//r/+f/6//v/+//7//z//P/6//j/9//3//j/9v/0//T/8f/v/+3/
7f/v//L/8//z//P/7//v/+//7//z//P/8//3//n/+f/2//X/8v/y//H/7//s/+z/6//q
/+v/7P/t/+7/7f/s/+v/6v/s/+v/6//r/+z/7P/s/+3/6//r/+v/7P/y//L/8P/r/+j/
6v/s//X/DQAzAGQAlgDOAA0BTAGBAbIB7QEWAgMCxgFrAdMAIACq/3z/Wv88/0D/W/9z
/4b/kP+X/6L/rv+1/7z/xf/K/9D/1v/Z/97/4P/l/+j/6v/s/+3/7v/u/+7/8f/y//L/
8v/z//X/9f/2//b/9v/1//X/9f/1//b/+P/4//n/+f/5//r//P/9//7//f/9//3//P/+
////AQABAP////////7//v8AAAEAAQD//wAAAAABAAQABAAEAAQABAAFAAUABgAGAAgA
CAAJAAcACQAKAAoACwALAAsADAANAA4AEAARABEAEQASABMAFQAWABYAFQAZABoAHQAf
AB4AIAAgACIAIAAgACAAIgAkACcAJwAnACcAKAApACoAKgApACgAJwAkACIAIQAhACEA
IQAhACAAHQAdAB0AHAAdABsAGgAYABgAFwAXABYAFAASABAADwAOAA4ADAAKAAgABwAE
AAIAAgADAAEAAAD//////v/9//r/+P/4//j/9v/1//T/8//w//D/8P/w//H/8f/w/+//
7f/t/+z/7P/s/+v/6//s/+7/7P/r/+v/6//r/+r/6v/q/+r/6//r/+r/6f/q/+r/7P/s
/+z/7P/t/+7/7//w/+7/7v/u/+//8v/y//L/8v/z//X/9f/1//j/+P/4//j/9v/2//f/
9//3//f/9//5//f/9//4//j/9P/0//T/9P/0//T/8//z//b/9v/3//n/+P/1//T/8//z
//P/8f/x//H/8f/x//H/8//z//P/8f/w//D/8P/w/+//7//v/+//7f/t/+v/6v/s/+z/
7P/s/+7/7f/t/+3/7f/s/+z/7f/t/+3/7f/t/+n/6f/q/+v/6f/p/+n/6f/p/+j/6P/q
/+r/6v/q/+j/5//n/+n/7f/t/+3/7v/u/+7/7v/u/+//8P/w//D/8//0//X/9f/z//T/
9P/y//L/8f/x//L/8f/u/+3/6f/n/+X/5f/n/+n/6//s/+3/6//r/+v/6//s/+v/6v/t
//H/8f/u/+3/6P/o/+f/5f/k/+T/4//i/+L/4v/i/+L/4v/i/+L/4v/i/+H/4f/h/+L/
4v/i/+P/4//j/+P/5P/k/+T/5v/n/+b/4v/g/+n///8lAFIAhgC+AAEBRAF7AaoB4QEO
AgECxgFvAd8AKgCm/3D/TP8u/yz/Q/9b/27/ev+F/5D/nP+n/7L/t/+8/8T/yP/N/9T/
2P/c/97/3//g/+P/5P/k/+T/5f/m/+b/5v/p/+v/6//s/+r/6v/p/+n/5//n/+j/6v/r
/+3/7v/v/+//8P/w//D/7v/v//D/8P/w//H/8//z//P/8//z//L/8//2//j/+f/3//j/
+P/5//r/+v/6//r//P/9//3//v/+/wAAAAABAAAAAQABAAAAAQABAAEAAgAFAAYACAAJ
AAcABwAIAAkADgAQABEAEQATABQAFwAZABoAHAAcAB4AHgAeAB4AIAAgACMAIwAjACIA
IgAiACIAJQAlACUAJQAiACAAHwAfACEAIQAhACAAHAAbABoAGAAVABMAEgAQABIAEQAR
ABAADgAMAAoACQAIAAcABgAFAAQAAQAAAP///v/7//r/+f/4//b/9P/y//D/8v/y//L/
8v/w/+7/7P/q/+j/6P/o/+j/6P/o/+j/6P/m/+b/5v/m/+P/4v/h/+D/4P/g/+D/4P/f
/97/3f/c/93/3v/f/+D/4P/g/+D/4P/h/+L/4//k/+b/6P/s//D/9P/4//7/BgAQABgA
IAAqADQAOgBCAEoAUgBaAGAAaAByAH4AjgCeALIAzADqAAoBLAFIAWwBlAG6Ad4BCgI8
AnICqALmAjQDhgO4A7gDkgNSAwQDnAIoArQBUgEAAbQAaAAyAAoA6v/a/9j/2v/W/87/
yP/G/8T/xP/E/8T/xP/D/8L/wf/A/7//vv+9/7z/u/+6/7n/uP+6/7r/uv+6/7f/tv+1
/7T/tf+2/7f/uP+3/7b/tf+0/7b/tv+2/7b/tP+0/7T/tP+x/7D/r/+u/6z/qv+o/6b/
pf+k/6P/ov+g/6D/oP+g/53/mv+X/5T/kf+O/4v/iP+F/4L/f/98/3r/eP92/3T/cf9w
/2//bv9r/2r/af9o/2b/ZP9i/2D/Xf9c/1v/Wv9Y/1j/WP9Y/1b/Vv9W/1b/WP9Y/1j/
WP9a/1z/Xv9g/2P/Zv9p/2z/b/9y/3X/eP99/4L/h/+M/5P/mP+d/6L/qP+u/7T/uv/B
/8b/y//Q/9b/2v/e/+L/5P/m/+j/6v/s/+7/8P/y//L/8v/y//L/9P/0//T/9P/0//T/
9P/0//L/8v/y//L/8v/y//L/8v/w//D/8P/w/+7/7v/u/+7/8P/w//D/8P/y//L/8v/y
//L/8v/y//L/8v/y//L/8v/0//T/9P/0//L/8v/y//L/9P/0//T/9P/0//T/9P/0//T/
9P/0//T/8v/y//L/8v/y//L/8v/y//H/8P/v/+7/7//w//H/8v/w//D/8P/w/+//7v/t
/+z/7v/u/+7/7v/s/+z/7P/s/+z/7P/s/+z/7P/s/+z/7P/q/+r/6v/q/+j/6P/o/+j/
6v/q/+r/6v/q/+r/6v/q/+j/6P/o/+j/6P/o/+j/6P/o/+j/6P/o/+j/6P/o/+j/6P/o
/+j/6P/m/+b/5v/m/+b/5v/m/+b/6P/o/+j/6P/o/+j/6P/o/+j/6P/o/+j/5v/m/+b/
5v/o/+j/6P/o/+j/6P/o/+j/5v/m/+b/5v/m/+b/5v/m/+j/6P/o/+j/5v/m/+b/5v/m
/+b/5v/m/+j/6P/o/+j/5v/m/+b/5v/k/+T/5P/k/+X/5v/n/+j/6v/q/+r/6v/o/+j/
6P/o/+f/5v/l/+T/5f/m/+f/6P/m/+b/5v/m/+j/6P/o/+j/6v/q/+r/6v/p/+j/5//m
/+T/5P/k/+T/5f/m/+f/6P/o/+j/6P/o/+b/5v/m/+b/5v/m/+b/5v/o/+j/6P/o/+j/
6P/o/+j/6P/o/+j/6P/q/+r/6v/q/+j/6P/o/+j/6v/q/+r/6v/o/+j/6P/o/+j/6P/o
/+j/6P/o/+j/6P/o/+j/6P/o/+j/6P/o/+j/6P/o/+j/6P/o/+f/5//p/+n/6f/p/+r/
7P/s/+z/7P/t/+7/7v/u//H/8v/z//P/8f/y//L/8P/w/+//7//w//H/8P/x/+//7P/p
/+j/6f/s/+3/7f/t/+v/6//r/+v/6//r/+v/7//z//P/8P/v/+7/7v/t/+v/6v/q/+n/
6P/n/+b/5f/k/+b/5v/m/+b/5v/l/+X/5f/o/+j/6P/p/+n/6f/p/+r/6P/o/+j/6f/q
/+r/7v/9/yMAVwCMAMIA/gA7AXIBowHWAQcCCgLVAYYBDQFfAMz/iv9m/0L/OP9M/1//
b/98/4j/k/+g/6j/r/+2/7v/wP/K/9L/1f/a/9z/3v/g/+H/4v/l/+b/5v/m/+n/6v/q
/+r/6f/r/+v/7P/s/+z/6//r/+v/6//s/+7/7v/v/+//7//v//D/8P/w//L/8//0//T/
8v/z//X/9f/1//X/9f/0//T/9v/3//f/9f/2//b/9//2//b/9v/2//j/+f/5//r/+P/6
//r/+//5//v//P/8//3//f/9//7//v/+//////8BAAEAAgADAAQABgAHAAcABwAGAAcA
BwAFAAYABQAGAAUABAADAAQAAQADAAIAAQD+//7//v/+//z/+//6//n/+P/2//X/9f/y
//H/8P/u/+3/7f/t/+z/7f/t/+7/7v/w/+//7//u/+7/7v/u/+//7//y//P/9P/2//f/
9v/2//f/9//0//L/8//1//b/9//0//L/8v/y//P/8//z//P/8v/y//L/8v/v/+//7v/t
/+z/7f/t/+7/7v/t/+3/7v/w/+7/7f/t/+v/6//q/+r/7f/u//D/8f/v/+//8f/y//D/
8P/w//D/7//w//H/8v/1//b/9//5//j/+P/4//j/+P/5//j/9//4//j/+P/4//j/+P/5
//n/9//3//f/+f/5//n/+v/6//j/+P/4//j/9v/2//X/9f/1//T/9P/1//X/8//z//P/
8f/x/+//7//w//H/8v/z//L/8f/w/+3/7v/u/+7/7v/v/+//7//v/+3/7f/r/+r/6v/q
/+r/6v/q/+n/6f/p/+n/6P/o/+n/6f/p/+n/6f/n/+f/6P/p/+v/7f/v//H/7//w//P/
8//w//D/8P/w/+7/8P/w/+//7v/u/+3/7f/s/+r/6f/o/+j/6P/o/+j/6P/o/+f/5//m
/+X/5P/k/+b/6P/r/+3/6//q/+j/5v/n/+b/6P/o/+T/5P/j/+L/5P/i/+L/4v/i/+D/
4P/g/+D/4P/g/+D/4P/j/+T/5f/m/+X/5P/j/+L/3//e/93/3P/o//T/AAAMAD4AbgCe
AM4ABwE+AXUBrAGkAZwBlAGMARYBoAAqALT/l/96/13/QP9P/17/bf98/4f/kv+d/6j/
rf+y/w==
         </WaveFormData>
      </LeadData>
      <LeadData>
         <LeadByteCountTotal>10000</LeadByteCountTotal>
         <LeadTimeOffset>0</LeadTimeOffset>
         <LeadSampleCountTotal>5000</LeadSampleCountTotal>
         <LeadAmplitudeUnitsPerBit>4.88</LeadAmplitudeUnitsPerBit>
         <LeadAmplitudeUnits>��V</LeadAmplitudeUnits>
         <LeadHighLimit>2147483647</LeadHighLimit>
         <LeadLowLimit>268435456</LeadLowLimit>
         <LeadID>V5</LeadID>
         <LeadOffsetFirstSample>0</LeadOffsetFirstSample>
         <FirstSampleBaseline>0</FirstSampleBaseline>
         <LeadSampleSize>2</LeadSampleSize>
         <LeadOff>FALSE</LeadOff>
         <BaselineSway>FALSE</BaselineSway>
         <ExcessiveACNoise>FALSE</ExcessiveACNoise>
         <MuscleNoise>TRUE</MuscleNoise>
         <LeadDataCRC32>1546210298</LeadDataCRC32>
         <WaveFormData>
7v/u/+7/7v/x//L/8//0//b/9v/2//b/9v/2//b/9v/3//j/+f/6//3//v///wAAAAAA
AAAAAAACAAIAAgACAAUABgAHAAgABwAGAAUABAAEAAQABAAEAAIAAgACAAIAAgACAAIA
AgAAAAAAAAAAAP7//v/+//7/AAAAAAAAAAAAAAAAAAAAAP///v/9//z//v/+//7//v8A
AAAAAAAAAP///v/9//z//P/8//z//P/9//7///8AAP3//P/7//r/+v/6//r/+v/4//j/
+P/4//f/9v/1//T/9//4//n/+v/5//j/9//2//b/9v/2//b/9f/0//P/8v/w//D/8P/w
//L/8v/y//L/8P/w//D/8P/u/+7/7v/u//D/8P/w//D/7v/u/+7/7v/u/+7/7v/u/+v/
6v/p/+j/6f/q/+v/7P/s/+z/7P/s/+r/6v/q/+r/5//m/+X/5P/l/+b/5//o/+j/6P/o
/+j/6P/o/+j/6P/n/+b/5f/k/+L/4v/i/+L/5P/k/+T/5P/i/+L/4v/i/+P/5P/l/+b/
5P/k/+T/5P/k/+T/5P/k/+P/4v/h/+D/4P/g/+D/4P/e/97/3v/e/9//4P/h/+L/4f/g
/9//3v/e/97/3v/e/97/3v/e/97/3f/c/9v/2v/Y/9j/2P/Y/9r/2v/a/9r/2f/Y/9f/
1v/W/9b/1v/W/9n/2v/b/9z/2//a/9n/2P/a/9r/2v/a/9r/2v/a/9r/2P/Y/9j/2P/Y
/9j/2P/Y/9r/2v/a/9r/2v/a/9r/2v/a/9r/2v/a/9r/2v/a/9r/2v/a/9r/2v/a/9r/
2v/a/9r/2v/a/9r/2v/a/9r/2v/d/97/3//g/97/3v/e/97/3v/e/97/3v/g/+D/4P/g
/+D/4P/g/+D/4P/g/+D/4P/g/+D/4P/g/97/3v/e/97/4f/i/+P/5P/m/+b/5v/l/+T/
5P/k/+T/5v/n/+j/6P/o/+n/6f/q/+r/6v/q/+n/6v/r/+v/6//q/+z/7f/v/+3/7f/s
/+n/6//r/+v/7P/t/+//7//v/+v/6f/o/+f/6v/s/+z/7P/u//D/8P/t/+3/7f/t/+//
7P/r/+r/6f/l/+T/4//j/+X/5f/l/+X/5//m/+b/5v/l/+T/5P/j/+T/5f/m/+f/5f/k
/+T/4//j/+H/3f/b/+D/8P8MACsASQBtAJUAuQDVAPgAGgEmARYB/ADSAJQAUwApAAcA
5P/J/7z/uP+6/7b/sP+2/8P/zv/R/9L/0v/V/9X/2f/h/+X/5f/l/+b/5v/l/+f/6f/p
/+n/5//n/+j/6P/o/+n/6f/p/+v/6//r/+z/7v/u/+7/7//u/+3/7f/s/+7/7v/t/+3/
6//r/+z/7P/t/+3/8P/w/+7/7v/u/+//8v/z//P/8//y//L/8v/y//X/9f/1//X/8//z
//P/9P/2//f/9//4//r/+//7//v/+//7//v/+//5//v/+//9//7//v/+/wAAAQABAAEA
AQABAAAA//8BAAAAAQABAAMABgAIAAkACwAKAAoACwALAAsACwAKAAkACgALAAwADAAK
AAoACwANAAsACwALAAsACwAKAAoACgAKAAsADAANAA8AEAARABAAEQARABAAEQAPABAA
DwAPAA8ADwAOAA0ADQANAAsACQAIAAcABgAEAAMAAQAAAP//AQABAAIAAgAAAP////8A
AP7//v/+//z/+//6//r/+v/8//z//P/8//7//v/+//7//f/9//3//f/+////AAADAAIA
AAD///7//v/+//3//f8AAAEAAgADAAMAAwADAAQABAAEAAQABQAFAAYABgAGAAcACQAH
AAcABwAGAAUABQADAAMAAwAEAAYABQAFAAUABgAGAAcABwAEAAMABAADAAMAAwADAAMA
AAD///////8AAAAAAQABAP///////wAA/v/+//7//P/7//z///8AAP3//f/9//z//v/9
//z//P/+//7//v/+//7//P/8//z//P/8//z//P/7//v//P/9//7//v///wAAAAAAAP//
//8AAAEAAwAFAAYACAAIAAcABgACAAIAAQABAAIAAwADAAEAAAD///7//v8BAAUABQAF
AAQAAwADAAMABAAGAAYABgAIAAgACAAFAAMAAAD9//z/+v/6//r/+v/6//r/+v/7//v/
+//7//v/+//6//r/+v/6//r/+//7//v/+f/5//n/+f/6//r/+f/5//X/8f/v//T//v8S
AC0ASwBvAJUAuQDZAPwAIgE4AS4BGAH2AL4AewBLAC0ADADr/9j/1v/a/9j/1P/U/9n/
4v/n/+j/6v/r/+//7//x//X/+f/7//z//P/7//n/+//7//v/+//7//z//P/8//3//f/9
//3//f/9//7//v/+//7/////////AAAAAAEAAgACAAMAAgABAAEAAAABAAEABAAEAAIA
AgACAAMAAgADAAMAAwAEAAQABAAEAAUABQAFAAUABQAFAAUABgAEAAUABQAGAAgACQAJ
AAkACwALAAsACwALAA0ADQAPABAAEAAQABIAEQARABEAEQAXABgAGQAdABwAHQAdAB8A
IQAiACIAIwAlACYAKAApACoAKwArACsALgAvADAAMAAtACwALAAtACsAKwArACsAKwAq
ACoAKgApACkAKQApACcAJgAlACIAHgAdABsAGwAXABYAEwARABAADwANAAsACgALAAoA
CQAGAAUABAACAAEA///+//3//P/7//v/+v/4//f/9//4//b/9v/2//T/8v/w/+//7v/w
//D/8P/w/+7/7v/u/+7/6//r/+v/6//p/+n/6f/r/+3/7P/s/+z/6//q/+j/5//q/+v/
7P/t/+v/6//r/+z/6v/q/+r/6//t/+7/7v/u/+7/7//s/+v/7P/s/+z/7f/t/+3/7f/u
/+z/6//r/+v/6P/o/+n/6f/l/+X/5//n/+f/5//n/+f/5v/l/+X/5f/j/+L/4v/h/+D/
3//e/97/3P/c/9z/2v/W/9b/2P/Y/9X/1f/V/9T/1P/T/9L/0v/R/9D/z//O/83/yv/J
/8j/yv/K/8r/yf/G/8X/xP/D/8b/yv/H/8b/xf/E/8L/wv/B/8H/wP/B/8L/wv/B/8L/
wv/C/8X/xf/G/8f/xv/F/8P/wv/B/8H/wf++/7z/u/+7/7z/u/+7/7n/uP+5/7j/uP+7
/7r/uf+4/7b/s/+z/7P/tP+0/7T/tP+2/7j/uP+1/7P/sf+v/6//rv+t/6z/q/+q/6j/
qP+p/6n/q/+r/6v/q/+q/6r/qv+q/6z/rf+t/63/q/+r/6v/q/+q/67/r/+p/6f/p/+l
/6T/rv/C/9v/9/8bAEcAbwCNAKoAzgDqAO4A3gC+AIwATQAZAPn/3P/D/67/pP+i/6D/
mP+U/5f/mv+d/6b/rP+t/6v/r/+x/7X/uf+5/7r/uv+5/7f/uf+5/7n/uf+5/7r/uv+7
/73/vv+//73/vf+9/77/vP+8/7z/vf+7/7v/vP+8/7z/vP+7/7v/vf+9/77/vv+7/7v/
vv++/77/vv++/7//v/+//77/vf+8/7z/vP+8/7//v/+//7//v/+//7//wP++/7//v//A
/8L/w//D/8P/x//H/8f/x//F/8f/x//J/8r/yv/K/8z/z//P/8//z//T/9T/1f/Z/9v/
3f/e/+H/5P/m/+f/6f/r/+z/7v/v//L/8//z//P/9//5//v//P/4//j/+f/7//z//f/+
////AQAAAAAAAAABAAEAAQABAAAAAAAAAP7//v/9//v/+//2//b/9P/z//T/8//x/+//
7f/t/+v/6f/q/+n/6P/m/+b/5f/l/+X/5P/j/+P/4v/g/9//3//g/+D/4P/g/97/4P/g
/+H/4v/g/+D/4P/g/9//3v/d/9z/3P/d/97/3//f/9//3//h/9//3v/e/97/4P/g/9//
3//e/9//4P/h/+H/4f/h/+L/4f/g/9//3//g/+L/4//k/+f/6f/n/+f/5f/k/+P/4//l
/+X/5f/m/+b/5f/l/+X/5v/m/+f/5//l/+X/5//n/+f/5//n/+f/6P/n/+f/5//p/+j/
6P/n/+X/5f/l/+b/6P/o/+j/5v/m/+b/6P/o/+n/6f/p/+j/6v/p/+j/6P/q/+r/6v/q
/+r/6P/o/+j/5v/m/+b/5f/o/+n/6v/r/+z/7P/q/+r/6v/q/+r/6v/q/+n/6f/q/+v/
7P/s/+v/7P/s/+z/7v/v//H/8//z//P/8v/y//P/8//z//D/8v/x//H/8v/z//P/8f/w
//H/8P/w//P/8v/x//D/7v/u/+//8P/y//b/9v/2//j/+//8//r/+f/0//H/8P/u/+3/
7P/r/+r/6//s/+7/7//u/+3/7P/r/+r/6v/q/+r/6v/r/+v/6//r/+v/6//r/+r/6P/n
/+X/4//l/+P/4v/u/wQAHQA5AFsAfwCnAMkA5gAMASoBKgEYAfoAxgCFAFMAMQAUAP3/
6v/g/+D/3v/S/9D/1f/Y/9v/3v/e/+H/4//l/+n/7f/x//P/9P/0//P/8f/z//P/8//z
//P/9P/0//b/9//3//f/+v/7//z//v/9//z/+//7//n/+f/6//r/+v/6//n/+f/7//v/
/P/8//3//f8AAAAA/v/+//7//////////v/9//z//P/8//z//v///wAAAQD///////8A
AP7//////wAAAQADAAQABQAHAAcABwAHAAUABwAHAAkACgAKAAoADAAOAA8AEAARABQA
FAAUABcAGAAZABkAGwAbABwAHAAdACEAIgAkACUAJgAnACcAJwAqACsALAAsACgAKAAp
ACsALQAtAC0ALQAvAC4ALgAuACsAKwArACsAKgAqACoAKAAkACMAIQAhAB8AIAAfAB8A
HQAbABgAFQARABEADwANAA4ADQAMAAoACwALAAwADQAKAAkACQAIAAgABwAHAAgACgAK
AAoACAAFAAQABAAEAAYABgAGAAYACAAIAAgACAAFAAUABQAFAAUABQAFAAcABwAGAAYA
BgAFAAQAAgABAAUABwAJAAsACQAJAAkACgAIAAgACAAJAAkACgAKAAoACQALAAkACQAN
AA4ADwARABEAEQARABIADwANAAwACwALAAwADgAPAA0ADQAPAA8ADwAPAA8ADwAPAA8A
EAARAA8ADgAOAA0ADQANAA0ADgAQABAAEAAOAAsACgALAAoADAANAA4ADgANAAsACQAI
AAoACgAKAAoADAAKAAoACgAKAAoACgAJAAsACwAJAAYABAAEAAQABAAGAAYABQAFAAYA
BwAIAAgACQAKAAoACgAIAAcABwAHAAgACQAJAAoACwALAAsACAAGAAUABQAGAAUABQAD
AAIA///+//7/AQADAAMAAwACAAEAAQABAAIABgAGAAYACAAJAAgABAABAP3/+//7//r/
+f/4//f/9v/2//b/9//3//f/9//3//f/9P/0//T/9P/2//f/9//3//f/9//3//f/9v/4
//f/8//t/+n/5f/o//r/EAApAEsAbQCRALcA2QD4ABwBOAE2AR4B+gDCAIMAUQAzABYA
+f/g/9T/1v/Y/9T/1P/b/+L/5f/k/+b/5//r/+3/8f/z//f/+f/6//r/+f/6//3//v//
//3//f/+//7//P/9//3//f////////8AAP7//v/+////AQABAAIAAgABAAAA/v/9//7/
//8BAAIAAwADAAYABgACAAIAAgADAAIAAwADAAMABAAEAAQABAAFAAUABQAFAAMAAwAD
AAQABAAFAAUABgAGAAcABwAHAAcABwAHAAcACQALAAsADQAOAA4ADgAQAA8ADwAPAA8A
EgASABIAFQAWABcAFwAZABwAHgAfACEAIQAiACQAJQAoACkAKQApACgAKQAqACoAKAAo
ACkAKwAtAC0ALQAtACsAKgAqACoAKwArACsAKwAoACgAKAAmACIAIQAfAB8AGgAaABgA
FwAWABUAEwARAA8ADwANAAsACgAJAAgABgAGAAUABQAFAAUABQAGAAYABAADAAMABAAE
AAQABAACAAEAAAAAAAAAAgACAAIAAgABAAAA///+//3//f/9//3//f/9//3////9//z/
/P/8//7//v/9//3//P/9//7////9//3//f/+//7//v/+////AAACAAMABAAFAAcABQAF
AAgACAAIAAkACQAJAAkACgAMAAsACwALAAoACgALAAsACwALAA0ADQANAA0ADQANAAwA
CwALAAsACwAKAAoACQALAAsACwAMAAwADAAMAAoACAAIAAoACgAKAAsADAAMAAwACwAK
AAoACAAIAAgACAALAAoACwAMAAsACgAJAAcABwAHAAcABwAIAAoACgAKAAoACgAIAAgA
BwAHAAoACwAMAAwADwAQABAAEAARABEAEgATABYAFwAXABgAGQAZABkAFgAWABUAFQAW
ABkAGQAXABYAEwASABIAFQAVABUAFQAUABUAFQAVABYAGgAaABoAHAAbABoAFgATABIA
EQASABIADwAOAA0ADAAKAAoACwALAAsACwALAAsADQAOAA8AEAAPAA8ADgANAA0ADQAN
AA0AEAAOAAsACQAFAAEA//8CABAAJgBBAF0AgwCrANEA8QASATQBSgFGATABCAHOAI0A
XQA9ACIABwDy/+j/5v/i/9z/3P/l/+7/7//w//j/+//5//v///8BAAEABAAGAAcABwAF
AAcABwAHAAkACQAKAAoADAANAA0ADQAMAAsACgAKAA0ADgAPABEAEAAPAA8ADgAOAA4A
DQANAAsACwAMAAwADQANABAAEAAOAA4ADgAPABAAEQARABEADgAOAA4ADgAOAA0ADAAL
AAwADQAOABAAEQATABQAFgAVABUAFAATABQAEwASABEAEwAVABUAFwAXABYAFQAWABgA
GQAaABsAHgAeAB4AIQAiACMAIwAlACQAJAAjACMAJwAoACoAKwAsAC0ALQAtAC0ALQAt
ACwAKQAoACgAKQApACkAKQApACgAJgAlACQAIgAhACAAHwAcABoAGAAUABEADwAMAAsA
CAAIAAYABQADAAEA/v/7//b/9f/y/+//7v/t/+z/6v/o/+f/5//n/+X/4//i/+D/3v/d
/93/3v/c/9z/3P/a/9f/1v/W/9b/1P/U/9T/1P/U/9T/1P/U/9P/0//T/9P/0f/R/9H/
0//U/9T/1f/W/9b/1v/V/9X/1v/X/9j/2f/b/9v/2//c/93/3v/f/+H/3//g/+D/4P/j
/+X/4//j/+b/5v/m/+f/6f/p/+n/6v/q/+n/6f/p/+b/5v/n/+f/5f/l/+f/5//n/+f/
5//n/+j/5//n/+f/5f/k/+T/4//h/+H/4f/i/+L/4v/i/+D/3f/c/93/3P/Z/9n/2f/Y
/9f/1f/T/9L/0P/Q/9D/0P/N/8r/yf/I/8b/xv/G/8X/xP/D/8L/wf+//77/vf+9/7n/
uP+0/7T/tP+0/7T/sv+y/7H/sf+y/7P/tP+0/7f/uP+4/7j/t/+3/7j/uf+5/7n/uP+4
/7v/u/+7/7j/uv+5/7n/uv+7/7v/uf+4/7f/tv+2/7n/vf+9/73/vP++/7//wP/C/8T/
xP/E/8b/yv/K/8f/xf/F/8P/w//C/8L/wv/C/8L/w//E/8b/x//I/8n/yv/L/8r/yv/K
/8r/zP/N/83/zf/P/8//z//P/9L/0P/N/8f/v/+//8P/yP/U/+z/CwApAEkAbwCTALEA
0AD6AA4BAgHqAMYAiABFABcA+f/e/8f/uv+2/7b/sv+q/6j/rf+w/7P/uP+6/7n/uf+7
/8H/xf/H/8j/yP/H/8X/xf/H/8f/x//I/8n/y//M/8r/y//L/8v/yf/J/8n/yv/H/8b/
xf/F/8j/yf/L/8z/yv/K/8n/yf/K/8v/zf/O/8//z//S/9L/z//O/83/zf/Q/9H/0f/R
/9P/1P/V/9b/1//X/9f/1//Z/9n/2f/a/9v/3f/e/+D/3v/f/9//3//j/+P/4//j/+X/
5//n/+n/6v/q/+r/7P/v/+//7//v//L/8v/y//X/9v/3//f/+f/7//z//P/9/wEABAAI
AAsACgALAAsACwAKAAsADAAMAAwADAANAA8ADwAPAA8ADwAQABAAEQASAA8ADwAPAA8A
DQAMAAsACAAIAAcABQAFAAAAAAD+//3/+v/5//f/9f/0//X/9P/z//D/7//u/+z/7v/t
/+3/7f/q/+n/6f/o/+j/5//n/+j/6f/q/+v/6v/p/+j/6P/o/+j/6P/o/+j/5v/m/+b/
5v/n/+f/5//n/+n/6f/p/+v/6f/o/+j/6P/o/+j/5//n/+j/6f/q/+v/6f/p/+n/6v/s
/+z/7P/t/+//8P/w//D/7v/v/+z/6//v//D/8f/z//L/8f/w//D/8P/v/+//7//w//D/
8f/x//H/8f/z//P/8P/v/+7/7f/u/+3/7f/t/+7/7v/v/+//7//v/+//8P/u/+7/7v/s
/+3/7v/x//L/8f/x//H/8P/w/+//7v/u/+7/7v/u/+7/7v/s/+z/7P/u/+7/7v/t/+7/
7//w//H/7v/u/+7/7//w//D/8f/y//P/9P/z//L/8f/w//L/8v/x//H/9P/1//b/9v/4
//r/+//8//3//f/+/////v//////AAABAAEAAQD+/wAA/////wAAAQABAP///v/9//z/
/P////////////7//f/9//3//v8AAAAAAAACAAYABgADAAEA/f/7//v/+v/5//j/9//2
//f/+P/6//v/+v/5//j/9//0//T/9P/0//T/9f/1//X/8//z//P/8//6//j/9f/v/+v/
5//n/+j/9P8GAB8AOwBbAH8AowDFAOYADAEsAS4BHAH+AMoAhwBRAC0ADADx/97/2P/a
/9j/0P/M/8//0v/V/9j/3P/d/9//4f/j/+X/5f/p/+r/6v/p/+n/6//r/+v/6//r/+z/
7P/s/+3/7f/t/+v/6//r/+z/6v/q/+r/6//t/+3/7v/u/+//8P/w//H/7v/t/+3/7P/u
/+//8//0//D/8P/w//H/8P/x//H/8f/y//L/8v/y//X/9f/1//X/9//3//f/+P/2//f/
9//4//b/9//3//f/+f/5//n/+f/7//3//f////7//v/+/wAA//////////8DAAQABQAJ
AAgACQAJAAsADAAMAAsACwAPABAAEgATABYAFwAXABcAGAAZABoAGgAYABgAGQAbABsA
GwAbABsAGwAaABoAGgAXABcAFwAXABgAGAAYABYAEwARAA4ADQAKAAoACAAHAAQAAwAB
AP///v////7//f/6//n/+P/2//b/9f/1//X/8v/x//H/8P/u/+3/7f/u//D/8P/w/+7/
7//u/+7/7v/u/+7/7v/u/+7/7v/u/+7/7//v/+//7//v/+//7//x//H/8P/w//D/8v/y
//H/8f/y//P/9P/1//P/8//z//T/9v/2//b/9//3//j/+P/4//v//f/7//v/+v/6//r/
+//7//v/+//8//7//f/9//3//P/8//3//f/5//n/+//7//7///8AAAEAAAD/////////
//7//v/9//v/+//7//z//P/8//z/+v/6//r//P/8//v/+//7//r/+P/3//b/9v/4//j/
+P/4//n/+P/5//r/+v/6//r/+f/7//v/+//7//j/+P/4//n/9//2//b/9v/5//n/+v/6
//r/+v/6//j/+P/3//f/+f/7//3//v///wAAAAAAAAAA////////AAABAAEAAgABAAEA
AQD+/wAA/////wAAAAD///z/+v/3//b/9v/5//z//f/+//7//f/9//3//v/+//7//v8A
AAQABAABAP///P/5//j/9v/3//b/9f/0//T/9P/1//X/9f/1//X/9f/0//T/9P/0//f/
+f/6//v/+f/5//n/+f/4//j/+//7//f/8f/t/+7/+v8KACEAPwBhAIkAswDVAPQAGAE4
ATwBKAEKAdgAmQBjADsAGgD9/+r/4P/g/97/1v/S/9X/2v/h/+b/6P/p/+3/7//x//X/
9//5//r/+v/5//v//f/9//3/+//7//z//P/+//////////3//f/9//7//f/8//v/+//8
//3///8AAAAAAAD//////f/9//7//v/9//3/AAAAAP3//P/7//v//v/////////+//7/
/v/+//3//f/9//3/////////AAAAAAEAAQACAAEAAQAAAP////////////8AAAMABAAH
AAUABAADAAQABgAHAAgACQAOAA4ADgARABQAFQAVABcAFwAYABgAGQAdAB4AIAAhACAA
IQAhACEAIwAlACcAKAAnACgAKgAtAC4ALwAwADEAMAAuAC0ALAApACkAKQApACgAKAAo
ACYAJgAjACEAHwAcABoAGgAaABoAFwAWABUAFAARABAADwAOAAsACgAJAAgACAAIAAgA
CAAHAAYABQAEAAMAAgABAAAAAAAAAAAAAAD+//7//v/+//3//P/7//r/+//8//3//v/8
//z//P/8//7//v/+//7/AAAAAAAAAAABAAIAAwAEAAQABgAMABIAFgAYABwAJAAsADQA
PABGAEwAUgBWAFoAXgBkAGgAbgB0AHwAhACMAJYApgC4AM4A5AD2AAoBIAEyAUIBVAFm
AXYBggGMAZ4BrgGuAZYBdAFQASoB+gDAAIAAVAA+ACIA/v/u/+r/5P/e/97/4v/k/+D/
3P/c/97/4f/i/+P/5P/m/+b/5v/m/+b/5v/m/+b/5P/k/+T/5P/m/+b/5v/m/+X/5P/j
/+L/5f/m/+f/6P/o/+j/6P/o/+r/6v/q/+r/6v/q/+r/6v/p/+j/5//m/+P/4v/h/+D/
4f/i/+P/5P/i/+L/4v/i/9//3v/d/9z/2//a/9n/2P/X/9b/1f/U/9b/1v/W/9b/1v/W
/9b/1v/X/9j/2f/a/9r/2v/a/9r/3P/c/9z/3P/e/97/3v/e/+D/4P/g/+D/4v/i/+L/
4v/j/+T/5f/m/+f/6P/p/+r/6//s/+3/7v/w//L/9P/2//f/+P/5//r/+//8//3//v8A
AAAAAAAAAAIAAgACAAIAAgACAAIAAgACAAIAAgACAP///v/9//z//v/+//7//v/8//z/
/P/8//r/+v/6//r/+v/6//r/+v/6//r/+v/6//j/+P/4//j/+P/4//j/+P/6//r/+v/6
//j/+P/4//j/9v/2//b/9v/2//b/9v/2//X/9P/z//L/9P/0//T/9P/0//T/9P/0//P/
8v/x//D/7v/u/+7/7v/u/+7/7v/u/+z/6v/o/+b/6P/o/+j/6P/n/+b/5f/k/+H/4P/f
/97/3P/c/9z/3P/a/9r/2v/a/9n/2P/X/9b/1P/U/9T/1P/T/9L/0f/Q/8//zv/N/8z/
zP/M/8z/zP/K/8r/yv/K/8n/yP/H/8b/xv/G/8b/xv/E/8T/xP/E/8L/wv/C/8L/wv/C
/8L/wv/B/8D/v/++/77/vv++/77/vP+8/7z/vP+8/7z/vP+8/7z/vP+8/7z/uv+6/7r/
uv+6/7r/uv+6/7r/uv+6/7r/uP+4/7j/uP+6/7r/uv+6/7r/uv+6/7r/uP+4/7j/uP+4
/7j/uP+4/7j/uP+4/7j/uP+4/7j/uP+4/7j/uP+4/7n/uv+7/7z/vP+8/7z/vP+8/7z/
vP+8/7r/uv+6/7r/u/+8/73/vv+9/7z/u/+6/7v/vP+9/77/wP/A/8D/wP+//77/vf+8
/7z/vP+8/7z/vv++/77/vv/A/8D/wP/A/8D/wP/A/8D/vv++/77/vv/A/8D/wP/A/8L/
wv/C/8L/wv/C/8L/wv/C/8L/wv/C/8D/wP/A/8D/wv/C/8L/wv/C/8L/wv/C/8D/wP/A
/8D/wP/A/8D/wP/A/8D/wP/A/8L/wv/C/8L/wP/A/8D/wP/C/8L/wf/B/8L/w//E/8T/
w//E/8T/xP/H/8f/yP/J/8r/y//L/8z/zP/L/8r/xv/I/8f/x//I/8r/y//K/8r/yP/G
/8X/x//J/8n/yf/I/8n/yf/J/8r/y//K/8n/yv/P/9D/zv/N/83/y//L/8r/yf/I/8f/
xv/D/8L/wv/B/8P/w//D/8P/wv/C/8L/wv/E/8X/xf/F/8X/xf/F/8X/xP/E/8H/v/+9
/7f/tf+8/9L/7v8NAC0AUwB3AJcAtQDWAPYAAgHwANIAqABmACkAAQDf/77/qf+e/5r/
mv+W/5L/mP+d/6D/o/+m/6j/qf+v/7X/t/+5/7v/u/+8/7z/u/+7/73/vf+9/73/vf++
/77/vv+//7//v/+//7//v//A/77/vv++/7//v/+//8D/wP++/77/vf+9/73/vf++/77/
vf+9/8D/wP++/77/vv+//8D/wf/B/8H/vv++/77/vv+//7//v/+//8H/wf/B/8L/wv/D
/8P/xP/E/8X/xf/F/8f/x//H/8f/xv/H/8b/x//K/8r/yv/M/8//z//P/8//0f/Q/8//
0f/R/9H/0P/R/9H/0v/S/9P/0//U/9b/1//W/9f/1//X/9b/1//Y/9j/1v/W/9f/2f/Y
/9f/1v/V/9b/1v/X/9j/2v/b/9z/3f/c/9z/3P/a/9v/2//a/9v/2//c/9v/2//b/9v/
2v/Z/9b/1f/S/8//0P/R/9L/0v/P/83/zP/L/8r/yf/J/8j/yP/H/8f/yP/H/8b/xf/C
/8P/wv/C/8L/wP/A/8D/wP/A/8D/wP/A/73/vf+9/73/vv+//8D/w//B/8D/wP/A/8D/
wP+//7//vv+//8D/wf/C/8P/xP/G/8X/xP/D/8P/wf/C/8L/wv/D/8X/w//D/8L/wv/C
/8P/w//D/8P/xP/G/8X/xf/F/8L/wv/D/8P/wf/B/8P/w//C/8H/wP+//8D/v/+//7//
vf+8/7z/u/+8/73/vv/A/7//vv+9/7r/uv+6/7z/vP+7/7v/u/+6/7j/t/+2/7b/tP+0
/7T/tP+1/7T/tf+2/7T/tP+0/7P/tf+1/7X/tf+z/7L/sf+x/7P/tP+2/7j/t/+3/7f/
t/+2/7X/tP+y/7L/s/+0/7T/sf+x/7L/sf+w/6//rf+s/6z/q/+r/6z/rP+s/6v/qP+o
/6j/qP+p/6z/rP+t/6z/rP+q/6f/pP+h/6L/ov+j/6D/ov+g/6D/oP+e/57/nv+e/53/
nP+b/5r/mv+a/5r/mv+d/57/n/+g/53/nP+b/5r/lv+U/5L/kP+T/5b/mf+c/7f/0v/t
/wgAKwBOAHEAlACcAKQArAC0AIMAVAAlAPb/2v++/6L/hv+B/3z/d/9y/3b/eP96/3z/
gP+C/w==
         </WaveFormData>
      </LeadData>
      <LeadData>
         <LeadByteCountTotal>10000</LeadByteCountTotal>
         <LeadTimeOffset>0</LeadTimeOffset>
         <LeadSampleCountTotal>5000</LeadSampleCountTotal>
         <LeadAmplitudeUnitsPerBit>4.88</LeadAmplitudeUnitsPerBit>
         <LeadAmplitudeUnits>��V</LeadAmplitudeUnits>
         <LeadHighLimit>2147483647</LeadHighLimit>
         <LeadLowLimit>268435456</LeadLowLimit>
         <LeadID>V6</LeadID>
         <LeadOffsetFirstSample>0</LeadOffsetFirstSample>
         <FirstSampleBaseline>0</FirstSampleBaseline>
         <LeadSampleSize>2</LeadSampleSize>
         <LeadOff>FALSE</LeadOff>
         <BaselineSway>FALSE</BaselineSway>
         <ExcessiveACNoise>FALSE</ExcessiveACNoise>
         <MuscleNoise>TRUE</MuscleNoise>
         <LeadDataCRC32>1625305223</LeadDataCRC32>
         <WaveFormData>
GAAYABgAGAAYABgAGAAYABoAGgAaABoAGQAYABcAFgAWABYAFgAWABQAFAAUABQAEwAS
ABEAEAASABIAEgASABQAFAAUABQAEwASABEAEAAQABAAEAAQABAAEAAQABAADgAOAA4A
DgAMAAwADAAMAAwADAAMAAwADAAMAAwADAAOAA4ADgAOAA0ADAALAAoACgAKAAoACgAL
AAwADQAOAAsACgAJAAgACAAIAAgACAAJAAoACwAMAAsACgAJAAgACAAIAAgACAAGAAYA
BgAGAAQABAAEAAQABQAGAAcACAAHAAYABQAEAAYABgAGAAYABQAEAAMAAgAAAAAAAAAA
AAIAAgACAAIAAAAAAAAAAAD+//7//v/+////AAABAAIAAQAAAP///v/+//7//v/+//3/
/P/7//r/+//8//3//v/8//z//P/8//z//P/8//z/+//6//n/+P/4//j/+P/4//j/+P/4
//j/9v/2//b/9v/1//T/8//y//L/8v/y//L/8v/y//L/8v/y//L/8v/y//T/9P/0//T/
8//y//H/8P/w//D/8P/w/+//7v/t/+z/7P/s/+z/7P/s/+z/7P/s/+7/7v/u/+7/7f/s
/+v/6v/q/+r/6v/q/+z/7P/s/+z/6f/o/+f/5v/k/+T/5P/k/+T/5P/k/+T/4v/i/+L/
4v/i/+L/4v/i/+P/5P/l/+b/4//i/+H/4P/h/+L/4//k/+T/5P/k/+T/4//i/+H/4P/g
/+D/4P/g/+L/4v/i/+L/4//k/+X/5v/k/+T/5P/k/+T/5P/k/+T/4v/i/+L/4v/i/+L/
4v/i/+L/4v/i/+L/5P/k/+T/5P/l/+b/5//o/+b/5v/m/+b/5v/m/+b/5v/o/+j/6P/o
/+b/5v/m/+b/5P/k/+T/5P/m/+b/5v/m/+T/5P/k/+T/5f/m/+f/6P/o/+j/5//n/+X/
5f/n/+j/6P/o/+j/6v/q/+r/6v/r/+r/6v/p/+j/6v/q/+r/6v/q/+r/6//t/+z/6//q
/+j/6v/q/+n/7P/u/+//7//v/+3/7P/q/+n/6P/r/+v/6//v/+//7//u/+3/6v/q/+r/
6f/o/+f/5//j/+L/4f/g/+L/4//k/+b/5P/j/+P/4//h/+D/4P/f/+H/4f/h/+H/3//e
/97/3f/d/9j/1v/S/9L/2v/t/wIAFgAsAEgAYQB6AJcAtwDHAMIAuACnAIkAaQBIACkA
DAD2/+b/3f/V/8r/vv+//8n/0v/U/9H/z//P/8//0f/Y/9z/2f/Z/9r/1//V/9j/2P/Z
/9v/2f/Z/9n/2//Y/9f/1//X/9j/2P/Z/9r/2v/b/9z/3f/b/9v/2//a/9v/2//a/9r/
2v/a/9r/2v/Z/9n/2//b/9v/2//b/9v/2//c/97/3//e/9//3v/c/97/3v/e/93/2//b
/9v/3f/d/93/3f/d/+D/4f/i/+P/4//k/+T/5P/h/+L/4f/i/+T/5P/l/+b/6P/o/+j/
6P/n/+j/5//n/+j/6f/q/+v/7//x//H/8f/x//H/8v/y//D/8P/x//D/8v/y//P/8//y
//L/8//1//X/9f/0//T/9P/0//T/9P/2//b/9v/2//j/+P/5//n/+P/4//j/+P/4//j/
9//3//n/+P/2//T/8//y//H/8P/u/+7/7f/q/+f/5//n/+f/6v/q/+r/6v/n/+f/5v/m
/+f/5//m/+X/4v/h/+H/4f/h/+H/4f/h/+P/4//j/+L/4v/i/+L/4v/j/+T/5v/n/+T/
4//i/+L/4v/i/+P/4//j/+T/5P/l/+X/5P/k/+T/5f/l/+X/5f/o/+j/6f/p/+v/7f/r
/+v/6f/o/+f/5//n/+f/5//n/+n/6f/p/+n/6//r/+v/6//o/+j/6f/p/+n/6f/p/+n/
5//m/+b/5v/o/+j/5//n/+j/6P/o/+j/5v/m/+b/5P/m/+f/6v/r/+r/6f/p/+n/6v/r
/+n/6f/p/+n/6f/p/+v/6P/o/+j/6P/o/+j/5//n/+f/5//p/+r/6v/q/+r/7P/s/+r/
6v/r/+v/7f/u/+//8P/v/+7/7f/r/+r/6v/r/+3/7f/t/+z/6//s/+r/7P/s/+//7//v
/+7/7v/t/+3/7v/w/+//7v/v/+3/7f/s/+r/5P/j/+L/4f/h/+H/4v/i/+D/4P/g/9//
3//f/+D/4P/f/9//3//e/+D/4f/h/+H/3//f/9//3//e/97/3//f/9z/2P/W/9j/3P/n
//r/DgAkAD4AWQByAJEAsQDFAMgAvgCxAJcAcwBUADkAHgACAPD/6f/n/+D/1v/T/9f/
3P/e/93/3f/b/9v/2//a/97/4f/i/+T/4v/h/+H/4P/g/+H/4f/h/+H/4//h/+H/4v/j
/+H/4P/g/+D/4v/j/+T/5f/k/+X/5v/m/+b/5//n/+j/5f/k/+P/4v/j/+P/5f/l/+X/
5f/l/+X/5v/m/+f/5//l/+f/5//m/+j/6P/o/+f/5//n/+f/6f/n/+f/5//n/+n/6f/p
/+n/5//o/+j/6P/o/+r/6v/s/+z/7P/t/+7/7v/u/+7/7v/x//T/9f/3//j/+f/6//v/
/f////////8CAAMABQAGAAUABgAIAAgACQAKAAwADQALAAoACgALAAsACwAKAAoACgAK
AAoACgAKAAoACgAKAAcABgAGAAUAAQAAAP///v/7//r/+P/3//f/9v/0//L/8v/y//L/
8v/x//D/7v/q/+n/6f/p/+n/6//q/+n/6P/n/+f/5v/m/+n/6f/o/+f/5P/j/+P/4//k
/+X/5v/n/+f/5//n/+b/5v/m/+b/5v/m/+b/5//n/+n/6f/p/+r/5//m/+b/5f/m/+j/
6f/r/+3/7P/s/+z/7f/t/+3/7f/w//D/8f/x/+//8f/v/+//8v/y//L/8//z//P/8//z
//X/9f/1//X/9P/z//L/8f/y//L/8//z//P/8//z//P/9f/0//T/9P/0//T/8//z//T/
9P/0//T/9P/0//T/8v/z//P/9f/1//P/8//0//X/9f/1//L/8f/z//P/8//z//L/8f/w
//D/8f/w//H/8v/w//D/8P/w//b/+v/3//b/9f/0//T/8//z//P/8//1//b/9v/2//b/
+P/4//r/+v/7//v/+//6//n/+P/4//j/+P/3//b/9v/3//n/+f/5//j/9//5//j/+//8
//v/+//7//r/+v/5//n/+v/9//3//f/////////+//z/+v/5//j/9//0//P/8//y//L/
8v/y//H/8//z//T/9P/z//P/8//y//T/9f/1//X/8//z//P/8//w//T/9f/v/+z/7P/q
/+r/7v/7/woAHAA0AFIAbwCGAJ8AvQDVAN4A3gDRALcAlwB6AF0AQgAuABwADwAJAAAA
9P/r/+v/7P/q/+//9f/z/+//8f/w//L/9f/2//j/9v/1//P/8v/y//P/8//z//P/9f/2
//f/+f/7//v/+v/6//r/9//3//f/9//2//f/+P/4//f/9//2//b/9//4//n/+v/6//n/
+v/5//n/+f/5//n/9v/2//f/9//1//f/9//2//j/+P/4//f/9f/1//X/9//1//X/9f/1
//b/9//4//n/+//8//z//P/7//z/+//8//7//v///wAAAgACAAIAAgAEAAYABgAHAAgA
CQAKAAsADwARABEAEQASABMAFQAWABUAFgAYABgAGwAcAB4AHwAcABwAHQAfACMAIwAi
ACIAJAAkACQAJAAkACQAJAAkACMAIgAiACEAIQAgAB8AHgAaABoAGQAZABsAGgAYABYA
EwASABEAEAAQABAADwAMAAsACwALAAsACwAKAAkACAAHAAcABgAGAAcABwAGAAUABwAH
AAgACQAHAAcABwAHAAUABQAFAAQABQAGAAcACAAIAAgACQAJAAcABwAHAAgACQAKAAwA
DQANAA4ADgAPAA4ADAALAAoACQAJAAkACQAMAAwADQANAA8AEQAPAA8ADgAMAAoACQAJ
AAkACQAJAAoACwAMAA0ADQANAA0ADQAMAAwADQANAAsACwALAAsACwAKAAoACgAMAAwA
CwALAAsACgAJAAgACQAKAAsACgALAAsADQANAAsACwAMAA0ADwAPAAwACwANAA0ADQAN
AAsACwALAAwACgAIAAgACAAJAAoACwAMAAwADAAKAAoACgAKAAoADAALAAsACwAJAAsA
DAAMAAoACgAMAAwADgAOAA8ADwAQABAAEAAQAA4ADgAOAA0ADAAMAA0ADwAPAA8ADgAN
AA4ADAAOAA4ADAALAAoACAAKAAkACQAKAA8ADwAPABEAEgATABMAEgALAAkABwAFAAIA
AQABAAAAAQACAAMAAwABAAEAAgACAP////////7//P/9//3//f/9//3//f/9//z/+v/5
//X/9P/0//L/8P/4/wUAFAAmADoAUgBvAIwApQDFAOMA6gDmANsAwQChAIIAYwBIADYA
JgAbABUADAD+//f/9//6//j/9//1//X/9f/3//j//P/9/wAAAgAAAP///v/8//v/+//5
//n/+f/7//v/+//8//3/AAAAAAEAAgD///////////7///8AAAAAAQABAAAAAAACAAIA
AgACAAEAAQADAAMAAwADAAMAAwABAAAAAAD///7////+//z///8AAAEAAQD+//3//P/9
//3//f/9//3//v///wAAAQD//wAAAAAAAP//AAD//wAAAAAAAAEAAgADAAQABQAGAAgA
CgAKAAsACgALAAwADQANAA8ADwAPABAAEQATABQAFQAWABgAGAAZABoAHAAdABsAGgAa
ABsAHQAdABwAHAAeAB4AHgAeABwAHAAcABwAGwAaABoAGQAWABQAEgAQABAAEAAPAA8A
DgAMAAkABgADAAIAAQAAAAAAAAD///z//P/9//7////+//z/+v/4//n/+f/4//j/+f/5
//j/9//0//P/8//z//X/9f/1//X/9//3//f/9v/0//T/9P/0//T/9P/1//X/8//z//P/
9P/x//D/8P/v//D/8v/z//X/8//y//L/8v/x//H/8f/x//D/8P/x//H/8//1//P/8//1
//b/9//5//n/+f/5//n/9v/1//T/8//1//X/9f/1//L/8v/z//P/9P/1//b/9//4//j/
+f/6//n/+P/2//X/9v/2//b/9v/4//j/+P/2//P/8//1//X/9f/1//b/9//1//X/8v/x
//L/8//0//X/9f/1//X/9v/1//L/8f/w//D/8v/w//D/7v/u/+7/7v/s/+v/6//r/+z/
7//x//L/8v/y//T/9P/z//L/8v/x//L/8v/y//L/9f/2//f/9//0//L/8f/x//P/8//y
//H/8P/u//D/8P/x//H/8f/w//D/7//v//D/9f/1//X/9//2//X/8//w/+z/6//q/+n/
5v/l/+X/5P/m/+b/5v/l/+X/5f/m/+b/4//j/+P/4v/j/+X/5v/n/+X/5f/l/+X/5P/k
/+P/3//a/9b/0v/W/+L/7/8AABYAKgBAAF0AeACVALMAzQDUAMwAvQChAIEAZABHAC4A
FgAAAPH/6//o/+D/2f/d/97/3v/d/9v/2f/b/9v/3v/i/+P/5P/m/+T/4//l/+T/5P/l
/+P/4//j/+X/4//j/+T/5f/n/+b/5v/m/+X/5f/l/+X/5v/n/+j/6P/m/+X/4//i/+P/
5P/l/+b/5//n/+n/6f/l/+X/5f/l/+T/5P/l/+X/5f/n/+f/5v/m/+b/5v/l/+X/5f/l
/+f/5//n/+f/5//l/+X/5f/l/+X/5v/m/+b/6P/q/+r/7P/s/+z/7f/u/+3/7P/r/+r/
7v/w//D/8f/w//H/8v/z//b/+f/6//v/+v/7//3//v8BAAIABAAEAAIAAgADAAMAAgAC
AAMABQAHAAcABgAGAAYABgAGAAYABgAGAAYABgAHAAYABgAFAAEAAAD///7/+v/6//n/
+f/5//j/9v/0//H/8P/v/+7/6//q/+j/5P/m/+f/6P/p/+v/6v/p/+j/5//n/+b/5v/l
/+X/5P/j/+L/4f/h/+H/4//j/+P/4//h/+H/4f/g/97/3v/e/97/3//g/+L/4//h/+H/
4f/i/+L/4v/j/+P/4f/i/+L/4//i/+D/3//e/+H/4f/h/+H/4v/i/+P/4//k/+f/5v/n
/+j/6P/o/+n/5//n/+f/5//p/+n/6f/p/+n/6f/p/+n/6v/q/+v/6//r/+v/6//r/+v/
6v/q/+r/6P/o/+f/5//q/+r/6v/q/+r/6v/q/+j/5f/l/+f/5//q/+v/7f/v/+3/7f/q
/+n/6P/n/+b/5f/m/+f/6P/q/+r/6P/o/+j/5v/m/+b/5v/o/+r/6f/o/+f/5v/o/+f/
5//n/+X/5//o/+j/6v/q/+z/7P/q/+r/6//r/+z/7P/s/+z/7v/u/+7/7f/r/+r/6v/r
/+z/7f/t/+3/6//o/+n/6P/r/+v/6//q/+j/5//n/+j/7P/t/+7/8f/u/+3/6//o/+X/
5f/l/+X/5P/j/+P/4v/i/+L/4v/h/9//3//g/+D/4v/j/+T/5P/h/+H/4P/f/+H/4f/h
/+H/4v/i/9//3f/Y/9T/0P/S/9r/6f/6/wwAJgBCAFsAdgCVALEAxwDOAMYAtQCXAHcA
WAA7ACAACgD4/+v/5f/c/9D/y//R/9b/1P/V/9n/2//X/9f/3P/e/93/3v/g/97/3f/d
/9z/3P/d/93/3f/d/9//4P/h/+P/5f/k/+L/4f/g/+H/4//l/+f/5f/l/+X/5P/j/+P/
4v/i/+D/4P/g/+D/4f/h/+P/4//i/+P/5P/l/+b/5v/n/+f/5v/n/+b/5P/i/+L/4v/h
/+P/4//j/+X/6P/p/+r/6//p/+n/6f/p/+f/6P/o/+j/6P/q/+r/7P/r/+r/6v/q/+3/
7v/v//D/8v/0//T/9f/4//n/+v/7//r/+//6//n/+//9/wAAAgAFAAYACAAIAAYABgAH
AAcABgAGAAcACQALAAsACgAKAAoACgAKAAoACgAKAAoACgAIAAYABQADAAEAAAD///7/
/v/+//3//f/9//z/+v/4//X/9P/z//L/9P/0//P/8P/x//H/8f/x/+//7v/t/+z/7P/t
/+3/7v/x//H/8P/v//D/7//v/+//7f/t/+3/7f/u/+//8P/w//D/8P/w//D/7//u/+7/
7f/u/+//8P/y//H/8P/w/+//7//w//D/8f/x//D/8P/w//P/8//z//P/9P/0//X/9f/z
//X/8//z//b/9v/2//f/+f/5//n/+f/7//v/+//7//r/+f/4//f/9v/2//f/9//4//n/
+v/7//n/+P/4//j/+P/4//f/9//2//b/9v/2//f/+P/5//j/9P/z//T/8//1//X/9v/3
//b/9f/x/+//8f/x//H/8f/w/+//7v/u//D/7v/u/+7/8P/w//D/8P/w//D/8f/x//D/
7//s/+7/7v/u/+7/8P/v/+//7//x//P/9P/0//T/9P/2//b/9P/0//X/9f/2//b/9v/2
//f/+P/5//n/+v/6//v//f/7//v/+v/5//b/9P/2//b/+P/5//r/+v/8//v/+//8//3/
/f/9/////f/9//z/+v/4//f/9v/1//T/8//z//L/9P/0//T/8//1//X/9v/2//P/8//z
//L/8P/x//H/8f/z//P/8//z//T/9P/x/+n/5P/m/+j/6v/y/wMAFgAsAEAAVgBxAIoA
pQDLAN8A3ADSAMMApwCDAGQARwAwAB4AEAAHAAMA+P/s/+f/5//o/+r/7f/t/+v/6f/p
/+z/7v/v/+7/8P/u/+3/7//u/+7/7//x//H/8f/z//H/8f/y//P/8f/w//D/8P/t/+3/
7f/t//D/8f/y//L/8f/x//D/8P/x//L/8//0//P/8//1//X/8f/x//H/8f/y//L/8//z
//H/8//z//L/9P/0//T/8//z//P/8//1//f/9//3//f/9//3//f/9//3//j/+P/4//j/
+v/6//z//P/8//3//v8AAAAAAAAAAAAAAgACAAMABgAHAAgACQALAA0ADQANABEAEwAW
ABgAFwAYABoAGgAYABgAGQAZABoAGgAbAB0AHQAdABwAHAAdAB4AHwAgAB4AHgAeAB4A
HAAaABkAFwAXABYAFQAUABAAEAAPAA8ADgAMAAkABgAHAAYABQAEAAMAAgAAAPz//v//
/wAAAQAAAP7//P/6//v/+//6//r//P/9//3//f/8//v/+//7//v/+//7//v/+//7//v/
+v/6//r/+v/6//r/+v/7//v/+//7//v//P/8//z//f/9//v//P/8//3//f/8//z//P//
/////////wIAAgADAAMAAAABAP7//f8BAAIAAwAFAAMAAwADAAMAAQABAAEAAQADAAMA
AwADAAQABAAFAAUABAADAAIAAQD///7//v/+////AAAAAAEAAAAAAAAAAAD+//7//v/8
//7///8CAAMAAgABAAEAAQD//////P/7//3//f/9//3//f/9//3//v/+//z//P/8//3/
/v///wAA/v/+////////////AAACAAQABAADAAIAAQAAAAIAAQABAAEAAwAFAAYABgAI
AAgACgAKAAwADAANAA0ADgAOAA4ADgAOAA4ADgANAAwADAANAA8ADwAPAA4ADQAMAAoA
DAAMAA8ADwAPAA4ADAALAAsADAAPAA8ADwARABEAEQAQAA4ACgAJAAgABwAEAAMAAwAC
AAMABAAFAAUAAgABAAEAAAD////////+//7//////////f/9//3//f8EAAIA///7//b/
8v/y//L/+P8DABIAJAA4AE4AaQCCAJ8AvwDbAOYA4gDVAL0AnQB8AF0AQAAqABgAEQAP
AAYA+P/v/+//7v/u/+//8f/x//H/8f/w//D/8f/0//b/9P/z//P/8v/y//P/8//z//P/
9f/1//X/9v/3//X/9P/0//T/8//z//P/8//0//X/9v/2//j/+f/5//r/9//2//X/9P/2
//f/+v/7//f/9//3//f/9v/2//f/9//5//v/+//6//v//P/9//3//f/9//3/////////
//////3//f/9//3///8AAAAAAAAAAAIAAgAEAAQABAAFAAYABgAGAAYABgAIAAoACgAL
AAwADQAOAA8AEAARABAADwASABMAFQAWABUAFgAYABgAGgAaABsAGwAaABoAGwAdAB0A
HQAcABwAHAAcABwAHAAaABoAGgAaABkAGAAYABcAFAASABAADgAMAAwACwALAAgABgAD
AAAAAQAAAP///v/9//z/+v/2//X/9f/1//X/9f/0//P/8v/v/+//7v/u//H/8f/w/+//
8f/x//L/8//x//H/8f/x//H/8f/x//D/8P/w//D/8P/w//D/8f/x//H/8f/x//L/8P/w
//H/8f/z//T/9P/1//P/8v/y//L/9f/1//X/9f/0//T/9f/1//f/+f/3//f/+P/4//j/
+f/3//f/9//3//f/9//3//f/9f/1//X/9f/0//T/9f/1//b/9//4//n/+f/4//j/+P/4
//j/9//3//f/9v/1//T/9P/0//T/8v/z//P/9f/1//T/8//z//P/8f/x/+7/7f/u/+//
8P/x//D/7//u/+7/7v/s/+z/7P/t/+7/7//w/+3/7P/s/+v/6v/p/+n/6v/q/+z/7P/s
/+z/7P/s/+v/6f/o/+f/6P/r/+3/7v/u/+7/8P/w/+//7v/u/+3/8P/w//D/8P/u/+7/
7v/t/+7/7v/v//H/8P/v/+3/6//p/+b/5//m/+n/6//t/+7/7v/t/+3/7v/w/+//7v/v
//H/8f/w/+7/6P/n/+b/5f/k/+P/4//i/+D/4P/g/9//4f/h/+L/4v/f/9//3//e/9//
4f/i/+P/4f/h/+H/4f/g/97/4f/h/97/2P/U/9b/3v/n//T/BgAcADYAUwBwAIsAqwDH
ANAAygC9AKUAiQBsAE0ALgAaAAgA+//1/+z/3v/X/9f/2P/a/9//4f/f/+H/3//g/+L/
5f/k/+b/5P/j/+T/5P/l/+f/5v/l/+T/5f/l/+X/5v/n/+f/5v/m/+b/5f/l/+X/5f/o
/+n/6v/q/+v/6//q/+r/5//m/+X/5P/l/+X/5//n/+T/4//i/+H/4//k/+b/5//l/+f/
5//m/+T/5P/k/+P/5f/l/+X/5//n/+f/5//n/+X/5f/l/+X/5f/m/+b/5v/o/+r/6v/s
/+v/6v/q/+r/7P/s/+z/7P/w//L/8v/z//b/9//4//n/+v/7//r/+f/7//3/AAACAAIA
AgADAAIABQAGAAgACQAIAAgACQALAA4ADwAPABAADwAOAA0ADAAKAAoACgAKAAkACAAI
AAcABwAGAAUAAAD+//7//v/+//7/+//6//n/+P/3//b/9f/0//H/8P/v/+7/8P/w//D/
8P/v/+7/7f/s/+v/6v/p/+j/6f/q/+v/7P/q/+j/5v/k/+L/4v/i/+L/4//k/+X/5v/l
/+T/4//i/+L/4v/i/+L/5P/k/+T/5P/m/+b/5v/m/+b/6P/q//D/8v/0//b//P8EAAoA
EgAaAB4AIAAiACQAKAAqACwAMAA0ADgAPAA+AEIATABYAGQAdACAAIwAmACgAKgArgC0
ALoAvADAAMYAygDCAKoAkAB6AGQASgAsAAwA+P/y/+T/0v/M/87/zv/M/8z/0P/U/9L/
zv/Q/9L/1f/W/9f/2P/Y/9j/2P/Y/9j/2P/Y/9j/1v/W/9b/1v/X/9j/2f/a/9n/2P/X
/9b/2f/a/9v/3P/b/9r/2f/Y/9r/2v/a/9r/2//c/93/3v/d/9z/2//a/9f/1v/V/9T/
1v/Y/9r/3P/c/9z/3P/c/9n/2P/X/9b/1v/W/9b/1v/U/9T/1P/U/9X/1v/X/9j/2f/a
/9v/3P/f/+D/4f/i/+L/4v/i/+L/5f/m/+f/6P/q/+r/6v/q/+v/7P/t/+7/8P/w//D/
8P/u/+7/7v/u/+//8P/x//L/8f/w/+//7v/w//D/8P/w//D/8P/w//D/8P/w//D/8P/w
//D/8P/w/+7/7v/u/+7/7P/s/+z/7P/s/+z/7P/s/+n/6P/n/+b/6P/o/+j/6P/o/+j/
6P/o/+j/6P/o/+j/6P/o/+j/6P/m/+b/5v/m/+j/6P/o/+j/6P/o/+j/6P/q/+r/6v/q
/+j/6P/o/+j/6P/o/+j/6P/q/+r/6v/q/+n/6P/n/+b/5//o/+n/6v/q/+r/6v/q/+j/
6P/o/+j/5v/m/+b/5v/o/+j/6P/o/+X/5P/j/+L/5f/m/+f/6P/m/+b/5v/m/+T/5P/k
/+T/4v/i/+L/4v/k/+T/5P/k/+T/5P/k/+T/5P/k/+T/5P/i/+L/4v/i/+L/4v/i/+L/
5P/k/+T/5P/k/+T/5P/k/+L/4v/i/+L/5P/k/+T/5P/k/+T/5P/k/+L/4v/i/+L/4v/i
/+L/4v/g/+D/4P/g/+L/4v/i/+L/4v/i/+L/4v/k/+T/5P/k/+b/5v/m/+b/5f/k/+P/
4v/k/+T/5P/k/+L/4v/i/+L/5P/k/+T/5P/m/+b/5v/m/+b/5v/m/+b/5f/k/+P/4v/k
/+T/5P/k/+T/5P/k/+T/5P/k/+T/5P/i/+L/4v/i/+X/5v/n/+j/5v/m/+b/5v/k/+T/
5P/k/+L/4v/i/+L/4//k/+X/5v/j/+L/4f/g/+H/4v/j/+T/5f/m/+f/6P/l/+T/4//i
/+L/4v/i/+L/5P/k/+T/5P/m/+b/5v/m/+T/5P/k/+T/4v/i/+L/4v/k/+T/5P/k/+b/
5v/m/+b/5v/m/+b/5v/m/+b/5v/m/+T/5P/k/+T/5P/k/+T/5P/k/+T/5P/k/+T/5P/k
/+T/5P/k/+T/5P/k/+T/5P/k/+L/4v/i/+L/4v/i/+L/4v/i/+H/4f/h/+H/4//k/+T/
5P/k/+b/5v/m/+b/5//n/+r/6v/q/+r/6f/o/+f/5f/k/+T/5f/n/+j/6f/p/+n/5v/k
/+b/5v/p/+n/6f/o/+j/5//n/+j/6f/p/+n/6//s/+3/7f/s/+r/6f/o/+f/5v/l/+X/
5P/h/+D/3//d/9//3//g/+D/4f/h/+H/4P/g/+H/4f/h/+P/4//j/+P/4P/e/9v/2f/Y
/9L/0P/S/+D/8/8GABwAMgBMAGUAfgCXALUAxQDCALQAoQCDAGEAQgAlAAwA/P/u/+X/
2//S/8z/zf/R/9L/0P/R/8//0f/T/9f/2P/Y/9n/2P/a/9j/1//Z/9j/2P/Z/9f/1//X
/9n/2f/Z/9r/2//b/9r/2v/a/9n/2f/Z/9n/2P/Z/9r/2v/Z/9n/2P/Y/9j/2P/Y/9j/
1//X/9n/2f/Y/9n/2v/b/9z/3P/d/93/3P/d/9z/2v/a/9r/2v/Z/9v/2//b/93/3f/d
/93/3f/d/93/3f/d/9//4P/g/+D/3//g/9//4P/g/+D/4f/i/+X/5v/n/+j/6f/q/+n/
6f/p/+n/6f/p/+n/6//r/+v/7P/t/+//8P/v//D/8v/y//L/8v/z//P/8v/y//P/9f/1
//X/9P/0//X/9v/3//j/+f/6//v//P/7//r/+v/5//j/+P/4//j/+f/6//r/+//7//r/
+P/2//L/8P/u/+z/7v/w//H/8P/u/+3/7P/r/+n/6P/n/+b/5//n/+b/5v/l/+X/5P/j
/+T/4//j/+P/4f/h/+H/4f/h/+H/4f/g/97/3v/e/97/3//g/+L/4//i/+H/4P/g/97/
3v/f/9//3//g/+D/4f/k/+T/5f/m/+b/5f/k/+P/4//i/+L/4f/h/+P/4f/h/+L/4v/i
/+P/4//j/+P/4//l/+X/5f/l/+P/4//j/+P/4P/g/+H/4f/f/9//3//f/+H/4P/g/+D/
3//e/9z/2//d/97/3//g/97/3v/e/9z/2f/Z/9v/2//Z/9n/2v/b/9v/2//Y/9f/1//X
/9f/1//Z/9n/2f/a/9j/1v/W/9b/2P/Y/9j/2P/X/9b/1v/V/9b/1//Z/9z/2v/c/9z/
3P/b/9r/2f/a/9j/2P/Y/9j/1v/W/9b/1//X/9f/2P/Y/9j/1v/V/9X/1P/V/9X/1v/W
/9X/1f/V/9j/2v/b/9z/2v/Y/9b/1P/S/9P/0f/R/87/zf/M/83/zP/M/8z/zP/M/8r/
yv/K/8r/yP/I/8j/yP/L/8z/zf/O/83/zP/L/8r/xv/E/8L/wP/B/8L/w//E/9f/6P/5
/woAJgBAAFoAdACCAI4AmgCmAIwAdABcAEQALAAWAAAA6v/f/9b/zf/E/8P/wv/B/8D/
wf/C/w==
         </WaveFormData>
      </LeadData>
   </Waveform>
</RestingECG>
