# Supplementary material for: Detection of Left Atrial Enlargement Using a Convolutional Neural Network-Enabled Electrocardiogram
Source: Front Cardiovasc Med. 2020 Dec 17;7:609976. doi: 10.3389/fcvm.2020.609976 (PMC7773668; doi:10.3389/fcvm.2020.609976)
Supplement: Supplementary file 3 [file Data_Sheet_3.ZIP › normal2/1802018065_11356_0000004B.XML]

<?xml version="1.0" encoding="Windows-1252"?>
<!DOCTYPE RestingECG SYSTEM "restecg.dtd">
<RestingECG>
   <PatientDemographics>
      <PatientID>1802018065</PatientID>
      <PatientAge>75</PatientAge>
      <AgeUnits>Years</AgeUnits>
      <Gender>Male</Gender>
      <PatientLastName>chenrufu</PatientLastName>
   </PatientDemographics>
   <TestDemographics>
      <DataType>Resting</DataType>
      <Site>1</Site>
      <AcquisitionDevice>MAC55</AcquisitionDevice>
      <Status>Unconfirmed</Status>
      <Priority>Normal</Priority>
      <AcquisitionTime>08:29:04</AcquisitionTime>
      <AcquisitionDate>12-17-2015</AcquisitionDate>
      <CartNumber>1</CartNumber>
      <AcquisitionSoftwareVersion>009C</AcquisitionSoftwareVersion>
      <XMLSourceVersion>MAC5000 v1.0</XMLSourceVersion>
   </TestDemographics>
   <RestingECGMeasurements>
      <VentricularRate>57</VentricularRate>
      <AtrialRate>57</AtrialRate>
      <PRInterval>152</PRInterval>
      <QRSDuration>86</QRSDuration>
      <QTInterval>412</QTInterval>
      <QTCorrected>401</QTCorrected>
      <PAxis>-25</PAxis>
      <RAxis>32</RAxis>
      <TAxis>28</TAxis>
      <QRSCount>10</QRSCount>
      <QOnset>215</QOnset>
      <QOffset>258</QOffset>
      <POnset>139</POnset>
      <POffset>189</POffset>
      <TOffset>421</TOffset>
      <ECGSampleBase>500</ECGSampleBase>
      <ECGSampleExponent>0</ECGSampleExponent>
   </RestingECGMeasurements>
   <Diagnosis>
      <Modality>Resting</Modality>
         <StatementCount>2</StatementCount>
         <LabelText>12SL ��ϳ���</LabelText>
      <DiagnosisStatement>
         <StmtFlag>ENDSLINE</StmtFlag>
         <StmtText>����Ķ�����</StmtText>
      </DiagnosisStatement>
      <DiagnosisStatement>
         <StmtFlag>ENDSLINE</StmtFlag>
         <StmtText>�ٽ� ECG</StmtText>
      </DiagnosisStatement>
   </Diagnosis>
   <Waveform>
      <WaveformType>Rhythm</WaveformType>
      <WaveformStartTime>0</WaveformStartTime>
      <NumberofLeads>8</NumberofLeads>
      <SampleType>CONTINUOUS_SAMPLES</SampleType>
      <SampleBase>500</SampleBase>
      <SampleExponent>0</SampleExponent>
      <HighPassFilter>16</HighPassFilter>
      <LowPassFilter>150</LowPassFilter>
      <ACFilter>NONE</ACFilter>
      <LeadData>
         <LeadByteCountTotal>10000</LeadByteCountTotal>
         <LeadTimeOffset>0</LeadTimeOffset>
         <LeadSampleCountTotal>5000</LeadSampleCountTotal>
         <LeadAmplitudeUnitsPerBit>4.88</LeadAmplitudeUnitsPerBit>
         <LeadAmplitudeUnits>��V</LeadAmplitudeUnits>
         <LeadHighLimit>2147483647</LeadHighLimit>
         <LeadLowLimit>268435456</LeadLowLimit>
         <LeadID>I</LeadID>
         <LeadOffsetFirstSample>0</LeadOffsetFirstSample>
         <FirstSampleBaseline>0</FirstSampleBaseline>
         <LeadSampleSize>2</LeadSampleSize>
         <LeadOff>FALSE</LeadOff>
         <BaselineSway>FALSE</BaselineSway>
         <ExcessiveACNoise>FALSE</ExcessiveACNoise>
         <MuscleNoise>FALSE</MuscleNoise>
         <LeadDataCRC32>2626591726</LeadDataCRC32>
         <WaveFormData>
8v/0//T/8//1//X/9f/2//b/+P/5//r/+v/6//n/+f/5//n/+v/7////AQABAAEAAgAD
AAQABAAEAAQABAAEAAQABAAEAAQABwAIAAgACAAIAAgABwAGAAQAAAD8//n/9f/z//P/
9P/2//X/9f/2//X/8//y//H/8//z//P/8v/y//L/8f/x//H/8P/w//D/8P/x//H/8P/u
/+7/7v/t/+v/6//w//X/9//9/wQAEAAcAC4AQQBRAGUAegCHAI8AlQCQAIUAdgBnAFoA
RAAuABwADgAJAAcABQACAPz/+v/5//n/+f/7//n/9f/0//X/9f/0//T/9P/y//L/8//z
//H/8f/x//H/8//z//P/8f/x//H/8f/y//L/8f/w//D/8//z//T/9P/0//T/9P/0//L/
8v/y//L/8v/z//P/8//1//b/9v/3//X/9f/2//f/9//3//f/9//4//n/+v/7//v/+v/6
//n//P/8//3//f/7//3//f/8//7//v8AAAAAAAABAAMAAwABAAEAAwAFAAUABQAFAAcA
CQAKAAoACwAMAA0ADwAPABIAFAAVABYAFwAYABkAGgAbAB4AIAAgAB4AIAAgACAAIgAj
ACUAJwAlACUAJQAlACMAIwAjACIAIwAkACQAJAAhAB8AHgAdABsAGAAWABUAEwASABAA
DgALAAoACAAGAAUABAACAAEAAQAAAP7//f/+//v/+//7//n/+P/3//X/9P/0//b/9v/0
//P/8v/y//T/9P/1//b/9P/0//T/9P/0//P/8v/y//T/9P/0//T/8//z//T/9P/1//P/
8//0//L/8v/y//P/9f/1//X/9P/y//L/8v/y//L/8v/y//L/9P/z//P/9f/1//P/9f/3
//P/8//z//P/9f/1//X/9v/0//T/9P/0//X/9f/1//X/9f/0//T/9f/1//X/9f/1//X/
9f/1//X/9//4//j/9//3//j/+P/3//f/9//3//f/+P/4//b/9v/1//X/9f/1//f/9//3
//f/9//3//b/9v/2//b/9//3//X/8//z//X/9//1//X/9v/3//f/9f/3//f/9v/2//f/
9//3//b/9v/2//f/9//1//f/9//1//X/+P/4//j/+f/5//j/+P/5//n/9//3//j/+P/4
//j/+f/4//f/9v/0//X/9v/2//f/9v/2//b/9v/2//b/9v/2//j/+P/4//n/9//1//X/
9//4//j/+P/4//j/+P/4//j/+P/4//j/+P/4//j/+P/4//j/+P/4//j/+P/4//j/+P/4
//j/+P/4//j/+P/4//j/+P/4//j/+P/4//j/+P/4//j/+P/4//j/+P/4//j/+P/4//j/
+P/4//j/+P/6//r/+v/6//j/+P/4//j/+P/4//j/+P/4//j/+P/4//j/+P/4//j/9v/2
//b/9v/4//j/+P/4//r/+v/6//r/+P/4//j/+P/4//j/+P/4//j/+P/4//r//P/7//v/
+//5//r/+v/8//v//P/8//z//f/9//3//f/8//3///8BAAEAAQACAAMABAAEAAQABAAE
AAQABAAEAAYABgAHAAgABgAGAAYABgAFAAQAAwAAAP3/+//3//X/9f/2//b/9f/3//j/
+P/3//f/9//3//f/9f/0//T/9P/1//X/9f/0//L/8v/y//P/8//2//T/8P/u/+3/7//x
//T/9//5/wEADAAWACIANABFAFMAZQB4AIUAiwCLAH4AbwBmAFsASAA0ACIAFAAOAAkA
AwABAP7/+P/4//v/+//5//v/+//5//j/9//3//b/9v/2//b/9v/3//f/9//3//f/9//2
//X/9P/x//X/9f/1//b/9P/z//L/8v/0//X/9//4//b/9v/2//b/9v/2//b/9v/2//f/
9//3//f/+P/4//n/+//7//z//f/8//v/+v/5//v/+//7//v//P/8//3//f/+//7/////
/wEAAwADAAIAAQAAAAEAAAABAAMABgAHAAcABwAJAAsACgAJAAgACQANAA4ADgAPABAA
EQATABMAFAAWABcAGAAbABwAHQAeAB4AIAAhACAAIgAkACQAJAAjACMAJAAlACUAJQAl
ACUAJwAnACcAJgAkACQAIwAiACIAIQAhACEAHgAaABcAFQAVABQAEgAQAA0ADAAKAAgA
BwAGAAQAAwADAAIAAAD///7/+//7//v/+v/6//r/+f/2//b/+P/4//b/9f/0//T/9P/0
//X/9v/2//b/9v/2//b/9f/0//T/9v/2//b/9v/0//P/8//y//P/8f/x//L/8v/y//L/
8//z//P/8//y//T/9P/0//T/9P/0//T/9P/0//P/8//1//X/8//1//f/9f/1//X/9f/3
//f/9//4//j/+P/4//j/+f/5//n/+f/4//b/9f/1//f/9//3//f/+f/5//n/+f/5//r/
+v/5//n/+v/6//n/+f/5//n/+f/4//j/9v/2//f/9//3//f/9f/1//X/9f/2//f/9//4
//j/+P/5//n/9//1//X/9//5//f/9//4//j/9//0//X/9v/2//f/+f/3//f/9v/2//j/
+f/5//f/+f/5//f/9//2//b/9v/3//n/+P/4//n/+f/3//f/+P/2//b/9v/3//n/+f/5
//j/+P/4//f/9//2//b/9v/2//T/9P/0//T/9f/2//f/+f/7//n/+f/7//b/9v/4//j/
+P/4//j/+P/4//j/+P/4//j/+P/6//r/+v/6//n/+P/3//b/+P/4//j/+P/4//j/+P/4
//j/+P/4//j/+P/4//j/+P/4//j/+P/4//b/9v/2//b/9//4//n/+v/3//b/9f/0//X/
9v/3//j/+v/6//r/+v/4//r/+v/5//v/+//7//z/+v/8//3//v8AAAAA//////3//f/+
////AQADAAMAAwAEAAUABgAGAAQABAAEAAQABgAGAAYABgAJAAoACgAKAAgACAAHAAYA
BAAAAPz/+f/3//X/9f/2//j/9//3//j/9v/1//X/9f/3//f/9//2//b/9v/1//X/9f/0
//T/9P/0//X/9f/0//D/8P/u/+//8f/z//b/+////wEACgAcACoAOgBLAFsAawB8AI0A
kQCLAIQAeQBsAF8ATgA4ACQAFAAMAAsABwABAAAA/v/+///////7//v//f/9//z/+f/5
//j/+P/4//b/9v/3//f/9//3//f/9//3//f/9//1//f/9//3//j/9v/1//T/9P/3//f/
+P/4//j/+P/4//j/9v/2//b/9v/2//f/9//3//f/+P/4//n/+//7//z//f/9//3//f/9
//3//f/9//3//P/8//3//f8AAAAAAQABAP//AQABAAAAAgACAAQABAAEAAUABwAHAAUA
BQAHAAkACQAJAAkACwANAA4ADgAPABAAEQATABMAFgAYABkAGgAbABwAHQAeAB0AIAAi
ACIAJAAmACYAJgAnACcAKAApACcAJwAnACcAJwAnACcAJgAmACYAJQAkACMAIQAgAB8A
HQAaABgAFwATABIAEAAOAA0ADAAKAAgABQAEAAIAAQABAAAA/v/9//7/+//7//v/+v/6
//r/+f/0//T/9v/2//f/9//3//j/9v/2//f/+P/2//b/9v/2//b/9f/0//T/9P/0//T/
9P/1//X/9v/2//X/8//z//T/9P/0//T/9f/3//f/9//2//X/9P/z//L/8//0//X/9v/0
//P/8//1//f/9f/3//n/9//3//f/9//1//X/9f/2//j/+P/4//j/9//3//f/9//5//j/
+P/5//n/+f/5//n/9//3//f/9//5//r/+v/5//n/+v/6//n/+f/5//n/+f/6//r/+P/4
//j/9//2//X/9v/3//j/+f/3//f/9v/2//j/+P/5//n/9//1//X/9//3//X/9f/2//n/
+f/3//n/+P/2//X/9f/3//f/9v/2//j/+f/5//f/9//3//X/9f/4//j/+P/5//f/9v/2
//f/9//1//X/9v/4//j/+P/5//f/9//3//b/9v/2//X/9f/2//b/9v/2//b/9v/2//b/
9v/2//b/9//1//P/8//1//j/+P/2//b/9v/2//b/9v/2//b/9v/2//b/9v/2//b/9v/2
//T/9P/0//T/9v/2//b/9v/2//b/9v/2//T/9P/0//T/9P/0//T/9P/2//b/9v/2//b/
9v/2//b/9f/0//P/8v/z//T/9f/2//T/9P/0//T/9P/0//T/9P/0//T/9P/0//b/9v/2
//b/+P/4//j/+P/2//j/+P/3//f/9//3//j/+v/8//3//v/9//z/+v/5//v/+//8//3/
/f////////8CAAMABAAEAAYABgAGAAYABQAEAAMAAgAFAAYABgAGAAYABgAFAAQAAQD+
//v/+f/3//X/9f/2//b/9f/1//b/9v/1//X/9f/1//X/9f/0//P/8v/w/+//8P/w//H/
8v/y//P/8//y//D/7v/u/+//8f/v//D/9//5//n/BAAUACQAMAA9AFEAZwB4AIUAjwCX
AJIAgwB2AGsAWgBGADAAGgAOAAkABwAHAAYAAAD6//v/+//7//3//f/5//r/+//5//j/
+P/4//T/9P/1//X/9f/1//X/9f/3//f/9//1//X/9f/1//b/9v/1//T/9P/3//f/+P/4
//j/+P/4//j/+P/4//j/+P/6//v/+//7//n/+v/6//v/+f/5//r/+//9//3//f/9//v/
+//7//v//f/+/wAAAQABAAAAAAD/////AQABAAAAAgACAAQABAAEAAUABwAHAAUABQAH
AAkACQAJAAkACwANAA4ADgAPABIAEwAVABUAFAAWABcAGAAXABgAGQAaABwAIAAjACQA
IgAkACQAJAAnACcAKAApACcAJwAnACcAJwAnACcAJgAoACgAJwAmACMAIQAgAB8AHgAc
ABsAGwAYABYAEwAQAA8ADgAMAAoACQAIAAYABQADAAIAAAD//////f/+/////f/8//v/
+f/3//j/+//8//r/+f/4//j/+P/4//n/+v/6//r/+v/6//f/9f/z//L/9P/0//T/9P/3
//f/+P/4//f/9f/1//b/+P/4//j/+f/4//f/9v/0//b/9v/2//b/9v/2//b/9v/0//P/
8//1//f/9f/3//n/+f/5//n/+f/3//f/9//4//b/9v/2//b/+f/5//n/+f/5//j/+P/5
//f/9//3//f/+P/5//r/+//6//r/+f/3//X/9v/2//X/9v/3//j/+f/4//j/9v/2//n/
+f/5//n/+//7//v/+//6//n/9//2//j/+P/5//n/+f/3//f/+f/3//X/9f/2//n/+f/3
//n/9//2//b/9//5//n/+P/4//b/9//3//X/9//3//X/9f/2//b/9v/3//n/+P/4//n/
+f/3//f/+P/3//b/9f/1//f/9//3//b/+P/4//f/9//4//j/+P/4//j/+P/4//j/+P/4
//j/+f/5//f/9//5//z//P/5//j/9//2//j/+P/4//j/+P/4//j/+P/4//j/+P/4//r/
+v/6//r/9//2//X/9P/1//b/9//4//j/+P/4//j/+P/4//j/+P/4//j/+P/4//j/+P/6
//r/9//3//f/9//4//j/+v/7//r/+v/6//n/+//7//v//P/9////AQABAAMABAAFAAYA
BgAGAAYABgAGAAYABgAGAAYABwAIAAgACAAIAAgABwAIAAcABAABAP//+//5//n/+P/4
//f/9//4//j/9//3//X/9f/1//X/9f/2//f/9//3//f/9v/2//T/9P/1//X/9v/4//L/
8v/z//H/8//2//n//f8FAA4AGgAqADoASQBbAG0AegCFAIkAgwB6AG0AYABPAEAAMAAc
AAwACgANAAkAAQD8//r//P/7//3///////3//f/+//v/+f/4//j/+P/3//j/+v/7//r/
+f/4//f/9//3//f/9f/3//f/9//4//j/9//2//b/+f/5//r/+v/4//j/+P/4//j/+P/4
//j/+P/5//n/+f/5//r/+v/7//3//f/+/////v/9//z/+//9//3//f/9/wAAAAABAAEA
AAAAAAEAAQADAAUABQAEAAMAAgADAAIABAAFAAcABwAHAAcACQALAA0ADQANAA8AEQAS
ABIAEwAUABUAFwAXABgAGgAbABwAHQAeAB8AIAAhACQAJgAmACYAKAAoACgAKQApACoA
KwApACkAKQApACsAKwArACoAKgAqACkAKAAlACMAIgAhAB8AHAAaABkAFwAWABQAEgAR
ABAADgAMAAkACAAGAAUABQAEAAIAAQAAAP3//f/9//7//v/+//3/+v/6//z//P/6//n/
+P/4//j/+P/5//r/+f/4//f/9v/3//f/9//4//b/9v/2//b/+f/5//r/+v/3//X/9f/2
//b/9v/2//f/+f/5//n/+P/2//b/9v/2//b/9v/2//b/9v/1//X/9//1//P/9f/3//b/
9//4//n/9//3//f/+P/4//j/+P/4//v/+//7//v/+//6//r/+//5//n/+f/5//r/+//8
//3/+//8//z/+//7//z//P/7//v/+//7//v//P/8//r/+v/7//v/+//7//n/+f/5//n/
+//7//r/+v/6//r/+//7//v/+f/5//v//f/7//v//P/8//v/+P/5//v/+v/6//v/+v/5
//f/9v/4//n/+f/3//v/+//5//n/+P/4//j/+f/5//j/+P/5//v/+f/5//r/+v/6//r/
+//7//v/+//6//j/+P/3//f/+v/6//r/+v/6//r/+v/6//j/+P/4//n/+f/3//f/+f/+
//r/+P/4//j/+P/6//r/+v/6//r/+v/6//r/+v/6//r/+v/4//j/+P/4//j/+P/4//j/
9v/2//b/9v/4//j/+P/4//j/+P/4//j/+P/4//j/+P/4//j/+P/4//j/+v/6//n/+f/5
//n/+v/4//r/+//8//r/+v/5//n/+v/7//3///8BAAMAAwADAAYABwAIAAgACAAIAAgA
CAAGAAYABgAGAAcACAAIAAgACgAKAAkACAAHAAQAAQD///3/+//7//z/+f/3//b/9v/4
//f/9//3//n/+f/5//j/9//2//T/8//1//T/9P/0//T/9f/1//T/8v/y//D/8f/z//X/
9P/z//f/AQAKABQAIAAyAEMAVQBpAHwAiQCRAJUAkgCHAHgAZwBaAEgANAAgABQADQAJ
AAUAAgD+/wAA///5//f//f/9//v//P/3//f/9v/2//b/9P/0//X/9f/1//X/9f/1//P/
8//z//H/9f/1//X/9v/4//f/9v/2//b/9f/1//T/9v/2//b/9v/2//b/9v/2//b/9//3
//f/9//4//j/+f/4//f/9//3//j/+f/6//v/+//7//v/+//8//z//f/9//7//v//////
/f///////v8AAAAAAgACAAAAAQADAAMABQAFAAcACQAJAAkACQALAAsADAAMAA0AEAAR
ABMAEwAUABYAFwAYABsAHAAdAB4AHwAiACQAJAAkACYAJgAmACcAJwAoACkAJwAnACcA
JwApACkAKQAoACgAKAAnACYAJQAjACIAIQAdABoAGAAXABcAFgAUABIADwAOAAwACgAJ
AAgABgAFAAMAAgAAAP///v/7//v/+//8//z//P/7//f/9v/3//b/+P/3//b/9v/0//T/
9f/2//b/9v/2//b/9v/1//T/9P/0//T/9P/0//X/9f/2//b/9f/z//P/9P/y//L/8v/z
//X/9f/1//T/9P/0//T/9P/2//b/9v/2//T/8//z//X/8//x//P/9f/1//X/9f/1//P/
8//z//T/9v/2//b/9v/1//X/9f/1//f/9v/2//f/9f/1//X/9f/1//X/9f/1//f/+P/4
//f/9f/2//b/9f/3//f/9//3//b/9v/0//T/9f/1//X/9f/3//f/9//3//X/9f/0//T/
9v/2//f/9//1//P/8//1//X/8//z//T/9f/1//P/9f/z//L/8v/z//X/9f/0//T/9P/1
//X/8//1//X/8//z//b/9v/2//f/9v/0//P/8//1//P/8//0//L/8v/y//P/9f/1//X/
9P/0//T/8//z//T/9P/0//T/9P/0//T/9P/2//b/9v/3//f/9f/1//f/9v/2//T/9P/0
//T/9P/0//T/9P/2//b/9v/2//j/+P/4//j/9//2//X/9P/0//T/9P/0//T/9P/0//T/
9v/2//b/9v/0//T/9P/0//b/9v/2//b/9P/0//T/9P/2//b/9v/2//b/9v/2//b/9P/0
//T/9P/2//b/9v/2//b/9v/2//b/+P/4//j/+P/2//b/9v/2//T/9P/0//T/9v/2//b/
9v/2//b/9v/2//T/9P/0//b/9v/1//X/9f/3//j/+P/6//3//v/+//7//P/7//r/+f/6
//v//f////////8AAAEAAgACAAIAAgAEAAQABAAEAAIAAgADAAQABgAGAAYABgAHAAYA
BQACAP3/+//3//X/8//0//T/8//1//b/9v/1//P/8//z//P/9P/0//X/9v/z//P/8//y
//T/9P/0//X/9f/w/+7/7v/u//H/9f/z//D/9f/7//3/BgAUAB4AMABDAFMAZQB0AH8A
hwCLAIIAdQBoAFcASAA2ACIAEAAIAAkABwABAPz//P/6//n//f/9//v/+//9//z/+f/3
//b/9v/2//T/9P/1//X/9v/3//j/+f/3//f/9//1//X/9f/1//b/+P/3//b/9v/5//n/
+v/6//n/+P/3//b/9//4//n/+v/4//n/+f/5//v//P/8//3//P/7//v/+//7//v/+//7
//v/+//7//v//P/8//3//f/+//7/////////AQABAAAAAgACAAQABAACAAMABQAFAAcA
BwAJAAsACwALAAsADQANAA4ADgAPABAAEQATABMAFgAYABkAGgAZABoAGwAcAB0AIAAi
ACIAIAAiACIAIgAjACMAJAAlACcAJwAnACcAJQAlACUAJAAkACQAIwAiACMAIQAgAB8A
HQAaABgAFwAXABYAFAASAA0ADAAKAAgACQAIAAYABQADAAIAAAD//wAA/f/9//3/+v/6
//r/+f/4//j/+v/6//j/9//2//b/9v/2//f/+P/4//j/+P/4//j/9//2//b/9P/0//T/
9P/1//X/9v/2//P/8f/x//L/9f/2//f/+f/4//f/9v/0//T/9P/0//T/9v/2//b/9v/2
//X/9f/3//f/9f/3//n/9//3//f/9//3//f/9//4//r/+v/6//r/+v/5//j/9//5//j/
+P/5//v/+//7//v/+v/5//j/9//3//j/+P/3//f/+P/4//f/9//3//f/9//4//j/9v/2
//X/9f/1//X/9//3//f/9//1//X/9P/0//T/9P/1//X/9//1//X/9//3//X/9f/2//f/
9//1//f/9//2//b/9//3//f/9v/2//b/9//3//X/9f/1//P/8//0//T/9P/1//X/9P/0
//X/9//1//X/9v/2//b/9v/3//f/9//3//b/+P/4//f/9//2//b/9v/2//j/+P/4//j/
9v/2//b/9//1//P/8//1//b/+P/4//j/+P/4//b/9v/2//b/9v/2//b/9v/0//T/9P/0
//b/9v/2//b/9P/0//T/9P/2//b/9v/2//j/+P/4//j/9//2//X/9P/2//b/9v/2//T/
9P/0//T/9v/2//X/9f/3//f/+P/4//r/+//8//z//P/7//v/+//5//r/+//9/wEAAQAB
AAIAAwAEAAQABAAEAAQABAAEAAQABAAEAAUABgAGAAYABgAEAAMAAgABAAAA/f/7//f/
8//z//T/9P/z//P/9P/0//P/8//z//P/8f/x//D/8P/x//H/8v/z//D/8P/w//D/9f/z
//T/8v/u/+z/6//t/+//8v/3//n///8IABQAHgAuAEEAUQBjAHYAfwCDAIMAfABtAF4A
TwBCADQAIAAOAAgABwAFAAEA/P/2//j//f/9//n/+f/7//v/+P/1//X/9P/0//T/9P/0
//X/9f/z//P/8//z//X/9f/1//P/9f/1//X/9v/2//X/9P/0//X/9f/2//b/+P/4//j/
+P/2//b/9v/2//j/+f/5//n/9//4//j/+f/5//n/+v/7//v/+//7//v//f/9//3//f/+
//7///////7//v//////AQADAAMAAgACAAIABAAEAAIAAwAFAAUABQAFAAcACQAJAAkA
CQALAA0ADgAOAA8AEAARABMAEwASABQAFQAWABgAGgAcAB4AHQAgACIAIgAiACQAJAAk
ACUAJQAmACcAJwAnACcAJwApACkAKQAoACYAJgAlACQAIwAhACAAHwAfABwAGgAZABcA
FgAUABIADwAOAAwACgAHAAYABAADAAMAAgAAAP///v/7//v/+//6//r/+v/5//j/+P/6
//r/+v/5//j/+P/4//j/+f/6//n/+P/3//b/+P/3//b/9v/4//j/+P/4//j/9//3//b/
9v/1//b/+P/2//b/9v/3//f/9//3//b/9v/2//b/9v/0//T/9P/0//T/8//z//X/9f/z
//X/9//3//f/9//3//b/9f/0//T/9v/2//b/9v/1//X/9f/1//f/9v/2//f/9f/1//X/
9f/3//f/9//3//X/9v/2//X/9f/2//b/9f/1//X/9f/1//j/+P/2//b/9//3//f/9//1
//X/9f/1//f/9//2//b/9P/0//X/9f/3//X/9f/3//f/9f/1//b/9f/1//P/9f/1//T/
9P/1//X/9f/0//T/9v/3//f/9f/3//f/9f/1//b/9v/2//f/9//2//b/9//1//P/8//0
//b/9v/2//f/9//3//f/9v/0//T/8//z//X/9v/3//j/9v/2//b/9v/0//T/9P/1//f/
9f/1//f/+v/8//n/+P/3//b/+P/4//j/+P/3//b/9f/0//b/9v/2//b/9P/0//T/9P/0
//T/9P/0//X/9v/3//j/9v/2//b/9v/2//b/9v/2//j/+P/4//j/9//2//X/9P/2//b/
9v/2//b/9v/2//b/+P/4//j/+P/2//b/9v/2//b/9v/4//j/+f/5//n/+f/6//r//P/9
/wAAAAAAAP///f/9//3//v///wEAAwADAAMABAAFAAYABAAEAAQABAAEAAQABAAEAAQA
BQAGAAYACAAIAAgABwAGAAUAAgD///z/9//0//P/9f/2//b/9//4//j/9//3//f/9//3
//f/9P/0//T/8//x//H/8P/w//L/8v/z//P/8P/u//L/8v/v//H/8//0//X/+/8BAAwA
GgAmADYASwBhAHUAhACNAJUAlQCMAH0AbgBhAFAAPAAoABYAEAANAAUA///+//r/+v/9
//3//f/7//n/+f/2//X/9v/2//f/+P/0//T/9f/1//f/9//3//f/9f/1//X/8//1//X/
9f/2//j/9//2//b/9f/1//b/9v/2//b/9v/2//j/+P/4//j/9v/3//f/9//3//j/+P/5
//n/+f/6//v/+//7//v/+//7//v/+//7//z//P/9//3//P/8//3//f///wEAAQAAAAAA
AAACAAIAAAABAAMAAwAFAAUABwAJAAkACQAJAAsADQAOAA4ADwAQABEAEwATABYAGAAZ
ABoAGQAaABsAHAAdACAAIgAiACQAJgAmACYAJwAnACgAKQApACkAKQApACcAJwAnACYA
KAAoACcAJgAlACMAIgAhACEAHgAcABsAFwAWABQAEgAPAA4ADAAKAAkACAAGAAUAAwAC
AAAA//8AAP3//f/9//r/+v/6//n/9P/0//b/9v/3//f/9//4//b/9v/3//j/+P/4//j/
+P/6//n/+P/4//f/9v/1//T/9//3//j/+P/3//X/9f/2//b/9v/2//f/9//3//f/9v/4
//j/+P/4//b/9v/2//b/9v/1//X/9//1//P/9f/3//X/9f/1//X/9f/1//X/9v/4//j/
+P/4//f/9//3//f/+f/4//j/+f/3//f/9//3//f/9//3//f/9//4//j/9//3//j/+P/3
//f/9//3//f/+P/4//b/9v/5//n/+f/5//n/+f/5//n/9//3//b/9v/4//j/+f/5//v/
+f/5//v/+v/3//b/9v/5//n/9//5//n/+P/4//n/+//7//r/+v/4//n/+f/3//f/9//1
//X/9//4//n/+//6//j/9//3//n/9//3//j/+f/6//v//f/6//n/+P/2//j/+P/3//f/
+P/4//j/+P/4//j/+P/4//r/+v/6//v/+f/3//f/+f/2//j/+v/6//r/+v/4//j/+P/4
//r/+v/6//r/+P/4//j/+P/4//j/+P/4//r/+v/6//r/+v/6//r/+v/4//j/+P/4//r/
+v/6//r/+P/4//j/+P/6//r/+v/6//j/+P/4//j/+P/4//j/+P/6//r/+v/8//z/+//7
//v/+f/6//r//P///wAAAAAAAP///////////v///wEAAwADAAMABAAFAAgACAAIAAgA
BgAGAAYABgAIAAgACQAKAAoACgAKAAoACQAIAAcABAABAP//+//5//v//P/8//v/+//8
//z/+//5//n/+f/5//n/+P/4//j/9//3//f/9v/0//T/9P/1//f/+v/4//T/8v/z//X/
9f/2//v/AwAHABAAHgAsADgASQBfAG8AdgCDAI8AjwCEAHUAZgBVAEYANAAiABQAEAAP
AAsABwAGAAIA/P/9/////f///wEA///+/////v/8//v/+v/5//r//P/9//v/+//7//v/
+//7//v/+f/6//n/+P/4//v/+//7//z//////wAAAAD9//z/+//6//z//P/8//z//v//
/////////wAAAAABAAAA////////AQABAAEAAQABAAEAAQABAAQABAAFAAUABAAEAAUA
BQAFAAcABwAGAAYABgAIAAgACgALAA0ADQALAAsADQAPAA8ADwAPABEAEwAUABQAFQAU
ABUAFwAXABgAGgAbABwAHwAgACEAIgAjACYAKAAoACgAKgAqACoAKQApACoAKwArACsA
KwArAC0ALQAtACwAKgAqACkAKAApACcAJgAlACMAIAAeAB0AGQAYABYAFAATABIAEAAO
AAsACgAIAAcACQAIAAYABQAEAAEAAQABAAAAAAAAAP///v/+/wAAAAAAAP///v/+//7/
AAD//w==
         </WaveFormData>
      </LeadData>
      <LeadData>
         <LeadByteCountTotal>10000</LeadByteCountTotal>
         <LeadTimeOffset>0</LeadTimeOffset>
         <LeadSampleCountTotal>5000</LeadSampleCountTotal>
         <LeadAmplitudeUnitsPerBit>4.88</LeadAmplitudeUnitsPerBit>
         <LeadAmplitudeUnits>��V</LeadAmplitudeUnits>
         <LeadHighLimit>2147483647</LeadHighLimit>
         <LeadLowLimit>268435456</LeadLowLimit>
         <LeadID>II</LeadID>
         <LeadOffsetFirstSample>0</LeadOffsetFirstSample>
         <FirstSampleBaseline>0</FirstSampleBaseline>
         <LeadSampleSize>2</LeadSampleSize>
         <LeadOff>FALSE</LeadOff>
         <BaselineSway>FALSE</BaselineSway>
         <ExcessiveACNoise>FALSE</ExcessiveACNoise>
         <MuscleNoise>FALSE</MuscleNoise>
         <LeadDataCRC32>1687067081</LeadDataCRC32>
         <WaveFormData>
6P/o/+j/5P/o/+r/6v/o/+f/6P/q/+v/7f/t/+v/6v/r/+v/7P/s/+7/7//v/+//8P/x
//D/7//w//H/8f/w//L/8v/w/+//7f/t/+z/7P/s/+z/7P/r/+n/6v/q/+j/5f/l/+T/
5P/m/+b/5//n/+P/4P/h/+D/4f/i/+X/6P/n/+f/6P/o/+f/5//m/+b/5P/k/+T/5f/p
/+X/5//r/+X/3//g/+j/8//3//j/+////wkAFQAcACkAQgBcAG0AewB5AGkAWQBXAFIA
SABHAEgAPAArACIAHAATAAgABgAEAAEA///8//b/8P/x//T/8f/x//D/7f/r/+v/6//r
/+v/7P/t/+7/6v/o/+f/5v/q/+v/6//r/+v/6f/r/+v/6P/n/+f/5v/q/+3/7//v/+z/
7P/t/+r/6v/q/+v/6//r/+v/6//r/+v/7f/v/+//8P/w//H/8f/v/+//7v/u//L/9P/0
//L/8f/x//H/8f/y//T/9P/0//T/8v/y//L/9P/2//r//P/5//n/+//6//r/+//7//3/
AAABAAEAAQACAAQABwAJAAsADQANAA0ADQARABIAEgATABYAGgAcABkAGAAYABkAHQAd
AB0AHQAhACEAIQAiACEAIAAfAB4AIQAhAB0AHQAdABoAFwAXABIAEAAOAA4AEQAQAA0A
CwAHAAUAAgD+//3//f/8//z/+v/5//n/+P/0//L/8P/w//H/7//v/+7/7v/u/+3/7f/r
/+v/6//r/+3/7f/t/+z/6//q/+n/6f/n/+f/5f/l/+j/5//n/+j/7P/s/+z/6v/o/+r/
6v/q/+r/6v/p/+j/6P/q/+r/6v/q/+r/6v/q/+r/6v/q/+n/6//q/+r/6//p/+n/6//t
/+3/7P/s/+z/7f/t/+z/7P/s/+z/6//r/+//8P/x//L/7//t/+z/7P/u/+7/7P/s/+r/
6v/q/+v/7P/s/+3/7v/w//D/8P/w/+//7v/u/+7/7P/s/+r/6v/q/+r/6f/p/+v/7P/t
/+3/7f/t/+//7//t/+r/6v/t/+j/5f/n/+r/7f/t/+7/7f/r/+//7//v/+//7f/s/+v/
6//r/+v/6//t/+7/7v/u/+z/7f/t/+r/6v/r/+v/7f/v/+//7v/u/+v/6//r/+3/8P/w
/+7/7v/s/+7/7v/s/+r/7P/s/+z/7P/s/+z/7P/u/+3/7f/v/+3/7f/s/+z/7f/t/+z/
6//u/+7/7P/s/+z/7P/u/+7/7v/u//D/8P/w//D/8P/w//D/8P/u/+7/7v/u/+z/7P/s
/+z/7v/u/+7/7v/v//D/8f/y//H/8P/v/+7/8P/w//D/8P/w//D/8P/w/+7/7v/u/+7/
7v/u/+7/7v/u/+7/7v/u//D/8P/w//D/8P/w//D/8P/v/+7/7f/s/+3/7v/v//D/7v/u
/+7/7v/w//D/8P/w//D/8P/w//D/8//0//X/9v/1//T/8//y//L/8v/y//L/8v/u//D/
8v/w/+7/7P/s/+//7//v/+//7//u/+3/7f/t/+z/6//r/+n/6f/r/+3/7v/v//P/9f/2
//b/9//4//T/8f/v/+3/7P/s/+z/7P/s/+v/6//s/+3/7P/s/+3/7v/u//D/8P/w/+//
7f/q/+//8P/v//D/8f/y/+7/7f/w//D/8f/x/+//7v/t/+z/8P/1//P/6//r/+3/6//t
/+7/8v/3//3/AAAFAAsAEwAXAB4ALwBQAHAAgQCFAIUAewBpAF0AWABUAE8AUgBMADkA
LAAmACEAHgAcABQABwADAAgABAD4//X/9v/2//f/9//1//b/9//4//n/9P/0//T/9P/x
//D/8P/w//L/8//z//P/7//t/+//7//y//P/9f/2//X/9f/0//H/8//0//b/9P/y//L/
8//z//X/9f/1//X/9f/3//n/+f/4//j/+f/5//b/9f/z//L/9f/4//n/+P/6//v//P/9
//z//v/+//7/AgAAAAAAAAD///7////+////AQAFAAYAAwADAAIAAwAHAAkACgALAAwA
DgARABMAEQATABMAEwAXABsAHAAcABoAHAAfACAAIgAiACMAJQAlACUAJQAlACgAKQAq
ACwAKwAqACkAKAAoACcAIgAhACQAIgAgACEAHgAcABoAGgAcABoAFgATABIAEQAPAAwA
CQAHAAQAAgABAAEAAgACAP///P/5//j/+f/3//f/9v/2//b/9f/1//P/8//z//P/8f/x
//H/8P/x//L/8//1//X/9f/z//P/9f/z//L/8v/z//L/8f/u/+z/7v/u/+7/8f/y//L/
8v/x//L/8f/w//L/8v/y//L/8v/y//L/8f/x//D/8P/x/+//7//x//P/8//y//L/8v/z
//P/8v/y//T/9P/z//P/9v/2//b/9v/0//P/8//0//b/9v/0//T/9f/2//f/+f/4//b/
9f/0//L/8v/y//L/9P/0//X/9v/2//b/9P/0//L/8v/x//H/8P/w//D/7//w//H/9P/1
//f/9P/0//f/9P/x//P/9v/2//X/9f/z/+//8f/v/+3/8P/v/+//7//v/+//7//v/+//
8P/w//D/8v/z//P/8P/u/+//7//x//P/8//y//L/8f/x//H/8//0//T/8v/y//L/9P/0
//L/8P/y//L/8v/0//T/9P/0//P/8f/w//H/8v/z//P/9P/3//f/9v/1//L/8P/y//L/
8v/y//L/8v/y//L/8v/y//L/8v/w//D/8P/w//H/8v/z//T/8v/y//L/8v/z//T/9f/2
//T/9P/0//T/9f/2//f/+P/1//T/8//y//D/8P/w//D/7v/u/+7/7v/u/+7/7v/u/+//
8P/x//L/9P/0//T/9P/2//b/9v/y//T/9v/2//T/8P/w//H/8f/u/+3/6v/o/+j/6f/r
/+z/7v/v/+//7//x//P/8//z//T/9f/1//T/9P/0//L/8f/x//H/8P/w/+7/7v/u/+3/
8P/y//P/8v/w/+//7f/s//D/8P/x//H/8P/u//D/8P/u/+7/8P/y//H/8f/y//L/8//z
//L/8v/w//D/8P/x/+3/6//t/+v/7f/t//L//P/9//v//v8LAA8AFQAfACwAPwBaAHYA
hQCDAH0AcQBnAGEAWABWAFcAUgBCADMAKAAeABkAFAAQAA4ACQAFAAIAAAD8//v/+v/5
//n/+P/1//f/9//3//f/9P/0//T/9P/1//T/9P/0//b/9//3//f/8//x//P/8//0//X/
9//4//b/9f/z/+//8f/y//T/8v/w//D/8f/x//P/8//z//P/8v/1//j/+f/2//b/9//3
//f/9//2//b/9v/4//j/9v/4//n/+v/7//z//v/+//7//v/8//z//P/+//7/AAAAAAAA
AQAEAAQABQAHAAgACwANAA0ADAALAAoADAAPABEAEQATABMAEwAVABkAGgAaABoAHAAf
ACAAIQAiACQAJwAoACcAJgAlACkAKQApACoAKAAoACgAKAAqACsAKAApACYAIgAeAB0A
GwAaABkAGgAXABQADwALAA0ADQAMAAoACAAHAAUABAAEAAMAAwACAP7//P/6//r/9//1
//X/9P/0//T/8//z//P/8//z//P/8//z//P/8v/0//T/9P/1//P/8//x//H/8//x//D/
8P/z//T/9f/0//P/9P/z//L/8v/y//H/8P/y//T/9P/0//P/8v/x//D/8//0//X/9f/z
//L/8v/z//P/8//1//f/9f/0//T/9P/3//f/9v/2//j/+P/3//f/9v/2//b/9v/3//f/
+P/6//r/+v/4//j/+P/4//j/+f/7//r/+v/6//j/+P/4//j/+f/6//z//v/8//z/+v/6
//f/9v/0//P/9f/2//f/9//1//X/9//3//f/9P/0//f/9P/x//P/9v/0//P/8//x//P/
9//3//f/9//1//T/8//z//P/8//z//X/9v/2//b/+P/5//n/9v/2//f/9//5//f/9//2
//b/8//z//P/9f/2//b/9P/0//T/9v/2//T/8v/0//T/9P/0//T/9P/0//X/9f/2//n/
9//3//b/9v/2//X/8//x//b/9v/2//b/9v/2//b/9v/2//b/+P/4//j/+P/3//b/9f/0
//T/9P/0//T/9f/2//f/+P/3//b/9f/0//T/9P/0//T/8v/y//L/8v/z//T/9f/2//j/
+P/4//j/9//2//X/9P/0//T/9P/0//T/9P/0//T/9v/2//b/9v/2//b/9v/2//j/+P/4
//j/9v/2//b/9v/4//j/+P/0//b/+P/4//b/8v/y//P/8//z//P/8f/w//H/8f/y//L/
8v/z//P/8//1//f/9//3//n/+f/4//b/9v/2//T/8//0//X/9f/2//T/9P/0//P/8//0
//T/8v/x//H/8P/w//T/9P/1//X/9P/y//T/9P/z//T/9//6//X/8//y//D/8v/z//P/
9P/2//b/9v/3//X/9//z//H/8//x//L/+P8BAAEAAgANABUAFQAXAB4ALwBIAGIAeQCF
AIkAgwBxAGUAYABcAFcAVABOAEMANgAuACMAHAAaABYAEwAPAA4ADgAGAAMABgAEAAMA
AQD9//3//f/9//3/+P/4//j/+P/5//j/+P/4//j/+f/5//n/9f/z//X/9f/3//f/+P/4
//n/+//8//v//f/+/wAA/v/7//r/+v/5//f/9//3//f/9//5//v/+//4//j/+f/5//n/
+f/4//j/+//+/////v/9//3//f/9//7/AAAAAAAABAACAAIAAgAEAAQABgAGAAUABQAH
AAYABAAFAAUABwALAA0ADgAPABAAEgAVABcAFwAZABkAGQAZAB0AHgAeACAAIgAlACYA
JAAkACUAJwAqACsALAAtAC0ALQAtAC4ALgAuAC4ALgAvAC8AKwArACsAKAAlACUAIwAi
ACEAIgAfABwAFwATABQAEwARAA4ADgANAAsACgAGAAUABQAEAAAA/v/8//z//v/9//7/
/v/+//7//f/9//z/+//6//n//P/9//7//v/7//r/+f/5//f/9//1//X/+P/3//f/+P/6
//r/+v/4//b/+P/4//j/+f/6//r/+v/6//z//P/8//v/+v/5//j/+v/6//r/+f/7//r/
+v/7//n/+f/7//3//f/8//z//P/7//v/+v/6//j/+P/3//f/+P/4//j/+P/4//f/9//4
//v//P/7//z//P/8//z//f/7//r/+v/6//j/+P/4//j/+f/6//z//v8AAAAA/v/+//7/
/v/9//3//f/8//v/+f/7//v//f/9//3/+v/6//3/+P/1//f/+v/8//v/+//5//f/+//7
//v/+//5//j/9//3//f/9//3//n/+v/6//r/+v/7//v/+P/4//n/+f/7//3//f/8//z/
+f/5//n/+//7//r/9//2//f/+v/7//r/+P/6//r/+v/5//j/9//2//f/9//4//v/+//7
//r/+v/5//n/+P/3//r/+v/4//j/+P/4//n/+v/7//z/+v/6//r/+v/4//j/+P/4//r/
+v/6//r/+P/4//j/+P/2//b/9v/2//f/+P/5//r/+v/6//r/+v/6//r/+v/6//r/+v/6
//r/+P/6//z//P/7//r/+//9//v/+//7//n/+v/5//n/+v/5//j/+P/3//X/9//5//n/
+//+/////////wAAAQAAAP////////7//P/8//z//P/4//f/9//2//b/9f/1//T/8v/0
//T/9f/2//b/9f/4//j/9v/2//j/+v/3//f/+P/2//f/9//2//b/9v/2//b/+f/5//P/
8f/x/+//8f/4//7//f///wYADQATABsAIwAwAEUAYAB6AIsAlwCRAIEAcwBrAGQAXABZ
AFgAUgA/AC4AKAAdABYAGAAWABMAEQAQAAwACgAFAAAA//////7/+//+////AAABAPz/
+v/4//b/9f/0//T/9P/3//n/+v/7//b/8//0//P/9v/3//n/+v/4//n/+f/3//X/9v/4
//b/9//4//r/+//7//v/+//7//n/+//9//3/+v/6//v/+//9//3//P/8//z//v/+//z/
/P/9//7////+/wAAAAAAAAQABAAGAAgABgAGAAgACAAGAAUABgAEAAUABwAIAAsADAAN
AA0ADQAQABIAFQAXABkAGwAbABsAGwAfACAAIAAiACQAJwAoACYAJgAnACkALQAtAC0A
LQAuAC0ALAAsAC0ALgAvADAAMAAvACoAKQApACYAIwAjACAAHgAcABwAHAAaABYAEwAU
ABMAEQAOAA4ADQALAAoABwAFAAQAAgAAAP7//P/8//v/+f/5//j/+f/6//r/+//5//n/
+f/5//n/+f/5//j/9v/2//b/9//5//n/9//3//f/9f/0//T/9v/2//b/9P/y//T/9P/0
//L/8v/x//D/8P/y//L/8v/0//T/9P/0//T/9P/0//P/8//y//L/8//x//H/8//1//f/
9v/2//b/9//3//b/9v/2//b/9f/1//b/9v/2//b/+P/3//f/+P/6//r/+P/4//j/+P/4
//n/9//2//b/9v/3//j/+f/6//n/+P/4//j/+P/4//b/9v/4//j/9//3//r/+v/6//n/
+f/5//v/+//6//b/9f/3//b/8//1//j/9v/1//X/8//z//f/9//3//n/9//2//X/9f/1
//X/9f/1//b/9v/2//T/9f/1//L/8v/z//P/9f/3//f/9v/2//P/8//z//X/+P/4//b/
9v/4//r/+v/4//X/9v/1//T/9v/2//b/9v/4//f/9//5//j/9//1//T/9f/1//T/8//2
//T/9v/2//b/9v/2//b/9v/2//j/+v/8//7/+v/4//b/9P/x//D/7//u/+//8P/x//L/
8v/y//L/8v/y//L/8v/y//T/9P/0//T/9P/0//T/9P/2//b/9v/2//b/9v/2//L/9f/4
//n/+P/0//T/9f/1//f/9//1//T/9f/1//b/9v/1//X/9P/z//f/+f/5//n/+v/7//v/
+v/8//z/+v/5//j/9//1//T/9P/0//T/8//1//b/9v/0//P/8//y//L/9P/0//X/9f/y
/+7/7v/s/+3/7v/x//T/8f/x//L/8v/x//H/8P/w//L/8v/y//P/7//t/+3/8//1//P/
8P/0//v//f8AAAUADQATABkAIgAxAEgAYgB5AIcAiwCFAHMAZQBgAFgATwBMAEYANwAs
ACgAIQAaABgAFAALAAUABgACAAAA///8//3//f/8//n/9//3//f/9//0//T/9P/0//P/
8v/y//L/9f/3//j/+f/3//X/9//3//b/9f/1//T/9f/3//j/9//1//b/+P/2//T/9P/1
//X/9v/3//j/+f/2//f/+P/3//j/+P/5//n/+f/5//j/+P/6//z//P/6//j/+f/6//v/
/P/+//7//v8AAP7//v/+////AAADAAQAAgADAAYABgAGAAcABwAJAAoACwALAAsADAAO
ABEAEwAUABcAGAAZABsAHwAgACAAIAAiACUAJgAkACQAJQAnACsAKwArACsAKwArACsA
LAAuAC4ALgAuACwAKwAmACUAJgAkACIAIwAiACAAHgAeABwAGgAWABMAEgARAA8ADAAK
AAkABwAGAAIAAQABAAAA///+//3//v/7//n/+f/4//b/9v/1//X/9v/3//j/+f/4//f/
9v/0//b/9v/2//f/9//3//X/9f/3//X/9P/0//T/9P/0//L/8v/0//T/9P/y//L/8f/w
//P/9v/3//j/9//2//X/9P/y//L/8v/x//P/8v/y//P/9f/1//f/+f/5//j/+P/4//n/
+f/4//j/9//2//T/8//4//r//P/+//z/+//7//z/+//6//f/9v/2//b/9v/3//f/9v/2
//b/+P/4//j/+P/3//b/9v/2//T/9P/y//L/8//0//T/9f/0//T/9P/z//H/8f/z//P/
9P/y//P/9//0//H/8//2//T/8//z//H/8//3//f/9//1//P/8v/x//L/8//0//X/9P/0
//P/8v/w//H/8f/u//D/8f/x//P/8P/v/+3/7P/u/+//8P/z//b/9v/0//T/9P/2//b/
9P/w//L/8v/y//L/8v/y//L/8v/x//H/8//1//X/9P/0//f/9//2//X/8P/y//X/9v/3
//j/9v/2//b/9v/y//D/7v/s/+3/7v/v//D/8P/w//D/8P/y//L/8v/y//L/8v/y//L/
8P/w//D/8P/x//L/8//0//L/8v/y//L/9P/0//T/9P/y//L/8v/y//L/8v/y//L/9P/0
//T/9P/z//L/8f/w//D/8P/w//D/7v/u/+7/7v/v//D/8f/y//L/8v/y//L/8v/y//L/
8v/0//T/9P/0//X/9v/3//j/9//y//P/9P/0//L/8P/w//H/8f/x//H/7P/q/+j/5//q
/+r/6v/r/+3/7f/v//H/8f/x//T/9f/3//b/9v/2//X/9f/2//f/8//y//H/8P/y//H/
8f/y//D/7v/t/+3/6v/q/+z/7P/u/+//7//u/+//7v/r/+r/7v/y//H/8//z//L/8v/x
//L/8v/y//L/9v/x/+//7f/r//H/9f/x/+7/8v/5//3/BgALAAsAEwAbACQAOwBYAHIA
hwCRAJEAgQBzAGkAYgBcAFkAWABKADcAKgAiAB0AGgAUAA4ACwALAAoABgAEAAMA/v/6
//n/9//z//T/9f/2//f/9v/4//r//P/5//j/+P/4//X/8//w/+3/7v/v//T/9//0//P/
8//y//X/9//4//f/9f/0//T/8P/0//b/+f/7//n/+f/5//n/9f/1//X/8//z//T/9v/3
//n/+f/4//j/+v/8//z/+v/4//n/+v/7//z//v/+//7/AgAAAAAAAAD///7////+/wAA
AQAEAAQABgAHAAcACQAOAA8ADwAPAA0ADgAQABEAFAAXABgAGQAbAB8AIAAgAB8AIAAi
ACIAIwAkACYAKQApACkAKQApACwALQAuADAALgAsACoAKAAqACsAKAApACkAJgAjACMA
IgAgAB4AHgAcABoAFgATABQAEwARAA4ACgAJAAcABgACAAEAAQAAAP///v/9//7//f/7
//v/+v/4//j/9//3//f/9//3//f/9f/1//X/9P/1//b/9//5//f/9//1//X/9v/z//H/
8P/z//T/9f/0//L/9P/0//T/9v/2//X/9P/z//T/8//y//X/9v/3//j/9//2//X/8//x
//D/8P/x//T/9f/4//v/+v/4//f/9v/1//X/9P/0//b/9v/1//X/9P/0//T/9P/1//X/
9v/4//j/+P/2//b/9v/2//b/9//1//T/9P/0//L/8v/y//L/8//0//b/+P/4//j/9v/2
//T/9P/z//P/9v/2//b/9f/1//X/9//3//b/8v/x//P/8v/v//H/9P/0//P/8//x//H/
9f/1//X/9//1//T/8//z//P/8//z//L/8v/x//D/8f/z//T/8v/w//H/8f/z//H/8f/w
//D/7//v/+//8f/w//D/7v/u/+//8v/z//L/8P/y//L/8v/y//L/8v/y//L/8f/x//P/
8f/x//D/8P/x//H/8P/v/+7/8v/w//D/8P/w//L/8v/y//L/8P/w//D/8P/w//D/8P/w
//L/8v/y//L/9P/0//T/9P/x//D/7//u//D/8P/w//D/8P/w//D/8P/x//L/8//0//H/
8P/v/+7/7v/u/+r/7P/u/+7/7P/q/+r/6//r/+v/7P/r/+v/6//p/+r/6v/q/+v/6//r
/+3/8f/x//H/9P/1//X/9P/0//P/8P/u/+3/7//u/+7/7v/u/+7/7f/t//D/8P/u/+3/
6//q/+r/7P/t/+//8P/w/+3/7v/t/+r/6f/q/+v/5//o/+r/6//t/+3/7P/s/+z/8v/w
/+//7f/r/+n/5f/l/+X/7v/6//3/9//4/wEABwAPABkAIgA1AFQAcACDAI0AiQB7AG0A
YwBcAFgAUQBGAD4AMwAmACAAHQAWAAoACAANAAkA/P/4//z/9//2//f/9//2//P/8v/x
//D/7//t/+7/7//w/+//7v/u/+7/8f/z//T/9f/x/+//8f/x//D/7//v/+7/8P/x//H/
7//v//D/8v/w//L/8v/z//P/8v/x//D/7//u//H/9P/1//P/8v/y//H/8//z//L/8v/1
//j/+f/4//f/9//3//f/+f/8//3//v/+//z//P/8//r/+v/8//z//P/9/wAAAAAAAAEA
AQADAAgACQAJAAkACgAMAA8AEQAPABEAEQARABMAFwAYABgAGgAcAB8AIAAjACQAJgAp
ACkAJwAlACMAJQAlACUAJgAnACgAKQAqACsAKwAnACcAJwAkACEAIQAdABoAFwAWABYA
FAAQAA0ADgANAAsACAAFAAMAAAD+//7///8BAAIA/v/8//r/+v/3//X/9f/0//L/8v/x
//H/8f/x//H/8f/z//P/8//y//H/8P/v/+//8P/x//D/8f/x/+//7v/u/+7/7v/u/+z/
7//y//P/9P/y//L/8f/w/+//8P/v/+7/8P/w//D/8P/w//D/8P/v/+3/7P/s/+3/7//v
//H/8//x//D/8P/w/+//7//u/+7/7//w//D/8f/w//D/8P/w/+7/7f/t/+7/8v/y//D/
8P/w//D/8P/x//H/8P/w//D/8P/w//D/8P/u/+7/7//w//L/9P/0//b/9f/0//L/8f/y
//L/8v/x//P/8//1//X/9P/w/+//8f/u/+v/7f/w//H/8f/y//H/8f/1//X/9f/z//H/
8P/v//H/8f/x//H/7//w//D/8P/y//P/8//w//L/8//z//X/9f/1//T/9P/z//P/8//1
//T/9P/y//L/8v/0//T/8v/y//T/9P/0//T/9P/0//T/8//x//D/8f/z//P/8v/y//X/
9f/0//P/+P8AAPz/+v/4//b/9v/2//b/9v/0//T/9P/0//P/8v/x//D/8f/y//P/9P/0
//T/9P/0//L/8v/y//L/9P/0//T/9P/2//b/9v/2//b/9v/2//b/9f/0//P/8v/y//L/
8v/y//P/9P/1//b/9P/0//T/9P/3//j/+f/6//j/+P/4//j/8v/0//b/9v/y//D/8P/x
//H/8f/x/+//8P/v/+//8P/y//L/8//z//P/9f/3//f/9v/4//j/9//4//j/+P/2//f/
9//3//b/9P/0//T/9P/x//H/8v/y//H/8f/y//L/8P/y//L/8//1//T/8v/0//L/8P/w
//L/9P/x//H/8v/0//X/9f/0//T/9P/0//T/6//v//f/+f/x/+v/7f/0//r/AQADAAQA
CwAVAB8AJQAsAEMAXgB0AIcAkQCNAH0AcQBnAFwAVgBVAFAARAAzACQAHAAbABYAEgAS
AA0ABwAEAAQAAgD//wAA//////7/+//5//n/+f/5//f/+P/5//r/9//2//b/9v/2//f/
9//3//f/9f/3//f/9f/1//b/9v/2//f/9//1//f/+P/6//j/+P/4//n/+f/5//n/+f/5
//j/+//+/////f/8//z/+//8//3//f/+//7//v/8//j/+v/9/wAAAwABAAIAAQAAAAAA
/v/+//7/AAAAAAIAAgADAAUACQAKAAoACwALAA0AEAARABEAEQARABIAFAAVABcAGQAZ
ABkAGwAfACAAIAAiACQAJwAoACYAJgAnACkALAAtAC4ALwAwAC8ALgAuACwALAAsACwA
LwAxAC8AMQAvACoAJQAjACIAIAAeAB4AHwAeABsAGQAXABUAEgAOAAoACQAHAAYAAwAB
AAAA/v////7//f/+//v/+f/5//j/+P/4//f/9//4//n/+v/7//r/+f/4//b/9v/2//b/
9//5//n/9//3//f/9f/0//T/+P/4//j/9v/0//b/9v/2//b/9v/1//T/9v/4//j/+P/3
//b/9f/0//b/9v/2//X/9//2//b/9//2//X/9v/3//f/9v/2//b/+f/5//j/+P/6//r/
+f/5//n/+P/3//b/9P/z//P/9P/3//j/9//4//j/+P/4//n/9//2//b/9v/2//b/9v/2
//j/+P/5//r/+P/4//b/9v/4//j/9//3//r/+v/6//n/+P/3//j/9//3//T/9P/3//b/
8//1//j/9v/1//X/8//0//n/+v/7//r/9//1//P/8f/x//H/8f/0//b/9//4//f/9//2
//L/8P/x//H/8//z//P/8v/y//L/8//0//f/+v/6//j/+P/1//b/9f/y//L/9P/0//T/
9v/2//b/9v/1//P/8v/z//T/9f/1//b/9f/1//T/8//y//T/8v/y//L/8v/z//T/9f/2
//T/9P/0//T/9P/0//T/9P/2//b/9v/2//b/9v/2//b/9P/0//T/9P/y//L/8v/y//L/
8v/y//L/9P/0//T/9P/y//L/8v/y//L/8v/y//L/8P/w//D/8P/y//T/9v/4//f/8v/z
//T/9f/0//P/9P/0//P/8v/x/+3/7P/r/+v/7v/u/+7/7//t/+3/7//x//T/9f/5//v/
+P/2//X/9P/y//H/8f/x//L/8v/y//L/9P/z//P/9P/0//L/8f/x//L/8v/0//T/9//3
//b/9P/z//L/7//u//L/9P/x//H/8P/w//H/8f/w//D/8P/w//T/9//z/+3/7//v/+3/
6//u//r/AwD///z/BwATABcAGwAoAD0AWAB0AIsAmQCVAIEAbQBnAGIAWgBVAFAARAA3
ADIAKgAdABYAFAAQAA0ACwAKAAoACgAFAAAA/f/9//z/+f/4//f/9v/1//P/9P/1//b/
8//y//L/8v/y//P/8//z//L/8f/0//X/9v/3//n/+v/2//X/8//v//L/9P/3//b/9v/2
//f/9//3//f/9//3//X/9//5//n/9v/2//f/9//5//n/+P/4//j/+v/6//j/9v/3//j/
+f/4//r/+v/6//7//P/8//z//f/+/wEAAgAAAAEABAAEAAQABQAFAAcADAANAA0ADQAO
ABAAEwAVABMAFQAVABUAFwAbABwAHAAeACAAIwAkACIAIgAjACUAJwAnACcAJwAnACcA
JwAoACkAKgArACwAKwArACcAJwApACYAIwAjAB4AHAAaABoAGAAWABIADwAOAA0ACwAI
AAkACQAIAAgAAwABAAAA/v/8//r/+P/4//f/9f/1//T/8v/y//H/8f/z//P/8//z//n/
+//7/w==
         </WaveFormData>
      </LeadData>
      <LeadData>
         <LeadByteCountTotal>10000</LeadByteCountTotal>
         <LeadTimeOffset>0</LeadTimeOffset>
         <LeadSampleCountTotal>5000</LeadSampleCountTotal>
         <LeadAmplitudeUnitsPerBit>4.88</LeadAmplitudeUnitsPerBit>
         <LeadAmplitudeUnits>��V</LeadAmplitudeUnits>
         <LeadHighLimit>2147483647</LeadHighLimit>
         <LeadLowLimit>268435456</LeadLowLimit>
         <LeadID>V1</LeadID>
         <LeadOffsetFirstSample>0</LeadOffsetFirstSample>
         <FirstSampleBaseline>0</FirstSampleBaseline>
         <LeadSampleSize>2</LeadSampleSize>
         <LeadOff>FALSE</LeadOff>
         <BaselineSway>FALSE</BaselineSway>
         <ExcessiveACNoise>FALSE</ExcessiveACNoise>
         <MuscleNoise>FALSE</MuscleNoise>
         <LeadDataCRC32>2476038080</LeadDataCRC32>
         <WaveFormData>
DAAMAA0ADQAMAAsADAALAA0ADQAMAAkACwALAAsACwAOAA8ADgAOAA8AEAASABQAGAAY
ABcAFwATABMAEwAUABQAEwATABIACwAIAAYABQACAAIAAgAEAAcABwAIAAsADQANAA0A
DQAKAAoACgAKAAoACgAKAAoACAAJAAkACQAHAAcACAAIAAgACAAIAAgACQAKAAsADAAM
ABAAFgAcACAAIgAkACYAKQA2AEUATABJAD8ALgAdAAYA5f+7/5D/Zv8//yz/Kf8i/yD/
Lf9G/2D/dv+N/6L/tf/H/9b/4v/p//D/9f/4//v/AgADAAIAAgAFAAYABgAHAAgACQAK
AAwADAAMAA0ADwARABEAEQATABMAEwATABEAEQARABEAEQARABIAEgASABIAEgASABQA
FAAUABQAFAAUABQAEwATABMAEwATABMAEwATABQAEgASABIAEgAUABMAEwASABAAEAAQ
ABAAEAAQABEAEgASABEAEQARABEAEQARAA8ADQANAA0ADAAOAA4ADgANAAoACQAIAAgA
CgAJAAgACAAGAAQAAwACAAIAAQAAAP/////+//3//P/7//r/+f/4//f/9//2//T/8//y
//L/8f/v/+//7v/u/+//7//v/+//7v/t/+z/7f/v/+//8f/y//T/9P/2//f/9v/3//n/
+//8//3//f///wAAAQACAAMABAAEAAUABQAGAAYACAAIAAgACAAIAAkACQAJAAkACgAM
AAwADAAKAAgACQAJAAkACwAJAAsACwAKAAoACwALAAgACAAJAAkACQAJAAkACQAHAAcA
BwAHAAgACgALAAoACgAKAAoACgAIAAgACAAIAAoACgAKAAsACQAJAAkACQAJAAkACQAJ
AAoACwAMAA0ACwALAAsACwALAAsACwALAAkACAAIAAkACwAKAAoACgAKAAoACwALAAsA
CgAKAAkABwAIAAkACQAJAAkACQAJAAsACgAKAAoADAAKAAwADAAKAAoACgAKAAgABwAH
AAcACAAIAAgABwAHAAgACAAIAAgACAAHAAcABwAHAAcABwAJAAcABwAIAAYABgAHAAcA
BwAHAAcABwAHAAcABwAHAAcABwAHAAcABwAHAAcABwAGAAYABgAHAAgACQAJAAoACAAI
AAgACQAJAAgACAAIAAcABwAGAAYABgAHAAcABgAGAAYABgAGAAQABAAEAAQABgAGAAYA
BwAHAAYABgAGAAYABgAGAAYABgAGAAYABgAGAAYABgAGAAYABgAGAAYABgAGAAQABAAE
AAQABAAEAAQABAAEAAQABAAEAAYABgAGAAYABAAEAAQABAAGAAYABgAGAAYABgAGAAYA
BAAEAAQABAAGAAYABgAGAAYABgAGAAYABAAEAAQABAAEAAQABAAEAAQABAAEAAQABAAE
AAQABAAEAAQABAAEAAQABAAEAAQAAwACAAEAAAABAAIAAwAEAAQABAAEAAQABQAFAAUA
BQAHAAcACQAJAAcAAwACAAEAAwADAAMAAwABAAAAAAAAAAEAAgAEAAQAAQABAP/////9
//7//v/9//7//v/7//r/+f/5//j/+P/2//j/+f/5//z///8BAAEAAQABAAAAAAACAAIA
AgACAAAAAAAAAAEAAQABAAEAAQAEAAQABAAEAAQABAAFAAYABwAIAAoADgAQABgAHgAe
AB4AIAAlADAAPwBGAEMAOQAqABkAAgDj/73/lv9w/03/Nv8x/y7/Kv8z/0r/Yv92/4v/
ov+z/8H/zv/a/+X/7v/z//b/+f/+/wEAAAAAAAMABAAEAAMABAAFAAYACAAIAAgACQAH
AAkACQAJAAoACwAMAA0ACwALAAsACwALAAsADAAMAAwADAAMAAwACgAKAAoACgAKAAoA
CgAJAAsACwALAAsACQAJAAkACgAKAAoACgAKAAwACwALAAoACAAIAAgACAAJAAgACAAI
AAgABwAHAAcABQAFAAUAAwAFAAUABQAEAAMAAgABAP//////////AAAAAP///v/+//z/
+v/5//j/+P/3//b/9f/1//T/8//y//H/8P/v/+7/6//r/+r/6P/p/+j/6P/n/+P/4//i
/+L/4//j/+P/4//j/+P/4//l/+X/5f/n/+j/6P/o/+r/6//s/+3/7//x//L/8//z//X/
9v/3//j/+f/8//z//f/9//7//v8AAAAAAAAAAAAAAQADAAMAAwAEAAIAAgACAAAAAAAB
AAEAAQABAP//AQABAAIAAgADAAMAAgACAAMAAwAFAAUABQAFAAMAAwADAAMAAwAEAAQA
AgAEAAQABAAEAAQABAAEAAQABAAEAAQABQAFAAUABQAFAAcABwAHAAcABQAFAAUABQAF
AAUABQAFAAUABQAFAAUABQAEAAQABQAFAAQABAAEAAQABAAFAAUAAwACAAIAAQACAAQA
BgAHAAcABwAHAAcABQAEAAQABAAGAAQABgAGAAYABgAGAAYABgAFAAUABQAGAAYABgAF
AAMABAAEAAQABAAEAAMAAwADAAMAAwADAAMAAQABAAIABAAEAAUABQAFAAUABQAFAAUA
BQAFAAUAAwADAAMAAwAFAAUABQAFAAQABAAEAAUAAwADAAIAAgAEAAQABAAFAAUABAAE
AAQABwAHAAYABgAEAAUABQAEAAQABAAEAAQABAAEAAQABAACAAIAAgADAAUABgAGAAYA
BgAGAAQABAAEAAQABAAEAAQABAAGAAYABgAGAAQABAAEAAQABAAEAAQABAACAAIAAgAC
AAIAAgACAAIAAgACAAIAAgAEAAQABAAEAAYABgAGAAYABgAGAAYABgAEAAQABAAEAAQA
BAAEAAQABAAEAAQABAAGAAYABwAHAAUABQAHAAcACwALAAoABwAHAAcABwAHAAUABQAD
AAIAAAAAAAEAAgAEAAQAAwADAAMAAwADAAQAAgABAAEAAAD+//z/+//7//z//P/8//7/
/f/9//7/AQAFAAUABQAFAAQABAAEAAQAAgACAAIAAgACAAMAAwADAAMAAwAEAAQABgAG
AAYABgAHAAgACQAKAA4AEgAWABwAIAAgACAAIgApADYAQwBGAEEANQAkAA8A9v/V/6//
hP9c/z3/Lv8p/yb/KP81/07/av+C/5P/pv+7/83/2v/k/+v/8v/3//r//f/+/wEAAgAC
AAUABgAGAAUABgAHAAgACgAKAAoACwANAA8ADwAPAA8ADwAPAA8ADwAPAA8ADwANAA0A
DgAOABAAEAAQABAAEAAQABAAEAAQABAAEAAPAA8ADwAPAA8ADwAPAA8AEAAOAA4ADgAO
ABAADwAPAA4ADAAMAAwADAANAAwADAAMAAoACQAJAAkACQAJAAkABwAJAAkACQAIAAYA
BgAGAAUABAADAAIAAgACAAEAAAAAAAIAAAD///7//P/7//r/+f/5//j/9//2//X/9P/z
//L/8f/x//D/7v/t/+z/7P/r/+n/6f/o/+j/5//n/+f/5//l/+X/5f/n/+r/6//u//D/
8f/w//H/8f/y//P/9f/3//j/+f/5//v//v///wAAAQAAAAAAAQABAAIAAgAEAAQABgAG
AAYABwAFAAUABQAGAAgACAAIAAYACAAJAAkACQAHAAUABwAHAAgACAAJAAkABgAGAAcA
BwAHAAcABwAHAAkACQAJAAkACQAKAAoACAAIAAgACAAIAAoACgAKAAoACgAKAAoACwAL
AAsACwALAAkACQAJAAkACwALAAsACwAJAAkACQAJAAsACwALAAsACwAKAAoACwAJAAgA
CAAIAAoACgALAAsACQAIAAgABwAHAAgACQAJAAsACwALAAsACQAIAAgACAAKAAgACgAK
AAwADAAMAAwACgAJAAkACQAKAAoACgAJAAkACgAKAAoACgAKAAkACQAJAAkACQAJAAsA
CQAJAAoACgAKAAsACwALAAsACwALAAkACQAJAAkABwAHAAcABwAJAAkACQAJAAgACAAI
AAkACQAJAAgACAAIAAgACAAJAAkACAAIAAgABwAHAAYABgAGAAcABwAGAAYABgAGAAYA
CAAIAAgACAAKAAoACgALAAkACAAIAAgACAAIAAgACAAIAAgABgAGAAYABgAIAAgACAAI
AAYABgAGAAYABgAGAAYABgAGAAYABgAGAAYABgAGAAYABgAGAAYABgAGAAYABgAGAAQA
BAAEAAQABQAGAAcACAAGAAYABgAGAAYABgAGAAYABAAEAAQABAAGAAYABgAGAAQABAAE
AAQABgAGAAYABgAGAAYABwAHAAkACQALAAsACwALAAoABwAHAAcABwAHAAUABQADAAIA
AQAAAAAAAAADAAQABAAFAAMAAwADAAQABAADAAMAAgD+//z/+//7//j/+P/4//r/+//7
//z///8CAAMABAAFAAQABAAEAAQABAAEAAQABAAEAAUABQAFAAMAAwAEAAQABgAGAAYA
BgAFAAYABwAIAAoADAASABgAHgAiACIAIgAjACwAOwBCAEEAOwAwACEACgDr/8f/nP9y
/0v/MP8p/yb/Iv8p/zz/Vv9w/4f/mv+v/8H/0P/c/+P/6v/x//T/9//6/////v/+/wEA
AgACAAEAAgADAAQACAAIAAgACQALAA0ADQANAA0ADQANAA0ADQANAA0ADQALAAsADAAM
AAwADAAMAAwACgAKAAoACgALAAwADQANAAsACwALAAsACwALAAsADAAMAAwADAAMAAwA
CwALAAoACgAKAAoACgALAAoACgAKAAgABwAHAAcABQAFAAUAAwADAAMAAwACAAQABAAE
AAMAAgABAAAAAAD+//3//P/8//z/+v/5//j/+P/3//b/9f/1//T/8//y//H/8P/v/+7/
7f/t/+z/6v/p/+j/6P/n/+X/5f/k/+T/4f/h/+H/4f/i/+P/5P/n/+X/5f/n/+j/6v/q
/+z/7f/t/+3/7v/v//L/8//z//X/+P/5//r/+//8//z//f/9//7//v8AAAAA/v/+//7/
//////////8AAAAAAAAAAP7//P/9//3//f8AAP//AgADAAIAAgADAAMAAAAAAAEAAQAB
AAEAAQABAAEAAQABAAEA//8AAAAA/v8AAAAAAAAAAAIAAgACAAIABAAEAAQABQADAAMA
AwADAAEAAQABAAEAAQABAAEAAQADAAMAAwADAAEAAQABAAEAAwACAAIAAwABAAAAAAAA
AAAAAAABAAEAAQAAAAAA/////wAAAQABAAEAAQABAAEAAQAAAAAAAAD+//z//v/+/wAA
AAAAAAAAAgABAAEAAQAAAAAAAAD/////AAAAAAAAAgACAAEAAQD//////////////f/9
//7/AAAAAAEAAQABAAEAAQABAP//////////AQABAAEAAQD///////////7//v/+////
//////7//v8AAAAAAAABAP///v/+//7///////7//v/+///////+//7//v/+//7/AAAA
AAAAAAACAAIAAgADAAEAAAD+//7//v/+//7//v/+//7//v/+//7//v8AAAAAAAAAAAAA
AAAAAAAAAAAAAAAAAAD+//7//v/+/wAAAAAAAAAAAAAAAAAAAAD+//7//v/+/wAAAAAA
AAEAAAD///7////+/////v/8//r/+//8//3///8BAAMAAwADAAQABQAHAAoADAAMAAsA
CQAHAAcABwAFAAQAAgABAAIA/v/8//v/+v/4//f/9v/6//v/+//8//3/////////AAAA
AAEAAgABAAAA///+//7//v///////f/9//3//v8AAAAAAAAAAAAAAQACAAMABAAGAAwA
EAAWABoAGgAYABgAIwAyAD0AQAA7AC8AHgAPAPj/2f+x/4b/YP8//zD/K/8k/yb/M/9M
/2T/dP+L/6T/tf/B/9D/3P/j/+j/7f/w//H/9P/1//j/+P/7//z//P///wAAAQACAAQA
BAAEAAUABQAHAAcABwAFAAUABQAFAAYABwAIAAkACQAJAAoACgAIAAgACAAIAAoACgAK
AAoACAAIAAgABwAJAAkACQAJAAkACQAJAAoACgAKAAoACgAKAAkACQAIAAgACAAIAAgA
BQAEAAQABAAGAAUABQAFAAMAAwADAAEAAwADAAMAAgACAAIAAgABAAAA///+//7//v/9
//z//P/8//r/+f/4//T/8//y//H/8f/w/+//7v/v/+7/7f/s/+v/6//q/+j/5//m/+b/
5f/j/+P/4v/i/+H/4f/h/+H/4f/h/+H/4//j/+P/5f/m/+r/6v/s/+3/8P/x//P/9f/2
//f/9//5//j/+f/6//v//v/+//////8AAAAAAgACAAIAAgACAAMAAQABAAEAAgAEAAQA
BAACAAIAAwADAAMABQADAAUABQAEAAQABQAFAAQABAAFAAUABwAHAAcABwAHAAcABwAH
AAUABgAGAAQABgAGAAYABgAIAAgACAAIAAgACAAIAAkACwALAAsACwAKAAkACAAHAAcA
BwAHAAcABwAHAAcABwAHAAcABwAHAAkACAAIAAkACQAIAAgACAAGAAYABwAHAAkACAAI
AAcABwAIAAkACQAHAAcABwAHAAkACAAIAAgACAAGAAgACAAGAAYABgAGAAYABQAFAAUA
CAAIAAgABwAJAAoACgAKAAgACAAHAAcABwAHAAcABwAJAAcABwAIAAYABgAHAAcABQAF
AAUABQAHAAcABwAHAAcABwAHAAcACQAJAAkACQAIAAgACAAJAAkACQAIAAgACAAIAAgA
CQAJAAgACAAIAAkACQAIAAgACAAJAAkACAAIAAgACAAIAAgACAAIAAgACAAIAAgACQAJ
AAgACAAIAAgACAAIAAgACAAIAAYABgAGAAYACAAIAAgACAAKAAoACgAKAAgACAAIAAgA
CAAIAAgACAAKAAoACgAKAAoACgAKAAoACAAIAAgACAAIAAgACAAIAAYABgAHAAcABQAF
AAcABwAJAAkACAAFAAcABwAHAAcACgALAAoACgANAA4AEAASABQAFAATABMAEwATABMA
FAAUABMAEwASAAsACAAGAAUAAQAAAP//AAADAAMABAAHAAkACQAJAAkABwAGAAUABAAF
AAYABwAIAAcABwAGAAUABQAFAAYABgAGAAYABgAGAAcACAAJAAoADAAOABQAHAAgACAA
IAAiACUAMgA/AEYAQwA7ACwAGwAEAOP/uf+M/2L/O/8i/x//Gv8Y/yf/Qv9c/3L/h/+c
/7H/wf/Q/9r/4//q//P/+P/7//7////+//7/AQACAAIABQAGAAcACAAKAAoACgALAAsA
DQANAA0ACwALAAsACwANAA0ADQANAA0ADQAOAA4ADgAOAA4ADgAOAA4ADgAOABAAEAAQ
AA8ADwAPAA8ADwAPAA8ADwAQAA4ADgAOAA4AEAAPAA8ADgAOAA4ADgAOAA0ADAAMAAwA
DAALAAsACwAJAAkACQAHAAkACQAJAAgACAAIAAgABwAGAAUABAAEAAQAAwACAAIAAgAA
AP///v/8//v/+v/5//n/+P/3//b/9f/0//P/8v/x//H/8P/u/+3/7P/s/+v/6f/p/+j/
6P/n/+f/5//n/+n/6f/p/+v/6f/p/+v/7P/s/+z/7v/v//L/8//1//f/+P/5//n/+//6
//v//P/9/wAAAAABAAEAAgACAAQABAAEAAQABAAFAAUABQAFAAYABAAEAAQAAgAEAAUA
BQAFAAUAAwAFAAUAAgACAAMAAwAEAAQABQAFAAUABQAFAAUABQAFAAUABQAHAAgACAAG
AAcABgAFAAQABgAGAAYABgAGAAYABgAHAAcABwAHAAcABwAHAAcABwAHAAcABwAHAAkA
CQAJAAkACQAJAAkACQAHAAYABgAHAAkACAAIAAgACAAIAAkACQAHAAYABgAFAAUABgAH
AAcABwAHAAcABwAJAAgACAAIAAgABgAIAAgABgAGAAYABgAGAAUABQAFAAgACAAIAAcA
BwAIAAgACAAGAAYABQAFAAMAAwADAAMABQADAAMABAAEAAQABQAFAAUABQAFAAUABQAF
AAUABQAHAAcABwAHAAUABQAFAAUABgAGAAYABwAFAAUABAAEAAIAAgACAAMABQAEAAQA
BAAFAAUABAAEAAYABwAHAAYABAAEAAQABAACAAIAAgACAAIAAgACAAMABwAGAAQABAAE
AAQAAgACAAIAAgAFAAYABwAIAAcABgAFAAQABgAGAAYABgAEAAQABAAEAAYABgAGAAYA
BgAGAAYABgAEAAQABAAEAAYABgAGAAYABgAGAAYABgAEAAQABAAEAAQABAAEAAQABAAE
AAQABAAGAAYABgAGAAQABAAEAAQABAAEAAQABAAEAAQABAAEAAQABAAEAAQABAAEAAQA
BAACAAIAAgACAAQABAAEAAQABQAFAAUABQAFAAUABwAHAAgABQAFAAUABQAFAAUABQAD
AAIAAgACAAEAAgAEAAQAAwADAAEAAQD//wAAAAD//////v/6//j/+P/5//n/+v/5//r/
+v/5//z///8BAAEAAwADAAIAAgAAAAAAAAAAAAAAAAAAAAEA//////////8CAAIAAgAC
AAQABAAFAAYABwAIAAwAEAAUABgAHgAcABwAHgAlADAAOwBCAEMAOwAsABkAAgDl/8H/
mP9u/03/Nv8t/yj/Jv8v/0L/Xv92/4n/nP+x/8H/zv/c/+P/6v/v//b/+f/6//3//P/+
/wEAAgACAAMABAAFAAYABgAGAAYABwAFAAcABwAHAAoACwAMAA0ADAALAAoACQAJAAkA
CgAKAAgACAAIAAgACQAKAAsADAAJAAgABwAFAAYABwAIAAkACwALAAsADAAKAAoACgAK
AAoACQAJAAgACAAIAAgACAAHAAYABgAGAAQAAwADAAMABQAFAAUAAwADAAMAAwACAAEA
AAD///3//v/9//z//P/8//v/+v/6//r/+P/3//b/9v/1//T/8//x//D/7//u/+//7v/t
/+z/6f/p/+j/5v/n/+b/5v/l/+P/4//i/+L/4f/h/+H/4f/f/9//3//h/+H/4f/j/+T/
5P/k/+b/5//q/+v/7f/v//L/8//z//X/9v/3//j/+f/6//r/+//7//z//P/+//7//v/+
//7///////////8AAAAAAAAAAP7//v////////8BAP//AQABAP7//v//////AAAAAAEA
AQABAAEAAQABAAEAAQABAAEA//8AAAAA/v8CAAIAAgACAAAAAAAAAAAAAQACAAMABQAD
AAMAAwADAAEAAQABAAEA//////////8BAAEAAQABAAMAAwADAAMAAwACAAIAAwABAAAA
AAAAAAIAAgADAAMAAQAAAAAA//8BAAIAAwADAAUABQAFAAUAAwACAAIAAgACAAAAAgAC
AAQABAAEAAQABAADAAMAAwAEAAQABAADAAMABAAEAAQAAgACAAEAAQABAAEAAQABAAEA
/////wAAAAAAAAEAAQADAAMAAwADAAMAAwADAAMAAQABAAEAAQADAAMAAwADAAIAAgAC
AAMAAwADAAIAAgAEAAQABAAFAAMAAgACAAIAAQABAAAAAAACAAMAAwACAAIAAgACAAIA
AgACAAIAAgAEAAQABAAFAAUABAAEAAQABAAEAAIAAgACAAIABAAEAAQABAAEAAQABAAE
AAIAAgACAAIAAgACAAIAAgADAAQABQAGAAQABAAEAAQABAAEAAQABAAEAAQABAAEAAQA
BAAEAAQABAAFAAUABQAFAAcABwAJAAcABgADAAMABQAFAAUABQAFAAMAAgACAAAAAQAC
AAQABAADAAMAAQABAAEAAgACAAMAAwACAP7//v/9//3//P/6//r//P/9////AAADAAUA
AwADAAMAAgACAAIAAgACAAQABAAEAAQABQAFAAUABQAFAAYABgAGAAgACAAIAAkACgAJ
AAoADAAQABQAHgAiACAAHAAcACMANgBDAEYARQA9AC4AGQD+/9//tf+K/2L/Qf8u/yn/
Jv8o/zX/TP9m/3z/j/+m/7n/xf/S/+L/6f/u//X/+v/9//7/AQACAAAAAwAEAAQABwAI
AAkACgAKAAoACgALAAsADQANAA0ACwALAAsACwANAA0ADQANAA0ADQAOAA4ADgAOAA4A
DgAOAA4ADgAOAA4ADgAOAA0ADQANAA0ADQANAA0ADQAOAAwADAAMAAwADgANAA0ADAAK
AAoACgAKAAkACAAIAAgACAAHAAcABwAJAAkACQAHAAkACQAJAAgABwAGAAUAAwACAAEA
AAAAAAAA///+//7//v/8//v/+v/5//n/+f/5//f/9v/1//T/8f/w/+//7v/r/+v/6v/o
/+n/6P/o/+f/5f/l/+T/5P/h/+H/4f/h/+P/4//j/+X/5//n/+n/6v/s/+z/7v/v//D/
8f/z//X/9v/3//f/+f/8//3//v////7//v//////AgACAAQABAACAAIAAgADAAQABQAG
AAgACAAIAAgABgAGAAcABwAHAAcABQAHAAcABgAGAAcABwAGAAYABwAHAAcABwAHAAcA
BQAFAAUABQAHAAgACAAGAAgACAAIAAgABgAGAAYABgAIAAgACAAJAAcABwAHAAcACQAJ
AAkACQAJAAkACQAJAAkACQAJAAkABwAHAAcABwAHAAYABgAHAAkACAAIAAgACAAIAAkA
CQAJAAgACAAHAAcACAAJAAkABwAHAAcABwAHAAYABgAGAAYABAAGAAYABgAGAAYABgAE
AAMAAwADAAYABgAGAAUABQAGAAYABgAGAAYABQAFAAcABwAHAAcABQADAAMABAAGAAYA
BwAHAAUABQAFAAUABQAFAAUABQAFAAUABQAFAAUABQAFAAUABAAEAAQABQAFAAUABAAE
AAYABgAGAAcABwAGAAYABgAFAAUABAAEAAQABQAFAAQABAAEAAQABAAEAAQABAAEAAQA
BAAEAAUAAwACAAIAAgACAAIAAgACAAIAAgAEAAQABAAEAAQABAAEAAQAAgACAAIAAgAE
AAQABAAEAAQABAAEAAQABAAEAAQABAACAAIAAgACAAIAAgACAAIAAgACAAIAAgAEAAQA
BAAEAAQABAAEAAQABAAEAAQABAAEAAQABAAEAAQABAAEAAUABQAFAAUABwAHAAkACQAI
AAUABQAFAAUAAwADAAMAAQD///7//f/9/wAAAgACAAEAAQD///////8AAAAA//////7/
+v/4//f/+f/4//j/+P/8//3//f/+////AQABAAEAAwACAAIAAgAAAAAAAAAAAAIAAgAD
AAMAAQABAAEAAgACAAIAAgACAAQABQAGAAcACgAKAA4AFAAcACAAIAAcACAAKQA6AEUA
RgA7AC0AHgALAPD/yf+d/3L/Rv8l/xr/Gf8W/xz/M/9O/2T/fP+T/6b/uf/J/9b/4P/n
//D/9f/2//n/+v/7//7/AAADAAQABAADAAQABQAGAAoACgAKAAsACQALAAsACwALAAsA
CwALAA0ADQANAA0ADQANAA4ADgAMAAwADAAMAAwADAAMAAwADgAOAA4ADQALAAsACwAL
AAsACwALAAwADAAMAAwADAAMAAsACwAKAAwADAAMAAwACgAIAAcABgAIAAcABwAHAAcA
BwAHAAUAAwADAAMAAgAEAAQABAADAAIAAQAAAAAAAAD///7//v/+//z/+//6//r/+f/4
//f/9v/0//L/8P/x//D/7//u/+3/7f/s/+r/6f/o/+j/5//j/+P/4v/i/+H/4f/h/+H/
4f/h/+H/4//k/+X/6P/q/+r/6v/s/+3/7v/v//H/8//y//P/8//1//b/9//4//n/+v/6
//v/+//+//7/AAAAAAAAAAAAAAEA////////AAAAAAAAAAD+//7////////////9////
///+//7//////wAAAAABAAEAAAD///7//f//////////////AAAAAP7/AAAAAAAAAAAA
AAAAAAAAAP7//v/+////AQABAAEAAQADAAMAAwADAAMAAwADAAMAAQABAAEAAQABAAEA
AQABAAEAAAAAAAEAAQAAAAAAAAAAAAAAAQABAAEAAAAAAP////8AAAEAAQABAAEAAQAB
AAEAAAAAAAAA/v/8//7//v/8//z//P/8//7//f/9//3//v/+//7//f/9//7//v/+//7/
/v/9//3//f/9//3//f/9//v/+//8//z//P/9//3//f/9//3//f/7//v/+//7//v/+//7
//v/+//7//v/+//6//r/+v/7//r/+f/3//b/+P/4//j/+f/7//r/+v/6//v/+//6//r/
+v/7//v/+v/6//r/+v/6//j/+P/4//j/+P/4//j/+f/5//r/+v/6//r/+v/5//j/9//2
//j/+P/4//j/+P/4//j/+P/2//b/9v/2//j/+P/4//j/9v/2//b/9v/3//j/+f/6//n/
+P/3//b/9P/0//T/9P/2//b/9v/2//j/+P/4//j/+P/4//j/+P/2//b/9v/2//f/9//3
//f/+f/5//v/+//4//X/9f/1//f/9//3//f/8//y//L/8v/z//T/9v/2//X/9f/z//P/
8//0//T/8//z//L/7v/s/+n/6f/o/+j/6P/q/+v/6//u//H/8//z//H/8f/w//D/8v/y
//L/8v/y//L/8v/z//X/9f/1//X/9v/2//b/9v/0//T/9f/2//X/9v/8/wAABgAKAA4A
DgAKAAoAEQAiADEANAAvACMAFgAFAOz/y/+l/3r/Uv8z/yL/Hf8W/xT/If86/1T/av99
/5L/pf+1/8T/zv/T/9r/3//k/+X/5v/p/+z/7v/x//L/8v/z//T/9f/2//f/9v/1//X/
9//5//n/+f/5//n/+f/5//f/9//3//f/9//3//j/+P/4//j/+P/4//b/9v/2//b/9v/2
//b/9f/3//f/9//3//f/9//3//j/9v/2//b/9v/0//P/8//y//T/9P/0//T/8//y//L/
8v/0//P/8//z//H/8f/x/+//7//v/+//7v/s/+z/7P/r/+r/6f/o/+j/6v/p/+j/6P/m
/+T/4//i/+L/4f/g/9//3f/c/9v/2v/X/9b/1f/U/9X/1f/U/9L/z//O/87/zf/M/83/
zf/O/8v/y//L/8v/yf/J/8n/y//N/83/z//Q/9L/0v/U/9X/2P/Z/9v/3f/g/+H/4f/j
/+P/4//j/+P/5P/k/+X/5f/m/+b/6P/o/+r/6v/q/+v/6//r/+v/7P/q/+r/6v/o/+j/
6f/n/w==
         </WaveFormData>
      </LeadData>
      <LeadData>
         <LeadByteCountTotal>10000</LeadByteCountTotal>
         <LeadTimeOffset>0</LeadTimeOffset>
         <LeadSampleCountTotal>5000</LeadSampleCountTotal>
         <LeadAmplitudeUnitsPerBit>4.88</LeadAmplitudeUnitsPerBit>
         <LeadAmplitudeUnits>��V</LeadAmplitudeUnits>
         <LeadHighLimit>2147483647</LeadHighLimit>
         <LeadLowLimit>268435456</LeadLowLimit>
         <LeadID>V2</LeadID>
         <LeadOffsetFirstSample>0</LeadOffsetFirstSample>
         <FirstSampleBaseline>0</FirstSampleBaseline>
         <LeadSampleSize>2</LeadSampleSize>
         <LeadOff>FALSE</LeadOff>
         <BaselineSway>FALSE</BaselineSway>
         <ExcessiveACNoise>FALSE</ExcessiveACNoise>
         <MuscleNoise>FALSE</MuscleNoise>
         <LeadDataCRC32>1635703306</LeadDataCRC32>
         <WaveFormData>
+v/7//z//P/8//z//f/+//7//////wEA/////////P/9//7///8BAAYABwAKAA4AEgAS
ABIAEgATABIAEAAQAA0ADAALAAoABwAEAAEAAAD///7//P/7//v/+//7//v/+v/6//r/
+v/4//j/+P/4//r/+v/6//r/+f/5//j/9//1//X/9v/2//j/+P/4//j/+P/6//z//f/+
/wEACgAWACAAJgApAC8APABYAHsAmwC1AMUAxwC8AKkAiABbADEAAADH/57/hP9m/0j/
Nv8v/zP/Sf9l/37/lP+p/7v/yv/X/+T/7f/w//T/9//2//T/8//1//f/+P/4//n/+v/7
//r/+//7//z///8AAAEAAQABAAEAAQADAAIAAgABAAEAAgAEAAUABgAHAAcABwAJAAoA
CgAKAAoACwALAAsACwANAA4ADgAPAA0ADQANAA4ADgAOAA4AEAATABMAEwATABMAEgAS
ABMAFQAVABUAFwAXABcAFwAYABoAHAAdAB0AGwAdAB4AHgAeACAAIAAhACIAIwAkACUA
JgAnACgAKQAqACoAKgArACsALAAtAC4AMAAwADAAMQAvAC8ALwAuADAAMAAvAC4ALQAt
ACwAKwAoACcAJAAkACUAJAAjACEAHgAdAB0AHAAbABoAGQAZABcAFgAVABUAEgARABEA
EAAPAA0ADQANAAkACAAHAAYABwAGAAUABAAEAAMAAwADAAEA//////7//v/+//z//P//
///////9//v/+//7//v//f/9//3//f/9//3//f/9//v//f/9//3//f/9//7//v/+//3/
/f/9//7//v/+//7/////////////////////////AAAAAAEA////////AAACAAEAAQAB
AAIAAgACAAIAAgACAAMAAwADAAMAAwADAAEAAQABAAIAAgACAAIAAgABAAEAAgACAAQA
BAADAAIAAAADAAMAAgABAAEAAQABAAMAAgACAAIAAgACAAIAAgAAAP/////////////+
//7///////3//f/9//3//v/+//7//f/9//3//f/9//3//f////3//f/9//z//P/8//z/
/P/8//z//P/8//z//P/7//v/+//7//v//f/9//3//f/9//3//f/9//////////7//P/8
//z//P/8//z//P/8//3//f/9//z//P/8//3//f/7//v/+v/6//z//P/8//z/+//7//z/
/P/8//z/+v/6//r/+v/6//r/+v/6//r/+v/6//r/+v/6//r/+v/6//r/+v/6//r/+v/6
//r/+v/6//r/+v/6//r/+v/6//r/+v/6//r/+v/6//r/+v/6//r/+v/6//r/+v/6//r/
/P/8//z//P/6//r/+v/6//j/+P/4//j/+v/6//r/+v/6//r/+v/6//r/+v/6//r/+v/6
//r/+v/4//j/+P/4//r/+v/6//r/+f/4//f/9v/4//j/+P/4//r/+v/6//v//P/8//z/
/P/9//7/AAABAAEAAwADAAMAAQD+//3//P/7//v//f/9//3/AAACAAIABAAEAAMAAgD+
//7//f/8//v/+v/5//b/9f/0//T/9P/x//H/8f/x//P/8//0//T/8v/y//D/8P/x//L/
8//0//T/9P/0//X/9f/1//X/9f/0//T/9P/0//b/9v/2//j/+P/5//r///8IABQAHgAi
ACMAKwA6AFoAgQCjALsAywDPAMQArwCOAF8ALQD4/73/kP92/1j/Ov8m/x3/Jf89/1//
fv+Q/6H/s//E/9P/4P/p/+z/7v/x//T/9P/0//X/9v/2//b/9//4//n//P/9//3//v/9
//7//////wEAAQABAAMABAAEAAMAAwADAAQABAAEAAUABQAFAAcABgAGAAYABgAJAAkA
CQAJAAcACAAIAAkACQAJAAkACgAKAAoACgAMAA8ADwAPAA8ADgAOAA8AEQARABEAEQAT
ABMAEwATABQAFAAWABcAFwAZABsAHAAcABoAHAAcAB0AHgAfACAAIQAiACMAJAAlACYA
JgAmACcAJwAoACkAKgAqACoAKgArACsAKwArACoAKAAoACcAJgAlACUAJAAjACAAHwAc
ABwAHQAcABsAGQAWABUAFQAUABMAEgARABEADQAMAAsACwAKAAkACQAIAAcABQAFAAUA
AwACAAEAAAABAAAA///+//7//f/9//3/+//5//n/+P/6//r/+P/4//f/9//3//X/9//3
//f/9//1//X/9f/1//X/9f/1//X/9f/3//f/9//1//X/9v/2//b/9f/1//X/+P/4//j/
+P/5//n/+f/5//n/+f/5//n/+f/6//r/+//9//3//f/+//7//f/9//3//v/+//7//v/+
//7///////3//f/9//3//f/9//3//v/+//7//v/+//////8AAAAA/v/+//3//P/+/wEA
AQAAAP3//f/9//3//f/8//z//P/8//z//P/8//z/+//7//v/+//7//r/+v/7//v/+f/5
//n/+f/6//r/+P/3//f/9//3//f/9//3//n/9//3//f/+P/4//j/+P/2//b/9v/2//j/
+P/4//f/9f/1//X/9f/3//f/9//3//f/9//3//f/9//3//f/9v/2//b/9v/2//b/9v/2
//b/9//3//f/9v/2//b/9//3//f/9//2//b/9v/2//b/9v/1//X/9v/2//b/+P/2//b/
9v/2//b/9v/2//b/9v/2//b/9v/4//j/+P/4//b/9v/2//b/9v/2//b/9v/2//b/9v/2
//b/9v/2//b/9P/0//T/9P/2//b/9v/2//b/9v/2//b/+P/4//j/+P/2//b/9v/2//b/
9v/2//b/9v/2//b/9v/2//f/+P/4//b/9v/3//j//P/9//3////////////8//n/+P/3
//f/9//3//n//P8AAAAAAAAAAP3//P/6//r/+f/4//f/9v/1//L/7//u/+//8P/w//H/
7//v/+//7//w//D/8P/w/+7/7v/u/+7/7v/u/+7/7v/u/+//7//v/+//7//w//D/8v/y
//L/8v/y//T/9v/3//j///8IABQAHgAiACMAKwA8AF4AgwChALcAwQC9AK4AlwBwAEEA
DwDW/5//fP9g/0L/Kv8Y/xX/J/9J/2X/fP+U/6n/u//I/9f/4P/n/+z/7P/t/+7/8P/v
//H/8//0//T/9f/2//f/+P/5//n/+v/7//z//f/9//3//f/9////AgACAAEAAQABAAIA
AgACAAUABQAFAAcABgAGAAYABgAJAAkACQAJAAkACgAKAAsACQAJAAkACgAKAAoACgAM
AA8ADwAPAA8ADgAOAA8AEQATABMAEwAVABUAFQAVABYAFAAWABcAFwAZABsAHAAcABwA
HgAeAB8AHgAfACAAIQAkACUAJgAnACgAKAAoACkAKQAqACsALAAqACoAKgArACsAKwAr
ACoAKgAqACkAKAAnACcAJgAlACIAIQAeAB4AHQAcABsAGQAWABUAFQAUABQAFAAUABUA
EQAQAA8ADwAMAAsACwAKAAkABwAHAAcABQAEAAMAAgABAAAA///+//7//f/9//3////9
//3//P/6//r/+P/4//v/+//7//n/+f/5//n/+f/5//n/+f/5//n/+f/5//n/9//5//n/
+f/5//n/+v/6//r/+f/5//n//P/8//z//P/7//v/+//7//v/+//7//v/+//8//z//f/9
//3//f/+//7//f/9//3//v/+//7//v/+//7/////////////////////////AAD+//7/
/v/+//////8AAAAA/v/+//3//P/8///////+//3//f/9//3//f/8//z//P/8//z//P/8
//7//f/9//3//f/9//z//P/9//3/+//7//3//f/+//7//P/7//v/+//9//3//f/9//3/
+//7//v/+v/6//r/+v/6//r/+v/6//r/+v/6//n/9//3//f/9//5//n/+f/5//n/+f/5
//n/+f/5//n/+P/6//r/+v/6//j/+P/4//j/+f/5//n/+P/6//r/+//7//n/+f/4//j/
+P/4//j/+P/5//n/+v/6//j/+P/4//j/+P/4//r/+v/6//r/+P/4//j/+P/6//r/+v/6
//n/+P/3//b/+P/4//j/+P/2//b/9v/2//j/+P/4//j/+P/4//j/+P/2//b/9v/2//T/
9P/0//T/9f/2//f/+P/4//j/+P/4//j/+P/4//j/9v/2//b/9v/2//b/9v/2//b/9v/2
//b/+P/4//j/+P/4//n/+v/6//r/+v/7//z/AAABAAEAAwABAAEAAQD+//3//P/7//v/
+//7//3/AAAEAAQABAAEAAMAAgAAAAAA///+//3//P/5//b/8//y//T/9P/z//P/8f/x
//H/8f/0//T/9P/0//T/9P/0//T/9P/0//T/9P/y//P/8//z//X/9f/2//b/+P/4//j/
+P/2//j/+v/7//z///8IABQAHgAkACcAKwA2AFAAdQCZALEAxwDPAMYAsQCSAGkAOQAG
AMv/mP96/17/Pv8q/x3/I/87/1n/dv+Q/6X/tf/E/9H/3v/n/+7/8P/z//T/9P/1//f/
+f/6//j/+f/6//v//v//////AAABAAIAAwADAAMAAwADAAUABgAGAAUABQAFAAYABgAG
AAcABwAHAAkACAAIAAgACAAKAAsADAANAA0ADgAOAA8ADQANAA0ADgAQABAAEAASABEA
EQARABEAEgASABMAFQAVABUAFQAXABcAFwAXABgAFgAYABkAGQAZABsAHAAcAB0AIAAh
ACMAJAAlACYAJwAmACcAKAApACoAKgAqACsAKwAsAC0ALgAuAC4ALgAvADEAMQAxADAA
MAAwAC8ALgAtAC0ALAArACoAKQAmACYAIwAiACEAHwAeAB0AHQAcABkAGAAXABcAFQAU
ABMAEwAQAA8ADwAOAAsACQAJAAkABwAGAAUABAADAAIAAQAAAAAA///////////9//3/
/P/8//z/+v/6//n/+f/5//f/9//3//f/9//4//n/+v/7//n/+f/5//n/9//5//n/+f/5
//n/+v/6//r/+f/5//n/+v/6//r/+v/5//n/+f/5//v/+//7//v/+//8//z//f/7//v/
+//8//7//f/9//3//P/8//z//P/8//z//f/9//3//f/9//3/////////AAD+//7//v/+
//3//f/+//7/AAAAAP///v/8///////+//3//f/9//3//f/8//z//P/6//r/+v/6//r/
+f/5//n/+//7//r/+v/5//n/9//3//f/9//4//j/+P/3//f/9//3//f/9//3//n/9//3
//f/+P/4//j/+P/2//b/9v/2//T/9P/0//P/9f/1//X/9f/1//X/9f/1//P/8//z//P/
8//z//P/8v/y//L/8v/y//L/8v/y//L/8//z//P/8v/0//T/9f/1//P/8//y//L/9P/0
//T/9P/z//P/9P/0//T/9P/y//L/8v/y//L/8v/y//L/8P/w//D/8P/y//L/8v/y//L/
8v/y//L/8v/y//L/8v/y//L/8v/y//D/8P/w//D/8v/y//L/8v/w//D/8P/w//L/8v/z
//T/8//y//H/8f/y//T/9f/1//X/9f/1//X/9P/1//b/9//6//3//v8BAAQABgAGAAYA
BAADAAIAAAD+//3//P/7//z/+//4//X/8//y//H/7//v/+//7//v/+//8P/w//D/8v/w
//D/8P/u/+7/7v/u/+z/7P/t/+3/7f/t/+3/7v/u/+7/7v/u/+7/7v/w//L/8f/0//n/
AgAOABgAHAAfACUAPABgAIUAowC5AMEAvwCyAJsAdgBHABEA1P+f/3z/XP8+/yb/Fv8T
/x//O/9d/3r/jv+f/7H/wP/L/9b/3//k/+T/5f/o/+j/5//p/+v/7P/s/+3/7v/v//L/
8//z//T/9f/2//f/9//3//f/9//5//r/+v/5//n/+//8//z//P/9//3//f////7//v/+
//7/AQABAAEAAQABAAIAAgADAAMAAwADAAQABAAEAAQABgAHAAcABwAHAAgACAAJAAsA
CQAJAAkACwANAA0ADQAOAAwADgAPAA8ADwARABIAEgATABYAFwAZABgAGQAaABsAHAAd
AB4AHwAgACAAIAAhACEAIgAjACQAJgAmACYAJwAlACUAJQAkACQAJAAjACIAHwAfAB4A
HQAcABsAGAAYABcAFgAVABMAEgARABEAEAAPAA4ADQANAAkACAAHAAcABgAFAAUABAAD
AAEAAQABAP3//P/7//r/+v/6//r/+v/4//f/9//3//n/9//3//b/9v/2//T/9P/1//X/
9f/z//X/9f/1//X/9f/1//X/9f/1//X/9f/1//X/9//3//f/9f/1//b/9v/2//X/9f/1
//b/9v/2//b/+f/5//n/+f/5//n/+f/5//f/+P/4//n/+//7//v//P/6//n/+f/5//r/
+v/6//r/+v/6//v/+//7//v/+//7//3//f/9//7//P/8//z//P/7//v//P/8//7//v/9
//z/+v/9//3//P/7//v/+//7//v/+v/6//r//P/8//z//P/8//v/+//7//v/+//6//r/
+//7//n/+f/7//v//P/8//r/+f/5//n/+//7//v/+//7//n/+f/5//r/+v/6//r/+P/4
//j/+P/4//j/+P/3//n/+f/5//n/+f/5//n/+f/3//f/9//3//f/9//3//b/+P/4//j/
+P/4//j/+P/4//n/+f/5//j/+P/4//n/+f/5//n/+P/4//j/+P/4//j/9//3//j/+P/6
//r/+P/4//j/+P/4//j/+P/4//b/9v/2//b/9//4//n/+v/6//r/+v/6//j/+P/4//j/
+P/4//j/+P/4//j/+P/4//j/+P/4//j/+P/4//j/+P/4//j/+P/4//b/9//4//j/9v/2
//f/+P/4//n/+f/7//v/+//7//j/+//8//3///8CAAMABgAKAAwADAAMAAwADgAOAA0A
DgANAAwACwAKAAgABAAAAP7/+//6//j/9//3//f/9//3//j/+P/4//j/9P/0//T/9P/2
//b/9v/2//X/9f/0//P/8//z//T/9P/0//T/9P/0//T/9v/4//n/+v///wYAEgAcACIA
JQAnADYAVAB5AJkAsQDBAMMAugClAIQAVwArAPj/v/+S/3j/Wv8+/yz/Jf8r/0H/Xf94
/47/of+z/8T/0f/c/+n/8P/y//P/9P/y//L/8//0//T/9P/1//b/9//4//n/+f/6//v/
/P/9//3/+//7//v//f8AAAAA////////AAAAAAAAAQABAAEAAwACAAIAAgACAAQABQAG
AAcABwAIAAgACQAJAAkACQAKAAoACgAKAAwADQANAA0ADQAQABAAEQATABEAEQARABMA
EwATABMAFAAUABYAFwAXABcAGQAaABoAHAAeAB4AHwAgACEAIgAjACQAJQAmACcAKAAo
ACgAKQAnACgAKQAqACwALAAsAC0ALwAvAC8ALgAuAC4ALQAsACsAKwAqACkAKAAnACQA
JAAjACIAIQAfAB4AHQAdABwAGQAYABcAFwAVABQAEwATABIAEQARABAADgALAAoACQAH
AAYABQAEAAUABAADAAIAAAD///////////3//f/8//z//P/6//r/+f/5//n/9//5//n/
+f/5//n/+f/5//n/+f/5//n/+f/5//v/+//7//v/+//8//z//P/7//v/+//8//z//P/8
//v/+//7//v//f/9//3//f/9//7//v////3//f/9//7//v/9//3//f/+//7//v/+//7/
/v//////AQABAAEAAQD///////8AAAAAAAAAAAAAAQABAAIAAgACAAIAAQAAAAAAAwAD
AAIA//////////8AAAAAAQACAAAAAAAAAAAAAAD//////////////v/+///////9//3/
/f/9//7//v/+//3//f/9//3//f/9//3//f/7//v/+//8//z//P/8//r/+v/6//r/+v/6
//r/+f/7//v/+//7//v/+//7//v/+//7//v/+//7//v/+//6//j/+P/4//j/+v/6//r/
+v/5//n/+f/4//r/+v/7//v/+f/5//j/+P/4//j/+P/4//n/+f/6//r/+v/8//v/+v/5
//j/+P/4//j/+P/6//r/+v/6//j/+P/4//j/+v/6//r/+v/4//j/+P/4//r/+v/6//r/
+v/6//r/+v/4//j/+P/4//j/+P/4//j/+P/4//j/+P/4//j/+P/4//j/+P/4//j/+P/4
//j/+P/6//r/+v/6//j/+P/4//j/+v/6//r/+v/4//j/+P/4//j/+P/4//j/+v/6//r/
+v/4//j/+P/4//r/+v/6//v//P/8//z//P/7//z//v///wEAAwADAAMAAQD+//3//P/7
//v//f/9//3/AAACAAIABAAEAAMAAgAAAAAA///+//3//P/7//j/9//2//b/9v/z//P/
8//z//X/9f/2//b/9v/2//T/9P/y//L/8v/y//L/8v/y//P/8//z//P/8//0//T/9P/0
//T/9P/0//b/+P/5//z/AQAIABQAHgAkACMAKQA8AFoAfQCfALsAywDPAMYArwCMAGMA
MwD8/8H/lv92/1j/PP8m/xv/I/89/13/fP+S/6P/s//E/9H/3P/n/+z/7v/v//D/8v/x
//P/9f/2//j/+f/6//v/+v/7//v//P/9//7//////wEAAQABAAMAAwACAAAA//8AAAIA
AwAEAAMAAwADAAUABgAGAAYABgAFAAUABQAFAAYACAAJAAsACQAJAAkACgAKAAoACgAM
AAsACwALAAsADgAOAA8AEQARABEAEQATABEAEQARABIAFAAWABcAFwAVABcAGAAYABoA
HAAcAB0AHgAfACAAIQAgACEAIgAjACYAJgAmACcAJQAmACcAKAAoACgAKAApACsAKwAr
ACoAKAAoACcAJgAnACcAJgAlACIAIQAeAB4AHQAcABsAGQAYABcAFwAWABMAEgARABEA
EQAQAA8ADwAKAAkACQAIAAcABQAFAAUABQAEAAMAAgABAAAA///+//z/+//7//v//f/7
//v/+v/6//r/+P/4//f/9//3//X/9f/1//X/9f/1//X/9f/1//P/8//z//P/8//1//X/
9f/z//P/9P/0//T/8//z//P/9v/2//b/9v/3//f/9//3//b/9f/0//P/9P/2//f/+f/5
//n/+f/6//j/9//3//f/+P/4//j/+P/6//r/+//7//v/+//7//v/+f/5//n/+v/6//r/
+v/6//v/+//8//z//P/8//v/+v/6//3//f/8//3//f/9//3/+//6//r/+v/6//r/+v/6
//z/+//7//v/+f/5//j/+P/7//v/+f/5//n/+f/6//r/+v/5//n/+f/3//f/9//3//n/
9//3//f/9v/2//b/9v/4//j/+P/4//r/+v/6//n/9//3//f/9//3//f/9//3//f/9//3
//f/9//3//f/9v/4//j/+P/4//b/9v/2//b/9//3//f/9v/2//b/9//3//f/9//2//b/
9v/2//b/9v/1//X/9v/2//j/9v/2//b/9v/2//T/9P/0//T/9P/0//T/9P/2//b/9v/2
//T/9P/0//T/9P/0//T/9P/2//b/9v/2//T/9P/0//T/9P/0//T/9P/y//L/8v/y//T/
9P/0//T/9f/2//b/9v/2//f/+P/6//v/+//9//3//f/9//r/+f/4//f/9//5//f/+f/8
//7//v/+//7//f/+//z//P/7//r/+f/4//f/9P/x//D/8P/y//H/8f/x/+//7//v//D/
8P/w//D/7v/s/+z/7P/s/+7/7v/u/+7/8f/x//H/8f/v//D/8P/w//L/8v/y//L/9P/0
//f/+P/9/wYAFAAeACAAHwAjADgAWgCBAJ0AswDBAMEAtACbAHgASQAVANz/o/96/17/
Qv8q/xj/E/8h/z3/Xf96/5D/of+z/8T/0//c/+P/6v/u/+//7v/u/+3/7//x//L/9P/1
//b/9//4//n/+f/6//v//P/9//3/+//7//v//f8AAAAA/////wEAAgACAAIAAwADAAMA
BQAFAAQAAwACAAUABQAFAAUABQAGAAYABwAHAAcABwAIAAgACAAIAAoACwALAAsACwAM
AAwADQAPAA8ADwAPABEAEQARABEAEgAUABYAFwAXABcAGQAaABoAGgAcABwAHQAeAB8A
IAAhACAAIQAiACMAJAAkACQAJQAlACYAJwAoACgAKAAoACkAJwAnACcAJgAmACYAJQAk
ACUAJQAkACMAIAAfABwAHAAbABoAGQAXABQAEwATABIAEQAQAA8ADwAPAA4ADQANAAwA
CwALAAoABwAFAAUABQAFAAQAAwACAP///v/9//z//P/7//v/+//7//n/+f/4//n/+v/5
//r/+f/5//n/9//3//f/9//3//X/9f/1//X/9f/1//X/9f/1//f/9//3//f/9//4//j/
+P/3//f/9//4//j/+P/4//v/+//7//v/+f/5//n/+f/5//r/+v/7//v/+//7//z/+v/5
//n/+f/8//z//P/8//z//P/9//3//f/9//3//f/9//3//f/+//7//v/+//7//f/9//7/
/v8AAAAA///+//z///////7//f/9//3//f/9//z//P/8//r/+v/6//r/+v/5//n/+f/5
//n/+P/4//n/+f/3//f/9//3//j/+P/4//f/9//3//f/9//3//f/9f/z//P/8//1//b/
9//4//b/9v/2//b/9v/2//b/9f/3//f/9//3//f/9//3//f/9f/1//X/9f/3//f/9//2
//j/+P/4//j/+P/4//j/+P/4//f/9v/0//b/9v/3//f/9f/1//T/9P/2//b/9v/2//P/
8//0//T/9P/0//T/9P/0//T/9P/0//T/9P/0//T/9P/0//b/9v/2//b/9P/0//T/9P/0
//T/9P/0//T/9P/0//T/9P/0//T/9P/0//T/9P/0//T/9P/0//T/9P/0//T/9P/0//T/
9P/0//T/9P/0//T/9P/0//T/9P/0//T/9P/0//b/9v/3//j/+P/4//j/+f/8//7/////
/wAA///+//3/+v/5//j/9//1//f/9//5//z//v/+//7//P/7//r/+P/6//n/+P/3//T/
8//w/+3/7v/u/+7/7f/v/+//7//v/+3/7v/u/+7/8P/u/+7/7v/u/+7/7v/u/+7/7v/v
/+//7//v/+//8P/u/+7/7v/u//D/8P/y//T/9//4//3/CAAWACAAIgAhACkAQABkAIcA
owC3AL8AuwCuAJEAaAA9ABEA1v+h/4D/Zv9G/zD/Jv8l/zP/Tf9r/4T/mv+r/7v/yP/X
/+L/6f/q/+z/7f/s/+z/7f/v//H/8v/y//P/9P/1//j/+f/5//r/+f/6//v/+//7//v/
+//9/wAAAAD/////AQACAAIAAgABAAEAAQADAAQABAAEAAQABwAHAAcABwAFAAYABgAH
AAcABwAHAAgACgAKAAoADAAMAAsACgAJAAwADAANAA8ADQANAA0ADwARABEAEQASABIA
FAAVABUAFQAXABgAGAAYABoAGgAbABwAHQAeAB8AHgAfACAAIQAkACQAJAAlACUAJgAn
ACgAKAAoACgAKQApACkAKQAoACoAKgApACgAJQAlACQAIwAiACEAHgAeAB8AHgAdABsA
GAAXABcAFgAXABYAFQAVABMAEgARABEADQALAAoACAAHAAUABQAFAAUABAADAAIAAwAC
AAEAAAD+//3//f/9//3/+//7//r/+v/6//j/+P/5//n/+f/3//f/9//3//f/9//3//f/
9//3//f/9//3//f/+f/5//n/9//3//j/+P/6//n/+f/5//j/+P/4//j/+f/5//n/+f/7
//v/+//7//n/+v/6//v/+//7//v//P/8//v/+//7//7//v/+//7//P/8//3//f/9//3/
/f/9//3//f/9//7//v/+//7//v/9//3//v/+//7//v/9//z/+v/9//3//P/7//v/+//7
//n/+P/4//j/+v/6//r/+v/6//n/+f/5//f/9//2//b/+f/5//f/9//3//f/+P/4//j/
9//3//f/9//3//f/9//3//X/9f/1//b/9v/2//b/9v/2//b/9v/0//T/9P/z//X/9f/1
//X/9f/1//X/9f/1//X/9f/1//P/8//z//L/8v/y//L/8v/y//L/8v/y//P/8//z//L/
8v/y//P/8//z//P/8v/y//L/8v/y//L/8f/x//L/8v/0//L/8v/y//L/8v/w//D/8P/w
//D/8P/w//D/8P/w//D/8P/u/+7/7v/u//D/8P/w//D/8P/w//D/8P/y//L/8v/y//L/
8v/y//L/8P/w//D/8P/w//D/8P/w//D/8P/w//D/8v/y//L/8v/w//D/8P/x//L/8v/y
//L/8//0//b/9//5//v/+//7//n/9v/1//T/8//z//X/9f/1//j/+v/6//z//P/7//r/
9v/2//X/9P/z//L/8f/u/+v/6v/q/+r/6f/p/+n/6f/r/+v/7P/s/+r/6v/o/+j/6P/o
/+j/6P/p/+r/6//t/+v/6//r/+v/7P/s/+z/7P/s/+z/7P/u//D/8f/0//n/AgAOABgA
HAAbACMANgBYAH8AnwC1AMMAxwC8AKMAfgBTACEA5v+t/4j/bP9I/yz/GP8T/yH/P/9f
/3j/jP+f/7H/vv/J/9T/3f/i/+L/4//k/+b/5f/n/+n/6v/s/+3/7v/v//D/8f/x//L/
8//0//X/9f/1//X/9f/3//j/+P/3//f/9//4//j/+P/3//f/9//5//r/+v/6//r//f/9
//3//f/9//7//v///////////wAAAAAAAAAAAgABAAEAAQABAAQABAAFAAcABQAFAAUA
BwAJAAkACQAKAAoADAANAA0ADQAPABAAEAAQABIAEgATABQAFQAWABcAFgAXABgAGQAa
ABoAGgAbAB0AHgAfACAAIAAgACAAIQAfAB8AHwAeACAAIAAfAB4AGwAbABoAGQAYABcA
FAAUABMAEgARAA8ADAALAAsACgAJAAgABwAHAAUABAADAAMAAAD//////v/9//v/+//7
//f/9v/1//T/9f/0//P/8v/y//H/8f/x//H/7//v/+7/8P/w/+7/7v/t/+3/7f/r/+f/
6f/p/w==
         </WaveFormData>
      </LeadData>
      <LeadData>
         <LeadByteCountTotal>10000</LeadByteCountTotal>
         <LeadTimeOffset>0</LeadTimeOffset>
         <LeadSampleCountTotal>5000</LeadSampleCountTotal>
         <LeadAmplitudeUnitsPerBit>4.88</LeadAmplitudeUnitsPerBit>
         <LeadAmplitudeUnits>��V</LeadAmplitudeUnits>
         <LeadHighLimit>2147483647</LeadHighLimit>
         <LeadLowLimit>268435456</LeadLowLimit>
         <LeadID>V3</LeadID>
         <LeadOffsetFirstSample>0</LeadOffsetFirstSample>
         <FirstSampleBaseline>0</FirstSampleBaseline>
         <LeadSampleSize>2</LeadSampleSize>
         <LeadOff>FALSE</LeadOff>
         <BaselineSway>FALSE</BaselineSway>
         <ExcessiveACNoise>FALSE</ExcessiveACNoise>
         <MuscleNoise>FALSE</MuscleNoise>
         <LeadDataCRC32>3033989521</LeadDataCRC32>
         <WaveFormData>
9v/4//j/+f/3//f/9//3//r/+v/7//v//P/8//z/+v/6//v//P/9/wEAAwAFAAkADQAN
AA4ADgAQAA0ADQANAAsACQAHAAUAAgD///3//f/7//v/+//6//z//P/8//z/+v/6//n/
+f/1//X/9f/1//f/9//3//f/9f/1//X/9f/1//X/9f/1//b/9v/2//b/9v/4//n/+v/4
//z/AQAIAA8AFQAcACUANgBOAG0AjgCtAMwA4gD1AAQBCwEGAfUAzgCTAGMAOgAJANz/
tP+T/4n/jP+a/6n/tf/C/87/2v/l/+//9P/1//X/9//2//T/9P/1//X/9f/1//b/9//3
//b/9//3//f//P/8//z//P/7//v/+f/5//n/+f/5//n/+//9//7//v/+//////////3/
/v/+//7///8AAAAAAAACAAMABAAEAAQABAAEAAUABQAFAAYABgAHAAcACAAJAAcABwAH
AAgADAAMAAwADAAMAAwADgAOAA4ADwAQABEADwARABMAFQAUABUAFgAXABsAGwAcABwA
IAAhACIAIwAjACUAJQAmACgAKgArAC0ALQAvAC8ALwAuADAAMAAwADMAMwAyADIAMwAz
ADMAMgAxADAAMAAwADEAMAAwAC4ALAAqACkAJwApACcAJgAkACIAIgAhACAAHQAbABkA
GAAWABUAFAASAA8ADgAMAAoACwALAAgABwAFAAQAAwACAAEAAAD///7//f/9//z//P/8
//z//f/9//v/+v/5//n//P/8//3//f/6//r/+//7//f/+f/5//n/+f/6//r/+P/4//j/
+P/4//r/+f/4//j/+P/4//j/+f/5//n/+f/5//n/+v/6//r/+P/4//n/+f/7//v/+//7
//n/+v/8//z/+v/6//v/+//9//3//f/9//3//f/9//3//f/9//3//f//////////////
//////3//f/9//3//P/8//z//P/7//z//P/9//7//v/+//7//v/7//v/+//6//r/+v/6
//r/+v/6//r/+v/6//n/+f/6//r/+f/4//j/9v/2//b/9v/3//b/9v/2//b/9//3//f/
9//3//b/9v/3//f/9//2//T/9P/0//T/9v/2//f/9//1//b/9v/2//f/9//1//X/9f/1
//X/9f/1//X/9f/1//X/9f/1//X/9f/1//T/9P/0//T/8//z//P/9P/1//X/9v/1//X/
9v/3//b/9P/0//T/9P/y//L/8v/y//T/9P/0//T/9P/0//T/9P/0//T/9P/0//L/8v/y
//L/9P/0//T/9P/0//T/9P/0//L/8v/y//L/8v/y//L/8v/y//L/8v/y//T/9P/0//T/
9P/0//T/9P/0//T/9P/0//P/8v/x//D/8P/w//D/8P/w//D/8P/w//D/8P/w//D/8P/w
//D/8P/u/+7/7v/u//D/8P/w//D/7v/u/+7/7v/w//D/8P/w//D/8P/w//L/9P/1//X/
9f/1//X/9v/2//X/9f/2//b/9f/y//D/7//x//H/8v/z//T/9//5//n/+v/6//r/9//2
//X/8//x//H/8f/x/+//7f/t/+3/7f/r/+r/6v/q/+z/7P/s/+z/6f/p/+f/5//p/+n/
6f/p/+n/6f/p/+n/6f/p/+n/6f/p/+n/6v/q/+z/7P/s/+7/7f/s/+7/8P/1//z/BQAJ
AA4AGwAyAE4AcQCUALcA2AD2AAsBHAEnASIBCQHaAJsAZQA2AAEAzP+c/3n/bf92/4r/
nf+p/7L/vv/M/9n/4//q/+v/6//r/+z/7P/q/+v/6//r/+n/6v/r/+v/7v/v/+//7//x
//D/7//u//H/8f/v/+//8f/x//H/8f/w//H/8f/w//L/8//z//P/8//0//T/9P/1//b/
9v/2//b/9//4//j/+P/4//j/+f/5//n/+v/6//3//f/+/////f/9//3//v8AAAAAAAAA
AAAAAAACAAIAAgADAAQABQAFAAcACQALAAoACwAMAA0AEQARABIAEgAUABUAFgAXABkA
GwAbABwAHgAgACEAIwAlACcAJwAnACgAKgAqACoAKQApACgAKAArACsAKwAqACcAJgAm
ACYAJQAkACQAIgAhACAAIAAfAB8AHQAcABoAFgAWABUAFAATABEADwAOAAoACQAIAAYA
BQAEAAIAAAD//////P/7//v/+v/5//j/9//2//X/9P/1//X/9P/0//P/8v/y//H/8v/y
//L/8//z//L/8v/x//D/8P/x//H/7f/v/+//7//x//L/8v/w/+7/7v/u/+7/8P/v/+7/
7v/u/+7/7v/v//H/8f/x//H/8f/y//L/8v/y//L/8//z//X/9f/1//X/8//0//b/9v/0
//T/9f/1//P/8//z//P/9f/1//X/9f/1//X/9f/1//X/9f/1//X/9f/1//X/8//2//f/
+P/4//b/9v/2//X/9f/0//T/9P/0//T/9P/0//X/9f/1//T/9P/0//T/9P/y//L/8v/y
//D/7//v//D/8v/x//D/8P/w//D/8P/w//H/8P/w//D/8P/x//H/8f/x//H/8P/w/+//
7//v/+7/8P/w//D/8P/w//D/8f/x/+//8P/w//D/8f/x/+//7//v/+//7//v/+//7//v
/+//7//v/+//7//w/+//7f/s/+7/7v/t/+3/7f/u/+//7//w/+//7//w/+//8P/u/+7/
7v/u/+7/7v/u/+7/8P/w//D/8P/w//D/8P/w/+7/7v/u/+7/7v/u/+7/7v/u/+7/7v/u
/+7/7v/u/+7/7P/s/+z/7P/u/+7/7v/u//D/8P/w//D/8P/w//D/8P/u/+7/7v/u//D/
8P/w//D/8P/w//D/8P/y//T/9P/1//P/8//z//P/9f/2//j/+f/5//j/9//0//H/8f/x
//H/8v/z//T/9//7//v//P/8//r/9//3//f/9v/1//T/8//0//H/7//v/+//7//v/+7/
7f/s/+v/6v/s/+z/6//r/+v/6//r/+v/6//r/+v/6//r/+v/6//r/+v/6//r/+v/7P/s
/+z/7P/u//D/8f/y//L/9v/7/wQACwAPABYAIQA2AFQAdwCYALkA1gDwAAMBEAEVAQ4B
8QC4AH8ATwAeAOv/vP+O/3P/df+E/5L/of+x/77/zP/W/9//6f/w//H/7f/t/+7/7v/s
/+3/7f/t/+3/7v/v/+//8P/x//H/8f/0//T/9P/0//X/9f/z//P/9f/1//X/9f/2//f/
9//2//f/+f/6//v/+f/6//r/+v/7//z//P/8//7///8AAAAAAAAAAAAAAQABAAEAAgAC
AAMAAwAEAAUABQAFAAUABgAIAAgACAAIAAgACAAKAAoACgALAAwADQANAA8AEQATABQA
FQAWABcAFwAXABgAGAAbAB0AHwAhACEAIwAjACQAJgAoACkAKwArAC0ALQAtAC4AMAAw
ADAAMQAxADAAMAAxADEAMQAwAC0ALAAsACwAKwAqACoAKAAnACYAJgAlACUAIwAiACAA
HAAcABsAGgAZABcAFQAUABIAEQAQAA4ACwAKAAgABgAFAAUAAgABAAEAAAD///7////+
//3//P/5//n/+P/4//j/+P/5//n/+P/4//j/+f/3//b/9v/1//T/9P/1//X/8//1//X/
9f/z//T/9P/y//T/9P/0//T/9v/1//T/9P/0//T/9P/1//X/9f/1//X/9//4//j/+P/2
//b/9//3//n/+f/5//n/+f/6//z//P/6//r/+//7//v/+//7//v//f/9//3//f/7//v/
+//7//v/+//7//v/+//7//v/+f/7//v/+//6//z//P/8//v/+f/4//j/+P/6//r/+v/6
//r/+//8//z/+v/6//r/+v/6//r/+v/6//r/+f/5//r/+v/5//j/+P/4//j/+P/4//f/
9v/2//b/9v/3//f/9//5//n/+P/4//f/9//3//b/9P/0//T/9P/0//T/9f/1//X/9v/2
//b/9f/1//P/8//1//X/9f/1//X/9f/1//X/9f/1//X/9f/3//f/9v/2//T/9P/z//P/
8//0//X/9f/2//X/9f/2//X/9v/0//T/9P/0//b/9v/2//b/9P/0//T/9P/2//b/9v/2
//X/9P/z//L/9P/0//T/9P/2//b/9v/2//b/9v/2//b/9v/2//b/9v/0//T/9P/0//L/
8v/y//L/8//0//X/9v/2//b/9v/2//b/9v/2//b/9P/0//T/9P/2//b/9v/2//T/9P/0
//T/9v/2//b/9v/2//j/+P/5//f/9//3//f/+f/6//z//f/8//z//P/6//f/9//3//f/
9v/3//j/+//9//3//v/+/wAA/f/9//3/+v/5//j/9//1//H/7v/t/+//7//v/+7/7v/u
/+7/7v/v//D/8P/x/+3/7f/t/+3/7f/t/+3/7f/t/+3/7f/t/+3/7f/t/+3/8P/w//D/
8P/u//D/8f/y//T/9v/7/wIACQAPABYAHwAsAEQAZQCIAKcAyADoAP0ADAEVARYBBwHe
AJ8AZQA4AAkA1v+o/4X/d/98/4z/nf+r/7j/xP/Q/9n/4//q/+3/7f/v/+7/7v/u/+//
7//v/+3/7v/v/+//8v/z//P/8//0//T/9P/0//f/9//1//X/9//3//f/9//2//f/9//2
//b/9//3//f/9f/2//b/9v/5//r/+v/6//r/+//8//z//P/8//z//f//////AAAAAP//
//8AAAEAAQABAAEAAgAGAAYABgAGAAYABgAIAAgABgAHAAgACQAJAAsADQAPABIAEwAU
ABUAFQAVABYAFgAYABkAGgAbAB0AHwAfACAAIgAkACUAJwAnACkAKQApACsALgAvADAA
MwAzADIAMgAxADEAMQAwADEAMAAwADAALQAsACwAKgApACgAKAAnACUAIwAiACAAIAAg
AB8AHgAZABcAFQAUABAADwAOAAwACwAKAAgABgADAAMAAAD//wEAAAD///7/+//6//n/
+P/3//f/9v/2//X/9P/0//P/8v/y//L/8//0//T/9f/1//T/9P/1//X/8f/z//P/8//z
//T/9P/y//D/8P/w//D/8v/x//D/8P/w//D/8P/x//H/8f/x//H/8f/y//L/8v/y//L/
8//z//X/9f/1//X/9P/0//X/9P/0//T/9f/1//X/9f/1//X/9//3//f/9//3//f/9//3
//X/9f/1//X/9//3//f/9f/3//f/9//2//b/9v/2//X/9f/0//T/9P/y//L/8v/y//P/
8//z//L/9P/0//T/9P/y//L/8v/y//D/7//v//D/8P/v/+7/7v/w//D/8P/w/+//7v/u
/+7/7v/v/+//7//v/+//7v/u/+//7//v/+7/8P/w//D/8P/v/+7/7v/t/+3/7v/u/+7/
7//v/+3/7f/t/+3/7f/t/+3/7f/t/+3/7//v/+//7//x//H/8P/w/+7/7v/t/+3/7f/u
/+//7//u/+3/7f/u/+//7v/s/+z/7P/s/+7/7v/u/+7/7v/u/+7/7v/u/+7/7v/u/+z/
7P/s/+z/7P/s/+z/7P/u/+7/7v/u/+z/7P/s/+z/7P/s/+z/7P/q/+r/6v/q/+r/6v/s
/+z/7P/r/+r/6f/r/+z/7P/t/+3/7v/u/+7/7//v//D/8f/y//T/9v/4//v//f/9//7/
/v/+//v/+//5//j/9//2//f/9v/z//H/7v/t/+z/6//s/+z/7P/s/+r/6v/q/+n/6v/p
/+r/6//p/+n/6f/p/+f/5//n/+f/6f/p/+n/6f/p/+r/6v/q/+r/6v/s/+3/7v/u//D/
9f/8/wUADQASAB8AOgBaAHsAnAC/AN4A9gANARwBJwEgAf0AwACFAFcAJADr/7j/jP9v
/2v/eP+O/6H/q/+2/8T/zv/Z/+P/6v/r/+n/6f/o/+j/6P/p/+n/6f/p/+r/6//r/+z/
7f/t/+3/8v/y//L/8v/x//H/7//v//P/8//z//P/9P/1//X/9P/0//X/9f/1//X/9v/2
//b/9f/2//b/9v/2//f/+P/4//r/+v/6//v/+//7//z//P/7//v//P/9//3//f/9//7/
AAAAAAAAAAACAAIABAAEAAIAAwAEAAUABQAHAAkACwAMAA0ADgAPABMAEwAUABQAFgAX
ABgAGQAdAB8AHwAgACAAIgAjACUAJQAnACcAJwAqACwALAAsAC8ALwAuAC4ALgAtACwA
KgApACgAKAAoACcAJgAmACQAIwAiACIAIQAhAB8AHgAcABoAGgAZABgAFQATABEAEAAM
AAsACgAIAAUABAACAAAAAQABAP7//f/9//z/+//6//v/+v/5//j/9f/1//T/9P/1//T/
9P/z//L/8v/y//P/8v/y//P/8//w//D/8f/x//H/8//z//P/8f/y//L/8P/y//L/8v/y
//T/8//y//L/9P/0//T/9f/z//P/8//z//P/9P/0//T/9v/2//f/9//1//X/9f/1//X/
9v/4//j/9v/2//f/9//3//f/9//3//j/+f/6//v/+f/5//n/+f/5//n/+f/5//v/+//7
//n/+f/5//n/+P/4//j/+P/3//n/+P/4//j/+P/4//j/+P/3//f/9//2//b/9v/2//b/
9v/2//b/9v/4//f/9//4//b/9f/0//T/9v/2//b/9v/1//T/9P/0//b/9//3//f/9f/1
//T/9P/1//X/9f/0//T/9P/0//T/9P/0//X/9f/z//T/9P/0//X/9f/z//P/8//z//P/
8//z//P/8//z//P/8//z//P/9f/1//T/9P/0//T/8//z//P/9P/1//X/8v/x//H/8v/z
//L/8P/w//D/8P/w//D/8P/w/+7/7v/u/+7/7//w//H/8v/0//T/9P/0//P/8v/x//D/
8v/y//L/8v/y//L/8v/y//L/8v/y//L/8P/w//D/8P/y//L/8v/y//D/8v/y//P/8f/x
//H/8f/0//T/9f/1//T/9P/0//L/9P/1//b/9//7//3///8DAAUABQAGAAYABwAFAAYA
BwAEAAMAAgABAP7/+//5//n/9v/1//T/8v/y//L/8v/y//D/8P/v/+//6//r/+v/6//t
/+3/7f/t/+v/6//r/+v/7f/t/+3/7f/u/+7/7v/u/+z/7v/v//D/8v/0//f/AAAFAAsA
EAAZACoARABlAIYApwDGAOAA8wACAQkBBgH3AM4AkwBfADQABQDU/6r/i/99/4D/jP+d
/6v/tv/C/9D/2f/j/+z/7//v/+3/7v/q/+j/6f/p/+n/6f/q/+v/6//s/+3/7f/t/+7/
7v/u/+7/7//v/+3/7f/w//H/8v/z//L/8//z//L/8v/z//P/8//z//T/9P/0//f/+P/4
//j/9v/3//j/+P/4//j/+P/5//n/+f/6//r/+//7//z//f////////8AAAAAAAAAAAAA
AgACAAQABAAEAAUABgAHAAUABwAJAAsADAANAA4ADwARABEAEgASABYAFwAYABkAGwAd
AB0AHgAeACAAIQAjACcAKQApACkAKAAqACoAKgAtAC0ALAAsAC0ALQAtACwAKwAqACoA
KgApACgAKAAmACcAJgAmACUAIwAhACAAHgAaABoAGQAYABcAFQATABIADgANAAwACgAH
AAYABAACAAEAAQD+//3//f/8//v/+v/5//j/9//2//X/9f/0//T/8//y//L/8f/y//L/
8v/z//P/8v/y//H/8P/w//H/8f/v//H/8f/x//H/8v/y//D/8P/w//D/8P/w/+//7v/u
//D/8P/w//H/8f/x//H/8f/x//L/8v/y//D/8P/x//H/8f/x//H/8f/v//D/8v/y//L/
8v/z//P/9f/1//X/9f/z//P/8//z//P/8//z//P/9f/1//X/9f/1//X/9f/z//X/9f/1
//T/9P/0//T/8//1//T/9P/0//T/9P/0//T/8//z//P/8v/y//L/8v/y//T/9P/0//T/
9P/z//P/9P/0//P/8v/y//D/8P/w//D/8f/w//D/8P/u/+//7//v/+//7//u/+7/7//v
/+//7v/w//D/8P/w//D/8P/x//H/8f/y//L/8v/x//H/7//v/+3/7f/t/+3/7f/t/+3/
7f/v/+//7//v/+//7//u/+7/7v/u/+3/7f/r/+z/7f/t/+3/7f/u//D/8f/y//H/8P/v
/+7/7v/u/+7/7v/w//D/8P/w/+7/7v/u/+7/8P/w//D/8P/u/+7/7v/u//D/8P/w//D/
7v/u/+7/7v/s/+z/7P/s/+7/7v/u/+7/7v/u/+7/7v/u/+7/7v/u/+7/7v/u/+7/7v/u
/+7/7v/u/+7/7v/u/+7/7v/u/+7/7//w//H/8v/w//D/8P/w/+7/7v/u/+7/8P/w//D/
8P/v/+7/7f/s/+7/7v/u//D/7v/v/+//7//v/+//8P/w//P/8//0//T/8v/w/+//7//v
/+//8P/x//H/8//0//P/9f/2//f/9f/z//P/8v/x//D/7//u/+v/6v/r/+z/7f/q/+j/
5//m/+f/6P/p/+r/6f/p/+f/5//p/+n/6f/p/+n/6f/p/+n/5//n/+f/5//n/+f/6P/o
/+j/6P/o/+r/6//u//D/8P/1//z/BQAJAAwAGQAwAEwAawCQALUA2AD2AA0BHAEnASgB
FQHkAKcAcwBCAAsA1P+i/3n/a/90/4j/m/+p/7L/wP/M/9f/4f/o/+v/6//r/+r/6P/q
/+v/6//r/+v/7P/t/+3/7P/t/+3/7f/w//D/8P/w//P/8//x//H/8f/x//H/8f/z//X/
9v/2//T/9f/1//X/9//4//j/+P/4//j/9//2//j/+f/6//r/+v/6//r/+//7//v//P/8
//v/+//8//3/////////AAACAAIAAgACAAIAAgAEAAQABgAHAAgACQAHAAkACwANAAwA
DQAOAA8AEQARABIAEgAWABcAGAAZAB0AHwAfACAAIAAiACMAJQAlACcAJwAnACoALAAs
ACwALQAtACwALAAtAC0ALQAsACsAKgAqACoAKQAoACgAJgAnACYAJgAlACMAIQAgAB4A
HgAeAB0AHAAXABUAEwASAA4ADQAMAAoACQAIAAYABAADAAMAAAD///3//P/7//r/+//6
//n/+P/3//f/9v/2//P/8v/y//H/8P/w//D/8f/w//D/8f/x/+7/7v/v/+//7f/v/+//
7//v//D/8P/u/+7/7v/u/+7/7//v/+//8P/y//L/8v/z//D/7//u/+3/7//w//D/8P/y
//L/8//z//H/8f/x//H/8f/y//T/9P/2//b/9//3//X/9f/1//X/8//z//P/8//1//X/
9f/1//f/9//3//f/9f/1//X/8//1//X/9f/0//b/9v/2//X/9f/0//T/9P/0//T/9P/0
//X/9f/1//T/8v/y//L/8v/y//L/8v/y//L/8f/x//L/8v/x//D/8P/w//D/8P/w//H/
8P/w//D/7v/v/+//7//x//H/8P/w//H/8f/x//D/7//u/+3/7P/u/+7/7//v/+3/7v/u
/+7/7//v/+3/7f/t/+3/7f/t/+3/7f/t/+3/7f/t/+3/7f/v/+//7v/u//D/8P/v/+//
7f/u/+//7//u/+3/7f/u/+//8P/u/+7/7v/u/+z/7P/s/+z/7v/u/+7/7v/u/+7/7v/u
/+7/7v/u/+7/7v/u/+7/7v/w//D/8P/w/+7/7v/u/+7/7P/s/+z/7P/s/+z/7P/s/+7/
7v/u/+7/8P/w//H/8f/x//H/8f/y//T/9f/1//b/9P/0//L/8f/x//H/8f/y//H/8v/1
//f/9//4//j/+P/3//f/9//2//X/9P/z//L/7//t/+3/7f/t/+3/7P/s/+z/7P/s/+z/
7P/r/+v/6f/n/+f/5//n/+n/6f/p/+n/6//r/+v/6//p/+n/6f/q/+r/6v/q/+r/7P/t
/+7/8P/y//n/AgALAA0AEAAbADIAUgB1AJYAuQDaAPYACQEaASMBIAEDAcoAjQBZACgA
8f+8/4z/bf9n/3T/hv+b/6n/sv++/87/2//j/+j/6//r/+v/6v/o/+b/5//n/+f/6f/q
/+v/6//s/+3/7f/t//L/8v/y//L/8v/x/+7/7f/x//H/8f/x//L/8//z//L/9P/1//X/
9f/1//b/9v/2//X/9v/2//b/9v/3//j/+P/4//j/+P/5//n/+f/6//r//f/9//7////9
//3//f/+//7//v/+//7/AAAAAAIAAgAEAAUABgAHAAcACQALAA0ADAANAA4ADwARABEA
EgASABQAFQAWABcAGwAdAB0AHgAeACAAIQAjACUAJwAnACcAKAAqACoAKgApACkAKAAo
ACsAKwArACoAKQAoACgAKAAnACYAJgAkACQAJAAlACUAJgAlACUAJAAoAC4AMwA4ADYA
NQA0ADQALgAtACwAKgAjACAAHAAYABMADwAIAAMAAQAAAP///v/7//r/+f/4//n/+f/4
//j/9f/0//T/8//y//L/8v/z//L/8v/z//P/+f/+/wQACQAJAA0ADwARABEAEgASABAA
DQAMAAsACgAIAAUAAgAAAP7//v/+////AQABAAEAAQABAAIAAgACAAAAAAABAAEAAwAD
AAMAAwAHAAoADgAQABEAEgAUABUAFwAXABcAFwAVABMAEQAPAA4ADQAMAAsACwALAAsA
CwAMAA0ADgANAA4ADQAMAAoABwAGAAUAAwABAP7//P/6//n/+P/3//b/9//3//f/9v/0
//T/9P/0//L/8v/y//L/9P/z//P/9P/0//P/8v/y//L/8v/y//L/8f/w//D/8P/w//H/
8f/x//H/8f/w//D/8f/x//H/8P/w//D/8P/w/+7/7v/v/+//7f/u/+7/7v/v/+//7f/t
/+//7//v/+//7//v/+//7//t/+3/7f/t/+//7//u/+7/8P/w/+//7//1//r///8DAP3/
+f/2//T/8f/u/+z/7P/s/+z/7P/s/+z/7P/s/+z/7P/s/+z/7P/s/+z/7P/s/+z/7P/q
/+r/6v/q/+r/6v/q/+r/6v/q/+r/6v/q/+r/6v/q/+r/6v/q/+r/6P/o/+j/6P/o/+j/
6P/o/+r/6v/q/+r/6v/q/+r/6v/q/+r/6v/q/+z/7P/u/+7/7//v/+//7//w//L/8//1
//T/9P/z//L/7//t/+z/6//r/+z/7f/u//H/8//z//T/8v/y/+//7//w//D/8P/w/+//
7v/r/+n/7//1//v/AQADAAQABQAGAAIAAAD+//v//f/7//v/+//7//v/+//7//3//f/9
//3//P/7//r/+f/0//L/7//s/+z/7P/u/+//8v/w//L/+f8CAAsADQASAB8ANABWAHkA
mAC3ANIA6AD5AAQBBwEAAeUArgBzAEcAGgDp/7j/kv9//3v/gv+S/6P/r/+8/8j/1P/f
/+f/7P/r/+n/6f/o/+j/6P/p/+n/6f/p/+r/6//r/+z/7f/t/+3/7v/u/+7/7v/x//H/
7//v//H/8f/x//H/8v/z//P/8v/w//H/8f/x//P/9P/0//T/9//4//j/+P/2//f/+P/4
//j/+P/4//n/+//7//z//P/7//v//P/9//3//f/9//7//v/+//7//v8AAAAAAgACAAQA
BQAGAAcABQAHAAkACwAKAAsADAANAA0ADQAOAA4AEAARABIAEwAXABkAGQAaABwAHgAf
ACEAIgAjACIAIQAiACQAJAAkACcAJwAmACYAJQAlACUAJAAjACIAIgAiACEAIAAgAB4A
GwAaABoAGQAaABkAGQAYABQAFAATABIADQALAAkACAAGAAUABAACAAEAAAD+//z/+//7
//j/9//1//T/8//y//P/8v/x//D/7f/t/+z/7P/r/+r/6v/p/+r/6v/q/+v/6v/q/+v/
6//o/+j/6f/p/+f/6f/p/+n/6f/q/+r/6P/q/+r/6v/q/+j/5//m/+b/5v/m/+b/5//n
/+f/5//n/+f/6P/o/+j/6P/o/+n/6f/p/+n/6f/p/+f/6P/q/+r/6P/o/+n/6f/p/+n/
6f/p/+v/6//r/+v/6//r/+v/6//t/+3/7f/t/+v/6//r/+n/7f/t/+3/7P/q/+r/6v/p
/+v/6v/q/+r/6v/q/+r/6v/r/+v/6//q/+j/6P/o/+j/5v/m/+b/5v/o/+f/5//o/+j/
5//m/+b/6P/o/+j/6P/l/+T/5P/k/+T/5f/l/+X/5//n/+b/5v/m/+X/5P/i/+T/5P/k
/+T/4//i/+L/4f/f/+D/4P/g/+H/4f/f/9//4f/h/+H/4f/h/+H/4f/h/+H/4f/h/+H/
4f/h/+D/4P/i/+L/4f/h/9//4P/h/+H/4P/f/9//4P/h/+D/4P/g/+D/4P/e/97/3v/e
/97/3v/e/97/3v/e/97/3v/c/9z/3P/c/9z/3P/c/9z/3P/c/9z/3P/e/97/3v/e/97/
3v/e/97/3P/c/9z/3P/e/97/3v/e/97/3v/e/97/3v/e/97/3v/e/97/3v/g/97/3//f
/9//3//f/+D/4P/j/+P/5P/k/+T/4v/h/+H/3//f/+D/4f/g/+P/5f/l/+b/5v/m/+P/
4f/h/+D/3//e/93/3P/Z/9f/1//X/9f/1//W/9b/1v/Y/9j/2P/Y/9b/1f/S/9H/0f/R
/9H/0f/T/9P/0//T/9X/1f/V/9X/1f/V/9b/1v/W/9b/1v/Y/9n/2v/e/+D/5f/s//X/
+f/+/wsAIgBAAGMAiACpAMwA7gADARQBHQEaAf0AxACFAFUAIgDn/67/fv9d/1n/aP96
/4n/l/+k/7D/uv/F/83/1P/V/9X/0//S/9T/1v/X/9f/1//Z/9r/2//b/9r/2//b/9v/
3v/e/97/3v/f/9//3f/d/9//3//f/9//3//f/97/3P/c/93/3f/d/97/4P/h/+L/4//k
/+T/5P/i/+P/5P/k/+T/5P/k/+X/5//n/+j/6P/n/+f/6P/p/+n/6f/p/+r/6v/q/+r/
6v/s/+z/7v/u//D/8f/y//P/8//1//f/+f/5//n/+f/5//3//f/+//7/AAABAAIAAwAF
AAcABwAIAAoADAANAA8ADwARABEAEQASABQAFAAUABYAFwAXABgAFwAXABcAFgAVABQA
FAAUABUAFAAUABIADwAOAA4ADQANAAsACgAIAAQABAADAAIA/f/7//n/+P/2//X/9P/y
/+//7v/s/+r/6f/p/+b/5f/j/+L/4f/g/9//3v/d/9z/3f/d/9z/3P/Z/9j/2P/X/9T/
1v/U/w==
         </WaveFormData>
      </LeadData>
      <LeadData>
         <LeadByteCountTotal>10000</LeadByteCountTotal>
         <LeadTimeOffset>0</LeadTimeOffset>
         <LeadSampleCountTotal>5000</LeadSampleCountTotal>
         <LeadAmplitudeUnitsPerBit>4.88</LeadAmplitudeUnitsPerBit>
         <LeadAmplitudeUnits>��V</LeadAmplitudeUnits>
         <LeadHighLimit>2147483647</LeadHighLimit>
         <LeadLowLimit>268435456</LeadLowLimit>
         <LeadID>V4</LeadID>
         <LeadOffsetFirstSample>0</LeadOffsetFirstSample>
         <FirstSampleBaseline>0</FirstSampleBaseline>
         <LeadSampleSize>2</LeadSampleSize>
         <LeadOff>FALSE</LeadOff>
         <BaselineSway>FALSE</BaselineSway>
         <ExcessiveACNoise>FALSE</ExcessiveACNoise>
         <MuscleNoise>FALSE</MuscleNoise>
         <LeadDataCRC32>2787859091</LeadDataCRC32>
         <WaveFormData>
9f/2//b/9v/2//f/9//3//n/+f/6//r/+//7//n/9//5//r/+v/6//3//v///wIABQAF
AAYABwAJAAcABwAGAAUABQAEAAIA///9//v/+//5//n/+f/5//f/9//4//j/9//3//f/
9v/1//X/9f/1//X/9f/1//X/8//z//P/8//x//H/8f/x//P/8//0//X/9f/1//X/9v/0
//b/+P/6//z/AQAIABcAKgA+AFgAdwCVALMA0wDwABIBNAFJAUkBKAHxALkAhABTACkA
AgDk/9X/0P/P/8//0v/Y/+D/5v/u//T/+P/4//j/+f/3//T/8//z//P/8//x//H/8f/y
//L/8v/y//L/9f/1//X/9f/z//P/8//0//L/8v/y//L/8//0//b/9//1//X/9f/2//b/
9v/2//b/9v/2//X/9P/2//f/+P/5//v//P/8//z//P/9//3//f///wAAAQABAAAAAAAA
AAAAAQABAAEAAQADAAMABAAEAAUABwAIAAkACAAIAAkACwALAAwADQAPAA4AEAARABEA
FAAVABgAGgAaABsAHgAeAB4AHwAiACQAJQAoACkAKQApACsALAAtAC4AMQAxADEAMQAy
ADIAMgA0ADQANAA0ADQANAAzADIALwAuAC4ALQAsACsAKwAqACgAJgAkACMAHwAbABoA
FwAVABQAFAATABEADwANAAsACgAKAAYABQAFAAQABAADAAAA///9//3//f/8//v/+v/8
//z/+//7//j/+P/3//b/9v/3//j/+f/4//j/+P/3//f/+P/4//f/9f/1//X/9P/1//X/
9v/2//b/9v/2//b/9v/1//X/9v/0//T/8v/0//b/9v/2//f/9//3//f/9//4//j/9//3
//b/9v/3//f/9f/1//X/9f/3//f/+P/4//j/+P/4//j/+v/7//v/+//7//v/+//7//n/
+f/5//n/+v/6//r/+f/7//v/+//7//3//P/8//z/+v/6//r/+v/5//j/9//1//f/9v/2
//b/+P/4//f/9//4//j/+P/3//f/9//2//b/9f/1//X/9f/1//T/9P/0//T/9P/0//T/
9P/0//T/9P/0//T/9P/0//P/8//z//P/9f/1//X/9f/z//P/8//z//X/9f/1//T/9P/0
//T/9P/0//T/9P/0//P/8//y//L/9P/1//X/9f/z//P/8//x//P/9P/0//T/9P/0//T/
9f/0//T/9P/0//T/9P/y//L/8v/y//L/8v/y//L/8v/y//L/8v/y//L/8v/y//D/8P/w
//D/8v/y//L/8v/y//L/8v/y//L/8v/y//L/8P/w//D/8P/y//L/8v/y//L/8v/y//L/
8v/y//L/8v/w//D/8P/w/+7/7v/u/+7/8P/w//D/8P/y//L/8v/y//L/8v/y//L/8P/w
//D/8P/u/+7/7v/u//D/8P/w//D/7//u/+3/7P/t/+7/7//w//L/8v/z//T/9P/0//T/
9f/z//P/8//z//T/9P/1//X/8//x//H/8v/y//L/9P/0//L/9P/3//f/+P/5//n/9//1
//T/8//z//P/8v/y//H/7//v/+//7//t/+3/6//r/+z/7P/r/+v/7f/s/+v/6//t/+3/
7f/t/+v/6//r/+v/6//r/+v/6//r/+v/6//r/+7/7//v/+//7//u/+7/7v/u//D/9P/3
/wAAEQAoAEAAXAB9AKMAyQDzABgBQAFoAYMBfQFSAQ8BzQCQAFkAIwD0/9D/wf/A/8P/
x//K/8z/1P/c/+b/7P/w//L/8P/v/+//7P/r/+v/6//r/+n/6f/p/+r/7P/s/+z/7P/r
/+v/6//r/+v/6//r/+z/7v/u/+7/7v/s/+z/7f/t/+//7//v//D/8P/w//D/8P/x//L/
8v/y//P/8//z//P/8f/y//L/8v/y//P/8//z//T/9v/4//n/9//4//n/+v/5//n/+f/5
//v/+//8//z//f///wAAAQACAAIAAwAFAAUABgAHAAkACgAMAA0ADQAMAA0AEAASABQA
FQAYABgAHAAdACAAIgAhACQAJQAlACcAKQAqACsAKgAtAC0ALQAvADAAMAAwAC4ALgAu
AC4ALgAuAC0ALAArACoAKgApACYAJQAlACQAIgAgAB4AHQAbABcAFgATABAADgANAAsA
CwAJAAcABQAEAAQAAAD///3//P/8//v/+v/5//f/9//3//b/9f/0//T/9P/z//P/9P/0
//P/8v/x//H/8f/x//L/8v/y//H/7//w//D/7//v/+//7//u/+//7//w//D/8P/w//D/
8P/w/+//7//w//L/8v/w//L/8v/y//L/8//z//P/8//z//L/8v/x//H/8v/y//P/8//1
//X/9f/1//P/8//0//T/9v/2//b/9v/0//X/9f/1//f/9//3//f/9v/1//T/8//1//b/
9//3//X/9f/1//X/9f/0//T/9P/2//b/9v/2//j/+P/4//f/9f/0//T/9P/0//T/8//z
//L/8v/y//H/8f/x//D/8P/x//H/8f/x//H/8P/w//D/8v/y//L/8v/w//D/8P/w//L/
8v/y//L/7//v/+//7//x//H/8f/x/+//7//v/+//7//v/+//7v/w//D/8P/w/+7/7v/u
/+7/7//v/+7/7v/u/+//7//v/+//7//v/+3/7//w//D/8P/u/+7/7v/v/+7/8P/u/+7/
7v/u/+7/7v/u/+7/8P/w//D/8P/w//D/8P/w/+7/7v/u/+7/7v/u/+7/7v/u/+7/7v/u
/+7/7v/u/+7/7P/s/+z/7P/t/+7/7//w//D/8P/w//D/8P/w//D/8P/u/+7/7v/u/+7/
7v/u/+7/8P/w//D/8P/x//L/8v/y//D/8f/x//H/8//z//T/9P/1//X/8//x//H/8v/y
//L/8v/y//L/9P/5//n/+v/7//n/9//3//b/9f/1//T/8v/x/+//7f/t/+//7//v/+//
6//r/+z/7P/t/+3/7f/s/+v/6//r/+v/6//r/+v/6//r/+v/6//r/+v/6//r/+v/6//r
/+z/7f/v/+//7//w/+z/7P/u//L/9v/7/wYAFwAsAEQAYgCDAKMAyQDtABABNgFaAW0B
XwEqAesArwB2AD8AEQDm/8j/wf/C/8H/xf/M/9T/3P/k/+r/8P/0//T/8P/v/+//8P/t
/+3/7f/t/+v/6//r/+z/7P/s/+z/7P/t/+3/7f/t/+3/7f/t/+7/8P/w//D/8P/w//D/
8f/x//P/8//z//T/8v/y//L/8v/z//T/9P/0//X/9f/1//X/9f/2//b/9v/4//n/+f/5
//n/+v/7//v/+f/6//v//P/9//3//f/9//////8AAAAA//8BAAIAAwAEAAQABQAHAAcA
CAAJAAsACgAMAA0ADQAPABEAFQAYABgAGQAcABwAHgAfACIAJAAlACgAKQApACkAKwAs
AC0ALAAvAC8ALwAxADIAMgAyADAAMAAwADAAMAAwAC8ALgArACoAKgApACoAKQApACgA
JAAiACAAHwAfABsAGgAXABQAEgARAA8ADQALAAkABwAEAAQAAAD//////v/+//3//v/9
//v/+//5//j/9//2//j/+P/3//f/9v/2//X/9P/z//P/8//z//T/9P/0//P/8f/y//L/
8f/x//H/8f/w//H/8f/y//L/9P/0//T/9P/y//H/8f/y//L/8v/w//L/9P/0//T/9f/0
//P/8v/x//T/9P/z//P/9P/0//X/9f/1//X/9f/1//f/9//4//j/+P/4//j/+P/3//f/
9v/1//X/9f/1//X/9//3//f/9//4//j/+P/3//f/9//3//f/9//2//b/9v/0//T/9P/0
//b/9v/2//X/9f/0//T/9P/0//T/8//z//T/9P/0//P/9f/1//T/9P/z//P/8//z//P/
8v/y//L/8v/y//L/8v/0//T/9P/0//L/8v/y//L/7//v/+//7//v/+//7//v//H/8f/x
//H/8f/x//H/8P/y//L/8v/y//L/8v/y//L/8f/x//D/8P/y//P/8//z//H/8f/x/+//
7//w//D/8P/w//D/8P/x//D/8P/u/+7/7v/u//D/8P/w//D/8P/w//D/8P/w//D/8P/w
//D/8P/w//D/8P/w//D/8P/u/+7/7v/u//D/8P/w//D/7v/u/+7/7v/u/+7/7v/u/+z/
7P/s/+z/7f/u/+//8P/y//L/8v/y//D/8P/w//D/7v/u/+7/7v/w//D/8P/w/+7/7v/u
/+7/8P/w//D/8P/x//L/8v/y//D/8f/x//H/8//z//T/9P/1//X/8//x/+//8P/w//D/
8P/w//D/8v/1//X/9v/3//f/9f/1//T/8//z//L/8P/t/+v/6f/p/+v/6//r/+v/6//r
/+z/7P/r/+v/6//q/+f/5//n/+f/6f/p/+n/6f/n/+f/5//n/+f/5//n/+f/6P/p/+v/
7f/r/+v/6//s/+z/7P/s//D/8v/1//7/CwAcADIATgBrAIkAqwDRAPQAFgE6AVkBXwFA
AQEBwQCIAFUAJQD6/9b/xf/C/8P/xf/K/9D/1v/c/+L/6P/u/+7/7P/r/+v/6v/p/+n/
6f/p/+f/5//n/+j/6v/q/+r/6v/r/+v/6//r/+v/6//r/+z/7P/s/+z/7P/s/+z/7f/t
/+v/6//r/+z/7P/s/+z/7P/u//D/8f/y//P/8//z//P/8f/y//L/8v/y//P/8//z//P/
9P/1//X/9f/2//f/+P/5//n/+f/5//n/+f/6//r/+v/7//v/+//+//7///8BAAIABAAG
AAkACAAKAAsACwAMAA0AEAASABAAEQAUABQAFgAXABoAHAAdACAAIQAhACQAJwApACsA
KgAtAC0ALQAtAC4ALgAuAC4ALgAuAC4ALgAuAC0ALAArACoAKgApACgAJwAnACYAJAAi
ACAAHwAbABcAFgATABAADgANAAsACwAJAAcABQACAAIA/v/9//3//P/8//v/+P/3//X/
9f/1//T/8//y//D/8P/v/+//8P/w/+//7v/u/+//8P/x/+7/7v/u/+3/7f/u/+7/7f/v
/+//7//u/+v/6//s/+z/7P/s/+z/7P/s/+v/6//s/+7/7v/s/+7/7P/s/+z/7f/t/+3/
7f/t//D/8P/v/+//7v/u/+//7//v/+//7//v/+//7//w//D/8v/y//L/8v/y//P/8//z
//H/8f/x//H/8v/z//T/9f/0//T/9P/z//P/8//z//P/8f/w//D/8P/u/+7/7v/u/+7/
7v/u/+3/8P/w//H/8v/y//L/8f/x//H/8P/v/+3/7f/t/+z/7P/v/+//7//v/+//7v/u
/+7/7P/s/+z/7P/s/+z/7P/s/+z/7P/s/+z/7f/t/+3/7f/r/+v/6//r/+v/6//r/+v/
6//r/+v/6v/q/+r/6v/q/+r/6v/q/+r/7f/t/+z/7P/s/+3/7f/t/+3/7f/t/+v/6//s
/+z/7P/s/+z/7P/t/+7/7v/s/+z/7P/s/+z/7P/s/+z/7P/s/+z/7P/q/+r/6v/q/+r/
6v/q/+r/6v/q/+r/6v/r/+z/7f/u/+3/7P/r/+r/7P/s/+z/7P/q/+r/6v/q/+r/6//s
/+z/6//q/+r/6f/q/+v/7P/u/+7/7//v/+3/7P/t/+//8P/y//T/9P/0//j/+//7//z/
/P/7//j/9//4//f/9//2//T/8//x/+//7v/t/+z/6//r/+n/6f/q/+r/6f/p/+n/6v/p
/+n/6f/n/+f/5//n/+X/5f/l/+X/5//n/+f/5//p/+n/6f/q/+v/6//r/+v/7P/q/+r/
6v/u//T/+/8EABUAMABKAGYAiQCtANMA+wAiAVABdgGLAXcBPAH5ALsAfABDAA8A4v/G
/73/vv/D/8n/yv/O/9T/2v/k/+z/8P/u/+z/6//r/+r/6f/p/+n/6f/n/+f/5//o/+r/
6v/q/+r/6//r/+v/6//p/+n/6f/q/+z/7P/s/+z/7v/u/+//7//t/+3/7f/u/+7/7v/u
/+7/7//w//D/8P/x//H/8f/x//H/8v/y//L/8v/z//P/8//1//b/9//3//X/9v/3//j/
+f/5//n/+f/6//v//f/+//7/////////AgACAAMABQAFAAYABwAJAAoADAANAA0AEAAR
ABQAFgAWABcAGgAaABoAGwAeACAAIwAmACcAJwApACsALAAtAC4AMQAxADEAMQAyADIA
MgAwADAAMAAwADAAMAAvAC4ALwAuAC4ALQArACkAKAAmACQAIgAgAB8AHQAZABgAFQAS
ABAADwANAAkABwAFAAMABAAEAAAA///9//z//P/7//z/+//5//n/9//2//X/9P/0//T/
8//z//T/9P/z//L/8//z//P/8//w//D/8P/v//H/8v/y//H/8f/x//H/8P/v/+//8P/w
//D/8P/w//D/8v/x//H/8v/y//L/8P/y//D/8P/w//H/8//z//P/8//y//L/8f/x//L/
8v/z//P/8f/x//H/8f/z//P/9P/0//b/9v/2//b/9P/1//X/9f/1//X/9f/1//f/9//3
//f/9v/2//b/9f/1//X/9f/1//X/9P/0//T/9P/0//T/9P/0//T/9P/z//P/8v/y//L/
8v/y//H/8f/y//L/8v/x//P/8//y//L/8f/x//H/8f/x//D/8P/w//L/8v/y//L/8v/y
//L/8v/y//L/8v/y//P/8//z//P/8f/x//H/8f/v/+//7//v//H/8f/x//D/8P/w//D/
8P/w//D/8P/w//P/8//y//L/8v/z//P/8//x//H/8f/v//H/8v/y//L/8P/w//D/8f/y
//L/8f/w/+//7v/w//D/8P/w/+7/7v/u/+7/8P/w//D/8P/y//L/8v/y//L/8v/y//L/
8P/w//D/8P/y//L/8v/y//D/8P/w//D/8P/w//D/8P/w//D/8P/w/+//8P/w//D/7v/v
/+//7//x//H/8v/y//X/9f/z//H/8v/0//X/9v/5//r/+//+/wEAAQACAAMABQADAAMA
AgABAAEAAAD+//v/+f/3//f/9P/z//L/8f/t/+3/7v/u/+//7//v/+7/7f/t/+3/7f/v
/+//7//v/+7/7f/s/+v/6//r/+v/6//r/+v/7P/t/+3/7f/t/+7/7v/u//D/8v/0//f/
/v8NACAANgBQAG8AjQCvANMA9AAWAToBUwFVATYB+wC/AIgAVQAnAP7/3v/N/8b/w//F
/8r/zv/U/9z/5P/q//L/9P/y//H/8f/s/+r/6f/o/+f/6f/p/+n/6v/q/+r/6v/q/+v/
6//r/+v/6//r/+v/7P/s/+z/7P/s/+z/7P/t/+3/7f/t/+3/7v/u/+7/7v/u//H/8v/y
//L/8f/x//H/8f/x//L/8v/y//T/9f/1//X/9f/2//f/9//3//j/+f/6//n/+f/5//n/
+//7//z//P/9////AAABAAIAAgADAAUABQAGAAcACQAIAAoACwALAA4ADwASABQAFAAV
ABgAGAAYABkAHAAeACEAJAAlACUAJwApACoAKwAqAC0ALQAtAC8AMAAwADAAMAAwADAA
MAAwADAALwAuAC8ALgAuAC0AKwApACgAJgAiACAAHgAdAB0AGQAYABUAFAASABEADwAL
AAkABwAFAAQABAAAAP///f/8//z/+//6//n/9//3//f/9v/1//T/8v/y//H/8f/y//L/
8f/w//H/8f/x//H/8P/w//D/7//x//L/8v/x//P/8//z//L/7//v//D/8P/u/+7/7v/u
//D/7//v//D/8P/w/+7/8P/w//D/8P/x//H/8f/x//H/8P/w/+//7//w//D/8f/x//H/
8f/x//H/8//z//T/9P/y//L/8v/y//L/8//z//P/8//z//P/8//z//P/8//z//T/9P/0
//P/8f/x//H/8f/y//L/8//0//L/8v/y//L/9P/0//T/8//z//L/8v/y//L/8v/x//H/
8v/y//L/8f/v/+//7v/u/+//7//v/+//7//u/+7/7v/u/+7/7v/u/+7/7v/u/+7/7v/u
/+7/7v/v/+//7//v/+//7//v/+//8f/x//H/8f/w/+//7v/s/+z/7P/s/+z/7v/u/+7/
7v/v/+//7v/u/+7/7//v/+//7f/t/+3/6//r/+z/7P/s/+7/7v/u/+//8v/w/+//7v/t
/+z/7P/s/+z/7P/u/+7/7v/u/+7/7v/u/+7/8P/w//D/8P/u/+7/7v/u//D/8P/w//D/
7v/u/+7/7v/s/+z/7P/s/+7/7v/u/+7/7v/u/+7/7v/u/+7/7v/u/+7/7v/u/+7/7P/s
/+z/7P/u/+7/7v/u/+z/7P/s/+z/7v/u/+7/7v/u/+7/7v/u/+z/7P/s/+z/7f/u/+//
8P/u/+7/7v/u/+z/7P/t/+7/8P/w//D/8f/x//H/8f/x//L/8v/z//P/8f/v/+//8P/w
//D/8v/y//H/8v/0//P/9v/3//f/9f/0//L/8P/v/+//7v/u/+3/7P/t/+7/7//u/+3/
6v/p/+z/7P/r/+v/6//q/+n/6f/p/+n/6f/p/+n/6f/p/+n/5//n/+f/5//p/+n/6f/p
/+r/6//r/+v/6//s/+z/7P/u/+7/8v/3//z/DQAmAD4AWgB7AKEAywD1ABwBRAFuAY0B
jwFkASMB4wCiAGUALwD6/87/vf++/7//x//K/8r/0v/c/+L/6v/w//D/7v/t/+3/7P/p
/+n/6f/p/+v/6//r/+z/6//q/+n/6P/r/+v/6//r/+3/7f/t/+7/7f/s/+v/6v/r/+z/
7v/v/+//7//v//D/8P/w//D/8P/u/+7/7f/s//D/8f/y//P/8//0//T/9P/y//P/8//z
//P/9P/1//X/9f/2//f/+P/7//v/+//7//v/+//8//z//f///wAAAQAAAAAAAQADAAUA
BgAHAAkACAAKAAsACwAOAA8AEgAUABYAFwAaABoAHAAdACAAIgAjACYAJwAnACkAKwAs
AC0ALAAvAC8ALwAxADIAMgAyADIAMgAyADIAMgAyADEAMAAxADAAMAAvACwAKwArACoA
JwAmACUAJQAhAB0AHAAZABQAEgARAA8ADQALAAkABwAGAAYAAgABAP3//P/8//v//P/7
//n/+f/4//b/9P/y//T/9P/z//P/9P/0//P/8v/x//H/8f/x//D/8P/w/+//8f/y//L/
8f/x//H/8f/w/+3/7f/u/+7/8P/w//D/8P/y//H/8f/y/+//7v/r/+z/7f/u/+//8f/x
//H/8f/x//D/8P/v/+//8v/y//P/8//1//X/9f/1//P/8//0//T/8v/y//L/8v/y//P/
8//z//T/9f/2//f/9f/1//X/9f/2//b/9v/1//f/9//3//f/9//2//b/9v/2//b/9v/2
//b/9v/2//X/8//y//L/8v/0//T/8//z//T/9P/0//P/8//z//L/8v/z//P/8//z//P/
8v/y//L/8P/w//D/8P/y//L/8v/y//L/8v/y//L/7//v/+//7//x//H/8f/x//H/8f/x
//H/8f/x//H/8P/w//D/8P/w/+7/7v/u/+7/8f/x//D/8P/w//H/8f/x//H/8f/x/+//
7//w//D/8P/u/+7/7v/v//D/8P/w//D/8P/w/+7/7v/u/+7/7v/u/+7/7v/u/+7/7v/u
/+7/7v/u/+7/7v/u/+7/7v/w//D/8P/w//D/8P/w//D/8P/w//D/8P/u/+7/7v/u//D/
8P/w//H/8v/y//L/8v/z//P/8//z//X/9v/2//f/9f/z//H/8f/w//D/8P/y//L/8v/0
//f/9//4//n/+f/5//n/+P/3//f/9v/0//P/8f/v/+//7//v/+//7//t/+3/7v/u/+3/
7f/t/+z/6//p/+n/6f/p/+r/6//s/+3/7f/t/+3/7f/r/+v/6//r/+v/7P/t/+3/7//v
/+7/7v/u//D/9P/4//v/AgARACoARgBkAIMAqQDRAP0AIgFMAXoBkQGFAVIBDwHPAJAA
UwAdAOz/xv+7/7z/v//F/8r/zP/U/97/6v/u//D/8v/0//P/8f/u/+z/6//q/+n/6//r
/+v/7P/s/+z/7P/s/+//7//v/+//7f/t/+3/7v/w//D/8P/w//D/8P/x//H/8f/x//H/
8v/y//L/8v/y//P/9P/0//T/9f/1//X/9f/z//T/9P/0//b/9//3//f/9//4//n/+f/5
//r/+//8//v/+//7//v/+//7//z//P///wEAAgADAAQABAAFAAcABwAIAAkACwAMAA4A
DwAPABAAEQAUABYAGAAZABwAHAAeAB8AIgAkACcAKgArACsALQAvADAAMQAxADMAMgAx
ADIANAA1ADYANgA2ADYANgA0ADQAMwAyADMAMgAyADEALgAtAC0ALAAqACgAJgAlACEA
HQAcABkAFgAUABMAEQAPAA0ACwAJAAcABgABAP/////+//7//f/6//n/9//3//n/+P/3
//b/9v/2//X/9f/0//T/8//y//P/8//z//P/8v/y//L/8f/x//L/8v/x//H/8f/x//D/
7//v//D/8P/w//D/8P/w//D/7//v//D/7v/u/+z/7v/w//D/8P/x/+//7//v/+//8P/w
/+//7//y//L/8//z//H/8f/x//H/8f/x//L/8v/y//L/8v/y//L/8//z//P/9f/1//X/
9f/1//X/9f/1//T/9P/0//P/8//z//P/8//z//L/8v/y//D/8P/w//D/8P/w//D/7//v
/+7/7v/u//D/8P/v/+//7v/u/+7/7f/v/+//7v/u/+//7//v/+//7f/s/+z/7P/u/+7/
7v/u/+z/7P/s/+z/7P/s/+z/7P/t/+3/7f/t/+3/7f/t/+3/6//r/+v/6//t/+3/7f/s
/+z/7P/s/+z/7P/s/+z/7P/r/+v/6v/q/+r/6//r/+v/6//r/+v/6f/p/+r/6v/q/+r/
6v/q/+v/6v/q/+r/6v/q/+r/6v/q/+r/6v/q/+r/6v/q/+z/7P/s/+z/6v/q/+r/6v/o
/+j/6P/o/+r/6v/q/+r/6v/q/+r/6v/q/+r/6v/q/+r/6v/q/+r/6P/o/+j/6P/o/+j/
6P/o/+j/6P/o/+j/6v/q/+r/6v/o/+j/6P/o/+r/6//s/+z/7P/s/+3/7f/v/+//7//w
/+7/7//v/+3/6f/p/+r/6v/q/+z/7P/s/+7/8f/x//L/8f/x/+//7//w/+//7//u/+z/
6//p/+f/5//n/+f/5//p/+f/5//o/+b/5f/l/+X/5v/l/+X/5f/j/+P/4//j/+X/5f/l
/+X/5f/l/+X/5f/j/+P/4//k/+f/5//n/+f/6v/m/+j/6v/u//L/9f8AAA8AIgA+AF4A
fQCbAL0A3wAAASQBRAFTAUUBEgHTAJsAaAA1AAkA5P/M/8H/vv+//8P/yP/O/9T/3P/m
/+z/7v/s/+r/5//n/+b/5f/l/+X/5f/l/+X/5f/m/+b/5v/m/+b/5f/l/+X/5f/n/+f/
5//o/+j/6P/o/+j/6P/o/+n/6f/p/+n/6f/q/+r/6v/q/+r/6//s/+z/7P/t/+3/7f/t
/+v/7P/s/+z/7v/v/+//7//v//D/8f/x//H/8v/z//T/9P/z//L/8f/y//P/9f/2//f/
+f/6//v/+v/6//v//f/9//7///8BAAAAAgADAAMABAAFAAgACgAMAA0AEAAQABAAEQAU
ABYAFwAaABsAGwAdAB8AIAAhACQAJwAnACcAJQAmACYAJgAmACYAJgAmACYAJgAlACQA
IwAiACIAIQAgAB8AHwAeABoAGAAWABUAEQANAAwACQAIAAYABQADAAEA///9//v//P/8
//j/9//z//L/8v/x//D/7//t/+3/6//q/+n/6P/q/+r/6f/p/+r/6v/p/+j/6f/p/+n/
6f/o/+j/6P/n/+X/5v/m/+X/5f/l/+X/5P/j/+P/5P/k/+T/5P/k/+T/5P/j/+P/5P/k
/+T/4v/k/+T/5P/k/+X/4//j/+P/4//m/+b/5f/l/+T/5P/l/+X/5f/l/+X/5f/l/+X/
5v/m/+b/5v/m/+b/5v/n/+f/5//n/+f/5//n/+f/5//n/+f/6P/o/+j/5//l/+X/5f/l
/+X/5P/k/+T/5v/m/+b/5v/m/+b/5v/l/+P/4v/i/+L/4v/i/+H/4f/i/+L/4v/h/+L/
4//j/+T/4//j/+P/4//h/+D/4P/g/+L/4v/i/+L/4v/i/+L/4v/h/+D/3//e/9//3//f
/9//3//f/9//3//d/93/3f/d/93/3f/d/9z/3v/e/97/3v/e/97/3v/e/93/3f/c/9z/
3P/d/93/3f/f/9//3//d/9v/3P/c/9z/2v/a/9r/2//c/9z/3P/c/9z/3P/a/9r/2v/a
/9r/2v/a/9r/2v/a/9r/2v/Y/9j/2P/Y/9r/2v/a/9r/2P/Y/9j/2P/a/9r/2v/a/9z/
3P/c/9z/2//a/9n/2P/a/9r/2v/a/9r/2v/a/9r/2v/a/9r/2v/Y/9j/2f/a/9z/3P/c
/93/3P/b/9r/2f/c/9z/3f/d/93/2//b/9z/2v/a/9z/3P/a/9z/3//f/+L/4//j/+H/
4f/g/9//3//e/9z/2//Z/9X/1f/V/9X/0//T/9H/0f/T/9T/1P/V/9P/0v/R/9H/0f/R
/9H/0f/T/9P/0//T/9P/0//T/9P/0//T/9P/0//S/9P/0//T/9P/1v/Y/9j/2P/a/97/
4//s//v/FAAuAEwAbwCVAL0A6QASATwBZgF9AW8BOAHzALUAdgA5AAEA0P+u/6X/qP+r
/63/sP+2/77/xP/M/9L/1v/Y/9b/0//R/9T/0f/R/9H/0f/R/9H/0f/S/9L/0v/S/9L/
0//T/9P/0//T/9P/0//U/9T/1P/U/9T/0v/S/9P/0//R/9H/0f/S/9T/1P/U/9T/1//Y
/9j/2P/X/9f/1//X/9f/2P/Y/9j/2v/b/9v/2//Z/9r/2//b/9v/3P/d/97/3f/d/93/
3f/f/9//4P/g/+P/5f/m/+f/5v/m/+f/6f/p/+r/6//t/+z/7v/v/+//8v/z//b/+P/4
//n//P/8/wAAAQAEAAYABwAKAAsACwANAA8AEAARABQAFwAXABcAFQAWABYAFgAWABYA
FgAWABgAGAAXABYAFwAWABYAFQATABEAEAAOAAoACAAGAAUAAQD9//z/+f/4//b/9f/z
//D/7f/q/+f/5v/m/+L/4f/d/9z/3P/b/9z/2//Z/9n/2f/Y/9f/1v/U/9T/0//T/9D/
0P/P/w==
         </WaveFormData>
      </LeadData>
      <LeadData>
         <LeadByteCountTotal>10000</LeadByteCountTotal>
         <LeadTimeOffset>0</LeadTimeOffset>
         <LeadSampleCountTotal>5000</LeadSampleCountTotal>
         <LeadAmplitudeUnitsPerBit>4.88</LeadAmplitudeUnitsPerBit>
         <LeadAmplitudeUnits>��V</LeadAmplitudeUnits>
         <LeadHighLimit>2147483647</LeadHighLimit>
         <LeadLowLimit>268435456</LeadLowLimit>
         <LeadID>V5</LeadID>
         <LeadOffsetFirstSample>0</LeadOffsetFirstSample>
         <FirstSampleBaseline>0</FirstSampleBaseline>
         <LeadSampleSize>2</LeadSampleSize>
         <LeadOff>FALSE</LeadOff>
         <BaselineSway>FALSE</BaselineSway>
         <ExcessiveACNoise>FALSE</ExcessiveACNoise>
         <MuscleNoise>FALSE</MuscleNoise>
         <LeadDataCRC32>3147499784</LeadDataCRC32>
         <WaveFormData>
+P/5//n/+f/5//n/+f/5//v/+//8//z/+v/6//n/+f/6//v//P/9/wAAAAAAAAEAAgAD
AAMABAAGAAQABAAFAAQABAADAAIAAgAAAAAAAAAAAP7//v/+//z//P/8//z/+//7//n/
+f/5//n/+f/5//v/+//7//v/+//6//f/9v/2//b/9v/3//f/9//3//j/+v/6//r/+P/3
//X/9f/w/+z/7P/z//7/BwATAB0ALgBAAFQAaQCBAKEAyADpAPkA/QD0AOAAwwCoAJIA
egBgAE0APQArABwAFQARAAsACAAIAAgACAAGAAUABQABAP7//v/9//3//P/7//r/+v/7
//r/+f/4//f/+P/5//j/+f/2//b/9v/4//b/9v/1//X/9v/3//n/+v/5//j/+P/4//r/
+P/4//n/+v/6//r/+v/6//v/+//7//v/+//8//z//P/8//z//f/+////AQACAAEAAAAA
AP//AgACAAIABAACAAIABAAEAAcABwAJAAkABwAJAAoACgAMAA0ADgAPAA4ADwAQABIA
EwAUABcAGAAaABwAHgAgACAAIwAlACYAKAArACwALgAyADIAMQAxADYAOAA4ADkAOAA6
ADsAPAA+AD4APgA/AEAAQQBBAEEAPQA9ADwAOwA8ADsAOAA2ADQAMAAtACwAKAAmACMA
IAAfABwAGgAaABYAFAATABAADgANAAwACgAKAAgACAAGAAQAAgAAAP///f/8//v/+v/7
//z//P/8//z//P/8//z//P/9//7////8//z//P/7//n/+v/6//r/+v/6//r/+v/7//r/
+v/6//j/+f/5//n/+f/5//n/+f/5//n/+f/5//f/9//3//j/+P/4//j/+P/2//b/9v/2
//j/+P/4//j/+P/4//r/+v/6//r/+v/6//n/+f/6//r/+v/6//n/+f/7//v/+//8//z/
/P/8//z/+v/6//n/+f/5//n/+f/5//n/+f/4//j/+P/4//j/+P/4//j/+P/4//j/+P/4
//j/+P/3//f/9//5//n/+f/5//f/9//2//b/9v/2//b/9v/2//X/9f/1//X/9f/1//X/
8//0//T/8v/0//T/9P/0//L/8v/y//P/8//z//P/8//y//L/8v/z//T/9f/0//X/9P/0
//X/9f/1//T/8//z//L/8v/y//L/8v/y//L/8v/y//L/8v/x//P/8//z//P/8f/x//H/
8f/x//D/8v/y//L/8v/y//L/8v/y//D/8P/w//D/8v/y//L/8v/0//T/9P/0//P/8v/x
//D/8P/w//D/8P/u/+7/7v/u//D/8P/w//D/7v/u/+7/7v/w//D/8P/w//D/8P/w//D/
8P/w//D/8P/u/+7/7v/u/+7/7v/u/+7/7P/s/+z/7P/u/+7/7v/u//D/8P/w//D/7v/u
/+7/7v/s/+z/7P/s/+7/7v/u/+7/7f/s/+v/6v/r/+z/7f/u//D/8P/w//H/8f/x//H/
8f/v/+//7//v//D/8P/w//D/7f/t/+3/7f/v/+//8v/y//D/8f/y//P/8//0//T/8v/x
//H/8f/w//D/8P/x//D/8v/y//L/8P/u/+7/7P/s/+z/7P/r/+v/6f/p/+n/6f/p/+n/
6f/p/+n/6f/q/+r/6v/q/+r/6v/o/+n/6f/p/+n/6v/q/+r/6P/m/+f/5f/h/97/3P/c
/+P/7v/5/wMAEQAkADgAUgBxAI0AswDeAP0AEwEVAQQB6ADJAKoAjgBuAFAANwAlABUA
CAADAP//+f/4//r/+v/6//j/9f/z//P/7v/s/+v/6//q/+f/5v/m/+f/6P/p/+r/6//r
/+v/6f/p/+j/6P/o/+r/7P/s/+v/6//p/+n/6v/q/+j/6P/p/+r/7P/q/+r/6//s/+z/
7P/s/+z/7f/t/+3/7f/t/+7/7v/s/+z/7P/t/+7/7//x//L/8P/w//H/8f/0//T/9P/2
//T/9P/2//b/9f/1//f/9//4//v//f/+//7///8AAAEABAAFAAYACAAHAAgACwAMAA4A
EAASABQAFgAZABsAHAAeACEAIgAkACkAKgAqACsALgAwADAAMQAyADQANQA2ADQANAA0
ADUAOAA5ADkAOQA3ADcANgA1ADIAMQAuACwAKgAmACMAIgAgAB4AGwAYABYAEgAPAA4A
CgAIAAcABAACAAEAAAD+//z/+v/6//j/9f/0//P/8//1//T/8//y//D/8P/v/+7/8P/w
//D/8P/t/+3/7f/t/+7/7v/u/+3/7//w//D/8P/u/+7/7v/u/+3/7P/s/+z/7P/t/+3/
7f/v/+//7//v//H/8f/x//H/7//v/+//8P/y//L/8v/y//L/8v/y//L/8P/w//D/8P/w
//D/8v/y//T/9P/0//T/8//z//T/9P/y//L/8f/x//P/8//z//T/8v/y//L/8v/z//T/
9P/1//P/8//z//P/8//z//L/8v/y//L/8v/y//L/8v/y//L/8v/y//L/8v/y//H/8f/x
//H/8f/x//H/7//v/+7/7v/w//D/8P/w//L/8f/x//H/7//v/+//7//v//D/8P/u/+7/
7v/u/+7/8P/w//D/8f/x//H/8f/x//D/8P/w//H/7//v/+3/7f/u/+7/7//v//H/8P/v
/+//7v/u/+7/7v/u/+7/7v/u//D/8P/w/+//7f/t/+3/7f/v/+//7//v/+//8P/w//D/
8P/w//D/8P/w//D/7v/u/+7/7v/w//D/8P/w/+7/7v/u/+7/7v/u/+7/7v/u/+7/7v/u
//D/8P/w//D/7v/u/+7/7v/w//D/8P/w//D/8P/w//D/8P/w//D/8P/u/+7/7v/u//D/
8P/w//D/8P/w//D/8P/w//H/8f/x//H/8f/x//H/8f/x//L/8v/y//L/8f/x//H/8f/x
//H/8v/y//L/8//2//f/9//4//j/9v/2//f/+P/4//f/9v/2//T/9P/0//T/8v/y//L/
7v/u/+7/7v/u/+//7v/v/+//7//v/+//7f/t/+3/7f/u/+7/7P/s/+7/7v/u/+//7//v
/+//8P/w//D/8P/u/+v/6//p/+b/5P/m/+//+v8DAAsAGQAqAEAAWABzAJMAuQDiAAEB
DQELAfwA4gDBAKQAiABmAEwAPQAtABkADgALAAcABQACAAAAAAACAAAA+//5//v/+v/2
//X/9f/0//P/8v/y//P/8f/x//H/8f/x//H/7//v/+7/7v/u//D/8v/y//H/8f/x//H/
8v/y//L/8v/z//T/9P/y//L/8//0//T/9P/0//T/9f/1//X/9//3//j/+P/4//j/+P/5
//f/9//4//j/+v/6//v/+//8//z//P/+//7//v8AAAAAAQABAAMAAwADAAUABgAGAAYA
BwAIAAkACgALAAwADgARABIAFQAWABYAGAAaABwAHAAfACEAIgAkACcAKAAqAC8AMAAw
ADEAMgA0ADQANQA2ADgAOQA6ADoAOgA6ADsAPAA9AD0APQA5ADkAOAA3ADgANwA0ADIA
MgAuACsAKgAmACQAIQAeAB4AGgAXABYAEgAQAA8ADAAIAAcABgAEAAIAAAAAAP7//v/+
//7////+//z/+v/4//n/+v/6//r/+v/6//r/+v/3//f/9//3//j/+P/4//f/9f/2//b/
9v/2//b/9v/2//P/8v/y//L/8//1//b/9//1//X/9f/1//f/9//3//f/9//3//f/+P/4
//j/+P/4//j/+P/4//j/+P/4//j/+P/2//b/+P/4//j/+P/4//j/9//3//j/+P/4//j/
9//3//f/9//3//j/+P/4//j/+P/6//r/+f/5//n/+f/5//n/9//3//b/9v/4//j/+P/4
//j/+P/4//j/9v/2//b/9v/4//f/9//3//n/+f/5//n/9//3//b/9v/4//j/+P/4//b/
9f/1//X/9f/1//X/9f/1//b/9v/0//b/9v/2//b/9P/0//T/9f/1//X/9f/1//T/9P/0
//X/9f/1//P/8//0//T/9f/1//f/9v/1//X/9v/2//b/9v/2//b/9v/2//T/9P/0//P/
8//z//P/8//1//X/9f/1//X/9v/0//T/9P/0//T/9P/0//T/9P/0//T/9P/0//T/9P/0
//T/9P/0//T/9P/0//T/9P/y//L/8v/y//T/9P/0//T/9P/0//T/9P/0//T/9P/0//L/
8v/y//L/8//0//X/9v/0//T/9P/0//T/9P/0//T/8v/y//L/8v/0//T/9P/0//L/8v/y
//L/8//0//X/9v/0//X/9f/1//f/9//3//f/9f/1//b/9v/0//T/8//z//P/8//z//P/
9P/0//T/9f/2//f/9//4//r/+P/4//n/+v/6//n/+P/3//T/8//y//L/8P/w//D/7//w
//H/8v/x//H/7//v/+3/7f/t/+3/6//r/+v/6//u/+7/7P/s/+z/7P/s/+3/7v/v//D/
8v/w//D/8P/u/+//7f/r/+r/5v/k/+n/8v/7/wEADQAgADAARABhAH0AmwDCAOkA/wAF
AfwA5ADHAKwAkgB4AFoAQwAzACMAFAALAAkABQAAAP7//v/+//r/9f/1//X/8v/y//H/
8f/w/+//7v/u/+//7//v/+//7//x//H/7//v/+z/7P/s/+7/7P/s/+v/6//r/+v/7P/s
/+z/7P/t/+7/7v/s/+z/7f/w//D/8P/w//D/8f/x//H/8f/x//L/8v/y//L/8v/z//H/
8f/y//L/8v/y//P/8//0//T/9P/2//T/9P/2//b/+f/5//v/+//7//3//v/+/wAAAQAC
AAMABAAFAAYACAAHAAgACwAMAA4AEAASABQAEgAVABcAGAAaAB0AHgAgACcAKAAoACkA
LgAwADAAMQAyADQANQA2ADYANgA2ADcANwA3ADYANQA0ADUANQA1ADQAMwAwAC4ALAAo
ACUAJAAgAB4AGwAYABQAEAANAAwACAAGAAUAAgAAAP///v/8//z/+v/6//j/9f/0//P/
8//z//L/8f/w//D/8P/v/+7/7v/u/+7/7v/t/+3/7f/t/+r/6v/q/+n/6f/q/+r/6v/r
/+z/7f/u/+3/7P/s/+z/6v/r/+v/6//p/+n/6f/p/+v/6//r/+v/6v/p/+j/6P/q/+r/
6v/q/+v/7P/t/+7/7v/u/+7/7v/s/+z/7v/u/+z/7P/s/+z/7f/t/+7/7v/w//D/7//v
/+7/7f/s/+z/7v/u/+7/7v/w//D/7//v/+3/7f/t/+3/6//r/+r/6v/o/+j/6P/o/+r/
6v/q/+r/6v/q/+r/6v/s/+v/6//r/+n/6f/p/+n/5//n/+b/5v/n/+j/6f/q/+z/6//r
/+v/6f/p/+n/6f/p/+r/6v/o/+j/6P/o/+j/6P/o/+j/6f/n/+f/5//n/+b/5v/m/+f/
6f/p/+f/5//o/+j/6f/p/+n/6P/n/+f/6P/o/+j/6P/o/+j/6P/o/+j/6P/o/+f/6f/p
/+n/6f/n/+f/5//n/+v/7P/p/+j/5//m/+b/5v/m/+b/6P/o/+j/6P/m/+b/5v/m/+T/
5P/k/+T/5v/m/+b/5v/n/+j/6f/q/+j/6P/o/+j/6P/o/+j/6P/m/+b/5v/m/+T/5P/l
/+X/5f/l/+X/5f/m/+f/6P/q/+r/6v/q/+n/6f/p/+n/6f/r/+7/7v/u/+//8P/x//H/
8v/y//D/8P/v//D/8P/v//D/8P/u/+7/6//q/+f/5v/p/+j/6f/q/+r/6f/p/+f/5//n
/+f/5//l/+X/5f/l/+X/5v/m/+T/5v/m/+b/5v/n/+f/5//n/+b/5v/m/+b/5v/l/+P/
3//a/9r/3v/j/+7//f8JABUAKABAAFoAdQCVAL8A6gANARkBDwH+AOIAvwCeAIIAZABI
ADUAIwATAAoAAwD9//n/+P/4//r/+P/2//P/8f/x//D/7P/r/+v/6v/p/+j/6P/p/+v/
6//r/+v/6f/p/+f/5//m/+b/5v/o/+r/6v/p/+n/5//n/+j/6P/o/+j/6f/q/+z/6v/q
/+v/6v/q/+r/6v/s/+3/7f/t/+//7//w//D/7//u/+3/7f/v/+//8P/w//L/8v/z//P/
8v/y//L/9P/0//T/9v/2//f/9//5//n/+//9//7//v8AAAEAAgADAAQABQAGAAgACwAM
AA8AEAASABQAFgAYABgAGwAdAB4AIAAjACQAJgArACwALAAtADIANAA0ADUANAA2ADcA
OAA4ADgAOAA5ADoAOwA7ADsAOwA7ADoAOQA3ADUAMQAuAC4AKgAnACYAIgAgAB0AGgAW
ABIADwAOAAoACAAHAAQABAADAAIAAAD+//z//P/6//v/+v/5//n/9//2//X/9P/0//T/
8//y//L/8v/y//L/8f/x//H/8f/w//D/8P/v/+//8P/w//D/8v/y//L/8v/x//D/8P/w
//D/8f/x//H/8//z//P/8//x//H/8f/x//H/8f/x//L/9P/0//T/9P/y//L/8v/y//T/
9P/0//T/8v/y//T/9P/0//T/9P/0//X/9f/2//b/9P/0//P/8//1//X/9f/2//b/9v/2
//b/9v/2//X/9f/1//X/9f/1//X/9f/0//T/9P/0//T/9P/0//T/9P/0//L/8v/y//L/
8//z//T/9f/1//X/9f/1//P/8//y//L/9P/0//T/9P/0//P/8//z//X/9f/1//X/9P/0
//P/8P/y//L/8v/y//T/9P/0//X/9f/1//X/9f/y//L/8v/z//P/8//x//H/8v/y//P/
8//1//T/8//z//T/9P/0//T/9v/2//b/9v/0//T/9P/z//X/9f/1//X/8//z//P/8//3
//T/8v/y//L/8v/y//L/8v/y//L/8v/y//L/8//0//X/9v/2//b/9v/2//T/9P/0//T/
8v/y//L/8v/0//T/9P/0//T/9P/0//T/9P/0//T/9P/y//L/8v/y//L/8//z//P/8//z
//P/8//z//P/9P/0//T/9P/z//P/9P/1//b/9//8//z//P/9//z//f/9//7////+////
AQAAAAAA///+//7//P/8//z/+v/4//j/+P/2//b/9v/2//X/9f/z//P/8v/x//D/7//w
//H/8v/z//L/8v/w//D/8P/w//D/8f/v/+//7//w//H/8v/z//L/8//x/+//7P/o/+r/
7f/0////CwAXACYAOgBOAGkAgQChAMoA7QABAQcB/ADoAMkArACUAHwAYgBNADsAKQAY
ABEACwAFAAQAAgAAAAIAAgABAP///f/6//f/9f/0//L/8//y//L/8//z//P/8//z//P/
8//x//H/8P/w//D/8v/y//L/8f/x//H/8f/y//L/9P/0//X/9v/2//T/9P/1//b/9v/2
//b/9P/1//X/9f/3//f/+P/4//j/+P/4//n/+f/5//r/+v/6//r/+//7//z//P/8//7/
/v/+/wAAAAD/////AQABAAEAAwAEAAQACAAJAAoACwAMAA0ADgAQABEAEgAVABYAFgAY
ABoAHAAcAB8AIQAiACQAJwAoACoALwAwADAAMQA0ADYANgA3ADgAOgA7ADwAPgA+AD4A
PwA+AD8APwA/AD0APQA8ADsAOgA5ADYANAAwACwAKQAoACUAJAAiACAAHgAaABcAFgAU
ABIAEQAOAAwACwAKAAgABQACAAEA/v////7//f/9//3//P/7//r/+v/6//n/+P/4//j/
+P/4//n/+f/5//n/+P/4//j/9//3//j/+P/4//j/+P/4//j/9f/0//T/9P/y//P/8//z
//X/9f/1//X/9//3//f/9//3//f/9//4//b/9v/2//b/9P/0//T/9P/0//T/9P/0//b/
9v/4//j/+P/4//j/+P/1//X/9v/2//j/+P/3//f/9f/1//X/9v/2//b/9v/2//j/+P/3
//f/9f/1//X/9f/3//f/9v/2//b/9v/2//b/9v/2//b/9v/2//b/9v/2//T/8//z//P/
8//z//P/8//z//P/8v/y//L/8v/y//L/8P/v/+//7//x//H/8f/x/+//8P/w/+7/8P/w
//D/8P/y//L/8v/z//H/8f/x//H/8P/w//D/8f/x//H/7//v/+7/7v/v/+//7//u/+3/
7f/u/+7/7v/u//D/8P/w//D/7v/u/+7/7f/t/+3/7f/t/+3/7f/t/+3/8f/y//D/8P/w
//D/7v/u/+7/7v/u/+7/7v/u/+z/7P/s/+z/7v/u/+7/7v/u/+7/7v/u//D/8P/w//D/
8P/w//D/8P/v/+7/7f/s/+z/7P/s/+z/7f/u/+//8P/u/+7/7v/u/+z/7P/s/+z/7v/u
/+7/7v/s/+z/7P/s/+7/7v/u/+7/7v/u/+7/7v/s/+z/7P/s/+r/6v/q/+r/6//s/+3/
7v/s/+z/7P/s/+r/6v/q/+v/7f/t/+3/7f/t/+3/7f/t/+z/7P/s/+z/7f/t/+3/7f/r
/+v/7v/u/+z/7f/u/+//8f/y//L/8P/w//H/8v/y/+//7v/u/+z/7f/u/+//7v/s/+z/
6v/q/+z/7P/r/+v/6f/p/+n/6f/n/+f/5//n/+X/5f/m/+b/5v/m/+b/5v/m/+f/5//n
/+n/6v/q/+r/6P/o/+f/5f/h/9z/2v/c/9//6v/3/wEACwAcADIATgBtAIsArwDaAAEB
FwEZAQwB9ADTALQAmAB2AFQAOwArABkADAAFAP3/9//2//b/+P/4//j/9f/1//P/8P/s
/+v/6//q/+n/6P/o/+n/5//n/+f/5//n/+f/5f/l/+X/5v/n/+r/6P/o/+f/5//p/+n/
6v/q/+r/6v/r/+z/6v/o/+j/6f/o/+j/6P/o/+r/6//r/+v/7f/t/+7/7v/s/+z/7P/t
/+v/6//s/+z/7P/s/+3/7f/w//D/8P/y//L/8v/0//T/9//3//n/+f/5//v//P/8//7/
//8AAAEAAAABAAIABAAFAAYACQAKAA4AEAASABQAEgAVABcAGAAcAB8AIAAiACcAKAAo
ACkAKgAsACwALQAwADIAMwA0ADYANgA2ADcANgA3ADcANwA3ADcANgA1ADQAMwAwAC4A
LAAoACUAJAAgAB4AGwAYABMADgAKAAgABgAEAAMAAAAAAP///v/8//j/9v/2//T/8//y
//H/8f/x//D/7//u/+7/7v/t/+z/7P/s/+z/7P/r/+v/6//r/+j/6P/o/+f/6f/q/+r/
6v/o/+j/6P/o/+X/5P/k/+T/5//p/+r/6//r/+v/6//r/+j/5//m/+X/5v/n/+j/6v/q
/+r/6v/q/+n/6P/n/+b/6P/o/+j/6P/p/+r/7f/u/+7/7v/u/+7/6//r/+z/7P/s/+z/
6//r/+3/7f/t/+7/7v/u/+7/7v/s/+z/6//r/+3/7f/t/+3/7f/t/+z/7P/u/+7/7v/u
/+7/7v/u/+7/7P/s/+z/7P/s/+v/6//r/+v/6//r/+v/6//r/+r/6v/q/+r/6v/q/+r/
6f/p/+n/6f/p/+n/6f/p/+r/6v/o/+n/6v/r/+z/6f/o/+f/5//n/+f/5//n/+j/6P/o
/+n/6f/p/+f/5//o/+j/6f/p/+n/6P/n/+f/6P/o/+j/6P/o/+j/6P/o/+n/6v/r/+v/
6f/p/+n/6f/n/+f/5//n/+n/6v/q/+r/6v/q/+j/6P/o/+j/6P/o/+j/6P/o/+j/6P/o
/+j/6P/o/+j/5v/m/+b/5v/n/+j/6f/q/+r/6v/q/+r/6P/o/+j/6P/o/+j/6P/o/+r/
6v/q/+r/6//r/+v/6//r/+v/6//r/+v/7P/s/+z/6v/p/+n/6f/p/+n/6f/s/+z/7P/t
/+7/8f/x//L/8v/y//L/8//0//L/8f/w//D/7v/u/+7/7v/s/+z/7P/q/+r/6v/q/+n/
6f/n/+f/5//n/+f/5//n/+n/6f/p/+r/6v/o/+j/6P/o/+j/6f/p/+n/6f/q/+r/6v/q
/+r/6f/l/+H/4P/e/9z/4f/s//v/BwAVACgAPABYAHcAkwC7AOoACQEXARkBCgHuAM0A
rgCQAGwATAA5ACkAFwAMAAUA/f/5//r//P/6//j/+v/5//f/8//w//D/7//v/+7/7//u
/+7/7//u/+3/7P/r/+3/7f/r/+v/6P/o/+j/6v/s/+z/6//r/+v/6//s/+z/7v/u/+//
8P/u/+z/7P/t/+7/7v/u/+7/7v/v/+//7//t/+3/7v/u//D/8P/w//H/8//z//T/9P/y
//L/8//z//b/9v/2//j/9//2//f/9v/4//n//P/9//3///8AAAAAAgADAAQABQAIAAkA
CgAMAAsADAAPABAAEgAUABYAGAAZAB0AIAAiACQAJwAoACoALQAuAC4ALwAwADIAMgAz
ADUAOAA6ADwAPAA8ADwAPQA8AD0APQA9ADsAOwA6ADkANgA1ADIAMAAwACwAKQAoACQA
IgAfABwAGgAWABMAEgAQAA4ADQAKAAUAAwABAP7//P/6//r/+P/3//b/9f/1//b/9v/2
//b/9v/2//X/9P/y//L/8v/y//H/8f/x//H/8P/w//D/7//v//D/8P/w/+7/7v/u/+7/
7//u/+7/7v/s/+3/7f/t/+//7//v/+//7f/t/+3/7f/t/+3/7f/u/+7/7v/u/+7/8P/w
//D/8P/w//D/8P/w//D/8P/y//L/8v/y//L/8v/x//H/8v/y//L/8v/x//H/8//z//P/
9P/y//L/8v/y//L/8v/x//H/7//v/+//7//x//H/8P/w/+7/7v/u/+7/8P/w//D/8P/u
/+7/7v/u//D/7//v/+//7f/t/+3/7f/t/+3/7P/s/+7/7v/u/+7/7P/r/+v/6//s/+3/
7v/v/+3/7v/u/+z/7P/s/+z/7P/s/+z/7P/t/+3/7f/t/+3/7P/s/+z/7f/r/+v/6f/p
/+z/7P/t/+3/7f/s/+v/6//q/+r/6v/q/+z/7P/s/+z/7P/s/+z/6//r/+v/6//r/+v/
6//r/+v/6//q/+r/6v/q/+r/7P/s/+z/7P/s/+z/7P/s/+z/7P/s/+z/6v/q/+r/6v/q
/+r/6v/q/+z/7P/s/+z/6v/q/+r/6v/q/+r/6v/q/+r/6v/q/+r/6v/q/+r/6v/q/+r/
6v/q/+j/6P/o/+j/6v/q/+r/6v/q/+r/6v/q/+r/6v/r/+v/7f/t/+3/7f/t/+3/7f/u
/+7/7v/u/+3/6//r/+v/6//p/+z/7P/s/+7/8P/y//P/8v/y//D/8P/x//L/8v/x/+7/
7v/s/+z/7f/u/+3/7v/u/+z/7P/s/+v/6f/o/+X/5v/n/+j/6f/n/+f/5//n/+f/6P/o
/+b/6P/o/+j/6P/n/+f/5//n/+r/6v/q/+r/6v/l/+X/4//g/+L/5P/p//L//f8HABcA
KAA6AFIAaQCHAK0A1ADvAPsA+QDmAMwArwCUAHwAYgBKADcAJQATAAYAAQD9//n/+P/6
//z/+v/2//P/8f/x//D/7v/t/+3/7P/r/+r/6v/r/+v/6//r/+v/6f/p/+f/5//o/+j/
6P/q/+r/6v/p/+n/6f/p/+r/6v/q/+r/6//s/+z/6v/q/+v/7P/s/+z/7P/s/+3/7f/t
/+3/7f/u/+7/7v/u/+7/7//t/+3/7v/u/+//8P/y//P/8//y//H/8v/0//T/9v/2//f/
9//5//n/9//5//r/+v/6//v//P/9/wAAAQACAAQABQAGAAkACgAMAA4AEAASABIAFQAX
ABgAGgAdAB4AIAAjACQAJAAlACoALAAsAC0ALAAuAC8AMAAyADIAMgAzADIAMwAzADMA
LwAvAC4ALQAuAC0AKgAoACYAIgAfAB4AGAAWABMAEAAOAAoABwAGAAQAAgABAP7//v/9
//z/+v/2//T/9P/y//P/8v/x//H/8P/u/+z/6v/s/+z/6//q/+r/6v/q/+r/6//r/+v/
6//q/+r/6v/p/+f/6P/o/+j/6P/o/+j/6P/n/+b/5v/m/+T/5f/l/+X/5f/l/+X/5f/l
/+X/5f/l/+X/5f/l/+b/5P/k/+T/5P/m/+b/5v/m/+b/5v/m/+b/5P/k/+b/5v/k/+T/
5P/k/+X/5f/m/+b/5v/m/+X/5f/l/+X/5f/m/+b/5v/m/+b/5v/m/+X/5f/l/+X/5f/l
/+P/4//i/+L/4v/i/+L/4v/k/+T/5P/k/+L/4v/i/+L/4P/f/9//3//h/+H/4f/h/+P/
4//i/+L/4P/g/+D/4P/e/93/3f/d/93/3f/d/93/3//g/+D/3v/d/9z/2//a/9z/3P/c
/93/3//f/9//3//c/9z/3P/d/9v/2//Z/9n/2v/a/9v/2//b/9r/2f/Z/9r/2v/a/9r/
2v/a/9r/2v/c/9z/3P/b/9r/2f/Y/9f/1//X/9f/1//X/9j/2v/a/9r/2v/Y/9j/2P/Y
/9j/2P/Y/9j/1v/W/9b/1v/U/9T/1P/U/9b/1v/W/9b/1v/W/9b/1v/W/9b/1v/W/9b/
1v/W/9b/1f/U/9P/0v/T/9T/1f/W/9b/1v/W/9b/1v/W/9b/1v/U/9T/1P/V/9P/0//T
/9P/0f/R/9H/0f/U/9T/1P/U/9X/1f/V/9X/0//T/9b/1v/W/9f/2P/Z/9v/3P/c/9r/
2f/Z/9n/2P/Z/9j/2P/W/9b/1v/W/9T/0v/S/9D/0P/S/9L/0f/R/83/zf/N/83/zf/N
/83/zf/N/83/zv/O/8z/zP/M/8z/zP/N/83/zf/L/8z/zP/M/8r/zP/N/8v/x//E/8L/
xP/J/9L/3//r//n/DAAiAD4AXQB7AKEAzgDtAP0A9wDmAMwAqQCIAGoASAAqABUABwD1
/+r/5f/h/9//2v/W/9b/2P/W/9X/0//T/9T/0P/P/8//zv/P/87/zv/P/8//z//P/8//
z//P/83/zf/K/8r/yv/M/8r/yv/J/8n/yf/J/8r/yv/I/8j/yf/K/8z/yv/K/8v/zv/O
/87/zv/M/83/zf/N/8v/y//M/8z/z//Q/9H/0//Q/8//z//O/9D/0P/R/9H/0v/S/9L/
1P/U/9T/1v/W/9f/1//Z/9n/2f/b/9z/3P/c/93/3v/f/+L/4//k/+b/5f/m/+n/6v/q
/+z/7v/w//H/9f/4//r//v8BAAIABAAIAAgABwAHAAsADgAPABEAEgAUABUAFgAWABYA
FgAXABgAGQAZABkAGQAZABgAFwAUABMAEAAOAAwACAAFAAQA/f/6//b/8v/y/+7/6//q
/+T/4v/h/97/3P/b/9r/2P/U/9L/0v/Q/9H/0P/P/8//zv/M/8r/yP/K/8r/yf/I/8b/
xv/E/w==
         </WaveFormData>
      </LeadData>
      <LeadData>
         <LeadByteCountTotal>10000</LeadByteCountTotal>
         <LeadTimeOffset>0</LeadTimeOffset>
         <LeadSampleCountTotal>5000</LeadSampleCountTotal>
         <LeadAmplitudeUnitsPerBit>4.88</LeadAmplitudeUnitsPerBit>
         <LeadAmplitudeUnits>��V</LeadAmplitudeUnits>
         <LeadHighLimit>2147483647</LeadHighLimit>
         <LeadLowLimit>268435456</LeadLowLimit>
         <LeadID>V6</LeadID>
         <LeadOffsetFirstSample>0</LeadOffsetFirstSample>
         <FirstSampleBaseline>0</FirstSampleBaseline>
         <LeadSampleSize>2</LeadSampleSize>
         <LeadOff>FALSE</LeadOff>
         <BaselineSway>FALSE</BaselineSway>
         <ExcessiveACNoise>FALSE</ExcessiveACNoise>
         <MuscleNoise>FALSE</MuscleNoise>
         <LeadDataCRC32>711207412</LeadDataCRC32>
         <WaveFormData>
+//7//v/+//8//z//P/7//v/+//8//z//f/8//z//P/8//3//f/9//7//v//////AQAC
AAIAAwAFAAUABQAFAAMAAwADAAMAAgABAAAAAAAAAP/////+//3//f/+//7/+//7//v/
+//7//r/+v/6//v/+//8//z/+v/8//r/+f/3//j/+P/4//n/+f/5//n/+//6//r/+v/4
//f/9v/z/+//7//0//v/AgAFAAoAFAAgACwAOABIAGAAgQCaAK0AtgC6ALIAogCTAIYA
eQBrAFwATgA8ACwAIgAdABcAEgAQAA0ACwAJAAkABwAFAAIAAgACAAIAAgD///3//f/9
//3//f/9//3//v/+//3//P/6//r/+v/7//r/+v/5//n/+v/8//3//v/8//z//P/8//r/
+v/6//r//P/9//3//f/9//3//f/9//3//v/+//7//f/9//3//f/+/wAAAQACAAEAAAD/
/wAAAgACAAIAAgADAAMABQAFAAUABgAHAAcABwAJAAoACgALAAwADQAOAA8ADwAOAA4A
EgATABQAFQAYABgAGgAbABsAHgAeACEAIQAkACcAKAApACkAKQApAC4AMAAwADAAMQAz
ADQANQA1ADUANwA3ADcANwA3ADcANwA1ADUANAAzADEAMAAuAC4AKgApACcAJAAhAB4A
HQAdABsAGAAWABMAEQAPAA0ACwALAAkABwAGAAYABgAHAAQAAwABAP///f/8//z//P/9
//3//v/+//3//f/9//7/AAAAAAAA///+//7//v/9//v//P/8//z//P/8//z/+//7//v/
+//7//v/+//7//v//P/8//v/+//7//v/+//7//n/+v/6//r/+v/6//r/+v/6//r/+v/6
//r/+v/7//v/+//7//v//P/8//z//f/9//z/+//7//v/+//7//v/+//9//3//f/+//7/
/v/+//7/+v/8//z//P/7//v/+//7//3//f/9//3//f/9//3//P/6//r/+//7//n/+f/6
//r/+v/6//n/+P/6//v/+//7//n/+f/5//n/+f/5//n/+f/5//j/9//3//j/+P/4//j/
+P/4//j/+P/4//j/+P/3//X/9f/1//X/9v/2//b/9v/2//b/9//3//n/+f/5//n/9//3
//f/9//3//b/9v/3//X/9f/0//T/9v/3//f/9//1//X/9f/0//b/9v/2//b/9v/1//X/
9v/0//T/9P/0//T/9P/2//b/9v/2//X/9P/z//L/9P/0//T/9P/1//b/9//4//b/9v/2
//b/9P/0//T/9P/z//L/8f/w//H/8v/z//T/9P/0//T/9P/0//T/9P/0//T/9P/0//T/
9P/0//T/9P/y//L/8v/y//L/8v/y//L/8v/y//L/8v/y//L/8v/y//T/9P/0//T/8v/y
//L/8v/y//L/8v/y//L/8v/y//L/8P/w//D/8P/x//L/8//0//T/9P/z//P/8//z//T/
9P/0//P/8//z//L/8v/x//D/8P/w//D/8f/z//P/9P/0//X/9f/3//j/9v/3//f/9//2
//X/9P/z//T/9f/1//X/9v/2//b/9f/z//L/8f/x//L/8v/v/+//7f/t/+3/7P/t/+7/
7v/v/+7/7v/u//D/7v/t/+3/7v/u/+7/7//v/+//7//v/+7/7P/s/+z/6//o/+P/4f/h
/+b/7f/0//f//v8IABQAJAA4AEwAaACJAKYAuwDEAMAAsgCgAJEAggBxAF0ATAA8ACwA
HgAWAA0ABQACAAAA///9//v/+//5//f/9P/y//L/8v/y/+//7f/t/+3/7//v/+//7//u
/+7/7f/s/+7/7v/u/+//8P/w/+//7//t/+7/7v/u/+7/7v/u/+7/7v/u/+7/7v/w//H/
8f/x/+//7//v/+//7//w//D/8P/v/+//7//v//L/9P/1//b/9P/0//T/9v/4//j/+P/4
//f/9//5//n/9//4//n/+f/7//3//v/+////AAABAAIABAAFAAUABgAIAAkACgALAA4A
DgAQABEAEwAWABYAGQAZABwAHwAgACAAIQAiACMAJgAoACgAKAApACsALAAtACsAKwAt
AC0ALgAvADAAMQAxAC8ALwAuAC0AKwAqACgAJAAgAB8AHQAcABkAFgAVABEADwAMAAoA
CQAHAAUAAwABAAEA///9//v/+v/5//n/+f/5//j/9//3//b/9v/2//T/8//z//L/8//z
//P/9P/y//L/8v/x//L/8v/y//H/8f/y//L/8v/y//L/8v/x/+//7//v/+//8f/x//H/
8f/0//T/8//z//P/8//z//P/8f/y//L/8v/0//T/9P/0//b/9v/2//b/9f/0//T/8//z
//P/8//0//T/9P/1//X/9v/1//X/9f/z//P/8//z//X/9f/1//b/9P/0//T/9P/0//b/
9v/2//X/9f/1//X/8//z//P/8//1//X/9f/0//T/9P/1//X/8//z//T/9P/0//T/8//y
//L/8//z//P/8f/x//H/8f/z//P/8//z//X/9P/z//P/8v/y//L/8v/y//L/8v/y//D/
8P/w/+//8f/x//H/8f/y//L/8v/y//D/8P/x//H/7//v/+//7//x//H/8f/x//H/8P/w
//H/8f/x//D/8P/u/+//7//v//H/8f/x//D/8P/w//D/8P/w/+//7//w//D/8v/w//D/
8P/w//D/8P/w//D/8P/w//D/8P/y//L/8v/y//D/8P/w//D/8P/w//D/8P/w//D/8P/w
//D/8P/w//D/7v/u/+7/7v/w//D/8P/w//D/8P/w//D/8v/y//L/8v/w//D/8P/w//L/
8v/y//L/8v/y//L/8v/x//H/8f/x//L/8v/y//H/8f/x//L/8v/z//L/8v/y//H/8f/w
/+//8v/y//P/8//3//j/+P/5//n/+f/5//n/9//3//f/9//2//X/9P/0//b/9f/1//T/
8f/x//L/8v/x//H/8f/x/+//7v/u/+7/7f/t/+7/7v/w//L/8P/v/+//8P/w//D/8f/x
//H/8f/x//D/8P/w/+7/7f/q/+f/5f/l/+r/8f/4//v/AAAMABgAKgA8AFAAbACNAKgA
uQC+AL4AsACcAI8AgABrAFkATAA+ACoAHAAWABEADQAIAAYABQADAAEA/f/9//3//P/4
//j/+P/4//f/9f/1//X/8//z//P/8//0//T/8//y//D/8P/w//H/9P/0//P/8//x//L/
8v/y//T/9P/0//T/8v/y//L/8v/y//P/8//z//X/9f/1//X/9f/2//b/9v/3//f/9//3
//f/+P/4//j/+P/4//j/+v/8//z//P/8//v/+//9//3//f/+/////////wEAAgACAAMA
BAAFAAYACAAJAAkACgAMAA0ADgAPABIAEgAUABUAFQAYABgAGwAbAB4AIQAiACQAJQAm
ACcAKgAsACwALAArAC0ALgAvAC8ALwAxADEAMQAxADEAMQAvAC0ALQAsACwAKwArACoA
KAAkACMAIQAeABsAGAAXABUAEwAQAA4ADQALAAkABwADAAMAAQD//////v/9//3//P/9
//3//f/8//r/+f/4//r/+f/5//j/9//3//f/+P/2//b/9v/1//b/9v/2//X/8//0//T/
9P/2//b/9v/1//X/9f/1//X/9f/1//X/9f/0//T/8//z//X/9f/1//X/9f/2//b/9v/2
//b/9v/2//b/9v/2//b/9v/2//f/9//3//f/9//4//b/9v/3//f/+P/3//f/9//3//f/
9//3//f/9//3//j/+P/4//j/+P/2//j/+P/4//n/+f/5//n/9//3//f/9//3//f/9//2
//j/+P/5//n/9f/1//b/9v/4//j/9//2//b/9//3//f/9f/1//X/9f/3//f/9//3//f/
9v/1//X/9P/0//T/9P/2//b/9v/2//b/9v/2//X/8//z//P/8//2//b/9v/2//T/9P/1
//X/9f/1//X/9f/1//X/9f/1//X/9P/0//X/9f/1//T/9P/0//X/9f/1//X/9f/1//T/
9P/0//T/9P/0//P/8//0//b/9P/0//T/9P/0//b/9v/2//b/9P/0//T/9P/0//T/9P/0
//T/9P/0//T/9P/0//T/9P/y//L/8v/y//T/9P/0//T/9P/0//T/9P/0//T/9P/0//L/
8v/y//L/8//0//X/9v/0//T/9P/0//T/9P/0//T/9P/0//T/9P/0//T/9P/0//T/9P/0
//T/9v/2//b/9v/1//X/9f/1//b/9v/2//X/9f/1//b/9v/1//T/9P/0//L/8//z//P/
9P/0//X/9f/1//b/9v/3//n/+f/5//n/+f/5//n/+f/2//X/9P/0//T/8//z//L/8//z
//T/9P/v/+//7//v/+//7v/u/+7/7//v//D/8P/w//L/8P/v/+//8P/w//D/8f/x//H/
8f/x//D/8P/w/+7/7//u/+v/5//l/+j/7//2//f//P8EAA4AHAAwAEIAVgB1AJYArQC4
ALoAsACgAJMAhgB1AGUAVABGADQAJAAcABcADwAIAAQAAwABAP///f/5//f/9v/2//b/
9v/2//P/8f/x//H/8//z//P/8//y//L/8f/w/+7/7v/u/+//8P/w/+//7//v//D/8P/w
/+7/7v/u/+7/7v/u/+7/7v/w//H/8f/x//H/8f/x//H/8//0//T/9P/z//P/8//z//H/
8v/y//L/9P/0//T/9v/2//b/9v/2//X/9f/3//f/+f/6//v/+//7//3//v/+////AAAB
AAIAAgADAAMABAAGAAcACAAJAAwADAAOAA8ADwASABIAFQATABYAGQAaAB0AHwAhACMA
JgAoACgAKAApACsALAAtAC0ALQAvAC8ALQAtAC0ALQAvAC0ALQAsACsAKQAoACYAJAAg
AB8AHQAaABcAFAATAA8ADQAKAAgABwAFAAMAAQABAAEA///9//v/+v/5//n/9f/1//T/
8//z//L/8v/y//L/8f/x//D/7//v/+//8P/w//D/8P/v/+7/7v/u/+3/7f/u/+7/7v/v
//D/8f/x/+//7//v/+//7f/t/+3/7f/s/+z/6//r/+3/7f/t/+3/7f/u/+7/7v/u/+7/
7v/u/+//8P/x//L/8P/w//H/8f/v/+//7//w/+7/7v/v/+//7//v//D/8f/z//P/8//z
//L/8f/w//D/8P/w//D/8P/w//L/8v/y//D/7//u/+3/7f/t/+3/7f/v/+//7//u/+7/
7v/v/+//7f/t/+7/7v/w//D/7//u/+z/7f/t/+3/7f/t/+3/7f/t/+3/7f/t/+3/7P/r
/+v/7P/s/+z/7P/u/+7/7v/u/+z/7P/s/+v/6//r/+v/6//q/+r/6v/q/+r/6v/r/+v/
7f/t/+3/7f/r/+v/6//r/+3/7P/s/+3/7f/t/+z/7P/s/+3/7f/t/+3/7f/t/+z/7P/s
/+z/7P/s/+v/6//s/+7/7v/t/+z/6//q/+z/7P/s/+z/7v/u/+7/7v/s/+z/7P/s/+v/
6v/p/+j/6v/q/+r/6v/r/+z/7f/u/+z/7P/s/+z/7P/s/+z/7P/q/+r/6v/q/+r/6f/p
/+n/6f/q/+r/6v/r/+v/6//s/+7/7f/s/+z/7P/s/+3/7f/t/+7/7v/v//H/8//0//T/
8//z//P/8//z//P/8//z//P/8v/x//D/7//u/+z/6//t/+3/7v/w//D/7f/t/+3/6//r
/+r/6v/q/+n/6f/q/+j/6P/q/+j/6f/p/+r/6v/q/+v/6//r/+v/6//q/+r/6v/q/+f/
5P/h/9//4f/k/+v/8v/5/wAACgAWACoAPABSAHAAkwCwAL0AwAC8AK4AnACLAHwAawBZ
AEgAOAAoABwAEgALAAUAAAD+/////f/5//f/9f/z//L/8v/y//L/8v/v/+3/7f/t/+//
7//v/+//7v/u/+3/7P/s/+z/7P/t/+7/7v/t/+3/7f/u/+7/7v/u/+7/7v/u/+7/7v/u
/+7/7v/v/+//7//x//H/8f/x//H/8v/y//L/8v/x//D/7//x//L/8v/y//T/9P/0//b/
9v/2//b/9v/3//f/+f/5//n/+v/7//v/+//9//7//v///wAAAQACAAQABQAFAAYACgAL
AAwADQAQABAAEgATABMAFgAWABkAGQAcAB8AIAAiACMAJAAlACoALAAsACwAKwAtAC4A
LwAvAC8AMQAxADEAMQAxADEAMwAxADEAMAAuACsAKQAmACQAIAAfAB0AHAAZABYAFQAT
ABEADgAMAAoABwAEAAEAAQABAP///f/9//z/+//7//v/+//6//n/9//2//b/9v/2//X/
9f/0//P/8//z//T/9P/0//T/8//y//L/8v/x//P/9P/0//T/9P/0//T/8//1//X/9f/1
//P/8//z//P/9v/2//X/9f/z//P/8//z//H/8v/y//L/9P/0//T/9P/0//T/9P/0//b/
9v/3//f/9f/1//X/9v/2//b/9//3//j/9//3//f/9f/1//X/9f/1//X/9f/2//j/+P/4
//j/9P/2//b/9v/1//X/9f/1//f/9//3//f/9f/1//X/9P/0//T/9f/1//P/8//0//T/
9v/2//X/9P/0//X/9f/1//X/9f/1//X/9//3//f/9//3//b/9f/1//b/9v/2//b/9P/0
//T/9P/0//T/9P/z//X/9f/1//X/9v/2//b/9v/y//L/8//z//X/9f/1//X/8//z//P/
8//1//T/9P/1//X/9f/0//T/9P/1//X/9f/1//X/9f/0//b/9v/2//b/9P/z//P/9P/2
//b/9f/0//P/8v/0//T/9P/0//L/8v/y//L/8//0//X/9v/2//b/9v/2//T/9P/0//T/
9P/0//T/9P/2//b/9v/2//b/9v/2//b/9v/2//b/9v/0//T/9P/0//X/9f/1//X/9P/0
//T/8//z//P/9P/0//X/9P/0//T/9v/3//f/9//6//r/+//7//v//P/8//3/////////
///9//3//f/9//z/+//6//r/+v/5//n/+P/3//f/+P/4//X/9f/1//X/8//y//L/8v/y
//P/9f/2//X/9v/z//H/8//0//T/9P/z//P/8//z//X/9P/0//T/9P/z//D/7f/p/+n/
7P/x//j//f8CAAwAGAAkADYASABeAH8AnACvALgAvAC0AKIAkwCGAHkAaQBaAEwAOgAo
AB4AFwAPAAoABgAFAAUABQADAAEA///8//j/+P/4//j/9//1//X/9f/3//f/9//3//T/
9P/z//L/8v/y//L/8//0//T/8//z//P/9P/0//T/9v/2//b/9v/2//b/9v/2//b/9//3
//f/9//3//f/9//3//j/+P/4//n/+f/5//n/+//8//z//P/6//r/+v/8//z//P/8//z/
/f/9/////////wAAAQABAAEAAwAEAAQABQAGAAcACAAKAAsACwAMAA4ADwAQABEAFAAU
ABYAFwAVABgAGAAbAB0AIAAjACQAJgAnACgAKQAqACwALAAsAC0ALwAwADEAMwAzADUA
NQA1ADUANQA1ADUAMwAzADIAMQAvAC4ALAAoACQAIwAhACAAHQAaABkAGQAXABQAEgAP
AA0ACwAJAAcABwAFAAMA///+//3//f/9//3//P/7//v/+v/6//r/+P/3//f/9v/3//f/
9//4//r/+v/6//n/+P/4//j/9//3//j/+P/4//j/+P/4//f/9f/1//X/9f/1//X/9f/1
//T/9P/z//P/9f/1//X/9f/3//j/+P/4//b/9v/2//b/9P/0//T/9P/0//T/9f/1//f/
9//3//j/+P/4//n/+f/4//f/9//3//f/9//3//f/9//3//f/+P/2//b/9v/2//b/+P/4
//j/9//3//f/9//3//f/9//3//f/9//3//b/9v/2//f/9//3//f/+P/4//b/9v/1//T/
9P/1//X/9f/1//X/9f/1//P/8//z//P/8//y//H/8f/0//T/9P/0//L/8v/y//L/9P/0
//T/8//1//X/9f/1//T/9P/0//T/8v/y//P/8//x//H/8f/x//H/8f/x//H/8//y//L/
8//z//P/8v/y//L/8//z//P/8f/x//H/8P/w//D/8P/w//D/7//v//D/8v/y//L/8v/y
//L/8P/w//D/8P/x//L/8//0//P/8v/x//D/8P/w//D/8P/w//D/8P/w//L/8v/y//L/
8v/y//L/8v/w//D/8P/w//D/8P/w//D/8P/w//D/8P/y//L/8v/y//D/8P/w//D/8P/w
//D/8P/w//D/8P/w//L/8v/y//L/8v/y//L/8v/x//D/7//u/+7/7v/u/+7/8P/w//D/
8P/u/+7/7v/u/+7/7v/t/+3/7//v//D/8P/y//H/8f/x//D/8P/v/+7/7v/u/+7/7//v
/+//8P/w//D/7//w//D/8v/z//P/8//1//X/9f/1//P/8//y//H/8//0//X/9f/0//L/
8P/v//L/8v/v/+//7f/t/+3/7P/q/+r/6f/p/+r/6v/q/+z/7P/r/+v/7P/s/+z/7f/t
/+3/7f/t/+z/7P/s/+z/6f/o/+X/4f/h/+L/6//0//X/+P8CAA4AIAA0AEoAZACDAKQA
uwDEAMQAugCoAJkAigB3AGEATgBAAC4AIgAYAA0ABQACAAAA///9//v/+//7//v/9v/x
//D/7//u/+3/6//r/+v/7P/t/+7/7//u/+7/7f/s/+7/7v/u/+//7//u/+z/6//t/+7/
7v/u/+7/7v/u/+7/7v/u/+7/7v/s/+3/7f/t/+//7//v/+//8f/y//L/8v/x//H/8f/x
/+//8P/w//D/7v/u/+7/8P/x//L/8//0//X/9f/3//f/+f/6//v/+//7//3//v/+////
AAABAAIAAgADAAMABAAGAAcACAAJAA4ADgAQABEADwASABIAFQAVABgAGwAcACAAIQAi
ACMAJAAmACYAJgAnACkAKgArAC0ALQAvAC8ALwAvAC8ALwAvAC0ALQAsAC0AKwAqACgA
JAAgAB8AHQAcABkAFgAVABIADwALAAgABwAFAAMAAQABAAEA///9//r/+P/2//X/9P/1
//X/9f/1//T/9P/0//L/8f/x//D/7//v/+//8P/u/+7/7v/t/+z/7P/s/+v/7f/u/+7/
7v/u/+7/7v/t/+z/6//q/+n/6v/r/+z/7f/u/+7/7f/t/+v/6//r/+v/7P/u/+//8P/w
//D/8P/w/+3/7P/r/+r/6//s/+7/7//w//H/8v/0//L/8v/z//P/8P/v/+//7//v/+//
7//v//H/8f/x//L/8P/w//D/8P/u//D/8P/w//H/8f/x//H/8f/x//H/8f/x//H/8f/w
//D/8P/x//H/7//v//D/8P/w//D/7//u/+7/7//v/+//7//v/+//7//v/+//7//v/+3/
7P/r/+v/7v/u/+7/7v/s/+z/7P/s/+7/7v/u/+3/6//r/+v/6//u/+7/7v/u/+7/7v/v
/+//7f/t/+3/7f/t/+3/7f/t/+3/7P/s/+3/6//r/+r/6v/q/+v/6//r/+7/7//w//D/
7v/u/+7/7v/s/+v/6//s/+7/7v/w//D/8P/w/+//7v/t/+z/7v/u/+7/7v/s/+z/7P/s
/+z/7P/s/+z/6v/q/+r/6v/r/+z/7f/u/+7/7v/u/+7/7P/s/+z/7P/s/+z/7P/s/+7/
7v/u/+3/7v/v//D/8v/x//D/7v/t/+//8P/w/+//7v/u/+7/7v/t/+3/7f/u/+7/7//v
//H/8v/y//P/8//1//X/9f/1//X/9f/1//T/8//y//L/8v/x//H/8P/v/+//8P/w/+3/
7f/t/+3/7f/q/+r/6v/p/+r/7P/t/+7/8P/u/+3/7f/s/+z/7P/t/+3/7f/t/+3/8P/u
/+7/7P/p/+j/4//h/+H/5P/r//T/+/8CAAoAFAAoAD4AUABuAJEArgC7AMQAxAC4AKQA
lQCEAHEAWwBMAEAALAAeABYACwAHAAQAAgD9//3////9//n/9//2//T/9P/0//T/9f/z
//P/8//x//H/8f/x//D/8P/v/+7/7P/s/+z/7f/w//D/7//v/+//8P/w//D/8v/y//L/
8v/w//D/8P/w//D/8f/x//H/8//z//P/8//x//L/8v/y//H/8f/x//H/8//0//T/9P/2
//b/9v/4//j/+P/4//j/+P/3//j/9//4//r//P/9//3///8AAAAAAQACAAMABAAGAAcA
BwAIAAoACwAMAA0AEAAQABIAEwAUABgAGQAdAB0AIAAjACQAJAAlACYAJwAoACoAKgAq
ACwALwAxADMAMwAzADUANQAzADMAMwAzADMAMQAxADAALQArACoAKAAoACQAIwAhAB4A
GwAYABcAFQATABAADgALAAkABwAFAAEAAQD///3//f/8//v/+//5//n/+P/3//n/+P/4
//j/+P/3//f/9v/1//X/9f/2//T/9P/0//P/9P/0//T/8//z//T/9P/0//L/8v/y//H/
8f/x//H/8f/x//H/8f/x//L/8v/x//H/8f/x//H/8f/x//L/8v/y//L/8v/y//L/8v/y
//L/8v/0//T/9f/1//P/8//z//T/9P/0//X/9f/0//P/8//z//X/9f/1//X/8//z//P/
9P/0//T/9P/0//L/9P/0//T/8//z//P/8//z//P/8//z//P/8//z//L/8P/w//H/8f/x
//H/8v/y//L/8v/x//D/8P/x//H/8f/v/+//7//v//H/8f/x//H/8f/w/+//7//y//L/
8v/y//D/8P/w//D/8P/w//D/7//x//H/8f/x//D/8P/w//D/7v/u/+//7//t/+3/7f/t
/+//7//v/+//7//u/+7/7//v/+//7v/u//D/8f/x//H/7//v/+//7v/s/+z/7P/s/+7/
7f/t/+7/8P/u/+7/7v/u/+7/7v/u/+7/7v/u/+7/7v/u//D/8P/w//D/7v/u/+7/7v/u
/+7/7v/u/+7/7v/u/+7/7v/u/+7/7v/u/+7/7v/u//D/8P/w//D/7v/u/+7/7v/u/+7/
7v/u/+z/7P/s/+z/7v/u/+7/7v/u/+7/7v/u/+7/7f/t/+3/7//w//D/8P/x//H/8f/y
//D/7//u/+7/7v/u/+//7//v//D/8P/x//H/8//0//T/8//z//P/8//1//X/9f/1//P/
8v/x//D/8v/y//H/8f/y//H/8f/y//H/7f/s/+v/7P/t/+3/7v/s/+v/6//s/+r/6v/s
/+r/6//r/+z/7P/q/+v/6//r/+z/7f/t/+7/7v/q/+n/5v/l/+X/5f/o/+//9P/5/wAA
DAAWACQANgBKAGgAiQCgAK8AsgCuAKIAlACFAHYAZwBZAEgAOAAmABgAEAALAAUAAAAA
AAEA///7//f/9//1//b/8v/y//L/8v/x/+//7//v/+//7//v/+//7v/u/+3/7P/s/+z/
7P/t/+7/7v/t/+3/7f/u/+7/7v/u/+7/7v/u/+7/7v/u/+7/7v/v/+//7//v/+//7//v
/+//8P/w//D/8f/x//H/8f/x//L/8v/y//T/9P/0//b/9f/0//P/8v/1//X/9//3//f/
+P/5//n/+f/7//z//P/7//z//f/+/wAAAQABAAIABAAFAAYABwAKAAoADAANAA0AEAAQ
ABMAFQAYABsAHAAcAB0AHgAfACIAJAAkACQAJQAnACgAKQArACsALQAtAC0ALQAtAC0A
LAApACgAJgAnACUAJAAiACAAHAAbABkAFAARAA4ADQALAAkABgAEAAMAAQD///3//f/9
//v/+f/3//b/9f/1//P/8//y//H/7//u/+7/7v/w/+//7//u/+3/7f/t/+7/8P/w//D/
7//u/+7/7v/t/+v/7P/s/+z/7P/s/+z/6//r/+v/6//r/+n/6f/p/+n/7P/s/+v/6//r
/+v/6//r/+n/6v/q/+r/6v/q/+r/6v/q/+r/6v/q/+r/6v/r/+v/6//r/+v/7P/r/+r/
6v/p/+n/6f/q/+v/6//r/+v/6//p/+n/6f/q/+r/6v/q/+r/6v/s/+z/7P/p/+n/6f/p
/+f/5//n/+f/5//n/+f/5v/o/+j/6f/p/+X/5f/m/+b/5v/m/+X/5P/k/+X/5f/l/+f/
5//n/+f/5//n/+f/5//m/+T/4v/h/+T/5P/k/+T/5P/k/+T/5P/i/+L/4v/h/+P/4//j
/+P/5P/k/+T/5P/i/+L/4//j/+L/4f/g/9//4f/h/+H/4f/h/+D/4P/h/9//3//e/97/
4P/h/+H/4f/h/+H/4f/g/9//3v/d/9z/3v/d/93/3v/c/9z/3v/e/97/3v/g/+D/4P/g
/+D/4P/g/+D/3//e/93/3P/c/9z/3P/c/97/3v/e/97/3P/c/9z/3P/e/97/3v/e/9z/
3P/c/9z/2v/a/9r/2v/b/9z/3f/e/9z/3P/c/9z/3P/c/9z/3P/c/9z/2//b/9n/2f/a
/9r/2P/X/9f/1//Z/9r/2v/a/9z/3P/c/93/3P/b/9v/2v/b/9v/3f/e/97/3//f/9//
3f/d/93/3f/f/9//3v/d/9z/3P/c/9v/2//a/9n/2f/Y/9j/1f/V/9X/1f/V/9T/1v/W
/9X/1f/U/9T/1P/W/9T/0//T/9T/1P/U/9X/1f/U/9P/0v/Q/9D/0v/U/9H/zP/J/8n/
yf/M/9H/2v/f/+b/8v/+/xAAIgA4AFQAdQCSAKMAqgCoAJoAhgB1AGQATwA7ACwAHgAM
AP7/+P/z/+3/5v/i/+H/3//f/9v/2f/b/9z/2f/Y/9f/1v/X/9X/1f/V/9f/1//X/9f/
1P/U/9P/0v/S/9L/0v/T/9L/0v/R/9H/z//Q/9D/0P/Q/9D/0P/Q/9L/0v/S/9L/0v/T
/9P/0//T/9P/0//T/9H/0v/S/9L/1f/V/9X/1f/U/9T/0//S/9T/1P/U/9b/2P/Y/9j/
2P/X/9f/2f/Z/9v/3P/d/93/3f/f/+D/4P/g/+D/4P/g/+T/5f/l/+b/6P/p/+r/6//t
/+z/7f/t/+7/8v/z//f/+P/8/wAAAgADAAMAAwADAAgACgAKAAoACwANAA4ADwAOAA0A
DgANAA0ADQANAA0ADgANAA4ADgALAAkACAAGAAQAAAD///3/+f/1//H/7//v/+3/6v/o
/+b/4//g/93/3f/d/9v/2f/V/9T/0//T/9P/0//S/9H/z//O/87/zv/O/83/zf/M/8v/
y//J/w==
         </WaveFormData>
      </LeadData>
   </Waveform>
</RestingECG>
