# Supplementary material for: Detection of Left Atrial Enlargement Using a Convolutional Neural Network-Enabled Electrocardiogram
Source: Front Cardiovasc Med. 2020 Dec 17;7:609976. doi: 10.3389/fcvm.2020.609976 (PMC7773668; doi:10.3389/fcvm.2020.609976)
Supplement: Supplementary file 3 [file Data_Sheet_3.ZIP › normal2/1802018067_11217_0000003Q.XML]

<?xml version="1.0" encoding="Windows-1252"?>
<!DOCTYPE RestingECG SYSTEM "restecg.dtd">
<RestingECG>
   <PatientDemographics>
      <PatientID>1802018067</PatientID>
      <PatientAge>76</PatientAge>
      <AgeUnits>Years</AgeUnits>
      <Gender>Female</Gender>
      <PatientLastName>qianzhiqing</PatientLastName>
   </PatientDemographics>
   <TestDemographics>
      <DataType>Resting</DataType>
      <Site>1</Site>
      <AcquisitionDevice>MAC55</AcquisitionDevice>
      <Status>Unconfirmed</Status>
      <Priority>Normal</Priority>
      <AcquisitionTime>10:00:51</AcquisitionTime>
      <AcquisitionDate>12-16-2015</AcquisitionDate>
      <CartNumber>1</CartNumber>
      <AcquisitionSoftwareVersion>009C</AcquisitionSoftwareVersion>
      <XMLSourceVersion>MAC5000 v1.0</XMLSourceVersion>
   </TestDemographics>
   <RestingECGMeasurements>
      <VentricularRate>69</VentricularRate>
      <AtrialRate>69</AtrialRate>
      <PRInterval>166</PRInterval>
      <QRSDuration>84</QRSDuration>
      <QTInterval>396</QTInterval>
      <QTCorrected>424</QTCorrected>
      <PAxis>58</PAxis>
      <RAxis>-5</RAxis>
      <TAxis>55</TAxis>
      <QRSCount>11</QRSCount>
      <QOnset>215</QOnset>
      <QOffset>257</QOffset>
      <POnset>132</POnset>
      <POffset>191</POffset>
      <TOffset>413</TOffset>
      <ECGSampleBase>500</ECGSampleBase>
      <ECGSampleExponent>0</ECGSampleExponent>
   </RestingECGMeasurements>
   <Diagnosis>
      <Modality>Resting</Modality>
         <StatementCount>3</StatementCount>
         <LabelText>12SL ��ϳ���</LabelText>
      <DiagnosisStatement>
         <StmtFlag>ENDSLINE</StmtFlag>
         <StmtText>�������</StmtText>
      </DiagnosisStatement>
      <DiagnosisStatement>
         <StmtFlag>ENDSLINE</StmtFlag>
         <StmtText>�������� T ���쳣</StmtText>
      </DiagnosisStatement>
      <DiagnosisStatement>
         <StmtFlag>ENDSLINE</StmtFlag>
         <StmtText>�쳣 ECG</StmtText>
      </DiagnosisStatement>
   </Diagnosis>
   <Waveform>
      <WaveformType>Rhythm</WaveformType>
      <WaveformStartTime>0</WaveformStartTime>
      <NumberofLeads>8</NumberofLeads>
      <SampleType>CONTINUOUS_SAMPLES</SampleType>
      <SampleBase>500</SampleBase>
      <SampleExponent>0</SampleExponent>
      <HighPassFilter>16</HighPassFilter>
      <LowPassFilter>150</LowPassFilter>
      <ACFilter>NONE</ACFilter>
      <LeadData>
         <LeadByteCountTotal>10000</LeadByteCountTotal>
         <LeadTimeOffset>0</LeadTimeOffset>
         <LeadSampleCountTotal>5000</LeadSampleCountTotal>
         <LeadAmplitudeUnitsPerBit>4.88</LeadAmplitudeUnitsPerBit>
         <LeadAmplitudeUnits>��V</LeadAmplitudeUnits>
         <LeadHighLimit>2147483647</LeadHighLimit>
         <LeadLowLimit>268435456</LeadLowLimit>
         <LeadID>I</LeadID>
         <LeadOffsetFirstSample>0</LeadOffsetFirstSample>
         <FirstSampleBaseline>0</FirstSampleBaseline>
         <LeadSampleSize>2</LeadSampleSize>
         <LeadOff>FALSE</LeadOff>
         <BaselineSway>FALSE</BaselineSway>
         <ExcessiveACNoise>FALSE</ExcessiveACNoise>
         <MuscleNoise>FALSE</MuscleNoise>
         <LeadDataCRC32>1160075361</LeadDataCRC32>
         <WaveFormData>
AAAAAAAAAAACAAIAAgACAAQABAAEAAQABgAGAAYABgAGAAYABgAGAAkACgALAAwADAAM
AAwADAAOAA4ADgAOABAAEAAQABAAEgASABIAEgAQABAAEAAQABIAEgASABIAEQAQAA8A
DgANAAwACwAKAAoACgAKAAoACQAIAAcABgAFAAQAAwACAAMABAAFAAYABQAEAAMAAgAA
AAAAAAAAAP7//v/+//7/AAAAAAAAAAD+//7//v/+/wAAAAAAAAAA/v/+//7//v/8//z/
/P/8//7//v/+//7//P/8//z//P/8//z//P/8//3//v///wAA///+//3//P/+//7//v/+
//z//P/8//z//P/8//z//P/+//7//v/+/wAAAAAAAAAA///+//3//P/9//7///8AAP7/
/v/+//7//v/+//7//v/+//7//v/+//7//v/+//7/AAAAAAAAAAD///7//f/8//3//v//
/wAAAAAAAAAAAAAAAAAAAAAAAAAAAAAAAAAA///+//3//P/+//7//v/+//7//v/+//7/
/P/8//z//P/+//7//v/+//7//v/+//7//v/+//7//v/+//7//v/+//7//v/+//7//P/8
//z//P/9//7///8AAAAAAAAAAAAAAAABAAMAAwABAP//AgAAAAIAAgADAAUABwAIAAkA
DAANAA0ADQANAA4ADwAPAA8ADwAOAA4ADwASABIADwAPABAAEAAOAA4ACQAIAAMAAwAE
AAIAAQAEAAMAAQD///7//v/+/wAAAAD//wEAAQABAP///v/9//3//P/7//r/9//4//r/
/P/9//v/+//7//v/+f8BAAEA8v/l/+T/4f/j/+j/7f/5/xAANQBfAIIAogC6AMEAugCh
AHMAQwAdAAIA8P/p/+P/4//t//n/AgABAP3//v8CAAEAAQABAPv/+f/7//v//P8AAP3/
/P/7//n/+P/4//j/+f/5//r//f/8//3/+v/6//r//P/6//r/+f/5//r//P/9//7/+//4
//f/+v/7//r/+//8//z//P/8//3/+//7//v/+//7//v/+//5//v/+//7//v//f/9//7/
/v/7//r/+f/4//v/+//6//r/+//8//z//f/7//r/+v/6//3//f/7//v/+v/6//r//P/7
//v/+//8//7//v/+//7//v/+//////8CAAQABQAFAAQABAADAAMABgAIAAsADAALAAwA
CwAJAAsADAAOABAAEAAQAA8ADwAMAAwADgAPAA0ADQANAA0ADwAPAA0ADQAPAA8ADwAP
AAwACwAKAAgACQAKAAgACQAHAAcABQAFAAcABQAEAAQAAgABAAEAAAAAAP///v/+/wAA
AAD+//7///////z//P/8//3//f/9//3//P/8//z//f/9//3//f/7//n/+//8//v/+v/5
//j/+v/6//n/+f/3//f/9//3//j/+P/4//j/9//4//f/9P/1//f/+v/7//f/9v/1//L/
9P/1//X/9v/2//f/9//2//b/9//3//f/+P/4//j/+f/3//b/9v/3//f/9//3//b/9v/3
//f/9v/4//j/+P/4//f/9v/2//X/9//3//b/9f/1//b/9v/4//j/9//3//b/8//z//P/
9P/3//f/9//3//T/9P/0//P/8//0//T/9P/0//X/9f/1//T/9P/0//T/9P/0//T/9P/0
//T/9P/0//L/8v/0//H/8f/x//H/8f/v/+//7//v//L/8v/y//T/9P/y/+//8f/y//L/
8f/x//H/8f/x//L/8f/x/+//8P/2//T/9P/0//T/9P/0//T/9f/1//X/9f/z//b/9P/0
//T/9//5//v//P/9/wAAAQABAAEAAQACAAMAAQABAAEAAAD+////AAAAAP////8AAAAA
AAAAAP3//P/2//X/9P/w/+7/8P/w/+//8P/w/+7/7v/u/+7/6//t/+v/6//r/+r/6v/r
/+7/7//t/+v/6//s/+z/6//q/+n/6f/p/+n/6f/r/+j/2//Q/9H/0f/Q/9P/4f/+/ycA
TQBuAIwApgCxAK4AkwBnADkAEwDy/9z/0//P/8//3//v//D/8f/x/+7/7P/t/+3/8f/z
/+3/6f/p/+b/5P/p/+n/6f/o/+j/5v/m/+f/5//n/+n/5//n/+j/6P/o/+r/6P/o/+f/
5//o/+r/6//s/+r/6P/o/+z/6v/o/+j/6P/o/+j/6P/p/+n/6f/p/+n/6f/p/+n/5//n
/+f/5//n/+n/6f/q/+r/6P/o/+j/6P/n/+f/5v/m/+f/6P/o/+n/6P/m/+X/5P/o/+n/
6P/p/+j/6P/o/+r/6//r/+v/7P/s/+z/7P/s/+7/7v/v/+//8P/y//P/8//y//L/8f/x
//P/9P/2//b/9v/4//j/9//5//r//P/+//z//P/7//v//P/8//7///8BAAEAAQABAP//
///9//3//f/9//3//f/7//v/+//6//v//P/6//v/+P/3//T/8//0//P/8//0//P/8//0
//T/8//x/+//7v/w//D/7v/u//H/8f/u/+7/8P/x//H/8f/x//D/8P/w/+3/7f/t/+3/
7//t/+//8P/w//D/8P/w//D/8P/v/+//7//v/+//7//v//D/8f/y//D/8v/y//D/8v/z
//X/9f/z//L/8f/u/+//8f/y//T/8v/z//P/8v/y//P/8//z//b/9v/2//f/+P/4//n/
+//5//n/+f/4//j/+f/5//j/+P/4//j/+P/6//r/+//7//v/+//6//n/+f/6//r//P/+
//3//f/8//n/+f/5//r//f/9//3//f/8//z//P/7//n/+v/6//r//P/9//3//f/7//r/
+f/4//v//P/9//7//f/8//v/+v/6//r//P/5//n/+f/5//n/+v/7//z//f/9//z/+//8
//z/+v/3//n/+P/4//f/9//9//7//v/+//7//v/8//z//P/9/wEAAQABAP//AAD+//7/
/v8AAAMABgAIAAgACgAKAAkADAANAA8AEQAPAA8ADwAOAA0ADQANAAwACQAJAAoACgAI
AAgABQAEAP3//f/9//r/+v/8//z/+//6//r/+P/4//j/+P/1//f/+f/5//n/+P/3//f/
+f/5//n/9//3//j/+v/7//z//f/8//v/+v/5//f/7v/j/9z/2//h/+T/4//x/xIAPwBl
AIQAngC2ALsArACLAFsAKQAFAOz/3v/Z/9X/1f/b/+H/7P/5//v/9P/y//n/+//5//X/
8//1//3/+v/y//H/8//z//L/8v/z//T/9v/3//n/+//5//n/9v/2//b/+P/4//j/9//3
//X/9v/2//b/9//2//f//P/8//r/+v/6//j/+P/4//n/+f/5//n/+f/7//v/+//5//v/
+//7//v/+v/5//n/+P/4//j/+P/4//r/+//7//z/+//8//z//f/9//z//P/8///////9
//3//v/+//7/AAADAAMAAwAEAAEAAAD///7/AQACAAQABQAFAAYABgAFAAgACAAHAAcA
CQAKAAwADAAMAA4ADgANAA0ADgAQABIAEgASABEAEQASABIAFAAVABUAFQAVABUAFAAT
ABAADwAQABEAEgATABIAEQAQAA4ADgAOAAsACwAMAA0ADAANAA0ACwAKAAoACAAHAAcA
BgAGAAUABAAEAAQABAACAAIABQAFAAIAAgACAAMAAwADAAUABAAEAAQAAgABAAAA//8B
AP//AQACAAAAAAAAAAAAAAAAAP////8CAAMABAAFAAIAAgACAAIAAgAEAAQAAgABAAEA
AgABAAEAAgADAAIAAgADAAMABAAEAAUABQAEAAMAAwACAAEABAAGAAgACwAIAAYABQAF
AAUABQAFAAQAAgADAAMAAgADAAQABQAGAAQABAAFAAUABgAHAAcABwAGAAYABQAGAAYA
BQAFAAQABQAFAAUABgAHAAcABwAHAAYABgAGAAUAAwAEAAQABAAEAAUABQAFAAQABAAE
AAQABQAGAAcACAAHAAYABQAEAAYABgAIAAUABwAHAAcABwAGAAUABAADAAYABgAGAAgA
CQAIAAYACQAJAAgABgAFAAcABwAHAAgACwAIAAoACgAKAAoACgAKAAoACwANAA0ADQAL
AA0ACgAJAAgABwAJAAsADAAPABIAEwATABQAFQAXABkAFwAXABcAFgAUABUAFgAWABUA
FQAWABYAFQAWABQAFAANAA0ADQAKAAoADAAMAAsACQAIAAUABAAGAAYAAwAFAAcACQAL
AAwACAAHAAgABwAFAAMAAwAEAAgACQAKAAsACgAJAAgABwAHAAgABQD6/+//6//u//P/
+f8IACMARQBqAIoApgC5AL4AtQCXAGUANwAUAPj/5//l/+f/5f/r//T//f8JAAwACAAF
AAkADQAJAAUABwAHAAYACAAJAAcABwAGAAYABAAEAAUABQAGAAkACAAJAAUABAADAAQA
BgAGAAUABQAFAAYABgAGAAYABAAEAAgACAAGAAYABgAGAAYABgAHAAcABwAHAAcACQAJ
AAkABwAHAAcABwAHAAYABQAFAAQAAwAEAAUABgAFAAUABAAEAAUABgAGAAcABwAGAAYA
BgAHAAcABQAFAAgACAAIAAoACwALAAsADAAKAAoACgAKAAgACAAJAAkACwAOABAAEQAS
ABIAEQARABEAEgAUABQAFAAWABYAFQAVABYAGAAaABwAHAAbABsAGgAaABwAHQAbABsA
GwAbABsAGwAZABkAGQAZABkAGQAZABkAGQAYABoAGgAXABcAFgAVABIAEQATABEAEAAQ
AA0ADQAOAA4ADwAPAA8AEAAOAA4ADAAMAAsACwAIAAgACgALAAsACwALAAoACgAKAAkA
CQAJAAkACwAJAAsADAALAAoACQAIAAoACgAJAAkACQAJAAkACQAIAAgACAAIAAYACAAI
AAYACAAJAAsACwAIAAgACAAGAAgACQAJAAoACAAJAAkACAAIAAkACQAJAAgACAAIAAkA
CgAKAAsADQAMAAsACgAIAAYABwAHAAYABwAIAAkACgAKAAoACwALAAkACQAIAAcABwAI
AAgACgAKAAkACQAIAAUABQAFAAYABQAFAAUABQAFAAYABwAHAAkACgAKAAoACQAJAAgA
BwAEAAQABAAEAAYABgAGAAYABgAGAAYABgAGAAYACAAFAAMAAwADAAMAAwADAAMAAwAF
AAYABwAKAAkABgACAAMABgAGAAUABQABAAUABwACAAQABgAGAAYABgAEAAQABAAFAAYA
BQAEAAEABwAGAAcACAAIAAkACgAKAAkADAANAA0ADgAPABEAEwARABEAEQAQAA4ADwAQ
ABAADQANAA4ADgAOAA4ACwAKAAUABQAFAAIA/v8AAAAA//8AAAAA/v/+/wAAAAD9////
/v/9//z/+v/7//v//f/9//7//f/+/wAA//////////////////////n/+P/z/+r/4//h
/+L/5//x//7/FQA5AGAAggCiALMAuACxAJUAYwAzAA4A8v/l/+H/3f/d/+v/9P/5//3/
/v/+///////7//v//f/9//v/+v/2//v//f/9//z//P/6//r/+//7//n/+//5//n/+f/6
//v//v/9//z/+v/5//r//P/9//7//P/6//r//v/8//r/+v/6//z//P/8//3//P/7//r/
+f/7//v/+//5//n/+f/5//n/+f/5//r/+v/2//b/9v/2//n/+f/4//j/+//8//z//f/7
//r/+v/6//v/+//5//n/+v/6//r//P/7//v/+//8////AAABAAIAAQAAAAAA///+/wAA
AQABAAIAAgABAAEAAQACAAQABAAFAAgACQAJAAgACAAJAAoACgAKAAkACQAKAAoADAAN
AA8ADwAPAA8ADQANAAsACwANAA0ADQANAAwACwAKAAgACAAIAAUABQAFAAUAAwADAAMA
AQAAAAAA/f/9//7//v8AAP///v/+//z//P/6//r/+//7//j/+P/6//v/+//7//v/+v/6
//r/+P/3//b/9f/4//f/+v/8//r/+P/2//T/9v/2//X/9f/1//X/9f/1//T/9P/0//T/
9P/2//b/9P/z//P/9P/z//L/8v/y//D/8f/z//T/9v/1//X/9P/y//P/9f/2//f/9//2
//X/9f/3//b/9v/3//X/9f/1//T/9v/3//f/9v/1//T/8//y//L/8v/z//P/9P/1//X/
9f/z//T/9P/2//T/8//z//L/8//z//P/9P/z//P/8//z//L/8v/y//H/8//0//T/9P/y
//P/8//z//D/8P/w//D/7v/u/+7/7v/v//D/8f/y//L/8v/0//H/8P/v/+7/7f/u/+//
8P/x//D/8P/w//L/9P/y/+//8f/y//L/8f/x/+//8//z//T/9P/z//L/8f/w//D/8P/w
//H/9P/1//b/9f/1//L/8f/w//L/9f/4//r/+//+///////9//3//v////////////7/
AAABAAIAAgD/////AAAAAP7//v/7//r/8//z//P/8P/w//L/8v/x//D/8P/u/+7/7//u
/+r/6//t/+3/7f/s/+n/6f/r/+v/7v/t/+7/8P/u/+3/7P/r/+3/7f/t/+3/7f/q/+H/
1v/T/8//zP/X/+X/8P8LADcAYACAAJwArQCwAKUAgwBNAB8A/P/g/9X/0//L/8//3//q
/+3/8f/0//T/8f/v/+//7f/p/+v/7f/s/+r/6//t/+3/7P/s/+z/7P/t/+3/7f/v/+3/
7f/q/+r/6v/s/+3/7v/u/+//7v/u/+3/7P/s/+r/6v/u/+7/7P/s/+z/7v/u/+7/7//t
/+3/7f/t/+3/7f/t/+v/6//r/+v/6//s/+3/7//w/+3/7P/r/+r/6//r/+r/6v/t/+7/
7v/v/+3/7P/s/+z/7//v/+3/7f/u/+7/7v/w//P/8//z//T/8f/w/+//7v/v//D/8v/z
//T/9v/3//f/9//2//T/8//3//j/+v/6//r//P/8//v/+//8//7/AAAAAAAA//////3/
/P/9//3/AAABAAIAAwABAAEA/////////////////////////v/+//7/+//7//v/+//5
//n/+f/3//b/9v/3//f/+P/4//b/9f/0//T/8v/y//D/8P/y//P/8f/y//L/8//z//P/
8f/w//D/8P/t/+3/7f/t/+7/7f/w//L/8P/w//D/8P/y//L/8f/x//H/8f/x//H/7v/u
/+7/7v/u//D/8P/u//D/8f/z//P/9P/0//T/8v/w//H/8f/y//L/8//z//L/8P/x//H/
8f/y//L/8v/z//X/9P/0//X/8//z//P/8v/0//X/9f/0//b/9v/2//b/9P/0//X/9f/z
//P/8v/x//P/9P/0//b/9P/z//P/8v/z//P/8//0//f/9//3//f/9P/0//T/8//z//T/
9P/0//T/9f/1//X/9v/2//b/9v/0//T/9P/0//T/9P/0//T/9P/0//b/8//z//P/8//z
//P/8//z//P/9P/0//T/9v/2//T/8f/z//X/9v/2//f/9//3//f/+P/3//f/+P/6//r/
+v/6//j/+P/4//n/+f/5//n/9//7//r/+//8////AQADAAQABQAIAAkACQAJAAkACgAL
AAsACwALAAoACgALAAwADAAHAAcACAAIAAQABAABAAAA/P/9//7//P/4//r/+v/5//r/
+v/4//j/+f/4//T/9f/3//f/9//2//f/9//5//n/9//1//X/9v/5//n/+f/5//f/9//3
//f/8//w/+f/4P/Z/9n/4P/n//H/BgApAFMAeACcALgAvwC2AKEAeQBHAB8AAgDs/+H/
2//b/+n/9//+//3/+f/6//7////9//n/9//3//f/9//2//b/9//1//X/9P/0//T/9P/1
//X/9f/3//X/9f/2//b/9v/4//b/9v/1//X/9//4//j/+P/3//T/8//2//f/9v/3//j/
9v/2//b/9//3//f/9//3//X/9f/1//P/9v/3//j/+f/2//X/9f/0//T/9P/0//T/8//z
//L/8v/x//L/8v/z//P/8v/y//L/9P/1//T/9f/0//T/9P/2//b/9f/0//T/9f/2//f/
+P/4//j/+f/5//v//v8AAAEAAQAAAP7//f///wAAAgACAAQABgAGAAUABQAGAAgACgAK
AAoACQAJAAgACAAKAAsACgAJAAgABwAJAAkABwAHAAcABwAHAAcABwAHAAcABgAEAAQA
AQABAAMAAwABAAEAAQD///7//v/9//3//v/+//z/+//6//r//P/8//r/+v/5//n/9v/2
//j/+f/5//n/+f/4//j/+P/1//X/9f/1//X/8//1//b/+P/4//j/+P/3//b/9P/z//X/
9f/1//X/9v/2//b/9v/1//b/9f/y//L/8//1//X/9f/2//f/9v/1//X/9P/0//b/9//3
//b/9v/3//f/9//4//j/+P/5//n/+P/4//n/+f/5//n/+P/6//v/+//6//j/+P/4//j/
+P/4//n/+f/5//n/+P/3//f/+P/4//r//P/7//v/+v/5//n/+f/6//n/+f/5//n/+v/6
//r/+f/3//j/+P/4//j/+f/5//n/+P/4//j/+P/6//r/+v/6//f/9v/1//T/9f/2//n/
9//3//f/9//3//n/+f/5//n/+P/4//j/+v/6//j/9f/3//j/+P/3//f/9//z//b/+P/4
//j/+P/5//r/+//9//3//f/9//v//v/8//z//P/9////AQACAAUACAAJAAkACQAJAAoA
CwALAAsACwAKAAcABwAHAAYABQAFAAYABgACAAIA///+//v/+//7//j/+P/6//r/+f/2
//b/9P/0//b/9v/z//X/9f/1//X/9P/1//X/9//3//X/8//z//T/8//z//P/8//y//H/
8P/v/+v/7P/l/9r/1f/Z/97/5f/z/woALQBXAHwAmACuALkAtACRAF0AKQADAOb/1v/R
/8//z//V/9//7P/3//X/8P/y//X/9f/z//H/7//t/+//8P/y//P/8v/x/+//7v/x//L/
9P/1//T/9f/y//H/7//u/+3/7v/w//D/7//v/+//8P/w//D/8v/w//D/9P/y//D/8P/w
/+//7v/t/+3/7//v/+//7//v/+//7//t/+//7//v/+//8f/x//L/8v/w//D/8P/w//H/
8f/w//D/8f/y//L/8//x//D/8P/w//P/8//x//H/8v/y//L/9P/1//X/9f/2//b/9v/2
//b/+P/4//n/+f/4//r/+//7//7//v/9//3///8AAAIAAgABAAIAAQD//wIABAAHAAoA
BwAGAAQAAwADAAQABwAJAAcABwAHAAcABwAHAAUABQAIAAkACgALAAoACQAIAAYABgAG
AAMAAwADAAMAAQABAP///f/8//z//P/9////AAD+//3//P/8//z//P/6//r/+f/5//b/
9v/4//n/+f/5//f/9v/2//b/9v/3//j/+f/4//X/9v/2//b/9v/2//b/+P/4//f/9//3
//f/9//3//b/9v/2//b/+P/6//r/+P/3//f/+P/3//j/+P/4//b/9v/3//f/+P/4//n/
+f/4//r/+//7//v/+//6//n/+f/5//j/+P/5//r/+//8//z/+//7//r/+P/2//b/9v/2
//f/+P/6//v/+f/5//j/9//5//r/+v/8//r/+f/5//j/9//3//f/+P/5//n/+f/5//j/
+P/4//f/+f/6//r/+v/5//n/+P/3//b/9v/2//b/9f/0//P/8v/z//T/9f/2//b/9v/4
//X/9f/1//X/9f/3//f/9//3//b/9v/2//j/+P/2//P/9f/2//b/9f/1//X/8f/1//r/
+P/6//r/+v/6//n/+P/3//f/+f/5//n/9//6//j/+P/4//n/+//9//7/AQAEAAUABQAD
AAMABAAFAAUABQAFAAQABAAFAAYABgADAAMABAAEAAQABAABAAAA+f/5//n/9v/0//b/
9v/1//b/9v/0//T/9P/0//H/8//x//H/8f/w//H/8f/z//P/8f/v/+//8P/z//P/8//z
//L/8f/w/+//8f/q/+H/2v/X/9f/3v/f/+P/+v8dAEMAZACEAJ4ArQCsAJsAdwBBABUA
8v/c/9X/0//R/9X/2//m/+//8f/u//D/7//v//H/9f/z//P/8//w/+j/7f/u/+//7//w
//D/8P/x//H/8f/z//H/8f/y//L/8v/0//T/9P/z//P/8f/y//L/8v/0//L/8v/2//j/
9v/2//b/9P/0//T/9f/3//f/9//3//n/+f/5//f/9f/1//X/9f/1//X/9v/2//X/9v/3
//j/+//7//r/+v/7//z//P/9//z/+v/5//j/+//7//n/+f/4//j/+P/6//3//f/9//7/
/v/+//7//v8AAAAAAQABAAAAAgADAAMABgAGAAUABQAJAAoADAAMAAoADAAMAAsACQAK
AAwADgAOAA4ADQANAA0ADgARABMAEgARABAADwARABEADwAPAA0ADQANAA0ADQANAA0A
DAAMAAwACQAJAAsACwAJAAkACQAHAAYABgADAAMABAAEAAQAAwACAAIABAAEAAIAAgAC
AAEA/f/8//z//f/9//3//f/8//z//P/9//3//f/9//3/+//9//7//P/8//z//P/7//r/
+P/3//f/9//3//f/+P/4//j/+P/2//j/+P/2//j/+f/7//v/+v/6//r/+P/4//n/+f/6
//3///8AAAAA/f/9//z/+//+//7//v///wEAAAAAAAEA///9//v/+P/6//v/+//6//z/
/P/8//z//P/8//3//f///////v/9//v//P/8//7//v/9//3//P/5//n/+f/6//v/+//7
//v//P/8//z/+//5//r/+v/6//r/+//7//v//P/8//z//P/6//r/+v/6//r/+v/6//r/
+f/4//n/9f/3//f/9//3//n/+f/5//n//P/8//z//v/+//z/+f/7//r/+v/5//n/+f/5
//n/+v/9//3/9f/4//7//P/8//z//P/6//r/+v/7//3//f/9//v//v/8//z//P/7//3/
//8AAP//AgADAAMABAAFAAcACQAJAAkACQAIAAgACQAKAAoABgAFAAUABAADAAQAAgAC
APv/+//7//j/9v/4//j/9//1//T/8f/w//T/9P/x//P/9f/1//X/9P/y//H/8v/x//H/
7//v//D/8//z//P/8//x//H/8f/x//P/8P/l/+D/3f/V/9T/2//h//T/FQA9AGAAgACi
ALcAsgCjAIUAUwAjAAQA7v/j/9v/1f/X/93/6P/z//P/8P/0//f/9//3//H/7f/v//H/
8P/w/+//7//v/+7/7v/u/+7/7//v/+3/7//t/+3/7v/u/+7/8P/u/+7/7f/t/+3/7v/u
/+7/7f/q/+n/7P/s/+r/6v/q/+z/7v/w//P/8f/x//H/8f/v/+//7//t/+v/6//r/+v/
7P/t/+//8P/u/+7/7v/u//H/8f/w//D/7f/s/+r/6f/r/+z/7v/w/+//7//t/+3/7v/u
/+7/8P/y//P/9P/2//X/9P/z//L/8v/y//P/8//z//T/9P/z//X/9v/2//f/+//8//7/
/v/8//7//v/9////AAACAAQAAgACAAEAAQAAAAAAAgADAAUABQAFAAUABAADAAAA//8B
AAEAAQABAP////////7/AAAAAP3//f/9//3/+//7//v/+f/4//j/9f/1//b/9v/2//X/
9P/0//L/8v/w//D/8//z//D/8P/w//H/8f/x/+//7v/u/+7/7//v/+//7//v/+3/7//w
/+//7v/t/+z/7v/u/+3/7f/r/+v/6//r/+r/6v/q/+r/7P/u/+7/7P/q/+v/7f/t/+3/
7v/v/+7/7v/v/+//8P/u/+//7//u/+7/7//v/+//8P/w//D/8f/x//D/8P/x//H/8f/x
//D/8v/z//P/8v/w//D/8P/w//L/8v/z//P/8f/x//D/7//v//D/8P/y//L/8f/x//D/
7//v/+//8P/z//P/8//z//H/8P/v/+3/7//w//D/8P/y//P/8//z//D/8P/w//D/8P/w
//D/8P/w//D/8P/w//D/8P/y/+//7//v/+//7//v/+//7//v/+//7v/t/+7/7//u/+z/
7//w//D/7//v/+//7//v//D/8P/v/+7/8P/u/+n/5P/k/+T/5P/k/+f/6P/p/+v/8v/3
//z///////z/+//6//3///8BAAIAAQAEAAUABQAFAAUABgAHAAUABQAFAAQABAAFAAYA
BgADAAMABAAEAAIAAgD///7/+v/7//z/+v/7//7///////7//v/8//z/AAAAAP3///8B
AAEAAQAAAAAAAQAEAAUABwAFAAUABgAFAAUABQAFAAgACQAKAAsABwD+//X/8P/t/+3/
9P8BABcAOgBlAIsArADKANoA1QDAAJcAYwA7ACMADgD8//H/8f/5/wcAEwAYABsAFwAW
ABYAFwAVABUAFQAVABMAEQAOAA4AEQARABEAEAAQABIAEgATABMAEwAVABMAEwASABIA
EgAUABQAFAATABMAEwAUABQAFAAVABQAFQAaABkAFgAVABQAFQAWABcAGQAXABcAFwAX
ABcAFwAXABUAEgARABAADwASABMAFQAWABYAFgAWABYAFQAVABQAFAATABQAFAAVABYA
FgAXABgAGQAZABcAFwAYABgAGAAaABoAGQAYABgAGgAaABoAGgAbABwAHgAfAB4AIAAh
ACEAIAAgAB8AHwAiACQAJwAoACYAKAAoACcAJwAoACoALAAqACoAKQApACsALAAvADEA
MAAvAC4ALQAtAC0AKwArAC0ALQAtAC0AKwArACsAKgAqACoAJwAnACUAJQAjACMAJAAj
ACMAJAAjACMAJAAkACIAIQAgACAAHgAeABwAHAAeAB8AHQAeAB4AHwAfAB8AHQAcABwA
HAAbABsAGwAbAB0AGwAdAB4AHgAeAB4AHgAcABwAGwAbABsAGwAbABsAHAAcABwAHAAa
ABwAHAAaABwAHQAfAB8AHQAcABsAGAAYABkAGQAaABsAHQAeAB4AHgAfAB8AHwAgACAA
IAAhAB8AHgAeAB8AIAAhACIAIgAhACEAIAAeACAAIAAgACAAIgAiACMAIwAlACUAJAAj
ACEAIgAiACQAIwAhACAAHgAeAB8AIAAiACMAIwAjACMAIgAiACIAIQAgACAAHwAeAB4A
JQAjAA==
         </WaveFormData>
      </LeadData>
      <LeadData>
         <LeadByteCountTotal>10000</LeadByteCountTotal>
         <LeadTimeOffset>0</LeadTimeOffset>
         <LeadSampleCountTotal>5000</LeadSampleCountTotal>
         <LeadAmplitudeUnitsPerBit>4.88</LeadAmplitudeUnitsPerBit>
         <LeadAmplitudeUnits>��V</LeadAmplitudeUnits>
         <LeadHighLimit>2147483647</LeadHighLimit>
         <LeadLowLimit>268435456</LeadLowLimit>
         <LeadID>II</LeadID>
         <LeadOffsetFirstSample>0</LeadOffsetFirstSample>
         <FirstSampleBaseline>0</FirstSampleBaseline>
         <LeadSampleSize>2</LeadSampleSize>
         <LeadOff>FALSE</LeadOff>
         <BaselineSway>FALSE</BaselineSway>
         <ExcessiveACNoise>FALSE</ExcessiveACNoise>
         <MuscleNoise>FALSE</MuscleNoise>
         <LeadDataCRC32>164326966</LeadDataCRC32>
         <WaveFormData>
DAAMAAwADAAPABAAEQASABIAEgASABIAEwAUABUAFgAYABgAGAAYABkAGgAbABwAHAAc
ABwAHAAeAB4AHgAeABwAHAAcABwAHAAcABwAHAAZABgAFwAWABYAFgAWABYAEwASABEA
EAAPAA4ADQAMAAoACgAKAAoABwAGAAUABAADAAIAAQAAAAAAAAAAAAAA///+//3//P/6
//r/+v/6//r/+v/6//r/+v/6//r/+v/4//j/+P/4//r/+v/6//r/+v/6//r/+v/8//z/
/P/8//3//v///wAA/v/+//7//v8AAAAAAAAAAAAAAAAAAAAAAAAAAAAAAAACAAIAAgAC
AAIAAgACAAIAAgACAAIAAgAEAAQABAAEAAIAAgACAAIABAAEAAQABAAEAAQABAAEAAIA
AgACAAIAAgACAAIAAgAAAAAAAAAAAAAAAAAAAAAAAgACAAIAAgD///7//f/8//7//v/+
//7//P/8//z//P/+//7//v/+//7//v/+//7//f/8//v/+v/7//z//f/+//z//P/8//z/
+v/6//r/+v/8//z//P/8//r/+v/6//r//P/8//z//P/8//z//P/8//z//P/8//z/+v/6
//r/+v/7//z//f/+/wEAAgAEAAUABQAEAAQABAAHAAcABwAIAAgACwAMAA4AEAAQABEA
EgAXABgAGAAYABgAFwAWABYAEgAQABAAEAATABcAFQATAA4ACgAGAAIA///9//3/+//9
//z/+v/6//j/9v/1//P/8v/y//L/8v/z//P/8v/y//X/9f/z//L/8f/w/+//8P/w//D/
8P/w//D/8P/v/+//7f/x//j/+f/4/wEADwAdACkAMAA+AE4AWQBkAGkAaQBWAC8ABADx
//D/7f/l/9z/0f/F/7//xf/R/9r/3v/Y/9f/4P/s//H/9P/3//f/8//z//T/8v/y//b/
9P/0//T/9f/0//T/9P/1//b/9v/2//T/9v/2//X/9f/3//f/+P/4//n/+f/5//v/+P/2
//X/9f/2//b/9//5//v/+//7//v/+f/5//n/+v/6//r/+v/4//j/+f/6//r/+v/6//z/
/P/7//v/+//7//n/+v/6//r/+v/6//v/+//9//3//f/9//7//v/9//3//P/8//z//P//
/wAAAAAAAAMABAAGAAYACAAIAAgACQAJAAkACgALAAkACwAMAAwAEQASABMAFgAWABUA
EgAQABIAFAAVABUAFQAVABUAFQAVABUAEwATABEAEQAQAA8AEQAQAA4ADgALAAsACgAJ
AAcABwAGAAUABAAEAAEAAQABAAAA/f/5//v/+v/6//n/+P/3//b/9v/2//X/9f/1//X/
9P/z//P/9f/0//P/8//z//T/9P/z//P/8//z//P/8//0//T/9P/0//T/9P/0//P/8//z
//P/9f/1//b/9v/0//L/9P/0//f/9//4//j/9v/4//j/9//5//n/+v/6//j/+P/4//j/
+f/5//r/+v/7//v/+//6//r/+//7//v/+//8//z//P/+//7//v/+//3//f/8//r/+//8
//3//v/8//z/+//7//3/+//7//z//f/9//3//P/8//z//P/+//v/+f/4//b/9//4//n/
+v/6//v/+//6//j/+P/4//j/9//3//j/+P/4//j/+f/5//n/+f/5//n/9//3//f/9//3
//j/+P/3//b/9v/2//X/9v/2//b/9f/3//f/9//3//f/+P/5//n/9f/0//T/9P/2//b/
9//3//b/9v/2//f/+v/5//n/+//+/wAAAAAAAAAAAgADAAQABAACAAIAAwADAAMABAAG
AAkACgAMABAAEAARABIAFQAWABUAFAATABEAEgASABAADgAOAA4ADwATABEADwAMAAgA
BwAEAAIAAQAAAP3//P/6//j/+P/4//b/8//x//D/8P/y//L/8f/x//D/8P/x//H/7//u
/+7/7v/t/+7/7f/s/+3/7v/v//D/7f/t/+3/7f/w//X/+v8DAA0AFQAfACoAOABIAFUA
XgBhAF8AUAAvAAYA7//q/+f/4//g/9P/w/+9/8f/1//i/+L/4P/h/+T/7P/x//L/9//5
//P/8f/y//D/8P/0//T/9P/0//X/9P/0//T/9f/0//T/9P/y//b/9v/1//X/9f/1//b/
9v/5//n/+f/7//j/9v/1//X/9f/0//T/9f/3//f/9//3//n/+f/5//r/+v/6//r/+P/2
//f/+P/4//j/+P/6//r/+f/5//n/+f/5//r/+v/6//r/+v/7//v/+f/5//n/+f/9//7/
/v////7//v/+//7///8AAAAAAAABAAIABAAEAAQABAAEAAUABQAFAAYABwAHAAkACgAK
AA4ADgAOABAAEQARAA8ADgAOABAAEQARAA8ADwAPAA8AEQARAA8ADwARABEAEAAPAA4A
DAAJAAgACQAJAAgABwAFAAUABAADAAQABAABAAEAAAAAAP7/+//9//z//P/7//r/+f/4
//j/9v/1//X/9f/3//b/9f/1//f/9v/1//X/8//0//T/8//y//H/8P/v//D/8v/z//T/
9P/0//T/9P/1//X/9f/1//X/9f/2//b/9v/0//b/9v/3//f/+P/4//j/+v/6//n/+f/5
//r/+v/4//j/+P/4//v/+//8//z//f/9//3//P/8//3//f/9//7/AAABAAIAAgACAAIA
AgABAAEAAAD+/wAAAAAAAAAA/v/+//3//f////3//f/+//////////7//v/+//7/AAD+
//3//f/8//7//v/+//7/AAABAAEAAAD+//7//v/+//v/+//8//z//P/8//3//f/8//v/
+v/5//v/+//7//v/+f/6//r/+f/5//r/+//7//j/+P/4//f/+f/7//3////+//7//v/9
//v/+v/6//r//P/8//3//f8EAAQABgAGAAYABgAGAAUABAACAAMABAAGAAcABwAIAAoA
DQAPABIAFwAYABkAGgAdAB4AHAAcABwAGwAaABoAGAAWABYAFgAXABsAGQAXABQAEAAK
AAYAAwABAAIAAQACAAIA/v/+//7//P/7//n/+P/4//j/+P/3//f/+P/4//n/+f/2//T/
8//y//P/9v/3//j/+P/4//j/+P/1//X/9f/1//r//f8CAAsAFQAhACkAMAA+AE4AWwBi
AGcAZwBUACkABgD7//r/+f/3/+7/4f/X/9P/1f/b/97/3v/g/+f/8P/6////AgABAP3/
+////wQAAAD6//7//P/8//z//f8AAAAAAAABAAAAAAAAAP7/AAAAAP////8BAAEAAgAC
AAMAAwADAAUABQAEAAQABQAEAAIAAQABAAEAAQABAAEAAQABAAEAAgAEAAQABAACAAIA
AwAEAAQAAgACAAQABAAEAAUABgAHAAUABgAGAAYABgAGAAcABwAIAAkACgALAAwADAAL
AAsADgAOAA4ADgAQABIAEwAUABMAEgASABAAEgASABIAEwAWABcAGQAbABoAGwAbABoA
HgAeAB4AIAAfAB8AHQAcABwAHgAfAB8AHwAfAB8AHwAdAB0AGwAbAB0AHQAcABsAGQAY
ABYAFgAXABcAFgAVABEAEQAQAA8ADgAOAAsACwAOAA4ADAAJAAoACgALAAsACQAHAAUA
BAACAAEAAQABAAMAAgABAAEAAwACAAEAAQADAAQABAADAAMAAwADAAMAAAAAAP///v/+
//7//v/+////////////AgADAAUABgAGAAQABgAGAAUABQAGAAYABAAGAAYABQAFAAUA
BgAGAAcACAAJAAoACQAJAAoACgAMAA0ADgAOAAwACwAJAAcACgAMAA0ADgAMAAwADAAM
AAwADQANAAwACgAKAAoACgAKAAoACQAJAAsACQAJAAoADQANAA0ADAAKAAoACgAMAAkA
BwAGAAQABQAGAAcACAAKAAsACwAKAAoACgAKAAoACQAJAAoACgAIAAgACQAJAAcABwAH
AAcABwAHAAcABwAHAAgACAAHAAcACAAJAAkACAAIAAgABwAJAAkACQAJAAgACAAIAAcA
BgAGAAcACAAGAAYABwAHAAcABgAFAAUACgAMAA8AEAARABIAEwATABMAEgAQABAAEQAR
ABAAEAARABMAFgAYABwAHAAeACAAJAAmACYAJgAmACUAJgAmACQAIgAfAB4AHgAhACEA
IQAgAB4AGgAWABMAEQAOAAsACgAIAAgACAAIAAYABwAFAAQABAAEAAQAAwADAAQABAAF
AAUAAQAAAAAAAAD//wAA///+/wAAAAAAAAAA//////////8AAAUACgALABEAGwApADQA
PABOAGEAbAB1AH0AfABnADYACwD8//X/8f/q/93/y/+//7//w//O/9r/4v/l/+r/9P//
/wQABwAHAAMA//8CAAQABAAEAAQABAAEAAUACAAIAAgACQAKAAoACgAIAAkACAAGAAUA
BQAFAAYABgAJAAkACQALAAkACAAIAAkACQAIAAgACQAJAAkACQAJAAcABwAHAAgACgAK
AAoACAAGAAcACAAIAAYABgAIAAgACQAJAAkACQAJAAoACgAKAAwADAANAA0ACwALAAsA
CwAMAAwACwALAA4ADgAOAA4AEQASABIAEgATABQAFgAWABYAFgAWABcAGAAXABcAFwAY
ABsAHQAeAB4AHgAeACAAIwAjACEAIAAeACAAIQAhACEAIQAhACEAIwAjACEAIQAfAB8A
HgAdAB8AHgAcABwAGQAZABgAFwAXABcAFgAVABQAFAARABEAEAAQAA4ACwAJAAgACAAH
AAYABQAEAAQABQAFAAYABwAGAAQAAgABAP///v/9//3///8AAAAA///9//3//f/9//3/
/v/+//7/AAAAAAAAAAAAAP///v/9//7///8BAAIAAAD+/wAAAAABAAEAAgACAAQABgAG
AAUABQAFAAYABgAEAAQABAAEAAcABwAIAAgABwAHAAcABgAIAAkACQAJAAgACAAHAAYA
BwAIAAkACgAJAAkACAAGAAgACAAIAAgACAAIAAcABwAHAAUABQAGAAcABwAHAAYABgAG
AAYACAAGAAUABQAEAAQABAAEAAQAAgADAAMAAgAAAAAAAAAAAAAAAQADAAQAAAAAAAEA
AQABAAEAAQABAAEAAQABAAEA//8AAAAA//8BAAIAAwADAAAAAAAAAP//AQABAAEAAQD/
/wAAAQABAP///v/+//7/AAAAAAEAAQD+/wIABAADAAQABwAIAAkACgAKAAkACAAGAAgA
CAAJAAkACwAMAA4AEQAQABIAFgAWABUAFgAZABoAHAAcABwAGwAcABwAGgAYABYAFgAX
ABsAGgAZABcAFAAQAAwACQAHAAUAAwADAAIA///+//3/+v/7//n/+P/4//b/9v/1//X/
9P/0//X/9f/z//L/8v/y//L/9P/0//T/9P/0//T/9P/1//X/9f/1//b/+f/8/wEACwAV
ACEAKgA2AEgAVwBiAGsAcQBuAFcAKgD///D/7//v/+T/1f/J/7//u//B/8z/1P/W/9f/
3P/o//X/+v/1//X/+f/5//j/9v/0//T/9f/2//f/+f/6//r/+v/7//z//P/8//r//P/8
//v/+//7//v//P/8//v/+//7//3/+//6//r/+//7//r/+v/7//3//f/9//3//P/7//r/
+v/7//z//f/8//v/+//7//r/+v/6//z//P/7//v/+//7//v//P/8//z//f/+/wAAAQD/
/////////wEAAAD+//3///8AAAEAAgABAAIAAgACAAUABgAIAAgACAAIAAgACQAJAAkA
CgALAAsADQAOAA4ADgAOAA4AEAASABMAEgASABIAFAAVABUAEwATABMAEwATABMAEQAR
ABEAEQAQAA8ADwAOAAwADAAMAA0ADQANAAgABwAFAAMAAwAEAAIAAwAEAAQAAgD///7/
/P/7//n/+P/3//b/9v/2//X/9f/1//f/9v/1//X/9P/y//D/7//w//L/8//z//H/8f/x
//H/7//w//D/8P/y//L/8v/y//P/8//z//P/8//z//T/9P/0//L/9P/0//P/8//0//T/
9P/2//b/9f/3//f/+P/4//b/9v/2//b/9//3//j/+P/5//n/+f/4//j/+f/5//n/9//4
//j/+P/4//j/+P/4//j/+f/5//j/+P/4//j/+P/6//r/+f/5//f/9f/1//b/9f/1//X/
9P/2//b/9v/4//T/8//z//L/9P/0//T/9P/0//X/9f/0//T/9P/0//T/8f/x//L/8v/y
//L/8//z//H/8f/x//H/8f/x//H/8f/z//T/9P/z//H/8v/z//P/8P/w//D/7//x//H/
8f/x//D/8P/w/+//7//u/+7/7v/w//D/8f/x/+7/9P/2//X/+P/3//b/9f/0//b/9//4
//j/+P/4//n/+f/7//z//v8BAAIABAAIAAgACQAKAA0ADgAOAA4ADgANAAwADAAKAAgA
CAAIAAkADQAJAAcABAAAAP7/+v/3//X/9f/z//P/8v/w//D/8P/u/+v/6f/o/+j/6v/q
/+n/6f/m/+b/5//n/+P/4v/i/+L/4//m/+f/6P/m/+b/5v/m/+X/5f/l/+X/5v/r//D/
9f/9/wcAEwAeACoAOgBHAFIAWQBdAFoAPwAQAO//5P/j/+P/4P/V/8f/v/+7/8H/zP/U
/9T/0f/U/97/6f/u/+3/6//p/+v/7P/s/+z/8P/u/+7/7v/v/+7/7v/u/+//8P/w//D/
7v/w//D/7//v//H/8f/y//L/8f/x//H/8//z//L/8v/z//H/8P/w//H/8//z//P/8//x
//H/8f/y//T/9P/0//L/8v/z//T/9P/0//T/9v/2//P/8//z//P/8//0//T/9P/0//T/
9f/1//X/9f/1//X/9v/2//X/9f/4//j/+P/4//n/+v/6//r/+//8//7//v/+//7//v//
/wEAAQACAAMAAQADAAQABAAIAAgACAAKAAkACQAHAAYABgAIAAkACQAHAAcABwAHAAcA
BwAFAAUABwAHAAYABQAFAAQAAgACAP/////+//3//f/9//z/+//6//r/9//3//j/+P/2
//P/8//y//L/8f/y//H/8P/w/+7/7f/t/+3/6//q/+n/6f/q/+r/6v/r/+n/6v/q/+n/
6//r/+v/6//p/+r/6v/q/+z/7P/s/+z/6//r/+v/6//r/+v/7P/s/+z/6v/s/+z/7//v
//D/8P/u//D/8P/v//H/8f/y//L/9P/0//T/9P/z//P/9P/0//X/9f/1//T/8v/z//P/
8//z//T/9P/0//T/9P/0//T/9P/1//X/9P/y//L/8v/y//T/9P/z//P/8//x//H/8v/x
//H/8f/w//D/8P/w//L/8v/x//H/8P/u/+7/7v/u/+//8f/y//L/8P/w//D/8P/t/+3/
7v/u/+7/7v/v/+//7//v/+//7//v/+//7//v/+//8P/w/+//7//w//H/8f/w//D/8P/v
/+//7//v/+//7//w//H/8f/v/+7/7v/u/+7/7v/v/+//7v/u/+7/7//u//H/9v/4//j/
+P/4//r/+//8//z//P/8//3//f///wAAAgAFAAYACAAMAAwACwAMAA8AEAAQABAAEAAP
AA4ADgAMAAoACgAKAAsADwANAAsACAAEAP//+v/2//P/9f/z//P/8v/y//L/8v/w/+3/
6//q/+r/7P/s/+v/6//q/+r/6//r/+r/6v/r/+z/6f/q/+n/6P/q/+r/6v/q/+v/6//r
/+v/7v/x//b//f8HABMAHwAoADIAQgBPAFgAXwBhAFQALQACAO//7v/r/+X/4P/X/8v/
w//J/9n/4v/g/9r/2//i/+r/7f/u/+//7//t/+//8v/y//D/8P/u/+7/7v/v//L/8v/y
//P/8v/y//L/8P/0//T/8//z//H/8f/y//L/9f/1//X/9//1//T/9P/1//f/9v/2//f/
9f/1//X/9f/3//f/9//4//f/9v/1//L/8v/z//T/9P/1//b/+f/6//f/9//3//f/9f/2
//b/9v/0//T/9f/1//f/9//3//f//P/8//v/+//8//z//P/8//v//P/8//z//f/+/wAA
AAAAAAAAAAABAAUABQAGAAcACQALAAwADAAMAAwADAAOAA0ADQALAAoADAAOAA8ADwAN
AA0ADQANAA0ADQALAAsADAANAA0ADQAMAAoABwAGAAUABQAEAAMAAwADAAIAAQD+//7/
+//7//3//v/9//v/+f/4//j/9//3//f/9//4//X/8//y//H/8v/y//L/8//x//D/7//v
/+//8P/w/+//8f/x//H/8f/v//D/8P/w//D/8P/w//D/8//z//P/8//1//X/9v/2//T/
8v/0//T/9f/1//b/9v/2//j/+P/3//f/9//4//j/+v/6//r/+v/6//n/+f/4//n/+f/5
//j/+f/7//z//f/9//7//v/+//z//P/8//z//P/9//3//P/+//7//v/+//z//P/7//v/
+//5//n/+v/9//3//f/8//z//P/8//7//P/7//v/+v/6//r/+v/6//r/+//7//r/+v/6
//r/+v/7//v//P/8//r/+v/7//v/+//7//v/+//5//n/+f/5//f/+P/4//f/+f/6//v/
+//6//r/+v/5//v/+//7//v/+v/6//r/+f/4//j/+f/6//r/+v/7//v//v/8//7/AAAA
AAAAAAACAAMABAAEAAQABAAFAAUABwAIAAoADQAMAA4AEgASABQAFgAaABwAGgAaABoA
GQAaABoAGAAWABQAFAAVABkAFwAVABIADgAIAAQAAQD//////f/9//z/+v/6//r/+P/4
//f/9//4//j/+P/3//f/9P/0//X/9f/z//L/8v/y//D/8v/y//L/8//0//X/9v/z//P/
8//z//b/+/8CAAcADwAbACUALAA8AEwAUQBaAGMAZQBWADEACgDz//D/9f/5/+7/3//T
/9H/0f/X/9r/3v/g/+P/6v/2//v/+v/5//f/9f/1//j/+v/8//z/+//6//n/+f/8//z/
/P/9//z//P/8//r//P/8//v/+//7//v//P/8//v/+//7//3//f/8//z//f/9//z//P/9
//3//f/9//3//f/9//3//v/+//7//v/8//z//f/+//7/AAAAAAIAAgD/////////////
AAAAAAAAAgACAAMAAwADAAMAAwADAAYABgAFAAUABgAGAAYABgAFAAYABgAGAAkACgAM
AAwADAAMAAwADQARABEAEgATABIAEwATABIAFgAWABYAGAAXABcAFQAUABYAGAAZABkA
FwAXABcAFwAXABcAFQAVABUAFQAUABMAEwASABAAEAAQABEAEQARAA0ADQAMAAsACgAK
AAcABwAKAAoACAAFAAMAAgACAAEAAgABAAAAAAACAAEAAQABAP///v/9//3//P/6//j/
9//4//r/+//7//3//f/9//3/+//8//z//P/8//z//P/8/////////////f/9//7//v/+
//z//v/+/wEAAQACAAIABAAGAAYABQAEAAMAAwACAAUABgAHAAgABwAHAAgACAALAAsA
CwAKAAgACQAJAAkABwAIAAgACAAKAAoACgAKAAoACwALAAoACgAKAAoACgAKAAoACQAJ
AAsACQAJAAoACQAJAAkACAAIAAgACAAKAAcABQAEAAIABQAGAAcACAAHAAcABgAEAAQA
BAAEAAQABQAFAAYABgACAAIAAwADAAUABQAFAAUABQAFAAUABQADAAQABAADAAUABgAH
AAcABAAEAAQAAwADAAMAAwADAAUABgAHAAcAAwACAAIAAgACAAIAAwADAAQAAAAAAAUA
DAANAA4ADwAQABAADwAOAAwADAAMAA0ADQALAAwADgARABQAFgAaABoAHQAeACEAIgAg
ACAAIAAfACAAIAAeABwAHAAcAB0AIQAfAB0AGgAWABAADAAJAAcACQAHAAcABgACAAIA
AgAAAAEA///+//7//P/8//v/+//5//j/+P/3//j/+P/5//r/+P/6//r/+v/8//z//P/8
//n/+f/5//n/+v/9/wQACwAVAB8AKwAwADoATABbAGQAawBxAGwASwAaAP3/9P/z//H/
7P/f/9H/yf/J/8//2v/g/+D/4f/o//T/+//+/wEA////////AAAAAPz//P/+//7//v//
//7//v/+////AgACAAIAAAACAAIAAQABAAEAAQACAAIAAwADAAMABQADAAIAAgADAAQA
BAAFAAcABAADAAIAAQADAAMAAwAEAAYABgAGAAQAAgADAAQABAAEAAQABgAGAAUABQAF
AAUABQAGAAYABgAGAAYABwAHAAkACQAJAAkACQAIAAYABQAIAAgACAAIAAsADAAMAAwA
DQAOABAAEAAQABAAEAARABEAEQASABMAFQAXABgAGAAYABgAGAAaAB0AHQAbABoAGAAa
ABsAGwAbABsAGwAbAB0AHQAbABsAGQAZABgAFwAZABgAFgAWABUAFQAUABMAEQARABAA
DwAOAA4ACwALAAsACgAHAAMABQAEAAQAAwACAAEAAAAAAP7//f/9//3////+//3//f/9
//z/+//7//r/+v/5//f/9//3//f/9//5//r/+v/6//r/+v/6//r/+//7//v/+//7//v/
/P/8//z/+v/8//z/+//7//z//P/6//z//P/7//3//f/+//7/AAAAAAAAAAABAAEAAgAC
AAUABQAFAAQAAwADAAIAAQADAAQABAAEAAIAAgACAAIAAgADAAMAAgACAAIAAgACAAAA
AAD/////AQD/////AAD////////+//z//P/8//7//f/9//7//v/9//z/+//6//z//f/9
//z//P/8//z//P/7//v//P/8//j/+P/5//n/+//7//v/+//6//n/+P/3//f/+P/4//f/
9f/2//f/9//3//j/+f/5//f/9//3//f/+f/6//v/+//3//b/9v/2//b/9v/3//f/+P/4
//j/+f/6//n/9//7/wAAAAAAAAAAAAADAAMAAwACAAQABAAFAAUAAwAEAAYACQAMAA4A
EgASABIAEgAUABQAFgAWABYAFQAWABYAFAASABIAEgATABcAFQATABAADAAIAAQAAQD/
//3/+//7//r/+v/6//r/+P/1//P/8v/y//L/8v/x//H/8P/w//H/8f/v/+7/7v/u/+7/
8P/w//D/8P/w//D/8P/v/+//7//v//L/8//2////CwATAB0AJAAsAEAAUwBcAF8AZQBm
AE8AHAD3//D/8f/v/+r/4f/V/83/yf/P/9z/5P/i/93/4v/u//X/+P/5//n/9//3//j/
+P/4//b/9v/2//b/9//4//j/+P/5//j/+P/4//b/+v/6//n/+f/5//n/+v/6//n/+f/5
//v/+v/6//v//f/9//z//P/9//v/+//7//v//f/9//3//v/+//7//v/8//z//f/+//7/
/v/+/wAAAAD//////////wEAAgACAAIAAQAAAAAA//8AAAEAAgADAAQABAADAAMABAAE
AAQABAAGAAgACQAKAAoACgALAAoADAAMAAwADQAPAA8AEAARABMAFQAWABYAFgAWABYA
GAAbABsAGQAYABYAGAAZABkAGQAZABkAGQAZABkAFwAXABkAGQAYABcAFgAUABEAEAAR
ABEAEAAPAA0ADQAMAAsACAAIAAUABQAGAAYABAABAAMAAgACAAEA/v/9//z//P/8//v/
+//7//v/+v/5//n/+//6//n/+f/5//r/+v/5//f/9//3//f/9//4//j/+P/4//j/+P/4
//f/9//3//f/9//3//j/+P/6//j/+v/6//n/+f/6//r/+v/8//z/+//9//3//v/+//7/
/v/+//7//////wAAAAD////////+//7///////////8AAAAAAAAAAAAAAAAAAAAAAQAB
AAAAAAAAAAAAAAACAAIAAQABAP///f/9//7//////////v/8//z//P/+//3//f/+//7/
/v/+//7//v/8//3//f/8//7//v/+//7/+//7//z//P/6//r/+//7//3//f/9//3/+//7
//v/+//7//z//P/7//v//P/9//3//P/8//z/+//7//v/+//7//n/+v/7//v/+//6//r/
+v/6//r/+//7//z//P/8//3//f/9//z///8BAAEAAAABAAIAAwAEAAcABwAHAAYACAAI
AAkACQALAAwADgARABAAEgAWABYAFQAWABkAGgAYABgAGAAXABYAFgAUABIAEwAUABYA
GwAXABMADgAIAAYAAgD///3////9//3//P/6//r/+v/4//f/9f/0//T/8v/y//H/8f/y
//L/8//z//P/8v/y//L/8v/0//T/9P/0//T/9P/0//X/9f/1//X/+v/9/wQADwAZACEA
KwA4AEoAVABdAGQAZwBfAEAAEwD4//P/8P/v/+v/4v/X/9H/0f/b/+f/6v/o/+b/5//u
//b/9//4//n/+f/3//f/+P/2//b/+P/4//j/+P/5//j/+P/4//n/+v/6//r/+P/6//r/
+f/5//n/+f/6//r//f/9//3////7//r/+v/7//n/+P/4//n/+//7//v/+//7//v/+//8
//z//P/8//r//P/9//7//v/8//z//v/+//3//f/9//3///8AAAAAAAAAAAAAAQABAP//
////////AgACAAEAAQAEAAQABAAEAAMABAAEAAQABQAGAAgACAAKAAoACgALAA0ADQAO
AA8ADwARABIAEgASABIAEgAUABUAFQATABIAEgAUABUAFQAXABcAFwAXABUAFQATABMA
EwATABIAEQASABIAEQASABAADwANAAsACQAJAAgABwAGAAYAAwADAAQABAACAP/////+
//7//f/9//3//f/+//3/+//6//n/+f/4//f/9//5//j/9//3//X/9v/2//X/9f/1//X/
9f/3//j/+P/4//b/9v/2//b/+f/5//n/+f/3//f/+P/4//r/+P/6//r/+v/5//n/+P/5
//z//f/9//3//f/+//7//f/8//v/+v/8//3///8AAAEAAQABAAAA/v////////8BAAIA
AgACAAAAAAAAAAAAAgADAAMAAgAEAAQABAAEAAIAAgABAAEAAwABAAEAAgACAAEAAAD+
/wAAAAAAAAIAAgABAAEAAAACAAIAAgACAP/////+//z///8AAAEAAgD/////AAAAAP7/
AAD//w==
         </WaveFormData>
      </LeadData>
      <LeadData>
         <LeadByteCountTotal>10000</LeadByteCountTotal>
         <LeadTimeOffset>0</LeadTimeOffset>
         <LeadSampleCountTotal>5000</LeadSampleCountTotal>
         <LeadAmplitudeUnitsPerBit>4.88</LeadAmplitudeUnitsPerBit>
         <LeadAmplitudeUnits>��V</LeadAmplitudeUnits>
         <LeadHighLimit>2147483647</LeadHighLimit>
         <LeadLowLimit>268435456</LeadLowLimit>
         <LeadID>V1</LeadID>
         <LeadOffsetFirstSample>0</LeadOffsetFirstSample>
         <FirstSampleBaseline>0</FirstSampleBaseline>
         <LeadSampleSize>2</LeadSampleSize>
         <LeadOff>FALSE</LeadOff>
         <BaselineSway>FALSE</BaselineSway>
         <ExcessiveACNoise>FALSE</ExcessiveACNoise>
         <MuscleNoise>FALSE</MuscleNoise>
         <LeadDataCRC32>3561989107</LeadDataCRC32>
         <WaveFormData>
BAAEAAQABAAGAAYABgAGAAYABgAGAAYACAAIAAgACAAHAAYABQAEAAIAAgACAAIAAAAA
AAAAAAD///7//f/8//r/+v/6//r/9//2//X/9P/y//L/8v/y//L/8v/y//L/8P/w//D/
8P/y//L/8v/y//L/8v/y//L/8v/y//L/8v/y//L/8v/y//L/8v/y//L/8P/w//D/8P/w
//D/8P/w//D/8P/w//D/8P/w//D/8P/w//D/8P/w/+7/7v/u/+7/8P/w//D/8P/w//D/
8P/w//D/8P/w//D/8v/y//L/8v/y//L/8v/y//H/8P/v/+7/7//w//H/8v/y//L/8v/y
//L/8v/y//L/8v/y//L/8v/0//T/9P/0//P/8v/x//D/8P/w//D/8P/w//D/8P/w/+7/
7v/u/+7/7v/u/+7/7v/s/+z/7P/s/+z/7P/s/+z/7P/s/+z/7P/q/+r/6v/q/+r/6v/q
/+r/6v/q/+r/6v/q/+r/6v/q/+j/6P/o/+j/6v/q/+r/6v/s/+z/7P/s/+v/6v/p/+j/
5v/m/+b/5v/o/+j/6P/o/+b/5v/m/+b/6P/o/+j/6P/o/+j/6P/o/+b/5v/m/+b/6f/q
/+v/7P/u/+7/7v/u//H/8v/z//T/9f/1//X/9//5//r/+//8//3//f/9//3//f/7//r/
+P/4//X/8//v/+3/6v/p/+n/5v/m/+b/5v/p/+r/6//r/+v/6f/m/+b/6P/p/+n/6//p
/+n/6f/o/+r/6v/q/+r/6f/p/+n/6f/p/+n/6v/q/+r/6v/q/+r/6v/q/+r/6v/s/+z/
7P/s/+z/7P/r/+v/7P/v//b//v8IABIAGwAgACsAOgBGAE0AQgAqAA4A9f/e/8r/vP+u
/6X/jv9s/1P/Sf9C/z7/PP9D/1L/Z/+A/5r/r//A/8z/1P/a/+D/4//m/+r/7P/s/+7/
7f/u//D/8f/w//P/8//z//P/8//z//X/9//4//j/+P/3//f/+P/5//v/+v/6//r//P/9
//3//v/9//3//f/8//7//v///////f/9//3//v/+////AAAAAAIAAgACAAMAAQACAAIA
AgABAAIAAgABAAMABAAGAAcABwAHAAYABgAFAAUABQAGAAcABwAHAAcACQAJAAkACQAH
AAgACAAJAAsACwALAAsADAANAA0ADQALAAoACQAJAAsACwALAAsACwAKAAoACwAJAAkA
CAAGAAgABwAGAAUABgAGAAYABQADAAIAAQAAAP/////+//3//f/8//v/+v/5//n/+v/6
//z/+//7//v/+//7//v//P/8//v/+//6//v/+//7//v/+//7//v/+//5//n/+f/6//j/
9//3//f/9//3//f/9v/2//b/+P/1//X/9f/2//b/9//4//j/9//5//n/+f/4//b/9v/3
//f/9//4//j/+P/4//j/+f/5//v/+//5//n/+v/6//r/+v/6//n/+f/5//z//P/7//v/
/P/8//r/+v/8//v/+//7//n/+v/7//v/+f/5//n/+P/6//r/+v/6//r/+v/7//z/+//6
//n/9//3//f/9//2//j/+P/5//n/+P/4//j/+f/5//j/9v/2//T/9v/2//T/9v/2//X/
9f/0//T/8//z//X/9f/1//X/8//z//P/8//y//L/8v/y//L/8v/z//P/8v/y//L/8v/z
//T/9P/z//L/8v/y//L/8v/z//P/8//z//L/8f/x//L/8v/y//L/8v/y//L/8v/y//L/
8v/y//T/9P/z//P/8//1//T/9f/4//n/+v/7//z//v/+/////////wEAAwAEAAMABAAF
AAUABQAFAAUAAwAEAAIAAAD9//n/9f/z//D/7//v/+7/7v/u/+7/8f/y//P/8//z//H/
7v/u/+7/7//x//P/8//z//H/8P/w//D/8P/w/+//7//x//H/8f/x//L/8v/y//L/8P/w
//D/8P/w//D/8P/w//D/8P/w//D/8f/x//L/8//0//z/CgAYAB8AIgArAD4ATABRAEwA
OAAaAAEA6v/U/8D/rv+d/4L/Xv9D/zf/MP8s/zD/N/9M/2X/gP+a/63/vv/K/9L/2P/e
/+P/5v/o/+j/6P/q/+n/6v/s/+3/7v/x//H/8f/x//H/8f/z//P/9P/0//T/8//z//T/
9f/3//b/9v/2//b/9//3//j/+//7//v/+v/8//z//f/9//3//f/9//7//P/9//7//v8A
AAAAAAABAAMABAAEAAQAAwAEAAQAAwAFAAYACAAJAAkACQAIAAgACgALAAwADgANAA0A
DQANAA8ADwAPAA8ADwAQABAAEQATABMAEwATABQAFQAVABUAFQAWABcAGQAXABcAFwAX
ABkAGAAYABkAGQAZABgAFgAWABUAFAATABMAFAAVABUAFQAUABMAEgAPAA8ADgANAA0A
DAALAAoACwALAAwADAAOAA0ADQANAA0ADQANAA4ADQANAA4ADgAPAA8ADwAPABEAEQAR
ABEAEQARABEAEgAUABMAEwATABEAEQARABAAEAAQABIADwAQABEAEwAUABQAFAATABEA
EgATABQAFAAUABQAFQAVABMAFAAUABQAFAAUABUAFQAWABcAFgAXABgAGAAYABgAGAAX
ABcAFwAYABgAFwAXABgAGAAWABYAGAAXABcAFwAXABgAGQAZABkAGQAZABgAGAAYABgA
GAAWABYAFwAYABYAFgAWABUAFwAXABcAFgAUABQAFQAVABQAFAAUABUAFwAWABQAFAAT
ABQAEwAQABIAEgARABEAEgASABEAEQAPAA8ADwAPABEAEQARABEAEAAQABAAEAAOAA4A
DwAPAA4ADgAOAA4ADgAOAA0ACwALAAwADQAOAA0ADQAMAAsADQAMAAsACwAMAAwADAAM
AAwADAAMAAwADAAMAAwADAAQABIAEgASABIAEgASABIAEwATABMAFQAXABgAGwAcAB0A
HQAdAB0AHQAbABgAFgAUABEADQAJAAcABAAFAAUABAAEAAYABgAJAAoACwALAAsACQAE
AAQABAAFAAUABwAHAAcACQAIAAgACAAGAAYABQAFAAcABwAHAAcABgAGAAYABgAIAAgA
CAAIAAgACAAIAAgACAAIAAgACAAHAAcACAAJABIAHAAoADIANwA6AEcAWgBkAGUAVgA+
ACQADQD2/+L/0v/K/8X/vP+o/5H/g/98/3j/ev97/4D/if+c/7b/y//c/+j/8v/4//z/
AQAGAAYABgAGAAoADQAOABAAEQAQABMAEwATABMAEwATABUAFQAWABYAFgAVABUAFgAX
ABkAGAAYABgAFgAXABcAGAAbABsAGwAaABwAHAAdAB0AHQAdAB0AHgAcAB0AHgAeACAA
IAAgACEAIQAiACIAIgAhACIAIgAhACEAIgAkACUAJQAlACQAJAAnACcAJwAoACgAJwAm
ACUAJQAlACUAJQAlACYAJgAnACkAKQApACkAKAApACkAKQAoACgAKAApACcAJwAnACcA
KQAoACgAKQAoACcAJQAiACQAIwAiACEAHgAeAB4AHQAdABwAGwAaABcAFwAWABUAFwAW
ABUAFAATABMAFAAUABQAEwATABMAFAAVABYAGAAZABkAGgAaABcAFwAXABcAGQAZABkA
GQAZABkAGQAaABoAGQAZABkAGQAZABkAGAAaABoAHAAZABcAFwAYABgAFwAYABgAFwAZ
ABkAGQAYABgAGAAZABkAFwAYABgAGAAWABYAFwAXABUAFQATABMAFAAUABQAFAAUABMA
EwATABQAFAATABMAFAAUABIAEgASABEAEQARAA8AEAARABEADwAPAA8ADgAOAA4ADgAO
AA4ADgAPABAADgAOAA4ADQALAAsACwAKAAoACgALAAsACgAKAAoACwANAAwACgAKAAkA
CgAJAAYABwAIAAgACQAIAAgABwAHAAcABwAHAAcABwAHAAcABwAEAAQABAAEAAQABAAF
AAUABgAGAAYABgAGAAYABQADAAQABAAEAAQAAgADAAMAAwAFAAQAAwADAAQABAAEAAQA
AwACAAEAAAABAAIAAwAEAAQABAADAAMAAwAEAAUABgAHAAgACAAIAAkACQALAA0ADwAQ
AA8AEAARABEAEQARABEADwAQAA4ADAAJAAcAAwABAP7//f/9//z//P/8//z///8AAAEA
AQABAP///P/8//z//f/9//////////7//P/7//r/+//8//z//f////////////7//v/+
//7//v/+//7//v/+//7//v/+//7//v/+//7//f/9//7///8AAAgAEgAgACsALgAzAEAA
UABZAFoATAAuABEA/P/m/9j/0P/H/8L/tv+h/4v/fv90/27/bf90/3v/hP+S/6n/wP/S
/97/5v/s//H/8v/2//j/+v/8//v//P/+////AAADAAMAAwABAAEAAQADAAMABAAEAAQA
BwAHAAgACQAHAAYABgAGAAYABwAHAAgACQAJAAkACAAIAAgACQAJAAkACQAJAAoADAAN
AA4ADgAMAAwADAANAA8AEAAQABAADwAQABAADwANAA4AEAARAA8ADwAOAA4ADwAPAA8A
EAAPAA8ADwAPABEAEQARABEAEQASABIAEwATABMAEwATABQAFQAVABUAEgASABIAEwAR
ABEAEQARAA8ADgAOAA8AEQARABAADgAOAA0ADAALAAoACgAKAAkABwAGAAUABAADAAMA
AgABAAEAAAD///7//////wAAAAAAAP///////////////wAAAQABAAIAAgADAAMAAwAD
AAMAAwADAAMAAwADAAMABAAEAAMAAwADAAUABQAFAAQAAgACAAQAAQABAAEAAgACAAUA
BgAGAAUABQAFAAUABAAEAAQABQAFAAUABgAGAAYABAAEAAUABQAHAAcABQAFAAgACAAI
AAgACAAHAAcABwAGAAYABQAFAAgACAAGAAYACAAHAAcABwAHAAgACQAJAAkACQAJAAgA
CgAKAAoACgAIAAgACQAKAAoACgAKAAkACQAJAAkACAAIAAgACQAJAAgACAAIAAkACQAI
AAYABgAIAAoACgAIAAYABgAFAAUABwAIAAgACQAJAAkACQAJAAkACQAJAAkACAAIAAgA
CAAIAAgACQAJAAgACAAIAAgABwAIAAgABwAHAAgACQAKAAoACwALAAsACwAKAAkACQAK
AAoACgAKAAoACgAKAAoADAAMAAwADAAMAA4ADwAPAA4AEQASABMAFAAWABYAFwAXABkA
GwAdAB4AHwAgACEAIQAfAB8AHwAdAB4AHAAaABcAFQARAA8ADAALAAsACgAKAAoACgAN
AA4ADwAPAA8ADQAKAAoACgALAAkACwALAAsADQAMAAwADAAMAAwACwALAAkACQAJAAkA
CgAKAAoACgAKAAoACgAKAAgACAAIAAgACgAKAAoACgAGAAUABQAFAAYADAAUACIALQAw
ADcARABUAF8AYABQADYAGQACAOz/3P/S/8f/vv+u/4//df9q/2T/YP9h/2b/bf9+/5T/
qf++/9D/3P/k/+z/8//0//T/9v/4//r/+//8//7////9/////v/9/////////wEAAQAC
AAIAAgADAAMABAAFAAMAAgACAAIAAgADAAMABAAFAAUABQAEAAYABgAHAAcABgAFAAQA
BAAEAAUABgAGAAYABgAGAAcABwAIAAgACAAHAAgACAAHAAUABgAIAAkACQAJAAgACAAJ
AAkACQAKAAoACQAIAAcACQAJAAkACQAHAAgACAAJAAkACQAJAAkACgALAAsACwAMAAwA
DAANAAsACwALAAsACwAKAAoACwALAAsACgAIAAgABwAGAAUABAAEAAQAAwADAAIAAQAA
AP/////+//3/+//6//n/+P/5//n/+v/6//n/9//2//X/9//3//f/+P/5//n/+v/6//n/
+f/5//n/+f/5//n/+f/3//f/9//4//r/+f/5//n/9//3//f/9v/2//b/+P/1//P/8//0
//T/9//4//j/9//1//X/9f/0//b/9v/3//f/9f/2//b/9v/1//T/9P/z//P/8//x//H/
9P/0//T/9P/0//P/8//z//L/8v/x//H/9P/0//L/8v/y//H/8f/x//H/8v/z//P/8f/x
//H/8P/w//D/8P/w/+7/7v/v//D/7v/u/+7/7f/t/+3/7f/s/+z/7P/t/+3/6v/q/+r/
6//t/+z/6v/q/+j/6v/q/+j/6v/q/+n/6f/o/+j/5//n/+f/5//n/+f/5f/l/+X/5f/l
/+b/5//o/+b/5v/n/+f/6P/o/+j/6P/n/+j/6P/n/+b/5v/m/+b/5v/n/+f/5//p/+j/
5//n/+b/5v/m/+b/6P/o/+j/6P/m/+b/5v/m/+j/6P/p/+v/7v/w//D/8P/w//L/8v/z
//P/8//1//f/+P/7//z//f/9//3//f/9//v/+v/4//b/8//x/+3/6//o/+f/5//m/+b/
6P/o/+v/7P/t/+3/7f/r/+b/5v/m/+f/6f/r/+v/6//r/+r/6v/q/+j/6P/n/+f/6P/p
/+r/6//q/+r/6v/q/+z/7P/s/+z/7P/s/+z/7P/s/+z/7P/s/+3/7f/u/+//7v/2/wIA
DgAXAB4AJQA0AEIASwBMADoAHgADAO7/1v/E/7b/rf+i/4r/bf9b/1D/Sv9I/0f/Tv9d
/3D/iv+f/7T/xv/Q/9b/3P/h/+T/5v/o/+z/7P/r/+z/7v/v/+7/8f/x//H/8//z//P/
9f/1//b/9v/2//X/9f/2//f/9//2//b/9v/4//n/+f/6//v/+//7//r/+v/6//v/+//7
//v/+//8//z//f/+//7/AAAAAAAAAQAAAAAA///+////AAAAAP////8AAAIAAwABAAEA
AAAAAAMAAwADAAQAAwADAAMAAwADAAMAAwADAAUABgAGAAcABQAFAAUABQAGAAcABwAH
AAYABgAGAAcABwAHAAcABwAHAAYABgAHAAcABwAGAAQABgAFAAQAAwAAAAAAAAD//wEA
AAD///7/+//7//r/+f/7//r/+f/4//f/9//4//j/+P/3//f/9//5//n/+f/6//n/+f/6
//r/+f/5//n/+f/5//n/+f/5//n/+f/5//r/+v/5//n/+f/5//n/+f/4//j/+P/6//f/
9//3//j/+P/5//r/+v/5//n/+f/5//j/+P/4//n/+f/3//j/+P/4//j/+P/5//n/+//7
//n/+f/4//j/+P/4//r/+f/5//n/+v/6//n/+f/6//r/+P/4//r/+f/5//n/9//4//n/
+f/7//v/+//6//r/+v/6//r/9v/2//f/+P/2//b/9v/1//f/9//3//b/9P/0//X/9f/0
//T/9P/1//X/9P/y//L/8v/0//T/8v/y//L/8f/x//L/8v/x//H/8f/x//H/8f/x//H/
8f/x//D/8P/w//D/7v/u/+//7//u/+7/7v/u/+//8P/w/+//7v/u/+7/7v/w//H/8f/x
/+//7v/t/+3/7v/u/+7/7v/u/+7/7v/u/+7/7v/u/+7/7v/u/+3/7f/t/+//8v/z//T/
9f/2//f/+P/6//v/+f/7//3//v8BAAIAAwADAAEAAQABAP///f/6//f/8//y/+//7v/s
/+v/6//q/+r/6P/o/+v/7P/t/+3/7f/r/+b/5v/m/+f/5//p/+n/6f/p/+j/6P/o/+j/
6P/n/+f/5f/l/+X/5f/o/+j/6P/o/+j/6P/o/+j/5v/m/+b/5v/o/+j/6P/o/+X/5f/m
/+f/7P/0//7/CgARABYAHwAyAEAASQBEADAAFgD9/+T/zv+8/6r/nf+M/2r/T/8//zj/
NP80/zn/Rv9b/3b/jv+l/7b/wv/M/9T/2P/b/97/4v/k/+L/5P/l/+b/6P/p/+r/7f/t
/+3/7f/t/+3/7//v//D/8P/w//P/8//0//X/9f/0//T/9P/1//f/+P/6//n/+f/5//j/
+P/4//n/+f/7//v/+//8//r/+//8//z//P/8//z//f/9//7//v/+//3//v/+//3///8A
AAIAAwACAAEA///+/////////wAAAwADAAMAAwADAAMAAwADAAEAAgACAAMABQAFAAUA
BQAIAAkACQAJAAcABgAFAAUABwAHAAcABwAFAAQABAAFAAUABQAEAAIABAADAAIAAQD+
//7//v/9//3//P/7//r/+f/5//j/9//3//b/9f/0//P/8//0//T/9P/z//P/8//z//P/
8//0//X/9f/2//b/9f/1//X/9f/1//X/9f/1//f/9//3//j/+P/3//f/9//1//X/9f/0
//T/9P/2//P/9f/1//b/9v/3//j/+P/3//n/+f/5//j/9v/2//f/9//3//j/+P/4//b/
9v/3//f/+f/5//f/9//6//r/+v/6//r/+f/5//n/+v/6//n/+f/8//z/+v/6//r/+f/5
//n/9//4//n/+f/3//f/9//2//f/+P/5//r/+P/4//n/+v/5//j/9//1//f/9//3//b/
9v/2//f/9//2//b/9v/3//f/9v/0//T/9P/2//b/9P/0//T/8//z//b/9v/1//X/9f/1
//X/9f/z//P/8//z//T/9P/0//T/9P/0//X/9f/2//b/9v/2//b/9v/1//P/8//0//X/
9v/2//f/9//3//f/9v/1//X/9v/2//b/9v/4//j/+P/4//j/+P/4//j/+v/8//7/AAAA
AAAAAAACAAIAAwADAAEAAwAFAAYACQAKAAsACwANAA0ADQALAAoACAAGAAMAAwD///3/
+v/5//n/+P/4//r/+v/9//7//f/9//3/+//6//r/+v/7//v//f/9//3////+//7//v/+
//7//f/9//3//f/9//3//v/+//7//v8AAAAAAAAAAAIAAgACAAIAAAAAAAAAAAABAAEA
AgADAAoAEAAcACoALwA0AEEAUABcAF8AVAA6AB4ABwDy/+D/0P/G/8P/vv+o/5H/gf96
/3T/dP95/3z/hf+W/67/w//W/+L/7P/2//z///8CAAYABAAEAAYABwAIAAoACwAMAA8A
DwAPAA8ADwAPABEAEQASABIAEgARABEAEgATABQAFAAVABYAGAAZABkAGgAZABkAGQAY
ABkAGgAcAB0AGwAbABsAHAAcAB0AHgAeAB4AHgAeAB8AHwAgACAAIAAfACAAIAAfAB8A
IAAiACMAJQAlACQAJAAjACMAIwAkACcAJwAnACcAJwAnACcAJwAlACYAJgAnACgAKQAq
ACsAKwArACoAKQApACoAKwAtACwAKwAqACkAKwAqACoAKwApACkAKAAmACgAJwAmACUA
JgAmACYAJQAnACYAJQAkACMAIwAiACEAHwAeAB0AHAAdAB0AHgAeAB8AHwAgACEAIQAh
ACEAIgAlACUAJgAmACUAJQAlACUAJgAnACgAKQArACsAKwAsAC4ALQAtAC0ALwAvAC8A
LgAsACwALgArACwALQAvADAALwAwADAALwAxADEAMQAwADIAMgAzADMAMQAyADIAMgA0
ADQANQA1ADUANQAzADMANAA0ADQANAA1ADUANgA3ADgAOAA3ADcANgA2ADQANAA1ADUA
NgA3ADkAOgA7ADsAOgA5ADgANgA4ADgAOAA4ADQANAA1ADYANgA2ADYANQA1ADUANQA0
ADQANAA1ADUANAA0ADQANQA1ADQAMgAyADIANAA0ADIANAA0ADMAMwAyADIAMQAxADEA
MQAxADEAMwAzADMAMwAxADAALwAuAC4ALgAvAC8ALgAuAC4ALgAtAC4ALgAtACwALAAs
ACwAKgArACsAKwArACoAKQApACoAKgAqACoAKAAoACgAKAAqACoAKgAqACoALAApACsA
LgAwADAAMAAwADAAMAAxADEALwAxADMANAA1ADYANwA3ADUANQA1ADMANAAyADAALQAr
ACcAJQAiAB8AHwAeAB4AHAAcAB8AIAAfAB8AHwAdABwAHAAcAB0AGwAdAB0AHQAdABwA
HAAcABsAGgAYABcAGQAZABkAGQAaABoAGgAaABgAGAAYABgAFgAWABYAFgAWABYAFgAW
ABMAEwAUABUAFgAeACwAOgBDAEQASwBcAGwAcQBoAFQAOgAhAAwA+P/k/9b/0f/K/7b/
nf+L/37/eP90/3X/fP+F/5T/rP/F/9j/6P/y//b//P///wIABgAIAAgACAAHAAgACgAL
AAwADwAPAA8ADwAPAA8AEQARABIAEgASABEAEQASABMAEwASABIAEgAQABEAEQASABMA
EwATABIAEAAQABEAEQATABMAEwAUABQAFQAWABYAFAAUABQAFQATABQAFAAUABQAFAAT
ABEAEwAUABYAFwAZABkAGAAYABYAFQAUABQAEwATABMAEwATABMAEwATABMAFAAUABUA
FwAXABcAFwAWABcAFwAXABYAFgAWABcAFQAVABUAFQAVABQAFAAVABMAEwASABAAEQAR
ABEAEQAOAA4ADgANAA0ADAALAAoABwAHAAYABQAFAAQAAwACAAEAAQACAAIAAgABAAEA
AQADAAMAAwAEAAMAAwAEAAQABQAFAAUABQAFAAUABQAFAAUABQAFAAYACAAHAAcABwAH
AAcABwAGAAQABAAGAAMABQAFAAYABgAFAAYABgAFAAUABQAFAAQABgAGAAcABwAGAAYA
BQAEAAQABAAFAAUABQAFAAMAAwAGAAYABgAGAAYABQAFAAUABAAEAAMAAwAFAAYABQAG
AAgABwAHAAcABQAEAAMAAQABAAEAAQAAAAIAAgACAAIAAAAAAAEAAgAAAAAAAAD/////
//////7/AAAAAAEAAQD///7//f/9//3//P/6//r//P/+//7//P/8//z/+//7//z//P/7
//v//f/9//3//f/6//n/+P/3//j/+P/4//j/+P/4//n/+f/4//j/+P/4//n/+v/6//n/
+P/4//j/+P/2//f/9//3//n/+P/3//f/9v/2//b/9v/2//b/9v/2//b/9v/2//b/+f/6
//r/+//7//v//P/7//7/AAAAAAAAAAACAAIAAwADAAUABwAJAAoACQAKAAsACwALAAsA
CwAJAAoACAAGAAMAAQD9//v/+P/1//X/9P/0//T/9P/3//j/+//7//v/+f/0//T/9P/1
//f/+f/5//n/+f/4//j/+P/4//j/9//3//f/9//3//f/+P/4//j/+P/4//j/+P/4//r/
+v/6//r/+v/6//r/+v/3//f/+P/5//z/BAASAB4AJwAsADMAQABQAFsAWABIACwAEQD+
/+r/1v/G/7v/sv+a/33/a/9e/1b/VP9V/1z/a/9+/5T/q//C/9T/3v/k/+z/8f/0//j/
+v/6//r//f/+/wAAAQACAAUABQAFAAMAAwADAAUABwAIAAgACAAHAAcACAAJAAoACgAL
AAwADgAPAA8AEAAPAA8ADwAOAAwADAANAA0ADQANAA0ADgAOAA8AEAAQABIAEgASABMA
EwAUABQAFAAUABQAEwARABEAEgAUABUAFQAVABQAFAATABMAEwAUABUAFQAVABUAFwAX
ABcAFwAXABgAGAAZABkAGQAZABkAGAAZABkAGQAZABoAGwAdABsAGwAbABsAGAAWABUA
FQAVABUAFAASABIAEQAQAA8ADgAOAA4ADQAPAA4ADQAMAAsACwAKAAkABwAGAAUABAAD
AAMABAAEAAYABQAFAAUABQAFAAUABgAFAAUABgAGAAcABwAHAAcABQAFAAUABQAFAAUA
BQAGAAYABQAFAAUABwAHAAcABgAEAAQABgADAAMAAwAEAAQABQAGAAYABQAFAAUABQAE
AAQABAAFAAUABQAGAAYABgAIAAgACQAJAAkACQAHAAcABgAGAAYABgAHAAcACAAJAAoA
CgAJAAkACgAKAAgACAAKAAkACQAJAAcACAAJAAkACwALAAsACgAIAAgACAAIAAgACAAJ
AAoACgAKAAoACQAJAAkACQAIAAgACAAJAAkACgAKAAoACwALAAoACAAIAAgACgAKAAgA
CAAIAAcABwAKAAoACQAJAAsACwALAAsACQAJAAkACQAIAAgACAAIAAgACAAJAAkACAAI
AAgACAALAAwADAALAAoACgAKAAoACgALAAsACwANAAwACwALAA4ADgAOAA4ADgAOAA4A
DgAOAA4ADgAOABAAEAAPAA8AEQATABQAFQAVABkAHAAdAB4AHwAgAB4AHgAfAB8AHAAd
AB4AHgAgACIAJAAlACMAIwAjACEAHgAcABoAFwAXABMAEQAOAA8ADwAOAA4AEAAQABMA
FAAUABMAEgAPAA4ADgAOAA8ADQAPAA8ADwAPAA4ADgAOAA4ADgANAA0ACwALAAsACwAM
AAwADAAMAAoACgAKAAoACgAKAAoACgAKAAoACgAKAAkACQAKAAsAFAAgACwANAA7AEIA
UQBiAGwAaQBUADgAIAAJAPD/3v/Q/8b/t/+Y/3b/Zf9f/1j/Vv9a/2P/eP+R/6r/wP/T
/+D/6P/w//b/+v///wAAAgAEAAYABgAHAAgACgALAAsADQAMAAsACwALAAsADQAPABAA
EAAQAA8ADwAQABEAEQAQABAAEAAQABEAEQASABMAEwATABIAEgASABMAEwATABMAEwAU
ABMAEwATABIAFAAUABQAFQAUABQAEwASABEAEgASABEADwAQABIAEwARABEAEAAQABMA
EwATABQAEgARABAADwAQABEAEgATABEAEgASABMAEgARABAADwAQABEAEQARABIAEgAS
ABMAEQARABEAEQAPAA4ADgAPAA4ADQALAAgACAAHAAYABQAGAAYABgAFAAMAAgABAAAA
AQABAAAA///9//z/+//6//f/9//4//j/+v/5//n/+f/3//f/9//4//n/+f/6//r/+//7
//v/+//7//v/+//7//v/+//7//z//P/7//v/+//7//v/+//6//r/+v/8//n/+v/7//3/
/v/+//7//f/7//v/+//7//r/+//8//7////+//7//f/8//7//v//////AQABAP////8A
AAAAAAAAAAIAAQABAAEAAgACAAEAAQACAAIAAAAAAAIAAQABAAEAAQACAAMAAwADAAMA
AwACAAIAAgACAAIA/v/+////AAACAAIAAgABAAMAAwADAAIAAQAAAAAA///+//7//v//
/////v/8//z//v8AAAAA/v/+//7//f/9//7//v/9//3//f/9//3//f/9//3//f/9/wAA
/v/8/w==
         </WaveFormData>
      </LeadData>
      <LeadData>
         <LeadByteCountTotal>10000</LeadByteCountTotal>
         <LeadTimeOffset>0</LeadTimeOffset>
         <LeadSampleCountTotal>5000</LeadSampleCountTotal>
         <LeadAmplitudeUnitsPerBit>4.88</LeadAmplitudeUnitsPerBit>
         <LeadAmplitudeUnits>��V</LeadAmplitudeUnits>
         <LeadHighLimit>2147483647</LeadHighLimit>
         <LeadLowLimit>268435456</LeadLowLimit>
         <LeadID>V2</LeadID>
         <LeadOffsetFirstSample>0</LeadOffsetFirstSample>
         <FirstSampleBaseline>0</FirstSampleBaseline>
         <LeadSampleSize>2</LeadSampleSize>
         <LeadOff>FALSE</LeadOff>
         <BaselineSway>FALSE</BaselineSway>
         <ExcessiveACNoise>FALSE</ExcessiveACNoise>
         <MuscleNoise>FALSE</MuscleNoise>
         <LeadDataCRC32>393226319</LeadDataCRC32>
         <WaveFormData>
MgAyADIAMgA0ADQANAA0ADQANAA0ADQANgA2ADYANgA2ADYANgA2ADQANAA0ADQAMwAy
ADEAMAAtACwAKwAqACkAKAAnACYAJAAiACAAHgAdABwAGwAaABwAHAAcABwAGwAaABkA
GAAYABgAGAAYABoAGgAaABoAGgAaABoAGgAaABoAGgAaABgAGAAYABgAFgAWABYAFgAW
ABYAFgAWABYAFgAWABYAFgAWABYAFgAUABQAFAAUABQAFAAUABQAFAAUABQAFAAUABQA
FAAUABQAFAAUABQAFAAUABQAFAAWABYAFgAWABQAFAAUABQAFAAUABQAFAAWABYAFgAW
ABgAGAAYABgAGAAYABgAGAAaABoAGgAaABkAGAAXABYAFgAWABYAFgAWABYAFgAWABQA
FAAUABQAFAAUABQAFAATABIAEQAQAA4ADgAOAA4ADgAOAA4ADgAMAAwADAAMAAwADAAM
AAwADAAMAAwADAAKAAoACgAKAAgACAAIAAgACAAIAAgACAAIAAgACAAIAAYABgAGAAYA
BgAGAAYABgAEAAQABAAEAAQABAAEAAQABAAEAAQABAACAAIAAgACAAIAAgACAAIABAAE
AAQABAAGAAYABgAGAAcACAAJAAsACQAJAAkACwAMAA0ADQAOAA4ADgAPABAAEAAQABAA
EAASABAADwAOAAwACgAJAAkABgAGAAcACAAJAAsACwALAAsACAAFAAQAAgACAAIAAgAB
AP7//P/7//z/+//7//n/9v/2//b/9v/2//b/9v/2//b/9v/2//b/9v/2//X/9f/3//j/
+P/4//f/9//3//b/+v/6//z/AAAEAAwAFAAhADoAXACGALUA2QDoAOwA8gDeAKYAYAAK
AJ7/K//Z/rX+rP6y/sP+0/70/iP/T/9v/4v/pf+8/8z/2P/d/+L/5v/p/+7/8P/x//P/
8//1//b/9//3//j/+f/5//z//P/9//3//f/9//3//f8AAAAAAQABAAEAAgACAAIAAwAD
AAQABAAEAAQABQAFAAYABgAGAAYACAAIAAcABwAKAAsADAANAAsACwALAAwACgALAAsA
CwALAAsACwAMAA4ADwAQABAAEAAQABAAEQAPAA8ADwAQABIAEwATABMAFQAWABYAFgAU
ABYAFgAWABcAGAAZABkAGgAaABwAHAAaABoAGwAbABoAGgAbABsAHQAbABsAGgAYABgA
FwAVABQAFAATABIAEwASABEAEAAPAA4ACwAJAAcABQAFAAIABAACAAAA/v/+//7/////
/////////wAAAAAAAAAAAQD//wAAAQABAAEAAQABAAEAAgACAAIAAgACAAIAAgACAAAA
AAAAAP//AAAAAAAA//////////////z//P/9//3//f/9//3//f////////////3//v/+
//7//v/+//7/////////////////AAAAAAAAAAABAAEAAQACAAIAAgADAAUABQAFAAUA
BAAFAAUABgAGAAYABQAFAAcABwAHAAcABQAGAAYABgAIAAcABwAHAAgACAAIAAgABgAG
AAYABgAEAAMAAgACAAMABAAFAAYABQAFAAUABQACAAIAAQABAAIAAgACAAIAAgACAAEA
AQAAAP///v/9//////////7//f/9//7//v/9//3//f/+//z//P/8//z//P/8//z//P/+
//7//v/+//v/+//8//z//v/9//3//f/7//v/+//7//v/+//7//v/+v/6//r/+v/6//r/
+//7//r/+v/6//r/+v/8//3//f/8//3//v///wAAAgADAAMAAwABAAMABAAFAAUABgAG
AAYABQAGAAYABgAFAAQAAwAAAPz/+v/5//b/9P/z//H/8P/v//D/8f/z//H/8f/v/+z/
6f/o/+b/5v/m/+b/5v/k/+L/4f/f/93/3f/b/9r/2v/a/9r/2v/a/9r/2v/a/9r/2f/Y
/9f/1v/X/9f/1//Y/9r/2v/b/9v/2f/Y/9j/2P/a/9z/5v/w//b///8UADgAYACNALcA
zgDUANgAyACSAEIA6v+A/w3/u/6T/ob+iv6d/rX+2P4J/zX/V/91/43/oP+w/7r/wf/G
/8z/z//S/9T/1//V/9X/1//Y/9n/3f/e/9//3//g/+D/4f/h/+P/4//j/+P/5P/k/+X/
5f/j/+T/5P/k/+X/5f/m/+b/5//o/+r/6//s/+z/7P/s/+7/7v/t/+3/7P/t/+7/7//v
/+//7//w//D/8f/x//H/8//z//P/9P/0//X/9v/2//b/9v/2//f/+f/5//n/+v/8//3/
/f/9//v//P/8//z//P/+//7//v8BAAIAAwADAAMAAgADAAIABAAEAAUABQAEAAQABQAF
AAUAAwADAAIABAAEAAMAAQD+//7//f/8//3//P/7//r/+f/4//X/8//x/+//7//s/+z/
6v/o/+b/6P/o/+n/6f/p/+n/6f/q/+j/6P/o/+n/6f/q/+v/6//r/+v/6//r/+z/7P/s
/+z/7P/s/+z/7P/s/+z/7P/r/+j/6P/o/+f/5//n/+f/5//o/+j/6f/p/+f/5//n/+f/
6f/p/+n/6f/n/+j/6P/o/+b/5v/m/+f/5//n/+f/5//p/+r/6v/q/+r/6//r/+v/7P/s
/+z/7f/t/+3/7f/t/+z/7f/t/+7/8P/w/+//7//v/+//7//v/+//8P/w//D/8P/v/+//
7//u/+7/7v/u/+7/7v/u/+7/7P/r/+r/6v/q/+r/6v/q/+n/6f/p/+n/6f/q/+r/6//p
/+j/5//m/+b/5v/l/+X/5//n/+f/5//l/+X/5f/k/+P/4//k/+T/4//j/+P/5P/i/+L/
4v/i/+L/4v/i/+L/4P/g/+D/4P/g/+H/4//k/+L/4f/h/+H/4f/h/+H/4f/h/+H/4f/h
/97/3v/e/97/4P/g/+H/4f/k/+T/5v/m/+b/5v/m/+f/5//n/+f/6f/q/+v/6//s/+z/
7P/v//D/8P/w//D/8P/w/+7/6//q/+r/6P/p/+n/6P/o/+n/6v/r/+3/7f/t/+v/6P/j
/+L/4P/g/+D/4P/g/97/3v/f/9//3//e/9v/2f/Y/9j/2P/Y/9j/2P/Y/9j/2P/Y/9j/
2P/Y/9j/2f/a/9z/2v/a/9v/2//b/9r/2v/a/97/5P/q//L/+P8DAB4AQABqAJMAswDA
AMAAvgCkAGgAGADC/2L/A//H/q/+rP60/r/+zf7m/gf/Lf9N/23/if+i/7L/vP/B/8b/
zP/R/9T/1P/V/9f/2f/b/9z/3f/d/97/3//f/+D/4P/h/+H/4f/h/+H/4f/i/+L/4//j
/+X/5v/m/+b/5v/l/+X/5P/k/+T/5f/l/+b/5v/m/+b/6v/q/+n/6f/o/+n/6v/r/+3/
7f/t/+7/7v/v/+//7//t/+3/7f/u//D/8f/y//L/8v/y//L/8//1//X/9f/2//T/9f/1
//X/8//0//T/9P/2//j/+P/4//v//P/9//3//P/8//7//v/+//7///////7//v//////
AQD//////v/8//z/+//5//j/+P/3//b/8//y//H/8P/v/+7/6//p/+n/5//n/+T/5P/i
/+D/3v/g/+D/4f/h/9//3//f/+D/4f/i/+P/5f/l/+b/5//n/+f/5//n/+f/6v/q/+r/
6v/o/+j/6P/o/+r/6v/q/+n/6P/o/+j/5//n/+f/5//n/+b/5v/n/+f/6f/p/+n/6f/p
/+n/6f/p/+n/6v/q/+r/7P/s/+z/7f/t/+3/7f/t/+3/7v/u/+7/8P/x//H/8f/x//D/
7//v//H/8f/x//H/8v/z//P/9P/0//T/8//z//P/8//z//P/8//0//T/9P/y//H/8f/x
//L/8v/y//L/8v/y//L/8v/y//H/8P/w/+7/7v/u/+7/7//v/+//7//u/+7/7f/t/+z/
7P/s/+z/7P/s/+v/6//r/+v/6//r/+v/6//r/+r/6//r/+z/7P/p/+n/6f/q/+r/6v/q
/+r/6v/q/+r/6v/q/+r/6v/q/+n/6f/q/+r/6P/n/+f/5//n/+f/5//n/+n/6f/p/+n/
5v/m/+b/5v/o/+j/6f/p/+r/6v/q/+r/6P/o/+n/6v/r/+z/7P/t/+3/7f/t/+//8P/x
//P/9P/0//T/9f/2//b/9v/4//j/+P/2//X/9P/0//L/8f/x//D/8P/x//L/8//1//f/
9//1//L/7//u/+z/7P/s/+z/7P/q/+f/5//m/+X/5//l/+T/5P/i/+L/4v/i/+L/4v/i
/+L/4v/i/+L/4v/j/+P/4//k/+L/4v/j/+P/4//i/+L/4v/m/+r/8P/2//z/AwASADAA
VACBAKkAyADOAMwAzACyAH4APADo/4H/F//R/rL+qP6x/sP+1P7v/hf/O/9b/3X/kv+s
/7z/xf/O/9T/1//a/9z/3//h/+P/5f/m/+f/6f/q/+v/6//s/+z/7f/t/+3/7f/t/+3/
8P/w//H/8f/x//L/8v/y//P/8//0//T/9P/0//X/9f/2//b/9v/2//j/+P/3//f/+v/7
//z//f/9//3//f/+//7/////////////////AAAAAAEAAgACAAIAAgACAAMAAQABAAEA
AgAEAAUABQAFAAcACAAIAAgACgAMAAwADAALAAwADQANABAAEAASABIAEAAQABEAEQAQ
ABAAEQARABMAEQARABAAEgASABEADwAOAA4ADQAMAAsACgAJAAgABwAGAAMAAQADAAEA
AQD+//z/+v/4//b/9v/2//f/9//3//f/9//4//r/+v/6//v/+f/6//v/+//9//3//f/9
//z//P/8//z//P/8//z//P/8//z//P/7//z//P/8//v/+f/5//n/+f/4//j/+f/5//v/
+//7//v/+//7//v/+//5//r/+v/6//z//P/8//3/+//7//v/+//7//z//P/8//7/////
////AAAAAAAAAQD//////////wAAAQABAAIABAAEAAMAAwADAAMAAwADAAMABAAEAAQA
BAADAAMAAwACAAIAAgACAAIAAgACAAIAAgABAAAAAAAAAAAAAAAAAP///////////P/8
//v/+//8//z//P/8//r/+v/5//n/+f/5//n/+f/5//n/+f/4//f/9//4//j/9f/1//X/
9v/2//b/9v/2//T/9P/0//T/9P/0//T/9P/1//X/9v/2//b/9f/1//X/8//z//P/8//x
//H/8f/x//L/8v/y//L/8v/y//P/8//0//T/9v/0//L/9f/2//f/+P/6//v/+//7//v/
/f/+////AQACAAIAAgACAAIAAQAAAAIAAgACAAAAAQAAAAAA/v/9//3//P/8//3//v//
/wEAAwADAAEA/v/7//r/+P/4//b/9v/2//T/9f/1//T/8//z//H/8P/w/+7/7v/u/+7/
8P/w//D/8P/w//D/8P/w/+//7//v//D/8P/w//H/8f/v/+7/7v/u//L/9P/4/wIACgAP
AB4AOABeAIkAswDSANwA3ADeAMYAjgBGAPL/if8d/9H+tP6s/rX+x/7a/vf+If9J/2f/
hf+i/7j/yP/R/9z/4v/l/+b/5v/n/+v/7f/v//D/8f/x//L/8//z//b/9v/3//f/+f/5
//n/+f/6//r/+//7//v//P/8//z//f/9//7//v/+//7//////wAAAAAAAAAAAAAAAP//
//8AAAEAAgADAAUABQAFAAYABgAHAAcABwAHAAcABwAIAAYABwAIAAgACAAIAAgACQAJ
AAkACQAKAAgACQAJAAkACwAMAAwADAAMAA4ADgAOAA0ADgAPAA8AEAAQABIAEgAQABAA
EQARABAAEAARABEAEQAPAA8ADgAQABAADwANAAwADAALAAoACQAIAAcABgADAAIA///9
//3/+//7//j/+P/2//T/8v/w//D/8f/x//D/7//u/+7/7v/u/+7/7//v//D/8f/x//H/
8f/x//H/8v/y//L/8v/y//L/8v/y//T/9P/0//P/8P/w//D/7//v/+//7//v/+z/7P/t
/+3/7//v/+//7//v/+//7//v/+//8P/w//D/8P/w//D/8f/x//H/8f/x/+//8P/w//D/
8v/z//P/8//0//T/9P/1//X/9f/1//X/9v/3//f/+P/4//j/9//3//n/+f/5//n/+f/6
//r/+v/4//f/9//3//b/9v/2//b/9v/2//b/9v/4//f/9v/2//T/9P/0//T/9f/1//X/
9f/0//T/8//z//L/8v/y//L/8v/y//H/8f/z//P/8//z//H/8f/x//D/7//v//D/8P/x
//H/8f/y//D/8P/w//D/8v/y//L/8v/y//L/8v/y/+//7//w//D/8v/x//H/8f/z//P/
8//z//H/8f/x//H/8v/y//L/8v/w//D/8f/x//L/8v/y//T/+P/4//j/+P/4//r/+//7
//v/+f/7//z//f/+/wAAAQACAAUABgAGAAYABAAEAAQAAgADAAIAAgAAAP/////+//7/
AQACAAMABQAFAAUAAwAAAPv/+v/4//j/+v/6//r/+P/3//f/9v/1//X/8//y//L/8v/y
//L/8v/y//L/8v/y//L/8v/y//L/8//z//P/9P/0//T/9f/1//X/9P/0//T/9P/4/wAA
CAAOABcAKgBGAGoAlwDBANwA4gDmAOYAwgB+AC4A1P9n/wX/zf66/rb+v/7P/uL+A/8v
/1f/df+P/6z/wv/Q/9f/4P/k/+f/6v/s/+//8f/v//H/8v/z//X/9v/3//f/+P/4//n/
+f/7//v/+//7//r/+v/7//v/+//8//z//P/9//3//v/+/wAAAAABAAEAAAAAAAAAAAAC
AAIAAQABAAIAAwAEAAUABgAHAAgACgAIAAkACQAJAAkACQAJAAoACgALAAwADAAMAAwA
DAANAA0ADQANAA4ADgAPAA8ADwAPABAAEAAQABAAEgASABIAEQASABMAEwAWABYAGAAY
ABYAFgAXABcAGAAYABkAGQAZABcAFwAWABYAFgAVABMAEgASABEAEAAPAA4ADQAMAA0A
DAAJAAcABgADAAIA/v/+//z/+v/4//r/+v/7//v/+f/5//n/+v/8//z//P/9//v//P/9
//3//f/9//3//f/+//7//v/+//7//v/+//7//v/+//7//f/6//r/+v/5//n/+f/5//n/
+P/4//n/+f/7//v/+//7//n/+f/5//n/+f/6//r/+v/6//r/+v/7//v/+//7//v/+//8
//z//P/6//v/+//7//z//P/8//3//f/9//3//f/+//////8AAAAAAAD/////////////
/////wAAAAAAAAAA/////////P/8//z//P/6//r/+v/6//z/+//6//r/+P/4//j/+P/3
//f/9//3//b/9v/1//X/9v/2//b/9v/0//T/8//z//P/8//z//P/8//z//P/8v/v/+//
8P/w//H/8f/x//L/8P/w//D/8P/u/+7/7v/u/+7/7v/u/+7/7//v//D/8P/y//H/8f/x
/+//7//v/+//7f/t/+3/7f/u/+7/7v/u/+7/7v/v/+//7v/u/+7/7v/s//D/8v/z//T/
9f/2//j/+f/5//n/9//5//r/+//9//7//v/+////AAAAAAAA/v/+//7//P/7//r/+v/4
//f/9//2//b/9//4//n/+//9//3/+//4//P/8v/w//D/8P/w//D/7v/t/+3/7P/r/+v/
6f/o/+j/6P/o/+j/6P/q/+r/6v/q/+r/6v/q/+r/5//n/+f/6P/q/+r/6//r/+n/6P/o
/+j/8P/y//j/AAAIABMAJgBGAG4AmwDDANoA4gDoANoApgBYAAIAoP8z/9/+s/6k/qb+
s/7J/ub+E/89/2H/ff+Z/7D/vv/K/9P/2P/a/9//4v/i/+P/5f/n/+n/6v/r/+//8P/x
//H/8P/w//H/8f/1//X/9f/1//b/9v/3//f/9//4//j/+P/7//v//P/8//z//P/9//3/
/v/+//7//v8CAAIAAQABAAIAAwAEAAUAAwADAAMABAAGAAcABwAHAAkACQAJAAoADAAN
AA4ADgAMAAwADAANAA8ADwAPABAAEgATABMAEwAVABYAFgAWABQAFgAWABYAGQAaABsA
GwAeAB4AIAAgAB8AHgAeAB0AHQAeACAAIQAfAB0AHQAcAB4AHgAdABsAHAAcABsAGgAX
ABYAFQAUABMAEgAPAA0ADwANAA0ACgAKAAgABgAEAAQABAAFAAUABwAHAAcACAAIAAgA
CAAJAAsADAANAA0ACwALAAsACwAOAA4ADgAOAA4ADgAOAA4ADgAOAA4ADQAKAAoACgAJ
AAsACwALAAsACgAKAAsACwALAAsACwALAAsACwALAAsACAAIAAcABgAIAAgACAAJAAkA
CQAJAAkABwAIAAgACAAJAAsADAANAAwADAAMAA0ADQANAA0ADQAOAA8ADwAQABAAEAAP
AA8ADwAPAA8ADwAPABAAEAAQABAADwAPAA8AEAAQABAAEAAOAA4ADgAOAA4ADQAMAAwA
DgAOAA4ADgANAA0ADQANAAwADAALAAsACgAKAAoACgAIAAgABwAHAAgACQAKAAsACwAL
AAsACgAHAAcACAAIAAkACQAJAAoACgAKAAoACgAKAAoACgAKAAgACAAIAAgACQAJAAoA
CgAKAAkACQAJAAkACQAJAAkACQAJAAkACQAKAAoACgAKAAgACAAJAAkADgAOABAAEgAS
ABIAEgASABMAEwATABEAEwAUABUAFwAYABgAGAAbABwAHAAcAB4AHgAeABwAGwAaABoA
GAAXABcAFgAWABcAGAAZABsAGwAbABkAFgATABIAEAAQABAAEAAQAA4ADQANAAwACwAN
AAsACgAKAAgACAAIAAgACgAKAAoACgAKAAoACgAKAAsACwALAAwACgAKAAsACwANAAwA
DAAMABIAFgAeACgALgA5AFIAcgCaAMUA5wD0APQA8gDcAKYAXAAGAKb/Sf8H/+n+5P7q
/vf+Bf8a/zn/X/+D/6H/u//U/+b/8v/9/wQACAALAAwADAANAA8AEQATABQAFQAZABoA
GwAbABoAGgAbABsAHwAfAB8AHwAeAB4AHwAfACEAIgAiACIAIQAhACIAIgAiACIAIwAj
ACYAJgAmACYAJgAmACUAJQAmACcAKAApACkAKQApACoAKgArACsAKwArACsAKwAsACwA
LQAuAC4AMAAwADAAMQAvAC8ALwAwADAAMQAxADEAMwA0ADQANAAyADQANAA0ADcAOAA5
ADkAOAA4ADoAOgA6ADoAOwA7ADgAOAA5ADkAOwA5ADkAOAA2ADYANQAzADQANAAzADIA
LwAuAC0ALAAtACwAKQAnACUAIwAjACAAHgAcABoAGAAYABgAGQAZABsAGwAbABwAHAAc
ABwAHQAfACAAIQAhACEAIQAhACEAIgAiACIAIgAkACQAJAAkACQAJAAkACMAIgAiACIA
IQAhACEAIQAhACIAIgAjACMAIQAhACEAIQAjACMAIwAjACMAJAAkACQAJAAkACQAJQAl
ACUAJQAlACUAJgAmACYAJgAnACcAJwAqACoAKgArACsAKwArACsAKgArACsALAAsACwA
KwArACsAKwArACsAKwAsACwALAAsACsAKwArACgAKAAoACgAKgAqACoAKgAoACcAJgAm
ACYAJgAmACYAJQAlACUAJQAmACYAJQAlACIAIgAiACIAIgAiACEAIQAhACEAIQAhACEA
IQAhACAAIQAhACIAIgAgAB8AHgAeACAAIAAgACAAHgAeAB4AHgAcABwAHAAcAB0AHQAe
AB4AHgAdAB0AHQAdAB0AHQAdAB0AHQAdAB0AHAAcABwAHAAcABwAHQAdACAAHgAaAB4A
IgAiACIAIgAiACIAIwAjACMAIQAjACQAJQAnACgAKAAoACcAKAAoACgAKgAqACoAKAAp
ACgAKAAmACMAIwAiACIAIwAkACUAJwAnACcAJQAiACEAIAAeAB4AHAAcABwAGgAZABkA
GAAXABUAEwASABIAFAAUABQAFAAWABYAFgAWABYAFgAWABYAEwATABMAFAAUABQAFQAV
ABUAFAAUABQAFgAaACQALgA2AD0ATgBwAJYAvwDlAPwAAAECAfwA1ACOAEIA5v97/x//
7/7e/tj+5f71/gj/Kf9R/3f/lf+z/87/5P/w//f//P8CAAUACAAMAA0ADQANAA8AEAAR
ABMAFAAVABUAGAAYABkAGQAZABkAGQAZABoAGgAbABsAGwAcABwAHAAcABsAGwAaABwA
HAAdAB0AHAAcABwAHAAgACAAHwAfAB4AHwAgACEAIQAhACEAIgAgACEAIQAhACEAIQAh
ACIAIAAhACIAIgAkACQAJAAlACMAIwAjACQAIwAjACIAIQAhACIAIgAiACIAJAAkACQA
JQAmACcAJwAmACYAKAAoACgAKAApACkAKAAoACkAKQApACcAJwAmACYAJgAlACMAIgAi
ACEAIAAdABwAGwAaABcAFgATABEAEAANAAwACAAKAAgABgAEAAQABAAFAAUABQAFAAUA
BgAGAAYABgAHAAUABgAHAAcACQAJAAkACQAIAAgACAAIAAgACAAIAAgABgAGAAYABQAG
AAYABgAFAAMAAwADAAMAAgACAAMAAwABAAEAAQABAAMAAwADAAMAAwAEAAQABAACAAIA
AgADAAMAAwADAAMAAwAEAAQABAAEAAUABQAFAAYABgAGAAcABQAFAAUABQAIAAkACQAK
AAoACgAJAAkABgAFAAQAAwADAAQABAAEAAQAAwADAAMABAAEAAQABAAEAAQABAAEAAQA
AwACAAIAAAAAAAAAAAD///////////3//P/6//n/+v/6//r/+v/6//r/+f/5//n/+f/5
//n/+//7//v/+v/4//f/9//2//P/8//z//T/9P/0//T/9P/0//T/9P/0//T/9P/0//T/
8//z//T/9P/y//H/8f/x//P/8//z//P/8f/x//H/8f/y//L/8v/y//D/8P/x//H/9P/0
//T/9P/2//T/8//1//b/9v/2//b/9v/4//n/+f/5//v//f/+//////8AAAAAAAABAAIA
AgACAAIAAgACAAAA///+//7//P/7//v/+v/6//v//P/9//////////3/+v/3//b/9P/0
//T/9P/0//L/8f/x//D/7//x/+//7v/u/+z/7P/s/+z/7P/s/+z/7P/s/+z/7P/s/+v/
6//r/+z/7v/u/+//7//t/+z/7P/s/+7/8v/6/wIACgATACIAPgBgAIsAtwDUANwA3gDe
AL4AegAqAND/af8H/83+tv6w/rv+yf7c/v3+K/9R/23/i/+k/7z/yv/R/9r/4P/j/+b/
6P/p/+v/7f/v//D/8f/z//T/9f/1//b/9v/3//f/+f/5//n/+f/4//j/+f/5//v//P/8
//z//f/9//7//v/8//z//f/9//z//P/8//z//v/+//3//f/+////AAABAAMAAwADAAQA
BAAFAAUABQADAAMAAwAEAAQABQAGAAYABgAGAAYABwAFAAUABQAGAAgACQAJAAkACQAK
AAoACgAKAAwADAAMAAsADAANAA0ADgAOABAAEAASABIAEwATABIAEgATABMAEgAPAA4A
DAAOAA4ADQALAAkACAAGAAQAAwACAAEAAAABAAAA/f/7//n/9//3//T/9P/y//D/7v/u
/+7/7//v/+//7//v//D/8P/w//D/8f/v//D/8f/x//P/8//z//P/8v/y//L/8v/0//T/
9P/0//T/9P/0//P/9P/0//T/8//z//P/8//z//D/8P/x//H/8//z//P/8//y//H/8P/v
//H/8v/y//L/8v/y//L/8//1//X/9f/1//X/9v/2//b/9P/1//X/9f/2//b/9v/3//n/
+f/5//n/+P/5//n/+v/6//r/+f/5//n/+f/5//n/+f/6//r/+v/6//n/+f/5//r/+v/6
//r/+v/6//r/+v/6//n/+P/4//b/9v/2//b/9f/1//X/9f/0//T/8//z//T/9P/0//T/
9P/0//P/8//z//P/8//z//X/9f/1//T/8f/x//L/8v/v/+//7//w/+7/7v/u/+7/7v/u
/+7/7v/u/+7/7v/u/+//7//w//D/7v/t/+3/7f/t/+3/7f/t/+3/7f/t/+3/7v/u/+7/
7v/s/+z/7f/t/+7/7v/u/+7/7P/u/+//7//y//T/9v/3//j/+f/6//j/+f/5//n/9//3
//b/9f/2//j/+f/6//n/+v/6//r/+v/6//r/+P/3//b/9v/0//X/9f/0//T/9//4//n/
+//6//n/9v/y/+//7v/s/+z/7P/s/+z/6v/p/+n/6P/n/+f/5f/k/+T/5P/k/+T/5P/i
/+L/4v/i/+D/4P/g/+D/4P/h/+L/5P/i/+L/4//j/+P/4v/i/+L/5v/s//T//P8GABkA
OABgAIoAsQDLANIA1gDQAKAAVAACAKb/Pv/j/rP+n/6e/qr+uf7R/vz+Kf9L/2n/hf+d
/67/uv/E/8v/zv/S/9X/1v/Y/9v/2//b/93/3v/f/+H/4v/j/+P/5P/k/+X/5f/n/+f/
5//n/+j/6P/p/+n/6f/q/+r/6v/r/+v/7P/s/+z/7P/t/+3/7v/u/+7/7v/y//L/8f/x
//H/8f/x//H/8v/z//T/9v/1//X/9P/z//P/8//z//T/9v/3//j/+P/4//j/+P/5//v/
+//7//z/+v/7//v/+//8//7///8AAAIABAAEAAQAAwAEAAUABQAGAAYACAAIAAgACAAJ
AAkACAAIAAkACQAJAAcABwAGAAYABgAFAAMAAgACAAEAAAD///7//f/8//v/+v/3//X/
9//1//X/8v/0//L/8P/u/+z/7P/t/+3/7//v/+//8P/w//D/8P/x//P/9P/1//X/9f/1
//X/9f/2//b/9v/2//b/9v/2//b/9v/2//b/9f/2//b/9v/1//P/8//z//P/8//0//b/
9//1//X/9f/1//X/9f/1//X/9//4//j/+P/2//b/9v/3//n/+f/5//n/+f/6//r/+v/6
//v/+//7//7//v/+///////////////+//////8AAAAAAAD/////AAABAAIAAwABAAIA
AgACAAIAAQABAAEA/v/+//7//v8AAAAAAAAAAAIAAQAAAAAA/v/+//7//v/9//3//f/9
//z//P/7//v/+//8//3//v/8//z/+//7//v/+//7//v/+//7//v/+v/5//n/+v/6//3/
+//7/w==
         </WaveFormData>
      </LeadData>
      <LeadData>
         <LeadByteCountTotal>10000</LeadByteCountTotal>
         <LeadTimeOffset>0</LeadTimeOffset>
         <LeadSampleCountTotal>5000</LeadSampleCountTotal>
         <LeadAmplitudeUnitsPerBit>4.88</LeadAmplitudeUnitsPerBit>
         <LeadAmplitudeUnits>��V</LeadAmplitudeUnits>
         <LeadHighLimit>2147483647</LeadHighLimit>
         <LeadLowLimit>268435456</LeadLowLimit>
         <LeadID>V3</LeadID>
         <LeadOffsetFirstSample>0</LeadOffsetFirstSample>
         <FirstSampleBaseline>0</FirstSampleBaseline>
         <LeadSampleSize>2</LeadSampleSize>
         <LeadOff>FALSE</LeadOff>
         <BaselineSway>FALSE</BaselineSway>
         <ExcessiveACNoise>FALSE</ExcessiveACNoise>
         <MuscleNoise>FALSE</MuscleNoise>
         <LeadDataCRC32>3593640536</LeadDataCRC32>
         <WaveFormData>
AAAAAAAAAAACAAIAAgACAAIAAgACAAIABAAEAAQABAACAAIAAgACAAEAAAD///7//v/+
//7//v/7//r/+f/4//b/9v/2//b/8//y//H/8P/v/+7/7f/s/+z/7P/s/+z/7P/s/+z/
7P/u/+7/7v/u//D/8P/w//D/8v/y//L/8v/y//L/8v/y//L/8v/y//L/8v/y//L/8v/y
//L/8v/y//D/8P/w//D/8P/w//D/8P/w//D/8P/w//D/8P/w//D/8P/w//D/8P/w//D/
8P/w//L/8v/y//L/8v/y//L/8v/0//T/9P/0//T/9P/0//T/9v/2//b/9v/4//j/+P/4
//n/+v/7//z//P/8//z//P/8//z//P/8//z//P/8//z//P/8//z//P/6//r/+v/6//j/
+P/4//j/+P/4//j/+P/2//b/9v/2//T/9P/0//T/9P/0//T/9P/0//T/9P/0//L/8v/y
//L/8v/y//L/8v/y//L/8v/y//L/8v/y//L/8P/w//D/8P/y//L/8v/y//H/8P/v/+7/
7v/u/+7/7v/u/+7/7v/u//D/8P/w//D/8P/w//D/8P/w//D/8P/w/+7/7v/u/+7/7//w
//H/8v/y//L/8v/y//X/9v/3//j/+P/4//j/+P/7//v//P/+//z//P/9//3/////////
//8CAAIAAgACAAAAAAD///7//f/9//7//v8BAAIAAwADAAEA///8//r/9v/2//b/9f/0
//P/8f/x//D/8P/v/+7/7P/s/+z/6//r/+v/6//r/+v/6//r/+v/6f/p/+n/6f/q/+v/
7P/u/+z/7P/s/+z/8P/w//D/8P/y//r/BAAUACkASABxAKcA2QABARwBLQEYAdAAcAAS
AKn/Qf8B/+r+4P7k/vL+//4c/0X/aP9+/5T/qv+7/8n/1P/Z/9z/3//i/+T/5f/m/+n/
6P/q/+v/7P/s/+7/7v/u/+7/7v/u/+7/7//v/+//7//v//D/8P/x//H/8f/x//H/8f/x
//L/8v/z//P/8//z//P/8//z//T/8v/x//H/8f/z//T/9P/1//P/8//z//P/8//z//P/
8//z//T/9P/0//T/9f/2//b/9v/2//f/+P/2//X/9f/1//f/+P/4//n/+//7//z//P/8
//z//f/+//7//v/+////AAAAAAAAAAD+//7//v/+//7//v/+//7//v/9//z//P/9//z/
+//5//n/+f/5//j/+P/3//b/9v/1//T/8v/w/+//7v/t/+z/6v/p/+b/5v/n/+b/5v/n
/+n/6//r/+v/6v/q/+v/6//q/+v/7P/s/+7/7//v/+//7//v/+//7//v/+//8P/w//D/
8P/w/+//7v/u/+7/7v/u/+7/7v/s/+z/7f/t/+3/7f/t/+3/7f/v//D/8P/v/+3/7v/u
/+7/7v/u/+7/7//v/+//8P/w//D/8f/x//L/8v/y//L/8//2//b/9v/4//r/+v/6//r/
+f/5//r/+//9//3//f/9//7//v/+//7//v//////////////////////////////////
//////8BAAAAAAD+/wAAAQABAAEAAQAAAAAAAAAAAAAA/////wAAAAAAAAAAAAAAAAAA
///9//3//f/9//3//f/9//3//P/8//z//P/6//r/+v/7//n/+f/5//n/+f/5//n/+f/7
//v/+//7//n/+f/5//n/+f/5//n/+f/5//n/+f/5//n/+f/5//n/+v/6//r/+v/7//v/
+//7//n/+v/6//r/+f/8//3//P/8//3//v///wAAAgACAAIAAgACAAIAAwADAAQABgAG
AAYABwAHAAkACQAJAAkADAAMAAwADAAKAAoACQAIAAcABwAIAAgACwAMAAsACwAHAAUA
AgAAAP7//v8AAP///v/9//n/+f/4//j/9//2//T/9P/2//X/9f/1//f/9//3//f/9v/1
//T/8//1//X/9f/1//f/+P/4//j/9v/2//b/9v/2//b//P8EAA4AGgAvAEwAcwCjANUA
/wAWASUBFgHQAG4ADgCn/0f/Df/4/u7+8P78/hH/Lv9X/3r/kP+k/7j/x//V/97/5f/o
/+v/7v/w//H/8v/z//L/9P/1//b/9v/4//j/+P/4//j/+P/4//v/+//7//v/+//8//z/
/f/7//v/+//7//3//f/+//7///////////8BAAEAAQACAAIAAQABAAEA//8AAAAAAQAB
AAEAAQABAAMAAwADAAMABQAGAAYABgAGAAcACAAIAAYABgAHAAgACgAJAAkACQALAAwA
DAANAAsACwAMAAwADAAMAA0ADgAQABAAEAARABAAEAAQABAAEgASABIAEgASABIAEgAS
ABQAEwASABIAEwASABEADwANAA0ADQAMAAwACwAKAAoACQAIAAYABAADAAIAAQAAAAAA
///8//z//f/8//z//f/9//////////7//v//////AAABAAIAAgACAAMAAwADAAUABQAF
AAUABwAHAAgACAAGAAYABgAFAAIAAgACAAIAAgACAAIAAAACAAMAAwADAAMAAwADAAMA
AwAEAAQAAwADAAQABAAEAAQABAAEAAUAAwADAAQABAAGAAcABwAIAAgACAAIAAkACgAK
AAoADAAKAAoACgAKAAsACwAMAA0ADwAPAA8ADwAOAA4ADgAOABAAEQARABEADwAPAA8A
DwARABEAEQARABMAEwATABMAEQAQABAADgAOAA8ADwAPAA8ADgAOAA4ADgAOAA0ADQAM
AAwADAAMAAwADAAMAAsADQANAA0ADQAMAAsACgAJAAoACgAKAAoACgAKAAoACwAJAAkA
CQAJAAkACQAJAAkACQAJAAkACQAJAAkACQAJAAcABwAHAAcACQAJAAkACQAHAAcABwAH
AAgACAAIAAgACQAJAAkACQALAA4ADgAOAA4ADgAQABAAEAAQABIAEgATABMAEgAUABQA
FAAXABcAGQAZABkAGQAcABwAGwAaABcAFgAXABYAFQAVABgAGAAbABwAGwAbABcAFQAS
ABAADgAOAAwACwAKAAkACAAJAAkACgAIAAYAAwACAAQAAwADAAMAAwADAAMAAwAFAAUA
BQAFAAUABQAFAAUAAwAEAAQABAAGAAYABgAGAAgACgAOABQAHgAsAEEAYgCNAL0A6wAN
ASQBLwEUAcQAZAAIAKX/Uf8h/xT/Ev8W/yL/Lf9A/13/fP+U/6z/xP/Z/+X/8P/1//b/
+f/+/wAA//8AAAEAAgAEAAUABgAGAAgACAAIAAgACAAIAAgACQAJAAkACQAJAAoACgAL
AA0ADQANAA0ADAALAAsACgAJAAkACQAJAAkACQAJAAoADAALAAsACwALAAwADAANAA0A
DQANAA0ADwAPAA8ADwANAA4ADgAOAA4ADwAQABAAEAAQABEAEgASABEAEQARABEAEgAS
ABMAEQARABIAEgASABIAEwAUABYAFgAWABcAFgAWABYAFgAWABYAFgAWABQAFAAUABQA
FgAVABQAFAARABAADwANAA8ADwAPAA4ACgAJAAgACAAFAAQAAgAAAAEAAAD///7//P/7
//j/+P/5//j/+P/5//n/+//7//v//P/8//3//f8AAAEAAgACAAAAAQABAAEABQAFAAUA
BQAFAAUABgAGAAQABAAEAAMAAgACAAIAAgACAAIAAgAAAAIAAwADAAMAAwADAAMAAwAD
AAQABAADAAMABAAEAAQABAAEAAQABQAHAAcACAAIAAYABwAHAAgACgAKAAoACwAKAAoA
CgAMAAwADAAMAAwADQANAA4ADwAPAA8ADwAPABAAEAAQABAAEAARABEAEQAPAA8ADwAP
ABEAEQARABEADwAPAA8ADwAPAA4ADgAMAAwADQANAA0ADwAOAA4ADgAMAAwACwALAAoA
CgAKAAoACgAKAAoACQALAAsACwALAAkACQAJAAkACgAKAAoACgAIAAgACAAJAAcABwAH
AAcACQAJAAkACQAHAAcABwAHAAkACQAJAAkABwAHAAcABwAHAAcABwAHAAkACQAJAAkA
BgAGAAYABgAJAAkACQAJAAkACgAKAAoACQAIAAkACgALAAwADAAMAAwADAAOAA4ADwAP
ABAAEgASABIAFQAVABcAFwAXABcAGgAaABoAGgAYABgAFwAWABUAFQAWABYAGQAaABwA
HQAaABkAFgAUABIAEgAQAA8ADgANAAkACQAIAAgACQAIAAYABgAEAAMAAwADAAMAAwAD
AAMAAwADAAMAAwADAAMAAwADAAMABAAEAAQABAAEAAQABAAEAAgACgAMABAAGgAtAEYA
ZwCVAMsA/wAoAUUBVAE6AfAAkgAvAL3/U/8W//z+8P74/gn/Gv81/1r/ev+Q/6b/u//T
/+L/6f/u//X/9v/6//v//P/9//7/AAABAAIABgAIAAgACAAGAAYABgAGAAcABwAHAAcA
BwAIAAgACQAJAAkACQAJAAkACQAKAAoACwALAAsACwALAAsACwAMAAwACwALAAsADQAO
AA4ADwANAA0ADQANAA8ADwAPAA8ADwAQABAAEAAOAA8AEAAQABAAEAARABIAEgARABEA
EQATABQAFAAVABUAFQAWABYAFgAWABcAGAAWABYAFgAXABoAGgAaABoAGAAYABgAGAAY
ABgAGAAYABoAGQAYABgAFwAWABUAEwAVABUAFQAUABAADwAOAA4ADQAMAAoACAAJAAgA
BwAGAAYABQACAAIAAQAAAAAAAQD//wEAAQABAAQABAAFAAUABgAHAAgACAAIAAkACQAJ
AAkACQAJAAkABwAHAAgACAAIAAgACAAHAAYABgAGAAYABAAEAAQAAgACAAMAAwADAAUA
BQAFAAUAAwAEAAQAAwADAAQABAAEAAYABgAGAAcABwAHAAgACAAGAAcABwAIAAoACgAK
AAsACgAKAAoADAAMAAwADAAMAA0ADQAOAA8ADwAPAA8ADwAQABAAEAAQABAAEQARABEA
EQARABEAEQARABEAEQARABEAEQARABEADwAOAA4ADAAOAA8ADwAPAA0ADAAMAAwADAAM
AAsACwAKAAoACgAKAAgACAAIAAcACQAJAAkACQAHAAcABwAHAAYABgAGAAYABgAGAAYA
BwAHAAcABwAHAAUABQAFAAUABQAFAAUABQAFAAUABQAFAAcABwAHAAcABQAFAAUABQAF
AAUABQAFAAQABAAEAAQABQAFAAUABQAHAAgACAAIAAYABwAIAAkACgAMAAwADAAMAA4A
DgAPAA8AEAASABIAEgASABEAEgARABEAEQAUABQAFAAUABIAEgATABIAEQARABAAEAAT
ABQAFgAXABQAEwAOAAwACgAKAAoACQAIAAcABQAFAAQABAADAAIAAAAAAP7//f/9//3/
/f/9//3//f/9//3//f/9//3//f/9//3//f/+//7//v/8//z//P/8//7//P/+/wIACgAS
ACMAPABdAIkAwQDxABYBLwFAASYB2AB6ABkArf9J/wr/8v7q/vD+Af8S/yv/UP9w/4b/
nP+1/8v/1v/f/+b/6//u//D/7//w//P/9P/2//f/+P/4//r/+v/6//z//P/8//z//f/9
//3//f///wAAAAABAP///////////f/9//7//v///////////////////wAAAAD/////
///9//7//v//////////////AQABAAEAAQABAAIAAgACAAAAAQACAAIAAgACAAMABAAG
AAUABQAFAAMABAAEAAUABQAFAAYABgAGAAYABwAIAAgACAAIAAkACgAKAAoACgAKAAoA
CgAKAAoACgAKAAoACgAJAAgACAAJAAgABwAFAAUABQAFAAQAAAD///7//v/7//r/+P/2
//f/9v/1//T/9P/z//D/8P/v/+7/7v/v/+7/7//u/+3/8P/w//H/8f/w//H/8v/y//T/
9f/1//X/9f/1//X/9f/1//X/9v/2//j/+P/4//f/9P/0//T/9P/2//b/9v/0//P/8//y
//H/7//v/+//7//t/+7/7v/t/+//8P/w//D/8P/w//D/8f/w/+//7//u//D/8f/x//L/
9P/0//T/9f/0//T/9P/2//b/9v/2//b/+f/5//r/+//5//n/+f/5//z//P/8//z/+v/7
//v/+//7//v/+//7//v/+//7//v/+//7//v/+//9//z//P/6//r/+//7//v/+//6//r/
+v/6//r/+f/5//j/+P/4//j/9v/2//b/9f/1//X/9f/1//X/9f/1//X/9P/0//T/9P/0
//T/9P/1//X/9f/1//X/9f/1//X/9f/1//X/9f/1//P/8//z//P/9f/1//X/9f/1//X/
9f/1//P/8//z//P/9P/0//T/9P/z//P/8//z//P/9P/2//j//P/6//r/+v/6//z//P/8
//z//v/+//////8AAAIAAgACAAMAAwAFAAUAAwADAAYABgAIAAgABgAGAAUABAADAAMA
BAAEAAcACAALAAsABwAFAAAA/v/8//z//P/7//r/+f/3//f/9v/2//P/8v/w//D/8v/x
//H/8f/x//H/8f/x//H/8f/x//H/8f/x//H/8f/x//L/8v/y//L/8v/y//L/8v/0//j/
/P8EABAAIwA8AF0AiwDBAO0ACgEhASgB/gCmAEYA5f97/yn/Av/2/vD++P4D/xT/Mf9W
/3T/iv+g/7X/yf/U/9n/4P/l/+b/5v/n/+r/6//q/+z/7f/u/+7/8P/w//D/8v/y//L/
8v/1//X/9f/1//P/9P/0//X/9f/1//X/9f/1//X/9v/2//f/9//3//f/9//3//f/+P/2
//X/9f/1//f/+P/4//n/+//7//v/+//5//n/+f/5//v//P/8//z/+v/7//z//P/8//z/
/f/+//7//f/9//3///8AAAAAAQD/////AAAAAAAAAAABAAIAAgACAAIAAwAEAAQABAAE
AAIAAgACAAIABAAEAAQABAAEAAMAAgACAAEAAAD///3//f/9//3//P/6//n/+P/4//f/
9v/0//L/7//u/+3/7P/s/+v/6P/o/+n/6P/o/+n/6P/p/+j/5//q/+r/6//r/+r/6//s
/+z/7v/v/+//7//v/+//7//v/+//7//w//D/8P/w//D/7//u/+7/7v/u/+7/7v/u/+z/
7v/v/+//7//v/+//7//v/+3/7v/u/+3/7//w//D/8P/u/+7/7v/v/+//7//w//D/8v/z
//P/9P/0//T/9P/1//b/9v/2//j/+P/4//j/+P/5//n/+v/7//v/+//7//v//P/8//z/
/P/8//3//f/9/////////////f/9//3//f/9//3//f/9/////v/+//z//P/9//3//f/7
//r/+v/6//r/+v/5//n/+v/6//r/+v/4//j/+P/3//n/+f/5//n/9//3//f/9//2//b/
9v/2//j/+P/4//n/+f/5//n/+f/3//f/9//3//f/9//3//f/9//3//f/9//5//n/+f/5
//n/+f/5//n/+f/5//n/+f/6//r/+v/6//n/+f/5//n/+f/6//r/+v/5//r//P/9//7/
//8AAAEAAgADAAQAAgACAAMAAwAEAAYABgAGAAcABwAJAAkABwAHAAoACgAKAAoACAAI
AAcABgAFAAUABgAGAAkACgALAAsABwAFAAIAAAD+//7//v/9//z/+//5//n/+P/4//X/
9P/y//L/9P/z//P/8//z//P/8//z//P/8//z//P/8//z//P/8//1//b/9v/2//T/9P/0
//T/+P/4//z/AgAMABoALQBIAG0AnQDPAPUAEgEjARYB1AB0ABYAtf9V/xn/AP/2/vT+
AP8R/yj/S/9u/4b/nP+y/8P/0f/a/+H/4v/j/+j/6v/r/+z/7//u//D/8f/y//T/9v/2
//b/+P/4//j/+P/5//n/+f/5//n/+v/6//v/+//7//v/+//7//v//P/8//v/+//7//v/
+f/5//n/+v/7//v//P/9//v//P/8//3/+//7//v/+//9//3//f/9////AAAAAAAAAgAD
AAQABAACAAIAAwAEAAQAAwADAAMABAAGAAcACQAJAAkACgAKAAoACgALAAwADgAOAA4A
DwAQABAAEAAQAA4ADgAOAA4AEAAQABAAEAAOAA0ADAAMAA0ADAALAAkABwAHAAcABgAE
AAMAAgACAAEAAAD+//z//f/8//v/+v/4//f/9P/0//X/9P/0//X/9f/3//f/9//4//j/
+f/5//z//f/+//7//P/9//3//f////////////////8AAAAAAgACAAIAAQD+//7//v/+
//7//v/+//z//P/9//3//f//////////////AAAAAP////8AAAAAAAACAAIAAgADAAMA
AwAEAAQAAgADAAMABAAFAAYABwAJAAgACAAIAAoACAAIAAgACAALAAsADAANAA0ADQAN
AA0ADgAOAA4ADgAOAA8ADwAPAA8ADwAPAA8ADwAPAA8ADwANAA0ADQANAA0ADAAMAAoA
CwANAA4ADwANAAwADAAMAAwADAALAAsACgAKAAoACgAKAAoACgAJAAoACwAMAA0ADQAN
AA0ADQAKAAoACgAKAAwADAAMAA0ACwALAAsACwALAAsACwALAAsACwALAAsADQANAA0A
DQALAAsACwALAA0ADQANAA0ADQANAA0ADQAMAAwADAAMAAsACwALAAsADQAOABAAEAAQ
ABAAEAASABIAEgASABQAFAAVABUAGAAaABoAGgAbABsAHQAdAB0AHQAgACAAIgAiACAA
IAAdABwAGwAbABwAHAAfACAAIQAhAB0AGwAWABQAEgASABQAEwASABEADwAPAA4ADgAN
AAwACgAKAAoACQAJAAkACQAJAAkACQAHAAcABwAHAAkACQAJAAkACQAKAAoACgAIAAgA
CAAIAAwADAAQABgAIgAyAEcAZACLAL0A7QAPASYBNQEeAdgAegAaALn/Y/8t/xr/Fv8c
/yT/L/9C/13/ev+W/6z/wv/X/+f/8v/3//7/AQACAAQABQAEAAcABgAIAAkACgAMAA4A
DgAOABAAEAAQABAAEQARABEAEQARABIAEgATABMAEwATABMAEQARABIAEgARABEAEQAR
ABMAEwATABQAEgARABEAEQARABIAEgATABMAEwATABMAEwATABMAEwATABQAFAAUABQA
FQAWABYAFAAUABUAFgAYABcAFwAXABcAGAAYABkAGQAZABoAGgAYABgAGQAaABwAHAAc
AB0AHAAcABwAHAAeAB4AHgAeAB0AHAAbABoAHAAbABoAGgAZABgAFwAVABMAEwATABIA
EgARABAAEAANAAwACgAIAAcABgAFAAQAAwABAP3//P/9//z//P/9////AQABAAEAAgAC
AAMAAwAEAAUABgAGAAYABwAHAAcACQAJAAkACQAJAAkACgAKAAwADAAMAAsACAAIAAgA
CAAIAAgACAAGAAgACQAJAAkABwAHAAcABwAJAAoACgAJAAsADAAMAAwACgAKAAoACwAL
AAsADAAMAAwADQANAA4ADgAOAA4ADwASABIAEgAUABQAFAAUABQAFQAVABYAFwAVABUA
FQAVABYAFgAWABYAFgAXABcAFwAXABcAFwAXABcAFwAXABcAFwAXABcAFwAXABYAFgAU
ABQAFQAVABUAEwASABIAEgAUABQAEwATABAAEAAQABAAEgASABIAEQARABEAEQARABEA
EQARABEAEgASABIAEgARABAADwAPABEAEQARABEAEQARABEAEQAPAA8ADwAPABEAEQAR
ABEAEQARABEAEQAPAA8ADwAPAA8ADwAPAA8AEAAQABAAEAARABEAEQARABMAEgAQABAA
FAAWABYAFgAWABYAFgAWABYAFgAWABcAFwAYABoAGgAaAB0AHQAfAB8AHwAfACIAIgAi
ACIAIAAgAB8AHgAdAB0AIAAgACMAJAAjACMAHwAdABwAGgAYABgAFgAVABQAEwATABMA
EgASABAADgALAAoADAALAAsACwANAA0ADQANAAsACwALAAsACwALAAsACwALAAwADAAM
AAoACgAKAAoACgAMABIAGAAiAC4AQQBcAIEArwDhAA0BLgFFAUQBFAG4AFoA+f+P/z//
Gv8M/wj/Ev8h/zD/Tf9u/4r/pP+8/9P/5f/w//f/+v/9/wAAAgAFAAYABwAGAAgACQAK
AAwADgAOAA4AEAAQABAAEAAPAA8ADwAPAA8AEAAQABEAEQARABEAEQAQAA8ADwAOAA8A
DwAPAA8ADwAPAA8AEAAQAA8ADwAPAA8AEAAQABEADwAPAA8ADwAPAA8ADwAPAA8AEAAQ
ABAADgAPABAAEAASABIAEwAUABQAEwATABMAEwAUABQAFQATABMAFAAUABQAFAAVABYA
GAAYABgAGQAYABgAGAAYABoAGgAaABoAGgAaABoAGgAaABkAGAAYABkAGAAXABUAFQAV
ABUAFAASABEAEAAQAA8ADgAMAAoACAAGAAQAAgAEAAMAAAAAAP///v/+/////f//////
//8CAAIAAwADAAIAAwAEAAQABgAHAAcABwAHAAcABwAHAAcABwAIAAgACAAIAAgABwAG
AAYABgAGAAYABgAGAAQABAAFAAUABQAFAAUABQAFAAUABgAGAAUABwAIAAgACAAIAAgA
CAAJAAcABwAIAAgACgALAAsADAAMAAwADAANAAwADAAMAA4ADgAOAA4ADgARABEAEgAT
ABMAEwATABMAEwASABEAEAAQABEAEQARABEAEQARABEAEwATABMAEwATABMAEwATABEA
EAAQAA4ADgAPAA8ADwAPAA4ADgAOAAwADAALAAsADAAMAAwADAAMAAwADAALAAsACwAL
AAsACwALAAsACwAIAAgACAAIAAgACAAIAAkACQAJAAkACQAHAAcABwAHAAcABwAHAAcA
BwAHAAcABwAHAAcABwAHAAcABwAHAAcABQAFAAUABQAEAAQABAAEAAUABQAFAAUABwAI
AAgACAAHAAYABwAIAAgACgAKAAoACgAKAAoACgAKAAwADAANAA0ADgAQABAAEAARABEA
EwATABMAEwAWABYAFAAUABIAEgARABAADwAPABAAEAATABQAFwAXABMAEQAOAAwACgAK
AAoACQAIAAcABQAFAAQABAAFAAQAAgACAAAA////////AQABAAEAAQABAAEAAQABAAEA
AQABAAEAAQACAAIAAgAAAAAAAAAAAAAABAAIAAwAFAAiADMASABpAJUAyQD3ABYBKQEw
AQoBsgBSAPP/kf8//xb/CP8C/wr/Ff8k/0P/aP+E/5j/rP/D/9X/4v/n/+7/8//2//j/
9//4//n/+v/8//3//v8AAAIAAgACAAIAAgACAAIAAwADAAMAAwAFAAYABgAHAAUABQAF
AAUABQAFAAYABgAFAAUABQAFAAQAAwACAAIABAADAAMAAwABAAIAAgADAAUABQAFAAUA
BQAFAAUABQADAAQABAAEAAQABQAGAAYABgAGAAcACAAGAAUABQAFAAcACAAIAAkACQAJ
AAoACgAKAAoACwAMAAwADAAMAA0ADgAOAA4ADgAOAA4ADgAOAA4ADgAOAA4ADAALAAoA
CgALAAoACQAHAAYABQAEAAIAAgABAAAAAAD///7//P/6//n/+P/3//b/9P/z//D/8P/x
//D/8P/x//H/8//z//P/8v/y//P/8//0//X/9v/2//j/+f/5//n/+f/5//n/+f/7//v/
/P/8//z//P/8//v/+v/6//r/+v/6//r/+v/4//j/+f/5//n/+f/5//n/+f/3//j/+P/3
//n/+v/6//r/+P/4//j/+f/5//n/+v/6//r/+//7//z/+v/6//r/+//8//z//P/+//7/
/v/+//7//f/9//7///8BAAEAAQABAAIAAgACAAIAAgADAAMAAwADAAMAAwADAAMAAwAD
AAMAAwADAAMAAwAFAAQABAACAAEAAQAAAP/////+//7//v/+//7//f/9//7//v/+//7/
/P/8//z/+//7//v/+//7//3//f/9//3/+v/6//r/+v/6//r/+v/7//n/+f/5//n/+f/5
//n/+f/5//n/+f/5//n/+f/5//n/9//3//f/9//3//f/9//3//f/9//3//f/9v/2//b/
9v/3//f/9//3//f/+P/4//j/+f/6//v//P/8//7/AgAEAAQABAAEAAIAAgACAAIA///+
//7//f///wIAAwAEAAUABQAHAAcABQAFAAgACAAGAAYABAAEAAUABAADAAMABgAGAAkA
CgAIAAcAAgD///z/+v/4//j/+P/3//b/9f/z//P/8v/y/+//7v/s/+z/7v/t/+3/7f/r
/+v/6//r/+n/6f/p/+n/6f/p/+n/6f/p/+r/6v/q/+r/6v/q/+r/7P/w//b/AAAMAB4A
NwBcAIkAuQDhAP0ADgELAdQAdAAUALj/W/8X//v+8P7u/vT+Av8V/zr/X/92/4r/oP+0
/8P/zf/U/9f/2v/d/97/4P/h/+T/4//k/+b/5//o/+n/6v/p/+j/6P/o/+j/6P/r/+v/
6//r/+v/7P/s/+3/6//r/+v/6//r/+v/7P/s/+v/6//r/+v/7f/t/+3/7v/u/+3/7f/t
/+v/7P/s/+3/7v/v//D/8f/v/+//7//v/+//8P/w//D/8v/z//T/9P/y//L/8//0//b/
9f/1//X/9f/2//b/9//3//f/+P/4//j/+P/5//r/+P/4//j/+f/8//z//P/8//z//P/8
//z//P/8//z//P/8//v/+v/6//v/+v/5//f/9f/1//X/9P/0//P/8v/y/+//7v/s/+r/
6//q/+n/6P/q/+n/5v/m/+P/4v/i/+P/5f/n/+f/5//o/+j/6f/p/+r/6//s/+z/7P/t
/+3/7f/x//H/8f/x/+//7//w//D/7v/u/+7/7f/u/+7/7v/u/+7/7v/u/+z/7v/v/+//
7//v/+//7//v/+3/7v/u/+3/7//w//D/8P/w//D/8P/x//H/8f/y//L/8v/z//P/9P/0
//T/9P/1//b/9v/2//j/+P/4//j/+P/5//n/+v/7//v/+//7//v//v/+//7//v/+////
//////3//f/9//3//f/9//3//f///////////////v/+//z//P/9//3//f/7//r/+v/6
//r/+v/5//n/+v/6//r/+v/4//j/+P/3//f/9//3//f/+f/5//n/+f/4//j/+P/4//r/
+P/2/w==
         </WaveFormData>
      </LeadData>
      <LeadData>
         <LeadByteCountTotal>10000</LeadByteCountTotal>
         <LeadTimeOffset>0</LeadTimeOffset>
         <LeadSampleCountTotal>5000</LeadSampleCountTotal>
         <LeadAmplitudeUnitsPerBit>4.88</LeadAmplitudeUnitsPerBit>
         <LeadAmplitudeUnits>��V</LeadAmplitudeUnits>
         <LeadHighLimit>2147483647</LeadHighLimit>
         <LeadLowLimit>268435456</LeadLowLimit>
         <LeadID>V4</LeadID>
         <LeadOffsetFirstSample>0</LeadOffsetFirstSample>
         <FirstSampleBaseline>0</FirstSampleBaseline>
         <LeadSampleSize>2</LeadSampleSize>
         <LeadOff>FALSE</LeadOff>
         <BaselineSway>FALSE</BaselineSway>
         <ExcessiveACNoise>FALSE</ExcessiveACNoise>
         <MuscleNoise>FALSE</MuscleNoise>
         <LeadDataCRC32>9698431</LeadDataCRC32>
         <WaveFormData>
AAAAAAAAAAACAAIAAgACAAIAAgACAAIAAwAEAAUABgAGAAYABgAGAAQABAAEAAQAAgAC
AAIAAgAAAAAAAAAAAAAAAAAAAAAA/f/8//v/+v/4//j/+P/4//j/+P/4//j/9//2//X/
9P/2//b/9v/2//j/+P/4//j/9v/2//b/9v/4//j/+P/4//j/+P/4//j/9v/2//b/9v/0
//T/9P/0//L/8v/y//L/8v/y//L/8v/y//L/8v/y//D/8P/w//D/8v/y//L/8v/0//T/
9P/0//b/9v/2//b/+P/4//j/+P/4//j/+P/4//r/+v/6//r//P/8//z//P/+//7//v/+
/wAAAAAAAAAAAgACAAIAAgAAAAAAAAAAAAEAAgADAAQABAAEAAQABAACAAIAAgACAAAA
AAAAAAAAAAAAAAAAAAAAAAAAAAAAAAIAAgACAAIAAAAAAAAAAAACAAIAAgACAAAAAAAA
AAAAAAAAAAAAAAACAAIAAgACAAIAAgACAAIAAAAAAAAAAAACAAIAAgACAAAAAAAAAAAA
AgACAAIAAgACAAIAAgACAAIAAgACAAIABAAEAAQABAACAAIAAgACAAIAAgACAAIABAAE
AAQABAAEAAQABAAEAAcACAAJAAsACwAKAAoACgAMAA0ADgAQABAADwAPAA8AEAARABQA
FgAYABgAGAAZABcAFgAVABUAFAAUABQAFQAXABoAGgAZABkAFwATABIADwAOAA4ADQAM
AAsACQAJAAkACAAHAAYAAwADAAMAAwABAAEAAQABAAIAAwAEAAUAAwADAAMAAwAEAAQA
BAAFAAMAAwABAAEABwAGAAQAAgADAAsAGAAqAD0AUwB6AK0A4gAPAS4BPwEqAd4AfgAn
AMv/fP9S/0H/OP83/z3/Sv9h/4D/m/+r/7v/zf/g/+3/9f/5//z//f/9/wAAAQACAAMA
AgACAAQABAAGAAcABwAHAAkACgAKAAoACAAIAAgACAAMAAwADAAMAAwADAAMAAwADgAO
AA4ADwANAA0ADgAOABAAEAAQABAADwAPAA8ADwARABEAEQARAA8ADwAPAA8ADwAPAA4A
DgAMAA8ADwANAA8ADwAPAA8AEQARABEAEQAPAA8ADwAPABAAEQARABAAEgAUABQAFAAT
ABMAEwAUABUAFgAWABYAFgAXABoAGwAbABsAGgAYABoAGgAaABsAGwAbABkAGwAbABsA
GgAZABoAGQAZABkAGQAYABcAFwAZABgAFAAUABQAEwARAA8ADwANAAwACwAKAAoACgAK
AAsACwALAAsACgAKAAsADAALAAsACwALAAsACwALAAsADQANAAwADAALAAsACwAKAAoA
CgAMAAkACwAKAAkACQALAAsACgAKAAkACAAHAAYABgAGAAYABgAIAAgACAAIAAYABwAH
AAcACAAIAAgACQAJAAkACQAKAAoACgAKAAsADgAOAA4ADwAPABAAEAAQABMAFAAUABQA
EgASABMAFQAVABUAFAAUABUAFQAVABUAFQAVABUAFQAVABUAFQAVABUAFQAWABYAFgAW
ABYAFgAYABYAFQAVABgAGAAYABgAGAAXABcAFwAXABcAFgAVABUAFQAVABUAFQAVABUA
FAAUABUAFQAVABUAFAAUABQAFQAVABUAFgAWABYAFgAXABYAFQAUABMAFQAVABUAFQAV
ABUAFQAVABUAFQAVABUAGQAZABcAFwAXABcAFgAWABcAFwAXABUAFQAWABYAFgAXABcA
FgAWABcAGAAYABgAFgAWABgAGAAcAB4AHgAeAB4AIAAhACEAIAAgACAAIAAhACAAIgAj
ACMAJAAlACUAJQAnACgAKgAqACoAKwArACoAKQApACgAKAAoACkAKwAuAC4ALQArACkA
JQAkACEAIAAiACEAIAAfABsAGwAbABoAGQAYABUAFQAXABcAFwAXABcAFwAXABcAFgAV
ABQAEwATABMAFAAUABUAFwAYABkAFQAVABUAFgAUABQAFwAfACoAOABLAGMAhACxAOQA
DwEqATcBKAHgAH4AJwDR/4j/ZP9X/07/S/9R/2D/ef+a/7P/w//R/+H/7v/5////BQAI
AAkACwAMAA8AEAAPABAAEAASABIAFAAVABUAFQAVABYAFgAWABYAFgAWABYAGAAYABgA
GAAZABgAFwAWABYAFgAWABcAGAAZABsAHAAcABwAHAAcABsAGwAbABsAGwAbABsAGwAb
ABsAGwAbABsAGwAaABoAHAAfAB8AHQAdAB0AHQAdAB0AHQAdAB0AHQAdAB0AHQAeAB8A
HwAeAB4AIAAgACAAIwAjACMAJAAlACYAJgAmACMAIwAlACUAJgAnACcAJgAmACYAJgAn
ACkAKQAnACkAKwArACoAKQAnACUAJAAjACIAIgAiACMAIwAiAB4AHgAdAB0AHAAbABkA
FwAWABUAFgAWABYAFgAWABUAFAATABIAEgATABQAFQAVABUAFQAVABUAFQAVABUAFQAU
ABQAFQAVABUAFAAUABQAFgATABEAEAAPAA8ADwAPAA4ADgAOAA4ADgAOAA4ADgAOAA4A
DgAOAA4ADgAOAA8ADwAPAA4ADgAOAA8ADwAPAA8AEAAOAA4ADgAPABIAEgASABMAEQAS
ABIAEgATABQAFAAUABIAEgATABUAFQAVABQAFAATABMAEwATABUAFQAVABUAFQAVABUA
FQAVABUAFgAWABgAGAAYABgAFwAUABIAEQASABIAEgASABIAEQARABEAEwATABIAEQAP
AA8ADwAPABAAEQASABIAEAARABEAEQAPAA4ADgAOAAsACwALAAwACgAKAAoACwALAAsA
CwALAAsACwALAAsACwALAAsACwALAAsACwALAAwACwAIAAcACAAJAAkACgAJAAkACQAH
AAcACAAIAAgACQAJAAgACAALAAwADAAMAAwADAAMAA0ADQAMAAwADAAMAA0ADAAOAA8A
DwASABMAEwATABcAGAAaABoAGQAZABgAFgAXABcAFgAWABYAFwAZABwAGgAZABcAFQAP
AA4ACwAKAAwACwAKAAkABwAHAAcABgADAAIA////////////////////////////////
//////////8AAAAA//////7//f/8//3//v8AAP7/AAABAAUAEAAgADMATQB0AKUA1gAB
ARoBJQEIAbYAVgD//63/av9M/0P/PP8//0X/TP9d/3b/i/+d/6//w//U/+H/6f/t/+z/
7f/x//L/8f/0//f/9//2//f/9v/4//n/+f/5//f/+P/4//j/+v/6//r/+v/6//r/+v/6
//7//v/+//7//P/8//z//f/9//3//v/+//3//P/7//r//f/9//3//f/7//v/+//7//v/
+//7//v/+//7//r/+v/6//3//f/7//3//f/9//3/+//7//v/+//7//v/+//7//z//f/9
//z/+v/8//z//P////////8AAP//AAAAAAAAAQABAAMAAwADAAMAAgAAAP7//v/+////
AAABAAAAAwAAAP///f/7//z/+//7//v/+f/4//f/9//1//T/8P/w/+//7//u/+3/7f/r
/+r/6f/m/+b/5v/m/+n/6f/p/+n/6v/q/+v/7P/t/+3/7f/t/+v/6//r/+v/6//r/+r/
6v/t/+3/7f/s/+r/6v/s/+n/5//m/+X/5f/n/+f/5v/m/+j/6P/o/+j/6P/o/+j/6P/o
/+j/6P/o/+r/6//r/+v/6v/q/+r/6//t/+3/7f/u/+7/7v/u/+//8P/w//D/8f/x//L/
8v/y//H/8v/y//L/8v/y//P/9f/1//X/9P/0//f/9//3//f/+f/5//n/+f/5//n/+f/5
//f/9//4//j/9v/2//b/9v/4//b/9f/1//T/9P/0//T/9v/1//X/9f/1//X/9P/z//H/
8f/x//H/8f/x//H/8P/y//P/8//z//L/8P/v/+7/8P/x//L/9P/z//L/8f/x//H/8f/x
//H/8f/x//H/8f/x//H/8f/x//H/8f/x//H/8P/v/+z/6//s/+3/7f/u/+//7//v/+3/
7f/u/+7/7v/x//H/8P/w/+//8P/w//D/8P/w//H/8v/z//T/8//z//L/8P/w//D/8P/x
//T/9v/3//f/+P/5//n/+f/7//z//v/+//7///////7//f/9//z//P/8//3///8CAAIA
AQD///3/+//6//f/9v/0//P/8v/x/+3/7f/t/+z/7P/s/+r/6//p/+n/6f/p/+f/5//n
/+f/5//n/+f/5//n/+f/6P/o/+r/6//r/+v/5//n/+f/6P/o/+r/6//p/+z/+P8LACEA
PgBnAJ4A2QAMATMBRAEoAdIAbwAPAKj/WP8p/xL/Bf8J/xb/I/88/13/df+H/5X/qP+7
/8n/zf/S/9X/1//c/9//3v/d/+D/4P/i/+L/5v/n/+f/5//l/+b/5v/m/+b/5v/m/+b/
6P/o/+j/6P/q/+r/6v/q/+r/6v/q/+v/6//r/+z/7P/q/+r/6v/q/+v/6//r/+v/7f/t
/+3/7f/t/+3/7f/t/+3/7f/s/+z/6v/t/+3/6//p/+n/6f/p/+r/6//s/+3/6//r/+v/
6//u/+//7//u/+7/8P/w//D/8f/x//H/8v/z//T/9P/0//P/8//1//X/9f/1//T/8v/0
//T/9P/1//X/9f/z//X/9f/1//T/8//y//H/8f/x/+//7v/t/+3/7f/s/+j/6P/r/+v/
6v/p/+f/5f/k/+P/4P/g/+D/4P/h/+H/4f/h/+H/4v/k/+b/5f/l/+X/5f/l/+X/5f/l
/+P/4//i/+L/5f/l/+X/5P/k/+T/5v/j/+P/4v/h/+H/4f/h/+D/4P/g/+D/4P/g/+D/
4P/g/+D/3v/e/97/3v/e/9//3//f/+L/4v/i/+P/4f/h/+H/4v/j/+T/5f/n/+f/5v/l
/+X/5//o/+j/6P/n/+j/6P/o/+n/6v/s/+//7f/t/+z/7P/v/+//7//v//H/8f/x//H/
7//v/+//7//v/+//8P/w//L/8v/y//L/8P/u/+3/7f/w//D/8P/w//D/7//v/+//8f/x
//D/7//v/+//7//v/+//7//v/+7/7v/v/+//7//t/+z/7P/s/+v/6//r/+z/7P/s/+z/
7f/t/+3/7f/t/+3/7f/t/+3/6//r/+v/6//r/+v/6//r/+//7//t/+3/7f/t/+z/7P/t
/+3/7f/r/+v/7P/s/+z/7f/t/+z/7P/t/+7/8P/w/+7/7//w//H/8v/y//P/8//y//P/
9P/1//f/9v/4//n/+f/4//n/+f/5//v//P/+//7/AAABAAEAAAD//////v/+//z//f//
/wIAAwADAAIAAQD7//r/9//2//b/9f/0//P/8//z//P/8v/v/+7/6//r/+v/6//r/+v/
6f/p/+n/6f/q/+v/7P/t/+v/6//s/+z/7P/t/+3/7f/t/+3/7f/u/+7/7P/r/+v/8v8A
ABEAJwBCAG8ApADbAAYBIwEyARgBxgBhAAcArP9e/zH/HP8T/xX/Iv8v/0b/Y/97/4v/
nf+y/8f/0f/X/97/4f/h/+L/4//i/+X/6P/o/+r/6v/q/+v/6//r/+3/7v/u/+7/7P/s
/+z/7P/u/+7/7v/u//D/8P/w//D/8v/y//L/8//1//X/9v/2//b/9v/2//b/9f/1//X/
9f/3//f/9//3//X/9f/1//X/9//3//b/9v/0//f/9//1//X/9f/1//X/9//3//f/9//5
//n/+f/5//n/+f/4//b/+P/6//r/+v/5//n/+f/6//n/+v/6//r/+//7//3//f/+////
///+/wAAAAAAAAEA//////3//////////v/9//7//f/9//3/+//6//n/+f/3//b/8v/y
//X/9f/0//P/8//x//D/7//u/+7/7v/u/+3/7f/t/+3/7v/u/+//8P/v/+//7//v//H/
8f/x//H/8f/x//D/8P/x//H/8f/w//L/8v/0//H/8//y//H/8f/x//H/8P/w/+7/7v/u
/+7/8P/w//D/8P/w//D/8P/w//L/8//z//P/9P/0//T/9f/z//P/8//0//b/9v/2//f/
+v/6//r/+//7//z//P/8//3//v/+//7//v/+////AQD//////v/+/wAAAQACAAMAAwAD
AAMAAwABAAEAAQABAAEAAQACAAIAAgACAAIAAgAEAAIAAQABAAIAAgACAAIAAgABAAEA
AQABAAEAAAD//////////////////////v/+/////////wEAAAAAAAAA/f/9//3//v8A
AAAAAAABAP//////////AQABAAEAAQD///////////3//f/9//3///////3//f//////
/v/+//3//f/9//v//f/+//7//v/9//3//P/8//v//v/+/wAABAACAAIAAgACAAIAAwAD
AAIAAwAEAAUABwAGAAgACQAJAAwADQANAA0ADQAOABAAEAARABMAFAAUABMAEwASABIA
EgATABUAGAAYABcAFQATAA0ADAAJAAgACgAJAAgABwAHAAcABwAGAAUABAABAAEAAQAB
AAEAAQABAAEAAQABAAEAAQABAAEAAwADAAQABAAEAAUABQAFAAMAAwADAAQAAgACAAMA
BwAOABwALwBFAGIAjQDCAPEAFgEvATYBCgGsAE0A+f+k/2j/Tf9E/zv/P/9G/1P/bP+L
/6H/sf/B/9T/5f/v//P/+P/9//3//P/9//7/AQAAAAAAAgACAAIAAwADAAMABAAGAAcA
CAAIAAgACAAIAAoACgAKAAoACgAKAAoACgAMAAwADAANAA0ADQAOAA4ADgAOAA4ADgAP
AA8ADwAPABEAEQARABEAEwATABMAEwASABEADwAOABAAEwATABEAEwATABMAEwARABEA
EQARABEAEQARABEAFAAVABUAFAASABQAFAAUABUAFQAVABYAFwAYABgAGAAYABkAHAAd
AB0AHQAcABoAHAAcABwAHQAbABsAGQAbABsAGwAaABkAGgAZABkAGQAXABYAFQAVABcA
FgASABIAEgARAA8ADQANAAsACgAJAAoACgAKAAoACQAJAAkACQAKAAoACwAMAAsACwAL
AAsACwALAAsACwAMAA0ADQAOAA8ADwAPAA4ADgAOABAADQANAAwACwALAAsACwAKAAoA
CgAKAAoACgAKAAoACgAKAAwADAAMAAwADAANAA0ADQAMAAwADAANAA0ADQANAA4ADwAQ
ABEAEwASABIAEgATABEAEgASABIAFAAWABcAGAAYABgAGQAbABsAGwAaABoAGQAZABkA
GQAZABkAGQAZABoAGwAcAB0AGwAbABwAHAAbABoAGQAYABkAGAAYABkAGgAaABoAGgAa
ABkAGQAZABkAGQAYABcAFwAXABcAFwAXABcAFwAWABYAFwAXABcAFwAWABYAFgAVABUA
FQAWABYAFgAWABcAFwAXABcAFwAWABUAFAATABQAFQAWABcAFwAXABcAFwAZABkAFwAX
ABUAFQAUABQAFQAVABUAEwAVABYAFgAWABcAFwAWABYAFQAWABYAFgAUABQAFgAZABoA
GwAcAB0AHwAgACAAIAAgACAAIQAgACIAIwAjACYAJwAnACcAJwAoACoAKgAqACsAKwAq
ACkAKQAoACgAJgAnACkALAAtAC0ALAArACUAJAAhACAAIAAfAB4AHQAbABsAGwAaABkA
GAAVABUAFwAXABcAFwAXABcAFwAXABcAFwAXABcAFwAXABgAGAAYABkAGQAZABkAGQAZ
ABoAGgAcAB0AHwAqADoATQBjAIQAsQDiAAsBLAE9ATAB7gCMADUA4/+a/3D/Yf9Y/1X/
W/9o/3v/lv+x/8H/0f/j//L//f8FAAkACgALAA0AEAAPABAAEwASABIAFAAUABcAGQAa
ABsAGwAcABwAHAAaABoAGgAaABwAHAAcABwAHAAcABwAHAAdAB4AHwAhAB8AHwAgACAA
IAAgACAAIAAhACEAIQAhACEAIQAhACEAIQAhACEAIQAhACEAIAAgACAAIwAjACEAIQAh
ACEAIQAfAB8AHwAfAB8AHwAfAB8AIAAhACEAIAAiACQAJAAkACUAJQAlACYAJQAmACYA
JgAnACcAKQApACgAKQApACgAKAAoACgAKQApACkAJwApACcAJwAmACUAJAAjACMAIwAj
ACIAIQAhAB8AHgAaABoAHQAdABwAGwAXABUAFAATABIAEgASABIAEwATABMAEwAUABQA
FQAWABcAFwAXABcAFQAVABUAFQAVABUAFAAUABQAEwASABAAEwAUABcAFQAVABQAEwAT
ABMAEwASABIAEQAQAA8ADgAQABAAEAAQABAAEAAQABAADgAPAA8ADwASABIAEgATABMA
EwATABQAEgASABIAEwAWABYAFgAXABUAFgAWABYAFQAWABYAFgAWABYAFwAZABcAFwAW
ABYAFwAXABcAFwAXABcAFwAXABUAFQAVABUAFwAXABgAGAAWABYAFgAWABYAFAATABMA
FgAWABYAFgAUABMAEwATABUAFQAUABMAEQARABEAEQAPAA8ADwAOABAAEQARABEAEQAQ
ABAAEAANAA0ADQAOAA4ADgAOAA8ADQANAA0ADQALAAsACwALAAsACwALAAsADQANAA0A
DQAPAA8ADQANAA0ADQAMAAwADQANAA0ACwAJAAoACgAKAAkACQAIAAgACwAMAA4ADAAM
AAwADAANAA8AEAAQABAAEAAQABEAEgAUABUAFQAWABcAFwAXABkAGgAcABwAHAAdAB0A
HAAZABkAGAAYABYAFwAZABwAHAAbABkAFwARABAADQAMAA4ADQAMAAsACQAJAAkACAAH
AAYAAwADAAMAAwADAAMAAQABAAEAAQABAAEAAQABAAEAAQACAAIAAgADAAMAAwD/////
//8AAAIAAAABAAcAEgAkADcATwB0AKUA1gD/AB4BLQEWAcoAagARAL//fP9S/0P/QP9B
/0f/Tv9d/3L/i/+f/7H/w//W/+P/6f/t//L/9f/1//b/9//4//f/+P/4//r/+v/+////
//////3//v/+//7//v/+//7//v8CAAIAAgACAAQABAAEAAQAAgACAAIAAwADAAMABAAE
AAQABAAEAAQAAwADAAMAAwABAAEAAQABAAMAAwADAAMAAwADAAIAAgAAAAMAAwABAAMA
AwADAAMAAgABAAAA//8AAAEAAgADAAQABQAFAAQAAgAEAAQABAADAAMAAwAEAAUABgAG
AAYABQAFAAcABwAIAAkACQAIAAYABgAGAAcABwAHAAUABwAFAAUABAADAAIAAQABAAEA
///+//3//f/9//z/+P/4//f/9//2//X/8f/v/+7/7f/u/+7/7v/u/+//7//v/+//8P/w
//H/8v/z//P/8//z//H/8f/x//H/8//z//L/8v/z//P/8//y//D/8P/y/+//7f/s/+v/
6//r/+v/6v/q/+z/7P/s/+z/6v/q/+r/6v/s/+z/7P/s/+z/7f/t/+3/7P/s/+z/7f/t
/+3/7f/u/+7/7v/u/+//7v/u/+7/7//v//D/8P/w//P/9P/0//T/8v/y//P/9f/z//P/
8v/y//P/8//z//P/8//z//P/8//x//H/8f/x//H/8f/y//L/8P/w//D/8P/w/+7/7f/t
/+z/7P/s/+z/6v/p/+n/6f/p/+n/6P/n/+f/5//n/+f/6f/p/+n/6P/n/+f/5v/l/+X/
5P/k/+T/5f/l/+X/5v/j/+L/4f/h/+P/4//j/+P/4f/h/+H/4f/h/+H/4f/h/+P/4//j
/+P/5P/j/+D/3//f/9//3v/e/+H/4f/h/9//3//g/+D/4P/h/+H/4P/g/+H/4P/e/+D/
4v/k/+T/5P/k/+T/5f/l/+T/5P/k/+T/5f/m/+j/6f/p/+z/7f/t/+3/7f/u//D/8P/y
//P/8//y/+//7//u/+7/8P/x//P/9v/2//X/8//x/+//7v/r/+r/6f/n/+X/4//j/+P/
4//i/9//3v/b/9v/2//b/9v/2//d/93/3f/d/93/3f/d/93/3f/d/97/3v/e/9//3//f
/93/3f/d/97/3v/e/9//4//u//z/DQAjAEQAbwCmANkAAAEXARgB4gCCACUAzf94/zz/
I/8W/w//F/8g/yv/RP9f/3X/h/+b/7D/vf/H/8n/zP/P/9H/1P/V/9b/1f/W/9b/2P/Y
/9z/3f/d/93/3f/e/97/3v/e/97/3v/e/+D/4P/g/+D/4//k/+X/5v/k/+T/5P/l/+f/
5//o/+j/6P/o/+j/6P/p/+n/6f/p/+n/6f/p/+n/6f/p/+n/6f/r/+v/6v/q/+r/7f/t
/+v/6//r/+v/6//r/+v/6//r/+v/6//r/+v/7P/t/+3/7P/q/+z/7P/s/+//7//v//D/
8f/y//L/8v/z//P/9f/1//T/9f/1//T/9P/0//T/9f/1//X/8//1//X/9f/0//P/8//z
//T/9f/z//L/8f/x//P/8v/u/+7/7v/t/+v/6f/o/+f/5//n/+j/6P/o/+j/6P/n/+b/
5f/n/+j/6v/s/+v/6//r/+v/6//r/+v/6//r/+v/6v/q/+3/7f/t/+z/7P/s/+7/6//r
/+r/6f/p/+n/6f/o/+j/6P/o/+j/6P/o/+j/6P/o/+r/6v/q/+r/6v/r/+v/6//u/+7/
7v/v/+3/7f/t/+7/8P/w//D/8f/y//L/8v/z//P/9P/0//T/9//4//j/+P/6//r/+//9
//3//f/8//z//P/7//r/+f/7//v/+//7//n/+f/5//n//P/9////AAAAAAAAAAAAAAAA
/v/9//3//v/+//7//v/8//v/+//7//v/+//6//n/+//7//v/+//8//3//v/+//z//f/9
//3////+//7//v/9//3//f/+//7//v/+///////////////9//3//f/9////////////
//////////8BAAEA/////wAAAQABAAIAAwADAAMAAQD//wAAAAAAAAEAAQAAAAAAAwAE
AAQABAAEAAYACAAIAAoACgAKAAoACgAMAA0ADQAMAAwADAAMAA0ADgAQABEAEQASABMA
EwATABMAFAAWABYAGAAZABkAGAAXABcAFgAWABQAFQAXABoAHAAbABkAFwATABIADwAO
AA4ADQAMAAsABwAHAAcABgAHAAYAAwADAAMAAwADAAMAAwADAAMAAwADAAMAAwADAAMA
AwAEAAQABgAHAAcABwAFAAUABQAGAAQABgAJAAsAFAAiADMARQBgAIsAwADvABIBKQEw
AQgBrgBPAPv/qv9w/1P/SP9B/0X/Tv9Z/3L/j/+l/7P/w//U/+f/7//1//r//f///wAA
AQACAAMABAAEAAYABgAIAAkACQAJAAkACgAKAAoADAAMAAwADAAOAA4ADgAOAA4ADgAO
AA4AEAAQABAAEQATABMAFAAUABIAEgASABIAEwATABMAEwAVABUAFQAVABMAEwATABMA
FAAVABUAFgAUABcAFwAVABUAFQAVABUAFwAXABcAFwAVABUAFQAVABgAGQAZABgAGAAa
ABoAGgAbABsAGwAcABsAHAAcABwAHgAfACIAIwAiACMAIwAiACQAJAAkACUAIwAjACEA
IwAjACMAIgAhAB4AHQAdAB0AHQAcABsAGwAdABwAGAAYABgAFwAVABMAEwARABAADwAQ
ABAAEAAQABEAEQARABEADgAOAA8AEAARABEAEQARABIAEwAUABUAEwATABIAEgAUABUA
FgAWABQAFAAWABMAFQAUABMAEwAVABUAFAAUABIAEgASABIAFAAUABQAFAASABIAEgAS
ABIAEwATABMAFgAWABYAFwAXABcAFwAYABgAGAAYABkAGAAYABgAGQAbABwAHAAcABsA
HAAcABwAHAAcAB0AHwAhACEAIAAgAB8AHwAfAB8AHwAfAB8AHwAfAB8AHwAfACEAIQAi
ACIAIgAiACIAIgAkACIAIQAhACEAIAAfAB4AHwAfACAAIQAhACEAIAAfACEAIQAhACEA
IAAfAB4AHAAcAB0AHQAdAB4AHgAfACAAHQAdAB0AHgAcABwAHAAdABsAGwAbABsAHQAd
AB0AHQAfAB8AHwAfAB8AHwAfAB8AIQAhAB8AHwAfAB8AHgAeACEAIQAhAB8AHwAgACAA
IAAhACEAIAAgACEAIgAiACIAIgAiACQAJgAlACcALAAuAC4ALgAuAC0ALQAsACoAKAAo
ACgAKQAsAC4ALwAvADAAMQAxADEAMwA0ADYANgA2ADcANwA2ADcANwA2ADYANgA3ADkA
PAA5ADcANAAxAC0ALAApACgAKgApACgAJwAjACMAIwAiACMAIgAfAB8AHwAfAB8AHwAh
ACEAIQAhACAAHwAeAB0AHwAfACAAIAAgACEAIQAhAB8AHwAfACAAIAAgACUALwA+AE4A
YwCDAK4A3QAGASMBOAEzAfwAnABCAPP/qf98/2r/Yf9c/1//Z/94/5X/sv/D/9H/4f/x
//7/BQAJAA8AEAARABUAFgAZABgAFwAYABgAGgAaABoAGwAbABsAGwAcABwAHAAeAB4A
HgAeAB4AHgAeAB4AHgAeAB4AHgAcABwAHAAdABsAGwAcABwAHgAeAB4AHgAfAB8AHwAf
AB4AHQAcABsAHgAfACAAIQAeAB0AGwAaABoAHQAdABsAGwAbABsAGwAbABsAGwAbABsA
GwAbABsAGgAbABsAGgAcAB4AHgAeAB8AHwAfACAAIAAgAB8AHgAfAB8AIQAhACAAIQAh
ACAAIgAiACIAIwAhACEAHwAhAB8AHwAeAB0AGgAZABkAGQAYABgAGAAZABgAFgARABAA
EQARABAADwAPAA0ADAALAAgACAAIAAgACQAJAAkACQAIAAgACQAKAAsACwALAAsACQAJ
AAkACQALAAsACgAKAAkACQAJAAgABgAGAAgABQAHAAYABQAFAAMAAwACAAIAAgACAAIA
AgACAAIAAgACAAAAAAAAAAAAAgADAAMAAwACAAIAAgADAAMAAwADAAQABAAEAAQABQAG
AAYABgAHAAcACAAIAAgABwAIAAgACAAKAAoACwANAAsACwAKAAoACwALAAsACwALAAsA
CwALAAsACwALAAsACQAJAAoACgAKAAoACgAKAAoACAAHAAcACAAIAAgACAAIAAcABwAH
AAUABQAEAAMABQAFAAUABQADAAMAAwACAAAAAQABAAEAAQAAAAAAAAD///////8AAAIA
AAAAAA==
         </WaveFormData>
      </LeadData>
      <LeadData>
         <LeadByteCountTotal>10000</LeadByteCountTotal>
         <LeadTimeOffset>0</LeadTimeOffset>
         <LeadSampleCountTotal>5000</LeadSampleCountTotal>
         <LeadAmplitudeUnitsPerBit>4.88</LeadAmplitudeUnitsPerBit>
         <LeadAmplitudeUnits>��V</LeadAmplitudeUnits>
         <LeadHighLimit>2147483647</LeadHighLimit>
         <LeadLowLimit>268435456</LeadLowLimit>
         <LeadID>V5</LeadID>
         <LeadOffsetFirstSample>0</LeadOffsetFirstSample>
         <FirstSampleBaseline>0</FirstSampleBaseline>
         <LeadSampleSize>2</LeadSampleSize>
         <LeadOff>FALSE</LeadOff>
         <BaselineSway>FALSE</BaselineSway>
         <ExcessiveACNoise>FALSE</ExcessiveACNoise>
         <MuscleNoise>FALSE</MuscleNoise>
         <LeadDataCRC32>2218274989</LeadDataCRC32>
         <WaveFormData>
/v/+//7//v///wAAAQACAAQABAAEAAQABQAGAAcACAAKAAoACgAKAAoACgAKAAoADAAM
AAwADAAKAAoACgAKAAwADAAMAAwACwAKAAkACAAGAAYABgAGAAYABgAGAAYAAwACAAEA
AAAAAAAAAAAAAP7//v/+//7//P/8//z//P/6//r/+v/6//r/+v/6//r/+P/4//j/+P/2
//b/9v/2//b/9v/2//b/9P/0//T/9P/2//b/9v/2//T/9P/0//T/9P/0//T/9P/2//b/
9v/2//b/9v/2//b/9v/2//b/9v/2//b/9v/2//b/9v/2//b/+P/4//j/+P/6//r/+v/6
//z//P/8//z//P/8//z//P/8//z//P/8//z//P/8//z//v/+//7//v/8//z//P/8//r/
+v/6//r/+v/6//r/+v/6//r/+v/6//j/+P/4//j/+P/4//j/+P/4//j/+P/4//b/9v/2
//b/9v/2//b/9v/2//b/9v/2//T/9P/0//T/9P/0//T/9P/0//T/9P/0//T/9P/0//T/
9P/0//T/9P/y//L/8v/y//L/8v/y//L/9P/0//T/9P/0//T/9P/0//L/8v/y//L/9P/0
//T/9P/0//T/9P/0//X/9v/3//j/+P/4//j/+P/4//j/+P/5//j/+f/6//r//v/+//7/
AAACAAMABAAEAAQABAADAAMA/////wAAAAAEAAUABgAGAAIA///9//r/+v/5//j/9//5
//j/9v/1//X/9P/z//L/8P/w//D/7//t/+3/7v/u/+//7//v/+7/7v/u/+7/7v/v/+//
7//v/+7/7v/s/+z/8P/w//D/7v/s//L//P8KABUAJQA8AGAAgwCiALsAxwC7AIgASAAT
AOP/vf+s/6P/lv+P/4//k/+h/7P/v//F/8r/1P/g/+f/6v/t/+7/7v/t//D/8P/u//H/
8f/x//L/8v/y//L/8v/y//L/8v/z//P/8f/y//L/8f/z//P/8//z//T/9P/0//T/9P/0
//T/9P/y//L/8v/y//T/9P/0//T/8v/y//P/8//0//T/9f/2//b/9v/2//b/9//3//f/
9v/2//f/9//3//f/+P/4//j/+v/7//v/+//7//v/+//7//z//P/8//3///8AAAAAAAAB
AAEAAQACAAEAAgACAAIABAAEAAUABwAFAAUABQAGAAgACAAJAAoACgAKAAoACwALAAsA
CwAKAAoACgAKAAsACwAKAAoACgAMAAoACQAJAAkACAAIAAgABwAGAAUABAADAAMAAwAC
AAAAAQABAAAAAAAAAP////////7//v/9//3//f/9//z//P/8//r/+v/7//v/+f/5//f/
9//4//j/9//3//f/9v/4//j/+P/4//X/9f/1//X/9f/1//X/9f/1//X/9f/1//X/9v/2
//b/9v/3//f/9//3//f/9//4//j/+P/4//j/+v/6//v/+//6//r/+v/6//z//f/9//7/
/P/8//z//f/9//3//f/9//3//f/9//7//v/+//7//v/8//z//f/9//7//v/+/////f/9
//3//P/+//7//f/9//3//f/9//7/AAD////////9//3//f/9//z//P/8//z//P/8//z/
+//5//r/+v/5//n/+f/5//n/+f/4//j/+P/4//j/+P/4//b/9//3//b/+P/4//j/+P/2
//b/9v/2//b/9v/2//b/+P/4//j/+P/2//X/9f/1//f/9//3//f/9//3//f/9//5//n/
+f/6//r/+v/6//r/+f/5//v/+//8//7//v/+//7/AAAAAAAAAAAAAAAAAAAAAP7///8A
AAEABAAEAAYABgAGAAgACgALAAoACgAKAAoACQAJAAcABwAIAAgACgALAAwADAAKAAcA
BwAEAAIAAQACAAEAAQAAAPz/+//7//r/+f/4//b/9v/4//f/9//3//b/9v/1//X/9f/0
//T/9P/0//T/9f/1//f/9//4//j/9v/2//b/9v/2//T/9v/8/wQAEgAfACsAQABcAH8A
ngCxALsAsQCEAEQADQDf/7//tP+x/6b/m/+b/6P/sf/D/8//0//W/97/5v/t//L/8//0
//T/9f/2//T/9v/1//f/9//4//j/+v/6//r/+v/6//r/+//7//v//P/8//v/+//7//v/
+//6//r/+v/6//r/+v/6//r/+//8//3//v/8//z//P/8//z//P/9//3//f/8//z//P/8
//z//P/8//3//f/9//z//P/9//3//f/9//7//v/+//7/////////AQABAAEAAQABAAAA
////////AAAAAAAAAwADAAMABAAFAAYABgAGAAQABAAFAAcACQAJAAkACgAKAAoACwAM
AA4ADgAOAA8ADwAPAA8ADgANAAwACwALAAwADAANAA4ADgAMAAsACwANAAwADAAMAAkA
CAAHAAYABwAHAAcABgAEAAUABQAEAAQABAADAAMAAwACAAIAAQABAAEAAQAAAAAAAAD+
//7/AQABAP//////////AAAAAP7//f/8//r/+v/6//r/+v/7//v/+//7//v/+//7//v/
+f/5//n/+f/5//r/+v/6//r/+//7//v/+//7//v//P/6//r/+v/6//v//P/+/////v/+
//7//v8AAAEAAQACAAAAAAAAAAEAAQABAAEAAQABAAEAAQACAAIAAgACAAIAAgACAAMA
AwACAAIAAgADAAUABQAFAAQAAgACAAEAAQD///////8AAAIAAQABAAEAAQABAAEAAQAA
AAAAAAAAAAIAAgACAAEA//8AAAAA///9//3//f/9//3//P/8//z//P/8//z//P/+////
///+//z//P/8//z//P/8//z//P/8//z//P/8//r/+v/6//r//P/7//v/+//7//v/+//7
//v/+//7//v/+//7//v//P/8//7//v/+//7//v8AAAAAAAAAAAIAAgACAAIAAgADAAQA
BQAGAAYACAAIAAgACgAMAA0ADAAMAAwADAANAA0ACwALAA4ADgAQABEAEQAQAA0ACQAH
AAQAAgABAAIAAQABAAAA/v/9//3//P/5//j/9v/2//j/9//3//f/9v/2//X/9f/3//b/
9v/2//j/+P/5//n/+P/3//f/9v/1//b/9//4//j/+P/4//r/AgAOABsALQBGAGYAiQCo
AL8AxwC1AIAAQAANAOP/xf+4/6//pv+h/5//of+r/7f/v//H/9L/3v/q//H/9v/3//T/
8v/1//b/9v/4//n/+P/3//f/9v/4//j/+P/4//j/+P/5//n/+f/6//r/+f/7//v/+//7
//z//P/8//z/+v/6//r/+v/6//r/+v/6//j/+P/4//j/+P/4//n/+f/5//j/+P/4//j/
+P/4//j/+//7//v/+v/4//n/+f/5//v//P/8//z//P/9//3//f/7//v/+//7//z//P/8
//3/+//8//z//P////////8AAAEAAgACAAIAAgACAAMABQAFAAUABQAGAAUABAAEAAQA
BQAGAAcACQAIAAcABgAEAAUABgAHAAkABwAGAAYABgAGAAQAAwADAAEAAAAAAAAAAQAA
AP///v/9//3//f/8//z//f/9//z//P/8//v/+//5//j/+P/3//X/9f/1//T/9v/2//T/
9P/3//f/9f/1//P/8//0//T/8//z//P/8v/0//T/9P/0//P/8//z//P/8//z//P/8//z
//P/8//z//X/9v/2//b/9P/1//X/9f/2//f/+P/6//j/+P/4//j/+P/4//n/+f/8//z/
/P/8//z//f/9//7//v/+//7///////////////3//f/9//7/AAAAAAAAAAACAAIAAwAD
AAAAAAAAAAEA/////////v8AAAAA//////3//f/9//7/AAD////////9//3//f/9//7/
/v/+//7//P/8//z/+//9//7//v/9//v/+//7//v//f/8//z//P/8//z//P/8//r/+//7
//r/+//8//3//v/+//7//v/+//z//P/8//z/+v/6//r/+v/8//v/+//7//v/+//7//v/
+//7//v/+//9//3//f/+//7//v/+//7////+////AAABAAIAAAAAAAAAAAACAAIAAgAC
AAIAAwAEAAUABgAGAAgACAAIAAoADAANABAAEAAQABAADwAPAA0ADQAMAAwADgAPABEA
EgARAA8ADwAMAAoACQAGAAUABQAEAAAA//////7////+//z//P/6//n/+f/5//r/+v/5
//n/+//6//r/+v/6//r/+//7//v/+//8//z/+P/4//j/+P/6//r/+P/2//r/BAATACEA
MABMAHMAnADDAN8A7QDaAKAAXQAfAOn/wP+r/5r/jf+J/4v/kf+f/7H/v//I/87/2v/n
/+7/8f/0//T/9f/2//j/+P/1//f/9//4//j/+v/6//r/+v/6//r/+//7//v//P/8//v/
+//7//v/+//8//z//P/8//z//P/8//z//P/8//z//P/+//7//v/+//z//P/9//3//f/8
//z//P/+//7//v/+//3//f/9//z//P/9//3//f/9//7//v/+/wAAAQABAAEA////////
//8AAAAAAAABAAMABAAEAAQAAwADAAMABAAFAAYABgAGAAgACAAJAAsACgAJAAgACAAK
AAoACwAMAAwADAAMAA0ADQANAA0ADAAMAAwADAANAA0ADAAMAAwADAAKAAkACQALAAoA
CgAKAAsACgAJAAgABQAFAAUABAAEAAUABQAEAAQABAADAAMAAQAAAAAA///////////+
//7//v/8//z//f/9//v/+//5//n/+v/6//n/+f/5//j/9v/2//b/9v/1//X/9f/1//f/
9//3//f/9//3//f/9//1//b/9v/2//b/9//3//f/9//3//f/+P/4//j/+P/4//r/+v/7
//v//P/8//z//P/6//v/+//8//z//P/8//3//f/9//3//f////////8AAAIAAgACAAIA
AAAAAAEAAQAAAAAAAAABAAEAAQABAAAA/v/+//3//f/9//3//f/+/wAA/////////f/9
//3//f/+//7//v/+//7//v/+//3//f/+//7//f/7//v/+//7//v/+v/6//r/+v/6//r/
+v/6//v/+//6//r/+v/6//r/+v/6//r/+v/6//r/+v/6//r/+v/6//r/+v/5//n/+f/5
//n/+f/5//n/+f/5//n/+//7//v//P/6//z//P/8//r//P/8//z//P/+//7//v/+//7/
/v/+//7//v///wAAAQAAAAAAAgACAAIABAAGAAcACAAIAAgACAAJAAkABwAHAAYABgAI
AAkADAAMAAoABwAFAAIAAAD///z/+//7//r/+v/5//n/+P/3//b/9P/0//L/8f/x//H/
8v/y//H/8f/x//D/8P/w/+7/7v/v/+//8f/x//L/8v/w//D/8P/w//T/8v/u/+7/9P8A
AA0AGQAsAEgAawCSALEAyQDVAMQAjABHAA8A4f++/6n/mP+L/4f/if+P/5v/q/+3/77/
xv/U/+H/5v/p/+r/7P/t/+z/7P/s/+3/7//v//D/8P/w//D/8P/w//L/8v/z//P/8f/y
//L/8f/z//P/8//z//L/8v/y//L/8v/y//L/8v/y//L/8v/y//L/8v/y//L/8P/w//H/
8f/z//L/8v/y//D/8P/w//D/8//z//P/8v/y//P/8//z//H/8v/y//L/8P/x//H/8f/z
//P/8//z//L/8v/y//P/9f/2//b/9v/1//X/9f/2//f/+P/4//j/+P/4//n/+//7//v/
+//8//z//P/9//7//v/+//7///8BAAEAAQAAAAAAAAAAAAEA///+//7//v/+//z/+//7
//v/+v/6//r/+f/4//f/9v/3//f/9//2//T/9f/1//T/8v/y//H/8f/x//D/8P/v/+//
7//v/+7/7//w/+//8P/w/+//7P/r/+3/7f/u/+7/6//r/+v/6v/s/+z/7P/s/+n/6f/p
/+n/6f/p/+n/6f/p/+n/6f/p/+v/7P/s/+z/7P/t/+3/7f/r/+v/6//s/+z/7P/s/+z/
7P/s/+3/7f/w//D/8P/w//D/8f/x//L/8v/y//L/8//z//P/8//z//X/9f/1//b/9P/0
//T/9P/0//T/9f/1//T/9P/0//X/8//z//P/8v/0//T/8//z//P/8//z//T/9P/z//P/
8//x//H/8f/x/+7/7v/u/+7/8P/w//D/7//y//T/9f/1//X/9f/1//X/8//y//L/8v/y
//L/8v/y//L/8//z//L/9P/0//T/9P/y//L/8v/y//D/8P/w//D/8v/y//L/8v/0//P/
8//z//H/8f/x//H/8//z//P/8//x//H/8f/y//L/8v/y//T/+P/2//b/9v/2//j/+P/4
//j/+v/6//r/+v/6//v//P/9/wAAAAACAAIAAAACAAQABQAIAAgACAAIAAcABwAFAAUA
BgAGAAgACQAIAAgABgADAAEA/v/8//v//P/7//v/+v/6//n/+f/4//X/9P/y//L/9P/z
//P/8//y//L/8f/x//H/8P/w//D/8P/w//H/8f/x//H/8v/y//L/8v/y//L/8P/w//D/
8v/6/wQAEQAfADAATABvAJAAqwC/AMUAqABoACsA+f/N/7T/q/+i/5f/k/+V/5n/p/+3
/7//xP/M/9j/4//q/+v/7P/u/+3/7P/s/+7/7//t/+3/7v/u//D/8P/w//D/8P/w//H/
8f/x//L/8v/x//H/8f/x//H/8P/w//D/8P/w//D/8P/w//L/8v/y//L/8v/y//L/8v/w
//D/8f/x//H/8P/w//D/8v/y//L/8v/x//H/8f/w//L/8//z//P/8//0//T/9P/0//X/
9f/1//f/9//3//f/+P/4//j/+f/3//j/+P/4//n/+f/5//r/+//8//z//P/+//7///8B
AP///////wAAAAAAAAEAAgAEAAQABAAFAAQAAwACAAAAAgACAAIAAwADAAIAAgACAAIA
AAD////////+//7//v/9//z/+//6//n/+f/5//j/9v/3//f/9v/2//b/9f/1//X/9P/0
//P/8//z//P/8v/y//L/8P/w//P/8//x//H/8f/x//L/8v/v/+//7//u/+7/7v/u/+7/
7//v/+//7//t/+3/7f/t/+3/7f/t/+3/7//w//D/8P/v/+//7v/t/+//7//v//D/8v/y
//L/8v/y//L/8//z//L/8v/y//L/9P/1//X/9v/0//T/9P/1//f/9//3//f/9f/1//X/
9v/4//j/+P/4//j/+P/5//n/+P/4//j/+f/3//f/9//2//j/+P/3//f/9//3//f/+P/2
//X/9f/1//X/9f/1//X/9P/0//T/9P/0//T/9P/z//P/9P/0//P/8//z//P/8//x//D/
8P/w//L/8v/y//L/8P/x//H/8P/w//D/8P/w//D/8P/w//D/8P/w//D/8P/y//L/8v/y
//D/7//v/+//7//v/+//7//v/+//7//v/+//7//v//D/7v/u/+7/7v/v/+//8v/0//T/
9P/0//X/9v/3//j/+P/4//j/+P/4//n/+v/7//r/+v/8//z//P/+/wAAAQACAAIAAgAC
AAEAAQD/////AAAAAAIAAwAEAAQAAgD///v/+P/2//X/9v/1//X/9P/w/+//7//u/+3/
7P/q/+r/6v/p/+n/6f/q/+r/6f/p/+v/6v/q/+r/6P/o/+n/6f/p/+n/6v/q/+j/6P/o
/+j/6v/q/+r/7P/0/wAADQAZAC4ATABtAIoAoQCtAKcAfAA8AAUA2/+7/6r/o/+a/5H/
kf+X/6H/r/+7/8H/xv/Q/9r/4//m/+f/5v/m/+X/6P/q/+j/6f/n/+f/6P/o/+z/7P/s
/+z/7v/u/+//7//t/+7/7v/t/+//7//v/+//8P/w//D/8P/y//L/8v/y//L/8v/y//L/
8v/y//L/8v/y//L/8//z//P/8v/y//L/8v/y//L/8v/1//X/9f/0//T/9f/1//X/9//4
//j/+P/2//f/9//3//f/9//3//f/+v/6//r/+//7//z//P/8//3//f/9//7///8AAAAA
AAACAAIAAwAFAAMAAwADAAQABgAGAAcACAAIAAgACAAJAAkACQAJAAgACAAIAAgACQAH
AAYABgAGAAYABAADAAMABQAEAAQABAABAAAA///+//////////7//v///////v/8//z/
+//7//3//P/8//v/+//7//v/+v/6//r/+P/4//n/+f/3//f/9//3//j/+P/3//f/9//2
//b/9v/2//b/8//z//P/8//1//X/9f/1//f/9//3//f/9f/2//b/9v/4//n/+f/5//n/
+f/5//r/+P/4//j/+P/6//r/+//7//z//P/8//z/+v/7//v//P/+//7//v//////////
////AQABAAEAAgAAAAAAAAAAAAAAAAABAAEAAgACAAIAAwADAAMAAwACAAAAAAD/////
AAABAAIABAAEAAMAAwADAAEAAQABAAEAAAAAAAAAAAAAAAAAAAD//wEAAgACAAEAAwAD
AAMAAwABAAAAAAAAAAIAAgACAAIAAAABAAEAAAAAAAAAAAAAAAAAAAAAAAAAAAAAAAAA
AAACAAIAAgACAAAA////////AAABAAIAAwABAAEAAQABAAEAAQABAAIAAgAEAAYABgAG
AAYABgAIAAgACAAIAAYABgAGAAYABwAJAAsADQAOAA4AEAAQABIAFAAWABcAFgAWABYA
FgATABMAEQARABQAFAAWABcAGAAYABYAEwAPAAwACgAJAAgABwAHAAYABAADAAMAAgAB
AAAA/v/+/wAA/////////v/+//3//f////7//v/+//7//v///////////wAAAAAAAAAA
AAAAAAAA/v8AAAQADgAaACUAMwBKAG4AkQCuAMcA1QDHAJYAVgAfAPP/1f/C/7n/rv+p
/6f/q/+z/73/x//R/9r/5v/y//n//P/9/wAAAAD//wAAAgACAAEAAQABAAIAAgAEAAQA
BAAEAAQABAAFAAUAAwAEAAQAAwAFAAUABQAFAAgACAAIAAgABgAGAAYABgAIAAgACAAI
AAgACAAIAAgACAAIAAkACQAJAAgACAAIAAoACgAKAAoACQAJAAkACAAIAAkACQAJAAsA
DAAMAAwACwALAAoACQAKAAsADAANAAwADAAMAA0ADwAQABAAEAAPAA8ADwAQABMAFAAU
ABQAEgASABMAFQAVABUAFQAWABYAFgAXABgAGAAYABgAGQAZABkAGQAYABgAGAAYABkA
GQAYABgAGAAYABYAFQAVABUAFAAUABQAEwASABEAEAANAA0ADQAMAA4ADwAPAA4ADgAO
AA0ADQANAAwADAALAAsACwALAAoACAAIAAYABgAJAAkABwAHAAcABwAIAAgABQAFAAUA
BAAEAAQABAAEAAUABQAFAAUABQAFAAUABQAHAAcABwAHAAcACAAIAAgABgAHAAcABwAI
AAkACgAMAAoACgAKAAoADAAMAA0ADQAOAA4ADgAOABAAEQARABIAEgASABIAEwATABMA
EwATABUAFQAVABYAFAAUABQAFAAUABQAFQAVABQAFAAUABUAFQAVABUAFAAWABYAFQAV
ABUAFQAVABYAFAATABMAEwATABMAEwATABAAEAAQABAAEwAUABUAFQATABQAFAATABMA
EwATABMAFQAUABQAFAASABIAEgASABQAFQAVABQAEgASABIAEgASABIAEgASABMAFAAV
ABYAFAAUABQAFAAUABMAEwATABUAFQAVABUAFQAVABUAFQATABMAEwAUABgAFgAUABQA
GAAaABoAGgAaABoAGgAaABoAGAAYABgAGAAaABsAHAAdAB4AHgAgACAAIgAkACYAJwAm
ACYAJgAmACUAJQAjACMAJgAmACgAKQAoACgAJgAjACEAHgAcABsAGgAZABkAGAAWABUA
FQAUABEAEAAOAA4ADgANAA0ADQAQABAADwAPAA8ADgAOAA4ADAAMAA0ADQAPAA8AEAAQ
AAwADAAMAAwADgAMAAwAEAAWACIALwA7AE4AbACRALYA0wDnAOsAyACEAEcAFQDp/9D/
xf+6/63/q/+r/7H/wf/N/9f/3v/q//b/AQAGAAcACAAIAAcACAAKAAoACQAJAAkACgAK
AA4ADgAOAA4ADgAOAA8ADwANAA4ADgANAA0ADQANAA0AEAAQABAAEAAPAA4ADQAMAA4A
DgAOAA4ADAAMAAwADAAMAAwADQANAA0ADAAMAAwADAAMAAwADAANAA0ADQAMAAoACwAL
AAsACwAMAAwADAAMAA0ADQANAA0ADQANAA0ADgAOAA4ADwANAA4ADgAOAA8ADwAPABAA
EQASABIAEgASABIAEwAVABcAFwAXABgAFgAWABcAGAAYABgAGAAZABkAGQAZABgAGgAa
ABoAGwAZABgAGAAYABoAGAAXABcAFgAUABMAEgATABIAEQAQAA8ADwAPAA4ADAANAA0A
DAAMAAwACwALAAkACAAIAAcABwAHAAcABgAGAAYABAAEAAUABQADAAMABAAFAAcACAAI
AAkACgAKAAoACgAKAAoACQAJAAkACQAJAAkACQAJAAkACQAJAAkACQAKAAoACgAKAAsA
CwALAAkACQAJAAoADAAMAAwADAAOAA4ADwAPAA8ADgANAAwADgAPAA8AEAAQABAAEAAR
AA8ADwAPAA8ADQANAA0ADgAOAA4ADgAOAAwADAANAA0ADQAOAA8AEQARABEAEQAQAA8A
DgAMAAsADQANAA0ADgAMAAsACwALAAkACQAJAAkACAAIAAgACAAIAAgACAAHAAcACAAI
AAcABwAHAAcABwAFAAQABAAEAAIAAgACAAIAAgADAAMAAgACAAIAAgACAAIAAgACAAIA
BAAEAAQABAADAAIAAQAAAP7//f/9//3/+//7//v/+//5//n/+f/5//n/+f/5//r/+v/6
//r/+v/5//n/+//9//z//P/8//z//P/8//z//P/8//z//P/8//z//v///wAAAQAAAAAA
AgACAAAAAgAEAAUABgAGAAYABgAFAAUAAwADAAQABAAGAAcACAAIAAYAAwABAP7//P/7
//r/+f/5//j/9v/1//X/9P/z//L/8P/w/+7/7f/t/+3/7v/u/+3/7f/t/+z/7P/s/+z/
7P/t/+3/7f/t/+7/7v/s/+z/7P/s/+r/6v/s/+z/8v/+/wsAFQAmAEIAZwCIAKEAsQC5
AKAAYgAjAPH/yf+w/6f/nP+R/43/j/+V/6H/s/+7/7z/xP/Q/93/4v/j/+b/6P/n/+j/
6P/o/+f/5//n/+j/6P/q/+r/6v/q/+r/6v/r/+v/6//s/+z/6//r/+v/6//r/+r/6v/q
/+r/7P/s/+z/7P/s/+z/7P/s/+v/6v/p/+j/6P/o/+n/6f/p/+j/6P/o/+j/6P/o/+j/
6f/p/+n/6P/m/+f/5//n/+f/6P/o/+j/6v/r/+v/6//p/+n/6f/p/+z/7P/s/+3/6//s
/+z/7P/r/+v/6//s/+3/7v/u/+7/7v/u/+//8f/z//P/8//0//T/9P/1//b/9f/0//P/
8//z//P/8//y//L/8v/y//P/8//y//L/8v/y//D/7//v/+3/7P/s/+z/6//q/+n/6P/p
/+n/6f/o/+j/6f/p/+j/6P/o/+f/5//n/+b/5v/l/+X/5f/l/+T/5P/k/+L/4v/l/+X/
4//j/+P/4//k/+T/4f/h/+H/4P/g/+D/4P/g/9//3//f/9//4f/h/+H/4f/f/9//3//f
/9//4P/g/+D/4P/h/+H/4f/h/+H/4f/i/+L/4v/i/+L/4v/i/+P/4//k/+T/5P/k/+T/
5f/l/+b/5v/m/+b/5//n/+f/5//n/+f/5//n/+j/6P/o/+j/6P/o/+j/6f/p/+j/6P/o
/+n/6f/p/+n/6P/q/+r/6f/p/+f/5//n/+j/6v/p/+n/6f/n/+f/5//n/+j/6P/o/+j/
5v/m/+b/5f/j/+T/5P/j/+T/5f/m/+f/5f/k/+T/5P/k/+T/5P/k/+L/4//j/+L/5P/k
/+T/5P/k/+T/5P/k/+T/5P/k/+T/5P/k/+T/5P/k/+P/4//j/+P/4//j/+P/5f/l/+X/
5f/l/+X/5f/m/+b/5v/m/+b/5f/l/+f/5//n/+r/7P/u/+7/7v/u/+7/7v/u/+7/7f/s
/+v/6v/s/+3/7v/v//D/8P/y//L/8P/y//T/9f/0//T/9P/0//X/9f/z//P/9v/2//j/
+f/3//b/8//v/+3/6v/o/+f/6P/n/+f/5v/i/+H/4f/g/9//3v/c/9z/3P/b/9v/2//c
/9z/2//b/9n/2P/Y/9j/2v/a/9v/2//b/9v/3P/c/9r/2v/a/9r/2v/a/9z/5P/w//r/
BwAbADgAVgBzAIoAlwCZAHMANAD6/8//q/+Z/5T/i/+E/4H/g/+N/53/q/+v/7X/vP/G
/8z/0f/U/9f/2P/W/9n/2v/a/9j/1//Z/9n/2v/a/9r/2v/a/9r/3P/c/93/3f/f/+D/
4P/f/93/3f/d/93/4P/g/+D/4P/e/97/3v/e/97/3v/e/97/4P/g/+D/4P/g/+D/4f/h
/9//3v/e/97/4f/i/+P/5P/k/+P/4v/g/+L/4//j/+P/4//k/+T/5P/k/+X/5f/l/+f/
5//n/+f/5v/m/+b/5//p/+r/6v/q/+3/7f/t/+7/7f/u/+7/7v/w//D/8f/z//P/8//z
//T/9P/0//X/9v/2//b/9v/3//f/9//3//b/9P/0//T/9f/2//b/9//4//b/9P/z//P/
9f/0//T/9P/1//T/8//y//D/7//u/+z/7P/t/+3/7P/u/+7/7f/t/+3/7P/s/+v/6//r
/+v/6v/s/+z/6v/q/+v/6//p/+n/5//n/+j/6P/p/+n/6f/o/+b/5v/m/+b/5//n/+f/
5//n/+f/5//n/+X/5f/l/+X/5//o/+j/6P/o/+n/6f/p/+n/6f/p/+r/6P/m/+T/4v/g
/+D/4f/h/+D/4P/g/+D/4P/h/+H/4v/k/+T/5P/l/+P/4//j/+P/5f/l/+X/5v/m/+b/
5v/m/+T/5P/l/+X/5P/k/+T/5f/n/+f/5//m/+T/5P/j/+P/5f/l/+X/5v/m/+X/5f/l
/+X/5f/l/+X/5v/m/+b/5v/k/+T/5P/j/+P/5P/k/+P/5f/l/+X/5f/l/+T/5P/k/+b/
5P/k/w==
         </WaveFormData>
      </LeadData>
      <LeadData>
         <LeadByteCountTotal>10000</LeadByteCountTotal>
         <LeadTimeOffset>0</LeadTimeOffset>
         <LeadSampleCountTotal>5000</LeadSampleCountTotal>
         <LeadAmplitudeUnitsPerBit>4.88</LeadAmplitudeUnitsPerBit>
         <LeadAmplitudeUnits>��V</LeadAmplitudeUnits>
         <LeadHighLimit>2147483647</LeadHighLimit>
         <LeadLowLimit>268435456</LeadLowLimit>
         <LeadID>V6</LeadID>
         <LeadOffsetFirstSample>0</LeadOffsetFirstSample>
         <FirstSampleBaseline>0</FirstSampleBaseline>
         <LeadSampleSize>2</LeadSampleSize>
         <LeadOff>FALSE</LeadOff>
         <BaselineSway>FALSE</BaselineSway>
         <ExcessiveACNoise>FALSE</ExcessiveACNoise>
         <MuscleNoise>FALSE</MuscleNoise>
         <LeadDataCRC32>3289562189</LeadDataCRC32>
         <WaveFormData>
9P/0//T/9P/1//b/9//4//j/+P/4//j/+//8//3//v8AAAAAAAAAAAAAAAAAAAAAAQAC
AAMABAACAAIAAgACAAIAAgACAAIAAAAAAAAAAAD+//7//v/+//7//v/+//7//f/8//v/
+v/4//j/+P/4//f/9v/1//T/8//y//H/8P/u/+7/7v/u/+7/7v/u/+7/7P/s/+z/7P/s
/+z/7P/s/+r/6v/q/+r/6P/o/+j/6P/q/+r/6v/q/+j/6P/o/+j/6v/q/+r/6v/q/+r/
6v/q/+z/7P/s/+z/7P/s/+z/7P/s/+z/7P/s/+z/7P/s/+z/7v/u/+7/7v/w//D/8P/w
//H/8v/z//T/9P/0//T/9P/2//b/9v/2//T/9P/0//T/9v/2//b/9v/2//b/9v/2//T/
9P/0//T/9P/0//T/9P/0//T/9P/0//L/8v/y//L/8v/y//L/8v/y//L/8v/y//L/8v/y
//L/8v/y//L/8v/y//L/8v/y//L/8v/y//L/8v/y//L/8v/0//T/9P/0//P/8v/x//D/
8P/w//D/8P/w//D/8P/w//D/8P/w//D/8P/w//D/8P/y//L/8v/y//D/8P/w//D/8v/y
//L/8v/y//L/8v/y//P/9P/1//b/9v/2//b/9v/2//b/9v/3//X/9//4//n/+v/7//z/
/f8AAAEAAQABAAAAAAAAAAAA///+//7///8AAAIAAgAAAP7//P/6//j/9v/1//X/9P/0
//L/8P/w//H/8P/v/+7/6//r/+v/6//r/+v/6v/q/+z/7P/s/+v/6f/p/+r/6v/p/+n/
6f/p/+n/6f/p/+n/6//r/+z/6v/q/+7/+P8BAAkAEAAdADEARgBXAGYAbABiAEAAGAD9
/+3/4f/f/9v/0v/J/8X/xf/N/9f/2v/b/9v/4f/p/+7/7//w/+7/7P/s/+7/7f/s/+7/
7v/t/+3/7v/t/+3/7f/t/+3/7f/t/+3/7f/t/+3/7f/u/+7/7v/u/+7/7v/v/+//7//v
/+//7v/s/+3/7f/u//D/8P/v/+//7f/t/+3/7f/v/+//7//v/+3/7f/u/+7/7v/u/+7/
7v/w/+//7//w/+7/7v/u/+//7//v/+//7//v/+//7//v/+//8P/w//D/8//0//T/9f/1
//X/9f/2//b/9v/3//j/+f/6//z//P/6//r/+v/6//r/+//7//3/AAAAAAEAAQAAAAEA
AQABAAEAAAAAAAEAAwADAAMAAwAEAAQAAgACAAIAAgABAAAA/v/8//v/+//6//r/+f/5
//n/+f/4//f/9v/2//b/9f/0//P/8v/x//H/8f/x/+//7//v/+7/7f/v/+//7//w//L/
8//1//X/9v/2//X/9P/1//f/+f/7//v/+//7//z/+v/6//v/+//8//3//f/+//7//v//
/wAA/////wAAAAD+//7//v/+/wAAAAAAAAEAAwADAAMAAwAEAAQABAADAAUABQAFAAUA
BgAGAAcABwAFAAUABgAGAAYABwAHAAcABgAGAAYABgAGAAYABwAHAAYABgAGAAcABwAH
AAcABQAFAAUABQAFAAcABwAHAAcABwAHAAcABgAIAAgACAAIAAYABgAGAAUABQAFAAUA
BQAFAAUABQAFAAUABQAFAAUAAwADAAMAAwADAAIAAgADAAMAAwADAAMAAwADAAMAAwAD
AAMAAwADAAIAAgACAAIABAAEAAQABAACAAIAAgACAAIAAgACAAIAAgACAAIAAgACAAIA
AgACAAIAAgACAAIAAgACAAUAAwAEAAYABgAGAAYACAAIAAgACAAGAAYABgAGAAgACQAJ
AAsACgALAAwADQAQABEAEgATABMAEwAUABQAEgASABEAEAASABMAFAAWABQAEgAQAA4A
DgAMAAoACQAJAAgACAAGAAQABAADAAIAAQAAAP////8BAAEAAQABAAAAAAAAAAAA/v/9
//3//f/+//7//f/9//////////////////////8AAAAAAgAIAA4AFwAfACYAMQBBAFQA
ZQBuAHQAbABMACYACwD7//H/8//1/+7/4//h/+X/6//1//j/9f/z//n///8CAAMABAAE
AAIAAgAAAAEAAgAAAAIAAQABAAIAAwADAAMAAwADAAMAAwADAAMAAwADAAMABAAEAAQA
BAACAAIAAwADAAMAAwADAAIABAAFAAUABgAGAAYABQAFAAUABQAFAAUABQAFAAUABQAH
AAcACAAIAAYABgAGAAYACAAHAAcACAAIAAgACAAJAAkACQAJAAkACwALAAsACwAJAAoA
CgAKAAkACgAKAAsADQANAA0ADgAOAA4ADwAQAA8AEAASABIAEgASABIAEgAUABUAFQAX
ABgAGAAZABkAGAAZABkAGQAXABYAFgAXABkAGQAZABkAGgAaABgAGAAYABgAFwAWABYA
FAATABMAFAAUABMAEwARABEAEAAPAA4ADgAOAA0ADAALAAoACQAJAAkACQAHAAkACQAI
AAcABwAHAAcACAAHAAcACAAHAAYABgAFAAQABQAFAAUABQAFAAUABQAGAAQABAAFAAUA
BQAFAAQABAAEAAQABQAGAAUABQAGAAYABgAGAAYABgAGAAYABgAHAAkACQAJAAkACAAI
AAgABwAJAAkACQAJAAgACAAJAAkACQAJAAoACgAKAAsACwALAAwADAAMAAwACgAKAAsA
CwAMAAwADAANAA0ADQANAAsACwALAAsACwAJAAkACQAJAAkACQAJAAgACAAIAAgACAAI
AAgACAAHAAcABwAHAAcABwAHAAcABwAFAAUABQAFAAUABQAFAAUABQAEAAQABQAHAAcA
BwAHAAUABQAFAAUABQAFAAUABQAEAAQABAAEAAQABAAEAAQABAAEAAQABAAEAAQABAAE
AAQABAAEAAQABAAEAAQABAAGAAYABgAGAAYABgAIAAgACAAIAAgACAAIAAgACAAJAAkA
CwAMAA0ADgAPABAAEQASABMAEQARABIAEgASABIAEQAQABIAEwAUABYAFAASABAADgAM
AAoACAAHAAcABgAGAAQAAgACAAEAAAD///7//f/9//v/+//7//v/+P/4//j/+P/5//n/
+v/7//r/+v/5//n/+f/5//n/+f/7//v/+//7//z//P/+/wAACAAPABcAIAAvAEEAVABn
AHQAegBsAEgAIgALAP3/9//1/+//5v/d/9n/2f/f/+P/5P/l/+v/8//7//7/AQAAAPz/
/P/8//7/+//8//z/+v/5//n/+v/7//v/+//7//v/+//7//v/+//7//v/+//8//z//P/8
//7//v///////f/9//3//P/6//v/+//8//z//P/7//v/+//7//v/+//7//v/+//7//v/
+//8//z//P/8//z//P/6//n/+f/6//z//P/8//3////////////9//3//f/9//v//P/8
//z/+//8//z//f////////8AAAEAAgAEAAYABgAGAAcABgAGAAYABgAGAAYABwAHAAkA
CAAIAAkACQAIAAkACQAJAAoACgALAA0ACwALAAsACwAKAAoACAAIAAgACAAHAAYACAAG
AAUABQAEAAQAAwADAAEAAQAAAP///v/+//7//f/8//v/+v/5//f/9//3//X/9//3//b/
9f/z//P/8//0//L/8//1//X/9P/0//P/8v/z//P/8//z//P/8//z//T/8//y//L/8f/z
//P/8v/y//L/8v/z//T/8//z//T/9P/2//b/9v/2//b/9v/2//f/9//3//f/9//6//r/
+v/5//n/+f/5//n/+v/6//v/+//7//v//P/8//r/+//7//v//P/8//z//P/+//7/////
//z//P/8//3//f/9//3/+//7//v/+//7//v/+//7//v/+//7//v/+v/4//j/+P/4//r/
+v/6//n/+f/5//n/+f/5//n/+f/5//f/9//3//f/+f/5//n/+f/5//j/+P/5//f/9//3
//f/+P/5//r/+//5//n/+f/5//j/+P/4//j/+P/4//j/+P/4//j/+P/4//j/+P/4//j/
9v/2//b/9v/4//j/+P/4//r/+v/6//r//P/8//7//v/+//7//v/+//7//v/+//7//v/+
//z//f/9////AAABAAIAAwAEAAUABgAHAAkACQAKAAoACgAKAAkACAAGAAcACAAKAAsA
CgAJAAgABgAEAAIAAQD///7//v/8//j/+P/3//b/9//2//X/9f/z//P/8//z//T/9P/0
//T/9P/z//P/8//0//T/8//z//P/8//z//P/8//z//P/8//y//T/8v/y//b///8HABAA
GQApAEAAWQBsAH4AhgB8AFYAKQALAPP/5//h/9b/yf/B/7//w//J/9T/2//f/+P/6//0
//f/9v/4//j/9P/0//X/9v/0//b/9f/1//b/9//3//f/9//3//f/9//3//f/9//3//f/
+P/4//j/+P/4//j/+f/5//n/+f/5//j/+P/5//n/+v/8//z/+//7//v/+//7//v/+//7
//v/+//7//v//P/8//r/+v/6//r//P/7//v//P/8//z//P/9//3//f/9//3//f/9//3/
/f/9//7//v/+////AAAAAAEAAQABAAEAAgACAAIAAwAEAAUABgAIAAgABgAGAAYABgAI
AAkACQALAAoACgALAAsADAANAA0ADQAPAA4ADgAPAA0ADQANAA0ADgAOAAwADAAOAA4A
DQAMAA4ADAALAAsACgAKAAkACQAJAAkACAAHAAYABgAGAAUABAADAAIAAQABAAEAAQD/
///////+//3/+//7//v//P/7//v//P/7//r/+v/5//j/+f/5//n/+f/4//f/9v/2//b/
9v/3//f/9//3//b/9v/2//b/9//4//f/9//4//j/+P/4//j/+P/6//r/+v/7//v/+//7
//v//P/8//z/+//7//v/+//7//r/+v/7//v/+//7//z//P/+//////////7//v/+//7/
/P/8//3//f/8//z//P/9//////////3/+//7//v/+//7//v/+//7//v/+//7//r/+v/6
//r/+v/6//r/+v/5//n/+f/5//n/+//7//v/+//5//n/+f/5//n/+f/5//n/+f/4//j/
+f/5//n/+f/5//n/+f/5//n/9//3//f/9//4//j/+P/4//r/+v/6//r/+P/4//j/+P/4
//j/+P/4//r/+v/6//r/+v/6//r/+v/8//z//P/6//j/+f/6//v//P/+//7//v/+//7/
/v/+//7/AAABAAEAAwADAAMAAwADAAYABwAIAAkACwALAAwADAAMAAwACwAKAAoACwAM
AA4ADwAOAA0ADAAIAAYABAADAAEAAAAAAP7//v/+//3//P/7//r/+f/5//n/+f/5//n/
+P/4//j/+P/4//f/9//3//j/+P/3//f/+P/5//r/+//5//n/+f/5//z/+v/4//j//v8H
ABEAGAAhADMARgBZAGwAegCCAHgAUAAnAAsA/f/z/+v/4P/V/83/y//P/9P/2v/f/+H/
5f/t//b/+f/6//r//P/8//j/9//4//j/+v/5//n/+v/7//v/+//7//v/+//7//v/+//7
//v/+//8//z//P/8//r/+v/7//v//f/9//3//P/+//////8AAP7//v/9//3//f/9//3/
/f/9//3//f/9//3//f/+//7//v/+//7//v8AAP////8AAP7//v/+//////////////8B
AAEAAQABAP//AAAAAAAAAQACAAIAAwADAAMAAwAEAAQABAAFAAYABwAIAAoACgAKAAoA
CgAKAAoACwALAA0ADAAMAA0ADQAOAA8ADwAPABEAEAAQABEAEQARABEAEQAQABAADgAO
ABAAEAAPAA4AEAAOAA0ADQAOAA4ADQANAAwACwAJAAcACAAIAAgABwAGAAUABAADAAMA
AwADAAEAAwADAAIAAQD///////8AAP7///8BAAEA/v/+//3//P/8//3//v////3//f/9
//7/AAAAAAEAAQABAAEAAAAAAP//AAACAAQABAADAAMAAgAAAAAAAAAAAAAAAAAAAAEA
AwADAAMAAwAEAAQABAADAAUABQAFAAUABAAEAAUABQADAAMABAAEAAYABwAHAAcABAAE
AAQABAAGAAYABwAHAAYABgAGAAcABQAFAAUAAwAFAAUABQAFAAUABQAFAAUAAwADAAMA
AgAEAAQABAAEAAIAAgACAAEAAwADAAMAAwADAAMAAwADAAUABQAFAAUABAADAAIAAQAC
AAIAAwAFAAMAAwADAAMAAwADAAMAAwADAAMAAwADAAIAAgACAAIAAgACAAIAAgAEAAQA
BAAEAAIAAgACAAIAAgACAAIAAgACAAIAAgACAAAAAgAEAAQACAAGAAYABgAGAAYABgAG
AAYABgAGAAYABgAGAAcABwAJAAwADQAOAA8ADgAPABAAEQATABMAFAAUABIAEgARABAA
EAARABIAFAAUABIAEAAOAAwACgAIAAcABwAGAAYABAAEAAQAAwACAP///v/9//3//f/9
//3//f/8//z//P/8//v/+f/4//f/+P/4//f/9//5//n/+f/5//n/+f/5//n/+v/6//j/
+v8CAAsAEwAaACMANQBKAFsAagB2AHoAZAA6ABMA+//t/+n/5//k/9v/0//R/9H/2f/e
/+H/4f/j/+v/8v/1//T/9P/0//L/8v/z//T/9P/0//P/8//0//X/9f/1//X/9f/1//X/
9f/3//f/9//3//b/9v/2//b/9P/0//X/9f/3//f/9//2//b/9//3//j/+P/4//f/9//3
//f/9//3//n/+f/5//n/+f/5//r/+v/4//j/+P/4//j/9//3//j/+P/4//j/+f/5//n/
+f/5//n/+f/5//n/+f/6//r/+v/5//r/+v/7//v/+//7//z//P/8//3//v/9//7/AAAA
AAAAAAAAAAAAAgADAAMABQAGAAYABwAHAAcABwAGAAUABwAGAAYABwAFAAUABQAFAAgA
CAAGAAYABgAGAAUABAAGAAQAAwADAAIAAgABAAEAAQABAAAA///8//z//P/7//r/+f/4
//f/9//3//f/9f/1//X/9P/z//P/8//z//T/8v/z//X/9f/y//L/8f/w//H/8f/x//H/
8f/x//H/8v/w//D/8f/x//H/8f/w//D/8P/w//H/8v/y//H/8f/w//D/8P/w//D/8f/y
//P/9f/z//P/8//z//T/9P/0//P/9f/1//X/9f/2//b/9//3//f/9//4//j/9v/3//f/
9//3//j/+f/6//r/+v/7//v/+v/6//r/+//6//n/+P/1//f/9//3//f/9//3//f/9//3
//f/9//2//b/9v/2//b/9v/2//b/9f/1//X/9f/1//f/9//3//f/9//3//f/9//1//X/
9f/1//f/9v/2//f/9//3//f/9//1//X/9f/1//X/9f/1//X/9P/0//T/9P/2//b/9v/2
//b/9v/2//b/9v/2//b/9v/2//b/9v/2//j/+P/4//j/+f/4//f/9v/2//j/+P/5//r/
+//8//7//v/+//7//v/+//7//v/+//////8BAAIAAwAEAAUABgAHAAgACQALAAsADAAM
AAoACgAJAAgACAAJAAoADAAOAAwACgAIAAQAAgAAAP//AQAAAAAA/v/8//z/+//6//n/
+P/3//f/9f/1//X/9f/2//b/9v/2//j/9//3//f/9v/2//X/9f/3//f/9//3//f/9//3
//f/+v/6//r//P8CAA0AEwAaACcANwBIAFcAZgBuAGYASgAiAAcA9//v/+3/7f/o/9//
2//b/9//4//m/+f/5//r//P/9v/3//b/9P/y//L/9P/z//L/9P/0//P/8//0//X/9f/1
//X/9f/1//X/9f/1//X/9f/1//b/9v/2//b/9v/2//f/9//5//n/+f/4//j/+f/5//r/
+P/4//f/9//4//n/+v/7//n/+f/5//n/+P/3//f/9v/5//r/+//8//r/+f/5//r//P/8
//z//f/7//v/+//7//v/+//7//v//f/+//7//v/9//7//v///////////wAAAgACAAMA
BAAFAAYACAAIAAgACAAIAAgACgALAAsADQAMAAwADQANAA4ADwAPAA8ADwAOAA4ADwAN
AA0ADQANAA4ADgAMAAwADgAOAA0ADAAMAAoACQAJAAoACgAJAAkABwAHAAYABQAEAAQA
BAADAAQAAwACAAEAAQABAAEA/////////v/9//3//f/9//7//f/9//7//f/8//z/+//6
//n/+f/5//n/+f/5//n/+v/6//r/+//7//v/+//6//r/+P/4//n/+v/7//v//P/8//z/
/P/8//z//P/8//z//f/9//3//f/9//7//v/+//3//f/9//3//f/+//7///////////8A
AAAAAAABAAEAAQAAAAAAAAAAAAAAAAABAAEAAAAAAAAAAQABAAEAAQD/////////////
//////////8BAAEAAQAAAAAAAAAAAAAA/v/+//7//f/9//3//f/9////////////////
///////9//3//f/9/////v/+/////f/9//3//f/9//3//f/9/////////////P/8//z/
/P/+//7//v/+//z//P/8//z//v/+//7//v/+//7//v/+//z//P/8//z/AAAAAAAAAAAA
AAAAAAACAAIAAgACAAAAAAAAAAAAAgADAAMABQAGAAcACAAJAAwADQAOAA8ADQANAA4A
DgAMAAwACwAKAAwADQAOABAAEAAOAAwACgAGAAQAAgABAAEAAAAAAP7//P/8//v/+v/5
//j/9//3//f/9//3//f/9v/2//b/9v/2//X/9f/1//b/9v/1//X/8//z//P/8//z//P/
8//z//b/9P/0//j/AAAJABEAFgAlADkATgBdAGoAdABsAEwAJAAJAPn/8//v/+n/4v/Z
/9P/0//X/9v/3v/h/+P/6//z//b/9//4//j/+P/4//b/9//2//T/9P/z//P/9P/1//X/
9f/1//X/9f/1//X/9f/1//X/9f/2//b/9v/2//T/9P/1//X/9f/1//X/9P/0//X/9f/2
//b/9v/1//X/9f/1//X/9f/1//X/9f/1//X/9f/2//b/9P/0//T/9P/2//X/9f/2//b/
9v/2//f/9f/1//X/9f/3//f/9//3//f/+P/4//j/+f/6//r/+//6//n/+P/4//n/+v/8
//7//P/8//3//P/9//7///8AAP7//////wEAAgACAAMAAwACAAMAAwADAAMAAgACAAMA
AwADAAMAAwAEAAQAAgACAAIAAgABAAAAAAD+//3//f/8//z/+//7//v/+//6//n/+P/4
//j/9//4//f/9v/1//P/8//z//H/8f/x//D/7//v/+//7//w/+//7//w/+//7v/u/+3/
7P/r/+v/6//r/+v/6//r/+z/7P/s/+3/7f/t/+3/7P/s/+v/7P/u//D/8P/v/+//7v/w
//D/8P/w/+7/7v/u/+//7//v/+//7//y//L/8v/x//P/8//z//P/9P/0//X/9f/z//P/
9P/0//T/9f/1//X/9P/0//T/9P/0//T/9f/1//T/9P/0//X/9f/1//X/8//z//P/8//z
//X/9f/1//X/8//z//P/8v/y//L/8v/y//L/8v/y//H/8v/z//T/9f/z//P/8//z//P/
8//z//P/9f/1//X/9f/z//L/8v/z//P/8//z//P/8//z//P/8//z//P/8//z//T/9P/0
//T/9P/0//T/9P/y//L/8v/y//T/9P/0//T/9P/0//T/9P/0//T/9P/0//b/9P/y//T/
9v/4//j/+P/4//j/+P/4//j/9v/2//b/9v/4//n/+f/7//r/+//8//3/AAABAAIAAwAD
AAMABAAEAAQABAADAAIABAAFAAYACAAIAAYABAACAAAA/v/8//v/+//6//r/+P/0//T/
8//y//H/8P/v/+//7//v/+//7//w//D/8P/w//D/7//v/+//8P/w/+//7//x//H/8f/x
/+//7//v/+//8P/u//D/8v/4/wEACQASAB0ALQBCAFcAaAB0AHYAXgAyAA8A+//t/+f/
5f/c/9H/yf/J/8v/0f/Y/9n/3f/j/+3/9P/3//b/9P/y//L/9P/1//T/8v/0//P/8//0
//X/9f/1//X/9//3//f/9//3//f/9//3//j/+P/4//j/+P/4//n/+f/3//f/9//2//j/
+f/5//r/+P/4//f/9//3//f/9//3//f/9//3//f/9//3//j/+P/6//r/+v/6//j/9//3
//j/+P/4//j/+f/5//n/+f/5//v/+//7//v/+//8//z//P/7//z//P/9//3//f/9//7/
AAAAAAEAAgACAAIAAwACAAQABAAEAAQABAAFAAUABwAGAAYABwAHAAoACwALAAsADAAM
AA0ADwANAA0ADQANAA4ADgAMAAwADAAMAAsACgAMAAoACQAJAAgACAAHAAcABQAFAAQA
AwADAAQABQAFAAQAAwACAAEAAQABAAEA/////////v/9//3//f/9//7//f/9//7//f/+
//7//f/8//v/+//7//v/+f/5//n/+v/6//r/+//7//3//f/8//z//P/8//3//v/9//3/
/v/+//7//v/+//7//v/+//7///8BAAEAAQABAAAAAAAAAP//AAABAAIAAwAEAAQABQAF
AAMAAwAEAAQAAgADAAMAAwAEAAQABAAEAAIAAgADAAMAAwAEAAUABwAHAAcABwAFAAMA
AwADAAMABQAFAAUABQAFAAUABQAEAAIAAgACAAIABAAEAAQAAwADAAMAAwADAAMAAwAD
AAMABQAFAAUABQADAAMAAwADAAMAAgACAAMAAwADAAMAAwABAAEAAQABAAMAAwADAAMA
AgACAAIAAgACAAIAAgACAAIAAgACAAIAAgACAAIAAgACAAIAAgACAAAAAAAAAAAAAgAC
AAIAAgAEAAIAAwAFAAYABgAGAAYABgAGAAYABgAGAAYABgAGAAYACAAJAAkACwAKAAsA
DAANAA4ADwAQABEAEQARABIAEgASABIAEQAQABAAEQASABQAFAASABAADgAMAAoACAAH
AAcABgAGAAQAAgACAAEAAAD///7//f/9//v/+//7//v//P/8//z//P/8//v/+//7//z/
/P/7//v//f/9//3//f/9//3//f/9//z//P/+//7/BAAPABcAHAAlADcATABdAGwAdAB6
AGgAQAAbAAUA+//1//X/7v/l/9//2//d/+X/7v/t/+v/7f/3//7/AQAAAAIAAgAAAAAA
AQAAAAAAAAD/////AAABAAEAAQABAAEAAQABAAEAAQABAAEAAQAEAAQABAAEAAQABAAF
AAUABwAHAAcABgAEAAUABQAGAAQABAADAAMABQAFAAUABQAFAAUABQAFAAUABQAGAAYA
CAAIAAgACAAIAAcABwAIAAgACAAIAAkACwALAAsACwAJAAkACQAJAAsADAAMAAwACwAM
AAwADQANAA0ADQAOABAAEAARABIAEgASABMAEgATABQAFQAWABYAFwAXABkAGQAYABgA
FwAYABkAGQAZABkAGAAYABkAGQAZABkAGQAaABoAGAAYABgAGAAXABYAFgAUABMAEwAU
ABQAEwATABMAEwASABEAEAAQABAADwAOAA0ADAALAAsACwALAAkACQAJAAgABwAHAAcA
BwAIAAcABwAIAAcABAAEAAMAAgADAAMAAwADAAMAAwADAAQABgAGAAcABwAGAAUAAwAC
AAEAAgAEAAYABQAFAAYABgAGAAYABgAGAAgACAAIAAkACQAJAAkACQAKAAoACgAJAAkA
CQAJAAkACgAKAAsACwALAAsADAAMAA4ADwAPAA8ADgAOAA4ADgAMAAwADQANAA4ADgAO
AA8ADwAPAA8ADQAPAA8ADwAPAA8ADwAPAA8ADwAPAA8ADgAOAA4ADgAOAA4ADgAOAA0A
CwALAAsACwALAAsACwALAAwADQAOAA8ADQANAA0ADQANAAwADAANAAsACwALAAsACwAL
AAsACwALAAsACwALAAoACgAKAAoACgAKAAoACgAKAAoACgAKAAwADAAMAAwADAAMAAwA
DAAKAAoACgAKAAwADAAMAAwADAAMAA0ADQANAA8AEgAUABQAFAAUABIAEgASABIADwAO
AA0ADAANAA8AEAATABQAFQAWABcAGAAZABoAGwAZABkAGgAaABoAGgAZABgAGgAbABwA
HgAcABoAGAAWABIAEAAOAA0ADQAMAAwACgAIAAgABwAGAAUABAADAAMAAQABAAEAAQAA
AAAAAAAAAP7//f/9//3//v/+//3//f/9//3//f/9//3//f/9//3//v/+/wAABgAQABcA
GwAoADkASQBYAGUAbABsAFIALAAMAPv/8//x//H/6f/g/93/3f/h/+n/8f/w/+3/8f/3
//v//P/9//7//P/8//z//P/9//r/+v/8//v/+//8//v/+//7//v/+//7//v/+//9//3/
/f/9//z//P/8//z//P/8//3//f/9//3//f/8//r/+//7//z//P/8//v/+//9//3//f/9
//v/+//7//v//P/9////AAD///7//f/8//7//f/9//7//P/8//z//f/9//3//f/9//3/
/f/9//3/+//8//z//P/9//7//v///wEAAQABAAIAAgACAAMABAAFAAYACAAIAAgACAAI
AAgACAAJAAkACwAMAAwADQANAAwADQANAA0ACwAKAAoACwANAA0ADQANAAwADAAKAAoA
CwAMAAwADAAOAAwACwALAAkACAAGAAUABQAFAAQAAwACAAIAAgABAAIAAQAAAP///f/9
//3/+//9//3//P/7//3//f/9//7//P/7//v/+f/6//r/+f/4//f/9//3//f/9//3//f/
+P/4//j/+f/5//f/9//2//b/9f/2//j/+v/5//n/+v/6//j/+P/4//j/+v/6//r/+//7
//v/+//7//z//P/8//v/+//7//v/+//+//7///////3//f/+//7//v/////////+//7/
/v/+//7//v///////P/8//z//f/9//3//f/7//3//f/9//3//f/9//3//f/7//v/+//6
//r/+v/6//r//P/8//z/+//7//v/+//7//n/+f/5//n/+f/5//n/+f/7//v/+//7//v/
+v/4/w==
         </WaveFormData>
      </LeadData>
   </Waveform>
</RestingECG>
