# Supplementary material for: Detection of Left Atrial Enlargement Using a Convolutional Neural Network-Enabled Electrocardiogram
Source: Front Cardiovasc Med. 2020 Dec 17;7:609976. doi: 10.3389/fcvm.2020.609976 (PMC7773668; doi:10.3389/fcvm.2020.609976)
Supplement: Supplementary file 3 [file Data_Sheet_3.ZIP › normal2/1802018068_11202_0000003B.XML]

<?xml version="1.0" encoding="Windows-1252"?>
<!DOCTYPE RestingECG SYSTEM "restecg.dtd">
<RestingECG>
   <PatientDemographics>
      <PatientID>1802018068</PatientID>
      <PatientAge>70</PatientAge>
      <AgeUnits>Years</AgeUnits>
      <Gender>Female</Gender>
      <PatientLastName>jiangwanzhu</PatientLastName>
   </PatientDemographics>
   <TestDemographics>
      <DataType>Resting</DataType>
      <Site>1</Site>
      <AcquisitionDevice>MAC55</AcquisitionDevice>
      <Status>Unconfirmed</Status>
      <Priority>Normal</Priority>
      <AcquisitionTime>09:10:37</AcquisitionTime>
      <AcquisitionDate>12-16-2015</AcquisitionDate>
      <CartNumber>1</CartNumber>
      <AcquisitionSoftwareVersion>009C</AcquisitionSoftwareVersion>
      <XMLSourceVersion>MAC5000 v1.0</XMLSourceVersion>
   </TestDemographics>
   <RestingECGMeasurements>
      <VentricularRate>84</VentricularRate>
      <AtrialRate>84</AtrialRate>
      <PRInterval>132</PRInterval>
      <QRSDuration>78</QRSDuration>
      <QTInterval>314</QTInterval>
      <QTCorrected>371</QTCorrected>
      <PAxis>40</PAxis>
      <RAxis>-3</RAxis>
      <TAxis>19</TAxis>
      <QRSCount>14</QRSCount>
      <QOnset>230</QOnset>
      <QOffset>269</QOffset>
      <POnset>164</POnset>
      <POffset>224</POffset>
      <TOffset>387</TOffset>
      <ECGSampleBase>500</ECGSampleBase>
      <ECGSampleExponent>0</ECGSampleExponent>
   </RestingECGMeasurements>
   <Diagnosis>
      <Modality>Resting</Modality>
         <StatementCount>3</StatementCount>
         <LabelText>12SL ��ϳ���</LabelText>
      <DiagnosisStatement>
         <StmtFlag>ENDSLINE</StmtFlag>
         <StmtText>�������</StmtText>
      </DiagnosisStatement>
      <DiagnosisStatement>
         <StmtFlag>ENDSLINE</StmtFlag>
         <StmtText>T ���쳣���ɿ���Ϊ�±��ļ�ȱѪ</StmtText>
      </DiagnosisStatement>
      <DiagnosisStatement>
         <StmtFlag>ENDSLINE</StmtFlag>
         <StmtText>�쳣 ECG</StmtText>
      </DiagnosisStatement>
   </Diagnosis>
   <Waveform>
      <WaveformType>Rhythm</WaveformType>
      <WaveformStartTime>0</WaveformStartTime>
      <NumberofLeads>8</NumberofLeads>
      <SampleType>CONTINUOUS_SAMPLES</SampleType>
      <SampleBase>500</SampleBase>
      <SampleExponent>0</SampleExponent>
      <HighPassFilter>16</HighPassFilter>
      <LowPassFilter>150</LowPassFilter>
      <ACFilter>NONE</ACFilter>
      <LeadData>
         <LeadByteCountTotal>10000</LeadByteCountTotal>
         <LeadTimeOffset>0</LeadTimeOffset>
         <LeadSampleCountTotal>5000</LeadSampleCountTotal>
         <LeadAmplitudeUnitsPerBit>4.88</LeadAmplitudeUnitsPerBit>
         <LeadAmplitudeUnits>��V</LeadAmplitudeUnits>
         <LeadHighLimit>2147483647</LeadHighLimit>
         <LeadLowLimit>268435456</LeadLowLimit>
         <LeadID>I</LeadID>
         <LeadOffsetFirstSample>0</LeadOffsetFirstSample>
         <FirstSampleBaseline>0</FirstSampleBaseline>
         <LeadSampleSize>2</LeadSampleSize>
         <LeadOff>FALSE</LeadOff>
         <BaselineSway>TRUE</BaselineSway>
         <ExcessiveACNoise>FALSE</ExcessiveACNoise>
         <MuscleNoise>FALSE</MuscleNoise>
         <LeadDataCRC32>1144185353</LeadDataCRC32>
         <WaveFormData>
7v/u/+7/7v/w//L/9P/2//b/9v/2//b/9v/2//b/9v/1//T/8//y//T/9P/0//T/9v/2
//b/9v/5//r/+//8//r/+v/6//r/+f/4//f/9v/4//j/+P/4//r//P/+/wAA/v/+//7/
/v8BAAIAAwAEAAQABAAEAAQAAwACAAEAAAAAAAAAAAAAAP7//v/+//7/AAAAAAAAAAAB
AAIAAwAEAAIAAAD+//z//v/+//7//v/8//r/+P/2//T/8v/w/+7/8v/0//b/+P/3//b/
9f/0//T/9P/0//T/8//y//H/8P/y//L/8v/y//T/9P/0//T/9v/2//b/9v/y//D/7v/s
/+7/7v/u/+7/8P/w//D/8P/z//T/9f/2//T/8v/w/+7/8P/w//D/8P/w//D/8P/w//L/
9P/2//j/9//2//X/9P/y//L/8v/y//T/9P/0//T/8v/y//L/8v/y//L/8v/y//b/+P/6
//z/+P/2//T/8v/w//D/7//u//H/9f/4//f/9v/1//L/8f/z//H/8//1//b/9P/1//f/
9P/y//H/7//x//D/8P/w//P/9P/z//T/9f/2//j/+P/6//n/9//2//n/+f/5//r/+v/5
//j/9v/4//n/+//9/wIABAAIAAoACQAIAAkACAAGAAUABQAEAAgACgAMAA4ADAAKAAcA
BgAAAPn/8//t/+//7//t/+7/7//w//L/8//v/+//7//x/+//7f/s/+v/6v/o/+z/7f/n
/+T/7P/y//b//v8PACMAQwBsAJQAtgDLAM0AwAChAGkALgAPAAYA9//l/97/2P/U/9L/
1v/n//T/7//t//L/9P/y/+7/8v/0//L/8P/v/+//7v/t/+z/6//s/+7/8P/z//H/8f/v
/+3/6//r/+n/6//x//H/8//z//H/7v/s/+r/7v/v//D/8f/z//L/8v/y//D/8P/x//H/
8//z//T/9f/1//b/9v/2//T/8//x/+//7v/u/+7/7f/v//D/8P/x//L/8f/w/+//8f/z
//T/8//1//n//P8BAAEAAQAAAP3/+//8//3//f/8//v/+v/7//v/+v/6//r/+P/7//7/
AAACAAIAAgD///z/+//6//n/+v/7//z//////////////////v/9//3/AQACAP//AAD/
//z/+f/2//T/9P/1//X/+P/6//3////6//f/9P/y//P/8//z//T/9v/0//P/8//1//b/
9//2//L/8f/w/+7/7f/s/+n/5v/q/+7/7f/v/+7/8P/t/+//8v/z//L/8//y//H/7//u
/+3/7f/t/+3/7//t/+z/7P/r/+z/7v/u//H/9P/2//f/9f/y//H/8P/y//P/8//0//P/
8P/s/+n/7//1//n//f/5//b/8//w//D/8f/y//L/8//0//X/9v/1//X/8//y//T/9P/0
//T////6//r/+v/6//r/9//2//b/+f/5//f/9//3//f/9//3//X/9f/3//f/9P/0//X/
9v/2//j/+f/6//r/+//8////AAD8//r/+f/4//z//P//////+//6//n/9//0//T/9v/3
//v//P/8//3//P/9/wAAAgAFAAYABQAEAAoADAANAA8ADQAMAAsACgAMAAwADAAKAAoA
CgAIAAUAAgD//////f/5//j/+P/4//n/+f/3//f/9v/3//b/8//y/+3/7v/s/+r/5//l
/+L/5P/s//7/EAAdACkANQBIAGoAkgC1AMkAygC1AIsAUgAjABAABQD1/+z/5P/c/9z/
4P/j/+r/8f/3//7//v/8//r/9P/w//P/8v/y//P/8v/x//D/7//x//L/8//1//f/+f/5
//n/9//3//X/9//4//X/9P/x//T/9P/1//b/9v/3//j/+f/3//b/9v/2//X/9P/0//P/
9P/1//f/+f/4//j/9//2//f/+f/6//v/+v/6//r/+f/3//j/+P/5//v/+//7//v/+//7
//r/9//3//n/+v/9//z//f/9//v//P/+/wAAAQABAAEAAQADAAEAAAAAAAAAAAAFAAoA
DgALAAoACQAFAAQAAwACAAEAAwADAAMABQAFAAUABQAFAAQABAAEAAUACAAIAAQABAAD
AAAA/f/6//z//P/9//3//v8AAAMABQADAAEA///+//z/+//6//r/+v/4//f/9//4//j/
+P/2//T/9f/2//b/+P/4//b/9P/1//j/9v/3//T/9P/v/+//8//1//X/9//3//f/9v/2
//f/9//3//f/9P/x/+//7v/x//T/+P/6//f/+P/4//f/9P/y//L/8v/1//X/9P/0//b/
9v/1//X/9f/3//f/9//4//r//P/+//z/+//6//j/+f/6//v//P/6//n/9v/0//b/9v/2
//b/9f/7//v//P/+//z//P/8//z//P/8//3/AQAAAPv/+P/1//T/9f/2//X/+f/7//v/
+P/3//f/9//2//X/8//x/+7/8f/0//n//P/8//z//f/+/wAAAAADAAMAAAAAAAAA///7
//r/+//7////AgAEAAcABAADAAQABAAFAAYABQAEAAgACgALAA0AEAAQABAAEAAOAA4A
DgAMAAoACgAIAAUAAAD9//3/+//3//b/9v/2//T/8//w/+//8v/1//b/9f/y//H/9P/2
//b/8//v/+z/6P/q//T/AAAPACEAOwBeAIYApAC3AMcAxgCrAHUARgArAB4ADQD9//D/
6v/q/+7/7v/v//b//f/9//z/+v/2//T/9v/0//L/8P/v/+//8v/z//T/9f/w/+7/7P/r
/+//8//1//f/9P/z//D/8f/0//P/9P/z//T/9P/1//b/9//3//f/9//1//T/9P/0//b/
9v/3//f/+P/3//f/9//1//b/9v/2//b/9//3//f/9P/0//T/8//3//r//P////7/+//4
//X/+f/7//z/+//3//n/+v/9//7///////3/+//8//3//f/+////AAADAAMAAgACAAIA
//8BAAMABAAGAAYABgADAAUABwAJAAsACAAHAAYABwAGAAUABAADAAYABgAGAAcACwAM
AAkACgAJAAYAAwAAAP///v/+//3//f/+/wAAAQD+//3//P/8//3//f/9//7//f/6//j/
9//6//z//v/+//3//f/9//z/+f/4//X/8v/2//r/+f/7//f/9v/w/+//8v/z//L/8//2
//f/9//4//b/9f/0//P/9v/1//X/9v/1//b/+P/4//b/+P/5//n/9v/0//T/9P/1//X/
9P/0//j/+P/3//f/9f/3//f/9//3//j/+f/6//j/+f/6//r/+f/4//f/9v/6//v/+v/6
//z//P/8//z/+f/7//n/+v/8//r/+v/6//r/+f/4//j/+//9//v/+//7//b/9f/0//H/
9P/3//j/9v/3//n/+//8//n/9//1//L/8P/w//L/8v/1//j//P8AAAIAAgAFAAUAAgAA
AP7/+//7//z///8BAAIAAgABAAEAAAABAAQABgAIAAoACgAKAA4AEAARABMAEwASABEA
EAAPAA4ADQAKAAcABgADAP///f/7//z/+//4//j/+f/6//j/9//0//P/8//1//X/8//2
//P/7v/s/+z/6f/n/+r/7P/w//r/EAAlADcATwB2AJwAsgDDAMcAugCdAHEARgArAB4A
CwD7//b/+P/y/+z/6v/z//z/+f/x/+7/8P/w//T/9v/4//r/+P/3//f/9//3//f/9//1
//T/8//z//L/8//y//H/7//v/+3/7//z//P/9f/1//P/8v/y//L/8v/x//D/7//x//L/
9P/2//b/9v/3//f/9f/z//L/8f/x//L/8v/y//T/9f/1//X/+P/6//z//f/8//z/+//7
//v/+f/3//X/9v/3//f/9f/x//P/9P/3//n/+//8//v/+//8//3//f/+////AAADAAMA
AgACAAIA/f///wEAAgADAAQABQADAAMAAwADAAMABAAFAAYACQAHAAUAAwABAAUABgAH
AAkACQAIAAMAAgACAAAA/v/8//7//v///////v/+//////8AAP///v/+//7//f/8//z/
+//4//b/9f/3//j/+f/4//n/+//9//7//P/6//b/8v/w//L/7//v//L/9v/1//n/+f/5
//f/9//0//P/8f/w//P/8//z//P/9P/z//P/9P/z//T/9v/2//T/9v/3//f/+P/4//r/
/P/7//v/+v/6//z//P/7//v/9//3//X/8//w//D/8P/w//P/9//7//7/+//6//n/+P/6
//v/+v/6//r/+v/8//z/+v/5//j/9//2//X/9P/0//f/+f/3//f/9//z//P/8//x//X/
9//3//T/9v/3//j/+P/5//n/+f/4//b/9v/4//j/9//4//r//P8AAAAAAwADAAIAAgAC
AAEA/v/+/wAAAQACAAIAAQABAAEAAQADAAQACAAKAAoACgAKAAoACQAJAAsADAANAA4A
EAAQABAADgAOAA4ADAAJAAIA/f/7//f/8//y//L/8v/2//f/9v/3//b/9//2//P/+P/3
//T/8v/w/+v/6//u//L/9P/8/w4AHwArADsAWgCCAKYAxQDTAM4AsQB9AEIAHQASAAkA
+//w/+7/6v/m/+L/5f/q/+//9f/0//b//v/+//b/8v/w/+7/7f/t/+//8f/z//X/8//y
//H/8f/u/+//7v/t/+//8f/x//X/+v/5//r/+f/1//L/8P/u//P/9f/3//n/9//2//b/
9v/2//b/9//3//P/8f/w/+//7//w//D/8P/x//P/9P/1//X/9v/3//f/9P/0//P/8//1
//X/9f/1//f/+f/6//n/+P/7//3/AQD+//3/+//3//n//P///wEA////////AQADAAIA
AgACAAAAAwAGAAgABQAEAAMA//8BAAEAAQABAP///////wEAAwADAAMAAwAGAAYABgAH
AAcABgABAAAAAgACAAIAAgAAAAAAAQABAP3//P/8//v/+v/5//j/+P/6//n/+P/4//r/
+P/3//f/9//2//X/8v/w//H/8v/y//X/9v/1//T/8v/y/+3/6//u//L/8f/1//f/9//1
//X/9//5//r//P/6//n/+P/3//j/9//3//j/9//2//b/9P/1//j/+v/7//z/+v/6//r/
+v/5//f/9v/6//r/+f/5//n/+//7//v/9//2//X/9P/1//f/+f/6//v//P/9//7//P/7
//j/9v/0//b/9v/0//r/+//8//3//v/8//r/+f/7//3/+//7//v/+f/5//n/9//6//3/
/v/8//n/+f/5//j/9v/1//T/8v/0//b/+v/8//n/+P/4//j//f/+/wIAAwD9//r/9//z
//b/+v8AAAUABQAEAAIAAQACAAMABgAIAA4AEAAQABAADwAMAAgABQAHAAgACQAKAAsA
DAANAAwACwAKAAcAAwACAP/////9//n/+P/4//j/9v/1//L/8f/y//X/9v/1/+z/7f/4
//7/+P/v/+v/7P/w//j//v8GABMALQBPAHIAlAC2AMsAywC2AIkAUQAmABMACgD9//X/
8P/q/+D/4P/q//P/+P/9////AAD8//r/+P/2//b/+//8//7/AQABAAEAAQABAAIAAgAC
AAMAAQABAP///f/7//v/+f/7//7//f/+//3/+//6//r/+v/+////AAABAAAA/v/9//z/
/P/8//3//f/+////AQADAAIAAgABAAAAAgAFAAcACQAEAAIAAAD9//3//v/+////BAAF
AAYABwAHAAcABgADAAIABQAHAAsACgALAAsACQAIAAgACAAHAAYABQAEAAUABwAIAAoA
DAAIAAkACgAKAA0ADgAPAA0ADQANAA0ADQAPABEAEwAXABUAFQAVABUAEgAQAA4ADQAQ
ABAADAAMAAwACgAIAAYABwAIAAoACwAKAAoACwALAAoACQAIAAgABQADAAEAAAD+//z/
+//7/wAAAgAEAAQABAAFAAYABgAGAAYABAACAP///v/4//X/+f/8//r//f8BAAEA////
/wEAAQAAAAAAAQABAAEAAQD8//f/8//w//T/+P/9/wAAAwAGAAgACQAHAAQAAwACAAEA
AQAAAAAABAAEAAMAAwAFAAcABwAHAAQABAAEAAQABgAHAAgACAAFAAQAAwACAAMAAwAB
AAAAAwAEAAUABgAFAAEA/f8CAAYACAAKAAwACQAGAAQABQAFAAMAAwADAAMAAwADAAEA
AgADAAIA/v///wEAAwAEAAcABwAHAAYABAAEAAYABgACAAIAAwAEAAQABAAHAAcACQAK
AAsACwAIAAgACgALAAoACgAJAAkACgALAA4AEAAXABoAGwAcABwAHAAbABsAGgAaABoA
GgAXABYAFQASABAAEAAOAAsACgAHAAcABQABAAAAAAAAAAEAAQD//////f///////f/6
//v//v/+//r/9//5//j/+P8AABIAIAAvAE0AcwCSAKwAxgDXANUAtgCBAEcAKgApACAA
DQD///b/9P/0//b/9P/5/wIACwANAAYABAAGAAQAAAAAAP7//P/7//v//f/9//3//f/7
//r/+f/5//3/AwAHAAsABwAFAAEAAQABAP/////9//r/+P/3//b/+//9////AQADAAIA
AgACAAUABgAIAAkABgADAAEA///9//7//v/+////AQACAAMAAwAEAAUABQAEAAQAAwAD
AAUABQAFAAUABgAHAAcABQABAAMABAAHAAYABwAHAAUABQAGAAcABwAKAAsADAAPAA0A
DAAMAAwADAAPABIAFAAUABQAFAARABEAEQARABEAEAAPAA4ADwARABEAEQARABUAFgAX
ABkAGQAYABMAEgAPAAwACQAGAAcACAAKAAsABwAGAAYABQAFAAUABQAGAAQAAwACAAIA
BAAEAAUABwAFAAQAAwAAAAMABQAHAAgABwAGAAMAAAD9//7/+v/5//z/AAD//wMABQAF
AAMAAwABAAEAAAAAAP//////////AgABAAEAAgD///7//v/8//7/AAABAAEAAwACAAMA
BAAEAAMAAQAAAAQABAADAAMAAwAFAAUABQAGAAYABgAGAAYABwAIAAgABwAGAAUABAAH
AAcABQAEAAAA/v/+//7//v///wAAAQACAAEAAAAAAAMACAAHAAgACQAHAAcABwAFAAYA
BwAGAAIABAAFAAYABgAFAAUABQAEAAQABAAGAAYABAAEAAUABgAGAAQABQADAAYACAAK
AAsACAAIAAoACwANAA4ADgAPAA8ADwARABIAGAAaABoAGgAcABwAGwAbABoAGgAaABoA
HAAcABwAGgAUABIADgAJAAYAAwADAAEA/v/+////AAABAAEA////////AQABAP///v/5
//T/8v/6/wMA///4//b//P8MACIANQBJAGUAkgC6ANQA3wDbAMQAlQBdADwALQAeAA0A
///6//r/+v/4//z/BQAIAAcABwAKAAwABAD6//T/9v/4//j/+f/7//n/+f/5//n//P/+
/wAAAwACAAMAAgABAAMAAwABAAMAAQD9//v/9//6//z///8CAAMAAwADAAMAAgAAAP//
/v/+//7//////wAA////////AQACAAIAAgD//////v/9//z//P/8//v//f8AAAIABQAJ
AAkACQAJAAcABwAGAAMA//8BAAIABQAIAAsADQANAAsACgAJAAcABwAHAAcACQAJAAgA
CAAIAAcACwAPABIAEAAQABAADQAQABEAEgATAA8ADQALAAsADgAPABAAEQAQABAAEAAR
ABAAEAAMAAwADgAMAAoACAAJAAoADAANAAwADAANAA0ACQAHAAUABAAFAAUABQAGAAYA
BAADAAMAAgACAAIAAAD////////+/wAAAgACAAIABAAGAAMAAwADAAQAAAABAAIAAQD+
//3///////7//v////////////7/+//5//j/+f/6//z//P/+/wAAAQABAAAA/v/+//7/
//////7//v8CAAIAAQABAAMABQAFAAUABAAEAAQABAADAAMAAwACAAEAAAD///7/////
//3//P/+/wIABgAGAAYABgAGAAYAAwAAAP7////+//v/+v/5//7/AwAIAAsACgAJAAYA
AAD8//v/+v/4//3///8BAAIAAgACAAQABAAAAAAAAQACAAYABgAJAAkABQAEAAMAAQAC
AAQACAALAAkACAAGAAUABQAFAAcACAAQABQAFgAYABgAGAAXABcAFgAWABYAFgAUABQA
FAASAA8ADgALAAcAAwD///7/+//5//j/+P/4//v//f/9/////v////7/+//0//P/+P/8
//j/9f/3//L/7v/y/wAAFAAlADcAVQB8AKIAxADZAN0AyACTAFcALAAZABIACQD5/+j/
4v/o//D/9v/7//z//f/5//b/8P/s//r/BgACAP///P/6//n/+P/3//b/9f/0//T/9P/1
//b/+f/6//v//f/9//v//f////3//f/7//v/+v/6//r/+v/7//z//f/7//r/+v/6//v/
/P/+/////P/7//v/+//6//r/+f/4//f/9//2//X/9//4//n/+f/6//z//f///wAA///+
//3/AAABAAEA///8//3//f///wIAAwADAAEAAAAAAAAA//8AAAEAAgAFAAMAAgACAAIA
/v///wAAAAAFAAgACwALAAoACQAIAAcACQAJAAkACwAJAAkACQAJAAgACAAIAAkADAAM
AAgACAAGAAQAAgAAAAAAAAABAAEA///+//7//f/+//3//P/8//7///8AAAIAAQD+//z/
+//6//r/+v/4//j/+f/6//r/+P/4//b/9P/2//j/9f/1//P/9P/w//H/9f/1//P/8//1
//X/9P/0//b/9//4//n/+//5//j/+P/2//b/9//2//n//P/+/////P/6//r/+v/6//n/
9//2//v//P/8//3/+f/5//f/9f/5//z///8CAP7//f/8//r/+v/6//r/+v/+/////v/+
//z/+v/4//j/+f/6//v//P/5//j/+P/7/wAA//8AAAEA/v/9//z/+f/4//n/+P/0//f/
+f/7//z/AAABAAIAAgD///7////+//r/+v/7//z//P/8//////8BAAIAAwADAAEAAAAB
AAEABAAEAAMAAwACAAMABgAIAA4AEAAQABAAEgASABEAEQAQAA4ADAAKAAwADgAQABAA
DwAOAAsABwAAAPv/+f/1//L/8v/z//T/+f/7//v//f/5//n/9//z//T/8//y//D/8P/z
//H/7P/s//b/CAAYACkAQQBbAHgAmgC8AMsAxQC0AI0AUQAgABMAEAADAPX/7P/i/97/
5P/s//H/9P/7////+P/0//j//P8CAAIAAAD8//n/9//5//n/+f/5//X/9P/z//P/8//1
//X/9f/z//P/8f/z//f/9f/1//P/8//y//L/8v/0//X/9v/3//n/+v/8//7//f/8//z/
+//8//v/+//7//r/+v/5//j/+v/9////AQD9//z/+//5//f/9v/0//P/+P/7//7/AQAB
AAEAAAD9//r/+//7//3//P/9//3/+////wIABQAHAAMAAQD////////+//7//v///wMA
BwAKAAkACAAHAAMABQAHAAkACwAIAAcABgAHAAgACQAKAAsACQAIAAcABwAIAAgABAAE
AAUABAADAAIA///8//r/9//7//7/AgAFAAMAAQD///7/+//5//f/9v/3//b/9v/3//b/
9v/2//T/9//5//v//P/8//z/+v/4//b/+P/1//X/9P/2//P/9f/0//P/8P/v//H/8//0
//b/9f/1//X/9f/1//P/8v/y//H/8v/0//T/9v/4//n/+f/6//j/+P/4//b/9f/z//L/
9//4//j/+f/7//3//f/9//r/+P/2//T/9f/3//n/+v/8//z//P/8///////9//z//P/0
//L/+P/6//r/+v/6//r/+//6//r//f/8//n/+P/3//b/9//4//f/9//5//n/9v/5//v/
/f/+//7//f/8//r/9//2//f/9v/4//r//f8AAP3/+v/6//f/+//+/wEAAwAAAAAAAgAD
AAEAAAD+//3/AQADAAcACgAQABIAEgASABEAEAAOAA0AEAAQABAAEAASABIAEgAQAAsA
CgAHAAMAAAD9//3/+//0//D/7f/q/+//8//1//n/+P/5//j/9f/4//v/+P/2//j/8f/p
/+b/6P/q//T/DgArAEsAaQCEAJ4AugDJAMsAtACFAE8AKgAfABgABQD1//D/7v/o/+T/
4v/l//D/+f/3//L/9P/8//j/8P/u/+//7v/u/+//7f/t/+3/7f/v//D/8f/z//H/8//z
//P/8v/x/+7/7//x/+//7//t/+//8P/y//T/9f/1//X/9f/0//L/8f/w/+7/7v/v/+//
8P/v/+//7//w//L/8//0//L/8//z//P/8//0//X/9f/z//T/9P/1//P/8f/v/+3/8P/z
//X/9f/1//f/+P/7//z//f/9//v/+P/4//j/9//6//v//P////3//P/8//z/+////wMA
BgADAAIAAQD9////////////AQABAAEAAwADAAMAAwADAAQABAAEAAUABAAEAAAAAAAD
AAIAAQAAAAAAAAABAAEA/v/+///////8//v/+v/6//j/9//2//b/+P/2//X/9f/2//b/
9v/0//T/9f/2//b/9P/0//L/8P/x//T/8v/z//X/+P/2//n/+P/3//T/8//x/+//7P/q
/+//8f/z//X/9P/x/+//7v/y//T/9//4//b/+P/5//n/9//0//P/8v/1//X/9P/0//T/
8v/v/+3/8f/1//f/+f/6//r/+v/6//f/9//3//b/9v/2//b/9v/6//v/+v/6//j/9v/0
//L/9//4//j/+P/4//j/+f/4//j/+//8//n/+P/3//X/9f/1//P/9//5//n/9v/1//X/
9f/0//b/9//4//j/9v/0//T/8v/z//T/9v/4//r/+v/9//3//f/+///////9//z//f/9
//7//v/9//3/AQADAAcACgANAA4ADQAMAA0ADAAKAAkADgAQABIAFAASABAADgAKAAYA
BAAAAPv/+f/3//j/9//w/+7/7f/s//D/8//0//f/9P/1//T/8f/q/+X/5v/w//T/8f/v
//D/8v/2/wAADgAfADsAXQCAAKgAygDZANMAugCHAEsAJAAbABIA///z/+7/7v/0//L/
6v/t//b/+f/z//D/8v/0//b/+P/6//f/9P/y//H/8f/x//H/8f/u/+7/7v/v//D/8//0
//X/9f/1//P/9f/1//P/8//x//P/8v/y//L/8v/z//T/9f/2//b/9//4//X/9P/0//P/
8//z//T/9f/2//j/+f/6//n/+f/4//f/9P/y//D/7f/s/+z/6//r//H/9f/5//3///8B
AAIAAQD7//v/+v/7////AQACAAEAAAAAAAAA///9//3//f///////v/+//7//v8BAAQA
BgAHAAgACQAHAAQAAwACAAEAAwADAAMABQADAAMAAwADAAIAAgACAAMACAAKAAgACgAI
AAYABAACAAEAAAAAAP//+//4//b/8//3//n/+//+//z/+//6//r/+P/2//X/9f/z//L/
8f/u//P/9//7//7//f/8//n/9v/0//b/8//z//b/+P/1//f/+f/5//f/9//2//X/8//y
//X/9f/1//X/9f/z//L/8v/1//b/+P/4//b/+P/5//n/9v/0//T/9P/2//f/9//4//j/
+P/3//f/+f/7//v/+//6//r/+v/6//z//f/+//7//f/8//v/+v/5//n/9//2//T/9P/1
//b/9//4//j/+P/5//3//f/7//v/+//3//f/9//1//f/+f/5//b/9P/1//b/9v/6//v/
/P/8//7/AAAEAAYA/v/6//f/9P/5//r//v//////AAABAAEA/v/+/wAAAQABAAAA/v/9
//7///8CAAQACgAMAAwADAARABIAEgATABMAEgARABAAEAAQABAADgANAAwACQAFAAIA
//////3/+v/6//v//P/6//f/8v/v//L/9f/2//X/+v/3//b/+P/6//n/9f/0//T/8P/y
/wIAFwAnADkAVgCAAKYAvQDHAMgAsQB/AEAAFQAKAAsA///u/+z/8P/q/+j/6//u//X/
+//8//r/+v/4//b/9v/2//T/8//z//T/9f/2//f/+P/4//j/+f/2//f/9v/1//b/9//2
//n//P/7//z/+//6//j/9//2//b/9//4//n/9//2//b/9v/6//z///8BAP///f/8//v/
/P/+////AAD9//3//P/7//z//P/8//v/+//8//z//f////////////7///////3/+//9
//7/AQADAAUABgAFAAUABgAHAAcABQAFAAUABwAHAAYABgAGAAYACwAQABQAEAAMAAgA
AQAEAAUABgAHAAkACQAJAAsADAANAA4ADwAQABAAEAARABAADgAIAAYABwAGAAUABAAI
AAoADQAPAAwACgAJAAcABgAFAAQABAAEAAMAAgACAAAA/v/9//3//v/+//7//P/5//n/
+f/4//n/+v/5//j/+v/8//n/+f/8//7/+//9//3//f/7//v/+v/5//f/9v/6//v//P/9
//v/+f/4//j//P/+/wEAAgD//wAAAAD///3/+v/5//j//P/9//3//v8BAAIAAgADAAUA
BwAHAAcAAwACAAEAAAAAAAEAAgACAAAAAAAAAAAAAAD///z/+v8GAAoADAAIAAIAAgAC
AAIAAgD///7//v8BAAUAAwADAAMAAAD///7/+//+/wEAAgAAAAIABQAIAAoACQAHAAUA
AgAAAAAAAgACAAAAAAABAAIABAAEAAcABwAGAAYABgAFAAUABgAJAAsADAAMAAsACwAO
AA8AEgAUABgAGgAaABoAGwAaABgAFwAZABoAGwAcABoAGAAWABIAEgASABAADQANAAsA
DAALAAUAAgAAAP7/+v/3//L/7//1//v///8BAAIAAQD8//7/AgABAPn/+v/6//7/EAAg
ACcAOQBdAIwAsADMAN8A3QDAAI8AWQA2ACcAHAAHAPn/9v/y//D/8v/4////BgAFAAEA
AAAAAPr/+P8EAAoACQAGAAQAAwABAAEAAQABAP7//v/+////AAADAAQABQAEAAMAAAAB
AAMAAQABAP///v/8//v/+v8AAAMABgAJAAYABAADAAIAAQAAAAAA//8AAP///////wkA
CAACAA==
         </WaveFormData>
      </LeadData>
      <LeadData>
         <LeadByteCountTotal>10000</LeadByteCountTotal>
         <LeadTimeOffset>0</LeadTimeOffset>
         <LeadSampleCountTotal>5000</LeadSampleCountTotal>
         <LeadAmplitudeUnitsPerBit>4.88</LeadAmplitudeUnitsPerBit>
         <LeadAmplitudeUnits>��V</LeadAmplitudeUnits>
         <LeadHighLimit>2147483647</LeadHighLimit>
         <LeadLowLimit>268435456</LeadLowLimit>
         <LeadID>II</LeadID>
         <LeadOffsetFirstSample>0</LeadOffsetFirstSample>
         <FirstSampleBaseline>0</FirstSampleBaseline>
         <LeadSampleSize>2</LeadSampleSize>
         <LeadOff>FALSE</LeadOff>
         <BaselineSway>TRUE</BaselineSway>
         <ExcessiveACNoise>FALSE</ExcessiveACNoise>
         <MuscleNoise>FALSE</MuscleNoise>
         <LeadDataCRC32>3118576802</LeadDataCRC32>
         <WaveFormData>
4v/i/+L/4v/m/+j/6v/s/+v/6v/p/+j/6f/q/+v/7P/p/+j/5//m/+f/6P/p/+r/6//s
/+3/7v/w//L/9P/2//T/9P/0//T/9v/2//b/9v/3//j/+f/6//j/+P/4//j/+f/6//v/
/P8AAAQACAAMAAoACAAGAAQAAgAAAP7//P8AAAIABAAGAAUABAADAAIABQAGAAcACAAJ
AAoACwAMAAkABgADAAAAAwAEAAUABgAEAAQABAAEAP///P/5//b/+f/8////AgAAAAAA
AAAAAP///v/9//z/+v/4//b/9P/1//b/9//4//z//v8AAAIAAwAEAAUABgABAPz/9//y
//T/9P/0//T/9//4//n/+v/8//z//P/8//n/+P/3//b/9v/2//b/9v/2//b/9v/2//j/
+v/8//7/AAAAAAAAAAD+//z/+v/4//j/+P/4//j/+//8//3//v/6//j/9v/0//j/+v/8
//7/+//6//n/+P/1//T/8//y//b/+v/8//3//P/5//j/9//5//b/+P/7//r/+P/3//b/
9f/2//j/+v/4//j/+P/4//v/+//7//v//P/9/wAAAQAEAAYABgAGAAYABAAGAAgACAAH
AAUAAwABAAMABQAJAA8AFQAbAB0AGgAVABEAEAAMAAgABwAFAAIA/v/+//7/AQAFAAcA
CQADAP7/+v/x/+//7//u/+7/7//x//T/9v/2//X/9f/1//D/7//s/+v/6f/o/+j/6f/r
//H//f8AAP3//f8AAAYAEwAeAC4APwBKAFUAXwBZAEEAIwANAAAA7v/d/9b/1//a/93/
5//z//f/8f/u//D/8f/t/+n/6f/n/+b/5v/l/+P/5f/m/+b/5v/p/+r/6f/p/+X/5P/i
/+D/4v/g/+D/4//p/+r/6v/r/+f/5P/j/+P/4f/h/+H/5P/n/+j/6P/o/+j/6P/o/+n/
7P/s/+3/7f/q/+r/6P/o/+j/5//m/+T/5P/j/+P/4v/l/+j/6//t/+z/7P/r/+r/7v/x
//P/9f/z//H/8f/x//P/9P/0//T/9v/3//f/+P/4//r/+v/6//f/9//3//b/9v/2//r/
+v/9////AwACAP///v/+//3//f/8//z//P/9//7///8BAAAA////////AQAAAP/////8
//v/+v/4//j/+P/4//f/+f/6//r/+//6//n/9//1//T/9P/0//P/9f/1//T/9P/1//T/
9f/z//H/8//0//T/8//z/+//6//s/+3/7f/u/+v/6v/o/+f/7v/w//H/8P/w/+//7v/u
/+7/7//v//D/8v/w//D/8P/w//H/8//z//L/9P/z//L/8v/x//D/8P/z//T/9f/3//P/
8P/t/+r/7v/w//L/9P/v/+3/7P/q/+3/8f/y//P/8//z//P/8v/w//D/8P/w//H/8v/z
//X/AgD8//r/+P/2//T/9v/2//b/+P/3//X/9P/x//D/7//u/+r/7//z//T/9P/0//T/
8v/y//P/9P/0//T/9v/2//f/9//1//P/9P/z//f/+f/9/wAA///+//3/+v/7//z//f/9
/wAAAQD+////AQADAAYACwANAA0ADAAHAAgACgAIAAYAAwABAP7/+v/3//b/9v/3//j/
+f/6//r/+//3//X/9f/z//L/8f/x//L/8v/y//H/7//t/+n/5//j/9//4//o/+T/3//d
/93/4f/q//P/+/8CAAwAEQAUABwAKwA8AEcAUQBZAE0AMwAVAAIA+P/n/9j/1f/Y/93/
5//r/+v/6//w//T/7f/j/+X/4//d/9//4P/g/9//3f/e/97/3v/h/+L/4f/h/9//4P/g
/+D/3v/c/9z/3//f/97/3P/b/93/3v/h/+X/4v/h/+D/4v/i/+L/4f/g/9//3v/d/93/
4f/i/+T/5f/i/+L/4P/g/+X/5//p/+r/6f/n/+b/5P/i/+T/5v/n/+r/7P/t/+7/7P/r
/+n/5//q/+v/7v/x//H/8v/y//L/8//1//b/+P/6//z//P/8//v/+//7//r//P/+/wQA
BgAEAAMABAAAAAAAAAABAAEAAQAAAAAAAAACAAIAAgADAAMAAwAEAAUABwAGAAUABQAC
AAEAAAD+/wAAAAAAAP////8AAAAAAQAAAP///f/7//z//P/8//v/+P/3//X/9P/2//T/
9P/x//P/9f/2//b/9f/3//X/8//2//f/9//4//T/8v/v/+3/8//2//j/+P/6//n/+P/4
//X/9f/0//T/8v/w//D/8P/y//X/+f/7//j/+v/5//j/+P/3//b/9v/2//b/9v/3//b/
9v/2//b/9P/0//T/9P/2//n//f8AAPz//f/7//n/+f/7//3//v/7//r/+f/4//b/9v/2
//f/9P/6//r/+//8//z//P/8//z//v8AAAIABgADAP///P/3//n/+f/5//b/+f/9//7/
/v/+//7//P/8//r/+P/1//L/9v/6////AwAAAP//AQABAAQABQAIAAoADAAMAAwACgAJ
AAoACwALABAAEwASABUAEwATABQAFwAbABsAGgAVABIAEgAOAAoACwALAAoACAAGAAYA
BwAJAAsACwALAAoABwABAP3/+//7//r/+f/5//j/+P/4//f/+f/5//f/9//1//X/9f/2
//j/9//z//P/9f/2//v///8EABAAHQAsADwARQBMAF0AbQBjAEMAIwANAAAA8v/j/9z/
4f/o//P/9//1//f/9//2//j/9//v/+//8f/v/+3/7P/q/+f/6f/q/+r/6v/p/+b/4f/d
/+H/5v/q/+7/7f/q/+n/6//u/+7/7f/t/+z/6v/q/+v/6//r/+v/7v/s/+z/6//q/+r/
6v/q/+v/7f/u//D/8f/u/+7/7P/s//D/8f/y//L/8P/t/+v/6P/r//D/9f/5//j/9v/z
//D/8//1//b/9//3//f/+f/7//v//P/8//z/+v/7//v//P/9/wAAAQACAAMABQAHAAgA
BwAGAAkACAAGAAcACgAIAAoACgALAAsACwAKAAoACgAJAAgABwAHAAcABwAIAAkADAAM
AAwADQALAAkABwAEAAIAAgACAAEAAgACAAEAAQD//////v/9//3//v////////////7/
/v8AAAAAAgABAP3//f/8//r/+f/5//X/8f/1//n//P8AAPz/+v/3//X/+f/6//r/+P/7
//v/+//8//r/+//7//z//v/8//z//P/6//v//f/9//v//v/+//7/+v/5//j/+P/6//z/
/v8BAAEAAAD///7/+//6//n/+P/7//3/AAACAAAAAQD///3/+//7//v/+v/8//7/AAAC
AAAAAAAAAAEA/v/+//7//f/+////AAABAAIAAAD+//z//P/6//n/+f/3//X/9f/1//L/
9v/7//3//v8AAAAA/v/+//3//P/6//j/9f/0//T/8//4//3/BQALAAwADQAQABIADgAM
AAoABgAIAAoADAANAA0ADQAJAAkACwANABAAFQAYABkAGQAVABQAFAAQAAwACwAJAAYA
AgAAAAAAAQADAAUABQAFAAQABgABAP7//f/9//z/+//7//r/+P/2//P/9f/1//P/8//1
//P/8f/w/+7/7f/t//X/+f/8////DQAYABwAIwAyADwAQQBKAFUAWQBPADkAIQANAPz/
8P/p/+r/7//0//P/7//v//P/8//u/+z/6//t//P/9//3//T/9P/z//H/8f/y//L/8v/w
/+7/6v/n/+f/6P/o/+j/6P/m/+b/6f/v//D/8P/x/+7/7P/s/+3/7P/r/+r/7P/t/+7/
7v/u/+7/7v/u/+//7//u/+7/7f/s/+z/6v/q/+3/7//x//L/9P/1//f/+P/3//j/+f/5
//f/9v/0//L/9f/1//T/8//0//X/+P/7////AAAAAAAA/v/9//v/+v/8/wAAAgAEAAQA
BQAGAAYAAwACAAUABAAGAAkADgAOAA0ADAAMAAsADQAMAAwADAALAAoACQAJAAsACwAM
AA0ADAAKAAgABwAIAAcABgAEAAYABgAGAAUABgAGAAUABQADAAMAAgABAAAAAAAAAP//
/f/9//z//P/9//z//f/7//3///8AAAAAAQADAAEA///8//v/+f/4//v//v8AAAMACQAK
AAoACAAGAAMAAAD+////AQACAAQAAgAAAAAAAAD9//3//v/9/wAABAAFAAYACQALAA0A
EAANAAoABwAFAAYABgAGAAYABQAEAAMAAgD/////AAAAAAMABwAIAAkACQALAA0ADgAM
AAwADAAMAAQAAgAGAAcACAAGAAYABgAGAAUABAADAAQABgAHAAkACQAHAAcABwAEAAQA
BwAHAAYABgAGAAQABAAFAAYABgAGAAQABAAFAAUABgAHAAsADQASABMAFgAYABcAFgAV
ABIAFQAYABsAHQAeAB8AHAAdABkAGQAaAB0AJAAlACUAIQAfACAAHQAaABYAEwAPAAoA
CAAIAAkACwAOABEAFAAWABQADQAIAAUABQAEAAMAAwAEAAQABAADAAEAAQD/////BQAH
AAMAAgD+//n/+f///wUACAAPABkAJAAoACkAMAA6AEEATABdAGkAYQBLAC0AEQAEAP7/
8//s//X//v8DAAMAAQD7//f/+P/2//f/+//7//f/9//1//T/8v/v//H/9P/2//j/+v/6
//j/9//0//L/7//s/+3/7P/t//H/+P/6//v//f/4//T/8v/x//X/9//5//7//P/6//f/
9P/0//T/9P/1//T/9P/1//X/9v/2//T/9P/2//f/+P/4//b/9f/1//T/9f/4//v//f8B
AAIAAgACAAAA///9//v//P/9/wAAAwABAAAA/v/8/wAAAwAFAAgACgAMAAwADAALAAsA
CwAKAAgACAAMAAwADAANABAADgAPABAAEgATABIAEAAPAA4ACwAKAAkACQALAA0AEAAT
ABEAEAAPAA8AEQARABEAEAAPAA4ADQALAAkACAAGAAUAAwADAAIAAQACAAIAAgABAAQA
BwAJAAwACAAEAAIA/f/5//n/+P/2//r///8AAAEAAAD///3//P/9//7//v///wEAAgAC
AAAAAQABAAEAAgAAAP///f/8/wAAAAACAAQAAwADAAQAAwABAAQABAAEAAQAAwACAAIA
///+//3//f8BAAIAAwAEAAIAAgACAAIA/////wAAAAADAAcACAAJAAYABQAEAAIA///+
//3//P/8//7//v/9/wIABAAEAAQABAABAAAA//8AAAIAAQABAP//AQABAAEA/v/+/wEA
AQAAAAAAAAD+//7//f/+//7//v8AAAAAAQABAP///f/+//3/AwAHAA0AEgAOAAwACgAG
AAoADgASABUAEwATAA8ADwAOAA8AEQAVABwAHwAhAB8AGAAWABAACgAMAAsACQAGAAMA
AgACAAMABgAHAAgACAAGAAEA/v/9//3//P/7//v/+v/6//r/+f/5//n/9//3//H/8//9
//z/9v/z//H/8//5//7//f/9/wIAEAAhACwANABFAFoAawBtAF0AQwAnABMAAgDw/+f/
6v/r/+z/8//3//X/+f/7//z/+v/3//X/8//z//H/8v/0//X/9f/1//b/9v/2//b/9v/0
//P/8f/y//L/8v/x/+7/7f/v//D/8P/v/+//7//u/+//8f/z//P/8//2//X/9P/y//D/
7v/u/+7/7//z//T/9v/3//j/+P/2//b/+v/7//z//P/4//X/8//w/+7/8P/y//P/9//6
//z//v/7//n/9v/z//b/9//6//3///8AAAAAAAACAAMAAwAEAAIABAAEAAQABQAHAAkA
CgAIAAYACAAGAAkACwAPAA4ADAAMAA0ADQAPAA4ADgAOABAAEgAUABcAFAARAA8ADQAN
AAwACwALAAwACwAKAAgACgAKAAoACQAIAAgABwAHAAkACQAIAAcAAwACAAEA///9//3/
/P/8/wAAAAACAAEA//8BAAIAAgABAAMAAQD///3/+//4//b/+P/6//v//f///wAAAAD+
//7//f/8//z//f///wAAAgD+//j/9P/w//X/+f/+/wEAAgAGAAcACAAEAAMAAgACAAAA
AAAAAAEAAQAAAP///v8AAAIABAAGAAIAAQABAAAAAQAFAAYABwADAAMAAwACAP///v/9
//z//f/+////AQACAP7//P8AAAIABAAGAAgABQAEAAMABAABAP///v/7//7///8AAP7/
//8BAAAA/v8AAAAA/v/+//3//v/+//7/AAAAAAEAAQADAAMABgAHAAgACQAMAA4AEAAQ
ABAADgASABQAFgAXABkAGQAVABUAEwATABQAFwAdAB8AIAAdABoAGgAWABIAEQAPAAwA
CAAHAAYABgAHAAgACQAKAAoACAADAAAA//////7//f/9//7//v/+//3/+//7//n/+f/3
//X/9//6//j/+f/7////BQAIAAsAEwAcACgANQBAAEoAVQBkAHEAaQBFAB8ADQALAAIA
8v/l/+T/5f/s//X/8//t//H/+/8AAPz/+f/7//n/9f/x//D/8P/v/+3/7f/u/+7/7v/v
/+7/6//p/+3/8v/2//r/9//0//P/9f/3//b/9P/z/+7/6v/o/+f/6//t/+//9P/1//b/
9v/2//n/+v/7//3/+//4//b/8//y//L/8P/w//T/9f/2//b/+f/5//r/+v/6//z//v//
/wAAAAD///7//f/9//z/+//5//n/+//9/wEAAgACAAIABAAFAAUABgAIAAwADgAQAA4A
DQAMAAoADAAMABAAEAARABMAFwAWABMAEgASABEADgAMAAsACgAMAA4AEAATABQAFQAX
ABkAGAAWABQAEwAPAA0ACwAIAAsADAANAA0ACgAKAAkACQAMAA0ADQANAAoACAAGAAMA
BAAFAAUABgAIAAYABgADAAUABwAIAAgABgAHAAQAAQAAAP///f/8//7/AAABAAMACQAK
AAoACAAFAAMAAQAAAP7//////wAAAgACAAQABgADAAMABAADAAMABgAGAAYABgAFAAQA
BAAEAAQABAAFAAgACAAIAAgACgAKAAoACgAKAAsADQAOAAsADQAMAAsABwAHAAcABgAH
AAgACQAKAAoACAAIAAcAAgAEAAQABAAEAAMAAgABAAIAAwADAAQAAwAGAAcACAAGAAcA
CQAIAAYABgAGAAQABAAFAAYABgAGAAgACAAJAAkACgALAA8AEQAQAA8AEAAQABIAEgAS
ABAAEAAQABAADwARABMAEQATABUAFwAaAB8AIwAjACIAHQAYABgAFAAQAA8ADQAKAAYA
CAAKAA0AEQAOAA0ADAAKAAoABQACAAEAAQAAAP/////9//z/+//5//r/+//6//v//f/5
//P/8v/8/wUAAwD/////AAAJABcAJAAmACkAOABMAFsAZABvAG0AVQAxABUABQDy/+T/
4f/m/+3/+P8BAAEA/f/9/////P/8//v/+f/1//H/8f/x//L/8v/x//H/8v/y//L/9v/2
//T/8//1//b/9v/2//n/+P/5//3/+//2//D/6//t/+7/8f/1//b/9//4//z/+f/2//L/
7v/w//D/8P/x//P/9P/2//f/+P/4//b/9v/1//X/9f/0//b/9f/1//T/9//6//3/////
/wAAAAAAAP7//f/7//n/+f/5//v//f8BAAQABgAIAAQAAwABAAAA//8AAP///v8AAAMA
BgAIAAoACgAOAA4ACwALAA0ACgAOABAAEwAVABIAEAAPAA4ACwAKAAkACQAKAAsADQAP
ABEAEAAPAA8ADAALAAoACAAIAAgACAAHAAYABgAFAAUAAwABAP7/+//+/wAAAgADAAQA
BQAFAAYABAAAAP7/+f/3//n/+v/6//7/AwAEAAUAAwABAP7//P/8//z/+//7/wAAAgAD
AAIAAAD///7//v/8//v/+f/4//n/+P/5//r//P/9//////8AAAQABQAGAAIA///8//r/
+//8//3///8DAAQABQAGAAMAAgABAAAA/////wAAAAAAAAMAAwADAAEAAQABAAAA+//6
//n/+P/6//7/AAAEAAQABAAEAAQAAAD+//z//P/4//X/8//v//X/+/8BAAQABAAHAAcA
BgABAPz/9f/w//b/+v/9/wAAAAAAAAEAAQD/////AgADAAYABwAKAAwACwAKAAkABgAM
ABAAFAAXABUAEwANAAsACQALAA4AEwAbAB0AHgAbABgAGAAUABAADwANAAoABgAGAAYA
BwAJAAkACQAJAAgABgD///r/9//z//L/8f/x//f/+v/9/////P/7//j/9//x//H/9//8
//j/8//1//f/9//0//P/+/8MABgAIQAqADwARwBSAGUAawBVADUAHQALAP7/7v/d/9b/
2//q//n/AQD9//f/8//s/+L/3f/h/+//+f/1//P/8v/w/+3/6v/q/+n/6P/q/+r/6P/n
/+r/7P/t/+7/6//o/+f/6f/u/+7/7f/t/+7/7P/s/+3/6f/n/+X/5v/o/+r/6//s/+//
8P/x//P/8v/w/+//7f/r/+r/5//m/+b/5//o/+j/6//r/+z/7P/u//D/8v/z//P/9P/0
//T/9//3//b/9f/0//P/9P/1//f/+P/4//j/+P/5//n/+v/4//r/+v/6//j/+f/6//r/
+f/4//v/+v/+/wMACgAMAAkABgAEAAEA///+//7//v///wAAAQADAAUABQAGAAcABQAE
AAMAAwAAAP///v/8//7//v/+//3/+v/6//n/+f/6//v/+//7//z//v8AAAEA/f/5//T/
8P/x//D/8f/v//D/8//1//b/9P/1//L/7//z//X/9v/4//X/8v/u/+v/8f/y//L/8P/x
//H/8f/y//T/9f/1//b/9v/0//T/9P/0//X/9//3//f/+v/6//r/+P/3//b/9v/0//T/
9P/1//f/+P/5//r/9v/0//L/8P/y//X/+f/8//n/+//6//n/9//3//f/9v/3//j/+f/6
//T/9P/y//L/9f/2//f/+P/2//T/8v/y//T/9f/3//f/+f/5//n/9v/2//f/9f/y//L/
8v/w//D/9P/2//f/+P/3//b/9v/1//P/8//2//f//P/9/wAAAgADAAQABQAEAAQABgAI
AAkABwAHAAMAAwAAAAEAAwAHAA8AEwAWABUAEgASAA4ACgAFAAEA/P/2//f/+P/6//3/
/////////v/7//X/8f/v//D/8P/w//H/9P/0//T/8//x/+//6//p/+n/6f/p/+b/5v/p
/+f/5f/r//b/AQAJABIAGAAdACIAMgBDAEwAVwBfAE8AKQAHAPv/9v/o/9v/2v/Z/9r/
6f/x/+v/5f/p/+r/5P/f/+H/5//r/+v/6f/o/+b/4//j/+T/5P/k/+L/4P/c/9n/2//e
/+D/4v/i/+D/4P/j/+T/5P/j/+P/4P/e/97/3//g/+H/4v/m/+j/6v/r/+z/6v/o/+b/
5f/m/+b/5//n/+X/5P/h/+D/5P/n/+r/7P/r/+n/6P/m/+P/5P/l/+X/6//u//D/8v/x
//H/8P/v/+z/6//s/+3/7//w//D/8P/z//f/+v/+//n/+P/1//L/8v/z//T/9P/2//j/
/v8AAP////8BAP7/AAAAAAEAAQABAAAAAAAAAAEAAgADAAUAAgABAAEAAQD///7//f/9
//////////7/+//4//X/8f/1//j/+v/9//r/+f/3//X/9P/0//T/8//1//X/9P/0//L/
7v/s/+f/6//v//L/9P/0//X/8v/v//H/8f/w//D/8v/y//H/8f/z//L/8P/s/+//7//v
//D/7//v/+7/7v/v/+7/7//w/+7/7//x//H/8//2//b/9v/x/+//7f/s/+z/7P/s/+3/
8v/0//b/+P/2//b/9v/2//P/8f/w/+7/7P/v/+//7//u/+//8P/w/+//8P/x//L/8v/u
/+z/6//u//D/8P/w//D/8P/w//D/8v/y//H/8f/v//H/8f/x/+7/7f/v/+7/7P/v//D/
7//w//D/8P/v/+7/7P/s/+3/7f/x//P/+P/7//r/9//2//T/+P/8/wAAAgADAAQABQAF
AAIAAQD8//v//P///wMACQAMAA0ADQAJAAQAAgD8//b/+P/3//X/8v/1//b/+P/7//n/
+f/5//j/9//x/+3/6//l/+D/2//X/9//5P/p/+3/7//v/+3/7f/r/+v/6//q/+j/5f/j
/+f/6//q/+3//f8UACYALQAwADYAQQBMAFkAVwA7ABkA/f/x/+r/4P/Z/9z/4//q/+v/
4//d/9//5f/m/+b/6//v/+//5//h/+H/4v/i/+H/3//e/9z/2v/d/97/3f/d/97/4P/h
/+L/5P/i/+L/5f/l/+T/4v/h/+L/4v/k/+f/5P/j/+L/5P/i/+L/4f/g/+L/4v/i/+P/
5P/k/+X/5f/l/+b/5f/m/+X/5f/l/+T/5v/n/+n/6v/o/+r/7P/t/+v/6P/k/+D/5f/n
/+j/6f/r/+v/7f/v//P/9P/0//T/8v/x/+//7v/w//L/8v/y//T/9f/2//b/9//4//3/
/v/8//v//P/4//r/+v/7//v//P/8//3//v/+//7//v///wEAAQACAAMAAgAAAP7//f/8
//v/+v/4//n/+v/7//v/+P/4//f/9//1//X/9P/z//H/8P/v/+3/7f/t/+z/7P/t/+z/
7f/r/+v/7f/u/+7/7P/t/+r/5//q/+v/6//s/+//8P/w//H/8v/y//H/7v/r/+n/5//m
/+f/6f/q/+z/7P/q/+r/6v/t/+//8v/z//H/9P/0//T/8f/v/+3/7P/u/+7/7v/v/+7/
7P/q/+j/7P/u//D/8v/x//H/8v/y//H/8//y//H/8f/x//H/8P/v//D/8f/y//D/7v/s
/+v/8P/w/+//7v/t/+z/7f/u/+//8v/x/+//7v/r/+n/6f/p/+b/6v/t/+3/7P/u/+7/
7P/s/+3/7v/u/+7/7P/q/+n/5//o/+n/7f/v//P/9f/5//z//f/+/////v8CAAQABgAH
AAYABQAAAP//AwAHAAwAEwAWABUAEwANAAcABgABAPz///////7//P/8//z//f////v/
+f/3//T/9//z//H/8f/u/+z/6v/p/+z/7v/w//H/8v/z//L/8//r/+X/4//k/+L/4f/l
/+v/8//2//X//f8KABgAHwAmADYAQwBMAFMAUQA5ABUA+f/v/+j/3v/Z/9r/3f/o/+//
5//f/+H/4//g/+L/5f/l/+X/6f/r/+n/6P/m/+P/4//k/+T/5P/k/+T/4v/h/+L/5P/l
/+b/6P/m/+b/6f/q/+r/6f/p/+b/5P/k/+X/4f/f/93/3v/h/+T/5v/o/+r/6v/q/+v/
6f/o/+j/5//p/+r/6f/q/+r/6//s/+z/6P/l/+P/4P/c/9z/3P/b/+L/6P/t//L/9v/3
//f/9//0//H/8P/v//L/9P/1//b/9f/1//T/9P/0//b/9v/2//b/9//4//j/+P/4//z/
/P/9////AwACAP///v/+//3////+//7//v/8//z//P/9//v/+//8//3///8AAAEAAwAA
AP///v/8//z//P/8//v/9v/y/+3/6f/u//H/8//1//L/8v/y//H/8P/v/+3/7P/r/+j/
5//j/+b/6//v//L/9f/3//X/8//w/+//7f/s/+7/7v/t/+3/7v/u/+3/6v/q/+n/6P/o
/+r/7f/v//L/7//s/+v/6v/p/+n/6v/p/+v/7v/u/+7/6v/p/+j/6P/q/+z/7v/x//H/
8P/v/+7/7v/u/+7/7v/r/+v/7P/s/+//8//0//X/8v/x//D/7v/s/+z/7P/s/+j/5v/m
/+b/5v/m/+f/6P/p/+z/7//v//D/7//t/+v/6f/k/+T/5//n/+b/6P/o/+b/5v/p/+r/
6v/q/+z/7v/x//P/7f/p/+j/5f/r/+3/8f/0//n//P///wAA/f/8//v/+f/2//X/8P/v
//L/9f/5////BwAJAAoABwAFAAYAAwAAAPz/+f/1//D/7f/s/+z/7f/t/+3/7f/s/+//
6//p/+n/6v/q/+r/6//n/+T/4f/d/93/3f/b/9v/5f/j/+P/4v/e/9n/1f/Z/+P/5v/l
/+n/9P8CAAkADAAYACkAMgA9AE0ATQA1ABEA9f/o/+L/0//I/9H/3P/d/+P/5//j/+P/
5v/g/9v/1//V/9X/1//Y/9j/1//V/9P/1P/U/9T/1v/W/9T/0//R/9L/0v/S/9P/0v/T
/9f/3v/g/+H/4//g/9z/2v/Z/9n/2f/Z/9z/3f/e/97/3v/f/+D/4f/j/+L/4v/j/+P/
4//k/+P/5P/i/+H/4P/e/+D/4f/j/+T/4f/i/+P/4//n/+j/6P/o/+z/7f/t/+3/7P/r
/+z/7f/w//L/8//0//L/8//z//T/8//0//P/8v/1//f/+f/6//z//P8AAAAA/f/7//v/
9v/3//j/+v/7//3//P/8//z//v/+//7///8AAAEAAwAFAAIAAAD+//3//P/7//r/+P/5
//r/+//7//r/+v/5//n/+f/5//j/9//z//L/8f/v/+3/7f/s/+z/7//u/+//7f/p/+n/
6P/m/+r/7f/s/+v/6//r/+r/6v/r/+z/7P/t/+//8P/w/+7/7v/t/+z/7P/t/+//8P/y
/+//7P/r/+r/6v/r/+3/7f/t//D/8P/w/+7/7f/s/+z/7P/s/+z/7f/r/+r/6f/o/+r/
7P/u//D/7//v//D/8P/u//H/8f/x/+z/6//q/+j/5//o/+n/6v/4//j/9v/z/+z/6v/q
/+r/6v/o/+j/6P/q/+z/6//r/+n/5v/l/+T/4P/j/+f/6P/o/+v/7P/r/+z/6v/q/+n/
6P/m/+b/5//n/+j/6f/t/+//8P/x//T/9v/1//T/8//w//T/9v/4//n/+//7//f/9//6
//3/AQAHAAoACQAHAAEA/P/8//j/9P/1//P/8P/s/+n/6P/o/+n/6v/r/+z/7P/v/+v/
6f/p/+b/5P/i/+H/3P/Y/9T/z//V/9v/3//l/+X/5//h/+D/3v/Z/9n/4f/l/+T/5//t
//D/+v8HABgAKgA3AEQATwBNADMADwD1/+n/3P/K/7//wv/J/9D/2//d/9v/2//X/9L/
0v/N/8f/x//R/9f/1v/W/9X/0//R/9L/0v/S/9P/0v/P/83/zf/O/87/zv/O/8z/zP/P
/9H/0P/O/83/yv/I/8j/yf/L/83/z//U/9H/0P/O/8z/yv/K/8r/y//M/8z/zf/N/9L/
0P/K/w==
         </WaveFormData>
      </LeadData>
      <LeadData>
         <LeadByteCountTotal>10000</LeadByteCountTotal>
         <LeadTimeOffset>0</LeadTimeOffset>
         <LeadSampleCountTotal>5000</LeadSampleCountTotal>
         <LeadAmplitudeUnitsPerBit>4.88</LeadAmplitudeUnitsPerBit>
         <LeadAmplitudeUnits>��V</LeadAmplitudeUnits>
         <LeadHighLimit>2147483647</LeadHighLimit>
         <LeadLowLimit>268435456</LeadLowLimit>
         <LeadID>V1</LeadID>
         <LeadOffsetFirstSample>0</LeadOffsetFirstSample>
         <FirstSampleBaseline>0</FirstSampleBaseline>
         <LeadSampleSize>2</LeadSampleSize>
         <LeadOff>FALSE</LeadOff>
         <BaselineSway>TRUE</BaselineSway>
         <ExcessiveACNoise>FALSE</ExcessiveACNoise>
         <MuscleNoise>FALSE</MuscleNoise>
         <LeadDataCRC32>4069533353</LeadDataCRC32>
         <WaveFormData>
BgAGAAYABgAKAAwADgAQABIAEgASABIAEAAQABAAEAAQABAAEAAQABIAEgASABIAEgAS
ABIAEgATABQAFQAWABYAFgAWABYAFQAUABMAEgATABQAFQAWABYAFgAWABYAEwASABEA
EAAQABAAEAAQABAAEAAQABAADgAMAAoACAAGAAYABgAGAAUABAADAAIAAQAAAP///v8A
AAAAAAAAAAIAAgACAAIAAAAAAAAAAAADAAQABQAGAAUABAADAAIAAgACAAIAAgAAAAAA
AAAAAP7//v/+//7///8AAAEAAgAAAAAAAAAAAAAAAAAAAAAAAQACAAMABAAGAAYABgAG
AAQAAgAAAP7/AQACAAMABAAEAAQABAAEAAQABAAEAAQABgAGAAYABgAHAAgACQAKAAgA
CAAIAAgACAAIAAgACAAKAAoACgAKAAkACAAHAAYABwAIAAkACgAIAAgACAAIAAUABAAD
AAIAAwAEAAUABgAIAAgACAAIAAoACgAKAAoACQAHAAUABAAFAAYABwAHAAYABwAGAAUA
BQAFAAMAAwAEAAQABAAEAAYABwAKAA0ADQANAA0ADQAOAA4ADQANAA8AEQARABIAEQAR
ABEADwAPAA4ADQAKAAgABgAHAAYAAwD///z/+v/4//j/+P/5//f/9f/z//L/8v/z//T/
9f/5//3/AgAEAAcACAAHAAYABQAFAAQABAAEAAQABAAFAAgACAAHAAcACQAKAAcACAAR
ACIAMgBCAFIAagCDAJAAkACNAH0AVwAwAA0A5f+//6T/kf9//2r/Xf9c/2H/ZP9t/4P/
ov+5/8L/yP/R/+H/7v/z//n//f//////AQACAAMAAAD//////v8AAAEAAQADAAUABQAF
AAUAAwAEAAUABgAHAAcABwAHAAcABwAHAAoACgAKAAsADQANAAwACwALAAkACAAHAAYA
CgALAAwADQAOAA8AEAASABAADgAMAAoACAAIAAkACQANAA4ADgANAA8ADwAPABEAEAAQ
ABAAEAAQAA4ADgAPAA0ADgAPAA8AEAARABIAEwATABIAEAAPABAAEAAQAA4ADgAOAA4A
DQAOAA4ADgAOAAwADAALAAsABwAGAAQAAgABAAAA///9//////////3//v8BAAIAAgAA
AAAAAAAAAP//AAAAAAAA/v////////8AAAEAAQABAAEAAAABAAIABAAGAAcABwAGAAUA
BAABAP7//v/+////AAAAAAEAAwAAAAAAAAABAP//////////AgADAAQABQADAAMABAAF
AAMAAQADAAQABQAFAAQAAwAFAAUABAAEAAUACAAJAAsACgAIAAcABgAEAAQABAAFAAQA
AgABAAIABgAHAAkACgAMAAwACwAJAAcABgAGAAYABQAGAAUAAwACAAEAAgAEAAQABAAD
AAMACwAKAAcABgAFAAQAAwACAAEAAAABAAIAAwADAAQABAAEAAQABAADAAMABQAEAAMA
AgABAAAAAQABAAIABAAEAAUABQAFAAcABwAHAAcABwAJAAoACgALAAsADQANAA4ADwAP
AA0ACwAJAAgACgAIAAYABAACAAAA/f/5//b/9P/0//T/8v/z//P/8f/w//D/8f/z//P/
8//0//f//v8AAAIAAgABAAAAAQADAAEAAgACAAIAAAABAAIAAgD9//v///8CAAMABAAJ
ABYAJAAuADgASABjAH4AiACHAH8AZwBGACUAAQDZ/7j/of+R/37/a/9e/1//YP9j/3H/
iv+j/7T/vv/H/9P/4P/p//H/9f/1//f/+f/6//v/+f/5//r/+v/7//3//v8BAP//////
/////f/+////AAABAAEAAQABAAMAAwADAAYABQAEAAQABQAFAAQAAwADAAQABAAEAAQA
BQAFAAUABQAEAAMAAgACAAQABAAEAAQAAgACAAMAAwADAAQABAADAAUABQAFAAcABwAG
AAUABAAHAAYABwAJAAgACAAIAAcABwAHAAcABwAHAAYABAADAAIAAgACAAAAAQACAAMA
AwAEAAQABAAEAAEAAAD+//3//f/8//r/+P/3//b/9f/z//P/8//z//H/8f/z//P/8v/x
//D/7//u/+//8P/w//D/8//1//b/9//2//f/9//3//f/9v/3//j/9v/4//n/+f/2//X/
9P/x//H/8v/z//X/8//y//L/8//x//L/8//1//T/8//y//H/9P/1//b/9//z//P/9P/1
//b/9f/4//r/+P/3//X/8//2//f/9//4//f/+P/3//f/+f/4//j/+P/2//b/9v/3//n/
+P/4//r/+f/3//b/9P/2//b/9f/z//P/9P/2//j/9v/4//j/9//3//X/9f/2//T/9P/z
//P/8//1//P/8v/2//T/9P/0//T/9v/2//b/9v/1//T/8//x//L/8v/y//L/8P/v/+//
8f/x//H/8f/x/+3/7f/s/+z/7f/u//D/8f/y//P/8v/x//P/8//1//b/+P/5//n/+//6
//r/+v/5//r/+f/4//j/9//0//H/7v/u/+z/6f/l/+L/4P/g/+D/3//f/97/2//a/9r/
2//d/97/3//h/+X/6f/q/+v/6v/q/+j/6P/p/+r/7P/t/+7/7v/v//D/8P/t/+3/7//w
//X/+P///wwAFgAiADQATgBnAHYAfgB7AGUAPwAaAPf/zf+l/4L/Z/9R/zz/Lf8s/zP/
Ov9N/2v/iv+h/67/tP+//83/2P/b/9//4//l/+P/5f/m/+f/6P/p/+v/7P/r/+v/6v/r
/+7/7//w//H/7//w//H/8v/z//P/8//z//P/8//z//b/9//2//b/9//1//T/8//z//b/
9v/2//b/+f/5//n/+f/5//n/+f/6//j/+P/4//j/9v/2//f/9//7//z//P/7//v/+//7
//3//P/8//z//P/8//r/+v/7//3//v////////////////8AAAAA/////wAAAAAAAP7/
+v/6//r/+f/6//r/+v/6//j/+P/3//f/9f/0//L/8P/v/+7/7f/r/+v/6//r/+n/6//t
/+3/7P/u/+7/7v/u//H/8v/y//L/8P/x//H/8f/x//H/8P/v/+//7v/v//D/7//w//D/
7//v/+//7//t/+z/7P/s/+3/7f/s/+z/7f/s/+z/7P/t/+3/7f/t/+3/7v/v//D/8f/v
/+//8P/x/+//7f/v//D/8//z//L/8f/z//P/8v/y//L/9P/0//X/9P/y//H/8P/z//T/
9f/3//f/9v/2//j/9//1//T/8v/1//b/9v/1//T/9P/1//b/9P/2//b/9f/0//P/9P/2
//T/9P/z//P/8//z//H/7v/y//L/8v/y//L/8v/y//L/8v/z//T/9f/1//L/8v/y//L/
9P/z//P/9f/z//P/8//z//L/8//z//T/8v/y//P/8//4//v//P/9//v/+//9//7/+//7
//r/+//8//7/AAABAAMAAQD///7////8//n/9v/0//L/7//r/+j/5v/m/+b/5v/n/+f/
5f/j/+L/4v/j/+T/5f/n/+v/8//2//n/+v/4//b/9v/3//f/+P/4//j/9//3//f/9v/3
//f/9//6////BgARAB4AKAA0AEoAZgB3AHwAggB9AGEAOQASAOf/uf+V/3r/Y/9P/zj/
Mf86/z3/Rv9f/3//mv+t/7r/xv/P/9n/4v/n/+3/8f/1//f/+f/6//v/+//7//z//P/7
//v/+v/7//v/+//7//v//f/+////AAAEAAUABgAHAAUABQAFAAgACQAIAAgACQAJAAgA
BwAHAAYABgAGAAYABwAHAAcABwAHAAcABwAIAAoACgAKAAoADAAMAA0ADQAOAA4ADQAL
AA0ADQANAA8ADgAOAA4ADgAOAAwADAANAA8AEAARABEADwAPAA8ADwAOAA4ADQANABAA
EAAQAA4ADgAOAA4ADQALAAoACQAIAAQABAADAAMAAgACAAEAAAD+//7//v/9//3//f/9
//v//f///////v/+//7//v/+//3//v/+//7///8BAAIAAwABAAEAAAD///7//P/8//z/
/P/+//////8AAAEAAgABAP7//v/+/////v/8//v/+//6//z//v8BAAAA///+//3//v//
/wAAAQD/////AAABAAAA/f/+//7/AQABAAAA//8AAAEAAQACAAIABAAEAAUABwAGAAYA
BgAEAAQABAAFAAQAAgABAAIAAgABAAEAAAADAAQABAADAAMABAAGAAgABgAGAAQAAQAC
AAEAAgAEAAIA/v/9////AgAEAAQABAAEAAQABAAEAAQABAAEAAQAAwAAAAAAAAAAAAEA
AQACAAUAAwADAAMAAwAAAP///f/8//3//v8AAAEAAQADAAMAAwAFAAcACwAOABAAEQAR
ABMADwAOAA0ACwANAAsACQAIAAoACAAGAAQAAwAAAPz/9//y//D/8P/w//H/8//0//P/
7//u/+7/7//v/+//8P/z//j/+v/8//z//P/6//r/+//9//7//v/+//7///8AAAAA+//7
//n/+v/9/wQADwAcACoAOABGAFoAcQCCAIgAiQB7AFUAMAAPAOf/v/+e/4n/c/9Y/0n/
Rv9J/1L/X/91/5D/qf+2/7z/x//V/+T/7f/x/+//8f/y//X/9//5//v/+//8//z/+v/7
//v//f/8//v/+v/5//z//v8AAAIAAQABAAEAAQABAAEAAQAEAAUABAAEAAUABgAGAAYA
BwAIAAgACAAIAAYABQAEAAMABAAFAAYACAAKAAoACgAKAAoACgALAAsADAAMAAsACQAL
AAsACwANAA8AEAARABIAEAAOAA4ADwANAA4ADwAPAAwACwAKAAkACwAMAAwADQAQABIA
FAAUABAAEAAQAA8ADQAMAAsACgAHAAYABAADAAIAAgABAAAAAwAEAAUABQADAAMAAwAB
AAEAAwADAAIAAgACAAIAAgABAAIAAgACAAMABQAGAAcACAAJAAkACQAGAAQABAAEAAEA
AgACAAEABAAFAAYABQADAAIAAQABAAUABgAIAAsABwAGAAUABQAFAAUABQAFAAQAAwAC
AAEAAAABAAMABQAHAAUABwAIAAcABwAGAAUABAADAAEAAAACAAQABAAFAAcABgAGAAYA
CAAIAAgACQAHAAYABgAIAAgABwAHAAYABAAEAAMAAQABAAIABAAGAAYACAAIAAcAAwAB
AAEAAgAEAAIAAQABAAIAAwAEAAUABgAEAAQABAAEAAQABAAEAAMAAAAAAAAAAAAAAP//
//8BAAMAAwADAAMAAwADAAIAAgACAAIAAwADAAQABQAEAAMAAwADAAUABgAGAAcABwAJ
AAoADAAOAA8ADAAJAAYABAAFAAIA///8//7//P/5//X/8P/s/+r/6P/r/+3/7v/t/+3/
7v/w//P/8//z//T/9//6//z//v/+//v/+P/3//f/+f/6//r/+v/6//v//P/8//n/+//9
//7///8IABUAHgAqADYASABiAHcAfgCEAHsAWwA1ABgA9f/N/63/mP+H/3H/WP9P/1b/
Xf9i/3H/i/+g/7H/vP/C/8v/1//i/+n/7f/x//H/7//x//L/8//z//P/9P/0//L/8//z
//X/9f/1//X/9f/1//b/9//4//n/+f/5//n/9//3//f/+v/6//r/+//9/////v/9//3/
+//6//n/+P/8//3//v////7//f/8//z//v/+//7//v/+//7///////7//v/9//v//P/9
//7/AQACAAIAAgACAAIAAAAAAAEA//8AAAEAAQAAAP///v/9//7//v/9//3/AAAAAAAA
/v/8//z//P/7//j/+P/4//j/+P/4//f/9//1//T/8v/w/+7/7v/u/+3/7f/t/+3/6//p
/+v/6//q/+r/6v/q/+r/6f/q/+r/6v/s/+3/7f/t/+7/7//v/+//7P/q/+r/6v/p/+r/
6v/p/+r/6//s/+v/7P/s/+z/7f/s/+z/7f/v/+v/6v/p/+n/6f/p/+n/6f/q/+v/7P/t
/+n/6f/q/+v/6v/n/+j/6P/p/+n/6P/n/+n/6//s/+7/7f/u/+3/7f/r/+r/6v/q/+j/
6P/o/+n/6f/o/+j/6v/s/+v/6//q/+z/7P/r/+n/6f/q/+z/7v/s/+z/6v/n/+b/5f/m
/+j/6P/o/+f/5//n/+f/6f/q/+j/6P/o/+j/5v/m/+b/5v/m/+b/5v/l/+X/5v/n/+j/
5//l/+T/5f/n/+f/5//n/+X/5f/k/+T/5P/k/+X/5f/n/+n/6f/p/+n/6f/r/+z/7P/t
/+3/7//x//L/8//z//P/8f/v/+7/6//o/+X/4v/i/+D/3f/Z/9f/1v/X/9j/1v/X/9f/
1f/T/9L/0v/T/9b/1//Z/93/4v/k/+b/5v/i/+D/4P/h/+H/4v/i/+L/4P/h/+L/4v/l
/+X/4//m/+3/9v8DABAAHAAsAEQAXgBrAG4AbgBdADsAEwDu/8P/m/91/1j/Q/8v/yL/
I/8m/y3/PP9X/3n/kP+b/6L/sP+//8n/0P/X/9n/2//b/9n/2//c/93/3P/b/9v/2v/b
/93/3v/h/+H/4f/h/+H/4f/i/+P/5P/m/+f/6P/p/+j/5//m/+j/6v/q/+v/7f/r/+r/
6f/p/+v/7P/t/+7/7v/t/+z/6//r/+v/6//s/+z/7P/s/+z/7P/s/+3/7f/v//D/8P/v
//H/8f/x//P/8//y//H/8P/x//D/8f/z//X/9v/3//f/9v/1//T/8//2//b/9f/1//X/
9P/z//D/7//w//H/8f/w//D/8P/w/+7/7v/t/+3/6f/o/+b/5P/l/+b/5//n/+X/5f/l
/+P/4f/j/+P/4v/k/+T/5P/k/+X/5v/m/+b/5P/l/+X/5f/o/+n/6f/p/+b/5P/k/+T/
5f/o/+r/6//t/+3/7f/r/+z/7P/s/+3/7v/u/+//8f/u/+7/7v/v/+3/7f/t/+3/7//v
/+//7//t/+3/7v/v/+//7f/v//D/8//z//L/8f/z//P/8v/y//T/9v/2//f/9//2//b/
9v/0//T/9P/1//f/9v/2//j/+P/3//f/9v/4//j/9//1//b/9v/3//j/9f/2//X/8//y
//H/8v/0//j/+P/5//n/9v/2//b/9v/2//b/9v/2//b/9P/0//T/8//0//T/9P/0//b/
9f/1//f/9//3//f/9//3//f/9v/2//T/9P/1//X/9//5//n/+f/6//v//v8AAAIAAwAD
AAUABAAEAAQAAwAFAAMAAQAAAP3/+v/3//T/9v/0//H/7f/o/+b/5v/m/+b/5//n/+X/
5P/k/+X/5//n/+f/6P/r//L/9P/2//b/9v/0//T/9f/3//j/+P/4//b/9//4//j/9f/1
//X/+P8BAAwAFQAeACoAPABYAHYAhQCGAIQAcwBPACkAAADR/6f/g/9m/03/Nf8m/yn/
MP83/0j/af+N/6b/s/+8/8j/0//b/+L/6f/r/+3/7//t/+//8P/x//P/8//0//T/9v/3
//f/+f/4//f/9v/1//f/+P/5//r/+//7//v/+//5//n/+f/8//7//v///wEAAQAAAP//
//8AAAAAAAAAAAEAAQABAAEAAgADAAQABgAGAAYABgAGAAUABAAEAAMABQAGAAYABQAF
AAUABQAHAAoACgAKAAoADAAKAAoACwAMAA4AEAARABAADwAOAA0ADgAOAA0ADQANAAwA
CwAIAAkACgALAAsACgAKAAoACgAHAAYABAADAAEAAAD+//z//P/8//z/+//5//n/+f/3
//n/+//7//r//P/+/wAAAgABAAAA/v/8//7/////////AAABAAEAAQD+//z//P/8//v/
/P/8//v//v///wAA///7//r/+f/5//z//P/9/////f/+////AQAAAP///v/9//v/+//7
//v//P/9////AQD///3///8AAP/////+//3/AAABAAEAAgACAAQABAAFAAUABAAEAAQA
AwACAAEAAQACAAIAAwAGAAgABwAHAAYABgAGAAUAAwABAAAAAAAAAAEABAAFAAUABQAD
AAMABAACAP7///8CAAAAAAAAAAAAAgACAAIAAgADAAQABQAFAAEAAAD///7/AAD/////
AQADAAMAAwADAAEAAQAAAAAAAgACAAMAAwAEAAUABAADAAQABQAIAAoACQAJAAgACQAL
AAwADQANAA8ADQALAAoABwAEAAEA/v/8//r/9//z//H/8P/x//L/9P/1//X/8//v/+7/
7v/v//D/8f/z//f//P/+/wAAAAD+//z//P/9//7/AAABAAIAAAABAAIAAgABAP3//f8C
AAUADAAZACgANAA+AFIAbACBAIwAjACDAGkAQwAcAPf/zf+r/5T/gf9v/1r/Uf9S/1P/
Wv9r/4n/pv+3/8D/yP/R/9//6P/t//X/+f/5//f/+f/6//v//P/9////AAD9//3//P/9
/wAAAQACAAMABgAIAAoADAAJAAcABQADAAMAAwADAAYABgAGAAcACQALAAoACQAJAAoA
CgAKAAoACgAJAAgABwAHAAcABwAIAAoACgAKAAoACwAMAA4ADwAOAA4ADQALAAsACwAL
AA0ADgAOAA4ADgAQAA4ADgAPAAwADAAMAAsADgAPABAAEQAQABAADwAPAA4ADgAOAAwA
CAAIAAgABwAJAAoACwAMAAoACgAJAAkABQAEAAIAAAD+//7//v/9//////////3//f//
/////v8AAAAAAAAAAAEAAgACAAIAAQABAAAA/////////v/9//7//v8AAAIAAgAEAAUA
BQADAAMAAwABAAAAAAAAAAEAAAAAAAEAAwACAAIAAgADAAMAAwADAAMABQAFAAUABQAC
AAEAAQABAAEA//8BAAIAAwADAAIAAQADAAMAAgACAAQABgAGAAcABQAEAAQABAADAAIA
AQABAAMAAgACAAQAAQD///7//P///wAAAAD///7//v///wAA//8AAP///f/+//3//v8A
APz//v////7//v/+//7//v/+//7//v/+//z//P/8//v//P/8//z//P/8//v/+//9//z/
+//6//n/+v/7//v//P/6//r/+//7//z//f/8//v/+f/5//v//P/+//////8BAAMABAAF
AAUABAABAP7//P/7//j/9f/y//X/9P/y/+//6v/o/+j/6P/m/+f/5//l/+H/4P/g/+H/
4//l/+j/7f/w//L/9P/0/+//7P/r/+v/6//s/+z/7P/s/+3/7v/u//H/8//1//b/+f/+
/wcAEgAeACwARgBkAHcAfAB6AG0AUQAtAAgA3/+5/5n/gP9p/1H/QP89/0L/Sf9Q/2H/
f/+a/6n/rv+2/8X/0f/Y/9//4//l/+f/5f/n/+j/6f/p/+n/6v/q/+j/6f/p/+v/6f/p
/+n/6f/r/+z/7f/u//H/8f/x//H/7//v/+//8v/x//D/8P/x//P/8v/x//H/7//u/+3/
7P/v/+//7//v/+3/7f/t/+7/7v/u/+7/7v/w//D/8f/x//L/8v/x/+//8P/x//L/9f/2
//b/9v/2//X/8v/x//H/7//w//H/8f/0//X/9v/3//f/9v/0//P/8v/y//L/8P/v//D/
8f/x/+7/7P/q/+j/5P/k/+P/4//j/+L/4P/e/97/3v/e/93/3f/d/93/2//Z/9v/2//a
/9v/3P/d/97/3v/e/93/3P/f/+H/4v/j/+H/4f/g/9//4P/e/97/3v/e/+D/4f/h/97/
3f/c/9n/2//c/93/3//f/97/3v/f/97/3v/e/9//3v/d/9z/2//d/93/3f/d/9z/3f/f
/+H/3v/b/9z/3P/e/9//3//f/9//3//e/97/3//i/+P/5f/k/+L/4f/g/+D/4P/g/+H/
4f/g/+D/4v/k/+P/4//i/+D/4P/f/93/3P/c/93/3v/e/+D/4P/f/93/2//b/9z/3P/e
/93/3f/c/9z/3P/c/9z/3P/c/9z/3P/c/9z/3P/b/9r/2v/a/9r/2v/Z/9n/2//b/9v/
2//b/9n/2f/Y/9j/1v/W/9f/1//b/93/3f/d/9z/2//c/9z/3f/f/+D/4//j/+T/5f/l
/+X/4//h/+D/3//c/9n/1v/W/9T/0f/N/8j/xv/G/8b/yP/J/8n/x//H/8b/xv/H/8j/
yf/L/8//0v/U/9b/1v/R/87/zf/N/9D/0v/T/9T/1P/V/9b/1v/V/9P/1//Y/9v/4P/r
//r/BgAWADAATgBhAGYAZgBTAC8ACQDi/7P/if9l/0T/Kf8T/wb/B/8O/xf/Kv9H/2n/
gv+N/5T/nv+r/7X/wP/F/8f/yf/J/8v/zf/O/8//z//P/9D/0P/O/8//z//R/9H/0f/R
/9H/0v/U/9b/2P/Y/9f/1v/V/9f/1//X/9r/2//a/9r/2//d/9z/2//b/9z/3P/c/9z/
3//f/9//3//e/93/3P/c/9z/3P/c/9z/3v/e/9//3//h/+L/4v/h/+D/3//e/9//4P/g
/+D/4P/j/+L/4//l/+f/6P/p/+n/6P/n/+b/5f/k/+T/4//j/+L/4v/i/+D/3//g/+H/
4f/e/97/3v/e/9r/2v/Z/9n/1f/U/9L/0P/P/87/zf/L/8z/zf/O/83/y//N/83/zP/M
/8z/zP/M/8//0P/Q/9D/0v/T/9P/0//S/9P/0//T/9D/zv/O/87/zP/O/8//z//N/83/
zf/L/8z/zP/M/83/zP/M/83/z//M/8z/zP/N/8//z//P/8//zv/N/8z/y//J/8n/yv/L
/8z/y//O/9D/0P/P/83/y//N/83/zP/M/87/0P/Q/9H/0f/Q/9D/0P/Q/9D/0P/R/9H/
0P/Q/9L/0v/R/9H/0P/Q/9D/z//N/83/zv/Q/9L/zv/O/8z/yf/I/8f/yP/K/8r/yv/J
/8n/y//K/8r/yv/K/8r/yf/I/8f/xv/I/8j/yP/H/8b/xv/G/8b/xv/F/8X/x//G/8X/
xP/D/8L/w//D/8T/xP/E/8X/xf/G/8f/xv/F/8b/x//K/8z/zP/N/83/z//O/87/zv/N
/8z/yf/G/8T/xf/C/7//vP+6/7j/tf+x/7D/rv+u/67/rv+v/6//rf+r/6r/qv+r/67/
r/+x/7X/uv+8/77/vv+9/7z/vf+//73/vv++/77/vf+9/73/vP+//8H/v/++/8P/zv/b
/+j/9P8EABwAOABLAFIAUgBDAB8A9//Q/6H/d/9V/zj/H/8H//j+9/7+/gX/Fv8z/1f/
dP+B/4j/kv+d/6P/qP+r/7H/t/+7/73/v//A/8H/wf/B/8L/wv/C/8P/w//F/8f/x//H
/8f/xf/G/8f/yP/I/8f/xv/F/8j/yf/K/87/0v/S/9P/1f/T/9L/0f/R/9H/0P/P/87/
0P/R/9L/0//T/9P/0//U/9L/0v/S/9L/1P/U/9X/1f/U/9T/0//R/9P/0//T/9X/1//Y
/9n/2v/a/9j/2P/Z/9n/2v/b/9v/2f/Z/9n/2f/b/9z/3P/d/97/3v/e/9z/3P/c/9z/
2//a/9r/2v/a/9b/1v/V/9X/1P/U/9P/0v/Q/9D/0P/P/8//z//P/83/z//R/9H/0P/Q
/9D/0P/Q/8//0P/Q/9D/zv/P/8//z//O/83/y//J/8z/zP/O/9D/zf/O/87/zf/K/8n/
yP/F/8f/yP/J/8v/y//K/8r/y//G/8b/xv/H/8n/yf/J/8n/yf/J/8n/yf/E/8P/w//D
/8P/wf/D/8T/xf/F/8T/w//C/8H/v/++/8D/wv/C/8P/w//C/8L/wv/A/8D/wP/B/7//
vv++/8D/wf/B/8L/wv/A/8D/v/+9/7r/uv+7/7z/vv/A/8D/v/+9/7v/u/+8/7z/vv+8
/7z/vP+8/7r/uP+2/7T/tf+2/7f/t/+4/7j/uP+4/7f/tf+0/7X/t/+3/7f/t/+z/7P/
sv+y/7H/sP+w/6//s/+1/7X/tf+z/7P/tf+2/7b/t/+3/7n/uf+6/7v/u/+7/7n/t/+2
/7P/sP+t/6r/rP+q/6f/o/+g/57/nv+e/6D/of+h/5//m/+Y/5b/lf+W/5f/mf+d/6L/
pP+m/6b/pf+k/6X/p/+n/6j/qP+o/6f/p/+n/6b/p/+n/6n/qv+r/6r/r/+8/8r/1P/e
//L/EQAoADAALwAjAAMA3P+7/5f/cf9S/z//K/8W/wH/+v79/gT/Cf8Z/zL/S/9c/2L/
bf97/4b/i/+P/5P/l/+V/5f/mP+Z/5v/m/+c/5z/nv+f/5//of+f/5//n/+f/53/nv+f
/6D/n/+f/5//n/+k/6f/qv+w/8P/0v/i//P///8IABEAGwAhACYAKwAwADMANQA3ADkA
PAA9AD4AQABCAEIAQgBCAEQARABFAEUASQBKAEoASQBMAE0ATgBRAFQAVABUAFQAUwBQ
AE8ATwBRAFIAUwBTAFQAVQBWAFcAWgBaAFkAWQBbAFwAXQBcAF0AYABjAGUAZQBmAGcA
aABoAGgAZwBnAGcAZgBkAGIAYABgAGAAXwBdAF0AXQBbAFkAWwBbAFoAXABcAFwAXABc
AFwAWwBaAFkAWQBYAFcAWgBbAFsAWwBYAFYAVgBWAFQAVgBXAFcAVwBXAFcAVQBSAFIA
UgBTAFMAUgBSAFMAUABQAFAAUQBRAFEAUQBRAE8ATwBPAE8ATwBPAFAAUQBPAE0ATwBQ
AE8ATwBOAE0ATQBNAEwATABOAFAAUABRAFQAVABVAFYAawB+AJEApQC2AMQA0wDkAO8A
+QAEAQ4BEwEYARwBHwEhASQBKAEsASkBKgEpAScBJwElASUBJgEuAS4BLwEvAS4BLgEu
AS4BLgErASoBKQEoASoBKgEqASkBJgEmASYBJgEoAScBJwEpASYBJQEkASMBIwEjASIB
IgEkASQBJQElASQBJQEkASMBIQEhASMBJAEiASMBIwElASIBIgEiASEBHwEbARcBFAEW
ARQBEgEQAQ8BDAEIAQMB/gD8APwA/AD8AP0A/QD7APgA9gD1APUA9AD1APcA+wACAQQB
BgEGAQIBAAEAAQEB/wD+APwA+gD9AP8AAQECAf8A/wABAQABAwEKARcBJgEwAToBUAFs
AX8BhAGGAXsBWwEzAQ4B5QC7AJUAdgBfAEkAOAA1ADoAPwBMAGUAhQCgAKsAsgC8AMcA
0wDaAN0A4wDpAOsA6gDrAOsA6wDoAOcA5wDmAOcA6QDqAO0A7gDvAPAA8QDxAPIA8wD0
APcA9wD3APcA+QD5APkA/AD+AP4A/wABAQMBAgEBAQEBBAEEAQQBBAEFAQUBBQEFAQcB
BwEFAQ==
         </WaveFormData>
      </LeadData>
      <LeadData>
         <LeadByteCountTotal>10000</LeadByteCountTotal>
         <LeadTimeOffset>0</LeadTimeOffset>
         <LeadSampleCountTotal>5000</LeadSampleCountTotal>
         <LeadAmplitudeUnitsPerBit>4.88</LeadAmplitudeUnitsPerBit>
         <LeadAmplitudeUnits>��V</LeadAmplitudeUnits>
         <LeadHighLimit>2147483647</LeadHighLimit>
         <LeadLowLimit>268435456</LeadLowLimit>
         <LeadID>V2</LeadID>
         <LeadOffsetFirstSample>0</LeadOffsetFirstSample>
         <FirstSampleBaseline>0</FirstSampleBaseline>
         <LeadSampleSize>2</LeadSampleSize>
         <LeadOff>FALSE</LeadOff>
         <BaselineSway>TRUE</BaselineSway>
         <ExcessiveACNoise>FALSE</ExcessiveACNoise>
         <MuscleNoise>FALSE</MuscleNoise>
         <LeadDataCRC32>4136352984</LeadDataCRC32>
         <WaveFormData>
FAAUABQAFAAXABgAGQAaABsAHAAdAB4AHgAeAB4AHgAfACAAIQAiACQAJAAkACQAJQAm
ACcAKAArACwALQAuADAAMAAwADAAMQAyADMANAA2ADYANgA2ADQANAA0ADQAMgAwAC4A
LAApACgAJwAmACYAJgAmACYAIQAeABsAGAAUABIAEAAOAAkABgADAAAA/f/8//v/+v/8
//z//P/8//z//P/8//z/+//6//n/+P/5//r/+//8//n/+P/3//b/9v/2//b/9v/2//b/
9v/2//T/9P/0//T/8v/y//L/8v/y//L/8v/y//D/8P/w//D/8f/y//P/9P/2//b/9v/2
//X/9P/z//L/8//0//X/9v/2//b/9v/2//j/+P/4//j/+f/6//v//P/9//7///8AAAAA
AAAAAAAAAAAAAAAAAAAAAAAAAAAAAP3//P/7//r/+//8//3//v/9//z/+//6//j/+P/4
//j/+P/4//j/+P/4//j/+P/2//b/9v/2//f/9v/1//P/8v/0//T/9P/z//H/8v/y//H/
8f/x//D/7//t/+z/7P/t//H/8v/0//b/+f/5//v/+//4//n/+f/5//v/+//7//z//v/9
//z/+//7//z//f/9//7//P/7//v/9v/0//L/8f/v/+//7//v/+7/6//o/+T/4f/g/+D/
4f/i/+f/6v/t//D/8f/w/+//7P/r/+v/6v/r/+r/6f/p/+3/7f/t/+3/7f/u//H/+P8H
ACEAQABjAJIA2QAnAVUBagF/AYIBVAESAcQAWADF/y3/tv53/mD+Wv5g/nb+lv64/uj+
I/9Y/3j/if+f/7b/yf/W/9//5f/o/+j/6v/s/+3/7v/t/+z/7P/w//L/8//0//b/9v/3
//f/9//3//j/+P/7//v/+//9//3//P/8//z/AQACAAQABAAEAAMAAQD///////8BAAMA
BAAGAAgACQALAAsADAAPAAsACgAJAAcACgAKAAoACgAOABAAEgASABIAFAAVABYAFgAW
ABcAGAAYABkAGQAbABsAHAAdAB0AHwAgACEAIgAgACIAIgAgACEAIgAjACIAIQAhACEA
IAAhAB4AHgAaABcAFgAUABEAEAANAAsACQAGAAIA/v/6//j/9v/0//P/9f/1//b/9//2
//T/8v/w//D/8f/y//T/9P/z//L/8f/v/+//8P/w//H/8P/x//L/8v/z//X/9v/0//T/
9P/z//H/7v/u//D/8f/y//P/8//w//D/8P/x//H/8f/x//L/9P/1//X/9v/0//X/9f/0
//T/9f/2//b/9//3//j/+//7//z/+//7//n/+//8//z/+v/7//v/+//8//z//P/8//z/
/P/9//3/AAACAAMABAADAAIAAQAAAP7//f/9//3//f/+////AAAAAAAAAAAAAP3//f/9
//z/AgAAAP7//v/+//7//P/6//r/+v/7//3//v////7//v/+//7//f/7//r/+v/4//f/
9//3//n/+f/6//r/+v/7//z//P/9//7//////wEAAQABAAMAAgADAAMAAwADAAQABwAH
AAUABQACAAIABAADAAIAAAABAAEA/P/6//j/9//3//f/9f/1//T/8f/w/+7/7//w/+3/
7f/v//P/9v/5//n/+f/4//f/9v/3//b/9v/1//T/8f/x//P/8//x/+//7//y//P/+P8D
ABcAMgBPAG4AoQDxADsBYAFzAYYBfgFQARIBxABPALn/Iv+3/ob+dv5w/nj+jv6q/tL+
Bf88/2T/f/+V/67/wf/O/9v/4f/m/+j/6v/s/+3/7//v/+//8P/0//b/9//4//j/+P/5
//n/9//3//j/+P/7//v/+//9//3//P/8//z//f/+/wAAAAADAAMAAgABAP////8BAAMA
AQACAAMAAwABAAEAAgAFAAMABAAFAAUABgAGAAYABgAGAAgACgAKAAwADgAPABAADgAO
AA8AEAARABMAFAAXABUAFgAXABcAGAAYABgAGAAWABgAGAAWABgAGAAYABYAFgAXABgA
GAAWABIAEQAMAAsACgAIAAUAAgD///3/+//4//T/8P/s/+r/6P/m/+X/4v/h/+H/4f/g
/97/3P/a/9n/2f/Z/9r/2//b/9v/2//b/9v/3P/c/97/3P/c/9z/3f/d/97/3v/b/9r/
2f/X/9n/1v/W/9j/2P/Y/9j/1//X/9j/2f/b/9j/1//W/9b/2P/Z/9n/2v/a/9v/2//a
/9z/3f/e/97/3v/d/93/3//g/+L/4v/j/+H/4//k/+T/5P/l/+X/5f/o/+j/6P/o/+r/
6v/r/+v/6v/q/+n/6P/q/+r/6v/q/+z/6//r/+v/7P/s/+z/7P/r/+r/6f/o/+f/5//n
/+b/5v/o/+b/5f/o/+b/5v/m/+b/5v/k/+T/5P/j/+P/4v/h/+D/4P/g/+D/4P/f/9//
4P/g/9//3//f/9z/2//b/9r/4f/p//H/+P8BAAgADwAVABcAFwAXABkAGgAbABsAGwAb
ABwAHwAfACAAIQAfACAAHgAdABwAGgAZABkAFAASAA4ADQANAA0ADgAPAA8ADQAMAAgA
BwAGAAUABQAHAAsADgARABEAEQAPAA0ACwALAA4ADgANAAwADQANAA8ADwAPAA8AEQAU
ABkAIAAvAEcAYAB9ALAA+QBHAXcBlAGvAbIBigFOAQgBnAAJAGX/2P6J/mz+Zv5s/oL+
pP7S/g7/S/98/5z/sf/H/97/7f/0//v/AwAGAAgACgAMAA0AEAARABIAFAATABQAFAAU
ABgAGAAZABkAFwAXABgAGAAdAB0AHQAfAB8AHgAeAB4AHwAgACIAIgAhACEAIAAfAB8A
HwAhACMAJQAmACcAJwAmACUAJQAnACUAJgAnACcAJgAmACYAJgAqACwALgAuACwALgAv
ADAAMAAwADEAMgAxADMANAA3ADUANgA3ADcAOgA6ADoAOgA8AD4APgA8ADoAOgA6ADgA
NQA1ADUANAAzADAAMAAsACkAKAAmACMAHgAbABkAFwAUABAADAAIAAgABgAEAAMAAgAB
AAEAAQD///7//f/8//3//f/9//7//v/9//z/+//7//v//P/8//7//P/8//z/+P/3//f/
9v/2//b/9v/1//f/9P/0//b/9f/0//P/8f/x//L/8//1//P/8//z//T/9v/3//f/+P/2
//f/9//2//b/9//4//j/+//7//z////+/wAAAAABAP//AQACAAIAAgADAAMAAwAHAAgA
CQAKAAoACgALAAsACAAIAAcABgAHAAgACQAKAAoACQAJAAkACAAIAAgACAAIAAgACAAI
AAcABwAHAAYACAAIAAYAAwAEAAQABAAEAAQABgAEAAQABAAEAAUABQAFAAIAAgACAAIA
AgABAAEAAgACAAEAAQABAAIAAQABAAAA/v///wAAAAAEAAYACAAJAAoACQAIAAkACQAJ
AAgABwAJAAoADQANAA4ADwANAA4ADgANAAwACgAHAAcAAgAAAAAA////////AQABAAAA
/f/4//T/8//y//T/9f/4//3/AQAFAAYABwADAAEA/////wAAAAD///7//P/7//z/+//9
//3///8EAAkAFAAnAD8AXAB/ALgACQFLAW0BigGhAZABWgEaAcAAQACl/wv/nP5l/lL+
Uv5k/oD+ov7W/hT/Sf9y/5D/p/+9/9D/3//o/+//9//8//7/AAACAAMABwAHAAcACAAH
AAgACAAIAAoACgALAAsADQANAA4ADgATABMAEwAVABUAFAAUABQAFQAWABgAGAAZABkA
GAAXABgAGQAcAB8AHQAeAB8AHwAdAB0AHgAhACMAJAAlACUAJwAoACkAKgAqACwALgAu
AC4AMAAxADIAMgAyADMANAAyADMAMwA1ADYAOAA6ADsAOgA6ADoAOgA4ADoAOgA4ADoA
OgA6ADgANQA1ADUANAAxAC4ALgAqACcAJgAkACEAHgAbABkAFwAVABIADwAMAAsACgAJ
AAkACAAHAAcABwAFAAQAAwACAAMAAwADAAQAAwADAAMAAwABAAEAAgACAAAA/v/+//7/
/f/9//7//v/+//7//v/9//3/+v/6//z/+f/4//f/9f/1//b/9//5//n/+f/5//r//f/9
//z//P/6//v/+//6//n/+f/5//j/+f/5//r//f/+/wAAAAABAP//AQACAAIABAAFAAUA
BQAIAAgACAAIAAgACAAJAAkACAAIAAcABgAJAAoACwAMAAoACQAJAAkACAAIAAgACAAK
AAoACgAKAAcABwAHAAYABgAGAAYABgAGAAQAAgACAAIABAAFAAUABQADAAIAAQAAAAEA
AQACAAQAAgABAAEAAQD+//3//f/8//7///8AAAAA/v/+//7//f8AAAEAAgAFAAgACQAJ
AAkABwAGAAcABQAIAAkABwAIAAkACQAJAAgABgAFAP///P/4//f/9//3//n/+f/4//X/
8P/s/+v/6v/p/+n/6//v//L/9f/1//X/9f/z//H/8f/z//T/9P/0//H/8f/z//P/8f/v
/+//8P/1//7/DwAnAEIAYQCKAMsAGwFPAWoBhQGQAXABMgHsAIYA+f9b/9T+gf5e/lb+
XP5u/or+sv7k/h//Vv94/4//pf+8/8//3P/j/+X/7P/w//L/9P/1//f/9//3//j//P/+
////AAABAAAAAAD//wEAAQACAAIABQAFAAUABwAHAAYABgAGAAsADAAOAA4AEAARABEA
EQAPAA8AEQATABEAEAAPAA0ADwARABQAGQAZABoAGwAbAB4AHgAeAB4AHwAgACEAIAAi
ACQAJQAmACgAKAApACoAKQArACwALwAuAC4ALgAtADAAMAAwADAAMgA0ADQAMgA1ADYA
NwA2ADQAMwAyADAALwAsACwAKAAkACIAHwAbABgAFQATABEAEQAOAAsACAAEAAIAAAD/
//z/+//7//v/+//6//n/+P/3//f/9//4//v/+//7//v/+//7//z//P/6//j/+P/4//f/
9//4//j/9//4//n/+f/4//T/8//0//f/+P/5//n/+P/4//j/+f/5//n/+f/6//j/9//1
//T/9f/3//j/+P/6//v//P/8//z/+//7//3/+//8//v/+//7//3//v/+/wAAAQABAAEA
AAAAAAAAAAAEAAQABQAFAAUABgAGAAYABQAEAAMAAgADAAMABAAFAAcACAAJAAoABwAG
AAUABAADAAEAAwAEAAIABAAEAAQABAAEAAIAAgACAAAAAQABAAEA/v/+//7//v/8//v/
+//8//z/+//7//v//P/7//v/+v/6//v//P/8//z//P/8//v/////////AQAEAAUABQAF
AAUABgAJAAkABwAHAAQABAAEAAMAAgAAAP/////6//j/9P/x/+//7f/u/+//7//t/+z/
6v/r/+z/6v/r/+7/8//0//f/9//3//T/8f/u/+3/8P/w/+//7v/t/+3/7//v/+3/7//1
//b/+/8GABsANQBSAHMArAD7AD8BYQF8AY8BeAFEAQoBuAA6AKH/C/+m/nv+bP5m/nb+
kv6u/tj+DP9B/2j/gv+X/6v/wP/P/9r/4f/n/+j/6v/s/+7/7//z//P/8//0//b/+P/5
//r/+v/6//v/+//9//3//v/+/////////wEAAQAAAAAAAAABAAIABAAEAAUABQAEAAMA
AQABAAMABQAGAAgACgALAAkACQAKAA0ADQAOAA8ADwAQABAAEAAQAA8AEAARABAAEQAU
ABYAGAAYABgAGQAaABkAGwAcAB8AHQAeAB8AHwAgACAAIAAgACAAIgAiACAAIgAiACIA
IAAdAB0AHQAcABoAFgAVABAADwAOAAwACQAEAAEA///9//v/+P/1//L/8P/u/+z/6//p
/+f/5v/l/+X/5P/j/+L/4//j/+P/5P/j/+P/4//j/+T/5f/n/+j/5//k/+P/4v/f/9//
4P/g/+D/4P/g/9//4P/e/9//4v/g/+D/4P/f/93/3P/b/9v/2//b/9v/3P/e/9//3//g
/+D/4f/h/+D/3v/f/+D/4P/i/+H/4f/j/+X/6P/p/+v/6v/r/+v/6v/o/+n/6f/p/+z/
7P/s/+z/7v/u/+//7//x//L/8v/y//T/9P/0//T/9P/z//P/8//w//D/8P/w//D/8P/w
//D/7//v/+//7v/s/+r/7P/u/+3/7P/r/+r/6v/o/+j/6P/o/+n/6f/p/+r/6v/q/+r/
6f/n/+b/5v/o/+f/5//n/+T/4//j/+L/4v/j/+T/5P/l/+b/5//n/+n/6f/p/+v/7P/t
/+3/7f/u//D/9P/1//X/9f/y//L/8f/v/+3/6v/r/+v/5v/k/+L/4f/h/+H/3//f/97/
2//Y/9T/0//S/9T/1f/Y/93/4P/j/+P/4//f/93/2//b/9r/2v/Z/9j/1//X/9n/2f/b
/9n/3f/i/+n/9v8PACsASgB5AL4ADwFDAV0BeAF/AVwBIgHcAHYA5v8//6v+Vv47/jb+
Ov5Q/nD+mv7S/hD/Qf9g/3b/jf+j/7b/w//O/9H/1f/Y/9j/2v/c/93/3f/d/93/3v/i
/+T/5f/m/+j/6P/p/+n/6f/p/+r/6v/t/+3/7f/v/+//7v/u/+7/8//0//b/9v/3//f/
9v/1//f/9//5//v/+v/6//r/+f/5//n/+v/9//3//v//////AAAAAAAAAAACAAQABgAG
AAYACAAJAAoACAAIAAkACgALAA0ADgARABEAEgATABMAFAAUABQAFAAWABgAGAAWABQA
FAAUABIAEQARABEAEAAPAAwADAAIAAUABAACAP//+//3//T/8f/w/+7/7P/q/+r/6P/m
/+X/4v/h/+H/4f/f/97/3f/c/93/3f/d/97/3P/b/9r/2f/c/93/3//g/9//3P/b/9r/
3P/d/9//4P/e/97/3v/d/93/2v/a/9z/3P/c/9z/2//a/9r/2v/b/9v/2//b/9z/3f/d
/9z/3P/c/93/3f/c/97/3//g/+D/4f/h/+L/5f/l/+b/5f/l/+X/5//o/+j/6v/r/+v/
6//s/+z/7P/s/+7/7v/v/+//8f/y//L/8v/0//T/9P/0//T/8//z//P/8P/w//D/8P/y
//L/8v/y//P/8f/x//T/8v/y//L/8v/y//L/8P/w//D/7v/v/+//7//w//D/8P/w//D/
7//v//D/8P/v/+//7//w/+//7//u/+7/7//w//D/7//w//H/8f/z//P/8//1//f/+f/6
//v/+v/6//z/+//9//3/+v/6//n/9//1//L/8//z/+7/7P/o/+f/5//n/+f/5//m/+P/
4v/e/93/3P/b/9v/3f/h/+X/6f/q/+v/6//p/+f/5//o/+j/5//m/+f/5//p/+n/5//l
/+X/6v/1/wgAGwAzAFIAgQDKABsBTwFpAYYBjwFqATAB5AB2AOb/Qf+v/lb+Mf4q/jT+
TP5u/p7+3P4e/03/bP+G/53/sf/A/83/1P/b/9//4v/k/+b/6P/p/+v/6//r/+z/8P/y
//P/9P/1//T/9P/z//b/9//5//r/+v/5//j/+f/5//j/+P/4//v//P/+//7///////7/
/f/7//v//f//////AAABAAEAAwADAAQABwAHAAgACQAJAAoACgAKAAoADAAOABAAEAAO
ABAAEQASABMAFAAWABgAGAAZABkAGwAdAB4AHwAfACIAIgAiACIAIAAiACIAIAAgACAA
IAAeAB4AHwAgACAAHwAcABwAGAAUABIADwALAAgABQADAAEAAQD+//v/+P/0//L/8P/v
/+//7//w//H/8//y//H/8P/s/+v/6v/q/+z/7f/u/+//7f/t/+7/7v/t/+r/6f/o/+n/
6f/q/+r/6v/q/+r/6f/m/+L/4f/i/+P/5P/l/+X/5v/m/+b/5//m/+X/5P/k/+T/4//h
/+D/4f/j/+T/5P/k/+X/5v/m/+T/4//j/+X/5v/o/+j/6f/r/+3/7v/u/+z/7f/t/+3/
7f/s/+v/6v/t/+7/8P/x//P/9P/0//T/9P/0//T/9P/x/+//7v/t/+3/7v/v//D/8v/y
//L/8v/v/+v/7f/u/+3/7P/r/+r/6//q/+v/7P/u/+//7//v/+7/7v/u/+7/7v/t/+3/
7v/u/+3/7f/t/+z/6//r/+r/6v/r/+z/7P/r/+z/7f/t//H/8f/x//P/8v/z//P/8//0
//b/+v/7//n/+f/2//b/9P/z//L/8P/v/+//6v/o/+n/6f/q/+v/6f/p/+j/5f/k/+D/
3//e/97/3//i/+f/6v/t/+3/7f/r/+n/5//n/+r/6v/p/+j/5f/l/+f/5//l/+P/5//w
//X/AAAVAC8ASgBrAKIA7wA1AVkBcgGHAXoBQgEAAagALgCX/wH/lv5n/lj+VP5g/nj+
mP7E/gD/Of9g/37/k/+n/7r/yf/U/9v/4//m/+b/6P/q/+v/7v/v//D/8v/x//L/8v/y
//f/+P/6//v//P/9////AAAAAP///v///////v/+//7///8AAAIAAgADAAMAAgABAAIA
AwAGAAkACAAIAAgABwAHAAcACAALAAkACgALAAsADwAQABEAEgATABQAFQAUABYAGAAZ
ABoAHQAeACAAIgAiACMAIwAlACMAJAAlACUAKQAqACsALAArACwAKwAoACkAKgArACoA
JwAnACcAJgAnACQAJAAgAB0AHAAaABcAEwAPAAwACQAJAAYAAwAAAP7//P/6//n/+P/3
//f/9//3//b/9f/0//T/9f/2//j/9v/1//T/8//y//H/8f/w//H/8P/x//L/8v/z//X/
9v/y//L/8v/x//H/7v/u//D/8P/w//D/7//u/+7/7v/v//H/8f/x//L/9f/1//T/9P/y
//P/8//y//L/8//0//T/9v/1//X/9//2//j/+P/5//v//f/+//7//f/9//z/+//8//z/
/P/8//7//v///////f/+//7//v///wAAAQACAAEA///+//3//v/+//7//v/+//7//v/+
//3/+//7//z//P/8//z//P/8//r/+v/6//n/+f/4//f/9P/0//T/9P/0//P/8//0//T/
8//z//P/9P/z//P/8v/w//H/8v/y//H/8v/z//P/9f/1//X/9//6//v/+//7//v//P//
//////////z//P/5//f/9f/y//P/9f/y//L/7v/t/+3/7f/r/+v/6v/n/+T/4P/f/97/
4P/h/+T/6f/s/+//7//v/+z/6f/m/+X/5v/m/+X/5P/l/+X/5//n/+X/5//p/+7/9f8C
ABUALQBIAG8AsAAFAUUBYwF6AYkBdAE+AfwAogAiAIX/6/6E/l3+VP5W/mb+gv6i/s7+
CP9B/2b/fP+T/6v/vP/F/9D/1//b/97/4P/i/+T/5f/p/+n/6f/q/+r/7P/t/+7/7//u
/+7/7f/u/+//8f/y//X/9f/1//f/+f/4//j/+P/4//j/+f/4//r/+//7//v/+//7//3/
/////wAAAQABAAAA/////wEAAQACAAMAAwAGAAYABgAGAAcACAAJAAgACgAMAA0ADgAQ
ABAAEQASABAAEQARABMAEQASABMAEwAXABgAGQAaABkAGgAZABYAFgAWABYAFAAVABUA
FQAUABIADgANAAgAAwACAAAA/f/8//n/9//1//H/7v/r/+j/6P/m/+T/4//g/9//3//f
/+H/4P/f/97/2//b/9v/3P/f/9//3//f/97/3f/d/9z/3v/c/9z/3P/b/9v/3P/c/9n/
2P/X/9X/1v/U/9X/2P/W/9b/1v/V/9b/1v/W/9f/1v/V/9T/1P/V/9X/1P/U/9X/1//Y
/9j/1v/X/9j/2P/Z/9n/2v/d/93/3v/d/93/3//h/+L/4v/g/+H/4f/h/+L/4v/i/+L/
4v/i/+P/4//l/+b/5v/m/+X/5P/j/+L/5P/j/+P/4//j/+T/5f/m/+X/5P/j/+L/4//h
/9//3v/e/9z/3P/c/9z/3v/c/9z/3P/c/93/3f/d/9v/2v/Z/9j/2v/Z/9n/2v/c/9v/
2//b/9j/1//X/9b/1P/V/9b/1v/Z/9r/2//b/9v/2//b/93/3//h/+L/4//j/+T/5//n
/+X/5f/i/+L/4P/f/97/3P/d/93/2P/W/9L/0f/R/9H/0//T/9L/z//M/8j/x//G/8j/
yf/M/9H/0v/V/9X/1f/S/8//zP/L/83/zv/O/87/y//L/83/zf/N/8v/z//S/9f/4v/5
/xUANABdAKIA9wAxAVMBcAF3AVYBIAHaAHAA5P9B/6X+QP4b/hb+Hv4y/lb+hv7A/v7+
L/9O/2b/ef+P/6T/s/+6/73/w//G/8j/yv/M/83/z//P/8//0P/S/9T/1f/W/9b/1v/X
/9f/2f/Z/9r/2v/b/9v/2//d/93/3P/c/9z/3//g/+L/4v/l/+X/5P/j/+X/5f/n/+n/
6f/q/+v/6//p/+n/6v/t/+z/7P/s/+v/7f/u/+//8P/y//T/9v/2//T/9v/3//j/+v/6
//v//P///wEAAgAFAAUABgAHAAcABgAGAAYABgAGAAgACAAGAAYABgAGAAQABQAFAAUA
BAACAP7//f/4//P/8v/w/+3/6v/n/+X/4//g/9z/2P/U/9P/0v/R/9H/zv/N/83/zf/M
/8r/yP/G/8b/x//I/8r/yf/J/8n/yf/J/8n/yv/K/8j/xv/G/8b/xf/F/8b/xv/C/8L/
wv/B/8P/wP/A/8L/wP/A/8D/v//A/8D/wP/B/8H/wf/B/8L/wf/B/8D/wP++/7//v/++
/7//wf/D/8T/wv/B/8H/w//G/8j/yP/J/8f/yf/K/8r/yv/L/8v/y//K/8r/yv/K/8v/
yv/K/8n/yf/K/8r/yv/K/8r/yv/K/8z/y//L/8v/yP/I/8j/yP/G/8b/xv/G/8X/xf/F
/8T/xv/G/8T/xP/E/8T/wv/A/8D/wP/A/8H/wf/B/77/vv++/77/vv+9/73/vv+8/7v/
u/+7/7z/u/+7/7r/uv+7/7z/vP+9/77/v/+//8L/w//E/8f/yP/J/8n/yf/I/8j/yv/J
/8j/x//D/8L/xP/D/8L/wP+9/73/uP+2/7T/s/+z/7P/s/+z/7L/r/+q/6b/pf+k/6T/
pf+o/63/rv+x/7H/sf+v/63/q/+r/6z/rP+r/6r/qf+p/6v/q/+r/6v/q/+u/7f/xv/d
//f/FAA/AIAAzwAJASsBSgFTATQB+ACsAEAAsv8R/33+Hv77/fT9+v0Q/jD+Wv6U/tb+
C/8s/0T/W/9v/37/i/+S/5f/n/+i/6b/qP+q/6v/rf+t/63/rv+w/7L/s/+0/73/wv/I
/83/z//R/9T/1v/b/9v/2//d/+D/4P/h/+L/6P/q/+3/7v/v/+//7v/t/+//7//x//P/
9v/4//r/+//8//3///8DAAUABgAHAAcACgAMAA4AEAASABQAFgAWABcAGgAcAB4AIAAi
ACUAKAArAC0ALgAxAC8AMAAxADEANAA0ADQANAA1ADgAOQA4ADoAOgA6ADgAOQA5ADkA
OAA3ADQANAAwAC8ALgAsACkAJwAlACQAIwAhAB4AGwAYABcAFgAVABUAFgAVABUAFQAV
ABQAEwASABIAEwAUABYAFwAXABcAFwAXABcAGAAYABoAGgAcAB4AHAAbABsAGgAYABgA
GAAXABgAFgAXABoAGgAaABoAGQAaABoAGgAbABsAGwAbABwAGwAbABoAGgAaABsAGwAa
ABoAGwAcABwAHgAdAB0AHwAeACAAIAAhACMAJQAmACYAJAAlACUAJQAkACQAJAAkACYA
JgAnACcAKQAqACoAKgAoACgAKAAoACcAJQAkACMAJAAmACgAKgAoACgAKAAoACcAKAAo
ACgAKAAoACYAJAAkACQAJAAlACUAJQAkACQAJAAkACQAIwAjACQAIgAhACEAIQAiACEA
IQAgACAAIQAiACIAIwAkACUAJQAnACcAJwApACoAKwArACsALQAuADEAMQAvAC8ALAAs
ACwAKwAqACgAKAApACUAJAAgAB8AHwAfAB8AHwAeABsAFgASABEAEAANAA0ADwATABgA
HQAfACEAIQAfAB0AHQAeAB4AHQAcABsAGwAdAB0AHQAdACEAJAAlACoANwBLAGYAgwCo
AOEAMwFzAZQBqwG6AaIBaAEmAc4ASQCv/yT/yf6i/pj+lv6i/rz+3v4I/z//dP+Y/7H/
x//e//H//P8DAAsAEAAUABYAGAAZAB0AHQAdAB4AIAAiACMAJAAkACQAJQAlACMAIwAk
ACQAJQAlACUAJwAoACgAKQAqACsALAAuAC4ALwAvAC4ALQArACsALQAvAC0ALgAvAC8A
MAAxADMANwA0ADQANAAzADQANAA0ADQAOAA6ADwAPAA8AD4APwBAAEAAQABBAEIAQgBD
AEMARQBDAEQARQBFAEgASABIAEgARgBIAEgARgBFAEQAQwBAAEEAQQBBAEAAPQA6ADoA
NgA1ADQAMgAvACsAJwAkACEAHQAaABcAFAASABAADgANAAsACQAIAAcACQAIAAcABgAF
AAUABQAGAAYABQAEAAMABAAFAAcACAAHAAQAAwACAP////8AAAAAAAAAAAAA//////z/
/P/+//z//P/8//v//P/8//z//f/9//3//f/+///////+//7///8BAAIAAgABAAEAAQAA
AAAA/////wEAAAACAAIAAwAFAAcACAAIAAYABwAHAAcACAAIAAgACAAIAAgACQAJAAsA
DAAMAAwACgAKAAoACgAKAAkACQAJAAcABgAFAAQABAAEAAQABAAJAAsACwAKAAgABwAG
AAUABAACAAAAAAAAAAAAAQABAAEA/v/+//7//v/+//3//f/+/wAA/////////v/9//3/
/P/6//v//P/8//3//v//////AQABAAEAAwAFAAcACAAJAAgACAAKAAkABgAFAAEAAAAD
AAMAAwACAAEAAQD8//r/9v/1//X/9f/3//f/9v/z/+7/6v/p/+j/6P/p/+z/8f/2//n/
+f/5//X/8//x//H/7//u/+z/6v/r/+3/8f/z//H/8//z//b//f8IAB8AOQBWAHsAtgAH
AUcBaQGIAZcBgAFIAQQBpgAkAIH/4/56/lH+Rv5K/lz+ev6i/tb+Ev9J/2z/hP+Z/7H/
xP/R/9j/3//n/+z/7f/u/+//7//v/+//7//w//T/9v/3//j//P/8//3//f/9//3//v/+
/////////wEAAQAAAAAAAAAFAAYACAAIAAgABwAFAAMAAwADAAUABwAHAAgACQAJAAsA
CwAKAA==
         </WaveFormData>
      </LeadData>
      <LeadData>
         <LeadByteCountTotal>10000</LeadByteCountTotal>
         <LeadTimeOffset>0</LeadTimeOffset>
         <LeadSampleCountTotal>5000</LeadSampleCountTotal>
         <LeadAmplitudeUnitsPerBit>4.88</LeadAmplitudeUnitsPerBit>
         <LeadAmplitudeUnits>��V</LeadAmplitudeUnits>
         <LeadHighLimit>2147483647</LeadHighLimit>
         <LeadLowLimit>268435456</LeadLowLimit>
         <LeadID>V3</LeadID>
         <LeadOffsetFirstSample>0</LeadOffsetFirstSample>
         <FirstSampleBaseline>0</FirstSampleBaseline>
         <LeadSampleSize>2</LeadSampleSize>
         <LeadOff>FALSE</LeadOff>
         <BaselineSway>TRUE</BaselineSway>
         <ExcessiveACNoise>FALSE</ExcessiveACNoise>
         <MuscleNoise>FALSE</MuscleNoise>
         <LeadDataCRC32>1600138796</LeadDataCRC32>
         <WaveFormData>
AgACAAIAAgAFAAYABwAIAAoACgAKAAoADAAMAAwADAAMAAwADAAMAAwADAAMAAwADgAO
AA4ADgARABIAEwAUABQAFAAUABQAFgAWABYAFgAYABgAGAAYABcAFgAVABQAEQAQAA8A
DgANAAwACwAKAAkACAAHAAYAAgAAAP7//P/5//b/8//w/+3/6v/n/+T/4v/i/+L/4v/j
/+T/5f/m/+b/5v/m/+b/5f/k/+P/4v/l/+b/5//o/+j/6P/o/+j/6v/q/+r/6v/o/+j/
6P/o/+f/5v/l/+T/5P/k/+T/5P/m/+b/5v/m/+T/5P/k/+T/5v/m/+b/5v/o/+j/6P/o
/+j/6P/o/+j/6v/q/+r/6v/s/+z/7P/s/+7/7v/u/+7/8P/w//D/8P/x//L/8//0//T/
9P/0//T/9f/2//f/+P/4//j/+P/4//f/9v/1//T/9f/2//f/+P/3//b/9f/0//L/8v/y
//L/8v/y//L/8v/y//L/8v/y//D/8v/y//L/8P/v/+7/7f/t/+7/7//v/+//7v/u/+7/
7f/t/+3/7f/t/+z/7P/t//H/8f/x//H/8v/y//P/9f/1//X/9f/0//T/9f/1//X/9f/3
//f/9v/5//n/+v/8//z//P/9//3/+f/3//X/8//w//D/8f/x/+//7f/q/+f/6P/o/+j/
6P/o/+v/7f/t//D/8f/w/+//7P/q/+n/6f/n/+X/5P/k/+X/5//o/+n/6f/q/+z/7//6
/w0AKwBMAHkAuwAGAUYBfAGxAd8B6QHKAY8BIgF0AKT/8/6a/o7+jv6S/q3+z/7t/hT/
Q/9p/4H/k/+k/7r/yP/S/9b/2//g/+L/5P/m/+f/5v/m/+b/5v/o/+r/7P/t/+//7//w
//H/8f/w//D/8f/y//L/8//z//L/8f/w//H/8//0//b/9//5//n/+f/5//v/+//7//z/
/v8AAAEAAgAEAAUABgAHAAYABwAIAAgACgAKAAsACwAOABEAEwAUABQAFgAXABgAGQAa
ABoAGgAaABoAGwAdAB8AHwAhACIAJAAkACUAJQAjACMAIwAhACIAIwAkACMAIwAiACIA
IQAeAB0AHAAZABQAEgAQAAwADAAJAAYABQADAAEAAAD8//n/9//2//T/9//3//f/+P/4
//f/9f/0//b/9v/3//n/+//7//v/+//5//n/+//7//z//P/8//z///////7//v//////
//////z/+//7//r/+//6//n/+f/3//j/+P/4//v/+//7//v//P/+////AAAAAAAAAAAB
AAEAAgACAAMABgAGAAYABgAHAAkACgALAAwADAANAA0ADwAQABAAEQAPAA8AEAARABEA
EwATABMAFwAYABkAGgAaABkAGAAXABUAFQAVABUAFgAWABcAFwAXABYAFgAYABYAFQAV
ABUAFgAWABQAFAAUABQAEwASABEAEgATABQAFAAVABQAEwARABAADgANAA0ADAAOAA4A
DQANAA4ADwAQABAAEAARABMAEwATABMAFAAUABMAFQAWABcAGAAYABgAGQAZABkAGwAd
AB0AHAAcABsAGwAcABwAHAAfAB8AGwAZABcAFQAUABQAEwATABEADwAOAAsACgAKAAgA
CAAJAA0AEgATABMAEwASABEAEAAQAA0ADQAMAAkACAAIAAgACQAJAAkACQAKAAoACwAS
ACEANwBUAHsAsQD8AEoBiAG/AfkBJQIsAg0CzAFOAYwAqf/2/q7+sv60/rn+1/73/hb/
P/9t/43/of+4/87/3v/q//b//f/+/wAAAgAEAAUABQAGAAcACAALAAwADQANAA8ADwAQ
ABEAEQAQABAAEQASABIAEwATABMAEwATABUAFQAUABQAEwAVABUAFQAVABcAFwAXABgA
GwAcABwAHAAaABsAHAAdAB4AHwAgACAAIAAgACEAIQAhACMAJAAkACQAJgAnACgAJwAo
ACgAKAAqACoAKwAtACsAKwAtAC4ALgAuAC8ALwAtAC0ALQArAC0ALQAtACsALAAsAC0A
LQApACcAJQAhACAAHgAcABgAFgATABAADwAMAAkABwACAP7//f/9//z//P/7//r/+v/4
//f/9f/0//b/9v/3//n/+f/5//n/+f/5//n/+//7//z//P/8//z///////7//v/8//v/
+v/5//f/9//4//j/9//2//X/9f/3//j/+P/4//b/9f/0//P/9P/2//f/+P/4//j/+P/5
//n/+v/6//v//P/8//z//P///wEAAgADAAIAAgADAAMAAQACAAIAAwAFAAUABgAHAAkA
CwALAAsACwAKAAkACAAJAAkACQAJAAsACwALAAsACgAKAAsACwAHAAYABgAIAAgABwAH
AAcABgAGAAYABQAGAAQABAAEAAQABAAEAAQABgAFAAQAAgABAAEAAQAAAAAAAgABAAEA
AAAAAAAA//////7//f/8//r/+//9/wAAAQAAAP/////+/wEAAwAEAAUABgAGAAYABwAH
AAcACQALAA0ADAAMAAsACQAKAAoACgANAA0ACQAHAAMAAQAAAAAAAwADAAEA///8//n/
+P/4//b/9v/3//v//v////////////3/+//6//z//f/9//v//P/8//z//f/9//////8C
AAQABQAOAB0AMwBUAIUAyQAUAVoBmAHXAQsCIQISAuMBfAHOAOz/Gf+k/o7+kv6W/q/+
1f77/ib/Vf95/5P/p/+8/9D/4P/o/+z/8f/0//T/9v/4//n//P/+/wAAAgAAAAAAAAD/
/wIAAwAFAAcABQAEAAQABQAHAAgACgALAAsACwALAA0ADgAOAA8ADwAPAA8ADwAPAA8A
DwAPABAAEgAUABUAFgAUABUAFgAXABYAFwAYABgAFwAWABYAFQAYABsAHQAeABsAHAAc
ABwAHwAgACAAIAAgACAAIQAjACEAIQAjACQAJQAmACgAKQApACkAKQAnACkAKQApACcA
JAAiACEAHwAdAB0AHQAbABoAGAAWABIAEAANAAoACQAGAAMAAQD8//z/+//7//r/+v/5
//j/+P/5//n/+P/4//j/+P/5//v/+f/5//n/+f/7//v//f/9//3//v///wAAAAD///3/
/P/9//3//f/9//v/+//8//z/+f/4//f/9//5//r/+v/6//r/+f/4//f/+P/6//v//P/8
//z//P/9//3//v/+////AAAAAAAAAAD//wEAAgADAAIAAgADAAMAAwAEAAQABQAHAAcA
CAAJAAkACwALAAsACQAIAAcABgAIAAkACgALAAsACwALAAsACgAKAAsACwALAAoACgAM
AAsACQAIAAcACAAIAAgABQAGAAgACAAIAAgABgAGAAYACAAIAAgABwAHAAYABQADAAIA
BAADAAMAAgAEAAQAAwADAAMAAwADAAIAAAABAAMAAwAGAAcACQAKAAoACwALAAsACwAK
AAkACQAKAAsADgARABIAEgATABMAEgASABEAEAARABEADQALAAkABwAGAAYABwAHAAUA
AwD+//v/+v/6//v//P/+/wMABwAJAAoACwAHAAUAAwACAAAAAQABAP///v/+//7/////
//////8CAAQACQAUACcAQQBmAJsA5QAqAWQBnAHZAf0B/QHaAZMBEgFWAIb/4/6e/pT+
nP6s/sf+6f4R/z7/Zf+B/5v/r//C/9L/4P/o/+z/8//2//b/+P/6//v//P/+/wAAAgAC
AAIAAgABAAIAAQABAAEAAQAAAAAAAQADAAQABgAHAAcABwAHAAkACAAIAAkACQAJAAkA
CQAJAAkACQAJAAoACQAKAAoACgAKAAsADAANAA4ADwAQABAAEgASABMAEwASABMAEwAS
ABQAFgAXABgAFwAYABgAGAAYABgAGQAbAB0AHQAfACAAHwAeAB4AHQAbABsAGwAZABoA
GwAcABsAGAAWABUAEwASABEAEAANAAwACgAIAAQAAAD9//r/+f/5//f/9v/y//L/8f/x
//D/8P/v/+7/7v/u/+3/6//q/+z/7P/t/+//8f/x//H/8f/x//H/8//z//D/8P/w//D/
8f/x//D/8P/v/+//7//v/+3/7f/u/+7/6//q/+n/6f/p/+r/6v/q/+n/6f/p/+n/6//s
/+z/7P/s/+z/7P/t/+z/7P/r/+v/7P/s/+z/7P/t/+//8P/x//T/9P/1//X/9//4//j/
+f/5//n/+v/7//n/+//7//v/+f/4//f/9v/5//n/+f/5//v/+//7//v/+P/4//n/+f/5
//j/+P/6//r/+f/5//f/9v/2//b/9v/2//T/9P/0//b/9P/0//P/8//z//P/8v/y//P/
8//0//T/8v/y//H/8f/w/+//7v/s/+7/7//x//H/8f/x//L/8v/0//f/+f/7//z//P/8
//3//P/7//z//f////7//v/9////AAAAAAAA//////v/+f/1//P/8v/y//X/9f/z//H/
7P/p/+j/6P/o/+j/6f/t/+7/7//v/+//7//t/+v/6v/q/+v/6//p/+b/5v/m/+f/5//n
/+X/5v/o/+3/+P8JACEAQABrAKcA8gAyAWgBnwHTAeUB0gGfAUIBpADa/xv/pP6I/oz+
jv6d/sH+5f4M/zf/Xf93/4v/nv+w/8D/zv/W/9n/3v/f/+D/4f/h/9//4P/h/+L/5P/m
/+j/6f/p/+n/6v/r/+3/7P/s/+3/7v/u/+//7//t/+3/7f/v//L/8v/z//P/9f/1//X/
9f/z//P/8//0//L/8v/x//D/8f/z//X/9//4//n/+v/6//z//P/9//3//P/9//3//P/+
/wAAAQACAAMABAAEAAQABAAEAAUABwAGAAUABgAGAAYABgAHAAcACAAJAAoACQALAAsA
CwAJAAcABgAGAAUAAgABAAAA/f/8//r/+P/0//L/7//s/+v/5//l/+T/4P/e/93/3f/c
/9r/2f/Y/9j/2//b/9r/2v/a/9r/2//d/9v/2//b/9v/2//b/93/3f/c/9z/3P/c/9//
3//e/97/3f/d/93/3f/Z/9n/2v/a/9r/2v/a/9v/2//c/9z/3P/d/93/3f/d/9v/3P/c
/9z/3P/c/9z/3f/f/+D/4P/h/+T/5P/k/+T/4//l/+b/5//o/+j/6f/p/+n/6v/q/+v/
7P/t/+//8f/y//X/9v/3//j/+P/4//j/+P/3//b/9f/1//X/9f/1//X/9v/4//n/9f/0
//T/9v/0//X/9f/1//T/8v/y//L/8v/w//D/8P/y//T/9P/z//P/8f/x//D/8P/y//H/
8f/w//D/8P/v/+//7//v/+//7v/w//H/8//z//H/8f/y//L/9f/3//j/+f/6//r/+v/7
//v/+//9/////f/8//z/+//9//7//v/+/wEAAQD9//v/9//z//D/7v/w//H/8P/v/+//
7f/t/+7/7v/u/+//8//0//X/9f/1//H/7//t/+z/6v/r/+v/6f/p/+r/6//t/+//8f/z
//L/9P/7/wgAHQA9AGYAnQDnADIBcAGuAekBCwIJAuwBpQEaAVAAbP/H/o7+kv6U/qD+
w/7j/gP/Lv9X/3X/jf+h/7L/xP/S/9j/4P/l/+b/6P/q/+z/7f/v//D/8f/y//P/9P/1
//X/9v/1//X/9f/2//b/9//5//r/+v/7//v//f/9//3////+//7/////////////////
////////AAADAAQABAAEAAIAAwAEAAUACAAJAAoACgAJAAgACAAHAAUABwAIAAgACQAM
AA4AEAAPABAAEAAQABAAEAARABMAFQAVABcAGAAWABYAFwAXABUAFQAVABMAFQAVABUA
EwASABAADwANAAwACwAKAAcAAgAAAP7/+v/4//X/8v/x/+//7f/s/+j/5f/j/+L/4P/g
/9//3v/e/97/3f/b/9r/3P/c/93/3//f/9//3//f/+H/4f/j/+P/4P/g/+D/4P/g/9//
3f/c/9z/3f/e/9//3//f/+D/4P/f/97/3f/d/9r/2v/Z/9j/2//b/9v/2//d/97/3v/e
/97/3v/e/9//3f/e/97/3//g/+D/4P/g/+P/5f/m/+f/5//m/+b/5f/j/+T/5P/l/+X/
5f/m/+f/5//p/+n/6f/q/+r/6v/q/+3/7f/t/+3/7//v/+//7//t/+z/7P/r/+v/6v/q
/+z/7P/r/+v/6//o/+j/6P/q/+j/6P/o/+j/5//m/+X/5v/m/+b/5f/l/+f/5//m/+b/
5v/l/+X/5P/m/+b/5f/l/+P/4//j/+L/4v/j/+X/5f/l/+X/5v/m/+X/5//o/+n/6v/q
/+r/6//s/+3/8P/z//P/8v/y//H/8P/w/+//7v/x//H/7f/r/+v/6f/o/+j/5//n/+X/
4//e/9v/2v/a/9z/3P/d/+H/5v/n/+f/5//k/+H/3v/c/9z/3f/d/9v/3P/c/9z/3f/f
/93/3//i/+b/7//+/xcANwBmAKUA8wA2AXIBsgHpAQMC9QHGAWkBwgDg/wb/if5w/nb+
fP6S/rf+2/4F/zT/V/9t/4P/mf+s/77/yv/Q/9b/2f/c/9z/3v/g/+H/3//g/+H/4v/j
/+T/5f/l/+j/6f/r/+3/7f/s/+z/7f/u/+7/7//v/+//7//v//H/9P/0//X/9f/1//X/
9f/1//X/9f/1//b/9v/2//X/9P/0//X/9v/3//j/+f/6//r/+v/6//v/+//7//3//v/+
//7/AAABAAIAAQACAAIAAgAEAAQABQAHAAcABwAJAAoACAAIAAkACQAKAAsADAALAAoA
CQAIAAUABQAEAAQAAwABAAEAAQD///r/+P/2//L/7//r/+f/5f/k/+P/4//g/+D/3//f
/97/3P/b/9r/2v/Z/9n/2P/Y/9r/2v/b/93/2//b/9v/2//d/93/3//f/97/3v/e/97/
4f/h/+D/4P/f/9//3//f/93/3f/e/97/3f/c/9v/2//Z/9r/2v/a/9v/2//b/9v/2//c
/9z/3P/a/9r/2v/b/9v/3P/c/93/4P/g/+D/4P/f/+H/4v/j/+b/5v/n/+f/6f/q/+r/
6//r/+v/7P/t/+3/7//v/+//8P/w//D/8P/z//P/8//z//P/8//z//P/8v/y//P/8//z
//L/8v/0//L/8f/z//P/8P/y//L/8v/y//D/8P/w//L/8f/w/+7/7f/v/+//7v/u//D/
7//v/+7/7v/u/+3/7f/t/+3/7f/s/+z/7f/v/+//8f/x//L/8v/y//P/8//z//X/9v/3
//n/9//3//n/+//9//z//P/7//v//P/8//z/+//7//f/9f/1//P/8v/y//P/8//x/+//
7v/r/+r/6v/q/+r/6//v//T/9f/1//X/9f/z//H/8P/v/+//7v/r/+z/7P/s/+3/7f/t
/+v/7v/4/wEADAAfAD8AagCrAPsAPAF0AbAB5QH7AekBtAFRAbQA4v8c/5/+fv6A/oj+
ov7F/uv+Gf9K/23/g/+Z/6v/uv/K/9T/3P/i/+X/5v/o/+r/7P/t/+//8P/x//L/9P/2
//j/+f/6//n/+f/5//z//P/9///////+//7//f/9//3//f///wIAAgADAAMAAwADAAMA
AwAFAAUABQAGAAcACAAIAAgACAAJAAoACwAMAA0ADgAOAAwADAANAA0ADwARABIAEgAS
ABQAFQAWABcAGAAYABgAGgAaABsAHQAfAB8AIQAiACEAIAAgAB8AHQAdAB0AGwAbABsA
GwAZABoAGgAbABsAFgAVABQAEQAMAAoACAAEAAIA///8//v/+//5//j/9P/y//H/8f/w
//H/8f/x//L/8f/x//D/8P/v/+7/7v/v//H/8f/x//H/7//v//H/8f/u/+7/7v/u/+//
7//u/+7/7//v/+//7//s/+v/6//q/+r/6v/q/+v/6f/q/+r/6v/q/+n/6P/n/+f/6P/o
/+j/6P/o/+j/6f/r/+z/7P/t/+z/7P/s/+z/7f/v//D/8f/z//T/9v/3//b/9v/1//X/
9f/1//b/9//5//v/+//7//z//P/8//z////////////9//v/+f/3//f/+P/6//v/+//6
//r//P/4//f/+f/8//n/+P/3//b/9v/2//b/+P/4//j/9//3//n/+f/4//j/9v/1//X/
9P/0//T/8//z//T/9f/2//b/9f/1//b/9f/z//P/9P/0//b/+f/7//3//v/+//7/////
////AQADAAMAAgACAAEAAAAAAP///v8BAAEA/f/7//r/+f/5//r/+f/5//f/9f/y/+//
7v/u/+z/7P/t//H/9v/3//f/9//1//P/8f/w//L/8//z//H/7//u/+3/7f/r/+n/7//0
//b/+/8KACMAPQBiAJMA2QAiAWABlgHPAfUB7wHIAYMBAgFCAGz/z/6U/pT+mP6g/r3+
4f4F/zL/W/95/5H/pf+0/8T/0v/e/+T/5//q/+r/7P/u/+//8f/y//P/9P/0//T/9P/z
//b/9//5//v//P/8//3////+//7///////3//f/9////AgACAAMAAwADAAMAAwADAAQA
BQAGAAgACQAKAAoACgAKAAsADAANAA0ADQANAAwADQAOABAAEQARABMAFAAUABQAFgAX
ABgAGQAaABoAGgAaABoAGwAdAB8AHwAhACIAJAAkACUAJQAlACUAJQAjACMAIwAjACEA
IQAgACAAHwAdAB0AHQAbABgAFgAUABAADAAJAAYABQAEAAMAAwAAAPz/+//7//r/+v/5
//j/+P/3//f/9v/2//j/+P/5//v/+v/5//j/9//2//X/9v/1//b/+P/6//z/+//7//r/
+v/5//n/+f/5//f/9//4//j/9//2//X/9f/5//z//v8AAAEAAQABAAEAAgAEAAUABgAE
AAQABAAFAAcACAAIAAkACwAMAA0ADgAPABEAEgATABIAEgATABMAEwAUABQAFQAVABUA
FgAXABkAGwAbABsAGgAaABoAGgAcAB0AHgAfAB0AHQAdAB0AGwAaABoAGQAYABgAGQAc
ABoAGQAVABYAFwAYABkAGgAYABgAGAAaABgAGAAXABcAFQAVABQAFAAWABUAFQAUABQA
FAATABMAEwATABMAEgAQABEAEwATABMAEwAUABQAFQAXABgAGQAcABwAHAAdABsAGwAd
AB8AHwAeAB4AHQAaABoAGQAYABsAHQAbABsAGQAXABYAFgAWABUAEgAPAAoABwAGAAYA
CAAIAAkADQAQABEAEQARAA4ACwAIAAYABgAHAAcABQAGAAYABgAHAAcABwAJAAwAEAAX
ACQAOQBVAH4AvQANAVYBkAHKAQMCJQIhAvoBqwEcAU4AbP/P/qL+qv6u/rz+2/77/h//
Tv93/5H/pf+7/9D/3v/o//L/+P/9/wIAAgAEAAYABwAFAAYABwAIAAkACgALAAsADAAL
AAsACwAMAAwADQAPABIAEgATABMAEwATABMAFQAUABQAFQAVABkAGQAZABkAFwAXABcA
GAAbABwAHAAcABsAGwAbABsAHAAdAB4AHgAeAB4AHwAfAB0AHwAgACAAIQAkACYAKAAp
ACoAKgAqACgAKAApACsAKQApACsALAAvADAAMgAzADIAMQAwAC0ALwAvAC8ALQAtACwA
LAArACUAIwAhAB0AHAAaABgAFAASAA8ADAALAAcABQAEAAAA/v/9//3//P/6//n/+P/4
//n/+f/4//j/9v/2//f/+f/6//v//P/9//v/+//9//3//v/+//7//v/9//3//P/8//r/
+f/4//f/9v/3//n/+v/5//j/9//3//f/+P/4//j/+f/5//n/+f/4//j/9//2//f/+P/5
//v/+f/6//r/+//+//7//v/+//3///8AAAEAAwAEAAYABwAFAAYABgAHAAcABwAIAAkA
CwANAA0ADQAOAA4ADgAOAA4ADQAMAAsADQANAA0ADQANAA4AEAARAA0ADAAMAA4ADAAL
AAkABwAGAAYABgAGAAYACAAIAAgACgAIAAgABwAHAAYABQADAAIAAwADAAQABAAGAAYA
BQAFAAMAAwADAAIAAQABAAIAAQACAAMABQAGAAUABwAIAAkADQAOAA8AEQAPAA8AEQAT
ABUAFAAUABMAEQASABIAEgATABMADwANAAkABwAGAAYABwAHAAUAAwACAP///v/+//7/
/v///wMABgAHAAcABwACAP///P/6//3///8AAP///v/+//7////9//n/+//+/wAABwAU
ACsASwB0ALEAAQFIAYYBxgH5ARECCQLaAX0B4gAQADr/rf6G/o7+lv6q/s/+9f4h/0z/
b/+H/5//sf/C/9T/4P/m/+j/7f/w//L/9P/2//f/9f/2//f/+P/7//z//f/9//////8A
AAEAAQAAAAAAAQACAAIAAwADAAMAAwADAAUABAAEAAUABQAJAAkACQAJAAkACQAJAAoA
CwAMAAwADAAMAA0ADgAPAA8ADwAPAA4AEAAQABEAEQARABMAFAAUABIAFAAVABYAGQAa
ABoAGgAaABoAGwAdAB8AHwAhACIAIAAgACEAIQAhACEAIQAfAB8AHwAfAB0AHQAcABwA
GwAYABcAFgATABAADgAMAAgACAAFAAIAAQD+//v/+f/0//P/8//0//T/9v/1//T/9P/z
//P/8v/y//T/9P/1//f/+f/5//n/+f/3//f/+f/5//b/9v/2//b/9f/1//T/9P/z//P/
8//z//L/8//1//b/8//y//H/8f/x//L/8v/y//P/8//z//P/8f/y//L/8v/y//L/8v/z
//P/9P/0//X/9P/0//T/9P/1//f/+P/5//z//P/9//3///8AAAAAAQABAAEAAgADAAEA
AwADAAMABgAGAAYABgAFAAUABQAFAAUABQAFAAUABAAEAAUABQADAAIAAgAEAAMAAQAA
AP//AgAEAAIAAgACAAIAAQAAAP//AAACAAIAAQABAAAA///9//z/9v/v/+n/4v/g/+D/
3//f/+H/4f/h/+D/4v/j/+X/5f/n/+f/6P/o/+v/7f/u/+//7v/u/+7/7//u/+3/7v/v
/+//7v/u/+3/7//w//D/8P/v/+//6//p/+f/5f/k/+T/5f/l/+P/4f/c/9n/2P/Y/9n/
2v/c/+H/4v/j/+P/4//g/93/2v/Y/9n/2//c/9v/2v/a/9r/2//b/9v/2f/c/+L/6//4
/w0AKwBWAJEA2QAeAVgBkgHDAdsBywGYATkBoADY/xL/kf5u/nL+ev6M/q/+0f7//jD/
U/9r/4H/lf+m/7T/vv/E/8j/zf/Q/9H/0v/T/9P/0//U/9X/1v/Z/9r/2//b/93/3f/e
/9//3//e/97/3//f/97/3v/d/9//3//f/+H/5P/k/+X/5f/n/+f/5//n/+X/5f/l/+b/
5f/m/+b/5v/n/+n/6//t/+3/7f/t/+z/7P/s/+3/7f/s/+3/7f/s/+7/8P/x//L/9f/2
//b/9v/2//b/9//5//f/9//5//r/+v/6//v/+//9//3//f/7//n/+f/5//f/9f/0//T/
8//w/+//7v/r/+j/5v/k/+D/3//d/9v/2//X/9X/1P/Q/8z/y//L/8r/y//L/8v/zP/L
/8v/yv/K/8z/zP/N/8//z//P/8//z//N/83/z//P/9D/0P/Q/9D/0P/P/83/zP/L/8v/
y//L/8z/zf/P/9D/z//O/83/zf/M/8z/y//K/8z/zf/O/8//z//Q/9D/0P/P/87/zf/N
/83/zv/O/8//z//O/83/zP/N/8//0P/R/9T/1P/V/9X/1f/W/9b/1//V/9X/1v/X/9X/
1//X/9f/2f/a/9v/3P/b/9v/2//b/9n/2f/Z/9n/2P/Y/9n/2f/Z/9j/2P/a/9j/2P/Y
/9j/2P/Y/9f/1v/V/9b/1P/U/9P/0//T/9P/0v/S/9L/0f/R/9D/0v/S/9H/0f/T/9P/
0//S/9H/0f/S/9H/0P/P/8//zv/R/9P/1P/V/9j/2P/Y/9n/2f/Z/9v/3f/b/9r/2v/Z
/9f/2P/Y/9j/2v/b/9j/1//W/9X/1f/W/9X/1f/T/9H/zP/J/8j/yP/H/8b/xv/J/8//
0f/S/9P/0f/P/83/zP/M/83/zf/L/8j/yP/I/8n/x//H/8v/zP/M/8//1v/l//v/HABD
AHsAxgAQAUoBgQG5AdUBygGhAVABvgDy/yP/lv5s/nL+dP6B/qP+x/7o/g//N/9V/2n/
fv+Q/6D/rv+4/73/wv/G/8j/yv/L/83/zv/P/9D/0f/S/9P/0//T/9P/1P/V/9X/1P/U
/9X/2P/Y/9n/2f/Z/9n/2f/b/9z/3P/d/93/3//f/9//3//e/93/3P/c/9v/3P/c/9z/
3v/f/+D/4f/h/+H/4f/g/+L/4v/j/+P/4//l/+b/5v/o/+r/6//s/+v/7P/s/+z/6//q
/+r/6//r/+v/7f/u/+7/7v/v/+//7f/t/+3/6//r/+v/6//p/+v/6v/q/+n/5P/j/+L/
3//e/9z/2v/W/9T/0f/O/83/zP/L/8v/yP/J/8n/yv/K/8j/x//G/8b/yP/J/8n/yv/I
/8j/yf/L/8n/yf/J/8n/yv/L/87/z//M/8z/zP/M/8v/y//K/8r/yv/L/8z/zf/K/8n/
yf/I/8n/yP/H/8f/xf/G/8b/xv/J/8n/yf/J/8f/yP/I/8j/yP/I/8j/yf/J/8r/yv/L
/8r/yv/K/8r/yf/L/8z/zf/Q/9D/0f/R/9H/0v/S/9P/1f/V/9b/1//V/9f/1//X/9j/
2P/Y/9j/2f/Z/9n/2f/Z/9n/2f/Z/9f/1v/W/9X/1f/U/9T/1v/a/9v/2f/Z/9b/1v/W
/9b/1v/V/9T/0//U/9L/0v/R/9H/z//P/87/zv/Q/8//z//O/9D/0P/P/8//z//P/8//
zv/N/83/zv/N/8//z//Q/9D/0f/T/9T/1f/W/9b/1v/X/9X/1f/X/9n/2P/W/9X/0//W
/9j/2f/a/9v/2//X/9X/0v/P/83/zP/N/83/y//J/8X/wf+//77/wP/A/8H/xf/I/8n/
yf/J/8f/xf/D/8L/v/+//77/u/+8/77/wP/D/7//wf/D/8T/xv/N/9r/8f8PADIAaQC1
AP4APAF4AbUB1wHPAaYBVQHGAPj/Gv+B/lD+Uv5W/mb+i/6v/tX+BP8r/0X/W/9x/4L/
kv+e/6T/qv+x/7T/s/+0/7X/tf+3/7j/uf+6/7v/vP+9/73/v/+//8D/wf/B/8D/wP/B
/8H/wP/A/7//wf/B/8H/w//G/8b/x//H/8j/x//G/8X/xf/F/8X/xv/H/8j/yP/I/8r/
yf/I/w==
         </WaveFormData>
      </LeadData>
      <LeadData>
         <LeadByteCountTotal>10000</LeadByteCountTotal>
         <LeadTimeOffset>0</LeadTimeOffset>
         <LeadSampleCountTotal>5000</LeadSampleCountTotal>
         <LeadAmplitudeUnitsPerBit>4.88</LeadAmplitudeUnitsPerBit>
         <LeadAmplitudeUnits>��V</LeadAmplitudeUnits>
         <LeadHighLimit>2147483647</LeadHighLimit>
         <LeadLowLimit>268435456</LeadLowLimit>
         <LeadID>V4</LeadID>
         <LeadOffsetFirstSample>0</LeadOffsetFirstSample>
         <FirstSampleBaseline>0</FirstSampleBaseline>
         <LeadSampleSize>2</LeadSampleSize>
         <LeadOff>FALSE</LeadOff>
         <BaselineSway>TRUE</BaselineSway>
         <ExcessiveACNoise>FALSE</ExcessiveACNoise>
         <MuscleNoise>FALSE</MuscleNoise>
         <LeadDataCRC32>3483453688</LeadDataCRC32>
         <WaveFormData>
AAAAAAAAAAADAAQABQAGAAYABgAGAAYABgAGAAYABgAGAAYABgAGAAgACAAIAAgACgAK
AAoACgAMAAwADAAMAAoACgAKAAoACwAMAA0ADgAOAA4ADgAOAAwADAAMAAwADAAMAAwA
DAAKAAoACgAKAAkACAAHAAYABAACAAAA/v/8//r/+P/2//P/8v/x//D/8v/y//L/8v/z
//T/9f/2//T/9P/0//T/8v/y//L/8v/z//T/9f/2//b/9v/2//b/+P/4//j/+P/6//r/
+v/6//b/9P/y//D/8v/y//L/8v/y//L/8v/y//D/8P/w//D/8//0//X/9v/0//T/9P/0
//T/9P/0//T/8v/y//L/8v/z//T/9f/2//j/+P/4//j/+P/4//j/+P/5//r/+//8//7/
/v/+//7//v/+//7//v8AAAAAAAAAAP7//v/+//7/AAAAAAAAAAD///7//f/8//r/+v/6
//r/+v/6//r/+v/8//z//P/8//z//f/9//3/+//5//n/+f/3//f/9//3//f/9//3//f/
9v/2//b/9f/1//T/9P/1//r/+//8//3//f/8//3//P/7//3//v/+//z//P/8//3/AQAC
AAIAAwAFAAQABAAEAAMABQAHAAcABAACAAAA///7//v//P/8//z/+//5//f/9v/1//j/
+f/5//j/+f/4//n/+P/3//b/8v/w//D/8P/w/+//7f/t//D/8P/w//D/8v/0//X/9f/5
/wMAFAAwAFUAiQDLAAgBRQGDAcMB6QHkAboBXwG6APP/Uf8H///+/f73/gr/Jf8+/1r/
ev+U/6X/sv+//8v/1//f/+L/4//m/+j/6f/q/+z/6v/p/+n/6f/t/+3/7f/t/+//8P/w
//H/8//z//b/9v/3//f/9//3//X/8f/v/+7/8P/y//P/9P/3//r/+f/6//r/+v/7//v/
/P/8//z//P/8//z//P/9//z//P/9//3/+//7//v/+//9/wAAAwAFAAQABAADAAIABAAE
AAQABAAGAAYABgAIAAsACwAMAAwADAANAA0ADQALAAwADAALAA0ADQANAAwADgAOAA4A
DgALAAsACgAJAAMAAgAAAPz//P/7//v/+f/4//n/+f/3//P/8v/x//D/8v/z//P/9f/0
//T/8v/x//P/8//1//X/9//4//j/9//2//b/9v/2//f/+P/5//r//P/7//r/+f/7//z/
/f/+//v/+v/5//b/9P/0//P/8//1//P/8//z//b/9v/1//X/9v/3//j/+P/4//j/+P/4
//f/+P/4//j/+v/6//r/+v/4//n/+//8//3//v8BAAIABAAEAAUABgADAAEAAAABAAEA
AQACAAIABQAHAAkADAAKAAoACgAKAAgACQAJAAgABwAHAAcABwAHAAcABwAHAAkACQAJ
AAcABwAIAAYABgAGAAYABAAEAAQABQAHAAcABwAFAAMAAwADAAMAAQABAAEAAQABAAEA
AAAAAAEAAQACAAIABAAFAAcABwAEAAMAAwACAAYABgAHAAkACgAKAAoACgAMAA0ADwAQ
ABAAEQARABAADgAOAA8AEQAVABUAEgAQABAADwANAA0ADAAMAAoACQAHAAUAAwABAAMA
AwAFAAYACwAMAAwACgAKAAgABgAEAAMAAgABAP///////wAAAAACAAAAAgACAP///f//
/wMAEAAqAEsAdwC1APoANwF1AbkB+QEcAhYC6QF6AcUA7/9J/wv/E/8T/xD/Jf8+/1L/
bv+O/6X/sv/D/9P/3f/n//D/9f/2//f/9//3//j/9//3//j/+f/7//v/+//7//3//v/+
/////f/9/wAAAAABAAEAAQABAAIAAQACAAQABAAEAAMAAgAEAAYABAAEAAQABAAFAAUA
CAAIAAgACAAHAAYABQAFAAcACAAKAAsACgAJAAgABwAJAAoACwALAAsADAAMAAwADgAO
AA4ADgAOAA4ADgAQAA8ADwAQABAAEAARABEAEQARABIAEgARABEAEQARABAAEQASABMA
FAAPAA8ADgANAAoACgAJAAYAAgABAAEA///9//3//P/5//f/9v/1//T/9v/3//f/+f/3
//b/8//x//L/8//2//f/+f/6//r/+f/3//j/+f/6//j/+P/4//j/+f/5//n/+f/3//b/
9f/0//L/8v/y//D/8v/y//H/8f/z//H/8f/x/+//7v/s/+v/7P/t/+7/7v/w//D/8P/w
/+//8P/w//D/8P/w//D/8P/z//X/+P/6//j/+P/6//r/+P/4//n/+v/6//n/+f/7//z/
/f///wAAAAD///7//v/+//7//v/+/wAAAQABAAAAAQABAAEAAQAAAP///v/9////////
//3/+//7//n/+v/8//r/+v/6//r//P/8//z//f/8//v/+v/3//n/+f/5//n/+f/5//n/
+f/5//n/+P/4//b/9f/1//T/9f/3//r/+//6//n/+f/4//z//P/9////AAAAAAAAAAAA
AAEAAwAEAAYABwAHAAYABAAEAAUABwAJAAkABgAEAAIAAQD/////AgACAAAA///9//v/
+f/3//f/9//5//r//f/+//7//P/8//r/+P/2//T/9P/0//P/8f/x//L/8v/2//b/9v/2
//f/9f/3////DAAkAE0AgwDDAAQBRQGJAcsB+QEEAuoBmwEAAS0Abf8J//v+/f75/gj/
Jf9A/1z/ev+Q/6P/sv/B/9H/2//h/+T/5//o/+n/6f/p/+r/7f/t/+7/7//w/+//7v/t
/+7/8P/x//P/8v/x//P/8v/1//X/9f/1//b/9f/2//j/+f/6//r/+v/7//z/+f/4//r/
+v/7//v///8AAAEAAgACAAIAAgADAAMAAgACAAEA//////////8AAAIABAAFAAQABAAD
AAIABgAGAAYABgAGAAYABgAIAAgABwAHAAYABwAJAAoACwALAAwADAALAAsACwALAAoA
BwAGAAUABAACAAMAAwADAAMABAAEAAIA/v/9//3/+//2//X/8//v//D/8P/w//D/8P/x
//H/8//0//T/8v/x//H/8f/z//P/8//0//T/8//1//b/9//4//j/+P/4//j/9v/1//T/
8//0//T/9P/0//b/9v/2//T/8//y//D/7//x/+//7//v/+7/7v/t/+3/7//v/+//7v/w
//D/8P/w//P/9P/0//T/9P/0//T/9P/y//P/9f/2//T/9P/2//b/9v/2//f/+P/6//n/
+f/7//n/+f/6//r/+v/5//j/+P/7//z//f/+//7///////7/////////////////////
//3//f/9//v/+//9//3//P/8//7//v/+//7//P/8//z//f/////////9//r/+f/4//f/
+f/5//n/+f/7//v/+v/6//j/9//3//b/9v/3//n/+f/7//3/AAACAAMAAgACAAMAAQAA
AP///v///wEABAAGAAcACQAKAAoACgAKAAsADQANAA0ACgAIAAYABQADAAMABAAEAAIA
AQD+//v/+P/1//j/+f/8//7/AwAEAAQAAgAAAP7//P/6//r/+v/6//n/9f/1//b/9v/4
//b/9v/2//f/+f/9/wcAGgA4AGMAnwDdABQBUQGRAccB4QHWAaQBOQGMAMn/O/8F/wH/
Af8H/xr/Nf9Q/27/hv+a/6v/vP/J/9P/2//h/+b/6//u/+//7//v//D/8//z//T/9f/1
//X/9f/1//X/9v/2//f/9f/1//j/+P/7//v/+//7//v/+f/5//r/+//8//z//P/+/wAA
/v/+//7//v///////v/+//7//v/+//7//v///wAAAAABAAEAAgADAAQABQAEAAQABAAD
AAMABAAEAAQABgAGAAYABgAGAAYABgAIAAsACwAMAAwACgALAAsACwAJAAoACgAJAAkA
CQAJAAgABgAGAAYABgAFAAUABAADAAAAAAD///z/+P/3//f/9f/1//X/9P/x//P/9P/1
//b/9f/1//T/9f/1//T/8f/v//D/8f/0//X/9//4//j/9//3//j/+f/6//j/+P/4//j/
9v/1//T/8//y//L/8v/y//T/9P/0//L/8P/w/+//7//x/+//7//v//D/8P/v/+//8f/x
//H/8P/w//D/8P/w/+//8P/w//D/8P/w//D/8P/v/+//8P/w//D/8P/y//L/9P/0//X/
9v/0//P/8//1//f/9//4//j/+P/3//b/9v/2//b/9v/2//f/+f/6//r/9//3//f/9//3
//f/9//3//n/+f/5//f/9v/0//T/9P/0//T/9P/0//X/8//z//P/8f/x//H/8f/x//L/
8//0//X/9P/z//H/8P/u/+3/7f/s/+7/7//x//H/8f/x//L/8v/1//b/+P/7//r/+v/6
//r/+P/5//v//P/8//3//f/8//z//P/9////AwADAAAA/v/7//n/9v/1//j/+P/2//X/
8f/v/+3/6//t/+3/7//w//P/9P/0//L/8v/w/+7/7P/s/+z/7P/r/+f/5//o/+j/6P/o
/+b/5v/n/+n/7f/3/wgAIABDAHcAswDuACUBYwGjAc0B0gG0AWkB3AAfAG//Cf/1/vn+
8/76/hX/NP9M/2r/hP+V/6L/sf+9/8n/1f/c/9//5P/k/+P/4v/i/+L/4f/h/+H/5f/l
/+X/5f/l/+b/5v/n/+n/6f/s/+z/7f/t/+3/7f/s/+n/6P/o/+z/7v/v//D/8v/0//L/
8v/w//D/8f/x//H/8P/v/+7/7v/u/+7/7//x//L/9P/1//f/9//3//f/9f/2//f/9//3
//j/+P/4//r/+v/6//r/+P/4//j/+v/6//n/+f/4//r/+//7//v//P/+///////9//3/
/f/8//z//P/8//z/+f/5//j/9//2//b/9f/y//D/7//v/+3/6f/p/+j/5f/m/+b/5v/m
/+b/5//n/+n/7P/s/+r/6f/q/+v/7v/v/+z/7P/r/+n/6f/q/+v/7P/u/+7/7v/u/+//
7//v/+//7f/s/+v/6v/o/+j/6P/m/+j/6P/n/+f/6v/p/+r/6//s/+z/6//r/+v/6//r
/+r/6P/o/+j/6P/n/+j/6P/o/+v/7P/t/+7/7v/v//H/8v/w//D/8v/y//D/8P/x//L/
9f/1//b/+f/6//v//f/+/////////wAA/f/8//v/+v/4//n/+f/4//r/+//8//3//f/9
//3//f/7//v//f/7//r/+P/4//j/+P/2//b/9v/3//j/+f/6//n/9//3//f/9//5//n/
+f/5//f/9//2//b/9v/1//X/9P/0//X/9//3//f/9//4//j/+//8//7/AQAAAAAAAAAA
AP7///8BAAIAAAABAAEAAAABAAIABAAHAAkACQAGAAQAAQD///z/+//+//7//P/7//r/
+f/4//f/9//3//n/+v/7//z//P/6//j/9v/0//L/8f/w/+//7f/t/+//8v/0//r/+v/4
//T/8f/z//n/BwAeAEIAbwCrAO0ALAFxAbkB7wELAgYC0AFVAZgAxf8p//v+Bf8B/wP/
Hv81/0z/av+E/5b/qf+4/8P/z//Z/93/5P/p/+j/6f/p/+n/6v/t/+3/7v/v//H/8f/x
//H/7v/u/+3/7f/u/+//8//0//P/8//z//P/9v/1//b/+P/4//j/9//2//b/+P/2//b/
9v/2//f/9//5//r/+//8//r/+v/6//v//f/+/wAAAQAAAP///v/9//z//P/8//v//f8A
AAIABAAFAAQAAwACAAIAAgACAAQABQAFAAYABgAGAAcABwAHAAUABgAGAAUABQAFAAUA
BAACAAIAAgACAAAAAQABAAEA/f/8//r/9v/0//P/8//x//D/8f/x/+//7P/q/+j/5v/o
/+n/6f/r/+v/6v/n/+X/5v/n/+r/6//t/+7/7v/t/+v/7P/t/+7/7f/s/+v/6v/q/+n/
6P/n/+f/6P/p/+r/6v/q/+r/6P/o/+j/5//n/+b/4//i/+H/4v/i/+H/4f/j/+P/4//i
/+T/5P/k/+T/5f/m/+b/5v/m/+b/5v/m/+f/6f/s/+7/7P/s/+7/7v/t/+z/7P/s/+7/
7f/t/+//8f/x//L/8v/z//P/8//0//b/9v/2//b/9v/3//f/9v/1//X/9f/1//X/9f/1
//X/9//3//f/9f/1//X/9f/0//L/8v/y//L/8P/w//D/8f/x//H/8f/v//D/8f/y//P/
8f/x//H/8f/z//P/8v/y//D/7//v/+7/8P/x//P/8//y//H/8f/w//L/8v/z//X/+P/4
//j/+P/6//v//f/+/wAAAQABAAAA///+//7///8DAAMAAAD+//7//f/7//v//P/8//r/
+f/3//X/8//x//P/8//1//b/+//8//z/+v/2//T/8v/w//D/8P/w/+//7f/t/+7/7v/w
/+z/7P/u/+//8f/5/wkAIgBIAHsAuwD7ADYBewG9Ae8B+wHiAZoBCQE4AHH/Bf/3/v3+
+/4H/yL/Of9U/3T/iP+W/6f/uv/J/9X/2//f/+L/4//k/+f/5//n/+j/5//n/+j/6f/p
/+n/6f/p/+z/7v/v//H/7//v//L/8v/x//H/8f/x//P/8f/x//L/9P/2//f/+P/4//r/
+P/4//j/+P/5//n/+P/4//j/+P/6//r/+v/7//z//P/9//3//f/9//3//f///wAAAQAB
AAEAAgACAAIAAgACAAIAAgAEAAQABAAGAAcABwAIAAgABwAHAAYABQAGAAgACQAJAAkA
CQAJAAgACAAIAAgACAAHAAcABgAFAAAAAAD///z/+f/3//b/8//y//P/8//x//L/8v/y
//L/8f/x//D/8f/w//D/7v/t/+7/7//y//P/8f/y//L/8f/y//T/9v/4//f/9v/1//T/
9f/1//X/9f/2//b/9v/2//b/9v/2//T/8v/y//H/8f/y/+//7v/t/+7/7v/t/+3/8P/x
//L/8v/w//D/8P/w/+//8P/w//D/8f/y//P/9P/y//P/9f/2//b/9v/4//j/+P/4//n/
+v/4//f/9//5//n/+f/6//r//f/9//3//v/8//z//P/8//7///////7////////////9
//3//f/9//X/8//3//f/9v/3//j/+f/6//n/+P/3//f/9v/1//T/8f/y//P/9P/1//f/
9//3//f/9//3//b/9v/4//f/9//2//T/9f/3//f/+P/5//v//P/8//z//f///wAAAAAA
AAAAAAABAAMABAAGAAcABwAGAAYABgAHAAkACwALAAgABgAEAAMAAQABAAIAAgAAAP//
/f/7//n/9//5//n/+//8////AAAAAP7//v/8//r/+P/2//b/9v/1//P/8//0//T/9v/2
//T/9P/7////AwANACQARgB7AL8A+wAyAW8BrQHZAeEBwgF4Ae0ALgB7/xP/+/79/v3+
Df8m/0P/ZP+E/5j/pv+1/8L/y//X/9//5f/o/+n/6P/p/+n/6f/q/+3/7f/u/+//9P/1
//b/9//2//b/9f/1//f/9//6//r/+P/3//b/9f/3//X/9f/2//X/9v/2//b/+P/6//j/
+P/6//r/+//7//z//P/8//z//P/8//z//f/+//7///////3//f/9//3///8AAAEAAQAB
AAIAAgACAAIAAgACAAIABAAEAAQABgAJAAkACgAKAAgACQAJAAkABwAIAAgABwAHAAcA
BwAGAAcACAAJAAoACQAJAAgABwADAAIAAAD8//r/+f/5//f/9//3//b/8//0//T/9P/0
//b/9//3//n/+f/4//X/8//1//X/9//3//X/9v/2//X/9f/2//f/+P/2//b/9v/2//b/
9f/0//P/8//0//X/9v/0//T/9P/y//P/9P/0//X/9P/x//D/7//y//L/8f/x//P/8//z
//L/8P/w//D/8P/z//T/9P/0//L/8v/y//L/8v/z//X/9v/3//j/+//8//n/+P/4//j/
+v/5//n/+//9//3//v/+//3//f/9//7///8AAAEAAgAAAP///f/6//v/+//7//v//f/9
//3//f/7//v//f/+//3//P/7//r/+f/4//f/9//5//n/+f/3//j/+f/6//v/+v/5//j/
9//3//f/9v/2//n/+f/6//r/9//3//j/9//1//X/9v/2//n/+v/8////AAAAAAAAAAD+
////AQACAAAAAQABAAAA/v/+////AQAEAAUAAwACAAEAAQAAAAEABAAEAAIAAQD8//n/
9v/z//P/8//1//b/+//8//z/+v/6//j/9v/0//b/9v/2//X/8v/x//H/8P/s/+r/7v/y
//P/8//7/wsAIABAAGcAnwDhAB4BWQGZAdEB5wHYAaQBNQGAALf/Kf/7/v/+//4B/xb/
M/9O/2z/iP+a/6n/tv+//8n/1f/d/+T/5//m/+f/5//n/+j/6//r/+z/7f/v/+//7//v
//H/8v/y//P/8//z//b/9v/2//X/9P/z//T/8//0//b/+f/6//r/+v/7//z/+f/4//n/
+v/8//3//v/+//7//v/8//z//P/9//z//P/9//3//v///wAAAQABAAIAAwADAAMABAAE
AAQABgAGAAYABgAEAAQABAAGAAkACQAKAAoADAANAA0ADQANAA4ADgANAAsACwALAAoA
CgAKAAoACgAKAAsACwALAAYABgAFAAIA///9//z/+f/6//v/+//5//j/+P/4//j/9v/3
//f/+f/6//r/+P/3//f/9//5//n/9v/2//X/8//x//L/8//0//b/+P/6//z/+//5//f/
9f/0//T/9P/0//T/9P/0//L/8v/y//H/8f/2//X/9v/3//X/9P/y//H/8//z//P/8v/x
//D/7//u//H/8v/y//L/9f/2//f/+P/5//v//v8AAP3//P/9//z//P/8//3//v/8//v/
+//9//7///8BAAIAAQABAAEAAgADAAQABQAGAAQABQAFAAQAAQABAAEAAQABAAEAAQAB
AAMAAQD///7///8AAAEAAgAEAAQABAAFAAMAAwADAAEAAQABAAEAAQABAAEAAQABAP//
///+//7//P/7//v/+v/8//3///////////8AAAAAAgACAAMABQAHAAgACQAKAAgACQAL
AAwACwALAAoACAAHAAYABgAHAAwADQALAAoACgAJAAcABwAGAAYABAADAAEA///9//v/
/f/9////AAABAAIAAgAAAP7//P/6//j/+P/4//j/9//1//X/9v/2//j/+P/6//r/+//9
/wEACwAiAEYAeQC9AP0AOgF5AbsB8QEHAvgBugE/AYAAr/8j///+C/8J/w3/Jv8//1b/
dP+S/6L/rf++/83/1//d/+X/6v/v//L/8f/x//H/8v/z//P/9P/1//b/9f/0//P/8//0
//T/9f/2//f/+//8//v/+//7//v/+//5//n/+v/7//z//P/8/wAAAgAAAAAAAAAAAAEA
AQAEAAQABAAEAAMAAgABAAEAAgACAAMAAwADAAMAAwADAAEAAgADAAMABAAGAAcACAAK
AAoACgAKAAoACgAKAAwADAALAAsACgANAA8AEAARAA8AEAAQAA8ADQANAA0ADAAMAAwA
DAAMAAgABwAFAAMAAgACAAEA/v/8//v/+//5//n/+f/4//X/9P/0//T/9P/0//X/9f/3
//j/+P/2//X/8//z//X/9f/4//r/+//7//j/+P/4//j/+P/4//j/+P/6//n/+P/3//X/
9P/z//L/8//0//X/9P/0//T/8//z//X/8//z//P/9P/0//P/8//y//H/8P/u/+//8P/x
//L/8//0//T/9P/2//b/9v/2//X/9f/2//b/+P/4//r/+v/6//r/+//8//r/+f/5//v/
/P/9////AAABAAEAAQACAP///v/9//z//v///////v8AAAEAAgADAAIAAQAAAP//////
//3/+//6//r/+v/6//r/+//8//3////////////9//v/+//7//v/+//7//v/+//9//3/
/P/8//r/+f/5//j/+P/5//v/+//7//v//P/8//z//P/9////AwAEAAUABgAEAAUABwAI
AAgACQAJAAgACAAIAAkACwANAA0ACgAIAAQAAwABAAEAAgACAAAA//////3/+//5//v/
+//9//7///8AAAAA/v/6//j/9v/0//b/+P/6//v/+P/3//f/9v/0//L/9P/0//P/9f/7
/wkAIABCAHMAtQD3ADQBdQGxAd0B7QHWAZABCQFKAIv/E//3/v3+//4J/yL/Qf9g/3r/
jv+e/6//vP/J/9X/3//j/+L/5f/m/+n/6f/p/+r/6//r/+z/7f/x//H/8f/x//H/8v/y
//P/8f/x//T/9P/1//X/9f/1//f/9f/1//b/9f/2//b/9v/6//z/+v/6//j/+P/5//n/
/P/8//z//P/+//7//v///////v/+//3//f/9//3//f/9//7///////3//v/+//7/AQAC
AAMABAAGAAYABgAIAAkACQAKAAoACQAJAAgABwAJAAoACgAJAAsACwALAAoACgAKAAoA
CgAFAAUABAADAAAAAAD///z//P/7//v/+f/2//X/8//v//H/8v/z//T/9P/1//X/9//2
//b/9P/z//X/9f/3//f/9//4//j/9//3//j/+f/6//j/+P/4//j/9v/1//T/8//0//T/
9P/0//b/9v/2//T/8v/y//H/8f/z//H/8f/x//L/8v/x//H/8f/x//H/8P/u/+7/7v/u
//H/8v/y//L/8P/w//D/8P/w//H/8//0//b/9v/4//j/+P/4//n/+v/8//v/+//9//z/
+//7//r//f/9//3//v/8//z//P/8//z//f/9//z/+//7//v/+//7//v/+//7//r/+f/4
//X/+f/6//j/+P/4//j/+P/4//j/+f/5//n/+f/3//X/9f/1//X/8//z//P/8//z//P/
8v/y//L/8f/x//D/8v/z//X/9f/2//f/+f/6//z//P/9/////v/+//7//v/9//3//v/+
//z//f/9//z//f/+/wAAAwADAAMAAAD+//r/+f/3//f/+P/4//b/9f/1//P/8f/v//L/
8//2//j/+v/6//n/9v/z//D/7f/q/+3/7v/v/+//6//r/+z/7P/s/+r/6v/s/+//8//5
/wcAHgA+AG0AqQDnACABXQGXAcMBzwG0AWoB5QAqAHX/B//v/vP+8/79/hj/Mf9Q/3T/
iv+Y/6n/uP/B/8v/0//V/9j/2//e/93/3f/d/97/3f/d/97/3//j/+P/4//j/+X/5v/m
/+f/5f/l/+j/6P/m/+X/5P/j/+T/4//k/+b/6P/q/+v/7P/w//L/8P/w/+3/7P/s/+v/
6//q/+n/6P/r/+z/7f/v//D/8P/x//H/7//v/+//7//u/+7/7v/t/+7/8P/x//L/9v/2
//b/9v/1//T/8//0//P/8//0//T/9f/3//j/+f/3//j/+P/3//X/9f/1//T/8v/y//L/
8v/x//H/8P/v/+r/6v/p/+b/5//n/+j/5//l/+X/5P/h/9//3v/d/9z/3P/d/93/3//e
/97/3P/b/93/3//j/+X/4v/i/+H/3//f/+D/4f/i/+D/4P/g/+D/3v/d/9z/2//c/9z/
3P/c/93/3v/f/97/3f/c/9r/2f/a/9f/1v/V/9f/2P/Y/9n/2v/b/9z/3P/b/9r/2f/Y
/9n/2v/a/9r/2f/Y/9f/1v/Y/9n/2//c/93/3v/h/+L/4v/i/+P/5P/h/9//3v/f/93/
3f/e/97/4f/j/+X/6P/o/+j/6P/o/+f/5//m/+T/4f/h/+H/4f/h/+H/4f/h/+P/5P/m
/+b/5v/m/+T/5P/k/+X/4//j/+P/4f/g/9//3v/d/93/3f/d/93/3v/f/9//4P/h/+H/
4v/i/+D/4f/j/+P/4f/f/97/3P/f/+D/4v/l/+j/6P/o/+j/6P/p/+v/7P/q/+v/6//q
/+j/6P/p/+v/7v/v/+3/7P/t/+3/7P/t/+z/6v/m/+P/4f/f/93/2//c/9v/3P/c/+D/
4v/j/+L/4P/e/9z/2v/c/9z/3P/b/9j/1//X/9b/2P/a/9z/3P/Z/9n/2//h//D/CAAr
AFkAlwDaABcBVQGXAckB2gHGAYcBBAFFAH////7h/un+5/7u/gn/Jv88/1j/cP+D/5T/
of+t/7f/vf/C/8f/zP/N/83/zf/O/9D/0f/T/9X/1f/V/9X/1f/V/9b/1v/X/9b/1f/X
/9b/2f/Z/9n/2f/Z/9f/1//Y/9v/3P/c/9z/3v/g/97/3v/d/9z/3P/b/9v/2v/Z/9j/
2//c/93/3//e/97/3//f/93/3f/d/93/3//g/+H/4f/j/+T/5P/k/+b/5v/m/+b/5P/k
/+T/5v/n/+f/6P/o/+j/6f/p/+n/6f/q/+r/6f/n/+f/5//m/+b/5v/m/+b/4f/h/+D/
3//e/97/3f/a/9r/2f/Z/9f/1f/V/9T/0f/N/8z/y//K/8n/yf/I/8n/y//M/8v/y//L
/8v/zf/N/8z/zP/L/8n/yv/M/87/0P/P/87/zf/M/8r/yf/I/8f/yP/I/8j/yP/H/8b/
xf/C/8P/xP/E/8X/xf/D/8P/w//G/8b/xf/F/8P/w//D/8L/xP/E/8T/xP/H/8j/yP/I
/8f/xv/F/8T/xP/F/8f/yP/K/8r/zP/M/8z/zP/N/87/zv/N/83/z//N/83/zv/O/9H/
0f/R/9L/0f/Q/8//zv/Q/9H/0f/Q/83/zf/N/83/y//L/8v/y//R/9H/0f/R/9D/zv/O
/87/zv/N/8z/y//L/8v/y//L/8n/yf/J/8n/yf/J/8n/yf/J/8v/y//K/8r/yv/J/8n/
yP/H/8f/yP/H/8n/yf/K/8r/zP/M/83/z//Q/9D/0P/Q/87/z//R/9L/z//P/87/zP/Q
/9L/1f/Z/9n/2f/W/9T/0P/P/83/zf/O/87/zP/L/8j/xf/C/7//w//D/8X/xv/J/8r/
yv/I/8b/xP/C/8D/v/++/73/u/+7/73/wP/C/8D/wP/A/77/v//B/8n/1//s/woANQBz
ALMA8AAxAXUBqwG/Aa4BcgH1ADYAaf/l/sH+xf7D/sv+5v4B/xz/Ov9W/2b/df+E/4//
m/+j/6f/rP+x/7L/sf+x/7H/sv+z/7P/tP+1/7f/t/+3/7f/uf+6/7r/u/+5/7n/vP+8
/7z/u/+6/7n/uv+5/7r/vP+//8D/wP/A/8H/wv+//77/vv++/7//v/++/77/vv++/8D/
vv++/w==
         </WaveFormData>
      </LeadData>
      <LeadData>
         <LeadByteCountTotal>10000</LeadByteCountTotal>
         <LeadTimeOffset>0</LeadTimeOffset>
         <LeadSampleCountTotal>5000</LeadSampleCountTotal>
         <LeadAmplitudeUnitsPerBit>4.88</LeadAmplitudeUnitsPerBit>
         <LeadAmplitudeUnits>��V</LeadAmplitudeUnits>
         <LeadHighLimit>2147483647</LeadHighLimit>
         <LeadLowLimit>268435456</LeadLowLimit>
         <LeadID>V5</LeadID>
         <LeadOffsetFirstSample>0</LeadOffsetFirstSample>
         <FirstSampleBaseline>0</FirstSampleBaseline>
         <LeadSampleSize>2</LeadSampleSize>
         <LeadOff>FALSE</LeadOff>
         <BaselineSway>TRUE</BaselineSway>
         <ExcessiveACNoise>FALSE</ExcessiveACNoise>
         <MuscleNoise>FALSE</MuscleNoise>
         <LeadDataCRC32>2262122450</LeadDataCRC32>
         <WaveFormData>
/v/+//7//v///wAAAQACAAMABAAFAAYABgAGAAYABgAEAAQABAAEAAYABgAGAAYABgAG
AAYABgAIAAgACAAIAAoACgAKAAoACgAKAAoACgAMAAwADAAMAAoACgAKAAoADAAMAAwA
DAAMAAwADAAMAAwADAAMAAwACwAKAAkACAAGAAYABgAGAAUABAADAAIAAwAEAAUABgAI
AAgACAAIAAYABgAGAAYAAwACAAEAAAACAAIAAgACAAIAAgACAAIAAgACAAIAAgAEAAQA
BAAEAAIAAAD+//z/+v/6//r/+v/8//z//P/8//n/+P/3//b/+f/8////AgACAAIAAgAC
AAAAAAAAAAAA/v/+//7//v/+//7//v/+////AAABAAIAAgACAAIAAgADAAQABQAGAAYA
BgAGAAYABAAEAAQABAAEAAQABAAEAAMAAgABAAAAAwAEAAUABgAEAAQABAAEAAIAAgAC
AAIAAQAAAP///v///wAAAAABAAAAAAAAAAAAAgABAAEAAQD///////////7//f/8//v/
+v/6//r/+v/8//z//P/8/wAAAQACAAMAAgACAAEAAgACAAIAAQAAAAAA///+//3/AAAC
AAQABQAFAAUABQAGAAYABgAJAAkACAAHAAUABAAEAAQABAAEAAUABAACAAEAAQABAAEA
AQD+//7//v/9//3//P/8//v/9//0//T/9P/2//X/9P/0//X/9f/1//T/9v/2//b/8//x
//P/+/8HABkAMgBWAIEAqQDVAAIBJwEzASwBBQGvADsA2f+r/6H/lv+I/4r/lv+h/6z/
uv/I/8//1v/d/+L/5//q/+z/6//r/+v/7P/s/+z/6f/p/+r/6//t/+3/7f/t/+z/7P/r
/+r/6//s/+3/7//y//L/8f/x/+3/7P/r/+r/7v/u/+7/7v/u//D/8P/v//D/8f/z//T/
8v/y//L/8v/w//D/8P/w//D/8P/x//L/8P/w//D/8P/0//X/9v/5//b/9f/0//P/9f/2
//b/9v/4//j/+f/8//z//P/8//z/+v/7//v/+//8//z//P/8////AQACAAMABQAFAAUA
BQAEAAQAAwACAP///f/7//j/+P/5//r/+//+//////////3/+//5//f/+f/7//z//f/6
//r/+P/4//r/+v/8//z/+//7//v/+f/2//X/9f/0//X/9//6//z//v/8//v/+v/8//z/
/P/8//n/9//1//P/8f/v/+7/7v/w//H/8v/0//T/9P/z//P/9P/1//b/9//z//P/9P/0
//P/8//z//P/9P/1//b/9//0//P/9P/z//j/+f/6//v//P/9//3//v/8//n/9//1//X/
9f/1//b/+//+/wAAAwADAAMAAgAAAP3//f/+//7//f/8//z//f/8//v/+//6//v/+//8
//3/+v/6//r/+v/6//r/+//7//z//P/8//z//P/7//j/9//2//X/9v/3//j/+f/3//f/
9v/2//n/+v/7//z//P/8//3//f/8//v/+v/6//v//v8AAAIAAgACAAMAAwADAAMABQAG
AAkACQAJAAkACAAIAAkACAANAA0ADAALAAoACgAJAAoACAAIAAcABgADAAEAAAD//wEA
AQABAAIABAAFAAUABAAFAAMAAQD+//3//P/7//n/+P/4//n/+f/5//b/9v/0//L/7//v
//H/+f8FABUAKgBMAHMAlwC7AOgAGQE7AUoBPwEPAa8ANQDT/6n/pv+e/5T/mv+n/6z/
tv/E/83/1P/d/+b/6f/s//D/8//x//H/8v/y//L/7//v//D/8f/z//P/8//z//P/9P/0
//T/9P/0//T/9f/0//T/8//z//T/9P/0//T/9f/0//P/8v/0//b/9v/1//P/8//0//T/
9v/2//b/9v/0//T/9P/0//X/9v/4//r/+f/4//f/9v/5//n/+f/7//v/+//7//v/+f/6
//r/+v/8//z//f8AAP///v/9//z/+v/7//v/+//+//7//v/+//7/////////AAABAAIA
AwADAAQABAAEAAMAAwADAAIA/////////////////v/9//3//f/9//3//v/////////8
//z/+v/6//r/+v/8//z//v///wAA///9//3//v/+//3//f/+//7/AAD+//3//P/5//j/
9//2//f/9//3//f/+P/3//f/+P/3//f/9//4//f/9v/0//P/9f/1//X/9f/2//f/+f/6
//n/+f/5//n/+P/3//b/9f/4//n//P/9//7//f/8//v/+//7//r/+v/6//n/+f/5//3/
/f/9//7////+//z/+//+///////+//////8AAAAA///+//7/////////AAAAAP7//f/9
//3/+v/8//n/+f/8//r/+v/6//r/+//7//z//P/6//r/+v/5//v/+//7//v/+//7//v/
+//7//v/+v/6//n/+P/3//b/+f/6//z//f/7//v/+//8//r//P/9//7/AAAAAAEAAQAB
AAEAAwAEAAYABwAIAAkACAAIAAkACAAJAAkACAAHAAcABgAEAAQABgAGAAUABAACAAEA
AQABAP///////wAAAQABAAAA/v/9//v/+f/2//b/9v/2//X/9P/0//X/9f/3//j/9v/2
//b/8//x//P/9/8DABkANABWAHsAowDPAPoAIQEzATQBGQHNAFkA7f+z/6X/nP+Q/47/
nP+p/7T/wP/K/8//1v/d/+b/6f/o/+r/7f/t/+v/7P/s/+z/7P/t/+//8f/u/+3/7P/r
/+7/8P/x//L/8f/w/+//7//w//D/7//v//H/8v/z//T/9v/2//b/9v/1//b/9f/z//P/
8//0//T/9//4//n/+v/4//j/+P/4//b/9v/3//j/9//2//X/9P/2//f/+P/7//n/+f/5
//n/+f/6//r/+v/6//r/+//+//3//P/7//r//P/9//3//f8AAAAAAAAAAAIAAwADAAMA
AgABAAAA//8BAAIAAgACAAIAAwAEAAQAAQABAAEAAQD+//3/+//5//v/+//7//v//f//
/wAAAQAAAAAA/v/+//3//P/9//z//f/9//3/+//9//3//v/+//3//f/+//7//f/6//j/
9v/3//j/+f/6//n/+f/5//n/9//1//T/9P/3//f/9//4//b/9v/1//X/9//3//f/9//z
//P/9P/0//f/9//3//f/+f/5//n/+f/3//f/+f/5//v/+//7//v/+f/5//j/+P/5//n/
+v/7//v/+//7//z//f/8//r/+f/8//3//f/8//v/+//8//z//f/8//z//f/9//3//v/+
//3/+//6//n/+v/4//n/+f/8//7//v/+//7/+//7//z//P/+//7//v/9//r/+f/4//f/
+f/5//n/+f/7//v/+v/6//j/+P/4//j/+P/4//n/+f/8//3//v8AAP//AAAAAAAA/v/+
//////8AAAEABAAGAAkACQAJAAkABwAIAAoACgALAAsACgAJAAgACAAHAAgABgAGAAUA
BAAAAP///////wAAAQACAAQABwAHAAYABAADAAEA///8//r/+v/6//n/9v/2//f/9//3
//b/9v/2//T/8//z//f//f8LACEARABmAIUAqwDVAPwAFwEfARYB5wCNAB0Ayf+l/53/
lP+O/5T/oP+v/7z/xP/K/9P/3P/h/+T/5//o/+r/7f/v/+3/7v/u/+7/7f/t/+7/7//v
/+//7//v/+//8P/w//D/8P/w//D/8f/z//T/9P/1//L/8v/y//L/8v/y//L/8v/y//T/
9P/z//P/8//0//T/9P/0//T/9P/0//T/9P/0//T/9P/1//b/9//4//n/+v/6//n/+P/5
//n/+f/5//n/+//8//z//P/6//r/+//+////AAABAAIAAgADAAMAAwADAAIAAQAAAAAA
AQABAAEA//////////8BAAIAAgACAAEAAQABAAAA/v/9//z/+//9//3//P/7//7///8A
AAEAAQABAAAA///8//z/+v/6//r/+v/8//z//f/9//3/+//9//3//v/+//v/+//8//z/
/P/6//n/+P/4//j/+P/4//n/+f/5//n/9//1//T/9P/3//f/9//4//j/+P/3//f/9//3
//f/9//z//P/9P/0//P/8//z//P/9f/1//X/9f/1//X/9//3//n/+f/5//n/+//7//r/
+v/4//f/9//3//n/+f/5//r/+v/4//X/8//1//f/+P/4//j/+f/7//z/+v/4//f/9//3
//f/+P/4//r/+f/5//f/9v/2//b/9v/2//f/9//4//j/9v/2//b/9f/1//X/9f/1//b/
9//4//n/+P/3//X/9P/y//L/8v/y//T/9P/1//X/8//z//P/9P/3//r//P/+//7//v//
/////v/9//7//v///////////wEAAgAEAAQACQAJAAgABwADAAAA/P/6//v//P/8//z/
+P/3//f/9//5//n/+f/6//v/+//6//j/+f/3//X/8v/w//D/8P/v/+z/7P/t/+3/7f/u
/+z/6P/o/+n/6//v//X/AQARACoATABtAI8AtQDgAAcBGwEcAQEBvQBTAOn/qf+X/5D/
hP+A/47/nf+o/7T/vv/D/8j/z//W/9v/4v/i/+P/5//m/+b/5f/k/+H/3//e/93/3//h
/+P/5f/n/+j/6P/o/+j/6P/o/+n/6v/q/+n/6f/n/+b/5f/k/+n/6v/r/+z/7v/w//D/
7//t/+3/7v/u/+v/6v/p/+j/5v/m/+b/5v/n/+j/6v/s/+3/7v/v//D/7//v/+//8f/v
/+//7//v/+//8P/w//D/7v/u/+//8v/x//D/7//u//H/8//0//X/9v/2//b/9v/4//n/
+f/5//n/+f/5//n/9//4//j/+P/5//n/+f/4//f/9//3//f/9P/z//H/7//v/+//7//v
/+7/7//v/+//8P/y//L/9P/0//T/9v/2//L/8f/w/+3/7f/t/+7/7v/v/+//8P/w//H/
8P/w//D/7v/u/+7/7v/s/+v/6v/p/+v/6f/o/+j/6v/r/+z/7v/w//D/7//v/+3/7f/t
/+3/6//r/+z/7P/r/+v/6//r/+3/7f/t/+3/6//r/+3/7f/t/+3/7f/t/+//7//u/+7/
7v/t/+3/7f/x//H/8f/y//b/9v/1//X/8//z//L/8P/w//H/8//0//P/8v/y//P/8f/x
//L/8v/w//H/8//z//L/8P/w//D/8P/u/+3/7f/s/+//8P/x//H/8f/x//H/8f/z//P/
8//z//D/7//t/+z/7P/s/+z/7P/s/+z/7f/t/+//7//v//D/8P/y//P/9P/y//L/8//z
//P/8//1//b/9//3//f/9//4//r//f/+/wEAAQAAAP//+v/4//X/9P/1//b/9v/2//b/
9f/1//X/8//z//P/9P/1//X/9P/y//H/7//t/+r/6f/o/+f/5f/n/+j/6v/r/+//7v/u
/+r/5v/j/+P/6f/z/wUAGwA+AGIAhwCzAOMADAEtATsBLgHzAIsAFQC7/5v/lf+K/4T/
jv+Y/6H/sP+6/8D/yf/S/9f/2v/d/97/4P/h/+H/4//k/+T/5P/k/+X/5//p/+f/5//n
/+f/5f/m/+b/5v/o/+j/6P/p/+j/6P/n/+f/5//o/+n/6v/s/+z/7P/s/+r/7P/s/+v/
6f/p/+r/6v/s/+z/7P/s/+z/7P/s/+z/7f/u//D/8v/w/+7/7P/q/+n/6f/p/+v/7v/v
//D/8f/x//L/8v/y//D/8P/x//T/9P/0//T/9P/y//P/8//z//L/8v/y//L/9P/1//X/
9f/3//f/9//3//f/+P/4//j/9v/1//T/8v/z//P/8//z//X/9f/0//P/8v/x//D/7//w
//H/8f/x//L/8v/w//D/7v/u//D/8P/x//H/8f/v/+//7//w//D/7f/t/+7/7v/s/+r/
6f/o/+n/6v/r/+z/7f/t/+3/7f/r/+n/6P/o/+j/5//m/+b/6P/o/+f/5//n/+f/5//n
/+P/4//k/+T/5v/n/+j/6f/p/+n/6f/p/+r/6//u/+//7v/t/+z/6//p/+n/6P/o/+r/
6f/p/+n/6//r/+v/7P/u/+7/7f/t/+7/7//v/+7/7//v//D/8P/x//D/8P/x/+//7//w
//D/8v/x//H/8f/u/+7/7//w/+//7v/t/+z/6//r/+z/7P/u/+7/7v/t/+//7//v/+//
7f/t/+3/7f/u/+//7//w//D/8P/w//D/8P/w//H/8f/v/+//7//w/+7/8P/x//L/9P/0
//X/9f/3//f/+f/6//z//f/+/////P/8//3//P///////v/9//z//P/7//z//P/8//v/
+v/3//X/9P/z//P/8//z//T/9//3//b/9P/x/+//7f/q/+j/6P/o/+f/6P/o/+n/6f/p
/+b/5v/o/+b/4//l/+3/+/8NACUASABqAI0AuQDnAA4BIQElARABywBZAOf/qf+d/5f/
jP+K/5b/oP+p/7b/vP/A/8f/0v/Z/9z/3//i/+L/4f/j/+H/4v/i/+L/4f/h/+L/4//h
/+H/4f/h/+P/5P/k/+T/5P/k/+T/5f/m/+b/5f/l/+T/5P/k/+T/5//o/+n/6v/p/+r/
6f/n/+X/5f/m/+b/5v/m/+b/5v/o/+j/6P/o/+r/6v/r/+z/7P/s/+z/7P/v/+//7//x
//P/8//z//P/9f/2//b/9v/0//T/9f/4//j/+P/4//j/9v/3//f/9//7//z//f/+//7/
//////////////////8BAAIAAgACAP////////7//P/7//r/+f/6//v/+//7//3//f/9
//3//P/9//3//f/8//z/+v/6//r/+v/8//z/+//7//v/+f/8//3///8AAP3//f/+//7/
/v/8//v/+v/6//r/+v/6//v/+//7//v/+//5//j/+P/3//f/9//4//j/+P/3//f/+P/5
//r/+//4//f/9//2//b/9f/0//P/9P/1//b/9//1//X/9//3//f/9//3//f/+f/5//j/
+P/6//n/+f/5//n/+f/5//r//P/8//v/+//6//v/+//6//v/+//8//z//f/8//z//f/7
//v//P/8//z//f/9//3//P/+//7//v/+//v/+//8//z/+//6//n/9//4//n/+v/7//v/
+//7//v/+f/5//j/+P/4//j/+P/4//b/9v/3//f/+P/5//r//P/6//z//f/+/wAAAAAB
AAEA/////wEAAgADAAMAAwADAAUABgAIAAgACwALAAoACQAHAAYABAAEAAQABAADAAIA
AAD///////////////8AAAEAAQAAAP7//v/9//z/+v/4//j/+P/3//T/9P/1//X/9//4
//b/9v/4//f/9f/3/wEAEQAvAFYAeACZAL8A6wAOAR8BHQEEAcMAWwDx/7P/n/+b/5T/
lP+g/67/u//K/9D/1P/b/+L/5f/o/+v/7v/u/+//7//v//D/8P/w//H/8f/y//P/9P/1
//b/9//2//b/9f/0//T/9P/0//X/9f/0//L/8f/x//L/8//0//T/9P/0//T/8v/0//T/
8//z//P/9P/0//b/9v/2//b/9v/2//b/9v/4//j/+f/6//j/+P/4//j/9//3//f/+f/7
//v/+//7//v//P/8//z//P/8//3/AAAAAAAAAAAAAAAAAQABAAEAAgACAAIAAgAAAAEA
AQABAAIAAwAEAAUAAwAEAAQABAABAAEAAQAAAAEAAQABAAEAAwADAAIAAQADAAMAAwAD
AAIAAwADAAMABAAEAAIAAgAAAAAAAgACAAEAAQABAP///////wAAAAD9//3//v/+//7/
/P/7//r/+//8//3//v/9//3//f/9/////f/8//z/+v/5//j/+P/4//j/9//3//f/9//3
//f/9f/1//b/9v/6//v//P/9//z/+//6//n/+P/3//j/9//6//v//P/9//v/+//6//r/
/P/7//v/+//7//v/+//8//7//v/9//3//v///////v/7//n/+P/2//j/+P/5//v//f/9
//7//v8AAP3///8AAP///v/9//z/+f/5//r/+v/8//z//P/7//3//f/9//3/+//7//v/
+//9//3//P/8//7//v/+//7//P/8//3//f/7//v/+//8//3/AAACAAQAAgACAAMAAwAD
AAMABQAGAAUABQAFAAUAAwAEAAYABgALAAsACgAJAAoACgAJAAoADAAMAAsACgAGAAMA
AQD///3//f/9//7/AAABAAEAAAD///3/+//4//n/+v/7//v/9//2//b/9f/x/+7/8P/0
//b/8//3////CQAXACkARgBqAI8AtQDhAAwBJwEtASAB7wCLABkAxf+n/6P/mv+Q/5b/
pP+v/77/yP/O/9f/3v/h/+L/5//u//L/8//z//L/8v/x//D/8f/x//L/8//z//P/8//z
//P/9P/0//T/9v/2//b/9//1//T/8v/x//H/8v/z//T/+P/4//j/+P/2//b/9P/x//T/
9f/3//j/+P/4//j/+P/2//b/9v/2//X/9P/0//T/9f/2//f/+P/7//v/+//9//v/+//7
//v/+f/6//r/+v/6//r/+//+/wAAAAAAAAAAAgADAAMAAwAGAAYABgAGAAUABQAEAAMA
AgABAAAA//8CAAQABQAGAAcABwAHAAYABAADAAIAAQADAAMAAgABAAEAAQABAAEAAQAB
AAAA//8AAAAA/v/+//7//v8AAAAA/v/9//z/+f/3//f/+P/4//r/+//9//7//f/6//j/
9v/4//j/+P/4//X/9f/1//X/9//1//T/9P/3//f/9//4//b/9P/x/+//8f/x//H/8f/t
/+3/7v/u/+//7//v/+//8v/z//T/9f/3//f/+f/5//j/9//2//X/9//3//b/9v/2//X/
9f/1//n/+f/5//r/+v/6//n/+f/7//3//v/+//3//f/+//7/+//6//r/+//7//v//P/8
//z/+f/1//b/+f/6//v//P/9//3//v/+//z//P/8//v//f/9//3//f/7//v/+//7//v/
+//6//r/+P/4//j/+P/6//r/+//7//v/+//7//z//v8AAAEAAgADAAQABgAHAAUABQAH
AAgACAAHAAYABQACAAIAAwACAAcACQAKAAsACwAKAAgACAAGAAYABQAEAAAA////////
AQABAAEAAgABAAEAAAD+//3/+//5//b/9P/0//T/8//y//L/8//z//X/9P/0//b/9v/1
//P/9/8BABMALwBUAHgAmwDDAO8AGgEzATcBJgHtAIcADQC7/6X/pf+a/5L/nP+o/6//
vP/I/8z/0f/a/+P/5v/n/+z/8v/z//P/8v/y//H/8P/t/+3/7v/v/+3/7f/t/+3/7f/u
/+7/7v/w//D/8P/x//D/8P/v/+//7v/u/+7/7v/w//D/8P/w//H/9P/1//X/9f/1//b/
9v/2//b/9v/2//X/9P/z//L/8//0//b/+P/2//b/9v/2//X/9f/1//f/+f/5//n/+f/5
//r/+v/6//z//P/9/wAA///+//3//P/+/wEAAwAFAAQABAAEAAQABAAFAAUABQAFAAUA
BQAFAAIAAgABAAAAAAABAAIAAgABAAEAAQABAAEAAQAAAP////////////8CAAMAAwAD
AAIAAgAAAAAA/v/+/wAAAAABAAEAAQD///7//f/9//z/+//7//z//P/9//z//P/8//v/
+v/5//j/+P/5//r/+//9//v/+v/6//v/+//7//z/+v/6//n/+f/3//f/9//3//j/+f/7
//z/+//7//v/+//9//3//f/9//v/+//9//3/AQABAAEAAQABAAEAAAAAAP7//f/9//3/
AAABAAIABAAEAAQAAwADAAIAAQD///z//v///wEAAgACAAIAAwAFAAMAAwAEAAQAAgAD
AAEA/f/8//7//v/+//7//v///wEAAgACAAIAAgABAAAA///+//3//v///wAAAQADAAMA
AgACAAAAAAAAAAAA/v/+//////8AAAEAAgAEAAMABAAEAAQABwAIAAoACwAJAAkACwAM
AAsACwALAAsACQAKAAwADAAQABEAEQARAA0ADAAKAAoACAAIAAcABgAGAAUABQAFAAUA
BQAFAAYABwAHAAYABAAAAP3/+v/2//r//P/+/////f/8//z/+//5//b/9v/0//T/8f/z
//n/AwARACkAUAB4AJ8AxQDtABABJQEnARIB0wBrAP//uf+j/6H/mv+Y/6T/sP+9/8j/
zv/S/9v/4v/l/+r/7//w//D/7//v//H/8v/y//L/8f/x//L/8//z//P/8//z//H/8v/y
//L/8v/y//L/8//0//T/8//z//T/9P/0//T/9P/0//T/9P/2//j/+P/3//b/9f/1//T/
9f/2//f/+P/6//r/+v/6//n/+P/4//j/+P/4//j/+P/5//n/+f/7//r/+f/4//f/+P/6
//v//P/6//r/+//+////AAABAAIAAgADAAMAAwAEAAQABAAEAAIAAwADAAMABQAFAAUA
BQAFAAYABgAGAAMAAwADAAIAAQABAAEAAQAAAP///f/7//7///8AAAEAAgADAAMAAwAC
AAIAAAAAAAAAAAACAAIAAwADAAMAAQD/////AAAAAP////8AAAAA///8//r/+P/6//r/
+v/6//v/+//7//v/+//5//j/+P/3//f/9//4//j/+P/3//f/9//3//f/9//1//X/9v/2
//n/+f/5//n/9//3//f/9//3//f/+f/5//3//f/9//3//f/9//z//P/9//3//v///wAA
///+//7/AgACAAEAAQAAAAEAAQAAAP////8AAAAA///+//7////+//3//f/8//z/+//7
//v//v8AAP7//v/+//7//f/9//7//v/+//7//v/9//v/+//7//v/+f/5//n/+f/7//v/
+v/6//z//P/8//z//P/8//3//f/+////AAACAAIABAAFAAYABAAEAAUABQADAAMABQAG
AAYABQAEAAMABAAGAAkACgAMAAsACQAHAAMAAgAAAAAAAAAAAP///v//////AAABAAEA
AQABAAIAAAD///3/+v/5//f/9f/y//X/9v/3//f/9f/0//T/8//1//T/8v/y//T/9f/1
//n/BQAVACsASgBsAI8AswDdAAIBFwEZAQABvwBXAOv/qf+V/5H/iP+I/5T/ov+v/77/
xv/K/9H/2P/b/97/4f/g/+T/5f/n/+X/5v/m/+b/4//j/+T/5f/n/+f/5//n/+f/6P/o
/+j/5v/m/+b/5//m/+b/5f/l/+X/5v/n/+j/6P/o/+j/6P/m/+j/6P/n/+X/5f/m/+b/
5v/m/+b/5v/n/+j/6f/q/+j/6P/p/+r/6f/o/+f/5v/l/+X/5f/n/+j/6f/q/+v/7f/u
/+7/7v/s/+z/7f/w/+7/7v/u/+7/8P/x//H/8f/w//D/8P/w//D/8f/x//H/7//v/+//
7//x//L/8v/y//D/7//u/+z/7P/t/+7/7//v/+//7v/t/+z/6//q/+n/7P/t/+3/7f/s
/+z/6v/q/+v/7P/v//D/7P/r/+r/5//n/+f/6P/o/+f/5//o/+j/6P/m/+X/5P/k/+T/
5P/k/+X/5f/l/+X/5P/h/9//3v/d/93/3f/e/+H/4v/i/+P/5f/l/+X/5f/h/+H/4v/i
/+D/3//e/93/2//b/9v/2//d/9//4//l/+X/5f/l/+X/5//n/+b/5v/l/+P/4v/h/+L/
4f/g/+D/5P/m/+f/6f/q/+v/6//q/+f/5//o/+j/5P/i/+H/4f/h/+H/4v/i/+T/5P/m
/+b/5v/m/+f/5//o/+j/5//m/+X/4//h/+H/4f/h/9//3//f/9//3//f/97/3v/h/+L/
4//k/+T/5P/l/+X/4//h/9//3v/g/+L/4//k/+X/5v/o/+n/5//n/+n/6v/p/+n/6f/p
/+f/6P/q/+r/8P/x//H/8f/x//D/7v/u/+v/6v/o/+b/5v/l/+X/5f/j/+P/4//k/+f/
5//m/+T/4//h/9//3P/e/97/3v/d/9r/2P/X/9X/2f/a/97/3v/c/9n/1//X/93/6f/5
/xAAMgBXAH0ApQDSAPsAEwEaAQcBxwBfAO3/n/+J/4b/eP90/4L/j/+W/57/pv+t/7j/
wf/E/8f/yv/K/8v/z//P/9D/0P/Q/8//z//Q/9H/0f/R/9H/0f/R/9L/0v/S/9D/0P/Q
/9H/0v/S/9H/0f/Q/9D/0P/Q/9D/0P/Q/9D/0v/U/9T/0//S/9H/0f/Q/87/zv/O/87/
0f/S/9P/1P/S/9L/0//U/9L/0v/S/9L/0//T/9P/1f/X/9f/1//X/9f/2P/Y/9j/1//W
/9b/2P/a/9r/2v/a/9r/2//b/9v/3P/c/9z/3P/c/93/3f/d/93/3f/d/93/2//c/9z/
3P/d/93/3f/c/9v/2//b/9v/3P/d/93/3f/c/9v/2v/Z/9n/2f/Y/9f/2P/Y/9b/1v/U
/9T/1v/W/9X/1f/V/9P/1f/V/9b/1v/T/9P/1P/U/9L/0P/P/87/0P/Q/9D/0P/O/83/
zP/L/83/y//K/8r/y//L/8v/zP/M/8z/y//L/8v/y//L/8v/y//L/8z/zP/N/83/zf/N
/8v/y//L/8v/yv/J/8r/yf/M/83/zv/P/8//z//O/87/z//P/9D/0f/R/9H/0f/S/9L/
0v/R/9H/0P/R/9H/0P/R/9H/0v/S/8//zv/O/8//zf/N/87/zv/S/9P/0//T/9L/0v/S
/9L/0v/Q/8//z//O/87/zv/O/83/zf/N/83/zf/N/83/zf/N/8//z//O/87/zv/O/87/
zv/L/8r/yv/J/8r/y//M/87/zv/Q/9H/0v/S/9L/0//T/9H/0f/T/9T/0v/R/9D/z//T
/9b/2v/c/9//3//e/93/2v/Y/9X/1P/U/9T/0//S/87/zf/N/83/z//P/8//0P/P/8//
zv/M/8v/yf/H/8T/wv/C/8L/wf/D/8T/xv/H/8P/xP/E/8T/wv+//8P/yf/R/93/8f8S
ADYAWwCDAK8A2gDxAPcA5gCvAEkA0f+D/2v/Z/9a/1j/ZP9w/3v/iv+U/5j/nf+m/6v/
rv+x/7T/tP+3/7f/tv+2/7X/tP+1/7X/tv+3/7n/uf+5/7n/uf+6/7r/uv+4/7j/uP+5
/7n/uP+2/7X/tf+2/7f/uP+8/7z/vP+8/7v/vP+7/7n/t/+3/7j/uP+2/7b/tv+2/7j/
uP+0/w==
         </WaveFormData>
      </LeadData>
      <LeadData>
         <LeadByteCountTotal>10000</LeadByteCountTotal>
         <LeadTimeOffset>0</LeadTimeOffset>
         <LeadSampleCountTotal>5000</LeadSampleCountTotal>
         <LeadAmplitudeUnitsPerBit>4.88</LeadAmplitudeUnitsPerBit>
         <LeadAmplitudeUnits>��V</LeadAmplitudeUnits>
         <LeadHighLimit>2147483647</LeadHighLimit>
         <LeadLowLimit>268435456</LeadLowLimit>
         <LeadID>V6</LeadID>
         <LeadOffsetFirstSample>0</LeadOffsetFirstSample>
         <FirstSampleBaseline>0</FirstSampleBaseline>
         <LeadSampleSize>2</LeadSampleSize>
         <LeadOff>FALSE</LeadOff>
         <BaselineSway>TRUE</BaselineSway>
         <ExcessiveACNoise>FALSE</ExcessiveACNoise>
         <MuscleNoise>FALSE</MuscleNoise>
         <LeadDataCRC32>2627560318</LeadDataCRC32>
         <WaveFormData>
7v/u/+7/7v/w//D/8P/w//P/9P/1//b/9P/0//T/9P/y//L/8v/y//T/9P/0//T/9P/0
//T/9P/2//b/9v/2//j/+P/4//j/+v/6//r/+v/8//z//P/8//z//P/8//z//P/8//z/
/P/8//z//P/8//3//v///wAAAAAAAAAAAAD///7//f/8//v/+v/5//j/+v/6//r/+v/8
//z//P/8//r/+v/6//r/9//2//X/9P/0//T/9P/0//T/9P/0//T/9P/0//T/9P/0//T/
9P/0//H/8P/v/+7/7v/u/+7/7v/u/+7/7v/u/+3/7P/r/+r/7v/w//L/9P/0//T/9P/0
//L/8v/y//L/7//u/+3/7P/u/+7/7v/u//D/8P/w//D/8v/y//L/8v/0//T/9P/0//T/
9P/0//T/9P/0//T/9P/y//L/8v/y//L/8v/y//L/8v/y//L/8v/0//T/9P/0//L/8v/y
//L/8f/w/+//7v/v//D/8f/x//P/9P/2//b/9f/z//P/9P/y//L/8v/y//D/8P/w//D/
7f/t/+z/6//s/+3/7v/v//T/9f/2//f/9f/2//f/+P/2//f/9v/1//T/9P/z//P/+f/8
//7/AAAFAAoAEAAWABkAGwAeAB4AHAAaABgAFgATABMAEwATABEAEAAPAA8ADwAPAA8A
DwALAA0ADQALAAoACgAJAAcABAADAAEAAQABAP///////wAAAAAAAP////8AAP7//P/6
//n/+v/9/wIADgAgADUAUABpAIgAogCuALQAqQCEAEsAFwD6//T/7f/f/+D/5v/q/+v/
8v/2//f/9//4//r/+//7//v/+//5//r/+v/6//n/9v/2//b/9v/2//b/9v/2//T/9f/1
//X/9v/3//j/+f/7//z//P/9//n/9//1//T/9v/1//X/9f/3//f/9//3//n/+f/5//n/
9//5//r/+v/6//v/+//6//n/+f/5//n/+//6//r/+//9//7///////3/+//6//n/+//6
//r/+//8//7///8BAAEAAQABAAEA//8AAAAAAQABAAAA/////wIABQAGAAcACAAJAAwA
DQAMAAsADAALAAkACAAGAAUABwAGAAYABgAJAAkACgAKAAcABQAFAAMABQAGAAcACAAG
AAQABAADAAEAAQABAAEAAwADAAMAAwABAP///f/8//7/AQADAAUAAwACAAEAAQADAAQA
BQAGAAMAAgABAAEAAAD+//z/+//9/wAAAgAEAAQAAwADAAQABgAGAAUABQABAAEAAgAD
AAIAAgACAAEAAQACAAMAAwAAAAEAAAAAAAQABQAFAAYABgAHAAcABwAGAAMAAgACAAAA
AAABAAEABwAKAAwADwAOAA0ADAALAAoACQAIAAcABQAEAAQABQADAAMAAwACAAQAAwAD
AAMABwAIAAYABgAGAAYABgAFAAUABgAGAAYABQADAAAAAAD///7/AAAAAAAAAAAAAAAA
/////wAAAQADAAUABAADAAQAAwACAAEAAAAAAAIABAAGAAkACAAHAAcABgAHAAcACQAK
AAwADAAMAAwADAAMAAwADQASABIAEQAQABEAEAAPAA8ADgANAAoACAAHAAcABwAHAAgA
CQAIAAsACwAJAAgACAAJAAcABgAFAAIAAQD+//v//f/9//7//v8AAPv/+//6//j/9v/0
//f/+P/9/wQADgAaAC0APgBTAG4AjgCqALoAvQCuAIEAQwAMAPT/8f/r/+L/5v/s/+3/
7v/u/+//8f/0//r/+f/5//v/+//3//T/9P/0//P/8v/y//L/8v/y//L/8v/y//L/8//z
//P/9f/1//X/9f/2//b/9f/1//X/9f/1//b/9P/z//P/8//1//X/9f/1//P/8//z//P/
8//1//b/9v/0//X/9f/0//T/9f/2//f/9f/0//T/9f/1//b/9//3//f/9//4//n/9//2
//b/9//5//r/+v/7//v/+//7//v/+v/6//n/+f/8//z//P/9//z//f/8//v//f///wMA
BQAHAAcACQAJAAkACgAKAAsACQAIAAgACAAKAAkACQAIAAcABwAJAAkACgAKAAoACgAJ
AAYABQADAAMAAwADAAMABgAHAAgACQAGAAUABAAEAAIAAwADAAMAAgACAAIAAwAAAP7/
/P/6//n/+v/7//3//v/+//7////9//7//v/+//3/+//6//r/+//8//z//f/8//3///8B
AAAAAAAAAP///f/8//v/+f/6//3//v8AAAEAAQAAAAAAAAABAAEAAQABAP////8AAP7/
/v///////v/+//3//f/+////AAABAAEAAQABAAEAAQAAAAAAAQD////////+/wAA////
/////f/9//v/+//+//z//P/8//z//v/9//3//v////7//P/5//r//P/9//7//P/8//z/
/P/8//z/+//7//j/9//3//f/+v/7//7////+//3//P/8//3//v///wEAAQABAAIAAgAB
AAEAAwAEAAcACAAJAAoACAAIAAgACQAMAAwACwAKAAkACAAHAAcABwAHAAUABAADAAMA
AwADAAMAAwABAAMAAQD///7//v/7//n/+P/3//X/9f/z//H/8f/x//L/8v/0//X/8//0
//L/7v/u/+3/7P/x//r/BgAWAC0AQgBZAHYAkACeAKgApQCIAE8AFwD4/+7/5//b/9j/
3P/i/+f/6v/q/+v/6//u//L/8f/v/+//8f/v/+7/7v/u/+3/7f/u/+//8P/u/+z/6v/o
/+n/6//s/+3/7P/r/+r/6f/s/+z/6//r/+3/7f/t/+7/8P/v/+//7//t/+3/7f/t/+3/
7f/t/+3/7//x//L/8v/y//P/8//y//H/8f/x//H/7v/s/+v/6//t//D/8//1//T/8//z
//P/8//y//L/8//x//L/8v/z//P/8//z//P/9f/2//b/9//6//r/+v/7//v//f/9//3/
/P/7//z/+//9//3//////wEAAgACAAMAAgAAAP///v/8//v/+//6//v/+//9//3//f/+
////AAAAAP7//v/9//z/+//6//n/+v/7//z//f/8//v/+v/6//r/+//7//v/9//2//X/
9f/2//b/9v/2//b/9v/2//f/9f/0//P/8//1//b/9v/2//X/8//y//L/8//0//T/9f/y
//H/8f/x//H/8v/z//P/9P/0//T/8//z//X/9f/2//f/9//2//b/9v/3//f/9//1//P/
8//0//b/9v/3//f/9v/2//X/9f/2//f/+P/5//f/9//3//f/9//2//b/9//5//n/+f/4
//f/9f/0//P/8//z//X/9f/2//j/+P/4//j/9//1//T/9P/3//j/+P/3//T/9P/z//L/
8v/y//L/8v/z//T/9P/1//T/8//z//P/8f/x//P/8//2//f/+P/6//j/+P/4//n/9v/1
//X/9P/1//f/+//+/wAAAAAAAAAAAAAAAAAAAQAGAAYABQAEAAYABgAGAAcABQAFAAMA
AgD//////////wEAAwADAAcABwAFAAQABAABAP///v/9//v/+//5//f/+f/5//r/+v/8
//v/+//6//j/9v/2//f/+v///wgAGAAoADkATABnAH4AkACeAKQAlwBwADcACwD2//D/
5//j/+L/6P/w//P/8P/w//P/9//4//b/9f/1//X/9//5//b/9v/2//X/9v/2//b/9v/0
//T/9P/0//T/9f/1//X/9f/1//X/9f/3//j/+P/5//b/9f/0//T/9P/z//P/8//0//X/
9v/3//X/9f/1//X/9f/3//j/+P/4//n/+f/4//f/9//3//f/+P/4//n/+//6//r/+v/5
//n/+f/6//v//f/8//z//f/6//r/+f/5//r/+//8//3///8AAAAAAQABAAAA////////
AQABAAEAAQABAAMAAwAFAAUABwAHAAUABgAGAAcABgAEAAMAAgADAAMABAAEAAQABQAI
AAkACAAIAAgACAAHAAQAAwABAAMAAwADAAMAAwADAAMAAwAAAP///v/+/wAAAQABAAEA
///+//3//f/+//7//v/+//z//P/8//3//P/6//j/9//5//r/+v/6//r/+f/5//r/+v/6
//n/+f/1//X/9v/3//X/9v/3//f/+P/4//j/9//3//n/+f/6//z/+//5//j/+v/7//v/
+//9//v/+//8////AAACAAMAAwACAAAA//8CAAMABAAFAAcABwAHAAcABQAEAAQABQAH
AAcABwAGAAoABwAFAAUAAgACAAIAAgACAAMAAwAEAAYABwAGAAQAAQABAAIAAgACAAMA
BAAFAAYABQAEAAIAAQACAAEAAQABAAEAAQADAAMAAQABAAEAAgAEAAYACAALAAkACQAK
AAoABwAHAAkACgAIAAgACAAIAAwADgAQABMAFgAWABUAFAAPAAwACQAHAAoACwAKAAoA
CQAJAAkACQALAAsACQALAAkABwAGAAYABwAFAAQAAwD//////f/7//v/+//8//z//v//
//v/+P/4//j/+P/7//7/AwAIABIAIgAzAEAAVwB0AI4AoACsAK0AkgBfACkABAD4//H/
5f/e/+T/7v/x//T/9v/1//X/+P/6//3/AQD///3////+//7//v/9//r/+P/2//T/9f/2
//f/+P/6//v/+//7//v/+//7//v//P/8//v/+//4//f/9v/2//n/+f/6//v//P/9//7/
//////////////z//f/9//z/+//7//r/+P/5//n/+f/5//v//P/+/wEA//8AAAEAAQAA
AP///////////v/+//////8AAAAAAQAAAP///v/9//7/AAABAAMAAgACAAIAAwAEAAcA
CAAJAAcABwAJAAkACQAJAAsACwAJAAoACgALAAsACgAKAAoADAALAAsACgAHAAcACQAJ
AAYABgAGAAYACAAIAAoACwALAAsACwALAAgABwAGAAUAAgABAAAAAAACAAMAAwADAAMA
AgABAAEAAAAAAAAAAAD+//7//v///////v/9//3///8AAAAAAAACAAEAAQACAP///v/8
//v/+v/7//3//////wAAAQABAAAAAAAAAP//+//9//3//v///////v/+/wAAAQABAAEA
AQD/////AAACAAIAAwADAAQABAADAAMAAAD///7//f8AAAEAAgADAAMAAgACAAMAAQAB
AAEAAAD+/////////wAAAAAAAAAAAAD///3//P/8/wAAAAD///3//v8AAAEAAgACAAIA
AgACAP///v/8//v//P/7//v/+//9//3//////////////wAA//8AAAEAAwABAAEAAgAC
AAMAAwAFAAYABAAEAAQABAAGAAgACgANAA4ADgANAAwACAAGAAQAAwAEAAUABAAEAAUA
BQAFAAUABQAFAAMABQADAAEAAAAAAAEA///+//3/+v/5//b/8//2//f/+f/6//z/+//9
//j/9P/w//D/8f/4////BgAUACYAOwBWAHMAjgCkALYAugChAGoAJwD3/+T/4P/X/8//
1P/a/9z/4f/i/+D/5f/p/+r/6P/n/+X/5f/l/+H/4v/i/+L/4f/j/+T/5f/m/+b/5v/m
/+b/5P/l/+X/5f/n/+f/5//n/+X/5P/i/+H/4v/j/+T/5v/m/+X/5f/l/+X/5f/l/+X/
5f/l/+X/5f/j/+X/5v/m/+b/5//n/+b/6P/p/+r/6//o/+b/5f/l/+P/5P/l/+X/5v/n
/+n/6//t/+z/7P/t/+v/7P/s/+3/7//v/+//7//t/+7/7v/v/+7/7v/u/+//7//x//H/
8f/z//P/9f/1//X/9f/3//f/9P/0//P/8//1//T/9P/0//b/9f/1//T/8v/x//L/8f/x
//L/8//0//L/8P/w/+//7//v/+//7//t/+3/7f/t/+7/7f/s/+z/6v/r/+v/6//p/+j/
5//n/+r/6v/q/+r/6f/q/+v/7f/s/+r/6P/n/+X/5v/m/+b/5v/l/+X/5v/m/+b/5f/l
/+P/4//k/+X/5//o/+n/6f/m/+b/5v/l/+T/5//o/+r/7P/r/+n/6P/m/+f/5//n/+f/
5f/l/+b/6f/q/+z/7f/s/+z/6//r/+n/6f/p/+n/6//r/+v/6//s/+z/7f/v/+7/7f/s
/+r/7P/r/+v/6//p/+n/6//s/+v/6v/p/+j/5v/l/+X/5v/q/+r/6f/n/+j/6v/r/+z/
6//q/+n/6P/q/+r/6f/p/+j/5//n/+f/6f/p/+v/6//p/+n/6f/q/+n/6v/r/+3/7f/t
/+7/7v/u/+//8v/0//b/9v/2//b/9P/0//T/9f/4//j/9//2//j/+P/4//n/9//3//X/
9P/y//H/8P/v//H/8f/v//H/8v/x//H/8v/w/+3/6//p/+X/5f/j/+H/4//j/+T/5P/k
/+H/4f/i/+D/3v/e/+H/6P/x//r/CAAYACsARABhAHwAjACYAJgAfQBIAA0A6//k/+D/
0//P/9T/1v/a/9//3v/c/93/4f/i/+D/4f/h/+H/4f/h/+L/4v/i/+H/4P/g/+D/4P/g
/+D/4P/g/+L/4//j/+P/4f/h/+H/4f/i/+L/4f/h/9//3//f/+D/4//j/+T/5f/k/+P/
4v/h/+P/4//j/+P/4f/j/+T/5P/i/+P/4//i/+L/4//k/+X/5//m/+b/5//l/+b/5//n
/+X/5f/m/+f/6P/o/+n/6//r/+z/7P/t/+3/7f/t/+3/6//s/+z/7f/v//D/8f/z//P/
9f/1//X/9f/1//f/9//5//n/+//7//r/+v/5//n/9//2//b/9v/3//f/+P/4//n/+f/7
//v/+P/4//j/+P/4//b/9v/1//f/9//3//f/9P/z//L/8f/z//P/8//0//T/9f/1//X/
9f/0//P/8//z//L/8f/w/+//8P/x//P/8//y//H/8f/z//T/9P/0//T/8//z//T/9v/2
//X/9f/x//H/8v/z//L/8v/y//H/8//0//X/9f/z//X/9f/2//f/9//2//b/9v/3//f/
9//5//f/9//4//j/+P/5//n/+v/6//n/+f/5//n/+f/5//v/+//7//v/+//6//r/+//7
//v/+//6//r/+f/7//v/+P/5//r/+//8//r/+f/5//r/+//6//j/9f/3//j/+P/4//n/
+v/7//z//P/8//v/+//4//f/9//3//X/9f/3//f/+v/7//z//v/8//z//P/9//7///8B
AAIA/////wEAAgACAAIAAgACAAUABgAHAAkADAAMAAsACgAHAAYABQAFAAUABQADAAIA
AwADAAMAAwABAAEA//8BAAEA///+//7////9//z/+//5//n/9//1//X/9f/2//b/9v/1
//X/9P/2//b/8P/v//L/+f8GABoALAA9AFQAbQCGAJYAngCaAIEATgAZAPf/7P/m/93/
3f/i/+r/8P/1//L/8v/z//P/8v/w//H/8f/z//H/8//y//L/8v/x//L/8v/y//L/8//0
//X/9v/z//P/8v/x//H/8f/x//H/8P/w/+//7//v/+//7//w//L/8f/x//H/8f/x//H/
8f/x//H/8f/x/+//8f/y//L/8v/z//P/8v/z//P/8//z//P/8v/y//P/8f/y//P/8//1
//X/9v/3//f/9v/2//f/9//4//j/+f/5//n/+f/5//n/+v/6//v//f/+////AQAAAAEA
AAD//wAAAQAEAAUABAADAAQAAwABAAIAAgADAAMAAgACAAIABQAFAAYABgADAAMABQAF
AAQABAAEAAQABgAEAAQAAwACAAEAAAD//////////////v/9//z//P/6//v/+//7//n/
+P/3//f/+f/6//v//P/8//z//P/9/////v/9//3/+v/6//n/+P/4//f/9//4//b/9v/1
//X/9f/1//b/9//4//r//P/9//v/+v/5//f/8//1//X/9v/7//v/+v/6//n/+f/4//f/
9//1//X/9v/4//j/+f/5//z//P/7//v/+//7//v/+//5//f/9f/z//T/9P/1//f/+P/5
//r/+v/8//n/+f/6//j/+P/4//j/9v/1//X/9v/6//r/+f/3//n/+v/6//r/+f/4//f/
9v/5//r/+v/7//r/+f/5//n/9//3//n/+f/5//n/+f/6//z//v8AAAMAAAD//////v//
////AQACAAIAAgACAAIAAQACAAMABQAIAAgABwAGAAYABgAGAAcABwAHAAUABAABAAEA
AQABAP/////9////AAD/////AAD9//v/+v/5//r/+//6//n/9v/1//X/9P/w/+3/7//w
//D/7v/w//X//P8BAAYAEAAkADcASgBlAIIAlgCgAKQAlQBmAC0AAwDy/+7/5//d/+D/
5P/m/+v/7v/s/+3/7//w/+7/7//z//f/9//1//P/8v/x/+//8P/w//D/8P/y//L/8v/y
//H/8f/w/+//8P/x//L/8//x//D/7v/t/+7/7//w//L/8v/x//H/8f/v/+3/6//p/+v/
7f/v//H/8//1//b/9v/z//P/8v/w/+//7//v/+//8P/w//H/8//1//b/9//3//T/8//z
//P/8//y//L/8//z//T/9P/1//X/9f/1//X/9v/4//n/+//+//7//v////7////+//3/
+v/5//r/+f/8//3/AAABAAEAAgACAAMAAwACAAIAAgACAAEAAQAAAP3//f//////AAAA
AAAAAAACAAAAAAD//////////////P/7//r/+f/2//X/9P/0//f/+f/6//v/+//6//n/
+f/5//j/9//2//T/9P/0//X/9f/0//P/8//1//b/9v/2//X/8//y//L/9P/0//P/8//x
//H/8v/z//P/9P/1//X/9v/2//b/9f/1//f/9//4//r/+f/3//b/9v/3//f/9//3//X/
9f/2//f/+P/6//v/+f/4//b/9f/4//n/+v/7//v/+//7//v/+f/4//j/+f/5//n/+f/4
//b/9f/x//D/8//0//X/9v/4//f/9//4//r/+v/5//f/9//4//j/+P/4//j/+P/4//b/
9v/1//X/9P/z//P/8//z//P/9f/1//X/9f/1//b/9//4//n/+//+////AQACAAAA//8A
AAAA/v/+//7//v/+//7//v///wUABgAGAAYABwAGAAUABQAEAAMAAAD+//3//f/9//3/
//////3////9//v/+v/6//f/9f/0//P/8f/x/+//7f/t/+3/7v/u/+7/7f/v//D/8P/u
/+z/6//u//X/AgAWACgAOwBQAGkAhgCaAKQApgCTAGIAJQD3/+r/6v/f/9f/3P/g/+L/
5//o/+b/5f/r//D/8P/t//H/8//1//P/8P/w//D/7//t/+z/6//q/+z/7P/s/+z/7P/t
/+3/7f/t/+3/7f/t//D/8P/v/+//7//v/+//8P/u/+3/7f/t//D/8f/y//P/8//z//P/
8//x//P/9P/0//P/8//y//D/8P/x//L/8//z//L/8v/z//L/8v/y//H/8//z//T/9f/1
//T/9P/1//X/9v/2//f/9//3//f/9//6//z//f////3//P/7//v/+//9//3//f/9//3/
//////z/+//8//v//P/+////AQABAAAAAAAAAAAA//////7//////wEAAQACAAIAAgAC
AAIAAAAAAP///v/9//z/+//9//3//f/9//v/+f/3//b/9v/3//f/9//2//b/9v/3//X/
9P/z//L/8//0//X/9//3//b/9f/1//X/9v/2//b/9P/z//P/9P/y//L/8f/x//L/8//1
//f/9f/2//f/9//0//T/9P/z//P/9f/1//b/+f/5//j/+P/4//n/+f/5//j/9f/0//T/
9//4//r/+//6//r/+f/5//j/9//2//X/9//3//f/9//4//j/+f/7//n/+f/5//j/+v/7
//f/9f/0//b/9v/2//b/+P/3//f/+P/4//j/9//1//P/9P/0//T/9v/2//b/9v/3//j/
+P/5//j/9//3//f/9P/z//T/8//0//X/9v/4//j/+P/4//n//P/9////AAD/////AQAC
AP///v/9//z//f/+////AQAHAAgACAAIAAYABAACAAEA//////3//P/9//3//f/9////
///9/////f/7//r/+v/2//P/8f/v//H/8//z//P/8f/x//L/8v/w/+3/7f/u/+z/6P/o
/+v/7P/x//z/EAAmADsAUABnAH4AkACaAJgAgQBSABkA8f/k/+T/3f/Z/97/5P/q/+3/
6v/o/+v/7f/s/+z/7f/t/+v/6//p/+n/6v/r/+v/6v/q/+r/6v/q/+r/6v/q/+j/6f/p
/+n/5//n/+f/5//p/+r/6v/r/+n/6f/p/+r/6v/p/+n/6f/s/+3/7v/v/+7/7f/s/+v/
6//t/+7/7v/w//H/8f/w/+//7//v/+//7//u/+7/7//v//D/8f/x//D/7//v/+//8P/w
//H/8//y//L/8f/x//T/9f/2//f/9//4//j/+f/8//z//P/9//v//f/9//3//f/9////
///9//3///////3//v/+///////+//7//v/8//v/+//6//r/+//+////AAAAAAAAAAD/
//z/+//5//r/+//8//3//f/9//3//f/6//n/+P/4//j/+f/5//n/9f/0//P/8//y//L/
8v/y//L/8v/y//P/8//y//H/8f/x//L/8v/y//L/8f/x//L/8v/y//H/8f/v/+//8P/x
//H/8v/z//P/8P/w//D/7//v//H/8f/y//P/8//y//L/8v/z//P/8//1//P/8//0//L/
8v/z//P/9f/2//b/9//1//X/9f/1//P/8//z//P/8//y//L/8//z//P/8//y//D/7//v
/+//8f/y//D/8P/w//D/8v/x//H/8v/0//T/8//x//H/8v/y//L/8P/w//D/8P/w//D/
7//v//D/7//v/+//7//v//H/8f/z//P/8//0//X/9v/3//n/9//3//j/+P/1//X/9//4
//f/9v/1//T/9v/4//r//f/9//z/+v/4//f/9v/1//X/9//3//X/9P/1//X/9f/1//X/
9f/z//X/9P/x/+//7v/r/+n/6P/n/+f/6f/p/+n/6P/n/+f/5v/m/+X/4//k/+T/5P/i
/+X/6P/v//b/BAAUACcAPABVAHAAhACMAIoAcwBAAAcA4f/W/9T/y//J/9D/1v/c/+H/
4v/e/9//4f/g/97/3f/d/9//3//f/97/3v/e/93/3P/c/9z/3P/c/9z/3P/c/9z/3f/d
/93/2//b/9v/2//c/9z/2//b/9z/3f/e/+D/4P/f/9//3//f/9//3//f/97/3f/c/9v/
3P/f/+H/4v/i/+P/4//i/9//3//f/9//3f/c/9z/3f/d/97/3//f/+D/4f/j/+X/5f/k
/+T/5f/l/+b/5v/n/+f/5//n/+f/5//o/+j/6f/o/+j/6P/p/+n/6//r/+v/6//r/+3/
7f/v/+//8f/x//D/8P/v/+//7//u/+7/7v/w/+//7//u/+v/6//t/+3/7f/u/+//8P/v
/+z/6//p/+r/6//s/+3/6v/p/+j/5//k/+P/4v/i/+P/5f/m/+f/5f/k/+P/4//i/+L/
4v/i/+H/4v/j/+X/4v/g/97/3f/d/97/3v/e/+H/4f/i/+T/5P/k/+P/4//f/9//4P/h
/+D/4P/g/9//3v/e/97/3f/e/+H/4v/k/+T/4//h/+D/4v/j/+P/4//j/+H/4f/i/+H/
4P/g/9//4v/k/+X/5//n/+f/5//n/+X/5f/l/+X/4v/g/9//3//h/+H/4f/g/+T/5P/k
/+T/5P/k/+b/5f/l/+b/5//m/+T/4f/g/+D/3//e/97/3v/e/97/4P/g/9//3//g/+H/
4//l/+L/4f/i/+H/3v/d/9z/3P/d/97/3//h/+L/4//l/+b/4//j/+X/5v/m/+b/5v/m
/+b/5v/m/+f/6//s/+z/7P/p/+j/5//n/+n/6f/n/+b/5//n/+f/5//k/+P/4P/h/+P/
4f/g/+D/3//d/9z/2//Z/9n/1//V/9T/0//T/9L/1P/X/9n/2P/W/9L/0P/P/9L/1//c
/+T/8v8HABwALwBKAGgAfACIAIsAdgBDAAkA3v/Q/83/w/+8/8T/yP/H/8b/xv/F/8n/
zv/O/83/zf/L/8v/zf/O/87/zv/N/87/zv/O/87/zP/M/8z/zP/K/8v/y//L/8v/y//L
/8v/yv/K/8n/yf/J/8n/yf/K/8r/yf/J/8n/yf/J/8n/yf/H/8f/x//H/8b/x//H/8b/
yP/J/8n/yP/H/8f/x//H/8X/xP/E/8X/xv/I/8r/y//L/8v/zP/N/8v/yv/K/8v/yv/K
/8n/yf/K/8v/zP/N/8v/zP/M/83/zv/O/87/z//N/8//z//P/8//z//R/9H/z//P/9H/
0f/R/9L/0v/T/9P/0v/S/9L/0//T/9T/1P/T/9P/1f/V/9H/0P/P/87/0P/O/87/zf/N
/83/zf/N/8v/y//L/8v/zP/L/8r/yv/I/8n/yf/J/8n/yP/H/8f/xv/G/8b/xv/C/8L/
wv/D/8H/wP+//7//wf/C/8L/wv/C/8H/wf/C/8L/wv/B/8H/wf/B/8L/w//B/8L/w//D
/8D/wP/A/7//vf+//7//wP/D/8P/wv/C/8D/wf/B/8H/wv/B/8L/xP/C/8L/w//D/8T/
xP/D/8P/wv/B/8D/v//B/8H/wf/B/7//vv++/7//vf+9/73/vP/C/8X/xf/F/8T/xP/E
/8T/xP/D/8H/wP/A/8D/wP+//73/vf++/77/vv++/77/vv++/8D/wP+//7//vv+9/73/
vf+6/7n/uv+5/7v/u/+7/7z/v//A/8H/w//D/8P/xP/E/8H/wf/D/8T/wf/A/7//vv/B
/8T/x//L/9D/0P/P/87/yv/I/8b/xf/F/8X/w//C/7//v/+//7//wf/B/7//wf+//73/
vP+8/7v/uf+4/7f/tP+z/7D/rf+v/7H/tP+2/7D/sf+x/7L/rv+s/6z/sf+y/7f/wP/O
/+D/8/8KACcAQgBUAF4AYgBRACAA4f+3/6z/pv+b/5f/nP+k/6b/q/+u/6z/rf+v/67/
rv+v/63/r/+x/7H/rv+u/67/rf+q/6r/qv+q/6z/rP+s/6z/rf+v/7D/sf+w/6//rv+t
/63/rP+q/6n/q/+r/6v/rP+t/63/rv+v/63/rf+t/63/rP+r/6r/qf+n/6n/qv+q/6r/
qf+n/w==
         </WaveFormData>
      </LeadData>
   </Waveform>
</RestingECG>
