# Supplementary material for: Detection of Left Atrial Enlargement Using a Convolutional Neural Network-Enabled Electrocardiogram
Source: Front Cardiovasc Med. 2020 Dec 17;7:609976. doi: 10.3389/fcvm.2020.609976 (PMC7773668; doi:10.3389/fcvm.2020.609976)
Supplement: Supplementary file 3 [file Data_Sheet_3.ZIP › normal2/1802018070_11218_0000003R.XML]

<?xml version="1.0" encoding="Windows-1252"?>
<!DOCTYPE RestingECG SYSTEM "restecg.dtd">
<RestingECG>
   <PatientDemographics>
      <PatientID>1802018070</PatientID>
      <PatientAge>66</PatientAge>
      <AgeUnits>Years</AgeUnits>
      <Gender>Male</Gender>
      <PatientLastName>zhouweijie</PatientLastName>
   </PatientDemographics>
   <TestDemographics>
      <DataType>Resting</DataType>
      <Site>1</Site>
      <AcquisitionDevice>MAC55</AcquisitionDevice>
      <Status>Unconfirmed</Status>
      <Priority>Normal</Priority>
      <AcquisitionTime>10:04:24</AcquisitionTime>
      <AcquisitionDate>12-16-2015</AcquisitionDate>
      <CartNumber>1</CartNumber>
      <AcquisitionSoftwareVersion>009C</AcquisitionSoftwareVersion>
      <XMLSourceVersion>MAC5000 v1.0</XMLSourceVersion>
   </TestDemographics>
   <RestingECGMeasurements>
      <VentricularRate>84</VentricularRate>
      <AtrialRate>84</AtrialRate>
      <PRInterval>166</PRInterval>
      <QRSDuration>94</QRSDuration>
      <QTInterval>404</QTInterval>
      <QTCorrected>477</QTCorrected>
      <PAxis>82</PAxis>
      <RAxis>69</RAxis>
      <TAxis>42</TAxis>
      <QRSCount>14</QRSCount>
      <QOnset>216</QOnset>
      <QOffset>263</QOffset>
      <POnset>133</POnset>
      <POffset>187</POffset>
      <TOffset>418</TOffset>
      <ECGSampleBase>500</ECGSampleBase>
      <ECGSampleExponent>0</ECGSampleExponent>
   </RestingECGMeasurements>
   <Diagnosis>
      <Modality>Resting</Modality>
         <StatementCount>5</StatementCount>
         <LabelText>12SL ��ϳ���</LabelText>
      <DiagnosisStatement>
         <StmtText>�������</StmtText>
      </DiagnosisStatement>
      <DiagnosisStatement>
         <StmtText>��Ƶ��</StmtText>
      </DiagnosisStatement>
      <DiagnosisStatement>
         <StmtFlag>ENDSLINE</StmtFlag>
         <StmtText>�����粫</StmtText>
      </DiagnosisStatement>
      <DiagnosisStatement>
         <StmtFlag>ENDSLINE</StmtFlag>
         <StmtText>���ķ�����</StmtText>
      </DiagnosisStatement>
      <DiagnosisStatement>
         <StmtFlag>ENDSLINE</StmtFlag>
         <StmtText>�ٽ� ECG</StmtText>
      </DiagnosisStatement>
   </Diagnosis>
   <Waveform>
      <WaveformType>Rhythm</WaveformType>
      <WaveformStartTime>0</WaveformStartTime>
      <NumberofLeads>8</NumberofLeads>
      <SampleType>CONTINUOUS_SAMPLES</SampleType>
      <SampleBase>500</SampleBase>
      <SampleExponent>0</SampleExponent>
      <HighPassFilter>16</HighPassFilter>
      <LowPassFilter>150</LowPassFilter>
      <ACFilter>NONE</ACFilter>
      <LeadData>
         <LeadByteCountTotal>10000</LeadByteCountTotal>
         <LeadTimeOffset>0</LeadTimeOffset>
         <LeadSampleCountTotal>5000</LeadSampleCountTotal>
         <LeadAmplitudeUnitsPerBit>4.88</LeadAmplitudeUnitsPerBit>
         <LeadAmplitudeUnits>��V</LeadAmplitudeUnits>
         <LeadHighLimit>2147483647</LeadHighLimit>
         <LeadLowLimit>268435456</LeadLowLimit>
         <LeadID>I</LeadID>
         <LeadOffsetFirstSample>0</LeadOffsetFirstSample>
         <FirstSampleBaseline>0</FirstSampleBaseline>
         <LeadSampleSize>2</LeadSampleSize>
         <LeadOff>FALSE</LeadOff>
         <BaselineSway>FALSE</BaselineSway>
         <ExcessiveACNoise>FALSE</ExcessiveACNoise>
         <MuscleNoise>FALSE</MuscleNoise>
         <LeadDataCRC32>3883723262</LeadDataCRC32>
         <WaveFormData>
EAAQABAAEAARABIAEwAUABUAFgAXABgAGwAcAB0AHgAeAB4AHgAeAB8AIAAhACIAJAAk
ACQAJAAmACYAJgAmACUAJAAjACIAIgAiACIAIgAgAB4AHAAaABkAGAAXABYAFAASABAA
DgALAAoACQAIAAYABgAGAAYABQAEAAMAAgABAAAA///+//3//P/7//r//P/8//z//P/8
//z//P/8//v/+v/5//j/+f/6//v//P/+//7//v/+//v/+v/5//j/+v/6//r/+v/8//z/
/P/8//r/+v/6//r/+v/6//r/+v/4//j/+P/4//n/+v/7//z//v/+//7//v/8//z//P/8
//7//v/+//7/AAAAAAAAAAD9//z/+//6//z//P/8//z//f/+////AAD///7//f/8//z/
/P/8//z//v/+//7//v/8//z//P/8//z//P/8//z/+v/6//r/+v/4//j/+P/4//v//P/9
//7//f/8//v/+v/7//z//f/+//z/+//7//z//f/9//7/AAD+//3/+//5//v//P/7//z/
AQACAAIAAAACAAIAAwADAAQABAAEAAQAAQAAAAEAAAD9//v/+//6//n/+P/4//j/+//9
//7//v/9//z/+//4//j/+P/4//n/+v/6//v//f/9//3//P/8//j/9v/0//P/9f/3//n/
+v/3//b/9f/0//T/9P/0//X//f8AAP7//P8AAPv/9f/3//j/+P/6/wIACAAOABoAHgAj
ACkALwA4AEAARABIAEoARAA7ADUAJwAaABMACAD9//b/9v/y/+T/3P/f/+L/5v/r/+//
7v/x//b/8f/v//X/9v/2//b/9v/5//n/9v/1//b/9f/3//f/9//4//n/+v/6//v/+P/4
//b/8//1//j/+v/7//n/+f/5//n/9//3//j/+v/8//z//P/8//z/+f/5//v///////7/
/P/6//v//P/9///////+//7/AQACAAMABQAEAAEAAAABAAQABAAEAAQABwAIAAgACQAI
AAkACQAJAA0ADgAPABAAEgAUABcAGAAaABoAGgAaAB8AIgAlACgAKQAqACgAKgAsAC0A
LgAvADAAMAAwADAAMAAuACwAKgAoACQAIgAgAB4AHgAeAB4AHgAdABwAGwAaABgAFgAU
ABIAEAAQABAAEAALAAgABQACAAAAAAAAAAAA/f/8//v/+v/4//j/+P/4//f/9v/1//T/
9P/0//T/9P/y//L/8v/y//T/9P/0//T/8f/w/+//7v/v//D/8f/y//T/9P/0//T/8//y
//H/8P/y//L/8v/y//D/8P/w/+7/7v/w/+7/7P/u//T/+v8EABAAIAAyAEIAVgBmAHAA
fACMAI4AfgBuAGYAVgA+ACgAHgAUAAYA/v/8//z//v/6//b//P/+//T/8v/0//T/9v/2
//b/9v/4//j/+P/4//b/9v/2//b/9P/0//T/9P/2//b/9v/2//b/9v/2//b/+P/4//j/
+P/2//b/9v/2//b/9v/2//b/+P/4//j/+P/4//j/+P/4//n/+v/7//z/+//6//n/+P/5
//r/+//8//z//P/8//z//f/+////AAAAAAAAAAAAAAMABAAFAAYABAAEAAQABAAGAAYA
BgAGAAcACAAJAAoADQAOAA8AEAAOAA4ADgAOABAAEAAQABAAEgASABIAEgASABIAEgAS
ABIAEgASABIAEgASABIAEgAQABAAEAAQAA8ADgANAAwACwAKAAkACAAHAAYABQAEAAMA
AgABAAAAAgACAAIAAgABAAAA///+//z//P/8//z//f/+////AAD///7//f/8//7//v/+
//7//f/8//v/+v/7//z//f/+//7//v/+//7//P/8//z//P/9//7///8AAP///v/9//z/
/P/8//z//P/8//z//P/8//z//P/8//z//v/+//7//v/+//7//v/+//z//P/8//z/+v/6
//r/+v/7//z//f/+//z//P/8//z//v/+//7//v/8//z//P/8//r/+v/6//r//P/8//z/
/P/8//z//P/8//v/+v/5//j/+f/6//v//P/6//r/+v/6//r/+v/6//r//P/+/wAAAgAB
AAAA///+//z//P/8//z//P/8//z//P/6//r/+v/6//z//P/8//z//P/8//z//P/6//r/
+v/6//z//P/8//z//P/8//z//P/9//7///8AAP///v/9//z//v/+//7//v8AAAAAAAAA
AP///v/9//z//v/+//7//v/+//7//v/+//7//v/+//7//v/+//7//v/+//7//v/+//z/
/P/8//z//f/+////AAAAAAAAAAAAAP7//v/+//7//v/+//7//v/+//7//v/+////AAAB
AAIAAQABAAIAAgD/////AAAAAP///////wAAAAD+//7/AQAEAAQAAgAEAAYABwAHAAYA
BQAEAAMAAgADAAYABwAFAAUABwAIAAkABQAEAAMAAgACAAEA///+/wAAAAD+//7//v/+
///////9//z//P/7//3//P/8//z/+v/6//v/+//7//v/+v/6//3//v///wAA///+//7/
/f8CAAAA+v/8/wEA/////wAA/P/+/wYADAASABwAJAAlACcALwA2AD4ARgBEAEAAOgAx
ACcAHQAUABMAEAADAPj/8v/q/+T/5v/p/+r/6v/p/+3/8P/x//L/9f/3//v//P/4//f/
+P/8//3//f/9///////9//3//f/+//z//P/7//v//f8AAAEAAQABAAIAAgABAP//////
/////////wAAAgACAAIAAgACAAIA/////wEABQAFAAQAAgAAAAEAAgADAAQAAwABAAAA
BAAEAAQABQAFAAMAAwAFAAQABAAEAAQABwAIAAgACQAIAAkACQAJAAgACAAIAAgACAAK
AA0ADgAOAA4ADgAOAA8AEAARABIAFwAYABgAGAAXABcAGAAXABgAGAAYABkAGwAbABoA
GAAZABcAFgAUABYAFwAZABsAGAAVABUAFAAWABUAFgAVABUAFAATABIAEgARAA4ADQAL
AAsACgAKAAkACAAHAAYABQAEAAQABAAEAAIAAgACAAEA///+//3//f/9//3//P/7//v/
+//7//z//f/9//7//f/8//z/+//8//z//P/9//7//v/+//3/+//6//n/+f/9//7//f/+
//3//f/8//z//f/9//7/AQAAAP///P/7//z//f/9//7//v/+//7//v8BAAIAAwACAAQA
AwACAAEAAAD+/wAAAQABAAEAAAAAAP7//v/+//7/AAAAAAAAAAACAAAAAAABAP///v/+
/////f///////f////v/+//+//7/AAAAAAAAAAD+//3//f/8//v/+//8//z/AAABAAIA
BAADAAAA//8BAAAAAAD+/wAAAgADAAMAAgACAAIAAgACAAEAAgABAP3//f/9//z/+//8
//z//P/8//v/+//6//r//P/8//r/+v/4//j/+f/5//j/+P/5//n/+v/6//v//P/7//r/
+v/5//v/+//6//r/+v/6//r/+v/6//r/+//7//z//P/6//z/+f/5/wEAAgD6//z/CgAQ
ABIAFgAaAB8AJQApADQAPgA6ADoAQAA6ACcAGwAVAA4ACQACAPn/9P/w/+j/4v/i/+f/
7P/u/+3/7f/w//X/9v/1//H/8//6//7/+//6//z/+//7//v//f/9//z/+//6//r//P/8
//v/+//+/wAAAAD///3//v/+//3/+//7//v/+//9//3//v8AAAEAAgADAAQAAwD///7/
//8BAAEAAAD+//7///8AAAEAAwADAAIAAgAEAAQABAAFAAcABQAFAAcACAAIAAgACAAJ
AAoACgALAAsADQAOAA8AEAAQABAAEAAQABIAFQAWABYAFgAWABYAFwAYABkAGgAbABwA
HAAcACAAIQAjACMAIgAiACIAIwAlACUAJAAiACcAJQAkACIAIgAhACEAIQAfABsAGgAY
ABgAFwAYABcAFAASABAADgAMAAsACAAHAAkACQAIAAgAAwACAAEAAAD///7//v/+//7/
/P/8//z//v/9//3//f/9//3//f/8//n/+f/5//n/+v/7//v//P/6//r/+//7//z//P/8
//3//v/+//7//f/8//z//P/9//v/+v/3//b/+f/7//z//v/8//v/+//9///////9//3/
/P/9//3//v/+//7//v/+//7//v/+//z///////////8AAP7/AAABAP/////+//7/AAAA
AAAAAAD///7//f/8//7//P/8//3/9//6/wAAAAAAAAAAAAD/////AAAAAP////8AAAAA
////////AAABAAAAAQAFAAQABAACAAQAAgADAAMAAgAEAAYACAAKAAgACAAGAAEAAQAB
AAAA///8//z//P/8//3//f/8//z//v/+//z//P/+//7///////3//P/8//v//f/8//z/
/P/6//r/+//7//3//f/8//z//P/8//z//P/8//z//f/9//7//v/+//z//f///wMABAAC
AAIABAAIABAAFgAeACcALQAzADwARgBKAEgASABIAD0AKwAfABoAEQAIAAcAAAD0//D/
7P/o/+f/7P/u//H/7//u//P/9v/1//X/+f8AAPz/+v/6//3//f/5//n/+//7//3//f/9
//7//v/+//3//f/9//7//f/7//z//v//////////////////////AAACAAIAAgACAAIA
AAD9//3///8DAAMAAgAAAAAAAQACAAMABwAHAAYABgAHAAYABQAFAAUAAwADAAUACAAI
AAgACAAHAAgACAAJAAsADQAOAA8ADgAOAA4ADgASABQAFwAYABsAHAAdAB4AIQAiACMA
JAAoACoAKwAsADIANQAyADIAMgAyADIAMwA0ADUANgAzADIAMQAwAC0AKgAnACQAIQAg
AB8AHgAdABwAGwAaABgAFgAUABIADgAMAAoACAAHAAYABQAEAAIAAgACAAIAAQAAAP//
/v/9//z/+//6//n/+P/3//b/9v/2//b/9v/2//b/9v/2//b/9v/2//b/9v/2//b/9v/2
//b/9v/2//f/+P/5//r/+f/4//f/9v/4//j/+P/4//b/+v/6//T/8v/y//j/+v/4/wAA
FAAiACwAOABKAFYAZgB6AIYAhgCAAHIAYgBSAD4AKAAYABAADgAIAPz/9v/6//z/+v/2
//D/9P/6//j/+P/+//z/+f/4//f/9v/4//j/+P/4//b/9v/2//b/9v/2//b/9v/4//j/
+P/4//j/+P/4//j/+P/4//j/+P/5//r/+//8//v/+v/5//j/+f/6//v//P/7//r/+f/4
//v//P/9//7//f/8//v/+v/6//r/+v/6//z//v8AAAIAAgACAAIAAgACAAIAAgACAAQA
BAAEAAQABgAGAAYABgAHAAgACQAKAAoACgAKAAoACwAMAA0ADgARABIAEwAUABQAFAAU
ABQAFgAWABYAFgAUABQAFAAUABQAFAAUABQAFAAUABQAFAASABAADgAMAAsACgAJAAgA
CAAIAAgACAAGAAQAAgAAAAAAAAAAAAAA/f/8//v/+v/7//z//f/+//7//v/+//7//f/8
//v/+v/9//7///8AAP///v/9//z//v/+//7//v/8//z//P/8//3//v///wAA/v/+//7/
/v8AAAAAAAAAAP7//v/+//7//P/8//z//P/+//7//v/+//7//v/+//7//P/8//z//P/9
//7///8AAP///v/9//z//P/8//z//P/8//z//P/8//r/+v/6//r/+//8//3//v/7//r/
+f/4//v//P/9//7//f/8//v/+v/6//r/+v/6//z//P/8//z//P/8//z//P/+//7//v/+
//z//P/8//z//P/8//z//P/6//r/+v/6//r/+v/6//r/+//8//3//v/9//z/+//6//z/
/P/8//z//P/8//z//P/6//r/+v/6//j/+P/4//j/+v/6//r/+v/8//z//P/8//v/+v/5
//j/+v/6//r/+v/8//z//P/8//n/+P/3//b/9v/2//b/9v/4//j/+P/4//b/9v/2//b/
+P/4//j/+P/2//b/9v/2//b/9v/2//b/+P/4//j/+P/3//f/+P/4//n/+f/6//r/+//7
//v//P/7//j/9//5//3//v/9/wAA//////7//P/8//z//P/8//3/AAABAP////////7/
/f/+//7//v/+//3/+//4//b/+P/4//b/9v/4//j/+f/5//b/9v/3//f/9f/0//T/9P/0
//T/9f/1//b/9//3//j/9f/0//P/8v/z//T/9v/3//r/8v/2//z/9f/z//v/+v/4//z/
AAAIABIAGgAgACMAKQAvADgARABIAEYARgBCADMAIwAXABAADwAEAPX/8P/w/+r/4v/k
/+f/6P/m/+X/5f/o/+v/8P/z//X/8//2//r/9//2//j/9//1//X/9//3//n/+f/5//r/
/P/8//v/+//6//r/+P/1//b/+P/5//n/+P/3//b/9f/3//f/+P/6//v//P/9//7//f/5
//j/+f/7//v/+v/4//j/+f/6//v//f/9//z//P///wAAAQADAAEA/////wEAAAAAAAAA
AAADAAQABAAFAAUABwAIAAkACAAIAAgACAAIAAoADQAOAA8ADgANAAwACwAMAA0ADgAR
ABIAEgASABQAFQAXABcAGAAYABgAGQAXABcAFgAUABgAFwAXABYAFAATABMAEwAUABEA
EQAQABAADwAQAA8ADgAOAA4ADgAMAAsACAAHAAcABwAGAAYAAwACAAEAAAD///7//v/+
//z/+v/6//r/+v/5//n/+f/7//v/+//6//n/+f/5//n/+f/5//j/+P/2//b/9//3//j/
+P/4//n/+f/4//f/9f/1//b/9//5//j/+P/2//b/9v/3//f/+P/4//f/9//5//f/9//1
//X/9//5//r//P/6//r/+v/6//r/+v/6//j/+f/5//n/+f/4//b/+P/5//r/+//7//z/
+//6//n/+P/6//r/+v/6//z/+P/4//v/9v/4//j/+P/4//n/+f/6//r/9//3//j/+P/5
//n/+f/6//r/+P/4//v/+v/6//j/+v/8//3//f/8//r/+v/6//r/+v/8//z/+f/2//X/
8//x//H/8v/z//T/9//3//b/9v/1//T/8f/w//D/8P/x//H/7v/u/+//7//w//D/8f/y
//L/8v/z//P/8f/x//D/8P/y//L/8v/y/+//7v/u/+3/8P/w/+7/7P/x//P/8f/y//T/
9P/2/wIADAAOABIAFwAZACMAMgA6ADgANAA0ACwAHwAVAA0ACAD///j/8//u/+j/4v/e
/97/3f/e/9z/3f/f/+T/5//q/+3/6//p/+z/7v/q/+r/7f/t/+3/7f/v/+//8f/x//H/
8v/w//D/7//v//H/9P/1//X/8v/y//H/7//x//H/8f/x/+//7//w//L/8v/y//L/8v/y
/+//7//x//H/8f/w/+7/7//x//P/9f/2//X/8//y//T/9P/0//X/9v/1//b/+f/4//j/
+P/4//n/+v/6//v/+f/7//z//f8AAAAAAAAAAP//AAACAAIABgAGAAYABgAIAAoADAAO
AA8AEAAQABAAEAARABMAEwASABIAEgATABMAEwASABAAEwARABAADgARABEAEgATABAA
DQANAAwACgAHAAYAAwD///7//f/8//v/+//5//n/9v/1//P/8v/x//D/7//u//D/8P/x
//L/8P/u/+7/7v/u/+3/7f/t/+z/6//q/+j/6v/r/+z/7f/r/+v/6v/q/+r/6v/r/+v/
6v/q/+r/6//u/+7/7v/t/+r/6v/q/+v/7P/s/+r/6v/s/+3/7f/u/+z/6//r/+3/7//v
/+3/7f/u/+//7//w/+7/7v/u/+7/7//w//H/8P/w/+//7v/t/+7/7v/y//X/8v/x/+//
7v/w//D/8P/w/+z/6v/s/+z/7v/u/+7/7v/u/+3/7f/u/+7/7//v//D/8P/z//P/8//0
//L/8P/w//P/9v/2//T/9v/1//X/9P/y//L/8v/y//L/8v/0//T/8f/u/+3/6//p/+n/
6v/r/+z/7//v/+7/7v/u/+7/7P/s/+r/6v/r/+v/6v/q/+v/6//t/+z/7P/s/+r/6v/r
/+v/6//r/+r/6v/s/+z/7P/s/+z/7P/t/+3/7v/q/+r/6v/n/+v/8f/w/+z/7v/0//7/
BgAKAAoAEQAXAB0AKAAyADQANAAyACYAGwAPAAcAAgABAPb/6f/m/+D/3P/a/9j/1//a
/97/3//h/+T/5f/m/+f/5//n/+r/7P/o/+j/6//r/+f/5//p/+n/6//r/+v/7P/s/+z/
6//r/+v/7P/r/+n/7P/u/+//7//t/+3/7f/t/+3/7f/u//D/8P/w//D/8P/w/+3/7f/v
//H/8f/w/+7/7v/v//D/8f/1//X/9P/0//X/9P/z//P/9f/z//P/9f/4//j/+P/4//f/
+P/4//n/+f/7//z//f///wAAAQACAAIABAAHAAgADAAMAAwADAAOABAAEgAUABcAGAAY
ABgAHgAfAB4AHwAgACEAIgAiACIAIgAiACEAIAAfAB4AHAAaABgAFgARAA4ACwAIAAYA
BgAGAAYAAwACAAEAAAD+//z/+v/4//b/9P/y//D/8f/y//P/9P/w/+7/7P/q/+j/6P/o
/+j/6P/o/+j/6P/n/+b/5f/k/+f/6P/p/+r/6P/m/+T/4v/l/+b/5//o/+b/5v/m/+b/
5v/m/+b/5v/o/+j/6P/o/+f/5v/l/+T/6v/q/+b/5P/k/+L/4v/o/+z/8P/6/woAFgAk
ADIAQABMAFgAZgBuAGoAYABQADwAKgAUAP7/+P/4//T/7P/o/+z/7P/m/+T/5P/i/+b/
6v/q/+r/7v/s/+z/7P/s/+v/6v/p/+j/6f/q/+v/7P/s/+z/7P/s/+r/6v/q/+r/7P/s
/+z/7P/u/+7/7v/u/+7/7v/u/+7/7P/s/+z/7P/v//D/8f/y//D/8P/w//D/7v/u/+7/
7v/w//D/8P/w//D/8P/w//D/8f/y//P/9P/0//T/9P/0//b/9v/2//b/9//4//n/+v/8
//z//P/8//3//v///wAAAgACAAIAAgACAAIAAgACAAQABgAIAAoACQAIAAcABgAHAAgA
CQAKAAgACAAIAAgACAAIAAgACAAHAAYABQAEAAIAAgACAAIAAQAAAP///v/9//z/+//6
//n/+P/3//b/9f/0//P/8v/w//D/8P/w//H/8v/z//T/9P/0//T/9P/0//T/9P/0//P/
8v/x//D/8v/y//L/8v/y//L/8v/y//D/8P/w//D/8P/w//D/8P/y//L/8v/y//L/8v/y
//L/8v/y//L/8v/y//L/8v/y//L/8v/y//L/8v/y//L/8v/w//D/8P/w//D/8P/w//D/
8v/y//L/8v/w//D/8P/w//D/8P/w//D/7v/u/+7/7v/w//D/8P/w//D/8P/w//D/8v/y
//L/8v/w//D/8P/w//D/8P/w//D/8v/y//L/8v/w//D/8P/w/+7/7v/u/+7/7//w//H/
8v/w//D/8P/w//D/8P/w//D/7v/u/+7/7v/x//L/8//0//H/8P/v/+7/7v/u/+7/7v/x
//L/8//0//P/8v/x//D/8P/w//D/8P/w//D/8P/w/+7/7v/u/+7/7//w//H/8v/x//D/
7//u/+7/7v/u/+7/7//w//H/8v/x//D/7//u//D/8P/w//D/8v/y//L/8v/x//D/7//u
//D/8P/w//D/8v/y//L/8v/x//D/7//u/+//8P/x//L/8f/w/+//7v/v//D/8f/y//D/
8P/v/+//8v/y//H/8f/y//L/8//z//H/8v/y//D/8v/1//b/9v/y//T/9P/1//j/+P/5
//r/9//2//X/9v/4//f/9//5//r/+f/4//j/9f/0//T/8//w//D/8P/w//D/8P/w//D/
7//v/+7/7v/v/+//7//u/+z/7P/s/+z/7v/v//D/8f/u/+7/7v/u/+7/7v/u/+7/7f/t
/+7/8P/q/+j/7f/x//H/9P/y/+z/8P/6/wIADgAUABUAHQAnAC4ANgA+AEAAQABAADcA
KQAdABQACwACAPv/9v/s/+T/3P/W/9f/2v/e/+H/4f/g/+H/5P/p/+n/6//w/+7/6v/q
/+3/7f/r/+v/7f/t/+//7//v//D/7v/u/+3/7f/s/+7/7v/t/+3/7v/u/+3/7//v/+//
7//x//H/8v/0//P/8v/x//D/8f/v//D/8//1//X/9P/y//L/8//0//X/9//3//b/9v/2
//b/9v/3//f/9f/1//f/+v/6//r/+v/6//r/+f/5//r//f///wEAAQAAAP///v/+/wAA
AwAEAAYABgAGAAYABwAIAAkACgANAA4ADgAOAA8ADwAQAA8ADgAOAA4ADwAPAA8ADgAM
ABEADwAOAAwADwAPABAAEQARAA8AEAAQABEADwAPAA0ADQAMAAsACgAIAAcABAADAAMA
AwACAAIA/f/8//v/+v/5//j/+P/4//j/9v/2//b/9P/z//P/8//1//X/9f/0//H/8f/x
//H/8f/x//D/8P/y//L/8//z//H/8P/v/+//8v/y//L/8f/u/+7/7v/v//H/8v/x//L/
8P/x//H/8v/0//P/8//1//T/8//w/+//8v/z//P/9P/2//b/9v/2//T/9P/0//L/9f/1
//X/9f/z//D/8f/x//P/8//y//L/8v/y//L/8v/0//T/9P/0//P/8P/v/+//8P/w//H/
8//z//X/9f/z//L/8f/w//D/7v/u/+7/7v/s/+7/7//w//H/8v/z//P/9P/0//L/8f/x
//D/8//z//P/9P/0//L/8v/1//j/+P/2//j/+P/5//n/+P/4//j/+P/4//b/+P/4//X/
8f/x//D/7//v//D/8f/y//H/8f/w//D/7v/u/+z/7P/s/+z/7f/t/+z/7P/t/+3/7f/s
/+z/7P/u/+7/7//v/+//7//u/+7/7P/s/+z/7P/u/+7/7//v//D/9P/y//D/7//v//P/
9P/w/+7/8v/8/wgADgASABkAHQAjAC4AOgA8ADwAQAA+AC8AHQATABIADQAAAPH/7P/q
/+D/2P/a/+H/4v/g/93/4f/o/+3/7P/r/+v/7//2//b/8f/w//L/8f/v/+//8f/x//P/
8//z//T/9P/0//P/8//2//j/+P/3//b/9v/1//P/9f/1//X/9f/1//X/9v/4//j/+P/4
//j/+v/3//f/+f/7//v/+v/4//j/+f/6//v///////7//v/+//7//v///wEA/////wEA
AgACAAIAAgAFAAYABgAHAAYABwAHAAcACAAIAAgACAAMAA4AEQASABIAEgASABIAEwAU
ABUAFgAXABgAGAAYABwAHQAfAB8AHAAcABwAHQAdAB0AHAAaAB4AHQAdABwAHgAdAB0A
HQAcABkAGQAYABUAEwATABEADwAOAA0ADAALAAsACQAJAAgABwAFAAQAAwACAAEAAAD9
//z//P/8//7//P/8//z//P/7//v/+//5//n/+f/4//r/+//8//3//f/9//z//P/6//r/
+//7//r/+v/6//v//P/8//z/+//4//j/+P/5//r/+v/4//j/+v/7//v//P/6//n/+f/7
//z//f/8//3//P/9//3//v8AAAAAAAAAAP7//v/+//z////////////+//z//v///wEA
AQAAAAAAAAAAAAAAAAAAAAAAAAAAAAIAAAAAAAEA/v/8//v/+//+/wEAAgABAP/////9
/wAAAgAAAAAAAAAAAAEAAQACAAIAAAD//////v8AAAEAAgAEAAYABAAEAAcABQAEAAEA
AgADAAUABgAGAAUABAADAAIABQAIAAkABwAEAAMAAQD//wAAAAAAAAAAAQABAAAAAAD+
//7//P/8//3//v8AAAEAAAAAAAEAAQABAAAAAAAAAAEAAgAEAAUAAwADAAIAAgAEAAQA
BAAEAAYABgAHAAcACAACAAAABAALAA0ABwAGAAwACgAIABIAIAAiACQALQA3AD8ARABK
AEgASgBMAEQANQAtACMAGgAXABAABQAEAAIA+P/w//D/9f/4//b/+f/7//7/AQACAAMA
AQD///7/BAAEAAQABwAHAAUABQAHAAcABQAFAAUABgAGAAYABQAFAAgACgAKAAkABwAI
AAgABwAJAAkACQAJAAcABwAIAAoACQAIAAcABgAIAAcACQANAA4ADQALAAgACgALAAwA
DQANAA0ADAAMABAAEAAQABEAFAATABQAFwAUABIAEAAOABEAEgASABMAEwAVABYAFwAW
ABYAFgAWABYAGAAbABwAIAAgACAAIAAhACIAIwAkACcAKAAoACgAKgArAC0ALQAqACoA
KgArAC0ALQAsACoALQArACoAKAAqACkAKQApACoAJwAnACYAJwAlACUAIwAeABwAGgAY
ABgAFwAUABMAEQARABAAEAAPAA4ADQAMAAsACgAKAAoACgAIAAgACAAKAAkACQAJAAsA
CwALAAoACAAHAAYABQAHAAcABgAGAAgACAAJAAkABgAGAAYABwAGAAYABgAFAAYABgAG
AAcABgAGAAQABAAGAAcABwAIAAYABQAFAAcACQAJAAcABwAIAAkACQAKAAgACAAIAAgA
CQAKAAsACgALAAsACwALAAgABgAIAAkACQAJAAgACAAKAAoACgAKAAoACgAKAAoADAAK
AAoACwAJAAgACAAJAAcACQAJAAcACQAJAAkACgAIAAgACAAIAAgACgAJAAgACgAKAAoA
CgAIAAcABwAGAAgACQALAAwADQANAA0ADgAMAAoACgANAAwADAAKAAwADgAPAA8ADgAO
AA4ADgAOAAwADgAOAAsACwALAAoACQAGAAYABgAGAAcABwAGAAYABwAIAAcACAAGAAYA
BwAHAAYABgAHAAcABQAEAAQABAAFAAYACAAJAAgABwAFAAQABAAEAAQABAAGAAYABwAH
AA4ACgAGAAIAAwADAAUACAAOAA4ADAAQABgAIAAoADEANQA3AD4ATABSAE4AUABQAEMA
NQAxACwAIQAaAA8ABAACAP7/9P/u//P/+P/4//n/9f/2//3/AgADAAcABwACAAAA//8A
AAQABQAEAAUACAAJAAYABQAEAAQABgAGAAUABQAIAAoACgAJAAgACAAHAAUABgAHAAgA
CQAFAA==
         </WaveFormData>
      </LeadData>
      <LeadData>
         <LeadByteCountTotal>10000</LeadByteCountTotal>
         <LeadTimeOffset>0</LeadTimeOffset>
         <LeadSampleCountTotal>5000</LeadSampleCountTotal>
         <LeadAmplitudeUnitsPerBit>4.88</LeadAmplitudeUnitsPerBit>
         <LeadAmplitudeUnits>��V</LeadAmplitudeUnits>
         <LeadHighLimit>2147483647</LeadHighLimit>
         <LeadLowLimit>268435456</LeadLowLimit>
         <LeadID>II</LeadID>
         <LeadOffsetFirstSample>0</LeadOffsetFirstSample>
         <FirstSampleBaseline>0</FirstSampleBaseline>
         <LeadSampleSize>2</LeadSampleSize>
         <LeadOff>FALSE</LeadOff>
         <BaselineSway>FALSE</BaselineSway>
         <ExcessiveACNoise>FALSE</ExcessiveACNoise>
         <MuscleNoise>FALSE</MuscleNoise>
         <LeadDataCRC32>624383283</LeadDataCRC32>
         <WaveFormData>
/v/+//7//v/8//z//P/8////AAABAAIABAAEAAQABAAEAAQABAAEAAUABgAHAAgACQAK
AAsADAAMAAwADAAMAAoACgAKAAoACwAMAA0ADgAOAA4ADgAOABAAEAAQABAADgAOAA4A
DgALAAoACQAIAAgACAAIAAgABwAGAAUABAADAAIAAQAAAP///v/9//z//P/8//z//P/6
//r/+v/6//j/+P/4//j/+v/6//r/+v/6//r/+v/6//j/+P/4//j/+v/6//r/+v/6//r/
+v/6//r/+v/6//r//P/8//z//P/8//z//P/8//7//v/+//7//P/8//z//P/8//z//P/8
//7//v/+//7/AAAAAAAAAAD+//7//v/+//z//P/8//z//v/+//7//v/9//z/+//6//z/
/P/8//z//P/8//z//P/6//r/+v/6//r/+v/6//r/+v/6//r/+v/4//j/+P/4//n/+v/7
//z/+v/6//r/+v/9//7///8AAAIAAgACAAMACAAIAAkACQAIAAsADQAMAA8AEQAXABkA
HwAiACUAKQAsAC4ALQAtAC4ALwAuACsAJwAlACQAIAAeABwAGgAYABgAFAARAAwABwAD
AAAA/P/8//z/+P/1//H/8f/v/+3/8P/x//L/8v/y//H/8P/w/+z/6v/n/+X/6f/r/+z/
7f/q/+n/6P/n/+r/6v/p/+n/7v/y//D/7v/y/+v/5//p/+n/6v/v//b/AAAJABAAIAA5
AEwAWwBtAIMAngC1AL0AqACOAHUASAAcAP//4//J/7n/s/+y/6n/nv+c/6D/q/+4/8T/
xv/M/93/5P/g/+H/5v/m/+T/5P/m/+b/5v/k/+b/6P/o/+j/6P/o/+r/6//r/+n/5v/o
/+f/5v/n/+j/6P/p/+r/6v/q/+r/6P/o/+n/6f/r/+z/7P/r/+r/6v/q/+r/6//v/+3/
7P/q/+v/6//s/+z/7f/t/+3/7//w//L/9P/1//H/8P/w//H/8f/x//L/9v/2//b/9//1
//X/9v/3//r//v///wAABAAGAAoADwARABMAEwATABkAHAAfACIAJwAoACoAKgAmACYA
JgAmACYAJQAkACMAIgAgAB4AHAAaABcAFAARAA4ADAAMAAwADAALAAoACQAIAAgACAAI
AAgACgAKAAoACgAFAAIA///8//3//v///wAA/v/8//r/+P/2//b/9v/2//T/8v/w/+7/
8P/w//D/8P/v/+7/7f/s/+3/7v/v//D/7//u/+3/7P/t/+7/7//w//L/8v/y//L/8P/w
//D/8P/y//L/8v/y//L/9P/0//T/+v8GABAAFgAUABIAFgAcAB4AJgAyAEAAUABmAHwA
gABoADwAEgDm/7z/qP+m/6j/rv+u/6L/mv+Y/57/sP/A/8r/1v/k/+j/6v/w//T/8v/y
//L/8v/z//T/9f/2//T/9P/0//T/9P/0//T/9P/2//b/9v/2//b/9v/2//b/+P/4//j/
+P/4//j/+P/4//j/+P/4//j/+v/6//r/+v/8//z//P/8//7//v/+//7//P/8//z//P/9
//7///8AAAIAAgACAAIAAwAEAAUABgAHAAgACQAKAAwADAAMAAwADQAOAA8AEAATABQA
FQAWABkAGgAbABwAHwAgACEAIgAjACQAJQAmACkAKgArACwALwAwADEAMgA0ADQANAA0
ADYANgA2ADYAOAA4ADgAOAA3ADYANQA0ADEALgArACgAJQAiAB8AHAAaABgAFgAUABAA
DgAMAAoACAAIAAgACAAHAAYABQAEAAMAAgABAAAAAgACAAIAAgD///7//f/8//7//v/+
//7//P/8//z//P/8//z//P/8//z//P/8//z/+//6//n/+P/5//r/+//8//v/+v/5//j/
+v/6//r/+v/4//j/+P/4//j/+P/4//j/+P/4//j/+P/4//j/+P/4//j/+P/4//j/9//2
//X/9P/1//b/9//4//b/9v/2//b/9v/2//b/9v/2//b/9v/2//T/9P/0//T/9f/2//f/
+P/3//b/9f/0//L/8v/y//L/9P/0//T/9P/y//L/8v/y//L/8v/y//L/8//0//X/9v/2
//b/9v/2//T/9P/0//T/9P/0//T/9P/0//T/9P/0//T/9P/0//T/9v/2//b/9v/1//T/
8//y//T/9P/0//T/9v/2//b/9v/2//b/9v/2//T/9P/0//T/9P/0//T/9P/0//T/9P/0
//b/9v/2//b/9v/2//b/9v/2//b/9v/2//b/9v/2//b/9v/2//b/9v/1//T/8//y//T/
9P/0//T/9P/0//T/9P/2//b/9v/2//T/9P/0//T/9P/0//T/9P/0//T/9P/0//X/9v/3
//j/+f/6//z/AAACAAMAAwAFAAUABgAEAAQAAwAIAAkADQAQABMAFwAbABwAHAAdAB0A
IQAhAB8AHgAfACEAIAAgACAAHgAcABoAGAAVABAADQAMAAoABwAGAAUAAAD8//n/+f/3
//X/9f/0//P/8f/w//H/8P/w//D/7v/t/+3/7f/v/+7/7f/t/+//7//v//D/7//t/+z/
7P/s/+r/7P/w/+3/5//l/+P/5P/t//z/BAAHABQALAA/AFIAYwBzAIsApgC7ALsApACI
AGkAPgAYAAMA7//X/8X/v/+6/7X/sP+w/6z/q/+y/77/xv/O/9X/2v/g/+f/6P/m/+j/
6P/q/+r/6v/o/+r/7P/s/+z/7P/s/+r/6//r/+n/6v/u/+//8P/u/+7/7f/t/+7/7v/u
/+7/7v/u/+//7//x//L/8v/x//D/8P/w//D/7//z//H/8P/y//P/8//0//L/8//z//P/
9P/0//X/9v/4//X/9f/2//X/9f/1//b/+P/4//j/+f/5//n/+v/7//n//P/8//z//P/8
//7/AQD//wEAAQABAAAAAAAAAAAAAwAGAAYABAAFAAgACQAFAAYABgAGAAgACAAIAAcA
BwAJAAkACQAJAAsADAAMAA0ADwANAA8ADwARABEAEQARABMAFAAUABMAFQAVABQAEgAV
ABYAFgAUABIAEQAQAA8AEAAOAA0ADQAOAA4ADgAOAAwACwAJAAYABwAGAAYABwAEAAQA
BQAFAAUABQAEAAQABAAEAAQABAADAAMABAAEAAcABwAHAAgABQAEAAMAAgAFAAUABQAG
AAUABAABAAIAAwAEAAUABwAGAAYABQAFAAUABwAHAAcABwAHAAYABgAHAAcABwAHAAgA
CAAGAAYABQAFAAYABgAIAAcABwAHAAUABwAFAAQABgAGAAYABgAFAAUABwAHAAQABAAF
AAUAAgADAAIAAQAFAP////8CAAQABgAIAAoADAALAAoACgAMAAwADQANAA8AFAAYABkA
HAAdACIAIwAnACoALQAxADUAOAA4ADkAOQA3ADUAMQAuACwAKwAnACQAJAAiACAAHgAa
ABcAEgAPAAkABgACAAAAAgD+//v/+f/3//X/8//z//P/8//y//L/8v/y//P/9P/z//H/
8P/v/+//7v/t/+3/7//v/+//8P/w/+//7//w//L/8v/w/+7/7f/r/+n/6f/s//P/AAAG
AA8AIAA0AEcAWgBnAHkAkwCsAMMAxwCoAIAAWQAuAAoA8//d/83/wf+7/7j/tf+w/7D/
tP+5/8D/yP/O/9b/3f/i/+T/5//q/+z/6v/q/+z/7P/t/+z/7//y//H/8P/v/+7/8P/x
//H/7//x//T/9P/0//T/9P/z//P/8//y//H/8P/x//L/9P/1//f/+P/4//f/9v/2//b/
9v/1//n/9//2//b/9//3//j/+v/7//v/+//6//r/+//8/wAA/f/9//7/////////AAAC
AAIAAgADAAMAAwAEAAUAAwAGAAYABgAGAAYACAALAAoACwAKAAkACgAKAAoACgALAA4A
DgAMAA4AEgAUABEAEAAQABAAEgAUABQAEwATABMAEwATABMAEwAUABQAFQAVABMAFQAV
ABcAFwAXABcAFgAWABUAEwARABEAEAAOABAAEAAPAAwACwALAAsACwAJAAYABAADAAQA
BAAEAAQABQAFAAQAAgACAAAA//////7//v//////AQABAAAAAAAAAAAAAAAAAAEAAQAC
AAIAAwADAAMABAAEAAQABAAEAAMAAQD///7/AQACAAEABAAEAAQABAAFAAQABAADAAMA
BQAHAAcABwAHAAcABgAGAAUABQAFAAUACAAIAAYABgAFAAUABgAGAAYABQAFAAUABQAH
AAUABAACAAIAAgACAP////8BAAEA+v8AAAYABwAIAAkACgALAAwADgASABIAEwATABUA
FwAaABoAHAAeACQAJgArACwALwAzADcAOAA4ADkAOQA6ADkANgA0ADAALwArACgAJwAm
ACUAJAAeABsAFgATAA0ACgAGAAQABAAAAP3/+//5//f/9f/1//f/9//2//b/9f/0//T/
9P/y//H/8f/x/+//7v/t/+3/7v/v//D/8v/w/+//7//w//D/8v/w/+7/7f/v/+//7f/u
//n/AgAIAAkAFAAqAEMAWgBrAH0AkwCuAMMAywC0AJAAbwBGAB4A+//f/8v/vf+3/7r/
s/+q/6T/qv+z/77/xP/K/9b/4f/k/+T/6f/s/+r/6P/o/+r/6v/q/+j/6v/s/+7/7v/u
/+7/7v/v/+//7f/q/+z/6//q/+3/7v/u/+//8P/w//D/8P/u/+7/7//v//H/8v/y//H/
7v/u/+7/7v/x//X/8//y//L/8//z//T/9v/3//f/9//2//b/9//4//n/9f/0//T/9//3
//f/+P/4//j/+P/5//v/+//8//3/+//+//7//v8AAAIABgALAA8AEwAVABcAGQAaABsA
HAAhACYAKAAoADIANgA2ADUANAAzADIALwAuAC0ALAApACgAJwAmACMAIAAdABoAGQAY
ABcAFgAVABQAEwASAA8ADgANAAwACwAKAAkACAAFAAQAAwACAAAAAAAAAAAA///+//3/
/P/5//j/9//2//X/9P/z//L/8P/w//D/8P/w//D/8P/w//D/8P/w//D/8P/w//D/8P/y
//L/8v/y//P/9P/1//b/9f/0//P/8v/z//T/9f/2//b/+v/8//7/BAAKABAAEAAMABIA
IAAqAC4AOgBKAF4AeACYAKQAjABgADwAEgDo/9r/2v/O/8b/xP++/7D/rP+0/8D/yv/Q
/9T/4P/s//L/9P/4//b/8//y//H/8P/x//L/8//0//P/8v/x//D/8v/y//L/8v/0//T/
9P/0//L/8v/y//L/8v/y//L/8v/0//T/9P/0//T/9P/0//T/9f/2//f/+P/2//b/9v/2
//j/+P/4//j/+P/4//j/+P/4//j/+P/4//v//P/9//7/AAAAAAAAAAACAAIAAgACAAQA
BAAEAAQABQAGAAcACAAJAAoACwAMAA8AEAARABIAFAAUABQAFAAWABgAGgAcAB8AIAAh
ACIAJAAkACQAJAAkACQAJAAkACYAJgAmACYAKAAoACgAKAAnACYAJQAkACIAIAAeABwA
GQAYABcAFgATABAADQAKAAkACAAHAAYAAgAAAP7//P/9//7///8AAP///v/9//z//P/8
//z//P/+//7//v/+//3//P/7//r//P/8//z//P/6//r/+v/6//z//P/8//z/+v/6//r/
+v/8//z//P/8//r/+v/6//r/+P/4//j/+P/2//b/9v/2//j/+P/4//j/+P/4//j/+P/4
//j/+P/4//b/9v/2//b/9P/0//T/9P/0//T/9P/0//L/8v/y//L/8//0//X/9v/z//L/
8f/w//H/8v/z//T/8//y//H/8P/w//D/8P/w//L/8v/y//L/8v/y//L/8v/y//L/8v/y
//L/8v/y//L/9P/0//T/9P/x//D/7//u//D/8P/w//D/7v/u/+7/7v/w//D/8P/w//D/
8P/w//D/8P/w//D/8P/u/+7/7v/u/+7/7v/u/+7/7v/u/+7/7v/v//D/8f/y/+//7v/t
/+z/7v/u/+7/7v/w//D/8P/w/+3/7P/r/+r/6//s/+3/7v/s/+z/7P/s/+7/7v/u/+7/
7P/s/+z/7P/s/+z/7P/s/+z/7P/s/+z/7v/u/+7/7v/v//D/8v/2//j/+f/5//v//v8A
AP//AAD//wIAAQADAAYACQANABEAEQAQABAADwATABMAEQAQABQAFwAXABgAEwAQAA0A
CgAIAAcABAADAAEAAAD+//7//f/4//T/8f/v/+3/6//r/+v/6//q/+r/6P/m/+X/5P/m
/+X/5f/l/+f/5v/l/+X/5P/j/+L/4v/k/+P/4//k/+b/4P/g/+b/4//f/9//4f/m/+//
+P/8/wMAGAAwAEEAUABhAHcAkQCqALsAsQCSAHIASwAkAAgA8f/X/73/s/+x/7L/rf+m
/6T/pv+r/7D/uP/A/8b/z//Y/+D/4//g/+D/3v/e/+D/4P/i/+D/4v/k/+b/5v/m/+b/
5v/n/+f/5f/j/+b/5v/m/+j/6P/n/+f/5v/m/+b/5v/k/+T/5f/l/+n/6v/q/+n/5v/m
/+b/5v/n/+v/6f/o/+r/6//r/+z/7P/t/+3/7f/u/+7/7//w//D/7f/t/+7/7//v/+//
8P/0//T/9P/1//X/9f/2//f/9f/4//j/+P/2//b/+P/7//n/+//7//v/+v/6//r/+v/9
/wAAAAD+////AgADAP////8AAAEABAADAAIAAAD//wEAAwAFAAcABAAEAAMAAwAEAAMA
BgAHAAcABwAHAAcACwAMAAwACwAMAA0ADQAMAA4ADgANAAoACQAJAAkACQAHAAQAAgAB
AAEAAgADAAQABAADAAEA/v////7//v////7//v///////f/9//z//P/8//z//P/8//3/
/f/+//7//v/9//z//P/8//z//P/8//3//f/9//7//v/+//z//v/+//7//v///////v/8
//v//f////////8BAAEAAAAAAP//////////AAAAAP7//v/7//v//P/8//////8AAAEA
/v////z/+v/8//z//P/8//3/+//7//v//P///wAAAQACAAMABAAGAAoACAAJAAkACwAR
ABQAFAAWABkAHgAfACMAJAAnACsALwAxADAAMAAvAC8ALQApACYAIwAjACAAHgAaABgA
FgAUAA8ACwAFAAEA/v/8//n/+P/2//L/7//t/+//7f/r/+v/6f/p/+j/6P/o/+j/6f/q
/+j/5//n/+f/5//m/+X/5f/l/+X/5f/m/+X/4//i/+L/6P/k/+D/4v/l/+H/3f/d/+T/
6//0//7/BwAWACoAPwBOAF0AcwCPAKgAuQCvAJAAbgBHAB4AAADn/9H/w/+5/7H/rP+r
/6j/pP+k/6f/sP+6/8L/yv/T/9z/3P/Z/9z/4v/g/+D/4v/i/+L/4P/i/+T/5v/m/+b/
5v/o/+n/6f/n/+X/6P/o/+j/5v/m/+X/5f/o/+j/6P/o/+b/5v/n/+f/6f/q/+r/6f/o
/+j/6P/o/+n/7f/r/+r/7P/t/+3/7v/s/+3/7f/t/+7/7v/v//D/8//x//L/9P/z//P/
8//0//b/9v/2//f/9v/1//X/9f/4//z//f/+//v/+v/7//3//f////////8CAAIAAgAC
AAMABgAGAAQABAAIAAoABwAGAAYABgAIAAgACAAHAAcABwAHAAcABwAIAAoACwANAAsA
CQALAAsACwALAAsACwAKAAoACQAHAAcABwAGAAQAAgACAAEA/v///////////wAA/v/9
//3/+//6//n/+P/7//v/+v/4//b/9P/z//P/8//0//b/9//1//X/9P/0//T/9P/0//T/
8//z//T/9P/1//X/9f/2//j/+P/4//j/9v/1//T/9P/4//j/9v/4//b/9v/2//f/+v/6
//n/+f/7//3//f/9//z/+//5//j/+v/7//z//f/7//r/9//2//j/+f/7//z/+v/5//n/
+f/7//3/+//6//b/9v/4//j/+P/7//z//f/+/wAAAAABAAQABQAHAAgACwAPABIAEgAU
ABcAHAAdACEAJAAnACsALwAwADAAMQAxAC8ALQApACYAJQAlACIAIAAcABoAGAAWABQA
EQAMAAkABAAAAPv/+P/4//T/8f/v//H/7//t/+3/7f/t/+z/7P/p/+j/6P/o/+r/6f/p
/+n/5//m/+X/5f/n/+f/5//o/+j/5//n/+j/5v/k/+b/5v/h/+H/4//j/+T/7f/4//7/
BwAWACgAPwBUAGMAdwCVALIAxQC/AJ4AegBTACgABADp/83/uf+v/6v/qv+l/6D/nP+i
/63/tv++/8b/0P/Z/9z/3P/f/+L/4v/g/+D/4v/i/+D/3v/g/+L/5f/m/+f/6P/n/+f/
5v/j/+L/5P/j/+L/4//k/+T/5f/o/+j/6P/o/+r/6v/r/+v/7P/s/+v/6f/q/+r/6v/q
/+v/7//t/+z/6v/r/+v/7P/t/+//8P/x//D/8P/x//L/9P/x//H/8v/1//X/9f/2//f/
9v/1//X/9v/3//n/+//7//7//v/+/wAAAgAGAAsADgARABIAEwAYABoAHAAeACIAJgAn
ACYAMAAyADIAMgAyADIAMgAwAC4ALAAqACkAKAAnACYAJAAiACAAHgAbABgAFQASABAA
EAAQABAADQAMAAsACgAHAAYABQAEAAEAAAD///7//f/8//v/+v/4//j/+P/4//X/9P/z
//L/8P/w//D/8P/v/+7/7f/s/+//8P/x//L/8P/u/+z/6v/t/+7/7//w/+7/7v/u/+7/
7v/u/+7/7v/v//D/8f/y//L/8v/y//L/8v/2//r//v8CAAgADAAQABQAFgAcACYAMAA6
AEoAYgB8AJoArACYAGwARgAYAOT/1v/W/8b/vv+8/7L/pv+m/7D/uv/C/8z/1P/c/+b/
8P/0//T/9v/0//T/9P/0//L/8v/y//L/8//0//X/9v/0//T/9P/0//T/9P/0//T/9v/2
//b/9v/3//j/+f/6//r/+v/6//r/+v/6//r/+v/8//z//P/8//z//P/8//z//P/8//z/
/P/+//7//v/+//7//v/+//7/AQACAAMABAAGAAYABgAGAAcACAAJAAoADAAMAAwADAAP
ABAAEQASABQAFAAUABQAFQAWABcAGAAZABoAGwAcACAAIgAkACYAJQAkACMAIgAmACgA
KgAsAC4ALgAuAC4ALgAuAC4ALgAuAC4ALgAuACsAKgApACgAJQAkACMAIgAeABwAGgAY
ABUAFAATABIAEAAOAAwACgAJAAgABwAGAAgACAAIAAgABgAGAAYABgAGAAYABgAGAAQA
BAAEAAQABAAEAAQABAAEAAQABAAEAAIAAgACAAIAAgACAAIAAgACAAIAAgACAAAAAAAA
AAAAAAAAAAAAAAAAAAAAAAAAAAAAAAAAAAAAAAAAAAAAAAD///7//f/8//z//P/8//z/
/P/8//z//P/8//z//P/8//z//P/8//z//P/8//z//P/6//r/+v/6//r/+v/6//r//P/8
//z//P/6//r/+v/6//r/+v/6//r/+v/6//r/+v/4//j/+P/4//r/+v/6//r/+P/4//j/
+P/4//j/+P/4//j/+P/4//j/9v/2//b/9v/4//j/+P/4//f/9v/1//T/9P/0//T/9P/1
//b/9//4//j/+P/4//j/9v/2//b/9v/4//j/+P/4//b/9v/2//b/+P/4//j/+P/3//b/
9f/0//T/9P/0//T/9f/2//f/+P/2//b/9v/2//b/9v/2//b/+P/4//j/+P/2//b/9v/2
//b/9v/2//b/9v/2//b/9v/2//b/9v/2//j/+P/4//j/+P/4//j/+P/4//j/+P/4//r/
+v/6//r//P8AAAEAAwABAAMABwAKAAgACAAHAAoACQANABAAEwAUABcAGQAYABoAGwAc
ABsAGgAaABwAHwAgACAAIAAgAB0AGgAVABEADgANAAsACgAIAAYABgACAP3/+//7//n/
9v/1//T/8//y//L/8f/w/+7/7v/u/+3/7f/t/+3/7P/t/+3/7f/t/+v/7P/s/+v/6f/o
/+r/7P/o/+T/6//v/+n/6f/s/+3/9P8AAAcAEAAkADcATABjAHUAhwCgALkAwwC2AJgA
dwBQACoACQDr/9f/xf+1/7D/r/+o/6D/ov+r/7T/vP/E/8z/0//c/+D/4//o/+b/5v/m
/+j/6P/m/+T/5v/o/+r/6v/q/+r/6f/p/+j/5f/l/+j/6P/o/+j/6P/n/+f/6P/o/+j/
6P/q/+r/6//r/+r/6v/p/+f/6P/q/+z/7v/u//H/7v/s/+7/7//v//D/8P/x//H/8f/w
//D/8f/y//L/7//v//D/8//z//P/9P/1//T/8//z//X/9f/2//f/9f/4//j/+P/2//b/
+P/7//n/+//7//v//P/8//z//P///wIAAgAAAP//AgADAP//AAAAAAAAAgAEAAQAAwAD
AAUABQAFAAUABQAGAAYABwAIAAcACgALAAwADQAOAA8AEQASABIAEQATABMAEgAQABEA
EgASABAADwAPAA8ADwANAAoACAAHAAcACAAJAAoACAAHAAUAAgACAAIAAwAFAAIAAgAD
AAMAAQABAAAAAAAAAAAAAAAAAAEAAQACAAIAAQABAAEAAgAAAAAAAAAAAAEAAQABAAIA
AgACAAAAAgACAAIAAgADAAQABAADAAMAAwAFAAUABQAFAAUABAAEAAMAAwADAAMABgAG
AAQABAACAAEAAQAAAAIAAQABAAEA//8BAP///v8BAAIAAwAEAAEA//////3/+v/6//v/
+//9//////////7//f/8//z/+//7//v/+//5//z/AAACAAQABgAIAAgACQAMAAsACwAK
AAsADQAQABAAEgAWABwAHgAjACMAJQAoACsALAAsAC0ALQAtACsAJwAkACEAIQAeABwA
GgAYABYAFAASAA8ACgAHAAEA/v/6//j/+v/2//P/8f/x/+//7f/t/+v/6//q/+r/6//q
/+r/6v/q/+n/6f/p/+n/6P/n/+f/5//n/+f/6P/o/+f/5//o/+r/7P/o/+j/5//l/+X/
5f/o/+v/8v/+/wUAEAAmADsATgBfAHMAiwCiALUAswCYAHoAVwAwAA4A8//b/8X/t/+x
/6z/p/+i/6T/qP+p/7L/vP/I/9D/1//c/97/4f/k/+T/5P/k/+b/5v/k/+L/5P/m/+b/
5v/m/+b/6P/p/+n/5//n/+r/6v/q/+r/6v/p/+n/7P/s/+z/7P/q/+r/6//r/+v/7P/s
/+v/6//s/+3/7v/v//P/8f/w/+7/7//v//D/8P/x//H/8f/y//L/8//0//j/9f/1//b/
9f/1//X/9v/5//r/+//9//z/+//7//v/+//+//7//v/+//7/AAADAAMABQAFAAUABQAE
AAMAAgABAAQABAACAAUACgANAAsACgAKAAoADAAKAAoACQAJAAoACwAMAA0ADQAOAA4A
DwARAA8AEQARABEAEQARABEAEQAQAA4ACwAMAA0ADQAMAAoACgAJAAYABQAFAAUABQAD
AAAA/v/9//z//P/8//z/+//7//r/+P/3//b/9v/3//n/+v/8//3/+//7//r/+v/4//j/
+P/4//n/+f/6//r/+f/5//n/+v/6//r/+v/6//j/9//2//b/+v/6//j/+v/8//z//P/9
//7//v/9//3//P/9//z/+//9//3//P/8//v/+//7//v//v/+//z//P/9//3//v/+//z/
+//7//v//f////3//P/6//r/+v/6//r/+//+/////f/8//z/+//5//v/+//7//n/+f/7
//7/AAD+//7//v/+/wAAAgAFAAoACAAJAAkACwARABQAFAAWABkAHgAfACMAJAAnACsA
LwAyADIAMwAzADAALQAoACQAJAAlACMAIgAeABwAGgAYABIADwAKAAcAAgD+//n/9v/4
//T/8f/v/+//7f/r/+v/7P/t/+3/7v/r/+r/6v/q/+v/6//s/+3/6//q/+n/6f/r/+v/
6//s/+r/6f/p/+r/7P/q/+z/7P/r/+f/4//l/+z/9//8//7/CQAeADIARwBeAGsAfQCV
ALAAvwC3AJoAdgBLAB4A/P/n/8//uf+x/7X/sv+l/57/pP+q/7H/uP/A/8j/0P/b/97/
4P/f/+D/5P/k/+T/5v/m/+b/5P/m/+j/5//m/+X/5P/l/+f/6P/n/+n/7P/s/+z/6v/q
/+n/6f/q/+r/6v/q/+j/6P/p/+n/6f/q/+r/6f/p/+r/6//s/+v/7//t/+z/7v/v/+//
8P/w//H/8f/x//L/8v/z//T/9//1//b/+P/4//f/9v/2//j/+P/4//n/9//3//j/+f/5
//z//P/8//v/+v/7//3///8BAAEAAQACAAIAAgACAAEABAAEAAIABQAKAA0ACwAJAAgA
BwAIAAkACgAKAAsACQAJAAkACQALAAwADAANABAADwASABMAEQARABEAEQAQABAADwAN
AA0ADQAMAAoACAAIAAcABAADAAMAAwADAAMAAAD+//3/+v/6//r/+v/7//v/+v/4//f/
9v/2//f/9v/2//f/9//3//f/9v/2//f/+P/5//r/+P/3//f/9v/3//f/9//4//r/+v/6
//r//P/7//r/+v/6//r/+P/6//r/+v/6//v//v/+//3//f/9//////////7//f/7//r/
/P/9//7////+//7//P/8//3//f/+//7//P/7//v/+//9/////f/8//z//P/8//z/+//7
//3//f/6//r/+//7//r/+//6//n/+f/5//n/+v/5//n/+f/5//f/9v/5//r/+//8//3/
/v8AAAAAAQAEAAUABwAIAAsADwASABIAFAATABgAGQAdACAAIwAnACsAMAAwADEAMQAy
ADEALgAsACoAKQAlACIAIgAgAB4AHAAYABUAEAANAAYAAgD9//r//P/4//X/8//z//H/
7//v//H/8f/w//D/7f/s/+z/7P/u/+3/7f/t/+v/6v/p/+n/6f/p/+n/6v/s/+v/6//s
/+z/7P/o/+j/6f/n/+X/5f/q//P/+v8AAAUADAAgADUASABZAGsAgwCeALUAwwC2AJIA
bwBOACYA///l/9H/vf+1/7D/qf+i/6D/pP+r/7L/uP/A/87/2f/g/+T/5f/k/+b/5P/k
/+b/5v/o/+b/6P/q/+n/6P/n/+b/6P/p/+n/5//o/+z/7f/u/+z/7P/r/+v/7v/u/+7/
7v/s/w==
         </WaveFormData>
      </LeadData>
      <LeadData>
         <LeadByteCountTotal>10000</LeadByteCountTotal>
         <LeadTimeOffset>0</LeadTimeOffset>
         <LeadSampleCountTotal>5000</LeadSampleCountTotal>
         <LeadAmplitudeUnitsPerBit>4.88</LeadAmplitudeUnitsPerBit>
         <LeadAmplitudeUnits>��V</LeadAmplitudeUnits>
         <LeadHighLimit>2147483647</LeadHighLimit>
         <LeadLowLimit>268435456</LeadLowLimit>
         <LeadID>V1</LeadID>
         <LeadOffsetFirstSample>0</LeadOffsetFirstSample>
         <FirstSampleBaseline>0</FirstSampleBaseline>
         <LeadSampleSize>2</LeadSampleSize>
         <LeadOff>FALSE</LeadOff>
         <BaselineSway>FALSE</BaselineSway>
         <ExcessiveACNoise>FALSE</ExcessiveACNoise>
         <MuscleNoise>FALSE</MuscleNoise>
         <LeadDataCRC32>456288107</LeadDataCRC32>
         <WaveFormData>
DAAMAAwADAAMAAwADAAMAAwADAAMAAwACgAKAAoACgAIAAgACAAIAAYABgAGAAYABgAG
AAYABgAEAAQABAAEAAIAAgACAAIAAgACAAIAAgAAAAAAAAAAAAEAAgADAAQABAAEAAQA
BAAEAAQABAAEAAQABAAEAAQAAgACAAIAAgAEAAQABAAEAAIAAgACAAIAAgACAAIAAgAA
AAAAAAAAAAAAAAAAAAAAAQACAAMABAAEAAQABAAEAAQABAAEAAQABgAGAAYABgAEAAQA
BAAEAAQABAAEAAQABAAEAAQABAACAAIAAgACAAQABAAEAAQAAgACAAIAAgACAAIAAgAC
AAQABAAEAAQAAgACAAIAAgACAAIAAgACAAAAAAAAAAAAAgACAAIAAgABAAAA///+/wAA
AAAAAAAAAAAAAAAAAAD+//7//v/+//7//v/+//7//v/+//7//v8AAAAAAAAAAP7//v/+
//7//v/+//7//v8AAAAAAAAAAAIAAwAEAAQABQAGAAcABwAHAAkACQAJAAsADAANAA4A
CwALAAwADAAIAAQA///7//z/+//6//j/9//2//b/9v/2//f/+v/7//v/+//7//z//P/7
//r/+v/8//z//P/8//z//P/8//z//f/9//3//f/9//3//f/9//z//P/7//r//P/8//3/
/f/7//v/+//7//v/+//6//r//P/+//////8CAAUACgAYACUAMAA2ADQANAA6ADgAMQAl
ABUABQD1/+P/yf+h/3D/S/9G/1n/Z/9x/3b/gf+b/7f/xP/O/9r/3P/V/9H/0//Z/9z/
2//g/+7/+////wEAAwAHAAcABwAHAAcABwAHAAcACAAKAAoACgAKAAoACgAKAAoACgAK
AAsACwALAAsACwALAAsACwALAAsACQAJAAkACgALAAsACgAKAAwADAALAAsACQAKAAoA
CQAIAAgACAAIAAoACgAKAAoACQAJAAoACgAKAAoACQAIAAgACAAIAAgACQAJAAgACAAI
AAgABwAHAAkACQAJAAkACwALAAsACwAPABAAEQARABEAEQARABAADgAOAA8ADgAMAAwA
DAAMAAwABgACAP7/+v/3//b/9f/0//f/+P/5//r//P/8//z//P/6//r/+v/6//r/+v/6
//r/+//8//3//v/+//7//v/+/wAAAAAAAAAAAAAAAAAAAAAAAAAAAAAAAAAAAAAAAAAA
AAAAAAAAAAD+//7//v/+//7//v/+//7//v/+//7//v8AAAAAAAAAAAIAAgACAAIAAgAC
AAIAAgACAAIAAgACAAQABAAIAAoADgAUABwAHgAeABgADgACAPj/6v/W/8T/tP+k/5L/
fv9q/2D/YP90/5D/ov+4/9b/7P/2//j/+P/4//b/9P/u/+r/6v/w//r/AAAEAAgABgAG
AAYABgAEAAQABAAEAAQABAAEAAQAAgACAAIAAgACAAIAAgACAAIAAgACAAIAAAAAAAAA
AAD+//7//v/+//7//v/+//7//v/+//7//v/+//7//v/+//7//v/+//7//P/8//z//P/8
//z//P/8//7//v/+//7//v/+//7//v/+//7//v/+//z//P/8//z//P/8//z//P/+//7/
/v/+//z//P/8//z//v/+//7//v/+//7//v/+//z//P/8//z//v/+//7//v/+//7//v/+
//7//v/+//7/AAAAAAAAAAAAAAAAAAAAAAIAAgACAAIAAAAAAAAAAAAAAAAAAAAAAAAA
AAAAAAAAAAAAAAAAAAD+//7//v/+//7//v/+//7//v/+//7//v/+//7//v/+//z//P/8
//z//v/+//7//v/+//7//v/+//z//P/8//z//v/+//7//v/8//z//P/8//z//P/8//z/
/P/8//z//P/6//r/+v/6//r/+v/6//r//P/8//z//P/6//r/+v/6//r/+v/6//r/+v/6
//r/+v/6//r/+v/6//r/+v/6//r/+v/6//r/+v/4//j/+P/4//r/+v/6//r/+P/4//j/
+P/4//j/+P/4//r/+v/6//r/+P/4//j/+P/4//j/+P/4//r/+v/6//r/+P/4//j/+P/6
//r/+v/6//r/+v/6//r/+v/6//r/+v/4//j/+P/4//j/+P/4//j/+P/4//j/+P/4//j/
+P/4//b/9v/2//b/9v/2//b/9v/4//j/+P/4//b/9v/2//b/+P/4//j/+P/2//b/9v/2
//j/+P/4//j/+P/4//j/+P/4//j/+P/4//b/9v/2//b/+P/4//j/+P/2//b/9v/2//b/
9v/2//b/9v/2//b/9v/2//b/9v/2//j/+P/4//j/+P/4//j/+P/4//j/+P/4//r/+v/6
//r/+//8//z//f8AAAEAAQABAAIAAQAAAAAAAQACAAMAAwAEAAYABwAGAAIA/f/5//n/
9f/z//D/7//t/+z/6//q/+j/6v/q/+n/6//r/+z/7f/w//H/8//0//T/9P/0//T/9v/2
//b/9//3//f/9//3//f/9//3//f/+P/4//j/+P/6//v/+//7//v/+//7//v/+f/4//j/
+P/6//v///8CAAUADgAaACUAMAA4ADYANAA0ADIAKwAfABEABQD3/+P/y/+p/4j/e/96
/4P/kf+b/57/p/+//9n/4v/s//j/+v/z/+v/5//n/+j/6f/q/+7/8//7/wMABQAFAAkA
CQAJAAkACQAJAAkACgAKAAoACgAKAAgACAAIAAgACQAKAAwADQANAA0ADQANAAsACwAL
AAsACwALAAsADAALAAsACgAKAAoACgAJAAkACwAMAAwACwAIAAgACAAIAAYABgAGAAYA
BQAFAAYABgAGAAYABQAEAAQABAAEAAQAAwADAAIAAgACAAIAAQABAAEAAQABAAEAAQAB
AAEAAQACAAIAAgABAP////////7/AAAAAP///v8AAAEAAQD//wAAAAD///3////8//z/
/P/9//3//v////7//v/+//7//f/8//z/+//9//3//f/9//z//P/9//3//f/+//7//v/8
//z//f/9//7//v/+//7//f/9//z//P/+//3//f/+//7//v/+//////////////8BAAEA
AQABAP//////////AQABAAEAAgACAAIAAgACAAAAAAAAAAAAAwADAAMAAwABAAEAAQAB
AAEAAAAAAAEAAwADAAMAAwABAAAAAAABAAEAAQABAAEAAQABAAEAAQABAAEAAgACAAIA
AgACAAIAAwADAAMAAwABAAEAAQABAAEAAgACAAIAAQABAAAAAAABAAEAAQABAAEAAQAC
AAIAAQACAAIAAgACAAAAAQADAAQABQAGAAcACAAJAAoACgALAAwADQANAA0AEQARABEA
EgAQABAAEAAPAA0ADgAOAAwABgABAP3//f/9//v/+P/3//j/+P/4//j/+f/8//3//f/9
//3//v////////8AAAAA/v/+//7//v8AAAAAAAABAP//////////AQABAAEAAQAAAAAA
AAAAAAAAAQABAAEAAwADAAMAAwABAAAAAAAAAAAAAQABAAYADQAYACIALQA6AD4AOAA4
ADoANgArABkACwD//+//2/+9/5X/dP9r/3L/gf+R/5X/mv+p/8P/2f/i/+7/+P/4/+//
6f/p/+n/6v/r/+7/9v/9/wMACQAJAAkACwALAAsACwALAAsACwAMAAwADAAMAAwADAAM
AAwADAAMAAwADQANAA0ADQANAA0ACwALAAsACwANAA0ADQAOAA4ADQALAAoACgAKAAkA
CQAJAAoACgAJAAoACgAKAAoACgAKAAoACgAHAAcACAAIAAgACAAHAAYACAAIAAgACAAH
AAcABgAGAAYABgAFAAUABwAHAAcABwAFAAUABQAFAAQABAAEAAMABQAFAAUABAAEAAQA
AwACAAIAAwADAAEAAAAAAP///f/+//z//f/+/wAA/////////v/+//7//v/8//z//f/9
//3//f/9//3///8AAAIAAwACAAIAAQAAAAAAAAABAAEAAgACAAIAAgACAAEA///+//7/
/f/9//7//v/+//7////9//3//f/9//3//f/9//3//f/9//3//f////////8AAP7//v/+
//7/AAAAAAAAAAABAAEAAQABAP//////////AQAAAAAAAQABAAEAAQABAAEAAAAAAAEA
//////////////////////3//f/+//7//v/+//7//v/9//3//f/9//3//f/9//3//f/+
//7//v/9//3//P/8//v/+//7//v/+//9//7/AAAAAAAAAAABAAIAAgADAAYABwAHAAcA
CQAJAAkACgAIAAgACAAHAAcACAAIAAYABAD///v/+//5//f/9P/z//T/9P/0//T/9f/4
//n/+f/3//f/+P/5//n/+f/6//r/+P/4//j/+P/2//b/9v/3//n/+f/5//n/+//7//v/
+//6//r/+v/6//r/+//7//v/+//7//v/+//7//r/+v/6//r/+//9//7/AwAMABgAJQAw
ADYAOAA4ADYANAArABsACwABAO//1f+3/4v/XP8//0D/U/9l/3H/dv+D/5v/tf/E/9L/
3v/e/9f/0//X/9v/3P/d/+b/8v/5//3/AQADAAUABwAHAAcABwAFAAUABQAGAAYABgAG
AAYACAAIAAgACAAGAAYABwAHAAkACQAJAAkACQAJAAkACQAJAAkACQAKAAsACwAKAAoA
CAAIAAcABwAJAAoACgAJAAgACAAIAAgACAAIAAgACAAFAAUABgAGAAYABgAFAAQABgAG
AAYABgAJAAkACAAIAAYABgAFAAUABwAHAAcABwAJAAkACQAJAAsADAANAA0AEAARABIA
EgAQABAADwAOAAwADQAMAAkACAAHAAYAAQD+//v/+P/2//T/8v/w//P/9P/1//b/+f/6
//v//P/6//r/+v/6//r/+v/6//r/+//8//3//v8AAAAAAAAAAAAAAAAAAAAAAAAAAAAA
AAAAAAAAAAAAAP7//v/+//7/AAAAAAAAAAAAAAAAAAAAAAAAAAAAAAAAAAAAAAAAAAAC
AAIAAgACAAQABAAEAAQAAgACAAIAAgAEAAQABAAEAAYACgAKAA4AFAAaAB4AHAAUAAoA
AgD8//D/3v/O/8D/sP+e/4z/fP9y/3L/hP+g/7L/yP/i//b/BgAQAA4ADAAMAA4ABgD6
//T/+v8CAAYACAAKAAgACAAIAAgACAAIAAgACAAIAAcABgAFAAQAAgACAAIAAgACAAIA
AgACAAAAAAAAAAAA/v/+//7//v/+//7//v/+//7//v/+//7//v/+//7//v/8//z//P/8
//r/+v/6//r//P/8//z//P/8//z//P/8//z//P/8//z//P/8//z//P/8//z//P/8//z/
/P/8//z//P/8//z//P/6//r/+v/6//r/+v/6//r/+P/4//j/+P/6//r/+v/6//r/+v/6
//r/+v/6//r/+v/6//r/+v/6//r/+v/6//r//P/8//z//P/9//7///8AAAIAAgACAAIA
AgACAAIAAgAEAAQABAAEAAIAAgACAAIAAAAAAAAAAAACAAIAAgACAAAAAAAAAAAAAAAA
AAAAAAAAAAAAAAAAAAAAAAAAAAAAAAAAAAAAAAAAAAAAAAAAAAAAAAAAAAAAAAAAAAAA
AAAAAAAAAAAAAAAAAAAAAAAA/v/+//7//v/+//7//v/+//7//v/+//7//v/+//7//v/+
//7//v/+//7//v/+//7//v/+//7//v/+//7//v/+//7//v/+//7//v/+//7//v/9//z/
+//6//v//P/9//7//P/8//z//P/8//z//P/8//7//v/+//7//P/8//z//P/+//7//v/+
//7//v/+//7//P/8//z//P/8//z//P/8//z//P/8//z//P/8//z//P/8//z//P/8//z/
/P/8//z//P/8//z//P/6//r/+v/6//r/+v/6//r/+v/6//r/+v/8//z//P/8//r/+v/6
//r//P/8//z//P/6//r/+v/6//r/+v/6//r/+v/6//r/+v/4//j/+P/4//r/+v/6//r/
+P/4//j/+P/4//j/+P/4//j/+P/4//j/+v/6//r/+v/9//7//v///wAAAQABAAEAAwAD
AAMABAAGAAYABgAFAAYACAAJAAgABgABAP3//f/6//f/8//x/+3/7P/r/+r/6f/q/+n/
5//p/+n/6v/r/+3/7//y//T/8v/y//L/8v/0//T/9P/1//X/9f/1//X/9f/1//X/9f/4
//j/+P/4//j/+f/5//n/9//3//f/9//3//b/9v/2//j/+f/7/wAACQASABwAJwAyADQA
MgAyADAALgAlABUABwD7/+3/1f+1/4n/aP9f/2b/cf9//4X/jP+d/7f/xf/M/9r/5v/i
/9v/2f/X/9n/2v/d/+L/6v/z//v/AwADAAEABAAFAAYABwAFAAUABQAGAAYABgAGAAYA
BgAGAAYABgAGAAYABwAHAAcABwAHAAcABQAFAAUABQAHAAcABwAIAAcABwAGAAYABgAG
AAUABQAFAAYABgAFAAQABAAEAAQABAAEAAQABAADAAMABAAEAAQABAADAAIAAAAAAAAA
AAADAAMAAgACAAIAAgABAAEA//////////////////////7//v/+//3//f/9//3//P/8
//z/+//6//z//f/9//v/+//8//z/+//9//r/+v/6//r/+f/5//n/+P/4//j/+P/4//j/
+f/5//f/9//3//f/+P/4//n/+f/3//j/+P/4//j/+P/5//n/+P/4//j/+P/3//f/9v/2
//j/9//3//j/+P/4//j/+f/5//n/+f/5//n/+f/5//n/+f/5//n/+f/5//n/+f/6//j/
+P/4//j/+v/6//r/+v/5//n/+f/5//v/+//7//v/+f/4//j/+f/7//v/+//7//n/+P/4
//n/+f/5//n/+f/5//n/+f/5//X/9f/2//b/9//4//n/+v/5//n/+f/5//v/+//7//v/
+v/6//n/+P/4//n/+f/6//3/+//5//v//P/9//7///8AAAMABAAEAAUABgAHAAcABwAL
AAsACwAMAAsACgAJAAcABwAIAAgABgABAPv/9v/1//X/8//w/+//7//w//H/8v/z//b/
9//3//n/+f/6//v/+f/5//r/+v/4//j/+P/4//n/+v/7//3/+//7//v/+//7//v/+//7
//z//P/8//z//P/9//3//f/9//3//f/9//3//P/8//z/AAD9////BAALABQAHgArADQA
NgA2ADYANgA0ACkAGQAJAP3/7f/Z/7n/i/9q/2P/aP93/4n/kf+S/6H/v//V/9z/6v/0
//L/5//j/+X/5//m/+X/7v/4////BQAHAAkACwANAA0ADQANAAsACwALAAwADgAOAA4A
DgAMAAwADAAMAAwADAANAA0ADwAPAA8ADwAPAA8ADwAPAA0ADQANAA4ADQANAAwADAAO
AA4ADQANAA0ADgAOAA0ADAAMAAwADAAOAA4ADgAOAAsACwAMAAwADAAMAAsACgAMAAwA
DAAMAAsACwAKAAoADAAMAAsACwALAAsACwALAAsACwALAAsACgAKAAoACQAJAAkACQAI
AAgACAAHAAYABAAFAAUAAwAEAAQAAwABAAQAAgADAAQABAADAAMAAwAEAAQABAAEAAIA
AgADAAMABAAFAAYABwAGAAYABwAHAAcACAAIAAgABgAGAAcABwAHAAgACQAKAAsACwAK
AAoACgAJAAkACgAIAAgACAAJAAkACQAJAAkACQAJAAkACQALAAsACwALAAsACwALAAwA
CgAKAAoACgAMAAwADAAMAA0ADQANAA0ADQANAA0ADQANAAwADAANAA0ADQANAA0ADQAM
AAwADQANAA0ADQANAA0ADQANAA0ACwALAAwADAAMAAwADAAMAAsACwALAAsADQANAA0A
DQANAA4ADgAOAAsACQAKAAoADAAOAA4ADgAOABEAEgASABMAFgAXABcAFwAXABcAFwAY
ABYAFgAWABUAEwAUABQAEgAQAAsABwAHAAUAAwAAAP////8AAAEAAgABAAQABQAFAAUA
BQAGAAcABQAFAAYABgAGAAYABgAGAAgACAAIAAkABwAHAAcABwAFAAUABQAFAAgACAAI
AAgACAAJAAkACQAHAAcABwAHAAcABgAGAAYABgAHAAsADgATAB4AKgA1AD4AQgBAAEIA
QgA8ACsAGwANAP3/6f/T/6//f/9a/1H/Xv9z/4P/if+Q/6P/wf/T/+D/7P/2//D/5f/l
/+f/6f/q/+//+v8CAAcACwAPABEAEwATABMAEwATABEAEQARABIAEgASABIAEgAUABQA
FAAUABQAFAAVABUAFQAVABUAFQAVABUAFQAVABUAFQAVABYAFQAVABQAFAAUABQAEwAT
ABMAFAAUABMAEgASABIAEgAUABQAFAAUABMAEwAUABQAFAAUABMAEgASABIAEgASABMA
EwASABIAEgASABEAEQATABMAEwATABUAFQAVABUAGAAYABgAFwAYABkAGgAaABgAGAAX
ABYAEgARABAADgAOAA4ADgAJAAYAAwAAAP3//P/7//r/+//8//3//v8BAAIAAwAEAAYA
BgAGAAYABgAGAAYABgAIAAgACAAIAAoACgAKAAoACQAIAAcABgAHAAgACQAKAAoACgAK
AAoACgAKAAoACgAKAAoACgAKAAoACgAKAAoACAAIAAgACAAKAAoACgAKAAoACgAKAAoA
CgAKAAoACgAMAAwADAAMAAwADAAMAAwACgAOABQAGgAeACIAJgAmACIAGgAQAAgA/v/s
/9r/zP+8/6j/kv+A/3j/ev+M/6b/uv/O/+r/AgAUAB4AHAAYABgAGAASAAYAAAACAAgA
DgAQAA4ADgAQABAAEAAQAA4ADgAOAA4ADQAMAAsACgAKAAoACgAKAAgACAAIAAgABgAG
AAYABgAIAAgACAAIAAcABgAFAAQABAAEAAQABAAEAAQABAAEAAQABAAEAAQABAAEAAQA
BAAEAAQABAAEAAIAAgACAAIABAAEAAQABAACAAIAAgACAAIAAgACAAIAAgACAAIAAgAC
AAIAAgACAAIAAgACAAIAAAAAAAAAAAD+//7//v/+/wAAAAAAAAAA/v/+//7//v/+//7/
/v/+//7//v/+//7/AAAAAAAAAAACAAIAAgACAAMABAAFAAYACAAIAAgACAAIAAgACAAI
AAgACAAIAAgABgAGAAYABgAEAAQABAAEAAYABgAGAAYABgAGAAYABgAGAAYABgAGAAQA
BAAEAAQABAAEAAQABAAEAAQABAAEAAQABAAEAAQAAgACAAIAAgAEAAQABAAEAAIAAgAC
AAIAAgACAAIAAgACAAIAAgACAAIAAgACAAIAAgACAAIAAgACAAIAAgACAAIAAgACAAIA
AgACAAIAAgAAAAAAAAAAAAIAAgACAAIAAgACAAIAAgACAAIAAgACAAIAAgACAAIAAgAC
AAIAAgACAAIAAgACAAIAAgACAAIAAgACAAIAAgAAAAAAAAAAAAAAAAAAAAAAAgACAAIA
AgAAAAAAAAAAAAIAAgACAAIAAAAAAAAAAAAAAAAAAAAAAAIAAgACAAIAAAAAAAAAAAAA
AAAAAAAAAAIAAgACAAIAAAAAAAAAAAACAAIAAgACAAAAAAAAAAAAAAAAAAAAAAAAAAAA
AAAAAAAAAAAAAAAAAAAAAAAAAAAAAAAAAAAAAAAAAAAAAAAAAAAAAAAAAAAAAAAAAAAA
AAAAAAAAAAAAAAAAAAAAAAAAAAAAAAAAAAAAAAAAAAAAAAAAAAAAAAD+//7//v/+/wAA
AAABAAIABAAFAAYABwAHAAcACQAJAAkACgAKAAoACwALAAwADgAPAA4ACwAHAAIAAQD+
//v/9v/1//T/9P/x//D/8P/y//D/7//u/+3/8f/z//T/9f/5//r/+//8//z//P/8//z/
/P/9//3//f/9//3//f/9//3//f/+//7//v/+//7///////////////////////7//v/+
/wAAAQABAAIABwAQABoAJQAyADoAPAA8ADwAPAA1ACkAGwAPAP//6//R/6f/dv9T/0z/
V/9n/3P/ev+D/53/t//C/8j/2v/g/9n/0//V/9n/3P/f/+L/7P/3////BQAJAAkADQAN
AA0ADQALAAsACwAMAA4ADgAOAA4ADgAOAA4ADgAQABAAEQARAA8ADwAPAA8AEQARABEA
EQAPAA8ADwAQAA8ADwAOAA4AEAAQAA8ADwANAA4ADgANAA4ADgAOAA4ADgAOAA4ADgAL
AAsADAAMAAwADAALAAoACgAKAAoACgALAAsACgAKAAoACgAJAAkACQAJAAkACQAHAAcA
BwAHAAgACAAIAAcABQAFAAUABAAGAAYABQAEAAIAAwADAAEAAgACAAEA//8CAAAAAQAC
AAIAAQABAAEAAAAAAAAAAAAAAAAAAQABAAEAAQABAAEAAAAAAAEAAQD//wAAAAAAAAAA
AAABAAEAAAAAAAAAAAD//////v/+//7//f/9//7//P/8//z//f/9//3//f/9//v/+//7
//v//f/9//3//f/7//v/+//8//z//P/8//z//v/+//7//v/9//3//f/9//3//f/9//3/
/f/8//z//f/9//3//f/9//v/+v/6//v//f/9//3//f/9//3//f/9//v/+//8//z//P/8
//z//P/5//n/+f/5//v/+//7//v/+//8//z//P/9//3//P/8//v/+//7//v/+f/5//r/
+v/5//r/+v/6//r/+v/7//v/+v/7//v/+//7//z//f/+////AAADAAQABAAFAAQABQAF
AAUACQAJAAkACgAKAAoACgAJAAcABgAEAAAA/P/3//P/8//x/+//7P/r/+z/7P/s/+z/
7v/y//T/9f/1//X/9v/3//b/9f/1//T/9v/2//b/9v/2//b/9v/3//X/9f/1//X/9//3
//f/9//4//j/+P/4//b/9//3//f/9//3//f/9//3//b/9v/2//j/+f/7//7/AwAMABgA
IwAuADIAMAAwADIAMAApABkACwD9/+v/1f+5/4//Zv9T/1b/Zf93/33/fv+L/6f/vf/I
/9L/3v/e/9n/1f/V/9n/3P/d/+T/7v/3//v///8DAAMAAwADAAMAAwAFAAUABQAGAAQA
BAAEAAQABgAGAAYABgAEAAQABQAFAAMAAwADAAMABQAFAAUABQAHAAcABwAIAAcABwAG
AAYABgAGAAUABQAFAAYABgAFAAQABAAEAAQABAAEAAQABAADAAMABAAEAAYABgAFAAQA
AgACAAIAAgADAAMAAgACAAIAAgABAAEAAQABAAEAAQD//////////wAAAAAAAP//AQAB
AAEAAAD+//7//f/8//z//f/9//v/+v/6//n/9//5//b/9v/2//b/9f/1//X/9v/2//b/
9v/2//b/9//3//n/+f/5//n/+P/4//n/+f/7//z//P/8//z//P/9//3//v/+//7//v//
/////v/+//7//f/9//7//P/8//z//f/7//v/+//7//3//f/9//3//f/9//3//f//////
//8AAAAAAAAAAAAA/v/+//7//v8BAAEAAQABAP//////////AQAAAAAAAQABAAEAAQAB
AAMAAgACAAMAAQABAAEAAQABAAEAAQABAP////8AAAAAAAAAAAAAAAD/////////////
//////////8AAAAAAAD9//3//P/8//3//f/9//3//f/9//7//v/9//7//v/+//7//v//
/wEAAgACAAIAAgACAAMABAAEAAUACAAJAAkACQALAAsACwAMAAoACgAKAAkACQAKAAoA
CAACAP3/+f/5//n/9//0//P/9P/0//T/9P/1//j/+f/5//n/+f/6//v/+f/5//r/+v/8
//z//P/8//z//P/8//3//f/9//3//f/9//3//f/9/wAAAAAAAAAAAAABAAEAAQABAAEA
AQABAAEAAAAAAAAAAgADAAcACAANABgAJgAzADwAPgA8ADwAPAA2ACcAFQAHAPf/3//H
/6P/cf9Q/03/Wv9r/3v/gf+I/5//u//L/9j/6P/u/+b/4f/h/+P/5f/m/+v/9P/8/wMA
CQANAA0ADwAPAA8ADwAPAA8ADwAPABAAEAAQABAAEAAOAA4ADgAOAA4ADgAPAA8ADwAP
AA8ADwAPAA8ADwAPAA8ADwAPABAAEQARABAAEAAQABAADwAPAA8AEAAQAA8ADgAOAA4A
DgAMAAwADAAMAA0ADQAOAA4ADgAOAA0ADAAMAAwADAAMAA0ADQAMAAwADAAMAAsACwAN
AA0ADQANAA0ADQANAA0ADQAMAAsACQAJAAkACQAIAAgACAAHAAYABgAHAAcABQAEAAQA
AwABAAIAAAABAAIAAAD////////+//7//v/+/wAAAAABAAEAAQABAAEAAQACAAIAAwAD
AAUABgAGAAYABAAEAAUABQAEAAQABAAEAAUABQAEAAQAAgABAAEAAgACAAIAAgADAAEA
AQABAAEAAQABAAEAAQABAAEAAQABAAEAAQABAAIAAgACAAIAAgACAAIAAgACAAUABQAF
AAUAAwADAAMAAwAFAAQABAAFAAQAAwACAAEAAwACAAIAAwABAAEAAQABAAMAAwADAAMA
AQABAAIAAgAAAAAAAAAAAP/////////////////////9//7//v/+///////+//7/////
///////9//3//v/+//7//v/9//z//P/8//3//f/8//3//f/9//v//P/9//7//v/+//7/
/v8BAAIAAgADAAYABwAHAAcACQAJAAkACgAIAAgACAAHAAYABgAFAAIA///7//j/+f/3
//X/8v/x/+7/7v/u/+7/8f/0//X/9f/1//X/9v/3//f/9//4//j/9v/2//b/9v/2//b/
9v/3//f/9//3//f/9//3//f/9//4//j/+P/4//j/+f/5//n/9//3//f/9//3//b/9v/2
//b/9//5//z///8GABIAHQAoADIANAAyADQANAAtAB0ACwD7/+3/2f+//5X/Yv89/zb/
Q/9Z/2X/av9z/43/qf+6/8T/0v/Y/9P/zf/P/9P/1P/X/+D/6v/z//v//f///wMAAwAD
AAMAAwADAAMAAwAEAAIAAgACAAIABAAEAAQABAAEAAQABQAFAAUABQAFAAUABQAFAAUA
BQAHAA==
         </WaveFormData>
      </LeadData>
      <LeadData>
         <LeadByteCountTotal>10000</LeadByteCountTotal>
         <LeadTimeOffset>0</LeadTimeOffset>
         <LeadSampleCountTotal>5000</LeadSampleCountTotal>
         <LeadAmplitudeUnitsPerBit>4.88</LeadAmplitudeUnitsPerBit>
         <LeadAmplitudeUnits>��V</LeadAmplitudeUnits>
         <LeadHighLimit>2147483647</LeadHighLimit>
         <LeadLowLimit>268435456</LeadLowLimit>
         <LeadID>V2</LeadID>
         <LeadOffsetFirstSample>0</LeadOffsetFirstSample>
         <FirstSampleBaseline>0</FirstSampleBaseline>
         <LeadSampleSize>2</LeadSampleSize>
         <LeadOff>FALSE</LeadOff>
         <BaselineSway>FALSE</BaselineSway>
         <ExcessiveACNoise>FALSE</ExcessiveACNoise>
         <MuscleNoise>FALSE</MuscleNoise>
         <LeadDataCRC32>2095234053</LeadDataCRC32>
         <WaveFormData>
UgBSAFIAUgBWAFoAXgBiAGcAagBtAHAAcwB2AHkAfAB/AIAAgQCCAIMAhACFAIYAhACE
AIQAhACBAIAAfwB+AHsAegB5AHgAcwBwAG0AagBkAGAAXABYAFIATgBKAEYAQQA8ADcA
MgAsACgAJAAgABsAGAAVABIADQAKAAcABAACAAAA/v/8//n/+P/3//b/9P/0//T/9P/z
//L/8f/w//D/8P/w//D/8v/y//L/8v/y//L/8v/y//T/9P/0//T/9v/2//b/9v/4//j/
+P/4//r/+v/6//r//P/8//z//P/8//z//P/8//7//v/+//7//P/8//z//P/+//7//v/+
//7//v/+//7//P/8//z//P/6//r/+v/6//r/+v/6//r/+v/6//r/+v/5//j/9//2//b/
9v/2//b/9f/0//P/8v/y//L/8v/y//D/8P/w//D/8P/w//D/8P/w//D/8P/w/+7/7v/u
/+7/7v/u/+7/7v/w//D/8P/w//L/9P/0//T/9P/0//b/9v/2//n/+v/7//3///8BAAIA
//////7//f/4//X/8v/v//H/8f/u/+7/6//q/+n/6P/q/+r/6v/r/+7/7v/u/+7/6//r
/+z/7P/r/+v/6f/o/+X/5f/l/+X/5//n/+f/5v/n/+f/5//n/+f/5v/l/+T/5v/m/+b/
5v/m/+b/5v/l/+X/5f/k/+T/5f/n/+b/6v/w//T///8WAC0AQgBUAFoAZAByAHoAcgBW
AC4ACQDs/8L/fv8n/8r+hP5q/nL+f/6C/oP+if6a/q/+xv7j/gj/Hv8u/0D/Vf9r/37/
jf+i/73/z//Z/97/5//u/+//8f/0//X/+f/5//n/+//9//3//v///wEAAgADAAMAAQAD
AAQABQAIAAgACAAJAAkACQALAAsACwALAAwADAARABEAEQARABAAEgAUABQAFwAZABoA
GgAYABoAGwAdAB8AHwAgACEAJAAlACcAKAAoACgAKQAsAC8AMAAyADUAOAA6ADwAPgBB
AEQARwBKAFAAUwBWAFgAXgBiAGcAbQB1AHkAfgCDAIgAjgCTAJkAnACfAKQApACkAKUA
pgCnAKgApQCkAKMAogCcAJgAlACQAIwAiACEAIAAfgB8AHoAeAByAG4AagBmAGEAXABX
AFIATgBKAEYAQgA7ADYAMQAsACgAJAAgABwAFwAUABEADgAKAAgABgAEAAAA/v/8//r/
+f/4//f/9v/1//T/8//y//D/8P/w//D/8v/y//L/8v/0//T/9P/0//b/9v/2//b/+P/4
//j/+P/5//r/+//8//7//v8CAAYACgAQABwAJAAoACYAJAAiACgALAAkACAAJAAiAAQA
xP9y/xT/zP7C/s7+wv64/sr+6P4A/xj/Lv9I/2T/fP+K/5L/ov+6/9T/6P/2/wAAAQAC
AAMABAAFAAYABwAIAAoACgAKAAoACgAKAAoACgAMAAwADAAMAA4ADgAOAA4AEAAQABAA
EAAQABAAEAAQABIAEgASABIAEwAUABUAFgAYABgAGAAYABkAGgAbABwAHgAeAB4AHgAh
ACIAIwAkACYAKAAqACwALwAwADEAMgA2ADgAOgA8AD4AQABCAEQARwBKAE0AUABUAFYA
WABaAF8AYgBlAGgAbABuAHAAcgBzAHQAdQB2AHkAegB7AHwAfQB+AH8AgAB+AH4AfgB+
AH4AfgB+AH4AegB4AHYAdABvAGwAaQBmAGAAXABYAFQATwBKAEUAQAA8ADgANAAwAC0A
KgAnACQAIgAgAB4AHAAaABgAFgAUABEAEAAPAA4ADgAOAA4ADgAMAAwADAAMAAsACgAJ
AAgACgAKAAoACgAIAAgACAAIAAgACAAIAAgACAAIAAgACAAGAAYABgAGAAYABgAGAAYA
BQAEAAMAAgACAAIAAgACAAAAAAAAAAAAAAAAAAAAAAD+//7//v/+//7//v/+//7//P/8
//z//P/8//z//P/8//z//P/8//z/+v/6//r/+v/6//r/+v/6//r/+v/6//r/+v/6//r/
+v/6//r/+v/6//r/+v/6//r/+v/6//r/+v/6//r/+v/6//j/+P/4//j/+v/6//r/+v/8
//z//P/8//z//P/8//z/+v/6//r/+v/4//j/+P/4//j/+P/4//j/+P/4//j/+P/4//j/
+P/4//j/+P/4//j/9v/2//b/9v/4//j/+P/4//b/9v/2//b/9v/2//b/9v/2//b/9v/2
//b/9v/2//b/9v/2//b/9v/2//b/9v/2//b/9v/2//b/9v/2//b/9v/0//T/9P/0//T/
9P/0//T/9P/0//T/9P/0//T/9P/0//T/9P/0//T/9P/0//T/9P/0//T/9P/0//T/9P/0
//T/+P/4//j/+v/8//7//v/+//7//v/+//7/AQACAAIAAQAFAAYABwAGAAIA/v/6//j/
9f/x//D/7v/w//D/8P/w/+7/7P/r/+r/6v/q/+r/6f/s/+7/7//v//H/7//u/+3/7f/t
/+3/7f/r/+v/6v/p/+n/6f/p/+r/6P/o/+j/6P/q/+r/6v/q/+r/6v/p/+n/6f/o/+j/
6f/p/+r/7v/2//7/DQAkADkATgBeAGYAbAByAHoAeABaADAADwDy/8b/hv8x/+j+vP6k
/qD+rf60/rX+vf7M/tn+6P4D/yL/Nv9A/0z/Wf9n/3j/if+Y/6n/u//J/9T/3f/i/+b/
6f/t/+//8//z//P/9f/1//X/9v/3//n/+v/7//v/+//9//7////+//7//v////////8B
AAEAAQABAAIAAgADAAMAAwADAAIABAAGAAYABgAHAAcABgAEAAYABwAJAAgABwAHAAcA
CgALAA0ADgAMAAwADQAQABMAFAAWABkAGQAaABsAHAAbAB4AIQAkACcAKQArACwALgAw
ADMANwA5ADsAPgBBAEEARABGAEkASABLAE4ATgBPAFIAVABSAFIAUgBRAFAAUgBQAFAA
TwBQAE0ATQBMAEsASwBIAEYARABCAD8AOgA3ADQAMgAwADAALAAnACUAIwAhAB4AGwAY
ABQAEQANAAwACQAGAAQAAAD+//z/+f/6//f/9v/1//H/8f/w/+//7f/t/+3/7f/v/+3/
7f/u/+3/7P/r/+r/6v/q/+r/6v/t/+3/7f/u/+3/7f/u/+7/7v/u/+//7//w//D/8P/x
/+//8P/w//D/8f/x//H/8f/w//D/8P/w//L/8v/y//L/8P/w//D/7//x//H/8P/w/+7/
7v/t/+3/7v/u/+7/7v/s/+z/6//q/+r/6v/o/+j/6P/o/+f/5//l/+X/5f/l/+P/4//j
/+L/4v/i/+L/4//i/+D/4P/i/+L/5P/k/+T/5P/k/+T/5P/m/+b/6P/o/+j/6f/q/+v/
7P/v//D/8P/v/+z/6v/o/+T/4//g/93/3P/b/9f/1v/U/9T/1P/U/9T/1P/U/9X/1v/W
/9b/1v/V/9X/1v/W/9X/0//R/9D/z//P/8//z//P/8//z//O/83/z//P/8//0P/O/87/
zv/O/87/zv/O/87/zv/O/83/zf/P/87/zv/P/83/0P/U/9r/5P/3/wwAIwA4AEQARgBO
AFoAXgBKAB4A9v/b/77/jv9G//H+sv6O/oL+jP6b/qD+o/6x/sL+0f7k/gP/Hv8s/zb/
RP9T/2P/cv9//5L/p/+z/73/yv/R/9T/1//Z/9z/3f/f/9//3//h/+X/5f/m/+f/5f/m
/+f/5//o/+v/7f/v/+7/7v/u/+//7f/t/+//7//w//H/8//0//X/9f/1//X/9v/4//r/
+v/7//3//v/+//7/AAABAAMABQAFAAYABwAIAAkACwAMAAoACgALAA4AEgAUABcAGwAd
AB4AHwAgACMAJgApACwAMAAzADYAOAA8AD4AQQBFAEsATQBQAFMAVgBaAF0AYQBkAGcA
agBqAGkAbABuAGwAbABsAGsAagBrAGgAZwBlAGYAYwBjAGIAXQBbAFYAUgBMAEoARwBC
ADsANgAyAC4ALAAmAB8AGwAXABMADgAJAAQAAAD9//n/+P/1//L/8P/s/+r/6P/l/+T/
4f/g/9//3f/d/9z/2//Z/9n/2f/Z/9n/1//X/9j/2P/Y/9j/2P/a/9r/2v/a/9v/2//b
/9z/3f/d/97/3v/e/97/3//f/97/3v/e/9//4f/i/+L/4v/j/+P/4//j/+T/5P/k/+T/
5v/m/+b/5v/k/+T/5P/j/+X/5f/k/+T/5P/k/+P/4//i/+L/4v/i/+L/4v/h/+D/4v/i
/+D/4P/e/97/3f/d/9v/2//b/9v/2f/d/+D/4P/g/+D/4P/i/+L/4v/k/+L/5P/k/+T/
5//o/+n/6v/t/+7/7v/t/+v/6v/p/+b/4//g/93/3P/b/9f/1v/U/9L/0v/S/9L/0//U
/9b/2P/W/9b/1v/V/9f/2P/Y/9f/1//V/9T/0//S/9H/0P/P/9H/0f/Q/8//0f/R/9H/
0v/Q/9D/0P/Q/9D/0P/Q/9D/0P/Q/8//z//R/9D/0P/R/8//0P/U/9j/4v/z/woAHwAy
AEQATgBUAFwAYABQACoAAADj/8j/lv9O//X+nv5i/lD+Xv5x/nj+e/6F/pb+qf7A/uH+
AP8W/yT/NP9J/13/bP99/5T/qf+5/8P/zP/T/9j/2//d/+D/4f/j/+P/4//l/+f/5//o
/+n/6f/q/+v/6//r/+3/7v/v//L/8v/y//P/8//z//X/9f/3//f/+P/4//v/+//7//v/
+v/8//7//v8BAAMABAAEAAQABgAHAAkACwALAAwADQAOAA8AEQASABQAFAAVABgAHQAe
ACAAIwAoACoALAAuADEANAA3ADoAPwBDAEcASgBOAFIAVwBdAGQAZwBrAG8AdQB6AH4A
gwCIAI0AkgCUAJcAmACaAJgAmACYAJgAlgCUAJIAkACLAIgAhQCCAH0AeABzAG4AagBm
AGIAXgBZAFQATwBKAEMAPgA5ADQALwAqACUAIAAaABYAEgAOAAgABAAAAPz/+f/2//P/
8P/s/+r/6P/m/+X/5P/j/+L/4f/g/9//3v/c/9z/3P/c/9z/3P/c/9z/3P/c/9z/3P/e
/97/3v/e/+H/4v/j/+T/5P/k/+T/5P/m/+b/5v/m/+j/7v/w//T/+v8GABAAFgASABIA
GAAmADIALgAqAC4AMAAWAN7/lP86/+j+0P7W/sb+vP7Q/uj+BP8e/y7/Qv9i/37/iP+I
/5T/qv/C/9T/4P/k/+b/6P/q/+z/7v/v//D/8f/y//D/8P/w//D/8f/y//P/9P/0//T/
9P/0//b/9v/2//b/+P/4//j/+P/4//j/+P/4//r/+v/6//r/+//8//3//v///wAAAQAC
AAQABAAEAAQABQAGAAcACAALAAwADQAOABEAEgATABQAFwAYABkAGgAeACAAIgAkACYA
KAAqACwAMAAyADQANgA5ADwAPwBCAEQARgBIAEoATQBOAE8AUABTAFQAVQBWAFgAWABY
AFgAWgBaAFoAWgBYAFgAWABYAFUAVABTAFIAUABOAEwASgBGAEQAQgBAADwAOAA0ADAA
LAAoACQAIAAdABoAFwAUABAADgAMAAoACAAGAAQAAgAAAAAAAAAAAP3//P/7//r/+v/6
//r/+v/6//r/+v/6//j/+P/4//j/+P/4//j/+P/4//j/+P/4//j/+P/4//j/9v/2//b/
9v/0//T/9P/0//b/9v/2//b/9P/0//T/9P/y//L/8v/y//L/8v/y//L/8P/w//D/8P/w
//D/8P/w/+7/7v/u/+7/7P/s/+z/7P/s/+z/7P/s/+7/7v/u/+7/7v/u/+7/7v/u/+7/
7v/u//D/8P/w//D/7v/u/+7/7v/u/+7/7v/u//D/8P/w//D/8v/y//L/8v/y//L/8v/y
//P/9P/1//b/9v/2//b/9v/4//j/+P/4//n/+v/7//z//v/+//7//v/+//7//v/+/wAA
AAAAAAAAAAAAAAAAAAACAAIAAgACAAQABAAEAAQABAAEAAQABAAGAAYABgAGAAQABAAE
AAQABQAGAAcACAAKAAoACgAKAAgACAAIAAgACQAKAAsADAAMAAwADAAMAA4ADgAOAA4A
DgAOAA4ADgAQABAAEAAQABAAEAAQABAAEAAQABAAEAASABIAEgAUABYAGAAYABgAGQAa
ABsAHAAbABwAHAAbAB8AIAAhACAAHQAaABcAFgAUAA8ADQAKAAoACgAKAAoABwAGAAYA
BgAGAAYABgAFAAkADAAOAA8ADQALAAoACQAJAAkACQAJAAcABwAGAAUABQAFAAUABgAG
AAYABgAGAAgACAAIAAgABgAGAAUABQAFAAQABAAFAAkACAAMABQAIAAzAEgAXwB0AIAA
hACMAJYAmACGAF4AOgAhAPz/wP9w/xf/0v6s/p7+pv6z/rj+vf7H/tj+6f78/iH/Qv9S
/2D/cP9//5H/pP+z/8b/1//n//f/AgAHAAoADwARABQAFQAXABcAFwAZABsAGwAcAB0A
GwAcAB0AHQAdAB8AIAAhACIAIgAiACMAIQAhACMAIwAlACUAJgAmACkAKQApACkAKAAq
ACwALAAsAC0ALQAsACoALAAtAC8AMQAxADIAMwA0ADUANwA4ADgAOAA5ADwAPgA+AD8A
QQBCAEQARgBIAEkATABPAFIAUwBVAFcAWABaAFwAXwBjAGcAaQBsAG8AbwByAHQAdwB2
AHkAfAB8AH0AgACCAIAAggCCAIEAgACBAH4AfQB7AHsAeQB6AHoAeAB3AHMAcABuAGwA
aQBkAGEAXgBcAFoAWABUAE8ATQBKAEcAQwA/AD0AOgA4ADUAMAAtACoAKAAkACIAIAAd
ABoAFwAWABUAEQARABAADwAPAA8ADwAPAA0ACwALAAwADAAMAAwADAAKAAoACgAKAAsA
CwALAAwADwAPABAAEAAOAA4ADwAPABAAEAAQABEADwAQABAAEAARABEAEQARABAAEAAQ
ABAAEAAQABAAEAAQABAAEAAPAA8ADwAOAA4ADgAOAA0ADQAKAAoACgAKAAwADAALAAoA
CQAIAAUABAAGAAYABQAFAAMAAwADAAMAAgACAAIAAgACAAYABgAGAAgABgAIAAgACAAN
AA4ADwAQABAAEAAPAA0ACwAKAAkABgACAP7/+v/4//X/8f/w/+7/7//w//H/8v/w//D/
8f/y//L/8v/y//H/8//0//T/8//w/+3/6//p/+v/6//r/+v/6//r/+r/6f/n/+f/5//o
/+j/6P/o/+j/5v/m/+b/5v/o/+j/5//n/+X/5P/k/+X/5//m/+j/8P/8/w0AIgA5AEwA
WABcAGQAbgByAF4AMgAKAO//0P+e/1T//f64/pT+iv6W/qX+qv6r/rX+yv7b/vD+Ef8u
/zz/Rv9U/2P/c/+C/5P/qP+9/8v/1f/e/+P/5v/r/+3/8P/x//P/8//z//X/9//3//j/
+f/3//j/+f/5//n/+//8//3/AAAAAAAAAQABAAEAAwADAAEAAQACAAIABQAFAAUABQAG
AAgACgAKAAkACwAMAAwACgAMAA0ADwARABEAEgATABQAFQAXABgAGgAaABsAHgAfACAA
IgAlACgAKgAsAC4ALwAyADUAOAA8AD8AQgBEAEgASgBNAFEAVwBZAFwAXwBiAGYAaQBt
AG0AbwBxAHAAcAByAHMAcABwAHAAbwBuAG4AbABsAGsAaABlAGUAZABhAF8AWgBWAE8A
TABIAEIAPwA6ADYAMgAuACgAIQAdABkAFQAQAAsACAAEAAEA/f/6//f/9P/y/+//7v/t
/+v/7P/p/+j/5//j/+P/4v/h/9//3//f/9//3//d/93/3v/g/+D/4P/g/+D/4P/g/+D/
4f/h/+H/4v/j/+P/5P/k/+L/4v/j/+P/5v/m/+b/5//n/+j/6P/o/+n/6f/p/+n/6v/q
/+r/6v/q/+r/6v/q/+z/7P/s/+v/6v/p/+f/5v/n/+j/6P/p/+b/5v/m/+b/6P/o/+f/
5v/o/+j/5v/m/+T/4v/j/+P/5P/k/+T/5P/k/+j/6P/o/+r/6v/s/+z/7P/t/+7/7//w
//P/9P/0//P/8P/u/+z/6P/l/+L/3//e/93/2f/Y/9b/1v/W/9b/1v/W/9b/1//Y/9j/
2P/Y/9f/2f/a/9r/2f/X/9X/1P/T/9P/0//T/9P/1f/V/9T/0//R/9H/0f/S/9T/1P/U
/9T/1P/U/9T/1P/S/9L/0f/R/9P/0v/S/9P/0f/U/9r/4v/o//3/FAArADwASABQAFgA
YABaADgACADk/8v/qP9y/yb/zf6G/mT+av58/of+jP6V/qP+uP7P/ub+Bf8g/yz/Nv9E
/1f/af92/4n/oP+z/7//yf/Q/9f/3P/d/9//4v/j/+P/4//j/+X/5//n/+j/6f/r/+z/
7f/t/+3/7//w//H/8v/y//L/8//z//P/9f/1//X/9f/2//b/+f/5//n/+f/6//z//v/+
////AQACAAIAAgAEAAUABwAJAAkACgALAAwADQAPABAAEgASABMAFgAZABoAHAAfACAA
IgAkACYAKAAsADAANAA6AD0AQABCAEYASgBPAFUAWwBfAGQAaQBtAHIAdgB7AH8AgwCH
AIgAiQCMAI4AjgCOAI4AjgCKAIgAhgCEAIEAfgB7AHgAcgBuAGoAZgBfAFoAVQBQAEoA
RgBCAD4AOQA0AC8AKgAlACAAGwAWABAADAAIAAQAAAD8//j/9P/y//D/7v/s/+r/6P/m
/+T/4//i/+H/4P/f/97/3f/c/97/3v/e/97/3f/c/9v/2v/c/9z/3P/c/93/3v/f/+D/
4P/g/+D/4P/h/+L/4//k/+X/5v/n/+j/6v/u//T/+P8AAA4AGgAkACYAJAAmADQAQAA6
ADIANAAuAAwA0v+K/zb/8P7i/u7+3v7Q/t7+9v4U/zL/RP9W/3L/iv+S/5D/mv+u/8T/
1v/i/+j/7v/x//L/8//0//b/9v/2//b/9v/2//b/9v/2//b/9v/2//j/+P/4//j/+v/6
//r/+v/7//z//f/+//7//v/+//7/AAAAAAAAAAACAAIAAgACAAQABAAEAAQABwAIAAkA
CgANAA4ADwAQABIAEgASABIAFAAWABgAGgAdAB4AHwAgACIAJAAmACgALAAuADAAMgA1
ADgAOwA+AEIARABGAEgATABOAFAAUgBVAFYAVwBYAFsAXABdAF4AYABgAGAAYABeAF4A
XgBeAF4AXgBeAF4AXQBcAFsAWgBWAFQAUgBQAE0ASgBHAEQAPwA8ADkANgAyAC4AKgAm
ACMAIAAdABoAFgAUABIAEAAOAAwACgAIAAgACAAIAAgABwAGAAUABAAEAAQABAAEAAQA
BAAEAAQAAgACAAIAAgAEAAQABAAEAAQABAAEAAQABAAEAAQABAAEAAQABAAEAAQABAAE
AAQABAAEAAQABAAEAAQABAAEAAUABgAHAAgABgAGAAYABgAFAAQAAwACAAQABAAEAAQA
BgAGAAYABgAFAAQAAwACAAMABAAFAAYABQAEAAMAAgACAAIAAgACAAIAAgACAAIABAAE
AAQABAACAAIAAgACAAQABAAEAAQAAgACAAIAAgACAAIAAgACAAIAAgACAAIAAgACAAIA
AgAAAAAAAAAAAAIAAgACAAIAAgACAAIAAgACAAIAAgACAAIAAgACAAIAAAAAAAAAAAAC
AAIAAgACAAIAAgACAAIAAAAAAAAAAAACAAIAAgACAAAAAAAAAAAAAAAAAAAAAAACAAIA
AgACAAAAAAAAAAAAAAAAAAAAAAAAAAAAAAAAAAAAAAAAAAAAAAAAAAAAAAAAAAAAAAAA
AAAAAAAAAAAAAAAAAAAAAAAAAAAAAAAAAAAAAAAAAAAAAAAAAAAAAAAAAAAAAAAAAAIA
AgAEAAQABgAIAAgACgAKAAoADQAOAA8AEAARABIAFQAVABYAFgAYABYAFAASAA0ADAAL
AAcABgAEAAQABAACAAIAAgACAAEAAAD+//z//////wAAAgADAAMABAADAAQAAwADAAMA
AQABAAEAAQACAAEAAQABAP//AAAAAAAAAgACAAIAAgACAAIAAgACAAMAAwADAAIAAgAD
AAUABgAGAAgAEAAfADIASQBiAHYAgACIAJAAlgCQAHIASAArAA4A4P+e/0f/7v6m/ob+
jP6d/qT+qf6v/rz+0f7k/v/+Iv9A/07/Xv9x/4X/lv+n/7j/zf/j//H//P8DAAoADwAR
ABQAFQAXABcAFwAZAB0AHQAeAB8AIQAiACMAIwAjACUAJgAnACYAJgAmACcAKQApACsA
KwAtAC0ALgAuAC8ALwAvAC8AMgA0ADYANgA2ADcANwA2ADYAOAA5ADsAPQA9AD4APwBB
AEEAQgBCAEQARABFAEgASQBKAEwATwBRAFIAUwBUAFcAWgBdAGAAYwBlAGcAaABqAGwA
bwBzAHUAdwB6AH0AfwCCAIQAhwCIAIsAjgCOAI4AkACRAI4AjwCQAJAAkACQAI4AjgCN
AI0AiwCMAIwAjACLAIcAhACDAIIAgAB8AHkAdgB0AHIAcABsAGcAZQBiAF8AWwBXAFUA
UgBQAE0ASABFAEIAQAA6ADgANgAzADAALQAsACsAKAAnACUAIwAiACEAIAAfAB0AGwAb
ABwAHgAeAB4AHgAcABwAHAAcAB0AHQAdAB4AIQAhACIAIgAiACIAIwAjACQAJAAkACUA
JQAmACYAJgAnACcAJwAnACYAJgAmACYAJgAmACYAJgAmACYAJgAlACUAJQAkACQAIgAi
ACEAIQAeAB4AHgAeAB4AHgAdABwAHAAcABoAGgAcABwAGwAbABgAFwAWABUAFQAVABUA
FAASABIAEgATABMAEgARABAAEAAQAA8AEAAOABIAFAAUABQAFAAUABQAFAAWABQAFgAW
ABYAGgAcAB4AIAAhACIAIgAhAB4AHAAaABYAEwAQAA0ADAALAAcABgAEAAYABgAGAAYA
BgAGAAcACAAIAAgACAAHAAYABgAFAAMAAwABAAAA///////////////////+//3/////
////AAD+//7//v/+//z//P/8//z//P/8//v/+//7//r/+v/7//v//P/+/wYADAAdADYA
SwBeAGwAcgB4AIIAigCAAFoAMgATAPT/xP9+/yX/1P6g/o7+mP6n/qj+o/6t/sD+0f7m
/gf/Kv8+/0z/XP9r/3//kP+h/7b/zf/d/+f/8P/3//z///8BAAQABQAHAAcABwAJAAoA
CQAJAAkACgAMAA4ADwANAA8AEAARABEAEAAPAA8AEQARABMAEwAVABUAFgAWABcAFwAX
ABcAFgAYABoAGgAZABsAHAAcABoAHAAdAB8AIQAhACIAIwAmACcAKQAqACoAKgArAC4A
MAAwADEAMwA4ADoAPAA+AD0AQABDAEYASABLAE4AUABUAFYAWQBdAGMAZQBoAGsAbABw
AHMAdwB3AHkAewB6AHsAfgCAAH4AfAB8AHsAegB7AHgAdwB1AHQAcQBxAHAAbABrAGcA
ZABeAFwAWQBUAE8ASgBGAEIAPgA4ADEALQArACcAIgAdABoAFgATAA8ADAAJAAYABAAC
AAAA/v/7//r/9//2//X/8//z//L/8f/v/+//7//v/+//7f/t/+7/7v/u/+7/7v/u/+7/
7v/u/+//7//v//D/8f/x//L/8v/w//D/8f/x//T/9P/0//X/9f/2//b/9v/3//f/9//3
//j/+P/4//j/+P/4//j/+P/4//j/+P/3//f/9//2//b/+P/4//f/9//2//b/9v/2//T/
9P/z//L/9P/0//L/8v/y//L/8f/x/+3/7f/t/+3/7f/t/+3/7P/s/+z/7P/t/+z/7P/q
/+z/7v/u/+7/7v/u/+7/7v/u//D/8P/y//L/8v/1//b/9//4//n/+v/6//n/9//2//X/
8v/v/+z/6f/o/+f/4//i/+D/4v/i/+L/4v/i/+L/4//k/+L/4v/i/+H/4f/i/+L/4f/h
/9//3v/d/9//3//f/9//3//f/97/3f/d/93/3f/e/+D/4P/g/+D/3v/e/97/3v/e/97/
3f/d/9//3v/e/9//4f/k/+j/7v/2/wsAJAA3AEoAVABYAGIAbABkAEIAEADu/9X/sP92
/yj/1f6Y/nz+gP6Q/p3+nv6n/rf+yP7d/vr+Gf8u/zr/SP9W/2f/d/+G/5f/rP+//83/
1//g/+X/6P/p/+v/7v/v//H/8f/x//P/9f/1//b/9//1//b/9//3//f/+f/6//v//P/8
//z//f/9//3///////////8AAAAAAwADAAMAAwAEAAYACAAIAAsADQAOAA4ADAAOAA8A
EQAPAA8AEAARABYAFwAZABoAHAAcAB0AIAAhACIAJAAnACoALAAuADAAMQA0ADcAOgA+
AEEARABGAEkATABQAFUAWQBbAF4AYQBkAGgAawBvAHAAcwB2AHYAdwB6AHwAegB4AHgA
dwB2AHcAdABzAHEAcgBvAG8AbgBpAGcAYgBeAFoAWABVAFAASwBGAEIAPgA6ADQALQAp
ACcAIwAeABkAFgASAA8ACwAGAAMAAAD+//z/+v/4//X/9P/x//D/7//v/+//7v/t/+z/
6//q/+n/6f/n/+f/6P/q/+r/6v/q/+r/6v/q/+r/6//r/+v/7P/t/+3/7v/u/+//8P/y
//P/8v/y//L/8//1//b/9v/2//f/9//3//f/+v/6//r/+v/6//r/+v/6//r/+v/6//n/
+//7//r/+v/6//r/+f/5//j/+P/4//j/+P/4//f/9v/2//b/9P/0//T/9P/z//P/8//z
//P/8//x//H/8f/w/+7/7v/u/+//8P/w//D/8P/w//D/7//w/+r/6v/u//D/7v/u/+7/
7v/w//D/8P/y//T/9v/2//b/+f/6//v//P/9//7//v/9//v/+v/5//b/9f/y/+//7v/v
/+v/6v/o/+b/5v/m/+b/6P/o/+n/6v/q/+r/6v/p/+n/6v/q/+n/6f/n/+b/5f/l/+X/
5f/l/+X/5f/k/+P/4//j/+P/5P/m/+b/5v/m/+T/5P/k/+T/5P/k/+P/4//l/+T/5P/l
/+X/5P/m/+z/9P///xIAKQA+AFIAXABgAGwAdABqAEoAHAD5/+D/uv98/yn/0v6M/m7+
dP6F/o7+kf6X/qb+u/7Q/uv+DP8m/zT/Qv9X/2v/ev+N/6T/u//L/9f/4P/n/+z/7f/v
//L/8//2//f/+P/7//v/+//8//3///8AAAEAAQABAAMABAAFAAYABgAGAAcACQAJAAsA
CwALAA==
         </WaveFormData>
      </LeadData>
      <LeadData>
         <LeadByteCountTotal>10000</LeadByteCountTotal>
         <LeadTimeOffset>0</LeadTimeOffset>
         <LeadSampleCountTotal>5000</LeadSampleCountTotal>
         <LeadAmplitudeUnitsPerBit>4.88</LeadAmplitudeUnitsPerBit>
         <LeadAmplitudeUnits>��V</LeadAmplitudeUnits>
         <LeadHighLimit>2147483647</LeadHighLimit>
         <LeadLowLimit>268435456</LeadLowLimit>
         <LeadID>V3</LeadID>
         <LeadOffsetFirstSample>0</LeadOffsetFirstSample>
         <FirstSampleBaseline>0</FirstSampleBaseline>
         <LeadSampleSize>2</LeadSampleSize>
         <LeadOff>FALSE</LeadOff>
         <BaselineSway>FALSE</BaselineSway>
         <ExcessiveACNoise>FALSE</ExcessiveACNoise>
         <MuscleNoise>FALSE</MuscleNoise>
         <LeadDataCRC32>2161843921</LeadDataCRC32>
         <WaveFormData>
GgAaABoAGgAdACAAIwAmACsALgAxADQAOAA6ADwAPgBAAEIARABGAEYARgBGAEYARQBE
AEMAQgBAAD4APAA6ADgANgA0ADIALwAsACkAJgAiAB4AGgAWABEADgALAAgAAwAAAP3/
+v/2//L/7v/q/+b/5P/i/+D/3v/c/9r/2P/V/9T/0//S/8//zv/N/8z/yv/K/8r/yv/I
/8j/yP/I/8j/yP/I/8j/yv/K/8r/yv/M/8z/zP/M/8z/zP/M/8z/zv/O/87/zv/Q/9D/
0P/Q/9D/0P/Q/9D/0f/S/9P/1P/U/9T/1P/U/9b/1v/W/9b/1v/W/9b/1v/W/9b/1v/W
/9b/1v/W/9b/1v/W/9b/1v/U/9T/1P/U/9P/0v/R/9D/0P/Q/9D/0P/P/87/zf/M/8z/
zP/M/8z/yv/K/8r/yv/I/8j/yP/I/8r/yv/K/8r/yv/K/8r/yv/K/8r/yv/K/8n/yP/H
/8b/xv/G/8b/xv/I/8j/yP/I/8r/zP/M/8z/zv/P/9D/0f/Q/9L/1f/X/9r/3f/e/97/
3v/d/93/3//f/97/3f/a/9r/2v/X/9b/0//T/9P/0//T/9T/1P/U/9b/1v/V/9T/0//R
/8//zv/O/8//zv/M/8n/yf/J/8n/y//K/8r/yv/K/8r/yv/K/8j/yP/I/8f/yf/I/8j/
yP/I/8j/yP/I/8f/x//G/8b/xv/G/8f/yP/M/8z/0P/V/9r/4P/n/+v/9/8GAA4AFwAh
ACoANQBKAGwAkwCyAMkA2gDgAOUA0gCiAGcAJQDf/5n/Xf84/yz/Mv8+/0//X/9u/3z/
hv+T/6X/sf+1/7j/vv/B/8L/w//C/8L/wv/B/8H/wv/F/8X/xf/F/8b/x//H/8f/yP/J
/8r/yv/K/8r/zP/M/8z/zP/N/87/zP/N/87/z//Q/9D/0P/S/9L/0//U/9T/1P/W/9b/
1v/V/9f/2f/a/9r/2v/b/97/4P/h/+T/5P/j/+X/5v/n/+r/6//q/+3/7//x//P/9P/1
//j/+//+/wIABgAKABAAFAAZAB0AIgAoACsALgAyADcAPwBDAEYASwBQAFIAUgBSAFMA
VABVAFYAVQBUAFMAUgBPAEwASQBGAEEAPAA3ADIAMAAuACwAKgAmACIAHgAaABYAFAAS
ABAADgAMAAoACAADAAAA/f/6//f/9P/x/+7/6v/o/+b/5P/h/+D/3//e/9v/2v/Z/9j/
2P/Y/9j/2P/Y/9j/2P/Y/9j/2P/Y/9j/2v/a/9r/2v/c/9z/3P/c/97/3v/e/97/3v/e
/97/3v/f/+D/4f/i/+b/6P/s/+7/7v/s/+7/8P/s/+7/9v8GAB4APABaAIIAvgD+ACwB
OgEwAQgBygCaAGgAFgC+/37/Sv8i/xL/Hv82/1L/cP+K/5z/rP/C/9T/3v/o/+7/8P/w
//D/8P/u/+7/7v/u/+7/7v/u/+7/7v/u/+7/7v/w//D/8P/w//L/8v/y//L/8//0//X/
9v/2//b/9v/2//j/+P/4//j/+v/6//r/+v/8//z//P/8//3//v///wAAAQACAAMABAAF
AAYABwAIAAwADgAQABIAFQAWABcAGAAcAB4AIAAiACQAJgAoACoALQAwADMANgA5ADwA
PwBCAEUASABLAE4AUgBUAFYAWABbAFwAXQBeAF8AYABhAGIAYwBkAGUAZgBmAGYAZgBm
AGYAZgBmAGYAZABiAGAAXgBbAFgAVQBSAE4ASgBGAEIAPgA6ADYAMgAsACgAJAAgABwA
GgAYABYAEwASABEAEAANAAwACwAKAAcABgAFAAQAAgACAAIAAgAAAAAAAAAAAP///v/9
//z//v/+//7//v/8//z//P/8//z//P/8//z/+v/6//r/+v/4//j/+P/4//j/+P/4//j/
9v/2//b/9v/0//T/9P/0//T/9P/0//T/9P/0//T/9P/y//L/8v/y//D/8P/w//D/8P/w
//D/8P/w//D/8P/w/+7/7v/u/+7/7P/s/+z/7P/q/+r/6v/q/+r/6v/q/+r/7P/s/+z/
7P/s/+z/7P/s/+z/7P/s/+z/7P/s/+z/7P/s/+z/7P/s/+r/6v/q/+r/7P/s/+z/7P/s
/+z/7P/s/+z/7P/s/+z/6v/q/+r/6v/s/+z/7P/s/+r/6v/q/+r/7P/s/+z/7P/s/+z/
7P/s/+7/7v/u/+7/7v/u/+7/7v/u/+7/7v/u/+7/7v/u/+7/7P/s/+z/7P/s/+z/7P/s
/+z/7P/s/+z/7P/s/+z/7P/s/+z/7P/s/+z/7P/s/+z/7P/s/+z/7P/s/+z/7P/s/+z/
7P/s/+z/7P/s/+z/7P/u/+7/7v/u/+z/7P/s/+z/7P/s/+z/7P/s/+z/7P/s/+7/7v/u
/+7/8v/y//L/8//1//X/9f/2//X/9//4//j/+//8//z/+v/7//3/AQADAAAA///8//v/
+//4//f/9//5//n/+f/4//X/8//x//D/7v/t/+z/7P/u/+7/7//v//H/7//s/+v/6//r
/+v/6//p/+j/5//m/+j/6P/o/+j/5v/m/+X/5f/l/+b/5//o/+j/6P/o/+n/6f/o/+j/
6P/o/+f/7P/y//b//P8FAAwAFAAdACUAKwAwADYAQQBDAEIASQBeAHwAmwCuAL0AxgDC
ALkAqgCOAGUAMwDz/7H/ef9c/1j/YP9s/3f/g/+O/5z/qv+3/8X/z//X/+D/5P/n/+v/
7f/t/+7/7//v//D/8v/z//P/8//z//L/8//z//P/9P/1//b/9v/0//T/9v/2//b/9v/3
//j/9v/3//j/+f/6//r/+v/8//r/+//8//z//P/+//7//v/9////AQACAAAAAAABAAQA
BgAHAAoACgAKAAsACwALAA0ADwAPABMAEwAVABcAGAAZABwAHwAiACMAJgApAC4ALwAx
ADIANAA2ADkAPABAAEEARQBFAEQARABGAEkASABKAEwATgBLAEwASgBMAEwASwBIAEUA
QwBEAEIAQQBBAD8APQA9ADsANwAzADMAMgAvAC4ALAAsACsAKQAnACYAJwAlACIAIAAf
AB0AGgAXABYAFgAUABMAFAARABAAEAAMAAkACAAIAAYABgAGAAYAAwADAAMAAwACAAMA
BAAGAAQABAAEAAQAAAACAAIAAwAFAAUABQAFAAUABQADAAUABwAHAAkACQAHAAgACAAI
AAcABwAHAAgACQAJAAcACgAKAAoACAAKAAoACgAKAAoACgAKAAgACAAGAAYABgAGAAgA
BwAGAAYABQAEAAQABAACAAIAAAAAAP/////+//3//P/8//z//P/7//r/+P/4//f/+P/4
//f/9v/1//P/8v/z//P/8f/z//T/9v/2//b/9v/2//b/9v/3//f/9//3//j//P///wEA
AgADAAQABAACAAEAAQADAAMAAgABAP7//f/6//b/9P/z//P/8//z//L/8P/v/+7/7v/w
/+//7v/u/+//7v/u/+3/6v/n/+P/4f/h/+H/4f/h/+L/4v/i/+L/4v/i/+L/4v/g/+D/
3//f/+D/4P/g/+D/4P/g/+D/4f/f/97/3v/e/+D/4f/k/+j/7v/0//v/AgAMAA8AEwAb
ACQALAAxAC8AMAA/AFoAfgCXAKgAtwC+ALgArwCaAHoATQAZANv/l/9h/0z/TP9W/2T/
b/9//5D/nv+o/7X/w//N/9P/2v/e/9//4//l/+X/5v/k/+P/4//k/+f/5//n/+f/6P/p
/+n/6f/q/+v/7P/s/+z/7P/u/+7/7P/s/+3/7v/w//H/8v/z//L/8v/y//T/9P/1//b/
9v/4//r/+v/6//v//f///wAAAAAAAAEABAACAAMABgAGAAkACwAMAA0AEwAVABUAGQAb
AB0AHwAgACEAJAAnACoALwAyADUAOgA9AEEARABIAEwATwBSAFYAVwBdAF8AYABjAGYA
agBqAGwAbgBwAG0AbABqAGwAbABrAGgAZQBjAGMAYABeAF0AWABVAFQAUQBKAEMAQAA8
ADUAMgAuACwAJwAjAB8AHAAXABMADgAKAAgABQABAP3/+f/4//X/8//w/+3/7P/s/+z/
6f/o/+j/5//m/+X/5P/h/+H/4f/h/9//3//f/+D/4P/g/+D/4P/e/+D/4P/h/9//3//f
/9//4//j/+H/4//j/+P/5f/l/+P/5P/k/+T/5f/l/+X/5v/p/+n/5//q/+j/6P/m/+j/
6P/o/+j/6P/m/+b/5P/k/+T/5P/k/+T/5v/l/+T/5P/h/+D/4P/g/+D/4P/e/97/3//f
/97/3f/b/9r/2f/Y/9f/1v/U/9T/1f/W/9b/2P/Y/9j/2P/Y/9j/2P/Z/9n/2f/Z/9r/
2v/d/9//4P/j/+T/5P/i/+H/4f/j/+P/4P/f/9z/2//a/9b/1P/T/9L/0f/Q/87/0P/P
/87/zv/O/83/zP/M/8n/yP/I/8f/yf/H/8T/w//B/7//vf+7/73/vv+//8D/vv++/77/
vv++/77/vf+9/7r/uv+6/7r/vP+8/7z/vf+9/7z/vP+8/7r/u/++/8L/xP/I/83/0v/Y
/9//5//x//z/AgAHAA0AFAAlAEAAYgCHAKYAvwDMANIA1QDCAJQAWwAbANH/if9L/yr/
JP8u/zr/S/9b/2j/cv9+/4//m/+l/6n/rv+y/7f/uP+5/7j/uP+4/7f/t/+4/7n/uf+5
/7n/uv+7/7v/u/+6/7v/vP+8/77/vv/A/8D/wP/A/8H/wv/A/8H/wv/D/8L/wv/C/8T/
xP/F/8b/xv/G/8j/yP/I/8f/yf/L/8z/zv/O/8//0v/R/9H/0//S/9P/1f/W/9f/2//d
/93/4f/h/+P/5f/m/+f/6v/t//D/8//2//n//v8DAAcACgAOABQAFwAaAB4AIgApACwA
LgA0ADgAPQA+AD4AQgBEAEEAQAA/AD4AOwA6ADkAOAA0ADIAMAAuACgAIgAcABYAEgAO
AAoABgAAAPz/+P/0//D/7P/o/+T/4f/e/9v/2P/V/9L/z//M/8n/xv/D/8D/vP+6/7j/
tv+0/7L/sP+u/63/rP+r/6r/qP+o/6j/qP+m/6b/pv+m/6b/pv+m/6b/qP+o/6j/qP+q
/6r/qv+q/6z/rP+s/6z/rP+s/6z/rP+t/67/r/+w/7L/tv+4/7T/sv+0/7T/tP+4/8j/
4P8AACQARABuAKwA8gAkATwBPAEWAdAAkABUAAAArP9o/yr/+v7o/vL+CP8o/0b/WP9k
/3L/iP+c/6j/sP+y/7b/tv+2/7b/tv+2/7b/tv+2/7X/tP+z/7L/tP+0/7T/tP+2/7b/
tv+2/7j/uP+4/7j/uf+6/7v/vP+9/77/v//A/8L/wv/C/8L/xP/E/8T/xP/E/8T/xP/E
/8b/xv/G/8b/yf/K/8v/zP/O/9D/0v/U/9b/2P/a/9z/3v/g/+L/5P/n/+r/7f/w//X/
+P/7//7/AgAGAAoADgATABYAGQAcAB4AIAAiACQAJgAoACoALAAwADIANAA2ADgAOAA4
ADgAOQA6ADsAPAA6ADoAOgA6ADcANgA1ADQAMgAyADIAMgAvAC4ALQAsACcAJAAhAB4A
GwAYABUAEgAPAA4ADQAMAAoACAAGAAQAAwACAAEAAAACAAIAAgACAAAAAAAAAAAA/v/+
//7//v8AAAAAAAAAAAAAAAAAAAAAAgACAAIAAgAEAAQABAAEAAQABAAEAAQABAAEAAQA
BAAEAAQABAAEAAQABAAEAAQAAQAAAP///v/8//z//P/8//z//P/8//z/+//6//n/+P/1
//T/8//y//H/8P/v/+7/7f/s/+v/6v/s/+z/7P/s/+7/7v/u/+7/7P/s/+z/7P/q/+r/
6v/q/+n/6P/n/+b/5P/k/+T/5P/i/+L/4v/i/+L/4v/i/+L/4P/g/+D/4P/i/+L/4v/i
/+L/4v/i/+L/5P/k/+T/5P/j/+L/4f/g/+L/4v/i/+L/5P/k/+T/5P/i/+L/4v/i/+D/
4P/g/+D/3v/e/97/3v/e/97/3v/e/97/3v/e/97/3v/e/97/3v/e/97/3v/e/97/3v/e
/97/4P/g/+D/4P/i/+L/4v/i/+D/4P/g/+D/4P/g/+D/4P/f/97/3f/c/9//4P/h/+L/
4v/i/+L/4v/i/+L/4v/i/+L/4v/i/+L/4//k/+X/5v/m/+b/5v/n/+n/6f/p/+r/6//t
/+7/7v/w//D/7//s/+3/7//z//X/9v/1//L/8f/x/+7/7f/t/+v/6//r/+r/6f/n/+X/
5P/m/+X/5P/k/+X/5v/o/+n/6f/n/+T/4//l/+X/5f/l/+L/4v/i/+L/4P/g/+D/4P/i
/+L/4f/h/+H/4v/j/+T/4v/i/+L/4//l/+T/5P/k/+b/5//q//D/9v/6/wEACgAUABkA
HwAlACwAOABDAEcASgBbAHYAlgCzAMYA1QDYANQAywCyAIgAVQAXANP/k/9n/1r/Xv9q
/3b/g/+P/5z/qv+2/8H/zf/X/9//5v/o/+n/6//t/+3/7v/w/+//7//w//P/8//z//P/
9P/1//X/9f/2//f/+P/4//f/9v/3//b/9//4//r//P/6//v//P/9//7//v/+/wAA/v//
/wAAAAD+/wAAAAAAAAEAAwAFAAYABgAGAAcACgAIAAkADAAMAA0ADwAQABEAEwAVABUA
GQAZABsAHQAeACEAJAAnACoAKgAsAC4AMgAxADMANAA2ADoAPQBAAEQAQwBHAEcARgBH
AEoATgBOAE8AUABRAE0ATQBMAE8AUABPAEwASQBHAEgARgBFAEUARABBAEAAPQA7ADcA
NwA2ADQANAAzADQAMwAxAC8ALgAuACsAJwAkACMAIwAiACEAIQAgAB0AGwAYABUAFAAU
ABQAEQAQABAADgAOAA4ADgANAA0ADQANAA0ADQANAA4ADgAOAA4ADgAKAAwADAANAA8A
DwAPAA8AEwATABEAEwARABEAEwATABQAFgAXABgAGAAXABYAFgAXABcAFQAYABgAGAAW
ABgAFwAWABUAFAAWABYAFAAUABIAEgASABIAFAATABIAEgAQAA4ADQAMAA4ADgAMAAwA
CwALAAoACQAIAAgACAAIAAcABgACAAIABgAGAAYABgAGAAgACAAIAAkACQAJAAkACgAO
ABEAEwAUABYAFgAVABIAEwATABUAFQATABEADQALAAgABAACAAEAAgADAAQABAADAAEA
///+//7//f/8//z//f/8//z/+//6//f/8//x//P/8//z//P/8v/y//L/8v/y//L/8v/y
//L/8v/x//H/8P/w//D/8P/w//D/8P/x/+//7v/u/+7/8P/x//L/+P/8/wIACQAOABQA
GQAfACkAMgA8AEMARQBIAFUAcACWALcAzADbAOAA3ADRAL4AmABjACkA5/+h/23/WP9e
/2r/eP+F/5P/oP+u/7r/yf/X/+H/6f/s/+7/8//1//f/9//4//r/+f/5//r/+//7//v/
+//8//3//f/9//z//f/+//7/AAAAAAIAAgACAAIAAwAEAAMAAwADAAMABgAGAAYACAAK
AAsADAAMAAwADgAOAA4ADwARABMAFAAWABYAFwAaABoAGwAeAB4AHwAhACIAIwAnACkA
KQAtADAAMwA2ADgAOwA+AEEARABHAEoATQBSAFUAWQBcAGAAZgBpAGwAcABzAHkAewB8
AH0AgACEAIQAhgCIAIoAhwCIAIYAiACIAIcAhACBAH8AfwB8AHoAeQB1AHEAbwBrAGMA
XQBbAFgAUQBOAEoASABCAD0AOAA0ADEALQAoACQAHgAbABcAEwATABIADwANAAoABwAG
AAYABAABAAAAAAD+//7//v/+//z/+//6//n/+f/5//n/+v/6//r/+v/6//r//P/8//3/
/f/9//3//f///////f////3//f//////AAACAAMABAADAAMAAwAEAAcABwAFAAgACAAI
AAYACAAIAAgACAAIAAoACgAIAAgACAAIAAgACAAKAAkACAAIAAYABAADAAIAAwAEAAMA
BAAFAAUABAADAAIAAAACAAIAAAACAAIAAgACAAQABAAEAAUABwAHAAcACAAIAAsADQAO
ABEAEgASABAADwAPABEAEQAPAA0ACQAHAAQAAAD+//3//////////v/8//v/+v/6//z/
+//6//r/9//2//b/9f/z//H/7v/t/+//7//v/+//7v/u/+7/7v/t/+z/6//q/+z/7P/r
/+v/6//s/+3/7v/r/+r/6f/p/+v/6v/q/+r/7P/t//L/9v/4//7/BQAKABAAFwAdACcA
LgA0ADMANQA8AE8AbgCWALcAzgDdAOQA5ADdAMQAmgBlACcA5f+h/23/Wv9c/2j/dv+B
/43/nP+q/7z/zf/b/+H/4//o/+z/7f/t/+//7//w//D/7//v//D/8f/x//H/8f/y//P/
8//z//L/8//0//T/9v/2//j/+P/4//j/+f/6//j/+f/6//v//P/8//z//v/+////AAAA
AAIABAAEAAQAAwAFAAcACAAKAAoACwAOAA4ADwASABIAEwAVABYAFwAbAB0AHQAhACMA
JQAnACgALQAwADMANgA6AD4AQgBIAEsATwBSAFYAXABhAGYAbABwAHcAegB8AIEAhgCM
AI4AkACUAJQAlACUAJQAlACQAI4AjACKAIYAhACCAIAAegB2AHIAbgBoAGIAXABWAFEA
TABHAEIAPgA6ADYAMgAsACgAJAAgABwAGAAUABAACwAGAAEA/P/6//r/+v/6//j/9v/0
//L/7//u/+3/7P/q/+r/6v/q/+j/6P/o/+j/5v/m/+b/5v/m/+b/5v/m/+b/5v/m/+b/
6P/o/+j/6P/q/+r/6v/q/+z/7P/s/+z/6v/s//D/8P/y//T/+P/4//z/BgAWADQAVgB2
AJoA2AAgAVIBaAFoAUQBBAHMAJoARADe/5L/Tv8c/w7/GP8w/1L/bv9+/4j/mv+u/8D/
zv/W/9j/3P/c/9z/3P/c/9r/2v/a/9r/2v/a/9r/2v/c/9z/3P/c/97/3v/e/97/3P/c
/9z/3P/f/+D/4f/i/+T/5P/k/+T/5P/k/+T/5P/l/+b/5//o/+j/6P/o/+j/6//s/+3/
7v/x//L/8//0//b/9v/2//b/+P/6//z//v8BAAIAAwAEAAgACgAMAA4AEgAUABYAGAAc
AB4AIAAiACUAKAArAC4AMgA0ADYAOAA7ADwAPQA+AD8AQABBAEIAQgBCAEIAQgBAAEAA
QABAAD8APgA9ADwAOQA4ADcANgAxAC4AKwAoACUAIgAfABwAFgASAA4ACgAFAAIA///8
//f/9P/x/+7/6v/o/+b/5P/h/+D/3//e/9z/3P/c/9z/2v/a/9r/2v/Y/9j/2P/Y/9j/
2P/Y/9j/2P/Y/9j/2P/W/9b/1v/W/9b/1v/W/9b/1v/W/9b/1v/V/9T/0//S/9L/0v/S
/9L/0v/S/9L/0v/Q/9D/0P/Q/87/zv/O/87/zP/M/8z/zP/L/8r/yf/I/8r/yv/K/8r/
yv/K/8r/yv/I/8j/yP/I/8j/yP/I/8j/xv/G/8b/xv/E/8T/xP/E/8b/xv/G/8b/xv/G
/8b/xv/E/8T/xP/E/8b/xv/G/8b/xP/E/8T/xP/E/8T/xP/E/8b/xv/G/8b/xv/G/8b/
xv/F/8T/w//C/8T/xP/E/8T/xP/E/8T/xP/D/8L/wf/A/8H/wv/D/8T/wv/C/8L/wv/A
/8D/wP/A/8D/wP/A/8D/vv++/77/vv/A/8D/wP/A/8L/wv/C/8L/wP/A/8D/wP/C/8L/
wv/C/8D/wP/A/8D/wv/C/8L/wv+//77/vf+8/77/vv++/77/wP/A/8D/wP/C/8L/wv/C
/8D/wP/A/8D/wP/A/8D/wP/C/8L/wv/C/8L/wv/C/8L/wv/C/8L/wv/C/8L/wv/C/8L/
wv/E/8T/xP/F/8X/xf/G/8j/y//P/87/zv/Q/9D/0f/Q/9D/0f/V/9X/1P/T/9H/0f/R
/87/zf/N/87/z//N/8z/zP/L/8j/yP/I/8f/x//I/8j/yP/K/8n/yf/H/8b/xf/F/8X/
w//D/8L/wv/A/8D/wP/A/8D/wP/A/8D/wf/B/8D/wP/A/8D/wP/A/8D/wf/B/8D/wP/A
/8L/xf/I/8r/zv/U/9n/4P/o/+//9f/9/wYADgAXAB8AIgAtAEIAXgCBAKAAtwDAAMIA
wwC8AJwAaQArAOv/q/9v/0j/PP9C/0z/Wf9n/3b/hP+S/53/q/+3/7//xP/I/8n/y//N
/83/zv/O/83/zf/O/9H/0f/R/9H/0f/R/9D/z//S/9P/1P/U/9L/0v/U/9T/1//Y/9r/
3P/d/9//4f/j/+T/5P/k/+b/5v/n/+j/6P/o/+r/6v/q/+v/7f/v//D/8v/y//P/9v/2
//f/+v/6//3///8AAAEABwAJAAkADQAPABEAEwAUABcAGgAdACAAIwAmACkALgAvADEA
MgA0ADkAPQBBAEYARgBLAEwATABNAE4AUABOAE0ATgBPAEsASgBIAEoASgBHAEQAQQA/
AD8APAA6ADkAOAA1ADQAMQAvACsAKwAqACcAJgAkACQAIwAhAB8AHgAgAB8AHQAcABsA
GQAWABMAEgASABAADwAMAAkACAAIAAQAAQAAAAAA/f/8//v/+v/7//v/+//7//f/9//3
//j/9v/2//b/9v/1//j/+f/7//r/+f/4//f/+//7//n/+//7//v//f/9//v//P/8//z/
/v///wAAAgAAAP///P/+/wAAAAD+/wAAAAAAAAAAAAD///7/+//6//z//P/8//z/+v/5
//j/+P/1//T/9P/0//T/9P/y//L/8P/v/+3/6//s/+7/8P/y//D/7v/r/+r/6f/q/+r/
6f/p/+n/6P/o/+b/5f/i/+P/4//k/+T/5f/j/+b/6P/o/+j/6P/r/+z/7f/v/+7/7f/s
/+z/7//z//b/+P/5//r/+v/4//f/9//5//n/+v/5//b/9f/0//D/7v/t/+3/7f/t/+z/
7P/r/+r/6v/q/+n/6P/o/+X/5P/k/+P/4//h/97/3f/d/93/3f/d/9z/3P/c/9z/3P/c
/9z/3P/e/97/3f/d/9r/2v/a/9r/3P/c/9z/3f/b/9r/2v/a/9r/2//g/+T/5v/s//P/
+P/+/wUACQATABwAJgAvADUAOgBJAGIAhACnAMYA3QDoAOoA6QDQAKAAZQApAOP/m/9h
/0r/SP9U/2L/b/97/4z/lv+m/7f/w//N/9P/2P/e/+H/4//l/+X/5v/o/+f/5//o/+j/
5//m/+X/6P/p/+n/6f/q/+v/7P/s/+v/6v/r/+r/6//s/+7/8P/w//H/8v/z//L/8v/y
//T/9v/3//j/+P/2//j/+P/4//v//f///wAAAAAAAAEABAAEAAUACAAIAAsADQAOAA8A
EgATABIAFQAYABsAHgAgACEAJAAnACoAKwAuADEANgA5AD0AQABEAEgASwBOAFIAVQBb
AF0AXgBfAGIAZgBmAGYAaABqAGcAaABmAGgAaABnAGQAYQBfAF8AXABaAFkAVgBTAFIA
TwBJAEMAQQA+ADsAOAA0ADIAKgAlACAAHAAcABkAFQASABAADQAJAAUAAwACAP///f/8
//n/+P/4//T/8f/w//D/8P/w//D/8P/t/+3/7f/t/+v/6//r/+z/7v/u/+7/7v/q/+z/
7P/t/+3/7f/t/+3/7//v/+3/7//v/+//8f/x//H/8v/y//L/8//z//P/9P/3//f/9f/4
//r/+v/4//r/+v/6//r/+v/8//z/+v/6//j/+P/4//j/+v/5//j/+P/5//j/+P/4//b/
9v/0//T/9P/1//X/9f/y//L/8v/y//H/8P/u/+7/7//w//D/7//v/+//7v/u/+3/7//r
/+3/7v/u/+7/7v/u//D/8P/w//H/8//z//P/9P/0//f/+f/6//3//v/+//z/+//7//3/
/f/8//v/+P/3//b/8v/w/+//7//v/+//7v/u/+3/7P/s/+r/6f/o/+j/6f/o/+j/5//l
/+P/4P/f/+H/4f/h/+H/4P/g/+D/4P/g/+D/4P/g/+L/4v/h/+H/4P/g/+D/4P/g/+D/
4P/h/+H/4P/g/+D/4P/j/+r/6v/s//L/+/8AAAgADQATABsAJAAqAC0ALQA2AEsAbACQ
ALEAygDfAOIA5gDdAMIAkgBbABsA1f+R/2X/Uv9U/2D/cP9//43/mP+k/7L/wf/P/9n/
3f/i/+L/5f/n/+n/6f/q/+r/6f/p/+r/6f/p/+n/6f/q/+v/6//r/+r/6//s/+z/7P/s
/+7/7v/u/+7/7//w/+7/7//w//H/8v/y//L/9P/2//f/+P/4//j/+v/6//r//f///wEA
AgD///7//v8AAAIAAwAGAAYACAALAA0ADwASABMAEgAVABgAGwAeACAAIgAkACYAKAAr
AC4AMQA2ADkAPQBAAEQASABLAE4AUgBVAFsAXQBeAGEAZABoAGgAagBsAG4AawBrAGoA
bQBuAGsAaABlAGMAYwBgAF4AXQBZAFUAUwBPAEsARQBDAEAAOwA4ADQAMgAsACcAIgAe
ABsAFwASAA4ACgAHAAMA///9//z/+f/3//b/8//y//L/7v/r/+r/6v/p/+j/5//m/+X/
5f/l/+X/4f/h/+H/4v/g/+D/4P/g/+D/4v/i/+P/4//j/+P/4//j/+P/4f/j/+T/5f/o
/+n/5//o/+j/6P/r/+v/6//s/+v/6//p/+z/7v/u/+z/7v/s/+z/7P/s/+3/7v/t/+7/
7v/u/+7/7v/t/+v/6f/o/+j/6P/p/+r/6v/q/+j/6P/p/+n/6P/n/+b/5v/m/+b/5f/k
/+L/4v/i/+L/4f/f/93/3f/c/9z/3f/d/9v/3f/a/9r/2f/Z/9f/1v/a/9r/2P/Y/9j/
2P/c/9z/3P/d/93/3f/d/97/3v/h/+P/5P/l/+b/5v/k/+X/5f/n/+f/5v/l/+L/4f/h
/97/3f/d/9r/2f/Y/9b/1v/V/9T/1P/U/9P/0v/S/8//zv/O/83/zf/L/8j/x//F/8X/
xf/F/8T/xP/E/8T/xP/E/8T/xP/E/8T/w//D/8D/wP/A/8D/wP/A/8D/wf/B/8D/wP/A
/8D/wf/A/8b/yP/M/9H/1v/a/+P/5//t//r/AgAHAA8AEgAbADIAVgB7AJ4AvQDSANoA
3wDYALAAdwA3AO//o/9d/zL/JP8o/zT/Rf9V/2D/bP96/4v/mf+j/6n/sP+2/7f/tv+3
/7b/tv+4/7f/t/+4/7f/t/+3/7f/tv+3/7f/t/+4/7n/uv+6/7r/uv+8/7z/u/+6/7r/
uv+8/w==
         </WaveFormData>
      </LeadData>
      <LeadData>
         <LeadByteCountTotal>10000</LeadByteCountTotal>
         <LeadTimeOffset>0</LeadTimeOffset>
         <LeadSampleCountTotal>5000</LeadSampleCountTotal>
         <LeadAmplitudeUnitsPerBit>4.88</LeadAmplitudeUnitsPerBit>
         <LeadAmplitudeUnits>��V</LeadAmplitudeUnits>
         <LeadHighLimit>2147483647</LeadHighLimit>
         <LeadLowLimit>268435456</LeadLowLimit>
         <LeadID>V4</LeadID>
         <LeadOffsetFirstSample>0</LeadOffsetFirstSample>
         <FirstSampleBaseline>0</FirstSampleBaseline>
         <LeadSampleSize>2</LeadSampleSize>
         <LeadOff>FALSE</LeadOff>
         <BaselineSway>FALSE</BaselineSway>
         <ExcessiveACNoise>FALSE</ExcessiveACNoise>
         <MuscleNoise>FALSE</MuscleNoise>
         <LeadDataCRC32>722444687</LeadDataCRC32>
         <WaveFormData>
EAAQABAAEAAUABYAGAAaAB0AIAAjACYAKAAqACwALgAwADIANAA2ADcAOAA5ADoAOAA4
ADgAOAA2ADYANgA2ADQANAA0ADQAMQAwAC8ALgAsACoAKAAmACQAIgAgAB4AGgAYABYA
FAAQAA4ADAAKAAgABgAEAAIAAAD+//z/+v/5//j/9//2//X/9P/z//L/8v/y//L/8v/x
//D/7//u/+7/7v/u/+7/8P/w//D/8P/w//D/8P/w//D/8P/w//D/8v/y//L/8v/0//T/
9P/0//T/9P/0//T/9v/2//b/9v/0//T/9P/0//X/9v/3//j/+P/4//j/+P/4//j/+P/4
//r/+v/6//r/+P/4//j/+P/4//j/+P/4//b/9v/2//b/9v/2//b/9v/1//T/8//y//L/
8v/y//L/8P/w//D/8P/w//D/8P/w/+7/7v/u/+7/7v/u/+7/7v/u/+7/7v/u/+3/7P/r
/+r/7P/s/+z/7P/u/+7/7v/u//D/8P/w//D/8P/z//P/8//0//X/9v/2//r/+//+//7/
/v///wEAAwABAAAA/v/+/wEAAQD+//n/+f/5//n/+f/4//b/9v/1//b/9f/0//P/8v/v
/+3/6//s/+z/6v/q/+b/5v/l/+X/5v/m/+X/5f/l/+T/5P/l/+T/4//i/+D/4f/i/+P/
5P/i/+L/4v/i/+L/4v/i/+H/4f/j/+P/5f/l/+P/4P/f/9v/2P/Y/97/7v8AABIALQBQ
AHMAlAC/APsAQgGBAboB2wHeAcsBlwFKAfoAqwBcABMA2f+r/4z/fv+E/5H/mv+l/7H/
t//A/83/1f/W/9f/2//c/9v/2//b/9v/2//b/9v/2//c/9z/3P/c/93/3f/e/97/3v/e
/9//3//f/9//4P/g/+D/4P/h/+L/4P/g/+D/4v/l/+X/5f/n/+f/5//n/+f/6f/q/+r/
6v/p/+n/6f/q/+r/6//t/+7/8P/y//P/9P/z//P/9P/2//X/9v/3//r/+//9//7///8B
AAIABQAFAAgACwAPABIAEwAYABsAHgAhACUAKAAsADMANwA6AD4APwBBAEMARABGAEgA
SABIAEgARgBGAEYARgBCAEAAPgA8ADcANAAxAC4ALQAsACsAKgAmACQAIgAgAB0AHAAb
ABoAGQAYABcAFgATABAADQAKAAcABgAFAAQAAAD+//z/+v/3//b/9f/0//H/8P/v/+7/
7P/s/+z/7P/q/+r/6v/q/+r/6v/q/+r/6v/q/+r/6v/r/+z/7f/u/+7/7v/u/+7/7v/u
/+7/7v/w//D/8P/w//L/8v/y//D/7v/s/+z/7P/s//T/CgAoAE4AegCqAN4AHgFiAZwB
wAHEAaQBaAEgAdYAhAA2APj/yP+a/3b/aP9u/4L/mv+s/7j/xP/U/97/5v/q/+7/7P/s
/+z/7P/q/+r/6v/q/+r/6v/q/+r/6v/q/+r/6v/q/+r/6v/q/+z/7P/s/+z/7v/u/+7/
7v/u/+7/7v/u//D/8P/w//D/8v/y//L/8v/0//T/9P/0//X/9v/3//j/+P/4//j/+P/5
//r/+//8////AAABAAIABQAGAAcACAAKAAwADgAQABEAEgATABQAGAAaABwAHgAiACQA
JgAoACsALgAxADQAOAA6ADwAPgA/AEAAQQBCAEUARgBHAEgASwBMAE0ATgBQAFAAUABQ
AFIAUgBSAFIATwBOAE0ATABKAEgARgBEAEAAPAA4ADQAMAAsACgAJAAfABwAGQAWABMA
EAANAAoACQAIAAcABgADAAIAAQAAAP///v/9//z/+v/6//r/+v/4//j/+P/4//b/9v/2
//b/+P/4//j/+P/2//b/9v/2//j/+P/4//j/9v/2//b/9v/2//b/9v/2//T/9P/0//T/
9P/0//T/9P/z//L/8f/w//L/8v/y//L/8P/w//D/8P/u/+7/7v/u/+7/7v/u/+7/7P/s
/+z/7P/q/+r/6v/q/+r/6v/q/+r/6v/q/+r/6v/o/+j/6P/o/+j/6P/o/+j/6v/q/+r/
6v/o/+j/6P/o/+b/5v/m/+b/6P/o/+j/6P/m/+b/5v/m/+b/5v/m/+b/5v/m/+b/5v/o
/+j/6P/o/+j/6P/o/+j/5v/m/+b/5v/m/+b/5v/m/+T/5P/k/+T/5P/k/+T/5P/k/+T/
5P/k/+T/5P/k/+T/5P/k/+T/5P/k/+T/5P/k/+T/5P/k/+T/4v/i/+L/4v/k/+T/5P/k
/+T/5P/k/+T/5P/k/+T/5P/k/+T/5P/k/+P/4v/h/+D/4P/g/+D/4P/i/+L/4v/i/+L/
4v/i/+L/4v/i/+L/4v/i/+L/4v/i/+D/4P/g/+D/4P/g/+D/4P/i/+L/4v/i/+L/4v/i
/+L/4//k/+X/5v/m/+X/5P/k/+f/6P/o/+r/6f/s/+z/7P/v//H/8//z//L/8P/w//H/
8v/w/+z/7f/u/+//8P/w/+3/7P/q/+j/5f/k/+P/4//i/+L/4v/j/+T/4f/g/97/3v/d
/93/3P/a/9n/2f/Z/9j/2P/Z/9n/1//X/9b/1v/Y/9j/2P/Y/9b/1v/W/9b/1v/W/9X/
1f/V/9X/2f/d/9v/2P/V/9P/0P/S/9r/5v/y/wYAIwBCAF0AfgCvAO8ANgF1AagBwQG6
AZ0BawEsAegAowBUAAUAx/+X/3j/cP94/4H/iP+T/53/p/+w/7n/vf/C/8f/y//M/8//
z//P/8//z//P/8//z//O/87/zv/O/8//z//Q/9D/0v/S/9P/0//T/9P/1P/U/9L/0v/T
/9T/0v/S/9L/1P/V/9X/1f/X/9n/2f/Z/9n/2f/a/9r/2v/a/9n/2P/Y/9r/2//d/97/
4P/i/+P/5P/k/+P/4//k/+X/5v/n/+r/6f/r/+z/7f/v//D/8//z//b/+f/9/wAA/f8A
AAEAAgADAAcACgAOABAAEQARABIAEgATABQAFAAWABkAHAAdABsAGwAbABsAHAAbABoA
GAAXABcAFwAXABYAFQAVABMAEgARABIAEQATABIAEQAPABEAEQAOAA4ADQALAAsACwAI
AAYABQABAAAA//////7//P/7//r/9//3//X/9P/z//L/8P/u/+z/7P/s/+z/6v/s/+z/
7P/t/+3/7f/t/+3/6//r/+v/7P/s/+r/6v/r/+n/6f/p/+n/7P/t/+7/7v/s/+z/7P/t
/+v/6//r/+v/7//v/+7/7v/u/+7/7v/v/+//7//v/+//7//u/+v/6v/r/+v/6//r/+3/
7f/r/+v/7f/s/+z/7f/s/+r/6P/n/+f/5v/l/+T/5f/l/+X/5f/j/+D/3v/d/9//3//f
/93/2//d/93/3f/d/9v/2f/b/9z/3f/e/9//4P/e/97/3v/e/9//3//f/+D/4v/k/+X/
6P/p/+z/7P/s/+v/7f/v/+//7v/s/+z/7f/s/+j/4v/h/+H/4f/h/+D/3v/e/93/3P/b
/9r/2f/Z/9n/2P/X/9f/1f/R/8//zP/O/83/zf/M/87/zf/N/83/zP/M/83/zf/M/8v/
yf/I/8j/yP/I/8j/yv/K/8r/yv/I/8j/x//H/8f/yf/L/8v/y//K/8X/wf++/8D/yP/Y
/+r/AAAdADwAWwCCALsAAQFCAX0BrgG9Aa4BhwFRARABzACBAC4A5f+n/3n/ZP9m/3L/
ff+G/5H/nf+l/7D/t/+7/8D/w//F/8j/x//H/8f/x//F/8X/xf/F/8f/yP/J/8r/y//L
/8z/zP/O/87/z//P/83/zf/O/87/zP/M/83/zv/Q/9D/0P/S/9P/0//T/9X/1//X/9f/
1//Z/9r/2v/a/93/3f/d/97/3P/d/9//4P/g/+L/4//k/+f/5//o/+r/7P/u//D/9P/1
//f/+P/5//v//P//////BAAHAAsADgAQABQAFgAYABkAHQAgACQAJgApACsALgAxADMA
NQA2ADUANwA5ADkAOQA5ADkAOQA6ADkAOAA2ADYANQA0ADMAMQAvAC4AKwAnACUAJQAj
AB8AHAAZABUAFAATAA8ADgAJAAUAAwABAP3/+v/4//P/8f/v/+7/7P/p/+f/5f/h/+L/
4f/h/+H/4//i/+H/4P/e/97/3v/c/9z/3P/c/93/3f/d/93/3f/d/93/3f/e/+D/3v/e
/9//3//f/9//3//i/+P/5P/k/+L/4v/i/+P/5f/l/+X/5f/n/+f/5v/m/+b/5v/m/+f/
6f/p/+n/6f/q/+r/6P/o/+n/6f/p/+n/6//r/+n/6f/p/+j/6P/p/+v/6v/p/+n/6P/o
/+j/6P/l/+X/5f/l/+b/5P/j/+P/4//l/+b/6P/o/+j/6P/q/+r/6v/q/+v/6//r/+z/
7f/u/+7/8P/z//b/9v/2//X/9//5//n/+P/2//b/9//3//T/7//v/+3/7f/t/+z/6//s
/+z/7P/p/+j/5//n/+X/5P/j/+P/4v/f/97/3P/b/9n/2P/W/9j/2f/b/93/2v/a/9v/
2//Z/9n/2P/Y/9j/2P/Y/9j/2P/Y/9j/2P/a/9r/2f/Z/9f/2f/b/9v/2f/Y/9X/z//M
/87/2P/m//b/CAAlAEgAawCQAMEAAwFIAYkBxAHhAdwBwwGTAUgB+ACnAFQABQDJ/53/
fv94/4D/i/+W/5//p/+v/7z/xf/L/87/0f/T/9T/0//T/9P/0//R/9H/0f/R/9T/1P/U
/9T/1f/V/9b/1v/U/9T/1f/V/9b/1//Z/9r/2v/a/9v/3P/a/9r/2v/c/93/3f/d/9//
3//f/9//3//h/+L/4v/i/+P/4//j/+T/5P/l/+f/6P/o/+r/6//s/+3/7f/u//D/8//0
//X/+P/5//v//P/9//3//v8BAAEABgAJAA0AEAASABYAGAAaAB4AIwAnACwALwAzADYA
OgBAAEMARgBIAEsATwBQAE4ATgBOAE4ATQBMAEsASgBJAEgARwBGAEIAPgA6ADYAMgAw
AC4ALAAoACYAJAAiAB8AHAAZABYAFAASABAADgAKAAgABgAEAAAA/v/8//r/+P/2//T/
8v/v/+7/7f/s/+v/6v/p/+j/5v/m/+b/5v/k/+T/5P/k/+T/5P/k/+T/5P/k/+T/5P/l
/+b/5//o/+r/6v/q/+r/6v/q/+r/6v/r/+z/7f/u//D/8P/u/+r/5v/m/+T/5v/w/woA
MABeAIwAvgD2ADYBfgG8AegB9gHYAZoBSgH4AKIAVAAOAND/nP92/2j/dP+M/6D/rP+2
/77/zv/a/+T/5v/o/+j/6P/o/+j/6P/m/+b/5v/m/+T/5P/k/+T/5P/k/+T/5P/m/+b/
5v/m/+j/6P/o/+j/6P/o/+j/6P/q/+r/6v/q/+z/7P/s/+z/7f/u/+//8P/y//L/8v/y
//L/8v/y//L/8//0//X/9v/3//j/+f/6//v//P/9//7///8AAAEAAgAGAAgACgAMAA4A
EAASABQAFgAYABoAHAAgACIAJAAmACgAKgAsAC4ALwAwADEAMgA0ADYAOAA6ADwAPAA8
ADwAPgA+AD4APgBAAEAAQABAAD4APgA+AD4AOwA6ADkAOAA0ADIAMAAuACkAJgAjACAA
HQAaABcAFAAQAA4ADAAKAAYABAACAAAA/f/8//v/+v/6//r/+v/6//n/+P/3//b/9P/0
//T/9P/2//b/9v/2//T/9P/0//T/9v/2//b/9v/0//T/9P/0//T/9P/0//T/8v/y//L/
8v/0//T/9P/0//T/9P/0//T/8//y//H/8P/w//D/8P/w/+7/7v/u/+7/7v/u/+7/7v/u
/+7/7v/u/+z/7P/s/+z/6v/q/+r/6v/q/+r/6v/q/+j/6P/o/+j/6v/q/+r/6v/p/+j/
5//m/+j/6P/o/+j/5v/m/+b/5v/m/+b/5v/m/+b/5v/m/+b/5v/m/+b/5v/m/+b/5v/m
/+T/5P/k/+T/5P/k/+T/5P/k/+T/5P/k/+T/5P/k/+T/5P/k/+T/5P/m/+b/5v/m/+T/
5P/k/+T/5P/k/+T/5P/k/+T/5P/k/+L/4v/i/+L/4v/i/+L/4v/i/+L/4v/i/+L/4v/i
/+L/5P/k/+T/5P/i/+L/4v/i/+D/4P/g/+D/4v/i/+L/4v/h/+D/3//e/+D/4P/g/+D/
4P/g/+D/4P/g/+D/4P/g/+L/4v/i/+L/4v/i/+L/4v/k/+T/5P/k/+f/5//n/+j/5//o
/+j/6v/p/+z/7P/s/+//8f/z//P/8v/w//D/8f/y//D/7P/t/+//7//v/+7/6//q/+j/
5v/o/+j/6P/p/+n/6P/n/+f/6P/l/+T/4v/i/+H/4f/g/+D/3//f/9//3P/c/93/3f/d
/93/3P/c/9z/3P/c/9z/2v/a/9r/2v/c/9z/2//b/9v/2//d/9//3//a/9f/1f/W/9z/
5P/y/wQAHgA/AFwAeQCgANcAGwFeAZcBwAHLAbgBkQFXAQ4BxAB3ACoA6f+3/5P/gv+C
/4r/k/+c/6X/rf+1/7z/w//J/87/0//T/9T/1f/V/9X/1f/X/9f/1//X/9j/2P/Y/9j/
1//X/9j/2P/Y/9j/2f/Z/9n/2f/a/9r/3P/c/93/3v/c/9z/3P/e/93/3f/d/9//3//f
/9//3//h/+L/4v/i/+X/5f/l/+b/5v/n/+n/6v/o/+r/6//s/+3/7f/u//D/7//w//H/
9P/1//f/+P/5//v//P//////AQADAAYACAAFAAgACQAKAAsADwASABYAGAAZABkAGgAc
AB0AHgAeAB8AIQAjACMAIQAhACEAIQAgAB8AHgAcAB0AHQAdAB0AHgAdAB0AGwAaABkA
GgAZABoAGgAaABkAGQAZABYAFgAWABMAEgARAA8ADgAOAAsACAAHAAcABgAEAAMAAgD/
//3/+//6//n/+f/4//f/9v/4//j/+P/2//b/9v/2//f/9//3//f/9//1//X/9f/2//j/
9v/2//f/9//3//f/9//4//n/+v/6//r/+v/6//v/+v/5//j/9//7//v/+v/6//j/+P/4
//n/+f/5//n/+f/4//j/9v/2//X/9f/1//X/9//3//X/9f/z//L/8v/z//X/9P/z//P/
8//y//H/8P/v/+//7//v//D/7v/p/+n/7P/s/+z/7P/s/+7/7v/u/+7/8P/v/+7/7v/y
//T/9f/4//j/+v/5//j/+f/7//3//f/6//j/+P/5//j/9P/u/+3/7f/t/+3/7P/o/+j/
5//m/+X/5P/j/+P/4v/i/+L/4//f/9v/2f/W/9f/1//Y/9j/1//V/9T/0//U/9T/1f/V
/9X/1f/U/9T/0v/S/9L/0v/U/9T/1P/U/9T/1P/T/9P/1//T/9H/0//T/9D/y//H/8b/
yv/S/+D/8v8MACsATABrAJIAzQAVAVwBmQHGAdUBwgGZAWEBIAHWAIkAOADr/63/gf9u
/3L/fP+F/47/l/+f/6n/tP+9/8P/xv/F/8f/zP/L/8v/y//L/83/zf/N/83/zv/O/87/
zv/P/8//0P/Q/87/zv/P/8//0P/R/9P/1P/S/9L/0//U/9T/1P/U/9b/2f/Z/9n/2//b
/9v/2//b/9v/3P/c/9z/3//f/9//4P/h/+P/5v/o/+b/6P/p/+r/6f/p/+r/7P/v//D/
8f/0//f/+f/6//v///8AAAMAAwAIAAsADwASABQAGAAaABwAHQAhACQAKAAsAC8AMQA0
ADYANwA4ADgAOQA7AD0APQA9AD0APQA9ADwAOwA6ADgANwA3ADcANwA1ADMAMgAvACkA
JwAnACUAIgAeABoAFQASABEADQAMAAcAAwABAP//+//4//b/8f/v/+3/7P/q/+r/6f/o
/+X/4//h/+D/3//f/97/3f/c/97/3v/e/9z/3P/c/9z/3f/d/93/3f/d/93/3f/d/97/
3P/a/9r/2//d/93/3f/d/97/3//g/+D/4P/g/+D/4f/j/+P/4//j/+P/4//i/+L/5P/k
/+T/5f/n/+f/5//n/+r/6v/o/+j/5//n/+f/5//l/+X/4//j/+P/4v/i/+P/5P/k/+T/
5f/o/+j/6P/o/+X/5f/l/+X/5P/m/+b/5v/m/+b/5v/m/+b/5//n/+f/6P/r/+z/7P/u
//D/9P/1//b/9v/3//j/9//2//T/9P/1//L/7v/o/+f/6f/p/+n/6P/m/+b/5f/k/+X/
5P/j/+P/4f/g/9//3//c/9n/2P/W/9j/1//X/9b/1v/V/9X/1f/T/9L/0v/R/9P/0//S
/9L/1P/U/9T/1P/S/9L/0v/S/9T/1P/T/9P/1f/V/9f/2f/V/9D/zf/J/8b/zP/Y/+j/
+P8OACkARgBpAJQA0QAdAWQBowHQAd8B0AGpAW0BJgHaAIsAOADt/7H/hf9y/3T/fv+J
/5L/nf+p/7P/vv/H/8v/zP/N/8//0P/P/8//z//P/8//z//P/8//0v/S/9L/0v/T/9P/
1P/U/9L/0v/T/9P/1P/V/9f/2P/W/9b/1//Y/9j/2P/Y/9r/3f/d/93/3//f/9//3//f
/+H/4v/i/+L/4//j/+P/5P/k/+X/5//o/+b/6P/p/+r/7f/t/+7/8P/y//T/9v/6//n/
+//8//3/AAACAAYABwAKAA0AEQAUABcAHAAfACIAJgArAC8ANAA5AD0AQABEAEkASwBN
AE4AUwBVAFgAWABYAFgAWABVAFQAUwBSAFEAUABPAE4ASwBIAEUAQgA+ADoANgAyAC8A
LAApACYAIQAeABsAGAATABAADQAKAAYABAACAAAA+//4//X/8v/x//D/7//u/+v/6v/p
/+j/5//m/+X/5P/i/+L/4v/i/+T/5P/k/+T/4//i/+H/4P/i/+L/4v/i/+T/5P/k/+T/
5P/k/+T/5P/l/+b/5//o/+j/6P/o/+j/6P/q/+z/6v/o/+j/5v/o//L/CgAsAFYAhAC2
AO4ANgGCAcYB9gEKAvYBvAF0ASIBygBuABwA1v+c/3L/ZP9w/4j/mv+m/7L/wP/M/9j/
4P/k/+b/6P/m/+b/5v/m/+T/5P/k/+T/5P/k/+T/5P/k/+T/5P/k/+T/5P/k/+T/5P/k
/+T/5P/n/+j/6f/q/+r/6v/q/+r/7P/s/+z/7P/t/+7/7//w//D/8P/w//D/8f/y//P/
9P/3//j/+f/6//r/+v/6//r//P/+/wAAAgADAAQABQAGAAkACgALAAwADwASABUAGAAc
AB4AIAAiACQAJgAoACoALQAwADMANgA5ADoAOwA8AD4AQABCAEQAQgBCAEIAQgBEAEQA
RABEAEYARgBGAEYARQBEAEMAQgBAAD4APAA6ADYANAAyADAAKwAoACUAIgAdABoAFwAU
ABAADgAMAAoABgAEAAIAAAD9//z/+//6//z//P/8//z/+//6//n/+P/4//j/+P/4//b/
9v/2//b/9v/2//b/9v/4//j/+P/4//j/+P/4//j/9v/2//b/9v/2//b/9v/2//T/9P/0
//T/9v/2//b/9v/0//T/9P/0//T/9P/0//T/8v/y//L/8v/w//D/8P/w/+7/7v/u/+7/
8P/w//D/8P/u/+7/7v/u/+7/7v/u/+7/7P/s/+z/7P/s/+z/7P/s/+r/6v/q/+r/6v/q
/+r/6v/q/+r/6v/q/+r/6v/q/+r/7P/s/+z/7P/r/+r/6f/o/+j/6P/o/+j/6P/o/+j/
6P/m/+b/5v/m/+j/6P/o/+j/6P/o/+j/6P/o/+j/6P/o/+j/6P/o/+j/6P/o/+j/6P/o
/+j/6P/o/+j/6P/o/+j/6P/o/+j/6P/o/+j/6P/o/+j/6P/o/+j/6P/o/+j/6P/o/+j/
6P/o/+j/6P/o/+j/6P/o/+j/6P/m/+b/5v/m/+j/6P/o/+j/6P/o/+j/6P/o/+j/6P/o
/+j/6P/o/+j/5v/m/+b/5v/o/+j/6P/o/+j/6P/o/+j/6P/o/+j/6P/o/+j/6P/o/+j/
6P/o/+j/6f/q/+7/7//t/+7/7//w/+7/8P/x//T/9P/0//X/9//7//v/+v/4//j/+f/5
//b/8//1//f/+f/5//j/9v/2//P/8v/x//D/8P/x//D/8P/x//H/8P/t/+7/7P/s/+v/
6v/o/+f/5f/n/+f/5v/m/+X/5f/l/+X/5v/m/+b/5v/m/+b/5v/m/+T/5P/k/+T/4//j
/+X/5//l/+X/6f/o/+P/4f/g/+D/5P/w//7/EAArAEwAawCOALcA7QAyAXcBsAHRAdIB
vwGXAVYBCgG7AG4AKQDr/7v/nP+M/4z/k/+e/6n/sf+5/8L/y//R/9b/2f/Z/9r/3P/d
/97/3//d/93/3f/d/97/3v/e/97/3f/d/97/3v/g/+D/4f/h/9//3//g/+D/4P/g/+H/
4v/k/+T/5P/m/+b/5f/k/+X/5//n/+f/5//n/+j/6P/o/+v/6//r/+z/7P/t/+//8P/v
//D/8P/w//H/8f/y//T/8//0//X/+P/3//n/+v/7//3//v8BAAEAAQADAAYACAAHAAoA
CwAMAA4AEQATABYAGAAZABkAGgAaABsAHAAcABsAHQAfAB8AHwAfAB8AHwAeAB0AHAAa
ABsAGwAbABsAGwAbABwAGwAaABkAGgAZABoAGgAaABkAHAAdABsAHAAcABkAGAAXABcA
FgAWABMAEgARABEAEAANAAsACQAFAAYABQAFAAUAAwACAAEAAAAAAAAAAAD+//z//P/8
//3//f/9//3//f/9//3//f/+//7//P/8//3////////////+////AAAAAAAAAAAAAAEA
AwADAAMAAwAEAAMAAQAAAAAAAAAAAAEAAQABAAEAAQACAAIAAAAAAAAA///+//3/////
//3//f/7//r/+v/7//v/+v/5//n/+P/4//j/+P/5//n/+f/5//b/9P/z//P/8//z//P/
8f/v//H/8f/x//D/7//u/+3/7P/t/+z/7P/q/+z/7//w//H/8v/0//T/9P/0//T/8//y
//L/9P/2//f/+v/5//z//P/8//3///8BAAEAAAD+//7////+//r/9P/z//X/9f/1//T/
8v/y//H/8P/t/+z/6//r/+j/5v/k/+P/5P/h/+D/3v/g/9//3//e/9z/2//b/9v/3P/c
/93/3f/b/9v/2v/a/9r/2v/a/9r/2v/a/9r/2v/Y/9j/1//X/9f/2//b/93/2//Y/9P/
0f/O/9D/2P/m//b/CgApAEoAawCQAMEABQFOAZEBygHlAdwBvQGFATgB5gCXAEYA+f+9
/5P/eP90/37/h/+O/5f/of+t/7j/wf/F/8j/y//N/87/z//P/8//z//P/8//z//P/87/
zv/O/87/0P/R/9P/1P/S/9L/0//T/9L/0f/R/9D/0f/S/9T/1v/W/9b/1v/Y/9f/1//X
/9n/2//b/9v/2//Z/9r/2v/a/93/3f/d/97/3v/f/+H/4v/i/+T/5f/m/+f/5//o/+r/
6f/q/+v/7v/w//P/9f/3//j/+P/6//n//P///wMABgAGAAoADAAOABEAFQAYABwAIAAj
ACUAKAAoACkAKgAqACsALQAvAC8ALwAvAC8ALwAvAC0AKwAoACcAJwAnACcAJwAlACQA
IQAdABsAGwAZABgAFgAUABEADQALAAYABAAAAP3//P/7//b/9P/z/+//7f/r/+r/6P/m
/+X/5P/h/+H/3//e/93/3f/c/9v/2v/Y/9j/2P/W/9j/2P/Y/9n/2f/Z/9n/2f/Z/9n/
2f/a/9r/2P/Y/9n/2f/Z/9n/2f/a/9v/3P/c/9z/3P/c/93/3//f/9//3//f/9//3v/e
/97/3v/e/9//4f/h/+H/4f/i/+L/4P/g/9//3//f/9//4f/h/9//3//h/+D/4P/h/+H/
4P/f/9//4P/g/+D/4P/d/93/3f/d/9z/2v/Z/9n/2//b/9v/2f/X/9n/2f/Z/9n/2f/Z
/9n/2v/a/9r/2v/a/9z/3P/c/9z/3//f/9//4P/j/+T/5P/m/+f/6v/q/+r/6v/r/+z/
6//q/+j/6P/p/+n/5v/h/+H/4f/h/+H/4P/e/97/3f/c/9v/2v/Z/9n/1//W/9X/1f/U
/9H/0P/O/87/zf/N/8z/zP/L/8v/y//M/8z/zf/N/83/zf/M/8z/yv/K/8r/yv/M/8z/
zP/M/87/zv/N/83/zf/P/9H/z//L/8b/xf/B/8D/xP/Q/97/8P8KACkASABrAJgA1wAf
AWgBqQHWAd8BzAGjAWUBGgHOAH0AKgDh/6f/ff9q/27/fP+F/47/lf+b/6X/sv+9/8H/
wv/F/8f/yP/J/8n/yf/J/8f/x//H/8f/yP/I/8j/yP/L/8v/zP/M/8n/yP/I/8f/yP/J
/8v/zP/M/8z/zf/O/8z/zP/M/87/0f/R/9H/0//V/9X/1f/V/9X/1v/W/9b/1//X/9f/
2P/W/9f/2f/a/9z/3v/f/+D/4//j/+T/5v/m/+b/5v/o/+r/7f/v//H/8//0//f/9//6
//3/AQAEAAYACgAMAA4ADwATABYAGgAeACEAIwAmACkAKwAtAC4AMQAzADUANQAzADMA
MwAzADIAMQAwAC4ALwAvAC8ALwArACkAKAAlACIAIQAiACEAHwAcABkAFQATABEADAAK
AAcAAwABAP//+//4//b/8f/v/+3/7P/q/+j/5//m/+P/4//h/+D/3//d/9z/2//a/9z/
3P/c/9r/2P/Y/9j/2f/X/9f/1//X/9n/2f/Z/9r/2v/Y/9j/2f/Z/9n/2f/Z/9z/3f/e
/97/3P/c/9z/3f/f/9//3//f/+H/4f/g/+D/4v/i/+L/4//h/+H/4f/h/+P/5P/j/+T/
5//n/+f/5//m/+X/4v/h/+L/4v/j/+X/5f/k/+P/4//j/+L/4f/g/+H/4f/h/+H/4v/g
/9//3//d/93/3f/b/9v/3f/d/93/2//b/9v/2//a/9v/2v/a/9j/2P/Z/9r/2v/a/9r/
2v/c/9z/3P/c/+H/4f/h/+L/4f/i/+L/5P/l/+j/6P/o/+n/6//t/+3/7f/s/+3/7//v
/+z/5//n/+X/5f/l/+T/4P/g/9//3v/d/9z/2//b/9v/2v/Z/9n/2P/V/9T/0v/Q/8//
z//O/9D/z//P/8//zv/O/8//z//P/8//zv/O/8z/zP/M/8z/zP/M/8z/zP/M/8z/y//L
/8n/yf/L/8//z//O/8n/w/++/8D/xv/S/+D/8v8NACwATQBwAJsA2QAiAWkBqgHTAdoB
yQGhAV4BDAG5AGQAEwDR/53/eP9o/27/ef+E/4//l/+h/6r/tf+7/8D/w//D/8b/xf/F
/8X/xf/F/8X/xf/F/8T/xP/E/8T/xf/F/8b/xv/I/8j/yf/J/8f/x//I/8j/yP/I/8n/
yv/M/w==
         </WaveFormData>
      </LeadData>
      <LeadData>
         <LeadByteCountTotal>10000</LeadByteCountTotal>
         <LeadTimeOffset>0</LeadTimeOffset>
         <LeadSampleCountTotal>5000</LeadSampleCountTotal>
         <LeadAmplitudeUnitsPerBit>4.88</LeadAmplitudeUnitsPerBit>
         <LeadAmplitudeUnits>��V</LeadAmplitudeUnits>
         <LeadHighLimit>2147483647</LeadHighLimit>
         <LeadLowLimit>268435456</LeadLowLimit>
         <LeadID>V5</LeadID>
         <LeadOffsetFirstSample>0</LeadOffsetFirstSample>
         <FirstSampleBaseline>0</FirstSampleBaseline>
         <LeadSampleSize>2</LeadSampleSize>
         <LeadOff>FALSE</LeadOff>
         <BaselineSway>FALSE</BaselineSway>
         <ExcessiveACNoise>FALSE</ExcessiveACNoise>
         <MuscleNoise>FALSE</MuscleNoise>
         <LeadDataCRC32>3548062628</LeadDataCRC32>
         <WaveFormData>
AgACAAIAAgADAAQABQAGAAcACAAJAAoADQAOAA8AEAASABIAEgASABUAFgAXABgAGgAa
ABoAGgAcABwAHAAcABwAHAAcABwAGgAaABoAGgAaABoAGgAaABkAGAAXABYAEwASABEA
EAANAAwACwAKAAkACAAHAAYABAACAAAA/v/8//z//P/8//v/+v/5//j/+P/4//j/+P/3
//b/9f/0//L/8v/y//L/8//0//X/9v/0//T/9P/0//b/9v/2//b/9v/2//b/9v/2//b/
9v/2//b/9v/2//b/+P/4//j/+P/3//b/9f/0//X/9v/3//j/+P/4//j/+P/4//j/+P/4
//r/+v/6//r/+v/6//r/+v/4//j/+P/4//b/9v/2//b/+P/4//j/+P/3//b/9f/0//T/
9P/0//T/9P/0//T/9P/0//T/9P/0//L/8v/y//L/9P/0//T/9P/y//L/8v/y//D/8P/w
//D/8P/w//D/8P/y//L/8v/y//T/9P/0//b/9v/2//f/9//1//b/+f/5//z//f//////
AQACAAQABQAHAAcABgAGAAcABwAFAAIAAgADAAMAAQD///7//P/7//3//P/7//r/9v/0
//T/8//z//L/8f/u/+3/7f/s/+z/6//r/+v/6//r/+v/6//q/+j/6P/n/+f/6f/p/+n/
6f/n/+f/5//n/+n/5//n/+f/6P/o/+r/6v/q/+b/4v/i/93/2v/c/+H/8P8AABEAKABK
AGgAggCgAMsA9QAcAT0BRQE4AR8B9gDEAJYAbQA8ABAA9f/e/8X/sv+y/7n/u//B/8n/
zP/P/9r/4v/h/+D/4P/i/+H/4P/f/97/3//g/+H/4v/h/+H/4f/h/+P/4//j/+T/4v/i
/+H/4f/h/+H/4v/j/+P/4//j/+P/4v/i/+P/4//m/+b/5v/m/+b/5v/o/+j/5v/o/+b/
5v/m/+f/6P/p/+r/6v/q/+n/6//r/+3/7v/u/+3/7f/t/+//7//v//D/8f/x//P/8//z
//T/9P/0//X/+P/7//3///8AAAEABAAIAAgACgAMAA8AEgAVABcAGwAeAB8AHwAeACAA
IAAgACAAIQAiACMAJAAjACIAIQAgABwAGgAYABYAFAAUABQAFAARABAADwAOAA4ADgAO
AA4ADAAMAAwADAAKAAgABgAEAAEAAAD///7/+//6//n/+P/3//b/9f/0//H/8P/v/+7/
7P/s/+z/7P/s/+z/7P/s/+r/6v/q/+r/6P/o/+j/6P/q/+r/6v/q/+z/7P/s/+z/6v/q
/+r/6v/s/+z/7P/s/+z/7P/s/+z/7P/q/+z/8P/y//j/CAAeADQAUABwAJQAugDiAAYB
IAEkARAB7ADAAJAAZAA+AB4ACAD0/9r/wv+8/8T/zv/S/9T/3P/i/+b/6P/q/+z/6v/q
/+r/6v/q/+r/6v/q/+j/6P/o/+j/6P/o/+j/6P/m/+b/5v/m/+b/5v/m/+b/6P/o/+j/
6P/o/+j/6P/o/+r/6v/q/+r/6v/q/+r/6v/q/+r/6v/q/+z/7P/s/+z/7P/s/+z/7P/u
/+7/7v/u/+//8P/x//L/8//0//X/9v/4//j/+P/4//r/+v/6//r/+//8//3//v8AAAIA
BAAGAAkACgALAAwADgAQABIAFAAWABYAFgAWABcAGAAZABoAHQAeAB8AIAAhACIAIwAk
ACUAJgAnACgAJgAmACYAJgAkACQAJAAkACAAHgAcABoAFwAUABEADgAKAAgABgAEAAAA
/v/8//r/+v/6//r/+v/3//b/9f/0//P/8v/x//D/8P/w//D/8P/u/+7/7v/u/+3/7P/r
/+r/6//s/+3/7v/t/+z/6//q/+v/7P/t/+7/7v/u/+7/7v/s/+z/7P/s/+r/6v/q/+r/
6P/o/+j/6P/m/+b/5v/m/+j/6P/o/+j/6P/o/+j/6P/m/+b/5v/m/+T/5P/k/+T/5P/k
/+T/5P/k/+T/5P/k/+T/5P/k/+T/4v/i/+L/4v/i/+L/4v/i/+L/4v/i/+L/4v/i/+L/
4v/k/+T/5P/k/+L/4v/i/+L/4P/g/+D/4P/g/+D/4P/g/+L/4v/i/+L/4v/i/+L/4v/i
/+L/4v/i/+L/4v/i/+L/4v/i/+L/4v/g/+D/4P/g/+D/4P/g/+D/4P/g/+D/4P/g/+D/
4P/g/+L/4v/i/+L/4P/g/+D/4P/i/+L/4v/i/+L/4v/i/+L/4P/g/+D/4P/i/+L/4v/i
/+D/4P/g/+D/4v/i/+L/4v/k/+T/5P/k/+L/4v/i/+L/5P/k/+T/5P/i/+L/4v/i/+T/
5P/k/+T/4v/i/+L/4v/k/+T/5P/k/+L/4v/i/+L/5P/k/+T/5P/k/+T/5P/k/+b/5v/m
/+b/6P/o/+r/6v/q/+v/6//r/+v/7f/s/+7/7f/v/+//7//y//T/9f/3//n/+P/4//n/
+//5//b/9v/4//n/+P/3//j/9v/1//X/9P/z//L/8P/w//D/7//v/+7/7f/q/+n/6f/o
/+j/5//l/+X/5f/l/+X/5f/k/+T/5P/j/+P/4//k/+X/5v/n/+X/5f/l/+X/4//j/+P/
5P/k/+L/5v/o/+T/4P/e/9n/1v/Y/+P/8P/8/w8ALgBKAGYAggCoANcAAwEqAUcBSQEy
ARMB6gC+AJgAbwA6AA4A8f/a/8H/tP+2/7n/u/+//8X/yv/P/9T/2P/b/97/4P/g/+D/
4P/g/+D/4f/i/+P/5P/j/+P/4//j/+X/5f/l/+b/6P/o/+f/5//n/+f/6P/p/+f/5//n
/+f/5v/m/+f/5//q/+r/6v/q/+z/7P/u/+7/7v/w/+7/7v/s/+3/7v/v/+7/7v/u/+3/
7v/v//L/9P/y//H/8f/x//P/8//z//T/9//3//n/+f/5//r/+v/6//r//P/+//////8A
AAEABAAEAAQABgAIAAcACAAJAAkACAAKAAwACwAPABMAEwASABMAEwAVABYAGAAYABgA
GAAYABgAGAAYABkAGQAYABcAFwAXABcAFwAYABkAGQAZABwAHAAcABkAGgAYABgAGAAW
ABQAEwAQAA8AEAAQABAADQALAAoACQAHAAYABgAFAAUABAADAAIAAAAAAAAAAAAAAAAA
AAAAAAAAAAAAAAAA/v/+//3//f////////////7//f/8//z//P/8//z//P/8//z//P/9
/////////wAA///////////+//7//f/9////AAAAAAAA/v///wAAAAABAAAAAAACAAIA
AgABAAEA/////wAAAAD9//3//f/9/////v/+//7//v/+//3//P/7//v/+v/5//v/+//7
//v/+f/5//r/+v/6//j/9v/3//z//P/8//z//P/8//z//v/+//7/////////AAADAAMA
BgAJAAsACwALAAoADAANAA8ADwAOAA4ADwAPAA0ACgAKAAkACQAHAAUABAACAAEAAQAA
AP///v/8//z//P/7//v/+P/3//T/8//1//T/9P/z//P/8//z//P/8//z//L/8v/y//H/
8f/x//P/8//z//P/9f/1//X/9f/x//H/8f/y//D/8v/y//L/8P/u/+j/4//k/+j/8f/8
/w4AJQBCAF4AeACWAL4A6QARATQBTQFJAS4BCwHiALgAkgBnADgAEAD1/9r/xf++/8L/
x//L/9H/1f/a/9//5P/o/+v/7P/u/+7/8P/w//D/8P/u/+7/7v/u//H/8f/x//H/8//z
//P/9P/0//T/8//z//P/8//0//X/8//z//P/8//0//T/9f/1//b/9v/2//b/9v/2//j/
+P/4//r/+P/4//j/+f/6//v//P/8//z/+//5//n/+//8//3//f/+////////////AAAB
AAEAAwADAAMABAAEAAQABQAIAAsADQANAA4ADwASABQAFAAWABgAFgAYABoAGwAdACAA
IwAjACMAJwAnACYAJQAlACcAKAAoACgAKAAoACgAKAAoACgAJwAnACYAJQAjACMAIwAj
AB8AHwAeAB0AHQAcABsAFwAVABIAEQAQAA8ADAAKAAYABgAGAAUABAABAP///v/9//3/
/P/8//v//f/8//v/+v/4//j/+P/4//b/9v/2//b/9P/0//T/9P/2//b/9f/1//X/9f/1
//X/9//3//f/+P/4//j/+P/4//b/9v/2//f/9f/1//X/9v/3//f/9//3//j/+P/3//f/
9//4//j/+P/2//f/+P/4//f/9v/2//j/+v/6//n/+f/3//f/+P/4//f/9//3//f/9//2
//b/9v/2//b/9f/0//T/9f/1//X/8//1//b/9v/2//b/9v/4//j/+v/6//r/+//7//v/
+v/9//3/AAABAAMAAwADAAQABgAHAAkABwAGAAYABwAHAAUAAgACAAEAAQD///3//v/8
//v/+//4//f/9v/0//L/8v/x//H/8P/v/+z/6//q/+j/5//l/+b/5//o/+n/5//n/+b/
5v/m/+X/5f/l/+X/5f/l/+X/5f/l/+X/5f/l/+X/5f/m/+T/5v/m/+T/4v/e/9r/0//S
/9j/4f/u//7/EQAqAEoAZgCCAKYA0QD5ACABQQFFATABEQHqALwAjgBhADAABgDt/9b/
v/+w/7D/t/+7/7//wf/I/9H/1v/a/93/3v/e/+D/4P/g/+D/4P/f/97/3f/c/9//3//f
/9//3//f/9//4P/g/+D/3//f/9//3//g/+H/4f/h/+H/4f/i/+L/4//j/+T/5P/k/+T/
4v/i/+T/5P/m/+j/5v/m/+T/5f/m/+f/6P/o/+j/5//p/+n/6//s/+3/7f/u/+//7//v
/+//8P/x//H/8//z//P/9P/0//T/9v/4//r/+////wAAAQAEAAYABgAIAAoACwAOABEA
EwAYABwAIAAhACMAJwAqACkAKAAnACYAKAAoACgAKAAoACgAKAAoACQAIgAgAB4AHAAa
ABgAFgAUABQAFAAUABIAEAAOAAwACwAKAAkACAAGAAYABgAGAAQAAgAAAP7/+//6//n/
+P/3//b/9f/0//P/8v/x//D/7v/u/+7/7v/s/+z/7P/s/+7/7v/u/+7/7P/s/+z/7P/u
/+7/7v/u//D/8P/w//D/7v/u/+7/7v/w//D/8P/w//D/8P/u/+7/7P/s/+z/8P/4/wgA
IgBAAFwAfACgAMYA7gAYATYBPAEoAQYB2ACkAHgAUgAsAA4A9P/W/8T/xP/M/87/0v/Y
/9j/3v/m/+j/6v/s/+z/6//q/+n/6P/o/+j/6P/o/+f/5v/l/+T/5v/m/+b/5v/m/+b/
5v/m/+b/5v/m/+b/6P/o/+j/6P/q/+r/6v/q/+z/7P/s/+z/7P/s/+z/7P/s/+z/7P/s
/+z/7P/s/+z/7f/u/+//8P/w//D/8P/w//L/8v/y//L/9P/0//T/9P/1//b/9//4//v/
/P/9//7///8AAAEAAgADAAQABQAGAAkACgALAAwADQAOAA8AEAARABIAEwAUABUAFgAX
ABgAGQAaABsAHAAdAB4AHwAgACIAIgAiACIAIQAgAB8AHgAbABoAGQAYABQAEgAQAA4A
CgAIAAYABAABAAAA///+//v/+v/5//j/9f/0//P/8v/y//L/8v/y/+//7v/t/+z/7v/u
/+7/7v/u/+7/7v/u/+7/7v/u/+7/7v/u/+7/7v/w//D/8P/w/+//7v/t/+z/7P/s/+z/
7P/s/+z/7P/s/+z/7P/s/+z/7P/s/+z/7P/q/+r/6v/q/+j/6P/o/+j/5v/m/+b/5v/m
/+b/5v/m/+b/5v/m/+b/5P/k/+T/5P/k/+T/5P/k/+L/4v/i/+L/4v/i/+L/4v/g/+D/
4P/g/+L/4v/i/+L/4f/g/9//3v/e/97/3v/e/+D/4P/g/+D/3v/e/97/3v/e/97/3v/e
/9z/3P/c/9z/3P/c/9z/3P/c/9z/3P/c/9z/3P/c/9z/3P/c/9z/3P/e/97/3v/e/9z/
3P/c/9z/2v/a/9r/2v/a/9r/2v/a/9r/2v/a/9r/2v/a/9r/2v/a/9r/2v/a/9j/2P/Y
/9j/2v/a/9r/2v/a/9r/2v/a/9j/2P/Y/9j/2P/Y/9j/2P/W/9b/1v/W/9j/2P/Y/9j/
2P/Y/9j/2P/Y/9j/2P/Y/9j/2P/Y/9j/2P/Y/9j/2P/Y/9j/2v/a/9r/2//b/9v/2//d
/9z/3v/e/9//3v/d/9//4v/k/+f/5f/k/+T/5f/m/+X/4//k/+f/5//l/+P/4v/g/9//
3//h/+H/4f/g/97/3v/d/93/3P/b/9j/1//X/9b/1v/V/9X/1f/V/9X/0//T/9L/0v/S
/9H/0f/R/9P/0//T/9P/0v/R/9D/z//N/83/zf/O/9D/zv/Q/9L/0P/K/8b/wf/C/8j/
0//e//D/CQAmAEIAYACAAKoA1wABASYBOQExARQB8QDGAJoAbAA9AA4A6v/R/7r/p/+g
/6L/p/+p/63/sf+4/7v/vv/C/8f/yv/K/8r/zP/M/8z/zP/M/8z/zP/M/83/zf/N/83/
y//L/8v/zP/M/8z/y//L/83/zf/O/8//z//P/8//z//Q/9D/0f/R/9D/0P/Q/9D/0P/Q
/9L/0v/S/9T/0v/S/9T/1f/W/9f/1v/W/9b/1f/X/9f/2f/a/9v/2//c/93/2//b/9v/
3P/f/9//4f/h/+H/4v/i/+L/4v/k/+b/5//o/+j/6P/q/+r/6v/s/+7/7P/u//D/8f/y
//T/9v/1//X/+f/5//j/+P/5//z//v/7//r/+f/4//n/+v/7//z//f/9//z/+//6//v/
/P/9//7/////////AQAAAP//+//7//r/+//8//r/+P/3//T/8//0//T/9P/z//H/8P/v
/+3/7P/s/+v/6f/o/+f/5v/m/+b/5v/m/+b/5v/m/+b/5v/m/+b/5v/m/+b/5f/l/+X/
5f/l/+X/5//n/+f/6P/o/+j/6P/o/+r/6v/q/+v/6v/p/+j/6P/r/+v/6//r/+v/6v/o
/+f/6f/q/+r/6v/o/+n/6v/q/+n/6P/o/+r/7P/s/+v/6//p/+n/6v/q/+n/6f/p/+n/
6f/o/+j/6P/q/+r/6f/o/+j/6f/n/+X/6P/o/+j/6P/o/+r/6v/s/+z/6v/r/+v/6//t
//H/8v/2//b/9//2//X/+P/6//v//f/7//r/+v/7//v/+f/2//b/9//3//X/8//w/+7/
7f/t/+z/6//q/+j/5//o/+j/6f/n/+X/4f/f/+D/4P/h/+H/3//f/9//3//h/+H/4P/g
/+D/3//f/9//3f/d/93/3f/e/9//4P/h/9//3//f/+D/4v/g/+D/4P/e/9r/1v/R/9D/
1v/f/+z/AAAZADgAVABuAI4AuADlAA8BMgFHAUMBKAEFAdwAtACMAFsALAAGAOv/zv+3
/7L/tv+5/7v/wf/H/8z/0//a/97/4f/i/+D/4P/i/+L/4v/i/+T/5P/k/+T/5f/l/+X/
5f/l/+X/5f/m/+j/6P/n/+f/6f/p/+r/6//p/+n/6f/p/+r/6v/r/+v/7v/u/+7/7v/w
//D/8v/y//L/9P/y//L/8v/z//T/9f/4//j/+P/3//X/9f/3//j/9//3//j/+f/7//v/
+//8//////8BAAEABQAGAAYABgAIAAoADAANAA8AEAARABQAFAAUABYAGAAaABwAHgAf
AB4AIAAiACEAIwAnACcAJgAnACcAKQAqACoAKgAqACoAKgAqACoAKgArACsAKgApACcA
JwAnACcAIwAjACIAIQAfAB4AHQAZABgAFgAWABYAFQASABAADAAKAAoACQAIAAkABwAG
AAUAAwACAAIAAQABAAAA///+/wAAAAAAAAAA/v/+//7//v/+//7//v/+/wAAAAD/////
/f/9//3//f////////8AAP7//v/+//7/AAAAAAAAAQD///////8AAAMAAwADAAMABAAE
AAMAAwAFAAYABgAGAAQABQAGAAYABQAEAAQABgAIAAgABwAHAAYABQAFAAQABQAFAAUA
BQAIAAgACQAKAAoACAAHAAgACAAJAAoACwAMAAoACgAMAAwADgAPAA8ADwAOABEAEQAU
ABcAGQAZABkAGQAaABoAGwAdABwAHAAdABsAGQAWABYAFwAXABUAEwASABAADwAPAA4A
DQAMAAoABgAGAAUABQACAAEA/v/9/////v/+//3//f/9//3//f/7//v/+v/6//z/+//7
//v/+f/5//n/+f/5//n/+f/5//n/+f/5//r/+v/6//r/+P/0//D/7P/n/+T/7P/5/wYA
GAAvAEoAZgCEAKQAzAD5ACEBSAFbAVMBOAEVAeoAvgCUAGMANgASAPf/3P/J/8L/xP/H
/83/0f/X/97/5//u//D/7f/u//D/8P/u/+7/7v/u/+7/7v/u/+7/7//v/+//7//v/+//
7//w//D/8P/v/+//8f/x//L/8//x//H/8f/x//D/8P/x//H/9P/0//T/9P/0//T/9v/2
//b/+P/2//b/9P/1//b/9//4//j/+P/3//f/9//5//r/+f/5//r/+//9//3//f/+//3/
/f//////AQACAAIAAgAEAAYACAAJAA0ADgAPABIAFgAWABgAGgAcAB4AIAAhACQAKAAs
AC0ALwAxADQANgA2ADYANgA0ADQANAA0ADQANAA0ADQAMQAwAC8ALgArACgAJQAiACEA
IAAfAB4AGgAYABYAFAASABAADgAMAAkACAAHAAYAAgAAAP7//P/7//r/+f/4//f/9v/1
//T/8v/y//L/8v/w//D/8P/w//H/8v/z//T/8//y//H/8P/u/+7/7v/u/+7/7v/u/+7/
8P/w//D/8P/x//L/8//0//L/8v/y//L/8P/w//L/9P/y//D/8v/4/wAAEAAmAEIAYAB+
AKQAygD2ACABRAFOAT4BIAH0AMAAkgBoADwAGAD8/9z/yP/I/87/0P/S/9r/3v/k/+r/
7v/w//D/8P/w//D/8P/w/+//7v/t/+z/7P/s/+z/7P/s/+z/7P/s/+z/7P/s/+z/7P/s
/+z/7P/t/+7/7//w/+7/7v/u/+7/8P/w//D/8P/y//L/8v/y//L/8v/y//L/9P/0//T/
9P/2//b/9v/2//b/9v/2//b/+f/6//v//P/8//z//P/8//7//v/+//7/AQACAAMABAAH
AAgACQAKAAsADAANAA4AEQASABMAFAAVABYAFwAYABsAHAAdAB4AHgAeAB4AHgAhACIA
IwAkACYAJgAmACYAJAAkACQAJAAiACIAIgAiAB8AHgAdABwAGgAYABYAFAASABAADgAM
AAoACAAGAAQAAAD+//z/+v/5//j/9//2//j/+P/4//j/9v/2//b/9v/0//T/9P/0//T/
9P/0//T/9P/0//T/9P/0//T/9P/0//T/9P/0//T/9P/0//T/9P/y//L/8v/y//D/8P/w
//D/8v/y//L/8v/w//D/8P/w//D/8P/w//D/8P/w//D/8P/u/+7/7v/u/+7/7v/u/+7/
7P/s/+z/7P/r/+r/6f/o/+r/6v/q/+r/6P/o/+j/6P/o/+j/6P/o/+j/6P/o/+j/5//m
/+X/5P/m/+b/5v/m/+b/5v/m/+b/6P/o/+j/6P/n/+b/5f/k/+b/5v/m/+b/5v/m/+b/
5v/k/+T/5P/k/+T/5P/k/+T/5P/k/+T/5P/k/+T/5P/k/+b/5v/m/+b/5v/m/+b/5v/m
/+b/5v/m/+b/5v/m/+b/5f/k/+P/4v/k/+T/5P/k/+L/4v/i/+L/5P/k/+T/5P/i/+L/
4v/i/+L/4v/i/+L/4v/i/+L/4v/i/+L/4v/i/+L/4v/i/+L/4v/i/+L/4v/i/+L/4v/i
/+L/4v/i/+L/4v/i/+L/4v/k/+T/5P/k/+T/5P/k/+T/5v/m/+b/5v/m/+b/5v/m/+b/
5v/m/+b/6v/q/+r/6//r/+v/7P/v/+7/8P/w//H/8f/x//L/9P/1//f/9//2//j/+f/5
//f/9//4//r/+//6//n/+f/4//n/+f/4//f/9v/0//L/8v/z//P/8v/x//D/7//v/+7/
7f/r/+r/6f/r/+v/6//r/+r/6v/q/+n/6//r/+v/6//p/+n/6f/p/+n/6f/n/+f/5//k
/+b/6P/m/+b/5v/m/+L/3//a/9r/3//q//j/CwAmAEQAYgCAAKAAxwDzAB4BQwFNAUIB
KQECAdYAqAB5AEoAIAD9/+T/zf+8/7b/t/+9/8H/xf/I/8//1P/Y/9v/3P/c/97/3v/e
/97/3v/c/9z/3P/c/93/3f/d/93/3f/d/93/3v/g/+D/3//f/97/3f/d/93/3//f/9//
3//i/+L/4//j/+P/4v/h/+D/4v/i/+T/5P/i/+T/4v/i/+L/4//k/+X/5v/m/+b/5f/j
/+P/5f/m/+f/5//o/+n/6f/p/+n/6v/r/+v/7f/t/+//8P/w//D/8P/y//T/9f/1//b/
9//6//r/+v/8//7/+//8//3//f/+/wAAAgABAAIABQAEAAIAAwADAAUABgAIAAgACAAI
AAgACAAIAAgACAAJAAkACQAIAAkACgALAAwADQANAA0ADgAOAA4ACwALAAoACwAMAAwA
CgAJAAYABgAGAAUABAABAP///v/9//v/+v/6//n/+f/4//f/9v/2//b/9v/2//T/9P/0
//T/9v/2//b/9v/0//T/8//z//P/8//z//P/9f/1//X/9v/1//T/8//y//T/9P/0//X/
9f/1//X/9v/2//X/9P/z//T/9P/z//P/9f/2//b/9v/0//X/9v/2//X/9P/0//b/9P/0
//P/8//x//H/8v/y//P/8//z//P/8//y//L/8v/0//T/8//y/+//7//u/+3/7f/t/+3/
7f/r/+v/7P/s/+r/6P/o/+n/6f/q/+v/6//p/+z/7f/u/+//8P/w//D/8v/y/+//7//u
/+3/8P/z//P/9v/1//f/9//3//r//P/9///////+//7////+//v/9//2//n/+f/3//X/
9v/0//P/8//x/+//7f/q/+j/6P/n/+f/5v/l/+L/4f/h/+D/4P/f/9//3//f/9//3//f
/97/3v/e/93/3f/d/9//3//f/9//3//f/9//3//b/9v/2//c/97/3v/g/97/3P/Y/9T/
z//O/9L/2//o//j/DQAoAEYAYgCAAKYA0QD9ACYBQwFFATIBEQHoALgAigBdACwAAADl
/8z/tf+o/6r/r/+x/7X/u//C/8f/zv/S/9P/1P/W/9b/2P/Y/9j/2P/Y/9j/2P/Y/9f/
1//X/9f/2P/Z/9r/3P/a/9r/2f/Z/9f/1//Y/9n/2//b/9v/2//e/97/3//f/+D/4P/g
/+D/4v/i/+T/5P/i/+T/4v/i/+T/5f/m/+f/6P/o/+j/5//p/+n/6//s/+3/7f/u/+//
7f/t/+3/7v/w//H/9P/1//b/9v/1//T/9v/4//r/+//7//z//f8AAAQABAAGAAgACAAK
AAwADQAMAA4AEAAPABEAFQAVABQAFQAVABcAGAAWABYAFgAWABUAFgAXABgAFwAXABYA
FQAVABUAFQAVABMAEwASABEADwAOAA0ACQAKAAgACAAIAAcABAACAP7//P/8//v/+v/3
//X/9P/z//L/8v/z//P/8//y//H/8P/u/+7/7v/u/+//8P/x//L/8v/y//L/8v/w//D/
7//v//H/8f/x//H/8f/x//H/8v/w//D/8P/w/+7/7v/u/+//8f/x//H/8v/z//P/8//z
//T/9P/z//P/9f/2//b/9v/0//X/9v/2//X/9P/0//b/9v/2//X/9f/3//f/+P/4//X/
9f/1//X/9//2//b/9v/0//T/8//y//L/8//z//P/8//z//P/8//z//P/9P/0//T/9P/y
//P/8v/w//D/8P/w//D/8P/y//L/8v/z//P/8//2//n/+f/8//v//f/9//3//v8AAAEA
AwAFAAQABAAFAAUAAwAAAAAAAQABAP///f/6//j/9//3//T/8//y//D/8P/w/+//7//s
/+v/6P/n/+n/6P/o/+f/5//n/+f/5//l/+X/5P/k/+T/4//j/+P/4P/f/97/3f/f/9//
3//f/93/3f/d/97/3v/e/+D/3P/W/9D/0P/N/87/1P/f/+z//v8XADQAUgBwAJAAuADl
AA8BNgFJAT8BHgH5AM4ApAB4AEkAGgD2/9//xP+t/6j/rv+z/7X/uf+9/8T/y//Q/9L/
1f/W/9T/2P/Y/9j/2P/Y/9b/1v/W/9b/1//X/9f/1//Z/9n/2f/a/9r/2v/Z/9n/2//b
/9z/3f/b/9v/2//b/9v/2v/a/9n/2//c/93/3v/e/97/4P/g/97/4P/e/97/3v/f/+D/
4f/g/+D/4P/f/+H/4f/j/+T/4//j/+T/5f/l/+X/5f/m/+j/6f/s/+3/7v/u/+3/7P/s
/+7/8P/x//P/9P/1//j/+f/4//n/+v/7//7/AQADAAQABgAIAAcACQANAA0ADAANAA0A
DwAQAA4ADgAOAA4ADQAOAA8AEAAPAA8ADgANAAwADQAOAA8ADwAPAA4ADQAMAAoACAAD
AAQABAAGAAgABwAEAAIA/v/8//z/+//6//n/9//2//X/8//y//L/8f/x//D/7//u//D/
8P/w//D/7//u/+3/7P/u/+7/7v/u/+7/7v/t/+3/7f/t/+3/7f/t/+3/7f/u//D/8P/w
//D/8v/y//L/8//0//X/9v/4//n/+f/5//n/+v/6//n/+f/3//j/+P/4//r/+//8//z/
/f/8//z//v/8//z/+//7//v/+//8//z/+//7//v/+//7//r/+v/6//r/+v/5//j/+P/5
//n/+f/5//n/+f/5//n/+f/6//r/+v/4//j/+f/4//j/+P/3//X/9f/2//b/+P/4//j/
+P/4//j/+v/6//z//f/9//3//f////7/AAABAAMAAwADAAQABgAHAAkACgAKAAsADQAL
AAkABgAGAAUABQADAAEAAgAAAP/////9//v/+f/2//b/9v/1//X/9P/z//D/7//t/+z/
7P/r/+3/7f/t/+3/7f/t/+z/7P/s/+v/6//r/+v/6//r/+v/6f/p/+n/6f/p/+n/6f/q
/+r/6P/o/+r/6P/m/+L/3f/a/9r/4f/s//j/CwAiAEAAXgB8AJoAxQDxABoBPQFLAUAB
IwECAdQAogB3AEgAGgD5/+L/x/+0/7L/uf+9/8H/x//M/9X/2v/e/93/4P/i/+L/4v/i
/+L/4v/g/+D/4P/g/9//3//f/9//3//f/9//4P/i/+L/4f/h/9//3//g/+H/4f/h/+H/
4f/i/w==
         </WaveFormData>
      </LeadData>
      <LeadData>
         <LeadByteCountTotal>10000</LeadByteCountTotal>
         <LeadTimeOffset>0</LeadTimeOffset>
         <LeadSampleCountTotal>5000</LeadSampleCountTotal>
         <LeadAmplitudeUnitsPerBit>4.88</LeadAmplitudeUnitsPerBit>
         <LeadAmplitudeUnits>��V</LeadAmplitudeUnits>
         <LeadHighLimit>2147483647</LeadHighLimit>
         <LeadLowLimit>268435456</LeadLowLimit>
         <LeadID>V6</LeadID>
         <LeadOffsetFirstSample>0</LeadOffsetFirstSample>
         <FirstSampleBaseline>0</FirstSampleBaseline>
         <LeadSampleSize>2</LeadSampleSize>
         <LeadOff>FALSE</LeadOff>
         <BaselineSway>FALSE</BaselineSway>
         <ExcessiveACNoise>FALSE</ExcessiveACNoise>
         <MuscleNoise>FALSE</MuscleNoise>
         <LeadDataCRC32>1635603614</LeadDataCRC32>
         <WaveFormData>
+v/6//r/+v/8//z//P/8////AAABAAIABAAEAAQABAAGAAYABgAGAAkACgALAAwADQAO
AA8AEAAQABAAEAAQABEAEgATABQAEwASABEAEAASABIAEgASABAAEAAQABAADwAOAA0A
DAAJAAgABwAGAAUABAADAAIA///+//3//P/6//r/+v/6//n/+P/3//b/+P/4//j/+P/3
//b/9f/0//T/9P/0//T/9v/2//b/9v/2//b/9v/2//b/9v/2//b/9v/2//b/9v/4//j/
+P/4//j/+P/4//j/+P/4//j/+P/2//b/9v/2//j/+P/4//j/+v/6//r/+v/4//j/+P/4
//r/+v/6//r/+v/6//r/+v/4//j/+P/4//b/9v/2//b/9//4//n/+v/5//j/9//2//b/
9v/2//b/9v/2//b/9v/2//b/9v/2//j/+P/4//j/9v/2//b/9v/2//b/9v/2//b/9v/2
//b/9P/0//T/9P/1//b/9//4//j/+P/5//n/+P/4//n/+f/5//n/+//7//7/AAABAAIA
AgAEAAYABwAKAAoACgAKAAoACwALAAkABwAHAAcABgAEAAEAAQAAAP///v/9//z/+f/2
//b/9f/1//X/9v/1//L/8v/y//H/8//z//H/8f/v/+//7v/u/+3/7f/t/+3/7v/v/+7/
7//u/+7/7v/u/+7/7f/t/+3/7//v/+//8f/v/+v/6P/o/+T/4P/j/+n/9P8BAA8AIgA7
AFEAZAB5AJgAtQDRAOYA5gDYAMIAowCBAGQASAAoAAsA+//v/9z/zf/L/9D/0P/T/9j/
2v/d/+X/6//s/+r/6v/r/+r/6f/o/+b/5//p/+r/7P/s/+z/7P/s/+z/7P/t/+3/6//r
/+v/6//r/+v/6v/q/+v/6//r/+v/6//s/+z/7P/s/+3/7v/u/+//7//u/+7/7//v/+//
7//v/+//7//w//D/8v/y//L/9P/0//T/9f/0//P/8v/y//P/9P/1//f/+P/4//j/+P/5
//n/+f/5//z//v8AAAIABQAFAAYABgAJAAoACwAMAA0AEQATABQAHAAdAB0AHQAcAB4A
HgAeAB4AIQAiACMAJAAhACAAHwAeABwAGgAYABYAFgAWABYAFgAVABQAEwASABAAEAAQ
ABAAEgASABIAEgAOAAwACgAIAAcABgAFAAQAAQAAAP///v/8//z//P/8//v/+v/5//j/
9v/2//b/9v/2//b/9v/2//b/9v/2//b/9P/0//T/9P/2//b/9v/2//b/9v/2//b/9v/2
//b/9v/2//b/9v/2//b/9v/2//j/+P/4//r//v8AAAQADgAcACwAPgBYAHAAigCmAMAA
0gDUAMIAqACIAGQASAA0ACIAFgAMAPr/6v/k/+j/7P/u/+7/8v/2//j/+P/6//z/+//6
//n/+P/4//j/+P/4//b/9v/2//b/9v/2//b/9v/4//j/+P/4//j/+P/4//j/9v/2//b/
9v/4//j/+P/4//r/+v/6//r/+v/6//r/+v/6//r/+v/6//z//P/8//z//P/8//z//P/8
//z//P/8//7//v/+//7///8AAAEAAgAEAAQABAAEAAYABgAGAAYABgAGAAYABgAIAAoA
DAAOAA8AEAARABIAFQAWABcAGAAaABoAGgAaAB0AHgAfACAAIQAiACMAJAAlACYAJwAo
ACoAKgAqACoAKAAoACgAKAAmACYAJgAmACMAIgAhACAAHAAaABgAFgAUABIAEAAOAAwA
CgAIAAYABgAGAAYABgAFAAQAAwACAAEAAAD///7/AAAAAAAAAAD+//7//v/+//z//P/8
//z//v/+//7//v/8//z//P/8//7//v/+//7//v/+//7//v/+//7//v/+//z//P/8//z/
/P/8//z//P/6//r/+v/6//r/+v/6//r//P/8//z//P/6//r/+v/6//r/+v/6//r/+P/4
//j/+P/4//j/+P/4//j/+P/4//j/9//2//X/9P/2//b/9v/2//b/9v/2//b/+P/4//j/
+P/4//j/+P/4//b/9v/2//b/9P/0//T/9P/y//L/8v/y//T/9P/0//T/9v/2//b/9v/0
//T/9P/0//b/9v/2//b/9P/0//T/9P/0//T/9P/0//T/9P/0//T/9P/0//T/9P/0//T/
9P/0//T/9P/0//T/8v/y//L/8v/y//L/8v/y//L/8v/y//L/8P/w//D/8P/y//L/8v/y
//L/8v/y//L/8v/y//L/8v/0//T/9P/0//L/8v/y//L/8v/y//L/8v/w//D/8P/w//D/
8P/w//D/8P/w//D/8P/y//L/8v/y//D/8P/w//D/8v/y//L/8v/y//L/8v/y//L/8v/y
//L/8v/z//P/9P/0//X/9f/1//P/9f/1//b/9v/3//j/+P/6//z//f/+//7//v/+//7/
AQABAP////8AAAEAAQAAAP/////+//3//P/7//r/+f/2//b/9f/0//P/8//x//D/8P/w
/+//7//v/+3/7f/t/+3/7P/s/+3/7P/r/+r/6f/s/+v/7P/u/+z/7P/s/+z/6v/p/+j/
5//n/+n/6//t/+v/5v/i/+D/3v/f/+f/8v/9/w0AJAA7AE0AYgB7AJwAuQDVAOYA4ADM
ALIAkQBzAF4ARAAiAAUA9f/j/9L/yf/J/8r/yv/N/9L/1P/X/9v/3f/g/+L/5P/j/+P/
4//j/+L/5P/l/+X/5v/k/+T/5P/k/+T/5P/l/+X/5//n/+f/5//n/+f/5v/m/+f/5//n
/+f/5f/m/+b/5v/m/+f/6P/o/+f/5//m/+b/6f/p/+n/6f/p/+n/6f/q/+j/6v/q/+r/
7P/s/+z/7f/r/+v/6//s/+z/7P/s/+3/8P/w//D/8P/x//H/8f/x//H/8v/z//T/9f/1
//b/9v/3//j/+f/6//n/+//7//r/+P/7//v/+//9/wAAAQABAAEAAgACAAIAAgADAAUA
CAAIAAgACAAHAAcABwAGAAYABwAHAAcABQAGAAcABgAHAAkACgAJAAgACAAHAAYABQAF
AAQABAADAAAA//////7////9//z/+//4//f/9//3//f/9//1//P/8P/w//D/8P/w//H/
8//0//L/8v/y//H/7//v/+//7//w//D/8P/x/+//7//v//D/8P/u/+7/7v/u/+//7//v
/+7/7v/v/+//8P/w//D/8P/t/+3/7f/t/+7/7v/u/+7/7v/u/+//7//v/+//7//v//H/
8v/y//D/7v/u/+7/7v/t/+3/7f/t/+3/7v/u/+7/7v/u/+7/7P/q/+r/6v/q/+r/6//r
/+v/6//r/+v/6//p/+j/5v/o/+r/7P/s/+z/7P/q/+v/6//s/+z/7f/t/+3/7//x//H/
8v/2//f/+P/4//n/+v/6//r/+v/6//r/+v/7//v/+f/5//f/9//2//T/7//v/+7/7f/u
/+3/7P/r/+r/6v/p/+j/5f/l/+P/4v/i/+L/4f/h/+P/4f/h/+H/4//i/+L/4//i/+H/
4P/f/+D/3//g/+L/4v/i/+L/4v/f/9//3//f/9//3//h/9//3f/c/9j/1P/U/9f/3//o
//f/CQAeADMARwBcAHUAkgCtAMcA1gDMALYAmgB7AF8ARgAsAA4A9//p/9f/yP/B/8H/
xP/G/8n/yv/O/9H/1f/X/9r/3P/c/93/3//f/9//3v/c/93/3f/e/97/3v/e/97/4P/g
/+H/4f/j/+P/4//j/+H/4f/g/+D/3//f/9//3//h/+L/4v/i/+D/4f/i/+L/4//j/+L/
4v/l/+X/5f/l/+f/5//n/+j/6P/q/+r/6v/q/+r/6v/r/+v/6//r/+z/7v/u/+7/7//w
//D/8P/w//P/8//z//P/9P/2//j/+v/7//v//P/8////AAABAAIAAQADAAMAAgAEAAcA
BwAHAAcACgALAAsACwAMAAwADAANAA0ADgAQABAAEAAQAA8AEQARABAAEAAPAA8ADwAN
AA0ADQALAAsADAAMAAoACAAHAAUAAwABAP3//P/8//v/+f/5//r/+v/3//X/9P/z//T/
8//z//P/9P/1//T/8//w//D/8P/w//H/8f/y//L/8P/w//D/7//v/+//7//v//D/8P/w
//H/8f/x//H/8v/0//L/8v/y//D/8f/x//H/8P/w//H/8f/y//L/8v/y//H/8f/x//H/
8v/y//L/8v/y//L/8//z//P/8//z//P/9f/2//b/9P/0//T/9P/0//P/8//z//P/8//0
//T/9P/0//T/9P/y//L/8v/y//L/8P/z//T/9P/0//T/9P/2//f/9//4//b/9//3//f/
+f/7//v//P/+////AAAAAAAAAgADAAQABAAEAAQABAAHAAcABQAFAAMAAwACAAAA////
//7//f/6//n/+P/3//T/9P/z//L/8f/x/+//7v/s/+z/6//r/+z/6//s/+3/7f/s/+z/
7f/r/+v/6//r/+v/6f/p/+r/6v/q/+r/6v/r/+v/6//r/+v/6//r/+n/6f/k/+D/3P/c
/9//6f/0////DwAiADsAUQBkAH0AmgC1ANEA5gDkANAAtACXAHcAWgA+AB4AAQD1/+f/
1v/J/8f/zP/O/83/zv/U/9v/4f/j/+b/5v/m/+n/5//n/+f/5v/k/+X/5f/m/+b/5v/m
/+b/6P/o/+n/6f/n/+f/5//n/+n/6f/o/+j/5//n/+f/5//p/+r/6v/q/+j/6f/q/+r/
6//r/+r/6v/t/+3/7f/t/+v/6//r/+z/6//s/+v/6v/s/+z/7P/t/+7/7//w//L/8v/y
//L/8//0//T/9P/0//X/9f/1//X/+P/6//z//v//////AAAAAAMABAAFAAYABwALAA0A
DgARABUAFgAXABsAHgAiACEAIAAfAB4AHgAeAB4AHgAgACAAIAAgAB0AHAAbABoAGAAW
ABQAEgARABAADwAOAA0ADAALAAoACQAIAAcABgAFAAQAAwACAAAA/v/8//r/+f/4//f/
9v/0//T/9P/0//P/8v/x//D/7v/u/+7/7v/u/+7/7v/u//D/8P/w//D/7v/u/+7/7v/w
//D/8P/w//L/8v/y//L/8P/w//D/8P/w//D/8P/w//D/8v/y//L/8v/w//L/9v/6/wYA
GgAsAD4AWABwAIYAogDCANgA3ADKALIAkgBsAFIAPAAkABAAAgDw/+T/4v/k/+T/5v/m
/+b/6v/w//L/8v/2//T/8v/y//L/8v/y//L/8v/y//H/8P/v/+7/8P/w//D/8P/w//D/
8P/w//D/8P/w//D/8P/w//D/8P/y//L/8v/y//L/8v/y//L/9P/0//T/9P/y//L/8v/y
//T/9P/0//T/9f/2//f/+P/4//j/+P/4//j/+P/4//j/+f/6//v//P/+//7//v/+////
AAABAAIAAwAEAAUABgAIAAgACAAIAAkACgALAAwADgAOAA4ADgAQABIAFAAWABgAGAAY
ABgAGQAaABsAHAAeAB4AHgAeACAAIAAgACAAIAAgACAAIAAfAB4AHQAcABoAGAAWABQA
EgAQAA4ADAAJAAgABwAGAAUABAADAAIA///+//3//P/+//7//v/+//3//P/7//r//P/8
//z//P/6//r/+v/6//r/+v/6//r/+v/6//r/+v/6//r/+v/6//z//P/8//z//P/8//z/
/P/8//z//P/8//7//v/+//7//P/8//z//P/7//r/+f/4//r/+v/6//r/+v/6//r/+v/6
//r/+v/6//j/+P/4//j/+P/4//j/+P/4//j/+P/4//j/+P/4//j/+P/4//j/+P/3//b/
9f/0//X/9v/3//j/9//2//X/9P/0//T/9P/0//X/9v/3//j/9v/2//b/9v/4//j/+P/4
//b/9v/2//b/9v/2//b/9v/2//b/9v/2//T/9P/0//T/9v/2//b/9v/2//b/9v/2//b/
9v/2//b/9v/2//b/9v/0//T/9P/0//T/9P/0//T/9v/2//b/9v/0//T/9P/0//T/9P/0
//T/9v/2//b/9v/0//T/9P/0//L/8v/y//L/9P/0//T/9P/y//L/8v/y//T/9P/0//T/
9P/0//T/9P/y//L/8v/y//L/8v/y//L/8//0//X/9v/0//X/9f/2//j/+f/5//n/+P/5
//j/+P/4//n/+v/6//7/AAABAAIAAgACAAIAAgADAAMAAQABAAQABQAFAAQAAQABAAAA
//////////////z//P/7//r/9//3//X/9P/2//b/9f/1//X/8//z//P/8f/w//D/8f/x
//H/8f/x//P/8f/x//L/8f/w/+//7v/t/+3/7f/t/+3/6//t/+3/6//o/+T/4P/i/+n/
8f/6/wcAHQAyAEcAXQB2AJUAtADRAOsA9ADoAM4AsgCRAHMAVgA4ABoAAwD1/+X/1v/P
/9H/0v/S/9X/2P/c/9//4f/j/+j/7P/q/+n/6//r/+v/6v/q/+v/6//s/+r/6v/q/+r/
6v/q/+v/6//r/+v/6//r/+3/7f/s/+z/6//r/+v/6//r/+z/7P/s/+z/7f/u/+7/7//v
/+7/7v/t/+3/7f/t/+//7//v//D/8P/y//L/8v/y//L/8v/z//P/8//z//T/8v/y//L/
8//2//b/9v/2//f/9//3//f/9v/4//r//P/7//v//P/8//3//v///wAAAAADAAQABAAC
AAUABQAFAAUACAAJAAkACQAKAAoACgAJAAkACgAMAAwADAAMAAsADAANAA0ADgAPAA8A
DwANAA4ADwAOAA8AEgASABAADgAOAA0ADAALAAkACAAIAAcABQAFAAYABgAFAAMAAgAB
AP7//f/9//3//f/9//v/+f/6//r/+v/6//n/+f/6//r/+v/6//r/+f/3//f/9//3//b/
9v/2//f/+P/5//r//P/8//r/+v/6//r/+//7//v/+P/4//n/+f/6//r/+v/6//n/+f/5
//n/+v/6//r/+v/6//r/+//7//n/+f/5//n/+//8//z/+v/6//r/+v/6//n/+f/5//n/
+P/4//f/9v/4//j/+P/2//b/9v/0//T/9v/2//b/9v/2//j/+f/5//r/+v/7//v/+//8
////AAACAAMAAwADAAIABAAGAAcACAAGAAYABgAGAAUABQADAAMABQAFAAQAAgD+//3/
+//5//j/9//2//X/8//0//T/9P/y//H/7v/s/+7/7v/t/+3/7f/r/+v/6//t/+z/7P/t
/+v/6//r/+v/6//p/+n/6v/q/+r/6v/q/+f/5//n/+f/6//r/+v/6//p/+b/4v/e/97/
4f/p//T/AwAVACwAQwBXAGwAhwCmAMEA2QDkANoAxACmAIkAbwBYADgAHAAFAPP/4f/Q
/8v/y//M/87/0f/U/9j/3f/h/+X/5v/o/+b/5f/l/+X/5f/k/+b/5//n/+j/6P/o/+j/
6P/m/+b/5//n/+f/5//n/+f/6f/p/+j/6P/p/+n/6f/p/+f/6P/o/+j/6P/p/+r/6v/t
/+3/7P/s/+3/7f/t/+3/7f/t/+3/7v/u//D/8P/w//D/8P/w//H/7//v/+//8P/y//L/
8v/z//T/9P/0//T/9//3//f/9//2//j/+v/8//3//f/+//7///8AAAEAAgACAAUABgAG
AAQABwAHAAcACQAMAA0ADQANAA4ADgAOAA0ADQAOABAAEAAQABAADwARABEAEAAQAA0A
DQANAAsACwALAAkACQAJAAgABQACAAQAAwACAAEA/f/8//z/+//6//n/+f/4//f/9f/0
//P/8v/x//H/8f/x//H/7//t/+3/7v/v//D/7f/t/+7/7v/u/+7/7v/t/+7/7//w//H/
7v/u/+7/7//v/+//7//w/+7/7P/s/+z/7P/t/+3/7f/u/+7/7//v//L/8v/y//L/8f/x
//H/8f/y//L/8v/y//L/8v/z//P/8//z//P/8//z//T/9P/y//D/8P/w//D/7//v/+//
7//w//L/8//0//L/8v/y//L/8v/z//T/9f/2//T/9f/1//b/9v/3//f/9//3//n/+f/6
//7///8AAAAAAAACAAMABAAEAAQABAAEAAUABQADAAMAAwADAAIAAAD7//v/+v/5//j/
9//2//X/9P/0//P/8v/v/+//7f/s/+7/7v/t/+3/7f/r/+v/6//p/+j/6P/p/+n/6f/p
/+n/6f/n/+f/6P/o/+j/6P/o/+j/6f/q/+v/6f/r/+v/6f/l/+L/4P/c/9r/3//p//T/
AwAXACoAPwBTAGoAhwCmAMEA2QDmANoAwACkAIcAawBOADAAEgD///H/3//Q/8n/yf/K
/8z/0f/U/9r/3//j/+X/5P/k/+j/5//l/+X/5f/k/+b/5//n/+j/5v/m/+b/5v/m/+b/
5//n/+X/5f/l/+X/5v/n/+f/6P/p/+n/6f/p/+f/6P/o/+j/6P/p/+r/6v/r/+v/6v/q
/+3/7f/t/+3/6//r/+v/7P/t//D/8f/y//D/8P/w//H/8f/x//H/8v/z//T/9f/3//n/
+P/3//b/+f/5//n/+f/6//z//v8AAAEAAQACAAIABAAGAAgACgALAA8AEQASABUAGQAa
ABsAHwAgACIAIgAiACIAIgAiACIAIgAiACQAJAAkACQAIwAiACEAIAAcABoAGAAWABMA
EgARABAADQAMAAsACgAJAAgABwAGAAMAAgABAAAA/v/8//r/+P/3//b/9f/0//L/8v/y
//L/8P/w//D/8P/w//D/8P/w//L/8v/y//L/8f/w/+//7v/u/+7/7v/u/+7/7v/u/+7/
8P/w//D/8P/w//D/8P/w//L/8v/y//L/8P/w//L/8v/y//L/8v/2//7/BgAWACoAPgBU
AG4AiACkAMQA3ADiANQAvACcAHYAXABEACgAFAAEAPL/4v/i/+T/4v/i/+T/6v/s/+7/
8P/y//L/8v/y//L/8v/y//D/8P/w//D/7//u/+3/7P/u/+7/7v/u//D/8P/w//D/8v/y
//L/8v/0//T/9P/0//L/8v/y//L/8v/y//L/8v/0//T/9P/0//T/9P/0//T/9f/2//f/
+P/4//j/+P/4//b/9v/2//b/9//4//n/+v/8//z//P/8//z//P/8//z//f/+////AAAB
AAIAAwAEAAUABgAHAAgACQAKAAsADAANAA4ADwAQABMAFAAVABYAFgAWABYAFgAXABgA
GQAaABwAHAAcABwAHgAeAB4AHgAcABwAHAAcABkAGAAXABYAFQAUABMAEgAPAA4ADQAM
AAkACAAHAAYABAACAAAA/v/8//z//P/8//z//P/8//z//P/8//z//P/6//r/+v/6//r/
+v/6//r/+v/6//r/+v/8//z//P/8//z//P/8//z//P/8//z//P/6//r/+v/6//r/+v/6
//r//P/8//z//P/7//r/+f/4//r/+v/6//r/+v/6//r/+v/4//j/+P/4//r/+v/6//r/
/P/8//z//P/5//j/9//2//f/+P/5//r/+P/4//j/+P/2//b/9v/2//b/9v/2//b/9v/2
//b/9v/2//b/9v/2//b/9v/2//b/+P/4//j/+P/2//b/9v/2//T/9P/0//T/9v/2//b/
9v/0//T/9P/0//b/9v/2//b/9v/2//b/9v/2//b/9v/2//b/9v/2//b/9v/2//b/9v/2
//b/9v/2//b/9v/2//b/9v/2//b/9v/2//b/9v/2//b/9v/2//b/+P/4//j/+P/2//b/
9v/2//b/9v/2//b/9P/0//T/9P/0//T/9P/0//X/9v/3//j/+P/4//j/+P/2//b/9v/2
//b/9v/2//b/9v/2//b/9v/4//j/+P/4//b/9v/2//b/9v/2//b/9v/2//b/9v/2//T/
9P/0//X/+P/6//v//f/7//v/+//9//v//P/+/////v/+/wAAAgADAAQABAAEAAQABAAF
AAUABgAHAAgACQAJAAgABgAHAAgABwAGAAUABgAFAAIAAgD///7//f/9//v/+v/6//r/
9//3//f/9f/1//X/9f/0//L/8//z//P/9f/1//X/8//z//T/9P/0//T/9P/z//P/8f/v
//H/8//z//H/8f/u/+z/6v/o/+f/7f/0////DwAkAD0AVQBsAIMAngC9ANsA9AD2AOgA
0ACxAJEAdABWADYAGQADAPX/5v/Z/9P/0v/U/9f/3P/g/+P/5f/p/+r/7P/s/+3/7//v
/+//7v/s/+3/7f/u/+7/7v/u/+7/7v/u/+//7//v/+//7//v/+3/7f/s/+z/7//v/+//
7//x//L/8v/y//H/8f/x//D/8//z//L/8v/1//X/9f/1//P/8//z//T/9P/2//b/9v/2
//b/9v/3//f/9//3//j/+P/4//j/+f/6//r/+v/6//v/+//7//v//P/+/wAAAgACAAEA
AQAAAAEAAgADAAQAAwAFAAUABAAEAAcABwAHAAgACgAKAAkACwAMAAwADAANAA0ADgAQ
AA4ADgAOAA0ADgAPAA8AEAAQABEAEgARABIAEwASABMAFgAWABQAEgAUABMAEgARABAA
EAARABEADgANAA0ADAAJAAcABgAFAAYABQAFAAUAAwADAAEA//8AAAAAAAAAAP////8A
AAAAAAAAAAAA///9//3//f/9//z//P/8//3//f/9//3//v/+//z//P/8//7/////////
/v/+///////+//7//v/+//3//f/9//3/AAAAAAAAAAD+//7///////3//f/9//3///8A
AAAA/v/8//z//P/8//3//f/9//3//f/+//7//v/+//7//v/8//r/+v/6//r/+P/5//n/
+f/5//n/+f/5//j/+P/3//b/9v/3//j/+P/2//j/+f/6//v//P/+//////8AAP3//f/8
//v//f//////AAACAAMABAAEAAYACAAJAAoACgAKAAoACgAKAAkABgAFAAUABQAEAAIA
AQABAAAA///8//v/+v/5//T/9P/z//L/8//z//H/8P/u/+7/7f/t/+3/6//r/+v/7f/s
/+z/7f/r/+v/6//r/+3/6//r/+z/7P/s/+z/7P/p/+n/6f/p/+n/6//r/+n/5//k/+L/
4P/e/+H/6f/0////EQAmADsATwBmAH8AnAC7ANcA6gDmANAAtgCXAHUAWAA8AB4AAwDz
/+X/0v/J/8n/zP/K/83/0P/U/9n/3f/h/+L/4v/k/+P/5f/l/+X/5P/k/+X/5f/m/+T/
5P/k/+T/5v/m/+f/5//l/+X/5f/l/+P/4//i/+L/5P/l/+b/5//n/+j/6P/o/+b/5//o
/+j/6f/p/+j/6P/p/+n/6f/p/+n/6f/p/+r/6v/s/+z/7P/s/+z/7P/t/+//7//v//D/
7v/u/+7/7//0//T/9P/0//P/8//z//P/8//0//X/9v/3//f/+P/4//r//P/+/wAA/v8B
AAIAAgAAAAMAAwADAAUACAAJAAkACwAMAAwADAALAAsADAAOAAwADAAMAAsADQANAAwA
DAANAA0ADQALAAkACQAHAAcABgAGAAQAAgACAAEAAAD///3//P/8//v/+P/3//f/9v/1
//P/8v/x//L/8f/x//H/7//v/+3/6//q/+r/6v/q/+z/7f/v//D/7v/u/+7/7f/t/+3/
7f/t/+z/7P/s/+3/7f/t/+3/7v/u/+z/7P/s/+r/6//r/+v/7P/s/+3/7f/u/+7/7v/u
/+//7//v/+//8P/w//D/8P/w//D/8f/x/+//7//v/+//7f/u/+7/7P/t/+7/7//w/+3/
7f/t/+3/7//w//D/8P/u/+7/7v/s/+7/7v/u/+7/7P/t/+3/7f/r/+v/6//r/+3/7P/s
/+7/7v/u/+7/7v/u/+7/7//v//D/8P/x//H/8f/z//X/9f/2//j/+f/6//r//P/+////
AAAAAAAAAAAAAP/////9//3//f/9//z/+v/1//X/9P/z//L/8f/w/+//7P/s/+v/6v/p
/+n/5//m/+T/5P/j/+P/5P/j/+T/5f/n/+b/5v/n/+X/5f/l/+X/5f/j/+P/5P/m/+b/
5v/m/+X/5f/l/+X/5f/l/+X/4//d/9r/2v/Y/9j/3f/n//L///8VACoAQQBVAGwAhwCk
AMMA2wDkANYAugCcAH0AYQBIACoACgD3/+3/2f/I/8P/x//K/8z/zf/O/9L/1f/Z/93/
4P/g/+D/4//h/+H/4f/g/97/3//f/+D/4v/i/+L/4v/i/+L/4//j/+P/4//j/+P/4//j
/+L/4v/j/+P/4//j/+L/4v/h/+D/4v/j/+T/5P/n/+f/5v/m/+X/5f/l/+X/5//n/+f/
6P/m/+j/6P/o/+r/6v/q/+v/6//r/+v/7P/q/+r/6v/r//D/8P/w//D/8f/x//H/8f/w
//L/9P/2//f/9//4//j/9//4//n/+v/8////AAAAAAAAAwADAAMABwAKAAsACwAJAAoA
CgAKAAkACQAKAAwADgAOAA4ADQANAA0ADAAMAAwADQAOAA0ADQANAAsACwAJAAgABQAC
AAQAAwACAAEA/f/8//z/+//6//n/+f/4//f/9f/0//P/8P/v/+//7//x//H/7//t/+7/
7v/u/+7/6//r/+z/7P/u/+7/7v/t/+3/7f/t/+3/7P/s/+z/7f/t/+3/7f/u//D/7v/u
/+7/7P/t/+3/7f/u/+7/7//v/+7/7v/u/+7/7//v/+//7//w//D/8P/w//L/8v/z//P/
8//z//P/8//x//L/8v/w//D/8P/w//D/8f/x//H/8f/x//L/8v/y//D/8P/w/+7/8P/w
//D/8P/w//H/8f/x//H/8f/x//H/7//w//D/8P/u/+//8P/w/+z/7P/u/+7/7v/u/+7/
7v/w//H/8f/y//L/8//z//P/8//1//X/9v/4//n/+v/6//z//v///wAAAgACAAIAAgAB
AAEA///////////+//z/+//7//r/+f/3//X/8//x//D/8P/v/+7/7f/t/+v/6v/q/+r/
6f/p/+n/5//n/+f/5//m/+b/5//n/+f/5//n/+f/5f/l/+b/5f/k/+P/4v/i/+P/5P/l
/+X/5f/l/+X/4//g/97/3P/Y/9v/3//o//P/AQAUACkAQQBYAG0AiACnAMMA3ADiANIA
uACdAH0AXgBCACQACQD1/+f/1P/F/8P/xv/I/8v/zv/S/9f/2//d/97/4P/g/+H/4//j
/+P/4v/i/+P/4//k/+L/4v/i/+L/4v/i/+P/4//j/+P/4//j/+P/4//i/+L/4//j/+P/
4//j/w==
         </WaveFormData>
      </LeadData>
   </Waveform>
</RestingECG>
