# Supplementary material for: Detection of Left Atrial Enlargement Using a Convolutional Neural Network-Enabled Electrocardiogram
Source: Front Cardiovasc Med. 2020 Dec 17;7:609976. doi: 10.3389/fcvm.2020.609976 (PMC7773668; doi:10.3389/fcvm.2020.609976)
Supplement: Supplementary file 3 [file Data_Sheet_3.ZIP › normal2/1802018073_11220_0000003T.XML]

<?xml version="1.0" encoding="Windows-1252"?>
<!DOCTYPE RestingECG SYSTEM "restecg.dtd">
<RestingECG>
   <PatientDemographics>
      <PatientID>1802018073</PatientID>
      <PatientAge>67</PatientAge>
      <AgeUnits>Years</AgeUnits>
      <Gender>Female</Gender>
      <PatientLastName>licai</PatientLastName>
   </PatientDemographics>
   <TestDemographics>
      <DataType>Resting</DataType>
      <Site>1</Site>
      <AcquisitionDevice>MAC55</AcquisitionDevice>
      <Status>Unconfirmed</Status>
      <Priority>Normal</Priority>
      <AcquisitionTime>10:11:23</AcquisitionTime>
      <AcquisitionDate>12-16-2015</AcquisitionDate>
      <CartNumber>1</CartNumber>
      <AcquisitionSoftwareVersion>009C</AcquisitionSoftwareVersion>
      <XMLSourceVersion>MAC5000 v1.0</XMLSourceVersion>
   </TestDemographics>
   <RestingECGMeasurements>
      <VentricularRate>86</VentricularRate>
      <AtrialRate>86</AtrialRate>
      <PRInterval>124</PRInterval>
      <QRSDuration>80</QRSDuration>
      <QTInterval>368</QTInterval>
      <QTCorrected>440</QTCorrected>
      <PAxis>67</PAxis>
      <RAxis>68</RAxis>
      <TAxis>72</TAxis>
      <QRSCount>14</QRSCount>
      <QOnset>217</QOnset>
      <QOffset>257</QOffset>
      <POnset>155</POnset>
      <POffset>204</POffset>
      <TOffset>401</TOffset>
      <ECGSampleBase>500</ECGSampleBase>
      <ECGSampleExponent>0</ECGSampleExponent>
   </RestingECGMeasurements>
   <Diagnosis>
      <Modality>Resting</Modality>
         <StatementCount>3</StatementCount>
         <LabelText>12SL ��ϳ���</LabelText>
      <DiagnosisStatement>
         <StmtFlag>ENDSLINE</StmtFlag>
         <StmtText>�������</StmtText>
      </DiagnosisStatement>
      <DiagnosisStatement>
         <StmtFlag>ENDSLINE</StmtFlag>
         <StmtText>ST ���쳣����������ػ�����</StmtText>
      </DiagnosisStatement>
      <DiagnosisStatement>
         <StmtFlag>ENDSLINE</StmtFlag>
         <StmtText>�쳣 ECG</StmtText>
      </DiagnosisStatement>
   </Diagnosis>
   <Waveform>
      <WaveformType>Rhythm</WaveformType>
      <WaveformStartTime>0</WaveformStartTime>
      <NumberofLeads>8</NumberofLeads>
      <SampleType>CONTINUOUS_SAMPLES</SampleType>
      <SampleBase>500</SampleBase>
      <SampleExponent>0</SampleExponent>
      <HighPassFilter>16</HighPassFilter>
      <LowPassFilter>150</LowPassFilter>
      <ACFilter>NONE</ACFilter>
      <LeadData>
         <LeadByteCountTotal>10000</LeadByteCountTotal>
         <LeadTimeOffset>0</LeadTimeOffset>
         <LeadSampleCountTotal>5000</LeadSampleCountTotal>
         <LeadAmplitudeUnitsPerBit>4.88</LeadAmplitudeUnitsPerBit>
         <LeadAmplitudeUnits>��V</LeadAmplitudeUnits>
         <LeadHighLimit>2147483647</LeadHighLimit>
         <LeadLowLimit>268435456</LeadLowLimit>
         <LeadID>I</LeadID>
         <LeadOffsetFirstSample>0</LeadOffsetFirstSample>
         <FirstSampleBaseline>0</FirstSampleBaseline>
         <LeadSampleSize>2</LeadSampleSize>
         <LeadOff>FALSE</LeadOff>
         <BaselineSway>FALSE</BaselineSway>
         <ExcessiveACNoise>FALSE</ExcessiveACNoise>
         <MuscleNoise>FALSE</MuscleNoise>
         <LeadDataCRC32>4110863581</LeadDataCRC32>
         <WaveFormData>
8P/w//D/8P8AABAAIAAwAEMAVABlAHYAXwBIADEAGgALAPz/7f/e/+P/5v/p/+z/7v/w
//L/9P/x//D/7//u/+//8P/x//L/8P/w//D/8P/y//L/8v/y//D/8P/w//D/8v/y//L/
8v/y//L/8v/y//L/8v/y//L/8v/y//L/8v/y//L/8v/y//T/9P/0//T/9P/0//T/9P/0
//T/9P/0//L/8v/y//L/8v/y//L/8v/z//T/9f/2//b/9v/2//b/9P/0//T/9P/1//b/
9//4//r/+v/6//r/+v/6//r/+v/7//z//f/+//7//v/+//7///8AAAEAAgAAAAAAAAAA
AAAAAAAAAAAAAgACAAIAAgAEAAQABAAEAAYABgAGAAYABgAGAAYABgAIAAgACAAIAAgA
CAAIAAgABwAGAAUABAADAAIAAQAAAAAAAAAAAAAA///+//3//P/8//z//P/8//r/+v/6
//r//P/8//z//P/7//r/+f/4//n/+v/7//z//P/8//z//P/6//r/+v/6//z//P/8//z/
/P/8//z//P/+//7//v/+//7//v/+//7//v/+//7//v/+//7//v/+/wAAAAAAAAAAAgAC
AAIAAgAAAAAAAAAAAP7//v/+//7///8AAAEAAgAAAAAAAAAAAAAAAAAAAAAAAgACAAIA
AgD///7//f/8////AAABAAEA///////////9//7//v/+/wAA////////AAAAAP//////
/wAAAAAAAAEAAQABAAEAAQABAAMABAAGAAcACAAIAAcABgAHAAcACgALAAwADQANAA0A
DgAOAA8ADwAPAAsACQAJAAcABQAAAP3/+//6//z//P/8//z//f/9//z//P/+//7//P/8
//v/+f/5//v//v/3/+3/6v/t/+//7//z//n//v8HABgAMABOAGUAcwB4AHIAWgAzABQA
AADt/+P/4//n/+r/8f/5//7//v/6//n/+f/5//v/+P/4//j/+P/4//j/+P/4//j/9//3
//j/+P/4//j/9v/3//f/9v/4//j/+P/4//j/+P/4//j/+f/5//n/+f/5//n/+f/5//j/
+P/4//j/+v/6//r/+f/3//f/9//4//r/+v/6//r/+P/4//j/+P/4//j/+P/4//r/+v/6
//v/+f/5//r/+v/8//z//P/8//z//v/+//7//v/+//7/AAAAAP7//v///wEAAgADAAQA
AgACAAIAAwAFAAUABQAFAAQABAAEAAUABgAGAAYABgAFAAUABQAGAAYABgAGAAcACQAJ
AAkACQAJAAkACQALAAoACAAHAAYABwAGAAcACAAHAAYABgAGAAUABAAEAAQAAwAAAAAA
AQABAP//////////////////AAAAAAEAAQD///3//f/9//3//f/9//3////////////9
//3//f/9//7///8AAAEAAAD///7//f/9//7/////////AAABAAIAAQABAAIA//8BAAEA
AgACAAAAAAAAAAAAAQACAAMABAADAAMAAwADAAEAAQABAAEABAAEAAQABAAEAAMAAwAD
AAMAAAAAAAQABgAFAAQAAwACAAQABAAEAAQAAgACAAIAAQABAAEAAQABAAMABAAEAAQA
AgABAAEAAQAAAAAA/////wAAAgADAAQABQAFAAUABQADAAMABQAGAAYABwAIAAgABgAG
AAgACQANAA8AEQATABIAEQARABAAEAARABIADwANAA0ACwAJAAQAAQD///7//v/+//7/
/v///////v/+/wAAAAD+//7/AQD7//n/+//8//n/9f/w/+3/7f/t//X/+//8/wEAGAA2
AFIAaQB5AIAAfgBmAD8AIgAQAP//8//x//P/9P/5////AAD+/wAA/f/5//n//f/8//r/
/v/9//z/+//6//r/+v/5//n/+v/6//r/+v/6//v/+//6//r/+v/6//r//P/8//z//P/8
//v/+v/5//n/+f/5//n//P/8//z//P/8//z//P/7//v/+//7//z//P/8//z//P/8//z/
/P/8//r/+v/6//r/+//8//3////9//3//v/+//z//P/8//z//P/+//7//v/+//7//v8A
AAIAAAAAAAEAAQACAAMABAAEAAQABAAFAAcABwAHAAcABgAGAAYABwAGAAYABgAGAAkA
CQAJAAoACgAKAAoACwAJAAkACQAJAAkACQAJAAsACwAKAAoACgAKAAgACAAIAAUABAAE
AAQABAAEAAUABgADAAAAAAABAAMAAQABAAEAAAD///7//f/9//7/AAABAP///f/9//3/
/f/9//3//f////////////3//f/9//3//f/9//3//f/7//v/+//7//v//P/9//3//v/+
//7//v/8//3////9//3//f/+//7//v/+//7//v/+//7//v/+/wEAAQABAAEAAQABAAEA
AQABAAAA///+//////8AAAEA///+//7//v8CAAAAAAADAAIAAQAAAP///v/+//7//v/+
//7//v/+//3//f/9//3//f/9//7//v/+//7//f/9//3//v/+//3//f///wAAAAAAAP//
////////AQABAAMABAAEAAUABgAGAAQABAAGAAcADAANAA4ADwANAA0ADgAOAA8ADwAP
AAsABwAHAAUAAwACAP///f/8//r/+v/6//r/+//7//r/+v/6//r/+P/4//n/+f/3//f/
9v/x/+3/7P/r/+f/6f/r//H//P8HABoAOABaAHEAfwCAAHwAZgA7ABoACAD5/+//7f/r
/+z/8f/3//z//v/+//v/+f/1//X/9v/2//T/8v/y//L/8v/0//T/8//z//T/9P/0//T/
9P/1//X/9P/0//T/9P/0//T/9P/0//T/8//z//P/8//0//X/9v/3//j/+P/4//j/9v/2
//b/9f/1//X/9f/2//b/9v/2//b/9v/2//b/9v/2//b/9v/2//b/9v/2//f/9f/1//b/
9v/4//j/+P/4//b/+P/4//j/+f/6//v//v/+//z//P/9////AAABAAIAAAAAAAAAAQAB
AAEAAQABAAQABAAEAAUABQAEAAMAAgAEAAUABgAIAAYABgAGAAcABQAFAAUABQAHAAcA
BwAJAAcABgAGAAYACAAGAAYABgADAAIAAgACAAEAAAAAAAAAAAD+////AQD///3//f/9
//3//f/9//3//P/8//3//f/7//n/+f/5//v/+//7//v/+f/5//n/+f/7//v/+//7//r/
+f/4//f/+P/5//r/+//7//z//f/9//r/+v/6//r/+v/7//3/+//7//v//P/8//z//P/8
//z//v/+//7//v/9//3//f/9//3//f/9//3//P/8//z//P/8//v/+//7//3//P/8//z/
/f/+////AQD9//v//f/8//z//P/8//z//P/8//z//P/8//z//P/7//v/+//7//v/+//8
//z//P/8//v/+//7//z//P/7//v/+//8//z//P/9//3//f/9//////8BAAIAAgADAAQA
BAAEAAQABgAHAAgACQAKAAsACwALAAwADAALAAsACwAHAAUABQADAAEA/P/5//f/9v/4
//j/+P/4//f/9//2//b/9P/0//L/8v/5//n/8//z//L/8f/t/+j/5f/j/+n/7f/z//j/
AQAYADgAWABvAHsAggB+AGAANQAUAAAA7f/j/+X/5f/m/+v/8//4//r/+P/3//P/8//x
//D/8v/0//H/8P/v/+7/8P/w/+//7//w//D/8P/w//D/8f/x//D/8P/w//D/8P/w//D/
8P/w//P/8//z//P/8//z//P/8//z//L/8f/w//L/8v/y//H/8f/x//H/8v/y//L/8v/y
//L/8v/y//L/8v/y//L/8v/y//L/8v/z//P/8//0//T/9v/2//b/9v/0//b/9v/2//b/
9v/2//j/+v/4//j/+f/5//r/+//8//z//P/8//3//f/9//3//f8AAAAAAAABAAIAAgAC
AAIAAgABAAAAAAACAAIAAgADAAMAAwADAAMAAwADAAMABQAHAAYABgAGAAQAAgACAAIA
AwACAAIAAgD///7//v/+//3/+v/6//v//f/7//v/+//5//n/+f/5//j/+P/5//n/+f/3
//f/9//3//f/9//3//n/+f/5//n/9//3//f/9//3//f/9//3//n/+f/5//n/9//4//n/
+f/5//r/+//8//r/+f/5//X/+P/5//v//P/6//r/+v/6//r/+v/6//r/+//7//v/+//7
//v/+//7//7//v/+//7//P/7//v/+//9//z//P/8//z//P/8//3/+//4//n/+v/7//z/
+v/6//r/+v/6//r/+v/5//n/+f/5//n/+f/6//r/+v/6//n/+f/5//z//P/7//v/+f/6
//r/+v/7//v/+//7//v/+//9//7//v///wAAAAAAAAAAAgADAAYABwAIAAkACwALAAwA
DAALAAsACwAHAAUABQADAAEAAAD9//v/+v/6//r/+v/6//n/+f/4//j/+P/4//b/9v/3
//X/9f/3//b/8//v/+j/5//l/+f/6f/v//j/BQASACQAQgBdAG0AdAB4AGYAPwAYAPz/
6f/b/9v/3//i/+n/7//y//b//P/3//P/8f/z//L/8v/y//L/8v/y//L/8v/y//H/8f/0
//T/9P/0//T/9f/1//T/8v/y//L/8v/0//T/9P/0//X/9f/1//X/9f/1//X/9f/2//b/
9v/2//b/9v/2//X/9f/1//X/9v/2//b/9v/2//b/9v/2//b/9v/2//b/9v/2//b/9v/3
//f/9//4//j/+P/4//j/+P/5//z//f/+//3//P/7//z//v/8//z//f///wAAAQACAAEA
AAD/////AQABAAEAAQACAAIAAgADAAQABAAEAAQAAwADAAMABAAGAAYABgAHAAcABwAH
AAcABQAFAAUABwAJAAgACAAIAAoACAAIAAgABgAEAAMAAgABAAAAAAAAAAEA/v/+////
/v/7//r/+f/7//v/+//7//r/+v/7//v/+//5//n/+f/5//n/+f/5//f/9//3//f/+f/5
//n/+f/3//f/9//3//j/+f/6//v/+f/6//v/+//4//j/+P/4//n/+//+//3//P/7//v/
+v/7//z//f/+//z//P/8//z//f/9//3//f/9//3//f/9//7//v/+//7//v/9//3//f/9
//z//P/8//z//v/8//z//P/8//7//v/+//7//P/8//z/+//9//3//f/9//z//P/7//r/
/P/7//v/+//+//7//f/9//v//P/8//z////////////9//3///8AAAAAAQACAAIABAAE
AAYABwAJAAkACQAJAAkACQAKAAoACQAJAAkABQADAAMAAQD///7/+//5//j/+P/4//j/
+P/3//f/9v/2//f/+P/3//j/+//5//X/9f/2//H/7f/s/+n/5f/p//H/9f/4/wUAGgA2
AFAAZQBxAHQAbABOACcADgD8/+n/3//l/+f/5v/t//X/+P/4//j/9f/z//X/9f/w/+z/
9v/0//T/9P/0//T/9P/z//P/8v/y//L/8v/y//P/8//y//D/8P/w//D/8f/y//P/9P/1
//X/9f/1//P/8//z//P/9P/0//T/9P/0//T/9P/z//T/9f/2//j/9//2//X/9P/2//b/
9v/2//b/9v/2//b/9P/0//T/9f/1//X/9v/2//b/9v/2//b/9v/4//j/+P/6//r/+v/8
//7//P/8//3//f/+////AAD+//7//v////3//f/9//3///8AAAEAAwAEAAQABAAEAAQA
AwACAAIAAgACAAIAAwADAAMAAwADAAMAAwADAAUABQAEAAQABAAGAAQABAAEAAEAAAAA
AAAAAQAAAAAAAAD+//r/+f/5//r/+f/6//v/+f/5//n/+f/4//j/+f/5//n/9//3//f/
+f/5//n/+f/3//f/9//3//j/+f/6//v/+P/3//b/9f/2//f/+P/5//n/+v/7//v/+P/4
//j/+P/5//v//v/9//z/+//7//r/+//8//3//v/+//7//v/+//3//f/9//3//f/9//3/
/f/8//z//P/8//7//f/9//3////+//7//v/8//z//P/9//3//f/+//z//P/8//z//v/+
//7//v/9//z/+//5//r/+//8//3/+//8//z//P/8//v/+//7//r/+v/5//n/+f/6//r/
+v/8//3//v////3//f///wAAAAABAAIAAgAAAAAAAgADAAYABwAIAAkACwALAAwADAAL
AAsACwAHAAcABwAFAAMA/v/7//n/+P/6//r/+v/6//n/+f/4//j/+P/4//b/9v/1//v/
+//5//T/8f/t/+z/5//l/+f/6f/v//T/+/8OACoARgBhAHMAeAB2AGgARQAgAAwA/f/v
/+v/7f/q/+v/8//8//z/9v/1//f/8f/v//L/9v/0//L/8v/y//L/8//0//T/9f/1//T/
8//y//D/8f/x//D/8v/y//L/8v/0//T/9P/0//X/9f/1//X/8//z//P/8//0//T/9P/0
//P/8v/x/+//8v/z//T/9v/0//T/9P/0//L/8v/y//L/9P/0//T/9P/0//T/9P/1//X/
9f/2//b/+P/4//j/+P/4//r/+v/6//j/+P/4//r//P/6//r/+//7//z//f/+/wAAAAAA
AAEA//////////8AAAAAAAABAAIAAgACAAIAAwADAAMABAAEAAQABAAFAAUABQAFAAUA
BQAFAAUABwAHAAYABgAGAAYABAAEAAQAAwACAAIAAgABAAAAAAAAAAEA/v/+///////9
//3//f/7//v/+//7//v//P/+/////v/7//r/+f/7//v/+//7//v/+//7//v/+f/5//n/
+f/6//v//P/9//z/+//6//n/+f/6//v/+//8//z//P/8//r/+//9//v/+//7//z//P/6
//r/+v/6//z//P/8//z////////////9//3//f/9//7//v/+//7//v/9//3//f/9//z/
/P/8//z//P/8//3//f/7//v//P/8//z//P/8//z//P/8//z//P/8//z//P/6//r/+v/6
//r/+v/6//n/+f/5//n/+f/5//r/+v/6//z/+//7//v/+v/6//n/+f/7//z//P/8////
/////////v/9//7//v8AAAEAAgACAAQABAAGAAcACAAJAAoACwAJAAkACgAKAAkACQAJ
AAUAAwADAAEA///+//v/+f/4//j/+P/4//j/+f/5//j/+P/4//j/9v/2//f/8//1//f/
9v/z/+3/6P/n/+X/5//v//X/+v8FABoANgBSAGkAeQCCAHoAXgA3ABoABADv/+X/5f/l
/+j/7//1//j//P/8//n/9f/x/+//8v/2//T/8//y//H/8P/y//L/8f/x//T/9P/0//T/
8f/x//D/7v/v//D/8f/y//D/8P/w//D/8//z//P/8//z//P/8//z//T/9P/0//T/8v/y
//L/8f/z//P/8//0//T/9P/0//T/9P/0//T/9P/0//T/9P/0//L/8v/y//P/9f/1//b/
9v/0//T/9P/0//b/+P/4//j/9v/2//b/+P/8//r/+v/7//v//P/9//7//P/8//z//f//
/////////wAAAAAAAAEAAAAAAAAAAAADAAMAAwAEAAIAAgACAAMABAAFAAYABwAGAAUA
BAAFAAcABgAGAAYABgAEAAQABAADAAIAAgACAAEAAAAAAAAA///8//z//f/7//n/+f/5
//v/+//7//v/+P/4//n/+f/7//n/+f/5//f/9//3//f/+f/5//n/+f/3//f/9//3//n/
+f/5//n/9//3//f/9//5//r/+//7//r/+v/6//r/+v/7//3/+//7//v//P/8//z//P/8
//z//P/8//z//P/7//v/+//7//z//f/+///////+//3//P/+//3//f/9//z/+v/5//j/
+f/6//v//f/7//n/+f/6//7//v/6//z//v/9//z/+//6//r/+v/6//r/+P/4//j/9//5
//n/+f/5//n/+v/6//r//P/7//v/+//6//r/+f/5//n/+v/6//r/+f/5//n/+f/7//v/
/f/+////AQADAAQAAQAAAAEAAQAGAAcACAAJAAkACQAKAAoACQAJAAkABQABAAEA///9
//r/9//1//T/9v/2//b/9v/3//f/9v/2//j/+P/2//b/9f/1//X/8//w/+3/6f/m/+P/
4//n/+v/8//6/wEAGAA6AFgAaQB5AIIAegBYACsACgD0/9//1//b/93/4P/p//H/9P/0
//T/8//v/+//7//u/+7/8P/w//D/8P/w//D/8P/v/+//8P/w//D/8P/w//H/8f/w//D/
8P/w//D/8P/w//D/8P/x//H/8f/x/+//7//v/+//8P/w//D/8P/y//L/8v/x//H/8f/x
//L/8v/y//L/8v/y//L/8v/y//T/9P/0//T/8v/y//L/8//1//X/9v/2//b/9v/2//b/
9P/2//b/9v/4//j/+P/6//z/+v/6//v/+//8//3//v8AAAAAAAABAAAA///+//3/AAAA
AAAAAQACAAIAAgACAAMAAwADAAQAAgACAAIAAwAFAAUABQAFAAMAAwADAAUABwAGAAYA
BgAGAAQABAAEAAMAAgACAAIAAQAAAAAAAAD///z//P/9//3/+//7//v/+f/5//n/+f/6
//r/+//7//n/9//3//f/+f/5//n/+f/5//n/+f/5//n/+f/5//n/+f/5//n/+f/7//v/
+//7//n/+v/7//v//P/8//z//P/6//v//f/7//v/+//8//z//f/+////AAD+//7//v/+
/wEAAQABAAEAAAD///7//f/+//7//v/+//////8AAAEAAQAAAAAAAAD///7//f/9//7/
/f/+/wAA/v/+/wAAAAAAAAAA///+//3//P/9//7///////3//f/9//3//f/+//7//v/+
//3//f/9//7//v/9//3///8AAAAAAAABAAEAAQABAP////8BAAIAAgADAAQABAAGAAYA
CAAJAAsACwALAAsADQANAA4ADgAOAA8AEAANAAoACQAGAAMAAgD///3//P/6//r/+v/6
//3//f/8//z/+v/6//j/+P/7//3/+//5//b/8//z//L/7f/n/+v/8f/3//z/AwAQACoA
SABhAHEAeAByAF4APwAiAAQA6//f/+H/4//m/+//+f/+//r/+P/7//n/+f/3//j/+v/4
//j/+P/4//j/+P/4//f/9//4//j/+P/4//j/+f/5//j/+P/4//j/+P/6//r/+v/6//n/
+f/5//n/+//7//v/+//8//z//P/8//r/+v/6//n/+//7//v//P/6//r/+v/6//z//P/8
//z//P/8//z//P/8//z//P/9//v/+//8//z//P/8//z//P/8//7//v/+/wAAAAAAAAIA
BAACAAIAAwADAAQABQAGAAgACAAIAAkABwAHAAcABwAIAAgACAAJAAoACgAKAAoACQAJ
AAkACgAIAAgACAAJAAsACwALAAsACwALAAsADQALAAoACgAKAAwACgAKAAoACQAIAAgA
CAAFAAQABAAEAAUAAgACAAMAAwABAAEAAQD///////////7//v/////////9//3//f//
/////////////////////////////////////////wEAAQABAAEA//8AAAEAAQAAAAAA
AAAAAP7///8BAP//AQABAAIAAgACAAIAAgACAAQABAAEAAQAAwADAAMAAwADAAMAAwAD
AAQABAAEAAQABgAFAAUABQAEAAIAAQAAAAQAAgACAAQABAAEAAQABAACAAIAAgACAAIA
AgACAAEA/////////////wAAAAAAAAIAAQABAAEAAAAAAP////8AAAIAAwAEAAQAAwAC
AAEAAQABAAMABAAEAAUABgAGAAYABgAIAAkADAANAA4ADwAPAA8AEAAQAA8ADwAPAAsA
BwAHAAUAAwAAAP3/+//6//z//P/8//z/+//7//r/+v/6//r/+P/4//n////5//f/+P/3
//H/6v/p/+n/7f/z//f/+P8FABwAOgBWAGkAcwB2AHAAUgArABAAAADv/+f/6f/p/+z/
8//3//r//v/8//X/8//1//X/9v/2//T/9P/0//T/9P/0//T/8//z//T/9P/0//T/9P/1
//X/9P/2//b/9v/2//T/9P/0//T/9f/1//X/9f/3//f/9//3//X/9P/z//L/8//0//X/
9f/1//X/9f/2//T/9P/0//T/9v/2//b/9v/0//T/9P/0//b/9v/2//f/9f/1//b/9v/3
//j/+f/6//j/+v/6//r/+P/4//j/+v/8//r/+v/7//3//v///wAAAAAAAAAAAQABAAEA
AQABAAIAAgACAAMAAgACAAIAAgABAAEAAQACAAQABAAEAAUAAwADAAMAAwAFAAUABQAH
AAUABAAEAAQABAACAAIAAgACAAIAAwAEAAMAAgACAAIA///8//z//f/9//v/+//7//n/
+f/5//n/+v/6//v/+//7//n/+f/5//v/+//7//v/+f/5//n/+f/5//n/+f/5//v/+//7
//v/+f/5//n/+f/5//r/+//7//r/+v/6//r/+v/7//3/+//7//v//P/8//r/+v/6//r/
/P/8//z//P/7//v/+//7//3//f/9//3//P/8//z//P/+//3//f/9//3//P/8//z//P/8
//z//f/9//v/+//8//z/+v/8/wAA/v/9//z/+//6//r/+v/6//r//P/8//z/+//5//n/
+f/5//v//P/8//z//P/7//v/+//6//r/+f/5//v//P/8//z////////////+//3//v/+
//7///8AAAAAAAAAAAIAAwAGAAcACAAJAAkACQAKAAoACwALAAsABwADAAMAAQD///z/
+f/3//b/+P/4//j/+P/3//f/9v/2//j/+P/2//b/9//3//f/9f/u/+3/7//q/+X/5f/l
/+n/8f/4////DgAqAEYAXwBxAHgAeABmAEEAHgAIAPf/6//n/+f/6v/x//P/9v/6//z/
9f/z//f/9//y/+7/8P/y//L/8v/y//L/8v/x//H/8P/w//D/8P/w//H/8f/w//D/8P/w
//D/8P/w//D/8P/z//P/8//z//H/8f/x//H/8v/y//L/8v/y//L/8v/x//D/7//u/+7/
7//w//H/8v/y//L/8v/y//L/8v/y//L/8v/y//L/8//x//H/8v/y//T/9P/0//T/9P/2
//b/9v/4//j/+P/6//r/+P/4//n/+//8//3//v/8//z//P/9//3//f/9//3/AAAAAAAA
AQAAAAAAAAAAAAEAAQABAAIAAgACAAIAAwADAAMAAwADAAEAAQABAAMABAAEAAUABgAE
AAIAAgACAAMAAgACAAIA///+//7//v/9//r/+v/7//v/+f/5//n/+f/5//n/+f/4//j/
+f/5//n/9//3//f/9//3//f/9//1//X/9f/1//f/9//3//f/9f/1//X/9f/z//P/8//z
//T/9v/4//n/9v/2//b/9v/2//f/+f/3//f/9//4//j/+P/4//j/+P/6//r/+v/6//n/
+f/5//n/+f/5//n/+f/4//j/+P/4//r/+f/5//n/+f/4//j/+P/4//j/+P/5//f/9f/1
//b/9//4//n/+v/4//j/+P/4//X/9f/1//X/+f/6//n/+P/3//b/9v/2//b/9v/2//b/
9v/1//X/9f/1//X/9f/2//b/9v/4//f/9//3//b/9v/1//X/9//4//j/+P/5//n/+f/5
//v/+//9//7/+//7//v/+v/7//z///8BAAIAAwAEAAUABQAFAAYABgAFAAUABQABAAEA
AQD///3/+v/3//X/9P/y//L/8v/y//P/8//y//L/8v/y//D/8P/v//P/7//r/+z/7f/n
/+L/4f/j/+P/6f/v//b/AQAYADYAUgBpAHcAeABuAFAAKQAKAPb/5f/b/9v/3f/i/+X/
6//0//b/7v/p/+v/7//x/+z/6v/u/+z/7P/s/+z/7v/u/+3/7f/t/+z/6//q/+z/7f/t
/+z/7P/s/+z/7P/s/+z/7P/s/+v/6//r/+v/7f/t/+3/7f/s/+z/7P/s/+7/7v/u/+3/
7f/t/+3/7v/u/+7/7v/u/+7/7v/u/+7/7v/u/+7/7v/w//D/8P/x//D/7//v/+7/7v/u
/+7/7v/u//D/8P/w//L/8v/y//T/9v/0//T/9f/1//b/9//4//j/+P/4//n/+f/5//n/
+f/4//j/+P/5//r/+v/6//r/+f/5//n/+v/7//z//f///////////////f/9//3/////
//7//v/+//7//P/8//z/+//6//r/+v/3//b/9v/2//f/9P/0//X/8//x//H/8f/x//H/
8f/x//L/8v/z//P/8//x//H/8f/v/+//7//v//D/8f/y//P/8v/x//D/7//v/+//7//v
//H/8f/x//H/7//w//H/8f/w//D/8P/w//D/8f/z//H/8//z//T/9P/z//L/8f/w//L/
8v/y//L/8v/x//D/7//x//H/8f/x//L/8v/y//L/8v/x//H/8f/x//D/8P/w//D/8P/w
//H/8//x//H/8v/w//D/8P/w//D/7v/w//D/8P/w/+7/7v/u/+7/7v/u/+7/7f/v/+//
7//v/+3/7v/u/+7/7v/t/+3/7f/v//D/8P/x/+//8P/w//D/8f/x//H/8f/x//H/8//0
//T/9f/2//b/9v/2//j/+f/8//3//v///wEAAQACAAIAAAD///7/+f/1//X/8//x/+7/
6//p/+j/6v/q/+r/6v/t/+3/7P/s/+z/7P/q/+r/5f/l/+n/6f/o/+X/3f/a/9f/1f/Z
/+P/7f/0//3/GAA4AFIAYwBtAHIAZgBAABcA+v/k/9X/0f/T/9P/2P/f/+P/5v/q/+r/
6f/p/+f/5//k/+L/5P/k/+T/5P/k/+L/4v/h/+H/5P/k/+T/5P/k/+X/5f/k/+T/5P/k
/+T/5P/k/+T/5P/l/+X/5f/l/+X/5f/l/+X/5P/k/+T/5P/m/+b/5v/l/+X/5f/l/+b/
5P/k/+T/5P/m/+b/5v/m/+b/5v/m/+b/5v/m/+b/5//n/+f/6P/o/+j/6P/o/+j/6v/s
/+z/7P/p/+j/5//o/+3/7P/t/+//7//w//H/8v/w//D/8P/x//P/8//z//P/8v/y//L/
8//y/w==
         </WaveFormData>
      </LeadData>
      <LeadData>
         <LeadByteCountTotal>10000</LeadByteCountTotal>
         <LeadTimeOffset>0</LeadTimeOffset>
         <LeadSampleCountTotal>5000</LeadSampleCountTotal>
         <LeadAmplitudeUnitsPerBit>4.88</LeadAmplitudeUnitsPerBit>
         <LeadAmplitudeUnits>��V</LeadAmplitudeUnits>
         <LeadHighLimit>2147483647</LeadHighLimit>
         <LeadLowLimit>268435456</LeadLowLimit>
         <LeadID>II</LeadID>
         <LeadOffsetFirstSample>0</LeadOffsetFirstSample>
         <FirstSampleBaseline>0</FirstSampleBaseline>
         <LeadSampleSize>2</LeadSampleSize>
         <LeadOff>FALSE</LeadOff>
         <BaselineSway>FALSE</BaselineSway>
         <ExcessiveACNoise>FALSE</ExcessiveACNoise>
         <MuscleNoise>FALSE</MuscleNoise>
         <LeadDataCRC32>4157433598</LeadDataCRC32>
         <WaveFormData>
nv+e/57/nv+1/8z/4//6/yoAWgCKALoAtwC0ALEArgCSAHYAWgA+ACsAGAAFAPL/7f/o
/+P/3v/a/9j/1v/U/9H/zv/L/8j/x//G/8X/xP/F/8b/x//I/8T/wv/A/77/wf/C/8P/
xP/F/8b/x//I/8j/yP/I/8j/xv/G/8b/xv/H/8j/yf/K/8j/yP/I/8j/y//M/83/zv/L
/8r/yf/I/8r/zP/O/9D/0v/S/9L/0v/S/9L/0v/S/9X/1v/X/9j/2//c/93/3v/e/97/
3v/e/+H/5P/n/+r/7f/u/+//8P/z//b/+f/8//7//v/+//7/AgAEAAYACAAIAAgACAAI
AAoADAAOABAAEAAQABAAEAANAAwACwAKAAoACgAKAAoABwAGAAUABAAGAAYABgAGAAQA
AgAAAP7//P/6//j/9v/0//L/8P/u/+3/7P/r/+r/7P/s/+z/7P/r/+r/6f/o/+b/5P/i
/+D/4f/i/+P/5P/j/+L/4f/g/+L/4v/i/+L/5P/k/+T/5P/i/+L/4v/i/+X/5v/n/+j/
5//m/+X/5P/j/+L/4f/g/+L/4v/i/+L/4//k/+X/5v/m/+b/5v/m/+T/5P/k/+T/5P/k
/+T/5P/k/+T/5P/k/+T/5P/k/+T/4v/i/+L/4v/h/+D/3//e/93/3P/b/9r/2//c/93/
3v/c/9r/3P/e/+L/5f/i/+L/3f/c/9n/1f/W/9f/2f/d/93/3f/d/+H/4v/j/+P/5P/l
/+n/6f/p/+f/5//p/+v/7f/u//P/9v/2//f/+P/4//X/9v/4//v/AAAFAAMA///5//b/
8v/x//P/9f/4//b/7//r/+v/6P/k/+H/3P/W/9b/1//X/9T/1//Y/9f/2P/W/9X/1f/W
/9b/0v/R/8//xP+8/7z/vP+7/7j/rv+k/6r/t//L/+X/AwAwAHAApQDPAPYADgH4AL0A
jgB2AF4AQQAvABYA///8////9v/s/+z/7//s/+b/4v/g/9n/1f/U/9L/0f/S/9P/0v/T
/9H/0f/R/9H/0v/T/9T/1P/U/9X/1//Y/9f/1v/X/9b/1P/S/9H/z//V/9b/1//Y/9b/
1f/V/9X/2P/b/93/3v/e/+H/4//k/+D/3//e/97/3//g/+L/5f/k/+P/4//i/+P/5P/n
/+r/6f/p/+n/6v/s/+//9P/2//X/+v/8//3//////wAABAAGAAgACwAPAA8AEAAVABgA
GAAYABkAHAAhACEAIQAjACQAJQAlACUAJgAnACgAKQAnACYAJQAkACcAJgAnACgAKgAq
ACcAJAAmACUAIgAiAB8AHQAbABkAGgAaABkAGQAZABgAFgAVABEADwAOAA0ACgAHAAQA
BAAFAAIABQAGAAcABwAIAAkACQAJAAkACQAHAAUABQAFAAkABgAEAAgACQAFAAMAAwAG
AAcACgALAAsACwALAA0ACwALAAsACwAOABEAEgATABAAEQASAA8ADgAMAA8AEQANAAwA
DgANAAwADAALAAsADQANAA0ADQAMAAwADAAMAA8AEgATABQAEwAPAA4ADAAKAAkACAAI
AAkAAwAHAAcACgAIAAgACAAIAAgABgAIAAoACgALAAYABAADAAYABwAHAAMAAwAEAAcA
BgAFAAQABwAJAAkACAAIAAsADwAPAA8AEQARABMAFQAWABYAGgAcAB4AHwAgACAAHwAg
ACIAJQArAC8ALAAnAB8AHAAYABcAFgAXABkAFgASAA8AEAAOAAwACQAEAP7//P/9//3/
+v/6//r/+P/4//f/9f/0//T/9v/0//X/7//i/97/3v/a/9n/1v/O/8j/yv/T/+H/9/8X
AEoAhAC1AN8ABAEgARoB5QCoAJAAggBnAFMAPAAjABgAGwAYAAoA/P/1//j//P/4//b/
+f/x/+7/6v/n/+n/6f/n/+f/5f/l/+X/5f/l/+X/5f/k/+P/4//k/+T/5P/k/+b/5v/k
/+L/4f/f/+L/4v/i/+L/4//j/+T/5f/k/+X/5f/k/+H/4//k/+T/4//j/+P/5P/m/+b/
5//p/+j/5//n/+b/5P/k/+b/6P/r/+v/6//s/+r/6//u/+7/7f/y//T/9f/1//X/9v/6
//z//v8BAAUACAAKABAAFAARABAAEAASABYAFwAYABsAHAAbABkAFwAaABsAHAAdAB0A
HAAbABoAHQAcAB0AHgAfAB4AGgAWABcAFwAVABYAFQATABEADwAPAA4ADAALAAoACAAF
AAMABQAFAAYABwAFAAEA/f/8//7/+v/8//z//P/9////AQD///////////7/+//6//n/
/f/6//j//P8AAP3//P/9//////8BAAEA////////AQAAAP///v/9//3///////////8B
AAMAAQACAAAAAwAFAAUABgAKAAsACQAIAAYABQAHAAcABwAHAAcACAAJAAoABwAIAAcA
BgAHAAUABgAGAAUAAwABAAAAAAABAAIAAwAGAAAAAgAIAAYABQAEAAMAAgACAAAAAgAE
AAMABQABAAAA/v8AAAAA///8//v/+//9/wAAAQACAAcABAABAP3/+v///wUABwAJAAkA
CQALAA0ADgAOABIAFAAYABkAGgAaABwAHgAhACUAJQAnACIAGwAXABQAEAAPAAwADQAP
AAwACgAHAAgABgADAP//+f/y//X/9//4//b/9f/0//H/8P/y//H/8f/y//D/8P/x//H/
6P/W/9D/0v/P/8z/yP/A/8L/0//n////IwBQAIQAtwDhAAgBIAEGAcUAlgCIAHgAXwBL
ADQAIQAYAA0ACgAIAAIA/f/2//L/8v/y/+3/6f/o/+b/5f/j/+P/4f/h/+L/4//k/+X/
5v/n/+j/6P/m/+X/5f/k/+L/4v/k/+T/5P/i/+H/3//k/+T/5P/k/+T/4//j/+P/4f/j
/+T/5P/f/+H/4v/i/+H/4f/h/+L/4//k/+b/6f/n/+f/6P/o/+n/6v/t//D/7v/t/+z/
7P/q/+n/6v/o/+v/8P/y//P/9v/3//n//v/+/wAAAwAHAAoADAASABYAEgAQAA8AEAAR
ABEAEQATABgAGQAZABkAFwAXABcAFwAcAB4AIAAiACAAHAAaABgAGgAaABcAFAATABEA
DQAMAA4ADwAQABEAEAAOAAsACQAGAAQAAQD//wAA///////////9//v//P/6//b/+P/4
//X/9f/2//f/+f/5//n/+f/2//P/8v/x//T/8v/x//b/+f/1//P/8//3//f/+f/5//f/
9f/z//P/9v/3//j/+f/3//n/+f/5//f/+f/7//n/+//6//7/AQD6//j/+f/3//f/+P/4
//n//f/9//3//f/6//r/+v/6//v//v///wAA/f/5//j/9v/2//X/9P/0//X/9f/1//X/
+v/8//z//P/4//j/+v/6//j/9v/0//L/8f/w//P/9v/1//f/8//y//L/9P/0//P/8//z
//T/9//1//X/9f/5//f/9//2//b//P8BAAIAAwACAAEAAgADAAIAAgAGAAgACgALAAwA
DAAOABAAEwAXABwAHwAbABUADAAIAAMAAQACAAUACQAIAAMA//////z//P/5//T/7v/t
/+3/7P/o/+b/5v/k/+T/5P/j/+P/5P/u/+7/6f/n/+L/2v/O/8b/yf/I/8L/tP+y/7//
1//x/xkAUACGALMA2wD6AAYB4gCtAI4AgABqAE8ANQAcAA8AEAANAAIA+v/6//n/8P/o
/+b/6v/n/+L/4P/d/9v/3f/d/9v/2//e/9//4P/h/97/3f/c/9r/1//X/9j/2P/b/9z/
3//g/+D/3v/d/9v/3v/e/97/3v/e/93/3f/d/9z/3f/d/9z/1//Z/9r/2v/a/9v/3P/e
/97/3v/f/+H/4//j/+T/5P/h/+D/4f/i/+X/5f/l/+b/6f/r/+//8P/v//L/8v/x//L/
8//1//r/+v/8////AwADAAQACQAMAAwADAANABAAFQAVABUAFwAYABkAGQAZABkAGQAZ
ABkAGAAYABgAGAAaABgAGAAYABkAGAAUABAADgANAAoACgALAAsACwALAA0ADAAKAAkA
BgAEAAEA//8AAP////////7/+//4//j/9v/y//T/9P/1//X/9v/3//X/9f/1//X/9f/z
//P/8//2//T/8//4//7/+//6//v/+f/3//f/9f/3//f/9//5//j/9//2//X/9v/5//r/
+//+/wEABAADAAAA/P/9//3/+//8/wAAAQD+//7//f/9/wEAAQABAAEA///+//3//P/+
/wAAAAAAAAEA//8AAAAA/f/7//n/+P/5//v//f///////v/7//j/8v/y//b/+P/6//z/
+P/2//j/+v/5//v/9//2//f/+v/7//v/9//1//T/9f/4//n/+v///wIAAwADAAQAAwAF
AAMAAQD///3//f/9/wEABAALABAAFAAVABYAFgAUABYAGQAdACIAJQAhABsAFAAQAAsA
CQAMAA8AEwASAA8ACwALAAgABAD///j/8P/y//P/8//w//L/8v/w//D/7//t/+z/7P/0
/+7/6f/t/+7/5P/S/8j/x//G/8T/wv/A/8n/3f/x/wsAPgB6AKsA0wD8ABgBEgHbAKQA
kACEAGcARwAwABsADgALAAgABgAAAPn/+v/4/+7/6v/r/+f/5v/k/+P/5f/l/+P/4//l
/+X/5f/l/+P/4//j/+L/3//d/9z/2v/e/+D/5P/m/+T/4v/h/9//3//e/93/3P/f/9//
4P/h/+H/4//k/+T/4v/l/+f/6P/n/+f/5//o/+b/5P/j/+P/5v/n/+n/6v/n/+b/5//o
/+v/6//r/+z/6v/r/+7/7v/t//L/9P/1//f/+f/8/wIAAQACAAQABwAJAAwAEwAYABQA
EgARABIAFQAVABUAFwAcAB8AIQAjACAAHwAeAB0AHgAeAB4AHgAdABoAGQAYAB0AHgAc
ABoAGAAXABQAFAASABEAEAAPAA8ADgAMAAsACwAKAAgABwAEAAMAAwADAAIA///8//z/
+v/2//j/+P/4//n/+//9//3//f/9//3//f/7//v/+//8//j/9f/4//r/9f/y//H/9f/3
//v//f/7//v/+//9/////////////P/9//z/+//8////AgABAAIAAAADAAUAAQAAAAIA
AQACAAIAAQABAAIAAQAAAP////8AAAEAAgABAAIAAQAAAAEA//8AAAAA/v/9//z//P/5
//n/+f/5//7/AgD///7//f/8//3//P///wIA//////n/9v/1//j/+f/5//f/9//4//v/
+v/5//j/+//8//3//f/+/wEABQAFAAUAAwADAAUABwAGAAYACgAMAA8AEQATABQAFAAW
ABkAHQAfACEAHAAVAA8ADAAIAAcABQAHAAoACAAFAAEAAQD+//r/9//y/+z/7P/t/+3/
6v/o/+j/5v/m/+j/5//n/+j/6v/m/+H/3f/c/9b/0P/M/8f/wv++/7j/tP+//9f/8/8Z
AFAAhgCxAN0ACAEaAQIByQCYAHwAZABPAD0AIgAJAP7//f/6//T/7v/v//j/9v/m/9j/
2f/Z/9z/3v/h/+D/3//c/9v/2P/X/9b/1f/W/9f/2P/Y/9T/0//T/9L/1P/U/9b/1v/X
/9b/1v/V/9f/1v/V/9T/1f/V/9b/1//W/9f/1//W/9H/0//U/9T/0f/R/9H/0v/T/9T/
1v/Z/9v/2//c/9z/1//W/9f/2P/b/9v/2//c/97/4f/m/+j/5v/q/+v/6//t/+3/7v/y
//T/9v/5//3/+//8/wEABAAFAAYACAAMAAwACwAKAAsADAANAA0ADQAPABEAEwAVABUA
FAATABIAFAASABIAEgASABAACwAGAAgACQAIAAoACAAHAAYABQAGAAYABQAFAAIA/v/5
//X/9f/1//b/9//z/+//6//q/+3/6v/t/+7/7//v//D/8f/x//H/8f/x/+//6//p/+f/
6//q/+r/8P/x/+3/6//r/+//7//x//H/8//z//P/9f/z//P/8//z//H/8//z//P/8//1
//f/9f/2//T/9//5//X/9P/2//X/9f/2//b/9//7//v/+//7//r/+v/6//r/+P/4//b/
9P/3//X/9v/2//b/9f/0//T/8//z//P/8//1//T/8f/u//T/9P/0//L/8v/y//L/8P/u
//D/8v/x//P/7//u/+7/8P/w/+//7f/t/+7/8f/v/+//7//z//X/9f/0//T/9f/5//n/
+f/4//f/+P/5//3/AAAHAAwACgAJAAgABgAEAAYACQANABIAFwAVABEACQAGAAIAAQD/
/wEABAACAAAA/f/+//z/+f/1/+//6P/o/+n/6f/m/+X/5P/h/+D/4v/h/+H/4v/c/+r/
6f/Z/9T/1P/O/8b/wf+6/7T/sP+y/73/zf/j/wMAMABkAJMAwQDsAAgBCgHjAK4AjAB2
AF8ARwAwABsACgABAPj/9P/0/+3/5v/i/+L/5P/h/97/3v/d/93/2//b/9n/2f/X/9X/
0//R/8//z//P/87/z//R/9T/1v/U/9T/1v/W/9b/1P/T/9H/1f/W/9f/2P/W/9P/0f/P
/87/z//P/87/zv/T/9f/2v/W/9X/1P/U/9T/1P/V/9f/1f/V/9b/1v/W/9b/2P/a/93/
3f/d/97/4P/h/+T/5P/l/+r/7P/t/+r/6f/p/+z/7v/w//P/9//1//b/+//+////AAAC
AAYABwAHAAcACQAOAA8ADwAPABEAEQARABEAEQAQAA8ADgAOAAwADAAMAAwADAAJAAYA
CAAJAAgACgAGAAMAAAD9/////v/8//v/+//6//j/9//1//P/8v/x//P/8f/v//D/7//q
/+v/6v/r/+v/7P/t/+z/6//q/+n/6//p/+n/6f/s/+r/6f/u/+//6//p/+n/6f/p/+v/
6//r/+v/6//t/+v/6//r/+v/7P/v//D/8f/z//X/9//1//P/8P/y//P/8P/w//P/8//w
//D/7//v/+//7//v/+//7//w//H/8v/y//T/9P/0//H/7f/s/+r/7v/v//D/8v/v/+//
7//v//D/8P/u/+z/7P/s/+z/7//v/+3/7f/u/+b/5f/n/+j/6v/q/+r/6v/n/+T/5f/m
/+n/7f/r/+z/6f/q/+n/5//m/+f/6f/t/+z/6//q/+3/7v/v/+//8P/z//f/9//3//X/
8//z//P/9f/2//v//v/+////AAAAAP7/AAADAAcADAAPAAsABQAAAP7/+//7//v//f8A
AP7/+P/z//L/7v/t/+v/5//i/+T/5f/l/+L/4P/g/97/3v/e/93/3f/e/+L/3v/b/9P/
0v/U/8z/xP/B/7z/tv+w/7D/v//R/+X/CQA6AG4AowDTAPYABgHqALEAhgByAGQASwAx
ABwACwAGAAMA/v/2//D/6f/i/97/4P/k/9//2v/Y/9X/0//V/9X/0//T/9P/0//T/9P/
0//T/9P/0v/R/9H/0v/S/9D/0P/S/9L/0v/Q/8//zf/S/9L/0v/S/9L/0f/R/9H/0f/T
/9T/1P/T/9X/1v/W/9P/0//T/9T/1v/W/9f/2f/Z/9n/2v/a/9b/1v/Y/9r/2//b/9v/
3P/c/93/4P/g/9//5P/m/+f/6v/r/+3/8v/y//T/9//7//f/9v/5//r/+f/6//z/AAAF
AAUABQAHAAsADQAOAA8ADgANAAwACwAKAAoACgAKAAwACgAKAAoADwAQAA4ADAAKAAcA
AgAAAAMAAwADAAMABQAEAAIAAQD///z/+P/1//L/8f/x//H/8//x/+//8P/y/+7/8P/w
/+3/6//q/+n/6//r/+v/6//p/+f/5//n/+z/6v/p/+7/8f/t/+v/6//r/+n/6f/n/+n/
6//t//H/7v/t/+z/6//s/+//8P/x/+//8f/z//H/8v/y//f/+//1//T/9v/1//T/9P/z
//P/9f/1//X/9f/z//L/8f/w//H/9P/1//b/9v/z//P/8v/y//H/8P/w/+3/7f/t/+3/
8v/y//D/7v/w//D/8P/z//n/9//x/+7/8P/t/+z/6//q/+n/6P/r/+7/7f/v/+v/6v/q
/+z/7P/r/+v/6//s/+//7f/t/+3/8f/z//P/8v/y//P/9//3//f/9//3//n/+//+//7/
AgAEAAYABwAIAAgABwAIAAoADQAQABMADwAJAAUAAgD+//3//P/9/////P/3//P/8//w
//H/7//r/+b/5f/l/+T/4P/e/97/3P/c/93/3f/e/+D/3v/c/+H/4//c/9D/wv+6/73/
wv+4/6j/qv+9/9H/6f8VAEoAfgCtANkA/AAAAdoApwCIAHwAagBLACsAEgAHAAQA///2
//D/7P/t/+7/6v/g/9r/3f/b/9r/2P/X/9f/1//V/9X/1P/T/9L/0f/T/9X/1//Y/9X/
0//S/9D/0v/S/9T/1P/S/9D/z//N/9H/0v/T/9T/0v/R/9H/0f/R/9P/1P/U/8//0f/S
/9L/1P/V/9b/2P/W/9T/0//T/9b/1//Z/9r/2v/a/9z/3v/i/+P/5P/m/+P/4f/h/97/
4f/o/+z/7//u/+3/7f/w//P/9v/6/////v/+/wIABAAEAAQABQAIAA0ADQANAA8AEgAT
ABMAEwARABEAEQARABAAEAAQABAAEQAQABEAEgASABIADwAMAAwACwAIAAgABgAFAAQA
AwADAAIAAAD///3/+v/2//P/9f/1//b/9//2//P/8P/w/+7/6v/s/+z/6//r/+z/7f/r
/+v/6//r/+z/6//s/+3/8P/u/+3/8v/z/+3/6f/n/+z/7f/w//H/8f/x//H/8//z//P/
8//z//L/8//y//H/8f/z//X/8//z//L/9v/5//T/9P/3//f/+P/4//f/9//3//f/9//3
//j/+P/4//j/9v/4//j/+P/4//X/9f/0//b/9f/0//T/9P/1//b/9//3//b/8//w//L/
8v/y//X/6//o/+z/7v/w//L/8P/u//D/8v/x//P/7//u/+z/7v/u/+3/7f/t/+7/8f/v
/+//7//z//T/9f/1//b/+P/7//r/+f/5//n/+//9//7//v8CAAQACAAJAAoACgALAA4A
EgAXABgAGQATAAsACAAGAAMAAwADAAUACAAGAAEA/f/9//r/+P/1//D/6v/p/+n/6P/k
/+f/6P/n/+j/5//l/+T/5P/i/+T/4f/f/9b/zP/I/8j/wf+6/7b/uP+8/8X/0f/l/wUA
OAByAKMAywDwAAwBCAHdAKQAgABsAFMAOQAkAA8ABgAHAPr/8P/y//P/7P/m/+j/5v/f
/93/3v/e/9//2//Z/9X/0//V/9f/2f/b/9v/2//b/9r/2//b/9z/3P/Z/9j/2f/Y/9b/
1P/T/9H/1f/W/9f/2P/Y/9f/1//X/9X/1//Y/9j/2P/b/93/3v/b/9v/2//c/9r/2v/b
/93/3//f/+D/4P/d/9z/3f/e/93/3f/d/97/4P/h/+T/5P/m/+z/7//x//H/8f/y//b/
9v/4//v////9//7/AwAGAAYACAALABAAFQAVABUAFwAYABcAFQATABUAFQAVABUAGAAY
ABgAGAAWABQAFAAUABQAFAARAA4ADwAPAA0ADgAQAA8ADgANAAoACAAFAAMAAwACAAAA
///9//v/+v/5//b/8//w//D/8f/u//H/8v/v/+//8P/x/+//7//v/+//8f/x//P/9f/1
//D/7P/u//D/6//o/+f/7P/v//T/9//0//P/8v/z//b/9//4//n/+f/7//v/+//4//n/
+v/3//T/8v/1//f/9v/2//n/+f/4//j/9//3//v/+//7//v/+v/6//r/+v/8//7//v/+
//3/+f/4//b/+v/7//z//v/7//n/9//1//j/9v/y//D/8v/0//b/+P/z//D/8f/y//X/
9//z//L/8P/y//L/8f/x//H/8v/1//X/9f/1//n/+P/3//X/9P/6////AAABAP7//f/+
////AgACAAYACAAMAA0ADgAOABEAFAAYAB0AHwAhABwAFQAOAAoABQADAAUABwAKAAgA
AwD//////P/4//X/8P/q/+r/6//r/+j/6v/q/+j/6P/o/+f/5//o/+j/6P/d/9v/3v/a
/9L/zv/H/8D/uv+2/7b/vf/R/+3/GQBWAIoAtQDhAAYBFAH+AMUAkAB4AGwAWwBBACAA
CwAQAA8ABgACAAAA+f/u/+b/5v/m/93/2//a/9j/1//Y/9n/2P/Z/9r/2//c/93/2//Z
/9f/1P/U/9X/1//Y/9r/2v/c/9z/2//Y/9b/0//W/9b/1v/W/9j/1//X/9f/1f/X/9j/
2P/S/9P/0//S/9T/1f/W/9j/2P/Y/9n/2//a/9n/2f/Y/9j/2P/a/9z/3f/d/93/3v/c
/93/4P/g/+P/6P/q/+v/6f/p/+r/7v/w//L/9f/5//v//P8BAAQAAgACAAMABgALAAsA
CwANAA4ADwAPAA8AEAARABIAEwAQAA4ADAAKAA0ADAANAA4ADgAOAAsACAAKAAkABgAG
AAYABQAEAAMAAAD+//v/+f/5//j/9v/1//L/8f/x//H/8P/t/+r/6v/s/+r/7v/w/+3/
6//q/+n/6f/p/+n/6f/n/+X/5f/l/+r/6P/n/+z/8P/t/+z/7f/r/+n/6f/n/+v/7f/v
//P/8v/x//D/7//x//P/8//z//L/8//0//H/8P/u//H/8//y//T/+f/7//b/8v/t/+n/
7//x//P/9f/0//T/9P/0//L/9P/0//T/9P/x//H/8P/w/+//7v/u/+3/7f/t/+3/8P/w
/+7/7P/s/+z/7P/v/+//8f/x/+7/6P/o/+j/6P/o/+f/5v/p/+z/7v/x/+7/7v/q/+z/
7P/r/+j/5//n/+n/6//r/+v/7//v/+//7v/u//P/9//3//f/+v/7//7/AQD///z//f/8
/wAAAQACAAIABAAGAAkADQAQABMADwAJAAQAAgD//////f///wIAAAD7//f/9//0//L/
7//q/+T/5v/n/+f/5P/j/+L/3//e/+H/4f/i/+T/4v/a/9n/2f/S/8j/wv+8/7f/tv+y
/7D/tP+//83/4/8FADAAZACTAL0A6gAQAQwB1wCcAHoAbgBZAD0AKgAXAAQA/f/6//L/
8P/v/+7/7P/g/9b/1//V/9b/1v/X/9f/1//V/9X/0//T/9P/0//S/9H/0P/O/9D/0f/T
/9T/1P/U/9b/1v/X/9b/1v/V/9b/1P/S/9D/zv/N/83/zf/R/9X/2P/a/9T/1f/V/9T/
0//T/9P/1P/V/9b/2P/b/93/3f/e/97/2//a/9v/3P/c/9v/2v/a/93/3//j/+T/5//s
/+7/7//u/+3/7f/w//L/9P/3//v/+v/6//7/AAABAAIABAAIAAkACQAJAAsAEAARABEA
EQATABMAEwATABYAFgAWABYAEwAQAA8ADgAQABAADQAKAA0ADQALAAwADAALAAoACQAH
AAYABAADAAAA/v/7//n/+v/5//n/+f/6//f/9P/0//T/8P/y//L/7//t/+z/6//t/+3/
7f/t/+7/7f/u/+//8//w/+7/8v/z/+//7f/t/+3/7f/v/+//7//v/+//8f/v/+//7//v
//H/8//z//P/8//1//f/9f/0//L/9f/3//b/9v/5//n/+f/6//r/+//5//f/9f/z//X/
9v/3//j/9//4//f/9v/2//P/8//y//L/8f/w//D/8//1//f/+f/7//r/9//0//H/8P/v
//H/8P/v//D/8v/w/+//7//u/+3/8P/y//X/7//s/+7/7v/u/+7/7f/s/+//8v/z//X/
8f/w/+v/7P/r/+n/6v/r/+3/8f/x//H/8f/1//P/8//y//L/9v/7//z//f/8//v//P/9
/wAAAAAEAAYABwAHAAcABgAHAAoADgATABYAGQAVAA8ABwAEAAAA//8BAAMABgAEAP//
+//7//j/9v/z/+7/6P/p/+v/7P/q/+j/6P/m/+b/5v/l/+X/5v/k/97/0//T/9j/2P/Q
/8j/w//C/7z/tP+2/8X/1//v/xUATACAAK0A2wAAAQQB4ACrAIgAfgBqAE8ANQAaAAUA
BgAHAPr/7v/s/+f/6P/s/+b/4P/j/+H/4P/e/93/3f/d/9v/2//a/9n/2P/X/9n/2f/Z
/9j/1f/V/9b/1v/Y/9j/2v/a/9z/2v/Z/9f/2P/W/9T/0v/T/9P/1P/V/9b/2f/b/9z/
1//Z/9r/2v/Y/9f/1v/W/9b/1v/X/9n/1//X/9j/2P/X/9j/2//e/93/3f/d/97/3v/f
/+L/4v/k/+r/7f/v/+3/6//q/+z/7//y//b/+//5//r///8CAAIAAgADAAYACAAHAAYA
BwAMAA0ADQANAA8ADwAPAA8ADgAOAA4ADgAQAA4ADgAOABIAEgAPAAwACgAJAAYABgAH
AAcABwAHAAMAAAD8//n/+//6//j/9//4//f/9//3//X/8f/t/+z/7v/q/+z/7P/p/+n/
6v/r/+v/6//r/+v/6//p/+n/6f/r/+j/5v/q/+z/5//k/+P/5v/n/+r/6//r/+v/6//t
/+7/7//w//H/7//v/+3/6//p/+v/7f/r/+3/7P/w//P/7//u//D/7//s/+z/6//r/+3/
7f/t/+3/7f/u/+//8P/u//D/8P/w//P/8f/y//L/7//t/+v/6v/o/+f/5v/l/+r/6v/o
/+b/6P/q/+z/8f/s/+n/6P/o/+D/3P/e/+D/4v/k/+T/4v/k/+b/5f/n/+P/4v/h/+T/
5f/l/+D/3//f/+H/4//j/+P/5//q/+v/6//s/+3/8f/x//H/8P/v//D/8f/1//b/+//+
//3//f/9//z//P/+/wEABQAIAAsABwABAPn/9v/y//H/8//1//j/9v/u/+n/6P/k/+X/
4//f/9r/2v/b/9v/2P/a/9r/2P/Y/9j/1//X/9j/1P/M/8v/y//K/8L/tv+y/7H/qv+k
/6T/sP+9/8//8f8dAEoAfACtANMA6gDqAMYAlQB4AGgAUgA3ABsAAADv/+7/8f/s/+j/
6P/l/97/2v/U/9L/0f/N/8z/yv/J/8f/x//F/8X/w//D/8P/w//D/8P/w//C/8H/wf/C
/8L/wv/C/8T/xP/G/8b/x//H/8f/xv/F/8T/xP/D/8P/w//F/8f/yP/I/8T/xf/F/8T/
xP/F/8b/yP/K/8r/y//N/8z/y//L/8r/xv/G/8j/yv/M/83/zv/Q/9D/0f/U/9T/0//Y
/9r/2//Y/9f/1//a/9//5P/q//H/7//w//X/+P/1//T/9P/2//v/+//7//3///////7/
/f/5/w==
         </WaveFormData>
      </LeadData>
      <LeadData>
         <LeadByteCountTotal>10000</LeadByteCountTotal>
         <LeadTimeOffset>0</LeadTimeOffset>
         <LeadSampleCountTotal>5000</LeadSampleCountTotal>
         <LeadAmplitudeUnitsPerBit>4.88</LeadAmplitudeUnitsPerBit>
         <LeadAmplitudeUnits>��V</LeadAmplitudeUnits>
         <LeadHighLimit>2147483647</LeadHighLimit>
         <LeadLowLimit>268435456</LeadLowLimit>
         <LeadID>V1</LeadID>
         <LeadOffsetFirstSample>0</LeadOffsetFirstSample>
         <FirstSampleBaseline>0</FirstSampleBaseline>
         <LeadSampleSize>2</LeadSampleSize>
         <LeadOff>FALSE</LeadOff>
         <BaselineSway>FALSE</BaselineSway>
         <ExcessiveACNoise>FALSE</ExcessiveACNoise>
         <MuscleNoise>FALSE</MuscleNoise>
         <LeadDataCRC32>3727663770</LeadDataCRC32>
         <WaveFormData>
hACEAIQAhAB2AGoAXgBSADQAFgD4/9r/yf+6/6v/nP+I/3b/ZP9S/2P/dP+F/5b/p/+2
/8X/1P/d/+T/6//y//f/+v/9/wAAAwAEAAUABgAIAAgACAAIAAoACgAKAAoACgAKAAoA
CgAKAAoACgAKAAsADAANAA4ADAAMAAwADAAMAAwADAAMAA4ADgAOAA4ADAAMAAwADAAN
AA4ADwAQAA4ADgAOAA4AEAAQABAAEAARABIAEwAUABIAEgASABIAFAAUABQAFAAXABgA
GQAaABgAGAAYABgAFgAWABYAFgAWABYAFgAWABYAFgAWABYAFQAUABMAEgARABAADwAO
AA0ADAALAAoACAAIAAgACAAGAAYABgAGAAYABgAGAAYACAAIAAgACAAGAAYABgAGAAgA
CAAIAAgACgAKAAoACgAMAAwADAAMAAoACgAKAAoACgAKAAoACgAMAAwADAAMAAwADAAM
AAwACgAKAAoACgAMAAwADAAMAA4ADgAOAA4ADAAMAAwADAAOAA4ADgAOAA0ADAALAAoA
CwAMAA0ADgAOAA4ADgAOAA4ADgAOAA4ADgAOAA4ADgAMAAwADAAMAAwADAAMAAwADAAM
AAwADAAMAAwADAAMAAsACgAJAAgACgAKAAoACgAKAAoACgAKAAwADAAMAAwACgAKAAoA
CgAIAAgABwAHAAcABwAHAAcACAAIAAgABwAHAAcABwAHAAkADAAMAAwADQAOAA8ADwAP
ABEAEgATABQAFQAWABcAFwAXABcAFQAUABEADwANAA8ADwAQABAACwAJAAcABQABAP3/
/P/8//z//P/9//7/AAAAAAEAAwACAAIAAwAEAAYABAAEAAQABAADAAIAAAACAAIAAgAC
AAQABAAEAAYACwAPABUAIwA3AE0AYQB2AIcAjgCDAGYAQQAZAPH/1P/B/7X/q/+h/4//
bP9M/z7/QP9N/2P/ev+Q/6L/sP+8/8v/1//g/+j/7f/t//T/+v/8//3//f/9//7//v//
/wAAAQACAAIAAgADAAQABAACAAQABAAEAAUABgAGAAcABwAJAAkACQAJAAkACQAJAAgA
CAAIAAgACgAKAAkACQAHAAcABgAFAAYABwAJAAsACgAKAAoACgAMAA4ADgAPAA8ADwAP
AA8ADgAOAA8AEQARABEAEQATABMAEgASABMAFQAVABYAFgAVABQAEgAQABIAEwATABEA
DwAPAA8ADQAMAAsACgAIAAcABwAHAAcABwAGAAUAAwAEAAQABAAEAAAAAgACAAEAAQAB
AAIAAgACAAIAAwADAAIAAgACAAIAAAAAAAAAAAD/////AQABAAIAAgADAAQAAgACAAMA
AwABAAEAAQABAAEAAQABAAAAAgACAAMAAwABAAEAAAAAAAAAAAAAAAAAAgACAAMAAwAC
AAIAAgABAAMAAwADAAMAAQACAAIAAgAAAAAAAQABAAIAAgAAAAIAAwADAAMAAgACAAIA
AgACAAAAAQABAAAAAgACAAEAAQD+//7//v/+//3//f/+//7///8AAAEAAQD//wAAAAD/
/////f/5//v//v/+//7//v/+//z//P/7//v/+//7//v/+//8//z//P/7//3//f/9//3/
/f8AAAAAAAABAAIAAwADAAMABQAGAAcACAAJAAoACwALAAsACwAJAAgABQADAAEAAwAD
AAQABAABAP///f/7//X/8f/w//D/8v/y//P/9P/y//L/8//1//b/9v/3//j/+v/4//j/
+P/3//f/9//2//j/+P/4//j/+P/4//j//P8BAAcADwAdAC0AQQBVAGwAfQCAAHMAWgA1
AAsA5f/K/7f/p/+V/4P/af9E/yb/Iv8s/z//W/90/4j/mv+o/7j/y//V/9j/4P/p/+v/
7v/y//T/9f/1//f/+P/4//n//P/9//7//v/+////AAAAAP7/AAAAAAAAAgACAAEAAQAB
AAMAAwADAAMAAwADAAMAAgACAAIAAgAEAAQAAwADAAYABwAHAAcABwAHAAgACQAIAAgA
CAAIAAgACgAKAAsADAANAA4ADwAOAA4ADwARABEAEQARABMAFQAUABQAFQAXABcAGAAY
ABgAGAAXABYAFgAXABcAFQATABMAEwARABIAEQAQAA4ADAANAA4ADwAOAAwACgAHAAgA
CAAIAAgABQAGAAUAAwADAAMABAAEAAQABAAFAAUABgAGAAYABgAGAAYABgAGAAMAAwAF
AAUAAwACAAIAAgAEAAQABQAFAAMAAwADAAMAAwADAAMAAgACAAIAAwADAAMAAwACAAIA
AAAAAAAAAAAAAAAAAQABAAIAAgACAAEAAwADAAMAAwABAAIAAgACAAQABAAFAAUABAAE
AAIABAADAAMAAwACAAAAAAAAAAAAAgADAAMAAgACAAIAAQABAAAAAAAAAAAAAQABAAIA
AgABAAAA///9////AAAAAP///////////////////f/9//7//P/8//z//P/8//z/+//7
//v/+//7//v//P/8//z/+//8//3//v////7/AAD///7/AgAEAAYABwAGAAcABwAHAAgA
CQAKAAsACwALAAsACQAIAAUAAwABAAEAAQACAAIA///9//v/+f/1//H/8P/w//L/8v/z
//T/9P/0//X/9//4//j/+f/6//j/9v/2//b/9//3//f/9v/4//j/+P/4//j/+P/4//r/
/f8HABUAIwAzAEEAVQBsAHsAgAB1AFgAMwANAOf/zP+5/6v/nf+N/2//SP8w/yr/MP9B
/1//eP+O/6L/rv+8/83/1f/c/+L/6f/t/+7/8P/y//P/8//3//j/+P/5//z//f/+//7/
/P/9//7//v/8//7//v/+/wAAAAD///////8BAAEAAQADAAMAAwADAAIAAgACAAIABAAE
AAMAAwAEAAUABQAFAAUABQAGAAcABgAGAAYABgAIAAoACgALAAkACQAJAAkACgAKAAsA
DQAOAA8AEAATABEAEAAQABEAEwATABQAFAAUABQAEwASABAAEQARAA8AEQARABEADwAO
AA0ADAAKAAkACQAJAAkACQAIAAcABQAEAAQABAAEAAAAAgACAAEAAQABAAIAAgAEAAQA
BQAFAAMAAgABAAAAAgACAAIAAgABAAEAAwADAAMAAgACAAIAAAAAAAEAAQABAAEAAQAB
AAMAAwADAAIAAAAAAAEAAQABAAEAAAAAAAEAAgADAAQAAgACAAMAAwAEAAQABAADAAMA
AwADAAMAAwAEAAQABAAGAAYABwAHAAYABgAEAAYABQAFAAUABAAFAAYABwAIAAcABwAG
AAQABgAGAAUABQAEAAQABAAEAAEAAQACAAIABAAEAAQAAwABAAIAAgABAAMAAwADAAMA
AgABAAAA/////////v8AAAEAAgADAAQAAgACAAEAAQABAAEAAQABAAIAAgACAAEA////
//////8BAAQABAAEAAcACAAJAAkABwAJAAoACwAMAA0ADgAPABAAEQASABEADgALAAkA
BwAHAAcACAAIAAQAAQD+//v/+f/1//T/9P/0//T/9f/2//b/9v/3//n/+v/6//v//P/8
//r/+v/6//3//f/9//z/+//6//n/+P/4//r//P/+/wEABwAXACcANQBFAFkAcACBAIYA
eQBiAD8AFwDv/9T/w/+7/7P/pf+L/2D/Rv9A/0T/U/9r/4L/lP+m/7b/xP/N/9X/3v/m
/+v/7//y//T/9v/3//f/+//8//z//f/9//3//f/8//7///8AAAAAAAACAAIAAgACAAIA
AQABAAEAAwADAAMAAwADAAMAAwAEAAQABAAEAAIAAgABAAEAAgADAAMAAwADAAMABAAF
AAgACAAIAAgABgAIAAgACQALAAsACwALAAoACgALAA0ACwALAAsADQAOAA4ADwARAA8A
DwAQABAAEgASABEAEAAOAA8ADwANAA0ADQANAAsACAAHAAYABAADAAMAAwADAAQABAAE
AAMAAQAAAP///v/+/wAAAAD///3//f/+//7/AAAAAAEAAQAAAAAAAAAAAP///v/9//z/
/f/9//////8BAAAAAAAAAP7//v//////AAABAAIAAwABAAEAAQAAAAAAAAABAAEAAQAB
AAAAAAD+//7//v/+//7//v//////AQACAAMAAwABAAEAAQABAAMABAAEAAQAAgACAAMA
AwAAAAAA/v8AAAMAAwADAAIAAgACAAIAAgAAAAEAAQAAAAIAAgABAAEAAgACAAIAAgD/
////AAAAAP7//v/+//3//f/+//7//f/9//3//f/9//3//f/9//3////+//z//P/8//z/
/f/+//7////+//3//P/7//7//v/+//3////////////+/wAA///+////AAABAAEAAgAF
AAcACQAMAA0ADgAPAA8ADwAPAA0ACgAHAAUAAwADAAMABAAEAAEA///9//v/+f/1//T/
9P/z//L/8v/y//L/8v/z//X/9//4//r//P/6//j/+P/4//f/9//3//b/+P/4//j/+P/4
//r/+v/6//v/AQAPAB0ALQA/AFMAZgB5AIQAgwBwAE0AJQD9/9z/xf+5/7H/qf+f/4L/
Xv9K/0D/Qf9V/2z/gv+W/6T/rv+//8//2P/c/+X/6f/u//L/9P/1//X/9//4//j/+f/6
//v//P/8//z//f/+//7//v8AAAAAAAAAAAAA////////AQABAAEAAwADAAMAAwADAAIA
AQAAAAAAAAD///////////7//f8AAAEAAwAFAAYABgAGAAYABgAIAAgACQAJAAkACQAJ
AAoACgALAA0ADQANAA0ADwARABAAEAARABAADwAPAA4ADgAOAA0ADAAMAA0ADQALAA0A
DQANAAsACAAHAAYABAABAAEAAQABAAIAAgACAAEA/v/+//7//v/+/wAAAAD///z/+//7
//r//P/8//3//f///wAAAQACAAIAAgACAAIA/////wEAAQADAAIAAgACAAIAAgADAAMA
AwADAAMAAwAFAAUABQAEAAIAAgADAAMABQAFAAQABAAGAAYABgAGAAQABAAFAAUABAAE
AAQAAwAFAAUABQAFAAMABAAEAAQABgAGAAcABwAEAAQAAgAEAAcABwAHAAYABAAEAAQA
BAACAAMAAwACAAQABAADAAMAAgACAAIAAgADAAMABAAEAAMAAgABAP//AQACAAIAAQAD
AAMAAwADAP3//v8AAAAAAAAAAAAAAAD//////f/9//3//f/+//7//v/9////////////
AQAEAAQABAADAAQABQAFAAcACQAKAAsACgALAAwADQAOAA8AEAAPAAwACQAHAAUABwAH
AAgACAADAAEA///9//n/9f/0//T/9v/2//f/+P/4//j/+f/7//z//P/9//7//P/6//r/
+v/7//v/+//6//r/+v/6//r//v/8//r//v8DAAkAEwAlADcASQBdAHQAhwCMAHsAXAA1
AAsA5//M/7v/r/+l/5X/f/9e/0L/OP86/0f/X/94/5D/nv+q/7r/y//V/9r/4v/p/+3/
8v/0//b/9//3//n/+v/6//v//v///wAAAAD+////AAAAAAIABAAEAAQABAAEAAMAAwAD
AAUABQAFAAUABQAFAAUABAAEAAQABAAGAAYABQAFAAcACQAKAAsACQAJAAoACwAKAAoA
CgAKAAoADAAMAA0ADwAPAA8ADwAQABAAEQATABIAEQAQABEAEgASABMAFQAVABUAFgAW
ABQAFAATABIAFAAVABUAEwARABEAEQAPABAADwAOAAwACgALAAwADQALAAoACQAHAAQA
BAAEAAQAAgAEAAQAAwACAAMABQAGAAUABAAEAAMABAAEAAQABAAEAAQABAAEAAUABQAH
AAcABwAGAAYABgAGAAYABwAHAAUABQAFAAUABQAFAAUABAAEAAQABQAFAAcABwAGAAYA
BQAEAAMAAgACAAIAAwADAAYABgAGAAUAAwADAAMAAwAFAAYABgAGAAYABgAHAAcABgAG
AAQABgAHAAcABwAGAAYABgAGAAYABgAHAAcABgAEAAQAAwADAAIAAgACAAIAAwADAAQA
BAACAAIAAgABAAEAAgACAAEAAwADAAMAAwABAAEAAQABAAEAAQAAAAAAAAAAAAAAAgAC
AAEAAQD//////////wIAAgACAAEAAQABAAEAAQABAAQABAAEAAUABgAHAAcABwAJAAoA
CwAOAA8AEAARABAADwAOAAsADQALAAoACQAIAAcABwAGAAUAAwABAP//+//3//b/9v/1
//T/9P/0//b/9v/3//n/+v/6//v//P/+//z//P/8//3//f/9//z/+v/6//r/+v/8//7/
AAACAAEAAwAPAB8ALwBBAFUAagB7AIIAfwBmAEEAGwD3/9r/w/+z/6X/lf99/1j/NP8q
/zD/Pf9X/3D/hv+c/6z/uP/H/9X/2v/g/+n/7f/u//L/9P/1//X/+P/6//v//f/+////
AAAAAAAAAQACAAIAAgAEAAQABAAEAAQAAwADAAMABQAFAAUAAwADAAMAAwAGAAYABgAG
AAYABgAFAAUACAAJAAkACQAJAAkACgALAAoACgAKAAoADAAOAA4ADwANAA0ADQANAA4A
DgAPABEAEQARABEAEwATABIAEgATABQAFQAXABgAGAAYABcAFgAUABUAFQATABUAFQAV
ABMAEgARABAADgALAAsACwALAAoACgAKAAkABgAGAAYABgAGAAgACAAHAAUABQAGAAYA
BAAEAAUABQAIAAgACAAIAAYABgAGAAYABQAFAAcABwAHAAYABgAGAAQABAAFAAUABwAH
AAcABwAGAAUABAACAAMABAAGAAcABgAFAAMAAgAEAAQABAAEAAQABAAFAAUABAAEAAQA
AwAEAAUABgAHAAUABgAGAAYABgAGAAcABwAEAAQAAgAEAAcABwAHAAYABgAGAAYABgAG
AAcABwAGAAgACAAHAAcABgAGAAYABgAFAAUABgAGAAYABgAGAAUAAwAEAAQAAwADAAMA
AwADAAMAAwADAAMAAwADAAIAAgACAAIAAgACAAIABAAEAAIAAgACAAIAAgAEAAQAAwAD
AAIAAQAAAP//AgACAAIAAQABAAEAAQABAAMABgAGAAYABwAIAAkACQAJAAsADAANABAA
EQASABMAEQARABEADwAOAAsACQAHAAkACQAKAAoABQADAAEA///7//f/9v/2//T/9P/1
//b/+P/4//n/+//8//z//f/+//z/+v/6//r//f/9//3//P/6//r/+v/6//z//P/8/wAA
AwAJABUAJQAzAEUAWwBwAIEAhgB/AGYAQQAZAPX/2P/F/7n/r/+j/4v/Yv9I/0D/Qv9R
/2n/gP+U/6j/tP/A/83/2f/e/+b/7f/x//T/+P/6//v/+//7//z//P/9//7///8AAAAA
/v///wAAAAABAAQABQAGAAUABAACAAEAAgAFAAYABwAFAAUABQAFAAgACAAIAAgABgAG
AAUABQAEAAUABQAFAAcABwAIAAkACAAIAAgACAAKAAwADAANAAsACwALAAsADgAOAA8A
EQAPAA8ADwARABEAEAAQABEADwAPABAAEAASABIAEQAQABIAEwATABEADwAPAA8ADQAO
AA0ADAAKAAcABwAHAAcABgAGAAYABQAEAAQABAAEAAIABAAEAAMAAQABAAIAAgAEAAQA
BQAFAAQABAAEAAQABAAEAAQABAADAAMABQAFAAcABgAGAAYABQAEAAQAAwADAAMAAwAD
AAQABQAGAAYABAAEAAUABQAFAAUABAAEAAIAAgACAAIABAAEAAUABQAIAAgACAAHAAUA
BQAFAAUABQAGAAYABgAGAAYABwAHAAgACAAGAAgABwAHAAcABgAIAAgACAAIAAYABwAH
AAYABgAGAAUABQAGAAYABgAGAAMAAwAEAAQAAgACAAIAAQACAAQABQAFAAUABQAFAAUA
AwADAAMAAwACAAEA///+/wAAAAACAAQAAgACAAIAAgACAAIAAgABAAEAAQABAAEAAQAC
AAIAAgABAP//////////AwAGAAYABgAFAAYABwAHAAkACwAMAA0AEAARABIAEwARABEA
EQAPABAADQALAAkACAAHAAcABgABAP///f/7//n/9f/0//T/9f/2//j/+v/6//r/+//9
//z//P/9//7////+////AAD////////+//3//P/7//r//P/+//z//P8BAAkAGwAvADsA
SQBdAHIAgQCGAH0AZgBFABsA9f/a/83/xf+//7P/mf9w/1b/TP9I/1f/b/+E/5j/rP+4
/8T/0f/b/97/4v/t//H/8v/2//j/+f/5//n/+v/6//v//v///wAAAAD////////+////
AgADAAQABAAEAAMAAwAFAAcABwAHAAYABQAEAAMABgAGAAYABgAGAAYABQAFAAQABQAF
AAUABwAHAAgACQAMAAwADAAMAAsADAALAAsACwALAAsACwAKAAoACwANAA4ADwAQABMA
EgAQAA8ADwAPAA8AEAAQABIAEgARABAAEgATABMAEQAQAA8ADgALAAoACQAIAAYAAwAD
AAMAAwACAAIAAgABAAAAAAAAAAAA/v8AAAAA////////AAAAAP7//v//////AQACAAMA
BAACAAIAAgACAAIAAwAGAAcABgAEAAMAAgAEAAQABQAFAAcABwAHAAcABQAFAAUABAAE
AAQABQAFAAUABQAEAAQABgAGAAYABgAGAAYABwAHAAYABgAGAAUABQAFAAUABQAFAAYA
BgAGAAgACAAJAAkABgAGAAQABgAHAAcABwAGAAYABgAGAAYABgAHAAcABgAGAAYABQAF
AAQABAAEAAQAAwADAAQABAAEAAQABAADAAMABAAEAAMAAQABAAEAAQADAAMAAwADAAMA
AwACAAIABAAGAAMAAgABAAAA/v/+//3//f/+////AAABAAIAAgACAAEAAQABAAEAAQAD
AAYABgAGAAUABgAHAAcACQALAAwADQAOAA8AEAARABMAEwATABEADgALAAkABwAFAAUA
BgAGAAYABQAEAAMA/v/5//f/9v/2//b/9//4//j/+P/5//v//P/8//3//v/+//z//P/8
//3//f/9//z/+v/6//r/+v/8//7//v8AAAMACwAVACUANQBDAFcAagB9AIgAhQBuAEkA
IQD7/9r/w/+3/7H/q/+Z/3z/Xv9O/0T/R/9b/3D/hP+Y/6b/sv/B/9H/2v/g/+f/7f/y
//T/9v/3//f/+v/8//3////+////AAAAAP7///8AAAAAAAACAAIAAgACAAIAAQABAAMA
BQAFAAUAAwADAAMAAwAGAAYABgAGAAQABAADAAMABAAFAAUABQADAAMABAAFAAcACAAJ
AAoACAAKAAoACwALAAsACwALAA4ADgAPABEADwAPAA8AEQAPAA4ADgAPABEAEQASABIA
EgASABEAEAAQABEAEQAPAA0ADQANAAsACAAHAAYABAAEAAUABgAHAAcABgAFAAMAAQAA
AP///v/8//7//v/9//z//f///wAA/v/+//////8AAAAAAAAAAAIAAgACAAIA/////wEA
AQADAAIAAgACAAMABAAGAAcABQAFAAUABQADAAMAAwACAAIAAgADAAMAAwADAAIAAgAE
AAQABAAEAAYABgAHAAcABwAGAAUAAwAFAAUABQAFAAMABAAEAAQAAgACAAMAAwADAAQA
AwAGAAYABQAEAAIABAAEAAQABAACAAMAAwACAAQABAADAAMAAgACAAIAAgD/////AAAA
AAAAAAAAAP////8AAAAA//////////////3///8DAAIAAQAAAP///v8AAAAA////////
////////AAAAAAAA///9//3//f/9////AgACAAIAAwAEAAUABQAFAAcACAAJAAoACwAM
AA0ADwAPAA8ADQAKAAcABQADAAMAAwAEAAQAAQD///3/+//3//P/8v/y//L/8v/z//T/
9P/0//X/9//6//r/+//8//z/+v/6//r/+//7//v/+v/5//j/9//2//b/+P/6//z///8F
ABMAJQA3AEsAYQB2AIMAhgB1AFYALQADAOH/xv+z/6f/mf+H/23/Sv8y/yz/MP9H/2P/
dv+G/5r/rP+4/8P/z//a/+D/5f/p//D/9P/2//f/9//3//j/+P/5//j/+f/6//r/+//9
////AAD+/wAAAAAAAAAAAAD/////AQADAAMAAwABAAEAAQABAAAAAAAAAAAAAgACAAEA
AQAEAAUABQAFAAUABQAGAAcABgAGAAYABgAIAAoACgALAAsACwALAAsADgAOAA8AEQAT
ABMAEwAVABMAEgASABMAEwATABQAFAAWABYAFQAUABIAEwATABEAEQARABEADwAOAA0A
DAAKAAcABwAHAAcABgAGAAYABQAEAAQABAAEAAAAAgACAAEAAQABAAIAAgACAAIAAwAD
AAQABAAEAAQABAAEAAQABAABAAEAAwADAAMAAgACAAIAAgACAAMAAwABAAEAAQABAAEA
AQABAAAAAgACAAMAAwAFAAUABAAEAAIAAgACAAIAAAAAAAEAAQAEAAQABAADAAMAAwAD
AAMAAwAEAAQABAADAAIAAgABAAEAAgABAAQABQAFAAUABAACAAIAAgACAAQABQAFAAQA
AgACAAEAAQAAAAAAAAAAAAEAAQACAAIAAAAAAAAA//8BAAIAAgABAP//////////AQAB
AAEAAQABAAEAAAAAAAAAAAAAAAQABAADAAIAAQAAAP7//v/9//3////////////+//7/
/v/9//////////////8CAAIAAgADAAQABQAFAAUABwAIAAkACgALAAwADQAPAA8ADwAN
AAwACQAHAAUAAwADAAQABAABAP///f/7//f/8//y//L/9P/0//X/9v/2//b/9//5//j/
+P/5//r/+v/4//j/+P/7//v/+//6//j/+P/4//j/+v/+//7//P///wUAEQAhADEAQQBT
AGgAeQCEAH0AYgA/ABsA9f/Y/8P/s/+h/5H/ef9U/zT/Kv8u/z3/Wf92/4r/nP+u/7z/
xf/R/9r/4v/n/+v/8P/y//T/9f/1//f/+P/4//n//P/9//7//v/+////AAAAAP7/AAAA
AAAAAAAAAP////8BAAMAAwADAAUABQAFAAUABgAGAAYABgAFAAQAAgABAAIAAwADAAMA
BAAFAAcACQAJAAgABwAGAAYACAAIAAkACwALAAsACwAMAAwADQAPAA8ADwAPABEADwAO
AA4ADwAQABEAEwAUABQAFAATABIAFAAVABUAEwASABEAEAANAA4ADQAMAAoABwAHAAcA
BwAGAAYABgAFAAMAAgABAAAAAAACAAIAAQD/////AAAAAAAAAAABAAEAAAAAAAAAAAD+
//7//v/+//7///8CAAMAAQAAAAAAAAAAAAAAAQABAAEAAQABAAEAAQABAAEAAAAAAAAA
AQABAP/////+//7/AAAAAAAAAAD+//7//////wAAAAAAAP//AQABAAEAAQD//wAAAAAA
AAIAAgADAAMAAAAAAP7/AAADAAMAAwACAAAAAAAAAAAAAAABAAEAAAACAAIAAQABAP7/
/v/+//7//////wAAAAD+//7//v/9////AAAAAP///v/9//z/+//7//v/+//7//3//f/8
//z//P/8//z//P/8//z//P/6//r/+v/6//r//v8AAP3//P/7//r//P/8//v/+//5//n/
+f/5//z//P/8//v/+//7//v/+//9/wAAAAAAAP//AAABAAEAAQADAAQABQAIAAkACgAL
AA0ADQANAAsACQAFAAIA////////AAAAAP3/+//5//f/8//v/+7/7v/w//D/8f/y//L/
8v/z//X/9v/2//f/+P/2//T/9P/0//X/9f/1//T/9P/0//T/9P/2//z//P/8//3/AwAP
ACEAMwBBAFUAagB5AH4AcwBYADUADQDr/9L/wf+1/7H/o/+H/2D/SP9A/0D/Uf9r/4D/
kv+k/7D/vP/J/9X/3P/g/+X/6f/s/+7/8P/x//H/8//0//T/9f/2//f/+P/4//r/+//8
//z//P/+//7//v/8//z/+//7//v//f/9//3//f/9//3//f/+//7//v/+//z//P/7//v/
/v//////////////AAABAAIAAgACAAIABAAGAAYABwAFAAUABQAFAAQABAAFAAcACQAJ
AAkACwAJAAgACAAJAAsACwAMAAwADAAMAAsACgAKAAsACwAJAAcABwAHAAUABgAFAAQA
AgD9//3//f/9//7//v/+//3//P/8//z//P/6//z//P/7//f/9//4//j/+v/6//v/+//6
//r/+v/6//z//P/8//z/+//7//3//f/9//z//P/8//z//P/9//3//f/9//3//f/9//3/
/f/8//z//P/9//3//f/9//z//P/6//r/+v/6//3//v8AAAEAAQAAAP///f/9//3//f/9
//3//v/+//7/AAAAAAEAAQAAAAAA/v8AAP////////7/AAAAAAAAAAD+///////+/wAA
AAD//////v/+//7//v/7//v//P/8//z//P/8//v//f/+//7//f////////////3//f/9
//3/+//7//r/+v/6//r/+v/6//z//v/8//z//P/8//r/+v/5//n/+//7//v/+//7//r/
+f/3//n/+f/5//n/+//+//7//v8BAAIAAwADAAEAAwAEAAUACAAJAAoACwAJAAkACQAH
AAYAAwABAP///////wAAAAD9//v/+f/3//P/7//u/+7/7v/u/+//8P/y//L/8//1//T/
9P/1//b/9v/0//T/9P/1//X/9f/0//T/9P/0//T/9v/2//j/+v///wcAFQAlADcASQBb
AG4AewCAAHEAVAAzAA8A7f/S/8X/vf+3/6n/if9k/07/Rv9G/1n/cf+G/5j/pv+y/8D/
zf/X/9z/5P/n/+X/6P/t//D/8v/z//P/9P/0//X/9v/3//j/+P/6//v//P/8//r//P/8
//z//P/8//v/+//5//v/+//7//3//f/9//3/AAAAAAAAAAD+//7//f/9/wAAAQABAAEA
AAD///////8AAAAAAAAAAAIABAAEAAUAAwADAAMAAwAEAAQABQAHAAkACQAJAAsACwAK
AAoACwAJAAkACgAKAAkACAAGAAQABgAHAAcABQAHAAcABwAFAAQAAwACAAAA/f/9//3/
/f/6/w==
         </WaveFormData>
      </LeadData>
      <LeadData>
         <LeadByteCountTotal>10000</LeadByteCountTotal>
         <LeadTimeOffset>0</LeadTimeOffset>
         <LeadSampleCountTotal>5000</LeadSampleCountTotal>
         <LeadAmplitudeUnitsPerBit>4.88</LeadAmplitudeUnitsPerBit>
         <LeadAmplitudeUnits>��V</LeadAmplitudeUnits>
         <LeadHighLimit>2147483647</LeadHighLimit>
         <LeadLowLimit>268435456</LeadLowLimit>
         <LeadID>V2</LeadID>
         <LeadOffsetFirstSample>0</LeadOffsetFirstSample>
         <FirstSampleBaseline>0</FirstSampleBaseline>
         <LeadSampleSize>2</LeadSampleSize>
         <LeadOff>FALSE</LeadOff>
         <BaselineSway>FALSE</BaselineSway>
         <ExcessiveACNoise>FALSE</ExcessiveACNoise>
         <MuscleNoise>FALSE</MuscleNoise>
         <LeadDataCRC32>1703430992</LeadDataCRC32>
         <WaveFormData>
jgCOAI4AjgCLAIoAiQCIAIIAfAB2AHAAMQD0/7f/ev9J/xr/6/68/uL+CP8u/1T/bv+G
/57/tv+//8j/0f/a/9//5P/p/+7/8P/y//T/9v/4//j/+P/4//n/+v/7//z//v/+//7/
/v8AAAAAAAAAAAIAAgACAAIAAgACAAIAAgAEAAQABAAEAAUABgAHAAgABgAGAAYABgAI
AAoADAAOAA4ADgAOAA4ADwAQABEAEgAVABYAFwAYABsAHAAdAB4AIAAiACQAJgAoACoA
LAAuAC8AMAAxADIAMwA0ADUANgA2ADYANgA2ADQANAA0ADQAMQAwAC8ALgAqACgAJgAk
ACIAIAAeABwAGQAYABcAFgAUABQAFAAUABYAFgAWABYAFgAWABYAFgAWABYAFgAWABYA
FgAWABYAFAAUABQAFAATABIAEQAQAA8ADgANAAwACQAIAAcABgAGAAYABgAGAAYABgAG
AAYABAAEAAQABAAGAAYABgAGAAcACAAJAAoACAAIAAgACAAKAAoACgAKAAgACAAIAAgA
CwAMAA0ADgAOAA4ADgAOABAAEAAQABAAEAAQABAAEAASABIAEgASABIAEgASABIAEgAS
ABIAEgARABAADwAOAAwADAAMAAwADAAMAAwADAAKAAoACgAKAAoACgAKAAoACAAIAAgA
CAAHAAYABQADAAMAAwAEAAQABgAGAAUABQADAAMAAwADAAYABwAIAAgABwAJAAkACAAI
AAkACwANAA4ADwAPAA8AEAAQABEAEQARAA8ADwANAA0ADQAQABAADAAJAAkACQAJAAYA
BAAEAAEAAAAAAP///v/+//7//v/8//r/+f/5//v/+v/6//r/+P/3//f/9//5//j/9//3
//j/+v/6//v//v8EAAYAEwAmADsAWQB+AJcAlwCDAHMAegCDAIEAeABsAFsALwDi/3L/
8/6i/pr+rf7K/vn+Lf9X/3n/kP+i/7T/wP/I/9H/2v/f/+X/6//s/+3/7//v//D/8f/y
//P/9P/1//X/9f/3//f/9//3//j/+P/4//r//P/9//7//v8AAAAAAAD+////AAAAAAIA
AgADAAMABAAEAAQABAAEAAQABQAEAAYABwAJAAoACAAJAAsADAANAA8AEAARABIAEwAV
ABcAGQAaAB0AHwAfACEAIQAkACcAJwAoACsALwAxADMAMwA0ADMAMgAxADIAMwA0ADMA
MgAxADEALgAqACgAJgAlACIAIAAeABwAGgAYABYAFAAVABMAEgASAA8ADwAPAA8ADAAM
AA0ADQANAA4ADgAQABAAEAAPAA8ADgANAAwADAAJAAgACAAIAAcABgAHAAcABAABAAEA
AAD//////v/+//z//P/8//v/+//7//v/+//5//r/+v/6//j/+P/5//n/+//7//v/+//7
//z//P/8//7//v//////AAD///7//f/9//3//////wEAAgACAAIAAgACAAIAAgADAAUA
BgAHAAYABgAGAAYACAAIAAcABgAFAAQAAwABAP////////////8AAAEAAgADAAMAAwAB
AAEA///8//v//v/8//z//P/8//r/+v/6//n/+f/5//r/+v/4//j/9//3//f/9//3//f/
+P/5//r/+v/5//v/+//6//z//f///wEAAgADAAMAAwAEAAQABQAFAAUAAwADAAEAAQAB
AAQABAACAP////////v/+P/2//b/9//2//b/9f/0//T/9P/0//T/8v/x//H/8f/w//D/
8P/w/+//7//v//H/8P/v/+//8P/u/+z/7//0//j//v8JABoALQBLAG4AhQCDAG8AZQBu
AHUAdQBsAGIAUQAjANL/Yv/f/or+hv6h/sD+8/4t/1X/c/+K/57/sP+8/8L/y//U/9v/
3//j/+T/5f/n/+f/6P/p/+r/7f/u/+//7//x//P/8//z//P/9P/0//T/9f/2//b/9v/4
//r/+v/6//r/+//8//z/+v/6//v/+//+//7//v/+////AAACAAIAAgADAAUABgAGAAcA
CQAKAAkACwAMAA0ADwARABQAFwAXABgAGwAdACEAIwAjACYAKQApACoALQAvADEAMwAz
ADUANQA1ADUANQA1ADUAMwAyADEAMQAuAC4ALAAqACkAKAAmACQAIgAeABwAGgAYABkA
FwAWABYAEwATABMAEwASABIAEwATABEAEgASABQAEgASABEAEQAQAA8ADgAOAA0ADAAM
AAwACAAGAAYABQAGAAMAAwACAAEAAQAAAAAA/P/8//z/+//7//v/+//7//v//P/8//z/
+v/6//v/+//5//n/+f/5//n/+v/6//r//P/8//3//f/9//3//f/9//3//f////////8A
AAAAAAACAAIAAgACAAAAAQABAAEABAAEAAQABAAEAAQAAwACAAIAAgACAAEAAgADAAQA
BQADAAIAAQAAAP////////3///////7//f/7//3//f/9//z/+//6//n/+P/4//j/+P/3
//X/9f/2//b/9P/0//P/8//1//X/9f/1//T/9f/2//b/+P/7//z//P/8//3///8BAAEA
AQAAAP//AgACAAMAAwADAAEAAQD///3//f8AAAAAAAD9//3//f/5//b/9P/0//X/9P/0
//P/8P/w//D/8P/x//D/8P/x//D/7v/t/+z/7P/r/+v/6//t/+z/6//r/+z/7P/q/+n/
7v/4/wIADwAeAC8ATQBwAIUAhQBzAGcAbABzAG8AaABcAEcAGQDG/1D/0/6M/pD+p/7G
/vn+Mf9d/33/kP+i/7L/vP/C/8v/1P/Z/93/3//g/+H/4//n/+j/6f/q/+v/7P/t/+3/
7f/v/+//7//y//T/9f/2//f/+P/4//j/+P/6//r/+v/6//v//P/8//z//P/9//3//v/+
//7//v///wAAAgACAAAAAQADAAQABAAFAAcACAAJAAsADAANAAwADQAPABEAFQAWABkA
GwAfACEAIQAkACUAJQAmACkALQAvADEAMQAyADEAMAAvADEAMQAxAC8AMAAvAC8ALAAo
ACYAJAAjACIAIAAeABwAGgAYABYAFAAVABMAEgASABEAEQARABEAEAAQABEAEQATABQA
FAAWABMAEgAQAA8AEAAPAA4ADgALAAoACgAKAAgABgAGAAUABAABAAEAAAD//////v/+
//z//P/8//v/+//7//v/+//5//r/+v/6//r/+v/7//v/+//7//v/+//7//z//P/8//z/
/P/9//3/////////////////AQABAAEAAgACAAIABAAEAAQABAAGAAcABwAHAAYABgAG
AAYABgAGAAUABAAGAAYABgAFAAMAAwADAAMAAgACAAIAAgABAAEAAQD//wEAAQAAAP//
/f/9//3//f/7//r/+f/6//z//P/8//z/+v/6//r/+f/3//f/+P/4//j/+P/3//f/9//3
//f/9//4//n/+v/6//v//f/9//z/+v/7//3///8CAAMAAwADAAYABgAHAAcABwAFAAUA
AwADAAMABgAGAAIA/////////f/6//j/+P/3//b/9v/1//T/9P/0//T/9P/y//H/8f/x
//D/8P/w//D/7//v/+//7f/s/+v/6//u/+7/7v/v//D/+P8GABcAIgA1AFUAfACTAJEA
gQB7AH4AfwB1AGoAYABPACUA1P9a/9v+nv6i/rf+1v4F/zX/X/9//5j/qP+y/7r/xv/R
/9j/2//h/+P/5P/l/+f/6f/q/+v/7P/r/+z/7f/t/+//8f/x//H/8f/y//L/8v/x//L/
8v/y//P/9v/3//j/9v/3//j/+P/4//j/+f/5//r/+v/6//r/+//8//7//v/8//3///8A
AAAAAQADAAQABQAHAAgACQAMAA0ADwARABIAEgAUABUAFQAXABcAGgAcAB0AHwAjACMA
JQAnACcAKwArACsAKwApACkAKQAnACgAJwAnACQAIAAeABwAGwAaABgAFgAUABQAEgAQ
AA4ACwAJAAgACAAJAAkACQAJAAoACgALAAsADQAOAA4AEAAOAA4ADQANAAoACQAIAAgA
BQAEAAQABAAEAAIAAgABAAAA/f/9//z//f/9//z//P/4//j/+P/3//f/9//3//f/9//4
//j/+P/2//b/9//3//n/+f/5//n/+//8//z//P/6//r/+//7/////////////f/9////
/////wAAAAAAAAIAAgACAAIABAAFAAUABQAEAAQABAAEAAQABAADAAIABAAEAAQAAwAD
AAMAAwADAAAAAAAAAAAA/////////f/9//3//P/7//v/+//7//v//f/6//r/+v/6//r/
/P/8//z/+//3//f/+P/4//j/+P/3//f/9//3//f/9//2//f/+P/4//f/+f/5//j/+f/7
//7/AQACAAMAAwADAAQABAAFAAUAAwABAAEA////////AgACAAIA///////////8//r/
+v/3//b/9v/1//L/8v/y//L/8//y//L/8//x//D/8P/w//D/7//v/+//8f/w/+//7//u
//D/8P/v//D/9P8AAA8AHgAvAEcAaACHAJUAiwB5AHQAfQB/AHoAcABhAD8A/P+U/xP/
sv6a/qP+uv7j/hX/Qf9n/4L/lP+o/7j/vv/H/9L/2f/f/+P/5P/l/+f/6f/q/+v/7P/v
//D/8f/x//H/8//z//P/9//4//j/+P/3//j/+P/4//j/+v/6//r//P/9//7//v/8//z/
/f/9//7//v/+//7//f/+/wAAAAABAAMABgAIAAgACQALAAwACwANAA4ADwAQABEAEwAV
ABUAFgAZABsAHwAhACEAJAAnACcAKAArACwALQAuAC0AMQAxADEAMQAvAC8ALwAtAC0A
LQAuACwAKAAmACQAIwAeABwAGgAYABcAFgAVABQAEQAPAA4ADgAPAA8ADwAPAAwADAAN
AA0ADwAQABAAEgATABQAFAAVABQAEwASABIAEAAOAA0ADAAMAAoACgAJAAgABQAFAAQA
AwADAAIAAgAAAAAAAAD///3//f/9//3///8AAAAAAAD//wAAAgADAAEAAQABAAEA//8A
AAAAAAACAAIAAwADAAMAAwADAAMABgAHAAoACwAKAAoACQAIAAoACgAKAAoACgALAAsA
CwAMAAwADAAMAAwADAALAAoACAAIAAgABwAHAAcABwAHAAYABgAGAAYABQAFAAUAAwAF
AAUABAADAP//AAAAAAAAAAAAAP7//v/+//3/+//7//z//P/8//z/+//7//v/+//7//v/
/v///wAAAAD//wEAAQAAAAAAAQADAAUABgAHAAcABwAKAAoACwALAAoABwAGAAMABQAF
AAgACAAGAAMAAwADAP///P/6//r/+//6//r/+f/4//j/+P/4//j/9v/1//X/9f/0//T/
9P/0//P/8//z//P/8v/x//H/9P/0//D/8//4//7/BgAVACQANwBVAHoAlQCRAH0AcQB6
AIEAfQB2AGoAUQAfAMj/UP/V/pL+lP6t/sr++/4x/1v/ef+O/6D/sv+8/8L/y//U/9v/
4//l/+b/5//p/+3/7v/v//D/8f/y//P/8//z//X/9f/1//n/+v/6//r/+//8//z//P/6
//z//P/8//z//f/+//7//v/+//////8AAAAAAAAAAAIABAAHAAgACAAJAAsADAAKAAsA
DQAOAA0ADwAQABEAFAAVABcAGQAbABwAHwAhACIAIwAiACQAJgAnACkALQAvADEAMwAz
ADUANQA1ADUANQA1ADUAMwAyADEAMQAuACwAKgAoACcAJgAkACIAIAAcABoAGAAWABUA
EwASABIADwAPAA8ADwAQABAAEQARAA8AEAAQABIAEgASABEAEQAOAA0ADAAMAAwADAAN
AA4ACgAIAAgABwAGAAMAAwACAAMAAwACAAIA/v/+//7//f/9//3//f/9////AAAAAAAA
/P/8//3//f/7//v/+//7//z//v///wAA/v/+//////8BAAEAAQABAAMAAwAFAAUABQAG
AAYABgAIAAgACAAIAAgACQAJAAkACgAKAAoACgAKAAoACQAIAAYABgAGAAUABgAHAAgA
CQAHAAYABQAEAAMAAwADAAEAAwADAAIAAQD///////////3//v/+//7//v/+//7//v/+
//7//f/5//n/+v/6//r/+v/5//n/+f/5//n/+f/6//v//P/8//3///////7//P/9////
AQADAAUABgAHAAcABgAGAAUABgAFAAYABQAEAAMABQAEAAQAAQABAAEAAQD+//z//P/5
//j/+P/3//j/+P/4//j/9v/0//P/8//z//L/8v/y//L/8f/x//H/8f/w/+//7//y//L/
8v/1//L/9P/+/wsAGgAtAEcAagCFAI0AfQBrAGoAdQB7AHQAZgBVADcA8v+K/wf/nv6E
/p3+uv7j/hn/Sf9v/4r/nv+s/7r/wv/J/9T/2//d/+P/5P/l/+f/6//s/+3/7v/v//D/
8f/x//P/9f/1//X/9v/2//X/9P/3//j/+P/4//j/+v/6//r/+P/5//r/+v/7//z//v//
//7//v/+//7//f/+/wAAAAACAAMABQAGAAYABwAJAAoADAAPABEAEwAUABUAFwAZABkA
GgAdAB8AHwAhACEAJAAnACcAKAArAC8AMQAzADMANQA1ADUANQA1ADUANQAzADMAMwA0
ADIAMAAuACwAKwAoACYAJAAiACAAHgAcABoAFwAVABQAFAAVABUAFQAVABIAEgATABMA
EQASABIAFAAWABYAFQAVABQAEwASABIAEQAQABAAEAAOAAwADAALAAkABQAEAAIAAgAD
AAMABAAAAAAAAAD//////////////f/+//7//v/8//z//f/9/////////////f/+//7/
/v8AAAAAAQABAAEAAQABAAEAAQABAAMAAwADAAQABAAEAAYABgAGAAYABgAHAAcABwAK
AAoACgAKAAwADAALAAoACAAIAAgABwAHAAcABwAHAAgACAAIAAgABQAFAAUAAwADAAMA
AgABAAEAAQABAAEA///+//3//f/9//3//P/8/wAAAgD///z//P/8//z//P/8//z//P/7
//f/9//4//j/+v/6//n/+f/5//n/+f/5//z//f/+//7//f///////v/+////AQADAAYA
BwAHAAcABgAGAAcABwAHAAUABQADAAUABQAIAAgABgADAAMAAwD///z/+v/6//f/9v/2
//X/9f/2//f/+P/2//T/8//z//P/8v/y//L/8v/x//H/8f/x//D/7//v//D/7v/w//P/
9P/4/wQAFQAkADcAVwB6AI8AjwCDAHsAfAB7AHcAbABiAE8AJQDY/2b/5/6i/qD+sf7S
/gH/Nf9f/3//mP+m/7b/wv/I/8//2P/f/+P/5//o/+n/6//r/+z/7f/u/+//8P/x//H/
8f/z//P/8//3//j/+P/4//j/+P/3//b/9//6//v//P/7//v/+//6//z//P/9//3//P/8
//z//P/9//7/AAAAAAAAAQADAAQAAgADAAUABgAJAAsADAANAA4ADwARABMAEwAUABcA
GQAbAB0AHQAgACEAIQAiACUAJgAnACgAJwArACsAKwArACwALQAuAC0ALAArACsAKAAk
ACIAIAAfABwAGgAYABYAFgAUABIAEAAPAA0ADAAMAA0ADQANAA0ACgAKAAsACwAMAA4A
DwASABEAEAAOAA0ADgANAAwADAALAAoACgAKAAoACAAIAAcABQABAAAA/v/9//3//P/8
//v//P/9//3/+//7//v/+//7//z//P/8//j/+P/5//n/+v/7//z//f/9//7//v/+//z/
/P/9//3/AQABAAEAAQABAAEAAwADAAMABAAEAAQABAAEAAQABAAGAAcABwAHAAYABgAG
AAYACAAIAAcABgAIAAgACAAHAAUABQAFAAUAAgACAAIAAgADAAMAAwABAAEAAQAAAP//
/f/9//3//f/9//z/+//7//v/+//6//z/+v/6//r/+v/6//r/+v/6//n/9//3//j/+P/4
//j/9//3//f/9//3//f/+v/7//z//P/7//3//f/8//7///8BAAMAAgADAAMAAwAEAAQA
BQAFAAUAAwADAAEA/////wIAAgAAAP3//f/9//3/+v/4//j/+f/4//j/9//0//T/9P/0
//T/8v/x//H/8v/y//P/9P/y//H/8f/x/+//7v/t/+3/8P/w/+7/7//y//r/DAAdACoA
OwBdAIIAlQCXAIkAgwCGAIUAewByAGoAVQApANT/Wv/h/qj+qP67/tr+C/83/1//g/+Y
/6b/tv/A/8T/zf/Y/9//4f/n/+j/6f/r/+v/7P/t/+7/7//w//H/8f/x//P/8//z//f/
+P/4//j/9//4//j/+P/4//r/+v/6//j/+f/6//r//P/8//3//f/+//7//v/+////AAAC
AAIAAgADAAUABgAIAAkACwAMAAwADQANAA0ADgAPABEAEwATABQAFwAZAB0AHwAfACIA
IwAjACQAJwApACsALQAtAC8ALwAvAC8ALwAvAC8ALQAqACkAKQAmACQAIgAgAB8AHAAa
ABgAFgAWABQAEgAQAA8ADQAMAAwACwALAAsACwAMAAwADQANAAsADAAMAA4ADwAQABAA
EQAQAA8ADgAOAA8ADgAOAA4ACwAIAAcABQAGAAMAAwACAAMAAwACAAIA/v/+//7//f//
//////////3//v/+//7//v/+//////8BAAEAAQABAP//AAAAAAAAAAAAAAEAAQADAAMA
AwADAAQABQAIAAkACAAIAAcABgAIAAgACAAIAAgACQAJAAkADAAMAAwADAALAAoACAAG
AAgACAAIAAcABwAHAAcABwAGAAYABgAGAAUABQAFAAMAAwADAAIAAQABAAEAAQABAAEA
AAD/////AwAEAAEAAAD///7//P/8//z/+//6//v//f/+//z//P/7//v/+//7//v/+//+
////AAAAAP//AQABAAAAAgADAAUABwAGAAcABwAHAAkACgAMAA0ACwAJAAkABwAFAAUA
CAAIAAkABwAIAAkABgACAP///v/9//z//P/7//r/+v/6//r//P/6//n/+f/3//b/9v/2
//T/8//z//P/9f/0//P/8//0//T/9P/1//j//v8IABUAJgA3AE8AcgCPAJcAhwBzAHIA
gQCBAHoAcABhAD8A/P+Q/w3/rv6c/qn+wP7t/h3/R/9r/4j/mv+q/7z/xv/P/9b/3//l
/+n/6v/r/+3/8f/y//P/9P/z//T/9f/1//f/+f/5//n/+f/6//r/+v/7//z//P/8//z/
/v/+//7//v///wAAAAACAAIAAwADAAIAAgACAAIAAwAEAAYABgAEAAUABwAIAAkACwAO
ABAAEAARABEAEQAUABUAFwAZABsAHAAfACEAIwAlACUAKAAnACcAKAArAC8AMQAzADMA
NQA1ADUANQA1ADUANQAzADIAMQAxAC4AKwAoACUAIwAhACAAHwAeABwAGgAYABYAFAAR
AA8ADgANAA0ADQANAAwADAANAA0ADwAQABAAEgAQABAADwAPAA8ADwAPABAADwAOAA4A
DgAKAAgACAAHAAcABQAGAAYABQAFAAQABAAAAAAAAAD//////////////f/+//7//v/9
//7/AAABAAMAAwADAAMAAgACAAEAAAACAAIAAwADAAMAAwADAAMAAwADAAUABQAGAAgA
CQAKAAsACgAJAAgACgALAAsACwAKAAoACgAKAAwADAALAAoACAAIAAgABwAFAAUABQAF
AAQABAAEAAQAAwADAAMAAQABAAEAAAD/////AQABAAIA///+//3//P/+//7//v/9//v/
+//8//z//P/8//v/+//6//n/+P/3//r/+//8//z//f///////v/+////AQADAAIAAwAD
AAMABQAGAAgACQAHAAUABQADAAEAAQAEAAQAAgD////////9//r/+P/4//f/9v/2//X/
9P/0//T/9P/0//L/8f/x//H/8P/w//D/8P/v/+//7//t/+z/6//r/+7/8P/w//H/8v/4
/wIADwAiADcAVwB6AI0AgwBvAGkAdAB5AHcAbABeAEkAFQC6/0T/yf6M/pD+qf7M/gH/
M/9X/3X/jv+e/6r/uP/C/83/0v/X/9//5f/m/+f/6f/p/+r/6//s/+v/7P/t/+3/7v/x
//L/8//z//T/9P/0//P/9P/0//T/9v/4//j/+P/4//n/+v/6//r/+v/7//v//P/8//z/
/P///wAAAgACAAIAAwAFAAYABAAFAAcACAAJAAsADAANABAAEQATABUAFwAYABsAHQAh
ACMAIwAmACcAJwAoACsALQAvADEAMQAzADMAMwAzADMAMwAzADEAMgAxADEALgAqACgA
JgAlACAAHgAcABoAGgAYABYAFAAVABMAEgASABAADwAOAA0ADAAMAA0ADQALAAwADAAO
ABAAEAAPAA8ADgANAAwADAAJAAgACAAIAAgABgAGAAUAAgD//////v/9//3//P/8//r/
+v/6//n/+//7//v/+//7//z//P/8//j/+P/5//n/9//3//f/9//4//r/+//8//r/+v/7
//v////////////9//3//////wEAAgACAAIABAAEAAQABAACAAMAAwADAAYABgAGAAYA
BgAGAAUABAAEAAQABAADAAMAAwADAAMAAgACAAIAAgABAAEAAQD////////+//3//f/9
//3//f/9//z/+//7//v/+//6//z//v/9//z/+//6//n/+P/3//X/9f/1//b/9v/2//b/
9f/1//f/9//3//f/+P/5//r/+v/5//v/+//6//z//f///wEAAAABAAEAAQAEAAQABQAF
AAcABQAFAAMAAgABAAMAAgABAP//AAABAP3/+v/4//j/9//2//b/9f/0//T/9P/0//b/
9P/z//P/8f/w//D/8P/y//H/8f/x/+//7v/t/+3/7v/y//D/7f/u//b/AAAPAB4ALQBJ
AGwAhwCNAIEAbwBuAHkAeQByAGYAVQAxAOz/gv///qD+jv6h/r7+7f4n/1P/c/+Q/6T/
rv+8/8b/zf/W/9v/4f/l/+b/5//p/+v/7P/t/+7/8f/y//P/8//z//X/9f/1//f/+P/4
//j/9//4//j/+P/6//z//P/8//z//f/+//7//v/+///////+//7//v/+//3//v8AAAAA
AQADAAYACAAGAAcACQAKAAkACwAMAA0AEAARABMAFQAVABYAGQAbAB0AHwAfACIAIwAj
ACQAJwArAC0ALwAvADEAMQAxADEAMwAzADMAMQAwAC8ALwAsACwAKgAoACcAIgAgAB4A
HAAcABoAGAAWABMAEQAQABAAEQARABEAEQAQABAAEQARAA8AEAAQABIAEgASABEAEQAO
AA0ADAAMAAwADAANAA4ACgAIAAgABwAGAAMAAwACAAEAAQAAAAAAAAAAAAAA///9//3/
/f/9//z//P/7//r/+v/6//v/+//7//v/+//7//3//v/+//7//v/+////////////////
/wEAAQADAAMAAQACAAIAAgAGAAYABgAGAAUABQAEAAMABAAEAAQABAAFAAYABgAGAAQA
BAAEAAMABQAFAAUABQACAAIAAgACAAMAAwADAAEA//////7//f/9//3//f/9//3//P/7
//v/+//7//r/+v/6//r/+f/4//b/9v/2//X/+//+//z/+v/4//b/9v/2//b/9f/z//P/
9P/0//b/9v/1//X/9f/1//X/9f/2//f/+P/4//n/+//7//r/+v/7//3////+////////
/wEAAgAEAAUABAABAAAA/f/9//3/AAAAAAAA/f/9//3/+f/2//T/9P/1//T/9P/z//D/
8P/w//D/8v/w/+//7//t/+z/7P/s/+z/6//r/+v/6//q/+n/6f/u//D/8P/t//D/9v8C
ABMAJAA3AFcAfACPAI0AgQB5AHoAdQBxAGoAXABFABkAyP9Q/9f+oP6i/rX+1v4J/zn/
X/9//5T/pP+y/7z/xP/L/9L/1//d/9//4P/h/+P/5f/m/+f/6P/p/+r/6//r/+v/7f/t
/+3/7//w//D/8P/x//L/8v/y//D/8v/y//L/8v/z//T/9P/0//T/9f/1//b/9v/2//b/
9f/2//j/+P/5//v//v8AAP7///8BAAIAAwAFAAYABwAGAAcACQALAAsADAAPABEAEQAT
ABMAFgAZABkAGgAdAB0AHwAhACEAJQAlACUAJQAlACUAJQAjACAAHwAfABwAHAAaABgA
FwAUABIAEAAOAAwACgAIAAYABgAFAAUABgADAAMAAwADAAAAAAABAAEAAgAEAAUACAAG
AAYABQAFAAYABQAEAAQAAwACAAIAAgD+//z//P/7//v/+f/6//r/9//3//b/9v/2//b/
9v/1//X/9f/1//X/8//0//T/9P/y//L/8//z//X/9f/1//X/9f/2//b/9v/2//b/9//3
//j/9//2//X/+P/5//z//f/7//z//P/8//z//P/8//z//v/////////+//7//v/+/wAA
AAD///7//P/8//z/+//7//v/+//7//j/+P/4//j/+f/5//n/9//5//n/+P/3//X/9f/1
//X/9f/0//P/8//z//P/8v/y//T/9P/y//L/8v/y//D/8P/w/+//7//v//D/8P/u/+7/
7f/t/+//7//v/+//8P/x//L/8v/1//f/9//2//T/9f/3//n//P/9//3//f/8//z//f/9
//3/+//7//n/+f/5//z//P/6//f/9//3//X/8v/w//D/7//u/+7/7f/s/+z/7P/s/+z/
6v/p/+n/5//m/+b/5v/o/+f/5//n/+f/5v/l/+X/5v/o/+j/6f/u//b/BgAXACYAPQBd
AHoAiwCLAH8AewCAAH0AcwBmAFoAQQANALD/Mv/H/qL+qv67/uD+E/9B/2X/gf+S/6L/
sv+8/8L/y//S/9P/1//c/97/4P/j/+T/5P/k/+T/5//o/+n/6f/r/+3/7f/t/+3/7v/u
/+7/7f/u/+7/7v/u//D/8P/w//L/8//0//T/9P/0//X/9f/0//T/9P/0//f/+P/6//r/
+P/5//v//P/6//v//f/+/wEAAwAEAAUABgAHAAkACwANAA4AEQATABUAFwAXABoAHQAd
AB4AIQAhACMAJQAlACUAJQAlACUAJQAlACUAIwAkACMAIwAgABwAGgAYABcAEgAQAA4A
DAAMAA==
         </WaveFormData>
      </LeadData>
      <LeadData>
         <LeadByteCountTotal>10000</LeadByteCountTotal>
         <LeadTimeOffset>0</LeadTimeOffset>
         <LeadSampleCountTotal>5000</LeadSampleCountTotal>
         <LeadAmplitudeUnitsPerBit>4.88</LeadAmplitudeUnitsPerBit>
         <LeadAmplitudeUnits>��V</LeadAmplitudeUnits>
         <LeadHighLimit>2147483647</LeadHighLimit>
         <LeadLowLimit>268435456</LeadLowLimit>
         <LeadID>V3</LeadID>
         <LeadOffsetFirstSample>0</LeadOffsetFirstSample>
         <FirstSampleBaseline>0</FirstSampleBaseline>
         <LeadSampleSize>2</LeadSampleSize>
         <LeadOff>FALSE</LeadOff>
         <BaselineSway>FALSE</BaselineSway>
         <ExcessiveACNoise>FALSE</ExcessiveACNoise>
         <MuscleNoise>FALSE</MuscleNoise>
         <LeadDataCRC32>3747672310</LeadDataCRC32>
         <WaveFormData>
QgBCAEIAQgBaAHAAhgCcAL0A3AD7ABoB3gCkAGoAMADs/6j/ZP8g/zr/Uv9q/4L/k/+k
/7X/xv/M/9L/2P/e/+H/5P/n/+r/7f/u/+//8P/w//D/8P/w//L/8v/y//L/8v/y//L/
8v/z//T/9f/2//j/+P/4//j/+v/6//r/+v/6//r/+v/6//z//P/8//z//P/8//z//P//
/wAAAQACAAIAAgACAAIAAwAEAAUABgAHAAgACQAKAAsADAANAA4AEAASABQAFgAYABoA
HAAeAB8AIAAhACIAJAAkACQAJAAlACYAJwAoACgAKAAoACgAJQAkACMAIgAfAB4AHQAc
ABkAGAAXABYAFQAUABMAEgASABIAEgASABQAFAAUABQAFgAWABYAFgAUABQAFAAUABYA
FgAWABYAFAAUABQAFAARABAADwAOAAwADAAMAAwACQAIAAcABgAEAAQABAAEAAQABAAE
AAQAAgACAAIAAgACAAIAAgACAAMABAAFAAYABAAEAAQABAAGAAYABgAGAAYABgAGAAYA
CQAKAAsADAAOAA4ADgAOABAAEAAQABAAEAAQABAAEAAQABAAEAAQABEAEgATABQAFAAU
ABQAFAATABIAEQAQAA4ADgAOAA4ADgAOAA4ADgAMAAwADAAMAAwADAAMAAwACwAKAAkA
CAAGAAYABgAFAAMAAwADAAQABgAGAAQAAwABAAIAAgACAAIABAAFAAUABwAHAAgACAAG
AAcACAAJAAwADAANAA0ADAANAA4ADgAQAA8ADwAOAA4ADgAQABEAEQAOAA4ADgALAAcA
BgAGAAMAAwACAAEAAQABAAEAAQD+//z/+v/5//z//P/9//7//f/9//3//f/+//3//f/9
//7/AAD///7//v/+//n//P8FAA8AHAAyAEUAUABZAHIAngDRAP8AHQE0AT4BJAHTAEIA
nP8s/xD/Fv8o/0T/a/+J/6D/s//B/83/1v/c/+L/6v/t//H/9v/2//b/+P/4//n/+f/4
//n/+f/5//n/+P/4//j/+P/5//v/+//7//3//v///wAAAAABAAEAAAAAAAAAAQABAAQA
BAAEAAUAAwADAAMAAwACAAIABAAEAAQABAAGAAcABwAHAAcACgAKAAsADQAPAA0ADQAP
ABEAEAARABIAFQAXABcAGAAbAB8AHwAgACIAJAAmACgAKQAoACkAKQApACoAKwAtAC4A
LQArACsAKgAoACgAJwAjACEAIAAgACAAHQAcABoAGAAZABkAGQAZABcAFwAXABgAGAAY
ABkAGQAbABsAHAAdABwAHQAhACEAHwAeABwAGQAWABUAFQAVABcAFwAWABUAEQAOAA4A
DQALAAoACgAJAAsACgAJAAgACAAJAAoACgAIAAgACAAHAAcABwAHAAYABwAIAAgACQAJ
AAoACgAJAAkACgAMAA0ACwAMAAwACwALAAwADQAPABEAEQARABEAEQATABMAEQATABYA
FgAXABUAFgAWABUAFgAWABYAGQAWABUAFQAUABEAEAAPAA4AEAARABIAEgASABIAEgAP
AA4ADgALAAoADAAMAAwADAAMAAsACgAJAAcABwAHAAcACAAGAAYABAADAAMABAAEAAQA
BAAGAAcABwAHAAcACAAIAAgACQAKAAsADgAOAA8ADwAOAA8AEAAQABAADwAPAA4ADgAO
ABAAEQARAA4ADgAOAAsABwAGAAYABQAFAAQAAwABAAEAAQABAAIAAAD+//3/AAAAAAEA
AgABAAEAAQABAAEAAQACAAMABgAEAAEABAAIAAYABQAIAAsAEwAiADYASQBSAFsAdACi
ANUAAwElAT4BTAE0AeUAWgCy/zz/Iv8u/0D/Yv+L/6f/uv/L/9v/6f/y//T/+v8CAAcA
CQAOAA4ADgAQABMAFQAWABYAGAAZABoAGwAcABwAHAAcAB0AHwAfAB8AIQAiACMAJAAm
ACcAJwAmACYAJgAnACcAJgAmACYAJwApACkAKQApACsALAAvADAAMAAwADIAMwA1ADUA
NQA4ADYANwA5ADsAPQA9AD8AQQBCAEMARABHAEsASwBMAE8AUQBRAFIAVABWAFgAWgBb
AF4AXwBfAF8AXQBdAF4AXgBfAF0AXQBcAFoAWgBZAFUAVQBUAFQAVABSAFAATQBKAEoA
SQBIAEcARgBFAEQARABEAEQARQBFAEUARQBGAEcARwBHAEoASQBHAEYARABBAD8APwBA
AEEAPgA9ADsAOQA4ADYANwA3ADMAMgAyADEALwAuAC0ALAAtAC0ALQAsACoAKgAqACkA
KQApACkAKAAoACgAJwAnACgAKAAnACUAJQAmACgAKQApACoAKgApACkAKgArAC0ALQAt
AC0ALQAtAC8ALwAtACwALgAtAC0ALQAuAC4ALQAsACwALAAvACwAKwArACoALAAsACwA
LAApACkAKQAoACYAJgAmACMAIwAkACIAIgAgACAAIQAhACIAHwAeAB0AHAAcABwAHAAb
ABkAGQAZABoAGAAYABYAFQAXABgAGAAYABYAGAAZABkAHAAdAB8AIAAeAB8AIAAhACEA
IAAgAB8AIAAhACIAIgAkACMAIwAiACAAIAAiACMAJQAiACIAIgAdABkAGAAYABkAGQAY
ABcAEwATABMAEwASABAADgANAAwACgAJAAgABwAHAAcABwAGAAUABQAFAAQABAADAAIA
AgAGAAkADAARABcAIgA2AEkAVABdAHIAmgDJAPEADwEiASoBDAG3ACQAgv8i/xL/HP8u
/1D/d/+X/6z/uf/F/9H/2P/a/+D/6P/t/+3/7v/u/+7/8P/x//P/9P/0//P/8//z//P/
9P/0//T/9P/z//X/9f/1//f/+P/5//r/+P/5//n/+P/6//r/+//7//r/+v/6//v/+//7
//v/+//7//z///8AAP///v//////////////AgAAAAEAAwAFAAMAAwAFAAcACAAJAAoA
DQARABEAEgAVABUAFQAWABgAHAAeACAAIQAhACEAIAAfACEAIQAiACIAIwAhACEAIAAc
ABwAGwAXABYAFAATABIADwAOAAwACgAMAAsACgAJAAcABwAHAAgACgAKAAsACwAMAA0A
DwARABkAIQAsADMANQA2ADYANQAwAC8ALwAvACwAKwApACcAJQAiACIAIQAfAB4AHgAd
AB0AHAAbABoAGQAZABkAGAAWABYAFgAVABcAFwAXABYAFgAWABUAFQAWABYAFQATABQA
FAAVABUAFAAWABcAFwAVABYAFwAZABcAFwAXABcAFwAZABkAFwAZABwAHAAdABwAHAAb
ABkAGAAYABgAGwAaABkAGQAYABUAFAATABIAEgATABQAFAATABIAEQANAA0ADgAMAAwA
CgAKAAsADQAJAAcABQAIAAoACgAKAAoACQAIAAcABQADAAMAAwAEAAQABAACAAEAAQAC
AAIAAgAEAAYABwAHAAcABwAIAAgABgAHAAgACQAKAAoACwALAA4ADwAQABAADgANAA0A
DAAOAA4AEAARABAADAALAAoACQAFAAQABAADAAMAAgABAP///////////v/8//r/+f/3
//b/9v/2//f/9//3//f/9f/z//L/8f/0//T/8//y//D/8v/7/wAAAwALABwANABFAFAA
WQBwAJYAvwDjAP0AEgEcAfwAoQAOAHL/IP8U/x7/Lv9O/2//i/+g/7H/v//F/8j/0P/a
/97/4f/l/+b/5v/m/+j/6f/r/+z/7P/r/+v/6//r/+z/7P/s/+z/7f/v/+//7//t/+7/
7//w//L/8//z//L/8v/y//P/8//z//L/8f/x//H/8f/x//H/8f/y//X/9v/1//T/9f/1
//f/9//3//r/+P/5//v//f//////AQADAAMAAwADAAUABwAHAAgACwAOAA8AEQAUABQA
FgAYABkAHAAdAB0AHQAdAB0AHgAeAB0AGwAbABoAFwAWABQADwANAAwADAAMAA0ADAAK
AAgABwAFAAMAAQACAAMABAAGAAcABgAGAAUABgAHAAkACwAJAAkADAALAAkACAAGAAMA
AgABAAEAAQAAAP///f/7//r/+P/5//n/+f/4//j/9//2//T/8v/w//H/8f/x//D/8P/w
//D/7//v/+//7//u//D/8P/v/+//8//0//T/8//y//L/8//z//T/9v/3//f/9v/2//b/
9//3//f/9//3//f/+f/5//f/+f/8//z//f/8//z/+//5//j/+P/4//v/+f/5//r/+v/5
//j/9//2//T/9f/2//b/9P/0//T/8f/y//L/7//u/+7/7v/v//H/8f/u/+7/7v/u/+7/
7v/u/+7/7f/q/+n/6P/o/+r/6v/o/+f/6f/q/+r/6v/p/+r/6v/p/+n/6f/q/+r/6//t
/+//8f/y//L/8//z//b/9//4//j/9//1//T/8v/0//T/9v/3//f/9P/0//T/8v/v/+//
8P/t/+3/7P/r/+f/5//n/+f/5//m/+X/5f/j/+L/4v/i/9//3//f/9//3//f/+D/4f/g
/+L/4f/e/97/3P/f/+b/6//z//z/DgAjADQAQQBSAHIAnwDRAPUADAEaAQ4BywBKAKT/
KP/6/vj+Av8e/z//X/96/43/l/+l/7L/tv+8/8T/zf/P/9L/0v/S/9T/1f/X/9j/2P/b
/9v/2//b/9z/3P/c/9z/3f/f/9//3//d/97/3//g/+L/4//j/+L/4//k/+b/5//m/+b/
5v/n/+f/5//n/+f/5f/m/+n/6v/s/+z/7v/v/+//7//v//L/8P/x//P/9f/1//X/9//5
//r/+//8////AwADAAQABwAJAAkACgAMAA0ADgAPAA8AEgATABMAEwARABEAEgASABQA
EwAUABQAEAAQAA8ACwAKAAgABwAGAAcABgAEAAIAAgABAAAA//8BAAEAAQACAAMAAgAC
AAEAAwADAAQABQAGAAcACwALAAgACAAHAAUAAgABAAEAAQD//////v/9//3/+v/6//n/
9//2//b/9f/3//b/9f/0//H/8f/x//D/8f/y//P/8//1//X/9f/0//b/9v/1//X/9f/2
//b/9f/2//b/9//3//b/+P/5//n/+//8//3//////////////wEAAwADAAEA//8CAAIA
AwABAAIAAgABAAIAAgACAAUABAADAAMAAgADAAIAAQAAAP7///8AAAAAAAAAAAAA/f/9
//7//P/8//r/+P/4//j/+P/4//j/+P/4//f/9f/1//X/9v/2//b/9P/z//P/9P/0//T/
9v/4//n/+f/3//f/+P/4//r/+//8//3//P/8//3//f8AAAEAAgACAAAA//////7///8A
AAMABQADAAAAAAAAAP3/+f/4//j/9//3//b/9f/z//P/8//z//L/8P/u/+3/7f/s/+z/
7P/t/+3/7f/t/+z/6//r/+v/7P/s/+f/6P/q/+r/6//u//X//f8IAB4AMwBCAE0AZgCW
AMsA9QAVASgBKgEGAacACgBm/wb/9v7+/g7/Mv9b/3n/jP+b/6n/tf+8/77/xP/M/9P/
2f/b/9r/2f/a/93/3//g/+D/4f/h/+H/4f/i/+L/4v/i/+X/5//n/+f/5//o/+n/6v/o
/+n/6f/o/+r/6v/r/+v/6v/q/+r/6//s/+3/7v/v/+//8P/z//T/9P/0//b/9//3//f/
9//6//j/+f/7//3//f/9////AQACAAMABAAHAAcABwAIAAsADgAPABEAFAAWABgAGgAb
ABoAGwAbABsAHQAdAB4AHgAfAB0AHQAcABoAGgAZABUAEwASABIAEgAQAA4ACwAIAAgA
BwAGAAUAAwADAAMABAAIAAgACQAJAAcABwAIAAkACgALAA8ADwANAAwACgAHAAUABQAG
AAcABgAFAAMAAQD///z//P/7//r/+v/7//v/+f/4//f/9v/1//X/9f/0//X/9v/3//f/
9f/1//X/9P/0//T/8//z//f/+P/4//f/9v/2//f/9//4//r/+//7//v//P/9////////
//////8BAAMAAwABAAEABAAEAAUABQAGAAYABQACAAIAAgAFAAQAAwADAAIAAgACAAIA
AgAAAAEAAgACAAEAAAD///v//f/+//z//P/6//r/+//9//f/+f/6//j/+P/4//j/+P/4
//j/9//1//X/9f/2//b/9v/0//P/8//0//T/9P/0//b/9//3//n/+f/6//r/+P/5//r/
+//+//7///////7///8AAAAAAQABAAIAAgABAAAAAQABAAMAAAAAAAAA///7//r/+v/3
//f/9v/1//X/9f/1//X/8v/w/+7/7f/t/+z/7P/s/+n/6f/p/+n/6v/p/+n/6f/s/+r/
6//s/+r/5v/p/+7/8//7/wYAGAApADQAPQBOAHIApwDZAPsADgEeARYB2QBcALT/Jv/y
/vr+DP8k/0v/cf+K/5v/qf+z/77/xP/I/9D/1f/X/9r/2v/a/9z/3f/f/+D/4P/h/+H/
4f/h/+T/5P/k/+T/4//l/+X/5f/l/+b/5//o/+j/6f/p/+j/6P/o/+n/6f/q/+r/6v/r
/+v/6//r/+v/6f/q/+3/7v/u/+7/8P/x/+//7//v//L/9P/1//f/+f/4//f/+P/5//r/
+//8////AQABAAIABQAFAAUABgAIAAwADgAQABEAEgATABMAEwATABMAFAAUABUAEwAT
ABIAEgASABEADQAMAAoACQAIAAcABgAEAAIAAAD///7//f/9//3//f/+/////v/+//3/
/f/9//7////+////AwADAAEAAAD+//v/+f/5//r/+//5//n/+P/3//P/8P/w/+//7//u
/+7/7f/r/+r/6f/o/+j/6f/q/+r/6P/o/+j/5//n/+f/5//m/+j/6P/n/+f/5//o/+j/
5//n/+j/6v/r/+v/7P/s/+v/6f/q/+v/7f/t/+3/7f/t/+//8f/x/+//7f/w//D/8f/x
//L/8v/x//X/+P/7/wEACQAPABYAHAAdABwAGwAaABoAGwAcABwAGwAaABkAFQAVABYA
FAAUABIAEgATABUAEQAPAA8ADwAQABAADgAOABIAFAARAA4ADAAMAAwADAAOAA4ADgAN
AAoACQAIAAgACgAKAAgABwAHAAgACAAIAAgACgALAAsACQAJAAoACgAMAA0ADgAPABIA
EgATABMAEgATABQAFAAUABMAEwASABQAFAAWABcAFQASABIAEgAPAAsACgAKAAgABwAF
AAMAAgADAAQABQACAAAA/v/9//v/+v/6//r/+//7//v/+//6//n/+f/5//r/9v/1//j/
+P/4//v/AgAHAA0AHAAwAEMATgBbAHIAlgDBAOcAAwEWAR4BAgGxACIAgv8k/xD/Fv8q
/0r/bf+L/6L/sf+7/8f/zv/S/9j/3v/j/+X/6P/o/+j/6v/q/+v/6//q/+v/6//r/+v/
6v/q/+r/6v/t/+//7//v/+//8P/x//L/9P/1//X/9P/z//L/8v/x//L/8v/y//P/8//z
//P/8//x//L/9f/2//T/9P/2//f/9//3//f/+v/4//n/+//9//v/+//9////AAABAAIA
BQAHAAcACAALAAsACwAMAA4AEgAUABYAFwAaABsAGwAbAB0AHQAeAB4AGwAZABkAGAAU
ABQAEwAPAA4ADAALAAoACwAKAAgABgAGAAUABAADAAMAAwADAAQABQAEAAQAAwAEAAUA
BwAJAAgABwAJAAcABgAGAAUAAwACAAEAAQABAP/////+//3/+f/2//b/9f/z//L/8v/x
//P/8v/x//D/7//v/+//7v/u/+7/7v/t/+v/6//r/+r/6//s/+z/7f/t/+7/7v/t/+z/
7P/t/+3/8P/y//P/8//y//L/8v/z//H/8f/x//H/8f/z//P/8f/z//b/9v/3//b/9v/1
//P/9P/0//T/9//1//X/9v/2//P/8v/x//D/7v/v//D/8P/u/+7/7v/r/+v/7P/q/+r/
6f/o/+j/6f/l/+P/4//j/+T/5P/i/+L/4v/i/+L/4v/i/+D/4P/g/9//3f/d/93/3v/g
/+D/3v/d/9v/3P/c/9z/3P/e/9//3//f/9//4P/g/+L/4//k/+X/5P/k/+X/5f/m/+f/
6P/o/+j/5//n/+b/5v/m/+j/6f/p/+b/5v/m/+P/3//e/97/3//f/97/3f/Z/9n/2f/Z
/9j/1v/U/9P/1f/U/9T/1P/R/9H/0f/R/9D/z//P/8//0v/Q/8//zv/O/9D/2f/i/+f/
6//8/xIAIwAuADsAVAB8AKUAxQDhAPgA/ADWAHcA4P9K//z+8P72/gr/Kv9J/2X/fv+N
/5f/n/+m/6r/rv+4/7v/vf/C/8L/wv/E/8P/xf/G/8b/x//H/8f/x//G/8b/xv/G/8j/
y//M/83/y//M/83/zv/M/83/zf/M/87/zv/P/8//0v/S/9L/0//R/9H/0f/R/9H/0v/V
/9b/1f/U/9X/1f/X/9f/1//a/9j/2f/b/93/2//b/93/3//g/+H/4v/l/+j/6f/r/+//
8P/v/+//8P/0//b/+P/5//j/+f/5//n/+//7//z//P/5//f/9//2//T/9P/z/+//7v/s
/+v/6v/p/+j/5v/k/+b/5f/k/+P/4//j/+P/5P/m/+b/5//n/+f/5//o/+n/6P/p/+3/
7f/q/+r/6f/n/+X/5f/m/+f/5P/j/+H/3//f/9z/3P/b/9v/2v/a/9n/1//W/9X/1P/U
/9X/1v/W/9T/1P/U/9P/1f/V/9X/1P/V/9b/1v/X/9f/2P/Y/9f/1v/W/9f/1//Y/9r/
2//b/93/3v/f/+H/3//f/9//3//h/+P/4//h/9//4v/i/+P/5f/m/+b/5f/i/+L/4v/l
/+P/4//k/+T/5f/k/+P/4v/g/+H/4v/i/+D/4P/g/93/3f/e/9z/3P/c/9z/3f/f/93/
2//b/9v/3v/e/9v/2v/Z/9j/1v/W/9b/1f/U/9X/1v/Y/9b/1v/U/9P/1f/W/9b/1v/Y
/9r/2//b/9v/2//c/9z/3v/f/+D/4f/g/+D/4f/h/+T/5f/m/+b/5P/j/+P/4v/g/+D/
4v/j/+b/5P/l/+b/4f/d/9z/3P/b/9v/2v/Z/9f/1//X/9f/2P/W/9T/0//R/9D/0P/Q
/8//z//P/8//zv/N/83/zf/O/87/zf/M/8z/zv/T/9b/2//h/+z//v8RACAAKwA8AGIA
lwDHAOkABAESAQABuwA2AIr/DP/i/uL+7P4K/y//S/9k/3n/hf+R/57/pP+q/7D/t/+9
/77/vv++/8D/w//F/8b/xv/G/8X/xP/D/8b/xv/G/8b/x//J/8n/yf/J/8r/y//M/8z/
zf/N/8z/zP/M/83/zf/Q/9D/0P/R/8//z//P/8//zf/O/9H/0v/Q/9D/0v/T/9T/1f/W
/9r/2f/Z/9r/2//b/9v/3f/f/+L/4//k/+f/5//n/+j/6//r/+v/7P/u//D/8v/0//X/
+P/5//n/+f/7//v//P/8//n/9//3//b/8v/y//H/7f/s/+z/7f/u/+v/6v/o/+b/5f/j
/+H/3//f/9//3//g/+D/4P/h/+H/4//j/+T/5f/k/+X/6f/p/+j/6P/n/+X/5P/j/+P/
4//i/+H/3//d/9z/2v/b/9v/2f/Y/9j/1//X/9b/1f/U/9P/0//T/9L/0v/S/9L/0f/S
/9P/1P/U/9X/1v/W/9f/2P/Y/9f/1f/V/9b/2P/Z/9j/2v/b/9v/2f/a/9v/3f/f/9//
3//f/+D/4f/g/93/3//i/+L/4//j/+T/5P/j/+L/4v/i/+X/4v/h/+H/4P/f/97/3f/c
/9z/3f/e/97/3f/c/9v/1//X/9j/1v/W/9b/2P/Z/9r/2P/W/9T/0v/U/9T/1P/T/9H/
0f/R/9L/0P/Q/87/zf/N/87/zv/O/87/0P/R/9H/0f/R/9L/0v/S/9P/1P/V/9b/1v/X
/9f/2v/b/9z/3P/c/9v/2//a/9j/2P/a/9v/2//Y/9j/2P/V/9H/0P/Q/8//z//O/83/
y//L/8v/y//M/8r/yP/H/8X/xP/E/8T/wf/B/8H/wf/A/7//v/+//8D/wv/B/8D/vv++
/7//xP/L/9P/5P/6/wsAEgAdAD4AbgChAMsA5wD4AP4A2AB3ANr/OP/a/sz+1v7s/hD/
Nf9N/2L/df99/4X/kP+a/6L/pP+n/63/sv+y/7L/tP+z/7X/tv+2/7X/tf+1/7X/uP+4
/7j/uP+3/7n/uf+5/7f/uP+5/7r/vP+9/73/vP++/77/v/+//77/vv++/7//wf/B/8H/
wf/D/8T/x//I/8j/yP/K/8v/y//L/8v/zv/O/8//0f/T/9X/1f/X/9n/2v/b/9z/3//j
/+P/5P/n/+n/6f/q/+z/7v/w//L/8//2//f/9//3//f/9//4//j/+P/3//j/+P/0//T/
8//v/+7/7P/r/+r/6f/o/+b/5P/k/+P/4v/h/9//3//f/+D/4f/g/+D/3//f/9//4P/h
/+H/4f/k/+P/4v/i/+H/3//d/93/3v/f/97/3f/b/9n/1//U/9T/0//R/9D/0P/P/8//
zv/N/8z/zf/N/83/zP/O/87/zv/N/8v/y//L/8r/yv/K/8n/yf/L/8z/zP/L/8z/zP/N
/83/zv/Q/9H/0f/Q/9D/0P/R/9L/0//U/9X/1f/X/9f/1f/U/9b/1f/V/9f/2P/Y/9f/
1v/W/9b/2f/W/9X/1f/U/9X/1P/T/9L/0P/R/9L/0v/S/9L/0v/P/9D/0P/N/8z/zP/M
/83/z//N/8v/y//L/8r/yv/K/8z/zP/L/8r/yf/I/8f/xv/F/8P/wf/B/8H/wv/E/8T/
wv/B/8H/wv/C/8L/wv/E/8X/xf/F/8X/xv/G/8b/x//I/8n/yv/K/8v/y//M/83/zv/O
/9D/z//P/87/zf/M/83/zf/O/8z/zf/O/8n/xf/E/8T/xf/F/8T/w/+//7//v/+//8D/
vv+8/7v/uf+4/7j/uP++/8X/zP/T/9P/0//U/9X/1P/Y/9f/0v/Q/9T/1//c/+H/5f/w
/wQAFwAiACsAOgBgAJMAwQDhAPYABAH2ALUANACO/w7/4v7o/vj+Fv9B/2H/eP+L/5n/
of+o/7D/tv+8/7//xf/G/8b/xv/I/8f/yf/K/8r/zf/N/83/zf/O/87/zv/O/8//0f/R
/9H/z//Q/9H/0v/U/9X/1f/U/9T/1P/V/9X/1v/W/9b/1//V/9X/1f/V/9P/1P/X/9j/
2v/a/9z/3f/d/93/3f/g/+D/4f/j/+X/5f/l/+f/6f/o/+n/6v/t/+//7//w//P/9P/z
//P/9P/4//r//P/9//7/////////AQABAAIAAgD///3//f/8//z//P/7//f/9v/0//P/
8v/x//D/7v/s/+v/6f/n/+X/5//n/+f/6P/p/+j/6P/n/+f/5//o/+n/6P/p/+3/7f/r
/+r/6P/l/+P/4//k/+X/5P/j/+H/3//f/9z/3P/b/9v/2v/a/9n/1//W/9X/1P/V/9X/
1f/U/9P/0v/R/8//z//P/8//zv/Q/9D/z//P/8//0P/Q/8//0P/Q/9H/0f/Q/9L/0//T
/9P/1P/V/9f/1v/V/9T/0//X/9n/2f/X/9b/2P/X/9f/1f/W/9b/1f/V/9b/1//b/9j/
1//X/9b/1//W/9X/1P/S/9P/1P/U/9L/0v/S/8//zv/O/8v/yv/K/8r/y//N/8v/yf/J
/8n/yP/I/8b/xv/G/8b/xf/E/8L/wv/C/8L/xP/G/8T/wv/A/77/vv++/77/vf+5/7n/
uf+6/7z/vP+6/7n/uf+6/7r/uv+6/7z/vf+9/7v/u/+8/7z/vP+9/77/v//A/8D/wf/B
/8L/w//E/8T/w//B/8D/vv/A/8D/wv/D/8P/wP/A/8D/u/+3/7b/tv+1/7X/tP+z/7D/
r/+u/63/rf+s/6v/q/+q/6j/p/+m/6X/pf+l/6X/pf+l/6b/p/+o/6z/q/+o/6j/qP+r
/7T/u/+//9D/5v/5/wIADwAoAEwAdQCZALUAxgDKAKoASwC2/x7/zv7C/sj+3P7+/iH/
O/9Q/1//a/91/37/jP+c/6T/p/+p/6z/rP+s/67/r/+x/7L/sv+z/7P/s/+z/7T/tP+0
/7T/tf+3/7f/t/+3/7j/uf+6/7j/uf+5/7j/uv+6/7v/u/+7/7r/uf+5/7n/uf+5/7n/
t/+4/7v/vP+8/7z/vv+//73/vf+9/8D/vv+//8H/w//C/8H/wv/D/8L/w//E/8f/x//H
/8j/y//N/83/zv/Q/9L/1P/W/9f/1v/X/9f/1//X/9f/2P/Y/9f/1f/V/9T/0v/S/9H/
zf/I/8b/xf/E/8X/xP/C/8D/wv/B/8D/v//B/8H/wf/C/9//+v8WADEAOQA/AEYATQBO
AE8AUwBTAFIAUgBRAE8ATwBPAFAAUQBRAFEAUABPAE8ATgBQAFEAUABQAFEAUQBUAFQA
VABUAFYAVwBYAFgAWQBaAFsAWwBbAFsAWwBaAFwAXgBfAGEAYwBkAGQAYwBiAGIAYwBj
AGMAZABkAGMAZABmAGgAawBpAGkAaQBpAGoAawBqAGcAZwBqAGoAawBqAGoAaQBnAGYA
ZgBmAGkAZgBlAGUAZABjAGIAYQBgAF8AXwBfAF4AXgBeAF4AWwBdAF4AXABcAFsAWgBa
AFsAWwBZAFkAWQBYAFgAVgBWAFoAWgBZAFgAVwBWAFYAVgBWAFUAVQBVAFUAVgBUAFQA
UgBRAFEAUgBSAFIAUgBUAFUAVQBXAFcAWABYAFYAVwBYAFkAWgBaAFsAWwBaAFsAXABc
AFwAWwBbAFoAWgBaAFwAXQBfAFwAXABcAFkAVQBUAFQAUwBTAFIAUQBNAE0ATQBNAEoA
SABGAEUARQBEAEQARABDAEMAQwBDAEAAPwA/AD8AQABCAEEAQABCAEQASQBQAFkAYQBw
AIIAkwCiAK8AygD0AB0BOwFRAWIBXgEuAcEAJACc/2b/YP9m/37/ov/D/9v/7P/5/wMA
DwAWABoAIgAkACUAJwArACwALQAwADAAMQAxADAAMQAxADEAMQAyADIAMgAyADEAMwAz
ADMAMQAyADMANAA0ADUANQA0ADYANgA3ADcANgA2ADYANwA3ADcANwA3ADcAOAA7ADwA
OgA6ADwAPQA8ADsAOgA8AD4APwBBAEMAQwBDAEUARwBGAEcASABLAE0ATQBOAFEAUwBT
AFQAVgBWAFgAWgBbAFoAWwBbAFsAXQBdAF4AXgBdAFsAWwBaAFYAVgBVAFEAUABOAE0A
TABJAA==
         </WaveFormData>
      </LeadData>
      <LeadData>
         <LeadByteCountTotal>10000</LeadByteCountTotal>
         <LeadTimeOffset>0</LeadTimeOffset>
         <LeadSampleCountTotal>5000</LeadSampleCountTotal>
         <LeadAmplitudeUnitsPerBit>4.88</LeadAmplitudeUnitsPerBit>
         <LeadAmplitudeUnits>��V</LeadAmplitudeUnits>
         <LeadHighLimit>2147483647</LeadHighLimit>
         <LeadLowLimit>268435456</LeadLowLimit>
         <LeadID>V4</LeadID>
         <LeadOffsetFirstSample>0</LeadOffsetFirstSample>
         <FirstSampleBaseline>0</FirstSampleBaseline>
         <LeadSampleSize>2</LeadSampleSize>
         <LeadOff>FALSE</LeadOff>
         <BaselineSway>FALSE</BaselineSway>
         <ExcessiveACNoise>FALSE</ExcessiveACNoise>
         <MuscleNoise>FALSE</MuscleNoise>
         <LeadDataCRC32>1244458146</LeadDataCRC32>
         <WaveFormData>
AgACAAIAAgAkAEYAaACKAL8A8gAlAVgBKgH8AM4AoABdABwA2/+a/6P/rP+1/77/x//O
/9X/3P/g/+L/5P/m/+n/6v/r/+z/7v/u/+7/7v/s/+z/7P/s/+7/7v/u/+7/7P/s/+z/
7P/u/+7/7v/u//D/8P/w//D/8P/w//D/8P/w//D/8P/w//L/8v/y//L/8P/w//D/8P/z
//T/9f/2//T/9P/0//T/9v/2//b/9v/3//j/+f/6//r/+v/6//r//f/+////AAACAAQA
BgAIAAoACgAKAAoADQAOAA8AEAARABIAEwAUABcAGAAZABoAGgAaABoAGgAZABgAFwAW
ABUAFAATABIAEAAQABAAEAARABIAEwAUABYAFgAWABYAFgAWABYAFgAUABQAFAAUABYA
FgAWABYAFAAUABQAFAASABAADgAMAAsACgAJAAgABwAGAAUABAACAAIAAgACAAIAAgAC
AAIAAgACAAIAAgAAAAAAAAAAAAEAAgADAAQABAAEAAQABAAGAAYABgAGAAgACAAIAAgA
CQAKAAsADAAOAA4ADgAOABAAEAAQABAAEAAQABAAEAASABIAEgASABQAFAAUABQAEgAS
ABIAEgAQABAAEAAQAA8ADgANAAwADAAMAAwADAAMAAwADAAMAAwADAAMAAwACgAKAAoA
CgAJAAgABwAEAAUABQAFAAUACAAIAAYABgAEAAUABQAFAAUABwAHAAcACQAJAAkACQAJ
AAoACwANAA0ADgAOAA4AEAAQABIAEgATABQAFQAWABUAFAAVABcAFwAWABYAFQAUABIA
EAAQAA8ADgANAAoACAAIAAkACgAHAAQAAgD+/wAA///+//7//P/8//z/+//7//n/+f/5
//n//f/7//j/+P/x/+b/3//g/+L/5P/t//r/CQAmAFEAjgDVABoBTAF1AZIBiAE+AbgA
HgC3/5P/j/+U/57/rf+9/8b/zP/S/9n/3f/d/+H/5P/m/+r/6v/q/+r/6//q/+n/6P/n
/+f/5//o/+j/6P/o/+j/6P/o/+n/6f/p/+v/6//r/+z/7P/t/+3/7f/t/+3/7f/t/+//
7//w//D/7v/u/+7/7v/u/+3/7f/s/+3/7v/w//L/8P/x//H/8f/0//T/9P/1//T/9f/2
//b/9v/2//f/+P/5//r//P/+//////8AAAEABgAHAAkACgAKAAoACgALAA8AEgATABQA
FQAUABMAEgASABIAEgAQAA4ADgAOAA4ADwAOAAwACwALAAwADQAOAAwADAAMAAwACgAK
AAsADAAMAAwADQAOAA4ADgAOAA0ADAALAAsACwAJAAcABQACAAIAAgACAAIA/f/9//z/
+//4//j/+P/3//j/+P/4//j/9//3//j/+f/3//b/9v/2//T/9P/0//T/9v/3//f/+P/4
//j/+P/4//r/+v/9//3//P/7//r/+f/5//r/+//8//3//v///wEAAQACAAMAAwADAAQA
BAAEAAIABAAEAAMABQAFAAUABQACAAIAAgACAAEAAQAAAP7/AAAAAAEAAgABAAEAAQAA
AP7//v/9//z//v/8//z//P/8//z//P/8//r/+f/5//n/+f/6//r/+P/4//b/9//3//f/
+f/7//v/+//8//v/+v/5//v//P/9//////8AAAAAAAACAAIABAAEAAQABAAEAAQABAAE
AAYACQAJAAgACAAHAAQAAgAAAAAAAAAAAAAA/v/5//j/+P/4//j/9v/1//L/8v/x//D/
8P/u/+7/7v/t/+//7f/t/+3/7f/r/+n/6v/q/+X/3v/X/9T/1P/W/9//6v/5/xAAPQB6
AL8AAgE0AV0BfgF2ATQBsgAYAKv/i/+L/47/mP+p/7f/vv/E/8z/1f/X/9X/1//c/97/
4P/g/+D/4P/h/9//3//f/9//4P/h/+P/5P/i/+L/4v/i/+L/4//j/+P/4//j/+P/5P/m
/+f/5//n/+X/5f/l/+X/4//j/+T/5P/m/+b/5v/m/+f/5//o/+j/6v/q/+v/7P/q/+v/
6//r/+r/6v/q/+v/7f/v//H/8v/y//L/8//0//X/9v/4//r/+//7//z//f8AAAEAAwAE
AAgACAAIAAkACgAMAAwADAAOAA4ADgAOABAAEAAQAA4AEAAQABAAEAANAAwACgAJAAkA
CgALAAwACwAKAAkACAAKAAoACwAMAAoACgALAAwADAAMAAwACwAKAAkACQAJAAgABwAG
AAQAAQAAAP///v/8//3//f/9//r/+v/6//n/9v/2//b/9v/0//X/9//5//f/9v/2//b/
9v/2//b/9v/2//f/9//4//b/9v/2//b/+P/4//v/+//5//n/+f/5//v//P/9//7//v/+
//7//////wAAAQABAP//AAAAAAAAAAACAAIAAQABAAEAAQABAAAAAAAAAAAAAQADAAQA
BAAAAP7//f/8//z//f/+//7//P/8//v/+v/6//r//P/8//z/+v/6//r/+v/4//j/+P/2
//X/9f/1//X/9v/2//T/9P/0//X/9f/1//P/9f/1//X/+v/7//z//f/7//z//f////7/
/v/9//z/AAAAAAIAAgAEAAQABAAEAAQABAAGAAkACwAKAAoACQAEAAIAAAAAAAIAAgAC
AAAA/f/8//z//P/6//j/9//0//T/8//y//L/8P/w//D/7//x/+//7//v/+//7//t/+r/
6v/p/+b/4f/e/9r/3P/j//D/AQAaAEEAeAC9AP4ALgFVAW4BYgEWAY4A/P+l/5H/kf+S
/57/sf/D/8r/zv/S/9f/2//b/93/4P/k/+T/5P/k/+T/5f/l/+X/5f/l/+X/5f/m/+b/
5P/k/+T/5P/k/+X/5f/l/+f/5//n/+j/5v/n/+f/5//p/+n/6f/p/+n/6f/q/+r/6v/q
/+r/6v/r/+v/7P/s/+r/6v/r/+z/7P/t/+3/7f/w//D/8P/x//D/8f/y//L/9v/2//f/
+P/7//z//v8AAP////8AAAEABgAHAAkACgAKAAoACgALAAwADgAOAA4AEQASABMAFAAS
ABIAEgAQABAAEAAQABAADwAOAAwACwAMAAwADAAMAAwADAAMAAwADgAOAA8AEAASABIA
EwAUABMAEgARAA8AEAAPAA8ADwAMAAsACgAIAAcABgAFAAQAAQABAAAA///+//7//v/9
//z//P/8//z/+//7//z//f/7//r/+v/6//z//P/8//z//P/9//3//v/8//z//P/8//z/
/P//////AQABAAEAAQABAAIAAwAEAAIAAgACAAMAAwAEAAUABQAHAAgACAAIAAYACAAI
AAcABwAHAAcABwAIAAgACAAIAAcABwAGAAQABQAEAAQABAADAAMAAwACAAQABAADAAIA
AAAAAAAAAAD///3//P/+/wAAAAAAAAAA///+//3/+v/7//v/+//7//r/+v/4//j/+P/5
//n/+f/5//v/+//7//3//f/9//3//f/+////AQD//wAAAAAAAAQABAAGAAYACAAIAAgA
CAAIAAgACgANAAsACgAKAAkACAAGAAQABAACAAIAAgAAAP///v/+//7//P/6//n/9v/2
//X/9P/0//T/9P/0//P/8f/v/+//7//x//H/7//s/+j/5//m/+P/3v/e/+T/8f/+/w0A
IgBHAH4AvQD4ACgBTwFoAVgBBgF8AO7/o/+V/5X/mv+k/7H/v//I/9D/2P/Z/9f/2//j
/+T/5P/m/+X/5P/j/+P/5f/l/+X/5f/j/+P/5P/k/+T/5P/k/+T/5v/n/+f/5//m/+X/
5P/k/+b/5//n/+f/5//n/+f/5//l/+X/5v/m/+b/5v/m/+b/5//n/+j/6P/m/+b/5//o
/+j/6f/p/+n/7P/s/+z/7f/v//H/8//0//X/9P/0//T/9P/0//X/9v/4//n/+//9//7/
//8BAAIABgAGAAYABwAJAAoACQAIAAwADAAMAAwACgAKAAoACAAIAAgACAAIAAkACAAG
AAUAAgACAAIAAgADAAQABQAGAAYABgAHAAgACgAKAAsADAALAAoACQAHAAQAAwADAAMA
AAD///7//P/9//z/+//6//j/+f/5//n/+P/4//j/9//1//T/8//y//H/8f/y//P/9f/0
//T/9P/y//L/8v/y//L/8//z//T/9v/2//b/9v/2//b/+f/5//n/+f/5//n/+P/4//j/
+P/5//r/+//9//v//P/9//3//f/+//7//v/+/wAAAAD/////////////AAAAAAAAAAD+
///////+//3//P/8//z/+//7//v/+v/4//j/9//2//j/+P/4//j/+f/2//j/+P/4//j/
+P/4//j/9v/z//P/8//z//T/9P/y//L/9P/1//X/9f/z//X/9f/1//X/9f/1//X/9v/4
//r//f/9//7//v/+/wAAAAACAAIAAAAAAAAAAAACAAIABAAHAAcABgAGAAUABAACAAAA
AAD+//7//v/8//f/9v/2//b/9f/0//T/8v/w/+//7v/u/+z/7P/s/+v/7P/r/+z/7f/r
/+v/7f/q/+b/4f/e/9v/2P/W/9T/2//o//n/EgA3AGgApwDwACwBVwF2AXgBQgHIAC4A
vf+R/4f/hv+Q/53/q/+2/77/xP/L/9H/0//T/9r/3v/g/+D/4P/g/+H/3//f/9//3//h
/+H/4v/i/+L/4v/i/+L/5P/l/+X/5f/k/+P/4v/i/+L/4//j/+P/5P/l/+b/5//l/+X/
5v/m/+b/5v/m/+b/5f/l/+b/5v/n/+j/6v/s/+z/7f/t/+3/7P/s/+z/7f/w//H/8v/y
//T/9P/1//b/9//4//r//P//////AAABAAMAAwAEAAQACAAIAAgACQALAAwACwAKAA0A
DgAPABAAEgASABIAEAAOAA4ADgAOAA8ADgAMAAsADAAMAAwADAAMAAwADAAMAAwADAAN
AA4ADgAOAA8AEAASABIAEgARABAADwAPAA8ADQALAAkABgAFAAQAAwACAP/////+//3/
/P/8//z/+//6//r/+v/6//X/9f/2//f/+P/4//n/+v/8//z//P/8//r/+//7//z/+v/6
//r/+v/8//z/////////////////AQACAAMABAACAAIAAgADAAQABgAIAAkABwAIAAgA
CAAIAAoACgAJAAsACwALAAsACAAIAAgACAAGAAcABwAGAAcABgAGAAYABwAHAAcABgAG
AAYABQAEAAIAAAAAAAAAAAAAAAAAAAAAAP7////////////+//7//P/8//z//f/9//3/
//8BAAEAAQABAAEAAQABAAMABAAFAAcABQAGAAYABgAIAAgACgAKAAoACgAKAAoADAAM
AA4AEQAPAA4ADgANAAgABgAEAAQABgAGAAYABAABAAAAAAAAAPz/+v/5//b/9v/1//T/
9P/2//b/9v/1//X/8//z//P/8//x/+//7v/u/+n/4v/d/9r/2P/a/+P/9P8JACYAUwCU
AN0AIAFWAXsBjgF8ASYBlAD8/6H/if+H/4r/lv+p/7v/wv/I/9D/1f/X/9f/2f/e/+L/
5v/l/+T/4//j/+X/5f/l/+X/5//n/+j/6P/m/+b/5v/m/+b/5//n/+f/6f/p/+n/6v/o
/+n/6f/p/+n/6f/p/+n/6f/p/+r/6v/q/+r/6v/q/+v/6//s/+z/7v/u/+//8P/w//H/
8f/x//L/8v/y//P/8v/z//T/9P/4//j/+f/6//j/+P/5//r//v///wEAAwAGAAcACQAK
AAwADAAMAA0ADgAQABAAEAASABIAEgASABQAFAAUABIAFAAUABQAFAARABAADgANAAwA
DAAMAAwACgAKAAoACgALAAwADgAQAA4ADgAPABAAEAAQABAADwANAAsACgAJAAoACQAI
AAYABwAGAAUABAD//////v/9//7//v/+//3/+//6//n/+P/1//X/9v/3//n/+P/4//j/
9v/2//b/9v/2//f/9//4//r/+v/6//r/+f/4//r/+f/6//v//P/9//3//v///wAAAgAC
AAIAAwADAAQABQAFAAUABgAGAAYABgAIAAgABwAHAAcABwAHAAQABAAEAAQABgAHAAcA
BgAFAAQABAAEAAEAAQABAAAAAgACAAEAAAD+//7//v/+//v//f/+//7//v/+//7//v/+
//7//P/5//n/+f/5//r/+v/4//j/+P/5//n/+f/3//n/+f/5//3//f/9//3/+//8//3/
//8BAAIAAgACAAMAAgADAAIABQAGAAcACAAFAAQABQAHAAkACAAIAAcABgAEAAIAAgAA
AAAAAAD+//3//P/8//z/+v/4//f/9P/0//P/8v/y//D/8P/w/+//8f/v/+//7//v/+//
7//w/+z/5f/g/93/2v/Y/9j/3f/m//P/CgAvAGIApwDwACoBUwF0AX4BUAHeAEIAwf+N
/4n/jP+S/6P/tf/C/8j/zP/R/9f/1//Z/9z/4P/g/+D/4P/g/+H/4//j/+P/4//h/+H/
4v/i/+L/4v/i/+L/4v/j/+P/4//l/+X/5f/m/+T/5f/l/+X/4//j/+P/4//k/+X/5//o
/+j/6P/o/+j/6f/p/+r/6v/q/+r/6//s/+r/6//r/+v/7v/u/+7/7//u/+//8P/w//L/
8v/z//T/8//0//b/+P/5//n/+v/7/wAAAQADAAQABgAGAAYABwAKAAwADAAMABAAEAAQ
ABAAEAAQABAADgAOAA4ADgAOAA0ADAAKAAkACAAIAAgACAAIAAgACAAIAAgACAAJAAoA
CAAIAAkACgAMAAwADAALAAoACQAJAAkACgAJAAgABgAHAAYABQAEAP/////+//3//P/8
//z/+//4//j/+P/4//b/9//5//v/+v/4//f/9v/2//b/9v/2//j/+f/5//r/+v/6//r/
+v/8//z///////7//f/8//v/+//8//3//v/+//7//v//////AAABAAEAAwAEAAQABAAE
AAYABgAFAAcABwAHAAcABAAEAAQABAAEAAUABQAEAAUABAAEAAQAAQABAAEAAAAAAAAA
///+//7//v/+//7//f/9//z//P/8//z/+v/6////AQD+//j/+P/4//j/+P/6//r/+v/4
//X/9f/1//X/+P/4//b/9v/2//f/9//3//f/+f/5//n/+f/5//n/+f/7//z//f///wEA
AgACAAIAAwACAAMAAgAEAAQABAAEAAYABgAIAAsACwAKAAoACQAEAAIAAAAAAP7//v/+
//z/+v/6//v//P/6//j/9//0//L/8f/w//D/8P/w//D/7//x/+//7//v/+//7f/r/+z/
6v/j/+D/3f/a/9r/3v/n//T/AwAeAEcAegC7APoALAFRAWoBXgEUAY4A/P+n/5H/j/+S
/57/rf+7/8b/zP/S/9f/2f/b/9//4P/i/+T/5P/k/+T/5f/j/+P/4//j/+P/4//k/+T/
4v/i/+L/4v/k/+X/5f/l/+P/4//j/+T/5f/n/+j/6f/o/+f/5v/l/+f/5//o/+j/6P/o
/+j/6P/n/+f/6P/o/+r/6v/r/+z/6v/r/+v/6//u/+7/7v/v/+7/7//w//D/9P/0//X/
9v/3//j/+v/8//v/+//8//3/AAABAAMABAAGAAYABgAHAAwADgAOAA4ADgAOAA4ADgAO
AA4ADgAMAAoACgAKAAoACwAKAAgABwAIAAgACAAIAAoACgAKAAoACAAIAAkACgAMAAwA
DQAOAAwADAAMAAsACgAJAAkACQAKAAkACAAGAAUABAADAAIA/f/9//z/+//4//j/+P/3
//f/+P/5//r/9//3//j/+f/7//r/+v/6//j/+P/4//j/+P/5//n/+v/6//r/+v/6//j/
+P/7//v//f/9//3//f/9//7///8AAAAAAAAAAAEA//8AAAEAAQADAAQABAAEAAIABAAE
AAMABQAFAAUABQAGAAYABgAGAAUABQAEAAIAAwACAAIAAgABAAEAAQAAAAAAAAD///7/
/P/8//z//P/7//v/+v/6//z//P/6//r/+v/6//r/+v/6//j/+P/4//b/9f/1//X/9f/2
//b/9P/0//T/9f/1//X/9f/3//f/9//5//n/+f/5//v//P/9/////f/+//7//v8AAAAA
AgACAAIAAgACAAIAAAAAAAIABQAFAAQABAADAAIAAAD+//7//v/+//7//P/5//j/+P/4
//T/8v/x/+7/8f/x//H/8v/w//D/8P/v/+3/6//r/+v/7f/r/+f/5v/k/+P/5P/j/+D/
3P/i/+//+v8JACIASwCEAMUA/gAwAVsBbAFUAf4AbgDk/53/j/+R/5b/oP+t/7v/xv/M
/9D/0//V/9X/1//e/+D/4P/i/+L/4v/j/+H/4f/h/+H/4f/h/+L/4v/g/+D/4P/g/+H/
4//k/+X/4//j/+P/5P/k/+X/5f/l/+X/5f/l/+X/5//n/+j/6P/o/+j/6P/o/+n/6f/q
/+r/6f/o/+j/6P/p/+v/7P/t/+z/7P/s/+3/7v/v//D/8P/w//D/8f/y//T/9v/5//z/
+//7//z//f8CAAMABQAGAAgACAAIAAkACgAMAAwADAAMAAwADAAMAAwADAAMAAoACAAI
AAgACAAIAAgABwAHAAgACAAIAAgACAAIAAgACAAIAAgACQAKAAoACgALAAwADgAOAA4A
DQAKAAkACQAJAAoACQAIAAYAAwACAAEAAAD9//3//P/7//z//P/8//v/+P/4//j/+P/3
//f/+P/5//f/9v/2//b/9v/2//b/9v/4//n/+f/6//r/+v/6//r/+P/4//v/+//9//3/
/f/9//7/AAACAAQAAwACAAEAAQABAAIAAwADAAEAAgACAAIAAwAGAAcABwAHAAcABwAH
AAQABAAEAAQABAAFAAUABAADAAIAAgACAAEAAQABAAAAAAAAAP///v/+//7//v/+//3/
/f/8//z//v/+//3//P/7//r/+v/6//r/+P/5//n/+f/5//j/+P/2//b/9v/3//f/9//4
//v//P/9//3//f/9//3///8AAAEAAwABAAIAAgACAAQABAAGAAYABgAGAAYABgAEAAQA
BgAJAAwADAANAA0ACQAGAAMAAgACAAIAAgAAAP7//v///wAA/v/8//v/+P/2//X/9P/0
//L/8v/y//H/8f/v/+//7//z//P/8f/u/+z/6f/k/+H/4P/e/9z/4f/s////GAA9AHQA
uwACATwBawGKAYoBUAHUADIAvf+T/4n/iv+U/6P/r/+8/8T/yP/N/9X/2f/b/97/4v/m
/+T/5P/k/+X/5//n/+f/5//l/+X/5v/m/+j/6P/o/+j/5v/n/+f/5//p/+n/6f/q/+j/
6f/p/+n/6f/p/+n/6f/r/+v/7P/s/+z/7P/s/+z/6//r/+z/7P/s/+z/7f/u//D/8f/x
//H/8P/w//D/8f/y//P/9P/0//j/+P/5//r/+//8//7/AAD/////AAABAAQABQAHAAgA
CwAMAA0ADwASABQAFAAUABQAFAAUABQAFAAUABQAEgAUABQAFAAUABUAFAASABEADwAO
AA0ADAAMAAwADAAMAAwADAANAA4AEAAQABEAEgAQABAAEAAPABAADwAPAA8ADAALAAoA
CAAFAAQAAwACAAAAAQABAAEA/v/+//7//f/6//r/+v/6//f/9//4//n/9//2//b/9v/5
//r/+//8//z//f/9//7//f/8//v/+v/7//z/AAABAP///////////f/+////AAABAAIA
AwAFAAMABAAFAAUABwAIAAgACAAIAAoACgAJAAsACwALAAsACAAIAAgACAAHAAcABgAE
AAUABAAEAAQAAwADAAMAAgACAAIAAQAAAAAAAAACAAAA///+//3//P/8//z//P/6//v/
+//7//v/+v/6//j/+P/2//f/9//3//n/+//7//v//f/9//3//f/7//z//f//////AAAA
AAAABAAEAAYABgAGAAYABgAGAAQABAAGAAkABwAGAAYABQACAAAA/v/+//7//v/+//z/
+//6//r/+v/4//b/9f/y//L/8f/w//D/7v/u/+7/7f/t/+v/6//r/+3/7f/t/+r/5P/f
/9j/0//S/9L/1v/f/+7///8eAE8AkADZABoBSgFvAYgBdAEeAY4A+P+f/4f/hf+K/5j/
qf+x/7r/wv/E/8f/z//V/9n/2P/a/97/3v/e/97/3//f/9//3//f/93/3f/e/97/4P/g
/+D/4P/e/9//3//f/93/3f/d/97/4P/h/+H/4f/h/+H/4f/h/+H/4f/i/+L/4v/i/+L/
4v/j/+P/5P/k/+b/5v/n/+j/5v/n/+f/5//q/+r/6v/r/+z/7f/u/+7/7v/u/+//8P/y
//T/9//6//n/+f/6//v//P/9////AAAEAAQABAAFAAgACgAKAAoADAAMAAwADAAMAAwA
DAAKAAoACgAKAAoACwAKAAgABwAIAAgACAAIAAYABgAGAAYABgAGAAcACAAGAAYABwAI
AAgACAAIAAcABgAFAAUABQAEAAMAAgAAAP///v/9//z/+f/5//j/9//2//b/9v/1//L/
8v/y//L/8P/x//P/9f/1//T/9P/0//L/8v/y//L/8P/x//H/8v/0//T/9P/0//T/9P/3
//f/9//3//f/9//3//j/+f/6//z//P/8//3//f/+///////+//7//f/8//3/AAABAAEA
///////////+//7//v/+//7///////7//f/8//z//P/9//3//f/8//r/+v/5//j/+v/6
//r/+v/5//n/+P/4//b/9v/2//j/+v/5//j/9//2//X/9P/z//D/8f/x//H/8f/y//L/
8P/w//L/8//z//P/8//1//X/9f/1//X/9f/1//X/9v/3//n/+f/6//r/+v/8//z//v/+
////AAABAAIAAAAAAAIABQAFAAQABAADAAAA/v/8//z//P/8//z/+v/3//b/9v/2//b/
9P/z//D/8P/v/+7/7v/u/+7/7v/t/+v/6f/p/+n/6f/t/+v/5v/k/+P/4v/f/9r/1v/W
/93/6P/3/wwALwBkAKkA7gAkAU8BcAFyAUAByAAwALn/i/+F/4j/kv+l/7X/vv/G/8z/
z//T/9f/2f/a/9r/3v/e/97/3v/f/+P/5f/n/+n/5//n/+j/6P/o/+j/6P/o/+b/5//n
/+f/5f/l/+X/5v/m/+f/5//n/+n/6f/p/+n/6f/p/+r/6v/p/+j/5//m/+f/5//o/+j/
6v/q/+v/7P/q/+v/6//r/+z/7P/s/+3/8P/x//L/8v/y//L/8//0//X/9v/4//r/+v/5
//n/+f/9////AgAEAAYABgAGAAcACgAMAAwADAAMAAwADAAMAA4ADgAOAAwADAAMAAwA
DAANAAwACgAJAAgACAAIAAgACgAKAAoACgAIAAgACQAKAAoACgALAAwADgAOAA4ADQAK
AAkACQAJAAoACQAIAAYABQAEAAMAAgD//////v/9//z//P/8//v//P/8//z//P/3//f/
+P/5//f/9v/2//b/9v/2//b/9v/2//f/9//4//r/+v/6//r/+P/4//v/+//7//v/+//7
//3//v///wAA/v/+//7//////wAAAQABAAEAAgACAAIAAAACAAIAAQACAAMABAAFAAIA
AgACAAIAAgADAAMAAgABAAAAAAAAAAEAAQABAAAA///+//z/+v/6//r/+v/6//r/+//7
//z/+v/6//j/+P/5//n/+P/3//X/9f/1//P/+f/8//n/+P/3//b/9v/2//b/9P/z//P/
8//z//b/9v/0//T/9P/1//X/9f/1//f/9//3//f/9//3//f/9//4//n/+//7//z//P/8
/wAAAAACAAIAAAAAAAAAAAAAAAAAAgAFAAUABAAEAAMAAAD+//z//P/8//z//P/6//f/
9v/2//b/9P/y//H/7v/u/+3/7P/s/+r/6v/q/+n/6//p/+n/6f/r/+//6//m/+T/4f/c
/9v/2P/W/9j/5f/y/wMAIABJAIAAvwD+ADABUwFmAVQBAAFwAOb/nf+N/4v/kP+e/6v/
t//A/8b/zP/R/9X/1//X/9r/3P/c/9r/2v/a/9v/2//b/9v/2//b/9v/3P/c/9z/3P/c
/9z/3P/d/93/3f/f/9//3//g/97/3//f/9//4f/h/+H/4f/f/9//4P/g/+D/4P/g/+D/
4f/h/+L/4v/i/+L/4//k/+T/5f/l/+X/6P/o/+j/6f/p/+n/6f/o/+r/6v/r/+z/7//w
//L/9P/z//P/9P/1//j/+f/7//z//v/+//7///8AAAIAAgACAAIAAgACAAIABAAEAAQA
AgAAAAAAAAAAAAEAAAD+//3//v/+//7//v/+//7//v/+//7//v///wAAAgACAAMABAAC
AAIAAgABAAEAAQACAAMAAAD///7//P/5//j/9//2//X/9f/0//P/8P/w//D/7//u/+7/
7v/u/+3/7f/u/+//7f/s/+z/7P/s/+z/7P/s/+3/7//w//L/8P/w//D/8P/u/+7/8f/x
/+//7//v/+//8P/y//T/9v/0//T/9P/1//P/9P/1//X/9v/4//n/+v/4//r/+v/5//f/
9//3//f/9v/2//b/9v/0//X/9f/0//X/9P/0//T/9f/1//X/9P/0//T/8//y//D/8P/w
//D/7//v/+7/7v/u/+7/7P/s/+//7v/s/+z/7P/s/+z/7P/s/+r/6//r/+v/6//r/+r/
5//m/+j/6f/p/+n/6f/r/+v/6//v/+//7//v/+3/7v/v//H/8f/y//L/8v/y//L/9P/0
//b/9v/2//b/9v/2//j/+//7//r/+v/5//T/8v/w//D/8P/w//D/7v/t/+z/7P/s/+j/
5v/l/+L/4v/h/+D/4P/i/+L/4v/h/9//3f/d/93/3//d/93/2v/Y/9X/1P/T/9L/0v/W
/93/7P8BAB4ASQCEAMUA/gAqAU0BWgE0AcwAOADA/43/hf+D/4r/mP+n/7P/uv++/8L/
x//L/83/z//S/9D/zv/R/9L/0//V/9T/0//S/9H/0//T/9T/1P/W/9b/1v/W/9T/1f/V
/9X/0//T/9P/1P/W/9f/1//X/9f/1//X/9f/1//X/9j/2P/Y/9j/2P/Y/9n/2f/a/9r/
2P/Y/9n/2v/a/9v/2//b/9z/3P/c/93/4P/h/+L/4v/i/+L/4//k/+f/6P/q/+z/7//v
//D/8f/y//P/9f/2//j/+P/4//n//P/+//7//v8CAAIAAgACAAAAAAAAAP7//v/+//7/
/v/9/w==
         </WaveFormData>
      </LeadData>
      <LeadData>
         <LeadByteCountTotal>10000</LeadByteCountTotal>
         <LeadTimeOffset>0</LeadTimeOffset>
         <LeadSampleCountTotal>5000</LeadSampleCountTotal>
         <LeadAmplitudeUnitsPerBit>4.88</LeadAmplitudeUnitsPerBit>
         <LeadAmplitudeUnits>��V</LeadAmplitudeUnits>
         <LeadHighLimit>2147483647</LeadHighLimit>
         <LeadLowLimit>268435456</LeadLowLimit>
         <LeadID>V5</LeadID>
         <LeadOffsetFirstSample>0</LeadOffsetFirstSample>
         <FirstSampleBaseline>0</FirstSampleBaseline>
         <LeadSampleSize>2</LeadSampleSize>
         <LeadOff>FALSE</LeadOff>
         <BaselineSway>FALSE</BaselineSway>
         <ExcessiveACNoise>FALSE</ExcessiveACNoise>
         <MuscleNoise>FALSE</MuscleNoise>
         <LeadDataCRC32>1518708064</LeadDataCRC32>
         <WaveFormData>
2v/a/9r/2v/5/xgANwBWAIgAugDsAB4BCwH6AOkA2ACoAHoATAAeABQACgAAAPb/9v/2
//b/9v/z//L/8f/w//D/8P/w//D/7//u/+3/7P/s/+z/7P/s/+z/7P/s/+z/6v/q/+r/
6v/s/+z/7P/s/+3/7v/v//D/7v/u/+7/7v/u/+7/7v/u//D/8P/w//D/7//u/+3/7P/t
/+7/7//w//D/8P/w//D/8P/w//D/8P/y//L/8v/y//T/9P/0//T/9v/2//b/9v/4//r/
/P/+/wEAAgADAAQABgAGAAYABgAIAAoADAAOABAAEgAUABYAGAAYABgAGAAaABoAGgAa
ABgAGAAYABgAGQAaABsAHAAeAB4AHgAeAB4AHgAeAB4AHAAcABwAHAAbABoAGQAYABgA
GAAYABgAFwAWABUAFAAQAA4ADAAKAAgACAAIAAgABQAEAAMAAgAAAAAAAAAAAAAAAAAA
AAAAAgACAAIAAgAAAAAAAAAAAAEAAgADAAQAAgACAAIAAgAEAAQABAAEAAQABAAEAAQA
BwAIAAkACgAMAAwADAAMAAwADAAMAAwACgAKAAoACgAKAAoACgAKAAsADAANAA4ADAAM
AAwADAAMAAwADAAMAAoACgAKAAoACAAIAAgACAAKAAoACgAKAAoACgAKAAoACAAIAAgA
CAAFAAUABQAEAAUABQAFAAUABQAGAAYABQADAAQABAAEAAQABQAFAAUABAAEAAQABQAH
AAcACAAKAAgACAAIAAgADAAMAA0ADQARABIAEgASABAAEQATABUAFQAVABUAFQAVABMA
EQARABAAEAAQAA4ADwAMAAwACwAGAAIA///8//3//f/8//3/+v/6//r/+v/3//f/9//2
//j/+v/6//f/9P/r/93/0//Q/83/y//N/9T/4f/5/x8AVgCWANQABAEsAUgBTgEtAeMA
kQBVADMAGgAIAPj/8//z//P/8v/y//H/8f/w//H/7//t//D/7//t/+3/7P/r/+r/6f/o
/+n/6f/p/+r/6f/o/+j/5//n/+f/5//n/+j/6f/q/+z/6v/r/+v/6//t/+3/7f/t/+3/
7f/t/+3/6//r/+v/6//q/+n/6P/n/+n/6f/q/+r/6f/p/+n/6f/q/+z/7f/u/+//7//w
//D/7v/u/+//8f/w//H/8v/0//T/9P/2//f/+P/6//z//v8AAAAAAQADAAUACQALAAwA
DQAOAA8ADgAQABEAEgATABEAEQATABMAFAAVABUAFAAWABYAFgAXABYAFQAUABMAEgAS
ABIAEwARABEAEQAQABEAEQAPAA4ADQALAAsACwAHAAUAAwABAAIAAQD+//7//v/7//v/
+v/5//n/+f/4//n/+P/3//f/9//2//b/9//1//X/9f/1//P/9P/0//L/9P/1//X/9v/0
//T/9P/0//b/9//5//r/+f/4//f/9v/2//b/9//3//r/+v/6//v/+f/6//r/+v/7//3/
/v/+//z//v/+//7//v/+//7//v/7//v/+//7//v/+//7//v//P/8//z/+//7//v/+//6
//r/+v/4//n/+v/4//j/+P/4//X/9f/1//T/9f/1//X/9f/1//b/9v/1//P/9P/0//T/
9P/1//X/9f/0//T/9P/1//f/9//4//r//P/8//z//P/+//7/////////AAAAAAAAAAAB
AAMABQAFAAUABQAFAAMAAQD/////AgACAAIAAAD+//r/+f/3//f/9P/y//D/8v/x/+//
7//s/+z/7P/s/+3/7f/t/+z/7P/q/+j/5//m/9//1f/L/8T/wf+9/7//xP/R/+f/DwBC
AIAAvgDwABgBOAFCASUB3wCNAFEAMQAcAAgA+P/z//H/7f/q/+r/7f/r/+b/5f/n/+f/
5P/l/+P/4//i/+D/4P/g/+D/4v/h/+D/4P/g/+D/4f/h/+H/4f/h/+H/4f/h/+H/4v/i
/+P/4//j/+H/4f/h/+H/4f/h/+H/4f/j/+P/4//j/+P/4//j/+P/5f/l/+b/5v/l/+X/
5f/l/+X/5v/m/+b/6f/p/+r/6v/q/+r/6//t/+z/7f/u//D/8v/y//T/9f/0//b/+P/6
//z//P/9////AAADAAQABAAIAAoADAAMAAoACwAMAA0ADwAPABEAEQASABMAEwASABIA
EgASABMAEQARABEAEQAQABAAEAARAA8ADwAPAA4ADwAPAA0ADAALAAkACQAJAAYABQAE
AAMAAAD///z//P/+//v/+//6//v/+//7//r/9//2//X/9f/3//b/9v/3//f/9//3//f/
9f/2//b/9P/0//X/9f/2//b/9v/2//b/9//3//j/+P/4//j/+P/4//r/+v/7//v/+v/6
//r/+//7//z//P/8//r/+//7//r/+v/8//z//P/8//z//P/8//n/+f/5//n/+v/7//z/
/f/6//r/+v/5//v/+//7//r/+v/6//j/9//3//f/+f/5//j/9v/2//b/9v/z//P/8//y
//P/8//z//P/8//0//T/8//z//T/9P/0//L/8//z//P/9//4//n/+//5//n/+v/8//v/
+v/5//j/+v/6//v/+//9//7//v/+//7///8BAAMABQAFAAUABQABAP///f/9/wAAAAAA
AP7/+//4//j/9//3//T/8v/w/+7/7f/r/+v/6v/q/+r/6v/r/+v/6//q/+r/6P/m/+X/
4v/d/9f/z//I/7//vf+//8T/0//p/w8AQgCAAL4A8AAWATIBOAETAccAeQBFACsAFAAC
APT/7//x//H/7v/q/+v/6f/m/+X/4//l/+T/4//h/+H/4P/g/+D/4P/g/+D/3//e/97/
3v/e/9//3//d/93/3f/d/9//3//f/+D/3v/f/9//3//h/+H/4f/h/+H/4f/h/+H/4f/h
/+H/4f/h/+H/4f/h/+H/4f/i/+L/4//j/+P/4//j/+T/5P/k/+X/5f/m/+b/6P/o/+n/
6//s/+3/7v/w/+7/7v/w//H/9P/2//j/+v/6//r/+//9//7/AQACAAIABgAIAAoACgAI
AAkACgALAA0ADQAPAA8AEAARABEAEAAQABAAEAARAA8ADwAPAA8ADgAOAA4ADwARABEA
EQAQAA0ADQALAAoACQAHAAcABwAEAAMAAgABAAAA///8//z//P/5//n/+P/3//f/9//2
//f/9v/1//X/9f/0//T/9f/1//X/9f/1//f/+P/4//b/9P/1//X/9v/2//b/9v/2//X/
9f/2//b/+P/4//j/+P/6//r/+//7//z//P/8//3/+//8//z//P/+///////+//z//v/+
//7//v/+//7//v////////////7//f/8//v//P/8//z/+//7//v/+//6//v//P/7//v/
+v/5//j/9//3//f/9f/2//j/+P/4//j/9f/1//X/9P/1//X/9f/1//P/9P/0//P/8f/y
//L/8v/0//X/9f/1//j/+P/4//n/9//3//j/+v/6//r/+v/6//7//v////////8AAAAA
AAACAAMABQAHAAUABQAFAAUAAwABAP////8AAAAAAAD+//3/+v/6//n/9//0//L/8P/y
//H/7//v//D/8P/w//D/7v/t/+z/6v/s/+z/6v/n/+D/2//X/9H/yP/D/8H/xf/O/9n/
7/8TAEYAhADAAPAAGgE4ATgBDQG7AGsAPQAnABQAAgDy/+3/7f/v/+7/8P/r/+X/5v/n
/+X/5f/m/+X/4//j/+L/4v/i/+L/4v/g/9//3v/e/97/3v/f/9//4f/h/+H/4f/h/+H/
4f/i/+L/4//j/+P/4f/h/+H/4f/h/+H/4f/h/+P/4//j/+P/4//j/+P/4//h/+H/4v/i
/+P/4//j/+P/5f/m/+b/5v/p/+n/6v/q/+j/6P/p/+v/6//r/+v/7P/t/+7/8f/z//T/
9v/4//r/+v/6//v//f/+/wEAAgACAAYACAAKAAoACQAJAAkACQAHAAcACQAJAAsADQAO
AA4ADgAOAA4ADwAPAA8ADwAPAA4ADgAOAA8AEQARABEAEAANAA0ACwAKAAcABQAFAAUA
AAD///7//f/+//3/+v/6//z/+f/5//j/+f/5//n/+P/2//T/8v/x//P/8v/y//P/9f/1
//X/9f/z//T/9P/y//L/8//z//T/9v/2//b/9v/1//X/9v/2//b/9v/2//b/9v/2//f/
9//4//j/+P/5//f/+P/4//j/+f/7//z//P/6//z//P/8//z//P/8//z//f/9//3//f/9
//3//f/9//z//P/8//v/+f/5//n/+P/4//j/9v/1//X/9f/1//X/+f/4//j/+P/4//j/
9//3//f/9v/0//P/8v/x/+//8P/w/+//8v/0//X/9v/0//X/9f/1//T/9P/0//X/9//3
//j/+v/8//z//P/8//z//P/9//3//v/+//3//P///wEABAAHAAUABQAFAAUABAADAAIA
AwADAAIAAQD+//3/+v/6//n/+v/4//f/9v/1//P/8P/v/+z/7P/s/+z/7f/t/+3/7P/s
/+z/7P/p/+T/3//X/8//yP/F/7//vf/E/9H/5/8JADYAcAC0AO4AGAE4AUQBLQHpAJEA
TwArABAA/v/y/+n/5//r/+r/6P/p/+v/6P/n/+f/6f/o/+f/5f/l/+T/4v/i/+L/4v/k
/+P/4v/i/+T/5P/l/+X/5//n/+f/5//l/+P/4f/g/+L/4//j/+P/5P/l/+b/5//n/+f/
5//n/+b/5f/k/+P/4//j/+P/4//k/+X/5//o/+v/6//r/+v/6f/q/+r/6v/s/+3/7//w
/+//7v/u/+//8P/x//L/9P/2//b/+P/5//j/+v/8//7/AAAAAAEAAwACAAUABgAGAAkA
DAAPABAAEAARABIAEwATABMAFQAVABYAFwAXABYAGAAYABgAGQAZABkAGQAZABcAFgAV
ABUAEwATABMAEgAUABUAFAAUABMAEQARABEADAALAAoACQAGAAUAAgACAAAA/f/9//z/
/f/9//3//P/9//z/+//7//n/+P/4//n/+v/7//z//f/9//7//v/8//r/+//7//z/+//6
//n/+P/7//v//P/8//3//v///wAAAgACAAMAAwADAAIAAQABAAMABAAEAAQABAAFAAUA
BAAEAAYABgAGAAYABgAGAAYABQAFAAUABQAFAAUABQAFAAIAAgACAAEAAwADAAMAAgAE
AAQAAgABAP///v/+//7//v/+//3//f/9//z//f/9//3//f/7//z//P/7//v//P/8//z/
/v/////////+//7//v////////8AAAIABAAEAAQABAAGAAYABwAHAAgACAAHAAYABwAJ
AAwADwAPAA8ADwAPAAwACQAGAAUACAAIAAgABgAFAAIAAgABAP///P/6//j/9v/1//P/
8//0//T/9P/0//P/8//z//L/9P/y//D/7//q/+P/2f/R/8r/x//B/8X/zv/f//n/IwBa
AJoA1gAIASwBRAFGARsByQB5AEUAJwAQAP7/8P/v//P/8f/w/+7/7//t/+j/5//p/+n/
7P/p/+f/5//m/+b/5v/m/+b/6P/n/+b/5v/k/+T/5f/l/+X/5f/l/+X/5//n/+f/6P/n
/+f/5v/l/+f/5//n/+f/5//n/+f/5//n/+f/5//n/+n/6f/p/+n/6f/p/+r/6v/r/+v/
6//r/+v/7P/s/+z/7f/t/+7/7v/s/+z/7f/v/+//7//v//D/8//0//f/+f/4//r//P/+
/wAAAAABAAMABAAHAAgACAAKAAwADgAOAA8AEQATABUAFQAVABcAFwAWABcAFwAWABQA
FAAUABUAFAATABIAEQATABQAFQAXABYAFQAUABIAEwATABEAEAAOAAsACgAJAAgABwAG
AAUABAADAAAAAAAAAP3//f/8//3//f/9//z/+f/4//f/9//3//b/9v/3//n/+f/5//n/
9//4//j/9v/2//f/9//4//r/+v/6//r/+v/5//n/+P/5//r/+//8//z//P/9//3//v/+
//7///8BAAIAAgACAAAAAQABAAAAAgAEAAQABAACAAIAAgACAP//////////AQABAAEA
AQAAAAAAAAD///3//f/9//z//f/+//3//f/9//3//f/9//v/+//8//r/+v/6//r/+v/7
//z//P/5//n/+f/5//f/+P/4//f/9f/2//b/9v/4//n/+f/5//r/+v/6//v/+f/5//r/
/P/9//7///8AAAEAAAAAAP//AgAEAAUABgAFAAUABgAHAAkACQAJAAkACQAHAAUABQAF
AAQAAwAAAAAA/v//////+//4//b/9P/0//P/8f/x//D/8P/w//D/7//v/+//7v/w/+7/
7v/v/+r/4f/b/9P/zP/F/8H/v//E/8//4/8FADIAbgCyAOgAEAE0AUgBNwH5AKMAXQA5
ACQAEAD+//H/8f/z//L/7P/r/+3/6v/n/+n/6f/o/+f/5f/l/+T/5P/k/+T/5P/k/+P/
4v/i/+L/4v/j/+P/4//j/+P/4//j/+P/4//k/+L/4//j/+P/4f/h/+H/4f/k/+X/5v/n
/+X/5f/l/+X/5f/l/+X/5f/n/+f/6P/o/+j/5//m/+X/5//o/+j/6P/p/+n/6v/q/+j/
6P/p/+v/7P/t/+7/8P/w//D/8v/z//b/+P/6//z//v/+////AQAAAAMABAAEAAgACgAM
AAwADAANAA4ADwAPAA8AEQARABIAEwATABIAEAAQABAAEQATABMAEwATABIAEgASABMA
EQARABEAEAARABEADwAOAA0ACwALAAsACgAJAAgABwAGAAUAAgACAAAA/f/9//z//f/9
//3//P/5//j/9//3//j/+P/5//v/+v/5//j/9//3//j/+P/2//j/+f/5//r/+P/4//j/
+P/6//v//f/+//3//P/7//r/+v/6//v/+//8//z//P/9//3//v/+//7/AAABAAEAAAAA
AAIAAgACAAIAAgACAAIAAQABAAEAAQABAAEAAQABAAIAAgACAAEA/////////v/+//7/
/P/7//v/+//7//v/+//7//v/+//5//n/+P/4//v////8//j/9v/2//b/9v/2//f/+P/4
//X/9f/1//X/9f/2//b/9f/1//b/9v/2//j/+f/5//n/+P/4//j/+f/7//v//P/+//7/
/v/+//7//v/+//////8BAAIAAgACAAQABQAHAAkACQAJAAkACQAFAAMAAQABAAAAAAAA
AP7//v/8//3//f/7//j/9v/0//L/8f/v/+//8P/w//D/8P/v/+//7//u//D/7P/s/+3/
6P/f/9f/0f/I/8P/wf/D/8r/1//z/xkASgCGAMQA9AAeAToBPAEVAckAeQBHACsAFAAE
APj/7//x//P/8v/u/+3/7f/s/+v/6f/p/+r/6f/n/+f/5v/k/+T/5P/k/+T/4//i/+L/
4P/g/+H/4f/j/+P/4//j/+P/4//j/+T/5P/l/+X/5f/j/+P/4//j/+X/5f/l/+X/5f/l
/+X/5f/l/+X/5f/l/+X/5f/m/+b/5//n/+f/5//p/+r/6v/q/+n/6f/q/+r/7P/s/+3/
7//u/+//8P/y//L/8v/0//X/9P/2//j/+v/8//z//f///wMABwAJAAoACwAMAA0ADAAM
AA0ADgAPAA8ADwARABEAEgATABMAEgASABIAEgATABMAEwATABMAEgASABIAEwATABMA
EwASABMAEwARABAADQALAAsACwAKAAkACAAHAAgABwAEAAQAAwD///7//P/5//n/+f/4
//j/+P/4//n/+f/4//j/+f/5//n/+f/5//f/+P/4//b/+P/5//n/+v/8//z//P/8//r/
+f/5//j/+f/6//v//P/+//7///////7//v/+/////f/+//7//v8AAAEAAQAAAP7/AAAA
AAAAAgACAAIAAgADAAMAAwADAAIAAQAAAP///v/+//7//f/////////+//7//v/8//v/
+//7//v/+//5//n/+f/5//n/+f/4//j/+P/4//j/+P/4//f/9//3//b/9f/1//X/9f/1
//b/9v/1//X/9v/2//b/+P/5//n/+f/4//j/+P/5//n/+f/6//z//P/8//z//P/+//7/
////////AAAAAAAAAAABAAMABQAHAAcABwAHAAUAAwABAAEABAAEAAQAAgABAP7//v/9
//r/9v/z//D/8//z//L/8//y//L/8v/y//D/7//u/+z/6v/q/+b/5f/i/9//2f/V/87/
x//F/8n/zv/b//P/GwBSAJAAygAAASgBQAE6AQcBswBnADsAIwAQAAIA9P/t//H/8//0
//L/7//t/+j/5f/n/+n/5v/m/+X/5v/m/+T/5P/k/+T/5v/l/+T/5P/j/+L/4v/h/+P/
4//j/+P/5f/l/+X/5v/m/+f/5//n/+X/5f/l/+X/5//n/+f/5//l/+X/5f/l/+f/5//n
/+f/5f/l/+b/5v/o/+n/6v/r/+n/6v/q/+r/6f/p/+r/6v/q/+r/6//t//D/8f/y//T/
9v/2//j/+f/6//z//v8AAAAAAAABAAMABAAHAAgACAAIAAoADAAMAAwADQAOAA8ADQAN
AA8ADwATABUAFgAWABQAFAAUABUAEwATABMAEwAUABQAFAAVABMAEwATABIAEgATABIA
EgARAA8ADwAPAAwACwAKAAkABwAFAAEAAAACAP/////+//////////7/+//6//n/+f/5
//j/+P/5//j/9//2//X/9//4//j/9v/5//v//P/+//3//P/7//r/+f/5//r/+v/7//z/
/f/+/wAAAAABAAEAAQAAAP///////wAAAAAAAP7///////7/AQAEAAUABgAFAAQAAwAC
AAEAAQABAAEA//////////8AAAAAAAD//wEAAQABAAAA/v/+//z/+//9//3//f/9//3/
/f/9//3//f/8//r/+v/6//r/+f/5//n/+P/5//n/+f/5//f/+P/4//f/+f/6//r/+v/8
//3//f/9//3//P/7//v//f/9//7/AAAAAAAAAAAAAAIAAgADAAMABQAGAAYABgAEAAUA
BwAJAAoACwAMAA0ACwAJAAcABwAGAAYABgAEAAMAAAAAAP/////8//r/+P/4//f/9f/1
//L/8v/y//L/8f/x//H/8P/y//L/8P/v/+z/5//f/9f/0v/L/8X/wf/G/9X/7f8RAEAA
fgDAAPQAIAFAAUwBNQHtAJMAUwAxABYABAD2/+3/6//t/+7/6v/p/+n/6v/p/+n/6f/q
/+n/5//n/+b/5//o/+n/6v/o/+f/5v/m/+b/5v/n/+f/5f/l/+X/5f/m/+f/6P/q/+j/
6f/p/+n/6f/p/+n/6f/p/+n/6f/p/+n/6f/p/+n/6f/p/+n/6f/n/+f/6P/o/+r/6//s
/+3/7f/u/+7/7v/v/+//8P/w//D/8P/x//P/9P/1//b/+P/2//b/+P/5//r//P/+/wAA
BAAEAAUABwAIAAsADAAMAAwADgAQABAAEAARABIAEwAWABcAGgAbABoAGwAbABoAGQAY
ABcAFwAZABkAGQAZABgAGAAYABkAGQAZABkAGAAVABUAEwASABEADwAPAA8ADAALAAoA
CQAGAAUAAgACAAQAAQABAAAA/////////v/9//z/+//7//n/+P/4//n/9//3//f/9//4
//r/+//6//z//f/9//7/+//6//n/+P/6//v//f/+//7//v/+//7//P/8//3//f8AAAAA
AAABAAEAAgACAAIAAgADAAMAAgACAAQABAAEAAQABAAEAAQAAwADAAMAAwABAAEAAQAB
AAAAAAAAAP///////////v8AAAAA/v/9//3///8BAAAA///+//3//P/7//v/+//6//n/
+f/5//n/+f/6//r/+f/4//j/9//2//j/+f/5//n//P/8//z//f/7//v//P/+//z//P/8
//z///8AAAIAAwADAAQABAAEAAIAAwAFAAcABwAHAAcABwAFAAMAAQABAAIAAgACAAAA
///8//z/+//5//b/9P/y//T/8//x//H/7v/u/+7/7v/r/+v/6//q/+r/7P/q/+f/4v/Z
/8//x//C/7//v//B/8r/2f/1/x8AVgCUANIAAAEkAUABQgEXAccAeQBHACcAEAD+//D/
6//n/+n/6v/m/+P/5f/m/+X/4//j/+T/5f/j/+P/4v/g/+D/4P/g/97/3f/c/9z/3f/e
/+D/4f/f/9//3//f/93/3f/d/97/4P/h/+H/4f/h/+H/4f/h/9//3//f/9//3//f/9//
3//h/+H/4f/h/+H/4f/i/+L/4f/h/+H/4f/j/+T/5P/k/+X/5f/m/+b/6P/o/+n/6//s
/+3/7v/w/+7/7v/w//H/8v/0//b/+P/8//z//f////7/AQACAAIABgAIAAoACgAKAAsA
DAANAA0ADQAPAA8AEAARABEAEAAQABAAEAARAA8ADwAPAA8ADgAOAA4ADwANAA0ADQAM
AA0ADQALAAoACQAHAAcABwAEAAMAAgABAAAA///8//z//P/5//n/+P/1//X/9f/0//X/
9P/z//P/9f/0//T/9f/1//X/9f/1//P/9P/0//L/8P/x//H/8v/0//T/9P/0//P/8//0
//T/9f/2//f/+P/2//b/9//3//r/+v/6//v/+//8//z//P/7//v/+v/4//n//P/9//7/
/f/8//v/+v/7//v/+//7//v/+//7//v/+v/6//r/+f/7//v/+//6//j/+P/2//X/9//3
//f/9//1//X/9f/1//X/9f/0//b/+P/2//b/9v/2//T/8//y//D/8f/x//H/8f/x//L/
8v/x//P/9P/0//T/8v/z//P/8//2//b/9v/3//X/9f/2//j/+P/4//j/+P/6//r/+//7
//3//v/+//7//v///wEAAwAFAAUABQAFAAEA///9//3//v/+//7//P/7//j/+P/3//f/
9P/y//D/8P/v/+3/7f/s/+z/7P/s/+v/6//r/+r/6v/u/+z/5//i/9//2f/T/8z/w/+9
/7//xP/R/+X/BQA0AHAAsADmABABMAFAAS0B6wCVAFcAMwAaAAgA+v/x/+//7//w/+7/
6f/p/+j/5//n/+P/5P/j/+H/4f/g/+D/4P/g/+D/4v/h/+D/4P/g/+D/4f/h/9//3//f
/9//3f/d/93/3v/g/+H/4f/h/+H/4f/h/+H/4//j/+P/4//i/+H/4P/f/9//3//f/9//
4P/h/+P/5P/j/+P/4//j/+H/4v/i/+L/5f/l/+b/5v/m/+b/5//p/+r/6//s/+7/7P/s
/+7/7//y//T/9v/4//j/+P/5//v//f8BAAMABAAFAAYABwAGAAgACQAKAAsACQAJAAsA
CwALAA0ADgAOAAwADAAMAA0ADwAPAA8ADwAMAAwADAANAAsACwALAAoACgALAAoACgAJ
AAcABwAHAAYABQAEAAMAAgABAP7//v/8//n/+f/4//n/+f/5//j/9//2//X/9f/1//T/
9P/1//P/8//z//P/8f/y//L/8P/y//P/8//0//T/9P/0//T/8//z//T/9P/0//T/9P/0
//X/9v/4//n/+P/4//j/+f/5//r/+v/6//j/+f/5//j/+P/6//r/+v/8//z//P/8//n/
+f/5//n/+f/5//n/+f/4//j/+P/3//n/+f/5//j/9v/2//T/8//z//P/8//z//P/8//z
//P/9f/1//T/9P/z//P/8v/w//D/8P/v/+//8//4//b/9P/y//D/7//v/+//7v/t/+3/
7f/t/+3/7v/u/+3/7//w//D/8P/w//H/8f/x//L/8v/y//P/8//z//T/9v/2//b/9v/2
//r/+v/7//v/+v/6//n/+P/4//n/+//9////////////+//5//f/9//4//j/+P/2//X/
8v/y//H/8f/u/+z/6v/o/+f/5f/l/+b/5v/m/+b/5f/l/+X/5P/k/+b/5P/f/9r/0//N
/8X/wP+7/7n/vf/E/9P/7f8TAEgAhgDCAPQAGgEyATABAQGtAF8AMQAZAAYA9v/q/+P/
4//l/+T/4v/h/+H/4P/d/9v/3f/c/9v/2f/Z/9j/2P/Y/9j/2P/Y/9f/1v/W/9b/1v/X
/9f/1//X/9f/1//X/9f/1//Y/9j/2f/Z/9n/2//b/9v/2//Z/9n/2f/Z/9n/2f/Z/9n/
1//X/9f/1//Z/9n/2v/a/9n/2f/Z/9n/2v/c/93/3v/d/93/3v/e/97/3v/f/+H/4P/h
/+L/5P/k/+T/5v/n/+j/6v/s/+7/8P/w//H/8//0//f/+P/4//j/+v/8//z//v///wAA
AQD/////AQABAAIAAwADAAIAAgACAAIAAwADAAMAAwADAAAAAAAAAAEAAwADAAMAAgAB
AAEA///+/////f/9//3/+P/3//b/9f/0//P/8P/w//L/7//v/+7/6//r/+v/6v/r/+r/
6f/p/+f/5v/m/+f/5f/l/+X/5f/l/+b/5v/k/+X/5//o/+r/6P/o/+j/6P/n/+f/6P/o
/+b/5v/m/+b/5//o/+r/6//q/+r/6v/r/+v/7P/s/+z/7v/v/+//7v/s/+7/7v/u/+z/
7P/s/+z/6//r/+v/6//r/+v/6//r/+r/6v/q/+n/6//r/+v/6v/s/+z/6v/p/+j/5//m
/+X/5f/l/+X/5f/l/+X/5P/k/+f/5v/k/+T/5P/k/+P/4//j/+L/4f/h/+H/4f/f/+D/
4P/f/+H/4v/i/+L/4v/j/+P/4//k/+T/5P/l/+P/4//k/+b/6P/o/+j/6P/o/+j/6f/p
/+v/7P/s/+z/7P/t/+//8f/x//H/8f/x/+//7f/r/+v/7P/s/+z/6v/p/+b/5v/l/+H/
3v/c/9r/2v/Z/9f/1//Y/9j/2P/Y/9X/1f/V/9T/1P/U/9T/0f/M/8X/vf+5/7T/r/+r
/63/uP/L/+X/DQBGAIYAwgDuABIBJgEYAdkAgwA/ABsABQDy/+T/3P/Z/9v/2f/U/9L/
0//T/9L/0f/P/83/yv/M/8v/zP/M/8r/yv/K/8r/yv/J/8j/yP/K/8r/y//L/8v/y//L
/8v/yf/J/8n/yv/I/8n/yf/J/8v/y//L/8v/y//L/8v/y//L/8v/y//L/83/zf/N/83/
y//L/8z/zP/L/8v/y//L/83/zv/O/87/0f/R/9L/0v/Q/9D/0f/T/9b/1//Y/9r/2v/a
/9z/3f/c/97/4P/i/+L/4v/j/+X/6P/r/+z/7P/s/+7/8P/w//D/8f/y//P/8//z//X/
9f/1/w==
         </WaveFormData>
      </LeadData>
      <LeadData>
         <LeadByteCountTotal>10000</LeadByteCountTotal>
         <LeadTimeOffset>0</LeadTimeOffset>
         <LeadSampleCountTotal>5000</LeadSampleCountTotal>
         <LeadAmplitudeUnitsPerBit>4.88</LeadAmplitudeUnitsPerBit>
         <LeadAmplitudeUnits>��V</LeadAmplitudeUnits>
         <LeadHighLimit>2147483647</LeadHighLimit>
         <LeadLowLimit>268435456</LeadLowLimit>
         <LeadID>V6</LeadID>
         <LeadOffsetFirstSample>0</LeadOffsetFirstSample>
         <FirstSampleBaseline>0</FirstSampleBaseline>
         <LeadSampleSize>2</LeadSampleSize>
         <LeadOff>FALSE</LeadOff>
         <BaselineSway>FALSE</BaselineSway>
         <ExcessiveACNoise>FALSE</ExcessiveACNoise>
         <MuscleNoise>FALSE</MuscleNoise>
         <LeadDataCRC32>2447946662</LeadDataCRC32>
         <WaveFormData>
1P/U/9T/1P/p//7/EwAoAFAAeACgAMgAxQDEAMMAwgCmAIwAcgBYAEkAOgArABwAGAAU
ABAADAAJAAYAAwAAAP3//P/7//r/+f/4//f/9v/3//j/+f/6//r/+v/6//r/+P/4//j/
+P/2//b/9v/2//f/+P/5//r/+v/6//r/+v/4//j/+P/4//r/+v/6//r/+P/4//j/+P/6
//r/+v/6//r/+v/6//r/+v/6//r/+v/8//z//P/8//z//P/8//z//v/+//7//v8AAAIA
BAAGAAcACAAJAAoADAAMAAwADAAPABAAEQASABYAGAAaABwAHQAeAB8AIAAiACIAIgAi
ACIAIgAiACIAIwAkACUAJgAmACYAJgAmACQAJAAkACQAIwAiACEAIAAfAB4AHQAcABoA
GgAaABoAGQAYABcAFgATABIAEQAQAA4ADgAOAA4ADQAMAAsACgAKAAoACgAKAAoACgAK
AAoACAAIAAgACAAIAAgACAAIAAoACgAKAAoACgAKAAoACgAKAAoACgAKAAwADAAMAAwA
DQAOAA8AEAASABIAEgASABAAEAAQABAAEAAQABAAEAAQABAAEAAQABIAEgASABIAEgAS
ABIAEgASABIAEgASABAAEAAQABAAEAAQABAAEAAQABAAEAAQABIAEgASABIAEQAQAA8A
DgAMAAsACgAJAAwADAANAA4ADwAPAA8ADQALAAwADAAMAAwADgAOAA4ADAANAA0ADQAP
ABAAEAASABIAEgASABIAEwATABUAFQAXABoAGwAcABsAHAAeAB8AHgAfAB8AHgAdABsA
GgAZABkAGgAaABkAGAAXABYAFAARAA0ACwAIAAoABwAHAAcABQAFAAQABAAEAAMAAgAC
AAQABgAEAAMAAAD3/+v/4v/f/93/2v/Y/9v/4v/2/xEANgBkAJEAtwDaAPUABQH5ANEA
pwCLAHMAVwA+ACkAGwATABAACgAFAAIA///8//v/+P/1//X/9f/0//P/8v/v/+7/7f/t
/+//7//u/+3/7f/t/+3/7f/s/+z/6//q/+z/6//r/+v/7f/t/+3/7f/t/+3/7f/t/+3/
7f/t/+7/7P/r/+v/6//q/+r/6//s/+z/7P/s/+z/7P/s/+z/7P/t/+7/7v/v/+//7//v
//D/7v/u/+7/8P/w//D/8P/y//T/9P/1//b/9f/3//n/+v/8//3//f/+/wMABQAHAAgA
CAALAAsADAAKAA0ADgAOAA4AEAARABEAEgATABMAEgAUABQAFAAUABIAEgASABIADgAO
AA4ADQANAAwADAAMAAwACwALAAoACAAGAAYABQACAAEA///8//z//P/8//z//P/6//r/
+f/5//n/+P/4//b/9f/1//X/9P/0//T/9P/y//L/8v/y//L/8v/y//L/9P/0//X/9f/z
//P/8//z//T/9P/1//f/+P/3//b/9f/z//P/9P/0//b/9v/2//b/9v/3//f/9//4//n/
+v/7//r/+v/6//r/+v/7//v/+v/5//j/9//1//T/9P/1//X/9//3//f/9v/2//b/9v/2
//b/9v/y//T/9v/0//T/9P/0//P/8//z//P/8//y//L/8v/z//P/8//x//H/8v/y//L/
8v/0//T/9P/y//P/8//z//X/9v/2//j/+P/4//j/+P/5//n/+//7//z//v/+//7///8A
AAIAAwACAAMAAwACAAEA///+//3///8AAAAA///8//v/+v/4//b/8//y//D/8P/t/+3/
7f/t/+3/7P/s/+z/6//q/+r/7P/q/+j/6f/o/+H/1//O/8f/w//A/77/wf/K/9r/9/8a
AEQAcwCbAL4A3QDxAOkAwQCXAHsAawBVADwAJwAXAA0ABgD+//v//P/5//L/7//s/+n/
5//n/+b/5f/k/+P/4v/h/+H/4//j/+L/4f/h/+H/4f/h/+D/4P/f/97/3v/d/93/3f/d
/93/3f/d/93/3f/d/93/3f/d/93/3v/c/9v/2//b/9j/2P/Z/9r/2P/Y/9j/2P/a/9r/
2v/a/9n/2v/a/9v/3f/d/93/3v/c/9z/3P/e/+D/4P/g/+L/5P/k/+X/5v/n/+n/6//s
/+7/7//v//D/8f/z//X/9v/4//v/+//8//z///8AAAAAAAACAAMAAwADAAUABgAGAAgA
CAAIAAgABwAGAAUABAACAAIAAgABAAEAAAAAAAAAAAD//////v/8//r/+v/5//X/9f/0
//L/8f/w/+//7v/w/+7/7v/t/+//7//u/+7/7P/r/+v/6//q/+r/6v/q/+z/7P/s/+z/
6v/q/+r/6v/q/+r/6//r/+v/6//r/+v/7f/s/+z/7f/t/+3/7f/t/+3/7f/u/+7/7v/u
/+7/7v/u/+//7//v/+7/7f/s/+v/7v/u/+7/7v/u/+//7//u/+7/7v/u/+3/7f/u//D/
8f/w/+//7v/s/+7/7v/u/+7/7P/s/+r/6v/q/+r/7P/s/+z/6v/q/+r/6v/p/+n/6f/p
/+n/6P/o/+j/5//n/+f/5f/n/+j/6P/o/+b/6P/o/+j/6//t/+7/7//t/+7/7v/w/+//
7v/t/+z/7f/t/+//7//w//L/8v/y//P/9P/2//f/+v/7//v/+v/4//X/8//x//L/9P/1
//X/8P/v/+7/7P/s/+n/6P/m/+T/4f/h/+H/4f/h/+D/4P/i/+H/4P/g/97/3P/a/9n/
1v/V/83/xv+//7f/sv+y/7X/wP/Q/+n/DAA8AG0AlQC2ANMA4QDTAKkAgQBtAFsAQwAq
ABUABwADAP7/9v/x/+7/6//m/+P/4P/f/93/2//a/9n/2P/Y/9j/2P/Z/9j/1//V/9P/
0//T/9P/0//U/9b/1//Y/93/3//i/+X/5f/l/+X/5f/l/+X/5f/l/+X/5f/l/+b/5v/l
/+X/5f/m/+b/5//o/+b/5v/m/+b/5v/m/+b/5v/n/+j/6P/p/+f/5//n/+j/6v/q/+r/
7P/u/+7/7v/w//H/8P/w//D/8v/1//j/+v/6//v/+//8////AQADAAQABQAJAAoADAAK
AA0ADgAOAA4AEAARABEAEgATABMAEgASABIAEgASABAAEAAQABAAEAAQABAADwARABAA
EAAQAA0ACwAKAAgABwAGAAcABwAFAAUABAACAAEAAAD///7//P/6//r/+f/7//v/+v/6
//r/+f/5//n/+P/4//j/+P/2//b/9v/2//j/+P/4//j/9v/2//f/9//3//f/9//3//f/
9v/2//f/+//7//v/+//7//v//P/8//r/+v/6//r/+v/7//v/+//9//3//f/9//z//P/8
//z//P/9//3//P/8//z//P/7//j/+P/5//n/+//7//v/+v/6//r/+v/6//z//P/6//r/
+f/4//f/9v/4//b/9P/0//X/9v/3//j/9f/1//X/9f/z//L/8v/y//X/9f/1//P/8f/y
//L/8v/0//b/9v/2//b/9//3//f/9//4//j/+v/4//j/+P/4//v/+//9//3//v8AAAAA
AAABAAIABAAFAAQABQAFAAQAAwABAAAA/////wAAAAD///z/+//6//j/9v/z//L/8P/y
/+//7//v/+//7//u/+7/7P/r/+r/6v/s/+r/6P/n/+D/2//Z/9L/yf/D/8L/wv/F/87/
3v/3/xwASAB3AKEAxADjAO0A2wCtAIUAcQBhAEsANAAdAA0ACQAGAAIA///4//H/8P/v
/+z/6//r/+f/5v/l/+T/5f/k/+P/4//h/+H/4P/f/+H/4f/h/+H/4f/i/+L/4v/g/9//
3//f/+H/4f/h/+H/4f/h/+H/4f/f/9//3//g/+L/4f/h/+H/4v/i/+P/5P/i/+L/4v/i
/+L/4v/i/+L/4//k/+T/5f/m/+f/6P/q/+f/5v/l/+b/6P/o/+j/6v/u/+7/7//w/+//
8f/z//T/+P/5//n/+v/7//3///8AAAIABQAFAAYABQAHAAcABgAGAAgACQAJAAsADQAO
AA4ADAAMAAwADAAOAA4ADgAOAAoACgAKAAkACwAKAAoACgAIAAcABwAGAAQAAgACAAEA
/f/9//z/+v/5//j/9//2//j/9v/2//X/9f/1//T/9P/z//H/8P/v//D/8P/w//D/8v/y
//L/8v/y//L/8v/y//D/8P/x//H/8v/z//T/9f/z//L/8v/z//X/9f/1//X/8//z//T/
9P/0//T/9P/0//L/8//z//P/9P/1//b/9//2//b/9v/2//b/9//3//b/9v/2//b/9f/1
//b/+P/5//f/9//3//b/9v/2//b/9v/0//T/8v/y//T/9P/0//T/+P/2//b/9v/2//b/
9//3//f/9//3//b/9v/2//X/9f/1//P/9v/4//n/+v/5//r/+f/4//j/+f/5//n/+v/8
//3/AAACAAIAAgACAAEAAQADAAMAAgAEAAQABAAGAAgACwANAAwADQANAAwADAALAAsA
CwAJAAoACgAJAAYABQAEAAIAAQD//////v/9//n/+P/3//X/9f/0//T/9v/1//T/9P/y
//L/8v/v/+z/5//h/9r/1f/P/8r/xv/H/9D/4P/5/xYAQABzAJ8AxADjAPUA8QDNAJ0A
fwBrAFMAPAArABkAEQAQAAwABwACAAEA/v/5//j/9//1//P/8v/x//D/7f/s/+v/6//t
/+3/7P/r/+3/7f/t/+3/7f/u/+7/7v/t/+v/6v/p/+v/6//r/+v/7f/t/+3/7f/t/+3/
7f/u/+z/6//r/+v/6v/q/+v/7P/u/+7/7v/u/+//8P/x//L/8v/y//H/8f/y//P/9P/2
//P/8v/x//L/8//0//X/+P/8//z//f/+//7///8AAAAAAgADAAMABAAFAAcACQAKAA0A
EQASABQAFAAXABgAGAAXABgAGAAXABkAGwAcABwAHAAcABwAHAAeAB4AHgAeABwAHAAc
ABsAGgAYABcAFgAVABUAFgAWABQAEgASABEADgANAAsACAAHAAYABQAEAAQAAgACAAEA
AwADAAIAAgACAAEAAQABAP7//v/+//7///8AAAEAAgACAAIAAgACAAAAAAABAAEA////
//////8BAAAAAAABAAMAAwADAAMABQAFAAYABgAEAAQABAAEAAYABwAHAAcABwAHAAcA
BwAIAAgACAAIAAYABwAHAAYACAAIAAgABwAIAAgACQAJAAgABwAGAAQABgAGAAYABgAG
AAYABAAEAAQABAACAAIAAgACAAEAAQABAAEAAQAAAAAAAAADAAMAAwABAP//AAAAAAAA
AAACAAIAAgAAAAEAAQABAAMABAAEAAYACAAIAAgACAALAAsADQANAA0ADgANAAwADgAQ
ABMAFQAUABUAFQAUABEADwAOAA0ADQAOAA4ADQAKAAkACAAGAAQAAQAAAP7//v/7//v/
+//7//v/+v/6//r/+f/4//j/+P/4//b/9f/y/+v/4f/a/9X/0f/M/8r/z//c/+7/CwAw
AF4AiwC1ANYA7QD5AOcAuQCTAHsAZwBPADgAJQAbABcAEgAKAAcABAD///r/9//2//f/
+f/1//T/8//y//H/8P/v/+//8f/x//D/7//t/+3/7f/t/+3/7v/u/+7/8P/v/+//7//t
/+3/7f/t/+//7//v/+//7f/t/+3/7v/u/+3/7f/t/+7/7v/v//D/8P/w//D/8P/w//D/
8P/w/+//8P/w//H/8//z//P/9P/y//L/8v/0//T/9P/0//b/+v/6//v//P/9////AQAC
AAIAAwADAAQABwAJAAsADAAOABEAEQASABIAFQAWABYAFgAYABkAGQAaABsAGwAaABoA
GgAaABoAGQAYABcAFgAXABgAGQAZABgAFgAVABQAEgARABEAEAAMAAoACgAJAAkACQAI
AAYAAwACAAEAAAAAAP7//v/9//7//////wAA/v/9//3//f/8//z//P/8//z//P/8//z/
+v/6//r/+v/6//r/+//7//z//f/+/////v/8//v/+//9//3//f/9//3//f/+//7//v/+
//7//v8BAAMABAAFAAQAAwACAAEAAgACAAIAAgACAAMAAwACAAAAAAAAAP//AAAAAAEA
AQABAAEAAQAAAAAAAAAAAAAAAgACAAAAAAD+//7//v/+//z//v/+//z//P/8//z//P/9
//7////+//z/+//6//v/+//7//n/+f/6//r/+v/8//7//v/+//7//////////f/+//7/
AAACAAIAAgACAAEAAQADAAMABQAIAAkACgAKAAoACwALAA4ADwAPAA4ADQALAAoACQAH
AAgACAAHAAUABQAFAAQAAAD9//z/+v/6//f/9//3//X/9f/0//T/9v/1//T/9P/0//T/
9P/z/+7/5//h/9z/1f/P/8r/xv/F/8z/3P/1/xQAQABxAJ0AwADfAPkA+QDXAKsAiQB3
AGUATgA1ACEAFwAUAA4ABwAEAAMA/v/5//j/9//z//H/8P/v/+7/7//u/+3/7f/t/+3/
7P/r/+v/6//r/+v/6f/q/+r/6v/q/+n/6f/p/+n/6f/p/+n/5//n/+f/5//o/+n/6v/s
/+r/6f/p/+n/6P/o/+n/6v/q/+r/6v/q/+j/6P/o/+j/6//s/+z/7f/t/+3/7f/u/+z/
7P/s/+7/8P/w//D/8v/y//L/8//0//f/+f/7//z//v//////AAABAAMABQAGAAgACwAL
AAwADAAPABAAEAAQABIAEwATABMAFQAWABYAFAAUABQAFAAWABYAFgAWABQAFAAUABMA
EQAQABAAEAAQAA8ADwAOAAwACgAKAAkACQAJAAgABgAHAAYABQAEAAIAAAAAAP//////
//7//v/8//v/+//7//v//P/9//7//P/8//z//P/8//z//P/8//z//P/9//3/+//7//v/
+//8//z//f///////////////f/9//7//v/+//7//v/+//7///////////////////8C
AAIAAgACAAIAAwADAAIAAgACAAIAAQAAAAAAAQABAAMAAwADAAIAAAAAAAAAAAAAAAAA
/v/+//7//v/+//7//v/8//z//f/7//v/+//7//3///////z/+v/6//r/+v/7//v/+//7
//r/+P/3//b/+P/5//r/+f/3//j/+P/4//r//P/8//z/+v/7//v/+//9//7//v8AAAIA
AgACAAIAAQABAAMAAwACAAQABAAEAAcACAAKAAsADAANAA0ADAALAAkACAAHAAUABgAG
AAUAAwADAAMAAgAAAP3//P/6//j/9f/1//X/9//3//b/9v/0//P/8v/y//L/8P/w//H/
7P/l/93/2P/R/8v/yP/I/8v/1P/m/wEAJABSAIEAqQDMAOkA9QDlALsAkwB9AGkAUQA6
ACcAFwAPAAwABgD///z/+f/2//H/7v/v/+3/6//q/+n/6P/n/+b/5f/l/+X/5f/k/+P/
4//j/+P/4//j/+T/5P/k/+L/4f/h/+H/4v/j/+T/5f/j/+P/4//j/+X/5f/l/+b/5v/l
/+X/5f/k/+T/5f/m/+b/5v/m/+b/5v/m/+b/5v/n/+j/6P/p/+f/5//n/+j/6f/q/+v/
7v/s/+z/7P/u//D/8P/x//L/8//1//f/+P/6//v/+//8/wEAAwAFAAYABAAHAAcACAAK
AA0ADgAOAAwADgAPAA8ADwARABIAEgASABIAEgASABIAEgASABIAEAAQABAADwARABAA
EAAQAAwACwALAAoACAAGAAYABQADAAMAAgAAAAEAAAD///7//f/6//n/9//3//f/9v/2
//f/9//4//n/9v/2//b/9v/4//j/+P/4//b/9v/2//b/9v/2//f/9//5//n/+f/5//j/
9v/1//X/+f/5//n/+f/5//n/+v/6//r/+v/6//r/+P/5//n/+f/7//v/+//7//r/+v/6
//r//P/9//3//P/+//7//v/9//r/+v/7//v/+//7//v/+v/8//z//P/8//r/+v/4//j/
+P/4//j/+P/2//T/9P/1//f/9//1//f/9v/2//b/9v/2//X/9f/1//X/8//y//L/8v/z
//P/8//x//P/9P/0//T/9v/4//j/+P/2//f/9//3//X/9v/2//j/+v/6//r/+v/7//v/
/f/9//7/AAAAAAAA//8AAAIAAwAEAAUABQAEAAMAAQAAAP//AQACAAIAAQD+//3//P/6
//f/8//x/+7/8f/v//D/8f/v/+//7v/u/+7/7f/s/+z/7P/s/+r/5f/i/93/2f/W/8//
x//E/8b/x//S/+L///8kAFIAgQCtANIA6wDxANUApwCFAHEAXQBFADIAHQAPAA0ADAAG
AAEAAAD7//L/7f/u/+3/6//r/+r/6f/o/+n/6P/n/+f/5//n/+b/5f/j/+P/4//j/+X/
5v/m/+b/5v/l/+X/5f/n/+f/5//n/+X/5f/l/+X/5//n/+f/6P/m/+X/5f/l/+b/5v/n
/+j/5v/m/+b/5v/n/+j/6f/q/+n/6v/q/+v/6f/p/+n/6v/o/+j/6P/q/+3/7v/v//L/
8v/y//P/9P/3//n/+//8//z//f/9//7/AQADAAUABgAGAAkACQAKAAgACwAMAAwADAAO
AA8ADwARABMAFAAUABQAFAAUABQAEgASABIAEgASABIAEgARAA8ADgAOAA4ADgANAA0A
DAAMAAoACgAJAAgACQAJAAgABgAEAAIAAAACAAAAAAD//wEAAQAAAAAA/v/9//3//f/8
//z//P/8//v/+v/5//j/+f/6//v//P///wAAAgADAAEAAQABAAEAAQAAAAAAAQADAAMA
AwADAAQABQAHAAgABgAGAAYABgAGAAcABwAHAAUABQAFAAUABwAIAAkACgAIAAkACQAI
AAgACAAIAAcABgAGAAcABwAHAAcABwAGAAgACAAIAAgABwAGAAMAAgAEAAQABAAEAAYA
BAAEAAUABQAEAAIAAgACAAIA//////////8AAAAAAQACAAEAAQABAP//AQACAAIAAgAC
AAQABAAEAAIAAwADAAMABAAGAAcACgAIAAgACAAIAAsACwANAA0ADgAQABAAEAAQABAA
EQARABMAFQAWABYAFQATABIAEQARABIAEgARAAwACwAKAAgACAAFAAQAAgACAP//////
///////+//7//P/7//r/+v/8//z/+v/3//b/8//r/+T/3//Z/9L/zv/P/9j/7P8FACQA
UAB/AKcAxgDfAPMA7wDHAJUAeQBpAFEAOgAnABcADQAKAAYAAQD8//v/+P/1//L/7//x
/+3/7P/r/+r/7P/s/+z/7f/t/+3/7P/r/+n/6f/p/+n/6P/o/+f/5v/n/+f/6P/p/+n/
6f/p/+n/6//r/+v/6//p/+n/6f/q/+r/6f/p/+n/6P/o/+n/6v/o/+j/6P/o/+v/7P/t
/+7/7f/u/+7/7//v/+//7//w//D/8P/w//L/8v/y//L/9P/0//T/9f/2//n/+//9//7/
AAABAAEAAgAFAAcACQAKAAoADQANAA4ADAAPABAAEAARABQAFgAXABgAGQAZABgAFgAW
ABYAFgAYABgAGAAYABYAFgAWABUAFQAUABQAFAAQAA8ADwAOAA4ADAAMAAsABwAHAAYA
BAADAAIAAQAAAAIAAAAAAP///f/9//z//P/8//v/+//7//r/+v/6//r/+P/4//j/+P/5
//r/+//8//7//v///////v/9//z/+//8//z//f///wAA///+//3//f/9//7//v8AAAAA
AAAAAP7/////////AQABAAEAAQACAAIAAgACAAQABQAFAAQAAgACAAIAAQD+//7/////
//////////7//v/+//7//v/+//7//P/8//r//v8AAAAA///+//3//P/9//3//f/9//3/
/P/8//z/+//7//v/+f/3//j/+P/4//j/+v/6//r//P/9//3//f/9//7//v8AAP7//v/+
//7/AQABAAMAAwAEAAYABgAGAAUABgAIAAkACgALAAsACgAJAAcABgAFAAUABgAGAAUA
AgABAAAA/v/8//n/+P/2//b/8//z//P/8f/x//D/8P/w/+//7v/u/+z/7v/u/+v/5P/d
/9P/zv/L/8f/xP/C/8X/0v/o/wUAKgBYAIcAqwDKAOcA9QDjALcAjwB5AGMASQAyAB8A
EQAJAAYAAgD7//T/8//0//H/7P/t/+3/6//q/+n/6P/n/+b/5f/l/+P/4//i/+H/4v/j
/+T/5f/j/+T/5P/k/+L/4f/h/+H/4//j/+P/4//j/+P/4//j/+H/4f/h/+L/5P/j/+P/
4//k/+T/5f/m/+b/5v/m/+b/5P/k/+T/5P/l/+b/5v/n/+n/6f/p/+r/6v/q/+r/7P/s
/+z/7P/u//D/8P/x//L/8f/z//X/9v/6//v/+//8//3///8BAAIABAAHAAcACAAIAAsA
DAAMAAwADgAPAA8ADwARABIAEgAUABQAFAAUABMAEgARABAADgAOAA4ADQANAAwADAAM
AAoACQAJAAgABgAEAAQAAwABAAEAAAD+/////v/9//z//P/6//r/+f/3//f/9v/2//b/
9f/1//X/9v/2//b/9v/2//b/9v/2//b/9v/2//b/9P/0//X/9f/3//f/9//3//X/9P/0
//X/+f/5//n/+f/5//n/+v/6//z//P/8//z//P/9//3//f/8//v/+v/5//v//P/9//7/
/f/9//z/+v/8//z//P/7//r/+v/7//v/+//7//v/+v/6//r/+v/6//r/+v/4//j/+v/6
//r/+v/4//b/9v/3//f/9f/1//n/+v/5//j/9//2//X/9f/1//X/9f/0//T/9P/1//X/
9f/z//X/9v/2//b/9P/2//b/9v/4//n/+f/5//n/+v/6//z/+v/6//r/+v/9//3/////
/wAAAgACAAIAAQACAAQABQAIAAkACQAIAAUAAwACAAEAAQACAAIAAQAAAP///v/8//r/
9//2//T/9P/x//H/8f/x//H/8P/w/+7/7f/s/+z/7v/w//D/6//m/+P/3//a/9H/y//E
/8L/w//K/9r/8f8QAD4AbwCbAL4A3QDxAO8AzQCfAIUAcQBbAEIALwAdABEACgAIAAMA
/P/5//j/9//y/+//7f/t/+z/6//q/+n/6P/n/+f/5//n/+b/5f/n/+f/5//n/+b/5v/l
/+T/5P/j/+P/4//j/+P/4//j/+X/5f/l/+X/4//j/+P/5P/i/+H/4f/h/+D/4P/h/+L/
5P/k/+T/5P/i/+L/4v/i/+P/5P/k/+X/5f/l/+X/5v/o/+j/6P/q/+r/6v/q/+z/7f/s
/+z/7P/u//H/9P/2//b/9//3//j/+//9////AAAAAAMAAwAEAAYACQAKAAoACAAKAAsA
CwALAA0ADgAOAA4ADgAOAA4ADgAOAA4ADgAMAAwADAALAAsACgAKAAoACAAHAAcABgAD
AAAA///9//3//f/8//r/+f/4//f/9v/0//L/8v/x//P/8//y//L/8v/x//H/8f/y//L/
8v/y//H/8P/v/+7/7P/s/+z/7P/u/+7/7//v/+//7//v/+//8f/w//D/8f/y//H/8P/v
//D/8f/z//T/8v/y//L/8v/y//P/8//z//P/8//z//P/8v/y//L/8v/0//X/9f/0//L/
8v/y//H/8v/y//P/8//z//P/8//y//L/8v/y//L/8P/w/+7/7v/u/+7/7v/u//D/7v/u
/+//7//v/+//7//t/+3/7f/t/+v/6v/q/+v/7//y/+//7v/t/+z/6//r/+v/6//t/+z/
7P/s/+3/7f/t/+v/6//s/+z/7P/q/+z/7P/s/+z/7f/t/+3/7f/u/+7/8P/w//D/8P/w
//P/8//1//X/9P/2//b/9v/3//j/+v/7//z//f/9//z/+//5//j/9//1//b/9v/1//D/
7//u/+z/6//p/+n/6P/m/+P/4//j/+P/4//i/+L/4v/h/+D/4P/i/+T/5P/f/9j/0f/J
/8T/wf+5/7T/tv+7/8T/2P/1/xgARgB3AKMAwgDbAOcAzwCfAHkAZwBTAD0AKAAVAAUA
/f/6//T/8f/u/+v/6P/l/+D/3//f/93/3P/b/9r/2//a/9n/2f/X/9f/1v/V/9X/1f/V
/9X/1//Y/9j/2P/W/9X/1f/V/9X/1f/V/9X/1//X/9f/1//V/9X/1f/W/9b/1f/V/9X/
1v/W/9f/2P/Y/9j/2P/Y/9j/2P/Y/9j/2//c/9z/3f/b/9v/2//c/9z/3P/c/97/3v/e
/97/4P/g/+D/4f/i/+P/5f/n/+j/7P/t/+3/7v/v//H/8//0//T/9//3//j/+P/7//z/
/P/6//z//f/9//3///8AAAAAAgACAAIAAgACAAIAAgACAP7//v/+//3////+//7//v/6
//n/+f/4//j/9v/2//X/8//z//L/8P/t/+z/6//q/+z/6v/q/+n/5//n/+b/5v/o/+f/
5//n/+T/5P/k/+T/5P/k/+T/5P/i/+L/4v/i/+P/5P/m/+f/5f/l/+X/5f/l/+T/5P/l
/+b/5f/k/+P/5P/l/+f/6P/m/+b/5v/m/+T/5f/l/+X/5v/n/+j/6f/o/+j/6P/o/+j/
6f/p/+j/5v/m/+b/5f/m/+b/5//n/+X/5f/l/+T/5v/m/+b/5v/o/+j/5v/m/+X/5P/j
/+L/4v/g/+D/4f/f/9//3//f/+P/4v/g/+D/4P/g/9//3//f/9//3//e/97/3v/d/93/
3f/b/9z/3v/f/+D/3//g/9//3v/g/+H/4f/h/+H/4v/i/+T/5P/k/+T/5P/j/+P/5f/l
/+j/6v/q/+r/6f/q/+z/7f/u/+//7//u/+3/6//q/+n/6f/q/+r/6f/m/+X/5P/i/97/
2//a/9j/2P/V/9X/1f/X/9f/1v/W/9T/0//S/9L/0v/U/9L/z//K/8P/u/+2/7H/rf+o
/6b/rf++/9D/6/8WAEgAdQCbALwA0wDTALEAgwBlAFMAPwApABIAAQD5//P/7v/m/+H/
4P/d/9r/1//U/9H/z//O/87/zv/O/83/zP/L/8v/zf/N/8z/y//L/8v/y//L/8v/zP/M
/8z/yv/J/8n/yf/J/8n/yf/J/8v/y//L/8v/yf/J/8n/yv/K/8n/yf/J/8n/yv/M/87/
zP/M/8z/zP/L/8r/yf/I/8r/zP/N/8//0f/R/9H/0v/R/9D/z//Q/9H/0v/T/9b/2P/Y
/9n/2v/Z/9v/3f/e/+D/4f/h/+L/5f/n/+n/6v/q/+3/7f/u//D/8//0//T/9P/2//f/
9//1/w==
         </WaveFormData>
      </LeadData>
   </Waveform>
</RestingECG>
