# Supplementary material for: Detection of Left Atrial Enlargement Using a Convolutional Neural Network-Enabled Electrocardiogram
Source: Front Cardiovasc Med. 2020 Dec 17;7:609976. doi: 10.3389/fcvm.2020.609976 (PMC7773668; doi:10.3389/fcvm.2020.609976)
Supplement: Supplementary file 3 [file Data_Sheet_3.ZIP › normal2/1802018078_11223_0000003W.XML]

<?xml version="1.0" encoding="Windows-1252"?>
<!DOCTYPE RestingECG SYSTEM "restecg.dtd">
<RestingECG>
   <PatientDemographics>
      <PatientID>1802018078</PatientID>
      <PatientAge>83</PatientAge>
      <AgeUnits>Years</AgeUnits>
      <Gender>Female</Gender>
      <PatientLastName>yangqindi</PatientLastName>
   </PatientDemographics>
   <TestDemographics>
      <DataType>Resting</DataType>
      <Site>1</Site>
      <AcquisitionDevice>MAC55</AcquisitionDevice>
      <Status>Unconfirmed</Status>
      <Priority>Normal</Priority>
      <AcquisitionTime>10:24:42</AcquisitionTime>
      <AcquisitionDate>12-16-2015</AcquisitionDate>
      <CartNumber>1</CartNumber>
      <AcquisitionSoftwareVersion>009C</AcquisitionSoftwareVersion>
      <XMLSourceVersion>MAC5000 v1.0</XMLSourceVersion>
   </TestDemographics>
   <RestingECGMeasurements>
      <VentricularRate>65</VentricularRate>
      <AtrialRate>65</AtrialRate>
      <PRInterval>158</PRInterval>
      <QRSDuration>84</QRSDuration>
      <QTInterval>448</QTInterval>
      <QTCorrected>465</QTCorrected>
      <PAxis>77</PAxis>
      <RAxis>66</RAxis>
      <TAxis>75</TAxis>
      <QRSCount>11</QRSCount>
      <QOnset>217</QOnset>
      <QOffset>259</QOffset>
      <POnset>138</POnset>
      <POffset>174</POffset>
      <TOffset>441</TOffset>
      <ECGSampleBase>500</ECGSampleBase>
      <ECGSampleExponent>0</ECGSampleExponent>
   </RestingECGMeasurements>
   <Diagnosis>
      <Modality>Resting</Modality>
         <StatementCount>2</StatementCount>
         <LabelText>12SL ��ϳ���</LabelText>
      <DiagnosisStatement>
         <StmtFlag>ENDSLINE</StmtFlag>
         <StmtText>�������</StmtText>
      </DiagnosisStatement>
      <DiagnosisStatement>
         <StmtFlag>ENDSLINE</StmtFlag>
         <StmtText>���� ECG</StmtText>
      </DiagnosisStatement>
   </Diagnosis>
   <Waveform>
      <WaveformType>Rhythm</WaveformType>
      <WaveformStartTime>0</WaveformStartTime>
      <NumberofLeads>8</NumberofLeads>
      <SampleType>CONTINUOUS_SAMPLES</SampleType>
      <SampleBase>500</SampleBase>
      <SampleExponent>0</SampleExponent>
      <HighPassFilter>16</HighPassFilter>
      <LowPassFilter>150</LowPassFilter>
      <ACFilter>NONE</ACFilter>
      <LeadData>
         <LeadByteCountTotal>10000</LeadByteCountTotal>
         <LeadTimeOffset>0</LeadTimeOffset>
         <LeadSampleCountTotal>5000</LeadSampleCountTotal>
         <LeadAmplitudeUnitsPerBit>4.88</LeadAmplitudeUnitsPerBit>
         <LeadAmplitudeUnits>��V</LeadAmplitudeUnits>
         <LeadHighLimit>2147483647</LeadHighLimit>
         <LeadLowLimit>268435456</LeadLowLimit>
         <LeadID>I</LeadID>
         <LeadOffsetFirstSample>0</LeadOffsetFirstSample>
         <FirstSampleBaseline>0</FirstSampleBaseline>
         <LeadSampleSize>2</LeadSampleSize>
         <LeadOff>FALSE</LeadOff>
         <BaselineSway>FALSE</BaselineSway>
         <ExcessiveACNoise>FALSE</ExcessiveACNoise>
         <MuscleNoise>TRUE</MuscleNoise>
         <LeadDataCRC32>3890037191</LeadDataCRC32>
         <WaveFormData>
AAAAAAAAAAABAAIAAwAEAAAA/P/4//T/+P/6//z//v/8//z//P/8//r/+v/6//r//P/+
/wAAAgAAAP7//P/6//j/+P/4//j/+//8//3//v8AAAAAAAAAAP7//P/6//j/+P/4//j/
+P/7//z//f/+//v/+v/5//j/+v/6//r/+v/6//r/+v/6////AgAFAAgABQACAP///P/8
//z//P/8//7//v/+//7/+v/4//b/9P/6//7/AgAGAAAA/P/4//T/+P/6//z//v/+//7/
/v/+/wAAAAAAAAAAAgACAAIAAgD///z/+f/2//j/+v/8//7//P/8//z//P/+//7//v/+
//v/+v/5//j/+//+/wEABAAAAPz/+P/0//j/+v/8//7/AQACAAMABAACAAAA/v/8//3/
/v///wAA/P/6//j/9v/5//r/+//8//z//P/8//z/+v/6//r/+v/9//7///8AAP3//P/8
//7/AwAEAAcACQADAAEA/v/6//3/AQAEAAsACQAEAAMAAwAHAAYABQAEAP7/+P/5//z/
/v8CAAYACAAEAAQAAAD3//n/AAACAAEA+//9//7///8BAAAA//8EAP//9//4//v//v8A
AAQABgD+//z/9//0//f/+P/2/+//7//0//n//f8AAAEAAwAHAPv/8f/s/+3/9v/8/wEA
BAACAPz//v/3//P//P/5//P/9v/8//3///8HAAkAEwAqADkAOwBFAFYAVgBLAD8AMwAj
ABAAEAAZAAkAAwAYAA0A6//p//v/AgD2//T/BAANAP3/4v/k/+7/9P/6/wAA/v/+//n/
9//6//n/9//2//v/+f/3//z//P/6//r//f/6//X/9P/z//b/+P/5//v/+v/6//f//f//
//v/9//2//n/+P/8//3/+//5//n/+f/8//7//v/+////+P/y//P/9f/0//L/8P/6//7/
AQAIAAgAAAD9/wIABAACAP3/+f/2//b/+P/3//r/+//7//3/+//7//n/9f/3//n/+f/7
/wAA/f/9/wEA///6//r////+//n/+v/+//v//f8AAPz//v8CAAQABAABAAUABAABAAUA
BwANAA8ADAAHAAoACwAJAAUACQANAAQABAAGAAMACQAPAA0ACQANAAsABgAEAAAA/f8A
AAYAAwABAAQAAAD8//z/AwADAAYABAACAAcACAAGAAUABAD//wMABwAGAAAA/f///wYA
/f/8//v/+//9//////8BAAEA/P/6//r/+f/+/wcABAD8/wIA/v/y//r/AgACAP3///8E
AP7/+v/7//3/+//5//P/9v/5//n//f8DAAUA/v/2//b/9//4//7/+v/7/wIA///9/wAA
+//1//X/+f/5//f/+v///wAA//////n/9//9/wMABQAGAAQA///7//n/9//5//z/+v/9
/wUAAgD///v/+f/8//z/+v/+/wcABwD7//f/+P/3////BAABAP//AQAAAPz//v8EAAIA
AwAEAAEAAwADAAIAAgD8/wIABwD///7/AAD9//3/AwAGAAYABgAEAP7/+P/6//z/+f/1
//f///8EAPz/+f8CAAYABQADAAUAAQD+//3//f/+//7///8DAAcAAgABAAAAAAACAAAA
AQAEAAgAAQD4//j/+v8IAAgAAQACAAQABAAEAAQABAAGAAUAAgADAAMABAAHAAUABAAD
AAMABAAJAAoABgAIAAkADwAQAAsACAACAPz/AgAIAAMAAgACAAAAAQAEAAMA/f/+/wQA
AQD7//X/9f/8/wEABAAEAP7/AAD9//f///8HAAoADAALAAgAAAD8//n/+P/+/wIABAAB
AAAABAACAP///f/5//r//f/4//P/9v///wUACAD///D/+P8UABAA//8DAAQA9f/t//7/
CAD5//3/FQATABMAMABNAEsAQQBEAEQAOQArAB0AFwAeACAAEwANABMAEgADAP3////z
//D/+P/8//7/CwALAPb/9P/7//7/AQAEAAIABAABAAEABQAFAAQABAACAP3/+P/6//3/
/P/9/wEAAgD//wAAAQAAAAAA//////z/+v/1//n/AgADAAQACAAHAAQABgAFAAIA/f/6
//f//f8CAAUACAALAAYAAgAFAAIAAAD9//r/AQAEAAYADAAMAAQAAQAGAAUAAgD8//f/
+v/+/wQABwAEAAEA/f/7/wEABQAHAAcABgAFAAIAAQAIAAUABQAJAAsABgAGAAsABgD/
//7/AAAAAAUACwAKAAoADAAMAAoADAARABEADwAMAAsADgANAAkABQAJAAsADAALABIA
GQAOAAwADAAHAAoADwAMAAcACwALAAgACAAGAAMABgAMAAcABQAIAAQABAAIABMAFwAT
AA4ACQALAAwACgAJAAgAAQAFAAkACAAFAAMABgAOAAQAAgAAAP//AgAFAAYACQAHAAIA
AAAAAPv//v8FAAAAAAAMAA4ACAAIAAoABAD5////BgACAAAAAQADAAEA///5//z/////
/wMACQALAAQA/f/8//z//P////r/+v8AAAIAAwAJAAcAAgADAAgACQACAAQACAAIAAYA
BQD+//v///8DAAMAAgAFAAMAAgADAAEAAwAGAAQABAALAAcAAwD8//f/9//0//X//P8I
AAsABAADAAcACQALAAwABQD//wMAAgD+/wAAAQD+//7//v8AAAUACAAKAAgAAgAIAA0A
BAACAAMA///9/wEAAgAAAAQABAAAAPz///8AAPz/9//4/wEABwAAAP7/BgAJAAcABAAH
AAQAAgAAAAEAAwAEAAQABwAKAAQAAwACAAIABADp//v/EAAKAAYAAgD+/wUADAAQABIA
DgAJAAUAAwAGAAgACgANAA8AEwATAA4ADAALAA8ADgAQABAADQAKAAsAEAAKAAgABgAC
AAEAAgD///f/9v/6/////////wUABQAHAAcABAABAAQAAgD9////AwACAAAABQAGAAIA
AgD///7/BAAIAAYAAQD+/wAAAAABAAMAAwAGAAsACAAFAAEABQAGAAQAAwAAAAAA/P8C
AA0ABwD2//X/+f/8//7///8FAA8AHQAhACoAPwBNAE8AVABYAEsARQBHAC8AFgAYACMA
HQAVABYACQD9/wsAAwDy//r/CAAAAPv//f/+//j/+//8//3//v8BAAQAAgADAAUAAwAA
AP7/AwADAAMACgAHAAQAAwAFAAMA/////////P/8//v/+/8AAAIAAQAJAAkAAwD9//r/
/f/+/wQABwAFAAEA///9//7/AAAAAAAACgAIAAcADQAIAAQA///6//7//v/9/wAAAgD8
//v/AgAHAAgABgAFAAcACAALAAsABwADAP7/+//9///////9/wEABQAHAAsACwAFAAIA
AwABAPz//P8BAAMA//8BAAYABgALABEAEAANAA4ADQAKAAkADQAMAAkABQADAAUAAwAI
AAkAEgAZABIADQAQABMADAAMAA4ACwAPABMADwAJABIAEwARABIAEgAPABIAGAATAA8A
EAAKAAYABgANAA0AEAAOAAwAEQAPAAoABgACAPv///8DAAIA/v/9/wEACgAGAAYABgAH
AAcACQAJAAsACQAEAAIAAgD8//7/BAD+//v/BAADAPr//f8CAP//9//+/wYAAwACAAEA
AQD9//n/9P/4//z//f8AAAcACgAEAAAAAAABAAIABAD+//3/AgAGAAcADQALAP7/+//8
//n/+v8AAAgADAAJAAcA///7//3/AQABAAAAAgABAAEAAwABAAEAAgD+////BwAEAAEA
/f/7//7//v/8/wAACQAJAAAA/f//////BAAGAAAA+/8AAAAA/f8AAAcABgAIAAoABwAH
AAUAAgD9//b/+/////v//P8AAP////8FAAgACAAIAAQA/P/0//7/BAAFAAUAAQAFAAYA
+v/5/wIABgAFAAQABwAEAAIA/f/7//r/+P/6//3/AAD6//7/AAADAAgAAwADAAUACAAD
APz//v8CAAgAAAAHAP7/7v/z//j//f8CAAMABgAGAAQABgAFAAUABwAHAAYABQAFAAIA
BQAEAP7//v///wUABgAIAAgABQACAAcADgAKAAoABgACAAEAAgADAP//AgAKAAcAAQD7
//v/+v/7//r/9v/z//b/9P/v//f///8CAAQAAgAAAPn/9v/0//T/+/8AAAAA+//4//r/
/P/9///////+/wEA/P/3//j///8DAAQACwAAAPj/9v/0/+3/8f/8//n/9//+/wAAAQAF
AAkAGQAxADoAOQBFAE8ATgBEAD0AOQAvACMAJgAkABMADQARAAAA5//p/wkAFQAIAP7/
9v/s/+////8GAAgABQAAAPv/9v/4//z/+//9//7//f/7//r//P/5//b/+v/7//r/+///
//7/+f/4//f/+f/6//r/+//8//z/+f///wEA+//1//L/9v/2//v//f/6//f/9v/1//v/
AAADAAYABgD+//f/9//5//r/+v/6//z/+v/3//j/+//0//L/+P/9//7//P/7//3//v8B
AAEAAgABAP///////////f/5//v/+//5//n/AAD//wEABwADAPr/9v/3//v/+f/9/wQA
AgAFAAkABgACAAIAAAD8//7/BQAHAAcABgAFAAgABwAIAAUACgANAAoABwAMABEABgAE
AAQA//8GAA0ADAAJAAoABwABAP7/AQABAAcAEAALAAkADAAIAAIAAgAJAAkABwAEAAEA
BQAFAAIAAAD+//z/AQAGAAYA///7//z/AgD5//j/9//3//r//f/+/wEA/f/2//L/8P/y
//j/AgAAAPz/BAACAPj//v8EAAIA+//6//7/9//y//j/+//6//n/8f/0//f/9//8/wMA
BgAAAPf/9v/2//b/+f/y//D/9P/5//3/BgAHAP3/+//9//v/9P/0//b/9P/8/wEAAAAD
AAMAAwD///r/+//5//j/+f/5//v//v/8//r/AQD9//n/9f/x//L/8P/y//j/AwAFAP7/
+//9//3///8AAPn/8//5//r/+P/8//7/+v/5//j/+f/9////AAD8//b//P8BAPv/+v/8
//n/+f/9//7//P/9//z/9//y//j/+v/3//P/8//7/wAA+P/1//7/AgABAP3////7//j/
+P/5//v//P/5//v//f/2//T/9P/1//j/8//z//X/+P/1//D/9P/6/wQAAgD9//z/+//6
/////v/3//H/9P/7//j/9f/2//3//P/7//f/7//0//j/+v/8//7/+v/2//L/7v/z//b/
+f/8//7//v/+//7//P/6//j/9v/4//r//P/+//r/+P/2//T/9f/2//f/+P/1//T/8//y
//H/8P/v/+//9v/4//j/+v/8//3/AAACAP3/+v/4//X/+//9//r/+//9/wQABgAIAAQA
///6//z/AwD////////6//r//P/6//P/8//4//j/8//w//P/9f/3//f/9P/x//L/8P/r
/+//8//0//T/9v/6//f/+P/2//L/9//6//r/8//u/+7/7v/y//f/+v/+//7/+P/y//H/
8v/y/+//6//q//b/BAD0/+H/2//s/wEA+f/s//T///8BAA8AJQAnABwAJwA9AEUASgBK
ADcAIQAZABUAFgASAAUA/f/7/wAA+//j/9X/6/8CAPT/3v/m//n/9//u//T/8//y//H/
8P/w//L/7//v//b/9//3//j/+f/1//H/9P/y//D/8P/z//D/6//q/+n/7P/u/+//8f/u
/+z/5//r//L/8f/w//L/8f/u//D/7//w/+//8P/x//P/9v/3//j//P/2//H/8//x//D/
7v/s//P/9P/0//j/9//u/+r/7v/y//L/7//t/+v/7P/v/+//7//v/+7/7//y//X/9v/1
//L/8f/u/+3/9P/x//H/9f/3//L/8v/3//X/7//v//L/9P/7/wMABAAAAP7/+v/0//T/
+f/5//f/9v/1//j/9//4//f//v8DAPz/9f/2//f/8v/0//j/9//7////+//1//3//f/6
//r/9v/z//b//P/7//v/AAD+//j/9v/7//n/+//4//X/+f/3//L/7v/q/+r/8//8/wAA
9f/t/+r/7P/r/+7/8f/1//L/8f/u/+3/7//s/+z/7v/v//T//f/6//P/+v/3/+z/8v/4
//b/7//x//b/8P/s/+z/7f/q/+f/5v/s//L/9f/z//f/9//u/+v/7v/y//b/+P/y//H/
9v/z//H/9P/v/+v/7f/z//X/8//2//v//P/6//n/8v/v//D/8//y//D/8v/x//H/8//y
//P/9f/y//P/+//4//X/9f/z//b/9v/x//T//P/7/+//6//s/+v/8v/2//L/7//1//b/
9P/4//n/9P/y//D/8//3//n/+v/4//L/+P/9//j/+P/7//n/8//1//T/8P/1//b/8//w
//P/9P/w/+v/6//z//j/8P/t//b/+v/5//n//f/7//r/9f/z//L/8P/y//f//P/4//j/
+P/5//z/8//v/+3/7P/v/+7/9v8AAAQA/v/1//D/8f/w//X/9P/v/+v/8P/5//f/8//z
//n/+P/3/+3/7f/2//P/8P/t/+r/7v/y//b/+v/5//j/9//2//j/+P/4//j/+v/6//r/
+v/0//D/7P/o/+z/8P/0//j/+P/4//j/+P/1//T/8//y//D/8P/w//D/8//0//X/9v/1
//T/8//y//T/9P/0//T/9P/0//T/9f/4//j/9v/2//X/9f/3//j/9f/0//T/8//4//n/
9f/1//X/+v/6//r/+//5//f//P8AAPv/+v/5//f/+P/7//r/7v/r/+3/6v/r/+z/8//5
//n/+f/2//P/9f/y/+z/7//1//b/9v/4//b/8f/w/+z/6P/t//D/8P/s/+r/7f/w/+//
8f/x//L/8//u/+n/6f/z//j/+v/7//L/9P/u/+b/8//7/+r/4f/j/+T/8v/9//f/9f8J
ABcAHAArADcANQA2ADYALwAtACsAIQAMAAIACQAPAAcA+P/1//X/6//r//D/6v/k/+T/
5f/v//7/8v/w/+7/7P/q/+z/8P/v//H/8v/x/+//7v/x/+//7f/y//L/8P/w//P/9v/z
//T/9f/0//T/8//z//L/8P/r/+//9f/z//H/8v/0//L/9f/1//P/7//t/+v/7f/w//H/
8v/4//T/8f/1//L/8P/t/+r/8f/y//L/9v/4//L/8f/4//z//P/5//f/8f/u/+3/6f/r
/+3/7v/x//T/9//4//f/9P/x/+z/6f/u/+v/6//v//L/7v/v//X/9//z//X/+v/1//X/
9v/w//P/9v/3//b/9f/5//j/9f/3//f/+//7//z/+f/+/wEA+//3//v////4//j/+v/3
//n//f/5//P/+v/7//n/+v/1//H/8//4//f/9//8//r/+f/6/wIAAwAAAPz/+P/7//3/
+v/4//b/8P/z//b/9P/v/+3/8P/4//H/8P/v/+//6//r/+n/6f/u/+z/7f/w/+//9P/9
//r/9P/6//b/6v/u//T/8v/r/+r/7v/n/+L/6f/t/+3/7f/p/+z/7//v/+3/8f/x/+j/
5P/k/+X/5v/r/+b/5v/s/+//7//0//H/6v/r//D/8f/s/+7/8v/y//H/8f/r/+n/8P/1
//b/9v/y/+3/6f/n/+j/6//v/+7/7P/z/+//6//r/+v/8P/y/+7/8P/3//X/7v/r/+3/
7f/w//L/7P/n/+z/7P/p/+z/7f/q/+r/6v/t//H/8//0/+7/5v/q/+3/7f/y//r//f/4
//n/9//y//P/8v/t/+j/7P/u/+v/5//l/+3/8v/q/+P/6v/s/+n/5//r/+n/6P/n/+n/
7P/u//D/8//2//D/7v/u/+//8v/u/+3/7v/w/+//6v/u//T/+//2/+7/6v/v//D/9//4
//D/6f/r//H/7//t/+//9//6//H/4//t//z/+P/2//T/8v/x//D/7//u/+//8f/1//b/
8f/u/+r/5//s//D/8//2//j/+f/+////+P/1//P/9v/5//r/+//5//n//v8FAAEA/v/7
//b/9P/4//j/8//1//n/+P/0//D/8v/z//T/8//x/+//8//y/+3/8f/3//j/9v/2//T/
7f/w/+7/7v/1//r/+v/1//L/8v/y//H/8f/y//T/+P/0/+3/7f/z//b/9v/9//D/9P/+
//D/5f/1//7/9f/x//b/9P/v/+//9f///xEAKAAxAEEAVwBQADwANwA1ADEAJQAcABgA
DQAJAAsA/P/x//v/+f/t//b/+P/s/+7/+//5//L/9P/2//b/9v/2//T/9P/v/+3/9f/5
//z/AAD+//f/8P/w//P/8v/z//f/9//z//P/8//v/+7/7P/r/+//8P/u//X/+P/1//L/
8v/w/+7/8f/x//T/9f/4//v/9//2//P/8P/3//L/7v/x//T/9P/z//L/9//4//j//P/8
//T/8f/2//f/9v/y/+//7f/s/+3/6//t/+//8P/z//f/+//9//3/+v/5//b/9f/4//P/
8f/z//j/9v/5/wEA/v/5//r//v/3//f/+P/y//P/9v/3//b/+P/9//3/+//7//v/////
//3/+f/9/////f/5//3/AQD6//r//P/5////BQADAP//BgAHAAUABgAEAAEABAAKAAQA
AQADAP7/+P/4///////+//r/9v/5//n/9v/0//L/8v/5/wAAAgD7//f/+P/+//b/9P/y
//H/9f/7////BQABAPr/9v/0//D/8v/4//L/8P/6//r/8v/1//r/9//v//X//P/4//b/
9f/1//H/7f/q/+7/8v/z//P/+f/7//T/7//w//L/9P/2//D/7//0//f/9//8//n/8f/x
//X/9f/w//L/9v/2//f/9//x/+//9f/5//n/+P/2//P/8f/x//L/9f/5//j/9v/7//X/
7//x//H/9v/4//X/+P8AAP//9//1//j/+f/9//7/9//x//j/+P/1//j/9//y//D/7v/x
//X/9//4//j/8v/4//3/+v/6//3/+//1//f/9v/y//j/+P/0//D/9f/4//b/8//0//3/
AwD8//L/9v/1/+//9P/7//z//v/5//n/+v/6//f/9//3/+7/8P/y//X/+v/6//v//v8C
AP7/+P/7/wAABQD+//T/7v/z//T/+//8//f/8//4/wEA///z//n/BAABAP7/+//4//f/
+v/6//j/+f/5//r//f/+//7//v///wEABQAFAAAA/f/9/wIAAgACAAIA///8/wAABgAB
AAAA/v/6//n/+v/6//X/9//+//z/+f/2//n/9//3//X/8P/x//b/9v/z//n///8AAAAA
AgACAP3//P/2//L/9f/2//n/9f/z//b/+f/7//7////8//3/9v/v//D/9//7//z//f/6
/wAAAgD+/wUAAwD0//f/+//2//z////7/wUAGQApADoASwBRAFMAWABUAEUANQAlACEA
JAAeABcAFwAPAAAA+f///wEA/f/2/+z/5v/s/wEAEQAOAP7//f/8//v/+v/8//7/+//7
/wAAAQABAAIAAwD///v//v/+//z//P///wMAAQADAAUAAQD+//r/9//7//z/+v8BAAUA
AQD9//z/+v/4//v/+//9//3///8BAAEAAgABAAAAAwD+//r//f/+//7//f/8/wEAAgAC
AAYABAD6//X/+P/+/wAA////////AAADAAMAAQD///z/+//7//3//f/7//3//f/7//v/
AgABAAMACQAHAAAA/v8BAAQAAQAEAAoAAwADAAQA/v///wIAAwACAAMACQAKAAkACgAL
ABAAEQANAAcACQAJAAgABQAKAA8ACAAKAA4ADQAQABMADgAHAAwACwAHAAYABgAFAAoA
EgANAAkACgAEAP7//v8FAAUACQAIAAcADQALAAgABgAEAP//AwAHAAYAAgD//wEACAAD
AAIAAQABAP7////+////AQD8//r/+v/1//j////6//r/BgAIAAIAAgAEAP7/8//6/wQA
AwAEAAMAAwD///v/9v/6//7//////wUABwAAAPj/9v/1//T/+//2//b//P8AAAEABwAF
AP////8DAAMA/P/+/wIAAgAFAAUA///9//7/AQAAAP7////9//z//f/8//3////8//3/
BQACAP///f/7//7//v/9/wIADAANAAIA//8BAAEAAwACAPn/8f/5//r/+P/8/wEAAAAC
AAQABAAHAAgACAAEAP7/BAAJAAUABgAKAAkAAgADAAEA/P8BAAIA///8/wEABAACAP//
/v8FAAkAAAD5/wAAAgD///3/AQD///7//v///wEAAgAFAAkADQAIAAYABAADAAQA///9
//3//v////z/AgAKAAQA/v/7//7/AgAEAAYACAAFAAQAAAD6//3///8CAAcACgAKAAoA
CwAMABEAEgAOAAkABQAGAAIABwAKAAoACgAKAA4ABwAEAAYABAAFAAgABAD7//n//P//
//////8FAAQABQAEAAAA+//+//z/9//9/wMABAAEAAQABAD///7//P/6////AgAAAPv/
+P/6//v/+//8//v/AQAHAAUAAwD//wMABAACAAMADgAIAPj/8P8BAA8A/v/v//H//P8E
AAsAGwAhABUAEwAoADsASQBDADoARABLAD0AIwAVABIAFAAjAB0ADQAKAAMA/f/9//X/
9v8CAPz/8v/1//P/+P8GAAQAAgAAAP7//v8AAP3//f8EAAUABQAGAAcAAwD//wIAAQD+
//3///8CAP//AAABAAAAAAD////////+//r///8HAAUAAwAEAAMAAAACAAEABAADAAQA
BQADAAQAAwACAAQA/v/5//v/+//6//j/9v///wIABAAKAAcA/v/6//7/AgACAP///f//
/wIABwAJAAYABQADAAMAAQABAP//+//+/wEAAgAFAAkABQAEAAcABQD+//z///8CAP//
AgAIAAQABQAHAAIAAwAGAAcABgAHAA0ADgANAAwACwAOAA0ACgAHAAwADwAIAAMABgAJ
AAMABAAHAAUADAATABIADwAQAA0ABwAEAAUABQALABQAEQAPABIADgAKAAoAEQARABAA
DAAIAAsACgAGAAMAAAD5//3/AQAAAP////8EAA4ABgAEAAIAAQAAAAEAAAABAAMAAAAA
AAIAAgAGAA4ACgAEAAoABgD6////BgAFAP//AAAGAAEA/v8AAAEA/v/7//P/9v/5//n/
+/8BAAMA/P/6//7/AwAIAA0ACAAIAA4ACQAFAAYA///6//3/BAAHAAQABgAKAAoABwAF
AP3/+f///wMAAwACAAIA///9//3/AAADAAcABgAEAAsABwADAAMAAQAEAAQAAAAEAA0A
DQABAPv/+v/3/wIACAAGAAUACAAIAAUACAAGAAAA/f/6//3/AwAHAAoACAACAAgADQAK
AAoADQALAAMAAwAAAPr/BQAKAAsADAALAAoABAD9//7/BwANAAYAAAAGAAcAAwACAAUA
AgAAAP////8AAAAAAgAHAAwACAASAAYABgAGAAYABgAIAAwADQAMAAgABQADAAMACAAK
AAwADwAOABEAEAAKAAoACwARABIAFAAUABEADgAOABIACwAIAAgABgAHAAoACgADAAMA
CAAKAAcABAAHAAcABwAFAAAAAAAEAAMA//8EAAsADQAOABAAEAALAAoABAAAAAMABAAG
AAEA/v8AAAUABwAKAAsACwANAAcAAQABAAcACgAKAAsADAAIAAAACAANAAEA+v/5//v/
CAAKAPn/AQAdACMAJwA8AEUAQwBJAEwAVgBRAD8APQA7ADAALAAjABsAFQAQAA0A///x
////DAAMAAwABgD//wEAAgAAAAUABgAHAAgACgAMAAkACQALAAkABgAEAAcABQADAAgA
CgAIAAgACwAKAAUABAADAAMABAAEAAUABAAEAAEABwAKAAcABAAEAAUABAAIAAkACAAF
AAQAAwACAAQABAAEAAoABgADAAcACwAMAAwADAAPAA4ADAAOAAsAAgD+/wIACgAMAAsA
CwAJAAgACQAHAAgABwAFAAUABwAJAAkABwAHAAcABQAFAAcAAQD+////BQAGAAwAFwAV
AA8ADwASAAwADQAPAAoADAAOAA4ADAAMABEAEQAPAA8ADwATABMAEwARABcAGwAUAA8A
EgAVAAoACgAMAAkADQARAA0ABwATABcAGAAcABkAFQAXABwAFQARABIADAAKAAwAFQAX
ABUAEAALAA0AEQAQABAAEAAKAA8AFAAUAAwACQALABIADQAMAAsACwAKAAsACgALAA0A
CAAGAAYAAgAGAA4ACgAEAAwACgAAAAUADAALAAUACAAOAAkABgAMAA8ADgANAAMABAAF
AAMABgANABAACgAHAAgACgAMABEADAAMABIAEQARABYAEwAJAAkADQANAAQABAAGAAQA
CAALAAgACQALAA8ADwAOAA0ACQAGAAUACAALAA8ADgAKAA0ABQD9/wEAAwAKAA4ACgAO
ABcAFwAPAA0AEAARABMAFAANAAcACgAKAAcACgAQABAAEwAWABEAEQAPAAwADAAGAAwA
EQAMAAwADwANAAwAEQATABIAGQAaABcAFAAUABQADwAJAAwAFQAbABQACwAQABAACwAO
ABMAEgASABEAEQASABIADwARABMADAAJAAYABAAEAAgADwAYACIAHgAYABsAIAAgABAA
BAAHAAoADQAQABIAFgAXABYAFAATABMAFQAZABoAGwAdABwAHwAeABgAFAATABcAFgAZ
ABwAHAAcAB4AIgAbABgAGQAWABYAGAAVAA0ADAAQABMAEQAPABMAFgAZABoAGAAVABgA
FgARABIAFwAXABYAFQAUAA4ADAAMAA4AFwAeABkAEQALAAoADQAPABIAEwASABUAEAAL
AA0AEwAWABYAEQASAAYABAAeACMADwAIAAkACwAOABIAGwAZABcAIwBDAGAAYQBlAHMA
bgBaAFEATQBHADsANgA6ADcAKwAdABIAFQAXAA8ADwAYAB4AIAAaABEAAQAGACAAHgAa
ABYAEgASABQAEQARABUAFQAUABQAGAAXABYAHAAaABYAFAAVABcAEwATABMADwAOAAwA
CwAPABIAEgAbACMAIQAfACAAGgAUABMADwASABMAFgAZABYAFgAUABIAGQAWABQAGQAa
ABoAGQAYABsAGgAYABoAGAAQAA0AEgAUABQAEQAPABIAFgAcAB8AGwAZABYAFQALABMA
IQAbAA==
         </WaveFormData>
      </LeadData>
      <LeadData>
         <LeadByteCountTotal>10000</LeadByteCountTotal>
         <LeadTimeOffset>0</LeadTimeOffset>
         <LeadSampleCountTotal>5000</LeadSampleCountTotal>
         <LeadAmplitudeUnitsPerBit>4.88</LeadAmplitudeUnitsPerBit>
         <LeadAmplitudeUnits>��V</LeadAmplitudeUnits>
         <LeadHighLimit>2147483647</LeadHighLimit>
         <LeadLowLimit>268435456</LeadLowLimit>
         <LeadID>II</LeadID>
         <LeadOffsetFirstSample>0</LeadOffsetFirstSample>
         <FirstSampleBaseline>0</FirstSampleBaseline>
         <LeadSampleSize>2</LeadSampleSize>
         <LeadOff>FALSE</LeadOff>
         <BaselineSway>FALSE</BaselineSway>
         <ExcessiveACNoise>FALSE</ExcessiveACNoise>
         <MuscleNoise>TRUE</MuscleNoise>
         <LeadDataCRC32>3896725662</LeadDataCRC32>
         <WaveFormData>
EAAQABAAEAAPAA4ADQAMAAgABAAAAPz//v8AAAIABAACAAIAAgACAAQABAAEAAQABgAG
AAYABgAFAAQAAwACAAIAAgACAAIABAAEAAQABAAEAAQABAAEAAMAAgABAAAAAAAAAAAA
AAABAAIAAwAEAAQABAAEAAQABAAEAAQABAACAAIAAgACAAcACgANABAADQAKAAcABAAC
AAIAAgACAAIAAgACAAIA///+//3//P///wIABQAIAAMAAAD9//r//P/+/wAAAgAAAAAA
AAAAAAEAAgADAAQAAgACAAIAAgD///z/+f/2//f/+P/5//r/+v/6//r/+v/4//j/+P/4
//b/9P/y//D/9f/4//v//v/5//b/8//w//L/9P/2//j/+f/6//v//P/7//r/+f/4//r/
+v/6//r/9//2//X/9P/2//b/9v/2//f/+P/5//r/9//2//X/9P/4//z/AAAEAAMAAgAC
AAcADgAOABAAEAAOAA0ADAAJAA8AEwAXACEAIAAYABUAHAAgAB8AHQAbABMACwAMAAkA
DAAMAA0AEwAKAAgAAwD7//r/AQAFAAEA/f///wIAAAABAP//AAABAPz/9//7////AgAD
AAYABwABAP7/+v/3//f/+f/7//n/+////wEAAwAEAAcABQAFAPv/9P/x//L/+P/+/wIA
BgAKAAQACAD///P/9//2/+7/7v/7/wcAFAAqAEEAXwCJAKcAvADaAO8AzgBzACgAEAAC
APD/9/8DAPT/7/////f/4f/g//X/AgD5//b/CwAXAAUA7P/u//j//f8CAAkAAwABAP//
/f////7//f/9/wAA///9/wEAAQAAAAAA///9//r/+v/6//3//P/7//z//P/8//r//v8D
AP3/+P/5//r/+P/5//z//P/8//v/+//9////AAABAAAA+v/4//r/+P/4//X/9f/+/wEA
BAAKAAoABgADAAcABwADAAAA+//8//z//f/+/wIABAAFAAcABgAHAAYABQAIAAgABAAE
AAoACwAMABAADwAOAA0ADgANAAwADgAOAA4AEgAVAA4AEgAYABoAGQAZAB0AGwAXABkA
HgAiACUAIgAgAB8AIQAfABoAHwAiAB4AHQAdABsAIQAkAB8AHwAiAB0AGgAZABcAFwAc
AB4AGAAYABgAGAAUABQAGQAbABYAEgARABEAFAARABMAEQAPABAAEwAUAA4ABwAEAAMA
AAD///7//P/9//7/AAAEAAIA/P/4//f/+P/8/wQAAAD//wEA/P/x//r////9//z//P8B
AP7/+f/7/wAAAAD8//X/+//+//7/+/8CAAQA+P/5//v//P/+/wEA/v/6/wUAAwABAP7/
+v/8//z//P/8//z/AwAEAAUAAwADAAAA/f8CAAgABwAIAAMAAQD9//v//P/+/wEAAAAB
AAYABwAFAP7/+//+//3//v/+/wUABQD8//n/+P/3/wQABwADAAMAAwABAP3//f8DAP//
///9////AgAEAAQAAwD+/wAABQADAAEA///7//3/BAAGAAQAAwAFAAAA+//+/wAA///5
//j//f8BAP///v8DAAYABwACAAEAAAD///7/AQAEAAAAAgAFAAgABQAAAP////8CAAIA
BQACAAIA/v/7//r/AAD+/wAABAAMAAwADAAMAAwACgAPABEADgARABAAFAAXABUAEwAU
ABMAFAAbABsAFAAVAB4AJAAlACIAHwAYABEAFQAVABAACgAHAAcAAgACAAEA/f/8/wMA
AQD3/+//7f/0//b/+v/7//n/9//z/+3/9P/7//3///////3/9v/y/+//7f/v//H/9f/1
//X/+f/2//P/8//z//H/8f/s/+r/7v/0//T/9P/u/+j/8P8GAP7/7f/t/+X/0v/M/97/
6f/l//z/JgA1AEMAcwCnALwAwADPAMIAawAQAPT/8P/u//f/8//k/+X/5//f/9//4P/X
/9z/5//s//P//////+r/5v/s/+//8v/3//T/8//y//H/9v/2//b/9//1//H/7P/t//L/
9P/3//n/+f/2//b/9v/1//L/7//u/+7/7v/s//D//P/5//f/+//6//b/9f/2//L/8P/t
/+v/8f/1//j/+//7//b/9f/4//b/9v/z//P/+P/5//r//v/8//j/9f/5//v/9//0/+//
9v/4//v//v/7//r/+P/3//n/+//7//v/AAAAAPz//P////////8CAAMABAAFAAgABQAC
AAIAAAACAAgADQAIAAsAEAARAA8AEAAVABQAEQARABQAFgAXABUAEgAQABEAEwASABsA
IgAcABkAFwATABcAGgAVABUAGgAXABYAFwAUABMAFwAYABAAEAAQABAADgAQABcAGwAV
ABAADgANAA4ACwANAAsABQAEAAUABAABAP3//f////r/+f/4//b/9//4//r//v/+//j/
9P/z/+7/8P/2//D/9v/9//3/9//7//3/+P/0//b/+//4//P/9P/4//f/8v/v//X/+P/4
//b//v8BAPb/8//z//L/8v/2//T/8f/9////AQACAAIAAAAAAAAAAAD8/wEAAAD///3/
/f/6//f/+f/+//z//P/7//v/+f/5//z//v8BAAAAAAAEAAQAAQD4//P/9P/x//P/9P/8
//3/+f/5//v//f8EAAMA+//3//r/+f/2//f/+v/1//T/8f/2//r//f/+//z/+P/7/wEA
/f/7//n/9f/1//r/+v/2//j/+//3//P/9P/2//X/7//u//P/9//1//X/+////wEA/f/7
//n/9//2//n//P/4//j/+//+//v/+v/5//n//P/s//n/DgAJAAYAAwAAAAUADQASABIA
DgAKAAsACwAQABEAFQAXABcAHQAcABQADwAWABoAGQAaABkAFAAPABUAFQAQAAoAAgAB
APv/+v/2/+//6//v//X/8f/v//P/9v/0//T/8f/v/+//7f/p/+v/7//u/+3/8f/z//D/
8P/t/+v/7f/v//H/7//t/+//7P/r/+3/7//y//X/8//0//L/9v/0//L/7P/s//D/7v/s
/+//5//V/9L/3P/c/9v/6f/6/xQAOQBZAHUAlwC6ANAA4QDCAF0AFAAKAPT/3v/p/+v/
3v/j//H/4f/T/+T/5f/a/+X/9v/3/+//6f/k/+b/7P/t/+7/8f/y//P/9P/1//b/9P/y
//H/9f/1//T/+f/2//T/8//x//L/8P/x//L/8v/w/+7/7v/z//T/8//4//3/9//y//P/
9P/y//P/9v/1//T/8v/x//L/8//z//P/+P/2//j//v/5//j/9P/z//X/9f/1//j/+//4
//b/+//+//v/+f/1//v//P/+/wAAAAAAAP/////9//3/+//5/wEABAADAAYABQADAAEA
AgAEAAQABAAGAAYABgAJAAoADQASABYAEAARABQAEwAPABEAFwAXABUAEQASABIAEQAX
ABoAHgAlAB4AFgAYABgAFwAXABgAFwAcAB4AGAAXAB8AHwAhACUAIgAfACEAIAAXABYA
FQAUAA8AEAAWABkAGAAUABMAEwAPAAkACAADAAAAAAACAAIABQADAAUACQAFAAMAAQD+
/wAAAAABAAQAAwD8//f/9f/w//L/+P/y//X/+//6//P/+P/7//f/9P/1//v/+f/1//T/
+P/3//L/7v/1//n/+v/4/wAAAwD4//r/+//7//z////8//j/AwABAAEAAAD+//r/+P/2
//T/9v///wIABQACAAEA/f/5//v/AAD+//7//v////7////9//z//P/4//j//v8AAP//
+f/3//v/+//7//r/AAD///j/9//4//n/AQABAPr/9//8//3//P///wAA+//6//f/+v/8
//3//P/5//T/9v/7//n/+f/5//f/+P8AAAMAAgD/////+P/x//j//v8BAP//+//9//7/
+f/3//v//f/9//n/+f/5//n/9f/3//n/9P/2//n//P/5//f/9//4//z/AAADAAAAAAD8
//n/+P/+/wAAAAAIAAAA9v/7//7/AQAEAAMACQAMAAoACwAKAA4AEQAQAA8AEQARABAA
FwAXABAADgAWABsAGwAbABsAFwATABUAFQAQAAoAAwADAP7//v/9//n/+P////7/9//y
//P/8//w/+//6//t/+3/6//n/+//9f/2//f/+P/3//H/7v/u/+3/8P/z//P/8f/v//H/
8f/x//T/9//z//P/7v/s//D/+P/6//z//P/0/+r/6v/q/9n/3f/t/+j/4P/q//f///8S
ACwATQBtAIsAqQDGAOAA0wCGAC0ACAD+//D/+P/9/+3/6P/p/93/zf/b//j//f/0//X/
8P/j/+X/8//8//z/+//3//P/8f/y//P/9P/1//r/+v/6//v/+f/3//T/9//5//r//P/9
//v/+P/4//j/+v/4//b/9v/5//r/+f/+/wMA+//0//P/9//2//j//P/6//j/9f/z//n/
/f8AAAMAAQD6//f/+P/5//r/+P/5//z/+//6//z//v/6//f/+/8BAP///v/7/wAAAAAB
AAIAAgACAAEAAQACAAMAAgABAAQABAAAAAAABQAHAAkADgAJAAYAAwACAAQABgALAA4A
EAAWABsAFgATABQAEQALABAAGQAcAB0AHAAeAB8AHwAdABwAHAAfAB4AGgAgACQAHwAd
ABwAGQAgACQAIAAhACMAHQAZABcAGQAbACIAJgAfAB4AHQAcABYAFgAbAB0AGQAUABIA
EQASAA0ADQAJAAcACAALAAwACAADAAIAAwD+//3//P/6//z//v8BAAYAAgD6//T/8f/x
//b////8//z/AQD///f///8DAAAA/v/8////+v/z//b//P/9//r/9f/7//7//v/+/wYA
CQD+//z//f/9//7//f/4//L/+/8AAAMABQAGAAIAAAD+//z/+/8BAAEAAQADAAUABAAD
AAEABAAAAP7//v////7//////wAAAgAAAP//BAAFAAMA+//3//n/9//7//7/CAALAAEA
////////BQADAPr/9f/9//////8DAAUA///9//n/+//+/wAAAAD///r//P8BAAAA///+
//v/+/8AAAAA/P/7//3/+P/z//n//P/8//f/9f/5//z/+f/3//3/AQADAAAA///+//3/
+P/7//7/+v/5//v//f/5//b/9f/1//j//P////z//P/5//X/8//4////AgD//wIA//8A
AAEAAwD7//X//P8DAP7/+f/6//7/+v/1//b/9P/6//v//P/9//7/+v/4//b/9P/3//j/
+f/6//z//P/8//z/+//6//n/+P/6//z//v8AAP3//P/7//r/+P/4//j/+P/4//j/+P/4
//n/+v/7//3/BQAKAAoADAAMAA8AEQATABAAEAAOAAwAFwAZABQAFAAZAB0AHAAaABoA
FgASABcAFwASAAwABwAHAAIAAgD///n/9v/7//3/+f/1//f/+v/1//T/8P/v//D/7//s
//L/9v/1//T/9f/3//T/9P/z//H/8//1//f/8f/t/+3/6//u//L/9v/1//f/8v/w//L/
8//w/+3/6P/o/+7//v/0/9v/0//j//j/7v/g/+3/AQAQADAAWwBvAHcAmQDEANgAzQCM
AC8A+v/0/+z/8v/3/+3/5P/j/+X/5f/d/87/1//u//X/7P/v//3/9//w//b/9v/1//T/
9f/1//X/9f/1//r/+v/6//v/+f/3//T/9//3//b/9v/1//T/8P/v/+7/8v/y//L/9P/0
//L/7v/w//r/9f/x//P/9f/0//b/+v/4//j/9//3//j/+f/5//n//P/4//j//P/4//j/
9f/1//f/9//3//r/+f/0//D/8//6//n/+f/3//n/+P/4//j/+v/6//n/+f/7//3//f/9
/wAAAAD8//z/AgADAAQACAAHAAYABQAGAAMAAgAEAAQABgAMABEADAANABAADwALAAwA
EQAQAA0ADQAQABIAEwAWABYAFwAbABUADgARABIAEQARABIAEQAVABgAEwATABkAFQAT
ABMAEgARABUAFgAVABgAGwAeABUAEgAUABMAEQAOAA4ADwAMAAUAAwD9//7/AAAEAAYA
AgD7//j/9//6//3/AAACAP7/+v/3//b/+P/0//L/8//y//b//v/6//r//f/5/+//9f/5
//b/9P/y//f/9P/v//H/9v/2//L/7//1//j/+P/0//r/+//u//H/9f/4//z////8//j/
AwD+//v/9//y//b/+P/6//z//P8DAAQABQABAP//+v/1//f//P/6//r//P/9//z//f/7
//z//v/8//r//v/+//v/+f/3//v/+//6//r/AQABAPb/8//y//H/+v/7//X/8//4//n/
+P/7//3/9//1//H/9//6//z//P/5//T/9v/7//v/+//7//n/9P/4//f/8v/0//f/8//v
//X/+P/4//P/8//3//r/9//x//X/9//3//b/9//4//n/9f/3//n/9P/1//n//f/7//f/
9f/0//b/9f/1/+//7P/v//H/9f8AAAEA/v/1//L/7//w//H/8//v/+v/9P/9//f/8//1
//r/+P/1/+7/8P/4//P/8P/t/+r/7v/y//b/+v/3//b/9f/0//T/9P/0//T/9//4//n/
+v/1//L/7//s/+7/8P/y//T/9P/0//T/9P/z//L/8f/w/+7/7v/u/+7/8P/y//T/9v/z
//L/8f/w//T/9v/4//r/9//2//X/9f/9/wAA/v/+//z///8BAAMAAAAAAP7//P8IAAsA
BwAIAA8AEwASABAAFAASABAAFwAZABQADgAJAAoABgAHAAUA+v/0//b/9f/y/+//8v/2
//X/9v/0//X/8//v/+n/7P/v/+//7//x//D/6v/n/+P/4v/l/+j/6//r/+n/6//r/+r/
7P/u/+v/6//m/+T/5v/v//D/8f/w/+j/7v/o/+T/6//n/9X/0P/O/87/4f/x//b/CgAx
AFEAaQCPALAAwgDNALgAaQAcAAQA+P/i/93/5//u/+P/1f/V/9n/1v/V/9j/2//i/+P/
4//t//T/6v/s/+v/6v/r/+n/6f/p/+n/7P/s/+z/7f/w/+//7f/x//L/8v/z//P/8//w
//D/8P/0//L/8P/w/+//7v/r/+7/9v/x/+3/7//w/+7/7//y//D/8P/v/+//7f/t/+z/
6//v/+z/7f/y/+7/7v/r/+v/7//v/+//8v/1//T/9P/7//3/+//6//f/9v/0//P/8v/z
//T/9P/1//j/+//8//3//v/8//b/9P/1//X/9f/4//v//P/9/wAAAAAAAAMABAABAAQA
BgD+/wIABgAGAAMAAgAHAAYAAwAFAAoADgARABMAEgASABUAEAAKAA4AEAANAA0ADgAN
ABEAEgALAAkADgALAAoACwAKAAkADQAOAAwADgAQABIADgAOABMAFQARAAwACgAJAAsA
BwAIAAUA///+/////v/9//n/+f/7//r/+f/4//b/8v/w/+//8P/z//D/7//x//L/9v/+
//r/+P/7//f/7f/0//f/8//w/+7/8f/s/+X/6//y//T/8v/r//H/9P/0/+//9v/4/+z/
6//r/+r/6v/w/+7/6//3//f/9//2//T/9f/2//f/+P/0//n/+P/3//f/9//0//H/9f/8
//z//v/6//n/9v/1//P/9P/2//T/9P/4//j/9f/y//H/9v/3//b/9P/5//f/8f/v/+//
7//1//X/7v/r//H/8f/v//H/9P/v/+7/6//x//T/9v/2//H/6v/q/+3/8v/1//j/+f/0
//j/9//y//D/8//v/+v/7//y//L/7f/r/+//8v/v/+j/6//s/+v/6v/r/+z/7f/q/+3/
8P/s/+z/7//y/+//7f/t/+7/8v/y//P/7v/s/+3/6//r//L/9P/0/+7/7v/u//D/8v/1
/+z/5f/r//H/7//t//H/+P/8/+//3P/o//z/+v/4//b/9P/y//L/8v/y//T/9f/7//7/
+v/4//T/9f/5//3///8EAAUABgANAA0ABAACAAoADwASABIAEgAOAA0AEwAVABIACgAF
AAUAAAACAP//+f/2//f/9//v/+n/6v/s/+n/6P/n/+f/5//l/+P/6P/t/+3/6f/p/+f/
4P/h/+H/4v/n/+n/6//p/+f/5v/l/+T/5v/p/+f/5//i/+H/5P/r/+z/7v/q/+D/6P/w
/+L/1f/d/+H/3P/c/9z/1//d//D/AgAbAEEAZwCBAKgA0ADVALgAcwAeAPj/7P/i/+f/
5f/c/93/1f/L/9X/2P/P/97/7f/o/+n/7//r/+j/7P/u/+3/7P/t/+j/5//m/+X/7f/w
//P/9//x/+v/5P/j/+j/6v/t/+//7//s/+z/7P/s/+r/6P/o/+v/7P/r//D/9//x/+z/
7f/t/+r/6v/s/+7/8P/x//P/8P/v/+3/6//u/+r/6v/u/+3/7v/s/+3/8f/x//H/9P/0
//D/7f/x//L/7//t/+n/6v/q/+v/7P/t/+7/7v/v//P/9//5//v/+//6//X/9P/1//P/
8f/y//b/+v/+/wQAAQAAAAIAAgD//wIABAD8////BAAFAAMAAwAJAAkABwAFAAgACgAL
AAsACgAKAA0ADQAIAA0AEAANAA0ADgANABUAGAATABMAGQAVABMAEwARABEAFgAYABAA
EAAQABAACAAIAA0ADwAKAAYABQAFAAQA//////v/+v/8/wAAAgAAAPv/+v/7//X/8//x
/+7/8//2//r/AAD9//b/8f/v/+v/7P/x/+r/7v/1//X/7//x//P/7v/q/+z/8//y/+//
7f/w/+7/6P/n/+//9P/2//P/+v/8//D/7v/v/+//8P/1//L/7v/5//f/9//2//T/9v/2
//b/9v/x//f/9//3//f/9//0//H/8//4//b/9v/1//X/8//z//X/9v/4//b/8//2//X/
8f/x//H/9//5//j/9v/7//n/9P/z//T/9f/6//n/8f/t//H/8f/v//H/8v/t/+z/6f/v
//L/9P/0//L/7v/x//f/+f/5//n/9//y//b/9f/w//L/9f/x/+3/8f/0//T/7//u//P/
9//1/+3/7//v/+3/7//x//P/9f/y//X/+P/0//H/8f/x/+v/6v/r/+3/8v/0//f/9P/0
//H/7//v//b/9//2/+//7v/w//L/9P/3//H/7f/2////+//x//f//v/8//r/+P/2//f/
/f8AAP7//v/8////AQAFAAUACAAJAA0AFQAWABAADgAWABsAGwAXABUADwAJAA0ADQAI
AAIA+//7//b/9v/3//P/8v/5//r/8//u/+//7v/q/+j/4//m/+f/5v/j/+v/8f/y//P/
9P/z/+3/6v/n/+X/5//p/+n/5//l/+f/6v/r/+//8//u/+v/4//e/+L/6v/s/+7/8P/m
/+j/7P/o/+v/5f/Z/9r/3P/Y/+X/9f8CABgAPQBjAIMAowDAANAAzQCSADUA/v/q/+L/
7v/x/+X/5P/n/93/1f/b/+b/5f/e/9v/2v/f/+//+//4/+j/6f/p/+n/6//q/+v/7P/t
//H/8v/z//X/9P/x/+3/7//w//D/8f/x//X/9P/2//j/9f/w/+v/6P/r/+z/6//w//j/
8//v//H/8f/u/+7/8P/y//L/8f/x//D/8f/x//H/8v/u/+7/8v/x//L/8P/x//X/9f/1
//j/9v/w/+v/7f/0//X/9//3//r/+v/7//z/+P/2//P/8f/0//f/+P/5//v/+v/1//T/
+v/9/wAABgAEAAIAAAAAAAEAAgAGAAgABgAIAAkAAAADAAgACQAHAAsAEQARAA8AEAAU
ABcAGQAVABIAEAARABIADgAUABgAFgAVABUAEwAXABoAFQAVABkAFQATABMAFQAVABoA
HAATABIAEQAQAAkACAAMAA0ADQAMAA4AEQAOAAkACQAFAAEAAAABAAAAAQD9//3////8
//v/+v/4//b/9v/3//r/9//w/+v/6f/n/+r/8f/s//L/+//9//n/+v/5//H/6v/v//f/
9//1//b/+v/5//T/7f/z//b/9v/2//7/AQD2//L/8f/v/+7/8f/u/+r/9f/4//v//f/+
//v/+v/5//j/8//5//n/+f/6//v/+f/3//j//P/5//j/+f/5//f/9//1//b/+P/2//b/
+v/6//f/9v/1//r/+//7//r/AAD///n/9//3//f//P/5/+//6f/w//H/8P/z//n/9//5
//n/+f/6//r/+P/4//T/9//9//v/+//7//n/9P/4//f/8v/1//n/9v/z//f/+v/6//X/
8P/z//X/8f/v//P/9f/1//H/8f/x//H/7//z//f/9P/3//v////9//f/9f/0//b/9v/3
//L/8P/x//H/8//8//z//P/6//j//P/+/wAAAgD+/wEAAQD8////AAAGAAsADwAPABIA
EwAVAB0AHgAYABUAHAAgAB8AIAAfABoAFQAUABEACQAAAP7////7//z/+P/x/+3/8f/1
//H/7//z//T/8P/u/+n/6v/r/+r/5//s//H/8f/x//H/8f/s/+r/6f/n/+n/6//s/+n/
5v/n/+X/5f/o/+v/7v/x/+//8P/u//L/8P/u//D/+v/2/+j/3P/l/+3/3//Q/87/1v/h
/+v/AgAgAC8AQQBlAI8AsAC6ALsAsgBtABoA9P/q/+D/5//7//L/4f/f/9v/1f/c/9v/
2v/h/+T/4//n/+f/5v/w//L/8f/w//H/7f/t/+3/7f/0//b/+P/7//n/9f/w//H/7//u
/+7/7f/w/+7/7//w//T/8v/w//D/7//u/+v/7v/6//f/9f/5//b/8v/x//L/9f/2//b/
9//2//f/9//3//X/7v/r/+z/7P/u/+3/7//2//f/+P/8//n/9P/w//P/+P/3//f/9f/5
//r//P/+//z//P/7//v/+//7//n/9//+/wAA/v8AAAEAAQABAAQA///8//n/+P/+/wIA
CQAOAAwADgAPAAYACAAMAAwACQAMABMAFAATABEAFAAWABcAFwAWABYAGQAVABAAFQAY
ABQAEwATABEAGgAeABoAGwAbABUAEQAPABEAEwAaAB4AGgAaABoAGgASABIAFwAZABQA
EAAPAA8ADAAHAAcAAwD///7////+/wEA//8BAAUAAAD///7//P/5//j/+P/6//z/+P/2
//f/9//6/wEA/P/7/////P/z//b/+f/1//L/9P/5//b/8f/z//j/+P/0/+z/8f/z//L/
8P/4//v/8P/1//n//P8AAAMAAAD8/wcABAABAP3/+P/7//z//f/+//3/AwADAAMAAQD/
//r/9f/5//7//P/8//v/+//5//n//P/+/wEAAAD+/wIAAgD///r/9//6//n/+v/6/wEA
AQD1//H/7//t//v////8//3///////3////+//f/9P/v//b/+v/9//7//f/4//r///8A
AAEAAgABAPr//P/5//L/9v/9//3//f///wAA/v/3//P/9//6//f/9P/5//z//f/6//n/
+P/3//T/9//6//b/+v///wQAAwAIAAIABAAEAAQABAAFAAsADgAMAAsACAAKAAsAEAAR
ABUAFwAVABsAGgASABIAGgAfAB8AIAAfABoAFQAWABUADwAIAAUABQAAAAAA/P/1//H/
9f/6//X/8v/1//X/8v/x/+3/7//v/+3/6f/v//X/9v/3//v/+//2//T/7v/r/+z/7f/v
/+3/6//t/+7/7//z//f/9//3//L/8P/v//T/8//y//D/+P/w/+b/7v/z/+P/3f/c/97/
4v/n/+H/8P8eAD0AUwB9AJ8AsgDGANcAyABzABgAAgD6/+7/8f/t/97/3f/f/+P/3f/Q
/9X/5v/1//b/8//x//H/7P/q/+//8f/z//f/+P/5//r/+//7//j/9f/z//T/8//x//X/
9//4//r/+//5//T/8v/w//X/9v/3//r/+v/6//j//P8AAPn/8//z//X/9P/2//r/+f/4
//b/9f/2//f/9//3//v/+P/5//7//f/+//z//f/+//3//P/+//z/+P/1//n//////wAA
///+//z/+//6//v//P/8//3///8BAAEAAQAEAAQAAAAAAAEA///9//7/BAAIAAwAEgAR
ABAAEgASABAAFAAXABAAEAAUABQAEQATABkAGQAXABcAGgAcAB0AHgAeAB8AIwAfABoA
HwAiABsAGQAYABUAGQAcABcAFwAgACEAJAApACcAJQAoACgAHgAcABoAGAAUABQAGQAb
ABoAFgAVABUAFQARABIADwALAAoACwAKAAgAAwACAAMAAwADAAMAAgABAAAAAAACAAQA
/v/6//n/9//6/wEA/P/9/wEA/v/1//3/AQD+//z//P8BAP7/+f/+/wQABQACAPj/+//7
//j/+f8CAAYA/P///wEAAgAEAAYAAgD9/wcACAAJAAkACAAGAAYABgAGAAAAAwAAAP3/
AQADAAIAAQAFAAoACAAIAAUAAwD///3/AAACAAUABAD+/wAA/v/5//r/+/8CAAUABgAG
AA0ADQAGAAUABgAHAAsACQAAAPv//v/9//r/+/8DAAEAAwADAAQABAADAAAA///6//z/
AQAAAP///v/7//v/AgAEAAIAAwAHAAQAAQABAAIAAAD5//v/AQAGAAUA/P/9//z/+f/7
//3///8BAPz///8CAP7/+//9////+//0//H/7//w//n/AQADAAgACAAHAAgAEAAMAAIA
+v/9/wAAAwAGAAgADwATABIAEQAOABAAEQAVABUAGAAZABwAIwAjABwAGAAeACEAHwAg
AB8AGgAVABgAFwARAAoABwAHAAIAAgD9//f/9P/5//7/+f/2//n//v/8//z/+f/6//v/
+v/3//n/+//4//X/9//3//L/8P/w//H/9v/7//r/9//0//X/9//3//r//f/6//n/8//w
//L/+P/4//j/9v/2/+z/6P8AAAMA5//d/97/4P/o//X/AQAOACQASQB3AJ8AtQDQAOoA
3wCQADUADAD+/+7/8v/9//X/6v/n/+X/6f/p/+D/5f/w//f/AAD///n/6//u/woABwAD
AP///f/5//n/+f/5//v/+v/5//n/+//7//r///////7//v/9//3/+v/6//r/+v/2//L/
8P/4//z//v8GAA4ACQAFAAcAAgD8//n/+P/8//7///8BAP///f/6//f////+/wEACAAG
AAYAAwADAAMAAQD//wAAAgD+//v///8BAP///v/7/wEABAAIAAwACgAIAAUAAwD7/wkA
EwALAA==
         </WaveFormData>
      </LeadData>
      <LeadData>
         <LeadByteCountTotal>10000</LeadByteCountTotal>
         <LeadTimeOffset>0</LeadTimeOffset>
         <LeadSampleCountTotal>5000</LeadSampleCountTotal>
         <LeadAmplitudeUnitsPerBit>4.88</LeadAmplitudeUnitsPerBit>
         <LeadAmplitudeUnits>��V</LeadAmplitudeUnits>
         <LeadHighLimit>2147483647</LeadHighLimit>
         <LeadLowLimit>268435456</LeadLowLimit>
         <LeadID>V1</LeadID>
         <LeadOffsetFirstSample>0</LeadOffsetFirstSample>
         <FirstSampleBaseline>0</FirstSampleBaseline>
         <LeadSampleSize>2</LeadSampleSize>
         <LeadOff>FALSE</LeadOff>
         <BaselineSway>FALSE</BaselineSway>
         <ExcessiveACNoise>FALSE</ExcessiveACNoise>
         <MuscleNoise>TRUE</MuscleNoise>
         <LeadDataCRC32>1737084597</LeadDataCRC32>
         <WaveFormData>
HAAcABwAHAAaABoAGgAaABkAGAAXABYAGQAaABsAHAAaABoAGgAaABsAHAAdAB4AHgAe
AB4AHgAeAB4AHgAeACAAIAAgACAAIAAgACAAIAAgACAAIAAgAB4AHgAeAB4AIAAgACAA
IAAgACAAIAAgACIAIgAiACIAIAAgACAAIAAeAB4AHgAeACEAIgAjACQAIwAiACEAIAAe
AB4AHgAeAB4AHgAeAB4AHAAcABwAHAAeAB4AHgAeAB0AHAAbABoAHAAcABwAHAAeAB4A
HgAeACAAIAAgACAAHgAeAB4AHgAdABwAGwAaABoAGgAaABoAHAAcABwAHAAaABoAGgAa
ABkAGAAXABYAGQAaABsAHAAbABoAGQAYABoAGgAaABoAGAAYABgAGAAYABgAGAAYABgA
GAAYABgAFgAWABYAFgAWABYAFgAWABgAGAAYABgAFwAWABUAFAAWABgAGgAcABoAGgAa
AB0AIAAhACEAIQAgAB4AHAAZABoAGQAaABsAFwAQAA8AEAAQAA8ADwAPAAwADAAPAA8A
EQARABMAFQASABEAEAAOABAAEwATABIAEgASABEAEQASABIAEQARABEAEQASABQAFgAX
ABgAGAAWABYAFgAVABMAEwAUABYAFQAWABcAGAAWABgAGAAXABMAEQAQAA8AEQATABUA
FwAbABoAIAAkACsAOABKAFgAYwBwAHwAfwB2AGUASgApAAUA4//C/6r/q/+9/8n/x//D
/8H/wP+8/7H/tf/A/8f/y//T/+T/+v8CAAUAEAAYABcAFQAaAB4AHwAhACQAIgAhACEA
IgAgACEAIgAiACQAJQAmACgAKgAqACoAKgAqACoAKwArACsAKwArACkALAAsACwALAAv
AC0ALQAtAC8ALQAtAC4AMQAxADEAMQAvADEAMQAxADAALwAuAC4ALgAvAC8ALwAxADIA
MwA0ADMAMwAzADMAMQAwAC8ALgAuAC8ALwAvADIAMgAyADIAMAAxADEAMAAuADAALgAu
ADIAMwAzADQAMwAzADMAMwAxADMAMwAyADIANAA0ADEAMQAzADMAMQAvADAAMAAuAC4A
LgAvAC8ALQArACoAKgArACkAKwArACgAJwAnACcAJwAlACIAIgAkACQAIwAgACAAIQAh
ACAAHQAdAB0AHQAZABkAGgAaABcAFQAVABUAFgAVABUAFQATABIAEgATABIAEAAPAA4A
DgAOAA4ADAAMAAwADQANAAsACwAJAAkACgALAA4ADwAMAA0ADAAJAA0ADQAMAAsACQAK
AAoACQAJAAsACwAJAAkACgAKAAoACQAJAAgABQAGAAgACQAKAAoACQAHAAYABgAGAAQA
AgACAAIAAwADAAQABAAEAAUABQAEAAMAAgACAAMAAwABAP7//f/8//v//f/9//3//f/9
///////9//z/+//6//n/+P/4//r/+v/3//T/9P/1//n/+v/6//v/+f/3//X/8//0//L/
8v/z//P/9P/0//T/8v/x//D/8P/x//H/7//v//H/8f/x//H/7//v/+3/7f/s/+z/7P/r
/+3/7f/t/+3/7//v/+//8f/u/+3/6//p/+n/6//r/+r/6v/r/+v/6//n/+f/5//o/+j/
6P/n/+f/5f/m/+b/5v/k/+T/6//u/+z/7P/s/+z/6v/t/+//7//u/+3/7f/s/+r/5//m
/+P/4//j/+D/2v/c/97/3v/d/9r/2f/X/9b/2//b/9v/2f/b/9v/2//b/93/3P/c/9//
3f/a/9j/1v/X/9n/3P/e/9z/2//a/9n/3P/e/97/3//e/97/3v/e/9z/2//b/9v/3v/g
/97/3v/c/9z/3P/e/93/2//Y/9f/2f/b/9z/3f/d/9v/3f/i/+D/5P/v//r/AgAQACEA
KgAuADkAOAAhAAQA6f/R/7X/kv96/3//lf+l/6f/o/+l/6L/lP+B/3//iP+R/5n/nf+g
/7D/wv/L/87/0v/V/9P/2P/e/9//4f/k/+P/4f/g/+D/4v/j/+T/5P/k/+P/4v/i/+b/
5v/m/+b/6P/o/+n/6f/q/+n/6P/l/+r/6v/q/+r/7//t/+3/7f/v/+3/7f/u/+3/7f/t
/+3/7//x//H/8f/v/+//7//w//L/8//z//P/9P/0//T/9P/1//X/9f/1//b/9v/2//b/
9v/3//f/9//2//b/9v/2//T/9f/1//T/9f/4//f/+P/5//n/+P/4//v/+//7//v/+v/7
//r/+P/6//z//P/5//v//f/9//v/+f/6//r/+P/4//j/+f/5//f/9f/0//T/9P/z//b/
9//1//P/8v/x//P/8f/u/+7/7v/u/+3/6v/o/+n/6f/o/+X/5f/l/+X/4v/j/+X/5v/l
/+P/4//j/+T/4//j/+P/4f/g/+D/4f/g/97/3f/c/97/3v/e/9z/3f/e/+D/4f/h/+H/
3//f/97/3f/e/93/3v/h/+L/4f/l/+X/5P/j/+P/5P/k/+P/4v/j/+L/3//g/+L/4//k
/+L/4//j/+H/4P/g/9//3v/h/+H/4P/g/+T/5P/i/+D/4v/i/+P/4//g/+D/4P/h/9//
3v/d/9z/3P/d/93/2//d/93/3f/d/9//3//f/9//3f/f/9//3f/c/9v/2v/Z/9j/2P/a
/9r/2//Y/9j/2f/a/9r/2f/Z/9f/1//X/9f/2P/W/9b/1//Z/9r/2v/a/9v/2//b/9z/
3P/b/9j/1//Z/9n/2f/Z/9v/2//Z/9n/2P/Y/9j/1//X/9f/1//X/9r/2//c/9//3P/b
/9n/1//X/9n/2f/Y/9j/2f/Z/9n/1//X/9f/2P/W/9j/4P/f/97/3f/c/93/4f/k/+X/
4//h/+D/3v/d/9v/2//Z/9j/1//T/8z/yv/M/8z/y//N/83/zP/M/9L/0//U/9P/0f/R
/9H/0f/R/9D/0P/T/9X/1P/U/9T/1f/V/9b/1v/T/9P/0//T/9T/1v/W/9f/2//c/93/
3v/d/9v/2v/Z/9z/3v/c/9z/2v/a/9r/3P/f/9//3v/f/97/3//f/9//2//b/9//4v/k
/+r/8//8/wwAIAArADAAPAA/ADYAKwASAO3/y/+v/4z/ev+D/4//mf+b/5X/kf+Q/4T/
e/+D/5L/k/+V/6P/sP+6/8j/0//W/9b/2f/d/+L/5v/n/+n/7P/t/+3/7v/w/+7/7//w
//D/8f/x//H/8v/z//L/8f/w//H/8v/0//X/9//3//f/9f/4//j/+P/4/////f/9//3/
///9//3//v8BAAEAAQABAAEAAwADAAMABQAFAAUABgAGAAcABwAHAAYABgAGAAYACQAJ
AAkACQAIAAgACAAIAAoACwALAAsADQAOAA8AEAAPAA8ADgAMAA0AEAAPABAAEQARABAA
EAATABMAEwATABMAFQAVABQAEgAUABQAEQATABUAFQATABUAFgAWABQAEwASABIAEQAT
ABMAFAAWABIADwAQAA8ADwAPABAAEQATABEADgAOABIAFAAVABQAEQARABAADgALAAsA
CwALAAkACQAKAAoACQAHAAcABwAEAAMAAwADAAMAAgACAAMABAAEAAUABgAEAAQABAAC
AAQABAAFAAUAAwADAAEAAQABAAEAAwADAAUABwAHAAUACQAJAAgABwAFAAYABgAFAAUA
BwAHAAUABwAIAAgACAAKAAsACwAJAAcACAAIAAgACwALAAoACgALAAoABwAEAAYABgAH
AAcABwAIAAkACwALAAoACQAIAAoACwALAAkABwAHAAcABwAFAAUABQAFAAQABwAIAAcA
BQAFAAUABQAEAAQABgAGAAUAAgACAAMABgAGAAUABQAHAAcABwAHAAUAAgABAAEAAwAE
AAQABAADAAMAAwAEAAUABQADAAMABAAFAAYABwAGAAUAAgABAAQABAAEAAMABQAFAAUA
BQAEAAMAAgADAAEAAQAAAP//AQADAAMAAgACAAMAAwADAAEAAQABAAIABgAGAAUABQAE
AAQAAwACAAQABAAHAAUABAAGAAYABgAGAAYACQALAAsADAALAAsACgAHAAUABQADAAIA
AQD9//b/+P/6//r/+f/7//3//v8AAAEAAQABAP///f/9//3//f////7//v8BAP///v/+
//7/+//7//z//P/9//3//f/9//7/AAAAAAEAAgACAAIAAgACAAEAAQABAAIABAACAAIA
AgACAAIABAAEAAMAAQABAAMABQAGAAcABQADAAMABgAMABAAHwA2AEIATABZAGgAbgBp
AGAASQAkAP//4//F/6b/mP+f/6//uf+1/7H/tf+w/6L/of+n/6z/s//B/9X/4P/q//b/
9//0//j/BQANABAAEAAPAA8AEAARABEAEgAUABUAFwAZABoAGQAZABkAGgAcABwAHAAc
ABwAHAAdAB0AHwAfAB8AHQAiACIAIgAiACQAIQAgAB8AIgAhACIAJAAjACMAIwAjACQA
JwAoACkAKAAnACYAJgAmACcAJwAnACgAKAAoACgAKQApACkAKQAqACoAKgAqACwALQAt
AC0ALgAuAC4ALgAuAC8ALwAuADAAMgAwADAAMwAzADIAMgAxADEAMQAxADEAMwAzADIA
NAA2ADYAMwAwADEAMAAtADAAMgAzADIAMgAyADMAMwAzADEAMAAwAC8ALQAvAC8ALgAt
AC0ALQAxAC8ALAAsACwALAArACgAKgArACsAKgAlACUAJQAlACIAIwAlACYAJAAhACAA
HwAgAB8AHwAfAB0AHAAcAB0AGwAaABoAGgAYABgAGAAWABkAGgAcAB0AHAAbABgAFwAZ
ABkAGwAbABsAHQAdABsAHwAfAB4AHQAbABwAHAAbABkAGwAbABkAGgAcAB0AHgAeAB8A
HwAdAB8AIAAgACAAHgAdABsAGgAfACAAHwAeAB8AHgAeAB0AHQAeAB8AIQAfAB4AHQAc
ABoAGwAbABkAGwAbABsAGwAbABsAGwAbABsAHQAdABsAGgAZABgAFwAZABoAHQAeABsA
GAAYABkAGQAYABYAFQAWABcAGAAZABgAFgAWABcAFwAYABgAGAAXABcAFwAYABcAFwAV
ABUAFQAVABUAFQAVABUAEwATABQAFAAUABMAFQAVABUAFQAXABcAFwAZABcAFwAWABUA
EwAVABUAFAASABMAEwATABEAEQARABIAFgAWABUAFQATABIAEAAOABAAEgATABUAFQAV
ABUAFQATABIAEQARAA8ADgAOAA4AEAAKAAwADAAMAA0ADgAPABAADwAOAA0ADAAKAAoA
CgAKAAoACgAKAAoACAAIAAgACAAKAAoACgAKAAgACAAIAAgABwAGAAUABAAGAAYABgAG
AAYABgAGAAYACwANAA0ADAANAA0ADAALAAcABwAFAAUABgAEAP//AAAAAP7/+//5//v/
+v/6//3//f/9//v/+//7//v/+//7//r/+v/9//3//P/8//z/+//6//r/+f/3//j/+f/6
//z//P/8//3//v///wAAAQACAAEAAQABAAIAAQD+//3//P/8//z//v/+/////f/9//7/
/v/9//z/+//9/wEACgAMAA4AFwAuAEYATgBRAFwAaABnAF4ATQAoAPv/3f/H/6r/mP+n
/7n/u/+5/7f/t/+y/6b/n/+l/6z/tf+7/7//yv/e/+7/7//w//j/+////wIABAADAAMA
BAAEAAMAAwAEAAQABQAGAAYABwAHAAcACAAIAAgACAAIAAYABgAHAAcACQAJAAkABwAI
AAgACAAIAAsACQAJAAkADgANAA4AEAAPAA8ADwAPAA0ADwAPAA8ADwAPAA8AEAAQABEA
EQARAA8ADgANAAwADQANAA0ADQAQABAAEAAQAA4ADwAPAA8AEAAQABAAEAAQABEAEQAQ
ABIAFAASABIAEwATABIAEgATABMAEwATABIAEwASABAAEAASABIADwARABMAEwARABAA
EAAPAAwADAAMAA0ADQAPAA0ADAAMAAoABwAIAAcABwAHAAgACQAJAAcABAAEAAQABAAD
AAAAAAABAAEAAAAAAAEAAgADAPz/+//7//r/+//5//n/+f/3//X/9P/z//P/8v/y//P/
8f/w//D/8P/x//L/8//y//H/8P/w/+//8f/x/+//7//t/+3/7//v/+//8f/x/+//7//v
/+7/7f/t/+7/7v/t/+7/8f/y//H/7//w//D/8P/v/+//7v/r/+z/7v/v//D/8f/x//D/
8P/x//D/7f/q/+//8P/y//P/8v/y//L/8//y//D/7v/s/+r/6//r/+n/6v/r/+z/7f/r
/+v/6//r/+f/6f/p/+f/5//n/+f/5//o/+j/6v/q/+j/5P/j/+P/5v/m/+X/5f/l/+X/
5f/l/+T/4v/i/+P/4f/i/+L/4v/h/+H/4f/i/+P/4//h/+H/4P/f/97/3f/f/9//3f/d
/+D/4P/g/9//3//f/9//3//e/93/3P/d/93/3f/c/9v/2f/b/9v/2v/c/93/3f/d/9r/
2f/Y/9j/2v/a/9n/2f/Z/9r/2v/a/9j/2P/X/9f/1f/V/9X/1f/V/9b/1//Z/9n/2P/Y
/9j/2v/W/9L/1v/Y/9X/1P/T/9L/0//U/9X/1v/W/9b/1v/W/9T/1P/U/9T/1v/W/9b/
1v/V/9T/0//S/9T/1P/U/9T/1P/U/9T/1P/S/9L/0v/S/9D/0P/Q/9D/0f/S/9P/1P/S
/9L/0v/S/9P/1P/V/9b/1f/U/9P/0v/X/9n/2f/Y/9j/2f/Z/9n/1//X/9X/1f/X/9b/
0v/U/9P/0v/Q/8//zf/M/8z/z//N/83/y//L/83/zf/N/83/yv/K/83/zf/M/8z/zP/L
/8z/zv/P/8//zv/N/8z/zP/O/87/z//Q/87/zv/O/87/zv/P/9D/0v/U/9L/0v/S/9L/
0v/U/9T/0//R/9H/0v/V/9X/1f/V/9P/1f/W/9j/4P/n//D/AAAOABsAKgA2ADcAMAAl
AAwA5//J/6//kP90/3P/h/+X/5n/lf+R/4z/hP99/3v/fv+H/5H/l/+g/7D/wP/L/8z/
zv/V/9//4v/l/+X/5v/o/+r/6f/p/+r/7P/t/+7/7v/w//H/8v/0//b/9v/2//b/9P/0
//X/9f/5//n/+f/3//r/+v/6//r////9//3//f8AAP//AAACAAUABQAFAAUABAAFAAQA
AwAEAAUABgAIAAgACQAJAAkADAAMAAwADAAOAA8AEAARABIAEgASABIAEgATABMAEwAS
ABIAEgASABQAFQAVABQAFgAYABYAFgAZABkAGAAYABsAGwAbABsAHQAfAB8AHgAeACAA
IAAdAB0AHwAfAB0AHQAeAB4AHAAfACAAIgAjACMAIQAgACAAHQAbAB0AHQAeAB0AHQAd
AB8AHQAaABoAHAAcABsAGAAaABsAGwAaABkAGQAZABkAFwAXABgAGAAVABMAEwATABIA
EQARABEADQAMAAwADQANAAwADAAMAA4ADgAOAAwACgAKAAsACwAMAA0ADAANAA4ADwAS
ABMAEAARABAADQARABEAEAAPAA8AEAAQAA8AEAATABQAEwATABQAFAAUABIAEwATABEA
DwAQABAAEAASABMAEwAUABQAFAASABAAFAAUABUAFQASABIAEgATABQAFAAUABQAFgAX
ABcAFQAVABUAFQAVABMAEwATABMAEQATABMAEQATABMAEwATABIAEgAUABQAEwAQABAA
EQAQABAADwAPABEAEQARABEAEgAQABAAEQARABIAEgASABAADwAOAA4AEAARABAAEQAR
ABEAEQARABEAEQAPAA8AEgASABIAEQAPAA8ADwAPAA0ADQANAA8ADwAPAA4ADQANAA8A
DwAOAA4ADwAPAA8ADwAPAA8AEAARABAADgANAA0ADgAOAA4AEAAQAA8ADwANAA0ADQAN
AAoACgAKAAsADgAOAA8AEAAUAA4ABgAKABIAEAAQABAAEAAOAA4ADgAOAA4ADgARABMA
EwASABEAEQATABMAEgATABMAEwATABAACQAIAAkACAAHAAcABwAGAAgACwALAAsACQAJ
AAkACQALAAsACgAKAAoACQAHAAYACAAHAAcACAAGAAUABQAFAAcACAAKAAoACgAKAAkA
CAAJAAoACgALAAsADAAOAAwADAAMAAwADAAOAA4ADQALAA0ADgAPAA8AEQANAAsAEQAU
ABIAFAAdACwAPABOAFkAXgBqAHUAcgBlAFAALwAJAO3/0v+w/5//rf+//8P/v/+//8D/
uP+r/6v/sP+z/7//y//S/+b//P8FAAYABAAHABEAGAAbABsAHAAeAB0AGwAaABoAHQAf
ACEAIgAhAB8AHQAcACAAIAAgACAAIAAgACEAIQAjACMAIwAhACYAJgAmACYAKQAnACcA
JwApACcAJwAoACoAKwAsAC0ALAAtACwAKwArACsAKwAsAC4ALwAvAC8AMAAwADAAMAAx
ADEAMQAxADAAMAAwADAAMgAzADMAMwA0ADQANAA0ADYANwA3ADYAOAA6ADgAOAA6ADkA
NwA2ADoAOwA8AD0AOwA9AD0APAA8AD4APgA7AD0APwA/AD0AOwA8ADwAOgA4ADgAOQA5
ADsAOQA4ADgAOQA3ADkAOQA4ADcANwA3ADsAOQA2ADYANgA2ADUAMgA0ADUANQA0AC8A
LwAvAC8AKwArACwALAAtACsAKwArACgAJwAnACcAJQAkACQAJQAlACQAJAAkACIAIgAi
ACAAIQAiACQAJQAlACUAIwAjACEAIQAjACMAJAAnACgAJwAoACcAJQAjACUAJgAmACUA
JAAlACQAIQAjACYAKAAqACgAKQApACcAJQAmACYAJgApACkAKAAoACoAKgAoACYAKAAo
ACkAKQAoACgAKAApACkAKAAnACYAJgAnACcAJQAnACcAJwAnACUAJQAlACUAIwAlACUA
IwAkACUAJgAnACUAJAAlACQAJQAiACIAIwAkACQAIwAjACMAIwAjACMAIgAgACAAIQAh
ACIAIgAiACEAIQAhACIAJQAlACMAIwAjACMAIwAjACMAIwAhACEAIgAiACIAIQAfAB8A
HwAfAB8AHwAfACEAIQAhACAAHwAhACMAIwAiAB8AHwAeAB0AHAAdAB4AIAAgACAAHwAf
AB8AIAAgACAAIgAiACEAIQAhACEAIQAhACIAIgAiACMAJwAiACQAJAAiACIAIgAiACQA
JwApACkAKAAnACcAJgAnACUAJQAjACMAIwAgABoAGgAcABwAGwAbABsAGgAaAB0AHQAd
ABsAGgAZABgAFwAaABoAGwAfAB0AHAAcABwAGgAZABkAGAAZABkAGQAZABwAHgAeAB8A
HwAeAB0AHAAeAB0AHQAdAB0AHgAbABoAHAAcABwAHgAbABkAFgAVABgAGQAZABkAHQAX
ABcAGgAgACgAMwBAAFAAYABnAHIAfAB7AG4AWwA+ABcA+f/b/7r/rP+3/8n/zf/F/8P/
yf/C/7T/sf+5/8D/w//N/9v/6P/y//z/AQAEAAgAEwAXABgAGQAZABoAHAAcABsAGwAc
AB0AHwAhACIAIQAhACEAIgAiACIAIgAiACQAJAAlACUAJgAlACQAIQAiACIAIgAiACkA
JwAnACcAKwApACkAKgAqACkAKAAnACcAKQApACkAKQApACkAKgAqACsAKwArACoAKgAq
ACoAKgApACgAJwApACoAKwAsACwALQAtAC0AKwAqACkAKAAqACsAKwAqACoALAAqACoA
LQAtACwALAArACsAKwArACkAKwArACoAKgAsACwAKQAnACkAKQAnACcAKAAoACYAJgAm
ACcAJwAmACMAIQAgACEAHwAhACEAHgAdAB0AHQAhAB8AHAAcAB0AHAAaABYAFgAXABcA
FgASABEAEAAPAAsACwAMAAwACwAJAAkACQAIAAcABwAHAAMAAgACAAMABQAEAAQABAAE
AAQABAACAAAAAAABAAEA//////3//f/7//v//f/9//7/AQACAAEAAgABAP///f/9//7/
/v/9////AQABAP///f/+//7//v/+///////9//z//P/7//r/+//7//r/+v/9//7//f/8
//3//P/8//v/+P/4//j/+f/7//r/+f/4//b/9//3//X/9f/1//X/9f/1//X/9f/1//H/
8//z//H/8//z//P/8//x//D/8f/w//H/7v/u/+//7v/u/+3/7f/r/+v/6//r/+z/6v/q
/+v/6f/q/+r/6v/r/+v/6//s/+3/7f/r/+v/6P/n/+b/5f/m/+f/5v/n/+b/5v/m/+X/
5P/j/+L/4f/j/+P/4//l/+H/4f/g/9//4f/j/+P/4v/k/+X/5f/l/+L/4f/g/+D/4v/i
/+H/4f/g/+D/3//e/+D/5P/j/+D/4f/i/+P/5P/j/+X/5v/l/+b/5f/l/+T/4//h/+H/
3//h/+H/3v/Y/9b/2P/Y/9f/2f/Z/9j/2P/a/9n/2P/V/9b/1//Y/9n/2P/W/9X/1//Z
/9j/2P/Y/9X/1f/W/9b/1//X/9f/1//W/9j/2P/Z/9r/2v/a/9r/2v/Z/9n/2f/Z/9r/
1//W/9j/2P/Y/9r/2//b/9r/2//Z/9n/2P/X/9n/2//d/9r/2P/e/+n/9v8CABAAHQAo
ADAANQAwAB8AAgDf/8P/q/+K/3L/e/+X/6X/of+b/5f/lv+U/4n/f/+G/4//l/+f/6T/
rv+6/8P/yP/I/8v/0f/Y/9v/2//c/97/3P/b/9v/3P/f/+H/4//k/+T/4//i/+L/4//i
/+H/4P/i/+L/4//j/+f/5//n/+X/5//m/+X/5P/r/+v/7f/v/+//6//p/+j/6v/r/+z/
7f/t/+//7//v/+7/7f/s/+z/7f/v//D/8f/y//L/8v/y//L/8f/w/+//8//0//X/9v/0
//X/9f/1//T/9P/0//T/9P/1//X/9P/1//j/9//4//n/+f/4//j/9//1//P/8f/1//n/
+//8//v//P/7//f/9//5//n/9//5//r/+v/4//j/+P/5//n/+f/3//b/9v/z//H/8//z
//L/8f/x//H/8//x/+7/7v/v/+7/7P/o/+r/6//r/+r/6f/p/+n/6f/l/+X/5v/m/+P/
4f/h/+H/3v/d/93/3f/b/9r/2v/b/93/3P/c/9z/3P/c/9z/2v/Y/9j/2f/Z/9v/2//Z
/9n/2f/Z/9v/2//Z/9v/2//Z/9r/2f/X/9X/1v/Y/9n/2f/X/9n/2f/X/9X/1v/W/9b/
2P/Z/9n/1//Y/9r/2//c/9v/2//a/9r/3P/c/9r/2P/c/9z/3f/d/9r/2v/a/9v/2//a
/9n/2P/Y/9n/2f/X/9j/2f/a/9v/3f/d/93/3f/b/93/3f/b/9n/2f/Z/9n/2P/Y/9r/
2v/X/9T/1P/V/9j/2v/b/93/3P/b/9r/2f/W/9T/1P/V/9f/2P/Y/9j/1//X/9f/2P/b
/9v/2f/Z/9j/1//W/9X/1v/X/9b/1//Y/9j/2P/X/9b/1f/U/9P/1P/V/9b/2f/V/9X/
1P/T/9P/1f/V/9T/1f/X/9j/2f/Z/9j/2v/a/9r/2v/b/9//4v/j/+H/3//e/9z/2//Z
/9n/1//W/9X/0f/K/8z/zv/O/83/0P/R/9H/0v/T/9P/0//R/9P/0//T/9P/0v/Q/8//
0f/S/9L/0//U/9P/0//U/9T/0//T/9P/0//X/9r/2//d/97/3v/e/97/3P/b/9v/2//c
/97/3P/c/97/3v/e/+D/4f/h/+D/4f/h/+H/4P/f/9//4//f/97/5v/u//X/AgAUACIA
LwA4AD4ARQBGADsAHgD9/93/vf+Y/37/f/+N/5n/nf+Z/5n/mP+M/3//g/+O/5n/n/+j
/6z/wP/U/9v/3P/e/+X/6f/u//P/8//0//b/+P/3//f/+P/2//f/+P/4//n/+f/5//r/
/v/+//7//v/9//z//P/7/wAAAQACAAEABAAEAAQABAAIAAUABAADAAYABQAGAAgACQAJ
AAkACQAJAAsACwALAAwADQAOABAAEgATABMAEwASABIAEgASABMAEwATABMAFgAWABYA
FgAUABUAFQAVABcAGAAZABoAGgAbABsAGgAcAB4AHAAcAB4AHQAbABoAHgAfACAAIQAh
ACMAIwAiACQAJgAmACMAIQAjACMAIQAhACIAIgAgACAAIAAhACEAIwAhACAAIAAfAB0A
HwAfAB4AHQAdAB0AHwAdABoAGgAeACAAIQAgAB8AHwAeABwAFwAXABcAFwATABMAFAAU
ABQAEwAUABUAEgARABEAEQAPAA4ADgAPAA8ADgAOAA4ADwAQABEAEAAQABAAEQARABEA
EQAPAA8AEQARABMAEwARABMAEwARABUAFQAUABMAEQASABIAEQASABUAFgAVABQAFAAT
ABIAFAAVABUAEwAUABYAFwAYABgAFwAVABQAFwAYABcAFgAWABYAFwAXABQAFAAUABUA
FwAWABUAFAAWABcAFwAVABMAEwATABMAEwATABMAEwAPABEAEQAPABEAEQARABEAEQAS
ABUAFgAXABQAFAAVABMAEgAQAA8ADQANAA0ADQAPAA4ADwARAA8AEAAQABAADwAPAA8A
EAAPAA8ADQANAA4ADwAQABEAEQARAA8ADwAOAA4ADgANAA8ADwAPAA8ADAALAAoACwAM
AA0ADQANAAsADQANAAwADAANAA0ADQAKAAkACAAIAA0ADgAOAA8AEQASABIAEgAQABAA
DgAPABAAEQASABQAFwAZABkAFwAVABQAEgARAA8ADwANAA0ADQAKAAQABAAGAAYABQAG
AAcABwAIAAsACwALAAkACQAJAAkACQAHAAYABgAJAAsACgAKAAoACQAJAAoACgALAAsA
CwALAAsADAALAAsADgAOAA4ADgAQAA8ADwAPABAAEgAQABAAEgASABIAFAASABEADwAP
ABAAEQARABEAEQARABEAFAAgACoALQA4AEoAWABlAHIAegB3AGwAWQA8ABcA9f/V/7T/
pv+x/8H/yf/D/7//wf+8/7D/r/+1/77/yf/P/9f/6P/4/wQACQAMAA4AEwAbACYAJwAl
ACQAJAAiACEAIQAiACIAIwAkACQAJwAnACcAKAAqACoAKgAqACoAKgArACsAKgApACgA
JQAsAC4AMAAyADYAMwAyADEAMQAvAC8AMAAzADMAMwAzADEAMwAzADMANgA3ADgAOgA4
ADkAOQA5ADkAOAA3ADYAOQA5ADkAOQA6ADoAOgA6ADsAPQA+AD8AQABAAEAAQAA+AEMA
RQBCAA==
         </WaveFormData>
      </LeadData>
      <LeadData>
         <LeadByteCountTotal>10000</LeadByteCountTotal>
         <LeadTimeOffset>0</LeadTimeOffset>
         <LeadSampleCountTotal>5000</LeadSampleCountTotal>
         <LeadAmplitudeUnitsPerBit>4.88</LeadAmplitudeUnitsPerBit>
         <LeadAmplitudeUnits>��V</LeadAmplitudeUnits>
         <LeadHighLimit>2147483647</LeadHighLimit>
         <LeadLowLimit>268435456</LeadLowLimit>
         <LeadID>V2</LeadID>
         <LeadOffsetFirstSample>0</LeadOffsetFirstSample>
         <FirstSampleBaseline>0</FirstSampleBaseline>
         <LeadSampleSize>2</LeadSampleSize>
         <LeadOff>FALSE</LeadOff>
         <BaselineSway>FALSE</BaselineSway>
         <ExcessiveACNoise>FALSE</ExcessiveACNoise>
         <MuscleNoise>TRUE</MuscleNoise>
         <LeadDataCRC32>2519151599</LeadDataCRC32>
         <WaveFormData>
+v/6//r/+v/4//b/9P/y/+//7v/t/+z/7v/u/+7/7v/s/+z/7P/s/+7/7v/u/+7/7v/u
/+7/7v/w//D/8P/w//L/8v/y//L/8P/w//D/8P/y//L/8v/y//L/8v/y//L/8v/y//L/
8v/0//T/9P/0//b/9v/2//b/9P/0//T/9P/0//T/9P/0//f/+P/5//r/9//2//X/9P/0
//T/9P/0//T/9P/0//T/8v/y//L/8v/w//D/8P/w/+7/7v/u/+7/8P/w//D/8P/w//D/
8P/w//L/8v/y//L/8P/w//D/8P/v/+7/7f/s/+z/7P/s/+z/7P/s/+z/7P/q/+r/6v/q
/+j/6P/o/+j/6f/q/+v/7P/q/+r/6v/q/+z/7P/s/+z/6//q/+n/6P/o/+j/6P/o/+j/
6P/o/+j/5v/m/+b/5v/m/+b/5v/m/+j/6P/o/+j/5//m/+X/5P/m/+j/6v/s/+r/6v/q
/+3/8f/y//P/9P/y//L/8f/u/+//7v/u/+7/7P/o/+f/5//n/+j/6P/o/+b/5//p/+r/
7P/s/+3/7v/r/+f/5f/g/9//4v/j/+T/3//f/+D/4P/g/+D/4P/g/+D/4P/g/+L/5P/k
/+X/5f/j/+P/4//g/+L/4v/i/+L/5P/l/+X/5f/l/+f/5//l/+H/4f/f/97/4v/j/+L/
4//o/+n/8v/2//z/DQAmAEEAWgB6AJEAnQCdAJoAlAB+AE0ABQCv/2n/WP9i/2D/UP9B
/z//Tv9W/1D/Uv9f/2r/dv+H/57/uP/E/8z/2//m/+n/7P/0//z//f/+/wAAAQAAAAAA
AAD+////AAAAAAMABQAHAAkACgAMAA0ADQAPAA8AEAARABMAEwATABMAFAAVABUAFwAW
ABYAFgAWABYAFgAVABUAGQAZABoAGgAcAB0AHQAdABwAGQAaABwAHAAcABwAHQAhACEA
IQAjACUAJQAmACgAJgAlACQAJQAnACgAKAApACwALgAvADAAMAAyADQANAAzADYANgA3
ADoAPAA9AD4AQgBDAEMARQBGAEgASQBJAEkATABMAEwATgBQAFAAUABPAFEAUQBRAFIA
UwBTAFMAVQBUAFQAVABVAFQAVABVAFMAUwBRAFEAUQBPAE0ATABMAEwASQBFAEUARABE
AEEAPQA7ADkAMwAwADAAMAAsACkAJgAiACAAHgAaABoAHAAVABMAEgASAAwACwAJAAkA
BwAGAAUAAgAAAAAAAAD//wEAAAD///7/AAABAAIAAgD//////v/7//7/AAABAAEA//8B
AAEAAQABAAMAAwAAAAAABAAEAAQAAgAEAAQAAwAFAAYABgAGAAYABAAEAAYABwAGAAQA
AAAEAAUABQAFAAMAAwADAAMABgAGAAYABQAHAAYABgAGAAMAAgAAAP//AgACAAEAAQAD
AAMAAwADAP7//f/+//3//f/9///////9//n/+P/3//v//P/7//z/+f/4//f/9v/4//b/
9v/2//j/+P/4//j/9v/0//P/8//2//b/9P/y//L/9f/3//X/9P/0//P/8//0//T/8v/y
//D/8P/w//H/8//y//L/8v/w/+//7//w//H/8f/w/+7/8P/w//L/8v/u/+7/7v/u/+//
8P/w/+//7//v/+z/8v/s/+3/8v/2//b/9v/2//b/+P/7//z//P/8//z//P/8//j/9P/y
//D/8P/w/+//7P/t/+//8P/y//D/7v/s/+v/7v/w//H/8P/x//D/7//t/+//7P/q/+z/
6//q/+b/5f/p/+r/6//s/+v/6v/p/+j/6v/s/+z/7P/r/+v/6//r/+n/5v/o/+j/6f/q
/+v/7f/r/+v/6//t/+v/6f/n/+n/6//s/+3/7f/r/+n/7v/z//L/+P8IABcAJgBBAGQA
fgCRAKUApwCUAH4AZAA1APP/n/9X/0T/Vv9g/1j/Uf9V/2L/Zv9Y/1T/X/9u/3r/hf+S
/67/xP/Q/9f/4v/p/+r/8P/2//f/+P/6//r/+v/7//z//P/9//7//v/9//3//f/9/wEA
BAAGAAcABQAFAAYABwAHAAcABwAHAAgACQAJAAsADgAOAA4ADgAOAA4ADQANAA4ADQAN
AAwADQAPABAAEQAPAA0ADwASABIAEgASABMAFQAVABUAFwAZABkAGgAcAB0AHQAdAB8A
IQAiACIAIwAlACYAJgAmACcAKAApACgAKgAuAC8AMQAxADIAMgAyADYANwA3ADkAOAA6
ADsAOwA/AEIAQgBCAEQARgBGAEYARQBHAEcARwBGAEcARwBHAEcARgBGAEYARgBGAEcA
SQBIAEcARABDAEUAQwBBAEAAPgA+ADsANwAzADIAMgAvAC0AKwApACMAIgAiACIAHgAb
ABgAFAASAA8ADAANABAACQAHAAYABgABAP///P/7//v/+v/5//b/9//4//n/+f/3//b/
9f/0//L/8//0//T/9v/3//f/9f/5//r/+v/5//n/+//7//v/+f/7//v/+P/6//7//v/+
//7/AAAAAP///P/8//v/+v/9//z//f8AAAQABAADAAAAAQABAAAA//////////////7/
/v/+//3//f/8//z//P/8//z/+//7//7//v/9//3//f/9//3//f/3//f/+f/5//b/9f/2
//X/9v/z//P/8//0//T/8v/y//L/8v/y//L/8v/w//D/8P/x//L/8//0//P/8v/y//P/
8//y/+//7P/u//H/8//x//D/8P/v/+//8P/w/+7/7v/u/+7/7v/v//D/8P/x//L/8f/v
/+7/7v/t/+3/7P/q/+v/7P/v//D/7v/u/+7/7v/r/+7/+P/2//T/8v/w//H/9f/3//j/
9//2//X/9P/z//D/7//u/+3/7P/q/+b/5v/n/+f/6P/q/+r/6v/r/+//8P/w/+7/6//q
/+n/5//l/+L/4P/i/+P/5P/i/+P/5P/k/+T/5P/j/+L/4f/g/97/4P/g/+D/5P/l/+b/
5//l/+L/5P/k/+b/5v/m/+f/5v/l/+T/5f/o/+f/5v/p/+f/6P/p/+n/5//n/+j/6//u
//T/AAAPACgASQBgAHYAjwCZAJcAmACOAGwAOQDz/5v/W/9S/17/Xv9S/0X/R/9S/1L/
Sv9S/2X/bv90/4f/nP+s/77/0P/X/9j/3//m/+7/8//z//P/9P/4//j/+f/6//n/+f/5
//j/+//7//v/+//9//7//v/9//7///8BAAMAAwADAAMAAwAGAAcABwAJAAoACgAKAAoA
CgAKAAkACQAJAAkACgAKAAoACwALAAsADQALAA0AEAAQABAAEAARABEAEQARABMAFAAV
ABcAGgAYABcAFgAXABsAHAAcAB0AIAAiACMAJAAjACQAJQAkACYAKgArAC0ALQAuAC4A
LgA0ADUANQA3ADYAOAA5ADkAOwA+AD4APgA8AD4APgA+AEAAQwBEAEUARABDAEEAPwBD
AEQARgBIAEUAQgBAAD8AQQBBAD8APwA/AD0AOwA6AD0APgA8ADkANAAyADEALQArACkA
JwAhACAAIAAgABwAGAAUAA8ADAAIAAQABAAGAP///f/8//z/+//7//r/+//4//b/9P/w
//H/8v/z//P/8f/w/+//7v/s/+3/7v/u//D/8f/x/+//8//0//T/8//x//P/8//z//P/
9f/1//L/8v/2//b/9v/2//j/+P/3//f/+P/4//j/+f/4//n//P/8//r/9//y//b/9//3
//f/+f/5//n/+f/6//r/+v/5//v/+v/6//r/+v/6//n/+f/5//j/9v/1//f/9//3//f/
8//z//X/9f/z//P/9f/1//L/7//v/+//8v/y//D/8P/x//L/8//0//L/7v/s/+r/6//s
/+3/7v/t/+z/7P/t/+7/7v/s/+r/6//v//L/8f/t/+z/6v/p/+v/7P/r/+z/7P/s/+z/
7f/t/+z/7P/s/+z/6//r/+z/6//r/+r/6P/o/+j/6v/q/+r/6v/q/+r/6//s/+z/6//p
/+n/5v/s/+z/7f/u/+7/7v/w//D/8P/w/+7/8f/y//L/8//0//X/9v/z//D/7//u/+z/
7P/r/+j/6P/p/+n/6v/u//D/8v/1//T/9P/z//D/7f/s/+v/6f/p/+b/5P/m/+b/5v/j
/+P/4v/i/+L/4v/k/+T/5P/k/+b/6P/o/+j/6f/p/+n/6f/n/+T/5v/m/+b/5v/m/+f/
5//n/+f/6f/p/+f/5f/n/+r/7P/u/+//5//l/+T/6f/w//T/CAAlAD4AUwByAI4AnQCh
AKEAngCKAGYALQDX/4P/V/9Y/2D/WP9I/0H/Tf9W/1D/Tv9W/1//av+C/53/sP+8/8z/
zv/P/9r/6f/y//b/+P/3//b/9v/6//r/+//8//3///8BAAIAAgABAAAA//8EAAYABwAH
AAUABQAGAAcACQAJAAkACQAKAAsACwANAAwADAAMAAwADQAOAA4ADwAQAA8ADwAOAA8A
EQASABMAEQAPABEAFAAUABQAFAAVABcAFwAXABkAFwAXABgAGgAbABsAGwAdACEAIgAi
ACMAJQAmACYAJgAoACoALAAsAC0AMAAwADEAMwA0ADQANAA2ADcANwA5ADwAPgA/AD8A
QQBEAEQARABDAEQAQwBCAEYASQBKAEsASgBLAEsASwBJAEgASABIAEkASABIAEkASQBJ
AEcARwBJAEcARQBEAEMAQgA+ADkAOAA4ADkANwAxAC8ALQAnACYAJgAmACIAHQAaABYA
FAASAA4ADgAQAA0ACwAKAAoABAADAAEAAQD///7//f/6//z//P/8//v/+f/4//f/9v/4
//n/+v/6//r/+//7//n/+//8//z/+//5//v/+//7//v//f/9//r//P8AAAAAAAD+/wAA
AAD//wEAAgACAAIAAQD+//3//v8BAAIAAgAAAAEAAQAAAP//AgADAAQABQAFAAQAAwAB
AP///v/+//7/AAAAAP////8AAAAA/////wAAAQACAAMA/v/9//7//f/8//3/AAABAP7/
+//7//v/+v/6//j/+P/7//z//f/+//z/+v/6//r/+v/6//r/+v/5//j/+P/5//j/+P/2
//T/9v/5//v/+f/2//b/9f/1//b/9v/0//T/9P/0//T/9f/2//b/9//4//j/9//3//j/
9//3//b/9P/0//T/9v/2//T/9P/0//T/9v/4//n/+f/1//P/7v/y//T/9f/2//j/+f/5
//r//P/5//j/9//4//b/8//z//f/9f/w//H/8//0//b/9v/2//b/9f/0//P/8v/0//T/
9P/0//L/8v/y//L/9P/0//T/9P/2//b/9v/2//b/9v/2//b/9f/0//P/8v/z//T/9f/2
//b/9v/2//b//P/+////AAACAAIAAgABAP3/+//5//j/+f/5//f/+P/2//X/9f/0//X/
9v/4//v//v/+//z/+//4//f/9f/1//T/8v/0//T/9v/z//P/9P/y//L/8v/y//P/9P/1
//b/9//2//X/9f/3//f/9//3//T/9v/2//b/9P/0//X/9f/z//P/9f/1//T/8//2//f/
9//3//b/8//z//b///8CAAYAEgAvAFAAZwB8AJgArwCzALEArgCWAGgALwDn/4//Xf9i
/3D/aP9a/1P/Wf9k/2L/Wv9g/2//fv+M/5n/rP/E/9b/3v/l//D/9//8/wAAAwADAAMA
BAAGAAYABwAIAAgACQAKAAoADAANAA4ADwARABIAEgARAA8ADwAQABEAFQAVABUAFQAW
ABcAFwAZABkAGAAXABYAGQAaABoAGwAcABsAGwAaABkAGQAYABcAGAAXABoAHgAeAB4A
HgAfAB4AHQAcAB0AHwAfACAAIgAlACUAJQAnACcAKAAoACkAKwAsACwALAAsAC4AMAAw
ADMANgA2ADcAOQA6ADoAOgA8AD0APQA/AEAAQgBDAEMAQwBGAEYARgBGAEgASABIAEcA
SQBJAEkASABJAEkASQBKAEoASwBMAEoASABHAEcASQBJAEcARwBHAEUAQwBCAEAAQAA9
ADkANwA2ADYAMwAxADEAMQAtACkAKAAnACIAIAAeABsAGgAUABAAEAASAA0ACwAKAAoA
BgAFAAMAAwAEAAQABAACAP///v/9//v//f/8//v/+v/4//n/+v/6//r/+//7//n/+//8
//z/+//7//3//f/9//3///////z/+v/+//7//v/8//7//v/9////AAAAAAAAAgAAAAAA
AgADAAIAAAD8////AQACAAMAAwADAAMAAwADAAIAAQD//wEAAAAAAAAAAgACAAEAAQAC
AAIAAQABAAAA///+//3/+//7//3//f/9//3///////3/+f/4//f/+v/6//j/+P/4//j/
+P/4//j/9v/2//b/9v/2//b/9v/1//T/9P/1//b/9v/0//L/8f/z//T/8f/y//L/8f/x
//T/9P/y//L/8v/y//L/8//x//D/8P/w//D/7//v//D/8f/x//D/7v/w//D/8v/y/+7/
7v/u/+7/7f/u/+7/7f/v/+//7P/y//D/7//u/+7/7f/t/+7/8P/s/+z/7P/u//D/7f/t
//H/7//q/+n/7f/u/+v/6v/p/+j/6//s/+3/7v/s/+z/7P/s/+r/6v/q/+r/6//s/+3/
7v/t/+z/6//q/+z/7P/s/+z/6v/q/+r/6v/q/+r/6v/q/+n/6P/n/+b/6P/o/+j/6P/n
/+b/5f/k/+f/6P/p/+r/6P/o/+j/6P/t/+7/7v/u//D/8P/w/+//7v/t/+z/7P/t/+3/
6//s/+v/6f/o/+b/5v/m/+f/6f/p/+j/5f/j/+T/5f/l/+f/5P/i/+T/5P/h/93/3P/c
/93/3v/f/+D/3//e/93/3P/c/9z/3P/d/9v/2//b/9v/2f/c/93/3v/e/97/3//f/93/
3f/f/9//3//d/9//3//g/+H/4f/f/93/4v/j/+T/7P/2/wUAHAA1AFQAcgCLAJUAlwCU
AIYAZgA5APn/pf9V/zr/SP9U/0z/P/89/0T/TP9K/0T/Sf9a/2j/d/+I/57/sv/A/8X/
yv/V/+L/6P/t/+3/7f/u//D/8P/x//L/8P/x//L/8v/1//X/9f/1//j/+v/7//v/+f/5
//r/+//9//3//f/9//7//////wEAAgACAAIAAgADAAQABAAFAAUABQAGAAYABQAFAAQA
AwAEAAMABgAKAAgACAAIAAkACwALAAsADQAOAA8AEQAUABUAFQAVABcAFwAYABgAGQAb
ABwAHAAcAB4AIAAiACIAIQAkACQAJQAoACoAKwAsADAAMQAxADMANgA4ADkAOQA9AEAA
QABAAD8AQAA/AD4APQA/AD8APwBDAEUARgBHAEcARgBGAEYARABCAEEAQQBBAEEAPwA/
AD8APQA7ADoAOgA6ADcAMwAzADIAMgAvACwAKwAqACUAJAAkACQAIAAdABoAFgAUABIA
DgAOABAACgAHAAUABAD+//3/+//7//r/+v/6//j/9//2//X/8//z//L/8f/w//H/8//1
//b/9f/1//T/8f/1//b/9v/1//X/9//3//f/+P/7//z/+v/4//z//P/8//z//v/+//3/
/P/8//v/+v/9//z//f8AAAAAAAD///z/AAABAAEAAQD//////////wAAAAAAAP//AQAA
AAAAAAAAAAAA//////7//v/9//3////////////7//v//f/9//n/+f/7//v/+v/3//f/
9//4//j/9v/2//b/9v/2//b/+P/2//b/9v/2//b/9v/2//P/8v/y//P/9v/2//T/8v/y
//X/9//1//T/9P/z//P/9v/2//T/9P/y//L/8v/z//H/8P/w//D/8v/x//H/8v/x//H/
8P/u/+7/7v/w//D/7//w//H/8v/w//D/7//t/+//7//s//L/8v/x//D/8P/v/+//8P/y
/+//7v/t/+7/7//t/+7/8//1/+7/5//t//T/8//y//H/8P/w//D/8P/w//D/8P/z//T/
9P/0//T/9P/2//f/9v/3//b/9v/2//X/8f/w//D/7//w//D/8P/w/+//8f/y//L/8f/x
//H/8f/w//H/7//u/+3/7P/r/+f/5//o/+j/6P/m/+b/5v/m/+j/6P/q/+r/5//n/+b/
5f/o/+n/5//q/+z/7P/s/+z/7f/t/+3/7f/u/+3/6v/n/+v/6//s/+3/7//r/+f/7P/v
/+7/8v/+/w8AJgBBAF4AdACNAKMAqQCkAKAAjABjACkA1/97/0z/Vv9i/1T/Q/9B/0z/
VP9Q/07/U/9a/27/gf+Q/6r/xP/O/9P/2P/h/+z/9v/7//v/+//8//3//P/8//z//v//
/wAAAAD+//3//P/7////AgAEAAUABQAFAAYABwAJAAkACQAJAAwADQANAA8ADgAOAA4A
DgAOAA4ADQANABEAEQASABIAEAARABEAEQARAA8AEQAUABUAFgAXABkAGQAZABkAGwAb
ABsAHAAeAB8AHwAfACEAIwAkACQAJQAnACgAKAAoACwALgAwADAAMQA0ADQANQA1ADYA
NgA2AD0APwBAAEMAQgBEAEUARQBHAEoASgBKAEwATgBOAE4ATwBRAFEAUQBRAFEAUABP
AFEAUABQAFAAUQBQAFAAUQBRAFEATwBPAFAATwBOAE4ATQBMAEgAQwBDAEIAQgA/ADkA
NwA1AC8ALAAsACwAKAAnACQAIAAeABoAFgAWABgAEQAPAA4ADgAKAAkABwAHAAQAAgAA
APz//f/+//////////7//f/8//v/+//7//r/+//9//7//f/8//z/+//5//r//f/+////
/v////7/+v/+/wQABgAIAAcACAAHAAUABQAGAAYABgAIAAYABgAIAAgACAAHAAQABgAH
AAcABwAFAAUABQAFAAcACAAJAAkABwAGAAYABgAIAAgABwAHAAgACAAHAAcABQAFAAUA
BQACAAMABgAHAAMAAwAFAAUABgADAAMAAwACAAIAAAAAAAAAAAAAAAAAAAD+//7//v/+
//7//v/+/////v/+////AgACAAAA/v/8////AQD///z//P/7//v//v/+//z//P/8//z/
/P/9//3//P/8//z//v/9//3//v///////v/8//v/+v/7//r/+v/6//r/+v/5//r/+v/5
//v/+//4//7//v/9//z//P/7//v//P/+//z//P/8//7//v/7//v//P/8//z//P/8//3/
AQADAAQAAgACAAIAAgACAAAAAAAAAAIAAgABAP7//v//////AAD+//7//v///wMABAAE
AAIAAAD+//z/+f/6//j/9//6//r/+v/3//f/9//2//X/9P/1//b/9//4//r//P/8//z/
/P/7//r/+f/7//j/+v/6//j/+P/4//n/+//7//v//f/8//n/9v/3//j/+v/8//3////7
//r//f8CAA4AHAAvAEoAZQCAAJwAsQC1ALEAsACiAH4ARQD1/5n/Zf9o/3b/av9U/1H/
X/9o/2b/Yv9s/3X/gP+Q/6X/uv/K/9j/4P/n//D/+/8EAAYACQAJAAkACgAOAA4ADwAQ
ABEAEwAVABYAFQAVABUAFQAWABgAGQAZABoAGwAdAB8AIAAfAB4AHQAeAB8AHwAhACQA
JAAkACQAJgAmACUAJQAkACMAIwAiACQAJQAlACUAJQAjACUAKAAoACgAKAApACsAKwAr
AC0ALAArACsALAAuAC8AMAAzADcAOAA4ADkAOAA4ADcANgA5ADwAPwBAAD8AQgBCAEMA
RwBIAEgASABMAE0ATQBPAFAAUgBTAFMAUwBWAFYAVgBWAFgAWABYAFkAWwBbAFsAWwBb
AFoAWQBXAFYAVgBWAFgAWABZAFsAWQBZAFcAVwBXAFUAUwBSAFEAUABMAEcARgBGAEcA
RQBAAD0AOgAzADAAMAAwACwAKQAmACIAIAAcABgAGAAaABQAEQAPAA4ACwALAAoACwAJ
AAgABwAEAAQABAAEAAMAAgAAAP7//P/8//3//v/+////AQACAAEAAQACAAIAAQADAAUA
BQAFAAUABwAHAAQAAgAGAAYABgAIAAoACgAJAAgACAAHAAYABgAEAAQABgAJAAoACgAI
AAkACQAIAAcABwAHAAcABwAKAAoACgAJAAkACAAIAAgABgAGAAUABQAGAAYABQAFAAMA
AwADAAMAAAABAAQABQACAAEAAgABAAIA/////////v/+//z//P/8//z//P/8//7//P/8
//z/+//6//n/+P/4//j/+f/7//z//P/6//j/9//5//r/9//4//j/9//3//j/+P/2//b/
9f/0//P/8//z//L/8v/y//L/8f/x//L/9f/1//T/8v/0//T/9v/2//P/8v/x//D/8f/y
//L/8f/v/+//7P/y//L/9f/0//T/9P/0//T/9P/y//X/9v/2//f/+P/5//r/+f/2//X/
9P/2//b/9f/y//L/8//z//T/8v/y//L/8//0//T/8//w//H/8P/v/+3/7P/o/+X/5v/o
/+r/6f/r/+n/6P/n/+b/6P/o/+j/6P/o/+r/6v/q/+v/6//r/+v/6//o/+r/6v/o/+j/
6P/p/+n/6f/p/+v/7P/r/+r/7f/s/+z/7P/r/+3/7//w/+//7P/2/wQAFQAsAEcAZACA
AJMAoQCjAJYAhABgACsA6/+X/0//Qv9c/2T/Vv9L/03/XP9o/2D/VP9d/2z/fP+N/57/
rP+6/8j/0//a/9//6P/0//n/+f/5//r//P/8//3//v///wEAAwAEAAQAAwACAAEAAwAE
AAQAAwAFAAUABgAHAAsACwALAAsACwALAAoACwAOABAAEgAUABEAEAAOAA0AEAARABMA
FAAUABUAFQAVABIADwAQABIAFAAUABQAFQAZABkAGQAbABsAGwAcAB4AIAAhACIAJQAn
ACgAKAApACsALAAsACwALAAuADAAMAAxADQANAA1ADgAOgA7ADwAPAA7ADkAOQA+AEIA
RQBHAEgASgBJAEgASABKAEoASgBNAE8ATwBPAFAAUQBRAFEAUQBQAFAAUABNAEwATABN
AEsASwBJAEkASQBHAEUARABDAEIAPgA5ADgAOAA5ADcAMwAxAC8AKQAkACQAJAAgAB8A
HAAYABYAEAAMAAwADgAHAAUABAAEAAIAAQD/////+//6//n/9v/z//L/8f/v//D/8P/w
//D/8P/x//L/8v/y//P/8//x//L/8v/x/+//8f/z//P/8//z//X/9f/y//L/9v/2//b/
9v/4//j/9//5//r/+v/6//r/+P/4//r//P/8//v/+P/6//v/+//7//v/+//7//v/+//6
//n/9//5//j/+P/4//r/+v/5//n/+v/6//n/+f/5//n/+f/5//P/8//1//X/8//z//X/
9f/z/+//7v/t//H/8v/x//L/8P/w//D/8P/u/+z/7P/s/+r/6v/q/+r/6//q/+r/6//u
/+7/7P/q/+f/6f/q/+f/5//o/+j/6f/q/+r/6P/o/+f/5v/l/+X/5//m/+b/5v/k/+P/
4//k/+P/4//i/+D/4f/i/+X/5v/m/+b/5v/m/+b/5v/n/+v/7f/u/+3/7P/r/+r/6f/m
/+X/5P/j/+L/4P/c/9z/3f/d/97/3//g/+H/4//n/+j/6P/m/+T/4v/g/93/3P/Y/9X/
1v/Z/9r/2P/Z/9j/2P/Y/9j/2P/Y/9j/2P/Z/9z/3f/e/9//3//f/9//3//c/97/3v/e
/97/3v/f/9//3//f/+H/4v/h/+D/4//h/+L/4//j/9//4f/e/93/5P/u//j/CQAiAD8A
WgB2AIUAkQCdAJwAkAB6AE8ABwCp/13/SP9S/1b/Tv9B/0H/Tv9O/0b/SP9V/2T/dP99
/4z/pv/A/8r/z//W/9//5P/s//P/8//z//T/+P/4//n/+v/5//n/+f/4//n/+f/5//n/
/f8AAAIAAwAAAP///////wQABQAGAAcACAAJAAkACwALAAoACQAIAAoACgAJAAkACwAL
AAwADAAMAA0ADQANAA8ADQAPABIAEgASABIAEwATABMAEwAVABUAFQAWABgAGwAbABsA
HQAdAB4AHgAfACMAJAAkACQAJAAmACgAKAArAC4ALgAvAC8AMAAwADAANwA5ADoAPQA+
AEAAQQBBAEMARgBGAEYARgBIAEgASABJAEsASwBLAEwATQBNAE0ATwBOAE4ATgBNAEwA
TABNAEsASwBJAEkASQBHAEUARABGAEgARwBFAEMAQgBCAD8AOAA1ADIAKwAmACYAJgAi
ACIAIAAdABwAFgASABIAFAANAAsACgAKAAgABwAFAAUABQAEAAMAAAD+//7//v/9////
/v/9//z//P/9//7//v/+///////9//3//v/+//3//f////////8BAAMAAwAAAP7/AgAC
AAIAAgAEAAQAAwAFAAYABgAGAAQAAgACAAQABwAIAAgABgAIAAkACQAJAAgABwAGAAUA
BgAGAAYABQAIAAgACQAKAAkACAAGAAUABgAGAAUABQADAAMAAwADAAAAAQAEAAUABQAF
AAcABwAIAAUABQAFAAUABAABAAAA/v/+//7//v8BAAAAAQACAAAAAAAAAAAA///+//7/
//8AAAAA/v/8//z///8BAP//AAAAAP////////7/+//6//3//v///wEA/v/8//v/+v/9
//3//v8AAAAA///9//r//P/8//7//v/7//r/+f/4//z//v//////AQABAP7/BAACAAMA
AAACAAIAAgACAAMABwAJAAoACQAIAAcABgAFAAIAAQAAAAIAAgABAP7//P/9//3//v8B
AAIAAwAFAAUABgAGAAQAAgAAAP7/+//7//j/9v/4//n/+v/4//n/+v/6//r/+v/8//z/
/P/8//n/+v/5//j/+v/7//z//f/9//r//P/8//7//v/+////////////AQD///3/+//9
////AAABAAEA/////wAAAQAMABgAIAAxAE4AawCIAKIAswC3ALcAuACuAIgASwD1/53/
b/9y/3z/cP9c/1X/Yf9s/2j/Zv9u/3v/iv+a/6f/vv/U/+D/7P/x//j/AQAKABYAGAAX
ABYAFgAWABYAFwAYABYAFwAYABgAGwAbABsAGwAeACAAIQAhACMAIwAkACUAJAAjACIA
IQAkACcAKQAtACwALAAsACwAKgAqACkAKQArACsALAAsACsAKwAqACkAKwArAC8ANAAy
ADIAMgAzADMAMwAzADUANQA1ADYAOAA5ADkAOQA7AD4AQABBAEMARQBGAEYARgBGAEwA
UABOAA==
         </WaveFormData>
      </LeadData>
      <LeadData>
         <LeadByteCountTotal>10000</LeadByteCountTotal>
         <LeadTimeOffset>0</LeadTimeOffset>
         <LeadSampleCountTotal>5000</LeadSampleCountTotal>
         <LeadAmplitudeUnitsPerBit>4.88</LeadAmplitudeUnitsPerBit>
         <LeadAmplitudeUnits>��V</LeadAmplitudeUnits>
         <LeadHighLimit>2147483647</LeadHighLimit>
         <LeadLowLimit>268435456</LeadLowLimit>
         <LeadID>V3</LeadID>
         <LeadOffsetFirstSample>0</LeadOffsetFirstSample>
         <FirstSampleBaseline>0</FirstSampleBaseline>
         <LeadSampleSize>2</LeadSampleSize>
         <LeadOff>FALSE</LeadOff>
         <BaselineSway>FALSE</BaselineSway>
         <ExcessiveACNoise>FALSE</ExcessiveACNoise>
         <MuscleNoise>TRUE</MuscleNoise>
         <LeadDataCRC32>1240259265</LeadDataCRC32>
         <WaveFormData>
8v/y//L/8v/v/+z/6f/m/+T/4v/g/97/3v/e/97/3v/c/9z/3P/c/9r/2v/a/9r/2P/Y
/9j/2P/W/9b/1v/W/9b/1v/W/9b/1v/W/9b/1v/Z/9r/2//c/9z/3P/c/9z/3v/e/97/
3v/g/+D/4P/g/+L/4v/i/+L/4v/i/+L/4v/i/+L/4v/i/+P/5P/l/+b/5f/k/+P/4v/i
/+L/4v/i/+D/4P/g/+D/4P/g/+D/4P/g/+D/4P/g/9//3v/d/9z/3P/c/9z/3P/d/97/
3//g/+D/4P/g/+D/3v/e/97/3v/b/9r/2f/Y/9j/2P/Y/9j/2v/a/9r/2v/Z/9j/1//W
/9T/1P/U/9T/1//Y/9n/2v/Y/9j/2P/Y/9j/2P/Y/9j/1v/W/9b/1v/W/9b/1v/W/9b/
1v/W/9b/2P/Y/9j/2P/W/9b/1v/W/9b/1v/W/9b/1P/U/9T/1P/W/9j/2v/c/9r/2v/b
/93/4f/i/+P/5P/k/+P/4v/f/9//4P/h/+T/4//e/93/3f/e/9//3//f/97/3v/e/97/
4f/g/9//3//b/9f/1f/R/9H/0f/R/9D/0P/Q/8//z//O/87/zv/O/8//z//Q/9D/z//P
/8//0P/P/83/y//J/8v/y//N/83/z//P/8//z//P/9H/0f/R/87/zP/L/8r/zv/P/9D/
0f/X/9b/2//d/9v/3//q//j/DAAnAEAAVwBsAI8AwQDvAAcB+QDFAIAASQAMALb/X/8b
/wH/Ff8t/yr/Lv9C/1D/Wv9r/4T/m/+k/6z/u//J/8z/zv/X/9//4f/j/+b/5P/l/+b/
5//n/+f/5v/n/+v/6//t/+//8//0//T/9f/z//P/8//z//b/9v/2//b/+P/5//n/+//+
//z//P/9//7//v/+//7/AAACAAMABAADAAMAAwADAAIAAQABAAIAAQABAAEAAQAEAAUA
BwALAA0ADAAMAA4ADQAQAA4ADgAQABMAEwAUABYAGAAZABoAGgAcAB4AHwAgACIAIgAk
ACYAKQAqACwALwAyADIAMwA1ADkAPAA9AD4AQQBEAEIARABJAEoASgBJAE0ATQBNAE4A
UABUAFUAVABUAFIAUgBSAFMAVABVAFQAVABTAFIAUgBRAE4ATgBOAE0ASgBGAEUARQBE
AEMAQAA/AD4APAA2ADQAMwAwACsAJgAjACIAIAAbABoAGQATAA8AEAAPAAsABAADAAIA
/f/7//n/9f/2//T/9P/z//P/8f/v/+3/7f/t//D/7f/r/+3/6v/o/+z/7P/r/+v/6//t
/+3/7f/s/+3/7f/t/+z/7f/t/+3/7v/v/+//7//x//P/9f/4//j/+P/4//v//P/7//j/
9//4//n/+f/6//z/+//7//v//v/+//////8AAAEAAgABAP7//v/9//r//P/8//z//P/+
////AAAAAPz/+//6//n/+//8////AAD+//z/+f/2//n/+v/4//n/9v/4//X/9P/2//b/
9f/1//X/9v/4//n/9//1//T/9f/1//X/8//v//P/9f/3//X/8v/y//D/7v/x//L/8//y
//D/8P/w//H/8//y//L/9P/0//H/8//0//L/8v/y//H/8//2//b/9P/y//H/8f/y//X/
9//0//T/8v/x//H/9P/w//D/9//6//j/+P/4//j/+v/9/wEAAgAEAAQABQAFAAIA///9
//z/+v/8//z/+P/5//v//f////z/+//6//r//P/+/////v/9//3/+//5//j/9f/1//X/
8v/w/+3/7P/v//H/8v/0//H/8P/u/+3/8P/w//H/8f/v//D/8P/v/+7/7f/t/+3/8P/x
//L/8//x//H/8f/z//H/8f/w//D/8//0//X/9f/1//P/9f/6//n/+f8BAAcAEAAkAEAA
WwBwAI0AogCxAMkA5QDtANUAjQA2AP//2P+i/2P/Lf8f/zX/Rf9C/0D/Tv9g/3D/ff+O
/6f/vP/I/9H/3f/k/+j/7//3//n/+//+//3//f/9//3//v//////AQABAP///////wIA
BAAFAAcABwAHAAcABwAIAAgACAAIAAwADQANAA8AEgAQABAAEQASABIAEgASABEAEgAS
ABIAFQAVABUAFQAVABUAFgAYABsAGwAbABsAHwAfACAAIwAhACAAIAAiACMAJgAkACQA
KAArACsALAAsAC4ALwAwADEAMgAzADMAOAA6ADoAPAA9AD8APwBAAEUASABIAEkASABL
AE0ATQBSAFUAWABWAFgAXQBeAF4AXQBhAGEAYQBhAGIAZQBlAGQAZABiAGIAYgBjAGQA
ZQBiAGIAYQBgAGIAYQBeAF4AXABbAFgAVABTAFMAUgBRAEoASQBIAEYARABCAEEAPgA4
ADQAMgAyADEAKwApACcAIgAdAB0AGwAWABAAEAAQAA8ADwAPAA0ADgAMAAwACwAHAAUA
AwABAP3//f8AAP3//f////z/+v/+//7//f/9//v//f/9//3//f/9//z/+//+////////
/wIAAwADAAMAAwADAAMABAAGAAYABgAJAA0ADQALAAsADAANAA0ADgAMAAsACwALAAsA
CgAKAAkACwALAAsACQAJAAoACgAIAAwADAAMAAwACwALAAsACgAHAAcABwAHAAQABAAG
AAYABgAGAAUABAAGAAYAAwADAP//AgAAAAAA/v/+//3//f///wAAAgADAAIAAQABAAMA
AQABAP//+//9////AQD///7//v/8//r//v/+//7//P/8//z//P/9/////v/+/wAA///7
//z//P/8//z//P/7//v//v/+//z//P/7//v//P/5////BgAEAAIAAAD+/wEAAwAGAAYA
BQAEAAQAAwAFAAMAAgACAP//AAD///r/+v/7//z//f/9//3//f/+/wEAAgACAAAA/P/7
//j/9f/y/+//7//v//D/8P/v//D/8f/x//D/8P/v/+7/7P/r/+r/6v/r/+v/7v/w//H/
8f/u/+3/7f/t/+//7//v/+//7f/t/+3/7//y//P/8//0//P/9P/1//X/8f/x//P/9v/3
//n/+//9/woAIAA0AEcAZAB7AJAAtwDlAAMBEwH/AL8AeABFAAgAuv9v/zH/If81/0P/
QP9I/17/av9y/4f/nP+p/7r/zP/V/9n/4P/m/+//9v/3//j/+v/8//3//v/////////+
////AAD//wAAAQACAAIAAQABAAMAAwADAAMABAAEAAQABAAGAAcABwAJAA4ADAAMAA0A
DgAOAA4ADgAPABAAEAAQABEAEQARABEADwAPABAAEgARABEAEQARABEAEQASABUAFwAW
ABYAGAAYABoAFwAWABoAHQAdAB4AIQAkACYAKAAnACgAKQApAC4AMAAwADIAMQAzADMA
NAA5ADwAPAA9AEAAQwBFAEUASwBPAFMAUgBSAFcAWABYAFcAWwBbAFsAWABYAFoAWQBd
AF4AXQBeAFsAWQBXAFUAVgBWAFUAVABUAFMAUABQAFMAUwBRAE4ASgBJAEcARQA+AD0A
PAA6ADYANAAzADAAKQAkACEAIAAcABUAEgAPAAkABQAGAAUAAwD+////AAD8//n/9v/x
//L/8P/w/+//6//p/+f/5f/j/+P/5v/j/+P/5f/i/+D/4v/i/+H/4f/g/+H/4P/f/+D/
4f/h/+H/5P/l/+X/5f/k/+X/5f/l/+b/5//o/+r/6v/q/+r/7f/u/+3/6v/p/+j/6f/p
/+r/6//r/+z/7f/s/+z/7f/t/+//7//v/+3/6//s/+z/6v/r/+r/6f/o/+n/6f/p/+j/
5f/l/+X/5f/k/+T/5v/m/+X/5P/i/+D/4//k/+L/4//j/+b/5P/k/+L/4P/d/9v/3P/c
/93/3f/c/9v/2//d/9v/2//Z/9X/2P/b/97/3f/b/9r/1//U/9f/2P/Z/9j/2P/Y/9j/
2f/Z/9j/2P/a/9j/1f/X/9j/2P/Y/9j/1//Z/97/4P/g/9//3//g/+L/4f/j/+D/4P/d
/9v/2v/c/9r/3P/f/93/3P/e/97/3v/e/97/3//h/+D/4f/i/+T/5f/k/+H/3//e/97/
4P/g/9z/3P/d/97/3//i/+P/5P/m/+T/5P/j/+D/3P/b/9j/1f/U/9H/0f/R/9H/0P/O
/87/zf/N/8z/zP/M/8z/y//L/8z/zP/N/83/zf/O/87/zf/M/8v/y//L/83/zf/N/83/
zf/N/83/z//N/83/zP/M/9D/0v/U/9X/z//N/83/0P/T/8//1//n//L/AAAcADUATABh
AIIArwDbAP0ABQHhAJkAWgAhANb/gv8x/wP/Df8j/yf/JP8w/z7/Sv9g/3v/jP+X/6b/
rP+v/7n/yP/Q/9X/1//X/9f/2P/a/9v/3P/d/+D/4f/h/+P/4f/f/9//3//j/+T/5P/l
/+P/4//j/+P/5v/m/+b/5v/o/+n/6f/r/+z/6v/q/+v/7v/u/+7/7v/t/+7/7v/u//D/
8f/y//P/8v/x//H/8v/z//P/8//z//X/9f/2//n/9//2//b/+P/7//7//P/8/wAAAwAD
AAQABQAIAAoADAAPABIAFQAXABgAGgAaABwAGwAdAB0AHgAgACIAIQAhACQAJwApACkA
LAAvADIAMAAvADMAMwAyADYAOwA8AD0AOwA8AD8APwA+AD4APAA8AD0APQA9AD0APAA8
ADsAOgA6ADkANgA2ADQAMwAwACwALAAtAC0ALQAnACUAIwAgABoAGAAXABQADgAKAAgA
CAAFAP///f/7//f/8//0//P/7v/o/+j/6P/j/+H/3//b/9v/2v/b/9v/1//V/9P/0f/R
/9H/1P/R/9H/0//Q/87/0f/S/9L/0//U/9f/2P/Z/9j/2f/Z/9n/2v/b/9v/2//a/9v/
2//b/9r/2//c/97/2//a/9n/2//g/+H/4P/h/+H/4f/g/+D/4//j/+T/5f/l/+T/5P/j
/+H/4f/h/9//4P/i/+P/4v/i/+L/4v/i/+L/4//k/+T/4v/h/+D/3//f/+D/4//k/+H/
4P/e/9z/3P/c/9n/2f/c/+L/4//m/+b/5v/l/+X/5P/k/+X/5f/h/9//3v/f/93/3f/b
/9f/2f/b/93/2//a/9r/2P/W/9j/2P/Y/9b/1v/W/9b/1//Z/9j/2P/a/9r/1//Z/9r/
2P/Y/9j/1//V/9j/2P/W/9b/1f/V/9b/2f/b/9j/2P/V/9P/0v/U/9f/2v/Y/9n/2f/Z
/9r/2v/Y/9f/1//b/9z/2//c/9//4//e/+H/4P/g/+L/4v/i/+L/3//e/93/3P/c/9z/
3P/c/9r/2v/a/9r/3P/c/9z/3P/d/97/3//g/97/3v/e/97/3P/c/9z/3P/e/97/3v/e
/+D/4P/g/+H/5P/o/+n/6v/q/+v/6//r/+f/5v/m/+b/6f/q/+f/6P/o/+j/6P/n/+j/
6f/r/+3/7P/s/+r/6P/p/+b/4//i/9//3//f/9//3//e/9//3//e/9z/2//a/93/3f/e
/+D/3//f/97/3f/f/+D/4P/g/93/3f/d/9//3f/d/93/3f/d/93/3//f/+H/4P/g/+H/
4f/h/+D/3//f/+H/6P/p/+X/5//3/w4AHgAuAEkAZAB7AJYAvwDjAPcA/QDfAJUATgAj
AOj/lv9L/xv/G/81/zv/Nv9A/1L/Yv9y/4H/kP+n/7r/wv/N/93/6P/u//X/+f/5//n/
+v/4//n/+v/7//r/+//7//3/+//5//n/+f/5//r/+v/7//n/+f/5//n///8AAAEAAgAE
AAUABQAHAAkABgAFAAUACAAKAAwADgAOAA4ADQAMAAwACwAKAAkACwALAAwADgAPAA8A
DwAPAA8ADwAQABMAFQAUABQAFgAZABwAGgAaABwAHwAfACAAIgAmACkALAAsAC4AMAAx
ADYAOAA4ADoAOgA7ADoAOgA7AD4APgA/AD4AQQBDAEMARABHAEoASABIAE0ATgBOAE0A
UQBRAFEAUQBSAFUAVQBYAFgAVgBWAFQAUwBSAFEAUgBSAFEAUABOAE0ASgBKAEoASQBG
AEIAQQBBAEAAPwA8AD0APgA+ADcANAAyAC4ALgAsACwALgAtACcAJQAjAB0AGQAaABkA
FQAOAA0ADAALAAkABwADAAEA/v/9//v/+//5//f/9f/x//H/9P/x/+//8f/u/+z/7v/u
/+3/7f/t/+//7//v//L/8//z//P/8v/z//P/8//y//P/8//z//X/9//5//z//v/+//7/
AQAFAAUAAwADAAYABwAHAAgABgAFAAUABQAFAAQABAADAAMAAwADAAEAAwAEAAQAAgAE
AAQABAAEAAEAAQABAAAA///////////+//7/AAAAAP3//P/6//j/+f/6//j/+f/5//z/
+v/6//n/+P/2//X/9v/2//f/9//4//n/+//////////9//n/+P/5//r/9//0//T/8v/w
//T/9P/0//L/8v/y//L/8//x//D/8P/y//L/7//x//L/8v/y//L/8f/x//T/9P/y/+7/
7f/t/+7/7//x/+7/7v/w/+//7//y//H/8v/u/+3/6//r/+z/7P/t/+3/7v/z//X/9f/3
//v/+f/0//P/9v/2//T/8v/w/+7/7//w//H/8v/x//D/7//u/+z/7P/s/+z/7f/u/+//
8P/v/+7/7f/s/+z/7P/s/+z/7P/s/+z/7P/s/+z/7P/s/+r/6v/q/+r/6v/q/+r/6v/o
/+j/6P/o/+v/7P/t/+7/7f/s/+v/6//v//L/8v/y//L/8//z//P/8f/w//D/8P/1//b/
8//0//P/8v/x/+//8f/x//L/8//y//L/8P/u/+//7v/t/+7/6f/p/+n/6f/l/+L/4f/f
/+D/4P/h/+L/4f/f/97/3v/g/+H/4f/h/+P/5P/k/+T/5f/l/+X/5//m/+X/5P/j/+L/
4f/i/+H/3//e/97/3//i/+P/4//j/9//5f/k/+P/6f/r/+///P8MACQAQQBcAHEAhACj
AMcA5QD3AO8AtwBmACsA/v/A/3P/Mf8R/xv/M/84/zT/PP9O/2D/cf+C/5X/pv+0/73/
xf/Q/9z/4//m/+f/6P/q/+r/6//s/+3/7v/v/+//8f/y//H/8v/z//X/9v/2//f/9v/1
//T/8//2//b/9v/2//b/9//3//n//P/6//r/+//+//7//v/+////AAAAAAAAAAD///7/
/f//////AAACAAEAAQABAAEAAwADAAQABwAIAAgACQAMAAsADgAMAAwADwARABAAEAAS
ABQAFQAWABgAGgAcAB0AHwAgAB8AIAAjACUAJQAmACkALAAsAC0AMAAzADUANQA2ADkA
PAA6ADkAPQA9ADwAOwA/AD8APwBBAEQASQBLAEoASgBIAEgARgBFAEQAQwBEAEQAQwBC
AEEAPwA7ADoAOgA5ADYAMgAzADMAMgAxAC4ALQAsACoAKAAmACUAIgAgABwAGgAaABkA
EwARAA8ACgAFAAUAAwAAAPr/+v/6//n/9//1//H/7//s/+v/6f/p/+f/5f/j/+P/4//m
/+P/4v/j/9//3P/e/97/3f/d/9v/3f/d/93/3//h/+L/4//k/+X/5f/l/+j/6f/p/+n/
5//n/+f/6P/r/+z/7f/x//H/8f/v/+//8v/z//P/9P/y//H/8f/x//T/9P/1//X/9//3
//f/9f/1//b/9v/0//T/9P/0//T/8//z//P/8v/x//H/8f/x/+7/7v/w//D/7v/u/+3/
7P/s/+z/6f/p/+j/7P/r/+z/6v/q/+n/6f/o/+j/6f/p/+b/5f/l/+f/6f/p/+f/4//n
/+n/6//p/+b/5v/k/+L/5f/m/+f/5v/m/+b/5v/n/+b/5P/j/+T/5f/j/+b/6P/n/+b/
5f/j/+H/5P/k/+L/4//j/+T/5v/k/+X/4f/g/+P/4//k/+j/6//u/+z/7f/r/+v/7P/s
/+n/5//m/+n/6f/n/+f/6f/p/+T/3f/i/+r/6f/o/+f/5v/m/+b/5v/m/+T/5f/n/+r/
6P/o/+j/6f/s/+3/7P/s/+z/7P/u/+7/6P/o/+n/6v/r/+v/6//r/+z/7f/u/+7/7f/s
/+z/6v/o/+j/5v/n/+X/4//g/9z/3P/b/9v/2v/a/9r/2v/Z/9v/3P/c/93/2v/Z/9n/
2P/Y/9j/2P/Z/9n/2//b/9v/2//b/9v/2//b/9v/2//a/9v/3f/f/+H/4//d/9v/4f/k
/+H/4f/l/+v/9v8GABgALQBGAGEAeACVAMUA9QARARkB9QCmAGEAMgDq/4//P/8X/x3/
M/80/zT/Pv9I/1z/b/9+/5X/rv+6/8H/xf/O/9r/5f/o/+n/6v/s/+r/6//s/+3/7//x
//L/9f/y/+//7v/t//D/8v/z//X/9f/1//X/9f/2//b/9v/2//r/+//7//3/AAD+//7/
//8AAAAAAAAAAAMABAAEAAQABwAHAAcABwAKAAsADQAQABEAEQARABEAEQARABIAFQAS
ABAADwAQAA8AEgAQABAAFAAXABcAGAAYABoAGwAcAB4AIAAiACMAJgAoACgAKgApACsA
KwAsADIANgA3ADkAOAA7AD0APQBAAEMARgBEAEYASwBMAEwATQBRAFEAUQBPAFAAUwBT
AFYAVgBUAFQAVQBVAFUAVQBUAFQAUwBSAFQAUwBQAFAATgBNAEoARgBHAEcARgBFAD4A
PQA8ADoANAAyADEALgAsACgAJgAmACEAGwAZABcAEQANAA4ADQAKAAQABAAEAP7/+//4
//P/8//y//P/8//x/+//7f/r/+f/5//q/+f/6f/r/+j/5v/n/+b/5P/j/+P/5f/l/+X/
5f/l/+T/4//o/+v/7f/v/+7/7//v/+//7v/v//D/8v/0//T/9P/3//f/9//1//X/+P/5
//n/+v/6//n/+f/5//r/+v/7//v/+//7//v/+f/7//z//P/6/wAAAgAEAAYABQAFAAUA
BAAFAAUABQAFAAIAAAAAAP7//P/8//v/+v/6//r/9//3//X/+P/2//b/9f/0//L/8f/y
//L/8//z//L/8f/x//P/9f/1//P/7//x//P/9f/z//D/8P/u/+z/8P/w//D/7v/u/+7/
7v/v/+//7v/u//D/8P/t/+//8P/y//L/8v/x/+//8P/u/+r/6//r/+z/7v/t/+//7P/s
/+z/6//r/+7/7v/w/+3/7f/t/+3/7v/u//D/7//v//P/8//v/+//8P/w//D/8P/w//P/
9f/4//j/9v/2//f/9//5//f/9v/2//j/+v/6//b/9//5//v//f/8//v/+v/6//v//P/8
//r/9//1//H/7f/t/+v/7P/t/+3/7P/q/+r/5//n/+b/5v/o/+j/5//n/+n/6v/s/+3/
6v/q/+n/5//o/+f/5//n/+f/5//n/+f/6P/p/+r/7f/s/+v/6f/o/+v/7P/t/+3/8f/t
//H/9v/7////AwAJABgAKAA8AFUAcACDAJgAxQD1ABMBHwEBAbcAdABDAAAApv9P/x//
I/87/0P/Qv9O/1z/aP94/43/oP+v/7r/xP/N/9f/5P/s/+//8v/z//T/9v/4//n/+v/7
//7//////wEAAQD///////8CAAQABQAHAAkACwANAA8AEQAQAA8ADgAPAA8ADgAPABAA
DgAOAA8AEgASABIAEgASABIAEQAQABEAEQARABEADwAPABAAEgAVABUAFQAVABUAFQAW
ABkAGAAWABUAFgAZAB4AHgAgACIAJQAlACYAJQAmACYAJgAqACwALgAvADQANgA2ADgA
PAA/AEAAQgBDAEYARgBHAEcASQBKAEkASgBNAFAATgBQAFUAVgBWAFUAWQBZAFkAWQBa
AF0AXQBcAFwAWgBaAFwAXQBeAF8AXQBcAFoAWABYAFcAVABUAFQAUwBQAEwASwBLAEoA
SQBCAEEAQAA+AD0APAA8ADoANwA0ADMANAAuACcAJAAhABgAEwATABEADgAIAAgACAAD
AAEA///7//r/+P/4//f/8//x/+//7f/r/+v/7v/r/+z/7//t/+z/7P/s/+v/6//s/+//
8P/x//L/8//z//P/8v/z//P/8//2//f/9//3//b/9//4//r//f/+////AwAHAAcABQAF
AAMAAwACAAIAAgABAAEAAQAEAAQABQAFAAMAAwADAAEAAQACAAIAAAAAAAAAAAAAAP3/
/f/9//z//P/9//7////9//z//f/8//7/AAABAAIAAAAAAP3//f/5//z/+v/6//r/+v/5
//n/9//2//b/9f/0//P/8//1//f/9//1//H/8P/x//L/7//x//L/8f/w//D/8P/w/+7/
7P/s/+z/7f/t/+z/7P/u/+z/6f/r/+z/7//w//H/8f/y//b/9//2//P/8f/w//D/7//x
/+7/7v/u/+3/7f/w//D/8v/x//D/8v/y//L/8v/y//P/9f/0//X/9v/4//n/9//1//T/
9P/3//r/+//4//j/+f/6//v/+f/5//n/+v/7//z//P/6//n/+f/3//X/8f/t/+z/6//t
/+z/6v/q/+f/5//m/+b/6P/o/+f/5//n/+b/5v/l/+X/5v/m/+X/5v/l/+X/5f/l/+X/
5f/l/+X/5f/l/+f/6f/p/+j/6P/o/+j/6P/n/+//9f/3//T/8f/1//v/AQAOACAAOABR
AGgAfwCSAKkAwwDXAN8AyQCDACwA+//c/6b/X/8j/w//Jf9B/z7/Nv9C/1b/aP97/4z/
m/+o/7b/w//N/9T/3P/p//D/8//2//r/+v/7//z//f8AAAEAAQADAAAA/f/8//v//P/8
//v/+//7//v/+//7////AAABAAIAAwADAAIAAwAIAAgACgANAAsACgAJAAgACwAMAAwA
DAAPAA8ADwAPAA4ADQANAA4AEgAVABgAGwAdAB0AHgAhAB4AHAAbABwAHwAiACAAIAAi
ACUAJQAmACYAKAApACoAKwAsAC0ALQAyADQANAA2ADkAOwA7ADwAPQA+ADwAOwA+AEMA
RwBJAEoATQBQAE4ATABRAFIAUgBUAFkAWgBbAFkAWgBdAF0AXgBeAFwAXABbAFsAWwBb
AFgAWABXAFYAWABXAFQAVABVAFUAUwBQAFAAUQBRAFEASwBJAEcARAA9ADoAOAA0AC4A
KgAoACgAJAAdABoAFwASAA0ADQALAAgAAgACAAIA///9//v/9//z//D/7//t/+3/6//p
/+f/5//n/+r/5//n/+n/5v/k/+X/5P/i/+H/4f/j/+P/4//i/+P/4//j/+T/5f/l/+X/
6P/p/+n/6f/r/+3/7//y//D/8P/w//P/9f/1//P/8//0//X/9f/2//b/9f/1//X/9P/0
//X/9f/1//X/9f/z//X/9v/2//T/9v/2//b/9v/1//X/9f/0//H/8f/x//H/8P/w//L/
8v/v/+7/7P/q/+z/7v/t/+//6//u/+z/7P/r/+r/6P/n/+b/5v/n/+f/5P/j/+P/5f/m
/+f/5v/j/+L/4//k/+H/4f/i/+H/4P/i/+L/4v/g/97/3v/e/9//4f/g/+D/4v/h/93/
3v/e/9z/3P/c/9v/3P/g/+H/4P/i/+L/4v/i/+L/4v/l/+f/6v/q/+n/6P/o/+f/5//l
/+T/5P/i/+T/5P/g/+D/4f/i/+P/5P/l/+b/6P/n/+j/6P/m/+L/4f/e/9v/2f/V/9T/
0//W/9b/1f/W/9X/1f/U/9T/1P/U/9P/0//V/9b/2P/Z/9f/2P/Y/9f/1P/T/9P/0//V
/9X/1f/V/9f/1//X/9n/2//b/9r/2v/Z/9r/2//b/9n/2//Z/9j/3f/j/+X/6f/2/wgA
HgA1AEgAXQB8AJ8AyQDzAA0B/wDFAHoAQQAIALr/af8n/w3/H/8t/yz/MP9A/1T/Yv9t
/3z/l/+s/7j/v//H/9D/2P/f/+b/5//o/+r/7P/t/+7/7//v/+//7v/v//H/7//v/+//
8//0//T/9f/y//H/8P/v//X/9v/3//j/+v/7//v//f////z/+//7//3//v///wAAAQAC
AAIAAgADAAMAAwADAAMAAwAEAAYABwAHAAcABwAHAAcACAALAAkACAAIAAoADQAQAA4A
DgARABMAEgASABMAFgAYABoAGgAcAB4AHwAiACQAJAAmACcAKQApACoALgAyADMANQA2
ADkAOwA7AD4AQQBEAEIAQABFAEYARgBJAE0ATQBNAE0ATgBRAFEAVABUAFIAUgBTAFMA
UwBTAFAAUABPAE4ATgBNAEoASgBOAE8ATgBMAEoASQBHAEUAPQA7ADkANgAxAC4ALAAo
ACYAIgAgACAAHAAVABIADwAIAAMAAwABAAAA+v/6//r/+f/3//X/8f/u/+z/7P/r/+v/
6f/n/+X/4f/h/+T/4f/h/+P/4P/e/97/3v/d/93/3f/f/9//3//i/+P/4//j/+P/4//i
/+H/5P/l/+X/5f/o/+n/6v/s/+n/6P/n/+n/7f/t/+v/6//u/+//7//w/+7/7f/t/+3/
8P/w//H/8f/z//P/8//x//D/8P/v/+z/7v/u/+7/7v/t/+3/7f/s/+3/7f/t/+3/7v/u
//D/8P/u/+7/7f/s/+r/6v/n/+f/5f/o/+b/5v/o/+j/5//n/+b/5v/n/+f/5P/j/+P/
5f/l/+X/4//f/+P/5f/n/+X/5P/k/+L/4P/i/+L/4v/g/+H/4v/j/+X/4v/g/9//4P/h
/9//4v/k/+P/4v/h/9//3//i/+L/4P/c/9v/2//c/97/4f/f/+D/4f/h/+L/5v/k/+b/
5P/m/+b/5v/m/+n/6//u/+7/6//q/+r/6f/r/+n/6P/o/+r/7P/s/+j/5v/n/+j/6f/q
/+v/7P/u/+3/7v/u/+z/6f/n/+P/3//c/9n/2f/Z/9z/3P/b/9z/2//b/9r/2v/c/9z/
2//b/9r/2P/X/9X/1v/Y/9n/2f/Y/9f/1//X/9v/2//b/9v/3f/d/93/3//e/93/2//a
/93/3v/f/9//3//d/93/3P/l/+3/5//r//r/EAAoAEEAWABtAIwAvQDvABMBGwH5ALMA
cgA9APL/lv9B/xH/F/8v/zX/NP8+/1D/YP9w/33/kv+l/7L/vv/H/8//1v/e/+3/8P/v
/+7/7v/s/+3/7v/v/+7/7//v//H/8v/x//L/8//z//T/9P/1//X/9f/1//X/9//2//X/
9P/4//v//f8BAAMAAAD//////v/+//7//v8BAAIAAgACAAAA///+//3///8BAAQACAAI
AAcABgAFAAUABQAGAAkACwAKAAoADAANABAADgAOABQAFwAXABgAGAAaABsAHAAcACAA
JgAjAA==
         </WaveFormData>
      </LeadData>
      <LeadData>
         <LeadByteCountTotal>10000</LeadByteCountTotal>
         <LeadTimeOffset>0</LeadTimeOffset>
         <LeadSampleCountTotal>5000</LeadSampleCountTotal>
         <LeadAmplitudeUnitsPerBit>4.88</LeadAmplitudeUnitsPerBit>
         <LeadAmplitudeUnits>��V</LeadAmplitudeUnits>
         <LeadHighLimit>2147483647</LeadHighLimit>
         <LeadLowLimit>268435456</LeadLowLimit>
         <LeadID>V4</LeadID>
         <LeadOffsetFirstSample>0</LeadOffsetFirstSample>
         <FirstSampleBaseline>0</FirstSampleBaseline>
         <LeadSampleSize>2</LeadSampleSize>
         <LeadOff>FALSE</LeadOff>
         <BaselineSway>FALSE</BaselineSway>
         <ExcessiveACNoise>FALSE</ExcessiveACNoise>
         <MuscleNoise>TRUE</MuscleNoise>
         <LeadDataCRC32>1883531448</LeadDataCRC32>
         <WaveFormData>
BgAGAAYABgAEAAIAAAD+//r/+P/2//T/8v/y//L/8v/x//D/7//u/+z/7P/s/+z/6v/q
/+r/6v/o/+j/6P/o/+r/6v/q/+r/6v/q/+r/6v/s/+z/7P/s/+z/7P/s/+z/7v/u/+7/
7v/v//D/8f/y//T/9P/0//T/9P/0//T/9P/0//T/9P/0//b/+P/6//z/+//6//n/+P/4
//j/+P/4//b/9v/2//b/+P/4//j/+P/2//b/9v/2//b/9v/2//b/9v/2//b/9v/2//b/
9v/2//b/9v/2//b/9v/2//b/9v/1//T/8//y//L/8v/y//L/8v/y//L/8v/w//D/8P/w
/+7/7v/u/+7/8f/y//P/9P/z//L/8f/w//P/9P/1//b/9v/2//b/9v/2//b/9v/2//b/
9v/2//b/9P/0//T/9P/0//T/9P/0//T/9P/0//T/8//y//H/8P/y//T/9v/4//j/+P/4
//v///////////////7//v/9//7//v///wMAAQD/////AAACAAMAAwADAAIAAQABAAEA
BAABAAEAAgD+//n/9//z//T/9P/2//P/8v/y//L/8f/x//D/8P/v/+//7//w//D/8f/x
//L/8v/w/+7/7P/s/+r/6v/q/+r/6//s/+3/7v/s/+7/7v/t/+n/6P/q/+r/7v/v/+//
8P/2//b/+P/1/+z/4//h/9//5f/4/wwAJwBKAH8A0gAqAXYBqgG+AbABdAHyAFMA7v+0
/4//jv+e/5n/kf+Z/53/nf+l/7X/xP/I/8r/1//l/+f/5f/r//D/8v/0//b/9P/0//X/
9v/3//f/9v/1//b/9//2//f/+v/6//n/+P/5//n/+f/4//b/9//3//b/+P/5//n//f/9
//3/+//9//7//v/+/wAAAwAEAAYACAAJAAoACwANAAkABwAJAAkACAAIAAgACAANAA0A
DAAMAAwACwALAAsADAAMAAsACgAIAAoACgALAA4ADwARABMAFAAVABYAFwAXABkAGQAZ
AB4AIgAjACQAJQAmACcAJwApACsALgAuADEAMgAzADMANQA3ADoAOgA5ADsAPAA7ADsA
PgA/AEEAQQBAAEAAQABAAEIAQgBCAEIAQAA/AD8AQQBAAD0AOgA7ADwAOwA8ADkAOQA5
ADgANQA2ADcANQAxADAAMAAuACoAJwAkACMAIwAhACAAHgAZABgAFgASAA0ACgAJAAkA
BgAEAAEA/v/7//v/+//6//r/9//2//T/8v/y//X/8//w/+//7P/o/+v/7P/s/+r/7P/s
/+v/6//t/+7/7v/q/+z/7P/s/+v/6f/r/+v/6//r/+z/7P/u/+7/7P/s/+//8f/w/+3/
7P/u/+7/7v/v/+3/7f/t/+7/8f/z//T/9P/2//f/9//3//T/8//y//D/8v/z//P/8v/0
//X/9f/0//H/8f/x//H/8//z//b/9v/0/+//7v/u//P/9P/z//P/8P/w/+//7v/v/+3/
7f/t/+3/7v/u/+3/6v/q/+j/6v/r/+v/6f/o/+n/6//u/+z/6v/q/+n/6f/q/+r/6v/o
/+j/6P/o/+n/6f/q/+z/7P/r/+n/6P/o/+n/6f/p/+j/6v/s/+z/7P/p/+j/5//m/+j/
6f/p/+n/5v/l/+X/6f/l/+T/6v/u/+7/7v/u/+7/8P/z//X/9f/1//X/9v/2//T/8//y
//D/8v/1//X/8//z//T/9v/3//b/9f/0//P/9v/3//f/8//0//T/8f/t/+3/6//r/+z/
6//n/+X/5P/n/+f/6P/o/+f/5f/k/+P/5v/m/+X/5f/k/+T/5P/i/97/3v/e/97/3//g
/+H/4v/g/+D/4P/i/+L/4f/g/+D/4f/i/+P/4//i/+D/5P/q/+j/5f/k/93/0//T/+H/
8v8GACUASABxALIABAFKAXYBeAFgATABxgA7ANT/mP93/3b/hP99/3X/ef+B/4n/j/+X
/6j/uP++/8X/z//X/9X/2//i/+T/5v/o/+f/5v/m/+b/6P/p/+n/6f/o/+f/5P/j/+n/
6v/q/+r/6f/p/+n/6P/n/+f/5v/k/+X/5//o/+3/7f/t/+v/7f/w//D/8P/y//H/8P/w
//D/8f/y//P/9f/z//H/8//z//T/9P/0//T/+f/5//j/+P/6//n/+f/5//3//v/+//7/
/v8AAAAAAQABAAEAAgADAAQABQAGAAcACwANAA0ADQAPABIAEgASABUAFgAXABcAGAAZ
ABsAGgAeACAAIgAjACQAJwArACwAKgAtAC8ALwAvADIAMwA1ADMAMgAyADIAMwA2ADcA
OAA2ADQAMwAzADYANgA0ADIAMgAyADAAMAAuAC0ALAAqACgAKAAoACUAIQAgACAAHgAa
ABcAFAATABIAEQARABAACwAKAAgABAABAP7//f/9//z/+v/3//T/9f/1//X/9P/w/+3/
7P/q/+f/5v/o/+X/5//n/+X/4v/m/+b/5f/i/+L/4v/h/+H/4f/i/+L/3v/j/+T/5f/l
/+X/5//n/+f/5f/m/+b/6P/q/+j/6P/r/+7/7v/s/+z/7v/u/+7/7//t/+3/7f/u/+z/
7f/t/+z/7P/t/+3/7f/t/+3/7f/s/+z/7f/t/+z/7P/t/+3/7P/q/+n/6P/n/+f/5//q
/+r/7P/p/+r/7P/s/+z/6v/p/+f/6P/o/+j/6f/n/+f/5//p/+r/6v/p/+r/6v/o/+r/
6f/p/+f/5v/m/+f/6f/m/+b/5v/l/+X/6P/o/+j/5v/o/+j/6P/p/+v/7P/u/+7/6//p
/+j/6P/p/+n/6f/o/+b/6P/o/+j/6P/o/+j/6P/m/+n/8P/v/+7/7f/s/+7/8f/z//P/
8v/x//H/8P/z//P/8//y//D/8//z//H/7//w//L/8//z//P/8//z//b/9//3//P/8v/y
/+//6//o/+X/5P/k/+f/5f/l/+b/6P/n/+f/5v/l/+P/4v/h/+D/4P/f/9//4//k/+X/
5P/g/+D/4P/g/+L/4v/i/+L/4P/g/+D/4v/l/+X/5f/m/+j/6P/o/+f/5v/m/+j/6P/o
/+f/4v/V/9H/1//f/+z/BgAfAEIAfwDQACABZgGYAaIBkAFWAdIAOQDc/6T/gf+E/47/
hf+B/43/j/+R/5v/qf+u/7j/xv/P/9H/1f/b/+H/5f/m/+f/6P/p/+r/7P/u/+//7//u
/+3/7v/v/+7/7//x//D/7v/s/+z/7f/u/+7/7P/t/+3/7P/s/+3/7f/x//P/8//x//P/
9v/2//b/+P/6//r/+//8//3//v///wEAAQD//wEAAQACAAIAAgACAAMAAwACAAIABAAD
AAMAAwAEAAQAAwACAAQABgAGAAcACwALAAwADQAMAA0ADgAPABIAFQAWABcAFwAaABoA
GgAcAB4AIAAhACMAJQAoACgAKwAsAC0ALQAtAC8AMgAyADQANwA5ADkAOAA6ADoAOwA+
AD4APwBAAD4APgA8ADoAOwA6ADoAOwA8ADwAOgA4ADoAPAA8AD4AOgA5ADgANgAyADIA
MgAvAC8ALgAuACwAKAAlACIAIQAeABsAGQAWABEAEAAOAAoACwAKAAsADQAJAAYAAgD+
//7///8AAAAA/f/5//f/9P/w//D/8//x//P/8//x/+7/8v/y//H/7v/u/+7/7f/t/+//
8P/w/+z/7//w//H/8f/x//P/8//z//H/8v/y//T/9v/0//T/9//5//j/9f/0//b/9v/2
//f/+P/5//r//P/8//3//f/8//7//////////////////v/9//3//P/6//v//f/+//7/
+//7//v/+//5//n//P/8//v/9//3//j//P/8//r/+f/6//z//f/+//r/9//2//X/9//4
//j/9//4//j/9v/4//f/9//1//T/9f/3//r/+P/3//b/9P/z//b/9v/2//T/9P/0//T/
9f/0//T/9f/0//X/8//y//L/9f/1//X/9P/0//b/9v/2//T/9P/0//T/9v/3//f/9//0
//P/8//3//X/9P/2//f/+P/4//j/+P/4//b/+f/7//v//P/9////AAD////////+//7/
AQABAP////8AAAIAAwAEAAUABgAHAAYABwAHAAMAAQAAAPz/9//2//P/8v/y//X/8//z
//T/9P/z//P/8v/w/+//7//v//L/8v/x//H/9P/0//T/8v/u/+7/7v/u/+7/7v/u/+7/
7v/u/+7/8P/w/+//7v/u//L/9P/2//f/9P/y//L/8v/y/+n/5v/n/+H/4f/x/wYAGgA7
AGwAswAGAVgBnAHAAcABmAEwAZIAEwDM/57/kf+c/5z/lf+V/5f/m/+p/7v/xf/I/9L/
1P/V/9//6f/x//P/9P/0//T/9P/1//b/+P/6//7//////////v/9//r/+f/+//7//f/8
//n/+f/5//j/9v/3//f/9v/2//f/9//7//v/+//5//v//f/+////AgADAAIAAgACAAQA
BgAIAAsABwAFAAcABwAIAAgACAAIAA0ADQAMAAwACgAJAAkACQALAAwADAAMAAwADgAO
AA8ADwAPABAAEQASABMAFAAVABkAGwAbABsAHgAiACMAJAAjACQAJQAlACkAKwAuAC4A
MwA0ADUANQA0ADUANwA2ADcAOwA+AD8APwBCAEMARQBDAEIAQgBCAEIARABEAEQARgBE
AEMAQwBGAEYARABCAEAAQAA+AD4APwA/AD8APgA6ADoAOgA3ADUANAA0ADIALAApACYA
JQAjACEAIAAeABsAGgAYABQAEwAQAA8ADwAMAAoABwAEAAUABQAFAAQAAgD///7//P/6
//r//f/7//v/+//5//b/+v/6//n/9v/2//b/9f/1//X/9v/2//L/9//4//n/+f/5//v/
+//7//3//v/+/wAA/f/6//n/+////wAA//8AAAAAAAAAAAEABAAFAAYACAAGAAcABwAG
AAUABQAEAAMABAAFAAYABgAGAAcABwAGAAcACQAKAAoABwAHAAcABwAHAAcACgAKAAkA
BQAFAAYABwAGAAMAAQAEAAYABwAIAAUAAwADAAMABQAGAAYABQACAAIAAAACAAMAAwAB
AAAAAAABAAMAAAD+//7//f/9/wAAAAAAAP7//v/+//7///8BAAIABAAEAAUAAwACAAIA
AQABAAEAAAAAAAIAAgACAAAAAAAAAAAAAgADAAMAAwAAAP3/+//9/wIAAAD//////f//
/wMAAwD///3//f8AAAAA/f/9//7//v/6//z/+//8//7//v/+//7//P/8//z//P/8//z/
/P/8//r/+v/6//r/+v/6//r/+v/6//r/+v/6//j/+P/4//j/9//2//X/9P/1//b/9//4
//r/+v/6//r//v8BAAIAAwAFAAYABgAHAAYABQADAAIABgAHAAYABwAHAAgACAAHAAoA
CwAMAA4ADwAPAAsACgAIAAUAAQAAAP3//P/8//7//f/8//z//P/6//n/9//2//b/9//4
//r/+f/3//b/9v/4//j/9v/0//T/9P/0//T/8//y//H/8P/w//D/8v/y//P/8v/y//X/
9f/1//T/8v/y//T/+v/6/+//5v/n/+v/6//z/wgAIgA9AGgAsQACAUoBjAG0Aa4BhAEs
AZgAEQDG/5b/g/+Q/5b/if+H/4//mf+h/6X/r/++/8z/1P/b/+P/5//r/+//8f/y//P/
9P/0//T/9f/2//b/9//3//f/9//3//X/9f/3//b/9P/y/+//7//v/+7/7//x//L/8v/0
//X/9f/5//r/+f/2//f/+v/8//7/AgACAAIAAwAEAAIAAgACAAMAAwABAAMAAwACAAIA
AgACAAQAAwABAAAAAgABAAEAAQADAAQABAAEAAQABgAGAAcACwALAAwADQAOAA8AEAAR
ABUAFwAXABcAGAAcAB0AHgAfACAAIQAhACIAIwAlACQAJQAmACcAJwApACsALgAuAC0A
LwAwAC8ALwAyADMANQA3ADYANgA2ADUANgA1ADQANQA0ADQANQA3ADYAMwAwADIAMgAw
ADAALQAtAC0ALAAsAC4AMAAvACsAKAAmACIAIQAfAB0AHQAZABcAFgAUABMAEgAQAAwA
CQAGAAUABQAFAAQAAgAAAPz/+//6//j/+P/1//T/8v/u/+7/8f/v/+//7//t/+r/6v/q
/+n/5v/o/+j/5//n/+n/6v/q/+b/5//o/+n/6f/n/+n/6f/p/+v/7P/s/+7/7//u/+//
8//z//L/7//u//H/8v/z//X/9f/1//X/9v/z//P/8v/w//D/8f/x//H/8//z//P/8v/y
//P/8//y//D/8f/x//D/7//v/+//7//x//H/9P/0//L/7f/s/+z/7v/u/+z/6//t/+7/
7v/u/+v/6f/p/+n/6f/q/+r/6f/o/+j/5v/o/+n/6f/n/+b/5P/l/+f/5P/j/+L/4P/f
/+H/4v/j/+L/5P/k/+T/5f/k/+T/5f/k/+P/4f/g/+D/4f/h/+H/4P/i/+T/5P/k/+H/
4P/f/97/3v/f/9//3//e/93/3f/h/+T/4P/d/9v/2f/b/9//3//f/93/3f/g/+L/3//f
/+D/4v/c/9r/3//g/93/3P/b/9r/2//c/93/3v/d/9z/2//a/9z/3P/c/9z/3f/e/9//
4P/d/9z/2//a/9z/3P/c/9z/3P/c/9z/3P/c/9z/3P/c/9r/2v/a/9r/2//c/93/3v/c
/9z/3P/c/93/3v/f/+D/3//e/93/3P/h/+P/4//j/+P/5P/k/+X/4//j/+L/4v/m/+f/
5v/n/+f/6P/o/+f/6P/p/+r/7P/r/+v/5//m/+j/5//l/+b/4f/g/+D/4v/d/9r/2P/W
/9j/2f/Z/9r/2P/X/9b/1v/W/9X/1f/W/9T/1P/S/9D/0P/Q/9D/0P/Q/9D/0P/Q/9D/
0P/S/9L/z//O/87/0f/U/9X/1f/U/9T/2P/Y/9b/1//S/8v/xf/F/83/4v/4/w8AMABn
AK4A/gBKAYABlAGCAVIB5ABRAOD/ov95/2z/ev9//3P/b/95/4P/if+R/5z/qP+y/7n/
vf/F/8//0//V/9b/1//Y/9r/2v/b/9z/4P/h/+H/4f/i/+P/4v/j/+b/5v/l/+T/4f/h
/+H/4P/g/+H/4f/g/97/3//f/+P/4//j/+H/4//m/+b/5v/o/+z/7P/t/+7/7P/s/+z/
7f/u/+3/8P/x//D/8P/w//D/8//z//L/8v/z//P/9P/1//X/9v/2//b/9v/4//j/+f/6
//n/+f/5//z//f/+////AQADAAMAAwAEAAgACQAKAA0ADgAPAA8AEwAVABgAGAAZABoA
GwAbABsAHQAgACAAHgAhACMAIwAkACgAKgAtAC8ALgAuAC4AKwAsACsAKgAsACoAKQAp
ACoAKgAoACYAKAAoACYAJgAjACMAIwAiAB8AIAAhAB8AHQAcABwAGgAXABUAEwATABMA
EQAQAA4ACwAKAAgABAADAAAA/////wAA/v/7//j/9f/1//X/9P/z//H/8f/w/+z/7P/v
/+3/7P/r/+j/5P/k/+T/4//g/+D/4P/f/9//4P/i/+P/4P/j/+T/5f/l/+X/5//n/+f/
5f/m/+b/6P/r/+r/6//v//D/8P/u/+7/8v/y//L/8//x//H/8f/y//P/9f/2//b/9v/3
//f/9//3//f/9//2//T/9f/1//T/9f/3//j/+P/3//f/9//3//b/9f/3//b/9f/x//H/
8v/y//L/8P/v//D/8v/z//T/8//x//H/8f/z//T/9P/z//D/8P/u//D/8//z//H/8P/w
//H/8//w//D/8P/v/+//8v/y//L/8P/u/+7/7v/v/+z/7P/t/+z/7P/r/+v/7P/r/+v/
6//q/+r/7P/s/+z/6//s/+3/7v/t/+3/7P/r/+r/6f/p/+3/8//w/+7/7f/r/+3/8f/x
/+3/6//r/+7/8v/v/+//8P/y/+7/6P/t//b/9f/0//P/8v/w//D/8P/w//D/8P/z//X/
8//z//P/9P/2//f/9//3//j/+P/7//v/9//3//j/+v/5//n/+f/5//v//P/9//3//P/8
//3/+//5//j/9f/0//L/8v/t/+r/7P/s/+v/6//q/+r/6f/p/+n/6v/q/+n/6P/o/+f/
5v/l/+T/5f/m/+T/5P/k/+T/4v/i/+L/4v/i/+L/4f/g/+H/5f/n/+n/7//o/+b/7P/u
/+z/5//k/9//2//b/+H/6v/+/xkANgBjAKwABgFUAZgBvgG0AYQBIgGFAAIAuv+P/4L/
jP+P/4n/hf+H/5H/m/+j/7T/wv/G/8v/z//V/9//5//r/+z/7f/u/+z/7P/t/+7/8f/z
//T/9f/y//H/7v/t//H/8v/y//L/8f/x//H/8P/w//H/8f/w//D/8f/x//X/9f/1//P/
9f/2//b/9v/4//r/+v/7//z/+//8//3///////3//////wEAAgADAAQABQAFAAQABAAG
AAUABQAFAAUABgAGAAYACAAKAAoACwAMAAsACwALAA4ADwAQABEAFAAXABgAGQAbAB4A
HgAeACIAJAAmACcAKAApACsAKgAvADAAMQAxADEAMwA2ADYANAA3ADkAOQA4ADoAOgA7
AD0APAA8ADwAPgBAAEAAQABAAD4APQA9AEAAQAA+ADwAPAA8ADoAOgA7ADsAOwA6ADYA
NgA2ADMAMQAwADAALgAtACsAKQApACYAIwAhAB4AGwAaABgAFAASABAAEAARAA8ADAAI
AAQABQAFAAUABAACAP///v/8//f/9v/4//X/9v/3//b/9P/1//T/8v/u//L/8v/x//H/
7//w//D/7P/y//T/9v/3//f/+f/5//n/9//4//j/+v/8//r/+v/9//7//v/8//z/AAAA
AAAAAQABAAEAAQACAAIAAwADAAIAAAABAAEAAQADAAMAAwACAAQABQAFAAQABAAFAAUA
BAAFAAUABQAFAAMAAwAGAAYABwADAAMABAAEAAQAAgABAAEAAgACAAIAAQD/////////
/wAAAAD///7//v/8//7/AQABAP///v/+////AQD+//7//v/9//3/AAAAAAAA/v/+//7/
/v////7//v////7//v/9//3//v8BAAEAAQAAAP//AAD///7//v/+//7//v///////v/9
//z/+//7////AwAAAP7//f/7//3/AQABAAEA/////wIABAD//wEAAgAEAAQABAAEAAYA
CQALAAsACgAJAAkACAAJAAkACQAIAAoADQANAAsADQAOABAAEQAQAA8ADgANABAAEQAR
AA0ACgAKAAcAAwADAAEAAQACAAIA///+//7//f/7//r/+P/5//n/+v/7//z//P/7//v/
+//6//n/9v/2//b/9v/2//X/9P/z//L/8//0//X/+P/1//P/8f/w//P/9P/1//X/+v/2
//T/9v/2//X/8P/l/+P/5//x/wIAHgA7AGIApwAAAVQBmgHCAcIBngFEAaoAGwDI/5r/
i/+U/5j/k/+R/5X/mf+h/6//uf/A/8b/zP/T/93/5//t/+//8P/w//D/8P/y//L/8//0
//j/+f/5//n/9//3//X/9f/2//b/9f/0//P/8//z//L/8P/x//H/8P/u/+//7//z//f/
9//1//f/+v/6//r//P/9//z//P/8//3//v///wEA///9//////8CAAIAAgACAAQAAwAB
AAAA/v/9//3//f8AAAIAAwAEAAQABgAGAAcABgAFAAUABQAHAAkACwANAA4ADwAOAA0A
EgAWABcAGAAbABwAHQAdAB0AHwAiACIAJQAmACcAJwApACsALgAuACwALwAxADEALgAw
ADAAMQAxADAAMAAwADIANAA0ADQANAAyADEAMQAyADIAMAAuACwALAAqACoAKwArACsA
KgAmACYAJgAjAB8AHgAeABwAGQAXABUAFQASAA8ADQAKAAYABAABAPz//P/6//r/+//5
//b/8v/u/+v/6//r/+r/5v/j/+L/4P/c/9z/3//d/+D/4f/g/97/3f/c/9r/1v/a/9r/
2f/Z/9v/3P/c/9j/2f/a/9v/2//d/9//3//f/97/3v/d/97/3P/a/9r/3f/h/+L/4f/i
/+P/4v/h/+H/3//f/9//4P/i/+P/4//i/+D/4f/h/+H/4f/h/+H/4P/g/+H/4f/g/97/
3//f/97/3v/f/+D/4f/e/93/3//e/97/2//c/97/3v/e/9z/2//a/9r/2f/Y/9j/1//Y
/9n/2P/Y/9f/1f/W/9b/1P/W/9X/1f/T/9L/0f/R/9L/zv/P/9D/0P/R/9L/0v/S/9D/
z//O/83/zf/L/8z/zv/O/83/y//K/8r/zf/N/83/zP/O/9D/0P/Q/83/zP/L/8r/zv/P
/8//z//M/8v/y//P/83/0P/Q/87/0P/Q/9D/0P/P/9H/0v/R/9L/0//V/9b/1//X/9f/
1v/Y/9v/2//Z/9n/2v/c/93/3f/d/93/3f/b/9v/2v/V/9L/0v/P/8v/zP/J/8j/yP/M
/8n/yP/I/8b/xf/F/8T/xv/F/8X/xf/E/8T/w//D/8L/wv/C/8D/wP/A/8D/wP++/77/
vv++/8D/wP/A/8L/xP/D/8L/wv/E/8T/xP/D/8b/yv/M/8r/xP/B/8D/u/+3/7f/wf/S
/+T///8kAFMAlADiACYBVgFeAUABEAGqAB0AsP9w/0v/Tv9k/2H/Vf9X/2H/af9z/3//
hv+M/5b/o/+r/6//tf+//8H/wv/D/8T/xP/E/8X/xv/K/8v/y//L/8v/y//J/8n/y//K
/8j/xv/H/8f/x//G/8n/y//M/8z/y//L/8r/zf/S/9P/0v/V/9P/0v/R/9L/1P/U/9X/
1v/Z/9r/2//d/9j/1f/W/9X/2f/a/9v/3P/d/93/3P/c/9r/2f/Z/9n/3v/g/+H/4v/k
/+b/5v/n/+f/5//o/+n/6v/r/+z/7f/x//P/8//z//T/+P/5//r/+f/4//f/9f/5//3/
AgAEAAYABgAGAAUAAwAFAAgACAALAA8AEgATABEAFAAVABcAGQAYABgAGAAWABgAGAAY
ABgAFgAVABUAGAAYABYAFAATABIADwAOAA8ADwAPAA4ADAAMAAwACQAGAAQAAwAAAP7/
+//4//f/8//x//D/7v/p/+j/5v/i/+D/3v/e/9//3P/a/9f/1P/S/9H/0P/O/83/y//L
/8r/yv/K/83/y//K/8n/xv/C/8P/wv/A/7z/vv++/73/vf+//8D/wP+8/73/vv+//7//
v//B/8H/wf/C/8T/xf/I/8j/xv/G/8n/yv/K/8j/yP/K/8r/yv/L/8v/y//L/8z/y//L
/8r/yP/K/8v/y//L/83/zf/N/8z/zP/N/83/zP/M/83/zf/M/8r/yf/I/8f/x//H/8r/
yv/H/8P/w//E/8n/yv/J/8n/yf/K/8r/yv/H/8X/xf/F/8X/xv/G/8X/wv/C/8D/wv/E
/8X/xP/E/8H/wf/C/77/v//A/8D/wf/A/8D/wP++/7z/vP+8/73/v//A/8L/wv/B/7//
vv++/73/vf+9/7z/vf/A/8H/wv/C/8L/xP/E/8T/xP/E/8f/yf/J/8f/x//I/8j/y//L
/8v/yv/I/8v/y//J/8v/zP/O/8//0f/R/9H/0f/S/9P/0//P/8z/zP/J/8X/w/+//73/
vP+//73/vf++/77/vf+9/7z/vP+7/7v/u/+//8D/wP/B/8T/xP/E/8L/v/++/73/vP++
/77/vv++/77/vv++/8D/w//D/8P/xP/F/8b/x//H/8T/yP/G/8L/xv/L/8b/vf+3/7f/
wf/Q/97/9/8iAFkApAD+AE4BggGUAYgBWAHeADsAzv+S/23/aP9u/2n/Y/9n/3P/ef95
/3//kv+i/6r/r/+1/7v/v//H/83/zv/P/9D/0f/S/9T/1v/X/9f/1v/V/9f/1//V/9X/
2P/Y/9f/1v/U/9P/0v/Q/9H/0//U/9T/1P/V/9X/2f/Y/9f/1P/V/9n/2v/b/97/4P/g
/+H/4v/j/+T/5f/n/+b/5f/o/+n/7P/s/+z/7P/t/+3/7P/s/+7/7f/t/+3/7//w//D/
8P/w//L/8v/z//X/9f/2//f/+P/5//r/+//+/wEAAgADAAUACAAIAAgACwAOABEAEwAV
ABcAGgAaAB0AHgAfAB8AHwAhACQAJAAmACkAKwArACwAMAAyADUANwA2ADYANgA4ADoA
OgA6ADoAOAA3ADcAOgA6ADgANgA5ADwAPQBAAD0APQA9ADwANgA2ADYAMwAxADAAMAAu
AC0AKwApACkAJQAjACIAIAAbABoAGAAUABIAEAAQABEAEwASABAADgANAA0ADQAMAAwA
CQAIAAYABAAEAAcABQADAAMAAQD+/wAAAAD///z//P/8//v/+//9//7//v/6//z//P/8
//v/+//9//3//f/+/wAAAQAEAAMAAAD//wEABQAGAAUABgAIAAgACAAJAAcABwAHAAgA
CAAJAAkACAAJAAsADAANAAwACwAKAAgACgALAAsACgAJAAkACAAGAAYABwAIAAkACwAL
AA4ADgAPAAsACwAMAA0ADAAJAAcABQAGAAYABgAGAAUABgAHAAcACAAIAAcACAAIAAYA
CAAIAAcABAACAAMABQAIAAYABgAGAAUABQAFAAQAAwAAAAEAAgADAAUAAgACAAMAAgAE
AAMAAwAEAAUABQAFAAQAAgAEAAQABAAAAAAAAAAAAAQABQAFAAUABQAFAAYACwAJAAgA
CAAIAAgACAAIAAkADQAQABEAEAAPAA8ADgARABEAEQAQABIAFQAVABMAEQASABQAFQAX
ABcAFwAXABYAFwAXABMAEAAQAA0ACQAIAAUABAAEAAgABQAEAAQABgAFAAUABAAGAAUA
BQAFAAQAAgD///3/AAAAAAAA/v/+//7//v/+/wAAAAAAAAAAAgACAAIABAACAAEAAAAA
AAUABgAHAAcACAAGAAQABAAMAA0A/v/z//H/9/8DABYALgBLAHoAwwAgAXYBtAHaAdwB
uAFUAbYALQDg/7L/o/+s/7D/p/+n/63/tf+5/8H/zf/a/+L/7P/z//n//f8DAA8AEAAQ
ABAAEAAQABAAEQASABEAEQAQAA8AEQARAA8ADwASABIAEQAQAA8ADwAPAA4ADQANAAwA
CgAOABEAEwAZABoAGQAWABcAGAAYABgAGgAdAB4AIAAiACEAIAAfAB8AHwAfACMAJQAl
ACQAIwAiACMAIwAiACIAJAAjACMAIwAlACYAJgAmACcAKgArAC0ALwAvADAAMQAuADMA
OAA3AA==
         </WaveFormData>
      </LeadData>
      <LeadData>
         <LeadByteCountTotal>10000</LeadByteCountTotal>
         <LeadTimeOffset>0</LeadTimeOffset>
         <LeadSampleCountTotal>5000</LeadSampleCountTotal>
         <LeadAmplitudeUnitsPerBit>4.88</LeadAmplitudeUnitsPerBit>
         <LeadAmplitudeUnits>��V</LeadAmplitudeUnits>
         <LeadHighLimit>2147483647</LeadHighLimit>
         <LeadLowLimit>268435456</LeadLowLimit>
         <LeadID>V5</LeadID>
         <LeadOffsetFirstSample>0</LeadOffsetFirstSample>
         <FirstSampleBaseline>0</FirstSampleBaseline>
         <LeadSampleSize>2</LeadSampleSize>
         <LeadOff>FALSE</LeadOff>
         <BaselineSway>FALSE</BaselineSway>
         <ExcessiveACNoise>FALSE</ExcessiveACNoise>
         <MuscleNoise>TRUE</MuscleNoise>
         <LeadDataCRC32>2273791105</LeadDataCRC32>
         <WaveFormData>
BAAEAAQABAADAAIAAQAAAP3//P/7//r/+v/6//r/+v/6//r/+v/6//j/+P/4//j/+v/6
//r/+v/5//j/9//2//b/9v/2//b/9v/2//b/9v/0//T/9P/0//T/9P/0//T/9P/0//T/
9P/1//b/9//4//v//P/9//7//f/8//v/+v/8//z//P/8////AAABAAIAAQAAAP///v8A
AAAAAAAAAP7//v/+//7///8AAAEAAgACAAIAAgACAAIAAgACAAIAAgACAAIAAgACAAIA
AgACAAMABAAFAAYABgAGAAYABgAFAAQAAwACAAQABAAEAAQAAgACAAIAAgAFAAYABwAI
AAYABgAGAAYACAAKAAwADgAQABAAEAAQABEAEgATABQAFAAUABQAFAARABAADwAOAAsA
CgAJAAgABgAGAAYABgAFAAQAAwACAAQABAAEAAQAAQAAAP///v8AAAIABAAGAAgACAAI
AAkACgAJAAoADAANAA4ADQAMAA8ADwAQABEAEwAQABAAFAAYABgAGAAaABUAFAAUABMA
FAATABQAFgAQAA0ACwAJAAYACgAKAAoACQAJAAkACAAEAAQABAAEAAEAAAAAAP//AQAB
AAIAAgD+//7//f/9//z/+//7//r/+//7//v/+//7//3//f/9//f/9f/z//H/8v/0//b/
+P/8//z/+//2/+z/5P/d/9f/2P/l//H/AAAYADsAawCiANAA9AAUASMBAQGsAFYALQAT
APb/7f/w/+b/1//U/8r/vf+1/7n/vf+7/7j/w//I/8b/w//G/8j/yf/K/8r/x//G/8f/
yP/I/8f/xv/F/8D/u/+2/7P/uP+7/7v/u/+9/7z/vP+9/8D/wf/B/8H/w//D/8P/w//E
/8T/w//D/8H/wf/B/8H/wf/B/8X/xf/D/8X/x//K/8j/x//G/8b/xP/C/8H/wf/D/8b/
yP/J/8n/yf/K/8v/y//K/8n/yP/L/87/yv/I/8v/zP/N/87/zP/M/87/zv/P/8//zf/N
/9D/0//U/9X/1f/V/9T/1P/U/9b/2f/Z/9z/3P/c/9v/2v/e/+D/4f/g/+P/4v/h/+P/
5v/o/+j/5//n/+f/5//o/+n/6//u/+7/7P/s/+z/7v/u/+z/7v/v/+7/7//w//H/8f/z
//P/7v/x//H/8f/t/+3/7f/r/+j/6P/n/+P/5P/l/+T/5f/l/+L/4P/g/97/3f/c/9n/
2//Y/9f/2P/U/9P/1P/V/9X/0//S/8//0f/S/9P/1P/Q/9b/1P/N/87/z//O/87/zv/R
/9H/0f/R/9H/z//P/8//z//P/8r/zP/Q/9D/zf/P/8//z//R/9H/0P/O/83/zf/R/83/
yf/L/8v/yv/K/8v/y//M/87/zP/M/83/zv/O/87/zv/O/8v/yf/H/8X/yf/J/8j/xf/I
/8v/zP/R/8z/zP/O/8v/yv/N/9L/0//N/8v/yv/M/9D/0v/T/9P/0v/S/9H/0f/U/9X/
1v/Y/9j/2v/d/97/3f/a/9f/2v/a/9r/2P/W/9v/3v/f/9z/2P/Z/9f/1P/U/9T/0//T
/9H/0P/Q/9D/0v/S/9b/2f/W/9X/1f/V/9f/1//V/9P/1//b/93/3v/d/9r/2P/b/97/
3f/a/9f/2f/Z/9j/2P/U/9T/2v/e/9z/3P/c/9z/3f/f/+D/3//h/+L/5P/m/+b/5v/n
/+f/5v/n/+f/5P/l/+r/7f/u/+z/7v/s/+z/7//v/+7/6//s/+z/6P/l/+b/5f/j/+j/
5//m/+T/4//q/+7/8f/2//f/+P/5//r//v8BAAQABwAIAAgABgAGAAUABQAFAAUABwAI
AAgACQAHAAcABwAJAAkACQAHAAcABAADAAEAAAD4//b/+P/8//f/8P/s/+L/1f/N/9T/
3f/n//7/HAA5AGkAqgDmABABKAE5AS0B5ACKAF8ASQAyACsAKAAaAA0ACAACAP3/+//5
////BQAEAAMABgAGAP//AAAGAAkADAAOABAAEgAWABoAHAAdAB4AHwAdABsAGQAZAB4A
IQAhACEAIAAeAB0AHQAbABsAGgAZAB0AHQAdAB0AHAAcABsAGwAZABkAGQAZABgAFwAa
ABkAGAAZABoAHAAbABkAFwAWABIADgALAAkABwAGAAQAAQD+//3//f/9//7//P/6//j/
+v/8//f/9P/1//T/8//y//L/8v/0//T/9//3//X/9f/3//n/+f/5//v/+//6//r/+f/6
//z/+//9//7//////wAABAAGAAcABgAJAAgABwALAA4AEAAQAA0ADQANAA0ADwAPABAA
EgAQAA4ADgAOABAAEAAOABAAEgAQABAAEAANAA0ADwAPAAgACwALAAsABwAHAAcABQAD
AAIAAAD7//z//f/8//3/+f/2//T/9P/y//H/8P/t/+7/6v/o/+j/5//n/+n/6//p/+f/
5v/j/+H/4P/f/97/3//o/+n/5f/n/+f/5f/k/+P/5f/k/+P/4//j/+H/4f/h/+H/4f/c
/93/4v/j/+H/3//f/9//4f/i/+L/4f/h/+L/5//k/+H/5f/l/+T/5P/l/+X/5v/o/+X/
5P/k/+T/5v/m/+b/5v/n/+f/5//n/+v/6//q/+f/6P/r/+z/8f/r/+r/6//n/+X/5//r
/+v/5//n/+j/7P/t/+z/6v/n/+f/6P/o/+n/6//p/+f/5v/m/+j/6//s/+z/6v/o/+z/
6v/q/+j/5v/m/+j/6P/k/+T/5//n/+b/5v/m/+X/5f/l/+T/5P/k/+T/5P/o/+v/5//l
/+T/4//j/+P/4f/f/+D/4//k/+T/5P/i/+H/5f/f/+H/6P/o/+j/6P/o/+r/6//r/+n/
6P/o/+n/6v/r/+z/7v/v/+7/7//v/+z/7P/w//L/8v/y//T/8v/y//X/9f/0//H/8P/w
/+z/6f/p/+f/5P/o/+r/6v/p/+n/6f/o/+b/5v/m/+b/5v/m/+T/4//i/+H/4//k/+P/
5P/j/+P/4//j/+b/5v/l/+X/4v/h/+D/4f/j/+X/5f/n/+X/5f/k/+T/4v/k/+j/6v/l
/+L/3P/O/8f/yf/M/9H/4f/0/xAAOwBtAJoAxgDyABQBIQEDAaoAWAA5ACEACAADAAAA
8v/r/+j/3v/V/9f/2f/X/9n/4P/l/+b/5P/n/+r/7v/v//D/8P/u/+7/8P/y//L/8f/w
/+//8v/x//D/8f/y//P/8f/v/+//7v/u/+//7v/v/+//7//x//H/8f/x//L/8v/x//H/
8f/x//H/8f/v/+//8//z//H/8f/x//L/9f/1//X/9v/1//L/8P/v/+3/7v/u/+3/7P/r
/+v/6//s/+r/6P/m/+v/7v/q/+j/7P/s/+z/7P/q/+r/7P/s/+//7//t/+3/7f/v/+//
7//y//P/8//0//P/9v/6//v//P/8//z/+//7//7//////wEABQAFAAUABgAIAAkACAAJ
AAsADQAPAA0ACwAKAAoADAAKAAoACgAKAAoACAAKAAwADAAOABAADQALAAsACQAEAAcA
BwAHAAUABQAFAAMAAQAAAP7/+f/2//X/8v/x/+//7P/q/+r/7P/t/+7/7f/r/+b/4//i
/+H/4f/j/+X/4f/f/97/2//Z/9j/1//W/9f/4P/h/93/3f/d/9v/2v/Z/9v/2v/Z/9v/
2//Z/9n/2//b/9v/1v/X/9z/3f/b/9r/2f/Y/9n/2//c/9z/3f/d/+H/3f/Z/9n/2f/Y
/9j/2v/b/93/4P/f/97/3v/e/9z/3P/c/9z/2//b/9v/2//c/9v/2f/V/9j/2//c/+H/
2v/a/9z/2f/V/9f/2//b/9f/1//Y/9z/3v/e/93/2//d/97/3v/f/97/2//Y/9b/2P/a
/93/3v/d/9r/1//a/9n/2P/V/9L/1f/Y/9n/1v/T/9X/1P/S/9P/1P/U/9X/1P/U/9X/
1v/T/9L/1f/X/9b/1f/V/9X/1//X/9X/0//T/9X/1f/U/9L/0P/P/9P/2f/Z/9f/1f/X
/9f/1v/W/9j/2P/Y/9f/2P/a/9r/2v/a/9j/2f/Z/9f/2v/c/9//4v/h/+D/4P/f/+L/
4//j/+D/4v/m/+j/6P/m/+j/5v/m/+X/5f/k/+H/4P/g/9z/2f/X/9X/0v/W/9b/1v/V
/9X/0//S/9D/0P/Q/9D/0P/Q/9H/0f/R/9H/0v/S/9D/0P/Q/9H/0v/T/9H/0P/O/83/
z//P/8//0f/R/9H/z//P/9L/0//T/9T/0P/Q/87/0P/N/8L/vP+8/7P/r/+6/8X/0f/o
/woANQBnAJgAxgDuAAgB/wC7AGAAKgATAPf/6P/l/97/1P/J/8D/uP+7/8X/w//B/8n/
zP/L/9D/2v/h/+L/4v/j/+T/5P/l/+b/6f/s/+7/7//w//H/8f/v/+3/7f/x//X/9v/3
//X/8v/w/+//8v/z//P/8//3//f/9//3//b/9v/1//X/9v/3//j/+f/4//f/+v/5//f/
+f/7//7//v/9//z//P/8//r/+f/5//z//v///////P/7//v/+//9//z/+//6////AgD+
//z//v/+//7//v///wAAAwAEAAcABwAFAAUABwAJAAkACQAJAAkACAAIAAkADAAQABEA
FAAUABQAEwAOABAAEAAPABIAFwAYABkAGgAcAB0AHAAaABsAHAAdABsAGwAcAB4AHgAc
ABwAHAAcABwAGgAcABwAGgAaABoAGgAbAB4AHwAZABsAGgAZABcAFwAXABUAEgASABEA
DQANAA0ACwALAAkABgAEAAQABAADAAIA///+//r/+P/4//b/9//6//3/+v/3//X/8f/y
//L/8v/y//D/+P/4//P/8//z//H/8P/w//P/8//z//T/8//w/+//8v/z//T/8P/x//b/
9//1//f/9//3//n/+f/4//b/9f/5/////f/7//3//f/8//z/AAABAAMABgAAAP7//f/8
//n/+P/3//b/9//3//f/9//3//f/9v/z//T/9//4//3/9f/0//X/8f/y//X/+v/7//T/
8//z//b/9//2//T/8f/z//b/+P/7//j/9f/y//D/8P/y//X/9v/2//T/8v/2//T/9P/y
//D/8v/0//T/8P/u//H/8f/w//L/8v/x//H/8f/w//D/8P/w//D/9P/3//b/9f/1//X/
8//z//H/7//x//P/8//y//H/7v/s/+//8//z//H/7//t/+v/6P/m/+r/7P/u/+//7f/v
//L/7//r/+v/7v/u/+v/6v/r/+z/7v/s//T/9v/2//n/+v/7//z//f/+////AAACAAIA
AgACAAQABAAEAAQABQAGAAcACAAKAAoACgAKAAgACAAIAAgABgAGAAYABgAEAAQABAAE
AAcACAAJAAoADAANAAwADQAOABAAEgASABEAEQAQABAAEgATABEAEgAWABgAGAAYABwA
GgAaABsAGwAaABcAFgAYABQAEQAPAA0ACgAOAA4AEAAPAA8ADwAMAAoACgAKAAwADgAQ
ABMAEQAPAA0ADAANAAwADQANAA0ADQANAA4ADQALAAoACQAJAAkACwALAA0ACwALAAsA
CQAIAAgACAAGAAYACgAFAPj/7P/o/+n/4//k//H///8SADAAYQCTAL4A7AAWAS4BJQHr
AI4AUgA7ACUAFAATAA4AAAD5//T/8P/r/+X/4f/l/+//8v/3//z//P/9//7/////////
/v/+//7/AAACAAMAAwADAAMABQADAAEAAQACAAUABQAFAAIAAAD/////AwAFAAYABwAH
AAcABwAHAAUABAACAAEAAwAFAAcACQAHAAcACwALAAYABQAEAAQABQAFAAUABgAHAAYA
BgAHAAYABgAFAAMAAgABAAEAAQAEAAQABAAEAAUACAAEAAIABgAGAAYABgAEAAQABgAG
AAcABwAFAAUACAALAAwADQAPAA8ADgAOAA0ADgAQAA8AEAAQABAADwAQABQAFgAXABYA
GQAYABcAGAAaABsAGgAYABkAGgAbABkAGQAaABwAHgAcABwAHAAeAB4AHAAeABwAGgAa
ABoAFwAXABkAGQAWABsAHQAfABsAGQAXABMAFAAUABMADwAOAA0ACgAJAAgABgAFAAYA
BAADAAIA//8BAP7//f/+//n/+f/7//3/+//5//j/9f/2//b/9v/2//T//P/8//f/9//3
//X/9P/0//f/9//3//n/+f/3//f/9f/1//X/8P/w//T/9P/x//P/8//z//X/+P/4//f/
9//1//n/9f/x//b/9//3//j/9//3//j/+v/1//T/9P/0//b/9v/2//b/+f/5//n/+f/5
//n/+P/1//P/9f/1//n/9P/0//b/8//y//X/+v/7//T/8//z//b/9v/2//X/8//1//b/
9v/3//f/9f/z//L/8f/y//T/9P/y//D/7v/y//T/9P/y//D/8f/y//H/7P/q/+3/7f/s
/+3/7v/u/+//8P/w//H/8v/w/+7/8P/x/+//7//w//H/8f/x/+//7f/w//P/9P/0//P/
8P/u//H/9P/z//D/7f/x//H/8P/w/+//7v/t/+v/6f/r/+7/6//s/+3/8f/y/+//7v/v
//D/8v/u/+z/8P/w/+3/7P/r/+r/7P/u//D/8v/v/+7/7f/s/+7/7v/u/+7/8P/w//D/
8P/u/+z/6v/o/+r/6v/q/+r/6v/q/+r/6v/q/+r/6v/q/+n/6P/n/+b/6P/o/+j/6P/o
/+j/6P/o/+n/6v/r/+z/6v/q/+r/6v/u/+//7v/v/+7/8P/y//L/8v/z//P/9P/3//f/
9P/0//b/+P/4//j//P/6//r/+//7//r/9//2//r/+P/3//f/9P/w//P/8v/v/+3/7P/r
/+3/7P/t/+7/6//q/+n/6f/r/+v/6//s/+r/6P/o/+f/5//n/+f/6P/q/+n/6f/p/+f/
5//p/+n/6//p/+n/6f/o/+b/5f/k/+T/5v/m/+f/5P/c/9L/y//D/8b/0//f/+7/CAAv
AF0AkADCAOwADAEfAQkBvgBoADsAJQAIAPf/+P/2/+X/1v/U/9P/z//R/9H/0f/W/9v/
3v/i/+f/5v/n/+f/5//m/+L/4v/k/+b/6P/p/+r/6//t/+v/6f/p/+z/7//v/+//8P/u
/+3/7f/s/+3/7f/t/+//7//v/+//7//u/+z/6//s/+3/7v/v//H/8f/1//X/7//t/+v/
6v/s/+3/7v/w//D/7v/t/+3/7v/w//H/8f/z//P/9P/1//f/9v/1//T/9f/4//T/8v/y
//L/8v/y//T/9P/2//b/+f/5//f/9//2//f/9v/1//f/+f/6//z/+//8//7//f/+//7/
/v/9//3/AAABAAEAAAADAAIAAQAGAAoADQAOAAwADQAOAA8ADgANAA0ADgAPAA4ADwAQ
ABEAEAANAA4AEAAOAA4ADgALAAsADQANAAkADQAOAA8ADwAPAA8ADQAMAAwACwAHAAgA
CQAIAAkABwAEAAIAAgABAAEAAQD//////P/7//z/+P/3//j/+f/6//n/+f/3//j/+P/4
//j/9P/6//j/8f/y//P/8v/y//D/8//z//P/9//3//X/9f/z//P/8//u//H/9v/3//X/
9P/z//L/8//1//b/9v/3//j//f/6//f/+f/5//j/+P/3//f/+P/6//n/+v/8//7//v/+
//7//v///////////wAA///9//n/+v/9//7/AwAAAAAAAgD///z//f8AAP///f/9//7/
AgADAAIAAAD9//z//P/7//v//v/9//z//P/+/wAAAwAEAAIAAAD+/wIAAwAEAAMAAgAG
AAgACAAEAAIABQAFAAQABQAGAAYABwAFAAQABAAEAAEAAAADAAUABAADAAMAAwADAAMA
AQD//wEAAwADAAIAAQAAAAAABQAGAAUAAgD//wEAAQAAAAAABAAEAAQAAwACAAMABQAB
AAAAAQAFAAYABQAEAAUABgAIAAQA/P8CAAoACQAIAAcABgAEAAQABAAEAAYABgAHAAcA
BQAFAAYACAAKAAoACgALAAsADAANAA0ACgAKAA4AEAARABIAFQAUABQAFQAVABQAEwAS
ABIADgAMAAsACgAIAAgABgAEAAEAAQABAAAA/v/+//7//v/+/wAAAQABAAEA/v/+//3/
+v/7//v//P/9////AAAAAP////////////8AAP///v/7//3///8BAAIABAD8//r/AAAE
AP//+v/2/+7/5//j/+L/5//x/wQAGAA3AGMAmgDMAPoAJAE1ASUB5ACKAFMAOwAiABMA
DgAIAP//8v/o/+n/6f/l/+n/7//u//H/8v/0//n//P/8//3//v/+//r/+v/8//7/AQAB
AAEAAQD///v/9//1//v///8AAAEA/v/8//v/+//8//3//f/9/////////////v/+//3/
/f////////////////8DAAMA////////AAADAAMAAwAEAAQAAgABAAEABAAGAAcABwAE
AAMAAwADAAUABAADAAIABwAKAAYABAAEAAQABAAEAAUABgAJAAoACwALAAkACQAHAAkA
CQAJAA0ADwAQABIAEAASABUAFQAYABgAGAAXABcAGgAbABsAHQAhACEAIQAfACAAIAAe
AB4AHwAgACEAIgAjACUAKAAoACYAJgAmACoAKgAoACoALAAqACoAKgAnACcAKQApACQA
JwAnACcAJQAlACUAIwAkACQAIwAfABwAGwAYABcAFwAUABIAEgATABMAEwARAA4ACgAI
AAgACAAJAAwADwALAAkACAAFAAIAAgACAAIAAgAKAAoABQAHAAcABQAEAAIABQAFAAUA
BgAFAAIAAQAEAAUABgACAAMACAAJAAcABgAFAAQABQAGAAYABQAFAAQACQAGAAMABwAH
AAYABgAFAAUABgAIAAgACAAJAAoABwAGAAUABAAFAAUABQAFAAcABwAGAAMAAwAFAAUA
CQAGAAYACAAFAAIAAwAGAAUAAQABAAIABgAHAAYABAABAAMABAAEAAUAAwABAP///v/+
/wAAAwAEAAQAAgAAAAQABgAGAAQAAgAEAAYABgACAAAAAwADAAIAAAAAAP////8AAAAA
AQACAP///v8BAAMAAQABAAIAAwAFAAUAAwABAAEAAwADAAIAAAD+//3/AQAEAAMAAAD9
/wEAAQAAAAAABAAEAAQAAwABAAMABgADAAMAAwAGAAYABgACAAIABAAGAAYABgAGAAYA
BwAHAAUABwAIAAoADAAMAAwADQANAA4ADwAPAAwADwAUABcAGAAVABYAEwASABEAEQAQ
AA0ADAAMAAgABQAFAAMAAAAEAAMAAgAAAP///f/8//r/+v/7//z//f/+/wEAAQABAAEA
AQAAAP3//P/8//3//v///////v/8//v//f/9//3////9//3/+//7//z//f/9//7/AgD8
//7/AAD///r/8P/k/93/3f/i/+3//f8QACoAVwCNAMIA8AAWAS4BKwHxAJAATgAxAB0A
EAAPAAgA/v/3/+7/5v/j/+X/5//l/+P/5v/r//D/9v/5//j/9//3//f/9v/2//b/+P/6
//3//f/9//3//f/7//n/+f/7//3//P/7//r/+P/3//f/+P/5//n/+f/5//n/+f/5//z/
/P/7//v//f/9//3//f/8//v//v/9//r/+//8//7//v/9//z//P/9//z//P/9//3//v/+
//3/+v/5//n/+f/9//7///8AAAMABgACAAAAAQAAAP///v8AAAAAAgACAAIAAQD+//3/
AAADAAQABQAHAAcABgAGAAUACAAMAA0ADgAOAA4ADQANABAAEQARABEAFQAVABUAFQAY
ABoAGgAZABkAGQAZABwAHQAfACIAIQAeAB0AHAAgACAAHgAgACIAIAAgACAAHwAfACEA
IQAaAB0AHQAdABkAGQAZABcAGQAaABoAFwAWABUAEgARAA8ADAAKAAoACwALAAsACQAI
AAQAAgACAAEAAQADAAUAAQD///7/+//6//r/+v/6//z/BAAEAP////////3//P/8////
/////wEAAQD/////////////+v/8/wAAAAD9//z/+//6//v/+v/6//n/+f/9/wMAAQD/
/wAA///9//z//////wAAAgD///7//v/+////AAABAAIAAgABAAAA//8BAAEAAAD9////
AQABAAUAAgACAAQAAQD//wEABQAFAAIAAQABAAQABAAEAAMAAQD//wAAAAABAAIAAQAA
AAAAAAACAAUABgAHAAYABQAKAAoACgAIAAYABgAIAAgABAAGAAkACQAIAAgACAAHAAcA
AwACAAIAAgAAAAAABAAHAAIAAQABAAEAAgADAAIAAQADAAUABQAEAAEA/v/8////AQAB
AP///f///////v/+/wAAAgAAAP7/AAAAAAAAAAAAAAEAAQD//wEAAgAEAAYABgAGAAcA
BwAJAAsADAAKAAoADgAQABAADgAQAA4ADgAOAA0ACwAHAAYABgACAP///P/5//X/+P/5
//r/+v/7//v/+v/4//j/+v/6//r/+v/7//v/+//7//r/+v/4//j/9//3//f/9//2//b/
9f/1//f/9//3//n/+//7//n/+f/4//f/9f/0//j//v8AAPz/8//u/+r/4v/Z/9H/1v/j
/+//AAAcAD0AawCeANIA/gAYASUBEwHGAG4APwAjAAgAAwAIAP7/6//i/97/2//Z/9n/
2f/Z/97/4//m/+r/7f/y//P/8//z//L/8f/y//X/+P/3//f/9//3//f/9f/z//P/9f/3
//b/9f/2//T/8//z//X/9//4//n/+v/5//j/9//5//r/+v/7//r/+f/4//f/9f/1//n/
+f/4//n/+v/8//r/+f/4//j/+P/2//X/9f/2//j/+f/5//j/9//3//f/+//8//3//v8B
AAQAAAD+//7//v/+//7//v/+/wAAAAADAAMAAQABAAEAAwADAAMAAQABAAAAAAAEAAgA
DQAPAA8ADgANAAsACQAMAA0ADQAPABMAEwATABMAFgAYABgAGgAbABwAHQAbABsAHAAe
AB4AHAAcABwAIAAgAB4AIAAeABwAHAAcAB0AHQAfAB8AHAAfAB8AHwAcABsAGgAXABgA
GAAXABMAEQAPAAsACQAJAAYABAAEAAUABQAFAAMAAgD+//z//P/5//n/+//9//z/+//7
//n/+v/6//r/+v/5/wAA///5//f/9//1//T/9v/5//n/+f/5//n/9//3//f/9//3//L/
8v/2//b/8//0//X/9v/5//j/+P/3//f/+P/9//r/9//3//f/9v/2//n/+f/6//z/9//2
//b/9v/2//b/9v/2//f/9//3//f/+f/5//j/9f/2//n/+v////f/9v/3//P/8//1//n/
+f/0//P/8//2//v//P/8//v/+//8//z//f/8//n/9v/0//b/+P/7//z//P/6//j//P/+
//7//P/6//r//P/8//j/+f/9//7//v/9//z/+v/5//f/9v/2//b/9v/2//r//f/6//n/
+f/5//f/9//1//P/+P/7//z//P/9//7//v/+//7//v8AAAEAAQD/////AAACAAQAAgAC
AAMAAwAEAAUABQACAAAABAAGAAYACAAKAAgACAALAAsACgAHAAUABAD///v/+f/3//T/
+P/2//b/9f/1//f/9v/0//T/9P/0//T/9P/1//X/9f/1//n/+v/5//r/9f/z//H/7//x
//L/8v/z//P/8//z//X/9//3//X/9f/3//f/9v/2//T/+P/0//D/8//0/+z/5v/f/9v/
3P/j/+n/9v8WAD0AawCkANoAAgEgATEBGwHGAGgAPwAvABgADwAKAPz/7//o/+T/4f/Z
/9f/3f/l/+b/5//o/+r/6//u//L/8//0//T/9P/0//b/+P/2//X/9P/z//T/8//y//P/
9P/3//f/9//4//b/9f/1//j/+f/5//n/+//7//v/+//6//r/+f/5//v/+//7//v/+f/5
//3//f/7//v/+//8//3//f/9//7////+//7//////wAAAAD///z/+//7//v//v/+//7/
/v/+/wAA+//4//z//v8AAAIAAAAAAAIAAgAHAAcABQAFAAMABQAFAAUACAAJAAkACgAJ
AAwAEAARABIAEgASABEAEAAUABYAFwAVABkAGQAZABoAHAAdABwAHgAfACAAIQAfAB8A
IAAiACAAHgAeAB4AIAAgAB4AIAAjACIAIwAkACMAIwAlACUAHwAhACAAHwAbABsAGwAZ
ABgAGAAXABMAFAATABAADwAPAAwACgAKAAgABwAGAAMABQACAAEAAgD9//3///8BAP//
/f/8//n/+f/6//v//P/4//7//P/1//j/+f/4//j/+P/7//v/+//8//v/+P/3//f/9//3
//L/9P/4//j/9f/4//n/+v/9//v/+v/4//f/+v////z/+f/9//3//P/8//r/+f/5//r/
+P/4//n/+v/7//z//f/+//v/+f/3//X/+P/5//n/9//2//f/9v/5//f/+P/7//n/+f/7
///////8//v/+//+/////v/8//n/+P/4//f/9//6//n/+P/4//j/+v/9//7//v/8//r/
/v/7//r/9//0//j/+v/6//b/+P/7//v/+v/5//j/9v/1//b/9v/3//j/9//2//n/+//4
//f/9//3//j/+f/4//f/+P/7//z//P/2//L/7//x//f/+f/5//n//f/9//z//P/8//z/
/P/+//7//v/+////AQACAAEA//8AAAIABAACAAIAAwADAAUABwAIAAYABgAKAAwADAAJ
AAoABwAGAAcABwAGAAMAAAAAAPz/+f/5//f/9P/4//j/+P/3//f/9//2//T/9P/1//b/
9//4//b/9f/0//P/9v/2//T/9P/1//X/9f/1//f/+P/4//n/9//3//f/+f/4//f/9P/z
//T/9f/1//b/+P/2//L/7v/1//T/5v/c/9n/2f/g/+3/+f8MACoAWQCTAMgA8gAaATIB
KQHnAIoAUAA3AB8AEAANAAQA+P/v/+j/5P/f/9v/3//h/+P/6v/t//D/8v/z//r/+f/5
//n/+P/2//b/+P/6//j/9//2//X/+P/3//b/9//6//3//f/9//r/+P/3//f/+P/5//n/
+f/+////AAABAAIAAgABAAEA////////////////AwADAP3//f/9//7/AgADAAQABgAE
AAIAAQABAAMABAAEAAMAAAD///////8CAAIAAgACAAUACAAEAAIABQAGAAcACAAGAAoA
DAAKAA==
         </WaveFormData>
      </LeadData>
      <LeadData>
         <LeadByteCountTotal>10000</LeadByteCountTotal>
         <LeadTimeOffset>0</LeadTimeOffset>
         <LeadSampleCountTotal>5000</LeadSampleCountTotal>
         <LeadAmplitudeUnitsPerBit>4.88</LeadAmplitudeUnitsPerBit>
         <LeadAmplitudeUnits>��V</LeadAmplitudeUnits>
         <LeadHighLimit>2147483647</LeadHighLimit>
         <LeadLowLimit>268435456</LeadLowLimit>
         <LeadID>V6</LeadID>
         <LeadOffsetFirstSample>0</LeadOffsetFirstSample>
         <FirstSampleBaseline>0</FirstSampleBaseline>
         <LeadSampleSize>2</LeadSampleSize>
         <LeadOff>FALSE</LeadOff>
         <BaselineSway>FALSE</BaselineSway>
         <ExcessiveACNoise>FALSE</ExcessiveACNoise>
         <MuscleNoise>TRUE</MuscleNoise>
         <LeadDataCRC32>2997031264</LeadDataCRC32>
         <WaveFormData>
+v/6//r/+v/4//j/+P/4//T/8v/w/+7/7P/q/+j/5v/o/+j/6P/o/+f/5v/l/+T/5P/k
/+T/5P/j/+L/4f/g/97/3v/e/97/4P/g/+D/4P/f/97/3f/c/9z/3P/c/9z/3P/c/9z/
3P/c/9z/3P/c/9//4P/h/+L/4P/g/+D/4P/i/+L/4v/i/+b/6P/q/+z/6f/o/+f/5v/p
/+r/6//s/+z/7P/s/+z/7//w//H/8v/z//T/9f/2//T/9P/0//T/+P/6//z//v8AAAAA
AAAAAAUACAALAA4AEAASABQAFgAVABQAEwASABAAEAAQABAAEAAQABAAEAAVABoAHwAk
ACcAKgAtADAAMgAyADIAMgA3ADoAPQBAAEMARABFAEYARABCAEAAPgA6ADYAMgAuACoA
JgAiAB4AHQAcABsAGgAXABQAEQAOAAwADAAMAAwACAAEAAAA/P/5//j/9//2//b/9v/1
//X/9P/z//L/8f/v//D/7//u/+z/7P/s/+3/7//t/+3/8f/0//X/9v/1//D/7//v/+//
8v/x//H/8//x/+3/7P/q/+b/6f/n/+b/5v/n/+r/6P/l/+T/4//i/+P/4//k/+X/5v/n
/+f/5//i/+H/3//e/+H/4v/i/+H/4//i/+H/3v/e/+P/4//h/9v/2v/Z/9j/2//d/9//
4//o/+f/5//l/93/1//R/8v/yv/V/9//6v/9/xYAOQBfAIAAngC+ANEAwQCLAFcAQAAx
AB8AHQAgABgADgALAAIA9v/u//D/8v/s/+r/7//1//X/7//v//L/8v/y//L/8P/v/+3/
6v/n/+j/6v/r/93/0P/D/7n/vP+//7//v//B/8L/x//I/8j/yf/N/87/yv/J/8n/yf/F
/8L/wP/A/8L/w//D/8D/v/+//8D/xP/D/8T/xf/H/8X/xP/E/8H/v/+//7//v//C/8T/
xf/H/8j/x//I/8f/xf/D/8P/w//F/8X/w//F/8X/wv/B/8H/xP/G/8b/xv/J/8f/w//B
/8X/yv/O/9H/1P/S/83/y//J/8n/yf/P/9P/1P/U/8//0v/U/9X/0//V/9n/2//b/9//
4//j/+X/6f/q/+v/7f/w//H/8P/x//T/8//z//T/9v/2//X/9f/8//3/+v/4//n/+v/+
//3//P///wMABAAFAAIAAAD8//z/AAADAAUACQANABMAFQASABAAEAAQABAAEwATABEA
EQAPAA8ADgAOABAAEAASABQAEwARAA4ADAAMAAwACwAJAAsACQAEAAYABgACAAAAAAAC
AAIAAQADAAQABAABAAAAAAABAAEAAQADAAMAAAABAAIAAwAEAAcABwAHAAoACwAJAAIA
/v8AAP3/+/8AAP///f/7//r//P/7//n/9f/1//f/9P/z/+//7f/q/+f/6f/p/+j/6P/r
//P/9v/3//X/8//y//D/8P/x//T/9P/t/+v/6//s//D/8P/v/+//8f/0//f/+//9//7/
AgAHAAUACAAJAAsACgAHAAYABQACAAEAAAD/////AQABAP///P/6//f/9P/x//H/8f/u
/+z/7P/q/+r/6P/m/+b/5//l/+L/5P/o/+L/3v/b/9f/1//c/+T/5P/h/93/2v/Y/9b/
0//Q/83/yf/J/8j/x//F/8D/wf/G/8b/xv/G/8b/x//H/8f/x//H/8f/yP/K/8j/yP/I
/8j/x//H/8b/w//F/8n/y//L/8v/yf/G/8X/w//D/8L/v/+9/73/u/+3/7X/sv+t/6//
q/+o/6X/o/+n/6b/pv+o/6j/qP+p/6n/rP+v/7H/s/+w/6//rf+t/63/rv+w/7L/tP+z
/7P/sv+u/6r/qf+t/6z/qf+l/6T/ov+i/6P/o/+r/6//tv/B/8P/xf/D/73/sf+t/7T/
vf/H/9r/8/8GAB8ARwBuAIwAogCzALEAhQBPADYAKwAfAB0AHAAQAAYAAwD8//T/6v/k
/+D/4P/i/+X/6//v/+n/5f/q/+z/7v/w//P/9f/2//b/9v/6////AwAEAAQABAAHAA0A
EQASABMAFAAWABwAHgAdAB0AIAAgACEAIwAmACkAKgAqACsALgA0ADcAOQA4ADcAOQA8
AEIAQABAAEAAQQBDAEQARgBFAEQARQBGAEcASQBKAEoASwBKAEkASgBJAEUAQwBDAEMA
QwBDAEEAQwBAADwAOgA5AD0APgA9ADwAPwA/AD0APQA/AEIARABFAEoASgBHAEcARgBF
AEQASQBMAE4ATwBLAEgASABHAEMAQgBFAEYARQBEAEUAQgBBAD0AOgA3ADUANQA1ADMA
MwAyAC8ALQAsACwALAArACsALwAvACsAKAAqACoALQArACcAKQAsACwALQAqACgAJAAi
ACQAJQAlACYAJwAqACkAJAAgAB4AHAAcAB8AHwAdABsAFwAVABIAEwAWABcAGgAdAB0A
HAAaABcAFgAVABMAFwAdAB8AHgAfACAAHQAcAB4AIAAgAB8AIAAiACMAIQAfAB4AHgAd
AB8AIQAhAB4AHAAcABwAHAAfAB8AHwAiACUAJQAgAB4AIQAfAB4AJAAkACMAIgAiACIA
IQAfABsAHQAfABwAGwAcABsAGQAXABcAFwAWABYAFAAbAB0AHQAbABcAFAAQAA4ADwAS
ABIADwAPABEAFAASABAADQALAAsADAANAA8ACQAGAAYABwAGAAgACAAJAAsACQAJAAkA
BgAFAAQAAwADAAUABQADAAEAAAD+//z/+f/5//n/9v/2//b/9P/0//P/8P/v/+//7f/q
/+z/8P/s/+r/6f/n/+X/6P/u/+z/6//p/+j/6P/n/+n/7P/u/+7/7v/u/+3/7f/t/+3/
7P/r/+v/7P/v//D/8f/y/+//7//u/+v/6//v//H/8f/0//P/8f/x//L/8//z//H/7f/t
/+v/5//m/+T/4P/j/+X/5v/n/+n/7f/s/+z/7v/u/+7/7//v//L/8//z//P/9P/z//H/
8f/y//L/8//0//X/9f/2//b/8//u/+z/7//x//H/8P/y//D/7v/t/+v/5//r//D/8//x
/+//6f/d/9f/1//W/9v/5//0/wcAJgBLAGsAigCoAMgA3QDPAJEAWQBIADkAJwAjAB4A
GAAWABMABgD+//7//P/0//L/+P/7//n/+f/7//3///8AAAEAAgAEAAcACQAKAAkACgAM
AA0ADgAOAA4AEQATABUAFAATABQAFAAYABgAFAATABUAFAAUABMAEwATABEADgAMAAwA
EAATABUAFAARABEAEgAWABMAEgARABEAFAAUABUAEwARABEAEQARABQAFAATABMAFAAT
ABQAEwARABEAEwAVABUAFQATABUAEwAQAA8ADwARABIAEQAQABUAFQATABMAEwAWABgA
GQAgACAAHQAdABsAGQAXABsAIQAkACYAIwAhACIAIgAfACEAJQAnACcAJwApACcAJwAr
ACwALQAvADEAMQAvAC8AMwAxADAAMAAxADIAMgAzADwAPwA+AD4APAA6ADsANwA0ADcA
OwA8ADsAOAA2ADIAMAAyADMAMwAyADMANgA1ADEALAApACYAKAAtAC8ALwAsACkAKAAm
ACgAKgAqACwAKgApACcAJAAhACAAHwAdACAAJQAmACQAIgAiAB4AHAAZABoAGQAXABcA
GAAYABUAFAAUABUAFQAVABcAFwAUABIAEgASABIAEwATABMAFgAWABUADwAMAAwACQAH
AAwADgAPABAAEgAQAA8ADQAJAAkACwAIAAcACQAJAAgABwAGAAUAAwACAAIACQALAAsA
CAAFAAMAAAAAAAEABAAEAAIAAQACAAQABQAEAAIAAQABAAQABwALAAUAAgACAAMABQAI
AAkACwAPAA0ADQANAAkACQAJAAkACwAPABEAEQAPAA4ADAAKAAsADQAPAA4ADwASABMA
FgAWABQAFAAVABgAFgAZAB4AHQAcABwAGwAXABoAIAAeAB0AGwAaABoAHQAdAB0AHQAb
AB0AHgAfAB8AHgAdABsAGgAbABwAHQAeAB4AHwAgACEAIgAjACUAKAApACoAKwAsACoA
KwArACkAKwAvADEAMQAyADEALwAvAC0ALQAsACkAJQAlACMAHwAdABoAFQAXABYAFgAW
ABcAFwAUABIAEgARABAAEAAPABIAEwATABMAEAAPAA0ADQAMAAwADQAOAA0ACwAKAAgA
BgACAAEABQAHAAUAAgACAAIAAgADAAMA/f/9//7/AwADAPf/8f/v/+X/3//o//X///8Q
ACkASABnAIkArADOAOgA5wC7AH8AYQBUAEMAOQA3ADAAJgAeABUACgAIAAwABgD8//7/
AAD9////BwAPABMAEgAQAA4ADAAOAA8ADwAOAA4AEgAXABsAGAAYABgAGwAgACMAIwAj
ACQAJAAoACgAJQAlACgAKAAmACUAJQAlAB8AHAAaABoAHgAfAB8AHAAYABcAFwAaABgA
GAAYABkAFwAWABYAEwAQAA8ADgANAA8AEAAQABEAEgARABIAEQAQAA8AEAARABMAEwAR
ABMAEwAQAA8ADwAWABoAHAAeACUAJQAjACMAIwAmACgAKQAuAC4AKwArACsAKwArADEA
OQA8AD4AOwA5ADoAOgA3ADoAPwBCAEMARgBJAEgASQBJAEgARwBHAEkASQBHAEcARgBD
AEEAQAA+AD4APQA9AD8APwA7ADgANgA2ADkANwAxADMANgA2ADUAMgAwACwAKAAqACsA
KwAqACsALgAtACoAJgAkACIAIQAjACIAHwAcABcAFAAQABAAEgASABQAEQAPAAwACAAF
AAQAAwABAP//AwADAAAA/f/8//f/9P/y//L/8P/t/+//8P/w/+3/7P/s/+3/7f/x//P/
8//w/+7/7v/u/+7/7P/r/+r/7P/x//P/8P/w//H/7//u//T/9v/3//j/+v/5//f/9P/v
//P/9f/y//H/8//z//L/8f/x//H/8P/w//D/9//5//n/+P/1//P/8P/y//P/9v/2//H/
7//v//D/8f/w/+7/7f/w//T/+P/9//j/9P/z//P/9f/4//n/+/8AAP//AAABAP3//f/9
//3///8BAAEA//8BAAAA/v/8////AQADAAIABAAGAAYACAAKAAgACAAJAA4ADgATABoA
HAAcAB0AHQAdACIAKgAqAC4ALwAxADQAOQA7AD0APwBCAEUARwBJAE0ATgBPAFEAUgBS
AFMAVgBTAFEAUABPAEwASwBKAEsASwBIAEoASABIAEcARgBFAEQAQQBAAD8APgA7ADoA
OQA4ADgAOAA4ADgANgA2ADYANgAyADAALgAsACkAKAAnACYAIQAcABcAEgAKAAQA/v/4
//b/9v/2//X/8v/v/+z/6f/p/+r/7P/s/+j/5v/k/+L/4f/f/9v/2f/b/9v/2f/X/9P/
zv/L/8n/yP/G/8L/v/+9/7v/t/+2/7T/sP+z/7H/sf+x/7L/tf+w/6z/qv+o/6r/rf+v
/7L/sP+v/67/rP+r/6n/qf+o/6n/q/+t/67/rP+r/6n/p/+l/6b/rP+t/63/rP+u/7D/
s/+1/7b/t//D/8L/yf/H/7v/t/+9/8P/w//G/9X/4//w/wsAMgBVAHMAmADAAN4A3wC3
AH0AWwBQAEUAPQA9ADgALgAoACEAHAAYABQACAAGABAAFAAXAB0AHwAbAB0AHQAcABsA
GgAbAB0AHgAeABwAHgAhACMAJAAkACQAJwAoACsAKwArACQAIAAgABwAGgAZABsAGgAW
ABUAFQAVABAADAAJAAgACwANAA4ADAAHAAUABAAGAAQABAAEAAUABQAEAAQAAQAAAAEA
AgADAAYABgAFAAUABAABAAAA/f///wEABQAJAAgABwAEAAUABwAEAAMAAwAIAAoACgAK
AAwACwAIAAcACQAOABIAFQAYABgAFQAVABMAEwATABkAHAAeAB8AGwAaABoAGQAVABcA
GwAdAB0AIQAjACEAIQAhACAAHwAfACEAIQAfAB8AIwAhACAAIAAiACIAIQAhACQAIwAe
ABoAGgAaAB0AGwAYABsAHwAgABwAFgARAAoACgAOABEAEwAQAA8AEAANAAkABgAFAAQA
AgAFAAUAAwAEAAEAAAD+//z//v/+/wAAAAD///3/+v/2//b/9v/1//b/+//8//r/+f/4
//P/8P/x//T/9f/1//X/9v/2//P/8v/y//P/8//y//P/8v/u/+7/7v/u/+7/8P/x//L/
9v/5//n/9P/y//b/9f/1//z/AAABAAIABAAFAAUABAABAAUACQAIAAkACgALAAsACwAL
AAsACgAKAAYACQAHAAMA///7//j/9P/2//f/+v/6//P/8f/x//L/8//y//D/7//z//b/
+f/9//j/9P/z//P/8//2//f/+f/3//P/8f/v/+7/7//w//H/8P/x//D/7f/s/+r/5//k
/+b/5//o/+b/5f/m/+X/5v/k/+L/4v/j/+T/4v/l/+r/5v/k/+P/4f/f/+T/7P/s/+n/
5//m/+b/5f/l/+X/5f/m/+n/6//t/+v/6P/l/+P/4v/i/+P/5v/p/+n/6v/r/+n/6f/p
/+v/8f/u/+7/8P/w/+//7v/t/+z/7//y//X/+P/1//T/8//y//P/9P/1//b/+f/6//v/
/P/5//j/9//2//f/+P/5//r/+f/4//f/9v/4//j/+P/4//r/+v/6//r/+P/4//j/+P/6
//r/+v/6//v//P/9//7//P/8//z/+//9//3//f/9//3//v8AAAAAAAAAAAAAAAADAAMA
AQABAAQABQAEAAMAAwACAAMABQADAAIA///9/wEAAQD//wAA/f/4//r/9//0//P/8//1
//X/9P/1//b/9P/z//H/8P/y//P/9P/0//P/8f/x//D/8P/x//L/8v/y//P/8//z/+7/
7v/z//P/8v/w//H/8v/x//H/8P/v/+v/7v/v/+3/7//p/9//1f/L/8r/0//d/+b/+f8W
ADMAVQB4AJQArgDHAMMAkQBbAEIANQAhABUAFgAQAAQA9//y/+7/6P/m/+L/4P/i/+P/
5f/p/+3/7f/u/+7/7v/u/+3/7f/s/+r/6f/s//D/8//x//D/7//x//P/9f/0//P/8v/y
//b/9v/0//P/9f/0//P/8//0//X/7//s/+r/6v/u/+//7//s/+r/6//t//L/7v/s/+r/
6f/t/+7/8P/v/+v/6//r/+v/7P/s/+v/6//t/+3/7//v/+3/6//r/+v/7f/t/+v/7f/s
/+j/5v/l/+z/7v/u/+7/8//z//H/8f/w//L/8//z//v//P/6//v/+//7//v/AQADAAQA
BAD//wEABAAGAAUABAAHAAgABwALAA8ADwARABAAEAAQABEAEgATABIAEwAYABcAFwAY
ABYAFgAVABUAGwAdABsAGgAcABwAHwAdABoAHQAhACIAIgAgAB8AHAAZABoAGgAZABkA
GQAbABkAFgASABAADgAMAA0ACwAHAAcABQAFAAQAAgACAAAAAAABAAEAAAD+//3//v//
/////f8BAAEA/v8BAAIA///+//3//v/9//v//f8AAAIAAQD+//7//////wMABQAFAAIA
AgACAAIAAgABAAEAAQAEAAkACQAEAAIAAgD///3/AgABAP///f/8//3//f/8//n/+v/7
//f/9f/2//X/8//x//H/7//s/+r/5//t/+7/7f/t/+v/6v/o/+T/4//k/+L/4P/f/+D/
4v/g/97/2//Z/9f/2P/Z/9v/1//U/9T/1f/S/9T/1P/V/9T/0f/Q/8//zv/P/9D/0f/P
/9H/0f/P/9D/0P/P/87/zf/N/83/yv/M/87/zv/Q/87/zP/M/83/0f/Q/9T/2v/a/9r/
2//b/9n/3P/i/+D/4//j/+T/5v/k/+P/4v/h/+H/4//k/+X/6f/q/+v/7f/t/+z/7P/u
//D/7//v/+//8f/x//H/8//1//D/7P/0//z/+//6//n/+P/2//b/9v/2//j/+f/7//3/
+//7//v//P///wAAAQACAAMABAAGAAcABAADAAYABwAKAAsACgAIAAUABQAFAAQAAwAB
AAEA///+//7//f/6//n/9f/y/+//8f/z//D/7v/t/+z/6//r/+7/8P/y//P/8f/w/+//
7f/v/+7/7v/v//L/8v/x//H/7f/r/+f/5v/s/+3/7P/q/+z/7P/s/+3/6f/h/9//6v/x
/+3/6f/l/93/0//R/9D/0//b/+j/9/8MACsAUwB0AJgAugDPAMkAmwBhAEQANwAlAB0A
HgAaABIACQD+//z/+P/0//b/+P/4//f/+f///wUABQAIAAgACAAIAAsADQAOAA4ADQAQ
ABQAFwAUABIAEAARABQAFwAXABcAFQAUABcAFgASABEAEwASABAADwAPAA8ACgAGAAMA
AgACAAMAAwAAAP3//f/+/wIA/v/8//r/+f/9//7/AAD///r/+f/4//f/+//8//z//f/8
//v//P/7//r/+f/6//v//v////7/AQAAAPz/+v/5/wAAAgACAAIABgAFAAIAAQD+/wAA
AQABAAkACgAIAAkACAAHAAYACwAOABAAEQANAA8AEAAQAA0ADgARABIAEQAUABcAFgAX
ABgAGAAYABkAGwAdAB0AHwAhAB8AHgAeAB8AIAAgACEAJQAlACEAHgAcABwAHwAdABsA
HQAgACAAHQAaABgAFAASABQAFQAVABMAEwAVABMAEAAMAAoACAAIAAsACwAJAAYAAQD+
//r//f8AAAEABAACAAEA///8//j/+P/4//f/9//7//v/+P/3//b/8f/u/+7/8P/w/+//
7f/u/+7/6//r/+z/7v/v//L/9f/2//T/8v/y//L/8v/z//P/8//2//v//f/6//r/+v/3
//X/+v/8//v/+v/6//v/+//6//f/+P/5//X/8//1//X/9P/z//T/8//x//D/7//1//b/
9f/0//H/7//s/+r/6//u/+7/7P/r/+z/7v/u/+7/7f/t/+7/8P/y//X/7//s/+z/7f/s
/+7/7v/v/+//7f/t/+3/6//r/+v/6//r/+3/7f/r/+v/6v/o/+b/5f/l/+X/4v/j/+b/
5//q/+r/6P/o/+n/6//q/+7/9P/y//L/8//z/+//8v/4//b/9v/1//X/9v/0//P/8v/x
//P/9f/2//f/9f/0//P/8//z//L/8v/0//T/8//z//P/8f/t/+3/7v/v//D/8f/y//H/
8f/x//H/8f/x//L/9P/2//b/9v/2//j/+f/5//f/+f///wMABQABAP3/+P/1//f/9//2
//P/8//z//H/7f/q/+j/5P/n/+b/5v/m/+f/5//i/97/3P/X/9T/0v/P/8z/y//J/8f/
wv+//7v/uf+4/7j/uf+6/7b/s/+x/67/r/+s/6z/sf+u/6v/p/+m/6T/pP+l/6X/qf+n
/6j/qf+l/6H/m/+P/4v/i/+O/5f/o/+u/8H/4v8JAC8AUABsAIQAjQBnACUA/f/s/93/
1//X/9T/zP/E/7v/sv+s/6j/pv+g/57/oP+j/6f/rf+t/6n/qf+o/6f/pv+m/6f/p/+m
/6b/qP+r/63/q/+q/6n/q/+s/6//r/+v/63/rP+v/67/rP+r/63/rP+p/6f/pv+l/6L/
oP+f/6D/pP+l/6X/ov+c/5v/m/+e/5z/nP+c/53/nf+c/5z/mf+V/5X/lf+V/5b/lv+V
/5X/k/+R/5H/j/+S/5P/lv+Z/5j/l/+U/5X/kv+O/4z/i/+S/5b/mP+a/5z/mf+U/5H/
lP+Y/5v/nf+g/6D/nf+d/5//n/+f/6X/qf+s/67/q/+r/6z/rP+p/67/s/+2/7f/uv+9
/7z/vf+7/7r/uf+5/73/wf/D/8f/xv/D/8H/wP/C/8T/xf/H/8n/yf/F/8L/wv/C/8X/
w/+//8H/xP/E/8n/yv/M/8z/0v/c/+X/7f/t/+//8//z//H/7v/t/+z/7v/z//X/9f/2
//P/8v/w//P/9v/3//r/+P/3//X/8v/w//D/8P/v//L/9//4//b/9v/2//L/8P/z//b/
9//3//f/+P/4//X/8v/y//P/8//3//n/+f/2//X/9P/z//L/8//z//P/9v/6//v/9//2
//b/8//x//b/+P/5//r//P/7//n/9v/x//b/+f/3//f/9v/1//P/8f/0//X/9f/2//P/
+f/6//n/+P/1//P/8P/x//P/9//4//X/9f/3//r/+//6//j/9//5//z///8DAP///P/8
//3//f8AAAEAAwAFAAMAAwADAAMAAwADAAMAAwAFAAUAAwAFAAQAAgAAAAEAAQABAP7/
/v/+//z//P/8//r/+v/7//z/+v/9/wIAAAD+//3/+//5//7/BgAGAAQAAQD///7//f/9
//3//f/9////AAABAP//AAD9//z//f/+////AAD//////////wEAAQACAAQABQAGAAcA
CAALAA0ADgANAA0AEQATABMAFQATABAADwANAA0ADAAJAAUABQADAP///f/6//X/9//4
//r//P///wEA/v/8//z//v/+//////8BAAMABAAFAAYABQADAAMABAAEAAUABgAGAAUA
BQAEAAUAAgACAAcACAAHAAUABgACAAAA///9//3/AwAEAAMA///7//X/7f/j/93/4P/r
//H//v8TACwARwBpAIwArgDKANsA1wClAGsATgA9ACsAKwAwACYAFgALAAQAAAD+//j/
8v/u//D/9f/5//v//f8BAAEAAAD///7/AAABAAEAAAAAAAQACQANAAoACAAGAAcABwAJ
AAgABwAEAAQACAAIAAgACQANAA4ACgAJAAkACQAIAAYABQAGAAYABwAHAAQAAgABAAEA
BAAEAAQABAAFAAMAAgACAP//+//7//v/+//9//7//v////7//f/+//3/AAABAAQABwAJ
AAkABwAJAAcABAADAAMACAAKAAoACgAMAAsACAAHAAkADAAOAA8AEQAQAAwACwAOAA8A
EAAXABsAHAAcABcAFwAYABgAFQAXABsAHQAdACEAIwAhACEAIgAiACIAIwAlACUAIwAj
ACMAIQAgACAAIwAkACQAJQAoACcAIgAeACAAIAAjACEAHwAjACgAKgApACYAJAAgACAA
IgAjACMAIQAhACMAIQAeABoAGAAWABcAGwAcABsAGQAVABMAEAAOABAAEAASABIAEQAP
AAwADAAMAAwACwANABEAEQAOAA0ADAAHAAQABgAIAAgABwAFAAYABgADAAIAAgADAAMA
BQAHAAcABAAEAAQABAAEAAQAAwACAAQACQAJAAQAAgACAP///f8CAAMAAwADAAQABAAD
AAEA/f///wEA/v/9//7/////////AQABAAAAAAAAAAcACQAJAAYAAwABAP7/AAABAAQA
BAABAP////8AAAMABAAEAAUABgAIAAoADQAGAAIAAQABAAEABAAFAAcACQAHAAcABwAH
AAcABwAHAAcACQAJAAcACAAIAAcABgAIAAkACgAIAAgACAAGAAYACAAGAAYABwAIAAYA
CQAOAAoACAAHAAUABQAKABIAEgAQABIADwAOAA0ADAAOAA8AEAARABMAEwAUABYAEwAS
ABEAEAARABMAFAATABIAFQAWABUAFwAVABIAEQATABMAEgAPAAoACQAGAAEAAQAAAP3/
AQD9//z/+//7//3/+v/4//j/+f/6//z//f/7//v/+v/5//r/+//7//3/+f/4//j/+P/4
//f/9//2//j/9v/3//3//f/7//j/+P/7//z//v////3////6//f/+f/5//f/9f/v/+n/
6P/r/+v/9P8NACoASQBxAJoAugDUAOUA2QCjAGkAVgBNAD8APQA4ACwAHgATAA4ACgD+
//j//P8CAAAA/f/9//v/+f/9////AAABAAIAAQABAAAA/v/6//r/+//7//v//P/9/wEA
AAABAP///f/9//7/AwAEAAIAAQADAAIAAAD////////8//r/+f/6//n/+f/4//T/8v/z
//X/+v/3//b/9f/1//b/9v/3//X/9v/5//z////+//7//f/9/wIAAwAGAAcACAAJAAwA
DwAPAA0ACQAJAA4ADgAQABMAFgAWABQAEgAbAB0AHQAfAB4AIAAhACEAJgAmACMAIwAm
ACcAKAAvADEAMAAuACcAKQAqACoAJwApAC0ALwAvADAAMQAuAC0ALwAwADEAMwAwAC8A
LAArAC8ALQAsACwALAAsACsAKwAtAC0AKQAmACgAKAArACkAIQAhACIAIAAhAB4AHAAY
ABYAGAAZABkAFgAVABYAEwAPAAwACwAKAAgACQAHAAMABAADAAQABAABAAIAAQACAAIA
AQD///z//P/+/wAAAQD9/////f/4//v//P/5//j/9v/4//j/9//3//j/+P/1//L/8v/z
//P/9v/5//r/+P/5//r/+//8//z/+//6//z/AQABAPz/+v/9//3//v8GAAQAAQD+//z/
AAABAAEA//8EAAcABQAFAAMAAQD+//v///8BAAIABAABAAUABAABAAIAAQABAAAAAwAF
AAkACgAHAAUABQAGAAYABgAFAAUAAwACAAEAAQD///7/AAADAAAAAgACAAMAAwD///3/
+//7//3///8BAP7////+//v///8AAAAAAAD////////8//3//v/9//7/AQAAAAEAAwAB
AP7/AAAEAAQABAAFAAUAAgAGAA0ADAAIAAUAAwACAAgACwAOABEADwARABIAEwATABQA
FgAWABYAFgAWABYAFwAYABkAGwAbABwAHgAbABoAGQAYABoAGwAbABkAGQAdAB8AHwAc
ABkAFQATABUAFQAUABEADAALAAgAAwAEAAIA/v8BAAEAAAD/////AAD8//n/+P/6//z/
//8BAP///f/6//f/+f/5//j/+f/6//r/+//8//r/+f/5//j/+v/4//n////9//n/9P/y
//T/9v/5//v/AwADAP7/+f/9/wEA9f/r/+v/7f/y//n///8MACEARABrAI8AsADUAOwA
6wC7AHsAVwBIADkANwA5ADIAKAAeABMACgACAPr/+v/8//r//v8DAAcABwAFAAsACgAK
AAoACgAIAAkACQAIAAMAAgACAAEAAgAEAAYACwAMAA0ACwAJAAYABAAGAAQAAAD//wEA
AAD8//v/+//7//r/+P/3//j/9//1//L/7P/p/+n/6v/u/+v/6v/p/+n/6//q/+r/5//m
/+f/6P/p/+f/5v/k/+P/5P/j/+T/4//l/+X/5//p/+n/6f/n/+n/7f/s/+3/7//0//T/
9P/y/w==
         </WaveFormData>
      </LeadData>
   </Waveform>
</RestingECG>
