# Supplementary material for: Detection of Left Atrial Enlargement Using a Convolutional Neural Network-Enabled Electrocardiogram
Source: Front Cardiovasc Med. 2020 Dec 17;7:609976. doi: 10.3389/fcvm.2020.609976 (PMC7773668; doi:10.3389/fcvm.2020.609976)
Supplement: Supplementary file 4 [file Data_Sheet_4.ZIP]

Archive with 755 entries (754 files):
- normal3/
- normal3/1802031520_950_0000000I.XML
- normal3/1802031521_951_0000000J.XML
- normal3/1802031527_952_0000000K.XML
- normal3/1802031537_968_00000010.XML
- normal3/1802031544_942_0000000A.XML
- normal3/1802031549_967_0000000Z.XML
- normal3/1802031556_971_00000002.XML
- normal3/1802031557_979_0000000A.XML
- normal3/1802031558_972_00000003.XML
- normal3/1802031560_981_0000000C.XML
- normal3/1802031561_973_00000004.XML
- normal3/1802031567_988_0000000J.XML
- normal3/1802031568_984_0000000F.XML
- normal3/1802031571_982_0000000D.XML
- normal3/1802031578_996_0000000R.XML
- normal3/1802031581_998_0000000T.XML
- normal3/1802031587_1008_00000013.XML
- normal3/1802031593_1016_0000001B.XML
- normal3/1802031594_999_0000000U.XML
- normal3/1802031596_1011_00000016.XML
- normal3/1802031598_1014_00000019.XML
- normal3/1802031599_1012_00000017.XML
- normal3/1802031605_1026_0000001L.XML
- normal3/1802031608_1018_0000001D.XML
- normal3/1802031609_1036_0000001V.XML
- normal3/1802031610_1030_0000001P.XML
- normal3/1802031611_1034_0000001T.XML
- normal3/1802031614_1035_0000001U.XML
- normal3/1802031620_1021_0000001G.XML
- normal3/1802031622_1027_0000001M.XML
- normal3/1802031624_1039_0000001Y.XML
- normal3/1802031626_1037_0000001W.XML
- normal3/1802031632_1046_00000001.XML
- normal3/1802031634_1047_00000002.XML
- normal3/1802031637_1049_00000005.XML
- normal3/1802031640_1051_00000007.XML
- normal3/1802031641_1052_00000008.XML
- normal3/1802031642_1054_0000000A.XML
- normal3/1802031645_1067_0000000N.XML
- normal3/1802031647_1058_0000000E.XML
- normal3/1802031648_1061_0000000H.XML
- normal3/1802031649_1064_0000000K.XML
- normal3/1802031650_1063_0000000J.XML
- normal3/1802031651_1076_00000026.XML
- normal3/1802031679_1093_0000000V.XML
- normal3/1802031680_1094_0000000W.XML
- normal3/1802031682_1095_0000000X.XML
- normal3/1802031698_1107_00000019.XML
- normal3/1802031717_1127_0000001T.XML
- normal3/1802031726_1147_00000007.XML
- normal3/1802031727_1146_00000006.XML
- normal3/1802031730_1153_0000000D.XML
- normal3/1802031731_1142_00000002.XML
- normal3/1802031732_1149_00000009.XML
- normal3/1802031738_1157_0000000H.XML
- normal3/1802031741_1159_0000000J.XML
- normal3/1802031742_1162_0000000M.XML
- normal3/1802031745_1168_0000000S.XML
- normal3/1802031758_1176_00000012.XML
- normal3/1802031759_1186_0000001C.XML
- normal3/1802031766_1191_0000001H.XML
- normal3/1802031774_1194_0000001I.XML
- normal3/1802031775_1192_0000000X.XML
- normal3/1802031776_1198_0000001M.XML
- normal3/1802031777_1199_0000001N.XML
- normal3/1802031778_1758_00000012.XML
- normal3/1802031779_1197_0000001L.XML
- normal3/1802031780_1206_0000001U.XML
- normal3/1802031781_1208_0000001W.XML
- normal3/1802031803_1226_0000002G.XML
- normal3/1802031804_1232_0000002M.XML
- normal3/1802031805_1223_0000002D.XML
- normal3/1802031816_1235_0000002P.XML
- normal3/1802031821_1243_00000005.XML
- normal3/1802031824_1238_00000000.XML
- normal3/1802031826_1248_0000000A.XML
- normal3/1802031833_1251_0000000D.XML
- normal3/1802031834_1249_0000000B.XML
- normal3/1802031835_1403_00000003.XML
- normal3/1802031836_1260_0000000M.XML
- normal3/1802031838_1259_0000000L.XML
- normal3/1802031840_1252_0000000E.XML
- normal3/1802031842_1253_0000000F.XML
- normal3/1802031845_1255_0000000H.XML
- normal3/1802031847_1271_0000000X.XML
- normal3/1802031849_1263_0000000P.XML
- normal3/1802031851_1258_0000000K.XML
- normal3/1802031866_1285_0000001C.XML
- normal3/1802031870_1296_00000009.XML
- normal3/1802031872_1290_00000003.XML
- normal3/1802031873_1331_0000001E.XML
- normal3/1802031884_1301_0000000E.XML
- normal3/1802031888_1305_0000000I.XML
- normal3/1802031891_1304_0000000H.XML
- normal3/1802031892_1308_0000000N.XML
- normal3/1802031893_1307_0000000K.XML
- normal3/1802031895_1311_0000000Q.XML
- normal3/1802031899_1314_0000000T.XML
- normal3/1802031904_1320_0000000Z.XML
- normal3/1802031912_1330_00000019.XML
- normal3/1802031919_1335_00000001.XML
- normal3/1802031920_1342_00000008.XML
- normal3/1802031926_1347_0000000D.XML
- normal3/1802031927_1350_0000000G.XML
- normal3/1802031928_1352_0000000I.XML
- normal3/1802031932_1354_0000000K.XML
- normal3/1802031936_1355_0000000L.XML
- normal3/1802031942_1361_0000000R.XML
- normal3/1802031951_1767_0000001B.XML
- normal3/1802031965_1383_0000000J.XML
- normal3/1802031969_1721_00000000.XML
- normal3/1802031981_1400_00000000.XML
- normal3/1802031987_1404_00000004.XML
- normal3/1802031988_1418_0000000I.XML
- normal3/1802031992_1408_00000008.XML
- normal3/1802032000_1414_0000000E.XML
- normal3/1802032026_1431_0000000V.XML
- normal3/1802032028_1427_0000000R.XML
- normal3/1802032029_1440_00000017.XML
- normal3/1802032051_1451_0000001J.XML
- normal3/1802032054_1463_0000001W.XML
- normal3/1802032056_1457_0000001P.XML
- normal3/1802032057_1458_0000001R.XML
- normal3/1802032059_1483_0000002G.XML
- normal3/1802032061_1474_00000027.XML
- normal3/1802032070_1496_00000007.XML
- normal3/1802032078_1503_0000000E.XML
- normal3/1802032080_1501_0000000C.XML
- normal3/1802032084_1497_00000008.XML
- normal3/1802032107_1537_0000000E.XML
- normal3/1802032111_1539_0000000G.XML
- normal3/1802032116_1540_0000000H.XML
- normal3/1802032155_1650_00000021.XML
- normal3/1802032160_1628_0000001F.XML
- normal3/1802032164_1632_0000001J.XML
- normal3/1802032194_1748_0000000S.XML
- normal3/1802032200_1780_00000003.XML
- normal3/1802032202_1778_00000001.XML
- normal3/1802032207_1782_00000005.XML
- normal3/1802032214_1797_0000000N.XML
- normal3/1802032216_1795_0000000K.XML
- normal3/1802032230_1814_0000000H.XML
- normal3/1802032233_1808_00000009.XML
- normal3/1802032235_1817_0000000K.XML
- normal3/1802032236_1821_0000000O.XML
- normal3/1802032237_1820_0000000N.XML
- normal3/1802032245_1855_00000001.XML
- normal3/1802032255_1844_0000001C.XML
- normal3/1802032273_1858_00000004.XML
- normal3/1802032274_1866_0000001O.XML
- normal3/1802032276_1868_0000001Q.XML
- normal3/1802032277_1872_0000001U.XML
- normal3/1802032279_1861_00000008.XML
- normal3/1802032281_1880_00000023.XML
- normal3/1802032284_1863_0000000G.XML
- normal3/1802032287_1876_0000001Z.XML
- normal3/1802032288_1865_0000001N.XML
- normal3/1802032291_1871_0000001T.XML
- normal3/1802032292_1883_00000026.XML
- normal3/1802032303_1875_0000001Y.XML
- normal3/1802032305_1902_0000002P.XML
- normal3/1802032308_1878_00000021.XML
- normal3/1802032309_1891_0000002E.XML
- normal3/1802032311_1888_0000002B.XML
- normal3/1802032325_1907_00000009.XML
- normal3/1802032326_1914_0000000J.XML
- normal3/1802032336_1916_0000000L.XML
- normal3/1802032337_1924_0000000T.XML
- normal3/1802032338_1926_0000000V.XML
- normal3/1802032343_1945_0000001F.XML
- normal3/1802032344_1933_00000013.XML
- normal3/1802032355_1944_0000001E.XML
- normal3/1802032356_1939_00000019.XML
- normal3/1802032358_1938_00000018.XML
- normal3/1802032371_1952_00000004.XML
- normal3/1802032374_1962_0000001M.XML
- normal3/1802032375_1959_0000000X.XML
- normal3/1802032376_1960_0000001K.XML
- normal3/1802032378_1958_0000000G.XML
- normal3/1802032379_1957_0000000C.XML
- normal3/1802032380_1965_0000001P.XML
- normal3/1802032382_1969_0000001T.XML
- normal3/1802032386_1973_0000001X.XML
- normal3/1802032387_1961_0000001L.XML
- normal3/1802032390_1967_0000001R.XML
- normal3/1802032392_1977_00000021.XML
- normal3/1802032396_1983_00000027.XML
- normal3/1802032401_1984_00000028.XML
- normal3/1802032402_1987_0000002B.XML
- normal3/1802032405_1988_0000002C.XML
- normal3/1802032406_1989_0000002D.XML
- normal3/1802032408_1994_0000002I.XML
- normal3/1802032409_1995_0000002J.XML
- normal3/1802032420_2002_0000002Q.XML
- normal3/1802032428_2013_0000000F.XML
- normal3/1802032431_2025_0000000S.XML
- normal3/1802032432_2012_0000000E.XML
- normal3/1802032434_2014_0000000H.XML
- normal3/1802032453_2034_00000013.XML
- normal3/1802032457_2044_0000001D.XML
- normal3/1802032459_2043_0000001C.XML
- normal3/1802032460_2045_0000001E.XML
- normal3/1802032466_2061_00000035.XML
- normal3/1802032469_2068_0000003D.XML
- normal3/1802032470_2067_0000003C.XML
- normal3/1802032476_2069_0000003E.XML
- normal3/1802032477_2059_00000032.XML
- normal3/1802032486_2074_00000005.XML
- normal3/1802032489_2079_0000000G.XML
- normal3/1802032495_2076_00000008.XML
- normal3/1802032497_2077_0000000B.XML
- normal3/1802032501_2080_0000000U.XML
- normal3/1802032502_2089_0000001R.XML
- normal3/1802032505_2081_0000000X.XML
- normal3/1802032511_2094_0000001W.XML
- normal3/1802032525_2105_0000000D.XML
- normal3/1802032526_2121_0000000V.XML
- normal3/1802032528_2116_0000000P.XML
- normal3/1802032529_2114_0000000N.XML
- normal3/1802032532_2111_0000000K.XML
- normal3/1802032538_2135_0000001A.XML
- normal3/1802032542_2129_00000014.XML
- normal3/1802032544_2132_00000017.XML
- normal3/1802032545_2131_00000016.XML
- normal3/1802032546_2123_0000000Y.XML
- normal3/1802032554_2143_0000001I.XML
- normal3/1802032556_2147_00000025.XML
- normal3/1802032558_2138_0000001D.XML
- normal3/1802032565_2153_00000008.XML
- normal3/1802032566_2151_00000005.XML
- normal3/1802032571_2154_0000000B.XML
- normal3/1802032575_2157_0000000U.XML
- normal3/1802032581_2164_0000001P.XML
- normal3/1802032589_2174_00000022.XML
- normal3/1802032601_2193_0000002N.XML
- normal3/1802032619_2207_0000000L.XML
- normal3/1802032625_2233_0000001H.XML
- normal3/1802032627_2211_0000000P.XML
- normal3/1802032638_2217_0000000W.XML
- normal3/1802032639_2219_0000000Z.XML
- normal3/1802032645_2216_0000000V.XML
- normal3/1802032652_2245_0000000B.XML
- normal3/1802032653_2243_00000006.XML
- normal3/1802032654_2247_0000000E.XML
- normal3/1802032655_2249_0000000U.XML
- normal3/1802032656_2240_00000003.XML
- normal3/1802032657_2244_00000008.XML
- normal3/1802032658_2255_0000001I.XML
- normal3/1802032663_2253_0000001F.XML
- normal3/1802032664_2257_0000001L.XML
- normal3/1802032673_2262_0000001Q.XML
- normal3/1802032677_2264_0000001S.XML
- normal3/1802032680_2258_0000001M.XML
- normal3/1802032681_2270_00000020.XML
- normal3/1802032685_2275_0000000D.XML
- normal3/1802032686_2277_0000000H.XML
- normal3/1802032687_2276_0000000F.XML
- normal3/1802032688_2280_0000000K.XML
- normal3/1802032689_2271_00000001.XML
- normal3/1802032690_2274_0000000A.XML
- normal3/1802032693_2281_0000000L.XML
- normal3/1802032696_2279_0000000J.XML
- normal3/1802032697_2285_0000000P.XML
- normal3/1802032700_2295_00000011.XML
- normal3/1802032701_2294_00000010.XML
- normal3/1802032702_2292_0000000Y.XML
- normal3/1802032703_2284_0000000O.XML
- normal3/1802032709_2287_0000000R.XML
- normal3/1802032718_2302_0000001D.XML
- normal3/1802032720_2314_0000000E.XML
- normal3/1802032722_2315_0000000G.XML
- normal3/1802032723_2313_0000000C.XML
- normal3/1802032738_2329_0000001N.XML
- normal3/1802032743_2335_0000001T.XML
- normal3/1802032746_2336_0000001U.XML
- normal3/1802032748_2339_0000001Y.XML
- normal3/1802032755_2341_00000020.XML
- normal3/1802032758_2344_00000007.XML
- normal3/1802032759_2352_0000000J.XML
- normal3/1802032760_2353_0000000K.XML
- normal3/1802032761_2358_0000000P.XML
- normal3/1802032770_2375_0000001E.XML
- normal3/1802032775_2368_00000011.XML
- normal3/1802032778_2362_0000000T.XML
- normal3/1802032779_2367_00000010.XML
- normal3/1802032780_2359_0000000Q.XML
- normal3/1802032788_2374_0000001D.XML
- normal3/1802032794_2380_00000005.XML
- normal3/1802032810_2402_0000001O.XML
- normal3/1802032818_2416_0000000J.XML
- normal3/1802032819_2409_00000009.XML
- normal3/1802032825_2418_0000000L.XML
- normal3/1802032827_2424_0000000R.XML
- normal3/1802032829_2419_0000000M.XML
- normal3/1802032839_2406_00000001.XML
- normal3/1802032850_2464_00000012.XML
- normal3/1802032853_2466_00000014.XML
- normal3/1802032854_2461_0000000U.XML
- normal3/1802032855_2482_0000001K.XML
[truncated: 455 more entries]
