# Supplementary material for: Detection of Left Atrial Enlargement Using a Convolutional Neural Network-Enabled Electrocardiogram
Source: Front Cardiovasc Med. 2020 Dec 17;7:609976. doi: 10.3389/fcvm.2020.609976 (PMC7773668; doi:10.3389/fcvm.2020.609976)
Supplement: Supplementary file 4 [file Data_Sheet_4.ZIP › normal3/1802031520_950_0000000I.XML]

<?xml version="1.0" encoding="Windows-1252"?>
<!DOCTYPE RestingECG SYSTEM "restecg.dtd">
<RestingECG>
   <PatientDemographics>
      <PatientID>1802031520</PatientID>
      <PatientAge>66</PatientAge>
      <AgeUnits>Years</AgeUnits>
      <Gender>Male</Gender>
      <PatientLastName>shaoguowei</PatientLastName>
   </PatientDemographics>
   <TestDemographics>
      <DataType>Resting</DataType>
      <Site>1</Site>
      <AcquisitionDevice>MAC55</AcquisitionDevice>
      <Status>Unconfirmed</Status>
      <Priority>Normal</Priority>
      <AcquisitionTime>08:25:31</AcquisitionTime>
      <AcquisitionDate>07-23-2016</AcquisitionDate>
      <CartNumber>1</CartNumber>
      <AcquisitionSoftwareVersion>009C</AcquisitionSoftwareVersion>
      <XMLSourceVersion>MAC5000 v1.0</XMLSourceVersion>
   </TestDemographics>
   <RestingECGMeasurements>
      <VentricularRate>63</VentricularRate>
      <AtrialRate>63</AtrialRate>
      <PRInterval>198</PRInterval>
      <QRSDuration>98</QRSDuration>
      <QTInterval>446</QTInterval>
      <QTCorrected>456</QTCorrected>
      <TAxis>175</TAxis>
      <QRSCount>10</QRSCount>
      <QOnset>216</QOnset>
      <QOffset>265</QOffset>
      <POnset>117</POnset>
      <POffset>175</POffset>
      <TOffset>439</TOffset>
      <ECGSampleBase>500</ECGSampleBase>
      <ECGSampleExponent>0</ECGSampleExponent>
   </RestingECGMeasurements>
   <Diagnosis>
      <Modality>Resting</Modality>
         <StatementCount>5</StatementCount>
         <LabelText>12SL ��ϳ���</LabelText>
      <DiagnosisStatement>
         <StmtFlag>ENDSLINE</StmtFlag>
         <StmtText>�������</StmtText>
      </DiagnosisStatement>
      <DiagnosisStatement>
         <StmtFlag>ENDSLINE</StmtFlag>
         <StmtText>�����ض���ƫ</StmtText>
      </DiagnosisStatement>
      <DiagnosisStatement>
         <StmtText>ST����</StmtText>
      </DiagnosisStatement>
      <DiagnosisStatement>
         <StmtFlag>ENDSLINE</StmtFlag>
         <StmtText>T ���쳣���ɿ���Ϊ�±��ļ�ȱѪ</StmtText>
      </DiagnosisStatement>
      <DiagnosisStatement>
         <StmtFlag>ENDSLINE</StmtFlag>
         <StmtText>�쳣 ECG</StmtText>
      </DiagnosisStatement>
   </Diagnosis>
   <Waveform>
      <WaveformType>Rhythm</WaveformType>
      <WaveformStartTime>0</WaveformStartTime>
      <NumberofLeads>8</NumberofLeads>
      <SampleType>CONTINUOUS_SAMPLES</SampleType>
      <SampleBase>500</SampleBase>
      <SampleExponent>0</SampleExponent>
      <HighPassFilter>16</HighPassFilter>
      <LowPassFilter>150</LowPassFilter>
      <ACFilter>NONE</ACFilter>
      <LeadData>
         <LeadByteCountTotal>10000</LeadByteCountTotal>
         <LeadTimeOffset>0</LeadTimeOffset>
         <LeadSampleCountTotal>5000</LeadSampleCountTotal>
         <LeadAmplitudeUnitsPerBit>4.88</LeadAmplitudeUnitsPerBit>
         <LeadAmplitudeUnits>��V</LeadAmplitudeUnits>
         <LeadHighLimit>2147483647</LeadHighLimit>
         <LeadLowLimit>268435456</LeadLowLimit>
         <LeadID>I</LeadID>
         <LeadOffsetFirstSample>0</LeadOffsetFirstSample>
         <FirstSampleBaseline>0</FirstSampleBaseline>
         <LeadSampleSize>2</LeadSampleSize>
         <LeadOff>FALSE</LeadOff>
         <BaselineSway>FALSE</BaselineSway>
         <ExcessiveACNoise>FALSE</ExcessiveACNoise>
         <MuscleNoise>FALSE</MuscleNoise>
         <LeadDataCRC32>3903972031</LeadDataCRC32>
         <WaveFormData>
CAAIAAgACAAKAAoACgAKAA0ADgAPABAADgAOAA4ADgAQABAAEAAQABEAEgATABQAEAAO
AAwACgAKAAoACgAKAAsADAANAA4AEAAQABAAEAAQABAAEAAQAA0ADAALAAoADAAMAAwA
DAAPABAAEQASABEAEAAPAA4ADQAMAAsACgAMAAwADAAMAA0ADgAPABAAEAAQABAAEAAN
AAwACwAKAAwADAAMAAwACgAKAAoACgAHAAYABQAEAAUABwAKAAwACQAHAAMAAQACAAMA
BQAHAAQAAwACAAAA/P/8//3//v8AAAAAAAAAAAMAAQABAAMABgAHAAcACQANAA8ADwAP
AA0ADQANAA0AEQATABMAEgAQABAAEAARABAAEAAPAA4ADgAPABAAEgATABMAEwAWABIA
EgASABEADwAQABAAEgAUABYAGQAbABQAEgAQABIAFgAYABsAHQAdABsAGAASAAkA///x
/9n/wf+p/5P/gf9w/1//Tf89/zT/Lf8w/zf/Pv9L/17/fv+k/77/z//k//b//v/+/wMA
CgALAAoADAAMAAoACAAGAAkADgAOAA4AEAAQABEAEgASAA0ADgANAAwADQAOABEAEgAU
ABQAFAAUABIAEgAQAA8AEQARABAADwANAA0ADQAMAA4ADgAOAA4ADAALAAsACwAMAA0A
DgAPAAwACwAJAAgABwAHAAcABwAJAAoACgAIAAYABQAEAAMABQAFAAUABQAEAAIAAgAC
AAQABAAEAAQAAQD+//3//P/6//r/+v/6//v/+//6//v/+v/4//f/9f/2//b/9v/3//b/
9f/v/+z/7v/u/+v/6//t/+z/6f/p/+b/5f/j/+H/4f/h/+H/4f/f/9//4P/g/9//3v/e
/97/4P/g/+D/4f/f/9//3//f/+H/4f/j/+T/5P/k/+T/5f/n/+j/6f/s//D/8v/z//b/
9v/2//b/+P/9//7/AQADAAEAAAAAAAQABAAFAAYABwAHAAcACAAIAAYACAAIAAgACgAK
AAsACwAMAAwADAAMAAoACgAKAAoACwALAAwADgALAAoACQAJAAsACwALAAoACQAIAAcA
BgAIAAwADQAMAAsACwAMAAwADAAKAAkACQAMAAwADAAMAAkACAAIAAcACQAJAAgABgAK
AAsACwALAAsACwALAAoACAAIAAkACQAMAA0ADQANAA0ADgAOAA4ADQANAAsACgAKAAwA
CgAKAAoACgAMAAwADQAOAA8AEAAQAA4AEAATAA8ADgAOAA4ADwARABMAFAASABEAEAAP
AA8ADgAOAA4AEQARABEAEQAOAA4ADgAPABIAEgAQABAAEQASAA8ADgAPABEAEwAVABUA
FAATABMAEwASABEAEQAQABAAEAAQABIAFAAUABIAEAAQABAADwARABEAEgATABMAEQAQ
ABAADgAOAA4ADwARABEAEQARABAADgALAA0ADAANAA4ADwAQAA4ADgANAA0ADQAMAAoA
CQAHAAcABgAFAAMAAwABAAEABAAEAAMABAADAAQABAAEAAIAAgAFAAMABAAHAAsADQAN
AA8AEQATABIAEQAQAA8AEQARABMAFQAUABIADwAOABAAEQARABIAFAAUABMAEwAVABYA
FwAXABUAGAAWABYAGAAXABcAGAAXABgAFwAWABcAFwAWABQAFAAWABgAHAAfAB8AIQAf
ABYADAAHAP3/6//X/8H/p/+V/4n/fP9t/1v/Sf8+/z3/RP9J/07/V/9s/47/tP/K/9v/
6v/2//z/AgAHAAgACQAKAAoACgAMAAwACgALAA4ADgAKAAoADQAPABEAEgASABQAFAAU
ABIAEAAQAA4ADwAQABEAEgAUABQAEgARABEAEQAQAA8ADgANAAwACgAMAAwADAAMAAoA
CQAJAAkACgALAAwADQANAA0ADAAMAAkACQAJAAkABwAIAAgABgAHAAcABwAHAAYABQAE
AAMAAgAAAAAAAAAAAAAAAAAAAP7//P/8//z//v/+//7//v/6//n/9//3//j/+P/5//n/
9v/0//L/8f/x//H/7P/q/+3/7v/s/+3/6//q/+f/5//l/+X/5P/j/+L/4f/g/9//3//f
/+D/4P/d/9z/3P/c/93/3v/f/+H/3//f/9//3//d/93/3//g/+T/5P/k/+X/6f/q/+v/
7v/x//L/8v/0//X/9v/3//r//v/+/wAAAQABAAAAAAAEAAUABQAFAAUABwAHAAgACAAI
AAoACgAKAAoACgALAAsADAAMAAwADAAKAAoACgAKAAgABwAHAAgACAAIAAgACQAJAAkA
CQAIAAoACgAKAAoACwAOAA4ADAAKAAkACQAIAAoACAAHAAcABgAGAAYABgAJAAoADAAN
AA0ADQAMAAoACwALAAoACQAJAAkACQAIAAgACAAJAAkACAAJAAkACQALAAwADAAMAA0A
DQALAAoADAAOAAwADAALAAoACwAKAA0ADgAPABAADgAMAA4AEQAPAA4ADgAOAA4ADwAQ
ABAADwAPAA8ADwANAAwADAAMAA0ADQANAA0ADAAMAAwADQAQABAADgAOABAAEgAQABAA
DQANAA0ADQAOAA4ADgAPAA8ADgANAA0ADAAMAAwADAAOABAAEAAOAA8AEAARABEAEQAR
ABIAEwASAA8ADQAMAAsADAANAA8AEAAPAA4ADQAOAA4ACwANAA0ADQAOAA0ADAALAAoA
CAAIAAgACAAKAAwADgAQAA4ADgAOAA4ADAAMAAsACwAJAAgABgAFAAUABQAEAAMAAwAD
AAEAAQABAAAA/v/+//3//v/+//7/AAACAAcABwAJAAsADgAPAAwADQAOAA8ADgANAAwA
CwALAAsADQAPABEAEAAOAA4ADgAPAA8AEAAQABAADwAPABEAEgATABMAEQAUABIAEgAQ
AA8ADwAQABEAFAAVABYAFQAVABQAEgASABgAGgAYAB0AIwAhAB0AGAAQAAUA+f/r/9f/
wf+n/5X/g/9u/13/T/9B/zD/Lf82/zv/PP9B/1b/dP+a/7j/0f/k//D/9v/6////AAD/
//7/AgAEAAQABgAGAAcACAAKAAwADAAOAA8AEAAQABAAEgASABIAEQAQABEAEAASABIA
EgASABIAEgAQAA8ADQANAAwACwANAA0ADQAMAAsACgAJAAgACgAJAAkACQALAAsACwAL
AAkACQAIAAgABQAFAAUABQACAAIAAQD+/wEAAwAFAAcABgAFAAQAAwACAAAAAAAAAAMA
BAAFAAYAAgD+//z/+v/5//j/9//2//X/9f/0//X/9//2//b/9f/z//L/8f/x//H/8f/s
/+r/6v/q/+f/5//l/+T/4f/h/+T/5f/l/+X/5P/j/+L/4f/f/9//4P/g/+H/4P/g/+D/
3f/c/9v/2//c/93/3v/f/97/3f/e/97/4P/g/+D/4f/l/+b/5//q/+n/6v/q/+z/7//y
//X/+v/6//r//P/9//v/+v/6//7/AgADAAQABQADAAMABAAEAAUACAAJAAoADAAMAA0A
DQAJAAgABwAGAAIAAgACAAIABQAFAAYACAAIAAgACAAJAAsACwALAAoACQAIAAcABgAH
AAoACgAIAAcABwAIAAgACAAGAAUABQAGAAYABgAGAAYABgAHAAcACAAJAAkACAAJAAkA
CAAHAAUABQAFAAQABwAIAAoACwALAAsACgAJAAkACgAKAAoACwALAAkACAAKAAwACgAK
AAgACAAKAAoACgAKAAoACgAIAAYACAALAAsACgAKAAoADAANAA4ADgANAA0ADQANAA4A
DgAPABAAEQARABEAEQANAAwACwALAAoACgAIAAgACwAOAA0ADgALAAsACwALAA4ADgAO
AA8ADQAMAAsACwAKAAoACgAKAA4AEgAUABQAEgAQAA4ACwANAA0ADgAPAA8ADQAMAAwA
CwAMAA0ADwAPAA8ADwAPAA4ADgALAA0ADwALAAoACwAMAA0ADgAQABAAEAAQAA8ADgAN
AAwADgAOAA4ADgAOAA4ADgAOAA4ADgAOAA4ADAAKAAgABQADAAQABAADAAYABQAGAAYA
AwADAAMAAQABAAEAAAD+//3//f/9//z//v/+//7/AQAAAAEABAAIAAcABwAJAAsADwAP
AA8ADwAPAA8ADwARABEAEQAQAA4ADgAOAA8ADwAOAA4ADgANAA8ADwAQABEAEgATABcA
FgAWABYAFQAVABYAFgAYABgAFwAXABYAFAAWABQAEgASABIAEwAZACEAIQAcABoAGQAL
APf/4f/J/63/l/+H/3b/Zf9V/0X/NP8r/yj/Kf8q/zH/QP9c/4b/rP/B/87/3P/o//T/
//8CAAUACAAGAAYACAAKAAgACQAMAAgACAAMAA4ADwAQABAADAAOAA4ADgAOAA4AEAAQ
AA4ADgAOAA4AEAAQAA4ADQANAA0ADAALAAwADQAOAA4ADgAOAA4ADgANAAsACgAJAAwA
DQAOAA8ADAALAAkACAAEAAMAAgABAAQABgAHAAYABgAFAAQAAwADAAMAAwADAAEA/v/9
//z//v/+//7//v/8//r/+v/6//r/+v/6//r/+v/5//f/9//1//T/9P/z//P/8v/x//H/
8f/x/+z/6v/o/+j/5f/l/+X/5P/h/+H/4//j/+L/4f/g/9//3v/d/93/3f/e/97/2//a
/9r/2v/Z/9j/1//X/9j/2f/a/9v/2//b/93/3v/g/+D/4P/h/+L/4v/i/+T/5//o/+j/
6v/u//D/8v/2//j/+P/6//v//f/8//z/AAD//////////wEAAwAGAAgABwAIAAcABgAI
AAgACQAJAAkACgALAAwACAAIAAgACAAGAAUABQAGAAgACAAIAAkABwAHAAcABgAIAAgA
CAAIAAkADAAMAAoACAAHAAcABgAHAAYABgAHAAcABgAFAAQABgAGAAcABwAIAAkACQAI
AAkACQAIAAcACQAJAAkACAAKAAoACwALAAsACwAKAAkACQAKAAoACgALAAsACQAIAAgA
CgAIAAgACAAIAAoACgAMAAwADAAMAAwACgAMAA8ADQAMAAwADAAMAA0ADgAOAAsACwAL
AAsADQAMAAwADAAPAA8ADwAPAA0ADAALAAsADQAOAA0ADgAOABAADgAOAAsACwALAAsA
CwAKAAkACQALAAwADQAPAA8AEAARABIAEgASABAADAAMAAwADAALAA0ADQAOAA8AEQAP
AA4ADgAMAAwADAANAA8ADwAPAA8ADAAMAAkACwAVABkAFgAUABIAEAAOAAwADAAMAAwA
DAAMAAwADAAKAAoACgAKAAoACgAKAAoACAAIAAgACAAJAAkACgAKAAkACQAHAAcABgAF
AAUABQACAAEAAAD+//z//P/9//7///8AAAEAAgAFAAMAAwAFAAgACQAJAAsACwANAA0A
DQALAAsACwALAA0ADwAPAA4ADgAOAA4ADwAPABAAEAAQABEAEQARABIAEgARABAAEgAS
ABQAFgAXABYAFgAVABYAFAAUABUAFQAYABYAFgASABAAEgAZACMAIwAbABQAEAAHAPv/
6f/T/7n/o/+P/3//dP9r/1v/R/88/zn/PP9D/0j/V/9s/4j/qP/A/9P/5v/0/wAABAAH
AAgACQAIAAgACAAIAAoADAAPABAADgASABYAFgAVABQAEgAMAAwACgAIAAoADAAQABIA
FAAUABQAFAATABIADwANAA8ADwAOAA0ADAALAAoACAAKAAoACgAKAA0ADQAOAA8ADAAL
AAoACQAHAAcABgAGAAgACQAKAAsACAAIAAcABAAGAAUABAADAAMAAwADAAMAAgAAAAAA
AAD///7//f/8//z/+v/6//r//P/8//z//P/8//v/+f/5//n/+P/4//f/9//2//X/9f/y
//H/6//o/+v/7P/q/+v/6//q/+f/5//l/+X/5P/j/+P/4//j/+P/4P/f/9//3v/d/9z/
3P/c/97/3v/e/9//3v/d/9z/2//d/93/3//g/+D/4P/g/+H/5P/m/+j/7P/v//D/8P/y
//P/9P/1//j/+P/4//r/+//9//z//P8AAAAAAQACAAMABQAFAAYABgAJAAwADQAOAA0A
DAAMAAsACAAIAAgACAAIAAoADAAOAAsACQAIAAgACgAKAAoACwAKAAkACAAGAAYABgAG
AAYACAAMAA0ADAAKAAkACQAIAAgABgAFAAUACAAIAAgACAAIAAgACQAJAAoACwALAAoA
CwALAAoACQALAAsACwAKAAwADAANAA0ACwALAAoACQAKAAwADQAOAA0ADQALAAoACQAK
AAcABgAIAAoADgAQAA4ADAAKAAgADAAMABAAFQARAA4ADAAKAAoACwAMAAwADAANAA4A
DwAPAA4ADgAOAA8ADwAPAA8AEAAQABAAEQAPAA4ACwAKAAoADAAKAAoADQAPABEAEwAS
ABAADgANAA8ADgANAA0ADQAOAA8AEAARABIAEQAOAA8AEAARABEADwAPABAAEQASAA8A
DQAMAAgACAAIAAkADgAPABAAEQATABQAEgAVABUAEQASABEAEAAPAA4ACwAKAAkACAAK
AAoACgAKAAoACgAKAAoACQAHAAYABgAJAAkACgAJAAkACAAHAAcABQADAAMAAwAEAAIA
AgADAAIAAgACAAIAAAADAAEAAQADAAYABwAHAAgACQAKAAkADAANAA4ADwARABMAFQAV
ABIAEAAQABAAEQARABIAEgASABEAEQARABIAEwATABMAFAASABIAEgARABEAEgASABQA
FAAUABUAFwAWABQAFAAaABYAGAAfACMAIQAdABgAFAAJAPv/6f/X/8P/q/+X/4f/eP9p
/1f/R/86/zf/Ov89/0L/T/9i/4L/qP/A/9H/4P/s//j/AgAHAAIAAQACAAQACAAOAA4A
EAARABAADgAOAA4ADwAPAA8ADgANABAAEQASABAAEAASABIAEAAOAAwACgAMAA4ADgAP
AA8ADwAOAA0ADQANAA0ADAAKAAoACgAKAAoACQAJAAkACgALAAwADQAJAAkACAAIAAcA
BwAHAAcABQAGAAYABAAEAAMAAgABAAMAAwADAAMAAwACAAMABAABAAAA///+//7//P/8
//z/+v/6//r/+v/5//n/+P/5//f/9v/2//X/9//2//X/9f/1//X/8P/u/+z/7P/p/+n/
6f/o/+X/5f/n/+f/5v/l/+L/4f/g/9//3f/d/97/3v/b/9r/2v/a/9z/3P/c/93/3//f
/9//3//d/93/3//g/+T/5P/k/+X/5f/m/+f/6v/p/+r/6v/s/+//8v/1//r/+v/6//z/
/f////7//v8CAAYABwAIAAkACQAJAAoACgAJAAoACQAIAAkACAAIAAcACAAIAAgACAAG
AAYABgAGAAgACQALAA4ADQAMAAsACwAJAAkACQAIAAcABgAFAAQACAAMAA0ADAAJAAkA
CgAKAAwACgAJAAkACAAIAAgACAAIAAgACQAJAAcABwAGAAQACAAJAAkACQAJAAkACQAI
AAgACAAJAAkACgALAAsACwAJAAoACgAKAA0ADQALAAoADAAOAAwADAAMAAwADgAOAAwA
DAAMAAwACwAIAAkACwAKAAoACwAMAAwADQAOAA4ACwALAAsACwANAAwADAAMAAoACQAI
AAcACgAMAA4AEQARABAADQAMABAAEgAQABAADgANAAwACwAMAAwADAANAA8ADgANAA0A
CgAKAAoACgAPABIAEwASAA4ADAAKAAcACAAJAAsADQAQAA8ADwAQAAwADAAMAA0AEQAR
ABEAEQAOAA4ACwANAA8ACwAKAAwADAAMAAwACwAKAAkACAAIAAgACAAIAAkACgALAAwA
CgAKAAoACgAIAAgACAAHAAcACAAIAAcABwAFAAUABAAFAAUABQADAAMAAwACAAAA////
/////v/+//7//v8BAAEAAQADAAYABwAHAAkACwANAA0ADQANAAsACwALAA0AEAARABEA
EAAOAA4ADwAPABIAEgASABEADwAPABAAEQAPAA8AEgAQABEAEgASABMAFAAUABYAFgAW
ABcAFwAWABIAFgASABAAFgAbABsAHQAfABwAGAAPAAEA8//j/8v/r/+Z/4n/eP9n/1f/
Rf8y/yn/Kv8x/zT/Of9G/2D/hv+s/8P/1P/i/+7/9P/5//7/AQAEAAYACAAIAAoACgAL
AAoACAAIAAoADAANAA4ADgAPABIAEwAUABIAEAAQAA4ADwAQABEAEgAQABAADgANAAwA
CwAJAAcACAAJAAoACgAMAAwADAAMAAwACwALAAsACQAJAAkACQAHAAcABgAGAAkACwAN
AA8ADQAMAAoABgAFAAMAAQD//wEAAQABAAEAAgAAAAAAAAAAAAAAAAAAAP7//P/8//z/
/P/8//z//P/8//v/+f/5//b/9P/z//H/8v/y//L/8//1//X/8P/u/+3/7P/o/+f/6P/o
/+b/5//m/+X/4//h/+D/3//e/93/2//b/9z/3P/c/9z/3f/e/97/3v/e/9//3v/d/9z/
2//d/93/3//g/+H/4P/f/9//4//k/+X/6P/p/+r/6v/s//D/8v/0//j/+f/4//n/+f/7
//r/+v/+//7///8AAAEAAwADAAQABAAEAAYABgAGAAkACgAMAA0ADgAOAA4ADgALAAoA
CQAIAAUAAwACAAIABQAGAAcACQAGAAUABAACAAUABgAHAAgABwAKAAoACAAJAAkACgAK
AAgABgAFAAUABgAGAAYABgAGAAYABwAHAAUABQAEAAIABgAHAAcABwAHAAcABwAGAAQA
BAAFAAUABwAJAAoACwANAA4ADgAOAA8ADwANAAwACAAIAAQAAgAFAAYACQAKAAwADAAM
AAwADAAKAAwADwAMAAoACQAIAAkACwANAA4ADQANAA0ADQAKAAgABwAGAAkACwANAA8A
DAAMAAwADQAQABAADgAOAA4ADgAKAAgACgALAAwADQAQABAAEAARAA8ADgANAA0ACgAK
AAoACgAMAA4ADgAMAAwADAAMAAsADQANAA4ADwAQAA0ACwAKAAoACgAKAAsADAALAAoA
CQALAAwACgANABEAEQASABAAEAAQABAAEgASABIAEgAOAAwACgAIAAgACAAIAAgACAAI
AAgACAAGAAYABgAGAAYABgAGAAYABAADAAMABAAGAAcACQAJAAYABAACAAEAAQD/////
///+//z//P/9////AAABAAIAAAADAAEAAQACAAQABAADAAUABwAJAAkACwALAAsACwAL
AA0ADwAPABAADgAOAA4ADQANAA4ADgAMAAsACwALAA8AEQASABMAFQASABEAEAARABEA
EgASABUAFgAXABkAFwAWABQAFAAMAAoAEAAXAB8AIQAdABYADgADAPP/4f/L/7P/nf+J
/3f/av9b/0f/N/8u/yX/Jv8r/zj/Sf9a/3r/pP++/8//4P/s//T/+P/9/wAABQAKAAgA
BAACAAQAAgAHAAwAEAAQAAwACwALAAsACgAIAAoACgAKAAwADAAOAA4ADAAMAAwADAAM
AAwACgAJAAoACwALAAsACwALAAsACgAIAAgACAAIAAgABwAHAAcABQAFAAUABQADAAMA
AgACAAAA///+//3/AgAGAAkACgAIAAUAAgD///3//f/9//3//P/6//r/+v/7//z//f/+
//r/+P/4//j/9v/2//b/9v/y//H/7//v/+//7v/u/+3/8P/w//D/8f/x//H/7P/q/+n/
6P/k/+P/5f/k/+H/4f/g/9//3f/b/9v/2//b/9v/1//X/9j/2P/Z/9j/2P/Y/9b/1v/W
/9f/1f/T/9H/z//S/9P/1v/Y/97/4P/i/+X/5P/k/+T/5v/n/+j/6P/q/+z/7v/w//T/
9v/2//j/+f/5//j/+P/8/wAAAQACAAMAAQABAAIAAgAEAAYABgAGAAYABgAHAAcACAAI
AAgACAAEAAQABAAEAAQAAwADAAQABgAGAAYABwAFAAUABQAEAAYABgAGAAYAAwAEAAIA
/v8BAAMABgAIAAYABAADAAMABwAIAAkACgAJAAgACAAHAAYABQADAAAAAAABAAEAAQAC
AAMABAAEAAIAAgADAAMABQAHAAgACQAHAAgACAAIAAoACwAKAAoACQAKAAcABgAGAAYA
CAAIAAgACAAIAAgACAAGAAgACwAMAAwADQAOAAwACwAKAAgABgAFAAQAAwAGAAYABwAI
AAcABwAHAAcACAAIAAgACQAKAAoACAAIAAoADAAKAAoACQAJAAkACQALAAwADQAPAAwA
CgAIAAcABwAIAAkACgALAAwACwAIAAkACgALAAsACAAHAAcABwAKAAkACQAKAAYABgAG
AAcACwALAAsACwAMAAwACQALAA0ACQAIAAoACgAKAAoACAAGAAQAAgADAAQABQAGAAUA
BAACAAEABAAEAAMAAwACAAMAAwADAAEAAQD////////+//z//P/9//7//v/+//v/+v/8
//n//f8BAAYACQAFAAUABQAFAAUABQAFAAUABwAJAA0AEQAPAA4ADAAMAAwADQANAA4A
DAAMAAsACwAKAAoACgAJAAkADAAKAAoACwALAAwADgAOABAAEAAQAA8ADQAKAAYAFgAW
ABQAFAAVABkAGQAVAA4ABgD9//P/5f/T/7v/pf+R/3//bP9X/0f/P/82/zP/Ov9D/0r/
U/9o/4r/sP/K/9v/6v/4/wIABgAJAAoABQD+//z/AgAGAAQAAgAFAAYABAAEAAgACQAJ
AAkACAAHAAoACwAMAAoACgAMAAwADgAOAA4ADgAMAAoABgADAAUABwAIAAkABwAHAAcA
BgAGAAYABgAGAAQAAwADAAMAAQABAAEAAQAAAAEAAQACAP//////////AQACAAIAAAD9
//v/+f/3//r/+//8//3/+v/4//j/+P/4//j/+P/4//j/9v/2//b/9P/0//T/9P/y//H/
7//v//L/8v/z//P/8P/s/+j/5f/o/+n/5f/k/+b/5v/j/+P/4f/g/93/3f/g/+H/4f/h
/93/2//Z/9f/0//T/9T/1P/V/9T/1P/U/9T/1P/U/9X/1f/V/9X/1f/X/9f/2f/a/9z/
3P/c/93/3f/e/9//4v/j/+T/5P/m/+r/7P/u//L/9P/0//b/9//3//b/9v/6//z//f/+
////AQABAAIAAgAAAAAA/v/8/wEAAgAEAAUAAgACAAIAAgAAAAAAAAAAAAAA/////wAA
AAAAAAAAAQAEAAUABgAGAAQAAgAAAP7/AQAEAAQAAgAAAP/////+/wEAAAAAAAEAAgAC
AAIAAgAAAAAAAQABAP/////+//z//v////////8CAAMABAAEAAMAAgACAAEAAAABAAEA
AQAAAAAA///+/wIAAwACAAIAAgAEAAIAAgACAAIABAAEAAIAAgACAAIAAgAAAAIABQAD
AAIAAgACAAAAAQACAAIAAwADAAMAAwAFAAQABAAEAAcABwAHAAcABAACAAAA//8CAAIA
AAAAAAMABgAFAAYABAADAAIAAQAFAAYABwAJAAcABgAFAAUAAwACAAEAAAAEAAYABgAE
AAQABAAEAAMAAwADAAQABQAGAAMAAQAAAAAAAgAEAAcABwAHAAcABwAFAAQAAAABAAEA
AwAIAAYABgAGAAYABQAEAAMAAgAAAAAAAAAAAP7//v/+//7//v/+//7//f/7//z//P/7
//z/+//8//z/+f/5//n/9//6//v/+//6//j/+f/6//r/9v/0//L/8//z//P/9f/4//r/
+//+/wEABQAFAAUABQAFAAUABQAHAAgABwAFAAIAAgACAAMAAwAFAAYABwAHAAUABQAG
AAcABQAFAAgABgAHAAgACAAJAAYABAAEAAIABgAJAAsADAAIAAYACAAMAA4AEQATABMA
DwAGAAAA+f/t/9v/y/+3/6H/jf95/2T/Vf9H/zf/Kv8l/yb/Kf8q/y//QP9g/4r/qP+7
/9D/3v/m/+7/8f/y//X/9P/2//z//v/+//7///8AAPz/+v/8//7///8AAAAA/P/+//7/
/v///wAAAwAEAAMAAgABAAAAAgACAAAA/////////v/9//////////7//P/8//z//P//
////AAABAP7//f/8//v/+f/5//j/+P/5//n/+f/5//f/+P/4//b/9//3//f/9//z//H/
7//t/+//7v/v//D/7//u/+3/7P/s/+r/6v/q/+3/7v/v//D/7P/r/+n/6f/n/+b/5v/l
/+P/4v/h/+H/4v/j/9//3v/b/9r/1v/V/9f/1v/T/9P/1P/V/9X/1f/T/9H/z//N/8v/
y//M/8z/zf/M/8z/zP/O/87/zv/P/87/zf/M/8v/zf/N/8//0P/R/9D/z//P/9H/0v/T
/9b/2P/a/9v/3v/e/+D/4v/m/+j/6P/q/+v/6P/m/+X/6P/t/+//8f/z//H/8f/y//L/
8//2//f/+P/5//j/+P/3//T/9P/0//T/8//0//X/9v/2//X/9f/2//T/9P/0//X/9//3
//f/9v/2//b/9v/2//P/9P/y/+7/8P/x//P/9P/1//T/9P/1//b/9v/2//b/8//y//L/
8f/y//P/8//y//P/8//y//H/8v/z//T/9P/0//T/9f/1//b/9//3//f/9v/2//X/9P/1
//X/8//y//L/9P/y//L/8v/y//T/9P/2//b/9v/2//b/9P/2//n/9//2//b/9v/4//n/
+v/6//j/9//2//X/9f/0//T/9P/3//f/9//3//T/9P/0//X/9v/2//T/9P/2//j/9v/2
//b/9//4//n/+P/4//j/+f/2//T/8v/x//H/8v/z//T/9P/2//b/9P/2//b/9v/1//P/
8//0//X/9//1//T/9P/z//T/9f/3//n/+f/5//n/9f/0//D/8f/v/+3/7v/w//L/9P/2
//b/9v/2//b/9f/0//P/8v/x//D/7//u/+7/7v/u/+7/7v/u/+7/7v/r/+r/6f/o/+n/
6v/r/+z/6f/o/+f/5v/l/+T/4//i/+P/5P/l/+b/5P/k/+T/5P/n/+j/6f/q/+v/7P/t
/+7/7P/s/+z/7P/u//D/8v/0//P/8v/x//D/8f/y//P/9P/0//T/9P/0//T/9P/0//T/
8f/w/+//7v/x//T/9//6//n/+P/3//b/9P/0//T/9P/2//b/9v/2//r//P/+/wAA+//2
//H/7P/a/8r/uv+q/5X/gP9r/1b/Rf80/yP/Ev8S/xL/Ev8S/yP/NP9F/1b/cP+I/6D/
uP/C/w==
         </WaveFormData>
      </LeadData>
      <LeadData>
         <LeadByteCountTotal>10000</LeadByteCountTotal>
         <LeadTimeOffset>0</LeadTimeOffset>
         <LeadSampleCountTotal>5000</LeadSampleCountTotal>
         <LeadAmplitudeUnitsPerBit>4.88</LeadAmplitudeUnitsPerBit>
         <LeadAmplitudeUnits>��V</LeadAmplitudeUnits>
         <LeadHighLimit>2147483647</LeadHighLimit>
         <LeadLowLimit>268435456</LeadLowLimit>
         <LeadID>II</LeadID>
         <LeadOffsetFirstSample>0</LeadOffsetFirstSample>
         <FirstSampleBaseline>0</FirstSampleBaseline>
         <LeadSampleSize>2</LeadSampleSize>
         <LeadOff>FALSE</LeadOff>
         <BaselineSway>FALSE</BaselineSway>
         <ExcessiveACNoise>FALSE</ExcessiveACNoise>
         <MuscleNoise>FALSE</MuscleNoise>
         <LeadDataCRC32>513444041</LeadDataCRC32>
         <WaveFormData>
BgAGAAYABgAGAAYABgAGAAkACgALAAwACgAIAAYABAAFAAYABwAIAAgACAAIAAgACAAI
AAgACAAIAAgACAAIAAYABgAGAAYABwAIAAkACgAKAAoACgAKAAkACAAHAAYACAAIAAgA
CAAIAAgACAAIAAoACgAKAAoACQAIAAcABgAGAAYABgAGAAkACgALAAwADgAOAA4ADgAO
AA4ADgAOAA4ADgAOAA4ADwAQABEAEgAQABAAEAARABMAEgASABQAFQAVABQAEgASABAA
DwAPAA8ADwAQABAADgAOAAwACgAJAAcABwAHAAUAAwADAAQACgAKAAoACwALAAsADAAM
AAoACgAJAAkACQAJAAoACgAGAAYABwAIAAgACAAIAAcABwAHAAcACAAIAAgACAAIAAcA
BwAGAAYABAAEAAYABgAJAAkACgALAAcABQAIAAoADAARABYAGgAeACAAHAASAAgAAQD0
/+j/3P/T/9D/yv/I/8P/uv+m/4b/bP9n/2f/af90/4L/m/+//9P/1//l/+//7v/q/+3/
8v/0//X/9//8//z//P/7//7/AAACAAQABQAHAAgACQAJAAYABgAFAAUACAAJAAsACwAK
AAoACgAJAAgABwAFAAQABgAHAAgACQAHAAQAAwACAAQABQAGAAcABwAHAAcABwAGAAUA
BAAEAAYABgAGAAUAAwADAAMAAgAEAAUABQAGAAYABAAEAAQAAwACAAAA//8AAAAAAQAD
AAMAAwADAAEAAAAAAAEAAQD+//7//f/8//3//v///wAA/v/+//7//f/8//v/+v/6//r/
+v/5//n/+//5//j/9v/0//P/8//z//T/9P/0//P/8P/w/+7/7f/t/+3/7f/t/+7/7//w
//H/8P/v/+7/7f/t/+7/8P/x//H/8f/z//T/8//z//P/9v/2//b/9v/2//v//P/9////
/////wAAAgADAAQABQAHAAUABQAFAAkACQAJAAkACQAFAAUABQAFAAkACQAKAAoACgAK
AAgACwAHAAcABwAIAAgACAAHAAYABgAHAAgACwALAAsADAAMAAkACAAIAAcABQAGAAcA
BwAJAA0ADAAKAAkACQAKAA0ADQAMAAsACwAJAAkACAAIAAcABwAIAAgACQAJAAgABwAH
AAcABwAIAAoACgAKAAoABwAHAAkACQAJAAkACQAJAAsACwALAAsACQAJAAcABwAHAAkA
BwAHAAUAAwAFAAUABgAHAAoACwALAAkACwALAAcABwAHAAcACQAKAAoACgAIAAgABwAH
AAkACQAJAAoACgAKAAkACQAGAAYABgAHAAkACQAJAAkACQAIAAUABAAHAAkACgALAAsA
CgAIAAcACQAJAAkACQAKAAoACgAKAAkACQAJAAgACAAJAAkACQAJAAkACQAJAAoACgAK
AAoACgALAAwADwARABEAEAAQABAAEAAOABAAEAARABIAEwAUABIAEwATABIAEAASABQA
FQAUABIADwAMAA0ADQANAA0AEAAQAA4ADgAOAAwACQAHAAYABQAEAAEAAwAEAAgACAAK
AAsACwALAAsACgAJAAgABwAHAAUABQAGAAYABAAEAAQABAADAAIABAAFAAcACQAIAAgA
BwAGAAQABAADAAMAAwAEAAUABgAGAAYABgAFAAUABQAFAAUABAAEAAQACQAOABIAGAAc
ABYADAAGAP3/9P/m/9j/z//O/9D/0P/P/8b/rv+M/3b/c/9z/3f/gv+S/63/y//X/93/
5f/r/+r/6v/t//D/8v/1//X/+P/4//b/9//6/wAAAgAAAAMAAwAEAAUABQAGAAYABQAF
AAUABQAGAAUABAAEAAQAAwAEAAUABQAGAAYABQAEAAMAAwACAAMABAADAAMAAwADAAIA
AQAAAP//AQADAAUACAAGAAYABgAFAAMAAwADAAIAAgADAAMABAAEAAIAAgACAAQABAAD
AAMAAQAAAAAAAQABAAEAAQD///7//v///////v/+//3//P/8//z//P/8//7//v/+//3/
+v/5//j/+P/2//b/9f/1//f/9f/0//L/9P/z//P/8//y//L/8v/x/+7/7v/s/+v/7f/t
/+3/7f/r/+v/6//r/+z/7f/u/+//7P/s/+3/7f/r/+v/7f/u//D/8f/y//b/9P/0//T/
9P/5//r/+//9//z//f///wIABAAEAAQABQAFAAUABQAJAAYABQAEAAMABAAFAAYABwAI
AAcABwAGAAgACAAGAAkACQAJAAkACgAJAAgABgAEAAUABQAFAAcABQAFAAYABgAGAAYA
BwAHAAcACAAJAAkACAAJAAUAAAABAAMABgALAAgABgAEAAMABQAFAAQABAAIAAkACwAM
AAwACwAJAAcACQAJAAkACgAJAAgABwAGAAcABwAJAAkABwAHAAcABwAHAAcABwAHAAcA
BwAFAAUABQAHAAUABQADAAEAAwADAAYABwAKAAsACQAHAAkACQAJAAkACQAJAAgACAAH
AAYABgAGAAUABQAHAAcABwAIAAgACAAHAAcACAAIAAgACQAHAAcABwAHAAoACgAIAAgA
BgAHAAcABwAIAAgABwAHAAcABwAHAAcABAAEAAQABAAHAAcABwAGAAkACwAMAA0ACgAJ
AAgABwAIAAgACAAIAAUABQAFAAcABwAHAAYABgAJAAoACwAOAAsACwAMAAwADAAMAAwA
DAAMAAwADAANAA4ADwAQABIAEgASABIAEQARABAADgAOABAAEgATABUAFAASABAADQAN
AA0ADQAQABAADgAOAAkABgACAP//AgADAAQAAwAFAAYACgAKAAgACQAJAAkACAAIAAgA
CAAFAAUAAwADAAUABgAFAAYABQAGAAYABgAGAAUABQAFAAcACAAIAAgABgAGAAUABQAE
AAQABAAEAAcACAAJAAkABwAHAAcABwAIAAwADgAPABIAGgAcAB4AGgAUAAgA///4/+7/
3v/R/8z/yv/G/7//uP+k/4D/Zv9h/2P/Xf9e/27/i/+t/8P/0f/d/+H/3v/g/+X/6P/o
/+v/8f/2//b/+P/5//j/+v/+/wQABQAFAAYABwAHAAQABAADAAMAAwADAAQAAwAFAAYA
BwAHAAcABwAGAAYABwAHAAcABwAEAAIAAgACAAMAAwADAAMAAwADAAMAAwAEAAUABgAI
AAYABgAGAAUAAwADAAMAAgABAAEAAAAAAAIAAgAEAAYABQAEAAIAAQADAAIAAgADAAMA
AwADAAEAAAAAAAEAAQD+//7//f/8//r/+v/6//r//P/8//z/+//6//n/+P/4//r/+v/5
//n/9//1//T/8v/w/+//7//v//L/9P/2//f/9P/0//L/8f/x//H/8f/x//D/7//u/+3/
7f/t/+3/7f/u/+7/7//v/+3/7f/v//D/8f/x//H/9P/2//b/9v/2//j/+P/4//n/+//9
/wAABAAEAAQABAAFAAMAAwADAAcABwAHAAcABwAFAAUABQAFAAkACQAKAAoACAAIAAYA
CQAJAAkACQAKAAcABgAEAAIABAAFAAYACQAJAAkACgAKAAkACAAIAAcABwAIAAkACQAJ
AAsACAAEAAUABQAGAAkACQAIAAcABwAJAAkACAAIAAkACQAKAAoACwALAAoACQAJAAkA
CQAKAAgACAAIAAgACQAJAAsACwAKAAkACAAHAAkACQAJAAkACQAJAAcABwAHAAkABwAH
AAUAAwAFAAUABQAFAAcABwAHAAUABwAHAAcABwAHAAcABQAGAAYABgAIAAgABwAHAAkA
CQAJAAoACQAIAAYABQAGAAYABgAHAAUABQAFAAUABgAGAAQABAAGAAcABwAHAAYABgAF
AAUABQAFAAUABQAEAAQABAAEAAcABwAHAAYABgAHAAcABwAJAAkACQAJAAgACAAIAAgA
BwAHAAcACQAIAAcABQAEAAQABAAEAAYABwAFAAQABAAEAAQABAAGAAgACgAMAAsACgAJ
AAgACQAKAAsADAAMAAwADAAMAA4ADgAOAA4ADAAMAA0ADQAMAAwADgAQABIAEwATABIA
DwANAAwACwAJAAoACgAIAAgABgAEAAEAAQABAAEAAQD9//3//v8CAAMABAAGAAcABQAG
AAYABgAIAAcABwAFAAQABAADAAAAAgADAAQABAACAAIAAQABAAEAAQACAAIABQAGAAcA
BwAFAAQABAAEAAQABgAGAAYABwAHAAcABwAFAAQABAAEAAUACgASABwAIgAgABwAFgAL
APr/7v/g/9H/yP/G/77/t/+y/6T/hv9k/1P/Uf9P/1L/Wv9x/5f/tf/F/9H/2f/e/+L/
5//q/+r/7f/v//T/9P/2//f//P/+//7//v8DAAUABgAHAAcACAAIAAcABwAHAAcACAAH
AAQABAAEAAMABQAFAAQABAAFAAUABQAFAAUABAAFAAYABQAFAAUABQADAAMAAwADAAMA
AwADAAQAAgACAAIAAQACAAMABAAEAAQABQAFAAYABAACAAIAAgACAAIAAQABAP///v/+
////AQABAAEA///8//z//f/9//7//v/9//z/+v/6//r/+v/6//r/+v/5//j/9//2//b/
9v/2//X/9f/1//P/8v/w/+7/7f/t/+3/8P/w//D/7//s/+z/6v/p/+n/6f/p/+n/6//r
/+v/6//q/+n/6P/n/+f/6P/q/+v/6//r/+3/7v/t/+3/7f/w//D/8P/w//D/9f/2//f/
+f/4//n/+//+/wAAAAAAAAEA////////AwADAAMAAwADAAIAAwAEAAUABgAFAAUABAAG
AAYABAAHAAcABwAHAAgABgAGAAUABAABAAEAAQADAAUABQAGAAYABwAGAAYABQADAAQA
BQAFAAYACQAHAAQABQAFAAYACQAHAAYABQAFAAMAAwACAAIABQAFAAYABgAKAAsACwAL
AAoACQAIAAgACAAIAAgACAAHAAcACQAJAAgABwAGAAUABQAFAAUABQAGAAcABgAHAAUA
BwAFAAUABQADAAUABQADAAMABQAFAAcABQAHAAcABgAHAAgACQAIAAgABwAGAAgACAAH
AAcABQAFAAUABgAIAAgABwAHAAQABAAEAAUABwAHAAcABwAKAAoACAAIAAYABQADAAEA
AwAEAAQABQAGAAcACAAJAAgACAAIAAgACAAHAAYABAAEAAUABQAFAAUABQAFAAUABgAG
AAYABgADAAMAAwAFAAcABwAGAAYAAwACAAEAAgAHAAsACgAIAAgACAAIAAoACgAKAAoA
DQAOAA8AEAAPAA4ADQAMAAwADAAMAAwADAAMAAwADQAPAA4ADgAQABAAEQARABAAEAAO
AA0ADQANAA0ADgAOAAoACgAIAAYABAADAAQABQAFAAMAAwAEAAYABgAGAAcABwAHAAgA
CAAIAAgABwAHAAMAAwAEAAQABAAEAAUABgAGAAYABgAFAAUABQAFAAYABAAEAAQABAAF
AAcACAAKAAkACAAJAAgABgAFAAUABQAFAAUABgAGAAgACQAQABoAHgAaABYAEAAIAPv/
8P/i/9L/x//G/8b/yv/L/8T/rv+M/3L/bf9v/3H/fP+Q/6n/x//X/93/5//v//D/7P/t
//L/8v/z//P/9v/4//b/9//6//7/AgAEAAUABAAEAAQAAwAAAAAA/////wEAAwAGAAcA
BgAGAAYABQAEAAMAAQAAAAMAAwADAAMAAAD+//7//v8BAAEAAQABAAIAAwAEAAUAAgAB
AAAAAAACAAIAAgABAAEAAQABAAAA/v//////AAABAAAAAQACAAIAAgABAAEA///+//7/
///+//3//P/5//n/+v/8//3//v/+//3//P/6//r/+v/6//z//P/8//v/+P/3//b/9v/2
//b/9f/1//X/8//y//D/8P/v/+//7//y//L/8v/x/+7/7v/s/+v/6//r/+v/6//r/+v/
6//r/+3/7f/t/+3/7P/s/+3/7f/s/+v/7P/s/+3/7f/t//D/8//0//X/9v/5//r/+//9
//z//f///wIAAQAAAP////8BAAEAAQAFAAUABQAFAAUAAwADAAMAAwAHAAcACAAIAAcA
BgADAAUABQAFAAUABgAHAAgACAAIAAYABQAEAAUABwAHAAgACAAGAAQAAwABAAMABAAF
AAUACAALAAkABgAFAAUABgAJAAsACgAJAAkACAAHAAUABAAFAAUABgAGAAgACQAJAAkA
BwAHAAcACAAKAAoACgAKAAkACQALAAsACQAJAAkACQAJAAkACQAJAAcABwAFAAUAAwAF
AAMAAwAGAAUACAAJAAgABwAIAAcABwAFAAcABwADAAMAAwADAAQABgAHAAgACAAIAAcA
BwAFAAUABQAGAAQABAADAAMABAAEAAQABQADAAMAAwADAAMAAgD///7///8BAAIAAwAC
AAIAAQABAAEAAQABAAEAAgAEAAYACAAHAAUAAwAAAAIAAwADAAMAAQABAAEAAQACAAIA
AgACAP///////wEAAwADAAIAAgAEAAYACAAMAAsACQAKAAoACgAKAAoACgAKAAoACgAK
AAoACgAKAAoACgAKAAoACQAJAAgACAALAA4AEAARABAADgAMAAsACQAJAAkACgAKAAgA
CAAGAAYAAwABAAEAAAD///z/+//8/wAAAAAAAAAA///+//7/AQACAAMAAwAFAAMAAwAE
AAIAAAAAAAEABAAEAAQABAABAAEAAQABAAAAAAAAAAAAAAD//////v/9//z/+//8////
AAAAAAEA////////AAAEAAAAAwAOABYAGgAYABQADgAEAPf/7P/i/9j/z//M/8r/xv/B
/7j/pP+G/27/Z/9p/2n/cP+A/5n/tf/H/9H/2//f/+L/7P/v/+z/6P/n/+v/8v/2//b/
+f/8//z//P/8//v//f/+//////8BAAIAAgADAAEAAQACAAEA///+//3/+////wEAAgAE
AAQAAwACAAEAAAD+//7//v/9//3//f/9////////////////////AAD+//7//v/9////
//////7//f/9//z//P/+//z//P/8//z//P/7//v//P/8//3////9//3//f/7//j/+P/5
//n/+P/4//f/9v/3//j/+f/6//j/+P/4//f/9//3//f/+P/3//b/9P/z//P/8f/w/+7/
7v/t/+3/7f/u/+7/7v/t/+z/7P/q/+n/6f/p/+n/6f/r/+v/6//r/+n/6f/p/+n/5v/m
/+f/5//o/+n/7P/u/+3/7f/t//D/8v/y//L/8v/0//T/9P/1//j/+f/7//7//v/+//7/
//8BAAEAAQAFAAUABQAFAAUAAwADAAMAAwAEAAMAAwACAAQABAACAAUAAQABAAEAAgAE
AAQAAwACAAIAAwAEAAcABAADAAMAAgADAAIAAgABAAAAAAAAAP//BAAJAAkACAAGAAUA
BQAHAAUABAADAAMABQAFAAQABAADAAMABAAEAAUABQAEAAMABQAFAAUABgAEAAQABAAE
AAUABQAHAAcABQAFAAUABQAHAAcABwAHAAUABQADAAMABQAHAAUABQAHAAUABwAHAAYA
BQAGAAUAAwABAAMAAwACAAMABAAFAAUABgAGAAYABgAGAAUABQADAAMAAwAEAAYABgAF
AAUABQAGAAcACQAIAAcABgAFAAgACAAGAAYABQAFAAQAAwAGAAYABQAFAAUABQAFAAUA
AwACAAEAAAAEAAUABgAGAAMAAwACAAEAAgADAAQABQAGAAYABgAGAAMAAwADAAUABgAH
AAcACAAHAAYABQAGAAUABwAGAAcACAAJAAoACAAIAAgACAAJAAoACwAMAAwADAAMAAwA
DgAOAA4ADgAQABAAEQARAA4ADgAQABIAEQARABAADgAOAA0ADQANAA0ADgAOAAwADAAK
AAgABQABAAEAAQABAAAAAQADAAgABwAGAAYABQAHAAgACAAIAAYABQAFAAMABQAGAAYA
BAAEAAUABgAGAAYABgAFAAUABQAFAAYABgAEAAQABAADAAUABAAEAAQABAAGAAYABgAD
AAMAAwADAAMABgAGAAgADQAQABQAGgAeAB4AHAASAAUA+v/w/+D/0f/K/8T/wP+9/7j/
qP+K/2b/V/9X/1X/VP9e/3P/lf+z/8X/0//d/97/3v/f/+T/6P/r/+//8P/y//T/+f/8
//z//v/+//3///8AAAEAAQADAAQABAAFAAMAAwAEAAMAAgACAAIAAQAAAP///f/8/wAA
AQACAAMAAgAAAAAAAAADAAMAAwADAAEAAQABAAEA////////AAAAAAAAAAD//wIAAwAE
AAQAAwADAAIAAgAAAP7//v/+/wAAAAD////////+//7////9//3//f/7//v//P/+////
/f/8//r/+P/5//r/+//8//v/+v/5//f/9v/1//T/9P/2//b/9f/1//P/8f/w/+7/8P/v
/+//7//u/+7/7v/t/+r/6v/o/+f/6P/p/+r/6//p/+n/6f/p/+n/6f/p/+n/6v/q/+v/
6//r/+v/7f/u/+7/7f/s/+7/7//w//H/8v/z//T/9f/3//n/+//+/wIA///+//3//f//
//////8DAAMAAwADAAMAAwADAAMAAwAFAAUABgAGAAgACAAGAAkABwAHAAcACAAIAAgA
BwAGAAQAAwACAAMABgAHAAkACgAHAAQAAgD//wIABAAGAAcACAALAAkABgADAAMABAAH
AAkACAAHAAcABQAFAAQABAAFAAUABgAGAAcABwAGAAUABQAFAAUABgAGAAYABgAGAAMA
AwAFAAUABgAHAAgACQALAAsACwALAAkACQAHAAcABQAHAAUABQAGAAUACAAJAAsACwAN
AA0ACwAJAAsACwAIAAcABgAFAAYACAAJAAoACAAIAAcABwAFAAUABQAGAAgACgALAA0A
CwAKAAkACQAJAAkACQAJAAgACAAGAAYACAAJAAkACQANAA4ADgAPAA4ADQAMAAsACAAI
AAgACAAJAAkACQAIAAgACQAJAAkACwALAAsACwALAAoACQAIAAkACQAJAAsACgAJAAcA
BgAHAAgACQAMABMADwAMAAoACgAKAAoACwAMAA0ADgAMAAwADAAMAA0ADgAPABAAEgAS
ABIAEgAQABAAEAAQABIAEgASABIAEwATABIAEgAUABYAFwAXABQAEgAQAA8ADwAPAA8A
EAAQAA4ADgAMAAwACQAHAAcABgAFAAIAAQADAAgACQAKAAoACQAIAAgACgAKAAoACQAL
AAkACQAKAAoACAAIAAkACgAKAAoACgAHAAcABwAHAAsADAANAA4ADQALAAoACAAIAAgA
CAAKAAsADAAMAA0ACgAJAAgACAAKAAoAEQAaACIAJAAiAB4AFAAKAP//9P/o/9j/zf/K
/8b/wv+5/67/mv92/2D/Xf9b/2H/cP+C/5n/uf/N/9f/4//p/+j/6P/r/+z/7v/1//n/
+P/6//z/+//+/wQACAAIAAkABwAIAAkACQAGAAYABQAFAAgACQALAAsACgAKAAoACQAH
AAcABgAGAAgACQAKAAsACgAIAAgACAAIAAcABgAFAAcABwAHAAcABQAFAAUABgAGAAYA
BgAFAAIAAQAAAP7/AQAFAAgADAALAAgABwAGAAQABAADAAMAAwACAAIAAwAFAAUABQAD
AAAAAAABAAEAAgACAAEAAAD9//z/+//6//v//P/9//3//v/9//z//P/8//z/+//7//n/
9//2//T/9P/z//P/8//y//L/8v/x//L/8v/w/+//7f/t/+3/7f/t/+3/7f/t/+3/7f/t
/+3/6//q/+r/6f/q/+v/7v/w//T/9f/2//r/+f/4//f/9v/3//j/+f/7//z//f///wIA
AgACAAIAAwAFAAUABQAJAAsACwALAAsABwAHAAcABwAJAAkACgAKAAoACgAIAAsABwAH
AAcACAAKAAoACQAIAAcABwAHAAkACQAJAAoACgAJAAgACAAHAAcACAAJAAkACAAJAAUA
AAADAAUACAANAAsACgAJAAkACgALAAsADAAMAAsACwAKAAkACQAIAAcACAAJAAoADAAM
AAwADAAMAAoACQAKAAkACwALAAsACwANAA0ADQANAA0ADQALAAsACQALAAkACQAJAAcA
CQAJAAkACQALAAsACwAJAAsACwAHAAcABwAHAAcACAAIAAgACgAKAAkACQAJAAkACQAK
AAoACgAJAAkACAAIAAgACQALAAsACwALAAwADAAKAAoACQAJAAgABwAJAAoACgALAAgA
BwAGAAUABwAIAAkACgAJAAkACQAIAAoACwALAAsACQAJAAkACQAKAAoACgAKAAgABwAG
AAcACgALAAsADAAMAAwADAAOABEADwAOABAAEAAQABAADgAOAA4ADgARABIAEwAUABIA
EQAPAAwADwASABUAFwAZABgAFgAUABIAEQAQAA8AEgASABAAEAAMAAoABwAFAAUABQAF
AAMAAwAEAAgACAAGAAcABwAHAAgACAAIAAgACAAJAAgACQAMAAwACgAKAAoACgAJAAgA
BgAFAAUABQAFAAYABgAGAAUABAACAAEAAgAEAAYACAAJAAgABwAFAAMAAwADAAMADgAO
AAwACwAQABYAGgAaABYADAAEAPn/8P/k/9j/0f/S/9L/0P/N/8b/sP+Q/3z/ef95/33/
iP+a/7X/0//f/+f/7//z//L/8P/v//T/9P/3//v//P/6//r/+//8//z/AAACAAUABAAE
AAQAAwAEAAQAAwADAAYABwAJAAkABwAGAAUAAwAEAAUABQAGAAUABQAFAAUABgAEAAQA
BAAGAAcACAAJAAgABwAGAAUABQAFAAUABgAGAAYABgAFAAQAAwACAAAAAgAFAAcACgAH
AAQAAwACAAUABgAGAAcABQAEAAQABQADAAMAAwABAAIAAgADAAMAAQAAAP7//P/8//z/
/P/8//3//v///////f/7//n/+P/7//z//P/9//v/+f/4//b/9P/z//P/8//1//b/9//3
//T/9P/y//H/7//v/+//7//v/+//7//v//H/8f/x//H/7v/u/+//7//w//H/9P/2//f/
9//3//r/+f/4//f/9v/7//z//f///wAAAQADAAYABgAGAAYABwAHAAcABwALAAsACwAL
AAsACwALAAsACwAKAAkACQAIAAkACgAJAA0ACQAJAAkACgAKAAoACQAIAAkACQAJAAsA
CQAJAAoACgALAAoACgAJAAkACgALAAsACgANAAsACAAFAAUABgAJAAsADAANAA8ADgAN
AAsACgALAAsADAAMAAoACQAHAAUABwAHAAcACAALAAwADQAOAAwACwAMAAsACwALAAsA
CwAKAAkACAAHAAoACwAKAAsACwANAAsACwALAAkACwALAAsACwANAA0ACwAJAAsACwAJ
AAkACQAJAAsADAAMAAwACwAKAAgABwAKAAsADAAOAA0ADAAKAAkACAAIAAgACQAHAAcA
BwAHAAkACgAJAAoACAAJAAkACQANAA4ADgAPAA4ADQAMAAsACAAIAAgACAALAAsACwAK
AAoACwALAAsACgAJAAgABwAKAAoACgAKAAoACwAMAA8ADQANAAwADAAKAAoACgAMAAsA
DwASABIAEgASABIAFAAUABQAFAATABIAEQAQABEAEgATABQAEgASABMAEwASABIAFAAW
ABkAGQAYABYAEwARABAADwAQABIAEwASABAADgAMAAkABwAHAAcABwAFAAUABgAKAAgA
CAAJAAkACgAMAA0ADgAMAAsACwAJAAkACgAKAAgACAAJAAoACgAMAAwACwALAAsACwAM
AAwACwAKAAkABwAIAAgACQAKAAkACgAJAAgACgALAAwADQALAAoADAASABcAGgAcAB4A
IAAeABoAEgAFAPr/8P/k/9n/0v/Q/8r/x/++/6z/iv9u/2P/Y/9h/2b/cP+J/63/x//V
/+H/6//q/+r/6//u//L/8//3//z//v/+////AgAGAAYABgAHAAkACgALAAsACgAKAAkA
CQAMAA0ADwAPAAwADAAMAAsADQANAAwADAANAA0ADQANAAoACAAIAAgACQAJAAkACQAM
AA0ADgAPAAwACwAKAAoACgAKAAoACQAJAAkACQAIAAgACQAJAAoACwAKAAsADAALAAoA
CAAHAAkACAAIAAkACAAHAAYAAwADAAQABgAHAAcACAAIAAgABwAGAAUABAAEAAQABAAD
AAAA///+//7/AAAAAP/////9//v/+v/4//j/9//3//f/+f/6//v/+//6//r/+P/3//b/
9f/0//P/9f/1//X/9f/1//X/9f/1//L/8v/z//P/8//z//X/9v/5//n/+f/8//r/+v/6
//r///8AAAEAAwAGAAcACQAMAAsACgAJAAkACwALAAsADwAPAA8ADwAPAAsACwALAAsA
DgAPABEAEgAPAA4ACwANAA0ADQANAA4AEAAQAA8ADgALAAsACwANAA0ADQAOAA4ADQAM
AAwACwANAA4ADwAPAA0ADwAMAAgACgALAA0AEQARABAADwAPAA8ADwAOAA4ADQANAA4A
DgAPAA8ADgANAAsACwALAAwADQAOAA8AEAANAA0ADwAPABEAEQARABEAEAAPAA4ADQAN
AA0ACwALAA0ADwANAA0ADQALAA0ADQANAA0ADwAPAA8ADQAPAA8ADQANAA0ADQAPABAA
EAAQAA4ADgANAA0ADQANAA0ADgAMAAwACwALAAoACgAKAAsADAANAA4ADwAPAA4ACwAK
AA0ADwAQABEAEQAQAA4ADQALAAsACwALAAwADAAMAAwACwALAAsACgAKAAsACwALAAsA
CwALAAsADAAMAAwADAANAA0ADQAPAA8ADwAOAA4ADQAMAAsADAAFAAMABgALAA4AEQAU
ABUAFgAXABgAFwAWABUAFAASABIAEgASABIAEgASABIAEgASABIAEgASABIAEgASABIA
EgASABIAEAAQABAAEAASABIAEgASABAADgAMAAoABwAGAAUABAAEAAQABAAEAAcACAAJ
AAoACgAKAAoACgAMAAwADAAMAAoACgAKAAoACQAIAAcABgAHAAgACQAKAAwADAAMAAwA
CgAIAAYABAAHAAoADQAQAA0ADAALAAoACAAIAAgACAAJAAoACwAMABAAFAAYABwAGgAY
ABYAFAAGAPr/7v/i/9r/0v/K/8L/s/+k/5X/hv94/2z/YP9U/2T/cv+A/47/of+y/8P/
1P/Z/w==
         </WaveFormData>
      </LeadData>
      <LeadData>
         <LeadByteCountTotal>10000</LeadByteCountTotal>
         <LeadTimeOffset>0</LeadTimeOffset>
         <LeadSampleCountTotal>5000</LeadSampleCountTotal>
         <LeadAmplitudeUnitsPerBit>4.88</LeadAmplitudeUnitsPerBit>
         <LeadAmplitudeUnits>��V</LeadAmplitudeUnits>
         <LeadHighLimit>2147483647</LeadHighLimit>
         <LeadLowLimit>268435456</LeadLowLimit>
         <LeadID>V1</LeadID>
         <LeadOffsetFirstSample>0</LeadOffsetFirstSample>
         <FirstSampleBaseline>0</FirstSampleBaseline>
         <LeadSampleSize>2</LeadSampleSize>
         <LeadOff>FALSE</LeadOff>
         <BaselineSway>FALSE</BaselineSway>
         <ExcessiveACNoise>FALSE</ExcessiveACNoise>
         <MuscleNoise>FALSE</MuscleNoise>
         <LeadDataCRC32>4058810000</LeadDataCRC32>
         <WaveFormData>
AAAAAAAAAAD+//7//v/+/wAAAAAAAAAA/v/+//7//v/8//z//P/8//z//P/8//z//f/+
////AAD+//7//v/+//z//P/8//z//P/8//z//P/+//7//v/+//7//v/+//7//P/8//z/
/P/8//z//P/8//z//P/8//z//P/8//z//P/8//z//P/8//7//v/+//7/AAAAAAAAAAD+
//7//v/+//7//v/+//7///8AAAEAAgACAAIAAgAAAAEA/v/6//j/9f/z//L/8f/z//L/
8f/x//H/8//0//T/9P/y//D/7//t/+3/7v/u/+z/7P/s/+z/8P/x//P/9P/1//b/9v/1
//X/9f/1//X/8//0//T/9P/0//T/9P/0//b/+P/5//r/+P/4//n/+f/5//n/+f/5//r/
+v/6//r/+f/5//r/+v/8//z//P/7//v/+v/8//z//P8CAAkADgARABIAFAAVABUAEAAF
APb/6P/X/8v/vf+1/67/o/+b/5b/kP+J/4L/ef91/3X/e/+H/5H/mP+k/7D/tv+6/8H/
yv/U/9z/4f/k/+j/7f/y//T/9v/3//n/+f/5//r//P/9//7///8BAAIAAQABAAEAAQAB
AAEAAQACAAQABAAEAAQABAAEAAUABQAFAAUABQAFAAMAAwADAAMABAAEAAQABAAEAAQA
BAADAAMAAwADAAMABQAFAAUABgAEAAMAAwADAAMAAwADAAMAAwADAAMAAwABAAEAAQAA
AAIAAgADAAMAAwADAAMAAwADAAQABAADAAUABQAFAAUABQAFAAUABQADAAMAAwADAAMA
AwADAAMABQAFAAUABQAGAAYABgAGAAYABgAGAAYABgAGAAYABgAEAAQABQAFAAYABwAJ
AAoACgAKAAoACgAKAAoACwAMAAwADAANAA0ADQANAA0ADgAOAA0ADQANAAsACwALAAoA
CgAJAAkACQAKAAsACgALAAkACQAJAAcACQAJAAcABwAGAAYABgAGAAYABgAFAAUABwAH
AAcABgAEAAMAAwADAAEAAQABAAEAAQABAAEAAQACAAMABAAFAAMAAwADAAIAAAAAAAAA
//8BAAIAAgACAAIAAgACAAIAAgACAAIAAgACAAIAAgACAAIAAwADAAMAAwADAAMAAwAD
AAMAAgACAAAAAAAAAAAAAQACAAMABAAEAAQABAAEAAIAAgACAAIAAgACAAIAAgAAAAAA
AAABAAEAAQAAAAAAAAABAAIAAgACAAIAAgACAAQABAACAAIAAAAAAAEAAQADAAMAAgAC
AAIAAgACAAIAAwADAAMAAwADAAMAAwADAAEAAQABAAEAAwADAAMAAgAEAAQABAAFAAQA
AwACAAEAAwAEAAQAAgACAAIAAgACAAMAAwAEAAQAAgACAAEAAAABAAEAAQABAAIAAwAE
AAUABAAEAAQABAAGAAYABgAGAAQABgAGAAUABgAHAAgACQAKAAgABgAFAAIA/v/8//v/
+f/6//n/+f/4//X/9f/1//f/+v/6//r/+P/2//X/9f/1//X/9P/z//L/8//0//f/+f/5
//r/+//8//7//f/9//3/+//7//v//P/8//z//P/8//z//P/9//7//v/+//7//v//////
//////3//f/+//7/AAAAAP////8AAAAAAAAAAP7//f/9//7/AAAAAAIACAAPABQAFQAW
ABgAGQAZABYADQD+/+7/3f/N/7//t/+w/6f/of+g/5r/kf+K/4P/f/9//4X/kf+b/6T/
rv+4/77/wv/H/9D/2v/i/+n/7P/w//P/9P/2//j/+//9//////8AAAIAAwABAAEAAgAC
AAUABQAFAAUABQAFAAUABgAGAAYABgAGAAQABAAFAAUABQAFAAUABQAFAAUABQAFAAQA
BAAEAAQABgAGAAYABQAFAAUABQAFAAMAAwADAAQABAADAAMAAwADAAMAAwADAAMAAwAD
AAMABQAFAAUABAAEAAQABQAFAAMAAwADAAMAAwAEAAQAAwABAAEAAQABAAIAAwAEAAUA
BQAFAAUABQADAAMAAwADAAUABQAFAAUABAAEAAQABAAGAAYABgAGAAYABgAGAAYACAAI
AAkACQALAAsADAAMAAwADAAMAAwADAAMAA0ADgAMAAwADQANAA8ADwAPABAAEAAPAA8A
DwAPAA8ADwAOABAADwAPAA8ADwAPAA0ADQANAA0ADQALAAkACQAHAAcABgAGAAYABgAE
AAQAAwADAAUABQAFAAQABgAFAAUABQADAAMAAwADAAMAAwADAAMABQAFAAUABQADAAMA
AwACAAIAAgACAAEAAQACAAIAAgAEAAQABAAEAAIAAgACAAIAAgACAAIAAgAEAAUABQAF
AAMAAwADAAMAAwADAAIAAgAEAAQABAAEAAQABAAEAAQAAgACAAIAAgAEAAQABAAEAAIA
AgACAAIAAgACAAIAAwADAAMAAgACAAQABQAGAAYABgAGAAYABgAGAAYABAAEAAQABAAF
AAUABQAFAAQABAAEAAQABAAEAAcABwAHAAcABQAFAAUABQAFAAUABQAFAAUABQAFAAQA
BAAEAAQABQAFAAUABQAFAAUABgAGAAQABAAEAAQABAADAAMABAAEAAUABgAGAAYABQAF
AAUABQAFAAUABQAFAAQABAAEAAQAAgACAAIAAgAEAAQABAAFAAUABQAGAAYABgAGAAYA
BgAGAAYABgAHAAgACQAKAAoACgAKAAoADAAKAAkABgACAAAA///9//z/+//7//r/+f/5
//n/+//8//z//P/6//j/9//3//f/+P/4//j/+P/4//j/+v/7//v//P/9//7//v/9//3/
/f////////8AAP7//v/+//7/AAAAAAEAAgAAAAAAAAAAAAEAAQABAAEAAwADAAQABAAC
AAIAAQABAAIAAgACAAIABAADAAMABAAGAAQABgAMABMAGAAbABwAHAAfAB8AGgATAAYA
9P/j/9X/x/+//7j/q/+h/5z/lv+R/4j/ff93/3P/ef+H/5P/nP+o/7L/uP/A/8f/0P/c
/+T/6f/w//T/9//6//7/AAABAAMABQAFAAYACAAJAAcABwAIAAgABwAHAAcABwAIAAkA
CgAMAAoACgAKAAoACgAKAAsACwAJAAkACQAJAAkACQAJAAkACAAIAAgACAAKAAoACgAJ
AAkACQAJAAkACQAJAAkACgAIAAcABwAHAAgACQAKAAsACQAJAAkACQAHAAcABwAGAAgA
CAAJAAkACQAJAAkACQAJAAoACgAJAAkACQAJAAkACQAJAAkACQALAAsACwALAAkACQAJ
AAkACQAJAAkACQAKAAoACgAKAA4ADgAOAA4ADgAOAA4ADgAMAAwADQANAA0ADQAOAA4A
EgASABIAEgAQABAAEQASABQAFAAVABUAEwATABMAFAAUABMAEwATABMAEwATABIAEgAR
ABEAEQAPAA8ADQANAA0ADQANAAsACwALAAkACQAIAAgACAAIAAgACAAHAAcABwAHAAcA
BgAGAAUABQAFAAUABQAFAAUABQAFAAUABQAFAAUABQAFAAUABQAFAAQABAAEAAQAAwAD
AAQABAAEAAIAAgACAAIAAgACAAIAAgAEAAQABAAEAAIAAwADAAMAAwADAAMAAwADAAMA
AgACAAQABAAEAAQABAAEAAQABAACAAIAAgACAAQABAAEAAQABAAEAAQABAACAAIAAgAD
AAUABQAEAAQAAwADAAMAAgAEAAQABAAEAAQABAACAAIAAgACAAMAAwADAAMAAgACAAAA
AAAAAAAAAQABAAEAAQACAAMABAAFAAMAAwADAAMAAwADAAMAAgACAAIAAgADAAMAAwAD
AAMAAQACAAIAAAAAAAAAAAAAAAEAAQACAAIAAQACAAIAAgADAAMAAwADAAMAAwADAAMA
AAAAAAAAAAAAAAAAAAAAAAAAAAAAAAEAAQABAAIAAgACAAIAAgACAAIAAgACAAQABAAE
AAQABgAGAAYABgAEAAQABAAEAAUABgAHAAgABgAGAAQAAwABAP7//f/9//v/+v/5//n/
9v/1//X/9f/3//j/+P/4//b/9P/z//P/8//0//T/9P/y//L/8v/0//f/+f/6//v//v/+
//3//f/7//v/+//7//7//v/+//7//v/+//7////+//7//v/+/wAAAQABAAEAAQABAAEA
AgACAAIAAgABAP//AAAAAAAAAAAAAP////8CAAIABAAEAAYACwASABcAGgAcAB0AHwAe
ABUACgD6/+n/2f/N/8H/uv+v/6P/mv+U/4//hv99/3X/cf9x/33/i/+W/57/qv+y/7j/
w//M/9b/4P/n/+z/7v/x//L/+P/8//3/AQAFAAMABAAGAAcABwAHAAgACAALAAsACwAL
AAoACQAIAAgACgAKAAoACgAKAAoACwALAAsACwALAAsACwALAAsACwAKAAoACgAKAAgA
CAAIAAcABwAHAAcABwAJAAkACQAKAAwACwALAAsACQAJAAkACQAJAAkACQAJAAkACQAJ
AAgACAAIAAkACQAJAAkACQAJAAkACgAKAAkACQAJAAkACQAJAAkACQAJAAkACQAJAAkA
CwALAAsACwAJAAkACQAJAAgACAAIAAgACgAKAAoACgAKAAoACgAKAAwADAANAA0ADQAN
AA4ADgAQABAAEAAQABAAEAARABIAEAAQABEAEQASABMAFAAWABQAEwATABMAEwATABMA
EgASABEAEQARABMAEwARABEAEQARABEADwANAA0ACwALAAoACgAKAAoACgAKAAkACQAJ
AAkACQAIAAoACQAJAAkACQAJAAkACQAJAAkACQAJAAkACQAJAAkABwAHAAcABgAHAAgA
CQAJAAgACAAHAAYACAAIAAgACAAGAAYABgAGAAYABgAGAAYACAAJAAkACQAJAAkACQAJ
AAkACQAIAAgACAAIAAgACAAIAAgACAAIAAgACAAIAAgABgAGAAYABgAHAAgACQAKAAgA
CAAIAAkABwAHAAYABgAIAAkACgAKAAgACAAIAAgACgAKAAgACAAGAAYABwAHAAcABwAG
AAYACAAIAAgACAAIAAcABgAFAAcABwAHAAcABwAHAAcABwAHAAcABwAGAAYABgAGAAcA
BwAHAAcABwAJAAoACgAIAAgACAAIAAgABwAHAAgACAAJAAoACgAKAAcABwAHAAcABwAH
AAcABwAGAAYABgAGAAgACAAIAAgACAAIAAgACQAHAAcACAAKAAoACgAKAAoACgAKAAoA
DAAMAAwADAAOAA4ADgAOAA4ADgAOAA4AEAAQABAADgANAAoABgAEAAEA///+//3//v/+
//7//////wEAAgACAAAA/v/8//v/+//7//z//P/6//r/+v/6//z//f///wAAAQACAAIA
AQABAAEAAQABAAEAAgACAAIAAgACAAIAAgAFAAYABgAGAAQABAAFAAUABQAFAAUABQAI
AAgACAAIAAUABQAGAAYABgAGAAYABQAFAAQABAAGAAgADgAVABwAHwAeAB4AHwAdABgA
EQAEAPT/4f/R/8X/v/+6/6//p/+m/6D/l/+S/4n/hf+F/4v/l/+h/6r/tP/C/8j/yv/R
/9j/4P/o/+3/8v/2//v//v8CAAIAAQADAAUABQAGAAgACQAKAAsADQAOAA0ADQANAA0A
DQANAA0ADgAOAA4ADgAOAAwADAANAA0ADQANAA0ADQANAA0ADQANAA0ADgAPABAADwAO
AA0ACwALAAsACwALAAsACwALAAwACgAJAAkACQAKAAsADAANAAwACwAKAAkACwALAAsA
CgAKAAoACwALAAsACwALAAsACwAMAAwACwALAAsACwALAAkACQAJAAkACQAJAAkACQAJ
AAkACQAJAAsACwALAAsACgAKAAoACgAKAAoACgAKAAwADAAMAAwACgAKAAsACwANAA0A
DgAOAA4ADgAOAA4AEAAQABEAEgAQABAAEQARAA8ADwAPABAAEgARABEAEQATABMAEwAS
ABIAEQARABEAEQARAA8ADwANAA0ADQALAAsACwAJAAkACgAKAAoACgAKAAoACQAJAAkA
CQAJAAgACAAHAAcABwAJAAkACQAJAAcABwAHAAcABwAHAAcABwAHAAcABwAGAAQABAAE
AAMABQAGAAYABgAGAAYABgAGAAYABgAGAAYABgAGAAYABgAEAAUABQAFAAcABwAHAAcA
BwAHAAYABgAGAAYABgAGAAgACAAIAAgABwAGAAUABAAEAAQABAAEAAQABAAEAAQABAAE
AAQABQAHAAcABgAGAAQABQAGAAYABgAGAAYABgAGAAYABAAEAAYABgAHAAcACQAJAAgA
CAAHAAYABQAEAAcABwAHAAcABwAHAAcABwAHAAcABwAHAAcABwAHAAYABgAGAAYABwAH
AAcABwAHAAUABAACAP7//v/+//7//v/7//v//P/8//z//P/7//r/+f/5//n/+f/5//n/
+f/5//r/+v/6//r/+v/6//r/+v/6//r/+v/7//v//f/+//7//v/+//7//P/8//z//P/9
//7///8AAAAAAAAAAAAA/v/9//r/9v/2//X/8//y//H/8f/w/+//7//v//H/8v/w//D/
7v/s/+3/7f/t/+7/8P/w//D/8P/v//D/8P/x//L/8//0//T/9f/1//X/9f/1//X/9v/2
//j/+P/4//j/9v/3//j/+P/6//r/+v/7//n/+f/5//n/+f/6//r/+v/4//f/9//4//r/
+v/6//r/+f/5//r/+v/8//z/AgAJAA4AEwASABIAFQAVABAABwD6/+r/2f/L/7//t/+w
/6X/nf+Y/5L/jf+G/33/d/95/33/h/+R/5j/ov+s/7D/uP/F/87/1v/c/+H/6P/u//H/
8v/0//b/9//5//v/+//8//7/////////AAAAAAEAAQABAAEA////////AAABAAIAAwAE
AAIAAgADAAMAAQABAAEAAQADAAMAAwADAAIAAgACAAIAAgACAAIAAQABAAEAAQABAP//
/////wAAAgABAAEAAQABAAEAAQABAAEAAQABAAEAAQABAAEAAAAAAAAAAQABAAEAAQAB
AAEA//8AAAAA//8BAAEAAQABAAEAAQABAAEAAQABAAEAAQABAAEAAQABAAEAAQABAAEA
BAAEAAQABAAEAAQABAAEAAQABAAEAAQABgAGAAcABwAFAAUABgAGAAoACgAKAAoACAAI
AAkACgAMAAwADQANAAsACwALAAwACgAJAAkACQAJAAkACQAIAAkACQAKAAsACQAJAAcA
BwAJAAkACQAHAAUABQADAAMABAAEAAQABAACAAIAAQABAP////////7/AAD////////9
//3//f/9/////////////f/9//3//f/7//v/+//6//v//P/9//3///8AAAAAAAD+//7/
/v/+//7//v/+//7//v/+//7//v/+//////////3//f/9//3///////7//v/8//z//P/8
//7//v/+//7//v/+//7//v/+//7//v/+//z//P/8//z//v/+//7//////////v/+//7/
//8AAAAA///+//3//P/9//7//f/+//7//v///////f/9//z//P/+//7//v/+//3//f/9
//3///////////////////////////////7//v/+//7/////////////////AAAAAP7/
/P/8//z//P/9//3//v/+//3//v/+//7///////////////////////7//v/+//7//v/+
//7//v/8//z//P/9//3//f/+/wAAAAAAAAAAAAAAAAAAAAAAAAAAAAAAAAIAAgACAAIA
AwAEAAUABgAIAAgABgAFAAIA/v/8//v/9//2//X/9f/0//P/8//z//P/9P/0//T/9P/y
//H/8f/x//L/8v/y//L/8v/y//T/9f/3//j/+f/6//r/+f/5//n/+f/5//n/+v/6//r/
+v/6//r/+v/7//7//v/+//7//P/9//3//f/9//3//f/+/wAAAAAAAP///f/+//7//v/+
//7//f/9/wAAAAACAAQABgALABIAGQAaABwAHwAfABwAEwAGAPb/5f/X/8v/v/+2/63/
o/+c/5b/kf+K/3//d/9x/3H/e/+J/5T/oP+s/7L/uP/B/8z/1v/e/+X/6P/s//H/+P/8
//7/AQADAAMAAwAEAAYABwAJAAkACgAKAAkACQAJAAkABwAHAAcACAAGAAYABgAGAAcA
CAAKAAsACwALAAsACwALAAsACwALAAoACgAKAAoACgAKAAoACQAJAAkACQAJAAkACQAJ
AAoACgAJAAkACQAJAAkACQAJAAsACwALAAsACQAJAAkACAAIAAgACQAJAAkACQAJAAkA
BwAIAAgABwAIAAkACgALAAsACwALAAsACwALAAsACwALAAsACwALAA0ADQANAA0ADgAO
AA4ADgAOAA4ADgAOAA4ADgAOAA4ADgAOAA8ADwARABEAEgASABIAEgASABIAFAAUABUA
FgAYABgAGQAZABgAFwAWABYAFgAVABUAFQAVABUAFQAUABQAEwATABMAEwATABEAEQAR
ABEAEQAPAA8ADwANAA0ADAAMAAwADAAKAAoACQAJAAsACwALAAoACQAHAAYABQAHAAcA
BwAHAAcABwAHAAcABwAHAAcABwAHAAcABwAGAAYABgAGAAUABQAGAAYABgAGAAYABgAG
AAgACAAIAAgACAAIAAgACAAIAAkACQAJAAkACQAJAAkABwAHAAYABgAGAAYABgAGAAYA
BgAGAAYACAAIAAgACAAGAAYABgAGAAQABAAEAAQABgAGAAYABwAHAAcABgAGAAQABQAG
AAYABAAEAAQABAAEAAQAAgACAAQABAAFAAUABQAFAAQABAAEAAQABAAEAAUABQAFAAUA
BQAFAAUABQADAAMAAwADAAUABQAFAAQABAAEAAQABQAFAAUABQAFAAUABgAGAAQABAAE
AAQABAAFAAUABgAGAAYABgAFAAQAAwADAAMAAwADAAMAAwADAAQABAAEAAQABgAGAAYA
BgAEAAQABAAFAAUABQAEAAQABAAEAAQABAAEAAQABAAGAAYABgAGAAgACAAIAAgABgAG
AAYABgAHAAgACQAKAAwADAAMAAwACgAJAAYAAgAAAP///f/8//v/+//6//n/+//7//3/
/v/8//z/+v/4//f/9//3//j/9v/2//b/9v/4//r/+//9//z//f/+//7////////////9
//3//v/+//7//v/+//7//v///wAAAAAAAAAAAAABAAMAAwADAAMAAwAEAAQABAACAAEA
AQACAAIAAgACAAIA/////wAAAAAEAAoAEAATABoAHQAcABwAHwAdABgADQD+/+z/2//N
/8P/u/+y/6n/o/+c/5b/i/+C/3v/ef97/3//i/+Z/6D/rP+2/7r/wP/L/9T/3P/k/+n/
7P/w//P/9v/4//z///8BAAMAAwAEAAYABwAFAAUABgAGAAkACQAJAAkABwAHAAcACAAK
AAoACgAKAAoACgALAAsACwALAAsACwAJAAkACQAJAAgACAAIAAgACAAIAAgABwAHAAcA
BwAHAAYABQAEAAQABQAFAAYABwAHAAcABwAHAAUABQAFAAUAAwADAAMAAgADAAQABgAH
AAUABQAFAAUAAwAEAAQAAwAEAAUABgAHAAcABwAHAAcABwAHAAcABwAFAAUABQAFAAUA
BQAFAAUABgAGAAYABgAGAAYABgAGAAgACAAIAAgABgAGAAcABwAFAAUABgAGAAoACgAK
AAoACAAIAAkACgAMAAwADQANAA0ADQANAA4ADgANAA0ADQAPAA8ADwAOAAwACwALAAsA
CwALAAkACQALAAsACwAJAAsACwAJAAkABgAGAAYABgAEAAQAAwADAAUABQAFAAQABAAD
AAMAAwADAAMAAwADAAMAAwADAAMAAQABAAEAAQADAAMAAwACAAIAAgACAAEAAAAAAP//
/v8BAAIAAwAEAAIAAgACAAIAAAAAAAAAAAAAAAEAAQABAAMAAwADAAMABQAFAAQABAAD
AAIAAQAAAAAAAAAAAAAAAgACAAIAAgACAAIAAgACAAIAAgACAAIAAAAAAAAAAQADAAMA
AgACAAAAAQACAAIAAgACAAIAAgACAAIAAAAAAAAAAAABAAEAAgADAAMABAACAAIAAgAC
AAMAAwADAAMAAwADAAMAAwADAAMAAwADAAMAAwADAAIAAgACAAIAAwABAAEAAQABAAEA
AgACAAAAAQACAAMABAADAAMABAAEAAUABgAGAAYAAwADAAMAAwAFAAUABQAFAAIAAgAC
AAIABAAEAAQABAAFAAYABwAJAAkACQAKAAgACAAIAAgACgAKAAoACgALAAwADQAOAA0A
CgAIAAQAAgAAAP///f/9//3//v/+//3//f/9/////v/+//7//P/6//n/+f/5//r/+v/6
//r//P/8//7///8BAAIAAwAEAAQAAwADAAMABQAFAAUABgAEAAQABAAEAAQABAAFAAYA
BgAGAAYABgAHAAcABwAHAAcABwAIAAgACAAIAAcABwAIAAgACAAIAAoACQAJAAoACgAM
AA4AFAAbACAAIQAiACQAIwAhABwAEwAEAPT/4//V/8n/w/+8/7H/rf+s/6T/nf+W/43/
if+N/5P/nf+n/7L/vv/G/8r/zv/V/97/6P/y//n//P/+/wEABAAGAAYACQALAA0ADQAO
ABAAEQARABEAEgASABEAEQARABEADwAPAA8AEAARABIAEwAUABIAEgATABMAFQAVABUA
FQATABMAEwATABQAFAAUABQAEgASABIAEQARABEAEQARAA8ADwAPABAAEgARABEAEQAR
ABEAEQARABEAEQARABEAEQARABEAEAASABIAEwATABEAEQARABEAEQASABIAEQAPAA8A
DwAPABEAEQARABEAEwATABMAEwARABEAEQARABEAEQARABEAEAAQABAAEAASABIAEgAS
ABQAFAAUABQAEgASABMAEwAVABUAFgAWABYAFgAWABYAGAAYABkAGgAYABgAGQAZABkA
GQAZABoAHAAbABsAGwAZABkAGQAYABgAFwAXABcAFwAXABUAFQATABMAEwARABIAEwAS
ABMAEgASABIAEgASABIAEQARABMAEwATABIAEAAPAA8ADwARABEAEQARAA8ADwAPAA8A
DwAPAA8ADwAPAA8ADwAOAA4ADgAOAA0ADwAQABAAEAAOAA4ADgAOABAAEAAQABAAEAAQ
ABAAEAAOAA8ADwAPAA8ADwAPAA8ADwAPAA4ADgAQABAAEAAQAA4ADgAOAA4ADgAOAA4A
DgAOAA4ADgAOAA4ADgAOAA4ADgAOAA4ADwAPAA8ADgAOAA4ADwAQABAAEAAQABAAEAAO
AA4ADAAMAA0ADgAQABEADwAPAA4ADgAOAA4ADgAOAA8ADwAPAA8ADwAPAA8ADwANAA0A
DQANAA8ADwAPAA4ADAAMAAwADQAOAA8AEAARABAAEAAPAAwADgAOAA4ADgAPAA8AEAAQ
AA8AEAAQABAADQANAA0ADQANAA0ADQANAA4ADgAOAA4AEAAQABAAEAAOAA4ADgAPAA8A
EQAUABIAEgASABIAEgASABIAEgASABIAEgASABQAFAAUABQAFgAWABQAEwAQAAwACgAJ
AAkACAAHAAcABgAFAAUABQAFAAYABgAGAAQAAgABAAEAAwAEAAQABAAEAAQABAAGAAUA
BwAIAAkADAAMAAsACwANAA0ADQANAAwADAAMAAwACgAKAAoACwAOAA4ADgAOAAwADQAN
AA0ADQANAA0ADgAQABAAEAAPAA0ADgAOAA4AEAAQAA8ADwAQABAAEAAUABoAHwAkACcA
KAAsAC8ALwAqAB8AEgAEAPH/4//X/83/xP+5/6//qv+k/5//lv+L/4X/g/+F/4//m/+m
/7L/vv/G/8z/1f/e/+j/8P/1//r//v8DAAYACgAMAA0AEQATABMAFAAWABcAFwAXABgA
GAAXABcAFwAXABcAFwAXABgAGgAaABoAGgAaABoAGwAbABkAGQAZABkAGQAZABkAGQAZ
ABoAGwAcABoAGgAaABkAGQAZABkAGQAZABkAGQAaABgAFwAXABcAGQAZABkAGQAZABkA
GQAZABcAFwAXABYAGAAYABkAGQAXABcAFwAXABkAGgAaABkAGQAZABkAGQAZABkAGQAZ
ABkAGQAZABkAFwAXABcAFwAZABkAGQAZABoAGgAaABoAHAAcABwAHAAdAB4AHwAgAB8A
HgAeAB0AHwAfACAAIAAiACIAIgAiACIAIgAjACQAJAAkACUAJQAlACUAJQAmACYAJQAl
ACUAJQAlACUAJAAkACMAIwAjACEAIQAfAB8AHwAfAB8AHQAfAB8AHQAdABoAGgAaABoA
HAAcABsAGwAbABsAGwAaABgAFwAXABcAFwAXABcAFwAXABcAFwAXABcAFwAXABcAFwAX
ABcAFgAYABgAGAAXABcAGAAYABgAGAAYABgAGAAYABgAGAAYABoAGgAaABoAGAAZABkA
GQAZABkAGQAZABkAGQAYABgAGAAYABgAGAAaABoAGgAaABgAGAAYABgAGAAYABgAGAAY
ABgAGAAYABgAGAAYABkAGwAbABoAGgAZABkAGQAYABgAGAAYABgAGgAaABgAGAAWABYA
FwAXABgAGQAZABoAGAAYABgAGAAXABcAFwAXABcAFwAXABcAGQAZABkAGQAZABkAGQAY
ABgAGAAYABkAGQAZABkAGQAZABoAGgAYABgAGAAYABgAGQAZABoAGgAaABoAGQAYABgA
GQAaABsAGwAbABsAGwAaABoAGgAaABsAHAAdAB4AHQAcABsAGwAZABkAHAAdAB4AHwAg
ACIAIgAiACIAIAAgACAAIAAiACIAIgAiACQAJAAkACQAIgAiACIAIgAfABwAGQAWABQA
FAAUABQAFAAUABQAFAAWABYAFgAWABUAFAATABIAEgASABIAEgAUABQAFAAUABUAFgAX
ABgAGgAaABoAGgAcABwAHAAcABwAHAAcABwAHAAcABwAHAAeAB4AHgAeACAAIAAgACAA
IgAiACIAIgAkACQAJAAkACQAJAAkACQAJAAkACQAJAAlACYAJwAoACwAMAA0ADgAOgA8
AD4AQAA2AC4AJgAeABAAAgD0/+b/3f/U/8v/wv+5/7L/q/+k/6L/oP+e/5z/qP+0/8D/
zP/T/w==
         </WaveFormData>
      </LeadData>
      <LeadData>
         <LeadByteCountTotal>10000</LeadByteCountTotal>
         <LeadTimeOffset>0</LeadTimeOffset>
         <LeadSampleCountTotal>5000</LeadSampleCountTotal>
         <LeadAmplitudeUnitsPerBit>4.88</LeadAmplitudeUnitsPerBit>
         <LeadAmplitudeUnits>��V</LeadAmplitudeUnits>
         <LeadHighLimit>2147483647</LeadHighLimit>
         <LeadLowLimit>268435456</LeadLowLimit>
         <LeadID>V2</LeadID>
         <LeadOffsetFirstSample>0</LeadOffsetFirstSample>
         <FirstSampleBaseline>0</FirstSampleBaseline>
         <LeadSampleSize>2</LeadSampleSize>
         <LeadOff>FALSE</LeadOff>
         <BaselineSway>FALSE</BaselineSway>
         <ExcessiveACNoise>FALSE</ExcessiveACNoise>
         <MuscleNoise>FALSE</MuscleNoise>
         <LeadDataCRC32>3165208653</LeadDataCRC32>
         <WaveFormData>
5P/k/+T/5P/i/+L/4v/i/+L/4v/i/+L/4P/g/+D/4P/g/+D/4P/g/97/3v/e/97/3//g
/+H/4v/g/+D/4P/g/97/3v/e/97/3v/e/97/3v/g/+D/4P/g/+D/4P/g/+D/4P/g/+D/
4P/e/97/3v/e/+D/4P/g/+D/3v/e/97/3v/e/97/3v/e/+D/4P/g/+D/4v/i/+L/4v/k
/+T/5P/k/+T/5P/k/+T/5v/m/+b/5v/n/+j/6f/q/+j/5v/m/+X/5P/i/+H/4f/h/+P/
4//j/+X/6P/r/+v/6v/p/+f/4//f/9//3//e/9z/3P/c/9v/3P/e/9//4f/f/9//3//f
/9//3//f/97/3f/c/9v/2v/a/9r/2//b/93/3f/d/93/2//b/9v/2//b/9v/2//b/9v/
2v/a/9r/2//b/9v/2//d/93/3f/d/93/3P/c/97/4P/n//P//P8FABEAKQBEAFwAdQCA
AHwAcwBmAEoAKQAQAPv/5v/T/8f/s/+S/23/Tf8w/xf/+v7i/t3+5P7u/vn+Df8i/zj/
Uv9u/4b/mf+p/7r/yf/U/9z/3v/j/+j/6//r/+7/8P/z//f/+P/5//r/+//7//3//f//
////AQACAAEAAwAGAAYABwAFAAcABwAJAAoACgAKAAsADAANAA4ADQAPABEAEQATABQA
FAAVABYAFwAYABgAGwAdAB0AHgAfACAAIQAiACQAJwAnACcAKgAqACsAKwAsAC0ALwAw
ADQANwA4ADkAPAA+AEAAQQBDAEYASQBKAEwATwBTAFUAWABbAF0AYABjAGYAaQBsAHAA
dQB5AH0AfwCDAIcAiwCPAJMAlwCbAJ8ApACoAKwArgCxALQAuAC5ALwAvgDBAMYAxwDK
AMwAzADNAM0AzQDOAM4AzgDMAM0AzADKAMgAwgC/ALoAtACyAKwApQCgAJkAkQCKAIQA
eQByAGsAZQBgAFgAUwBOAEUAPwA5ADMALwAqACYAIgAfABsAFwAUABIADwAOAAwADAAK
AAkACQAIAAYABAACAAEAAQABAAEAAQABAAIAAgACAAMABAAGAAQAAgAAAP7/+//6//n/
+P/4//j/+P/4//n/+f/5//j/+f/5//n/+v/6//r/+f/3//n/+f/5//j/+f/5//n/+f/4
//j/+P/3//b/9v/1//X/9//5//n/+P/2//H/7f/q/+j/5v/k/+D/3//e/93/3P/a/9n/
2f/Z/9f/1//Y/9j/2P/Y/9j/1//V/9X/1f/V/9f/1//W/9X/0//U/9T/1P/T/9P/0//S
/9L/0//U/9X/0//T/9P/0//T/9P/0//S/9L/0v/S/9H/0v/S/9L/0v/T/9P/0//T/9H/
0f/R/9H/0f/R/9H/0P/Q/9D/0P/Q/9L/0v/R/9D/z//P/9D/0P/Q/9H/0v/T/9X/1P/T
/9P/0//U/9T/1P/W/9b/1v/X/9f/1//X/9f/2P/Z/9r/2//c/9z/3P/a/9j/2P/X/9b/
1P/T/9P/0//V/9f/1//X/9r/2//b/9r/2f/X/9P/0f/R/8//zv/O/87/z//P/9D/0v/Q
/9H/0f/R/9H/0f/R/9H/0f/Q/8//zv/N/8z/zP/M/83/zf/N/83/z//P/8//z//N/83/
zf/N/8v/y//L/8r/yv/K/8n/yf/G/8X/xP/D/8L/wf/A/77/wP/A/8L/zf/Z/+L/6//5
/xEAKABCAFkAZABeAFMAQgAkAAUA6v/X/8T/tf+p/5P/cP9N/y//FP/7/t7+yP7H/tL+
2P7j/vf+Cv8g/zr/Vv9u/3//j/+e/63/uP+8/8L/x//M/8//z//S/9T/1//Z/9r/2//c
/9//3//h/+H/4f/h/+P/5P/j/+X/6P/o/+n/5//p/+n/6//s/+z/7P/t/+7/7//w/+//
8f/z//P/9P/2//f/+f/6//v//P/8//v//f/9//7///8AAAEAAgADAAcACAAJAAwADAAN
AA0ADwARABQAFgAYABsAHAAdAB4AIAAiACMAJwAqAC0ALgAuADEANQA3ADsAPwBCAEYA
SwBOAFEAVABWAFsAXwBjAGcAawBvAHMAdwB7AH8AgwCHAIwAkACUAJYAmQCcAKAAowCm
AKgAqwCuAK8AsgC0ALYAtwC3ALcAuAC4ALgAtgC0ALIArwCsAKoApwCiAJwAmACSAIsA
hgB9AHUAbgBoAGEAWgBTAE0ARQA8ADYAMAArACUAHwAZABUAEAAMAAgAAwD///v/+P/2
//P/8v/w/+//7v/u/+//7f/s/+v/6v/p/+n/6f/p/+f/5//o/+j/6P/p/+r/7P/s/+z/
7P/s/+z/7P/s/+z/7P/s/+z/7P/v/+//7//u/+3/7f/t/+7/7//w//D/7//x//H/8f/w
/+//7//v/+//8P/w//D/7//u/+7/7f/t/+v/7f/t/+z/7P/p/+f/5v/n/+j/6f/o/+n/
6P/n/+b/5v/l/+X/5f/j/+P/5P/k/+T/5P/k/+P/4//j/+P/4//h/+H/4P/f/9//4P/g
/+D/3//f/9//3v/f/9//3//f/9//3//f/9//3//f/9//3v/e/97/3v/d/97/3v/e/97/
3f/d/93/3f/f/9//3//f/9//3//f/97/3P/c/9z/3P/e/97/3f/c/93/3f/e/97/3f/d
/93/3f/d/9z/2//b/9z/3P/b/9r/3P/c/9z/3f/d/93/3f/d/9//3v/e/97/3v/e/97/
4P/g/+D/4P/i/+L/4v/i/+T/5P/k/+T/5f/m/+X/5P/i/+H/4P/e/93/3f/d/9//3//f
/9//4v/l/+X/5P/j/+H/3f/b/9v/2//a/9r/2v/a/9n/2f/a/9r/2//b/9v/2//b/9v/
2//b/9r/2f/Y/9f/1v/W/9b/2f/Z/9n/2f/X/9f/1//X/9f/1//X/9f/2f/Z/9n/2P/W
/9b/1f/V/9f/1//X/9f/1//X/9f/1v/Y/9j/2v/j/+3/9v8BABEAKQBGAGAAdQB8AHYA
awBYADoAGwACAOv/0v/D/7n/pf+E/2H/Qf8i/wf/5v7O/sv+1P7c/uv+Af8a/zL/UP9s
/4L/k/+l/7T/w//O/9T/2P/b/+D/5f/l/+j/6v/t/+3/7v/v//D/7//v//H/8f/y//P/
9v/4//f/+f/8//z//P/7//7//////wAAAAAAAAEAAgADAAQAAwAFAAcABwAIAAoACwAN
AA4ADwAQABAAEwAVABUAFgAVABYAFwAYABkAHQAeAB8AIgAiACMAIwAlACcAKgAsAC8A
MQAxADEANgA4ADoAOwA/AEIARQBGAEgASwBPAFEAVgBZAFsAXgBjAGYAaQBsAG4AcwB3
AHsAfwCDAIcAiwCPAJMAlwCbAKAApgCrALAAsgC1ALgAvAC/AMIAxADHAMgAyQDMAM4A
0gDTANMA0wDTANIA0QDOAM8AzgDMAMoAxADBALwAtgCwAKoAowCeAJUAjQCGAIAAdQBu
AGcAYQBZAFAASgBEADsANQAvACkAIwAeABoAFgATAA8ACwAIAAQAAQAAAP7//v/8//v/
+//5//j/9//2//X/9f/1//X/9f/1//b/9v/1//X/9f/2//j/+P/4//j/+P/4//j/+P/4
//j/+P/4//f/9//3//b/9f/1//X/9v/3//j/+P/3//f/9//3//b/9f/1//X/9f/y//L/
8v/x//L/8v/x//H/7//x//H/8P/u/+v/6f/o/+n/6v/r/+r/6//q/+n/6P/m/+X/5f/l
/+X/5f/m/+b/5P/k/+T/4//j/+P/4//j/+X/5f/k/+P/4v/i/+H/4P/h/+H/4f/g/9//
3//f/9//3f/d/93/3f/f/9//3//e/97/3v/e/93/3v/e/97/3v/d/93/3f/d/93/3f/d
/93/3f/d/93/3P/c/9z/3P/c/9z/3P/b/9r/2f/Z/9r/2v/c/93/3v/f/93/3P/b/9v/
2v/a/9n/2P/W/9b/1v/X/9X/1f/V/9X/1f/W/9T/1P/U/9T/1P/W/9b/1v/W/9b/1v/W
/9b/2P/Y/9j/2P/a/9r/2v/a/9v/3P/d/97/4P/g/+D/3v/c/9z/2//a/9r/2f/Z/9n/
2f/Z/9n/2f/c/9//3//e/93/2//X/9X/1f/V/9T/1P/S/9L/0f/R/9L/0v/T/9P/0//T
/9P/0//R/9H/0P/P/87/zf/M/8z/zP/N/83/zf/L/8v/y//L/83/zf/N/83/y//L/8v/
y//K/8r/yv/J/8n/yf/J/8n/x//H/8f/x//I/8r/yv/K/8//1//i/+3//f8RACoASABj
AHQAdABtAGAASAArAA4A9f/e/8f/u/+v/5T/cf9N/yz/D//w/tL+wf7E/s7+1/7n/gD/
HP82/1T/cP+D/5P/pP+z/8D/yP/O/9H/2P/d/9//4v/k/+f/5//o/+n/6v/s/+3/8P/x
/+//7//x//L/8//1//j/+P/4//f/+v/7//3//v/+//7///8AAAEAAgABAAMABQAFAAcA
CAAIAAkACgALAAwADAAPABEAEQASABMAFAAVABYAGAAbABsAGwAeAB4AHwAfACEAIwAm
ACgAKgAtAC4ALwAyADQANgA3ADkAPAA/AEAAQgBFAEkASwBQAFMAVQBYAFsAXgBhAGQA
agBvAHMAdwB7AH8AgwCHAIkAjQCRAJUAmwCgAKQAqACsAK8AsgC2ALkAvAC+AMEAxgDH
AMoAzADOAM8AzwDPANIA0gDSANAAzQDMAMoAyADGAMMAvgC4ALQArgCnAKIAmwCTAIwA
hgB7AHQAbQBnAF8AVgBQAEoAQwA9ADcAMQApACQAIAAcABcAEwAPAAwACgAHAAYABAAC
AAAA//////3//P/7//r/+//7//v/+//5//n/+v/6//n/+f/5//r/+v/6//r/+v/6//r/
+v/6//j/+P/4//j/+//7//v/+v/5//n/+f/6//n/+v/6//n/+//7//v/+v/7//v/+//7
//r/+v/6//n/+v/6//n/+f/4//n/+P/2//j/9f/z//L/8v/y//L/8P/w//D/8P/w/+7/
7f/t/+3/6//r/+z/7P/q/+r/6v/p/+n/6f/p/+n/5//n/+b/5f/l/+b/5v/m/+X/5f/l
/+T/4//j/+P/4//h/+H/4f/h/+D/3//e/9z/2v/a/9r/2f/Z/9r/2//c/9v/2//b/9v/
2f/Z/9n/2f/b/9v/2//a/9j/2P/Y/9j/2P/Y/9f/1v/W/9f/2f/a/9f/1//X/9f/1//W
/9X/1f/W/9b/1f/U/9X/1v/X/9n/2P/X/9b/1f/X/9b/1v/Y/9j/2P/Y/9r/2v/a/9r/
2//c/93/3v/e/97/3v/e/+D/4P/g/+D/4v/i/+L/4v/g/97/3v/d/9r/2P/X/9f/2P/b
/9z/3f/b/97/4f/h/+D/3//d/9n/2f/Z/9n/2P/W/9b/1v/V/9f/2P/Y/9n/1//X/9f/
1//X/9f/1//W/9P/0v/R/9D/0v/S/9P/0//T/9P/0//T/9L/0f/Q/8//0f/R/9H/0f/T
/9L/0v/S/8//z//P/8//0f/R/9H/0f/N/8z/zP/M/9L/2f/j/+7/9/8DABcAMgBKAGEA
bgBsAGEAUAA0ABUA/P/p/9b/w/+1/6P/gv9b/zv/IP8J/+7+1v7R/tz+5P7x/gH/Fv8q
/0L/Xv90/4f/l/+o/7f/xP/M/87/0f/U/9n/2f/c/97/4f/l/+b/5//o/+n/6f/r/+v/
6//r/+3/7v/t/+//8v/y//P/8f/z//P/9f/2//b/9v/3//j/+f/6//v//f////////8A
AAAAAQACAAMABAAEAAUABwAHAAgACQAKAAsADAAPABMAFAAVABQAFAAVABUAGAAZABsA
HAAgACMAJAAlACgAKgAsAC0ALwAyADUANgA4ADsAPwBBAEIARQBHAEoATQBQAFMAVgBa
AF8AYwBnAGsAbwBzAHcAeQB9AIEAhQCJAI4AkgCWAJoAnQCgAKQApwCqAKwArwCyALMA
tgC4ALgAuQC5ALkAvAC8ALwAugC3ALYAtACyALAArQCoAKIAnwCaAJQAkACJAIEAegB0
AGsAZABdAFcAUQBIAEIAPAA1AC8AKQAjAB8AGgAWABIADQAJAAUAAgAAAP3//P/6//r/
+P/3//f/9f/0//P/8v/z//P/8//z//L/8f/x//D/7//v/+//8P/w//D/8P/w//D/8P/w
//D/8v/y//L/8v/x//H/8f/w//D/8f/y//T/9P/0//P/8f/x//H/8f/w//H/8f/x//H/
8P/w//D/7//u/+7/7f/t/+v/7f/t/+z/7v/r/+n/6P/m/+b/5v/k/+P/4v/h/+D/3v/d
/93/3f/f/9//4P/g/97/3v/e/93/2//b/9v/2//b/9v/2v/Z/9v/3P/c/9z/2//b/9v/
2v/Z/9n/2f/Z/9n/2f/Z/9n/1//X/9f/1v/Y/9j/2P/X/9T/1P/U/9T/1f/V/9X/1f/V
/9X/1f/V/9X/1f/V/9T/1v/W/9b/1v/U/9T/0//S/9H/0f/S/9L/0v/T/9T/1f/T/9L/
0f/R/9L/0v/R/9D/0v/S/9L/0//T/9P/0//T/9P/1P/W/9b/1v/W/9b/1v/W/9b/1v/X
/9j/2f/a/9z/3P/c/9z/2v/Y/9b/1v/X/9b/1P/T/9X/1f/X/9f/1//X/9r/3f/d/9z/
2//Z/9X/0//T/9P/1P/U/9T/1P/R/9H/0v/S/9H/0f/R/9H/0v/T/9T/1f/S/9H/0P/P
/9D/0P/Q/9H/z//P/8//z//P/8//z//P/83/zf/N/83/z//P/87/zv/O/83/zf/N/83/
zf/N/83/y//L/8r/yv/O/9D/1//h/+7/+f8FABsAOABSAGkAcgBuAGUAVAA4ABkA/v/n
/9D/v/+z/6H/gP9d/z//Iv8J/+r+0P7L/tT+3P7l/vf+Dv8q/0T/XP90/4X/lf+m/7X/
wv/I/8z/z//U/9n/2f/c/97/4f/j/+T/5f/m/+f/5//p/+n/6f/p/+v/7P/v//H/9P/0
//L/7//w/+//7v/u/+3/7P/u//D/8v/0//T/9f/2//X/9//4//j/+f/4//n/+v/6//3/
/////wAAAQACAAMABAAGAAkACQAJAAsADAAOAA8AEgATABUAFgAYABsAHAAdACAAIgAk
ACUAJwAqAC0ALgAyADUAOQA7AD4AQQBDAEYASwBOAFEAVABYAF0AYQBlAGcAawBvAHMA
eAB9AIIAhwCJAI4AkgCWAJoAnQCgAKQAqQCsAK4AsQCyALMAtgC4ALwAvQC9AL0AvAC8
ALwAugC7ALoAuAC2ALIArwCqAKQAoACaAJMAjgCGAH0AdQBuAGcAYABZAFMASwBCADwA
NgAxACsAJQAfABcAEgAOAAoABwADAP///P/4//X/9P/y//L/8P/v/+//7v/s/+r/6P/p
/+n/6f/p/+f/5//o/+j/5f/l/+X/5v/k/+T/5P/k/+b/5v/m/+b/5//o/+n/6v/p/+n/
6f/o/+f/5//n/+j/5//o/+j/5//p/+n/6f/o/+f/5//n/+f/6P/o/+j/5//k/+T/4//j
/+T/5//o/+j/6v/n/+X/5P/m/+b/5v/k/+P/4v/h/+D/4v/h/+H/4f/f/9//4P/g/97/
3v/e/93/3f/d/93/3f/d/93/3P/b/9n/2v/a/9r/2f/Z/9n/2P/X/9f/1//X/9f/1//X
/9f/1//X/9f/1v/W/9b/1v/V/9T/1P/U/9T/1//X/9f/1//X/9f/1//X/9f/1//X/9b/
1P/U/9T/1P/W/9b/1f/U/9X/1f/W/9b/1P/V/9b/1//X/9b/1f/V/9b/1v/V/9T/1v/W
/9b/1//V/9X/1f/V/9X/2P/Y/9j/2P/Y/9j/2v/a/9r/2v/a/9r/2v/a/9z/3P/c/9z/
3f/e/9//4P/h/+L/4//i/97/3v/d/9z/2v/Z/9n/2f/b/9v/2//b/97/4f/h/+D/3//d
/9n/1//X/9f/1v/W/9j/2P/X/9f/2P/Y/9n/2f/X/9f/1//X/9f/1//W/9X/1v/V/9T/
1P/S/9P/0//T/9X/1f/V/9X/1f/V/9X/1f/V/9X/1f/V/9b/1v/W/9X/0//T/9P/0//T
/9P/0//T/9T/1P/W/9j/3f/l//L//f8LACEAPABYAHEAfgB8AHMAYgBKAC0AEAD1/9z/
yf/B/7X/mP9z/1H/Mv8V//b+1P7H/s7+1v7h/vP+DP8m/0D/Xv94/43/m/+q/73/yv/S
/9j/3f/i/+P/5f/o/+r/7f/x//L/8//0//P/8//1//X/9//3//n/+v/6//v//f/8//7/
/f8AAAEAAQACAAIAAgAFAAYABwAIAAcACQALAAsACwAMAAwADQAOAA8AEAAQABIAFQAW
ABgAFwAYABkAGgAbAB8AIAAhACMAJAAmACcAKAApACsALAAwADMANAA1ADgAOgA8AD0A
PwBCAEUARgBKAE0AUQBTAFgAWwBdAGAAYwBmAGkAbABwAHUAeQB9AIEAhQCJAI0AkwCX
AJsAnwCjAKgArACwALQAtwC6AL4AwwDGAMgAywDOAM8A0gDUANYA1wDXANcA2gDaANoA
2ADXANYA1ADSAM4AywDGAMAAvAC2AK8AqgChAJkAkgCMAIEAegBzAG0AZgBcAFUATgBF
AD8AOQAzACsAJgAiAB4AGQAVABEADgAMAAkACAAGAAQAAgABAAEAAAD+//z/+v/7//v/
+//7//n/+f/6//r/+//7//v//P/8//z//P/8//7//v/+//7//v/+//7//v/////////+
//7///8AAAIAAQACAAIAAQABAAEAAQAAAAEAAQABAAEAAAAAAAAA//8AAAAA//////3/
//////7////9//z//P/8//z//P/6//n/+P/3//b/+P/3//f/9//3//f/+P/4//b/9v/2
//X/9f/1//X/9f/z//P/8v/x//H/8v/y//L/7//v/+//7v/v/+//7//v//D/8f/y//P/
8v/x//D/7v/u/+7/7v/t/+7/7v/u/+7/7P/r/+r/6f/q/+v/7P/t/+v/6//r/+r/6v/q
/+r/6v/s/+z/6//q/+v/6//s/+z/6//r/+v/6//r/+r/6f/p/+r/6v/p/+j/6v/q/+r/
6//r/+v/6//r/+3/7P/q/+r/6v/q/+r/6v/q/+r/6v/r/+z/7f/u//D/8P/w//D/8v/y
//L/8v/0//T/9P/0//X/9v/3//j/+P/2//T/9P/z//L/8P/v/+//7//x//H/8//z//b/
+f/3//b/9f/z/+//7f/t/+3/6v/q/+r/6v/r/+v/7P/s/+v/6//r/+v/7f/t/+3/7f/s
/+v/6v/p/+j/6P/o/+n/6f/p/+n/6f/r/+v/6//r/+3/7f/t/+3/7f/t/+z/7P/s/+v/
6//r/+v/6//r/+v/6f/p/+j/6P/u//T//f8FAA4AGQApAD8AXAB2AI0AlACOAIMAcABU
ADUAHAAFAPD/4f/V/7//nP91/1P/Ov8h/wD/6P7n/vD++v4J/x3/NP9O/2r/hv+e/63/
vf/O/93/5P/q//D/9//6//////8CAAQABwAIAAgACAAIAAsACwANAA0ADwAPABEAEgAS
ABMAFQAUABQAEwAWABcAGQAaABoAGgAbABwAHQAeAB0AHwAhACEAIwAkACQAJQAmACcA
KAAoACcAKQApACoALAAuADAAMgA0ADcANwA3ADgAOAA5ADkAPAA9AD8AQABEAEcASABJ
AEwATgBQAFEAUwBWAFkAWgBeAGEAZQBnAGoAbQBvAHIAdQB4AHsAfgCCAIcAiwCPAJMA
lwCbAJ8AowCnAKsArwCzALgAvADAAMIAxQDIAMwA0QDUANYA2QDcAN0A4ADiAOQA5QDl
AOUA5gDmAOYA5ADlAOQA4gDgAN4A2wDWANAAywDEALwAtgCxAKkAogCcAJIAigCCAHsA
cwBqAGQAXgBZAFMATQBHAEMAPgA6ADYALwArACcAJAAiAB8AHgAcABoAGAAXABcAFgAU
ABIAEAARABEAEQARABEAEQASABIADwAPAA8AEAAQABAAEAAQABAAEAAQABAAEAAQABAA
EAATABMAEwASABEAEQARABIAEQASABIAEQARABEAEQAQABEAEQARABEAEgASABIAEQAO
AA4ADQANAAwADQAMAAoACwAJAAgACAAKAAoACgAIAAcABgAFAAQABgAFAAUABQADAAMA
BAAEAAIAAgACAAEAAQABAAEAAQD//////v/9//3//v/+//7//////////v/9//3//f/9
//3//f/9//3/+//7//v/+v/6//r/+v/5//r/+v/6//r/+f/5//n/+f/5//n/+f/5//v/
+//7//r//P/8//z//P/8//z/+//6//v/+//8//z/+//7//v/+//7//r/+f/5//j/+P/3
//b/9//4//n/+//9//3//f/9////AAACAAAAAAAAAAAAAgACAAIAAgADAAQABQAGAAQA
BAACAAAAAAD///7//P/8//3//v8BAP///////wIABQAFAAQAAwD///v/+f/5//v/+v/6
//r/+v/5//n/+v/6//v/+//7//v/+//7//v//f/8//v/+v/3//b/9v/2//f/9//3//f/
9//3//f/9//3//f/9//3//X/9f/1//T/9P/0//P/8//z//P/8//z//P/8//z//L/9v/2
//r/AwANABgAIQAvAEcAYgB6AI0AlACQAIMAbgBOAC8AGgAFAPD/3//T/73/mv93/1f/
Pv8n/wr/9v73/gT/DP8X/yn/Pv9S/2z/iP+g/7P/wf/Q/9//6P/u//L/9//6//3///8C
AAQABwAIAAgACAAIAAkACQALAAsACwALAA0ADgARABMAFgAWABUAEwAVABUAFwAYABgA
GAAZABoAGwAcABsAHQAfAB8AIQAiACIAIwAiACMAJAAkACMAJQAlACYAKQAqACsALAAu
ADEAMQAxADIAMgAzADMANgA3ADkAOgA7AD0APQA9AD4AQABCAEMAQwBGAEkASgBKAE0A
UQBTAFgAWwBdAGAAZQBoAGsAbgByAHcAewB/AIEAhQCJAI0AkQCVAJkAnQCjAKgArACw
ALYAuQC8AMAAwgDEAMUAxwDKAMsAzgDQANAA0QDRANEA1ADUANQA0gDQAM4AywDIAMQA
wQC8ALYAsgCsAKUAoACXAI8AiACCAHkAcgBrAGUAXgBUAE0ARgA/ADkAMwAtACgAJAAh
AB4AGQAVABEADgAKAAcABgAEAAQAAgABAAEAAAD+//z/+v/5//n/+f/5//f/9f/0//L/
7//v/+//8P/w//D/8P/w//L/8v/y//L/8P/w//D/8P/v/+//7//u/+7/7//w//L/8f/y
//L/8f/v/+//7//u/+//7//v/+//8P/w//D/7//w//D/7//v/+3/7//v/+7/7//t/+z/
7P/s/+z/7P/q/+v/6v/p/+j/6P/n/+f/5//l/+X/5v/m/+T/5P/k/+P/4//j/+P/4//h
/+H/4P/f/+H/4v/i/+L/3//f/9//3v/b/9v/2//b/9r/2f/Y/9f/2f/Z/9n/2P/W/9b/
1v/V/9T/1P/U/9T/0//T/9P/0//V/9X/1f/V/9P/0//T/9L/1P/U/9T/1P/U/9T/0//S
/9L/0//V/9b/1f/V/9X/1f/V/9T/0//T/9P/1P/U/9T/1P/U/9T/1f/V/9X/1f/V/9X/
2P/Y/9r/2v/a/9r/2v/a/9r/2v/a/9r/2v/a/9v/3P/d/97/4P/g/+D/3v/a/9r/2f/Y
/9j/1//X/9f/2f/Z/9n/2f/a/93/3f/c/9n/1//T/9H/z//P/87/zv/M/8r/x//F/8P/
wv/C/8H/wf/B/8H/wf/B/8H/wP+//77/vf+8/7z/vP+9/73/vf+9/73/vf+9/7v/u/+7
/7v/u/+7/7v/u/+8/7z/vP+7/7v/u/+7/7v/u/+7/7v/u/+4/7j/uv++/8f/z//Y/+P/
8/8LACgAQgBZAGAAWgBRAD4AJAAFAOr/0/+6/6X/m/+L/2z/R/8n/wr/7/7K/q7+qf6w
/rj+w/7X/vD+CP8k/0D/VP9l/3X/hv+T/57/pv+q/6v/rv+x/7H/tP+2/7n/uP+4/7j/
uP+3/7f/uf+5/7n/uf+7/7z/vP+9/7//vv+9/7v/vf+9/77/vv+9/7z/vf++/7//wP/B
/8P/xf/F/8P/xP/E/8X/xv/H/8j/yP/J/8v/y//M/8v/zP/N/87/z//T/9T/1f/Y/9j/
2f/Z/9r/2//d/97/4P/j/+T/5f/m/+j/6v/r/+//8v/1//b/+P/7////AQAEAAcACQAM
ABEAFAAXABoAHAAhACUAKQAvADMANwA7AEEARQBJAE0AUQBWAFoAXgBjAGcAawBwAHEA
dAB2AHkAfgB/AIIAhACGAIcAhwCHAIgAiACIAIYAhQCEAIIAgAB6AHcAcgBsAGgAYgBb
AFYATQBFAD4AOAAvACgAIQAbABIACAABAPr/8//t/+f/4f/d/9j/1P/Q/8v/x//D/8D/
vv+7/7r/uP+0/7L/sf+x/6//rv+t/6z/q/+r/6v/q/+p/6n/qv+q/6n/qf+p/6r/qv+q
/6r/qv+s/6z/rP+s/6z/rP+s/6z/rf+t/63/rP+t/63/rf+u/63/rv+u/63/rf+t/63/
rP+t/63/rf+t/67/rv+u/63/qv+q/6n/qf+p/6v/q/+q/6r/p/+l/6T/pv+m/6b/pP+l
/6T/o/+i/6L/of+h/6H/n/+f/6D/oP+e/57/nv+d/53/nf+d/53/m/+b/5r/mf+Z/5r/
mv+a/5n/mf+Z/5j/l/+X/5f/l/+V/5X/lf+V/5X/lf+V/5T/lf+W/5f/l/+W/5b/lv+W
/5X/lf+V/5X/lf+V/5X/lf+X/5f/l/+W/5b/lv+W/5b/lv+W/5X/lP+T/5P/lP+U/5T/
lf+W/5f/l/+W/5X/lf+W/5b/lf+U/5b/lv+W/5f/lf+V/5X/lf+T/5L/lP+V/5b/l/+Y
/5n/mv+b/5z/mv+a/5r/mv+c/5z/nP+c/5z/nP+c/5z/nP+c/5z/nP+a/5j/lv+U/5L/
kv+S/5L/k/+U/5X/lv+Z/5r/m/+c/5j/lv+U/5L/kf+Q/4//jv+O/47/jv+O/47/jv+O
/47/jv+O/47/jv+O/47/jv+O/4z/jP+M/4z/iv+K/4r/iv+K/4r/iv+K/4r/iv+K/4r/
iv+K/4r/iv+M/4z/jP+M/4z/jP+M/4z/iv+K/4r/iv+L/4z/jf+O/5j/oP+o/7D/xf/a
/+//BAAPABgAIQAqABQA/v/o/9L/u/+m/5H/fP9g/0T/KP8M/+7+0P6y/pT+lP6U/pT+
lP6j/g==
         </WaveFormData>
      </LeadData>
      <LeadData>
         <LeadByteCountTotal>10000</LeadByteCountTotal>
         <LeadTimeOffset>0</LeadTimeOffset>
         <LeadSampleCountTotal>5000</LeadSampleCountTotal>
         <LeadAmplitudeUnitsPerBit>4.88</LeadAmplitudeUnitsPerBit>
         <LeadAmplitudeUnits>��V</LeadAmplitudeUnits>
         <LeadHighLimit>2147483647</LeadHighLimit>
         <LeadLowLimit>268435456</LeadLowLimit>
         <LeadID>V3</LeadID>
         <LeadOffsetFirstSample>0</LeadOffsetFirstSample>
         <FirstSampleBaseline>0</FirstSampleBaseline>
         <LeadSampleSize>2</LeadSampleSize>
         <LeadOff>FALSE</LeadOff>
         <BaselineSway>FALSE</BaselineSway>
         <ExcessiveACNoise>FALSE</ExcessiveACNoise>
         <MuscleNoise>FALSE</MuscleNoise>
         <LeadDataCRC32>548189935</LeadDataCRC32>
         <WaveFormData>
vv++/77/vv+8/7z/vP+8/77/vv++/77/vP+8/7z/vP+8/7z/vP+8/7r/uv+6/7r/u/+8
/73/vv+8/7z/vP+8/7z/vP+8/7z/vv++/77/vv++/77/vv++/8D/wP/A/8D/wP/A/8D/
wP++/77/vv++/8D/wP/A/8D/wP/A/8D/wP/A/8D/wP/A/8L/wv/C/8L/xP/E/8T/xP/F
/8b/x//I/8j/yP/I/8j/yf/K/8v/zP/N/87/zv/P/9H/z//O/87/zf/N/8z/zP/O/87/
z//P/9P/1P/W/9j/2P/X/9P/z//O/87/zf/M/8z/zP/L/8r/zP/M/8z/zP/L/8v/zP/M
/8z/zP/M/8v/yf/I/8j/xv/D/8P/xP/E/8X/xf/F/8X/xf/F/8X/xP/E/8T/xP/E/8T/
xP/E/8P/xf/F/8X/xf/G/8b/x//H/8f/x//J/8n/yP/K/83/0v/X/+T/9v8JAB8AOQBW
AHEAkgC3ANIA5QDuAPgA/wADAQAB8wDcALQAhQBTABYAzP+F/1v/SP85/zX/P/9O/1//
c/+H/5n/pf+y/8D/yv/T/9j/2f/b/93/3//h/+L/4//l/+j/6f/r/+z/7f/u/+7/7//y
//L/8v/0//X/9f/1//b/9//4//n/+f/6//r/+v/7//7///8AAAEAAgADAAMAAwAFAAcA
CAAKAA0ADgAPABAAEwATABQAFQAXABkAGwAdACAAIQAiACMAIwAlACYAKAApACsALAAu
ADAAMQA0ADcAOQA7AD0APwA/AEEAQwBFAEkASwBPAFIAVQBYAFoAXQBfAGIAZQBoAGsA
bgBzAHcAfAB+AIIAhgCHAIsAjwCTAJcAmwCfAKMApQCoAKsArgCxALIAtgC4ALwAvgC/
AMAAwQDCAMMAwwDDAMMAwwDBAMIAwQDAAL0AuQC2ALIArgCsAKcAoQCcAJUAkACIAIIA
fAB0AG8AaABjAF0AWABTAEwARgBCAD0AOgA1ADAALAApACUAIQAeABwAGQAYABcAFQAT
ABIAEgAPAA4ADQAMAAwACgAKAAsACwAKAAoACgALAA0ADwAQAA0ADQANAA0ADAANAA0A
DQAOAA8AEAARAA8ADwAOAA4AEQARAA8ADwAPAA4ADgAOABAAEAAQABAAEQARABEAEQAP
AA8ADgAOAA4ADgAOAA0ADwAOAA0ADQAPAA8ADwAPAA8ADQANAA0ADwANAA0ADAAMAAwA
DAALAAsACwAJAAkACAAIAAgACAAIAAYABgAGAAgACAAGAAYABgAGAAYABQAGAAcABwAI
AAoACQAJAAkACQAJAAkACAALAA4AEAATABQAFQAWABcAFAATABEADwAMAAsACgAJAAgA
BgAFAAQABQAFAAUABQAFAAUABAAEAAIAAgABAAEAAQABAAEAAQD//////f//////////
////AAAAAAAAAAACAAIAAgACAAIAAgAAAAAAAgAEAAQABAAEAAUABQAFAAMAAAAAAAEA
AQD+//7//v/+/wIAAwAGAAgACwAOAA8ADwANAAkACAAIAAUAAgAAAP7/AQACAAQABgAE
AAQAAwADAAAA/v/8//r/+f/3//T/8v/y//D/7//v/+7/7v/t/+3/7f/t/+3/7f/r/+r/
6v/q/+r/6v/q/+r/6v/p/+n/6f/p/+n/6P/o/+r/6//s/+3/+f/3//L/8P/z//b//f8K
ABwALwBFAGEAfgCZALoA3QD4AAkBEgEaASUBKwEqAR8BBgHWAKEAaQAoANr/lf9v/17/
Uf9N/1n/av93/4f/m/+r/7f/wv/O/9j/3//k/+f/6f/t/+//7//w//H/8//0//X/9//4
//f/+P/4//n/+v/6//r//P8AAAEAAgAEAAQABAAEAAMAAgACAAIAAwACAAMABAAFAAQA
BQAFAAUABwAJAAoADAANAA4ADwAQABAADwAPAA8AEAARABIAEwAWABcAGAAZABsAHQAe
ACAAIgAjACMAJAAkACUAKAArACwALQAuAC8ALwAxADMANQA3ADkAPQBAAEMARgBIAEsA
TQBQAFMAVgBXAFoAXwBjAGgAagBuAHIAdwB7AH8AgwCFAIkAjQCRAJEAlACXAJoAnQCe
AKIApACkAKYApwCoAKkAqgCrAKsAqgCpAKgApQCiAKEAoACdAJkAlgCSAI4AiACDAH0A
eABxAGwAZABeAFgAUABLAEQAPAA1AC8AKQAkAB4AGgAVABAACwAGAAIA///7//f/9P/y
/+//7v/t/+v/6f/o/+j/6v/q/+r/6v/o/+T/4v/h/9//3v/e/97/3v/f/+D/4P/h/+H/
4f/h/+D/4f/h/+H/3//f/9//3//h/+H/4P/g/9//3//d/93/3f/c/9z/3P/c/9z/3P/c
/9n/2f/Z/9n/2//b/9r/2v/a/9r/2v/Z/9n/2P/X/9f/1//X/9f/1//X/9X/1f/V/9P/
0f/R/9D/0P/Q/9D/z//P/8//zf/N/83/zv/P/9D/0v/Q/9D/0P/S/9L/0P/Q/87/zv/O
/83/zf/N/8z/zP/O/83/zf/N/8//z//P/87/zf/M/8r/yf/I/8f/xv/F/8b/x//H/8f/
yf/J/8n/yf/H/8b/xv/G/8X/xf/F/8X/w//D/8L/wv/C/8L/wf/B/8P/w//D/8P/xP/F
/8T/x//L/83/z//R/87/zP/K/8j/yP/I/8j/yP/J/8r/y//M/87/zP/O/87/zv/O/87/
zP/M/8z/zP/M/8z/zP/M/8//0P/R/9L/0v/T/9T/0//S/9L/0//T/9P/1P/V/9b/2P/Z
/9z/3v/f/+D/3//d/9j/0//R/9D/zf/M/8z/zP/L/8r/yv/K/8z/zP/L/8v/zP/M/8z/
zP/N/83/zP/M/83/zP/M/83/z//Q/9D/0f/U/9X/1v/X/9f/1v/W/9b/2P/Y/9j/2P/X
/9X/1P/T/9X/1f/U/9T/1//X/9f/1//X/9f/2P/W/9X/2P/h/+7/AgAZADEASwBqAI0A
rgDLAOYA9wAEAQoBFQEfAR4BDwH4ANAAmwBfAB4A0P+J/13/Sv85/zP/Qf9U/2f/e/+R
/5//q/+4/8T/zv/V/9j/2f/d/+H/4//h/+L/4//l/+T/5f/n/+j/5//o/+j/6f/r/+z/
7f/w/+//7//v//D/7//w//H/8f/w//D/8P/x//L/8//0//X/9P/1//X/9f/4//n/+f/6
//v//P/9//7/AQABAAIAAwACAAMABAAFAAgACQAKAAsACwANAA4AEAARABMAFAAWABgA
GQAcAB8AHwAhACMAJQAnACkAKwAtAC8AMQA1ADgAOgA8AD0APwBDAEYASQBMAE0AUABV
AFkAXABeAGIAZgBpAG0AcQB1AHkAfQCBAIUAiQCMAI8AkgCVAJYAmgCcAJwAngCfAKAA
owCkAKUApQCjAKMAowChAKAAnwCeAJsAlwCUAJAAjACGAIEAewB2AG8AagBiAFwAVgBO
AEkAQgA8ADUALwApACQAHgAaABUAEAALAAYAAgD///v/9//0//L/7//u/+3/6f/n/+b/
5v/l/+T/4//i/+D/3v/e/9//3//e/97/3v/e/9//4P/g/9//3//f/9//4P/h/+H/4f/h
/+H/4f/h/+H/4f/g/+D/4f/h/9//3//h/+D/4P/g/+L/4v/i/+L/4f/h/+H/4f/h/+H/
4P/g/+L/4v/i/+H/4f/g/9//3//d/93/3f/d/93/2//b/9v/3f/b/9v/2v/Y/9j/2P/X
/9f/1//V/9X/0v/S/9L/0v/U/9L/0v/S/9L/0v/Q/9D/0P/Q/9D/z//P/8//zv/O/8z/
y//L/8v/yf/J/8n/yP/K/8r/yf/J/8n/yf/J/8n/x//H/8b/xf/H/8f/x//H/8f/xv/G
/8b/xf/F/8X/xf/F/8X/xP/E/8b/xv/F/8X/xf/F/8X/xf/H/8f/xf/H/8X/xf/F/8X/
xP/E/8T/xP/C/8L/wv/C/8L/wv/C/8L/wv/C/8L/wv/C/8L/wv/E/8T/xP/E/8T/xP/E
/8T/xv/G/8b/xv/G/8b/xv/G/8j/yP/I/8j/yv/J/8n/yf/J/8j/yP/J/8n/yP/I/8j/
xv/H/8f/yf/K/8z/zv/O/83/yf/F/8T/xP/D/8L/wv/A/7//vv++/7//wP/B/8H/wP/A
/7//vv++/77/vf+7/7r/uv+4/7f/t/+4/7j/t/+3/7f/t/+3/7f/t/+2/7b/uP+4/7j/
uP+3/7b/tP+z/7P/s/+z/7L/sv+z/7P/s/+x/7H/s/+2/7b/t/+4/7//yv/a/+3/AQAZ
ADQATQBsAI8ArgDHANYA3gDjAOkA7ADnANYAuACNAFkAIADc/5H/Vf82/yP/F/8X/yj/
Pf9P/2X/ef+H/5D/nP+m/6//tv+3/7f/u/+//8H/wv/D/8X/xf/F/8b/xv/J/8r/yv/L
/8r/yv/K/8z/z//P/8//0P/T/9T/1f/V/9b/1v/W/9f/2P/Z/9r/2//c/93/3f/d/97/
3//f/+D/4//k/+X/5v/p/+n/6v/r/+z/7f/u/+//8P/x//L/8//z//X/9v/4//v//f/+
/wAAAAABAAQABwAJAAsADQAPABMAFQAXABkAGwAdACEAJAAnACoALAAvADMANgA5ADwA
PwBCAEcASwBOAFAAVABYAFsAXwBjAGcAawBvAHMAdwB5AHwAfwCCAIcAiACMAI4AkgCU
AJUAlgCXAJgAmQCZAJsAmwCbAJkAmgCZAJgAlQCTAJAAjACIAIYAgQB7AHYAcgBuAGcA
YgBaAFIATQBGAEEAOwA2ADEAKgAkACAAGwAWABEADAAIAAUAAQD9//r/+P/1//T/8//x
/+//7v/u/+3/7P/r/+r/7P/q/+r/6//r/+r/6v/q/+r/6//s/+z/6//r/+v/6//q/+v/
6//r/+v/6//r/+v/7f/t/+z/7P/t/+3/6//r/+3/7P/s/+z/7P/s/+z/7P/s/+3/7v/v
/+//7//u/+7/7v/u/+7/7f/t/+z/6//r/+v/6//r/+v/6//p/+n/6f/r/+n/6f/o/+j/
6P/o/+f/5//n/+X/5f/m/+b/5v/m/+b/5P/k/+T/4v/i/+D/4P/g/+D/4P/f/9//3//e
/97/3v/d/93/3f/b/9v/2//a/9r/2v/Z/9n/2f/Z/9n/2f/b/9v/2v/Z/9v/2//b/9v/
2//a/9r/2v/b/9v/2//b/9n/2f/Y/9j/2v/a/9n/2f/b/9v/2//b/93/3f/b/93/3f/d
/93/3f/e/97/3v/e/9//4P/h/+L/4f/g/9//3v/e/97/3v/g/+D/4P/g/+L/4v/i/+L/
5P/k/+T/5P/m/+b/5v/m/+j/6P/o/+j/6v/q/+n/6f/r/+n/6P/o/+j/5//l/+T/5f/m
/+j/6f/p/+r/7P/u/+7/7f/p/+X/5v/m/+X/5P/i/+L/4f/g/+D/4P/g/+D/3//f/+D/
4P/g/+D/4P/f/93/3P/c/9r/2//b/9z/3P/b/9v/2//b/9v/2//b/9r/2v/a/9r/2v/c
/9z/3P/b/93/3f/d/93/2v/a/9v/2//b/9n/2f/Z/9z/3v/h/+T/7f/4/woAHwA1AE0A
aACDAKIAxQDgAPEA/gAGAQ8BFQEOAQEB6ADCAJEAWwAgANj/k/9p/1j/S/9H/03/Xv9t
/4H/lf+l/7P/wP/M/9b/4f/m/+f/5//p/+3/7f/u/+//8f/z//X/+P/6//v//P/8//3/
/P/8//z//v////////8AAAEAAgADAAMABAAEAAQABQAIAAkACgALAA4ADwAPAA8AEAAR
ABEAEgAVABYAFwAYABkAGQAaABsAHgAfACAAIQAjACUAJwApACoAKwArACwALQAvADAA
MgA0ADUAOAA7ADsAPQA/AEEAQwBFAEcASQBLAE0AUQBUAFUAWABaAF0AXwBiAGUAaABt
AHAAdQB5AHwAfgCCAIYAiQCNAJEAlQCXAJsAnwCjAKcAqgCtALAAswC0ALgAugC8AL4A
vwDAAMEAwgDDAMMAwwDDAMMAwQC/AL0AuwC3ALUAsgCuAKoAqACjAJ0AmACTAI4AhgCA
AHwAdABvAGgAYABZAFMATQBIAEIAPgA5ADQALwAqACYAIwAfABsAGAAYABUAFAATAA8A
DQAMAAwACwAKAAkACAAIAAYABgAHAAcABgAGAAYABQAFAAUABAABAAEAAQABAAAAAQAB
AAEAAQABAAEAAQABAAEAAAAAAP/////9//3//P/6//n/+P/2//b/9v/2//f/9//3//f/
9f/1//T/9P/y//L/8v/x//H/8P/v/+//7f/t/+3/7f/r/+n/6f/p/+n/5//n/+b/5f/k
/+P/4f/j/+P/4f/h/97/3v/e/97/3f/a/9n/2P/Y/9j/1v/W/9T/1P/U/9P/0//T/9L/
0v/R/8//zv/N/83/zf/N/8z/y//K/8j/x//F/8X/xf/F/8T/w//B/7//v/+//7//v/+9
/7z/vP+8/7n/uf+5/7n/uf+5/7j/uP+3/7b/tP+z/7L/sf+w/6//r/+v/63/r/+t/63/
rf+t/6v/qv+p/6j/pv+m/6b/pv+m/6b/pv+m/6T/pv+m/6j/qP+o/6j/qP+o/6j/qP+o
/6j/qP+o/6r/qv+q/6n/p/+n/6X/pP+k/6X/pf+k/6L/ov+i/6P/of+j/6T/pv+m/6b/
pf+h/5v/mv+a/5n/mv+a/5r/mf+W/5b/lv+W/5T/k/+T/5T/lv+W/5b/lv+T/5H/kP+Q
/47/jf+N/47/jv+N/43/jf+L/4v/i/+L/4j/iP+I/4j/iP+I/4j/iP+F/4X/hf+F/4f/
hv+G/4f/h/+H/4f/h/+J/4j/iv+N/5L/m/+m/7j/z//l/wEAHAA3AFoAfwCcAK8AugDC
AMkA0wDUAMkAsgCKAFcAHQDg/5L/R/8b/wj/+/7z/vv+Dv8h/zX/Rf9V/2H/bv9+/4r/
k/+W/5f/m/+d/5//of+i/6P/pf+o/6n/q/+s/6v/rP+s/63/sP+w/7D/sv+0/7X/tv+4
/7f/uP+5/7n/uv+6/7r/u/++/7//wP/B/8L/w//D/8P/xv/H/8f/yP/L/8z/zf/O/8//
z//Q/9H/1P/V/9b/1//Y/9n/2v/b/9//4f/i/+T/5//p/+r/7P/s/+3/8P/z//P/9f/3
//n/+//9////AQAEAAcADAAQABEAFAAWABkAHwAiACUAKAArAC4AMwA3ADoAPABAAEQA
SABNAFIAVwBZAF0AYQBlAGcAagBtAHAAdQB2AHoAfAB+AIAAgQCCAIMAhACFAIUAgwCD
AIMAgQCCAIEAgAB9AHsAeAB0AHAAbABnAGEAXABVAFAASABCAD4ANgAxACoAJAAdABcA
EQAOAAgABAD///j/8//u/+r/6f/l/+H/3v/c/9n/2P/X/9X/0//S/9L/z//O/83/zP/O
/8z/zP/N/83/zP/M/8z/yv/L/8z/zP/L/8v/y//L/8z/zf/N/83/z//P/8//z//P/8//
zv/O/9H/0f/P/8//0f/Q/9D/0P/Q/9D/0P/Q/8//z//P/8//z//P/87/zv/M/8z/zP/L
/83/zP/L/8v/y//L/8v/y//L/8n/yf/J/8n/x//H/8b/xv/G/8b/xf/H/8f/xf/F/8L/
wv/C/8L/wv/A/8D/wP/C/8L/wP/A/8D/wP/A/7//v/+//77/vv+8/7v/u/+7/73/vf+9
/7z/vP+8/7v/u/+5/7n/uf+5/7v/u/+6/7n/uf+5/7n/uf+7/7r/uv+6/7n/uf+5/7n/
uf+5/7j/uP+6/7r/uf+5/7n/uf+5/7n/u/+7/7n/u/+7/7v/u/+7/7j/uP+4/7j/uP+4
/7j/uP+4/7j/uP+4/7j/uv+6/7r/uv+6/7r/uv+6/7r/uv+8/7z/vP+8/77/vv++/77/
v//A/8H/wv/E/8P/w//D/8P/wv/C/8P/wv/A/7//vv/A/8H/wf/D/8L/xP/G/8b/xv/D
/8D/wP++/73/vP+8/77/vf+8/7z/uv+6/7r/uf+3/7j/uP+4/7j/uP+3/7X/tP+0/7L/
sf+v/7D/sP+v/7H/sf+x/7H/r/+v/67/rv+u/67/rv+u/67/rv+t/63/rf+t/63/rP+q
/6v/q/+r/63/rf+v/7D/rv+v/7D/t//C/9T/5//9/xUAMABLAGoAjQCwAMkA1gDgAOcA
8QD2APMA4gDCAJUAXwAkANr/i/9R/zT/Jf8X/xn/Kv8//1P/Z/95/4f/kP+a/6b/sf+4
/7n/u/+//7//v//A/8H/w//G/8f/yf/K/8n/yv/K/8v/zP/M/8z/zv/N/83/zf/O/9D/
0v/U/9X/1P/U/9T/1f/W/9f/2P/Z/9j/2f/Z/9n/2v/b/9v/3P/d/97/3//g/9//3//g
/+H/4f/h/+H/4f/k/+X/5v/n/+v/7f/u//D/8v/z//P/9P/0//X/+P/7//3///8BAAMA
AwAFAAcACQANAA8AEwAWABkAHAAeACEAIwAmACkALAAxADQAOQA9AEAAQgBGAEoATQBR
AFUAWQBbAF8AYwBnAGcAagBtAHAAdQB2AHoAfACAAIIAgwCEAIUAhgCHAIcAiQCJAIkA
hwCGAIUAhACBAH8AfAB4AHQAcgBtAGcAYgBdAFgAUABKAEYAPgA5ADIALAAlAB8AGQAS
AAwACAADAP7/+f/0//D/7f/p/+X/4v/i/9//3v/d/9n/1//W/9b/0//S/9H/0P/R/9D/
0f/T/9P/0v/S/9L/1P/V/9b/1v/T/9P/0//T/9b/1//X/9f/2f/Z/9n/2f/Z/9n/2P/Y
/9v/2//Z/9n/2//a/9r/2v/a/9r/2v/a/9n/2f/Z/9n/2f/Z/9j/2P/Y/9j/2P/X/9f/
1v/V/9X/1f/V/9X/1f/V/9P/0//T/9H/z//P/87/0P/Q/9D/z//R/9H/z//P/87/zv/O
/87/zv/M/8z/zP/K/8r/yP/I/8r/yv/K/8n/yf/J/8j/yP/K/8n/yf/J/8v/y//L/8r/
yP/I/8f/x//H/8f/x//H/8n/yf/I/8f/yf/J/8n/yf/K/8r/y//M/8v/y//L/8v/y//L
/8r/yv/M/8z/y//L/83/zf/N/83/zf/N/8v/zf/N/83/zf/N/87/zv/O/87/zv/O/87/
zv/O/87/zv/O/9L/0P/O/87/zv/O/87/0P/Q/9D/0P/S/9L/0v/S/9T/1P/U/9T/1v/W
/9b/1v/Y/9j/2P/Y/9n/2v/b/9v/3f/d/9v/2v/a/9v/2//a/9r/2v/a/9v/2//d/97/
4P/k/+T/4//f/9v/2v/a/9n/1v/W/9b/1f/V/9b/1//Y/9b/1f/V/9b/2P/Y/9j/2P/V
/9P/0v/S/9L/0f/R/9L/1P/T/9P/0//R/9H/0f/R/9H/0v/T/9T/0v/S/9L/0v/R/9H/
0f/R/9P/0v/S/9P/0f/R/9H/0f/V/9j/2P/Z/97/5//0/wYAGQAvAEkAZgCFAKYAyQDk
APUA/gAEAQ0BEwEQAQEB6AC+AI0AWwAeAND/if9j/1D/Qf8//0v/XP9v/4H/l/+l/7P/
vv/K/9T/2f/e/+H/4//l/+f/6f/q/+v/7f/s/+3/7//w//P/9P/0//X/9P/0//T/9v/3
//f/9//4//v//P/9//3//v/+//7///8AAAEAAgADAAQABQAFAAUABgAHAAcACAAJAAoA
CwAMAA0ADQAOAA8AEwAVABcAGQAcAB0AHgAfACAAIQAhACIAIwAlACYAKAApACsALwAz
ADMANQA3ADkAOQA7AD0APwBBAEMARwBKAEsATgBQAFMAVwBaAF0AYABhAGQAaQBtAHAA
cgB2AHoAfQCBAIUAiQCLAI8AkwCXAJkAnACfAKIApQCmAKoArACsAK4ArwCwALEAsgCz
ALMAswCzALMAsQCyALEAsACtAK0AqgCmAKIAngCZAJMAjgCJAIQAfAB2AHAAaABjAFwA
VgBPAEkAQwBAADoANgAxAC4AKQAkACAAGwAXABMAEAAOAAsACgAJAAcABQAEAAQABQAE
AAMAAgAEAAIAAgADAAUABAAEAAQAAgADAAQABAAFAAUABQAFAAQABQAFAAUABQAFAAUA
BQAHAAcABgAGAAUABQADAAMAAwACAAIAAgACAAIAAgACAAEAAQABAAEAAwADAAIAAgAB
AAAA///9//3//P/7//v/+//7//v/+//9//v/+//7//n/9//3//b/9v/2//b/9f/3//f/
9f/1//L/8v/y//L/8v/w//D/8P/u/+7/7P/s/+7/7v/u/+3/7//v/+7/7v/u/+3/7f/t
/+v/6//r/+r/7P/s/+v/6//p/+n/6f/p/+n/6f/o/+f/5//n/+f/5//p/+j/6P/o/+f/
5//n/+f/6f/p/+j/6P/m/+b/5f/l/+f/5//n/+f/5//n/+X/5//l/+X/5f/l/+T/5P/k
/+T/5v/m/+b/5v/o/+j/6P/o/+r/6v/s/+r/6v/q/+r/7P/s/+z/7P/u/+7/7v/u/+3/
7f/t/+v/7P/s/+3/7f/s/+z/7P/s/+3/7f/v//D/8P/y//L/8f/r/+f/5v/m/+f/5v/m
/+b/5f/k/+T/5P/m/+b/5f/l/+b/5v/m/+b/5v/l/+P/4v/i/+D/3//f/97/3v/d/93/
3//f/9//3//f/97/3v/e/9z/3P/c/9z/3v/d/93/3f/b/9v/2v/a/9v/2//b/9v/3f/d
/97/3v/h/+b/7//8/xAAIwA7AFMAcACNAK4A0wDqAPsABgEQARkBHwEYAQkB7ADAAIsA
UwASAMT/g/9h/1L/R/9D/0//Xv9t/3//lf+n/7X/wP/I/9T/2//e/9//4//l/+f/6f/q
/+v/7f/s/+3/7//w//H/8v/y//P/8v/y//L/9P/2//f/+P/6//n/+v/7//v//v/+//7/
///+////AAABAAIAAwADAAMABQAHAAgACgAJAAoACwAMAAsACwAMAA0AEQATABUAFwAY
ABkAGgAbAB0AHwAgACIAJQAnACgAKgAqACsALgAxADMANQA3ADkAOwA9AD8AQQBDAEUA
SQBMAE8AUgBUAFcAWwBeAGEAZABnAGoAbwBzAHYAeAB8AIAAgQCFAIkAjQCRAJUAmQCd
AKEApACnAKoAqwCsALAAsgCyALQAtQC2ALcAuAC5ALkAuQC5ALkAtwC2ALUAtACxAK8A
rACoAKQAoACbAJUAkACLAIYAfgB4AHIAagBlAF4AVgBPAEkAQwA8ADYAMgAtACoAJQAg
ABwAGwAXABMAEAAMAAkACAAHAAUAAwACAAIA///+//3//P/8//r/+v/7//n/+P/4//j/
9v/3//j/+P/1//X/9f/1//T/9f/1//X/8//z//P/8//z//P/8v/y//X/9f/z//P/8f/w
//D/8P/w//D/8P/w/+3/7f/t/+3/7f/t/+z/7P/s/+z/7P/r/+v/6v/p/+n/6f/p/+n/
6f/n/+X/5f/l/+f/5f/l/+T/4v/i/+L/4f/f/9//3f/d/97/3v/e/97/3P/a/9r/2v/Y
/9j/1v/W/9b/1v/W/9X/0//T/9L/0v/S/9H/0f/R/8//z//P/87/zv/O/83/zf/L/8v/
y//L/8v/y//K/8n/x//H/8f/x//J/8j/yP/I/8X/xf/F/8X/xf/F/8T/xP/C/8L/wf/B
/8H/wf/B/8H/v/+//73/v/+//7//v/+//77/vv++/77/vv++/77/vv+8/7z/vP+8/7z/
vv++/77/vv++/77/vv++/77/vv+8/7z/vP+8/77/vv++/77/wP+//7//v/+9/7z/vP+9
/7v/uv+6/7r/uv+7/7v/vf+8/77/wP/A/7//u/+3/7b/uP+3/7b/tv+4/7f/tv+2/7T/
tP+0/7P/sf+y/7L/sv+0/7T/s/+x/67/rv+s/6v/qf+q/6r/qf+p/6n/qf+p/6n/qf+o
/6j/qP+o/6j/qP+o/6j/p/+n/6f/p/+n/6b/qP+p/6n/qf+l/6X/p/+o/6r/q/+s/7H/
wP/U/+n//f8XADAATQBwAJUAsgDHANYA4ADnAPEA8gDnANIArAB5AEMABAC0/2f/Of8i
/xH/Cf8T/yb/Of9N/2H/cf97/4b/lP+e/6P/qv+r/63/r/+z/7H/sv+z/7X/tP+1/7f/
uP+5/7r/uv+7/7z/vP+8/77/v/+//7//wP+//8D/wf/B/8L/wv/C/8P/xP/F/8b/x//I
/8n/yf/J/8r/y//L/8z/zf/O/8//0P/T/9P/1P/V/9b/1//Y/9n/3P/d/97/3//f/+H/
4v/k/+X/5//o/+r/6v/r/+7/8f/x//P/9f/3//v//f///wEAAwAFAAkADAAOABAAEQAT
ABUAGAAbAB4AIQAkACkALQAyADQAOAA8AD8AQwBHAEsATwBTAFcAWwBfAGIAZQBoAGkA
agBuAHAAdAB2AHcAeAB5AHoAewB7AHsAewB7AHkAdgB1AHQAcQBvAGwAaABkAGIAXQBX
AFIATQBIAEAAOgA2AC4AKQAiABsAEwAMAAUAAgD8//j/8//u/+n/5P/g/9v/1//T/9D/
zv/L/8r/yf/H/8X/xP/E/8P/wv/B/8D/wP++/77/v/+//77/vv++/7z/vf++/77/vf+9
/73/vf/A/8H/wf/B/7//v/+//7//wf/B/8D/wP/B/8H/v/+//8H/wP/A/8D/wP/A/8D/
wP/B/8H/wf/B/8H/wf/A/8D/wP/A/8D/v//A/8D/wP/B/8H/wf/B/8H/wf+//7//v/+/
/73/vf+8/7z/vP+8/7v/u/+7/7n/uf+4/7j/uP+4/7r/uP+4/7j/uP+4/7b/tv+2/7b/
tv+1/7X/tf+0/7T/tP+z/7P/s/+x/7H/sf+w/7D/sP+v/6//sP+x/7L/s/+y/7H/r/+t
/6//r/+v/6//r/+u/67/rv+v/6//r/+v/63/rf+s/6z/rv+u/63/rf+r/6v/q/+r/6n/
qf+n/6n/p/+n/6f/p/+m/6b/pv+m/6b/pv+m/6b/pP+k/6T/pP+i/6L/ov+l/6b/p/+o
/6r/qv+q/6r/qP+o/6j/qP+o/6j/qP+o/6n/qv+r/6z/rP+s/6z/rP+r/6r/qf+o/6b/
pv+m/6b/qf+q/6v/rP+v/7D/sf+y/67/rP+q/6j/p/+m/6X/pP+i/6L/ov+i/6L/ov+i
/6L/oP+g/6D/oP+e/57/nv+e/53/nP+b/5r/mv+a/5r/mv+a/5r/mv+a/5r/mv+a/5r/
mP+Y/5j/mP+a/5r/mv+a/5r/mv+a/5r/mP+Y/5j/mP+Y/5j/mP+Y/5v/nv+h/6T/tP/E
/9T/5P8AABwAOABUAG8AigClAMAAyADOANQA2gDDAKwAlQB+AEEABgDL/5D/b/9O/y3/
DP8R/w==
         </WaveFormData>
      </LeadData>
      <LeadData>
         <LeadByteCountTotal>10000</LeadByteCountTotal>
         <LeadTimeOffset>0</LeadTimeOffset>
         <LeadSampleCountTotal>5000</LeadSampleCountTotal>
         <LeadAmplitudeUnitsPerBit>4.88</LeadAmplitudeUnitsPerBit>
         <LeadAmplitudeUnits>��V</LeadAmplitudeUnits>
         <LeadHighLimit>2147483647</LeadHighLimit>
         <LeadLowLimit>268435456</LeadLowLimit>
         <LeadID>V4</LeadID>
         <LeadOffsetFirstSample>0</LeadOffsetFirstSample>
         <FirstSampleBaseline>0</FirstSampleBaseline>
         <LeadSampleSize>2</LeadSampleSize>
         <LeadOff>FALSE</LeadOff>
         <BaselineSway>FALSE</BaselineSway>
         <ExcessiveACNoise>FALSE</ExcessiveACNoise>
         <MuscleNoise>FALSE</MuscleNoise>
         <LeadDataCRC32>3469088209</LeadDataCRC32>
         <WaveFormData>
7P/s/+z/7P/p/+j/5//m/+j/6P/o/+j/5v/m/+b/5v/m/+b/5v/m/+X/5P/j/+L/4//k
/+X/5v/k/+T/5P/k/+T/5P/k/+T/5P/k/+T/5P/i/+L/4v/i/+T/5P/k/+T/4v/i/+L/
4v/i/+L/4v/i/+L/4v/i/+L/4P/g/+D/4P/g/+D/4P/g/+L/4v/i/+L/4v/i/+L/4v/j
/+T/5f/m/+T/5P/k/+T/5v/m/+b/5v/o/+j/6P/o/+j/6P/o/+n/6P/m/+X/5P/m/+b/
6P/o/+r/7P/t/+7/7v/u/+z/5//k/+T/4//i/+D/4P/g/9//4f/h/+H/4P/d/93/3f/d
/93/3f/c/9v/2f/Y/9j/1//V/9X/1f/U/9X/1v/X/9j/1v/W/9X/1f/T/9P/0v/S/9T/
1P/U/9T/0f/R/9H/0f/T/9P/0//T/9X/0//U/9P/z//N/83/zf/S/+D/8v8BABMALQBS
AH0AsQDqACABSQFlAXcBggF5AVsBOQEUAeIApwB2AEMACADV/7D/lv+E/3j/dv98/4f/
kf+f/6n/sf+4/8H/yf/P/9P/0//W/9f/1//X/9f/2P/Y/9n/2v/b/9z/3f/d/97/3v/e
/97/4P/h/+P/4//j/+X/4//k/+T/5P/l/+X/5//n/+n/6f/p/+n/6v/q/+z/7f/u/+//
7//v//H/8//z//P/8//0//X/9v/5//r/+v/7//z//f/9/////v//////AQACAAIAAgAE
AAcACQAKAAsADAANAA8AEAAPABAAEQATABYAGAAaABwAHAAeAB8AIQAjACUAJgAoACsA
LQAwADMANAA2ADcAOAA9AD8AQQBDAEUARwBKAE0ATQBOAE8AUABTAFQAVQBWAFcAWQBa
AFoAWABYAFgAWABXAFYAVQBVAFQAUwBRAFAATABKAEYARABDAEAAPgA7ADYAMwAwACsA
JQAhAB0AGgAZABYAFAASAA0ACgAIAAUAAgD///z/+v/3//X/8v/w/+7/7v/t/+z/7v/t
/+z/7P/q/+r/6v/q/+j/6P/o/+n/5//m/+b/5f/o/+r/6//s/+r/6v/q/+r/6f/p/+n/
6f/q/+z/7f/u/+3/7v/u/+7/7P/s/+z/7P/s/+z/7P/s/+3/7f/t/+3/7//v/+//7//v
/+7/7P/q/+j/6P/o/+j/6f/p/+n/6f/p/+n/6f/p/+f/5v/m/+b/5f/l/+T/5P/i/+H/
4f/h/+L/4v/i/+D/4P/g/+D/4P/e/93/3f/d/9//3//d/93/2//b/9v/2//b/9v/2v/a
/9z/3P/b/9v/2//b/9v/2//Z/9n/2f/Y/9j/2P/X/9f/2P/Y/9f/1//Z/9n/2f/Z/9f/
1//X/9f/1//X/9f/1//Y/9j/2P/Y/9b/1v/W/9b/1v/W/9b/1v/W/9b/1v/W/9f/2P/Z
/9r/2f/Z/9r/2v/a/9r/2v/a/9z/3P/c/9r/3P/e/97/3v/e/9z/3P/c/9z/3P/d/93/
3P/e/97/3v/e/+D/4P/g/+L/5f/m/+b/5v/k/9//3v/e/9z/2v/Z/9j/2v/Z/9n/2f/X
/9b/1f/V/9X/1f/V/9X/1P/T/9H/0P/Q/8//z//P/8//zv/O/87/0P/Q/9D/0P/N/83/
zf/N/8z/zP/M/8z/zv/O/83/zf/N/83/zf/N/8v/y//L/8v/yv/J/8f/xf/F/8P/yv/Y
/+j/+f8PAC0AVACDALsA+gAwAVsBeQGNAZ4BmwF/AV0BNAH6ALsAggBHAAgA0/+w/5j/
hv96/3j/fv+H/5H/nf+n/7H/uP/B/8f/zf/P/8//0P/R/9P/1f/V/9b/1v/X/9j/2f/a
/9v/2//c/9z/3v/e/+D/4f/h/+H/4f/j/+H/4v/i/+L/4//j/+X/5f/n/+f/5//n/+r/
6v/s/+3/7v/v/+//7//x//P/8//z//P/9P/1//b/9//4//j/+f/6//v/+//9//7/////
/wEABAAEAAQABgAHAAkACgALAAwADQAPABAAEQASABMAFQAWABgAGgAcAB8AIgAkACcA
JwApACoALAAuAC8AMQAzADcAOgA8AD4AQQBDAEUARwBLAE0AUABTAFMAVABVAFYAWQBa
AFsAXABdAF8AYABgAGAAYABgAGAAXQBcAFsAWwBYAFcAVQBUAFQAUgBOAEwARwBEAEIA
PwA6ADcANAAvAC0AKQAlACIAHAAYABUAEgAPAAwACgAHAAQAAQD+//z/+f/3//T/8v/w
//D/7//u//D/7//u/+7/7P/s/+z/7P/q/+r/6v/r/+v/6v/q/+n/6//s/+z/7P/u/+7/
7v/u/+3/7f/t/+3/7f/u/+7/7v/x//L/8v/y//D/8P/w//D/8P/w//D/8P/x//H/8f/x
/+//7//v/+//8P/w/+//7v/w//D/8P/w/+//7//v/+//7f/t/+3/7f/t/+z/7P/s/+n/
6f/o/+j/6P/n/+f/5//m/+b/5v/k/+b/5v/m/+b/5v/l/+X/5f/j/+P/4f/h/+H/4f/h
/+H/4f/h/+D/4P/i/+L/4f/h/+H/4f/h/+H/3//f/9//3v/g/+D/3//f/+D/4P/f/9//
3f/d/93/3f/f/9//3//f/9//3//f/9//3P/c/9z/3P/c/9z/3P/c/97/3v/e/97/3v/e
/97/3v/e/97/3v/e/93/3f/e/97/3P/c/9z/3P/e/97/3v/e/+D/4f/g/+D/4P/g/+D/
4v/i/+L/4v/k/+T/5P/k/+b/5v/m/+b/5v/m/+b/5v/m/+f/5//m/+b/5v/m/+b/6P/o
/+j/6v/r/+z/7P/s/+r/5f/k/+T/4f/g/+D/4P/i/+H/4f/h/+H/4P/f/9//3//f/9//
3//e/93/2//a/9r/2f/Z/9n/2//a/9r/2v/Y/9j/2P/Y/9f/1//X/9f/2P/Y/9j/2P/W
/9b/1f/V/9X/1f/V/9X/1//X/9f/1//W/9X/0//T/8//0f/Y/+b/9v8FABkANQBcAIsA
vwD4ACwBVwF1AYUBkAGLAW8BTQEqAfgAuQCCAEsAEADb/7j/oP+M/4D/gv+K/5X/of+t
/7f/vf/G/8//1f/b/9v/2//c/9//3//f/9//4P/g/+H/4v/j/+T/5P/j/+P/4v/j/+T/
5//p/+n/6f/p/+v/6//s/+z/7P/r/+v/7f/t/+//7//v/+//8P/w//L/8//0//X/9f/1
//X/9//3//f/+f/6//v//P/7//z//P/9/wAAAQABAAMABAAFAAUABwAIAAgACAAKAAsA
DQAOAA8AEAARABMAFAAXABgAGQAbABoAHAAeACAAIgAkACUAJwArAC0ALgAwADAAMQAz
ADUANwA6ADwAPgBBAEMARQBHAEsATQBQAFMAUwBUAFUAVgBXAFgAWQBaAFsAXQBeAF4A
XgBeAF4AXgBbAFoAWQBZAFoAWQBXAFYAUgBQAEwASgBHAEQAQgA/ADwAOQA2ADEALQAp
ACUAIgAgABwAGQAWABMAEAAOAAsACgAHAAQAAgD///3/+v/4//b/9v/1//T/9P/z//L/
8v/y//L/8v/y//L/8v/y//P/9f/0//T/8//z//T/9P/0//T/9P/0//T/9f/1//X/9f/1
//b/9v/2//X/9v/2//b/9v/2//b/9v/3//j/+f/6//f/9//3//f/+f/5//n/+f/4//j/
9//2//b/9v/2//b/9//3//f/9//z//P/8//z//X/9P/0//T/8//z//L/8v/w/+//7//v
//D/8P/w/+7/7v/u/+7/7v/u/+3/7f/t/+3/7f/r/+v/6//r/+v/6//r/+v/6v/q/+r/
6v/p/+n/6f/p/+n/6f/r/+v/6//q/+j/6P/n/+f/6P/o/+f/5//p/+n/6f/p/+f/5//n
/+f/5//n/+f/5//k/+T/5P/k/+b/5v/m/+b/5v/m/+b/5v/n/+j/6f/q/+j/6P/o/+j/
5//n/+j/6P/m/+b/5v/m/+T/5P/k/+T/5v/n/+b/5v/m/+b/5v/o/+j/6P/o/+j/6P/o
/+j/6v/q/+r/6v/s/+z/7P/s/+7/7v/u/+7/7v/u/+7/7v/w//D/8f/x//D/8P/w//D/
7v/w//D/8P/0//X/9v/2//T/8v/t/+z/7v/t/+z/7P/q/+r/6f/p/+v/6//q/+n/6f/p
/+n/6f/n/+b/5f/j/+L/4v/h/+H/4//j/+L/4v/g/+D/4P/g/+D/3//f/9//4f/g/+D/
4P/g/+D/4P/f/9//3//f/9//3//f/9//3//f/97/3//d/9v/2f/Z/97/6v/6/wcAFwAt
AEoAbwCbANAABAExAVMBZwFyAXMBYQE7ARgB8AC/AIwAXQAsAPn/zv+y/5z/jP+E/4j/
lf+h/63/uf/B/8j/0f/X/9v/3//h/+T/5f/p/+f/5//o/+j/5//o/+n/6v/r/+v/7P/s
/+z/7P/u/+//7//v/+//8f/x//L/8v/y//P/8//1//X/9//3//f/9//2//b/+P/5//j/
+f/5//n/+//9//3//f///wAAAQACAAMABAAEAAUABgAHAAcACQAIAAkACQALAAwADAAM
AA4ADwARABIAEwAUABUAFwAYABkAGgAbAB0AHQAeAB8AIAAkACYAJwApACkAKwAsAC4A
MAAxADMANQA3ADoAPAA+AD8AQQBDAEUARwBJAEwATwBPAFAAUQBSAFUAVgBXAFgAWQBb
AFwAXABaAFoAWgBaAFsAWgBZAFkAWABXAFUAVABUAFIATgBMAEcARABCAD8APQA7ADkA
NQAvACsAJwAkACIAHgAbABgAFQASABAADQAKAAcABAACAP///f/6//j/9v/2//X/9P/0
//P/8v/y//L/8v/y//L/8P/w//D/8f/x//D/8P/v//H/8v/y//L/8v/y//L/8v/x//H/
8f/x//H/8v/y//L/8//0//T/9P/y//L/8v/y//L/8v/y//L/8//z//P/8//z//P/8//z
//T/9P/z//L/8v/y//L/8v/v/+//7//v/+3/7f/t/+3/7f/s/+z/7P/t/+3/7P/s/+z/
6//r/+v/6P/o/+j/5v/o/+j/6P/o/+j/5//n/+f/5//n/+X/5f/l/+X/5f/l/+P/4//i
/+L/4v/i/+H/4f/h/+H/4f/h/9//3//f/97/4P/g/9//3//i/+L/4f/h/+H/4f/h/+H/
4P/f/97/3f/f/9//3//f/97/3v/e/97/3v/e/97/3v/e/97/3v/e/97/3v/e/97/3P/c
/9z/3P/d/93/3v/e/97/3v/e/97/3P/c/9z/3P/c/93/3v/g/+D/4P/g/+D/4P/g/+D/
4v/i/+L/4v/k/+T/5P/k/+T/5P/k/+T/5P/k/+T/5P/k/+T/5P/l/+P/4v/i/+L/4//k
/+f/6P/m/+j/6f/q/+z/7P/q/+X/5P/k/+P/4v/g/+D/4P/f/9//3//f/97/3f/d/93/
3f/b/9v/2v/Z/9n/2P/Y/9f/2f/Z/9n/2P/W/9b/1v/W/9T/1P/T/9P/1f/V/9T/1P/W
/9b/1v/W/9P/0//T/9P/1f/V/9X/1f/T/9P/0v/R/8//z//N/8//1v/g/+7///8TAC0A
UAB9AK8A6AAgAU0BbQGBAYwBhwFpAUUBIgHuALEAegBFAAwA2f+0/5z/iv9+/3r/fv+H
/5X/of+p/7H/uv/F/83/0//V/9X/0v/V/9X/1f/V/9b/1v/a/9z/3v/g/9//3//g/+D/
4P/g/+L/4//j/+P/4//l/+X/5v/m/+b/5//n/+n/6f/p/+n/6f/p/+z/7P/u/+//7v/v
/+//7//x//P/8//z//P/9P/1//b/9//4//j/+f/9////AAADAAMAAwACAAMABAAEAAQA
BgAHAAkACgALAAwADQAPABAAEQASABMAFQAWABgAGgAcABwAHgAfACEAJQAnACgAKgAu
AC8AMQAzADUAOAA6ADwAPQA/AEEAQwBHAEkATABPAFEAUgBTAFQAVwBYAFkAWgBZAFsA
XABcAFwAXABcAFwAXQBcAFsAWwBZAFcAVABSAFAATgBKAEgARgBEAEMAQQA+ADsAOAAz
AC8AKwAnACQAHgAaABcAFAAPAAwACgAHAAIA///8//r/+f/3//T/8v/w//D/7//u/+7/
7f/s/+z/7P/s/+z/7P/q/+r/6v/r/+v/6v/q/+n/6f/q/+r/6v/q/+r/6v/q/+v/6//r
/+v/7f/u/+7/7v/t/+7/7v/u//D/8P/w//D/7//u/+3/7P/r/+v/6//r/+3/7f/t/+3/
7v/u/+3/7P/s/+z/7P/s/+v/6//r/+v/5//n/+f/5//n/+b/5v/m/+X/5f/k/+T/5P/j
/+P/4//k/+T/5P/i/+D/4P/g/+D/4P/f/9//3//f/9//3f/d/9//3//f/9//4f/h/+D/
4P/e/97/3f/d/93/3f/d/93/3f/d/93/3P/e/97/3f/d/9z/3P/b/9v/2//b/9v/2//d
/93/3f/d/9v/2//b/9v/2//c/93/3v/c/9z/3P/c/9r/2v/a/9r/3P/c/9z/3P/a/9r/
2v/a/9n/2f/a/9r/2v/a/9r/2v/c/9z/3P/c/9z/3//g/+D/4P/g/+D/4P/g/+D/4P/i
/+L/4v/i/+T/5P/k/+T/4v/i/+L/4v/l/+X/5P/k/+T/5P/k/+b/6P/o/+r/6//q/+r/
6v/o/+P/4v/i/+H/4v/i/+L/4v/g/9//3v/d/97/3f/d/93/3//f/9//3v/d/9v/2v/a
/9n/2f/Z/9n/2v/a/9r/2v/a/9r/2v/Z/9f/1//X/9b/1v/W/9b/1v/W/9X/1f/V/9f/
1//X/9f/1//X/9f/1v/X/9P/z//P/8//1v/i//L/BQAZADMAWACFALkA+AAwAV8BfwGT
AZ4BnwGHAWUBQAEMAc0AkgBbAB4A5f++/6b/kv+G/4D/hv+V/6H/q/+z/7v/wv/L/9P/
2f/b/9v/3P/d/93/3//f/+D/4P/j/+T/5f/m/+X/5f/m/+b/5P/k/+b/5//q/+v/7P/v
/+3/7v/u/+7/7f/t/+//7//z//P/8//z//T/9P/2//f/9v/3//f/9//4//v//P/9//3/
/v///wAAAQACAAIAAwACAAMAAwAFAAgACQAJAAsADgAOAA4AEAARABMAFAAVABQAFQAX
ABgAGQAaABsAHQAgACIAJAAmACYAKAApACsALwAxADIANAA2ADcAOQA7AD0AQABCAEQA
SQBLAE0ATwBPAFEAVABXAFkAWgBbAFwAXgBgAGIAZABjAGUAZgBmAGYAZgBmAGYAYwBi
AGEAYQBiAGEAXwBeAFwAWgBWAFQATwBMAEoARwBCAD8APAA3ADUAMQAtACoAJAAgAB0A
GgAZABYAFAARAAwACQAGAAQABQADAAAA/v/8//z/+//6//j/9//2//b/9P/0//T/9P/y
//L/8v/z//X/9P/0//P/8f/y//L/8v/y//L/8v/y//X/9f/1//X/9//4//j/+P/3//j/
+P/4//r/+v/6//r/+P/4//j/+P/5//n/+f/5//f/9//3//f/+v/6//n/+P/2//b/9v/2
//f/9//3//f/8//z//P/8//z//L/8v/y//H/8f/w//D/8v/x//H/8f/w//D/8P/u/+7/
7v/u/+7/7P/r/+v/6//t/+3/6//r/+v/6//r/+v/6f/p/+j/6P/o/+j/5//n/+n/6f/p
/+n/6f/p/+n/6P/o/+j/5//n/+j/6P/n/+f/5//n/+f/5//n/+f/5//n/+f/5//n/+f/
5P/k/+T/5P/k/+T/5P/k/+b/5v/m/+b/5v/m/+b/5v/m/+b/5v/m/+P/4//k/+T/5P/k
/+T/5P/k/+T/5P/k/+T/5f/m/+j/6P/o/+j/6P/o/+j/6P/o/+j/6P/o/+r/6v/q/+r/
7P/s/+z/7P/u/+7/7v/u/+7/7v/v/+//7f/s/+v/6v/q/+z/7P/s/+7/7//w//D/8f/w
/+z/7P/q/+n/6P/o/+j/6P/n/+f/6f/p/+j/5//m/+X/5P/j/+P/4v/h/9//3//g/+D/
4f/f/9//3v/e/+D/4P/g/+D/3v/d/93/3f/d/9z/3P/c/9z/3P/c/9v/2//b/9v/2//Z
/9n/2f/Z/9v/3P/b/9v/2f/V/9f/3P/m//b/BQAXAC8ATgB1AKMA2gASAT8BXwFzAX4B
gwFxAU8BLAEEAc8AmABlAC4A9f/K/7D/nP+M/4b/iv+X/6P/r/+5/8H/xv/N/9X/3//j
/+P/5v/l/+X/4//j/+T/5P/m/+j/6v/s/+v/6//s/+z/7P/s/+7/7//t/+3/7f/v//D/
8v/z//T/8//z//X/9f/3//f/9//3//r/+v/8//3//P/9//3//f/9/////////wEAAgAD
AAQAAwAEAAQABQAGAAcABwAJAAwADQANAA8AEAAQABAAEgARABMAFAAVABgAGQAbABwA
HAAcABwAHQAfACIAJQAoACgAKgArAC0ALwAxADIANAA2ADcAOQA7AD0AQABCAEQARwBJ
AEsATQBPAFEAVABXAFcAWABZAFoAXQBeAF8AYABfAGEAYgBiAGIAYgBiAGIAYwBiAGEA
YQBgAF8AXQBcAFoAWABUAFIATwBMAEoARwBEAEEAPgA5ADUAMQAtACoAKAAkACEAHgAZ
ABYAFAARABAADQAKAAgABQADAAAA/v/+//7//f/8//z/+//6//r/9//2//X/9P/2//b/
9v/3//f/9v/2//X/9//4//j/+P/2//b/9v/2//n/+f/5//n/+f/6//r/+v/5//r/+v/6
//r/+v/6//r/+v/6//r/+v/5//n/+f/5//n/+f/5//n/+v/6//n/+P/4//j/+P/4//X/
9f/1//X/9P/1//b/9//1//T/9P/0//H/8f/w//D/8v/x//H/8f/w//D/8P/u/+7/7v/u
/+7/7P/r/+v/6//r/+v/6f/p/+n/6f/p/+n/6f/p/+j/6P/q/+r/6f/p/+n/6f/p/+n/
5//n/+f/5v/m/+b/5f/l/+b/5v/l/+X/5f/l/+X/5f/n/+f/5//n/+X/5f/l/+X/5P/k
/+T/5P/m/+b/5v/m/+T/5P/k/+T/5P/k/+T/5P/k/+T/5P/k/+P/4//k/+T/5P/k/+T/
5P/i/+L/4v/i/+b/4//i/+L/4v/i/+L/4v/i/+L/4v/j/+T/5f/m/+b/5v/m/+b/5v/m
/+b/5v/n/+j/6f/q/+r/6v/q/+r/6v/q/+r/6v/r/+v/6v/q/+j/6P/o/+r/7P/s/+7/
7//w//D/8P/u/+n/6P/o/+f/5P/k/+T/5P/l/+X/5f/l/+P/4f/g/9//4f/h/+H/4P/f
/93/3P/c/9v/2//b/9v/2P/Y/9j/2P/a/9r/2v/Z/9v/2//b/9r/2v/a/9r/2v/Z/9f/
1v/V/9f/1//X/9f/1f/V/9X/1P/X/9n/1f/R/9P/3P/q//r/CwAdADcAXACJALsA8gAk
AUkBYQFtAXYBaQFJAScBAgHOAJcAagA7AAAAz/+u/5j/hv96/3z/hP+P/53/qf+z/7v/
wv/J/9H/0//V/9n/2v/b/9v/2//b/9z/3P/f/+D/4f/i/+X/5f/m/+b/5P/k/+b/5//n
/+f/5//p/+v/7P/s/+z/7//v//H/8f/x//H/8f/x//D/8P/y//P/9P/1//X/9f/z//X/
9f/1//f/+P/5//r//v8AAAEAAwADAAMAAgADAAQABQAFAAcACAAIAAgACgANAA8AEAAR
ABAAEQATABQAFQAWABcAGQAYABoAHAAeACAAIgAjACUAKQArACwALgAwADEAMwA1ADcA
OgA8AD4AQwBFAEcASQBJAEsATgBRAFEAUgBTAFQAVwBYAFkAWgBZAFsAXABcAFwAXABc
AFwAWQBYAFcAVwBXAFcAVgBWAFQAUgBOAEwARwBEAEIAPwA8ADkANgAxAC0AKQAlACIA
HAAYABUAEgAQAA4ADQALAAYAAwAAAP7/+//5//b/9P/y//L/8f/w//L/8f/w//D/7v/u
/+7/7v/u/+7/7v/v/+//7v/u/+3/6//s/+z/7P/u/+7/7v/u/+//7//v/+//7f/u/+7/
7v/x//L/8v/y//D/8P/w//D/8P/w//D/8P/t/+3/7f/t/+3/7f/t/+3/8P/w/+//7v/s
/+z/7P/s/+v/6//r/+v/6//r/+v/6//r/+r/6v/q/+f/5//m/+b/5P/j/+P/4//k/+T/
5P/i/+L/4v/i/+L/4v/h/+H/4f/f/9//3f/d/93/3f/d/93/3//f/97/3v/e/97/3f/d
/9v/2//b/9v/3f/d/93/3P/a/9r/2f/Z/9j/2P/X/9f/2f/Z/9n/2f/Z/9n/2f/Z/9n/
2f/Z/9n/2v/a/9r/2v/Y/9j/2P/Y/9j/2P/Y/9j/1v/W/9b/1v/Y/9j/2P/Y/9X/1f/W
/9b/2P/Y/9j/2P/a/9r/2v/a/9r/2//c/9z/3P/c/9z/3P/c/9z/3P/e/97/3v/e/97/
3v/e/97/3v/f/9//3v/g/+D/4P/g/+D/4P/g/+L/4//k/+T/5P/g/9v/2v/a/9n/2P/Y
/9j/2v/Z/9n/2f/Z/9j/1//X/9X/1f/V/9X/1v/V/9P/0v/S/9H/0f/R/9H/0P/Q/9D/
0P/Q/9D/0P/P/8//z//P/87/zv/O/87/zv/O/83/zf/L/8v/y//L/8v/y//L/8v/0P/P
/8v/x//F/8f/zv/e/+z//f8RADEAWACJAMMAAAE2AV8BfwGTAZ4BlwF7AVkBMgH0ALMA
egBBAAIAzf+u/5j/hP96/3j/fv+H/5P/n/+r/7X/vP/B/8v/z//P/9H/1P/V/9X/1//X
/9j/2P/Z/9r/2//c/93/3f/e/97/3v/e/+D/4f/j/+P/4//l/+P/5P/k/+T/5v/n/+r/
6//r/+v/6//r/+z/7P/u/+//8v/z//P/8//x//P/8//z//P/9P/1//b/+P/6//v//f/+
//////8BAAQABQAFAAcACAAIAAgACgALAA0ADgAPAA4ADwARABIAFQAWABcAGQAYABoA
HAAeACIAJAAlACcAKwAtAC4AMAAyADMANQA3ADsAPgBAAEIAQwBFAEcASQBNAE8AUgBV
AFkAWgBbAFwAWwBcAF0AXgBfAGEAYgBiAGIAYgBiAGIAYQBgAF8AXwBcAFsAWQBYAFgA
VgBSAFAATQBKAEgARQBAAD0AOgA1ADEALQApACYAIAAcABkAFgARAA4ADAAJAAgABQAC
AAAA///9//r/+P/0//T/8//y//T/8//y//L/7v/u/+7/7v/u/+7/7v/v/+3/7P/s/+v/
7f/u/+7/7v/u/+7/7v/u//H/8f/x//H/8f/y//L/8v/x//L/8v/y//T/9P/0//T/8v/y
//L/8v/z//P/8//z//P/8//z//P/8v/y//H/8P/x//L/8//0//H/8f/x//H/8f/x//H/
8f/v/+7/7v/u/+//7//u/+7/7v/t/+3/7f/q/+r/6v/o/+j/6P/o/+j/6v/p/+n/6f/p
/+n/5//n/+n/6f/p/+n/5//n/+b/5v/k/+T/4//j/+X/5f/l/+X/5f/l/+X/5P/k/+T/
4//j/+T/5P/j/+P/4f/h/+H/4f/i/+P/5P/l/+P/4//j/+P/4v/i/+L/4v/g/+D/4P/g
/+D/4P/g/+D/4P/g/+D/4P/g/+D/4P/g/+H/4f/i/+L/4v/i/+L/4v/g/+D/4P/g/+L/
4//m/+T/5P/k/+T/5v/m/+b/5v/m/+b/5v/m/+j/6P/o/+j/6v/q/+r/6v/o/+j/6f/p
/+j/6P/o/+j/6P/q/+r/6v/s/+3/7v/u/+z/6v/l/+T/5f/l/+X/5v/m/+b/5f/l/+P/
4//i/+H/4f/h/+H/4f/j/+L/4f/f/9z/3P/b/9v/2//b/9r/2v/a/9r/2v/a/9r/2f/Z
/9n/1//W/9b/1v/Y/9j/2P/X/9f/1//X/9f/2f/Z/9n/2f/V/9b/1//X/9X/0//R/9b/
5P/0/wUAFwAxAFQAfwCzAOwAJAFPAW8BgwGMAYkBcQFPASwB/AC/AIgAUwAYAOH/vP+k
/5D/gv+A/4j/k/+h/63/s/+7/8L/y//T/9n/2//d/9z/3//f/9//3//g/+D/4f/i/+P/
5P/l/+X/5v/m/+b/5v/o/+n/6f/p/+n/6//r/+z/7P/s/+v/6//t/+3/7//v/+//7//x
//L/9f/3//b/9//3//f/9//5//n/+f/9//7///8AAAAAAAD/////AgADAAMABQAIAAkA
CQALAAoACgAKAAwADQAPABAAEQASABMAFQAWABkAGgAbAB0AHgAgACIAJAAkACYAJwAp
ACsALQAuADAAMgAzADUANwA5ADwAPgBAAEMARQBHAEkASwBNAFAAUwBWAFgAWgBcAFsA
XABdAF4AXwBhAGIAYgBiAGIAYgBiAGEAYABfAF8AXgBdAFsAWgBYAFYAUgBQAE0ASgBI
AEUARABBAD4AOQA1ADEALQAqACQAIAAdABoAGQAWABQAEQAOAAsACAAGAAMAAQD+//z/
/P/8//v/+v/6//n/+P/4//b/9v/2//b/9v/2//b/9//3//b/9v/1//X/9v/2//b/9v/2
//b/9v/5//n/+f/5//n/+v/6//r/+f/6//r/+v/6//r/+v/6//z//P/8//z/+//7//v/
+//7//v/+//7//z//P/7//r/+P/4//j/+P/5//n/+f/5//f/9//3//f/+f/4//j/+P/3
//f/9v/2//b/9f/1//X/9P/0//T/8v/y//L/8v/y//L/8f/x//H/8f/x/+//7//v/+//
7//v/+//7//u/+7/7v/u/+3/7f/t/+3/7f/t/+3/7f/t/+z/7v/u/+3/7f/s/+z/6//r
/+v/6//r/+v/6//r/+v/6//t/+3/7f/t/+z/7P/s/+z/7P/s/+z/7P/q/+r/6v/q/+r/
6v/q/+r/7P/s/+z/7P/r/+v/7P/s/+z/7P/s/+z/6v/q/+r/6v/o/+f/6v/r/+z/7f/u
//D/8P/w//D/8P/w//D/8P/y//L/8v/y//T/9P/0//T/9v/2//b/9v/0//T/9P/0//T/
9P/0//T/9f/2//f/+P/7//z//f/+//z/+v/4//b/8//y//H/8P/w//D/8P/w/+7/7v/u
/+7/7P/s/+z/7P/s/+z/7P/s/+v/6v/p/+j/6P/o/+j/6P/o/+j/6P/o/+j/6P/o/+j/
5//m/+X/5P/l/+b/5//o/+j/6P/o/+j/5v/m/+b/5v/k/+T/5P/k/+X/5v/n/+j/9v8E
ABIAIABDAGQAhQCmANEA/AAnAVIBVgFYAVoBXAE3ARIB7QDIAJYAZgA2AAYA6f/O/7P/
mP+X/w==
         </WaveFormData>
      </LeadData>
      <LeadData>
         <LeadByteCountTotal>10000</LeadByteCountTotal>
         <LeadTimeOffset>0</LeadTimeOffset>
         <LeadSampleCountTotal>5000</LeadSampleCountTotal>
         <LeadAmplitudeUnitsPerBit>4.88</LeadAmplitudeUnitsPerBit>
         <LeadAmplitudeUnits>��V</LeadAmplitudeUnits>
         <LeadHighLimit>2147483647</LeadHighLimit>
         <LeadLowLimit>268435456</LeadLowLimit>
         <LeadID>V5</LeadID>
         <LeadOffsetFirstSample>0</LeadOffsetFirstSample>
         <FirstSampleBaseline>0</FirstSampleBaseline>
         <LeadSampleSize>2</LeadSampleSize>
         <LeadOff>FALSE</LeadOff>
         <BaselineSway>FALSE</BaselineSway>
         <ExcessiveACNoise>FALSE</ExcessiveACNoise>
         <MuscleNoise>FALSE</MuscleNoise>
         <LeadDataCRC32>481273009</LeadDataCRC32>
         <WaveFormData>
8P/w//D/8P/v/+7/7f/s/+z/7P/s/+z/7P/s/+z/7P/s/+z/7P/s/+v/6v/p/+j/6v/q
/+r/6v/q/+r/6v/q/+r/6v/q/+r/6P/o/+j/6P/q/+r/6v/q/+r/6v/q/+r/6P/o/+j/
6P/o/+j/6P/o/+r/6v/q/+r/6P/o/+j/6P/m/+b/5v/m/+n/6v/r/+z/7P/s/+z/7P/u
/+7/7v/u/+7/7v/u/+7/7v/u/+7/7v/u/+7/7v/u//D/8P/y//L/8P/w//H/8f/x//H/
8v/y//b/9//4//n/+f/4//f/9v/1//P/8//y//D/8P/w//D/8f/x//D/7//r/+v/6//r
/+3/7P/q/+r/5//m/+b/5f/j/+P/4//i/+P/5P/l/+b/5P/k/+T/4//j/+P/4v/i/+X/
5f/k/+P/4f/h/+H/4f/j/+P/4//j/+P/4//j/+L/3//a/9f/0f/T/93/6v/1/wIAFwA3
AGAAkwDIAPoAJQFKAWYBfgGHAXoBbAFeAUYBKAEHAeQAtgCKAGQAQQAkAA4A/P/y//L/
8P/t/+v/6//r/+r/7P/v/+//7f/t/+3/7P/q/+r/6f/o/+j/6P/o/+j/6P/o/+j/6P/o
/+j/6P/o/+n/6v/q/+v/6//r/+z/7P/s/+3/7f/t//D/8f/y//L/8f/x//H/8f/x//L/
8//z//H/8f/z//P/9P/1//X/9f/3//j/+//8//7//v///wAA//////7//v/9//3//v//
/wMAAwADAAUABgAGAAgACAAGAAcACAAJAAwADQAPABAAEQARABMAFAASABQAFAAWABgA
GgAcAB4AHQAfACAAIQAiACQAJQAnACkAKQArACwAKwAsACwALQAwADEAMQAxADIAMgAz
ADMAMQAxADEAMQAyADIAMgAyAC8ALwAvAC0AKgAoACYAJAAlACIAIQAgABwAGgAYABUA
EQAOAAwACgAMAAkACQAIAAUAAwABAAAA+//6//n/+f/4//j/9f/1//L/8f/x//L/8v/y
//H/8f/z//H/8f/x/+//7//v//D/8P/w//D/8P/x//L/9P/1//P/8//z//P/8P/w//H/
8f/y//T/9f/2//T/9f/1//X/9P/z//L/8f/y//L/8v/y//T/9P/0//T/9v/2//b/9v/1
//T/8v/x//H/8P/w//D/8P/w/+//7//v/+//7//u/+7/7v/u/+7/7v/u/+7/7//u/+3/
7P/s/+z/7P/r/+r/7P/s/+z/7P/q/+n/6f/p/+n/6P/o/+j/6P/o/+j/6P/o/+j/6P/o
/+n/6v/r/+r/6v/q/+n/6f/n/+f/5//m/+b/5v/m/+b/5v/m/+b/5v/m/+b/5v/m/+b/
5v/m/+b/6P/o/+j/6P/l/+T/5P/k/+X/5f/l/+X/4//j/+P/4//l/+X/5f/l/+f/5//n
/+f/5v/m/+b/5//p/+n/6f/p/+v/6//p/+n/6v/q/+r/6v/q/+r/6v/q/+r/7P/s/+z/
7P/v/+//7//v/+7/7v/w//H/9P/1//X/9P/z//L/8f/v/+3/7P/s/+z/7v/u/+3/7f/q
/+n/5//n/+f/5//n/+b/5P/k/+P/4v/i/+H/4f/h/+H/4P/g/+D/4v/i/+L/4v/g/9//
3//f/97/3v/f/9//4P/f/9//3//f/9//3//f/93/3f/d/93/3f/a/9f/1P/P/8v/z//Z
/+L/7f/8/xUAOQBmAJkA0AACAS0BUgFyAY4BmQGOAYABcgFWATgBFwHwAL4AkgBqAEcA
KgAUAAAA9P/w/+z/6f/n/+n/6f/q/+r/6//p/+n/6f/n/+b/5v/m/+X/5P/k/+T/5P/k
/+L/4v/i/+L/5P/k/+T/5P/l/+b/5v/n/+X/5f/m/+b/6P/p/+n/6f/o/+n/6v/q/+v/
6//r/+v/7f/u/+//7//v/+//8f/x//D/8f/x//H/8v/y//T/9P/2//b/9//4//n/+f/4
//j/+v/7//3///////////8BAAAAAAACAAIAAgADAAQABQAEAAUABwAIAAwADQAQABIA
EAASABIAFAAXABgAGQAaABsAHQAeAB8AHgAgACEAIwAnACcAKQAqACkAKgAqACsALAAt
AC0ALQAwADAAMQAxADEAMQAxADEALwAuAC0ALAApACkAKQAnACgAJgAkACIAIwAgAB8A
HgAbABgAFQARABEADgAMAAoACQAFAAQAAgABAP///f/8//v/+v/5//n/9f/0//D/7//u
/+3/7f/u/+7/7v/t/+3/7//t/+3/7f/t/+3/7f/u/+z/7P/s/+z/7v/u/+//7//t/+3/
7f/t/+7/7v/v/+//7f/u/+7/7v/w//H/8f/x/+//7//v/+//8P/w//D/8P/w//D/8P/w
//D/8P/w//D/7v/u/+3/7f/v/+7/7v/u/+7/7v/t/+3/6//r/+v/6v/s/+z/7P/s/+v/
6v/p/+n/6f/p/+n/6v/o/+j/5//m/+j/6P/o/+j/6P/n/+f/5//n/+b/5v/m/+b/5v/m
/+b/5P/k/+T/5P/k/+T/5P/i/+b/5v/l/+X/4//j/+P/4v/k/+T/5P/k/+L/4v/i/+L/
4v/i/+L/4v/i/+L/4v/i/+L/4v/i/+L/4f/g/+D/4P/f/9//3//f/+H/4f/h/+H/4f/h
/+H/4f/h/+H/4f/h/+D/4P/g/+H/3//f/9//3//h/+H/4f/h/+P/4f/i/+L/4v/i/+L/
5P/k/+T/5P/m/+b/5v/m/+b/5v/m/+b/6P/o/+j/6P/o/+j/6P/o/+n/6f/p/+n/6v/q
/+z/7f/u/+//7//u/+v/6v/p/+f/5//m/+b/5v/m/+b/5f/l/+T/4//h/+H/4f/h/+H/
4P/g/+D/3//e/9z/2//b/9v/3f/c/9z/3P/c/9z/3P/c/9r/2f/Z/9n/2P/Y/9n/2f/Y
/9f/1//X/9n/2f/Z/9n/2f/Z/9n/2f/Z/9j/1f/S/8v/yf/P/9f/4P/p//b/DQAvAFoA
iQC6AOoAEwE4AVQBagF1AWoBWAFMAToBGgH7ANoAsACGAGIAQQAkAA4A/v/0/+7/7P/r
/+f/5f/n/+j/6P/p/+f/5//l/+X/5v/i/+L/4f/g/97/3v/e/97/3P/c/9z/3P/f/+D/
4f/i/+H/4v/i/+P/4f/h/+L/4v/i/+P/4//j/+T/5f/m/+b/5//n/+f/5//n/+j/6f/p
/+n/6f/r/+v/7v/v/+//7//v/+7/7//u//L/8v/z//T/9f/1//T/9P/1//X/9v/3//n/
+f/5//v//P/8//7//v8AAAEAAgADAAIAAwAFAAYABwAHAAkACgAKAAwADAAOAA0ADgAP
ABAAEQATABQAFQAWABgAGQAbAB0AHQAfACAAIQAiACIAIwAkACUAJQAlACQAJAAlACUA
JwAnACcAJwAkACQAJAAkACMAIwAjACEAIAAeABwAGgAbABgAFwAWABQAEgAQAA0ACwAI
AAYABAAFAAEAAAD+//v/+f/3//b/9f/0//P/8//w//D/7f/t/+z/6//r/+z/6v/q/+n/
6f/r/+n/6f/p/+n/6f/p/+r/6v/q/+r/6v/q/+r/6//r/+v/6//r/+v/6v/q/+v/6//r
/+z/7P/s/+r/6//r/+v/6//r/+v/6//s/+z/7P/s/+z/7P/s/+z/6v/q/+r/6v/q/+r/
6f/p/+n/6P/o/+j/6v/q/+n/6f/n/+f/5//m/+j/6P/o/+j/5//m/+X/5f/j/+P/4//k
/+T/5P/j/+L/4v/i/+L/4v/i/+H/4f/h/+P/4v/i/+L/4P/g/+D/4P/i/+L/4v/i/+D/
4P/g/97/3v/e/93/3f/e/9//4P/g/97/3v/e/97/3v/e/97/3v/e/97/3v/e/9z/3P/c
/9z/3P/c/9z/3P/b/9r/2v/a/9v/2//b/9v/3f/d/93/3f/f/9//3//f/93/3f/d/93/
3P/c/9z/3f/d/93/3f/d/9z/2//a/9n/2//b/9z/3P/c/9z/3P/e/97/3v/e/97/3v/e
/97/4P/g/+D/4P/g/+D/4P/g/+L/4v/i/+L/4v/i/+L/4v/i/+T/5P/k/+b/5//n/+f/
5f/m/+b/6P/p/+r/6//r/+r/6f/o/+f/5f/l/+T/5P/i/+L/4v/h/+P/4v/h/9//3//f
/9//3//e/9z/3P/b/9r/2v/Z/9n/2//b/9r/2v/Y/9j/2P/Y/9j/2P/X/9f/2f/Y/9j/
2f/X/9b/1f/V/9X/1f/V/9X/1f/V/9X/1f/V/9X/1v/T/9D/y//H/8f/0f/c/+X/7v/9
/xUAOABhAJAAwADrABABMAFIAVkBVAFCATABHgEIAesAzACsAIQAXgA/ACQADAD4/+z/
6P/m/+X/4//j/+P/4v/i/+P/4//j/+H/4//k/+D/4P/f/97/3f/c/9v/2v/c/9z/3P/c
/9z/3P/c/9z/3f/e/97/3//f/9//4P/g/+D/4f/h/+H/4v/j/+T/5P/l/+X/5f/l/+X/
5v/n/+f/5//n/+n/6f/s/+3/7f/t/+7/7v/w//D/8P/w//H/8v/z//P/8v/y//H/8f/y
//P/9f/1//X/9//5//r//f/+//z//f/+/////v///wEAAgADAAMABQAGAAYACAAIAAoA
DQAOAA8AEAARABMAFAAVABQAFgAXABkAGwAbAB0AHgAfACAAIAAhACQAJQAlACUAJgAm
ACcAJwAlACUAJQAlACYAJgAmACYAJQAlACUAIwAkACIAIAAeABsAGAAXABYAFgAUABIA
DwALAAgABgAEAAQAAQABAAAA///9//v/+v/3//b/9f/1//D/8P/t/+3/7P/r/+v/7P/s
/+z/6//r/+3/6//r/+v/7f/t/+3/7v/s/+z/7P/s/+z/7P/t/+3/6//r/+v/6//s/+z/
7f/t/+v/7P/s/+z/7P/t/+3/7f/t/+3/7f/t/+7/7v/u/+7/8P/w//D/8P/u/+7/7v/u
//D/8P/v/+//7//u/+7/7v/s/+z/6//r/+v/6//r/+r/6v/q/+r/6v/r/+r/6f/p/+f/
5//n/+j/6P/o/+f/5v/o/+j/6P/o/+j/5//n/+f/6f/o/+j/6P/m/+b/5v/m/+T/5P/k
/+T/5P/k/+T/4v/k/+T/4//j/+X/5f/l/+T/4v/i/+L/4v/k/+T/5P/k/+T/5P/k/+T/
4v/i/+L/4v/k/+T/5P/k/+H/4P/g/+D/4f/h/+H/4f/j/+P/4//j/+H/4f/h/+H/4f/h
/+H/4f/i/+L/4v/j/+X/5f/l/+X/5P/j/+L/4f/h/+H/4v/k/+T/5P/k/+T/5P/k/+T/
5v/m/+b/5v/n/+j/6f/q/+j/6P/o/+j/6P/o/+j/6P/o/+j/6v/q/+r/6v/r/+v/7f/t
/+7/7v/u/+//8P/x//P/8v/x//D/7//t/+3/7P/q/+r/6v/q/+n/6f/o/+f/5f/l/+X/
5f/l/+T/4v/i/+H/4P/g/9//4P/h/+L/4v/g/+D/4P/g/97/3v/e/93/3//f/97/3v/f
/9//3v/d/93/3f/d/93/3//f/9//3//d/93/2//a/9n/1v/R/8//0f/Z/+T/7//8/xEA
MQBcAI0AxAD4ACcBTgFwAYoBkwGGAXQBaAFQAS4BCwHmALoAjABmAEMAJAAOAPz/8P/s
/+z/5//l/+f/6f/o/+r/6//t/+n/5f/l/+T/4P/g/9//3v/g/+L/5P/m/+b/5v/m/+b/
5v/m/+b/5v/n/+j/6P/p/+f/5//o/+j/6v/r/+v/6//s/+3/7v/u/+//7//v/+//7//w
//H/8f/x//H/8//z//L/8//z//P/9P/0//b/9v/5//r//P/+//7//f/7//r//f/9//7/
//8BAAEAAQADAAIAAgAEAAQABQAHAAkACwAKAAsADQAOAA0ADQAPABAAEgAUABQAFgAX
ABgAGQAaAB0AHwAgACEAIgAkACUAJwApACkAKwAsAC8AMAAwADEAMAAxADEAMQAyADIA
MwAzADMAMwAzADMAMgAyADIAMgAwAC8ALgArACoAKAAmACQAJAAiACIAIgAgAB4AHAAZ
ABcAFAASABAADwALAAoACAAFAAMAAQAAAP3//P/7//v/+P/4//X/9f/0//P/8//0//T/
9P/z//P/8//x//H/8f/z//P/8//0//T/9P/0//T/9P/0//X/9f/0//P/8v/x//L/8v/z
//P/9f/2//b/9v/2//f/9//3//f/9//3//f/9P/0//T/9P/y//L/8v/y//P/9P/1//b/
9v/2//X/9f/z//L/8v/y//L/8v/x//H/8//z//P/8v/y//L/8v/y//H/8P/v/+//7f/t
/+3/7v/u/+7/7f/s/+z/7P/s/+z/7v/t/+3/7f/t/+z/7P/s/+z/7P/s/+z/7v/u/+7/
7v/t/+z/6//o/+r/6v/p/+n/6f/p/+n/6P/p/+r/6//s/+r/6v/q/+r/6P/o/+j/6P/q
/+r/6v/q/+r/6v/q/+r/6v/q/+v/7P/s/+v/6v/p/+f/5//n/+f/6f/p/+n/6f/n/+f/
5//n/+b/5v/m/+f/6f/p/+n/6f/p/+n/6f/p/+n/6//q/+z/7P/s/+z/7v/u/+7/7v/u
/+7/7v/u/+7/7v/u/+7/7P/s/+z/7v/v//D/8f/z//H/8f/x//L/9P/2//f/+P/3//f/
9v/1//T/8//x//H/8v/y//L/8v/v/+3/7P/q/+v/6f/p/+n/6v/r/+v/6v/o/+f/5v/m
/+f/5//n/+f/5v/m/+b/5v/k/+T/5P/k/+P/4//j/+L/4v/j/+P/4v/h/+H/4f/h/+H/
4f/h/+H/4f/h/+H/4f/i/93/2P/T/9H/1f/d/+j/8/8AABUANQBgAJEAxgD6ACUBTAFq
AYQBkQGKAXwBcAFaAToBGQH2AMgAmgByAE8AMAAYAAQA+v/8//j/8//t/+3/7//w//L/
8//x//H/7//t/+z/7P/s/+v/6v/q/+r/6v/q/+r/6v/q/+r/6P/o/+j/6P/q/+z/7f/v
/+3/7f/u/+7/7P/t/+3/7f/w//H/8v/y//H/8f/x//H/8//0//X/9f/1//X/9//3//b/
9//3//f/+P/4//r/+v/6//r/+//8///////+//7/AQABAAIAAwADAAMAAwAFAAQABAAG
AAYABgAHAAgACQALAA0AEAASABEAEQATABQAFgAYABgAGgAZABoAGwAcAB0AHwAgACEA
JAAmACcAKQApACkAKwAsAC0ALgAuAC8AMgAzADMAMwA0ADQANQA1ADUANQA1ADUAMgAy
ADIAMgAxADEAMQAvADAALgAsACoAJwAkACMAIgAgAB4AHAAZABkAFgAUABIADwALAAoA
CAAHAAUAAwACAP3//P/7//v/+v/6//f/9//2//X/9f/2//T/9P/z//P/8//x//H/8f/z
//P/8//0//T/9P/0//T/9P/0//X/9f/z//P/8//z//T/9P/1//X/9f/2//b/9v/2//f/
9//3//f/9//3//f/9v/2//b/9v/2//b/9v/2//T/9P/0//T/9v/2//X/9f/z//L/8v/y
//T/9P/z//P/8//z//P/8v/y//L/8v/y//H/8P/v/+//7//v/+//8P/w//D/7//u/+7/
7v/u/+7/7v/t/+3/7f/v/+7/7v/u/+7/7v/u/+7/7P/s/+z/7P/s/+z/7P/q/+z/7P/r
/+v/7f/t/+3/7P/s/+z/7P/s/+r/6v/q/+r/7P/s/+z/7P/q/+r/6v/q/+z/7P/s/+z/
6f/o/+j/6P/p/+n/6f/p/+v/6//r/+v/6//r/+v/6//r/+v/6//r/+r/6v/q/+v/6f/p
/+n/6f/p/+n/6f/p/+n/6//q/+z/7P/s/+z/7P/s/+z/7P/s/+z/7P/s/+z/7P/s/+z/
7v/u/+7/7v/w//D/8P/w//D/8v/y//L/8f/x//D/7//x//L/8v/0//P/9P/1//X/9v/1
//T/8//x//H/8P/w//D/8P/w/+//7//u/+3/6//p/+n/6f/p/+r/6P/o/+f/5v/m/+X/
5f/l/+X/5P/k/+T/5P/k/+T/4v/i/+H/4f/h/+D/4P/h/+H/4P/f/9//3//f/9//3//f
/9//3//f/9//4f/i/9//2v/V/9P/1f/b/+T/7f/4/wkAIwBIAHUApADWAAEBJgFCAVoB
awFoAVgBSAE4ASABAwHkAMAAlABuAE8AMgAcAAgA/P/2//b/8//v/+3/7f/s/+7/8f/z
//H/8f/v/+z/6P/o/+f/5v/n/+j/6f/q/+j/6P/o/+j/6P/o/+j/6P/o/+j/5//n/+j/
6f/r/+z/7P/t/+3/7f/u/+//8P/w//H/8f/x//H/8f/y//P/8//x//H/8//z//b/9//3
//f/9v/2//j/+P/6//r/+//8///////+//7//////wAAAQABAAEAAQADAAQABAAGAAYA
BAAFAAYABwAKAAsADQAOAA8ADwARABIAEAASABIAFAAVABYAFwAYABkAGwAcAB0AIAAi
ACMAJQAlACUAJwAoACkAKgAqACsALAAtAC0ALQAuAC4ALwAvADEAMQAxADEAMAAwADAA
MAAvAC8ALwAtACwAKgAoACYAJQAiACEAIAAeABwAGgAXABUAEgAQAA4ADQAJAAgABgAH
AAUAAwACAP///v/9//3/+v/6//f/9//2//X/9f/2//b/9v/1//X/8//x//H/8f/z//P/
8//0//L/8v/y//L/8v/y//P/8//z//P/8//z//T/9P/1//X/9f/2//b/9v/2//f/9//3
//f/9//3//f/9v/2//b/9v/2//b/9v/2//b/9v/2//b/9P/0//P/8//z//L/8v/y//L/
8v/x//H/8//z//P/8v/y//L/8v/y//H/8P/v/+//7//v/+//8P/w//D/7//u/+z/7P/s
/+z/7v/t/+3/7f/r/+r/6v/q/+r/6v/q/+r/6v/q/+r/6v/s/+z/7P/q/+z/7P/r/+v/
6v/p/+j/5v/o/+j/6P/o/+r/6v/q/+r/6P/o/+j/6P/q/+r/6v/q/+j/6P/o/+j/5//m
/+b/5v/p/+n/6f/p/+f/5//n/+f/5//n/+f/5//n/+f/5//n/+b/5v/m/+f/6f/p/+n/
6f/n/+f/5//n/+n/6f/o/+j/6P/o/+j/5v/m/+b/5v/o/+j/6P/o/+n/6v/r/+z/7P/s
/+z/7P/s/+z/7P/s/+z/7P/s/+z/7v/u/+7/8P/w//D/8P/x//H/8f/x//L/8v/0//X/
9v/5//n/+P/3//T/8//x//H/8P/w//D/8P/w/+//7//u/+3/6//r/+v/6//r/+r/6P/o
/+f/5v/m/+X/5f/l/+X/5P/k/+T/5P/k/+T/5P/k/+X/5f/l/+T/5P/l/+X/5P/h/+H/
4f/h/+H/4f/h/+H/3//f/9//3//i/+H/3P/V/9P/2f/j/+7/9/8EABsAOwBmAJcAygD4
ACMBRAFeAXQBeQFoAVYBSAEuARAB8QDSAKYAegBYADsAIAAKAPz/9P/y//D/7//r/+n/
6f/q/+r/6f/p/+v/6//r/+r/6P/o/+f/5v/m/+b/5v/m/+f/6P/p/+r/6P/o/+j/6P/n
/+j/6P/p/+r/6//t/+7/8P/x//H/8f/w//H/8v/y//H/8f/x//H/8f/y//P/8//x//H/
8//z//T/9f/1//X/+f/6//3//v////7//v/+//3//f/8//z//////wAAAQAFAAUABQAH
AAYABgAIAAgACAAJAAoACwAKAAsADQAOABEAEQATABQAFgAYABgAGgAZABoAGwAcAB0A
HwAgACEAIwAmACgAKwArACsALQAuAC0ALgAuAC8AMAAxADEAMQAyADIAMwAzADMAMwAz
ADMAMgAyADIAMgAxADEAMQAvAC8ALgAtACwAKgAmACQAIgAiACAAHgAbABcAFAASABAA
EQANAAwACgALAAkABwAGAAEAAAD/////+v/6//f/9//4//f/9//4//j/+P/3//f/+f/3
//f/9//3//f/9//4//b/9v/2//b/9P/0//X/9f/3//f/9//3//b/9v/3//f/9//4//j/
+P/5//v//P/9//v/+//7//v/+P/4//j/+P/2//b/9v/2//j/+P/4//j/+f/6//r/+//5
//j/+P/4//j/+P/3//f/9//3//f/9v/4//j/+P/4//X/9P/z//P/8f/x//H/8v/0//T/
8//y//D/8P/w//D/8v/x//H/8f/x//D/8P/w//D/8P/w//D/8P/w//D/8P/w//D/8P/u
/+7/7v/t/+3/7v/v//D/8P/v/+7/7f/s/+r/6v/q/+r/6//s/+3/7v/u/+7/7v/u/+7/
7v/u/+7/7v/u/+//8P/v/+//7//v/+3/7f/t/+3/6//r/+v/6//s/+3/7v/v/+z/7P/s
/+3/7//v/+//7//x//H/8f/x//H/8f/0//L/8v/y//L/8v/y//L/8v/0//T/9P/0//T/
9P/0//T/9v/2//b/9v/5//n/+f/5//j/+P/6//v//P/9//3//P/5//j/9//1//X/9P/0
//T/9v/2//X/9f/0//P/8f/x//H/8f/x//D/8P/w/+//7v/s/+v/6//r/+v/6v/q/+r/
6v/q/+r/6v/q/+n/6f/p/+j/6P/p/+n/6P/n/+f/5//n/+f/5//n/+f/5//n/+f/5//m
/+P/3P/X/9f/2//l//D/+f8IACMARwB2AKsA5AAWAUEBaAGGAaABqQGgAZIBgAFkAUIB
HwH2AMQAlABwAE0AMAAaAAgA/v/6//b/8//z//f/9//0//b/9//1//X/9f/z//D/8P/w
/+//7v/u/+7/7v/u/+7/7v/u/+7/7P/s/+z/7P/u//D/8f/z//H/8f/y//L/9P/1//X/
9f/2//f/+P/4//n/+f/5//n/+f/6//v/+//7//v//f/9//z//f/9//3/AAAAAAIAAgAE
AAQABQAGAAkACQAIAAgABwAHAAgACQALAAsACwANAA4ADgAQABAAEAARABIAEwAUABUA
FwAYABkAGQAbABwAHgAgACAAIgAhACIAIwAkACcAKQAqACsAKgAsAC0ALwAzADMANQA2
ADcAOAA4ADkAOAA5ADkAOQA6ADoAOwA7ADsAOwA7ADsAOgA6ADoAOgA5ADkAOQA3ADQA
MgAwAC4ALwAsACsAKgAoACYAJAAhAB8AHAAaABgAFQARABAADgAMAAkABgAEAAIAAgAC
AAMAAAAAAP3//f/6//n/+f/6//z//P/7//v/+v/3//b/9f/3//f/9//4//b/9v/2//b/
9P/0//X/9f/1//X/9f/1//b/9v/3//f/9//4//j/+P/2//f/9//3//n/+f/5//n/9v/2
//b/9v/2//b/9v/2//b/9v/2//b/9P/0//P/8//1//T/9P/0//T/9P/z//P/8f/x//H/
8P/w//D/8P/w//H/8P/v/+//7//v/+//8P/u/+7/7f/s/+7/7v/u/+7/7P/r/+v/6//r
/+r/6v/q/+z/7P/s/+z/6v/q/+r/6v/q/+r/6v/o/+r/6v/p/+n/6//r/+v/6v/o/+j/
6P/o/+j/6P/o/+j/5v/m/+b/5v/n/+j/6f/q/+j/6P/o/+j/5//m/+b/5v/n/+f/5//n
/+f/5//n/+f/5//n/+f/5//n/+f/5//n/+b/5v/m/+f/5//n/+f/5//n/+f/5//n/+n/
6f/s/+z/7P/s/+z/6v/q/+r/6v/q/+r/6v/q/+v/7P/t/+7/7v/u/+7/7v/u//D/8P/w
//D/8f/x//H/8f/y//L/9P/z//T/9f/1//T/8//y//H/8f/x//D/8P/w//D/8P/v/+//
7v/t/+v/6//r/+v/6//s/+r/6v/p/+j/6P/n/+f/5f/l/+T/5P/k/+T/5P/k/+T/5P/j
/+P/4//i/+L/4//l/+T/4//j/+H/4f/h/+H/4//j/+P/4//h/+H/4P/h/97/2f/V/9X/
3f/q//X/AAATADMAWgCLAL4A7gAXATwBWgFyAX8BdgFkAVQBQgEmAQkB6AC+AJAAbABN
ADAAGgAKAP7//P/4//X/8f/t/+//8P/w//H/8//x/+//7//s/+r/6v/p/+j/6v/q/+r/
6v/q/+r/6v/q/+r/6v/q/+r/6f/q/+r/6//r/+v/7P/s/+z/7f/t/+3/7v/v//D/8P/y
//P/9P/1//P/9P/1//X/9f/1//f/9//4//n/+f/5//j/+P/6//r//v/+////AAADAAMA
AgACAAEAAQACAAMABQAFAAUABwAGAAYACAAIAAoACwAMAA0ADgAPABEAEgARABEAEwAU
ABYAGAAYABoAGQAaABsAHAAdAB8AIAAhACIAJAAlACcAKQApACsALAAuADAAMQAzADMA
MwAyADEANAA0ADUANQA1ADUANQA1ADIAMgAyADIAMQAxADEALwAuACwAKgAoACkAJgAl
ACQAJAAiACAAHQAbABgAFgAUABMADwAOAAwACwAJAAcABgAFAAQAAwADAP7//v/7//v/
+v/5//n/+v/6//r/+f/5//n/9//3//f/+f/5//n/+v/4//j/+P/4//j/+P/5//n/+f/5
//n/+f/6//r/+//7//n/+v/6//r//P/9//3//f/7//v/+//7//v//P/9//7//P/8//z/
/P/8//z//P/8//z//P/7//v/+//6//r/+v/8//z/+//7//n/+f/5//j/+P/4//j/+P/3
//b/9f/1//X/9f/1//b/9v/2//X/9P/0//T/9P/0//T/8//z//P/8//y//L/8v/y//L/
8v/y//T/9P/0//T/8v/y//L/8P/y//L/8f/x/+//7//v/+7/8P/w//D/8P/w//D/8P/w
//D/8P/w//D/8P/w//D/8P/w//D/8P/w//H/8P/w//D/8f/x//H/8f/v/+//7//v/+//
7//v/+//7//v/+//7//u/+7/7v/v/+//7//v/+//7f/t/+3/7f/r/+v/7v/v//D/8f/y
//T/9P/0//T/8v/y//L/8v/0//T/9P/0//T/9P/0//T/9v/2//b/9v/2//b/9v/2//b/
9v/2//b/+f/6//v//P/9//7///8AAP///v/9//z/+//6//n/+P/2//b/9v/2//T/9P/0
//T/8v/y//L/8v/w//D/8P/w/+//7v/t/+z/7P/s/+z/7P/s/+z/7P/s/+r/6v/q/+r/
6P/o/+j/6P/p/+r/6//s/+z/7P/s/+z/6v/q/+r/6v/p/+j/5//m/+P/4v/h/+D/6f/y
//v/BAAjAEAAXQB6AKUAzgD3ACABMQFAAU8BXgFNATwBKwEaAfoA2gC6AJoAfABeAEAA
IgAZAA==
         </WaveFormData>
      </LeadData>
      <LeadData>
         <LeadByteCountTotal>10000</LeadByteCountTotal>
         <LeadTimeOffset>0</LeadTimeOffset>
         <LeadSampleCountTotal>5000</LeadSampleCountTotal>
         <LeadAmplitudeUnitsPerBit>4.88</LeadAmplitudeUnitsPerBit>
         <LeadAmplitudeUnits>��V</LeadAmplitudeUnits>
         <LeadHighLimit>2147483647</LeadHighLimit>
         <LeadLowLimit>268435456</LeadLowLimit>
         <LeadID>V6</LeadID>
         <LeadOffsetFirstSample>0</LeadOffsetFirstSample>
         <FirstSampleBaseline>0</FirstSampleBaseline>
         <LeadSampleSize>2</LeadSampleSize>
         <LeadOff>FALSE</LeadOff>
         <BaselineSway>FALSE</BaselineSway>
         <ExcessiveACNoise>FALSE</ExcessiveACNoise>
         <MuscleNoise>FALSE</MuscleNoise>
         <LeadDataCRC32>2977032064</LeadDataCRC32>
         <WaveFormData>
5v/m/+b/5v/k/+T/5P/k/+L/4v/i/+L/4v/i/+L/4v/i/+L/4v/i/+D/4P/g/+D/4v/i
/+L/4v/g/+D/4P/g/+D/4P/g/+D/3v/e/97/3v/g/+D/4P/g/+L/4v/i/+L/4P/g/+D/
4P/g/+D/4P/g/+L/4v/i/+L/4P/g/+D/4P/e/97/3v/e/9//4P/h/+L/4//k/+X/5v/q
/+z/7v/w//D/8P/w//D/8P/w//D/8P/w//D/8P/x//P/9P/0//T/8v/z//P/9P/1//X/
9f/1//b/+f/6//v/+v/6//r/+P/6//r/+P/3//X/9f/1//X/9f/1//P/8v/x//D/8P/v
//H/8f/v/+//7f/s/+v/6v/q/+v/6//r/+3/7f/t/+z/6v/q/+r/6f/p/+n/6f/p/+v/
6//q/+r/5//n/+f/5//q/+r/6v/p/+v/6//r/+v/5//k/+D/3v/e/+T/7P/x//j/BgAe
ADwAYgCLALEA1AD1ABEBKAE3ATUBMAEuASYBGAEIAfAAzgCtAI4AbwBUAEAALgAhABsA
FQAOAAcABAACAAAA/v///////f/8//3/+//3//f/9v/0//X/9v/2//f/9v/2//b/9f/0
//T/9f/3//f/9//3//f/9//3//j/+f/7//v/+v/6//v//P/8//3//v/+//7/////////
AAAAAAEAAQACAAIAAwAFAAUABQAHAAcABwAHAAoACwAMAAwADAAMAAwADAALAAsACwAL
AA4ADwARABIAFAAUABQAFAAUABQAFgAWABgAGAAZABoAHAAcAB0AHgAcAB0AHwAfACAA
IQAkACYAJQAlACYAJwArACwALQAvADAAMAAwADIAMgA0ADUANQA3ADcANwA4ADgAOAA4
ADoAOAA3ADcAOAA4ADcANgA1ADYAOAA5ADkANwA1ADMAMQAvAC4ALAApACkAKAAmACQA
IQAeABwAGQAaABgAGAAYABQAFAASABEADwANAA0ACgAMAAwACwAKAAgABwAHAAgACAAH
AAYABgAEAAQABAAEAAMAAgACAAEAAQABAAEAAQACAAMAAQACAAQABAAEAAQAAgACAAIA
AgADAAUABgAHAAUABQAFAAUAAwADAAQABAAEAAQABAADAAUABQAFAAQABgAGAAYABgAE
AAQAAwADAAEAAQABAAAAAAABAAIAAwABAAEAAQAAAAIAAgACAAIAAgABAAEAAQD+//7/
/f/9/wAAAAAAAAAA/v/////////+//3//P/8//3//v/+//7//P/8//v/+//8//3//f/9
///////+//7//v/////////9//7//v/9//v/+//7//v//f/9//3//f/9//3//f/9//v/
+//8//z//v/+//7//f/8//v/+//9//z//P/8//v/+//8//z//P/6//r/+v/7//z//f/+
/////v/+//7//v8AAAAAAAAAAAAAAQD+//7/AAACAAIAAgACAAAAAQABAAIAAgACAAIA
AwAFAAYABwAHAAUABQAFAAcACQAJAAoACgAKAAgACAAIAAUAAwACAAEAAgADAAQABQAB
AAAA///+//7//f/9//3/+//7//v/+v/5//j/+P/5//n/+f/5//n/+f/4//j/+P/4//f/
9//3//X/9f/1//X/9P/0//P/8//1//X/9v/2//T/8//z//P/8//x/+//7v/q/+T/5v/s
//L/9/8AABIALgBOAHQAnQDDAOYABQEhATwBSwFLAUgBRAE6ASwBGAEAAd4AuwCcAH0A
ZABOADoAKwAjABsAEgANAAwACgAIAAYABQABAAEAAAD9//3//f/9//z/+v/4//j/9//3
//b/9v/2//X/9v/2//f/+f/3//f/9//3//f/9//4//n/+f/5//j/+P/3//j/+P/5//r/
+v/6//v/+//7//z//P/9//3//v/+//3///////////////////8AAAEAAgACAAMAAgAB
AAAAAgADAAQABQAFAAUABgAGAAYABgAGAAYABQAGAAkACgAKAAoACwAMAA8AEAASABQA
EgATABUAFQATABMAFQAWABkAGQAaABsAGwAcAB0AHwAiACIAIgAkACUAJgAmACUAJwAn
ACcAKAAqACoAKgAsACoAKQApACoAKAAnACYAJQAjACQAJAAjACQAIwAiACEAIAAgAB8A
HQAZABgAFgAUABQAEgARAA8ADgAKAAgABgAGAAYABAADAAEA//////z/+//6//j/9v/2
//X/9f/2//b/9f/0//T/9P/0//T/9P/y//L/8//z//P/8//z//P/9f/1//L/8v/0//T/
9P/0//T/9P/0//T/9P/1//X/9f/3//f/9//3//b/9f/1//T/9P/0//T/8//1//X/9f/0
//T/9P/0//T/9P/0//P/8//1//X/9f/0//P/8//z//P/8f/x//H/8P/x//L/8//0//P/
8f/w/+//7//w//D/8f/x//D/7//u/+7/7//v/+//8P/v/+7/7v/u/+7/7f/s/+z/7P/r
/+v/7f/t/+z/6//t/+3/7P/s/+z/7f/t/+3/6//s/+z/6//r/+v/6//r/+v/6//r/+v/
6//r/+v/6//t/+3/7v/u/+z/7P/s/+v/6P/n/+f/6f/o/+j/6P/n/+n/6v/q/+r/6P/o
/+j/6f/p/+n/6f/p/+r/6v/q/+r/6P/o/+j/6P/q/+n/6P/o/+r/6//q/+r/6v/q/+r/
7P/s/+z/7P/u/+7/7v/u/+z/7P/s/+z/7P/t/+3/7v/u/+7/7v/v/+//8P/x//H/8//z
//P/9f/z//P/9P/0//L/8P/w//D/8P/v/+//7//v/+//7//v/+3/7P/r/+r/6v/p/+n/
6f/n/+f/5//m/+X/5P/k/+X/5f/l/+X/5f/l/+T/5P/k/+L/4f/h/+H/4//j/+P/4//g
/+D/3//f/+H/4f/i/+L/4v/h/+H/4f/j/+H/3//c/9j/1v/Y/9z/4v/n/+7//P8UADYA
WAB9AKEAxADhAP0AFAEjAR8BGAEWARIBAgHyAN4AxACjAIYAawBQADoAKgAdABMADQAG
AP///P/8//r/+P/3//X/8//y//H/8f/t/+3/7P/q/+r/6v/p/+n/5v/m/+b/5f/l/+b/
6P/r/+n/6f/p/+n/6f/p/+r/6//r/+v/6v/q/+n/6v/q/+v/7P/s/+z/7f/t/+3/7v/u
/+3/7f/u/+7/8f/z//P/8//x//H/8f/x//T/9f/2//b/9v/2//b/9v/3//f/9//3//f/
9//4//j/+v/6//r/+v/7//z///8AAP7//v///wAAAAAAAAEAAgAEAAUABwAHAAUABQAH
AAgACQAJAAoACwALAAwADQAPABIAEgASABQAFAAWABcAFwAVABUAFQAWABYAFgAWABgA
GgAZABkAGgAYABcAFgAVABcAGAAYABcAGAAXABYAFQAUABQAEwARAA8ADgAMAAoACAAG
AAUAAwADAAAA///+//z//P/6//n/9//1//X/8v/y//L/8f/w/+7/7f/t/+7/7v/t/+z/
7P/s/+z/7P/s/+z/7P/t/+3/7f/t/+3/7f/v/+//7P/s/+7/7v/u/+7/7P/s/+z/7P/s
/+3/7f/t/+3/7f/t/+3/6//r/+z/7P/u/+7/7v/t/+3/7f/t/+z/7P/s/+z/7P/s/+z/
6//r/+v/6//r/+r/6//r/+v/6//p/+n/6f/o/+r/6v/q/+r/6P/n/+f/5//m/+b/5f/l
/+b/5v/m/+b/5f/l/+T/4//j/+P/4//k/+P/5P/k/+T/5P/k/+P/4//l/+X/5P/j/+P/
4//i/+L/4P/h/+H/4f/l/+j/6v/r/+n/6f/p/+n/6f/p/+n/6f/p/+n/6f/p/+n/6f/q
/+r/6P/o/+j/5//m/+X/5f/n/+j/6P/o/+f/5//o/+j/6P/q/+r/6v/r/+n/6f/p/+n/
5v/m/+b/5v/o/+j/6P/o/+j/5//m/+b/5v/n/+j/6P/o/+j/6P/o/+j/6P/o/+j/6P/o
/+j/6v/q/+r/6v/q/+r/6v/q/+z/7P/s/+z/6v/q/+v/6//u/+7/7v/u/+//7//w//H/
7//v/+//7//z//P/8//0//L/8v/w//D/8v/w/+//7//t/+3/7f/t/+3/6//q/+n/6v/q
/+n/6f/n/+X/5f/l/+b/5f/k/+T/4//j/+P/4//h/+H/4P/g/+L/4v/h/+H/4f/h/+H/
4f/h/+D/4P/f/93/3f/d/97/3v/e/93/3f/f/+H/4f/f/9z/2P/U/9T/2v/g/+X/6v/y
/wQAHAA6AF0AgQCkAMUA3wD4AAkBDwEGAf4A+gDyAOQA1AC+AKMAhgBrAFIAOgAoABkA
EQALAAQA///6//j/9v/y//H/8f/v/+7/7//v/+v/6//q/+j/5v/m/+X/5f/m/+b/5v/l
/+P/4v/i/+P/5f/l/+X/5f/l/+X/5v/n/+f/5//m/+b/6f/q/+r/6//q/+r/6v/r/+v/
6//s/+z/6//r/+z/7P/t/+//7//v//H/8f/x//H/8P/x//L/8v/0//T/9P/0//T/8//y
//H/8//z//T/9P/3//j/+f/6//r/+v/8//z//P/8//3//v8AAAAAAQACAAAAAQADAAMA
BQAFAAcACAAHAAcACAAJAAsADAANAA8AEgASABIAFAAVABYAFgAVABcAFwAXABgAGAAY
ABgAGgAYABcAFwAYABoAGQAYABcAGQAaABoAGQAYABcAFgAVABIAEgARAA8ADgAOAA0A
DAAIAAYABQADAAUAAgABAAAA/v/+//z/+//5//f/9//0//T/9P/z//L/8P/v/+//8P/u
/+3/7P/s/+7/7v/u/+7/7v/u/+//7//x//H/8f/x//D/7//r/+r/6P/o/+j/6P/q/+r/
6v/q/+j/6f/p/+n/6f/p/+n/6f/n/+f/6P/o/+r/6v/q/+n/6//r/+v/6v/q/+r/6v/q
/+r/6v/p/+n/6//r/+v/6v/n/+f/5//n/+f/5//n/+b/5v/m/+b/5v/o/+f/5//n/+b/
5v/l/+X/5P/k/+T/5P/m/+f/5//n/+T/4//i/+L/5f/m/+b/5v/m/+b/5f/l/+P/4//i
/+H/4f/h/+D/4P/g/+H/4f/h/+D/4v/j/+P/4f/h/+H/4f/h/+H/4f/h/+H/4f/h/+H/
4f/h/+L/4v/k/+T/5P/j/+L/4f/h/+P/4v/i/+L/4f/h/+L/4v/i/+D/4P/g/+H/4f/h
/+H/4f/g/+D/4P/g/+H/4v/j/+T/5P/j/+L/4v/i/+P/5P/k/+T/5P/k/+b/5v/m/+b/
5v/m/+b/5v/n/+j/6f/q/+j/6P/o/+j/6P/o/+j/6f/r/+z/7P/s/+z/7f/t/+7/8f/x
//H/8f/v//H/8f/x//T/9P/0//L/9P/0//L/8f/v/+//7//v/+//7//t/+z/6//q/+r/
6f/p/+n/5//n/+f/5v/l/+T/5v/n/+f/5//n/+f/5//m/+T/5P/k/+P/5f/l/+X/5f/n
/+f/5v/m/+X/5f/l/+X/5v/m/+b/5f/l/+P/4f/h/+P/4P/c/9r/3P/g/+b/7f/0/wIA
GgA6AF4AhQCxANYA+QAXATIBPwE9ATgBNgEuAR4BDAHyANIArwCOAHEAWABCADAAIQAZ
ABEACgADAAAAAAD+//7//f/9//v/9v/1//P/8f/x//D/7v/w//L/8//1//L/8v/y//H/
8v/y//P/9f/1//X/9f/1//P/8//0//X/9v/3//f/+P/4//j/9//3//j/+P/4//n/9//3
//j/+P/5//n/+v/6//v//f/9//3/+//7//v/+//+/wEABAAGAAcABgAFAAQABQAFAAUA
BQAHAAcACAAIAAoACgAKAAoADQAOABEAEgAQABAAEQASABIAEgATABQAFgAXABkAGQAZ
ABkAGwAcAB4AHwAhACMAIwAkACUAJwAoACgAKAAqACwALgAvAC8ALwAvAC8AMAAyADIA
MgA0ADIAMQAxADIAMgAxADAALwAvADAAMAAvACwAKwAqACkAKQAqACoAKQAnACYAJAAi
ACAAHgAdABsAGQAWABUAFAAQABAADgANAAsACQAJAAYABgAGAAUABAACAAEAAQACAAQA
AwACAAIAAgACAAIAAgAAAAAAAQABAAMAAwADAAMAAwADAAAAAAAAAAAAAAAAAAAAAAAA
AAAAAgADAAMAAwADAAMAAwADAAMAAwAEAAQAAgACAAIAAQABAAEAAQAAAAEAAgADAAQA
BAAEAAMAAwABAAEAAQAAAAEAAQABAAEAAQABAAEAAAAAAAAAAAAAAAAA/////////v/+
//3//f/+//7//v/+//z//f/9//3//v/9//z//P/7//z//P/8//r/+v/5//n/+v/7//v/
+//7//v/+v/6//r/+//7//v/+//8//z/+//7//v/+//7//n/+f/5//n/+f/5//n/+f/7
//v//P/8//r/+v/6//n/9//3//j/+//6//r/+v/5//f/+P/4//j/+P/4//j/+f/5//n/
+f/5//b/9v/2//b/+P/4//j/+P/6//n/+P/4//j/+f/6//z//P/8//z//P/8//z//P/8
//z//P/8//z//P/8//z/+//7//z//P/+//7///////7/////////AQABAAMAAwABAAIA
AgACAAAAAAAAAP7//v///wAAAQD+//3//P/5//j/9//2//b/9//3//f/9f/z//P/8v/x
//L/8v/z//P/8f/x//H/8f/w//D/8P/w/+3/7f/t/+3/7//v/+//7v/s/+v/6//r/+v/
7P/s/+z/6//r/+v/6//r/+f/5P/g/97/4v/m/+z/8//6/wgAHgA+AGIAiQCvANQA9QAP
ASoBOwE7ATYBNAEuAR4BDgH4ANoAtQCUAHcAXABEADAAIwAfABkADgAHAAIAAAAAAP7/
+//7//v/+P/3//X/8//z//L/8P/w//D/7//v//D/8P/w/+//7P/s/+3/7//w//H/8v/z
//H/8f/y//P/8f/x//D/8P/z//T/9P/1//X/9P/z//P/9f/1//b/9v/1//X/9v/2//X/
9//3//f/+v/7//z//f/+////AAAAAAQABAAEAAQABQAFAAUABQAFAAUABgAGAAYABgAG
AAYABQAGAAkACgAMAAwADQAOAA4ADgAPABAAEgATABUAFQAVABUAFwAYABcAFwAYABkA
HQAeAB8AIQAgACAAIAAiACIAJAAlACUAJgAnACgAKgAoACgAKAAqACwAKwArACwAKwAp
ACcAJQAnACgAKAAnACgAJwAmACUAIwAiACAAHQAdABwAGgAYABgAFgAVABMAEgAOAAwA
CgAJAAoACQAJAAYAAwACAP7/AAAAAP///v/8//v/+//8//z/+//6//r/+P/4//j/+P/2
//b/9//3//n/+f/5//n/+f/5//b/9v/2//b/9v/2//j/+P/4//j/+v/7//v/+//7//v/
+//7//v/+//8//z/+v/6//r/+f/7//v/+//6//n/+P/3//b/9//4//j/+f/4//f/9v/0
//T/9f/2//f/9f/1//X/9P/0//T/9P/0//T/8//z//P/8v/y//H/8f/y//L/8v/y//D/
8f/x//H/8P/v/+7/7v/x//L/8v/y//D/8P/v/+//7//v/+7/7f/v/+//7v/u/+7/7//v
/+//7v/w//H/8f/w/+//7v/t/+3/7f/t/+3/7f/t/+3/7f/t/+3/7v/u/+7/7v/u/+3/
7P/r/+v/7f/t/+z/6//p/+r/7P/t/+7/7P/s/+z/7f/t/+3/7f/t/+z/7P/s/+z/7v/u
/+7/7v/u/+3/7P/s/+z/7f/s/+7/7v/u/+7/7v/u/+7/7v/u/+7/7v/u//D/8P/w//D/
8P/w//D/8P/y//L/8//z//L/8v/y//L/8f/x//L/8//z//P/8//z//X/9f/1//b/+P/4
//b/9v/2//T/8//z//P/8//z//P/8//x//D/7//s/+z/6//r/+3/6//r/+v/6v/p/+j/
6P/n/+f/5//n/+n/6f/o/+j/5v/m/+X/5f/l/+X/5f/l/+f/5v/m/+X/4//j/+P/5P/k
/+T/4//j/+X/5f/l/+X/4P/c/9r/2v/e/+T/6f/u//j/DAAkAEQAaQCPALIA0QDpAAAB
EwEZARIBDgEKAQIB9ADiAMoAqwCOAHMAWABCADAAIQAZABMADAAFAAAA+v/4//j/+f/5
//n/9v/1//H/7//v/+7/7P/u/+7/7f/t/+r/6v/q/+n/6P/o/+n/6//p/+n/6f/p/+r/
6//t/+//7f/t/+z/7P/t/+7/7v/v//D/8P/w//H/8f/x//L/8v/x//H/8v/y//X/9//3
//f/9f/1//X/9f/2//f/+P/4//r/+v/6//r/+//7//v/+//9//3//v/+//7//v/+//7/
/f/+/wEAAgAEAAQABQAGAAYABgAHAAgACAAJAAsACwALAAsADQAOAA8ADwAQABEAEwAU
ABUAFwAWABYAFgAYABgAGgAbABsAHQAdAB0AHgAeAB4AHgAgACAAHwAfACAAIAAfAB4A
HQAdAB4AHgAdABwAGwAaABkAGAAYABcAFQATABIAEAAOAAwACgAJAAcABwAEAAMAAgAA
AAAA/v/9//v/+f/5//b/9v/2//X/9P/y//H/8f/y//T/8//y//L/8f/w/+//7v/u/+7/
7//v/+//7//v/+//8f/x/+7/7v/w//D/8P/w//D/8P/w//D/8P/x//H/8f/z//P/8//z
//H/8f/y//L/8v/y//L/8f/x//H/8f/w//D/8P/w//D/8v/y//H/8f/v/+//7//u/+3/
7f/t/+3/7//v/+//7v/s/+z/7P/s/+r/6f/p/+n/6f/q/+r/6//q/+r/6v/q/+j/6f/p
/+n/6v/p/+j/6P/n/+j/6P/o/+j/6P/n/+f/6f/p/+j/5//n/+f/5v/m/+j/6f/p/+n/
5//o/+j/5//l/+X/5f/l/+b/5//o/+n/6P/n/+b/5f/n/+f/6P/o/+b/5v/m/+X/5P/j
/+P/5f/m/+b/5v/l/+X/5v/m/+b/5P/k/+T/5f/l/+X/5f/l/+T/5P/k/+T/5v/m/+b/
5v/m/+X/5P/k/+b/5f/k/+b/5v/m/+b/5P/k/+T/5P/l/+b/5//o/+j/6P/o/+j/6v/q
/+r/6v/q/+r/6v/q/+j/6P/o/+j/6//r/+z/7P/s/+z/7f/t/+7/7//v/+//8f/x//P/
8//z//T/9P/0//D/8P/w/+7/7f/t/+3/7f/t/+3/7f/r/+r/6f/o/+j/5//n/+f/5f/n
/+f/5v/l/+L/4v/j/+P/4f/h/+H/4f/i/+L/4v/i/+L/4//k/+X/5f/l/+X/5P/i/+H/
4f/h/+H/4v/i/+L/3//f/9//3//h/+H/3P/W/9T/2P/g/+T/6//y/wAAGAA4AFoAgQCn
AMoA6QABARgBJQEfARoBFgEMAfwA7gDaALoAmQB8AGEARgAyACAAFQARAAkABAD9//r/
+P/0//L/8f/v//H/8v/x/+//7f/t/+z/6v/q/+r/6f/p/+v/7P/t/+3/6v/q/+v/7f/t
/+3/7f/t/+3/7f/u/+//8f/x//D/8P/x//L/8v/z//P/8v/x//H/8//z//T/9P/z//P/
9P/0//P/9f/1//X/9//5//v//f/8//3//v/+//7//v/+//7///////////8DAAMABAAE
AAQABAAEAAQAAwAEAAcACAAIAAgACQAKAAwADAANAA4AEAARABMAEwATABMAFQAWABkA
GQAaABsAHwAgACEAIwAiACIAIgAkACQAJgAnACcAKQApACkAKgAoACgAKAAqACwAKwAr
ACwALAArACoAKQArACwALAArACwAKwAqACkAJwAmACQAIQAgACAAHwAeABoAGAAXABUA
FQASABEAEAAQABAADgANAAkABwAHAAQABAAEAAMAAgAAAP////8AAP7//f/8//z/+v/6
//r/+v/6//r/+//7//v/+//7//v/+v/5//X/9P/1//b/9//4//j/+P/4//j/9v/3//f/
9//4//n/+v/7//n/+f/6//r/+v/6//r/+f/3//f/9//2//j/+P/4//j/+f/6//r/+//5
//n/+f/4//n/+f/5//n/+f/5//n/+P/6//r/+v/6//j/9//3//f/9v/2//X/9f/4//j/
+P/4//f/9//2//X/9v/1//T/9P/1//b/9v/2//b/9v/1//X/9v/3//f/9//3//f/9v/2
//T/9f/1//X/9v/4//n/+f/4//f/9v/1//X/9f/1//X/9//3//f/9//3//f/+P/4//j/
+P/4//f/9//3//j/+//7//r/+f/3//f/+P/4//j/9v/2//b/9//5//n/+f/5//b/9v/2
//b/9//4//n/+v/7//v/+//8//z//f/+//7//v/+//7//v/+//7//v8AAAAAAAAAAP7/
/////wAAAgACAAIAAwAFAAYABwAHAAUABQAFAAcABwAHAAgACAAGAAQABAAEAAIAAQAB
AAEAAwADAAMAAwABAAAA///+//7//f/9//3//f/9//3//P/5//j/+P/5//n/+f/5//n/
+f/4//j/+P/4//f/9//3//f/9//3//f/9v/2//X/9f/1//X/9v/2//b/9f/1//X/9//3
//P/7v/q/+j/7P/y//j//f8GABgANABWAHwApQDNAPAAEwEvAUgBVwFXAVQBUAFGATQB
IAEEAeIAvQCcAIEAZgBQAD4AMQAnACEAGgAVABQAEgAOAA4ADQALAAkACAAHAAUAAwAD
AAIAAAD+//7//f/9//7//v/+//3//P/8//3///8BAAEAAQABAP////8AAAEAAwADAAIA
AgABAAIAAgADAAQABAAEAAUABQAFAAYABgAFAAUABgAGAAUABwAHAAcACAAJAAoACwAM
AA0ADgAOAA4ADgAOAA4ADwAPAA8ADwARABEAEgASABIAEgASABIAEwAUABcAGAAYABgA
GQAaABwAHAAdAB4AHgAfACEAIQAfAB8AIQAiACUAJQAmACcAKAAoACgAKQArACwALQAw
ADAAMgAzADMAMwAzADMANAA2ADYANgA4ADYANQA1ADYAOAA3ADYANQA0ADQAMwAxADIA
MQAwAC8ALgAuAC0AKwAnACYAJAAiACAAHgAdABsAGQAWABUAFAARABAADQALAAoACQAK
AAgACAAIAAcABgACAAEAAQACAAQAAwACAAIAAQAAAP///v8AAAAAAQABAP//////////
AQABAP7//v8AAAAAAAAAAAAAAAAAAAAAAAABAAEAAQABAAEAAQABAAEAAQACAAIAAAAA
AAAA///////////+/wAAAAAAAAAAAAAAAP////8BAAEAAQAAAP///////////f/9//3/
/P/8//z//P/8//z/+//7//v//P/8//v/+//6//r/+v/6//j/+f/5//n/+f/5//n/+v/6
//r/+f/4//r/+v/5//n/+f/5//j/9//3//f/9v/2//j/+f/5//n/+P/6//v/+//6//n/
+P/3//f/9//3//f/9v/1//T/8//0//X/9//4//b/9v/2//X/9P/z//P/9f/2//b/9v/1
//P/9P/0//T/9P/0//T/9f/z//P/8//z//T/9P/0//T/9v/2//b/9v/4//f/9v/2//z/
/f8AAP7//v/+//7//v/+//7//v8AAAAAAAAAAAIAAgACAAIAAgACAAMAAwAEAAQABAAE
AAUABQAGAAcABwAHAAcABwAHAAcABwAIAAgACAAGAAYACAAGAAUABQAFAAUABQAFAAMA
AQAAAP//AAAAAP////////3//f/9//z/+//6//r/+f/5//n/+f/5//n/+P/4//j/+P/3
//f/9//3//f/9//5//j/+P/3//X/9f/1//b/+P/4//f/9//1//P/9f/1//L/7P/o/+r/
8P/2//v/AgAQACQAQgBmAIsArwDSAPEADQEkATMBMwEsASoBJgEaAQwB+ADaALkAnACD
AGgAUgBCADUAKwAlABwAFQAQABAADgAMAAsACwAJAAgABwADAAEAAQAAAP7//v/+//3/
/f/8//z//P/7//r/+v/7//3//f/9//3//f/9//3//v/////////+//7///8AAAAAAQAE
AAQABAAFAAMAAwAEAAQAAwADAAQABAAFAAcABwAHAAcABwAHAAcACgALAAwADAAMAAwA
DAAMAA0ADQANAA0ADwAPABAAEAAQABAAEAAQABEAEgAVABYAFgAWABcAGAAYABgAGQAa
ABoAGwAdAB0AHQAdAB8AIAAhACEAIgAjACMAJAAlACcAKgAqACoALAAuADAAMQAxAC8A
LwAvADAAMgAyADIANAA0ADMAMwA0ADQAMwAyADEAMwA0ADQAMwAwAC8ALgAtACwALAAr
ACkAKAAoACcAJgAkACIAIQAfAB0AGgAZABgAFgAWABQAEwATABEAEQAOAAwADAALAAoA
CgAJAAkACgAKAAkACAAIAAgACAAIAAgACAAIAAkACQAHAAcABwAHAAkACQAGAAYACAAI
AAgACAAKAAoACgAKAAoACwALAAsACwALAAsACwALAAsADAAMAAwADAAMAAsACwALAAsA
CgAKAAoACgAKAAoACgAJAAkABwAHAAcABgAGAAcACAAJAAkACQAJAAgACAAIAAgACAAI
AAcABwAHAAgACAAHAAcACAAIAAgACAAGAAcABwAHAAgABwAGAAYABQAGAAYABgAEAAQA
AwADAAQABQAFAAUABQAFAAQABAACAAMAAwADAAIABAAFAAUABQAFAAUABQAFAAUABQAF
AAMAAwADAAMAAwADAAQABAAEAAQABAADAAIAAQABAAMABAAEAAQAAwABAAIAAgACAAQA
BAAEAAUABQAFAAUABQAEAAQABAAEAAQABAAEAAQABAADAAIAAgAAAAEABAAFAAYABwAI
AAgACAAIAAgACAAIAAgACAAIAAgACAAIAAoACgAKAAoADAAMAAwADAAKAAoACgAKAAsA
DAANAA4AEAAQABAAEAATABQAFQAWABUAFAATABIAEQAQAA8ADgAOAA4ADgAOAAwADAAM
AAwACwAKAAkACAAIAAgACAAIAAcABgAFAAQABAAEAAQABAAEAAQABAAEAAQABAAEAAQA
AgACAAIAAgADAAQABQAGAAYABgAGAAYABgAGAAYABgAFAAQAAwACAP///v/9//z/AQAG
AAsAEAAlADoATwBkAIUApgDHAOgA+wAMAR0BLgEnASIBHQEYAQMB8ADdAMoAsACYAIAA
aABeAA==
         </WaveFormData>
      </LeadData>
   </Waveform>
</RestingECG>
