# Supplementary material for: Detection of Left Atrial Enlargement Using a Convolutional Neural Network-Enabled Electrocardiogram
Source: Front Cardiovasc Med. 2020 Dec 17;7:609976. doi: 10.3389/fcvm.2020.609976 (PMC7773668; doi:10.3389/fcvm.2020.609976)
Supplement: Supplementary file 4 [file Data_Sheet_4.ZIP › normal3/1802031521_951_0000000J.XML]

<?xml version="1.0" encoding="Windows-1252"?>
<!DOCTYPE RestingECG SYSTEM "restecg.dtd">
<RestingECG>
   <PatientDemographics>
      <PatientID>1802031521</PatientID>
      <PatientAge>68</PatientAge>
      <AgeUnits>Years</AgeUnits>
      <Gender>Female</Gender>
      <PatientLastName>shaozhuangfen</PatientLastName>
   </PatientDemographics>
   <TestDemographics>
      <DataType>Resting</DataType>
      <Site>1</Site>
      <AcquisitionDevice>MAC55</AcquisitionDevice>
      <Status>Unconfirmed</Status>
      <Priority>Normal</Priority>
      <AcquisitionTime>08:29:20</AcquisitionTime>
      <AcquisitionDate>07-23-2016</AcquisitionDate>
      <CartNumber>1</CartNumber>
      <AcquisitionSoftwareVersion>009C</AcquisitionSoftwareVersion>
      <XMLSourceVersion>MAC5000 v1.0</XMLSourceVersion>
   </TestDemographics>
   <RestingECGMeasurements>
      <VentricularRate>69</VentricularRate>
      <AtrialRate>69</AtrialRate>
      <PRInterval>166</PRInterval>
      <QRSDuration>86</QRSDuration>
      <QTInterval>406</QTInterval>
      <QTCorrected>435</QTCorrected>
      <PAxis>49</PAxis>
      <RAxis>-5</RAxis>
      <TAxis>6</TAxis>
      <QRSCount>11</QRSCount>
      <QOnset>229</QOnset>
      <QOffset>272</QOffset>
      <POnset>146</POnset>
      <POffset>200</POffset>
      <TOffset>432</TOffset>
      <ECGSampleBase>500</ECGSampleBase>
      <ECGSampleExponent>0</ECGSampleExponent>
   </RestingECGMeasurements>
   <Diagnosis>
      <Modality>Resting</Modality>
         <StatementCount>2</StatementCount>
         <LabelText>12SL ��ϳ���</LabelText>
      <DiagnosisStatement>
         <StmtFlag>ENDSLINE</StmtFlag>
         <StmtText>�������</StmtText>
      </DiagnosisStatement>
      <DiagnosisStatement>
         <StmtFlag>ENDSLINE</StmtFlag>
         <StmtText>���� ECG</StmtText>
      </DiagnosisStatement>
   </Diagnosis>
   <Waveform>
      <WaveformType>Rhythm</WaveformType>
      <WaveformStartTime>0</WaveformStartTime>
      <NumberofLeads>8</NumberofLeads>
      <SampleType>CONTINUOUS_SAMPLES</SampleType>
      <SampleBase>500</SampleBase>
      <SampleExponent>0</SampleExponent>
      <HighPassFilter>16</HighPassFilter>
      <LowPassFilter>150</LowPassFilter>
      <ACFilter>NONE</ACFilter>
      <LeadData>
         <LeadByteCountTotal>10000</LeadByteCountTotal>
         <LeadTimeOffset>0</LeadTimeOffset>
         <LeadSampleCountTotal>5000</LeadSampleCountTotal>
         <LeadAmplitudeUnitsPerBit>4.88</LeadAmplitudeUnitsPerBit>
         <LeadAmplitudeUnits>��V</LeadAmplitudeUnits>
         <LeadHighLimit>2147483647</LeadHighLimit>
         <LeadLowLimit>268435456</LeadLowLimit>
         <LeadID>I</LeadID>
         <LeadOffsetFirstSample>0</LeadOffsetFirstSample>
         <FirstSampleBaseline>0</FirstSampleBaseline>
         <LeadSampleSize>2</LeadSampleSize>
         <LeadOff>FALSE</LeadOff>
         <BaselineSway>FALSE</BaselineSway>
         <ExcessiveACNoise>FALSE</ExcessiveACNoise>
         <MuscleNoise>FALSE</MuscleNoise>
         <LeadDataCRC32>3063940569</LeadDataCRC32>
         <WaveFormData>
9v/2//b/9v/3//j/+f/6//r/+v/6//r/+//8//3//v/+//7//v/+//7//v/+//7//v/+
//7//v///wAAAQACAAIAAgACAAIAAwAEAAUABgAKAAwADgAQAA4ADgAOAA4AEgAUABYA
GAAaABoAGgAaAB0AHgAfACAAIAAgACAAIAAfAB4AHQAcAB4AHgAeAB4AHgAeAB4AHgAd
ABwAGwAaABcAFAARAA4ACwAKAAkACAAFAAQAAwACAAEAAAD///7//v/+//7//v/+//7/
/v/+//z/+v/4//b/9//4//n/+v/4//j/+P/4//j/+P/4//j/+P/4//j/+P/5//r/+//8
//r/+v/6//r/+v/6//r/+v/4//j/+P/4//b/9v/2//b/9v/2//b/9v/4//j/+P/4//b/
9v/2//b/+P/4//j/+P/3//b/9f/0//b/9v/2//b/9v/2//b/9v/3//j/+f/6//z//P/8
//z/+f/4//f/9v/1//T/8//y//b/+P/6//z/+v/4//b/9P/0//T/9P/0//T/9P/0//T/
9//4//n/+v/5//j/9//2//j/+P/4//j/9v/2//b/9v/2//b/9v/2//b/9v/2//b/9f/0
//P/8v/0//T/9P/0//T/9P/0//T/9P/0//T/9P/2//b/9v/2//b/9v/2//b/8//y//H/
8P/y//T/9v/4//f/9v/1//T/8v/y//P/8//0//b/9//3//b/9f/0//T/9P/0//T/9f/y
//P/8//y//b/+f/7//3/+f/5//n/+f/3//j/+f/5//z//v8AAAIAAAAAAAAAAAD+//7/
/v/+/wEABgAHAAYAAwACAAEA/P/6//v/+v/3//b/9f/0//P/8//x//L/9f/0//H/7//u
/+7/7//v//D/8f/x//L/8//y/+//7v/t/+//7//v/+//8f/x//L/8v/w/+7/6v/n/+j/
6P/r/+//8f/v/+v/8v8DABkALgBCAFIAZwCBAJkApwCnAJ4AkQBzAE0AMAAeAAwAAwAD
AP//+f/5//j/9v/0//T/+/8DAAAA9P/u/+7/9P/0//f/+//0/+//7v/r/+r/6v/r/+v/
8f/z//X/9//2//X/8v/w//H/8v/0//f/9P/z//L/8f/z//P/8//z//b/9v/1//b/8//x
/+//8P/z//L/8//0//X/9v/2//f/8//x//D/7v/w//D/8f/1//f/9//2//b/+f/5//n/
+f/8//z//P/9//z//f/8//r/+v/6//z//f//////AQADAAEAAQACAAMAAQABAAMACAAI
AAcABwAHAAkADAAOAA8AEAARABMAFgAUABQAFQAVABgAGQAaABoAGgAbAB0AHgAeAB4A
HAAeABwAHAAdAB0AHgAZABcAFgAYABcAFgAWABYAFQASAA8ACwAJAAgABAAEAAQAAwAE
AP///v/8//r/+v/7//v/+//8//3//v////3/+//3//L/9f/2//f/+P/4//b/9v/3//f/
+P/5//n/+P/3//b/9P/0//X/9f/2//T/9f/1//X/9f/1//X/9v/6//v//P/8//b/8//w
/+7/8//0//X/9//3//X/9f/2//T/9P/1//b/9//3//j/+f/5//f/9f/3//j/+P/3//b/
9f/1//X/9f/4//v//P/6//r/+v/6//j/+P/6//r/+f/3//f/9f/z//T/9P/1//X/9v/5
//r/+//4//b/9f/0//H/8f/z//b/9//1//b/9//4//n/+f/6//j/9f/0//T/8v/y//T/
9P/0//P/8//z//P/9P/0//T/9P/0//P/8//4//j/+P/3//f/9f/z//P/8f/x//L/8v/x
//D/9P/2//b/9v/6//7/+//4//X/8v/1//X/9P/0//H/7//x//H/8f/y//L/8v/0//X/
9f/3//n/+v/7//3//P/7//j/9//1//X/9f/2//n/+//+/wIAAwAEAAMAAgABAAAA///+
/wAAAAAAAAQAAwAAAP///v////z/+v/7//v/9//3//f/+f/5//j/9f/z//P/8f/t/+7/
7v/u/+//8v/0//X/9f/z//H/7//r/+3/7f/t/+3/7//x//P/9f/1//T/8//y/+7/8f/s
/+T/5f/p/+n/6//3/wQADwAjADgAQgBaAHsAjQCTAJkAmwCSAH8AZQA/ACIAEAACAP3/
+f/5////AQD+//7/+v/2//H/8//2//j//P/8//j/9v/z/+3/7v/t//D/8f/z//T/9v/3
//f/9f/z//H/8v/z//L/8v/0//T/9f/3//b/9f/0//P/9P/1//b/9//1//L/7v/s/+//
8f/z//j/9v/0//T/9P/0//T/8//z//b/9//5//r/+//6//r//f/8//v/+f/4//v/+//7
//v/+f/4//f/9//5//v/+//6//r/+v/8//3//v///wIABQAHAAcACAAJAAYABQAGAAoA
CgAJAAkACQAHAAoADAANABEAEwAWABoAGgAaABsAGwAZABkAGQAYABoAGwAdAB4AIAAg
AB4AIAAeABwAGwAZAB0AGwAcAB4AGwAXABMAEAATABMAEQAPAAoACQAJAAYABQAEAAIA
AgD+//7//f/8//n/+f/4//f/+P/5//r/+//8//3//P/6//v/+v/5//j/+P/2//b/9//3
//j/+f/5//v/+//7//r/+P/3//X/9P/1//f/+P/5//j/9//2//b/9//3//f/9v/3//f/
9//4//j/9v/0//P/9v/1//b/+P/4//j/+f/6//n/9//2//X/9f/z//H/8//1//b/9v/2
//b/9//4//n/+f/5//f/8v/z//T/9f/0//b/+v/8//3/+//7//n/9//0//T/9f/1//T/
9//4//n/+f/4//j/+P/z//P/9f/4//b/8//z//P/9v/3//f/+P/3//P/8f/w//L/8v/0
//T/9f/1//b/9//0//T/8//y//X/9v/2//f/+v/6//r/+f/2//P/8P/v//L/9f/5//z/
9f/w//D/7v/w//T/9v/4//b/9v/2//b/9//3//b/9v/z//H/8//z//P/9P/0//T/9//5
//r//f/7//r/+f/5//f/9//1//X/9//3//f/+P/3//f/+P/6//3/AAABAAIAAgACAAIA
AgAAAAAAAAAEAAQAAgACAAIABQACAAAAAQD8//f/9v/1//f/9//2//P/8f/z//P/8f/u
/+7/7v/v/+//8P/w/+//8P/x//L/8f/w/+//7v/t/+7/7//w//H/8v/y//L/8v/y//H/
7v/o/+X/5//t//H/9f/8/wUADQAgADgATABnAIUAmQCdAJ0AnACPAHUAVQA4ACAAEAAL
AAkABwADAPv/9v/0//b/AAAHAPv/+P/6//L/6v/u//T/9f/1//H/7//x//H/8v/y//P/
8//0//P/8v/x//H/8f/v/+7/8f/y//T/9//3//f/9//3//X/9f/1//X/8//y//D/8P/w
/+//7v/w//P/8v/z//T/8//0//T/9f/3//f/+P/4//j/+P/5//3/+//5//b/9P/3//f/
9//3//r/+v/6//v//f///////v/7//r/+//7//3//f///wEAAQABAAIAAwADAAMABQAK
AAwACwALAAsACwAOABAAEQASABMAFQAYABYAFgAXABcAGQAbAB0AHgAdAB0AHgAeAB4A
HgAcAB4AHAAcAB0AHQAdABkAGAAYABYAFQAUABQAFgAVABIADwAOAA0ADQAKAAYABAAB
AAAA/P/8//v/+v/6//v/+//7//3//f/9//3/+//7//n/9v/4//j/+P/4//r/+P/4//n/
+P/4//j/9//5//n/+f/4//f/9//2//b/9P/1//X/9f/1//X/9f/2//n/+//9//7/9//z
/+//7P/x//L/8//1//n/+f/7//7//P/6//n/+P/2//X/9f/1//X/8//x//P/9v/4//n/
+v/2//X/9P/z//b/+f/6//j/+P/4//j/9v/2//j/+P/3//n/+//7//v/+P/2//X/8//0
//n//P////z/+v/5//j/8//z//X/+P/2//P/8//z//b/9//3//j/9//z//H/8P/x//L/
9f/2//f/9//4//n/+P/4//f/9v/0//T/8//z//P/8v/x/+//8//z//P/9f/2//n//f8A
APj/9P/1//T/7v/q//T/9P/0//T/9P/3//f/9v/2//X/8//1//X/8//0//T/9P/2//f/
9//5//z//P/8//3/+//7//n/+f/4//f/9v/2//n/+f/6//z/AAACAAIAAgACAAIAAgAC
AAQABAAEAAgABwAEAAMAAgAEAAAA/f/9//n/9f/1//X/8//z//L/7//w//P/9P/z//P/
9P/1//f/8//y//D/7f/w//H/8v/x//D/7//u/+3/7v/v//D/8f/x//D/7//u/+7/6//q
/+j/6f/v//H/7f/x/wAADwAdADYATgBeAHUAkQClAKkAowCaAIcAZwBJADIAHAAKAAUA
AQD7//P/8f/6/wAA/P/6//3/9//w//D/8P/0//b/+v/9//X/8f/v//H/8f/w//D/8f/x
//H/8f/x//H/8v/z//L/8v/x//D/8P/x//L/8//0//X/9f/1//X/9f/0//L/7//u/+//
7//v//L/9P/y//L/8v/1//j/+v/9//n/9//2//T/9f/2//j//f/5//f/9P/y//b/9//4
//n/+v/6//r/+//5//v/+//6//z//P/+/////f/9////AQABAAEAAgADAAQABQAIAA4A
DAALAAsACwAJAAwADgAPABAAEQATABYAFwAYABoAGwAbABsAGwAaABwAHQAfACAAIgAi
ACAAIgAgACAAIQAhAB8AGQAWABQAFAATABIAEgASABEADgALAAsACwAMAAoABwAEAAAA
/v///wAAAAAAAPz/+//5//f/+v/7//z//f/7//v/+f/2//n/+v/7//z/+//4//f/9//3
//j/+f/5//j/9//2//T/9v/3//f/+P/3//f/9v/1//f/9//3//j/9//3//f/9v/3//f/
9//4//j/9v/0//P/9P/z//T/9v/4//j/+f/6//z/+//7//v/+P/1//L/8//3//j/+P/4
//f/9//3//f/+//9//3/+v/5//j/9//0//b/+P/4//f/9v/3//b/9f/3//j/+v/7//f/
+f/5//n/9f/0//T/9P/x//P/9//8//r/9//3//f/+v/7//v//P/6//f/9v/2//b/9v/4
//j/9P/x/+//7f/w//T/9//6//n/+P/2//X/9v/2//b/9f/1//P/8f/x//X/+f/8//n/
+P/3//b/9//3//b/9v/z//H/8//z//X/9v/2//b/9v/3//f/+f/4//j/+P/5//v/+//5
//n//P/9//7/AAD+//3//f/+/wAAAgACAAIAAAAAAAAAAAAAAAAAAAAEAAIAAAAAAAAA
AwAAAP7////7//f/9//3//b/9f/z/+//8f/z//P/8f/u/+7/7v/v//D/8v/z//P/9f/1
//X/8//0//X/9v/3//L/7//s/+n/7P/u//D/8v/2//X/9v/u/+f/6f/p/+f/8f8CAA8A
GwAuAEAAVABtAIEAkwCdAJ0AmgCJAGsASwAuABgADgAFAP//AwD///X/9P/2//r//P/7
//f/9P/0//j/+v/8//z/9//x//H/8f/1//f/8v/w/+//7f/y//P/9P/1//X/9f/z//L/
8P/w//H/8//x//H/8f/x//L/8//0//X/9v/2//X/9v/1//X/9f/4//f/9P/z//L/9P/2
//f/+f/3//f/+P/4//b/9P/z//X/9v/3//f/+P/3//f/9//3//r/+v/6//v//f//////
/v/+//7/AAABAP////8BAAMAAwADAAQABQAFAAUABwAMAAoACQAJAAkABwAKAAwADQAQ
ABEAEwAWABgAGgAdAB8AHAAbABoAGAAaABsAHQAeACAAIAAeACAAIAAgACEAIQAgABsA
GQAYABkAGQAZABoAFgATAA4ACQAIAAcABwAEAAMAAgAAAAAA//8AAAAAAAAAAAEAAQAB
AP7//f/8//v/+//7//n/9v/5//r/+//8//r/9v/0//P/9//6//3////////////+//v/
+f/2//T/9f/3//j/+f/2//X/9P/0//f/+f/7//z/+f/3//X/9P/5//r/+//9//v/9//1
//T/9P/0//X/9v/2//X/9f/1//j/9//2//n/+P/4//f/9v/1//X/9f/1//n/+//7//j/
+v/6//r/+P/2//j/+P/3//j/+//8//3/+f/4//j/9//1//f/9//3//b/9v/3//j/8f/x
//P/9v/5//f/+P/5//n/+f/4//j/+v/3//b/9v/2//b/+P/4//b/9f/1//X/9f/2//b/
9v/2//b/9f/1//r/+v/6//n/9v/z//D/7//w//P/9//6/+//8P/y//j/AAD8//r/+P/2
//j/+f/5//r/9v/z//T/8//0//b/9//4//b/9//3//n/+f/4//f/9//7//3//f////3/
+//5//j/+//7//z//v8CAAQABAAEAAMAAgABAAAAAAAAAAAABAAFAAQABQAGAAUAAAD8
//v/+//3//f/9//2//X/8//v//H/8//z//H/8v/y//L/8//0//b/9//3//T/8//y/+//
7//v/+//7//v/+//7//v//L/8v/y//L/8P/z//D/7P/p/+v/6f/p//P/AAAHABcALAA8
AEwAZwCBAJUAnwCjAKQAmwCDAGEAPAAcAAQA+////wkACwADAPz/+P/6//j/9//5//z/
AAAAAPj/8P/w//H/7//u/+3/8P/x//P/9P/2//f/9v/1//T/8//x//H/7//u/+//8P/y
//X/9//3//f/9//3//f/9//3//T/8v/v/+7/8P/x//L/9v/3//b/9//4//f/9v/0//P/
8f/x//L/8v/z//L/8v/1//f/+f/6//z/+v/5//j/9//3//b/9f/1//f/+//9//7//P/8
//7////8//v//P/9/wAAAQADAAUAAwADAAUACgALAAsADAANAAoADAANAA0AEQATABYA
GgAXABQAEgAPABMAFQAXABgAGwAdACAAIgAhACAAHQAeACAAIgAlACcAIwAbABYAEgAT
ABMAEwAUABYAFQASAA8ACwAJAAgABAAGAAYABQAGAAIAAgABAAAA/v/9//v/+f/5//n/
+f/5//v/+//5//b//P/+/wAAAgD8//b/8v/v//H/9P/3//n/+v/7//z//P/5//n/+P/4
//b/9//3//f/9//3//f/+P/6//v//P/8//j/9//2//b/+P/4//j/+f/4//X/9P/0//X/
9v/4//r/+v/5//n/+f/4//X/8v/z//f/+P/4//j/+P/5//r/+//9///////8//r/+P/2
//L/9P/2//b/9f/2//n/+v/7//r/+v/7//v/9//5//n/+f/5//j/+P/4//X/9f/3//r/
+//5//r/+//6//v/+//8//r/9f/y//D/8//0//f/+P/2//X/9f/1//X/9v/2//b/+P/4
//f/9//4//b/9P/x//b/9//4//v/9v/1//X/9P/y//D/8//0//T/9P/0//b/+P/4//j/
+P/0//b/+P/4//j/+P/3//f/9v/2//X/8//1//X/9//4//j/+P/1//X/9P/1//j/+P/4
//n/+f/5//f/9//4//n/+v/8//3//f/+/wAA//8AAP///v8BAAIAAwAEAAIAAgACAAYA
BwAGAAcACAAHAAIA/v/9//j/8//y//H/8//1//b/9f/3//n/+f/3//P/8v/x//H/8v/0
//X/9f/3//f/9//1//H/7//t/+v/7v/v//D/8f/0//T/9P/0//b/7//s/+j/5//r/+v/
5f/n//b/BQATACoAQABUAGsAhwChAK8ArQCgAJEAfwBnAEgAJgAOAAMAAwABAP///f/+
//7//P/6//f/9//2//r//P/8//b/9P/1//X/9f/z//X/9f/1//b/+P/5//f/9f/z//H/
8//z//H/8P/x//L/9P/3//b/9f/0//P/9f/1//X/9f/0//L/7//u//D/8f/y//b/9v/0
//T/9P/1//b/9v/3//n/+f/6//r/+P/2//X/9//6//v/+//8//r/+f/4//f/+v/6//r/
+//9///////+//3//P/9//3/+v/5//r/+////wEABAAHAAcABwAJAA4ACwAJAAgABwAK
AA4AEQATABMAEwAUABYAGAAYABkAGQAYABkAGgAaABwAHQAfACAAIwAkACMAJgAiACAA
HwAdAB4AGQAXABYAGAAXABYAFgAWABUAEgAPAA4ADQANAAoACQAIAAYABgACAAIAAQAA
AP/////+//3//P/7//r/+f/8//3//P/6//r/+v/6//r//P/6//r/+//6//r/+v/5//f/
9//3//b/9//5//r//P/5//n/+P/3//n/+f/5//r/+v/5//j/9v/1//X/9f/2//X/9P/z
//P/9v/1//b/+P/6//r/+//8//n/9//2//X/8//x/+//8f/1//j/+v/8//r/+f/4//f/
+f/7//v/+P/6//r/+v/4//f/+P/3//X/9//5//n/+f/5//r//P/9//n/+//7//v/9//2
//b/9v/z//X/+f/+//v/9//2//X/9//5//r//P/6//f/9v/2//X/9P/1//T/9f/1//b/
9//0//T/8//y//T/9v/3//n/+v/4//b/8//3//f/9//5//b/9//5//r/+P/2//n/+v/4
//b/9P/0/+7/7v/w//L/9P/2//f/9//2//b/9v/1//j/+f/4//j/9//2//j/+f/5//v/
/P/8//z//f8AAAEAAAABAP7/+//4//b/+f/5//r//P8AAAIAAgACAAEAAAD///7/AgAE
AAYADAALAAgABwAGAAQAAAD9//3/+f/1//X/9f/1//X/9P/x//P/9f/1//P/9f/2//f/
+f/4//j/9//1//T/8//y/+//8f/x//H/8f/y//P/9P/1//T/9P/0//T/7v/v//L/9v/z
/+//7//x//P//P8LAB8AOABOAF4AdwCRAJsAoQChAJwAhQBdADsAKAAaAAgAAQAJAA0A
///z//b//v/8//b/+f/9//7/+v/+/wIA/P/0//P/9f/z//H/8//z//D/8P/x//H/9f/3
//n/+//6//n/9v/0//P/8v/y//P/9f/1//X/9f/0//P/8v/x//P/9P/0//b/+v/7//z/
AAD8//j/9v/0//T/9P/z//P/9f/3//r//P/5//j/+P/7//n/+f/4//j/9//3//f/9//7
//z//f////z//f/8//r//P/+/wIABQACAAEAAgADAAUABQAGAAcABwAHAAkADgAOAA0A
DQANAA8AEgAUABUAEwATABQAFgAZABoAHAAdAB0AHQAdABwAGgAbAB0AHgAfACAAHwAi
ACIAIgAjACMAIAAbABkAGAAaABkAGAAYABYAFQASAA8ACgAJAAkABgAGAAYABQAGAAQA
BAADAAIAAgADAAMAAwABAP///f/7////AQABAAAA/v/8//r/+P/6//j/+P/5//z//v8A
AAEA/v/9//z/+v/7//v/+v/6//3///8AAAEA/P/5//b/9P/1//X/9f/0//b/9//4//r/
/v/+//7////8//n/+P/4//r/+v/7//z/+v/5//n/+f/7//n/9//5//v//P/8//z/+f/5
//n/+f/5//v/+//4//n/+v/7//r/+v/8//z/+//7//3//f/9//z//P/9//3//v8BAAIA
AwAAAP7//f/8//X/9f/3//r/+v/3//f/9//3//f/9v/2//r/+f/6//z/+//6//v/+v/7
//v//P/9//v//P/8//z//v/+//3//f////7//f/7//3/+//5//n/9//5//z//v/7//j/
+v/6//j/+P/4//r/AAACAP7/+P/2//j/+P/4//j/+f/5//j/+P/5//f/+f/5//z//v//
/wAA/f/9//z//f8BAAIAAwAFAAIA///6//f/+v/7//z//v/9//3//v8AAAMABgAHAAgA
CQAKAAsADAAJAAgABwAKAAgABgAGAAYABgACAP////////v/+//7//7///////3/+v/7
//r/9//4//j/+P/5//j/+P/3//X/8//z//P/8f/z//X/9//5//f/9//3//f/9v/0//L/
8P/2/+//8v/6//v/9//v/+f/7f/6/wcAFQAoAEAAWABrAIMAmwClAKUAogCbAIUAZwBK
AC4AGgATABEACwALAA8ACgACAAAA/v/9/wEAAgD8//j/+v8AAAIA///7//f/9f/3//f/
9v/2//f/9//7//v/+//7//n/+f/3//b/9v/2//f/+f/5//n/+f/5//n/+f/5//n/+v/6
//n/+v/6//n/+P/6//r/+P/4//j//P/+////AQD+//3//f/8//v/+v/6//3/+//7//r/
+v/7//v/+//7//7/AAACAAUAAgADAAIAAAACAAIABAAFAAUABQAHAAkABgAFAAUABQAG
AAcACgAQABIAEQARABEAEwAWABgAGQAYABcAFwAYABsAHAAeAB8AHwAfAB8AHgAfACEA
JAAmACQAJAAiACQAJAAkACUAJQAnACMAIgAiACAAHQAaABgAGgAZABYAEwAQAA8ADwAM
AAsACgAIAAgACAAIAAcABgAFAAUABAADAAUABQAFAAUAAgABAP7/+v/8//z//P/8////
/v///wEA//8AAAEAAQAAAP///v/8//3//f/8//z//f///wAAAQD9//v/+f/4//3///8B
AAIA/v/7//j/9v/9/wAAAwAHAAIA/f/6//j/+f/6//z//v/8//v/+//7//z/+//6//3/
/v/+//3//P/8//3//v///wEAAwADAAAA///+//3/+v/8//7//v/9//3//////////P/8
//3//f/5//v/+//7//v//P/+/wAA+//7//3/AAD9//n/+P/3//v//f/+/wAAAAD9//z/
/P/8//z//v/+//z/+f/3//X/9//6//z//v/9//z/+v/5////AAABAAEA///7//f/9f/1
//f/+v/8//n/+P/8//7//f/8//v//P/+//7//v/+//z/+//7//3/+P/3//b/9P/6//r/
/P/8//z//P/7//v/+v/6//z/+//+/////P/8//v/+v/8//3//f///wIAAgACAAMAAwAD
AAEAAQABAAEAAQACAAIAAQABAAIAAgAEAAQABAAIAAoADAAOAA0ADAALAA4ADAAKAAoA
CgAIAAQAAQABAAEA/f/9//3/+//7//r/9//3//n/+f/3//f/+P/5//v/+//8//z/+//5
//f/9f/x//P/9f/3//n/+P/3//b/9f/4//j/+P/4//T/7//0//b/8f/v//P/9f/3/wAA
CwAdADYATgBiAHcAiwClALMAsQCmAJkAhQBnAEoALgAUAP3/+/8HAAcABQAKAAgABAAC
APn/9/8AAP7/+P/6/wAA/v/7//v/9//1//f/9//5//r//P/9//3/+//5//f/+v/7//r/
+v/5//j/+P/5//n/+f/5//n/+v/7//z//f/8//r/9//2//X/9f/1//j/+//6//v//P/8
//z/+//7//v/+//8//z/+f/4//j/+//8//3//f/+////////////AgACAAIAAwACAAMA
AgAAAAAAAAACAAMABQAFAAcACQALAAsADAANAAwACwAMABAAEAAPAA8ADwAQABQAFwAZ
ABwAHQAfACIAIAAeAB0AGwAeACEAJAAmACMAIwAkACQAIgAiACAAIgAkACYAKQArACgA
IwAhACAAIgAhACAAIAAeABsAFgARABAAEQATABIAEgASABEAEgALAAgABAAAAAMABQAG
AAcABgAFAAQAAwADAAMAAQD+/wAAAAAAAAAAAAD+//7///8AAAIABAAFAAUABQAFAAQA
AwADAAIAAgAAAAEAAQABAP///f/7//r//v///wAAAAABAAEAAQACAAEAAAD////////9
//3//v/8//z//f/+/wEAAQACAAMAAQD///3//////wAAAAAAAAAAAQACAAMABwAJAAkA
BgACAAAA/v/6//z/AAACAAMAAgADAAIAAQAAAAAAAQABAP3//////////v/+////AAD9
////AwAIAAUAAQAAAP////////7//v8AAP3//P/8//7//v8AAAAAAAD///////8AAAIA
AwAEAAMAAgAAAP//AgACAAIAAQD///3/+//7//3///8CAAQA/f/6//z//P/+//7//v8A
AAAAAAAAAAIAAAAAAAAAAAAAAP7//f/7//r/+v/5//z//f/7//z//P/8//3///8AAAMA
BgAGAAYABwAGAAUAAgABAAIAAwAEAAYABgAFAAUABgAKAAwADAAMAAwADAAMAAwADAAM
AAwAEAARABAAEQASABEADAAIAAcABgADAAQABQAFAAUABAABAP/////9//n/+//8//3/
///8//z/+//5//v//f///////v/9//z/+//7//v/+//7//r/+v/6//r//P/9//7//P/5
//f/8f/v//X/BAAXACsAOgBKAFgAZwCHAKUAsQCvAKYAlwCDAGMARAAqABQACwALAA0A
EQALAAQABgAIAAQABQAFAAQABgAIAAQAAAD+//v/+//6//n//P/9//r/+v/7//v///8B
AAMABQACAAEA/v/8//v/+v/6//v//v///wAAAQD//////////wEAAAD+//7//v/9//z/
/v/+//z//P/8//7/AAABAAMAAQABAAIAAgD///7//v8BAAQABQAFAAYABQAFAAUABQAF
AAQAAwADAAEAAwADAAIABAAEAAYABwAJAAkACwANAAsACwAMAA0ADwAPABEAFgAWABUA
FQAVABcAGgAcAB0AHgAfACEAJAAjACIAIgAhACYAKQAsAC4ALAArACsAKgApACgAJQAm
ACgAKgAtAC8ALAAnACUAJAAkACMAIgAiACQAIwAgAB0AGQAXABYAEgAPAA4ADAAMAA0A
DgAOAA4ACwALAAoACQAHAAcABwAHAAUABQADAAAAAwAEAAUABgAIAAYABgAHAAUABgAH
AAcACAAJAAoACgAIAAcABQAEAAQABQAFAAUABgAFAAQABAAGAAcACAAIAAQAAwACAAIA
BAAEAAQABQAHAAUABQAGAAQABAAFAAYACQAJAAoACwAKAAcABAAFAAgACgALAAwACQAH
AAUAAwAFAAcABwAEAAUABgAHAAYABAAGAAYABQAHAAkACQAJAAkACgAMAA0ACgALAAoA
CQAFAA==
         </WaveFormData>
      </LeadData>
      <LeadData>
         <LeadByteCountTotal>10000</LeadByteCountTotal>
         <LeadTimeOffset>0</LeadTimeOffset>
         <LeadSampleCountTotal>5000</LeadSampleCountTotal>
         <LeadAmplitudeUnitsPerBit>4.88</LeadAmplitudeUnitsPerBit>
         <LeadAmplitudeUnits>��V</LeadAmplitudeUnits>
         <LeadHighLimit>2147483647</LeadHighLimit>
         <LeadLowLimit>268435456</LeadLowLimit>
         <LeadID>II</LeadID>
         <LeadOffsetFirstSample>0</LeadOffsetFirstSample>
         <FirstSampleBaseline>0</FirstSampleBaseline>
         <LeadSampleSize>2</LeadSampleSize>
         <LeadOff>FALSE</LeadOff>
         <BaselineSway>FALSE</BaselineSway>
         <ExcessiveACNoise>FALSE</ExcessiveACNoise>
         <MuscleNoise>FALSE</MuscleNoise>
         <LeadDataCRC32>2328813278</LeadDataCRC32>
         <WaveFormData>
+v/6//r/+v/6//r/+v/6//z//v8AAAIAAAD+//z/+v/6//r/+v/6//v//P/9//7/AAAA
AAAAAAACAAIAAgACAAQABAAEAAQABAAEAAQABAAGAAYABgAGAAgACAAIAAgACQAKAAsA
DAAMAAwADAAMAA8AEAARABIADwAOAA0ADAALAAoACQAIAAkACgALAAwACwAKAAkACAAG
AAYABgAGAAYABgAGAAYABAAEAAQABAACAAIAAgACAP///v/9//z///8AAAEAAgAAAAAA
AAAAAP7//v/+//7//P/8//z//P/8//z//P/8//r/+v/6//r/+//8//3//v/9//z/+//6
//z//P/8//z//v/+//7//v/+//7//v/+/wAAAAAAAAAA///+//3//P/9//7///8AAP7/
/v/+//7/AAAAAAAAAAD+//7//v/+/wAAAAAAAAAA/f/8//v/+v/7//z//f/+//z//P/8
//z///8AAAEAAgAAAP7//P/6//v//P/9//7/AAAAAAAAAAD9//z/+//6//z//P/8//z/
/v/+//7//v/9//z/+//6//z//P/8//z/+v/6//r/+v/8//z//P/8//r/+v/6//r/+//8
//3//v/7//r/+f/4//n/+v/7//z/+v/6//r/+v/6//r/+v/6//z//P/8//z/+f/4//f/
9v/4//j/+P/4//v//P/9//7//P/8//z//P/5//n/+P/4//f/9//6//v//P/7//7/AgAC
AAIABAAEAAQABQAFAAcABAADAAMABQAFAAQABAAHAAoACwANAA4ADQAKAAkACgAGAAYA
BgAEAAUABwAJAAkABgAEAAEA///////////8//z/+//7//j/9P/0//b/9P/2//f/+f/6
//f/9//4//j/9//0//b/9v/3//j/+f/6//f/9v/1//T/9v/2//T/9P/z//P/8//z//L/
9f/5/wIACgAEAPv/AAAMABMAGQAhACsAMAA1AEAASgBGADwAMgAlABUABwD6/+7/5//l
/+X/5v/p/+7/9P/4//j/+/8BAP7/9v/1//j/+P/1//3/BAABAP3/+v/4//b/9P/w/+7/
9P/3//r//f/7//r/+v/7//b/9f/1//X/+P/5//r/+//5//n/+P/4//f/9//3//f//P/8
//v/+P/6//v/+//7//v/+v/3//b/+P/4//j/+P/7//z//f////7//P/7//r/+v/7//v/
+//9////AAAAAP/////+//3//P/9//7//v/8//z//f8AAAMABAAFAAcABgAFAAQABgAE
AAQABQAFAAgACQALAAwACwALAAsADAANAAwACwAKAAwADQAOAA4ACwALAAsACgAKAAoA
CwALAAkACQAMAAwACgAJAAkACAAKAAoACAAGAAkACgAKAAoABQAEAAMAAgAEAAMAAwAC
AAIAAgABAP7/AAACAAMAAwAFAAUAAwABAAIAAgABAP7//f/9//v//f8BAAIAAgABAP7/
/f/8//v/+v/6//r/+P/7//z//f///wEAAgADAAMA///9//v/+f/9//7/AAABAPz/+P/8
//3///////7//P/+//7/AQABAAAA/P/+/wAAAQD//wAAAgABAP///v/+////AQADAAQA
AwACAAEA/v8AAAIABAAGAAIAAgABAP//AgACAAEAAQABAAEAAQABAAIAAQACAAQAAQD/
//7//f8AAAEAAQAAAP/////+//7/AAAAAP7/AAACAAAA/v/+////AAADAAUABAABAP//
/v/+//3//P/7//7//v/+//3//////////v/9//3//f///////v/7//r//f/8//v/////
/////v/+//j/9v/4//7//P/8//z//P/+//7//f/9//r/+v/7//v///8BAAIAAQACAAQA
AwACAAQABAAEAAUACAALAAkACQAIAAkACQAIAAkADQANAA0ADgAOAA4ADAALAAwACQAI
AAoACAAFAAUAAwABAAAAAAACAAMABAAFAAQAAAD///3/+//4//b/9v/5//j/+P/5//f/
9v/0//P/9v/4//n/+P/6//r/+v/6//n/+P/3//b/9v/2//b/9v/1//b/+P/5//n/+//4
//f///8CAAQABAAJAA4AEgAbACMAJQAtADYAPwBGAEoASAA6ADIAKwATAP//+P/w/+X/
4//j/+j/9/8EAAIA/P/8//3/AQAAAPr/+//6//j//f////7//v/9//3//v/8//z/+v/6
//n/+f/5//n/+f/6//z////7//n/+P/3//v/+//7//v/+v/5//f/9v/4//n/+v/7//3/
/P/6//b/+f/7//z//f////7/+//6//z//P/8//z/AAAAAAAAAQD+//z/+//6//v//f/+
/////v///////v/+/////////wAAAQACAAIAAAAAAAEABAAEAAQABAAFAAUABQAFAAgA
BgAGAAcABwAJAAkACgAKAA0ADQANAA4AEgASABIAEgASABEAEAAOAA8AEQATABQAEAAQ
ABEAEQANAA0AEAAQABAADwAPAA4ACwAKAAcABAAJAAoACgAKAAcABgAFAAQABgAFAAUA
BAAGAAYABQACAAEAAgACAAEAAwADAAEA//8BAAIAAgAAAP/////9////BAAEAAMAAQD/
//////////7//v/+//z//P/8//z//f/+//7//v/9//7///8AAAEAAQAAAAAA///+//r/
/v/////////+//z//v/+/wEAAQD///z///8CAAIA/////wAAAQABAAIABAABAAEAAQAA
AAEAAgADAAIAAAAAAAAAAAD8//7//////wEAAgACAAMAAQABAAEAAQD///3//f/+////
//8AAAEAAgADAAMAAgD//////v/+//z//P/6//z/AAD+//z//P/8//z//v////3/+//6
//r//P/9//7////+//7//v/9//v/+//7//r/+//9////AwACAAAA/P/6//7//P/6//3/
/f/9//z//P/4//7/AgACAP///v/9//z//P/8//v/+//4//j/+f/5//z//f/9//v//v8C
AAMABAAEAAIAAAD//wAAAwABAAEAAwAFAAYABgAEAAcABgAFAAgACgAMAAwACgAMAAoA
CgAIAAYAAwADAAUAAwACAAIAAAD///7//f/9//r/+v/5//v/+v/6//z/+v/2//P/8f/1
//b/9v/3//f/9v/0//D/9P/0//T/9P/0//T/9P/0//T/9P/0//T/8f/w//D/7//v//H/
8v/1//v/AAD+/wAABQAKAAoAEwAbAB0AIQAuADkAQgBEAEAAOAAwACEADQD9/+7/4v/b
/9n/3//u/+//7P/s/+7/9P/3//H/8P/2//f/9P/4//n/8f/u//H/8f/y//T/9//4//f/
+P/3//f/9//3//P/8v/y//P/8//z//T/9f/2//X/9P/z//T/9f/1//b/9//3//f/9//4
//j/9//0//T/9f/1//X/+P/4//b/9v/2//b/9v/2//j/+P/4//n/+f/4//j/+P/4//n/
+f/5//n/+f/4//b/+P/5//n/+f/6//v//P/8//z//P/9/wAAAAAAAAAAAQD///////8C
AAMABAAGAAcABgAFAAUABAAHAAcABwAIAAoACgAKAAoACQAJAAkACAAJAAsADQAOAAkA
CAAIAAcACAAJAA0ADgALAAkACAAGAAgACAAGAAQABQAEAAIAAAAAAAAAAAAAAAIAAQAB
AAAA/v/+//3/+v/8//7///////3//f/7//n/+//8//z/+v/3//f/9f/3//3//v/+//3/
/P/7//r/+f/6//r/+v/4//j/+P/4//n//P/8//z/+//6//n/+P/3//r/+v/7//v/+v/2
//r/+//6//n/9//0//b/+P/9/////P/4//r//P/8//n/+f/6//z/+//7//z//P/9//7/
/v/9//z/+//4//v//P/9//7/+//8//z/+//8//z/+//7//z//f/+///////9//3//v/9
//v/+v/5//z//f/9//z//f/9//z//P/6//r/+P/6//z/+v/4//j/9v/2//j/+f/6//n/
+f/6//j/9//2//X/+P/6//z//f/8//v/+v/4//b/9f/0//X/+P/6//r//P/9//r/9//5
//f/9//2//b/+v/2//r/+v/6//r/+v/4//j/9//3//b/9v/3//f/+v/7//v/+f/9/wAA
AAAAAAAAAAAAAAEAAQADAAAA///9////AAAAAAIABwAIAAkACAAIAAgABgAGAAgABgAG
AAcABgAEAAUAAwABAAAAAAD//////////////P/8//v/+v/2//P/8v/2//T/8//z//f/
+P/4//n/+P/2//P/7v/x//L/8//0//L/8v/y//L/8v/y//L/8v/x//L/9P/1//n/6//w
//f/9/8AAAIA/v8DAAwADgAPABkAIQAjACoAOQBIAEgAQgA4ACYAEQAFAPv/7P/k/+P/
4f/n/+r/6//0//z/9v/y//f/9//0//b/+//4//T/8//5/wAA/v/7//n/+P/3//b/8//y
//T/9f/2//f/9P/0//X/9//2//X/9f/1//X/9f/1//X/8//z//L/8v/1//X/9f/1//r/
+v/5//b/9P/1//X/9f/6//r/+P/4//f/9v/1//T/+f/6//v//f/6//j/9//2//b/9//3
//f/+v/9////AAD9//3//P/7//7///8AAAAA/P/8//3/AAD+//7//v///wEAAQABAAQA
BAAEAAUABQAHAAcACAAIAAcABwAHAAgACgAKAAoACgAOAA8AEAAQAA8ADwAPAA4ADgAO
AA8ADwALAAkACgAIAAcABwAIAAgACAAIAAYABAAGAAYABQAEAAIAAgACAAIAAgABAAEA
AAABAAIAAgAAAP//AAAAAP//AQABAP///f8BAAIAAgAAAP3//f/7//3/AAAAAP///f/8
//v/+v/5//n/+v/7//r//f/+////AQD///z/+f/1//n/+//9/////v/+///////8//j/
/P/9///////+//z/+v/6//3//f/9//r//f8AAAEA//8AAAIAAQD///7//v8AAAEAAgAC
AAAAAAAAAP7/AAAAAAAAAAD+/wAAAQABAAAAAAD/////AQABAAEAAQAAAP3//P/8////
//8AAAEAAQABAAAA/v/9//3//P/8//z//P/6//z////+//3//v/9//z//f/9/////f/8
//z/+//7//v/+//8//z//P/7//v/+//7//r/9//3//f/+f/8//7//v8AAPr/9v/4//r/
+v/6//r//P/8//v/+//6//r/+//7/wEAAwAEAAMAAQACAAAA/v8BAAIAAwAFAAMABQAC
AAEAAwAFAAYABgAJAA0ADQANAA4ADgAOAAwACgAMAAoACgAMAAoABwAHAAQAAQD///7/
AAABAAIAAwADAAAAAAD//////P/6//r/+v/4//f/9//3//b/9P/z//X/9v/2//T/9v/2
//b/9v/2//b/9v/2//b/9v/2//b/9P/0//X/9f/3/wEABgD9//X//P8CAAIABwASABIA
EQAdACcALwA4ADcAOgBEAEoARgA0ACEAEQADAPb/7v/h/9v/4f/q//H/9v/4//j//v8B
APv/+P/4//n//P8AAP3/9//y//T/9f/3//r/+f/4//X/9P/2//f/+P/5//j/+P/5//v/
+P/3//f/9//3//f/9//3//n/+f/4//j/+//7//v/+//+//7//f/6//j/+f/5//n//v/+
//z//P/6//r/+v/6//v/+v/5//n/+v/6//v//P/6//v/+//7//z//f/9//z//f///wAA
AQABAAEAAQAAAAAAAAABAAQAAgACAAIAAwADAAMAAwAGAAYABgAHAAcABwAHAAgACAAL
AAsACwAMAA8AEAARABIAEQAPAA0ACgAMAA0ADgAOAA4ADgAPAA8ADwAPABIAEgAPAA0A
DAAKAAoACgAIAAYABwAGAAQAAgADAAQABQAGAAUAAwACAAAAAgACAAEA/v/+/wAAAQAB
AAAA///8//n//f/+//7//P/8//3//P///wAA/v/7//f/+f/7//3////+//7//v/8//3/
/P/7//v//v/+//7//f/9//3//f/9//z//P/9//3/+v/2//r/+//9//3//P/6//z//P//
/////f/6//3/AAD+//v/+//8//3//f/+/wAA/////////v///wAAAQAAAP7//v/+//7/
/v8AAAEAAQACAAIAAQABAP7//f/8//v//v/9//7/AAD///3//P/7//3///8AAAAA/f/9
//z//P/+//7//P/+//7//P/6//r//P/8//7////8//n/9//2//n/+f/5//n//P/8//z/
+//7//v/+//6//n/+f/5//v//P/8//r/+v/8//r/+P/7//f/+f/6//r/+v/6//r/+v/6
//r/+v/5//n/+v/6//v/+//7//v/+v/3//r//v///wAABAAEAAQABQAEAAUAAQD//wEA
AwAEAAQAAwAHAAcABwAIAAgACAAGAAgACgAIAAgABgAEAAEAAQACAAEAAQACAAAA///+
//3//f/6//r/+f/3//T/8v/y//b/9P/z//P/8v/y//H/8f/1//b/9v/0//T/8v/w/+7/
7//w//H/8v/0//T/9P/0//H/8P/w/+//7//x//L/9f/z//b/+v/8////CAAQABMAFwAd
ACUALAAzADoAQgBEADoAKgAbAA8AAQDu/9z/1f/X/93/4v/j/+r/8v/2//L/6f/n//D/
+P/1//D/8v/7//v/9P/z//H/8P/w//H/8v/x//L/8//z//P/8//w//D/8f/z//P/8//0
//X/9v/1//T/8//1//X/9P/0//L/8f/w/+//9P/2//f/9v/z//P/8v/x//T/9P/y//L/
9f/2//f/+P/3//b/9f/1//b/9v/3//j/9v/1//P/8f/0//X/9f/0//X/9//4//n/+v/7
//z//P/6//r/+//+//z//P/8//3/+//7//v//v8BAAIABAAFAAMAAQAAAP7/AgADAAQA
BgAHAAYABQAEAAUABQAFAAQABQAHAAkACgAGAAYABwAHAAMAAwAGAAYABgAFAAUABAAC
AAIAAAD+/wMABAAEAAQAAAAAAAAAAAD///3//P/6//r/+v/5//b/9v/4//n/+f/3//f/
9f/z//f/+P/4//b/9//3//X/9//4//j/9//1//f/9//3//f/9//4//n/+P/3//b/9f/1
//f/+P/5//n/9//3//f/9//6//r/+//7//b/8v/2//f/+v/7//v/+v/4//b/9//1//b/
9P/4//z/+v/3//f/+P/4//f/9//4//j/+f/6//r/+v/6//r/+P/6//r/+v/6//r//P/9
//3/+//6//j/9//4//n/+v/7//3/+//7//z//P/7//v/+//7//v/+v/4//n/+f/4//j/
+P/4//b/+P/6//j/9v/2//f/+P/7//3//P/5//f/9v/4//n/+v/7//r/+P/2//P/9P/1
//b/9v/2//f/+P/7//n/+P/1//T/9//2//X/+f/4//f/9f/0//b/9P/0//X/9//3//f/
9//4//j/+P/4//j/+P/6//r/+f/5//f/9v/2//X/+P/5//n/9//5//z//P/8/wAAAAAA
AAEAAQADAAAA///9////AAAAAP//AwADAAMABAAEAAQAAgADAAYABQAGAAQAAgD/////
///9//z//P/7//v/+//7//3/+v/6//n/+v/4//f/+P/5//b/9P/z//T/9P/z//P/9v/2
//X/8v/z//L/8f/w/+7/7v/u/+7/8f/y//P/9P/w//D/8f/x//H/8//4//f/9f/4//z/
/v/9/wYAEAARABkAIwAjACQALwA6AEIARgA+AC4AIwAXAAUA+P/w/+H/1f/b/+L/5//u
//b/9v/2//f/+f/4//T/9f/6//j/8//z//j/+v/5//n/+v/6//r/+P/4//j/9//2//X/
9v/2//f/+f/4//f/9//3//b/9f/0//P/9v/3//f/+P/3//f/9//3//z//P/7//j/9//3
//b/9f/6//r/+P/4//r/+v/6//r/+//6//n/+f/8//z//f/+/wAAAQABAAEA//////7/
/P/9////AAABAP////////7//v/+////AgAEAAYACAALAAgABwAGAAgABgAGAAcABwAH
AAcACAAIAAkACQAJAAoADQAOAA8AEAAQAA8ADgAMAA4ADwAQABAADgAOAA8ADwAMAAsA
DQAMAA0ADQAOAA4ADAAMAAoACAAKAAoACQAIAAYABgAGAAYABAADAAMAAgAEAAQAAwAA
AAIABAAFAAUABAADAAAA/f8AAAIAAwACAAAA///8//3/AQACAAIAAQABAAEAAQABAP7/
/v/+//z//P/8//z//f8AAAAAAAD//wEAAQABAAEAAgACAAMAAwACAP7/AgADAAMAAwAC
AAAA///+/wAA//8BAP7/AQAEAAYAAwADAAQABgAFAAUABgAEAAUABgAGAAQABAAEAAIA
AgACAAIAAgABAAQABgAHAAoACgAJAAkABwAFAAMAAQADAAEAAQACAAQAAwADAAMAAgAD
AAMAAgACAAMAAwAEAAIAAgAAAAIABAACAAAAAAABAAIABQAHAAYAAwABAAAA////////
//8AAAAAAAD//wEAAQABAAAAAQABAAEAAwAGAAYABAAEAAMAAAD9////AQABAAAAAAAA
AP7//v///////v///wAAAQACAAEAAAD+//3///8AAAIAAwAFAAUABAABAAYACgALAAwA
DAAKAAgABwAJAAsACAAHAAcACQAKAAoADAARABIAEwASABIAEgAQABAAEgAQABAAEwAS
ABAAEQAOAAsACQAIAAYABQAEAAMABAACAAMAAwABAP7//P/8/////v/+////AAAAAP//
//////7//P/4//z//P/8//z/+v/6//r/+v/8//z//P/8//r/+v/7//v/+f/5//7/BQAB
AAIADAAOAAsADgAcACEAJwAvADEAOgBJAE4ATABMAEQAMgAhABUACwAAAPL/6//v//H/
9P/7/wAAAAD8//7/AwAFAAAA/P8BAAYABgD///v/AAACAAEAAQACAAIAAgAAAAAA////
///////+//7///8BAP7//f/9//3//////////////////v/+/wAAAQACAAMABQAEAAIA
/v/8//3//f/9//7//v/8//z//f/+////AAACAAIAAgADAAIAAAD///7/AQADAAQABQAG
AAcABwAGAAUABQAEAAMABAAFAAYABgAFAAYACAAMAAoACgAKAAsADAANAA4AEgAQAA4A
DQALAA4ADwARABIAEQARABEAEgATABIAEQAQABIAEwAUABQAEgATABQAFAAUABQAFQAV
ABMAEwAWABYAFAATABMAEgASABIAEAAOAA4ADgANAAwACwAMAA0ADgALAAkACAAGAAcA
CAAIAAYABgAIAAkACQAJAAkABwAFAAcACAAIAAYAAwADAAEAAwAFAAQAAgD//wIAAwAE
AAUAAgACAAIAAAAAAAAAAAABAAQABAAEAAMAAgABAAAA//8DAAQABgAHAAMA/v8BAAEA
AwADAAIAAAACAAIABQAFAAMAAAADAAYACAAFAAUABgAEAAMAAwAEAAUABwAJAAoACQAI
AAcABAAEAAQABAAEAAQABgAHAAcABwAGAAQAAwAFAAUABQAFAAUAAwADAAQABAADAAMA
AwAGAAcABwAGAAMAAwACAAIAAgACAAAAAgAEAAIAAAAAAAIAAgAEAAUAAwABAAAAAAAB
AAEAAQABAAQABAAEAAMAAgABAAAA/v////////8BAAIAAgAAAAAAAgAAAP7/AQABAAEA
AAAAAP7//P/8//3///8FAAMA//8CAAAAAAAAAAAAAgACAAEAAQACAAIAAwADAAMAAwAC
AP//BAAIAAkACgALAAoACQAJAAkACwAIAAcACAALAA0ADgALAA0ACwAJAAsADAANAAwA
DAAOAAwADAAMAAoABwAHAAgABwAHAAgABAADAAIAAQACAAAAAQABAAMAAAD+//7//f/6
//j/9//7//z//P/9//z//P/7//j/+P/4//j/+P/4//j/+P/4//j/+P/4//j/9//4//r/
+//3//f/9P/1//v/BAAKAAYABQAMABQAFwAbACMALQA4AEEARgBIAEYAQAA0ACUAGQAL
APr/7P/n/+X/3//i//P//v/8//r/+v/5//n//P/+//3/+v/0//P/+/8AAP///f/8//z/
/P/8//r/+v/5//n/+f/5//r/+v/7//3//P/7//v/+//8//v/+v/5//v/+//6//r//f/9
//3//f////7//P/4//r/+//7//v///8AAP//AAD9//z/+//6//3//v///wEAAAD+//3/
/P/+/////////wAAAQABAAAAAAABAAEAAQACAAMABAAEAAEAAAAAAAIABAAEAAQABQAH
AAcABwAKAAwADAANAA0ADQANAA4ADgANAA0ADQAOAA8ADgANAAwADwAPAA8ADgAQABEA
EgASABIAEgATABMADwAPABIAEgAOAA0ADQAMAA4ADgAMAAoACgAKAAkACAAGAAYABgAG
AAYABQAFAAQABgAGAAUAAgAAAAIAAwADAAMAAwABAP//AwAEAAQAAgADAAMAAQADAAUA
BAACAP//AAABAAIAAwD///7//f/6//7//v/+////AwAEAAUABQADAAEA///9/wAAAAAB
AAEAAAD8/wAAAQAFAAUABAACAAIAAgAFAAUAAwAAAAMABgAGAAMAAwAEAAMAAQAAAAAA
AgADAAQABAACAAIAAgAAAAIAAgACAAIAAgAEAAUABQAFAAQAAgABAAEAAQABAAEAAgAB
AAIABAADAAEAAAD//wAAAQABAAAA//////7//v///wAA//8CAAIAAAD+//7/AAAAAAIA
AwADAAEAAAAAAAAA///+//3//v/+//7//f/////////+//3//f/9////AAAAAP7//v8C
AAAA/v8BAP/////+//7/AAD+//7////+//3//P/7////AAD//wAA/v/9//7//f8DAP7/
/v/+//7//v/8//z/+//7//v//P/+////BAAFAAUAAwACAAQAAwACAAYABgAGAAcACQAL
AAgABwAFAAcACAAIAAsADwAPAA8ADwAOAA0ACgAMAA4ADAAMAAwACgAHAAcACQAHAAYA
BgADAAMAAwADAAMAAAAAAP//AAD+//3//v/+//z/+//7//r/+v/5//n/+v/6//n/9v/4
//j/+P/4//n/+v/7//z/+//6//n/+P/2//b/9//3//f/+f/8//3/AwAIAAQA/v8DAAwA
EgAZACMAKQAvADIAPQBKAEwASABCADIAIwAXAAMA8v/s/+f/5f/p/+z/9f8EAAIA/v/+
//n/9//6//j/9/8CAAIA+//7/wAA/f/7//r/+v/8//7//v8AAP7//f/8//v/+P/4//n/
+//5//n/+v/7//7///8AAAEAAAD///3//P/7//v/+//7//7//v/9//r//P/9//3//f8B
AAIAAQACAAEAAAD///7//v/+//7///8CAAIAAwAEAAQABQAFAAUABAAFAAUABAAEAAUA
BQAFAAYABwAIAAgACAAIAAkADAAKAAoACgALAAoACQAIAAoACwAMAA4ADwANAA0ADgAO
AA8ADwAPABAAFAAUABQAFAAXABcAFwAWABgAGQAaABoAFQAUABQAEwAUABUAGQAaABYA
FQAVABQAFAAUABIAEAASABIAEQAQAAwADAAMAAwADwAPABAAEAAMAAoABwACAAQACAAL
AA0ADAALAAgABQAJAAoACgAIAAcABwAFAAcADAAMAAsACQAHAAcABwAHAAYABgAGAAQA
BgAGAAYABwAIAAgACAAHAAcABwAHAAcACAAIAAkACQAIAAQACAAJAAsACwAKAAgACAAI
AAsACwAJAAYACQAMAAwACQAJAAoACgAJAAkACgAKAAsADAAMAA4AEAASABIAEQAQAA8A
DgALAAwADAALAA4ADgANAA0ADwAPAA8ADwAQAA8AEAASABEADwAOAA0ADgAPAA8ADgAN
AA0ADAAMAAwADAAKAAwADgAMAAoACgAKAAoADAANAA0ACwAKAAoADQANAA0ADQAMAAwA
DAALAAwADQAOAA4ACgAJAAgACQAMAAwACgAKAA0ADAALAA8ADgANAAsACgALAAoACwAN
AA0ABQAFAAsAEAAPAA4ADQAMAAwADAALAAsACgAKAAsACwAQABEAEQAPABEAFAAUABQA
GQAaABsAHQAZABkAFAARABMAFQAWABYAGAAdAB4AHwAfAB4AHQAaABoAHAAaABoAHQAc
ABoAGwAXABMAEAAOABIAFQAYABsAGAASAA8ACwAOAAwACwAMAA4ADAALAAsACwAKAAgA
BwAJAAoACgAIAAoACgAKAAoACQAIAAcABgAHAAgACQAKAAYABgAHAAcACQAFAAYABQAF
ABAAGAAYABcAGAAeAC0AOwA/AD0APgBJAFQAXABkAFwARgA5ADEAHQAGAPz/+f/3//n/
AAAHAAoAEAAUABAAEwAVABAAEgATAA4ACgALAAsAEAAQAA8ADwAQABAAEAAOAA4AEQAR
ABEAEQAQABAAEQATAA8ADQAMAAsADwAPAA8ADwARABEAEAAQABAADwAOAA0AEQASABIA
EAAQABEAEQARABEAEAANAAwADwAQABEAEgAUABQAFAAVABUAFAAUABQAEgATABMAEwAU
ABUAFQAUABYAFwAXABcAGgAbABwAHAAaABoAGwAeAB0AHAAbABsAGwAbABsAHgAgACAA
IQAhACEAIQAiACIAJQAlACUAJgAmACYAJgAmACcAJwAnACYAJgAnACgAKAAmACYAJwAn
ACUAJQAoACgAKAAnACcAJgAmACYAJAAiACQAJAAjACIAHgAeAB4AHgAgAB8AHwAeAB8A
IAAgAB4AHAAeAB8AHwAdAB0AGwAZABkAGgAaABgAGwAdAB0AIQAgAB4AGwAXABkAGQAZ
ABkAGgAaABoAGAAbABwAHQAfAB8AHgAdABsAHQAdAB0AHQAeAB4AHwAfAB4AGgAeAB8A
IAAfAB0AGgAcABwAHwAfACIAIAAkACgAJQAhACAAIAAgAB8AHwAgACEAIwAlACYAJAAk
ACQAIgAgACAAIAAgAB4AIAAhACEAIwAkACQAJQAkACMAIgAhACMAIQAhACIAIgAhACEA
IQAkAA==
         </WaveFormData>
      </LeadData>
      <LeadData>
         <LeadByteCountTotal>10000</LeadByteCountTotal>
         <LeadTimeOffset>0</LeadTimeOffset>
         <LeadSampleCountTotal>5000</LeadSampleCountTotal>
         <LeadAmplitudeUnitsPerBit>4.88</LeadAmplitudeUnitsPerBit>
         <LeadAmplitudeUnits>��V</LeadAmplitudeUnits>
         <LeadHighLimit>2147483647</LeadHighLimit>
         <LeadLowLimit>268435456</LeadLowLimit>
         <LeadID>V1</LeadID>
         <LeadOffsetFirstSample>0</LeadOffsetFirstSample>
         <FirstSampleBaseline>0</FirstSampleBaseline>
         <LeadSampleSize>2</LeadSampleSize>
         <LeadOff>FALSE</LeadOff>
         <BaselineSway>FALSE</BaselineSway>
         <ExcessiveACNoise>FALSE</ExcessiveACNoise>
         <MuscleNoise>FALSE</MuscleNoise>
         <LeadDataCRC32>3101775014</LeadDataCRC32>
         <WaveFormData>
CAAIAAgACAAIAAgACAAIAAYABgAGAAYACAAIAAgACAAGAAYABgAGAAYABgAGAAYABgAG
AAYABgAEAAQABAAEAAQABAAEAAQAAgACAAIAAgABAAAA///+//z//P/8//z/+f/4//f/
9v/2//b/9v/2//X/9P/z//L/8P/w//D/8P/w//D/8P/w//D/8P/w//D/8v/y//L/8v/0
//T/9P/0//f/+P/5//r/+//8//3//v///wAAAQACAAMABAAFAAYABgAGAAYABgAGAAYA
BgAGAAYABgAGAAYABgAGAAYABgAGAAYABgAGAAYABgAGAAYABgAGAAYABgAGAAYABgAG
AAYABgAGAAYABAAEAAQABAAFAAYABwAIAAYABgAGAAYABwAIAAkACgAIAAgACAAIAAgA
CAAIAAgACAAIAAgACAAJAAoACwAMAAsACgAJAAgACAAIAAgACAAIAAgACAAIAAYABgAG
AAYABwAIAAkACgAIAAgACAAIAAYABgAGAAYACAAIAAgACAAIAAgACAAIAAoACgAKAAoA
CQAIAAcABgAGAAYABgAGAAgACAAIAAgABgAGAAYABgAGAAYABgAGAAYABgAGAAYABgAG
AAYABgAGAAYABgAGAAYABgAGAAYABAAEAAQABAAEAAQABAAEAAQABAAEAAQABgAGAAYA
BgAGAAYABgAGAAYABgAGAAYABAAEAAIAAgADAAQABQAFAAUABwAIAAgABgAGAAgACAAK
AAoACgAKAAoACwALAAsACQAKAA0ADQANAA0ACwALAAsACwAJAAQAAwADAAMAAgABAAAA
AAD///z//P/9//3//f/9//3//v/8//7///8AAAEAAgAEAAUABQAEAAQABQADAAIAAgAD
AAEAAQABAAEAAQABAAEAAQACAAIAAgACAAMABAAFAAYABAAEAAQABAAGAAYABgAIAAgA
BgAJAAwAEgAXABoAGgAYABMADAABAPf/7f/e/8n/u/+w/6X/nP+c/5n/lP+S/5b/mf+c
/6f/sv++/8z/1v/c/93/4f/n/+n/7f/z//n/+//7//v//f8BAAIAAwADAAMABAAEAAUA
BAADAAIAAgAHAAYABwAJAAgACAAHAAYABwAHAAcABwAFAAUABQAGAAYABgAGAAYACAAH
AAcABwAGAAYABgAGAAYABgAGAAYABgAHAAgACQAIAAcABgAFAAMAAwADAAMAAwADAAMA
AQADAAIAAgADAAMAAgABAP///////wAAAQD///7//v/9/////v/+//7//v/8//z//P/6
//n/9//1//b/9v/1//T/9v/1//T/8//y//L/8f/w/+7/7f/s/+z/7v/u/+3/7P/r/+r/
6f/m/+j/6P/o/+n/6v/q/+z/7f/u/+7/7//x//D/8v/z//P/9P/1//b/+P/6//r/+//9
//////8BAAEA///////////+//7//v/+/wAAAQABAAEAAwACAAIAAgAAAAEAAQABAAEA
AQABAAAAAgADAAMAAwABAAEAAQABAAQABAACAAIAAgACAAEAAQADAAIAAgACAAIAAgAD
AAMABQAFAAUABQAFAAQAAwACAAQABAAEAAIAAQABAAEAAAABAAEAAwADAAQAAwADAAQA
BAAEAAQABAAEAAQABAAEAAMAAAABAAAAAQACAAMABAAEAAQABAAEAAQAAwADAAMAAAAA
AAAAAAABAAIAAgADAAMAAwADAAMAAAAAAAIAAgADAAEAAQADAAIAAgACAAIAAgABAAEA
AgAEAAQABAAEAAIAAgACAAEAAAAAAAAAAAAAAAAAAgACAAMAAwACAAIABAABAAMAAwAC
AAEAAQAAAAQABAAFAAQAAgACAAIAAgAAAAAAAQACAAMAAwABAAMABgAGAAYABgAGAAYA
BgAGAAQABAAEAAUABwAHAAcACAANAA0ADQANAAoACQAIAAcABwACAP////8BAAAA///+
//3/+//5//j/+v/7//z//f/7//z//P/+////AAAAAAAAAQABAAEAAAAAAAEAAQAAAAAA
AQABAAEAAQABAAEAAQABAAEAAgACAAQABAAEAAQAAgACAAIAAgAAAAAAAAAAAAYABgAI
AAwADQASABQAFQAYABYAFAARAAoA///1/+X/0v/B/7P/qv+f/5b/kv+P/4z/kP+U/5f/
ov+t/7j/wv/O/9j/3v/h/+X/6//r/+v/8f/z//X/+//9////AQACAAMAAwADAAQABAAF
AAUABQAFAAYABwAEAAMAAwAFAAYABgAGAAcABwAHAAcABQAFAAUABgAIAAgACAAIAAYA
BQAFAAUABAAEAAQABAAGAAYABgAGAAMAAwADAAMABQAFAAUABQADAAMAAwADAAQABQAG
AAUABQAEAAQABQAEAAQABAADAAQAAwADAAMAAQAAAAAA//////7//v/+//z/+v/6//r/
+//7//r/+f/6//r/+f/4//f/9f/z//H/7v/u/+3/7P/v/+//7//w/+7/7v/t/+z/7v/u
/+7/7P/q/+r/6v/r/+r/6v/s/+3/7//w//L/9f/2//j/+f/5//j/+f/6//z//v/+////
AQAAAP//AAD//wIAAwAEAAUABQAEAAMAAgAEAAUABQAFAAUABAAEAAQAAgADAAMAAwAF
AAUABQAEAAIAAwADAAMABQAFAAUABQAGAAYABAAEAAUABgAGAAcABwAGAAYABgAEAAQA
BQAFAAcABwAHAAcABwAGAAUABAAGAAYABgAEAAYABwAIAAgABQAFAAcABwAGAAUABQAG
AAQABAAEAAQABgAGAAYABgAGAAQABgAGAAYABgAGAAYACAAIAAgACAAGAAUABQAFAAYA
BgAGAAYABAAEAAMAAwAEAAUABgAHAAYABgAIAAgABQADAAMABQAIAAgACAAIAAYABQAF
AAYABAAEAAQABAAFAAYABwAHAAQABAAEAAQABAAEAAYABgAHAAcABgAGAAYAAwAFAAUA
BwAHAAgACAAEAAYABwAGAAYABgAGAAYABgAGAAcACAAHAAcABQAHAAgACAAIAAgACAAI
AAgACAAJAAoACwANAA0ADQANAA4ADwAPAA8ADwANAA0ADQANAAsABgADAAMAAQAAAP//
/v8AAP///v/+////////////AQACAAIABAAFAAYABgAGAAUABQAFAAQAAgADAAMAAgAE
AAUABQAFAAMAAwADAAMAAwADAAQABAAGAAYABgAGAAQABAAEAAQABgAGAAYABgAGAAwA
DAAKAA0AEgAWABcAGAAaABwAGwAUAAkA///x/+D/zf+5/6z/o/+c/5b/k/+Q/47/kP+T
/5z/pf+w/77/0P/a/97/3//h/+P/6//z//X/+f/9//////8BAAEAAgADAAMABQAGAAYA
BwAHAAcABwAIAAoACAAIAAkABwAIAAgACAAHAAcABwAHAAcABwAHAAgACgAKAAoACgAK
AAkACQAJAAoACgAKAAoACAAIAAgACAAHAAcABwAHAAkACQAJAAkABwAHAAcABwAJAAkA
CQAHAAUABAAEAAUABwAIAAkACQAGAAUABQAFAAUABAAEAAMAAwACAAIAAgACAAAAAAAA
AP/////+//3//P/8//v/+v/6//n/+P/3//f/+P/4//j/9//1//P/8v/y//L/8f/w//D/
8P/w/+7/8P/w//D/8f/w//D/8v/z//T/9P/1//f/9v/4//n/+f/8//3//v8AAAAAAAAB
AAMAAwADAAUABQADAAMAAwADAAQABAAEAAQABgAHAAcABwAGAAQAAwACAAMABQAGAAcA
BQAFAAUABAACAAMAAwADAAQABQAGAAcABgAGAAQABAADAAQABAAFAAMAAgACAAIAAwAE
AAYABwAHAAcABwAHAAYABgAGAAYABgAGAAYABAAGAAcACAAIAAcABwAJAAkABgAFAAUA
BgAIAAgACAAIAAYABgAGAAYABgAEAAYABgAGAAYABgAGAAQABAAEAAQABgAFAAUABQAC
AAIAAgACAAMABAAEAAUABwAHAAcABwAEAAQABgAGAAMAAQABAAMABgAGAAYABgAGAAUA
BQAGAAUABAADAAIAAgACAAIAAQABAAIAAwAEAAQABAAGAAYABgAFAAMAAgACAP//AQAB
AAMAAwAEAAQABAACAAIABAAEAAQABAACAAIAAwAEAAMAAwABAAMABAAEAAQABAAIAAgA
CAAIAAYABgAGAAcACQAJAAkACgAMAAsACgAJAAkACQAJAAkABwACAP////////7//f/8
//z/+//6//r/+f/5//n/+f/5//r/+v/8////AAAAAAAAAQABAAEAAAD+///////+//7/
////////AQABAAEAAQABAAEAAgACAAIAAgACAAIAAAAAAAAAAAACAAIAAgACAAIABgAI
AAQABwAMAA4AEQAUABgAFgARAAgA///z/+X/0v+//7P/pv+b/5T/lP+P/4z/jv+O/5H/
nP+r/7j/yP/Q/9b/2P/d/+H/5//r//H/9f/1//X/+f/9//3//f/+//////8BAAIAAgAD
AAMAAwADAAQABAACAAIAAwADAAQABAAEAAEAAQABAAEAAgADAAQABgAGAAYABgAGAAYA
BQAFAAUABAAEAAQABAAEAAQABAAEAAUABQAFAAUAAwADAAMAAwAFAAUABQAFAAMAAwAD
AAEA///+//7///8BAAIAAwADAAQAAwADAAMAAQAAAAAA///9//z//P/8//z/+v/6//r/
+f/5//j/9//2//b/9f/0//b/9f/0//P/8f/w/+7/7P/t/+3/7f/u/+z/7P/r/+r/6v/q
/+r/6P/o/+j/6P/p/+z/7P/u/+//7v/u/+//8f/0//b/9//3//f/9//3//j/+f/6//z/
///9//3//////wEAAQABAAEABAAEAAQABAADAAMAAgABAAMAAgACAAIAAAABAAEAAQAD
AAMAAwACAAIAAwADAAMAAQABAAEAAQAEAAQAAgACAAUABgAGAAcABQAEAAQABAAEAAQA
BQAFAAUABQAFAAUACAAIAAgACAAGAAYABgAEAAYABwAIAAgABgAFAAYABQAGAAUABQAG
AAYABgAGAAYABgAGAAYABgAGAAQABgAGAAQABAAEAAQABQAGAAcACAAHAAUABAADAAMA
BAAFAAYABAAEAAMAAwAFAAUABQAFAAQABAAGAAYABQADAAMABQAEAAQABAAEAAUABQAG
AAgACAAIAAgACAAGAAYABgAFAAYABgAGAAYABAAEAAYABgAJAAkACAAIAAYABQAEAAYA
BgAGAAYAAgACAAMABAAGAAcABgAJAAkACAAHAAYACgAKAAoACgAMAAwADAANAAsACwAL
AAwADQANAA0ADQANAA0ADQANAAsABgADAAMABQAEAAMAAgAAAP///v/+/wAAAQACAAMA
AgACAAEAAgADAAQABAAEAAcABwAHAAYABgAHAAcABgAGAAcABwAHAAcABwAHAAcABQAF
AAYABgAGAAYABgAGAAcACAAJAAoACAAIAAgACAAKAAgACAAOABMAEgAWAB0AHAAaAB4A
HQASAAcA///x/9z/y/+9/7D/of+Y/5j/mf+U/5D/kv+b/6L/q/+4/8r/2P/a/+D/5//p
/+3/8//1//P/9f/7////AwADAAUABgAHAAcACQAKAAoACwALAAsACwAMAA0ACgAJAAkA
CwAMAAwADAALAAsACwALAAsACwALAAwACgAKAAoACgAKAAkACQAJAAwADAAMAAwADAAM
AAwADAANAA0ADQANAAsACwALAAsACQAJAAkACQAKAAsADAALAAsACgAKAAsACgAKAAoA
CQAIAAcABwAHAAcABgAGAAUABQAEAAQABAACAAAAAAAAAAEAAQAAAP//AAAAAP///v/8
//v/+v/5//j/+P/3//b/9v/1//T/9P/0//T/8//y//L/8v/y//D/8P/w//D/8f/y//L/
9P/1//b/9v/3//n//P/+//////8AAAEAAgAEAAQABAAFAAcABQAFAAcABwAJAAkACQAJ
AAkACAAHAAYABwAJAAoACwAJAAgACAAIAAoACwALAAsACgAJAAgABgAGAAcABwAHAAkA
CQAJAAkACAAIAAYABgAJAAoACgALAAsACgAKAAoADAAMAA0ADQALAAsACwALAAwADAAM
AAwADAAMAAwACgAKAAsADAAMAAsACwANAA0ADAALAAsADAAOAA4ADgAOAAwADAAMAAwA
DAAKAAwADAAKAAoACgAKAAwADAAMAAwADgANAA0ADQAKAAoACgAKAAsADAAMAA0ACwAL
AAsACwAIAAgACgAKAAoACQAKAA0ADQAMAAsACgAMAAsACwAMAAwADAAMAAwADAAMAAwA
CwAMAAwADAAMAAoACgAMAAwADQANAAwADAAMAAkACwALAAsADQAOAAwACgAMAAwADAAM
AAkACAAIAAgACgALAAoADQAMAAwADAAMABAAEAAQABAAEAAQABAAEQAPAA8ADwAQABUA
FQAVABUAEQARABEAEQANAAgABQAFAAcABgAFAAQABQAFAAUABgAGAAUABAADAAUABgAG
AAgACQAKAAoACgALAAsACwAKAAgACQAJAAgACgALAAsACwAJAAkACQAJAAsACwAMAAwA
CgAKAAoACgAMAAwADAAMAAoACgAKAAoADAAMABAAEgATABYAGgAhACIAIAAgAB8AGgAR
AAMA9f/m/9P/wf+0/6X/mP+W/5X/lP+Y/5z/n/+i/63/tv/A/9D/4P/o/+v/7f/v//P/
8//3////AwAFAAcACQAKAAoACgAJAAcACAAIAAkACgALAAwADgAQAA4ADgAPAA8AEAAQ
ABAADQANAA0ADQAOAA8AEAASABIAEgASABIAEQAPAA4ADQAPABAAEQASABAAEAAQABAA
DwAPAA8ADwARABEAEQARAA8ADwAPAA8AEQARABEADwAPAA4ADgAPAA4ADgAOAA0ADAAL
AAsACwANAAwADAALAAkACAAIAAgACAAGAAYABgAFAAUABAADAAMABAAEAAQAAgABAAAA
//8AAAAA///+//7//f/8//z/+v/6//n/+P/4//j/+P/2//X/9P/z//P/9v/4//z////+
//7///8BAP//AAAAAP//AQADAAUACAAGAAYABwAJAAsACwANAA0ADwAPAA8ADwAOAA4A
DgAOAA4ADwAPAA8ADgAMAAsACgALAA0ADgAPAA0ADQANAAwACgALAAsACwANAA0ADQAN
AA4ADgAMAAwADQAOAA4ADwANAAwADAAMAA0ADgAQABEAEAAPAA4ADQAQABAAEAAQABAA
EAAQAA4ADgAPABAAEAAPAA8AEQARABAADwAPABAAEAAQABAAEAAOAA4ADgAOAA4ADAAO
AA4ADwAQABEAEgARABAADwAOAA4ADQANAA0ADQAOAA8AEAAOAA4ADQANAA8ADwAPAA8A
DAAMAA4ADgANAAsACwANABAAEAAQABAADgANAA0ADgAOAA4ADgAOAA4ADgAOAA0ACgAK
AAoACgALAAwADwAQAA8ADwAOAA4ADgALAA0ADQANAA0ADgAOAAwADAANAA0ACwAKAAoA
CQALAA4ADAAMAAwADAAMAAwADQAOAA4ADQAKAAsADgAOAA4ADgASABIAEgASABEAEAAP
AA8AEAARABIAFAAWABUAFAATABMAEwATABMAEwAOAAsACwAJAAgABwAGAAYABQAEAAQA
AwADAAMAAwADAAQABAAGAAgACgALAAwACwALAAsACgAIAAkACQAIAAoACwALAAsACwAL
AAsACwAJAAkACgAKAAoACgAKAAoACgAKAAoACgAKAAoACgAKAAoADAAKAA4AEwAUABgA
HwAgABwAHAAdABYACQD///X/5P/R/8H/tv+p/5z/mv+Z/5b/lP+Y/5v/nv+p/7b/xP/Q
/9j/3v/h/+f/6f/r//P/9//3//n///8DAAcABgAGAAYABQAHAAgACAAJAAkACQAJAAoA
DAAKAAoACwALAAwADAAMAAsACwALAAsACQAJAAkACgAMAAwADAAMAAwACwALAAsADAAM
AAwADAAKAAoACgAKAAkACQAJAAkACQAJAAkACQAHAAcABwAHAAgACQAKAAkABwAGAAYA
BwAGAAYABgAFAAUABQAGAAcABQAEAAQAAwADAAIAAgACAAEA/v/9//z//P/9//3//f/7
//r/+P/2//f/9//3//f/9P/0//P/8v/y//H/8P/w/+7/7v/t/+z/7P/s/+z/6v/r/+z/
7f/v//D/8P/y//P/8v/y//P/9f/0//b/9//3//j/+f/6//z//v/+////AQABAAEAAwAD
AAMAAwADAAMABAAEAAQABAAEAAUABQAFAAUABAAEAAQABAAFAAUABQAFAAUABQAEAAYA
BwAHAAcABgAFAAQAAwAGAAYABAAEAAUABgAGAAcABwAGAAYABgAEAAQABQAFAAcABwAH
AAcABgAGAAYABgAIAAgACAAGAAQABQAGAAYAAwADAAUABQAGAAUABQAGAAYABgAGAAYA
CAAIAAgACAAGAAQABgAGAAYABgAGAAYABQAEAAMAAgAEAAMAAwADAAQABAAEAAQABgAG
AAUABQADAAMAAwADAAQABAAGAAYAAwABAAEAAwAGAAYABgAGAAYABQAFAAYABQAEAAMA
AgADAAQABQAFAAQABAAEAAQAAgACAAQABAAEAAMAAQAAAAMAAQAEAAUAAwADAAQABAAE
AAQABQAFAAUAAgAEAAQABAAEAAAAAAABAAIAAwADAAEAAwAEAAQABAAEAAYABgAGAAYA
BgAGAAYABwAFAAUABQAGAAsACwALAAsACwALAAsACwAJAAQAAQABAAEAAAD///7//P/7
//r/+v/7//v/+//7//z//v///wIAAgACAAEAAAADAAMAAwACAAAAAQABAAAAAgADAAMA
AwABAAEAAQABAAQABQAHAAgABwAGAAUABAACAAIAAgACAAIAAgACAAIACAAKAAgABgAJ
ABAAEgATABoAHAAYABUADgAFAPf/6f/a/8P/sf+q/5//mv+a/5f/lP+U/5b/l/+c/6n/
tv/E/9T/2v/c/9//5f/p/+v/7//x//H/9f/9/wEA//8BAAIAAwADAAUABgAGAAcABgAF
AAQABAAIAAYABgAHAAkACgAKAAoABwAHAAcABwAJAAkACQAKAAkACAAHAAYACAAHAAcA
BwAGAAYABgAGAAcACAAJAAoACAAHAAYABQAFAAUABQAFAAcABwAHAAcABwAHAAcABQAF
AAQABAAFAAYABgAGAAUABAADAAMAAwADAAIAAgABAAEAAAAAAAAA/v/8//z//P/9//3/
/P/7//r/+v/5//j/+P/3//b/9f/0//T/8//y//L/8f/w//D/8P/w/+//7v/s/+z/7P/q
/+r/6v/q/+v/7P/s/+7/7//y//L/8//1//b/+P/5//n/+v/7//z//v/+//7///8BAAEA
AQADAAMAAQABAAEAAQADAAQABQAGAAUABQAEAAMABAAEAAUABgAEAAUABQAFAAUABQAF
AAQABgAHAAcABwAFAAUABQAFAAQABAACAAIABAAGAAcACQAJAAgACAAIAAYABgAHAAcA
BQAFAAUABQAIAAgACAAIAAYABgAGAAQABQAHAAkACgAHAAcACQAJAAgABwAHAAgABgAG
AAYABgAHAAgACQAKAAoACAAKAAoACAAIAAgACAAGAAYABgAGAAcABwAIAAkABQAEAAMA
AgAFAAYABgAHAAcABwAHAAcABAAEAAYABgAGAAUABgAJAAcABgAFAAQABQAFAAYACAAI
AAgACAAIAAgACAAIAAcABgAGAAYABgAGAAYACAAIAAcABwAGAAYACAAFAAcABwAHAAcA
CAAIAAgACAAJAAkABwAGAAYABwAIAAgACAAIAAgABgAGAAcACAAHAAcABQAHAAgACAAI
AAgACgAKAAoACgAMAAwADAANAA0ADQANAA4AEQARABEAEQAPAA8ADwAPAAsABgADAAMA
AwACAAEAAAACAAEAAAAAAAEAAQABAAEAAwAEAAQABgAFAAYABgAGAAcABwAHAAYABAAF
AAUABAAEAAUABQAFAAcABwAHAAcABwAHAAgACAAGAAYABgAGAAYABgAGAAYACQAKAAsA
DAAKAAgACgAMAA8AEgAWAB0AHgAeAB4AHwAYAAsAAwD1/+L/zf+9/7L/o/+a/5b/l/+S
/5D/kv+V/5r/p/+w/77/zv/a/+D/4//l/+n/8f/z//P/9f/7////AQADAAUABgAHAAcA
BwAIAAgACQAJAAkACQAKAAwACgAKAAsACwAMAAwADAALAAsACwALAAsACwALAAwADAAM
AAwADAAMAAsACwALAAwADAAMAAwACgAKAAoACgALAAsACwALAAsACwALAAsACwALAAsA
CwANAA0ADQALAAkACAAIAAkACgAKAAoACQAKAAkACQAJAAcABgAGAAUABgAGAAcACAAG
AAQABAAEAAMAAwACAAEA/v/+//3//P/+//3//P/7//j/+P/3//b/9//3//f/+P/3//b/
9P/y//L/8v/y//D/8v/y//L/8//y//L/9P/1//j/+P/5//v/+v/8//3//f/+////AAAC
AAIAAgADAAUABQAFAAcABwAFAAUABQAFAAYABgAGAAYACAAJAAkACQAJAAgACAAIAAgA
CQAJAAkABwAHAAcABgAIAAkACQAJAAkACQAJAAkACQAIAAUABAAGAAgACQALAAkACAAI
AAgACAAIAAkACQAIAAcABgAFAAcACAAJAAoACgAKAAoACAAIAAkACgAKAAcABwAJAAkA
CgAJAAkACgAKAAoACgAKAAgACAAIAAgACQAIAAsADAALAAoACQAIAAgACAAIAAgACgAJ
AAkACQAKAAoACgAKAAgACAAHAAcABwAHAAcABwAIAAgACgAKAAkABwAHAAkACQAIAAcA
BgAGAAUABQAGAAgACAAIAAgABwAGAAUAAwAFAAYABwAIAAcABgAHAAYACQAJAAgACAAI
AAUABwAHAAYABQAFAAQAAwAEAAYABwAJAAgACAAHAAUABgAGAAcABwAFAAcABwAHAAYA
BgAGAAYABgAGAAYABwAIAAgABwAEAAUACAAIAAgACAAIAAgACAAIAAgACAAIAAkACwAL
AAsADAANAA0ADQANAAwADQAOAA8ACwAGAAMAAwACAAAA/v/8//3//f/9//7/////////
/////wAAAAACAAMABAAEAAQABAADAAIAAAABAAMABAAEAAIAAwADAAMAAwADAAMAAwAE
AAUABwAIAAcABgAFAAQABAAEAAQABAAEAAQABAAEAAQABgAIAAoACwAMABQAGQAYABYA
HAAbAA4ABQD7/+v/1v/F/7f/qP+b/5T/kv+N/4j/jP+S/5f/nv+p/7T/wP/O/9j/3P/f
/+H/5//t/+//8f/z//f/+f/9//3/AAACAAQABQADAAQABAAFAAcABwAHAAgABwAEAAMA
AwAEAAYABwAIAAkACQAJAAkABwAHAAcACAAIAAgACAAIAAoACQAJAAkACAAIAAgACAAI
AAgACAAIAAcABwAHAAcABwAHAAcABwAHAAcABwAHAAcABwAHAAUABQAEAAQABQAGAAYA
BgAFAAQAAwADAAMABQAEAAQAAwABAAAAAAAAAAIAAAAAAAAA/f/9//z/+//6//r/+f/4
//j/9//2//X/9f/2//b/9v/1//P/8f/w//L/8v/x//D/8P/w//D/7v/u/+7/7v/v/+7/
7v/w//H/8v/y//P/9f/4//r/+//7//r/+//8//7//v/+////AQADAAMABQAFAAMAAwAD
AAMABgAGAAYABgAGAAcABwAHAAkACAAIAAgABgAHAAcABwAFAAUABQAEAAYABwAHAAcA
BwAHAAcABwAKAAoACAAIAAcACAAIAAkACQAIAAgACAAIAAgACQAJAAsACwALAAsACwAK
AAkACAAIAAgACAAGAAgACQAKAAoACQAJAAsACwAKAAkACQAKAAwADAAMAAwACwAKAAkA
CAAJAAgACwAMAAoACgAKAAoACgAKAAoACgAKAAkACQAJAAkACgALAAwADAAMAAsACwAK
AAkACAAHAAcACAALAAwACwAJAAkACwAKAAoACgAKAAwACwALAAwADAAMAAwADAAKAAoA
CgAJAAkACgALAAwADAAMAA4ADgANAA0ADAAMAAwACQALAAsADQANAA4ADgAKAAoACwAL
AAsADAAMAAsACgAKAAoACgAKAAkACgAMAA4AEQARAA8AEQAQABAAEAAQABIAEgASABIA
EAAQABAAEQARABEAEQASABUAFQAVABUAFQAVABUAFQATAA4ACwALAAsACgAJAAgACAAH
AAYABgAHAAcABwAHAAcACAAIAAoACwAMAAwADAALAAsACwAKAAsADQAOAA4ADgAPAA8A
DwAPAA8ADwAPAA0ADQAOAA4ADgAOAA4ADgAPABAAEQASABAAEAAQABAADgAQAA4AEAAX
ABwAHgAjACIAIgAkACEAGAAPAAkA///u/9v/y//A/7X/qv+m/6X/pP+m/6b/pf+q/7f/
wv/I/9L/4P/q/+3/8f/1//f/+//7//3/AwALAAsACQAMAA4AEAARABEAEgASABMAEQAR
ABEAEgAWABQAFAAVABUAFgAWABYAFQAVABUAFQAVABUAFQAWABgAGAAYABgAGgAZABkA
GQAYABgAGAAYABYAFgAWABYAFQAVABUAFQAXABcAFwAXABcAFwAXABcAFwAXABcAFQAV
ABQAFAAVABgAGAAYABcAFAATABMAEwATABIAEgARABEAEAAQABAAEgAQABAAEAANAA0A
DAALAAwADAALAAoACQAHAAUAAwADAAQABAAEAAIAAQAAAAAAAAAAAP///v8AAAAAAAD+
//7//v/+////AAAAAAIAAwAEAAQABQAHAAYACAAJAAkACwANAA8AEgASABIAEwAVABMA
EwAVABUAFQAVABUAFQAXABgAGQAaABoAGwAbABsAGQAYABgAGAAaABsAGwAbABkAGQAZ
ABgAGAAZABkAGQAbABsAGwAbABwAHAAaABoAGwAcABwAHQAbABoAGgAaABwAHAAdAB0A
HQAdAB0AHQAeAB4AHgAeACAAIAAgAB4AGwAbABsAGgAbABsAHQAdABwAGwAbABwAHgAe
AB4AHgAgACAAIAAgACAAHgAgACAAHgAeAB4AHgAgACAAIAAgACAAHwAfAB8AHAAcABwA
HAAiAA==
         </WaveFormData>
      </LeadData>
      <LeadData>
         <LeadByteCountTotal>10000</LeadByteCountTotal>
         <LeadTimeOffset>0</LeadTimeOffset>
         <LeadSampleCountTotal>5000</LeadSampleCountTotal>
         <LeadAmplitudeUnitsPerBit>4.88</LeadAmplitudeUnitsPerBit>
         <LeadAmplitudeUnits>��V</LeadAmplitudeUnits>
         <LeadHighLimit>2147483647</LeadHighLimit>
         <LeadLowLimit>268435456</LeadLowLimit>
         <LeadID>V2</LeadID>
         <LeadOffsetFirstSample>0</LeadOffsetFirstSample>
         <FirstSampleBaseline>0</FirstSampleBaseline>
         <LeadSampleSize>2</LeadSampleSize>
         <LeadOff>FALSE</LeadOff>
         <BaselineSway>FALSE</BaselineSway>
         <ExcessiveACNoise>FALSE</ExcessiveACNoise>
         <MuscleNoise>FALSE</MuscleNoise>
         <LeadDataCRC32>1205247541</LeadDataCRC32>
         <WaveFormData>
CAAIAAgACAAKAAoACgAKAAoACgAKAAoACwAMAA0ADgAOAA4ADgAOABAAEAAQABAAEQAS
ABMAFAASABIAEgASABMAFAAVABYAGAAYABgAGAAaABoAGgAaABwAHAAcABwAGgAaABoA
GgAcABwAHAAcABwAHAAcABwAGwAaABkAGAAWABYAFgAWABYAFgAWABYAFQAUABMAEgAU
ABQAFAAUABQAFAAUABQAEgASABIAEgAQABAAEAAQABAAEAAQABAADgAOAA4ADgANAAwA
CwAKAAoACgAKAAoADAAMAAwADAAKAAoACgAKAAoACgAKAAoACAAIAAgACAAIAAgACAAI
AAYABgAGAAYABgAGAAYABgAHAAgACQAKAAgACAAIAAgACgAKAAoACgAKAAoACgAKAAgA
CAAIAAgACAAIAAgACAAJAAoACwAMAAoACgAKAAoACgAKAAoACgAKAAoACgAKAAgACAAI
AAgACgAKAAoACgAKAAoACgAKAAkACAAHAAYABgAGAAYABgAGAAYABgAGAAYABgAGAAYA
BQAEAAMAAgACAAIAAgACAAIAAgACAAIAAAAAAAAAAAAAAAAAAAAAAAAAAAAAAAAAAgAC
AAIAAgACAAIAAgACAAAAAAAAAAAAAAAAAAAAAAAAAAAAAAAAAAAAAAAAAAAA/v/+//7/
/v/+//7//v/+//7//v/+//7//v/+//z//P/9//7//v/+/wAAAAABAAEAAAAAAAEAAAAC
AAIAAgACAAMAAwAEAAUABQAFAAcACAAJAAkACQAJAAkACgAKAAcACQAJAAgACAAGAAUA
BQAFAAQAAwADAAIAAAD+//7//v/8//3//f/9//3//v////7//P/5//n/+v/6//r/+f/5
//j/9//2//X/9//4//j/+P/4//j/+P/4//r/+v/6//r/+v/7//v/+v/5//n/+v/6//r/
+//+/wIADAAYACoAPwBYAHAAggCRAKAAsQC3AKwAlABxAEcAFwDi/6z/ef9Y/0X/Pf9D
/1f/cf+L/6T/tv+9/8H/yP/O/9L/2P/g/+b/6P/r/+3/8f/2//j/+f/5//f/+P/4//r/
+P/4//j/+v/7//z//f8AAP///v/9//z//v/+//7//v/8//z//f/+//7//v/+//7/AAAA
AAAAAQD//////////wEAAgADAAMAAwADAAMAAwADAAMABAAEAAQABAAFAAUABAAEAAQA
AwAFAAUABQAFAAcABwAGAAQABQAGAAgACgAIAAgACAAJAAwADAANAA4ADgAOAA4AEAAR
ABAADwAOAA4AEAARABEAEgASABMAEwAVABUAFQAUABMAEgARABAADwAPAA4ADQAKAAkA
CQAJAAoACQAJAAoACgAKAAoACgAKAAoACgAKAAgACAAIAAcABwAHAAcABwAFAAMAAgAC
AAMABAAFAAUAAwABAAAA//8AAAAA/////wAAAAAAAAAAAQABAAAAAAD+//7//v/+//3/
/P/6//n/+//7//v//P/8//v/+//7//3//v/+//z/+//7//z//f/9//r/+v/7/////f/9
//3////////////9//7//v/+//7/AAAAAP///v/+//7//f/+//7//v/+//3//f/+//7/
AAAAAAAAAAD+//7//v////7//f/8//n/+f/6//z//f/7//v/+//8//3//f/8//r/+f/4
//f/9//5//r/+v/6//n/+v/7//r/9//3//n/9//1//X/9f/1//X/9v/2//b/9f/0//T/
9f/3//f/9//2//b/9v/2//b/9P/z//P/8v/x/+//8v/0//T/8v/y//L/8//y//P/9v/0
//P/8v/x//P/9f/1//b/9f/0//P/8v/u/+7/7//w//L/8v/y//L/9f/1//X/9v/2//b/
9v/2//T/9P/1//X/+P/5//n/+f/7//z//f/9//v/+//7//z//P/5//n/+f/5//r/+//7
//n/+f/4//f/9f/0//L/8P/w//D/8P/x//H/8f/w//D/8P/u/+7/6//t/+7/7v/u/+3/
7f/t/+3/7f/t/+3/7v/s/+z/7P/s/+z/7P/s/+z/7P/s/+z/7f/t/+z/6//r/+7/7v/y
//X/+P/+/wYAFAAoAEEAXgB0AIYAlQCmAK8AqwCWAHQATwAjAO//tv+A/1n/RP85/zX/
Qf9Z/3P/i/+i/7D/t/+7/8L/yv/M/8z/0v/a/9z/3//j/+f/6P/q/+v/6//t/+7/7v/w
//D/8P/w//L/8v/y//L/9P/y//L/8v/y//T/9P/0//T/8v/y//P/9P/2//b/9v/2//b/
9v/2//f/9f/1//X/9f/3//j/+f/5//f/9//3//f/9//3//j/+P/6//r/+//7//v//P/9
//3//f/9//3//f8AAAEAAQAAAAAAAAABAAIAAgACAAIAAwAEAAQABQAGAAYABgAGAAgA
CgAKAAoACgAMAA4ADwAPAAwADAANAA0ACwALAAsACgALAAwADQAOAAsACwAKAAkACgAJ
AAkACQAGAAUABQAGAAQABAAEAAQABgAGAAYABgAEAAQABAADAAEAAQABAAEAAwABAAAA
AAD+//7//v/9//3//f/+///////+//z/+//6//r/+v/6//n/+f/4//j/+P/4//j/+P/6
//r/+f/5//f/9//3//j/+P/3//f/9//3//j/+P/2//b/9//5//v//f/6//r/+//7//n/
+f/5//v/+//7//v/+f/6//r/+v/6//z//P/7//v//P/9//3//P/8//z//P/7//v//P/8
//z//P/8//z//P/8//z//f/9//3//f/7//r/+v/7//v//f/9//3//v/+//3/+//4//j/
+P/4//n/+P/4//f/9v/4//r//P/8//f/9//5//f/9f/1//X/9f/5//r/+v/6//f/9v/2
//f/9//3//f/9v/2//b/9v/2//T/8//z//L/8//x//T/9v/4//b/9v/2//T/8v/y//T/
9//3//f/9//1//X/9f/2//b/9v/2//b/9P/0//X/9v/0//T/9P/0//f/9//3//j/+P/4
//j/+P/5//r//P/9/wAAAQABAAEAAgACAAIAAQABAAEAAQACAAIA/////////v/+//7/
/f/9//3//P/7//v/+v/4//b/+P/4//j/+f/5//n/+P/4//b/9P/0//H/7//w//D/8P/y
//P/9P/1//T/8//y//L/8v/y//L/8v/z//T/9f/2//T/9P/0//X/9f/0//P/8//y//b/
+P/3//j/AgAKABIAIAA1AFQAbgB+AI8AngCrALEApgCGAGMAPQARANz/pP91/1T/P/83
/z3/T/9r/4f/pP+0/7v/vf/C/8j/0P/a/97/4v/o/+3/7f/x//P/9P/0//P/9f/2//b/
+P/4//j/+P/6//z//P/8//7//P/8//z//P/8//z//P/8//z//P/9//7/AAAAAAAAAAAA
AAAAAAABAAEAAQABAAEAAQACAAMAAwACAAEAAAD//wAAAQADAAQABAAEAAUABQAFAAYA
BwAHAAcABwAHAAcADAANAA0ADAAMAAwADQAOAA4ADgAOAA8AEAAQABEAEgASABIAEgAU
ABQAFAAUABQAFAAWABcAFwAYABgAGQAZABoAGwAcABwAGwAaABkAGAAXABcAFgAVABQA
EwATABMAFAATABMAFAAUABQAFAAUABIAEgASABIAEgASABIAEQAPAA8ADwAPAA8ADQAM
AAwADAAMAAwACwAKAAkACQAJAAgACAAHAAcABwAIAAkACgAHAAcABgAGAAgACAAIAAgA
CAAIAAcABwAFAAUABQAGAAgABwAHAAcABQAGAAYABAAEAAUABwAJAAcABAAEAAUACQAH
AAcABwAIAAkACgALAAoACgAJAAgABgAIAAgABwAJAAoACwALAAoACgAKAAoACQAJAAoA
CgAMAAwADAAMAAoACgAKAAsADQANAA0ACwAKAAoACwALAAkACQAJAAoACwALAAoACAAH
AAYABQAFAAcACAAIAAgABgAIAAoACgAHAAcACQAHAAMAAwADAAMABQAGAAYABgAFAAQA
BAAFAAMAAwADAAIAAgACAAIAAgAEAAMAAwACAAMAAQAEAAYABgAEAAQABAACAAAAAAAC
AAMAAwADAAMAAwABAAQABAAEAAQABAAAAAAAAQACAAQABAAEAAQAAwADAAMABAAIAAgA
CAAIAAYABgAHAAcACgALAAsACwALAAwADQANAA8ADwAPABAADgALAAsACwAIAAgACAAH
AAkACQAIAAcABQAEAAIAAAAAAAAAAAABAAEAAQAAAAAAAAD+//7/+//7//z//P/8//n/
+f/5//n/+//7//v//P/8//z//P/8//z//P/8//z/+v/6//r/+//9//z/+//7//z/AAAA
AP//AAAGABAAHgAwAEsAZgB+AJAAnQCsALcAtwCkAIQAXQAxAP//xv+Q/2f/Tv89/zv/
S/9j/4H/nf+w/7r/v//D/8z/0v/Y/97/5P/m/+j/6//v//P/9v/4//n/+f/3//j/+P/6
//z//P/8//7//P/8//z//v/+//7//v/+//z//P/8//z//f/+/wAAAgAAAAAAAAAAAP7/
/v/+////AQABAAEAAQD//wAAAQABAAEAAQABAAEAAQABAAIAAgAEAAQABQAFAAMABAAF
AAUAAwADAAMAAwAHAAkACgAKAAoACgALAAwADAAMAAwADQANAAwADAAMAAwADAAMAA4A
EAAQABAAEAASABQAFQAVABQAFAAVABUAFAATABIAEAASABIAEgASABEAEQAQAA8AEAAP
AA8ADwAMAAsACwAMAA4ADgAOAA4ACwAKAAkACAAHAAgACQAJAAgABwAGAAUABgAFAAUA
BgAEAAQABAADAAQAAwADAAMAAgACAAEAAQAAAAAAAAAAAP/////+//7//P/8//z//P/+
//7//f/9//3//f/9//7//v/9//3//f/7//z//P/6//z//f///wEA///8//z//f////3/
/f/9//3//f/9//3//f/+//7//v/9//7//f/7//3//v///////v/+//7//v/9//3//v/+
//7//v/+//7//v/+//7////////////9//r/+v/7//v//P/9//7/AAD+//3/+//4//j/
+P/4//n/+v/6//n/+P/4//r//P/8//n/+f/7//n/9f/1//X/9f/1//b/9v/2//b/9v/3
//n/9//3//f/9v/0//T/9P/0//b/9f/1//T/8//x//T/9v/4//b/9v/2//D/8P/u/+//
8P/x//L/8P/w//H/8v/0//T/9P/0//P/8//z//T/9v/2//b/9v/4//j/+f/5//j/+f/5
//n/+v/6//r/+f/6//v//P/+//z/+f/5//n/+v/6//r/+f/5//n/+P/3//n/+P/2//T/
8//y//H/8f/v/+//7v/u/+//7v/v/+3/6//s/+z/7P/s/+3/7v/v/+3/7f/t/+7/7P/s
/+z/7P/s/+z/7P/s/+7/7v/u/+//7//u/+3/7f/s/+z/7v/z//b/+P8EABIAIAA3AFYA
cAB+AI0AogCvAK8AoACAAFkALQD9/8r/lv9l/0T/Nf8z/zv/T/9t/43/ov+s/7H/uf/A
/8b/zP/S/9T/1v/c/+H/4//l/+j/6v/r/+v/7f/u/+7/8P/y//L/8v/0//P/8v/x//L/
9P/0//T/9P/2//b/9v/2//T/9P/1//b/9P/0//T/9P/0//T/9P/1//b/9//4//n/9//4
//n/+f/5//n/+f/5//n/+f/6//r/+P/4//n/+f/6//z//v//////////////AAABAAEA
AAAAAAAAAQACAAQABAAEAAUABgAGAAcACAAIAAgACAAKAAwADAAMAAwADgAQABEAEQAQ
ABAAEQARABEAEQARABAADgAOAA4ADgAPAA8ADgANAAwACwALAAsACgAJAAkACgAIAAgA
CAAIAAYABgAGAAYABQAGAAcABwAFAAUABQAFAAUAAwACAAIAAgACAAIAAQACAAEAAQAB
AAEAAAD+//3//v/+//7//v/7//v/+v/6//z//P/8//z/+v/6//n/+f/7//v/+//8//7/
/f/9//3//P/8//v/+P/4//n/+//9//v/+P/4//n//P/7//z//f/7//v/+//7//v//P/8
//z//P/+//7//f/7//z//f/9//7//v/+//7//f/9//7//v8AAAAAAAAAAP7//v/+////
/////////f/8//z//f/9//3//f/9//7/AQABAAAA/v/9//z/+//7//7//v/9//z/+//8
//3//P/5//n/+//5//j/+f/6//v//P/8//v/+v/5//j/+P/5//n/+f/5//j/+v/6//r/
+v/6//n/+f/4//f/9f/4//r//P/6//r/+v/4//b/9v/4//X/+f/7//v/+P/4//j/+P/4
//b/9v/3//j/+v/6//r/+v/5//n/+f/6//z//P/8//z//v/+/////////////v/9/wAA
AgAEAAUABQAFAAUABgAEAAEAAQABAAIAAgACAAEAAgADAAMAAwAAAP7/+//4//r/+v/6
//v/+//7//r/+v/4//b/9v/z//X/9v/2//b/9f/1//X/9f/1//X/9f/2//b/9v/2//b/
9v/2//b/9v/4//j/+P/5//n/+P/3//f/9v/4//j/+f/8/wIACgAWACYAOQBUAHAAhgCV
AKIArwC1AKgAigBnAD0ADQDa/6b/d/9Y/0n/Qf9B/1P/bf+H/6L/uP/B/8f/zP/Q/9L/
1v/c/+T/6v/t/+//8f/0//b/9//3//X/9v/2//j/+v/6//r//P/+//7//v8AAAAAAAAA
AAAA/v/+//7//v8AAAAAAQACAAIAAgACAAIAAAAAAAAAAQACAAMABAAFAAMABAAFAAUA
BQAFAAUABQAHAAcACAAIAAcABgAGAAUABwAIAAkACQALAAsACwALAAwADQANAAwADAAM
AA0ADgAPABAAEQATABMAEgASABIAFAAUABQAFgAWABYAFgAWABgAGgAbABsAGgAaABsA
GwAbABsAGwAaABoAGgAaABoAFwAXABYAFQAVABUAFgAXABUAEwASABIAFQAWABcAGAAX
ABYAFQAUABAAEAAQAA8AEAARABIAEwASAA8ADQAMAA4ADgAOAA0ADAALAAsACwAKAAoA
CQAJAAkACgALAAwACAAHAAUABAAHAAgACQAKAAgACAAHAAcABwAHAAcACAAIAAcABwAH
AAkACgAKAAgABwAHAAgACQAJAAYABgAHAAsACQAJAAkACAAHAAYABQAGAAgACQAKAAoA
DAAMAAsACwAMAA0ADQAMAAwADAAMAAkACQAKAAoACwAMAA0ADgAMAAwADAANAAsACwAL
AAkACwAMAA4ADwAOAA0ADAAMAAwACwAJAAYACAAIAAgACQAKAAoACQAIAAYACAAKAAoA
BwAHAAkABwAFAAUABQAFAAcACAAIAAgABQAEAAQABQAHAAcABwAGAAQABAAEAAQABAAD
AAMAAgACAAEABQAIAAkABgAFAAQABAACAAIABAADAAMAAwADAAMAAwADAAQABAABAAEA
AgAEAAYABQAEAAMAAgACAAIAAwAEAAIAAgACAAIABQAFAAUABgAIAAgACAAIAAYABgAH
AAcACgALAAsACwANAA4ADwAPAA8ADwAPABAAEgAPAA8ADwAMAAwADAALAAsACwAKAAkA
CQAIAAYABAACAAIAAgADAAQABQAFAAYABAACAAIA///9//7//v/+////////////AQAB
AAEAAgD///7//f/8//7//v/+//7//v/+//7///////7//f/9//7//P/+/wEABgAIABAA
HgAsADkAUgBwAIYAkwCgAK8AuQC0AJwAeQBTACUA8v+6/4f/Yv9N/0P/Q/9V/2//i/+m
/7j/wf/H/8z/0P/W/97/5P/o/+z/7//z//f/+P/6//v/+//7//z//P/+/wAAAAAAAAIA
AAAAAAAAAgACAAIAAgACAAIAAgACAAIAAAAAAAEAAgADAAQABQAGAAQABAAEAAUABQAF
AAUABQAEAAQABAADAAUABQAFAAUABwAHAAgACAAGAAYABwAHAAgACgAMAA0ACwALAAsA
CwANAA0ADAAKAAsADAAOABAADgAOAA4ADwAQABAAEQASABAAEAAQABIAFgAWABYAFgAV
ABYAFgAVABcAGAAaABsAGQAZABkAGAAWABYAFgAWABUAFQAUABMAEAAPAA8ADwAPAA8A
EAASABIAEgASABIAEAAQABAAEAAQABAAEAAPAA0ADQANAA0ADQALAAoACgAKAAoACgAJ
AAkACQAKAAsACQAIAAYABQAEAAQABAAEAAMAAwACAAIABAAEAAQABAACAAIAAQABAAMA
AwADAAQAAwABAAAA//8BAAIAAgAAAAAAAQADAAUABQACAAIAAwAEAAEAAAD//wAAAQAC
AAMAAQACAAIAAgAEAAYABgAFAAMABAAFAAUABAAEAAQABAADAAMABAAEAAQABAAEAAQA
BAAEAAQABQADAAMAAwABAAEAAgAEAAUAAgABAAAAAAABAAEAAAD+//7//v/+////AAAA
AP///v/7//z//f/8//r/+//+//3/+f/5//n/+f/7//z//P/8//3//P/8//3//P/7//r/
+P/6//r/+v/6//j/9//3//b/9v/1//n//P/8//j/9v/0//X/9P/1//j/+P/3//b/9f/3
//f/9//4//b/8v/0//T/9P/0//L/8v/z//T/9P/0//T/9P/1//X/9f/2//j/+P/4//j/
+P/4//n/+f/4//n/+f/5//3//v//////////////AAAAAP3//f/9//z//P/8//v/+f/5
//j/9//1//T/8v/w//P/9P/1//f/9P/z//H/8P/x//D/8f/v/+7/7v/t/+z/7f/t/+3/
7f/r/+v/6//s/+3/7v/v//D/7v/u/+7/7v/s/+z/7P/t/+3/7P/r/+v/7v/w//D/7//0
//7/BgASACgAQwBeAHQAiACVAKQAsQCzAJoAdABTACkA9f/C/4r/Xf9G/zv/M/85/1H/
cf+L/6L/sP+z/7f/wP/G/8r/0P/U/9b/2v/l/+n/5//q/+z/7f/t/+3/7v/u//D/7//u
/+3/7v/v//D/8f/0//b/9v/2//b/9f/0//P/8v/z//T/9v/4//f/9v/1//T/9v/2//b/
9//3//f/9//3//n/+v/7//v/+v/5//j/9//3//f/+P/4//r/+v/7//v/+//8//3//f/9
//3//f/9//7///////7//v/+////AAACAAIAAgADAAQABAAFAAYABgAGAAYACAAKAAoA
CgAKAAoADAANAA0ADgAOAA8ADwANAA0ADQAMAA4ADgAOAA4ACwALAAoACQAIAAcABwAH
AAYABQAFAAYABgAGAAYABgAGAAYABgAGAAQABAAEAAMAAwADAAMAAwADAAEAAAAAAAAA
AAAAAP///P/7//v/+//9//7//v////v/+v/5//j/+f/7//z//v/8//z//P/8//r/+v/5
//n/+//7//v//P/6//n/+f/5//n/+v/6//j/+v/7//3///////z//P/9//3/+//7//v/
+//7//v/+//8//7///8AAP//AAD///3///8AAAEAAQD+//7//v/+//3//f/+//7/AAAA
AAAAAAACAAIAAgADAAEAAQABAP///v/+///////9//3//f/+/wEAAQAAAP7//P/6//j/
9//7//z//P/8//r//P/+//7/+f/5//v/+f/4//n/+v/7//z//P/7//r/+//6//r/+//5
//n/+f/4//j/+P/4//j/+P/3//f/9v/3//X/+P/6//r/+P/4//j/+P/2//b/+P/3//f/
9//3//f/9//3//j/+P/1//X/9v/4//b/9v/2//b/9P/0//X/9v/4//j/+P/4//f/9//3
//j//P/8//z//P/8//z//f/9/wAAAQABAAEAAwAEAAUABQAFAAUABQAGAAUAAQAAAP//
/v/+//7//f///////v/9//3//P/6//j/+v/6//r/+//5//n/+P/4//j/9v/2//P/8//0
//T/9P/z//P/8//z//X/9f/1//b/9v/2//b/9v/0//T/9P/0//T/9P/0//X/9v/2//b/
9//2//T/9P/3//r//v8IABYAJAA1AFAAbACAAI0AngCvALEApgCMAGkAQQAVAOT/sP9/
/1j/Q/85/zv/Tf9p/4P/nv+0/73/v//E/8z/1P/a/9r/3P/k/+n/6//v//L/9P/1//X/
9//4//j/+v/4//j/+P/6//z//P/8//7//P/8//z//P/9//7///8AAP7//v///wAA/v/+
//7//v8AAAAAAAABAAEAAQABAAEA//8AAAEAAQADAAMAAwADAAMAAwAEAAQABAAEAAUA
BQAHAAgACQAJAAgABwAGAAUACgALAAsACgAMAAwADQAOAAwADAAMAA0ADwAQABIAFAAT
ABIAEQASABQAFAAUABQAFAAWABcAFwAYABgAGQAZABcAFwAXABYAFwAYABkAGgAXABcA
FgAVABQAEwATABMAFAATABMAFAATABIAEQAQABEAEgATABQAEAAQABAADwAPAA8ADwAP
AA8ADQAMAAwADAAMAAwACwAKAAkACQAJAAgACAAHAAcABwAIAAkACgAJAAkACAAIAAgA
CAAIAAgABgAGAAUABQAFAAUABQAGAAYABQAFAAUAAwAEAAQAAgAEAAUABwAJAAkABgAG
AAcACQAHAAcABwAHAAcABwAHAAkACgAKAAoACAAKAAoACQAJAAoACwALAAoACgAKAAoA
CwALAAwADAAMAAwADAAMAAoACgAKAAsADAANAA4ADQALAAoACgAJAAkACQAJAAoACwAL
AAoACAAIAAgACAAJAAgACAAHAAYABAAGAAgACAAHAAcACQAHAAUABQAFAAUABQAGAAYA
BgADAAIAAgADAAUABQAFAAQAAwACAAEAAAADAAMABAAEAAIA//8BAAIABAACAAIAAgAB
AAAAAQAEAAIAAQAAAP//AQABAAEAAgAEAAEAAQACAAAAAQABAAEAAwABAAEAAQACAAAA
AAAAAAAAAAD//wAAAgAEAAMAAgABAAAAAwADAAMABAAEAAQABAAEAAQABAAFAAUACAAJ
AAkACQALAAwADQANAA8ADwAPABAADgALAAsACwAJAAgABwAFAAgACQAJAAkABwAGAAQA
AgAEAAQABAAFAAMAAwACAAIAAAD+//7/+//8//7///8AAP3//f/9//3//f/9//3//v//
/wAAAQACAP///v/9//z//v/+//7///////7//f/9//7/AAAAAAMABAAGABIAIgAuAEMA
YgB+AIwAmQCoALMAswCoAI4AaQA9AA8A3P+k/3P/Vv9J/0f/Tf9h/3n/lf+u/77/w//H
/8z/1P/c/+D/5P/o/+7/8f/1//f/+v/8//3//f/9//7//v8AAAIAAgACAAQAAwACAAEA
AgAEAAQABAAEAAQABAAEAAQABAAEAAUABgAGAAYABgAGAAYABgAGAAcABQAFAAUABQAH
AAgACQAJAAkACQAJAAkABwAHAAgACAAKAAoACwALAAkACgALAAsACQAJAAkACQAOAA8A
DwAOAA4ADgAPABAAEgASABIAEwASABIAEwAUABYAFgAWABgAGAAYABgAGAAWABgAGQAZ
ABgAGAAZABkAGgAbABwAHAAbABoAGQAYABkAGQAYABcAFgAVABUAFQAWABUAFQAWABQA
FAAUABQAEgASABIAEgASABIAEgARAA8ADwAPAA8AEQAPAA4ADgAOAA4ADgANAAwACwAL
AAsACgAKAAkACQAIAAgACAAIAAgACQAJAAoACAAIAAgACAAIAAgABwAHAAUABQAFAAYA
CAAHAAcABwAHAAgACAAGAAYABwAJAAsACgAGAAUABQAHAAUABQAFAAYABwAIAAkACAAI
AAcABgAGAAgACAAHAAcACAAJAAkACgAKAAoACgAJAAkACgAKAAwADAAMAAwACQAIAAcA
BwAKAAsADAALAAgACAAJAAkABwAHAAcACAAIAAcABQACAAQABAAEAAUABgAGAAUABAAD
AAQABQAEAAIAAwAGAAUAAwADAAMAAwACAAIAAQAAAAEAAAAAAAEAAwADAAMAAgABAAAA
///+//////8AAAAA/f/7//7/AAACAAAAAAAAAP7//P/8//7////////////+//3//P/8
//z///////7//P/8//z//P/8//z//P/9//7//v/+//7//v////////8AAAIAAgACAAIA
AgACAAMAAwACAAMAAwADAAcACAAJAAkACQAJAAkACgAKAAcABwAHAAYABgAGAAUABQAF
AAQAAwADAAIAAAD+//z//P/8//3///////7//v/8//r/+v/3//n/+v/6//r/+f/5//n/
+f/5//n/+f/6//r/+v/6//r/+P/4//j/+P/6//r/+v/7//v/+v/5//n/9v/2//T/9//+
/wQADgAYACQANwBUAG4AgACPAKIAswC7ALIAmAB3AE8AIQDq/7T/g/9i/03/P/9D/1f/
cf+H/57/tP+//8P/yP/O/9T/2v/c/+D/6P/v/+//7//z//b/+P/5//n/+v/6//z/+v/6
//r//P/+//7//v8AAP7//v/+//7//v/+//7//v8AAAAAAQACAAIAAgACAAIABAAEAAQA
BQAFAAUABQAFAAMABAAFAAUABQAFAAUABQAHAAcACAAIAAgACAAJAAkABwAIAAkACQAJ
AAkACQAJAAwADQANAAwADAAMAA0ADgAOAA4ADgAPABAAEAARABIAFAAUABQAFgAWABYA
FgAWABYAGAAZABkAFgAWABcAFwAZABkAGQAYABYAFgAWABYAFwAXABYAFQAUABMAEwAT
ABAADwAPABAAEgASABIAEgASABIAEgASAA4ADgAOAA0ADgAPABAAEQARAA8ADgAOAAwA
DAAMAAsADAALAAsACwAOAA4ADQANAA4ADgAOAA4ACwALAAoACgAMAAwADAAMAAsACgAI
AAcABwAHAAcACAAKAAkACQAJAAsADAAMAAoACAAJAAsADQANAAoACgALAA8ADQANAA0A
DQANAA0ADQANAA4ADgAOAA4AEAAQAA8ADAAMAAwACwANAA4ADwAQAA4ADQANAAwADwAQ
ABEAEgASABIAEgATABIAEQAQAA0ADgAOAA8ADwAPAA8ADwAQABAADwANAAoACwAKAAkA
CQAOAA==
         </WaveFormData>
      </LeadData>
      <LeadData>
         <LeadByteCountTotal>10000</LeadByteCountTotal>
         <LeadTimeOffset>0</LeadTimeOffset>
         <LeadSampleCountTotal>5000</LeadSampleCountTotal>
         <LeadAmplitudeUnitsPerBit>4.88</LeadAmplitudeUnitsPerBit>
         <LeadAmplitudeUnits>��V</LeadAmplitudeUnits>
         <LeadHighLimit>2147483647</LeadHighLimit>
         <LeadLowLimit>268435456</LeadLowLimit>
         <LeadID>V3</LeadID>
         <LeadOffsetFirstSample>0</LeadOffsetFirstSample>
         <FirstSampleBaseline>0</FirstSampleBaseline>
         <LeadSampleSize>2</LeadSampleSize>
         <LeadOff>FALSE</LeadOff>
         <BaselineSway>FALSE</BaselineSway>
         <ExcessiveACNoise>FALSE</ExcessiveACNoise>
         <MuscleNoise>FALSE</MuscleNoise>
         <LeadDataCRC32>3429119336</LeadDataCRC32>
         <WaveFormData>
/v/+//7//v8AAAAAAAAAAP7//v/+//7/AQACAAMABAACAAIAAgACAAQABAAEAAQABwAI
AAkACgAIAAgACAAIAAkACgALAAwADQAOAA8AEAASABIAEgASABMAFAAVABYAFQAUABMA
EgAUABQAFAAUABQAFAAUABQAEgASABIAEgASABIAEgASABAAEAAQABAADgAOAA4ADgAM
AAwADAAMAAwADAAMAAwACgAKAAoACgAIAAgACAAIAAoACgAKAAoACQAIAAcABgAEAAQA
BAAEAAYABgAGAAYABAAEAAQABAAEAAQABAAEAAQABAAEAAQAAgACAAIAAgACAAIAAgAC
AAAAAAAAAAAAAAAAAAAAAAABAAIAAwAEAAIAAgACAAIABAAEAAQABAACAAIAAgACAAIA
AgACAAIAAgACAAIAAgADAAQABQAGAAUABAADAAIAAgACAAIAAgACAAIAAgACAAAAAAAA
AAAAAQACAAMABAACAAIAAgACAAAAAAAAAAAAAAAAAAAAAAACAAIAAgACAAAAAAAAAAAA
///+//3//P/8//z//P/8//z//P/8//z/+v/6//r/+v/8//z//P/8//r/+v/6//r/+v/6
//r/+v/8//z//P/8//r/+v/6//r/+v/6//r/+v/6//r/+v/6//r/+v/6//r/+P/4//j/
+P/4//j/+P/4//r/+v/6//r/+P/4//f/9//3//j/+P/4//j/+P/6//r/+P/4//n/+//9
//z//P/8//////8AAAAA/v///wAAAAABAAEAAgACAAMABAAEAAIAAgACAAMAAwABAAEA
AQABAAMAAQD///7/+v/6//r/+v/4//j/+P/4//j/+P/5//n/+P/2//T/9v/3//f/9f/1
//P/8//z//T/9P/0//T/9P/0//X/9f/0//X/9v/3//j/9v/2//b/9//3//b/9v/2//f/
+P/5//7/BwATACIANwBNAGUAfQCTAKgAvwDPANMAywC2AJUAagA2APv/wv+Z/37/av9n
/3T/if+f/7H/vv/F/8j/zP/R/9X/2f/i/+b/5//r/+v/7v/w//P/9P/1//T/9P/1//b/
9f/0//P/8//0//X/9v/5//j/9//2//X/9//3//f/9//1//X/9v/4//j/9//3//f/+P/5
//r/+//5//r/+v/6//r/+//7//v//f/9//3//v/8//3//f/9//////8AAAAA//8AAP//
/v8AAAAAAAAAAAAAAQACAAIABAAEAAQABQADAAQABAAFAAcACAAJAAoACgAKAAoADAAL
AAwADAAOAA4ADgAOAA8AEgASABMAEwATABMAEwATABIAEQAQAA8AEQAQAA8ADwAMAAwA
DAAMAAwACwALAAsADQALAAsADQALAAsACwAKAAcABwAHAAYABgAFAAUABQAEAAQAAgAC
AAIAAwAFAAYABAADAAIAAQADAAEAAQABAP//AAAAAAAAAAAAAAEAAgAAAAAAAAAAAP7/
/v/9//3//v///wAAAQD//////////wEAAQAAAAAA//////7//v/+//z//P/9////////
////AQABAAIAAgAAAAAAAAAAAAMAAwADAAEAAAABAAAA//8BAAEAAQABAAEAAQABAAEA
AwAEAAQABAACAAIAAgACAP///v/9//z//f/+/wEAAAAAAAAAAAAAAAAAAAAAAAAA/P/8
//v/+//+/wAAAAD///z//P/9//3//P/8//z/+//5//n/+f/5//n/+f/5//n/+f/4//j/
+f/5//j/+P/4//j/+P/4//j/9//3//f/9//3//b/9v/3//j/+P/4//f/9//4//j/9//2
//b/9v/1//n/+P/6//r/+f/4//f/9v/z//P/8//0//b/9v/2//b/+v/6//r/+v/5//v/
+//6//r/+v/7//v//P/8//z//f8AAAAAAQABAAAAAAABAAIAAgAAAP7//v8BAAEAAQAB
AP////////3//f/8//r/+v/4//j/+P/4//j/+P/3//b/9P/z//L/8P/w//L/8//z//P/
8//z//P/8f/y//L/8v/w//D/8P/x//P/8v/y//L/8v/y//L/8v/w//H/8f/w//T/8v/1
//j/+/8CAAkAFwAoAD8AWwB3AI8ApwC+ANEA2wDXAMUArACFAFIAFgDb/6r/i/92/2b/
af98/4//o/+1/8L/x//K/9D/1f/X/9f/3P/g/+P/5//p/+7/7f/v/+//7//w//D/8f/y
//L/8v/y//P/8//z//P/9f/1//X/9f/1//X/9f/1//X/8//z//T/9v/4//f/9//3//f/
9//3//f/9//4//j/+P/4//n/+f/5//f/9//3//j/+P/5//n/+f/7//v//P/8//z//v/+
//7//v/+//7//v8AAAEAAgACAAIAAgACAAMAAwAEAAQABQAFAAYABwAIAAgACAAIAAoA
CwAMAAwADgAQABAAEAARABAAEAARABEADwAPAA8ADwAQABEAEgATABEAEAAPAA8AEAAQ
ABAAEAAPAA0ADAALAAsACQAJAAsACwALAAsACgAJAAkACQAIAAYABQAFAAUABgAGAAQA
BAABAAEAAgACAAMAAwADAAMAAQD//////////wAAAAAAAP///v/+//7//v/+//7//v/+
//7//f/9//v/+//7//v//f/9//3//f/9//3//P/8//7//////wAAAAD+//7////9//3/
/f/9//////8AAAAA///+//3//P/////////9////AQABAAEA////////////////////
////AAAAAAAAAAAAAAAAAAAAAAAAAAAAAP7//v8AAP7/AAAAAAAAAAD+//7//v/+//7/
/v/9//3//f/+//3/+//8//z//f/9//z//P/8//v/+v/5//j/9//4//n/+v/7//n/+P/4
//n/+f/4//j/+P/6//r/+v/6//f/9//3//f/9//2//b/9//4//j/+P/3//T/9P/z//H/
9P/2//j/+f/3//j/+P/4//b/9v/2//b/9//3//f/+P/2//b/9v/2//r/+v/6//r/+f/7
//v/+v/7//z//v///wAAAAAAAAEAAAAAAAEAAQACAAIAAwAEAAQAAgAAAAAAAQABAAEA
AQABAAEAAQD///3//P/6//r/+v/6//r/+v/8//z/+//6//j/9//2//T/8P/y//P/8//y
//P/9P/1//T/9P/z//L/9P/0//T/9f/1//T/9P/0//L/8v/y//L/8v/z//P/8v/w//T/
9//0//n/AAAHAA0AGgAtAEkAZQB9AJMAqgC/AM8A1QDFALAAlQBuADgA+//G/5v/fP9o
/2P/cP+D/53/s//E/8f/yP/K/8v/0//d/+L/5P/p/+v/7f/w/+//8f/x//H/8v/y//P/
9P/0//T/9P/1//f/9//3//n/+f/5//n/+f/3//f/9//3//f/9//4//r//P/7//v/+//5
//n/+f/5//v//P/8//z/+v/7//v/+//5//n/+f/6//z//f/9//3//f/9//7//v/+/wAA
AAAAAAAAAAAAAAAABAAFAAYABgAEAAQABAAFAAUABgAGAAcABwAIAAkACgAMAAwADAAO
AA0ADgAOABAAEAAQABAAEQASABIAEwATABQAFQAWABcAFgAVABQAEwATABIAEQARABIA
EgASABIAEAAPAA8ADwARAA8ADwARAA0ADQANAAwACwALAAsACgAKAAkACQAJAAgACAAG
AAYABQAFAAYABgADAAMAAwADAAMAAQABAAEAAgAEAAUABgAEAAIAAQAAAAEAAgADAAQA
AgACAAEAAQD//////////wEAAQABAAEA//////7//v8AAAEAAQACAAAA/v/+////AQAB
AAEAAQADAAMABAAEAAIAAgACAAIAAwADAAMAAQADAAUABQAFAAUABQAFAAUAAwADAAMA
AwADAAQABAAEAAIAAgACAAIABAAEAAQABAAEAAQABgAEAAIAAgACAAIAAgACAAIAAgAA
AAAA/////wAAAgACAAEAAAAAAAEAAQAAAAAAAAD///3//f/9//3//v///wAAAQD///7/
/v////3//P/8//z/+v/6//r/+v/6//v//P/9/////v/+///////+//3/+//6//r/+f/3
//v//P/9//3//f/6//z//P/8//z//P/7//v/+//8//z//P/8//z//v/+//7//v///wEA
AQAAAAAAAAABAAEAAgACAAIAAwAEAAQABQAFAAgACAAJAAoACAAGAAQABAAFAAUABQAF
AAUABQAFAAMA///+//z//P/6//r/+v/6//v//P/8//z/+v/5//j/9v/0//b/9//3//X/
9f/1//X/9//4//j/+P/4//j/+P/5//f/9v/2//b/9P/0//T/9P/2//f/9//2//b/+v/7
//r/+/8AAAkAFQAoAEEAWQB1AI0AoQC2AMkA1QDRAMEAqACBAFIAGADd/6r/if9w/2T/
a/98/5X/rf+7/8L/x//K/9D/1f/Z/9//5P/k/+X/6f/t/+7/8f/z//P/8//y//L/8//0
//b/9v/2//f/9//3//f/+f/3//f/9//3//X/9f/1//X/+P/5//v//v/8//v/+//7//n/
+f/5//n/+//8//z//P/6//v/+//7//3//f/9//7//P/9//3//f//////AAAAAP7/AAAA
AAAA/v/+//7//v8BAAMABQAGAAYABgAGAAcABwAIAAgACQAIAAgACAAIAAgACAAIAAoA
DQAOAA4AEAASABIAEgATABIAEgATABMAEQARABEAEQATABMAEwATABMAEgARABEAEgAS
ABIAEgAQAA8ADwAPAA8ADQANAA8ADAALAAoACAAKAAsADAAMAAkABwAGAAUABQAGAAUA
BgADAAMABAAEAAMAAwADAAMABQADAAMAAwABAAIAAgACAAEAAAAAAAAA/v/+//7//v8A
AAAA/////////////////////////////////v/+/wAAAQABAAIAAAD+//7/////////
//////3//f/+//7//v/+//7//v/9//3//f/7//z///8AAAEA////////////////////
////AAAAAAAAAAAAAAAAAAAAAAAAAAAAAPz//P/+//z//f/+////AAD///7//f/8//v/
/P/8//3//f/+//3/+//8//z//f/9//z//P/8//v/+v/5//j/9//5//n/+f/5//v/+v/6
//v/+f/4//j/+P/2//b/9v/2//f/9//3//f/9//2//b/9//6//r/+v/5//T/9P/0//b/
9v/2//b/9f/1//X/9v/4//j/+P/4//j/+P/4//j/+f/7//v/+v/8//z//f/9//z//P/8
//3//P/8//3//f/+//7///8AAAAA/v/8//z////////////9//3//f/7//r/+v/5//r/
+f/4//f/9v/2//b/9f/0//b/9f/0//L/8P/y//P/8//z//P/8//z//L/8v/x//D/8P/w
//D/8f/x//D/8P/w//H/8v/z//T/8//z//L/8P/w/+7/7//2//n/+v8DABEAHgA1AFEA
bQCDAJsAtgDLANcA2QDJALIAjQBeACgA7f+4/43/cv9k/2P/cP+J/6P/tf+8/7//xv/M
/9H/1f/Z/9r/3P/h/+X/6f/o/+v/7f/t/+3/8P/w//H/8v/y//L/8v/z//L/8f/w//H/
8//z//P/8//1//X/9f/1//P/8//0//b/9P/z//P/8//x//H/8f/x//T/9v/3//j/9v/3
//f/9//3//f/9//4//r/+//7//v/+v/5//n/+P/6//z//P/8//7//v/+//7//v///wAA
AAAAAAAAAAABAAEAAgACAAMABQAGAAcACAAGAAYABgAIAAkACgAKAAwADQAOAA8AEQAQ
ABAAEQARABEAEQARABEAEQARABEAEQARABAADwAPABAAEAAQABAADgANAA0ADQANAAsA
CwANAAkACQAJAAgACQAJAAkACAAGAAUABQAFAAQABAACAAIAAQABAAIAAgADAAMAAwAD
AAIA///+//3//v8AAAEAAgD///7//v/+/wAAAAAAAAAA///+//z/+//9//3//f/9////
/////////f/9//z//P/8//3//f/+//7//P/8//3////////////9//3//v/+//7//v/+
//7//////////f/9/////////////////////////////////wAAAAAAAAAAAAAAAAAA
AAAAAAAAAAD8//z//v/8//7//v/+//7/AAAAAAAAAAD+//7//f/9//z//v/+//3/+v/6
//v/+//6//r/+v/5//v/+//7//v/+f/5//n/+f/5//j/+P/5//n/+P/4//j/+v/6//r/
+v/5//n/+f/5//f/9v/2//f/+v/6//r/+f/4//j/9//1//X/+v/5//n/+P/4//j/+P/4
//X/9f/1//b/9//4//n/+v/7//r/+f/4//v//f/9//z//P/8//3//f/9//z/+//7//3/
/v8AAAEAAgACAAMABAAEAAIAAAAAAAEAAQABAAEAAwADAAMAAQD+//z/+f/4//r/+v/6
//r/+v/6//n/+P/4//f/9v/0//L/9P/1//X/9f/1//X/9f/z//T/9P/0//T/9P/0//X/
9f/0//T/9P/2//b/9v/2//b/9//3//b/9P/0//X/+P/7/wAABwARAB4ALwBHAGMAgQCZ
AKwAvwDRANUAxwCyAJEAZgAyAPn/xP+d/4T/cP9l/3D/g/+Z/7H/wv/L/87/0P/T/9X/
1//e/+b/6//t/+3/8P/x//P/8//z//P/8v/y//L/8//0//X/9//3//f/9//5//n/+f/5
//n/9//3//f/9//5//n/+v/8//z/+//7//v/+f/5//n/+f/6//z//f/+//z//f/9//3/
/f/9//3//v8AAAEAAQABAAAA//////7/AAACAAIAAgAEAAQABAAEAAQABQAGAAYABAAE
AAQABQAHAAgACAAJAAcACAAJAAoADAAMAAwADgANAA4ADgAQABEAEgATABUAFAAUABUA
FQAVABUAFQAVABcAFwAXABcAFgAUABIAEQARABIAEwAUABEADwAOAA0ADwAPABEAFQAR
ABEAEQAQAA4ADQAMAAoACwALAAwADQAKAAoACAAIAAkACQAKAAoABwAHAAcABwAHAAUA
BQAFAAcACAAIAAgABAACAAEAAAADAAQABQAGAAYABgAFAAUAAwADAAMAAwADAAMAAwAD
AAUABQAEAAQAAwADAAIAAgAEAAIAAgADAAUABQAFAAUAAgABAAEAAAABAAIAAwAEAAUA
BQAFAAMAAwAFAAUABQAFAAUABQAFAAUABQAFAAUABQAGAAYABgAGAAYABgAGAAQABAAE
AAQAAwAEAAcABgAEAAQABAAEAAIAAgACAAIAAQACAAIAAwACAAQABAADAAAAAAABAAEA
AAAAAAAA/////////////wEAAQABAAEA///+//7///8BAAAAAAAAAP7//v/+//7/+//7
//v/+//+//7///8BAAAAAAAAAP///v/+//3/+//9//7///////3//P/8//3//f/8//z/
/P/+/wAA///+//3//P/9//3//f/+//z//P/8//z/AAAAAAAAAAABAAMAAwACAAAAAAAB
AAEABAAEAAQABQAEAAQABQAFAAYABgAHAAgACQAIAAcACAAHAAcABwAHAAcABwAHAAUA
AwACAAAAAAD///7//f/8////AAAAAAAAAAD///7//P/5//r/+v/5//n/+f/5//n/+//8
//z//P/5//j/9//3//n/+P/4//j/+P/4//j/+P/4//n/+f/4//j/9v/3//z///8CAAkA
FwAgACsAQwBjAHsAjwCkALkAywDTAM0AugCfAHQAQgAHAM7/o/+I/3T/af9w/4f/nf+x
/8D/x//M/9D/0//X/93/5P/k/+f/6//v//L/8//1//X/9f/0//T/9f/2//j/+P/4//n/
+f/5//n/+//5//n/+f/5//v/+//7//v/+v/5//n/+v/7//v//P/9//v/+//7//v//f/+
//7//v/9//3//P/7//3//f/9//7/AAABAAEAAQAAAP/////+////AgADAAQABAAEAAQA
BAAFAAUABQAEAAYABgAGAAcABwAIAAgACQAJAAoACwAMAAsACgAJAAoADAAOAA8AEgAR
ABAADwAPABMAFAAWABcAFQAVABUAFQAVABUAFQAVABMAEgARABEADgAOAA4ADgAQAA8A
DwAPABEADwAPABEADQANAA0ADAANAA0ADQAMAAoACQAJAAkACgAKAAgACAAHAAcACAAI
AAkACQAJAAkACAAFAAQAAwABAAIAAgACAAMAAgACAAIAAgACAAIAAgACAAIAAQABAAMA
AwADAAMAAgABAAAA//8BAAEAAAAAAP7//////wAAAgAAAAAAAQAAAP///v/9//7///8B
AAIAAQAAAP///v8AAAEAAgABAAEAAwADAAMAAQABAAEAAQADAAMAAwADAAEAAgACAAIA
BAAEAAQABAACAAIAAgACAAEAAgAFAAQAAwACAAEAAAAAAAAAAAAAAAAAAAD//////v8A
AAAA///9//z//P/7//v//P/9//3//P/7//r/+f/7//v/+//7//3//P/8//3//P/6//n/
+P/5//r/+//8//n/+f/5//n/+//6//r/+//7//r/+f/3//f/+P/4//f/+P/4//j/9//4
//j/+f/7//n/9v/4//j/+P/4//f/9//3//j/+P/4//j/+P/4//j/+P/4//v//f/9//z/
/P/8//3//f/8//z//P/9/wAAAAABAAEAAgACAAMABAAEAAIAAAAAAAEAAQABAAEA////
/////f/7//r/+P/4//n/+v/7//z/+//6//j/9v/4//f/9v/0//H/8v/y//H/8P/x//L/
8//x//L/8v/y//T/9P/0//X/9f/0//T/9P/z//L/8f/w//D/8f/x//D/9P/0//X/9P/5
/wIABwATACoAQwBZAHUAjwCnALoAzwDdANUAwwCsAIkAWAAeAOP/rP+L/3b/Zv9h/3T/
j/+l/7n/wv/D/8b/zP/R/9X/2f/e/97/4f/r/+//7v/v//H/8f/x//L/8v/z//T/8//y
//H/8f/z//P/8//1//f/9//3//f/9v/1//T/8//0//X/9//6//n/9//2//X/9//3//f/
9//3//j/+P/4//n/+//8//3//P/7//r/+v/6//v/+//7//v/+//8//z//v8AAAAAAAAA
AAAAAAAAAAAAAQACAAIAAgACAAIAAwAFAAYABgAHAAUABgAHAAgACAAIAAgACgANAA4A
DgAQABAAEAAQABEAEgASABMAEwARABEAEQARABIAEwAUABUAEwASABEAEQAQABAAEAAQ
ABAADwAPAA8ADQALAAsADQANAA0ADQAMAAkACQAJAAgACgAJAAkACQAGAAYABAAEAAUA
BQAGAAYABAADAAIAAQAEAAMABAAFAAMAAgAAAP7///8AAAIABAACAAIAAgACAAAAAAD/
////AAABAAIAAwAAAP///v/9///////+//7///8BAAIABAAEAAIAAgADAAEAAQABAAEA
/////wAAAAABAAIAAwAEAAMAAwADAAEAAwAFAAUABQADAAMAAwADAAMAAwADAAMAAwAE
AAQABAAGAAYABgAGAAQABAAEAAQAAgACAAQAAgACAAIAAgACAAQABAAEAAQA///+//z/
+//9/wAAAQABAAAAAAABAAEA/v/+//7//f////////////3//f/9//3//f/8//z//f/9
//z//P/8//z//P/8//z/+//7//v/+//7//r/+v/7//z//P/8//v//P/8//v/+f/5//r/
+//7//v/+v/6//v/+//4//j/+v/8//r/+v/6//r/+f/5//n/+v/6//r/+v/6//z//P/8
//z//f///////v8AAAAAAQABAAIAAgACAAMABAAEAAUABQAGAAYABwAIAAYABAACAAIA
AwADAAMAAwAFAAUABQADAAEAAAD+//7/AAAAAAAAAAD+//7//f/8//z/+//6//j/9v/4
//n/+f/3//f/9//3//n/+v/6//r/+v/6//r/+//6//j/9//2//b/9v/2//b/9//5//r/
+v/4//b/9//4//v/AAAJABUAIgAxAEkAZQB/AJUArgDDANEA0wDLALgAmwB0AEIACwDS
/6P/hP9w/2f/cv+H/53/s//C/8n/zP/O/9X/3f/h/+L/5P/p/+3/7//y//P/9f/1//X/
9v/2//f/+P/4//j/+P/5//v/+//7//3/+//7//v/+//9//3//f/9//v/+//8//7//v/9
//3//f/9//3//f/9////AAAAAAAA/v////////8BAAEAAQACAAIAAwADAAMAAwADAAQA
BAAEAAYABgAGAAUABAADAAIABQAHAAkACgAIAAgACAAJAAkACgAKAAsADAAOABAAEgAQ
ABAAEAASABEAEgASABQAFAAUABQAFQAYABgAGQAZABcAFwAXABcAGAAZABoAGwAZABgA
FwAXABYAFgAWABYAFgAVABUAFQATABEAEQATABIAEwAUABQAEQARABEAEAASABEAEQAR
AA4ADgAMAAwADQANAA4ADgAMAAsACgAJAAsACQAJAAkACwAMAAwADAALAAoACgAKAAoA
CgAKAAoACAAIAAcABwAJAAkACQAJAAcABwAHAAcABwAHAAYABgAIAAkACQAKAAoACAAI
AAkACQAJAAkACQAIAAcABwAGAAcACAAJAAoACwALAAsACQAHAAkACQAJAAkACQAJAAkA
CwALAAsACwALAAwADAAMAAoACgAKAAoACwAMAA0ADgAKAAoADAAKAAoACgAKAAoACgAK
AAoACgAKAAoACQAJAAkACgAJAAcABgAGAAcABwAHAAgACQAJAAgABwAGAAUABQAFAAUA
BQADAAIAAgADAAUABAAEAAQAAgACAAIAAgACAAMABAAFAAMAAgACAAMABgAGAAYABQAG
AAYABQADAAQABAAEAAMAAwACAAIAAwAFAAQABAAEAAIAAQABAAMABQAEAAQABgAEAAIA
AgACAAIAAgADAAMAAwAEAAIAAgACAAIABAAEAAQABAAFAAcABwAGAAYABgAHAAcACgAK
AAoACwAMAAwADQANABAAEAARABIAEAAOAAwADAALAAsACwALAA0ADQANAAsACwAKAAgA
CAAGAAYABgAGAAYABgAFAAQABAADAAIAAAAAAAIAAwADAP////////////8AAAAAAAAB
AAIAAwAFAAQAAgABAAAAAAAAAAAAAAAAAAEAAQAAAAAAAgADAAQABQAIABMAHwAqAD0A
WwB3AIsAnwC2AMcA0wDXAM0AtgCTAGgANAD3/8L/nf+G/3r/ef+E/5f/rf/B/87/0f/U
/9j/3//l/+f/6v/u//H/9f/3//r/+//9//3//f/+//7///8AAAIAAgACAAMAAgABAAAA
AQACAAMABAAFAAUABQAFAAUAAwADAAQABgAIAAcABwAHAAcABwAHAAcABQAGAAYABgAI
AAkACQAJAAkACQAJAAoACAAJAAkACQALAAsADAAMAAoADAAMAAwADAAMAAwADAAQABEA
EgASABAAEAAQABEAEwAUABQAFQATABQAFQAWABgAGAAYABoAGQAaABoAHAAcABwAHAAd
ABwAHAAdAB0AIAAhACIAIwAgAB8AHgAdAB4AHgAeAB8AHgAeAB4AHgAcABsAGwAbAB0A
GwAbAB0AGwAbABsAGgAZABkAGQAYABYAFQAVABUAFgAWABQAFAAVABUAFgAWABMAEwAT
ABMAFQATABMAEwARABIAEgASABMAEgASABIAEAAQABAAEAAQABAADwAPAA0ADQANAA0A
DwAPAA8ADwARABEAEAAQABAAEQARABIAEAAOAA4ADwANAA0ADQANAA4ADwARABIAEAAQ
ABAAEAAPAA8ADwANAA8AEQARABEAEwATABMAEwATABMAEwATABMAFAAUABQAEwASABEA
EAARABIAEwAUABAAEAASABAAEgASABIAEgAQABAAEAAQABAAEAAPAA8ADgAQABAADwAM
AAwADQANAA0ADgAPAA8ADQANAA0ADQALAAsACwALAA0ADAAMAA0ADQAMAAwADAAKAAoA
CgAKAAoACwAMAA0ADAAKAAkACQAMAAwADAALAAoACgAJAAcACQAKAAsACwAKAAgABwAH
AAkACgAIAAgACAAGAAYABgAGAAYABwAIAAoADAAMAAwADAAMAAwADAAMAA8AEQARABAA
DgAOAA8ADwAQABAAEAARABQAFAAVABUAFAAUABUAFgAWABQAEgASABMAEwATABMAEwAT
ABMAEQARABAADgAOAA0ADAALAAoACwAMAAwADAALAAkABwAEAAMABgAIAAkABwAHAAcA
BwAFAAYABgAGAAgACAAIAAkACAAGAAUABAAHAAgACQAKAAgACQAJAAgABAAEAAEABAAN
ABQAGwAjAC4APwBbAHUAiwCjALwA1wDnAOsA4QDQALEAhABQABcA3v+3/5j/gv95/4b/
m/+t/7//0v/b/97/4P/j/+n/7f/u//D/+f///////v8CAAUABgAHAAgACAAJAAoACQAI
AAcABwAIAAkACgANAAsACwALAAsACQAJAAkACQALAAsADAAOAA4ADQANAA0ADwAPAA8A
DwAPABAAEAAQAA4ADwAPAA8ADwAPAA8AEAARABMAFAAVABUAFQAWABYAFQAWABUAFAAW
ABYAFgAWABgAGQAaABoAGgAaABoAGwAbABwAHAAdAB0AHgAfACAAIgAiACIAJAAjACQA
JAAmACgAKAAoACkAKQAoACgAJwAoACkAKgArACoAKQAoACcAKQAoACcAJwAmACYAJgAm
ACQAIwAjACMAJQAjACMAJQAjACMAIwAiAB8AHwAfAB4AHwAfACAAIQAgACAAHgAeAB0A
HQAeAB4AGwAbABsAGwAeAB0AHgAfAB8AIAAgACAAHQAcABwAHAAeAB4AHgAeABwAHAAb
ABsAGQAZABkAGQAbABsAGwAbAB0AHQAcABwAHAAdAB0AHgAeABwAHAAdAB8AHwAfAB8A
HwAfACAAIAAgACAAIAAgACMAIwAjACEAHgAfAB4AHQAeAB8AIAAhACAAHwAeAB0AIAAi
ACMAJAAkACQAJAAkACIAIgAiACIAIAAgACIAIAAiACIAIgAiACAAIAAgACAAHgAeAB0A
HQAiAA==
         </WaveFormData>
      </LeadData>
      <LeadData>
         <LeadByteCountTotal>10000</LeadByteCountTotal>
         <LeadTimeOffset>0</LeadTimeOffset>
         <LeadSampleCountTotal>5000</LeadSampleCountTotal>
         <LeadAmplitudeUnitsPerBit>4.88</LeadAmplitudeUnitsPerBit>
         <LeadAmplitudeUnits>��V</LeadAmplitudeUnits>
         <LeadHighLimit>2147483647</LeadHighLimit>
         <LeadLowLimit>268435456</LeadLowLimit>
         <LeadID>V4</LeadID>
         <LeadOffsetFirstSample>0</LeadOffsetFirstSample>
         <FirstSampleBaseline>0</FirstSampleBaseline>
         <LeadSampleSize>2</LeadSampleSize>
         <LeadOff>FALSE</LeadOff>
         <BaselineSway>FALSE</BaselineSway>
         <ExcessiveACNoise>FALSE</ExcessiveACNoise>
         <MuscleNoise>FALSE</MuscleNoise>
         <LeadDataCRC32>1654849617</LeadDataCRC32>
         <WaveFormData>
+P/4//j/+P/6//r/+v/6//r/+v/6//r//P/8//z//P/8//z//P/8//7//v/+//7///8A
AAEAAgABAAAA///+////AAABAAIAAwAEAAUABgAEAAQABAAEAAUABgAHAAgABgAGAAYA
BgAIAAgACAAIAAgACAAIAAgABgAGAAYABgAGAAYABgAGAAYABgAGAAYABQAEAAMAAgAC
AAIAAgACAAQABAAEAAQABAAEAAQABAADAAIAAQAAAAIAAgACAAIAAgACAAIAAgAAAAAA
AAAAAAAAAAAAAAAA/v/+//7//v/+//7//v/+//7//v/+//7//P/8//z//P/8//z//P/8
//r/+v/6//r//P/8//z//P/+//7//v/+//z//P/8//z//f/+////AAD+//7//v/+//7/
/v/+//7//v/+//7//v///wAAAQACAAEAAAD///7//v/+//7//v/+//7//v/+//z//P/8
//z//f/+////AAD+//7//v/+//z//P/8//z//P/8//z//P/+//7//v/+//z//P/8//z/
+//6//n/+P/6//r/+v/6//r/+v/6//r/+P/4//j/+P/4//j/+P/4//j/+P/4//j/+v/6
//r/+v/6//r/+v/6//j/+P/4//j/+P/4//j/+P/6//r/+v/6//r/+v/6//r/+v/6//r/
+v/4//j/+P/4//r/+v/6//r/+v/6//n/+f/5//j/+P/3//f/9//5//n/+v/6//z//f/9
//3//f/9//3//f/+//7//v/+/wAAAAAAAAIAAgACAAIAAwADAP//AQABAAIAAgACAAIA
AgACAAMAAgABAP///f/9//3//f/7//v/+//6//r/+v/6//f/9v/1//X/9v/2//b/9f/1
//X/9f/1//X/9f/0//T/9P/z//P/8//z//T/9f/1//b/9v/2//b/9v/4//j/+P/4//j/
+v/7/wEABwAQABsAKQA4AEcAWABpAHoAjACVAJsAmQCNAHgAVgAyAAkA4v/G/7H/of+b
/6D/rP+5/8f/0v/W/9j/2v/d/9//4f/o/+z/7v/t/+7/8P/0//T/9P/0//f/9//3//f/
9f/1//X/9v/3//f/9//3//b/9f/0//P/9P/1//b/+P/2//b/9v/3//X/9f/0//T/9//3
//f/9//1//b/9//3//b/9//5//r/+//7//z//v/9//z/+//6//z//P/8//z//v/+//7/
/v/9//3//f////3///////7//v/+////AAAAAAAAAAAAAAEAAwAFAAcABQAFAAUABwAH
AAYABQAFAAcABwAIAAgACgAKAAsACwALAAsACwALAAoACgAJAAgACgAKAAkACAAGAAYA
BgAFAAYABQAFAAUABAAEAAQABAAFAAUABgAHAAQABAAEAAMAAgACAAMAAwADAAMAAwAB
AAMABAAGAAQAAwADAAMAAwABAAAAAAAAAP////////7/AAABAAIAAwADAAIAAAD///3/
/f/7//v//f/+/////////wAAAAAAAAAAAAD//////f/9//7//v8AAP////8AAAAAAAAB
AAEAAgACAAIAAgAAAAEAAQABAAMAAwADAAMAAgABAAEAAAAAAAAAAAABAAMAAgACAAIA
AgACAAMAAwADAAMAAwADAAIAAQAAAP////8AAAEAAQAAAAAAAQABAAEAAQABAP///f/9
//3//f////////////////////7//v8AAAAAAAD9//z/+//7//3//f/9//z/+//7//v/
/P/+//3//f/9//v/+//6//r/+v/6//r/+v/6//r/+v/6//n/+f/5//n/+f/6//v/+//6
//r/+f/5//v//P/8//7//f/8//v/+v/3//f/+P/4//v/+//7//v//f/9//z//P/8//3/
/f/9//3//f/9//3/AAAAAAAAAAACAAIAAgAEAAIAAgAEAAUABwADAAMAAwAEAAQABAAE
AAQABAADAAIAAwABAP/////+//3//P/7//v/+v/6//r/+v/3//b/9f/3//j/+P/4//f/
9//3//f/9f/1//X/9P/0//T/9f/1//X/9f/1//X/9P/0//T/9P/0//T/9P/0//b/9P/4
//r///8FAA0AFgAjADEAQgBXAGwAfQCOAJwApwCpAKEAkQByAEgAHADz/9L/vP+r/53/
mf+m/7L/v//L/9T/2P/a/97/4f/h/+H/5P/m/+j/6//u//L/8v/y//L/8v/1//X/9f/1
//P/8//z//T/9f/1//X/9f/1//X/9f/1//f/9//3//j/9v/2//b/9//5//n/+P/4//j/
9//2//X/9f/2//f/9//2//f/+f/6//f/9//4//r/+v/6//r/+v/6//r/+v/6//z//P/8
//z//f/9//3////+/////v/8//7//v///wAA/v/+//7//v8AAAEAAgADAAMAAwADAAUA
BgAGAAYABwAJAAkACgAKAAgACAAJAAkABwAHAAcABwAIAAoACwAMAAoACgAJAAgACAAI
AAgABwAGAAUABQAFAAQABAAEAAQABgAFAAUABQAEAAQABAADAAAAAAABAAEAAwADAAMA
AQAAAAAAAQD+/wAAAQACAAMAAgAAAP///v/////////+//3//f/9//3//P/8//v/+//9
//3/+//7//z//P/8//v/+//8//z//P/8//z/+//7//3//f/+//7//v/9//3//v/9//z/
/P/7//z//P/8//z//P/9//3//f/9//3//f/9//////8AAAAA/v/+//7///////7//v/+
//7//v////////////////////////////7//v/+//3//v/+///////9//3//f/7//3/
/f/9//3//P/7//r/+f/6//v//P/8//r//P/8//z/+v/4//b/9f/4//n/+v/6//n/+f/5
//r/+P/3//f/9//5//n/+P/4//b/9v/2//b/9v/2//b/9v/5//n/+f/5//f/9v/1//P/
9v/4//n/+//5//j/+P/4//b/9v/2//b/9//3//j/+P/4//f/9v/1//n/+f/4//j/+v/7
//v/+//9//3//f/9//7//v/+//7//v/+//7/AAAAAAAAAgADAAUAAQABAAEAAgACAAIA
AgAAAAAA///+/////f/7//v/+f/5//n/+f/7//r/+v/6//j/9f/0//P/8//0//T/9P/1
//X/9f/1//T/8//y//D/8v/y//P/8//1//X/9f/1//L/8v/y//L/8v/y//L/8v/w//b/
+P/2//v/AwAHAAoAEwAhADQASQBaAGsAegCIAJcAnwCZAIsAeABYAC4AAwDe/8D/p/+X
/5P/mP+k/7X/x//S/9T/1P/S/9X/2//j/+b/6P/q/+3/7v/w//D/8P/w//D/8f/x//H/
8f/x//H/8f/y//X/9f/1//X/9f/1//X/9f/z//P/8//0//T/9P/0//X/9//3//b/9v/3
//f/9//3//f/+P/5//n/9//3//j/+P/2//X/9f/2//j/+P/4//j/+v/6//r/+v/6//r/
+v/6//n/+f/5//v//f///////v/8//z//f/+//7//v/+//7//v///wAAAQADAAMAAwAF
AAQABAAEAAUABQAFAAYABgAEAAQABQAFAAgACQAKAAsACgAKAAkACAAIAAgABwAGAAYA
BgAGAAUABAADAAMAAwAGAAYABgAGAAQAAwADAAMAAgACAAIAAQAAAAAAAQABAAEAAQAB
AP////8AAAIAAAD///////////3//P/8//z/AAABAAIAAgD///////////7//v/9//3/
/f/9//v/+//6//r/+v/5//r//P/9//7//P/8//v/+//7//v//P/8//r/+f/5//r/+//8
//7////+//7//v/+//3//f/8//v//f/9//3//f/9//3//v/+//7//v/+///////+//7/
/v/+//7///////3//f/9//3////////////+//7//v/9//z//P/9//3//f/9//3/+//5
//n/+f/5//r/+//8//3//f/9//3//P/6//z//P/8//n/+P/3//f/+v/7//z//P/7//v/
+//8//r/+f/5//n/+f/5//j/+P/6//r/+v/6//r/+v/6//r/+f/5//n/+f/4//j/+P/3
//n/+v/6//v/+//4//r/+P/4//j/+P/3//f/+P/4//v/+//7//v///////7//v//////
/v/9//3//f/9//3/AAAAAAAAAAAEAAQABAAGAAYABgAIAAkABwADAAMAAwACAAIAAgAC
AAQABAADAAIA///9//v/+//7//v/+//7//3//P/8//z//P/5//j/9//3//j/+P/4//f/
9//3//f/9//3//f/9v/4//j/+f/5//n/+f/5//n/9//2//X/9P/2//b/9v/2//j//P/+
//z//f8BAAcADgAdAC8AQgBVAGgAdwCEAJIAmwCdAJUAgwBoAEIAFgDt/87/tv+j/5n/
m/+m/7j/x//R/9T/1v/Y/9r/3f/h/+X/6v/q/+r/7//y//L/8v/y//L/8v/1//X/9f/1
//f/9//3//j/+f/5//n/+f/5//n/+f/5//f/9//3//j/+v/6//r/+//7//v/+v/6//v/
+//7//v/+//8//3//f/5//n/+v/6//r/+//9/wAA///+//3//P/+//7//v/+//7//v/+
//7/+//7//v//f8AAAMABAAEAAQABAAFAAYABAAEAAQABAADAAMAAwADAAUABQAFAAcA
CgAKAAoACwALAAsADAAMAAwADAANAA0ADAALAAoACQALAAwADAAMAAwADAALAAoADAAM
AAwACwAIAAcABwAHAAgACAAIAAgABgAFAAUABQAHAAgACQAJAAUABAAEAAMABgAHAAgA
BwAGAAYABwAEAAMAAwADAAMABQAEAAQABAADAAMAAwACAAEAAQABAAEAAQAAAP7//f/+
/////v///wIAAgACAAEA//8AAAAAAAD+//7//f/9/wAAAQADAAQAAwABAAAAAAAAAAAA
AQABAAAAAAAAAAAAAAABAAEAAQD//////////wEAAQACAAIAAgACAAIAAwADAAIAAgAC
AAAAAAABAAEAAQABAAEAAQADAAMAAwADAAAAAAAAAP//AAAAAAEAAQD////////9////
////////AQABAAEAAQABAAEAAQAAAPz//v/+//7/+//6//n/+f/9//3//f/8//3//f/9
//7//P/7//v/+//5//n/+P/4//r/+v/6//r/+v/6//r/+v/8//3//v////j/+P/4//r/
+v/6//r/9//3//j/+P/6//v//P/9//3//f/8//z//v////////8BAAEAAQABAAAAAAAA
AAAAAAAAAAAAAgAEAAQABgAHAAcAAwADAAMABAAEAAQABAACAAIAAQAAAAEA///9//3/
/f/9//3//f/7//r/+v/6//z/+f/4//f/+f/6//r/+v/3//f/9//3//X/9f/1//T/9P/0
//X/9f/1//X/9f/1//b/9v/2//b/9P/0//T/9P/0//L/8v/4//3/AQAHABAAGwApAD4A
UwBkAHUAiACYAKEApwCjAJMAeABSACgAAQDY/7j/pf+Z/5X/mv+s/8H/zf/Q/9L/1v/a
/9//4f/j/+T/5P/m/+v/7v/u//L/8v/y//L/8//z//P/8//1//X/9f/2//T/8//y//H/
8v/z//T/9f/1//X/9f/2//b/9v/2//f/9f/1//T/9P/1//X/9f/1//b/+P/6//v/+P/3
//f/9v/1//X/9v/4//j/+P/4//j/+P/4//j/+P/8//z//P/8//v/+//7//3//f//////
/v/8//z//f/+//7//v/+//7//v///wAAAQADAAMAAwAFAAYABgAGAAcACQAJAAoACgAI
AAgACQAJAAkACQAJAAkACQAKAAoACgAMAAwACwAKAAoACgAKAAkABgAFAAUABQAEAAQA
BAAEAAQAAwADAAMABAAEAAQAAwACAAIAAwADAAMAAwADAAEA//8AAAIAAAAAAAEAAgAD
AAAA/v/9//z//v///wAAAAD9//3//f/9//7//v/9//3/+//7//n/+f/8//z//P/7//3/
/v/+//7//f/8//r/+f/5//n/+v/6//r/+f/5//r/+//8//7////9//z/+//6//r/+//7
//v//f/9//3//f/9//3//v/+//z//P/8//3////+//7//v8AAAAAAQABAAAA///+//3/
/f/9//3//f/+//7//v/9//z//P/9//3//////////f/8//v/+v/5//v/+//7//v/+//7
//v/+v/2//j/+P/4//j/+P/4//n/+v/5//j/9v/1//X/9f/2//j/9//3//f/+f/5//j/
+P/2//b/9v/2//b/9v/2//b/+f/5//n/+f/3//b/9f/z//P/+P/4//n/9v/2//b/9v/2
//X/9f/2//b/+f/5//n/+f/5//n/+P/4//r/+//7//v/+//7//v/+//7//r/+f/4//v/
/P/9/wAAAAAAAAIAAwADAP////////7//v/+//7/AQACAAIAAgD+//v/+P/3//n/+f/5
//n/+f/4//j/+P/2//P/8v/x//P/9P/0//T/8//z//P/8//x//H/8f/w//L/8v/z//P/
8f/x//H/8f/x//L/8//0//L/8v/y//L/8P/w//L/9v/5////BQAMABUAHwAwAEUAWgBr
AHgAhgCTAJkAlQCLAHQAUAAkAP3/3P/A/63/nf+T/5b/ov+x/8H/0P/W/9j/2P/Z/9n/
2//g/+b/6v/r/+z/7v/w//D/8P/w/+//7//v/+//8f/x//H/8v/1//X/9f/1//X/9f/1
//X/8//z//P/9P/2//b/9v/3//f/9//2//b/9v/1//T/8//0//b/+P/5//f/9//4//j/
9//3//j/+v/4//j/+P/4//j/+P/4//j/+v/6//r/+v/6//v//P////7////+//z//v/+
////AAACAAIAAgACAAEAAQABAAEAAwADAAMABQAEAAQABAAFAAYABwAJAAoACAAIAAkA
CQALAAsACwALAAkACgAKAAoACAAIAAcABgAIAAgACAAHAAUAAwACAAEABAAGAAgACgAI
AAcABwAHAAMAAgABAP//AQACAAQABQAEAAMAAgD//wEAAgAEAAIAAwADAAMAAwABAAAA
AAAAAAMAAwADAAIAAAD///7//f///wAAAAABAAEAAQD//////v/+//7//f/9//7//v/+
/wAAAAD//////f/9//7//v/+//3//f/+//7//v///////P/8//z//P/+////////////
/////////////wAAAAAAAAAAAAABAAEAAAAAAAAAAgACAAMAAwACAAEAAAD//wEAAQAB
AAEAAQACAAMAAwAAAAAAAQABAAAA///+//v//P/9//7///////////////3//f/9//z/
+v/8//z//P/9//z/+//7//////////7/+//7//v//P/+//3//f/9//v/+//6//r/+P/4
//j/+P/7//z//f/+//7//f/8//v/+v/6//r/+f/5//r/+v/7//v/+v/6//r/+P/4//n/
+f/8//7//f/8//v/+v/5//n/+v/6//n/+f/5//n//P/9//3//v/+////////////////
////AgACAAIAAgACAAIAAgAEAAQABAAGAAcACQAFAAUABQAGAAYABgAGAAYABgAFAAQA
AQD///3//f/7//v/+//7//7//v///wAA/v/7//r/+f/3//j/+P/4//n/+f/5//n/+//7
//v/+v/5//j/+P/3//n/+f/5//n/9v/2//b/9v/2//b/9v/2//j/+P/4//z/AQADAAkA
FAAbACEAMABFAFgAZwB2AIQAkQCZAJcAjwB6AFwANAALAOT/yP+1/6X/m/+c/6r/uf/H
/9D/1v/Y/9z/3f/f/+X/6v/s/+z/8f/y//T/9v/2//b/9v/3//f/9//3//f/9//3//j/
+f/5//n/+f/3//f/9//3//n/+f/5//r/+P/4//j/+f/6//v/+//8//z/+//6//n/+//8
//3//f/5//n/+v/6//r/+//9/wAA/v/+//7//v/9//z/+//6//3//v///wAA////////
AQD//wEAAQAAAAIAAgADAAQABAAEAAQABAAGAAcACAAJAAYABQAEAAUACQAKAAsADQAK
AAkACQAIAAsADAAOAA8ADgANAAwACwANAA4ADgAOAAwADAALAAoACAAIAAgABwAJAAkA
CgALAAoACgAKAAoACAAHAAcABwAIAAgACAAHAAYABgAHAAcABQAFAAUAAwAFAAYACAAG
AAcABwAHAAcABQAEAAQABAADAAMAAwACAAMAAwADAAMABAAEAAMAAwAFAAUAAwADAAQA
BAAEAAMAAgACAAEAAAABAAIAAgADAAIAAQABAAAAAQABAAIABAABAAAAAAD//wEAAgAD
AAQAAwADAAIAAQADAAMAAwADAAMAAwAEAAQABAAEAAQABQAFAAQABAAEAAQABAAFAAUA
BwAHAAcABwAFAAUABQAFAAUABgAHAAcABQAEAAQAAwADAAMAAwABAAEAAQABAAEAAwAD
AAMAAwACAAEAAAD+//7/AAAAAAAA///+//3//f/////////+//7///8AAAIA///9//z/
+//8//3//f/+//z//P/8//z//v/+//7//v/+//3//P/7//v//P/9//3/+//8//z//f/+
//7///8AAP7/+v/7//z//f/+//v/+//8//z//f/9//3//f/9//3//P/8/wAAAQABAAEA
AQABAAEAAQAAAAAAAAAAAAQABAAEAAYABgAGAAgACQAJAAUABQAFAAYABgAGAAYABgAG
AAUABAABAP///f/9/////////////f/8//z//P/+//v/+v/5//f/+P/4//j/+P/5//r/
+//5//n/+f/4//r/+v/7//v/+f/5//n/+f/2//b/9v/2//b/9v/2//b//P/8//z//P//
/wcACwAUACUANQBEAFsAcACBAI4AngCpAKcAnQCRAHYATgAmAPv/1v++/63/nf+X/6L/
tP/F/9P/2v/Y/9j/3v/h/+H/5f/o/+b/6v/x//T/9P/4//j/+P/4//f/9//3//f/9v/1
//T/9P/2//f/+P/5//v/+//7//v/+v/5//j/+P/5//r/+//9//z/+//5//j/+//7//v/
+//7//z//f/9//3//f/+//7//P/7//v//P/8//z//P/8//z//P/8//z/AAAAAAAAAAD/
//////8BAAEAAwADAAIAAAAAAAEAAgADAAQABQAGAAQABQAGAAcABwAHAAcACQAKAAoA
CgALAAsACwAMAAwADgAOAA8ADwANAA0ADQANAA0ADgAOAA4AEAAQAA8ADgAMAAwADAAL
AAoACQAJAAkACgAKAAoACgAKAAkACQAJAAgACAAIAAcACAAIAAkACQAHAAcABwAFAAUA
BgAIAAYAAwADAAMAAwAEAAQABQAGAAUAAwABAP7///8BAAMABQAEAAQAAwADAAMAAwAB
AAEABAAEAAQAAwAAAAAA///+//7//v/9//3/AAABAAMABAAEAAMAAwAEAAIAAgADAAMA
AAAAAAAAAAABAAMABAAFAAUABQAFAAUABQAFAAYABgAEAAQABAAFAAMAAgACAAIAAgAC
AAMAAwAEAAUABgAHAAUABQAFAAUAAgACAAIAAQACAAIAAwADAAUABQAFAAMAAAD///7/
/f/+////AAABAAMAAwADAAIA/v8AAAAAAAABAAAA/////wAA///+//z//f/9//3//v/+
//3//f/9//3//f/8//z//P/8//z//P/6//r/+v/6//v/+//7//v//P/8//z/+//7//z/
/P/9//3//P/8//z//P/4//n/+//8//r/+v/6//r/+//7//z//P/7//v/+//7//v/+//6
//r//v////////8BAAEAAQABAAIAAgACAAIAAgACAAIABAAEAAQABgAHAAUAAQABAAEA
AgACAAIAAgAEAAQAAwACAAEA///9//3////////////9//z//P/8//z/+f/4//f/9//4
//j/+P/3//f/9//3//f/9//3//b/9v/2//f/9//1//X/9f/1//T/9P/0//T/9f/2//f/
+P/0//T/9P/2//n///8HABAAGQAjADIARwBaAGsAfACMAJcAmQCZAI8AegBcADQADQDm
/8b/rf+d/5X/mv+m/7X/xf/Q/9b/1v/Y/9v/4//l/+T/5P/q/+//8P/y//T/9P/0//T/
9f/1//X/9f/1//X/9f/2//f/9//3//f/9f/1//X/9f/2//f/+P/6//j/+P/4//n/9//3
//b/9v/3//f/9//3//n/+v/7//v/9//3//j/+P/5//n/+v/8//r/+v/6//r//P/8//z/
/P/+//7//v/+//z/+//6//v//P///wAAAAAAAAAAAQACAAAAAAAAAAAAAQADAAUABwAF
AAUABQAHAAYABgAGAAcABwAHAAgACAAKAAoACwALAAkACQAJAAkACgAMAA0ADgAMAAwA
CwAKAAoACgAKAAkACAAHAAcABwAGAAYABgAGAAcABwAIAAkABgAGAAYABQAGAAYABwAH
AAUABQAFAAMAAwAEAAYABAABAAEAAQABAAMAAgACAAIABQAFAAUABAABAAEAAQABAAIA
AgABAAEAAQABAP////8AAAAAAAD///3//v/+//7//v/+//3//f//////AAAAAAAA////
/wAAAAAAAAEAAQD+//7//v/+/wAAAQABAAEAAwADAAMAAwACAAEAAQAAAAAAAAAAAAEA
AwACAAIAAgACAAIAAwADAAEAAQABAAEAAgADAAQABQACAAIAAgABAP7//v//////AQAB
AAEA//8AAAEAAgADAAIAAQAAAP///////////v/9/wAAAQACAP///v/9//3//f/9//3/
/P/7//v/+//8//7//f/9//3//P/7//n/+P/7//z//f/+//3//P/7//r//P/9//7////8
//z//P/7//r/+v/5//n/+f/4//j/+P/6//r/+//7//r/+f/5//r//P/8//z//v/6//r/
+P/4//j/+P/4//n/+//8//v/+//7//v//f/9//z//P/+////////////////////AgAC
AAIAAgAEAAQABAAGAAYABgAIAAkABwADAAMAAwAEAAQABAAEAAYABgAFAAQAAQD///3/
/f///////////////v/+//7//v/7//r/+f/5//r/+v/6//j/9//2//X/9//3//f/9v/5
//r//P/9//z/+//6//n/+v/6//r/+v/4//j/+P/4//j//P/8//z///8FAA0AFgAbACcA
PABPAF4AbQB+AIoAkwCZAJUAhwBuAEoAIgD5/9b/vP+v/6X/of+m/7L/v//N/9T/1v/Y
/9z/3//n/+n/6v/s/+7/8f/0//b/+P/4//j/+P/3//f/9//3//r/+//8//7//P/7//r/
+f/6//v//P/9/////////wAA///+//3//f///////v/+/////////////f/+///////+
////AQACAP////8AAAIAAAAAAAAAAAACAAIAAgACAAQABAAEAAQAAQABAAEAAwAFAAcA
BwAGAAQABAAFAAYACAAIAAgACAAIAAkACgALAA0ADQANAA8AEAAQABAAEQAQAA8ADwAO
AAwADAANAA0AEAARABIAEwASABIAEQAQABIAEgARABAAEAAQABAADwAMAAsACwALAAwA
DAAMAAwADAALAAsACwAMAAwADAALAAgACAAJAAkACQAJAAkABwAJAAoADAAKAAcABwAH
AAcACQAIAAgACAALAAsACwAKAAkACQAJAAkACQAIAAYABQAHAAcABQAFAAYABgAGAAUA
BQAGAAYABgAGAAYABQAFAAUABQAGAAYABgAFAAUABgAEAAQABQAFAAUABgAHAAgABwAH
AAYABQAFAAUABQAFAAUABQAGAAYACAAIAAgACQALAAoACgAKAAoACgALAAsACAAHAAYA
BQAGAAcACAAJAAgACAAIAAcABgAGAAcABwAFAAUABQADAAUABQAFAAUABQAFAAUABQAD
AAMAAwACAAEABAAFAAYAAwACAAEAAQADAAMAAwACAAEAAQABAAIAAgABAAEAAQD/////
/v/+////AAABAAIAAAAAAAAAAAABAAEAAQABAAAAAAAAAP//AQACAAIAAwAAAP7//f/8
//7//v///////v/+//7//v/+//////8AAAAAAwADAAMAAwADAAMAAgACAAQABQAFAAUA
BQAFAAUABQAEAAQABAAEAAgACAAIAAoACgAKAAwADQALAAcABwAHAAoACgAKAAoACgAK
AAkACAAHAAUAAwADAAEAAQABAAEAAwACAAIAAgAAAP3//P/7//z//v///wAA/v/9//z/
+//9//3//f/8//z//P/9//3/+//7//v/+//8//z//P/8//z//P/8//z/+P/4//b/+v8D
AAkAEQAYAB0AJwA6AEsAWgBvAIQAlAChAKcApQCZAIYAZAA6ABEA6v/Q/7v/p/+d/6T/
sv+9/8n/1v/e/+D/4P/h/+P/5//o/+z/8P/1//T/8v/3//j/+f/6//n/+f/5//n/+f/5
//n/+v/7//v/+//7//v/+//7//v/+f/5//n/+v/6//r/+v/7//v/+//6//r//P/9//7/
///9//7///////v/+//8//z/+//7//z//v8AAAAAAAAAAAIAAgACAAIAAQAAAP///v/+
////AAADAAMABQAFAAQABAAEAAUABgAEAAQABAAEAAYABwAIAAkACQAJAAkACwAKAAoA
CgALAA0ADQAOAA4ADQAMAAwACwAMAA0ADgAPAA4ADgANAAwADgAOAA0ADAAMAAwADAAL
AAgABwAHAAcACQAKAAsADAAMAAsACwALAAkACAAHAAUABQAGAAgACQAJAAkACQAHAAUA
BgAIAAYABQAFAAUABQAHAAYABgAGAAkACQAJAAgABQAFAAUABQAGAAYABQAFAAUABQAD
AAMABAAEAAQAAwADAAQABAAEAAQABAADAAMAAwADAAQABAACAAEAAQACAAQABAAFAAUA
BgAGAAYABgAEAAUABQAFAAUABQAFAAUABAADAAMAAgADAAQABQAHAAYABAADAAIABQAG
AAgACQAJAAkACQAJAAgABwAGAAUABAAEAAQAAwADAAQABgAHAAUABQAFAAMAAQABAAEA
AQAFAA==
         </WaveFormData>
      </LeadData>
      <LeadData>
         <LeadByteCountTotal>10000</LeadByteCountTotal>
         <LeadTimeOffset>0</LeadTimeOffset>
         <LeadSampleCountTotal>5000</LeadSampleCountTotal>
         <LeadAmplitudeUnitsPerBit>4.88</LeadAmplitudeUnitsPerBit>
         <LeadAmplitudeUnits>��V</LeadAmplitudeUnits>
         <LeadHighLimit>2147483647</LeadHighLimit>
         <LeadLowLimit>268435456</LeadLowLimit>
         <LeadID>V5</LeadID>
         <LeadOffsetFirstSample>0</LeadOffsetFirstSample>
         <FirstSampleBaseline>0</FirstSampleBaseline>
         <LeadSampleSize>2</LeadSampleSize>
         <LeadOff>FALSE</LeadOff>
         <BaselineSway>FALSE</BaselineSway>
         <ExcessiveACNoise>FALSE</ExcessiveACNoise>
         <MuscleNoise>FALSE</MuscleNoise>
         <LeadDataCRC32>3093899582</LeadDataCRC32>
         <WaveFormData>
EAAQABAAEAAQABAAEAAQABAAEAAQABAAEQASABMAFAAUABQAFAAUABQAFAAUABQAFgAW
ABYAFgAWABYAFgAWABcAGAAZABoAHAAcABwAHAAcABwAHAAcAB8AIAAhACIAIAAgACAA
IAAhACIAIwAkACQAJAAkACQAJAAkACQAJAAkACQAJAAkACQAJAAkACQAIwAiACEAIAAf
AB4AHQAcABwAHAAcABwAGgAaABoAGgAZABgAFwAWABYAFgAWABYAFAAUABQAFAASABIA
EgASABIAEgASABIAEgASABIAEgASABIAEgASABAAEAAQABAADgAOAA4ADgAMAAwADAAM
AAwADAAMAAwACgAKAAoACgAMAAwADAAMAAwADAAMAAwADgAOAA4ADgAMAAwADAAMAAwA
DAAMAAwACgAKAAoACgALAAwADQAOAAwADAAMAAwADAAMAAwADAAOAA4ADgAOAA0ADAAL
AAoACwAMAA0ADgAMAAwADAAMAAoACgAKAAoADAAMAAwADAAKAAoACgAKAAoACgAKAAoA
CQAIAAcABgAIAAgACAAIAAkACgALAAwACgAKAAoACgAKAAoACgAKAAoACgAKAAoADAAM
AAwADAAMAAwADAAMAAwADAAMAAwACwAKAAkACAAKAAoACgAKAAoACgAKAAoACgAKAAoA
CgAJAAgABwAGAAgACAAIAAgACAAIAAYABgAGAAcABwAHAAcACAAJAAkACQAJAAoACgAL
AAwADAALAAsACwAMAAwADAAMAAwADQANAA0ADwAPAA8AEAAQAA4ADwAPABAAEAAQABAA
EAAQABAADwAOAAwADAAKAAkACQAIAAgACAAIAAkACAAHAAYABgAFAAUABgAEAAMAAwAD
AAMAAwACAAIAAAAAAAAAAAABAAEAAAAAAAIAAwACAAMAAgACAAMAAwADAAMABAAEAAIA
AQADAAcACwAQABkAIwArADUAQwBSAGIAcQB8AIYAjQCKAHwAagBSADUAGAABAPH/4//d
/9//5P/q//D/9f/3//X/9f/1//f/+P/8//7//v/9//r//P8AAAEAAQABAAEAAQD//wEA
AAD///7//f/+////AAACAAEAAAD///3//////wAAAAAAAP///v/9//3//f/9//3//v8A
AAEAAgABAAAAAAD/////////////AgADAAQABgADAAMAAgABAAMABAAEAAQAAwAEAAQA
BAAEAAIAAAAAAAMABQAFAAUABgAGAAYABwAHAAcACAAIAAoACwAMAA0ACwALAAwADgAO
AA0ADgANAA8ADwARABMAFAAUABQAEgASABMAFAAUABQAFAAVABQAFgAWABYAFQAUABIA
EQARABIAEQAQABEAEQAQABAAEAAOAA4ADQAMAAsACwAKAAkACAAIAAgACAAGAAQABAAD
AAQAAwADAAMA//////////////3//f/9//3//f/9//3////////////+//3//P/8//r/
+v/6//j/+v/7//v/+//7//v/+//7//z//P/7//n/9//3//n/+f/5//j/+P/5//v/+f/5
//r//P/8//z//P/6//r/+//7//v//P/8//v/+v/7//z/+P/6//v/+//8//z//P/8//3/
///9//3//f/7//v//P/8//v/+v/5//b/+f/6//z//f/8//v/+v/5//z//P/8//v/+P/3
//X/9f/4//v/+v/5//r/+//7//r/+//7//r/+v/5//f/9P/z//T/9f/1//X/9f/0//T/
9v/4//j/+P/3//X/9f/3//X/9f/1//T/8//y//L/8//0//T/9P/0//T/9P/0//X/9v/0
//X/9P/z//X/9v/2//b/9P/0//T/9P/w//D/8P/x//H/8f/x//L/9f/1//X/9f/2//b/
9//4//b/9f/1//X/9v/2//b/9v/3//n/+v/7//r/+f/6//r//P/6//n/+f/7//z//f/+
//z//P/8//v/+v/4//j/9v/1//X/9v/2//T/9P/z//L/8f/w//D/7//x//L/8v/x/+//
7//v/+//7v/u/+7/7v/s/+z/7f/t/+3/7v/w//H/7//v//D/8P/v/+//7f/t//D/7v/y
//X/9f/5//3/AAAJABMAHwAvAEEAUABeAGsAegCCAIMAfABuAFIAMgAXAPz/6//f/9P/
z//T/9b/2v/i/+X/5//n/+n/6//p/+b/6P/q/+r/6//s/+7/8P/x//H/8f/x//H/7//x
//H/8f/x//H/8f/x//H/8v/w//D/8P/v//H/8f/y//L/8f/x//H/8f/y//P/9P/1//T/
9P/z//L/9P/0//X/9f/3//f/9//3//X/9f/1//b/9P/1//X/9f/1//b/9v/2//b/+P/5
//r/+//6//n/+v/8//3//P/7//z//P/8//3/+//7//z//P/8//3//v////////8AAAIA
BQAFAAcABwAHAAcACQALAAoACgAKAAgACAAJAAoACgANAA4AEAAQAA4ADgAOAA0ADwAO
AA4ADwANAAsACQAJAAkACAAIAAgACgAKAAkACAAFAAUABAADAAIAAgACAAIAAgAAAAAA
///+//3//f/9//z//f/+/////f/7//v/+//7//v/+//7//v/+//7//v/+f/5//n/+v/6
//r/+v/4//j/+f/5//n/+f/5//n/+f/6//r/+f/3//n/+f/7//v/+//6//r/+//7//n/
+f/6//z//P/8//z/+P/4//n/+f/5//r/+v/5//v//f////z//P/9//3//v/8//z//P/9
//v/+f/5//n/+//7//z//P/8//z//P/6//r/+v/7//v//f/9//3//f/8//z//P/7//z/
+//5//n/+v/7//j/9f/5//v//P/8//v/+//6//r/+P/3//X/9f/4//n/+f/5//n/+P/4
//r/+P/4//j/9//5//n/+//5//f/9//2//X/9v/2//f/+P/6//r/+v/6//X/9P/0//T/
9v/5//r/+//5//r/+v/4//j/+P/4//j/+P/4//j/+f/4//f/9v/2//n/+f/5//n/+P/4
//n/+v/7//v//P/9//7//v/+//7//P/9//3//f//////AQACAAIAAAD/////AAAAAAAA
AAAAAAAAAAD///7//P/8//r/+v/7//3//v/+//7//f/8//3//P/8//v/+v/6//n/9//4
//n/+v/7//j/+P/4//j/+v/6//v/+//7//z//v////v/+//8//z//f/9//v/+//6//7/
AAD//wMACQALAAwADwAXACUANQBFAFQAYABtAHoAhgCHAIQAfgBqAE4ALwAYAP//6f/d
/9f/1//a/+T/8P/1//P/8f/v//H/9f/4//r//P/8//3//v/+///////+//3///////3/
/////////////wEAAQABAAIAAAAAAAAA///9//3//v/+////////////AQABAAEAAQAB
AAIAAgACAAQABAAFAAUAAwADAAMAAwABAAEAAQACAAQABQAFAAUABQAGAAYABgAEAAYA
BwAIAAgABgAEAAQACQALAAsACwAKAAoACgALAAkACQAKAAoADAANAA4ADwAPAA8AEAAS
ABEAEQATABMAEQARABMAFQAWABYAFgAUABcAGQAbABwAGgAaABsAGgAaABoAGgAZABsA
GgAaABsAGwAZABcAFwAYABgAGQAaABgAGAAXABYAEwATABIAEQAQABAAEAAQABIAEAAQ
AA8ADgANAA0ADQAJAAkACQAJAAkABwAHAAcACgALAAwADQAMAAsACgAJAAkACQAJAAoA
CgAKAAoACAAHAAcABgAFAAYABwAIAAkACAAIAAcABQAFAAUABwAHAAUABAAEAAUACAAH
AAgACgAKAAoACgAKAAYABgAHAAcABwAIAAgABwAHAAkACwAIAAoACwALAAwACgAKAAoA
CwALAAkACQAJAAkACQAKAAoADAAMAAwACgAKAAoACwALAAkACQAJAAkACAAIAAgABwAG
AAUAAwADAAYACQAIAAcABwAJAAoACgAHAAcABgAGAAQAAwABAAEABQAHAAgACQAHAAYA
BgAIAAcABgAFAAMAAQABAAMAAQACAAMAAwADAAQABAAFAAYABwAGAAUABAABAAAAAAAA
AAMABQAFAAUAAwACAAIAAgACAAIAAgACAAIAAgADAAEAAQABAAIABQAFAAUABQAEAAQA
BQAGAAQAAwADAAMABgAGAAYABgAGAAcABwAHAAkACQALAAwACgAIAAcABwAIAAgACAAI
AAgACAAIAAcABAACAAIAAAD/////AAAAAAIAAgABAAAA/f/8//z/+//7//z//P/7//n/
+f/5//n/+v/6//r/+v/6//r/+//7//r/+v/7//v/9//3//j/+P/7//v/+f/5//r//v/8
//v//f///wEABAAPABsAJwA1AEUAVABgAG0AeACAAIEAegBsAFQANgAZAAAA6//b/9P/
0f/V/+D/6P/q/+3/7f/r/+3/7f/v//L/9v/0//L/8//2//b/9v/3//f/9//3//f/9f/3
//n/+f/5//n/+f/5//n/+v/4//j/+P/3//X/9f/2//b/+f/5//n/+f/5//n/+f/5//v/
/P/8//z/+v/6//v/+//5//n/+f/5//r/+//8//7//P/9//3//f///wAAAAAAAP//AAAA
AAAA/v/8//r/+v8AAAMABAAFAAQABAAEAAUAAwADAAQABAADAAMAAwADAAMAAwAEAAYA
CQAJAAsACwALAAsADQAPABAAEAAQAA4ADAANAA4ADgARABIAFAAUABQAFAAUABMAEwAS
ABIAEwARAA8ADQANAA8ADgAOAA4ADQAMAAoACAAIAAkACQAJAAUABAADAAIABQAEAAUA
BQACAAEAAQABAAEAAQABAAEAAwABAAEAAQD///////////3//f/9//3/+//7//v//P/8
//z//P/6//r/+//7//v/+//7//v/+//6//r/+f/3//j/+f/8//3/+//6//r/+//7//n/
+f/6//r/+v/6//r/+v/6//v/+//5//r/+v/5//n/+//9//r/+v/7//v//P/8//z//P/9
//3/+//7//v//f/9//7//v/+//7//v/8//r/+v/7//v/+//7//v/+//7//r/+f/3//n/
+f/4//n/+f/7//n/9//3//n/+v/6//n/+f/4//j/9v/1//P/8//2//f/9//3//n/+P/4
//r/+f/4//f/9f/z//P/9f/z//X/9f/0//P/8v/y//P/9P/4//j/+P/4//X/8v/y//T/
9P/0//T/8P/w//D/8f/y//P/9P/2//X/9f/1//X/9v/2//f/+P/6//n/+f/5//j/+P/4
//j/9v/3//f/9//7//v//f/+//z/+v/5//n//P/8//z//P/6//r/+v/5//n/+P/5//j/
9f/1//b/9v/0//T/8//y//P/8v/y//H/8//0//T/8//z//P/8//z//D/8P/w//D/8P/w
//H/8f/u/+7/7//v//D/8f/z//T/9P/z//D/7//w/+7/7v/1//f/+f/7/wAABwAPAB0A
LwA9AEwAXABpAHYAggCFAH4AbgBWADwAIQAEAOn/2f/T/83/y//W/+L/6P/l/+X/5//p
/+v/6//q/+r/6v/s/+3/7v/u//D/8f/x//H/8f/x/+//8f/z//P/8//z//L/8f/w//D/
8f/y//P/8//z//P/9P/0//P/8//z//P/8//z//P/8//x//L/8v/y//X/9v/4//n/9//3
//f/9//3//f/9//4//j/+f/5//n/9//4//j/+P/6//z//f/+//7//P/6//r/+//9//3/
/f/+//7//v////////8AAAAAAAABAAIAAwADAAMABAAGAAcABwAJAAkACQAJAAsADQAM
AAwADAAKAAwADQAOAA4ADQAOABAAEAASABIAEgARABMAEgASABMAEQAPAA0ADQANAAwA
DAAMAAoACgAJAAgACQAJAAgABwAGAAYABgAGAAYABAAEAAMAAgABAAEAAQD/////////
//3/+//7//v//P/9//7////+//3//P/7//3//f/9//7//P/8//z/+v/6//v/+//7//z/
/f/+///////+//z/+f/5//n/+//7//v/+v/6//v////9//3//v/8//z//P/8//z//P/9
//3/+//8//z/+//7//3////8//z//f/9//7//v/+//7///8BAP////////3//f/+//7/
/v/+//7//P/+//7///////3//f/9//3/AAAAAAAA///+//3/+//7////AQD///3//v//
/////v/7//v/+v/6//v/+//6//v/+v/7//v/+//5//j/+P/6//z//P/8//v/+//7//3/
+//7//v/+v/5//j/+P/5//r//P/8//z//P/7//r/+v/6//n/+//7//v/+v/6//r/+v/6
//b/9v/2//f/+P/5//r//P/8//v/+v/5//z//P/9//7//v/9//3//f/9//z/+//6//3/
//8AAAEAAQABAAMABAAEAAIAAQABAAIAAgACAAIAAwAEAAUABQABAP7//f/6//v/+//8
//z//v/+//3//P/5//j/+P/3//n/+v/6//n/9//3//f/9//2//b/9v/2//b/9v/3//f/
9v/2//f/9//3//f/+P/4//f/9//1//X/9P/0//b/+//9/wEAAwAGAAsAEQAbACkAPQBM
AFgAZQB0AH4AfwB+AHAAWAA8ACMADAD5/+n/2//R/9H/1P/a/+L/7f/x//H/8f/v/+3/
7P/w//T/9v/3//b/+P/4//n/+f/5//f/9//1//f/+f/5//n/+f/5//n/+f/6//z//P/8
//v/+f/5//r/+v/7//v/+//7//z//f/+/////v/+//3//P/+//7/////////////////
AQABAAEAAgACAAMAAwADAAIAAgABAAAAAgAEAAUABgAIAAYABAAEAAYABwAGAAUABAAE
AAQABQAGAAcACQAKAAkACQAJAAkACwALAAwADgANAA0ADwAPABAAEQAUABcAFwAWABUA
EgAVABcAGQAaABoAGgAbABoAGQAYABcAFQAYABgAGQAbABkAFQARAA8AEwAUABYAGAAW
ABYAFQAUABAADwANAAsADQAOAA8AEAAPAAwACwAJAAkACQAKAAsACwALAAsACwAJAAcA
BwAHAAkACQAJAAkACAAHAAYABQAIAAkACgAMAAoACgAKAAgABwAHAAYABQAHAAcABwAH
AAgACAAHAAUABQAFAAcABwAHAAYABgAHAAsACQAJAAoACQAIAAcABgAFAAYACAAJAAkA
CgAKAAkACQALAA0ACgAIAAkACQAKAAoACgAKAAsADQALAAsACwAJAAkACgAKAAwADAAM
AAoADAAMAA0ADQALAAsACwALAAsACgAJAAcACQAJAAgACQALAA0ACwAJAAoACwALAAoA
CQAJAAgACAAIAAcABQAFAAkACwAMAA0ADAAKAAkACgAKAAoACgAJAAkACQALAAkABwAH
AAYABQAHAAgACgAMAA0ADAALAAoACQAIAAgACAAHAAkACQAJAAkACAAIAAoACgAIAAcA
BgAKAAwACwAKAAkACAAIAAgACAAJAAcABwAHAAgACQAJAAkACQAMAAwADQAOAA0ACwAK
AAkACwAMAA0ADgANAA0ADAALAA8ADwARABIAFAASABEAEQASABIAEgASABAAEAAQAA8A
DAAKAAoACAAHAAcACAAIAAkACgAKAAoABwAGAAYABQAEAAQAAwABAAMAAwADAAMABAAE
AAQABAADAAIAAgABAAAAAAABAAEA/////wAAAAABAAEA//////7//v/+/wEABQAHAAkA
EAATABUAIQAxAD8ATABWAGUAcgB+AIMAgAB2AGQATAAvABYA///v/+X/2f/X/9z/5v/u
//P/8//1//P/8//z//b/+v/6//r/+//6//z//P/9//3//f/8//v/+P/5//v/+//7//v/
+//7//v//P/8//z//P/7//v/+//8//z/+//7//v/+//8//3//v////7//v/9//z//v/+
///////+//3//P/7//z//f/+/wAAAgADAAMAAwAAAAAA///+////AgAEAAYABAACAAAA
AAACAAMAAgABAAEAAgADAAUABQAFAAYABgAGAAcACAAJAAgABwAHAAgACgALAA4ADwAO
AA0ADgAPABEAEgATABIAEAARABIAEgARABIAFAAUABIAEgASABEADwAOAA4ADwASABEA
EAARABMAEgASABIAEAAQAA8ADgALAAsACgAJAAgACAAIAAgACAAGAAYABQAGAAUABQAF
AAUABQAFAAUAAwABAAEAAQD/////////////////////////////AAAAAAAAAAD+/wAA
AQABAAEAAAD///7//f/+//7//f/7//v/+//9//3////+//7////+//v/+v/6//3//v//
/wAA/P/8//3//f/9//7//v/9////AQADAAAA/v//////AAAAAAAAAAABAAEA////////
/////wAAAAAAAAAAAAD+/wAAAAABAAEAAAD///7//f/8//z//P/7//z/+//5//n//f//
//3/+//6//v/+//6//v/+//6//r/+v/5//f/9//4//n/+f/5//v/+v/6//z/+f/4//f/
9f/3//f/+f/3//X/9f/0//P/8//0//b/+P/3//b/9f/0//T/9P/1//b/9v/3//b/9f/3
//b/9v/4//j/9P/2//b/9v/2//T/9P/0//X/9f/1//X/9v/3//f/9//3//j/+P/5//r/
+v/5//n/+f/4//j/+P/4//n/+//8//3//f/9////AAAAAP7//f/9//7//v/+//7//P/8
//z/+//6//j/+P/2//b/9//5//r/+f/4//b/9P/0//T/9f/1//T/9P/z//H/8//z//P/
8//w//D/8P/w//L/8v/z//P/8v/y//P/8//x//H/8v/y//H/8f/v/+//9P/2//T/8f/1
//n/+/8AAA0AGQAhADMARQBUAF4AbQB8AIAAfwB8AG4AVgA8AB8AAgDt/9//0//L/8//
2P/g/+j/6//p/+n/6//r/+v/7P/u/+z/7P/z//b/8v/0//X/9f/1//X/9f/z//X/9P/z
//L/8f/z//P/8//0//T/9P/0//P/8f/x//L/8v/0//X/9v/3//X/9f/1//X/8//0//T/
9P/2//b/9//3//n/+f/5//n/9//3//f/+P/4//n/+f/5//n/+v/6//r/+v/8//3//v8A
AP7//P/8//3//////////v/+//7///8BAAEAAgACAAIAAwAEAAUAAwADAAQABgAHAAcA
CQAJAAsACwANAA8AEAAQABAADgAOAA8AEAAQABEAEgAUABQAFAAUABQAEwARABAAEAAR
ABMAEQAPAA8ADwAOAA4ADgAOAA4ADQAMAAsACwAKAAkABgAGAAYABgAGAAQABAADAAQA
AwADAAMA//////////8BAP////////7//f/8//v//P/9//7///8BAAEAAQACAAAAAAAA
AP7/AAABAAEAAQAAAP///v/9//7//v/9//v//v///wIAAwADAAIAAgADAAQAAQAAAAAA
/v/+//7//v///wAAAgADAAEAAgACAAEAAwAFAAcABAADAAMAAgACAAAAAAAAAAEAAwAB
AAEAAQACAAMABQAGAAQABAAEAAIAAAAAAAEAAQABAAEAAQABAAQABAAEAAMA///9//r/
+f/+/wEAAAD//wEAAwAEAAQAAQABAAAAAAABAAEAAAABAP/////+//3////+//7/AAD+
//7//v/9//////8BAP////////7//f/8//z//f/+//7//v/+//7//P/8//3//v/+////
/v/9//3//P/8//7//v/6//v//v/+//z//P/8//z//P/8//z//f/9//3//f/+//3//f/9
//3//v/+////AAACAAEAAQABAAQABAAEAAQAAgADAAMAAwAHAAcACQAKAAgABgAFAAUA
BgAGAAYABgAIAAgACAAHAAYABAAEAAIAAQABAAIAAgACAAIAAQAAAP///v/+//3/+//8
//z/+//7//v/+//7//z//P/8//z//P/8//3//f/6//r/+//7//n/+f/6//r//P/9//z/
/f/6//j/+P/5//3/AQAFAAwAEQAXACEALwA/AEwAXABrAHQAfACDAIIAeABkAEwAMQAW
AP3/5//b/9P/0//a/+L/7P/x//H/8f/x//H/9f/4//b/9v/4//n/+P/8//z//f/9//3/
/f/9//v//f/9//3//f/9/////////wAA/v/+//7//f//////AAAAAP//////////////
/////////wAAAAAAAAIAAgADAAMAAgABAAAA//8AAAEAAgAEAAQABQAFAAUAAwAEAAQA
BAAGAAgACQAKAAkABgADAAIABgAJAAoACwAKAAoACgALAAsACwAMAAwADgAPABAAEQAQ
AA8ADwAQABEAEQATABMAEwATABUAFwAYABgAGAAWABYAFwAYABgAGwAcAB4AHgAeAB4A
HgAdABsAGgAaABsAHQAbABkAGQAZABgAGAAYABgAGAAXABYAFQAVABQAEwAUABQAFAAU
ABIAEAAQAA8AEAAPAA8ADwANAA0ADQANAA0ACwALAAsADQANAA0ADQALAAsACwALAAsA
CwALAAwACgAKAAoACAAKAAsACwALAAkACQAJAAkACAAIAAcABQAGAAcACgALAAkACAAI
AAkADQALAAsADAAJAAgABwAGAAgACgANAA8ADgAOAA0ACwAJAAsADQAKAAoACwALAAwA
DgAOAA4ADwAPAA0ADQANAAsACwAMAAwADwAQABEAEAAOAA4ADwAPAA0ADQANAA0ADAAM
AAwACwANAA0ADAANAA4ADwAMAAkACQALAAwADAANAA0ADAAMAA4ADQALAAsACgALAAsA
CwALAAoACgAMAA4ADgAOAA0ADAALAAwACQAKAAsACwALAAgACAAJAAoADgAOAA4ADgAN
AAwADAAMAAoACwAKAAkACQAIAAgACgAMAAoACQAIAAgACQALAAsADQALAAsADAAMAAwA
CwAKAAkACAAJAAoACwANAAwACwAKAAoADQANAA0ADQAOAA4ADwAQAA4ADQANAA0AEAAQ
ABAAEAAOAA8ADwAPABMAEwAVABYAFgAUABMAEwATABIAEQAQABIAEgASABEAEgAQABAA
DgANAA0ADgAOAA4ADgANAAwACwAKAAoACQALAAwADAALAAoACQAIAAcACAAIAAgACAAK
AAoACwALAAkACAAIAAcABgAHAAkACgAJAAkABwAHAAgACgAKAAkACwAPABUAGgAbACMA
MwBBAE0AXABqAHcAfgCIAI0AhgB2AGIASAArABAA/f/x/+v/5f/j/+j/8P/4//v/+//9
//3///8BAAIAAgACAAIAAwAEAAYACAAJAAkACQAHAAcABQAHAAgACQAKAAsACgAJAAgA
CAAKAAoACgAJAAkACQAKAAoACgAJAAgABwAIAAkACgALAAsADAAMAAwACgAKAAsACwAN
AA0ADQANAAsACwALAAwACgALAAsACwANAA4ADgAOAAwADgAPABAADgAMAAoACgAPABEA
EQARABAAEAAQABEAEwATABQAFAASABMAFAAVABYAFwAZABwAGwAbAB0AHQAbABsAHQAf
AB8AHgAdABoAHAAfACIAJAAjACIAIgAgACEAIgAjACMAIwAiACIAIwAjACEAHwAfAB8A
HgAeAB4AHgAeAB0AHAAbABsAGgAZABYAFgAWABYAFgAUABQAEwATABMAFAAVABEAEQAR
ABEAEQAPAA8ADwARABEAEQARABEAEQARABEADwAPAA8AEAAOAA4ADgAMAAwADQANAA0A
DwAPAA8ADwAQABAADwANAA8ADwARABEADwAOAA4ADwAPAA0ADQAOAA8AEAARABIADgAO
AA8ADwANAA4ADgANAAsADQAPAAwADQAPABAAEgAQABAAEAARABEADwAPAA8ADgANAA0A
DAANAA4ADwAOAA4ADgAPAA8ADQANAA0ADQAMAAwADAALAAsACwAKAAsADQAPAA0ACwAL
AAsACgAIAAoACwALAAwADAALAAkACQAKAAsACwALAAkACAAIAAoACgAKAAoACQAHAAcA
CQAHAAgACQAJAAkACAAIAAkACgALAAoACQAIAAYABgAHAAgACQALAAsACwAKAAgABwAI
AAgACAAHAAgABgAGAAYABgAGAAUABgAHAAkACwALAAsADAALAAsACwALAA4ADgAPABAA
DgANAA0ADQAOAA4ADgAOABAAEQARABEAEwATABUAFgAUABIAEQARABIAEgASABIAEgAS
ABIAEQAQAA4ADgAMAAsACwAMAAwADAAMAAsACgAJAAgACAAHAAgACgALAAsACQAJAAkA
CQAIAAgACAAIAAgACAAJAAkABgAGAAcABwAGAAcACQAKAAsACwAJAAkABgAEAAQABQAN
ABMAFwAYABkAIQAtADsASQBaAG4AfQCKAJQAmQCWAIoAdABaAD0AJAARAP//7//n/+n/
7v/y//b///8DAAEAAQADAAMAAgAAAAAABgALAAgACAAMAA0ADQANAA0ADQALAA0ACwAL
AAsACwANAA0ADQAOAA4ADgAOAA0ACwALAAwADAANAA0ADQANAA8ADwAPAA8AEQASABIA
EgASABIAEwATABIAEQAQAA8AEQARABEAEgAUABUAFQAVABUAFgAWABYAFAAWABcAGAAY
ABYAFAAUABkAGwAbABsAGgAaABoAGwAbABsAHAAcABwAHQAeAB8AHwAfACAAIgAhACEA
IwAjACUAJQAnACkAKQAoACcAJAAnACkAKwAsACsAKgAqACgAKQAqACsAKwAtACwALAAt
ACsAKQAnACcAKAAoACkAKgAsACwAKwAqACgAJwAlACMAJAAkACQAJAAkACIAIgAhACIA
IQAhACEAHQAdAB0AHQAgAB8AIAAhACMAIwAjACMAIAAfAB4AHQAfAB8AHwAgAB4AHgAe
ABwAGgAbABsAGwAcAB0AHgAfACAAIAAfAB0AHQAdAB8AHwAfAB4AHgAfACEAHwAfACAA
IAAgACAAIAAgACAAIQAhACEAIgAiACEAIAAhACIAHgAfACEAIgAkACMAIgAhACEAJAAj
ACQAJQAlACUAJgAmACQAJAAkACIAIgAiACMAIwAlACUAJQAlACUAJAAjACEAIgAhAB8A
HwAnAA==
         </WaveFormData>
      </LeadData>
      <LeadData>
         <LeadByteCountTotal>10000</LeadByteCountTotal>
         <LeadTimeOffset>0</LeadTimeOffset>
         <LeadSampleCountTotal>5000</LeadSampleCountTotal>
         <LeadAmplitudeUnitsPerBit>4.88</LeadAmplitudeUnitsPerBit>
         <LeadAmplitudeUnits>��V</LeadAmplitudeUnits>
         <LeadHighLimit>2147483647</LeadHighLimit>
         <LeadLowLimit>268435456</LeadLowLimit>
         <LeadID>V6</LeadID>
         <LeadOffsetFirstSample>0</LeadOffsetFirstSample>
         <FirstSampleBaseline>0</FirstSampleBaseline>
         <LeadSampleSize>2</LeadSampleSize>
         <LeadOff>FALSE</LeadOff>
         <BaselineSway>FALSE</BaselineSway>
         <ExcessiveACNoise>FALSE</ExcessiveACNoise>
         <MuscleNoise>FALSE</MuscleNoise>
         <LeadDataCRC32>3683965088</LeadDataCRC32>
         <WaveFormData>
8v/y//L/8v/y//L/8v/y//L/8v/y//L/9P/0//T/9P/0//T/9P/0//b/9v/2//b/+P/4
//j/+P/4//j/+P/4//n/+v/7//z//P/8//z//P/+//7//v/+/wEAAgADAAQAAgACAAIA
AgAEAAQABAAEAAYABgAGAAYABgAGAAYABgAGAAYABgAGAAYABgAGAAYABAAEAAQABAAD
AAIAAQAAAAAAAAAAAAAA/v/+//7//v/8//z//P/8//z//P/8//z/+//6//n/+P/2//b/
9v/2//j/+P/4//j/+P/4//j/+P/4//j/+P/4//b/9v/2//b/9v/2//b/9v/2//b/9v/2
//b/9v/2//b/9P/0//T/9P/2//b/9v/2//b/9v/2//b/+P/4//j/+P/4//j/+P/4//j/
+P/4//j/9v/2//b/9v/5//r/+//8//v/+v/5//j/+P/4//j/+P/6//r/+v/6//j/+P/4
//j/+v/6//r/+v/6//r/+v/6//r/+v/6//r/+v/6//r/+v/6//r/+v/6//z//P/8//z/
+//6//n/+P/4//j/+P/4//r/+v/6//r/+P/4//j/+P/4//j/+P/4//j/+P/4//j/+P/4
//j/+P/6//r/+v/6//r/+v/6//r/+P/4//j/+P/4//j/+P/4//j/+P/4//j/+P/4//j/
+P/4//j/+P/4//r/+v/6//r/+P/4//j/+P/4//n/+f/5//n/+f/6//r/+//7//v//P/8
//z//f/9//3//f/+//7//v/+//7//v8BAAIAAwAEAAQABAADAAAAAQADAAQABQADAAMA
AwADAAQABAADAAAA/f/9//3//f/7//v/+//6//r/+v/6//n/+f/5//n/+v/6//j/+P/4
//j/+P/4//j/9v/2//X/9f/1//X/9f/1//f/9//3//f/9//3//f/9//4//j/+P/4//b/
9f/4//v///8CAAsAEwAYACEALAA5AEgAVgBiAGoAcQBvAGYAWABHAC8AFwACAPX/6v/k
/+T/6P/t//H/9P/2//T/8v/0//T/9f/5//v/+v/5//f/9//7//v/+//5//v/+//7//z/
+//6//n/+P/7//v/+//7//n/+f/5//n/+v/6//r/+v/4//j/+P/5//n/+f/5//n/+v/6
//v//f/9//z/+v/5//r/+v/6//v//P/7//7////9//z/+//6//z//P/8//z/+//7//r/
+f/6//v//P/9//7/AAAAAAAAAAAAAAAAAQABAAIAAgACAAQABQAFAAcABQAFAAUABwAG
AAcABwAJAAsADAAMAA0ADgAOAA8ADwASABIAEwATABEAEgASABMAEwATABQAFAAQABAA
EQARABIAEQASABQAEgASABIAEAAPAA8ADgANAA4ADQAMAAsACgAKAAoACgAIAAcABwAH
AAYABQAFAAUAAgACAAIAAgABAAAAAAAAAAIAAwADAAIAAgACAAMABAAEAAMAAgABAAAA
AAAAAAAAAQABAAEAAQACAAIAAgACAAIAAgACAAEA//8AAAAAAAACAAEA//8BAAIAAgAC
AAIAAwADAAMAAwABAAEAAQABAAEAAgADAAQABAADAAIAAgAEAAQABAAEAAUABAAEAAYA
BAAFAAUABQAFAAQABAAEAAEA/v8AAP////8AAAIAAwACAAEAAQABAAMAAwAFAAMAAAD/
/wAA/f8AAAEAAQABAP//AQABAAAAAgADAAMAAwABAP///v/9////AQD//////v/9//3/
/v///wEAAgACAAAAAAAAAP///f8AAAAA///9//z//f/8//7///////////8AAAEAAQD/
//7//v/9/wAAAAACAAIAAAAAAAAAAAD///7//f/9////////////AgACAAMAAwABAAIA
AgACAAEAAQABAAEAAgACAAIAAgADAAQABgAIAAgACAAIAAgACAAGAAYABwAIAAkACgAL
AAkACQAIAAgABwAEAAMAAwADAAMAAwADAAEAAAD+//7//P/7//v/+//9//7//v/8//z/
/P/8//z//P/8//z//P/5//n/+f/5//v/+//7//v/+f/5//n/+f/5//n/+P/4//r/+P/8
//3/AAADAAUABgANABMAHAArADwASQBWAGQAcAB4AHsAeQBsAFYAPQAnABMAAgD3/+z/
5v/o/+r/7f/z//b/+P/4//r//P/4//X/9f/3//b/9//5//v/+//7//v/+f/5//n/+f/6
//r/+v/6//r/+f/5//n/+f/5//n/+f/5//r/+v/6//r/+P/4//j/+f/7//v/+//7//n/
+P/4//n/+v/6//n/+f/4//j/+P/5//f/9f/3//f/+P/4//j/+P/6//r/+v/6//r/+//7
//v//f/9//3//f/8//7//v/+//7//v/+//////8AAAAAAAAAAAEAAQADAAMAAwADAAUA
BgAHAAcACQAJAAoACgALAAoACgALAAsADAAMAA0ADQAOABAAEQATABIAEQARABAADwAQ
ABIAEwASAA8ADgAOAAwADAAMAAoACgALAAsACwAIAAcABgAFAAIAAgACAAIAAgABAAEA
AQD+//3//f/9//3//v///wAA/v/8//v/+v/6//v/+//6//v/+v/6//r/+f/5//n/+f/6
//r/+v/6//n/+f/5//n/+P/4//j/+P/4//j/+P/3//f/+P/4//j/+f/5//j/+//7//r/
+f/4//v/+//7//v/+v/5//j/9//4//j/+P/4//v/+//7//z/+v/6//r/+v/5//j/+P/6
//j/+f/5//n/+//6//r/+v/4//b/+f/5//j/+P/5//n/+f/5//r/+//7//v//f/7//n/
+f/7//n/9//3//b/9f/2//n/+v/6//j/+f/5//n/9v/1//X/9f/5//v/+f/5//j/9//3
//j/9v/3//f/9v/3//j/+f/5//X/+P/4//f/9P/0//b/9v/2//f/9//3//T/9P/0//P/
9f/2//j/+f/4//j/+P/4//b/9v/2//b/+P/4//j/+f/4//f/9v/1//j/+P/5//n/9//4
//j/+P/7//v/+//7//7//v/+//7//P/8//3//v///wAAAQACAAIAAAAAAAEAAQABAAEA
AQD//////v/+//3/+v/5//n/+//7//v/+//7//r/+P/4//j/9//3//f/9f/2//b/9P/2
//b/9v/2//X/9P/z//L/8f/x//H/8f/y//P/9P/1//P/8//z//P/8//z//L/8v/w//T/
9v/1//j//f////7///8FABAAHwAsADkARABOAFwAaABrAGkAZgBYAD8AKQAVAAAA7f/i
/9z/2v/e/+X/7f/y/+7/7P/q/+r/7v/x//P/8//0//X/8//1//b/9f/0//H/8//z//P/
9P/0//T/9P/0//f/9//3//f/9f/1//X/9f/y//L/8v/y//T/9P/0//X/9//3//f/9//1
//T/9P/1//j/+P/3//f/9P/0//T/9f/z//H/8//z//b/9v/2//b/9v/2//b/9v/2//f/
9//3//X/9f/1//X/9//6//v//P/8//z//P/9//v//P/8//z//P/9//3///////////8B
AAIAAwADAAUAAwAEAAQABQAGAAYABwAHAAkACgAMAA0ADAAMAAsACwAJAAkACgAKAAoA
CgALAAsACwAJAAkACgAKAAoACgAIAAcABwAGAAUABAADAAIAAQAAAAAAAAAAAAAA////
/////P/7//v/+//4//j/+P/4//f/9v/2//b/+f/7//z//P/6//j/9//2//f/9//3//f/
+P/4//j/+P/2//X/9P/z//X/9v/3//j/+P/4//j/9//3//j/+P/4//b/9f/z//X/+P/4
//j/+P/5//n/+f/5//f/9//3//f/+P/4//j/+P/5//n/+f/6//r/+v/6//r/9//2//b/
+P/4//n/+f/5//n/+P/4//j/+v/4//v/+//6//r/+//7//r/+f/5//n/+//7//3/+//3
//f/+f/3//j/+f/5//n/+//9//3//P/7//v/+v/5//j/9//3//f/+//9//v/+//8//v/
+//8//v/+//6//j/+P/4//j/9//2//r/+//7//z//P/+//7//f/9//z/+//6//r/+v/5
//n/+v/8//3//P/6//z//P/8//z//P/8//z//P/9//3//f/9//3/AAAAAAEAAQABAAIA
AgACAAEAAQABAAEABAAEAAQABAAEAAQABQAGAAcACAAJAAoACgAIAAgACQAJAAkACQAJ
AAkACQAIAAgABQACAAEAAQADAAMAAwADAAUABAACAAIAAAD//////////wAAAAD+//z/
/P/8//z//v/+//7//v/+////AAABAAEAAQABAAEA//////////8BAAEAAAAAAP7/AgAC
AP//AgADAAMACAARABsAJAAxAD4ASwBWAGIAagB0AHkAdQBqAFgAPwAnABMAAADz/+z/
6P/s//T/+f/7//z/+v/6//z//P/+/wEAAwD///z//f//////AQABAAEA///9//3//f/+
////AAABAAIAAQABAAEAAQD///////////7//v/+//7///8AAAEAAwABAAEAAQABAAEA
AAAAAAEAAAAAAP/////+//7//v///wEA//8BAAEAAAAAAAAAAAACAAIAAgACAAAAAQAB
AAEA//////////8DAAYABwAIAAYABgAGAAcABwAIAAgACAAGAAcABwAJAAkACQAJAAsA
DgAPAA8AEQARABIAEgATABQAFAAVABUAEwASABIAEQASABQAFQAXABkAGQAaABoAGAAY
ABkAGQAXABUAFQAWABYAFgAWABQAEQARABAADwAPAA8ADwAPAAwACgAIAAYABwAHAAgA
CQAGAAUABQAFAAYABgAGAAYABwAGAAYABgAFAAUABAACAAMAAgACAAIAAgABAAAA//8A
AAAAAAAAAAEAAQABAAEAAgACAAIAAgAAAAAAAAD//wEAAgACAAIAAgABAP//AQACAAIA
AgACAAMAAwADAAMAAwADAAMAAwAAAAAAAAAAAAMAAwADAAQAAgACAAIAAgADAAIAAgAE
AAIAAwADAAMABQAEAAQABAAEAAIABQAFAAMAAgACAAEAAgABAAEAAQD/////AQD///7/
//8CAAEAAQABAAAA/////wEAAQAAAAAAAQABAAEA/v/9//3//f///wEA//////////8A
AAIAAAABAAEAAAD+//7//v/9//3/AAAAAP///v/+/wAAAAAAAAEAAQABAP7//P/8//7/
/v/+//7//f/8//v/+//+////AAABAAEAAAAAAP////8AAAAAAAADAAMAAwADAAIAAgAC
AAIAAAAAAAEAAgAFAAYABwAIAAYABAAEAAUABQAFAAUABQAFAAUABAAEAAQAAgACAAMA
AgABAAAA///9//z/+v/6//z/+//7//v/+//8//z/+v/6//r/+v/6//r/+v/6//r/+f/5
//n/+f/3//f/9//3//j/+f/6//v/+v/5//f/9v/4//b/9v/7//7//f8BAAQACQAPABoA
KQA0AEMAUgBeAGoAdgB5AHcAagBWAEEALQAXAP7/8f/q/+T/4v/q//X/+f/2//T/9v/4
//j/+P/3//X/8//2//f/+f/5//n/+f/5//f/+f/5//n/+v/6//r/+v/6//r/+f/4//f/
+f/5//n/+f/6//r/+v/6//j/+P/4//n/+P/3//b/9f/1//T/9P/1//j/+P/3//f/9v/2
//b/9//3//X/9//3//j/+P/4//j/9v/2//b/9v/3//n/+v/7//n/+f/5//n/+v/8//z/
/P/+//7//v////3//v/+//7//v//////AQADAAMAAwAFAAYABwAHAAkACwAMAAwADQAM
AAwADQANAAwADAANAA0ADwAQABAAEQARABEAEgASABIAEgATABMAEQAPAA8AEAAOAA4A
DgAMAAkACQAIAAcABwAHAAcABwAEAAQABAAEAAIAAQABAAEAAAD////////+//7//v/+
//v/+v/6//r//P/9//3//P/7//r/+v/6//v/+//7//v/+P/4//j/+P/3//f/9//3//n/
+v/7//z/+//6//n/9//3//j/+P/4//r/+f/3//n//P/8//z//P/8//v/+v/5//v/+//7
//v/+v/6//r/+v/7//v/+//8//z//P/8//z//f/8//z//v/+//////////7//P/7//r/
/P/6//3//f/6//r/+//7//r/+f/5//n/+v/7//7//f/5//n/+//5//r/+//7//v/+f/7
//v/+v/4//n/+f/5//n/+f/6//v/+v/7//j/9//4//f/9//4//r/+//7//r/+v/6//r/
+f/1//j/+P/3//b/9v/4//j/+P/5//n/+f/4//j/+P/3//j/+v/7//n/+P/4//j/+P/4
//b/9v/2//f/+P/5//r/+//7//r/+v/5//v//P/8//z//f/9//3//f/9//z/+//6//v/
/P/+/wAA//8AAAEAAgACAAAAAAABAP//////////AgADAAMABAACAP7//P/7//v/+//7
//v//f/8//r/+v/4//f/9//3//n/+v/6//j/+P/4//j/+P/2//b/9v/2//f/9//3//f/
9f/1//X/9f/3//f/9//3//f/9//2//b/9P/0//b/+f/8//3///8CAAUACwASAB8AMAA9
AEgAUgBgAGoAbwBtAGIAUAA5ACcAEwAEAPf/6v/g/97/3v/j/+n/8v/2//b/9P/y//D/
7//x//X/9v/3//X/9//3//f/9//1//P/8//z//T/9v/2//b/9v/3//f/9//3//n/+f/5
//n/9v/2//b/9v/4//j/+P/5//v/+//7//v/+v/4//f/9//6//r/+f/5//j/+P/4//n/
+f/3//n/+f/6//r/+v/6//n/+P/3//b/+P/5//n/+f/7//v/+//7//r//P/8//z//P/8
//z//f///wAAAAAAAP7//////wEAAQABAAEAAwAEAAUABQAHAAkACgAKAAsACgAKAAsA
CwANAA4AEAARAA8AEAAQABEAEAAPAA8ADgANAA4AEAARAA4ACwAKAAoADQAOAA8ADgAN
AA0ADAALAAcABQADAAEAAwAEAAUABgABAP///v/9//3//f/+/////v/+//7//v/9//z/
/P/8//z//f/9//z/+v/4//f/9v/6//v//P/9//r/+v/6//r/9//3//f/9//6//r/+v/6
//r/+v/6//n/9//4//j/+P/4//f/9f/3//r/+v/6//r/+v/5//j/9//5//n/+f/5//r/
+v/6//r/+f/5//n/+v/6//r/+v/6//v/+v/6//z//P/9//3//f/7//r/+v/6//r/+P/7
//v//P/8//3//f/6//n/+f/5//f/9//5//f/9v/3//r/+f/5//n/+P/3//f/+f/5//j/
9v/3//f/9//2//X/9f/1//j/+//6//v/+P/3//f/+P/4//n/+f/4//j/+P/4//f/8//2
//b/9f/1//b/+f/6//n/+f/4//f/9v/2//b/9f/1//b/+P/5//b/9v/2//f/9f/1//b/
9v/4//j/9v/2//b/9v/2//b/9v/3//X/9f/1//X/9//4//r/+//7//z//P/8//z/+//6
//n/+//8//3//v/9//z//P/8////AAABAAIABAACAAIAAwABAAEAAQABAAEAAQAAAAAA
AQD+//3//f/7//v/+//7//7//v/9//7//P/7//v/+//6//r/+f/2//j/+P/4//j/+v/6
//r/+v/3//f/9//3//n/+f/5//n/+f/5//n/+f/5//n/+P/4//j/+P/2//v//v8BAAMA
CAALAAsAFAAjADAAOQBEAFAAXABmAG0AbwBoAFgARQAvABsACAD7//L/6P/k/+j/8f/1
//j/+P/4//r/+P/4//v////9//z//f/9//3//f/9//3/+//5//n/+f/6//z//P/8//z/
/f/9//3//f/9//3//f/9//z//P/8//z//P/8//z//f/+////AAABAP///v/+////AAAA
AP/////8//z//P/9/////f//////AgACAAIAAgABAAAA///+/wEAAwAEAAUAAwADAAMA
AwADAAQAAwACAAQABAAEAAUABQAGAAYABgAIAAkACQALAAoACQAIAAkACwANAA4AEQAQ
ABAADwAPABMAFAAWABcAFQAUABQAEwAUABYAFwAZABgAFwAXABYAFgAWABcAFwAZABcA
FwAYABgAGAAYABYAFQAVABQAEwASABEAEAAPAAwADAAMAAwADAALAAsACwALAAsADAAN
AAoACgAKAAoABwAGAAYABgAEAAUABQAEAAUABAAEAAQABQAFAAUABQAGAAYABgAGAAcA
BwAHAAcABwAGAAUABAAEAAQABAADAAMABAAEAAQABQAFAAQABwAFAAQAAwACAAQABQAG
AAcABgAFAAQAAwADAAQABQAGAAcABwAHAAgACAAIAAgACAAJAAgACAAKAAkACQAIAAcA
CAAIAAkACgAIAAYACQAJAAoACgALAAsACAAHAAcABwAFAAUABwAFAAQABQAIAAcACQAJ
AAgABwAGAAcABgAEAAYABwAHAAcABAADAAMAAwAFAAcABQAFAAUABQAGAAgABwAHAAYA
BAAFAAYABwAHAAMABgAGAAUABQAGAAkACgAIAAcABQADAAMABAAFAAUABAAEAAUABQAF
AAYABwAJAAcABAAEAAQABAAEAAIAAgACAAMABQAFAAUABQAEAAQABQAFAAcACAAIAAgA
BwAHAAcABwAHAAYABQAEAAcACAAKAAwACwAMAA0ADgAOAAwADAANAA0ADQANAA0ACwAL
AAoACgAJAAYABQAFAAYABwAIAAkABwAGAAQABAAGAAUABQAFAAIAAgABAP7//v/+//7/
/v/+//7//v/+//7///8AAAEA///////////9//3//f/9//v/+//6//r/AAAAAP7//f8A
AAUABQAIABMAGwAiADEAQgBNAFYAZAByAHYAdwB3AG4AXABHAC8AFwAEAPn/7v/m/+j/
8P/1//v//P/6//r//P/8//z//f/7//n/+v///wEA///////////9/////////wAA/f/8
//v/+v/9//3//f/9/////////////P/8//z//P/9//7///8BAAAA///+//3//f/8//z/
/f/+//7//f/9//3//v///wEAAAD9//7//f/+//7//v/+//7//v/+//7/AAABAAEAAQAB
AAEAAQABAAIABAAEAAQAAwACAAEAAQACAAQABQAGAAYABwAHAAkABwAHAAcACQAKAAsA
CwANAA0ADgAOAA8AEgASABMAEwAUABQAFQAVABcAGAAYABkAFwAXABgAGAAUABQAFQAV
ABcAFQAVABYAFAAUABQAEgATABMAEgARAA4ADQAMAAsACgAKAAoACgAKAAkACQAJAAgA
BwAHAAcABQAEAAMAAgACAAIAAwAEAAEAAQAAAP7///8AAAIABAAEAAMAAgABAP///v/9
//z//v///wAAAQAAAP7//P/6//r/+v/6//n//P/+////AAAAAP///f///////v/9//z/
/f/9//3//f////////////7//v/+//7/////////AAD+//7//v/+//3//P/8//7//v//
//////8AAAAAAQACAAAA/v8BAAEA/v/+//////8AAP///////wEAAQADAAEA/P/7//z/
+f/8//3//f/9////AQABAAAA/v////////8AAP////////7////8//v//P/7//v//P/8
//3//f/8//z//P/8//v/+//+//7//f/6//r//P/8//r/+//7//v/+//8//3//f/6//r/
+//7//z//P/8//3//f/5//r//P/+//z//P/8//z/+v/6//r/+//7//v/+//7//z//P/9
//3//f/+//7//v///////////wIAAgACAAIAAgACAAMABAAFAAYABwAIAAcABAADAAMA
AwADAAMAAwAFAAUABAAEAAUAAgABAAEAAQABAAEAAQABAAAA/v/+//z/+//7//v/+f/6
//r/+P/4//j/+P/4//r/+v/6//r/+f/5//n/+f/5//n/+f/5//f/9//3//f/+P/5//n/
+v/4//b/9v/3//r//f8BAAYACwANABQAIQAuADsASgBWAF4AaABvAG8AaABYAEUAMQAb
AAQA8f/m/+D/4P/i/+n/8f/0//T/9P/y//T/+P/3//X/9f/2//f/9f/5//v/+//7//n/
+f/5//n/+v/4//j/+P/4//v/+//7//v/+f/5//n/+f/6//r/+v/6//r/+v/6//v/+f/5
//n/+f/7//r/+v/7//z//P/7//v/+P/4//j/+f/5//f/+f/5//r/+v/6//r/+v/6//r/
+v/8//3//f/9//r/+f/4//f/+f/8//3//v/+//7//v////3//v/+//7///8BAAIABQAD
AAMAAwAFAAQABQAFAAcACQAKAAoACwAMAAwADQANAAwADAANAA0ADgAQABEAEwARABEA
EgASABAAEAARABEAEQAPAA8AEAAPAA4ADQAKAAoACwALAAsACgAJAAgABwAIAAgACAAI
AAQAAwADAAMAAgABAAEAAQD+//7//v/+/////v/+//7/AAABAAEAAAD///7//v/+//3/
/f/9//3//P/8//z//P/9//3//f/9//z//P/8//z//P/8//z/+//9//7//v/+//z/+//5
//v//v/+//7//v/9//v/+f/3//n/+//9/////v/+//7//v/9//3//f/+//7//v/+//7/
///+//7/AAD+//////////3//P/8//z//f/8/wAAAQD+//7///////7//f/9//3//f/9
/////f/9//3////9//3//f/8//v//f///////v/+//////////7//f/9//3//f////3/
/f/8//v/+//8//7///////7//f/8//v/+f/4//z//f/9//r/+v/8//z//v/////////+
//7//v/9//r/+v/7//v//P/8//z//f/9//3//v/+//7//f/9//3//f/9//7/AAAAAP7/
/P/8//z//P/+//7//v////3//f/9//3/AAAAAAEAAQABAAIAAgACAAMAAwADAAMABgAG
AAYABgAFAAQABAAEAAcACAAJAAoADAAKAAoACwAIAAcABgAFAAYABwAHAAgACQAGAAUA
BQAFAAUABQAFAAUABAACAAIAAAD///////8AAAIAAwACAAAAAAAAAAAA/v/+//7//v8A
AAEAAgADAAIAAQAAAP//AQABAAEAAQABAAEAAAAAAAAAAAACAAEAAgAFAAsADgARABUA
IgAxADwARwBUAF4AZABuAHUAbwBmAFYAQQArABUABAD7//b/8P/s//D/9f/9/wAA/v8A
AAAAAAACAAMAAQABAAAAAQABAAEABQAFAAUAAwADAAMAAwAEAAYABgAGAAYABgAFAAQA
AwAGAAcACAAJAAYABgAGAAYABAAEAAQABQAGAAcACAAJAAkACAAIAAkACQAIAAYABQAF
AAYABwAJAAkABwAJAAkACAAIAAgACAAJAAoACwAMAAoACwALAAsACQAJAAkACQAMAA4A
DgAOAAwADAAMAA0ADwAQABAAEAAQABEAEQATABQAFQAWABkAGQAZABgAGQAXABgAGAAZ
ABoAGgAbABsAHQAeACAAIQAgACAAHwAfACEAIQAiACIAIAAgACEAIQAhAB8AHwAgACAA
IAAgAB4AHQAdABwAGwAcABsAGgAZABYAFgAWABYAFgAVABUAFQAWABUAFQAVABMAEgAR
ABAAEQAQABAAEAAQABEAEQAQABEAEAAQABAADwAPAA8ADwAQABAAEAAQAA0ADQANAA0A
EAAQABAAEAASABIAEgARABEAEgASABIAEAAPAA0ADwAQABAAEAAQABMAEwATABMAEQAR
ABEAEQASABIAEgASABEAEQARABIAEwAUABUAFgAVABQAFAAWABQAFQAVABUAEwASABIA
EgAVABQAGAAZABcAFgAWABUAFgAVABUAFQATABMAFQATABQAFQAYABcAGQAZABgAFwAU
ABUAFAASABMAFQAWABcAFgAVABUAFQAVABcAFQAVABYAFQAVABYAFgAXABcAFgAUABQA
FAATABIAFgAXABcAFAAUABYAFgAUABUAFQAVABQAFAAUABMAEwAUABYAFwAUABQAFAAV
ABUAFQAWABQAFAAUABQAFAAUABYAFgAWABcAGQAZABkAGQAYABgAGQAZABsAHAAcABwA
GwAbABsAGwAaABoAGgAaABsAHAAeACAAHwAgACEAIgAgAB4AHgAfAB8AHwAfAB8AIQAh
ACAAIAAfABwAGwAbABkAGQAZABkAGwAaABgAGAAWABUAFQAVABYAGAAZABgAFgAWABYA
FgAWABYAFgAWABUAFQAVABUAEwATABMAEwAUABUAFgAXABcAFwAWABYAEgASABAAEQAY
AB0AHwAgACEAJQAyAD0ASABXAGgAdgCCAIoAkQCRAIoAegBjAE0AOQAoABkACgAEAAQA
CAAJAAsAEgAWABQAFAAUABQAEwARAA8AFAAXABUAEwAWABcAGAAXABcAFwAXABgAFwAW
ABUAFAAXABcAFwAXABcAFwAXABcAFgAWABYAFgAWABYAFgAXABkAGQAZABkAGwAaABoA
GwAaABoAGQAZABYAFgAWABcAFwAVABcAFwAaABoAGgAaABwAHAAcABwAGgAbABsAGwAb
ABsAGwAbABwAHgAeAB4AIAAgACAAIQAhACIAIgAiACIAIwAjACUAJQAlACUAJwAoACkA
KQArACsALAAsAC0ALAAsAC0ALQAvADAAMgAzADAAMAAvAC8AMAAxADMANAAyADIAMwAz
ADEALwAvADAAMgAyADIAMAAxADEAMAAvAC0AKwApACcAJwAoACkAKgAoACcAJwAnACQA
IwAjACMAIgAiACIAIgAiACIAIwAkACQAJQAlACQAIgAgAB8AHgAhACEAIQAhAB4AHgAe
AB4AHQAdAB0AHQAgACAAIAAgACAAIAAgAB8AHwAgACAAIAAgAB8AHQAfACIAIgAiACIA
IwAjACMAIwAhACEAIQAhACEAIgAjACQAIgAhACAAIAAhACIAIwAkACEAIAAgACIAIwAl
ACYAJwAnACYAJgAmACQAIgAlACUAJAAkACUAJQAmACUAJQAlACMAIwAlACMAIQAhACMA
IQAnAA==
         </WaveFormData>
      </LeadData>
   </Waveform>
</RestingECG>
