# Supplementary material for: Detection of Left Atrial Enlargement Using a Convolutional Neural Network-Enabled Electrocardiogram
Source: Front Cardiovasc Med. 2020 Dec 17;7:609976. doi: 10.3389/fcvm.2020.609976 (PMC7773668; doi:10.3389/fcvm.2020.609976)
Supplement: Supplementary file 4 [file Data_Sheet_4.ZIP › normal3/1802031527_952_0000000K.XML]

<?xml version="1.0" encoding="Windows-1252"?>
<!DOCTYPE RestingECG SYSTEM "restecg.dtd">
<RestingECG>
   <PatientDemographics>
      <PatientID>1802031527</PatientID>
      <PatientAge>85</PatientAge>
      <AgeUnits>Years</AgeUnits>
      <Gender>Female</Gender>
      <PatientLastName>huangdaihao</PatientLastName>
   </PatientDemographics>
   <TestDemographics>
      <DataType>Resting</DataType>
      <Site>1</Site>
      <AcquisitionDevice>MAC55</AcquisitionDevice>
      <Status>Unconfirmed</Status>
      <Priority>Normal</Priority>
      <AcquisitionTime>08:48:30</AcquisitionTime>
      <AcquisitionDate>07-23-2016</AcquisitionDate>
      <CartNumber>1</CartNumber>
      <AcquisitionSoftwareVersion>009C</AcquisitionSoftwareVersion>
      <XMLSourceVersion>MAC5000 v1.0</XMLSourceVersion>
   </TestDemographics>
   <RestingECGMeasurements>
      <VentricularRate>71</VentricularRate>
      <AtrialRate>71</AtrialRate>
      <PRInterval>156</PRInterval>
      <QRSDuration>72</QRSDuration>
      <QTInterval>406</QTInterval>
      <QTCorrected>441</QTCorrected>
      <PAxis>15</PAxis>
      <RAxis>22</RAxis>
      <TAxis>51</TAxis>
      <QRSCount>12</QRSCount>
      <QOnset>228</QOnset>
      <QOffset>264</QOffset>
      <POnset>150</POnset>
      <POffset>195</POffset>
      <TOffset>431</TOffset>
      <ECGSampleBase>500</ECGSampleBase>
      <ECGSampleExponent>0</ECGSampleExponent>
   </RestingECGMeasurements>
   <Diagnosis>
      <Modality>Resting</Modality>
         <StatementCount>2</StatementCount>
         <LabelText>12SL ��ϳ���</LabelText>
      <DiagnosisStatement>
         <StmtFlag>ENDSLINE</StmtFlag>
         <StmtText>�������</StmtText>
      </DiagnosisStatement>
      <DiagnosisStatement>
         <StmtFlag>ENDSLINE</StmtFlag>
         <StmtText>���� ECG</StmtText>
      </DiagnosisStatement>
   </Diagnosis>
   <Waveform>
      <WaveformType>Rhythm</WaveformType>
      <WaveformStartTime>0</WaveformStartTime>
      <NumberofLeads>8</NumberofLeads>
      <SampleType>CONTINUOUS_SAMPLES</SampleType>
      <SampleBase>500</SampleBase>
      <SampleExponent>0</SampleExponent>
      <HighPassFilter>16</HighPassFilter>
      <LowPassFilter>150</LowPassFilter>
      <ACFilter>NONE</ACFilter>
      <LeadData>
         <LeadByteCountTotal>10000</LeadByteCountTotal>
         <LeadTimeOffset>0</LeadTimeOffset>
         <LeadSampleCountTotal>5000</LeadSampleCountTotal>
         <LeadAmplitudeUnitsPerBit>4.88</LeadAmplitudeUnitsPerBit>
         <LeadAmplitudeUnits>��V</LeadAmplitudeUnits>
         <LeadHighLimit>2147483647</LeadHighLimit>
         <LeadLowLimit>268435456</LeadLowLimit>
         <LeadID>I</LeadID>
         <LeadOffsetFirstSample>0</LeadOffsetFirstSample>
         <FirstSampleBaseline>0</FirstSampleBaseline>
         <LeadSampleSize>2</LeadSampleSize>
         <LeadOff>FALSE</LeadOff>
         <BaselineSway>FALSE</BaselineSway>
         <ExcessiveACNoise>FALSE</ExcessiveACNoise>
         <MuscleNoise>FALSE</MuscleNoise>
         <LeadDataCRC32>2848379192</LeadDataCRC32>
         <WaveFormData>
EgASABIAEgAQAA4ADAAKAA0ADgAPABAADgAOAA4ADgAPABAAEQASABAADgAMAAoADQAO
AA8AEAAPAA4ADQAMAAoACgAKAAoABgAEAAIAAAAAAAAAAAAAAAAAAAAAAAAA///+//3/
/P/5//j/9//2//j/+P/4//j/9v/2//b/9v/2//b/9v/2//b/9v/2//b/9v/2//b/9v/0
//T/9P/0//P/8v/x//D/9P/2//j/+v/6//r/+v/6//r/+v/6//r/+v/6//r/+v/7//z/
/f/+//r/+P/2//T/9//4//n/+v/4//j/+P/4//j/+P/4//j/+v/6//r/+v/2//T/8v/w
//P/9v/5//z//v/+//7//v/+//7//v/+//z//P/8//z/+//6//n/+P/4//j/+P/4//j/
+P/4//j/+f/6//v//P/5//j/9//2//b/9v/2//b/+P/4//j/+P/1//T/8//y//b/+P/6
//z/+v/6//r/+v/4//j/+P/4//X/9P/z//L/9P/0//T/9P/2//j/+v/8//z/+//6//r/
+v/6//r/+v/4//j/9P/4//r/+v/4//j/+f/5//b/9v/1//f/9v/1//j/+////wAABAAG
AAcABQAFAAUABQADAP7//f/8//z//////wAAAwADAAIAAAD9//v/+//6//j/9//4//n/
+P/1//b/9f/x//L/9f/4//n/9f/0//T/8//y//L/8v/0//T/9P/0//P/9f/1//X/9f/z
//P/8//z//D/8//z//P/+P/2//X/9f/v/+//9f/3//D/8f8AABsANwBRAGcAeACFAJMA
kwCLAIUAdwBaADkAFQD/////CQAMABAAEgAOAAYAAwADAP//+P/1//3/+//2//X/9v/2
//T/9P/0//X/9v/1//b/+f/6//n/+v/4//n/9//1//T/8v/v/+7/8v/z//L/9v/3//f/
9//3//b/9f/0//T/9P/0//T/9P/0//X/+P/5//b/9P/2//n/+v/5//f/9f/1//b/9v/2
//n/+//8//n/9f/4//n/+f/4//n/+f/6//z//P/8//r/+////wAA///+//7//f/8//7/
/v//////////////AAAEAAUABQAHAAYABgAFAAUABQAFAAUABQAJAAkACQAJAAwADgAO
AAwADgAQABEAEQAKAAsACwAJAA4AEQATABYAFAASABAADgARABEAEQAQAA4ADQALAAsA
DAAKAAoACQAHAAYABAADAAEA///8//j/+v/8//7//v/8//v/+//8//z//P/6//r/+f/4
//b/9f/3//j/+P/5//X/9P/1//b/9//4//v/+f/3//r/+//7//j/9//3//b/8//1//f/
+P/4//f/9//3//X/9f/y//L/9v/2//P/8//z//T/9v/5//r/9v/1//X/8//z//P/8v/1
//b/9f/4//3//P/8//3/+//6//v/+v/4//r/+v/5//n/+f/6//r/9v/2//b/9v/3//j/
+P/3//f/9v/1//X/+P/6//v//f/7//n/9//2//j/9v/1//X/9//3//b/9v/3//f/9v/2
//r/+v/3//f/+v/8//n/+P/2//f/9//3//f/9//4//n/+f/5//j/9//z//P/9f/1//P/
9P/4//n/9v/0//X/9v/3//j/9//2//b/+P/2//b/9v/2//f/9P/5//r/+f/2//X/9f/3
//b/+P/7//3//v////////8AAP7///8BAAIAAAADAAMAAwABAP///////wAAAAABAAEA
AwADAAEA/v/6//f/+P/4//f/9v/1//T/8f/w//L/8v/v/+//8f/z//P/8f/z//T/9P/0
//H/8P/x//L/9P/0//P/8//w/+//7v/t/+//7//v/+z/8f/x//H/8P/y//H/8f/x//P/
9f/1//D/8f8CABkAMQBRAGsAegCLAJcAkQCNAIsAewBeAEUAKwAXABMAEwASABIAEgAM
AAIA/f/7/////v/3//H/8f/u/+//8v/w/+7/7v/u//H/8v/x//L/9v/2//T/9P/y//X/
9f/1//P/8v/w//D/7//v/+3/8P/v/+//7//v//L/8//0//b/9v/2//b/9v/w/+//8P/v
//D/7v/w//P/9//3//b/9f/1//b/9v/2//T/9f/1//H/7P/w//L/8//2//f/9//4//v/
/P/9//z/+f/7//r/9//6//z//f/+//v/+v/6//n/9//3//f/+P/+/wEAAwAHAAUABAAC
AAEAAwADAAMAAwAFAAUABQAFAAYACAAIAAYACQAMAA4ADwALAA0ADgANAA0ADQAMAAwA
DAAMAAwADAAPAA8ADwAOAAoACQAHAAcABgAEAAQAAwADAAIAAAD///3//f/8//r/+//8
//3//P/4//f/9//4//j/+P/2//b/+P/4//f/9//6//r/+f/5//P/8v/z//T/8v/y//T/
8f/z//b/9//3//j/9//3//b/8//1//f/+P/2//X/9f/1//T/8//v/+7/9P/0//H/8f/x
//L/9P/3//n/9v/2//f/9f/z//H/7v/v//D/7//y//b/9P/z//P/9P/0//b/9v/2//j/
+P/3//f/9//4//j/9f/0//P/8v/x//D/7v/r/+3/7v/v//H/8//0//T/9f/3//f/9//4
//b/9P/z//P/9P/1//X/9v/1//X/9P/0//f/9v/y//H/8v/0//H/8P/o//H/9//s/+//
8P/x//L/9P/0//X/+P/2//b/9v/2//T/8P/0//T/8v/w//D/8f/1//T/9v/5//v//P/9
//3//f8AAAAAAwABAAAA/P/9//3//f/7//n//P/9////AAAAAAEABAAFAAEA/v/6//f/
9v/0//H/7v/u/+7/7P/s//H/9P/0//f/9//3//X/8f/y//L/8f/w//D/8P/y//T/8//y
//D/7//w//H/8v/z//P/8//z//D/8f/x//H/8P/u//v/9f/p/+//9//5//T/8f/+/x8A
PQBTAGUAegCPAJkAkwCPAIcAeQBgAEMAJQATABkAHwAaABIADgAOAA4ACwADAPv/+P/5
//v/+f/0//P/9P/1//T/9f/2//b/9v/0//T/9v/2//T/9P/y//X/9f/1//f/9v/0//T/
8//z//H/9P/1//X/9f/1//f/9//3//j/9v/2//b/9v/y//H/8v/x//H/8P/z//f/9//3
//b/9f/4//r/+//8//r/+//7//f/8f/0//X/9f/6//3///8CAP///v/9//r/+////wAA
//8BAAIAAgACAAEAAAAAAP///P/7//r/+v8BAAUACAANAAwADAALAAsACgAJAAgABwAL
AAsACwALAA4AEAAQAA4ADgAQABEAEQAPABMAFgAXABcAFwAWABYAFQAUABMAEgATABMA
EwASABAADwANAA0ACgAIAAgABwAHAAYABAADAAMAAwACAAAAAgACAAIAAAD8//v/+//8
//z//P/6//r/+//8//z//f/9//z/+v/5//j/+P/6//z/+v/6//z/+f/2//j/+P/3//n/
+f/6//r/9f/3//n/+v/5//f/9v/1//f/+f/4//r//f/8//j/9//2//b/9//5//v/+P/4
//n/+//7//v/+v/4//j/9v/4//r/+P/3//f/9//4//v//P/4//j/9v/z//b/9//5//r/
+v/6//r/+v/5//r/+v/5//v/+v/5//n/+P/4//f/9//5//n/+f/6//j/9v/1//X/+P/5
//n/+v/6//n/9//2//D/+P/7//f/9v/3//j/+f/6//f/9v/2//j/9v/2//b/9v/4//T/
+P/4//r/+P/4//n/+f/2//b/9//7//z//f/9////AgACAAUACAAIAAUABwADAAEA/f/5
//3///8CAAQAAQD//////f/8//r/9//1//b/9v/1//T/9v/2//T/9P/4//j/9f/1//X/
9f/z/+//8v/0//X/9v/0//L/8v/y//P/9P/0//X/9//3//f/9//0//P/8v/u//H/8f/x
//D/7v/7//3/9//3//n/9f/u//n/GAAxAEUAXQBxAHwAiwCTAI0AgQB3AFkANAAdAAkA
+//9/wkADAAKAAwACAACAAEAAQABAP7/+//5//j/9P/0//b/9P/y//L/8v/2//j/+P/6
//n/+P/1//T/9P/3//f/9//5//j/9v/2//X/9f/z//b/+f/5//n/+f/4//f/9v/2//j/
+P/4//j/9//3//n/+f/4//b/+P/7//r/+f/3//X/9v/4//n/+v/6//v/+//3//X/+v/9
/////v//////AAD///7//f/6//n/+//6//f//P/+////AAACAAIAAwADAAQABQAGAAgA
BwAFAAIAAQAFAAgACgANAA0ADQANAA0AEAARABIAEwASABIAEAAMAA4AEAARABEADwAT
ABYAFwAVABUAFAAUABMAEgARABAAEgATABQAFAARAA8ADAALAAkABgAFAAMAAwAEAAQA
BQAEAAMAAQD+/wAAAAAAAP7/+v/5//n/+v/5//j/9f/0//X/9v/2//f/9//2//T/8//z
//T/9//6//j/+P/6//f/9//6//v/+//4//X/8//w/+//8f/z//T/9v/1//X/9f/3//n/
+P/6//v/+v/2//X/8v/y//P/9f/4//b/9//5//j/9//2//T/9//4//f/+v/8//j/9f/z
//T/9P/2//b/9v/4//j/9//3//f/+P/4//j/+P/4//j/+//8//z/+//5//b/8//x//L/
9P/1//f/9f/1//X/9v/4//b/9f/1//X/9f/0//T/9//3//b/9v/5//j/9P/z//T/9v/z
//L/9v/3//L/7//u/+3/7P/w//L/9f/6//r/+v/6//r/+f/0//f/9v/4//b/9v/3//f/
9P/0//X/+f/6//v/+//7//7//v8BAAIAAgD//wEAAwADAAEA///6//f/9f/y//T/9f/4
//n/+//8//z//f/6//j/9f/y//P/9P/z//T/8//y/+7/7f/y//X/9v/1//D/7v/r/+j/
6//s/+//8v/w//D/7//v/+3/7f/t/+3/8P/x//L/8P/0//X/9v/2//L/7f/r/+v/6f/z
//X/7P/t/wAAFwAxAE0AYwBwAH8AkwCTAIcAgwB/AGoASQApABEABwAFAAQADAAUAA4A
BAABAP///f8AAP//+//5//T/8//0//T/8v/y//L/8v/y//D/8P/w//D/7v/u/+//8//0
//X/9P/y/+//7v/v/+//7f/w//P/8//z//P/9f/1//X/9v/2//b/9v/2//H/8f/z//P/
8v/w//L/9f/3//f/9v/1//f/+P/4//j/+P/5//n/9f/w//T/9v/3//j/+f/5//r/+v/6
//r/+P/3//n/+P/1//r//P/9//7//v/+//////8BAAEAAQACAAIAAQD/////AAACAAMA
BQAHAAcABwAHAAcABwAHAAcABgAIAAgABgAIAAoACwALAAYACQALAAsADAANAA0ADgAM
AAwADAAMAA4ADwAQABAADQALAAgABwAGAAQABAADAAIAAgABAAEAAwADAAIAAAD///7/
/f/6//b/9f/1//b/+P/4//b/9v/2//b/9f/1//j/+v/7//3/9//0//P/8v/y//L/9P/x
//P/+P/7//3/+f/3//b/9P/0//f/+v/8//r/9//1//P/9f/1//L/8v/4//j/9f/1//b/
9v/3//n/+v/2//X/9f/0//P/8v/w//T/9v/2//r//P/6//n/+f/3//b/9//2//L/9P/0
//P/9P/1//f/+P/2//b/9v/2//X/9v/2//X/+P/4//j/+f/1//T/8v/x//T/9f/2//j/
+P/2//X/9f/z//P/8v/y//P/8//y//L/9P/0//H/8f/1//j/9v/2//T/9f/1//X/9f/1
//b/9//4//3////2//X/9P/z//L/8P/u/+3/7v/w//L/9P/2//j/9v/8//7/+//2//P/
8f/y//D/8f/z//b/9v/2//X/+f/8//z///8AAAAA/f///wEAAwADAAMAAQD///7//P/7
//v//f/9//7//P/5//f/+f/4//b/9P/z//L/7//u//D/8P/t/+3/8f/z//P/8f/y//L/
8f/w/+//7v/v//D/7v/u/+3/7f/w//H/8v/z//X/9f/1//L/9P/z//L/8P/y//H/9f/x
/+3/7f/x//L/7//6/xkAOQBNAF8AdACFAI8AjwCJAHsAbwBmAFcALwANAAkAFQAeABwA
EAAKAAgABQAFAAMA/P/1//P/8//w//H/9P/1//T/9f/2//j/+P/2//b/9v/0//D/7v/v
//P/9P/1//X/9P/y//L/8f/x/+//8v/0//X/9v/3//X/9f/1//b/9P/0//T/9P/z//P/
9f/1//L/8P/y//X/+v/7//v/+//6//r/+f/4//r/+//7//f/8v/2//j/+f/4//n/+f/6
//3//v////7//P///////f/+//7//f/8////AAACAAMAAwADAAMABAADAAMAAgADAAUA
BgAGAAcACQAJAAkACQALAAsACwALAAwADgAOAAwADQAOAA4ADQAMAA8AEQARABIAEwAT
ABQAEgASABIAEgARABEAEQAQAA4ADQALAAsADAAKAAoACQAJAAgABgAFAAQAAwABAP7/
AQACAAMAAgD///3//P/8//r/+v/4//j/+f/6//r/+//7//r/+P/3//f/+P/7//7/+v/4
//j/8//x//T/9f/1//j/+f/7//z/+P/5//r/+v/4//f/9//3//j/+f/3//j/+v/6//f/
9//0//T/9f/3//n/9v/2//f/9//3//f/9v/4//j/9v/4//r/+P/3//f/+P/4//r/+v/6
//z//P/7//j/9//3//b/9P/0//T/9P/4//r/+//7//n/+P/3//f/9//4//j/+f/7//v/
+//8//r/+P/3//f/9f/1//T/9P/3//f/9v/2//j/+P/1//X/9v/4//X/9P/2//f/9//3
//n/+//6//f/9v/1//T/9f/0//T/9v/5//r/+//8//r/9v/6//r/+P/2//b/9//2//L/
8f/x//n//P///wEAAAACAAEAAwAEAAQAAQADAAEAAQD///3//v///wEAAgAAAP//AAD/
/////v/8//v/+//6//j/9v/0//T/8v/y//b/9v/z//P/9f/3//f/9f/y//L/8f/w//L/
8v/0//b/9P/0//P/8//1//X/9f/1//X/9f/1//L/9f/1//X/9P/0/+3/8f/3//H/5//r
//r/BwASACUAPwBTAGkAfACJAJMAlQCLAH8AYwBAACEABQD3//f//f/8/wIAFAAgABIA
BwAJAAcA/P/1//n/+v/2//b/+P/6//r//P/+//n/9v/x/+7/8v/y//D/8P/y//f/+f/7
//r/+P/1//T/9f/1//P/9v/2//X/9P/z//X/9//5//z/+f/4//f/9v/2//f/+v/7//j/
9P/0//X/+f/5//j/9//6//z//f/+//v/+//6//X/9P/6//7/AQD//////v/+/wAAAAAA
AP7/AAADAAMAAQABAAIAAgACAAIAAgADAAMAAgABAAAAAAAFAAcACAALAAoACgAJAAkA
CQAJAAkACQANAA0ADQANAA4AEAAQAA4ADQAOAA4ADQALAA8AEgATABAADwANAAwAEAAS
ABQAFgAXABcAFwAWABQAEwARABEADwAMAAsACQAGAAQAAQD//wEAAQAAAP7/AAAAAAAA
/v/6//n/+f/6//r/+v/4//j/+P/4//f/9//7//z//P/9//f/9v/3//j/9P/0//b/8//2
//r//P/9//r/+f/5//j/8//1//f/+P/6//n/+f/5//n/+f/2//b/+v/6//f/9//0//T/
9f/3//f/9P/0//X/9v/3//j/+P/4//j/9v/4//r/+P/3//f/9v/2//j/+P/5//z//f/9
//v/+f/4//b/9v/2//b/9v/5//r/+v/5//j/9v/0//P/9f/2//b/9//5//n/+f/6//z/
+v/5//n/+P/3//X/9P/1//X/9P/0//n/+v/4//n/+P/6//f/9v/4//n/+f/5//b/9f/1
//X/8v/1//H/8P/0//b/+P/6//f/9v/2//j/+P/4//j/+P/6//b/+v/6//n/9v/1//X/
9f/y//L/8//4//r//P/9/wEABAAEAAcABwAGAAIAAwADAAMAAQD//wAAAQADAAQAAgAB
AAIAAQD+//z/+f/3//j/+P/3//b/9v/2//T/9P/1//T/8P/v//L/9f/2//X/8//y//D/
7v/v//D/8//2//j/+P/3//f/9P/z//L/8f/z//P/8//w//b/9//4//j/7v/p/+n/7f/v
//X/9//6/wMAFgAvAEsAYQBxAHwAhwCRAJcAjQB3AGMATgAxABUACQALABMAGgAWAAoA
BgAGAAUAAQD5//b/+//7//v/+P/5//z/+//4//f/9v/1//T/8f/w//L/8v/w//D/8f/1
//b/9//3//b/9P/0//P/8//x//T/9//3//f/9//2//X/9P/0//f/+P/5//r/9//3//n/
+f/2//T/9v/5//v/+//6//n/9v/2//X/9P/3//n/+v/3//f//P///wEAAAD///3//P/+
//7//v/8//v//f/8//n//v8AAAEAAgAEAAQABQAFAAQAAwACAAIAAgADAAMABQADAAQA
BAAFAAcACQALAA0ADgANAAwACwAKAAwADAAKAA0AEAASABMADgARABMAEwASABEADwAO
AA8AEAARABIAEgARABAADgANAA0ADAANAA0ADAANAA0ACAAEAP//+//+///////+//7/
/v/+//z//f/9//7/AAD///7/+//6//z//P/7//v//v/+//3//f/6//r//P/+//v/+v/7
//f/9//6//v/+//6//n/+f/4//L/8//0//T/9v/3//n/+//7//v/+P/4////AAD+////
+v/4//f/9//7//j/+P/5//n/+f/5//j/+P/4//b/+P/8//r/+f/5//n/+v/9//7/+//8
//v/+f/7//v//P/8//j/9v/0//L/9v/4//n/+f/7//r/+f/5//v//P/8//3//P/7//r/
+v/9//z//P/9//r/+f/3//b/9//3//b/9v/8//z/+f/5//z//v/7//r/+P/5//n/+f/1
//X/9v/3//j/+f/5//n/9f/1//f/9//4//r/+//8//r/+v/6//r/+//6//r//P/7//r/
+f/4//b/8v/2//b/+P/4//r//f/6//b/9f/1//f/+P/5//n//P8AAAEABQAEAAQAAQAD
AAMAAwABAP//AQABAAIAAgADAAUACQALAAcAAgD8//f/+f/6//r/+v/5//j/9f/0//P/
8v/u/+3/8v/1//b/9f/2//b/9f/0//L/8P/w//D/8//0//T/9f/3//f/9//3//f/9//3
//T/9v/1//T/8v/0/+//7//x//X/+//1/+7/9f8EABsANwBPAGcAegCJAIsAgwB/AHsA
cQBoAE0AHwAFAAkAFwAeAB4AHgAWAAYA/f///////v/9//3//P/4//j/+v/5//b/9f/0
//T/9P/y//L/9P/0//L/8v/y//X/9f/1//f/9v/0//T/9P/z//D/8v/x//H/8f/x/+//
7//v//D/8//0//X/9v/z//P/9f/1//b/9v/6///////9//r/9//1//b/9v/2//b/9//3
//P/8f/2//n/+//7//v/+v/6//r/+v/6//j/+f/9//7//f/+//7//f/8//v/+v/6//n/
/P/9//7/AAADAAUABgAJAAcACAAIAAkACQAJAAkACQAKAAkACAAHAAgACgAKAAgADQAQ
ABIAEwAQABMAFQAVABMAEQAOAAwADQAOAA8AEAATABMAEwASABIAEQAPAA8ADAAKAAoA
CQAHAAYABAADAAQABQAFAAQAAQD+//v/9v/3//f/+P/6//3//v/9//7//f/8//r/+f/5
//j/9v/1//L/8v/0//b/9f/2//n/9//3//r/+//7//j/9//3//b/8//1//f/+P/2//X/
9f/1//b/9//1//b/+f/4//T/8//z//T/9v/5//n/9v/2//f/+v/7//z//P/4//T/7v/s
//L/8v/z//X/9P/0//b/9v/1//j/+f/5//j/9//3//b/9v/2//b/9v/3//j/+P/3//f/
9v/1//X/8//0//T/9f/2//f/+P/6//n/9v/0//P/9P/1//X/9v/5//n/+P/4//n/+P/0
//P/8v/0//H/8P/x//P/9P/1//X/9f/2//f/9v/3//f/9//3//X/9//6//r/+v/6//r/
+P/2//X/9v/0//T/9P/0//T/8P/0//T/9v/2//j/+//5//b/9v/3//n/+v/7//v///8C
AAIABQADAAAA+v/5//3/////////AAABAAMABAABAAEAAwADAP///P/4//X/8v/w/+3/
6v/t//D/8f/0//T/9P/x//H/8f/z//P/8f/u/+7/7f/s/+7/7v/w//L/9f/2//b/9//3
//f/9//3//b/9f/0//D/8f/x//H/8P/u/+3/7f/t//H/9f/z//T///8SACsASQBfAG0A
ggCTAJEAhQB/AGsASQAmAAcA+/8BAAcAAwACAAgADAAEAAAAAQD9//f/9P/z//f/9v/y
//L/9P/y//D/8P/w//D/8P/u/+7/8f/y//H/8v/w//P/8//z//X/9P/y//L/8f/x/+//
8v/0//X/9v/3//X/9f/1//b/8//y//H/8P/w//H/9P/1//T/8v/0//f/+P/3//X/8//z
//T/9P/0//X/9//4//X/8v/2//j/+f/4//n/+f/6//r/+v/6//j/+P/7//v/+f/7//z/
/P/8//z//P/9//3//v///wAAAgADAAMAAgADAAUABgAGAAcABgAFAAQAAwAGAAcACAAJ
AAwADgAOAAwADQAOAA4ADQAKAA0ADwAPAA8ADwAOAA4ADAAMAAwADAAPAA8ADwAOAAkA
BwAEAAMAAwACAAMAAwABAAAA/v/9//3//f/8//r/+v/6//r/+P/0//P/8//0//X/9v/1
//b/9v/2//X/9f/1//T/8v/x/+//8P/z//b/8//y//P/7//w//T/9v/3//T/8//z//L/
8P/z//b/+P/2//X/9f/1//X/9f/y//L/9P/0//H/8f/y//L/8//1//f/9P/0//X/8//z
//P/8v/y//L/8P/y//f/9v/2//f/8//y//P/8v/w//L/8v/x//P/9f/4//r/+P/4//j/
+P/3//j/+P/3//b/9P/y//H/8v/0//X/9//0//P/8v/y//T/8v/x//H/7//v/+7/7v/x
//H/8P/w//X/9v/0//X/9P/2//P/8v/w//H/8f/x/+//7//w//H/8//1//b/9//1//X/
9//3//b/9v/5//n/9v/z//H/8f/v/+//7//v//D/7v/v//b/9P/w//P/9f/0//P/8v/t
/+v/7f/v/+//8f/x//H/8v/y//L/8P/u//D/8//x/+//8P/x//L/9P/y//L/7//y//T/
8f/s/+7/8P/y//T/8//y//H/8P/u/+7/7v/u/+//7//v//D/8v/y//L/8v/0//T/8P/0
//T/9P/y//L/8//z//D/8P/v//H/8P/v//H/8//2//b//P/+/////f8BAAEAAQD///3/
/f/9//7/+v/3//X/9f/6//z//f/9//r/+f/3//T/8P/w//D/7v/s/+7/7v/r/+j/6f/q
/+n/6f/q/+z/7f/s/+z/7P/u//L/8v/y//H/7//t/+v/6f/p/+n/6f/p/+j/6//r/+v/
9P/u/+//7//x//P/8//v//D/7//0/wsAJwA7AE8AbACBAIsAjQCHAIMAdwBYADkAIwAP
AAUABwAMAA4ACgAEAPz/+//7//f/9P/1//v/9//w/+3/7P/v/+7/7//w//L/8v/w//D/
8f/w/+3/7P/q/+3/7f/t/+3/7P/q/+r/7v/v/+7/8v/y//H/8P/v//D/8f/y//T/8//y
//H/8P/s/+v/7P/r/+v/6v/t//H/9f/1//T/8//y//L/8f/w//L/8//z/+//6v/s/+z/
6//v//P/9v/6//j/+P/4//b/9v/5//n/9//2//b/9f/0//b/9v/3//f/+P/5//r//P/9
//3//P/9//r/+v/5//n/+v/7//z//f///////////wAAAgACAAAAAAACAAMAAwACAAUA
BwAHAAUABQAEAAQABgAGAAYABgAHAAcABwAGAAcABwAGAAcABQACAAEA//////7//P/7
//3///8AAAAA///+//3/+v/3//X/9P/0//L/8v/w//D/8v/y//H/8f/w//D/7//v/+7/
7v/w//L/8v/y//T/8f/w//L/8v/x//H/8f/y//L/7//x//P/9P/y//H/8f/x//D/7//r
/+r/7//w/+7/7//w//D/8f/z//P/7v/s/+v/7v/x//T/9v/y//D/7P/s//D/7v/t/+3/
7f/u//H/8v/u//D/8P/v/+//7//w//D/8P/w//D/8P/v//D/8P/v//H/8P/v/+//7f/u
/+7/7//x//H/8f/y//L/8P/v/+//8f/x//D/8P/w/+//7f/s//D/8P/t/+3/7P/u/+v/
6v/t/+//8P/x/+7/7f/t/+3/7f/t/+z/6//s/+3/8P/x/+7/7v/x//H/8P/v/+//8f/v
/+3/6//p/+z/6v/r//L/8//w//T/9//z//H/7//p/+f/6f/r/+v/6//r/+v/7P/w//D/
7v/s/+r/7f/r/+n/6v/p/+j/6P/r/+z/6v/u//D/7f/o/+n/6v/r/+z/7P/s/+z/7P/q
/+r/6v/p/+v/7P/v//D/8v/y//L/8v/t//D/7//u/+3/7v/w//H/7P/s/+3/8f/0//X/
9f/3//b/9P/1//T/9f/z//b/9//4//f/9v/3//X/9v/2//X/9//5//n/+P/0//H/7//v
//D/7v/s/+z/7P/q/+r/7P/s/+n/6f/r/+//7//t/+z/6v/n/+T/4v/k/+j/7P/u/+v/
6f/o/+f/6P/p/+r/6//s/+3/6//v/+3/6//o/+b/7f/l/+P/5f/n/+n/7P/x//z/FQA1
AFEAZQB0AIUAkwCTAIkAdwBhAEoAMwAbAAsADQAPAAwAEAAWAAoA+P/1//f/7//q/+//
8f/u/+r/6v/s/+z/6v/q/+r/6f/o/+X/5P/n/+j/5//o/+j/6//r/+v/6//q/+j/6P/r
/+v/6f/s/+z/6//q/+n/6//r/+v/7P/p/+j/5//m/+X/5f/n/+f/5v/k/+b/6f/t//X/
7v/h/w==
         </WaveFormData>
      </LeadData>
      <LeadData>
         <LeadByteCountTotal>10000</LeadByteCountTotal>
         <LeadTimeOffset>0</LeadTimeOffset>
         <LeadSampleCountTotal>5000</LeadSampleCountTotal>
         <LeadAmplitudeUnitsPerBit>4.88</LeadAmplitudeUnitsPerBit>
         <LeadAmplitudeUnits>��V</LeadAmplitudeUnits>
         <LeadHighLimit>2147483647</LeadHighLimit>
         <LeadLowLimit>268435456</LeadLowLimit>
         <LeadID>II</LeadID>
         <LeadOffsetFirstSample>0</LeadOffsetFirstSample>
         <FirstSampleBaseline>0</FirstSampleBaseline>
         <LeadSampleSize>2</LeadSampleSize>
         <LeadOff>FALSE</LeadOff>
         <BaselineSway>FALSE</BaselineSway>
         <ExcessiveACNoise>FALSE</ExcessiveACNoise>
         <MuscleNoise>FALSE</MuscleNoise>
         <LeadDataCRC32>1059870478</LeadDataCRC32>
         <WaveFormData>
FgAWABYAFgAUABQAFAAUABUAFgAXABgAFQAUABMAEgAUABYAGAAaABgAFgAUABIAFQAW
ABcAGAATABAADQAKAAkACAAHAAYAAgAAAP7//P///wAAAQACAP7//P/6//j/9v/2//b/
9v/z//L/8f/w//H/8v/z//T/9P/0//T/9P/0//T/9P/0//L/8v/y//L/8v/y//L/8v/0
//T/9P/0//P/8v/x//D/8//0//X/9v/2//b/9v/2//j/+P/4//j/9v/2//b/9v/5//r/
+//8//z//P/8//z/+v/4//b/9P/1//b/9//4//r/+v/6//r//P/8//z//P/6//r/+v/6
//z//P/8//z/+v/6//r/+v/4//j/+P/4//j/+P/4//j/+P/4//j/+P/4//j/+P/4//r/
+v/6//r/+f/4//f/9v/0//T/9P/0//b/9v/2//b/+P/4//j/+P/3//b/9f/0//X/9v/3
//j/9v/2//b/9v/4//j/+P/4//X/9P/z//L/8v/y//L/8v/0//T/9P/0//b/9v/2//b/
9v/2//f/+P/1//P/8v/z//n/+v/9/wEABAAEAAQABAACAAEAAAAAAAAAAAAAAAEABgAH
AAcABgAFAAYABgAFAP7/+//3//T/8f/v/+//8//x//L/9f/z//b/9//4//f/9v/2//X/
8v/u/+//6//o/+r/7v/y//L/7//u/+3/6v/s/+3/7v/w//P/8//x//H/7//v/+//7//v
/+//7//u/+3/7f/w//D/8P/u//L/9v/1//f//f8CAAUACwAVACYANwA+ADwARwBiAH0A
jgCKAGgAPgAiABEA/v/1//n/9v/t/+n/6v/u//L/9v/3//f/9//2//3/+//4//X/9//5
//n/+P/4//v/+//5//n/+P/4//b/9v/4//n/+P/2//j/+P/1//X/+P/4//r/+v/4//f/
9//3//r/+v/6//r/+P/4//n/+f/7//3//v////v/+v/6//v//P////z/+v/8//7//v/9
////AgACAP7//P/+/////////wAAAAABAAEAAQABAAEAAwAGAAcACAAHAAcABgAFAAsA
DAAMAA0ACwALAAsADQAOABAAEgASABMAEwAUABYAFgAWABYAFgAYABcAFwAZABgAGQAY
ABYAGQAaABwAHQAaABkAGQAaABwAGwAdACAAHQAcABkAGAAYABkAHAAbABkAFgATABEA
EAAQABEAEgAOAAwACQAGAAYAAwACAAIAAwAFAAcABgACAP///f/7//z//P/+//z/+f/5
//f/9//5//n/+f/5//j/+P/4//v//f/8//z/+v/4//v/+//5//n/+v/6//r/+//7//v/
+//5//n/+//5//n/+f/3//f/+v/7//v//P/9//3//f/+//3/+//6//n/9f/5//n/+P/7
//7/AAADAAMAAgAAAP7//P/9/////f/9//7//v/+/wAAAAACAP///P/8//z/+//7//z/
/P/8//3//f/9//3/+v/6//z//P/8//z//v/+//v/9//4//f/+f/6//v/+//7//v/+v/6
//r/+f/1//T/9//5//r/+//4//j/+P/3//f/+P/4//j/+//7//n/+f/2//j/9//1//X/
9f/4//j/+f/4//r/+v/6//r/+P/4//j/+P/2//f/+P/4//j/+f/8/wAA//8AAAIAAgAD
AAQABQAGAAQAAgABAAAAAgACAAMABgAIAAkACQAIAAYABQADAP///f/6//j/9f/z//P/
9//3//b/+f/3//f/9//3//X/9P/1//X/8//0//T/8f/v/+7/8f/0//P/9P/0//T/8v/x
/+//7//w//P/8f/v/+//7//v/+//7//v//H/8f/w/+//7//y//L/8v/w//D/9v/9//3/
+/8CAA0AFQAdACwANwA6AEIAVQBuAIEAjACKAG4ANAAIAP3//v/5//P/7v/r/+3/9P/0
//b/+v/9//3//f/6//f/9//2//X/+f/6//n/9//2//j/+f/4//n//P/8//r/+v/6//v/
+v/4//r/+v/3//f/+P/4//r/+v/6//n/+f/5//v//P/9//7//f/8//z/+//6//v/+//7
//n/+v/8//////8BAP3/+v/9/wAAAQABAAAAAgABAPz//P/+//////8BAAIAAgADAAYA
BwAIAAkACAAIAAYABAAHAAkACgALAA0ADAAKAAkACwALAAsADQAQABIAFAAUABcAFwAY
ABoAGgAaABoAGgAYABcAFwAZABcAGQAZABgAGQAaABwAHQAdAB0AHgAgACAAHQAdAB4A
HAAcABoAGgAaABsAHgAdABwAGgAYABcAEgAQAA8ADgAOAA4ADQAMAAoABwAGAAYABQAF
AAUAAgD+//3//f/9//7//v8AAP7//v////7///8AAP///v/9//v//P/9/wEAAAD+//3/
+v/6//3//f/7//7/AAABAAIAAQABAAEAAQD/////AQD//wEAAQD//////v//////AAAB
AAEAAQACAAIAAQABAAEA//8DAAMAAgAEAAQAAwADAAIAAgABAAAAAAABAAMAAQABAAIA
AgACAAQABAAGAAMAAAAAAAAA//8AAAIAAwAEAAEAAQABAAEA/v/+/wAAAAD//wAAAwAE
AAAA/f////////8AAAEAAQAAAP///f/8//7////9//7/AQADAAQABQD0/wAACgAGAAMA
AgABAAAAAAAAAAAAAAD+////AAAAAAAAAQAEAAgABgAIAAsADAAMAAwADAAMAAsACgAK
AAoADAAMAA0AEAAOAA0ACwAIAAYABQADAP/////+//7//f/6//n//P/7//z////9//3/
+//7//n/+P/4//f/9P/0//r/+f/5//r/+v/8//r/+v/6//r/+P/3//f/9//4//v/+f/3
//f/9//6//v//P/9//3//f/8//v/+P/6//n/+P/6/wYABAD//wcADwASABcAHQArAD4A
SQBGAEgAWQB2AJMAogCYAHQAPgAUAAMABgAHAAMA+P/v/+//+P8AAAgADgAFAAMACwAM
AAUABAACAAAAAwADAAMAAgACAAUABQADAAMABgAGAAQABAAFAAUAAwAAAAMABAACAAMA
AwACAAMAAgADAAMABAAFAAQABAAEAAQABgAGAAcABwAGAAcABwAHAAIAAgADAAUABgAJ
AAYABAAIAAoACgAJAAkADAAMAAgABQAGAAYABQADAAQABAAFAAMAAQD///3//v8AAAAA
AAADAAUABgAHAAkACAAGAAUABAADAAIAAwAHAAwAEQAUABEADwAOAA4ADwAQABEAEgAS
ABEAEQATABMAFQAVABQAEwASABIAEQAVABcAGgAeABsAFwAWABYAGAAYABYAFgAUABMA
FAARABIAEAAOAA0ACQAIAAgACAAGAAQAAQD+/wAA//8AAAIAAAD///7/+v/6//n/+f/5
//b/9v/4//b/9v/3//b/9//4//f/9v/1//L/8v/y//X/8//y//L/8P/y//X/9f/z//b/
+P/5//r/+P/3//b/9f/z//P/9f/z//X/9//3//n/9//3//b/9v/4//n/+v/8//z/+//7
//v/+P/7//r/+P/6//r/+f/5//j/+P/3//b/9P/1//f/9f/1//b/9v/2//T/9P/2//P/
8//0//X/9f/2//j/+f/6//j/9//2//X/8//y//P/8v/z//T/9//4//b/8//1//X/8v/y
//L/8f/0//X/9f/2//H/9//4//L/8P/z//T/9f/2//P/8v/x//D/8v/z//T/9P/z//P/
9f/4//n//P8AAAIAAgACAAIAAgD///z/+v/4//r//P///wQAAwADAAIAAAD9//v/+P/z
//L/8P/v/+3/6//r/+//7//x//X/9P/1//L/8f/u/+z/7f/t/+v/7P/v/+3/7P/s/+v/
7P/p/+j/6//s/+v/6//t/+3/7v/x/+//7f/t/+3/6//r/+v/6//q/+n/5//l/+b/6v/r
/+z/6P/2//b/9f/9/wMABAAJABMAHwAoAC0AMgBAAFUAbAB/AIQAbgBGACYAFgANAAAA
9f/x/+7/7f/r/+r/6P/q//D/9//5//v/+v/5//f/9P/x//P/9P/z//H/8P/y//P/8v/z
//T/9P/y//L/9//5//n/+P/4//j/9f/1//j/+P/6//r/+v/5//n/+f/5//j/9//2//T/
9P/1//X/+v/9////AQD7//r/+v/7//z////8//r/+v/8//z/+//7//7//v/6//z/AAAD
AAUABQAGAAYABwADAAEA///9/wEABAAFAAYACAAJAAkACQAKAAoACQAJAAsACwALAA0A
DAAOABAAEAARABEAEgAUABYAGAAaABwAHAAbABsAHQAaABsAGgAYABkAGgAcAB0AGwAb
ABwAHgAfAB0AHgAgAB0AHAAZABgAGQAZABsAGQAYABYAFAATABAADgANAAwADAAMAAsA
CgAGAAEA/v/8//3///8BAAAAAAD////////8//z//v/8//v/+//5//n/+f/3//X/8//z
//T/9f/5//f/9v/2//T/9P/3//f/9f/z//T/9P/0//f/9//3//f/9//3//n/9//5//n/
9//3//b/9//3//j/+//7//v//P/5//f/9v/1//b/+//8//z/+//6//j/9//6//r/+f/4
//b/9//5//f/+P/6//v//P/6//r//P/5//j/+P/4//f/+f/6//r/+v/3//X/8//x//H/
8v/1//b/9f/2//n/+v/3//P/9P/z//H/8v/z//P/9v/3//f/+P/3//f/9P/0//L/8//z
//P/9v/0/+7/8f/y//P/9P/1//b/9//4//X/9f/1//T/8v/x//L/9P/1//j//P/+/wAA
AAAAAAAA///+//7//v/+//7///8CAAUABQAEAAIAAAD///3/+f/1//L/8P/t/+3/7f/x
//H/9P/3//X/9f/z//P/8f/w//D/7//s/+z/7f/r/+r/6v/t//D/7//w/+//7v/r/+n/
6//r/+z/7//v/+3/7f/t/+3/7f/t/+3/7f/t/+z/6//s//D/8f/y/+7/6P/q//H/9f/7
//7///8JABsAJAArADIANABBAFoAcwCGAIgAcABCABgA///0//P/8//s/+P/4//u//L/
8P/2//n/8f/x//T/8f/y//D/7v/x//H/8f/w//D/7//v/+3/7f/u/+7/7P/s//H/8//z
//L/9P/0//H/8f/x//D/8f/w//P/8//0//X/9f/0//P/8v/y//L/8//z//L/8//z//P/
8P/w//H/8//2//n/9v/0//f/+v/7//v//f8AAAAA/P/6//z//f/9//z//P/7//v//P/9
//7////+/wAAAAAAAAQABQAFAAUABgAGAAUABQAFAAUABQAHAAoADAAOAA4AEQARABIA
FAASABIAEgASABEADwAOAA8ADwARABEAEAAQABAAEQARABEAEQASABQAFgATABMAFAAS
ABIAEAAQAA8ADwARAA8ADwAOAA0ADQAJAAgACAAIAAUABAACAAAAAAD9//z//P/5//n/
+f/2//X/9f/2//f/9f/0//X/8v/x//H/7//v//L/8//0//X/9P/0//T/9//0//L/8f/u
//D/8//z//H/7//w//D/8P/0//X/9v/3//T/8//0//H/8//z//H/8f/y//P/8//0//X/
9f/1//b/+P/3//f/9//y//X/9P/y//X/9v/2//f/9//2//T/8v/1//f/+v/5//j/+P/3
//b/9v/2//j/9f/0//T/9P/z//P/9P/0//T/9v/3//j/+f/2//T/9P/y//L/8v/0//T/
8P/t/+//7//v//D/8f/x//P/8//y//L/9f/1//L/8v/0//X/9f/1//H/8P/v/+3/7//w
//D/8P/9//f/9f/y//D/8P/w//D/7v/u/+7/7v/v//H/8//0//P/8//1//j/+P/6//3/
/v/8//z//P/8//z//P/9//7//P/8//3/AAD//////v/8//7//f/7//f/9//0//L/7//s
/+v/7v/t/+7/8f/v/+//7f/t/+v/6v/t/+3/6//s/+3/6//q/+r/7P/u/+z/7P/q/+r/
6P/n/+f/5//o/+v/7f/r/+v/6//s/+3/7v/v/+//7//u/+3/7f/w//D/8P/s/+r/8v/5
//v/+/8AAAkAEwAZACYALwAwADYASwBmAIEAlgCUAGoALAD+//P/9v/1/+//6P/n/+X/
5v/y//7/+v/z//P/9//y/+//7//u/+3/8f/z//P/8v/y//P/8//x//H/8//0//P/9P/2
//f/9v/0//b/9v/z//P/9P/0//b/9v/0//P/8//z//T/9P/0//T/9v/2//f/9//3//f/
9v/1//L/8v/z//X/+f/9//v/+v/7//z/+//5//v//v/+//r//P/+///////9//7//v//
////////////AAACAAIAAgACAAMAAwADAAkACgAKAAsACAAHAAYABwAKAAwADgAOAA8A
DwAQABIAFAAUABQAFAASABEAEQATABUAGQAbABwAGQAWABQAEQASABMAFQAYABgAFQAV
ABYAFgAWABQAFAAVABUAFwAVABIAEAAOAA0ACQAIAAgACAAJAAgABgAEAAMA///9//z/
/P/9//7//P/6//n/+f/5//f/9v/3//T/9//5//n/+//7//v/+//7//X/9P/z//X/9f/0
//T/8v/z//f/+P/3//n/+v/6//r/+P/3//b/9f/2//f/+v/5//f/9//1//X/9v/3//f/
+P/3//f/9//4//r/+f/5//n/9f/5//n/+P/5//r/+v/7//v/+v/4//b/9v/3//n/9//4
//r/+//8//v/+v/7//f/9v/2//b/9f/3//j/+P/4//f/9//3//f/9v/2//j/+P/0//T/
9v/2//T/8f/z//P/9f/2//f/9//2//X/8//y//X/9f/y//L/8f/x//D/7//w//L/9P/1
//n/9v/y//D/8P/w//D/8v/y//L/8v/z//X/9//4//f/9//5//z/+v/8////AAAAAAAA
AAAAAAIAAgADAAQAAAD+//3//v8BAAMABAAEAAMAAQD+//n/9//0//L/7//r/+v/7//v
/+7/8f/v/+//8//1//X/9v/z//H/7f/s/+3/6//q/+r/7//y//H/8v/x//D/7f/r/+r/
6f/p/+v/7v/t/+7/7//t/+3/7f/t/+3/7f/s/+v/7f/w//D/8P/u/+r/8P/5//X/7//2
/wcAEwAdACoANQA2ADgASwBqAH8AigB4AE4AKgAYAAkA/P/3//P/5P/X/93/8v8AAPj/
9P/5//n/8//0//f/9f/y/+//8f/1//X/9P/0//X/9f/z//P/9f/2//X/9v/3//n/+f/4
//f/9v/y//H/9P/0//b/9v/0//H/7//t//D/8v/0//b/9P/0//X/9f/5//v//P/9//n/
+P/4//n//P////z/+v/5//r/+f/3//j//P/9//r//P/+/////////wAAAAABAAEAAQAB
AAEAAgAEAAQABAAIAAkACQAJAAoACgAJAAkABwAHAAcACQAMAA4AEAAQABMAEwAUABYA
FAAUABQAFAAWABUAFQAXABkAGwAbABoAFwAWABYAFQAXABkAHAAgAB0AGQAYABgAGgAa
ABgAGAAXABcAGQAXABYAFAASABEADwAOAA4ADgAMAAoABwAEAAQAAQAAAAAAAQABAAEA
/v/8//v/+//7//j/+P/6//j/9//3//X/9f/6//v//P/9//b/9P/y//P/9f/0//T/8v/z
//f/+P/3//X/9P/y//D/8//z//P/8//1//X/9//1//X/9f/z//P/9P/1//X/9v/1//X/
9f/2//b/9f/1//X/9f/5//n/+P/4//j/9//3//j/+P/3//b/9v/3//n/9//5//r/+v/6
//f/9v/3//P/8v/y//L/8f/y//T/9f/2//P/8//z//P/8//0//f/+P/1//T/9f/0//P/
8f/0//X/8//0//X/9f/1//X/9P/0//f/9//0//T/8v/z//P/8//0//T/9P/z//H/8v/y
//L/8f/x/+v/7P/u//D/8v/0//L/8v/y//L/8f/x//H/8P/w//H/9P/4//r//P///wAA
///+//3//P/9//z//P/8//z//P/9/wAAAgADAAMAAgABAP///P/3//f/9P/y/+//6//r
/+//7//t/+//7P/r/+//8f/x//L/8P/t/+j/5v/q/+n/6f/q/+z/7v/s/+z/7P/s/+r/
6f/p/+n/6v/t/+//7f/t/+3/7P/r/+r/6f/r/+v/6v/p/+v/7v/u/+7/7v/o/+r/8//1
//f//v8LABcAIQAqADEAMgA6AE0AYgB9AIgAbgA+ABgAAgDz//L/8//t/+b/5//p/+z/
8v/6//r/9//1//f/8v/v//H/8P/v//P/8//z//L/8v/x//H/7//v//L/8v/w//D/8//1
//X/9P/1//b/9P/1//T/8v/y//D/8v/x//H/8f/0//T/9P/0//X/9v/4//n/+f/5//j/
9//2//b/9//5//j/+//4//b/+f/8//3//f/7//7//v/6//v//v8AAAEAAwAEAAQABQAF
AAUABQAFAAUABgAFAAQABAAFAAUABQAKAAoACQAJAAsACwALAA0ADQAOAA8ADgAPAA8A
EAASABIAEgASABIAFQAVABYAGQAYABkAGAAWABYAFgAXABcAFwAXABgAGgAaABcAFwAY
ABgAGAAWABYAEwATABUAEwAQAA4ADAALAAsACgAKAAoABgAEAAEA/v////3//f/+//z/
+//6//b/9//3//j/+f/2//b/+P/2//f/9//1//X/9//3//f/9//2//b/9v/5//j/9v/1
//L/9P/3//f/9f/1//b/9v/2//X/9f/1//X/9f/1//f/9f/3//f/9f/1//f/+f/6//z/
+v/5//j/+P/6//n/+f/5//X/+f/5//j/9v/2//X/9f/5//r/+v/6//r/+//9//v/+v/6
//n/+P/4//j/+v/3//f/+P/5//n/+P/4//f/9v/3//f/9//3//T/9P/2//b/9P/0//b/
9v/3//X/+P/5//f/9v/1//P/9f/1//T/9P/3//f/9P/0//b/9//3//f/9f/0//P/8f/z
//T/9P/0//T/8//w/+//8f/0//T/8//1//P/8P/u/+//8P/x//L/9P/0//T/9P/y//P/
9P/0//P/8//1//j/+f/8/wAAAgABAAAA///+//3//P/8//z/+v/6//v//v8BAAEAAAD+
//z/+//5//X/8f/u/+z/6f/p/+v/8f/z//H/8//w/+//8f/z//P/9P/y/+//6v/o/+v/
6f/o/+j/7P/u/+z/7P/u/+7/7P/r/+j/5//n/+n/6//p/+n/6f/n/+f/5//n/+n/6//s
/+3/7P/u/+3/7P/o/+b/5v/r//f/AQACAAUADwAbACYAMQAyADwAUQBqAIMAkACOAG4A
NgAGAPX/8v/x/+//7v/v/+//9P/2//D/9P/9//v/9f/2//X/9P/y//D/8//1//X/9P/0
//T/8//w/+//8P/w/+7/7v/z//X/9f/0//X/9v/0//X/9P/0//b/9v/2//X/9f/1//T/
9P/0//T/9//4//r/+//5//n/+P/3//f/+P/6//3//P/9//j/9P/3//r/+//7//r//P/7
//b/+P/6//v/+//9//7//v///////////////v8AAAAAAAACAAMAAwADAAUABAACAAEA
AwAFAAcACwAKAAwADgAOAA4ADQANAA4ADAAMAAwADAANAA0ADgARABEAEwATABIAFAAU
ABUAFQATABMAFAAWABQAEQARABIAFAAUABIAEgARABEAEwARABAADgAMAAsACwAKAAoA
CgAJAAgABgAEAAIA///+//7//f/9//3/+v/4//f/9//3//n/+v/9//z/+f/3//P/8f/1
//X/9f/1//L/8v/y//X/9//2//b/9P/1//n/+v/5//j/+P/3//b/+f/5//n/+f/4//f/
+P/1//b/9//2//f/+v/7//v//P/9//3//f/+//z/+//7//v/9//7//v/+v/4//j/9//3
//r/+v/5//j/9//3//j/9f/4//r/+//8//z//P/+//v/+v/6//r/+f/3//j/+P/4//n/
+f/5//n/+P/4//r/+v/6//r//P/8//n/9f/2//X/9//4//n/+f/3//f/9v/2//T/8//v
/+7/8f/z//T/9f/2//b/9v/1//P/9P/0//T/9f/1//P/8//z//L/9v/4//j/+P/4//j/
9v/2//b/9v/2//f/+P/4//f/9//5//z/+f/6//z//P///wAAAQACAAAA/v/9//z///8A
AAIABgAFAAMAAAD8//7///////3/+v/2//P/7//t/+3/8f/x//T/9//1//X/9P/z//D/
7v/w/+//7P/s//L/8f/x//L/8P/w/+z/6v/s/+z/6v/p/+z/7f/v//P/8f/v/+//7//x
//H/8f/x//D/7//t/+v/6//u/+7/7v/q/+j/6v/z/wEABwAGAAsAEQAXACQALwAyAEQA
YwB+AIkAgABiADoAGgAGAPn/9P/z/+f/3v/j/+n/7v/y//b/+P/3//P/7//u//f/9v/0
//L/9f/2//X/8//y//T/9f/0//X/9P/0//L/8v/3//n/+f/4//b/9v/z//P/8//y//P/
8v/0//P/8//z//T/9P/0//T/9f/2//j/+f/4//n/+f/5//b/9v/3//n/+P/7//j/9v/6
//z//P/7//r//P/7//b/+P/6//v/+//6//r/+f/5//r/+//8//3/AAAEAAYACAAHAAcA
BgAFAAYABgAFAAUAAwADAAMABQAIAAoADAAMAA4ADwARABQAEwASABEAEAASABEAEQAT
ABQAFwAYABgAFwAWABYAFQATABMAFAAWABYAEwATABQAFQAWABUAFgATABMAFQATABEA
DgALAAkACQAIAAgACAAJAAgABgAEAAQAAQAAAAAA/////////P/8//v/+//7//j/+P/6
//j/9//3//X/9f/5//n/+f/5//b/9v/2//n/9//2//b/9P/1//n/+v/5//n/+v/6//r/
+//7//v/+//7//v//f/7//n/+f/3//f/+v/7//v//P/9//3//f/+//7//f/9//3/+///
/////v/8//z/+//7////AAAAAAAA/v/9//3/+f/5//r/+v/6//7/AAAEAAMAAAD+//z/
+f/7//z//P/8//n/+f/5//n/+f/6//3//v/5//j/+f/4//f/9f/4//n/+f/6//v/+//5
//n/+P/4//v/+//4//j/+P/5//n/+f/2//b/9v/1//j/+v/7//z//f/9//v/+//4//r/
+f/3//n/+f/8//z/+v/4//f/9//4//j/+P/4//f/9//5//n/9//3//j/+f/3//n/9v/z
//n/+f/5//f/+f/5//f/9P/4//f/9//4//b/9v/1//P/9P/1//b/+P/5//n/9//3//f/
9//0//X/9v/3//j/9v/2//b/9v/4//j/+P/4//b/9v/2//b/+P/4//n/+v/4//f/9//5
//z//P/+/wEAAAAAAAAAAAACAAEAAAAAAAIABAAGAAkACgAJAAcABAAFAAYABgAFAP//
/f/6//j/8v/v/+7/8f/z//b/+//7//v/+//7//n/9v/2//X/8v/y//X/8//y/+//8P/x
/+7/7//w//H/8P/t/+3/7f/u//P/8//x//H/8f/x//H/8f/v/+//7//u/+3/7f/w//D/
+P/0//T/8v/3/wEABQAGAAsAEwAdACgALQAsADgARwBaAHMAhgCKAHYATAAgAAkAAgAB
AP3/+v/z/+v/5v/q//T/+v/5//f/+f/6//v/+P/2//T/9//6//v/+//8//z/+//4//f/
+P/4//b/9v/5//v/+//6//j/+P/1//X/+f/6//3//v/9//v/+v/5//z//P/8//z/+v/6
//v/+//8//3//f/9//z//P/9/////v8BAP7//P/+/wAAAAD//wAABAAFAAIA/f/8//r/
9//8/wAAAwAHAAcABwAHAAcABgAIAAgACAAJAAkACAAHAAoACgAJAAkACQAJAAkACwAO
ABAAEgASABAADwAPABAAEQASABMAFAAWABUAFQAXABUAFwAXABYAFgAWABcAFwAXABcA
GAAaABcAEwASABIAFAAWABYAGAAVABUAFwAVABUAFAATABMAEAAOAA0ADAAMAAwACwAK
AAsACQAJAAoABwAHAAcABAAFAAUABgAHAAMAAgADAAAA/f/9//v/+//7//v/+//7//v/
/P/9/wEAAQAAAAAA/v/7//3//P/5//r//P/9//7////////////+//3//v/7//v/+//5
//n/+//9//7/AAD///////8AAP7//f/9//3//v8DAAQABAACAAIAAQABAAIAAgABAAAA
AAABAAMAAQAAAAAA///+////AAADAAEAAgACAAIAAQAAAAAA///+/////////////v/+
/wAAAAD//wAAAwAEAAAA/f////////8AAAEAAQAAAP///f/8/wAAAQD//wAA/f/9//z/
+//8//z//P/7//v//P/8//z/+v/5//b/9f/4//z//f/9//3//f8AAAAA/f/8//z//f/9
//z/+//6//v/+//9//3//////wAAAQD//wEA/v/7//3//f/9//v/AAABAAAA/v8BAP//
/v/+//7//v/9//v//P/7//r/+v/8//3//P/9//v/+f/2//f/+P/5//r//P/8//z//P/+
//7//v/+//z//P/8//z///8AAAAA///9////AgACAAIABQAGAAYABgAGAAYABQAHAAgA
CQAKAAcABwAJAAkADAAMAAsADAAJAAcAAwABAAAA/v/7//n/+///////AAD///v/+f/3
//f/9f/0//T/9v/0//X/+f/3//b/9v/4//j/9v/2//b/9v/0//P/8//1//b/+f/5//b/
9f/0//P/9f/1//X/9f/2//b/9v/3//n/+P/3//T/+v/6////BQAHAAQADwAfACcAMgA9
AEIARgBXAHIAiwCaAI4AZgA2ABQAAwD8/////f/4/+//7//2//T/8v/6/////f8FAAgA
AQD9//r/9//5//7//////wAA/v/9//r/+f/6//r/+P/4//v//f/9//z//P/8//n/+f/6
//r//P/8//3//f/+/////v/+//7//v/+//7////////////+//3/+v/6//v//f8CAAkA
AAD6/w==
         </WaveFormData>
      </LeadData>
      <LeadData>
         <LeadByteCountTotal>10000</LeadByteCountTotal>
         <LeadTimeOffset>0</LeadTimeOffset>
         <LeadSampleCountTotal>5000</LeadSampleCountTotal>
         <LeadAmplitudeUnitsPerBit>4.88</LeadAmplitudeUnitsPerBit>
         <LeadAmplitudeUnits>��V</LeadAmplitudeUnits>
         <LeadHighLimit>2147483647</LeadHighLimit>
         <LeadLowLimit>268435456</LeadLowLimit>
         <LeadID>V1</LeadID>
         <LeadOffsetFirstSample>0</LeadOffsetFirstSample>
         <FirstSampleBaseline>0</FirstSampleBaseline>
         <LeadSampleSize>2</LeadSampleSize>
         <LeadOff>FALSE</LeadOff>
         <BaselineSway>FALSE</BaselineSway>
         <ExcessiveACNoise>FALSE</ExcessiveACNoise>
         <MuscleNoise>FALSE</MuscleNoise>
         <LeadDataCRC32>1870019821</LeadDataCRC32>
         <WaveFormData>
HAAcABwAHAAcABwAHAAcABoAGgAaABoAGgAaABoAGgAXABYAFQAUABQAFAAUABQAFAAU
ABQAFAAQAA4ADAAKAAoACgAKAAoACAAIAAgACAAIAAgACAAIAAgACAAIAAgACAAIAAgA
CAAIAAgACAAIAAgACAAIAAgACAAIAAgACAAGAAYABgAGAAgACAAIAAgABgAGAAYABgAI
AAgACAAIAAgACAAIAAgABwAGAAUABAACAAIAAgACAAIAAgACAAIABAAEAAQABAAEAAQA
BAAEAAYABgAGAAYABAAEAAQABAAEAAQABAAEAAIAAgACAAIABAAEAAQABAAGAAYABgAG
AAUABAADAAIAAQAAAP///v/+//7//v/+//7//v/+//7//v/+//7//v/+//7//v/+//z/
/P/8//z/+v/6//r/+v/8//z//P/8//r/+v/6//r/+v/6//r/+v/6//r/+v/6//j/+P/4
//j/+P/4//j/+P/6//r/+v/6//r/+v/6//r/+f/4//f/9v/2//b/9v/2//b/9f/1//X/
9f/1//X/9f/z//T/9P/2//j/+P/7//3//P/8//z//P/+/wIAAQACAAEA///6//f/9v/z
/+//7f/t/+z/7P/r/+3/7f/v/+//7v/r/+z/6//r/+v/6//t/+//8f/y//P/9f/2//b/
9P/y//L/8v/y//P/8//z//L/8P/w//L/8v/y//L/8P/y//P/9P/1//b/9f/0//P/8v/y
//H/8f/y//L/8f/x//P/8//1//X/+P/8//7//v8EAAwAEQAPAAoACAAIAAcAEwAgACEA
GwAEAOf/2P+6/4n/Z/9c/2f/ff+X/63/xf/Z/+X/6//t//L/9f/2//f/9v/4//n/+v/6
//r/+v/6//v/+//7//z/+v/5//n/+f/6//z//v////3//P/8//z/AAAAAAAAAAACAAIA
/////wAAAAAAAAAA//////////8CAAIAAgACAAAAAAAAAAAAAgACAAIAAgACAAIAAwAD
AAUABQAFAAUABAAFAAUABgAEAAQABAAEAAUABwAJAAsACQAJAAoACgAKAAoACwANAA4A
DgAOAA8ADQANAA8ADwAPABAAEQARABMAEwAUABQAGAAYABgAGAAXABcAFgAWABQAFAAV
ABUAFQAVABQAFAASABEAEQARABMAEgARABAADwAOAAwADAALAAoACQAIAAUAAwADAAIA
AgABAP///v/9//3//P/6//v//P/8//3//f/9//3//f/7//v/+f/5//j/+f/5//j/+v/5
//n/+f/6//r/+v/6//n/+f/7//v//P/8//v/+//5//n/+f/6//z//P/8//3//f/8//z/
/P/+//7//f/9//7//////////f/8//z//P/+/////////////f/9//7//P/7//v//P/+
////AAABAP///f/9//3//v/+//7//v/8//z//P/8//3//v/+/////////////v/+//7/
/v/+//7//v/+//7//f/9//7//v8AAAAAAAAAAP7//P/8//z//f/+////AQADAAMAAwAD
AAEAAAAAAP///f/9//7//v///////f/9//7//v/+//7///8AAAAAAQABAAAA///+/wAA
AQACAAIAAgAEAAMAAgABAAAAAQABAAEAAQD//////////wIAAgAEAAQABAAHAAkACgAK
AAoACgALAAwACgAKAAkACQAEAAEAAQABAP7//f/7//j/+P/3//f/9//5//n/+f/1//f/
9//5//r/+//+////AAAAAAAA//8BAAIAAQACAAAAAAAAAAEAAQABAAAAAAAAAAIAAgAC
AAQAAgAEAAQAAgACAAIAAgAEAAQABAAEAAMAAwAEAAQAAQABAAMAAwABAAMABgAMAA4A
CgAQABwAIwAhAB4AGAAWAB8ALQA0AC8AGQDy/9P/sv98/03/Sf9a/3H/i/+r/8n/3f/t
//n/AQAFAAQABQAIAAkACQAKAAoACgALAAwADQAOAA0ADQANAA4ADgANAA0ADQANAA4A
DwAPABAAEAARABIAEgASABIAEgASABIADwAPABIAEgASABIAEQARABEAEQATABQAFQAW
ABgAGAAYABgAFgAWABYAFgAUABQAFQAVABYAFwAYABkAGAAZABkAGgAaABoAGgAaABoA
GwAcAB0AHQAdAB4AHgAeAB4AHwAhACIAIgAiACMAJQAlACcAJwAoACoALAAtAC0ALQAu
AC4ALgAuAC4ALgAvAC8ALgAuACwALAAtAC0ALQAtACwALAAuAC0ALQAtACsAKgApACgA
JwAmACQAJAAjACIAIQAgAB0AGwAbABoAGgAZABcAFgATABMAEgAQABIAEgARABEADwAP
AA8ADwANAA0ACwALAAwADQANAAwADAALAAsACwAMAAwADAAMAA4ADwASABMAEAAQAA8A
DwANAA0ADQAOAA4ADgAOAA8AEAAQABEAEgASABIAEQARABIAEwATABMAEQAQABAAEAAQ
ABEAEQARABEADwAPABAAEQARABIAFAATABMAEwATABMAEQARABEAEgASABIAEgASABIA
EgASABAAEAAPAA8ADwAPAA8ADgAPABAAEQASABAAEAAQABAADQANAA4ADgAQABAAEAAQ
ABAADgAOAA4ADgAOAA4ADwAPAA8ADwAPAA4ADgAPAA8ADgAPABEAEgARABEAEQASABIA
EgASABIAEAAPAA4ADQANAA0ADQANAA8AEAATABQAFAAXABkAGgAcABwAHAAdAB0AGgAZ
ABcAEwAOAAsACwAJAAYABQADAAMABAAEAAUAAwAFAAUABQADAAUABQAHAAcABwAJAAkA
CwAMAA0ADQAMAAwACgAKAAoACgAKAAsACwALAAoACgAKAAwADAAMAAoACAAKAAoACAAI
AAgACAAJAAoACwAMAAkACQAKAAoACQAJAAsACwAHAAsAEAASAA4ADgAUACAAKQApACIA
HAAgACkANwA6ADUAIQD8/9v/uP+A/1X/U/9k/3f/k/+z/8v/3f/t//v/AwAHAAgABwAK
AAsADAAOAA8AEAAOAA4ADgAOAA8ADwAPABAADgANAA0ADQAOABAAEgATABIAEAAPAA4A
EgASABIAEgASABIADwAPABAAEAAQABAAEQARABEAEQASABIAEgASABQAFAAUABQAFAAU
ABQAFAAUABQAFQAVABUAFQAVABUAFgAXABcAGAAaABoAGgAaABwAHQAeAB8AHwAfACAA
IAAeAB4AHwAhACAAIAAgACEAIgAjACYAJwApACoAKwArACgAJwAnACYAKgAqACoAKgAp
ACkAKAAoACYAJgAnACcAJwAnACYAJgAmACUAJQAlACMAIgAhACAAIQAgAB4AHgAdABwA
GwAaABcAFQAVABQAEgARAA8ADgAPAA8ADgAMAA4ADgANAA0ACwALAAsACwALAAsACQAJ
AAwADQANAAwACgAJAAkACQAIAAgACAAIAAsACwANAA0ADAAMAAsACwAJAAkACQAKAAoA
CgAKAAsACwAKAAoACgAKAAoACQAJAAoACwALAAsACwAKAAoACgAKAAsACwALAAoABwAG
AAYABwAHAAgACgAKAAkACAAHAAcABQAFAAUACAAIAAgACAAKAAoACgAKAAgABgADAAEA
BAAFAAYABgAFAAQAAwACAAMABAAFAAYAAwADAAQABAAEAAQABAAEAAQAAgACAAIAAAAA
AAAAAQACAAMABAAFAAIAAgD///3//v/+//7//v/+/////////////f/9//3//f8AAAAA
AgACAAIABQAHAAgACAAIAAgACQAKAAYABAABAP//+v/3//f/9v/0//T/8//y//L/8f/x
//H/8//z//P/8v/1//b/+f/3//f/+f/5//r/+v/6//n/+v/6//j/+P/5//r/+//9//z/
+//5//j/+P/6//r/+v/6//j/+v/6//j/+P/4//j/9v/2//b/9v/3//f/+P/4//n/+f/7
//v/+f/9//7//P/+/wIACgASABcAEQAKAAoADAARAB0AIAAhAB0ABgDz/+T/wv+T/3f/
bv93/43/p/+7/83/4//v//H/8//0//X/+v/9//3//v/+//7//P/8//z//P/7//v/+//8
//z/+//7//v//f/+//////////7//v/+//7//v/+//7//v/+//v/+//8//z//P/8//3/
/f/9//3///8AAAEAAgD///7//f/8//3//v///wAAAAAAAAEAAQD//////////wAAAQAB
AAIABAAEAAQABAACAAMABAAFAAcABwAIAAgABwAGAAYABwAIAAgACAAJAAkACQALAAsA
DQAOAA8ADwAOAA0ADQAMAA4ADgAOAA4ADQANAAwADAAKAAoACwALAAsACwAKAAoACAAH
AAcABwAHAAYABQAEAAMAAgAAAAAA/f/8//v/+v/8//v//P/8//z/+//5//j/9f/1//T/
8v/w//D/7//v//D/8f/y//P/9f/1//P/8//y//P/8//y//D/7//v/+//8v/y//L/8v/1
//X/9//3//T/9P/z//P/8//z//P/9P/0//T/9P/1//X/9P/0//T/9P/0//P/8//y//P/
8//z//P/8v/y//L/8P/x//H/8f/z//H/8f/y//T/8//z//T/8v/x//D/7//w/+//8P/x
//D/8P/w//D/8P/w//D/8P/w//D/7//v/+//7//v/+7/7v/u/+7/7v/u/+7/7v/u/+3/
7f/u/+7/7v/u/+7/7v/u/+z/7P/s/+r/6v/q/+v/7f/t/+3/7f/s/+z/7f/t/+n/6f/q
/+r/6//t/+z/6v/q/+r/6v/r/+v/6//r/+n/6f/p/+n/6f/o/+n/6P/r/+//8v/0//P/
8v/x//H/9P/y//L/8f/w/+z/6v/r/+j/5P/i/9//3P/c/9v/2//b/93/3f/d/97/4f/i
/+X/4v/h/+L/4f/j/+T/5f/l/+b/5v/k/+T/4v/i/+L/4//k/+X/5f/m/+T/5v/m/+b/
5v/k/+b/5v/m/+b/5v/m/+j/6P/o/+j/5f/l/+b/5v/l/+X/5//n/+f/5//o/+7/8P/w
//D/+P8FAAkAAgD4//b/+/8JABYAFQAJAO7/zf+y/4j/U/85/zz/Tf9h/3//n/+5/8v/
1//h/+X/5v/l/+j/6//s/+7/7//w//D/8P/w//D/7//v/+//8P/w/+//7//v//H/8v/z
//P/8//y//L/8v/0//T/9P/0//b/9v/z//P/8v/y//L/8v/1//X/9f/1//b/9v/2//b/
9v/2//b/9v/0//T/9P/0//b/9v/3//f/9//3//f/9//6//v/+//8//r/+v/6//r//P/9
//7/////////AAAAAAIAAgADAAUABAAEAAQABQADAAMABQAFAAYACAAKAAsADQANAA4A
DgAOAA4ADgAOABAAEQARABIAEQAQABAADwAOAA8ADwAQABAADwAPAA8ADQAMAAsACgAJ
AAgABgAGAAUABAADAAIAAQD//////v8AAP///f/8//n/+f/4//b/9v/2//X/9f/0//P/
8v/x//L/8//y//P/8v/z//P/8v/y//H/8f/x//T/9P/0//T/9f/1//f/9//0//T/8//z
//X/9f/1//b/9v/2//b/9//5//j/+P/4//b/9v/1//X/+P/5//n/+f/5//j/+P/4//f/
9//2//X/+P/3//j/+v/6//n/+f/6//n/+f/5//n/+P/1//T/8//3//j/+f/6//j/+P/4
//j/+P/4//f/9//3//f/9//2//b/9v/2//b/9v/2//b/9v/1//X/9v/2//b/9v/2//b/
9v/0//T/9P/y//L/8v/z//X/9f/1//X/9v/2//f/9//z//P/9P/0//X/9f/z//P/8v/y
//L/8v/4//T/8//2//b/9v/2//b/9f/1//X/9f/z//P/8//z//L/8v/0//T/9f/5//z/
/v/8//z//P/9/wEAAAABAAEA/v/4//T/8//v/+z/6//p/+j/6P/n/+f/6P/r/+z/7f/p
/+v/6//t/+3/7f/v/+//8f/y//P/8//0//T/8v/y//T/9P/0//X/8//z//L/8v/y//T/
9P/0//T/8v/0//T/9P/0//T/9P/y//L/8v/y//H/8f/y//L/8//z//X/9f/1//X/+P/6
//z//v8AAAgAEQATAAwACAAMABkAJQAoAB8ABwDg/7v/jv9W/zf/O/9M/2H/gf+h/7n/
y//Z/+f/7f/v//L/8//y//P/9v/4//n/+v/6//r/+v/6//v/+//7//z/+v/5//n/+f/5
//r/+//7//n/+P/4//j//P/8//z//P/+//7/+//7//z//P/8//z////////////+//7/
/v/+//z//P/8//z//v/+//7//v/+//7/////////////////AgADAAMABAACAAIAAgAC
AAIAAwAEAAUABwAHAAgACAAHAAYABgAHAAoACgAKAAsACwALAA0ADQALAAwADQANAA0A
DQAOAA4ADgAOAA4ADgAPAA8ADgAOAA4ADgAPAA8ADwAPAA4ADgAMAAsACwALAAkACAAH
AAYABQAEAAIAAgABAAAA///+//3/+//7//r/+v/5//f/9v/z//P/8v/w//L/8v/x//H/
7//v/+//7//x//H/7//v/+7/7//v/+7/7v/t/+3/7f/w//D/8P/w//D/7//w/+//8P/w
/+//7//t/+3/7f/u/+7/7v/u/+//8f/w//D/8P/y//L/8f/x//D/8f/x//H/8f/w//D/
8P/w//H/8f/x//H/7//v//D/7v/t/+3/7v/v/+//7//v//H/7//v/+//7//u/+3/7P/t
/+7/7//w//L/8v/x//H/8P/v/+7/7P/q/+r/6v/q/+r/6v/q/+r/6//r/+z/7P/q/+r/
6v/q/+z/6v/q/+r/7P/s/+z/7f/s/+v/6v/p/+j/6P/p/+n/5//n/+j/6P/r/+v/6f/p
/+j/6P/o/+j/6P/o/+j/6f/p/+n/6f/n/+f/5//n/+r/6v/s/+z/7P/v//H/8v/0//T/
9P/1//b/9P/0//P/7//q/+f/5//n/+T/4//h/+D/4P/f/9//3//h/+H/4f/f/+H/4f/j
/+P/4//l/+X/6P/q/+z/7f/u/+7/7P/s/+r/6v/q/+v/6f/p/+j/6P/p/+z/7f/u/+z/
6v/s/+z/7v/u/+7/7v/t/+z/6//q/+v/6//s/+z/6//r/+3/7f/r/+3/9v/8//j/9P/6
/wgAEQAPAAQA/v/+/wUAEwAYABUAEQD+/+f/2v+6/4v/bf9k/23/f/+T/6//y//b/9//
5f/v//b/9f/0//X/9P/2//f/+P/2//b/9v/2//n/+f/5//r/+v/5//n/+f/5//r/+//7
//v/+v/6//r//v/+//7//v/+//7/+//7//7//v/+//7//f/9//3//f/+//7//v/+//7/
/v/+//7//P/8//z//P/6//r/+//7//3//f/9//3//v//////AAABAAIAAwAEAAIAAwAE
AAUABAADAAMAAgAFAAYACAALAAoACgAKAAsACQAJAAsACwALAAwADQANAA0ADQAOAA4A
EAAQABAAEAARABEAEAAQABIAEgATABMADgANAAsACgALAAsADAANAA8ADgANAAwACQAI
AAYABgAFAAQAAwACAAMAAQABAAAAAAD///3//P/9//3//P/6//r/+v/5//n/+//7//v/
+//9//3/+//7//r/+//7//r/+v/5//n/+f/7//z//f/+//7//f/+//3//f/+//7////9
//3//f/+//z//P/8//3//v/+////AAD+//7//f/9//z//f/9//3////+//7//v8AAAEA
AQABAAEA/////wAA/v/9//3//v///////////////f/9//3/AAAAAAAAAAAAAAAAAAAA
AP7//v/9//3//f/9//3//P/8//z//P/8//3//v///wAA/f/9//7//v/8//z//P/8//7/
/P/8//z//v/+//7////9//3//f/9//z//P/9//3//f/9//7//v///////f/9//7//v/+
//7/AAD6//f/+P/5//r/+//8//z//f/+//////////////8AAAAAAgACAAQABwAJAAoA
CgAKAAoACwAMAAoACgAJAAcAAgD////////8//v/+f/2//b/9f/1//X/9//3//f/9//5
//n/+//7//v//f/9////AAABAAEAAAAAAP7//v///wAAAQADAAMAAwACAAIAAAACAAIA
AgACAAAAAgACAAQABAAEAAQABAAEAAQABAABAAEAAgACAAMAAwAFAAUABwAHAAoAEAAO
ABAAGAAiACcAHwAYABYAGAAlADMANAApAA8A8P/V/67/fP9d/13/bP+B/5//vf/X/+v/
+f8DAAUAAwAGAAkACgAJAAgACgALAAwADgAOAA4ADgARABEAEQASABQAEwATABMAEQAS
ABMAEwATABIAEgASABQAFAAUABQAFQAUABAADwASABQAFgAYABcAFwAXABcAFgAWABYA
FgAWABYAFgAWABYAFgAWABYAGAAYABkAGQAZABkAGQAZABoAGwAbABwAHAAcABwAHAAe
AB8AIAAhAB8AHwAgACAAIgAiACMAJQAkACQAJAAlACcAJwApACkAKQAqACsAKwArACsA
LAAsAC4ALgAuAC4ALwAvAC4ALgAwADAAMQAxAC0ALQAsACwALAArACsAKwArACoAKQAo
ACcAJgAkACQAIwAiACEAIAAdABsAGwAaABoAGQAXABYAFwAZABoAGgAXABYAFAATABEA
EQARABEAEQARAA8ADwASABMAEwASABQAEwATABMAEgASABIAEgARABEAEwATABQAFAAT
ABMAFQAVABUAFgAUABQAFAAVABcAFgAWABYAFQAUABIAEQASABMAEwATABUAFAAUABQA
FAAVABUAFQATABEAEQASABQAEwATABQAFAATABIAEQATABEAEQARABIAEgASABIAEAAQ
ABAAEAAQABAADwAPABEAEQARABAADwAOAA0ADAAMAAwADAAMAAkACQAKAAoACgAKAAoA
CgAMAAoACgAKAAgACAAIAAkACQAJAAkACQAIAAgACQAJAAUABQAGAAYACQAJAAcABwAI
AAgACAAIAAcABgAEAAMABgAGAAYABgAEAAMAAAAAAAEAAgADAAQABQAFAAUABQADAAMA
AwADAAIAAgAEAAQABgAJAAsADAAMAAwADAANABAADgAOAA0ACQAEAAEAAQD///z/+//5
//b/9v/1//X/9f/3//f/9//3//n/+f/7//n/+f/7//v//f/+//////8AAAAA/v/+//z/
/P/8//3///////7//v/+/wAAAAAAAP7//P/+//7//v/+//7//v/+//7//v/+//////8A
AAAA/f/9////////////AAAGAAgACAAKABQAHwAfABgAFAAUAB8ALQAyACsAFwDw/83/
pP9q/0f/Sf9Y/23/i/+t/8n/3f/p//P/9//7//7/AQAEAAMABAAGAAcACAAIAAgACAAI
AAkACQAJAAoACAAHAAcABwAHAAgACQAJAAcABgAGAAYACAAIAAgACAAKAAoABwAHAAgA
CAAIAAgACwALAAsACwAKAAoACgAKAAoACgAKAAoACgAKAAoACgALAAwADgAPAA0ADQAN
AA0AEAARABEAEgAQABAAEAAQAA4ADwAQABEAEQARABIAEgASABIAEwAVABgAGAAYABkA
GQAZABsAGwAaABoAGgAZABkAGQAaABoAGgAaABoAGgAcAB0AHQAeABwAHAAdAB0AHAAd
AB0AHgAdABsAGgAZABkAGAAXABYAFQAUABIAEgARABAADwAOAA0ACwALAAoACgAJAAcA
BgAFAAUABAACAAEAAAD+//3//v///wAAAQD//////f/9//7///////7//P/7//v/+//+
//7//v/+//////8BAAEA/v/+//3//f/+////AAACAAAAAAAAAAEA///+//7//v8AAAAA
/////wAAAQABAAEAAwACAAIAAgABAAEAAAD//wEA/////wAA/v/9//3//v8CAAMABAAF
AAQAAQAAAP//AAAAAAAAAAAAAAAAAAAAAAAAAAD//////////////v/+//7//v/+//7/
/v/+//7//////wAAAAD+//7//v/+//7//P/8//z//P/8//z//f/7//v/+//7//v//P/+
////+//7//z//P///////f/9/wAAAAAAAAAA/v/+//3//f8AAP7//P/6//3//v///wAA
AQABAAEAAQD//////////wEAAgAFAAYABQAHAAgACAAKAAoACgALAA4ADAAMAAsACAAC
AP7//f/8//r/+v/5//r/+v/5//n/+f/7//v/+//5//v/+//9//3//f//////AQACAAMA
AwADAAIA///+////AAABAAMABQAFAAQABAAGAAgACAAIAAcABAAFAAQAAwACAAEAAAAB
AAIAAwAEAAUABQAGAAYABQAFAAcABwAHAAcADAAQABAAEgAaACIAIwAdABgAGAAWAB0A
KwAwADEAIwAKAPv/5v+4/4//ef90/4H/nf+5/9H/4f/r//H/+f/9/wAAAQD+////AgAE
AAUABgAGAAYABgAGAAcABwAHAAgACAAHAAcABwAHAAgACQAJAAkACAAIAAgACAAIAAgA
CAAIAAgABQAFAAcACAAJAAoACwALAAsACwALAAoACQAIAAkACgALAAwACgAKAAoACgAL
AAwADgAPAA0ADQANAA0ADgAPAA8AEAAOAA4ADgAOAAwADQAOAA8AEgATABUAFgAVABQA
FAAVABYAFgAWABcAFwAXABkAGQAXABgAGQAZABkAGQAaABoAHgAeAB4AHgAdAB0AHAAc
AB4AHgAfAB8AHAAbABkAGAAaABkAGQAZABgAFgAUABIAFAAUABMAFAATABIAEQAQAA8A
DQANAAwADAALAAkACAAJAAkACAAGAAgACAAHAAcABwAHAAcABwAHAAcABQAFAAYABwAH
AAYACAAHAAcABwAIAAgACAAIAAkACQALAAsACAAIAAcABwAIAAkACgAMAAoACgAKAAsA
CgAIAAcABgAHAAgACAAJAAgACQAJAAkACQAIAAgACAAKAAsACwALAAkABwAHAAgACAAH
AAcACAAJAAkACQAJAAkABwAHAAcACAAIAAgACAAIAAgACAAIAAoACgAJAAkACQAJAAkA
CAAGAAYABgAGAAYABgAGAAYABwAHAAgACAAGAAYABgAGAAYABAAEAAQABAAEAAQABQAH
AAcABwAHAAUABAAEAAMAAgADAAUABgAFAAUAAwADAAYABgAGAAYABgAGAAUABQAEAAQA
BAAEAAQABQAGAAYABAAFAAUAAwAFAAUABQAFAAMABAAEAAQABAAFAAYABQAHAAcABgAF
AAYABwAHAAcABwAHAAYABgAGAAYABgAHAAYABgAGAAYABgAGAAYABwAFAAUABwAHAAQA
BgAIAAgACAAIAAgABgAGAAYABgAHAAgACQAKAAgABwAHAAcACgALAAwADQAKAAoACQAK
AAgACAALAA0AEAAQABAAEAASABYAFQAWABYAFQARAA8ADwANAAoACQAFAAQABAADAAEA
AQADAAMAAwABAAMAAwAFAAUABQAHAAcACQAKAAsADQAOAA4ADAAMAAwADAAMAA0ADQAN
AAwACgAKAAwADAAMAAwACgAMAA0ADgAPABAADgAOAA4ADgAOAA0ADQAOAA0ACwAKAAsA
DwARABEAEgAUABgAGAAaACQAMQAzACwAIAAcACMALwA6AD0ANQAgAAMA8P/U/6P/f/96
/4H/jf+n/8f/3//z/wMACQALABAAEwAUABMAFAAWABcAGAAaABoAGgAaABsAGwAbABwA
HgAdAB0AHQAbABwAHQAdAB0AHAAcABwAHwAgACEAIgAjACIAHgAdAB8AIAAhACIAIwAj
ACMAIwAmACYAJgAmACUAJAAjACIAIgAiACIAIgAlACYAKAApACcAJwAnACcAJgAnACcA
KAApACoAKwAsAC4ALwAwADEAMQAxADIAMgAyADIAMwA1ADYANgA2ADcAOQA5ADsAOwA9
AD4APwA/AD8APwBAAEAAQgBCAEIAQgBEAEUARQBGAEYARgBHAEcARwBHAEYARgBGAEUA
RQBFAEUARABDAEIAQwBCAEAAQAA/AD4APQA8ADsAOQA5ADgANwA1ADIAMAAwADEAMQAw
AC4ALgAtAC0ALAArACoAKQArACsAKQApACkAKQAoACYAJgAlACUAJQAmACYAJgAmACcA
JwApACkAKgAqACkAKQAnACcAJwAoACYAJgAmACcAKAAoACkAKgAqACoAKQApACoAKwAr
ACsAKwAqACoAKgAqACsAKwArACsAKQApACoALAArACsALAAtAC0ALQAtAC8ALQAtAC0A
LAAsACwALAAqACoAKgAqACwALAArACsAKwArACsAKgAqACoAKgAqACoAKgAqACoAKwAr
ACwALAAsACwALAAsAC4ALAAsACwALgAuAC4ALwAtAC0ALQAtACwALAAtAC0ALQAtAC4A
LgAtAC0AKwArAC4ALgAuAC4ALAAsACsAKwAuAC4ALgAuAC4ALwAwADAALgAvAC8ALQAv
AC8ALwAvAC0ALgAuAC4ALwAvAC8ALQAxADEAMAAvADEAMQAwAC8AMQAxADAAMAAwADAA
MAAxADAAMAAwADAAMAAwADAAMQAxADEAMwAzADIAMAAwADIAMgAyADIANAA0ADQANAA2
ADYANgA1ADQAMwAyADEAMwAzADMANAAyADQANAA0ADYANwA3ADYAOQA6ADwAQABAAEAA
PwA9ADkANwA4ADcAMgAxAC8ALgAsACsAKwArAC8ALwAvAC0ALQAtAC8ALwAvADEAMQAz
ADYANwA3ADgANgA0ADQANAA2ADYANwA3ADcANgA2ADYAOQA6ADsAPAA3ADgANwA2ADgA
OAA4ADgAOAA4ADgANwA3ADgAOAA3ADcAOQA5ADkAPQBAAEAAQABCAEgAVgBhAF8AVgBS
AFAAVQBlAG4AaQBXADYAGwAAAM7/n/+T/5z/q//F/+H//f8TACUAMQA3ADsAPgBDAEQA
QQBCAEQARQBGAEQARABEAEQARQBFAEUARgBIAEcARwBHAEcASABJAEkASwBKAEoASgBM
AEwATABMAE4ATgBLAEsATgBOAE4ATgBPAE8ATwBPAFAAUABQAFAAUABQAFAAUABSAFQA
UABOAA==
         </WaveFormData>
      </LeadData>
      <LeadData>
         <LeadByteCountTotal>10000</LeadByteCountTotal>
         <LeadTimeOffset>0</LeadTimeOffset>
         <LeadSampleCountTotal>5000</LeadSampleCountTotal>
         <LeadAmplitudeUnitsPerBit>4.88</LeadAmplitudeUnitsPerBit>
         <LeadAmplitudeUnits>��V</LeadAmplitudeUnits>
         <LeadHighLimit>2147483647</LeadHighLimit>
         <LeadLowLimit>268435456</LeadLowLimit>
         <LeadID>V2</LeadID>
         <LeadOffsetFirstSample>0</LeadOffsetFirstSample>
         <FirstSampleBaseline>0</FirstSampleBaseline>
         <LeadSampleSize>2</LeadSampleSize>
         <LeadOff>FALSE</LeadOff>
         <BaselineSway>FALSE</BaselineSway>
         <ExcessiveACNoise>FALSE</ExcessiveACNoise>
         <MuscleNoise>FALSE</MuscleNoise>
         <LeadDataCRC32>3777249900</LeadDataCRC32>
         <WaveFormData>
LAAsACwALAAuAC4ALgAuADAAMAAwADAALgAuAC4ALgAtACwAKwAqACwALAAsACwAKQAm
ACMAIAAdABoAFwAUABEADgALAAgABgAEAAIAAAD9//z/+//6//f/9v/1//T/8//y//H/
8P/u/+7/7v/u/+z/7P/s/+z/7v/u/+7/7v/s/+z/7P/s/+7/7v/u/+7/7P/s/+z/7P/u
/+7/7v/u//H/8v/z//T/8v/y//L/8v/0//T/9P/0//b/9v/2//b/+P/4//j/+P/5//r/
+//8//r/+v/6//r//P/8//z//P/8//z//P/8//r/+v/6//r/+v/6//r/+v/8//z//P/8
//v/+v/5//j/9f/0//P/8v/0//T/9P/0//L/8v/y//L/8v/y//L/8v/y//L/8v/y//D/
8P/w//D/7v/u/+7/7v/w//D/8P/w/+7/7v/u/+7/7v/u/+7/7v/u/+7/7v/u/+7/7v/u
/+7/7v/u/+7/7v/u/+7/7v/u/+7/7v/u/+7/7P/s/+z/7P/r/+r/6f/o/+n/6v/r/+z/
7P/s/+z/7P/q/+v/6//r/+3/7v/w//D/8P/w//D/8v/2//f/9//3//b/9f/1//X/9f/1
//P/8P/w/+7/7P/o/+v/7P/u//D/7f/s/+z/6//p/+n/6f/n/+n/6v/q/+j/5v/m/+b/
5f/l/+X/5P/k/+T/5P/k/+T/4v/i/+P/4//l/+X/5f/l/+X/5P/k/+X/4//j/+P/5P/k
/+T/5f/l/+X/5f/l/+X/5//n/+X/5P/i/+L/5v/y/wAAFQAxAF8AnADYAAsBOgFpAYUB
fQFSARcBywB4ACYA0P+B/2D/b/+X/77/4f/2//3///////z/+//3//f/8//y//L/8f/x
//H/8v/y//H/8f/w//D/8v/y//L/8//1//b/9v/3//f/9v/2//b/+v/6//r/+v/7//v/
+v/6//n/+f/6//v//f/9//3//f/+////AAAAAP7/////////AwAEAAQAAgAGAAYABgAF
AAYACAAKAAsACQAKAAoACgANAA4ADgAOABEAEwAVABYAFQAWABcAGAAYABkAGwAdACEA
IgAkACUAJAAlACYAJwAnACoAKwArAC4AMAAxADMANgA3ADgAOQA5ADkAOgA6ADgAOAA5
ADkAOQA5ADkAOQA3ADcANwA2ADgAOAA5ADkAOAA3ADUAMwAxAC8ALgAsACkAJAAgAB0A
HAAaABUAEQARAA8ADQAKAAkACAAFAAQAAgAAAAAA/v/6//j/9v/0//H/8P/w/+//8P/w
//D/7//t/+7/7v/u//D/7v/w//D/7//v/+//7//u/+7/7v/u/+//7//v//D/7v/t/+3/
7v/v//D/8f/z//T/9v/2//b/9P/0//T/9P/0//X/9f/1//f/9//1//f/9//3//f/+P/6
//v//P/9//v/+f/5//n/+f/5//n/+P/3//f/9//3//j/+P/3//f/9//2//X/9f/1//b/
9//3//X/9f/1//P/8v/y//P/8//z//P/9f/1//P/8f/w//D/8P/x//L/8v/z//P/8//y
/+7/7f/t/+3/7//u/+7/7v/v/+//7//u/+7/7v/r/+v/8P/w/+3/7f/s/+z/7f/t/+//
7//u/+7/7f/u/+z/7P/s/+z/7f/u/+//8P/u/+7/7v/u//H/8f/x//H/8v/0//T/9P/y
//L/9P/2//f/9//3//f/9//4//n/+f/7//n/9v/0//D/7v/q/+r/6v/r/+z/7P/u/+//
7//v//H/8f/v/+//7//u/+v/6v/s/+z/6//r/+n/6P/o/+j/6P/o/+j/6P/o/+n/6f/p
/+v/6//r/+v/6P/o/+n/6f/r/+v/7P/s/+z/7f/t/+3/6//r/+v/6//r/+n/6P/o/+j/
6P/2/wgAGwA9AHEAsADoAB0BUAF5AY0BfwFSARcBzQB8ACwA3v+d/4L/j/+1/+L/+/8E
AAkACwAJAAYAAQABAP//+v/6//v/+//5//n/+v/6//v/+//6//r/+v/6//r/+//9//7/
/v///////v/+//7/AgACAAIAAgABAAEAAAAAAAMAAwAEAAUAAwADAAMAAwAGAAcACAAI
AAoACwALAAsADAAMAAsACAALAAwADQANAA0ADgAPAA8AEgAUABUAFgAVABYAFgAWABkA
GwAdAB4AHQAeAB8AIAAiACMAJQAnACkAKgAsAC0ALgAvADAAMQA1ADgAOQA5ADoAPAA9
AD8APgA/AEAAQQBDAEMARABEAEQARABFAEUARwBHAEcARwBHAEcARwBGAEUARABEAEMA
QAA/AD0AOwA5ADcANgA0ADIALgArACkAJAAiAB0AGQAXABUAEwAQAA0ADAAJAAgABQAC
AAEA/v/7//r/+f/4//n/+P/4//f/9v/2//b/9f/0//T/8//y//P/8v/1//b/8//z//P/
8//w//D/8P/w//P/8//z//T/9v/1//X/9v/0//T/9P/1//j/+v/6//r/+f/4//f/9v/4
//n/+f/5//n/+f/3//n/+v/7//z//v/+//3//P/7//v/+f/5//n/+//7//v/+v/5//n/
+f/5//r/+v/5//n/+f/4//f/9//5//r/+//7//f/9//3//X/8v/y//P/8//z//P/9f/1
//X/8//y//L/8v/z//T/9P/0//P/8v/w//D/7//v/+//8f/w//D/8P/v/+//8f/y//D/
8P/w//D/7//u/+3/7P/s/+z/7P/s/+//7//v/+//8P/y//L/8v/0//T/9v/4//j/9//2
//X/9f/2//f/9//1//P/8P/u/+7/7P/o/+j/5v/n/+j/6P/m/+f/5//n/+n/6f/n/+f/
5v/m/+T/5P/m/+b/5f/l/+P/4v/i/+L/4P/g/+D/4P/i/+P/4//j/+L/4f/g/9//3P/c
/93/3f/f/9//4P/g/+D/4f/h/+H/4P/f/97/3f/b/93/2v/U/9b/3P/k//T/DQAvAF8A
mADMAAMBNAFbAWsBWwEuAe0AoQBSAAYAuP99/2z/e/+h/8j/4//w//f/9//z/+7/7f/r
/+n/5v/m/+f/5//l/+X/5v/m/+b/5f/j/+L/4v/i/+L/4//l/+b/5v/n/+X/5P/k/+T/
5v/m/+b/5v/n/+f/5v/m/+X/5f/m/+f/5//n/+f/5//o/+n/6v/q/+r/6//r/+v/6//s
/+z/6v/v//D/8f/x/+//8P/x//H/9P/2//f/+P/5//r/+v/6//v//f///wAAAQACAAMA
BAACAAMABQAHAAkACgAMAA0ADwARABMAFQAXABoAGwAbABoAHAAdAB8AIgAjACQAJQAl
ACUAJgAmACYAJgAnACcAKQApACkAKQAnACcAJwAmACUAJAAkACMAJAAjACEAHwAbABkA
GAAWABIADgALAAkABAACAP3/+f/3//X/8//w/+v/6v/n/+b/5v/k/+T/4v/f/97/3f/c
/93/3P/c/9v/2P/Y/9j/1//V/9b/1v/W/9j/1v/Y/9j/2f/Z/9n/2f/X/9b/1f/U/9X/
1f/V/9b/1v/V/9X/1v/W/9b/1v/X/9j/2v/a/9r/2P/Y/9j/2P/Y/9n/2f/Z/9r/2//a
/93/3f/d/93/3v/d/93/3f/d/93/2//b/9v/3f/d/93/3P/c/93/3v/f/93/3P/a/9n/
2v/a/9r/2//Z/9r/2//b/9n/2f/Z/9f/1//Y/9r/2//a/9n/2v/Z/9r/2f/Z/9r/1//X
/9f/1v/Y/9n/2v/a/9j/1f/X/9f/2P/Y/9j/2P/Y/9j/2P/Y/9j/2P/Y/9j/2P/b/9v/
2//b/9z/3v/e/97/4P/g/+L/5P/j/+P/4//j/+L/4v/i/+H/4//h/97/3P/c/9r/1v/W
/9b/1//Y/9j/2v/b/9v/2//Z/9n/1//X/9r/2v/Y/9j/2v/a/9n/2f/Z/9j/2P/Y/9j/
2P/Y/9j/2v/b/9v/2//b/9v/2//b/9r/2v/b/9v/2f/Z/9r/2v/a/9v/2//b/9z/3f/e
/9//4f/h/9z/2v/g/+b/8P8GACMARQBzALAA6gAZAUwBcwF7AWMBLgHhAIkANgDm/5L/
W/9S/3P/of/I/+X/+P/9//v/+//6//X/9f/1//T/9P/1//X/8//z//T/9P/z//P/8v/y
//T/9P/0//X/+f/6//r/+//7//r/+v/6//7//v/+//7//f/9//z//P/9//3//v////3/
/f/9//3/AQADAAUABgAFAAUABAADAAYACAAJAAgACwAMAA0ADQAPABAAEQARABAAEgAT
ABQAFwAYABgAGAAXABkAGwAcAB4AIAAiACQAIgAjACUAJwArACwALgAvADAAMQAyADMA
NwA6ADsAOwA8AD4APwBBAEAAQQBCAEMARQBFAEYARgBEAEQARQBFAEcARwBHAEcARQBF
AEUARABDAEIAQgBBAEAAPwA9ADsAOAA1ADMAMAAwACwAKQAnACMAIAAaABUAEwARAA8A
DAAHAAYAAwACAAIAAAAAAP7/+//6//n/+P/5//j/+P/3//T/9P/0//P/8//0//T/9P/2
//T/9v/2//X/9f/1//X/8v/y//L/8v/0//X/9v/4//j/9//3//j/+P/4//j/+f/6//z/
/P/8//z//P/8//z//P/9//3//f/9//3/+//9/////////wAA/v/9//z/+//9//v/+//7
//v/+//7//r/+f/5//n/+f/4//j/9//3//n/+P/3//f/9v/2//b/9f/x//H/8f/v/+//
8P/y//P/8P/v//D/7//v/+3/7P/s/+z/7f/u/+7/7v/t/+z/6v/p/+n/6v/r/+n/6P/o
/+j/6//r/+r/6v/q/+r/6v/o/+j/6P/o/+j/6P/o/+j/5//n/+f/5//p/+z/7f/u/+3/
7P/t/+7/8f/x//H/8f/v//D/8f/x//H/7//s/+r/6P/m/+L/4v/i/+P/5P/k/+b/5//n
/+f/5f/l/+P/4//i/+L/4P/g/+D/4P/f/9//3f/c/9z/3P/d/97/3//g/+D/4f/h/+H/
4f/h/+H/4f/g/+D/4f/h/+H/4f/i/+L/4v/j/+P/4//j/+P/4//j/+P/3//c/9z/3v/e
/+b/8v8HACUATQCEAL4A9QAsAVsBeQF3AVYBIQHbAIgAOADk/5n/cv9z/5P/wv/n//j/
/////wEA/v/5//f/9f/y//L/8//z//P/8//0//T/8//z//L/8v/0//T/9P/1//f/+P/4
//n/+f/4//j/+P/6//r/+v/6//3//f/8//z//P/7//v/+//8//3//v////////////7/
AAABAAEAAQABAAIAAgAAAAUABgAHAAcACAAKAAwADQAQABIAEwAUABUAFgAWABYAFwAZ
ABsAHAAbABwAHQAeAB8AIQAkACcAKAAoACkAKQAqACsALAAtADEANAA1ADUAOAA6ADsA
PQA8AD0APgA/AEAAQQBDAEQAQwBCAEIAQQBCAEMARABFAEUARQBFAEQAQwBCAEIAQQA+
AD0AOwA5ADgANwA3ADYANAAwAC0AKwAqACgAIwAfABwAGQAWABIAEQAQAA0ADAAKAAgA
CAAGAAUABAADAAIAAQAAAAAA///+//7//v/9//3//v/+//7/AAD+/wAAAAD/////////
//7//v/+//7//f/9//3//v//////AAACAAAAAAAAAAEAAAACAAIAAgAEAAQABAAEAAMA
AwACAAEAAgADAAIABQAHAAcABwAIAAgABwAGAAUAAwABAAEAAQAEAAUABgAGAAMAAwAD
AAMABAAEAAMAAwABAAAA//////3//v///////////////f/8//z//f/9//v/+//9//3/
+f/3//b/9v/0//X/9v/2//f/9//3//b/9f/1//b/9//1//T/9P/0//T/8//y//D/8v/y
/+//7//2//T/8f/y//T/9P/0//T/9P/0//T/9P/y//L/8v/y//H/8f/x//H/8//2//f/
+P/3//b/9//4//v/+//7//v/+f/6//v/+//5//f/9P/y/+7/7P/o/+j/6f/r/+3/7v/s
/+3/7f/t/+//7//t/+3/7P/s/+r/6v/q/+r/6f/p/+f/5v/m/+b/5v/m/+b/5v/m/+f/
5//n/+X/5f/l/+X/4v/i/+P/4//j/+P/5P/k/+L/4//j/+P/5f/l/+X/5f/l/+H/4P/e
/9z/4P/s//r/EQA1AGcAoADWABEBRgFvAX0BaQE+AQUBvwBwACQA1v+Z/4T/kf+3/97/
9f8AAAUABwABAP7/+//3//X/9P/0//X/9f/x//H/8v/y//P/8//y//L/8P/w//D/8f/x
//L/8v/z//P/8v/y//L/9v/2//b/9v/3//f/9v/2//b/9f/1//X/9//3//f/9//4//n/
+v/6//n/+f/4//f/+//8//z/+v/+//7//v/9//v//P/9//3//v8AAAEAAgAFAAYABgAG
AAUABwAJAAoACwAMAA0ADgAMAA0ADwARABMAFAAWABcAGAAZABoAGwAcAB4AHgAdABwA
HgAfACEAJAAlACYAJwAnACcAKAAoACoAKgArACsALQAtAC0ALQArACsAKwAqACkAKAAo
ACcAJgAlACMAIQAfAB0AHAAaABYAEgAPAA0ACgAIAAMA///8//n/9v/y/+//7v/r/+r/
5v/k/+T/4v/g/+D/4P/g/9//3v/e/93/2v/a/9r/2f/X/9j/2P/Y/9j/1v/Y/9j/1f/V
/9X/1f/W/9b/1v/W/9n/2f/Z/9r/2f/X/9b/1v/W/9b/1v/X/9j/2v/a/9r/2v/a/9r/
2v/a/9v/2//b/93/3f/b/93/3P/b/9r/2v/b/9v/2//b/93/2//b/9v/2//b/9v/2v/b
/9v/2//b/97/3v/d/93/3f/c/9v/2//a/9r/2v/Z/9f/1//X/9X/1v/Y/9v/3f/a/9n/
2v/Z/9n/1//W/9b/1P/V/9b/1v/V/9X/1f/U/9P/0//U/9X/1//W/9b/1v/V/9X/1f/U
/9T/1P/U/9T/1P/U/9T/1P/U/9T/1P/U/9T/1P/U/9f/1//X/9f/2P/a/9r/2v/a/9r/
3P/e/93/3f/d/93/3v/g/+L/4//j/+H/3v/c/9j/1v/S/9L/1P/V/9b/1v/Y/9n/2f/Z
/9f/1//V/9X/1P/U/9L/0v/T/9T/1P/V/9f/1v/W/9b/1P/U/9T/1P/W/9f/1//X/9f/
1//X/9f/1v/W/9f/1//V/9X/1v/W/9f/2f/a/9v/2//b/9v/2//b/9v/3P/e/9z/4P/u
/wIAGwA9AGkAoADYAAsBOgFlAXUBYwEwAekAmQBEAPD/nP9h/1L/a/+X/8D/4//2//n/
9//7//j/8f/v//P/8v/y//P/8//v/+//8P/w//P/8//y//L/8v/y//L/8//1//b/9v/3
//f/9v/2//b/+P/4//j/+P/3//f/9v/2//r/+//9/////v/9//z/+//+////AAAAAAEA
AwAEAAUABwAIAAgABgAJAAoACwALAA0ADgAPAA8AEAASABMAFAAXABgAGAAYABkAGwAd
AB4AHgAeAB4AHgAgACEAIwAlACkAKgAsAC0ALAAtAC4ALwAxADQANQA1ADcAOgA8AD8A
PgA/AEAAQQBBAEEAQgBCAEQARABFAEUAQgBBAEAAPwBCAEMARABEAEEAQABAAD8APgA9
ADsAOQA2ADMAMQAuACoAJgAjACEAIAAeABkAFQARAA8ADQAKAAcABgADAAIAAAD+//7/
/P/6//r/+v/6//j/9v/1//P/9P/0//T/8//1//b/9v/2//T/8v/0//T/8//z//P/8//y
//L/8v/y//H/8f/x//L/8v/x//H/8v/0//T/9P/1//T/9v/2//b/9//4//n/+v/6//v/
+//7//v/+//5//v/+v/5//j/+P/5//n/+f/5//n/9//3//f/+f/5//n/+P/3//f/9//3
//f/9v/0//P/8//y//H/8f/w//D/8P/v/+7/7//w/+//7P/s/+3/7f/r/+v/7f/t/+3/
6//q/+r/6P/p/+r/6v/p/+n/6f/o/+j/5//n/+f/5//m/+b/5v/n/+f/5//m/+j/6P/l
/+X/5P/i/9//4v/k/+T/5P/k/+T/5P/k/+T/5P/k/+T/5P/l/+X/5f/l/+b/6P/o/+j/
6P/o/+r/7P/t/+3/7f/t/+v/7P/t/+3/7//t/+r/6P/l/+L/3f/c/93/3//h/+L/4v/j
/+P/4//j/+P/4f/h/+T/5P/i/+L/4f/g/97/3f/e/97/3//g/+L/4v/i/+L/4f/h/+D/
3//f/9//3//f/+D/4P/h/+H/4//j/+T/5P/i/+P/4//j/+X/5f/l/+X/5f/h/97/3v/g
/+j/9P8GACMASwCFAMAA9gArAVwBfQF/AWEBKgHhAI8APgDs/6D/d/92/5f/xf/q//3/
BgAJAAkAAwD+/////f/3//b/9v/3//f/9f/1//b/9v/5//n/+P/4//n/+v/7//3//v/+
//3//f/9//z//P/8/wAAAAAAAAAAAAD///3//P8AAAEAAwAFAAUABQAFAAUABgAHAAgA
CAAIAAkACQAJAAsADAAMAAoADQAOAA8ADwANAA4ADwAPABAAEgATABQAFwAYABgAGAAZ
ABsAHQAeAB0AHgAfACAAIgAjACUAJwApACoALAAtADAAMQAyADMANAA2ADYANQA4ADoA
OwA9ADwAPQA+AD8APwA/AEAAQABAAEAAQQBBAEEAQQBBAEEAQQBBAEEAQAA/AD4APgA9
ADwAOwA5ADcANQAzADIAMAAsACgAJQAjACAAHgAZABUAFQAVABUAFAAOAAwACAAGAAIA
AAAAAP7//P/8//z//P/7//r/+v/5//r/+v/6//n/+P/4//f/9v/4//b/+P/4//f/9//3
//f/+P/4//j/+P/3//f/9//4//n/+f/6//z/+f/4//f/9//6//z//P/8//r/+v/6//r/
/P/9//3//f/7//v/+f/7//3//f/9//7//v/9//z/+//7//n/+f/5//n/+f/5//j/9//3
//f/9//4//j/9//3//n/+P/3//f/9v/2//b/9f/1//X/9f/z//H/8P/w/+//7//v//H/
8f/x/+//7v/u/+z/7f/u/+7/7//v/+//7v/u/+3/7f/t/+v/6v/q/+r/6//r/+v/6v/r
/+z/6v/r/+v/6v/m/+X/6P/o/+n/6f/n/+f/5v/m/+f/6P/p/+r/6v/q/+r/6v/q/+r/
6v/q/+n/6f/p/+n/7P/u/+7/7v/u/+7/8P/y//P/8//z//P/8//0//X/9f/1//P/8P/u
/+z/6v/m/+b/5P/l/+b/5v/o/+n/6f/p/+v/6//p/+n/6v/q/+j/6P/o/+j/5//n/+f/
5v/m/+b/5v/m/+b/5v/m/+f/5//n/+n/6f/p/+n/6P/o/+n/6f/n/+f/6P/o/+r/6//r
/+v/6//r/+v/6//p/+f/5v/k/+T/6v/y/wIAFQA1AGcApADcABUBSgFtAXsBbQFAAQUB
vQBwACQA1v+V/37/j/+5/+j/AQAIAAsADQAJAAYABQABAP3/+P/4//n/+f/5//n/+v/6
//3//f/8//z/+v/6//r/+//9//7//v////7//P/7//r//P/8//z//P///////v/+//3/
/f/+//////////////8AAAEAAgACAAAAAQABAAEAAwAEAAQAAgAJAAoACwALAAsADAAN
AA0ADAAOAA8AEAAQABAADwAOABEAEwAVABYAFQAWABcAGAAYABkAGwAdAB8AIAAiACMA
IgAjACQAJQAmACgAKAAnACgAKgArAC0ALgAvADAAMQAzADMANAA0ADIAMgAzADMAMQAx
ADEAMQAxADEAMQAwAC8ALgAuAC0ALAArACkAJwAnACUAJAAiAB8AGgAWABMAEQAQAAwA
CQAFAAMAAQD+//r/+P/0//L/8v/w//D/7v/r/+r/6f/o/+X/5P/k/+P/5P/k/+T/4//j
/+T/5P/k/+L/4P/i/+L/3//f/9//3//g/+D/4P/g/+H/4f/h/+L/4f/f/97/3v/e/97/
3v/f/+L/5P/k/+T/5P/k/+T/5P/j/+P/4v/h/+P/4//h/+P/4f/h/+H/4v/m/+f/6P/p
/+f/5f/l/+X/4//j/+P/4v/j/+P/4//j/+L/4v/h/+H/4v/i/+L/4//i/+L/4v/h/+H/
4f/h/9//3//g/+L/4//i/+H/4v/h/+H/3//e/97/3f/d/93/3P/d/93/3f/c/9v/2//c
/93/2//a/9r/2v/c/93/3v/e/9//4P/e/9//4f/g/9z/2//c/9r/2f/a/9v/3P/d/97/
4P/g/+D/4P/g/+D/4P/g/+P/4//j/+P/4v/k/+T/5P/m/+b/6P/q/+v/6//r/+v/7f/u
/+//7//s/+n/5f/i/+H/4P/d/97/4P/h/+L/4v/i/+P/4//j/+H/4f/f/9//4v/i/+D/
4P/g/+D/3//f/+H/4P/g/+D/4v/i/+L/4v/g/+H/4f/h/+H/4f/h/+H/3v/e/9//3//g
/+H/4//k/+L/4//j/+P/4//j/+P/4//l/+P/4P/i/+b/7v/+/xYANQBZAIsAxgD4ACcB
WAF5AXMBRwEGAbkAZwAUAMD/eP9T/17/i/+7/97/8//4//v//f/9//r/+f/1//X/9f/2
//j/+f/1//X/9v/2//n/+f/4//j/+P/4//j/+f/7//z//P/9//3//P/8//z/AAAAAAAA
AAD//////v/+/wEAAQACAAMABQAFAAUABQAEAAUABgAGAAcACQAKAAsADQAOAA4ADAAP
ABAAEQARABQAFgAYABkAGgAcAB0AHgAdAB4AHgAeAB0AHwAhACIAJAAmACgAKgAoACkA
KwAtAC8AMAAyADMANAA1ADYANwA6AD4AQABBAEIARABFAEcASgBLAEwATQBLAEsATABM
AEwATABNAE0ASwBLAEsASwBLAEsASwBKAEkASABIAEcASABHAEUAQwBAAD0AOwA4ADgA
NAAxAC8AKgAoACMAHwAfAB0AGwAYABUAFAARABAADAAKAAoACAAFAAQAAwACAAIAAgAD
AAMABAAEAAQAAwABAAIAAgACAAAA/v8AAAAA/f/9//3//f/+//7//v/+/wEAAQABAAIA
AAD/////AAACAAIAAgADAAQABgAGAAYABgAGAAYABgAIAAkACQAJAAYABQACAAMAAwAD
AAMABAADAAMAAwADAAUAAwADAAMAAQABAAEAAAD9//3//f/9/wAAAAD//////f/8//v/
+//6//r/+v/5//f/9//3//X/9v/2//f/9//2//X/9v/1//T/8//z//T/8//z//P/8v/z
//P/8//y/+7/7f/t/+3/7//u/+7/7v/t/+3/7f/s/+3/7v/s/+3/7v/u/+v/6//q/+r/
6//r/+v/6//q/+r/6f/q/+r/6v/q/+z/7v/r/+n/6f/q/+r/6v/s/+z/7P/r/+v/6v/p
/+n/6//o/+j/5v/m/+b/5v/m/+X/5f/l/+X/5v/n/+f/6P/n/+b/5f/j/+P/4v/i/+P/
5P/k/+T/5P/k/+T/4v/i/+L/4v/j/+T/5f/m/+P/4v/h/+D/4//k/+X/5v/j/+P/4v/h
/9//4P/i/+L/5P/k/+T/5v/o/+n/6f/p/+n/6f/q/+v/6//r/+n/5v/l/+T/4//g/97/
3v/f/+D/3v/e/9//3//f/9//3//d/9//4P/g/97/3P/c/9z/2//Z/9n/2P/Y/9j/2P/Y
/9j/1v/W/9f/1//Z/9n/2f/Z/9n/2P/Y/9n/2f/Z/9n/2v/Y/9j/2f/Z/9j/1//W/9X/
2//b/9v/1v/U/9T/2P/g/+7/BQAhAEkAfACyAO0AJgFXAXcBdQFaASkB4wCOADwA7P+f
/27/Z/+D/6z/0f/o//X/9f/z//L/8f/r/+f/5f/m/+j/6f/n/+f/6P/o/+f/5//m/+b/
5//o/+n/6//s/+z/6//r/+3/7P/s/+z/8P/w//D/8P/v/+//7v/u/+//7//w//H/8f/x
//H/8f/0//X/9v/2//T/9f/1//X/9//4//j/9v/7//z//f/9//3//v//////AAACAAMA
BAAFAAYABgAGAAkACwANAA4ADQAOAA8AEAAQABEAEwAVABcAGAAaABsAGgAbABwAHQAh
ACQAJQAlACUAJgAmACcAKAApACoAKwArACsALAAsACoAKgArACsAKQApACkAKQApACkA
KQAoACcAJgAmACUAJQAlACQAIwAjACEAIAAeAB8AHAAaABkAFwAWABIADwAPAA8ADwAO
AAsACgAHAAYAAgAAAAAA/v/+//7//v/+//z/+v/5//f/9v/2//b/9f/1//b/9v/2//j/
9v/4//j/9//3//f/9//2//b/9v/2//f/9//3//j/+v/5//n/+v/6//r/+v/7//z//v/+
//7//v/+//7//v8AAAEAAQABAAEAAQD//wEAAwADAAMABAADAAMAAwADAAUAAwADAAMA
AwADAAMAAgABAAEAAQABAAQABAADAAMAAgAAAP7//f/9//7///////3//f/9//v//P/8
//3//f/7//v//f/9//v/+f/4//j/+P/5//r/+v/6//n/+P/2//b/9f/1//X/9f/0//T/
9P/z//P/8//y//T/9P/x//H/9P/0//H/8f/0//T/9f/1//P/8//y//L/8f/y//L/8v/w
//L/9P/x//H/8f/y//L/7v/w//D/8P/x//H/8P/v//H/8//w//D/7v/u/+7/7v/s/+v/
6//r/+v/7P/t/+3/7f/t/+3/7f/t/+3/7P/s/+3/7v/u//D/8P/w//D/7//u/+3/7P/t
/+7/7//w/+7/7P/q/+j/6v/q/+r/6//t/+3/7f/u/+//7v/t/+z/7v/w//L/8//1//X/
9f/1//b/9//3//f/9//0//L/8P/u/+r/6v/q/+n/6v/q/+r/6f/p/+n/6f/n/+X/5f/m
/+j/5v/m/+b/5P/j/+P/4//i/+L/4v/i/+L/4v/i/+L/5f/l/+X/5f/j/+P/4//i/+L/
4//j/+P/4f/i/+L/4v/j/+P/4//j/+P/4//j/+P/4//e/9r/2v/i/+7/AgAbAD0AbwCq
AOAAEwFIAXMBhQF1AUgBCQG9AHIAKADW/4//dv+D/6X/zP/r//r//f///////P/9//v/
8//w//D/8f/x/+//7//w//D/8f/x//D/8P/u/+7/7v/v/+//8P/w//H/8//y//L/8v/2
//b/9v/2//f/9//2//b/9f/1//b/9//5//n/+f/5//r/+//8//z/+v/7//v/+////wAA
/P/8/w==
         </WaveFormData>
      </LeadData>
      <LeadData>
         <LeadByteCountTotal>10000</LeadByteCountTotal>
         <LeadTimeOffset>0</LeadTimeOffset>
         <LeadSampleCountTotal>5000</LeadSampleCountTotal>
         <LeadAmplitudeUnitsPerBit>4.88</LeadAmplitudeUnitsPerBit>
         <LeadAmplitudeUnits>��V</LeadAmplitudeUnits>
         <LeadHighLimit>2147483647</LeadHighLimit>
         <LeadLowLimit>268435456</LeadLowLimit>
         <LeadID>V3</LeadID>
         <LeadOffsetFirstSample>0</LeadOffsetFirstSample>
         <FirstSampleBaseline>0</FirstSampleBaseline>
         <LeadSampleSize>2</LeadSampleSize>
         <LeadOff>FALSE</LeadOff>
         <BaselineSway>FALSE</BaselineSway>
         <ExcessiveACNoise>FALSE</ExcessiveACNoise>
         <MuscleNoise>FALSE</MuscleNoise>
         <LeadDataCRC32>2224943230</LeadDataCRC32>
         <WaveFormData>
CgAKAAoACgAIAAgACAAIAAYABgAGAAYABAAEAAQABAADAAIAAQAAAAIAAgACAAIA///+
//3//P/6//j/9v/0//L/8P/u/+z/6v/o/+b/5P/h/+D/3//e/9v/2v/Z/9j/1//W/9X/
1P/S/9L/0v/S/9H/0P/P/87/zv/O/87/zv/M/8z/zP/M/87/zv/O/87/zf/M/8v/yv/L
/8z/zf/O/9D/0P/Q/9D/zv/O/87/zv/P/9D/0f/S/9L/0v/S/9L/1P/U/9T/1P/V/9b/
1//Y/9b/1v/W/9b/1v/W/9b/1v/W/9b/1v/W/9b/1v/W/9b/1v/W/9b/1v/Y/9j/2P/Y
/9b/1v/W/9b/0//S/9H/0P/S/9L/0v/S/9D/0P/Q/9D/0P/Q/9D/0P/S/9L/0v/S/9H/
0P/P/87/zv/O/87/zv/Q/9D/0P/Q/87/zv/O/87/zv/O/87/zv/O/87/zv/O/87/zv/O
/87/0P/Q/9D/0P/Q/9D/0P/Q/9D/0P/Q/9D/zv/O/87/zv/M/8z/zP/M/87/zv/O/87/
zv/O/87/zv/O/9D/zv/O/8//0f/T/9P/0//U/9T/1f/X/9j/2f/a/9j/2P/Z/9v/3P/c
/9r/1//X/9X/0//S/9H/0v/U/9X/0v/S/9H/0f/R/9H/0P/P/9H/0v/S/9D/0f/Q/9D/
z//N/83/zf/N/8//z//P/87/zP/M/8z/zP/N/83/zP/M/83/zv/P/9D/0P/Q/9D/0f/P
/8//0P/Q/9L/0v/R/9H/0//T/9H/0P/M/87/1P/c/+j/+v8cAFEAkwDRAAYBPgF+Aa8B
vAGfAVwB/gCcAEkA9P+q/4f/jf+j/77/2//s/+//7//w/+//7P/r/+n/5//l/+T/4v/j
/+P/4//j/+H/4f/h/+H/4//i/+L/4v/n/+f/5//m/+b/5f/l/+b/6v/q/+n/6f/r/+v/
6//s/+v/6//r/+r/7P/t/+3/7v/y//P/8//z//H/8f/x//H/9f/1//X/9f/1//f/9//3
//r/+//8//7///8AAP7/+//8//3///8BAAMABQAGAAYACAAJAAkACQALAAsADAAOABMA
EwAVABYAFQAVABYAFgAZABsAGwAbAB0AHQAfACAAIQAiACQAJwAmACYAJgAmACUAJAAk
ACMAIwAjACMAIgAhACAAIAAgACEAIQAhACIAIAAgACAAIAAeAB4AHgAbABgAFgAUABMA
FAARAA0ADAAMAAoACQAFAAYABAADAAEA///+//7//f/7//n/9//1//L/8v/x/+//8P/x
//H/8v/w/+//7//w//L/8v/y//P/8//x//H/8f/x//H/8f/x//H/8v/z//T/8v/y//H/
8f/y//L/8//2//j/+f/5//j/+P/3//f/9//5//n/+//8//v/+//6//n/+f/7//v//f/+
////AAAAAP3/+//9//3//f/9/wAAAAD9//3//P/8//3//f/7//v//P/8//v/+//7//v/
+//6//r/+v/6//r/+P/4//j/+P/3//j/+v/7//n/9//2//X/9v/3//j/+f/7//v/+//6
//j/9//3//b/8//z//P/9P/2//X/9P/0//X/9P/x//D/8v/z//P/9P/y//L/8v/y//T/
9P/2//f/9f/2//T/9P/0//T/9P/0//T/9P/0//T/9P/0//j/9v/2//f/9//5//n/+f/4
//j/+f/6//r/+v/6//r//P/9////AAAAAP7/+//5//X/8//y//D/8P/x//H/8f/y//L/
8//z//T/9P/0//X/9f/0//H/7//w//D/7//v/+3/7f/t/+3/7f/t/+z/7P/u/+7/7v/v
/+//7v/u/+7/7P/s/+z/7P/s/+z/7f/t/+//8P/w//D/8P/v/+//7//v/+v/6v/q/+r/
6v/0/wQAGAA+AHUAswDrACIBWgGSAbsBxgGlAWIBCAGsAFsAEADU/7X/tf/N/+7/AQAI
AAsADQAKAAcABAABAP///P/7//v/+v/5//n/+f/5//n/+f/5//n/+f/4//j/+P/7//v/
+//6//r/+f/5//r//P/8//v/+//7//v/+//8//7///8AAAAA//////7//v8CAAMAAwAD
AAUABQAFAAUABgAFAAQAAwAFAAcABwAHAAkACQAJAAoACwAOAA4ADQAPAA8AEAARABEA
EwAUABQAFQAVABQAEwAUABUAFwAaABsAGwAdAB4AIQAhACIAIgAlACcAJwAnACkAKQAr
ACwALAAsAC0ALwAuAC4ALgAuAC4ALgAvAC8AMQAxADEAMAAvAC4ALgAuAC4ALQAsACwA
KgAqACoAKgAoACgAKAAlACYAJAAiACEAHgAbABcAFgAWABQAEwAPABAADgANAAsACAAG
AAUAAwAAAP///v/9//7//v/9//v//f/9//z//P/6//n/+f/6//z//P/8//3/+//5//n/
+f/3//f/9//3//n/+v/7//z//P/8//v/+//5//j/+P/6//7///////7//P/7//v/+//9
//3///8AAP/////+//3///8BAAEAAwABAAEAAQAAAP///f///////////wIAAgD/////
/v/+///////9//3/AAAAAP////8AAAEAAgACAP///v/9//z/+v/6//r/+v/5//r//P/9
//z/+//7//v/+//7//v/+//6//n/+P/2//f/9//4//j/9//3//f/+P/0//X/+P/4//b/
9v/2//b/9P/0//T/9P/2//b/9v/2//j/9v/2//f/+f/7//v/+//+//7///8AAP7//v/+
//7/AAABAAMABAADAAAA/P/5//j/9//3//b/9P/1//X/9f/0//T/9f/1//f/9v/1//X/
9v/2//T/8//0//T/8//z//H/8f/x//H/7//v/+7/7v/v//D/8f/z//D/7v/t/+z/7v/u
/+7/7v/w//D/8f/x//H/8v/y//L/8v/x//H/8f/v//H/7v/o/+j/7v/2/wQAHgBEAHkA
swDpACABWgGQAbUBvAGbAVAB8ACWAEsABADM/7X/uf/P/+z/AQAMAA8ADwAMAAcABgAH
AAUAAwABAAAA/v/9//3//f/9//v/+//7//v/+//6//r/+v/////////+//z/+//7//z/
AAAAAP////////////8AAP7///8AAAAAAwADAAIAAgAEAAUABQAFAAcABwAHAAcACQAJ
AAkACQAJAAsACwALAAsACwALAAwAEAAUABUAFQAXABcAGAAZABcAGQAaABoAHAAdAB0A
HQAdAB0AHgAgACEAIQAjACQAJgAnACkAKgAtAC8ALwAvAC0ALQAvADAAMQAyADQANwA3
ADYANQA0ADQANAA1ADUANQA1ADUANAAzADIAMgAyADAALwAuAC4ALgAuAC4ALgAtACwA
KwAnACYAJAAiACEAHgAbABcAFgAUABIAEQANAAoACAAHAAUABQAEAAQAAwACAAEAAAD/
//z//P/7//n/+f/5//j/+P/4//f/9//4//f/9v/1//X/9v/1//b/9//2//X/9P/z//H/
8v/z//T/8v/y//H/8f/z//L/8v/0//b/9//3//b/9P/z//P/8//z//P/9f/2//X/9f/0
//P/8//1//X/9//1//X/9f/0//X/8//1//X/8//z//b/9v/1//X/9P/0//T/8//w/+//
7v/u/+3/7f/t/+3/7f/s/+r/6v/q/+r/6v/q/+r/6v/n/+b/5v/l/+b/5//p/+v/5//l
/+P/4f/k/+X/5v/m/+X/4//i/+D/4v/k/+T/5P/k/+L/4v/i/+L/4P/g/+D/4P/k/+L/
4v/j/+T/5f/k/+P/5v/m/+f/6P/m/+b/5v/m/+X/5f/m/+b/6P/m/+P/4f/d/9v/2v/Y
/9b/1//X/9f/2f/a/9z/3f/b/9r/2f/Z/9j/2P/W/9X/1P/U/9P/0//T/9P/0//T/9H/
0f/Q/9D/0v/S/9L/0//T/9L/0v/S/9H/0P/P/87/zv/O/8//z//N/87/zv/O/9D/z//P
/8//0f/R/8r/xv/M/9L/2P/q/woAMABlAKcA4QAYAVYBjgGrAaABaQEMAaYATgD//7D/
eP9p/3v/m/+6/8//3P/h/9//4P/d/9r/2f/X/9b/1f/V/9T/0//T/9P/0//S/9H/0P/P
/8//zv/O/87/0//T/9P/0v/S/9H/0f/S/9T/1P/T/9P/0f/R/9H/0v/S/9P/1P/U/9P/
0//S/9L/1f/X/9j/2f/Y/9f/1v/V/9j/2f/a/9v/2//d/93/3f/d/93/3f/e/9//4v/i
/+H/4v/j/+X/5//m/+f/5//m/+v/7f/u/+//7f/t/+7/8P/z//P/9f/2//f/9//4//j/
/f////////8BAAEAAwAEAAQABAAFAAcACAAIAAgACAAHAAYABgAFAAcABwAHAAYABQAE
AAQABAAGAAUABAAEAAIAAgACAAIA///+//3/+f/7//r/+f/5//X/8f/s/+r/6v/o/+f/
4//h/97/3P/Z/9j/2P/Z/9n/1v/V/9T/0//U/9T/0//R/8//z//O/87/0P/P/8//0P/R
/9L/0//V/9P/0f/R/9H/0f/R/9H/0f/S/9T/1v/Y/9j/2P/X/9f/2f/Y/9j/2v/a/9v/
2//a/9v/2//c/93/3f/d/9//4P/h/+H/4P/f/+H/4//j/+X/5P/j/+L/4P/g/9//4v/j
/+P/4//m/+b/5f/l/+T/5P/j/+P/4f/h/+T/5P/j/+P/4//j/+P/4v/g/+D/4P/g/+H/
4v/j/+T/4f/g/+D/3//g/9//3//f/+H/4f/h/+H/4f/h/+H/4P/g/+H/4//k/+H/4f/h
/+L/5P/l/+T/5P/k/+T/5P/i/+L/4v/i/+D/4P/g/+D/5P/i/+L/4//n/+n/6f/p/+j/
6P/p/+r/7f/u/+//8P/v/+//8P/w//L/8P/t/+v/6f/n/+b/5P/k/+X/5f/l/+f/6P/q
/+v/6f/o/+f/5//m/+b/5P/j/+L/4v/h/+H/4f/h/+H/4f/i/+P/4//k/+T/5P/k/+X/
5f/k/+T/5P/k/+T/5P/k/+b/5v/n/+f/5//o/+j/6P/o/+f/5//n/+f/4//e/97/4P/i
/+j/8v8GACYAUwCNAMkAAgE6AXYBpwG8Aa0BdgEgAb4AaQAaANT/rf+l/7X/1v/z/wAA
AwADAAYAAQD+//v/+f/4//f/9//2//X/9f/1//X/9f/1//X/9f/1//T/9P/0//f/9//3
//b/+P/3//f/+P/4//j/9//3//j/+f/6//z/+//7//v/+v/8//3//f/+//7/////////
AQABAAEAAQABAAEAAQABAAMABQAFAAUABQAFAAUABgAJAAwADAALAAsACwAMAA0ADQAP
ABAAEAAUABUAFQAVABcAFwAYABoAHAAbABwAHAAbABsAHAAcACEAIwAjACMAJAAlACgA
KgAoACgAKQArAC4ALgAuAC4ALQAsACwAKwAtAC0ALQAsAC0ALAAsACwAKgApACgAKAAm
ACYAJgAmACYAJgAmACMAJAAiACAAHwAfAB0AGgAaABcAFAASAA0ADQAMAAwACwAHAAYA
BgAFAAYABQAEAAMAAgACAAEA///9//3//P/8//7//f/9//7/AAAAAAAAAQD///3//f/9
//3//f/9//3//f/+////AAABAAIAAgADAAEAAAAAAAIAAwADAAIAAAABAAEAAgADAAEA
AQADAAQABQAFAAQAAwAFAAcABwAJAAgABwAGAAQAAwABAAMAAwAEAAUACQAKAAcABwAG
AAYABwAHAAUABQAFAAQAAgABAAEAAQABAAAAAgACAAIAAgAAAAAAAAAAAP//AAACAAMA
AQD///7//f////////////////////7//////wAAAAD+//3//P/8//z/+//6//r//P/8
//r/+v8BAP3/+v/8//z//P/8//z//v/+//7//v/8//z//P/8//z/+v/6//v//v8BAAIA
AwADAAIAAgACAAMABAAFAAYABAAFAAcACAAIAAYAAwABAP3/+//6//j/+v/7//v/+//6
//r/+//7//3//P/7//v/+v/6//j/9//3//j/+P/5//j/9//2//X/9f/1//T/9P/2//b/
9v/3//X/9P/0//T/9P/0//T/9P/0//T/9f/1//P/9P/0//T/9f/1//b/9//1//H/8P/s
/+z/8v/6/wYAHABEAHsAtQDtACgBZAGaAb8BxgGtAW4BFAG2AGkAHgDg/8X/xf/b//r/
DQAUABcAFwASABEADgAJAAcACAAHAAcABgADAAMAAwADAAUABQAFAAUABQAEAAQABAAF
AAUABQAEAAQAAwADAAQACAAIAAcABwAHAAcABwAIAAYABwAIAAgACwALAAoACgAMAA0A
DQANAAsACwALAAsADQANAA0ADQAPABEAEQARABEAEQARABIAFAAWABUAEwAUABUAFwAZ
ABkAGwAcABwAHgAfAB8AHwAdAB0AHgAgACUAJQAnACgAKQApACoAKgArAC0ALQAtAC0A
LQAvADAAMAAwADEAMwA0ADQANAA0ADYANgA3ADcANwA3ADcANgA1ADQANAA0ADIAMQAw
ADAAMAAwADAAMAAwADAAMAAtACwAKgAoACcAJgAjAB8AHgAaABgAFwATABIAEAAPAA0A
CwAKAAoACQAKAAkACAAHAAYABgAFAAMAAQABAAAAAAAAAP////8AAP///v/9//3//f/7
//v/+//7//v/+//7//3//v///wAA///+//z/+//9//z//P/+///////+//z//P/7//v/
+//9//3///8AAP/////+//3//P/9//z//f/7//v/+//6//r/+f/8//3/+//7//7//v/9
//3//P/8//3//f/7//v//P/8//v/+//4//f/9v/0//T/9P/0//T/9f/2//f/+P/1//T/
9P/z//D/7//v/+//7//v/+//7//t/+3/7f/s/+v/6//s/+z/6//r/+v/7P/s/+v/6v/q
/+z/7P/s/+v/6v/p/+j/6P/o/+j/6P/o/+j/6P/o/+z/6v/q/+v/7P/t/+z/6//s/+z/
7f/u/+z/7P/s/+z/7P/t/+//8P/u/+z/6f/n/+P/4f/g/97/3v/f/9//3//i/+L/4//j
/+L/4P/e/93/3f/c/9n/1//X/9j/2P/Z/9n/2f/Z/9n/2P/X/9X/1P/W/9b/1v/X/9X/
1P/U/9T/1v/W/9b/1v/V/9T/1P/T/9P/1P/U/9T/1P/T/9P/0//R/8//0P/S/9D/0v/e
/+7/BgAuAGEAmwDXAA4BRgF+AacBpgF3ASIBvgBiABEAwP+G/3H/ff+Z/7j/1//m/+P/
4f/m/+H/2P/X/9n/2v/Z/9n/2P/W/9X/1P/T/9P/0//T/9P/0//S/9L/0v/V/9X/1f/U
/9b/1f/V/9b/1//W/9T/0//T/9P/0//U/9b/1//Y/9j/1//X/9b/1v/W/9f/1//X/9r/
2//c/93/3v/d/9z/2//c/93/3P/b/93/3f/d/97/4P/i/+H/3//h/+H/4v/j/+P/5f/m
/+b/5v/n/+f/5//p/+n/6v/s/+//7//x//L/8//z//T/9P/3//n/+f/5//r/+//+/wAA
/v/+////AQAAAAAAAAAAAAAAAAABAAEAAAD///7//P/+//7///8AAAAA///+//7//v/+
//7//v/7//r/+f/1//b/9P/y//H/7v/r/+f/5v/m/+T/4//f/97/3P/b/9n/1//W/9b/
1f/V/9X/1f/V/9H/0P/O/8v/zP/N/83/zv/Q/8//z//Q/9D/0P/Q/9H/0v/R/9L/0//T
/9P/0//T/9L/0v/S/9L/1P/U/9P/0//U/9T/1f/Y/9j/2f/Z/9j/2f/Z/9r/2//d/93/
3//g/+H/4f/g/9//3f/f/9//4f/f/9//3//e/97/3f/g/+H/4f/h/+T/5P/j/+P/4v/i
/+H/4f/f/9//4P/g/9//3//f/9//3//e/9//4P/h/+L/4P/g/+D/4P/e/97/3//f/9//
3//g/+H/3//f/9//3//g/+H/4v/i/+H/4f/i/+L/4f/h/+H/4v/i/+H/4P/g/+T/5P/i
/+L/4//f/97/4P/i/+L/4v/i/+T/5P/k/+T/5P/k/+T/5P/o/+b/5v/n/+v/7f/t/+3/
7v/u/+//8P/w//D/8P/w/+7/7//x//L/9P/y/+//7f/p/+f/5v/k/+X/5//o/+n/6v/q
/+v/6//r/+r/6f/p/+r/6v/o/+f/5P/k/+P/4//k/+X/5v/n/+f/5//m/+b/5P/k/+T/
5f/l/+T/5P/k/+b/5v/m/+b/6P/o/+n/6f/n/+j/6P/o/+r/6f/p/+n/6//l/+D/4v/k
/+r/9P8GACQAUgCNAMcA/wA4AXQBqAG/AbQBfQEkAcAAbgAhANj/rP+l/7f/1f/y/wMA
CAALAAkABAABAAIA///5//j/9//3//b/9//3//f/9//5//n/+f/5//r/+v/7//z//P/7
//r/+P/5//n/+v/8//7//v/9//3/+//7//v//P/9////AQACAAMAAwACAAIAAgADAAMA
AwADAAMAAwADAAUABQAFAAUABwAJAAkACQAJAAkACQAKAAsADgAOAA0ADwAPABAAEQAR
ABMAFAAUABYAFwAXABcAGAAZABsAHgAgAB8AIAAgACEAIQAiACIAJQAnACcAJwApACkA
KwAsACoAKgArAC0ALAAsACwALAAuAC4ALwAvAC0ALQAtACwAKwAqACoAKgAsACsAKgAq
ACgAKAAoACgAJgAmACYAIwAkACIAIAAfAB4AGwAXABYAFgAWABcAFQATABAADgALAAcA
BgAGAAUABQAFAAUABQAEAAQAAwABAAMAAwACAAIAAAD/////AAAAAAAAAAABAAEA////
////AQABAAEAAQABAAIAAwAEAAYABgAFAAUAAwACAAIABAAIAAkACQAIAAgABwAHAAcA
CQAJAAsADAAMAAsACQAHAAgACwAMAA8ADgANAAwACgALAAkACwALAAcABwAKAAoACQAJ
AAgACAAJAAkABwAHAAoACgAJAAkABwAHAAcABgAGAAYABgAGAAUABAADAAIAAgACAAMA
AwAEAAMAAwADAAEAAQABAAEAAwADAAMAAgABAAEAAgACAP///////wAAAgABAAAAAAAE
AAQAAgACAAAA///9//z//f/+////AAAAAP7//P/8//3//v///wAAAAAAAAAAAAAAAAAA
AAAAAAIAAAAAAAEAAwAFAAUABQAGAAYABwAIAAoACgAKAAoACAAJAAsADAAKAAgABQAD
AAEA///+//z//P/9//3//f8AAAAAAQABAAEAAAD//////v/+//z/+//8//z/+//7//n/
+f/5//n/+//7//r/+v/6//r/+v/7//3//P/8//z//P/8//z//P/6//r/+//7//3//v/+
//7//P/7//v/+//5//f/9P/y//T/+P8AAAwAIABCAHkAtwDvAC4BZgGYAb0BygGvAXAB
FAG4AGkAGgDY/73/wf/d/wAAFQAaABkAGQAWABUAFAARAA0ACwAJAAgABgAHAAcABwAH
AAcABwAHAAcABwAGAAYABgAJAAkACQAIAAgABwAHAAgACAAIAAcABwAIAAkACgAMAAsA
CwALAAoADQANAAwADAAOAA8ADwAPAA0ADQANAA0ADwAPAA8ADwASABUAFgAXABcAFwAX
ABgAGQAcABwAGwAZABkAGgAbABsAHQAeAB4AIgAjACMAIwAjACMAJAAmACkAKQArACwA
KwArACwALAAuAC8ALgAtAC4ALwAyADQANgA2ADcAOQA6ADoAOgA6ADgAOAA5ADkANwA3
ADcANgA3ADYANgA2ADQAMwAyADIAMQAyADMANAA0ADQANAAxAC4ALAAqACkAKwApACYA
JgAiACAAHwAbABgAFgAVABMAEwASABIAEQAOAA0ADAALAAoACgAJAAcACQAJAAgACAAI
AAcABwAIAAYABgAGAAcABQADAAMAAwADAAMAAwADAAMABAAFAAYABAAEAAMAAwADAAIA
AgAEAAYABwAHAAYABgAFAAUABQAEAAMABAAEAAUABQAEAAMAAQADAAMABQAIAAkACgAK
AAcABQAHAAcABAADAAUABAADAAMAAgACAAMAAwABAAEABAAEAAMAAwADAAMAAwACAAIA
AgACAAIAAgACAAIAAgD+//7///////z/+//7//v/+//7//v/+//5//n/+f/4//f/9//4
//j/9f/1//X/9v/4//f/9v/2//j/+P/2//b/9f/1//T/9P/0//D/7v/u/+//8P/x//L/
8//0//X/9v/0//T/9P/0//b/9P/0//X/9v/3//b/9f/4//j/+f/6//j/+P/4//j/+v/7
//3//v/8//j/8//v/+7/7f/t/+z/6v/r/+v/6//q/+r/6//r/+n/6P/n/+f/6P/o/+b/
5f/k/+T/4//j/+P/4//j/+P/4f/h/+D/4P/i/+L/4v/j/+H/4P/g/+D/3//e/93/3P/e
/97/3//f/93/3v/e/97/3P/b/9v/2//f/9v/2P/a/97/5P/w/wQAJgBUAIsAxwD9ADIB
cgGkAbEBjgFFAeQAhAAyAOX/ov98/33/mf+7/9j/5//o/+n/6//s/+v/6P/l/+P/5P/j
/+P/4v/f/9//3//f/+H/4f/h/+H/4P/e/93/3P/h/+H/4f/g/97/3f/d/97/4P/g/9//
3//d/93/3f/e/97/3//g/+D/4//j/+L/4v/i/+P/4//j/+P/4//j/+P/5f/l/+X/5f/k
/+X/5P/j/+T/5f/m/+j/6P/q/+n/5//n/+f/6P/p/+f/6f/q/+r/7f/v//D/8f/x//H/
8v/0//X/9f/3//j/9//3//j/+P/7//3//f/9//v/+//9//7/AAAAAAEAAwACAAIAAgAC
AAAAAAABAAEA/v/9//z/+v/7//r/+v/6//r/+f/4//j/9//4//n/+v/4//b/9P/v/+//
7v/t/+3/6//n/+L/4P/f/97/3v/b/9j/1v/V/9P/0f/Q/9D/z//N/8v/yf/H/8j/yP/H
/8X/x//H/8b/xv/G/8X/xf/G/8b/xv/G/8f/xf/D/8P/w//E/8X/xv/H/8n/yv/L/8z/
yv/K/8n/yf/K/8r/y//O/87/z//P/87/z//P/9D/0f/S/9P/1v/Y/9b/1f/T/9H/0f/T
/9P/1f/X/9f/1//W/9f/1f/X/9f/1f/V/9j/2P/W/9X/0//S/9T/1f/U/9X/1P/U/9P/
0//R/9H/0f/Q/9D/0P/Q/9D/0v/S/9L/0v/S/9L/0//T/9L/0f/R/9H/z//P/8//z//R
/9H/0f/Q/8//z//Q/9D/0f/R/9H/0v/Q/8//zv/O/9L/0v/Q/9D/0//T/9L/0v/Q/9D/
0P/Q/9D/0P/S/9P/0f/R/9H/0v/R/9L/0v/T/9P/0//S/9L/1P/U/9b/1//X/9X/0//Q
/9P/1P/U/9X/1P/U/9P/0//U/9P/0//T/9b/1//X/9f/2P/Z/9n/2f/X/9f/1f/V/9j/
1//Y/9n/2v/b/9z/2v/a/9r/2v/b/9z/3f/e/9z/3P/c/9z/3//g/+H/4v/h/+L/3//e
/93/3//h/+H/4//k/+T/5f/n/+j/6f/q/+z/7P/t/+//7v/u/+z/6f/q/+n/6P/o/+T/
5P/l/+X/4//k/+T/5f/m/+f/5//n/+n/6v/q/+j/5//m/+b/5f/j/+P/4//j/+X/5f/l
/+T/5P/k/+T/5P/m/+f/5//o/+j/6P/o/+j/6P/o/+j/6f/p/+n/6v/q/+j/6P/n/+f/
7f/t/+v/6P/k/+b/6P/u//z/DgAuAFsAkQDLAAoBSAGEAbUBzAHBAZABOAHUAH8AMgDm
/7f/qf+3/9L/7/8EAAsACwAKAAkABgABAP3//v/9//3//P/7//v/+//7//v/+//7//v/
/P/8//3//v8AAP///v/8//z/+//7//z/AAAAAP////////////8AAAAAAQACAAIABQAF
AAQABAAIAAkACQAJAAkACQAJAAkACQAJAAkACQANAA8ADwAPAA8ADwAPABAAEgAUABMA
EQATABMAFAAVABUAFwAYABgAGgAbABsAGwAbABsAHAAeACEAIQAjACQAJAAjACMAIgAm
ACkAKgArACoAKQAqACoALAAsAC0ALwAuAC4ALgAuACwALAAtAC0ALAArACoAKAAnACYA
JgAmACQAIwAiACIAIQAiACMAJAAkACQAJAAhACEAIAAfAB8AIQAfABwAHAAcABwAHQAb
ABwAGgAZABcAEwASABIAEQARABEAEQARAA8ADgAMAAkACQAJAAgACAAKAAkACQAKAAoA
CgAKAAsACwAJAAkACQAJAAkACQAJAAkACgALAAwADgAOAA0ADQANAAwADAAOAA4ADwAP
AA4ADwAPABAAEQARABEAEwAUABMAEwASABEAEQATABMAFQAXABcAFwAWABUAEwAVABUA
EwATABYAFgATABMAEgASABUAFQATABMAEwASABAADwARABEAEQAQABAAEAAQABAAEAAQ
ABAAEAAQABAAEQARAA4ADQANAA0ADwAPAA8ADwAOAA0ADAAKAAsACwAMAAwACwALAAsA
DAAKAAkACAAIAAwADAAKAAoACwALAAoACgAMAAwADAAMAAwADAAOAA8ADAALAAoACgAJ
AAoACgALAAwACwAJAAgABgAGAAgACQAKAAkACAAGAAcACAAIAAkACAAIAAcABwAGAAUA
BQAFAAYABwAHAAcACAAJAAkACQAJAAkABwAHAAoACwAKAAwADAAMAAwACwAKAAkACAAJ
AAoACwAMAAsACgAJAAgACAAIAAgACgAKAAoACwANAA4ADQAMAAwADQAPABEAEgASABIA
EgASABUAFwAYABgAGAAVABMAEQAPAA4ADAAMAA0ADQANAA4ADAANAA0ADQAKAAkACQAK
AAsACgAKAAoACAAHAAcABwAHAAcABwAHAAcABgAGAAYABgAGAAcABwAGAAYABgAGAAgA
CAAIAAgABgAHAAcABwAIAAgACAAIAAkACQAJAAkABwACAP7/AgAIABIAIgA8AGIAmQDX
AA0BRAF+AbgB3wHkAcEBeAEaAcQAeQAuAOr/zf/N/+H//P8XACIAIwAlACQAIQAgAB0A
FwAWABUAFQAUABMAEwATABMAEwATABMAEwARABAAEAAQABMAEwATABIAEwATABQAFgAW
ABYAFQAVABcAFwAXABgAFgAXABgAGAAZABkAGAAYABoAGwAbABsAGQAZABkAGQAdAB8A
GwAbAA==
         </WaveFormData>
      </LeadData>
      <LeadData>
         <LeadByteCountTotal>10000</LeadByteCountTotal>
         <LeadTimeOffset>0</LeadTimeOffset>
         <LeadSampleCountTotal>5000</LeadSampleCountTotal>
         <LeadAmplitudeUnitsPerBit>4.88</LeadAmplitudeUnitsPerBit>
         <LeadAmplitudeUnits>��V</LeadAmplitudeUnits>
         <LeadHighLimit>2147483647</LeadHighLimit>
         <LeadLowLimit>268435456</LeadLowLimit>
         <LeadID>V4</LeadID>
         <LeadOffsetFirstSample>0</LeadOffsetFirstSample>
         <FirstSampleBaseline>0</FirstSampleBaseline>
         <LeadSampleSize>2</LeadSampleSize>
         <LeadOff>FALSE</LeadOff>
         <BaselineSway>FALSE</BaselineSway>
         <ExcessiveACNoise>FALSE</ExcessiveACNoise>
         <MuscleNoise>FALSE</MuscleNoise>
         <LeadDataCRC32>479066304</LeadDataCRC32>
         <WaveFormData>
GAAYABgAGAAXABYAFQAUABQAFAAUABQAEgASABIAEgAQABAAEAAQABEAEgATABQAEwAS
ABEAEAAPAA4ADQAMAAkACAAHAAYAAwACAAEAAAD///7//f/8//n/+P/3//b/9P/0//T/
9P/y//L/8v/y//H/8P/v/+7/8P/w//D/8P/u/+7/7v/u//D/8P/w//D/7//u/+3/7P/u
/+7/7v/u//D/8P/w//D/7v/u/+7/7v/w//D/8P/w//L/8v/y//L/8v/y//L/8v/0//T/
9P/0//T/9P/0//T/9P/0//T/9P/y//L/8v/y//L/8v/y//L/9P/0//T/9P/0//T/9P/0
//L/8v/y//L/7//u/+3/7P/t/+7/7//w/+//7v/t/+z/7P/s/+z/7P/s/+z/7P/s/+r/
6v/q/+r/6P/o/+j/6P/q/+r/6v/q/+r/6v/q/+r/6P/o/+j/6P/m/+b/5v/m/+b/5v/m
/+b/6P/o/+j/6P/q/+r/6v/q/+j/6P/o/+j/5v/m/+b/5v/m/+b/5v/m/+b/5v/n/+f/
5f/l/+X/5f/l/+b/5//n/+f/6P/q/+v/6//r/+v/7P/u/+7/7//w/+7/7P/s/+//8f/x
/+//7v/t/+r/6v/o/+j/6f/r/+z/5//m/+f/5//l/+X/5f/k/+b/5v/m/+T/5P/k/+T/
4//h/+H/4P/g/+D/4f/h/+D/3v/e/9//3//f/97/3v/e/9//4P/h/+L/4P/g/+H/4f/f
/9//4P/g/+L/4v/i/+L/5v/k/+H/3//d/97/5//u//f/CgApAFcAjgC/AOwAHAFWAYkB
nQGBATkB0wB6AD0ABwDV/7//wf/K/9b/6f/1//X/9f/2//T/9P/z//H/7f/s/+v/6v/r
/+v/6v/q/+n/6f/p/+n/6v/o/+j/6f/r/+z/7P/s/+z/6//r/+v/7v/u/+7/7v/x//H/
8P/w//D/8f/w/+//8v/y//L/8v/0//T/8//z//P/8v/x//D/8//0//P/9P/1//b/9v/2
//f/+P/6//z/+v/6//n/+f/8//z//P/8//7/AQABAAEA//8AAAEAAQADAAIAAgAFAAYA
BwAKAAsACgAKAAkACAAMAA4ADwAPAA0ADQANAA4ADwARABIAFAAUABQAFQAVABIAEAAS
ABIAEAAQABEAEQAPAA8ADgAOAA4ADwAQABIAEAAQAA8ADgANAA0ADgAOAAwACgAJAAcA
CAAHAAQAAgACAAIAAAD+//3//P/9//z/+//6//r/+f/3//X/8//x/+7/7f/s/+z/7P/t
/+7/7//t/+3/7P/s/+z/7P/s/+3/7//t/+3/7f/r/+v/6v/q/+3/7v/v/+//7f/s/+z/
7P/t/+3/7v/x//P/8//z//P/8//y//H/8f/z//P/9P/2//j/9f/1//P/8f/0//b/9v/4
//n/+v/5//j/+P/4//j/9//3//r/+v/6//j/9//3//n/+f/3//f/9v/2//X/9f/1//b/
9v/2//X/9f/1//X/8//z//P/8//0//T/9v/3//b/8//y//L/8//z//T/9P/1//b/9//1
//L/8//y//L/8v/y//L/8f/y//L/8v/z//L/8v/w/+z/7f/v//L/9P/z//L/8f/v/+//
8P/y//P/9P/0//L/8v/y//L/8v/z//P/8//x//H/8f/x//T/9f/1//X/9P/2//f/9//3
//f/+P/4//b/9//4//j/9//4//z///////3//P/7//b/9v/0//H/8f/y//L/8P/w//L/
8//z//X/9f/0//T/8v/y//D/7v/w//D/7//v/+//7v/u/+7/7f/t/+z/7P/u/+//7//v
/+7/7v/u/+7/7P/s/+z/7P/s/+3/7f/t/+//8P/w//D/8P/w//D/8P/u/+v/6//t/+7/
7//6/wcAGgA7AGsAnADJAPQAIgFUAX8BjwFzASsBzQB8AEEAEwDt/9f/1f/g//T///8F
AAUABwAEAAAA/v/9//v/9v/2//b/9v/3//f/9v/2//X/9f/1//X/9P/y//L/8//1//b/
9v/2//b/9f/1//X/+P/4//j/+P/5//n/+P/4//n/+//7//v/+//6//n/+P/8//z/+//7
//3//v///wAAAQAAAP3//P///wAAAAAAAAIAAgADAAQAAwAEAAQABQAEAAQABAAEAAYA
CQAJAAkACQAKAAsACwANAAwADAAPAA8ADwARABEAEwAUABQAFAAWABgAGQAZABkAGQAZ
ABoAGgAbABsAHAAaABoAGwAbABoAGAAaABoAGQAaABwAHQAdAB0AHAAcABkAGQAZABoA
GAAYABcAFgAXABcAGAAYABcAFgAWABUAEgARAA4ADAAMAAwACgAIAAgABgAGAAQAAQAA
AAAA///+//3//P/7//z/+//6//r/+f/5//n/+f/3//f/9v/2//j/+P/4//n/9//1//X/
9f/1//X/9P/0//X/9v/3//f/+f/4//j/+P/2//X/9f/3//v/+//7//v/+f/4//f/9//3
//f/+P/6//r/9//3//X/9v/6//3//v/9//3//f/7//r/+v/6//r/+f/5//z//P/6//j/
9//3//v/+//5//n/+v/6//n/+f/6//z//f/+//z/+//6//n/9//3//f/9//4//j/+v/7
//n/9//3//j/+P/3//f/9v/2//b/9v/z//P/9f/1//b/9v/2//b/9f/y//T/9v/4//f/
9v/1//T/8v/z//P/8//z//P/8//z//T/9f/1//X/9v/4//n/+f/7//v//P/8//r/+//8
//z//P/8////AQAAAP3/+//5//f/+P/3//X/8//0//T/8v/x//L/8v/x//P/8//y//L/
9P/0//L/8P/w//D/7//v/+3/7P/s/+z/6//r/+r/6v/r/+3/7v/v/+3/7P/r/+r/6v/q
/+r/6v/r/+3/7v/v/+3/7v/u/+7/7P/s/+z/7P/s/+3/6//n/+r/8//6/wUAHgBBAG0A
nADFAPIAIgFUAXsBhwFpARsBtQBiAC0AAwDh/9X/1f/e/+7/+/8DAAUAAwACAP7//v//
//v/9v/2//b/9v/1//X/9P/0//T/8//y//H/8f/w//H/8//3//j/+P/4//f/9f/0//P/
9v/2//b/9v/1//X/9P/0//X/9//3//f/+v/6//r/+v/6//r/+f/5//z//P/8//z//v/+
//z//P/9//7//v/+//7//v///wAAAgAEAAUABwAIAAgACAAIAAYACQAJAAkACQAKAAsA
CwALAAoACgANAA8ADwARABEAFQAWABYAFgAWABgAGQAZABcAFwAXABgAGQAbABwAHgAc
ABwAHQAdAB4AHAAeAB4AHAAcAB0AHQAZABkAGAAYABcAFwAXABgAFgAWABUAFAAUABUA
FwAYABUAFAAUABMAEAAPAAwACgAIAAgABgAEAAAA/v/+//z//v/+///////8//v/+v/5
//j/9//2//b/8//z//P/8//x//H/8P/w//D/8P/w//H/9P/z//T/9f/0//P/8f/w//D/
8P/w/+//8f/w//D/8P/y//H/8f/z//P/8//z//P/8//y//H/8f/x//H/8v/0//j/9f/1
//P/8f/0//b/9v/1//X/9f/z//P/9P/1//b/8//z//b/9v/4//b/9f/1//b/9f/y//H/
8v/y//H/8f/x//L/8v/y//H/8f/x//H/8f/x//H/8f/t/+z/7f/t/+//7//x//T/8v/v
/+3/6v/t/+7/7//t/+3/7f/p/+r/6v/t/+7/7//w/+7/7//v/+//7f/t/+3/7f/u/+//
7//v//D/8v/z//P/9f/1//b/9v/1//X/9f/0//D/8P/z//X/9//1//T/8//w//D/7v/r
/+n/6v/q/+j/6f/s/+7/7//t/+3/7P/s/+r/6v/o/+b/6P/o/+f/5//l/+T/5P/k/+X/
5f/k/+T/5v/n/+f/5//m/+b/5v/m/+T/5P/k/+T/5P/l/+X/5f/j/+T/5P/k/+X/5v/n
/+j/5v/l/9//3f/m/+3/8v8DACAAQQBxAKgA2QAIAUIBdAGTAY0BUwHvAIkARgATAN//
u/+v/7X/xP/Y/+f/8f/z//X/9v/0//D/7//v/+z/7P/s/+z/7f/t/+z/7P/q/+n/6P/n
/+j/5v/m/+f/6f/q/+r/6v/q/+n/6f/p/+z/7P/s/+z/6//r/+r/6v/r/+3/7f/t/+z/
7P/s/+z/7//w//D/8f/x//D/7//u//L/8v/w//D/8f/y//L/8v/y//L/8//0//X/9v/2
//f/+v/6//r/+v/5//v/+v/5//z//v8AAAEA///+//7/AQADAAMABQAFAAYABgAFAAQA
CAAKAAsACwALAAsACwAMAAwADQANAA4ADgAOAA8ADwANAAoACwAKAAoACgALAAsACQAJ
AAgACAAJAAkACQAKAAoACgAJAAgABgAFAAUABAAFAAQABAADAAEA///7//j/+P/4//b/
9P/v/+z/6//o/+j/6P/p/+n/5v/l/+T/4//k/+P/4v/i/9//3//f/9//3//f/97/3v/g
/+D/4P/h/+H/3//f/9//3//f/97/3v/g/+L/5P/l/+P/4v/i/+L/4v/h/+H/4//j/+P/
4//j/+T/5P/k/+X/5f/l/+b/6P/s/+n/6f/n/+f/6v/s/+z/6v/p/+j/5f/l/+b/5//o
/+f/5//q/+r/7P/q/+n/6f/p/+n/5//n/+j/6P/n/+f/5//o/+j/6P/l/+X/5f/l/+b/
5//o/+n/5//m/+f/5//l/+P/4//k/+b/5f/l/+T/5v/m/+b/4//l/+f/5//o/+b/5v/m
/+X/5v/m/+b/6P/o/+j/6P/n/+f/5v/l/+P/4//j/+P/5P/l/+X/5f/o/+r/6//r/+v/
6//s/+z/7v/v//D/8P/s/+z/7//x//H/7//u/+3/6v/q/+j/5f/n/+j/6P/m/+j/6v/r
/+v/6v/p/+f/5v/o/+j/5v/k/+L/4v/h/+H/4f/g/+D/4P/j/+P/4v/i/+L/4//j/+P/
5P/k/+T/5P/k/+T/5P/k/+T/5f/l/+X/5f/m/+b/5v/m/+b/5v/m/+j/5f/h/+P/5P/n
/+z/9/8KACcATwB8AKsA2AAIAT4BbQGHAXsBQwHlAIgARwAVAOv/0//L/87/3v/z//3/
/f/9/wAA/P/4//n/9f/0//T/9P/0//H/8f/w//D/8//z//P/8//0//L/8v/z//P/9P/0
//T/9P/z//P/8//2//b/9v/2//n/+f/4//j/+P/5//j/9//6//r/+v/6//r/+v/5//n/
/P/8//z//P/8//z/+v/6////AAAAAAAA/v/+////AAABAAIAAgADAAQABAAEAAQAAgAF
AAUABQAGAAgACgALAA0ADAAMAA8ADQANAA8ADwAQABAADwAOABIAFAAVABUAFwAXABcA
GAAWABcAFwAYABoAGgAbABsAGgAYABoAGgAaABoAGwAbABsAGwAaABoAFwAXABcAGAAW
ABYAFQAUABUAFQAWABYAFwAWABYAFQAUABMAEAAOAA0ADAAJAAYABQAEAAUABAABAAAA
AAD//wAA///+//3//v/9//z//P/5//n/+f/5//f/9//2//b/9//4//n/+//5//f/9//3
//n/+f/4//j/9//4//n/+f/6//r/+//8//r/+f/5//v/+//7//v/+//9//z/+//7//v/
+//8//7/AgD//////f/9/wAAAgACAAIAAQAAAP3//P/8//z//P/+////AwAEAAIAAAD/
////AQABAP/////+//7//f/9//v//P/8//z//f/9//3//f/9//3//f/9//z//P/+////
/P/5//j/+P/6//n/+f/4//r/+v/6//f/+P/7//z//v/9//z/+//5//j/+P/4//n/+P/4
//b/8v/+//n/9f/2//j/+P/4//j/+v/7//v/+//5//n/+f/5//n/+f/4//f/+f/8//7/
///9//3//v/+/wAAAQACAAIAAgACAAUABwAFAAMAAgABAP3//P/5//X/9v/4//n/+P/2
//j/+f/5//v/+//6//r/+P/4//b/9P/1//b/9v/3//X/9P/0//T/8//z//L/8v/y//P/
8//z//L/8v/y//L/8v/y//L/8v/y//P/8//z//H/8v/y//L/9P/0//T/9P/0/+//7//t
/+7/8//8/wcAHABBAG8AngDHAPYAKgFeAYUBkwF/AT0B2QCCAEsAHQD3/+X/4f/q//r/
BQALAA0ACwAKAAgABAABAP///v/+//7//v/9//3//P/8//3//f/9//3//P/6//r/+//8
//z/+//6//r/+f/5//n/+//8//3//v/9//3//P/8//v//f/9//3/AAAAAAAAAAACAAIA
AQABAAEAAAD///7/AgACAAAAAAADAAQABAAEAAIAAgADAAQAAwAEAAQABQAIAAgACAAI
AAgACwALAAsADQAOAA8ADwAOAAwACwANAA4ADwASABMAEwAUABQAFAAUABYAFwAXABUA
FQAVABYAFgAXABcAGAAWABYAFwAXABcAFgAZABoAGQAaABwAHQAZABkAGAAYABUAFQAV
ABYAFAAUABMAEgATABMAFAAUABMAEgASABEAEAAPAAwACgAJAAgABQACAAIAAAAAAP7/
+//6//r/+f/5//n/+f/5//j/9//2//b/8//z//P/8//z//P/8v/y//H/8P/v/+//8f/v
/+//7//x//H/8P/w//P/9P/1//X/9P/y//H/8P/y//H/8f/z//P/8//z//P/8//y//H/
8f/z//P/9P/2//b/8//z//H/7//y//T/9P/0//P/8v/v//H/8v/z//T/8//z//b/9v/2
//T/8//z//f/9//1//X/9P/0//P/8//w//D/7//u/+//7//v/+//8P/x//L/8//x//D/
8f/x/+//7f/t/+7/8P/v/+//7v/u/+7/7v/r/+v/7f/t/+7/7v/u/+7/7f/s/+z/7P/t
/+7/7v/s/+r/6v/q/+r/6v/r/+v/6//p/+n/6f/p/+v/7f/u/+//7v/w//H/8f/x//H/
8v/y//H/8f/x//D/7//w//T/9//3//X/9P/z/+7/7v/s/+n/5//o/+j/5v/n/+r/7P/t
/+v/6//q/+r/6f/o/+X/4v/k/+T/4//j/+T/5P/l/+b/5v/l/+P/4v/k/+X/5f/l/+L/
4v/i/+L/4//k/+X/5v/j/+P/4v/h/+L/5P/l/+b/5v/m/+b/5v/k/+H/4//l/+T/6f/0
/wMAGAA9AGkAmgDLAPgAKAFiAY0BkQFjAQMBnQBOABcA5f/D/7X/uf/C/9b/7f/3//P/
8//4//T/6v/p/+v/6f/q/+v/7P/p/+n/6P/o/+f/5//n/+f/6P/m/+b/5//r/+z/7P/s
/+z/6//r/+v/6v/q/+r/6v/p/+n/6P/o/+r/7f/u/+//7//u/+3/7P/u/+7/7f/t//H/
8v/z//T/9P/0//L/8v/0//T/8//y//L/8v/z//T/9f/2//b/9//6//r/+v/6//j/+//7
//v/+v/6//r/+f/6//r/+////wEAAQADAAMABQAGAAYABgAGAAgACQAJAAsACwALAAwA
CgALAAsADAAKAAoACwALAAoACAAKAAoABwAGAAYABQAGAAcABwAIAAUABQAFAAYABgAG
AAUABAABAAEAAgACAAEAAAAAAP///f/7//f/9P/0//T/8v/w/+7/7P/s/+r/6f/o/+j/
5//o/+f/5v/l/+P/4f/f/97/3f/d/93/3f/f/9//3v/e/97/3v/e/9//4f/f/9//3//f
/9//3v/e/93/3v/f/9//4f/g/+D/4P/g/9//3//h/+H/4f/h/+H/5P/k/+T/5f/l/+X/
5v/o/+r/5//n/+X/5P/m/+f/5v/n/+f/5//l/+b/5v/m/+b/5//n/+r/6v/q/+j/5//n
/+f/5//l/+X/5P/k/+P/4//j/+T/5P/k/+T/5f/m/+f/4//j/+P/4//g/+D/4v/j/+X/
4//j/+T/5P/j/+P/4v/j/+T/5f/j/+H/4//j/+T/4v/i/+L/4f/h/+L/4//l/+b/5v/k
/+D/5P/h/93/4P/i/+L/4v/i/+T/5f/l/+X/5f/l/+X/5f/m/+f/5//n/+r/7P/t/+3/
6//r/+z/7P/s/+3/7v/u/+z/7P/v//H/8//x//D/7//q/+r/6P/l/+f/6P/o/+b/5v/o
/+n/6f/p/+n/6P/o/+r/6v/o/+b/5P/k/+P/4//k/+T/5f/m/+f/5//m/+b/5f/l/+T/
4//k/+T/5P/k/+b/5v/m/+b/6P/p/+n/6f/n/+j/6P/o/+r/6v/q/+r/6v/l/+H/4//o
/+3/+P8JACQASwB9AK4A1wAGATwBbAGHAYEBSQHrAIsASgAZAO3/0//N/9P/4v/0/wEA
BQAFAAMAAAD+/wAA/f/3//b/9v/2//b/9f/1//T/9P/2//f/+P/5//n/+P/5//v/+v/6
//n/+P/4//f/9//3//j/+P/4//j/+f/5//j/+P/6//3//v///wAAAAAAAAAAAAAAAP//
//8AAAAAAAAAAAIAAgAAAAAABQAGAAYABgAEAAQABQAGAAUABgAGAAcACAAIAAgACAAK
AA0ADQANAAsADAANAA0ADgAOAA8AEwARABEAEwATABUAFgAWABYAFgAYABkAGQAbABsA
GwAcABwAHQAdAB4AHAAcAB0AHQAcABoAHAAcABoAGgAbABsAGwAbABoAGgAZABkAGQAa
ABoAGgAZABgAFwAXABgAGAAZABgAGAAXABQAEwAQAA4AEAASABIAEgAPAAwACwAIAAYA
BAADAAEAAQABAAEAAQAAAP///v/+/////////////f/9//z//P/8//z//P/9//3/+//7
//v//P/9//3//v/9//7//////wAAAAABAAIAAQD///7///8DAAMAAwADAAEAAAD/////
AAABAAMABgAGAAMAAwABAAMABgAIAAgACAAHAAYAAwADAAQABQAGAAMAAwAGAAYABAAC
AAEAAQAFAAUAAwADAAYABgAFAAUAAgACAAEAAAABAAEAAQABAP///////////v/+/wAA
AQABAP////8AAAAA//////7/AAAAAAAA/f/9//////8AAP///v/9//v//f/+////AQAC
AAIAAAD8//v/+//8//z//v/+//7//f/9//7//P/6//3//v///wAA//////7//f//////
//////7/////////AAACAAMAAwADAAMABAAEAAYABwAIAAgABgAGAAkACwAJAAcABgAF
AAIAAgAAAP3/+//8//z/+v/8//7////////////+//7//v/+//z/+v/6//r/+f/5//n/
+P/4//j/+f/5//j/+P/6//v/+//7//r/+v/6//r//P/8//z//P/7//v/+v/5//v//P/8
//z/+v/6//r/+v/6//f/8//z//b//f8CAA0AIABBAG8AogDNAPwALgFeAYcBmwGHAUMB
4QCIAE0AHQDx/9//3//s/wIAEQATAA8ADwAOAA4ADAAJAAcAAgACAAIAAgADAAMAAgAC
AAMAAwADAAMAAgAAAAAAAQADAAQABAAEAAIAAQABAAEAAgACAAIAAgAFAAUABAAEAAQA
BQAEAAMABgAGAAYABgAIAAgABwAHAAcABgAFAAQACAAIAAYABgALAAwADAAMAAwADAAN
AA4ADQAOAA4ADwAPAA4ADQAMAA4AEQARABEAEQASABMAEwATABIAEgAVABUAFQAXABcA
FwAYABgAGAAYABoAGwAbABsAGwAbABwAHgAfAB8AIAAgACAAIQAhACAAHgAgACAAHAAc
AB0AHQAbABsAGgAaABcAFwAXABgAGgAaABkAGAAYABkAGwAcABkAGAAYABcAFwAXABUA
FAATABIADwAMAAoACAAIAAYABQAEAAQAAwAAAP///v/9//z/+//6//r/+//7//v/+//7
//v/+v/6//j/+P/4//n/9//1//X/9f/2//f/9//4//f/+P/5//n/9//2//b/9v/2//X/
9f/3//n/+f/5//n/+//6//n/+f/2//X/9f/2//n/9//4//f/9v/4//n/+P/6//v//P/7
//z//P/8//z/+P/3//n/+P/4//b/9f/1//X/9f/z//P/9v/2//X/9f/1//b/9v/2//X/
9f/1//X/9P/1//b/9//1//T/9f/1//P/8f/x//L/8v/x//H/8P/y//L/8v/v/+//8f/x
//L/7//u/+3/6//t/+7/7//x//T/9P/y/+7/8P/x//P/9P/w/+z/6P/m/+n/6v/r/+z/
7f/v//D/8f/v/+//7//v/+7/7//v/+//8P/y//P/8//1//X/9v/2//X/9f/1//T/8//0
//j/+//4//X/8//x/+//8P/v/+3/6//s/+z/6v/o/+r/6//r/+v/6//q/+r/7P/s/+r/
6P/o/+j/5//n/+f/5v/m/+b/5v/l/+P/4v/k/+X/5f/l/+T/5P/k/+T/5P/k/+T/5P/m
/+f/5//n/+b/5v/l/+T/5P/k/+T/5P/m/+X/4//j/+j/7//4/w0ALABXAIcAuADhAA4B
SgF+AY8BbwEdAbUAXQAkAPf/z/+1/6//vf/S/+b/7//v/+//8//0//T/8v/v/+3/7P/s
/+z/7P/r/+v/6v/q/+3/7f/t/+3/6v/o/+j/6f/r/+z/7P/s/+z/6//r/+v/7P/s/+z/
7P/r/+v/6v/q/+3/7//v/+//8f/y//P/9P/0//T/8//z//T/9P/0//T/9v/2//T/9P/0
//T/8//y//X/9v/4//r/+v/6//n/+f/6//r/+v/6//j/+//7//v//v8AAAIAAwADAAIA
AgAFAAUABQAHAAcACAAIAAcABgAIAAoACwALAAkACQAJAAoADAANAA0ADgAOAA4ADwAP
AA4ADAAOAA4ACwAKAAoACQAHAAcABgAGAAUABQAFAAYACAAIAAcABgAFAAUABgAGAAUA
BAAEAAMA///9//n/9v/3//j/9//2//L/8P/w/+7/7//u/+7/7f/p/+f/5f/j/+T/4//i
/+L/4//j/+P/4//j/+P/4v/i/+D/4P/g/+H/4f/f/9//3//g/+H/4f/i/+H/4v/j/+P/
4f/g/+D/4P/h/+H/4v/l/+X/5f/l/+X/5v/m/+b/5//q/+v/7f/w//D/6//p/+X/5f/o
/+r/6v/r/+v/6//p/+r/6v/q/+r/5//n/+r/6v/o/+b/5f/l/+n/6f/n/+f/6P/o/+f/
5//m/+b/5f/k/+P/4//j/+P/4v/j/+T/5f/k/+T/5v/n/+X/4//j/+T/4//h/+D/3v/f
/+D/4f/f/9//4f/h/+L/4v/i/+L/4f/e/97/3v/f/+L/4v/g/9z/3v/f/+H/4v/g/+D/
4P/f/97/3v/f/9//3v/e/97/3v/g/+D/4P/g/9//4P/g/+D/3//f/+D/4P/e/9//3//d
/93/3f/d/97/3v/e/93/3f/e/9z/2v/Z/9z/3P/d/97/4P/g/+D/3//e/93/3f/d/93/
2//e/+D/4P/g/+D/3v/e/97/3v/f/+D/4f/i/+H/4P/g/9//4f/h/+H/4f/f/+D/4f/h
/9//4P/i/+P/5f/l/+X/5v/n/+j/6v/s/+z/6v/q/+3/7v/t/+r/6P/q/+j/6f/o/+P/
4//k/+T/4P/g/+L/4//l/+X/5f/k/+X/5v/n/+b/4v/i/+L/4f/f/9//3v/e/+D/4f/h
/+D/3v/e/9//3//g/+D/4f/i/+L/4v/i/+L/4v/i/+P/4//j/+P/5P/k/+L/4v/i/+L/
5v/m/+X/4f/f/+D/5f/q//f/CAAlAE8AfACpANwAEAFGAXUBjwGJAVMB8wCUAFMAIQDz
/9P/x//K/9j/6f/3//3//f/6//r/+P/1//H/7//w//H/8v/v/+//7v/u/+//7//v/+//
7//u/+//8f/y//L/8f/w//L/8f/x//H/9P/0//T/9P/z//P/8v/y//P/9f/1//X/9//4
//n/+v/8//z/+//7//r/+v/6//r//P/8//r/+v///wAAAAAAAAAAAAABAAIAAQACAAIA
AwAEAAQABAAEAAYACQAJAAkABwAIAAkACQALAAoACgANAA8ADwARABEAEgASABEAEAAU
ABYAFwAXABYAFQAUABQAFgAXABcAGAAWABYAFwAXABYAFAAWABYAEgASABMAEwARABEA
EAAQAA8ADwAPABAAEgASABEAEAAPAA8AEAAQABEAEAAQAA8AEQARAA8ADgARABIAEQAQ
ABAADgAOAAwACQAIAAgABwAHAAcABwAHAAQAAwACAAIA//////////8BAAEAAAAAAAAA
AAAAAAEAAQD//////////////v/+////AAABAAEAAQAAAAAAAAACAAEAAQADAAMAAwAD
AAMABAAEAAQABQAHAAcACAAKAAoABwAHAAUABQAIAAoACgALAAsACwAJAAoACgAKAAoA
CQAJAAwADAAKAAgABwAHAAoACwAKAAsACQAIAAYABQAHAAgACAAIAAUABQAFAAUABAAF
AAYABwAGAAYACAAJAAgABQAEAAQABQAFAAYABgAEAAQABAABAAEAAwADAAQABAAEAAQA
AwAAAAAAAAABAAQABAACAP7//v///wEAAgAEAAQABAADAAEAAgAEAAUAAwACAAEAAAAC
AAIAAgACAAIAAgABAAAA/////wAAAAAAAAEAAQD//wEAAQABAAIAAQAAAP7//f/+//z/
+v/5//z//P/9//7/AAAAAAAA//8AAP///////wEA//8AAAIAAgACAAIAAQAAAP///v//
/wAAAQACAAAA///+//3//v///wAAAgABAAEAAQACAAIAAwADAAMABQAGAAYABgAFAAYA
BgAEAAUACQAMAA0ADQAMAAsACAAIAAYAAwADAAQABAACAAIAAwADAAIAAQABAAAAAAAA
AAEAAAD//wAA///9//z/+//7//z//f////7//P/7//r/+//7//v/+v/6//r/+v/6//z/
/P/8//z/+//7//v/+//6//r/+v/6//r/+v/6//r/+f/1//P/+P///wgAFwAwAFMAgQCy
AN0ACAE8AXIBmQGhAX8BLwHNAIAATQAdAPP/3//b/+D/8P8BAAsADQAPAA4ADAAMAAkA
AwACAAIAAgACAAEAAQAAAAAAAAD///7//f/+//z//P/9//3//v/+//7//////wAAAQAA
AAAAAAAAAAIAAwADAAQAAgADAAIAAQAEAAQABAAEAAYABgAFAAUABQAEAAMAAgAIAAoA
BgAGAA==
         </WaveFormData>
      </LeadData>
      <LeadData>
         <LeadByteCountTotal>10000</LeadByteCountTotal>
         <LeadTimeOffset>0</LeadTimeOffset>
         <LeadSampleCountTotal>5000</LeadSampleCountTotal>
         <LeadAmplitudeUnitsPerBit>4.88</LeadAmplitudeUnitsPerBit>
         <LeadAmplitudeUnits>��V</LeadAmplitudeUnits>
         <LeadHighLimit>2147483647</LeadHighLimit>
         <LeadLowLimit>268435456</LeadLowLimit>
         <LeadID>V5</LeadID>
         <LeadOffsetFirstSample>0</LeadOffsetFirstSample>
         <FirstSampleBaseline>0</FirstSampleBaseline>
         <LeadSampleSize>2</LeadSampleSize>
         <LeadOff>FALSE</LeadOff>
         <BaselineSway>FALSE</BaselineSway>
         <ExcessiveACNoise>FALSE</ExcessiveACNoise>
         <MuscleNoise>FALSE</MuscleNoise>
         <LeadDataCRC32>3773235839</LeadDataCRC32>
         <WaveFormData>
6v/q/+r/6v/o/+j/6P/o/+b/5v/m/+b/5v/m/+b/5v/o/+j/6P/o/+n/6v/r/+z/7P/s
/+z/7P/p/+j/5//m/+X/5P/j/+L/3//e/93/3P/Z/9j/1//W/9X/1P/T/9L/0v/S/9L/
0v/Q/9D/0P/Q/87/zv/O/87/0P/Q/9D/0P/Q/9D/0P/Q/9D/0P/Q/9D/z//O/83/zP/N
/87/z//Q/9L/0v/S/9L/0f/Q/8//zv/Q/9D/0P/Q/9L/0v/S/9L/0v/S/9L/0v/T/9T/
1f/W/9T/1P/U/9T/1v/W/9b/1v/U/9T/1P/U/9X/1v/X/9j/2P/Y/9j/2P/W/9b/1v/W
/9j/2P/Y/9j/1f/U/9P/0v/T/9T/1f/W/9P/0v/R/9D/0//U/9X/1v/U/9T/1P/U/9T/
1P/U/9T/0v/S/9L/0v/U/9T/1P/U/9b/1v/W/9b/1P/U/9T/1P/U/9T/1P/U/9X/1v/X
/9j/1v/W/9b/1v/X/9j/2f/a/9j/2P/Y/9j/2P/Y/9j/2P/a/9r/2v/a/9j/1v/Y/9j/
1//X/9n/3P/a/9j/2P/Y/9j/2P/a/93/3//f/9//4f/j/+P/4v/i/+H/4P/f/+D/4f/j
/+T/5P/k/+H/4P/f/9//4P/h/+H/3f/a/9n/2//e/97/3v/e/9//3v/e/93/2f/Z/9n/
2P/a/9r/2f/Z/9v/2//b/9v/2v/Z/9j/1//X/9j/2P/X/9j/2f/b/9z/2v/a/9r/2v/a
/9r/2v/a/9r/2v/b/9v/4P/i/+L/4f/f/+X/7f/z//b///8OACwATQBpAIMAogDHAOsA
/QDwAMMAhQBRADMAGQD+//f/+f/1//H/9//6//P/8P/0//T/8v/z//X/9P/r/+r/6//u
/+v/6v/p/+n/6f/q/+v/6v/o/+f/5v/p/+v/7P/t/+3/6//r/+z/7//v/+//7//y//P/
8//0//T/9f/1//b/9//4//n/+v/5//n/+//7//3//P/6//n//P8BAAIAAwAIAAkACwAL
AAkACwALAAsACQAKAAsADAAOAA8ADwAPABAAEgASABIAEgATABQAFAAWABYAFgAYABsA
GwAbAB0AHQAdAB0AHQAeACIAIwAiACQAJgAoACoAKwAuAC8AMQAyADIAMwA1ADMAMgAx
ADEAMQAxADAALwAtACwAKwAqACoALAAsACwAKwAqACkAJgAjACMAIwAjACAAHwAfAB4A
HQAcABoAGQAWABQAEQAMAAwACgAJAAkACwALAAsACgAJAAkACQAIAAYABAACAAEA/v/9
//3//P/6//f/9f/0//b/9v/2//b/+P/3//f/9//2//X/9f/3//j/+f/6//z/+v/4//b/
+P/2//b/9v/2//j/+P/4//z//P/6//r/+v/+//7//v///wAAAAD+////AAD///7/AAAB
AAEAAgADAAMAAgABAP7/AAADAAMAAAD+//7///8BAAEAAAAAAAAAAgABAAAA/////wAA
AAAAAAAAAgACAAIA///+//7//f/+//7///8AAP7//f/8//z//v/+//7//P8AAAAAAAD/
//7//f/8//v/+//6//r/+//9//z//P/8//z/+//6//n/+v/7//r/+//6//r/+v/5//n/
+v/7//v//P/+//3//P/7//r/+v/8//z/+//5//v//v/8//v//P/9//7//v8AAAMABQAC
AAEAAgABAAEAAAAAAAAAAgACAAQABQAHAAgACAAIAAUABAADAAIAAAAAAP///v/+//7/
AQACAAIAAgACAAEAAAAAAP///f/9//3//P/8//v/+f/4//f/+f/5//n/+f/5//n/+f/5
//r/+v/5//n/9//4//j/+P/4//j/+P/4//r/+v/6//j/+P/5//n/+v/0//T/9f/5//v/
/f8DAAwAFwAoAEQAYQB3AI8ArgDPAOsA+wDuAMMAiwBfAD8AJwAWAA0ACQAJAA8ADwAM
AAkACAAKAAgABAAFAAUABwD/////AQADAP///f/7//3//f/+///////+//7//v8AAAEA
AQABAAMAAQABAAIAAwADAAMAAwAFAAUABAAEAAQABQAFAAYAAwACAAEAAAADAAMABQAF
AAcABgAEAAMAAgADAAAA/f/9//v/+v/3//X/9f/z//H/8v/0//b/+P/4//n/+f/5//v/
/v///wAAAAABAAIAAgAEAAQABAAGAAcABwAHAAkACwALAAsACwAMABAAEQAQABIAEgAS
ABIAFAAWABYAFwAVABQAFAAVABYAFgAWABcAGgAbABsAGwAaABoAGgAaABoAHAAcABwA
GgAaABoAGAAYABkAGgAbABwAGwAbABoAFwAWABQAEwATABIAEAAMAA0ADAAMAA0ACgAJ
AAgABgAFAAUABQAEAAUABAADAAMABAADAAMAAgABAP///v/+////AAABAAIAAAD/////
///+//3//f///////////wAAAQAAAP//AgAAAAAAAAAAAAQABAAEAAgABwAEAAMAAgAE
AAQABAAFAAMAAgD/////AwAFAAcADAALAAkACAAHAAgACAAIAAYABgAJAAkABgAEAAQA
BQAHAAUABAAEAAQABQAFAAUABQAGAAgACQAKAAYACAAIAAgABwAGAAYABQAGAAYABwAI
AAcABwAHAAgACAAIAAgABgAHAAYABQADAAUABQAFAAUABwAGAAYABwAFAAYACAAKAAgA
CAAIAAgABgAIAAgABwAFAAcACgAIAAgACAAIAAgACAAKAA0ADwARABEAEwATABEAEAAQ
ABAAEgASABQAFQAWABYAFQAUABMAEgARABAADwAOAAwACgAJAAoADgAQABEAEgATABMA
EgASABEADwAQABEAEQASABMAEwAUABUAGAAbAB4AIQAjACUAJwApACwALAArACsALQAu
AC4ALgAxADIAMwA0ADYANgA2ADQAMgAzADMANAAwADAALwAvADUAOQA9AEIAUwBqAIQA
nwC1AMsA6gANAScBNQEmAfcAuQCJAGsAVQBGAD8AOQA1ADUANwA0AC8AKgAmACAAHAAf
AB0AHQAVABUAFwAZABUAEwARAA8ADQAMAAsACAAGAAUABAAIAAkACQAJAAYAAwACAAIA
BQAFAAUABQAEAAMAAQAAAAAAAQABAAIAAAAAAAAAAAD+//3//v/9//7//v/9//3//f//
//3/+//9//3//v/9//v//f/9//3//v8AAAIABAADAAMAAgABAAAAAgACAAIAAQABAAEA
AAD///7//f/+/wEAAQABAAMAAwADAAMAAwAFAAgACAAGAAQABAAEAAQABwAKAAsADQAP
AA4ADgAPAA4ADgAOAA8AEAARABEAEQAPAA4ADQAMAAwADgAOAA4AEAAQABAADgAMAAsA
CgAJAAgABwAHAAYABAACAP///f/7//r/+P/0//X/9P/0//X/9//3//f/9v/1//X/9f/0
//H/8P/v/+//7P/r/+v/6v/o/+f/5//o/+j/6P/o/+j/6//r/+z/7f/p/+f/5v/n/+b/
5f/k/+T/4//g/93/3v/g/+D/4P/g/+T/5P/k/+j/5//k/+P/4v/h/+D/3//f/+L/4v/g
/+H/4f/h/+H/5P/j/+H/4P/f/+D/4P/g/97/3f/f/97/2v/a/9r/2//d/9v/2v/a/9r/
2P/X/9b/1f/V/9b/1v/W/9b/2P/Y/9j/1//W/9b/1f/S/87/y//I/8z/z//S/9b/0v/Q
/87/yv/P/9D/0f/R/8//y//L/83/zv/Q/9D/0P/Q/9H/1P/V/9X/0f/R/9L/zv/N/87/
z//Q/8//0P/S/9P/1P/V/9j/2f/X/9b/1v/W/9L/0P/Q/8//0//U/9T/1P/P/87/zf/M
/8v/yv/I/8b/xf/G/8r/zP/L/8r/yf/H/8n/yv/K/8n/y//L/8r/yv/J/8f/xv/F/8X/
xf/F/8X/xf/F/8X/xf/G/8b/xf/F/8X/xv/G/8b/xf/E/8P/wv/A/8D/wP++/77/v/+/
/8D/wv/A/7v/u//D/8v/y//Q/9//9v8QAC8AUQBzAJYAtwDLAM0ArABzADkAEwD1/9v/
yv/D/7//u/+9/8X/yv/J/8r/zP/M/8r/x//H/8j/wf/C/8X/yP/F/8T/w//B/7//vv+9
/73/vP+8/7z/wP/B/8H/wf/D/8H/wf/C/8X/xf/F/8X/xP/D/8H/wP/C/8X/x//K/8f/
xv/F/8T/yP/J/8z/zf/L/8r/yP/H/8n/y//J/8f/zP/N/8//z//P/9H/0f/R/9H/0v/T
/9T/1v/X/9f/1//W/9j/2P/Y/9n/2//d/97/3P/c/9z/3v/f/9//3//h/+H/4f/h/+H/
4v/m/+f/5v/o/+j/6P/o/+r/7P/s/+3/7f/s/+z/7f/s/+z/7P/t//D/8f/x//H/8f/y
//P/9P/1//j/+f/6//j/+P/4//b/9f/1//X/9f/0//P/8//y/+//7v/s/+v/7f/s/+r/
5v/j/+D/3v/d/+D/4f/i/+L/3//f/9//3v/e/97/3v/f/+D/3//f/97/3v/d/93/3v/f
/+D/4f/i/+D/3//f/9//3v/d/93/3//i/+P/5P/m/+b/5P/i/+T/5v/m/+b/5v/n/+b/
5f/o/+n/6P/p/+r/6v/q/+r/6//s/+z/6v/r/+//7//v//L/7//t/+z/6//u/+7/7v/s
/+7/8f/x/+7/7//w//L/9f/z//L/8v/y//P/8//z//P/8//0//T/9P/y//T/9P/0//T/
9P/1//X/9f/0//T/9P/2//f/+P/6//v//P/9//z//P/8//z/+//8//3//v////3//P/8
//3////8//r/+//8//3//v/8//7//v/9//v//f8AAP7//v/+//7//v8BAAQACAALAAsA
CwANAA0ADwAOAA4ADgAOAA4AEAARABEAEgASABIADQAMAAsACgAMAA4ADwAQABIAFAAZ
ABwAGQAYABcAFQAUABQAEwARABAADwANAAwADgANAA0ADQANAA0ADQANAA0ADQANAA0A
DwAQABAAEQATABQAFAAUABUAFgAXABgAGQAaABsAGgAYABkAGQAaABoAGAAZABkAGwAd
ABsAHgAtAEIAVgBxAI0ApQDCAOMAAwEXARQB9QC7AIEAWwBBACwAHwAbABcAFwAfACAA
HQAcAB4AHAAaABkAGQAaABMAFAAXABoAFQASAA8ADwAPABAAEQARABAAEAAQABIAEwAT
ABMAFQATABMAFAAUABMAEgARABIAEwATABQAEwATABIAEgAUABQAFAAUABMAEwAVABUA
FQAUABIAEQAPABEADwANABIAEwAVABUAEgATABIAEQATABQAFQAWABQAFQAVABUAFAAW
ABYAFgAXABkAGwAcABwAHAAcAB4AHgAdABwAHQAbABsAGwAbABsAHgAeABwAHwAgACEA
IgAgACIAIgAjACUAJAAkACUAJgAmACYAJwAoACkAKQApACkAKgArACwALAAuAC4ALgAt
ACwAKwAoACgAKQAqACsALAArACsAKgArACoAKAAnACYAJAAhABwAHgAcABsAGwAbABsA
GwAaABsAGwAbABoAGQAYABcAFwAWABUAFQAUABIAEQARABIAFQAWABcAGAAWABUAFQAV
ABYAFQAVABcAFgAVABQAFAAXABYAFQAYABcAFgAVABQAFAAUABQAGAAYABYAFgAWABcA
FgAVABUAFgAWABQAFQAXABcAFwAaABgAFwAXABcAFgAWABYAFAAVABkAGgAYABQAFAAV
ABcAFQAUABQAFAASABEAEAAPAA4ADgANAAwACgAMAAwADAAKAAoACwALAAsACgAKAAoA
BgAFAAQABAACAAIAAgAAAAAAAAAAAP//AQABAAEAAQD+//z/+//7//r/+P/3//b/9f/1
//X/9f/3//P/8f/y//D/8P/w//D/7v/w//D/7//t/+//8v/w/+z/7P/s/+z/7f/w//T/
9//0//P/9P/z//X/9P/0//T/8v/y//T/9f/2//b/9f/0/+//7v/t/+z/7v/u/+3/7P/q
/+r/7f/u/+z/7P/s/+v/6P/o/+f/5f/o/+n/6f/q/+j/5//n/+f/6f/p/+n/6f/p/+n/
6f/p/+z/7P/r/+v/6//s/+z/7P/t/+7/7//w//L/8v/y//D/8//1//b/+P/2//T/8f/x
//X//f8DAAoAFwAwAE4AZQB5AJUAtgDZAPUABQEAAdkAnQBtAFEAPQAsACMAHwAdABsA
GwAcABsAGAAUABIAEAANAAsADgAHAAgACwARAA8ADwAPABEAEwAWABkAGwAcAB4AIAAk
ACUAJQAlACcAJQAlACYAKQApACkAKQAnACcAJgAmACMAIwAiACIAIAAgACAAIAAfAB8A
IQAhAB0AGgAWABMAEQATABEADwASABEAEQAPAAsACwAJAAcABAAEAAQABAACAAEA///9
//3//v/9//z//v///wAAAAACAAIAAgAEAAYABwAIAAsACQAJAAkACQAGAAYAAwD+//7/
/v/+//7//P/+//7////9//z//P/9//z//P/8//3//P/9//3//f/6//j/9v/0//L/9P/0
//T/9v/2//b/9P/2//f/+P/5//v/+//8//z//f/8//r/+f/3//b/9P/w//H/8P/w//H/
8f/x//H/8P/x//H/8f/w//H/8P/v/+//7f/r/+r/6P/q/+n/6f/q/+j/5v/k/+L/4P/f
/9//3//d/9v/2v/b/9v/2//b/9z/2//Y/9X/1v/Y/9j/2P/Y/9r/2v/a/97/3v/c/9z/
3P/e/97/3v/f/+H/4P/d/93/3f/d/93/4P/e/93/3f/d/97/3v/e/9z/3v/h/+H/3v/d
/97/4P/j/+L/4P/f/97/4f/h/+H/4f/g/+D/3//e/9r/3P/c/9z/3//g/+L/4//i/+D/
3//e/93/3f/d/97/3v/e/97/3P/d/9z/2//Z/9v/2//b/9v/3f/c/9z/3f/c/9r/2f/Y
/9n/1//Y/9j/2P/Y/9j/1v/Y/9j/1//W/9f/2f/W/9f/2P/Z/9r/2f/a/9z/3f/c/9v/
3P/b/9n/2P/Y/9j/2f/a/93/3//e/97/3f/c/9f/1v/V/9T/0v/S/9H/0P/P/9D/1P/W
/9T/1P/U/9P/0P/O/8v/x//K/8v/y//M/8z/y//L/8v/yv/J/8j/x//H/8f/x//H/8b/
xv/F/8X/x//I/8j/yP/H/8b/xf/E/8b/xv/G/8T/w//D/8L/wv/C/8D/v//D/8X/x//N
/9T/4f/4/xQALQBHAGMAggCpAMsA1QC8AIEAPwAVAP3/4//Q/8v/yf/F/8v/0//U/8v/
yv/O/8z/xv/D/8X/yP/B/8L/xf/H/8P/wf+//8D/v/+//7//vf+8/7z/vP/A/8P/xf/H
/8b/w//C/8L/w//D/8P/w//C/8H/v/++/8H/w//E/8b/w//C/8H/wP/D/8P/xf/F/8j/
yP/H/8f/yf/L/8n/x//L/8v/zP/L/8r/y//K/8n/y//M/83/zv/O/8//z//P/87/0P/Q
/9D/z//P/8//zv/Q/9D/0P/S/9b/1//Y/9v/2f/Z/9n/2f/Z/9z/3P/a/93/3v/f/+D/
3v/g/+D/4f/j/+L/4v/j/+L/4v/i/+P/4v/j/+P/4//l/+b/5//o/+j/6v/q/+r/6v/q
/+r/6P/n/+f/5//n/+b/5f/l/+T/4f/g/97/3f/d/9z/2v/W/9f/1v/W/9f/1f/V/9X/
1P/T/9P/0//S/8//zv/N/83/zf/N/87/zv/Q/8//z//Q/9D/0P/Q/9D/0v/R/9H/0f/Q
/8//z//R/8//z//P/9D/0//S/9H/1P/U/9T/1P/U/9T/1P/U/9j/2f/Y/9n/2v/a/9r/
2v/b/9z/3P/a/9v/2//b/9v/3v/a/9f/1f/T/9T/1P/U/9L/0//X/9j/1v/V/9b/2P/b
/9v/2v/a/9r/2//b/9v/2//c/97/3//g/+L/5v/o/+r/6P/o/+n/6f/r/+r/6v/q/+r/
6//s/+7/8P/w//D/7v/x//L/8//z//P/8//z//P/9f/0//T/9f/3//b/9v/2//f/9//3
//f/+f/3//X/9P/3//j/+f/6//n//P/9//3/+v/7//3/+v/4//j/+P/4//b/+P/7//3/
+//7//3//f////7//v/+/wAAAAACAAMACAAKAAsADAAMAAwADAAMAA8AEAAQABAAEgAU
ABkAHAAcABwAHAAbABwAHgAfAB8AIQAhACAAIAAjACMAJAAlACUAJQAlACUAJQAlACUA
JQAmACYAJQAlACcAKAAoACgAJgAkACIAIAAdABoAFwASABAAEQARABIAEAAKAAcABwAJ
AA0AEwAcACsAQABcAHcAjwCpAMwA6wADAQUB6ACtAHUAUwA7ACcAHAAXABMAEwAZAB0A
HAAZABoAFgASABQAFQARABEACQAJAAsADQAJAAcABQAHAAcACAAJAAsACgAKAAoACwAL
AAoACQALAAkACQAKAAsACwALAAsACwALAAoACgAMAA0ADQAOAA0ADAALAAoACgAJAAoA
CQALAAoACAAHAAgACwAKAAkADgAPABEAEQAQABEAEAAPABEAEgATABQAFAAVABUAFQAW
ABgAGAAYABYAFwAYABgAGQAaABsAHgAeAB0AHAAdAB0AHQAdAB0AHwAiACIAIAAgACAA
IAAgACIAJAAkACUAIwAiACIAIwAmACYAJgAnACgAKQApACkAKAAoACgAKAAqACwALAAs
ACoAKgAqACgAJwAnACcAJwAoACcAJwAmACUAJAAiACEAIwAkACQAIgAfABwAGgAZABcA
FwAXABYAFwAXABcAFgAXABYAFQAVABYAFQAVABQAEgARABEAEgAUABQAFAAUABQAEwAT
ABMAEwATABQAFwAXABcAFwAYABkAGAAXABoAGQAYABcAFgAYABgAGAAcABsAGAAXABYA
GgAaABoAGwAZABgAFQAVABkAGQAZABwAGgAZABkAGQAcABwAHAAaABoAHQAdABoAGgAa
ABsAHQAbABoAGgAaABsAGwAbABsAGQAaABoAGgAYABoAGgAaABgAGAAZABkAGQAYABgA
GAAZABkAGQAaABkAGAAXABQAGAAYABgAFwAXABcAFwAXABUAFAAUABUAFwAWABYAFgAX
ABcAFwAXABUAFQATABMAFgAWABYAFQATABQAEQASABUAFgAXABgAFQAWABUAEwAVABcA
GgAYABgAGAAYABgAFgAYABsAHQAcABsAHAAbAB0AHAAcABwAHAAcAB4AHwAgACAAHwAe
ABsAGgAZABgAFgAWABUAFAAUABQAFwAYABYAFgAWABUAFgAWABUAEwATABMAEgASABQA
EwATABMAEwATABMAEwAVABUAFQAVABQAFAATABMAFQAWABYAFgAVABQAEwASABMAFAAV
ABQAFAAVABUAFgAUABIADwAPABMAGQAdACIALwBCAF4AeQCPAKsAyADnAAMBGQEUAekA
qwB5AFsAQwAuACUAIwAjACkALwAoAB8AHgAeAB4AHgAdABkAHAAVABYAGQAeABsAGgAZ
ABkAGQAaABsAGwAaABoAGgAeAB8AHwAfAB0AGwAbABwAGwAbABsAGwAcAB0AHQAeABwA
HQAdAB4AHwAgACEAIgAjACMAJQAlACQAIgAfAB0AHQAfAB0AGwAhACMAJgAnACgAKwAs
AC0ALgAwADIANAA4ADsAPQA/AEQASABKAEwATgBPAFAAUABOAE4ATgBQAFEAUQBRAFMA
UwBTAFMAUwBVAFgAWABWAFcAWABZAFoAWABaAFoAWwBVAE4ASABDAEMAQgBBAEEAQABB
AEEAQQA+AD4APgA+AD8AQgBDAEQAQgBCAEIAQAA+AD0APAA7ADgANQAzADAAMQAwAC4A
LQArACgAJAAeAB0AGgAYABcAFQAVABUAFAARAA8ADQAKAAoACgAKAAsACgAJAAkACAAG
AAUABQAGAAUABAADAAIAAAD9//v/+f/5//n/+v/9//z/+//6//r/+f/2//P/9P/0//T/
9P/0//b/9v/2//r/+v/4//j/+P/2//T/8v/x//T/9P/y//P/8//x/+//8P/z//P/9P/1
//T/9P/0//L/8P/z//P/8P/u/+7/7//x//D/7v/t/+z/7//v/+//7//u/+7/7f/s/+z/
7v/u/+7/7P/s/+3/7f/s/+r/6f/o/+X/5f/l/+b/6P/o/+j/5v/n/+b/5f/j/+X/5f/l
/+X/4v/g/9//3//h/+L/5P/m/+X/5f/l/+X/5P/j/+D/3//e/9z/2v/W/9n/2v/b/9z/
2//e/9//3//e/9//4f/e/97/3v/e/97/3f/e/+D/4f/e/93/3v/d/93/3P/c/9z/3v/e
/+D/4f/g/+D/3//e/9n/2P/X/9b/1P/U/9P/0v/Q/9D/0//U/9H/0P/P/83/zv/O/83/
y//J/8n/yP/I/8b/xf/F/8X/xf/F/8X/xf/F/8X/xf/F/8X/xP/C/8H/wv/E/8X/xv/E
/8T/xP/E/8L/wv/C/8D/wf/D/8T/xv/I/8b/xf/F/8P/xf/N/9z/8f8KACYAQQBVAG0A
lAC9AM0AwQCUAFMAHwD9/+n/2f/M/8X/x//P/9H/y//G/8f/zP/M/8z/yv/F/8H/w/+9
/7//w//H/8P/wf+//8D/v/+//7//vf+8/7z/vP+//8H/wv/D/8L/v/++/77/v/+//7//
v/+//7//vv++/77/v/+//8D/wv/C/8L/wv/D/8P/xf/F/8X/xP/C/8H/wf/D/8H/v//C
/8H/wf+//8D/w//E/8X/xf/G/8f/yP/F/8X/xP/D/8L/wv/A/77/wv/F/8j/yv/J/8j/
x//I/8j/x//G/8f/x//H/8f/x//F/8j/yP/G/8n/yv/L/8z/zf/Q/9H/0//V/9T/1P/V
/9b/1v/W/9f/1f/V/9T/0//T/9T/1f/W/9T/1v/W/9b/1v/W/9b/1P/U/9X/1v/X/9b/
1f/V/9T/0P/O/8v/yf/L/8z/zP/K/8r/yP/H/8f/x//H/8f/xv/C/8H/wP++/77/vv++
/7//wP+//7//vv+//7//wP/C/8D/wP/A/8D/wf/B/8L/w//E/8P/w//F/8f/x//H/8j/
xv/E/8L/xP/G/8b/xv/G/8r/yv/K/87/zv/M/8z/zP/P/9D/0f/T/9L/0P/M/8v/z//P
/8//0v/S/9H/0f/R/9L/0v/S/9D/0P/T/9P/0P/M/8z/zf/P/9L/0v/T/9T/1v/V/9T/
0//S/9L/0f/Q/8z/zv/O/87/0f/S/9T/1f/X/9b/1v/W/9P/0//T/9T/0//S/9H/zv/R
/9L/0//T/9P/0//T/9P/0//S/9L/0//R/9D/0P/Q/9L/0//U/9X/1//X/9X/1f/Y/9j/
2P/X/9b/1v/W/9X/1P/V/9X/1P/W/9b/1v/W/9X/1P/U/9P/1f/V/9b/1v/U/9T/1P/T
/9P/0//T/9P/1v/W/9b/1//Z/9n/2f/Z/9T/0f/N/8n/yf/K/8v/y//M/83/zP/K/8z/
zf/Q/9L/0v/S/9L/0P/Q/9D/0P/U/9b/2P/a/9r/2P/a/9r/2v/b/97/4v/i/+D/4P/g
/+L/4v/k/+f/6//r/+v/7f/w//H/8f/y//P/9P/1//j/9//5//r/+v/9//v/+//7//z/
/P/8//v/+P/2//b/+f/8//z//P/8//3//P/8//v/9//3//f/9v/z//L/8P/v//H/8f/x
//H/8f/x//H/8f/y//T/9f/1//X/9f/2//b/+P/4//j/+P/6//z//v8AAP7//v//////
BgAEAAAA/f///wMACQANABYAIQAyAEoAYwB7AJsAvADbAPsAEQESAfUAuwCBAF8ARwA0
ACcAHwAbABsAHwAkACMAIAAgACAAIAAdAA8AAgDv/+T/2//w//v/CAAVABgAGwAfACMA
JQAmACgAKgAqACsAKwArACkAJwAnACgAKwArACsAKwApACcAJAAiACAAIQAhACIAJAAm
ACgAKgAlACEAHwAbABoAGAAVABMAFQAXABUAEwAaABsAHQAdABwAHQAcABsAGQAaABsA
HAAcAB0AHQAdABwAHgAeAB4AGwAbABsAGgAaABoAGgAcABsAGwAbAB0AGwAbABsAGwAc
ACAAIQAgACIAIgAiACIAIwAmACcAKQArACoAKgArACoAKgAqACsAKQApACgAJwAkACQA
JAAkACMAJAAjACIAIwAkACUAJAAhACEAIQAhACEAIQAiACIAIwAiACAAHwAiACIAIQAe
AB4AHAAbABsAGQAZABkAGAAYABkAGgAaABkAGAAXABcAFAATABMAEgAUABMAEwAUABYA
FgAWABYAFgAVABUAFQAWABUAFQAXABUAFQAVABYAFgAUABIAFAAUABQAFAAUABQAFAAU
ABgAFgAUABQAFAAWABYAFgAXABcAFgATABMAFQAVABUAGAAYABcAFwAXABgAGAAYABYA
GAAbABsAGAAWABYAFwAZABsAGgAaABoAGQAXABUAEwAUABYAFwAYABQAFgAWABYAFwAY
ABoAGwAbABoAGgAaABkAGQAZABoAGwAcAB0AHAAcABwAHAAbABkAGQAZABkAGwAaABoA
GwAZABgAGAAYABsAGwAbABsAGwAbABkAGQAbABwAHQAdAB0AHgAfAB8AHQAdABwAGgAc
ABwAHAAcABsAGgAaABkAFwAXABgAGAAaABoAGgAZABkAGQAZABkAGAAYABgAGQAXABcA
FwAXABgAGQAZABkAGQAaABsAGwAdAB8AHwAeAB4AHQAcAB4AHgAeAB4AHQAcABsAGgAc
AB4AIAAgAB8AHgAcABsAHwAiACAAHgAgACAAIAAgACIAJQAnACcAKAArACwALQAyADYA
OgA+AEIARgBJAE0ATABMAEwASQBLAEsASwBMAEoASQBIAEYAQwBFAEUARABFAEYARgBG
AEYARQBDAEMAQQBAAEAAQAA+AD0APAA7ADYAMwAwAC0AKwApACcAJgAhAB0AGgAXABYA
FgAWABYAFAAUABQAFAATABIADwAOABIAEwAVABYAFgATABEAEwAZABkAIgAxAEYAXgB3
AIkAnwC+AOEA+wD/AO4AvQCDAFcAOwAhAAwAAQD7//P/8f/3//z/+f/4//j/9v/0//H/
6//v/+n/6//v//H/7f/r/+n/6f/p/+r/6//q/+j/5//m/+X/5f/k/+P/5f/l/+f/6v/q
/+n/6P/n/+n/6f/o/+j/5v/n/+f/6P/p/+r/6//s/+3/7f/v/+//7//u/+z/6//z//P/
7//x/w==
         </WaveFormData>
      </LeadData>
      <LeadData>
         <LeadByteCountTotal>10000</LeadByteCountTotal>
         <LeadTimeOffset>0</LeadTimeOffset>
         <LeadSampleCountTotal>5000</LeadSampleCountTotal>
         <LeadAmplitudeUnitsPerBit>4.88</LeadAmplitudeUnitsPerBit>
         <LeadAmplitudeUnits>��V</LeadAmplitudeUnits>
         <LeadHighLimit>2147483647</LeadHighLimit>
         <LeadLowLimit>268435456</LeadLowLimit>
         <LeadID>V6</LeadID>
         <LeadOffsetFirstSample>0</LeadOffsetFirstSample>
         <FirstSampleBaseline>0</FirstSampleBaseline>
         <LeadSampleSize>2</LeadSampleSize>
         <LeadOff>FALSE</LeadOff>
         <BaselineSway>FALSE</BaselineSway>
         <ExcessiveACNoise>FALSE</ExcessiveACNoise>
         <MuscleNoise>FALSE</MuscleNoise>
         <LeadDataCRC32>2757024184</LeadDataCRC32>
         <WaveFormData>
HAAcABwAHAAaABoAGgAaABkAGAAXABYAGAAYABgAGAAaABoAGgAaABsAHAAdAB4AHgAe
AB4AHgAbABoAGQAYABcAFgAVABQAEwASABEAEAAPAA4ADQAMAAoACgAKAAoACQAIAAcA
BgAGAAYABgAGAAUABAADAAIABAAEAAQABAACAAIAAgACAAQABAAEAAQAAgACAAIAAgAC
AAIAAgACAAMABAAFAAYABQAEAAMAAgACAAIAAgACAAIAAgACAAIABAAEAAQABAACAAIA
AgACAAMABAAFAAYABgAGAAYABgAEAAQABAAEAAYABgAGAAYABAAEAAQABAAGAAYABgAG
AAQABAAEAAQAAwACAAEAAAACAAIAAgACAAEAAAD///7/AQACAAMABAACAAIAAgACAAAA
AAAAAAAAAgACAAIAAgACAAIAAgACAAIAAgACAAIAAAAAAAAAAAD+//7//v/+//7//v/+
//7/AAAAAAAAAAAAAAAAAAAAAAAAAAAAAAAA/v/+//7//v/+//7//v/+//z//f/+//7/
/P/7//v/+//5//v/+//7//v//P/+//7/AQABAAEAAgAFAAUABAAEAAMAAgACAAMABAAD
AAIAAAD/////AAABAP//AAABAAEA/f/7//r/+//8//z//P/8//7//v/9//r/+v/6//z/
+f/5//n/+P/4//r/+v/6//r/+P/4//j/+P/2//b/9f/1//f/9//3//n/9//2//b/9v/0
//T/9P/0//b/9v/3//f/+f/5//b/9P/0//n//v8BAAUACQAUACoARABWAGYAegCZALkA
ywDDAKAAcQBOADoAKAAXABMAEgAMAAMABAAGAAIAAAAAAP7//v8AAAAA+//6//n/+P/5
//n/+f/5//f/9//3//b/9P/z//P/9P/4//j/+P/4//j/9v/1//X/+P/4//f/9//4//n/
+f/6//r/+f/4//j/+P/5//n/+f/5//r/+//7//n/+P/3//X/+P/6//v/+v/6//r/+//7
//3//v/+//7//v/+//3//P/9//7//v/8//7//v/+//7//v/+//7//v8AAAAAAQAEAAMA
AwAFAAUABQAEAAQABAAEAAYABgAGAAYACAAIAAcACQAKAAsADgAOAA0ADQANAAwACwAL
AAoADAAMAA0ADQAOAA0ADAAMAA4ADwARABMAEQAQABAADwAOAA4ADQANAAsACgAJAAgA
CAAFAAUAAwADAAMAAQD+//3//v/+//3//P/7//v/+v/4//b/9f/0//L/8v/y//H/8f/v
//D/8f/v/+//7//w//D/7//v/+//7//v/+//7//t/+3/7f/u//D/8P/w//D/7f/s/+v/
6//u/+7/7v/u//H/8v/y//L/8P/v/+//7//v/+//8P/w//D/7//u/+7/7v/u/+z/7v/y
//D/8f/y//H/8P/v/+7/8P/x//H/8P/v/+//8P/w//D/8P/v/+//8P/w/+7/7v/s/+3/
7f/s/+v/7v/v//D/7//u/+7/7f/v/+7/7v/u/+z/6v/q/+r/6//r/+v/6v/r/+z/7v/v
/+z/6//q/+n/5//n/+j/6P/r/+v/6//r/+n/6P/n/+b/6f/q/+r/6//r/+r/6f/o/+n/
6f/p/+z/6//s/+v/6v/p/+j/5//o/+j/6P/p/+n/6f/n/+v/6//r/+v/6v/s/+z/7f/r
/+v/7P/t/+v/6v/q/+r/7P/t/+//8f/z//P/8v/w/+//7//v/+z/6//q/+j/5v/n/+f/
6f/q/+r/6v/q/+r/6P/n/+T/5P/k/+b/4//j/+P/4v/i/+L/4v/i/+L/4v/k/+T/5P/k
/+T/4//j/+P/4f/h/+P/4//i/+L/4v/i/+L/4v/i/+L/4P/h/+H/4f/d/97/4P/k/+X/
5P/p//H/9/8EABwALgA8AE4AZAB/AJkAqQCfAH4AUwAyAB4AEgAHAP//+v/4//n/9v/w
/+z/7P/u/+r/6P/o/+b/5P/k/+T/5P/j/+P/4//j/+P/4//j/+L/4v/h/+H/4v/i/+L/
4v/i/+T/4v/h/+H/5P/k/+P/4//l/+X/5P/k/+X/5f/l/+b/5f/l/+T/4//n/+r/7f/v
//L/8v/y//H/8P/w/+//7P/u/+7/7//v/+//8P/w//D/8f/y//L/8v/y//L/8f/u//H/
8v/z//T/9f/0//P/8v/y//L/8//2//b/9f/2//X/9v/2//f/+P/5//z//f/+//z//v/+
//3//f/+////AgAAAP////////////8AAAAAAQACAAQABQACAAEAAAAAAAAAAQADAAUA
BAACAAEA//8AAAAA//////7//v/+//7//P/5//n/9//3//f/9f/y//H/8v/y//H/7v/t
/+3/7P/r/+r/6v/q/+j/6P/o/+f/5//l/+b/5//m/+X/5P/k/+X/5f/m/+f/5f/l/+X/
5f/j/+P/4//k/+T/5P/k/+T/5P/k/+T/5f/l/+T/4//i/+T/5v/n/+j/5//l/+T/4//j
/+P/5P/k/+L/4f/g/+D/5f/m/+X/6P/r/+j/6P/o/+f/5v/l/+T/5P/l/+X/5P/j/+P/
5P/k/+T/5P/j/+P/5P/k/+L/4v/j/+X/5v/m/+L/5P/k/+T/4v/i/+P/4//l/+T/5P/k
/+T/4v/i/+L/4//j/+P/4v/g/+D/4f/h/9//3//f/9//3v/f/+H/4v/f/+H/4f/k/+L/
4v/i/+L/4f/i/+L/4v/j/+P/4//h/+H/4f/h/+H/5P/m/+b/5//o/+n/6//t/+3/7P/s
/+z/7v/v//H/8//x//H/8P/u/+3/7f/t/+r/6P/o/+f/5v/n/+f/6f/q/+r/6v/q/+r/
6v/p/+b/5v/m/+j/5f/l/+f/5v/m/+b/5P/k/+T/5P/l/+b/5//o/+b/5f/l/+X/5f/l
/+f/5//n/+j/6f/q/+z/7P/s/+z/6v/r/+v/6//n/+r/6v/q/+3/8v/z//f/BQAYACoA
PABKAFwAdACPAKcAtQCtAIgAVwA0ACQAFgALAAUA/v/6//f/9v/4//b/8v/w/+z/7P/w
/+7/6v/q/+r/6v/r/+v/6//r/+r/6f/o/+b/5v/l/+X/5v/p/+r/6//s/+v/6P/m/+X/
6f/q/+r/6//p/+n/6P/o/+n/6f/p/+r/6v/r/+v/6//s/+z/7P/r/+z/7P/s/+v/7f/u
/+7/7P/q/+r/6//r/+v/7P/s/+z/7//y//T/9v/3//j/+P/2//r/+v/6//r/+v/6//r/
+v/4//j/+f/8//3//f///////f/8//z//P///wIAAwAEAAMABAADAAEAAwAGAAkADgAN
AAsACgAJAAkACQAKAAoACwAMAA4ADwANAAsACQAIAAgACQALAA0ADwAOAA4ADQAKAAoA
CQAJAAgACAAIAAgABgADAAMAAQD//////f/6//r/+v/5//f/9//3//j/+P/3//b/9v/2
//b/9v/2//X/9v/z//P/8//x//H/8f/y//L/8f/x//H/8v/z//T/9f/z//P/8//0//X/
9P/z//L/8f/w/+//7//y//L/8v/y//X/9v/2//b/9P/z//P/8//x//H/8v/y//P/8//z
//T/9P/0//L/9P/3//T/9P/0//X/9v/3//j/9//3//b/9P/1//X/9v/2//T/9P/z//P/
9P/0//L/8v/w//H/8f/w//H/9P/1//b/9v/2//f/9//1//L/8P/u//L/8v/0//b/9f/z
//H/7v/w//L/9f/3//P/7//v/+//8v/0//T/9P/0//f/+P/4//j/9f/z//H/7f/w//H/
8v/z//T/9v/2//f/+P/5//v//f/7//r/+v/6//f/9//4//n/+//9//7//v/7//v/+//4
//b/9v/1//T/9P/1//j/+v/3//b/9f/0//b/9f/y//L/8//2//T/9f/0//L/8f/w/+7/
7v/u/+7/7//w//H/8v/y//H/8f/x//P/8//1//X/8v/y//L/8v/y//L/8v/y//L/8//z
//P/8//y/+z/7P/3//7//f8BAAsAGgAuAEQAWgB2AJQArQC/AMUArwCCAFUAPgAuAB4A
DwAHAAIA+v/3//r//P8AAAIABAAEAAIAAAD+//7//v/+//7//f/9//3//f/6//n/+P/2
//j/9//3//j//P/8//z//P/8//r/+f/5//7//v/9//3//P/7//n/+P/8//3//v8AAP3/
/f/8//v///8AAAEAAQABAAAA///9//3//v/+//z///8AAAIAAwADAAQABAAEAAcACAAI
AAgACAAIAAcABAAGAAYABgAGAAoACgAKAAoACAAIAAkADAANAA0ADwAPAA0ADAAMAAwA
DQAQABEAEgASABQAFAATABUAFgAXABoAGgAZABkAGQAXABcAGAAYABgAGAAZABkAGQAZ
ABkAGgAcAB0AHwAhACAAHgAdABsAGgAaABkAGQAWABYAFgAWABQAEQARAA8ADQANAAsA
CAADAAIAAAD9//7///8BAAIA///+//7//v/+//7//v/9//z/+f/5//n/+//7//v//P/8
//v/+//7//r/+f/4//f/9//3//f/+P/8//z//P/8//v/+v/5//n//P/8//z//P/6//r/
+f/4//n/+f/6//v/+//7//z//P/+//3//P/8/wAAAAD+/wAAAQD8//r/+P/5//r/+//8
//z//f/9//z//f/9//7//v/+//7//f/9/wAAAAD+//7//v///////v/6//z//P/8//z/
/P/9//3/+//6//r/+v/6//j/+P/4//v/+//7//r/+P/4//n/+f/7//v/+//7//n/+f/6
//r/+f/5//j/+f/6//v//P/6//r/+f/4//f/9//3//X/9f/1//X/9f/4//r/+v/7//v/
+//8//3////+//7//v/8//3///8BAAEAAQAAAP7/+v/5//j/9P/1//b/9v/2//b/9//6
//z/+f/4//f/9v/4//f/9P/0//H/8v/u/+3/7f/s/+z/7P/s/+z/7P/s/+z/7P/s/+z/
7v/t/+3/7f/t/+3/7//v//D/8v/0//b/+f/6//v//P/9////AAABAAEA/v/8//7/AwAE
AAUABwATACAAMABCAFQAZAB6AJUArwDDAMUArAB/AFYAPgAwACMAHQAYABAADwASABQA
EAAQABAADgAKAAwACgAIAAgACAAIAAUABQAFAAUABwAHAAcABgAEAAMAAwAEAAQABAAE
AAQABQAEAAQABQAGAAYABQAFAAcABwAGAAYABgAFAAQABAAEAAUABQAFAAYABgAGAAUA
BAAEAAQAAwABAAIAAgAAAAEAAgAEAAUABAAEAAMAAgAFAAYABgAGAAYABgAFAAIABgAG
AAYABgAIAAgACAAIAAgACAAJAAwACgAJAAoACQAHAAYABgAGAAcACgALAAwADgAQABAA
DwAOAA4ADgAQABAADwAPAA8ADwAPABAAEAASABIAEwATABMAEwATABQAEgATABUAFwAU
ABIAEQAPABAAEAAPAA8AEAAQABAAEAAQAA0ADQALAAoACQAGAAIAAgACAAEA///+//3/
/f/8//z//P/9//7//P/8//z/+//6//f/9//3//X/9f/1//b/9//3//j/+f/3//f/9//3
//f/9//3//j/9//2//X/9P/2//b/9v/3//f/9v/1//T/8//0//T/9P/2//X/9f/1//P/
8//0//T/9v/1//T/9P/2//b/9P/2//f/9P/0//T/8v/y//L/8v/z//X/9v/2//X/9f/2
//b/9P/0//P/8//0//T/8v/y//D/8f/x//D/8P/y//L/8v/w//D/8f/x//P/8v/y//L/
8P/u/+7/7v/t/+3/7f/s/+z/7P/t/+3/7v/v//D/8f/u/+3/7f/s/+v/6//r/+v/7P/s
/+z/7P/y/+7/6f/q/+z/7P/s/+z/7f/u/+7/7v/t/+3/7f/r/+v/6//r/+v/7f/w//H/
8//y//H/8f/x//P/8v/y//L/8v/z//X/9//1//X/9P/y/+//7//v/+z/7f/u/+7/7v/t
/+3/7//w//D/8P/w//D/7v/t/+r/6v/s/+7/6//r/+n/6P/o/+j/5v/m/+b/5v/o/+j/
6P/o/+j/5//n/+f/5f/l/+f/5//o/+j/6P/o/+b/5v/m/+b/6P/p/+n/6f/p/+b/5P/k
/+f/7v/z//n/AwASACgAOABEAFYAcACNAKMAtQCzAJIAZQBCADIAJgAbABMADAAGAAMA
AgAAAP7//P/8//r/+P/2//b/9P/0//T/9P/0//X/9v/3//f/9//3//b/9v/1//X/9v/2
//b/9v/2//j/9v/1//X/+P/4//f/9//5//n/+P/4//f/9//3//j/+f/7//z//f/9//7/
//////7//P/6//f/+P/6//v/+v/7//z//v////7//v/9//z/+//8//z//P///wAAAAD+
/wAAAAAAAAAAAgACAAIAAgAAAAAAAQAEAAQAAwAEAAMABAAEAAUABgADAAQAAwACAAIA
BAAEAAMABQAGAAcACgAKAAkACQAJAAsACwAMAAwADgAOAA8ADwAQAA8ADgAOAA0ADQAO
AA8ADQAMAAwACwAIAAgABwAHAAgACAAIAAgABgADAAMAAQD//////f/6//r/+v/5//f/
9v/1//X/9P/z//L/8v/y//T/9P/0//P/8f/t/+z/6//s/+3/7v/w/+//7f/s/+v/7f/t
/+3/7f/r/+v/6//s//D/8P/w//D/7f/s/+v/6//u/+7/7v/u/+3/7v/u/+7/7v/t/+3/
7f/v/+//8P/w/+//7f/r/+r/7P/s/+r/7P/v/+z/7P/s/+3/7v/v//D/7v/v/+//7v/v
/+//8P/w/+//7v/s/+v/7//w/+//8P/u/+//7//u/+r/7P/s/+z/7//w//L/8//y//D/
7//u/+7/7P/s/+z/7//v/+//7v/t/+z/7P/r/+z/7f/u/+//7//v//D/8P/u/+3/7P/r
/+7/7v/u/+7/7v/u/+7/7f/u/+7/7v/t/+3/7f/r//D/8f/y//P/8//0//P/8//x//H/
8v/z//X/9P/0//T/9f/3//r//f/8//v/+f/2//X/9f/1//L/8v/y//H/8P/x//H/8//0
//T/9P/0//T/8v/v/+r/6P/q/+7/7f/v/+//7v/u/+7/7P/s/+z/7P/s/+z/7P/s/+z/
6//r/+v/7P/t//D/8f/v/+7/7f/s/+3/7v/v//D/7//v/+7/7f/t/+z/7v/y//P/9v/7
////BwAYACwAPgBOAGAAegCdALsAxQC1AIYAUwA2ACoAHgARAAkABAD+////BgAEAPz/
+v/+//z/+P/2//b/9f/2//f/+P/2//X/9P/z//P/8//z//L/8v/x//H/8v/2//j/+v/8
//r/+P/3//f/+P/4//f/9//1//X/9P/0//b/9//4//r/+f/5//j/9//4//j/+P/3//v/
/P/9//3//f/+//7//P/8//z//f/9//z//P/7//r//f/+//7//v///wAAAAD+/wAAAAAA
AAAA///+//3//P/+//7///8CAAUABQAHAAcABQAEAAQABAAGAAgACAAIAAoADAAMAAsA
CwAMAA0AEAAQAA8ADwAPABEAEQASABIAEAAQABEAEQARABEAEQASABIAEwAVABcAFQAU
ABQAEwASABIAEQARABAAEAAQABAADwALAAoABwAHAAcABQACAAIAAgABAP//AAD/////
/v/9//z//P/8//v/+v/5//f/+P/1//X/9f/1//X/9f/2//j/9//3//f/+P/5//r/+//5
//n/+f/6//v/+v/5//j/+v/6//r/+//6//r/+v/6//n/+v/6//r//P/7//v/+//9//3/
/v/+/wAA///+//7////+//v//P////z//P/8//z//P/8//z//f///wAAAAD9//3//v/+
//7//v/9//3//P/8//r/+v/6//v/+//6//v//v///wAA/f/8//z/+//7//r/+v/6//r/
+P/4//j/+//7//v/+v/8//z//f/9/////////////////wAAAAABAAEAAQABAAAAAAAA
AAAAAAD+//v//P/+//7//v/+/wEAAgACAAIA/////////f/9//3//f/9/wAAAgACAAMA
AwADAAQABQAEAAIAAQAAAAAAAQADAAUABwAHAAYABAADAAMAAwAAAP7//v/9//z//f/9
////AAACAAQABgAIAAkACQAHAAgABwAIAAQAAwAEAAQABQAGAAYABgAGAAYABQAEAAMA
AgACAAEAAQABAAMAAwAFAAUABAAEAAQABAACAAIAAgACAAAAAQABAAEAAwD+//z//v8B
AAQABwAPAB0AKgA8AFAAYgB0AI4AqQC/AMUArQB+AFUAPgAyACYAGwAVAA4ADAAPAA4A
DAAKAAoABgAEAAYABAAAAP7//v/+//7//f/9//3//f/////////+/wAA/////wAA///+
//3//P/9//z//P/9//7//v/9//3//P/7//n/+P/8//3//v8AAP7//////////v/+//7/
/f/7//r/+f/3//n/+v/6//j/+v/6//v/+//5//r/+v/6//n/+v/6//r//f/+//7//P/+
//7//v/+/////v/9//z//v/+////AgACAAEAAgABAAMAAgACAAIAAgAEAAQABAACAAQA
BAADAAUABgAHAAoACQAHAAYABQAHAAcACAAIAAgACAAJAAkACgAJAAgACAAKAAsADQAP
AA4ADAALAAkACAAIAAcABwAGAAYABgAGAAQAAQABAP//AQADAAMAAgD///7//P/5//b/
9f/1//T/9P/0//X/9v/1//T/8//x//P/8f/y//P/8v/x//D/8P/w/+//7//v/+//7//v
/+//7//v/+//8P/w//D/8P/w//L/8v/y//P/8f/w/+//7v/w//L/8//0//L/8f/x//H/
8//z//T/9P/y//H/8P/w//L/8v/w//L/8//w//D/8P/y//L/8v/y//L/8//z//L/8f/x
//L/8v/y//L/8f/x//T/9P/y//L/8P/x//H/8P/w//L/8v/y//D/8P/x//H/8f/w//D/
8P/y//D/8P/w/+//7//v/+7/8P/w//H/8f/v/+//7//v/+3/7f/u/+7/7//v/+//7//w
//D/8P/w/+//7v/s/+v/7v/u/+7/7v/t/+3/6//s/+3/7v/v//D/7v/u/+3/7P/s/+3/
7v/t/+//7//v/+//7v/w//D/8f/x//H/8v/z//H/8P/w//D/8P/x//P/9f/1//X/9P/y
//H/8f/x/+7/7v/u/+3/7P/t/+3/7//w/+//7v/t/+z/7v/t/+r/6v/o/+r/5//n/+n/
6P/o/+j/6P/o/+j/6P/o/+j/6P/o/+j/5//n/+f/6f/p/+v/6//p/+j/5//m/+f/6P/p
/+r/6P/p/+n/6f/p/+b/4v/i/+X/7P/v//P/+/8KAB4AMAA+AFIAaACBAJsAsQCtAIwA
WwA2ACQAFgAHAAEA/P/6//v//v/4/+7/7v/w//D/8P/u/+z/6v/q/+r/6v/r/+v/6//r
/+3/7f/t/+z/7P/r/+v/7P/u/+7/7v/u/+z/6v/p/+n/6v/q/+n/6f/r/+v/6v/q/+v/
6//r/+z/7P/t/+3/7f/v//D/8f/x//H/8P/v/+3/7f/u/+7/7P/t/+7/8P/x/+//8P/w
//D/8f/y//L/8v/x//L/8v/w//T/9P/0//T/9//4//n/+v/5//j/+P/6//v/+//9//3/
/f/8//z//P/+/wAAAAAAAAAAAgACAAEAAwAEAAUACAAGAAUABQAFAAMAAwAEAAQABAAE
AAUABQAEAAMAAgACAAMABQAIAAsACQAIAAgABwAHAAgACAAJAAYABgAGAAYACAAFAAUA
AwACAAEA/v/6//r/+v/5//f/9//3//j/+P/0//L/8f/w//H/8v/z//P/9P/x//H/8f/y
//P/9P/2//T/8//z//P/8P/v/+7/7f/s/+3/7v/w//H/8P/v/+7/7P/q/+j/5//q/+r/
6v/q/+3/7v/u/+7/7//v//D/8f/v/+3/7P/q/+z/7f/u//D/8P/u/+r/6v/w/+7/7//w
//D/8P/w//D/8P/x//H/8P/u/+3/7f/s/+v/6v/o/+f/6f/q/+n/6v/q/+v/6//q/+r/
7P/s/+z/7P/s/+3/7f/r/+r/6v/q/+z/6v/q/+r/7f/t/+3/7P/r/+r/6v/p/+n/6f/p
/+n/5P/j/+P/4v/n/+n/6//t/+z/7P/s/+z/6//q/+j/5//m/+T/4P/g/+H/4v/j/+T/
5f/m/+b/5v/l/+X/5f/j/+f/5//n/+f/6P/q/+r/6//q/+n/6f/p/+j/5v/l/+T/5//p
/+z/7//t/+3/7P/q/+n/6f/p/+b/5v/m/+X/5P/j/+P/5f/m/+T/5P/k/+T/5P/j/+D/
4P/e/+D/3f/d/97/3v/f/+D/4P/g/+D/4P/e/97/3v/e/9z/2//b/9v/3P/d/+D/4f/i
/+L/4v/i/9//3v/d/9z/3v/f/9//3//h/+T/4v/i/+H/4v/n//P/BwAaACwAPABIAFoA
egCZAKsApQCDAFIALQAaABAABAD5//P/8P/y//H/5v/g/+T/6v/s/+7/7P/o/+T/5f/m
/+f/6P/l/+X/5f/l/+P/4//j/+L/4v/h/+H/4v/l/+b/5//o/+b/5P/j/+P/5v/m/+X/
5f/n/+f/5v/m/+X/5f/l/+b/5v/n/+f/5//r/+z/7f/t/+7/7v/u/+3/7P/s/+v/6P/m
/+b/5//n/+r/7P/t/+7/7//w//D/8P/x//L/8v/w//H/8P/v/+7/8v/0//b/+P/2//b/
9//6//j/9//4//f/+P/4//n/+v/5//r/+f/4//r//P/8//v//P/+/wAABAAEAAMAAwAD
AAUABQAGAAYABQAEAAQAAwAFAAUABQAGAAQABQAHAAkACQAIAAgABwAIAAgABwAHAAYA
BgAGAAYABAD///3/+f/9///////+//z//P/7//n/+v/5//n/+P/2//T/8//y//L/8v/y
//H/8v/v/+//7//v/+//7//w//D/7//v/+//7//v/+//7//u/+//8P/y//L/8v/y//L/
8f/w/+//7//y//L/8v/y//X/9v/2//b/9v/1//X/9f/3//n//P/+//v/+f/3//b/+P/4
//b/+P/7//j/+P/4//r/+v/6//r/+P/5//n/+P/0//P/8//y//X/9v/2//f/+P/4//b/
9v/0//X/9f/0//L/9P/0//T/9f/2//j/+f/5//j/+P/4//j/9v/2//b/9P/z//L/8P/z
//T/9v/3//b/9f/0//P/8//z//T/9P/1//X/9f/1//r//P/+/wAABQAIAAoADQAPABAA
EQASABMAEwATABYAFQAVABUAEwAUABYAFwAYABYAFwAWABUAFQAWABYAFgAUABQAEwAT
ABUAFQATABMAFAAUABQAFAAUABQAFAAUABUAFAAVABYAGAAXABYAFQAUABQAFAATABAA
EgAWABYAFgAWABYAFAAUABQAFAAXABgAGQAaABgAFwAWABQAFwAXABgAGQAVABcAFwAX
ABUAFgAYABgAGQAZABkAGgAcAB0AHQAeABwAHAAdAB8AHgAdABwAGgAbABsAHAAdABwA
HAAcABsAGQAXABYAFwAaABoAGgAaAB0AHgAeABwAGgAaABwAGQAXABcAFgAWABcAGAAZ
ABoAHAAcABwAHAAeAB4AHQAdABsAGwAbAB0AGwAaABoAGgAcABwAHAAcABsAGgAaABkA
HwAfAB4AGgAYABsAHgAhACkALwA6AE4AXgBuAIQAngC1AM0A4QDnANIAowB4AGIAVABJ
AD8ANgAuACkAKAAqACoAKAAmACYAJgAkACAAHAAcABwAHAAdAB0AHQAdABsAGwAbABoA
HAAbABsAHAAcABwAHAAcABwAGgAZABkAHAAcABsAGwAbABsAGgAaABsAGwAbABwAHwAh
ACIAIwAlACYAJwAnACYAJgAmACUAIwAkACQAIgAlACYAKAApACcAKAAoACgAKAAoACcA
JgAnACgAKAAmACkAKgArACwALgAuAC4ALgAuAC4ALwAyADIAMQAyADEAMQAwADAAMAAy
ADQANAA0ADMANAAzADEAMQAyADMANgA2ADUANQA1ADUANQA2ADYANQA0ADQAMwA0ADMA
MgAyADEAMQAyADMANQA0ADQAMwAyADIAMQAxADAAMAAwADAAMgAvAC8ALQAuAC8ALgAs
ACgAKAAnACUAJAAjACMAIgAjACIAIgAiACAAIAAgAB8AHAAZABkAGQAbABsAGwAcAB4A
HQAdAB0AGwAbABsAGwAZABkAGQAaABwAHAAcABwAHQAcABsAGwAaABoAGgAaABkAGgAa
ABoAHAAbABsAGwAbABsAHAAcABwAGwAaABoAHgAeABwAHgAfABwAHAAcABwAHAAcABwA
HAAdAB0AHAAZABkAGgAaABwAHAAbABsAGwAaABcAFgAYABkAGQAYABYAGAAYABgAGgAa
ABsAGwAbABoAGgAaABoAGAAYABgAGQAZABkAGAAWABYAFwAXABcAFwAXABcAFwAXABgA
GAAYABcAFgAVABgAGAAYABgAFgAWABUAFQAYABgAGAAYABcAFwAXABoAGAAXABYAEwAV
ABYAFgAWABYAFwAWABUAEwAUABQAFAAWABYAFQAVABUAFQATABMAEgASABIAEgASABIA
EgASABMAEgATABQAFQAVABUAFQAXABgAGQAZABoAGAAYABoAGgAaABoAGAAYABgAGAAZ
ABoAGwAdABwAGgAYABUAGAAZABgAGwAZABkAGQAaABoAGgAbABsAHAAeACAAIQAiACIA
IgAiACMAJQAnACcAKQAoACYAJQAnACcAJAAkACQAIwAiACEAHwAhACIAIgAkACQAJAAk
ACQAIgAjACQAIwAfAB4AHQAeAB4AHgAeAB0AHAAbABoAGgAaABoAGgAWABUAFAATABEA
EwATABIAEAAQABAAEAAQABAAEAAQABMAEwATABMAFAAUABQAFQAYABsAIwAvAD4AUgBk
AHAAgACcALsA0QDbANEArgCDAGYAVABGADcALQAoAB4AGwAeACAAHgAeACAAIAAgAB4A
GAAXABgAGQAaABcAFwAXABcAGAAZABoAGgAYABcAFwAYABcAFgAVABQAFgAWABcAGQAZ
ABgAFgAVABUAFQAUABQAEwATABMAFAASABMAEwATABUAFgAXABcAFQAUABMAEQAZABgA
FAAWAA==
         </WaveFormData>
      </LeadData>
   </Waveform>
</RestingECG>
