# Supplementary material for: Detection of Left Atrial Enlargement Using a Convolutional Neural Network-Enabled Electrocardiogram
Source: Front Cardiovasc Med. 2020 Dec 17;7:609976. doi: 10.3389/fcvm.2020.609976 (PMC7773668; doi:10.3389/fcvm.2020.609976)
Supplement: Supplementary file 4 [file Data_Sheet_4.ZIP › normal3/1802031537_968_00000010.XML]

<?xml version="1.0" encoding="Windows-1252"?>
<!DOCTYPE RestingECG SYSTEM "restecg.dtd">
<RestingECG>
   <PatientDemographics>
      <PatientID>1802031537</PatientID>
      <PatientAge>68</PatientAge>
      <AgeUnits>Years</AgeUnits>
      <Gender>Female</Gender>
      <PatientLastName>fengyuee</PatientLastName>
   </PatientDemographics>
   <TestDemographics>
      <DataType>Resting</DataType>
      <Site>1</Site>
      <AcquisitionDevice>MAC55</AcquisitionDevice>
      <Status>Unconfirmed</Status>
      <Priority>Normal</Priority>
      <AcquisitionTime>09:44:53</AcquisitionTime>
      <AcquisitionDate>07-24-2016</AcquisitionDate>
      <CartNumber>1</CartNumber>
      <AcquisitionSoftwareVersion>009C</AcquisitionSoftwareVersion>
      <XMLSourceVersion>MAC5000 v1.0</XMLSourceVersion>
   </TestDemographics>
   <RestingECGMeasurements>
      <VentricularRate>68</VentricularRate>
      <AtrialRate>68</AtrialRate>
      <PRInterval>146</PRInterval>
      <QRSDuration>92</QRSDuration>
      <QTInterval>386</QTInterval>
      <QTCorrected>410</QTCorrected>
      <PAxis>65</PAxis>
      <RAxis>6</RAxis>
      <TAxis>-9</TAxis>
      <QRSCount>11</QRSCount>
      <QOnset>227</QOnset>
      <QOffset>273</QOffset>
      <POnset>154</POnset>
      <POffset>212</POffset>
      <TOffset>420</TOffset>
      <ECGSampleBase>500</ECGSampleBase>
      <ECGSampleExponent>0</ECGSampleExponent>
   </RestingECGMeasurements>
   <Diagnosis>
      <Modality>Resting</Modality>
         <StatementCount>2</StatementCount>
         <LabelText>12SL ��ϳ���</LabelText>
      <DiagnosisStatement>
         <StmtFlag>ENDSLINE</StmtFlag>
         <StmtText>�������</StmtText>
      </DiagnosisStatement>
      <DiagnosisStatement>
         <StmtFlag>ENDSLINE</StmtFlag>
         <StmtText>���� ECG</StmtText>
      </DiagnosisStatement>
   </Diagnosis>
   <Waveform>
      <WaveformType>Rhythm</WaveformType>
      <WaveformStartTime>0</WaveformStartTime>
      <NumberofLeads>8</NumberofLeads>
      <SampleType>CONTINUOUS_SAMPLES</SampleType>
      <SampleBase>500</SampleBase>
      <SampleExponent>0</SampleExponent>
      <HighPassFilter>16</HighPassFilter>
      <LowPassFilter>150</LowPassFilter>
      <ACFilter>NONE</ACFilter>
      <LeadData>
         <LeadByteCountTotal>10000</LeadByteCountTotal>
         <LeadTimeOffset>0</LeadTimeOffset>
         <LeadSampleCountTotal>5000</LeadSampleCountTotal>
         <LeadAmplitudeUnitsPerBit>4.88</LeadAmplitudeUnitsPerBit>
         <LeadAmplitudeUnits>��V</LeadAmplitudeUnits>
         <LeadHighLimit>2147483647</LeadHighLimit>
         <LeadLowLimit>268435456</LeadLowLimit>
         <LeadID>I</LeadID>
         <LeadOffsetFirstSample>0</LeadOffsetFirstSample>
         <FirstSampleBaseline>0</FirstSampleBaseline>
         <LeadSampleSize>2</LeadSampleSize>
         <LeadOff>FALSE</LeadOff>
         <BaselineSway>FALSE</BaselineSway>
         <ExcessiveACNoise>FALSE</ExcessiveACNoise>
         <MuscleNoise>FALSE</MuscleNoise>
         <LeadDataCRC32>3559444419</LeadDataCRC32>
         <WaveFormData>
7v/u/+7/7v/1//z/AwAKABYAIgAuADoARABOAFgAYgBgAF4AXABaAEsAPgAxACQAGAAO
AAQA+v/4//b/9P/y//L/8v/y//L/9P/0//T/9P/y//L/8v/y//T/9P/0//T/9P/0//T/
9P/0//T/9P/0//L/8v/y//L/9P/0//T/9P/0//T/9P/0//T/9P/0//T/9v/2//b/9v/2
//b/9v/2//b/9v/2//b/+P/4//j/+P/6//r/+v/6//j/+P/4//j/+P/4//j/+P/6//r/
+v/6//r/+v/6//r//P/8//z//P/8//z//P/8//3//v///wAAAgACAAIAAgAEAAQABAAE
AAQABAAEAAQABgAGAAYABgAJAAoACwAMAAsACgAJAAgACgAKAAoACgAKAAoACgAKAAgA
CAAIAAgACAAIAAgACAAHAAYABQAEAAIAAgACAAIAAQAAAP///v/8//z//P/8//7//v/+
//7//P/6//j/9v/4//j/+P/4//r/+v/6//r/+v/6//r/+v/6//r/+v/6//z//P/8//z/
+//6//n/+P/4//j/+P/4//j/+P/4//j/+v/6//r/+v/7//z//f/+//7//v/+//7//v/+
//7//v/9//z/+//6//z//P/8//z//P/8//z//P/7//r/+f/4//n/+v/7//z//P/8//z/
/P/6//r/+v/6//z//P/8//z/+v/6//r/+v/8//z//P/8//v/+v/5//j/+f/6//v//P/6
//r/+v/6//j/+P/4//j/+v/6//r/+v/6//r/+v/6//r/+v/6//r/+//8//3//v/9//z/
+//6//z//P/8//z//P/8//z//P/6//r/+v/6//r/+v/6//r//P/8//z//P/8//z//P/8
//r/+v/6//r//P/8//z//P/6//r/+v/6//z//P/8//z//P/8//z//P/+//7//v/+//3/
/P/7//r/+v/6//r/+v/6//r/+v/6//z//P/8//z//v/+//7//v/9//z/+f/6//z//P/8
//z/+v/8//z/+v/6//r/+v/7//3//f/9//3//P/8//z/+//9//7//v8AAP7//v/+//7/
/v///wAAAAD8//z//P/8////AAABAAEAAQABAAEAAgACAAIAAgACAAQABAACAAIAAQAA
AP///v///wEAAgADAAEAAAD///3//f/8//z//P/5//f/9//3//n/+v/7//v/+//8//z/
/f/7//r/+P/4//n/+f/3//j/9//z//H/7//y//b/+/8BAA4AHgAsADUAQwBTAF8AaABu
AHMAbwBrAGIAVwBJADMAIQAWABAABwD7//f/9//4//r/+f/5//f/9v/2//j/+v/2//X/
+f/7//n/9//2//b/9//4//n/+//8//n/+f/5//n/9//4//j/+P/6//r/+v/6//z//P/9
//3//f/9//3//f////7//v/+//7//v/9//z//v/9//3//f/9//3//f////3//f/9//3/
/P/8//3//f8AAAAAAAAAAAAAAQABAAEA//8AAAAAAAACAAQABQAGAAIAAQAAAAAAAwAD
AAQABQAIAAgACAAJAAcABwAHAAkACwANAA0ADQAMAA0ADgANABAAEAARABEAEgASABMA
EwAQAA4ADQAMAA0ADgAPAA8ADwAPAA4ADgANAA0ADQAMAAwADAAMAAoABwAHAAcABwAJ
AAgABQAEAAIAAQABAAAA/////wAAAQD////////+//7//f/9//7//v/////////8//v/
+//7///////+//3//f/9//z//P/6//r/+v/6//z//P/8//z//v/9//3//f/+//7//v8A
AAAAAQD+//v//f/9//3//f////7//v////3//f/8//z/+//7//z//P/8//3//f/9//v/
+//7//z//P/8//z//P/6//z//P/7//v/+//7//v/+//7//v/+//7//z//P/8//z//P/7
//v/+f/5//n/+f/7//v/+//7//7//v/9//v//P/7//r/+f/7//r/+v/9//3/+//7//v/
+v/6//v/+//5//n/+f/4//r/+v/6//r/+f/5//n/+f/5//f/9//3//r/+v/6//r/+P/3
//f/9//5//n/9//3//r/+v/6//r/+f/5//n/+f/2//b/9//3//P/8//0//T/9f/2//b/
9//2//b/9v/2//L/8v/1//b/9//4//j/+v/6//r/+P/4//b/+P/4//b/9v/2//b/9//3
//f/9f/1//b/9v/4//f/9//4//j/+v/6//r/+P/4//j/+f/8//z/+v/6//j/+P/5//r/
+//7//3//f/9//7//v/+/wAAAAAAAAAA/v/+//7//v/8//z//P/9///////9//z/+f/3
//X/9P/0//T/8//x//P/8//z//T/8//z//P/9P/0//X/9f/0//T/9P/1//X/8//y//H/
7//r/+n/6v/q/+3/9f8CAA4AHAArADkARQBRAFoAXgBjAGMAYQBYAEsAPQArABcACAD+
//P/6//p/+n/6P/q/+v/6//t/+7/7P/u//L/7v/t/+//7//v//H/8P/w//H/8//z//T/
9P/w/+//7v/t/+7/8P/x//L/8v/y//L/8v/w//D/8f/x//P/8//z//P/8//y//L/8v/z
//T/9P/0//T/8//z//P/8//z//P/9f/1//X/9f/1//L/8v/z//P/9P/0//T/9P/2//f/
9//3//X/9v/2//b/+f/6//r/+v/7//v/+//8//v/+//8//3//P/8//z//f////////8B
AAAAAQAAAP//AQADAAUABQAHAAgACgALAAgACAAJAAkABwAGAAYABgAGAAYABgAFAAUA
BQAEAAQAAwADAAMAAgAEAAQABAACAAAA///+//3//f/8//n/+P/5//n/+v/6//b/9f/1
//X/9f/1//X/9P/0//P/8//0//T/9f/1//X/9P/z//P/8//z//P/8v/x//H/8f/w//D/
8f/y//P/9P/2//b/9v/2//b/9f/1//X/9P/0//T/9v/3//n/9//1//P/8//z//P/9f/0
//T/9f/z//P/8v/y//X/9f/2//b/9v/3//f/9//1//X/9f/2//b/9v/2//b/9P/2//b/
9f/2//f/+P/5//j/9//2//X/8//0//T/9P/2//b/9f/1//X/9f/1//X/8//z//P/8//1
//b/9v/1//b/9f/0//P/9f/0//T/9//3//X/9f/1//T/9P/1//X/9f/1//X/9P/y//L/
8v/y//T/9f/2//f/9f/z//P/8//0//T/9P/0//T/8//z//P/9f/1//P/8//2//b/9v/2
//T/8//y//H/8v/y//P/8//z//P/9P/0//L/8v/x//H/9P/0//T/9P/y//L/8v/y//j/
9v/0//L/8P/u/+//8v/z//T/9P/0//L/9P/2//T/9P/0//L/8//z//P/9f/1//b/9v/0
//P/8//0//T/9v/2//b/+P/4//j/+f/6//r/+P/4//b/9v/3//j/+//7//3//f/7//z/
/P/8//z//P/8//z/+v/6//r/+v/6//r/+v/7//v/+//5//j/+P/3//b/9v/1//T/8v/v
/+3/7f/t/+7/8f/z//X/+P/3//f/9v/0//L/8v/z//P/9//y/+3/6f/n/+f/6P/s//P/
+f8EABAAHgApADMAPwBNAFoAZABrAGsAZwBgAFUAQwAxACEAFgAMAAMA+//3//P/8P/w
//H/7//x//L/8v/y//D/8v/z//P/8f/z//P/8v/y//P/8//z//T/9P/x//H/8f/x//P/
9P/0//T/9v/2//b/9v/1//T/9P/z//X/9f/1//X/9//2//b/9v/1//b/9v/2//b/9f/1
//X/9f/1//X/9//3//f/9//3//j/+P/5//n/+v/6//r/+v/4//n/+f/5//n/+v/6//r/
+//8//z//P/7//v/+//8//////8AAAEAAAAAAAAAAQD///////8BAAEAAwADAAMAAwAF
AAcABwAGAAYABwAHAAYABgAHAAcACAAIAAkACgAIAAgACAAHAAkACQAIAAgABwAHAAcA
BgADAAIAAQD+////////////AQAAAP3//P/8//v/+//6//v/+//8//3/+v/5//j/9v/4
//f/9//4//b/9//3//f/9v/1//X/9f/3//f/9v/1//X/9f/0//T/9v/2//b/9v/2//b/
9v/2//j/9//3//f/9v/2//b/+P/3//n/9//1//f/9//3//f/+f/4//j/+f/5//n/+P/4
//n/+f/6//r/+f/5//j/9//2//f/+P/6//r/+v/6//r/+P/6//r/+f/5//n/+f/5//f/
9//3//f/+f/6//r/+v/4//j/9//3//f/9//3//f/+f/5//n/+f/6//r/+f/3//f/9//3
//f/9f/0//T/9//5//f/9//3//b/9v/3//f/9//3//f/9v/2//b/9v/2//f/9//3//f/
+f/3//f/9//5//r/+//8//v/+f/4//f/+f/5//f/9//2//b/9v/2//b/9//4//n/+P/4
//n/+f/2//X/9f/0//X/9v/2//f/+P/4//j/+P/2//b/9v/2//j/+P/4//j/9P/w//D/
9v/3//j/+f/6//j/+v/6//r/+P/4//b/+P/6//j/+P/4//r/+//7//v/+v/5//n/+P/6
//n/+f/6//r//P/8//z//P/8//z//f/8//z/+v/6//z//P/9//7//////wEAAQABAAIA
AgACAAAAAAAAAAAAAAAAAAAAAAACAAIAAgADAAMAAwABAAAA///9//v/+v/4//j/9//1
//f/9//3//j/9//3//f/+P/5//v//P/8//j/+P/5//n/9//0//f/9f/v/+//9P/2//n/
AwAQAB4ALAA5AEUAVQBlAG4AcAB1AHUAbQBgAFMARQA1ACUAGAAQAAcA///7//n/9v/0
//f/9//3//j/+P/2//j//P/7//f/9//5//n/+P/4//n/+f/5//r/+v/3//f/9//3//f/
+P/4//j/+f/6//v//P/8//z//f/9//3//f/9//3//P/6//n/+P/6//z//f/+//z/+//7
//v//f/9//3///////////////z//P/9//3/AAAAAAAAAAAAAAEAAQABAP//AAAAAAAA
AwAEAAQABAADAAMAAwAEAAYABwAJAAsACwAKAAkACQALAAsACwANAA0ADwAPAA8ADQAP
ABEAEQAQABAAEQARABAAEAARABEAEwASABIAEgAUABQAFAATABEAEQAQABAADwAPAA8A
DgAMAAwADAAKAAsACwALAAsACwAKAAcABgAGAAUABQAEAAMAAwAEAAUABAADAAIAAAAA
AP////8AAAAAAQABAAEA/v/9//3//f8BAAEAAAD//wEAAQAAAAAA/v/+//7//v/+//7/
/v/+//////8AAAEA/v/+//7/AAABAAMAAQD/////////////AAAAAAEAAwAAAP///f/8
//3//f/+//7/AAABAAEAAQD///////8AAAIAAgACAAIA/v8AAAAA//8BAAEAAQABAAAA
///+//3///8AAAAAAAACAAIAAQABAP////////////////////////7//P/5//3//f/9
//3//f/8//z///////3//f/9//3//v8AAAEAAAD///7//P/+//7//v/+////////////
///9//3//f8AAAAAAAAAAP7//f/9//3//f/9//v/+//+//7//v/+//v/+//7//v//P/8
//3//f/7//v//P/8//7//P/8//z//P/8//r//P/8//z/+v/6//j/+v/7//r/+//8//v/
+//6//n/+//7//z//P/8//v/+//8//z//v/+//7//v/+//7///8AAAAA/v/+/wAAAAAB
AAIAAQABAAMAAwADAAQABAAEAAQABAAEAAQAAAAAAAAAAAABAAIAAwAFAAMAAwABAAAA
///9//v/+v/8//z/+//5//n/+f/5//r/+v/5//j/+P/4//n/+f/4//T/9P/1//X/+f/2
//X/8f/t/+v/8v/4//n///8QACIALgA7AEcAUQBbAGIAZABnAGcAXwBWAEkANQAhABUA
DAAEAPv/8f/t/+//9P/y/+3/7f/1//j/8v/y//b/+P/5//f/9f/3//n/+P/4//n/9//3
//j/+P/5//n/+f/5//n/+v/6//r/+f/4//f/9v/4//j/+f/5//j/9//2//X/9f/0//T/
9P/3//r//P/+//3/+//6//n/+f/5//n/+//7//v/+//7//r/+v/7//v/+v/6//r/+v/7
//3//v////3//v/+//7///8AAAAAAAD///////8AAAMAAwAEAAUABAAEAAQABQAFAAUA
BQAHAAcACQAJAAkABwAJAAsACwAMAAwADQANAA4ADgAPAA8ADQAMAAwADAAKAAoACgAJ
AAsACwAKAAoACQAJAAkACAAIAAgACAAGAAcABwAHAAcABgAEAAAA/v/+//3//f/8//v/
+//8//3//f/9//3//P/6//n/+f/6//j/+f/5//n/+v/5//n/+f/7//v/+v/5//n/+f/4
//j/+P/4//j/+P/4//j/+P/4//b/9f/1//X/9f/2//f/+v/5//v/+f/3//n/+f/5//n/
9//2//b/9//5//n/+P/4//v/+//8//z/+//7//r/+f/5//n/+f/6//z//P/8//z/+f/6
//n/9//5//n/+f/5//n/+f/5//n/+f/6//r/+v/6//r/+f/5//n/+f/5//n/+f/5//n/
+f/5//j/9v/z//b/9//4//n/+f/4//j/+//7//n/+f/5//b/9v/3//f/9//3//f/9v/2
//b/9v/2//f/9//3//f/+f/3//f/9//6//r/+v/6//n/9//2//X/+f/5//f/9//2//b/
9v/2//X/9f/3//n/+P/4//j/+P/4//T/9v/2//b/9v/2//T/9v/2//T/9P/0//b/9//3
//f/9//3//j/+P/4//f/9//4//r//P/8//z/+//6//n/+f/6//r/+P/4//j/+P/5//r/
+//7//3//f///wAAAAAAAP7//v/+//7//P/8//z//P/8//z//P/9//3//f/7//r/+f/3
//X/9P/y//L/8f/v/+//7//v//D/9P/1//b/+P/1//X/9P/y//H/8v/0//X/8f/u/+v/
6f/n/+n/6v/q//P//f8IABYAJAAtADkARwBVAFwAXgBfAF0AVwBKAD0AMwAfAAsAAgAA
APP/5//l/+v/7P/o/+n/6f/n/+r/7v/u/+z/7v/v/+//7f/t/+//7v/u/+//7//v//D/
8P/x//H/8f/x/+//8P/w//D/7v/u/+7/7v/u/+7/7//v/+//7//v/+//7//u/+7/7v/v
//D/8P/w//D/7//v/+//7f/t/+3/7//v/+//7//v/+7/7v/v/+//8P/w//D/8P/u/+//
7//v//D/8v/z//T/8//0//T/9P/0//X/9v/4//n/+f/6//v/+//6//n/+f/7//v/+//9
//v//f/9//3///8BAAMAAwADAAIAAgABAAAAAAABAAEAAwACAAIAAgACAAIAAgABAAEA
AQAAAAAA/f/9//3//P/7//r/+f/2//f/9//3//f/9//2//P/8v/0//P/8//y//D/7//v
/+//7//v/+//7v/u/+3/7f/u//D/8f/x//H/8P/v/+//7//v/+//7v/t/+//7//u/+7/
7P/s/+z/7P/u/+7/7v/u/+7/7f/t/+3/7v/u/+7/8P/v//H/7//t/+3/7f/t/+3/7f/s
/+z/7f/t/+3/7P/s/+3/7f/u/+7/7v/v/+//7//t/+3/7f/u/+z/7P/s/+z/6P/q/+r/
6f/s/+3/7v/v/+3/7f/t/+3/7//w//D/8P/v/+7/7P/r/+v/6//r/+v/6f/p/+n/6f/r
/+z/7P/r/+//7//v/+//7v/s/+v/7f/t/+v/6//r/+j/6P/p/+n/6//r/+v/6v/q/+r/
6v/q/+r/6f/o/+f/6P/n/+j/6f/q/+r/6v/q/+j/5//n/+f/6f/p/+f/5//m/+b/5v/m
/+b/5//o/+n/5v/i/+T/5f/m/+f/6P/o/+r/6v/q/+j/6P/m/+j/6P/m/+b/5v/o/+n/
6f/p/+f/5//o/+j/6P/n/+f/6P/o/+r/6v/q/+r/6v/q/+v/6v/q/+j/6P/o/+j/6f/q
/+v/6//t/+3/7f/u/+7/7v/u/+7/7v/u/+7/7v/u/+7/7P/s/+z/7f/t/+3/6//q/+j/
5f/i/+D/4v/k/+X/5f/j/+P/4//k/+X/5f/l/+b/5P/l/+X/5P/g/+D/4f/h/+H/4P/h
/9//2f/Z/97/3v/f/+n/9v8AAAwAHQAtADsARwBQAFYAWwBbAFMASABBADUAHQANAAIA
9v/t/+X/3f/b/+D/4v/h/+H/4f/e/97/4P/k/+b/4//f/+H/5f/i/+D/3//f/9//3//g
/+D/4f/h/+H/4f/j/+T/5P/k/+T/5P/k/+T/4v/i/+P/4//l/+X/5f/l/+f/5v/m/+b/
5v/m/+X/5P/k/+P/4//j/+X/5f/l/+f/5//n/+f/5//m/+b/5//n/+j/6P/o/+j/6P/p
/+n/6f/p/+r/6v/q/+v/7P/s/+z/7f/t/+3/7v/v/+//8P/x//D/8P/w//H/7//v/+//
8f/x//P/8//z//T/9//6//v/+v/6//v/+//6//r/+//7//r/+P/3//b/9//4//n/+f/3
//f/9v/2//f/9//3//b/+P/4//j/9v/z//P/8//z//P/8v/v/+7/7v/t/+3/7P/q/+n/
6f/p/+n/6f/p/+j/6v/p/+n/6v/o/+n/6f/p/+j/5//n/+f/5//n/+b/5f/m/+f/5//o
/+f/5v/l/+T/5v/m/+b/5v/n/+f/6P/p/+b/5v/m/+j/6//t/+v/6f/n/+f/5//n/+j/
6P/p/+v/6v/p/+f/5v/n/+f/6P/o/+b/5//n/+f/5//n/+f/6P/q/+r/6v/q/+b/6P/o
/+f/6f/p/+n/6f/p/+n/6f/p/+f/6P/o/+j/6v/q/+n/6f/p/+n/6f/p/+r/6//s/+3/
8P/w/+//7f/v/+//7//v//D/8P/x//X/9f/z//P/8//y//L/8//z//X/9f/1//T/8v/y
//L/8v/0//X/9v/3//n/9//3//f/+P/4//j/+P/4//f/9//3//v/+//5//n/+P/4//j/
+P/3//f/9//3//j/+P/4//j/+P/4//f/+v/7//z/+//6//f/+P/5//j/+f/6//f/9//2
//X/9v/3//n/+v/6//n/+f/6//v//v///wAA/v/+//7///8AAAAA/v/+//z//P/9//7/
/////wEAAQADAAQABAAEAAQABAAEAAQAAAAAAAAAAAABAAIAAwAFAAMAAwABAAAAAAD/
//7//v/9//z/+v/3//n/+f/5//r/+//7//v//P/6//v/+//6//j/+P/5//n/+//6//f/
8//v/+3/8P/0//P/9/8GABAAHgAvAD0ASwBZAGYAbgBvAG8AbwBmAFkASQA3ACkAHAAO
AAUA///3//P/9P/0//H/8f/z//j/+P/4//b/+P/5//n/+f/5//v/+v/6//v/+f/5//r/
+v/5//n/+f/5//n/+v/6//r/+f/4//f/9v/4//j/+f/5//n/+f/5//n/+//6//r/+v/7
//z//P/8//v/+f/4//f/9//3//f/+f/5//n/+f/5//v//P/+////AAAAAAAAAAD/////
/v/9////AAAAAAAA//8AAAAAAAD///////8AAAMAAwAEAAUABAAEAAQABQAGAAcACAAL
AAkACwALAAsACwANAA8ADwAPAA4ADgANAA4ADgAPAA8AEQAQABAAEAAOAA4ADgANAAsA
CwAKAAoACwALAAsACgAKAAoACgAIAAkACQAJAAkACQAIAAUABAACAAEAAQAAAPz/+//7
//v//f/9//3//P//////AAACAP/////+//3//P/7//v/+//9//3//P/7//v/+//6//r/
+v/6//r/+v/8//z//P/8//r/+f/5//n/+v/6//r//P/8//3/+v/3//n/+f/5//n/+f/4
//j/+f/5//n/+P/4//f/9//4//j/+f/7//z//f/7//v/+//8//z//P/8//z/+v/8//z/
+//7//v/+//7//n/+f/5//n/+f/6//r/+v/9//7//v////3//f/9//3//f/9//3//f/9
//z/+v/3//v/+//7//v/+f/4//j/+//5//f/9//3//j/+P/5//n/+f/5//n/+P/6//r/
+v/6//n/+f/5//n/9//1//X/9f/1//T/8//y//P/8//0//X/+v/7//r/+//6//j/+P/4
//j/+P/4//b/+P/4//j/+P/4//b/+P/4//b/9v/2//b/9//3//f/9//3//j/+P/6//n/
+f/6//z//v/+//7/+//6//n/+f/8//z/+v/6//j/+P/5//r/+//7//3//f/9//7//v/+
//7//v/+//7//P/8//z//P/8//z//P/9//3//f/7//r/+v/5//j/+P/4//j/9//1//P/
8//z//T/8//z//P/9P/y//P/8//y//H/8v/0//X/8f/w//H/8f/t/+v/7P/w//X//f8K
ABQAIgAxAD8ASwBXAGAAYABfAF0AWQBQAEEALwAhABMACAAAAPX/6//n/+v/7P/u/+3/
7f/t//L/8v/u/+7/8v/z//P/8f/x//D/7v/t/+3/7v/v//H/8v/z//P/8//z//P/9P/0
//T/9P/0//T/9P/z//L/8v/x//P/8//z//P/8//y//L/8v/z//T/9P/0//b/9f/1//X/
9P/z//L/8//0//X/9v/3//T/9P/1//X/9v/2//b/9v/2//f/9//3//f/+P/4//j/+f/6
//r/+v/3//f/9//4//v/+//8//3//v/+//7///8BAAEAAQADAAMABQAFAAUAAwAFAAcA
BwAIAAgACQAJAAcABgAGAAUABgAGAAcACAAGAAYABgAFAAUABQAEAAQAAwADAAMAAgAC
AAIAAgAAAP/////////////+//v/+v/4//f/9//2//b/9f/1//X/9//3//f/9v/0//P/
8//0//T/9f/1//X/9P/z//P/8//3//f/9v/1//P/8//y//L/8P/w//D/8P/z//T/9f/2
//b/9f/1//X/8//y//H/8v/1//f/9f/z//P/8//z//P/8//y//L/8//z//P/8v/y//P/
8//0//T/9v/3//f/9//0//P/8v/y//T/9P/0//T/9P/2//b/9f/z//P/8//z//P/8//z
//P/8//0//T/9P/y//L/8f/x//P/8//z//P/8//z//P/8//2//b/9f/z//T/8//y//H/
8//y//L/9f/z//H/8f/x//D/8P/x//H/8//z//P/8v/y//L/8v/y//P/8//z//P/8f/v
/+//7//y//L/8v/y//T/8//z//P/9P/z//D/7//w//D/8P/w//H/8f/v/+3/7v/w//D/
8P/w/+7/8P/w//D/8P/w/+7/8P/y//D/8P/w/+7/7//v/+//7//v//D/8P/y//H/8f/y
//H/8v/x//D/8v/y//L/8//0//T/8v/y//P/9P/2//j/9//3//n/+f/2//b/9f/0//X/
9v/3//j/9P/0//T/9P/2//b/9v/3//f/9//1//T/8//x/+//7v/u/+7/7f/r/+v/6//r
/+z/6//r/+v/7P/u/+//7//u/+r/6v/r/+v/6f/s//H/7f/j/+H/5v/u/+//8f/+/xIA
IAAvADkAPwBJAFgAXgBdAFsAVQBOAEEAMQAfABEACAD+//P/7f/n/+f/6v/q/+f/5//n
/+j/7P/u/+z/6v/t/+v/6//x/+//7v/u/+//7f/t/+7/7v/r/+v/6//r/+3/7v/u/+7/
7P/s/+z/7P/s/+z/7f/t/+//7//v/+//7P/q/+n/6P/r/+z/7P/s/+z/6//r/+v/7P/t
/+7/8f/x//H/8f/x/+7/7v/v/+//7v/u/+7/7v/v//H/8v/z//L/8v/x//D/8//0//T/
9P/z//P/8//0//P/8//0//X/9v/2//b/9//1//X/9f/3//j/+//8//3//P/9//7//f/+
//7///////z//P/9//3//f/8//z//P/+//7//v/9///////+//7//////////v/7//r/
+f/2//X/9f/1//X/9//2//P/8v/w/+//7//u/+7/7f/t/+3/7f/t/+3/7P/s/+v/6//s
/+r/6//r/+v/7P/r/+v/6//t/+3/7P/r/+n/6f/o/+j/6v/q/+r/6v/r/+r/6f/o/+r/
6f/p/+n/6P/o/+j/6v/p/+v/6f/n/+j/6f/q/+v/6f/o/+j/6f/q/+v/6//s/+v/6//s
/+z/6v/r/+v/6//n/+f/5//o/+j/6P/o/+j/5v/o/+j/5//p/+n/6f/p/+n/6f/p/+n/
6//s/+z/7P/r/+r/6P/n/+f/5//n/+f/6P/p/+r/6//r/+r/6P/l/+X/5f/l/+X/5//m
/+b/6f/n/+X/5f/l/+b/5v/n/+f/5f/l/+X/5P/k/+T/5P/k/+X/5f/l/+X/5f/j/+P/
4//m/+b/5v/m/+b/5f/l/+X/5//n/+X/5f/k/+T/5P/k/+T/5f/m/+f/4//i/+L/4f/l
/+f/5v/o/+j/6P/o/+T/5v/m/+b/5v/m/+T/5v/m/+T/5P/k/+T/5f/l/+X/4//j/+T/
5P/m/+X/5f/m/+T/5v/m/+b/6P/o/+j/6f/p/+j/5f/k/+X/5v/o/+r/7f/t/+//7//u
/+7/7f/s/+7/7v/u/+7/6v/q/+r/6v/q/+r/6v/r/+z/7f/s/+z/6v/n/+T/4v/j/+T/
5P/j/+X/5f/l/+b/5v/l/+T/5P/k/+X/5f/k/+L/4v/j/+P/4f/e/9v/2f/X/9n/3P/g
/+X/7f/6/wgAGAAlAC8AOwBJAFQAWgBXAFEATQBEADUAJQAVAAMA9v/w/+n/4f/f/9//
4P/i/9//2//d/97/4P/i/97/3P/f/+H/4//j/+L/4P/f/9//4f/h/+L/4v/g/9//3v/d
/97/4P/h/+L/4P/g/+D/4P/e/97/3//f/9//3//f/9//4f/g/+D/4P/g/+D/3//e/+D/
3//f/9//3f/d/93/3//h/+H/4f/h/97/3v/f/9//4P/g/+D/4P/i/+P/4//j/+H/4v/i
/+L/4//k/+T/5P/l/+X/5f/m/+X/5f/m/+f/6P/o/+j/6f/r/+v/6//t/+v/7f/t/+3/
7//t/w==
         </WaveFormData>
      </LeadData>
      <LeadData>
         <LeadByteCountTotal>10000</LeadByteCountTotal>
         <LeadTimeOffset>0</LeadTimeOffset>
         <LeadSampleCountTotal>5000</LeadSampleCountTotal>
         <LeadAmplitudeUnitsPerBit>4.88</LeadAmplitudeUnitsPerBit>
         <LeadAmplitudeUnits>��V</LeadAmplitudeUnits>
         <LeadHighLimit>2147483647</LeadHighLimit>
         <LeadLowLimit>268435456</LeadLowLimit>
         <LeadID>II</LeadID>
         <LeadOffsetFirstSample>0</LeadOffsetFirstSample>
         <FirstSampleBaseline>0</FirstSampleBaseline>
         <LeadSampleSize>2</LeadSampleSize>
         <LeadOff>FALSE</LeadOff>
         <BaselineSway>FALSE</BaselineSway>
         <ExcessiveACNoise>FALSE</ExcessiveACNoise>
         <MuscleNoise>FALSE</MuscleNoise>
         <LeadDataCRC32>3134148013</LeadDataCRC32>
         <WaveFormData>
BAAEAAQABAAKAA4AEgAWABwAIgAoAC4ALAAqACgAJgAgABwAGAAUAA4ACAACAPz/+f/2
//P/8P/2//r//v8CAAAA/v/8//r/9//2//X/9P/x//D/7//u/+7/7v/u/+7/7v/u/+7/
7v/t/+z/6//q/+z/7P/s/+z/6v/q/+r/6v/r/+z/7f/u/+z/7P/s/+z/7P/s/+z/7P/t
/+7/7//w/+//7v/t/+z/7f/u/+//8P/y//L/8v/y//D/8P/w//D/8P/w//D/8P/w//D/
8P/w//L/8v/y//L/8v/y//L/8v/0//T/9P/0//T/9P/0//T/9v/2//b/9v/4//j/+P/4
//b/9v/2//b/+P/4//j/+P/5//r/+//8//v/+v/5//j/+P/4//j/+P/4//j/+P/4//b/
9v/2//b/9//4//n/+v/4//j/+P/4//j/+P/4//j/9v/2//b/9v/2//b/9v/2//f/+P/5
//r/+f/4//f/9v/2//b/9v/2//b/9v/2//b/9v/2//b/9v/4//j/+P/4//b/9v/2//b/
9P/0//T/9P/2//b/9v/2//T/9P/0//T/9f/2//f/+P/6//r/+v/6//z//P/8//z//P/8
//z//P/6//r/+v/6//z//P/8//z/+v/6//r/+v/6//r/+v/6//z//P/8//z//P/8//z/
/P/8//z//P/8//z//P/8//z//P/8//z//P/8//z//P/8//r/+v/6//r//P/8//z//P/8
//z//P/8//v/+v/5//j/+P/4//j/+P/6//r/+v/6//r/+v/6//r/+v/6//r/+v/6//r/
+v/6//z//P/8//z//P/8//z//P/8//z//P/8//r/+v/6//r//P/8//z//P/8//z//P/8
//v/+v/5//j/+f/6//v//P/7//r/+f/4//n/+v/7//z/+v/6//r/+v/8//z//P/8//r/
+v/6//r/+P/4//j/+P/4//j/+P/4//v//P/9//7//v/+//7//v/9//z/+//6//v/+//7
//r//P/9//7//v/+//3//f/9//3//f/+/wAAAAAAAAIAAgAEAAYABwAIAAkACgAKAAoA
CgALAA4ADgALAAsADAANABAAEAAQABAAEAASABIAEgAQAA8ADwAQABMAEwAPAA8ADAAJ
AAgABgAIAAkACgAKAAgABQADAAAAAQAAAAAA/f/5//j/+P/4//n/+v/7//z/+//7//v/
+//3//b/9v/2//j/+f/6//v/AAAEAAUABgAIAAsAEAAYAB8AJQArADAANwBBAEUAPgAu
ACMAHQAbAB4AJQAkABMAAQD0//H/8//6/wIABgAIAAwADgAKAAQAAgADAAIAAQD9//j/
+P/4//b/9f/1//X/9f/2//b/9//3//X/9f/1//b/9P/1//X/8//z//T/9P/0//T/9P/2
//b/9v/2//b/9f/z//P/9P/0//X/9v/2//b/9v/1//X/9f/3//b/9v/4//b/9v/1//X/
9//3//f/9//2//b/9//5//b/9v/2//f/+f/5//v//P/6//r/+//7//n/+P/3//b/+v/7
//v/+v/7//z//v////z//P/9//3//v///wAAAQAAAAAA///+////AQACAAMAAwADAAIA
AgABAAAA///+/wAAAAD///////////////8BAAAAAAAAAP7//v/+//7//f/9//3///8B
AAAA///9//7//f/8//v/+//8//3//v/+//7//v/9//v/+//8//z//v/+//z//P/6//n/
9//2//n/+v/7//v/+//7//v/+v/4//j/+P/4//r/+v/6//v//f/+//7//f/8//v/+v/5
//r/+//7//v//P/8//z//P/+//7//v/9//v/+//8//7//P/8//z//P/8//z//P/8//z/
/P/8//3//f/9//z//P/7//v/+//9//3//f/9//3/+//7//v/+//9//7//v////3//P/7
//v/+f/5//n/+f/6//r/+//9///////+//7//f/9//7//v/+//z//P/8//r/+v/6//r/
+v/7//v/+//9//3//f/9//3//f/9//3//f/8//z//P/7//v/+v/6//3//f/9//z/+v/6
//r/+v/4//j/+P/2//f/+f/6//v/+f/6//r/+//7//n/+f/5//f/9v/2//b/9//3//f/
9//4//j/+P/4//T/9P/2//j/+v/8//z//P/7//v/+v/4//f/9//6//r/+v/5//n/+f/5
//n/+P/6//r/+v/+//7//v8AAP//AAADAAQABAAEAAQABQAIAAgABwAHAAgACQAKAAoA
CgAKAAoADAAMAAwACwALAA4AEAARABEACwALAAoABwAEAAIAAgADAAUABgADAAEA/v/6
//j/9v/4//X/8//y//L/8v/y//L/8v/y//P/8//1//X/8//y//L/8v/y//P/9P/1//j/
/P///wIAAgADAAYADAAVABkAHQAiACcALQA1ADQAKgAbABMAEwAWABkAIAAbAAkA+P/v
/+v/7v/2//7/BgAKAAwACgAGAAQAAwACAAEA/f/6//j/9P/w/+7/7//w//H/8v/y//P/
8//w/+//7v/u//D/8f/x/+//7//w//D/8P/u/+7/8P/w//L/8v/y//H/7//v//D/8P/v
//D/8P/w//D/7//v/+//8f/w//D/8v/0//T/8//z//L/8f/w/+//8v/y//P/9f/0//T/
9P/1//T/8//0//T/9v/2//f/9//2//b/9v/2//j/+f/5//j/9v/2//f/9//5//r//P/9
//z/+//6//n/+v/6//n/+P/6//3///8BAP/////+//7//P/8//z//P/8//z/+//7//n/
+f/5//n/+//6//r/+v/5//r/+//8//v/+f/3//f/+P/4//j/9//7//v/+//7//j/+P/4
//j/+P/4//j/9//3//f/+P/4//r/+v/4//j/+f/5//j/+P/4//j/+P/3//X/9f/1//T/
9f/2//f/+P/6//r/+v/7//r/+v/5//f/+P/5//r/+//6//v/+//7//j/+P/4//j/+v/6
//r/+f/5//n/+v/8//z//P/8//z//P/8//z//P/8//z//P/9//3//f/8//z/+f/5//n/
+//9//3//f/9//v/+//7//v/+f/6//r/+//9//z/+//7//n/+f/5//n/+//6//r/+//9
//3//P/8//v/+//8//z//P/6//r/+v/6//r/+v/6//z//f/9//3/+//7//v/+//5//n/
+f/5//z//P/9//7//P/7//n/+P/7//v/+//6//z//P/8//z//P/8//z/+v/8//3//f/9
//z//P/7//v/+//5//n/+f/7//r/+v/6//n/+f/5//n/+v/6//r/+v/4//j/+P/5//7/
/v/7//r/+f/4//j/+P/3//f/+P/4//n/+//6//r/+v/5//n/+f/5//n//P/+//7//v//
//7//f/+/wEAAgAFAAYACAAIAAgACQAOAA4ADQANAAwADQAOAA4ADgAOAA4AEAAQABAA
DwAPAA4AEAARABEADwAPAA4ACwAKAAgACAAJAAoACgAGAAMAAQD+//3//P/6//f/9f/0
//L/8v/y//L/9P/2//n/+//6//n/9v/0//b/9v/2//f/+v/3//b/+P/9/wIABAAJAA4A
FAAZAB8AIwAmAC0ANQA9AEAANgAnAB0AGwAcACEAJAAbAAcA+P/v/+//9v/+/wIABAAI
AAgACAAGAAQAAQD+//v/+//6//b/9P/0//P/8//z//P/8v/y//P/8//v/+//7//w//L/
8//z//H/8//0//T/9P/y//L/9P/0//L/8v/y//H/8//z//T/9P/z//T/9P/0//L/8f/x
//H/8v/y//P/9v/0//T/8//z//b/9//4//n/+f/4//j/+f/2//b/9v/3//f/9//5//r/
+f/4//j/9//3//j/+f/6//z//f/9//z//P/8//3//f/7//z//v////3//f/9//3///8A
AAAAAAD+/////////wEAAQAAAAAAAAAAAAAAAAAAAAAA///////////////////+//7/
/v/7//r/+f/4//v/+//7//3//f/8//v/+f/7//v/+//7//v//P/9//7//f/8//v/+f/7
//v//P/8//z//P/6//r/+//7//r/+v/8//z//P/7//n/+f/5//j/+f/6//v//P/7//r/
+f/5//r//P/9//3/+//7//v/+//8//3//f/9//7//v/+//7//v/+//7//f/9//3//v8A
AAAAAAAAAAAA///+//3//P/9//7///8BAP/////+//7//f/9//3///////////////3/
/f/9//3//v8AAAEAAwACAAAA/v/9//3//f/9//3//f/8//z//f///////v/+//3//f/+
//7//P/6//r/+v/7//z//f/+//z//f/9//3/+//7//v/+//9//3//f/9//3//P/8//z/
/f/9//z//P/9//3//f/8//z//P/8//z//P/8//z/+v/4//n/+f/5//r//P/9/////f/7
//v/+//7//r/+v/6//v/+//7//v/+v/6//r/+v/6//r/+v/7//z//P/8//z/+P/2//X/
+v/9//7///8AAP7//v/9//3/+//6//r/+//+//7//v/9/////////////v8AAAAAAAAC
AAIAAgAEAAUABgAJAAoADAAMAAwADQAOAA4ADQANABAAEQASABIAEAAQABAAEgASABIA
EQARABAAEgATABMAEQARABAADQAMAAoACgALAAwADAAIAAUABQACAAEAAAD+//v/+f/4
//b/9v/2//b/9v/2//f/9//5//n/9//2//j/+P/4//n/9v/5//7/AgAFAAgACgAJAAwA
FAAfACUAKQAwADUAPQBFAEIANAAlAB8AGwAYAB8AIgAVAAUA+v/z//P//P8EAAQABAAI
AAoACAAGAAQAAwACAP///f/6//j/9P/0//P/8//z//P/9P/0//X/9f/x//H/8f/y//L/
8//z//H/8v/0//X/9v/1//b/+f/6//f/9v/1//P/8//z//T/9P/3//j/+P/4//b/9f/1
//X/9//2//b/+P/2//b/9f/1//X/9f/1//X/9v/2//f/+f/4//j/+P/5//f/9//5//r/
+v/6//v/+//6//r/+v/6//z//f/9//z//P/8//3//f/9//7/AAABAAEAAQABAAEABAAE
AAMAAgAAAAEAAQABAAEAAQAAAAAAAgACAAIAAgAAAAAA///////////////////+//7/
/v/8//z//P/8/////////wEA///+//3/+//9//3//f/9//3//v///wAA///+//3/+//9
//3//v/+//z//P/6//r//f/9//z//P/+//7//v/9//v/+//7//r/+v/6//r/+v/6//r/
+v/7//3//v/+//3/+//7//v/+//+//////////7//v/+//7//P/8//z/+//7//v//P/+
//7//v/+//7/AAAAAAAAAAAAAAAAAAABAAEAAQAAAAAA////////AQD///////////3/
/f/9//3//f/+//7///////7//f/9///////////////+//7////+//3/+//6//3//f/+
//7//P/6//r/+v/8//z//P/8//7//////////v/9//z/+//+////AAABAP7//P/7//r/
/f/9//z//P/9//3//f/8//z//P/8//z//P/8//z/+v/8//3//f/9//z//P/7//v//f/7
//v/+//5//j/+P/4//v/+v/6//r/+v/6//n/+P/2//X/9//2//b/9//6//r/+v/5//f/
9//3//f/+P/6//r/+v/8//z//P/+/wEAAgAFAAYABAAEAAQABQAGAAYABQAFAAcACQAL
AAwACgAKAAoADAAOAA4ADQANAAwADgAPAA8ADQANAAwACQAIAAYABgAHAAcABgABAP3/
+//4//f/9v/3//X/9P/0//T/9P/0//T/8v/y//P/8//1//X/8//y//H/8P/v/+//9P/z
//T/+P/7/wAABgAJAAoADgATABkAHQAgACUALwA3ADQAJgAZABMAEQAWABsAHAATAAUA
+v/1//X/9v/6//7/AgAGAAYABAAEAAQAAwD+//3/+//6//T/8v/y//H/8f/x//H/7//u
/+7/7f/s/+3/7v/w/+7/7//v/+3/6//s/+z/7P/s/+z/7v/u/+v/6v/p/+f/6P/p/+v/
7P/u//D/8f/y//D/7//v/+//7//u/+7/8P/w//D/7//v/+//7//v/+//7//u/+7/7//u
/+7/7v/v//H/8f/z//T/8v/y//P/8//y//L/8v/y//b/9//3//b/9P/0//X/9f/3//j/
+v/7//n/+f/5//n/+v/6//n/+P/6//v/+//7//v/+//6//r/+P/4//j/+P/1//T/8v/x
//P/9f/3//n/9//2//b/9v/2//b/9v/2//n/+f/5//v/+v/4//b/8//1//X/9f/1//b/
9v/2//b/9v/2//b/9f/3//f/+P/4//f/9v/z//L/9f/1//T/9P/2//b/9v/1//P/8//z
//L/9P/0//T/9P/y//L/8v/z//P/9P/0//P/9f/1//X/9f/0//X/9f/1//b/9v/2//b/
9f/0//P/8f/0//X/9//6//r/+v/6//r/+P/4//j/+P/4//j/+P/5//n/+f/4//j/+f/5
//n/+//7//v/+//7//f/9//3//f/9//4//j/+f/5//j/9//3//n/+f/5//n/9//2//b/
9//5//n/+P/4//n/+f/6//r/+v/4//j/+P/6//r/+v/6//j/+f/5//n/+f/5//n/+f/3
//f/9//3//n/+P/4//j/+v/7//v//P/7//v/+//6//j/+P/4//j/+f/6//v/+v/6//v/
+//7//v/+v/8/////v/8//z//P/8//z//P/7//v/+//6//r/+//6//r/+v/5//r/+//8
//3//P/+//7//v8AAAAAAAACAAUABgAJAAoACgAKAAoACwAMAAwACwALAAwADQAOAA4A
DgAOAA4AEAARABIAEgATABMAFAAUABMAEQARABAADQAKAAgACAAJAAoACgAGAAMAAQD+
//3//P/6//f/9f/0//X/9v/3//j/+v/6//v/+//6//n/9v/0//f/+P/5//v/+v/3//r/
AgAHAAoACgAJABAAGgAfACEAJwAsADMAQQBJAEIAMgAjAB0AHQAgACsALAAZAAMA+P/z
//P/9v/+/wgADgAQABAADgAIAAQAAwACAP///f/8//r/+P/4//X/9f/1//X/9v/2//f/
9//1//X/9f/2//T/9f/1//P/8//0//T/9P/y//L/9P/0//T/9P/0//P/8//z//T/9P/z
//T/9P/0//T/8//z//P/8//y//L/9P/2//b/9f/1//X/9f/1//X/9P/0//X/9//y//L/
8v/z//T/9f/4//r/+v/6//v/+//6//r/+v/6//z//f/9//z//v/+///////+//7/////
/wEAAQABAAEABAAEAAMAAgAAAAEAAQABAAEAAQAAAAAAAgACAAIAAgACAAIAAQABAP//
/////////f/8//z//P/8//z//P/8//3//f/9///////+//3/+//9//3//f/9//r/+v/6
//r//P/8//z/+//7//v//P/8//3//v/9//7//f/9//z//P/9//z/+//5//r/+//8//z/
/P/8//z//P/6//r/+v/7//3//v/+//3/+//7//v/+//8//3//f/9//r/+v/6//r//P/8
//z/+//7//v//P/+//7//v/+//7//v/+//7//v/8//z//P/9//3//f/8//z//f/9//3/
//8BAAEAAQABAP////////////8AAAAAAQAAAP7//P/7//3//f/9//3/+//6//r/+//8
//3//f/+//////8AAAAAAAD+//7//v8AAAAAAAAAAP/////+//3////////////+//3/
/P/7//v/+v/6//r//P/9//3//v/+//3//P/6//z//P/8//z//P/8//z/+v/6//v/+//7
//3//v/+////+//3//j/+f/6//v//P/+//7//f/9//v/+v/6//v//P/8//z/+//7//v/
+//7//z//v/+//7/AgACAAIABAADAAQABwAIAAoACgAKAAsADAAMAAsACwAKAAsADAAM
AA4ADgAOABAADgAOAA0ADQAQABIAEwATAA8ADwAOAAsACAAGAAYABwAKAAoABgADAP7/
+v/4//b/+P/3//f/+P/2//b/9v/2//b/9v/3//f/9//3//X/9P/y//L/8v/z//T/9//6
//z/AQAGAAgABwAKABIAGQAbACEAKgAxADsAQwBCADYAKQAjAB8AIgAnACoAHwALAPz/
8f/x//j//P8CAAYACgAKAAgABAAAAP///v////3/+v/2//j/+P/y//H/8P/v//D/8P/x
//H/8P/x//L/9P/0//X/9f/z//P/9P/0//T/8P/w//L/8v/0//T/9P/z//X/9f/2//b/
9v/2//X/9P/y//H/8f/x//P/8v/y//T/9v/2//X/9f/1//X/9f/1//b/9v/3//n/9v/2
//b/9//3//f/+f/6//r/+v/7//v/+v/6//r/+v/8//3//f/8//z//P/9//3/+//8//7/
//8AAAEAAgADAAYABgAFAAQABgAHAAcABwAGAAUAAwACAAIAAgACAAIAAwAEAAQABQAD
AAMAAwADAAEAAAAAAAAA//8AAAEAAgABAAEAAQADAAMAAgABAP//AQABAAEAAQACAAIA
AgACAAAAAAAAAP///////wAAAAD+//7//P/8///////+//7/AAAAAAAA//8BAAEAAQAA
AP7//v/+//7//P/8//z//f/9//7//v/9////////////AQADAAQABQACAAIAAgACAAQA
BAAEAAMAAgABAAEAAgACAAIAAgACAAIAAgACAAIAAgACAAIAAwADAAMAAgACAAEAAQAB
AAMABQAFAAUABQADAAMAAwADAAEAAgACAAMABQAEAAMAAwABAAEAAQABAAMAAgACAAMA
AwADAAIAAgADAAMABAAEAAYABAAEAAQABAAEAAQABAACAAMAAwADAAMAAwADAAMAAwAD
AAMAAwAFAAQABAAEAAMAAwACAAIAAwADAAMAAgACAAIAAgACAAQABAAEAAIABAAFAAUA
BQAEAAQAAwADAAEAAAACAAIAAgACAAQABAADAAMAAwACAAIAAwACAAIAAgABAP//////
////AgAEAAQABAAEAAQABAAGAAkADAARABQAEwASABEAEQASABIAEQARABIAEwAUABQA
FgAWABYAGAAaABoAGQAZABkAGgAaABkAFwAXABYAEwATABIAEwAVABQAFAAQAA0ADQAK
AAkACAAFAAEA/v/8//z//P/8//z//v/+/////////////f/8//r/+v/6//v/AAABAAIA
AgADAAgACgALAAoAEAAbAB8AIwAqADMAOwBDAEgARAA1ACkAIwAgACEAKAArAB0ACgD/
//n//P8CAAgACgAOABIAFAASABIAEQAMAAkABwAEAAAA/v/8//r/+//8//3/+v/6//v/
+//3//f/9//4//j/+f/5//f/9f/2//b/9v/2//b/+P/4//b/9v/2//X/9//3//j/+P/3
//j/+P/4//b/9f/1//X/9f/0//T/9v/2//b/9f/1//j/+f/6//v//P/8//3////6//r/
+v/7//3//f///wAA/f/8//z/+//8//z//P/8//7///////7/AAAAAAEAAQD//wAAAgAD
AAMAAwADAAMABQAGAAYABgAEAAUABQAFAAUABQAEAAQABgAGAAYABgAFAAQAAgABAAMA
AwADAAMAAQAAAAAAAAD//wAAAQACAAMAAwADAAUAAwACAAEA//8BAAEAAQABAP7//v/+
//7/AAAAAAAA//8BAAEAAgACAAIAAgAAAAAA//////7//v/+//7//v/9//v/+//7//r/
/P/8//z//P/+//7//v////3//v/+//3//f/9//3//f/8//3//f/9//3//v///wAA///+
//3/+//7//v//P/+//z//P/8//z///8AAAEAAgAAAAAAAAABAAEAAQAAAAAA////////
AQD///////////3//f/9//3//f/+//7///8CAAIAAgADAAEAAQABAAEAAwACAAIAAwAC
AAEA///+//3//f/+//7//v/8//z//P/6//r/+v/6//r/+//7//v/+//7//v/+//9//3/
/f/9//v/+v/6//r/+f/5//j/+P/3//f/9//2//f/+P/5//r//f/+/////v/8//n/+P/6
//r/+v/6//r/+v/5//n/+f/4//j/+f/6//r/+v/5//n/+f/5//n/+v/8//z//P8AAAAA
AAACAAEAAgAFAAYABAAEAAQABQAKAAoACQAJAAkACQAJAAgACQAKAAsADgAMAAwACwAL
AAwADgAPAA8ACwALAAoABwAEAAIAAgADAAYABgACAP//+//4//f/9v/2//P/8f/w//L/
8v/y//L/8f/w//D/7//v/+//7f/s/+7/7v/u/+//7P/x//T/+P/9/wAAAgD//wQADAAR
ABkAIQAoAC0ANQA/ADoAKgAbABkAGwAcAB8AHgANAPv/7v/r/+f/7P/0//z/AgAGAAQA
AAD+//7//f/6//X/8//y//D/7P/q/+f/5//n/+f/5//o/+r/6//r/+v/6//s/+r/6//r
/+n/6//s/+z/7P/p/+j/6f/o/+r/6v/q/+n/5//n/+j/6P/p/+r/6v/q/+z/6//r/+v/
6f/o/+j/6v/r/+z/7P/t/+v/6//r/+v/7P/s/+3/7//s/+z/7P/t/+3/7f/v//D/8P/w
//H/8f/u/+7/7v/u//D/8f/x//D/8v/y//P/8//z//T/9v/3//j/+f/6//v/+v/6//n/
+P/5//v//P/9//v/+//6//r/+v/6//r/+v/6//r/+f/5//n/+f/5//n/9//2//b/9v/1
//b/9//4//j/9//2//f/+P/4//j/9//4//f/9v/1//T/9P/0//T/9P/0//T/8//z//P/
9P/0//b/9v/0//T/9P/z//H/8P/0//T/9P/z//P/8//z//L/8f/w/+//7v/w//L/9P/3
//b/9v/1//P/9f/1//X/9f/0//X/9f/1//L/8v/y//L/8//0//X/9f/z//P/9P/2//T/
9P/0//T/9v/2//b/9v/2//b/9v/3//j/+f/5//r/9//3//f/+f/3//f/9//3//f/9//3
//f/9f/2//b/9//3//b/9f/1//X/9f/1//X/9f/0//T/9f/3//f/9v/2//b/9f/1//T/
9f/0//X/9v/0//T/9P/0//T/9f/1//X/9f/1//X/9f/z//P/8//z//T/9P/1//b/9f/1
//T/9P/1//X/9f/0//T/9P/0//T/9P/0//T/8v/y//P/8//z//P/8P/w/+//8P/x//L/
8//0//L/8v/x//H/8f/w//D/8f/y//L/8v/x//H/8f/x//H/9P/2//b/9v/6//r/+v/8
//z//P/+//7//v/+//7///8DAAQABAAFAAYABwAIAAgABgAGAAYACAAHAAYABAADAAUA
CAAKAAsABQAFAAQAAQAAAP7//v///wIAAgD+//v/9//0//P/8v/y/+//7f/s/+r/6v/q
/+r/6P/o/+n/6f/r/+v/6f/o/+b/5v/m/+f/6P/r//T/9v/3//j//v8DAAQACAANABUA
IQAoACsAMQA3ADYAKAAbABUAFwAaAB8AGgAJAPX/6v/j/+f/7v/2//r//v8AAP7/+v/4
//b/9//0/+//6//q/+j/6P/s/+n/6f/p/+n/5v/m/+f/5//l/+X/5f/m/+j/6f/p/+f/
5v/m/+X/5P/i/+L/5P/k/+b/5v/m/+X/5P/j/+P/4v/j/+T/5P/k/+T/4//j/+P/5v/m
/+f/6v/q/+r/6f/p/+j/5//m/+X/5v/m/+f/6f/o/+j/6P/p/+n/6f/r/+z/6v/q/+v/
6//q/+r/6v/q/+z/7f/t/+z/7v/u/+//7//t/+7/8P/x//P/8//z//P/8v/y//H/8P/x
//P/9P/1//T/8//x//D/8v/y//L/8v/y//L/8f/x//P/8//z//P/9f/0//T/9P/w//D/
8P/w/+//7//v//H/8//y//H/7//v/+//7//v//D/8P/w//D/7v/u/+7/7f/v/+//8P/w
//D/8P/u/+7/7f/t/+z/7P/w//D/8P/v/+7/7f/s/+r/7P/s/+z/7P/q/+r/6v/r/+n/
6v/q/+n/6v/r/+z/7f/t/+3/7P/r/+z/7P/s/+z/7P/s/+z/6//s/+3/7//y//D/8P/w
//D/7v/u/+7/7v/u/+7/7v/v/+//7//u/+7/7f/t/+3/7//v/+//7//v/+//7//v/+//
8f/y//L/8//y//D/7v/t/+//7//v/+//7//u/+7/7//t/+3/7P/s/+3/7f/u/+7/7v/s
/+z/7P/s/+z/7P/s/+z/7f/t/+3/7P/r/+r/6f/r/+v/6//r/+n/6P/o/+j/7P/t/+3/
7v/v/+//7//u/+z/7P/s/+z/7v/u/+7/7P/q/+v/6//r/+3/7v/u/+//7v/r/+r/6f/r
/+7/7v/u/+7/7v/u/+z/7P/r/+v/7f/s/+z/7f/u/+7/7v/t/+v/6//r/+v/7P/u/+7/
7v/w//D/8P/y//P/9P/3//j/+v/6//r/+//9//z/+v/5//v//f///wAAAgACAAIABAAD
AAIAAAD//wEABAAGAAcAAgABAP//+//7//r/+//9//7//v/6//f/9P/w/+7/7P/t/+v/
6v/q/+r/6v/q/+r/6v/q/+v/6//p/+n/5//m/+b/5v/m/+f/6v/t/+7/8v/1//j/+v/7
//7/CAAPABUAGwAiACcALwA1ADAAIgATAA8AEQAWAB0AGAAFAPH/5v/j/+n/8v/4//r/
/P8AAP7/+P/2//j/9//2//H/7f/s/+j/6P/o/+X/5f/l/+X/5f/m/+j/6f/l/+X/5f/m
/+j/6f/p/+f/5f/m/+b/5v/i/+L/5P/k/+b/5v/m/+X/4//j/+T/5P/l/+b/5v/m/+b/
5f/l/+X/5f/k/+T/5v/o/+j/5//n/+X/5f/l/+X/5v/m/+f/6f/o/+j/6P/p/+n/6f/r
/+z/7v/u/+//7//s/+z/7P/s/+7/7//v/+7/8P/w//H/8f/z//T/9v/3//f/9//3//f/
+P/2/w==
         </WaveFormData>
      </LeadData>
      <LeadData>
         <LeadByteCountTotal>10000</LeadByteCountTotal>
         <LeadTimeOffset>0</LeadTimeOffset>
         <LeadSampleCountTotal>5000</LeadSampleCountTotal>
         <LeadAmplitudeUnitsPerBit>4.88</LeadAmplitudeUnitsPerBit>
         <LeadAmplitudeUnits>��V</LeadAmplitudeUnits>
         <LeadHighLimit>2147483647</LeadHighLimit>
         <LeadLowLimit>268435456</LeadLowLimit>
         <LeadID>V1</LeadID>
         <LeadOffsetFirstSample>0</LeadOffsetFirstSample>
         <FirstSampleBaseline>0</FirstSampleBaseline>
         <LeadSampleSize>2</LeadSampleSize>
         <LeadOff>FALSE</LeadOff>
         <BaselineSway>FALSE</BaselineSway>
         <ExcessiveACNoise>FALSE</ExcessiveACNoise>
         <MuscleNoise>FALSE</MuscleNoise>
         <LeadDataCRC32>943294050</LeadDataCRC32>
         <WaveFormData>
NAA0ADQANAA3ADgAOQA6ADIALAAmACAAEwAGAPn/7P/e/9D/wv+0/67/qP+i/5z/p/+y
/73/yP/Q/9j/4P/o//D/9v/8/wIACAAMABAAFAAWABgAGgAcAB0AHgAfACAAIgAiACIA
IgAiACIAIgAiACQAJAAkACQAJAAkACQAJAAkACQAJAAkACIAIgAiACIAIgAiACIAIgAi
ACIAIgAiACIAIgAiACIAIAAgACAAIAAgACAAIAAgACAAIAAgACAAHgAeAB4AHgAeAB4A
HgAeAB4AHgAeAB4AHQAcABsAGgAaABoAGgAaABgAGAAYABgAGAAYABgAGAAWABYAFgAW
ABUAFAATABIAEAAQABAAEAAOAA4ADgAOAA4ADgAOAA4ADAAMAAwADAAMAAwADAAMAAoA
CgAKAAoADAAMAAwADAAOAA4ADgAOAA8AEAARABIAFAAUABQAFAAUABQAFAAUABUAFgAX
ABgAGAAYABgAGAAYABgAGAAYABgAGAAYABgAGgAaABoAGgAYABgAGAAYABgAGAAYABgA
GAAYABgAGAAYABgAGAAYABYAFgAWABYAGAAYABgAGAAYABgAGAAYABgAGAAYABgAGAAY
ABgAGAAYABgAGAAYABgAGAAYABgAGAAYABgAGAAaABoAGgAaABgAGAAYABgAFgAWABYA
FgAWABYAFgAWABQAFAAUABQAFgAWABYAFgAWABYAFgAWABYAFgAWABYAFAAUABQAFAAU
ABQAFAAUABQAFAAUABQAFAAUABQAFAAUABQAFAAUABQAFAAUABQAFAAUABQAFAAUABQA
FAAUABIAEgASABIAEgASABIAEgAUABQAFAAUABIAEgASABIAEgASABIAEgASABIAEgAS
ABAAEAAQABAAEAAQABAAEAAOAA4ADgAOABAAEAAQABAAEAAQABAAEAAQABAAEAAQAA4A
DgAOAA4ADgAOAA4ADgAOAA4ADgAOAA4ADgAOAA4AEAAQABAAEAAOAA4ADwAPAA4ADgAO
AA4ADgANAA0ADgANAA0ADQANAA0ADQAOAA4ADQANAA4ADwAPABAAEgASABMAEwAUABUA
FwAXABcAFwAWABUAFQATAA8ADgANAAwACQAJAAgABwAEAAQABAAEAAMAAgAAAP////8A
AAEAAQAAAP///v///wAAAgADAAQABgAIAAgACAAIAAgACAAIAAgACAAIAAgACAAIAAgA
CAAGAAYABwAHAAcABwANABAAEQAVABgAGgAbAB8AIwAjACEAIAAfABYABwD2/+b/2P/T
/83/vf+p/5j/h/97/33/hf+N/5f/pv+2/7//wP/I/9P/2v/e/+T/6f/v//X/+v/8//z/
AgAEAAIAAwAEAAUABQAHAAkACgAKAAoACgAKAAoACgAKAAsACwAJAAsACwALAA0ADQAM
AAwACgAKAAsACwALAAsACwALAAsACwALAAsACQAJAAkACAAIAAgACAAIAAgACAAIAAgA
CAAIAAgACAAHAAcABwAHAAYABgAGAAYABgAFAAUABQAFAAUABQAFAAMAAwADAAMAAQAB
AAEAAQABAAEAAQAAAAEAAAD+//3//v/+//3//f/8//z//P/7//v/+//5//n/+P/5//r/
+v/5//j/+P/4//j/9//3//f/9//4//j/+P/4//f/9//4//j/+f/5//n/+//8//3//f/8
//3//v///wAAAQACAAIAAgACAAIABAAEAAQABAAGAAQABgAGAAcABwAGAAYABwAFAAUA
BQAGAAQABAAEAAQABAAEAAQABQAFAAUABQAEAAQABAAEAAQABQAGAAYABgAFAAUABAAE
AAUABQAFAAUABAAEAAQAAwAFAAUABQAGAAYABgAFAAUABQAFAAUABQAFAAUABgAGAAYA
BgAGAAYABAAEAAQABAADAAMABAAFAAYABgAGAAUABgAHAAgACQAHAAcABwAHAAkACQAK
AAoACAAIAAkACQAJAAkACQAJAAwADAAMAAwADAAMAAwADAAKAAoACgALAA0ADQANAA0A
DQANAA0ADQAPAA8ADwAQAA4ADgANAA0ADgAPABAAEQAPAA8ADwAQABAAEAAQABAAEAAQ
ABEAEQAQABAAEAAQABIAEgASABIAEgASABMAEwAUABQAFAAUABIAEQARABMAEQAQABAA
EAASABIAEgASABIAEgAUABQAFAAUABUAFQAUABQAFAAUABQAEwARABIAEwATABMAEwAT
ABMAFAAUABUAFQAYABkAGQAaABoAGgAZABkAHAAdAB0AHQAbABsAGgAZABkAFwAVABQA
FQAUABEAEQAOAA0ADAAMAAoACgAJAAgACAAHAAcACAAHAAcABwAHAAkACwALAAwACgAK
AAwADgAQABAAEAAQAA8ADgANAAwADgAOAA4ADgAOAA4ADgAOAA0ADQANAA0ADwASABUA
GQAeACIAIwAlACcAJwAjACIAIwAiABkACAD4/+7/6f/p/+P/2f/I/7f/pf+b/5v/of+p
/7L/wP/N/9T/1P/X/9z/4P/k/+v/8//3//r//v8CAAQABAAEAAcACAAJAAkABwAJAAoA
CgAIAAgACAAIAAoACgALAAsACQALAAsACwALAAsACgAKAAoACgALAAsACwALAAsACwAJ
AAkACQAJAAkACQAJAAgACAAIAAgACAAGAAYABgAGAAYABgAGAAYABQAFAAUABQAFAAQA
AwACAAIAAQABAAEA///////////9//3//f/9//v/+//7//v/+//7//v/+v/5//j/9v/1
//T/9P/z//P/8v/y//L/8f/z//P/8f/x/+//7//v/+7/7//u/+7/7v/u/+3/7f/t/+v/
7P/s/+z/7P/r/+v/7P/q/+v/6//r/+3/7v/v/+//8P/x//L/8//0//X/9v/2//T/9P/0
//b/+P/4//j/+v/5//r/+f/5//n/+P/4//n/+f/5//n/+v/5//j/9//2//b/9v/2//f/
9//3//f/9v/2//b/9v/2//X/9v/2//b/9f/1//T/9P/1//X/9f/1//T/9P/0//P/8//z
//P/9P/0//T/8//z//P/8//z//P/8f/x//L/8v/w//D/8P/w//D/8P/w//D/8P/v/+//
7//w//D/8P/v/+3/7f/t/+3/7f/t/+3/7f/t/+3/7v/u/+r/6v/r/+v/6//r/+v/6//s
/+z/7P/s/+z/7P/s/+z/6v/q/+r/6//r/+v/6//r/+n/6f/p/+n/6f/p/+n/6v/q/+r/
6f/p/+v/6//r/+v/6//r/+v/7P/q/+r/6v/q/+r/6v/r/+v/6P/o/+j/6P/q/+r/6v/q
/+j/6P/p/+n/6v/q/+r/6v/o/+f/5//p/+n/6P/o/+j/6v/q/+r/6v/o/+j/6P/o/+v/
7P/r/+r/6f/o/+n/6f/o/+j/6P/o/+j/5//n/+j/6f/p/+f/5//n/+f/6v/q/+v/6//q
/+v/6//s//D/8P/v/+//8P/x//H/8f/x//H/8P/v/+3/6//p/+j/6f/o/+X/5f/k/+P/
4v/i/+D/4P/f/97/3P/b/9v/3P/d/93/3f/d/9v/3f/d/97/3v/e/+D/4v/i/+L/4v/i
/+L/4v/i/+L/5P/k/+T/5P/k/+T/5P/k/+X/5f/l/+X/5f/m/+n/7f/y//T/9//5//v/
/f/9//z/+f/0/+n/2P/I/77/tf+v/6X/k/+A/2//Yf9b/1//Zf9t/3j/iP+X/5z/oP+r
/7D/tv+8/8X/yf/P/9L/2P/a/9z/3v/g/+H/4v/j/+P/4//l/+b/5v/k/+T/5P/k/+b/
5v/n/+f/6f/r/+v/6//q/+n/5//m/+b/5v/n/+f/6f/p/+n/6f/p/+n/6f/p/+v/6//r
/+r/6P/o/+j/6P/o/+j/6P/o/+r/6v/q/+r/5//n/+f/5//q/+r/6v/q/+r/6f/p/+n/
6f/p/+n/6f/p/+n/6f/p/+n/6f/p/+n/6f/p/+n/6P/p/+j/5v/l/+X/5v/m/+f/5v/m
/+b/5f/l/+X/4//j/+L/4//k/+T/5f/k/+T/5P/k/+P/4//j/+H/4v/i/+L/5P/j/+P/
5P/k/+X/5f/l/+f/6P/p/+n/6v/r/+z/7f/u/+//8P/w//L/8v/y//T/8v/y//L/9P/y
//T/9P/1//f/9v/2//f/9f/1//X/9v/2//b/9v/2//b/9v/2//f/9//3//f/9v/2//b/
9v/2//f/+P/4//j/9//3//b/9v/3//f/9//3//j/+P/4//f/9f/1//X/9v/4//j/9//3
//n/+f/5//n/9//3//j/+P/4//j/+P/4//j/+P/4//j/9//3//j/+f/6//r/+v/5//f/
9//3//f/+f/5//n/+f/5//n/+v/6//r/+v/7//v/+//7//v/+//+//7//v/+//3//P/7
//r/+//8//3/////////////////////////AQABAAEAAgACAAIAAQABAAMAAwADAAMA
AwADAAMABAAEAAQABAAEAAQABAAFAAUABAAEAAQABAAEAAQABAAEAAYABgAHAAcABAAE
AAQABAAEAAMAAwAFAAUABAAEAAQABAAEAAQABAAGAAYABgAGAAUABQAFAAYABAAEAAMA
BAAGAAYABgAGAAUABQAEAAQABgAGAAYABQAFAAYABwAHAAcABwAHAAcACAAIAAkACQAI
AAkACQAKAAwADAALAAsADgAPAA8ADwAPAA8ADgANAAsACQAHAAYABQAEAAEAAQAAAP//
/v/+//7//v/9//z/+P/3//f/+P/5//n/+f/5//n/+//7//z//P/8//7/AAAAAAAAAAAA
AP7//v/+//7//v/+//7//v/+//7//v/+//////////////8CAAUACQAOABAAEQARABMA
EwATABAADwAIAPv/7P/c/87/x//B/7P/n/+M/33/cf9x/3n/gf+J/5b/qP+v/7D/uP/D
/8j/zP/W/9v/3//l/+r/6v/u//D/8P/y//X/9v/3//f/9//5//r/+v/4//j/+P/4//r/
+v/7//v/+//9//3//f/9//3//P/8//r/+v/7//v/+//7//v/+//7//v/+//7//v/+//7
//r//P/8//z//P/8//z//P/8//z//P/8//z/+//7//v/+//6//r/+v/6//r/+f/5//n/
+f/5//n/+f/3//f/9//3//X/9f/1//X/9f/1//X/9P/1//T/8v/x//L/8v/x//H/7//w
//H/8f/w/+//7P/r/+r/6//s/+z/7f/s/+z/7P/s/+v/6//r/+n/6v/q/+r/6v/p/+n/
6v/q/+v/6//r/+//8P/x//H/8P/x//L/8//0//X/9v/2//b/9v/2//j/9//2//X/9v/2
//j/+P/5//f/9v/2//f/9f/1//X/9v/2//b/9v/2//T/9P/0//X/9f/1//X/9P/0//T/
9P/0//X/9v/2//b/9//3//b/9v/3//f/9//3//T/9P/0//P/9f/1//X/9v/3//b/9P/z
//X/9f/1//X/9f/1//b/9v/2//b/9v/2//b/9v/2//b/9f/1//b/9//4//j/+P/3//f/
9//3//f/+f/5//n/+f/5//n/+v/6//b/9v/3//f/+f/5//n/+f/6//r/+v/6//r/+v/6
//r/+v/6//r/+//7//v/+//7//v/+//7//v//f/9//3//v/+//7//f/9//z/+//6//n/
+//7//v//P/8//z//P/8//7//v///////P/8//z//P/9//7///8AAP7//v///////v/+
//7//v/8//v/+//9/////P/8//z//P/8///////+//7//v/+//7//f///wAAAQABAP//
////////AAAAAAEAAQACAAMAAwAEAAYABgAFAAUABgAHAAcABwAHAAcABgAFAAYABQAE
AAQAAgAAAPz/+//6//n/+P/4//r/+v/5//j/9P/z//P/9P/1//X/9f/1//X/9//3//j/
+v/6//z//v/8//z//P/8//z//P/8//z//P/8//z//P/8//z//P/8//3//f/9//3/AQAC
AAUACQAMAA4AEQATABUAEwARABAADwAMAAEA8v/o/+D/2f/V/8//w/+0/6P/k/+N/5H/
mf+h/6r/uv/F/8j/xv/L/9L/1v/a/9//5f/p/+7/8v/y//T/9P/4//f/+P/5//n/9//5
//r/+v/8//z//P/8//r/+v/7//v/+//9//3//f/9//3//P/8//r/+v/7//v/+f/5//n/
+f/7//v/+//7//n/+f/5//j/+P/4//j/+P/4//j/+P/4//b/9v/2//b/9f/1//X/9f/2
//b/9v/2//j/9//3//f/9f/1//X/9f/0//P/8v/x//D/8f/y//P/8v/x//D/7v/u/+7/
7f/t/+z/7P/r/+v/6f/q/+v/6//r/+v/6f/p/+f/5//n/+b/5//m/+b/5v/o/+f/5//n
/+n/6v/q/+r/7P/r/+v/7P/u/+//7//v/+//8P/x//H/9P/1//b/9//6//v//P/8//7/
/v/+/wAAAgACAAIABAACAAQABAAFAAcABgAGAAcABQAFAAUABgAIAAgACAAIAAoACgAK
AAsACwALAAsACgAMAAwADAAMAAsADAAMAAwADQANAAwADAANAA0ADQANAA4ADgAOAA0A
DQANAA0ADgAOAA4ADQANAA8ADwAPAA8ADwAPABAAEAAOAA4ADgAOAA4ADgAOAA4ADQAN
AA4ADwAOAA4ADgANAA0ADQANAA0ADQANAA0ADQANAA0ADgAOAAwADAANAA0ADQANAA0A
DQAMAAwADAAMAAwADAAMAAwACgAKAAoACwALAAsACwALAAkACQAJAAkABwAHAAcACAAK
AAoACQAJAAkACQAJAAkABwAHAAcACAAIAAgACAAIAAgACAAJAAkABgAGAAYABgAGAAYA
BgAGAAYABAAFAAMAAgAEAAQABAAEAAUABQAEAAQABAAEAAQAAwADAAQABQAFAAMAAwAD
AAMABAAEAAUABQAEAAUABQAGAAgACAAHAAcACAAJAAkACQAHAAcABgAFAAMAAQD///7/
/f/8//n/+f/4//f/9v/2//j/+P/3//b/9P/z//P/9P/1//X/9f/1//f/+f/5//r/+P/4
//r//P/6//r/+v/6//r/+v/6//r//P/8//z//P/6//r/+v/6//v/+//7//v///8CAAcA
CwAOAA4ADwARABMAEwATABIADwAKAP3/7P/e/9L/zf/H/7n/p/+a/43/g/9//4f/jf+T
/6D/sP+7/8D/xP/L/9D/1P/a/+H/5//t//L/9P/2//b/+P/6//v//P/9//3//f///wAA
AAD+//7//v/+/wAAAAABAAEAAQADAAMAAwADAAMAAgACAAIAAgADAAMABQAFAAUABQAD
AAMAAwADAAMAAwADAAIABAAEAAQABAAEAAQABAAEAAIAAgACAAIAAwADAAMAAwACAAIA
AgACAAIAAQABAAEAAQABAAEAAQABAAEAAQABAP///////////////////v/7//r/+P/3
//j/+P/3//f/9//4//n/+f/5//n/9//3//X/9f/1//T/8//y//L/8v/y//H/8f/x//H/
8v/y//L/8v/x//H/8v/0//X/9f/1//f/+P/5//n/+P/5//r/+//+////AAAAAAAAAAAA
AAIAAgACAAIABAACAAQABAAFAAcABgAGAAcABwAHAAcACAAGAAYABgAGAAYABgAGAAcA
BwAHAAcABgAIAAgACAAIAAcACAAIAAgABwAHAAYABgAHAAcABwAHAAgACAAIAAcABwAH
AAcACAAIAAgABwAHAAcABwAHAAcABwAHAAgACAAGAAYABgAGAAgACAAIAAgABgAFAAUA
BQAHAAgACQAJAAcABwAHAAcACQAJAAkACQAJAAkACgAKAAYABgAHAAcABwAHAAcABwAK
AAoACgAKAAgACAAIAAgACgAKAAoACwALAAsACwALAAkACQAJAAkACQAJAAkACgAIAAgA
BwAHAAkACQAJAAkACQAJAAkACgAIAAgACAAIAAYABgAHAAcABgAGAAYABgAGAAYABgAG
AAYABgAHAAcABgAEAAYABgAGAAYABgAHAAcABgAGAAYABgAGAAUABwAIAAkACQAHAAcA
BwAHAAgACAAJAAkACgALAAsADAAQABAADwAPABAAEQARABEAEwATABIAEQAPAA0ACwAK
AAkACAAFAAUABgAFAAQABAAEAAQAAwACAAAA/////wAAAQABAAEAAQABAAMAAwAEAAQA
BAAGAAgACgAKAAoACgAKAAoACgAKAAoACgAKAAoADAAMAAwADAANAA0ADQANAA8AEgAV
ABcAHgAgACEAIwAnACkAJQAiAB8AGgAPAAQA9v/o/93/1f/J/7f/pv+X/4n/if+R/5f/
n/+u/77/yf/O/9L/3f/k/+j/8P/3//v/AQAGAAgACgAMAA4AEAARABIAEwATABMAFQAW
ABYAFgAWABYAFgAYABgAGQAZABcAGQAZABkAGQAZABgAGAAaABoAGwAbABsAGwAbABsA
GwAbABsAGwAZABkAGQAYABoAGgAaABoAGAAYABgAGAAYABgAGAAYABkAGQAZABkAGAAY
ABgAGAAWABUAFQAVABcAFwAXABcAFQAVABUAFQATABMAEwATABMAEwATABIADwAOAAwA
CwAMAAwACwALAAsADAANAA0ACwALAAkACQAJAAkACQAIAAcABgAGAAYACAAHAAcABwAF
AAYABgAGAAYABQAFAAYABgAHAAcABwAJAAoACwALAAoACwAMAA0ADgAPABAAEAAQABAA
EAASABAAEAAQABIAEgAUABQAFQAVABQAFAAVABQAEwASABIAEgASABIAEgASABIAEgAT
ABMAEwATABIAEgASABIAEgATABQAFAAUABMAEwASABIAEwATABMAEwASABIAEgARABEA
EQARABIAFAAUABMAEwATABMAEwATABEAEQASABIAEgASABIAEgASABIAEgASABAADwAP
AA8ADgAOAA4ADQANAA0ADQANAA8ADwAPAA8ADQANAA4ADgAMAAwADQANAA0ADQANAA0A
DQAMAAsACgAKAAoACgAKAAwADAAMAA0ACwALAAsACwAJAAkACQAJAAkACQAJAAoACAAI
AAcABwAJAAkACQAJAAsACwALAAwADAAMAAwADAALAAoACgAJAAoACgAKAAoADAAMAAwA
DAAMAAwADQANAAwACgAKAAoACgAKAA0ADQAMAAwADAAMAAwACwALAAwADQANAAsACwAL
AAsADgAOAA8ADwAQABEAEQASABYAFgAVABUAFgAXABcAFwAZABkAGAAXABcAFQATABIA
EQAQAA0ADQAOAA0ADAAMAAoACgAJAAgACAAHAAcACAAJAAkACQAJAAcACQAJAAoADAAM
AA4AEAASABIAEgASABIAEgASABIAEgASABIAEgASABIAEgASABMAEwATABMAFwAYABkA
HQAiACYAJwAlACkALQArACwAKwAmACEAFgAEAPr/8//t/+f/2//M/7n/qf+h/6H/pf+v
/7j/xP/T/9z/3v/h/+j/7v/0//v/AQADAAgADgAQABIAFAAWABkAGgAbABsAGwAdAB4A
HgAgACAAIAAgAB4AHgAfAB8AHwAhACEAIQAjACMAIgAiACIAIgAjACMAIQAhACEAIQAh
ACEAIQAhACEAIQAhACAAHgAeAB4AHgAgACAAIAAgAB4AHgAeAB4AHwAfAB8AHwAfAB4A
HQAcAB4AHQAdAB0AGwAbABsAGwAbABsAGwAbABcAFwAXABcAFQAVABUAFAAVABQAEgAR
ABAAEAAPAA8ADQAOAA8ADwANAA0ACwALAAkACQAJAAgABwAGAAYABgAEAAMAAwADAAUA
BgAGAAYABAADAAMABAAEAAUABQAFAAcACAAJAAkACAAJAAoACwAOAA8AEAAQAA4ADgAO
ABAAEAAQABAAEgARABIAEQARABEAEAAQABEAEQARABEAEgARABAADwAOABAAEAAQABEA
DwAPAA8ADgAOAA4ADgAOAAwADAALAAoACwALAAoACgANAA0ADQANAAwADAAMAAsACQAJ
AAkACgAKAAoACQAJAAcABwAHAAcACAAJAAsADAALAAoACQAIAAYABgAGAAYABQAFAAYA
BwAGAAYABgAFAAUABQAFAAUAAwADAAMAAwAFAAUABgAGAAYABgAHAAcABQAFAAUABQAG
AAYABgAGAAYABgAGAAYABAAEAAQABQAHAAcABwAHAAkACQAJAAkABwAHAAcACAAGAAYA
BQAFAAUABQAFAAUABwAHAAcACAAGAAYABgAGAAYABgAHAAcABwAIAAkACgAIAAgACAAI
AAgACAAIAAkACQAIAAgACAAIAAgABwAHAAgACQAJAAkACQAJAAkADAAMAA0ADQAMAA0A
DQAOABAAEAAPAA8AEgATABMAEwATABMAEgARAA8ADQALAAoACQAIAAUABQAEAAMAAgAC
AAIAAgABAAAA/v/9//3//v8BAAEAAQABAAEAAwADAAQABgAGAAgACgAKAAoACgAKAAoA
CgAKAAoACAAIAAgACAAIAAgACAAIAAkACQAJAAkACwAQABMAFQAaABwAHQAdACEAHwAb
ABwAHQAYAAsA/P/w/+b/3//Z/8v/u/+o/5f/i/+L/5P/m/+l/7D/vv/H/8z/0P/X/9z/
4P/m/+v/7//1//r//P/+/wAABAAGAAYABgAGAAUABwAJAAoACgAKAAoACgAKAAoACgAL
AAsACwANAA0ADQALAAsACgAKAAwADAANAA0ADQANAA0ADQANAA0ADQANAA0ADQANAAwA
DAAMAAwADAAOAA4ADgAOAAwADAAMAAwADQANAA0ADQAMAAwADAAMAA4ADQANAA0ADQAN
AA0ADQANAA0ADQANAA0ADQANAA0ADQANAA0ADAANAAwACgAJAAoACgAJAAkABwAIAAkA
CQAHAAcABQAFAAUABQAFAAQABQAEAAQABAAGAAUABQAFAAUABgAGAAYACAAHAAcACAAK
AAsACwALAA8AEAARABEAEgATABQAFQAYABkAGgAaABoAGgAaABwAHAAcABwAHgAgACIA
IgAjACEAIAAgACEAIQAhACEAIgAiACIAIgAiACIAIgAiACMAIwAjACMAIgAkACQAJAAk
ACMAJAAkACQAJAAlACUAJgAnACcAJwAnACgAKAAoACcAKQApACkAKgArACoAKAAnACgA
KQAqACsAKwArACwALAAsACwALAAsACoAKgAqACoAKQApACoAKwAuAC4ALgAtACsAKwAr
ACsALAAtAC4ALwAtAC0ALgAuAC0ALgAwADEAMQAxADEAMQAyADIAMgAyADIAMgAyADIA
MgAyADIAMwAzADMAMwAzADMAMwAzADMAMQAxADEAMgAzADQANAA1ADUANQA1ADUANQA1
ADUANgA0ADQANAA0ADQANAA1ADUANAA0ADQANAA0ADQANAA0ADYANAA1ADUANAA0ADQA
NAA0ADcANwA2ADYANAA0ADQAMwAxADIAMwAzADMAMwAzADMANAA0ADUANQA3ADkAOgA8
AD0APAA6ADkAOgA7ADsAOwA9AD0APAA7ADkANwA1ADQANQA0ADEAMQAuAC0ALAAsACwA
LAArACoAKgApACkAKgApACkAKQApACoALQAuADAALgAuADAAMgAyADIAMgAyADQANAA0
ADQAMgAyADIAMgA0ADQANAA0ADUANQA1ADUANQA8AEEARQBIAEoASwBNAFEATwBNAEoA
SQBEADcAKgAcAA4ABwD9/+3/3f/Q/8H/tf+5/8H/yf/R/+D/8P/5//r/AgALABAAFgAe
ACUAKwAvADAANAA0ADYAOgA+AD8AQABBAEEAPwBBAEIAQgBEAEQARABEAEQARABFAEUA
RQBHAEcARwBJAEkASABIAEgASABJAEkASQBJAEkASQBJAEkASQBJAEkASQBJAEgASgBK
AEoASgBKAEoASgBKAEoASgBKAEoASQBJAEkASQBKAEoASgBKAEoASQBJAEkASQBJAEkA
SQBJAEkASQBJAEcARwBHAEcARwBHAEcARgBHAEYARABDAEQARABDAEMAQQBCAEMAQwBD
AEMAQQBBAD0APQA9ADwAPQA8ADwAPAA8ADsAOwA7ADsAPAA8ADwAPgA9AD0APgA8AD0A
PQA9AD8AQABBAEEARABFAEYARwBGAEcASABIAEoASgBKAEwATABMAEwATgBMAE4ATgBP
AE8ATgBOAE8ATwBPAE8AUABQAFAAUABQAE4ATgBOAE8ATwBPAE8ATgBMAEwATABMAEsA
TABMAEwATABNAE0ATgBNAE0ATQBNAE4ATgBOAE0ATwBPAE8AUABQAFAATwBPAE0ATQBN
AE0ATQBNAE4ATgBOAE4ATgBOAFAAUABQAFAATwBPAFAAUQBQAFAAUABPAFEAUQBRAFEA
UQBRAFEAUQBRAFEAUgBSAFAAUABRAFEAUwBTAFMAUwBUAFQAVABUAFIAUgBSAFIAVABU
AFQAVQBVAFUAVQBVAFUAVQBVAFUAVQBVAFUAVgBYAFgAVwBXAFUAVQBVAFUAVwBXAFcA
WABYAFgAWABYAFgAWABZAFkAWABYAFgAWABYAFgAWABYAFoAWgBbAFsAWABYAFgAWABa
AFsAXgBcAFwAXABcAFsAWwBaAFoAXABcAFwAWwBdAF4AXwBfAF0AXQBdAF0AXwBgAGIA
YwBiAGMAYwBkAGYAZgBlAGUAaABpAGkAaQBpAGkAaABnAGcAZQBjAGIAYQBgAF0AXQBc
AFsAWgBaAFwAXABbAFoAWABXAFcAWABZAFkAWQBZAFkAWwBbAFwAXABcAF4AYABgAGAA
YABgAGAAYABgAGAAYABgAGAAYABgAGAAYABgAGEAYQBhAGEAZwBoAGsAcQB0AHQAdQB3
AHkAeQB3AHQAcQBqAF8ATgBAADIAKwAhABEA/f/u/9//1//b/+P/6f/1/wYAFgAdACIA
KAAvADYAOgBCAEkATQBRAFYAWABaAFoAXABgAGEAYgBjAGMAYwBlAGYAZgBmAGYAZgBm
AGYAZgBnAGcAZwBpAGkAaQBpAGkAaABoAGgAaABpAGkAaQBpAGkAaQBnAGcAZwBnAGkA
aQBpAGgAaABoAGgAaABoAGgAaABoAGgAaABoAGgAZwBnAGcAZwBmAGYAZgBmAGgAZwBn
AGcAZwBnAGcAZwBlAGUAZQBlAGUAZQBlAGUAYwBjAGMAYgBiAGIAYQBhAGIAYgBhAGEA
YQBgAA==
         </WaveFormData>
      </LeadData>
      <LeadData>
         <LeadByteCountTotal>10000</LeadByteCountTotal>
         <LeadTimeOffset>0</LeadTimeOffset>
         <LeadSampleCountTotal>5000</LeadSampleCountTotal>
         <LeadAmplitudeUnitsPerBit>4.88</LeadAmplitudeUnitsPerBit>
         <LeadAmplitudeUnits>��V</LeadAmplitudeUnits>
         <LeadHighLimit>2147483647</LeadHighLimit>
         <LeadLowLimit>268435456</LeadLowLimit>
         <LeadID>V2</LeadID>
         <LeadOffsetFirstSample>0</LeadOffsetFirstSample>
         <FirstSampleBaseline>0</FirstSampleBaseline>
         <LeadSampleSize>2</LeadSampleSize>
         <LeadOff>FALSE</LeadOff>
         <BaselineSway>FALSE</BaselineSway>
         <ExcessiveACNoise>FALSE</ExcessiveACNoise>
         <MuscleNoise>FALSE</MuscleNoise>
         <LeadDataCRC32>1496389896</LeadDataCRC32>
         <WaveFormData>
DAAMAAwADAAiADgATgBkAG0AdAB7AIIAegByAGoAYgBHAC4AFQD8/9P/rP+F/17/Wv9W
/1L/Tv9k/3j/jP+g/6v/tv/B/8z/0//a/+H/6P/t//D/8//2//f/+P/5//r//f/+////
AAAAAAAAAAAAAAIAAgACAAIABAAEAAQABAAEAAQABAAEAAUABgAHAAgACAAIAAgACAAI
AAgACAAIAAoACgAKAAoACgAKAAoACgAMAAwADAAMAAwADAAMAAwADgAOAA4ADgAPABAA
EQASABQAFAAUABQAFQAWABcAGAAZABoAGwAcAB4AHgAeAB4AIQAiACMAJAAkACQAJAAk
ACYAJgAmACYAJgAmACYAJgAkACQAJAAkACIAIgAiACIAHwAeAB0AHAAbABoAGQAYABUA
FAATABIAEQAQAA8ADgANAAwACwAKAAcABgAFAAQAAgACAAIAAgABAAAA///+//7//v/+
//7//P/8//z//P/6//r/+v/6//z//P/8//z/+v/6//r/+v/6//r/+v/6//r/+v/6//r/
+v/6//r/+v/8//z//P/8//r/+v/6//r//P/8//z//P/9//7///8AAP7//v/+//7/AAAA
AAAAAAAAAAAAAAAAAAIAAgACAAIAAgACAAIAAgACAAIAAgACAAQABAAEAAQAAwACAAEA
AAAAAAAAAAAAAAIAAgACAAIAAQAAAP///v8AAAAAAAAAAP7//v/+//7//v/+//7//v/+
//7//v/+//z//P/8//z//P/8//z//P/8//z//P/8//z//P/8//z//v/+//7//v/9//z/
+//6//z//P/8//z/+v/6//r/+v/8//z//P/8//z//P/8//z/+v/6//r/+v/8//z//P/8
//r/+v/6//r/+v/6//r/+v/6//r/+v/6//r/+v/6//r//P/8//z//P/8//z//P/8//r/
+v/6//r//P/8//z//P/6//r/+v/6//z//P/8//z//P/8//z//P/6//r/+//7//3//f/9
//z/+v/6//r/+//9//3//P/8//v/+//7//z/+v/7//3//f//////AQABAAEAAgADAAQA
BAAFAAUABQACAAEAAAD///////////7/AAAAAAAA/v/8//3//f/+/wAA/f/7//n/+P/4
//n/+f/5//n/+//7//v/+//7//r/9//3//f/9//5//n/+P/3//b/9v/3//f/9v/2//f/
9//3//f/9//3//f/9//5//r/+f/7//7/AwANAB0AMQBMAG4AigCZAJUAhQB3AG4AaABm
AFgAOgAZAPj/yf+X/3D/VP8//zb/PP9S/2n/gv+a/6r/tf/A/8n/0f/a/+L/6P/s//H/
9f/5//v/+v/8//7//v8CAAMABQAFAAUABQAFAAYABAAGAAcABwAJAAoACgAKAAgACQAK
AAoADAANAA0ADQANAA0ADQANAAwADAANAA0ADwAPAA8ADwANAA0ADgAOAA8ADwAQABAA
EAAQABAAEQARABEAEwAUABYAFgAWABcAFQAWABYAGAAaABoAGgAcABwAHAAdAB0AHQAe
AB8AIAAiACQAJQAmACQAJQAnACgAKAApACoAKgAoACgAKAAoACkAKQAoACgAKAAnACYA
JQAjACAAHgAcAB0AHQAcABkAGQAWABUAEwATABEAEAAQAA8ADgAMAAoACAAHAAYABgAH
AAYABQAFAAIAAAAAAP//AQABAAIAAgACAAAAAAAAAP3//f/9//3//v///wAAAQD///7/
/v/+//z//P/8//z//v///////v/+//3//f/+//7///////////8AAAAAAAAAAAEAAQAC
AAIAAQABAAIAAgACAAMAAwAEAAUABQAFAAUABQADAAMAAwAEAAUABgAHAAcABwAGAAYA
BgAGAAYABgAHAAcABwAHAAcABwAGAAYABgAGAAYABgAGAAYABQAFAAUABQAFAAYABgAG
AAQAAwACAAIAAgACAAIAAgADAAUABQAEAAMAAQABAAIAAgABAAEAAQACAAIAAgAAAAAA
AAAAAAAAAAAAAAAAAAAAAAEAAQABAAAAAAAAAAEAAQD////////+//7//v/+//7/AAAA
AAAAAAD+//3//f/9////////////AAAAAP/////9//7//v/+/////////wAA/v/9//3/
/f/9//3//f/9//3//v/+//7//v/+///////////////+//7//v/+//////////7//v/9
//3/+//8//z//f8AAAEAAgADAAMAAwADAAQABQAGAAYABwAHAAcABgAFAAQAAwADAAMA
AwACAAIAAgACAAAAAAABAP//AAAAAP3//P/7//v//P/7//v/+//7//3//f/9//3//f/8
//v/+//7//v/+//7//r/+f/4//j/+f/5//j/+P/7//v/+//7//n/+f/5//n/+f/8//3/
//8CAAcADQAXACcAOgBWAHgAlQCnAKcAkQB6AGoAYgBaAEIAIQD8/8//n/9y/1T/Q/84
/zb/QP9V/2z/hv+e/6v/tv/B/83/1v/e/+b/7P/x//f/+f/7//z//v8AAAAAAgADAAUA
BQADAAMAAwAEAAYACAAJAAkACQAKAAoACgAIAAkACgAKAAwADQANAA0ADQANAA0ADQAM
AAwADQANAA8ADwAPAA8ADwAPABAAEAARABEAEgASABIAEgASABMAEQARABMAFAAUABQA
FAAVABUAFgAWABgAGgAaABoAHAAcABwAHQAdAB0AHgAfACAAIQAiACIAIgAiACMAJQAm
ACQAJQAmACYAJgAmACYAJgAnACcAJgAmACYAJQAkACMAIgAgAB8AHgAbABsAGgAXABcA
FAATABEAEQAPAA4ADgAPAA4ADAAKAAkABwAFAAQABQAEAAMAAwAEAAIAAgABAAAA////
//7////+////AAD+//3//P/7//3//f/9//3//f/8//z//P/8//z//P/8//z//f/9//z/
+v/5//n/+v/8//3//f/9//v//P/8//z//P/9//3//v8AAP////8AAP7//v///////v//
//////8BAAEA////////AAABAAIAAwADAAMAAgAAAAAAAAAAAAIAAwADAAMAAwADAAMA
AgACAAIAAgACAAIAAgACAAEA//////////8AAAAAAAD+/////v/+//7//P/8//z//f//
/////v/9//v/+//8//z/+//7//v//P/8//z/+v/6//r/+v/6//r/+v/6//r/+v/5//n/
+f/4//j/+P/5//n/+f/5//n/+P/2//b/9v/2//f/+P/5//r/+P/3//f/9//3//f/9//3
//b/9v/1//X/9//4//j/+P/3//f/9//4//j/9//3//f/+f/5//n/+f/3//f/9//3//f/
9v/2//b/9v/2//f/9//3//f/9//2//b/9v/2//f/9//3//b/9v/1//X/9//4//j/+f/5
//n/+f/5//v/+//7//z//f/+//7//////////v/9//z/+//7//v/+//6//r/+v/6//j/
+P/5//n/+v/6//f/8//x//D/8P/z//P/8//z//X/9f/1//X/8//y//H/8f/z//P/8//z
//D/7//u/+7/8f/x//D/8P/x//H/8f/x/+//7//v/+//8//y//P/8//0//f///8LAB8A
OABYAHgAjQCRAIUAdQBoAGIAYgBcAEQAJQAEANn/p/94/1b/Pf8u/y7/Pv9T/2r/hP+Y
/6P/rv+7/8X/zv/W/97/5P/p/+v/7//x//T/9v/4//j/+P/5//v/+//7//v/+//8//7/
AAABAAEAAQACAAIAAgAAAAEAAgACAAIAAwADAAMABQAFAAUABQAGAAYABwAHAAUABQAF
AAUABQAFAAYABgAHAAcACAAIAAgACAAIAAkACQAJAAsADAAMAAwADAANAA8AEAAQABIA
EgASABIAFAAWABYAFwAXABkAGgAbABwAHQAeAB4AHgAeAB8AIQAiACIAIwAkACQAIgAi
ACIAIgAjACMAIgAiACIAIQAgAB8AHgAcABsAGgAZABkAGAAVABUAEgARAA8ADwANAAwA
DAAJAAgABgAEAAYABQAEAAQAAwACAAEAAQAAAP7//v/9//3//f/+//7//P/6//r/+v/5
//n/+f/5//n/+f/5//n/9//2//b/9v/4//j/+P/4//b/9//3//b/+P/3//f/+P/4//n/
+f/5//n/+v/6//r/+P/5//n/+v/6//n/+f/6//z//P/9//3//P/9//3//f/9//3/+//7
//3//v///wAA/////////v/+//7//v/+//7//////////////////v8AAAAAAAAAAP//
/v/9//v//f/9//3//f/+//7//v/8//3//P/8//z//P/8//z//f/7//v/+v/5//n/+f/6
//r/+f/5//n/+v/6//r/+P/4//r/+v/6//r/+P/4//j/+P/3//f/9//2//j/+P/5//n/
9//3//f/9v/3//j/+f/6//j/+P/4//j/+P/3//f/9//3//f/9//3//j/+P/3//f/9//4
//j/+P/3//f/9//4//j/9//3//f/+f/5//n/+f/3//f/9//3//n/+v/6//r/+P/3//X/
+P/4//j/+P/4//n/+f/5//n/+f/4//j/+P/4//n/+f/5//j/+P/3//f/9//4//j/+f/7
//v/+//7//v/+//7//z///8AAAAAAQABAAEAAAD///7//f/9//3/+//6//r/+v/8//r/
+v/7//n/+v/6//f/9f/z//L/8v/1//X/9f/1//X/9f/1//X/9f/0//P/8//1//X/9f/1
//L/8f/w//D/8f/x//D/8P/x//H/8f/x//H/8f/x//H/8//0//X/9//4//v/BQAVACcA
RABmAIAAkwCZAJEAgwB4AG4AagBaADoAFwD0/8f/k/9q/0z/N/8q/zT/Sv9h/3r/kv+i
/6v/tv/D/83/1P/c/+T/6v/t/+//8f/z//b/+P/6//r//P/9///////+//3//P/8//7/
AAABAAEAAQACAAIAAgACAAMABAAEAAQABQAFAAUABQAFAAUABQAGAAYABwAHAAcABwAH
AAcABwAHAAgACAALAAsADAAMAAoACgAKAAsACwALAA0ADgAOAA4ADgAPAA8AEAAQABIA
EgASABIAFAAWABYAFwAXABkAGgAbABwAGwAcABwAHAAeAB8AIQAiACIAIwAkACQAJAAk
ACQAJAAjACMAIgAiACAAHwAeAB0AHgAcABsAGgAZABkAGAAVABMAEAAPAA0ADwANAAwA
DAAJAAgABgAEAAYABQAEAAQAAwACAAEAAQAAAP7//v/9//3//f/+//7//P/6//r/+v/7
//v/+//7//v/+//7//v/+//6//r/+v/8//z//P/8//r/+//7//r/+v/5//n/+v/6//v/
+//7//v//P/8//z//v//////AAACAAEAAQACAAEAAAAAAP//AAABAAEAAQD//////f/9
//7/AAACAAQAAwADAAMAAgACAAIAAgACAAQABQAFAAUAAwADAAMAAgACAAIAAgACAAIA
AgACAAEAAQABAAEAAQACAAIAAgAAAP3//P/8//z//f/+////AQD//////v/9//3//f/+
//7//f/9//3//v/+//7//P/8//z//P/8//z//P/8//z//P/9//3//f/8//r/+v/7//v/
+//7//v/+v/6//r/+v/6//z//P/8//z//P/7//v/+//9//3//f/9//3//P/6//n/+f/6
//r/+v/3//f/9//4//r/+v/8//z//P/8//v/+//7//v/+//6//r/+v/8//3//f/9//r/
+v/5//n/+f/6//r/+//7//v/+//7/////////wAAAQACAAIAAwABAAEAAAD///////8A
AAEA///+//7//v/+//z//P/9//3//v/+//v/9//1//T/9P/3//f/9//3//f/9//3//f/
9//2//X/9f/1//X/9f/1//T/8//y//L/8//z//L/8v/z//P/8//z//P/8//z//P/+f/2
//f/+f/8////BwAVACcAPgBcAH4AmQCnAJ0AhwB4AGoAYABQADQAEQDq/7v/if9g/0j/
O/80/zb/Rv9b/3D/hv+c/6f/sv+9/8f/0v/a/+L/5v/r/+3/7//x//T/9v/4//j//P/9
//////////////8AAAAAAgADAAMAAQACAAIAAgAEAAUABgAGAAQABQAFAAUAAwADAAMA
AwAFAAYACAAJAAcABwAHAAcABwAHAAgACAAJAAkACgAKAAgACAAIAAkACwALAA0ADgAO
AA4ADgAPABEAEgASABQAFAAUABQAFgAUABQAFQAVABkAGgAbABwAHAAcABsAGgAaABsA
HQAeAB4AHwAgACAAHgAeAB4AHgAfAB8AHgAeAB0AGwAZABcAFwAWABYAFgAUABMAEQAN
AA8ADAALAAkACQAHAAYABgAFAAQAAgAAAAAA///+//7//f/8//v/+//7//r/+//7//n/
+f/6//r/+v/4//j/+P/3//f/9//3//f/9//3//f/9f/0//T/9P/2//b/9v/2//b/9//3
//b/9P/z//P/9P/0//X/9f/1//X/9v/2//b/9v/3//f/+P/2//X/9f/2//b/9v/3//f/
9v/3//f/9//3//f/9f/1//b/+P/6//z/+//7//v/+v/6//r/+v/6//r/+//7//v/+//7
//v/+v/6//r/+v/6//r/+v/6//n/+f/5//n/+f/4//j/+P/2//b/9v/3//j/+P/4//j/
+f/3//f/9v/1//X/9f/2//b/9f/1//X/9v/0//T/8v/y//T/9P/0//T/9P/0//T/9P/z
//P/8//y//T/9P/1//X/8//z//P/8v/0//T/9P/0//L/8v/y//L/9P/z//P/8//z//P/
8//z//L/8P/x//P/8v/y//L/8v/y//H/8f/x//H/8//y//L/8v/y//P/8//z//T/9P/z
//P/9f/2//b/9//4//f/9v/1//n/+f/5//r/+f/6//r/+//7//v/+v/5//j/9//3//f/
9//2//b/9v/3//b/9//5//j/+P/3//P/8f/v/+7/7v/x//H/8f/x//P/8//z//P/8//y
//H/8f/v/+//7//v/+7/7f/s/+z/7//v/+7/7v/u/+3/7P/r/+z/7f/u/+//7//u/+//
8f/0//n/AwARACcAQgBkAIAAkQCTAIMAcwBoAF4AWgBKACgABQDk/7v/if9k/0z/O/8w
/zb/SP9d/3b/jv+e/6n/tP+//8f/0P/Y/97/5P/n/+n/7f/x//L/9P/2//b/9v/3//n/
+f/7//v/+//8//z//v///////f/+//7//v8AAAEAAgACAAIAAwADAAMABQAFAAUABQAE
AAQABQAFAAUABQAFAAUABQAFAAYABgAFAAUABgAGAAYABgAGAAcACQAJAAsADAAKAAoA
CgALAAwADgAPABIAEgASABIAFAAWABYAFwAXABkAGgAbABwAGwAcABwAHAAcAB0AHwAg
AB4AHwAgACAAIgAiACIAIgAhACEAIAAgAB4AHQAcABsAHAAaABkAGAAVABUAFAARABMA
EAAPAA0ADQALAAoACgAHAAYABAACAAQAAwACAAIA///+//3//f/+//z//P/7//v/+//8
//z//P/6//r/+v/5//n/+f/5//n/+f/5//n/+//6//r/+v/6//r/+v/6//j/+f/5//j/
+v/5//n/+v/4//n/+f/5//v//P/8//z/+v/7//v//P/8//v/+//8//r/+v/7//v//P/9
//3//f///////f/9////AAABAAIAAgABAAAA/v///wAAAQACAAEAAQAAAP//AQABAAEA
AAABAAIAAwAEAAIAAgACAAEAAwADAAMAAwACAAIAAgAAAAEAAAAAAAAAAAAAAAAAAQAB
AAEAAAD//wEAAQACAAIA////////AAAAAAAA/v/+//7//v/+//7//v/+//7//v//////
///+//z//P/9//3//////////v/+//7//v/+//z//P/8//z//v/9//3//f/7//v/+//7
//7//v/9//3//f/8//z//P/8//z//P/9//3//f/9//v/+v/6//r//P/9//3//f/+//7/
/f/9//v//P/8//3///////////8BAAEAAQACAAMABAAEAAUABQAFAAQAAwAAAP//////
/////v/+//7//v/8//z//f/9//7//v/7//f/9f/0//T/9f/1//X/9f/3//f/9//3//f/
9v/1//X/9f/1//X/9f/0//P/8v/y//H/8f/w//D/8//z//P/8//x//H/8f/x/+//8P/z
//X/9v/7/wMAEQAnAD4AWgB2AIsAkwCPAIcAfgByAGoAXgBAAB0A/v/R/5//dv9W/z//
Mv80/0b/W/90/47/ov+r/7T/v//J/9D/2P/e/+T/6f/t//H/8//z//T/9f/0//b/9//5
//n/+v/7//z//v/8//7//////wEAAgACAAIAAAABAAIAAgAEAAUABQAFAAUABQAFAAUA
BAAEAAUABQAHAAcABwAHAAcABwAIAAgACQAJAAoACgAKAAoACgALAAsACwANAA4ADgAO
AA4ADwAPABAAEAASABQAFAAUABYAGAAYABkAGQAZABoAGwAcAB8AIAAgACAAHgAfACEA
IgAiACMAJAAkACYAJgAmACYAJQAlACQAJAAkACMAIgAhACAAHgAdABwAHQAdABwAGQAX
ABQAEwARABEADwAOAA4ADQAMAAoACAAKAAkACAAIAAUABAADAAMABAACAAIAAQD/////
AAAAAAAA/v/+//7//f/9//3//f/9//3//f/9//3//P/8//z//P/8//z//P/9////AAAA
AP7//f/9//7//v///////////wAAAAAAAP7//////wAAAQABAAIABAACAAIAAwADAAIA
AwADAAMABAAFAAQABQADAAQABQAGAAcABwAHAAYABgAGAAYABgAIAAkACQAJAAcABwAH
AAYABgAGAAYABgAIAAgACAAHAAcABwAHAAcACAAIAAgABgAFAAQABAAEAAIAAgACAAMA
AwADAAIAAQD/////AAAAAP///////wAAAgACAAAAAAD+//7//v/+//7//v/+//7/+//7
//v/+v/8//z//f/9//3//f/9//z//P/8//z//P/8//z//P/8//r/+f/5//n/+//7//v/
+//8//z/+//7//v/+v/6//r/+v/6//v/+//7//v/+//6//r/+v/6//v/+//7//j/+P/3
//f/+P/6//v//f/+//3//P/7/////////wAAAQACAAIAAwAFAAUABAADAAIAAQABAAEA
///+//7//v8AAP7//v//////AAAAAP3/+//5//j/+P/5//n/+f/5//r/+f/4//f/+P/4
//j/+f/5//n/+f/5//j/9//2//b/9f/1//T/9P/1//X/9f/1//P/8//z//P/9//4//f/
9//4//v///8HABcALgBKAGwAiQCbAKEAkwCAAHYAcABqAFgANwAUAOn/u/+Q/2b/Tf9A
/zj/QP9T/2b/fP+U/6X/rv+5/8f/0v/Y/+D/6P/r/+3/8f/z//b/+P/6//r//P/9////
//////////8AAP7/AAABAAEAAQACAAIAAgAEAAUABgAGAAQABQAFAAUABQAFAAUABQAI
AAgACQAJAAcABwAHAAcABQAFAAYABgAHAAcACAAIAAgACAAIAAkACwALAA0ADgANAAwA
CwALAA0ADgAOABAAEgASABIAFAASABIAEwATABUAFgAXABgAGQAaABoAGgAaABsAHQAe
AB4AHwAgACAAHgAeAB4AHgAfAB8AHgAeABwAGwAaABkAGgAYABcAFgATABMAEgAPAA8A
DAALAAkACQAHAAYABgAFAAQAAgAAAAAA///+//7////+//3//f/6//j/+P/3//f/9//4
//j/+P/2//b/9v/1//X/9f/1//X/9f/1//X/9f/0//T/9P/0//T/9P/0//L/8//z//L/
9P/z//P/9P/0//X/9f/1//P/9P/0//T/9P/1//X/9v/2//X/9f/2//j/+P/5//n/+P/5
//n/+f/5//n/9//3//n/+v/7//z//f/9//3//P/+//7//v/+//z//f/9//3//f/9//3/
/P/+//7//v/+//z//P/8//v/+//7//v/+//9//7////+//3//P/8//z//P/8//z//f/7
//v/+v/5//v/+//8//z/+f/5//n/+v/4//j/9v/2//f/+P/5//r/+f/4//f/9v/3//f/
9//2//b/9v/3//f/9v/1//T/8v/z//T/9f/2//T/9P/0//T/9f/1//b/9//3//f/9v/0
//T/9P/0//f/9//3//f/9f/0//T/9P/0//X/9f/1//b/9v/1//X/8//0//T/9f/3//f/
9//3//n/+f/5//r/+//8//z//f/9//3//P/7//j/9//3//f/+f/4//j/+P/4//b/9v/3
//f/+P/4//X/9f/z//L/8v/z//P/8//z//X/9f/1//X/9//2//X/9f/z//P/8//z//T/
8//y//L/8v/x/+//7v/x//H/8f/x//P/8//z//P/8//0//X/9//8/wMACwAXACsARABe
AHgAkQCbAJMAhQB4AGwAYgBQADQAEQDs/73/jf9s/1T/Rf88/0L/UP9l/37/mP+m/7H/
uv/H/8//1v/c/+T/6v/v//H/9//5//n/+v/7//r//P/9//////8AAAEAAgAEAAIABAAF
AAUABwAIAAgACAAGAAcACAAIAAoACwALAAsACwALAAsACwAKAAoACwALAA0ADQANAA0A
CwALAAwADAAPAA8AEAAQABAAEAAQABEADwAPABEAEgATABQAFQAXABUAFgAWABgAGgAa
ABoAHAAeAB4AHwAfAB8AIAAhACIAJQAmACYAJgAmACcAKQAqACoAKwAsACwALAAsACwA
LAApACkAKAAoACoAKQAoACcAJgAkACMAIgAhACEAIAAdAB0AGgAZABcAFwAVABQAFAAU
ABQAEwASABAADwAOAA4ACwAKAAkACQAJAAgACQAJAAcABwAIAAgACAAGAAYABgAFAAUA
BQAFAAUABQAFAAUABQAEAAQABAAEAAQABAAEAAQABQAFAAQAAgABAAEAAgAEAAUABQAF
AAMABAAEAAQABAAFAAUABgAIAAcABwAIAAYABgAHAAcACAAJAAkACQALAAsACQAJAAcA
CAAJAAoACwALAAsACgAMAAwADAAMAAwADQANAA0ADQANAA0ADAAMAAwADAAMAAwADAAM
AAsACwALAAsACwAKAAoACgAIAAoACgALAAwACwAKAAkACQALAAsACgAJAAgABwAHAAYA
BQAFAAUABgAIAAgABgAGAAQABAAEAAQABAAEAAQABAAFAAUABQAEAAQABAAFAAUAAwAD
AAMAAgACAAIAAgACAAQABAAEAAQABAADAAMAAwADAAMAAwADAAQABAADAAMAAgACAAIA
AgACAAUABQAFAAUABAACAAEAAAAAAAEAAQABAAEAAgACAAMAAQACAAIAAwAHAAcABwAH
AAcABwAHAAgACwAMAAwADQAPAA8ADgANAAoACQAJAAkACQAIAAgACAAGAAQABAAFAAcA
CAAIAAUAAwABAAAAAAABAAEAAQABAAMAAwADAAMABQAEAAMAAwABAAEAAQABAAAA///+
//7///////7//v8BAAEAAQABAAAA///+//3///8AAAMABQAGAAsAFQAlADkAVAByAIwA
nQCjAJkAjwCEAHoAdABiAEIAIwAEANX/pf9+/2T/T/9G/1D/Yv93/47/pv+0/73/yP/T
/9v/5P/u//T/+P/7//3/AwAHAAYACAAKAAoACgALAA0ADQANAA0ADQAOAA4AEAARABEA
EQASABIAEgASABMAFAAUABYAFwAXABcAFQAVABUAFQAYABgAGQAZABkAGQAZABkAGQAZ
ABoAGgAdAB0AHgAeAB0AHAAbABsAGwAbAB0AHgAgACAAIAAhACEAIgAiACQAKAAoACgA
KgAoACgAKQApAC0ALgAvADAALwAwADAAMAAwADEAMwA0ADYANwA4ADgANgA2ADYANgA3
ADcANgA2ADQAMwAyADEAMAAuAC0ALAAtAC0ALAApACkAJgAlACMAIwAhACAAIAAdABwA
GgAYABYAFQAUABQAFAAUABQAFQASABAAEAAPAA8ADwAQABAAEAAOAA4ADgAPAA8ADwAP
AA8ADwAPAA8ADQAMAAwADAAOAA4ADgAOAAwADQANAAwADgANAA0ADgAMAA0ADQANAAsA
DAAMAAwADgAPAA8AEAAQAA8ADwAQAA4ADgAPAA8AEgATABMAEwAVABUAEwATABEAEgAT
ABQAEwATABMAEgAUABQAFAAUABYAFwAXABcAFQAVABUAFAAUABQAFAAUABQAFAAUABMA
EwATABMAEwAWABYAFgAUABMAEgASABIAEgASABIAEwATABMAEgARABEAEQASABIAEQAR
ABEAEgAQABAADgAOABAAEAAQABAAEAAQABAAEAAPAA8ADwAOAA4ADgAPAA8ADQANAA0A
DAANAA4ADwAQAA4ADgAOAA4ADAALAAsACwANAA0ADQANAA4ADgANAA0ACwAMAAwADAAP
AA8AEAAOAA4ADgAOAA0ADQANAA0ADQAMAAwADAAMAA0ADQANAA4ADgANAA0ADQAOAA4A
DwARABEAEQARABMAEwATABQAFQAWABYAFwAVABUAFAATABIAEQARABEAEwASABIAEgAQ
AA4ADgAPABEAEgASAA8ADQALAAoACgALAAsACwALAA0ADQANAA0ADQAMAAsACwALAAsA
CwALAAwACwAKAAoACQAJAAgACAALAAsACwALAAsACwALAAsACwAMAA0ADwASABkAIwAz
AEkAZgCEAJwAqwCvAKsAoQCWAI4AiAByAE4ALQAKANv/q/+E/2r/V/9Q/1r/bv+H/6D/
tv/E/8//2v/j/+v/8v/4//7/BAAHAAkADwATABIAFAAWABYAGAAZABsAGwAbABsAGwAc
ABoAHAAdAB0AHgAgACEAIgAgACEAIgAiACQAJQAlACUAIwAjACMAIwAkACQAJQAlACYA
JwAoACkAJwAnACgAKAApACkAKgAqACwALAAsAC0ALQAtAC8AMAAwADAAMAAxADEAMgAy
ADQAOAA4ADgAOgA6ADoAOwA7ADsAPAA9AD4AQQBCAEIAQgBCAEMARQBGAEYARwBIAEgA
SgBKAA==
         </WaveFormData>
      </LeadData>
      <LeadData>
         <LeadByteCountTotal>10000</LeadByteCountTotal>
         <LeadTimeOffset>0</LeadTimeOffset>
         <LeadSampleCountTotal>5000</LeadSampleCountTotal>
         <LeadAmplitudeUnitsPerBit>4.88</LeadAmplitudeUnitsPerBit>
         <LeadAmplitudeUnits>��V</LeadAmplitudeUnits>
         <LeadHighLimit>2147483647</LeadHighLimit>
         <LeadLowLimit>268435456</LeadLowLimit>
         <LeadID>V3</LeadID>
         <LeadOffsetFirstSample>0</LeadOffsetFirstSample>
         <FirstSampleBaseline>0</FirstSampleBaseline>
         <LeadSampleSize>2</LeadSampleSize>
         <LeadOff>FALSE</LeadOff>
         <BaselineSway>FALSE</BaselineSway>
         <ExcessiveACNoise>FALSE</ExcessiveACNoise>
         <MuscleNoise>FALSE</MuscleNoise>
         <LeadDataCRC32>1372968740</LeadDataCRC32>
         <WaveFormData>
BgAGAAYABgAeADYATgBmAH8AmACxAMoA1ADcAOQA7ADLAKwAjQBuADwACgDY/6b/lv+I
/3r/bP99/47/n/+w/7n/wv/L/9T/2//g/+X/6v/u//D/8v/0//X/9v/3//j/+v/6//r/
+v/8//z//P/8//z//P/8//z//v/+//7//v/+//7//v/+/wAAAAAAAAAAAAAAAAAAAAAA
AAAAAAAAAAIAAgACAAIABAAEAAQABAAGAAYABgAGAAYABgAGAAYACAAIAAgACAAKAAoA
CgAKAAsADAANAA4ADgAOAA4ADgARABIAEwAUABYAFgAWABYAGQAaABsAHAAeAB4AHgAe
AB4AHgAeAB4AIAAgACAAIAAeAB4AHgAeABwAHAAcABwAGQAYABcAFgATABIAEQAQAA8A
DgANAAwACwAKAAkACAAHAAYABQAEAAMAAgABAAAA///+//3//P/8//z//P/8//z//P/8
//z/+v/6//r/+v/6//r/+v/6//r/+v/6//r/+P/4//j/+P/4//j/+P/4//j/+P/4//j/
+v/6//r/+v/6//r/+v/6//r/+v/6//r/+v/6//r/+v/8//z//P/8//7//v/+//7//v/+
//7//v/+//7//v/+/wAAAAAAAAAAAAAAAAAAAAAAAAAAAAAAAAAAAAAAAAAAAAAAAAAA
AAD+//7//v/+/wAAAAAAAAAA/v/+//7//v/+//7//v/+//z//P/8//z/+v/6//r/+v/8
//z//P/8//r/+v/6//r/+v/6//r/+v/6//r/+v/6//r/+v/6//r/+v/6//r/+v/6//r/
+v/6//r/+v/6//r/+P/4//j/+P/6//r/+v/6//j/+P/4//j/+P/4//j/+P/6//r/+v/6
//n/+P/3//b/9v/2//b/9v/2//b/9v/2//b/9v/2//b/9v/2//b/9v/4//j/+P/4//b/
9v/2//b/9v/2//b/9v/2//b/9v/2//j/+P/4//j/+P/4//j/+P/4//j/+P/4//f/9//4
//j/9//3//j/+P/4//j/+P/3//f/9//3//j/+P/4//r/+v/6//r//P/9//////8AAAAA
AQABAAMAAwABAP///v/+/////////////v/+///////+//7///8AAAAA/f/7//n/+f/5
//n/+f/7//v//f/9//7//f/8//z/+v/4//f/9f/2//X/9P/0//b/9v/2//b/9P/0//T/
9P/0//T/9P/0//T/9P/2//b/9v/4//n///8JABkALwBLAG8AkwCxAMQA0QDgAPMA+ADy
ANkAsgCLAGMAMQD5/8T/l/9z/2H/Yv9v/4X/m/+t/7z/xP/O/9T/2v/h/+b/7f/u//D/
9f/4//j/+f/5//v//P/9//7//v/+/wAAAAABAAEA//8AAAEAAQABAAEAAQABAAEAAQAC
AAIABQAFAAUABgAGAAYABgAGAAQABQAFAAUABgAGAAYABgAIAAgACQAJAAcACAAIAAkA
CQAJAAkACwANAA0ADQAOAA4ADwAPAA8AEAARABIAEwAUABQAFAAVABUAFQAVABcAFgAW
ABcAGAAaABwAHgAgAB8AHwAgACEAIgAjACMAIwAkACQAIwAjACUAJQAlACQAJAAiACEA
IAAfAB0AGwAZABkAGAAWABQAFAARABAAEAAPAA4ACwALAAoACQAIAAcABgAFAAUABAAD
AAMAAgABAAEAAQAAAP//AQABAAEAAQD//////v/+//7//v/+//7///8AAAEAAQAAAP//
/v/9///////////////////////////////+//7//v/+////AQABAAEAAQABAAEAAgAC
AAEAAQABAAEAAwADAAQABAAEAAUABQAFAAMABAAEAAQABAAFAAUABQAFAAYABgAGAAYA
BgAGAAcABwAHAAcABwAFAAUABQAFAAUABQAFAAUABQAFAAUABQAEAAQABAAEAAMABAAE
AAMAAwABAAEAAQABAAAAAAAAAAEAAgADAAQAAgACAAIAAgAAAAAA///+/wAAAAAAAAEA
///////////+//3//f/+/wAA/////////////////////////v/+//z//f/9//3/////
///////+//7//f/9//7//v///////f/9//3//f/8//z//P/8//z//P/8//z//P/8//v/
+//7//v/+//7//r/+v/6//r/+v/6//z//P/7//v/+v/6//n/+f/6//r/+v/6//r/+f/5
//n/+f/6//r/+v/+//7//v/+//7/////////AAAAAAEAAQABAAEAAQD//wAAAAABAAEA
AQABAAAAAAABAAEAAAAAAP//AAAAAP3//f/7//v/+//7//v/+//7//3//f/8//v/+v/6
//n/+P/4//f/9v/1//T/9P/0//T/9P/0//T/9P/0//T/9P/0//T/9P/0//T/9v/2//b/
9v/5//3/AwARACEANwBXAH0AnwC+AM8A2ADfAOQA3gDNALAAiQBfADEA+//C/5X/d/9f
/1T/Wf9n/33/k/+o/7T/vP/G/9L/2f/e/+P/6P/s/+//8v/y//P/8//1//b/+f/6//r/
+v/4//j/+f/5//v//P/9//3//f/9//3//f/9//3//v/+/////////wAA/v/+//7//v/+
/////////wIAAgACAAIAAgACAAMAAwADAAQABAAFAAUABQAFAAcABwAHAAcACAAGAAcA
BwAHAAgACQAKAAsADAAMAAwADQAPAA8ADwARABAAEAARABIAFQAWABcAGAAZABkAGgAb
ABoAGwAbABsAHgAeAB0AHQAdAB0AHQAcAB4AHAAbABoAGAAXABYAFQATABIAEAAOAAwA
CQAIAAgABwAGAAMAAwACAAEAAAD///z/+//7//r/+f/5//j/9//5//n/+P/3//f/9//3
//f/9//3//b/9v/2//b/9v/2//b/9v/2//X/9f/1//X/9f/1//X/9f/1//P/8//z//P/
8//z//P/8v/0//T/9P/1//X/9f/1//X/9//3//j/+P/5//n/+f/5//f/9//4//j/+v/7
//v/+//7//z//P/8//z//f/9//3//f/+//7//v/+//7//v//////////////////////
//////////////3//f/9//3//P/8//z//P/7//z//P/7//v/+f/5//n/+//6//r/+v/4
//j/+P/4//r/+v/6//r/+P/4//f/9v/4//j/+P/5//f/9//3//f/9v/1//X/9v/2//X/
9f/1//X/9f/1//X/9f/1//T/9P/0//X/9f/1//f/9//3//f/9v/2//X/9f/2//b/9//3
//X/9f/1//X/9v/2//b/9v/2//b/9v/2//b/9v/1//X/9f/1//X/9f/0//T/9P/1//X/
9v/0//T/9P/0//b/9v/1//X/+P/4//f/9//2//b/9v/2//b/9f/1//X/9f/2//b/9v/4
//j/+P/4//r/+//7//v//v/+///////////////9//z//P/9//3//f/9//z//P/9//3/
/P/8//3//v/+//v/+f/3//f/9//3//f/9//3//v/+//6//n/+P/4//f/9v/0//P/8v/x
//D/8P/w//D/8v/y//L/8v/y//L/8v/y//L/8v/y//L/8v/w//D/8v/z//f///8NAB8A
OQBdAIEAoQC4AMcA1ADlAPQA9gDnAMYAnwB3AEkAEwDY/6X/ff9h/1r/Yf9x/4X/nf+u
/7b/wP/K/9L/2f/g/+X/6v/s/+//8v/y//H/8f/z//T/8//0//T/9P/0//T/9f/1//f/
+P/5//n/+f/5//n/+f/5//n/+v/6//v/+//7//z//P/8//z//P/8//3//f/9//7//v/+
//7//v/+/////////wAAAAABAAEAAQABAAMAAQABAAEAAgACAAMAAwADAAIAAwAEAAUA
BgAGAAYABwALAAsACwANAA4ADgAPABAAEQASABMAFAAVABUAFgAXABYAFwAXABcAGgAa
ABkAGQAZABkAGQAYABoAGAAXABYAFAATABIAEQARABAADgAMAAwACQAIAAgABwAGAAMA
AwAAAP///v/9//z/+//7//r/+//7//r/+f/5//n/+P/3//f/9//3//f/9//3//b/9v/2
//b/9v/2//b/9v/2//X/9f/1//X/9f/1//X/9f/1//X/9f/1//X/9f/1//X/9P/0//T/
9P/1//X/9f/1//X/9f/1//b/9v/3//f/9//3//n/+f/6//r/+P/5//n/+f/5//r/+v/6
//r/+//7//v/+//8//z//P/8//z//P/9//v/+//7//v/+//7//v/+//9//3//f/9//v/
+//7//v//P/8//z//P/8//z/+//5//v/+f/5//n/+f/4//j/+P/4//j/+P/4//f/9v/1
//T/9v/2//X/9P/2//b/9v/3//X/9f/1//X/9v/1//X/9v/2//X/9f/1//X/9f/1//X/
9f/1//T/9P/2//f/9//3//X/9f/1//X/9P/0//P/8//0//T/9f/1//X/9f/1//X/9P/0
//T/9P/y//L/8v/y//L/8v/x//H/8//z//P/8//y//L/8v/z//P/8//0//T/8//x//H/
8v/0//T/9P/0//T/9P/z//P/9P/0//P/8//0//T/9P/0//L/8f/x//H/8f/y//L/8v/0
//T/9P/0//b/9//3//f/+v/6//v/+//7//v/+//5//r/+v/7//v/+f/5//j/+P/5//n/
+P/4//n/+v/6//f/9f/z//P/8//z//P/8//z//X/9f/0//P/8v/y//H/8P/w/+//7v/t
/+r/6v/q/+r/7P/s/+z/7P/s/+z/7P/s/+z/7P/s/+z/7P/s/+z/7v/x//X///8PACMA
QQBlAIkAqQDCANMA5ADzAPoA8gDVAKwAgwBZACsA8/+6/43/a/9X/1j/Z/95/43/o/+w
/7r/wv/M/9T/2//g/+P/5v/o/+v/7v/w//P/8//1//b/9f/2//b/9v/0//T/9f/1//b/
+P/6//v/+//7//v/+//7//v//P/8//3//f/9//7//P/8//z//P/+//////////7//v/+
//7/AAAAAAEAAQABAAIAAgADAAMAAwADAAUABQAFAAUABgAGAAcABwAHAAgACQAKAAsA
CgAKAAoACwANAA0ADQAPABAAEAARABIAEwAUABUAFgAZABkAGgAbABoAGwAbABsAHAAc
ABsAGwAbABsAGwAaABoAGAAXABYAGAAXABYAFQATABIAEAAOAAwACQAIAAgACQAIAAUA
BQACAAEAAAD///////8AAAAA//////7//f/9//3//P/7//v/+//7//v/+//7//r/+v/6
//r/+v/6//r/+v/6//n/+f/5//n/+f/7//v/+//7//n/+f/5//n/+//7//v/+v/4//j/
+P/5//v/+//7//v//f/9//7//v////////////3//f/+//7//v/////////9//7//v/+
/wAAAQABAAEAAQACAAIAAgACAAIAAgADAAMAAwADAAMAAwADAAMAAwADAAMAAwADAAEA
AQABAAEAAgACAAIAAgABAAIAAgABAAEA////////AQAAAAAAAAD+//7//v/+/wAAAAAA
AAAA/v/+//3//P/+//7//v////3//f/9//3//v/9//3//v8AAP////////z/+//6//n/
9//3//b/9v/2//f/9//3//n/+f/5//n/+v/6//n/+f/6//r/+//7//n/+f/5//n/+P/4
//j/+P/3//b/9f/0//j/+P/6//r/+v/6//r/+v/5//n/+v/6//n/+f/8//z//P/8//r/
+f/5//n/+f/6//r/+v/8//z//P/8//7//////////v/+//////8BAAEAAQD/////AAAC
AAMAAQABAAAAAAADAAMAAgACAAEAAgACAP//+//5//n/+f/7//v/+//7//v/+//6//n/
+P/4//f/9v/2//X/9P/z//T/9P/0//T/9P/0//T/9P/y//L/8v/y//L/8v/y//L/9v/0
//T/9v/5//3/BwAXACcAQQBlAIsArwDKANcA4gDrAOoA3gDHAKIAfQBTACEA5/+y/4v/
c/9h/1z/Y/9z/4f/nf+w/7r/xP/O/9T/3f/m/+n/6v/u//H/8v/0//f/9//5//r/+//8
//z//P/6//r/+//7//n/+v/7//v/+//7//v/+//9//3//v/+//3//f/9//7//v/+//7/
/v8AAAEAAQABAAAAAAAAAAAAAAAAAAEAAQABAAIAAgADAAMAAwADAAUABQAFAAUABgAI
AAkACQAJAAoACwAMAA0ADgAOAA4ADwAPAA8ADwARABQAFAAVABYAFQAWABcAGAAZABkA
GgAbABwAHQAdAB0AHgAeAB0AHQAfAB8AHwAeABwAGgAZABgAGAAXABYAFQATABIAEAAO
AA4ACwAKAAoACQAIAAUABQAEAAMAAgABAAAA//////7//f/9//z/+//7//v/+v/5//n/
+f/5//n/+f/5//j/+P/4//j/+P/4//j/+P/4//f/9//3//f/9//3//f/9//3//f/9//3
//f/9f/1//X/9P/0//T/9P/1//f/9//3//f/9//3//j/+P/3//f/9//3//f/9//4//j/
+P/5//n/+f/5//r/+v/6//z//f/9//3/+//8//z//P/8//z//P/9//3//f/9//3/////
//////////////////3//f/9//3//P/8//z//P/7//z//P/7//v/+f/5//n/+//6//r/
+v/6//r/+v/6//j/+P/4//j/+P/4//f/9v/2//b/9v/3//X/9f/1//X/9v/1//X/9v/2
//X/9f/1//X/9f/1//X/9f/1//T/9P/0//X/9f/1//P/8//z//P/9P/0//P/8//y//L/
8//z//P/8//1//P/8v/y//L/8v/y//L/8v/x//H/9P/0//P/8//y//L/8v/y//T/8//z
//P/9f/2//b/9v/2//b/9v/2//j/+f/5//n/+P/4//n/+f/7//v/+//5//j/+P/5//n/
+f/5//j/+P/7//v/+v/6//r/+v/5//X/9f/z//P/8//z//P/8//z//X/9f/0//P/8v/y
//H/8P/v/+3/6//p/+r/6v/q/+r/6P/o/+j/6P/o/+j/6P/o/+r/6v/q/+r/6v/o/+r/
7v/v//X///8PACUAQwBpAI0AqwDAAM8A3ADnAOoA4gDHAKAAeQBTACUA6/+0/4v/bf9V
/1T/Yf91/4v/of+u/7j/wv/K/9D/1f/c/+H/5v/o/+n/7P/u/+//7//x//L/8//0//T/
9P/0//T/9f/1//X/9v/3//f/+f/5//n/+f/3//f/+P/4//n/+f/5//r//P/8//z//P/8
//3//f/9//7//v/+//7//v/+///////9//7//v///////////wEAAwADAAMABAAEAAUA
BQAFAAgACQAKAAsACgAKAAoACwANAA0ADQAPABAAEAARABIAEwAUABUAFgAXABcAGAAZ
ABoAGwAbABsAHAAcABsAGwAdAB0AHQAcABoAGAAXABYAFgAVABQAEwATABIAEAAOAA4A
CwAKAAoACQAIAAUABQACAAEAAAD//wAA//////7/+//7//r/+f/7//v/+v/5//f/9//3
//f/+f/5//j/+P/4//j/+P/4//j/+P/4//f/9//3//f/9//1//X/9f/1//X/9f/1//X/
9f/1//X/9P/2//b/9v/3//f/9//3//f/9//3//j/+P/5//n/+f/5//f/9//4//j/+P/5
//n/+f/7//z//P/8//r/+//7//v/+//8//z//P/8//z//P/9//3//f/9//3/////////
//8BAAEAAQABAP//////////AAAAAAAAAAAAAAAA///9//3/+//7//v/+//6//r/+v/7
//z//f/+//z//P/8//z//P/8//v/+v/6//r/+v/7//n/+f/5//n/+v/5//n/+v/6//n/
+f/5//n/+f/5//n/+f/5//j/+P/4//n/+f/5//n/+f/5//n/+P/4//f/9//2//b/9//3
//n/+f/5//n/9v/2//b/9v/2//b/9v/4//j/9//3//b/9v/1//X/9v/2//b/9v/4//f/
9//3//f/+P/4//j/+v/6//r/+v/8//3//f/9//7//v//////AQABAAEA///8//z//f/9
///////+//7//f/9//z//P///wAAAAD9//n/9//3//f/9//3//f/9//5//n/+P/3//b/
9v/1//T/9P/z//L/8f/w//D/8P/w//D/8P/w//D/8v/y//L/8v/w//D/8P/w//D/8P/w
//D/8//3/wEADwAjAD8AYQCFAKUAvgDRAOYA9wAAAfoA4wC+AJUAbQA9AAUAzv+b/3X/
X/9a/2X/d/+L/6H/sv+6/8D/zP/U/9n/3v/j/+j/6v/r/+7/8P/v/+//8f/y//P/9P/0
//T/9v/2//f/9//3//j/+f/5//n/+f/5//n/+//7//z//P/7//v/+//8//z//P/8//z/
/P/9//3//f/+//7//v/+//7//v////////8AAAAAAQABAAEAAQADAAMAAwADAAQABAAF
AAUABQAEAAUABgAHAAoACgAKAAsACwALAAsADQAQABAAEQASABMAFAAVABYAFQAVABYA
FwAYABkAGQAZABwAHAAbABsAGwAbABsAGgAaABgAFwAWABQAEwASABEAEAAQAA8ADgAM
AAkACAAIAAcABgADAAMAAgABAAAA//8AAP/////+//v/+//6//n/+f/5//j/9//3//f/
9//3//f/9//2//b/9v/2//b/9v/2//b/9v/1//X/9f/1//X/9f/1//X/9f/1//X/9f/1
//X/9f/1//T/9v/2//b/9//3//f/9//3//f/9//4//j/+//7//v/+//5//n/+v/6//r/
+//7//v//f/+//7//v/+//////////3//v/+//7//v/+//7///////////////3//f/9
//3//f/9//3//f/+////AAABAP7//v/+//7///8AAAAA///9//v/+//7//3//P/8//z/
+//6//n/+P/4//j/+P/4//j/+P/3//b/+P/4//j/+f/3//f/9//3//b/9f/1//b/9P/z
//P/8//1//X/9f/1//P/8//y//L/9P/1//X/9f/0//P/8v/x//L/8v/x//H/8v/y//P/
8//z//P/8//z//L/8v/y//L/8v/y//L/8v/x//H/8v/y//H/8f/w//D/8P/w//D/7//v
/+//8f/y//L/8v/y//L/8v/y//T/9f/1//X/9v/2//f/9//7//v/+//5//j/+P/5//n/
9//3//b/9v/5//n/+P/4//n/+v/6//f/9f/z//P/8//x//H/8f/x//H/8f/w/+//7//w
//D/8P/u/+3/7P/r/+z/7P/s/+z/6v/q/+r/6v/s/+z/7P/s/+v/6v/p/+j/7P/s/+r/
6v/r/+//9f///w8AJQBFAGsAjwCsAMMA0gDfAOwA7gDjAMYAnwB1AEkAGQDk/6//hf9p
/1j/V/9l/3f/if+e/67/tv++/8r/0f/Y/93/5P/m/+X/6P/q/+3/7f/v//D/8//0//T/
9P/0//T/9f/1//P/9P/1//X/9f/1//X/9f/3//f/+P/4//f/9//3//j/+P/4//j/+P/6
//v/+//7//r/+v/6//r/+P/4//n/+f/5//r/+v/7//3//f/9////AQABAAEAAgAAAAEA
AQABAAIAAwAEAAUABgAGAAYABwAJAAkACQALAAoACgALAAwADQAOAA8AEAATABMAFAAV
ABYAFwAXABcAGgAaABkAGQAZABkAGQAYABgAFgAVABQAFAATABIAEQAPAA4ADAAKAAoA
BwAGAAYABQAEAAEAAQAAAP///v/9//7//f/9//z/+f/5//j/9//3//f/9v/1//X/9f/1
//X/9f/1//T/9P/0//T/9P/0//T/9P/0//P/8f/x//H/8f/z//P/8//z//P/8//z//P/
8//z//P/8v/w//D/8P/x//H/8f/x//H/8f/x//L/8v/z//P/8//z//X/9f/2//b/9v/3
//f/9//3//j/+P/4//b/9//3//f/+f/6//r/+v/6//r/+v/7//v/+//7//v/+//7//v/
+//7//v/+//7//v/+//7//v/+v/6//r/+v/9//7//v/9//3/+//7//v/+f/4//j/+P/4
//j/+P/4//r/+v/6//r/+P/4//f/9v/4//j/+P/5//f/9//3//f/9v/1//X/9v/2//X/
9f/1//X/9f/1//X/9f/1//T/9P/0//X/9f/1//X/9f/1//X/9//4//j/+f/4//j/9v/2
//b/9v/2//b/9v/1//X/9P/0//P/8//2//b/9v/2//b/9f/1//X/9f/2//b/9v/4//j/
+P/4//z//f/9//3//v/+///////////////9//z//P/9//3//f/9//z//P///////v/+
////AAAAAP3/+f/3//f/9//4//n/+v/7//3//f/8//v/+v/6//n/+P/4//f/9v/1//T/
9P/0//T/8v/y//L/8v/0//T/9P/0//T/9P/0//T/9P/0//T/9v/5/wEACwAZAC8ASwBt
AJEAtQDOAN0A7AD3APoA7gDTALAAiQBdACkA8f+8/5X/d/9n/2L/bf9//5X/q/+4/8D/
yP/S/9j/3f/k/+v/7v/w//P/9v/4//f/9//5//r//f/+//7//v/+//7/////////AAAB
AAEAAQABAAEAAQD/////AAAAAAMAAwADAAQAAgACAAIAAgAEAAUABQAFAAYABgAGAAYA
BAAEAAUABQAHAAgACAAJAAcABwAHAAkACQAJAAkACgAMAA0ADQANAA4ADwAQABEAEgAS
ABIAEwAVABUAFQAXABgAGAAZABoAHQAeAB8AIAAhACEAIgAjACQAJQAlACUAKAAoACcA
JwAnACcAJwAmACYAJAAjACIAIgAhACAAHwAdABwAGgAYABgAFQAUABQAEwASAA8ADwAQ
AA8ADgANAAoACQAJAAgABQAFAAQAAwADAAMAAgABAAEAAQABAAEAAQABAAAAAAD+//7/
/v/+/wAAAAAAAP///////////////////////////////////f/9//3//P/9//7///8B
AAAA///+//3//f/9//7//v///////////wEAAQACAAIAAAABAAEAAQADAAQABAAEAAQA
BQAFAAUABQAGAAYABgAGAAYABgAHAAcABwAHAAcABwAHAAcABwAHAAcABwAHAAcABwAH
AAcABgAGAAYABgAFAAYABgAFAAcABQAFAAUAAwACAAIAAgAEAAQABAAEAAMAAgABAAAA
AgACAAEAAAAAAAAAAAABAAEAAQABAAEAAAD/////AAAAAP//////////////////////
//7//v/8//3//f/9//3//f/9//3//v/+//3//f/8//z//f/9//3//f/9//3//P/+//7/
/v/+//7//v/9//3//P/8//v/+//6//r/+v/6//v/+//8//3/+//8//z//P8AAAAAAAAA
AAAAAQABAAEABAAEAAUABQAHAAcABwAFAAIAAgADAAMAAwADAAIAAgABAAEAAAAAAAMA
BAAEAAEA///9//3//f/7//v/+//7///////+//3//P/8//v/+v/6//n/+P/3//b/9v/2
//b/9v/2//b/9v/2//b/9v/2//b/9v/2//b/9P/2//j/+P/7////CwAbAC8ATQBzAJUA
tQDMAN0A7gD9AAIB+gDfALgAkwBrADcA/f/I/5v/ef9l/2b/c/+D/5n/r/+6/8L/zP/U
/9z/4f/o/+3/7v/w//H/9v/6//n/+f/7//z//f/+//7//v/+//7/////////AAABAAEA
//////////8BAAEAAgACAAMAAwADAAQAAgACAAIAAgAEAAUABQAFAAYABgAGAAYABgAG
AAcABwAJAAoACgALAAkACQAJAAsACwALAAsADAAOAA8ADwAPABAAEQASABMAFAAUABQA
FQAVABUAFQAXABoAGgAbABwAHQAeAB8AIAAhACEAIgAjACYAJwAnACcAKAAoACcAJwAp
ACkAKQAoACYAJAAjACIAIgAhACAAHwAeAB4AHQAcABwAGQAYABgAFwAWABMAEwAQAA8A
DgANAAoACQAJAAgACQAJAAgABwAFAAUABAADAAUABQAFAAUABQAFAAQABAACAAIAAgAC
AAIAAgACAAEAAwADAAMAAwABAAEAAQABAAEAAQABAAEAAwADAAMAAgAAAAAAAAABAAEA
AQABAAEAAwADAAQABAADAAMAAwADAAMAAwAEAAQABgAHAAcABwAHAAgACAAIAAgACQAJ
AAkABwAIAAgACAAKAAoACgALAAsACwALAAsACwALAAsACwAJAAkACQAJAAsACwALAAsA
CgAKAAoACgALAAwADAALAAsACQAJAAkACwAKAAoACgAIAAgACAAIAAgACAAIAAgACAAI
AAcABgAGAAYABgAHAAcABwAHAAcABAADAAMABAAGAAUABQAFAAMAAwADAAMABQAFAAQA
BAAEAAUABQAFAAUABQAFAAUABAAEAAMAAwAEAAQABQAFAAUABQAFAAUABAAEAAQABAAG
AAYABgAGAAYABgAGAAQABAADAAMABAAEAAMAAwAGAAYABgAGAAQAAwADAAMABQAGAAYA
BgAIAAgACAAIAAoACwALAAsADAAMAA0ADQANAA0ADQALAAwADAANAA0ADQANAAwADAAN
AA0ADAAMAA8AEAAQAA0ACQAHAAcABwAHAAcABwAHAAkACQAIAAcABgAGAAUABAAEAAMA
AgABAAIAAgACAAIAAgACAAIAAgACAAIAAgACAAAAAAAAAAAAAgACAAIABAAHAA0AGwAr
AEEAYwCHAKkAxwDcAO8ABAERARIBBgHlALoAkwBrADcA/f/I/53/ff9v/3T/g/+X/63/
v//K/9L/3P/m/+z/8f/2//v//v8AAAEABAAIAAcABwAJAAoACwAMAAwADAAMAAwADQAN
AA0ADgAPAA8AEQARABEAEQAPAA8AEAAQABEAEQARABIAEgASABIAEgASABMAEwATABQA
FAAUABQAFAAUABUAFQAVABYAFgAXABkAGQAZABsAGwAbABsAHAAcAB0AHQAdABwAHQAe
AB8AIgAiACIAIwAlACUAJQAnACgAKAApACoAKwAsAC0ALgAvAC8AMAAxADIAMwAzADMA
NgA2AA==
         </WaveFormData>
      </LeadData>
      <LeadData>
         <LeadByteCountTotal>10000</LeadByteCountTotal>
         <LeadTimeOffset>0</LeadTimeOffset>
         <LeadSampleCountTotal>5000</LeadSampleCountTotal>
         <LeadAmplitudeUnitsPerBit>4.88</LeadAmplitudeUnitsPerBit>
         <LeadAmplitudeUnits>��V</LeadAmplitudeUnits>
         <LeadHighLimit>2147483647</LeadHighLimit>
         <LeadLowLimit>268435456</LeadLowLimit>
         <LeadID>V4</LeadID>
         <LeadOffsetFirstSample>0</LeadOffsetFirstSample>
         <FirstSampleBaseline>0</FirstSampleBaseline>
         <LeadSampleSize>2</LeadSampleSize>
         <LeadOff>FALSE</LeadOff>
         <BaselineSway>FALSE</BaselineSway>
         <ExcessiveACNoise>FALSE</ExcessiveACNoise>
         <MuscleNoise>FALSE</MuscleNoise>
         <LeadDataCRC32>2347711240</LeadDataCRC32>
         <WaveFormData>
+v/6//r/+v8TACoAQQBYAHkAmgC7ANwA5gDuAPYA/gDUAKwAhABcADIACADe/7T/p/+a
/43/gP+M/5j/pP+w/7j/vv/E/8r/z//S/9X/2P/b/9z/3f/e/9//4P/h/+L/4v/i/+L/
4v/k/+T/5P/k/+T/5P/k/+T/5P/k/+T/5P/m/+b/5v/m/+j/6P/o/+j/6P/o/+j/6P/q
/+r/6v/q/+r/6v/q/+r/6//s/+3/7v/s/+z/7P/s/+7/7v/u/+7/7v/u/+7/7v/w//D/
8P/w//D/8P/w//D/8P/w//D/8P/x//L/8//0//b/9v/2//b/9//4//n/+v/6//r/+v/6
//r/+v/6//r/+v/6//r/+v/6//r/+v/6//n/+P/3//b/9f/0//P/8v/v/+7/7f/s/+v/
6v/p/+j/5v/m/+b/5v/l/+T/4//i/+L/4v/i/+L/4P/g/+D/4P/g/+D/4P/g/+D/4P/g
/+D/3v/e/97/3v/g/+D/4P/g/+D/4P/g/+D/4P/g/+D/4P/e/97/3v/e/97/3v/e/97/
3v/e/97/3v/e/97/3v/e/97/3v/e/97/3v/e/97/3v/g/+D/4P/g/+L/4v/i/+L/4v/i
/+L/4v/g/+D/4P/g/+L/4v/i/+L/4v/i/+L/4v/k/+T/5P/k/+T/5P/k/+T/4v/i/+L/
4v/k/+T/5P/k/+T/5P/k/+T/5P/k/+T/5P/k/+T/5P/k/+T/5P/k/+T/5P/k/+T/5P/k
/+T/5P/k/+L/4v/i/+L/4v/i/+L/4v/k/+T/5P/k/+T/5P/k/+T/5P/k/+T/5P/i/+L/
4v/i/+L/4v/i/+L/4v/i/+L/4v/k/+T/5P/k/+L/4v/i/+L/4v/i/+L/4v/k/+T/5P/k
/+L/4v/i/+L/4v/i/+L/4v/g/+D/4P/g/+L/4v/i/+L/4v/i/+L/4v/k/+T/5P/k/+L/
4v/i/+L/4v/i/+L/4v/k/+T/5P/k/+T/5P/k/+T/5v/m/+b/5v/k/+T/5P/k/+b/5v/m
/+b/5v/m/+b/5v/m/+b/5v/m/+j/6P/p/+n/5//o/+n/6f/r/+z/7v/v//D/8f/x//H/
8f/z//P/8//z//P/8//z//P/8//z//P/8//z//T/9P/0//X/9f/2//b/9P/z//H/8f/x
//H/7//x//L/8v/y//L/8f/w/+//7//t/+z/7P/r/+r/6f/p/+r/6//s/+3/6//r/+v/
6//r/+v/6//r/+v/6//t/+3/7//x//T/+f8EABQAKABEAGcAigCsAMoA5wAHASEBIwEI
AdkApwB6AFQAMQAGANn/sv+V/4X/g/+N/5z/rP+7/8X/zf/R/9f/2//f/+L/5//n/+j/
6//t/+//7//v//H/8//1//X/9v/2//b/9v/2//b/9v/3//f/9//3//f/+P/4//n/+f/6
//v//f/9//7//v8AAAAAAQACAAIAAgADAAMABQAFAAUABgAIAAgACAAIAAcACAAIAAgA
CgAJAAkACgANAA0ADQAOAA8ADwAPAA8AEQASABIAEgATABMAEwATABQAFgAWABYAFwAX
ABcAFwAaABsAGwAdAB0AHQAfAB8AHQAdAB4AHgAfAB8AHwAgACAAIAAfAB8AHQAdABwA
HAAbABkAGAAXABYAFQAVABIAEgAQAA8ADgANAAwACwALAAgABwAGAAYABwAHAAYABgAH
AAcABwAHAAUABQAFAAUABQAGAAcACAAGAAYABgAGAAYABgAGAAYACQAJAAgACAAGAAYA
BQAFAAUABQAFAAUABwAHAAYABgAGAAYABgAGAAYABgAGAAYACQAJAAgACAAIAAgACAAI
AAYABgAGAAYACQAKAAoACQALAAsACwALAAoACgAKAAoACwALAAsACwAKAAoACgAKAAwA
DQANAA0ADwAQABAAEAARABMAFAAWABgAGAAYABgAFwAXABcAFwAXABcAGAAYABgAGAAX
ABcAFQAVABUAFQAXABcAFgAWABgAGAAYABgAGAAYABgAGAAUABQAFQAVABcAFwAXABcA
FwAXABcAFwAUABQAFAAVABcAFwAXABYAFgAWABYAFgAUABQAFAAUABQAFAATABMAFQAV
ABYAFgAWABYAFgAUABcAGQAbABwAHQAeAB8AIAAgACAAIAAfAB8AHwAfACAAHgAeAB4A
HgAgAB8AHwAfAB8AIAAiACIAIgAiACAAIAAgACAAIAAgACAAIAAgACAAIAAgAB4AHgAe
AB4AHwAfAB8AIAAhACEAIQAiACQAJQAmACcAJwAnACcAKQAnACcAJwAnACUAJQAlACUA
JwAnACcAJwAoACgAKAApACkAKgAqACgAKQAnACcAJwAlACMAIwAkACQAJAAkACMAIgAh
ACEAHwAeAB4AHQAcABkAGQAZABkAGQAZABkAGQAZABkAGQAZABcAFwAXABcAGQAZABkA
GQAcACEAKgA2AEYAXAB9AKAAxADoAAUBIwE7AUEBMAEFAdUAqACCAFsANAAJAN7/wf+t
/6H/of+q/7j/yf/Z/+P/6f/z//v///8CAAUABwAIAAkACwALAA0ADQAPABEAEQARABIA
EgAQABAAEAAQABAAEQARABEAEQARABIAEgASABEAEQARAA8ADwAQABAAEAAQABEAEgAQ
ABAAEQARABEAEQARABIAEgASABIAEgATABQAFAAUABIAEQARABIAEwATABMAFAAUABMA
EgARABEAEgASABIAEQARABEAEQAQABIAEgASABMAEwATABMAEgATABMAFQAVABUAFwAX
ABYAFQAVABQAFQAVABUAFgAUABQAEwATABEAEQAQABAADwANAAwACwAIAAcABwAEAAIA
AAD///7/+//6//n/+f/4//f/9v/2//X/9f/0//T/8//z//P/8//z//P/8//z//T/9P/0
//T/9P/0//T/9P/y//L/8v/y//H/8f/w//D/8v/y//H/8f/v/+//7//v/+//7//u/+7/
7v/u/+7/7v/u/+7/7v/u/+//7//u/+7/7v/u/+7/7v/u/+7/7v/u/+3/7v/u/+3/7f/t
/+3/7f/u/+7/7v/u//H/8f/x//H/8P/w//D/8P/w//H/8f/x//H/8v/y//L/8v/z//P/
9P/y//L/8v/y//H/8f/x//H/8f/x//L/8v/w//D/7//v/+//7//v/+//7//v/+7/7v/u
/+7/7v/u/+7/7v/u/+7/7P/s/+3/7f/t/+3/7f/t/+v/6//r/+v/6v/q/+r/6//r/+v/
6//q/+r/6v/q/+r/6v/q/+r/6v/q/+r/6f/p/+n/6f/q/+r/6v/q/+r/6P/o/+n/6v/q
/+j/6P/o/+j/6P/o/+j/5//n/+f/5//o/+j/6P/o/+j/6P/n/+f/5//l/+b/5v/m/+b/
5v/k/+T/5P/k/+b/5v/m/+b/6P/o/+j/6P/m/+b/5v/m/+b/5v/m/+b/5//n/+f/6P/n
/+f/5//o/+r/6//s/+3/7//v/+//8f/x//H/8f/x/+//7//v/+//7//v/+//7//w//D/
8P/x//H/8v/y//D/7//t/+3/7f/t/+v/6//s/+z/7P/s/+v/6P/n/+f/5f/k/+T/4//i
/9//3//f/9//4f/h/+H/4f/h/+H/4f/h/+H/4f/h/+H/4f/f/9//4f/k/+n/8v8AABIA
KABLAG4AkACwAM8A7QANARsBDgHlALMAhABaADcAEADj/7b/kf95/3H/df9+/4z/n/+t
/7P/u//B/8f/y//O/9H/1f/Y/9n/2//b/9v/2//d/9//3f/d/97/3v/f/+D/4f/i/+T/
5f/l/+X/5//n/+j/6P/n/+f/6P/p/+f/5//o/+j/6v/q/+v/7P/q/+r/6//r/+v/6//r
/+z/7v/u/+7/7v/t/+7/7v/u/+//7//w//L/8v/x//D/8P/x//H/8f/x//P/9P/0//T/
8//z//P/8//0//b/9v/2//f/9//3//f/+v/7//v//f/7//v//f/9//v/+//8//z//f/9
//3//v/8//z/+//7//v/+//6//r/+f/3//b/9f/0//P/8//w//D/7v/t/+z/6//q/+n/
6f/o/+f/5v/m/+X/5f/k/+T/5f/l/+X/5f/l/+X/5f/l/+b/5v/m/+b/5v/m/+b/5v/m
/+b/5v/m/+f/5//m/+b/5v/m/+X/5f/j/+P/4//j/+X/5f/k/+T/5P/k/+T/5P/i/+L/
4v/i/+X/5f/k/+T/4//i/+H/4P/h/+L/4//k/+X/5v/m/+X/5f/l/+X/5f/k/+T/5P/k
/+X/5f/l/+X/5v/m/+b/5v/m/+f/5//n/+f/6P/o/+j/5v/n/+f/6P/o/+j/6P/o/+f/
5//n/+f/5//n/+j/6P/m/+b/5f/l/+X/5f/l/+X/5//n/+b/5v/m/+b/5v/m/+T/5P/k
/+T/5P/k/+X/5f/l/+X/5f/l/+P/4//j/+P/5P/k/+T/5f/j/+P/4//i/+L/4v/i/+L/
5P/k/+T/5P/k/+T/4//j/+P/4//k/+T/4v/i/+L/4P/g/+H/4v/i/+T/5P/k/+T/4v/i
/+L/4f/h/+H/4f/i/+D/4P/g/+D/4v/h/+H/4f/h/+L/4v/i/+L/4//j/+P/4f/j/+P/
5P/k/+T/5P/k/+T/5P/k/+T/5v/m/+b/5v/m/+b/5v/m/+b/5v/m/+b/6f/p/+n/6v/r
/+v/6//s/+7/7//w//H/8//z//P/9f/1//X/9f/1//X/9f/1//X/9f/1//X/9f/2//b/
9v/3//f/+P/4//b/9f/z//P/8//z//H/8f/y//L/8v/y//H/8v/x//H/7//u/+7/7f/s
/+n/6f/p/+n/6//r/+v/6//r/+v/6//r/+3/7f/t/+3/7f/t/+3/8f/2//v/BgAUACYA
QgBnAIoArgDUAPMAEwErAS8BFAHjAK8AgABcADkAEADl/77/n/+P/43/l/+k/7D/wf/N
/9P/2f/j/+n/6//u//H/8//2//f/+f/7//z//f8AAAMAAQABAAIAAgACAAIAAgACAAQA
BQAFAAUABwAHAAgACAAJAAkACgALAAsACwAMAAwADAAMAA0ADgAOAA4ADwAPAA8ADwAP
ABAAEQASABMAFAAVABYAFgAWABYAFQAVABYAFwAXABcAGAAXABcAFwAXABcAGAAYABgA
FwAXABcAFwAaABwAHAAcABsAGwAbABsAHAAdAB0AHwAfAB8AIQAhAB8AHwAgACAAIwAj
ACMAJAAjACIAIAAfAB8AHwAeAB4AHwAdABwAGwAaABkAGQAWABYAFAATABIAEQAQAA8A
DwAOAA0ADAAMAA4ADwAPABAADQANAA0ADQANAA0ADQANAA4ADgAOAA4ADAAMAAwADAAM
AAwADAAMAAsACwAKAAoADAAMAAsACwANAA0ADQANAA0ADQAMAAwADAAMAAwADAAKAAoA
CgAKAA0ADQAMAAwADgAOAA4ADgAOAA4ADgAOAA0ADgAOAA0ADQANAA0ADQAOAA4ADgAO
AA8ADwAPAA8AEAAQABAAEAAQABEAEQARABEAEgASABIAEgATABMAFAAUABQAFAAUABMA
EwATABMAEwATABQAFAASABIAEQARABEAEQARABEAEwATABIAEgASABIAEgASABIAEgAS
ABIAEAAQABEAEQATABMAEwATABMAEwATABMAEgASABIAEwAVABUAFQAUABIAEgASABIA
EAAQABAAEAAQABAADwAPABEAEQASABIAFAAUABQAEgASABMAFAAUABIAEgASABIAEAAQ
ABAADwANAA0ADQAOABAAEAAQABAAEAAQABIAEgASABIAEAAQABAAEAARABIAEwAUABIA
EgASABIAEQARABEAEgATABMAEwAUABgAGQAaABsAGQAZABkAGwAdAB0AHQAdAB0AHQAd
AB0AHQAdAB0AHQAgACAAIAAhAB8AIAAgAB4AGwAZABkAGQAZABcAFwAYABoAGgAaABkA
GAAXABcAFQAUABQAEwASABMAEwATABMAEQARABEAEQARABEAEQARAA8ADwAPAA8AEQAR
ABEAFQAYAB8AKgA4AEgAYgCFAKgAzgDyAA0BKwFBAT0BHgHtAL0AlABwAEsAIgD3/9L/
t/+p/6P/o/+s/7r/zf/b/+X/7f/1//n///8EAAcABwAIAAkACwANAA0ADQAPABEAEQAR
ABIAEgASABIAEgASABIAEwATABMAEwATABQAFAAXABcAGAAZABcAFwAYABgAFgAWABcA
GAAYABgAGQAZABsAGwAbABwAHAAcABwAHAAdAB4AHgAeAB4AHQAdAB4AHQAdAB0AHgAh
ACEAIQAhACMAJAAkACQAIwAjACMAIwAkACYAJgAmACkAKQApACkAKQApACgAKQArACsA
LQAtAC0ALQAuAC4ALQAtAC0ALgAsACwAKwArACkAKQAoACgAJwAlACQAIwAgAB8AHwAc
AB4AHAAbABoAFwAWABUAFQAUABMAEgASABEAEQAQABAADQANAA0ADQAPAA8ADwAPAA4A
DgAOAA4ADgAOAA4ADgAMAAwADAAMAA0ADQAMAAwACgAKAAkACQAJAAkACQAJAAkACQAI
AAgABgAGAAYABgAGAAYABgAGAAcABwAGAAYABAAEAAQABAAGAAYABgAGAAUABgAGAAUA
AwADAAMAAwAGAAYABgAGAAkACQAJAAkACAAIAAgACAAGAAcABwAHAAcACAAIAAgACgAL
AAsADAALAAoACQAIAAcABwAHAAcABQAFAAYABgAEAAQAAwADAAUABQAFAAUAAwADAAIA
AgACAAIAAgACAAAAAAAAAAAAAAAAAAEAAQD///////////3//f/9//3//v/+//7/////
///////+//7//v/+//7//v/+//7//v/8//z/+//7//v/+//8//z//P/8//z/+v/4//n/
+v/6//r/+v/6//r/+P/4//j/+P/4//r/+v/6//r/+v/6//r/+v/4//j/+P/4//j/+P/4
//j/+f/5//n/+v/7//v/+//8//z//f/+/////f/9//3/////////////////////////
//////////8CAAIAAgADAAEAAgACAAAA///9//3//f/7//n/+f/6//z//P/8//v/+f/3
//b/8//y//L/8f/w//H/8f/x//H/7//v/+//7//x//H/8f/x/+//7//v/+//7f/t//H/
8//2//3/CgAYACoASgBvAJQAuADYAPcAFwEvASsBDAHdAKkAfgBaADcADADb/7L/lf+B
/33/g/+Q/6T/t//B/8f/zf/R/9X/2//g/+P/5//o/+n/6//t/+v/6//t/+//7//v//D/
8P/w//D/8P/w/+7/7//v/+//8f/x//L/8v/x//H/8v/z//X/9f/2//b/9v/2//f/+P/2
//b/9//3//f/9//3//j/+P/4//j/+P/5//r/+v/6//r/+f/5//r/+//7//v//P/9//3/
/f/9//3//v/+//7/AQABAAEAAQAAAAIAAgACAAMAAwADAAMABAAFAAUABwAFAAUABwAH
AAkACQAKAAoACQAJAAkACgAKAAoACQAJAAcABwAGAAYABQADAAIAAQAAAP/////8//z/
+v/5//j/9//2//X/9f/0//P/8v/y//H/8f/w//D/7//v/+//7//v/+//7//v/+z/7P/s
/+z/7v/u/+7/7v/s/+z/7P/s/+//7//u/+7/7v/u/+3/7f/r/+v/6//r/+3/7f/s/+z/
6v/q/+r/6v/q/+r/6v/q/+v/6//q/+r/6v/q/+r/6v/q/+r/6v/q/+n/6v/q/+n/6//r
/+v/6//q/+r/6v/q/+v/6//r/+v/7P/s/+z/7P/s/+3/7f/t/+3/7v/u/+7/7v/v/+//
8P/w//D/8P/w/+//7//v/+//7//v//D/8P/w//D/7//v/+3/7f/t/+3/7f/t/+z/7P/t
/+7/7//w/+7/7v/u/+7/7P/s/+3/7f/r/+v/6//r/+v/6//r/+v/7P/s/+z/7f/r/+v/
6//q/+r/6v/q/+r/7P/s/+z/7P/s/+z/6//r/+v/6//s/+z/6v/q/+r/6P/o/+n/6v/q
/+r/6v/q/+r/6P/o/+r/6v/q/+r/6v/o/+j/6P/o/+j/6P/o/+j/6v/q/+r/6v/q/+r/
6v/q/+v/6//r/+z/7f/t/+3/7v/w//H/8v/z//P/8//z//X/9f/1//X/9f/z//P/8//z
//P/8//z//P/9P/0//T/9f/1//b/9v/0//P/8f/x//H/8f/v/+//8P/u/+7/7v/t/+z/
6//r/+n/6v/q/+n/6P/l/+X/5f/l/+X/5f/l/+X/5f/l/+X/5f/l/+X/5f/l/+X/5f/l
/+X/6v/v//r/CAAaADYAVwB8AKAAwADfAAEBIQEnARIB5QCxAIQAWgA1AA4A3/+0/5H/
ff93/33/iv+Y/6f/tf+7/8H/yf/P/9H/1v/b/9v/3P/d/9//4f/f/9//4f/j/+P/4//k
/+T/5v/m/+b/5v/m/+f/5//n/+f/5//o/+j/6f/p/+r/6//r/+v/7P/s/+z/7P/t/+7/
7v/u/+//7//v/+//7//w//L/8v/y//L/8f/y//L/8v/0//P/8//0//X/9f/1//b/9f/1
//X/9f/1//b/9v/2//f/9//3//f/+P/6//r/+v/9//3//f/9//z//f/9/////f/9////
////////AAAAAAMAAwADAAQABAAEAAMAAwD//////v/+/////f/8//v/+v/5//n/9v/2
//T/8//y//H/8P/v/+//7v/t/+z/7P/v/+//7v/u/+3/7f/t/+3/7f/t/+3/7f/u/+7/
7v/u/+7/7v/u/+7/8P/w//D/8P/v/+//7v/u/+7/7v/t/+3/7v/v//D/8f/x//H/8P/w
//L/8v/y//L/8v/y//L/8v/z//P/8v/y//T/9P/0//T/9v/2//b/9v/3//j/+P/3//f/
9//3//f/+v/6//r/+v/9//3//f/9//z//P/8//z//P/9//3//f///wAAAAAAAP7/////
/wAAAAAAAAAAAAABAAEAAQABAAEAAQACAAIABAAEAAMAAwABAAEAAQABAAMAAwACAAIA
AQAAAP///v8AAAAAAAAAAAAAAAABAAEAAQABAAEAAQABAAEAAQABAP7//v/+/////f/9
//3//P/9//7///8AAAAAAAAAAAAAAgACAAEAAQD/////AAAAAP7//v/+//z//v///wAA
AAAAAAAAAAAAAAIAAgABAAAA///+//7//v/+//7//v/+//7//v/8//z//P/8//7//v/+
//7/AQABAAEAAgABAAEAAQACAAQABQAGAAcABwAHAAcACQAKAAsADAANAAwACwAKAAkA
CQAJAAkACQAMAAwADAANAA0ADgAOAAwACwAJAAkACQAJAAcABwAIAAYABgAGAAUABgAF
AAUAAwACAAIAAQAAAP////////////////////////////////3//f/9//3/////////
//8CAAcADgAaACoAPgBbAIAAogDGAOcABQEjATcBNAETAeEAsACEAF0APAAZAOr/w/+n
/5f/lf+c/6b/tf/H/9P/2//h/+n/7f/w//X/+f/6//v//f////3//f///wEAAwADAAQA
BAAGAAYABgAGAAQABQAFAAUABQAFAAYABgAHAAcACAAJAAkACQAKAAoACgAKAAsADAAM
AAwADQANAA0ADQANAA4ADAAMAAwADAANAA4ADgAOAA8ADwAQABIAEwATABMAFAAUABMA
EgARABMAFAAUABQAFQAVABUAFQAWABgAGAAYABcAFwAXABcAGAAZABkAGwAbABsAHQAd
AB8AHwAgACAAIQAhACEAIgAgACAAHwAfAB8AHwAeAB4AHQAbABoAGQAWABUAFQASABQA
EgARABAADwAOAA0ADQAMAAsACgAKAAkACQAIAAgACQAJAAkACQAHAAcABwAHAAYABgAG
AAYABgAGAAYABgAGAAYABgAGAAUABQAEAAQABgAGAAUABQAFAAUABQAFAAUABQAEAAQA
BgAGAAYABgAEAAQABAAEAAMAAwACAAIAAgACAAIAAgAEAAQABAAEAAUABgAGAAUABQAF
AAUABQAGAAYABgAGAAUABQAFAAUABwAIAAkACgAKAAsACwALAAkACgAKAAoACgALAAsA
DAAMAAwADAAMAAsACwALAAsACwALAAwADAAOAA4ADQANAA8ADwAPAA8ADgANAAsACgAM
AAwADAAMAAwADAAMAAwACgAKAAsACwANAA0ADQANAAsACwALAAsACgAKAAoACwALAAsA
CwAKAAoACgAKAAoADAAMAAwADAAKAAoACQAJAAsACwAMAAwADgAOAA4ADAAMAAsACgAK
AAoACgAKAAoACgAKAAoACAAIAAgACAAJAAoACwAMAAoACgAKAAoADQANAA0ADgANAA0A
DQAOABAAEQASABMAEwATABMAFQATABMAEwATABUAFQAVABUAFQAVABUAFQAWABYAFgAX
ABkAGgAaABgAFQATABMAEwAVABMAEwAUABQAFAAUABMAEgARABEADwAOAA4ADQAMAAsA
CwALAAsACQAJAAkACQAJAAkACQAJAAsACwALAAsACQAJAAkACwAQABkAJAAwAEYAZgCH
AK4A1gD6ABsBOwFPAU0BLAH9AM0AogB6AFEAJADz/8r/r/+f/5n/nf+q/7z/y//X/9v/
4f/p/+3/8f/2//n/+//8//3///////////8BAAMABQAFAAYABgAGAAYABgAGAAYABwAH
AAcABgAFAAUABAAFAAUABgAHAAkACQAKAAoACAAIAAkACgAIAAgACQAJAAcABwAHAAgA
CAAIAAgACAAJAAoACgAKAAoACQAJAAoACQAJAAkACgALAAsACwALAAsADAAMAAwADQAN
AA0ADQAOABAAEAAQABEAEQARABEAEgATABMAFQAXABcAGQAZABkAGQAaABoAGQAZABkA
GgAcABwAGwAbABkAGQAYABgAFwAVABQAEwAQAA8ADwAMAAoACAAHAAYABwAGAAUABQAE
AAMAAgACAAMAAwACAAIAAAD///7//f/9//3//f/9//z//P/8//z/+v/6//r/+v/6//r/
+v/6//v/+//6//r//P/8//v/+//5//n/+f/5//n/+f/4//j/+P/4//j/+P/4//j/+P/4
//f/9//2//b/+P/4//j/+P/4//j/+P/4//n/+v/6//n/+f/5//n/+f/6//r/+v/6//3/
/f/9//3//P/8//z//P/8//3//f/9////AAAAAAAA/v//////AAACAAIAAgACAP//////
////AQABAAIAAgACAAIAAQABAP//////////AQABAAAAAAAAAAAAAAAAAP7//v/+//7/
/v/+/////////////////wEAAQABAAEA/v/+//7///8BAAEAAQAAAAAAAAAAAAAA/v/+
//7//v/+//7//f/9//3//f/+//7//v/+//7//P/8//3//v/+//z//P/+//7//v/+//7/
/v/+//7//v/+//7//v/+//7//v/8//z//P/8//7//v/+//7//f/9//3//v8BAAEAAQAC
AAIAAwAEAAUABQAFAAUABwAIAAkACgALAAkACQAJAAkABwAHAAcABwAIAAgACAAJAAkA
CgAKAAgACQAHAAcABwAFAAMAAwAEAAYABgAGAAUABAADAAMAAQAAAAAA///+//3//f/9
//3//f/9//3//f/9//3//f/9//v/+//7//v/+//7//3///8EAAkAFgAmADoAWAB9AKAA
xgDoAAcBKwFFAUUBKAH5AMUAmgB0AEsAIADv/8T/pf+V/5P/mf+k/7T/w//N/9P/2//h
/+f/6//w//H/8//y//X/9//7//v/+//9/////f/9//7//v/+//7//v/+/wAAAQABAAEA
/////wAAAAABAAEAAgADAAUABQAGAAYABAAEAAUABgAIAAgACQAJAAkACQAJAAoACgAK
AAoACgAJAAoACgAKAAoACQAJAAoADQANAA0ADgAPAA8ADwAPAA8AEAAQABAADwAPAA8A
DwASABQAFAAUABUAFQAVABUAFgAXABcAGQAZABkAGwAbABsAGwAcABwAHwAfAB8AIAAe
AB4AHQAdABsAGwAaABoAGQAXABYAFQAWABUAFQASABIAEAAPAA4ADwAOAA0ADQAKAAkA
CAAIAAcABwAGAAYABwAHAAcABwAHAAcABwAHAAYABgAGAAYABgAGAAYABgAGAAYABgAG
AAUABQAEAAQABgAGAAUABQAFAAUABQAFAAUABQAEAAQABgAGAAYABgAEAAQABAAEAAMA
AwACAAIABAAEAAQABAAEAAQABAAEAAUABgAGAAUABQAFAAUABQAIAAgACAAIAAkACQAJ
AAkACAAIAAgACAAKAAsACwALAAsADAAMAAwACgALAAsADAAMAAwADAAMAAsACwALAAsA
CwALAAwADAAMAAwACwALAA0ADQANAA0ADQANAAwADAAKAAoACgAKAAwADAAMAAwACgAK
AAsACwALAAsACwALAAkACQAJAAkACAAIAAgACQAJAAkACQAIAAgACAAIAAgACgAKAAoA
CgAKAAoACQAJAAkACQAKAAoACgAKAAoACAAIAAkACgAKAAoACgAKAAoACgAKAAoACQAJ
AAsADAAMAAwADAAMAAsACgAJAAgACgAKAAoACgAMAAwADAAMAAwADAAMAAwADwAPAA8A
EAATABMAEwAUABQAFQAWABcAGQAZABkAGwAZABkAGQAZABkAGQAZABkAGQAZABkAGQAa
ABoAGgAbAB0AHgAeABwAGQAXABcAFwAZABcAFwAYABgAGAAYABcAFgAVABUAEwAQABAA
DwAOAA8ADwAPAA8ADwAPAA8ADwAPAA8ADwAPAA8ADwAPAA8AEQARABEAFQAYAB8ALAA8
AFAAcgCXALoA3AD+AB0BPQFRAUsBKAH3AMMAmAB0AFEAJgD3/9D/tf+p/6v/tf/C/9L/
4f/p/+//9f/9/wMABwAIAAsADwAOAA8AEQAVABUAFQAXABkAGQAZABoAGgAYABgAGAAY
ABkAGwAcAB0AHQAdAB4AHgAfAB8AIAAhACEAIQAiACIAIgAiACMAJAAmACYAJwAnACcA
JwAnACgAKgAqACoAKgArACwALAAsACwAKwArACwALQAtAC0ALgAvAC8ALwAvAC8AMAAw
ADAAMgAzADQANQA0ADYANgA2ADkAOQA5ADkAOgA7ADsAPQA+AD8AQgBDAEUARQBGAEYA
RQBFAA==
         </WaveFormData>
      </LeadData>
      <LeadData>
         <LeadByteCountTotal>10000</LeadByteCountTotal>
         <LeadTimeOffset>0</LeadTimeOffset>
         <LeadSampleCountTotal>5000</LeadSampleCountTotal>
         <LeadAmplitudeUnitsPerBit>4.88</LeadAmplitudeUnitsPerBit>
         <LeadAmplitudeUnits>��V</LeadAmplitudeUnits>
         <LeadHighLimit>2147483647</LeadHighLimit>
         <LeadLowLimit>268435456</LeadLowLimit>
         <LeadID>V5</LeadID>
         <LeadOffsetFirstSample>0</LeadOffsetFirstSample>
         <FirstSampleBaseline>0</FirstSampleBaseline>
         <LeadSampleSize>2</LeadSampleSize>
         <LeadOff>FALSE</LeadOff>
         <BaselineSway>FALSE</BaselineSway>
         <ExcessiveACNoise>FALSE</ExcessiveACNoise>
         <MuscleNoise>FALSE</MuscleNoise>
         <LeadDataCRC32>2450588210</LeadDataCRC32>
         <WaveFormData>
BgAGAAYABgAVACIALwA8AFMAaAB9AJIAnACmALAAugCoAJYAhAByAFwASAA0ACAAFQAK
AP//9P/1//b/9//4//j/+P/4//j/+P/4//j/+P/4//j/+P/4//j/+P/4//j/+v/6//r/
+v/4//j/+P/4//r/+v/6//r/+P/4//j/+P/4//j/+P/4//j/+P/4//j/+v/6//r/+v/4
//j/+P/4//r/+v/6//r//P/8//z//P/6//r/+v/6//r/+v/6//r//P/8//z//P/8//z/
/P/8//z//P/8//z//P/8//z//P/+//7//v/+/wAAAAAAAAAAAQACAAMABAAFAAYABwAI
AAgACAAIAAgACgAKAAoACgAIAAgACAAIAAoACgAKAAoACgAKAAoACgAKAAoACgAKAAkA
CAAHAAYABAAEAAQABAACAAIAAgACAAIAAgACAAIAAQAAAP///v/+//7//v/+//7//v/+
//7//f/8//v/+v/8//z//P/8//z//P/8//z//P/8//z//P/+//7//v/+//7//v/+//7/
/v/+//7//v/+//7//v/+//z//P/8//z//v/+//7//v8AAAAAAAAAAP7//v/+//7/AAAA
AAAAAAAAAAAAAAAAAAAAAAAAAAAAAAAAAAAAAAABAAIAAwAEAAQABAAEAAQAAgACAAIA
AgACAAIAAgACAAIAAgACAAIAAgACAAIAAgAAAAAAAAAAAAAAAAAAAAAAAAAAAAAAAAAA
AAAAAAAAAAAAAAAAAAAA/v/+//7//v8AAAAAAAAAAAAAAAAAAAAAAAAAAAAAAAAAAAAA
AAAAAP7//v/+//7//v/+//7//v8AAAAAAAAAAP7//v/+//7//v/+//7//v/8//z//P/8
//7//v/+//7//P/8//z//P/6//r/+v/6//v//P/9//7//P/8//z//P/+//7//v/+//7/
/v/+//7//P/8//z//P/+//7//v/+//7//v/+//7/AAAAAAAAAAAAAAAAAAAAAAAAAAAA
AAAAAAAAAAEAAQABAAEAAQABAAAAAAABAAEA/////wAAAAACAAIABAAEAAQABQAGAAYA
BgAGAAgACAAGAAYABgAGAAcABwAHAAgABgAHAAcABwAJAAoACwALAAsACwAKAAoACgAK
AAoACAAIAAkACQAJAAkACQAGAAUAAgAAAAAA/f/6//n/+f/5//v//P/8//z/+v/6//r/
+v/6//r/+v/6//r/+v/7//z/+v/8//z//v8EAAsAFQAkADkATABkAHoAkACqAMIAxgC4
AKEAjAB1AGIAUwA/ACcAEAD9//H/7v/u//D/8P/y//T/9f/1//L/8f/y//L/9P/y//H/
8f/z//P/8P/w//H/8f/x//H/8f/x//H/8f/x//H/7//v//D/8P/v/+//8f/x//H/8f/x
//L/8v/y//L/8f/z//P/8//z//L/8v/y//H/7//v/+7/7v/v//D/8f/y//D/8P/w//D/
7v/u/+7/7v/x//H/8f/x//D/8P/w//D/7v/u/+7/8P/y//L/8//z//H/8f/x//P/8//z
//P/9f/z//P/9f/2//f/9//3//n/+f/5//r//f/8//z/+//6//3//f/9//z//P/+//7/
/v/9//z/+//4//r/+v/5//n/9v/1//X/9f/1//T/8//y//P/8v/y//L/8v/y//L/8f/v
/+3/7f/s/+z/7P/s/+v/6//r/+r/6v/q/+r/6v/q/+v/6//r/+v/7f/t/+3/7f/r/+v/
6//r/+3/7f/t/+3/7P/s/+z/7P/r/+v/6//r/+r/6v/o/+j/6//s/+3/7v/v/+//7//v
/+3/7P/s/+z/7v/v/+//7//v/+//7//v/+3/7v/u/+//7v/u/+7/7v/u/+//8P/x//H/
8f/y//P/8//z//L/8P/u/+7/7v/v//D/8P/v//D/7//v/+//8P/w//D/8P/w//H/8v/z
//P/8P/v/+7/7f/u/+//7v/v//H/8v/z//T/9P/0//T/9P/y//L/8v/y//X/9f/0//T/
9P/0//T/8//x//H/8v/y//T/9P/0//T/9P/0//T/8//x//H/8f/x//T/9P/z//P/9f/1
//X/9f/z//P/8//z//L/8v/z//P/8//z//P/8//1//X/9f/1//X/9f/1//X/8//z//P/
8//z//L/8v/y//T/9P/2//b/9v/2//T/9P/0//T/9v/2//b/9v/3//f/9//3//X/9f/0
//T/9//3//f/9//4//j/+P/4//r/+v/6//v//v/+//7//v/+//7//v/+//7//v//////
AQACAAIAAwABAAEAAQACAAUABQAFAAUABAAEAAQABAAEAAIAAgADAAMAAwABAAEAAAD/
//7//P/8//n/+P/3//b/9f/0//T/9f/2//f/+P/2//b/9v/2//T/9P/0//T/9f/0//L/
8v/0//b/+v8BAAkAFgApAEAAWABwAIYAoAC4AMIAugCjAIoAdQBiAFEAQQAtABIA///x
/+j/4v/e/+D/5P/o/+3/7//w//P/9P/0//L/8v/z//P/8f/v//D/8P/x//H/8f/x//H/
8f/v/+//7//v//H/8f/y//L/8f/x//P/8//z//P/8//0//T/9P/0//P/8//z//P/8//1
//b/9//3//X/9f/0//T/9P/0//T/9P/2//b/9v/2//T/9P/0//T/9//3//f/9//0//T/
9P/0//b/9v/2//j/+P/4//n/+f/5//n/+f/7//v/+//7//3//f/9////AAADAAMAAwAF
AAUABQAGAAkABwAIAAgACAAJAAkACQAIAAgACgAKAAoACgAKAAoACAAIAAgABwAHAAQA
AwADAAMAAwACAAEAAAD///7//v/+//7//v/+//3/+//5//n/+P/6//r/+v/5//v/+//6
//r/+P/4//j/+P/3//f/9//3//f/9//3//f/+f/5//n/+f/5//n/+f/5//j/+P/4//j/
9//3//f/9//4//j/9v/2//j/+P/4//j/+//7//v/+//7//r/+v/6//j/+f/5//n/+f/5
//n/+f/5//r/+v/7//7//v/+//7//f/9//3//f//////AAABAAAAAQABAAAAAAAAAAAA
AQADAAIAAAAAAP3//f/9//7/AAAAAAAAAAACAAIAAgABAP//////////AQABAP////8C
AAIAAgACAAIAAgACAAIAAgACAAIAAgADAAMAAgACAAIAAgACAAEAAQABAAIAAgACAAIA
AgACAAQABAAEAAMAAQABAAEAAQACAAIAAQABAAEAAQABAAEAAQABAAEAAQACAAIAAwAD
AAIAAQAAAP//AQABAAEAAQABAAEAAQABAAMAAwADAAMAAwACAAIAAgAAAAEAAQABAAMA
BAADAAIAAQAAAAIAAgACAAIABAAEAAQABAADAAMAAwADAAEAAQAAAAAAAwADAAMAAwAG
AAYABgAGAAgACAAIAAkACgAKAAoACgAMAAwADAAMAAwADAANAA0ADQAOAA4ADwARABEA
EQASABEAEQARABEAEAAQABAAEAAQAA4ADgAPABEAEQAPAA8ADAALAAoACAAIAAUABAAD
AAEAAQABAAIABAAEAAQABAAEAAQABAAEAAQABAAEAAQABQACAAAAAgACAAQACgARABkA
JgA5AE4AZAB8AJIAqgDEANQAzgC7AKQAjQB6AGsAXQBFACoAEwAFAPz/+P/0//b//P/+
////AQACAAMAAgAAAAAAAAABAAEAAQABAP7//v//////////////////////////////
//8AAAAAAQABAAMAAwADAAMAAwAEAAIAAgACAAEAAgADAAQABQADAAQABQAFAAUABQAE
AAQABAAEAAQABAAEAAQABAAEAAYABgAGAAYABQAFAAUABQAGAAYABgAGAAYABgAGAAgA
BgAGAAcABwAJAAkACQALAAkACQAJAAsACwALAA0ADgANAA0ADQAPAA8ADwAQABMAEwAU
ABQAFAATABMAEwASABQAFgAWABYAFgAWABYAFAASABIAEQARABIAEQARABEAEQAQAA8A
DgANAAwADAAMAAwADAAMAAsACwAJAAkACAAIAAgACAAHAAkACQAIAAgABgAGAAYABgAF
AAUABQAFAAUABQAFAAUABQAFAAUABQADAAMAAwADAAQABAAEAAQAAwADAAMAAwACAAIA
AAAAAAEAAgADAAQABAADAAIAAQADAAIAAgACAAQABQAFAAUABQAFAAUABQADAAQABAAF
AAQABAAEAAQABQAFAAUABQAFAAUABgAHAAYABwAHAAYABAAEAAQABQAHAAYABAAEAAUA
BQAFAAYABgAGAAYABgAEAAQABAADAAUABQAFAAUAAwADAAEAAQACAAIAAgACAAIAAgAC
AAIAAAAAAAAAAAADAAMAAgACAAIAAgACAAEAAQABAAIAAgAAAAAAAAAAAAAAAAAAAP//
//////////8AAAAA///////////////////////////8//z//f/9/////////////f/9
//3//f/9//3//f/9//3//f/9//3//f/8//z//P/+//////////3//f/9//3//P/8//r/
/P/8//z//P/8//z//P/8//z//P/8//z//P/7//v/+//7//v/+//6//r/+f/5//n/+f/6
//r/+v/6//z//P/8//3//v/+//7//v/+//7//v/+/wAAAAABAAEA//8AAAAAAQABAAEA
AQACAAIAAQAAAP//AAAAAAAAAAAAAP7//v////3//f/7//v/+f/5//n/+P/2//P/8v/x
/+//7//v//D/8P/w//D/8P/w//D/8P/w//D/8P/w//D/7f/u/+z/7v/w//L/+P/9/wUA
FgArAEAAVgBuAIQAnACwALgArACVAH4AaQBWAEcANQAdAAQA7//j/97/3P/c/97/4v/k
/+X/5f/k/+X/5P/k/+L/4v/h/9//4f/j/+L/4v/j/+P/4v/h/+D/3//d/93/3f/d/93/
3f/e/97/3f/d/9//3//f/9//3//g/97/3v/e/93/3//f/9//3//d/97/3//f/97/3f/b
/9r/2//c/93/3v/e/97/3v/e/9z/3P/c/9z/2//b/9v/2//a/9r/2v/a/9j/2P/Y/9r/
2P/Y/9n/2f/b/9v/2//d/93/3f/d/9//3f/d/9//4P/h/+H/4f/j/+H/4f/i/+X/5f/m
/+b/5v/n/+f/5//m/+X/5v/l/+T/5P/k/+T/4v/i/+L/4f/h/+D/3//f/9//3//e/93/
3P/Z/9j/2P/Y/9n/2v/b/9v/2f/X/9f/1v/W/9b/1v/V/9b/1//X/9j/1v/W/9b/1v/V
/9X/1f/V/9P/0//T/9P/1f/V/9X/1f/V/9X/1f/V/9T/1P/U/9T/1f/V/9X/1f/U/9T/
0v/S/9X/1v/X/9j/2f/Z/9n/2f/Z/9j/2P/Y/9b/1//X/9f/2f/Z/9n/2f/Z/9r/2v/b
/9r/2v/a/9r/2//b/9v/2//b/9v/3P/d/9z/3f/d/9z/3v/e/97/3//d/9z/2v/a/9r/
2//c/97/3P/c/9z/3P/c/9z/3P/b/93/3f/d/93/3//f/93/3f/c/9z/3P/c/97/3v/e
/97/3v/e/97/3v/h/+H/4P/g/9//3v/d/9v/3P/d/9//4P/i/+L/4v/i/+D/4P/g/9//
4f/h/+H/4f/g/+D/3//f/9//3//f/9//4P/h/+L/4//k/+T/5f/l/+P/4//j/+P/4//j
/+P/4//h/+H/4f/h/+P/4v/i/+L/4v/i/+T/5P/k/+T/4v/i/+L/4v/m/+f/6P/p/+n/
6f/o/+j/5//n/+f/5//o/+j/6P/o/+v/7P/t/+//7//u/+3/7P/w//D/8P/w//H/8v/0
//X/9f/2//b/9//1//X/9f/2//f/9//3//f/9v/2//b/9v/4//b/9v/3//X/9f/z//P/
8P/v/+7/7P/u/+v/6v/p/+v/6//r/+z/6v/q/+r/6v/q/+r/6v/q/+r/6v/q/+r/6f/o
/+j/6P/o/+z/8v/5/wEAEgAnADwAWABuAIQAoAC2ALoAqgCTAHwAZwBWAEUAMwAbAAIA
8f/j/9r/1P/S/9b/3P/i/+X/5//q/+n/6v/q/+r/6v/r/+n/6f/p/+j/6P/p/+n/6f/p
/+n/6f/p/+n/6f/p/+v/6//s/+z/6//r/+3/7f/t/+3/7f/u/+3/7P/r/+n/6//r/+v/
6//p/+r/6//r/+z/7f/t/+7/7P/s/+z/7P/u/+7/7v/u/+//8P/x//L/8v/x//D/7//w
//D/8P/w//L/8v/y//T/9P/0//X/9f/3//f/9//5//v/+//7//3/+//7//3//v//////
//8BAP////8AAAMAAQACAAIAAgAEAAUABgAGAAUABgAFAAQAAgACAAIAAAAAAAAA////
/wAA/////////f/8//v/+v/6//r/+//8//z//P/8//v/+v/3//b/9P/1//b/9//3//X/
9f/0//T/9v/2//b/9v/1//X/9f/1//X/9f/1//X/9f/1//X/9f/1//X/9f/1//b/9v/2
//b/9f/1//X/9f/3//j/9//4//r/+v/6//r/+f/5//n/+f/7//r/+v/6//z//f/9//3/
+//7//v/+//9//7//v///wIAAgACAAIAAwADAAMAAwADAAMABAAFAAQABQAFAAQABgAG
AAYABwAHAAYABAAEAAUABQAFAAYABAAEAAQABAAEAAQABAADAAUABQAFAAUABQAFAAMA
AwAEAAQABAAEAAIAAgACAAIABAAEAAQABAADAAMAAgACAAAAAAAAAP//AAABAAMABAAE
AAQABAAEAAQABAAEAAMABQAFAAUABQAEAAQAAwADAAMAAwADAAMABQAFAAUABQACAAIA
AwADAAUABQAFAAUABAAEAAQABAAEAAQABAAEAAQABgAGAAYABgAFAAUABQAFAAUABQAE
AAQABQAFAAUABQAGAAYABgAGAAoACgAKAAsACgAKAAoACgAMAAwADAAMAAwADAANAA0A
DQAOAA4ADwAPAA8ADwAQABEAEQARABEAEAAQABAAEAAOAAwADAANAA8ADwANAA0ACAAH
AAYABAAEAAEAAAD//wEAAQABAAIAAgACAAIAAgACAAIAAgACAAIAAgACAAIA///+/wAA
AgACAAQACgATAB0AMABFAFwAdACMAKIAvADSANQAxACvAJgAgQByAGUAUwA3AB4ACwD9
//T/7v/u//T/+v/8//3//f/+//3//P/+//7//v/9//3///////z//P/9//3/////////
///9//3//f/9//v/+//8//z//f/9///////9//3//f/+/wAAAAAAAP//AQABAAEAAQAB
AAIAAwADAAEAAQAAAAAAAAAAAAAAAAAAAAAAAAAAAAAAAAAAAAAAAQABAAEAAQACAAIA
AgACAAAAAAAAAAIABAAEAAUABQAHAAcABwAJAAcABwAHAAkACQAJAAsADAALAAsACwAN
AA8ADwAQABMAEwAUABQAFAAVABUAFQAUABIAFAAUABQAFAAUABQAEgASABIAEQARABAA
DwAPAA8ADwAOAA0ADAANAAwADAAMAAoACgAKAAkACQAHAAcABgAIAAgACAAHAAYABQAD
AAIABAAEAAQABAADAAMAAwADAAUABQAFAAUABQAFAAUABQADAAMAAwADAAMABAAFAAYA
BQAFAAUABQAGAAYABAAEAAQABAAEAAQABQAFAAUABQAHAAYABgAGAAUABQAEAAMABQAF
AAUABQAFAAYABgAHAAYABgAGAAYABgAHAAgACQAHAAcACAAJAAoACwALAAoADAAMAAwA
DQAPAA4ADAAMAAsACwALAAwACgAKAAoACgAKAAoACgAJAAcABwAHAAcABwAHAAUABQAH
AAgACQAKAAoACgAKAAoACAAIAAgACAAJAAkACAAIAAgACAAIAAcACQAJAAoACgAIAAgA
CAAIAAgACAAIAAcACQAJAAkACQAIAAgABwAHAAcABwAHAAcABQAFAAUABQACAAIAAwAD
AAQABQAGAAcABQAFAAYABgAGAAYABgAIAAgACAAIAAYABgAGAAYABwAHAAcABwAHAAcA
BgAGAAcABwAHAAcACgAKAAoACgAKAAoACgALAAwADAAMAAwADAAMAAwADAAOAA4ADwAP
AA0ADgAOAA8ADwAPAA8AEAATABMAEwATABAAEAAQABAAEAAOAA4ADwAPAA8ADQANAAoA
CQAIAAYACAAFAAQAAwABAAEAAQACAAAAAAAAAAAAAgACAAIAAgACAAIAAgACAAEAAAAA
AAAAAgAEAAgADwAZACgAOwBQAGgAgACUALAAygDUAMoAtQCgAIsAeABnAFcAQQAmABEA
AwD8//b/9v/4//z//v////3/AAABAAAAAAAAAAIA///9//3////8//z//f/9//3//f/9
//3//f/9//3//f/9//3//v/+//3//f//////////////AAAAAAAAAAD/////////////
//8AAAEAAQABAAEAAAAAAAAAAAAAAAAA/v/+//7//v8AAAAAAAAAAAEAAQABAAEA/v/+
//7//v/+//7//v8AAAAAAAABAAEAAwADAAMABQAFAAUABQAHAAUABQAHAAgABwAHAAcA
CQAJAAkACgANAA0ADgAOAA4ADwAPAA8ADgAMAA4ADgAOAA4ADgAOAAwADAAMAAsACwAK
AAkACQAJAAkACAAHAAYABQAEAAQABAAGAAYABgAFAAMAAQABAAAA/v/+//7//f/9//3/
/P/8//r/+v/6//r/+//7//v/+//5//n/+f/5//f/9//3//f/9//3//f/9//2//b/9v/2
//X/9f/1//X/9v/2//T/9P/0//T/9P/0//P/8//z//P/8//y//L/8v/0//X/9f/1//P/
8//z//P/8f/y//L/8//0//T/9P/0//H/8f/x//H/8f/x//L/8//z//P/8v/w/+7/7v/u
/+//8P/w/+//8P/v/+//7//w//D/8P/w//D/7v/u/+7/7f/r/+v/6//r/+v/6//p/+n/
5//m/+X/5P/m/+b/5v/m/+T/5P/k/+T/5//n/+b/5v/m/+b/5v/l/+L/4f/h/+D/3v/e
/97/3v/g/+D/4P/f/9//3//f/9//4P/g/9//3//e/93/3P/b/9v/2//b/9v/2P/Y/9n/
2f/b/9v/2//b/93/3P/a/9r/2v/a/9j/2P/Y/9j/2P/Y/9j/2P/X/9f/1//X/9f/1//W
/9b/2f/Z/9n/2f/Y/9j/2P/Y/9z/3P/c/93/4P/g/+D/4P/i/+L/4v/i/+D/4P/h/+H/
4f/i/+L/4//l/+X/5f/m/+f/5//n/+f/6P/o/+j/6P/o/+b/5v/n/+X/5f/j/+P/4//j
/+P/4v/g/93/3P/b/9n/2f/Z/9r/2v/a/9r/2v/a/9r/2v/a/9r/2v/a/9r/2//a/9b/
1v/Y/9r/3P/h/+n/9P8HABwAMgBKAGQAfACWAKoArgCdAIYAcQBcAEcAOQApAA4A8//h
/9T/zP/I/8j/zP/O/9H/z//Q/9H/0v/S/9T/1v/X/9f/1f/T/9L/0v/T/9P/1f/V/9X/
1f/X/9f/1//X/9b/1f/V/9T/1f/V/9f/1//X/9f/1//Y/9j/2P/Y/9f/2P/Z/9r/2//Z
/9r/2//b/9r/2f/X/9b/1v/W/9b/1v/X/9j/2f/a/9z/3P/c/9z/2//b/9v/2//c/9z/
3P/c/9z/3P/c/97/3P/c/93/3f/f/9//3//h/9//3//f/+H/4v/j/+b/6P/p/+n/6f/r
/+v/6//s/+//7//w//D/8P/v/+//7//u//D/8v/y//L/8v/y//L/8P/u/+7/7f/t/+z/
6//r/+v/6f/o/+f/5v/m/+b/5//o/+j/6P/o/+f/6f/n/+f/5v/o/+j/6P/n/+b/5f/j
/+L/5P/k/+T/5P/l/+X/5f/l/+P/4//j/+P/4//j/+P/4//l/+X/5f/l/+X/5v/n/+j/
6f/p/+n/6f/p/+j/5f/k/+X/5v/n/+j/6f/p/+n/6f/r/+r/6v/q/+z/7f/t/+3/7f/t
/+3/7f/u//D/8f/z//H/8P/v/+7/8P/x//L/8//0//X/9//5//n/+f/4//b/+P/4//j/
+f/3//b/9P/0//X/9f/1//b/9P/0//T/9P/2//b/9v/1//f/9//3//f/9f/1//P/8//0
//T/9P/0//b/9v/2//b/9v/2//b/9v/5//n/+P/4//j/+P/4//f/9//3//j/+P/4//j/
+P/4//r/+v/6//n/+//7//v/+//7//r/+P/3//j/+f/6//v//f/9//3//f/8//z//v/8
//z//P/8//z//P/8//z//P/8//z//P/9//3//f/9///////+//7/AQABAAEAAQAAAAAA
AAAAAAQABAAEAAUABgAGAAYABgAGAAYABgAGAAQABAAFAAUABwAIAAgACQALAAsACwAM
AA4ADwAQABEADQAMAAsACgAMAAoACgALAA0ADQALAAsACAAHAAYABAAEAAEAAAD/////
/////wAAAAAAAAAAAAD+//7//v/+/wAAAAAAAAAAAwACAAAA/v8AAAQACAAPABsALgBB
AFgAdACMAKQAwADUANgAyACxAJ4AiQB2AGcAVQA5AB4ADQABAPj/8P/y//b/+P/6//v/
+//+/////v/+/wAAAAABAAEAAQD///7//v////////////////8BAAEAAQABAAMAAwAE
AAQAAQABAAMAAwABAAEAAQACAAQABAAEAAMAAwADAAMAAwADAAQABQAFAAUABQAEAAQA
BAAEAAQABAAGAAYABgAGAAQABAAEAAQAAwADAAMAAwAEAAQABAAEAAYABgAGAAgACAAI
AAkACQAHAAcABwAJAAsACwALAA0ADwAPABEAEgAVABUAFQAXABUAFQAWABkAFwAYABgA
GAAbABsAGwAaABgAGgAaABoAHAAcABwAGgAYABgAFwAXABQAEwATABMAFQAUABMAEgAT
ABIAEgASABIAEgASABEAEAANAAwACgAKAAoACgAJAAsACwAKAAoACQAIAAcABgAFAAUA
BQAFAAcABwAHAAcACQAJAAkACQAJAAkACQAJAAYABgAGAAYABQAFAAUABQAIAAgABgAG
AAYABgAGAAYACQAJAAkACQAJAAgACAAIAAgACQAJAAkACQAJAAkACQAJAAoACgALAAwA
DAAMAAwADQANAA0ADQANAA0ADgAPAA4ADwAPAA4AEAAQABAAEQATABIAEAAQAA8ADwAP
ABAAEAAQABAAEAAQABAAEAAPAA0ADQANAA0ADQANAAsACwAOAA4ADgAOAAwADAAMAAwA
DgAOAA4ADgANAA0ADAAMAA4ADgAOAA0ACwALAAwADAAOAA4ADgAOAA4ADgAOAA0ACwAL
AAsACwAMAAwACwALAAkACQAJAAkACQAJAAkACQAKAAoACwALAAsACwALAAsACgAKAAoA
CgAKAAwADAAMAAwACgAKAAoACgAJAAkACQAJAAsACwAKAAoACwALAAsACwAKAAoACgAK
AA4ADgAOAA8ADgAOAA4ADgASABIAEgASABIAEgATABMAEQASABIAEwAVABUAFQAWABUA
FQAVABUAFAAUABQAFAASABAAEAARABMAEwARABEADgANAAwACgAKAAcABgAFAAcABwAH
AAgABgAGAAYABgAGAAYABgAGAAYABgAGAAYABQAEAAQABAAEAAgADgAXACEAMgBHAF4A
dgCOAKQAwgDYANwAzgC5AKQAjwB+AG8AWwBBACYAEQAFAP7/+P/4//r//v8AAAEAAwAC
AAMABAAEAAIAAAD/////AQADAAIAAgADAAMAAQABAAEAAQABAAEAAQABAAEAAQACAAIA
AQABAAMAAwADAAMAAwAEAAIAAgACAAEAAQABAAEAAQABAAIAAwADAAMAAwACAAIABAAE
AAQABAAEAAQABAAEAAIAAgACAAIAAwADAAMAAwAEAAQABAAEAAQABAAEAAYABgAGAAcA
BwAHAAcABwAJAAkACQAJAAsACwALAA0ADgAPAA8ADwARABEAEQASABUAFQAWABYAFgAX
ABcAFwAWABYAGAAYABgAFgAWABYAFAAVABYAFgAXABYAFQAVABUAFQAUABMAEgAPAA4A
DgAOAA4ADgAOAA0ADwANAA0ADAAKAAoACgAJAAkACQAIAAgACAAIAAgACAAJAAkACQAJ
AAcABwAHAAcABwAHAAcABwAHAAcABwAHAAYABgAGAAYACQAJAAkACQAIAAgABgAGAAYA
BgAGAAYABwAHAAcABwAHAAYABgAGAAYABwAHAAcABwAHAAcABwAJAAoACgALAAoACgAK
AAoACQAJAAkACQAJAAkACgALAAwADQANAAwADAAMAAwADQANAAwACgAKAAkACQAJAAoA
CgAKAAoACgAKAAoACgAJAAkACQAJAAkACQAJAAcABwAGAAYABgAGAAgACAAIAAgACAAI
AAgACAAJAAkACAAIAAgACAAIAAcABwAHAAgACAAIAAgACAAIAAYABgAGAAUABwAHAAcA
BwAIAAgABwAHAAUABQAFAAUABQAFAAUABQACAAIAAwADAAMAAwADAAMAAwADAAMAAwAD
AAUABgAEAAQABAAEAAMAAgABAAAAAAAAAAAAAAABAAEAAQABAAEAAQAAAAAAAQABAAEA
AQACAAIAAgACAAQABAAEAAUABgAGAAYABgAGAAYABgAGAAYABgAHAAcABQAGAAYABwAF
AAUABQAGAAkACQAJAAkABgAGAAYABgAGAAQABAAFAAcABwAFAAUAAAD///7//P/8//n/
+P/3//X/9f/1//b/9v/2//b/9v/2//b/9v/2//T/9P/0//T/9f/0//T/9P/0//j/AAAH
ABMAJgA7AFAAZgB8AJIArAC+AMAAsgCbAIYAcwBgAFMAPwAlAAwA+f/x/+r/5v/o/+z/
7P/s/+3/7f/s/+3/7P/s/+z/7P/r/+n/6f/r/+j/6P/p/+n/5//n/+f/5//m/+X/5P/j
/+T/5f/n/+j/5//n/+n/6f/n/+f/5//o/+b/5v/m/+X/5f/l/+X/5f/j/+T/5f/l/+X/
5f/k/+T/5P/k/+T/5P/m/+b/5v/m/+b/5v/m/+b/5f/l/+X/5f/k/+T/5P/k/+T/5P/k
/+b/5P/k/+X/5f/l/+X/5f/n/+n/6f/p/+v/6//r/+3/7v/v/+//7//x//H/8f/y//X/
9f/0/w==
         </WaveFormData>
      </LeadData>
      <LeadData>
         <LeadByteCountTotal>10000</LeadByteCountTotal>
         <LeadTimeOffset>0</LeadTimeOffset>
         <LeadSampleCountTotal>5000</LeadSampleCountTotal>
         <LeadAmplitudeUnitsPerBit>4.88</LeadAmplitudeUnitsPerBit>
         <LeadAmplitudeUnits>��V</LeadAmplitudeUnits>
         <LeadHighLimit>2147483647</LeadHighLimit>
         <LeadLowLimit>268435456</LeadLowLimit>
         <LeadID>V6</LeadID>
         <LeadOffsetFirstSample>0</LeadOffsetFirstSample>
         <FirstSampleBaseline>0</FirstSampleBaseline>
         <LeadSampleSize>2</LeadSampleSize>
         <LeadOff>FALSE</LeadOff>
         <BaselineSway>FALSE</BaselineSway>
         <ExcessiveACNoise>FALSE</ExcessiveACNoise>
         <MuscleNoise>FALSE</MuscleNoise>
         <LeadDataCRC32>2681444656</LeadDataCRC32>
         <WaveFormData>
+P/4//j/+P8GABIAHgAqAD4AUgBmAHoAhACOAJgAogCTAIQAdQBmAFIAQAAuABwAEQAG
APv/8P/x//L/8//0//T/9P/0//T/8v/y//L/8v/y//L/8v/y//L/8v/y//L/9P/0//T/
9P/y//L/8v/y//T/9P/0//T/8v/y//L/8v/y//L/8v/y//T/9P/0//T/9P/0//T/9P/0
//T/9P/0//b/9v/2//b/9//4//n/+v/4//j/+P/4//r/+v/6//r/+//8//3//v/+//7/
/v/+/wAAAAAAAAAAAAAAAAAAAAACAAIAAgACAAQABAAEAAQABQAGAAcACAAKAAoACgAK
AAoACgAKAAoADAAMAAwADAAMAAwADAAMAA4ADgAOAA4ADgAOAA4ADgAMAAwADAAMAAoA
CgAKAAoACAAIAAgACAAIAAgACAAIAAYABgAGAAYABAAEAAQABAACAAIAAgACAAQABAAE
AAQAAwACAAEAAAACAAIAAgACAAIAAgACAAIAAAAAAAAAAAACAAIAAgACAAAAAAAAAAAA
AAAAAAAAAAD+//7//v/+//7//v/+//7//v/+//7//v8AAAAAAAAAAAAAAAAAAAAAAAAA
AAAAAAAAAAAAAAAAAAAAAAAAAAAAAAAAAAAAAAACAAIAAgACAAIAAgACAAIAAgACAAIA
AgACAAIAAgACAAIAAgACAAIAAgACAAIAAgACAAIAAgACAAQABAAEAAQAAgACAAIAAgAC
AAIAAgACAAQABAAEAAQAAgACAAIAAgAEAAQABAAEAAQABAAEAAQABAAEAAQABAAEAAQA
BAAEAAIAAgACAAIAAgACAAIAAgAEAAQABAAEAAIAAgACAAIAAgACAAIAAgACAAIAAgAC
AAIAAgACAAIAAgACAAIAAgAAAAAAAAAAAAEAAgADAAQAAgACAAIAAgAEAAQABAAEAAQA
BAAEAAQAAgACAAIAAgAEAAQABAAEAAQABAAEAAQABAAEAAQABAADAAIAAgABAAEAAQAB
AAEAAwADAAMAAwADAAMAAgACAAEAAQABAAEAAgACAAMAAwADAAMABQAGAAgACAAIAAkA
CQAJAAoACgAMAAwADQANAA0ADQAOAA4ADAAMAA0ADgAOAA4ADwAPABAAEAAPAA8ADwAP
AA8ADgAQABAAEAAPAA4ADgAMAAsACgAIAAYABAAEAAIAAgACAAMAAwADAAMAAwADAAMA
AwADAAMAAwADAAMABAAEAAYABgAGAAUACAANABQAHQArADwAUABlAHwAjwCoAL8AxQC3
AKcAlQCBAG4AYgBRADwAJgAWAAoABgAEAAYACAAJAAoACgALAAkABwAIAAcACAAIAAYA
CAAKAAkABwAHAAcABwAJAAkACQAIAAoACgAKAAoACAAHAAcABwAHAAgACAAJAAkACAAI
AAkACQAJAAkACQALAAsACwALAAoACgAKAAoACgAKAAsACwAOAA8AEQASABAAEAAQABEA
DwAPABAAEQATABMAEwAUABIAEgASABMAEQARABMAEwAVABUAFgAWABUAFQAWABcAFwAX
ABcAGAAaABoAHAAcAB4AHgAfAB8AHQAdAB4AHwAdAB4AHwAfACIAIgAiACIAIgAiACMA
IwAhACEAHwAfACEAIQAfAB4AHAAdAB0AHQAdAB0AHAAbABsAGwAbABsAGwAcABwAGgAa
ABkAGQAYABYAFwAXABUAFwAXABgAGAAVABUAFQAVABUAFQAVABUAFgAVABUAFgAUABQA
FQAVABUAFAAUABQAEgASABIAEgASABIAEgASABAADwAPAA8ADwAQABIAEwATABMAEwAT
ABMAEgARAA8AEAAQABEAEQARABEAEQARABAAEAAQAA8ADQANAA4ADgAQABAAEAAPABEA
EQAQABAAEAAQAA8ADgANAA0ADgAOAA8ADwAPAA4ADgAOABAADgAOAA4ADwAQAA8ADwAP
AA0ACwAKAAoACgAKAAkACQAJAAsACwAMAA0ACwAKAAoACQAIAAYABgAHAAgACAAIAAgA
CAAHAAcABwAGAAUABQAGAAYABgAHAAcABwAGAAQABAADAAMAAwADAAUABgAGAAYABgAH
AAcABwAEAAQABAADAAIAAgACAAIABAAEAAQABAACAAIAAgACAAIAAgABAAEA////////
////////////////AAAAAAAAAAAAAAAA///+//3///////////////////////z//P/9
//3//f/9//7//v//////////////AAAAAAAAAgADAAMAAwACAAIAAgACAAMAAwADAAMA
BAAEAAQABAAFAAYABgAGAAUABQAGAAYABwAHAAcABwAHAAYABgAGAAYABQAEAAQAAgAB
AAAA/v/8//r/+v/4//f/9v/2//X/9//3//f/9//3//f/9//3//f/9//3//b/9v/2//T/
9P/1//j/+/8AAAcAEwAkADgATwBmAHsAlACtALcArwCdAIcAcwBgAFIARwA0ABwACAD6
//L/6v/k/+b/6f/u/+7/8f/z//P/9P/z//L/8v/y//L/8v/v//H/8f/x//H/8f/x//H/
8P/w//D/8P/w//L/8f/x//H/7//w//D/8f/x//D/8P/x/+//7//v/+//7//v/+//7//y
//L/8v/y//D/8P/x//H/8f/x//L/8v/y//L/8v/z//P/8//0//X/9//3//f/+P/3//b/
9f/1//f/9//5//n/+f/5//r/+v/6//n/+f/5//f/9//3//j/+P/4//r/+v/7//z//v//
//3//f/+/////f/+//////8AAAAAAAAAAAAAAAABAAEAAQABAP///////////f/8//r/
+//7//v/+//7//r/+f/3//f/9//3//f/+P/4//b/9v/1//X/9P/0//X/9f/z//X/9f/2
//b/8//z//P/8//x//H/8f/x//L/8f/x//L/8v/y//P/8//x//D/8P/w//D/8P/w//D/
8P/w//D/8P/w/+//7//v//D/8P/x//H/8//z//P/8//y//L/8v/x//D/8P/x//H/8f/x
//H/8f/w//D/8P/v//D/8f/z//T/8v/y//L/8f/z//P/8v/y//P/9P/0//T/8//z//T/
9P/z//P/8//y//D/8P/y//D/8v/y//P/9P/z//P/8//x//H/8P/w//D/8P/v/+//7//x
//H/8v/z//P/8v/y//H/8v/w//D/8f/y//L/8v/y//D/7//v/+//8P/v/+//8P/w//D/
8f/x//P/8v/w//D/7//v/+//7//t/+7/7v/u/+7/7//v/+//8P/w//D/7//w//D/8P/w
/+7/7v/u/+7/7v/u/+7/7v/u/+7/7f/t/+//7//v/+//7//v/+//7//v/+//7//v//H/
8P/u/+7/7v/u/+//7//v/+//8f/x//H/8f/w/+//7v/t/+z/7P/t/+3/7//v//D/8P/x
//H/8f/x//P/9P/0//T/9P/1//X/9f/2//b/9v/2//X/9f/1//X/9//4//n/+v/7//z/
/P/8//z/+//7//r/+//7//v/+//5//j/+P/4//r/+f/4//j/9P/z//L/8P/u/+z/7P/q
/+r/6v/r/+v/7f/t/+3/7f/t/+3/7f/t/+3/7f/t/+z/7v/s/+r/6v/r/+7/8f/4////
CwAcADAARQBaAG8AhgCfAK8AqwCZAIUAcwBgAFIASQA0ABoABAD2/+7/6P/k/+T/6f/s
/+7/7f/v/+3/7P/r/+r/6v/s/+z/7P/t/+v/6//r/+v/6//r/+v/6v/q/+r/6v/q/+r/
6f/p/+n/6//s/+z/7f/r/+r/6v/r/+v/6//r/+v/6//r/+v/6//s/+z/7P/s/+z/7P/t
/+3/7f/t/+7/7v/u/+7/7v/v/+//7//w//H/8f/x//H/8v/y//L/8v/z//P/8//1//X/
9f/1//b/9v/3//f/+P/5//n/+f/5//r/+v/6//z//P/8//z//f/9//3//f/+//////8A
AAEAAQAAAAAAAAAAAAIAAgADAAMAAwADAAEAAQABAAEA///+//7///////////////7/
/f/9//3//f/9//3//v/+//z//P/7//v/+v/6//v/+//5//n/+f/6//r/+f/5//n/+f/5
//n/+f/5//r/+f/5//r/+P/4//n/+f/5//j/+P/4//j/+P/4//j/+P/4//j/+P/4//f/
9//3//j/+P/5//n/9//3//f/9//6//r/+v/5//r/+v/7//v/+//7//v/+//6//r/+v/5
//v/+//8//z//P/8//z/+//7//v/+v/6//v//P/8//z/+//7//z//P/9//3//f/8//z/
/P/+//z//v/+////AAD////////9//7//v///wAAAAD/////////////AAABAP///v/+
//3//f/8//3///8AAAAAAAAAAAAA////////AAD/////AAD+//7//////wEAAAD+//7/
//////////8BAAIAAgACAAAAAQABAAEAAgACAAIAAQAAAAAAAAAAAAIAAgACAAIAAAAA
AAAAAAAAAAAA/////wEAAQABAAEAAQABAAEAAQADAAMAAwADAAEAAQABAAEAAAAAAAIA
AgACAAIAAgACAAEAAQABAAEAAwADAAMAAwADAAMAAwADAAIAAgADAAMAAQABAAIAAgAD
AAMAAwADAAUABgAGAAYACAAJAAkACQAKAAoACgAKAA0ADQANAA0ADAAMAAwADAAPABAA
EAAQAA8ADwAQABAAEQARABEAEQARABAAEAAQABAADwAOAA4ADgANAAwACgAIAAYABgAE
AAIAAgADAAMAAwADAAMAAwAFAAUABQAFAAUABQAFAAQABAAEAAQABAAHAAoADwAUABsA
KwA+AFIAaQB+AJMAqgC/AMkAvwCpAJcAhQB0AGgAWQBEACwAGgAMAAYABAAEAAYACQAM
AAwACwALAA0ADAALAAoACgAKAAoACgANAA0ADQANAA0ADQANAA0ADAAKAAoACgAKAAwA
CwALAAsADQAOAA4ADwARABAAEAARABAADwAOAA0ADwAPAA8ADwAOAA4ADgAOAA4ADgAP
AA8AEQARABIAEgAUABQAFAAVABUAFQAWABcAFQAVABUAFgAWABYAFgAXABUAFQAXABcA
FwAXABgAGAAaABsAHQAfAB0AHQAdAB4AHgAeACAAIAAgACAAIQAhACEAIQAiACMAIwAk
ACUAJQAmACYAJgAmACQAJAAlACUAJwAnACUAJQAlACUAIwAiACIAIwAjACMAIwAjACIA
IQAfAB8AHwAfACEAIgAiACAAHwAdABwAGgAcAB0AHQAbAB0AHQAeAB4AHAAbABoAGQAX
ABcAFwAXABYAFQAVABYAGAAYABkAGQAXABYAFgAWABQAFAAUABQAFgAWABYAFgAUABMA
EwATABQAFAAVABUAFQAVABUAFQAUABQAFAATABIAEgATABMAEwATABMAEwASABIAEgAR
ABEAEQASABIAFAAUABQAEwATABMAEgASABEAEgASABIAEwATABQAFAAUABMAEgAQABIA
EgAUABIAEgASABMAFAATABMAEwARABAAEAARABIAFAATABMAEwASABEAEQARABMAEgAS
ABEAEAAOAA4ADwAQABAAEAAQAA4ADQANAA0ADgANAA0ADgAQABAAEQARAA8ADgAMAAwA
DQANAA0ADQAMAAwACwAKAAgACQAJAAkACQAKAAsACwAMAAwADAAMAAoACgAKAAoACAAI
AAgACAAGAAYABQAFAAcABgAGAAYABgAGAAcABwAHAAcABQAFAAUABQAGAAcACAAJAAYA
BgAHAAcABgAFAAUABAAFAAUABQAFAAcACAAIAAgABgAHAAcABwAKAAoACgAKAAsACwAL
AAsADAAMAAwADAANAA4ADgAOAA0ADQAOAA4ADQANAA0ADQAPAA4ADgAOAAwACwAKAAoA
BgAFAAQAAgAAAP7//v/8//7//v///////f/9//3//f/9//3//f/9//3//f/9//z//v/8
//z//P/9/wAABQAKABEAHwAyAEgAYQB4AI0ApgC7AL8AswCfAIsAeQBqAF4ATQA0ABwA
DAAAAPT/7v/s/+7/8//4//r/+//9//v/+v/7//z/+v/6//r/+P/5//n/+f/5//n/+f/5
//n/+P/4//j/+P/4//r/+f/5//n/9//4//j/+f/5//j/+P/5//f/9//3//f/+f/5//n/
+f/4//j/+P/4//n/+v/8//3//P/7//v/+v/6//r/+v/7//v/+//8//3/+//7//v//P/+
//7//v////3//f///////////wAAAAABAAEAAgADAAMAAwADAAQAAgACAAQABAAEAAQA
BQAFAAUABQAGAAcABwAIAAkACQAMAAwADAAMAAoACgALAAsACwALAAkACQAJAAkABwAG
AAYABwAHAAcABQAFAAQAAwADAAMAAwADAAMABAAEAAIAAQD///7//P/+///////9//z/
+//7//r/+f/5//n/+f/3//f/9//3//j/9//3//j/9//2//b/9f/z//L/8v/y//L/8v/y
//L/8f/w/+//7v/w/+//7//v/+7/7v/v/+//7P/r/+r/6f/q/+r/6v/p/+j/6P/p/+n/
6P/n/+b/5f/m/+b/5v/l/+b/5//p/+r/6P/o/+j/5//l/+X/5P/k/+P/5P/k/+T/5P/l
/+f/6P/o/+f/5v/k/+b/5v/o/+b/5v/m/+f/6P/o/+f/5v/j/+T/5P/l/+b/5v/l/+X/
5f/j/+P/5P/l/+X/5P/k/+P/4//i/+P/5f/l/+T/4//i/+D/3//f/9//3//f/+D/4v/g
/+D/4f/h/+P/4v/g/+D/4f/h/+H/4f/g/+D/3//e/9z/3f/d/93/3v/e/97/3f/c/9z/
3P/c/97/3v/e/97/3P/a/9r/2v/a/9v/2//b/9v/3f/d/93/3f/d/93/3f/d/9z/3P/d
/93/3f/d/97/3v/f/9//3//f/+H/4v/i/+L/4P/h/+H/4f/k/+T/5P/k/+X/5f/l/+X/
5v/m/+b/5v/p/+r/6v/q/+n/6f/q/+r/6f/p/+n/6f/n/+b/5v/m/+f/5//n/+j/5f/j
/+H/3v/c/9r/2v/Y/9r/2v/b/9v/2//b/9v/2//b/9v/2//b/9v/2//b/9r/2P/Y/9r/
2v/b/97/4//q//P/BQAaAC4ARQBcAHEAigCfAKEAlQCDAHEAXQBOAEYAMwAYAAIA8P/i
/9r/1P/S/9j/3f/e/97/3//d/9v/3P/d/9z/3P/e/97/3v/d/93/3f/d/93/3//f/9//
3v/c/9z/3P/c/9z/2//b/9v/3f/e/97/3//d/9z/3P/d/9//3//f/9//3//f/9//3//i
/+L/4v/i/+L/4v/j/+P/4f/h/+L/4v/i/+L/4v/j/+H/4f/i/+P/5P/l/+b/6P/o/+j/
6P/p/+f/5//p/+n/6v/r/+3/7v/v/+//8P/x/+//7//v//D/8P/w//L/8v/w//D/8f/x
//L/8//1//f/9f/2//f/9//2//b/9v/2//b/9v/3//f/9//3//X/9f/3//f/9f/0//T/
9f/1//X/8//z//L/8f/x//H/8f/x/+//8P/w/+7/8P/v/+//7v/s/+3/7f/r/+n/6f/q
/+r/6f/p/+n/6f/n/+f/5//n/+f/5//o/+r/6v/q/+v/6//q/+j/5//m/+j/6P/o/+j/
5v/m/+b/5v/o/+f/5//n/+b/5v/n/+f/5//n/+f/5//o/+j/6P/n/+T/5P/l/+X/5//n
/+f/5//m/+b/5v/l/+X/5f/m/+b/5v/m/+b/5f/l/+X/5P/k/+f/6P/o/+j/5//n/+j/
6P/r/+v/6//q/+r/6v/s/+r/6v/q/+v/7P/r/+v/6//p/+n/6P/o/+j/6v/p/+n/6f/q
/+v/7f/v/+3/7P/s/+v/7P/q/+r/6//q/+r/6v/q/+r/6f/p/+n/6f/p/+r/7P/q/+r/
6//r/+3/7P/q/+r/6//r/+v/6//r/+z/7P/s/+z/7f/t/+3/6v/q/+r/6f/q/+r/6v/q
/+z/7P/s/+z/6v/q/+z/7v/u/+7/7v/t/+3/7f/t/+v/6//r/+v/7f/t/+3/7f/s/+z/
7f/t/+//7//w//D/8f/x//H/8f/x//L/8v/y//T/9f/1//X/9P/0//T/9P/3//f/9//3
//j/+P/4//j/9//4//j/+P/7//v//P/8//n/+f/5//n/+f/4//j/+P/6//n/+P/4//T/
8//y//D/7//u/+//7v/t/+z/7P/r/+v/6//r/+v/7f/t/+3/7f/t/+3/7f/s/+z/7P/s
/+r/7f/w//P/+P8BABEAIgA0AEsAYAB1AI4ApQCxAKkAmQCHAHUAZABWAEkANAAaAAQA
9v/w/+r/6P/q/+3/7v/u/+//7//x//D/7//w//D/7v/u/+7/7//t/+3/7f/t/+3/7f/t
/+z/7P/s/+z/7P/t/+3/7v/v/+//8P/w//H/8f/w//D/8f/x//H/8f/x//H/8f/x//H/
9P/0//T/9P/0//T/9f/1//X/9f/2//b/9v/2//b/9//3//f/+P/5//v/+//7//z/+v/6
//r/+//9//3///////////8AAAAAAQABAAIAAwAFAAUABQAGAAQABAAGAAYABgAGAAcA
BwAHAAcACAAJAAsADAANAA0AEAAQABAAEAAOAA4ADwAPAA8ADwANAA0ADwAPAA0ADAAM
AA0ADQANAA0ADQAMAAsACQAJAAkACQAKAAwADQAMAA4ADQANAAwACgALAAsACQALAAsA
DAAMAAkACQAJAAkACwALAAsACwAKAAkACQAKAAoACgALAAsACwAKAAoACgAKAAoACgAK
AAwADAAMAAwADAALAAsACwAMAAwADQANAA0ADQANAA0ADgAOAA4ADQAPABAAEgATABEA
EQARABEAEgASABIAEQATABMAFAAUABIAEgASABEAEgATABMAFAATABQAFAAUABMAEwAU
ABQAFwAXABcAFgAYABgAGgAYABgAGAAZABoAGwAbABsAGQAZABgAGAAYABoAGQAZABkA
GAAXABcAFwAXABYAFgAVABcAFgAXABkAGgAaABoAGgAcABsAGwAbABgAFwAXABgAFgAW
ABcAFwAZABgAFgAWABYAFwAYABkAGwAcABwAHAAZABkAGAAXABgAGAAYABcAGAAYABgA
GAAaABoAGgAaAB4AHAAbABoAGQAYABcAFwAXABcAFQAVABUAFQAVABUAFQAVABQAFAAV
ABUAFwAXABgAGAAYABcAFgAVABcAGAAYABgAGgAbABsAGwAeAB4AHgAeAB4AHQAcABsA
HAAcABwAHAAdAB4AHgAeAB8AHwAgACAAIQAhACEAIQAgAB4AHQAcABoAGQAYABgAFwAX
ABcAFgASABAAEAAOAAwADAANAA0ADQANAA0ADQALAAsACwALAAsACwALAAoADAAKAAgA
CAAJAAoADQAQABkAJQA0AEgAXQByAIkAoAC5AM8A0wDFALEAnwCMAHoAbwBgAEgALgAc
AA4ABgACAAAAAQACAAAA//8DAAUABgAFAAYACAAIAAgACAAHAAUABQAFAAUABgAHAAgA
CAAKAAoACgAKAAkABwAGAAUABQAGAAYABwAHAAYABgAHAAcABwAHAAcACAAJAAoACwAK
AAoACgAKAAgACAAJAAkABwAHAAgACAAKAAoACgALAAsACwAMAA0ADQANAA0ADgAOAA4A
DgAPAA8ADwARABEADwAPABAAEAARABEAEgATABAADwAOAA4ADwAQABMAFAAUABQAFQAV
ABUAFQAWABcAFwAYABkAGQAYABgAGAAYABoAGgAbABsAGwAbABkAGQAYABcAFAASABIA
EwATABMAEAAPAA0ACwAMAA0ADgAPAA4ADgANAAoADAALAAsACgAKAAsACwAJAAgABwAH
AAYABQAFAAUABQADAAMAAwADAAAA/////wAA/v/+//////////7//v/+/wAAAAAAAAAA
/v/+//7//v/9//v/+v/5//j/+P/5//n/9//3//f/9//4//j/+P/3//b/9v/3//f/9f/1
//X/9f/4//j/+P/3//T/8//z//L/8//0//X/9f/2//f/9//4//j/+P/3//b/9//3//j/
+P/2//X/9P/y//T/9P/2//T/9P/0//X/9v/3//f/9//1//b/9v/3//j/9//1//T/8//z
//P/9P/1//X/9P/0//P/9P/y//L/8//0//T/9P/0//L/8f/x//H/8P/v/+//8P/v/+7/
7v/t/+//7v/s/+z/7f/t/+3/7f/s/+z/6//q/+z/7f/t/+3/7v/u/+7/7f/q/+r/7P/q
/+r/6v/q/+n/6f/p/+n/6//r/+v/6//p/+n/6f/p/+r/6v/r/+v/6//r/+z/7P/s/+v/
6v/p/+v/7P/s/+z/7v/v/+//7//u/+7/7v/u/+//7//v/+//8P/w//D/8P/z//T/9P/0
//f/9//4//j/9P/z//L/8f/x//D/8P/w//L/8f/w//D/7P/r/+r/6P/o/+b/5v/k/+L/
4v/j/+P/4//j/+P/4//i/+H/4P/f/+H/4f/h/+D/5P/i/+D/4P/h/+L/5f/q//X/BwAY
AC4ASQBgAHUAjgCjAKkAmwCJAHkAZwBUAEgANwAcAAQA8v/m/9r/1P/S/9T/1//Y/9j/
2f/Z/9n/2P/Z/9j/2v/Y/9j/2v/Z/9f/1//X/9f/1//X/9f/1v/W/9b/1v/W/9b/1f/V
/9X/1f/W/9b/1//V/9T/1P/V/9f/1//X/9f/1f/V/9X/1f/Y/9j/2P/Y/9b/1v/X/9f/
1//X/9j/2P/a/9r/2v/b/9n/2f/a/9v/2//b/9v/3P/c/9z/3P/d/9//3//h/+H/4f/h
/+L/4v/i/+H/4f/h/+P/4//j/+T/5P/k/+b/5v/o/+j/6f/p/+v/6//s/+3/6//s/+3/
7f/v//D/8f/y//H/8P/w/+//8f/x/+//7//v/+//7f/s/+r/6//r/+v/7f/t/+z/6//t
/+3/7f/t/+v/7P/s/+r/6f/n/+b/5P/i/+P/4//h/+P/4//k/+T/4f/h/+H/4f/f/9//
3//f/+D/3//f/+D/4v/i/+P/4//j/+L/4v/i/+H/4P/f/97/3v/e/97/3v/e/93/3f/d
/97/3v/f/9//4f/h/+H/4f/g/+D/4P/f/97/3v/f/9//3//f/9//3//e/97/3v/d/9//
3//g/+D/3v/e/97/3f/f/9//3v/e/93/3v/e/97/3//f/+D/4P/h/+H/4f/g/+D/4P/i
/+D/4v/i/+P/5P/j/+P/4//h/+H/4P/g/+D/4v/h/+H/4f/h/+H/4v/j/+H/4P/g/9//
3//e/9//4f/g/+D/4P/g/+L/4f/h/+H/4P/f/9//4P/g/+D/4f/h/+P/4v/g/+D/3//f
/9//3//f/+D/4P/g/9//3//e/93/3f/e/9//3//e/97/3v/e/+D/4P/g/+D/3v/e/97/
3v/e/+H/4f/h/+H/3//f/9//3//d/93/3f/d/97/3v/f/9//4f/h/+L/4v/h/+H/4f/h
/+P/5P/k/+T/4v/j/+P/4//n/+j/6f/q/+n/6f/p/+n/6v/q/+r/6v/r/+z/7P/s/+3/
7f/u/+7/6//r/+v/6//r/+r/6v/q/+z/6//q/+r/6P/n/+b/5P/i/+D/4P/e/97/3v/f
/9//3//f/9//3//f/9//3//f/9//3//f/97/3v/c/9z/3P/d/+D/5f/u//f/BwAaADAA
RwBcAHEAjACjAKkAnQCLAHkAaQBYAEoAOwAkAAgA9P/o/+D/3P/Y/9r/3f/e/+D/4f/h
/+H/4v/h/+D/3v/c/9z/3v/h/9//3//f/9//3//f/9//3v/e/97/3v/e/97/3f/d/93/
3f/e/97/3//h/+D/4P/h/9//3//f/9//3//f/9//3//i/+L/4v/i/+L/4v/j/+P/4//j
/+T/5P/k/+T/5P/l/+P/4//k/+X/5//n/+f/6P/q/+r/6v/r/+n/6f/r/+v/6//r/+z/
7P/r/+v/7P/t/+3/7f/t/+7/7v/u//D/8P/y//L/8//z//P/8//0//X/9//4//n/+f/4
//j/+P/4//j/+P/5//n/+f/5//f/9//5//n/9//2//b/9//3//f/9//3//b/9f/0//P/
8v/x//H/8v/y//D/8v/x//H/8P/u/+//7//t/+v/6//s/+z/6//r/+v/6//r/+v/6//r
/+r/6f/p/+r/6v/q/+v/6//r/+r/6v/q/+r/6v/q/+r/7P/s/+z/7P/q/+n/6f/p/+j/
6P/p/+n/6f/p/+n/6f/q/+r/6v/p/+j/6P/p/+n/6f/p/+n/6f/q/+r/6v/p/+v/6//s
/+z/6v/q/+r/6f/r/+v/6v/q/+v/7P/s/+z/7f/t/+7/7v/u/+3/7P/q/+r/6v/s/+r/
7P/s/+3/7v/t/+3/7f/r/+z/7P/t/+7/7v/t/+3/7f/r/+v/7P/t/+3/7P/s/+v/6//q
/+v/7f/u/+7/7v/u/+7/7f/t/+3/7P/r/+v/7P/u/+7/7//v/+7/7P/p/+j/6v/r/+z/
7f/t/+7/7v/u/+z/7f/t/+3/7v/u/+7/7f/s/+z/7P/s/+7/7v/u/+7/7v/u/+7/7v/w
//L/8v/y//L/8v/y//L/8f/w/+//8f/x//H/8f/z//P/8//z//D/8P/x//H/8//z//T/
9P/1//X/9f/1//f/+P/4//j/+f/7//z//f/8//z//P/8//3//f/9//3/AAAAAAAAAAD/
/wAAAAAAAAMAAwAEAAQAAQABAAEAAQADAAIAAgACAAQAAwACAAIA/v/9//z/+v/6//j/
+P/2//b/9v/3//f/9//3//f/9//5//n/+f/5//f/9//3//b/9v/2//b/9v/5//z/AwAI
ABMAJQA4AEwAYQB0AIkApAC3ALkArwCbAIkAdwBoAF4ATQAyABwADAACAPz/+P/2//r/
+//6//r/+//7//3//P/9//7//v/8//r//P/9/////////////f/9//3//P/6//r/+v/6
//3//f/+//////8AAAAAAQABAAAAAAABAAEAAQABAAEAAQABAAEAAQAAAAAAAAAAAAIA
AgADAAMAAwADAAQABAAEAAQABAAFAAUABQAGAAcABwAHAAcACAAGAAYABgAHAAgACQAM
AA0ACwALAAwADAANAA0ADgAPAA8ADwAPABAAEgASABQAFAAUABQAFQAVABUAFQAWABcA
GQAYAA==
         </WaveFormData>
      </LeadData>
   </Waveform>
</RestingECG>
