# Supplementary material for: Detection of Left Atrial Enlargement Using a Convolutional Neural Network-Enabled Electrocardiogram
Source: Front Cardiovasc Med. 2020 Dec 17;7:609976. doi: 10.3389/fcvm.2020.609976 (PMC7773668; doi:10.3389/fcvm.2020.609976)
Supplement: Supplementary file 4 [file Data_Sheet_4.ZIP › normal3/1802031544_942_0000000A.XML]

<?xml version="1.0" encoding="Windows-1252"?>
<!DOCTYPE RestingECG SYSTEM "restecg.dtd">
<RestingECG>
   <PatientDemographics>
      <PatientID>1802031544</PatientID>
      <PatientAge>68</PatientAge>
      <AgeUnits>Years</AgeUnits>
      <Gender>Female</Gender>
      <PatientLastName>panxuebing</PatientLastName>
   </PatientDemographics>
   <TestDemographics>
      <DataType>Resting</DataType>
      <Site>1</Site>
      <AcquisitionDevice>MAC55</AcquisitionDevice>
      <Status>Unconfirmed</Status>
      <Priority>Normal</Priority>
      <AcquisitionTime>09:09:55</AcquisitionTime>
      <AcquisitionDate>07-24-2016</AcquisitionDate>
      <CartNumber>1</CartNumber>
      <AcquisitionSoftwareVersion>009C</AcquisitionSoftwareVersion>
      <XMLSourceVersion>MAC5000 v1.0</XMLSourceVersion>
   </TestDemographics>
   <RestingECGMeasurements>
      <VentricularRate>72</VentricularRate>
      <AtrialRate>72</AtrialRate>
      <PRInterval>128</PRInterval>
      <QRSDuration>80</QRSDuration>
      <QTInterval>416</QTInterval>
      <QTCorrected>455</QTCorrected>
      <PAxis>41</PAxis>
      <RAxis>29</RAxis>
      <TAxis>9</TAxis>
      <QRSCount>12</QRSCount>
      <QOnset>224</QOnset>
      <QOffset>264</QOffset>
      <POnset>160</POnset>
      <POffset>194</POffset>
      <TOffset>432</TOffset>
      <ECGSampleBase>500</ECGSampleBase>
      <ECGSampleExponent>0</ECGSampleExponent>
   </RestingECGMeasurements>
   <Diagnosis>
      <Modality>Resting</Modality>
         <StatementCount>6</StatementCount>
         <LabelText>12SL Õï¶Ï³ÂÊö</LabelText>
      <DiagnosisStatement>
         <StmtText>ñ¼ÐÔÐÄÂÉ</StmtText>
      </DiagnosisStatement>
      <DiagnosisStatement>
         <StmtText>°éÏÔÖøµÄñ¼ÐÔÐÄÂÉ²»Æë</StmtText>
      </DiagnosisStatement>
      <DiagnosisStatement>
         <StmtText>°é</StmtText>
      </DiagnosisStatement>
      <DiagnosisStatement>
         <StmtText>·¿ÐÔÔç²«</StmtText>
      </DiagnosisStatement>
      <DiagnosisStatement>
         <StmtFlag>ENDSLINE</StmtFlag>
         <StmtText>¶þÁªÂÉ</StmtText>
      </DiagnosisStatement>
      <DiagnosisStatement>
         <StmtFlag>ENDSLINE</StmtFlag>
         <StmtText>ÁÙ½ç ECG</StmtText>
      </DiagnosisStatement>
   </Diagnosis>
   <Waveform>
      <WaveformType>Rhythm</WaveformType>
      <WaveformStartTime>0</WaveformStartTime>
      <NumberofLeads>8</NumberofLeads>
      <SampleType>CONTINUOUS_SAMPLES</SampleType>
      <SampleBase>500</SampleBase>
      <SampleExponent>0</SampleExponent>
      <HighPassFilter>16</HighPassFilter>
      <LowPassFilter>150</LowPassFilter>
      <ACFilter>NONE</ACFilter>
      <LeadData>
         <LeadByteCountTotal>10000</LeadByteCountTotal>
         <LeadTimeOffset>0</LeadTimeOffset>
         <LeadSampleCountTotal>5000</LeadSampleCountTotal>
         <LeadAmplitudeUnitsPerBit>4.88</LeadAmplitudeUnitsPerBit>
         <LeadAmplitudeUnits>¦ÌV</LeadAmplitudeUnits>
         <LeadHighLimit>2147483647</LeadHighLimit>
         <LeadLowLimit>268435456</LeadLowLimit>
         <LeadID>I</LeadID>
         <LeadOffsetFirstSample>0</LeadOffsetFirstSample>
         <FirstSampleBaseline>0</FirstSampleBaseline>
         <LeadSampleSize>2</LeadSampleSize>
         <LeadOff>FALSE</LeadOff>
         <BaselineSway>FALSE</BaselineSway>
         <ExcessiveACNoise>FALSE</ExcessiveACNoise>
         <MuscleNoise>FALSE</MuscleNoise>
         <LeadDataCRC32>1718030554</LeadDataCRC32>
         <WaveFormData>
9P/0//T/9P/0//T/9P/0//b/9v/2//b/9v/2//b/9v/4//j/+P/4//b/9P/y//D/8f/y
//P/9P/0//T/9P/0//b/9v/2//b/9f/0//P/8v/y//L/8v/y//T/9v/4//r/+P/4//j/
+P/0//L/8P/u//H/9P/3//r/+f/4//f/9v/0//L/8P/u//H/8v/z//T/9v/4//r//P/5
//T/9P/x//L/8//0//X/9v/1//P/8P/z//b/9//3//b/9v/1//T/9P/0//f/+P/0//L/
8f/w//X/+f/9/wIABAAFAAUABgABAAQABAAEAAIABAAEAP7//f/+/wAAAQADAAIAAQD/
//7//v/+//3//P/8//7//P/6//f/9v/1//j/+f/6//v/+f/0//L/8v/w//D/8P/w//H/
7//w//L/9f///wgACgD4/97/zf/L/9L/3v/s//v/BAAOAB8AMgBFAFcAaAB3AIYAkwCR
AH8AawBcAEkANQApAB0AEAAGAAAA///+//n/+//7//P/7//z//b/9f/0//T/9f/1//X/
8v/1//f/9//3//j/9//3//j/9P/v//H/8f/x//T/9v/3//j/+P/3//b/8//2//f/+P/5
//T/7//s/+v/7v/v//H/8//2//T/9f/4//n/+f/5//n/9//2//T/9P/1//f/+P/4//T/
8//y//H/8//2//j/+f/3//n/+f/5//f/9v/3//b/9f/w//H/8P/2//z/BQANAAcAAQD7
//f/9f/4//3//f/+//7//v/+/wQABQAFAAUABgAGAAcACAAIAAUABwALAA4AEAAQABAA
EgAWABcAGgAZABkAGQAZABYAFAATABMAGAAbABwAGgAZABoAGwAbAB0AIQAhAB8AHQAf
ACEAHwAZABYAEAAMAAsADAANAA4AEQASABIADwALAAgAAwAAAP7/+//4//T/+P/7//7/
AQD///f/9v/4//j/+P/4//f/9v/1//T/9f/0//j/+f/2//X/9P/z//f/9//2//T/9v/4
//j/9//3//j/+P/4//n/+v/+/wAAAAAAAAEAAgAAAP///v/+///////+//7/+v/+////
AAD//wAA///4//T/9P/1//X/+P/4//j/9//0//L/8P/t/+7/7v/w/+7/8P/x//T/9//4
//n/+v/7//n/9P/y//L/8//0//X/9v/0//H/8f/y//v//f/6//b/8v/o/9v/2f/g/+D/
4v/t//7/DAAbADAASwBfAHAAhQCUAJkAlQCLAHUAXABHADUALQAjABIADAAOAAcAAAD/
/wMAAQDz/+v/7//w//H/8v/0//f/+P/5//f/+//4//f/9v/2//j/+f/7//j/9P/3//j/
+f/0//L/7//s//D/8//2//f/9v/1//T/8//1//P/8//1//f/9//4//n/+f/2//b/+P/4
//f/9v/1//n/+v/6//z/+v/7//v/+v/2//X/9P/z//T/9v/3//f/+f/9////AQD8//r/
+v/4//z/+P/6//r/+f/6//7/AQADAAEA//////z//v8CAAEAAgAEAAYACAALAAsACgAJ
AA0AEAAUABgAFQARABIAFQAUABYAFgAWABgAHAAdACAAIgAjACQAJQAnACYAJgAnACYA
JQAiABwAHQAeAB8AHwAdAB8AHQAZABUAFQAVABEAEgASAA8ADgAJAAgABwAGAAcABgAE
AP///P/8//r/+v/4//f/9v/0//X/9//5//v/+P/1//T/9P/4//n/+P/5//f/9v/0//T/
8v/0//H/7//z//X/9//6//j/+f/5//j/9//2//f/+P/2//X/8//z//D/8P/v/+//8//z
//P/9f/1//X/9//0//H/8P/w//T/9v/2//T/9P/4//r/+//6//r/+//7//n/+v/9//j/
9v/3//f/9//5/wAA/v/6//j/9v/0//f/+P/5//r/+P/4//j/+P/3//b/9f/0//n//P//
/wIAAAD+//z/+v/3//b/9f/0//b/9v/2//b/+f/6//v//P/5//j/9//2//X/9P/z//L/
9v/4//r//P/7//r/+f/4//j/+P/4//j/9v/2//b/9v/4//j/+P/4//r/+v/6//r/9//2
//X/9P/0//T/9P/0//j/+v/8//7/+//4//X/8v/z//T/9f/2//f/+P/5//r/+//8//3/
/v/6//j/9v/0//L/8v/y//L/9f/2//f/+P/5//r/+//8//n/9v/z//D/8//0//X/9v/4
//j/+P/4//X/9P/z//L/9f/4//v//v/8//r/+P/2//j/+P/4//j/+P/4//j/+P/5//r/
+//8//n/9v/z//D/8v/y//L/8v/z//T/9f/2//j/+v/8//7/+//4//X/8v/0//T/9P/0
//b/9v/2//b/+P/4//j/+P/6//z//v8AAPn/9P/v/+r/7f/w//P/9v/5//r/+//8//v/
+v/5//j/9v/2//b/9v/0//T/9P/0//f/+P/5//r/+v/4//v/+//3//f/9//3//b/9f/z
//D/9f/4//n/+f/3//j/+P/4//b/9P/1//T/9f/2//j/+v///wEAAwAGAAYABQADAAIA
AAAEAAUABgAIAAoACgAEAAQABAAFAAUABwAIAAkACQAGAAQAAgD///3//P/9//r//P/7
//z//f/6//n/+P/3//X/8v/y//T/8//y//H/8P/y//H/8//2//v/+//8//z/9P/m/9//
4f/g/+D/5v/r//T/CAAbACwAPwBRAGAAcQCKAJsAnQCTAIEAcABrAGkAWQBHADwAKAAQ
AAcAAADz//X///////3//f/4//f/9v/2//f/+f/5//b/+f/4//f/9v/2//b/9//5//b/
8//3//n/+//3//b/9P/y//X/9f/1//P/8f/v/+3/6//w//H/9P/5//f/9f/0//P/8f/u
/+7/8P/0//X/9v/3//f/9v/0//T/8//1//b/9v/0//P/8v/x//H/8v/y//H/8v/1//b/
9//z//L/8//y//b/9P/4//r//P/+/wMABwAAAPn/8v/t//D/9P/6//v/+//8//3//v8A
AAEAAQABAAAAAAABAAIAAAD9////AwAIAA4AEgAWABEAEgAQABAAEQATABUAFwAZABgA
GAAZAB4AIQAiACAAGgAYABYAEwAVABkAGQAXABUAFwAZABcAFAAUABEAEAANAA4ADwAQ
ABEAEAAOAAkABQAEAAEAAAACAAEAAAD+//7///8AAAEA/v/7//r/+v/7//v/+f/5//v/
+v/4//j/9//w//T/9f/2//f/+P/1//L/7//s//D/8v/5//3/+v/5//j/9//5//n/+P/2
//j/+v/6//n/9//4//j/+P/5//r//v8AAAIAAgADAAQAAwADAAMABAAEAAMAAQAAAP3/
AAAAAAAAAgAEAAQA/v/8//z//f/9//3//P/7//n/9f/0//P/8f/w//D/8v/w//P/8//1
//f/9P/z//L/8f/y//D/8f/0//T/9P/0//T/9v/z//P/9P/v//H/9v/4//T/8P/p/+H/
2v/c/+T/7f/4/wAACwAgADkATwBiAH0AlACjAKkApQCPAG4AVwBRAEMAMQAmAB4AEAAH
AAgABQD///v/+f/5//v//P/4//b/9f/1//T/8//v//H/8v/z//T/9v/2//f/+f/2//P/
9f/1//X/9f/2//b/9v/1//X/9f/z//X/9f/1//X/8v/v/+7/7//y//P/9f/3//n/9v/2
//j/+f/5//n/+f/2//T/8f/w//T/9//5//r/+//7//v/+//3//b/9P/x//T/9//4//n/
+P/4//r/+v/8//j/+v/6//j/+v///wMAAQD9//n/9//5//7/BQAHAAUABAADAAIABQAF
AAQAAwAGAAgACwAOABAADQAPABMAEgAUABQAFAAVABoAHAAgAB4AHQAcABsAHwAgACIA
JQAlACcAJwAkACAAHgAcABkAGgAfACAAHwAaABkAGAATABEAEAAMAAoACAAIAAgACAAH
AAYABAD/////AAD//wAA/f/7//n/9v/3//f/9//3//j/9//4//r/+f/3//P/8f/y//L/
8f/y//T/+P/3//f/9P/z//L/8v/z//X/9v/2//T/9P/2//j/+f/5//j/+f/1//T/8v/x
//L/7//s/+v/8P/z//j/+P/1//L/8P/y//P/9P/z//T/9f/0//L/7v/w//P/9f/1//f/
+//3//b/9//3//f/+f/8//z/+//6//n/+P/1//T/8//y//X/9v/3//j/+f/6//v//P/8
//z//P/8//n/+P/3//b/9P/0//T/9P/1//b/9//4//f/9v/1//T/9//4//n/+v/8//z/
/P/8//f/9P/x/+7/8v/0//b/+P/2//b/9v/2//j/+P/4//j/9//2//X/9P/3//j/+f/6
//z//P/8//z/+v/4//b/9P/y//L/8v/y//b/+P/6//z//P/8//z//P/4//b/9P/y//D/
8P/w//D/8v/0//b/+P/6//z//v8AAP3/+v/3//T/9P/0//T/9P/1//b/9//4//r/+v/6
//r/+f/4//f/9v/1//T/8//y//T/9P/0//T/9v/2//b/9v/5//r/+//8//z//P/8//z/
9//0//H/7v/z//b/+f/8//z//P/8//z/+f/4//f/9v/0//T/9P/0//T/9P/0//T/9v/4
//r//P/7//r/+f/4//T/8v/w/+7/8P/w//D/8P/z//b/+f/8////AAABAAIA/v/8//r/
+P/1//L/7//s/+7/8P/y//T/9//4//n/+v/8//z//P/8//z//P/8//z/+P/0//D/7P/x
//T/9//4//3//f/7//v/+P/3//j/9//3//b/+f/8//n/9f/y//D/9P/2//j/+v/7//r/
+P/2//j/+v/8//3//v8AAAIAAwACAAIAAAAEAAgACgALAA4ADAAEAAAA/v8CAAMABAAE
AAMAAQAAAAAAAgADAAQABgAHAAQAAgD///3//f/9//3/+//5//f/8v/y//T/9P/0//f/
+P/5//f/9f/4//n/9f/w/+z/7v/s/+f/5f/i/97/5P/v//j/CAAXACIANQBTAGYAcwCE
AJkAowCZAIsAdgBnAFkATQBBADYAHgAGAAEAAgD9//3/AQABAPv/+f/6//v/+v/6//v/
+f/5//b/+f/3//X/8//y//X/9//6//j/9f/3//f/9//1//b/9v/2//n/+f/5//f/9v/1
//T/8//z//H/8f/z//X/9//6//3/+P/y/+//7v/x//P/9f/3//X/9P/y//L/9v/5//v/
/P/4//f/9v/1//X/9v/2//X/9f/3//f/9//6//z/AAACAAAA+v/6//j/9v/2//n/+//6
//f/9P/z//f//P8DAAUAAgACAAIAAgADAAMAAgABAAMABAAGAAgACgAJAA0AEwASABIA
EAAOAAwADgANAA4AEAATABYAGQAaABoAGwAdACAAIwAkACIAIAAgACAAHwAeACEAIAAd
ABsAGwAbABcAGgAcABsAHAAUABIAEAAOAA8ADgAMAAcABwAIAAcACAAIAAcABgAEAAEA
AQABAAEA+f/1//X/+P/7//z//f/+//3//P/7//r/+P/2//n/+f/3//f/9//3//z//f/9
//z//v8AAAAA///9//7//v/+/wAAAAADAAQABQAGAAgACgAJAAcABQAEAAMAAQD+//z/
/P8CAAUACAAHAAgABwAAAPv/+v/6//n/+f/4//f/9f/1//b/9//3//T/9P/2//T/9f/z
//P/8//1//X/9f/1//f/9P/0//b/9//4//n/+v/5//X/9P/0//H/8f/0//b/9P/w/+v/
5//m/+j/7P/x//j/AAARAC4ARwBZAHAAhwCUAJkAnQCZAIUAbABRADkALwAnABoAFAAQ
AAcAAAABAAMAAwD///X/8f/0//b/9v/3//n/9//3//T/9//2//X/9P/0//X/9//6//j/
8f/z//P/8//0//b/9//4//n/+f/5//f/+f/5//n/+f/3//X/9f/3//T/8//z//P/9f/y
//L/9P/2//f/+P/5//n/+P/2//b/+P/7//3//v/5//f/9f/z//b/+P/5//n/+//9//3/
/f/8//z//v/+//7/+v/8//z/+f/6//7/AQADAAEA////////AgAHAAcABgAGAAYABgAM
AA0ADQANAA0ADAAMAAwADgALAA0AEQATABYAFwAYABsAIAAiACYAJAAjACIAIQAfAB4A
HgAfACIAJQAmACQAJAAkACQAIwAgACMAIgAfABoAGQAYABMAEgASAA8ADgAJAAgABwAG
AAUABAACAP3/+v/6//j/+P/4//f/9v/0//b/9//4//n/+f/3//f/+P/8//3//P/9//n/
9P/u/+r/7f/y//L/8//1//X/9f/2//T/9f/1//T/8f/w//H/8v/z//P/8v/z//X/9v/2
//f/9//z/+//7f/x//P/9//2//P/8v/y//b/9//4//f/+P/4//j/9//0//T/9f/1//P/
9v/7//j/+P/3//X/8//z//r//P/7//r/+f/4//r/+v/6//r/9//2//X/9P/0//T/9P/0
//b/+P/6//z/+//6//n/+P/6//r/+v/6//j/+P/4//j/+v/6//r/+v/5//j/9//2//T/
9P/0//T/9v/2//b/9v/4//j/+P/4//f/9v/1//T/9v/2//b/9v/2//b/9v/2//j/+P/4
//j/9//2//X/9P/1//b/9//4//j/+P/4//j/+P/4//j/+P/2//b/9v/2//b/9v/2//b/
9f/0//P/8v/0//T/9P/0//X/9v/3//j/+v/6//r/+v/4//b/9P/y//L/8v/y//L/9v/4
//r//P/6//r/+v/6//f/9v/1//T/9P/0//T/9P/0//T/9P/0//b/9v/2//b/+P/4//j/
+P/4//j/+P/4//T/8v/w/+7/8f/0//f/+v/3//b/9f/0//b/9v/2//b/9v/2//b/9v/0
//T/9P/0//T/9P/0//T/9v/2//b/9v/2//b/9v/2//b/9v/2//b/+P/6//z//v/8//r/
+P/2//X/9P/z//L/9P/y//X/9f/1//X/9f/1//X/9f/0//L/8v/0//T/8//0//b/9//4
//f/9v/4//j/9f/0//T/9P/2//f/+P/6////AQACAAQAAQAEAAQABAACAAQABAD+/wAA
AgAFAAcACAAIAAgABwADAAIAAQD///7//v8AAP7/+v/3//b/9f/3//f/9//3//X/8v/y
//T/9P/0//T/9P/y/+//7//w//H/8f/2//z/+v/s/9v/1//c/+D/6P/1/wQAEAAZACwA
RQBXAF4AbQCIAJsAlwCJAHMAYgBXAEkAOQAtABoACAAEAAMAAAD9/////f/3//X/+f/6
//b/9P/z//P/9f/1//L/9f/1//X/9f/2//b/9//5//b/7v/v/+7/7f/w//T/9//6//n/
9//1//H/8f/x//H/8f/z//H/8f/z//D/7//v/+//8f/w//L/9v/2//X/9P/z//H/8P/u
/+7/8P/z//X/9v/z//P/8//z//P/9P/0//P/8f/z//P/8//z//T/9//4//j/9P/2//b/
9P/2//v///8AAP3/+v/5//f/+P/7//n/+v/6//r/+v8AAAEAAQABAAIAAgADAAQABAAB
AAMABwALAA4ADwAQAA4AEgATABYAFwAZABsAHQAaABYAEwARABUAFwAXABQAFQAYABsA
HQAcAB8AHgAbABcAFwAXABMAFAAUABEAEAAPABAAEQASAA4ADAAJAAMABAAEAAIAAgAD
AAMAAwACAPz/+f/2//P/9P/z//T/9v/5//n/9//3//j/+P/3//j/+//2//D/7v/u/+7/
7v/x//L/8//0//T/8v/1//X/8v/x//D/7//z//P/8v/w//T/9v/2//X/9v/4//n/+v/8
//z///8AAAAAAAABAAIAAQABAAEAAgABAAEAAAAAAPz/AAABAAIAAAACAAIA/P/6//r/
+//7//n/+P/3//X/9v/2//b/9f/3//j/+//6//b/8//y//H/8f/x//H/8f/0//L/8//2
//P/8v/x//D/8f/v//D/8v/z/+v/7P/2//z/8v/l/+P/6P/q/+z/7f/u//z/EQAkADsA
UwBmAHcAigCdAKcAmQB5AGQAYQBZAEcANwAmABQACAD9//j/+f/5//3/BQAFAAMA/P/6
//j/9//3//X/9f/y//X/8//z//P/9P/0//X/9//0//H/8//z//P/8//0//T/9P/2//f/
+P/3//X/8//x/+//8//z//X/+f/5//n/+v/7//r/9v/1//b/9//3//f/9//3//b/9P/0
//T/9f/1//T/9P/1//b/9//1//b/9v/1//b/+f/6//v//P/8//7//v/+//r//P/8//n/
+v/+/wEAAgD///z/+//9/wAABQAFAAMAAgABAAAAAgADAAMAAwAFAAYACAAKAA0ACwAO
ABMAFQAYABkAGgAXABoAGgAcABsAGwAbABsAGQAYABgAGQAgACUAKAAoACUAJAAjACEA
HQAfAB0AGQASABEAEAALAA8AEgASABQADgAMAAoACAAEAAAA+//z//b/+v/8/wAA///9
//v/+P/3//f/9//3//f/9f/1//b/9f/1//P/8//1//T/8v/y//P/9v/0//P/9f/1//X/
9v/2//f/9//2//X/9P/1//b/9v/1//P/8//1//b/9v/3//n/9//1//X/9f/1//f/9P/y
//D/7//y//L/8v/w//D/8P/w/+//7P/u//H/8//z//b/+//4//j/+P/3//b/9//4//b/
9P/0//T/9P/0//T/9P/0//f/+P/5//r/+f/4//f/9v/2//b/9v/2//P/8v/x//D/8v/0
//b/+P/1//T/8//y//T/9P/0//T/9//4//n/+v/3//b/9f/0//T/9P/0//T/9f/2//f/
+P/2//T/8v/w//L/8v/y//L/9P/2//j/+v/5//j/9//2//b/9v/2//b/9f/0//P/8v/0
//T/9P/0//L/8v/y//L/8//0//X/9v/2//b/9v/2//b/9v/2//b/9f/0//P/8v/0//T/
9P/0//b/9v/2//b/8//y//H/8P/z//T/9f/2//X/9P/z//L/9f/2//f/+P/2//T/8v/w
//D/8P/w//D/8//0//X/9v/0//T/9P/0//H/8P/v/+7/8P/y//T/9v/0//T/9P/0//T/
9P/0//T/8v/y//L/8v/z//T/9f/2//X/9P/z//L/8//0//X/9v/z//L/8f/w//T/9v/4
//r/+P/2//T/8v/y//L/8v/y//T/9P/0//T/8v/y//L/8v/0//T/9P/0//b/9v/2//b/
9P/0//T/9P/0//T/9P/0//X/9v/3//j/9//2//X/9P/0//L/9f/1//H/8f/x//H/9P/1
//X/9P/0//T/8v/v//H/9P/2//j/9v/0//X/9P/4//r//f8AAP///f/7//r/+f/5//j/
+P/6/wAAAwAGAAQABAACAPr/+//8//7///8CAAIAAgABAAMABAAFAAUAAwACAAMAAAD6
//X/8v/v//P/9f/3//n/+P/0//P/9P/z//L/8f/w/+3/6f/o/+j/6//1//r/8P/g/9r/
3//n/+z/7P/s//P/BAASAB8AMgBJAF8AdACFAJQAmQCPAH0AbwBiAFkASwA7AC0AIAAU
AAoAAQD2//P/9f/5//3/+f/z//L/8f/w//D/8f/y//P/8f/1//H/7//t/+z/8P/z//f/
9v/v//H/8f/x//P/9P/0//T/8v/x//D/7f/u/+//8P/x//L/8f/y//X/8f/v/+7/7f/v
/+z/7P/u//H/8f/x//H/7//u/+z/7P/t/+//8P/w//D/8f/y//P/8v/y//H/7//w//P/
9P/1//P/8v/z//L/9f/y//X/9v/1//b/+v/9//z/+f/2//X/9f/4//3//f/8//z//P/8
/wAAAQABAAEAAQACAAQABgAEAAEAAwAHAAkADAANAA4ACgAMAAsADAAPABEAEwAVABcA
FgAWABcAGQAbABsAGAAUABQAFAATABYAHQAgACEAGwAbABsAFwAYABgAFQAUAAwACgAI
AAYACQAKAAoABwAEAAIA/v/8//////////7/+//1/+//8P/z//b/+f/8//r/+P/2//T/
8v/w//P/8//z//P/8//z//X/9f/0//L/9P/2//b/9f/3//j/+P/4//v//P8AAAIAAgAC
AAMABAABAP///f/8///////+//7/+//+//7//v8AAAIAAgD8//r/+v/7//v/9v/y/+7/
6f/r/+z/7f/t/+3/7v/x//D/7f/r/+v/6//t/+3/7f/t/+//7v/w//T/9f/2//f/+P/z
/+3/6v/o//P/8f/w/+7/8P/s/+H/3f/k/+r/8P/3//z/AgAPACQAPQBZAHAAgQCUAKMA
mQCBAGkAVgBLAEMALwAXAAwABgD8//f/+P/5//n/+//3//P/9f/6//b/9P/z//P/8v/x
/+3/7//x//H/8f/y//X/9//6//j/8//1//X/9f/y//L/8f/w//P/8//z//H/8v/z//T/
9f/0//H/8P/x//H/8f/y//P/9f/y//L/9P/0//P/8v/x//L/8v/x//L/8v/z//P/8v/z
//X/9//5//f/+P/4//f/9v/3//b/9f/0//T/9v/2//v/+P/7//z//P/+/wMABwADAP//
+//5//f/+v//////AAACAAQABgAIAAcABQADAAcACAAKAAwADwANABAAFQAWABgAGAAY
ABYAGgAbAB4AHAAdAB4AHwAhACAAIAAhACAAIQAgABwAHQAeAB8AHwAcAB8AHgAbABQA
EwASAA0ACQAIAAQAAgABAAIAAwAEAAYABgAFAAEA/P/6//b/9P/3//f/9//2//P/8//z
//P/8//x//H/8v/y//H/7v/t//D/8P/v//D/7//y//D/7//x//H/8f/y//L/8//z//L/
8v/y//T/9v/0//H/7f/r/+3/8P/y//X/9P/x/+7/7f/u/+//8v/w//H/8v/0//r/+P/2
//L/8P/y//L/8f/u//D/8f/x/+//8v/3//T/9P/3//f/9//5/wAA9v/1//T/8//y//T/
9P/0//T/9v/2//b/9v/0//T/9P/0//P/8v/x//D/8P/w//D/8P/y//T/9v/4//X/9P/z
//L/8v/y//L/8v/0//T/9P/0//L/8v/y//L/9P/0//T/9P/0//T/9P/0//L/8v/y//L/
8P/w//D/8P/v/+7/7f/s/+//8P/x//L/8v/y//L/8v/x//D/7//u//H/8v/z//T/8f/w
/+//7v/w//L/9P/2//P/8v/x//D/8P/w//D/8P/u/+7/7v/u//D/8P/w//D/8v/y//L/
8v/x//D/7//u//D/8P/w//D/8v/y//L/8v/z//T/9f/2//L/8P/u/+z/6v/q/+r/6v/u
//D/8v/0//L/8v/y//L/8P/u/+z/6v/r/+z/7f/u//D/8P/w//D/8//0//X/9v/z//D/
7f/q/+v/7P/t/+7/8f/y//P/9P/y//D/7v/s/+//8P/x//L/8f/w/+//7v/x//L/8//0
//P/8v/x//D/7//u/+3/7P/t/+7/7//w/+3/7//u/+v/7P/t/+7/8f/x//D/7v/w/+//
7v/s/+v/6v/q/+r/6v/t//H/8//0//P/8//z//P/8//z//T/9f/3//b/9v/0//z///8C
AAQABQAEAP3/+v/4//n/+f/5//n/+f/4//j/+P/4//f/9v/3//r/+f/5//P/8f/v/+3/
6//r/+v/6//r/+z/7//w/+3/6v/n/+T/5f/n/+r/7f/n/+T/6P/m/97/2//f/+D/3v/o
//X//P8IABsAJAAvAEUAWgBtAIAAjwCRAIcAcwBaAEEALwAhABUACAACAAIA/f/u/+v/
8//x/+3/8f/x/+z/6f/o/+j/6f/o/+f/4//l/+j/6//u//L/8P/x//P/8P/p/+v/6//r
/+v/7P/s/+z/6//r/+v/6f/n/+f/5//n/+T/4f/g/+H/5f/n/+r/7f/t/+r/6v/s/+v/
6f/n/+X/6P/o/+f/6P/r/+3/7v/u/+3/7f/t/+3/6//s/+z/6//o/+n/6P/n/+n/7P/x
//T/8v/q/+j/5P/o/+z/8//5//f/8//v/+3/7v/y//j/+f/1//T/8//y//j/+f/5//n/
/f/+/wAAAgD///n/+P/5//7/AgAEAAYABQAIAAgACgAMAA0ADgAPABAAEAARABMAFQAX
ABcAFAAUABQAFAATABEAEwARAA0ADQAPABEADwANAAwACAAGAAYACAAKAAwACAAGAAMA
/f/8//z/+v/6//j/9//2//T/8P/v/+7/7f/p/+f/5//o/+v/7f/t/+//9//w/+j/6f/q
/+v/7P/s/+z/7P/s/+v/6P/q/+n/5//n/+f/5//q/+v/6//q/+r/7P/s/+v/7v/w//H/
8v/w/+7/7//u//D/8v/1//j/+P/3//b/9v/3//f/9v/2//H/9P/0//T/8//0//P/7P/s
/+7/8f/z//L/8P/u/+v/6f/o/+f/5f/k/+T/5v/k/+P/4f/h/+H/4//l/+f/6f/p/+b/
5v/o/+b/5v/m/+b/6P/l/+X/5v/h/+X/5P/i/+D/2v/T/9X/3P/g/+L/6//0//z/AwAa
ADcASQBaAG8AggCNAI8AgQBtAGIAWQBFAC0AHQAOAPz/8P/x//L/7//v/+3/5//n/+n/
5v/n/+b/5v/n/+X/5f/i/+X/5//n/+f/6P/n/+f/6P/k/+H/4//j/+P/4v/i/+H/4P/i
/+P/5P/j/+P/4//j/+P/4//h/+H/4//j/+P/5P/l/+P/4P/g/+L/4//j/+P/4//j/+L/
4P/g/+H/4//k/+T/5P/l/+b/5//m/+b/5f/j/+P/5f/l/+X/4v/i/+T/5P/p/+b/6f/q
/+j/6v/v//P/8P/r/+b/4//l/+j/7f/t/+r/6v/q/+r/8f/z//T/9f/1//b/+P/6//r/
9//5//3//f/+//3//P///wQABgAKAAoACwAMAA0ADQAMAAwADQANAA0ACwAGAAQABAAE
AAMABAAJAAoACQADAAMAAwD///3//P/4//b/7//u/+3/7P/r/+r/6P/j/+T/5P/i/+L/
5v/n/+j/6P/m/+X/5P/j/97/2f/W/9T/2P/b/9z/3//g/+D/3//g/9//4v/g/9//3f/d
/93/3v/c/93/3f/c/97/3v/g/+L/3//d/9r/2f/a/9z/3f/f/97/2//Y/9f/2P/Z/9z/
2v/T/w==
         </WaveFormData>
      </LeadData>
      <LeadData>
         <LeadByteCountTotal>10000</LeadByteCountTotal>
         <LeadTimeOffset>0</LeadTimeOffset>
         <LeadSampleCountTotal>5000</LeadSampleCountTotal>
         <LeadAmplitudeUnitsPerBit>4.88</LeadAmplitudeUnitsPerBit>
         <LeadAmplitudeUnits>¦ÌV</LeadAmplitudeUnits>
         <LeadHighLimit>2147483647</LeadHighLimit>
         <LeadLowLimit>268435456</LeadLowLimit>
         <LeadID>II</LeadID>
         <LeadOffsetFirstSample>0</LeadOffsetFirstSample>
         <FirstSampleBaseline>0</FirstSampleBaseline>
         <LeadSampleSize>2</LeadSampleSize>
         <LeadOff>FALSE</LeadOff>
         <BaselineSway>FALSE</BaselineSway>
         <ExcessiveACNoise>FALSE</ExcessiveACNoise>
         <MuscleNoise>FALSE</MuscleNoise>
         <LeadDataCRC32>2893869810</LeadDataCRC32>
         <WaveFormData>
+v/6//r/+v/6//r/+v/6//v//P/9//7//P/8//z//P/+//7//v/+//3//P/7//r/+v/6
//r/+v/6//r/+v/6//z//P/8//z/+//6//n/+P/6//r/+v/6//v//P/9//7//v/+//7/
/v/9//z/+//6//v//P/9//7//P/8//z//P/6//r/+v/6//z//P/8//z/+v/5//n/+v/9
//3//v////3//f/9//z/+v/5//n/9//5//3///8BAAAA//8AAAAA/v8AAAEAAQD///3/
+//5////AgAFAAgABwAFAAQABAAJAAwADQANAAwADAAMAAkABwAHAAcABgACAAEAAQAA
AAAAAQACAAMAAgABAAAA///9//3//f/7//v/+v/6//r/+v/6//n/+f/3//f/9//4//r/
+v/6//r/+//7//z/AQD///n/9v/4//n/BAAWACEAIgAlACwAOwBJAFAAWgBoAHcAiQCT
AIsAegBcADsAIwAYAAwABQD+//X/7v/w//L/9f/6//7//v8AAAEAAwABAP7//f/6//n/
9v/1//f/+P/4//j/9v/2//f/9//2//X/9f/1//b/9//4//n/9v/0//P/9P/2//b/9v/2
//f/9v/2//b/9//3//f/+P/2//X/9f/1//j/+P/4//j/+v/7//v/+//4//j/+P/4//X/
9f/0//P/8//1//n/+//7//r/+f/2//j/+f/8//3/+v/4//b/9f/3//r//f8AAP///v/9
//7//f/9///////+//7//v8AAAEAAgAFAAYABQAGAAYABgAFAAYABgAGAAsADgAOAA8A
DQANAA8ADwARABIAEwAUABMAEwATABMAFAAWABYAFQASABIAEgASABMAFAAVABUAFwAY
ABcAFwAUABIADwANAA0ADAALAAoACgAJAAgABQAFAAUABQAEAAEA///9//z//f/8//3/
//////z//P/6//r/+v/6//r/+f/5//r//P/7//v/+//7//v/+//6//r/+//9//3/+//9
//3//f//////AQACAAUACAAKAAsACQAJAAkACQAIAAYABAACAAUABQAGAAgACAAKAAoA
CQAHAAYABQABAP7//f/8//r/+//7//z//P/6//n/+P/3//f/9//3//f/9v/3//j/9//1
//T/9P/0//b/+P/5//v/+v/5//j/+P/4//j/+P/4//f/9//8/////f/3//b/+P/7/wAA
CAAPABQAHQAsADkARwBSAGIAdgCJAJUAnQCXAHoAUAAxACMAHAASAAsABgADAP7//P8A
AAUABAD8//j/+v/3//r/+f/3//f/9f/1//P/8//x//L/8v/y//D/8P/x//H/8v/x//H/
8f/x//H/8f/x//H/8P/w//L/8P/w//D/8P/t/+z/7P/s/+//8f/z//b/9P/z//P/8//y
//L/8v/y//L/8//z//P/8f/w/+//7v/x//P/9P/1//P/8//1//X/9P/0//T/8v/w//H/
9P/1//f/9v/1//X/9f/2//f/+P/6//r/+v/8//v/+//9//3//f/+////AgABAAAAAQAA
AAMABAAEAAQABQAGAAYABgALAA4ADgAPAA8ADwARABEAEQAQAA8ADgARABEAEQARABIA
FAAUABMAEQAQAA8ADgALAAoACQAHAAkACgAJAAkACgAKAAkACQAGAAQAAgAAAAIAAQAA
AP3//////////v/8//v/+v/6//r/+P/4//n/+f/4//b/9v/3//j/+f/6//z/+//7//v/
+v/5//j/9//1//X/9f/z//T/+f/6//r/+P/5//n/+P/2//f/9//5//T/8//z//L/9P/2
//j/+v/5//j/+f/5//f/9//3//b/9v/3//j/9//5//v//P/8//v//P/9//3//f/8//r/
+P/3//b/9v/3/wEA/v/8//z//P/8//z//P/8//z//P/8//z//P/5//j/9//2//r//P/+
/wAA/f/8//v/+v/4//j/+P/4//r/+v/6//r/+v/6//r/+v/6//r/+v/6//n/+P/3//b/
+P/4//j/+P/5//r/+//8//r/+v/6//r/+P/4//j/+P/2//b/9v/2//f/+P/5//r/+P/4
//j/+P/3//b/9f/0//f/+P/5//r/+f/4//f/9v/3//j/+f/6//r/+v/6//r/+P/4//j/
+P/6//r/+v/6//j/+P/4//j/9v/2//b/9v/0//T/9P/0//T/9P/0//T/9v/2//b/9v/4
//j/+P/4//f/9v/1//T/9f/2//f/+P/6//r/+v/6//r/+v/6//r/+f/4//f/9v/4//j/
+P/4//r/+v/6//r/9//2//X/9P/2//b/9v/2//f/+P/5//r/+P/4//j/+P/4//j/+P/4
//b/9v/2//b/9P/0//T/9P/1//b/9//4//f/9v/1//T/9f/2//f/+P/4//j/+P/4//j/
+P/4//j/9v/2//b/9v/1//T/8//y//X/9//6//7/+//5//j/9//3//f/9//2//T/9f/3
//f/9//5//n/+f/7//v//f/+//v//P/8//v//f/9//3//f8DAAQABQAGAAQAAwADAAQA
BAAGAAYABQAHAAgACQAHAAUABQAFAAQAAAD//////v/9//3//f/9/////////////f/9
//3/+//7//r/+v/6//j/+P/3//f/9f/1//X/9v/4//j/+P/4//v/+f/4//n/9//1//j/
+v/7//7/CAATABYAHQAqADsASwBSAFoAagB9AI8AnQChAJAAagA/ACsAHAAKAAMA/v/1
//D/7v/w//v/BAAEAAAAAAD9//z/+f/1//P/9P/1//T/9f/0//T/8//y//P/9P/2//f/
9P/z//P/8//x//H/8f/x//P/8v/y//T/8v/y//L/8v/y//L/8//0//L/8f/w//D/8v/x
//H/8f/1//b/9//4//X/9f/0//P/9P/0//T/9P/0//X/9f/1//H/8f/z//P/9v/2//b/
9P/z//P/9f/1//j/+P/4//n/+P/4//j/+P/6//r/+v/8//v/+//9//3//P/8//z//v8A
AAAAAgACAAMABAAEAAQABAAEAAMAAgAHAAwADgARAA8ADwARABEAEgASABIAEgATABMA
EwATABIAFAAUABMAFAAUABQAFAAUABQAFAATABQAFAASABEAEAAQAA8ADwALAAoACQAI
AAkACQAJAAcABgAFAAQAAgACAAEAAAAAAAAA/v/+/////f/8//r/+v/6//r/+v/6//z/
+//7//v/+//5//r/+v/6//r/+v/3//X/9P/0//j/+f/7//3/+v/5//j/9v/2//f/+f/5
//v//f/9//3//f/9////AAADAAYACAAJAAkACQAJAAkACQAIAAcABgAIAAcABwAIAAkA
CgAJAAcABwAIAAkABwACAAEAAAD+//7//f/9//z/+f/5//n/+f/5//n/+f/5//n/+f/5
//f/+f/4//j/+P/6//r/+f/5//f/9//3//j/9v/2//b/9v/1//X/9P/1//X/+f/+//z/
+f/+/w4AFwAWABsAJAAxAEEATgBSAGIAewCPAJkAmwCQAHIASQApABoAEAAPAAwAAQD6
//r//v///wAAAAACAAIAAQD///v/9v/z//P/8//x//H/8//0//T/9P/z//L/8v/x//H/
8f/y//P/8//z//P/8//y//D/7//w//L/8v/y//L/8P/u/+3/7P/w//H/8v/0//L/8f/x
//H/8P/w//D/8P/x//P/9P/1//T/9P/0//T/8v/z//P/8//z//P/9f/1//T/9P/0//L/
8//1//n/+//5//b/8//x//P/9v/5//z//P/8//z//v/+//3//v/9//7//v/+/wAAAAAA
AAIAAgAFAAYABgAGAAkACgAKAAoACgAMAAsACwAMAA0AEAARAA8ADgANAAwAEAARABIA
EwATABQAEwARABAAEAAQABAAEAAQABAADwAMAAwACgAJAAoACgAJAAkABQAEAAMAAgAC
AAEAAAD9//7///8AAAAA///9//v/+v/7//r/+//9/////v/8//z/+f/4//f/9v/5//n/
+v/7//v/+//7//v/+f/5//n/9//1//n/+f/4//j/+f/5//j/+v/7//v//f/5//n/+v/6
//n/+P/3//b/+P/4//r/+//5//n/+f/4//j/+f/6//n/+P/5//n/+P/5//r/+//7//z/
/P/7//r//P/8//3////9//7//v/+//7//v/8//z//P/8//7//v/+//7//P/8//z//P/8
//z//P/8//7//v/+//7//f/8//v/+v/7//z//f/+//3//P/7//r//P/8//z//P/+//7/
/v/+//v/+v/5//j/+f/6//v//P/6//r/+v/6//z//P/8//z//P/8//z//P/8//z//P/8
//7//v/+//7/+//6//n/+P/5//r/+//8//z//P/8//z//P/8//z//P/6//r/+v/6//r/
+v/6//r/+v/6//r/+v/8//z//P/8//z//P/8//z/+v/6//r/+v/7//z//f/+//3//P/7
//r//P/8//z//P/6//r/+v/6//z//P/8//z/+//6//n/+P/5//r/+//8//z//P/8//z/
+//6//n/+P/6//z//v8AAP7//v/+//7//P/8//z//P/8//z//P/8//r/+v/6//r//P/8
//z//P/+//7//v/+//3//P/7//r/+f/4//f/9v/5//z///8CAAAAAAAAAAAA///+//3/
/P/7//r/+f/4//v//P/9//7//P/8//z//P/6//r/+v/6//r/+v/6//r/+//8//3//f/9
//7//v/9//v/+//7//v/+//6//r/+//9//3//f////7//f/8//v///8AAAAAAgABAP//
/f/7//z//f8BAAIABQAGAAcABwAHAAgACgAMAAwACwAKAAoACAAFAAMAAwAFAAYABgAH
AAYABAACAAEAAQABAAEAAQADAAMAAQABAP///f/9//z/+v/6//r/+v/7//v/+//7//n/
+v/6//r/+v/4//f/+f/8//v/+f/9/wIAAAD//wYAEgAbACAAIwAsADcARQBQAFgAZgB5
AI0AmQCbAJAAbgA/ACMAGgASAA0ABAD3//D/8v/2//3/AgAGAAQAAgADAAEA///8//v/
+f/5//f/9//3//j/+P/4//b/9v/3//f/+P/3//f/9//1//X/9f/1//j/+P/5//z/+//6
//n/+P/3//b/9v/2//n/+f/5//r/+f/3//b/9f/3//j/+f/6//f/9//2//X/9//4//n/
+v/4//n/+f/5//n/+f/7//v/+//6//n/9v/3//n//f////3//P/7//v/+//8//3//v/8
//z//P/+/wAAAQAEAAUAAQAAAP//AAACAAIABAAEAAcACAAIAAgACQAKAAoACgANABAA
EAARAA4ADQAOAA0AEQASABMAFAAVABUAFQAVABcAGgAbABsAGgAaABoAGgAZABgAFwAV
ABQAFAASABEAEwAUABQAFQASABAADgAMAAwACwAKAAcACQAJAAkACAAGAAUABAAEAAUA
BAAFAAcAAQD+//z//P/9//7///8AAP7//f/9//7//P/7//v/+//8//3//v/+//7///8B
AAEAAwAFAAUABQAFAAUABwAIAAgACgALAAsADQANAA0ADQANAAwACwAKAAgABwAHAAgA
DAAOAA4ADQALAAoACQAFAAEAAQABAAAA/f/7//r/+P/6//v//P/9//z/+//6//n/+P/5
//r/+f/6//r/+//8//z//P/7//v/+//7//v//P/8//z//P/8//n/9//4//3/AQD///r/
+v/7//7/BAANABQAGwAkADMAQQBKAFQAZAB3AIcAkwCTAIIAXAAzAB8AGgAYABEADAAD
APz//P/8/wEACgAIAAIAAAD//////f/6//n/9f/1//P/8//z//T/9P/0//X/9v/4//n/
9//1//T/8//z//P/8//z//T/9P/1//j/9//2//X/9P/1//T/9P/0//T/8//y//L/9f/1
//b/9//4//j/+P/4//f/9//2//X/9v/2//b/9v/2//f/9//3//f/9//5//n/+f/4//f/
9P/0//X/+P/5//v/+v/5//n/+P/4//j/+P/6//r/+v/8//3//f//////AAAAAAAAAgAC
AAIABAAEAAQABAADAAIABQAGAAYABgAKAA4ADwARAA4ADQAOAA0AEAAQABAAEAAPAA8A
DwAPAA8AEAAPAA0ADQAOAA8AEAAQABAAEAAPAA4ADgAMAAsABwAGAAQAAwACAAIAAgAC
AAQAAwACAP///////////v/9//v/+f/4//n/+P/5//v//f/8//r/+v/6//r/+v/6//j/
9//3//f/+f/5//n/+f/5//n/+f/3//f/+//7//r/9//3//b/9P/1//f/+P/7//n/+f/6
//r/9//2//X/9P/3//j/+//9//z/+//6//j/+f/5//n/9//5//v//P/8//v//P/9//3/
/v/+//3//P/5//j/+P/5/////P/8//z//P/8//z//P/8//z/+v/6//r/+v/6//r/+v/6
//z//P/8//z//P/8//z//P/6//r/+v/6//z//P/8//z//P/8//z//P/6//r/+v/6//j/
+P/4//j/+f/6//v//P/6//r/+v/6//r/+v/6//r/+P/4//j/+P/6//r/+v/6//r/+v/6
//r/+v/6//r/+v/6//r/+v/6//j/+P/4//j/+f/6//v//P/6//r/+v/6//j/+P/4//j/
+v/6//r/+v/4//j/+P/4//n/+v/7//z/+v/6//r/+v/5//j/9//2//f/+P/5//r/+//8
//3//v/8//z//P/8//r/+v/6//r/+f/4//f/9v/3//j/+f/6//n/+P/3//b/+P/6//z/
/v/8//r/+P/2//b/9v/2//b/9//4//n/+v/8//z//P/8//v/+v/5//j/+P/4//j/+P/2
//b/9v/2//f/+P/5//r/+v/6//r/+v/5//j/9//2//j/+P/4//j/+v/6//r/+v/4//j/
+P/4//j/9//3//j/+P/3//f/9//3//f/9//2//T/9f/3//f/+f/7//v/+//5//n/+//8
//r//P/9//3//f/9//3//f8AAAAAAAAAAAEAAQACAAQABQAGAAUAAwAFAAYABwAFAAUA
BQAFAAQAAgABAAEAAAABAAEAAQABAAAA///+//3/+//7//v/+f/3//b/9v/2//P/8v/w
/+//8v/1//j//P/7//r/+f/4//f/9f/2//f/+f/5//j/+P/7/wAACgAXAB4AIwAqADcA
QwBMAFQAZAB5AIkAlQCTAIIAYAA7ACUAGAAMAAMA/P/x/+7/8P/2//3/AAD+//7/AAAB
AP///f/6//n/9v/1//L/8f/z//T/9P/0//T/9P/1//X/8v/x//H/8f/0//X/9v/3//T/
8v/x//L/9f/2//f/+P/3//b/9v/2//T/8//y//L/9P/z//P/8//0//T/9P/0//T/9f/1
//X/9P/0//T/9P/y//P/8//z//L/8//2//f/+P/4//j/9v/1//X/9//3//n/+P/3//f/
+f/6//v//P/8//z//P/+//z/+//8//v/+//8//3/AAD///7////+/wEAAgACAAIABQAG
AAYABgAHAAoACgALAA0ADQAPAA8AEAAQABAAEAARABEAEQARABMAFgAXABcAFQAUABMA
EgAUABQAFAATABIAEgAQAA8ACwAKAAgABwAJAAoACwAMAAkABwAFAAEAAQABAAEAAAAC
AAEAAAAAAAAA/v/+///////+//z//P/5//j/9//2//j/+f/7//3//f/5//b/+P/4//j/
+P/4//f/9//4//b/9f/1//X/9f/1//X/9P/1//f/+v/7//n/+//7//v//P/9/wAAAgAE
AAYABwAHAAkACQAJAAkACwAKAAkACAAHAAUABAAEAAgACgAKAAkACAAIAAgABQADAAMA
AwACAP///f/8//r/9//3//f/9//4//n/+v/7//f/9//3//X/9f/0//T/9P/2//b/9f/1
//X/9f/1//b/+P/4//j/+P/z/+3/8v/7/////f/6//r//f8AAAYADwAUABkAIgAvAEMA
VABaAGQAeQCLAJMAlwCOAG4AQQAjABwAFgALAAIA+f/w//D/+v8BAAQABgACAP7//f/7
//n/9v/1//P/8//x//H/7//w//D/8P/y//L/8//z//D/7//v/+//7//v/+//7//x//D/
8P/y/+//7v/t/+z/7f/u//D/8v/y//H/8P/w//H/8f/y//P/9P/0//T/9P/y//P/8//z
//D/8P/w//D/8P/x//H/8f/v/+//8f/x//P/9P/1//T/8v/z//b/9//3//b/9f/1//X/
9v/3//j/9v/2//b/+P/6//v//v////z//P/8//7//v/+/wAAAAABAAIAAgACAAMABAAE
AAQABwAKAAoACwANAA0ADwAPAA8ADgANAAwADQANAA0ADQARABQAFQAVABIAEgASABIA
DwAOAA0ACwAJAAgABQADAAMABAAEAAUAAwACAAEAAAD///3/+//3//n/+//9//7//f/7
//n/+P/6//j/+P/5//v/+v/4//j/9v/2//b/9v/2//X/9f/1//X/9f/1//X/9//3//f/
9f/z//f/9//2//j/+f/5//j/9v/3//f/+f/1//X/9v/2//T/9P/0//T/9P/0//b/9//2
//f/+P/4//X/9f/1//P/8f/z//T/9P/3//j/+f/5//j/+P/3//b/+P/4//n/+//9//j/
9v/2//b/9v/3//j/+f/6//z//P/8//z/+//6//n/+P/5//r/+//8//n/+P/3//b/9//4
//n/+v/6//r/+v/6//j/+P/4//j/+P/4//j/+P/2//b/9v/2//f/+P/5//r/+P/4//j/
+P/2//b/9v/2//f/+P/5//r/+P/4//j/+P/6//r/+v/6//f/9v/1//T/9f/2//f/+P/6
//r/+v/6//n/+P/3//b/9v/2//b/9v/4//j/+P/4//j/+P/4//j/+P/4//j/+P/3//b/
9f/0//X/9v/3//j/9//2//X/9P/0//T/9P/0//f/+P/5//r/9//2//X/9P/2//b/9v/2
//T/9P/0//T/9v/2//b/9v/4//j/+P/4//f/9v/1//T/9v/2//b/9v/2//b/9v/2//j/
+P/4//j/9//2//X/9P/y//L/8v/y//T/9P/0//T/9f/2//f/+P/3//b/9f/0//T/9P/0
//T/8v/y//L/8v/1//b/9//4//b/9v/2//b/9P/0//T/9P/2//b/9v/2//b/9v/2//b/
+P/4//j/+P/3//b/9f/0//T/9P/0//T/9f/1//b/+P/3//X/9P/z//X/9f/1//T/8f/x
//L/8f/y//X/9v/3//n/+f/7//z/+//8//z/+//9//3//f/9/wAAAAAAAAAAAAD/////
AAADAAYABwAHAAMAAgABAP3//v///wAAAAD8//v/+//6//r/+//8//3//f/9//3//f/6
//n/+P/1//f/9v/2//b/9P/0//P/8//x//H/8f/y/+//7v/t/+z/7//3//j/9f/1//X/
9P/4////BAAOABcAHgAlADAAPwBJAFQAYABuAIEAjQCPAIcAbgBEACMAEwAIAP7/9//w
/+v/6v/q/+z/9f/+/wIA/P/2//f/9//1//L/8f/t/+3/6//r/+n/6v/q/+r/7P/u//H/
8//v/+3/7P/r/+z/7f/u/+//7//u/+7/8P/u/+7/7v/u/+7/7v/v//D/8P/v/+7/7v/u
/+3/7f/t//D/8P/w//D/7f/t/+z/6//s/+7/8P/y//D/8f/x//H/7f/t/+//7//y//L/
8v/w/+7/7//y//P/9f/0//P/8//y//L/8v/y//X/9v/3//r/+v/5//r/+f/2//b/9v/4
//n/+v/9//7///8AAAAAAAADAAQABAAEAAcACgAKAAsACAAHAAgABwAJAAoACwAMAA8A
DwAPAA8AEAASABIAEQAPAA4ADQAMAA8AEAARABEAEAAQAA4ADQAKAAoACQAJAAYABAAC
AAAAAwADAAMAAQD////////+//7//f/8//z//P/2//D/8P/z//b/+f/8//v/+f/4//j/
9//1//T/8//1//X/9f/0//b/9//5//n/+f/7//v/+//5//n/+//8//7/AAABAAEAAgAD
AAQABQAGAAQAAgAAAAIAAQABAAIAAwAEAAMAAQD+//7//v/7//v/+//7//r/9//1//T/
8v/v/+//7//v//D/8f/y//P/8f/x//H/7//x//D/8P/w//H/8v/y//P/8//z//P/9P/0
//T/9P/0//f/9f/y/+//8f/x//D/8P/1/wAACgALAAoADwAcACkAMwBAAFIAaAB9AI0A
jQB9AGQARAApABsAEgAIAAEA+P/x//T/+P/6////AgAAAP7/+v/3//b/8//v/+3/7f/t
/+v/6//t/+7/7v/u/+7/7v/v/+//7v/t/+3/7f/r/+v/6//r/+z/7P/t//D/7//u/+3/
7P/s/+z/7f/u/+3/7f/t/+7/7f/r/+r/6f/q/+r/6v/q/+3/7//w//H/7v/u/+7/7v/u
/+//7//v/+//7//x//H/8v/y//L/8P/u/+//8v/z//P/8v/x//H/8f/y//P/9P/2//b/
9v/4//f/9//5//n/+P/4//j/+v/8//z//v/+////AAAAAAAA//8AAAAAAAAEAAgACQAL
AAkACQALAAsADAAMAAwADAANAA0ADQANAAsADAALAAkACQAKAAsADAALAAoACQAHAAQA
BAACAAEA/v/+//3//f/8//z//P/8//z/+//6//f/9//3//f/9v/5//n/+f/6//n/9v/1
//X/8//y//D/8P/y//L/8v/y//L/8f/x//H/9P/1//b/9//0//P/8v/v//H/9f/1//T/
9P/1//X/9P/z//P/8v/z//H/8f/y//L/9P/0//T/9P/z//L/8//z//b/9//4//j/9P/z
//L/7//w//P/9f/2//f/+P/5//n/+P/4//f/9v/3//b/9v/3//X/9P/1//b/9//4//b/
9v/2//b/+P/4//j/+P/4//j/+P/4//f/9v/1//T/9P/0//T/9P/1//b/9//4//f/9v/1
//T/9f/2//f/+P/3//b/9f/0//T/9P/0//T/9P/0//T/9P/1//b/9//4//b/9v/2//b/
9P/0//T/9P/z//L/8f/w//L/9P/2//j/9//2//X/9P/z//L/8f/w//H/8v/z//T/8v/y
//L/8v/z//T/9f/2//P/8v/x//D/8v/0//b/+P/3//b/9f/0//L/8v/y//L/8P/w//D/
8P/x//L/8//0//b/9v/2//b/9P/0//T/9P/y//L/8v/y//L/8v/y//L/8P/w//D/8P/y
//L/8v/y//L/8v/y//L/8P/w//D/8P/z//T/9f/2//P/8v/x//D/8v/y//L/8v/w//D/
8P/w//H/8v/z//T/9P/0//T/9P/z//L/8f/w//H/8v/z//T/8//y//H/8P/x//L/8//0
//T/9P/0//T/8//y//H/8P/w//H/8//0//P/8//z//P/8v/x/+//7v/w//P/9P/1//T/
8//y//H/8f/z//T/9P/2//f/9//3//X/9f/1//j/+v/8//7/AAD8//v/+//8/wEAAgAC
AAIABAAEAAEA/////////v/8//v/+//6//n/+//7//v/+//7//v/+//5//f/9f/x/+//
7//w//H/8v/y//H/8f/x//H/8f/y//L/8v/y//L/8f/r/+7/8//3//P/8v/y//P//P8Q
AB0AHgAfACoANQA/AEYAUgBkAHkAhwCRAI0AeABQAC0AGwAOAAAA+//2/+//6v/q/+z/
8f/2//r//v/+//n/+P/1//H/7//t/+3/6//r/+//8v/0//b/8//y//L/8f/y//H/8f/x
//D/7//u/+3/7f/s/+z/7v/v//D/8f/y/+7/7P/r/+r/7f/t/+3/7v/v/+//8P/x//D/
8P/w//D/8P/x//H/8f/v/+7/7f/s/+3/7//w//H/7//v//H/8f/v/+7/7f/q/+v/7f/x
//P/8f/w/+//7//w//L/9P/2//b/9v/2//j/+f/5//v/+//6//r/+v/8//r/+v/8//z/
//8AAAAAAAD+//7//f/8/wEABgAIAAsACQAJAAsACwAOAA4ADgAOABEAEQARABEAEAAS
ABIAEQAQABAAEAAQABAAEAAQAA8ADAAMAAoACQAJAAoACgALAAsACgAJAAgABgAFAAQA
AQD////////+/wAA///+//7//P/6//r/+//6//j/9f/0//b/9v/2//b/+P/1//b/9v/2
//b/9v/0//P/8//0//T/8//z//P/9f/1//X/9P/y//P/9f/1//X/9//3//f/+f/5//v/
/P/+/wAAAQABAAQABQAGAAcACAAGAAQAAgACAAEAAQACAAQABgAGAAUAAgACAAIA///9
//3//f/8//r/+f/5//j/9v/1//T/8//z//P/8//z//P/8//z//H/8v/y//P/9P/0//T/
8//z//L/8f/w//D/8f/y//P/9P/x//X/9P/v//H/9f/2//L/9/8AAAoAEQAWABkAHgAx
AEUATgBYAHAAhwCRAJMAkQCCAFoAMQAfABQACgADAPz/8f/w//r//v/9//7//v/4//L/
7//w/+//7f/t/+z/7f/s/+3/6//s/+z/7P/p/+j/6P/n/+n/6f/q/+v/6//r/+v/6//p
/+j/6P/q/+r/6v/q/+r/6P/m/+X/5P/n/+n/6//u/+z/6//r/+v/6v/q/+r/6v/q/+v/
6//r/+z/7P/s/+z/7P/t/+3/7f/p/+n/6//r/+z/7P/s/+r/6v/r/+7/7//x//D/7//v
/+//8P/x//L/8P/w//D/8v/y//H/8v/x//H/8v/z//b/9v/2//j/+P/7//z//P/8//3/
/v/+//7///8CAAIAAwAEAAUACAAJAAgACAAIAAgACQAJAAkACQAIAAgABgADAAUABgAH
AAgABgAGAAYABQADAAIA///9//7//v/9//3/+f/4//f/9v/3//f/9//1//T/8//y//D/
8v/x//D/8P/y//D/8P/x//D/7v/r/+r/6//s/+3/7v/s/+v/6//r/+7/7//w//H/7//v
/+//7f/s/+//7v/s/+v/6//q/+j/6f/r/+z/7//t/+3/7v/u/+3/7P/r/+r/6P/o/+r/
6//u/w==
         </WaveFormData>
      </LeadData>
      <LeadData>
         <LeadByteCountTotal>10000</LeadByteCountTotal>
         <LeadTimeOffset>0</LeadTimeOffset>
         <LeadSampleCountTotal>5000</LeadSampleCountTotal>
         <LeadAmplitudeUnitsPerBit>4.88</LeadAmplitudeUnitsPerBit>
         <LeadAmplitudeUnits>¦ÌV</LeadAmplitudeUnits>
         <LeadHighLimit>2147483647</LeadHighLimit>
         <LeadLowLimit>268435456</LeadLowLimit>
         <LeadID>V1</LeadID>
         <LeadOffsetFirstSample>0</LeadOffsetFirstSample>
         <FirstSampleBaseline>0</FirstSampleBaseline>
         <LeadSampleSize>2</LeadSampleSize>
         <LeadOff>FALSE</LeadOff>
         <BaselineSway>FALSE</BaselineSway>
         <ExcessiveACNoise>FALSE</ExcessiveACNoise>
         <MuscleNoise>FALSE</MuscleNoise>
         <LeadDataCRC32>3077395932</LeadDataCRC32>
         <WaveFormData>
9P/0//T/9P/1//b/9//4//b/9v/2//b/9v/2//b/9v/0//T/9P/0//T/9P/0//T/9P/0
//T/9P/0//T/9P/0//T/9P/0//T/8v/y//L/8v/x//D/7//u//L/9v/6//7//P/6//j/
9v/1//T/8//y//D/8P/w//D/8v/y//L/8v/z//T/9f/2//X/9P/z//L/7//t/+v/6v/t
//D/9//4//f/9//3//b/9f/0//T/8//2//f/9//3//b/9f/0//P/9P/0//T/9f/0//T/
9P/0//X/9v/2//j/+P/5//n/+f/7//v/+//5//r/+v/6//r/+P/3//b/9f/y/+//7//v
//H/8v/z//T/9P/z//L/8f/v/+//8f/x//H/8P/w//H/8v/z//P/9P/z//L/8f/w//P/
9P/1//b/9P/v/+v/7v/2/wcAFgAcAB0AHwAiACYAKwAoACQAIgAiACMAIwAgAA4A7v/L
/7P/rP+w/6L/iP93/3P/eP+I/5T/of+v/7v/xP/L/9P/2//f/+L/5v/o/+j/6f/s/+3/
7v/x//L/8//y//D/7//v/+//7//z//b/+P/6//j/+f/4//b/9P/0//b/9v/1//X/9P/z
//j/+v/6//z//f/9//v/+//5//f/9f/z//f/+f/6//v//P/9////AAAAAAAAAAAAAP//
/v/8//v/+P/3//b/9//5//r/+//7//z//f8AAAEAAAD///v/+P/2//b/9v/3//r/+P/5
//r/9//3//r/+P/5//n/+P/4//r/+P/4//j/9v/0//L/7f/u/+7/7//u/+z/7P/s/+3/
6v/m/+P/4v/j/+T/4v/h/+H/4f/f/93/2P/X/9f/1f/S/9H/0f/R/9D/0//U/9X/1P/X
/9j/2P/Z/9r/2v/Z/9n/2v/Z/9n/3v/f/+H/5P/p/+n/6f/t/+z/7P/s/+z/8P/x//P/
9f/7//3//P/8//z//P/8//z/+//6//r/+f/4//v/+P/6//3/AAACAAAAAAABAAEA////
//7//f/7//v/+//7//7/AAACAAUABQAGAAcACAAGAAYABQAGAAYABwAHAAcACgALAAwA
CwAIAAYABAACAP7//f/8//v//P/7//3////+//7//v/+//7//f/8//v/+P/3//j/9//4
//j/+f/7////AQACAAQAAQAAAP///v/7//r/+f/4//b/9////wIAAgAHABAAGAAZABsA
IAAiACEAJAAmACIAJgAzADcAJgACANj/tf+j/57/lv+C/3D/bf9z/4b/oP+0/8P/z//T
/9T/1//f/+X/5f/o/+//8v/z//X/8//z//P/9f/3//f/9f/y//L/8//0//X/9P/0//P/
8v/1//f/9//2//f/+P/7//z/+f/5//j/9//4//b/8v/w//X/+f/7/////P/7//r/+f/4
//n/+f/5//r/+//9//7//P/8//z//P/8//z/+//7//v/+//7//3/+//8//3//f/4//f/
+P/3//j/+f/3//b/9//4//n/+/////z//P/8//n/+f/8//r/9//1//L/8P/z//L/8//0
//H/8P/v/+v/5//m/+b/5P/n/+j/6f/r/+n/5v/k/+T/4P/e/9n/1f/Y/9n/2P/X/9b/
1//Z/9n/1v/V/9X/1f/T/9X/1f/V/9r/3//i/+T/6P/q/+v/6//s/+7/7v/v//P/9f/4
//z/AQABAAEABQAEAAQABAAEAAIAAQABAAEAAQADAAMABAAGAAYABgAGAAQABgAGAAQA
AgADAAMAAwABAAIAAgABAAQABgAIAAkABwAHAAcABwAGAAUABQAEAAIAAgACAAIABAAG
AAkADAALAA0ADgAOAAwADAALAAkACAAIAAoACgAKAAoACwAMAA0ADgAPAA0ADAAJAAcA
BQAFAAUABAACAAYABgAKAAwADgAQAA8ADgANAAwACwAKAAkACAAFAAQAAwACAAUABgAH
AAgACAAIAAgACAAIAAgACAAIAAgACAAIAAgABwAGAAUABAAFAAYABwAIAAgACAAIAAgA
BgAGAAYABgAHAAgACQAKAAwADAAMAAwACQAIAAcABgAGAAYABgAGAAgACAAIAAgABwAG
AAUABAACAAIAAgACAAAA/v/8//r/AAAGAAwAEgARABAADwAOAAsACgAJAAgABgAGAAYA
BgAJAAoACwAMAAkACAAHAAYABAAEAAQABAADAAIAAQAAAP7//v/+//7/AwAGAAkADAAM
AAwADAAMAAsACgAJAAgABwAGAAUABAAFAAYABwAIAAgACAAIAAgABwAGAAUABAADAAIA
AQAAAAEAAgADAAQABwAIAAkACgAHAAYABQAEAAYABgAGAAYABwAIAAkACgAIAAgACAAI
AAUABAADAAIAAgACAAIAAgACAAIAAgACAAUACAALAA4ACwAKAAkACAAIAAgACAAIAAoA
CgAKAAoABwAGAAUABAAGAAYABgAGAAgABwAGAAYABgAGAAoACAAJAAkACQAIAAUABAAE
AAMABQAHAAgACQALAAsACwALAAsACgAJAAkABwAIAAkACgANAA4ADgAQABIAEwATABMA
EQAPAA0ACQALAAwADQAOAAwACwAKAAkABwADAAIAAQACAAIAAgACAAUABQAFAAUABQAF
AAcABwAKAAoACwANAAwACwAJAAgACAAIAAgACAAIAAgACAAIAAoACQAJAAwAEAAXACAA
KAAxADUAOgBCAEMAQABCAEoATABLAEkAOgAWAOj/xf+v/6b/oP+O/3r/cf9v/3j/iv+g
/6//vf/N/9r/4//r//H/9/8AAAEAAgABAAEAAwADAAMABQAIAAkACAAGAAYABwAIAAkA
CAAIAAcABgAJAAsACwAKAAgACAAKAAoACgALAAsACwAQABAADgAOAA8ADwANAA0ADwAP
AA8ADwASABMAEwATABIAEQARABAAEAAQABAAEAAOAA4ADQANAA4ADwAQABMAEgASABIA
EQANAA0ADwAPABEAEQAOAAwACwAKAAkACQAPAA4AEAASAA8ADwASABAAEAAPAA0ADAAO
AAwADAAMAAoACgAKAAcABAACAAEA/v/+//7//v///wIAAAD//wAA/f/8//j/9f/0//P/
8P/t/+7/7//x//H/7//v//D/8f/t/+//7//v/+7/7//u/+z/7v/w//H/8f/y//L/8P/v
//P/9f/4//z/AQABAAEABQAGAAYABgAGAAUABQAGAAcABwAJAAkACgAMAAwADAAMAA4A
EAAQAA4AEAARAA4ADAAMAAwADAAKAAkACAAIAAsADAARABAADQANAA0ADAAMAAwADQAN
AAwADQANAA0AEAARABIAEwAUABQAFAAVABQAFAAUABQAFwAYABgAGgAcAB0AHQAdABoA
GQAYABUAFAAUABQAFAARABEAEQARABIADwAPAA8ADgAOAA4ADgARABEAEQARAA4ADQAO
AA0ADwAOAA4ADwAOAA0ACwAKAAoACgAKAAoADQAOAA8AEAAOAAsABwAGAAoAEwAgACgA
KwAvADgAOgA5ADwAPgA+AD4AQwBFADwAKgAMAOP/vf+u/67/pP+M/3v/ff+I/5r/rv+9
/8v/1//g/+n/8f/3//n/+v/8//7//v///wEAAQABAAMABwAJAAkACAAJAAkACQAJAAkA
CgAKAAoACAAJAAgABgAGAAgADAAOAA0ADQAMAAsADQAMAAkACAAKAAsACgALAAoACQAI
AAcABgAHAAcABwAKAAsADQAOAA4ADgAOAA4ADAAMAAsACwALAAsACwANAA8AEAARABEA
DQANAA8ADwAMAAsABwAEAAcACAAJAAsADQAKAAoACgAJAAkADAAKAAkABwAEAAIABQAE
AAUABgAEAAQABAABAP7//P/7//j/+P/4//j/+f/4//T/8f/w/+7/7v/r/+n/6v/r/+r/
6f/o/+f/5//l/+P/4//k/+X/4f/j/+P/4//l/+n/6//s//H/9P/2//f/+P/6//r/+//+
////AQAEAAUABQAFAAkADAAMAAwADAALAAsADAANAAwADQAMAAwACQAIAAcABgAJAAwA
DQAMAA8AEQASABMAEgASABEADwANAA4ADwAPAA8ADwAPAA8ADwAPABAAEAAQABAAEAAQ
AA8ADgAOAA4ADAANAA0ADAAQABIAEwATABIAEgAUABQAEQAQABAAEAARABQAFwAXABUA
EwASABEAEgATABMAEgAOAA4AEAAQABAAEAAQABAAEAAQABIAEgASABIAEQAQAA8ADgAQ
ABAAEAAQAA4ADgAOAA4ADgAOAA4ADgAMAAwADAAMAAwADAAMAAwADwAQABEAEgARABAA
DwAOAAwADAAMAAwADAAMAAwADAAMAAwADAAMAA0ADgAPABAADwAOAA0ADAAOAA4ADgAO
AA4ADgAOAA4ACwAKAAkACAALAAwADQAOAA4ADgAOAA4ADQAMAAsACgAIAAgACAAIAAgA
CAAIAAgACwAMAA0ADgAMAAwADAAMAA4ADgAOAA4ADgAOAA4ADgAQABAAEAAQAA8ADgAN
AAwACgAKAAoACgAMAAwADAAMAAoACgAKAAoADAAMAAwADAAMAAwADAAMAA4ADgAOAA4A
DAAMAAwADAANAA4ADwAQABIAEgASABIAEQAQAA8ADgANAAwACwAKAAoACgAKAAoADAAM
AAwADAANAA4ADwAQAA8ADgANAAwACgAIAAYABAAKAA4AEgAWABUAFAATABIAEQAQAA8A
DgAOAA4ADgAOABAAEAAQABAADwAOAA0ADAALAAoACQAIAAYABgAGAAYACgAOABIAFQAR
ABAADwAOABEADgAMAAsACQAIAAgACAAKAAsADQAPABEAEQARABEAEAAPAA8ADgANAA0A
DAAMAA0ADgAPABAAEwAWABcAGQAbABsAGgAZABUAEQAPAA4ADAAMAAsACwANAA0ADAAJ
AAsACwAKAAoACgAKAAsACwAKAAkACAAHAAoACwAMAAwADgAPAA8ADwAQABAAEAAQAA4A
DgAOAA4ADAAIAAYABwALAA4AEAAbACoAMgA1AD0AQgBCAEMAQgBCAEQAQgBDAD8ANAAc
APb/0f+7/7b/sv+i/4z/gf9//4b/mP+s/7n/xf/V/+D/5f/r/+//9f/8/wAAAgACAAMA
BAAFAAYACQAKAAsACgAIAAcABwAHAAcABQAGAAYABgAIAAsADAAMAA4AEAAUABYAFQAV
ABQAEwATABIADwAOAA8ADwANAA0ADgAPABAAEQAPAA8ADgANAAsACwAMAAwACgAKAAoA
CgAMAA4ADwARABMAFQAXABsAFwAWABUAEwAPAA8AEQARAA8ADwAMAAoADAAMAAwADQAR
AA4ADgAOAA0ADQAQAA4ADAALAAkACAAKAAgACAAIAAYABgAGAAMAAwACAAIAAAACAAIA
AgADAAUAAgAAAAAA///+//r/9//1//X/8//x//H/8f/y//H/7v/t/+3/7f/q/+v/6v/p
/+f/6f/p/+j/5//o/+j/5//r/+7/7//x//b/9//5//z/////////AwAGAAYABgAGAAkA
CQAKAAsACQAJAAcACAAIAAgACAAIAAoACwAMAA4ACwAKAA0ACgALAAsACwAKAAwADAAN
AA0ADAANAA0ADQAPABEAEwAVABQAFAAUABUAFAAUABQAFAAWABgAGQAcABoAGwAbABsA
GgAZABgAFQASABIAEgASABEAEQARABEAEAANAA0ADQAOAA4ADgAOAA8ADwAPAA8ADwAP
ABEAEQAPAA4ADgAPABEAEQAQABAADwAOAA0ADAANAA4ADwAQABIADwALAAwAEAAVABoA
JAApAC0AMAAwAC8AMAAyAC4ALAAzADsAOAAqABAA7f/L/8D/vP+o/47/hf+J/5j/qv+6
/8f/1f/d/+T/7f/z//f/+f/8////AAD//////f/9//3///8FAAcABwAGAAcABwAHAAcA
BwAIAAgACAAIAAkACAAGAAYABgAIAAgACAAJAAkACQALAAoABwAGAAgACQAIAAkACQAJ
AAkACQAIAAkACQAJAAcABwAIAAgACAAIAAgACAALAAwADAANAAsACQAHAAcABAAEAAQA
AwAFAAcACwANAA0ADQAKAAgABwAGAAUABQAEAAAA///+/wAAAQAFAAQABAADAAEAAAD+
//z//P/8//r/+v/6//f/9v/2//f/9v/z//L/8f/x/+//7P/q/+r/6v/q/+f/5f/j/+P/
4f/f/9r/2f/Z/9f/1//Z/9z/3//f/+H/4f/h/+L/5f/m/+b/5v/o/+n/6f/u//D/8P/x
//j/+////wQABgAFAAQABwAGAAQAAgAAAAMAAwAEAAUABgAJAAoADAAJAAgABwAGAAYA
CAAIAAYABAAFAAUABQAGAAgACQAJAAkACgALAAsACAAHAAYABQAIAAkACwAMAAsACgAJ
AAgABgAGAAcACAAJAAsADAAMAAoACgAJAAcABgAGAAgACAAHAAYABgAGAAkADAAPAA8A
DgALAAkABwAFAAUABAACAAQABAAFAAYABwAIAAYABgAGAAYACAAIAAgACAAGAAQAAgAA
AAMABAAFAAYABgAGAAYABgAEAAQABAAEAAQABAAEAAQAAgACAAIAAgAAAAAAAAAAAAAA
AAAAAAAAAwAEAAUABgAFAAQAAwACAAIAAgACAAIAAAAAAAAAAAABAAIAAwAEAAIAAAD+
//z//P/8//z//P///wAAAQACAAIAAgACAAIAAQAAAP///v/8//z//P/8//3//v///wAA
AgACAAIAAgABAAAA///+//7//v/+//7//f/8//v/+v/7//z//f/+//7//v/+//7///8A
AAEAAgABAAAA///+//7//v/+//7//f/8//v/+v/7//z//f/+//v/+v/5//j/+v/8//7/
AAD///7//f/8//7//v/+//7//v/+//7//v8AAAAAAAAAAP///v/9//z//P/8//z//P/7
//r/+f/4//v//P/9//7/AAAAAAAAAAAAAAAAAAAAAP7//v/+//7//f/8//v/+v/8//z/
/P/8//z/+//6//r//P/8/wAA/v/6//n/+P/2//f/+P/6//v//v8BAAMABQACAAEAAAD/
/////v/9//3//v8AAAIABAAEAAQAAwAEAAEAAQAAAP//AAD///7/+//9//7///8AAAEA
AQABAAEA///7//r/+f/2//b/9v/2//n/+f/5//n/+f/5//v/+//9//z//P/9//r/+f/3
//b/+P/6//z//v8AAAAAAAAAAP7/+//5//z/BAARABwAIgAlACUAJgAsADEAMAAwAC4A
LgAxADUALAAUAPL/0f+5/7L/sP+c/4L/c/9x/3r/iv+a/6X/s//D/87/0//b/+P/5//s
//L/9P/0//X/9P/z//L/8//5//v/+//6//n/+f/5//n/+v/8//3//v/+/////v/8//r/
+v/8//z//f///wAAAQACAAIAAAAAAP/////9//3//f/9//3//f8CAAUABwAJAAcABQAE
AAIAAAAAAAAAAAD+//7//f/9/wAAAQACAAUAAwAEAAUABQADAAMABQAFAAUABQACAAAA
AgACAAIAAwACAP7//f/8//z//f8BAAAAAAD///3//P/5//b/9f/0//f/+P/5//f/8//y
//L/8P/w//D/8P/x//T/8v/x//L/7//u/+r/5//p/+n/5//l/+L/4f/h/9//2//Z/9j/
1//X/9n/2f/Z/9n/2//b/9r/2f/a/9r/2f/e/+D/4P/h/+b/6f/t//L/9P/z//L/9f/2
//b/9v/2//r/+//9/////f//////AAD9//z/+//6//v//v////7//v8BAAAAAQACAAMA
BAAEAAMAAgACAAAAAAAEAAIAAwADAAMAAgAEAAQABQAFAAUABQAEAAMAAwADAAMAAwAE
AAQABAAFAAcACAAJAAoACwAMAAwADgAQABEAEQARABAADwAOAAsACQAIAAcABgAHAAcA
BwAHAAQAAQABAAEAAAAAAAAAAAADAAMAAwADAAEAAQADAAMAAQAAAAAAAQD+//3/+//6
//7/AgAGAAoABwAGAAUABAD8//v///8EAAgADwAWAB4AIwAnACoALAAxADQAMgAyADQA
OQA5AC4AFgDu/8P/pf+e/5r/iP92/3f/e/+A/5D/ov+x/8H/0f/c/+H/4//l/+v/8P/2
//j/+P/5//j/9//2//f/+v/7//r/+P/4//n/+v/7//v//P/8//z/AAADAAQABAD///7/
///+//7/////////AAAAAP7//v/9//3/+//7//3//f/9//3//v//////////////AAAA
AAIAAgACAAIAAAAAAP////8BAAEAAQADAAEAAgADAAMA///9//3/+//+/////f/8//3/
/v///wEAAAD8//v/+v/6//v////+//7//f/7//r/+P/2//b/9v/2//b/9v/z//H/8P/w
/+7/7P/s/+z/7f/t/+r/6P/o/+X/5P/g/93/3//f/93/2//Z/9n/2v/Z/9j/1//X/9f/
1v/Z/9r/2//a/93/3v/e/+P/5v/o/+n/7P/u/+7/7//0//X/9//6//z/+//6//3/AAAA
AAAAAAD///3//P/7//3//////wAAAwAEAAUABgAFAAYABQACAAAAAQABAAEA//8AAAAA
/////wAAAQABAAMAAwADAAMAAQABAAIAAgAAAAAAAAAAAP///v/+//7///8BAAIAAgAE
AAYABwAHAAQABAAGAAYABQAEAAQABAAFAAYABwAFAAYABQAFAAUABQAFAAQAAgAGAAYA
BgAGAAYABgAEAAQABAAEAAQABAAEAAQABgAGAAYABgAFAAQAAwACAAQABAAEAAQAAwAC
AAEAAAAAAAAAAAAAAAIAAgACAAIAAQAAAP///v8AAAAAAAAAAAIAAgACAAIAAgACAAIA
AgACAAIAAgACAAAAAAAAAAAAAgACAAIAAgACAAIAAgACAP///v/9//z///8AAAEAAgAE
AAQABAAEAAEAAAD///7//P/8//z//P/+/wAAAgAEAAQABAAEAAQAAgACAAIAAgD///7/
/f/8//3//v///wAAAAAAAAAAAAAAAAAAAAAAAAAAAAAAAAAA///+//3//P///wAAAQAC
AAEAAAD///7/AAACAAQABgAFAAQAAwACAAEAAAD///7/AAAAAAAAAAAAAAAAAAAAAAIA
AgACAAIAAAAAAAAAAAD+//7//v/+////AAABAAIAAwAEAAUABgAFAAQAAwACAAEAAAD/
//7///8AAAEAAgAEAAQABAAEAAQABAAEAAQAAgACAAIAAgAAAAAAAAAAAAMABAAFAAYA
BgAGAAYABgAFAAQAAwACAAAAAAAAAAAAAQABAAEAAgAAAAAABAACAAMABQAHAAgABgAE
AAMAAQAEAAUABQAFAAcABwAHAAcACgAKAAoACwAKAAoACgAKAAoACgAJAAoACwANAA4A
DwANAAsACQAFAAQABAAEAAQABAAFAAYABwAFAAEAAAD///7//v/+//7/AgADAAQABQAF
AAUABwAHAAQAAgABAAEAAwADAAIAAgAFAAYABwAIAAcABgAFAAQABgALAAcABgAQAB8A
JgAuADUAOQA8AEIAQwBAAD4APgBCAEMAOwAgAPr/0P+x/6n/rv+i/4j/ev95/33/iP+Y
/6r/u//H/9H/2v/j/+v/8f/z//j//v8AAAAAAQD///////8BAAcACQAJAAgABwAHAAcA
BwAFAAYABgAGAAkACwALAAoACAAIAAoACgAKAAsACwALAA0ADAAJAAgACQAJAAcABwAI
AAkACgALAAoACwALAAsADQANAA4ADgARABIAEwAUABEAEAAOAA0ACwALAAsADQANAA4A
DwAPAAsACwANAA0ADQANAAoACAAKAAoACgALAA4ADAANAA4ADAALAA0ACgAKAAkABwAG
AAcABgAHAAgABgAGAAYAAwADAAQABgAGAAUABAADAAMAAAD8//n/+P/2//b/8//x//L/
8//y//H/8P/v/+//7f/o/+f/5//n/+P/5f/l/+X/5//r/+3/7v/v//D/8P/v//L/9P/0
//X/9v/3//n//P////////8DAAQABAAEAAQABQAFAAQABAAFAAYABwAIAAoACwAMAA4A
EAAQABQAEgARABEAEQAQABAAEAARABEAEAARABEAEQARABEAEQARABAAEAAQABEAFAAW
ABgAGgAbABwAHAAeABwAHQAdAB0AHAAbABoAFwAWABYAFgAWABcAFwAXABcAGAAVABUA
FQASABIAEgASABMAEwATABMAFQAVABcAFwAVABQAFAAVABMAEwASABIAEAAQABAAEAAR
ABIAEwAUABgAFwAVABQAFAAZACYALgA1ADkAPAA6ADkAOgA4AC4ALAAzADsAOgAkAAAA
3//J/8j/xP+q/5D/jf+V/6D/sP/C/9P/4f/n/+z/9f///wcABQACAAQABgAGAAcABgAF
AAQABQANABEAEwAUABIAEQAQAA8ADQAOAA4ADgANAA8ADwAOAA4ADgAQABAADwAPAA4A
DQASABIAEAAQABMAEwARABEAEAAPAA4ADQALAAsACgAJAAwADwATABYAFgAWABYAFgAU
ABIADwANAA0ADQANAA8AEAASABQAFQAQAA8AEAAPAA0ADQAKAAgACAAIAAgACQANAAwA
DgAQAA0ADQAQAA4ADQALAAgABgAHAAYABwAIAAUABAADAP/////+//7//P/5//j/9//3
//X/8v/w//D/8P/w/+3/6//s/+3/7P/r/+j/5//n/+X/5P/j/+P/4//i/+X/5v/n/+r/
7//y//T/9P/2//f/9//9/wAAAQADAAQAAwADAAQACAAJAAoADwASABIAEgASABIAEQAR
ABEAEAARABAAEAAOAA4ADgAOAA4AEAAQAA4AEAARABEAEQARABIAEgARABEAEgATABMA
FAAVABYAFwAVABUAFgAWABUAFAATABIAEAAQABEAEgATABUAFgAWABUAFgAWABUAEwAS
ABMAEgATABIAEgASABMAFgAZABkAFwAVABQAEwARABEAEAAOAAoADgAQABIAFAAWABMA
EgARABAAEgASABIAEgAUABQAFAAUABEAEAAPAA4AEAAQABAAEAAOAA4ADgAOABAAEAAQ
ABAAEQASABMAFAASABIAEgASABAAEAAQABAADwAOAA0ADAANAA4ADwAQAA4ADgAOAA4A
DAAMAAwADAAOAA4ADgAOAA8AEAARABIAFAAUABQAFAASABAADgAMAAwADAAMAAwADgAQ
ABIAFAATABIAEQAQAA8ADgANAAwADAAMAAwADAAPABAAEQASABIAEgASABIADwAOAA0A
DAANAA4ADwAQAA4ADgAOAA4AEAAQABAAEAAPAA4ADQAMAA4ADgAOAA4AEAAQABAAEAAS
ABIAEgASABIAEgASABIAEgASABIAEgAQABAAEAAQABAAEAAQABAADgAOAA4ADgAQABAA
EAAQABIAEgASABIAEAAQABAAEAASABIAEgASABIAEgASABIAEQAQAA8ADgAPABAAEQAS
ABIAEgASABIAEAAQABAAEAAQABAAEQASABAAFAASABEADgANAAsACgAPABMAFgAaABgA
FwAWABUAFAATABIAEgATABQAFgAXABYAFwAYABkAGAAYABoAGgAaABkAGAAWABgAGAAW
ABYAFwAYABkAGQAXABcAFwAWABIAEQAQAA4AEAAQABAAEQATABMAEwATABMAFQAVABUA
EgASABMAEwARABAAEAAQABMAFAAVABYAEwASABEAEAATABUAGAAcACcAMgA6AEEARwBM
AE4ATwBQAE4ASgBIAEcARQA+ACwACgDn/8//yP/G/7b/oP+T/4v/kP+g/7D/u//P/+P/
6v/v//n/AQAHAAgACwAMAAsACwAOAA8AEAATABUAFwAXABYAFQAVABUAFQAWABgAGQAa
ABcAFwAVABIAEQASABUAFgAaAB0AHwAhACAAHgAaABgAGQAZABcAFwAZABsAHQAfACIA
IwAjACMAIAAfAB8AHgAdABwAGwAaABsAHAAcAB0AHQAdAB0AHwAeAB4AHgAdABkAGQAb
ABsAHQAfAB4AHgAgACAAIAAhACMAIAAgACAAHQAdACAAHgAeAB0AGwAaABgAFgAWABYA
FgAWABYAEwAUABQAFQAUABIAEgASABMAEQAOAAwADAALAAoABgADAAUABQADAAEAAAD/
/////f/8//v/+//7//j/+f/4//f/9v/3//b/9P/5//z//v///wAAAgACAAMABgAHAAkA
DAARABEAEQAVABcAGAAZABoAGwAbABwAHQAcAB0AHAAcAB8AIAAhACIAHgAgACIAIAAg
ACAAIAAhACEAIQAiACQAJAAoACYAJgAnACgAKAAmACQAIwAhACQAJQAlACUAJQAlACUA
JQAmACYAJgAnACoALgAyADYANAA0ADMANAAyADMAMwAzADQAMwAyAC8AKwAqACkAKAAo
ACkAKgArAC0AKwAsAC0AKQAoACcAJgAnACcAJwAnACkAKQArACsAKwAqACoAKwApACkA
KAAoACcAJgAlACQAKAAqACwALgAwAC0ALQAsAC4AOQBCAEYASQBPAFIAVgBbAFwAXABe
AGQAaQBnAFQALgD+/9X/xf/E/7r/ov+S/5X/nf+w/8T/1P/l//X/AQAGAA0AEwAVABcA
HAAgACIAIgAjACQAJQAmACkAKgArACoAKAApACkAKQApACcAKAAoACgAKwAtAC0ALAAp
ACgAKQAoACkAKwAsAC0ALwAuACsAKgAuAC8ALgAvADEAMQAxADEAMAAvAC0AKwAsAC0A
LwAwAC4ALgAuAC4ALwAwADAAMQAwAC8ALgAvADEAMgAzADMALwAvADEAMQAyADMAMQAw
ADAAMAAwADEANQAyADIAMgAwAC8AMQAuACwAKwApACgAKgAoACgAKAApACoAKwApACUA
JAAkACIAIQAgAB8AHwAgAB4AHQAeABwAHAAZABcAFQAVABMAEQAOAA0ADQALAAoACwAN
AA8ADwARABEAEQAVABkAGwAcAB4AIAAhACEAJgAoACgAKQAsAC0ALwAyADQAMwAyADUA
NQA0ADMAMgA2ADcAOQA7ADsAPQA9AD4APgA+AD4APgA7ADwAOwA4ADkAOwA8AD0APAA8
ADsAOQA7ADwAPQA9ADwAOwA6ADkAOwA7ADwAPAA6ADoAOgA6AD0APgBAAEIARQBHAEgA
SABLAA==
         </WaveFormData>
      </LeadData>
      <LeadData>
         <LeadByteCountTotal>10000</LeadByteCountTotal>
         <LeadTimeOffset>0</LeadTimeOffset>
         <LeadSampleCountTotal>5000</LeadSampleCountTotal>
         <LeadAmplitudeUnitsPerBit>4.88</LeadAmplitudeUnitsPerBit>
         <LeadAmplitudeUnits>¦ÌV</LeadAmplitudeUnits>
         <LeadHighLimit>2147483647</LeadHighLimit>
         <LeadLowLimit>268435456</LeadLowLimit>
         <LeadID>V2</LeadID>
         <LeadOffsetFirstSample>0</LeadOffsetFirstSample>
         <FirstSampleBaseline>0</FirstSampleBaseline>
         <LeadSampleSize>2</LeadSampleSize>
         <LeadOff>FALSE</LeadOff>
         <BaselineSway>FALSE</BaselineSway>
         <ExcessiveACNoise>FALSE</ExcessiveACNoise>
         <MuscleNoise>FALSE</MuscleNoise>
         <LeadDataCRC32>2030062558</LeadDataCRC32>
         <WaveFormData>
9v/2//b/9v/3//j/+f/6//j/+P/4//j/9//2//X/9P/2//b/9v/2//j/+P/4//j/9//2
//X/9P/2//j/+v/8//v/+v/5//j/9v/2//b/9v/2//b/9v/2//X/9P/z//L/8v/y//L/
8v/1//b/9//4//f/9v/1//T/9P/0//T/9P/1//b/9//4//X/9P/z//L/8f/s/+n/6f/u
//H/9f/6//j/+P/3//b/9v/2//b/9//3//f/9//3//X/9f/4//j/+P/3//b/9v/2//b/
9v/4//3//f/8//z/9//0//H/8f/3//r///8CAAQABgAIAAkACAAFAAQAAgD///r/+f/4
//j/+f/6//r//P/7//v/+v/2//b/9v/2//L/8P/u/+z/7f/t/+7/7v/x//T/9//6////
///+//7/+f/0/+7/7//y//L/9v8BAAsAEwAhADoAWAB2AJIArwDMAOgA/AANARcBFwH6
AMUAjgBYABsA3/+7/6H/hf90/3j/if+k/7z/x//N/9f/4P/k/+v/8v/y//T/9P/y//L/
8v/z//X/9f/2//b/9f/0//T/9P/z//P/8//z//X/9//7//3/+f/4//b/9f/3//X/9f/3
//n/+v/7//z//P/9//3//v/9//z/+v/3//T/8//z//P/9v/3//r//f/+//3//v8BAAEA
AAD///7//P/6//r/+f/7//v/+//7//z//f8AAAMAAgAEAAQABQAEAAIA///+//7//v8B
AAIABgAHAAcABwAJAAoACgALAAwADQAOAA8ADAAKAAkABwAIAA0ADgANABAAEQAUABQA
FAATABMAEwAUABcAGAAZABcAFgAVABUAGAAVABUAFQASABEAEAAOAAsACQAFAAMAAgAA
AP7//v8CAAIAAQABAAAA/v/+//7//f/9//r/+v/9//7//v/+//3//f/8//3//P/7//n/
9//y//L/8v/0//T/9P/0//b/9P/0//f/9P/x/+//7v/y//T/9f/2//n/+v/7//3/+//7
//v/+//5//n//P/8//3//f/9//7//v/+//7/AAACAAEA///+//v/+v/5//v/AAACAAYA
CAAKAAwADgAPAAoABwAGAAQAAQD8//v/+v/8//3//v/+/wAA//////7//P/8//z//P/4
//b/9P/y//T/9f/3//j/+v/8//7/AAAFAAUABAAEAPf/8v/2//v/+v/2//b/+f/7////
EQAqAEoAbACSALUA2AD6ABYBKwExAR8B6ACfAF4AJADt/8P/q/+X/4//lv+i/7f/0P/e
/+f/6//r/+z/7v/v//L/8v/0//T/9P/0//T/9f/z//P/9P/0//H/8P/w//D/7//v/+//
7//z//X/+f/7//n/+P/2//X/+f/3//f/+f/6//r/+v/6//z//f/9//7//v/+//3/+//8
//v/+//7//j/9//4//n/+P/1//T/9f/6//z//v8AAAEAAAABAAEA/f/7//n/9//6//v/
/v8BAAQACAAKAA0ADAAKAAcABgAGAAYACQAKAAoACwALAAsACwAMAAwADQAOAA8AEAAR
ABQAFAAVABUAFAAXABYAEwAZABsAHwAgACAAHwAfAB8AGgAbABoAGQAYABYAFAATABcA
FQAWABcAFgAVABQAEgARAA8ACwAJAAsACgAJAAoADAAMAAsACwAGAAIAAAD+//3//f/6
//r//P/+////AAD8//v/+f/5//f/9//2//X/9v/2//b/9//1//b/9//3//r/+//8//3/
+//5//j/9//1//L/8P/t/+z/7f/u/+v/8f/1//v////8//3//f/8//n/9//1//P/9v/2
//X/+P/6//r//f/9///////+//3//P/8//z//P/7//f/9P/z//j/+//+/wAAAwAEAAQA
AwD+//z//P/6//v//v8AAAAAAAAAAAAAAAAAAAAAAAAAAAAAAAD9//z/+//6//j/9v/0
//L/8P/w//D/8P/2//r//v8CAAAAAAAAAAAA/v/+//7//v8AAAAAAAAAAP3//P/7//r/
9v/0//L/8P/0//b/+P/6//n/+P/3//b/9//4//n/+v/2//T/8v/w//P/9P/1//b/+f/6
//v//P/7//r/+f/4//f/9v/1//T/8v/y//L/8v/2//j/+v/8//v/+v/5//j/9f/y/+//
7P/v//D/8f/y//b/+v/+/wIA///+//3//P/4//b/9P/y//L/8v/y//L/8//0//X/9v/5
//r/+//8//n/+P/3//b/8f/u/+v/6P/t//D/8//2//j/+P/4//j/9v/2//b/9v/1//T/
8//y//T/9P/0//T/9f/2//f/+P/4//j/+P/4//X/9P/z//L/8P/w//D/8P/y//T/9v/4
//j/+P/4//j/9f/0//P/8v/x//D/7//u//L/9v/6//7//f/8//v/+v/4//b/9P/y//L/
8v/y//L/9f/2//f/+P/4//j/+P/4//z/+v/6//3/+f/1//L/8P/0//b/9//4//n/+v/7
//3/+//5//f/9f/3//f/+v/6//r/+f/4//j/+//8//3/AAACAAEA///+//3//P/7//3/
AAACAAYACAAIAAgACAAHAAQAAQAAAP7//P/2//T/8v/1//n//f8AAAIAAQABAAAA+//6
//n/+P/2//b/9v/2//j/+f/7//z/+v/6//r/+v/8//v/+f/4//n/9v/0//P/8v/0//r/
/f8DAA8AHQAwAEwAaACCAJsAwADkAAABFwErATcBJgHtAKoAeABFAAkA0/+z/53/kP+U
/6H/sv/G/9X/3//j/+b/6v/v//H/8P/x//D/8//0//X/9//5//n/+v/6//r/+v/7//z/
+v/5//j/9//1//X/9//3//n/+v/6//v//v/9//7/AQAAAP7//P/6//j/9//1//T/+//+
/wAAAQABAAEAAgADAAEA/////////v/7//r/+//+//7//v/+//7//P/8//v/+f/3//X/
8//1//f/+////wAAAgACAAMABQAEAAIAAgADAAQACAAKAAoACwALAAsACQAIAAYABQAE
AAUABgAHAAgACAAJAAkADAARABIAEQATABMAFQAUABMAEwAUABUAFQAXABcAFwAWABQA
EgARABAACwAJAAcACQAJAAkACAAJAAkABwAHAAYABAACAAIAAQAAAP7//f/+//7/AAAC
AAEAAQD+//7//f/+//7//v/8//v/+f/5//v/+//6//n/9v/2//b/9//3//j/+f/5//v/
+//7//v/+P/3//b/9P/0//T/9P/4//b/9v/5//r/+f/5//r/+v/6//n/+P/2//b/9v/3
//b/9f/0//P/9//5//7/AAACAAMABAAGAAQABAAEAAYABwAFAAIAAAABAAIAAwAHAAkA
CgANAA4ADAAMAAwACwAGAAMAAgAAAAAA/P/8//z//f///wEAAgAAAP/////+//7//v/+
//7//f/8//v/+v/3//f/+P/4//n/+v/7//z//f/7//j/9v/3//b/9P/z//T/9v/4//f/
9/8BAA8AHgA0AFQAeACZALwA3gD2AAsBHQEpARoB5QCeAGIALwD1/8f/rf+b/47/jP+V
/6j/vP/J/9X/3//k/+b/6//v/+7/7//u//H/8v/z//X/9//3//j/+P/0//L/8f/w//P/
8//z//P/8//z//X/9f/z//L/8P/v//P/8f/x//P/8//y//H/8P/0//f/+f/8//v/+v/4
//X/8v/x//H/8f/z//X/+f/9//v/+f/5//v/+v/4//b/9P/2//T/9P/z//f/+f/7//3/
/f/9////AQD9//z/+f/3//r/+v/5//r//f/+/wIABAADAAMAAgABAAEAAgACAAMABgAH
AAgACQAKAAoACwALAAwAEQASABEAEAAPABAADgAOAA8AEQATAA8AEQARABEAEAAOAAwA
CwAIAAMAAQD//wEAAwAFAAYABwAHAAUABQADAAAA/f/8/wAAAAD//////P/6//r/+v/2
//X/8f/w//P/9P/0//T/9P/1//X/9//0//P/8f/v/+3/7P/r/+v/8P/0//j/+//4//f/
9v/1//T/8//z//P/8f/w//D/7//u/+//8P/t/+3/7f/v/+//7v/v/+//7v/u/+//8P/x
//P/8v/w//L/8v/w//H/7//w//H/8f/x//P/9P/1//b/+P/1//P/8//y//P/9P/0//T/
9P/z//H/8f/y//X/9v/1//b/9v/2//b/9v/4//j/+P/4//b/9v/2//b/9P/y//D/7v/w
//D/8P/w//P/9P/1//b/9f/0//P/8v/w//D/8P/w//D/8P/w//D/8P/w//D/8P/u/+7/
7v/u//D/8P/w//D/7v/u/+7/7v/s/+z/7P/s/+n/6P/n/+b/6f/s/+//8v/v/+7/7f/s
/+r/6v/q/+r/7P/s/+z/7P/v//D/8f/y//D/8P/w//D/7v/s/+r/6P/m/+b/5v/m/+r/
7P/u//D/7f/s/+v/6v/o/+j/6P/o/+r/6v/q/+r/6v/q/+r/6v/s/+z/7P/s/+r/6v/q
/+r/6P/o/+j/6P/p/+r/6//s/+7/7v/u/+7/7P/q/+j/5v/o/+j/6P/o/+b/5v/m/+b/
6P/q/+z/7v/t/+z/6//q/+f/5v/l/+T/5//o/+n/6v/r/+z/7f/u//D/8P/w//D/6//o
/+X/4v/l/+b/5//o/+n/6v/r/+z/6//q/+n/6P/q/+r/6v/q/+f/5P/h/97/4f/i/+P/
5P/n/+r/7f/w/+7/7v/u/+7/6//q/+n/6P/m/+T/4v/g/9//3v/d/9z/4v/m/+z/7v/t
/+//7v/r/+n/6P/o/+j/5//m/+X/5P/o/+v/7f/v/+z/6//q/+n/6//q/+r/6f/o/+j/
5//m/+j/6v/t/+3/7v/u/+7/7v/v//P/9v/4//j/+P/3//b/9f/z/+//6//s/+z/7v/s
/+7/7v/u/+//7f/s/+v/6f/s/+z/6//s/+n/6P/n/+b/6P/o/+f/5//p/+r/6//s/+j/
5v/n/+X/6P/m/+X/6v/w/+//6v/o/+z/7//5/wsAGwAqAEQAYgB8AJcAtgDUAOgA+QAL
ARUBAAHLAI4AWAAhAOf/uf+d/4f/dv96/4n/nv+0/8P/zf/T/9j/3P/f/+P/4v/j/+L/
4//k/+X/5//o/+n/6//s/+3/7P/s/+z/6//r/+v/6//q/+n/6v/p/+n/6v/q/+v/8P/v
//D/8//y//L/8v/y//D/7//t/+z/7//w//D/7//w/+//7//v/+7/7f/u/+//7//t/+3/
7//y//L/8v/y//X/9P/1//X/8//z//P/8//x//H/8//1//P/9P/z//P/9//4//j/+v/6
//r//f/+//7//f/7//n/+P/4//f/9//8////AgAFAAYABgAHAAcABAAFAAIA/f8DAAUA
CQAKAAkACQAKAAsACQALAAsACwAJAAgABwAHAAQA///9//v//v///wAAAAABAAEA////
//7//P/6//r/+f/4//b/9f/2//b/+P/6//n/+f/2//b/9//4//j/+P/0//P/8f/x//H/
8f/w/+//9v/2//T/8v/w//D/8P/w//T/8v/y//X/9f/z//L/8v/z//T/9P/0//T/9P/0
//X/9f/1//X/9f/3//f/+v/6//z//f/+/wAA/v/+//7/AAADAAMAAgACAAAAAAAAAAMA
BwAIAAsADAALAAoACQAHAAQAAQAAAP7////8//3//v/9//3//f/8//v/+f/4//b/9v/4
//r//P///wAAAQACAAAA//////7/+//6//n/+P/7//v/+v/6//3//P/8//3//v/4//D/
7f/t/+3/8/8KACwAUAB4AJ0AvADcAPoAEQEbARcB9ACxAHAAMgDz/8P/q/+b/43/iv+Q
/6H/uP/I/9P/2//f/+L/5v/n/+v/6v/r/+r/7f/w//P/9//3//f/+P/4//f/9v/2//b/
+P/5//r/+//6//n/+v/5//n/+v/6//v/+f/1//P/8//0//T/9P/0//b/+f/7//7/AgAC
AAEA///+//3//f/9//v/+f/5//n/+v/5//r//f8CAAIAAgACAAIAAAAAAP///v/9//z/
+//7//v//f///wEABAAFAAcABwAGAAQABAAEAAQABwAIAAkACQAIAAcACwAOABAAEwAS
ABMAFAAVABUAFAAUABMAFgAbABwAGwAdAB0AHwAeABgAFQATABEAEgAXABoAHQAcABoA
GAAXABUADwAMAAkADAANAA4ADgAOAA0ACgAJAAoACAAGAAYABQAEAAIAAQACAAAAAAAA
AP/////8//z///8AAAAAAAD+//3/+//7//n/+f/4//f/9v/2//b/9//1//T/8//x//X/
+f/9/wEA///9//z/+//4//b/9f/z//H/8//1//P/9f/1//f/9//4//v//f/+//3//f/9
//3/+//6//j/+v/8//z//////wEAAQAAAP///v/+//7//v8BAP///v//////AQADAAQA
BAAEAAMAAQD///7////+/wUABgAFAAQAAwACAAAAAAAAAAAAAgACAAIAAgABAAAA///+
//v/+v/5//j/+//8//3//v/9//z/+//6//r/+v/6//r/+//8//3//v/+//7//v/+//v/
+v/5//j/+//8//3//v/7//r/+f/4//j/+P/4//j/+P/4//j/+P/2//b/9v/2//f/+P/5
//r//P/8//z//P/6//j/9v/0//X/9v/3//j/9v/2//b/9v/4//j/+P/4//f/9v/1//T/
9P/0//T/9P/2//b/9v/2//j/+P/4//j/9v/2//b/9v/2//b/9v/2//f/+P/5//r/+P/4
//j/+P/4//j/+P/4//b/9v/2//b/9P/y//D/7v/x//T/9//6//f/9v/1//T/9f/2//f/
+P/2//T/8v/w//T/9v/4//r/+f/4//f/9v/2//b/9v/2//b/9v/2//b/8//y//H/8P/y
//L/8v/y//P/9P/1//b/+P/4//j/+P/1//T/8//y//D/8P/w//D/8v/0//b/+P/6//r/
+v/6//n/9v/1//f/9v/z//H/8P/0//b/9//4//f/9v/1//X/9f/1//X/9f/z//P/9v/2
//b/9f/0//T/9//6//3/AgAFAAUABAAEAAIAAAD+////AwAEAAcACAAJAAoACwALAAgA
BQAEAAIAAAD6//j/9v/2//f/+P/4//v//f8AAAIAAQACAAMABAABAP7/+//4//X/8//y
//D/9f/4//v//v8DAAMAAgACAAMAAAD6//P/8P/y//r/AwAPAB0ALwBGAGQAggCeALkA
1gDyAAgBFwEhAR8BAAHJAJAAXAAfAOf/xf+v/5X/iP+K/5n/rv/E/9P/2f/d/+L/5v/r
//H/8v/1//b/+f/6//v//f//////AAAAAP///v/+//7//f/9//3//f/+////AgADAAAA
AAD/////AgABAAIABQAEAAIAAAD+////AQACAAQABQAEAAIA///9//v/+v/5//7/AQAG
AAsACQAHAAcACQAKAAgABgAEAAUABAAFAAUABgAHAAgACQAGAAMAAgABAAUACAAJAAsA
CgAIAAUABAABAAAAAgACAAoADwATABcAFQAWABYAFwAUABMAEgARABQAFAAVABUAEwAX
ABcAFQAYABkAHAAcABkAFwAWABUAEwAVABUAFQAYABoAHAAfACAAHQAdAB0AGwAZABcA
FAASABEADgANAA0ADAALAAwACwAKAAgABwAIAAYABgAGAAQAAwD///7/AAACAAMABAAC
AAEA/////wQABwAJAAsACQAIAAcABwADAAIAAQD//wAAAQACAAMA/v///wAAAQACAAMA
BAAEAAAA/v///wIAAQABAAIAAwAEAAQABAAEAAQABAAFAAQAAwACAAEAAQABAAQABAAI
AAkACgAMAAwADAAMAA4AEgATABMAFAASABIAEgAVABUAFgAZABoAGgAaABoAGQAWABMA
EgAQABIADgAOAA4ADQANAA0ADAALAAkACAAGAAUABgAHAAgACwAMAA0ADgALAAsADAAM
AAgABgAEAAIACAAJAAkACgAHAAQABAAFAAQA/v/6//n///8JABcALgBOAGwAhAClAM4A
+AAWAS0BPQE/ASIB5QCiAGgAMQD5/83/t/+l/57/oP+r/77/0v/d/+P/5//o/+z/9f/8
//z//v/+/wEAAgADAAUAAgABAAEAAAD///7//v/+/wEAAQABAAEA/////wEAAQD+//7/
/f/9/////f/9////AQACAAMABAADAAMAAgACAAIAAgABAP///////wAAAQACAAMABgAJ
AAgABQAEAAUABgAGAAYABgAGAAQABAADAAMAAwADAAMAAgABAAIAAwAFAAgACQALAAsA
CgAIAAgACAAIAAsADAARABMAFAAVABIAEgARABEAEwAVABcAGQAYABgAGQAZABkAHQAd
ABsAGwAbAB0AHAAdAB0AHgAfAB0AHwAfAB8AHQAcABsAGwAcABkAGQAZABkAGQAZABgA
GAAXABQAEwASABAADgAOAA0ADAAKAAkACgAIAAgACAAHAAcABAAEAAUABgAGAAYABAAD
AAEAAQABAAEAAAD//wAAAgAEAAcABAAEAAQAAwACAAEAAAD//wAA////////AQAAAAAA
///+////AAD9//v/+//9//3///8BAAIAAgAAAP///v/9//7//v/9/wAAAAAAAAMAAwAF
AAUABAADAAIAAgACAAIAAgD///3//f8CAAUACAAKAAcABgAEAAEAAQAAAAEAAAD//wIA
AgACAAIAAgADAAQABQAGAAQABAAEAAQAAQAAAP///v///wAAAQACAAAAAAAAAAAAAAAA
AAAAAAACAAIAAgACAAIAAgACAAIAAAAAAAAAAAD///7//f/8//z//P/8//z//v/+//7/
/v///wAAAQACAAAAAAAAAAAA///+//3//P/6//r/+v/6//z//P/8//z//v/+//7//v/+
//7//v/+/wAAAAAAAAAA///+//3//P/8//z//P/8//7//v/+//7/AAAAAAAAAAD9//z/
+//6//r/+v/6//r//P/8//z//P/7//r/+f/4//n/+v/7//z/+//6//n/+P/6//r/+v/6
//z//P/8//z//P/8//z//P/8//z//P/8//r/+v/6//r/+f/4//f/9v/2//b/9v/2//f/
+P/5//r/+P/4//j/+P/4//j/+P/4//r/+v/6//r//P/8//z//P/8//z//P/8//r/+P/2
//T/9f/2//f/+P/6//r/+v/6//z//P/8//z//P/8//z//P/6//r/+v/6//z//P/8//z/
/P/8//z//P/7//r/+f/4//b/9P/y//D/9v/2//j//f////3//P/8//3//v/+//7/+//4
//X/8//3//n/+//9//v/+//+//7//v/9//z//P/3//T/8f/w//j/+//9/wAAAwAGAAkA
DwAOAA4AEAAQAA0ADAALAAkACAAFAAQAAgAAAPr/+P/2//f/+f/7//z//f/9//7//v/7
//r/+f/4//r/+v/6//r/+f/5//r/+v/4//j/+P/4//7//////wAA//8AAPz/+f/6//j/
+v8BAAsAFQAnAEYAaACEAJ4AvwDiAPwADAEZAScBHwHwALEAegBGAAcA1f+3/5//if+E
/5D/pf+6/8r/0//f/+f/6P/q/+//9v/2//j/+P/2//b/9v/3//j/+f/7//z//f/8//z/
/P/8//v/+v/5//f/9//5//n/+v/6//n/+f/5//f/9//5//z//P/8//z//v//////AAAB
AAAA/v/7//r/+f/5//n/+v/7//7/AQD///3//f///wAAAAAAAAAAAAD+//7//f/7//v/
+//7//3//f///wEABAAGAAYABwAEAAIA///+////AAAEAAYACgALAAsACwAKAAoACQAJ
AAgABwAGAAUACQAKAAwADQAPABUAFwAXABYAFQAWABQAFAATABMAEwATABUAFQAVABUA
FAATABMAFAARABEAEQAQAA8ADgAMAAkABwADAAEAAgACAAIABAAGAAYABQAFAAYABAAE
AAQAAQABAP7//v8BAAIAAgACAP///f/6//n/+//5//r/+P/6//r/+v/6//3//P/9/wEA
///9//z//P/7//z//P/8//z//P/8//3/+//7//v/+//5//n//P/8/wAAAQACAAQABAAE
AAQABgAJAAkACAAIAAgACAAIAAsADAAMAA4ADgAKAAgABgADAAEA//////7/AAD+/wAA
AgD////////+//3/+//6//j/9//4//n/+v/9//7///8AAAEAAQACAAIA///+//3//P//
/////v/+/wEAAAD+//n/8v/u/+r/6//x//f/AwAYADAAUAB4AKMAygDoAAQBFwEXAQEB
zACLAE4AFADX/63/mf+L/3//gv+S/63/yP/U/9n/3f/j/+T/4v/j/+n/6v/t/+7/7//w
//H/8//y//H/8f/w/+//7v/u/+7/8f/x//H/8f/x//H/8//z//T/9P/z//P/8//v/+3/
7f/v//D/8f/y//P/9f/2//j/9//2//T/8f/u/+3/7f/t//H/8//3//v/+//5//n/+//8
//r/+P/2//b/9P/0//P/9v/5//z////8//v//P/9//r/+v/4//f/+v/6//n/+v/9//7/
AgAEAAUABQAEAAMAAwAEAAQABQAKAA0AEAATABMAEgASABEADgARABAADQASABUAGgAc
ABgAFwAXABcAEgATABIAEQATABIAEQARABEADQAMAAsACgAJAAgABgAGAAUAAgABAP7/
/P/6//r//v8AAAEAAwAAAP7//v/+//v/+f/0//L/8v/y//H/8P/z//X/9v/5//n/+f/4
//f/9f/0//P/8//x//L/8//z//P/8//z//P/9P/z//P/8//y//D/7//t/+7/8f/0//P/
8//z//X/9f/1//f/+P/4//b/9f/0//P/9v/2//X/+P/4//b/9//1//j/+f/5//n/9v/2
//b/9v/5//n/+v/9////AQADAAQAAwACAAAA/f/8//r/+v/4//X/+P/5//r/+//8//v/
+v/5//j/+f/6//v//P/7//r/+f/4//n/+v/7//z//f/+////AAD9//z/+//6//j/9v/0
//L/8//0//X/9v/2//b/9v/2//j/+P/4//j/9f/0//P/8v/y//L/8v/y//T/9v/4//r/
+v/6//r/+v/3//T/8f/u//L/9P/2//j/+P/4//j/+P/1//T/8//y//T/9P/0//T/9v/2
//b/9v/0//L/8P/u//D/8P/w//D/8v/0//b/+P/1//T/8//y//D/8P/w//D/7v/u/+7/
7v/y//T/9v/4//j/+P/4//j/9v/2//b/9v/0//L/8P/u//H/8v/z//T/9P/0//T/9P/y
//L/8v/y//L/8v/y//L/9f/2//f/+P/7//z//f/+//r/+P/2//T/8v/y//L/8v/0//T/
9P/0//X/9v/3//j/9v/0//L/8P/y//T/9v/4//j/+P/4//j/+f/6//v//P/6//r/+v/6
//r/+v/6//r/+P/2//T/9P/0//T/9//3//j/+P/5//v/+v/6//r/+v/5//j/+P/3//f/
9//3//f/+f/8//z//f/7//v//P/8//z//P/+/wEAAwACAAIAAgACAAIABQAHAAUABwAH
AAYABwAIAAgABgAFAAYABgAIAAIAAgACAAIABQAGAAYABgABAP///P/4//j/+P/4//j/
+//+/wEAAwACAAIAAQAAAAAAAAAAAAMAAQAAAAAA///6//z//f/8//z//v8DAAsAGQAv
AEwAaACEAKAAwQDiAP4AEgElAS8BKwEGAc0AkgBcACEA6f/H/7H/mf+I/4r/n/+6/8z/
1f/b/+H/6v/w//P/9v/2//j/+P/6//z//v8BAAIAAwAFAAYABAACAAEAAAACAAMABAAF
AAEA//////3///8AAAAAAQAFAAUABwALAA0ADgAPABAADAALAAkACAAIAAgABwAFAAcA
BwAIAAkADAANABAAEwARAA0ACwALAAsACgAJAAgACQAIAAkACQAMAA8AEgAVABMAEQAR
ABEAFAAWABYAFwAVABQAEgASABIAEgAVABYAGAAZABkAGQAZABoAGgAbAB4AHwAgACEA
IgAiACMAIwAiACUAJAAhACYAJwAqACoAKgApACkAKQApACsAKwArAC0ALAArACsAKgAl
ACMAIQAjACMAIwAiACMAIwAhACEAHgAcABoAGgAeAB4AHQAdABwAGgAaABoAFwAVABAA
DgAMAAwACwAKAA4AEQATABcAGAAZABkAGQAWABQAEgARAA8AEAARABEAEwAVABYAEwAS
ABEAEAAPAAwACwANABAADwAPABAADgAOAA0ADAAOABAAEgAVABMAEwATABMAFQAVABgA
GAAbABsAGwAcABoAGgAaABwAIQAhACAAIAAeAB4AHgAhACUAJgApACoAKQAoACcAJQAl
ACMAIwAiACIAHgAeAB4AHAAdAB4AHgAgAB8AHwAeABoAGgAaABoAGgAaABoAGgAXABcA
GAAYABgAGAAYABgAGwAbABoAGgAXABgAGgAbABgAEAAKAAkADwAZAC0ATABsAIwArADT
APwAHgE4AVEBYQFTARwB0wCSAGAAKQD3/9X/v/+1/7b/vv/P/+T/8v/5////BQAGAAgA
CwAQABAAEgASABUAFgAXABkAGAAXABcAFgASABAADwAOABEAEQARABEAEwAVABkAGwAX
ABYAFAATABcAFQAVABcAFgAWABYAFgAYABkAGQAaABwAHAAbABkAGgAZABkAGQAYABcA
GAAZABsAGQAZABsAHAAcABwAHAAbABgAFwAVABYAFwAYABkAHAAdACAAIwAiACIAIAAf
ACEAIAAeAB4AHwAgACQAJgAnACcAJgAlACgALAAvADMALwAtACsAKQAuADAAMwA1ADcA
OwA7ADkAOwA7AD0APAA4ADcANwA3ADMANQA1ADUANgA2ADYANwA3ADMAMgAxADEAMQAx
ADAAMAAvACwAKwApACYAIwAiACQAJAAjACMAJQAkACUAJgAmACcAJQAmACUAJAAiACAA
HQAbABgAFwAWABUAEwARABYAGgAeACMAIAAgACAAHwAbABkAFwAVABcAGQAcAB8AHQAc
ABwAGwAaABsAHAAZABYAFQAWABUAFwAbAB4AIAAfAB8AHwAfABwAGgAXABgAFwAWABgA
FwAhAA==
         </WaveFormData>
      </LeadData>
      <LeadData>
         <LeadByteCountTotal>10000</LeadByteCountTotal>
         <LeadTimeOffset>0</LeadTimeOffset>
         <LeadSampleCountTotal>5000</LeadSampleCountTotal>
         <LeadAmplitudeUnitsPerBit>4.88</LeadAmplitudeUnitsPerBit>
         <LeadAmplitudeUnits>¦ÌV</LeadAmplitudeUnits>
         <LeadHighLimit>2147483647</LeadHighLimit>
         <LeadLowLimit>268435456</LeadLowLimit>
         <LeadID>V3</LeadID>
         <LeadOffsetFirstSample>0</LeadOffsetFirstSample>
         <FirstSampleBaseline>0</FirstSampleBaseline>
         <LeadSampleSize>2</LeadSampleSize>
         <LeadOff>FALSE</LeadOff>
         <BaselineSway>FALSE</BaselineSway>
         <ExcessiveACNoise>FALSE</ExcessiveACNoise>
         <MuscleNoise>FALSE</MuscleNoise>
         <LeadDataCRC32>1375930006</LeadDataCRC32>
         <WaveFormData>
7v/u/+7/7v/v//D/8f/y//L/8v/y//L/8P/w//D/8P/w//D/8P/w//L/8v/y//L/8P/w
//D/8P/y//L/8v/y//L/8v/y//L/8P/w//D/8P/w//D/8P/w/+7/7v/u/+7/8P/w//D/
8P/x//L/8//0//H/8P/v/+7/7v/u/+7/7v/w//D/8P/w/+//7v/t/+z/6//p/+X/5f/o
/+v/7v/x/+//7//v/+//7f/t/+3/7v/x//H/8P/w//D/8f/x//H/8f/w//H/8P/u/+7/
7v/w//T/9f/2//f/8//x/+//7//0//j/+v/8//7//v/+//3////9//v/+P/2//P/8v/x
//H/8f/x//L/8v/y//L/8f/u/+7/7v/t/+r/6f/o/+f/6f/p/+n/6f/s/+3/7v/v//P/
8//z//P/8P/s/+r/6v/q/+r/6v/x//n/AgAUACoAQgBaAHMAkgC0ANAA5gD9AA8BFgEC
AdMAlwBaAB0A7P/O/7f/n/+N/4n/kP+j/7j/wP/H/9H/2f/c/+D/5f/m/+b/5v/l/+X/
5P/k/+b/5//o/+j/6f/n/+f/6P/p/+n/6f/p/+v/6//s/+z/6//p/+j/5//p/+n/6f/r
/+3/7P/s/+z/7v/u/+7/7v/t/+z/6//q/+f/5//n/+f/6f/q/+r/6v/s/+z/7P/t/+v/
6//r/+v/6//r/+v/6//r/+v/6//r/+3/7f/w//H/8f/x//H/8f/w/+//7v/t/+z/7f/v
/+//7//w//H/8f/z//P/8//1//X/9f/3//j/9//2//X/9P/3//j/+P/4//z//f/9//3/
/f/9//7//v8BAAEAAAAAAAMAAwABAAEAAQAAAP///v/6//z//P/8//n/9//2//T/8f/x
//D/7//w//H/8v/z//D/7//v/+//7f/r/+v/6//u/+//7//u/+//7f/t/+7/7P/s/+v/
6//p/+j/6P/o/+j/6P/o/+n/6f/n/+n/6P/n/+b/5f/m/+f/6P/p/+v/6//r/+z/6//r
/+r/6v/s/+3/7f/t/+7/7v/w//D/7v/u/+7/8P/v/+//7//v/+//7//v//H/9P/2//b/
9v/3//j/+f/5//j/9f/y/+7/7//t/+3/7f/r/+v/6//s/+7/7v/u/+3/7P/s/+z/6//o
/+f/5v/l/+f/6f/r/+3/7f/t/+3/7f/x//H/8f/x/+j/5P/o/+7/7P/m/+T/4//l/+z/
AAAWAC4ASgBvAJYAtgDWAPYAEwEhARoB8ACxAGsAKgD1/9T/vv+r/5//n/+l/7T/xf/Q
/9j/3f/d/93/4P/g/+X/5v/m/+b/5f/l/+T/5P/i/+P/5P/k/+P/4f/h/+L/4f/h/+H/
4f/j/+X/6P/q/+f/5f/k/+P/5f/l/+X/5//l/+T/5P/k/+j/6P/o/+j/6v/q/+r/6v/p
/+n/6f/p/+j/6P/n/+b/5P/k/+T/5f/n/+n/6//t/+v/6//r/+v/6v/p/+j/5//o/+n/
7f/v//L/8//0//X/8//z//P/8//y//P/9f/1//f/+P/5//n/9//3//f/+f/5//n/+//8
//7//v/+//7/AQACAAIAAgAFAAcACAAJAAsACwAMAAwACgAJAAcABgAHAAcABQAFAAgA
CAAIAAgABAAGAAYABgACAAEAAQAAAAAAAQABAAEAAQABAAEAAQD+//v/+f/3//n/9//3
//f/+v/7//v/+v/3//X/9f/2//T/9P/z//P/8//0//T/9P/0//T/8//z//X/9v/2//f/
9v/1//T/8v/v/+//7//v/+3/7v/w//D/8v/z//X/9//2//f/+P/4//b/9f/0//P/9f/1
//b/9v/4//j/+f/8//7/AAD+//z/+//6//n/+f/4//f/9v/1//b/9//4//v//P/9//7/
/f/8//v/+//5//3//P/+//7//v/+//7//v/+//7//v/+//7//v/9//z/+//6//j/+P/4
//j/9//2//X/9P/4//r//P/+//z//P/8//z//P/8//z//P/+//7//v/+//3//P/7//r/
+f/4//f/9v/3//j/+f/6//j/+P/4//j/+f/6//v//P/5//j/9//2//f/+P/5//r//P/8
//z//P/6//r/+v/6//r/+v/6//r/+P/4//j/+P/7//z//f/+//3//P/7//r/9//2//X/
9P/1//b/9//4//r//P/+/wAA///+//3//P/5//j/9//2//j/+P/4//j/+v/6//r/+v/7
//z//f/+//3//P/7//r/+P/2//T/8v/2//j/+v/8//z//P/8//z/+v/6//r/+v/6//r/
+v/6//z//P/8//z/+v/6//r/+v/8//z//P/8//v/+v/5//j/+v/6//r/+v/8//z//P/8
//z//P/8//z/+v/6//r/+v/5//j/9//2//r//P/+/wAA///+//3//P/7//r/+f/4//j/
+P/4//j/+v/6//r/+v/6//r/+v/6//3//f/7//3/+v/5//j/9//4//n/+v/7//3//f/9
//7//v/9//v/+v/8//3//f/9//3//P/9//z//v/+//7/AAABAAEAAQABAAEAAQABAAMA
BgAIAAgACAAKAAoACgAJAAcABQADAAAA/v/7//r/+f/7//3///8CAAIAAgACAAEA///+
//3/+//7//v/+//7//3//f/9//3//f/9//3//f/+//3//P/7//7//P/8//r/+v/6//r/
/f8BAAoAGAAuAEIAWgBxAI4AsgDSAOgAAwEdAS4BJgH7AL0AgABFABIA6v/P/7v/rf+r
/7L/v//Q/97/5//r/+//8P/0//b/9v/1//T/9v/3//f/+P/4//n/+v/6//r/+f/6//z/
+v/5//j/9//3//f/+P/4//r/+f/5//n/+//7//v//f/7//r/+v/6//r/+P/2//T/+P/6
//z//v////////////7//v/9//z/+//6//n/+f/7//v/+//7//v/+//7//v/+v/5//j/
9//5//n//P/9//////////////////////8BAAMABgAHAAYABgAGAAUABAADAAIAAwAB
AAEAAwAEAAYABgAGAAYACQAKAAoACgAMAA0ADQANAA8ADwAQABAAEQARABAAEAARABEA
DwAPAA4ADAAKAAgACQAMAA0ADgAMAAsACwAKAAcABwAGAAUABQAFAAUABQAFAAUABgAH
AAkABwAHAAcABgAHAAcABgAFAAMAAwAEAAIAAgABAAEA//8AAAAAAAACAAIAAQABAAQA
BAADAAMAAwADAAAA/v/+//7//v8BAAEA//8BAAMAAwADAAMAAAD///7//f////////8A
AAAA///9//z//v8BAAMABQAHAAgACwAMAAwADAAMAA4ADAALAAoACQALAAsACwANABAA
EgASABIAFAAUABQAEwAQAA0ACgAGAAcABQAFAAUABwAHAAcACAAIAAgACAAHAAQABAAE
AAMABQAFAAUABQADAAMAAwADAAMAAwADAAMABAADAAIAAQACAAAAAAAAAAAAAgACAAEA
AQAIABgAKAA6AFIAbQCKALAA0ADkAPsAFwEmARoB8QC3AHgAPQAGAOT/0//F/7v/s/+2
/8P/1P/e/+f/7//z//T/+P/6//r/+f/4//n/+//8//7//v///wAAAAD+//v/+v/6//3/
/f/9//3//f/9//7//v/9//v/+v/5//v/+//7//3/+//6//r/+v/9//7///8AAP7//v/+
//7/+//7//v/+//+/wAAAQACAAEAAAD//////f/9//3//f///////////wEAAQABAAEA
AQABAAQABQADAAEA///9////AQADAAUABgAHAAkACQAHAAgACQAJAAkACQAJAAsADQAN
AA8AEAASABIAEgASABUAFgAWABYAFwAXABYAFQAWABcAGQAaABkAGQAYABgAGQAZABcA
FwAUABIAEAAOAA8AEgATABQAEgARABEAEAANAA0ADAALAAwADQAOAA8ADQALAAoACQAH
AAUABQAFAAYABwAHAAYABgAFAAYACAAHAAYABAADAAIAAgABAAAAAwAEAAQABQAEAAQA
AwADAAMAAwADAAIAAwADAAMAAwAAAAAAAQAAAAAA/////////v///wAAAAABAAEAAQAB
AAEAAQACAAIAAQAAAAAAAgADAAYABQAEAAYABgAGAAcABQAFAAUABQADAAMAAwAFAAUA
BQAFAAMABAAFAAcABwAJAAoACAAIAAgACAAKAAoACgAKAAgACAAIAAgABQAEAAMAAgAE
AAQABAAEAAUABgAHAAgABgAGAAYABgAGAAYABgAGAAQABAAEAAQABAAEAAQABAAEAAQA
BAAEAAYABgAGAAYABAAEAAQABAACAAIAAgACAAAAAAAAAAAAAQACAAMABAADAAIAAQAA
AAAAAAAAAAAAAgACAAIAAgADAAQABQAGAAUABAADAAIAAAAAAAAAAAAAAAAAAAAAAAEA
AgADAAQAAwACAAEAAAAAAAAAAAAAAAIAAgACAAIAAAAAAAAAAAACAAIAAgACAAIAAgAC
AAIAAgACAAIAAgACAAIAAgACAAQABAAEAAQAAwACAAEAAAAAAAAAAAAAAAAAAAAAAAAA
AQACAAMABAACAAIAAgACAAEAAAD///7///8AAAEAAgAEAAQABAAEAAQABAAEAAQAAQAA
AP///v///wAAAQACAAQABAAEAAQAAwACAAEAAAACAAIAAgACAAAA/v/8//r/+//8//3/
/v8AAAIABAAGAAQABAAEAAQAAgACAAIAAgD///7//f/8//r/+v/6//r//f8AAAQABwAC
AAMAAgABAP////////////////////8BAAIAAwADAAIAAgACAAMAAQABAAIAAgADAAIA
AQAAAAIABAAFAAUABwAHAAcABwAJAAsADgAQAA8ADgANAAwACgAJAAkABwAIAAYABgAF
AAUABQAFAAUABAAEAAMAAgADAAMAAwAEAAMAAQAAAP////////////8BAAEAAQABAAAA
//8AAP//AQD9//7/AgAGAAYAAAAAAAIAAQAHABQAJgA4AEwAYgB5AJYAtgDQAOIA9wAR
ASABEgHpALEAcgA1AAQA5P/N/7v/r/+t/7D/vf/Q/97/5//r/+//8v/2//j/+P/3//b/
+P/5//n/+v/8//3//v/+/////f/9//7//f/9//3//f/7//v//P/8//7//f/9//3//v//
/wAAAwADAAIAAgACAAEAAAD///7///8AAAEAAgD///////////3//v/+//7/AAAAAAAA
AQABAAEAAQABAAMAAwADAAMAAQABAAEAAQAAAP//AQABAAMAAwADAAMABAAFAAYABwAH
AAcACAAHAAUABgAHAAcABQAFAAUABwAIAAkADAAOABIAEgASABIAEQAQAA4ADAAPABEA
EgATABMAEwAUABQAFQAVABQAFAATABMAEQARABEAEAAPAA4ADAAOAA4ADgAOAA0ADQAM
AA0ADQAMAAsACQAJAAkACQAKAAkACQAJAAsACQAJAAkACAAJAAkACAAHAAUABQAGAAgA
CAAHAAcACQAIAAgABgAGAAYABgAGAAcABwAFAAcABwAHAAcABwAHAAcABwAHAAcABwAH
AAgACQAJAAgACAAKAAsACwALAA0ADgARABIAEQAQAA8AEAARABEAEQARABEAEQARABMA
FQAWABUAFAAUABQAFAATABEADwANAAoACgAJAAoACwAJAAkACQAKAAkACAAHAAUABQAG
AAcABwAIAAkACgALAAkACQAJAAkABwAHAAcABwAJAAkACQAJAAoACgAIAAwADgAGAP7/
+//9//7/CAAeADgAUgBxAJIAsADMAOYA/wATARgBAAHNAI0ASgANAOj/1v/J/7//uf+3
/77/0f/c/+b/7//z//X/+P/6//z//P/7//r//P/9//3//v/+////AAAAAP///f/9//7/
AQABAAEAAQAAAP/////+/wAA/////////P/7//r/+//7//r/+v/6//7//v/+//7/AQAC
AAMABAACAAEAAAD///7//v/9//z//v/+//7///8AAAEAAgADAAMAAwADAAMAAgABAAAA
////////AgADAAQABQAGAAcABQAFAAUABQAEAAUABwAHAAcACAAJAAkACgALAAwADwAN
AA0ADwAQABAAEAAQABAAEgAUABUAFgAYABkAGQAZABcAFQAUABIAFAAVABUAFgAXABcA
FQAVABIAEAAOAAwADQAQABEAEgAQAA8ADwAOAAsACwAKAAkACAAHAAYABQAGAAUABQAF
AAMAAQABAAEAAgADAAMAAgABAP////8AAP7//v/9//3/+//8//z//P/7//r/+P/3//v/
/v8AAAMAAgABAAAA/v/8//v/+v/5//j/+P/5//j/9//3//j/+f/8//3//v/+//3//f/9
//3//P/7//v/+v/7//z//v8CAAMABAABAP7//v/+//7//////////////wEAAQABAAMA
AwADAAMAAQACAAEAAQD//wUABAACAAIAAgACAAAAAAAAAAAAAgACAAIAAgAAAAAAAAAA
AP3//P/7//r/+//8//3//v/9//z/+//6//r/+v/6//r//P/8//z//P/8//z//P/8//v/
+v/5//j/+f/6//v//P/7//r/+f/4//j/+P/4//j/9v/2//b/9v/2//b/9v/2//j/+P/4
//j/+P/4//j/+P/3//b/9f/0//b/9v/2//b/9v/2//b/9v/2//b/9v/2//T/9P/0//T/
9P/0//T/9P/0//T/9P/0//b/9v/2//b/9P/0//T/9P/0//T/9P/0//T/9P/0//T/9P/0
//T/9P/0//T/9P/0//L/8v/y//L/8f/w/+//7v/w//L/9P/2//P/8v/x//D/8f/y//P/
9P/x//D/7//u//H/8v/z//T/8//y//H/8P/y//L/8v/y//L/8v/y//L/7//u/+3/7P/u
/+7/7v/u/+//8P/x//L/8v/y//L/8v/x//D/7//u/+z/7P/s/+z/7v/u/+7/7v/w//D/
8P/w/+//7//t/+//7f/t/+3/7f/v/+//7//v/+3/7f/t/+7/7f/t/+z/7P/s/+3/7f/t
/+z/7P/u/+7/7//w//H/9P/1//X/9f/1//T/8//y//P/+P/6//r/+v/7//z//f/9//v/
+f/3//T/8v/v/+7/7f/v/+//7//w//L/8v/y//H/8f/y//P/8//v/+3/6//p/+j/5//m
/+X/6f/r/+3/7//x//H/8f/x//L/8P/s/+j/5P/m/+j/7f/1/wIAFAAqAEIAWgBzAJAA
sADMAOQA+wANARIB/ADLAJEAVAAXAOj/zP+5/6X/l/+T/5j/qf+8/8b/zf/T/9f/3P/g
/+P/5P/k/+T/5P/l/+X/5v/o/+n/6v/q/+n/5//n/+j/5//n/+f/5//p/+n/6v/q/+r/
6f/p/+n/6v/r/+z/7//s/+r/6f/o/+z/7P/s/+z/6v/q/+r/6v/n/+f/5//n/+r/7P/t
/+7/8P/w//D/8f/v/+//7//v//H/8f/x//H/8//z//P/8//x/+//8P/v//D/8f/y//P/
8//z//P/8//y//H/8f/v//P/9v/5//v/+//7//v//f/8//v//P/8//7//v/+//7//f/+
//7//v8CAAMAAwADAAIAAQABAAAAAQABAAAAAAADAAUABQAHAAkACAAHAAYAAQACAAEA
AAD+//3//f/8//v/+//6//n/9//3//f/9//4//f/9//3//X/8//z//P/9v/3//f/9v/1
//P/8//0//b/+P/5//v/+v/6//n/+P/1//T/8v/x//X/9v/2//f/8f/z//L/8//0//X/
9v/2//X/8v/z//P/8//z//P/8//z//P/8//1//X/9f/2//X/9f/0//T/9v/3//f/9//5
//r//f/+/wAAAAAAAAIAAwADAAMAAwABAAEAAQADAAYACAAIAAgACAAIAAgABwAFAAMA
AQD+/////f/9//3/+//7//v//P/6//r/+v/5//r/+v/6//n/+//7//v/+//7//v/+//7
//r/+f/4//f/+//7//v/+//2//b/+P/6//j/9v/y/+//8f/4/wYAHAA4AE4AYwCEAKwA
zgDoAP8AFwEgAQ4B4QCpAGgAJwDy/9T/w/+1/6v/qf+u/73/zv/a/9//4f/h/+L/6v/v
//D/8P/w//D/8f/x//L/8f/x//H/8P/x/+//7//w/+//7//v/+//7//v//D/8P/w/+//
7//v/+//7//v//H/8v/y//P/9P/z//L/8f/w//L/8v/y//L/8f/x//H/8f/z//T/9P/0
//T/9P/0//X/9f/1//X/9f/z//P/8//z//P/8//z//P/8f/x//T/9f/2//f/+P/5//f/
9//3//f/9v/3//n/+f/6//z//v////3//f/9////AQABAAMABAAEAAQABAAEAAUABgAG
AAYACAAJAAkACQAKAAsADQAOAA8ADwAOAA4ADQANAAsACwANAAwACwAKAAgACgAKAAoA
BgAFAAUABAABAAEAAAD///3//f/9//3//v/9//3//f/7//n/+f/5//j/+f/5//j/+f/3
//f/+P/4//j/9//3//n/+v/6//r/+P/4//f/9//2//b/9f/1//X/9f/1//T/9f/1//X/
9f/0//T/9f/0//T/8//z//P/8v/z//T/9P/z//P/8//z//P/8//0//T/9P/0//X/+P/5
//z/+//6//f/9v/1//X/9//3//f/9//4//n/+v/9//z/+//6//f/9//3//j/9//5//r/
+v/6//r/+v/8//z//P/8//z//P/8//z/+v/6//r/+v/6//r/+v/6//r/+v/6//r/+v/6
//r/+v/8//z//P/8//r/+v/6//r/+P/4//j/+P/4//j/+P/4//b/9v/2//b/+P/4//j/
+P/5//r/+//8//r/+v/6//r/+P/4//j/+P/4//j/+P/4//b/9v/2//b/9//4//n/+v/6
//r/+v/6//r/+v/6//r/+P/4//j/+P/4//j/+P/4//r/+v/6//r//P/8//z//P/5//j/
9//2//j/+P/4//j/+P/4//j/+P/2//b/9v/2//f/+P/5//r/+f/4//f/9v/3//j/+f/6
//r/+v/6//r/+v/6//r/+v/6//r/+v/6//r/+v/6//r/+P/4//j/+P/4//j/+P/4//v/
/P/9//7//f/8//v/+v/6//r/+v/6//z//P/8//z//P/8//z//P/+//7//v/+//v/+v/5
//j/+v/6//r/+v/7//z//f/+//z//P/8//z//v/+//7//v/8//z//P/8//z//P/8//z/
/P/8//z//P/6//r/+v/6//n/+P/3//b/+v/7//r//f/9//3//f/9/////////////f/7
//n/+P/7//3//v8AAP7//////////v/+/wAAAAD9//z/+//8////AQADAAUACAAJAAoA
DQAOABAAEAAQAA4ADgAOAA0ADQALAAkABgACAP///v/9//7///8AAAIABAAEAAQAAwAA
AAAAAAD//////////////////////////////////wMAAwADAAMABAAGAAQAAgAEAAAA
/v8DAAsAFgAqAEQAXgB0AJEAsgDQAOYA+gAPASEBHgH6AMEAhQBKABMA7P/U/8H/r/+n
/63/uv/N/9j/4v/t//P/8//0//j//f/+//7//v/8//v/+f/4//n/+//9//7//v/9//7/
AAAAAP///v/9//3//f/+//7//v/9//3//f/7//v/+//9//7//v///wAAAgACAAIAAgAA
AAAAAAAAAP////////////8AAAAAAAAAAAAAAAABAAEAAQABAAEAAQABAAEAAQD/////
/////wEAAQAEAAUABQAFAAUABQAEAAMAAgABAAQABQAHAAcACQAKAAsACwAJAAkACQAL
AAkACQALAAwAEAAQABAAEAAUABYAFwAYABcAFwAWABUAFwAXABgAGAAZABkAGAAYABkA
GQAXABcAGAAYABgAGAAVABYAFQAUABAADwAPAA4ADgAPAA8ADwAPAA8ADwAPABAADwAP
AA8ADwANAA0ADQAQABEAEQAQAA4ACwAKAAoADAAKAAkACAAJAAoACwAMAA8ADwANAA8A
DgANAAwACwANAA0ADQANAA0ADQANAA4ADwAPAA4ADgAOAA8ADwAPABEAEgAVABYAFgAW
ABYAGAAXABcAFwAXABcAFwAXABkAGgAcABwAHAAZABgAFwAVABcAFQATABAAEAAPABAA
EQAQAA8ADgAOAAwADAAMAAsADQAOAA8ADwARABEAEQARABEAEQARABEADwAPAA8ADwAT
ABMAEwATABQAFAAUABAADAAGAAIAAQAFAA4AHAAuAEQAXAB9AKYAyADgAP4AFQEhARYB
7gCzAHUAOAABAOT/1P/J/7//u//D/9b/6f/y//b//f8BAAEAAAAAAAUABgAGAAYACAAJ
AAkACgAJAAkACQAIAAcABQAFAAYABwAHAAcABwAFAAUABgAGAAcABwAIAAkABgAFAAQA
BQAHAAYABgAGAAgACAAIAAgABgAGAAYABgAFAAUABQAFAAgACgALAAwACgAKAAoACwAJ
AAkACQAJAAsACwALAAsADAANAA4ADwANAA0AEAARAA4ADQAMAAsADQANAA0ADQAQABEA
EwATABEAEgATABMAFQAVABUAFwAaABsAHgAgACEAIAAfAB4AHQAeAB4AHgAhACMAJAAl
ACMAIwAkACQAJAAjACEAIAAhACEAHwAfACEAIAAfAB4AGwAcABsAGgAYABcAFwAWABMA
EwASABEAFAAVABYAFwAUABMAEwATABAADQAMAAsACgALAAsACgALAAsADQAQAA4ADgAN
AA0ADAAMAAsACgAKAAoACQAJAAoACgAJAAkACwALAAsACgAGAAUABAADAAUABgAIAAgA
BwAHAAgACQAJAAkACQAIAAUABQAFAAUABgAHAAkACgAHAAYABgAIAAkADAALAAoACQAI
AAcABwAJAAsADQAPAA8ADwAPABEADwAPAA8ADQAMAAsACwAJAAUACAAJAAoACwAMAAoA
CgAKAAoACgAKAAoACgAIAAgACAAIAAoACgAKAAoADAAMAAwADAAKAAoACgAKAAcABgAF
AAQABgAGAAYABgAEAAQABAAEAAYABgAGAAYAAwACAAEAAAACAAIAAgACAAMABAAFAAYA
BgAGAAYABgADAAIAAQAAAAEAAgADAAQABAAEAAQABAADAAIAAQAAAAIAAgACAAIAAgAC
AAIAAgAAAAAAAAAAAAAAAAAAAAAAAQACAAMABAADAAIAAQAAAAAAAAAAAAAA/v/+//7/
/v8BAAIAAwAEAAQABAAEAAQAAgACAAIAAgD///7//f/8////AAABAAIAAAAAAAAAAAD+
//7//v/+/wAAAAAAAAAAAQACAAMABAAGAAYABgAGAAMAAgABAAAA/v/+//7//v8AAAAA
AAAAAAIAAgACAAIAAQAAAP///v8AAAAAAAAAAAAAAAAAAAAAAAAAAAAAAAACAAIAAgAC
AAIAAgACAAIA///+//3//f/+//3/AAABAAEAAQABAAEA////////////////AAABAP//
/v/+//7/AAABAAIABAADAAQAAwACAAIAAgAEAAUABgAHAAgACQAHAAcACQAMAA0ADAAL
AAoADAAMAAsACwAMAAsACQAJAAUABQAFAAUABwAHAAgACAAFAAQAAgAAAP7//v/9//3/
//8BAAMABQAEAAMAAgABAAMAAwADAAUABQAFAAUABAAAAAAAAgACAAAA/v8BAAcAFgAu
AEYAXAByAI0AsADUAO4ABAEdATEBMgEYAeUApwBqADEABADo/9H/u/+r/6X/sv/F/9T/
3v/l/+v/8f/2//j/+f/6//r/+v/8//3//f/+////AQADAAQAAQD/////AAADAAMAAwAD
AAEA///+//z//f/9//7///8BAAMABQAJAAkACAAIAAgACAAGAAQAAgACAAIAAgACAAIA
AwAEAAUABgAIAAkACgAHAAYABQAFAAUABQAFAAUABQAFAAUABQAIAAkACgALAAgABwAJ
AAkACgALAAwADQALAAsACwALAAwADQAPAA8AEQASABMAEwATABMAEwAVABUAFQAXABgA
GAAYABgAGAAXABgAGAAYABsAHQAeAB8AIQAhACIAIgAjACMAIgAiACUAJQAjACMAIgAg
AB4AHAAbAB4AHwAgACAAHwAfAB4AGgAZABcAFQAWABcAGAAZABgAFwAXABcAFgATABIA
EQAPAA8ADgAMABAAEQAUABgAGAAYABcAFwAUABQAEwASABIAEgARABEAEgASABQAEgAS
ABIAEgASABEADgAPABEAEQARABEADwAPAA8ADwARABEAEQASABMAEwASABIAFAAVABUA
FQAYABgAGgAaABoAGgAaABwAHQAdAB0AHQAbABsAGwAdACIAJAAkACQAIgAiACIAIQAj
ACEAHwAcABwAGwAcAB0AHAAbABoAGgAcABwAHAAbABgAGAAYABcAFwAXABcAFwAXABcA
FwAXABcAFwAXABcAGQAZABkAGQAYABgAGAAYABYAEgAOAAkADQAYACwARgBgAHgAlQC+
AOQAAAEYATcBTQFGASAB5QCnAGYALQAGAO7/2//R/83/zf/Y/+n/9v/+/wUACQAHAAYA
CgAPABAAEAAQABAAEQARABIAEQARABEAEAAPAA0ADQAOABEAEQARABEAEwATABQAFAAT
ABEAEAAPABEAEQARABMAEQAQABAAEAASABIAEgASABQAFAAUABQAEwATABMAEwARABIA
EgASABQAFAAUABUAFQAVABUAFQAVABUAFQAVABUAFQAVABUAFwAXABoAGwAZABkAGQAZ
ABkAGQAZABkAHAAdAB8AHwAdAB4AHwAfACIAIwAkACcAJAAjACQAJAAnACgAKQAqAC0A
LgAuAC4AMAAxADEAMQAvAC8AMAAwAC8ALwAuAC4AMQAxAC8ALwAxADAALwAuAC4AMAAw
ADAALAArACsAKgAoACcAJQAjACUAJQAlACUAJgAlACUAJQAmACUAJgAnACYAJQAjACAA
HwAdAB0AHgAcABwAGwAbAB0AIAAiACQAIgAiACEAIQAfAB4AHAAbAB0AHwAhACIAHwAf
AB8AHwAeAB4AHwAeABoAGQAZABkAHQAfACEAIgAjACMAIwAjACAAHwAfAB4AHAAcAB0A
IAAmAA==
         </WaveFormData>
      </LeadData>
      <LeadData>
         <LeadByteCountTotal>10000</LeadByteCountTotal>
         <LeadTimeOffset>0</LeadTimeOffset>
         <LeadSampleCountTotal>5000</LeadSampleCountTotal>
         <LeadAmplitudeUnitsPerBit>4.88</LeadAmplitudeUnitsPerBit>
         <LeadAmplitudeUnits>¦ÌV</LeadAmplitudeUnits>
         <LeadHighLimit>2147483647</LeadHighLimit>
         <LeadLowLimit>268435456</LeadLowLimit>
         <LeadID>V4</LeadID>
         <LeadOffsetFirstSample>0</LeadOffsetFirstSample>
         <FirstSampleBaseline>0</FirstSampleBaseline>
         <LeadSampleSize>2</LeadSampleSize>
         <LeadOff>FALSE</LeadOff>
         <BaselineSway>FALSE</BaselineSway>
         <ExcessiveACNoise>FALSE</ExcessiveACNoise>
         <MuscleNoise>FALSE</MuscleNoise>
         <LeadDataCRC32>2777305658</LeadDataCRC32>
         <WaveFormData>
8v/y//L/8v/0//T/9P/0//b/9v/2//b/9P/0//T/9P/0//T/9P/0//T/9P/0//T/9P/0
//T/9P/0//T/9P/0//T/9P/0//T/8v/y//L/8v/w//D/8P/w//L/8v/y//L/8v/y//L/
8v/0//T/9P/0//P/8v/x//D/8v/y//L/8v/0//T/9P/0//L/8v/y//L/7//u/+z/6//u
//D/8//2//X/9f/0//P/8v/w/+//7v/x//L/8v/y//L/8v/z//X/9P/0//T/9P/y//L/
8v/0//b/9//4//n/9f/z//H/8v/3//r//P/+///////////////+//3//P/3//b/9v/2
//X/9f/2//j/9P/0//T/8//y//L/8//z//D/7v/t/+v/6v/r/+z/7f/w//D/8P/w//P/
8//z//L/8v/u/+z/7P/s/+v/6//v//L//f8QACQANQBFAFcAcQCMAKEAsADDANcA3wDX
ALcAgwBIABcA9v/j/9T/xf+4/67/sP+8/8n/0P/V/9z/4//l/+j/6v/r/+v/6v/p/+j/
5//l/+f/6f/p/+n/6v/q/+r/6v/q/+r/6v/q/+r/6v/q/+r/6f/o/+j/5//o/+j/6f/s
/+3/7f/u/+//7//t/+3/7f/s/+v/6v/o/+f/5//n/+j/6f/q/+v/7P/r/+v/6v/q/+v/
6//r/+v/6//r/+v/6//r/+v/6v/q/+z/7P/v/+//7v/u/+7/7v/s/+v/6//s/+v/6//t
/+7/8f/x//H/8f/x//L/8//2//T/9P/3//n/+P/3//b/9f/2//j/+P/4//z//v/+//7/
/f/9/////////wAAAQACAAUABQAFAAQAAgACAAMAAwADAAMAAgAAAP3//f/8//z//P/8
//v/+v/8//v/+//8//v/+v/4//b/8v/y//L/8v/0//P/8v/y//L/8P/v/+7/8P/v/+//
7v/s/+3/7v/s/+z/7P/s/+z/7P/r/+v/6f/o/+j/6P/p/+v/7P/t/+3/7P/s/+z/6//s
/+z/7P/u/+7/7//x//L/8v/y//L/8v/y//L/9P/0//P/8v/x//P/8//z//b/9//4//j/
+P/5//n/+f/5//X/9P/z//L/7//u/+7/7v/t/+3/7v/w//D/8P/w/+//7v/u/+//7//t
/+z/7P/r/+v/7f/v//H/8P/w//D/8P/z//P/8//y/+z/6v/u//L/8P/r/+n/6f/s//P/
BgAYACcAOwBZAHkAkAClAL4A1wDnAOkA0wClAGkALAADAPD/4f/S/8n/xP/E/8r/1v/d
/+T/5//o/+f/5//o/+r/6//r/+r/6v/q/+r/6f/n/+n/6f/p/+j/6P/o/+j/6P/o/+j/
6P/r/+z/7f/u/+3/7P/s/+v/6f/o/+j/6v/q/+n/6f/p/+z/6//s/+3/7f/t/+3/7P/t
/+3/7f/u/+z/7P/s/+z/7P/r/+n/6P/r/+3/7//x/+//7//v/+//7v/t/+v/6v/r/+z/
8P/x//T/9P/0//T/9P/z//P/9P/1//X/9//4//n/+f/5//n/+f/6//v//v/8//z///8B
AAEAAQABAAEABAAGAAYABgAKAAwADAAMAA0ADQAPAA8ADQAMAAsACgALAAsACwAKAA0A
DgAQABEADgANAAsACAAFAAUABAAEAAYABgAFAAQAAgABAAEAAgD///7//P/6//j/+P/4
//j/+v/5//j/+P/6//j/9//2//T/8//z//L/9P/1//X/9f/1//X/9P/0//X/9v/2//f/
9v/1//T/9P/x//L/7//t/+//7//x//L/8//z//T/8//x//T/9P/z//H/8f/x//H/8v/y
//L/8//z//P/9f/5//r/+v/5//f/9f/1//b/9v/2//X/8//z//b/9//4//n/+f/5//n/
+f/3//f/9v/1//n/+v/8//z//P/8//r/+v/6//r/+v/6//r/+v/5//j/9//2//b/9v/2
//b/9P/0//T/9P/3//j/+f/6//r/+v/6//r/+P/4//j/+P/6//r/+v/6//n/+P/3//b/
9P/0//T/9P/1//b/9//4//b/9v/2//b/+P/4//j/+P/3//b/9f/0//X/9v/3//j/+P/4
//j/+P/2//b/9v/2//T/9P/0//T/9v/2//b/9v/4//j/+P/4//f/9v/1//T/8v/y//L/
8v/1//b/9//4//r/+v/6//r/+P/4//j/+P/1//T/8//y//P/9P/1//b/9v/2//b/9v/4
//j/+P/4//b/9v/2//b/8//y//H/8P/y//T/9v/4//j/+P/4//j/9//2//X/9P/0//T/
9P/0//X/9v/3//j/9//2//X/9P/2//b/9v/2//T/9P/0//T/9v/2//b/9v/2//b/9v/2
//j/+P/4//j/9//2//X/9P/y//L/8v/y//b/+P/6//z/+//6//n/+P/2//b/9v/2//b/
9v/2//b/9v/2//b/9v/2//b/9v/2//f/+P/4//n/+P/2//X/9P/2//f/9//3//j/+P/5
//r/+v/6//n/+P/4//j/+f/7//r/+v/6//r/+v/6//r//P/9//3//f/9//3//f/9/wAA
AwAEAAQABAAFAAUABQAFAAEAAAD///7/+f/4//j/+P/6//v//f8AAAAAAAAAAP///f/8
//z/+//6//r/+//7//n/+f/5//n/+v/6//r/+v/5//n/+f/4//r/+v/6//r/+v/5//f/
+f/8/wUAFAAkADMAQQBVAG0AigCfAK4AxQDbAOsA6wDTAKUAagAzABAA9//i/9P/zP/M
/8z/0v/b/+b/7f/w//H/8f/0//T/9f/1//T/9P/0//T/8//z//X/9f/1//X/9v/3//j/
9//2//X/9P/2//b/9v/2//b/9v/3//f/+P/4//n//P/5//f/9v/1//X/8//z//P/+P/5
//r/+v/5//n/+f/6//j/+P/4//j/9//3//b/9v/5//n/+f/5//f/9//3//f/9f/1//T/
9P/2//b/+f/5//z//P/8//z//P/7//v//P/+////AgAEAAQAAwACAAEAAAAAAAAAAgAA
AAAAAwAFAAUABQAFAAUACAAKAAoACgAKAAwADAAMAA8ADwARABEAEgASABIAEgATABMA
EwASABEAEAAQAA8AEAARABEAEAARABEAEAAQAA4ADgANAAwACgAJAAkACgAKAAoACQAI
AAgACAAIAAgACAAHAAYABgAEAAIAAQAAAAIAAQABAAAA/v///////////////v/+/wAA
AAD/////AQABAP7//v/+//7//v8AAAAA/////wEAAAAAAAAA//////7//f/9//z//P/8
//v//P/8//z///8AAAIABQAHAAgACQAKAAoACgAKAAwADAALAAoACQAJAAkACQAMAA8A
EAAQABAAEQARABEAEQAMAAoACAAGAAUABAAEAAQAAwADAAQABgAGAAYABgAFAAQABAAF
AAUABAAEAAUABQADAAMAAwADAAIAAgACAAIAAQABAAEAAAACAAAAAAAAAAAAAQABAP//
AAAHABQAJAAxAEEAVQBtAIgAnwCqALsA1QDnAOUAywCjAHAANwAOAPn/7v/j/9z/1P/Q
/9j/4//q//H/9v/5//n//P/7//v/+v/4//n/+v/7//v/+//9//3//f/7//r/+f/4//n/
+v/7//z//P/8//z//P/7//r/+v/5//v/+v/6//z/+v/5//n/+f/8//v//P/9//7//f/8
//r/+f/5//n/+v/9//7///8AAAAA///9//z/+//7//v/+//9//3//f/9///////+//7/
/v/+/wEAAQD///7//f/8//////8AAAIAAwADAAUABgAFAAUABQAFAAYABgAGAAgACAAI
AAsADQANAA0ADQANAA4AEAAQABAAEQASABEAEAASABMAFgAXABYAFgAWABYAFwAXABcA
FgATABIAEgARABIAEwATABIAEQARABAAEAAOAA4ADQAMAA4ADQANAA4ACwAKAAgABgAE
AAQABAAEAAYABQAEAAQABgAEAAMAAgACAAEAAQAAAP7/////////AAABAAEAAgACAAIA
AQABAAEAAQABAAIAAAACAAAA///+//3//v/+/wAA//////3//f8AAAAA//8BAAEAAQAB
AAAAAAAAAAEA/v/9//7/AQABAAIAAgABAAEAAQACAAIABAADAAEAAQACAAMABAAFAAMA
AwADAAMABAAFAAUABQAFAAYABgAGAAYABgAIAAgACAAIAAYABgAGAAYABQAEAAMAAgAC
AAIAAgACAAQABAAEAAQAAgACAAIAAgAEAAQABAAEAAIAAgACAAIAAgACAAIAAgAAAAAA
AAAAAAIAAgACAAIAAgACAAIAAgAAAAAAAAAAAAAAAAAAAAAAAgACAAIAAgABAAAA///+
//7//v/+//7/AAAAAAAAAAABAAIAAwAEAAIAAgACAAIAAAAAAAAAAAAAAAAAAAAAAAIA
AgACAAIAAAAAAAAAAAD+//7//v/+////AAABAAIAAAAAAAAAAAACAAIAAgACAAAAAAAA
AAAAAAAAAAAAAAAAAAAAAAAAAAIAAgACAAIAAQAAAP///v/+//7//v/+//7//v/+//7/
//8AAAEAAgAAAAAAAAAAAP7//v/+//7/AAAAAAAAAAAAAAAAAAAAAAIAAgACAAIA///+
//3//P/9//7///8AAAIAAgACAAIAAQAAAP///v///wAAAQACAP///v/9//z//v/+//7/
/v///wAAAQACAAIAAgACAAIAAAAAAAAAAAD///7//f/8//r/+v/6//r//v8AAAIABAAC
AAEAAAD+//z//P/8//3//f/9//3//P/9//7/AAACAAAAAAAAAAAAAAABAAEAAAD+//7/
/v/+/wAAAgADAAMABQAFAAUABQAHAAoACwAMAAsACgAKAAkABwAHAAUABAAEAAQAAgAC
AAQABAADAAMAAwAEAAEAAAABAAEAAQACAAIAAQD///7///////3//f//////AAAAAP//
/v/+//3////8//r/AAAEAAIA/v///wEA//8CAA0AHAAsAD0ASwBdAHUAjgCdAKoAvQDT
AOEA3QDHAJ0AZAArAAgA9f/k/9n/0P/M/8z/0v/f/+r/7//0//X/9//6//v/+//6//j/
+v/6//r/+f/7//3//f/9//z//P/8//z/+v/6//r/+v/4//j/+P/4//r/+v/7//v//f/8
//z//v/+//3//f/9//3/+//7//v//////////v/7//v/+//8//r/+v/6//r//f/9//z/
/P/9//3//f/9/////////////f/9//z//P/6//r//f/9/wAAAAAAAAAAAgABAAEAAgAB
AAEAAwAEAAMAAwADAAMAAAAAAAAAAgADAAQACAALAAsACwALAAsACQAKAAkACAAMAA4A
DgAOAA8ADwARABEAEgASABIAEgARABEAEQAQABAAEAARABEAEQARABAADgAPAA8ADgAO
ABAAEAAPAA4ADAALAAsADAAOAA4ADQAMAAoACgAKAAoACAAHAAYABgAGAAQAAwACAAQA
AwADAAIAAgADAAEAAgAAAAAAAAAAAAAAAAD/////AQAAAAAAAAACAAMAAwADAAEAAAAA
AAAAAQACAAIAAgACAAIAAwAFAAgACAAIAAgABgAGAAYACAAJAAkACQAJAAcABwAHAAoA
CwAMAAwADAANAA0ADQANAAkACAAHAAYAAwACAAIAAgABAAEAAgAEAAAAAAAAAP////8A
AAIAAwAEAAQABQAFAAMAAwADAAMAAwACAAEAAAADAAMAAwACAAQAAgACAAQABgABAPn/
9//4//3/BgAaAC0APwBTAGsAhACXAKYAvQDTAN0A0wCxAH8AQgAPAPb/7f/m/9//2P/Q
/9L/3P/l/+r/8f/0//f/9//4//n/+f/4//b/+P/4//j/9//3//n/+f/5//j/+P/4//j/
+v/6//r/+v/4//j/+P/4//j/+P/5//n/+P/2//X/9v/2//X/9f/1//j/9//4//n/+//7
//v/+v/5//n/+f/6//n/+P/3//b/9f/1//T/9P/2//f/+P/5//n/+f/5//n/9//3//b/
9v/2//b/+f/5//z//P/8//z//P/7//v//P/7//v//f/+////////////AQACAAMABgAE
AAQABwAJAAkACQAJAAkADAAOAA4ADgAOABAAEAAQAA4ADQAOAA0ADwAQABEAEgARABEA
EQAQAA0ADAAMAAsADAANAA0ADAANAA0ADAAMAAsACgAIAAYAAwABAAAAAAACAAIAAQAA
APz//P/8//z//v/9//z//P/6//j/9//2//j/9//3//b/9P/1//X/9f/0//P/8f/w//P/
9v/4//v/+P/3//b/9v/1//b/8//x/+//7//x//L/8v/x//H/7//w//T/9f/1//X/9f/1
//X/8v/y//L/8//z//P/9f/5//j/+P/3//X/8//z//T/9P/1//X/9P/1//j/+f/6//v/
+f/5//n/+f/3//f/9v/1//v/+v/4//j/+P/4//b/9v/2//b/+P/4//j/+P/2//b/9v/2
//X/9P/z//L/9P/0//T/9P/y//L/8v/y//T/9P/0//T/9P/0//T/9P/0//T/9P/0//P/
8v/x//D/8f/y//P/9P/y//L/8v/y//D/8P/w//D/8P/w//D/8P/w//D/8P/w//D/8P/w
//D/8v/y//L/8v/x//D/7//u/+7/7v/u/+7/7v/u/+7/7v/w//D/8P/w/+7/7v/u/+7/
7v/u/+7/7v/u/+7/7v/u/+7/7v/u/+7/7P/s/+z/7P/u/+7/7v/u//D/8P/w//D/7//u
/+3/7P/u/+7/7v/u/+z/7P/s/+z/6v/q/+r/6v/t/+7/7//w/+//7v/t/+z/7f/u/+//
8P/u/+z/6v/o/+r/7P/u//D/7//u/+3/7P/t/+7/7//w/+7/7v/u/+7/7f/s/+v/6v/s
/+z/7P/s/+z/7P/s/+z/7v/u/+7/7v/s/+z/7P/s/+z/7P/s/+z/7P/s/+z/7P/t/+7/
7//w//D/8P/v/+//7f/s/+z/7P/u/+//7//v/+3/7P/s/+z/7f/u/+7/7v/u/+7/7//x
//H/8P/v/+7/7//w//H/9P/3//f/9//3//b/9f/0//b/+f/6//r/+v/9//3//f/9//n/
+P/3//b/8//y//L/8v/z//P/9P/2//b/9v/2//X/9v/2//f/9//0//L/8f/v/+v/6//r
/+v/7v/w//L/9P/3//f/9//2//b/9P/y/+7/7P/r/+3/8f/4/wMAEgAkADcARwBZAHMA
jACfALIAxQDXAN8A1QC1AIUASgAXAPj/6f/a/83/wv+6/7r/xP/P/9r/3//i/+X/6f/s
/+7/7//v/+7/7v/u/+7/7f/v//H/8f/x//D/8P/w//D/8P/w//D/8P/w//D/8P/w//D/
8P/x//H/8//y//L/9P/y//H/8f/x//P/8f/x//H/8f/x//H/8P/v/+//7//w//H/8v/z
//T/8//z//L/8v/z//P/8//z//X/9f/1//X/9//3//b/9v/z//L/9P/z//b/9v/2//b/
9v/1//X/9v/2//X/9v/2//r/+//8//3//f/+////AgD///7/AAABAAEAAQABAAEAAgAE
AAQABAAEAAYABgAGAAUABQAHAAcACAAIAAgACAALAA0ADwAQABIAEgATABMAEAAPAA0A
CgALAAsACgAKAAoACgAJAAgABgAFAAUABgAGAAYABQAEAAEAAAD///7/AAD///7//v/+
//z/+//6//z//f///wAA//////7//f/8//v/+f/4//n/+v/6//v/9//5//j/+v/6//r/
+v/4//j/9//3//f/9v/2//b/+P/5//n/+f/7//r/+v/6//n/+v/6//r/+v/6//v//f//
/wAAAQACAAQABAAEAAYABwAHAAcABwAFAAUABQAIAAkACgAKAAoACwALAAsACwAJAAgA
BwAGAAMAAgACAAIA/////wAAAgD+//7//v/9//7//v//////AAAAAAEAAQD9//3//f/9
//z//P/8//z//////////v/6//r//P/+//7/+//5//f/+P/9/woAHgAxAEEATwBpAIoA
owCwAMMA2wDnAN8AxwChAGYAKQAAAPH/5P/Z/9L/zv/O/9b/4f/q/+3/7v/t/+3/8v/2
//f/9//2//b/9v/2//X/8//1//X/9f/2//b/9v/2//T/9P/0//T/9v/2//b/9v/0//T/
9f/1//X/9P/0//b/+P/3//f/9//4//X/9P/z//f/9//3//b/9f/1//X/9v/2//b/9v/2
//f/9//2//b/9//3//f/9//3//f/9//3//f/9//2//b/9P/0//f/9//5//r/+//8//z/
+//7//z//P/7//z//P/+////AAABAAIAAgACAAQABAAEAAcACQAHAAcABwAHAAgACgAK
AAoACgAMAAwADAAPAA8AEQARABIAEgASABIAEwATABMAEgASABIAEwATABMAEwASABAA
DQANAAwADAAMAAwACwAKAAkABwAGAAYABgAGAAUABAACAAIAAgACAAIAAQAAAAAAAAD+
//3//P/9//3//v/+/wAAAQABAAEA//////7//v/8//z/+//7//3//f/9//7//P/+//z/
+//7//v//f/+//7//f/9//v/+f/8//z/+//7//v/+//7//z//P/8//3/+//7//3/AQAB
AAIAAgABAAAA//////7///////7///8CAAMABAAFAAQAAwACAAEAAwADAAIAAQABAAIA
AgACAAIAAgAEAAQABAAEAAQABAAEAAQABAAEAAQABAAGAAYABgAGAAQABAAEAAQABAAE
AAQABAAGAAYABgAGAAQABAAEAAQABAAEAAQABAAEAAQABAAEAAQABAAEAAQAAgACAAIA
AgADAAQABQAGAAYABgAGAAYABQAEAAMAAgAEAAQABAAEAAMAAgABAAAAAQACAAMABAAE
AAQABAAEAAQABAAEAAQAAgACAAIAAgAEAAQABAAEAAYABgAGAAYABgAGAAYABgAFAAQA
AwACAAIAAgACAAIABAAEAAQABAACAAIAAgACAAMABAAFAAYAAwACAAEAAAABAAIAAwAE
AAQABAAEAAQABAAEAAQABAAEAAQABAAEAAQABAAEAAQAAgACAAIAAgACAAIAAgACAAMA
BAAFAAYABAAEAAQABAAEAAQABAAEAAQABAAEAAQABgAGAAYABgAGAAYABgAGAAUABAAD
AAIABAAEAAQABAAGAAYABgAGAAQABAAEAAQABgAGAAYABgAEAAQABAAEAAYABgAGAAYA
BgAGAAYABgAFAAQAAwACAAAAAAAAAAAAAwAEAAQABQAFAAQABAAEAAYABwAHAAcABQAC
AAAA/v8BAAQABgAIAAcABgAGAAcACAAIAAgACAAGAAQAAgACAAUABwAJAAsADAANAA4A
EgARABIAEgASABEAEQARABEADwAOAA0ADAAIAAYABQAEAAQABQAHAAoACAAIAAgABwAG
AAYABwAHAAQABAAFAAUAAwADAAMAAwACAAIAAgACAAUABQAFAAQABgAIAAYABgAIAAMA
//8DAAoAFwAoADwATQBdAHMAjwCkALMAwgDVAOcA6QDVAK8AeQA+ABUA/v/t/97/0f/M
/8z/1P/g/+n/7v/3//z/+//7//7/AgADAAMAAgD///7//f/7//z///8AAAEAAgACAAIA
AgABAAAA///+/wAAAAAAAAAAAAAAAAEAAQD///7//v8AAAIAAQABAAEAAwABAAEAAQAB
AAEAAQAAAP///////wAAAgACAAIAAgADAAMAAgACAAEAAQABAAEAAQABAAEAAQABAAEA
AAAAAAIAAgAFAAUABgAGAAYABgAFAAMAAgACAAQABQAIAAoACQAJAAkACQAIAAgACAAK
AAgACAALAA0ADwAPAA8ADwARABQAFQAWABUAFgAVABQAFwAXABkAGQAYABgAGAAYABkA
GQAZABgAGgAaABsAGwAZABkAGAAWABcAFwAWABYAGAAYABcAFgAWABUAFQAWABQAFAAT
ABIAEAAQABAAEAASABEAEAAQAA4ADAALAAoADAAJAAcACAAJAAoACwAMAAwADAALAAsA
CQAIAAgACAAIAAkACQAJAAkACAAIAAgACQAKAAoACgAIAAgACQALAA0ADgAPABAAEgAS
ABIAFAAUABMAEgARABMAEwATABYAFgAWABUAFAASABEAEAAPAA8ADgANAAwACwAKAAoA
CgAHAAcACAAKAAYABgAGAAUABQAGAAgACQAKAAoACwALAAkACQAJAAkACAAIAAgACAAK
AAsADAAMAA4ADgAMAAoABgABAP3//f8CAAsAGAAmADUARQBdAH0AlAClALwA0wDhAN8A
xwCfAGkAMAAHAPT/7f/m/93/1v/Y/+L/7v/1//r//f8AAP///f/8/wAAAQABAAAAAAAA
AAAA/////wEAAQABAP7//v/+//7/AAAAAAAAAAD+//7//v/+/wAAAAABAAEAAAD+//3/
/v8AAP///////wEA/////////////////v/9//3//f/+////AAABAAIAAQABAAAAAAD/
////////////////////AAABAAEAAgAAAAAAAwADAAMAAgABAAAAAAD/////AAACAAMA
BgAIAAkACQAJAAkACgAKAAoADAANAA4AEgAVABQAEwASABEAEAASABIAEgAVABgAGQAa
ABkAGQAbABsAGAAYABgAGAAbABsAGwAaABgAGAAZABkAGAAXABUAEgATABMAEgASABAA
EAAPAA4ADgANAA0ADgAMAAwACwAKAAUABAADAAIABAADAAIAAgAFAAQABAAEAAIAAQAB
AAAA//////7//f///////v/+//7//v/9//3/////////AAD+//7/+v/3//j/+f/8//7/
/v/9//3/+//7//7//v/9//v/+//7//v/+//8//3////+//3//v8BAAIAAgABAP///f/9
//7//v8BAAEAAAABAAIAAwAEAAUAAwADAAMAAwABAAEAAAD///3/AAABAAIAAwAEAAMA
AgABAAAAAAAAAAAAAAD+//7//v/+/wAAAAAAAAAAAgACAAIAAgAAAAAAAAAAAP///v/9
//z//v/+//7//v/8//z//P/8//7//v/+//7//f/8//v/+v/8//z//P/8//z//P/8//z/
/P/8//z//P/7//r/+f/4//v//P/9//7//P/8//z//P/6//r/+v/6//r/+v/6//r//P/8
//z//P/6//r/+v/6//j/+P/4//j/+f/6//v//P/7//r/+f/4//j/+P/4//j/9v/2//b/
9v/5//r/+//8//z//P/8//z/+//6//n/+P/3//b/9f/0//X/9v/3//j/+P/4//j/+P/4
//j/+P/4//j/+P/4//j/+f/6//v//P/+//7//v/+//z/+v/4//b/+P/4//j/+P/6//r/
+v/6//r/+v/6//r/+f/4//f/9v/3//j/+f/6//r/+v/6//r/+v/6//r/+v/8//z//P/8
//r/+v/6//r/+P/4//j/+P/6//n/+f/5//n/+v/7//z//P/7//r/+f/6//r/+v/7//r/
+v/6//r//P/9////AAD///7//f/8//7//v8AAAEAAgADAAQABQAEAAMABQAFAAYABgAG
AAcABwAHAAcABQAHAAcABwAFAAIAAgACAAEAAwAEAAYABAADAAIAAAD+//z//f/9//z/
/f///wAA///9//3//f/+/wAAAAAAAAEA//////7//v/8//z//v/+//v/+f/5/wAADQAk
ADgARwBXAG0AiwCmALcAyADdAO8A9QDnAMUAkQBWACkADAD5/+j/2//O/8T/yP/W/9//
5P/t//T/9//5//r/+v/7//v/+v/8//z//P/7//3//////////P/8//z//P/+//7//v/+
//3//P/7//r/+//8//7///8AAAAAAQAEAAQAAwADAAMAAgD///7//f/////////+/wAA
AQACAAQABAAEAAQABAACAAEA///+/wEAAQABAAEAAQABAAEAAQACAAMAAwAEAAMAAgAE
AAMABQAGAAcACAAGAAUABQAGAAcABwAJAAoACwALAAsACwAMAAwADAAOAAwADAAPABEA
DwAPAA8ADwAQABIAEgASABUAGAAZABoAGQAZABsAGwAcABwAHAAcAB8AHwAfAB4AHQAc
ABwAGwAcAB0AHQAcAB0AHQAcABwAGwAaABgAFgAYABcAFwAYABcAFgAUABIAEAAQABAA
EAAPAA0ACwAKAA4ADgAPABAAEgARABEAEAAPAA8ADgANAAsACwAKAAoACgAKAAwACgAK
AAoACgAIAAgABwAHAAkACAAIAAgACAAJAAkACQALAAoACgAKAAsADAAMAAwADgAOAA8A
EQAUABQAFAAUABYAFgAWABgAGAAXABYAFQAVABUAFQAYABsAHAAcABwAGwAbABsAGwAZ
ABgAFwAWABQAFAAVABYAEwATABQAFgAWABYAFgAVABIAEgATABMAEgASABMAEwATABMA
EwATABIAEgASABIAEwATABMAEgASABQAFAAUABIADwANAAkADAAXACgAOgBNAF8AdQCT
ALAAwwDUAO8ABQEFAe8AywCbAF4AKwASAAUA+P/v/+r/6P/s//j/AQAGAAkADAALAAkA
CgAOAA8ADwAOAA4ADgAOAA0ADAANAAwACwAKAAoACgAKAAsADAANAA4AEAAQABAAEAAP
AA4ADgANAA8ADgAOABAADgANAA0ADQARAA8ADwAPABEAEQARABAADwAPAA8AEAAOAA4A
DgAOABEAEQAQABAAEQARABEAEQARABEAEQARABMAEwASABIAEgASABUAFQAUABQAFAAU
ABQAEwATABQAFwAXABkAGgAZABkAGQAZABoAHAAeACIAIQAgACIAIwAlACUAJQAlACYA
KAAoACgAKgAsACwALAArACsALQAtAC4ALgAuAC4ALwAvAC8ALgAsACwALQAtAC8ALwAu
ACwAKwArACoAKgApACgAJgAkACQAIwAjACQAIgAiACEAIAAhACIAIwAkACEAHwAdABwA
HAAaABkAGAAaABkAGQAYABkAGwAcAB0AHQAdABwAHAAbABoAGAAXABgAGQAaABwAGgAc
ABoAGQAXABcAGQAaABkAFwAWABMAFgAaABsAGwAZABkAGQAZABgAGAAYABkAGAAXABgA
GwAfAA==
         </WaveFormData>
      </LeadData>
      <LeadData>
         <LeadByteCountTotal>10000</LeadByteCountTotal>
         <LeadTimeOffset>0</LeadTimeOffset>
         <LeadSampleCountTotal>5000</LeadSampleCountTotal>
         <LeadAmplitudeUnitsPerBit>4.88</LeadAmplitudeUnitsPerBit>
         <LeadAmplitudeUnits>¦ÌV</LeadAmplitudeUnits>
         <LeadHighLimit>2147483647</LeadHighLimit>
         <LeadLowLimit>268435456</LeadLowLimit>
         <LeadID>V5</LeadID>
         <LeadOffsetFirstSample>0</LeadOffsetFirstSample>
         <FirstSampleBaseline>0</FirstSampleBaseline>
         <LeadSampleSize>2</LeadSampleSize>
         <LeadOff>FALSE</LeadOff>
         <BaselineSway>FALSE</BaselineSway>
         <ExcessiveACNoise>FALSE</ExcessiveACNoise>
         <MuscleNoise>FALSE</MuscleNoise>
         <LeadDataCRC32>439445478</LeadDataCRC32>
         <WaveFormData>
8v/y//L/8v/z//T/9f/2//b/9v/2//b/9v/2//b/9v/2//b/9v/2//j/+P/4//j/+P/4
//j/+P/4//j/+P/4//j/+P/4//j/9v/2//b/9v/2//b/9v/2//b/9v/2//b/9P/0//T/
9P/2//b/9v/2//X/9P/z//L/8v/y//L/8v/0//T/9P/0//L/8v/y//L/7//u/+v/7f/w
//D/8//2//T/9f/1//X/9P/z//P/8v/z//P/8//y//L/8//1//j/9//2//X/9P/x//H/
8f/x//b/9//4//n/9f/z//H/8f/1//n/+//9//v/+//7//r/+v/5//j/9//2//T/9P/1
//X/9P/0//X/9P/z//L/8f/u/+7/7v/u/+3/6//q/+n/6//s/+3/7v/w//D/8P/w//D/
8v/y//H/8f/t/+j/6P/n/+b/6P/q/+z/8/8CAA8AGAAjADAARABZAGYAcwCCAJEAnACg
AJMAcABEAB4ACAD5/+3/4f/W/87/y//R/9f/2v/d/+H/5f/k/+b/6P/o/+j/5v/k/+T/
5P/k/+T/5f/l/+X/5//m/+b/5v/o/+n/6f/q/+j/6P/o/+n/5//n/+f/5//p/+n/6f/q
/+z/7f/u/+7/7v/u/+7/7v/u/+3/7P/r/+r/6f/n/+b/5v/m/+f/5//l/+T/5P/l/+T/
5P/k/+T/4//i/+H/4P/i/+L/4f/h/+L/5P/l/+b/5P/l/+X/5f/k/+P/4v/h/9//4P/h
/+H/4//l/+b/6P/q/+r/6//r/+v/6//t/+7/7f/t/+7/7v/w//H/8v/z//X/9//4//n/
+P/5//r/+//8////AAABAAUABQAFAAUABQAFAAMAAwACAAIABAAEAAIAAAAAAP///v/+
//3//P/9//z/+//6//f/9v/1//P/8f/v/+3/7f/v/+//7v/u/+z/6//q/+r/6P/o/+b/
5v/k/+b/5v/k/+T/5P/k/+T/5P/i/+X/4//g/+D/4P/j/+X/5v/n/+X/5f/m/+b/5f/l
/+X/5P/m/+f/6f/s/+z/7P/s/+z/7f/t/+3/7f/u/+3/7P/r/+3/7f/t/+//8f/z//P/
8//1//X/9f/0//P/8f/v/+3/7P/q/+r/6//t/+z/7P/t/+//7//v/+//7P/s/+z/7P/q
/+n/6f/p/+r/7P/u//D/7//u/+3/7P/u//D/8P/v/+f/5f/q/+7/7f/o/+b/5v/o/+3/
+v8FAA4AHQA0AEoAWwBsAH8AlAClAK4AqACRAGYAOAAaAA4AAwD3/+//6P/k/+X/5//r
/+7/7f/t/+3/7P/q/+v/7P/t/+z/6v/q/+r/6v/o/+n/6f/p/+n/6P/o/+j/5//n/+b/
5v/p/+r/6//t/+v/6//r/+v/6f/p/+n/6v/r/+v/6//q/+v/7P/t/+7/7//v/+//7//v
/+//7v/u/+z/7P/t/+3/6//q/+r/6//v//D/8f/y//L/8v/y//L/8f/w/+7/7f/v//D/
8P/w//H/8//0//X/9f/1//X/9f/z//T/9f/1//j/+f/5//r/+v/6//v/+//7//v//f/+
//3//f/+//7/AgADAAQABQAJAAsADAANAAwADQAOAA8ADgAPAA4ADQANAA0ADQANAA8A
EQARABMAEQAQABEAEAANAAoACQAHAAcACAAIAAgABwAGAAUABAAAAP7//P/5//v/+f/3
//f/+f/5//j/+P/4//f/9v/2//X/9P/x//D/8f/y//P/9P/1//X/9f/0//b/9//3//f/
9f/1//X/9f/0//P/8v/w//L/8v/z//P/9f/2//b/9v/1//X/9P/y//D/8f/y//P/8//z
//P/8v/y//P/9P/2//X/9v/2//X/8//0//X/9f/1//X/9f/2//f/+P/5//n/+v/6//r/
+f/3//f/9//3//r/+v/8//z//P/8//z//P/8//z/+v/6//r/+v/5//j/9//2//b/9v/2
//b/9v/2//b/9v/3//j/+f/6//j/+P/4//j/+P/4//j/+P/5//r/+//8//v/+v/5//j/
9v/2//b/9v/4//j/+P/4//j/+P/4//j/+v/6//r/+v/5//j/9//2//j/+P/4//j/+v/6
//r/+v/4//j/+P/4//b/9v/2//b/+P/4//j/+P/5//r/+//8//v/+v/5//j/9//2//X/
9P/3//j/+f/6//z//P/8//z/+v/6//r/+v/3//b/9f/0//f/+P/5//r/+v/6//r/+v/8
//z//P/8//r/+v/6//r/9//2//X/9P/4//r//P/+//z//P/8//z/+v/6//r/+v/4//j/
+P/4//v//P/9//7//P/8//z//P/8//z//P/8//r/+v/6//r/+//8//3//v/8//z//P/8
//7//v/+//7//P/8//z//P/7//r/+f/4//r//P/+/wAA/v/+//7//v/9//z/+//6//z/
/P/8//z//P/8//z//P/8//z//P/8//7//v/8/////f/6//r/+v/8//3//f/9//3//f/+
//7//f/9//3//P/8//3///8CAAAAAAAAAAAA//////////8BAAEAAQABAP///////wEA
BQAHAAcABwAJAAkACQAIAAYABQAEAAMAAQD+//3//f8AAAAAAQADAAUABQAFAAUAAAAA
AAAAAAAAAP////////7//v/+//7//v/+//7//v/8//7//v/9//3//f/8//z/+//6//r/
+P/6/wEACgAXACAAKQA2AEgAXQBqAHkAjAChALAAugCxAJYAagBCACoAGQAHAP3/9v/0
//H/8f/1//r//f/9//v//P8AAP///v/9//r/+v/6//r/+v/4//n/+f/5//r/+v/7//z/
/P/7//n/+P/4//j/+P/5//n/+f/5//n/+//7//v//P/8//v/+v/4//b/9v/2//b/+v/7
//z//f/9//3//P/8//r/+v/7//v/+f/4//j/+f/6//r/+v/6//r/+v/6//r/+P/4//f/
9//3//j/+P/4//n/+//8//3//P/7//r/+f/8//7/AAABAAAAAQABAAIAAQAAAAAA////
////AQACAAUABQAGAAYACAAJAAoACwAKAAsACwALAA0ADwARABMAEQATABMAEwAVABUA
FQAVABMAEwARABEAEwAUABcAGAAYABYAFgAVABQAFAATABIAEQAQAA8ADgAPAA4ADQAL
AAsACQAHAAcABwAHAAYABgACAAEAAAAAAP7//v/8//z/+v/6//r/+v/7//v/+//6//z/
/f/9//3//f////z/+v/6//r/+v/8//z/+v/9//7//P/9//7//f/9//z/+//7//v//P/8
//v/+//7//r/+//9/wAABAAGAAYABgAGAAcABwAHAAcACAAHAAYABQAFAAUABQAHAAkA
CwALAAsACwALAAsACgAJAAcABQADAAQAAgACAAMAAwACAAIAAwADAAMAAwADAAAAAAAA
AAAAAgABAAEAAQAAAAAAAAAAAP7//v/+//7//P/+//7//f/9//3//P/6//n//P/8//r/
+P/9/wYAEQAYACMAMABAAFUAaABvAHwAkwCmAKwAowCQAGwAQAAiABEACQABAPr/8P/p
/+v/8f/0//f/+//7//z//P/7//r/+f/2//f/+P/5//r/+v/7//v/+//6//j/9//2//n/
+f/4//j/+P/4//j/+f/4//f/9v/1//f/9//3//j/9//3//f/9v/3//j/+f/6//n/+f/5
//n/9//3//b/9v/5//r//P/9//v/+v/6//v/+f/4//f/9v/4//j/+P/4//n/+v/6//v/
+f/6//r/+v/5//n/+P/3//r/+//8//3//f/+///////+//////8AAAAAAAABAAEAAwAD
AAUABgAHAAcACAAIAAgACQAKAAsACgALAAsACwAOAA8AEAARAA8AEQARABEAEwATABMA
EwASABEADgANAA8AEAATABQAEwAQAA8ADQAKAAoACQAIAAkACAAHAAYAAgAAAP7/+//7
//n/9//3//n/+f/4//j/9//3//f/+P/4//j/9v/2//b/9v/2//b/+P/5//r/+v/6//v/
+//7//v/+//7//v//f/9//3//P/6//r/+//7//3//v/+//7//v///////v8AAAEAAgAD
AAEAAQABAAAA////////AAABAAIAAgABAP//AAABAAEAAQABAAEAAgABAAIAAwADAAMA
AgABAP//AAABAAIAAwACAAIAAgACAAIAAgAEAAQABAAEAAIAAgACAAIAAQAAAP///v/+
//7//v/+/wAAAAAAAAAA/v/+//7//v/+//7//v/+//7//v/+//7//v/+//7//v/8//z/
/P/8//7//v/+//7//v/+//7//v/8//z//P/8//z//P/8//z//v/+//7//v/8//z//P/8
//z//P/8//z//P/8//z//P/9//7///8AAP7//v/+//7//P/8//z//P/8//z//P/8//7/
/v/+//7//P/8//z//P/7//r/+f/4//n/+v/7//z/+v/6//r/+v/8//z//P/8//r/+v/6
//r/+v/6//r/+v/8//z//P/8//z//P/8//z/+//6//n/+P/4//j/+P/4//b/9v/2//b/
+f/6//v//P/6//r/+v/6//j/+P/4//j/+v/6//r/+v/8//z//P/8//7//v/+//7//f/8
//v/+v/8//z//P/8//7//v/+//7/+//6//n/+P/7//z//f/+//z/+v/4//b/9//4//n/
+v/8//z//P/8//z//P/8//z/+v/6//r/+v/3//b/9f/0//L/8v/y//L/9v/4//r//P/4
//v/+//4//b/9v/2//f/9//3//f/9//6//r/+//7//v/+v/6//v/+v/8//v/+v/6//r/
+f/5//r/+//+////AQABAAEAAQADAAUABwAJAAYABQAEAAMAAwACAAIAAQABAAEAAQAA
AAAAAQABAAAA//////7//f/+/////f/+//3//P/7//n/+f/5//j/+P/6//r/+v/6//n/
+P/3//j/+P/1//P/+f/8//z/+f/4//j/9v/4/wEADAAVACAAKQA0AEYAWwBoAG8AgACV
AKYAqgChAIwAYAA2ABwADwADAPn/9P/u/+v/6f/v//T/9//5//n/+v/8//r/+v/6//j/
+P/4//j/+P/4//n/+f/5//j/9v/1//T/8//z//L/8v/y//L/8v/z//X/9f/1//X/9v/3
//j/+v/5//n/+f/4//b/9v/2//b/+P/5//r/+//5//n/+P/4//b/9v/3//f/9//2//b/
9//4//j/+P/4//r/+v/6//r/+P/4//f/9//2//b/9f/0//b/9//3//f/+f/5//n/+f/3
//j/+f/5//n/+f/4//j/9v/2//f/9//4//n//P/+/wEAAQACAAIAAgABAAAA//8BAAMA
BAAFAAYABwAIAAkACQALAAsACwAMAAsACgAJAAoACwAKAAsADAAMAA4ADgAOAAwADAAL
AAoACgAJAAgACQAIAAcABgAIAAgACAAHAAcABQADAAMAAwADAAIAAgACAAEAAAAAAAAA
AAD+//7/AAAAAP7//v/+//7//v/+//7//v/8/////f/6//r/+v/8//3//f/9//v/+//8
//z//f/9//3//P/8//3///8CAAIAAgACAAIAAwADAAMAAwAFAAUABQAFAAUABQAFAAcA
CAAJAAgABwAHAAcABwAGAAgABwAGAAUABAACAAIAAwAFAAQABAAFAAMAAwADAAMAAQAC
AAMABAAGAAUABQAFAAQABAAEAAQAAwACAAEAAAAAAAIAAgABAAEAAQAAAAAAAQD8//b/
8v/0//X//P8JABgAJQAyAEQAVwBmAHMAhgCZAKYAqACZAHgASgAiABAACQADAP3/9v/u
/+v/7f/v//L/9//5//v/+v/6//j/+P/4//b/9P/0//T/9P/2//f/9//3//f/9v/2//b/
+f/5//j/+P/2//b/9v/3//n/+f/5//n/+P/3//b/9v/3//f/9//2//f/+P/5//r//f/9
//3//f/7//v/+v/6//j/+P/5//n/9//2//b/9//5//r/+//8//r/+v/6//r/+P/4//f/
9//5//r/+v/6//v//f/+/////f/9//3//f/7//z//f/9//7//////wAAAQACAAQABQAD
AAMABQAGAAcABwAIAAgACgALAAwADQAPABEAEgATABEAEQARABEAEgAVABYAFwAXABcA
FwAXABYAFQASABEAFAAUABYAFgAWABQAFAATABAAEAAPAA4ADAAKAAgABgAFAAQAAwAB
AAMAAQD///////////7//v/6//n/+P/4//r/+v/4//j/9v/2//b/9v/z//P/8//y//b/
+f/7//3/+v/5//j/9//1//X/9f/0//T/9P/1//X/9f/2//b/9v/4//n/+f/4//j/+f/6
//v/+f/5//n/+P/5//v//f8AAAAAAAD///3/+//8//3//f////////8AAAAAAgAEAAUA
AwACAAEA/////////////wIA/v/+//7//v/+//z//P/8//z//P/8//z//P/6//r/+v/6
//n/+P/3//b/+P/4//j/+P/2//b/9v/2//j/+P/4//j/+P/4//j/+P/4//j/+P/4//b/
9v/2//b/9//4//n/+v/4//j/+P/4//r/+v/6//r/+P/4//j/+P/4//j/+P/4//r/+v/6
//r//P/8//z//P/7//r/+f/4//j/+P/4//j/+P/4//j/+P/4//j/+P/4//b/9v/2//b/
9v/2//b/9v/0//T/9P/0//b/9v/2//b/9f/0//P/8v/y//L/8v/y//T/9P/0//T/8v/y
//L/8v/w//D/8P/w//L/8v/y//L/8f/w/+//7v/v//D/8f/y//D/8P/w//D/8f/y//P/
9P/x//D/7//u//H/8v/z//T/8//y//H/8P/x//L/8//0//L/8v/y//L/8P/w//D/8P/y
//L/8v/y//L/8v/y//L/8v/y//L/8v/y//L/8v/y//L/8v/y//L/8v/y//L/8v/0//T/
9P/0//T/9P/y//X/9f/y//L/8v/y//P/8//z//P/8//0//T/9f/1//X/9P/y//P/9f/4
//b/9v/2//b/+P/5//r/+//9//3//f/9//v/+//7//3///8BAAEAAQACAAMABAAEAAIA
AQAAAP///P/6//r/+//9//z//P/9//3//f/9//3//P/8//z//P/6//f/9f/z//D/8P/w
//D/8v/0//b/+P/4//r/+v/5//n/9//0//L/7//u/+7/7v/0//v/BgATACAAKwA4AEwA
XwBsAH0AjgCfAKoArACfAIAAVAAuABgADQADAPn/8P/m/+H/5f/r//D/8//1//f/+P/6
//r/+v/6//j/+P/4//j/+P/4//n/+f/5//n/+P/4//j/+//7//r/+v/6//r/+v/7//v/
+//7//v//f/9//3//v/9//3//f/8//z//P/8//z/+//7//v/+//7//v/+v/6//z//P/9
//3//f/8//z//f/9//z/+//6//z//P/8//z//P/8//v/+//6//r/+f/4//b/9//3//f/
9//3//f/9//2//b/9v/1//n/+//8//7//v/+///////+//3//v/+/wEAAQACAAIABAAF
AAYABwAGAAcABwAHAAoACwAMAA0ACwANAA0ADQARABMAFQAXABgAGQAYABkAGAAWABYA
FAAWABQAFAATABIAEgARABAADgAMAAoACAAJAAgABwAFAAMAAQD//////f/9//z//P/4
//f/9v/2//n/+v/5//r/+f/4//f/9v/z//P/8//y//T/9f/1//X/8//z//L/9P/0//T/
9P/y//L/8P/z//X/8v/y//L/9P/1//X/9f/1//X/9v/2//X/9f/1//T/9P/1//f/+v/7
//z//f/+//7///8AAAEAAwADAAMAAwADAAMAAwAFAAkACwALAAsADQANAA0ADAAOAA0A
DAALAAgABgAGAAcABQAEAAQABQADAAMAAwADAAEAAgADAAQAAgABAAEAAQAAAAAAAAAA
AP7//v/+//7//v8AAAAA///5//n/+v/8//3/+v/2//T/9P/3/wAADQAaACUALgBAAFcA
agB3AIYAmwCoAKwApQCSAGgAOAAcABEABwD///j/8P/r/+3/8//4//n/+f/1//T/+P/6
//r/+v/4//j/+P/4//j/9v/3//f/9//5//j/+P/4//f/9//2//b/+P/4//j/+f/5//n/
+f/5//n/+f/5//r//f/9//3//P/7//r/+f/4//v/+//7//v/+//7//r/+v/6//r/+//7
//v/+v/6//v/+//6//n/+P/4//j/+P/4//j/+P/3//f/9//4//j/+P/5//v//P/9////
/////////f/+//////8CAAMAAwAEAAQABAAFAAUABwAHAAkACgAJAAkACgAKAAoACwAM
AA0ADgAPAA8ADwARABMAFQAXABUAFwAXABcAFwAXABcAFwAZABkAFwAXABYAFgAYABgA
FgAUABQAEwASABIAEQAQAA0ADAALAAoACwAKAAkABwAHAAUAAwADAAMAAwACAAIAAAD/
//7//v///wAA//8AAAIAAgACAAIA/////////v/8//3//f/9////////////////////
/v/+//7///////3//v/+//7//v///////v/8//3//v////////////7//v///wAAAgAD
AAQABAADAAIAAgACAAEAAQABAAEAAgADAAQABQAFAAUABAADAAEAAQABAAEAAQAAAAIA
AgACAAIAAgACAAIAAgACAAIAAgACAAIAAAAAAAAAAAACAAIAAgACAAAAAAAAAAAAAAAA
AAAAAAACAAIAAgACAAAAAAAAAAAA/v/+//7//v8AAAAAAAAAAAAAAAAAAAAAAAAAAAAA
AAACAAIAAgACAAIAAgACAAIAAAAAAAAAAAACAAIAAgACAAAAAAAAAAAAAgACAAIAAgAC
AAIAAgACAAIAAgACAAIAAAAAAAAAAAAAAAAAAAAAAAIAAgACAAIAAgACAAIAAgAAAAAA
AAAAAAAAAAAAAAAAAgACAAIAAgABAAAA///+////AAABAAIAAQAAAP///v///wAAAQAC
AAIAAgACAAIAAgACAAIAAgACAAIAAgACAAIAAgACAAIAAAAAAAAAAAAAAAAAAAAAAAEA
AgADAAQAAwACAAEAAAAAAAAAAAAAAAAAAAAAAAAAAgACAAIAAgAEAAQABAAEAAEAAAD/
//7/AAAAAAAAAAABAAIAAwAEAAIAAgACAAIAAgACAAIAAgACAAIAAgACAAIAAgACAAIA
AgACAAIAAgAAAAAAAAAAAP7//v/+//7///8AAP//AwAFAAIAAgACAAQABQAFAAUAAwAB
AAAA/v8CAAMABAAEAAIAAwAFAAgABgAGAAYABgACAAEAAAD//wMABQAHAAkACwALAAsA
DQAOAA8ADgANAA0ADQANAAwADAALAAoACQAFAAIAAQABAAIAAgADAAUABQAFAAUABQAE
AAQABAAEAAIAAQABAAEAAAAAAAAAAAAAAAAAAAAAAAAAAgACAAEAAwAFAAIAAgADAP7/
+v/6/wAABwAUACEALAA5AEoAXgBtAHgAhQCWAKkAsgCuAJkAdABIACgAGAALAAEA9//w
/+z/7//z//X/+v///wEA//8AAAIABAAEAAQAAgD///7//f/8//3///8AAAEAAQAAAAAA
AAD//////v/+/wAAAAAAAAEA//////////////////8AAAEAAQABAAAAAgACAAIAAgAC
AAEAAAD////////+//7//v/+//////8AAAAAAQADAAMAAgABAAAAAAAAAAAAAAD+//7/
/f/9//7/AAABAAIAAgADAAMAAwACAAEAAAD//wAAAgAEAAUABgAHAAcACAAGAAYABwAH
AAUABQAHAAgACwALAAwADAAQABEAEgATABIAEwATABMAFAAVABYAFwAVABcAFwAXABkA
GQAZABkAHAAdABwAHQAcABwAHgAeAB4AHAAcABsAGwAcABwAHAAdABwAGwAaABsAGgAZ
ABcAFQATABEAEQARABEAEAAQAAwACwAKAAoADAAIAAYABgAHAAgACQAKAAoACgAIAAsA
CgAGAAUABAAGAAcABwAHAAcABwAIAAgACQAJAAkACAAGAAcACQAMAA4ADgAOAA4ADgAP
ABAAEQASABEAEAAPABEAEQARABMAFAAVABQAEwASABEAEAAOAAwACwAKAAkACgAIAAgA
CQAGAAQAAwADAAEAAQABAAEAAQACAAMABAAEAAMAAwADAAQABAAEAAQAAgACAAIAAgAD
AAYABwAHAAcABwAGAAQAAQD+//r/+P/8/wMADgAXAB4AKQA+AFQAZQByAIUAmgCrALAA
qgCTAGwAPgAgABIACwAFAP3/9P/y//f/+//9//7/AQADAAEA/v/8//3//v////7//v/+
//7//v/+/////////////v/+//7/AQABAAAAAAACAAIAAgADAAMAAwADAAMAAAD///7/
/v8BAAEAAQAAAP7//v/+//7//v/9//z/+//5//n/+P/4//v//P/+/////f/8//z//f/8
//z//P/8//7//v/+//7///8AAAAAAQD//wAAAAAAAP/////+//3//f/9//3//f/+/wAA
AgADAAIAAwADAAQAAgACAAMAAwAGAAcACgAMAAwACwALAAoACgALAAwADQAPABEAEgAT
ABIAEwAUABUAFQAXABcAFwAZABkAGQAZABsAGwAZABkAFwAWABcAFgAUABIAEgARAA4A
DgANAAwACwAKAAkACAAHAAYABQADAAAA/f/6//n/+//7//r/+v/5//n/+f/6//n/+P/1
//T/8//y//H/8P/x//H/8f/w/+7/7//v/+//8f/x//H/8f/u/+3/7P/q/+v/7P/u/+//
7//w//D/8P/w//H/8f/w//D/8f/y//P/9v/3//j/+P/2//f/+P/6//v//P/8//v/+f/6
//v/+//8//3//v8AAAEAAgADAAMAAwACAAEA///8//v/+v/5//b/+P/5//r/+//8//n/
+P/3//b/9v/2//b/9v/0//T/9P/0//L/8v/y//L/8v/y//L/8v/w//D/8P/w/+7/7v/u
/+7/8P/w//D/8P/v/+7/7f/s/+3/7v/v//D/7v/u/+7/7v/v//D/8f/y//T/9P/0//T/
9P/0//T/9P/y//L/8v/y//P/9P/1//b/9P/0//T/9P/y//L/8v/y//T/9P/0//T/9v/2
//b/9v/0//T/9P/0//L/8v/y//L/8//0//X/9v/1//T/8//y//D/8P/w//D/7//u/+3/
7P/v//D/8f/y//D/8P/w//D/7v/u/+7/7v/r/+r/6f/o/+n/6v/r/+z/7P/s/+z/7P/q
/+r/6v/q/+r/6v/q/+r/6//s/+3/7v/v//D/8f/y/+//7v/t/+z/7P/s/+z/7P/t/+7/
7//w//D/8P/w//D/7//u/+3/7P/t/+7/7//w//D/8P/w//D/8P/w//D/8P/y//L/8v/y
//L/8v/y//L/8P/w//D/8P/w/+7/8f/x/+//8P/x//L/8f/x//H/8f/v//D/8P/x//P/
8//y//L/8//1//j/+P/2//b/9v/1//f/9//3//n/+v/7//z//f/7//v//f//////////
////AAABAAEAAgACAAIAAgACAAAAAAABAAEAAgACAAMAAwAAAP///v/6//r/+v/6//r/
+v/7//z//P/6//r/+v/6//z//P/8//z//P/8//v/+//3//j/+v/5//T/8P/w//L//f8O
ABsAJAAvAD4AVgBrAHgAhQCYAKkAtACyAKUAgABUADIAIAARAAMA+f/w/+T/4//p/+v/
7v/z//f/9//6//r/+P/4//j/9v/4//j/+P/4//j/+f/5//n/9//2//b/9v/4//n/+f/6
//j/+P/4//n/+//7//v/+//8//3//v8AAAEAAQABAAAA/v/+//7//v///////////wIA
AwADAAQAAgACAAMAAwABAAAAAAABAAAAAAAAAAAAAgACAAIAAgACAAIAAQABAP//AAAA
AAAAAQADAAQABQAEAAMAAgABAAEAAgADAAMABAAFAAUABgAGAAYABwAHAAcABwAJAAoA
CQAJAAoACgAKAAsADAANABEAEwAUABUAFgAXABgAGQAbAB0AHQAdACEAIQAhACEAIQAh
AB8AHwAgACAAIgAiACQAIgAiACEAHgAeAB0AHAAdABwAGwAaABgAFgAUABEADwANAAsA
CwAKAAkABwAGAAcABwAHAAgACAAIAAYABgAEAAQABAAEAAMAAwADAAIAAAD//wIAAgAC
AAIAAgAAAAAA/v8BAAMAAAAAAAAAAgADAAMAAwADAAMABAAEAAUABQAFAAQABgAHAAkA
DAAMAAwADAAMAAwADQAOAA8ADwAPAA8ADwANAA0ADQAPABMAFQAVABUAFQAVABUAFAAU
ABMAEgARABAADgAOAA8ADwAOAA4ADwANAA0ADQANAAwADAAMAAwADAALAAsACwAKAAoA
CgAKAAgACAAIAAgACQAMAA0ADQALAA0ADAAKAAkABgAEAAAAAAAJABYAIQAsADcARgBc
AHMAggCPAKYAvQDEAL4ArwCQAF4AOgAoAB8AEwANAAgAAgD//wUACQAMAA0ADQALAAgA
CAAKAAoACgAIAAoACgAKAAoACQAJAAgABwAHAAYABgAGAAkACQAIAAgACQAKAAsADQAM
AAsACgAJAAkACQAJAAoACQAJAAkACAAJAAoACwAMAA0ADQANAA0ADQANAAwADAAKAAoA
CwALAAoACgALAA0ADAAMAAwADAAMAAwADAAMAA4ADgANAA0ADQAOAA4ADgAQABEAEQAR
AA8ADwAPAA8AEQASABMAEwAUABUAFQAWABcAGAAaABsAGQAZABsAHAAfAB8AIAAgACIA
IwAkACUAJgAnACcAJwAoACkAKgArACsALQAtAC0ALQAtAC0ALQAvAC8ALQAtADAAMAAy
ADIAMQAuAC0AKwAoACgAJwAmACcAJgAlACQAJQAkACMAIQAiACEAIAAhACAAHwAdABwA
GgAZABgAGAAYABgAFgAWABkAGgAbABwAGwAbABsAGgAZABkAGAAXABgAGQAaABsAGQAZ
ABkAGAAWABYAFwAXABUAFgAWABYAFwAZABoAGgAYABkAGgAbABoAGQAYABYAFAAVABYA
GAAdAA==
         </WaveFormData>
      </LeadData>
      <LeadData>
         <LeadByteCountTotal>10000</LeadByteCountTotal>
         <LeadTimeOffset>0</LeadTimeOffset>
         <LeadSampleCountTotal>5000</LeadSampleCountTotal>
         <LeadAmplitudeUnitsPerBit>4.88</LeadAmplitudeUnitsPerBit>
         <LeadAmplitudeUnits>¦ÌV</LeadAmplitudeUnits>
         <LeadHighLimit>2147483647</LeadHighLimit>
         <LeadLowLimit>268435456</LeadLowLimit>
         <LeadID>V6</LeadID>
         <LeadOffsetFirstSample>0</LeadOffsetFirstSample>
         <FirstSampleBaseline>0</FirstSampleBaseline>
         <LeadSampleSize>2</LeadSampleSize>
         <LeadOff>FALSE</LeadOff>
         <BaselineSway>FALSE</BaselineSway>
         <ExcessiveACNoise>FALSE</ExcessiveACNoise>
         <MuscleNoise>FALSE</MuscleNoise>
         <LeadDataCRC32>3292402490</LeadDataCRC32>
         <WaveFormData>
9v/2//b/9v/3//j/+f/6//j/+P/4//j/+P/4//j/+P/6//r/+v/6//j/+P/4//j/+v/6
//r/+v/4//j/+P/4//b/9v/2//b/9P/0//T/9P/x//D/7//u//D/8P/w//D/6//o/+X/
4v/j/+T/5f/m/+b/5v/m/+b/5v/m/+b/5v/n/+j/6f/q/+n/6P/n/+b/5f/k/+P/4f/k
/+f/5//s/+r/6//q/+f/5f/l/+X/5v/o/+j/6P/p/+f/5//n/+n/5//o/+n/6f/o/+b/
5f/l/+n/6v/q/+r/5v/l/+T/5P/n/+r/7P/u//D/8P/w/+//7v/u/+3/6//p/+n/6f/p
/+j/6P/p/+n/6P/n/+b/5f/h/+H/4f/h/97/3f/c/9v/3P/c/93/3v/c/9z/3P/c/97/
4P/h/+H/5P/e/9j/2P/a/9r/2//d/9//4//w//r/AAAGABAAIgA1AEEATABaAGoAdwB+
AHcAXwA7ABwACwD+//X/6//h/9b/0f/T/9f/1v/Y/93/4f/i/+L/4v/i/+H/4P/c/9v/
2v/Z/9r/2v/a/9r/2P/Z/9n/2f/a/9r/2v/b/9n/2v/a/9r/2f/Y/9f/1//Z/9f/1//X
/9j/2f/a/9v/2//b/9v/3P/Z/9j/2P/X/9f/1//X/9b/1//a/9v/2//Z/9j/2P/Y/9n/
2f/Z/9n/1//X/9j/2P/Y/9j/2P/X/9n/2f/b/9v/2f/a/9v/2//a/9n/1//W/9b/1//Z
/9v/3f/e/97/3v/e/97/3v/f/9//3//i/+X/5v/j/+H/4P/j/+T/5f/m/+n/6v/r/+v/
6//s/+z/7P/u//D/8f/y//T/9f/1//X/8v/y//P/9P/0//T/9f/1//P/8//y//L/8v/y
//D/7v/t/+7/7v/u/+z/6//p/+j/5f/l/+T/4v/k/+T/4//j/9//3v/e/97/3v/e/9z/
3P/c/9r/2v/Y/9j/2P/Y/9j/2P/Y/9f/1f/V/9L/1P/W/9n/2v/Z/9f/1//X/9j/2P/Y
/9j/2f/b/9v/2//d/93/3v/f/9//3//e/97/3//f/97/3P/a/9z/3f/e/+D/4f/i/+L/
4v/i/+L/4v/h/+D/4P/f/93/2//b/9v/2//a/9r/2//b/93/3f/d/93/2f/Z/9n/2f/X
/9f/1//X/9n/2v/c/97/3P/c/9z/3P/f/+D/4P/f/9j/1v/Y/9z/3P/Y/9f/1//X/9v/
5v/u//b/AgAUACYANQBDAFQAZAB2AH8AgABxAE8AKQAUAAkAAAD3/+3/5f/g/9//3//h
/+T/5P/h/+H/4P/e/9//4P/g/+D/3f/d/93/3f/a/9r/2v/a/9r/2//b/9v/2//a/9n/
2f/c/97/3//g/9//3v/d/93/3//d/93/3f/d/93/3f/d/+D/4f/i/+T/4v/i/+P/4//j
/+P/4//i/+D/4v/i/+H/4//i/+L/4v/k/+X/5v/n/+f/5//o/+j/5v/m/+b/5f/n/+f/
6f/p/+r/7P/u/+//7f/t/+z/7P/q/+v/7f/v//H/8v/y//L/9P/0//T/9f/1//X/+P/7
//z/+f/3//b/+P/6//z//v8CAAQABgAHAAcACAAIAAgACAAIAAcABgAIAAkACQAJAAsA
DAAOABAADQAMAAwACwAIAAcABQAEAAUABgAFAAQAAgACAAEAAAD9//v/+P/2//f/9//2
//T/9v/2//X/9f/0//T/9f/2//P/8v/v/+7/8f/y//P/8v/y//L/8f/x//D/8P/w//H/
8P/w//D/8P/u/+3/7P/r/+3/7f/u/+7/7//w//D/8f/v/+//7//v/+//7P/u/+7/7//v
//D/8P/w//D/8f/z//L/8//z//H/8f/x//H/8f/v/+//8P/x//D/8f/y//P/9P/0//T/
8//0//P/8v/y//f//P/8//z//P/8//z//P/8//z/+//6//n/+P/2//b/9v/2//b/9v/2
//b/9v/2//b/9v/3//j/+f/6//j/+P/4//j/+v/6//r/+v/6//r/+v/6//j/+P/4//j/
9v/2//b/9v/4//j/+P/4//j/+P/4//j/+P/4//j/+P/3//b/9f/0//X/9v/3//j/+v/6
//r/+v/4//j/+P/4//b/9v/2//b/+P/4//j/+P/5//r/+//8//v/+v/5//j/9//2//X/
9P/1//b/9//4//n/+v/7//z/+v/6//r/+v/3//b/9f/0//X/9v/3//j/9v/2//b/9v/2
//b/9v/2//b/9v/2//b/8//y//H/8P/0//b/+P/6//r/+v/6//r/+f/4//f/9v/4//j/
+P/4//n/+v/7//z/+v/6//r/+v/6//r/+v/6//n/+P/3//b/+f/6//v//P/6//r/+v/6
//z//P/8//z/+v/6//r/+v/4//j/+P/4//r//P/+/wAA/v/+//7//v/9//z/+//6//r/
+v/6//r/+v/6//r/+v/6//r/+v/6//z//P/8//v/+f/5//b/+P/5//v/+//5//v/+//7
//z/+v/6//r/+//7//v/+//9//3//v///////f/8//z//f8AAAAA///+//7///8AAAIA
AwAEAAQABAAFAAYABwAHAAQABAADAAEA/v/9//z/+//8//7/AQADAAMAAwADAAMAAAD/
//7//f/7//v/+//7//3//P/8//z//P/8//z//P/8//z/+//5//r/+v/6//r/+v/4//f/
9//3//v/BAAOABYAHAAmADYARwBRAFwAbgCAAJEAngCbAIcAYwBAAC0AIAARAAkABQAC
AP//+//9/wAAAgABAP//AAACAAEAAAD+//z/+//7//v/+//6//r/+v/6//z//f/9//3/
/P/6//j/9//5//r/+v/6//r/+v/6//v////9//3//f/7//v/+//7//n/+f/5//r//f/+
/wAAAQABAAEAAQAAAP//AAD///3//f/8//z//P////////////////8AAAAA///+//3/
+//9//3//////wEAAgADAAMAAAD///3//P8AAAMABwALAAgACAAHAAYABgAGAAYABwAF
AAUACAALAA0ACwAKAAoADQAOAA8AEAAPABAAEQARABQAFgAXABgAGQAaABoAGgAYABkA
GQAZABgAGAAZABoAHAAcAB0AHQAdAB0AHAAcABwAHAAaABgAGAAYABcAFgAWABUAEwAS
ABEAEQAQAA4ADgAOAA0ADQAJAAgACAAIAAYABgAEAAQAAgACAAIAAAACAAIAAQABAAEA
AgADAAUABgAGAAQAAgACAAIAAgAEAAQABAADAAUABQACAAQABAAFAAQAAQABAAEAAQAC
AAAAAAAAAAEAAgADAAQABwAJAAoACwALAA0ADAAMAA0ADQAMAAoACAAGAAcACAAKAA0A
DgAOAA4ADgAOAA4ADQALAAoACAAFAAUABQAFAAUAAgACAAMAAwAFAAUABQAFAAEAAQAB
AAEAAwADAAMAAwAFAAQABAAEAAIAAgACAAIAAQACAAIAAQACAAIAAAD+//7/AAADAP//
/f8BAAoAFAAYAB4AKAA2AEkAVwBeAGoAfgCRAJgAlQCHAGsASAAvACIAGwAVAA0AAgD7
//v//f8AAAIABQAFAAQABAABAAAA/v/8//z//f/+////AAAAAAAAAAD9//3//P/7//z/
/P/8//3//f/+//7//v/8//z//P/9/////f/9//3//f/9//3//f/+////AAACAP///v/+
//3//f/9//3//P/9/wAAAQABAP///v/+//7//f/9//3//f//////AAAAAAIAAgACAAEA
AQABAAMAAwAAAAAAAAD//wAAAQABAAIAAgADAAUABwAHAAgACAAIAAYABgAGAAcACQAJ
AAwADwATABEAEAAQAA8AEAARABIAEwAUABUAFQAXABgAGAAYABcAGAAYABgAGQAbABwA
HQAbABoAGgAaABsAHAAeAB8AGwAbABoAGgAYABgAFgAUABMAFAAUABQAEQAPAAwACgAJ
AAkACAAGAAYABgAFAAUABQAEAAQABAAGAAYABAAEAAIAAgACAAAABAAEAAMAAwACAAIA
AgADAAIAAgACAAIAAwADAAMAAwAAAP/////+////AAAAAAEAAQABAAEAAQADAAAAAgAC
AAEAAQACAAIAAQAAAAAAAQACAAMAAwABAAMAAwADAAMAAQABAAIAAwACAAMABAAFAAQA
BAAEAAMABQAFAAUABgAFAAQABAAEAAQABAAFAAYABwAIAAYABgAGAAYABQAEAAMAAgAE
AAQABAAEAAQABAAEAAQABAAEAAQABAAEAAQABAAEAAQABAAEAAQABAAEAAQABAACAAIA
AgACAAQABAAEAAQABAAEAAQABAACAAIAAgACAAIAAgACAAIABAAEAAQABAACAAIAAgAC
AAIAAgACAAIAAgACAAIAAgADAAQABQAGAAQABAAEAAQAAgACAAIAAgACAAIAAgACAAQA
BAAEAAQABAAEAAQABAADAAIAAQAAAAMABAAFAAYABAAEAAQABAAGAAYABgAGAAQABAAE
AAQAAgACAAIAAgAEAAQABAAEAAQABAAEAAQAAgACAAIAAgACAAIAAgACAAAAAAAAAAAA
AQACAAMABAAEAAQABAAEAAMAAgABAAAAAgACAAIAAgAEAAQABAAEAAQABAAEAAQAAwAC
AAEAAAACAAIAAgACAAQABAAEAAQAAQAAAP///v8BAAIAAwAEAAEAAAD///7/AAAAAAAA
AAABAAIAAwAEAAQABAAEAAQAAgACAAIAAgABAAAA///+//z//P/8//z/AAACAAQABgAF
AAMAAgABAPz//v///wEAAQD///////8BAAIAAgACAAIAAwADAAMAAgADAAIAAgABAAEA
AQAAAAIAAwAEAAQABAAEAAUABwAKAAwADQAOAA0ADAALAAoACgAJAAgACAAIAAcABgAH
AAcABwAGAAYABQAFAAUABQAFAAUAAwADAAMAAwADAAMAAwADAAMAAgAEAAQABAAEAAMA
AgACAAIAAgD//wAAAgAGAAYABAAEAAMAAQABAAcAEAAaACIAJgAyAEIAUwBbAGIAcACE
AJMAmgCZAIkAZwBCAC0AIgAZABEACwAGAAEA/////wIABAAHAAcABgAIAAcABgAEAAIA
AQABAAEAAQABAAIAAwAEAAIAAwADAAMAAQAAAP///////wAAAAAAAAIAAgACAAMABQAD
AAMAAwAFAAUABQAFAAQAAwACAAIAAwAEAAYABwAGAAUABAACAAIABAAEAAMABQAEAAQA
BAAFAAUABQAFAAcABwAIAAgABgAGAAYABQADAAMABQAFAAUABgAHAAcACQAJAAgACAAI
AAkACwANAAwADAALAAoACAAIAAgACQAMAA0AEQAVABUAEwASABIAEQASABMAFAAXABgA
GQAZABkAGgAaABoAHAAeAB8AIAAeAB8AHwAfACAAIAAhACIAIAAgACEAIQAhACEAIAAg
ACIAIgAgAB4AHAAcABsAGgAbABsAGgAaABcAFwAWABQAEgASABEAEQAPAA4ADgAOAAwA
DAAKAAoADAAMAAwACgAIAAgACAAIAAoACgAKAAkACQAJAAYACAAJAAsACwAJAAkACQAJ
AAoACAAIAAgACQAJAAkACQALAA0ADgAPAA8ADwAOAA4ADwAQABAADwAOAA4ADwAQABIA
EQASABIAEgARABAADwANAAoACgAJAAcABQAFAAUABQAEAAQABQAFAAQAAwACAAEAAAAB
AAIAAwADAAMAAwADAAQABAAFAAYABQAEAAMAAgADAAQABAADAAYABAAEAAYACAACAPn/
9//7/wEABgAQABoAJAAuAD4ATQBZAGQAdACGAJMAmgCRAHcATwAuAB8AHAAXABEABwAA
AP/////9//7/BAAFAAUABgACAP///v/8//r/+f/5//n/+f/6//r/+v/6//j/+f/5//n/
+//6//n/+f/4//j/9//2//j/+P/4//n/+P/1//T/8//1//X/9f/1//f/9//3//j/+P/4
//n/+f/3//f/9//2//T/9v/2//X/9P/y//H/8P/z//X/9//5//j/9//3//b/9P/0//T/
8//1//X/9//3//f/+P/5//n/9//3//b/9v/1//X/9v/3//f/+P/4//j/+f/6//v//f/8
//v//f///wEA///+//7/AQACAAMABAAFAAYABwAHAAYABgAFAAQABgAIAAkACgAMAA0A
DQANAAoACgALAAwADgAOAA8ADwAPAA8ADgAOAA0ADAAJAAYAAwACAAAA/v/+//3/+//6
//n/+f/4//b/+P/4//f/9//z//L/8v/y//T/9P/y//L/8P/w//D/7v/v/+7/7P/r/+7/
8P/y//X/8v/w/+7/7P/s/+3/7v/v/+z/6//r/+r/6//s/+z/7f/u/+//8P/x//D/7P/t
/+z/6//r/+z/7P/s/+z/7f/v/+7/7f/r/+f/5//n/+f/5//n/+f/6P/p/+j/6f/q/+v/
6v/q/+r/6f/q/+n/6P/o/+v/6P/m/+b/5v/m/+T/4v/g/97/3//g/+H/4v/i/+L/4v/i
/+P/5P/l/+b/5f/k/+P/4v/i/+L/4v/i/+P/5P/l/+b/5P/k/+T/5P/k/+T/5P/k/+L/
4v/i/+L/5P/k/+T/5P/i/+L/4v/i/+L/4v/i/+L/4P/g/+D/4P/d/9z/2//a/9z/3P/c
/9z/3v/e/97/3v/c/9z/3P/c/9z/3P/c/9z/3v/e/97/3v/g/+D/4P/g/97/3v/e/97/
3v/e/97/3v/e/97/3v/e/9z/3P/c/9z/3P/c/9z/3P/e/97/3v/e/+D/4P/g/+D/4P/g
/+D/4P/e/97/3v/e/9z/3P/c/9z/2v/a/9r/2v/b/9z/3f/e/9z/3P/c/9z/3f/e/9//
4P/f/97/3f/c/9//4P/h/+L/4f/g/9//3v/f/+D/4f/i/+D/4P/g/+D/3v/e/97/3v/g
/+D/4P/g/+D/4P/g/+D/4P/g/+D/4P/g/+D/4P/g/+D/4P/g/+D/4P/g/+D/4P/g/+D/
4P/g/+L/4v/i/+H/4//j/+D/4v/i/+P/4v/f/+H/4f/h/+L/4v/i/+L/4//j/+P/4//l
/+P/5P/l/+X/5//m/+b/5//q/+r/6f/o/+b/5//o/+r/7f/u/+7/7v/v//D/8f/x/+7/
7v/t/+v/6f/p/+n/6f/q/+r/6//r/+v/6//r/+v/6//r/+v/6//o/+f/5v/l/+P/4v/i
/+L/5f/m/+f/6P/r/+z/7P/r/+r/6P/m/+T/4P/g/+H/4//l/+v/9P/+/wYAEAAcACwA
OwBHAFYAZAByAH0AgAB5AGEAPwAgABEABgD9//X/6//e/9n/2//d/+L/5v/n/+f/6P/q
/+j/6P/n/+b/5//n/+f/5//o/+j/6P/o/+b/5//n/+f/6P/o/+j/6f/p/+r/6v/q/+j/
6P/o/+n/7f/t/+//8f/v/+//7//v/+//7//v//D/7//u/+7/7f/v/+//7//u//D/8v/y
//H/7//u/+7/7v/v/+//7//v/+//7//w//D/8f/y//P/8//w/+//8P/v/+//8P/x//H/
8//z//L/8v/w//H/8//1//b/+P/5//r//P/8//z//f/8//v//f///wEA///+//7/AQAC
AAMABAADAAQABQAFAAcACAAIAAgACQAKAAoACgAMAA8AEQATABQAFAAVABYAEwASABIA
EQARABEAEAAQABIAEgAQAA4ADAAMAAsACgAMAAsACQAIAAYABQADAAAAAgACAAEAAQD+
//z/+//6//z//v/+/wAA///+//3/+v/7//r/+P/3//f/+P/5//v/+P/4//j/+f/6//v/
/P/7//r/+f/3//n/+f/2//j/+f/7//v/+f/7//v/+//8//r/+v/6//v/+//7//v//f//
/wAAAQABAAIAAgADAAUABgAGAAUABAACAAMABAAGAAcACAAIAAgACAAIAAgABwAGAAYA
BQADAP///////////P/8//3//f/9//3//f/9//z//f/+///////////////+//z/+//6
//z//P/8//z//f/+//7//f/6//j//P8AAAAA/P/5//f/9f/5/wAACgAWAB4AJAA0AEcA
VwBgAG4AgACPAJYAlQCHAGcAQAAnAB4AFwAPAAcAAAD7//n//f8AAAAA///7//r//v8A
AAAA///+//v/+//7//v/+v/6//r/+v/6//v/+//7//n/+P/3//f/+P/6//v//P/7//r/
+f/5//3/+//7//v//f/9//3//f/8//v/+v/6//v//P/+/////f/9//3//P/+/wAAAAD/
/////v/+//7//f/9//3//f/9//3//v/+//7//v/+//3//f/9//////8BAAIAAwADAAMA
AwACAAIAAAABAAMABQAHAAgACAAIAAoACgAKAAsACwALAA4AEQARAA8ADgAOABEAEgAT
ABQAEwAUABUAFQAZABoAGgAaABsAHAAcABwAHAAdAB0AHQAcABwAHQAeACAAIAAhACEA
HQAdABwAHAAcABwAGgAYABUAFAASABAAEgARAA8ADgANAA0ADAAKAAoACgAJAAkACQAI
AAgACAAIAAgABgAGAAgACAAIAAYACAAIAAcABwAEAAQABAAFAAQABAAEAAQABQAFAAUA
BQAFAAUABgAGAAYABgAFAAUAAwADAAMAAwACAP7////+//3//f/+//7/AAAAAAEAAwAE
AAUABQADAAEAAQABAAEAAwADAAQABQAEAAUABgAHAAYABgAGAAUABgAFAAQABAAFAAQA
BgAGAAYABgAGAAYABgAGAAYABgAGAAYABgAGAAYABgAGAAYABgAGAAYABgAGAAYABgAG
AAYABgAHAAgACQAKAAgACAAIAAgABwAGAAUABAAFAAYABwAIAAgACAAIAAgACAAIAAgA
CAAKAAoACgAKAAgACAAIAAgACAAIAAgACAAIAAgACAAIAAYABgAGAAYABwAIAAkACgAK
AAoACgAKAAgACAAIAAgABgAGAAYABgAIAAgACAAIAAoACgAKAAoACgAKAAoACgAIAAgA
CAAIAAgACAAIAAgACgAKAAoACgAIAAgACAAIAAoACgAKAAoACQAIAAcABgAHAAgACQAK
AAgACAAIAAgACgAKAAoACgAIAAgACAAIAAgACAAIAAgABgAGAAYABgAGAAYABgAGAAcA
CAAJAAoACAAIAAgACAAIAAgACAAIAAgACAAIAAgACgAKAAoACgAKAAoACgAKAAcABgAF
AAQABgAGAAYABgAHAAgACQAKAAgACAAIAAgACAAIAAgACAAIAAgACAAIAAgACAAIAAgA
CAAIAAgACAAGAAYABgAGAAYABgAGAAYACAAIAAgABwAJAAkABgAIAAkACwALAAkABgAF
AAQABAAGAAgACgANAAwACwAKAAsACwAMAA0ADQAKAAgABwAHAAoADAANAA4AEAARABIA
FAAUABQAEwASABQAFAAUABMAEgASABEADwAMAAsACgAJAAkACgAMAA0ACwALAAsACwAL
AAsACwALAAoACQAIAAcABwAGAAYABgAIAAgACAAIAAcACAAIAAcACAAMAAoACAAKAAYA
AQABAAUACwAWACIAKgA0AEIAUgBdAGcAcgCCAJQAoQCgAJMAdQBRADYAKQAeABUADQAH
AAIAAQADAAMABgAKAAsACQAIAAoACgAKAAkACAAGAAUABAADAAMABAAFAAYABgAHAAcA
BwAGAAQAAgABAAIABAAFAAYABAAEAAQABQAFAAMAAwADAAUABQAFAAUABwAHAAcACAAG
AAYABwAHAAUABQAFAAQABAAGAAYABQAGAAYABwAIAAgABwAGAAUABQAFAAYABgAEAAQA
BAADAAUABQAHAAcABQAGAAcABwAFAAUABAAEAAYABwAJAAsACQAKAAoACgAKAAoACgAL
AAkACQAMAA8AEQAPAA4ADgARABQAFwAaABoAGgAaABkAGQAaABoAGgAbABwAHAAcABwA
HQAdAB0AHwAgACIAJAAhACAAIAAfAB0AHQAcABwAHQAeAB0AHAAcABwAGwAaABoAGQAX
ABYAEwATABIAEAAQABAADwAPAAsACgAKAAoACAAGAAYABAAFAAYABwAIAAgACAAIAAcA
BQAFAAIABAAFAAcABwAFAAUABQAFAAYABgAGAAYABwAGAAUABAAFAAcACAAJAAkACwAK
AAoACwAJAAgABgAEAAYABwAIAAoACgAKAAkACAAEAAAA/P/3//b/9v/1//P/8//z//P/
8//w//D/8f/x//P/8//z//P/8//1//f/+f/7//v/+//7//3//P/8//z/+v/6//r/+v/8
//7///////7//v/+//z/+v/2//P/8f/z//n/AgAIAA4AFgAoADwASQBVAGQAeACIAI8A
jgCBAGMAPQAiABcAEAALAAUA/f/6//3///////7/AAABAAEA/v/6//v//P/8//z/+P/3
//b/9f/0//T/9P/0//P/8//y//H/8v/y//L/8//z//T/9P/0//f/+P/5//v/+v/1//L/
7//x//H/8f/x//H/8f/x//L/8f/w//D/7//w//H/8v/y//T/+P/6//v/+v/4//f/9v/2
//X/9P/z//T/9f/3//j/+v/6//r/+f/5//n/+//7//j/+P/4//f/9f/1//T/9P/3//n/
/P////7//v/9//z//P/8//z//f8AAAEABQAJAAoABwAFAAQABwAIAAkACgALAAwADQAN
AA0ADgAOAA4ADgAOAA0ADAAMAA0ADQANAAoACgALAAwACwAKAAoACQAHAAcABgAGAAQA
BAACAAAA/P/8//v/+v/8//v/+f/4//T/8//x/+7/8P/w/+//7//u/+7/7//w/+7/7v/s
/+z/7P/s/+z/6v/q/+r/6f/p/+j/6P/o/+n/6v/q/+r/6v/n/+X/4//h/+T/5f/n/+j/
5v/m/+X/5f/n/+f/5//n/+f/5P/m/+b/5v/n/+n/6v/p/+j/6P/p/+n/6f/o/+X/5P/j
/+L/4f/i/+P/5f/n/+f/5//n/+f/6P/o/+j/5//k/+P/4v/i/9//4v/j/+T/5f/m/+X/
5P/j/+L/5P/k/+T/5P/j/+L/4f/g/97/3v/e/97/4P/g/+D/4P/e/97/3v/e/97/3v/e
/97/3v/e/97/3v/c/9z/3P/c/93/3v/f/+D/3f/c/9v/2v/c/9z/3P/c/9z/3P/c/9z/
3P/c/9z/3P/a/9r/2v/a/9v/3P/d/97/3P/c/9z/3P/b/9r/2f/Y/9j/2P/Y/9j/2v/a
/9r/2v/Y/9j/2P/Y/9b/1v/W/9b/1//Y/9n/2v/Y/9j/2P/Y/9j/2P/Y/9j/1//W/9X/
1P/X/9j/2f/a/9r/2v/a/9r/2f/Y/9f/1v/V/9T/0//S/9P/1P/V/9b/1v/W/9b/1v/W
/9b/1v/W/9T/1P/U/9T/1f/W/9f/2P/a/9r/2v/a/9f/1v/V/9T/1P/U/9T/1P/W/9b/
1v/W/9j/2P/Y/9j/1f/U/9P/0v/T/9T/1f/W/9b/1v/W/9b/1P/U/9T/1P/V/9b/1//Y
/9b/1v/W/9b/1v/W/9b/1v/Y/9j/1//X/9n/1v/Y/9n/2v/Z/9b/1f/X/9f/2P/Y/9j/
2P/Z/9n/2f/Z/9v/2//a/9v/2//b/9r/2v/b/9z/3//f/9//4P/g/+D/4f/h/+L/4v/i
/+L/4v/i/+H/4P/i/+P/4//j/+H/4f/h/+D/4v/j/+P/4//i/+H/4P/d/9v/2//b/9v/
3P/d/97/3//c/9z/3P/c/97/3v/e/9//4P/g/9//3v/a/9z/3v/e/9r/1//T/9X/3//u
//j//v8GABQAKAA5AEMATgBiAHAAewB+AHcAXQA3ABwADwAEAPn/7//n/9z/2f/b/9v/
3v/i/+P/4//k/+T/4v/i/+H/4P/h/+H/4f/h/+L/4v/i/+L/4f/h/+D/3//g/+D/4P/h
/9//4P/g/+D/4P/g/+D/4f/l/+P/4//j/+X/5f/l/+X/4//j/+P/5P/k/+T/5f/l/+b/
5//o/+j/5v/o/+j/5//l/+T/5P/k/+X/5f/l/+X/5//n/+j/6P/q/+r/6v/p/+j/5//o
/+f/6P/q/+z/7f/r/+v/6v/q/+z/7f/v//H/8f/y//L/8v/y//L/8v/z//P/8//2//n/
+f/3//b/9v/5//r/+//8//7/AAACAAMAAwAEAAQABAAHAAgACAAIAAoACwALAAsACAAI
AAkACgAMAAwADQANAA0ADQAMAAwACwAKAAcABAAEAAQAAwACAAAA///9//z//P/9//3/
/P/7//r/+P/3//j/+P/5//r/+v/6//j/+P/3//b/9f/y//T/9P/z//P/8v/w//L/9P/0
//T/9P/y//L/8v/x//H/8f/u//D/8f/z//P/8f/x//H/8f/y//T/9P/0//X/9f/1//X/
9//5//r/+//7//z//P/9///////+//z/+v/4//n/+v/8//7/AAABAAIAAAAAAAAA///+
//7//f/7//n/+f/5//n/+v/6//v/+//5//n/+f/5//f/9//3//f/9//3//f/9//3//b/
9v/2//b/9v/2//b/+P/6//v/+//4//j/+P/4//b/9v/1//H/7//1/wAACgASABoAJgA6
AE0AVwBkAHgAjgCVAJQAiwB1AE0ALgAhABgADwAJAAMA+v/3//v////+//7//f/7//b/
9P/3//j/+P/4//f/9//3//f/9P/0//T/9P/y//P/8//z//X/9P/z//P/9P/2//f/+P/2
//b/9v/3//j/9f/0//P/8//z//P/8//0//X/9v/4//j/+P/5//n/9//3//f/9v/0//b/
9v/1//b/9v/3//j/9//3//f/9//3//f/+P/4//r/+v/6//n/+f/5//v/+//7//z//f/9
//v/+//6//r//P/9////AQABAAIAAgACAAQABAAEAAUAAwADAAYACQALAAkACAAIAAsA
DAANAA4AEQASABMAEwAUABQAEwASABMAFAAUABQAFAAVABUAFQAUABQAFQAWABgAGAAZ
ABkAFgAVABMAEgAQABAADgAMAAwADAALAAoACAAHAAUABAAEAAUABQAEAAMAAgAAAP//
///+//7//v/+//7//P/8////AAABAAAAAgACAAEAAQD9//z/+//7////AAABAAIAAQAB
AAEAAQD/////AAAAAP///v/8//v//v///wAAAQABAP7/AAAAAP3//f/+//7//P/8//3/
//8GAA==
         </WaveFormData>
      </LeadData>
   </Waveform>
</RestingECG>
