# Supplementary material for: Detection of Left Atrial Enlargement Using a Convolutional Neural Network-Enabled Electrocardiogram
Source: Front Cardiovasc Med. 2020 Dec 17;7:609976. doi: 10.3389/fcvm.2020.609976 (PMC7773668; doi:10.3389/fcvm.2020.609976)
Supplement: Supplementary file 4 [file Data_Sheet_4.ZIP › normal3/1802031549_967_0000000Z.XML]

<?xml version="1.0" encoding="Windows-1252"?>
<!DOCTYPE RestingECG SYSTEM "restecg.dtd">
<RestingECG>
   <PatientDemographics>
      <PatientID>1802031549</PatientID>
      <PatientAge>69</PatientAge>
      <AgeUnits>Years</AgeUnits>
      <Gender>Female</Gender>
      <PatientLastName>liyouxian</PatientLastName>
   </PatientDemographics>
   <TestDemographics>
      <DataType>Resting</DataType>
      <Site>1</Site>
      <AcquisitionDevice>MAC55</AcquisitionDevice>
      <Status>Unconfirmed</Status>
      <Priority>Normal</Priority>
      <AcquisitionTime>09:41:43</AcquisitionTime>
      <AcquisitionDate>07-24-2016</AcquisitionDate>
      <CartNumber>1</CartNumber>
      <AcquisitionSoftwareVersion>009C</AcquisitionSoftwareVersion>
      <XMLSourceVersion>MAC5000 v1.0</XMLSourceVersion>
   </TestDemographics>
   <RestingECGMeasurements>
      <VentricularRate>88</VentricularRate>
      <AtrialRate>88</AtrialRate>
      <PRInterval>136</PRInterval>
      <QRSDuration>70</QRSDuration>
      <QTInterval>364</QTInterval>
      <QTCorrected>440</QTCorrected>
      <PAxis>58</PAxis>
      <RAxis>31</RAxis>
      <TAxis>62</TAxis>
      <QRSCount>14</QRSCount>
      <QOnset>226</QOnset>
      <QOffset>261</QOffset>
      <POnset>158</POnset>
      <POffset>202</POffset>
      <TOffset>408</TOffset>
      <ECGSampleBase>500</ECGSampleBase>
      <ECGSampleExponent>0</ECGSampleExponent>
   </RestingECGMeasurements>
   <Diagnosis>
      <Modality>Resting</Modality>
         <StatementCount>2</StatementCount>
         <LabelText>12SL ��ϳ���</LabelText>
      <DiagnosisStatement>
         <StmtFlag>ENDSLINE</StmtFlag>
         <StmtText>�������</StmtText>
      </DiagnosisStatement>
      <DiagnosisStatement>
         <StmtFlag>ENDSLINE</StmtFlag>
         <StmtText>���� ECG</StmtText>
      </DiagnosisStatement>
   </Diagnosis>
   <Waveform>
      <WaveformType>Rhythm</WaveformType>
      <WaveformStartTime>0</WaveformStartTime>
      <NumberofLeads>8</NumberofLeads>
      <SampleType>CONTINUOUS_SAMPLES</SampleType>
      <SampleBase>500</SampleBase>
      <SampleExponent>0</SampleExponent>
      <HighPassFilter>16</HighPassFilter>
      <LowPassFilter>150</LowPassFilter>
      <ACFilter>NONE</ACFilter>
      <LeadData>
         <LeadByteCountTotal>10000</LeadByteCountTotal>
         <LeadTimeOffset>0</LeadTimeOffset>
         <LeadSampleCountTotal>5000</LeadSampleCountTotal>
         <LeadAmplitudeUnitsPerBit>4.88</LeadAmplitudeUnitsPerBit>
         <LeadAmplitudeUnits>��V</LeadAmplitudeUnits>
         <LeadHighLimit>2147483647</LeadHighLimit>
         <LeadLowLimit>268435456</LeadLowLimit>
         <LeadID>I</LeadID>
         <LeadOffsetFirstSample>0</LeadOffsetFirstSample>
         <FirstSampleBaseline>0</FirstSampleBaseline>
         <LeadSampleSize>2</LeadSampleSize>
         <LeadOff>FALSE</LeadOff>
         <BaselineSway>FALSE</BaselineSway>
         <ExcessiveACNoise>FALSE</ExcessiveACNoise>
         <MuscleNoise>TRUE</MuscleNoise>
         <LeadDataCRC32>1911117223</LeadDataCRC32>
         <WaveFormData>
DAAMAAwADAAKAAgABgAEAAMAAgABAAAA/f/8//v/+v/3//b/9f/0//b/9v/2//b/9P/y
//D/7v/s/+r/6P/m/+z/8P/0//j/8//w/+3/6v/u//D/8v/0//H/8P/v/+7/7//w//H/
8v/u/+z/6v/o/+j/6P/o/+j/6//s/+3/7v/s/+z/7P/s/+3/7v/v//D/8v/y//L/8v/w
/+7/7P/q/+r/6v/q/+r/7P/u//D/8v/y//L/8v/y//D/8P/w//D/7v/u/+7/7v/s/+z/
7P/s/+v/6v/p/+j/6P/o/+r/6P/m/+P/4//n/+3/8P/w//D/7v/u/+3/7f/x//P/8//z
/+7/8P/w/+7/6//r/+v/6f/s/+//8v/z//X/+P/8//z/9//y//H/8f/3//z///8CAP//
AQACAP///v8CAAQAAwD6//j/9f/z//H/7f/q/+r/7//w//H/8v/w/+//7//v/+7/7v/u
/+7/7f/t/+z/6//s/+3/7//0//T/8v/y//L/9P/0//T/9v/+//z/8f/r//H/8v/2/wEA
DAATABYAFwAnAEAAUwBXAGAAdgCIAIEAbQBWADkAHwAPAAYA+v/5/wEAAgD7//v//f/3
//n/BQD+//r/9v/8//v//P/+////AQABAAEAAQABAAQABAADAAMAAgACAAYABgADAAIA
AgAEAAUABQD///7//v8CAAMAAwAFAAQABAAEAAYAAwAAAP//+//4//r/+f8AAAAAAAAC
AAYABwAIAAkADAAJAAgACQAMAA0ADQANAAwADAAOAA4ADwAPAA8ADQALAA4AEAAQAA8A
EAAPAA4AEQAZABkAFwAYABkAGgAdAB0AHQAeAB8AHAAeAB4AHgAgAB8AIAAiACIAJAAj
ACIAHgAcABcAFQAXABsAGgAbABoAGgAXABgAGAAVABQAFAAWABgAGgAZABQAEwASABEA
DAAMAA4ADAAMAAkABQADAAEABQAFAAUABAADAAIAAgAGAAIAAgAFAAMA/f/7//7/AwAF
AAgAEQAPAAoACgAKAAcABQAHAAcACQALAAoADAAKAAwACgAHAAYABQAFAAQAAwAHAAsA
CwADAAQABQAHAAsADQANAA8ACwAJAAcABQAEAAAABAAKAAgACQAHAAMABgAKAA4ADwAI
AAkACwAKAAwADQAMAA8AEAASAAsABQAKAAgACAAIAAgACwAKAAsACQAIAAsACwAKAAgA
BgAHAAgACAAJAAwADwANAA0ACgAOABEAEgASABMAEgAPAA4ADwAOAA0ADAAMAA4ADAAK
AAgADAARABQAGAAYABgAGAAdACMAIwAeACAAHwAbABQAEgAOAA0ADQAJAAcACAALAAwA
CwAKAAkABwAHAAcABgAGAAgACgALAA0ADAALAAsACwAIAAgAAgD8////AgAHAAoABAAG
AAAA/P8BAAUACQAMAAwAEwAeACcANgBDAEsAWgBtAH8AjgCaAJgAjwCHAHgAYwBJADEA
IAAYABEADwASABUAGwAfABkADwAHAP7/AAACAA4AEwATABQAFAAVABQAEwASABEAEAAQ
AA8ADwAMAAwAEAAQAA8AEAASABYAGQAZABMAEgATABgAGgAbABsAGgAaABoAGwAZABcA
FwATABAAEgARABQAEgAQABAAFQAXABkAGwAdABsAGwAdACEAIwAkACUAIQAgACEAIAAl
ACcAKQApACUAJAAiAB4AIAAkACYAKAApADEAMQAvADAAMQAyADUANAAzADMAMwA1ADoA
PQBAAEEAPwA/AEAAPAA8ADkANgA4ADoAOQA7AD0APwA8ADsAPAA8ADkAOgA4ADUANAA0
ADAALAAoACEAIQAhACEAIQAgACIAJgAmACMAHwAaABcAGQAdAB0AHQAdAB0AHQAeACMA
IAAhACUAJAAfAB4AIgAfAB0AHAAhACEAHAAcABwAGQAXABkAGQAbABsAGAAYABsAIAAh
ACEAHgAdAB0AHAAXABsAHwAfABoAHAAeACEAKAArACwALwAuAC0ALAArACUAHgAfACIA
IQAjACIAHwAeAB4AHgAbABkAGwAeAB4AHwAfAB0AHwAeABwAHAAeAB4AHgAeACIAIAAg
AB0AGwAfACAAIAAbABgAGAAYABkAGQAbAB0AGwAbABgAHAAiACQAJQAnACMAHQAZABcA
GwAdAB8AIgAmACQAIgAgACEAIwAjACQAJAAkACQAKQAvAC8AKgAsAC0AKwAmACYAIAAd
ABsAFQAPAA4ADwAOABAAEgAUABUAGAAZABkAGgAZABgAFgAVABMAEQAQAA8AEAAUABIA
EAAQABAAEgASAAoACgAWABwAGQALAAUAEgAaABkAHgAtADgAQwBTAGAAcQCLAJ4ApgCm
AKsAqwCYAHEASwA1ACoAIAAZABUAFAAVABUAGwApACUAFwASAAwACAAOAA0AEAASABMA
FQAWABcAGAAZABUAEgAOAAsACwAMABEAEgARABIAFAAYABsAGwAVABQAEQAUABQAEwAV
ABQAFAAUABkAFwAVABUAEwAQABIAEQAUABIAEAAQABQAFQAWABcAGAATABAADwATABUA
FgAXABgAGgAeACAAIQAhACEAHwAeACAAIQAgACIAJAAkACQAIwApACcAIwAlACcAKQAt
ACsAKQAoACcAKAAsAC4AMAAxAC8ALwAwAC4AMAAvAC4AKwAqACYAJQAmACkAJwAnACgA
KAAlACYAKAAlACQAJAAlACYAJwAlAB8AHQAbABkAGQAaAB0AHAAdABsAGAAXABQAFwAW
ABUAEQAPAA0ADAARAA4ADwATABQAEQASABgAFgATABEAFQAXABQAFgAYABQAEQASABEA
EgATABEAEgAUABgAGAAXABoAGwAdAB4AGQAdACEAIQAaABoAGgAbABsAGQAVABMAFwAZ
ABsAHQAdABgAGwAgABwAHQAbABcAFAASABAACwALAA8AFAAWABkAGwAbAB8AFgAQAAwA
CQAIAAcABgALAAwADwAPABEAFQAWABYAFQASABIAEgAOAA0ADgAPABAAEQAPABQAFAAU
ABMAEwAWABcAGgAfACEAIQAhACIAJgAmACYAJgAiACEAHgAcAB0AHgAfACUAMAA1ADUA
PAA3AC8AJAAeABwAGwAbABcAFwAYABsAHAAaABoAGgAZABoAGwAbABwAGQAWABIADwAM
AAsACwALAAwAEAAOAAwADAAMAA4ADgAYABIABgACAP//AwADAAIACAAXACQALwA+AE8A
XQBqAHUAgwCSAJ4AtAC5AJkAagBLADMAGQAIAAgACQADAAwAHwAjABsAFwAXABMADgAJ
AAYADQANAA4ADgANAA0ADQANAA0ADQALAAoACAAHAAQABAAIAAgABgAGAAcACgAHAAUA
/f/6//f/+P/2//P/9f/0//T/9P/0/+//6v/n/+n/6P/s/+3/7v/s/+r/6v/r/+n/5//l
/+b/4f/e/93/4P/h/+H/4f/c/9r/2v/Y/9n/2f/Z/9f/1v/Y/9n/2P/a/9z/3P/c/9v/
4//j/+H/4//l/+f/6//r/+v/7P/t/+r/7P/s/+z/6v/n/+b/5v/m/+j/5//m/+j/6P/l
/+X/4//l/+L/4f/d/9z/2P/Y/9j/1f/U/9T/1f/W/9f/1f/R/8//zf/L/8f/xv/H/8T/
xP/B/73/u/+9/8P/xf/H/8T/wf++/7z/vf+4/7f/uf+4/7P/sv+2/7T/s/+z/7n/vv++
/8P/yP/C/73/vP+5/7f/t/+0/7T/uP++/8D/wf+8/7n/t/+0/7P/t/+7/7v/s/+0/7X/
t/+5/7n/t/+3/7v/vf+//8H/v/+6/73/wv+//7//vP+3/7b/tv+2/7P/s/+5/8D/xP+5
/7b/tf+0/7P/sv+1/7T/tf+z/7b/u/+9/77/t/+y/7D/rv+w/7H/tP+3/7f/t/+0/7j/
vf++/77/v/+7/7X/sf+v/7b/uf+8/8D/wP++/7z/uv+6/73/vv/A/77/vP+6/73/w//D
/77/wP/A/73/t/+2/7b/tf+1/7H/rP+q/6r/qP+q/6z/rv+v/63/rf+s/6z/q/+q/6j/
p/+q/6v/rf+v/63/sP+t/6r/qv+q/6z/rP+o/6z/rv+q/6P/pf+t/67/rP+v/7T/v//S
/+H/4f/s/wMAEwAYACgANAAxACUAFAD3/9P/v/+8/7j/rf+p/6r/qf+n/6X/p/+z/7n/
tP+w/6z/sv+x/63/rP+q/6n/pv+l/6T/o/+o/6z/r/+z/6z/qP+o/6T/pP+k/6X/qP+r
/63/qf+q/6n/rP+s/6v/qf+o/6j/qP+t/6v/qf+p/6r/qP+r/6v/qv+m/6L/oP+f/53/
m/+Z/6D/of+k/6n/p/+l/6L/n/+c/5r/mv+Y/5n/mf+Z/5f/mv+g/6X/qP+q/67/sP+y
/67/sf+s/6X/pf+n/6n/rf+t/63/rv+v/67/sP+w/7D/rf+p/6f/pv+p/6z/rP+s/6r/
qP+j/6H/pP+n/6X/pf+g/57/mf+Y/5r/mf+a/5z/mv+Y/5b/kf+P/4//j/+P/4r/iv+M
/4r/h/+D/37/e/95/33/ff99/3//f/9//4D/hv+E/4b/i/+I/4H/fv+A/37/ff99/4P/
gf98/3z/fP95/3f/ef95/3r/e/95/3r/eP94/3T/b/9y/3X/ef98/3f/ef97/3n/c/90
/3X/d/97/33/ff9//4T/if+O/5P/kv+M/47/kv+X/53/oP+h/6P/pP+l/6P/nf+f/6L/
ov+V/5v/n/+i/6D/oP+g/6D/pv+o/6z/rf+q/63/rf+s/6f/pP+k/6T/qv+x/7r/w//B
/7//uv+8/73/vP+6/7n/wP/D/8j/z//T/9X/1//a/9n/1P/P/8r/z//V/9n/3v/c/9z/
3P/h/+X/5f/g/+L/4//h/9z/3P/a/9n/2f/V/9T/1v/a/9z/2v/a/9r/2f/c/93/3f/e
/+L/5P/l/+f/4//h/+D/3//g/+T/4v/g/+L/5P/o/+r/9v/4//T/7v/n/+n/6f/i/+b/
+f8IABMAHAAhACkAPgBXAGMAbAB2AH4AdQBjAE4AMQAVAAsAAADu/+3/9f/2//P//f8N
ABEABQD///7/+f/2//3//f8BAAYACgAPAAoABwAEAAEAAgACAAEAAQD///7/AQAAAAIA
BAAHAAwAEQATAA8AEAAOABAADwANAA0ADAAMAAwADQALAAkACQAIAAYACQAJABAAEAAQ
ABIAEQAPAA0ACwAPAA0ADQAPAA4ADwAPAA8AFwAgACsANAAwACsAJgAfAB4AIAAhACAA
IAAiACIAIgAlAC0ALQArACcAJwAnACkAKwArACwALQAsAC4ALgAuADAALQAsACwALgAy
ADMANAA0ADQAMQAxADUAOQA4ADkANAAyAC0ALAApACUAIwAiACEAIAAfABsAGAAXABYA
FQATABQAFwAWABUAEwAQAA8ACwANAAsACQALAAsACwAMABAADgAQABUAEgALAAgACgAI
AAcABwANAA8ACgAKAAoACAAHAAoACwAIAAcAAwACAAUACgALAAsADgARABUAGAAOAA0A
DAAHAAAAAAAAAAEACQANAA8AEwAPAA0ACwAJAAMA/P/9/wAABAAJAAsACwAIAAgACAAF
APz/+//7//j//v8FAAoAEwD2//j/+//+//z/+v/4//b/+//8//////8BAAUABgAGAAAA
/P/7//r/9//3//n/+//9//3/+v/+/wAAAAD//////f/5//f/9//6//v//P/+//7//P/6
//j/+f/7//v//P/5//j/9//7/wIAAwD//wIAAAD9//f/9v/4//n/+//5//P/8v/z//L/
8f/w/+//7f/v/+//7v/u/+7/7v/t/+3/6v/p/+n/6f/p/+z/6f/m/+T/4v/i/+D/6P/o
/+T/4v/n/+//7f/o//L/+f/q/+H/+P8bADcATgBdAF0AZgB6AIgAgwBrAEgAIQAFAAEA
/v/y/+n/6//q/+n/7//x//H/8f/r/+T/4//i/+v/7f/n/+T/4P/d/+D/4//m/+n/5v/k
/+H/3//f/+D/5f/m/+L/4P/f/+D/5f/n/+P/5P/n/+z/7v/v/+r/5v/j/+D/4P/d/9r/
2f/d/97/5P/n/+v/6v/p/+r/6v/p/+j/5//o/+X/5P/l/+T/5f/l/+X/5//o/+v/7P/t
/+3/7f/r/+v/7v/w//D/8v/0//T/9P/y//f/9P/v//L/9f/4//3/+//7//z//f/5//r/
+f/4//r/+f/6//z//P/+//3//P8AAAIAAQADAP/////6//f/+P/4//X/9v/4//X/9P/0
//D/7v/s/+f/5f/l/+X/5f/l/+b/6f/o/+T/4f/d/9v/2//f/9//3//h/+H/4f/i/+X/
4v/j/+f/6f/n/+n/8P/t/+v/6v/v/+z/5v/l/+T/4f/f/+H/4f/k/+X/4//k/+b/6v/q
/+n/5//n/+j/6P/h/+P/5f/j/9z/3v/g/+P/5//n/+X/5f/l/+f/6f/r/+j/4v/k/+j/
6v/t/+3/6//u//D/8v/x/+v/7f/w//D/7v/t/+r/6//y//L/8//1//b/+v/6//n/+P/3
//b/+f/4//n/9//5//3//v/+//7//P/9//7//f/9////AQAAAP//+//+/////v/8//v/
/////wEABQAEAAEA/v/8/wAA/v/8//r//f8BAAMABgADAAIAAQAFAAgABwABAAIA///7
//T/8v/0//X/9//1//P/9P/3//j/9P/y//D/7f/o/+X/4f/e/+X/7P/y//n/9P/v/+v/
5//s//L/8v/y/+//7P/r/+j/4v/m/+z/7P/l/9//2//c/+D/5//w/wEAEgAjADcATABZ
AHMAkgCWAIYAgQB1AFYANwAjAA8A+v/u/+3/6//s/+//9f/9////+//9/wgAAgD+/wQA
AwD+//z/+f/3//n/+f/5//n/+//8//z//f/6//r//v/+//z//P/9/wAA//////n/+P/5
//7/AAABAAAA/v/9//z/AgABAAAAAQAEAAQACQALAAcAAAD5//T/9//3//f/9/8BAAMA
BwANAAsACQAGAAMABgAIAAwADgAMAAsACgAHAAcACgAMAAwACAAIAAYABAAHABEAEwAT
ABIAEwAUABcAFwAXABgAGQAYABoAGgAaABoAFwAWABYAFQAYABgAGAAVABQAEAAPABMA
FwAWABcAGQAaABgAGgAUAAsABAD+/wEAAgADAAEA+//5//f/9f/2//j//P/8//z/+//5
//n/9f/1//H/7f/s/+v/6v/q/+7/6v/q/+3/6//l/+P/5v/p/+n/6v/x//P/7v/u/+7/
6//p/+v/6//s/+3/6//s/+v/7v/t/+v/6v/p/+n/6P/p/+//9f/3/+z/7P/s/+3/6//n
/+H/3f/i/+X/6P/r/+r/5P/m/+r/7//1//j/+f/1//L/7//p/+f/6f/s/+z/6v/p/+b/
5//s/+r/6f/p/+7/9P/y/+T/5v/m/+b/5v/t/+7/8f/x/+7/7//t/+r/6P/m/+f/6P/q
/+v/7v/x/+3/6//m/+j/6//s/+z/7f/t/+v/6//t//P/9f/3//r/+f/2//P/8P/v//H/
8f/y//X/9v/3//3/AwADAP7/AAAAAP3/9//2/+//6//o/+H/4P/i/+b/6P/q/+r/6v/p
/+v/7f/u//D/7v/u/+3/7f/n/+P/4P/d/+D/5v/m/+b/5v/m/+j/6P/i/+b/7P/s/+P/
5f/x//r/AAAFAAoAEQAeAC8AQQBQAFsAcQCIAJAAjgCDAGUAOgAZAAsACQAGAPT/5f/n
/+7/6//r//H/8//x//P/8v/t/+j/7f/r/+z/7v/v//H/8v/z//T/9f/0//L/7//t/+z/
7P/w//D/7v/u/+//8v/7/wEAAQAGAAQABgAFAAMAAwACAAIAAgADAP//+//5//v/+v/+
////BAACAAAAAAAGAAkADAAPAA0ABwADAAEABgAJAAsADQAPABIAFwAaABsAGwAbABkA
GQAcAB4AHgAbABwAGwAaABgAHwAeABsAHQAfACEAJQAlACUAJgAnACYAKAAoACgAJQAf
ABsAGAAcACIAJQAoACYAJAAfAB0AGQAZABQAEQAOAAwABwAGAAcABQAFAAYACgAMAA4A
DQAIAAcABgAFAAQABgAKAAoACgAHAAMAAQD+/wEAAAD//wAA///+//7/AwAAAAEABQAG
AAMABAAKAAYAAQD9////AgD+////AAACAAMACAALAAgABQD///z//P8AAAAA///+//3/
/f/8//z/AwAKAA0ACAAMABAAFQAUABEADAAJAAoACwAMAA0ADQAKAA8AFgASABMAEQAN
AAoACAAGAAEA//8DAAgACgALAAsACQALAA4ABgAFAAQAAwACAAcABgAHAAUABQAJAAoA
CgAFAAAA/v/8//f/9f/1//X/+v///wEACgALAAoACAAHAAkABwAHAAkACQAHAAUABAAD
AAAA/f/6//7/AwAGAAoACgAKAAoADwARAA8ACAAIAAwACwAHAAgAAwD///z/9f/1//b/
+f/6//v//P/9//3/+v/3//P/8P/t/+r/5v/j/+b/5//p/+v/7v/y//D/7v/q/+j/6P/m
//z//P/w/+z/8//7/////v/2//H/+v8JABIAHQAxAEAASwBXAGgAeACGAIUAcwBUADUA
HwALAPD/3v/d/+H/5v/p/+n/5f/p//X/+f/8//b/8P/0//H/7f/s/+r/6f/q/+v/7P/t
//D/8P/v/+//7v/u//L/8v/u/+7/7//y//P/8//t/+z/8P/4//3/AQD///z/+v/4//n/
9f/x/+//8//0//r//f/+//z/+v/6//v/+f/3//X/+//5//n/+//8//3//f/9//n/+P/5
//j/9//3//f/9f/6/wAABQAIAAYACAAIAAgACQARABEADwALAAsACwANAA0ADQAOAA8A
EgAWABgAGgAYABMAEAAOAA0ADgAMAAoADwASABIAFQAWABkAFwAXABMAEAAKAAgABQAB
AP///v8BAAIAAwABAPz/+//6//n/9//4//v/+v/3//P/7v/r/+7/9f/4//v/+P/1//L/
8P/0//D/8P/z//D/6//q/+7/8P/v/+//9f/2//L/8//0//L/8f/0//X/8P/t/+f/5P/l
/+j/5//l/+n/7f/y//b/8v/1//j/9//w//D/8P/x//H/7//r/+n/7f/v//H/8//z/+7/
8f/2//b/+f/5//f/9v/2//b/8//r/+v/7P/q/+3/7//v//P/+P/2//X/9f/y//L/8v/z
/+P/6v/u//D/8v/0//T/8P/u/+n/6//x//T/9v/x/+7/7v/u/+z/6//s/+3/6v/p/+X/
6P/t/+7/7v/v//L/8f/y//X/9P/z//L/8v/5//r/+//8//n/+f/3//b/9//4//n///8B
AP//+P/4//3//f/6//z/+f/3//b/8f/s/+z/7v/u//D/8P/w/+//8v/1//f/+v/1//L/
7v/r/+v/6//s/+3/8P/0//L/8P/z//T/9//4//b//v8GAAQA+//3/////v/6/wMACgAJ
ABQALQBFAE4AUQBfAHoAjACUAJUAiQBqAEkAKQARAAYA/P/1//v/AAD7//X/9//7//v/
//8GAAEA/v8FAAUAAwACAAAA///7//n/9//1//f/+P/4//n/+v/8/wIABAAEAAQABQAI
AAkACQADAAIA/f/+//z/+f/3//T/8v/w//f/+f/7/////v/8//////8EAAQABAAGAAsA
CwALAAsADAAHAAQAAwABAP///P/5//r/+v/8//z/AAADAAYABwAIAAwADwAQAAwADAAK
AAgACAAPAA4ACwAHAAUAAwADAAUABwAKAA0AEAAWABoAHgAdABkAFwAWABcAGgAaABoA
HAAcABkAGQATABEACgAFAAYABgADAAQABgAFAAYACAAKAAwADgANAAgABQACAP///v/+
/wAA/v/3//H/6v/l/+b/6//s/+3/6//p/+f/5v/s/+z/8P/3//T/7//u//L/7//t/+z/
8f/x/+z/7P/s/+v/6f/r/+v/6f/p/+b/5v/p/+7/7//v//D/8f/z//T/7v/x//T/8//n
/+b/5f/l/+j/6f/o/+n/7f/v//H/8//v/+j/6f/s/+//8//0//P/7//s/+n/4//i/+X/
6f/q/+f/5//l/+f/7P/q/+n/6f/t//D/8//3/+3/6//r/+b/6P/q/+j/6P/o/+j/6P/m
/+b/4//k/+n/6//s/+f/5P/k/+T/4//j/+X/5//p/+n/5v/q/+j/5v/j/+H/5f/l/+f/
6//s/+v/6v/q/+3/7P/r/+r/7P/v//D/8v/w/+7/7P/v//X/9//0//j/9v/z/+3/7P/q
/+n/6f/l/+L/4v/k/+T/5f/m/+f/5//k/+H/3f/a/9r/2v/Z/9n/3P/f/+P/5//k/+T/
3v/Y/9r/2v/c/9z/3P/i/+z/8P/r/93/0f/U/+L/8f/6/wEACgATACMANABJAGEAdAB+
AHwAcQBbAEQALwAXAPv/6P/g/+H/5f/m/+f/5f/l/+n/6//j/9z/3v/g/+z/8f/s/+r/
5//l/+X/5f/l/+X/6P/o/+f/5//m/+b/6v/q/+v/7P/u//L/8P/t/+T/4P/j/+r/7v/x
//L/8v/z//T/9f/x/+3/6//t/+z/8P/x//T/8v/w//D/8v/x//D/7//0//P/9P/3//f/
9//2//X/9f/2//n/+v/5//n/+f/3//f/+v/8//z//v8AAAAAAAAEAA8AEgATAA4ADQAM
AA0ACwALAAwADQANABAAEQASABYAFwAaAB4AGwAaABYAEgAQABAADQANAA8AEQAOAA0A
CQAIAAQABAAJAAkACwAOAAsACgAJAAUAAAD9//r/9//x//D/8f/u//P/9f/2//n/+P/7
//r/+f/3//X/8//y//X/8v/z//f/9P/v/+7/8v/v/+3/7P/x//L/7v/v//D/7f/r/+3/
7f/v/+//7P/s//D/9v/4//n/+//7//z//P/0//X/9v/z/+3/7v/v//H/8f/x/+//7//x
//P/9f/3//L/7P/u//L/7v/v/+3/6f/s//D/9P/1//P/9f/4//j/9P/x/+z/6//v/+7/
7v/v/+7/8P/y//X/8f/x//P/8P/0/+z/7f/u/+//8P/0//T/9v/1//L/9f/1//T/7//q
/+j/5v/n/+f/6f/r/+7/8f/x//j/9v/0//H/7//w/+//8P/z//T/8//y//L/8v/w/+7/
7P/w//P/9P/2//r//v8CAAsACgAHAP///v/9//n/8v/w//D/7//v/+v/6f/q/+3/7v/r
/+r/6f/n/+b/5f/j/+L/5P/k/+P/4//g/9//3//f/+L/6P/o/+j/6P/o/+r/6v/0/+z/
4v/c/9v/3f/f/+b/7v/5/wIABwASACcAPQBMAFUAaQCAAIoAhgB3AF8ASAAtAA0A9//q
/+b/6f/v//j//f/3//H/7//t/+f/4v/h/+D/6f/r/+r/6v/p/+n/6//t/+//8f/u/+r/
5f/h/+X/6P/v//L/7v/s/+v/7P/s/+v/5P/i/+X/6v/s/+3/8P/w//H/8v/z//H/7//v
/+r/5v/n/+X/6v/q/+r/7P/x//H/8f/x//L/7//u/+//8f/z//T/9f/2//b/+P/4//n/
+f/5//f/+f/8//7//v/+/wAAAAAAAAEACQAJAAcAAQD///3//f/7//v//P/9////AgAD
AAQABQADAAMABAAIAAwADQAOAA4ADgALAAsABwAHAAIA//8AAAAA/f/+/wAA/f/8//z/
+f/4//f/8//z//P/8//z//D/8P/y//D/7P/p/+X/4//j/+f/5//n/+j/5//m/+b/5f/g
/9//4f/i/9//4P/m/+j/5//n/+3/6//k/+L/4P/g/9//4v/j/+H/4f/e/97/3//i/+H/
3//h/+H/4v/i/+D/5f/q/+v/3//e/93/3f/g/+H/4P/h/+H/4//l/+f/5v/g/+L/5v/l
/+f/5v/j/+b/6P/q/+n/4//j/+T/4v/i/+P/4v/l/+b/4v/f/93/3P/c/9z/3f/c/9//
5P/k/97/2v/d/97/3//g/+D/3v/e/9v/3//l/+j/6v/m/+L/4f/g/97/3f/e/9//4f/h
/97/4v/n/+j/6P/p/+v/6f/p/+v/6v/p/+j/6P/r/+r/6f/o/+j/6//s/+7/8P/y//T/
+//7//n/8v/y//X/8//u/+7/7//v//D/7f/q/+r/7P/s/+r/6v/q/+n/6P/n/+X/5P/k
/+T/4//j/+L/4f/h/+H/5P/o/+b/5P/n/+j/6//s/+z/7v/o/97/2f/V/93/6v/w//n/
BAALABQAGwApAEIAVwBlAHwAkgCQAH8AZwBIACcADQABAPT/6P/h/+P/6P/r/+v/8//3
//H/6//u/+7/7P/0//X/8f/u/+r/5//p/+n/6f/p/+j/6P/n/+f/6P/o/+z/7P/t//D/
9P/6//f/8//p/+T/4v/k/+P/4f/n/+r/7v/y//L/7f/o/+X/4//g/+L/4f/o/+j/6P/q
/+7/7//w//H/9P/x//D/8f/z//X/9v/3//T/9P/2//b/9P/z//L/7//w//T/9//4//j/
+v/6//r/+P////7/+//7//3///8DAAQABQAHAAkABwAIAAcABgAEAP///P/6////BAAG
AAgACgAKAAcABwAHAAkABgAFAAcACAAGAAgAAgD5//L/7P/u//D/8v/x//D/8f/y//P/
7v/s/+z/6P/j/9//2v/X/9z/4//m/+n/6v/p/+j/6P/n/+D/3f/d/9//2//b/+D/4v/j
/+X/7f/q/+L/3//c/9j/1f/W/9X/1v/X/9X/1v/a/+D/4v/j/+L/4f/h/+D/2//f/+P/
4//Y/9j/2P/Z/9n/2f/X/9f/3v/j/+j/7f/m/97/3v/g/93/3//e/9v/2//c/93/2//X
/9n/3P/c/9j/1//U/9X/3P/c/93/3//c/9z/3P/d/9X/0//T/87/1f/Y/9r/3P/a/9r/
2//b/9v/2//b/9z/2//a/9f/1v/V/9T/0//S/9P/1P/V/9n/3P/c/9//5f/j/97/2//Z
/9r/3v/i/+T/3v/c/+H/4v/j/+H/3//j/9//3//j/+z/6f/o/+f/5v/k/+T/5P/k/93/
2P/T/87/0P/S/9T/1v/V/9T/0//S/9P/1P/V/9b/0P/M/8j/xP/D/8L/wf/A/8b/yv/O
/9L/0v/S/9L/0v/P/8z/yf/G/8v/zv/R/9T/3P/k/+z/9P8BAAwAFwAiADIAQgBSAGIA
YQBgAA==
         </WaveFormData>
      </LeadData>
      <LeadData>
         <LeadByteCountTotal>10000</LeadByteCountTotal>
         <LeadTimeOffset>0</LeadTimeOffset>
         <LeadSampleCountTotal>5000</LeadSampleCountTotal>
         <LeadAmplitudeUnitsPerBit>4.88</LeadAmplitudeUnitsPerBit>
         <LeadAmplitudeUnits>��V</LeadAmplitudeUnits>
         <LeadHighLimit>2147483647</LeadHighLimit>
         <LeadLowLimit>268435456</LeadLowLimit>
         <LeadID>II</LeadID>
         <LeadOffsetFirstSample>0</LeadOffsetFirstSample>
         <FirstSampleBaseline>0</FirstSampleBaseline>
         <LeadSampleSize>2</LeadSampleSize>
         <LeadOff>FALSE</LeadOff>
         <BaselineSway>FALSE</BaselineSway>
         <ExcessiveACNoise>FALSE</ExcessiveACNoise>
         <MuscleNoise>TRUE</MuscleNoise>
         <LeadDataCRC32>3445824739</LeadDataCRC32>
         <WaveFormData>
KgAqACoAKgApACgAJwAmACQAIgAgAB4AHgAeAB4AHgAaABgAFgAUABIAEgASABIAEAAO
AAwACgAHAAYABQAEAAcACAAJAAoACAAIAAgACAAHAAYABQAEAAQABAAEAAQABgAGAAYA
BgAEAAIAAAD+/wAAAgAEAAYACAAIAAgACAAKAAoACgAKAAgACAAIAAgACAAIAAgACAAK
AAoACgAKAAgACAAIAAgABgAGAAYABgAEAAQABAAEAAUABgAHAAgACAAIAAgACAAHAAYA
BQAEAAUABgAHAAgABQAEAAUABAAAAP/////+//3//v//////AAABAAMABgAGAAUABQAE
AAYABgAHAAgABQAHAAcABgAGAAcACgAMAA8AEAASABMAEQAPAA8ADgAQABEAEwAVABQA
EwASABAADwANAAsACgAKAAkABwAGAAEA/v/5//r//P/7//n/+P/4//j/+P/4//X/8//z
//L/8//y//L/8//y//H/8v/v//H/8f/x//D/8v/z//P/8f/x/+3/6P/g/+D/6//x//P/
+f/9////BQASACoAQwBTAGYAfwCNAJEAjwB+AF4APAAZAAYA///8//r/+v/+/wIAAAD7
//n//P/8//n/+f/6//r//P/9//7//v/7//r/+v/6//r/+v/6//r/+v/6//r/+v/4//n/
+f/5//n/+f/6//r//P/8//z//P/7//v//f/9///////+//3//f//////AAAAAAAAAAAC
AAQABAAEAAUABAADAAIAAwAGAAUABgAIAAgACAAGAAQABgAGAAcACAALAAsADQAOAA0A
DAANAA8AEgAVABYAGAAaABsAGwAbAB8AIQAiACMAIgAiACQAJQAhACAAIAAiACMAJAAj
ACQAJAAkACMAIwAiACIAIQAeABsAGwAZABkAGgAXABQAFAASABEADgANAA0ACwAIAAgA
BgAGAAQABAAAAP///v/9//r/+v/6//n/+v/5//r/+//5//f/9f/z//L/8//1//b/+P/6
//r/+v/3//b/9f/0//P/8v/1//f/9f/4//j/9f/4//r/+//8//n/9//4//b/9//4//n/
+P/6//v/+//7//v/+//7//r/+P/4//n/+f/5//n/+f/5//f/9//3//b/9//4//n/+v/6
//r/+f/2//j/+f/7//z/9v/9//v/+P/2//j/+P/4//j/9//2//T/8//0//T/8v/y//T/
9f/3//n/9//4//j/9//2//b/9v/2//n/+v/6//3/AAAAAAAAAQACAAQABAAEAAUABQAF
AAUABwAIAAgABwAFAAUABQAFAAcABgADAAEA/f/8//v/+f/4//b/9P/y/+z/7v/u/+3/
7P/s/+3/7v/s/+z/6//p/+v/6v/p/+j/6P/p/+n/6f/p/+X/4//h/+P/5P/m/+n/4//j
/+H/3f/e/+L/5P/n/+f/6f/t/+//9f8BAA4AIgA7AE0AWgBtAH0AgQB3AGYATgAsAAkA
9v/x/+r/6P/s//D/8P/y//P/7//u/+7/7//x//T/9v/1//X/9f/0//P/8v/y//L/8P/w
//D/8P/y//L/8v/y//L/8//z//P/8v/x//H/8P/y//T/9v/4//f/9f/1//P/9f/1//T/
8//1//f/9//4//j/+P/4//r/+v/6//r/+//5//n/+f/7/////f/9//7//v8AAAAAAAAA
AAAAAQACAAUABQAHAAgACAAIAAoADQANAA8ADwAQABQAFQAVABUAFgAXABcAFwAbAB4A
IwAnACQAIgAhACIAIAAgAB4AHgAcABwAGwAbAB0AHgAeABwAFwAXABUAFQASAA8ADAAM
AAwACwAIAAcABQADAAAAAAD+//7//P/8//z/+//6//n/9f/0//P/8f/y//H/8v/z//P/
8//z//P/7//v//D/8P/y//T/9P/0//L/8v/y//L/7v/s/+7/7//x//T/9P/x//H/8v/y
//L/7//v//L/8v/0//T/9P/y//T/9f/1//X/9//3//f/9v/4//j/+f/5//f/9//3//f/
9v/1//T/8v/y//L/8v/y//X/9v/2//T/9f/1//b/9v/y//P/9v/1//T/8//y//P/8v/w
/+//8v/y//D/8P/y//H/8f/x//T/9v/3//f/9//2//X/9P/2//j/+f/9//v/+v/5//n/
/v8AAAAAAAD//////////wIABAAFAAUABwAHAAcABwAHAAYAAwABAP7//P/6//f/9f/0
//P/8v/s/+7/7v/t/+r/6P/n/+b/6P/o/+f/5f/n/+b/5f/k/+L/4//j/+P/5//l/+X/
5f/l/+T/5P/l/+X/4//h/+P/4v/c/9j/3f/l/+f/6f/t//P/+/8KACAANQBFAFoAbwB5
AHsAcwBiAEQAHgD9//D/6//i/9z/4v/q/+7/8P/1//X/9P/0//H/8f/y//L/8//z//P/
8v/w/+7/7f/s/+7/7v/u/+7/7v/u/+7/7v/v//H/8v/z//L/8f/x//D/8P/w//D/8P/y
//P/9v/3//X/9f/0//P/8f/z//P/9P/0//T/9P/2//j/+P/4//n/+f/5//n/+//9//v/
+//8////AgADAAQAAwACAAIAAgAGAAcACgAMAA0ADAANAA8ADgAPAA4ADgAVABcAGAAZ
ABkAGQAYABcAGQAaAB0AHwAfACAAIgAmACQAIgAeABwAHgAeAB0AHQAeAB4AHQAaABgA
GQAYABkAFgATABAAEAANAAsABwAFAAYABQADAAQAAQAAAP3//P/8//v/+v/5//f/9v/1
//P/8f/v/+//7//x//H/8f/x/+//7//w//D/8P/y//L/8v/w//D/8P/w/+7/7P/u/+//
8f/0//T/8f/x//L/8v/y//T/9f/5//r/+P/2//T/8P/y//P/8//z//H/8f/x//D/8P/w
//H/8f/0//X/9v/3//X/9f/1//T/8v/y//L/8v/0//b/9//2//P/8//0//T/9P/z//L/
8P/w//D/8P/w//D/7//v//L/8v/w//D/8f/x//L/8//x//L/8v/x//P/9P/1//b/9//4
//j/+//8//z//P/9/wAAAgACAAIAAwADAAMAAwAHAAgACAAHAAQAAwACAAEAAgACAAAA
///6//j/9v/z//D/7v/s/+r/5//q/+v/6//p/+j/6P/o/+v/7P/s/+v/6f/m/+P/4P/i
/+P/4//j/+P/4f/h/+H/4//i/+L/4//p/+P/3f/Z/9b/1v/Y/9v/4//r//P/9f/7/wsA
IAAwADsASwBgAHEAewBzAGEASAAmAAQA9f/u/+X/4v/m/+z/8P/u/+z/7//1//j/9P/x
//H/8v/y//H/8f/x//D/7f/s/+z/7P/u/+7/7v/u//D/8P/w//D/7v/v/+//7//x//H/
8v/y//D/8P/w//D/8//z//X/9f/y//H/7//t/+7/8f/y//T/9//4//n//P/7//r/+f/5
//j/9//2//f/+//5//n/+v/9/wAAAQACAAEAAAAAAAAAAAD//wAAAAAFAAYACQANAA0A
DwAPABAAEwATABIAEQAXABkAGgAbABoAGgAcAB0AHQAeACAAJAAiACAAHAAaABgAGAAX
ABcAGgAaABkAFgARABEADwAPAA8ADQALAAwADAALAAgABwAFAAMAAAAAAPv/+v/3//b/
9v/3//j/+f/2//b/9v/1//P/8f/x//H/7v/t/+z/6//p/+n/6v/q/+z/8P/y//T/9P/0
//T/9P/x/+7/7//v//L/9v/3//X/8v/y//H/8P/v/+//8v/y//T/9P/0//L/9P/1//X/
9f/1//X/9f/0//P/8v/y//H/8//z//P/8//2//f/+P/4//f/9v/1//T/9//4//j/9v/v
//L/9P/0//T/9P/0//T/8//z//b/9v/0//T/8//x//D/7//y//T/9f/1//j/+P/4//j/
9//4//j/+//6//r/+v/7/wAAAgACAAIAAgABAAAA//8EAAYABwAHAAUABQAFAAUABQAE
AAEA///8//r/+P/1//T/9P/0//T/7//w/+//7f/t/+z/7P/s/+z/7P/r/+n/6P/m/+T/
4v/m/+n/6//t/+v/5//l/+P/4//i/+L/4//l/+3/6//j/97/3v/g/9//4//t//H/9f/5
////BgAaADUARQBSAGcAewCFAIMAcABSADYAEQD+//v/9v/w//L/9P/4//r/9f/z//r/
+v/3//X/9P/y//X/9f/1//T/9f/2//j/+v/4//j/+P/4//b/9P/y//D/8f/z//T/9f/3
//f/+P/4//j/+P/4//j/+f/5//v/+//5//n/+P/3//r//f/+/wAA///+//3//v/9//z/
+//7//3//f/9////AwADAAUACAAIAAoACgAKAAYABAADAAIABQAHAAsADgASABQAGAAd
ABkAGQAXABYAGQAZABgAFwAdAB8AIAAhACEAIgAlACcAIwAiACIAJAAiACIAIAAgACIA
IgAhACEAJQAmACYAJAAgAB8AHAAbABgAFQASABIAFAATABAADwAOAA0ACwAMAAgACAAG
AAYAAgABAAAA///+//7//v/9//z/+//8//3////////////6//n/+f/4//r//P/8//z/
+v/6//r/+v/6//j/+v/7//3/AAAAAP3//f/+//7//v/7//v//v/+//v/+v/5//b/+//9
//7///8AAAEAAgACAAEAAAAAAP//AAABAAIAAwABAAEAAQAAAP///v/9//z//v8AAAEA
AAD9//3//v/+/wAAAAAAAAAAAQAAAP7//f/9//z/+f/4//j/9//3//f/+v/8//3//f/8
//z//P/8//v//P/8////AwAEAAUABwAIAAoACgAKAAgABwAGAAUACQAKAAoACQAKAAsA
DAANAAwACgAGAAMAAgACAAIAAQD8//r/+P/2//T/9v/2//X/8v/w/+//7v/u/+7/7f/r
/+7/7v/u/+7/7P/r/+n/5//s/+v/7P/t/+3/7P/s/+3/6f/n/+X/5f/m/+T/4v/l/+n/
7f/z//f/+/8JABwAMABFAFcAZgB5AIcAiQB7AGQARgAoAA0ABAD9//T/8v/y//b/+v/8
//n/9f/4//j/9f/1//b/9v/4//n/+v/6//b/9P/z//L/9P/0//T/9P/x//D/7//u//D/
8f/x//H/9P/3//v//v/8//r/+P/2//X/9f/3//f/+f/5//j/9//1//f/9//4//n/+v/7
//7/+//6//n/+f/8//3//v8BAAAA/f/8//z///8CAAMABAAEAAQABQAGAAkACQALAAwA
DgAOABAAEwARABMAEwAUABgAGQAZABkAGgAbABsAGwAdAB4AIQAjACMAIgAiACQAJAAk
ACIAIgAiACIAIQAhACQAJAAjACAAGgAZABYAFQAWABMAEAAQABAADwAMAAsABgADAP//
/v///wAA//8AAP3/+//5//f/9//4//n/+f/3//X/9f/1//X/9f/1//X/8//z//T/9P/x
//L/8f/w//H/8v/z//T/8P/u//D/8f/v//L/8v/v//D/8v/z//T/9f/1//j/+P/4//j/
+P/2//f/9//2//X/9v/3//j/+P/4//j/+f/5//b/9f/0//P/9P/1//b/9v/2//b/9v/2
//T/9P/z//D/8v/1//n//P/2//X/+f/4//b/9v/2//b/9v/2//X/9f/2//b/9P/0//L/
8f/x//H/8f/y//L/8f/1//b/9//4//r//P/9/wEA/v/8//r/+f/+/wIABAAGAAUABQAF
AAUABQAGAAYABQADAAMAAwADAAUABAABAP/////+//3/+//1//L/7//s/+z/8P/y//P/
7v/s/+v/6v/o/+b/4//f/+H/4v/j/+T/4v/j/+P/4//n/+X/5f/l/+X/5P/k/+X/3//f
/+P/5f/g/9z/4v/n/+f/6f/r//H/+f8FABQALgBFAFEAYABzAH0AeQBtAFQAMgAOAPn/
8v/t/+j/6v/u//T/+v/2/+//8f/0//L/7//v//D/8P/v/+//7//u/+7/7v/v//D/7v/u
/+7/7v/w//D/8P/w/+//7//u/+3/7//v//D/8P/y//L/8v/y//H/8f/z//P/9f/1//T/
8//y//P/8v/y//T/9P/0//b/9v/2//b/9//3//f/9//5//3/+//7//z//P/+//7//v//
/wAAAgAEAAMAAwAFAAYACAAIAAoADQAMAA0ADAAMABAAEQARABEAFgAXABcAFwAXABgA
GwAdABsAGgAaABwAHQAeAB0AHgAgACAAHwAfABwAGgAXABIAEAARABAAEQAQAA0ACgAK
AAsACwAJAAkABQABAPz/+v/6//r/+P/4//X/8//x/+//7//w//H/8f/w/+//8P/x/+//
7//v/+//7f/t/+7/7v/s/+7/7v/u/+z/7P/s/+z/6//q/+3/7//w//T/9f/z//L/8v/x
//D/8f/x//T/9P/y//D/7v/q/+3/7//w//H/8//z//P/8v/y//L/8//z//H/8f/x//H/
8v/z//T/9P/0//T/9P/0//P/8v/w/+z/7//x//T/9v/z//H/8P/u/+3/7f/u//D/8P/w
//D/8v/y//H/8f/0//T/8v/y/+//7f/s/+v/7f/w//L/8//y//L/8v/y//P/9P/0//f/
9v/2//b/9//7//7///8AAAMAAwADAAMABwAIAAgABwAEAAMAAgABAAMAAgD///3/+//6
//n/9//0//L/8P/u/+r/7P/s/+v/5//m/+b/5v/o/+j/5//l/+b/5v/m/+b/5P/l/+X/
5f/o/+f/6P/p/+b/5P/j/+P/3//f/+P/5f/c/9b/1v/b/+H/6f/x//X/+/8HABoAMABD
AFMAZABxAHcAeQBtAFIAMAAMAPn/7v/l/+D/5P/q//L/9P/y/+3/6//u//D/8P/x//P/
9P/0//P/8v/w//D/8P/x//L/8f/w/+//7v/w//D/8P/w//L/8//z//P/8f/x//L/8v/w
//D/8P/w//P/8//1//X/8//z//L/8f/z//X/9f/2//j/+P/4//r/+v/6//r/+//7//v/
+//9//3/+//7//z//P/+//7//v8BAAIABAAGAAYABQAGAAYACAAIAAoADQANAA8ADwAQ
ABYAFwAXABcAGgAbABsAGwAZABoAHQAfAB4AHgAfACIAHwAeABsAGgAYABgAFwAXABsA
HAAcABoAFQAVABMAEwARAA0ACQAIAAsACwAJAAkABgADAP///v/+//7//P/8//j/9//2
//X/9P/0//T/8//z//H/8f/x//H/8f/x//H/7//v//D/8P/v//D/7//u/+//8P/x//L/
7v/s/+7/7//w//T/9f/z//H/8v/y//L/8P/v//H/8P/y//L/8v/w//L/8//z//P/8v/x
//D/7v/x//L/9P/1//L/8f/w/+//8//1//f/+P/4//j/+P/4//b/9v/1//L/7//v//D/
8P/y//H/8f/w//X/9f/3//T/8f/w/+//7v/y//L/8f/x//P/9P/z//T/9P/z//P/8//y
//T/9f/1//T/9P/0//T/8//0//T/9//7//z//f//////AAD///7/AQADAAUABwAHAAgA
CAAHAAUABQAFAAUABwAGAAMAAQD8//r/+P/1//P/8v/x//D/6v/q/+j/5f/l/+b/6P/q
/+3/7v/u/+3/6v/o/+b/5P/k/+X/5f/l/+b/4//i/+H/4v/i/+P/5f/n/+n/5//l/97/
3v/k/+X/5//r/+v/7f/5/wsAKAA+AEsAWwByAH0AgQB9AGUAQgAgAAQA9//w/+f/4v/m
//T/+v/2//L/8//1//T/9v/z//P/9P/0//P/8//z//L/8//y//L/8v/z//T/9f/2//X/
9P/z//L/8P/x//H/8f/0//X/9//4//j/+P/4//j/9//3//n/+f/2//X/8//x//T/9//4
//r/+P/4//j/+v/8//7/AAADAAIAAQAAAAEAAgD///7//v8CAAQABAAEAAYABgAHAAgA
CAAHAAgACAANAA4AEQAVABcAGQAZABoAHQAdABwAGwAbABsAGgAZABsAHAAfACEAHgAc
ABsAHAAdAB4AHQAeAB8AIAAgACEAHwAeABwAGAAVABUAEwATABUAEwARABIAEQAPAAsA
CQAJAAcABAAEAAEAAAD9//z/+//7//v/+//6//r/+v/5//f/9f/1//X/9//3//f/9//z
//P/9P/0//b/+P/4//j/+P/4//j/+P/2//T/9v/3//f/+v/6//f/9P/0//P/8v/0//X/
+f/6//r/+v/6//j/+P/5//n/+f/6//v//P/8//r/+v/7//v/+//7//v/+//6//n/+P/2
//j/+P/4//j/+f/6//r/+P/1//X/9v/2//z//P/6//r/+v/6//7//v/9//3/+//6//f/
9v/0//P/8//z//T/9v/3//f/+v/6//r/+v/9//7//v8BAAEAAAD/////AAACAAIAAgAD
AAMAAwADAAgACgALAAsACwALAAsACwAKAAgABAABAAEAAAD///3/+v/4//b/9P/y//T/
9P/z/+//7v/u/+7/7f/s/+r/5//o/+j/6P/o/+b/5//n/+f/6v/p/+r/6//o/+b/5f/l
/+//7f/t/+f/5v/o/+b/4//l/+f/6//x//v/AwASACQAOQBNAFwAbQB/AIkAgQBsAFIA
NgAVAPr/7//o/+r/9P8AAAQAAAD5//X/9v/2//P/8//0//T/9v/3//j/+P/3//b/9v/2
//b/9v/2//b/+P/4//j/+P/3//f/9v/1//f/9//4//j/9//2//X/9P/z//P/9f/1//b/
9//3//f/+f/7//v//P/+//7//v8AAP///v/9//3//v///wAAAwAFAAMAAwAEAAQABAAC
AAAAAwAEAAYACAAHAAcACQAKAAwADAAOABEAEwAVABUAFgAaABsAGwAbACAAIQAhACEA
HQAcAB0AHQAcABwAHQAgACEAIgAhACIAJAAkACMAIwAiACIAIQAeABoAGQAWABUAFAAR
AA4ADgAPAA8ADQANAAgABQABAAAAAgAEAAQABgAEAAMAAgABAAAAAAAAAP///P/5//j/
9//3//f/9//3//b/9//5//r/+f/6//n/+P/7//z//f/+//z/+v/8//3/+//8//r/9f/2
//j/+f/6//r/+////wAA/v/+//7//P/8//3//f/9//3//f/9//z/+v/6//v/+//9//3/
/f/9//3//f/9//z//f/+////AAAAAAAA///8//z//f///wAA/f/7//r/+P/1//X/9f/1
//f/+P/4//j/+P/4//j/+P/3//f/+v/6//j/+P/3//X/9P/z//b/+P/5//n/+P/4//j/
+P/6//z//f8BAAIAAgACAAMABQAGAAUABAAFAAUABQAFAAcACAAIAAcABwAHAAcABwAH
AAYAAwABAAIAAgACAAEA/P/6//j/9v/w//L/8v/x//H/8P/w//D/7v/u/+3/6//t/+z/
6//q/+r/6//r/+v/7P/p/+j/5//o/+j/6f/r/+n/5f/j/+H/2v/Y/9z/3//j/+n/7//x
//X///8SACYAOQBHAFoAcwCHAI0AiwB6AFoAOAAXAAAA+//2//D/8P/0//b/9v/3//n/
+P/0//L/8f/x//D/8v/z//T/9P/z//L/8v/y//L/8v/y//L/8v/y//L/8v/w//H/8f/x
/+//7//w//D/7//u/+3/7P/v/+//8f/x//L/8//z//P/8f/z//P/9P/2//b/9v/4//r/
+v/6//v/+f/5//n/+//8//n/+P/4//j/+v/6//r//f/+/wAAAgABAAEAAwAEAAQABAAG
AAkABwAJAAkACgAOAA8ADwAPABAAEQARABEAEgAUABgAGwAXABYAFgAYABoAGgAYABgA
GAAYABcAFwAVABQAEgAOAA4ADwAOAA8AEAANAAoACgAMAAsACAAHAAMAAQD+//7/+v/6
//j/+P/4//f/9v/1//L/8v/y//H/7//t/+3/7f/v/+//7//v/+v/6//s/+z/6v/s/+z/
7P/u/+7/7v/u/+7/7v/y//X/9P/2//X/8f/v//D/8P/w//H/8f/0//T/8v/y//L/8P/w
//H/8f/x//P/8//z//L/8f/w//D/7//x//H/8f/x//L/8//0//T/8//y//H/8P/z//T/
9P/y/+//7f/s/+r/7f/t/+7/7v/t/+3/7f/t/+//8P/y//T/8//y//D/8P/w//D/7//u
/+z/6//v//D/7//w/+//7f/s/+v/6v/s/+3/7f/v//D/8f/y//P/9P/0//f/9v/2//b/
9//8//7//v/+//3//f/9//3/AAACAAMAAwABAAEAAQABAP///v/7//n/+f/4//f/9f/1
//T/8//y/+3/7v/t/+v/6f/o/+j/6P/q/+r/6f/n/+P/4P/d/9r/2//d/97/3//j/+H/
4f/h/9//3v/e/9//4//j/+P/4f/a/9T/0P/Z/+X/6//r/+//8f/3/woAJgA9AE0AXABv
AHsAfwB5AGAAQgAiAAMA8v/n/+L/4v/i/+r/7v/s/+v/7//y//D/8f/x//L/8v/x/+//
7f/q/+v/6v/q/+r/6v/q/+r/6v/q/+r/6v/q/+v/7f/u/+//7P/r/+v/6v/s/+7/8P/y
//H/8f/z//P/8//z//L/8f/x//P/8//0//L/8v/y//T/9P/0//T/9f/3//f/9//5//r/
9//2//b/+f/8//3//v/8//z//f/+/wEAAQADAAQABQAEAAUABwAKAA0ADgAQABYAFwAX
ABcAGQAZABgAFwAXABgAGwAdAB0AHAAcAB4AHAAcABoAGgAaABoAGQAZABoAGgAZABYA
FQAVABMAEwAUABEADgAOAA0ACwAHAAUABQADAAAAAAD//wAA//8AAP3/+//5//f/9P/0
//T/8//z//H/8f/x//L/8//0//X/8f/x//L/8v/w//L/8v/y//L/8v/y//L/8P/u//D/
8f/v//L/8v/v//H/9P/2//j/9v/1//f/9v/2//b/9v/0//T/9f/1//X/9f/1//X/9P/1
//b/+P/5//v/+//7//v/+v/5//j/9v/0//T/9P/0//b/+P/5//j/9P/z//P/8v/1//X/
9v/2//f/9//3//f/9v/0//P/8v/z//D/7v/u/+7/7v/z//T/9P/1//b/9v/0//T/8//x
//D/7//w//L/8//z//T/9P/0//T/9//4//j/+//9//7///8BAAMABAADAAIABQAFAAUA
BQAFAAYABgAFAAYABwAIAAkACAAGAAIA///7//r/+f/3//L/8P/u/+z/6v/s/+z/6//n
/+b/5v/m/+j/6P/n/+X/5P/i/+D/3v/g/+H/4f/h/+X/4//j/+P/4//i/+L/4//p/+f/
5f/j/97/3P/g/+X/5//t//H/8//9/wkAHAAwAD8ATwBkAHUAfwB3AGMATAAuAAgA8//o
/+P/5P/o/+z/8v/y/+z/7f/z//T/8v/v/+//8P/w//D/7//u/+z/7v/u/+//8P/u/+7/
7v/u/+7/7v/u/+7/8P/x//H/8f/v/+//8P/w//H/8v/z//T/9P/z//T/8//0//X/9f/1
//P/9f/1//b/9P/0//T/9v/4//j/+P/5//j/9//2//f/+v/5//r//P/+/wAAAAAAAP//
/v/+//7/AQABAAMABAAHAAgACwAPAA4ADwAOAA4ADwAPAA4ADQATABUAFgAXABcAGAAb
AB0AGgAYABcAGAAZABoAGQAaABoAGgAZABkAFwAWABQAEAAOAA8ADgAPAAwACQAGAAYA
BgAFAAIAAQACAAEA//8AAPv/+v/3//b/8v/x//D/7//x//L/8//z//H/7//v/+//7f/t
/+3/7f/s/+3/7//w/+//8P/v/+7/7P/s/+z/7P/t/+z/7//x/+//8v/y/+//7f/u/+7/
7v/t/+3/8P/w//D/8P/w/+7/8v/z//P/8//0//X/9v/2//X/9P/0//P/8f/x//H/8f/v
/+//7//u//H/8v/z//T/8//0//T/8v/v/+//8P/w//D/7//v/+7/7//v/+//7//t/+z/
7P/s/+//7v/u/+7/7v/u/+3/7P/q/+n/6//s/+v/7P/u/+3/7f/t//D/8v/z//P/8v/y
//L/8v/x//L/8v/1//j/+P/4//n//P/+//7//v8AAAEAAgADAAIAAgABAP//AAABAAIA
AwACAAAA/P/5//f/9v/1//P/7v/s/+r/6P/n/+r/6//r/+b/5P/j/+L/4v/i/+H/3//h
/+D/3//e/+D/4f/h/+H/5P/j/+T/5f/k/+L/4f/h/9//4//l/+P/4P/e/9z/3//l/+n/
6f/p/+3/+/8QACgAPQBJAFoAbwB5AHUAZwBQADIAEAD3/+7/6f/g/9z/5P/s/+z/7P/t
/+v/6v/s/+z/7f/v//D/8f/x//H/8P/u/+z/6//q/+v/7P/t/+7/7v/u/+7/7v/u/+//
7//v/+7/7f/t/+z/7P/s/+z/7P/w//H/9P/1//L/8f/v/+3/7//x//H/8v/w//D/8P/y
//T/9P/0//X/9//3//f/+f/6//f/9v/2//n//P/9//7//v/+////AAD/////AQACAAIA
AgAEAAcACQALAAsADAAPAA8ADgANABAAEQARABEAEgAUABgAGwAYABYAFQAWABQAFAAS
ABIAFAAUABMAEwAUABQAEwAQAA4ADwAOAA8ADgALAAgACAAGAAUAAgABAAEA///8//z/
+v/6//j/+P/0//P/8v/x//L/8v/y//H/7//t/+3/7f/t/+3/7f/t/+3/7f/u/+7/7v/w
//D/8P/u/+7/7v/u/+r/6P/q/+v/6f/s/+z/6f/q/+z/7f/u/+z/6//t/+z/7v/w//L/
8v/x//H/8P/v/+3/7f/t/+z/7//w//L/8//x//H/8f/x//D/7//u/+z/7v/u/+7/7v/s
/+z/6//o/+r/6//t/+7/7v/t/+3/7P/t/+3/7f/t/+z/6v/p/+j/5//n/+f/5//p/+v/
7P/s/+r/6f/p/+j/6P/o/+n/6f/p/+r/6f/o/+z/7v/y//T/9v/2//b/9//3//f/9//4
//j/+P/4//f/+P/2//j/+f/7//v/+//+//7/+v/4//j/9f/0//P/8v/w//D/8P/w/+z/
6v/o/+b/5P/k/+T/5P/h/+D/3//e/9z/3P/c/9z/3P/c/9z/3P/Z/9j/1//W/9n/2v/b
/9z/3v/e/97/3v/a/9j/1v/U/9X/1v/X/9j/3f/g/+P/5v/z/wAADQAaACsAPABNAF4A
YgBkAA==
         </WaveFormData>
      </LeadData>
      <LeadData>
         <LeadByteCountTotal>10000</LeadByteCountTotal>
         <LeadTimeOffset>0</LeadTimeOffset>
         <LeadSampleCountTotal>5000</LeadSampleCountTotal>
         <LeadAmplitudeUnitsPerBit>4.88</LeadAmplitudeUnitsPerBit>
         <LeadAmplitudeUnits>��V</LeadAmplitudeUnits>
         <LeadHighLimit>2147483647</LeadHighLimit>
         <LeadLowLimit>268435456</LeadLowLimit>
         <LeadID>V1</LeadID>
         <LeadOffsetFirstSample>0</LeadOffsetFirstSample>
         <FirstSampleBaseline>0</FirstSampleBaseline>
         <LeadSampleSize>2</LeadSampleSize>
         <LeadOff>FALSE</LeadOff>
         <BaselineSway>FALSE</BaselineSway>
         <ExcessiveACNoise>FALSE</ExcessiveACNoise>
         <MuscleNoise>TRUE</MuscleNoise>
         <LeadDataCRC32>2638576269</LeadDataCRC32>
         <WaveFormData>
9v/2//b/9v/4//j/+P/4//r/+v/6//r//P/8//z//P/8//z//P/8//7//v/+//7//v/+
//7//v/+//7//v/+//z//P/8//z//v8AAAIABAACAAAA/v/8//z//P/8//z//v/+//7/
/v///wAAAQACAAAAAAAAAAAA/v/+//7//v8AAAAAAAAAAP///v/9//z//P/8//z//P/+
/wAAAgAEAAMAAgABAAAA///+//3//P/8//z//P/8//z//P/8//z//f/+////AAD+//7/
/v/+/wAAAAAAAAAAAgACAAEAAAD///7//v/9//3//f/+////AgACAAIAAQD///7//v/+
/wAAAQABAAEAAgADAAQABQAFAAUABgAIAAYABgAGAAYABgAFAAUAAQD9//3//f/9//3/
/P/7//z/+v/6//r//P///wEAAQACAAMAAwACAAIAAgABAP///v/+//7//v/+//3//f/9
//z//P/8//7//v8AAAAAAAAAAP7//v/+//7//P/8//z//P/+/wAAAQADAAEAAwAIAAgA
BgAKAAsABgACAPX/4f/S/8b/s/+f/5r/nf+Z/5f/mf+c/57/ov+p/7L/v//M/9n/5P/q
/+//7v/0//j/+v/6//r//f///wAAAQAAAAAAAAAAAP7///8BAAIAAgABAAEAAQADAAMA
AwADAAUABQAGAAcABgAFAAQAAwAFAAQABAAFAAQABAADAAIABAAFAAUABQAHAAYABgAG
AAUABAADAAEAAgACAAIAAgACAAIAAgACAAIAAgACAAIA/v/+//7//f///////v/+//7/
/f/9//z//v/+//z//P/7//r/+f/4//v/+//6//n/+P/3//X/8v/0//T/9f/1//b/+P/5
//r/+v/6//r/+v/6//r/+f/4//j/+f/5//r//v/+//7//v/9//z//P/7//z//f///wAA
AAD/////AAAAAAEAAAD//wAAAAD/////AAABAAIAAQD//////////wEAAgACAAIA///+
//3/+v/6//r/+//8//7//v/+//7//v/+//3/+////wAAAgADAAEAAAD+//3////+//7/
/v/9//////////7//P///////////wAAAQD//wAAAAD+////AAABAAIAAAD/////AAD+
//7//f/9//3//v/+//7/+v/+/wEAAQACAAIAAgACAAIA/v/8//v/+v/7//v/+//7//z/
/f/+//7//v/9//3//P/+//7/AAABAAAA///+//3///////////8CAAQABAAEAAYABgAG
AAUAAwD///3//f/7//v/+v/4//b/9v/2//b/+P/6//v//f/7//z//f/9//z//P/8//v/
+v/6//v//P/6//r/+//7//v/+v/6//r//P/8//z//P/8//z//P/8//z//P/8//z/+v/8
//z//v///wMABQAFAAgACgAKAAgAAwAAAPz/7f/b/8z/uv+j/5f/mv+X/5H/j/+R/5T/
lv+e/63/uP+//8z/1f/c/+b/7f/y//b/+P/6//r/+v/8//3//f/9//z//P/8//z//f//
/wIABAACAAEAAQABAAEAAQABAAEAAQABAAIAAwADAAMAAwADAAEAAAAAAAEAAAAAAP//
/v8BAAMABAAFAAcABgAGAAYABQAEAAMAAQD+//7//v/+//z//P/8//z//f/+////AAD8
//z//P/7//3//f/8//z//P/7//v/+v/4//j/9v/2//j/+P/4//j/+P/3//X/8//1//X/
9P/y//D/8P/x//H/8//0//T/9P/w//D/8P/w//P/9P/0//T/8//z//L/8v/1//b/9//4
//z//P/9//3/+//7//z//P/6//n/+f/6//3//////////v/+//3//f/9//3//f/7//n/
+f/5//n/+//8//z//P/6//r/+v/4//n/+v/8//7//P/8//z//P/7//z//P/7//v/+v/6
//n/+//8//z//f////7//v/+//7////+//3/+//4//r/+f/7//v//P/9//v//P/8//r/
+v/6//r/+v/5//n/+v/8//3//v/+/////f/+//7//v/+//7//v/9//z/+//6//v/+v/6
//r/+f/5//n/+f/8//3//v/+//7//f/9//z//P/8//7////9//3//f/9//3//f/9//3/
AAACAAIAAgABAAAA///9//7/+//6//v/+f/5//j/9v/2//b/9v/2//T/9v/3//n/+v/8
//7////8//z//P/7//f/9v/2//b/9P/0//X/9f/2//b/9//4//j/+P/4//j/+v/6//r/
+v/8//z//P/8//z/+P/2//r//f///wMABQAGAAgACAAGAAEA/v/8/+//3f/O/7r/pf+V
/5D/h/+B/4P/jf+Q/5L/mv+l/67/uf/I/9X/4P/k/+v/8v/4//r//P/8//z//f/9//z/
+//7//r/+f/4//v//f8AAAIAAgABAAEAAQABAAEAAQABAP////8AAAEAAQABAAEAAQAD
AAIAAgADAAQABAADAAIAAAABAAEAAQABAAAAAAAAAAAAAAAAAP//AAAAAAAAAAD+//7/
/v/+//7//v/+//7/+v/6//r/+f/8//3//f/+//3/+//6//j/+v/6//j/+P/4//j/+P/4
//n/+f/4//f/9f/1//T/8v/0//T/9f/1//T/9P/z//L/8f/y//P/9P/z//T/9P/0//b/
9//3//j/+f/4//f/9v/4//j/+f/5//r/+//9//7//v/9//3//v/9//////////7//v/9
//3//f/9//3/+//5//n/+f/5//f/+P/4//j/+f/6//v/+v/4//j/+f/6//j/+P/4//j/
+f/6//r/+f/5//j/+P/3//j/+v/7//3//P/6//n/+P/5//v/+//7//r/+P/7//v/+v/5
//n/+f/7//z//P/6//z//P/8//z//f/9//7/AAD8//z/+//7//r/+v/5//j//P/+/wAA
/v/+//7//v/7//r/+v/6//v/+//7//v/+v/7//z//P/9//3//v/+//z//P/+////////
///////8//v/+v/5//z//v/+//7//f/8//v/+f/7//n/+f/7//n/9//0//D/7P/s/+z/
7P/v//L/9P/3//X/9v/3//f/9v/2//b/9f/1//T/9P/0//T/9P/1//X/9//2//b/9v/6
//r/+v/6//n/+P/3//b/+P/4//j/+P/4//j/+v/8////AwADAAMACAAMAAwACAABAPz/
8P/h/9H/wv+u/5v/kf+M/4n/jf+R/5X/nP+i/6r/s//A/8f/zP/T/97/5v/v//b/+v/5
//r/+f/4//r/+//7//v//P/8//z//P/8//3///8AAAIAAQABAAEAAQABAAEAAQACAAMA
BQAHAAkACQAJAAkACQAIAAgACQAMAAwACwAKAAgACQAJAAkACgAKAAsADAAPABAAEQAR
ABIAEgASABIAEQAQAA8ADgAPABAAEQASABAAEAAQAA8ADwAPAA4ADgAPAA8AEAAQAA4A
DgAMAAwACQAIAAcABgAHAAcABgAFAAYABwAHAAYACAAIAAkACQAHAAgACAAIAAYABgAG
AAYABwAIAAgACAAJAAsADAAOABAAEAAQABAAEAAQABEAEQARABEAEgASABQAEwATABQA
FwAZABkAGQAYABYAEwARABUAFwAZABkAFwAXABcAFwAWABYAFQAUABcAGAAZABgAFwAW
ABYAFgAWABYAFgAWABgAGgAbABsAGgAYABcAFQAWABgAGQAbABsAGgAaABoAGgAbABoA
GQAYABYAGQAZABgAFwAXABcAGQAaABoAGAAaABoAGgAaABcAFwAYABoAGAAYABcAFwAZ
ABoAGQAYABcAFgAVABQAFAAUABcAFwAXABcAGAAZABoAGgAYABcAFwAWABYAFgAYABkA
GQAZABkAGQAaABsAHAAdAB0AHgAdABwAHgAeAB4AHQAbABcAFQAVABcAFwAWABQAEwAU
ABUAFgAVABYAFgAXABcAGAAZABkAGQAaABsAGwAZABgAGAAYABgAGAAZABkAFwAWABYA
FgAYABgAGAAYABgAGAAYABgAFwAWABUAFAAUABIAFAAYAB0AHwAdAB0AIgAmACYAJAAh
ABoAGAATAAMA8v/m/9P/wf+8/7v/tf+3/73/vv+6/77/xf/Q/9v/5v/z//z/AgAFAA4A
GAAXABgAFwAWABgAGQAZABkAGgAaABoAGgAaABsAHQAeACAAHwAfAB8AHwAfAB8AHwAh
ACEAIgAjACMAIwAjACMAIQAgACAAIQAgACAAHwAeACEAIwAkACUAJwAmACYAJgAlACQA
IwAhAB4AHgAeAB4AIQAiACMAJAAkACQAJAAkACIAIgAiACEAHwAfAB4AHgAhACEAIgAi
ACAAIAAeAB4AHAAaABgAFgAYABkAGQAZABoAGwAbABoAHAAcAB0AHQAcABwAGwAaABoA
GgAaABoAHQAeAB4AHgAgACEAIQAiACMAIgAhACAAJQAmACgAKQAoACcAJwAmACgAJwAn
ACgAKQArACsAKwAsACwAKwArACsAKwArACkAKwArACsAKwApACoAKgAqACoAKgAqACgA
KQAqACwALgAtACwAKwAqACsALAAsACsALQAuADAAMQAuAC4ALQAtACsAKgAqACoALQAv
AC8ALwAsACoALQAtACsAKQAoACcAJQAmACYAJAAhACAAHwAeAB8AHwAgACIAIgAiACEA
IQAfAB4AHgAeACAAIAAgACAAHgAcABsAGgAbABsAGwAbABsAGwAbABoAGAAXABcAFgAX
ABgAGwAdABoAGQAYABcAFQAVABUAFQAUABYAFgAWABcAGAAZABkAGAATABAADwANAA0A
DAAKAAgACAAIAAgABgAIAAkACwAMAA4AEAARABAAEAAQAA8ACgAIAAcABgAGAAYABwAH
AAcABgAGAAYABgAGAAYABgAIAAgACAAIAAYABgAGAAYAAgAEAAQABAAHAAkACQAPABIA
DgAOABAACwAIAAIA8f/b/87/wP+t/6H/nv+d/5v/nf+j/6T/pv+w/7v/xP/N/9j/4f/k
/+j/7//2//z//P/+//7//v///////v/9/wAAAAAAAAAAAAABAAMABAADAAEAAAD//wAA
AQACAAMABQAFAAYABwAGAAUABAADAAMAAgACAAMABgAGAAUABAADAAMAAgABAAMAAgAC
AAIABAAEAAQAAwACAAIAAgACAAAAAAAAAAAA/f/8//v/+v/6//r/+v/5//v/+//6//r/
+v/5//n/+P/3//b/8//y//P/9P/1//b/9f/z//D/7f/u/+//7//u/+7/7v/v/+//7//w
//D/8P/v//D/8f/y//D/8P/v/+7/7P/t/+3/7v/z//T/9f/2//j/+P/5//n/+f/5//r/
+v/8//v/+//8//z//f/8//v//f/+//7////9//3//f/7//v/+//7//v//f/+//7//v/+
//7//v/8//z//P/9//7//P/8//z//P///wAAAAD///3//P/8//v/+f/6//r/+//+//7/
//8AAP//AQABAAEA///8//7//f//////AAABAAEAAgACAAAA/v/+//7//v/8//v/+//8
//z//v///wEA//8AAAAAAAAGAAQABQAEAAIAAgACAAIA///+//7//v///////////wAA
AQACAAIAAgABAAEAAAABAAIABQAHAAcABwAHAAcABgAFAAQAAwAFAAgACQAKAAwADAAM
AAsACQAFAAMAAwAFAAUABAACAAAAAAAAAAAAAgAEAAUABwAFAAQAAwABAAIABAAGAAcA
AwACAAIAAgAAAAAAAQABAAQABAAFAAYABgAGAAYABgAGAAYABgAGAAYABgAGAAYABAAE
AAgADAANAA0AEQAXABYAFgAYAB4AGQAOAP7/6//b/9L/wP+t/6P/nv+b/5v/nf+h/6T/
pv+y/73/xv/T/+L/7f/w//D/9/8CAAgACAAKAAoACgAKAAsACwALAAwADAAMAAwADQAP
ABIAFAAUABMAEwATABMAEwATABMAEgARABEAEQATABMAEwATABQAFAAVABcAGAAYABcA
FgATABMAEgARABEAEAAQABAAEgASABIAEQASABIAEgASABIAEgASABIAEgASABIAEgAO
AA4ADgANAA4ADwAPABAADgANAA0ADAAOAA4ADAAMAAsACgAJAAgABwAHAAYABQAGAAcA
BwAGAAYABgAHAAcACQAKAAoACgAHAAYABQAEAAUABgAGAAYACAAJAAkACgAKAAoACgAK
AA0ADgAQABEAEwATABQAFAASABEAEQASABAAEQAQAA8AEQASABIAEwARABEAEQAPAA8A
DwAPAA8ADgAOAA0ADAAOAA4ADgAMAA0ADgAQABIAEAAQABAAEAATABQAFAATABAADgAN
AAsADgAQABEAEwASABAADwAOAA8AEQARABEAEgAQABMAEwAQAA8ADwAPAA8AEAAQAA4A
EAAQABAAEAAMAAsACwAMAAoACgAJAAkADAAOAA8AEAAOAAwACQAHAAkABgAEAAYABgAG
AAYABwAGAAYABgAJAAkACQAJAAYABQAEAAIAAwADAAQABAAGAAYACAAJAAsACwALAAsA
CAAHAAYABQAIAAwADgAQAA4ADgAOAA0ACwAHAAUABQAFAAUABAACAAEAAgADAAQAAgAE
AAUABwAHAAgACQAJAAcABgAFAAMAAQAAAAAAAAAEAAYACQALAAgABgAFAAQACAAIAAgA
CAAIAAgACAAIAAgACAAIAAgACAAIAAgADAANAAsADwATABgAHAAgAB4AFQAOAAAA7f/f
/87/tv+l/6H/nv+X/5f/mf+d/6D/qP+y/73/xv/R/9z/4//m/+z/8//4//r//f8AAAEA
AgACAAMAAwADAAUABgAHAAgABQAFAAYABgAHAAcACAAJAAsACwALAAsACwALAAwADQAM
AAsACgAJAAsACgAKAAsACwAKAAgABgAFAAUABAADAAcACAAKAAwADgAOAA4ADQAJAAgA
BwAGAAgACAAIAAgABgAEAAIAAAABAAIAAwADAAUABQAEAAQABAADAAMAAgABAAAA/f/8
//7//v/+//7//v/9//v/+f/6//v/+//6//v//P/+/////P/8//v/+v/5//r/+//8//v/
/P/8//z//P/9//3//v8AAAAAAAAAAAQABAAFAAUABwAHAAgACAAGAAUABQAGAAUABwAH
AAcACQAKAAoACwANAA0ADQALAAkACQAJAAkACQAKAAoACgAIAAgACAAGAAgACAAJAAoA
CQAIAAcABgAJAAoACgAJAAkACAAIAAcACQAKAAoACwAJAAgACAAIAAsADQANAA0ADAAK
AA0ADQAOAA0ADQANAAsADAAMAAoACQAIAAcABgAIAAkACwAOAAoACgAJAAkACQAKAAoA
CgAKAAoACQAJAA0ADAAKAAoACAAIAAgACAAHAAYABgAGAAkACQAJAAkACAAJAAoACgAI
AAcABwAGAAcACAALAA0ACwALAAsACwAMAA0ADgAPAA0ADgANAAwADgAOAA4ADQALAAcA
BQAFAAUABQAEAAIA/v/+//7//v///wIABAAHAAkACgALAAsABwAGAAUAAwADAAIAAgAC
AAQABAAFAAUAAwACAAIAAgAGAAYABgAGAAUABAADAAIABAAEAAQABAAEAAYABAAGAAsA
DQANAA0ADgAOAA4ACAADAAAA+P/p/9v/yP+w/6H/n/+e/5v/m/+f/6P/pP+m/7L/v//I
/9X/4v/n/+z/8v/3//r//P///wIAAwAEAAQABQAFAAUABAAEAAQABAAFAAcACgAMAAsA
CQAIAAcABQAFAAUABQACAAEAAQABAAIAAwAEAAUABQAEAAQABQAEAAQAAwACAAQABQAF
AAUABAACAAEAAAACAAIAAgABAAIAAgACAAIA///+//3//P/6//r/+v/6//j/+P/4//f/
9f/1//T/9P/1//X/9v/2//f/+P/3//j/9v/2//b/9v/3//f/9v/1//X/9f/0//L/9P/0
//X/9f/z//T/9P/0//P/9P/1//b/9//4//j/+P/6//v/+//8/wAAAAAAAAAAAQAAAAAA
///9//3//v/+//7//f/9//7/AQADAAMAAwADAAIAAAD///////////3////////////9
//7//v/+////AAABAAAA/v/+////AAD+//7//v/+/wAAAgADAAMAAQAAAAAA//8BAAIA
AgADAAIAAAD///7//P/9//z/+//7//r//v////////8AAAEAAAAAAP///P/8//z//P/8
//3//f/+/wAA/P/8//v/+//7//z//P/8//7//v/+//7//v/+//7//v///wAA/v/9//z/
+//9////AQACAAIAAQABAAAA///+//////8BAAEAAQABAAMAAwADAAMAAgAEAAQABAAF
AAYABwAHAAUAAQD/////AAABAAEAAAD8//z//P/8//v//P/8//3/AAACAAQABQAEAAQA
BAADAAEAAAAAAAAAAAAAAAEAAQACAAIAAwAEAAUABAADAAIAAAAAAAAAAAADAAQABQAG
AAYABAAIAAoABQAFAAUACQAQABIADgAOAA8ACgAAAPX/6f/a/8z/u/+r/6T/o/+j/6X/
p/+q/6z/rv+z/77/y//a/+f/7v/u//H/9P/4//z/AAACAAQACAAJAAkACQAIAAgACAAI
AAYABwAJAAoADAALAAsACwANAA0ADQANAAwACwALAAsACgAJAAgABwAHAAYABgAHAAoA
CgAJAAgACAAJAAkACQAJAAgACAAIAAoACgAKAAkABgAGAAYABgAHAAgACQAKAAoACgAK
AAoACgAKAAoACQAHAAUAAgAAAAAA//////7//v/+//z//P/9//7///8AAP/////+//3/
/f/9//z/+v/8//z//f/9////AAAAAAAA/f/8//v/+v/5//r/+v/6//v//f/+/wAAAAAA
AAAAAAAAAAAAAQABAAIAAwAFAAYACAAHAAcACAAJAAsACwALAAoACgAJAAkABwAHAAcA
BQAHAAcABwAHAAkACgAKAAoACAAIAAgABgAEAAQABQAGAAYABgAGAAYACgAMAA0ADQAP
AA4ADgANAAoACgAJAAkABwAGAAYABgAHAAkACQAJAAkACAAMAA0ACQAHAAYABQAHAAgA
CAAGAAYABgAGAAYAAwADAAQABgAHAAgACAAJAAcACAAIAAgABgAGAAUABQAHAAYABgAH
AAsACgAJAAgABwAGAAcABgAGAAYABQAFAAUABQAGAAcACAAIAAoACQAJAAgACgAKAAwA
DQALAAsACwALAAsACwALAAsADAAOAA4ADgANAAwACwAJAAoABwAGAAcABwAHAAYABAAC
AAIAAgACAAAAAgADAAUABQAGAAcABwAIAAgACAAHAAUABAAEAAQAAwACAAIAAQAEAAQA
BQAGAAgACAAIAAgABwAGAAUABAADAAIAAQAAAAAA/v/+//7///8BAAcACQAKAAwADgAQ
AAsABAD+//X/5//W/8b/tf+j/57/n/+h/5//of+m/6b/pv+t/7j/wf/M/9n/5P/s//H/
9v/4//z//v/+//7/AgADAAMAAwAGAAYABgAGAAQABQAHAAgACgAJAAkACQAHAAcABwAH
AAYABQAFAAUABwAHAAcABwAJAAoADAAPAA4ADgANAAwACwALAAoACQAHAAYABgAGAAgA
CAAIAAcACAAIAAgACAAKAAoACgAKAAkACAAHAAYABgAGAAYABQAEAAMAAQAAAAIAAQAB
AAAAAgACAAAAAAACAAIAAgACAAEAAQAAAP///v/9//v/+P/6//r/+//7//3//v/+//7/
+v/6//r/+v/+/wAAAQACAAIAAwADAAQABQAEAAMAAgAEAAQABQAFAAUABQAGAAYABgAF
AAUABgAIAAsADAANAAwADAALAAsADAANAA4ADQAKAAkACAAHAAcACAAIAAgACgAKAAoA
CAAJAAoADAAOAA4ADgAOAA4ADgAOAA0ACwALAAoACgAJAAkACgAKAAsACwAKAAoACgAL
AA0ADQANAAoACAALAAsADAALAAsACwALAAwADAAKAAoACgAKAAoACwALAAwADgAMAAwA
CwALAAoACgAJAAgACAAIAAcABwAHAAYABgAHAAoACwALAAwADAAKAAoACgAKAAoACQAI
AAgACAAJAAkACQAJAAoACwAMAAwADAALAAsACgAKAAoADAANAA0ADQANAA0ACwALAAsA
CwANABAAEQASAA8ADgANAAsADAAJAAgACQALAAsACgAIAAQAAgAAAP7/AQAEAAYACQAL
AAwADQANAAoACgAKAAkABwAGAAYABgAJAAoADAANAAoACAAHAAYABwAGAAUABAAHAAgA
CQAKAAgACAAIAAgACgAKAAYABAAHAAsAEQARABQAFgAWABQAEQAOAAgA+f/n/9j/yP+1
/6f/qP+n/5//m/+d/6T/qP+u/7f/wP/H/9T/4//s//L/+f8AAAgABwAIAAcABgAGAAcA
BwAHAAoACgAKAAoACQAJAAoACgAMAAsACwALAAkACQAJAAkACgALAA0ADwANAA0ADQAN
AA0ADAAMAA0AEAAQAA8ADgANAA0ADAALAAsACgAKAAoACgAKAAoACQAIAAgACAAIAAYA
BgAGAAYACAAIAAgACAAGAAYABgAFAAcABwAGAAYABQADAAIAAAAAAAAA/v/+/wAAAAAA
AAAA//////7//f/7//v/+v/4//b/9v/3//f/+P/6//v//P/4//j/+P/4//v//P/8//z/
/P/9//3//v////7//f/8//7//v//////AgADAAUABgAHAAcACAAKAAgABwAEAAEABAAE
AAMAAwAFAAUABQADAAEAAQABAAEAAgAEAAUABgAGAAYABgAEAAIAAgADAAQABAAEAAQA
BAADAAQABAADAAUABAAEAAMAAQACAAIAAwAEAAQABQAGAAYABwAGAAUABAACAAUABQAH
AAcACAAJAAYABgAFAAIABQAGAAcACAAGAAUABQAGAAIAAgABAAEAAwAEAAQABAAEAAQA
AwADAAUABAAEAAUABQAFAAQABAAAAAIAAQAAAP///v///wAAAgAEAAQAAwACAAEABAAF
AAYABgAEAAMAAwACAAEAAAABAAEAAgADAAQABQAFAAUABQAFAAYACAAIAAgACAAIAAgA
BwAFAAEA///////////+//z//P/8//z//P/+/wAAAQADAAEAAgADAAMAAAAAAAAA///+
//7///8AAAAAAAABAAEAAAD+//3//P/+//7//v/+/wAAAAAAAAAAAAAAAAAAAAAAAAAA
AgAGAAkACQANABEAFAASAA4ADAAHAP7/8P/f/9H/wP+q/5n/l/+W/5P/kf+V/5v/oP+m
/7D/uf++/8f/1P/f/+b/7v/5/wAAAAABAAIAAQAAAAAAAQABAAEAAgACAAIAAgADAAUA
CAAKAAkABwAGAAUABgAHAAgACQAHAAcACAAJAAkACQAJAAkACAAGAAUABQAIAAgABwAG
AAgACQAJAAkABwAGAAYABgAGAAYABgAFAAQABAAEAAQABwAIAAkACgAJAAgABwAGAAIA
AgACAAEAAQABAAAAAAAAAP/////+//z//P/6//r//P/8//z//P8AAAEAAQABAP/////+
//z/+//6//r/+f/7//z//P/8//r/+v/6//r/+f/6//r/+v/8//3//f/+/////v/9//z/
AAAAAAEAAQABAAEAAgACAAIAAQABAAIAAwAFAAUABQAHAAgACAAJAAcABwAHAAUABwAH
AAcABwAFAAYABgAGAAQABAAEAAIAAAAAAAEAAgADAAQABQAGAAcACAAIAAcACQAIAAgA
BwAFAAYABgAHAAYABAADAAIABgAJAAoACwAIAAYACQAJAAgABwAHAAcABwAIAAgABgAG
AAYABgAGAAUABQAGAAgACAAIAAcABwAFAAYABgAGAAcACAAIAAkABwAGAAYABwAGAAUA
AwACAAoACAAHAAYABQAEAAMAAgACAAIAAQABAAEAAQAEAAUABgAGAAYABQAFAAQABAAE
AAYABwAFAAUABQAFAAUABQAFAAUACAAKAAoACgAKAAoACgAJAAgAAwAAAP//AQABAAAA
/v/8//z//P/8//7/AAABAAMAAAAAAAAA/////wAAAQABAP3//P/8//z/+v/6//v/+//9
//z//P/8//7//v/+//7//v/+//7//v/9//z/+//6//j/+v8AAAIABwALAAkABQAKAAwA
CAAEAAEAAgD+/+//3//Q/7r/of+X/5T/kf+P/5P/mf+c/57/qP+1/7z/x//U/93/4v/o
/+3/8v/2//j/+v/6//r///8BAAIAAwACAAIAAgACAAIAAwAFAAYABAADAAMAAwABAAEA
AQABAAIAAwAFAAcACQAJAAkACQAHAAYABgAHAAYABgAFAAQABQAHAAgACQAGAAQAAwAC
AAIAAgACAAEAAgACAAIAAgAAAAAAAAAAAAIAAgACAAIAAgACAAIAAQD//////v/+/wAA
//////7///8AAP//AAD+//z/+v/4//f/9//2//X/+P/5//n/+P/6//r/+//7//r/+v/5
//j/9v/2//b/9v/1//b/9v/2//b/9//3//j//f/+////AAAAAAAAAQABAAAA//////7/
/////wAAAgAFAAcABwAHAAYABAABAP///////////f///wEAAwAFAAMABAAEAAQABAAE
AAQAAgACAAIAAwAEAAQABAAEAAQABQAGAAYABQADAAIAAgABAAMABAAEAAUABwAGAAYA
BgAHAAkACQAJAAYABAAHAAcABQADAAIAAQACAAQABQAEAAQABAAEAAQAAwADAAQABgAC
AAIAAQABAAIABAAFAAYABQAEAAIAAQACAAIAAwAFAAMAAwACAAIAAAAAAAAAAAABAAMA
BAAFAAQAAgABAAIAAgACAAIABAAGAAYABwAHAAkACQAJAAkACQAIAAcABQAHAAgACAAH
AAcABgAGAAYABAAEAAIAAgACAAAA/v/+//7//P/6//r//P/8//z//P/9//7///8AAAEA
AgADAAQAAQAAAP///v8AAAAAAAAAAP7//v/+//7///8AAAEAAgAAAAAAAAAAAP///v/9
//z//v/+//7//v8BAAIAAwAEAAcACAAJAAoACgAKAAoACgACAPz/9v/w/9//zv+9/6z/
qP+k/w==
         </WaveFormData>
      </LeadData>
      <LeadData>
         <LeadByteCountTotal>10000</LeadByteCountTotal>
         <LeadTimeOffset>0</LeadTimeOffset>
         <LeadSampleCountTotal>5000</LeadSampleCountTotal>
         <LeadAmplitudeUnitsPerBit>4.88</LeadAmplitudeUnitsPerBit>
         <LeadAmplitudeUnits>��V</LeadAmplitudeUnits>
         <LeadHighLimit>2147483647</LeadHighLimit>
         <LeadLowLimit>268435456</LeadLowLimit>
         <LeadID>V2</LeadID>
         <LeadOffsetFirstSample>0</LeadOffsetFirstSample>
         <FirstSampleBaseline>0</FirstSampleBaseline>
         <LeadSampleSize>2</LeadSampleSize>
         <LeadOff>FALSE</LeadOff>
         <BaselineSway>FALSE</BaselineSway>
         <ExcessiveACNoise>FALSE</ExcessiveACNoise>
         <MuscleNoise>TRUE</MuscleNoise>
         <LeadDataCRC32>595296783</LeadDataCRC32>
         <WaveFormData>
MgAyADIAMgAwAC4ALAAqACYAJAAiACAAHQAcABsAGgAYABYAFAASAA8ADgANAAwACwAK
AAkACAAFAAQAAwACAAIAAgACAAIABAAEAAQABAADAAIAAQAAAP7//v/+//7//v/+//7/
/v///wAAAQACAAQABAAEAAQABAAEAAQABAACAAIAAgACAAIAAgACAAIAAwAEAAUABgAH
AAgACQAKAAgACAAIAAgABwAGAAUABAAEAAQABAAEAAQABAAEAAQABAAEAAQABAAEAAQA
BAAEAAIAAgACAAIAAgACAAAAAAAAAAAAAQABAP//////////AQABAAEAAQD+//z/+v/5
//3//f/9//3//f/+/wAAAAD+//////8BAAMAAwADAAIAAQAAAAAA/v/6//n/+f/6//z/
/f///wAA/////////v/+//7//v/9//v/+//5//f/9f/z//D/7//w//D/8P/w//D/7//s
/+v/6//r/+z/7f/t/+3/7f/s/+r/6v/q/+r/6v/q/+r/6v/q/+z/7//1//r/AAAJABgA
LABDAFQAXwBlAF4ATwBJAFEATwA8AC8AGADq/7D/gf9Y/z3/Ov9E/1X/c/+U/7T/zP/b
/9//4v/q/+//8P/w//L/8//1//X/9f/2//f/+P/4//j/+P/3//f/+P/5//v//P8AAAAA
/v/+//3//f///////f/9//7//v//////AQABAAMABAAFAAUABQAFAAUABgAGAAYABwAJ
AAkACgAKAAoACQAJAAkACQAKAAoACwAOABEAEQASABMAFAAVABUAFgAbABwAHgAeAB8A
IQAiACMAJQAoACoALgAtADEAMQAyADUANgA2ADYANgA2ADYANgA0ADQANAA0ADUANAA1
ADUANAA0ADUANQAxAC8ALAAoACcAJwAmACUAIQAfABsAGgAWABIADAAKAAoACQAIAAUA
AwABAP///f/7//v/+f/5//j/9//0//T/8//0//T/8v/x//L/7v/r/+z/7//w//H/7//t
/+v/6f/o/+j/6P/o/+r/6v/r/+z/7f/s/+v/6v/u//D/8f/y//H/8f/x//L/8v/x/+//
7//v//H/8f/x//H/8f/x//P/8v/y//P/9f/z//P/8//x//P/9P/0//P/8f/w//D/7//t
/+3/6//r/+7/7v/u/+v/7//z//P/8//w/+//7v/t/+z/6P/o/+j/6P/q/+v/7P/t/+v/
6//r/+v/6//r/+v/6v/p/+n/6//r/+n/6f/p/+r/7P/s/+z/7f/t/+//8f/x//L/8v/y
//L/7//s/+j/5//o/+r/6//r/+3/7v/w//H/8f/w/+//7v/t/+v/6//r/+j/5f/k/+H/
4f/h/+H/4v/g/+D/4f/h/93/3f/d/93/3v/f/9//3//g/+D/4f/i/+D/4P/g/+D/3v/e
/97/4v/l/+3/9P/6/wUAGAAsADsASgBXAF8AXABVAFUAWQBXAEwAPwAiAOr/rv93/07/
Nf84/0j/Xf93/5b/sP/C/8//1//c/+T/5//o/+j/6v/q/+v/6v/p/+z/7f/u/+7/7f/u
/+7/7//v/+//8P/w//D/8P/u/+7/7f/t/+//7//x//P/9v/4//b/9f/2//X/8//0//X/
9f/4//n/+v/8//z//P/9/////v/+//3//P/8//3//v////7//v///wIABQAFAAYABwAH
AAcABgAGAAwADgARABIAEgAVABcAGQAYABoAGwAeACEAJQAlACYAJwAoACgAKAAqACoA
KgAqACkAKAAnACYAKQAoACkAKQAnACYAJgAlACMAIwAiACAAHQAbABgAFQARAA8ACwAK
AAoACAAEAAQAAQD///3/+f/2//P/8P/t/+7/7//u/+//7f/r/+f/5v/m/+b/5f/i/+L/
5P/h/9//3f/f/9//3//h/+H/4f/h/+L/4v/i/+L/4v/i/+P/5P/l/+T/4//i/+L/4v/h
/+D/4v/j/+T/5v/o/+f/5f/l/+X/5//n/+f/5v/l/+T/5f/k/+T/5f/n/+n/6f/p/+f/
5v/m/+X/4//k/+T/5f/l/+b/5//m/+f/5v/m/+b/4//j/+P/5P/i/+L/4v/i/+D/4P/g
/+D/4f/h/+H/4f/f/9//3//f/+H/4f/h/+D/3//f/+H/4f/f/9//3//g/+T/5P/k/+X/
4//l/+f/5//n/+b/5f/k/+b/5P/h/+H/4v/k/+X/5f/n/+j/6v/r/+j/5v/k/+L/4v/h
/+L/4//f/93/3f/b/9b/1f/U/9T/1v/W/9f/1//V/9X/1f/V/9X/1f/U/9P/1f/U/9T/
1P/V/9b/1//Y/9r/2P/W/9j/3f/h/+b/7v/5/w4AJAA1AEIAUwBdAFwAVwBXAF0AXwBU
AD8AHADo/7D/e/9M/zH/Mv8+/0//bf+Q/67/wv/L/9H/2P/e/+P/5P/k/+b/5v/n/+b/
5f/j/+P/4//i/+b/6P/p/+v/6//r/+z/7P/w//D/7v/u/+3/7f/v/+//7//v//D/8P/x
//H/8//z//P/9P/1//X/9f/1//X/9v/2//b/9//5//n/+v/6//r//P/9//7////+//7/
//8CAAMAAwAEAAUABAAFAAUABgAMAA4AEQASABIAFQAXABkAGAAaABsAHgAfACMAIwAk
ACcAKAAoACgAKgAqACoAKgAsACwALAAsACoAKAAoACcAKAAoACkAKQAlACUAJAAiAB4A
HQAbABkAFgATAA4ADAAHAAQA///+//3//f/9//v/+P/1//L/7//v/+//7f/t/+z/6//o
/+j/5P/k/+P/4P/i/+T/4f/f/93/3//f/9//4P/h/+L/4//i/+L/4v/i/+D/4P/h/+L/
5P/k/+T/5P/i/+L/4f/g/+L/4//k/+b/5P/j/+H/4f/h/+P/4//j/+P/4//j/+X/4f/g
/+D/4f/k/+X/5v/l/+f/6P/o/+f/5P/k/+X/5f/m/+f/5v/n/+b/5P/i/93/4f/j/+b/
5P/k/+T/5P/h/+D/3//e/+H/4f/h/+H/4f/h/+H/4f/h/+H/4f/g/9//3//h/+H/4//j
/+P/5P/l/+T/4//j/+P/5f/n/+f/5v/k/+L/4P/i/+L/4f/j/+P/5P/k/+P/4v/i/+P/
4//l/+T/4//i/+D/3f/c/9v/2//Z/9n/1//V/9X/1f/W/9T/1P/V/9X/1f/V/9X/1f/U
/9X/1f/V/9f/1v/W/9b/1P/U/9T/1P/U/9b/2P/a/+H/6//u//j/CwAiADYASQBYAGUA
ZQBgAFsAXwBjAFkARAAnAPr/wv+I/1f/Pv85/0D/Tv9r/4f/nv+0/8b/z//X/97/4P/j
/+T/5P/m/+f/6f/p/+n/6P/p/+r/6v/r/+z/7P/t/+//7//w//D/8v/y//D/8P/y//P/
9v/3//r/+//9//7//f/9//////8BAAIAAwADAAUABQAFAAYACAAIAAkACwALAAwADAAM
AA0ADwARABMAFAAUABUAGAAaABsAHQAfACIAIwAjACQAJQAmACgAKAArAC8AMgA1ADUA
NgA2ADgANwA7ADsAPABAAEIAQwBEAEUARABDAEIARABEAEQARABCAEAAQAA/AD8APgA+
AD0AOQA5ADgANgA0ADMAMQAvADAALwAsACwAKQAmACEAIAAdABsAGQAVABQAEwASABEA
EwATABEAEQANAAsABwAGAAcACAAIAAYACAAKAAcABQAFAAcABwAHAAkACQAJAAkABwAG
AAUABAAGAAYABwAIAAsADAANAA4ACwAKAAgABgAHAAkACwAOABAADwANAA0ADQAPAA8A
DwAPAA8ADwARAA0ADAAMAA0ADwAPAA8ADQAOABAAEQARAA4ADgAPAA8ADgANAAoACQAM
AAwACgAKAAoACgAIAAgACAAIAAcABwAHAAcABwAHAAcABwAFAAUABQAEAAQABQAIAAkA
CQAJAAkACgAOAA4ADgAPAA4ADwAQAA8AEQAQAA8ADgAMAAoABwAHAAYACAAJAAkADAAO
ABEAEwARABAADwAOAA0ACwALAAsACQAHAAcABQACAAEAAAAAAAAAAAABAAEAAQABAAEA
AQACAAMAAwADAAEAAAAAAAAA///+//3//P/+//7/AAACAAcACwAQABgAIwAyAEYAVwBm
AHEAewB+AHUAawBvAHMAaABXADwACgDQ/5v/cv9Z/1T/YP9z/4v/qP/E/9z/6//x//r/
BgAHAAgACAAKAA0ADwAPAA8AEgATABQAFAAUABQAEwATABUAFQAWABYAGAAYABYAFgAX
ABcAGQAZABoAGwAdAB4AHgAdAB4AHQAdAB4AHwAfACEAIQAhACIAIgAiACMAJQAnACgA
KAAoACYAJwAoACkAKwAsAC4AMgAzADMANAA1ADgAOQA5ADoAOwA8AD4APgBCAEUARwBJ
AEgASgBLAE4ATgBRAFAAUABSAFQAVQBWAFgAWABYAFgAWQBaAFsAXABcAFoAWgBZAFcA
VgBWAFUAVQBVAFQAUgBQAE8ATQBLAEgARQBAAD4APQA8ADkAOgA3ADUAMwAvAC8ALQAr
ACkAKwArACkAKQAoACcAJAAkACEAIAAeABoAGwAeABwAGwAdAB8AHwAfAB0AHQAdAB0A
HgAeAB4AHgAcABwAHQAeACAAIAAgACAAIwAkACQAJAAhACEAIQAiACQAIwAhACEAIwAl
ACUAJQAmACcAKAArACcAJAAiACEAIwAjACMAIQAfAB4AHAAZABYAFgAXABcAGQAZABcA
FwAaABgAFgAWABYAFgAWABYAEQAQAA8ADgANAA0ADQANAAsACwALAAsACQAJAAkACAAI
AAkADAANAAsACwALAAwADAAKAAgABwAFAAcACQAJAAkACAAHAAYABgAEAAEAAQACAAQA
BQAFAAQABAAFAAUABQAEAAMAAgADAAEAAQABAP3/+//7//n/9P/z//L/8v/x//D/8P/v
/+7/7//w//H/7//v/+7/7f/w//D/8f/y//H/8P/v/+7/6v/q/+r/7P/z//n/AAAKABUA
JAA2AEkAVgBjAGkAYgBTAFMAWQBTAEIALQAKANT/nP9v/07/Pf9E/1T/af+F/6D/uv/O
/9f/4f/q//D/8v/y//H/8v/y//P/8v/x//T/9f/2//b/9//4//j/+f/3//f/+P/4//j/
+P/2//b/+P/5//z//f/9//3//v/+//3//f////////8AAAEAAQD///////8AAAIAAgAD
AAUABQAGAAYABgAEAAUABgAHAAgACAAJAAwACgAJAAkACQALAA0ADgAQABUAFgAYABgA
GgAdAB8AIQAhACIAIgAkACYAKwAsAC4ALgAuAC0ALAAuAC4ALgAuADAAMAAwADAALgAs
ACwAKwAqACoAKwArACcAJwAmACQAHwAdABoAFwAYABcAFAAUABIAEAAMAAwABwAFAAMA
///+//3//P/7//j/9//0//P/9P/z//D/8P/v//D/8P/u/+7/8P/t/+v/7f/v/+//7//t
/+3/7f/t/+7/7v/u/+7/7P/s/+3/7v/w//D/8P/w//D/8P/v/+7/7f/t/+3/7v/w//H/
8f/z//X/9//3//f/9f/z//H/8f/y//L/8//1//b/9//4//f/9f/2//b/9f/y//L/8//z
//b/9//2//f/9v/2//b/8//3//X/9f/0//T/9P/0//T/8f/w/+//7v/v/+//7//v/+//
7//v/+//7//v/+//7v/u/+//8v/z//X/9f/1//b/9f/0//P/8//2//n//P/9//3//P/7
//r/+f/2//L/8f/1//j/+v/7//r/+v/7//v//f/8//v/+v/1//H/7//t/+//7//x//H/
8P/v/+7/7v/r/+r/6v/p/+j/6f/q/+v/6v/r/+v/6//r/+r/6v/q/+v/7P/t/+7/6v/q
/+z/8v/1//v/BgASABsALABEAFsAagBvAG0AZABfAGcAbwBnAFIAOwAUANz/pP9z/1D/
Qf9M/1z/b/+P/7D/zP/c/+P/5//w//b/+P/4//f/+P/7//3//f/9//3//f/9//z//v8A
AAEAAwAFAAUABgAGAAcABgADAAIAAQABAAMAAwAEAAUABwAIAAoACwAOAA8ADwAQABEA
EQAOAA0ADAAMAAwADAANAA8ADwAQABAAEAAQABEAEgATABYAFgAXABoAGQAZABoAGwAe
AB8AHwAgACUAJgAoACgAKgAtAC8AMQA0ADYANwA6ADgAOwA6ADoAPQA+AD4APgBCAEIA
QgBCAEAAQABAAEAAQQBAAEEAQQA9ADwAPAA7ADcANwA2ADQANAAzADEALwArACkAJQAk
ACQAIgAeAB4AGwAZABcAEwARAA8ADQALAAoACQAGAAUABAADAAAAAAD+//7//f/6//r/
/P/5//f/9f/3//f/9//3//f/9//3//r/+v/6//r/+v/6//v//P/8//z//P/8//r/+v/5
//j/+f/7//3/AAD+//3/+//7//v//f/9//3/////////AQABAAAAAAABAP////////3/
/f/+//7//f/6//r/+//7//r/+f/2//X/+f/6//v/+f/2//f/9v/1//H/7//w//H/8v/z
//T/9P/0//T/9P/z//P/8//z//H/7//t/+v/7P/t/+7/7v/t/+3/7//v//D/8f/y//T/
9P/y//D/7//z//f/+//9//z/+v/4//b/9v/0//H/8f/0//b/9//3//n/+v/8//3//P/6
//j/9v/z//H/8f/x/+3/6//r/+n/5//n/+f/6P/r/+z/7v/v/+v/6f/n/+X/6P/p/+n/
6f/r/+r/6v/q/+r/6v/q/+r/6v/q/+z/8P/1//f/AAAKABsAMgBMAFsAaABzAHMAbgBr
AGsAaQBlAFoAQQAUANr/ov9t/0r/Rf9O/17/d/+V/7b/zP/Y/93/4//m/+b/6v/s/+3/
8P/z//X/9f/1//b/9//4//j/9v/2//X/9f/2//f/+f/6//z//P/6//r//f/9///////+
//3//f/8//////8BAAEAAAAAAAAA///9//3//f/+/wIABAAHAAsACwAMAAwADAALAAsA
CwALAAwADAANABAADgANAA0ADQAQABMAFQAYABoAGgAbABoAHQAhACQAJwAmACgAKQAs
AC0AMQAxADIAMwA0ADQANAA2ADYANgA2ADgAOAA4ADgANgA0ADQAMwAxADAAMAAvAC8A
LwAuACwAKQAnACQAIQAhAB8AGwAaABkAFgARABAADgANAAwACQAFAAMAAQD///z/+//4
//f/+f/5//f/+P/4//j/9//0//P/9P/w/+3/7v/x//L/8//y//H/8P/v//H/8v/z//T/
8v/y//P/9P/2//b/9v/2//b/9v/1//T/9P/1//b/+P/2//X/8//z//f/+f/5//n/+f/5
//n/+//6//r/+//9//r/+f/4//X/9f/2//b/9f/3//j/+v/7//r/+f/2//X/9v/2//b/
8//x//P/8//z//X/9f/1//T/8v/y//L/8v/u/+7/7v/u//D/8f/y//P/8//z//P/8//w
/+//7v/s/+7/7//y//P/8//z//P/9P/4//j/+P/5//f/9//3//X/9v/2//b/9v/4//b/
8//z//b/+P/5//n/+P/4//n/+f/4//b/9P/y//T/8//0//X/8f/t/+v/5//l/+X/5f/m
/+j/6P/p/+n/5f/l/+X/5f/o/+n/6f/p/+j/5v/l/+T/5v/m/+b/5v/q/+r/6v/s//H/
9//+/wgAGQAyAEYAVwBoAHMAdQB0AHEAcwBvAF8ATgAtAPb/uP+A/1n/QP89/0z/Yv9/
/6H/vv/S/9r/3//l/+j/6v/v//D/8P/y//H/8//z//P/9P/1//b/9v/4//r/+//9//z/
+//7//r/+v/6//j/+P/2//X/9v/1//b/9//5//r/+//7//3//f/7//z//f/9/wAAAQAC
AAQAAQAAAAAAAQABAAIAAgACAAMABQAHAAkABwAGAAYACAAJAAkACgALAAwADQANAA4A
DwAQABIAEgAXABsAHgAhACQAJgAnACoAKgAtACwALAArACwALAAsAC4ALgAuAC4AMAAw
ADAAMAAwAC4ALgAtAC0ALAAsACsAKQApACgAJgAkACMAIQAfAB4AHQAaABoAFQASAA0A
DAAKAAkACAAFAAAA/f/6//f/+P/5//j/+f/4//f/9P/0//D/8P/v/+z/7v/w/+3/6//q
/+v/6v/p/+r/6//s/+3/7//w//H/8v/x//D/8P/w//T/9P/0//T/9v/2//X/9P/2//f/
+P/6//n/9//0//P/8v/z//L/8f/y//P/9P/3//f/9v/2//f/9v/1//T/8f/x//L/8v/x
//H/8v/0//X/9P/z//D/7//w//D/8P/t//H/8v/0//T/9P/0//L/8v/y//L/8f/v/+3/
6//s/+3/7v/v/+//7//v/+7/7P/r/+z/6//s/+3/7v/w//L/8v/y//P/8//1//f/9//1
//T/8//y//P/8v/w//H/8v/0//X/9f/0//T/9f/1//X/9P/z//L/8v/x//L/8//x/+//
7//t/+z/6//q/+r/6f/o/+j/5//o/+n/6v/r/+r/6//r/+v/6f/o/+j/6P/q/+r/6v/q
/+j/6P/s/+z/7//1//r/AgAPAB4ALgBDAFYAZQBrAGoAYwBbAF0AXQBOADsAIgD2/7z/
g/9a/0X/Qv9K/1v/ef+a/7j/0P/d/+P/5v/q/+7/8P/x//T/+P/7//z//f/8//3//v/+
//3//v/+////AQABAAIAAgAEAAQAAgACAAMAAwAFAAUAAwABAAAA/v//////AQABAAMA
BAAFAAUABwAHAAcACAAIAAgACQALAAwADgAPABAADgAPABAAEQAQABAAEQAUABUAFQAW
ABcAGgAdAB8AIgAiACAAHwAcAB4AIQAjACUAJwAqACwAMAAvADMAMwA0ADcAOAA4ADgA
OAA4ADgAOAA4ADgAOAA4ADkAOAA5ADkANQA0ADQAMwAvAC8ALgAsACoAKQAnACUAJQAj
AB8AHgAbABgAEwASAA4ADQAMAAkACgAJAAgABwAHAAcABQAFAAIAAQD+//7//P/8//v/
+P/4//r/9//1//b/+f/6//v/+v/5//j/9//4//j/+P/4//r/+v/7//z/AAAAAAAAAAAC
AAIAAQAAAP7//f/8//z//f/9//z//f8BAAMAAwADAAMAAwADAAUAAQAAAAAAAQADAAMA
AwABAP//AAAAAP///P/8//3//f/+/////v///wIAAgACAP//+v/7//r/+f/5//v/+//7
/wQABAAAAP7//P/6//j/+P/4//j/9//3//f/9//1//X/9f/1//b/9//4//j/+f/5//v/
+//5//n/+f/6//r/+v/6//v/+f/7//3//f/9//z/+//6//3//P/6//v/+//8//z/+//+
//7//////////v/9//z/+f/3//f/9//1//P/8//x/+//7//v//D/7//u/+7/7f/s/+3/
7v/v//D/8f/x//H/7v/s/+v/6v/s/+z/7P/s/+z/6v/q/+j/6f/v//r/AgANABoAMABF
AFIAWQBhAGIAWQBRAFMAVQBMADkAIAD2/77/hf9c/0P/Pv9I/1v/c/+Q/67/yv/b/+P/
6P/u//H/8v/y//T/8//1//X/9f/5//v//f/+//3//v/+/////f/9//7//v////7/+//6
//3//f//////AAABAAMABAAIAAkADAANAAsADAANAA0ADAALAAoACgAIAAgACQALAA0A
DgAOAA4ADgAPABAAEQAUABQAFQAYABcAFwAYABkAGAAZABkAGgAbABwAHgAeACEAJQAo
ACsALAAuAC8AMgA0ADkAOgA8ADsAPAA8ADwAOwA6ADkAOAA2ADYANgA2ADkAOAA5ADkA
NwA2ADYANQA1ADUANAAyADIAMQAvAC0AKgAnACIAIAAdABoAFQAUABIAEQAQAA0ACwAJ
AAcABQAIAAkACAAJAAYABQACAAIAAgACAAEA/v/9//7/+v/3//X/9//3//f/+f/5//n/
+f/6//r/+v/6//z//P/9//7//v/+//7//v/8//z/+//6//z//f/+/wAAAAD///3//f8B
AAMAAwADAAMAAwADAAUAAgAAAP////8BAAEAAQD//wEAAgACAAEAAgACAAMAAwADAAMA
AQABAP///v/9//n/+f/7//v/+//4//n/+P/3//r//P/7//3//f/8//r/+v/6//r/9v/2
//b/9v/3//f/9//3//f/9//3//f/9//3//f/9v/3//f/+f/5//n/+f/5//r/+//6//n/
+f/6//3/AAABAAAA/v/8//r//P/6//f/9//6//z//f/9//3//P/8//v//P/8//z//P/9
//v/+//7//f/9f/1//P/8P/v/+7/7v/x//L/9P/1//H/7//t/+v/6v/r/+v/6//s/+z/
7f/u/+z/7P/s/+z/8P/u/+r/6v/t//f/AAAKABMAJgA6AE0AYABtAHEAbgBlAGMAZwBp
AF4AUQA0AP7/vP+F/17/R/9I/1b/Z/+D/6T/wv/W/+H/5//u//T/9P/0//P/9P/1//f/
9//3//r/+//8//z/+//8//z//f/7//v//P/8////AAD//wAAAwADAAUABQACAAEAAQAA
AAMAAwAFAAUABQAGAAcABwAFAAUABQAGAAYABgAHAAkACQAKAAoACgAMAA0ADgAPAA8A
DgAOABAAEwATABQAFQAWABcAFwAYAB0AHgAgACAAIQAjACQAJQAkACYAJwAqACwAMQAy
ADQANQA2ADYANgA3ADYANQA0ADIAMgAyADIAMwAyADMAMwAxADAAMAAvACsAKwAqACgA
KAAnACUAIwAgAB0AGAAWABMAEAALAAoACwALAAsACQAHAAUAAwABAP3/+//3//X/9v/1
//L/8v/y//L/8f/u//D/8v/v/+3/7//x//H/8f/x//H/8f/x//D/8P/w//D/8P/w//H/
8v/y//L/8v/y//D/8P/v/+7/7P/t/+7/8P/y//P/8//1//b/9//2//X/9//3//f/+f/3
//b/9v/3//f/9//3//X/9v/4//n/+f/1//T/9P/z//P/8//x//H/9P/0//T/8f/x//P/
8//z/+//8f/x//H/7v/u/+v/6//p/+7/7f/s/+v/6v/r/+z/7f/u//H/8f/x//H/8f/x
//H/8f/v/+//7//u/+z/6//s/+v/7P/t/+7/8P/y//L/8v/z//P/9f/3//f/9//2//X/
9P/2//T/8f/x//D/8v/z//P/9f/2//j/+f/2//T/8v/w/+3/6//r/+v/6//p/+n/5//l
/+X/5f/m/+j/6P/p/+n/5v/l/+T/4//k/+X/5f/l/+X/5P/k/+T/5P/k/+T/5P/i/+T/
6P/u//P/+f8AAAwAHQAyAEQAVwBoAG8AawBmAGMAZQBnAFsATgA1AAYAyP+O/1//RP9D
/07/YP93/5X/tP/M/9j/3f/n/+7/8v/0//T/8//0//T/9f/0//P/9P/1//b/9v/4//r/
+//9//z/+//7//r//f/+//3//v/9//3///////////8AAAAA/////wEAAQABAAIAAwAD
AAQABQAGAAgACAAIAAkACwAJAAoACgAKAAoACwAMAA0ADgAOAA8AEgATABMAFAAVABYA
FwAXABgAGwAcAB4AHgAiACUAJwApACcAKAAoACoALQAxADEAMgA2ADgAOQA6ADsAOgA5
ADgANwA2ADUANAA2ADQANAAzADMAMgAyADEALQAtACwAKgAmACUAIwAhAB0AGwAXABYA
FQASAA0ADAAKAAkACAAFAAEA///9//v/+v/5//b/9f/2//f/9v/4//T/9P/z//D/8f/0
//L/8f/x//P/8//z//L/8f/w/+//7v/u/+7/7v/x//L/9P/2//X/9P/z//L/8//0//T/
9P/0//X/9v/4//j/9//1//X/+f/7//v/+//7//v/+//9//n/+P/4//n/+f/5//n/9//3
//j/+P/3//T/9P/1//X/9//3//X/9f/0//T/9P/x//D/8//0//X/9f/3//f/9//1//T/
8P/v//f/9v/1//T/8//y/+7/7v/u/+7/7//v/+//7//x//H/8f/x//H/8f/x//D/7//v
//H/8f/w/+//7v/u//L/8v/y//P/9f/3//n/+f/5//j/9//2//T/8v/v/+//8//2//j/
+f/5//j/+P/3//b/9P/y//D/7f/r/+v/6//q/+n/6v/p/+T/4//i/+L/4P/g/+H/4f/g
/+H/4v/j/+L/4//j/+P/5f/k/+T/5P/j/+L/4f/g/97/4P/m/+r/8f/5//r//P8LAB4A
MABBAFYAaQBzAG4AawBrAG0AYwBWAEMAHADk/6r/d/9O/z//RP9S/2f/h/+o/8L/0P/Z
/93/4P/i/+f/6P/o/+r/7f/x//P/9f/1//X/9f/0//f/+P/4//n/+f/5//r/+v/7//r/
9//2//f/9//5//n/+v/7//3//v/9//3///////3//v//////AAABAAIABAADAAIAAgAD
AAEAAgACAAIAAwAFAAcACQAIAAgACQAMAA8ADwAQABEAFAAVABUAFgAXABgAGgAaAB4A
IQAjACUAKAAqACsALgAsAC8ALgAuAC8AMAAwADAAMwA0ADUANgA2ADYANgA2ADUAMgAx
AC8ALQAsACwAKwAnACcAJgAkACIAIQAfAB0AHQAdABsAHAAXABQADwAOAAoACQAIAAUA
BQADAAEA///9//3/+//7//j/9//0//T/8P/w/+//7P/u//L/8f/x/+//8f/x//H/8//z
//P/8//0//T/9P/0//L/8v/z//T/9P/0//T/9P/0//T/8//y//T/9f/2//j/+f/5//j/
+f/6//v/+v/5//f/9//3//n/9//2//b/9//4//n/+v/5//f/+P/4//f/9v/2//f/9//1
//X/8//z//X/9v/3//X/8v/z//L/8f/x//P/8//z//L/8v/v/+//7v/t/+3/7P/t/+7/
7v/v/+7/7f/s/+v/7f/t/+3/7f/t/+7/7v/v//D/8f/y//P/8//y//H/8P/z//T/9f/3
//f/9//3//f/9//2//X/9P/0//X/9v/1//f/9f/1//b/9v/2//b/9v/1//T/8//y//H/
8P/v/+7/6//q/+n/6P/m/+b/5v/m/+X/5P/j/+L/5P/m/+j/6v/p/+j/5//m/+T/5P/k
/+T/5v/m/+b/5v/n/+j/6f/q//L/+P/+/wQAFQAmADcASABTAF4AaQB0AHAAbgBsAGoA
XQBQAA==
         </WaveFormData>
      </LeadData>
      <LeadData>
         <LeadByteCountTotal>10000</LeadByteCountTotal>
         <LeadTimeOffset>0</LeadTimeOffset>
         <LeadSampleCountTotal>5000</LeadSampleCountTotal>
         <LeadAmplitudeUnitsPerBit>4.88</LeadAmplitudeUnitsPerBit>
         <LeadAmplitudeUnits>��V</LeadAmplitudeUnits>
         <LeadHighLimit>2147483647</LeadHighLimit>
         <LeadLowLimit>268435456</LeadLowLimit>
         <LeadID>V3</LeadID>
         <LeadOffsetFirstSample>0</LeadOffsetFirstSample>
         <FirstSampleBaseline>0</FirstSampleBaseline>
         <LeadSampleSize>2</LeadSampleSize>
         <LeadOff>FALSE</LeadOff>
         <BaselineSway>FALSE</BaselineSway>
         <ExcessiveACNoise>FALSE</ExcessiveACNoise>
         <MuscleNoise>TRUE</MuscleNoise>
         <LeadDataCRC32>3140223360</LeadDataCRC32>
         <WaveFormData>
NgA2ADYANgAzADAALQAqACYAJAAiACAAHgAcABoAGAAVABIADwAMAAoACgAKAAoACAAG
AAQAAgABAAAA///+//z//P/8//z//P/8//z//P/8//z//P/8//v/+v/5//j/+P/4//j/
+P/7//z//f/+//z//P/8//z//f/+////AAD///7//f/8//7//v/+//7/AAAAAAAAAAAB
AAIAAwAEAAYABgAGAAYAAwACAAEAAAAAAAAAAAAAAAAAAAAAAAAA/v/+//7//v8AAAAA
AAAAAP7//v/+//7//v/+//3//f/7//v//v/+//n/+P/3//b/+P/6//z//v/7//n/9v/0
//f/+P/5//r/+//9///////9//z/+//8////AAABAAMAAgAAAP///v/6//n/+f/7////
/////////f/9//z/+v/7//3//v////z/+P/3//T/7//t/+z/6//t/+7/7v/t/+v/6v/o
/+b/5//o/+n/6//q/+r/6f/o/+f/5//l/+X/5v/n/+f/5v/i/+L/5P/p/+//9/8CABAA
JQA9AFcAcACHAJ4AtADJAOMA+gD9APAA0wCTAD4A6v+h/3b/Zv9k/2r/gP+a/7P/yP/W
/9//4P/o/+r/6//r/+v/7v/u/+3/7f/u//D/8v/1//L/8//v/+z/8P/y//T/9//2//f/
+P/4//X/9f/2//b/9//4//z//f/7//z/+//5//r//P/9/wAAAgADAAMAAgAAAAAAAQAC
AAYABgAGAAgABgAGAAQAAgAFAAYACAALAAsADQANAA8ADwAPABEAEwAUABcAGwAeAB8A
HwAhACEAJgAoACsAMAAxADMANAA1ADYANwA4ADoAOwA8AD0AQAA+ADwAOQA2ADcAOAA5
ADsAPAA6ADkAOAA1ADMALQAoACkAKAAnACUAIQAdABgAFAAQAAsACAAIAAUABAACAAAA
/f/6//b/9v/1//X/9v/3//X/8f/s/+n/6v/p/+v/7f/s/+v/6f/m/+r/6//r/+n/6P/o
/+f/5v/j/+L/4v/h/+H/4//l/+f/6P/o/+f/5v/p/+r/6v/q/+z/7P/v//D/7//s/+v/
6v/r/+v/7P/u/+z/7P/s/+z/7v/u/+3/7f/w//D/7//t/+v/7P/s/+v/6f/p/+r/6v/p
/+n/6f/o/+T/5v/m/+X/6P/u/+//7f/q/+n/6P/n/+b/5f/l/+X/5f/m/+b/5P/k/+b/
5v/m/+b/5v/m/+f/5//k/+T/5P/k/+T/5P/l/+f/6f/p/+j/6P/q/+z/7v/u//D/8f/x
//D/7v/s/+j/5f/m/+n/7P/t/+3/7f/t/+3/7v/s/+v/6//q/+n/6f/m/+P/4P/c/9n/
2v/b/93/4P/f/93/2//a/9f/1v/W/9b/1//Z/9r/3P/a/9r/2f/Z/9j/2f/b/93/2f/Y
/9b/1v/Y/9//5//t//j/CgAfADMARwBiAH8AmgCyAMsA4QD2AP0A9ADNAIMAJgDQ/4//
bP9i/2j/cv+E/5z/r/++/8z/1f/a/+L/5f/l/+T/4//h/+D/3v/d/+D/4v/k/+f/5f/n
/+T/4v/l/+b/5//p/+n/6f/p/+j/5v/l/+X/5P/o/+r/7//x/+7/7v/s/+n/6//s/+z/
7v/x//P/9P/0//T/9P/1//b/9v/2//b/+P/3//j/9//2//j/+P/5//v///8BAAEAAwAA
AP//AAABAAUACQAOABIAEQARABMAEwAWABYAFwAaAB4AIQAjACUAJQAlACUAJgAoACoA
LAAwAC4ALAApACYAJwAoACkAKwAoACYAJQAkACEAIQAdABoAGgAYABYAEwAPAAsABgAC
AAIA///+/wAA/P/6//f/9P/u/+r/5f/k/+P/5f/o/+v/6f/l/+D/3f/f/93/3v/f/97/
3f/b/9j/2f/Z/9j/1f/Y/9r/2//c/9r/2v/b/9v/2//b/9v/2//b/9z/3P/c/9r/2v/Z
/9j/2f/a/97/4P/e/9z/3P/c/93/3f/e/+D/3f/c/9v/2v/c/9z/2//b/9//4P/g/9//
3P/c/9v/2f/b/9v/3P/c/9//3//f/97/2v/c/9z/2//c/97/3v/d/9z/2//a/9n/2f/Z
/9n/3P/c/9r/2v/Z/9j/1//W/9n/2v/c/93/2//a/9n/2P/Y/9j/2f/b/9//3//e/97/
3P/e/+D/4P/g/+H/4f/g/+D/4P/e/93/3f/f/+H/4f/j/+X/5//p/+b/4v/f/93/3//f
/+D/3v/d/9r/1v/T/9D/z//P/9D/0v/R/9D/0P/N/8z/zP/M/87/z//P/9D/zv/O/83/
zf/M/83/z//R/9X/0v/O/87/zv/P/9P/2//o//z/EwAnAD0AWABzAI4ApAC5ANMA7gD1
AOYAuwB1AB4AzP+J/2T/XP9e/2b/fP+Y/6//vP/E/8n/0v/Y/9z/3f/d/93/3f/c/9r/
2f/X/9j/2f/b/97/4f/f/97/3v/e/97/3//h/+P/5f/m/+L/4f/h/+D/4v/i/+X/5f/m
/+j/6P/n/+f/6P/o/+r/6v/r/+v/6v/q/+r/6//s/+7/7v/u//D/8v/0//T/9P/y//L/
8//1//j/+//8/////f/7//v/+////wMACAAMAAwADQAQABEAEgASABMAFgAcAB8AIQAj
ACMAIwAjACQAJQAmACcAKgApACoAKgAqACUAJAAjACMAJAAkACUAJgAkACMAHgAaABoA
GAAWABMAEQANAAgABAD+//n/9v/2//j/+P/3//b/8P/s/+f/5v/l/+X/5v/n/+X/4//g
/9//3P/Z/9n/2f/a/9v/2//a/9r/2f/X/9P/1f/Y/9r/3P/a/9r/2//b/9f/1//X/9f/
2//c/9z/3P/Z/9j/1v/U/9f/2P/c/97/3f/a/9n/2P/Y/9f/1//Y/9n/2v/b/9z/2f/Y
/9b/1f/Z/9r/2v/Z/9r/3P/d/93/2//b/9z/3P/e/9//4P/g/9r/2v/Y/9X/2P/a/97/
3v/e/97/3v/b/9n/1//V/9r/2v/Y/9j/2P/Y/9j/2P/Y/9j/2f/Z/9r/2v/a/9r/2P/Y
/9n/2//b/9v/2v/a/9z/3v/g/+D/3f/d/9z/2v/d/+D/4f/j/9//3//f/93/3f/d/93/
3f/e/9z/2//b/9n/1//W/9L/0//S/9D/z//O/83/zf/O/9D/z//O/87/zf/M/8z/zP/O
/8//z//Q/9D/0P/P/8//zP/L/8v/y//N/9D/0P/Q/9T/1//Z/+H/8v8MACMAOwBZAHQA
jwCiALYAywDlAPAA5QDEAIcANwDi/5r/cf9i/1z/ZP98/5L/pP+1/8L/yP/N/9T/2P/a
/9v/2//b/97/3v/d/93/3P/c/9z/3f/h/+X/5P/k/+L/4v/i/+P/5P/l/+b/5v/o/+n/
6//s/+7/7v/x//H/9P/2//b/9f/z//T/9P/2//f/+f/6//r/+//8//7/AAAAAAAAAAAC
AAUACAAJAAoACAAIAAkACwAQABMAFAAXABkAGQAbAB0AHAAdAB8AIAAmACkALgAxADEA
MAAwADIANAA3ADkAOwA9AD8AQQBEAEEAQAA/AEAAQgBEAEUARgBAAD4APAA7AD0APAA8
ADwAOgA5ADQAMAAuACwAKgAnACgAJwAlACQAHgAZABYAFgATABIAEAAOAAwACgAHAAgA
BwAHAAgACQAGAAMA///9/////f/+//////////7//P/8//3//f/7//3//v/+//7//P/8
//3//f/9//3//f/9/wAAAgADAAQAAQAAAP7//P/9//7/AgAEAAUABAAFAAYABgAFAAUA
BgAGAAYABgAGAAQABAADAAMABAAEAAMAAQADAAYACAAJAAYABQAFAAQAAwADAAMAAgAG
AAYABQAEAAMAAgD//////////wIAAgAAAAAA/v/+//7//v8AAAAAAQABAP7//v/+//7/
AAAAAAEAAwAGAAcABwAIAAUABgAHAAYABwAJAAoACgAHAAYAAwABAAMABQAHAAcACgAL
AAwADQAMAAoACQAJAAoACQAJAAYABAACAP///f/8//v/+//8//7//f/8//z/+//6//r/
+v/7//3//v8AAP7//P/5//f/9f/1//b/9//5//j/+P/2//j/+////wkAFAAkADsAUQBl
AHoAkwCwAMYA2QDzAAwBFwEOAekAowBOAPr/s/+K/4D/gP+K/5z/sv/H/9r/5v/r//b/
BAAHAAcABgAFAAYABgAFAAUACAAKAAwADwANAA8ADAAKAAwADAAMAA0AEAARABIAEgAP
AA8AEAAQABMAFAAYABkAGQAaABkAFwAXABgAGAAaABsAHQAeAB4AHAAcAB0AHgAhACIA
IwAmACUAJgAlACQAJwAoACoALQAwADMANAA3ADUANQA3ADkAOwA9AEAAQgBEAEUASABJ
AEsATABOAFIAVQBXAFgAWQBbAFsAWwBcAF8AYABhAGQAYwBkAGQAZABjAGIAYQBhAGIA
YABfAF4AXABbAFYAUgBVAFQAUwBRAE4ASQBDAD4APAA5ADgAOgA4ADYAMwAwAC0AKgAm
ACYAJgAnACkAKwAqACcAIwAhAB8AGwAaABkAGgAbABsAGgAbABsAGgAXABgAGgAbABwA
GgAaABsAGwAZABkAGQAZAB0AHgAeAB4AIAAgAB8AHgAcABwAHwAgACAAHgAeAB4AIQAh
ACIAJAAlACYAJwAoACQAIgAfAB0AHwAgACAAHwAdABwAGgAXABYAFQAVABQAFwAXABcA
FgAWABQAEgASABMAFAAVABYAEwARAA8ADQAOAA4ADAAMAA4ADgAOAA4ADAAKAAkABwAJ
AAoACwAMAAsACgAKAAsACgAJAAcABgAIAAoADAAMAAkACQAIAAYACAAIAAYABQAFAAcA
CQAJAAgABwAGAAUABQAEAAQABQACAAEAAQD+/wAA/v/7//n/9f/z//L/8v/w/+//7v/u
//D/8P/x//L/7v/t/+v/6v/s/+7/7//x/+7/7f/t/+3/5f/m/+j/6v/u//P/+f8BAAoA
GAAtAEcAYQB+AJsAsgDEANcA7wACAf8A7AC9AHEAGADI/4//cv9s/3D/fP+S/6r/v//Q
/9j/4f/o/+z/7//v/+7/7f/w//D/7//v/+3/7v/v//H/9P/3//X/9P/0//T/9P/1//T/
8//y//D/8//1//j/+v/4//j/+//7//v//P/7//n/+v/8//3/AAD9//3//P/6//3//v8A
AAIAAwACAAEAAgACAAQABAAEAAYABgAHAAkABwAHAAUABQAHAAkADQARABEAEwAWABgA
GwAdACEAIwAkACQAJQAoACoALQAvADEAMgAzADQANgA0ADQANAA2ADUANgA2ADYANQA0
ADMAMwAwAC4ALQAsACwALQAqACgAJAAgABwAFwAZABcAFAASABEADQALAAwABgACAP3/
+P/5//j/9v/4//P/8f/w/+//8f/v/+z/6//t/+v/7P/t/+z/6//p/+b/6f/r/+z/6//o
/+j/5//m/+j/6P/p/+n/6f/p/+n/6f/p/+r/6v/q/+v/7P/s/+z/6f/o/+r/6v/s/+z/
7v/w//H/8f/y//T/8P/u/+z/6v/s/+7/7//x//L/8v/x/+//7//w//D/7//v/+//8P/w
//H/8f/x//D/7f/w//H/8f/0//L/7//u//D/8P/w//D/7v/t/+z/6//t/+z/6f/o/+v/
7P/t/+7/7f/s/+z/6//r/+z/7f/u//D/8P/x//P/8v/x/+//7v/y//b/+v/8//v/+//6
//j/9v/2//T/8//2//n//P/9//r/+f/4//f/+P/4//n/+//1//H/7v/o/+v/7P/s/+3/
7P/r/+v/7P/q/+f/5P/i/+P/5P/m/+j/5//n/+b/5v/o/+j/5//n/+b/5//p/+v/4f/g
/+T/6v/s//H/+/8FAAwAHAA3AFMAbQCCAJkAsgDKAOMA/QAMAQMB6gC3AGkAEgDE/4//
dv9y/3b/gP+Y/7T/zf/a/+D/5//u//D/8f/x//D/7//z//T/9P/1//T/9P/0//X/+P/7
//n/+P/6//z//v8BAP7//f/8//r/+f/5//r/+v/8//z//////wIABAAEAAMABAAGAAcA
CgAGAAUAAwAAAAMABAAGAAgACAAIAAgACgAKAAwADAAMAA8AEAASABUAFQAVABMAEwAW
ABcAGgAdAB8AIQAkACYAJgAnACoAKwAuADAAMwA4ADgAOQA5ADkAPAA9AD4AQABBAEIA
QwBGAEUARABCAEAAPwBAAEEAQwBAADwAOQA2ADYANwA0ADIAMAAuACwAKQAmACMAHwAc
ABwAGQAYABoAFQASAA4ACgAIAAYAAwAEAP7//f/9//3/+//5//b/9f/3//X/9v/3//T/
8//x/+7/8P/x//H/7//v//D/8P/w//D/8P/x//H/8f/z//X/9//2//b/9f/0//L/8v/x
//D/8v/y//X/9v/0//L/8v/y//T/9f/3//r/+f/4//f/9v/3//j/+P/5//j/+P/3//X/
9f/2//b/9f/z//P/9P/0//P/8f/v/+z/6//w//P/9f/y//D/7//t/+j/5v/o/+r/7P/u
//D/7f/t/+3/7f/u/+7/7P/s/+n/6P/n/+b/5v/m/+f/5//p/+r/6//s/+z/7P/t/+//
7v/t/+v/6v/u//L/9v/4//X/9f/0//L/9P/0//L/8f/v//H/8//z//b/9//4//n/+P/2
//X/9f/y/+//7f/o/+n/6P/m/+X/5P/j/+P/5P/n/+f/5//o/+b/5P/j/+L/4P/h/+H/
4v/j/+T/5P/l/+H/4f/i/+P/4//i/+T/6P/q/+v/7//3/wYAHgA3AE8AaQCGAJ0AtgDK
ANsA7QD+AP0A5ACtAF0ACAC6/4f/dP9y/3b/hv+e/7r/zf/U/9r/3//g/97/5P/l/+X/
5f/p/+r/6v/r/+n/6v/r/+3/7P/v/+3/7P/t/+7/7//x//D/8f/y//L/9P/1//f/+P/2
//T/9f/z//X/+P/5//n/+P/4//f/+P/1//X/9P/y//b/+v///wQAAwACAAEAAgAAAAIA
AgACAAQABAAFAAcABwAHAAUABQAIAAsAEAAVABIAEwAVABYAGgAdACIAJQAlACQAJAAm
ACgAKwAtAC8AMAAxADIANAAyADIAMgA0ADYAOAA5ADoANQA0ADMAMwAwAC4ALQAsACwA
LQAqACgAJgAiAB4AGQAbABkAFgAUABEADQALAAwACQAIAAYABAABAP7/+v/6//T/8//z
//P/9P/z//H/8f/x/+//8P/x/+7/7f/r/+j/7f/v//D/7//t/+z/6v/o/+v/7P/u/+//
6//r/+v/6//r/+z/7P/s/+//8P/w//D/7f/s/+7/7v/w/+7/7v/u//H/8f/y//T/8v/y
//L/8v/1//b/9v/3//b/9P/x/+3/7//w//D/7//w//H/8//0//L/8f/w/+7/6//u/+//
7//r/+r/6v/p/+z/8P/w//L/7//u/+3/7P/q/+n/6P/n/+3/7v/t/+7/7P/s/+z/7P/q
/+r/6//r/+z/7P/s/+z/6v/q/+v/7f/y//P/8//0//L/8v/y//D/8//1//b/9v/2//b/
9P/z//H/8//1//X/9//3//f/9//0//D/7f/r/+z/7f/v/+7/6//o/+T/4f/g/9//3//g
/+P/4//j/+T/4P/e/93/3P/f/+H/4v/k/+P/4v/g/9//3f/d/97/3//j/+T/4v/g/+T/
5//t//X/CAAiADsAVQBxAI4AqQDCANYA6wD/AAQB9QDKAIMAKQDU/5j/c/9m/2r/ev+S
/6z/wv/P/9b/2v/f/+L/5P/p/+v/7P/t/+3/7P/q/+n/6f/q/+v/7f/v//P/8v/y//D/
8P/w//H/8v/z//T/9P/w/+//7//u//D/8P/z//P/9v/4//j/9//0//T/8//0//b/+f/7
//z/+f/4//j/+P/6//r/+v/8//3/AAABAAIA///+//7///8DAAUABQAHAAUABQAHAAkA
CQALAA4AEAAUABcAHAAfACAAIAAhACQAJgApACsALQArACsAKwAsACwALAAsAC4AMQAy
ADIAMgAtACwAKwArAC0ALAAsACwAKgApACQAIAAiACAAHgAbABsAGQAWABQADwAJAAUA
BAADAAIAAAD+//j/9P/v/+7/7v/v//H/8//z//H/7v/t/+n/5f/k/+P/5P/l/+X/5P/j
/+P/4v/f/+L/5P/l/+b/5//o/+r/6//n/+X/4//h/+X/6P/q/+z/6v/q/+n/6P/p/+r/
7v/w/+7/7P/s/+z/6f/n/+b/5v/o/+r/7P/u/+z/7P/r/+v/6v/q/+n/5//o/+r/6//r
/+n/6f/q/+r/6//r/+v/6v/m/+j/6P/n/+b/6v/s/+z/7P/s/+n/6f/p/+n/6v/o/+T/
4v/m/+j/6v/s/+n/6P/o/+f/5v/m/+b/5v/o/+j/6f/r/+3/7f/s/+z/7f/w//P/9P/x
//H/8P/u//H/8v/x//H/7//x//P/8//z//P/8//z//T/8v/x//H/8P/v/+//7P/t/+z/
6v/p/+f/5f/k/+T/5P/j/+L/4v/k/+T/5f/m/+X/5f/k/+T/5P/k/+P/4//j/+P/5P/l
/+H/4v/m/+b/5v/p/+v/8//+/w4AIQA5AFcAcgCJAKIAvADNAOEA+AD9APAA0QCTADoA
4v+f/3j/bP9o/27/hP+i/73/0P/c/+H/4v/k/+n/6//s/+3/8P/y//P/9f/0//T/9P/1
//b/+f/3//b/9//4//n/+//6//v//P/8//3//f/+//7/+v/4//n/9//5//z//f/9////
AAAAAAIAAAABAAEAAAADAAQABgAIAAgACAAIAAoACgAMAAwADAAOAA4ADwARABIAEwAS
ABMAFwAZAB0AIQAeAB0AHQAcACEAIwAnACkAKwAsAC4AMgA1ADcAOAA5ADoAOwA8AD4A
PAA8ADwAPgA/AEAAQABAAD4APgA+AD8APQA6ADgANgA3ADcAMwAwAC8ALAApACUAJQAj
ACAAHgAaABUAEgASAA4ADAAJAAYABgAGAAUACAAEAAMAAwADAAIA///7//n/+v/3//f/
9//2//X/8//w//X/9//4//f/9P/0//P/8v/0//T/9f/1//T/9f/2//f/+f/6//r/+v/9
//7//v/+//r/+P/5//j/+//6//v//P//////AAACAAAAAAAAAAAAAAAAAP/////+//7/
/f/7//z//v///////v/9//3//P/9//3//f/8//v//v//////+v/4//f/9f/4//j/+P/3
/wMAAAD8//r/+P/2//b/9//4//n/+f/4//X/9P/y//L/8v/y//X/9v/4//n/+P/4//j/
+P/4//j/+f/7//v/+//6//r/+P/6//z//P/+///////+//7//v/8//v/+//9//////8B
AAEAAQABAAAA/v/9//3//P/7//v/+P/3//T/8P/t/+3/7f/u//D/7//t/+v/6v/q/+r/
6//s/+3/7//w//L/7v/s/+n/5//m/+f/6f/r/+v/6P/k/+D/4P/l/+3/9/8CABIAKQBB
AFUAagCBAJwAtgDJAN8A+gAFAfgA2QCdAEYA7P+l/3r/bv9u/3b/hv+e/7P/yP/W/9//
5v/s/+7/7//v/+//7v/u/+3/7f/w//T/+P/9//z//f/5//b/9v/2//b/9//4//n/+v/6
//j/9//3//b/+f/6//7///8BAAQABQAFAAMABAAEAAYABAAFAAUABAABAAAAAAAAAAMA
BAAFAAgACAAKAAoACgALAAwADgARABEAEwATABUAFAATABQAFQAWABkAHQAgACIAIwAm
ACcAKQAqACwAMAA1ADkAPAA/AD4APQA8ADwAPAA8ADwAPgA8ADwAOwA6ADoAOgA6ADsA
PAA6ADkAOAA3ADcAMwAwADEAMAAvAC0AKgAlAB8AGgAYABMAEAAQAA8ADgAMAAoABgAC
AP3//P/9////AgAFAAQAAQD9//v//P/5//n/+f/4//f/9f/y//P/8//y/+//8P/y//P/
9P/y//L/8//z//P/8//z//P/9//4//j/+P/1//T/8v/w//P/9P/4//r/+P/2//b/9v/4
//n/+//+/wAAAAAAAAAA/P/6//f/9f/5//r/+v/5//n/+v/6//n/+//7//z//P/9//3/
/f/8//X/9v/1//P/9f/2//j/+f/2//T/8v/v//D/8v/0//f/+//6//f/9v/1//T/8//z
//P/8//2//b/9P/0//L/8v/y//L/9P/0//X/9f/0//T/9P/0//T/9P/1//f/9//3//b/
9v/4//r//P/8//z//f/9//z/+v/6//j/9//5//v//f/9//v/+//7//v//P/6//n/+f/7
//v//P/6//f/9P/w/+3/6v/p/+n/6v/s/+3/7v/w/+v/6P/m/+T/5f/n/+j/6v/q/+r/
6f/p/+f/5//o/+n/7f/s/+b/4v/i/+n/8f/5/wYAGgAxAEcAYQB6AJEAqgDAANMA7wAI
AQ8BBgHhAJcANgDg/6H/gP92/3j/gv+W/7D/xf/U/9z/4//s//L/9f/1//T/8//y//L/
8f/x//P/9P/1//f/9v/5//f/9v/0//T/9P/1//n/+//9//7/+//7//z//P/7//r//P/7
//7/AAAAAP////8AAAAAAgAEAAUABQAEAAMAAgACAAIABgAGAAYACAAGAAgACAAIAAYA
BgAHAAkADAAPABAAEwASABEAEgATABYAGQAdACAAIAAhACQAJQAkACQAJQAoAC0AMQA0
ADcANQA1ADUANgA2ADYANgA4ADYANgA1ADQANAA0ADQANQA2ADQAMwAyADAALwAqACYA
JwAmACUAIwAfABsAFgASABAACwAIAAgACgAKAAkACAADAAAA/P/8//b/9f/1//X/9f/z
//D/7//w/+3/7f/t/+7/7//v/+7/7v/v/+//7f/v//D/8P/w/+7/7v/v/+//7f/t/+3/
7f/x//L/8v/y/+//7v/s/+r/7P/s/+//8P/z//L/8//0//L/8f/x//L/8//0//X/9v/0
//T/8//z//b/9v/1//P/9P/2//f/9//1//P/8v/w//P/8//z//L/7v/w//D/7//w//D/
8f/x//D/8P/w/+//7f/s/+v/6//t//L/7//u/+3/7P/r/+v/6//r/+//8P/v//D/7v/u
/+7/7v/u/+7/7//v/+z/7P/s/+z/7P/s/+3/7//0//X/9f/2//T/9v/4//j/+P/5//n/
+P/4//j/9v/1//P/9f/3//f/+P/5//r/+//4//T/8f/v//D/7//v/+z/7v/s/+n/5//m
/+X/5f/m/+f/5//n/+j/5P/i/+H/4P/h/+P/5P/m/+T/5P/j/+P/4f/h/+L/4//l/+b/
6P/q/+r/6//x//v/DAAkADsAVQBxAIgAnwC0AMoA3wD1AAAB+wDeAJ8ARwDs/6b/f/9y
/3L/fP+M/6T/vv/P/9j/3P/l/+z/7v/w//H/8f/x//H/8P/u/+3/7f/u/+//8f/1//n/
+P/4//b/9P/y//H/9f/3//n/+v/3//f/+P/4//j/+P/7//v//P/+//7//f/7//z//P/+
/wEAAwAEAAQAAgACAAMABAAEAAQABAAGAAYACAAIAAgACgAKAAsADQARABMAEwAVABQA
EwAUABUAFQAXABoAHAAhACMAJwApACcAJgAmACgALgAxADMANQA4ADkAOgA8ADoAOgA6
ADwAPAA8ADsAOgA1ADQAMwAzADMAMgAyADIAMAAvACoAJgAmACQAIgAfABwAGQAVABIA
DgAJAAYABgAHAAYABAACAP///P/4//j/8//z//T/9f/4//f/9f/1//P/7//u/+3/8P/x
//H/8P/w//H/8f/v/+3/7v/u/+7/7P/s/+3/7f/s/+3/7v/v//H/8v/y//L/8v/y//H/
8P/w//D/8//0//T/8v/y//L/9f/1//b/+P/4//j/+P/4//b/9v/1//X/9v/2//X/8//z
//T/9P/z//D/7//v/+7/8v/z//T/9P/u//D/8P/v//D/8P/x//H/9P/0//T/8//w/+7/
7P/r//P/9P/y//L/8v/y/+//7f/r/+n/7v/u/+z/7P/u/+7/7v/u/+7/7v/v/+//8P/w
//D/8P/t/+z/7P/t//L/8//z//T/9P/2//j/+P/2//f/9//2//b/9v/0//P/8//1//f/
9//5//n/+f/5//f/9P/y//H/7//t/+z/6P/r/+r/6P/n/+X/4//i/+L/4v/h/+D/4P/h
/+D/4P/g/+D/4f/h/+L/4//k/+T/5f/h/9//3v/d/9n/3v/m/+j/7P/t/+v/7f/6/xAA
IwA7AFcAeACTAKoAwgDTAOcA+AD7AOgAuQBtABYAyP+R/3b/cv90/4L/mv+2/8n/1P/a
/93/3v/g/+b/5//n/+f/6v/s/+3/7//s/+z/7P/t/+//8//y//L/8P/w//D/8f/y//P/
9P/0//X/9f/2//b/9v/2//n/+f/6//z//P/7//r/+v/5//r//f///wAAAAD///7//v/+
/////v/9//7///8CAAMABAACAAIAAwAFAAkACwALAA0ADgAPABIAFQAUABUAFwAYAB0A
HwAjACUAJgAmACcAKgAtAC8AMAAxADEAMQAxADIAMgAyADIANAA3ADgAOAA4ADMAMAAt
ACsAKwAqACoAKgApACkAJQAiACEAHgAbABcAGQAZABgAGAATAA0ACQAIAAUABAACAAAA
AAD+//v//P/3//f/+P/5//f/9f/y//H/7//r/+r/6f/r/+3/7v/u/+7/7//v/+3/6//s
/+z/7P/t/+7/8P/x/+3/7f/t/+3/7//w//D/8P/w//D/7//u/+z/7P/v//D/8v/y//T/
9v/2//X/9f/2//T/9P/0//T/9P/0//P/8//2//b/9f/z//T/9v/3//f/9P/z//P/8v/x
//H/8f/w/+7/8v/0//X/8v/w/+//7f/x//L/8//z/+//7v/t/+3/6//t/+3/7v/w/+//
7//t/+v/6v/q/+r/6//s/+7/7//t/+3/7f/t/+7/8f/z//T/9P/z//L/8P/x//P/9P/2
//j/+P/4//j/9v/z//L/8//1//b/9v/2//3/+v/3//b/9P/0//T/9P/0//T/9P/0//H/
8P/v/+7/7f/s/+v/6v/o/+j/6P/o/+b/5P/i/+D/4//m/+n/7P/q/+j/5v/k/+b/5v/m
/+b/5v/m/+b/5v/k/+T/5P/k/+v/8P/1//r/DAAeADAAQgBfAHoAlQCwAMMA1gDpAPwA
8gDoAA==
         </WaveFormData>
      </LeadData>
      <LeadData>
         <LeadByteCountTotal>10000</LeadByteCountTotal>
         <LeadTimeOffset>0</LeadTimeOffset>
         <LeadSampleCountTotal>5000</LeadSampleCountTotal>
         <LeadAmplitudeUnitsPerBit>4.88</LeadAmplitudeUnitsPerBit>
         <LeadAmplitudeUnits>��V</LeadAmplitudeUnits>
         <LeadHighLimit>2147483647</LeadHighLimit>
         <LeadLowLimit>268435456</LeadLowLimit>
         <LeadID>V4</LeadID>
         <LeadOffsetFirstSample>0</LeadOffsetFirstSample>
         <FirstSampleBaseline>0</FirstSampleBaseline>
         <LeadSampleSize>2</LeadSampleSize>
         <LeadOff>FALSE</LeadOff>
         <BaselineSway>FALSE</BaselineSway>
         <ExcessiveACNoise>FALSE</ExcessiveACNoise>
         <MuscleNoise>TRUE</MuscleNoise>
         <LeadDataCRC32>1691227173</LeadDataCRC32>
         <WaveFormData>
NAA0ADQANAAyADAALgAsACkAJgAjACAAHQAcABsAGgAYABYAFAASAA4ADAAKAAgABgAG
AAYABgAFAAQAAwACAP///v/9//z///8AAAEAAgD///7//f/8//v/+v/5//j/+v/6//r/
+v/8//z//P/8//7//v/+//7//v/+//7//v/+//7//v/+/wAAAAAAAAAAAAAAAAAAAAAD
AAQABQAGAAQABAAEAAQAAgACAAIAAgACAAIAAgACAAAAAAAAAAAAAAAAAAAAAAAAAAAA
AAAAAAAAAAAAAAAAAAAAAP7//v/9//3//P/7//r/+v/6//v/+//7//r/+v/4//j/9f/3
//v/+//8//z/+//7//3//f/9//3///8BAAIAAgACAAIAAgACAAIAAgD+//7//////wIA
AgACAAMAAQAAAP7//v/////////9//z/+v/4//f/9P/z//H/7f/u/+7/7f/t/+3/7f/s
/+z/6v/q/+z/7P/r/+v/6v/q/+r/6v/p/+n/6P/n/+f/5//m/+b/5v/p/+n/7f/1/wQA
GAAwAEoAZQCGAKQAwgDdAPsAGQEkASIBCAHHAG8AFQDL/6L/lP+O/4//nv+1/8j/2P/h
/+X/5f/p/+z/7P/t/+7/8f/x//H/8P/u/+//8P/w/+//7//v/+//8v/y//P/8//z//X/
9f/y//T/9v/3//f/9f/1//X/9v/2//f/+P/4//v//P/8//z//f/9//3//f/+//7/AAAA
AP7/AAAAAAAA//8AAAAAAQADAAQABQAHAAcABwAJAAoACwALAA0ADgAQABMAEwAUABQA
FgAYABsAHgAfACMAJwAmACgAKgArAC0ALwAwADEAMAAwADEAMQAvADAAMAAwADEALwAw
ADAAMgAxADEALwAtACwAKQAmACMAIgAfABsAGwAZABYAFQAQAAsABwADAAUAAwAAAP//
/v/7//n/9v/y//L/8//z//D/7//u/+z/7P/r/+z/7f/s/+v/6f/o/+n/7P/r/+r/6v/o
/+b/4//j/+P/4//k/+b/5v/m/+b/5//n/+b/5P/o/+r/7P/u/+v/6v/r/+r/7P/r/+v/
6f/n/+n/6//s/+r/6v/q/+r/7f/t/+7/7//t/+z/6//p/+n/6v/r/+r/6//q/+n/6P/o
/+j/5//n/+f/6P/o/+f/5v/q/+v/6//q/+j/6P/o/+j/5P/k/+T/5f/n/+f/5v/m/+b/
5//n/+f/5P/k/+T/5P/j/+X/5//n/+f/5v/m/+X/6f/p/+n/6f/t/+//8P/w//D/8P/w
//D/7v/u/+z/7P/t/+3/7v/u//D/8f/x//D/7v/u/+7/7f/q/+f/5v/k/+D/3//f/9//
3//d/93/3v/d/93/3f/d/9r/2v/a/9r/3P/c/9v/2//c/9z/3v/e/9v/2//a/9n/1//Z
/9r/2v/a/93/4f/j/+v/+v8MACAAOABTAHQAlgC0AM0A5QD7AAoBBgHkAJsAPwDr/6//
kv+K/4r/jf+c/7H/vv/K/9P/2f/b/9//4P/g/+H/4v/h/+H/4f/g/+D/4f/i/+L/4//j
/+P/4//k/+T/5f/l/+P/5f/l/+L/4v/k/+X/5f/m/+f/6P/q/+j/6f/q/+r/6v/q/+n/
6P/s/+3/7v/v//L/8v/0//T/8f/y//H/8P/x//L/8v/z//H/8v/z//X/9v/3//r//P/8
//v//P/8////AwAEAAYABgAIAAoADQANAA0AEAATABYAGAAaABsAHAAdAB0AHQAfACAA
IgAjACAAIAAfAB4AIAAfACEAIgAhAB8AHgAbABwAHAAaABgAFAASAA4ACQAJAAcABAAD
AAIA///9//v/+v/3//P/8f/u/+v/6f/m/+b/5v/n/+f/5P/j/+L/4P/h/9//3//f/97/
3f/b/9r/2v/c/9r/2P/a/9r/2v/Z/9v/2//b/9z/3P/c/9z/3P/d/93/3P/a/9r/2v/a
/9r/2v/a/9z/3P/e/93/3f/b/9v/3f/f/+D/3v/c/9r/2P/b/9v/3P/d/97/3v/e/93/
2v/a/9r/2P/c/9z/3P/c/93/3v/e/9//3f/e/97/3f/c/9z/3P/a/9r/2v/a/9r/2v/a
/9v/2f/Z/9j/2P/a/9v/2//b/9z/3P/c/9z/1//Z/9v/2//a/9r/2//b/9//3//f/9//
4f/j/+T/5P/j/+L/4f/g/+H/4v/h/+L/5f/l/+b/5v/m/+f/5//m/+P/4v/h/9//3//d
/93/3P/a/9n/2f/Z/9b/0//S/9L/z//P/8//z//Q/9D/0P/Q/9H/0P/O/83/zf/O/9H/
0v/T/9P/0v/R/9P/z//M/87/zv/P/9H/1//h//D/AgASACYAQwBiAIIAogC3ANEA6wD2
AOoAwgB/AC8A4/+p/4z/hv+C/4P/kv+n/7r/yP/N/9P/2f/d/9z/3P/d/97/3f/d/93/
3P/Z/9n/2f/Y/9r/2//c/93/3v/e/9//3//f/+H/4f/e/+D/4v/j/+P/4//j/+P/5P/k
/+X/5v/m/+n/6v/q/+r/6v/p/+j/5//q/+r/7P/s/+z/7v/u/+7/7//w//D/8f/x//L/
8//1//X/9f/3//j/9//3//n/+v/9/wEAAgAEAAUABgAHAAkACwALAA4AEQASABQAFgAX
ABkAGwAcAB0AHgAeAB8AHwAfACAAIAAgACAAHQAdABwAHgAdAB0AGwAaABoAGAAWABUA
FAARAA0ACgAHAAMAAQD9//n/9v/z//T/8//x//H/7v/r/+n/5v/k/+T/5f/l/+P/4f/f
/9z/3f/b/9v/2//Z/9n/2P/Y/9j/2v/Y/9b/2f/a/9v/2//a/9n/2P/Y/9r/2v/a/9r/
2//b/9r/2P/Y/9j/2P/Y/9r/2v/c/9z/2//Z/9j/1f/X/9n/2//c/9r/2v/a/9r/2P/X
/9f/1//Z/9r/2//b/9v/3P/d/9z/3v/e/97/3v/e/97/3f/d/9r/2v/Z/9f/2v/c/97/
3P/c/9z/3P/a/9r/2v/b/9n/2f/Y/9j/2v/b/9v/2//c/9z/3P/c/9f/2f/b/9v/3v/e
/9//3//e/93/3P/b/9//4f/i/+L/4f/g/9//3v/g/+L/4v/k/+T/4//j/+L/3//f/97/
3P/c/9z/3P/b/9r/1//W/9T/1P/T/9P/0//U/9H/0P/Q/8//z//P/8//zv/O/87/zv/Q
/9D/z//P/8z/zP/O/87/z//P/87/zf/P/8//zv/M/87/0//X/9//7f8AABIAJgBAAF0A
egCYAK4AxwDjAPMA6gDKAIwAQQDx/7P/l/+O/4j/iP+X/6b/sf+8/8b/zf/V/9n/3f/c
/9z/3f/e/93/3f/d/9z/3v/f/+D/4P/h/+H/4f/h/+T/5P/l/+X/4//l/+X/4v/l/+j/
6v/r/+7/7//w//L/8P/x//L/8v/z//T/9P/0//f/9//3//f/+v/6//z//P/+/wAAAAAA
AAMABAAEAAUABQAGAAcACQAMAA0AEAASABMAEwAVABYAFgAZABkAGgAdACAAIwAnACcA
JwAqAC0ALAAuADAAMQAzADUANgA3ADgAOAA5ADkAOwA8ADwAPAA6ADcANwA2ADYANQA1
ADMAMAAwAC4ALAAtACwAKQAlACUAIwAgAB8AHQAZABYAEwARAA8ADAALAAoABwAFAAIA
AgAEAAcACQAFAAEA/f/4//v/+//9/////f/9//z//P/6//z/+v/4//v//P/9//3//P/7
//r/+v/8//z//P/8////AQACAAIAAAD+//z/+v/9//7/AQACAAQAAwADAAEAAQADAAUA
BgAFAAQAAwACAAIAAQABAAEABAAEAAQAAwADAAQABQAEAAUABAADAAIAAgACAAEAAQAB
AAIAAgACAAIAAgAAAAAAAAABAP/////+//7/AAABAAEAAQD+//7//v/+//z///8CAAMA
AgACAAMAAwAGAAcACAAJAAoACwALAAoACAAIAAgACAAKAAoACAAIAAkACQAKAAoACwAN
AA4ADgAMAAwADAALAAgABQAEAAIAAgABAAEAAQD+//v/+v/6//v/+//7//v//P/8//z/
/P/8//z/+//7//r/+v/8//z/+f/5//j/9//3//f/+P/6//r/+//7/wEACQAYACoAPABQ
AGkAigCsAMwA5QABARsBLgEqAQoBxQBvAB8A2/+2/6r/pv+p/7b/yf/a/+j/7//z//v/
BQADAAIAAgACAAYABwAIAAgACgALAAwADAAMAAsACgAJAAwADAANAA0ADQAPAA8ADAAO
ABAAEQARABMAEwATABQAFAAVABYAFgAXABgAGAAYABsAGwAbABsAHAAcAB4AHgAeACAA
IAAgAB8AIAAgACEAIwAmACkALQAtAC0ALwAwADMAMwA1ADYANgA5ADkAOgA+AEAAQgBF
AEcARwBKAE0ATQBOAE8ATwBTAFUAVgBXAFoAWgBbAFsAXQBeAF4AXgBeAFsAWwBaAFgA
VwBXAFUAVgBWAFQAUgBRAFAATQBJAEUAQwBAAD8AQAA9ADsAOQA2ADMALwAtACwAKQAn
ACQAIwAkACYAJwAkACMAIgAgAB8AHQAdAB0AHAAbABkAGAAZABwAGwAaABoAGgAaABkA
GgAbABwAHgAcABwAHAAcAB0AHQAcABoAHgAgACIAJAAiACAAIAAeACAAHwAfAB0AHgAh
ACQAJgAkACQAJAAkACMAIQAgAB8AHgAeAB4AHQAZABgAFwAUABQAFAAUABQAFgAWABUA
FQAXABgAFgAWABYAFgAWABYAEgAQAA4ADQAPAA8ADgAOAA0ADQAMAAsACAAIAAgACAAG
AAkADAANAA0ADAAMAAsADAALAAoACQAIAAkACQAIAAkACgALAAwACgAKAAgACAAJAAkA
CgAKAAgACQAJAAgABgAGAAYABQAGAAMAAgAAAPz/+//7//v/+f/1//P/8v/x//H/8f/x
//D/8P/w//D/8f/w/+7/7f/t/+7/8f/y//D/7//t/+v/6f/p/+j/5v/o/+n/7//3/wEA
DgAiADgAUgBxAJIAsADMAOUABQEfASYBFAHkAJEANwDp/7P/nP+Y/5j/n/+u/7//zv/W
/9v/4f/p/+//8P/w//H/8v/x/+//7f/q/+z/7f/u/+7/8P/x//L/8//z//L/8v/x/+//
8f/x/+7/7//y//T/9f/1//X/9f/2//T/9f/2//b/9//4//j/+P/5//n/+f/5//r/+v/8
//z//P/+//7//v///wAAAAABAAEAAgADAAUABAADAAQABAAHAAcACQAKAAwADwAPABAA
FAAWABgAGwAcABsAHQAfACMAJgApACsAKwArACoAKQArACwALgAvAC0ALgAuAC4ALgAr
ACsAKgAsACsAKwApACcAJgAjACAAHAAaABYAEQARABEAEAARAA0ACQAGAAMAAgD///v/
+f/6//f/9f/y/+7/7v/v/+//8P/v/+7/7P/r/+n/6f/p/+n/6f/o/+j/6P/q/+j/5v/o
/+j/6P/n/+n/6f/p/+r/6f/o/+f/5v/q/+v/6//q/+j/6P/o/+j/5v/m/+j/6P/q/+v/
7f/t/+v/7f/v//D/7f/s/+v/6v/r/+v/7P/t//D/8P/w/+//7v/u/+7/7P/t/+z/6//q
/+z/7v/v//H/8P/w/+//7f/y//L/8//y//D/8P/w//D/6//q/+n/6f/r/+v/6v/q/+r/
6//r/+v/6v/q/+r/6v/q/+3/8P/x//D/8P/x//H/8f/x//H/8f/1//f/+P/4//r/+v/6
//r/+P/4//b/9v/5//n/+v/6//z//f/9//z/+v/6//r/+f/0/+//7P/o/+r/6//t/+//
7P/p/+j/6P/l/+X/5f/l/+b/5v/m/+b/5v/m/+X/5f/m/+b/6P/o/+n/6f/o/+f/5f/l
/+j/6v/o/+f/7//5/wEAEAAoAEQAXABzAIwArADIAOMAAQEXARgBAgHOAH0AJwDd/6//
nP+a/5r/of+0/8n/2P/g/+P/5//v//P/8v/y//P/9P/1//X/9f/0//P/8//z//L/9v/3
//j/+f/8//z//f/9//v//f/9//r/9//4//j/9//4//n/+v/8////AQADAAQABAAEAAMA
AgABAAEAAQABAAIAAgAEAAQABAAGAAYABgAJAAoACgALAAsADAANAA8ADwAPABEAEgAT
ABMAFQAWABoAHQAdAB4AIAAiACQAJwApACkALAAvAC8AMAAxADEANAA1ADUANQA3ADgA
OgA7ADoAOgA5ADgAOQA3ADgAOAA2ADUANQAzADIAMgAwAC4AKwAqACcAIwAhAB8AHAAb
ABoAFwAVABMAEQAPAAwACwAIAAUAAwAAAPz//P/9//3//P/7//r/+P/5//f/9//3//X/
9f/0//T/8//0//H/7v/w//D/8P/v//D/8f/y//T/9P/0//T/9P/2//f/9//2//X/9P/z
//L/9P/0//b/9v/2//X/9f/z//P/9f/3//j/+P/4//j/+P/4//f/9//3//b/9v/2//X/
9f/2//f/9v/1//T/8//y//D/8P/v/+//8v/0//X/9f/v/+7/7v/t/+3/6//s/+7/7v/u
/+7/7v/u/+7/7//t/+3/7P/s/+r/6f/n/+X/5//o/+n/6v/n/+n/6//r/+7/7v/v/+//
8P/v/+7/7f/y//X/9//4//j/+P/4//j/9v/2//T/9P/1//X/9v/2//f/+f/6//r/9v/2
//b/9f/y/+//7v/s/+j/5//n/+f/6P/l/+T/5P/l/+f/6f/r/+j/5v/k/+L/5v/m/+X/
5f/k/+T/5v/m/+f/5//m/+X/5//l/+T/5v/k/+P/5//x////FAAsAEAAVgBvAIoAqgDE
ANkA7wAFAQoB8gC4AGkAFwDR/6n/nv+c/5z/pf+2/8n/1v/a/93/4//l/+P/5//o/+r/
7P/r/+v/6//q/+v/7f/v//D/7v/t/+z/6//u/+7/7//v//H/8//z//D/8v/0//X/9f/0
//P/8v/y//T/9f/2//b/9v/2//X/9P/z//P/8//z//j/+v/+/wAAAAACAAIAAgABAAAA
/v/9////AAABAAMAAgABAAIAAgAGAAcACgAMAAwADwAPABAAEwAWABkAHQAcABsAHQAf
ACEAJAAnACkAKQApACgAJwApACoALAAtAC8AMAAwADAALwArACoAKAApACkAKgApACYA
JgAkACIAHwAeABsAFwAWABUAEwATABMADwAMAAkACQAHAAQAAwABAP3/+v/2//L/8v/z
//P/8//z//P/8v/z//H/8f/x//D/7//t/+z/7v/w/+7/7P/s/+z/7P/r/+z/7f/u//D/
7//u/+3/7P/w//H/8f/w/+7/7v/u/+7/7v/u//D/8P/w/+//7//t/+//8f/z//T/9P/0
//T/9P/2//X/9f/1//X/9P/z//H/8P/w//D/7v/x//L/8//0//L/8v/x//H/7//w//D/
7//s/+z/7f/t//H/8f/w//D/7//u/+3/7P/q/+r/6v/r/+z/7f/t/+7/7v/v/+//7//s
/+z/7P/s/+v/7f/v/+//7v/u/+//7//z//P/8//z//T/9f/1//T/9f/2//f/+P/4//j/
9v/2//n/+f/6//r/+f/5//j/9v/y//L/8v/x//H/7//v/+7/6f/n/+b/5f/l/+P/4//k
/+X/5f/l/+X/4v/i/+L/4v/m/+b/5f/l/+P/4v/j/+L/4//j/+L/4f/l/+X/4P/e/+L/
5f/r//H///8SACYAPABYAHcAnAC8ANQA6wABAQkB/ADSAIoANwDt/7n/n/+S/5D/mv+p
/7z/zf/W/9z/4f/n/+n/6f/q/+r/6//s/+v/6//r/+r/6v/r/+z/7P/u/+//8P/x//L/
8v/z//P/8v/z//L/7v/t/+7/7v/t/+//7//v//D/8P/x//L/8v/z//T/9P/0//f/9//3
//f/9//2//f/9v/2//j/+P/4//v//P/8//3/+//8//3////9//3///8AAAEAAQADAAQA
BAAHAAcACAALAA4AEQAVABgAGQAdACEAHwAgACEAIQAkACUAJQAlACQAJAAlACUAJQAm
ACYAJgAoACUAJQAkACYAJQAlACMAIgAiACAAHgAdABwAGQAVABUAEwAQAA8ACwAHAAQA
AQABAP///P/7//f/8//w/+z/7f/u//D/8f/u/+3/7P/q/+n/5//n/+f/5f/l/+T/5P/i
/+T/4v/g/+X/5v/n/+f/5//n/+f/6P/n/+b/5f/k/+j/6f/p/+j/6P/o/+j/6P/r/+z/
7//w/+3/6//q/+f/5v/n/+j/6P/q/+r/6v/q/+z/6//r/+v/6//q/+n/5//o/+j/6P/m
/+n/6v/r/+z/6f/o/+b/5f/n/+j/6P/n/+r/7P/q/+r/6v/q/+r/6v/q/+v/6P/n/+X/
5P/l/+f/6P/p/+j/6P/o/+j/4//l/+f/5//q/+r/6//r/+3/7f/t/+3/7f/v//D/8P/x
//L/8//0//L/8v/w//D/8//z//T/9P/0//X/9f/0//D/8P/w/+//8f/v/+//7v/s/+v/
6//r/+j/5f/k/+T/4//j/+P/4//j/+T/5f/m/+b/5v/l/+X/4v/i/+T/5P/l/+X/5P/j
/+P/5f/o/+T/4P/h/+P/6f/3/wQAFgAqAEQAXwB6AJoAvgDZAPEADQEaARIB8ACtAFcA
AQDD/6T/nP+U/5X/pP+5/8r/2P/f/+P/5//p/+v/7P/u//D/8v/z//T/9P/y//P/9P/0
//X/9f/1//X/+P/4//n/+f/5//v/+//4//j/+v/7//v/+P/3//b/9v/4//n/+v/6//v/
/P/8//z////////////+//7/AAAAAAEABAAFAAYABwAIAAgACQAJAAoACwANAA8ADwAR
ABIAFQAVABcAGAAXABkAGAAYABoAHAAeACEAIwAjACYAKQAsAC4AMAAxADIAMwAzADMA
NAA0ADUANQA1ADYANgA2ADcANQA2ADYANAAzADMAMQAvAC4AKwAoACkAKAAlACEAIQAf
ABwAGwAXABMAEAANAA0ACwAIAAcABwAFAAQAAgACAAIAAwADAP///f/7//j/+f/3//f/
9//1//X/9P/0//b/+P/2//T/9P/0//T/8//1//X/9f/2//j/+P/4//j//P/9//3//P/+
//7//v/+//v/+v/7//r/+//7//z/+//9////AQACAAIAAgACAAIAAQD///7//f8AAAAA
AAD//wAAAAAAAP7//f/8//v/+v/9//7//v////3//v/+//3/+P/4//n/+f/5//n/+v/6
/wAAAgAAAP7//P/6//j/+P/4//n/9//3//b/9v/2//f/9//3//b/9v/2//b/9v/5//z/
/f/9//z//P/7//v/+//7//v/+//9//7//v/+//7//v/+////AAD//wAAAQABAAIAAgAC
AAMAAwACAAAAAAAAAP///P/5//j/9v/2//X/9f/1//T/8f/w//D/7P/r/+r/6f/r/+z/
7f/u//D/8P/v/+//7f/s/+3/7P/r/+v/6v/p/+f/5f/k/+L/4P/l/+v/7//1/wQAGAAw
AEYAXQB8AJ4AvgDXAPEAEQEiAR4BAgHHAG0AFQDP/6j/mv+W/5f/pP+3/8j/2P/j/+f/
6f/t/+z/7P/t/+7/8f/x//H/8P/z//X/9//4//f/9//3//f/9v/2//f/9//1//f/9//0
//T/9v/3//f/9//3//f/+P/8////AgAEAAQABAADAAIAAgABAAAA///+//7/AAAAAAIA
BAAEAAQABwAIAAgACQALAAwADQAPAA0ADQAPABAADwAPABEAEgATABUAFAAUABcAGgAd
ACEAIwAjACYAKQArAC4AMQAzADQANQA1ADUANQA0ADQAMwAxADIAMgAyADMAMQAyADIA
MAAvAC8ALQAvADAALwAuACsAKgAnACMAHwAdABoAGQAVABEADgALAAsACQAGAAUABAAB
AP///P/9//7/AAABAP7//f/8//r/+f/3//f/9//0//P/8f/w//L/9P/y//D/8v/y//L/
8f/z//P/8//0//T/9P/0//T/9P/1//X/9P/0//T/9P/0//T/9P/2//b/+P/3//f/9f/2
//n//P/+//z//P/8//z/+//5//j/9//4//j/+P/3//j/+P/4//b/+v/6//r/+v/6//r/
+f/5//j/+P/3//X/9P/0//X/9f/0//P/8//y//T/8//1//b/+P/2//b/9v/2//b/9P/0
//T/9f/1//X/9P/0//T/9f/1//X/9P/0//T/9P/z//X/9//3//j/+P/5//n/+P/3//b/
9f/4//v//f/+//3//P/7//r//P/8//r/+v/8//3///8AAP3//f/8//r/+//8//3//f/+
//v/+v/4//X/8//y//H/8P/t/+z/7P/u/+//8P/x/+7/7P/q/+j/6v/q/+n/6f/q/+r/
7P/s/+v/6//q/+n/6//p/+T/4v/k/+f/7//1//3/DAAeADIASgBnAIQApADCANkA8wAP
ARoBFAHyAKsATwD9/8X/qP+g/57/n/+s/8H/0v/e/+X/6//x//X/8//y//L/8v/z//P/
8//y//L/8//0//T/8//z//P/8//2//b/9//3//f/+f/5//b/9//6//z//f/6//n/+P/4
//j/+f/6//r//P/+////AAAAAP///v/9/wAAAAACAAIAAgAEAAQABAADAAQABAAFAAMA
BAAFAAcACQAJAAsADAANAA0ADwAQABIAFQAVABYAFwAYABkAGwAbABsAHgAhACMAJgAp
ACsALAAtAC0ALQAsACwALQAtACwALAArACoALAArAC0ALgAtACsAKgAnACgAKAAmACQA
IwAiAB8AGwAXABUAEgARAA8ACwAIAAUACAAHAAUABQAGAAMAAQD+//r/+P/3//X/8v/x
//D/7v/u/+3/7v/v/+//7//u/+7/8P/y//D/7v/w//D/8P/v/+3/7f/t/+7/8P/w//D/
8P/w//H/8f/w/+7/7v/u/+7/7P/s/+7/7v/x//H/8v/x/+//8f/z//T/8v/y//L/8v/z
//P/9P/1//T/9P/0//P/8//0//X/9P/1//T/8//y//D/8P/v/+//8f/y//L/8f/w//D/
8f/x/+//7//w//D/8v/v/+//7v/q/+7/7f/s/+v/6v/r/+z/7f/v/+//7//u/+7/7v/v
/+//7//u/+7/7v/u/+n/6//t/+3/8P/w//H/8f/z//P/8//z//X/9//4//j/+v/6//r/
+v/4//j/9v/2//n/+f/6//r/+P/5//n/+P/0//T/9P/z//D/7f/s/+r/6v/p/+n/6f/p
/+f/5//o/+f/5//n/+f/5P/k/+T/5P/m/+b/5f/l/+L/4v/k/+T/5f/l/+T/4//j/+P/
5v/m/+b/6f/v//f/BQAWACYAPABYAHMAkACuAMgA3wD3AAUBAAHmAKYAUQD//8X/p/+g
/5z/nP+j/7T/x//W/97/4//r//H/8//x//D/8P/w//D/7//u/+z/7v/v//D/8P/z//P/
8//z//L/8v/z//P/9f/3//f/9P/0//b/9//3//n/+f/5//r/+f/5//n/+P/7//z//P/8
/////////////v/+/wAAAAAAAAIAAgACAAEAAgACAAMABAAGAAgACwALAAsADQAOAA0A
DQAPABAAEgAVABUAFgAWABgAGgAdAB0AHQAgACMAJgAoACoAKwAvADEAMgAzADIAMgAz
ADMAMAAwAC8ALgAvAC0ALgAuACwAKwArACkAJgAmACQAIgAhACAAHQAZABUAEwAQAA8A
DgALAAkABwAFAAMAAAD///7/+//5//b/9P/0//X/9f/1//X/9f/0//H/7//v/+//8f/x
//D/8P/w//L/8P/u/+7/7v/u/+3/6//r/+v/7P/v//D/8f/y//P/8//y//D/8v/y//L/
8v/y//L/9P/0//P/8f/w/+3/7//z//f/+v/5//j/9//2//T/8//z//P/9v/2//b/9f/y
//L/8v/w//L/8v/y//L/9P/0//P/8//x//L/8v/x/+//8P/y//P/8f/x//L/8v/w/+3/
7f/s//T/8v/x//D/7//u/+z/7P/s/+3/6//r/+r/6v/r/+3/7v/v//D/8P/w//D/6//t
/+//7//u/+7/7//v//H/8f/x//H/9f/3//j/+P/6//r/+v/6//n/+P/1//T/9v/3//n/
+v/5//n/+P/2//T/9P/0//P/8P/t/+z/6v/o/+f/5//n/+b/4//i/+L/4f/h/+H/4f/i
/+L/4v/i/+T/5P/j/+P/4v/i/+T/5P/i/+H/3//d/93/3f/i/+T/5v/p/+n/6//1/wQA
FAAkAD4AXQB8AJ4AugDPAOUA9wD8AOwAvgBzACMA3/+z/6D/nP+a/5//sP/D/9D/2P/d
/+H/4//n/+j/6P/p/+r/7P/t/+7/7v/s/+3/7v/u/+//7//v/+//8P/w//H/8f/v//H/
8f/u//D/8v/z//P/9P/1//b/+P/3//f/9//2//f/+P/4//j/+v/7//z//f/7//r/+//6
//r//P/8//z//f/+//7//////wAAAQADAAUABQAHAAgACQAJAAsADAAMAA8ADwAQABIA
FAAWABkAHAAdACEAJQAjACQAJQAlACQAJQAlACUAKQAqACwALQArACwALAAsACsAJwAm
ACQAJAAjACMAIQAgACAAHgAcABsAGgAXABMAEwATABIAEwAQAAsABwADAAEA///8//v/
+//5//j/9v/1//b/+P/5//X/8//x/+7/7f/r/+v/6//s/+3/7f/u/+z/7v/s/+r/7v/u
/+7/7f/t/+3/7f/u/+7/7v/u/+7/7v/v/+//7v/u/+7/7v/u//D/8P/y//L/8//z//T/
8//z//X/9//4//X/9P/z//L/8v/x//H/8f/z//T/9f/1//L/8v/y//D/8v/y//L/8v/w
//D/7//v//H/8v/y//H/7v/u/+//7//v/+//8P/w//L/7//v/+7/7P/s/+3/7v/u/+7/
7v/s/+3/7P/r/+n/6//q/+r/6//u/+7/8P/y//H/8f/y//T/8v/z//L/8f/0//b/9//4
//j/9//3//b/9v/1//X/9P/0//X/9v/4//n/+P/3//b/9v/2//b/9v/1//T/8//y//D/
8P/w//D/7f/s/+v/6v/p/+j/5//m/+X/5P/j/+L/5f/m/+f/6P/m/+b/5v/m/+T/5P/k
/+T/5P/k/+T/5P/i/+L/4v/i/+X/6P/r/+7//v8OAB4ALgBKAGYAggCeALUAygDfAPQA
7QDmAA==
         </WaveFormData>
      </LeadData>
      <LeadData>
         <LeadByteCountTotal>10000</LeadByteCountTotal>
         <LeadTimeOffset>0</LeadTimeOffset>
         <LeadSampleCountTotal>5000</LeadSampleCountTotal>
         <LeadAmplitudeUnitsPerBit>4.88</LeadAmplitudeUnitsPerBit>
         <LeadAmplitudeUnits>��V</LeadAmplitudeUnits>
         <LeadHighLimit>2147483647</LeadHighLimit>
         <LeadLowLimit>268435456</LeadLowLimit>
         <LeadID>V5</LeadID>
         <LeadOffsetFirstSample>0</LeadOffsetFirstSample>
         <FirstSampleBaseline>0</FirstSampleBaseline>
         <LeadSampleSize>2</LeadSampleSize>
         <LeadOff>FALSE</LeadOff>
         <BaselineSway>FALSE</BaselineSway>
         <ExcessiveACNoise>FALSE</ExcessiveACNoise>
         <MuscleNoise>TRUE</MuscleNoise>
         <LeadDataCRC32>3291404315</LeadDataCRC32>
         <WaveFormData>
MAAwADAAMAAtACwAKwAqACYAJAAiACAAHQAcABsAGgAZABgAFwAWABMAEgARABAADwAO
AA0ADAALAAoACQAIAAUABAADAAIABQAGAAcACAAFAAQAAwACAAAAAAAAAAAAAgACAAIA
AgAEAAQABAAEAAQABAAEAAQABAAEAAQABAAEAAQABAAEAAYABgAGAAYABgAGAAYABgAJ
AAoACwAMAAoACgAKAAoACAAIAAgACAAGAAYABgAGAAYABgAGAAYABgAGAAYABgAGAAYA
BgAGAAYABgAGAAYABAAEAAQABAACAAIAAwADAAEAAQABAAIABAAEAAMAAwACAAEAAAD/
/wEAAwADAAMAAwADAAQABQAFAAUABgAJAAcABwAHAAcABwAIAAgACAAGAAUABQAIAAgA
CAAIAAgACgAJAAcABgAIAAgABwAFAAMAAQD//////v/7//r/9//4//j/+P/4//b/9v/1
//T/8v/y//P/8//1//X/9f/z//P/8//x//H/7//v/+//7v/w/+7/7v/u/+r/6//w//n/
BQAVACgAPgBVAHEAjgCmAMMA3gDrAPIA5gC+AIQARwASAPb/7P/j/97/4v/p/+//9f/2
//b/9P/3//j/+P/3//f/+f/5//n/9//1//X/9P/y//L/9P/0//X/9f/1//P/9f/1//X/
9P/z//X/9v/3//f/9//2//b/9//3//j/+f/5//n/+v/6//v//f/9//3//f/8//z//P/+
//3//f/9//3//P/8//7///////////8BAAMAAwAFAAUABQAGAAcACAAJAAoACwAMAA0A
DwARABIAFAAWABkAHAAbABwAHgAeACIAIwAkACYAJgAoACcAJgAlACQAIwAiACQAJAAm
ACcAKAAoACgAKAAkACMAIgAeABwAHAAZABcAGQAXABUAEQAOAAoACAAFAAMAAgAAAP//
///9//z/+f/4//f/9f/0//P/8v/w//D/8P/v//D/8f/w/+//7f/s/+3/7v/u/+//7v/s
/+r/6P/m/+b/5v/m/+n/6P/p/+r/6v/q/+n/6P/s/+3/7v/w/+3/7f/w/+//7//u/+z/
7P/s/+z/7v/w/+//7v/t/+z/7//w//H/8v/w//D/7v/t/+7/7v/u/+7/7P/r/+v/6v/s
/+z/6//p/+v/7f/r/+v/6f/u/+7/7v/u/+z/7P/s/+z/6f/o/+f/5v/p/+n/6f/p/+n/
6v/q/+r/6f/p/+n/6f/p/+n/6f/r/+n/6f/p/+n/7P/t/+3/7f/u//H/8f/x//P/8//z
//T/8//y//H/7//v//L/8v/y//T/9P/0//P/8//y//L/8v/v/+3/6//p/+X/5f/l/+P/
5f/j/+L/4v/g/+D/4P/g/9//3v/e/97/3//f/9//3//h/9//4f/h/9//3//f/9//2//c
/9z/3P/c/9z/3v/d/+D/6f/1/wMAEgAmAEMAYQB8AJIAqQDAANEA1gDEAJgAXAAjAPb/
4P/Y/9P/0P/S/9n/2//f/+T/5v/o/+n/6P/o/+f/5//m/+X/5P/h/+L/4//j/+L/5P/m
/+b/5//n/+f/5f/n/+b/5f/j/+H/4f/i/+P/4//k/+T/5f/n/+X/5v/n/+f/5f/m/+b/
5//o/+n/6v/r/+7/7v/u//D/7v/t/+z/6//q/+r/7P/t/+3/7f/t/+//8P/x//T/9f/y
//L/8v/y//j/+v/8//7//f///wEAAgABAAIABAAGAAkACgAMAAwADwAPAA8AEAARABQA
FAAUABMAEgARABAAEgASABQAFQASABIAEgASABEAEQARAA4ACwAKAAYAAwADAAEA///7
//z/+v/6//n/9v/0//H/7//s/+n/5//j/+b/5//n/+j/5f/k/+L/4v/j/+H/4f/h/97/
3f/b/9r/2//c/9z/3f/c/9z/3P/c/97/3v/e/97/4P/e/97/3v/e/97/3f/c/97/3f/c
/9z/3P/d/+H/4f/h/+D/3v/e/97/3v/g/+L/3v/c/9r/2P/b/9z/3f/e/+D/4P/e/93/
3P/c/9z/3P/b/9v/3P/c/93/3v/e/93/3//h/9//3//d/97/3v/c/9z/3P/c/9z/3P/c
/9z/2//b/9v/2//b/9z/3P/c/93/3f/d/93/2//b/9v/3f/d/93/3f/d/+D/4f/h/+H/
4P/j/+P/4//h/+H/4f/i/+P/5P/l/+X/4//m/+b/5v/o/+j/6P/n/+P/4v/i/+L/4v/h
/+D/3//b/9v/2//Z/9f/1f/U/9T/1P/U/9T/1P/V/9T/1P/U/9T/0//S/9H/0//R/9P/
0//S/9P/1P/V/9X/1P/Q/9D/0P/O/87/0//W/9//6//1/wAAFgAxAFEAbACAAJcAsAC/
AL4AqAB+AEoAFwDs/9j/0v/H/8L/yP/R/9f/2//c/97/4P/j/+L/4v/h/+H/3//f/9//
3f/c/9v/2f/W/9n/3P/d/9//3//f/93/3//f/9//3v/d/93/3v/f/9//3//e/97/3//f
/+D/4f/h/+P/5P/k/+X/4//j/+P/4//k/+T/5P/m/+f/5//n/+f/6P/o/+r/6//t/+3/
7f/v/+3/7f/v/+//7f/u/+//8P/2//j/+v/8//z//f/+//7///8AAAIABAAHAAgACgAK
AA8ADwAPABAADwASABIAEgASABIAEgASABIAEAAQAA8AEAAQABAAEAAPAA8ADwAMAAoA
CgAHAAUAAwABAP//+//3//T/8//x//D/8P/v/+//6//p/+j/5f/j/+P/4v/i/+H/4P/e
/97/3//d/93/3f/b/9v/2v/a/9j/2P/X/9f/2//c/93/3v/b/9r/2f/Y/9n/2P/Z/9r/
2f/a/9r/2v/a/9n/2P/Y/9r/2//f/9//3P/a/9f/1v/Y/9j/2v/c/9v/2v/Z/9j/2P/Y
/9j/2P/b/9z/2//b/9z/3P/c/9z/3f/d/97/3v/e/97/3f/b/9r/2//Y/9f/2//c/97/
3P/c/9z/3P/a/9r/2v/a/9n/2f/Z/9n/2//c/9z/3P/d/93/3f/d/9z/2//a/9v/3P/d
/97/3//f/9//3v/d/97/4f/h/+H/4f/h/+H/4v/j/+T/5f/l/+T/5v/l/+T/4//i/+H/
3//e/97/3//g/93/2//Z/9f/1f/V/9X/0//U/9P/0//U/9L/0v/S/9L/0//S/9L/0v/V
/9X/1f/V/9P/0f/T/9P/0f/R/9H/0f/T/9L/0v/Q/9D/0P/Q/9P/3v/r//f/AwAUACoA
RQBjAHoAkgCrAMAAwQCuAIoAWgAkAPX/4v/c/9L/zf/S/9b/0//T/9f/3P/e/+L/4//i
/+L/4f/h/+H/4f/h/9//4f/h/+D/3v/g/+L/4v/j/+X/5f/j/+X/5f/l/+T/4//m/+j/
6v/r/+7/7v/v//H/8P/w//D/7//x//L/8v/z//X/9f/1//X/9v/2//b/+P/6//v//P/9
////AAADAAUABAADAAIAAwAGAAcACgALAA0ADgAPABAAEgASABIAEgAWABkAHAAeAB0A
HgAgACIAIQAiACQAJAAoACkAKgAsACwALgAtACwALQAuAC8AMAAwAC4ALgAtACwALAAs
ACwAKgApACgAJAAmACYAIwAhACMAIQAfABsAFwAUABMAEQAPAA4ADAALAAkABwAGAAMA
BgAHAAcACAADAAAA/P/6//3//f///wEA//////7//v/8//z/+//7//3//v///wAA///+
//3//P/9//z//f/+/wIABAAFAAYABAABAP7//P/9////BAAFAAUABAACAAIAAgACAAQA
BgAFAAQAAwACAAAAAAAAAAAAAwAEAAMAAwADAAQABQAGAAYABQAFAAQAAgACAAEA//8B
AAIABAAEAAQABAACAAIAAgACAAEAAQABAAEAAgAEAAUABgAEAAMAAgABAAMAAwADAAUA
AwADAAMAAwAHAAkACgALAAsADQAMAAsACwALAAsADAAMAAwADAALAAsADgAOAA4ADwAQ
ABEAEQAPAA4ADgAOAAsACQAHAAUABAAFAAYABQADAAEAAAAAAAIAAgACAAIAAwACAAIA
AgABAAEAAQABAP///f///////f/9//3//f/7//z//v/+//7//P/8//3/AgALABcAIQAs
AEAAWwB7AJwAsgDJAOQA+QAAAe4AwgCMAFUAJAAIAAAA+f/0//b/+/8BAAMABAAEAAgA
DwAPAA4ADAALAA0ADQANAAsADQANAAwACgAMAA4ADgAPAA8ADwANAA8ADwAPAA4ADQAP
ABAAEQARABMAEgASABMAEQASABMAEwAVABYAFgAXABgAGQAaABsAGgAaABoAHAAdAB0A
HQAdABwAHAAeAB8AIgAjACQAJwApACkAKwArAC0ALgAvADAAMQAyADMANAA1ADcAOQA6
ADwAPgBBAEQARABEAEUARABKAEsATABOAE0AUABQAFAAUQBSAFMAVABUAFIAUgBRAE4A
TgBOAE4ATwBPAE8ATABMAEwASQBHAEUAQwBBAD0APAA6ADoAOQA2ADQAMQAvAC8ALQAs
ACkAKwArACoAKgAnACYAJAAkACMAIQAhACEAHwAfAB4AHgAgACAAHwAfACAAIAAgACAA
IgAiACIAIgAiACAAIAAgACEAIgAiACIAJQAlACUAJgAkACMAJQAjACUAJAAiACIAJAAk
ACYAKAAoACgAKAAoACUAJAAjACIAJAAkACIAIQAdABwAGwAaABoAGQAZABgAGAAYABcA
FQAZABkAGQAYABkAGgAbABwAGAAWABQAEgARABEAEQARABEAEgASABIAEAAPAA4ADQAP
AA8ADwARAA8ADwAPAA8ADgAPAA8ADwAOAA8ADQALAAwADQAOABAAEAAQABAADwAOABAA
DwAOAA4ADgAOAA0ACQAIAAgACAAIAAcABgAFAAEAAQABAP///v/7//n/+P/4//j/+P/4
//X/9P/0//T/8//z//P/8//0//P/9v/3//T/8//y//H/8f/w/+7/7P/s/+z/7P/z//j/
/f8LABkALABEAGEAfQCWAKwAyQDkAO8A6gDMAJoAXgAnAAAA8v/u/+f/5P/o/+v/7f/t
/+7/7v/0//n/+f/4//b/9f/y//H/8P/t//D/8f/x//D/9P/2//b/9//0//P/8P/x//H/
8f/w/+//8v/0//b/9//1//T/9P/1//P/9P/1//X/9f/2//b/9//1//X/9f/1//j/+P/4
//r/+f/5//n/+f/6//r//P/9//3//f/9/////v/9//7//f///wAAAQACAAUABgAHAAgA
CwANAA8AEAAPABAAEgAUABcAGgAeACAAIQAfAB0AHAAfACIAIgAiACIAIgAiACIAIgAg
ACAAHwAfACAAIQAiACAAHwAeABoAFwAWABIADwAQAA8ADgALAAkABgAFAAMA///+//z/
+//7//n/+P/1//T/8//x//D/8f/w/+7/7v/v/+3/7f/t/+3/7f/s/+z/7v/u/+3/7f/t
/+z/6//q/+z/7P/s/+z/6v/o/+j/6P/q/+z/7f/u/+z/6//q/+r/6f/p/+z/6//t/+7/
7v/w/+7/7v/w//L/7//u/+3/7P/t/+7/7//w//L/8v/w/+//8P/w//D/8P/u/+3/7f/s
//D/8v/z//P/8v/z//D/7//1//b/9v/0//L/8v/y//L/7//u/+3/7P/v/+//7//v/+//
8P/w//D/7f/t/+3/7f/u/+//8P/z//P/8//z//P/8v/z//P/8//1//n/+v/7//v/+//7
//z/+v/6//r/+f/6//7///8AAAAAAAAAAP/////+//7//v/5//X/8f/t/+3/7//x//H/
8f/v/+7/7v/t/+z/6//q/+v/6v/q/+r/6f/p/+n/6f/r/+n/6//r/+r/6//s/+3/6f/q
/+z/7P/q/+b/6v/v//L/+/8NACEAMgBEAFkAdQCQAKoAxwDcAOMA2gC+AIoAUAAbAPj/
7P/m/+H/3v/m/+//8//z//L/9P/6//v/+v/6//n/+f/5//n/+f/3//X/9f/0//L/9f/4
//n/+//7//v/+f/7//v/+//6//n/9v/2//b/9f/2//b/9//5//r//P/+//////8AAAAA
AQAAAP///v/9//7//v/+/wAAAQABAAEAAQAEAAQABgAHAAcABwAHAAkABwAHAAkACQAL
AAwADQAOABMAFAAVABYAFQAXABkAGgAdAB4AIAAiACIAIgAjACIAJgAnACgAKgArAC4A
LgAuACwALAAsACwALQAsAC0ALQAqACoAKgAqACcAJwAnACQAIgAiAB8AHQAdABsAGQAV
ABYAFAAUABMAEAAOAAsACQAHAAUABAABAAAA///9//z//f/8//r/+v/5//f/9//3//X/
9f/0//T/8v/y//H/8f/0//T/9P/0//T/9P/0//T/9f/0//X/9v/5//r/+v/6//f/9f/z
//L/9P/1//n/+f/3//b/9P/0//T/9P/2//j/+P/4//j/+P/2//b/9v/2//b/9v/0//P/
8//0//X/9v/2//X/9f/0//L/8v/x/+//9P/3//b/9//0//L/8f/w/+3/7f/u//D/8P/w
//D/8P/w//D/8P/v/+//7//v/+z/7P/r/+r/6v/r/+z/7f/r/+v/6//t/+7/7//w//H/
8f/x//D/7//z//f/+P/5//n/+f/5//r/+f/4//f/9f/1//j/+P/4//v//P/9//3/+f/4
//j/+P/1//P/8f/v/+v/6//r/+n/6//p/+j/6P/p/+r/6//s/+j/5v/l/+T/5v/n/+j/
6f/p/+f/6f/p/+n/6f/p/+n/6f/o/+j/6P/k/+D/5P/n//D///8RAB0ALABAAFkAcwCO
AKAAtQDMANcAzACqAHgAQAAPAPL/7P/k/9//3v/i/+n/6//p/+r/7P/s/+n/6//s/+z/
7f/t/+3/7f/r/+z/7f/t/+z/7f/u/+3/7f/v/+//7f/v//H/8f/w/+//8f/y//P/8//w
/+7/7f/t/+//8P/x//H/8P/w/+//7//t/+3/7f/t//H/9P/3//z//f/9//3//f/8//r/
+v/5//v/+//7//3/+//7//3//f/+/wAAAgAEAAUABgAHAAgACgANABAAEgASABIAEwAU
ABcAGAAaABoAGwAbABsAHAAdACAAIAAgACEAIgAjACQAIgAgACAAHwAeAB4AHgAeAB0A
HQAdABoAGQAYABQAEQATABEADwALAAsACAAHAAUABQAEAAIAAQD+//v/+f/1//P/8//y
//L/9P/0//P/9P/z//H/8f/x/+//7//u/+7/8P/w/+//7//u/+7/7v/u//D/8P/w//D/
7v/s/+z/7P/v//D/8P/w/+7/7f/s/+z/7P/t//H/8f/x//D/7v/u/+//8P/z//b/9P/0
//T/9P/2//b/9v/2//X/9P/x/+//7v/u/+7/7v/x//H/8v/y//L/8v/x/+//7//x/+//
7//v/+7/7v/u//H/8f/w//D/7v/u/+7/7v/s/+z/7P/s/+//7//v/+//7//w//D/8P/t
/+3/7f/t/+3/7f/t/+//8f/x//H/8f/z//X/9v/3//b/9//1//P/9v/3//j/+v/6//r/
+v/5//f/+v/6//r/+P/4//j/9//z//L/8v/y//T/8//y//H/7P/r/+r/5//o/+f/5//o
/+j/6P/o/+j/5f/k/+T/5P/n/+f/5//n/+X/4//l/+X/5f/l/+X/5f/p/+j/5P/i/+L/
5P/m/+X/7P/5/wUAEwAoAEYAZwCHAJ4AsgDJANYA1QC8AJAAWAAkAP3/6v/e/9j/2f/e
/+b/6//r/+v/7P/w//D/7//w//D/7//v/+//7//v/+3/7//v/+7/7P/w//L/8v/z//H/
8f/v//H/8f/x//D/7//s/+z/7P/r/+z/7P/t/+//7//w//H/8f/x//L/8v/z//X/9f/1
//X/8//y//H/8v/z//P/8//z//X/9v/5//v/+f/5//n/+//5//n/+//7//3//v///wAA
AAAAAAAAAAAEAAcACgAMAA4AEAATABYAFgAWABcAFgAZABkAGQAaABkAHAAcABwAHgAe
AB4AHgAeABwAHAAbABwAHAAcABwAGwAbABsAGAAaABoAFwAVABUAEwARAA0ACQAGAAUA
AwD///7//P/7//j/9f/z/+//8f/z//T/9v/0//L/7//u/+v/6f/p/+n/6f/p/+j/6P/m
/+b/5f/l/+n/6v/r/+z/7P/s/+z/7P/q/+j/6P/o/+v/7P/s/+z/6v/p/+j/6P/q/+v/
7//v/+3/7P/q/+r/6P/o/+r/7P/u/+7/7v/u/+7/7v/u/+7/6//q/+f/5f/n/+j/6f/q
/+3/7f/u/+7/7f/s/+r/5//r/+3/6//r/+3/8P/u/+7/7v/u/+7/7v/u/+7/7f/r/+n/
5//o/+r/6//s/+3/7f/t/+3/7P/r/+r/6//s/+3/7v/v/+7/7//v/+//8P/z//P/8//1
//X/9f/2//b/9v/2//X/9//6//r/+v/6//r/+v/5//X/9P/0//T/9v/1//T/8//v/+//
7//t/+3/6//q/+r/6v/q/+r/6v/r/+r/6v/q/+3/7f/t/+3/7P/p/+r/6f/p/+n/6f/p
/+n/7P/u/+r/5v/i/+L/5f/u//f///8NACAANABJAGcAiACiALcA0ADjAOYA1gCuAHYA
PQAOAPj/8P/l/9z/4P/p//H/9//4//b/9v/1//j/+P/3//f/+P/5//r/+f/7//v/+v/4
//f/+P/3//f/+P/5//j/+//9//3//P/7//n/+v/7//v/+P/2//X/9f/1//b/9//3//n/
+v/6//v//P/9//7////+//7//v8AAAIAAwAEAAUABQAEAAUABQAFAAUABQAHAAgACQAM
AA0AEAASABQAFgAWABQAEgAQABIAFQAYABoAGQAaABwAHgAhACIAJAAkACkAKQApACoA
KQAsACwALAAuAC4ALgAuADAALgAuAC0AKgAqACoAKgAnACcAJwAkACQAJAAhAB8AIQAf
AB0AGQAVABIAEQAPAA0ADAAKAAkACAAHAAcABQAFAAUABAAEAAEAAAD+//7////9//3/
/f/7//v/+v/6//v//P/8//3//f/8//v/+v/6//r/+v/6//v/+v/7//z//v8AAAEAAgAC
AAEAAAAAAP7//f////3//v/+//3//v///wAAAwAGAAQABAAEAAQAAgACAAIAAgAEAAQA
AgABAAIAAgACAAIAAgABAAEAAAADAAQABAADAAMABQADAAMAAQAAAAAAAAABAAEAAgAC
AAYABgACAAAA/v/8//7//v/+//7////////////9//7//v/+////////////AAABAAIA
BQADAAMAAwADAAMAAwACAAEAAgAFAAUABQAFAAUABQAGAAcACAAJAAkABwAKAAoACgAI
AAgACAAHAAcABgAGAAYAAwABAP///f/7//v/+//5//v/+f/4//j/9//2//X/9P/0//T/
9f/2//f/9//3//f/9v/z//T/8//x//H/8f/x/+3/7P/s/+j/6P/o/+z/7f/w//X/BQAV
ACQANABLAG0AjACgALcA1ADpAOwA3gC8AIQASQAWAPj/8P/p/+L/5P/r/+//8//4//j/
+P/5//n/+P/2//X/9//3//f/9f/3//n/+v/6//v//P/7//v/+f/5//f/+f/3//f/9v/1
//X/9v/3//f/+f/4//j/+f/7//7/AQADAAIAAgABAAEAAAD///7//f/8//z//P/+/wEA
AQABAAEAAgACAAQABQAIAAkACgANAAwACwAMAAsACwAMAA0ADgAQABAAEAAQABMAFQAX
ABgAGwAcAB4AIAAiACQAJwAoACsAKwArACwAKwAsACoAKAAmACYAJgAmACgAKAAqACsA
KAAoACgAKAAoACkAKgAoACgAKAAlACMAIAAdABoAFQATABAADwANAAkACAAGAAUABQAD
AAIA//8AAAEAAQACAAMAAgAAAAAA/f/7//v/+//4//f/9f/0//b/9v/1//X/9v/2//b/
9v/4//j/+P/4//r/+P/4//j/+f/6//r/+v/6//n/+P/4//b/9//7//v/+//6//j/+P/7
//z///8CAAEAAAD///7//f/8//v/+v/6//r/+P/3//n/+v/7//z//////wAAAAD+//7/
/f/7//z//f/6//n/+//6//r/+v/4//f/9//2//j/+v/4//n/+//4//j/+P/4//j/+P/4
//j/+P/5//n/+f/5//n/+v/6//r/9//3//f/9//5//n/+f/7//3//f/9//3/+//7//r/
+f/9/wEAAgADAAIAAQAAAAAAAAAAAAAA//8BAAQABAAEAAMAAgABAP//AAAAAAEAAgAD
AAEA///9//j/9//2//P/9f/z//L/8v/z//T/9f/2//L/8P/v/+7/7//v/+//7//w/+//
8v/z//H/8f/x//H/8f/u/+r/5v/k/+j/7v/x//T/+/8HABMAJAA6AFEAbwCMAKAAtwDU
AOMA5gDYAKoAbAAzAAoA9v/w/+f/4v/i/+v/8f/1//b/+v/8//3/+//6//j/9//3//f/
9//1//f/9//2//T/9P/2//b/9//3//f/9f/3//f/9//2//X/9v/4//r/+//6//j/9//3
//X/9v/3//f/+P/6//v//f/7//v/+//7//z//P/8//7////////////+//7/AAABAAEA
AQABAAMABQAFAAcABwAHAAgACQAKAA0ADgAPABAAEAARABIAEgARABIAFAAWABgAGgAd
AB4AIQAhACEAIgAiACQAIwAiACAAIAAgACAAIwAiACMAIwAgACAAIAAgAB8AHwAfABwA
HgAeABsAGQAWABMAEAALAAoACAAIAAcABgAGAAUABQAFAAMAAgD///3/+//4//b/9f/0
//L/8v/y//H/8v/z//P/8//y//L/9P/0//P/8//y//L/8v/y//L/8v/y//L/9P/y//L/
8v/x//L/8v/y//L/8f/w//D/7//v//L/8f/0//T/8//0//L/8v/0//b/9v/2//b/9v/2
//b/9v/2//b/9v/0//P/8//0//X/9v/2//X/9f/0//L/8v/x/+//8v/1//T/9f/1//T/
9P/0//P/8//0//T/9P/0//D/7//v//L/8f/w/+//7v/v//D/8f/y//H/8f/x//H/8f/y
//L/8v/x//H/8f/x//D/7//u/+//8v/z//T/9f/2//f/9//3//j/+//7//v//f/9//3/
/v/9//z/+//5//n//P/8//z//v/+//7//f/5//j/+P/4//b/8//w/+3/7P/t/+7/7f/v
/+3/7P/s/+z/7P/s/+z/6f/o/+j/6P/r/+v/6//r/+n/5//p/+n/6f/p/+n/6f/n/+j/
6P/q/+b/5v/o/+3/9v///wkAGQAuAEIAXQB5AJIAqAC/ANAA1QDIAKIAbAAyAAcA8v/q
/+L/2//a/97/5f/t/+//8P/2//r/+f/3//b/9P/z//P/8//z//H/8//z//L/8P/y//T/
9P/1//P/8//x//P/9f/1//T/8//z//T/9f/1//X/9P/0//X/8//0//X/9f/3//j/+P/5
//v/+//7//v/+v/6//r//P/9//3//f/9//3//P/9//3/AAABAAIABQAFAAUABwAHAAUA
BgAHAAgACwAMAA0ADgAPABEAEwAUABMAFAAWABgAGwAcAB4AHgAkACUAJgAoACgAKgAp
ACgAJQAkACMAIgAlACQAJQAlACIAIgAiACIAHwAfAB8AHAAcABwAGQAXABYAEwAQAAsA
CwAIAAcABQADAAIAAAD///3/+//6//f/9//3//b/9v/2//b/9f/2//X/8//z//P/9f/1
//T/9P/0//T/8//z//P/8v/x//D/7v/u/+7/7v/w//D/8v/0//P/9P/0//T/9P/z//L/
8v/y//P/9//3//b/9P/x//D/8//0//f/+v/5//j/9//2//b/9v/2//b/+P/4//b/9f/0
//T/9P/0//P/8//0//T/9v/2//X/8//z//X/8//z//T/9P/1//b/9f/1//b/9v/0//T/
8P/v//f/9v/1//T/8//y//D/8P/w//D/8P/v/+7/7f/u//D/8f/y//P/8//z//P/8f/x
//H/8//x//H/8f/x//T/9f/1//X/+P/7//v/+//7//v/+//8//r/+v/6//n/+//+//7/
/v/+//7//v/9//n/+P/4//j/9v/z//D/7f/t/+3/7f/r/+v/6f/o/+j/5v/m/+b/5v/n
/+b/5v/m/+n/6f/p/+n/6f/n/+n/6f/m/+X/5P/j/+H/4P/m/+j/6P/q/+j/5f/s//X/
/f8HABoAMgBNAGsAhgCaAK8AxADPAMoArgCAAEoAGwD6/+7/5v/f/9r/4P/n/+v/7f/u
/+7/7v/v//D/8P/v/+//8P/x//L/8f/x//H/8P/u//D/8v/y//P/8//z//H/8//x//H/
8P/v/+//8P/x//H/9P/0//X/9//2//b/9v/1//X/9v/2//f/+P/5//r/+//5//j/9//4
//n/+f/5//n/+v/6//z//f/9//3//f///wEAAQADAAMABQAGAAcACAAJAAoACwAMAA0A
DwARABIAFQAWABgAGgAaABoAGwAaABsAGwAbABwAHgAiACMAJAAkACQAJAAkACMAIAAf
AB0AHgAeAB4AHgAbABsAGwAYABYAFgATABEAEwATABMAEQANAAoACQAHAAMAAgAAAP//
/v/9//3/+//9//3//P/8//r/+P/1//T/8f/v/+//7//y//P/8//0//L/8v/x//H/8v/y
//L/8v/0//T/9P/0//T/8v/y//L/8//0//T/9P/y//H/8P/w//D/8f/1//X/9v/2//X/
9v/2//b/+P/6//n/+P/3//b/9P/0//T/9P/3//j/9//3//b/9v/2//b/9f/1//b/9v/0
//T/8//x//T/9//2//f/9f/0//T/9P/1//X/9v/2//b/9v/y//H/7//v/+//8f/0//T/
9P/0//P/8v/x//D/8f/v//H/8v/z//P/9P/0//X/9v/3//j/+P/5//j/9//4//n/+v/9
//r/+v/6//n/+v/7//v/+v/6//r/+v/8//7//P/8//7//v/+//7//v/7//r/+f/4//b/
9v/2//b/8//y//H/8P/v/+7/7f/s/+r/6v/q/+r/7f/u/+//8P/u/+7/7v/u/+z/7P/s
/+z/7P/s/+z/7P/q/+r/6v/q/+r/6v/q/+r/9P/+/wgAEgApAEAAVwBuAIQAmgCwAMYA
xQDEAA==
         </WaveFormData>
      </LeadData>
      <LeadData>
         <LeadByteCountTotal>10000</LeadByteCountTotal>
         <LeadTimeOffset>0</LeadTimeOffset>
         <LeadSampleCountTotal>5000</LeadSampleCountTotal>
         <LeadAmplitudeUnitsPerBit>4.88</LeadAmplitudeUnitsPerBit>
         <LeadAmplitudeUnits>��V</LeadAmplitudeUnits>
         <LeadHighLimit>2147483647</LeadHighLimit>
         <LeadLowLimit>268435456</LeadLowLimit>
         <LeadID>V6</LeadID>
         <LeadOffsetFirstSample>0</LeadOffsetFirstSample>
         <FirstSampleBaseline>0</FirstSampleBaseline>
         <LeadSampleSize>2</LeadSampleSize>
         <LeadOff>FALSE</LeadOff>
         <BaselineSway>FALSE</BaselineSway>
         <ExcessiveACNoise>FALSE</ExcessiveACNoise>
         <MuscleNoise>TRUE</MuscleNoise>
         <LeadDataCRC32>601999912</LeadDataCRC32>
         <WaveFormData>
KgAqACoAKgApACgAJwAmACQAIgAgAB4AGwAaABkAGAAYABgAGAAYABYAFAASABAADgAO
AA4ADgANAAwACwAKAAcABgAFAAQABgAIAAoADAAJAAgABwAGAAQABAAEAAQABgAGAAYA
BgAIAAgACAAIAAgACAAIAAgACAAIAAgACAAKAAoACgAKAAoACgAKAAoACAAIAAgACAAK
AAwADgAQAA8ADgANAAwACgAKAAoACgAIAAgACAAIAAgACAAIAAgACgAKAAoACgAIAAgA
CAAIAAoACgAKAAoACgAKAAoACgAJAAkACAAHAAUABQAFAAcABwAHAAYABQAFAAUAAwAF
AAcACQAJAAoACAAIAAkACQAKAAoADAANAA0ADQANAA0ACwAMAA4ADgALAAoACgAMAAwA
DAAMAAwADAALAAkACQAMAAwACwAKAAkABwAFAAQAAwACAAAA/f/9//z//P/9//3//f/8
//v/+P/4//n/+v/8//z/+//6//j/+f/5//n/+P/2//T/8//z//T/9f/z/+//7v/0//n/
AQANABsAKwA+AFQAawCAAJYArAC5AMAAvACgAHYATQAlAA8ABgD9//b/+P/9/wAAAgAC
AAAA/f/9/////v/9//3//////////f/7//r/+v/6//j/+v/6//r/+P/4//n/+f/7//v/
+//4//r/+v/7//z/+v/6//r/+v/6//r//P/8//z//f/9//7///////7//v/+//7///8A
AP7/AAAAAP//////////AQAAAAAAAAABAAMAAwAFAAUABQAFAAYACAAHAAgACAALAAwA
DQAOAA8AEQAUABcAGQAYABkAGgAbAB0AHgAgACIAIgAhACAAHwAdAB0AHgAeACAAIQAi
ACMAIwAjACMAIwAiAB8AHQAcABsAGAAWABUAFAARABAAEAANAAkABwAGAAQAAgABAAEA
AAD9//z//P/7//n/9f/0//X/9f/0//T/9v/0//P/8v/w//D/8P/v//L/9v/0//P/8v/w
/+3/6//p/+r/6v/q/+r/6//s/+7/7v/t/+z/6v/u//D/8f/z//L/8//z//L/8v/y//D/
8P/u/+7/8P/y//H/7//u/+3/7//x//P/9f/z//P/8v/w//L/8v/y//L/7//v/+7/7f/x
/+//7v/s/+7/7//v/+//7v/y//H/8v/y//H/8P/v/+7/6//q/+n/6f/r/+v/6//r/+v/
7f/t/+3/7P/r/+v/6//r/+3/7f/v/+z/7P/r/+r/7P/t/+//8P/y//P/8//z//X/9f/1
//b/9//2//T/8v/w//L/8v/y//P/9P/1//X/8//z//P/8v/w/+7/7f/r/+f/5v/m/+b/
5//l/+X/5P/i/+P/4//j/+L/4f/g/+D/4f/i/+L/4v/i/+L/4//l/+T/4//i/+D/3f/d
/9//3v/d/93/3f/c/97/4//r//X///8PACQAPgBVAGYAdgCIAJkAoACWAHoATgAlAAMA
8f/q/+f/4v/g/+X/5P/k/+j/6v/r/+v/6//q/+n/6f/o/+f/5v/j/+X/5P/k/+T/5v/o
/+j/6P/m/+b/5//n/+b/5f/k/+D/4v/i/+P/5P/m/+b/5v/m/+b/5v/o/+j/5//n/+b/
5v/o/+n/6f/q/+z/7P/t/+7/7f/u/+3/6//p/+n/6f/r/+z/7P/s/+3/7//v//H/8f/w
/+//7//w//T/9v/3//v/+v/7//z//f/9//7//////wIAAwAEAAUABgAGAAcACAALAAsA
CwALAAoACQAJAAgACQALAA0ADwALAAsACwALAA0ACwAKAAoABwAEAAIAAQABAP3/+//6
//n/9//3//j/9f/y//D/7//r/+f/5f/k/+X/5f/j/+T/5f/l/+T/5P/k/+L/4f/g/9//
3v/d/9v/3f/g/93/2//e/97/3f/d/9//4P/g/+D/3//f/9//4P/g/9//3v/c/97/3v/d
/93/3f/f/+D/4P/i/+L/4P/g/97/3v/g/+L/4P/d/9v/2f/c/93/3v/f/9//3//e/9z/
3P/c/9z/3P/c/93/3f/d/+D/3//f/97/3v/f/9//3//e/97/3v/c/9z/3P/c/97/3v/e
/9//3v/d/9z/2//d/9//3//f/97/3f/d/93/2//d/93/3//d/97/3v/e/+H/4f/i/+L/
5P/l/+X/5f/j/+P/4//k/+b/5v/l/+T/5v/o/+j/6P/q/+r/6v/p/+X/5f/l/+T/5P/i
/+H/3//d/9z/3P/c/9n/1//X/9b/1P/V/9X/1f/W/9X/1P/U/9T/1P/T/9L/1P/U/9X/
1//Z/9n/2f/Y/9f/1f/R/9L/0//P/8//0v/W/9n/4f/n/+////8UAC4ARwBWAGgAfgCL
AIoAfABgADwAFwD3/+f/4P/X/9D/1P/b/97/4P/i/+L/5f/l/+P/4v/h/+H/3//f/9//
3f/c/9r/2f/Y/9n/3P/d/97/4P/g/+H/4f/f/9//3//c/97/3v/f/+D/4P/g/+D/4P/e
/97/4P/g/+L/4//j/+T/4//j/+L/4v/i/+L/4//k/+T/5v/m/+X/5f/l/+X/5//o/+j/
6P/p/+n/6f/r/+v/6//r/+z/7v/y//T/9f/5//f/9//3//f/+v/8//7///8AAAEAAgAD
AAUABgAIAAoADAALAAoACQALAAsADAAMAAkACQAJAAkACQAJAAkACQAJAAcABgAGAAQA
AgABAAEA/f/5//f/9v/y/+//7v/u/+3/7P/s/+3/6v/n/+b/5v/k/+P/4P/g/9//3//e
/97/4P/e/93/3P/a/9r/2v/Z/9f/2v/X/9X/2//c/9z/3f/c/9z/2//a/9v/2//b/9z/
3P/b/9r/2P/a/9r/2f/Z/9v/3f/e/97/2//a/9f/1v/Y/9j/2v/c/9r/2f/Z/9n/1//X
/9f/1//a/9v/2//a/9z/3P/c/9z/3P/d/93/3f/f/93/3P/a/9n/2f/Y/9f/3P/e/97/
3P/c/9z/3P/a/9r/2v/b/9n/2f/Z/9n/2//d/93/3f/e/93/3f/d/9n/2//b/93/3//g
/+D/4P/g/9//3//e/+D/4f/h/+H/3//f/9//4P/l/+b/5v/m/+X/5v/l/+T/4f/g/9//
3f/e/9//4P/g/9z/2v/Z/9f/1//W/9b/1v/X/9X/1f/U/9L/0//T/9P/1P/T/9L/0v/V
/9b/1v/W/9X/1P/U/9X/0//T/9P/0v/T/9P/0//Q/8//z//P/9L/2v/j/+v/8////xEA
JgA8AE8AYgB6AIwAjQCAAGgASgAkAP//8f/t/+L/2//g/+L/3f/a/9z/3v/g/+P/5f/l
/+T/4//j/+P/4//j/+H/4f/g/+D/4P/i/+T/5P/k/+T/5P/l/+X/5f/l/+X/4v/l/+b/
6P/q/+v/7P/t/+7/7P/s/+7/7v/w//H/8f/y//X/9f/0//T/9P/0//X/9v/5//z//f/9
//7///8AAAMAAwACAAEAAQAEAAUACAAJAAkACQAKAAwACwAMAAwADwATABUAFwAZABkA
GgAbABsAHAAdAB4AHwAhACIAJAAmACgAJwAmACUAJgAnACkAKgAnACcAJwAnACcAJwAn
ACcAJgAjACEAIAAiACAAHwAfAB8AGwAZABgAFQARAA8ADgAOAAwACwALAAYAAwACAAIA
BAAFAAQABgAEAAEA/f/6//7//v///wAAAAAAAAAA///9/wAA/f/7////AAAAAAEAAAAA
AP///v/+////AAACAAQABQAGAAYABAACAP///f/+/wEAAwAEAAYABgAEAAQABAAEAAYA
CAAHAAUABAADAAMAAwADAAMABAAFAAUABAAFAAYABwAIAAYABwAHAAcABwAFAAQAAgAE
AAQABgAGAAYABgAFAAQAAwADAAMAAwADAAMABQAHAAcABwAFAAMAAgABAAIABQAGAAkA
CAAIAAcABgAKAAsADQAOAA8ADwAOAA0ACwALAAsADAAQABAADwAOAA4AEAAQABAAEwAU
ABUAFQARABEAEQAQAAwACgAJAAcABgAGAAcACAAFAAMAAwACAAQABQAFAAUABQAFAAUA
BgAGAAYABQAEAAMAAgACAAMAAQABAAEAAAD/////AQAAAAEA//////7/AAAHABEAFwAf
AC0AQgBcAHUAiACcALIAxQDMAMAAogB+AFsANQAdABYAEQAKAAoADQAQABAADgAMAA8A
FQATABIAEQARABMAEwATABEAEQAQABAAEAAQABIAEgASABIAEgATABMAEwATABMAEAAR
ABIAFAAWABYAFgAWABYAFgAWABgAGAAaABsAGwAcAB0AHQAcABwAHgAeAB8AIAAeACAA
IAAfAB8AHwAfACEAIwAkACUAJwApACkAKwArAC0ALQAuADAALwAwADAAMwA0ADUANgA3
ADoAPAA+AD8APwA/AD8APwBCAEQARwBKAEsASwBLAEsATQBNAE4ATgBPAE8ATwBPAEsA
SwBLAEsATQBLAEoASgBKAEgARwBHAEMAPwA9ADwAPQA7ADsAPAA3ADQAMgAxAC8ALQAt
AC4AMAAvACwALAAsACsAKQAoACgAJgAlACQAIgAiACIAIQAjACYAIwAhACYAJgAlACUA
JwAoACgAKAAmACUAJAAkACcAJwAnACYAKQAqACoAKwAoACkAKQAoACgAKAAmACYAJwAo
ACsALgAuAC0ALQAtACsAKQAnACUAJwAnACYAJAAhACAAHwAeABwAHQAdAB0AHwAdABwA
GgAeAB0AGwAcAB4AHgAeAB4AHAAaABgAFwAXABcAFwAXABUAFwAXABcAFAATABMAEwAR
ABMAEwAVABQAFAATABIAEwATABQAFAATABMAEgARABIAEwAUABYAFgAWABUAFAASABQA
FAAUABIAEgASABEADQANAA0ADAALAAoACgAJAAUABAAEAAQAAgD///7//P/8//3//f/9
//r/+f/4//j/+f/6//r/+v/7//r/+v/7//n/+f/5//j/9//3//X/8P/v/+3/7//0//j/
+/8DAA8AGwAtAEQAXABvAIIAmACwALsAuACkAIIAWAAxABMABwAGAP//+v/6//v/+v/4
//T/9v/7//3/+//6//n/+f/2//X/9P/x//T/9P/1//b/+P/6//r/+v/4//b/9f/z//P/
8//z//D/8//0//b/+P/2//b/9v/2//b/9v/4//j/9v/3//f/+P/5//n/+P/4//j/+P/5
//r/+v/8//z/+//7//v/+//9//z//P/8//3//P/7//z/+//8//3///8CAAMABAAEAAcA
CgALAAwADQANAA4ADwAPABIAFQAYABsAGgAYABcAFgAbABsAGwAbABsAGwAcABwAGQAZ
ABkAGQAaABsAHAAdABwAGQAXABYAEwAQAA4ADQANAAsACwAMAAgABQAEAAQAAQD+//z/
+//5//f/9//4//f/9f/x//D/8//z//L/8v/y//D/7//u/+7/7v/u/+3/7//y/+//7f/v
/+7/7P/r/+z/7v/v//D/7v/t/+z/7P/w//H/8v/y//D/8P/v/+//7v/v/+//7v/v//D/
7//w/+7/7v/w//L/8f/v/+7/7f/u/+//8P/x//L/8//z//L/8v/y//L/8v/x//H/8P/v
//P/8//0//T/8//z//L/8f/2//b/9//2//T/9P/0//T/8f/w/+//7//w//H/8v/z//H/
8//z//P/8v/x//H/8f/w//P/9P/3//X/9v/2//b/9f/1//b/9v/5//v//P/9////////
/wAAAQAAAP7//P/9/wAAAQACAAIAAgACAAEAAQABAAEAAAD6//b/8//v//H/8v/0//b/
8//x//H/8P/v/+//7v/t/+7/7f/s/+z/6//s/+z/7P/s/+z/7f/v/+//7//v/+7/7f/t
/+//8P/t/+n/7f/w//L/9/8DABMAHwArADoAUgBnAHwAlACoAK0AqgCWAHIASAAjAAcA
/f/6//P/7v/0//v//P/6//j/+P/7//3//f/8//v/+//7//v/+//5//f/9v/2//b/+P/6
//r/+v/8//z//f/9//3//f/9//r/+f/4//j/+P/5//r/+//8//3//v8BAAIAAAABAAEA
AgACAAEA///+//7//v///wAAAAACAAIAAQADAAMAAwAFAAYABgAGAAcABwAHAAkACQAJ
AAkACgAMAA8AEAAQABMAFAAVABYAFwAYABoAHAAdABwAHQAeAB8AIgAiACMAJAApACkA
KQApACcAJwAoACgAKQApACkAKQAlACUAJQAlACUAIwAiACIAIQAeABwAGwAbABcAFQAU
ABUAEwATABQAEQAOAAwACwAGAAMAAgACAAIAAQD+//7///////7//v/8//r/+f/4//j/
+P/4//f/9v/4//T/8f/2//b/9f/1//X/9v/2//b/9v/3//j/+v/7//v/+//6//n/+P/2
//X/9f/3//j/+P/4//j/9v/2//b/9v/4//r//P/7//v/+//5//n/+f/5//n/+f/4//b/
9//4//n/+v/3//f/9v/1//X/8//y//D/9f/3//j/+f/0//L/8f/w//D/7f/u//D/8P/w
//D/8P/w//D/8f/x//H/8f/x/+//7//t/+v/7f/t/+7/7//r/+3/7f/v//H/8v/y//L/
8v/x//H/8P/0//f/+f/7//v/+//7//z//f/8//r/+P/4//r/+v/6//3//v//////+//7
//v/+v/2//T/8//x/+3/7P/s/+z/7P/r/+z/7P/u/+//7//v/+v/6f/n/+b/6P/q/+v/
7P/r/+r/6v/r/+v/6//r/+r/6//p/+n/6v/l/+H/4//o/+7/+f8FAA0AFwAnADoAUABl
AHQAhACYAKMAnACGAGQAPAAXAAEA/f/2/+//7P/u//P/8v/u/+7/7v/v/+v/7v/u/+7/
7//v/+//7//t/+//7v/u/+7/7f/u/+3/7P/s/+z/7f/t/+7/7//w/+7/8P/w//H/8v/x
//D/7//u//D/8P/y//L/8f/x//D/8P/w/+//7f/s/+//8v/2//r/+v/8//z/+//4//f/
9v/3//j/+P/4//n/9//3//n/+f/8//3///8CAAEAAgACAAUACAAJAAoACwALAAwADQAN
ABAAEQASABMAEgASABMAFAAZABkAGQAZABoAGwAdAB4AHAAbABoAGQAZABkAGQAZABkA
FwAWABYAFAASABEAEQARAA0ACwAKAAgABQAEAAQABAACAAEAAQD8//n/+P/4//f/9f/x
//D/8v/z//P/9P/2//T/8//y//D/8P/w/+//7//y/+//7f/u/+7/7f/t/+7/8P/x//L/
7//v/+//8P/x//H/8f/w//D/8P/v/+//7//x//L/8v/y//L/8P/w//L/8v/0//b/9v/1
//X/9f/1//X/9f/1//P/8//y//D/7v/u/+7/7v/v//H/8v/z//X/8//y//D/8P/x//H/
8f/u/+7/7//w//T/8f/x//D/7v/u/+7/7v/s/+z/7P/t/+//7//v/+//7//x//H/8f/u
/+3/7f/t/+3/7//v//H/8f/y//L/8v/0//X/9//4//j/9//1//P/9v/3//j/+v/8//z/
+//6//r//P/8//z/+//6//n/9//1//X/9f/0//X/9P/0//P/7v/s/+v/6v/q/+n/6v/q
/+r/6//r/+v/6P/n/+b/5v/p/+r/6v/q/+j/5v/l/+X/5//n/+f/5v/p/+v/6f/k/+P/
4//l/+T/5v/v//n/AQARACkARgBgAHMAggCWAKIAoQCSAHQAUAAqAA0A+//x/+r/6f/s
//L/8//y//D/8v/0//P/8//1//T/8//z//P/8//z//H/7//u/+7/7v/w//L/8v/y//D/
8P/x//H/8f/x//H/7v/s/+z/7f/u//D/8P/w//D/8P/w//L/8v/y//P/8//0//X/9f/0
//T/8//y//L/8v/y//T/9P/z//b/9//4//v/+//6//n/+f/3//f/+f/5//v/+//8//7/
/v/+//3///8BAAMABQAHAAsADgARABMAEQARABEAEQASABIAEwAUABUAFQAVABUAFQAV
ABYAFgAWABcAGAAZABcAFwAXABcAGQAXABYAFgAWABQAEwATABMADwANAAwACQAFAAMA
AgD+//z/+//7//b/8//y//L/9P/1//T/9v/0//P/8f/w/+7/7P/r/+r/7P/s/+z/6//p
/+z/6f/n/+v/7P/s/+3/7//w//D/8P/t/+3/7f/u/+//7//v/+7/7P/s/+v/6//s/+//
8f/y//H/8P/t/+z/6v/q/+z/7v/w/+//7//v//H/8f/x//H/7v/t/+v/6P/p/+r/6//s
/+3/7//w//H/8v/v/+3/6v/u/+//7//v//D/8v/y//L/8v/y//L/8v/y//P/8f/v/+3/
6//s/+//8P/x//L/8f/x//H/7v/v/+7/7//w//L/8//0//P/8//0//T/9v/3//f/9//5
//n/+f/6//r/+v/5//j/+//+////AAD+//7//v/9//n/+f/5//j/+P/4//n/+f/2//T/
8//y/+//7f/t/+z/7v/v/+//7//v/+//7//w//P/9P/0//T/8P/u/+3/7f/v/+//7//u
//H/8f/z//D/6f/l/+P/5v/u//X/+/8FABMAIQAwAEYAYwB4AIoAngCvALIAqgCOAGoA
QwAhAA8ACAD9//T/9v/9/wIAAgAAAP7//f/7//3//P/7//v//v///wAA//////7//v/+
//v//P/7//r/+//8//7///8BAAEAAQD+//7//v///wAA/f/8//v/+v/4//j/+v/6//v/
/f/+/wAAAwADAAIAAgAAAAAAAQACAAUACAAJAAkACAAHAAYABwAIAAgACAAJAAoACwAO
AA8AEAARABMAFgAUABIADwAPABEAEwAVABcAGAAaABwAHQAeAB8AIAAhACMAJAAmACgA
KgApACgAJwApACkAKgAqACsAKwArACsAJwAnACcAJwAlACMAIgAiACIAIAAfAB8AHgAb
ABoAGgAWABMAEgASAA4ADAALAAsACwAJAAkACgAKAAkABgAGAAYABQADAAIABAACAAEA
AAAAAAAAAAD//wAABAACAAEAAwACAAAA/////wAAAAAAAAAAAQACAAQABgAHAAgACAAI
AAgABwAHAAUABQAEAAIAAwAEAAMABAAFAAYACQAMAAoACQAJAAkABwAHAAcABwAJAAkA
CAAGAAgACAAIAAgABwAHAAYABQAIAAcABwAGAAYABwAHAAcABAAEAAUABgAGAAUABQAF
AAsACgAGAAQAAgAAAAEAAgADAAUABQAFAAUABQADAAUABQAFAAQAAwADAAMABAAHAAgA
CwAKAAoACQAIAAgABwAHAAYACAAJAAkACQAJAAkACQAKAA4ADgANAAwADAAOAA4ADgAM
AAwADAALAAsACwALAAoABgAEAAMAAQABAAAAAAAAAP///f/9//z/+//7//r/+f/7//v/
+//8//v//P/8//z/+f/4//j/+f/4//f/9v/0//P/8f/z//D/7f/t/+//8P/w//P///8L
ABUAIQA0AE4AZwB4AIoAogCzALYAsACcAHYATwApABEACAABAPj/+P/7//7/AAACAAIA
///9//v/+v/5//n/+v/7//z/+//8//z//f/+//7/AAAAAAAA/f/8//z/+//7//v/+//4
//j/+P/5//r//P/8//z//P/+/wAABAAGAAQABQAFAAYABQADAAAA/v8AAAAAAQACAAAA
AgACAAEAAgADAAQABwAKAAoACgALAAoACQAKAAkACQAJAAoADAALAAwADAAPABIAEwAU
ABUAFgAYABoAGwAdAB8AIQAjACQAJAAlACYAJwAlACMAIQAhACEAIgAiACIAIwAkACUA
IQAhACEAIQAkACMAIwAkACQAIgAhACEAHgAZABYAFAAQAA0ADAAMAAoACAAHAAcABgAD
AAIAAgADAAMAAQACAAUABQAEAAQAAgAAAP///v/7//r/+f/3//n//P/5//f/+v/6//n/
+f/7//z//P/8//v/+//7//z//f/9//3//P/+//7//f/9//z//f/9//z//v/+//z//P/9
//7/AQAEAAIAAQABAAEAAAD///7//f/9//3//P/6//3//v///wAAAAABAAEAAQADAAEA
AAD+///////+//3//P/8//3//v/9//v/+v/5//3//v/+/wAA/v/8//z//P/8//z//P/8
//z//f/9//3//f/9//3//////////f/7//r/+f/4//v//P///wEAAgACAAIAAAD/////
/v8DAAUABgAHAAQAAwACAAIABgAGAAUABAAFAAgACQAKAAcABgAFAAMABAAFAAYABgAG
AAQAAwABAPz/+v/5//j/+f/3//f/9v/3//n/+v/7//n/9//1//T/8//0//T/9P/0//T/
9f/3//X/9f/1//T/9//z/+3/7P/r/+3/8f/0//b/+/8BAAkAFwAnADgAUABnAHgAjACi
ALEAtgCuAI4AYgA5ABsADQAGAP3/9v/0//n//P/+//7/AAADAAUAAgAAAP7//f/9//3/
/f/7//v/+v/6//r/+P/6//r/+v/6//r/+//7//v/+//7//j/+//8//7/AAD9//z/+//6
//r/+v/8//z//v//////AAD//////v/+//7//v///wAAAAACAAIAAQABAAEAAQADAAIA
AgACAAMABQAFAAcABwAJAAkACgAMAA0ADgAOABEADwAPAA8ADwAOABAAEgATABYAFwAY
ABkAHAAcAB0AHgAgAB8AHgAdABsAGwAcABwAHAAdAB4AHwAdAB0AHQAdAB8AHQAcABwA
HAAaABkAGQAVABEADwAOAA4ACwAKAAoACgAIAAcABwAFAAMAAwAEAAAA/f/4//b/9//3
//b/9v/4//b/9f/0//b/9v/2//X/9//6//f/9f/4//j/9//3//f/+P/4//j/9//3//f/
+P/3//f/9//2//b/9v/1//X/8//1//b/9v/5//r/+f/6//n/+P/5//r/+v/5//n/+f/7
//v/+//7//v/+//6//j/+v/6//r/+v/5//n/+P/3//n/9//2//T/+P/5//n/+f/4//j/
+f/6//j/9//3//f/+f/4//b/9v/y//b/9f/0//P/8v/z//T/9f/3//f/9//3//f/9f/3
//f/9//4//f/9//3//T/9f/0//X/9v/4//n/+v/7//v//P/8//7/////////AQABAAEA
AgADAAIAAAD+//7/AAAAAAAAAgACAAIAAQD+//3//P/6//j/9v/1//P/8//y//L/8v/y
//H/8v/y//L/8//z//P/8P/v/+7/7v/v//D/8P/w/+//7v/u/+//7//v/+//7v/v/+3/
7//u/+v/6//t//L/+P/9/wMADwAdACsAQABaAG8AgACSAKAApQCgAIgAYAA4ABcABwAB
APj/8f/u/+7/8//4//j/+P/+/wEA///+//z/+v/5//n/+f/5//f/9//2//b/9v/4//r/
+v/6//n/+P/4//f/+P/5//r/+P/2//b/9//4//j/+P/4//j/9v/2//j/+P/6//v/+//8
//3//f/8//z//P/8//3//v/8//7//v/9//v/+//7//3///8AAAEAAwAFAAUABwAHAAYA
BQAFAAYABwAIAAgACwAKAAsADAANAAwADgAQABEAFAAVABYAFwAaABwAHwAiACIAIQAg
AB8AHgAdAB0AHAAcAB0AHgAfABsAGwAbABsAGQAXABYAFgAWABQAEwATAA8ACwAJAAgA
CAAFAAQABAAAAP7//f/9//z/+f/4//j/+P/3//T/9P/2//f/9//4//b/9P/z//L/9P/0
//T/8//1//j/9f/z//X/9P/y//H/8P/w/+//7v/v//H/8//2//b/9f/0//L/8//0//T/
9f/z//X/9v/2//P/8v/v/+7/8P/y//b/+v/5//f/9v/1//X/9f/1//X/9//3//b/9P/y
//L/8v/y//L/8//z//P/9v/1//X/9P/0//X/9f/1//b/9v/3//j/9v/1//X/9f/1//T/
8v/y//j/+P/1//T/8//y//D/8P/w//H/7//v/+//7//x//P/8//z//P/8//0//X/8f/z
//P/9f/0//T/8//y//X/9f/2//b/+v/7//v/+//9//3//f/+//3//P/6//j/+f/8//3/
/v/8//z//P/7//n/+f/5//j/9f/y//D/7f/s/+z/7f/u/+3/6//r/+r/6P/p/+n/6f/q
/+n/6P/o/+n/6v/q/+r/6f/o/+j/6f/o/+f/5v/k/+H/4f/l/+j/6f/r/+n/5v/o/+//
8//5/wcAGwAwAEgAXwBwAIAAkgCdAJoAiABqAEQAIQAHAP3/+P/v/+r/7P/v//L/8v/y
//D/8f/z//H/8P/v/+//8v/z//T/8//z//L/8v/y//D/8v/y//L/8v/y//P/8//x//H/
8f/u//D/8P/x//L/8//0//X/9v/1//T/9f/0//b/9//3//j/+//7//r/+v/3//b/9v/2
//j/+v/6//n/+//7//v//f/8//z//P/9//////8BAAEAAwADAAQABgAFAAYABgAJAAoA
CwAMAA0AEAASABQAFQAVABUAFQAVABQAFAAVABYAGgAbABwAHQAdAB0AHgAeABwAGwAa
ABkAFwAXABcAFwAXABUAFAAUABQAEgARABEAEQAPAA8AEAAMAAkACAAIAAQAAgABAAEA
AAD9//z//P/+//3/+v/6//j/9//1//T/9P/y//H/8P/z//T/9f/1//P/9v/z//H/9P/0
//P/8//z//T/9P/0//X/9f/1//b/9f/1//X/9P/y//L/8f/x//L/9f/3//j/+v/6//j/
+P/4//j/+v/8//v/+f/4//f/9v/1//T/8//1//f/+P/4//b/9v/2//b/9v/3//f/9//4
//X/8//w//X/9//4//n/9//2//b/9v/2//X/9f/1//f/9v/0//T/8v/x//H/8//2//b/
9v/2//T/8//z//L/8f/x//L/8v/1//X/9f/1//b/+P/5//r/+v/7//r/+P/7//z//f8A
AAAA/v/8//r/+//9//7//f/+////AAABAAEA///9//7//v/+//7//v/7//r/+f/4//j/
+P/4//j/9v/0//L/8P/u/+7/7v/u/+z/7P/s/+z/7//w//H/8v/w//D/8P/w/+7/7v/u
/+7/7v/u/+7/7v/s/+z/7P/s/+r/6v/q/+r/8v/4//7/BAAWACgAOgBMAF4AcACCAJQA
lQCWAA==
         </WaveFormData>
      </LeadData>
   </Waveform>
</RestingECG>
