# Supplementary material for: Detection of Left Atrial Enlargement Using a Convolutional Neural Network-Enabled Electrocardiogram
Source: Front Cardiovasc Med. 2020 Dec 17;7:609976. doi: 10.3389/fcvm.2020.609976 (PMC7773668; doi:10.3389/fcvm.2020.609976)
Supplement: Supplementary file 4 [file Data_Sheet_4.ZIP › normal3/1802031556_971_00000002.XML]

<?xml version="1.0" encoding="Windows-1252"?>
<!DOCTYPE RestingECG SYSTEM "restecg.dtd">
<RestingECG>
   <PatientDemographics>
      <PatientID>1802031556</PatientID>
      <PatientAge>68</PatientAge>
      <AgeUnits>Years</AgeUnits>
      <Gender>Male</Gender>
      <PatientLastName>lianghanqiang</PatientLastName>
   </PatientDemographics>
   <TestDemographics>
      <DataType>Resting</DataType>
      <Site>1</Site>
      <AcquisitionDevice>MAC55</AcquisitionDevice>
      <Status>Unconfirmed</Status>
      <Priority>Normal</Priority>
      <AcquisitionTime>08:40:04</AcquisitionTime>
      <AcquisitionDate>07-27-2016</AcquisitionDate>
      <CartNumber>1</CartNumber>
      <AcquisitionSoftwareVersion>009C</AcquisitionSoftwareVersion>
      <XMLSourceVersion>MAC5000 v1.0</XMLSourceVersion>
   </TestDemographics>
   <RestingECGMeasurements>
      <VentricularRate>49</VentricularRate>
      <AtrialRate>49</AtrialRate>
      <PRInterval>180</PRInterval>
      <QRSDuration>86</QRSDuration>
      <QTInterval>440</QTInterval>
      <QTCorrected>397</QTCorrected>
      <PAxis>48</PAxis>
      <RAxis>56</RAxis>
      <TAxis>65</TAxis>
      <QRSCount>8</QRSCount>
      <QOnset>217</QOnset>
      <QOffset>260</QOffset>
      <POnset>127</POnset>
      <POffset>177</POffset>
      <TOffset>437</TOffset>
      <ECGSampleBase>500</ECGSampleBase>
      <ECGSampleExponent>0</ECGSampleExponent>
   </RestingECGMeasurements>
   <Diagnosis>
      <Modality>Resting</Modality>
         <StatementCount>2</StatementCount>
         <LabelText>12SL ��ϳ���</LabelText>
      <DiagnosisStatement>
         <StmtFlag>ENDSLINE</StmtFlag>
         <StmtText>����������Ķ�����</StmtText>
      </DiagnosisStatement>
      <DiagnosisStatement>
         <StmtFlag>ENDSLINE</StmtFlag>
         <StmtText>�쳣 ECG</StmtText>
      </DiagnosisStatement>
   </Diagnosis>
   <Waveform>
      <WaveformType>Rhythm</WaveformType>
      <WaveformStartTime>0</WaveformStartTime>
      <NumberofLeads>8</NumberofLeads>
      <SampleType>CONTINUOUS_SAMPLES</SampleType>
      <SampleBase>500</SampleBase>
      <SampleExponent>0</SampleExponent>
      <HighPassFilter>16</HighPassFilter>
      <LowPassFilter>150</LowPassFilter>
      <ACFilter>NONE</ACFilter>
      <LeadData>
         <LeadByteCountTotal>10000</LeadByteCountTotal>
         <LeadTimeOffset>0</LeadTimeOffset>
         <LeadSampleCountTotal>5000</LeadSampleCountTotal>
         <LeadAmplitudeUnitsPerBit>4.88</LeadAmplitudeUnitsPerBit>
         <LeadAmplitudeUnits>��V</LeadAmplitudeUnits>
         <LeadHighLimit>2147483647</LeadHighLimit>
         <LeadLowLimit>268435456</LeadLowLimit>
         <LeadID>I</LeadID>
         <LeadOffsetFirstSample>0</LeadOffsetFirstSample>
         <FirstSampleBaseline>0</FirstSampleBaseline>
         <LeadSampleSize>2</LeadSampleSize>
         <LeadOff>FALSE</LeadOff>
         <BaselineSway>FALSE</BaselineSway>
         <ExcessiveACNoise>FALSE</ExcessiveACNoise>
         <MuscleNoise>TRUE</MuscleNoise>
         <LeadDataCRC32>3602919072</LeadDataCRC32>
         <WaveFormData>
+P/4//j/+P/4//j/+P/4//r/+v/6//r/+P/4//j/+P/5//r/+//8//n/+P/3//b/+f/6
//v//P/4//b/9P/y//T/9v/4//r/+//8//3//v/6//j/9v/0//f/+P/5//r/+f/4//f/
9v/4//r//P/+//v/+v/5//j/9f/0//P/8v/0//b/+P/6//f/9v/1//T/9//4//n/+v/4
//b/9P/y//P/9P/1//b/9//4//n/+v/8//z//P/8//v/+v/5//j/+v/6//r/+v/4//b/
9P/y//T/9P/0//T/9v/2//b/9v/5//r/+//8//n/9v/z//D/8P/w//D/8P/y//T/9v/4
//j/+P/4//j/+P/4//j/+P/4//j/+P/4//f/9v/1//T/9v/2//b/9v/2//b/9v/2//j/
+P/4//j/+P/4//j/+P/3//b/9f/0//b/9v/2//b/9P/0//T/9P/2//b/9v/2//T/9P/0
//T/9v/2//b/9v/2//b/9v/2//X/9P/z//L/8//0//X/9v/4//r//P/+//r/+v/6//7/
AAD9//f//P/+//7//v/+////+//5//f/+f8AAAQABgD+//v//P/7//7//v/+//7//P/5
//3/+//2//b/+P/2//j/+v/6//b/9v/4//n/+f/5//n/+f/4//f/+P/z/+//7//x//P/
9f/2//b/9v/2//D/8P/z//b/9f/2//r//P/5//L/7f/q//D/9P/2//f/+P/v//D/9v/0
/+7/6//p/97/2v/l//D/+f8DAAsAHAA5AFAAXgBjAGQAbABtAF8ASgA5ACoAFgAFAPb/
7P/t/+7/6P/x/wIAAAD1//f/+//4//r/+P/2//n/9//x//D/8//w//P/8//2//r/+P/5
//j/9//0//T/9v/2//j/9//3//f/9//1//j////+//r/+f/3//b/9//8//3//f/9//3/
+//5//j/9//2//n//f/+/wEA/P/4//f/9v/4//3/+v/0//n//P/9//7//f/8//v/+v/8
//7//v/6//j/+f/5//n/+//8//3//f/+////AAAEAAAA/v/+/wAA/f///wMAAwADAAUA
AgACAAQAAwD//wAABAAFAAYACgAHAAQAAwACAAMAAgAFAAcACAAIAAgABQAIAAoACgAK
AA8AEgATABMADQAMAA4ADwANAA0ADQAMAA0ADwATABUAEwASABMAEgATABIAEgASABAA
DgAMAAcACQAIAAkACgAIAAgADAAIAAIABAAGAAIAAAAAAAEA///8//v/+f/4//n//f/5
//j//P/+////AAD8//X/8//0//n/+f/8/wIA/P/6//X/9v/4//T/8v/0//z//P/4//X/
8//0//X/9f/4//j/+P/4//j//P/8//b/9f/4//n/+f/y//P/9f/0//T/9v/5//v/AQD9
//n/+//8//v/9//2//n/+f/5//n/+f/6//v//v/////////+//v/+//+//v//P/8////
/P/6//r/+P/4//3//v///wAAAQD8//v//f/7//f/9//6/////f/6//r/+//7/wAABQAC
AP///P/4//j/9v/2//b/+v/8//7/AAD9//z/+f/4//r//f///wEAAQAAAPz//v/+//j/
9f/0//j/+v/7//v/+P/5//z/9f/1//r//v/9//3//v8AAPv/9//6//r/+v/9//3/+v/6
//r/+v/7//7/+P/0//f/+f/0//r/AAD///v//P/+/////v/9//7//f/9//7/+//6//j/
+P/4//j/+P/4//j/+P/4//j/+P/4//b/9v/2//b/9//4//n/+v/4//j/+P/4//r/+v/6
//r/+P/4//j/+P/6//r/+v/6//r/+v/6//r//P/8//z//P/6//r/+v/6//f/9v/1//T/
9f/2//f/+P/7//z//f/+//v/+P/1//L/9f/2//f/+P/6//r/+v/6//z//P/8//z//f/+
////AAD+//z/+v/4//f/9v/1//T/9//4//n/+v/8//z//P/8//r/+v/6//r/9//2//X/
9P/2//b/9v/2//n/+v/7//z/+//6//n/+P/2//T/8v/w//P/9v/5//z/+v/6//r/+v/4
//j/+P/4//f/9v/1//T/9P/0//T/9P/0//T/9P/0//b/+P/6//z//v/+//7//v/+//7/
/v/+//3//P/7//j/+v/8/wIABgACAPv////+/wAAAAAAAAMAAwADAAMAAQAEAAYABgAB
APz//f/8//z//f/+/////v/+/wMAAgD+//z//P/4//b/+P/4//T/9P/5//v//P/9//r/
+f/3//b/+v/4//f/+f/7//3///////z/+//6//b/+P/7//7/+v/3//n/+f/6//j/9v/2
//j/+P/4//f/9v/r//z//v/y/+z/8f/1/+r/4P/l/+z/+f8FAA0AHgA5AFQAbgB/AHQA
ZABnAGEAUABBADAAGAAJAAQA9v/v//T/+v/9//7/+P/5/////f/y/+r/8P/8//v/9//2
//j//v/+//z/+f/5//r/+//9//3//f/7//r/+//6//j/9//3//f/+v/5//3/BQACAP7/
/f/7//v/+///////AQABAAEA///8//r/+P/2//n//f/+/wEAAgAAAAEAAgABAAUAAQD6
//7/AgAEAAYAAQD+//v/+P/6//7/AAD+/wEAAwAEAAUAAwACAAEA//8CAAMABAAIAAQA
AgACAAQA/f///wMAAwAHAAkABgAGAAsACwAIAAoACgAJAAgACgAKAAgACAAIAAsACgAN
AA8AEgASABIADwAQABIAEgASABIAFAAUABMAEAAQABMAFQAYABkAGgAaABcAFwAZABkA
GgAaABwAHAAXABQAEgAQABQAFgAYABcAEwAQAA8ADgAOABAAFgAUAA4ADgAOAAgABQAE
AAQAAQACAAMAAwAEAAMABQD///z/AAACAAMABAAEAP////8CAAMAAQACAAYAAgACAP//
AgACAPz/+P/4/wIABAACAAEA/f/8//v/+f/+/wAAAgAEAAMABgAFAP7//f8AAAEAAQD8
//3////+//7//v//////BgADAAAAAwAEAAMA///+/wEAAQABAAEA/f/8//v//P/+////
AAAAAAMABQAKAAkABQAEAAYAAgAEAAQAAgACAAQABAAEAAQABgACAAIABQADAP////8C
AAkACQAIAAoABwADAAQABQAFAAUABQAEAAUABAAFAAYABQAEAAMAAgADAAQAAwAEAAQA
BQAFAAUABgAGAAMABgAJAAQAAgACAAEAAgACAAEA//8BAAUA///9/wIABgAFAAUABgAI
AAMA/f8AAAAAAAAEAAUAAwAEAAUABAAEAAYABAAAAAMABQABAAYACwAJAAEAAAAAAP//
AgAFAAoADQADAPj//f8GAAUABAADAAIAAAAAAAAAAAACAAIAAgACAAMABAAFAAYABQAE
AAMAAgADAAQABQAGAAQABAAEAAQAAgAAAP7//P/+/wAAAgAEAAYABgAGAAYABgAGAAYA
BgAIAAgACAAIAAYABAACAAAAAgACAAIAAgACAAIAAgACAAQABAAEAAQAAwACAAEAAAAC
AAQABgAIAAUABAADAAIAAQAAAP///v8BAAQABwAKAAYABAACAAAAAAAAAAAAAAABAAIA
AwAEAAIAAAD+//z/AQAEAAcACgAHAAYABQAEAAEAAAD///7/AQAEAAcACgAFAAIA///8
////AAABAAIAAAAAAAAAAAACAAIAAgACAAQABAAEAAQABAAEAAQABAAEAAQABAAEAAYA
BgAGAAYABAAEAAQABAAGAAYABgAGAAcABgAHAAgADAAOAAsABQAJAAgABwAGAAgACwAJ
AAkACQAHAAwADgAPAAsACgANAA8AEAAQABAADgAKAAUABwAGAAIAAwAGAAIAAgAEAAQA
/v/+/wAAAQADAAMAAwADAAEAAAABAPz/+//7//3///8DAAMAAgABAAAA/P/8////AAD8
//z///8BAAQAAQAAAP//AAABAAAAAwAEAP///v/+/wAA/v/x/+n/7v/2//v/AgAHAAsA
GwA0AE8AaAByAGsAZgBwAG8AWQBGADkAJgAQAAMA/P/6//3//v/8//n/+v/8/wUABwAB
AP7//P/6/wIABQD9//z//v8EAAQAAwD///7//v///wEAAQABAAIAAgAEAAQAAQD///7/
/f/+//3/AQAJAAkABgAGAAUAAQABAAUABQAEAAMAAgD//wAAAAAAAAAAAwAHAAgACwAH
AAQABAAEAAcACwAHAAAAAQAEAAUABgAGAAYABgAGAAgACgAKAAYABAADAAEA//8CAAQA
BgAHAAcABwAHAAoACAAGAAYACAAEAAcADAANAAwADQAJAAgACwALAAgACgALAAsACwAO
ABEAEAARABIAEQAOAA8ADwAVABYAFwAVABUAFgAVABQAFwAaABsAGwAXABYAGAAZABkA
GQAZABgAFQAVABcAFwAUABQAFgAWABYAFgAXABgAFwAWABUAEQATABIAEwAUABIAEgAW
ABIADgAQABIADgAIAAYABQABAAEAAQAAAAAAAwAHAAMAAgADAAQABAAEAAYAAQABAAQA
AwD///7/AAD8//z/+f/8/wEA/v/9/wAAAgAAAPr/9f/6//7/AgAFAAMAAgABAAAA//8C
AAEA+v/1//j/+f/5//b/+f/9//7//P/8//3//f////v/9//5//3//f/6//r//f/9//3/
/f/8//z//P/+//////////7//f/9/wAA/f/+//7/AQD+//3//P/5//j//f/+////AAAB
APz/+//9////+//7//7/AQD///z//P/+//3/AQAFAAIAAQAAAP7/+//4//f/9v/7//7/
AQAEAAIAAAD8//r//P/9//3//f/8//z/+f/8//3/+P/2//b/+f/8//7////9//3////3
//L/9v/5//f/+f/8/wAA/f/2//j/9//2//r/+//5//r//v/+////AgD8//j/+//9//f/
/P8BAP//9//2//b/9f/2//f/+v/7/wUACgADAPz/+//6//n/+P/4//j/+P/4//j/+P/4
//j/+v/6//r/+v/4//j/+P/4//j/+P/4//j/+P/4//j/+P/4//j/+P/4//r/+v/6//r/
+P/4//j/+P/6//r/+v/6//v//P/9//7/+//6//n/+P/4//j/+P/4//j/+P/4//j/9v/2
//b/9v/2//b/9v/2//j/+P/4//j/9v/2//b/9v/5//r/+//8//z//P/8//z/+f/4//f/
9v/2//b/9v/2//n/+v/7//z/+f/4//f/9v/4//j/+P/4//r/+v/6//r//P/8//z//P/5
//j/9//2//f/+P/5//r/+f/4//f/9v/5//r/+//8//z//P/8//z//f/+/////v/7//r/
/f/+//7/+f///wAAAAAAAAAAAwD+//3//P/5/wAAAgACAP3//v8BAAIABAABAAAA///8
//n//f/7//b/9//6//n/+v/8//z/+P/4//r/+//7//v/+f/5//j/+P/6//b/8//z//f/
+f/7//v/+v/5//j/9P/0//f/+v/2//T/9//4//r/+P/2//b/+P/4//j/9//2////+v/0
//j/9v/v/+n/3v/a/+P/7P/3/wUAGwAuADsAVABqAGsAZABqAG0AXQBKAEEAMAAUAAkA
BAD2//H/8v/0//n/BAAEAPn/9f/9/wIA+P/y//r//f/9//v//P8BAAAA///7//r/+v/7
//3//f/9//z//P/+//7/AQABAAIAAwAAAPv/+////wEA/v/+//3/+v/5//z/+//+////
AAD/////AAABAAIAAQADAAIAAwADAAAAAAAAAAIABwAEAP7//f/+//3//P///wIABQAI
AAYABgAEAP7///8BAAIAAwAFAAYABwAHAAkACQAJAAwABwAEAAMABAD//wEABQAFAAkA
CwAIAAgADAANAAsADgANAA0ADQAQAA4ADAAMAAwADAAKAAwADQAQABAAEAANABMAFgAX
ABgAFwAWABMADwANAA4AEgAVABYAFwAYABgAFwAXABkAGQAaABoAHAAcABgAFgAVABQA
FwAYABkAFwAWABQAFAAUABAAEAAUABAADgAQABIADgAKAAgABwADAAMAAwACAAIAAAAD
AP7//P/9//7//v/+////+//8/wAAAgD/////AgACAAIA//8CAAQAAAD+/wAABQAEAP//
+//8//7/AAABAP///v/9//z//f8CAAMA/v/5//z//f/9//n/+//+//7/+v/6//v/+///
//v/9//5////AQAAAAIAAAD///7//f/+//7//v8AAAMAAwADAAIAAAABAAUAAwACAAIA
BQACAAAAAAD+//7//v/+//7//v8DAAAAAQAFAAMA/////wIABQADAAAAAAD8//n/+//9
/wEAAwAFAAYABAACAAIAAgADAAIAAQAAAAMABAADAAQAAgABAP///f8AAAAA/f8AAAYA
AgABAAIAAQACAAIAAQD//wEABQD///v//v8AAP3///8AAAIA/f/6//7///8AAAEAAQD+
//7/AQACAAQACAACAPz//f/9//j//v8EAAMA//8AAAIAAwABAAEAAwADAAEA/v8BAAgA
BgAEAAIAAAD///7//f/8//7/AAACAAQAAAD+//z/+v/7//z//f/+//v/+v/5//j/+v/8
//7/AAD///7//f/8//v/+v/5//j/+//+/wEABAAAAPz/+P/0//f/+P/5//r/+P/4//j/
+P/4//j/+P/4//n/+v/7//z/+v/6//r/+v/4//j/+P/4//b/9v/2//b/+f/8////AgAA
AAAAAAAAAP///v/9//z//v/+//7//v/9//z/+//6//n/+P/3//b/+v/8//7/AAD9//z/
+//6//j/+P/4//j/+f/6//v//P/6//r/+v/6//v//P/9//7/AAAAAAAAAAD///7//f/8
/wAAAgAEAAYAAQD+//v/+P/7//z//f/+//z/+v/4//b/+f/6//v//P/+//7//v/+/wAA
AAAAAAAAAQACAAMABAABAAAA//8CAAUAAwD+/wQAAQAAAP///v8CAAEAAgADAAEABgAI
AAgAAQD9//3/+////wAAAQACAP3/+f/8//n/9//4//v/+v/7//7////8//j/+P/3//X/
8//z//P/8v/z//b/8//x//L/9f/4//v//f/8//v/+v/4//j/+//+//X/8v/y//D/8//w
/+//8P/0//b/9v/1/+7/9//4//j/9P/s/+f/6f/o/+L/6f/y//n/BwAXACAAMQBMAGQA
bwBmAGAAZwBlAFIAOQAgAAwA///y/+j/7f/2//j/9//2//r/9f/v//P/9P/y//j//P/5
//n/8//y//X/8v/1//P/9P/2//f/+f/5//n/+P/4//r/+v/6//n/+f/5//b/8//1//v/
/f/6//r/+f/5//n//f/9//v/+//7//n/+v/6//r/+v/6//3//f///////P/8//z/+//9
//f/7v/z//b/9//4//n/+v/7//z/+v/8//z/+P/6//v/+//7//z//P/8//v//P/9//7/
AgD+//z//P/+//f/+f/9//3/AAADAAEAAgAHAAcABAAGAAUAAwABAAIABgAGAAgACgAI
AAYACAAJAAsACgAJAAUABgAIAAgACAAKAAwADAALAAsADAAQABMAEgARABAADgANAA0A
DwAPAAwADAAOAA4ADgAOAA8AEAATABQAFQATABEADgANAAwABwAGAAkABAADAAYACQAG
AAMAAgACAP//AAABAAEAAgD//wEA+//4//z//v///wAA/v/3//X/9v/0//H/8f/0//X/
9v/0//j/+v/2//T/9v/+//7/+v/3//f/+P/5//n/+v/6//r/+v/8/wAAAAD6//b/+P/4
//f/9f/3//r/+v/6//r/+//7//7/+f/0//X/+f/5//b/9v/3//f/9//3//j/+P/4//r/
+P/3//b/9P/2//f/+//5//v//P8AAP7//P/8//r/+v/6//r/+v/6//r/9v/2//n/+//3
//f/+v/9//v/+P/4//b/8//1//f/+f/7//3//v/7//j/9//2//v//P/9//7//P/6//b/
9P/1//f/+P/5//z//P/5//z////6//j/+P/3//j/+P/3//X/9//7//X/8//4//z/+//5
//r//P/3//H/9P/0//T/+f/5//b/9v/6//r/+//+//z/+P/7//3/9f/6/////f/2//b/
9//3//j/+f/8//3/9f/w//X/8v/0//b/+P/6//n/+P/3//b/9//4//n/+v/5//j/9//2
//j/+P/4//j/+v/6//r/+v/6//r/+v/6//f/9v/1//T/9v/2//b/9v/4//r//P/+//v/
+v/5//j/+f/6//v//P/5//j/9//2//X/9P/z//L/9v/4//r//P/6//j/9v/0//f/+P/5
//r/+P/4//j/+P/2//b/9v/2//j/+v/8//7/+//6//n/+P/5//r/+//8//n/+P/3//b/
9v/2//b/9v/5//r/+//8//v/+v/5//j/+f/6//v//P/5//j/9//2//b/9v/2//b/+P/6
//z//v/7//r/+f/4//j/+P/4//j/+v/6//r/+v/4//j/+P/4//n/+v/7//z/+//6//n/
+P/2//T/8v/w//L/9P/2//j/+f/6//v//P////7///8AAAEAAAD6//H/+v/8//7/AAD+
////+//5//v/+/8CAAYABAD///3///8AAAIAAwAEAAEA/v/6//3/+//2//b/+P/2//b/
+P/4//L/8v/0//X/+P/5//r/+//6//r//P/4//X/9f/3//n/9//1//L/7//y//D/8v/3
//j/9P/0//f/+P/6//b/9P/x//L/8//y//3/+v/5//j/9P/w//D/5//d/97/5P/v//r/
AQAJAB0AMAA5AEoAZABnAFwAVgBVAFEAQgAvACIABgDr//D/9P/p//D/9P/x//b//P/7
//f/8//2//T/8v/6////+//1//T/9//0//X/8//0//b/9//5//n/+f/1//T/9f/0//b/
9//5//v/+P/z//P/9//2//L/8f/v//D/8f/2//f/9f/1//X/8//1//b/9//4//n/+//6
//v/+f/2//b/9v/2//n/9P/s//L/9v/4//r//P/8//z//P/7//z/+//2//X/9f/0//P/
+f/8////AQD9//v/+f/6//v/+v/7//7/+f/7//////8BAAMAAAAAAP///f/4//j//P/9
//7/AgADAAIAAwAEAAMAAAABAAEABgAGAAYAAwAIAAoACgAKAAoADAAMAAsACgAKAA0A
DwALAAkABwAEAAYABwAKAAsADAAMAA4ADgAPAA4ADgAOAAsACAAFAP//AgACAAQABgAD
AAIABQAAAPz//v8AAPz/+f/4//j/9f/5//v//P/+//v/+//z/+7/8v/0//X/9v/3//P/
9P/4//f/8//y//T/8P/w/+3/8P/z//D/7//y//f/9v/x/+3/7v/w//L/8//z//L/8f/w
//D/9P/0/+7/7f/w//H/8f/v//H/9P/0//P/9P/2//f/9//x/+v/6//w//H/7//w//H/
8f/x//H/7//u/+3/7v/x//H/8f/w//P/9f/6//n/9v/2//n/9v/1//T/8f/w//T/9P/0
//T/9//0//X/+f/3//P/8//2//b/8//v/+7/8P/v//P/9//3//f/9//2//j/9v/2//b/
9v/0//L/8P/z//T/8//0//P/8//y//H/8v/y/+//8v/3//L/8P/w//P/9P/0//P/9P/3
//z/9//w//L/8//v//D/8v/1//H/8P/0//X/9v/3//X/8P/u//P/9P/2//r/8//u//D/
8f/t//L/9//1//D/8P/x//H/8P/v//D/7//5//r/+f/2//j/+P/4//j/9v/0//L/8P/x
//L/8//0//H/8P/v/+7/7//w//H/8v/0//T/9P/0//P/8v/x//D/8//2//n//P/2//L/
7v/q/+z/7v/w//L/8P/w//D/8P/y//T/9v/4//X/9P/z//L/8f/w/+//7v/u/+7/7v/u
//D/8v/0//b/9P/0//T/9P/y//L/8v/y//H/8P/v/+7/8f/y//P/9P/y//D/7v/s//H/
9P/3//r/9//0//H/7v/v//D/8f/y//D/8P/w//D/8v/y//L/8v/w//D/8P/w//P/9P/1
//b/8//y//H/8P/w//D/8P/w//P/9P/1//b/8//y//H/8P/w//D/8P/w//D/8P/w//D/
8v/0//b/+P/6//r/+v/6//n/+P/3//T/8//y//X/9v/2//H/9//4//j/+P/4//v/+f/5
//n/9//+/wAAAAD7//j/+f/4//j/+f/6//v/+v/3//v/+f/0//L/9P/y//L/9v/2//L/
8v/2//f/9//3//T/8//x//D/8P/s/+n/6f/t/+//8f/x/+//7f/r/+b/6P/r/+7/6v/s
/+//8P/y//H/8P/x//T/9P/y/+//7P/t/+r/5v/u//L/5f/b/97/3v/b/+D/8////wUA
HgA/AFAAVgBlAHAAZgBRAEUAPAAxACAACADx/+z/7v/p/+j/7v/v/+7/8P/v//H/8//w
/+7/6v/m/+3/9f/0//T/+P/2//T/7//t/+z/7//x//H/8f/y//L/9P/0//L/8f/x//H/
8f/v//L/+f/5//b/9v/1//H/8f/1//X/8//z//P/8f/w//D/8P/w//L/9f/1//f/8//w
//D/8P/y//f/9P/u/+7/8P/w//D/8//2//n//P/5//r/+f/0//b/9//3//f/+//8//3/
/f/6//n/+P/6//j/9v/2//j/9P/3//z//f/9/////P/8/wEAAwACAAYABAABAP7//v//
//7///8AAAEAAAADAAUABQAEAAMA//8FAAgACQAKAAsADAALAAkABQAEAAYABwAKAA0A
EAASAA4ADQAOAA0ACgAKAAwADAANAAwADAAMAAwADAAMAAkACgAIAAgACAAEAAQACAAE
AAAAAgAEAAAA/v/+/////f/5//f/9P/y//X/+//5//r/+//6//j/9v/3//P/9P/4//b/
8//z//b/9P/0//H/9P/2//L/8P/y//j/+P/0//H/8v/0//b/9//1//T/8//y//T/+P/4
//L/8P/0//b/9//y//P/9f/0//T/9P/1//X/9v/x/+z/7f/z//P/8P/w//L/8//0//X/
8//y//H/8v/1//f/+f/6//j/9//5//X/8v/y//X/8v/z//T/8//0//b/9v/2//b/+v/2
//b/+f/7//f/9//6//v/+f/2//b/8v/v//H/8//x//H/8f/w//L/8v/0//b/9v/0//L/
8P/0//b/9v/4//b/9//3//f/9f/0//D/8v/2//L/8f/y//L/8v/x/+//8P/z//j/8//y
//b/+f/3//b/9v/3//H/7f/w//D/8P/1//X/8v/y//H/8P/w//L/8f/u//L/9f/u//L/
9v/z//D/8P/x//H/7//v//H/8f/x//L/+f/6//n/+P/3//b/9P/y//D/7v/s/+z/7P/s
/+7/8P/y//T/9v/2//b/9v/1//T/8//y//D/8P/w//D/7//u/+3/7P/s/+z/7P/s//D/
8v/0//b/9f/0//P/8v/v/+7/7f/s/+7/8P/y//T/8v/w/+7/7P/s/+z/7P/s/+3/7v/v
//D/8f/y//P/9P/z//L/8f/w//D/8P/w//D/8P/w//D/8P/u/+7/7v/u/+7/7v/u/+7/
8P/w//D/8P/u/+7/7v/u/+//8P/x//L/8P/w//D/8P/s/+r/6P/m/+j/6v/s/+7/7v/u
/+7/7v/x//L/8//0//L/8v/y//L/8f/w/+//7v/s/+z/7P/s/+v/6v/p/+j/6f/q/+v/
7P/v//D/8f/y//L/8v/y//L/8v/y//L/8v/w/+7/7v/u//X/+P/2//H/9f/0//P/8v/1
//n/+P/5//b/8//3//j/+v/1//P/9f/1//b/9v/2//j/9v/z//f/8//u/+7/8P/v//D/
8//0/+7/7P/s/+v/7P/t/+7/7//u/+7/8P/s/+v/6//t/+//8P/v/+3/6//s/+j/6P/r
/+7/6v/q/+3/7f/u/+n/5v/n/+r/7f/u//P/7v/r/+j/5P/q//D/6f/b/9T/1v/T/9L/
5//7/wMAFgAtAEIAWABpAGgAYgBbAFUASAA1AB4ACgD5/+z/7v/v/+r/7v/x/+r/5v/n
/+3/8f/u/+r/6v/w//P/7//q/+r/7v/s/+z/6f/p/+r/6f/r/+v/6//t/+7/8f/y//D/
7//v/+//7f/p/+r/7//w/+7/7//v/+n/5//p/+f/6f/r/+3/7f/t/+7/7//w/+//8f/w
//H/8P/u/+//8P/u//H/7P/k/+v/8P/z//b/8//w/+3/6v/u//L/9P/y/+//7//u/+3/
7//w//H/8f/z//P/8//2//L/8P/w//L/7//x//X/9f/1//f/9P/0//f/9//0//b/+v/7
//z/AAD9//j/9f/y//T/8v/0//X/+//8//3/+//9//7//f/8/wAAAgACAAEA/P/8////
AQACAAMABAAEAAAA//8AAP//AQACAAUABgADAAIAAgACAAIAAgACAP///f/6//n/+P/4
//j//P/4//L/9P/2//L/7//u/+7/6//s/+3/7f/u//D/8//u/+z/7P/s/+v/6v/q/+X/
5f/o/+X/4f/g/+L/4//m/+b/7P/r/+b/4//k/+z/7P/o/+X/4v/i/+L/4f/j/+T/5f/m
/+T/5v/k/9z/3f/i/+X/5//l/+n/7v/w/+j/5P/h/93/4//h/9//4//n/+f/5P/k/+f/
5//n/+f/5P/k/+T/5v/k/+P/4v/g/97/3//j/+H/4P/g/+P/4P/k/+b/5v/o/+f/5v/l
/+T/5v/i/+L/5f/n/+P/4//m/+j/5f/h/+D/4f/f/+L/5f/o/+n/6v/q/+j/5P/i/+D/
4f/g/9//3v/h/+L/4f/i/+L/4//j/+P/4f/g/9z/3v/i/97/3f/e/+D/4v/j/+P/5f/n
/+v/5f/e/97/3f/X/9v/3v/i/9//2//e/97/3v/j/+P/4P/g/+D/4P/h/+T/4P/c/9//
4f/Z/97/4//h/9r/2v/b/9v/3P/d/+D/4f/f/+b/4f/c/9z/3P/c/9z/3v/e/97/3v/c
/9z/3P/c/9z/3P/c/9z/3//g/+H/4v/e/9z/2v/Y/9r/3P/e/+D/4P/g/+D/4P/f/97/
3f/c/w==
         </WaveFormData>
      </LeadData>
      <LeadData>
         <LeadByteCountTotal>10000</LeadByteCountTotal>
         <LeadTimeOffset>0</LeadTimeOffset>
         <LeadSampleCountTotal>5000</LeadSampleCountTotal>
         <LeadAmplitudeUnitsPerBit>4.88</LeadAmplitudeUnitsPerBit>
         <LeadAmplitudeUnits>��V</LeadAmplitudeUnits>
         <LeadHighLimit>2147483647</LeadHighLimit>
         <LeadLowLimit>268435456</LeadLowLimit>
         <LeadID>II</LeadID>
         <LeadOffsetFirstSample>0</LeadOffsetFirstSample>
         <FirstSampleBaseline>0</FirstSampleBaseline>
         <LeadSampleSize>2</LeadSampleSize>
         <LeadOff>FALSE</LeadOff>
         <BaselineSway>FALSE</BaselineSway>
         <ExcessiveACNoise>FALSE</ExcessiveACNoise>
         <MuscleNoise>TRUE</MuscleNoise>
         <LeadDataCRC32>3980474180</LeadDataCRC32>
         <WaveFormData>
9v/2//b/9v/4//j/+P/4//f/9v/1//T/8v/y//L/8v/1//b/9//4//j/+P/4//j/9//2
//X/9P/y//L/8v/y//L/8v/y//L/9f/2//f/+P/2//b/9v/2//b/9v/2//b/9P/y//D/
7v/w//L/9P/2//X/9P/z//L/8P/w//D/8P/y//L/8v/y//D/8P/w//D/8v/y//L/8v/x
//D/7//u/+//8P/x//L/9P/0//T/9P/0//T/9P/0//H/8P/v/+7/8f/y//P/9P/y//L/
8v/y//D/7v/s/+r/7P/u//D/8v/0//T/9P/0//L/8P/u/+z/7v/u/+7/7v/v//D/8f/y
//D/8P/w//D/8f/y//P/9P/y//L/8v/y//D/8P/w//D/8P/w//D/8P/w//D/8P/w/+7/
7v/u/+7/8P/w//D/8P/v/+7/7f/s/+7/8P/y//T/8//y//H/8P/y//L/8v/y//D/8P/w
//D/8f/y//P/9P/2//b/9v/2//X/9P/z//L/9f/2//f/+P/4//j/+P/4//j/+P/3//j/
9v/z//H/8P/u/+7/7//2//r/9//0//P/8//2//r/9v/y//L/8//z//P/8P/u//L/7f/t
/+//7//t/+z/6f/o/+v/7P/u//H/7v/t/+3/7P/q/+r/7P/s/+r/7P/q/+f/5f/n/+f/
5//q/+r/7f/r/+j/6f/r/+7/7v/u//H/8v/u/+z/6f/m/+r/7P/u//D/8P/r/+z/8v/0
/+//7f/y//L/7//x//P/7v/p/+v/9/8NAC8AUwB/AKoAvACiAGoATQBcAGoAagBuAGQA
TgA6ACYAFwAVABsAHgAcAB4AHQAXABAADwAPAAkABwABAP///v/7//r/+//9/wAA///+
//z/+//6//r/+v/7//z//P/7//z/+f/5//r//v/8//v/+//7//3//f/9//3//v/9//z/
9//1//X/9v/3//j/+v/9/wIA/v/7//v//f8AAAAA///8//r/+v/+/wEA//////////8B
AAEAAQAAAAAAAQABAAAA/v8AAAAAAQAEAAQAAwADAAIAAgAFAAUAAwAFAAcABwAIAAoA
CAAIAAwADQANAA0ADQAPABIAFAAWABYAGAAaABgAGAAYABsAHQAfACEAIgAlACUAKAAs
AC8AMgAzADYAMgAzADcANgA0ADQAOAA4ADgAOAA5AD4AOQA4ADkANgA2ADYANwA3ADUA
MgAtACcAKAAkACMAIQAeABkAFwATABQAFQATABAACwALAAkABQABAP//+v/5//z//P/4
//b/+P/4//j/9//0/+//7v/v//X/9P/2//j/9P/x/+//7f/x/+//7//v/+//8//u/+7/
7//w//D/8P/u/+7/7v/u//D/8v/y//D/7//u//L/+P/x/+7/8v/x//L/8v/z//j/+f/4
//T/+f/7//n/9v/0//X/8v/y//P/9v/1//j//v/6//r/+v/6//r/+f/5//v/+//7//v/
+f/7//7/+//6//r/+f/5//v/+f/6//v/+//9//r/+v/8//3/+//4//7/AAD7//v///8B
AAAA/v/3//X/8v/0//X/9//5//n/+//7//r/9v/1//j/+v/6//r//P/7//j/9v/3//j/
9//0//b/9//3//T/8v/2//b/9v/0//L/8v/y//T/9f/2//f/9P/1//f//f/9//z/+//5
//n/+f/3//f/+P/4//j/9//1//T/9v/1//f/9f/2//n/+//6//n/+f/z//n/+P/y//T/
9P/0//T/9//4//n/+v/3//b/9f/0//L/8v/y//L/8//0//X/9v/z//L/8f/w//L/9P/2
//j/9v/2//b/9v/4//j/+P/4//X/9P/z//L/9P/0//T/9P/2//b/9v/2//b/9v/2//b/
8//y//H/8P/y//T/9v/4//T/8v/w/+7/8v/0//b/+P/4//j/+P/4//f/9v/1//T/9//4
//n/+v/3//b/9f/0//T/9P/0//T/8v/y//L/8v/z//T/9f/2//T/9P/0//T/8v/y//L/
8v/1//b/9//4//r/+v/6//r/9//0//H/7v/v//D/8f/y//X/9v/3//j/+v/6//r/+v/3
//b/9f/0//X/9v/3//j/+P/4//j/+P/2//b/9v/2//f/+P/5//r//P/+/wAAAgD+//z/
+v/4//j/+P/4//f/+f/4//n/+f/2//T/8//y//L/8//6//7//v/8//z//f8AAAQAAAD6
//b/9f/z//H/8P/w//b/9f/3//n/+f/4//X/8v/x/+7/6v/p/+n/6f/r/+7/8P/y//D/
8P/u/+z/8P/w/+//8f/z//P/8//0//H/8//w/+v/7P/u//H/8P/y//X/9v/2//T/8//y
//L/8f/w/+//7v/r//b/+P/0//f//f8AAPz/9f/z//P/9P/t/+//AQAVADMAYwCTALIA
ugCgAHAAWQBgAGQAZABsAGYAUgA+AC4AIwAdAB0AHAAeACIAHQAPAAwAEwATAAsABQAC
AAEAAQD///7///8BAAQAAwACAAAA//8AAAAAAAABAAEAAAD+//7//f/9//7/AgACAAEA
AQABAAAA///+//3/AgADAAQAAQD+//3//f/9//z//P/9/wAAAAD//wEABQAGAAYABQAC
AP7//v8CAAUAAwADAAMAAwAFAAcACQAKAAgACQAJAAgABwAIAAcABwAIAAgABwAHAAgA
CAALAAsACQALAA0ADQAOABAADgAOABIAEwATABMAEwAVABgAGgAcABwAHgAgACEAIgAj
ACcAKwAtAC8AMAAwAC8AMQA0ADMANAAzADQANQA5AEAAQgA/AD4AQQBAAEAAQABBAEYA
QwBCAEMAQAA8ADgANQAxADQANgA2ADUANAAwAC8ALQAsACcAJQAhAB4AHQAZABQADwAP
AA0ACQAIAAcAAwADAAQABAAAAP7/AAAAAAAA///7//f/9//5/////P/8//z/+P/3//f/
9//5//f/9//3//j//f/5//r/+v/6//n/+P/5//r/+//8//7/AAAAAP7/+v/2//f/+v/2
//T/+f/5//j/+P/5//7////+//r///8CAAEA///+/wAA/P/7//v//f/7//3/AgACAAIA
AgACAAIAAQABAAMABQAFAAUAAwAEAAYAAgAAAAEAAQACAAUABQAGAAcABwAGAAIAAQAC
AAQAAwABAAgABgABAAEABQAGAAYABQD//wAA/v8BAAMAAQABAP////8BAAIAAAABAAMA
BAADAAIAAwADAAEAAAABAAIAAQD+///////+//r/+v/+//7//v////7///8AAP//////
////+P/3//f/+////wAAAQABAP7//f/6//n/+P/4//j/9//4//r///8BAP7/+//7//3/
///+//3//f/7//n//v8CAP7//P/6//j/+P/4//j/+P/5//r/+//8//7//v/+//7/+//6
//n/+P/4//j/+P/4//n/+v/7//z/+//6//n/+P/5//r/+//8//v/+v/5//j/+P/4//j/
+P/6//r/+v/6//j/+P/4//j/+f/6//v//P/8//z//P/8//v/+v/5//j/9//2//X/9P/2
//j/+v/8//n/+P/3//b/9f/0//P/8v/1//b/9//4//j/+P/4//j/+P/4//j/+P/2//b/
9v/2//j/+P/4//j/+f/6//v//P/7//r/+f/4//b/9v/2//b/9//4//n/+v/6//r/+v/6
//j/+P/4//j/9f/0//P/8v/1//b/9//4//j/+P/4//j/+f/6//v//P/8//z//P/8//r/
+v/6//r/+//8//3//v/+//7//v/+//////////7//P/7//n/+P/3//b/9f/1////BAAC
AAAA/P/7//3/AAD+//j/+P/5//r/+//5//j/+f/1//T/9f/3//b/9v/0//P/8P/t/+v/
7P/t/+7/8P/w//D/8P/y//D/8P/y//D/7f/t/+//7//x//L/8v/1//P/7//v//D/8v/w
//D/8//0//T/9P/z//L/8v/y//L/9P/0//P/9v/0//L/9f/z//D/8P/x/+//8f/u/+n/
8f8FACEARwB5AJ8ArACqAIYAWgBXAGoAcAB4AHwAbABWAEIANAArACEAGwAeACIAHgAZ
ABsAHAAVABMADwAFAAQABQAHAAcAAQD9//r/+P/8//7///8BAAAAAAAAAAEAAQAAAP7/
/v//////AAAEAAQAAwADAAMAAgABAAAA///////////7//3//f/+/////f/+/wAABAAC
AP////8BAAMABAAEAAIA///+/wEAAwAFAAUABQAFAAUABQAFAAQAAwADAAIAAAADAAYA
BwAJAAkACAAGAAUABAAEAAcABwAHAAkACwALAA8AEgARABIAEwATABIAEQAPABEAFAAW
ABgAGAAaABwAHAAcABwAHwAiACUAKAAqACoAKQArAC4AMQA0ADUAOAA0ADUAOQA4ADYA
NgA6ADoANwA2ADYAOgA2ADYAOAA2ADUANAA0ADMANQA0ADEALQAsACgAJwAlACAAGwAZ
ABUAFgAXABUAEgAMAAsACAADAAQAAwD/////AAAAAPz/+v/8//z//P/7//v/9//3//n/
+//4//j/+P/1//P/8v/x//T/8//0//X/8//1/+7/7P/v//L/9P/2//P/8v/x//D/8v/0
//T/8v/t/+r/7P/w/+3/7P/y//P/7//u/+7/8v/1//T/8P/1//j/9//1//T/9v/y//H/
8f/x/+//8f/2//X/9v/3//j/9//1//T/9f/2//f/+P/3//b/+P/0//L/8//z//T/9//3
//j/+f/5//f/9P/0//b/9v/z/+//9P/2//P/9f/7//3//P/6//P/8f/u//D/8f/0//X/
9P/1//T/9P/x//H/8//0//P/8v/y//H/7v/s//D/8v/y//D/8P/x//H/7v/u//L/8v/y
/+7/7P/s/+z/8P/x//L/8//u/+3/7f/x//D/8P/w/+//8f/x/+//7//x//L/8//z//L/
8v/1//X/8P/r/+n/6f/s/+z/7P/t//H/8f/y//D/7v/u/+7/7v/s/+z/7P/s/+3/7v/v
//D/7f/s/+v/6v/r/+z/7f/u/+3/7P/r/+r/6v/q/+r/6v/r/+z/7f/u/+7/7v/u/+7/
7v/u/+7/7v/w//D/8P/w/+7/7v/u/+7/7P/s/+z/7P/s/+z/7P/s/+r/6v/q/+r/7P/s
/+z/7P/q/+r/6v/q/+z/7v/w//L/8P/u/+z/6v/t/+7/7//w/+//7v/t/+z/7v/u/+7/
7v/s/+z/7P/s/+r/6v/q/+r/7P/s/+z/7P/s/+z/7P/s/+z/7P/s/+z/7f/u/+//8P/v
/+7/7f/s/+7/7v/u/+7/7v/u/+7/7v/x//L/8//0//L/8v/y//L/9f/2//f/9//z//D/
7//t/+v/6v/q/+r/6//t//X/+v/3//T/8//z//T/+P/0/+7/8f/z//T/9f/u/+r/7P/n
/+j/6//s/+z/7f/s/+3/7P/q/+n/6f/p/+f/6P/o/+j/6v/s/+z/7P/t/+r/5v/l/+r/
6//s/+7/7f/v/+z/5//l/+b/6P/m/+f/6//t/+7/7P/r/+r/6v/o/+j/6P/o//f/8P/o
/+z/6f/r//j/8v/j/+f/7f/q/+X/8f///wsALwBjAI8ArgC4AJYAXABLAGAAaABoAHAA
ZgBOADgAKgAdABUAFQAaABwAFAATABMADgAPAA8ACQAFAAMAAwAEAAMA///9//z//P8A
AAAA//////z//P/8//3/+//6//j/+P/2//X/9f/4//j/+f/7//3/+//7//v/+//+////
AAD9//v/+//8//3/+//8//7/AgAAAP3//f////7//v/9//r/+P/4//z///8AAAEAAgAD
AAMAAwADAAIAAAABAAEAAAD//wAA/////wEAAgACAAMAAgACAAUABQAHAAkACwALAAwA
DgAMAAwAEAARABEAEQARABMAFgAYABcAFgAXABgAGAAYABgAGwAcAB0AHgAeACQAJQAp
AC4ALAAuAC4AMAArAC0AMgAyADMANAA5ADoANwA2ADYAOgA6ADoAPAA6ADcANAAyAC8A
MQAwAC0AKQApACYAJgAlACEAGwAYABMAEQARAA4ACgAGAAcABgADAAEA///6//n/+f/4
//P/8P/w//D/8P/v//D/7f/u//H/9f/y//L/8v/w/+//7//v//P/8f/x//H/7//x/+r/
6P/r/+7/8P/y/+3/7P/r/+r/7P/u/+7/7P/q/+j/6//w/+z/6v/v/+//6//q/+r/7v/u
/+z/5//r//D/8f/x//L/8//w//D/8f/u/+v/7P/w//H/9P/3//r/9//1//T/9f/1//X/
9f/z//X/+P/1//T/8v/x//H/8//0//b/+P/5//n/9v/2//j/9v/z/+//9P/0/+//7//z
//n/+v/6//X/8//w//L/8//z//P/8f/x//T/9P/x//H/8f/y//H/8P/w/+//7P/q/+//
8v/z//L/8v/z//P/8P/s//D/8P/w//D/7v/u/+7/7f/t/+3/7f/r/+3/8P/3//b/9P/y
/+//8f/x/+//7//u/+7/7v/t/+7/7v/x//H/8v/v/+//8f/x//D/7//v/+v/6//s//L/
8P/w//D/8P/u/+z/6v/o/+z/7v/w//L/7//u/+3/7P/s/+z/7P/s/+z/7P/s/+z/7//w
//H/8v/w//D/8P/w/+7/7v/u/+7/7//w//H/8v/u/+z/6v/o/+v/7P/t/+7/7v/u/+7/
7v/s/+z/7P/s/+z/7P/s/+z/7v/u/+7/7v/w//D/8P/w/+//7v/t/+z/7//w//H/8v/w
//D/8P/w/+//7v/t/+z/7P/s/+z/7P/q/+r/6v/q/+z/7P/s/+z/7f/u/+//8P/u/+7/
7v/u/+7/7v/u/+7/7v/u/+7/7v/w//D/8P/w/+7/7v/u/+7/7P/s/+z/7P/u/+7/7v/u
//H/8v/z//T/8f/w/+//7v/s/+z/7P/s/+z/7P/s/+z/7v/w//L/9P/2//b/9v/2//f/
+P/5//r/+P/4//j/+P/2//T/8f/w//D/7//v//D/8P/w//H/+P/7//f/8//x//T/+P/9
//r/8P/s/+n/5f/o/+j/6f/w/+7/7//y//P/8f/w/+3/7P/s/+r/6f/p/+j/5//n/+b/
5//o/+v/7P/q/+z/6v/n/+j/6//s/+3/8P/w//P/8f/s/+v/6//s/+j/6P/r/+z/7P/s
/+v/6v/r/+z/7f/u/+D/5//y//L/8P/t/+v/8v/2//P/8//x/+r/6f/t//P/DwA5AGMA
mQC+ALwAmABqAFUAXABgAGIAZgBWAEAANAAqABsAEQATABoAGgAUABEADwAOAA0ACQAJ
AA8ACQAFAAIA/f/8//v/+//8/wAAAAD//////P/8//z//f/7//r/+P/4//j/+f/7/wAA
/P/7//v/+//7//v/+//7//v/+//7//f/+P/5//v//f/+/wAAAwAIAAQA///9//3//f/8
//r/9v/3//j//f8BAP//////////AAABAAIAAgAAAAEAAQAAAP7/AAAAAAEABAAEAAMA
AwADAAQACAAJAAcACQALAAsACgAMAAoACgAQABEAEQARAA4ADwARABIAFQAWABkAHAAe
AB4AHgAhACIAIwAkACQAJQAlACgALAAuADAAMAAyADEAMwA4ADgANgA2ADoAOgA3ADYA
NgA6ADkAOgA9ADwAOQA2ADQAMQAzADIALwArACsAKAAoACcAIQAbABgAEwAVABUAEgAO
AAsACwAJAAUABwAHAAQABQAFAAQA///8//z//P/8//v/+P/z//L/8//0//D/7//u/+7/
7//x//P/8//x//H/8f/0//n/9f/2//b/9v/1//T/9f/2//f/+P/1//b/9f/y//H/8P/0
//r/9v/0//n/+f/3//b/9v/6//j/9P/t/+//9f/3//j/+v/7//j/+P/5//f/9f/3//z/
+v/6//r/+v/6//n/+f/7//7///8AAP////8AAPv/+P/5//n/+v/9//v//P/9//3////8
//z//v/9//n/9P/4//j/8//z//f//v8AAAEA/f/7//j/+v/7//z//f/8//3//f/8//j/
9//8//7//v/+//7//f/6//j/+P/6//r/+P/4//n/+f/2//b/+v/6//r/+v/6//z//v/8
//v/+v/5//T/8//z//f/+v/6//r/+f/7//v/+f/5//z//P/8//v/+P/4//v/+//6//f/
9//5//n/+P/3//f/8//x//T/9v/4//j/+P/4//f/9v/1//T/9f/2//f/+P/4//j/+P/4
//f/9v/1//T/9f/2//f/+P/2//b/9v/2//b/9v/2//b/9v/2//b/9v/3//j/+f/6//j/
+P/4//j/+v/6//r/+v/3//b/9f/0//b/9v/2//b/+f/6//v//P/7//r/+f/4//b/9v/2
//b/+P/4//j/+P/2//b/9v/2//n/+v/7//z/+v/4//b/9P/2//j/+v/8//r/+v/6//r/
+v/6//r/+v/6//r/+v/6//n/+P/3//b/+P/6//z//v/7//r/+f/4//X/9P/z//L/9P/2
//j/+v/7//z//f/+//z//P/8//z//v/+//7//v/7//r/+f/4//r/+v/6//r//P/+/wAA
AgD///7//f/8//7//v/+//7/AAAAAAAAAAADAAMAAwACAP7/+//3//T/9v/4//r//f8B
AAQAAAD8//7///8DAAgABgAAAAAAAQAAAP//+//4//v/9//2//f/+f/6//z//P/5//b/
8//x//H/8f/x//L/9P/0//T/9v/3//j/+//6//X/9f/3//f/9P/0//P/9f/2//P/9P/2
//f/9P/z//X/+P/4//j/9//0//L/8P/u//j/+v/3//j/9v/0//n/+f/4//j/9//z//H/
8P/x//f///8RAD8AdwCpALoAqgCCAGAAWwBmAHIAfACAAHgAXAA+ADYAJwAVABkAJgAo
ACQAIwAjACAAGQAVABMADwAKAAkACQAHAAEA///+//7//v/+//3//f8AAAIABAAHAAcA
BgAEAAQAAQABAAIABgACAP///f/7//7///8AAAEAAQABAAEA/f//////AAABAP//AAAC
AAYABAABAAEAAwAEAAQAAwAAAPv/+v/9////AAABAAIAAwAEAAUABgAGAAQABQAFAAQA
BwAKAAsADQAMAAoABwAFAAcACAAMAA0ACwANAA8ADwAOABAADgAOABEAEQAQAA8AEAAT
ABcAGgAYABgAGgAcAB0AHgAfACMAJAAlACYAJgApACkALAAwADIANAA0ADYANQA3ADwA
PAA5ADgAOwA6ADgANgA1ADgAOAA4ADoAOAA5ADgAOAA3ADYANAAwACsALAAoACcAJQAg
ABsAGQAVABYAFwAVABIACwALAAkABQAGAAcABQAHAAYABAD+//r/+//8//3//f/5//X/
9f/3//z/+v/7//z/+f/3//b/9f/3//X/9f/1//P/9//y//L/9f/2//b/9v/y//L/8v/y
//T/9v/2//T/8v/w//P/+P/0//L/9//3//b/9v/3//z/+P/0/+3/7//4//v//f8AAAEA
/P/6//n/+P/1//b/+v/2//b/9v/2//r/+//9/wEA/v/9//z/+f/9/wAA/f/8//z/+//7
//3//f/+///////9//r/+v/8//v/9//y//b/+P/1//f//f///wAAAAD7//3/+v/8//3/
+//7//n/+f/5//j/9P/z//T/9v/2//b/+P/3//T/8v/1//j/+f/4//j/+f/5//b/9f/6
//v//P/5//b/9f/0//f/9//3//f/9f/1//b/+//5//j/9//1//b/9//2//f/9//2//X/
8//z//T/+P/5//b/8f/v/+//7//u/+3/7f/7//v/+v/6//j/+P/4//j/9f/0//P/8v/0
//T/9P/0//L/8v/y//L/8//0//X/9v/4//j/+P/4//T/8v/w/+7/8f/0//f/+v/3//b/
9f/0//P/8v/x//D/8f/y//P/9P/0//T/9P/0//b/9v/2//b/9f/0//P/8v/w//D/8P/w
//H/8v/z//T/9P/0//T/9P/2//b/9v/2//T/9P/0//T/9v/2//b/9v/y/+7/6v/m/+v/
8P/1//r/+P/4//j/+P/1//T/8//y//L/8v/y//L/8P/w//D/8P/z//T/9f/2//b/9v/2
//b/9f/0//P/8v/y//L/8v/y//T/9P/0//T/8v/y//L/8v/z//T/9f/2//b/9v/2//b/
+P/4//j/+P/2//b/9v/2//j/+v/8//3/+//4//f/9f/1//T/9P/0//P/8//5//z/+v/4
//j/+f/6//7/+v/0//L/8//z//P/8//y//f/9f/0//X/9P/y//T/8v/y//D/7v/t/+3/
7f/v//D/8P/w/+7/8P/w//D/8v/w/+3/7f/v/+//7//w/+//8f/u/+n/6f/q/+z/6v/q
/+3/7v/u/+//7//v//D/8v/y//L/8v/x//L/6v/q//X/9//2//r/9//x//f/+P/v//H/
AwAZADsAZwCVALQAtgCMAFoAUQBmAGwAaABoAGQAVgA8ACoAIwAdABsAGgAaABwAHwAj
AB4ADQADAAsADwAMAAsACwAJAAMAAQAAAAAAAgACAAEAAQAAAAAAAAABAAEAAAD+//7/
/////wAABAACAAEAAQABAAEAAQABAAEAAQABAAEA/f8AAAEAAwAFAAQABAAFAAgABAAB
AAEAAwAGAAYABQACAP7//v8CAAUACAAJAAoACwAJAAcABQACAAQABQAFAAQABgAIAAgA
CQAKAAoACQAJAAkACgAOAA8ADQAPABEAEQAUABYAFAAUABoAGwAbABsAGAAZABsAHAAe
AB4AIAAiACQAJAAkACcAJwApACsALAAwADEANQA6ADgAOgA6ADwAOAA5AD0APAA/AEAA
RQBGAEIAQAA/AEIAPwA+AD8APAA9AD4AQABBAEEAQAA9ADkANQAuACoAJQAkACEAIQAf
AB0AGwAWABAAEAATABQAEwANAAkAAgD//wMABgAFAAYAAwACAAEA///9//n/+f/7////
/P/8//z//P/7//v/+//9//v/+//7//r//f/3//b/9//4//j/+P/3//j/+f/6//z//v/+
//z/+P/2//n//v/6//j//f/9//v/+v/6//7/+//4//L/9f/7//v/+v/6//7//P/9////
/v/7//z/AAD+//7//v/+//7//f/9////AQABAAEA/////wIA///+/wAA/////wEAAQAC
AAMAAwAFAAIAAgAEAAYAAwD//wQAAQD7//r//f///wAAAAD7//7//P///wEA/v/9//r/
+f/8//7//f//////AAD///7//v/9//r/+P/4//r/+v/4//z//f/9//r/+f/+////AAD9
//r/+f/4//n/+f/5//n/9P/z//P/9//5//r/+//7//v/+//5//n/+//8//3//f/6//j/
+f/3//b/8//z//X/9f/0//P/8//7//v/AAAAAP///v/9//z/+P/2//T/8v/1//b/9//4
//j/+P/4//j/+f/6//v//P/7//r/+f/4//j/+P/4//j/9//2//X/9P/1//b/9//4//b/
9v/2//b/+P/4//j/+P/2//b/9v/2//f/+P/5//r/+P/4//j/+P/3//b/9f/0//b/9v/2
//b/+P/4//j/+P/2//b/9v/2//j/+P/4//j/+P/4//j/+P/3//b/9f/0//X/9v/3//j/
+P/4//j/+P/4//j/+P/4//f/9v/1//T/9P/0//T/9P/y//L/8v/y//P/9P/1//b/+P/4
//j/+P/4//j/+P/4//b/9P/y//D/8v/0//b/+P/6//r/+v/6//j/9v/0//L/8//0//X/
9v/3//j/+f/6//3//v///wAA///+//3//P/8//v/+v/4//r/+f/3//b/9P/0//T/9f/8
/wAA/f/6//v/+//+/wIA/v/4//j/+f/3//f/9P/y//j/9f/1//f/9f/0//T/8v/0//L/
8P/v/+7/7f/s/+z/7v/u/+7/8P/u/+7/8P/u/+3/7f/v/+//7//w//D/8//y/+//8P/y
//L/8P/w//P/8v/y//L/8f/x//L/8//0//T/9P/1//D/7P/y//3////4//b/9f/t/+v/
7v/t/+3//f8TAC8AWwCPALIAvACoAHoAVwBWAF4AYgBqAGYAUgA8AC4AJQAhABsAGAAW
AB4AIQAbABYAFQAVAAsABQADAAMABAADAAAA/////wAAAgACAAEAAQADAAQABQAHAAYA
BAABAAAA/v/9//3/AAD+//3//f/9//3//f/9//3/AAABAAIA//8AAAEAAwAFAAIAAgAD
AAYABgADAAMABQAEAAQAAwAAAP//AAAFAAkACAAHAAYABQADAAMAAwACAAEAAQAAAP7/
AAAEAAYACQALAAwADAANAAoACAAJAAcABwAJAAsACwANABAADwAQABQAFQAVABUAFwAZ
ABwAHgAcABwAHgAgAB8AHgAdAB8AIwAlACcAKAArACsALgAyADIANAA0ADYAMwA1ADoA
OgA8ADwAQABAAD0APAA8AEAAPwBAAEMAQgBAAD4APQA7ADkAOAA1ADEALgAqACkAJwAm
ACEAHwAbABsAGwAYABQADgANAAoABQAFAAUAAgADAAYABgACAAAA///+//3/+//5//X/
9f/3//j/9P/z//L/9P/1//f/+f/5//f/9//3//n//f/4//j/+P/4//f/9v/y//L/8v/y
//D/8v/y//D/7//u//L/+P/1//T/+v/7//f/9P/y//T/9v/0/+//8//3//f/9v/2//z/
+v/7//3/+v/3//j//P/5//j/9//2//b/9f/1//f/+f/5//n/9//8/wAA/v/+//z/+//7
//3/+//8//3//f/9//r/+v/8//z/+f/1//r/+v/1//X/+f/+/wAAAQD9//z/+P/5//n/
9//3//X/9f/2//b/8//z//f/+v/7//z/+v/5//b/9P/2//j/+P/2//n/+//8//r/9v/6
//r/+v/1//L/8f/w//P/8//z//P/8P/x//P/+f/6//r/+v/5//n/+f/3//f/+v/6//r/
+f/0//L/8//x//T/8//1//n/+P/2//T/8//1//v/+P/2//b/9v/2//b/9f/0//P/8v/1
//b/9//4//X/9P/z//L/8v/y//L/8v/0//T/9P/0//T/9P/0//T/9v/2//b/9v/1//T/
8//y/w==
         </WaveFormData>
      </LeadData>
      <LeadData>
         <LeadByteCountTotal>10000</LeadByteCountTotal>
         <LeadTimeOffset>0</LeadTimeOffset>
         <LeadSampleCountTotal>5000</LeadSampleCountTotal>
         <LeadAmplitudeUnitsPerBit>4.88</LeadAmplitudeUnitsPerBit>
         <LeadAmplitudeUnits>��V</LeadAmplitudeUnits>
         <LeadHighLimit>2147483647</LeadHighLimit>
         <LeadLowLimit>268435456</LeadLowLimit>
         <LeadID>V1</LeadID>
         <LeadOffsetFirstSample>0</LeadOffsetFirstSample>
         <FirstSampleBaseline>0</FirstSampleBaseline>
         <LeadSampleSize>2</LeadSampleSize>
         <LeadOff>FALSE</LeadOff>
         <BaselineSway>FALSE</BaselineSway>
         <ExcessiveACNoise>FALSE</ExcessiveACNoise>
         <MuscleNoise>TRUE</MuscleNoise>
         <LeadDataCRC32>2372963759</LeadDataCRC32>
         <WaveFormData>
9v/2//b/9v/0//T/9P/0//L/8v/y//L/8P/w//D/8P/z//T/9f/2//b/9v/2//b/8//y
//H/8P/x//L/8//0//T/9P/0//T/8v/y//L/8v/z//T/9f/2//b/9v/2//b/9P/0//T/
9P/z//L/8f/w//L/8v/y//L/9P/0//T/9P/y//L/8v/y//P/9P/1//b/9f/0//P/8v/y
//L/8v/y//P/9P/1//b/9P/0//T/9P/2//b/9v/2//T/9P/0//T/8v/y//L/8v/z//T/
9f/2//T/9P/0//T/9v/2//b/9v/4//j/+P/4//f/9v/1//T/9P/0//T/9P/0//T/9P/0
//T/9P/0//T/9f/2//f/+P/2//b/9v/2//j/+P/4//j/9f/0//P/8v/0//b/+P/6//n/
+P/3//b/9v/2//b/9v/4//j/+P/4//j/+P/4//j/9v/2//b/9v/4//j/+P/4//b/9v/2
//b/+P/4//j/+P/4//j/+P/4//r/+v/6//r//P/8//z//P/6//r/+v/6//r/9//3//b/
9P/z//P/8//x//H/8f/y//X/9f/2//b/9f/0//L/8f/w//D/8f/y/+//7//y//L/9P/0
//T/9v/2//b/9v/1//X/9f/1//b/9v/2//j/+v/2//b/9v/2//n/+//7//v/+P/4//j/
+v/6//r/+v/7//7//v/+//7////+//7////+//7//v/+//v/+//7//v/+f///wEAAQAF
AA4AGwArADUAPQBBAEQARABEAD4AMgAfAP3/0/+2/6D/g/91/4T/l/+W/5D/kv+O/4b/
hP+M/5n/rf/B/8r/1P/i/+v/7P/t//P/+P/7//z/AQACAAMABQAHAAgACQAKAA0ADwAP
AA8AEAAOAA8ADwAQABEAEQAQABAADwARABEAEAASABIAEgASABIAEgASABMAEwATABQA
FAAWABYAFAAWABUAEwAQABIAFQAWABcAGQAYABcAFgAVABYAFgAXABgAFwAWABUAFAAX
ABcAFwAYABoAGQAZABkAGgAaABwAHQAcABoAGQAYABoAGgAbABsAGwAcAB4AHwAdAB0A
HQAdAB4AIAAiACMAIgAiACQAJQAjACMAIwAlACYAJgAnACgAJAAjACIAIQAjACIAIgAh
ACAAIAAfAB8AHQAcABwAHAAcABwAGQAVABUAFQAVABQADQAKAAkACQAKAAgABgAFAAMA
/v/7//r/+v/7//z//f/5//n/9//3//n/+v/8//3//P/8//v/+//8//z//P/9//7//v/+
//7///8AAAAA///8//z//f///wEAAAAAAAEAAQABAAEAAQADAAMAAwAEAAMAAgAAAP//
AwADAAMAAwAAAAAAAAAAAAIAAwAEAAUAAwADAAMAAgACAAIAAgADAAMAAwADAAYABgAE
AAQABQAFAAMAAwADAAEAAQABAP//AQACAAIAAAAAAAEAAQACAAAA//////////8AAAAA
AAD+//7//v/+//7//v///wAAAAD///z/+//9//3///////3//f/+//7//v/////////7
//v//P/8//v/+//7//v//f/+//3//f/9//7//v/+//z//P/7//v/+v/7//v/+//9//3/
/P/8//z//P/+//7//P/8//3//f/8//z//P/8//7//v/+//7//f/9//3//v/9//3//P/8
//v/+//7//r/+v/7//3//v/6//r/+v/7//3//v///////f/9//3//f/7//3/AAD+//z/
/P/8//z//v/+//7//v/8//z//P/8//r/+v/6//r/+v/6//r/+v/7//z//f/+//3//P/7
//r/+//8//3//v/9//z/+//6//r/+v/6//r/+P/4//j/+P/6//z//v8AAAAAAAAAAAAA
/f/8//v/+v/7//z//f/+//7//v/+//7//P/8//z//P/+//7//v/+//3//P/7//r//P/8
//z//P/9//7///8AAP///v/9//z//P/8//z//P/6//r/+v/6//3//v///wAAAAAAAAAA
AAAAAAAAAAAAAP///v/9//z//f/+////AAACAAIAAgACAP///v/9//z//f/+////AAD+
//7//v/+//7//v/+//7/AAAAAAAAAAAAAAAAAAAAAAAAAAAAAAAAAwAEAAUABgAEAAQA
BAAEAAIAAgACAAIA/P/7//n/9v/4//n/+v/7//v/+//8//3//P/8//v/+v/8//v/+//5
//b/9v/2//X/9f/4//j/+P/4//j/+v/6//r/+v/5//n/+//7//z//P/6//z//v/8//r/
+v/6//v//v///wAAAAAAAAAAAgACAAEAAAAAAAAAAgACAAIAAQAAAAAAAQACAAIAAgAC
AAEA/////////////wEABQAJABIAHQArADsASQBJAEYARgBIAEIANAAdAPn/0/+4/6D/
gf9z/4b/mf+W/5L/mP+W/4z/jv+Y/6H/tf/J/9b/3v/m/+v/7v/x//X//P///wIABwAI
AAkACwANAA8ADwAPABEADwAPAA8AEAAQABEAEQASABQAFQAVABYAFQAXABcAFgAWABYA
FgAWABYAFgAWABcAFQAVABYAFgAYABgAFgAYABYAFQATABYAFwAYABkAGwAbABsAGwAb
ABkAGAAYABgAGQAaABsAHAAfAB8AHwAgAB8AHQAcABsAHAAcAB4AHwAfAB4AHgAeACAA
IAAhACEAIQAiACQAJQAlACUAJQAlACMAJAAlACUAJAAkACYAJwAnACcAJwApACsAKgAq
ACoAKQApACkAKQArACoAKgApACcAJgAkACMAJAAkACUAJgAjACIAHgAZABsAGwAbABoA
FQASABEAEQAOAAwACgAJAAkABgAFAAYABQAFAAUABQABAAEA/////wEAAgAEAAUAAwAC
AAAA//8AAAAAAAABAAMABAAFAAYABwAIAAgABwAGAAYABwAJAAgABgAFAAUABQAFAAUA
BQAFAAUABQAGAAcACAAIAAkACQAJAAkACQAGAAYABgAGAAcABwAHAAcACAAJAAoACgAJ
AAgABwAHAAcABwAHAAoADAAKAAoACwANAAsACwALAAoACQAIAAUABwAIAAgABgAGAAcA
BwAIAAgABwAHAAcABwAIAAgACAAGAAYABgAGAAUABAAEAAQABAADAAAA//8AAAEABAAF
AAEAAQACAAIABAAFAAUABQACAAEAAQAAAAAAAQACAAMAAgACAAAA/////wAAAAAAAAAA
AAD/////AgADAAMAAwABAAEAAAAAAP7//v8AAAAA//8AAAIAAwABAAAA///+////AAAB
AAIAAAD///7//v8AAAEAAQACAAIAAQAAAP7//////wAAAAD+//7//v//////AAABAAEA
/f/9//3//f8BAAUAAgAAAP7//v/+//7/AAAAAAAAAAD///7//f/8//3//v///wAA/v/+
//7//v///wAAAQACAAAA/v/8//r/+//8//3//v/8//z//P/8//z//P/8//z//v/+//7/
/v/8//z//P/8//7//v/+//7/AAAAAAAAAAD///7//f/8//z//P/8//z//v/+//7//v/+
//7//v/+//3//P/7//r/+v/6//r/+v/8//z//P/8//z//P/8//z//P/8//z//P/6//r/
+v/6//z//P/8//z/+v/6//r/+v/6//r/+v/6//r/+v/6//r/+v/6//r/+v/7//z//f/+
//z//P/8//z/+//6//n/+P/4//j/+P/4//j/+P/4//j/9v/2//b/9v/3//j/+f/6//z/
/P/8//z//P/8//z//P/7//r/+f/4//j/+P/1//X/8//w/+7/7f/u/+//8P/x//D/8f/x
//L/9P/0//T/8//z//H/8P/w//D/7//v//L/8f/w/+//7v/w//D/8P/w//L/8//0//X/
9P/0//T/9v/4//b/9v/2//T/9f/3//f/9f/0//T/9P/2//b/9v/2//n/+v/6//r/+P/3
//b/9v/4//r/+//8//v/+f/4//f/+f/5//n/+/8BAAUADgAbACkANQA9AD8APAA+AEAA
OAAoAA8A5//D/6j/jv91/3f/jv+b/5j/mv+g/5z/kP+K/47/nf+1/8f/zP/U/+L/5//m
/+n/7//w//H/+P///wAAAQADAAUABQAFAAUABwAHAAcABwAIAAYABwAHAAgACwALAAoA
CgAJAAsACwAKAAwADAAMAAwADAAMAAwADQAMAAsACwAKAAsADAALAA4ADAALAAkADAAO
AA4ADgAPABEAEQARABEADwAOAA4ADgAOAA4ADgAOAA0ADQANAA4ADgANAA0ADQAOAA4A
EAARABEAEAAQABAAEAAQABEAEQAQABAAEQARABMAEwATABMAEQASABMAEwASABIAFAAV
ABcAFwAXABkAGQAYABgAGAAUABMAEgARABMAEgASABEADgAOAA0ADQAMAAwADQAOAA0A
DAAIAAMABAAFAAYABgABAP7//f/9//z/+v/4//f/+P/0//L/8v/x//H/8f/x//H/8f/v
/+//7//u/+7/7f/x//L/8v/z//L/8v/y//P/9v/2//b/9v/3//j/+P/3//b/9v/3//n/
9//2//b/9//1//X/9f/1//j/+f/6//z/+v/6//n/+f/9//3//f/9//n/+P/3//b/+v/7
//z//f/9//3//f/8//v/+v/5//n/+//7//v//v/8//r/+v/7//v/+f/5//n/+f/5//n/
9//1//b/9v/0//X/9//4//r/+P/3//f/9//5//r/+v/6//j/+P/4//j/9f/0//T/9P/3
//f/9f/1//X/9f/3//f/8//z//T/9P/0//X/9f/1//X/9f/2//b/8//z//P/8//2//b/
9P/z//P/9P/0//T/8v/y//H/8f/0//X/9f/1//b/9//3//j/9f/0//X/9P/y//L/8//z
//H/8P/v/+7/8v/0//b/+P/1//X/9f/2//X/9f/0//T/9//3//f/9v/z//P/9P/0//L/
8v/y//P/8//0//X/9f/1//X/9f/1//H/8f/0//T/9P/0//T/9P/0//T/9P/0//L/8v/y
//L/8//0//X/9v/2//b/9v/2//T/9P/0//T/9v/2//b/9v/2//b/9v/2//b/9v/2//b/
9v/2//b/9v/2//b/9v/2//b/9v/2//b/+P/4//j/+P/3//b/9f/0//T/9P/0//T/8v/y
//L/8v/1//b/9//4//r/+v/6//r/+P/4//j/+P/2//b/9v/2//b/9v/2//b/9v/2//b/
9v/2//b/9v/2//T/9P/0//T/9v/2//b/9v/4//j/+P/4//j/+P/4//j/9v/2//b/9v/2
//b/9v/2//b/9v/2//b/9//4//n/+v/8//z//P/8//z//P/8//z/+f/4//f/9v/z//P/
8v/w/+//7//v/+//7//v//D/8f/z//T/9P/0//T/8//z//H/8v/y//L/8f/u//D/7//u
//D/8P/y//L/9P/0//P/8//z//P/9P/0//L/9P/2//T/9f/2//f/+f/6//n/+P/2//f/
+P/7//z/+v/6//v//P/+//7//v/9//r/+v/7//z//v/+//7//f////////////n/+f//
/wMABgAVACsAOwBBAD8APAA+AEQAPgAwABcA8//P/7L/mP+B/3f/hv+T/5D/jP+Q/4r/
gv+E/5D/n/+x/8P/zP/Y/+L/6f/q/+3/8f/2//v//P8DAAYABwAJAAsACwALAAsADQAN
AA0ADQAOAAwADQANAA4ADwAPAA4ADgARABMAEwASABAAEAAQABAAEQASABMAFQAXABcA
GAAYABcAFgATABQAFgAVABMAFgAWABYAFgAXABcAFwAXABcAGAAYABkAGgAXABYAFQAU
ABgAGQAaABwAHAAbABsAGwAZABgAGQAZABoAGgAbABwAHAAcAB0AHQAdAB4AIAAhACEA
IQAhACEAHwAgACEAIQAiACIAJAAlACQAIwAiACMAJQAkACQAJAAjACMAIwAjACUAJAAk
ACMAIgAiACEAIQAeABwAGwAaABoAGgAXABMAFQAVABUAFAAPAAwACwALAAgABgAEAAMA
BAAAAP7//v/7//v/+//7//n/+f/3//f/+P/4//n/+f/8//z/+//7//r/+v/6//v//P/8
//z//P/7//z//P/7//v//P/+/wEAAwACAAIAAwAAAP///v/9/wAAAQACAAQAAgACAAEA
AQADAAMAAwADAAIAAgACAAIAAwADAAMAAwADAAMAAwACAAIAAgACAAMAAwADAAMABgAG
AAQABAAFAAUAAwADAAMAAwADAAMAAQABAAIAAgAAAAAAAQABAAIABAADAAMAAwABAAIA
AgACAAIAAgACAAIA///+//7//v8BAAEA/////wEAAQADAAMA/////wAAAAAAAAEAAQAB
AAEAAQACAAIAAQABAAEAAQAAAAAA/v/9//3//v/+//7//P/8//v/+//9////AAABAAEA
AQAAAAAA///+/////v/8//z//f/9//3//v///wAAAgACAAIAAgAAAP///v/+//3//f/8
//z//v///wAAAAD9//3//v/+//r/+v/6//v//f/+//////////////////3//f/4//z/
/v/+//7//v/8//z//P/8//3//v///wAA/v/+//7//v8AAAAAAAAAAAAAAAAAAAAAAAAA
AAAAAAD+//7//v/+//7//v/+//7//v/+//7//v8AAAAAAAAAAP///v/9//z//P/8//z/
/P/9//7///8AAP3//P/7//r//f/+////AAACAAIAAgACAAAAAAAAAAAA///+//3//P/9
//7///8AAP///v/9//z//f/+////AAD///7//f/8//7//v/+//7//P/8//z//P/9//7/
//8AAP7//v/+//7//P/8//z//P/+//7//v/+//z//P/8//z//v/+//7//v/8//z//P/8
//z//P/8//z//P/8//z//P/8//z//P/8//7//v/+//7//v/+//7//v/8//z//P/8//7/
AAACAAQAAwACAAEAAAD///v/+v/4//j/9//3//f/9f/1//X/9v/4//n/+//8//v/+v/4
//f/9f/0//T/9P/0//X/+f/6//j/+P/4//r/+P/4//j/9//3//f/9//4//j/+P/6//z/
/P/8//z//P///wEAAQABAP7//v/+/wAAAgACAAIAAwABAAAA///+//7//v///wEAAAAA
AAAAAAABAAEAAQABAPn/+/8BAAUABwASACEAMQBBAEcASQBGAEQASABGADAAEwDv/8n/
rP+U/3f/cf+K/5v/lP+S/5r/lv+M/4z/lv+n/73/y//S/9r/6P/t//D/8//3//j//f8G
AAkACwALAAwADQANAA0ADQAPABEAEQARABIAEQARABAAEAATABMAEgASABQAFwAYABgA
FgAWABYAFgAUABQAFAAVABcAFwAYABgAGAAYABYAGAAaABkAFwAaABcAFgAVABUAFwAX
ABcAFwAYABgAGQAaABwAHAAcABwAHAAbABoAGgAYABcAFwAXABsAHAAfACEAHwAeAB4A
HgAeAB4AHwAfACEAIgAkACUAJAAjACIAIQAiACQAJgAnACQAJAAmACcAKQApACkAKwAp
ACgAKAAoACkAKQApACkAJwAmACYAJQAmACYAJQAlACMAIgAiACIAJAAkACEAHQAbABsA
GwAaABUAEgARABEADgAMAAoACQAKAAYABAAEAAMAAwADAAMAAQABAP////8AAAAAAQAB
AAAAAAD/////AgACAAIAAwAEAAQABAAEAAMABAAEAAMAAAAAAAEAAwADAAIAAgADAAQA
BQAGAAcABgAFAAQABAAGAAYABQAFAAcABwAHAAcACAAIAAgACAAHAAcABwAHAAUABQAF
AAQABgAGAAYABwAJAAkACQAMAAoACAAIAAkACAAFAAQAAwAGAAcACAAHAAUABgAGAAQA
AgADAAMABAAEAAMAAwADAAMABAAEAAQAAgACAAIAAgACAAIAAwAEAAMAAwABAAEAAQAB
AAMAAwD/////AAAAAAIAAwADAAMA/////wAAAAD//////////wIAAgAAAP///v/+//3/
/P///wAAAAABAAEAAQAAAP///f/9//z//P///wAAAwAEAAEAAAAAAP//AAAAAAAAAAD/
//7//f/8//v/+//7//z///////7//v/9//3//f/8//v/+//8//z/+//8//3////+//7/
/v/9//n/+f/5//n/+//7//z//P/6//r/+v/6//v//P/9//7//f/8//v/+v/6//r/+v/6
//r/+v/6//r/+P/4//j/+P/6//r/+v/6//j/+P/4//j/+P/4//j/+P/4//j/+P/4//j/
+P/4//j/+P/4//j/+P/4//j/+P/4//j/+P/4//j/+P/4//j/+P/4//j/+P/4//b/9v/2
//b/+P/4//j/+P/2//b/9v/2//j/+P/4//j/+P/4//j/+P/4//j/+P/4//j/+P/4//j/
9v/2//b/9v/2//b/9v/2//T/9P/0//T/9v/2//b/9v/2//b/9v/2//b/9v/2//b/+P/4
//j/+P/4//j/+P/4//b/9v/2//b/9//4//n/+v/4//j/+P/4//b/9v/2//b/9//4//n/
+v/4//j/+P/4//r/+v/6//r/+v/6//r/+v/5//j/9P/z//D/7v/t/+3/7v/v//D/8f/w
//H/8f/y//T/9P/0//P/8f/v/+7/7v/v/+//8P/0//P/8v/x//D/9P/0//T/9P/x//H/
8f/x//L/8v/y//T/+P/2//b/9v/z//P/9P/z//T/9P/1//b/9v/2//b/9v/5//r/+v/6
//r/+f/4//j/+f/6//r/+v/6//n/+f/5//n/+//7//v//f8BAAoAFwApADkAPwA9AD4A
PgA8ADQAJgARAO3/x/+w/5j/ff97/5D/m/+Y/5r/oP+g/5L/iv+Q/5//sf/D/9D/2P/i
/+f/6v/t//H/9P/3//r//f8CAAMABQAHAAYABQAEAAUAAwADAAMABAAHAAkACgAMAAsA
CwAKAAoACQALAAsACgAMAAwADAAMAAwADAAMAA0ADQANAA4ADgAOAA4ADAAOAAwACwAJ
AAwADAAMAAwADQALAAsACwALAAwADAANAA4ADgAOAA4ADgANAA0ADQAOAA8ADwAQABEA
EAAOAA4ADQAPAA4ADgAOAA8AEAASABMAEAAQABEAEQAQAA8ADgANAA4AEAASABMAEgAS
ABQAFQATABMAEwAVABcAFgAWABYAFwAXABcAFwAWABQAEwARABAAEAAPAA8ADQAMAAwA
DAAOAA4ACwAHAAUABQAFAAQAAQD+//3//f/+//z/+v/5//j/9P/y//L/8f/x//H/8f/v
/+//7f/t//D/8P/x//H/8P/w/+//7//y//L/8v/z//L/8v/y//L/9P/2//f/9//0//T/
9f/3//n/+P/4//n/+P/3//b/9f/z//P/8//0//f/+P/4//n/+f/5//n/+f/4//j/+P/4
//n/+f/5//n/+//7//v/+v/4//j/+P/5//f/9//3//r/+//6//v//f/8//n/+P/3//f/
9//3//X/9f/2//b/9P/0//X/9f/2//b/9f/1//X/9f/2//b/9v/2//b/9v/2//P/8v/y
//L/9f/1//P/8//z//P/9f/1//X/9f/2//b/9f/1//T/8//x//H/8v/y//P/8//z//P/
9v/2//T/8//x//L/8v/y//L/8v/x//H/8v/z//P/8//x//H/8P/w//L/8v/0//T/8P/w
//H/8f/z//T/9f/2//X/9P/z//L/7//v/+//8P/z//P/8v/y//P/8//z//L/8f/x//L/
8v/y//L/8v/z//P/9P/1//X/8P/v/+7/7f/x//P/8v/w//L/8v/y//L/8v/y//L/8v/z
//T/9f/2//X/9P/z//L/8v/y//L/8v/z//T/9f/2//P/8v/x//D/8P/w//D/8P/y//L/
8v/y//L/8v/y//L/8v/y//L/8v/w//D/8P/w//L/8v/y//L/8v/y//L/8v/y//L/8v/y
//P/9P/1//b/8//y//H/8P/y//L/8v/y//L/8v/y//L/8v/y//L/8v/w//D/8P/w//D/
8P/w//D/8v/y//L/8v/y//L/8v/y//D/8P/w//D/8P/w//D/8P/x//L/8//0//L/8v/y
//L/8v/y//L/8v/y//L/8v/y//L/8v/y//L/8v/y//L/8v/0//T/9P/0//T/9P/0//T/
9v/2//b/9v/0//T/9P/0//L/8v/y//L/8f/x//D/7v/t/+3/7f/t/+v/6//s/+3/7//w
//D/8P/u/+3/7f/r/+j/6P/o/+f/6P/s/+3/7v/u/+7/8P/w/+7/7v/t/+3/7f/t/+7/
7v/s/+7/8P/u//D/8P/w//H/9f/1//X/9P/0//T/9v/2//X/9P/0//T/9v/2//b/9f/0
//T/9f/2//f/+P/5//n/+f/5//n/+f/5//n/+f///woAGQArADsAQQBBAEAAPgA6ADYA
KAANAOv/x/+o/4z/d/9z/4j/k/+M/4j/jv+K/4T/hP+K/5v/sf/D/8r/0v/c/+P/6v/z
//X/8v/3//j//f8DAAUACAALAAsACwALAA0ADAALAAoACgANAA8AEAASABIAEQAPAA4A
DwARABEAEAAQABAAEAAQABAAEAAQABEAEQARABIAEgAUABQAEgAUABYAFQATABYAFAAU
ABQAFQATABMAEwATABQAFAAVABYAGAAYABgAGAAXABcAFwAYABkAGQAaABsAGwAaABsA
GwAbABoAGgAaABoAGgAbABsAGwAcAB4AHwAhACEAIQAhAB8AIAAhACEAIQAiACUAJwAl
ACUAJQAnACUAJAAkACQAJQAlACUAJQAnACYAJgAlACIAIgAhACEAHwAeAB4AHgAeAB4A
GwAXABUAFQAVABQAEQAOAA0ADQAMAAoACAAHAAYAAgAAAAAA///////////7//v/+f/5
//z//P/9//3/AAAAAP/////9//z/+//7//3//v///wAAAwAEAAQAAwAAAAAAAQADAAMA
AgACAAMAAwADAAMAAwABAAEAAQACAAMABAAEAAUABQAFAAUABQAEAAQABAAEAAMAAwAD
AAMABAAFAAYABgAGAAYABgAHAAUABQAFAAgABgAEAAQABQAHAAUABQAFAAUABQAFAAMA
BQAGAAYABAACAAMAAwAEAAQAAwADAAMAAwAEAAQABAACAAIAAgACAAMAAgACAAIAAwAD
AAEAAQABAAEAAwADAP////8AAAAA/v//////////////AAAAAAEAAQABAAEAAgACAAAA
/////wAAAAAAAAAAAAD/////AgADAAMAAwACAAEA///+/wAAAAACAAIAAgACAAMAAwAA
AAAAAAAAAP7//v/+//7//v///wAAAgABAAEAAAAAAAEAAQABAAAAAQABAAIAAgD+//7/
/v////7//v/+//3//v///wAAAQD9//3/AgAEAAMAAgABAAAAAAAAAAAAAAACAAIAAgAC
AAAAAAAAAAAA/v/+//7//v8AAAAAAAAAAAIAAgACAAIAAAAAAAAAAAD+//7//v/+//z/
/P/8//z//v8AAAIABAADAAIAAQAAAP7//v/+//7///8AAAEAAgAAAAAAAAAAAP7//v/+
//7/AAAAAAAAAAD+//7//v/+/wAAAAAAAAAAAAAAAAAAAAD+//7//v/+/wAAAAAAAAAA
/v/+//7//v8AAAAAAAAAAP7//v/+//7/AAAAAAAAAAD+//7//v/+//z//P/8//z//f/+
////AAD+//7//v/+//7//v/+//7/AAAAAAAAAAAAAAAAAAAAAP///v/9//z//v/+//7/
/v8AAAAAAAAAAAMABAAFAAYABQAEAAMAAgABAAAA/P/7//z/+v/5//n/9//3//f/9//4
//n/+f/6//z//P/8//v/+v/3//X/9P/0//P/8//2//f/+P/5//r/+v/6//r/+v/5//n/
+f/5//j/+P/4//r//v/8//z//P/8//3///////3//P/8//z/AAAAAAAAAAABAAIAAgAC
AAAA///+//7///8AAAAAAAACAAEAAQABAAEA////////AQAHAA4AGQApADkARQBJAEQA
QABCAD4AMgAfAP//2f+8/6L/g/91/4T/lf+U/5L/lv+a/5T/iv+M/5v/tf/J/9L/2v/i
/+n/7P/z//n//P///wAABQAIAAkACwANAA0ADQANAA8ADwAPAA8AEAAQABEAEQASABEA
EQAQABAAEQATABMAEgAUABQAFAAUABIAEgASABMAFAAVABcAGAAWABYAFAAWABYAFQAT
ABYAGAAYABgAGQAZABkAGQAZABgAGAAZABoAGgAaABoAGgAZABkAGQAaABgAFwAXABcA
GwAcAB8AIQAfAB4AHgAeABwAHAAdAB0AHQAeACAAIQAjACMAIwAjACEAIgAjACMAIgAi
ACQAJQAnACcAJwApACcAJgAmACYAJQAlACUAJQAlACQAJAAjACAAIAAfAB8AHgAeAB8A
IAAeAB4AGwAXABkAGQAZABgAEQAOAA0ADQAOAAwACgAJAAgABAACAAIAAAD///7//f/8
//3//P/9//7//v///////v/+//3//f/+//7//v///wEAAgADAAQAAwAEAAQAAwAAAAAA
AQADAAUABAAEAAUAAwADAAMAAwAFAAUABQAGAAYABgAFAAUABQAFAAUABQAGAAYABgAG
AAUABQAFAAUABQAFAAUABAACAAIAAgADAAYABwAIAAwACgAIAAgACQAJAAcABwAHAAYA
BQAEAAEAAgAEAAUABAAEAAUABQAGAAYABQAFAAUABwAIAAgACAAEAAQABAAEAAMAAgAC
AAIAAQABAP////8BAAEAAwADAAEAAQACAAIAAAABAAEAAQABAAEAAgACAAEAAQABAAEA
AAAAAP7//f/+/wAAAQACAAEAAAD+//3//P/9//3//f/+//////8AAP7//v8AAAAA/v/+
///////+//7//v/+//7//v/+//7/////////AAAAAP///f/8//7///8AAAAA/f/9//7/
/v/+//7//v//////AAABAAEA/f/9//3//f////3//v8AAP///v/9//z//v/+//7//v8A
AAAAAAAAAP7//v/+//7//f/8//v/+v/8//z//P/8//z//P/8//z//f/+////AAD9//z/
+//6/w==
         </WaveFormData>
      </LeadData>
      <LeadData>
         <LeadByteCountTotal>10000</LeadByteCountTotal>
         <LeadTimeOffset>0</LeadTimeOffset>
         <LeadSampleCountTotal>5000</LeadSampleCountTotal>
         <LeadAmplitudeUnitsPerBit>4.88</LeadAmplitudeUnitsPerBit>
         <LeadAmplitudeUnits>��V</LeadAmplitudeUnits>
         <LeadHighLimit>2147483647</LeadHighLimit>
         <LeadLowLimit>268435456</LeadLowLimit>
         <LeadID>V2</LeadID>
         <LeadOffsetFirstSample>0</LeadOffsetFirstSample>
         <FirstSampleBaseline>0</FirstSampleBaseline>
         <LeadSampleSize>2</LeadSampleSize>
         <LeadOff>FALSE</LeadOff>
         <BaselineSway>FALSE</BaselineSway>
         <ExcessiveACNoise>FALSE</ExcessiveACNoise>
         <MuscleNoise>TRUE</MuscleNoise>
         <LeadDataCRC32>3379491496</LeadDataCRC32>
         <WaveFormData>
5P/k/+T/5P/k/+T/5P/k/+T/5P/k/+T/4//i/+H/4P/h/+L/4//k/+L/4v/i/+L/4P/g
/+D/4P/g/+D/4P/g/+L/4v/i/+L/4P/g/+D/4P/g/+D/4P/g/+L/4v/i/+L/4P/g/+D/
4P/e/97/3v/e/97/3v/e/97/4P/g/+D/4P/g/+D/4P/g/+L/4v/i/+L/4f/g/9//3v/e
/97/3v/e/+D/4P/g/+D/4P/g/+D/4P/f/97/3f/c/97/3v/e/97/3v/e/97/3v/g/+D/
4P/g/97/3v/e/97/4P/g/+D/4P/g/+D/4P/g/9//3v/d/9z/3v/e/97/3v/e/97/3v/e
/97/3v/e/97/4P/g/+D/4P/e/97/3v/e/+D/4P/g/+D/3v/e/97/3v/g/+D/4P/g/+D/
4P/g/+D/3v/e/97/3v/g/+D/4P/g/+D/4P/g/+D/3v/e/97/3v/g/+D/4P/g/97/3v/e
/97/3v/e/97/3v/g/+D/4P/g/+D/4P/g/+D/4//k/+X/5v/o/+j/6P/o/+n/6f/q/+v/
6//q/+r/6v/m/+T/5P/h/+H/4//m/+f/5v/l/+P/4f/g/9//3//i/+L/4v/i/+L/5P/h
/+D/3//f/+D/4P/e/97/3f/d/97/3v/e/9//4P/e/97/3v/e/9//4P/i/+P/3//e/97/
3f/f/9//3//g/+D/3//f/9//4f/h/+H/4f/f/9//4P/g/97/3f/d/93/3f/h/+H/4f/m
/+///f8RACMALgAzADgASgBtAJgAvADTAMYAlgBSAP3/uv+j/6r/of9//2L/Sv8u/x//
Jf89/1z/ev+Z/7P/xP/Q/9n/2//e/+P/5//q/+3/9P/3//f/+////wEAAQACAAQABgAG
AAgACQAJAAkACQALAA0ADQANAA0ADAANAA4ADgAPAA8AEAARAA8ADwAQABIAFAAVABYA
FgAXABUAFQAXABcAFwAYABoAHAAdAB0AHgAcABwAHAAeACAAIgAkACUAJAAlACYAJgAo
ACkAKwAtADAAMAAwADMANQA1ADcAOgA5ADoAOwA9AEEAQwBGAEkARwBKAE4AUgBTAFUA
WABaAF4AYgBlAGYAaQBsAG8AcwB1AHcAewB+AIIAhACHAIoAiACJAI0AjwCRAJIAkgCS
AJUAlQCVAJMAkACPAI8AjQCMAIsAhwCFAIEAfgB4AHQAbgBrAGYAYQBeAFkAVABPAEkA
QgA9ADYALwAtACwAKAAfABoAFwATABIADwALAAgABQACAP///P/9//n/+P/3//X/8//y
//L/9P/y//H/8P/u/+7/7v/u/+//7//v/+//7//v/+7/7v/x//H/8f/x/+7/7f/s/+v/
7//v/+//7v/w//D/8f/y//L/8v/y//L/8P/w//D/8v/0//T/8//z//b/9v/3//n/+f/5
//r/+v/4//b/9v/2//b/9v/2//b/+P/4//j/+P/4//j/9//3//X/9v/3//f/9//2//b/
9v/1//X/9v/2//b/9v/3//f/9v/2//X/9P/z//P/8//y//T/9P/0//P/9f/0//T/8v/w
//D/8v/w/+3/7f/u/+7/8P/v/+7/7f/t/+7/7v/s/+z/7P/s/+r/7f/t/+v/6f/r/+z/
7P/r/+n/6v/r/+v/6//r/+v/6v/o/+j/6P/o/+n/6f/p/+j/5//o/+r/7P/s/+v/6f/o
/+f/5//n/+f/5//n/+f/5v/m/+b/5f/l/+f/5//n/+f/6P/o/+j/6P/l/+j/6f/o/+b/
5v/m/+b/6P/o/+j/6P/o/+j/6P/o/+j/6P/o/+j/5//m/+X/5P/l/+b/5//o/+f/5v/l
/+T/5v/m/+b/5v/m/+b/5v/m/+T/5P/k/+T/5P/k/+T/5P/l/+b/5//o/+j/6P/o/+j/
5//m/+X/5P/m/+b/5v/m/+j/6P/o/+j/5v/m/+b/5v/m/+b/5v/m/+T/5P/k/+T/5v/m
/+b/5v/n/+j/6f/q/+n/6P/n/+b/5P/k/+T/5P/m/+b/5v/m/+j/6P/o/+j/6P/o/+j/
6P/o/+j/6P/o/+b/5v/m/+b/6P/o/+j/6P/q/+r/6v/q/+f/5v/l/+T/5//o/+n/6v/n
/+b/5f/k/+X/5v/n/+j/6P/o/+j/6P/o/+j/6P/o/+j/6P/o/+j/6f/q/+v/7P/u/+7/
7v/u/+//8P/x//L/8f/x//H/8f/w//D/8P/s/+z/7P/p/+n/6f/s/+3/7f/v/+7/7f/q
/+j/5//p/+j/6v/q/+r/6v/p/+j/5//n/+b/5v/k/+T/5f/l/+b/5v/l/+X/5f/k/+L/
4v/i/+L/4//l/+b/5v/o/+n/6f/p/+j/5//n/+b/5f/l/+X/5f/n/+f/5//n/+X/5v/m
/+b/5//n/+f/5//l/+f/6//w//n/BwAXAC0APAA9AEAAVAB3AKAAxgDZAMYAmgBaAAUA
vv+n/67/p/+H/2r/VP84/yX/K/9H/2L/gv+n/8P/0v/W/9//5f/m/+v/9f/6//n//P8B
AAEABQAJAAsACwAMAA4ADgAOABAAEQATABMAEwAVABkAGQAZABkAGgAbABwAHAAdAB0A
HgAfAB0AHQAeACAAIAAhACIAIgAlACMAIwAlACMAIwAkACYAJgAnACcAKAApACoAKwAu
ACsALAAtAC0AMQAzADUANgA4ADkAOwA9ADwAPAA8AD8AQQBBAEMARgBHAEgASQBLAE0A
TwBSAFUAVQBYAFwAYABjAGUAaABqAGsAbgBwAHAAdQB4AHsAfwB/AIEAhQCIAI0AjgCQ
AJIAlACVAJkAmwCdAJ4AngCeAJ8AnwCfAJ0AnQCdAJ4AnQCbAJkAlACRAI8AjACGAIIA
fAB5AHQAbwBoAGMAXgBZAFYAUABMAEYAQAA9ADsANgAsACYAIgAdABwAGQAVABIADwAM
AAkABgADAP///v/9//7//f/9//7//P/6//n/+P/6//r/+v/6//f/9//3//f/9v/1//P/
8v/1//X/9f/1//f/9//3//f/9//3//f/9v/4//j/+f/6//z//P/8//z/+v/6//r//P/6
//r/+f/5//z//P/9/////////wAAAAACAAAAAAAAAP7//v/+//7//v/+//7//v8AAAAA
////////AAABAAEAAQAAAAAAAAD/////AAAAAP3//P/8//v//f/+//7//v/7//v/+//6
//r/+v/6//n/+v/6//v/+v/5//j/+f/2//f/9//4//j/9v/1//T/8//z//T/9P/y//D/
8P/w/+7/8v/z//L/8f/x//L/8v/x/+//8P/x//H/8//z//P/8v/w//D/8P/w//H/8f/x
//D/7P/s/+3/7v/x//H/8P/w//D/7//u/+3/7//v/+//7v/u/+7/7f/t/+3/7f/t/+3/
7P/s/+z/7P/v//D/7//s/+r/6v/q/+r/7P/s/+z/7P/q/+r/6v/q/+z/7P/s/+z/6//q
/+n/6P/r/+z/7f/u/+v/6v/p/+j/6P/o/+j/6P/q/+r/6v/q/+j/6P/o/+j/6v/q/+r/
6v/o/+j/6P/o/+j/6P/o/+j/6f/q/+v/7P/q/+r/6v/q/+j/6P/o/+j/6P/o/+j/6P/o
/+j/6P/o/+b/5v/m/+b/5v/m/+b/5v/m/+b/5v/m/+j/6P/o/+j/6P/o/+j/6P/o/+j/
6P/o/+b/5v/m/+b/5v/m/+b/5v/m/+b/5v/m/+T/5P/k/+T/5v/m/+b/5v/k/+T/5P/k
/+T/5P/k/+T/4v/i/+L/4v/i/+L/4v/i/+T/5P/k/+T/4v/i/+L/4v/j/+T/5f/m/+b/
5v/m/+b/6P/o/+j/6P/q/+r/6v/q/+3/7v/u/+//7v/t/+v/6v/q/+b/5P/k/+L/4//m
/+r/6f/p/+n/6P/n/+T/4//j/+b/5v/m/+b/5P/k/+H/4P/f/9//4P/g/+D/4P/f/9//
4P/g/+D/4f/i/+L/4v/i/+D/4P/g/+H/4f/g/+D/4f/h/+H/4f/h/+T/5P/j/+P/5f/l
/+X/5f/l/+X/5f/m/+T/5P/j/+P/4//j/+H/5f/p/+z/+f8LAB8ALwA6AD8ASABiAIcA
rADIAMkArAB2ACgAzf+Y/5f/oP+L/2X/Tv9A/yz/H/8p/0P/YP+A/5//tf/E/9L/1f/V
/9r/4//n/+r/7f/y//f/9//7/////////wAAAgACAAIABAAFAAMAAwADAAUACQAJAAkA
CQAIAAkACgAKAAoACwANAA8ADQANAA4AEAAOAA8AEAAQABMAEQARABMAEQARABIAFAAU
ABUAFQAWABcAGAAZABwAGgAcAB4AHwAeAB8AIAAgACAAIQAjACUAJgAmACYAKQArACsA
LQAwADEAMgAzADUANQA3ADoAPQA7AD4AQgBGAEkASwBOAFAAUQBUAFYAVgBZAFwAXwBj
AGUAZwBrAG4AcQByAHQAdgB0AHUAeQB7AH0AfgB+AH4AfQB9AH0AewB7AHsAfAB7AHkA
dwByAG8AbQBqAGQAYABYAFUAUABLAEgAQwA+ADkANgAwACwAJgAgAB0AGwAWABAADAAK
AAcAAgD///v/+P/4//b/9P/y//P/7//u/+3/7f/r/+r/6v/s/+r/6f/o/+b/5v/m/+b/
5//n/+f/5//l/+X/5P/k/+f/5//n/+f/5f/l/+X/5f/n/+f/5//m/+T/5P/l/+b/6P/o
/+j/6P/o/+j/6P/q/+r/6v/p/+n/6v/q/+v/7f/r/+v/7P/s/+3/7P/t/+7/7P/s/+z/
7P/u/+7/7v/u//L/8v/x//H/8P/w//D/7//x//D/8P/w/+3/7f/u/+7/7f/s/+z/6//r
/+z/7P/s/+v/6//r/+r/6P/o/+j/5//p/+j/6P/m/+j/6P/q/+j/5f/l/+b/5v/m/+X/
5P/j/+P/5P/k/+L/4v/i/+L/4P/l/+X/4//h/+P/5P/k/+P/4f/i/+P/4//h/+H/4f/g
/+D/4P/g/+D/4P/h/+L/4v/e/97/3//g/9//3//e/97/3//f/9//3//f/9//3//e/+D/
4P/f/9//3//f/9//3//e/97/3v/e/9v/3P/f/97/4P/g/+D/4P/g/+D/4P/g/+D/4P/g
/+D/3v/e/97/3v/g/+D/4P/g/+D/4P/g/+D/3v/e/97/3v/e/97/3v/e/+D/4P/g/+D/
4P/g/+D/4P/g/+D/4P/g/+D/4P/g/+D/4v/i/+L/4v/h/+D/3//e/97/3v/e/97/3v/e
/97/3v/g/+D/4P/g/+L/4v/i/+L/4v/i/+L/4v/g/+D/4P/g/+D/4P/g/+D/4v/i/+L/
4v/g/+D/4P/g/+D/4P/g/+D/4P/g/+D/4P/i/+L/4v/i/+L/4v/i/+L/4P/g/+D/4P/g
/+D/4P/g/+D/4P/g/+D/4v/i/+L/4v/j/+T/5f/m/+j/6P/o/+j/6//s/+3/7v/r/+v/
6//r/+r/6v/q/+b/5P/k/+H/4f/l/+j/6f/p/+n/6P/n/+T/5f/l/+j/6P/l/+T/4//i
/+H/4P/f/9//4P/g/97/3v/f/9//4P/g/97/3//g/+D/4v/i/+L/4v/g/+H/4f/g/+L/
4//j/+P/4f/h/+L/4v/i/+P/5P/l/+T/4//i/+H/4//k/+T/5P/l/+X/5f/l/+H/4f/n
/+r/7////xUAKQA0ADUAOgBQAHcAoADEANMAwgCSAEoA9/+8/63/sv+j/3//ZP9O/zL/
H/8r/0v/aP+C/6H/uf/K/9b/2//f/+D/5//v//T/9f/6//3//f8BAAUABwAHAAgACgAK
AAoADAANAAsACwALAA0AEQARABEAEQASABMAFAAUABMAEwAUABUAFwAXABgAGgAaABsA
HAAcAB0AGwAbAB0AGwAbABwAHgAgACEAIQAiACQAJAAkACYAJgAoACoAKwArACsAKwAq
AC0ALwAyADUANgA2ADYAOQA6ADkAOgA8AD8AQABBAEMARQBHAEoATQBNAFAAVABYAFcA
WQBcAF4AYABkAGcAaABrAG4AcQB1AHUAdwB7AH4AgQCCAIQAhgCIAIkAjQCPAJEAkgCS
AJIAlQCVAJUAkwCSAJEAkQCPAIwAiwCHAIUAfwB8AHYAcgBtAGsAZwBjAFwAVwBSAE0A
SABCAD4AOAAuACsAKQAkAB0AGAAVABEADgALAAcABAAEAAIAAAD+//v/9//2//X/9f/z
//L/8v/y//D/7//u/+7/7v/u/+7/7//v/+//7//v/+//7v/u/+//7//v/+//7f/t/+3/
7f/x//H/8f/w//D/8P/x//L/9P/0//T/9P/y//L/8v/0//b/9v/1//X/9P/0//X/9//3
//f/+P/4//r/+P/4//j/+v/6//r/+v/6//r/+v/6//r/+v/5//n/+f/6//v/+//7//r/
+v/6//f/9//4//j/9f/0//T/8//0//b/9//4//f/9//3//b/9P/0//T/8//z//L/8v/w
//L/8v/0//L/8f/x//L/8v/w/+//7v/t/+3/7v/u/+z/7P/s/+z/6v/t/+3/6//p/+v/
7P/s/+v/6f/q/+v/6//p/+n/6f/o/+n/6v/r/+z/6//r/+v/6v/m/+b/5//o/+f/5//m
/+b/6P/p/+r/6//p/+n/6f/o/+j/6P/n/+f/6f/p/+n/6f/o/+j/6P/o/+n/6P/j/+j/
6P/o/+j/6P/m/+b/5v/m/+j/6P/o/+j/5v/m/+b/5v/n/+j/6f/q/+r/6v/q/+r/6v/q
/+r/6v/o/+j/6P/o/+j/6P/o/+j/6P/o/+j/6P/q/+r/6v/q/+j/6P/o/+j/6P/o/+j/
6P/o/+j/6P/o/+b/5v/m/+b/6P/o/+j/6P/q/+r/6v/q/+r/6v/q/+r/6P/o/+j/6P/q
/+r/6v/q/+j/6P/o/+j/6v/q/+r/6v/o/+j/6P/o/+r/6v/q/+r/6v/q/+r/6v/o/+j/
6P/o/+r/6v/q/+r/6P/o/+j/6P/q/+r/6v/q/+r/6v/q/+r/7P/s/+z/7P/q/+r/6v/q
/+r/6v/q/+r/6P/o/+j/6P/q/+r/6v/q/+z/7P/s/+z/7P/s/+z/7P/s/+z/7P/s//D/
8v/0//b/+P/4//j/+P/2//X/9f/1//f/9v/2//b/8P/u/+7/6//u//H/9f/3//b/9f/z
//H/7v/t/+3/8P/w//D/8P/w//D/7f/s/+v/6f/q/+r/6P/q/+n/6f/q/+r/6v/r/+z/
7P/s/+z/7P/u/+7/7//v/+7/7v/v/+//7//v/+//8P/v/+3/7P/r/+3/7f/t/+3/7f/t
/+7/7v/u/+3/7f/t/+n/6//x//X/9v8BAA8AIwA3AEIAQwBKAGAAiQC2ANQA3QDGAJQA
SgD7/8D/sf+2/6f/h/9w/1j/Pv8v/zn/Vf92/5b/tf/H/9b/4v/n/+n/8P/1//f//P8D
AAgADAALAA4AEQARABEAEgAUABYAFgAYABkAFwAXABcAGQAbABsAGwAbAB4AHwAgACAA
IQAhACIAIwAiACEAIQAiACQAJQAmACYAKQAnACcAKQApACkAKgAsACoAKwArACwALAAs
ACwALgAwADIANAA1ADYANwA4ADgAOgA7AD0APwA+AD4APgBBAEMAQwBFAEgASgBMAE4A
UQBRAFMAVgBZAFkAXABgAGQAZQBnAGoAbABwAHQAdwB4AHoAfAB+AIEAhQCHAIsAjgCP
AJAAkgCUAJYAlwCbAJ0AnQCeAJ4AngChAKEAoQCfAJwAmwCbAJkAmgCZAJUAkwCNAIoA
hACAAHoAdwByAG0AaABjAF4AWQBUAE4ASgBEAD4AOwA5ADQALQAoACUAIQAcABkAFQAS
AA8ADAAJAAYABwADAAIAAQD///3//P/8//7//P/7//r/+f/4//f/9v/z//P/8//z//T/
9f/1//b/9f/1//X/9f/3//f/9//3//f/9//3//b/+P/4//n/+v/6//r/+v/6//j/+P/4
//r/+v/6//n/+f/6//r/+//9//v/+//8//z//P/6//r/+v/6//r/+v/6//j/+P/4//j/
+P/4//f/9//1//b/9//3//n/+P/4//j/9f/1//b/9v/2//b/9//3//b/9v/1//T/8//z
//P/8v/x//D/7//t/+7/7v/v/+7/7P/s/+7/7P/p/+n/6v/q/+z/6//q/+n/6f/q/+r/
6P/q/+r/6v/o/+n/6f/n/+X/5f/m/+b/5f/n/+j/6f/p/+f/5//n/+b/5v/m/+b/5v/j
/+P/4//i/+L/4v/j/+T/4//j/+L/4v/l/+X/5f/l/+P/4//j/+L/4v/i/+H/4f/h/+H/
4f/h/97/3v/e/97/4f/i/+H/4v/g/+D/4P/g/+L/4v/i/+L/4f/g/9//3v/g/+D/4P/g
/97/3v/e/97/3v/e/97/3v/g/+D/4P/g/97/3v/e/97/3v/e/97/3v/e/97/3v/e/97/
3v/e/97/3v/e/97/3v/e/97/3v/e/97/3v/e/97/3v/e/97/3v/e/97/3v/e/9z/3P/c
/9z/3f/e/9//4P/e/97/3v/e/97/3v/e/97/3P/c/9z/3P/e/97/3v/e/9z/3P/c/9z/
3P/c/9z/3P/a/9r/2v/a/9r/2v/a/9r/3P/c/9z/3P/a/9r/2v/a/9r/2v/a/9r/2//c
/93/3v/c/9z/3P/c/9z/3P/c/9z/3f/e/9//4P/e/97/3v/e/93/3P/b/9r/2//c/93/
3v/c/9z/3P/c/93/3v/f/+D/4f/i/+P/5P/m/+b/5f/l/+X/5f/k/+T/5f/i/+H/4v/e
/93/3v/g/+P/4//j/+L/4f/e/93/3f/g/+D/4P/g/97/3v/b/9r/2//b/9z/3P/a/9r/
2f/Z/9r/2v/a/9v/3v/e/97/3v/d/9z/2//b/93/3P/c/93/2//b/9v/2//e/97/3f/d
/93/3f/d/93/3f/d/93/3v/c/9z/2//b/93/3//f/9//4f/o//H/AQAXAC0ANgA3AEAA
XAB/AKIAvgDHAKwAdgAqANP/mP+V/6L/if9f/0r/Pv8u/x//Jf9D/1z/dP+V/7H/xP/O
/9X/2f/e/+H/5f/q/+3/8P/1//X/+f/9//z/+//7//z//P/8//7///8CAAMABAAHAAcA
BwAHAAcACAAJAAoACgAHAAcACAAJAAoACwANABAADQANAA0ADAAPAA0ADQAPAA0ADQAO
ABAAEgATABMAFAAWABYAFgAYABYAGAAaABsAHgAfACAAIAAhACEAIgAjACYAJgAmACkA
KAAnACgAKgArACwALQAvADMANQA4ADsAOgA8AD8AQgBBAEMARgBIAEoATgBRAFIAVQBY
AFsAXwBfAGEAZQBoAGsAbABuAHAAcgBzAHcAeQB6AHoAeQB4AHkAeQB5AHcAdgB1AHUA
cwBwAG8AawBpAGUAYgBcAFgAVABRAEwARwBCAD0AOAAzADAAKgAmACAAGgAXABUAEAAL
AAYAAwD//////f/6//j/9f/y/+//7P/u/+v/6//r/+n/5//m/+b/5//m/+b/5v/m/+b/
5v/m/+X/5f/l/+X/4//j/+L/4v/j/+P/4//j/+X/5f/l/+X/5//n/+f/5v/k/+T/5f/m
/+j/6P/o/+j/6v/q/+r/7P/s/+z/6//r/+z/7P/t/+//8P/x//P/9P/y//D/8P/w//D/
8P/w//D/8P/w//D/8P/w//D/7//v//D/8v/0//X/8//y//L/8v/x//H/8v/y//H/8P/w
/+//8f/y//L/8v/v/+//7//u//D/8P/w/+//7f/s/+z/6v/q/+r/7P/q/+n/6f/q/+r/
6v/p/+j/5//n/+j/6P/m/+b/5v/m/+T/5//n/+X/4//l/+b/5v/l/+P/5P/l/+X/5f/l
/+X/5P/m/+b/5v/m/+X/5f/l/+T/4P/g/+H/4v/l/+X/5P/k/+P/4//j/+P/4//j/+P/
4v/i/+L/4f/h/+P/4//j/+P/4f/g/9//3v/j/+T/4//i/+T/5P/k/+T/5P/k/+T/5P/k
/+T/5P/k/+P/4v/h/+D/4v/i/+L/4v/k/+T/5P/k/+P/4v/h/+D/4P/g/+D/4P/g/+D/
4P/g/+L/4v/i/+L/5P/k/+T/5P/i/+L/4v/i/+T/5P/k/+T/5P/k/+T/5P/k/+T/5P/k
/+X/5v/n/+j/5//m/+X/5P/k/+T/5P/k/+b/5v/m/+b/5v/m/+b/5v/k/+T/5P/k/+T/
5P/k/+T/5v/m/+b/5v/k/+T/5P/k/+T/5P/k/+T/5P/k/+T/5P/l/+b/5//o/+b/5v/m
/+b/5P/k/+T/5P/m/+b/5v/m/+b/5v/m/+b/5v/m/+b/5v/k/+T/5P/k/+T/5P/k/+T/
5f/m/+f/6P/q/+r/6v/q/+3/7v/v//D/8f/x//H/8f/y//L/8v/u/+v/6v/m/+X/6f/s
/+3/7f/r/+r/6f/m/+X/5f/o/+j/6v/q/+r/6v/p/+j/5//n/+f/5v/j/+L/4f/h/+L/
4v/i/+P/5P/k/+T/5P/k/+T/5v/n/+f/5v/o/+n/6f/p/+f/5//o/+j/5f/l/+X/5f/l
/+X/5f/l/+b/6P/p/+r/5//n/+f/5//n/+X/6f/y//v/CQAfADMAOgA7AEYAWgB9AKgA
ygDVAMAAjgBCAO3/uP+x/7j/p/+B/2b/Tv80/yf/M/9P/2z/jP+r/8P/0v/c/9//4//s
/+//8f/2//n//P8CAAMACAANAAsACwAMAA4ADgAOABAAEQATABMAEwAVABUAFQAVABUA
FgAXABgAGAAXABcAGAAZABsAGwAcAB4AHAAdAB4AHgAjACEAIQAjACEAIQAiACQAJAAl
ACUAJgAoACgAKAAqACgAKgAsAC0AMAAxADIAMgA0ADUANwA5ADwAPAA8AD8AQAA/AEAA
QgBDAEQARQBHAEcASQBMAE8AUQBUAFgAXABfAGEAZABmAGYAagBtAG4AcwB2AHkAfQB9
AH8AgwCGAIkAigCMAI4AkACRAJUAlwCXAJgAmACYAJkAmQCZAJcAlgCVAJUAkwCUAJMA
jwCNAIkAhgCAAHwAdgBzAG4AaQBmAGEAXABXAFIATABIAEIAOQA1ADIALAAnACIAHwAb
ABoAFwATABAADwAMAAkABgAFAAEAAAD//////f/8//z//P/6//n/+P/2//b/9v/2//f/
9//3//f/9//3//b/9v/3//f/9//3//f/9//3//f/+f/5//n/+P/2//b/9//4//r/+v/6
//r/+v/6//r//P/+//7//f/9//z//P/9/////f/9//7//v8AAP7//v/+/wAAAAAAAAAA
/v/+//7//v/+//7//f/9//3//v/////////+//7//v/7//v//P/8//z//P/9//3/+//8
//z//P/5//n/+f/4//j/+P/4//f/9//2//b/9P/0//T/9v/0//X/9f/2//b/9P/z//L/
8f/x//L/8v/w//L/8v/y//D/8f/x/+//7f/t/+7/7v/t/+//8P/x//H/8f/x//H/8P/u
/+7/7v/u/+3/7f/t/+z/7f/u//D/8v/w/+//7f/s/+3/7f/t/+3/7//v/+//7v/s/+z/
6//r/+n/6f/p/+n/6//s/+3/7v/t/+z/7f/u/+3/7P/r/+r/6v/q/+r/6v/s/+z/7P/s
/+r/6v/q/+r/6v/q/+r/6v/s/+z/7P/s/+z/7P/s/+z/7P/s/+z/7P/q/+r/6v/q/+r/
6v/q/+r/7P/s/+z/7P/s/+z/7P/s/+v/6v/p/+j/6f/q/+v/7P/q/+r/6v/q/+r/6v/q
/+r/6v/q/+r/6v/q/+r/6v/q/+r/6v/q/+r/7P/s/+z/7P/q/+r/6v/q/+z/7P/s/+z/
6v/q/+r/6v/q/+r/6v/q/+z/7P/s/+z/7P/s/+z/7P/p/+j/5//m/+j/6P/o/+j/6v/q
/+r/6v/q/+r/6v/q/+r/6v/q/+r/6v/q/+r/6v/s/+z/7P/s/+n/6P/n/+b/5//o/+n/
6v/s/+z/7P/s/+3/7v/v//D/8f/y//P/9P/0//T/8//z//X/9f/0//T/9P/w/+7/7v/p
/+n/6//u//H/8f/x//D/7//s/+v/6//s/+z/7P/s/+3/7v/s/+z/6f/p/+r/6v/m/+b/
5f/l/+b/5v/m/+f/6P/o/+j/6P/q/+r/6v/r/+n/6P/o/+n/6//r/+v/6//s/+z/6//r
/+r/6f/o/+f/6f/p/+n/6v/s/+z/6//r/+3/7f/r/+v/6//w//n/BQAXAC0APAA/AEAA
UABxAJoAwgDZANAAqABmABEAyv+x/7b/r/+R/3L/Wv9A/zH/L/9B/2L/hv+n/7//zv/a
/+H/4//q//P/+f/6//v/AAAFAAUACQANAA0ADQAOABAAEgASABQAFQAXABcAFwAZABkA
GQAZABkAHAAdAB4AHgAdAB0AHgAfAB0AHQAeACAAIgAjACQAJAAlACMAIwAlACUAJQAm
ACgAKgArACsALAAuAC4ALgAwAC4AMAAyADMANgA3ADgAOAA4ADkAOwA9AD4APgA+AEEA
RQBFAEcASgBNAE4ATwBRAFIAUwBVAFcAVwBaAF4AYgBjAGUAaABqAGwAcABzAHQAdwB6
AH0AgQCFAIcAiwCOAJAAkACRAJIAkwCVAJoAnQCdAJ4AngCeAJ8AnwCfAJ0AngCdAJ0A
mwCYAJcAkwCRAI4AjACHAIQAfAB5AHQAbwBqAGUAYABbAFYAUABMAEYAPAA5ADcAMgAs
ACgAJgAjAB4AGwAXABQAEQAOAAsACAAHAAMAAgABAAEA///+//7//v/8//v/+v/4//j/
+P/4//f/9//3//f/9//3//b/9v/3//f/9//3//f/9//3//f/+f/5//n/+P/6//r/+//8
//r/+v/6//r/+v/6//r//P/6//r/+f/5//z//P/9/////f/9//7//v8AAP7//v/+//7/
/v/+//7//P/8//z//P8AAAAA//////7//v/+//3////+//7//v/7//v//P/8//v/+v/6
//n/9//4//j/+P/5//n/+f/4//r/+v/6//n/+f/4//j/9v/0//T/9v/0//X/9f/2//b/
9v/1//T/8//x//L/8v/w//D/8P/w/+7/8f/x/+//7f/v//D/8P/v//H/8v/z//P/8v/x
//D/7v/u/+7/7v/u/+//7//v/+7/7v/u/+//8P/x//H/8P/w//H/8f/x//H/7//v/+//
7v/u/+7/7f/t/+//7//v/+//7v/u/+7/7v/t/+z/7f/w/+//7v/t/+z/7v/u/+7/7v/s
/+z/7P/s/+z/7P/s/+z/6v/q/+r/6v/s/+z/7P/s/+z/7P/s/+z/7P/s/+z/7P/q/+r/
6v/q/w==
         </WaveFormData>
      </LeadData>
      <LeadData>
         <LeadByteCountTotal>10000</LeadByteCountTotal>
         <LeadTimeOffset>0</LeadTimeOffset>
         <LeadSampleCountTotal>5000</LeadSampleCountTotal>
         <LeadAmplitudeUnitsPerBit>4.88</LeadAmplitudeUnitsPerBit>
         <LeadAmplitudeUnits>��V</LeadAmplitudeUnits>
         <LeadHighLimit>2147483647</LeadHighLimit>
         <LeadLowLimit>268435456</LeadLowLimit>
         <LeadID>V3</LeadID>
         <LeadOffsetFirstSample>0</LeadOffsetFirstSample>
         <FirstSampleBaseline>0</FirstSampleBaseline>
         <LeadSampleSize>2</LeadSampleSize>
         <LeadOff>FALSE</LeadOff>
         <BaselineSway>FALSE</BaselineSway>
         <ExcessiveACNoise>FALSE</ExcessiveACNoise>
         <MuscleNoise>TRUE</MuscleNoise>
         <LeadDataCRC32>3656683883</LeadDataCRC32>
         <WaveFormData>
7v/u/+7/7v/s/+z/7P/s/+r/6v/q/+r/6P/o/+j/6P/q/+r/6v/q/+z/7P/s/+z/6//q
/+n/6P/o/+j/6P/o/+j/6P/o/+j/6P/o/+j/6P/o/+j/6P/o/+r/6v/q/+r/6P/o/+j/
6P/m/+b/5v/m/+b/5v/m/+b/6P/o/+j/6P/o/+j/6P/o/+n/6v/r/+z/6f/o/+f/5v/o
/+j/6P/o/+r/6v/q/+r/6P/o/+j/6P/m/+b/5v/m/+j/6P/o/+j/5v/m/+b/5v/n/+j/
6f/q/+n/6P/n/+b/6P/o/+j/6P/q/+r/6v/q/+n/6P/n/+b/5v/m/+b/5v/o/+j/6P/o
/+j/6P/o/+j/6v/q/+r/6v/o/+j/6P/o/+r/6v/q/+r/6P/o/+j/6P/q/+r/6v/q/+j/
6P/o/+j/6P/o/+j/6P/p/+r/6//s/+z/7P/s/+z/6v/q/+r/6v/s/+z/7P/s/+r/6v/q
/+r/6v/q/+r/6v/s/+z/7P/s/+z/7P/s/+z/7f/u/+//8P/x//L/8//0//b/9v/2//b/
8//z//P/8f/y//L/8f/x//D/8v/1//X/8v/y//D/8P/t/+3/7v/v//H/8P/w//D/7//t
/+3/7P/t/+3/7P/s/+j/6P/o/+f/5//l/+f/6f/o/+b/5f/k/+X/5//o/+n/5v/l/+X/
5P/l/+X/5f/l/+T/5P/k/+T/5f/l/+b/5v/k/+T/5f/l/+P/4//j/+P/4f/n/+b/5//o
/+z/8//3//r/+P/1//r/DgA3AHMArgDgABMBTQF8AZoBpAGZAYEBVwEIAZUAGwC5/3j/
V/9o/5H/rP/C/9r/6P/s//D/8P/u//D/8v/0//L/9f/2//b/+f/8//7//v/+/wAAAgAC
AAIABAADAAMAAwAGAAgACAAIAAcABgAHAAcABgAGAAYABwAHAAcABwAIAAkACQAKAAwA
DAAPAA8ADwAPAA4ADgAOAA8AEwATABMAFQAVABYAFgAWABgAGAAbABsAGQAaABwAHgAf
AB8AIQAiACUAJgAmACYAKAAqACwALAAtAC4ALwAxADMANgA6ADoAOAA8AEAAQgBDAEQA
SABMAE8AUQBWAFcAWQBdAGAAYwBlAGgAawBwAHYAeAB5AH8AgQCFAIcAiACLAI4AkgCU
AJkAnACdAKAAoQCkAKYApgCmAKYApgCkAKMAowCiAJ8AnACZAJgAlACTAJEAjQCIAIQA
fgB5AHMAbwBpAGMAXQBWAE0ARQA9ADsANgAwACoAIwAfABkAFQAUABAACwAJAAYABAAD
AAEA///+//3/+f/2//X/9f/0//X/9P/0//T/8//z//T/9P/0//T/8//z/+//7//v//D/
8v/y//L/8v/y//L/8v/z//X/8//z//P/8v/x//D/7//w//D/8f/x//T/9P/1//f/9//3
//f/+f/3//b/9f/1//f/9//3//f/+v/6//r/+//8//z//P/8//z//P/8//z//P/9//3/
/f/7//v//P/8//3//v/+//7//P/8//z//P/8//z/+//7//v/+v/6//r//P/8//v/+f/3
//j/+P/2//T/8//z//P/9f/1//T/8//1//X/9P/z//H/8f/x//H/8f/x//D/8P/x//H/
8P/v/+//7//w//D/7//v//D/8P/t/+3/7f/t/+3/7f/s/+v/7f/t/+3/7v/s/+z/7P/s
/+v/6//r/+v/7f/t/+3/7P/r/+v/6//r/+z/7P/s/+z/6//r/+v/7P/o/+z/7P/q/+r/
6v/q/+r/7P/s/+z/7P/q/+r/6v/q/+r/6v/q/+r/6f/o/+f/5v/n/+j/6f/q/+j/6P/o
/+j/6v/q/+r/6v/o/+j/6P/o/+j/6P/o/+j/5v/m/+b/5v/o/+j/6P/o/+r/6v/q/+r/
6f/o/+f/5v/o/+j/6P/o/+b/5v/m/+b/5v/m/+b/5v/m/+b/5v/m/+T/5P/k/+T/5v/m
/+b/5v/o/+j/6P/o/+b/5v/m/+b/5P/k/+T/5P/k/+T/5P/k/+b/5v/m/+b/5v/m/+b/
5v/m/+b/5v/m/+T/5P/k/+T/5v/m/+b/5v/o/+j/6P/o/+X/5P/j/+L/4//k/+X/5v/l
/+T/4//i/+P/5P/l/+b/5v/m/+b/5v/k/+T/5P/k/+T/5P/k/+T/5//o/+n/6v/q/+r/
6v/q/+v/7P/t/+7/7v/u/+7/7f/r/+v/6f/o/+r/6f/p/+r/6//t/+z/6v/t/+z/7f/r
/+r/6v/q/+n/6P/o/+j/5//l/+X/5P/j/+P/4v/i/+D/4P/g/9//3//d/9//4f/h/9//
3v/d/9z/3v/f/+D/3//h/+L/4v/j/+L/4f/g/97/3v/e/97/3f/f/+D/4P/g/97/3//f
/9//3//f/9//3//f/+L/4//k/+r/7//z//j/+P/1//b/CgAzAGsAqADUAAMBPwF4AZgB
pgGZAX0BVwEIAZUAHwC9/3j/Wf9s/5H/rP/G/+L/7P/q/+7/8P/s/+7/9v/2//T/9f/4
//j/+//+//7//v/+/wAAAAAAAAAAAgADAAMAAwAGAAgACAAIAAcABwAJAAoACgAKAAoA
CwALAAkACQAKAAsACwAMAA4ADgAPAA8ADwAPABAAEAAQABEAEwATABMAFQAWABgAGQAa
ABkAGAAaABkAGgAcAB8AIgAjACMAJQAmACUAJgAmACYAKgAsAC4ALgAvADAAMQAzADMA
NgA6ADoAOgA+AEIARABFAEYASgBOAE4ATwBTAFMAVQBZAFwAXwBhAGQAZwBsAHEAcgBy
AHcAegB/AIIAhACHAIoAjgCQAJQAlgCWAJgAmwCeAKAAoACeAJ4AngCcAJ0AnQCcAJkA
lACRAJAAjACLAIkAhQCAAH4AeABzAG0AZwBhAFsAVQBNAEUAPgA3ADEALAAmACAAGQAV
AA8ACwAIAAQA///9//z/+v/5//f/9v/0//L/7f/r/+v/7P/s/+r/6P/n/+b/4//j/+T/
5P/k/+T/4//j/+L/4//k/+b/5f/k/+P/4v/i/+L/4v/j/+X/4//j/+P/4f/h/+H/4f/g
/+D/4f/h/+D/4P/h/+P/4//j/+P/5f/l/+T/4//j/+P/4//j/+P/5P/k/+T/5f/k/+T/
5P/k/+T/5P/k/+T/5v/n/+f/5//l/+X/5v/m/+T/5P/j/+L/5P/k/+T/5P/j/+L/4P/f
/9//3v/e/97/4P/g/9//3f/b/9z/3P/a/9z/2//b/9v/2f/Z/9j/1//X/9f/1v/V/9P/
0//T/9P/1P/V/9X/1v/V/9X/1P/T/9H/0f/S/9L/0//T/9T/1P/T/9P/0//T/9H/0f/Q
/8//zf/N/83/zv/P/9D/0f/S/9L/0f/Q/8//z//P/8//zv/P/8//z//P/9D/0P/Q/9D/
z//P/8//0P/U/9T/1P/S/9H/0P/P/87/0P/Q/9D/0P/O/87/zv/O/9D/0P/Q/9D/zv/O
/87/zv/R/9L/0//U/9H/0P/P/87/0P/Q/9D/0P/Q/9D/0P/Q/9D/0P/Q/9D/0v/S/9L/
0v/Q/9D/0P/Q/9D/0P/Q/9D/0f/S/9P/1P/S/9L/0v/S/9D/0P/Q/9D/0P/Q/9D/0P/S
/9L/0v/S/9D/0P/Q/9D/zv/O/87/zv/Q/9D/0P/Q/9L/0v/S/9L/0P/Q/9D/0P/S/9L/
0v/S/9D/0P/Q/9D/0P/Q/9D/0P/Q/9D/0P/Q/87/zv/O/87/0P/Q/9D/0P/Q/9D/0P/Q
/87/zv/O/87/zP/M/8z/zP/M/8z/zP/M/87/zv/O/87/zP/M/8z/zP/O/87/zv/O/87/
zv/O/87/0P/Q/9D/0P/S/9L/0v/S/9X/1v/X/9j/1v/T/9H/z//N/8z/zP/L/83/zv/Q
/9P/0//S/9L/0P/Q/83/zf/O/83/zf/M/8z/yv/J/8f/x//G/8X/xf/E/8T/wv/C/8L/
wv/D/8L/xf/F/8X/xP/E/8L/wv/D/8P/w//B/8H/wv/A/8H/wf/B/8H/wP/A/8D/wv/B
/8H/wv/C/8L/wv/D/8H/wf/B/8H/wf/B/7//wv/D/8b/zv/X/93/4P/i/+H/6v8GADkA
cQCkAMoA9wAlATwBQAE8AS0BFwHdAHoADQCx/2f/MP8n/0r/a/+E/57/sv/A/8r/yv/G
/8j/zv/S/9D/0P/V/9j/2P/b/97/3v/e/97/4P/g/+D/4P/i/+P/4//j/+b/6v/q/+r/
6f/n/+n/6v/q/+v/7P/u/+//7f/t/+7/7//t/+7/8P/w//P/8//z//P/9P/0//T/9f/3
//f/9//5//z//v///wAA/v/+/wEAAQABAAIABAAGAAcABwAJAAoACwAMAAwADAASABQA
FgAWABcAGAAZABsAHQAgACQAJAAiACYAKgAsAC4AMAA1ADoAOQA7AEAAQQBDAEcASgBN
AFAAVABYAF4AZQBmAGYAawBrAG8AcQByAHUAeAB8AH4AgACCAIIAhACHAIoAjACMAIoA
igCKAIgAhwCHAIYAgwB/AHsAeQB0AHMAcQBtAGgAZABeAFkAUwBNAEcAQQA7ADUALQAm
AB8AGwAWABAACgAGAAMA/v/7//j/9P/v/+3/7P/q/+n/5//l/+T/4//f/93/3f/e/97/
3v/c/9v/2v/X/9f/2P/Y/9r/2v/Z/9n/1f/V/9X/1v/Y/9j/2P/Y/9f/1v/V/9X/1//V
/9X/1f/V/9X/1f/V/9b/1v/X/9f/2P/Y/9n/2//Z/9n/2f/b/97/3v/e/9//3//f/9//
3//g/+D/4P/h/+P/5P/l/+b/5P/k/+T/5P/m/+f/5//n/+X/5f/m/+b/6P/o/+f/5v/o
/+j/6P/o/+b/5v/l/+X/5f/k/+T/5P/k/+T/4//h/+L/5P/l/+T/4v/h/+H/4f/h/+H/
4P/f/9//3//e/93/3f/d/93/3f/f/9//3v/e/+D/4f/h/+H/4P/f/9//3v/d/93/3v/e
/93/3f/d/93/3v/f/9//3//d/93/3f/e/97/3v/e/97/4f/h/+H/4f/f/9//3//e/9//
3//f/9//4P/g/+D/4P/h/+H/4f/i/9z/3v/g/+L/4v/i/+L/4v/k/+T/5P/k/+T/5P/k
/+T/4v/i/+L/4v/k/+T/5P/k/+T/5P/k/+T/5P/k/+T/5P/k/+T/5P/k/+T/5P/k/+T/
5v/m/+b/5v/k/+T/5P/k/+b/5v/m/+b/5v/m/+b/5v/k/+T/5P/k/+b/5v/m/+b/5v/m
/+b/5v/m/+b/5v/m/+f/6P/p/+r/6P/o/+j/6P/o/+j/6P/o/+j/6P/o/+j/6P/o/+j/
6P/o/+j/6P/o/+j/6P/o/+j/6P/o/+j/6P/q/+r/6v/q/+r/6v/q/+r/6P/o/+j/6P/q
/+r/6v/q/+j/6P/o/+j/6v/q/+r/6v/r/+z/7f/u/+//8P/x//L/8//0//X/9v/1//T/
8//x//P/8//x//D/8P/v/+//8P/0//f/9//2//b/9P/0//H/8f/y//P/8//w//D/8P/v
/+3/7f/s/+v/6//q/+r/6P/q/+r/6f/p/+X/5//p/+n/6f/q/+v/7P/s/+v/6v/n/+n/
6v/q/+v/6f/p/+n/6P/p/+r/6//r/+n/6v/q/+r/6v/r/+v/6//t/+3/7f/t/+n/6v/v
/+7/8P/3////BAACAP3/AAAaAEUAgQC8AOoAHwFbAYgBogGsAZ8BgwFVAQABiQAVALf/
dv9d/3j/n/+0/8z/5P/y//b/+P/2//T/+P/8//7//v8BAAIAAgAFAAgACAAIAAgACgAM
AAwADAAOAA0ADQANABAAEgASABIAEQARABMAFAAUABQAFAAVABUAFQAVABYAFwAZABoA
HAAcABsAGwAbABsAHAAcABwAHQAfAB8AHwAhACAAIgAjACQAJgAmACkAKQAoACgAKQAq
ACwALQAwADIANQA2ADYANgA4ADgAOAA2ADsAPAA9AD8APwBCAEYARgBGAEoATgBQAE8A
UABUAFgAWQBbAGAAYQBjAGcAagBtAG0AcABzAHgAfQB+AH4AgwCEAIkAjACOAJEAlACY
AJoAngCgAKAAogChAKQApgCmAKQApACkAKIAoQChAKAAnQCcAJkAmACUAI8AjQCJAIQA
gAB6AHUAbwBoAGEAWgBTAEsAQwA8ADUAMQAsACYAIAAdABkAEwAPAAsABgAAAP3/+v/4
//f/9f/y//D/7v/p/+f/5//o/+j/6P/m/+X/5P/j/+P/5P/k/+L/4v/h/+H/3f/d/93/
3v/g/+D/4P/g/97/3v/e/9//3//d/93/3f/d/93/3f/d/9z/3P/d/93/3v/e/9//4f/f
/9//3//h/+H/4P/f/9//4P/h/+L/4//i/+L/4v/j/+L/4v/i/+L/4v/i/+L/4v/i/+P/
4//j/+H/4f/i/+L/4P/g/9//3v/g/+D/4P/g/+D/4P/f/9//3f/c/9z/3P/e/97/3f/b
/9v/3P/c/9r/2v/Z/9n/2f/Z/9n/2P/X/9f/1//W/9X/1f/V/9X/1f/V/9X/1P/U/9X/
1f/U/9P/0//T/9T/1P/T/9P/1P/U/9X/1f/V/9X/1f/V/9T/0//R/9H/0f/S/9L/0v/S
/9L/1f/V/9X/1f/T/9P/0//S/9H/0f/R/9H/1P/U/9T/1P/V/9X/1f/W/9T/0v/O/9T/
1P/U/9T/1P/S/9L/0v/S/9T/1P/U/9T/1P/U/9T/1P/W/9b/1v/W/9b/1v/W/9b/1v/W
/9b/1v/U/9T/1P/U/9T/1P/U/9T/1P/U/9T/1P/W/9b/1v/W/9X/1P/T/9L/1P/U/9T/
1P/U/9T/1P/U/9L/0v/S/9L/0//U/9X/1v/W/9b/1v/W/9b/1v/W/9b/1f/U/9P/0v/T
/9T/1f/W/9T/1P/U/9T/1v/W/9b/1v/V/9T/0//S/9P/1P/V/9b/1v/W/9b/1v/U/9T/
1P/U/9b/1v/W/9b/1f/U/9P/0v/T/9T/1f/W/9T/1P/U/9T/1f/W/9f/2P/W/9b/1v/W
/9b/1v/W/9b/1P/U/9T/1P/W/9b/1v/W/9j/2P/Y/9j/1v/W/9b/1v/X/9j/2f/a/97/
4P/i/+T/5P/k/+T/5P/i/+L/4v/i/+P/4//j/+H/4P/g/9//3//i/+T/5//n/+T/5P/i
/+L/3//f/+D/4f/j/+L/4v/i/+H/3//f/97/3f/d/9z/3P/a/9r/2v/Z/9v/2f/b/93/
3f/c/9z/3P/c/93/3f/d/9v/2//c/9z/3//f/9//3//d/9z/2//a/9v/2//c/9z/3P/c
/93/3f/d/93/3f/d/9f/2f/g/+H/4v/m/+3/8f/0//T/8f/2/w4APwB/ALIA3AATAU8B
gAGiAaoBlQF3AUkB8AB9AAkAr/9w/1X/cv+b/7T/yv/e/+j/7P/w/+7/7v/w//D/8v/2
//v//f/8//7/AAD+//7//v8AAAIAAgACAAQAAwADAAMABgAGAAYABgAFAAYACQALAAwA
DAAMAA0ADQALAAsADAANAA8AEAASABIAEwATABMAEwAVABYAFwAZABoAGQAYABkAGAAa
ABsAHAAeAB4AIQAhACMAJAAmACgAKwArAC0ALgAuAC4ALQAsADAAMgA0ADQAOQA6ADsA
PQA7AD4AQgBCAEQASABMAE4ATQBOAFIAVgBZAFsAYABhAGIAZQBnAGkAbQBwAHMAeAB9
AH4AfgCDAIYAiwCOAJAAkgCUAJcAmACeAKAAoACiAKEApACmAKYAqACoAKgApgClAKUA
pAChAJ4AmwCaAJYAkwCRAI0AiACEAH4AeQBzAG8AaQBjAF0AVQBNAEYAPwA9ADgAMgAs
ACUAIQAbABcAFAAQAAsACQAEAAIAAQD///7//P/6//X/8v/x//H/8P/w/+7/7f/s/+3/
7f/u/+7/7f/s/+r/6f/o/+n/6v/s/+r/6v/q/+r/6v/q/+r/6//r/+n/6f/p/+n/6f/p
/+n/6P/o/+n/6f/q/+r/6//t/+z/6//q/+v/6//q/+n/6f/r/+v/6//r/+v/6v/p/+n/
6v/q/+r/6v/o/+j/6P/o/+j/6f/p/+n/5//n/+j/6P/q/+r/6f/o/+b/5v/m/+b/5v/m
/+X/5f/j/+L/4v/i/+T/5P/j/+H/4f/i/+L/4P/e/93/3f/d/93/3f/c/9v/3f/d/9z/
2//d/93/3f/d/9v/2//a/9r/2f/Z/9j/1//Y/9n/2//c/9r/2f/Z/9j/2f/Z/9n/2f/X
/9f/1v/V/9f/1//X/9j/2P/Y/9j/2P/X/9f/1//X/9f/1//X/9b/1//X/9f/1//W/9b/
1v/W/9P/0//T/9T/1v/W/9j/2P/W/9b/1v/W/9j/2P/Y/9j/1v/W/9b/1v/W/9b/1v/W
/9b/1v/W/9b/2P/Y/9j/2P/Y/9j/2P/Y/9b/1v/W/9b/2P/Y/9j/2P/W/9b/1v/W/9j/
2P/Y/9j/1v/W/9b/1v/Y/9j/2P/Y/9b/1v/W/9b/2P/Y/9j/2P/Y/9j/2P/Y/9f/1v/V
/9T/1//Y/9n/2v/Y/9j/2P/Y/9j/2P/Y/9j/2P/Y/9j/2P/Y/9j/2P/Y/9j/2P/Y/9j/
2P/Y/9j/2P/Y/9j/2P/Y/9b/1v/W/9b/2P/Y/9j/2P/Y/9j/2P/Y/9b/1v/W/9b/1//Y
/9n/2v/a/9r/2v/a/9r/2v/a/9r/3P/c/9z/3P/a/9r/2v/a/9n/2P/X/9b/2f/a/9v/
3P/a/9r/2v/a/9z/3P/c/9z/3//g/+H/4v/i/+L/4v/i/+D/3//f/9//3v/e/9//3//f
/+D/4v/l/+X/5P/k/+L/4v/f/9//4P/h/+H/4P/g/+D/3//d/93/3v/d/93/3P/a/9j/
2P/Y/9n/2f/X/9n/3P/d/93/3v/b/9r/2v/Z/9v/2f/Z/9r/2v/b/9v/2//d/9z/3P/c
/9z/2//b/9z/3P/c/9z/3f/b/9v/2//b/93/3//d/97/3//i/+j/7//5/wIAAgD//wgA
JgBTAI0AwADsABkBQwFaAWABWgFLATUB+wCWACkAzf+H/1L/R/9m/4X/mP+0/9L/4v/o
/+r/6v/s/+7/7v/w//L/9f/4//j/+//+//z//P/8//7//P/8//z//v8CAAMABAAIAAoA
CgAKAAkACwANAA4ADgANAAwADAALAA0ADQAOAA8ADQAOABAAEAARABEAEQARABIAEgAS
ABMAFQAVABUAFwAYABoAGwAcABwAHAAfAB8AHwAgACIAJAAjACMAJQAmACgAKgArACwA
LQAuAC8ALgAxADIAMwA1ADYAOgA/AEAAPgBCAEYASABHAEgATABQAFEAUwBYAFkAWwBf
AGIAZQBnAGoAbQByAHcAeAB4AH0AgACFAIgAigCMAI4AkQCSAJQAlgCWAJgAlwCaAJwA
nACcAJwAnACaAJgAlwCVAJEAjgCLAIoAhgCDAIEAfQB4AHIAbABnAGEAXQBXAFEASwBF
AD0ANgAvACwAKAAjAB4AGQAVAA8ACwAJAAYAAgABAP7//P/7//n/+f/4//f/8//y//H/
8f/w//D/7v/t/+z/6f/p/+r/6v/o/+j/5//n/+f/5//n/+j/6P/o/+j/6P/m/+b/5v/n
/+f/5f/l/+X/5v/n/+j/6f/o/+j/6f/p/+r/6v/r/+3/7v/v//D/8//y//D/7v/t/+//
7//v/+//8P/w//D/8f/y//L/8v/y//P/9P/1//b/9P/1//X/9f/1//X/9v/2//T/9P/z
//L/9P/0//T/9P/y//L/8f/x//L/8v/z//T/8//y//D/7f/r/+z/7P/q/+r/6f/p/+n/
6//r/+r/6f/n/+f/5v/l/+f/5//n/+f/5f/l/+T/5P/l/+X/5P/j/+P/4//k/+T/4//j
/+T/5P/l/+X/5f/l/+P/4//i/+H/3//f/9//4P/i/+L/4v/i/+P/4//j/+P/4//j/+P/
4v/h/+H/4f/h/+L/4v/i/+L/4P/f/97/3v/i/+T/4v/g/+L/4v/i/+L/4v/i/+L/4v/i
/+L/4v/i/+D/4P/g/+D/4P/g/+D/4P/i/+L/4v/i/+D/4P/g/+D/4P/g/+D/4P/g/+D/
4P/g/+D/4P/g/+D/4v/i/+L/4v/g/+D/4P/g/+D/4P/g/+D/4v/i/+L/4v/g/+D/4P/g
/+H/4v/j/+T/4//i/+H/4P/g/+D/4P/g/+L/4v/i/+L/4v/i/+L/4v/g/+D/4P/g/+D/
4P/g/+D/4v/i/+L/4v/i/+L/4v/i/+D/4P/g/+D/4v/i/+L/4v/k/+T/5P/k/+L/4v/i
/+L/4v/i/+L/4v/k/+T/5P/k/+T/5P/k/+T/4v/i/+L/4v/k/+T/5P/k/+L/4v/i/+L/
4//k/+X/5v/m/+b/5v/m/+n/6v/r/+z/7P/s/+z/6//t/+3/6//q/+n/5//m/+b/6v/t
/+3/7P/q/+j/6P/l/+X/5v/n/+f/6P/o/+j/5//n/+f/5v/l/+T/4v/h/97/3v/e/93/
3f/b/93/3//f/97/3v/e/97/4f/h/+H/3//f/+D/4P/h/9//3//f/97/3v/e/97/3f/d
/97/3v/e/+D/4f/h/+H/3//f/9//3//h/+D/4f/m/+z/8f/3//z/+P/1//7/FAA/AH0A
tADiABcBUwF+AZQBngGTAXkBRwHqAHEA/f+l/2r/U/9w/5n/sP/K/+D/6v/s/+z/7v/y
//T/8v/y//L/9//7//z/AAAEAAIAAgACAAQAAgACAAIABAAHAAcABwAKAAoACgAKAAkA
CwANAA4ADgAOAA4ADwAPAA8ADwAQABEAEQASABQAFAAXABcAFwAXABgAGAAYABkAGwAb
ABsAHQAcAB4AHwAgACIAIgAlACUAJwAoACoALAArACsALQAuADAAMgAzADQANwA4ADkA
OAA5ADoAOwA9AD8AQgBGAEYASABMAFAAUgBTAFQAWABcAFsAXQBiAGMAZwBrAG4AcQBx
AHQAdwB8AIMAhACEAIkAjACRAJQAlgCZAJwAoACiAKgAqgCqAKwAqwCuALAAsACxALIA
swCyALEAsQCwAK0AqgCnAKYAogChAJ8AmwCWAJIAjACHAIEAeQBzAG0AZwBjAFsAVABN
AEkARAA+ADgAMwAvACkAJQAiAB4AGQAXABYAFAATABEADwAOAA0ACQAIAAcABwAGAAgA
BgAFAAQAAQABAAIAAgAEAAQAAwADAAEAAQABAAIABAAEAAQABAACAAIAAgADAAMAAQAB
AAEAAwADAAMAAwAEAAQABQAFAAQABAAFAAcABgAFAAQABQAHAAYABQAFAAYABwAIAAkA
CAAIAAgACQAKAAoACgAKAAwADAAMAAwADAANAA0ADQAJAAkACgAKAAsADAAMAAwACgAK
AAoACgAKAAoACQAJAAkACAAIAAgABgAGAAUAAwAFAAYABgAEAAYABQAFAAUAAwADAAIA
AQADAAMAAgABAAEAAQABAAEAAQABAAAAAAD//////v/9//////8AAAAA/////wAAAAD+
//3//P/7//3//f/8//v//P/9//7/AAD///7//f/8//3//f/9//3//////////v/9//3/
/f/9//3//P/7//r//P/9//7/AAD+//z//v8AAP///v/9//z//P/8//z//P/+//7//v/+
//7//v/+//7//v/+//7//v8AAAAAAAAAAAAAAAAAAAAA/v/+//7//v/+//7//v/+//7/
/v/+//7/AAAAAAAAAAAAAAAAAAAAAP///v/9//z//f/+////AAD+//7//v/+//7//v/+
//7/AAAAAAAAAAD+//7//v/+/wAAAAAAAAAAAAAAAAAAAAAAAAAAAAAAAAAAAAAAAAAA
/v/+//7//v8AAAAAAAAAAAAAAAAAAAAAAAAAAAAAAAD+//7//v/+/wAAAAAAAAAAAAAA
AAAAAAAAAAAAAAAAAP7//v/+//7/AAAAAAAAAAACAAIAAgACAAEAAAD///7/AAAAAAAA
AAACAAIAAgACAAMABAAFAAYABwAIAAkACgAKAAoACgAKAAoACQAJAAkABwAGAAYABQAF
AAYACAALAA0ADAAMAAoACgAHAAcACAAHAAcABgAGAAcABwAGAAcABAADAAMAAgAAAP7/
/v/+///////9//////////7//v8AAAAAAQABAP///f/9//7/AAABAAEAAQADAAIAAgAC
AAEA///+//7/AAAAAAAAAQABAAEAAQABAAMAAwADAAQAAwAGAAoADwATABgAGgAVABQA
JgBNAIUAwADwACEBXwGWAbgBygHBAacBgQE2AccASwDp/6j/ff+C/63/0P/o//7/DAAQ
ABAAEAASABgAGgAYABgAHQAeAB4AIQAkACQAJAAkACYAJgAmACYAKAApACkAKQAsACwA
LAAsACsALQAvADAAMAAwADAAMQAxADEAMQAyADMANQA2ADgAOAA3ADcANwA3ADoAOgA6
ADsAPQA9AD0APwA+AEAAQQBCAEIAQgBFAEUARwBIAEoATABLAEsATQBOAE8AUABQAFAA
VABWAFgAWABbAFwAXQBfAF0AYABkAGQAZABoAGwAbgBvAHAAdAB4AHkAewCAAIEAgQCF
AIgAiwCOAJIAlgCcAKAAoACfAKMAqACtALAAsgC2ALgAuwC8AMAAwgDCAMQAxwDKAMwA
zADMAMwAzADKAMsAywDKAMcAxADBAMAAvAC7ALkAtQCwAKwApgChAJsAkwCNAIcAgQB9
AHUAbgBnAGEAXABWAFAASgBFAD4AOQA2ADIALQArACgAJgAlACMAIQAgAB8AGwAaABkA
GQAYABcAFAASABAAEQARABIAEgASABIAEQARAA8ADwAPABAAEAAQABAAEAAQABAAEAAR
AA8ADQANAA0ADQANAA0ADQAMAAwADQANABAAEAARABMAEQARABEAEwATABIAEQARABEA
EQARABEAEgASABIAEwAUABQAFAAUABIAEgASABIAFAAVABUAFQARABEAEgASABIAEgAR
ABAADgAOAA4ADgAQABAADwAPAA8ADgAOAA4ADgAOAA0ACwALAAwADAAKAAoACQAJAAkA
CQAJAAgABwAHAAcABgAFAAMAAwADAAMAAwADAAIAAgAFAAUABAADAAMAAwAEAAQAAQAB
AAIAAgABAAEAAQABAAEAAQAAAP//////////AAACAAIAAgACAAEAAQABAAEAAQABAAEA
AAD//////////wAAAAAAAAAA////////AAAAAP7//v8AAP7//v/+//7/AAAAAAAAAAD+
//7//v/+/wAAAAAAAAAA///+//3//P/+//7//v/+/wAAAAAAAAAAAAAAAAAAAAD///7/
/f/8/w==
         </WaveFormData>
      </LeadData>
      <LeadData>
         <LeadByteCountTotal>10000</LeadByteCountTotal>
         <LeadTimeOffset>0</LeadTimeOffset>
         <LeadSampleCountTotal>5000</LeadSampleCountTotal>
         <LeadAmplitudeUnitsPerBit>4.88</LeadAmplitudeUnitsPerBit>
         <LeadAmplitudeUnits>��V</LeadAmplitudeUnits>
         <LeadHighLimit>2147483647</LeadHighLimit>
         <LeadLowLimit>268435456</LeadLowLimit>
         <LeadID>V4</LeadID>
         <LeadOffsetFirstSample>0</LeadOffsetFirstSample>
         <FirstSampleBaseline>0</FirstSampleBaseline>
         <LeadSampleSize>2</LeadSampleSize>
         <LeadOff>FALSE</LeadOff>
         <BaselineSway>FALSE</BaselineSway>
         <ExcessiveACNoise>FALSE</ExcessiveACNoise>
         <MuscleNoise>TRUE</MuscleNoise>
         <LeadDataCRC32>3577596090</LeadDataCRC32>
         <WaveFormData>
6v/q/+r/6v/o/+j/6P/o/+b/5v/m/+b/5f/k/+P/4v/j/+T/5f/m/+b/5v/m/+b/5f/k
/+P/4v/i/+L/4v/i/+L/4v/i/+L/4v/i/+L/4v/k/+T/5P/k/+T/5P/k/+T/4v/i/+L/
4v/g/+D/4P/g/+D/4P/g/+D/4v/i/+L/4v/i/+L/4v/i/+P/5P/l/+b/5f/k/+P/4v/i
/+L/4v/i/+T/5P/k/+T/5v/m/+b/5v/k/+T/5P/k/+b/5v/m/+b/5P/k/+T/5P/l/+b/
5//o/+b/5v/m/+b/6P/o/+j/6P/o/+j/6P/o/+b/5v/m/+b/5v/m/+b/5v/o/+j/6P/o
/+j/6P/o/+j/6v/q/+r/6v/o/+j/6P/o/+j/6P/o/+j/5v/m/+b/5v/n/+j/6f/q/+j/
6P/o/+j/5v/m/+b/5v/o/+j/6P/o/+j/6P/o/+j/5v/m/+b/5v/o/+j/6P/o/+b/5v/m
/+b/5v/m/+b/5v/o/+j/6P/o/+j/6P/o/+j/6f/q/+v/7P/u/+7/7v/u//D/7//v/+//
7f/t/+7/7v/t/+3/7f/t/+3/8P/y//L/8P/w/+7/7f/t/+3/7f/t/+7/7f/t/+7/7v/q
/+r/6f/p/+n/6P/m/+L/4v/i/+L/4v/f/+H/4//h/+D/4P/g/+H/4//k/+X/4v/h/+D/
3//h/+H/4f/h/+D/3//f/9//3//f/9//3//d/93/3//f/+H/4P/g/+D/3v/k/+P/4f/f
/9z/2P/P/7//s/+v/7j/0P/6/zoAhwDYADsBtwEyApMCywKyAmkCLQLlAWUByQBRAO3/
of+j/83/2v/f//D/9//3//j/9f/w/+7/7v/u/+n/6//p/+n/6v/s/+3/7P/t/+//8P/w
//D/8f/v//D/8P/x//X/9f/1//T/8P/y//X/9f/z//T/9P/0//T/9P/1//X/9f/3//f/
9//4//j/+P/4//n/+f/5//n//f/9//3//f/+//3//f/8//3//v8BAAIAAQAAAAIAAgAE
AAQABgAHAAkACgALAAwADQAPABAAEQAQABAAEAATABQAFQAYABgAGAAbAB4AIAAfACEA
JAAnACgALAAxADIAMQA2ADkAOwA+AD8AQwBIAE0AUABSAFcAWABbAF0AYQBlAGkAawBv
AHUAeQB6AH4AfwCBAIQAiACJAIoAiwCMAIwAjQCOAI4AigCKAIoAiQCKAIkAhgCCAHwA
eAB0AG8AawBnAGIAXQBVAE0ASABBAD4AOQAyACwAJAAfABoAFQASAA4ACgAJAAUAAgAA
AP3/+//6//n/9v/0//L/8P/v//D/7//u/+7/7P/t/+3/7v/w/+//7f/t/+r/6P/n/+b/
5//o/+j/6f/p/+n/6f/o/+j/6P/n/+b/5f/l/+T/4v/k/+T/5P/k/+f/5//n/+n/6//r
/+r/6v/q/+r/6f/o/+j/6P/p/+n/6//r/+z/7P/s/+7/7v/v/+3/7f/t/+3/7//v//D/
8P/t/+3/7f/u/+//8P/x//D/8P/w//D/8P/u/+//7//v//H/8P/w//D/8P/w//D/7//r
/+3/7f/s/+r/6v/p/+n/6v/q/+r/6f/p/+r/6v/o/+j/6P/n/+f/6P/o/+f/5v/m/+f/
5//m/+T/5P/m/+b/5v/m/+b/5f/k/+T/4//i/+T/5P/i/+D/3//i/+X/5//m/+X/5P/j
/+H/4v/i/+L/4v/h/+H/4f/h/9//3//h/+L/4v/i/+L/5P/i/+L/4v/e/+D/4//i/+D/
4P/g/+D/4v/i/+L/4v/i/+L/4v/i/+D/4P/g/+D/3v/e/97/3v/h/+L/4//k/+H/4P/f
/97/3//g/+H/4v/g/+D/4P/g/+D/4P/g/+D/3v/e/97/3v/f/+D/4f/i/+T/5P/k/+T/
4//i/+H/4P/i/+L/4v/i/+L/4v/i/+L/4v/i/+L/4v/g/+D/4P/g/+D/4P/g/+D/4P/g
/+D/4P/h/+L/4//k/+L/4v/i/+L/4P/g/+D/4P/i/+L/4v/i/+L/4v/i/+L/5P/k/+T/
5P/m/+b/5v/m/+T/5P/k/+T/5P/k/+T/5P/l/+b/5//o/+X/5P/j/+L/5f/m/+f/6P/n
/+b/5f/k/+b/5v/m/+b/6P/o/+j/6P/m/+b/5v/m/+b/5v/m/+b/6f/q/+v/7P/q/+r/
6v/q/+v/7P/t/+7/7//v/+//7f/r/+z/7P/r/+3/7f/t/+3/7v/w//D/8P/x//D/8P/x
//D/7//u/+z/6//r/+z/7P/q/+r/6f/p/+f/5v/k/+L/4v/i/+L/4v/h/+P/5f/l/+P/
4v/h/+D/4v/j/+T/5f/l/+X/5f/l/+T/4//i/+D/4f/h/+H/4f/h/+H/4f/h/9//4f/h
/+H/4v/i/+L/4v/i/+P/4//h/+L/3v/R/8X/u/+3/7z/1P/+/zwAiQDUADMBsQEuApEC
wwKgAk0CDQLJAVEBwQBRAO//p/+v/9X/3v/n//r/AQD7//r/+f/0//T/+P/2//H/8f/x
//H/8v/0//b/9P/0//X/9P/0//T/9f/3//j/+P/5//v/+//7//r/+v/8///////9//7/
/v/+//7//v////////8BAAEAAQACAAIAAgACAAEAAQABAAEAAwADAAMAAwAHAAcACAAI
AAcABgAHAAYABwAIAAwADgAMAAwADgAPAA8AEAARABIAEwAVABYAFwAWABYAFgAZABoA
GwAeAB4AHgAhACQAJgApACsALgAxAC4AMAAzADIAMwA4ADsAPQBAAEEARQBKAE4AUABR
AFUAWQBdAGAAZQBpAG0AbwBzAHgAewB7AH4AgwCFAIgAjACMAIwAjACMAI4AjwCQAJAA
jACMAIwAiwCIAIcAhACAAH4AegB2AHEAbgBpAGMAXQBVAE0ASABBADwANwAwACoAJAAf
ABoAFQAPAAoABQADAAQAAgABAP///P/6//j/9P/z//L/8f/x/+//7f/r/+r/6f/p/+j/
6P/o/+f/5f/l/+f/5v/m/+b/5P/k/+P/4//j/+P/4//i/+T/5P/j/+L/4P/h/+H/4P/e
/97/3v/e/9//3//f/+H/4//j/+L/4v/j/+T/5P/k/+L/4v/j/+P/4//j/+T/5P/i/+T/
5P/l/+P/4//j/+P/5//n/+j/6P/l/+X/5f/m/+b/5v/m/+T/5P/k/+T/5P/i/+P/4//j
/+H/4P/g/+D/4f/i/+P/4//f/+H/4f/g/+L/4v/h/+H/3v/e/97/3f/b/9z/3P/a/9r/
2v/Z/9n/3P/c/9v/2v/a/9v/2//a/9n/2P/Z/9j/1//Y/9n/2f/Y/9j/1//W/9j/2P/W
/9T/0P/S/9T/1f/X/9f/1//X/9b/1v/V/9T/1P/T/9P/0//T/9H/0f/T/9T/1P/U/9T/
0v/Q/9D/0P/W/9b/1f/U/9P/0v/R/9D/0v/S/9L/0v/Q/9D/0P/Q/9D/0P/Q/9D/z//O
/83/zP/P/9D/0f/S/8//zv/N/8z/zP/M/8z/zP/M/8z/zP/M/8z/zP/M/8z/zv/O/87/
zv/M/8z/zP/M/8z/zP/M/8z/zv/O/87/zv/N/8z/y//K/8r/yv/K/8r/zP/M/8z/zP/K
/8r/yv/K/8r/yv/K/8r/yP/I/8j/yP/K/8r/yv/K/8z/zP/M/8z/yv/K/8r/yv/M/8z/
zP/M/8v/yv/J/8j/yv/K/8r/yv/I/8j/yP/I/8j/yP/I/8j/yv/K/8r/yv/K/8r/yv/K
/8j/yP/I/8j/xv/G/8b/xv/I/8j/yP/I/8j/yP/I/8j/xv/G/8b/xv/H/8j/yf/K/8r/
yv/K/8r/zP/M/8z/zP/M/8z/zP/M/8//0P/Q/9H/zv/L/8r/yv/K/8n/yf/J/8r/y//P
/9L/0P/Q/9D/zv/N/83/zf/N/83/zP/L/8v/yv/K/8b/xv/D/8P/w//C/8L/wP/A/8D/
wv/C/7//wf/D/8P/wv/C/8D/wP/B/8H/wf/B/8H/wf+//7//v/+//7//vv+9/73/v/+/
/7//v/+//7//v//B/8H/wf/A/8D/vv++/77/v/+//73/vv+4/6v/n/+X/5n/qP/I//7/
RgCRAOAASwHFASwCdwKTAnACNQL9AZcB/QBvAP//l/9v/5P/sf+2/8H/zv/V/9n/1v/P
/87/0v/Q/8z/y//L/83/zf/O/9D/0P/O/87/z//Q/9D/0P/R/9H/0v/S/9P/1//X/9f/
1v/U/9b/2f/Z/9v/3P/c/9z/2v/a/9v/2//Z/9v/2//b/97/3v/e/97/3//f/9//3//f
/9//3//f/+L/4//l/+b/5v/m/+j/6P/m/+b/6f/q/+r/6v/s/+3/7f/u/+//8P/z//X/
9v/3//j/+P/4//v/+v/7//7//v8AAAMABgAIAAsADQAQABMAEQAUABgAGAAbACAAIwAl
ACoAKwAvADQAOgA8AD0AQQBEAEcASQBNAFMAVwBZAF0AYgBlAGUAaABsAG8AcwB4AHgA
eAB4AHgAeAB5AHoAegB0AHQAdABzAHAAbwBsAGgAZgBiAF4AWQBTAE0ARgA/ADcALwAq
ACMAHwAZABEACgAEAP//+v/1//P/7v/p/+f/4//g/97/2//b/9r/2f/W/9T/0v/Q/8//
0f/P/83/zP/L/8v/yv/K/8r/yf/H/8f/x//G/8b/xv/G/8b/xf/F/8P/w//D/8L/w//E
/8T/xP/E/8X/xf/E/8T/xP/E/8T/xf/F/8X/x//J/8n/yP/I/8r/zP/N/87/zv/O/8//
z//P/8//0P/Q/9P/1v/X/9n/2f/Z/9n/2f/b/9v/3P/c/9v/2//b/9z/3v/e/97/3P/e
/97/3v/e/9z/3f/d/93/3f/c/9z/3P/c/9z/3P/b/9r/3f/e/97/3f/c/9r/2f/a/9r/
2v/Z/9f/2P/Y/9b/1v/W/9X/1f/X/9j/2P/Y/9r/2//b/9r/2f/Y/9n/2P/Y/9j/2P/X
/9f/2P/Y/9j/2f/a/9n/2P/U/9b/2P/Z/9n/2f/Z/9n/2//c/9z/3P/a/9n/2f/Z/9v/
2f/Z/9v/2v/a/9r/2v/c/9r/2v/a/9j/2P/b/9z/3P/c/9z/3P/e/97/3v/e/97/3v/e
/97/3P/c/9z/3P/d/97/3//g/+D/4P/g/+D/4P/g/+D/4P/g/+D/4P/g/+D/4P/g/+D/
4v/i/+L/4v/g/+D/4P/g/+L/4v/i/+L/5P/k/+T/5P/i/+L/4v/i/+T/5P/k/+T/5P/k
/+T/5P/k/+T/5P/k/+f/6P/p/+r/6P/o/+j/6P/o/+j/6P/o/+j/6P/o/+j/6P/o/+j/
6P/o/+j/6P/o/+r/6v/q/+r/6P/o/+j/6P/p/+r/6//s/+r/6v/q/+r/6v/q/+r/6v/q
/+r/6v/q/+r/6v/q/+r/7P/s/+z/7P/u/+7/7v/u/+//8P/x//L/8//0//X/9v/0//P/
8v/v//H/8v/y//H/8f/x//H/8f/2//j/+P/4//j/9v/1//X/9//3//f/9v/0//P/8//y
/+7/7v/t/+3/7//u/+z/6v/o/+j/6P/o/+X/5//p/+n/6v/q/+r/6v/p/+n/6f/p/+v/
6//r/+v/6v/p/+j/5v/m/+f/6P/p/+f/5//n/+f/5//p/+n/6f/q/+r/6v/q/+j/5//r
/+f/4v/c/9X/x/+7/7f/wP/c/woATACZAOoAUQHTAUoCpwLZArgCbQIxAucBXQHFAE8A
6f+n/7n/4f/m/+3//v8HAAUABAABAPz//P/+//7/+//7//v/+//8//7//v/8//z//f/+
//7//v////3//v/+////AQABAAEAAAD+/wAAAwADAAMABAAEAAQABgAGAAcABwAHAAkA
CQAJAAgACAAIAAgACQAJAAkACQANAA0ADQANAA0ADQAOAA4ADgAOABAAEAAOAA4AEQAS
ABMAFAAXABkAGQAaABsAHAAaABsAGwAbAB4AHgAeACEAIgAjACYAJgAmACkALAAuAC0A
LwAyADUANQA4ADwAPAA9AEIARQBHAEgASQBNAFIAVgBYAFkAXQBfAGMAZgBrAHEAdQB3
AHsAgACDAIMAhgCJAIsAjgCSAJEAkgCTAJQAlACVAJYAlgCUAJQAlACTAJAAjwCMAIgA
hACAAHwAdwBwAGsAZQBfAFcATwBKAEMAPgA5ADIALAAnACMAHwAbABYAEAAKAAcABQAC
AAAA/f/5//j/9//0//P/8v/x//H/8//x/+//7v/s/+3/7f/u/+z/6//p/+n/5//m/+b/
5v/m/+b/5f/l/+X/5f/l/+T/5P/k/+P/4v/i/+P/4//i/+L/4v/i/+L/4v/h/+D/4f/j
/+P/4v/i/+H/4v/i/+L/5P/k/+X/5f/l/+X/5v/m/+b/6P/o/+n/6f/p/+n/6f/p/+n/
6v/q/+v/6//r/+z/6//q/+n/5v/n/+j/6f/q/+r/6//r/+v/6f/o/+j/6P/o/+j/6P/n
/+b/6f/q/+r/6f/o/+b/5f/k/+T/5P/j/+X/5v/m/+T/5P/k/+P/4//k/+T/4//i/+T/
5f/l/+T/5P/k/+b/5v/k/+T/5P/j/+T/5v/n/+j/5v/m/+T/4v/g/+L/5P/l/+P/4//j
/+P/5f/m/+b/5v/k/+P/4//j/+H/3//f/+H/5P/k/+T/5P/k/+L/4v/i/+T/4P/d/+D/
4v/i/+L/4v/h/+D/3//e/9//4P/h/+L/4v/i/+L/4v/i/+L/4v/i/+T/5P/k/+T/5P/k
/+T/5P/j/+L/4f/g/+L/4v/i/+L/4v/i/+L/4v/k/+T/5P/k/+L/4v/i/+L/4v/i/+L/
4v/i/+L/4v/i/+D/4P/g/+D/4v/i/+L/4v/k/+T/5P/k/+T/5P/k/+T/4//i/+H/4P/i
/+L/4v/i/+D/4P/g/+D/4v/i/+L/4v/h/+D/3//e/+D/4P/g/+D/4P/g/+D/4P/e/97/
3v/e/+D/4P/g/+D/3//e/93/3P/d/97/3//g/97/3v/e/97/3v/e/97/3v/e/97/3v/e
/97/3v/e/97/3f/c/9v/2v/b/9z/3f/e/97/3v/e/97/3P/c/9z/3P/c/9z/3P/c/97/
4P/i/+T/5v/m/+b/5v/k/+P/4//j/+P/4//k/+T/4f/h/+H/4f/i/+b/6f/q/+j/6P/m
/+X/5f/l/+X/5f/m/+X/5f/m/+b/4v/i/+H/4f/h/+D/3v/c/9z/3P/c/97/2//d/9//
3//e/97/3v/g/+H/4f/h/+H/4f/h/+H/4//j/+P/4//h/9//3v/d/9//3//f/9//3//f
/+H/4f/j/+L/4v/i/97/3v/j/+X/4f/g/9r/z//B/7v/t//C/9z/DgBUAJsA6ABTAdMB
SgKpAskCkgI9Av8BtQEzAakAQwDl/6f/uf/f/+b/7f/8//////8AAP3/+P/6//j/9v/5
//3/+v/5//n/+v/6//j/+P/5//z//P/8//3//P/8//v/+//9//3//f/8//v//v8CAAMA
AQACAAIAAgAAAAAAAQABAAMABQAFAAUABgAGAAYABgAJAAkACQAJAAoACQAIAAcABwAH
AAgACAAJAAoADQAOAA4ADgARABIAEgASABQAFQAUABQAFAAUABUAFwAYABkAHAAcABwA
HwAeAB8AIgAiACIAJQAoACoAKwAtADAAMwAzADYAOgA6ADoAPgBAAEEARgBHAEsAUABS
AFQAVQBZAF0AYQBkAGkAawBvAHEAdQB6AH0AfQCAAIEAgwCGAIoAjQCOAI8AkACQAJEA
kgCSAI4AjgCOAI0AigCJAIYAggCAAHwAeABzAHAAawBlAF8AWQBRAEwARQBCAD0ANgAw
ACoAJQAgABsAGQAUAA8ADQAJAAYABAABAP///v/9//r/9v/0//L/8f/z//H/7//u//D/
8f/x//L/8P/v/+3/7f/v/+7/7v/u/+7/7v/t/+3/7//v/+//7v/s/+z/6//q/+r/6//r
/+r/6v/q/+r/6v/r/+v/6//t/+v/6//q/+r/6//s/+z/7P/q/+r/6//r/+n/6f/q/+r/
6P/q/+r/6//r/+v/6//r/+3/7f/u/+7/7f/t/+3/7v/u/+7/7v/s/+r/6v/q/+r/7P/t
/+3/7f/s/+r/6f/o/+n/6v/r/+v/5//p/+n/6P/m/+b/5f/l/+b/5v/m/+X/5f/m/+b/
5P/m/+b/5f/l/+T/5P/j/+L/4f/h/+D/3v/f/+D/4//k/+D/4P/g/9//3//g/+D/4P/e
/97/3P/a/9r/3P/e/9//3f/d/93/3f/d/97/3v/e/9z/2//b/9v/3f/b/9v/3f/c/9z/
3P/c/9r/2P/Y/9j/2P/a/9n/3P/b/9r/2f/Y/9r/2v/a/9r/2f/Y/9f/1v/W/9b/1v/W
/9b/1v/W/9b/1v/W/9b/1v/W/9b/1v/W/9T/1P/U/9T/1v/W/9b/1v/U/9T/1P/U/9b/
1v/W/9b/1f/U/9P/0v/U/9T/1P/U/9L/0v/S/9L/0v/S/9L/0v/S/9L/0v/S/9D/0P/Q
/9D/0v/S/9L/0v/Q/9D/0P/Q/9D/0P/Q/9D/0P/Q/9D/0P/Q/9D/0P/Q/87/zv/O/87/
zv/O/87/zv/O/87/zv/O/83/zP/L/8r/zP/M/8z/zP/M/8z/zP/M/8r/yv/K/8r/y//M
/83/zv/M/8z/zP/M/8z/zP/M/8z/zf/O/8//0P/O/87/zv/O/8z/zP/M/8z/zf/O/8//
0P/O/87/zv/O/8//0P/R/9L/0//U/9X/1v/Y/9j/1//X/9f/1f/V/9b/1v/V/9X/1f/X
/9f/2v/c/9z/3P/c/9r/2f/Z/9n/2f/b/9r/2f/Z/9r/2v/W/9b/1//X/9f/1v/S/9D/
0P/Q/9L/0v/P/9H/1P/V/9X/1v/T/9L/0v/R/9P/0//T/9P/0//T/9P/0//V/9T/0//T
/9X/1f/V/9X/1f/V/9X/1//W/9X/0//S/9T/2P/W/9X/0//V/9L/zP/D/7v/sf+x/8D/
3v8SAFgAowD4AGMB2wFCApECrwKQAlkCHwK3ARsBiwAfALn/h/+p/8f/xP/T/+r/8f/x
//D/7//s/+z/6v/o/+n/6f/r/+v/7P/u/+z/6v/q/+v/6v/q/+r/6//u//D/8f/z//X/
9f/1//T/9P/2//n/+f/4//j/9//2//f/+P/6//v/+v/7//r/+f/8//z//P/8//3//f/9
//3///////////8DAAMABAAEAAYABgAIAAgACAAIAAsADAAMAAwADgAPABEAEgATABQA
EwAVABYAFwAaABoAGgAdAB8AIQAlACYAJgApACwALgAuAC8AMQAzADUAOAA8ADwAPwBE
AEcASQBOAE8AUwBYAFwAXgBfAGMAaQBtAHAAdQB3AHsAfQCBAIYAiQCJAIwAjwCRAJQA
mACZAJoAmwCcAJoAmwCcAJwAmACYAJgAlwCUAJMAkACMAIgAhACAAHsAdgBxAGsAZQBd
AFUAUABJAEYAQQA6ADQALgApACQAHwAcABgAFAATABAADAAJAAUABQAEAAMAAAD+//z/
+v/5//v/+f/3//b/9f/1//T/9P/0//P/8f/x/+//7v/u/+7/7v/u/+3/7f/t/+3/7f/s
/+z/7P/r/+r/7P/t/+3/7P/u/+7/7v/u/+//7//v//H/8v/z//P/9P/0//T/8//y//T/
9P/1//X/9f/1//b/9v/2//j/+P/5//r/+//8//3//P/7//v/+v/6//v//P/+//3//P/7
//j/+f/6//v//P/6//v/+//7//3//P/8//z/+v/6//r/+f/1//f/9//2//b/9v/1//X/
9v/2//b/9f/z//T/9P/y//L/8v/x//H/8v/y//H/8P/w//H/8f/w//D/8P/y//L/8P/w
//D/7//x//L/8v/y//L/8v/w/+7/6v/s/+7/7//x//H/8f/x/+//8P/w//D/8P/v/+//
7//x/+//7//x//L/8v/y//L/7//s/+v/6v/w//L/7//u//D/8P/w//D/8v/y//L/8v/w
//D/8P/w/+7/7v/u/+7/7v/u/+7/7v/w//D/8P/w/+//7v/t/+z/7v/u/+7/7v/u/+7/
7v/u/+7/7v/u/+7/7v/u/+7/7v/s/+z/7P/s/+z/7P/s/+z/7P/s/+z/7P/s/+z/7P/s
/+7/7v/u/+7/7f/s/+v/6v/q/+r/6v/q/+r/6v/q/+r/6v/q/+r/6v/o/+j/6P/o/+b/
5v/m/+b/6P/o/+j/6P/m/+b/5v/m/+T/5P/k/+T/5P/k/+T/5P/m/+b/5v/m/+T/5P/k
/+T/5P/k/+T/5P/i/+L/4v/i/+T/5P/k/+T/4v/i/+L/4v/i/+L/4v/i/+D/4P/g/+D/
4f/i/+P/5P/k/+T/5P/k/+X/5v/n/+j/6f/p/+n/5//n/+j/6P/n/+X/5f/l/+X/6P/q
/+r/6v/o/+b/5f/l/+P/4//j/+L/4//j/+T/5P/i/+L/4f/h/+D/3v/b/9j/1v/W/9b/
1v/V/9f/2f/Z/9b/1v/W/9b/2f/Z/9n/2f/Z/9n/2f/Z/9f/1//X/9b/1f/V/9X/1f/V
/9X/1f/V/9X/1//X/9f/1v/W/9b/1v/W/9X/0//V/9T/zv/F/7f/qf+n/7T/zv/6/0AA
iwDcAEkByQE8ApUCvQKUAkkCDQK7AS8BnQAvAM3/j/+l/8v/0v/Z/+r/7//t/+r/6f/q
/+j/5P/i/+H/4//k/+X/5//q/+j/5v/m/+f/5//m/+X/5f/m/+j/6f/r/+z/6//q/+j/
6P/q/+3/7f/r/+z/7P/s/+z/7P/t/+3/7f/v/+//7//x//L/8//0//P/8//z//P/9f/1
//X/9f/3//f/+P/4//j/+P/6//r/+//8/wAAAgAAAAAAAgADAAQABgAIAAoACgALAAsA
CwAMAAwADAAPABAAEQAUABQAFgAZABwAHgAhACMAJgApACgAKgAtACwALgA0ADgAOwA8
AD0AQQBGAEoATABNAFEAVwBbAF4AYwBnAGsAbQBxAHYAeQB5AHwAfwCBAIQAiACLAIwA
jQCOAI4AjwCQAJAAjgCOAI4AjQCKAIkAhgCCAIAAfAB4AHMAbABnAGEAWwBVAE0ASABB
AD4AOQAyACwAKAAjAB4AGQATAA4ACQAHAAYABAADAAEA///+//3/+v/4//b/9P/z//T/
8//y//L/8P/x//H/8v/y//H/7//v/+//7v/u/+7/8P/w/+//7//t/+3/7f/s/+z/7P/r
/+r/6v/r/+v/6v/s/+z/7P/s/+3/7f/t/+//7f/t/+z/7P/t/+7/7v/u/+//8P/y//P/
8f/x//L/8v/y//T/9P/1//X/9f/1//X/+f/5//r/+v/3//f/9//4//r/+v/6//j/+v/6
//r/+v/4//n/+f/5//n/+P/4//j/+P/4//j/9//3//n/+f/4//j/+P/3//f/9v/2//b/
9f/1//b/9v/0//b/9v/1//X/+P/4//f/9v/1//X/9P/y//T/9P/2//b/9P/0//T/8//y
//L/8f/w//L/8v/w/+7/7//y//X/9//0//P/8v/x//P/9P/0//T/8//z//T/9f/z//H/
8f/z//P/8v/x//D/8//y//P/9P/y//L/9f/2//X/9P/z//L/8v/y//L/8v/0//T/9P/0
//T/9P/0//T/9P/0//T/9P/0//T/9P/0//T/9P/0//T/9v/2//b/9v/0//T/9P/0//L/
8v/y//L/8//0//X/9v/0//T/9P/0//L/8v/y//L/8//0//X/9v/0//T/9P/0//T/9P/0
//T/9P/0//T/9P/0//T/9P/0//b/9v/2//b/9v/2//b/9v/2//b/9v/2//b/9v/2//b/
9P/0//T/9P/2//b/9v/2//j/+P/4//j/+P/4//j/+P/3//b/9f/0//b/9v/2//b/+P/4
//j/+P/6//r/+v/6//j/+P/4//j/+v/6//r/+v/8//z//P/8//v/+v/5//j/+f/6//v/
/P/+//7//v/+/wAAAAAAAAAAAgACAAIAAgAEAAQAAwADAAMAAQABAAIAAAD/////////
////AgAEAAYABgAGAAQAAwADAAMAAwADAAIAAQABAAMABAABAAIA/////////v/6//j/
+P/4//r/+v/3//n/+//7//r/+v/8//z//f/9//z/+//6//n/+v/7//z//f/9//z/+//7
//n/+f/5//n/+//7//v//f/9//3//P/8//7/AAAAAP////////7/+P/v/+H/1//T/9b/
6v8QAEwAlwDkAEUBwQE+AqUC3wLIAnMCKwLrAXsB6QB9ACMAzf/B/+3/AAAFABAAGQAb
ABgAFQAUABYAGAASAA8AEwARABEAEgAUABQAEgASABMAFAAUABQAFQAVABYAFgAXABcA
FwAXABYAFgAYABsAGwAZABoAGgAaABoAGgAbABsAHQAfAB8AHwAeAB4AHgAeAB8AHwAf
AB8AIQAhACEAIQAlACUAJgAmACQAJAAmACYAKAAoACsALAAqACoALAAtAC0ALgAvADAA
MQAzADQANQA2ADYANgA5ADgAOQA8ADwAPgBBAEQARgBHAEkATABPAE0AUABUAFQAVQBa
AF0AXwBkAGUAaQBuAHEAcgByAHUAewB/AIIAhwCLAI8AkQCVAJoAnQCdAKAAowClAKgA
rACtAK4ArwCwALEAswC1ALYAsgCyALIAsQCwAK8ArACoAKQAoACcAJcAkgCNAIcAgQB8
AHUAcQBrAGcAYQBZAFIASgBFAEAAOwA3ADIALQArACsAKAAmACMAHwAeAB0AGgAYABYA
FAATABMAEQAPAA4ADAANAA0ADgAQAA8ADQANAAsACgAKAAoACgAKAAkACQALAAsACwAK
AAgACAAHAAYABgAHAAcABgAEAAQABAAEAAYABwAIAAsACQAJAAgACAAHAAgACAAIAAgA
CAAJAAkACQAJAAoACgAKAAwADAANAAsACwALAAsADgAPABEAEgAQAA8ADgAOABAAEAAQ
AA4ADAAMAAwADAAOAA8ADwAPABEAEAAQABAADgAOAA4ADQALAA0ADQAMAA4ADgANAA0A
DgAOAA4ADQALAAwADAAKAAkACAAGAAUABgAGAAUABAAGAAcABwAGAAYABgAIAAgABAAE
AAQAAwAFAAYABgAGAAQABAACAAAAAAACAAQABQAFAAUABQAFAAUABgAGAAYABAADAAMA
AwADAAEAAQADAAQABAAEAAQAAgAAAAAAAAACAAAA//8CAAIAAgACAAIAAAAAAAAAAAAA
AAAAAAAAAAAAAAAAAAAA///+//3//P/9//7///8AAAAAAAAAAAAAAAAAAAAAAAD///7/
/f/8/w==
         </WaveFormData>
      </LeadData>
      <LeadData>
         <LeadByteCountTotal>10000</LeadByteCountTotal>
         <LeadTimeOffset>0</LeadTimeOffset>
         <LeadSampleCountTotal>5000</LeadSampleCountTotal>
         <LeadAmplitudeUnitsPerBit>4.88</LeadAmplitudeUnitsPerBit>
         <LeadAmplitudeUnits>��V</LeadAmplitudeUnits>
         <LeadHighLimit>2147483647</LeadHighLimit>
         <LeadLowLimit>268435456</LeadLowLimit>
         <LeadID>V5</LeadID>
         <LeadOffsetFirstSample>0</LeadOffsetFirstSample>
         <FirstSampleBaseline>0</FirstSampleBaseline>
         <LeadSampleSize>2</LeadSampleSize>
         <LeadOff>FALSE</LeadOff>
         <BaselineSway>FALSE</BaselineSway>
         <ExcessiveACNoise>FALSE</ExcessiveACNoise>
         <MuscleNoise>TRUE</MuscleNoise>
         <LeadDataCRC32>3847043955</LeadDataCRC32>
         <WaveFormData>
CAAIAAgACAAIAAgACAAIAAYABgAGAAYABQAEAAMAAgADAAQABQAGAAgACAAIAAgABQAE
AAMAAgACAAIAAgACAAQABAAEAAQABAAEAAQABAAGAAYABgAGAAYABgAGAAYABAAEAAQA
BAACAAIAAgACAAIAAgACAAIAAgACAAIAAgAEAAQABAAEAAUABgAHAAgABQAEAAMAAgAE
AAQABAAEAAYABgAGAAYABgAGAAYABgAEAAQABAAEAAYABgAGAAYABAAEAAQABAAGAAYA
BgAGAAQABAAEAAQABQAGAAcACAAIAAgACAAIAAUABAADAAIAAwAEAAUABgAGAAYABgAG
AAgACAAIAAgACAAIAAgACAAGAAYABgAGAAYABgAGAAYABAAEAAQABAAGAAYABgAGAAQA
BAAEAAQABAAEAAQABAAFAAYABwAIAAYABgAGAAYABAAEAAQABAAEAAQABAAEAAQABAAE
AAQABgAGAAYABgAGAAYABgAGAAQABAAEAAQABQAGAAcACAAIAAgACAAIAAkACQAJAAgA
CQAJAAgACAAIAAgACAAKAAwADAAMAAwACgAKAAkACQAJAAkACgAKAAkACQAKAAsACwAI
AAcABQAGAAYABgAEAAIAAAAAAAIAAAD+/wAAAAD//////////wEAAgADAAQAAAD/////
/v///////////////////////v/+//7//v/9//3//f/9//3//f/9//3/+v8AAAAA/P/7
//f/8P/m/9j/y//L/9X/4v/8/yQAVgCWAOMANgGBAbYB0AHAAY0BXAExAe0AmwBbAC4A
DAAIABIAEAAKAA0AEgASABEADgAKAAgACAAIAAYABgAGAAMAAwADAAUABQAFAAcABwAH
AAcABwAHAAYABgAIAAoACgAKAAoABwAHAAgACQAJAAgACAAJAAkABwAHAAcACAAIAAkA
CgAKAAoACgAKAAsACwAJAAgACQAMAA4ADwAOAA8ADwAMABAAEQARABAADQANABAAEQAR
ABAAEAAQABIAEgAUABQAFgAWABYAFgAWABYAFQAUABUAGAAbABwAHAAcAB8AHgAdAB0A
HwAhACMAJQApACoAJwAnACkAKgAsAC0ALwAzADgAOwA7ADsAOwA9AEAAQwBFAEcASgBM
AE8AUwBTAFMAVABWAFgAWwBbAFsAXgBfAGIAYgBiAGIAYABfAF8AYQBjAGMAYQBfAFsA
WQBXAFQAUwBSAFAATgBIAEIAPwA6ADoANwAzAC8AKgAlACEAIAAfAB0AGQAXABUAEwAR
ABAADwANAA0ACwALAAoACQAJAAsACQAHAAcABgAGAAYABgAIAAgABgAFAAMAAgAAAP//
AQABAAEAAQABAAEAAQABAAEAAQD//////v/9//z/+v/6//r//P/9//3//f/9//7/////
//3//f/9//3/+//9//7//v8AAAAAAAAAAAEAAQD//wEAAQABAAMAAQD/////AAABAAMA
AwABAAEAAQAAAP//AwAEAAQAAgABAP//AQACAAIAAQABAAEAAQADAAMAAgADAAMAAQD+
//7//v/9//z/+//7//v//P/8//r/+f/7//z//P/6//r//P/6//r/+v/6//j/9v/3//j/
+P/4//b/+P/7//v/+f/5//n/+P/3//f/9f/1//j/+P/2//T/9P/2//j/+f/5//j/9v/2
//b/9v/0//T/9//3//f/9f/z//P/9P/1//X/9f/1//P/9f/1//b/9v/0//X/9//0//T/
9P/0//T/9P/0//T/9P/0//T/9P/0//L/8v/y//L/8P/w//D/8P/z//T/9f/2//X/9P/z
//L/9P/0//T/9P/0//T/9P/0//T/9P/0//T/8//y//H/8P/x//L/8//0//T/9P/0//T/
8v/y//L/8v/0//T/9P/0//T/9P/0//T/9P/0//T/9P/y//L/8v/y//L/8v/y//L/8v/y
//L/8v/z//T/9f/2//X/9P/z//L/8P/w//D/8P/y//L/8v/y//T/9P/0//T/9v/2//b/
9v/0//T/9P/0//T/9P/0//T/9P/0//T/9P/2//b/9v/2//X/9P/z//L/8//0//X/9v/z
//L/8f/w//H/8v/z//T/9P/0//T/9P/0//T/9P/0//L/8v/y//L/8//0//X/9v/2//b/
9v/2//j/+P/4//n/+f/5//j/9//3//b/9v/2//b/9v/4//r/+P/4//j/+P/7//v//P/9
//z//P/7//n/+//8//3//f/6//n/9//2//b/9v/0//L/8P/w//L/8v/u//D/8P/v/+//
7//v//D/8f/y//P/8//z//T/9P/z//L/8f/w/+//7//v/+//7v/s/+z/7P/t/+3/7f/t
/+3/6//r/+v/6v/s/+z/7P/r/+f/4v/W/8r/wf+//8P/1P/s/xQASgCGAM0AJAFxAaYB
wAGuAXkBRgEZAdUAhwBNACAAAAD6/wAA/v/+/wcACAACAP//AAD8//z/AgAAAPr/+v/6
//f/9//3//n/+f/5//v/+f/5//n/+f/5//j/+P/6//z//P/8//z/+//7//z//f////7/
/v////3/+//7//v//v/+////AAD+//7//v/+///////9//z//P/+//////8AAAEAAQD+
//3//f/8//r/+//9/wIABQADAAIAAgACAAAAAAACAAIABAAEAAQABAAFAAYABgAGAAgA
CgAMAAwADAAMAA8ADgAOAA8AEgAVABMAEwAVABQAFQAVABcAGAAaABsAHQAhACIAJQAl
ACUAJwApACwALwAzADUAOAA6AD0AQQBBAEEARgBIAEoATQBMAEsATQBNAFAAUABQAFAA
TABLAEsATQBPAE8ATQBLAEsASQBHAEQAQgBAAD0AOgAzAC4ALAAoACgAJQAhAB0AGgAV
ABEAEAAMAAkABAABAAIAAQAAAAAA/f/7//v/+f/4//j/+P/5//j/9f/y//H/8v/y//L/
8v/w//D/7v/t/+3/7v/u/+//7v/t/+z/6//r/+v/6//r/+3/7f/r/+v/6//r/+v/6v/o
/+j/6v/r/+v/6//r/+z/7f/t/+v/6//s/+3/7P/v/+7/7v/w//D/7v/u/+//7//v//H/
8f/x//P/8f/v/+//8P/x//P/8//z//P/8//y/+7/8f/x//D/8v/x/+//8f/w//D/7//v
/+v/6//t/+3/7v/v/+//7f/u/+7/7v/t/+3/7f/u/+//7f/s/+n/5//p/+r/6v/o/+n/
6v/n/+b/5//o/+f/5v/m/+b/5f/k/+L/5P/n/+f/5//n/+f/5v/j/+P/4f/h/+T/5P/i
/+D/3v/g/+L/4//k/+T/4//k/+T/5P/i/+L/4//j/+P/4f/h/+H/4v/j/+P/4//j/+H/
3//f/+D/4P/k/+X/5f/i/+H/4P/f/97/4P/g/+D/4P/e/97/3v/e/97/3v/e/97/3P/c
/9z/3P/d/97/3//g/9//3v/d/9z/2v/a/9r/2v/c/9z/3P/c/9r/2v/a/9r/3P/c/9z/
3P/c/9z/3P/c/97/3v/e/97/4P/g/+D/4P/e/97/3v/e/9z/3P/c/9z/3v/e/97/3v/e
/97/3v/e/9z/3P/c/9z/3P/c/9z/3P/c/9z/3P/c/93/3v/f/+D/3v/e/97/3v/e/97/
3v/e/9z/3P/c/9z/3P/c/9z/3P/a/9r/2v/a/9z/3P/c/9z/3P/c/9z/3P/c/9z/3P/c
/9z/3P/c/9z/2//a/9n/2P/a/9r/2v/a/9z/3P/c/9z/2v/a/9r/2v/c/9z/3P/c/9z/
3P/c/9z/3v/e/97/3v/c/9z/3P/c/93/3//g/+H/3v/d/93/3P/c/9z/3P/c/+D/4v/i
/+L/4P/g/+D/3//h/+H/4f/i/+L/4f/h/+L/4f/h/97/3f/Z/9j/2P/Y/9j/1v/U/9T/
2P/Y/9b/2P/Y/9f/1//X/9b/1v/V/9T/1v/V/9X/1v/U/9P/0//T/9H/0f/R/9H/0//S
/9L/0v/S/9P/0//T/9P/0//T/9P/z//Q/9L/0P/O/8n/xf++/7D/oP+b/5//q//A/+L/
EgBOAJIA5QA4AXUBnAGoAY4BWQEqAe0AmwBPABcA5v/Q/9r/4v/e/97/3//g/+L/3//a
/9j/3P/a/9j/1P/U/9X/0//U/9X/1f/V/9X/1//V/9X/1f/V/9P/0v/S/9T/2P/Y/9j/
2P/V/9X/1v/X/9n/2P/Y/9n/1//V/9X/1f/U/9T/1f/W/9j/2P/Y/9j/1//X/9X/1P/U
/9b/1//X/9r/2//b/9j/2P/Z/9n/2P/V/9X/2P/Z/9n/2P/Y/9j/2P/Y/9r/2v/e/97/
3v/e/93/3v/e/97/3P/e/+D/4P/f/+D/5P/k/+T/5f/o/+v/6//r/+3/7P/s/+3/8P/y
//T/9f/3//v//v8BAAEAAQD//wEABAAHAAkACwAOABAAEQAVABUAFQAaABwAHgAhACEA
IQAkACUAJAAkACQAJAAiACEAIQAjACQAIwAgAB0AHQAbABkAFgATABAADAAIAAMA/v/8
//j/9P/x/+3/6f/o/+P/3//e/9v/2f/V/9P/0f/P/83/zP/L/8n/yf/H/8f/xv/F/8X/
xf/D/8H/wf++/77/vv++/8D/wP++/73/uv+6/7n/uf+7/7v/u/+7/7r/uf+4/7f/uP+5
/7j/uf+5/7n/uf+4/7b/tv+4/7n/t/+3/7f/uP+3/7f/tf+1/7j/uf+4/7v/u/+6/7v/
uv+6/7r/u/+7/7v/vf+9/73/v/+9/7v/u/+8/73/v/+//73/vf+9/7z/vP+//7//vv/A
/7//vf+//77/vv+9/73/u/+7/73/vf+8/73/vf+7/7v/vP+9/73/vP+7/7v/u/+6/7r/
uP+3/7f/uP+4/7b/tv+4/7b/tv+3/7j/t/+2/7n/uv+6/7r/uf+6/7z/u/+5/7n/uf+4
/7n/uf+3/7f/uf+6/7n/uP+4/7r/vP+9/73/vP+6/7r/vf++/73/vv+9/73/vf+7/73/
vf++/7//v/+//7//vf+9/73/vv++/7j/vf/B/8L/wP/A/8D/wP/B/8L/w//E/8T/xP/E
/8T/wv/C/8L/wv/D/8T/xf/G/8b/xv/G/8b/xv/G/8b/xv/G/8b/xv/G/8j/yP/I/8j/
yP/I/8j/yP/K/8r/yv/K/8r/yv/K/8r/zf/O/8//0P/P/87/zf/M/83/zv/P/9D/0P/Q
/9D/0P/Q/9D/0P/Q/9H/0v/T/9T/1v/W/9b/1v/U/9T/1P/U/9T/1P/U/9T/1v/W/9b/
1v/W/9b/1v/W/9j/2P/Y/9j/2P/Y/9j/2P/a/9r/2v/a/9r/2v/a/9r/2v/a/9r/2v/b
/9z/3f/e/9z/3P/c/9z/3v/e/97/3v/g/+D/4P/g/+H/4v/j/+T/5f/m/+f/6f/n/+f/
5v/l/+b/5v/n/+j/6P/o/+r/7P/t/+7/7//w//L/8f/x//H/8//0//T/8//y//L/8v/x
/+//7//u/+7/8P/w/+7/7P/s/+z/7v/u/+z/7v/u/+3/7v/v//D/8v/w//D/8P/v//D/
8v/z//P/8f/x//H/8f/z//P/8//y//L/8v/y//P/9f/1//X/9f/3//f/9//2//T/9v/2
//H/6f/i/9z/0v/L/8n/z//g//z/JABaAJgA5QA+AYUBtgHOAbgBfwFQASUB3wCPAFUA
JAAGAAoAFAAOAAwAEwAWABQAEwAQAAwADAAOAAwACgAKAAsACQAKAAsACwALAAsADQAN
AA0ADQANAA0ADAAMAA4ADgAOAA4ADgAPAA8AEAARABEAEAAQABEAEwARABEAEQATABQA
FgAYABcAFgAVABQAFQAVABMAEgATABYAGAAZABgAGQAZABYAGAAZABkAGAAXABcAGgAb
AB4AHgAfACAAIAAgACIAIgAhACAAHwAeACEAIgAiACIAJAAmACgAKAApACoALgAuAC0A
LQAvADEAMgAzADYANgA3ADcAOQA6ADoAOwA9AEEARABHAEcARwBJAEsATgBRAFUAVwBa
AFwAXQBhAGEAYQBkAGYAaABrAGsAawBuAG8AcABwAHAAcABvAG8AcABzAHQAcwBwAG0A
bQBrAGkAZgBiAGAAXQBaAFUAUABOAEoARwBDAD4AOQA4ADUAMwA0AC8ALQApACcAKQAn
ACUAJAAhAB8AHwAdAB0AHAAbABsAHwAdABsAGwAZABgAFwAWABgAGAAWABUAFAAUABMA
EwATABMAEwATABMAEwATABMAEwATABEAEQARABEAEQAQABAAEAASABMAEQARABEAEgAV
ABUAEwATABUAFQATABUAGAAYABoAGgAYABgAGQAZABkAGwAbABsAHQAbABkAGQAaABsA
HQAdAB0AHQAdABwAGAAbABsAGgAbABsAGgAdABwAHAAbABsAGQAZABsAGwAaABsAGwAZ
ABkAGgAbABsAGgAZABkAGQAYABgAFgAVABcAGAAYABYAFgAYABYAFgAYABgAFgAUABQA
FAATABIAEAASABUAFQATABMAEwASABQAFQAUABUAFAAUABIAEAAPABAAEQARABMAEgAQ
ABAAFAAUABIAEgARABEAEQAPAA0ADQAOAA8AEAARABIAEQAPAA8AEAAQAA4ACwAHAAoA
DAAMAAwADAAKAAoACgAKAAwADAAMAAwADAAMAAwADAAOAA4ADgAOAA4ADgAOAA4ADgAO
AA4ADgANAAwACwAKAAwADAAMAAwADAAMAAwADAAOAA4ADgAOAA0ADAALAAoACgAKAAoA
CgAKAAoACgAKAAgACAAIAAgACQAKAAsADAAMAAwADAAMAA4ADgAOAA4ADAAMAAwADAAM
AAwADAAMAAoACgAKAAoADAAMAAwADAAKAAoACgAKAAoACgAKAAoACgAKAAoACgAKAAoA
CgAKAAwADAAMAAwACwAKAAkACAAKAAoACgAKAAoACgAKAAoADAAMAAwADAAMAAwADAAM
AAwADAAMAAwACQAIAAcABgAHAAgACQAKAAoACgAKAAoACAAIAAgACAAKAAoACgAKAA0A
DgAPABAAEgASABIAEgARABEAEQAQAA8ADwAOAA4ADQAMAAsADAAQABIAFAAWABUAFAAS
ABEAEQARABIAEgARABEAEgATABUAEgARAA8ADAAMAAwACgAIAAYABgAIAAoACAAKAAoA
CQAJAAkACQAKAAoACgAKAAkACQAKAAoACQAJAAkACQAIAAcABgAFAAUABgAHAAgACQAJ
AAkACQAHAAcABwAHAAQAAgAIAAgAAQD///j/6v/g/9v/2//h//L/EAA+AG4AqgD7AFAB
lQHIAdgBugF/AVABIQHbAJUAYwA0ABQAFAAcABoAGgAZABgAGgAbABgAFgAWABQAEgAS
ABQAFAARABEAEQAPAA8ADwARABMAEwATABMAEAAOAA0ADgAQABAAEAAQABAAEQATABUA
FQAUABQAFQATABEAEQARABIAEgATABQAFAAUABQAFAAWABcAFgAWABUAFgAWABUAFAAV
ABUAEgAVABcAGAAYABkAGQAcAB0AHQAcABwAHAAbABoAGwAaAB4AHgAeAB4AIQAiACIA
IgAiACQAJgAmACcAKAAsACwAKwArAC0ALwAwADEANAA0ADMAMwA1ADYAOAA5ADsAPwBA
AEMAQwBDAEUARwBKAE0ATwBRAFQAVgBXAFsAWwBbAF4AYABiAGUAZwBnAGoAawBqAGoA
agBqAGgAZwBnAGkAaQBpAGcAZQBkAGMAYgBgAFwAWgBXAFQAUQBMAEoARgBEAEEAPQA5
ADYAMQAtACwAKwApACUAIwAiAB8AHAAaABsAGQAZABcAEwASABEAEQARAA8ADQANAA0A
DgAPABAADwAOAAsACQAJAAoACgALAAsACwALAAsACwALAAsACwALAAsACQAJAAkACQAJ
AAgABgAGAAgACQALAAsACwAMAAsACwAJAAkACQAJAAcACQAKAAoADAAMAAgACAAJAAkA
CQALAAsACwAPAA0ACwALAAwADQAPAA8ADwAPAA8ADgAMAA8ADwAOAA4ADQALAA0ADgAO
AA0ADQAJAAkACwALAA4ADwAPAA0ADAAMAAwACwAKAAkACQAJAAoACgAIAAcABwAIAAgA
BgAIAAoACAAIAAgACAAGAAQABAAEAAMAAgAEAAYACQAJAAUABQAFAAQAAQABAP////8A
AAAA/v/8//z//v8AAAEAAQAAAP7//v8CAAIAAAAAAAEAAQABAP///////wAAAQD/////
///9//z/+//7//r//P////3//P/8//z//P/8//z//P/8//z/+f/4//f/9v/4//j/+P/4
//r/+v/6//r/+P/4//j/+P/4//j/+P/4//b/9v/2//b/+P/4//j/+P/2//b/9v/2//b/
9v/2//b/9f/0//P/8v/0//T/9P/0//P/8v/x//D/8v/y//L/8v/w//D/8P/w/+//7v/t
/+z/7f/u/+//8P/u/+7/7v/u/+7/7v/u/+7/7P/s/+z/7P/q/+r/6v/q/+j/6P/o/+j/
6f/q/+v/7P/q/+r/6v/q/+n/6P/n/+b/5v/m/+b/5v/k/+T/5P/k/+T/5P/k/+T/5f/m
/+f/6P/m/+b/5v/m/+T/5P/k/+T/5f/m/+f/6P/n/+b/5f/k/+P/4v/h/+D/4v/k/+b/
6P/l/+T/4//i/+T/5P/k/+T/5v/m/+b/5v/k/+X/5f/l/+b/5f/l/+T/5P/k/+T/5P/k
/+b/5v/m/+j/6P/o/+f/5f/l/+X/5v/m/+X/5f/m/+X/5f/i/+H/4f/g/+D/4P/d/9r/
1//W/9j/2P/W/9j/2f/Z/9r/2//Z/9j/1v/U/9b/1f/V/9b/1P/T/9P/0//V/9X/1f/V
/9P/0v/S/9L/0v/T/9P/0//S/9H/0P/P/9H/0v/Q/9D/zv/L/8f/vP+y/6j/n/+h/63/
wP/e/wwASACOAOMANAFzAZwBqAGOAV8BLgHvAJsAUQAdAOz/0v/Y/9z/0P/Q/9n/3v/c
/9v/3P/c/9r/2P/Y/9j/1v/Y/9X/1f/V/9T/0//S/9P/0v/R/9D/z//S/9L/0//W/9j/
2P/Y/9j/2f/Z/9r/2//Y/9b/1f/V/9b/1f/W/9f/1//W/9b/1v/W/9b/1v/W/9f/1//V
/9T/1v/Y/9n/2f/a/9v/2//Y/9z/3f/d/9z/2//b/97/3//e/9z/2//a/9z/3P/e/97/
3v/e/97/3v/f/+D/4P/g/+L/5P/m/+b/5f/m/+r/6v/n/+f/6f/r/+r/6//u/+7/8P/x
//T/9v/4//n/+////wEAAwACAAEABAAHAAsADwAQABEAEwAUABUAGQAZABkAGgAcAB4A
IQAjACMAJgAnACYAJgAmACYAJgAlACUAJwAoACcAJAAhAB8AHQAbABgAFgAUABEADgAH
AAIAAAD8//z/+f/1//H/8P/r/+f/5v/l/+P/3//d/9z/2f/W/9T/1f/T/9P/0f/R/9D/
z//P/9D/zf/K/8n/yP/I/8j/yP/I/8j/xv/F/8T/xP/D/8P/w//D/8P/w//B/8H/wf/B
/8H/wf+//7//wP/B/8L/wv/C/8L/xP/F/8P/w//D/8T/yP/J/8j/yf/G/8X/wv/D/8L/
wv/E/8T/xP/E/8X/xf/H/8n/yf/J/8z/y//K/8v/yv/L/83/zf/P/8//z//O/8r/zf/N
/8z/zf/N/8z/z//O/87/zf/N/8z/zf/Q/9H/0f/R/9D/zf/M/8z/zP/L/8z/y//L/8v/
zP/M/8r/yf/H/8j/yP/G/8j/yv/I/8j/yv/K/8j/xv/I/8j/x//G/8T/xv/J/8n/yf/J
/8n/yP/I/8n/yP/J/8r/yv/I/8b/w//E/8X/xf/I/8j/x//I/8r/yv/I/8j/yf/J/8n/
x//J/8n/yv/L/8v/y//L/8n/yP/H/8f/xv/M/83/zf/K/8z/zP/M/8z/yv/K/8r/yv/K
/8r/yv/K/8z/zP/M/8z/yv/K/8r/yv/L/8z/zf/O/83/zP/L/8r/zP/M/8z/zP/O/87/
zv/O/87/zv/O/87/zv/O/87/zv/O/87/zv/O/87/zv/O/87/0P/Q/9D/0P/Q/9D/0P/Q
/9H/0v/T/9T/0//S/9H/0P/Q/9D/0P/Q/9L/0v/S/9L/0v/S/9L/0v/Q/9D/0P/Q/9D/
0P/Q/9D/0//U/9X/1v/U/9T/1P/U/9L/0v/S/9L/1P/U/9T/1P/V/9b/1//Y/9j/2P/Y
/9j/2P/Y/9j/2P/a/9r/2v/a/9r/2v/a/9r/2P/Y/9j/2P/Z/9r/2//c/9z/3P/c/9z/
3P/c/9z/3P/b/9r/2f/Y/9r/3P/e/+H/4//j/+L/4f/i/+L/4//k/+L/4v/k/+b/6P/o
/+j/6P/m/+X/5f/l/+X/5v/m/+X/5f/m/+f/5//l/+X/5P/k/+L/4v/g/97/3P/c/97/
3v/c/97/3v/d/9//3//f/+D/4v/i/+L/4f/j/+T/5P/j/+H/4f/h/+H/3//f/9//3v/g
/+D/4P/h/+P/4//j/+P/4//j/+P/4v/i/97/3P/d/9v/0P/I/77/s/+z/7//zP/m/xQA
SACGANcALAFvAZwBrgGYAV8BMgEDAbsAbwA5AA4A8P/0//z/9v/2//v/+v/4//X/9v/4
//j/9P/y//L/8v/1//P/9P/1//P/8//z//X/9P/z//L/8f/0//T/9f/4//n/+P/3//b/
9f/1//b/9//1//T/9P/1//X/8//z//P/9v/2//f/+P/5//r/+//8//3//f/7//r/+v/8
//3//f/8//3//f/6//z//f/9//z//P/9/wEAAwADAAIAAgACAAMABAAHAAgABwAGAAUA
BAADAAQABAAEAAUACAALAAwADQAOABIAEgATABMAFQAXABcAFwAZABgAGgAbAB4AIAAg
ACEAIwAnACgAKwArACsALAAvADMANwA3ADkAPAA+AEMARwBHAEcARwBIAEkASwBNAE0A
UABRAFQAVABUAFQAUwBTAFQAVwBYAFcAVABRAE8ATQBLAEgARQBCAD4AOgA3ADIAMAAs
ACoAJwAjAB8AHgAZABUAFAAPAA0ACQAHAAcABQADAAIAAQD//////f/7//r/+f/5//3/
+//5//n/9v/2//b/9v/4//j/9v/1//T/9P/z//P/8//z//P/8//x//H/8f/x//H/8f/v
/+//8f/x//H/8P/w//D/8v/z//H/8f/x//L/8f/x/+//7//x//H/7//x//T/9P/2//b/
8v/y//P/8//z//X/9f/1//f/9f/z//P/9P/1//f/9//2//X/9P/y//H/9f/2//b/+P/3
//X/9//4//j/9//3//X/9f/3//f/9//3//b/8//0//T/9P/z//P/8//0//X/9P/0//L/
8f/x//L/8v/w//L/9P/y//L/9P/0//L/8P/w//D/7//u/+7/8P/z//P/8f/x//H/8P/t
/+3/6//r/+7/7v/s/+r/6//u//H/8//y//D/7f/s//D/8P/u/+7/8f/x//H/7//t/+3/
7v/v/+7/7f/s/+n/6v/r/+3/7v/u/+3/7//w/+3/7P/r/+r/6v/q/+r/6v/r/+z/7f/u
/+7/7v/u/+7/7f/s/+v/6v/q/+r/6v/q/+r/6v/q/+r/6v/q/+r/6v/q/+r/6v/q/+j/
6P/o/+j/6v/q/+r/6v/q/+r/6v/q/+f/5v/l/+T/5f/m/+f/6P/m/+b/5v/m/+T/5P/k
/+T/5v/m/+b/5v/k/+T/5P/k/+T/5P/k/+T/5v/m/+b/5v/k/+T/5P/k/+T/5P/k/+T/
4v/i/+L/4v/k/+T/5P/k/+b/5v/m/+b/5P/k/+T/5P/j/+L/4f/g/+H/4v/j/+T/5v/m
/+b/5v/k/+T/5P/k/+L/4v/i/+L/5P/k/+T/5P/k/+T/5P/k/+L/4v/i/+L/5P/k/+T/
5P/m/+b/5v/m/+j/6P/o/+j/6v/q/+r/6v/q/+v/6//r/+r/6f/p/+j/6P/o/+j/6P/q
/+z/7P/s/+3/7v/v/+//7//v/+//8P/u/+3/7f/u//D/8f/v/+//6//q/+r/6v/o/+b/
5P/k/+b/5v/k/+b/5P/j/+P/4//j/+T/5P/k/+P/4f/g/+D/4f/h/+L/4//l/+X/5f/l
/+T/4v/h/+D/4v/j/+P/4//j/+P/4//j/+X/5P/m/+b/4v/f/93/1v/M/8D/uf+3/7v/
yP/c/wAAMgBuALsAEAFfAZYBsgGkAW8BOgEPAdMAhQBLACQA+v/q//T/+v/4//f/+v/6
//X/8v/0//b/9v/0//L/9P/0//H/8f/x/+//7//v//H/8f/x//H/8f/x//D/8P/y//T/
9P/0//T/9f/1//b/9//3//b/9v/3//f/9f/1//X/9//4//r//P/7//r/+f/4//v/+//5
//j/+v/8//3//f/+///////8//7///////7//////wIAAwADAAIAAgACAAAAAAACAAIA
BAAEAAQABAADAAQABAAEAAIABAAGAAYABwAIAAwADAANAA0ADwARABAAEQAUABQAFQAV
ABcAGAAdAB8AIgAnACgAKQAnACUAJgApAC0AMQA1ADcAOgA8AD4AQQBAAD8AQgBEAEYA
SQBJAEkATABNAE8AUABRAFIAUABPAE8AUQBRAFEATwBNAEsASQBHAEQAQAA+ADsAOAA2
ADIAMQAuACsAJwAiAB0AGAATAA8ADgALAAkABQADAAMAAQD///7//f/7//v/+f/5//j/
9//3//f/9f/z//P/8P/w//D/8P/w//D/7v/t/+z/7P/r/+v/7f/t/+3/7f/t/+3/7f/t
/+v/6//p/+n/6f/p/+n/6P/k/+T/5v/n/+j/6f/q/+z/6//r/+n/6f/p/+n/5//p/+n/
6P/p/+j/6P/o/+n/6f/r/+3/7f/t/+3/6//p/+n/7P/t/+//7//t/+3/7f/s/+r/7f/t
/+z/6//p/+b/5//q/+r/6f/p/+n/6f/r/+v/6v/r/+v/6f/o/+j/6P/n/+f/5//o/+n/
6v/q/+j/5//n/+j/6P/m/+X/5v/j/+L/5P/k/+L/4P/h/+L/4v/i/+D/4v/l/+X/4f/h
/+H/4P/g/+H/4P/h/+D/4P/e/9z/3P/e/+D/4f/j/+L/4P/g/+D/4P/e/97/3//f/9//
3f/d/93/3v/f/9//3//f/93/2//b/9z/3P/a/9n/2f/c/9z/3P/c/9z/2v/a/9r/2v/Y
/9j/2P/Y/9j/2P/Y/9j/1v/W/9b/1v/Y/9j/2P/Y/9b/1v/W/9b/2P/Y/9j/2P/V/9T/
0//S/w==
         </WaveFormData>
      </LeadData>
      <LeadData>
         <LeadByteCountTotal>10000</LeadByteCountTotal>
         <LeadTimeOffset>0</LeadTimeOffset>
         <LeadSampleCountTotal>5000</LeadSampleCountTotal>
         <LeadAmplitudeUnitsPerBit>4.88</LeadAmplitudeUnitsPerBit>
         <LeadAmplitudeUnits>��V</LeadAmplitudeUnits>
         <LeadHighLimit>2147483647</LeadHighLimit>
         <LeadLowLimit>268435456</LeadLowLimit>
         <LeadID>V6</LeadID>
         <LeadOffsetFirstSample>0</LeadOffsetFirstSample>
         <FirstSampleBaseline>0</FirstSampleBaseline>
         <LeadSampleSize>2</LeadSampleSize>
         <LeadOff>FALSE</LeadOff>
         <BaselineSway>FALSE</BaselineSway>
         <ExcessiveACNoise>FALSE</ExcessiveACNoise>
         <MuscleNoise>TRUE</MuscleNoise>
         <LeadDataCRC32>808526365</LeadDataCRC32>
         <WaveFormData>
2P/Y/9j/2P/a/9r/2v/a/9j/2P/Y/9j/1//W/9X/1P/V/9b/1//Y/9r/2v/a/9r/2P/W
/9T/0v/T/9T/1f/W/9b/1v/W/9b/1v/W/9b/1v/Y/9j/2P/Y/9j/2P/Y/9j/1v/W/9b/
1v/V/9T/0//S/9T/1P/U/9T/1P/U/9T/1P/U/9T/1P/U/9b/2P/a/9z/2P/W/9T/0v/T
/9T/1f/W/9j/2P/Y/9j/1v/W/9b/1v/W/9b/1v/W/9T/1P/U/9T/0v/S/9L/0v/T/9T/
1f/W/9T/1P/U/9T/1f/W/9f/2P/Y/9j/2P/Y/9f/1v/V/9T/1f/W/9f/2P/Y/9j/2P/Y
/9r/2v/a/9r/2v/a/9r/2v/Y/9j/2P/Y/9j/2P/Y/9j/2P/Y/9j/2P/a/9r/2v/a/9n/
2P/X/9b/2P/Y/9j/2P/Z/9r/2//c/9r/2v/a/9r/2v/a/9r/2v/a/9r/2v/a/9j/2P/Y
/9j/2f/a/9v/3P/e/97/3v/e/9z/3P/c/9z/3v/e/97/3v/g/+D/4P/g/+T/5P/k/+T/
4//j/+P/4//l/+f/5//o/+j/6v/r/+v/6P/o/+j/6P/q/+r/6//r/+z/7P/s/+3/7f/r
/+v/6//q/+j/5//n/+f/5P/k/+T/5v/m/+f/6P/n/+b/5f/i/+b/6f/r/+z/6P/n/+j/
5f/m/+f/6P/p/+r/6//q/+v/6v/q/+r/6v/s/+3/7f/t/+r/6v/q/+z/6v/w//H/8P/t
/+r/5f/e/9L/yv/M/9T/2//r/wMAIwBMAIAAuADqAA4BIAEYAfYA1wDCAJwAagBFAC4A
HAAUABYAEQALAAsADAAMAAsACAAGAAQABAAFAAQABAACAAIAAgACAAQAAwADAAQABQAE
AAUABgAFAAcABgAFAAYACAAIAAcAAwAEAAYABQAGAAQABAADAAMAAwAFAAYABAAEAAUA
BQAHAAcABwAGAAQABAAGAAgACgAKAAkACQAJAAkACQAIAAoACwAMAAwACwALAAkACQAM
AAwADAAMAA0ADwAPAA8ADwAPAA8ADwAPAA4ADQANABEAEgASABIAEgAVABUAFgAYABgA
GAAZABwAHQAeACAAHgAgACIAIQAiACMAJAAoACsALAAtADAAMQAyADIAMwA2ADcAOAA7
ADsAPwBAAEAAQgBCAEQARQBEAEYASQBJAEsATQBNAE0ASgBMAE0ATQBPAE4ASwBLAEwA
SgBHAEUARABEAEMAQQA7ADgANQAyADIAMAAwAC8ALAApACUAIwAjAB4AHQAcABkAFwAW
ABUAEwARABEADgAOAA4ADwASABAADgANAA0ADgANAA0ACwALAAwADAANAAoACAAFAAMA
BQAGAAsADAAMAAoACgAKAAwADAAMAAwACgAJAAkACAAIAAkACgAKAAsACgAKAA0ADwAO
AA8ADgAQAA4ADQANAAwADAAMAAsADAAMAA0ADgAQABAAEAAQAA8ADwAQAA8ADwAPABIA
EgAOABEAEQARABEAEgASABMAEwATABMAFAAUABQAEwASABUAFgAaABkAFwAaABwAGAAW
ABcAFwAXABUAFAATABIAFAAVABYAFgAWABcAFwAYABcAFgAVABYAFAAUABQAEwAVABQA
EgAUABIAEgATABMAEwATABMAEAASABIAEwAVABcAFgAWABIAFAAUABQAFAATABIAEQAQ
AA8ADgANAA4ADAALAAsACwAKAAoACgAKAAwADQANAA0ADQANAA4AEAANABAAEQAOAAwA
DAAMAAwADgAOAA4ADgAOAA4ADgAOAAwADAAMAAwACgAKAAoACgALAAwADQAOAA0ADAAL
AAoACwAMAA0ADgAQABAAEAAQABIAEgASABIADwAOAA0ADAAOAA4ADgAOAA4ADgAOAA4A
CwAKAAkACAAKAAoACgAKAAkACAAHAAYABQAEAAMAAgACAAIAAgACAAIAAgACAAIAAgAC
AAIAAgAEAAQABAAEAAMAAgABAAAAAAAAAAAAAAACAAIAAgACAAMABAAFAAYABgAGAAYA
BgAEAAQABAAEAAIAAgACAAIAAgACAAIAAgADAAQABQAGAAUABAADAAIABAAEAAQABAAD
AAIAAQAAAAEAAgADAAQABAAEAAQABAAEAAQABAAEAAQABAAEAAQABgAGAAYABgAEAAQA
BAAEAAUABgAHAAoACgAKAAoACQAHAAcABwAHAAsACwAMAAwADQANAAwACgAMAA4AEAAS
AA8ADwAOAAwADgAOAA8ADwANAA0ADQAMAAoACQAJAAcABAAEAAQABAACAAMABAAEAAQA
BAACAAQABwAHAAYABQAHAAkABwAHAAYABQAEAAMAAwABAAEAAgAEAAQABAAEAAMAAwAD
AAIAAAAAAAIAAAACAAUAAgD///7/9//u/+T/3v/c/97/6f/5/xEAMwBaAIoAwgD4ABwB
LgEmAQYB5QDKAKIAcgBPADYAJAAcABoAFQATABkAGAAQAA0ADgAMAAwAEgARAAoACgAJ
AAgABwAGAAYABQAFAAYACAAGAAYABgAFAAcABgAFAAYACAAIAAcABAAGAAkACQAIAAYA
BgAFAAEAAQADAAQABAAEAAUABQAFAAUABQAEAAQABAAGAAgABgAGAAUABQAHAAcABwAG
AAUABQAFAAQABwAJAAkACwAMAAwADAAMAAsADQANAA0ADAANAA4ADwAOAA4ADgAPABMA
FAAUABQAEwAVABQAFAAXABgAGQAbABkAGQAZABoAGgAcAB4AHQAfAB8AHwAiACQAJAAk
ACYAJgAoACkAKwAtAC8AMQA1ADMANwA4ADgAOQA6AD0APwA9AD4AQAA/AD8AQQBBAEEA
PAA+AD8APwA/AD4AOwA7ADwAOgA3ADUANAA0ADMAMQAsACgAJAAgACEAHgAdABsAGAAV
ABEADwAOAAgABgAEAAMAAwAEAAUAAwABAAEA/v/9//7/AAAEAAEA/v/8//v/+v/5//n/
9//1//b/9v/3//j/+P/3//f/9P/0//j/+P/2//T/9P/0//b/9v/2//b/8//z//T/9P/z
//P/8//y//P/8v/y//X/9f/0//X/9P/1//T/9P/1//T/9P/0//P/8//y//L/8v/2//b/
9v/2//X/9f/2//X/9f/1//j/+P/0//f/9//3//b/9v/1//X/9f/1//X/9v/3//b/9P/y
//D/8P/z//H/8f/0//b/8v/0//X/9f/1//T/9P/0//T/8v/x//D/7v/w//H/8f/y//H/
8P/v//D/8v/y//L/8f/v/+7/7P/u/+z/7P/t/+3/7v/v//D/7v/u/+z/6//r/+z/7P/t
/+r/6P/o/+j/6P/s/+z/7P/s/+r/6v/q/+z/7P/r/+v/6//o/+j/6P/o/+b/5//n/+f/
5f/l/+b/6P/t/+7/7//q/+n/6P/n/+b/5v/m/+b/5v/m/+b/5v/m/+b/5v/m/+b/5P/k
/+T/5P/m/+b/5v/m/+T/5P/k/+T/5P/k/+T/5P/i/+L/4v/i/+T/5P/k/+T/5P/k/+T/
5P/k/+T/5P/k/+b/5v/m/+b/6P/o/+j/6P/n/+b/5f/k/+P/4v/h/+D/4P/g/+D/4P/i
/+L/4v/i/+D/4P/g/+D/3v/e/97/3v/e/97/3v/e/+H/4v/j/+T/4v/i/+L/4v/i/+L/
4v/i/+L/4v/i/+L/4P/g/+D/4P/e/97/3v/e/97/3v/e/97/4P/g/+D/4P/i/+L/4v/i
/+L/4v/i/+L/4f/g/9//3v/g/+D/4P/g/+L/4v/i/+L/5P/k/+T/5P/k/+T/5P/k/+b/
5v/m/+b/5//o/+n/6v/n/+b/5f/k/+f/6v/r/+z/6f/n/+b/5f/l/+X/5//n/+v/7P/v
//H/8P/u/+3/7P/t/+7/7//x//D/7v/t/+z/7f/t/+v/6//q/+j/5f/j/+X/4//g/+D/
4f/i/+P/5f/k/+T/5P/k/+H/4v/i/+H/4P/f/9//4f/d/93/3f/d/93/3f/d/9v/3f/e
/97/3v/e/97/3//f/93/3P/c/9z/2P/Y/9j/2f/Y/9P/0P/J/77/tP+w/7T/vP/H/9v/
+/8hAE4AggC6AOIA+AAEAfQA1AC3AJYAZgA6ABsAAADw//L/9P/v/+n/5//o/+j/5//i
/+L/5P/k/+P/3v/e/+D/4P/g/+D/3//d/9z/3P/d/9z/3f/e/93/3//e/93/3//i/+P/
4//f/+D/4v/h/+H/4P/h/+H/4f/h/+P/5P/i/+D/3//d/97/3//g/+D/3v/e/+D/4v/h
/+D/3v/d/9//4f/j/+T/4//j/+P/4v/j/+P/4f/h/+T/5P/k/+T/5P/l/+T/4//j/+X/
5//p/+n/6P/n/+f/6P/o/+f/5v/m/+n/6f/q/+v/7P/t/+//7//v/+//8P/w//L/9P/z
//T/9f/2//r//P/8//z//v/9//7//v///wEAAwAFAAkACAALAAsACgANAA4AEQATABMA
FAAWABUAEwAVABUAFQAQABIAEwATABMAEgAPAA8AEQAQAA4ADQAIAAgABwAFAAEA/v/7
//j/+f/2//X/8//v/+3/6v/p/+n/5P/j/+L/4P/f/9//3//f/93/3f/a/9j/2P/Z/9z/
2v/Y/9f/1//W/9X/1f/T/9T/1v/X/9n/1//W/9T/0//V/9b/2//c/9n/1v/V/9T/1f/W
/9f/2P/X/9f/2P/Y/9b/1//Y/9j/2f/Y/9j/2//c/9r/2v/Y/9r/2v/b/93/3f/c/9v/
2f/b/9r/2v/a/97/3v/e/97/2//b/9z/2//b/9v/3v/e/9r/3f/d/93/3v/e/93/3f/f
/9//3//g/+H/4P/e/9z/3v/e/+H/3//b/97/4P/c/97/3//f/9//3P/c/9z/3P/c/9v/
2v/Y/9f/1//W/9b/1P/U/9T/1v/W/9b/1v/V/9j/2P/X/9r/1//W/9b/1f/V/9X/1f/S
/9T/1P/V/9f/2P/Y/9n/1v/X/9j/2f/a/9r/2v/a/9r/2//c/93/4P/e/93/3f/d/9z/
3P/c/9z/3v/f/9//3//e/93/3f/e/9f/2v/d/97/3v/e/97/3v/e/97/3v/e/9z/3P/c
/9z/3P/c/9z/3P/d/97/3//g/+D/4P/g/+D/3v/e/97/3v/g/+D/4P/g/+D/4P/g/+D/
4v/i/+L/4v/k/+b/6P/q/+v/7P/t/+7/7//w//H/8v/x//D/7//u/+//8P/x//L/8v/y
//L/8v/y//L/8v/y//T/9v/4//r/+v/6//r/+v/4//j/+P/4//r/+v/6//r/+v/6//r/
+v/6//r/+v/6//r/+v/6//r/+v/6//r/+v/8//z//P/8//7//v/+//7//P/8//z//P/9
//7///8AAP7//v/+//7/AAAAAAAAAAAAAAAAAAAAAAIAAgACAAIABAAEAAQABgAEAAQA
BAADAAUABQAFAAUABQAFAAYABgAJAAsADAAMAAwADAAMAAwADAANAA0ADAAKAAoACwAL
AAcABwAHAAYABQAFAAYABQAEAAQABAAEAAIAAwAEAAQABgAGAAQABgAFAAUABAADAAQA
BwAGAAcABgAFAAQAAwAFAAMAAwAEAAQABAAEAAQAAwADAAMAAgAEAAQABgAEAAIAAQAC
AP3/9P/v/+r/4v/e/97/4P/p//f/EQAzAFoAkADMAPwAHAEsAR4B+ADbAMYAoAB0AE8A
MgAiACAAIAAZABMAFQAWABYAEwASAA4ADgAOAA0ADAAOABAAEAAQABAADwANAAwADAAN
AAwADQAOAA0ADwAOAA0ADAAOAA4ADQAMAA4AEQARABAADgAOAA0ADQANAA8AEAAQABAA
EQARABAADwAOAAwADgAOABAAEgASABIAEQARABEAEQARABAAEAARABIAEgARABEADwAP
ABMAFAAVABYAFwAZABkAGQAWABUAFAATABYAFgAWABcAFwAYABgAGAAYABsAGwAcABwA
HAAcAB0AHwAfAB8AIAAfACIAJQAlACUAJQAlACgALAAsACwALgAuADAAMQAzADUANwA5
AD0APQBBAEIAQgBEAEQARgBHAEYASABLAEsASQBLAEsASwBKAEwATQBNAE8ATgBLAEsA
SgBIAEUAQwBAAEAAPwA9ADcANAAxAC4AKwAoACcAJQAlACUAJAAlACQAHgAcABoAGgAZ
ABkAGQAYABUAFAAQABAAEAARABQAFgAUABMAEwASABEAEQAPABEAEgASABMAEAAOAAsA
CQAKAAoADgAOAA4ADAAMAAwACgAKAAoACgAJAAkACgAKAAgACQAKAAoACQAIAAgACwAM
AAwADgAOAA4ADAALAAsADQAOAA8ADwAPAA4ADgAOABAAEAAQABAADgAPABEAEQAPAA8A
EgASAA4AEQARABEAEAAQAA8ADwARABEAEQASABQAFAATABIAEQAQABIADwAPABIAFAAQ
ABEAEwAUABUAEwASABEAEAARABEAEQAQAA8ADwAOAA4AEAAQABAAEgAQABAAEAAPAA8A
DgAMAA4ADgAOAA8ADwAPAA8ADwAMABAAEAARABMAEQAQABAADAAMAAwADAAMAA4ADgAO
AA4ADgAOAA4AEAASABEAEQARAA8ADgANAAwADgAPAA8ADwANAA0ADgAQABEADAAHAAwA
DgAOAA4ADgANAAwACwAKAAwADAAMAAwADAAMAAwADAAMAAwADAAMAA4ADgAOAA4ADAAM
AAwADAALAAoACQAIAAkACgALAAwADAAMAAwADAANAA4ADwAQAA8ADgANAAwADAAMAAwA
DAAMAAwADAAMAAoACgAKAAoADAAMAAwADAAKAAoACgAKAAoACgAKAAoACgAKAAoACgAM
AAwADAAMAAoACgAKAAoADAAMAAwADAAKAAoACgAKAAwADAAMAAwACgAKAAoACgAMAAwA
DAAMAAwADAAMAAwACwAKAAkACAAJAAoACwAMAAoACgAKAAoADQAOAA8AEAAOAA4ADgAO
AA4ADgAOAA4ACwAKAAkACAAJAAoACwAMAAwADAAMAAwACwAKAAkACAAIAAgACAAIAAoA
DAAOABAADgAOAA4ADgAOAA4ADgAOAA8ADwAPAA8ADQAPAA8AEAARABQAFgAXABUAFAAT
ABIAEgASABMAEwASABIAEgATABMAEQARABEAEAAOAA0ADQAJAAYABgAGAAcACAAKAAwA
CgAKAAoACAAMAA0ADQAMAAsACwANAAsACQAJAAkACQAHAAcABQAFAAcACAAJAAoACAAJ
AAkACQAKAAoACgAMAAQABAAJAAgAAwACAP3/8v/o/+T/5P/q//P/BQAjAEMAagCiANoA
CAEqATQBIgH+AOEAyACeAHYAWQA8ACYAIAAgAB0AGQAVABQAFgAXABQAEgASABAADQAO
ABAADwAOAA0ADAALAAkACAAIAAsACgALAAwACgALAAkABwAIAAoACgAJAAcACgAOAA8A
DAAKAAoACQAHAAcACQAKAAoACgALAAsACwALAAsACgAKAAoADAAOAA0ADAAKAAkACwAL
AAsACgAKAAsADAAMAA8ADwANAA0AEAAQABAAEAAPAA8ADQALAAwADQAOAA8AEgASABIA
EwATABQAFAAUABQAFwAXABgAGAAYABgAGQAaABsAHAAeAB0AHgAfAB0AHgAfACAAJAAo
ACgAKAAqACsALAAsAC0ALwAxADMANwA1ADkAOgA6ADwAPAA+AD8APgBAAEMAQwBDAEUA
RQBFAEQARgBHAEcARwBGAEMAQwBEAEIAPwA9ADwAPAA7ADkANQAyAC8ALAArACgAJwAl
ACIAHwAbABkAGwAWABUAFAASABEAEQARABEADwAPAAwACAAIAAkADAALAAgABgAFAAUA
BQAGAAUABAAEAAMAAwAFAAQAAgABAAIAAgAGAAYABAACAAIAAgACAAIAAgACAP////8A
AAAA/v///wAAAAABAAIABAAJAAoACAAIAAYABgAEAAMAAwAFAAYABwAHAAUABAAEAAQA
BgAGAAYABgAEAAUABwAHAAcABwAKAAoABgAJAAkACQAIAAgABwAHAAcABwAHAAgACAAI
AAcABgAEAAQABwAFAAQACAALAAgABgAHAAcABwAEAAQABAAEAAUABQAFAAQABQAFAAQA
BAAGAAYABgAIAAcABgAFAAMAAQAAAP7/AAABAAIABAAFAAMAAwADAAAAAQAAAAAAAQAA
AP7//f/4//v//P/9//7//v/+//7//v/8//z//P/+//7//f/9//3//P/8//z//P/8//3/
/f/9//j/9//3//j/+f/8//v/+v/4//j/+P/4//r/+v/6//r/+f/4//f/9v/4//j/+P/4
//j/+P/4//j/+P/4//j/+P/2//b/9v/2//j/+P/4//j/+v/6//r/+v/6//r/+v/6//z/
/P/8//z/+f/4//f/9v/3//j/+f/6//j/+P/4//j/+P/4//j/+P/6//r/+v/6//f/9v/1
//T/9//4//n/+v/4//j/+P/4//b/9v/2//b/9v/2//b/9v/0//T/9P/0//T/9P/0//T/
9v/2//b/9v/0//T/9P/0//L/8v/y//L/8v/y//L/8v/y//L/8v/y//L/8v/y//L/9P/0
//T/9P/0//T/9P/0//L/8v/y//L/9P/0//T/9P/x//D/7//u/+3/7P/r/+r/7P/u//D/
8v/v/+7/7f/s/+3/7v/v//D/7v/u/+7/7v/t/+7/7f/s/+z/6//r/+v/6//r/+3/7f/u
/+7/8P/x//H/8P/w//D/7v/u/+7/7//x//D/8P/w/+//7//t/+3/7f/s/+r/6f/n/+X/
4v/i/+T/5P/k/+X/6P/o/+j/6P/k/+T/4//h/+L/4f/h/+P/4f/h/+H/4f/j/+P/4//h
/+H/4v/i/+L/4P/g/+H/4f/f/97/3v/e/+L/4v/g/93/3v/d/9j/z//K/8L/vP++/8b/
z//h//3/IwBSAIwAxADsAAQBDAH8AOAAwwCiAHAARgAtABIA/P/6//j/7f/p/+//8v/y
//H/8v/y/+7/7P/r/+z/6v/s/+z/7P/s/+r/5//l/+T/4v/g/+D/4P/i/+f/6f/r/+v/
7P/r/+n/5//q/+7/7//t/+r/6f/n/+f/5//p/+r/6P/o/+n/6f/p/+n/6f/o/+b/5v/o
/+r/6P/o/+f/5//q/+v/7P/s/+z/7f/u/+7/7f/t/+v/6//s/+z/7P/s/+v/7f/t/+3/
7f/t/+3/7f/w//D/8P/x//P/9P/0//T/9P/3//f/+P/3//b/9f/1//f/9//3//j/+f/8
//////////////8CAAQABAAEAAYACAAKAAsADQAOAA8AEAATABIAFQAVABQAFAAUABYA
FwAYABoAHQAdABsAHQAdAB0AHAAeAB8AHwAfAB4AGwAbABoAGAAVABMAEQASABIAEQAL
AAgABQACAAMAAAD///3/+//5//b/9f/1//D/7//u/+z/6//r/+v/6//p/+n/5v/k/+T/
5f/o/+b/5P/j/+P/4v/h/+H/3//f/+D/4P/h/+H/4P/e/93/3v/e/+L/4v/i/+D/4P/g
/97/3v/e/97/3v/f/+H/4v/g/+H/4v/i/+H/4P/g/+P/6P/o/+r/6v/o/+b/5f/l/+b/
5v/m/+X/5f/k/+T/5P/m/+b/5v/m/+j/6f/r/+v/5//n/+r/6v/q/+3/7f/t/+r/6v/p
/+n/6//r/+v/7P/s/+z/6//q/+z/7P/v/+3/6//u//D/7P/q/+v/6//r/+r/6v/q/+r/
7f/t/+3/7P/p/+n/6P/o/+r/6v/q/+z/6//q/+n/5//p/+j/5v/o/+j/6P/p/+n/6f/p
/+n/5v/q/+r/6//t/+3/7P/s/+j/5//m/+X/5P/n/+j/6f/q/+r/6v/q/+z/7P/r/+v/
6//o/+j/6P/o/+r/6//r/+v/5v/l/+X/5v/p/+r/5//m/+j/6P/o/+j/5v/m/+b/5v/m
/+b/5v/m/+b/5v/m/+b/5v/m/+b/5v/n/+j/6f/q/+f/5v/l/+T/5v/m/+b/5v/n/+j/
6f/q/+j/6P/o/+j/6P/o/+j/6P/m/+b/5v/m/+b/5v/m/+b/6P/o/+j/6P/o/+j/6P/o
/+v/7P/t/+7/6//q/+n/6P/m/+b/5v/m/+f/6P/p/+r/6P/o/+j/6P/o/+j/6P/o/+j/
6P/o/+j/6f/q/+v/7P/q/+r/6v/q/+r/6v/q/+r/6v/q/+r/6v/r/+z/7f/u/+z/7P/s
/+z/7P/s/+z/7P/q/+r/6v/q/+z/7P/s/+z/6v/q/+r/6v/s/+z/7P/s/+z/7P/s/+z/
7v/u/+7/7v/s/+z/7P/s/+7/7v/u//D/8P/w//D/7//y//P/9P/1//T/8//z//L/9v/3
//f/9v/0//T/9P/0//T/9f/1//T/9v/2//f/9//3//f/9//2//L/8f/x/+//7P/s/+z/
7P/q/+v/7P/s/+7/7v/s/+7/7//v/+7/7f/u//H/8P/x/+//7//v/+//7f/r/+v/7P/u
/+7/7v/u/+//7//v/+7/8P/w//L/8P/w/+3/6v/r/+j/3//a/9L/yv/M/9L/2f/n/wMA
IwBOAIQAvgDqAAgBFgEIAeQAxwCuAIgAXAA9ACQAEAAMAAwABQABAAMAAgD+//v//P8A
AP7/+v/5//j/9v/2//b/9v/2//X/8//y//L/8P/u/+7/7v/w//P/8//z//H/8v/x/+//
7P/u//H/8f/u/+z/7P/r/+n/6f/r/+z/7P/s/+3/7f/v//H/8//0//b/9v/4//r/+P/4
//f/9//1//X/9f/0//T/9f/2//b/9//3//X/9f/4//j/+P/4//v//f/9//3/+v/5//j/
9//2//b/9v/3//v//P/8//z//P//////AAACAAIAAgADAAMAAwADAAQABwAKAA0ADQAL
AAsACwAOABAAEAAQABIAFAAWABcAGQAYABkAGgAdAB4AIwAlACYAJAAkACYAJwAqACwA
LwAvAC0ALwAvAC8ALAAuAC8ALwAvAC4AKwArACoAKAAlACMAHgAeAB0AGwAZABYAEwAQ
AA8ADAALAAkABwAFAAIAAQD///r/+f/4//f/9//4//n/9//1//X/8v/w//D/8f/0//T/
8v/x//H/8P/v/+//7f/v//D/8P/x/+//7v/s/+v/7P/s//D/8P/u/+z/7P/s/+7/7v/u
/+7/6//r/+z/7P/s/+3/7v/u/+3/7P/s/+//7//u/+//7v/w/+7/7f/t/+//8P/x//H/
8f/w//D/8P/y//L/8v/y//L/8//1//X/9f/1//j/+P/z//X/9P/z//P/9P/0//X/9P/z
//L/8v/2//b/9f/0//L/8v/1//P/8f/0//b/8v/y//P/8//z//T/9P/0//T/8//z//P/
8v/z//P/8v/y//L/8v/y//T/9f/2//f/9//2//T/8f/y//P/9P/2//f/9f/1//X/8v/z
//L/8v/z//H/8P/w/+z/7v/w//L/9P/1//T/8//y//D/8P/w//L/9P/z//P/8//w//D/
8P/w/+//7//u/+3/7f/t/+7/8P/v/+7/8f/y//H/8P/v/+7/7f/s/+v/6v/r/+z/7f/u
//D/8P/w//D/7v/u/+7/7v/u/+7/7v/u/+7/7v/u/+7/7v/u/+7/7v/u/+7/7v/u/+z/
7P/s/+z/7f/u/+//8P/w//D/8P/w/+7/7P/q/+j/6v/s/+7/8P/v/+7/7f/s/+7/7v/u
/+7/7v/u/+7/7v/s/+z/7P/s/+3/7v/v//D/8P/w//D/8P/u/+7/7v/u//D/8P/w//D/
7f/s/+v/6v/r/+z/7f/u//D/8P/w//D/8P/w//D/8P/t/+z/6//q/+v/7P/t/+7/7v/u
/+7/7v/u/+7/7v/u/+7/7v/u/+7/7//w//H/8v/y//L/8v/y//D/8P/w//D/8v/y//L/
8v/0//T/9P/0//b/9v/2//b/9v/2//b/9v/2//j/+P/4//b/9f/1//X/9f/1//f/9//4
//j/+v/7//3//P/8//z//P/8//z//f/7//r/+v/6//3//f/7//v/+v/4//X/8//z//H/
7v/u//D/8P/w//H/8P/w//D/8P/w//L/8//z//H/7//u/+//7//v/+//7//x//H/8f/v
/+7/7v/t/+z/7v/u/+//7//v/+7/7v/u//D/8P/y//H/7v/r/+j/4//c/9L/zP/K/8z/
0//f//X/FwA+AHIArgDkAAgBHgEYAfgA1QC8AJgAagBLADgAHgAMAAwADwALAAcACAAI
AAMAAAACAAQABgAHAAQABgAEAAQABAAEAAQAAwADAAQABwAGAAcACAAGAAkACQAJAAoA
DAAMAAsACAAKAA0ADQAOAAwADAALAAkACQALAAwADAAMAA0ADQANAA0ADQAMAAwADAAO
ABAAEgASABEAEQARABEAEQAQABAAEQASABIAFQAVABMAEwAWABYAFgAWABYAFwAWABUA
FwAZABsAHQAeAB4AHgAfACAAIAAfAB4AHwAjACQAJgAoACgAKAApACsAKwArACwAKwAu
ADEAMQAzADUANwA8AD4APgA+AEAAQgBEAEUARwBJAEsATQBRAFAAUwBTAFIAUwBUAFcA
WQBYAFoAXQBdAF8AYQBhAGEAXwBiAGQAZQBnAGYAYwBjAGQAYgBfAF0AWgBaAFkAVwBW
AFQAUgBQAE8ATABLAEkARABBAD0AOwA9ADgANwA2ADQAMwAzADMAMwAxADEALgAuAC4A
LwAyADEALgAsACsAKgApACkAJwAnACgAKAApACcAJgAkACMAJAAkACgAKAAoACYAJgAm
ACYAJgAmACYAJQAlACYAJgAjACMAIwAiACQAJAAlACkAKQAoACkAKAAqACgAJwAnACgA
KAAoACcAKQAoACgAKAAsACwALAAsACsAKwAsACsAKgArAC8AMAAtAC8ALgAtACwALAAr
ACsAKQApACkAKgAuAC4ALQAsACwALAAvAC0AKQAsAC4AKgAoACkAKQApACoAKgAqACoA
KQApACkAKAApACkAKAAoACUAJAAjACQAJgAmACYAJQAoACgAJwAqACgAKAApACkAJwAn
ACcAJAAmACYAJwApACgAJgAlACAAIQAiACMAJAAmACYAJgAmACQAJAAkACYAJAAjACMA
IwAiACIAIgAiACQAJQAlACUAIAAfAB8AIAAhAB4AHwAiACAAIAAgACAAIAAgACAAIAAg
ACAAIAAgACAAIAAgACAAHwAeAB0AHAAdAB4AHwAgACAAIAAgACAAIAAgACAAIAAdABwA
GwAaAA==
         </WaveFormData>
      </LeadData>
   </Waveform>
</RestingECG>
