# Supplementary material for: Detection of Left Atrial Enlargement Using a Convolutional Neural Network-Enabled Electrocardiogram
Source: Front Cardiovasc Med. 2020 Dec 17;7:609976. doi: 10.3389/fcvm.2020.609976 (PMC7773668; doi:10.3389/fcvm.2020.609976)
Supplement: Supplementary file 4 [file Data_Sheet_4.ZIP › normal3/1802031557_979_0000000A.XML]

<?xml version="1.0" encoding="Windows-1252"?>
<!DOCTYPE RestingECG SYSTEM "restecg.dtd">
<RestingECG>
   <PatientDemographics>
      <PatientID>1802031557</PatientID>
      <PatientAge>69</PatientAge>
      <AgeUnits>Years</AgeUnits>
      <Gender>Female</Gender>
      <PatientLastName>liyanduan</PatientLastName>
   </PatientDemographics>
   <TestDemographics>
      <DataType>Resting</DataType>
      <Site>1</Site>
      <AcquisitionDevice>MAC55</AcquisitionDevice>
      <Status>Unconfirmed</Status>
      <Priority>Normal</Priority>
      <AcquisitionTime>09:20:33</AcquisitionTime>
      <AcquisitionDate>07-27-2016</AcquisitionDate>
      <CartNumber>1</CartNumber>
      <AcquisitionSoftwareVersion>009C</AcquisitionSoftwareVersion>
      <XMLSourceVersion>MAC5000 v1.0</XMLSourceVersion>
   </TestDemographics>
   <RestingECGMeasurements>
      <VentricularRate>84</VentricularRate>
      <AtrialRate>84</AtrialRate>
      <PRInterval>174</PRInterval>
      <QRSDuration>96</QRSDuration>
      <QTInterval>372</QTInterval>
      <QTCorrected>439</QTCorrected>
      <PAxis>59</PAxis>
      <RAxis>43</RAxis>
      <TAxis>53</TAxis>
      <QRSCount>13</QRSCount>
      <QOnset>226</QOnset>
      <QOffset>274</QOffset>
      <POnset>139</POnset>
      <POffset>193</POffset>
      <TOffset>412</TOffset>
      <ECGSampleBase>500</ECGSampleBase>
      <ECGSampleExponent>0</ECGSampleExponent>
   </RestingECGMeasurements>
   <Diagnosis>
      <Modality>Resting</Modality>
         <StatementCount>2</StatementCount>
         <LabelText>12SL ��ϳ���</LabelText>
      <DiagnosisStatement>
         <StmtFlag>ENDSLINE</StmtFlag>
         <StmtText>�������</StmtText>
      </DiagnosisStatement>
      <DiagnosisStatement>
         <StmtFlag>ENDSLINE</StmtFlag>
         <StmtText>���� ECG</StmtText>
      </DiagnosisStatement>
   </Diagnosis>
   <Waveform>
      <WaveformType>Rhythm</WaveformType>
      <WaveformStartTime>0</WaveformStartTime>
      <NumberofLeads>8</NumberofLeads>
      <SampleType>CONTINUOUS_SAMPLES</SampleType>
      <SampleBase>500</SampleBase>
      <SampleExponent>0</SampleExponent>
      <HighPassFilter>16</HighPassFilter>
      <LowPassFilter>150</LowPassFilter>
      <ACFilter>NONE</ACFilter>
      <LeadData>
         <LeadByteCountTotal>10000</LeadByteCountTotal>
         <LeadTimeOffset>0</LeadTimeOffset>
         <LeadSampleCountTotal>5000</LeadSampleCountTotal>
         <LeadAmplitudeUnitsPerBit>4.88</LeadAmplitudeUnitsPerBit>
         <LeadAmplitudeUnits>��V</LeadAmplitudeUnits>
         <LeadHighLimit>2147483647</LeadHighLimit>
         <LeadLowLimit>268435456</LeadLowLimit>
         <LeadID>I</LeadID>
         <LeadOffsetFirstSample>0</LeadOffsetFirstSample>
         <FirstSampleBaseline>0</FirstSampleBaseline>
         <LeadSampleSize>2</LeadSampleSize>
         <LeadOff>FALSE</LeadOff>
         <BaselineSway>FALSE</BaselineSway>
         <ExcessiveACNoise>FALSE</ExcessiveACNoise>
         <MuscleNoise>FALSE</MuscleNoise>
         <LeadDataCRC32>3565617023</LeadDataCRC32>
         <WaveFormData>
7v/u/+7/7v/v//D/8f/y//L/8v/y//L/8v/y//L/8v/y//L/8v/y//D/8P/w//D/8f/y
//P/9P/z//L/8f/w//D/8P/w//D/8f/y//P/9P/0//T/9P/0//X/9v/3//j/+P/4//j/
+P/4//j/+P/4//n/+v/7//z//v/+//7//v///wAAAQACAAQABAAEAAQABwAIAAkACgAO
ABAAEgAUABQAFAAUABQAFQAWABcAGAAWABYAFgAWABkAGgAbABwAGwAaABkAGAAUABIA
EAAOAA0ADAALAAoACAAGAAQAAgD///7//f/8//v/+v/5//j/+P/4//j/+P/1//T/8//y
//T/9P/0//T/8//y//H/8P/y//L/8v/y//L/8v/y//L/8P/w//D/8P/w//D/8P/w/+//
7v/t/+z/7f/u/+//8P/u/+7/7v/u/+7/7v/u/+7/7//w//H/8v/w//D/8P/w//L/8v/y
//L/9P/0//T/9P/0//T/9P/0//T/9P/0//T/8v/y//L/8v/0//T/9P/0//T/9P/0//T/
9P/0//T/9P/y//L/8v/y//D/8P/w//D/8P/w//D/8P/y//L/8v/y//P/9v/3//b/9v/2
//b/9v/0//b/9v/2//T/9v/2//b/9P/4//j/9//4//n/+f/6//z//P/8//v/+f/7//z/
/f/+/////////wAAAAD+//7/9//1//X/9P/0//T/9P/z//D/8P/w/+7/8P/w//D/8P/w
//D/8f/x/+//7//w//D/7f/t/+//7//v/+//7//v/+3/7f/u/+7/7//v/+//7//u/+7/
8P/w/+f/8f/z//D/7v/t/+//9P/1//n/CAAVACEALgBBAFMAZQBzAIIAhwB+AHEAZQBM
AC0ADgD4//P/9//7//7//v8DAAUA/v/4//b/9v/5//j/9f/x//D/9f/y/+z/7P/y//L/
8P/y//D/7//v//H/8f/x//L/8v/y//D/8P/x//L/9P/y//T/9P/z//P/8//z//L/8v/w
//D/8//z//P/8//z//P/9P/0//L/8v/y//H/8v/z//b/9//1//f/9//2//T/9f/2//b/
9v/2//j/+P/6//v/+//7//v/+v/5//n/+//8//7/AQADAAMAAAACAAQABgAIAAgABgAH
AAoADAAPAA8AEgATABIAEgASABIAFwAXABcAGAAWABYAFwAXABYAFgAWABYAFwAXABcA
GAATABMAEwARABEAEAARABAACwAKAAYAAwAFAAMAAgACAP///v/+//7/+f/4//j/9//5
//n/+f/4//f/9//3//f/9P/z//H/8P/x//L/8v/z//T/9f/1//P/8//z//P/8//z//P/
8f/x//X/9f/y//L/9P/0//X/9f/1//T/9P/1//T/8P/v/+//8v/y//D/8v/y//L/8//z
//X/9f/1//P/9v/2//X/9f/3//f/9v/2//b/9v/2//b/9//4//n/+v/4//f/9//3//f/
9//3//f/9//3//f/+f/3//j/+v/9//T/8v/0//b/9v/4//j/+P/4//f/+P/3//T/9//4
//n/+v/3//j/9//2//j/+v/6//r/+v/+//7//f/7//v/+v/6//7//v/+//3/+//9//7/
//8CAAMAAwADAAAAAAD+//7/+//5//n/+P/4//j/+P/3//T/9P/0//L/8f/w/+//7v/x
//L/9P/1//L/8f/x//D/8P/x//T/9f/z//P/8//z//D/7//v/+7/8P/x//L/8//x//D/
8f/w//P/8f/1//b/9v/1//P/9P/3////CAAVACEAKgA7AFEAXwBrAHgAfQB4AG8AZQBI
ACcADAD4//P/8f/t/+z/+P8DAAEA/P/6//j/+P/x//D/9f/z//L/9f/0//L/8v/y//D/
8P/2//r/9v/1//b/9f/z//T/9P/0//P/9P/2//j/9f/y//P/8v/1//X/9f/1//b/9v/0
//T/9v/1//T/8//z//P/9P/0//b/9v/2//X/9f/1//f/9//2//n/+v/6//n/+f/5//j/
+P/4//r/+v/6//v/+//7//7//v/+/////v/+////AQACAAEA/f/+/wEABAAHAAgACAAJ
AAwADgAOAA0ADwAPABEAEgATABQAFgAVABQAFAAWABYAFwAXABgAGAAYABgAGAAXABYA
FgARABEAEQAPAA4ADAAMAAoACAAIAAUAAwADAAEAAAAAAPr/+P/3//b/9f/2//j/+f/3
//f/9//2//f/9//3//f/9v/1//P/8v/0//T/8//z//T/9f/1//P/8//z//P/8//1//X/
8//z//f/9//0//T/8//y//L/8f/z//L/8v/z//X/8v/y//P/9P/0//L/9P/z//L/8v/x
//L/8//0//P/+P/4//f/9//3//f/9v/2//r/+v/6//r/+f/4//f/9v/2//X/9f/1//f/
9//3//f/9f/z//H/8f/w//L/9f/5//b/9P/4//b/+P/4//j/+P/1//b/9f/y//b/9v/2
//b/9v/4//j/+P/2//j/+P/4//r//v/+//3/+//7//r/+v/8//z//P/7//v//f/+////
AAABAAEAAQD+//7//P/8//f/9f/1//T/8v/y//L/8f/x//L/8//y//D/8P/w//D/8P/w
//H/8f/x//H/8v/y//H/8f/z//P/7//v/+//7//v/+//8P/w/+//7//v/+//7v/u//D/
8P/p/+//8//q/+7/9f/x/+z/8f/9/wYADwAbACoAOQBNAF0AZwB0AHsAdgBxAGUATgAx
ABIA/P/z//H/+f/+//L/7f/9/wAA+P/4//j/8f/y//P/8f/0//X/8P/w//D/8v/u/+7/
8P/y//H/8f/z//P/8f/y//L/8v/w//D/8f/y//T/8v/0//T/8//z//P/8//y//L/8P/w
//P/8//z//P/8//z//T/9P/y//L/8v/x//H/8f/z//P/8//1//X/9P/0//X/9v/2//j/
+P/6//r/+P/5//n/+f/6//r/+v/7//z//P/9//////////z//v8CAAQABgAGAAgACQAM
AA4ADAALAA0ADQAPABAAEQASABUAFQAVABYAFgAWABcAFwAWABYAFgAWABQAEwASABIA
EQARABEADwAOAAwADAAKAAcABgACAP//AQD///7//v/5//j/+P/4//f/9v/2//X/9v/3
//j/+P/2//X/9P/z//X/9f/0//T/8//y//D/7//w//H/8f/v//H/8f/x//H/8//z//H/
8f/z//P/8P/w/+//7v/u/+3/7//u/+7/7//v/+z/7P/t//H/8v/x//T/9P/0//X/9f/0
//P/8v/v//L/8v/x//H/8//z//L/8v/y//L/8v/y//T/9P/0//T/9P/z//P/8//z//P/
8//z//X/9f/1//f/8v/y//P/9f/0//T/9P/0//T/8//y//H/8P/w//L/8v/w//T/9P/0
//T/8v/0//T/9P/0//b/9v/2//T/+P/4//f/+f/5//j/+P/6//r/+v/5//f/+f/6//v/
/v/////////+//7//P/8//f/9f/1//T/9P/0//T/8//w//D/8P/u/+z/7P/s/+z/7P/s
/+3/7f/s/+3/7//w/+z/6//s/+v/6v/r/+z/7f/v/+//8P/w/+7/7f/s/+v/6v/q/+z/
7P/x/+3/6f/s//D/7f/t//D/8//3//z/BwAbAC4AOQBFAFkAawB0AHkAegBxAF8ASAAx
ABYA+v/v//P/9f/2//j///8BAP7/+P/0//b/+f/0/+3/7f/w/+v/6P/g/+T/9P/0/+7/
7v/s/+3/7f/v/+//8f/y//L/8v/v/+7/7v/u/+7/7P/u/+7/8f/x//H/8f/u/+7/7P/s
//D/8f/y//P/8f/x//L/8v/w//D/8P/v//H/8f/z//P/8f/z//P/8v/0//X/9v/2//T/
8v/y//D/8v/1//f/+f/6//r/+v/7//v/+v/6//v//f/9//r//P8AAAIABAAEAAQABQAI
AAoADQANABAAEQAQABAAEAAQABMAEwATABQAFAAUABUAFQAUABQAFAAUABQAEwASABIA
EQARABEADwAMAAoACgAIAAYABgADAAEA///9//z//P/3//b/9v/2//P/8v/y//H/8//z
//P/8v/v/+//7//v//L/8//z//T/8//y//D/7//x//P/9P/z//P/8//z//P/9P/z//D/
7//x//H/7v/u//D/8P/x//H/8f/w//D/8f/x/+7/7v/v//H/8v/x//T/8//y//L/8f/z
//P/8//x//L/8v/x//H/9f/1//T/9P/0//T/9P/0//b/9v/2//b/9v/1//X/9f/z//P/
8//z//T/9f/2//n/9P/0//X/9//z//D/8f/w//b/+P/2//T/9P/z//L/8f/w//L/9P/0
//L/9v/2//b/9v/z//T/8//y//T/9v/2//b/9P/4//j/9//5//n/+P/4//r/+v/6//n/
+f/7//z//f/+//////////7//v/8//z/9//1//X/9P/0//T/9P/z//D/8P/w/+7/8P/w
//D/8P/u/+7/7//v/+3/7f/u/+7/7f/t/+//7//t/+3/7f/t/+v/6//s/+z/7f/t/+3/
7f/s/+z/7v/u/+3/7f/t/+j/6P/t/+3/7P/v//n/BgAPAB0ALAA3AEUAWwBxAHoAfQCE
AHsAXwBKADkAGAD8//n/9f/x//r/AgADAP//+P/6//7/+v/1//T/9f/x/+b/4f/s//T/
7P/q/+z/7P/s//D/7f/t/+//7//v//D/8P/w/+z/7P/t/+7/7//u//H/8v/w/+//7v/t
/+7/7v/s/+z/8P/x//L/8//x//H/8v/y//D/8P/w/+//7f/t/+//7//v//H/8f/w//D/
8f/y//L/8v/y//T/9P/2//f/9//3//j/+P/4//n/+f/4//j/+f/8//3/+//+/wAAAgAE
AAQABgAHAAoADAAMAAsADQANAAwADAAMAAwAEgATABQAFgAYABgAGQAZABcAFgAVABQA
FgAVABQAFAAPAA8ADwANAAwACgAKAAgABwAIAAYABQADAAEAAAAAAPv/+v/6//r/9//2
//b/9f/2//f/+P/4//b/9f/0//P/9f/1//T/9P/0//T/8//z//T/9f/1//P/8//z//P/
8//1//X/8//z//X/9f/y//L/8//0//b/9//2//T/8//z//b/9P/1//f/9v/2//T/9v/3
//j/+v/7//n/9//1//H/9v/4//n/+//7//v/+v/6//r/+v/6//r/+v/6//r/+v/6//n/
+f/5//r/+//8//3//f/9//3////7//r/+v/7//j/9v/4//j//P/8//r/+v/4//j/+P/4
//r//P/8//r/+//6//n/+P/4//r/+v/6//r//P/8//z//P8AAAAA/////////v/+/wIA
AgACAAEA//8BAAIAAwAEAAUABQAFAAIAAgAAAAAA/f/7//v/+v/4//j/+P/3//T/9P/0
//L/8P/w//D/8P/x//L/9P/1//H/8f/y//L/8//z//X/9f/z//P/8//z//P/8//0//T/
8//z//P/8//w//D/8v/y/+3/8//3//b/8v/v/+f/7v/9/wEACgAdACsANgBFAFcAaQBz
AIIAiQB+AG0AYwBKACUACgD8//f/+/8BAP7/AAAJAAcA/v/8//7//v/5//D/8f/5//T/
7f/w//L/8v/y//T/8v/w//T/8v/x//L/8f/v//D/8P/w//D/8P/x//L/9f/0//f/+P/2
//X/9P/z//L/8v/w//D/9P/1//b/9//1//X/9v/2//j/+P/4//f/+f/5//v/+//5//v/
+//6//j/+f/6//r/+//8////AAD//////v/9////AAABAAMAAgACAAMABQAJAAkABgAI
AAgACgAMAAwADQAPABMAFgAWABUAFwAXABkAGgAbABwAHQAbABkAGAAbABwAHgAfAB0A
HAAbABoAHAAbABoAGgAWABUAFAARAA8ADgAPAA4ADgAOAAsACQAIAAUAAwACAAEAAAAA
AAAA/f/8//z/+//6//n/+P/2//b/9//4//n/9//3//b/9v/2//b/9f/1//T/9f/1//P/
8//z//P/8//3//f/9f/1//X/9f/y//L/8//0//b/9//2//T/8//z//f/9P/0//X/+P/4
//b/+P/2//b/9//3//f/9//3//X/9//2//T/8//2//f/9//4//z//P/8//z/+//6//n/
+P/4//f/9//3//X/9f/1//X/9v/3//j/+//6//j/+f/5//b/9//4//n/+v/5//r/+f/2
//b/9v/2//b/9v/4//j/+P/6//z//P/8//r//v/+//3//f/9//z//P/7//r/+f/3//n/
/f8AAAMAAgADAAMAAwAAAAAA/v/+//r/+f/6//r/9//2//X/8//0//T/9P/y//D/8P/w
//D/8P/w//H/8f/x//H/8v/y/+//7//x//H/7//v/+//7//x//H/8v/y/+//7//v/+//
7//w//P/9P/x/+v/6//w//L/8f/x//L/9f/5//7/CwAbACgANwBJAFsAawByAHMAcABp
AF0ASgAxAA4A8v/p/+f/6f/y//b/9//5//T/8v/6//z/9//0//H/7f/w/+//7P/s//D/
7v/w//D/8P/s/+7/7//y//P/8v/y//H/8P/v//D/8v/0//L/8P/y//L/8f/x//H/8f/x
//L/8f/y//T/8//y//H/8//z//T/9P/0//T/9P/z//P/8//1//X/8f/z//P/8v/z//X/
9//4//b/9v/4//j/9v/3//f/9//5//r/+//9//z//P/9//////////z//v8CAAQABgAG
AAQABQAIAAoACwALAA4ADwASABIAEgASABUAFQAVABYAFAAUABUAFQAUABQAFAAUABMA
EQAPAA4ADQANAA0ACwAKAAgACAAGAAIAAgD///3////9//z//P/6//r/+//8//b/9P/z
//H/8v/z//T/9P/x//H/8f/x//H/8f/w//D/8v/y//H/8f/w//H/8f/v//H/8f/x//H/
8v/x/+7/7f/v/+//7P/s/+7/7v/v/+//7f/s/+z/7f/x/+7/7v/v/+7/7v/s/+7/8P/w
//H/8f/x//H/8f/v//T/9P/z//P/9f/1//T/9P/z//L/8f/w//H/8v/z//T/9v/1//X/
9f/y//H/8P/v//D/8f/y//X/8v/y//P/9f/w/+z/9v/z//L/8f/w//D/8v/y//D/9P/0
//T/9P/x//L/8f/w//L/9P/0//T/9P/4//j/9//3//f/9v/2//j/+P/4//f/9f/3//j/
+f/7//3//v////3//P/5//j/9f/z//P/8v/y//L/8v/x/+7/7v/u/+z/7f/u/+//8P/u
/+7/7//v/+z/6//r/+r/7P/t//D/8f/u/+3/7P/r/+3/7f/u/+7/7//v/+//7//s/+z/
7v/u/+//7f/t//D/8v/t/+n/7v/z//f/AgAVAC0ANAA3AEkAXwBpAHAAdwB0AGUAUQA8
ABkA+P/u/+v/6//x//T/9P/5//n/+P/2//T/8v/z//T/8//x//L/8f/u/+z/8P/w/+7/
8P/0//b/8f/v/+//7f/u//D/8f/y//H/8v/0//b/9P/w//D/7v/w//H/8v/z//T/9P/y
//L/9P/z//L/8f/y//P/9f/2//b/9v/2//X/9P/z//T/8//y//X/9v/2//T/9f/2//b/
9v/2//j/+P/4//n/+f/5//r/+v/6//v//P/8//3///8DAAMAAAACAAQABgAIAAgABwAH
AAkACgAOAA8AEwAVABUAFAATABIAFwAXABcAGAAWABYAFwAXABQAFAAUABQAFgAVABQA
FAAPAA8ADwANAAwACgAKAAgABgAGAAMAAQADAAEAAAAAAPv/+v/6//r/9//2//b/9f/2
//f/+P/4//f/9//3//f/9f/1//T/9P/z//L/8P/v//H/8//0//P/8//z//P/8//y//H/
7v/t//H/8f/u/+7/7//w//L/8//z//L/8v/z//T/8P/v/+//8f/y//H/9P/y//L/8//z
//X/9f/1//P/9v/2//X/9f/1//X/9P/0//j/+P/4//j/9//2//X/9P/3//f/+P/5//f/
9//3//f/9f/1//X/9//0//T/9f/3//X/9P/3//j/9f/0//P/8v/+//j/9v/2//b/9v/4
//r/+v/4//n/+P/3//b/9P/2//b/9v/2//j/+P/4//j//P/8//v//f/9//z//P/8//z/
/P/7//v//f/+////AAABAAEAAQD+//7//P/8//n/9//3//b/9v/2//b/9f/0//T/9P/y
//P/9P/1//b/9P/y//H/7//v//H/9P/2//L/8f/y//H/7f/t/+3/7f/u/+//8f/y/+//
7//v/+//8P/w//L/8v/t/+3/7//u/+z/6f/v//T/9//9/wwAGwApADoARQBJAFcAbwB8
AH8AfgBtAFcASAAtAAoA9P/v//X//f8AAAAA//////7/9v/s//L//f/4//H/8//w/+v/
7v/0/+7/5v/w//j/8P/s/+7/7//y//P/8f/y//L/8v/v/+7/7v/u//D/7v/w//D/8//z
//P/8//0//T/8v/y//P/8//z//P/8//z//T/9P/y//L/8v/x//P/8//1//X/8f/z//P/
8v/y//P/9P/0//T/9P/2//b/9f/1//T/8//3//j/+f/7//7//v///wEAAAD///v//P//
/wIABQAGAAYABwAKAAwADwAPABIAEwATABIAEQAQABMAEwATABQAFgAWABcAFwAUABQA
FAAUABYAFQAUABQADwAPAA8ADQAJAAYABQACAAMABAACAAEAAAD9//v/+v/5//r//P/+
//r/+P/3//X/8//z//P/8v/z//P/8//z//L/8f/v/+7/8P/y//P/9f/1//X/9P/x/+//
7//v/+//8//z//H/8f/y//H/7f/s/+z/7P/t/+3/7//u/+7/7//y//D/8f/z//P/8v/v
//D/8v/y//P/8//z//P/8//x//P/8v/w/+//8//z//L/8v/2//b/9v/2//T/9P/0//T/
9v/1//X/9f/z//P/8//z//X/9f/1//f/9P/0//X/9//2//L/8v/2//b/9v/2//b/8//0
//P/8P/z//T/9f/2//L/9P/0//T/9//6//v//P/8/wAAAAD////////+//7/AgACAAIA
AQD//wEAAgADAAIAAwADAAMAAwAEAAMABAD9//v/+//6//j/+P/4//f/+P/4//j/9v/2
//b/9v/2//b/9v/3//f/8//z//T/9P/z//P/9f/1//X/9f/1//X/9f/1//b/9v/z//P/
8//z//T/9P/2//b/8//z//X/+v/6//X/8f/w//X/AwAOABsALQA8AEUAUQBjAHcAhgCJ
AIAAeQBrAFQANwAaAAQA+//7////BAAMAA0A/f/6/wwACAD0//X//v/9//n/9P/t//D/
+v/2/+7/9P/6//b/8v/0//X/+P/5//f/+P/4//j/9P/0//X/9v/4//b/+P/4//n/+f/5
//n/+P/4//b/9v/3//f/9//3//f/9//4//j/+v/6//r/+f/5//n/+//7//n/+//7//r/
+P/5//r/+v/8//z//v/+/wAAAQABAAEAAQAAAP////8AAAAAAQADAAcABwAEAAYACAAK
AAwADAAMAA0AEAASABIAEQATABMAFwAYABkAGgAdAB0AHQAeABwAHAAdAB0AHAAcABwA
HAAaABkAGAAYABcAFwAXABUAEAAOAA4ADAAKAAoABwAFAAcABQAEAAQA///+//7//v/9
//z//P/7//n/+f/5//j/9f/1//X/9f/3//n/+v/8//r/+v/5//n/+P/5//n/9//3//f/
9//3//n/+f/3//f/+f/5//b/9v/0//T/9f/1//f/9v/2//f/9//0//T/9f/2//b/9P/2
//b/9v/3//f/9//3//f/9f/2//b/9f/1//n/+f/4//j/+v/6//r/+v/6//r/+v/6//r/
+f/5//n/+//7//v/+//6//n/+P/5//b/9v/3//n/+f/4//v//P/6//j/9v/0//j/+v/4
//j/+P/4//b/+P/4//b/+P/4//j/+P/2//j/+P/4//j/+v/6//r//P8AAAAA///9//3/
/P/8//z//P/8//v/+//9//7///8BAAMABAAFAAIAAgAAAAAA+f/3//f/9v/2//b/9v/1
//L/8v/y//D/8f/y//P/9P/y//L/8//z//H/8f/y//L/7//v//H/8f/v/+//7//v//H/
8f/y//L/8P/v/+7/7f/s/+z/7v/u/+//8f/z/+7/7P/r/+v/7P/1//v/CAAZACcAMgBF
AFsAaQBrAHIAgQB6AGMAVQBAACEABADy/+3/7//z//z/AAD///v/+v/4//b/+P/z/+7/
7f/v/+7/7f/s/+j/6v/w//D/7v/u//D/7f/t/+//7//t/+7/7v/u/+z/7P/t/+7/8P/u
//D/8P/v/+//7//v//D/8P/u/+7/8P/v/+7/7f/u/+//8f/y//L/8v/y//H/8f/x//P/
8//v//H/8f/w//L/8//0//T/9P/0//b/9v/2//f/9//3//f/9v/1//X/9//4//r//f8B
AAEA/v8AAAIABAAGAAYAAwADAAUABgAKAAsADwARABIAEgASABIAFQAVABUAFgAVABQA
FAATABQAFAAUABQAEgARABAAEAAPAA8ADwANAAkABgAFAAIAAwAEAAIAAQD+//v/+f/4
//b/9v/3//j/9f/0//T/8//x//H/8f/w/+//7//v/+//7//v/+7/7v/u/+7/7f/t//D/
8f/x/+//7f/t/+3/7f/v/+//7f/t/+3/7f/q/+r/7f/u//D/8f/v/+7/7v/v//D/7P/r
/+v/7f/u/+3/8P/w//D/8f/x//P/8//z//H/8v/y//H/8f/z//P/8v/y//T/9P/0//T/
9v/2//b/9v/z//H/8P/v//H/8//1//f/9P/z//L/8//0//b/9//y//T/9P/0//T/8//0
//P/8P/0//T/9P/0//L/9P/0//T/8v/0//T/9P/0//j/+P/3//n/+f/4//j/+P/4//j/
9//3//n/+v/7//7//////////v/+//z//P/1//P/8//y//D/8P/w/+//7P/s/+z/6v/r
/+z/7f/u/+z/7P/t/+3/7f/t/+7/7v/t/+3/7//v/+v/6//r/+v/7f/t/+7/7v/t/+3/
7f/t/+z/7P/u/+7/6f/n/+v/8P/w/+//7//w//H/9f/+/w0AGwAiAC8AQQBPAF0AagBt
AHAAawBdAE4ANwAUAPT/5//p/+f/7P/2//n/9f/u/+7/+P/4//H/9P/1/+//7v/v/+r/
6v/w/+z/6P/w//T/8v/w/+//8P/v/+3/7v/u/+7/7f/u//D/8v/x/+7/7//u//H/8f/x
//H/8v/y//D/8P/x//H/8f/x//P/8//0//T/9P/0//T/8//x//H/8//z//P/9f/1//T/
8v/z//T/9P/0//T/9v/2//b/9//3//f/+P/4//j/+f/4//j/+f/7//3//f/6//z/AAAC
AAQABAACAAMABgAIAAsACwAOAA8ADgAOAA4ADgATABMAEwAUABQAFAAVABUAFAAUABQA
FAAUABMAEgASAA8ADwAPAA0ACQAGAAUAAgACAAIA///9//z/+f/3//b/9v/2//f/+P/2
//b/9//3//b/9f/0//L/8f/x//H/8f/x//H/8P/w//D/8P/v/+//8v/z//P/8f/x//H/
8f/x//H/8f/v/+//8P/v/+v/6v/s/+z/7f/t/+//7v/u/+//7//s/+z/7f/u/+7/7P/u
//D/8P/x//H/8f/x//H/7//0//T/8//z//L/8f/v/+7/8f/y//P/9P/y//L/8v/y//T/
8//z//P/8v/x//D/7//w//H/8v/1/+//7v/u/+//7f/s/+//8P/x//L/8//0/+7/9P/2
//L/8P/w//D/8P/w//D/8v/y//D/8v/y//L/8v/w//L/8v/y//H/8v/x//D/8v/2//b/
9f/3//f/9v/2//f/9v/1//P/9f/3//j/+f/6//v/+//7//v//P/7//z/9P/x//D/7v/s
/+z/7P/r/+v/7P/t/+z/6v/q/+r/6v/q/+r/6//r/+n/6f/q/+r/6P/n/+j/5//n/+n/
6//t/+z/6//r/+r/6f/p/+n/6f/q/+r/7P/s/+P/5f/r/+z/6v/r/+v/6P/v//n/+v8L
ACkAOABBAFEAYQBpAHAAdwB0AF0AQwA0ABsA+P/q/+3/7f/v/+7/7v/z//f/9v/u//D/
9P/v/+r/7//v/+r/6f/m/+D/5v/q/+r/6P/q/+j/6f/p/+v/6//p/+r/6v/q/+j/6P/p
/+r/6//q/+3/7v/t/+3/7f/t/+z/7P/q/+r/6//r/+v/6//t/+3/7v/u/+z/7P/s/+v/
6//r/+3/7f/s/+//8P/w/+7/7//w//D/7v/u//D/8P/u/+//7//v//L/8v/y//P/8v/y
//P/9f/4//n/9//6//z//v8AAAAAAAABAAQABgAJAAkADAANAAwADAAMAAwADgANAAwA
DAAOAA4ADwAPABAAEAAQABAADwANAAsACgAJAAkACQAHAAQAAgACAAAA/P/8//n/9//5
//f/9v/2//P/8v/y//L/7v/s/+v/6f/q/+v/7P/s/+n/6f/p/+n/6//r/+r/6v/p/+j/
5v/l/+j/6f/p/+f/6P/p/+r/6//r/+n/5f/j/+f/5//k/+T/5P/k/+X/5f/n/+b/5v/n
/+n/5v/m/+f/5//m/+P/5P/l/+b/6P/p/+n/6f/p/+f/6P/o/+f/5//r/+v/6v/q/+v/
6v/p/+j/6v/q/+r/6v/q/+n/6f/p/+f/5//n/+f/6P/p/+r/7f/q/+r/6//t/+j/5v/o
/+j/6P/o/+j/6P/k/+T/5v/m/+j/6f/r/+n/5P/n/+n/5//n/+r/6v/r/+r/6f/o/+f/
6P/o/+n/6//p/+r/6//r/+3/7f/u/+7/7f/u/+3/6//s/+3/7v/v/+//7//t/+3/8P/w
//D/8P/n/+D/7f/y/+3/6v/n/+T/5P/k/+T/5P/j/+L/4f/g/+D/4P/g/+D/4P/g/+D/
4P/g/+D/4P/g/9//3v/d/9z/3f/e/9//4P/i/+L/4v/i/+D/4P/g/+D/4P/g/+D/4P/e
/97/3v/e/+D/4P/g/+D/6v/0//7/CAAVACIALwA8AEgAVABgAGwAXABOAEAAMgAeAAwA
+v/o/w==
         </WaveFormData>
      </LeadData>
      <LeadData>
         <LeadByteCountTotal>10000</LeadByteCountTotal>
         <LeadTimeOffset>0</LeadTimeOffset>
         <LeadSampleCountTotal>5000</LeadSampleCountTotal>
         <LeadAmplitudeUnitsPerBit>4.88</LeadAmplitudeUnitsPerBit>
         <LeadAmplitudeUnits>��V</LeadAmplitudeUnits>
         <LeadHighLimit>2147483647</LeadHighLimit>
         <LeadLowLimit>268435456</LeadLowLimit>
         <LeadID>II</LeadID>
         <LeadOffsetFirstSample>0</LeadOffsetFirstSample>
         <FirstSampleBaseline>0</FirstSampleBaseline>
         <LeadSampleSize>2</LeadSampleSize>
         <LeadOff>FALSE</LeadOff>
         <BaselineSway>FALSE</BaselineSway>
         <ExcessiveACNoise>FALSE</ExcessiveACNoise>
         <MuscleNoise>FALSE</MuscleNoise>
         <LeadDataCRC32>1070814756</LeadDataCRC32>
         <WaveFormData>
4P/g/+D/4P/i/+T/5v/o/+b/5v/m/+b/5v/m/+b/5v/o/+j/6P/o/+X/5P/j/+L/5f/m
/+f/6P/n/+b/5f/k/+T/5P/k/+T/5f/m/+f/6P/o/+j/6P/o/+n/6v/r/+z/7P/s/+z/
7P/s/+z/7P/s/+//8P/x//L/8v/y//L/8v/0//T/9P/0//T/9P/0//T/9v/4//r//P//
/wIABQAIAAgACAAIAAgACwAMAA0ADgAPABAAEQASABQAFgAYABoAGQAYABcAFgAUABIA
EAAOABAAEAAQABAADQAMAAsACgAJAAgABwAGAAQAAgAAAP7//f/8//v/+v/5//j/9//2
//T/9P/0//T/8//y//H/8P/w//D/8P/w//L/8v/y//L/8P/w//D/8P/y//L/8v/y//D/
7v/s/+r/7P/u//D/8v/v/+7/7f/s/+7/7v/u/+7/8P/w//D/8P/v/+7/7f/s/+//8P/x
//L/7//u/+3/7P/v//D/8f/y//D/8P/w//D/7//u/+3/7P/t/+7/7//w//D/8P/w//D/
8v/y//L/8v/x//D/7//u/+7/7v/u/+7/7v/u/+7/7v/s/+z/7P/s/+3/8v/z//T/9P/2
//b/9f/0//j/9//2//f/+v/7//z/+/8BAAEAAQACAAMABAAFAAcABwAHAAcAAQD9//r/
+f/7//r/+f/3//P/7//w/+//7f/u//L/8P/x//H/8f/u/+r/6v/q/+j/5//o/+n/6v/o
/+b/5v/k/+L/5f/m/+X/4//l/+X/5P/j/+P/4//j/+X/6P/m/+X/4//j/+P/5P/l/+T/
5//o/9v/5//m/+D/4P/a/9n/2v/W/9T/3f/l/+v/9v8HABcAKwBEAF8AeACCAIMAeABc
AD8AOwBCAEQAQwBBADsANAAzACcAFAAFAPv/9P/s/+P/2//V/9f/3f/d/9j/4P/o/+b/
4v/m/+j/5v/l/+X/5P/m/+b/5//n/+f/5//o/+n/6f/o/+j/6v/s/+3/7f/s/+n/6P/m
/+X/6P/o/+j/6f/r/+z/7P/q/+n/6v/p/+f/6v/u/+//7v/u/+//7//v/+3/7v/v/+//
7//v//D/8f/y//L/8v/z//P/8//z//T/+P/4//j/+P/9/////f/9//7///////////8A
AAIABQAIAAwADQAOAA8ADwAPABAAFAAWABYAFwAVABUAFgAYABgAGQAZABkAHQAgACEA
IAAdAB4AHQAaABoAGwAcABsAGQAYABQAEQASABAADwAOAAwACwALAAsABQACAAEA//8A
AAAAAAD//////////////v/9//v/+v/9//7//v////7//v/9//v//f/+//7///////v/
+//6//z//v/+//v/+//7//v//f/9//z/+//7//r/+f/4//j/+//7//r/+v/6//v/+//9
//3/+//6//r//P/8//v/+////////v/+/wAAAAD+//7/AQABAAAAAAD/////AAAAAAAA
/f/9/////f/8//z//P/9//3//f////T/+v8BAP7//v/+//7//v/+//v//v/9//z//v8C
AAQABQACAAYABQAEAAUACAAJAAoACgARABIAEwARABEAEQARABMAEwATABMADwALAAgA
BwAJAAgABwAFAAAA/f///////P/8/////P/9//3//f/6//f/9v/1//L/8v/y//L/8v/0
//T/9v/2//D/8f/w/+3/7//z//X/9v/y//H/8P/v/+7/8P/t/+v/7P/t/+7/8P/w/+7/
8P/w//H/7//y//L/7P/m/+H/3P/c/+L/4//r//n//v8LAB8ALQBIAGkAhgCYAKEAmABy
AE0AQQBIAE4ASwBDAD0APgA/ADUAJAATAAUA/v/y/+X/5f/n/+v/7f/l/+D/5v/o/+b/
5v/w//b/9P/z//P/8v/v/+7/7v/t/+3/7//y//X/8f/u/+z/7P/u/+//7//u/+7/7v/t
/+3/8P/w//D/8f/x//L/8v/w//D/8v/y//H/8//2//b/9P/0//X/9f/1//P/9P/1//X/
9//3//j/+f/6//r/+v/7//z//f/+/wAAAQAAAP///v8AAAEA/v/9/wIABQAHAAkABwAI
AAoADQAMABAAEQASABMAEwATABQAGgAcABwAHQAbABsAHAAeACAAIQAhACEAIgAkACQA
IgAeACAAIAAeAB0AHQAdABsAGAAYABUAEwATABIAEgASAA8ADQAMAAsACwAKAAsACwAH
AAYABQADAAIAAwAEAAUAAgABAP///v8BAAIAAgADAAIAAgABAP//AQACAAIAAwACAP3/
/P/6//z/AAACAAEA/f/7//n/+f/8//z//P/9//3//f/9//7///////7//v/+//////8B
AAMAAQAAAAAAAgACAAEAAQABAAEAAAAAAAMABAADAAQABAADAAEAAAD9//3//v/+/wAA
/f/9/////P/6//n/+P/6//v//P////r/+v/9//z//v/+//7//v/6//7//v/+//7/AAAA
AP//AgAIAAkACgAJAAoACQAIAAYADQAOAA8AEAARABIAEwASABEAEAAPAA4ACwAJAAkA
CAAGAAQAAQD+//v//f/9//f/9v/4//T/8//z//P/8P/w//L/9P/0/+//7v/t/+z/7//w
//P/9P/w//H/8P/t/+z/7//w//D/7f/t/+3/7f/r/+7/7P/r/+3/7f/t/+7/7P/q/+z/
7P/l/+v/7v/k/+j/7P/f/9b/2P/e/+H/5f/v//7/CwAZACsARABfAHQAhACRAIwAbABP
AEUARgBGAEMAQwBBADQAKwArAB4ACwAFAPr/6P/j/+P/3//f/+H/4f/k/+T/5P/k/+b/
6P/m/+f/5//o/+j/6v/q/+v/6//r/+v/7P/t/+r/6P/n/+j/6v/r/+v/6v/s/+z/6//r
/+v/6v/p/+n/5//o/+j/5v/p/+z/7f/t/+z/7v/t/+r/6//t/+7/7//u/+7/7v/t/+7/
7//x//P/9P/0//T/9f/z//P/8//0//T/9P/0//T/+f/7//n/+f/7//3//v///wAAAgAF
AAkABwAKAAoACgAMAA0ADgAQABIAFAAUABUAFwAXABgAGgAcAB0AHQAdABsAHAAbABgA
GQAcAB0AHAAbABsAGwAZABYAFAAPAAsACwAKAAoACgAHAAUABAADAAIAAAAAAP//AQAC
AAMAAwD///3/+//5//z//f/9//7//P/8//v/+//8//z/+//5//n/+v/6//v////7//v/
+v/8//7//v/7//j/9//2//f/+f/4//f/9//5//n/+f/6//n/+f/4//j/+f/7//z////9
//v/+v/6//z//P/7//v/+//7//r/+v/6//r/+P/4//z//f/9//7/+//7//z//P/+//v/
+//9//3//P/8//z/+f/5//n/+//+//z///8AAP7//P/6//j/9v/0//j/+P/4//n//P/9
//3//f8CAAIAAgAEAAYABgAGAAQACwAMAA0ADwAPAA8ADwAPAA8ADwAPAAsABwAEAAMA
AwACAAEA///6//f/+f/5//j/+P/7//j/9v/1//T/8P/v//D/8f/w/+7/7v/u/+7/6//q
/+v/6v/p/+3/7//v/+z/7f/s/+r/6P/n/+b/5f/o/+z/6//r/+j/5//m/+b/5v/k/+b/
5v/z/+3/5P/k/+b/4P/Z/9r/3P/c/9n/2//p//z/CQAXACsARABTAGgAgACNAIQAYgBD
AD0AQABAAEEAPwA9ADoAOwAxACQAEwABAPj/9P/p/9v/1//Z/9v/1//Q/9b/6P/q/+j/
6v/m/+f/5//o/+j/6P/o/+n/6f/m/+X/5f/l/+b/5v/n/+r/6P/p/+n/6P/n/+b/5P/j
/+b/6P/q/+3/7P/s/+v/6P/n/+j/5//l/+j/7P/t/+z/6//r/+r/6f/s/+7/8P/x/+7/
6//p/+f/6v/s/+7/8f/z//P/8//0//P/8v/x//D/9f/3//X/9f/5//v//P/9//3//v8A
AAMABAAIAAkACgAKAAkACAAIAA8AEgATABUAEgARABEAEgAUABUAFQAVABYAGAAYABYA
FgAYABgAFgAXABcAFwAVABQAFAARAA8ADAAKAAkACAAEAAMAAwADAAAA/v/+//3//v/+
//7//f/6//n/+P/3//n/+//8//7//f/8//r/+f/6//r/+f/3//j/+v/7//3//v/5//j/
9v/1//b/9f/x//T/9f/2//n/9//2//X/9f/z//P/8//0//b/9//3//j/9v/1//P/8//1
//X/9v/4//f/9v/0//P/9f/1//T/9P/4//j/9v/2//n/+f/4//j/+f/5//r/+v/4//P/
8f/x//T/9P/1//b/9f/1//X/9//x//D/8P/w//b/+v/6//b/9P/y//L/8v/y//P/+P/5
//r/+P/6//r/+f/3//z//P/8////AgADAAQAAQAHAAcABwAIAAkACgALAAsACwALAAsA
BwADAAAA//////7//f/7//f/8//0//P/8P/w//P/8P/w//H/8v/w/+z/7P/s/+r/5v/m
/+b/5v/n/+j/6//s/+j/6f/o/+X/4f/j/+P/4v/i/+P/5P/l/+T/5v/j/+H/4//j/+P/
5P/m/+T/5v/m/+f/5//i/9z/3P/e/9n/2P/Y/9r/2//d/+n/+v///wcAHwBAAFkAagB8
AIUAcgBUAEUAPwBAAEQAPwA1ADkAQgA3ACEAEgAJAAMA+P/s/+f/4//b/9H/z//Z/+D/
3v/c/97/4v/k/+b/5//n/+j/6P/n/+b/5v/l/+P/4//k/+X/4//i/+L/5P/i/+P/4//i
/+P/5P/k/+X/5v/m/+b/5//m/+b/5f/i/+T/5v/m/+X/4v/k/+P/4P/j/+X/5v/n/+n/
6v/r/+v/7f/t/+7/7//w//D/8P/x//D/7//u/+7/7v/u/+7/7v/y//X/9P/1//X/9//4
//n/+//8//7/AQAAAAQABQAGAAYABQAEAAQACQAMAA0ADwAQABEAEwAWABMAEwASABEA
EgAUABQAEgAQABIAEgAQABAAEQASABEAEgASAA8ADQAKAAgABwAGAAIAAQABAAEAAAD+
//7//f/+//7//v/9//v/+//7//v/+f/5//j/+P/4//j/9//3//b/9v/1//P/8//0//T/
9f/1//H/8f/w//L/9P/0//H/8//z//P/9f/z//L/8f/x//L/8//0//b/9f/1//T/9P/2
//f/9//5//b/8//x//D/9f/2//b/9//3//f/9v/2//X/9P/x//D/8v/z//P/9P/z//P/
9P/0//T/8f/x//P/9P/0//X/9v/y//H/8P/x//D/8P/x//L/8v/2//b/8P/y//L/8v/y
//L/9v/2//b/9v/4//j/9//5//7//v/+//z//v/+//7//v8FAAYABwAHAAcABwAHAAkA
CQAJAAkAAwD///z/+//9//z/+//5//X/8f/y//H/8P/w//P/8P/w//H/8v/w/+z/7P/s
/+r/5v/m/+b/5v/n/+j/6//s/+n/6//r/+n/5f/n/+f/5v/n/+f/5//n/+f/6v/o/+f/
5//n/+f/6P/o/+b/6P/o/+X/5//o/+b/4P/U/8v/1P/g/97/3f/l/+//+v8JAB8AMwBG
AF8AdgCCAIMAegBaADsAPwBIAEgARQBBADkAOAA3ACkAFgALAAEA+P/u/9//2//j/93/
1//d/+T/6P/o/+b/5P/q//L/7v/r/+n/5v/p/+r/7P/t/+j/5//n/+f/6v/q/+v/7v/s
/+3/7f/s/+r/6v/p/+n/7f/u/+//8f/w//D/7//s/+7/8P/w/+//7//y//L/8P/v/+//
7v/t/+7/8P/y//P/8//z//T/9f/2//b/9v/3//n/+f/5//r/+f/4//f/9v/8/////v//
////AQACAAMABgAIAAsADwAOABAADwAOABAAEQASABQAFwAYABcAFwAaABsAHQAgAB0A
HQAcABsAHQAgACEAIAAbABwAGwAYABoAGwAcABsAGAAYABUAEwASABAADwAOAA4ADQAN
AA0ACAAGAAYABQADAAIAAQD///7///8AAAEAAQABAAAAAAAAAAAA//////7//v/9//v/
/f/+//7///8DAP/////+//7/AAAAAP3/AAABAAIABQAEAAIAAAD///3//f/9//7//f/9
//z//P/9////AAADAAEA///+//7/AAAAAP////8CAAMAAwAEAAYABgAEAAQAAwADAAIA
AgABAAEAAgACAAEA/f/8//3//v/+////AAABAP//AwADAP7/AQACAAMABAAAAAQABAAE
AAMABAADAAEAAwAIAAgACAAJAAwADQAOAA4AFQAWABcAFQAVABUAFQAUABMAEgARAA8A
DQAMAA0ADAAKAAgABQAEAAEAAwADAAAAAAADAAAA/v/9//z/+P/5//r/+//6//f/9v/1
//T/9P/0//b/9v/0//f/+P/3//T/9f/0//L/8//z//P/8//z//b/9P/z//H/8f/x//L/
8//y//X/9v/z/+3/8P/w/+z/7P/t/+j/5P/i/+H/4//1/wYAEwAlADsAUABlAHgAjACZ
AJYAfgBfAFEAUABSAFEATQBLAEYAQQA5ACYAGQAZAA4A/P/z/+3/6f/r/+v/5f/o//D/
9P/y//D/8P/w//H/8f/y//L/9P/0//X/9f/1//X/9v/3//f/9v/2//j/9v/1//P/8P/y
//T/9f/3//j/+P/4//n/+P/4//f/9P/2//j/+P/3//f/+v/6//j/+v/7//v/+//7//z/
/f/9//v/+//8//3//v/+//7///8BAAEAAQACAAIAAgACAAIABwAJAAcABwAIAAkACQAJ
AAkACgAMAA8AEAAUABUAFgAZABsAHQAgACEAIgAhACEAHwAfACAAIgAkACcAKQArACcA
JgAjAB4AHgAiACQAJAAjACMAIwAhACAAIAAdABsAHAAaABkAGAAWABUAFQAVABIAEAAQ
AA8ADgAOAA4ADQAJAAkACQAJAAkACQAIAAgACQAKAAoACwALAAoACAAFAAYACAAJAAsA
DAAHAAYABAAGAAgACAAFAAQAAwACAAMABAAEAAQABQAFAAUABQAGAAYABQADAAIABQAH
AAgACwAKAAcABQAEAAgACAAHAAcABwAHAAYABgAGAAYABAAEAAYABwAHAAgABwAHAAgA
CAAHAAMAAgADAAQABAAFAAYABQAFAAUABwAEAPz/BAAEAAQABAAEAAUACgALAAwACgAM
AAwACwAKAA4ADQAMAA4AEAAQABAADgAVABYAFwAXABcAFwAXABkAGQAZABkAEwANAAgA
BQAIAAgACAAHAAIA//8BAAEA/v/+/wEA/v/9//3//f/6//j/+P/4//b/9P/0//T/9P/0
//T/9v/2//D/8f/w/+3/7f/x//P/9P/y//H/8P/v//H/9P/y//H/8//z//P/9P/y//D/
8v/y//P/8//w/+7/7P/m/9v/3v/k/+D/3//t/wEADAARACMAQQBYAG0AhgCYAJkAjABu
AEsAQQBOAFAARwBJAEcAQAA5AC0AHAAPAAMA+v/0/+3/4//f/+P/5//l/+T/6v/s/+j/
6v/w//D/7v/t/+3/7P/t/+7/8P/x//H/8f/y//P/7//s/+r/6v/r/+3/7v/u/+//8P/w
//H/7//u/+3/7f/w//L/8//y//D/8v/y//H/7//y//L/8P/y//P/8//z//H/8v/z//P/
8//z//T/9f/4//j/+P/5//f/9//3//j/+v/6//r/+v/+/wEAAAABAAEAAwAEAAUAAwAE
AAYACQAMABAAEQASABMAEwATABQAFgAYABgAGQAXABcAGAAaABgAGQAZABkAHQAgACEA
IAAdAB4AHQAaABkAGQAZABcAFgAWABMAEQARABAAEAAQAAwACwALAAsACAAGAAYABQAE
AAQABAADAAIAAwAEAAUABAADAAEAAAAAAAAA/////wIAAgABAP///f/+//7///8DAP//
///+//v//P/7//f/+f/7//3/AQD///7//f/9//r/+f/4//j//P/9//3//v/9//3//P/9
//3/+//6//r//v/+//3//f8BAAEAAAAAAAIAAgAAAAAA///9//r/+P/5//v//v8AAAAA
/f/9/////P/6//n/+P/3//f/9//5//f/+P/6//z/+v/4//b/9P8CAP7//f/8//v/+v/5
//7///8AAP//AAD///3///8EAAQABAACAAQABAAEAAQACwAMAA0ADgAPABAAEQAQAA8A
DgANAAsABwAEAAMAAwACAAEA///7//f/+P/3//b/9v/5//b/9f/1//X/8v/u/+7/7v/s
/+z/7v/w//L/7v/s/+z/6v/p/+3/7//v/+z/7f/s/+r/5//n/+f/5//p/+z/6v/p/+n/
6f/p/+r/7P/q/+z/7P/n/+f/6P/k/9j/0P/Z/+L/2v/Y/+P/7f/1/wQAEQATACMARgBl
AH4AjgCLAHoAYgBHAD0APAA8AEEAPwA/ADwAMwAnABwABQDz//L/7P/d/9v/3//d/9X/
1f/e/+D/2v/k/+7/5v/g/+L/4//l/+b/5//o/+r/6//n/+X/5P/j/+T/5P/l/+j/6v/r
/+v/6v/o/+j/5//n/+j/6P/o/+n/6f/q/+r/6P/o/+r/6v/p/+r/7v/v/+7/6//r/+r/
6f/r/+z/7f/t/+3/7f/u/+//7v/s/+r/6f/s/+3/7v/w//P/9P/1//b/9//3//P/8f/2
//n/+//9//v//P/+/wEAAgAGAAcACAAJAAkACQAKAA4AEAAQABEAEgATABUAGAAWABUA
EwARABQAGAAaABoAFwAYABcAFAASABEAEAANAA8AEAAOAA0ACwAIAAYABAAGAAcACQAL
AAQAAAD+//v/+v/6//r/+f/5//n/+f/5//n/+f/4//j/+v/6//n/+f/6//r/+f/3//X/
9v/2//f/+//3//f/9v/2//j/+P/1//P/8//z//X/8//y//H/8f/y//P/9P/2//X/9f/0
//T/8v/z//P/9f/1//P/8v/y//L/8v/x//H/9P/1//X/9v/2//b/9P/0//T/8//x//D/
8f/z//b/+P/2//P/8//1//P/8v/y//L/8f/x//H/8//w/+7/8f/2//b/9v/2//b/8v/2
//b/9v/2//j/+P/3//n//v/+//7//v8AAAAAAAD+/wUABgAHAAUABQAFAAUABQAFAAUA
BQAAAPv/9//1//X/9P/z//H/8P/v//P/9f/w//D/8//w/+7/7f/s/+j/6P/o/+j/5v/m
/+b/5v/m/+T/5P/m/+b/4//l/+X/4//f/+H/4f/g/+H/4//l/+f/5f/m/+L/3//h/+H/
4f/i/+D/3v/g/+D/3f/d/+D/5P/i/9z/1f/S/9D/0v/V/93/7f/6/wEADQAhADwAVQBq
AHoAhQB2AFIANQA3AEIAPgA1ADMANQA6ADMAGwAOABEAAQDk/9r/2//Z/9X/1f/R/9H/
2v/a/9T/2P/e/+D/3v/f/9//4P/g/9//3v/e/93/3f/d/97/3//f/97/3v/g/+D/4f/h
/+D/3v/e/93/3f/f/+D/4f/j/+P/5P/k/+L/5P/m/+b/5f/k/+b/5f/i/+T/5f/l/+X/
4//k/+X/5f/n/+f/6P/p/+j/6P/o/+n/6P/n/+b/5v/r/+z/7f/u//D/8f/u/+3/8f/z
//T/9f/1//b/+P/7//n//P/8//z/AQADAAUACAAKAAwADAANAAsACwAMAA4AEAARABEA
EQAPABAADwAMAAsADgAPAA4ACwALAAsACQAIAAgABQADAAMAAgACAAIA///9//z/+//6
//j/+P/3//b/9v/2//X/8f/x//H/8f/z//P/8v/y//D/8P/v/+//8P/w/+//7f/t/+7/
7v/v//P/7//v/+7/7v/w//D/7f/r/+v/6//t/+7/7v/u/+//7v/t/+z/7P/s/+v/6f/o
/+v/7f/u//H/7//t/+z/7P/s/+z/6//r/+3/7f/s/+z/8P/w/+7/7v/v/+//7v/u/+z/
6//r/+r/7P/p/+n/6//q/+j/5//m/+f/5//n/+n/5//o/+r/7P/p/+j/5//m/+z/8P/t
/+z/6//q/+j/7P/s/+z/7//y//P/8//y//b/9f/0//L/9P/0//T/+P8BAAQABwADAAEA
///9//3//f/9//3/+f/1//L/8f/z//L/8f/v/+3/6//u/+//6f/o/+r/5v/m/+f/6P/m
/+H/4P/f/9z/3P/e/+D/4v/i/+L/5P/k/+H/4//j/+H/3f/f/9//3v/d/93/3f/d/97/
4v/h/+H/3v/d/9z/3P/a/9j/2v/a/9v/3//g/9j/1P/S/83/yv/M/8z/0//h/+v/9P8D
ABkAKwA4AFMAcgB+AHUAaABOADsAOQA4ADgAOQA1ADUANgAtABsACAD5//H/6P/c/9X/
1f/T/9P/1f/V/9T/1v/Y/9r/3P/e/+L/3//f/+D/4P/d/9z/3P/b/9n/2f/a/9v/3f/c
/9z/3v/e/9//3//e/9//4P/g/+H/4P/e/9z/2//d/+D/4v/i/+D/4v/i/+H/4//m/+b/
5P/k/+X/5f/l/+P/5P/l/+X/6P/p/+v/7f/r/+r/6f/p/+n/6f/p/+r/7//w//H/8v/0
//X/8v/x//X/9//4//n/9v/2//f/+f/7/wAAAgAEAAcABwAHAAgADAAOAA4ADwARABEA
EgAUABIAEwATABMAFAAWABYAFAAUABYAFgAUABAADwAOAAsADQAOAAwACwAJAAYABAAC
AAEAAQACAAMA/v/8//z/+//4//j/+P/3//f/9//3//f/+f/5//j/+P/2//b/9f/1//n/
+v/6//n/9//2//T/8//3//X/9//4//X/9v/1//H/8v/z//T/9//6//r/+v/7//f/9f/z
//L/9P/1//X/9v/0//X/9f/3//r/+f/5//r/+v/4//X/8//3//f/9v/2//r/+v/4//j/
9//3//b/9v/3//f/+P/4//v/+f/6//3//P/6//n/+P/1//n//f/6//j/+P/4//j/9//8
//3//v/+/wAAAAD/////BAAEAAQAAgAEAAQABAAEAAsADAANAA8ADwAPAA8ADwAPAA8A
DwALAAcABAADAAUABAADAAEA/P/5//v/+//4//j/+//4//X/9f/1//L/7v/u/+7/7P/s
/+z/7P/s/+r/6v/s/+z/6v/t/+7/7f/t/+//7//u/+v/6//r/+v/6//u/+z/6//t/+3/
7f/u/+z/6v/s/+z/5f/l/+z/7v/o/+L/4//i/9z/2v/f/+f/7f/2/wcAGwApAEAAWwBw
AIQAkwCWAIgAZQBHAEAASgBPAEcAQQBCAEEAMQAYAA0ADQAAAO7/6//t/+X/3//h/+H/
4P/o/+b/4v/s//D/7v/s/+v/6//q/+r/6v/r/+v/6//r/+z/7f/r/+r/6v/s/+z/7f/t
/+z/7v/u/+3/7f/w//D/8P/x//H/8v/y//D/8P/y//L/8f/w//L/8f/u/+3/7f/s/+v/
7v/w//L/8//z//P/9P/1//T/9P/0//X/9v/3//j/+v/8//z//P/8//z//f/6//n//v8B
AAMABQACAAIAAwAFAAkADgAQABIAEQARABEAEgAUABYAFgAXABkAGQAaABwAHAAdAB0A
HQAgACIAIgAgABwAHgAeABwAGQAZABkAFwAYABgAFQATABEADgAMAAoACQAJAAoACwAK
AAgACAAHAAUABAADAAEAAQABAAEAAQAAAP///f/8//3//v/+/////v/+//3/+//7//z/
/P/9////+//7//r/+P/6//r/9//5//n/+f/7//3//P/7//v/+f/5//n/+v/7//v/+v/6
//j/+f/5//v//P/7//v//P8AAAAA/////wAA///9//z/AAAAAP7//v/9//3//P/8//3/
/f/+//7//P/5//n/+//9//z//P/8//j/9//2//f/9P/0//X/9v/3//j/+f/6//T/+v/7
//n/9v/3//j/+f/6//b/+v/6//r/+//+/////////wQABAAEAAMABAADAAIABAALAAwA
DQANAA0ADQANAAsACwALAAsACAAFAAMAAwACAAAA/v/7//v/+f/8//3/9//2//j/9P/x
//H/8f/u/+3/7v/v/+7/6//q/+n/6P/q/+r/7P/s/+n/6//r/+n/5v/n/+b/5P/m/+f/
6P/p/+b/6P/l/+P/5f/l/+X/5v/m/+T/5v/m/+H/4f/m/+b/4P/e/9v/2P/Y/9b/0//f
//f/BgARACEANQBOAGkAgACMAIUAbABUAEUAPwA+AD4AOQAzADMANAArAB8AEAD///f/
8P/g/9P/1f/V/9X/1//V/9L/2v/g/+D/4v/e/9r/2//d/+D/4v/i/+L/4//j/9//3//g
/+H/4v/i/+P/5v/l/+X/5P/i/+L/4v/h/+H/4v/i/+L/4//h/+L/4v/g/+L/5P/k/+P/
4f/k/+T/4v/j/+X/5v/n/+X/5v/n/+f/5f/l/+b/5//m/+b/5v/n/+f/5//n/+j/7P/s
/+z/7P/v//H/7//v//P/9f/2//f/9//4//r//f/+/wIAAwAEAAMAAwADAAQABgAIAAgA
CQALAAsADAAOABAAEQARABEADwAQAA8ADAAMAA4ADgAMAAwADQAOAA0ACwAKAAYAAwAE
AAIAAQAAAP7//f/9//3/+P/2//b/9f/2//b/9v/1//H/7//t/+v/7v/v/+//8P/v/+7/
7P/r/+7/7v/t/+v/7P/u/+//8f/w/+v/6v/o/+v/7v/v/+3/7P/r/+r/6//p/+j/5//n
/+j/6f/q/+z/7P/r/+n/6P/q/+v/6//t/+v/6f/o/+j/7P/s/+v/6//r/+v/6v/q/+r/
6v/o/+j/6//r/+r/6v/n/+f/6P/o/+r/5//n/+n/6//q/+r/6v/o/+f/5v/n/+T/5P/l
/+b/5P/k/+T/5P/i/+L/5f/l/+P/5f/n/+X/4P/m/+r/5P/l/+v/7P/u/+7/7P/q/+j/
6v/s/+3/8P/x//P/9P/1//P/9P/0//L/9P/2//f/9//3//j/+P/3//D/7f/p/+b/5P/l
/+b/5//Y/9P/5P/s/+f/5P/h/97/3f/c/9v/2v/X/9b/1f/U/9T/1P/U/9T/1P/U/9T/
1P/U/9T/1P/U/9P/0v/R/9D/0P/Q/9D/0P/R/9L/0//U/9P/0v/R/9D/0v/S/9L/0v/Q
/87/zP/K/8b/xP/C/8D/xP/I/8z/0P/d/+j/8//+/xUALABDAFoAUwBOAEkARAA7ADQA
LQAmAA==
         </WaveFormData>
      </LeadData>
      <LeadData>
         <LeadByteCountTotal>10000</LeadByteCountTotal>
         <LeadTimeOffset>0</LeadTimeOffset>
         <LeadSampleCountTotal>5000</LeadSampleCountTotal>
         <LeadAmplitudeUnitsPerBit>4.88</LeadAmplitudeUnitsPerBit>
         <LeadAmplitudeUnits>��V</LeadAmplitudeUnits>
         <LeadHighLimit>2147483647</LeadHighLimit>
         <LeadLowLimit>268435456</LeadLowLimit>
         <LeadID>V1</LeadID>
         <LeadOffsetFirstSample>0</LeadOffsetFirstSample>
         <FirstSampleBaseline>0</FirstSampleBaseline>
         <LeadSampleSize>2</LeadSampleSize>
         <LeadOff>FALSE</LeadOff>
         <BaselineSway>FALSE</BaselineSway>
         <ExcessiveACNoise>FALSE</ExcessiveACNoise>
         <MuscleNoise>FALSE</MuscleNoise>
         <LeadDataCRC32>2330085475</LeadDataCRC32>
         <WaveFormData>
BgAGAAYABgAIAAgACAAIAAgACAAIAAgACgAKAAoACgAKAAoACgAKAAwADAAMAAwADAAM
AAwADAAKAAoACgAKAA0ADgAPABAADgAOAA4ADgAOAA4ADgAOABAAEAAQABAAEgASABIA
EgAUABQAFAAUABQAFAAUABQAFgAWABYAFgAZABoAGwAcABwAHAAcABwAHQAeAB8AIAAi
ACIAIgAiACAAIAAgACAAIAAgACAAIAAeAB4AHgAeACAAIAAgACAAHQAcABsAGgAZABgA
FwAWABUAFAATABIAEQAQAA8ADgANAAwACwAKAAkACAAHAAYABAAEAAQABAACAAIAAgAC
AAIAAgACAAIAAgACAAIAAgACAAIAAgACAAAAAAAAAAAAAgACAAIAAgAAAAAAAAAAAAIA
AgACAAIAAgACAAIAAgACAAIAAgACAAQABAAEAAQAAgACAAIAAgAEAAQABAAEAAIAAgAC
AAIABAAEAAQABAAEAAQABAAEAAIAAgACAAIAAgACAAIAAgACAAIAAgACAAIAAgACAAIA
AgACAAIAAgABAAAA///+/wAAAAAAAAAA/v/+//7//v8AAAAAAAAAAAEAAQACAAIAAgAD
AAQABAAEAAcABwAHAAcABwAIAAgACwALAAoACQAJAAgABgAEAAAAAAAAAP3//P/8//v/
+v/5//n/+P/4//j/+P/4//r/+//8//3//f/7//3//v/+//7//v/+//7//f/9//3//f//
//////////7//v///////f/9//3//f///////v/+//////////////8AAAAA/v/8//3/
/v/+//7/AAACAAAAAgAJABQAHAAdABcAEgAIAPz/8//s/93/x/+u/53/jv96/2b/YP9l
/2z/bv9s/2P/XP9W/1b/XP9u/4P/lf+m/7T/v//J/9T/3f/h/+b/6//z//f/+P/8////
AQACAAMABAAEAAUABgAGAAcABwAIAAgACAAIAAkACwAMAAwADAAJAAoACQAIAAsACwAL
AAsACQAJAAkACQALAAsACwALAA0ADgAOAA0ACwALAAsACwAMAAwADQANAA0ADQANAA0A
DgAOAA4ADwARABEAEgATABEAEwATABMAEgASABMAEwAUABUAFQAVABcAGAAZABkAGgAa
ABsAGwAbABwAHAAcABwAHAAcABwAHAAbABsAGwAbABoAGgAbABsAGwAaABgAFgAWABYA
FgAVABMAEwATABIAEAAPAA8ADAALAAoACQAKAAoACgAIAAUABAACAAAAAAABAAIAAwAD
AAIAAgACAAAAAAABAAEAAAAAAAAAAAACAAIAAgAAAP7/////////AQABAAEAAQAAAAAA
AAAAAAAAAQABAAEAAQABAAEAAQACAAIAAgADAAEAAAAAAAEAAwACAAIAAgADAAMAAwAD
AAUABAAEAAQABAAEAAQABAACAAIAAQABAAMAAwADAAMAAwABAAMAAwABAAAAAAAAAAAA
AAAAAAAAAgACAAEAAQD///////////////8CAAQAAgAAAAAAAAAAAAEAAQACAAIAAgAD
AAQABAAEAAcABwAHAAkACQAKAAoACQAJAAgABwAHAAYABAACAAAAAAAAAP3//P/8//v/
+v/7//v/+v/6//j/+P/4//r/+//8//3//f/7//3//v/+//7//v/+//7/AQABAAEAAQD/
/////////wAAAAABAAEA/////////////////v/+/wAAAQACAAMAAgACAAEA/v8AAAEA
AgACAAIAAgAAAAAAAgAHABAAGgAdABkAFAAMAAAA9f/u/+X/1f++/6v/nv+K/3b/cP9x
/3T/ev96/3P/bP9m/2T/av92/4P/k/+m/7T/v//H/9L/3f/j/+b/6//x//f//P8AAAEA
AQAGAAkACQAIAAgACAAKAAsACwAMAAwADAAMAA0ADAAMAAsACgAKAAwADAAMAAsACwAL
AAsADQANAA0ADQALAAsACwALAA0ADgAOAA0ACwALAAsACwAMAAwADQANAA8ADwAPAA8A
DgAOAA4ADwAOAA0ADQANAA4AEQASABMAEAAQABEAEQAUABUAFQAVABUAFgAXABcAGAAY
ABkAGQAZABoAGgAaABgAGAAYABgAGgAZABkAGQAZABgAGAAZABcAFwAWABQAFQAWABcA
GAAWABMAEgARAA8ADgAOAA8ADgANAAwACwAKAAoACgAIAAYABgAFAAQAAQABAAEAAQD/
//7//v/+//3//v8AAAEA/v/+//7//v8AAAAAAAD+//7///////////////////8AAAAA
AAAAAP7////////////////////+//7//v///wEAAAAAAAEAAQAAAAAAAAD/////////
/wEAAAAAAAAA/v/+//7//v8AAAAA/////////////////v/7//z/+//8//z//f/+//7/
/v/+//7//f/8//r/+f/6//v//P/9//3//f/+//7//P/8//z//P/9//3//v/+//z//f/+
//7//v8BAAEAAQABAAEAAgACAAUABQAEAAMAAwACAAAA/v/8//z//P/5//j/+P/3//b/
9f/1//T/9P/0//T/9P/2//X/9v/3//f/9//5//r/+v/6//r/+v/6//r/+f/4//f/+f/5
//n/+f/2//b/9//3//n/+f/5//n/+f/5//j/+P/3//f/9//3//n/+v/6//j/+v/7//z/
/P/6//r/+v/4//z/AQAIAAwAEQAXABIACAD8//P/6v/h/9H/tv+d/5D/fv9q/2L/Y/9m
/2r/av9j/1r/VP9W/1j/ZP97/43/nv+s/7X/vf/I/9H/1//i/+f/6f/t//T/+v/7//v/
/v8BAAAAAAABAAIAAAABAAEAAgAEAAQABAAFAAcACAAIAAgABAAGAAYABgAHAAcABwAH
AAcABwAHAAcABwAHAAcABwAJAAoACgAJAAcABwAHAAcACgAKAAsACwAJAAkACQAJAAwA
DAAMAA0ADAALAAsACwANAA8ADwAPABAAEAARABEAEAARABEAEQAVABYAFwAXABYAFgAX
ABcAFwAYABgAGAAaABoAGgAaABgAFwAXABcAFwAWABYAFwAXABcAFgAUABQAFAAUABQA
FQATABMAEwAOAAwACwALAAwACwAKAAkABgAGAAYABAAEAAQAAwACAP/////////////+
//7//v/8//z//f/9//z//P/8//z//P/8//z/+v/7//3//v////z/+//6//n//P/8//z/
/P/+//////////3//f/9//3//v/+//7////9//z//P/9//7//v///wAAAQABAAEAAQD/
//7//v/+/wAAAAAAAAAA/v/+//3//f////////////3/+//9//3//f/8//z//P/+//7/
/v/+//z//P/7//v/+//7//v/+//7//3//P/6//r/+v/6//r/+v/9//3//v/+//z//f/+
//7///8DAAQABQADAAMABAAEAAcABwAGAAUABQAEAAIAAAD8//z//P/5//r/+v/5//j/
9//3//b/9v/1//T/8//0//b/+P/6//v/9//5//r/+v/6//r/+v/6//v/+//7//v/+//7
//v/+//7//z//v////z/+//6//n//P/9//3//v/+//3//P/7//v//P/8//r/+v/7//z/
/P/8//z//P/+/wIABwAOABYAGQAXABIACgD+//H/5v/b/8v/tP+f/5D/fP9m/1r/W/9i
/2r/Zv9d/1j/VP9Q/1b/Zv95/43/nv+o/7P/v//I/9P/2//i/+f/6//t//T//v////3/
/v///wIAAgADAAQABAAFAAUABgAGAAYABgAHAAUABgAGAAYABgAIAAgACAAHAAcABwAH
AAkACQAJAAkACQAJAAkACQAJAAoACgAJAAsACwALAAsACgAKAAsACwANAA0ADQANAAsA
CgAJAAkACwANABAAEwASABMAEgARABEAEgAUABUAFAAVABUAFQAXABgAGQAZABwAHAAd
AB0AGwAcABwAHAAdAB4AHwAgAB4AHQAdAB0AHQAcABwAHQAfAB8AHgAcABsAGgAZABgA
FwAVABUAFQAUABIAEQARAA4ADQAMAAsACgAKAAoACAAIAAgABwAGAAMAAwADAAMAAwAC
AAIAAgAAAAAAAQABAAIAAgACAAIAAgACAAIAAAAAAAEAAQABAAEAAQABAAEAAAAAAAAA
AAABAAMABAAFAAMAAwADAAMABAAEAAQABQAFAAQABAAFAAcABgAGAAYABwAHAAcABwAF
AAQABAAEAAYABgAGAAYACAAIAAcABwAFAAUABQAFAAcABQAHAAcABQAEAAQABAAEAAQA
BAAEAAYABgAFAAUABQAFAAUABQAFAAUABgAGAAgABQADAAYABgAGAAYABgAGAAUABQAG
AAYABwAJAAsADAAKAA0ADQANAAsACwAMAAwADQANAAwACwANAAwACgAIAAYABgAGAAMA
AgACAAEAAAD9//3//P/8//z//P/8//7/AQACAAMAAwABAAMABAAEAAYABgAGAAYABQAF
AAUABQAFAAUABQAFAAYABgAHAAcABQAFAAUABQAHAAcABgAGAAUABQAFAAUABwAIAAgA
BgAGAAcACAAIAAYABgAIAAgACgAPABYAHgAhACEAHgAUAAgA/f/y/+f/0f+0/5//lP+E
/3D/Zv9p/27/bv9q/2X/XP9W/1T/Xv9u/4H/kf+k/7j/v//H/9L/3f/j/+b/7f/3//3/
/v8AAAcACQAGAAcABgAGAAcACAAJAAsADAAOAAwADAAMAA0ADgAQABEAEgAPABAADwAO
AA8ADwAPAA8AEQARABEAEQARABEAEQARABMAFAAUABMAEwATABMAEwAUABQAFQAVABMA
EwATABMAFgAWABYAFwAXABcAGAAZABcAGQAZABkAGQAaABwAHQAgACEAIQAhACIAIgAi
ACEAJAAkACUAJQAlACYAJgAmACYAJgAmACYAJgAlACUAJQAlACQAJAAlACcAJwAmACQA
IgAiACIAIgAgAB0AHAAbABoAGAAXABcAFgAVABQAEwAQABAAEAAOAAwADAALAAoACQAJ
AAkACQAHAAYABgAGAAIAAgADAAMABAAEAAQABAAEAAQABAACAAIAAwADAAMABQAFAAUA
BQAEAAQABAAEAAUABwAIAAkACAAHAAYABQAGAAYABgAHAAkACAAIAAkACAAGAAUABAAG
AAcACAAJAAgABgAFAAQABgAGAAYABgAGAAYABQAFAAMAAwADAAMABQADAAUABQADAAIA
AgACAAQABAAEAAQABAAEAAMAAwABAAEAAQABAAEAAQACAAIABAADAAEAAAACAAIAAgAC
AAMAAwAEAAQAAgADAAQABAAGAAkACQAJAAcABwAIAAgACwALAAoACQAJAAgABgAEAAAA
AAAAAP3//P/8//v/+v/5//n/+P/4//j/+P/4//r//P/+/wAAAQD+///////+/wAAAAAA
AAAA//////////8BAAEAAQABAAAAAAABAAEA//////////8BAAEAAAAAAAEAAQABAAEA
AQACAAIAAAD+////AAAAAAAAAAAAAAAABgAPABgAHgAhABsAFgAMAAAA8//o/9v/x/+s
/5v/jv92/2T/ZP9r/2z/bv9q/2P/XP9W/1b/Xv90/4f/mf+q/7b/wf/L/9L/2//j/+r/
8f/3//n//v8EAAUABQAEAAUACAAIAAkACgAIAAkACQAKAAoACgAKAAsADAAOAA8AEAAN
AA4ADQAMAAsACwALAAsADAANAA4ADwANAA0ADQANAA0ADgAOAA0ADQANAA0ADQAMAAwA
DQANAA8ADwAPAA8ADgAOAA4ADwARABEAEgATABMAFQAVABUAFAAUABUAFQAYABkAGQAZ
ABkAGgAbABsAHAAcAB0AHQAbABwAHAAcAB4AHgAeAB4AIAAfAB8AHwAdABwAHAAdAB8A
HwAeABwAGgAaABoAGgAZABcAFwAXABQAEgARABEAEAAPAA4ADQAMAAwADAAKAAoACgAJ
AAgABQAFAAUABQAFAAQABAAEAAIAAgADAAMAAwAEAAUABgAEAAQABAACAAQABQAFAAUA
BQAFAAUABQAEAAQABAAEAAYABwAHAAcABQAFAAUABQAGAAYABgAHAAkACAAIAAkABwAG
AAYABgAHAAcABwAHAAcABgAGAAYABgAGAAYABgAGAAYABQAFAAUABQAFAAUABwAFAAcA
BwAFAAQABAAEAAIAAgACAAIAAwAEAAQABQAFAAMAAwAFAAYABgAGAAYABgAFAAUABgAG
AAYABwAIAAgACgANAA0ADQANAA0ADgAOAA8ADwAOAA0ADAAKAAcABAACAAIAAgD//wAA
AAD///7//f/9//z//P/+//7//v8AAAAAAAAAAP///v8BAAMABAAEAAQABAAEAAMAAwAD
AAMABQAFAAUABQACAAIAAwADAAUABQAFAAUAAwADAAIAAgADAAMAAwADAAUABgAGAAQA
AgADAAQABAAGAAQABAAGAAoADQASABoAIQAhABwAFgAMAAMA/P/x/+H/yv+z/6T/mP+C
/3b/ef+A/4L/gP97/3T/bv9q/2z/eP+H/5X/pv+4/8H/yf/S/9v/4f/q//H/9f/5//7/
AAABAAUACgAJAAoACgALAAwACgALAAsADAAOAA4ADgAPAA0ADgAOAA4ADAAOAA4ADgAP
AA8ADwAPAA8ADwAPAA8AEAARABIAEwASABIAEQAPAA8ADwAPAA8AEgASABMAEwARABEA
EQARABIAEgASABMAEQARABIAEwATABUAFQAVABUAFgAYABkAGQAZABgAFwAaABwAHgAf
AB4AHgAfAB8AHQAeAB4AHgAgACAAIAAgAB4AHQAdAB0AHwAeAB4AHwAdAB0AHAAaABsA
HAAdAB4AHQAbABsAGwAYABYAFQAVABQAEwASABEAEAAQABAADgAKAAoACQAIAAoACwAM
AA0ADAAKAAkACAAIAAgACQAJAAgACAAIAAgABgAGAAYABAAEAAUABQAFAAUABQAFAAUA
BgAGAAYABgAEAAUABQAFAAUABQAFAAUACAAIAAgACQAHAAYABgAHAAkACAAIAAgABwAH
AAcABwAHAAYABgAGAAgACAAIAAgABgAGAAUABQAHAAcABwAHAAUAAwAFAAUABQAEAAQA
BAAGAAYABgAGAAQABAADAAMABQAFAAUABQAFAAEABAAEAAQABAAEAAUABQAGAAYACAAJ
AAoACgAJAAsACgAJAAsACwAMAAwADAALAAkABwAIAAgABwAGAAIAAgACAP///v/+//3/
/P/9//3//P/8//z//P/8//7///8AAAEAAQD//wEAAgACAAAAAAAAAAAAAwADAAMAAwAB
AAEAAQABAAIAAgADAAMAAwADAAMAAwABAAEAAAAAAAMAAwADAAMAAgACAAEA/v8AAAEA
AgACAAYABAAAAAIABgALABIAHAAfABcAEAAKAP7/9f/u/+H/zf+2/6X/mP+G/3L/av9v
/3T/dP90/3H/av9i/2D/Zv94/4n/mf+q/7b/v//L/9b/3f/l/+r/7f/x//X/+v/8/wEA
BQAEAAUABQAEAAQABAAFAAcACAAKAAoACgAKAAsACgAKAAkACAAHAAoACwAMAAwACwAK
AAkACQAJAAkACQALAAsACwALAAkACgAKAAkACwALAAsACwAMAAwADQANAA0ADQANAA0A
DAAMAAwADQANAA0ADgAPAA8AEQARABEAEgASABMAEwAUABUAFQAVABcAGAAZABkAGAAY
ABkAGQAZABoAGgAaABoAGgAaABoAGgAZABkAGQAbABoAGgAbABsAGwAaABgAGAAYABgA
GAAVABMAEwATABIAEAAPAA8ADgANAAwACwAKAAoACgAIAAYABgAFAAQAAwADAAMAAwAD
AAIAAgACAAAAAAABAAEAAAAAAAAAAAAAAAAAAAD+//7/////////AQABAAEAAQABAAAA
///+/wAAAQABAAEAAwADAAMAAwADAAIAAQABAAMAAgACAAMAAwACAAIAAgABAAEAAQAB
AAIAAgADAAQAAgACAAIAAgACAAIAAQABAAEAAQABAAEA///9//////8BAAAAAAAAAP7/
/v/+//7///8AAAAAAQD///////////3//f/+//7//v/9//3//v8CAP7//v/+//7//v8B
AAEAAgACAAIAAwAEAAQABAAHAAcABwAHAAcACAAIAAkACQAIAAcABwAGAAQAAgAAAAAA
AAD9//7//v/9//z/+f/5//j/+P/2//b/9v/4//r//P/+////+//9//7//v8AAAAAAAAA
AP///////////f/9//3//f/+//7///////////////////////7//v/9//3//f/9//3/
/v/+//z//v///wAAAAD+//7/AAACAAQACQAUABoAGwAZABIABgD6//P/6P/Z/8P/rP+b
/47/fP9m/2D/Zf9o/2z/bP9l/1r/WP9a/2D/cP+D/5X/pP+w/7n/xf/S/93/4f/m/+3/
8//3//j//P8DAAcABAADAAQABAAFAAYABgAHAAcACAAIAAgACAAJAAkACgAKAAoACAAK
AAoACgALAAsACwALAAsACwALAAsACwALAAsACwALAAwADAALAAsACwALAAsACgAKAAsA
CwAMAA0ADgAPAA4ADgAOAA8ADwAPABAAEQARABMAEwATABQAFAAVABUAFgAXABcAFwAZ
ABoAGwAbAB4AHgAfAB8AHQAeAB4AHgAeAB4AHgAeAB4AHQAdAB0AGwAaABoAGwAdAB0A
HAAaABoAGgAaABoAFwAVABUAFQASABAADwAPAA4ADQAMAAsADAAMAAwACgAGAAYABQAE
AAUABQAFAAUABQAEAAQABAAAAAAAAQABAAAAAAAAAAAAAQACAAMAAgAAAAEAAQABAAEA
AQABAAEAAQAAAP///v///wEAAgADAAEAAQABAAEAAgACAAIAAwAFAAQABAAFAAUABAAE
AAQABQAFAAUABQAFAAQABAAEAAIAAgACAAIABAAEAAMAAwADAAMAAwADAAUAAwAFAAUA
BAACAAEAAAAAAAAAAAAAAAIAAgABAAEAAQABAAEAAQABAAEAAgACAAAAAAAAAAAAAQAB
AAIAAgAEAAUABgAGAAUABwAGAAUABgAHAAkACgAKAAkABwAFAAMAAgAAAP7//f/+////
/f/6//r/+f/4//f/9//2//b/+P/4//j/+v/5//r/+//7//n/+//8//z//P/8//z//P/9
//3//f/9//3//f/9//3//P/8//3//f/9//3//f/9//3//f/8//z////////////9//7/
/v/8//z//f/+//7//v/+/wAAAgAEAAkADgAUABkAGwASAAgA+v/x/+j/1//B/6r/mf+M
/3b/Yv9e/2P/Zv9m/17/Vf9O/07/VP9g/27/e/+N/6T/sv+3/8P/1P/b/+H/6P/r/+//
9//6//j///8DAAIAAQAEAAQABQAGAAYABwAHAAgACAAIAAgACQAHAAgACAAIAAgACgAK
AAoACQAJAAkACQALAAsACwALAAsACwALAAsACwAMAAwACwANAA0ADQANAAwADAANAA0A
CwALAAsACwAOAA4ADgAPAA8ADwAQABEAEQATABMAEwASABIAEwATABYAFwAXABcAGQAa
ABsAGwAcABwAHQAdABwAHAAbABoAGwAcAB0AHgAcABsAGwAbAB0AHAAcAB0AGwAbABoA
GAAaABoAGgAaABkAFwAXABcAEgAQAA8ADwAOAA0ADAALAAoACgAKAAgABAAEAAMAAgAD
AAMAAwADAAEAAAAAAAAA//8AAAIAAwAAAAAAAAAAAAAAAAAAAP7//P/9//3//f/9//3/
/f/9/wAAAAAAAAAA/v////////8BAAEAAQABAAIAAgACAAMAAQAAAAAAAQACAAIAAwAE
AAQAAwACAAEAAwACAAIAAgACAAIAAgACAAIAAgABAAEAAQABAAEAAQD///3//////wEA
AAAAAAAAAAAAAAAAAAAAAAAA/////////////////////wAAAAAAAP////8AAAAAAAD+
//7//v/+/wEAAQACAAIAAgADAAQABAAEAAcABwAHAAkACQAKAAoACQAJAAgABwAHAAYA
BAACAAIAAgACAP///P/8//v/+v/5//n/+P/4//j/+P/4//r//f/+///////7//3//v/+
//7//v/+//7/AQABAAEAAQD///////////7//v//////AQABAAEAAQD//////v/+/wEA
AQABAAEA//8AAAAA/v/+////AAAAAAAAAgACAAIABgANABYAHAAdABUADgAGAPz/9f/s
/9v/w/+q/5n/jv96/2j/Zv9r/3L/cP9s/2n/YP9Y/1r/Zv94/4f/mf+q/7b/v//N/9b/
2//h/+r/7//z//f//P8CAAMAAQACAAMAAgACAAMABAAFAAcACAAKAAgACAAIAAkABwAI
AAgACAAIAAoACgAKAAkACQAJAAkACQAJAAkACQALAAsACwALAAkACgAKAAkACwALAAsA
CwAKAAoACwALAAsACwALAAsADgAOAA4ADwAOAA0ADQANAA0ADwAPAA8AEAAQABEAEQAU
ABUAFQAVABYAFgAWABUAFgAWABcAFwAZABoAGgAaABgAGAAYABgAGAAXABcAFwAXABYA
FgAXABUAFQAUABIAEwAUABUAFgAUABEAEAAPAA4ADAALAAsACgAJAAgABwAGAAYABgAE
AAQABAADAAIA//////////8BAAAAAAAAAPz//P/9//3//v/+//7//v/8//z//P/6//r/
+//7//v//P/9//7////+//7//v/+//z//f/9//3////////////+//7//v///////v/+
////AQAAAAAAAAABAAEAAQABAP///v/+//7//v/+//7//v8AAAAA//////3//f/9//3/
/f/7//3//f////7//v/+/wAAAAAAAAAA///+//z/+//////////8//7//v/+//7//f/9
//7//v/+////AAAAAAAAAwADAAMAAwADAAQABAADAAMAAgABAAMAAgAAAP7//P/8//z/
+f/2//b/9f/0//X/9f/0//T/9P/0//T/9v/3//j/+f/5//n/+//8//z/+v/6//r/+v/7
//v/+//7//3//f/9//3//P/8//3//f/7//v/+//7//v/+//6//r//f/9//3//f/7//z/
/P/6//z//f/+//7//P/4//r//P8AAAMACAAQABUAFQASAAwAAgD1/+7/6f/Z/8b/r/+c
/47/fv9s/2n/cv96/3r/df9u/2j/YP9e/2b/df+F/5T/qv+3/73/yP/R/9X/3P/h/+X/
6//y//T/9//9//7//f/+//7///8AAAAAAQABAAIAAAAAAAAAAQADAAQABAAEAAAAAgAC
AAIAAQABAAEAAQACAAMABAAFAAUABQAFAAUAAwAEAAQAAwADAAMAAwADAAIAAgADAAMA
BAAFAAYABwAHAAYABQAFAAUABQAGAAcABQAHAAcABwAGAAYABwAHAAoACwALAAsACwAM
AA0ADQAOAA4ADwAPABEAEgASABIADwAOAA0ADAANAA0ADgAPAA0ADAAMAA0ADQANAAwA
CgAKAAoACgAKAAsACQAJAAkACAAGAAUABQAEAAMAAgABAAIAAgACAAAA/v/+//3//P/7
//v/+//7//v/+v/6//r/+P/4//n/+f/6//r/+v/6//n/+P/3//T/9v/3//f/9//3//f/
9//3//j/+P/4//j/9v/3//f/9//5//n/+f/5//z//P/8//3/+//6//r/+//5//j/+P/4
//v/+//7//v/+f/4//j/+P/4//j/+P/4//r/+v/5//n/9//3//f/9//3//X/9//3//f/
9v/2//b/9v/2//b/9v/4//j/9//3//b/9f/0//P/9P/1//f/+P/4//f/9//4//T/9P/1
//X/9P/0//T/9P/0//f/9//4//j/+P/5//r/+v/8//////////3//f/+//7/AQABAAAA
///+//z/+f/2//b/9v/2//P/8P/w/+//7v/v/+//7v/u/+7/7v/u//D/8f/y//P/8//x
//P/9P/0//T/9P/0//T/9f/1//X/9f/3//f/9//3//X/9P/0//P/9f/1//X/9f/3//f/
9v/2//X/9f/1//X/9f/2//b/9P/0//X/9v/2//T/9P/2//j//P8DAAwAEAAPAAsAAgD4
//D/5//e/8//t/+e/4//hP9y/2T/YP9n/2z/av9i/13/WP9U/1T/Xv9u/4P/k/+g/6z/
t/+//8r/0//b/+D/5f/p/+v/8P/2//f/+f/8//n/+//8//7/AAD//////v/+//7//v/+
//////8AAAAAAAAAAAIAAgACAAEAAQABAAEAAQABAAEAAQADAAMAAwADAAEAAgACAAEA
//////////8CAAIAAwADAAMAAwADAAMABAAEAAQABQAHAAcACAAJAAcACQAJAAkACAAI
AAkACQAKAAsACwALAA8AEAARABEAEAAQABEAEQARABIAEgASABQAFAAUABQAEwARABAA
DwAQABAAEQATABIAEQAPAAwADgAOAA4ADgAPAA0ADQANAAgABgAFAAUABAADAAIAAQAA
AAAAAAD+//z//P/7//r/+f/5//n/+f/5//j/+P/4//f/+P/6//v/9//2//X/9P/2//b/
9v/0//b/9//3//f/9v/1//T/8//2//b/9v/2//b/9//3//f/9//3//f/9//4//j/+P/5
//f/9v/2//f/+f/4//j/+P/5//n/+f/5//v/+v/6//r/+P/4//j/+P/4//j/9//3//f/
9//3//f/9//1//f/9//3//b/9v/2//b/9v/2//b/9v/2//X/9f/3//f/9//3//f/9//4
//j/9v/1//X/9v/0//T/9f/1//P/8//1//X/9f/2//b/9v/2//f/9//3//j/+f/5//f/
+P/5//v//f/8//z/+//6//z//P/8//z/+f/2//T/8v/y//D/8P/x/+//8P/w//D/7v/t
/+z/6//p/+n/8f/2//X/9P/z//L/8v/y//L/8v/y//L/8v/y//L/8v/y//L/8v/y//L/
8v/y//L/8v/y//L/8v/y//L/8v/y//L/8v/y//L/8v/y//L/8v/y//L/8v/y//L/8v/0
//T/9P/0//v/AAAFAAoABAAAAPz/+P/q/97/0v/G/7L/oP+O/3z/cf9o/1//Vv9T/1L/
Uf9Q/w==
         </WaveFormData>
      </LeadData>
      <LeadData>
         <LeadByteCountTotal>10000</LeadByteCountTotal>
         <LeadTimeOffset>0</LeadTimeOffset>
         <LeadSampleCountTotal>5000</LeadSampleCountTotal>
         <LeadAmplitudeUnitsPerBit>4.88</LeadAmplitudeUnitsPerBit>
         <LeadAmplitudeUnits>��V</LeadAmplitudeUnits>
         <LeadHighLimit>2147483647</LeadHighLimit>
         <LeadLowLimit>268435456</LeadLowLimit>
         <LeadID>V2</LeadID>
         <LeadOffsetFirstSample>0</LeadOffsetFirstSample>
         <FirstSampleBaseline>0</FirstSampleBaseline>
         <LeadSampleSize>2</LeadSampleSize>
         <LeadOff>FALSE</LeadOff>
         <BaselineSway>FALSE</BaselineSway>
         <ExcessiveACNoise>FALSE</ExcessiveACNoise>
         <MuscleNoise>FALSE</MuscleNoise>
         <LeadDataCRC32>3277102559</LeadDataCRC32>
         <WaveFormData>
8v/y//L/8v/z//T/9f/2//j/+P/4//j/+v/6//r/+v/4//j/+P/4//n/+v/7//z//v/+
//7//v/+//7//v/+/wEAAgADAAQABgAGAAYABgAHAAgACQAKAAwADAAMAAwADgAQABIA
FAAWABgAGgAcACAAIgAkACYAKQAsAC8AMgA2ADoAPgBCAEgATABQAFQAWwBgAGUAagBv
AHQAeQB+AIMAhgCJAIwAjwCQAJEAkgCSAJIAkgCSAJAAkACQAJAAjACIAIQAgAB6AHQA
bgBoAGEAWgBTAEwAQwA8ADUALgAnACIAHQAYABMADgAJAAQAAAD+//z/+v/5//j/9//2
//P/8v/x//D/8P/w//D/8P/u/+7/7v/u/+z/7P/s/+z/7v/u/+7/7v/t/+z/6//q/+r/
6v/q/+r/6P/o/+j/6P/q/+r/6v/q/+j/6P/o/+j/6v/q/+r/6v/s/+z/7P/s/+z/7P/s
/+z/7v/u/+7/7v/v//D/8f/y//L/8v/y//L/8v/y//L/8v/0//T/9P/0//T/9P/0//T/
9v/2//b/9v/1//T/8//y//L/8v/y//L/8P/w//D/8P/y//L/8v/y//L/8v/y//L/8f/x
//H/8f/z//X/9f/1//X/9v/2//b/9//3//j/+P/3//b/8//y//D/7//v/+7/8P/y//T/
9P/0//T/8v/x/+//7//v/+//7v/t/+3/7P/q/+r/6v/q/+z/7P/s/+v/6f/p/+j/6P/o
/+j/6P/o/+f/5//n/+f/5f/l/+X/5f/m/+b/5//o/+b/5//n/+f/6f/p/+n/6f/o/+j/
6f/p/+n/6//t/+//8v/6/wUAEAAbAC0ATgBwAJAArgDJAOIA9QD/AAIB9wDOAIMALQDY
/3b/C//F/rb+wv7V/uz+BP8j/0L/WP9s/3//jf+a/6f/sv+6/8L/yP/Q/9X/2v/e/+T/
6f/r/+r/7v/v//D/8f/y//T/9f/1//P/8//z//T/9v/3//n/+v/5//j/+P/3//n/+f/5
//r//P/8//z//P/6//v//f/9//////8AAAAAAAACAAIAAgADAAUABgAHAAgACgALAAwA
DQAPABAAEQAWABcAGQAcABwAHwAhACMAJAAoACsAMAAyADcAOgA+AEMASABOAFEAVwBb
AGEAZgBpAG8AcwB4AH4AgQCEAIcAhwCJAIoAigCLAIsAiwCLAIsAigCIAIUAggB/AHwA
dwBxAGoAZQBfAFsAUwBMAEUAPQA1AC4AJgAkAB4AGgAVAA4ACAAFAAIAAAD+//v/+v/4
//f/9f/z//D/8P/v/+3/7v/t/+z/7P/s/+z/6//q/+j/6f/p/+n/6f/p/+r/6//q/+f/
5v/l/+f/5//n/+b/5v/m/+b/5v/k/+T/5P/k/+X/5f/l/+b/5v/n/+f/6P/q/+r/6f/p
/+3/7f/t/+3/7P/t/+3/7f/s/+z/7f/t/+//8P/x//L/8P/w//H/8f/x//H/7//x//H/
8f/w//D/8//z//H/8f/v/+//7//v/+3/7//v/+//8P/u/+7/7v/u/+7/7v/u/+7/7//v
/+//7//t/+//7//v//H/8v/y//L/8//z//T/9P/z//L/7//u/+7/7f/t/+z/6v/s/+7/
7v/w//D/7v/t/+3/7f/t/+3/7P/r/+v/6v/o/+j/6P/o/+b/5v/m/+X/5f/l/+T/5P/k
/+T/5P/k/+P/4//j/+P/4//j/+P/4//j/+L/4v/i/+T/5f/l/+X/4//j/+P/4//m/+b/
5//n/+n/6f/n/+f/6v/y//3/CgAXACcARABoAIYAoAC5ANIA6QDxAPIA6QDIAIUANQDi
/4T/G//N/rT+vv7P/uT+AP8b/zT/TP9k/3f/h/+Q/5//rP+0/7r/wv/K/9H/2P/c/+D/
5f/p/+z/7f/t/+3/7f/u//D/8f/x//P/8//z//T/9P/z//P/8v/z//T/9v/3//X/9f/1
//b/+P/4//j/+P/2//f/+f/5//v/+//8//z//P/+//7//v/9////AAABAAIABAAFAAYA
CQALAAwADQAPAA8AEAASABUAGQAcAB8AIQAkACYAKgAsADEANAA4AD0AQgBIAEsATQBR
AFcAXABhAGcAawBwAHIAdQB4AHsAfwCBAIIAggCFAIUAhQCFAIMAggCAAH0AfAB5AHYA
cQBrAGQAXwBZAFQATQBHAEEAOAAxACsAJAAeABgAFAAPAAwABgADAAAA/P/6//f/9v/y
//H/7//t/+7/7v/t/+v/6v/p/+j/6P/q/+r/6f/o/+b/5//n/+f/5v/l/+X/5f/n/+X/
5f/l/+P/4//j/+L/5P/k/+T/5P/i/+L/4v/i/+X/5f/l/+b/5P/l/+X/5v/m/+b/5f/l
/+n/6f/p/+n/6v/r/+v/6//s/+z/7f/t/+7/7v/u/+7/7P/s/+3/7f/v/+//7f/v/+//
7//u/+7/7f/t/+v/6//t/+3/7f/t/+3/6//r/+z/6v/q/+r/6v/q/+r/6v/q/+v/6//r
/+v/7f/v/+//7//v//D/8P/w//H/8f/y//L/8f/w/+3/7P/s/+v/6//q/+r/7P/u/+7/
7P/s/+r/6f/p/+n/6f/p/+j/5//n/+b/5v/m/+b/5v/m/+b/5v/l/+P/4//i/+L/4v/i
/+L/4v/h/+H/4f/h/+H/4f/h/+H/4f/g/+D/4P/g/+H/4f/h/+P/4//j/+P/5P/k/+X/
5f/j/+P/4//j/+r/9P/7/wIADQAnAEQAZACEAKAAuQDUAOkA8wD0APEA1ACVAEMA8v+S
/yX/0f6y/rb+x/7g/vb+E/82/07/ZP95/4X/kP+d/6r/tP+6/8D/yP/P/9T/3P/i/+X/
5//q/+z/7f/u/+//7//w//D/7//x//H/8f/y//X/9f/2//b/9P/0//X/9f/3//f/9//4
//j/+P/4//j/+P/5//v/+//9//3//v/+//z//v/+//7/AQADAAQABQAEAAYABwAIAAsA
DQAOAA8AEAARABMAFgAYABsAHQAfACQAKAArADAAMAA1ADgAPABBAEYATABPAFMAVwBd
AGIAZwBtAHEAdgB6AH0AgACDAIMAhQCGAIYAiQCJAIkAiQCLAIoAiACFAIAAfQB6AHUA
cABqAGYAYQBZAFEASgBDADwANQAvACgAIgAcABgAEwAOAAgABQACAP7//P/5//j/9P/z
//H/7//u/+7/7f/r/+v/6//r/+z/6//q/+j/5v/o/+n/6f/p/+f/5f/k/+P/5v/l/+b/
5//l/+X/5f/k/+L/4v/i/+L/5P/k/+T/5P/j/+P/4//k/+T/5f/l/+b/6P/o/+f/5//n
/+f/5//n/+r/6//r/+v/7P/s/+3/7f/u/+7/7v/u/+7/7v/v/+//7//v/+3/7//x//H/
8P/w//D/7//s/+v/7f/t/+3/7f/v/+//7//r/+r/7P/s/+z/7P/u/+7/7v/u/+3/7f/t
/+3/7f/v/+//7//v//D/8P/w//H/8f/y//L/8f/w/+3/7P/s/+v/6//q/+r/7P/u/+7/
8P/w/+7/7f/s/+v/6v/p/+n/6f/q/+r/5v/m/+b/5v/m/+b/5v/l/+X/5f/k/+T/5P/k
/+T/5P/j/+P/4//j/+H/4f/h/+H/4v/i/+P/5P/i/+P/4//j/+P/4//j/+P/5P/k/+X/
5f/l/+X/5f/n/+z/8v/9/wgAEwAjAD4AYACEAKAAtQDOAOcA9wD8APkA3ACZAEUA8P+W
/yv/0f6w/rj+yf7e/vj+F/8y/0z/ZP93/4X/kv+f/6r/tP+8/8L/yP/N/9b/4P/k/+X/
5//m/+r/6//s/+3/8P/y//P/8//x//H/8f/y//H/8f/y//L/9P/0//X/9f/3//f/9//4
//r/+v/6//r/+P/5//v/+//9//3//v/+/wAAAgACAAIAAgADAAMAAwAGAAgACQAKAAkA
CwAMAA0AEQATABYAGgAaAB0AHwAhACQAKAArADAAMAA1ADgAPABDAEgATgBRAFUAWQBf
AGQAaQBvAHMAeAB8AH8AggCFAIcAiQCKAIoAjQCNAI0AjQCNAIwAigCHAIIAfwB8AHcA
cwBsAGcAYQBdAFUATgBHAD4ANwAxACoAJQAeABkAEwAQAAoABwAEAP7//P/5//j/9v/1
//P/8f/u/+7/7f/r/+z/6//q/+r/7P/s/+v/6v/o/+n/6f/p/+j/5//n/+f/5f/j/+P/
4//k/+X/5v/m/+b/5v/m/+b/5P/k/+T/5P/n/+f/5//o/+j/6f/p/+r/7P/s/+v/6//r
/+v/6//r/+7/7//v/+//8P/w//H/8f/w//D/8P/w//L/8v/z//P/8//z//H/8//z//P/
8v/y//P/8//x//H/8f/x//H/8f/x//H/8f/x//L/8P/v/+//8P/u/+7/7v/u/+7/7v/u
/+7/8f/x//H/8f/x//P/8//z//P/9P/0//T/8//z//T/9P/1//T/8f/w//D/7//v/+7/
8P/y//T/9P/y//L/8P/v/+//7//v/+//8P/v/+//7v/q/+r/6v/q/+z/7P/s/+v/6//r
/+r/6v/q/+r/6v/q/+n/6f/p/+n/6f/p/+n/6f/p/+j/6P/o/+j/6f/p/+n/6f/p/+n/
6f/s/+z/7f/t/+v/6f/r/+3/8v/6/wEACgAVACsATABuAI4AqgDDAN4A9wADAQgBAwHk
AKEASQDy/5D/If/P/rj+wv7T/ur+BP8h/zz/VP9s/4H/jf+W/6X/sP+4/77/xv/S/9v/
3P/g/+j/6//t/+7/8P/x//L/8//0//b/9//3//X/9f/1//b/+P/5//v//P/7//r/+v/5
//v/+//7//z//v/+//7//v/+////AQABAAEAAQACAAIABAAGAAYABgAHAAkACgALAAwA
DgAPABAADwARABIAEwAYABkAGwAeACAAIwAlACcAKAAsAC8ANAA4AD0AQABEAEcATABS
AFUAWwBfAGUAagBtAHMAdwB8AH4AgQCEAIcAigCNAI8AkACPAI8AjwCPAJEAkACOAIsA
iACFAIIAfQB1AG4AaQBjAF8AVwBQAEkAQgA7ADUALgApACIAHQAXABIADAAJAAYAAAD+
//v/+v/6//n/9//1//P/8v/w/+3/7f/t/+3/7v/u/+7/7f/s/+z/7f/t/+3/6v/p/+n/
6f/p/+f/5//n/+n/6f/p/+j/6P/o/+j/6P/o/+j/6P/o/+v/6//r/+z/6v/r/+v/7P/v
//D/8P/x//D/7//u/+3/8f/z//T/9f/0//T/9f/1//b/9v/2//b/+P/4//n/+f/3//f/
9f/3//n/+f/4//j/+f/5//f/9//2//X/9P/z//X/9f/1//X/9v/0//P/8v/y//L/8v/y
//T/9P/0//T/8//z//P/8//1//f/9//3//X/9v/2//b/9//3//j/+P/5//j/9f/0//L/
8f/x//D/8v/0//b/9v/2//b/9P/z//H/8f/x//H/8v/x//H/8P/s/+z/7P/s/+z/7P/s
/+v/6//r/+r/6v/q/+r/6v/q/+v/6//r/+v/6f/p/+n/6f/r/+r/6v/q/+r/6//r/+v/
6//r/+v/6//q/+r/6//r/+v/6f/p/+v/8v/+/wUAEAAhADcAWAB8AJoAtADLAOYA9wAB
AQIB9QDCAHMAHwDI/1z/9f69/rj+yP7d/vL+DP8r/0b/XP9w/4P/kf+e/6f/sP+6/8L/
yv/S/9f/3v/k/+j/6f/r/+z/8P/x//L/8//y//T/9f/1//P/8//z//T/9v/3//n/+v/5
//j/+P/3//f/9//3//j//P/8//z//P/6//v//f/9//3//f/+//7//v8AAAAAAAABAAMA
BAAFAAYACAAJAAoACwANAA4ADwAQABEAEwAWABkAHQAgACMAJAAoACsAMAAyADcAOgA+
AEEARgBMAE8AVQBZAF8AZABnAG0AcQB2AHgAewB+AIEAgwCFAIYAhgCHAIcAhwCHAIcA
hgCEAIEAfAB5AHYAcQBrAGQAXwBZAFEASQBCADsANQAvACoAJAAeABgAFAAPAAwABgAD
AAAA/P/6//f/9v/y//H/7//t/+7/7v/t/+v/7P/r/+r/6v/p/+j/5v/k/+b/5//n/+f/
5P/j/+P/4//l/+P/4//j/+P/4//j/+L/4v/i/+L/4v/k/+T/5P/k/+f/5//n/+j/5v/n
/+f/6P/o/+j/5//n/+v/6//r/+v/7P/t/+3/7f/w//D/8f/x//D/8P/w//D/8P/w//H/
8f/v/+//7f/v/+3/7f/s/+z/7v/v/+7/7//t/+3/6//r/+r/7P/s/+z/7P/s/+z/7P/s
/+v/6//r/+v/6//t/+3/7f/t/+7/7v/u//H/8f/y//L/8P/u/+r/6P/o/+f/5//m/+f/
6v/t/+7/7P/s/+r/6f/p/+n/6f/p/+b/5f/l/+T/5P/k/+T/5P/k/+T/5P/j/+P/4//i
/+L/4v/i/+L/4v/f/9//3//f/+H/4f/h/+H/3//e/97/3v/e/9//3//f/+H/4f/h/+H/
4v/i/+P/4//j/+H/4f/l/+r/8P/3/wIAEQAhADwAXgB+AJoAtQDKAN8A5wDmAOMAyACL
ADsA7v+W/y3/0/60/rj+x/7e/vT+D/8u/0b/XP9z/4H/jP+Z/6T/rP+0/8D/yP/P/9T/
1v/c/+H/5f/m/+r/6//s/+3/7P/u/+//7//x//H/8f/y//H/8f/y//L/8v/y//P/8//z
//P/8//0//b/9v/2//b/9v/3//n/+f/5//n/+v/6//j/+v/6//r//f///wAAAQAAAAIA
AwAEAAYACQALAA0ADwAPABAAEgAWABkAGwAdACAAJAAnACwALQAxADMANgA9AEIASABL
AE8AUwBZAF4AXwBlAGkAbgB0AHcAegB9AH0AfwCAAIAAgwCDAIMAgwCBAIAAfgB7AHoA
dwB0AG8AawBkAF8AWQBRAEkAQgA7ADYALwApACIAHgAYABQADwAIAAIA///8//r/+P/1
//T/8v/x/+//7f/s/+z/6//p/+r/6f/o/+j/5//m/+T/4v/k/+X/5f/l/+T/4//j/+P/
4//h/+H/4f/f/9//3//e/+D/4P/g/+D/4v/i/+L/4v/j/+P/4//k/+T/5f/l/+b/6P/o
/+f/5//p/+n/6f/p/+z/7f/t/+3/7v/u/+//7//u/+7/7v/u/+7/7v/v/+//7f/t/+v/
7f/v/+//7v/u/+3/7f/r/+v/7f/t/+3/7f/r/+n/7P/r/+r/6f/o/+r/6v/q/+r/7f/t
/+3/7f/r/+3/7f/t/+//8P/w//D/8P/v/+//7v/v/+7/6//q/+r/6f/p/+j/5v/o/+r/
6v/s/+z/6v/p/+f/5//n/+f/6P/n/+f/5v/k/+T/5P/k/+L/4v/i/+H/4v/j/+P/5P/j
/+L/4f/g/+H/4f/h/+H/4f/h/+H/4f/h/+D/4P/g/+D/4f/h/+H/3//f/9//3//i/+L/
4//j/+X/5f/j/+X/7P/y//3/DAAZACsASgBwAI4AqAC/ANQA4wDrAOwA4QC2AGsAFwDG
/2L/+f69/rb+wv7T/uj+Av8h/zz/Uv9o/3n/if+W/6P/rv+2/7z/wv/K/9H/2P/c/+L/
5//n/+r/6//r/+v/6//u//D/8f/x//P/8//z//T/9P/z//P/8v/z//T/9v/3//X/9f/1
//b/+P/4//j/+P/4//n/+//7//v/+//8//z//P/+//7//v///wEAAgADAAQABgAHAAgA
CQALAAwADQAQABEAEwAWABgAGwAdAB8AIgAmACkALgAwADUAOAA8AEEARgBMAE8AUQBV
AFsAYABkAGsAcAB2AHkAewB9AH8AgwCFAIYAhgCHAIcAhwCHAIUAhACCAH8AfgB7AHgA
cwBrAGQAXwBZAFMASwBEAD0ANgAvACkAIgAeABgAFAAPAAwABgADAAAA/P/6//f/9v/0
//P/8f/v/+7/7v/t/+v/6v/p/+j/6P/m/+b/5f/k/+b/5//n/+f/5v/l/+X/5f/j/+H/
4f/h/+P/4//j/+L/4//k/+X/5v/l/+T/4//i/+X/5f/l/+b/5v/n/+f/6P/o/+j/5//n
/+v/6//r/+v/6//r/+r/6f/s/+z/7f/t/+7/7v/u/+7/7P/s/+3/7f/v/+//7f/v/+3/
7f/s/+z/7f/t/+v/6//t/+3/7f/t/+v/6//r/+v/7P/s/+v/6//t/+r/6P/o/+j/6P/p
/+r/6//s/+v/6//r/+v/6//t/+3/7f/v//D/8P/w/+//7//w//D/7//u/+v/6v/q/+n/
6f/o/+r/7P/u/+7/8P/w/+7/7f/s/+v/6v/p/+r/6f/p/+j/5v/m/+b/5v/o/+j/6P/n
/+f/5//m/+b/5f/k/+P/4v/j/+P/4//j/+P/4//j/+P/4//i/+L/4v/i/+P/4//j/+P/
4//j/+P/5P/k/+X/5f/l/+X/5//p/+7/9P8BAAwAGQAvAFAAcgCQAKwAwwDaAO0A9wD6
APEAyAB7ACMA0P9s/wP/w/62/sL+0/7s/gj/Jf8+/1b/av95/4n/mv+l/67/tv+8/8T/
zv/T/9b/3P/k/+n/6f/q/+z/7f/u/+//7v/w//H/8f/x//H/8f/y//X/9f/2//b/9v/2
//f/9//3//f/9//4//r/+v/6//r/+P/5//v/+//9//3//v/+//7/AAAAAAAA//8BAAIA
AwAGAAgACQAKAAkACwAMAA0AEAARABMAFgAaAB0AHwAhACYAKgAtADIAMgA3ADoAPgBD
AEgATgBRAFcAWwBhAGYAaQBvAHMAeAB8AH8AggCFAIcAiQCKAIoAiQCJAIkAiQCJAIgA
hgCDAIIAfwB8AHcAcQBqAGUAXwBXAE8ASABBADwANQAvACgAJAAeABoAFQAOAAgABQAC
AP7//P/5//j/+P/3//X/8//w//D/7//t/+z/6//q/+r/7P/s/+v/6v/o/+n/6f/p/+j/
5//n/+f/5//l/+X/5f/n/+f/5//m/+T/5P/k/+T/5v/m/+b/5v/n/+f/5//o/+j/6f/p
/+r/7P/s/+v/6//r/+v/6//r/+z/7f/t/+3/7v/u/+//7//w//D/8P/w//L/8v/z//P/
8//z//H/8//x//H/8P/w//P/8//x//H/8f/x//H/8f/x//H/8f/w/+7/7v/u/+7/7v/u
/+7/7v/w//H/8v/z//L/8//y//H/8//0//T/9P/1//X/9v/2//T/8v/u/+z/7f/t/+7/
7v/s/+7/8P/w//D/8P/u/+3/7f/t/+3/7f/s/+v/6//q/+j/6P/o/+j/5v/m/+b/5f/n
/+f/5v/m/+b/5v/m/+b/5f/l/+X/5f/l/+X/5f/l/+X/5P/k/+T/5v/n/+f/5//l/+X/
5f/l/+b/5v/n/+f/6f/p/+n/6//w//b//f8IABkALwBMAG4AkACsAMMA3ADxAP8ABgH9
ANIAhwAxANz/ev8L/7/+sP7A/tP+7P4K/yX/OP9Q/27/gf+J/5j/qf+y/7j/wP/G/8z/
1//a/9z/4v/n/+n/6v/u/+//8P/x//L/9P/1//X/9f/1//X/9v/3//f/+P/4//j/+P/5
//n/9//3//f/+P/6//r/+v/6//z//f///////f/9//7//v8AAAIAAgACAAMABQAGAAcA
BgAIAAkACgANAA8AEAARABYAFwAZABwAHgAhACMAJQAmACoALQAyADQAOQA8AEAARwBM
AFIAVQBbAF8AZQBqAGsAcQB1AHoAgACDAIYAiQCJAIsAjACMAI4AjwCQAJEAkACOAIsA
hwCGAIMAgAB7AHUAbgBpAGMAXABTAEsAQwA8ADUALwAoACQAHgAaABUAEAAKAAcABAAA
AP7/+//6//b/9f/z//H/8v/y//H/7//u/+3/7P/s/+z/7P/r/+r/6P/p/+n/6f/o/+f/
5//n/+j/5//o/+n/5//n/+f/5v/k/+T/5P/k/+b/5v/m/+b/5f/l/+X/5v/o/+n/6f/q
/+r/6v/p/+n/6//r/+v/6//s/+3/7f/t/+7/7v/v/+//8P/w//D/8P/w//D/8f/x//P/
8//x//P/8//z//L/8v/z//P/8f/x//H/8f/x//H/8f/x//H/8f/w//D/7//v/+//8P/u
/+7/7v/u//D/8P/w//D/8f/x//H/8f/v//H/8f/x//L/9P/1//b/9v/1//X/9P/z//L/
7//u//D/7//v/+7/7P/u//D/8P/w//D/7v/t/+3/7f/t/+3/7v/t/+3/7P/q/+r/6v/q
/+n/6P/n/+X/5//n/+b/5v/m/+b/5v/m/+f/5//n/+f/5f/l/+X/5f/l/+T/5P/k/+b/
5//n/+f/5f/l/+X/5f/m/+b/5//n/+f/6//r/+v/8v/8/wUAEAAfADUAVgB6AJoAtADL
AOQA8wD5APoA6wC2AGMAEQC4/07/6/65/rr+yv7d/vT+EP8r/0T/Xv9y/4H/j/+g/6n/
sv+6/8D/yP/O/9P/2v/k/+j/5//r/+z/7f/t/+3/7f/w//L/8//z//P/8//z//T/8//z
//T/9P/1//b/+P/5//f/9//3//j/+v/6//r/+v/6//v//f/9//v/+//8//z//f8AAAEA
AgACAAMAAwADAAYACAAJAAoACwANAA4ADwAQABEAEwAWABgAGwAdAB8AJAAoACsAMAAy
ADcAOgA+AEMASABOAFEAVQBZAF8AZABnAG0AcQB2AHgAewB+AIEAhQCHAIgAiACHAIcA
hwCHAIYAhACBAH0AfAB5AHYAcQBrAGQAXwBZAFEASQBCADsANgAvACkAIgAeABgAFAAP
AAwABgADAAAA+v/4//X/9P/y//H/7//t/+7/7v/t/+v/6v/p/+j/6P/o/+j/5//m/+X/
5f/k/+P/5P/j/+P/4//j/+H/4f/h/+H/4f/h/+D/4v/i/+L/4v/g/+D/4P/g/+H/4f/h
/+L/5P/l/+X/5v/m/+b/5f/l/+n/6f/p/+n/6v/r/+v/6//q/+r/6//r/+7/7v/u/+7/
7P/s/+3/7f/v/+//7f/v/+//7//u/+7/7v/t/+r/6f/t/+//7f/o/+r/6v/q/+r/7P/s
/+z/7P/s/+v/6v/p/+n/6//r/+v/6//s/+z/7P/t/+3/7v/u/+//7v/r/+r/6P/n/+f/
5v/m/+j/6v/q/+r/6v/o/+f/5f/l/+X/5f/k/+P/4//i/+L/4v/i/+L/4P/g/+D/3//f
/9//3v/e/+D/4P/g/+D/3//f/9//3//d/93/3f/d/93/3P/c/9z/3P/d/93/3f/d/93/
3f/d/+D/4P/h/+H/4f/f/9//3//k/+z/9f/+/wsAGQAyAFIAdACOAKkAwADVAOUA5gDf
AMwAmQBJAPr/qP9F/+f+uP6y/sH+1P7q/gP/Hv84/1L/a/99/4j/lf+k/6r/sv+4/77/
x//O/9L/2P/f/+H/4v/i/+P/5P/l/+b/6P/p/+n/6//r/+v/7P/t/+3/7v/u/+7/7v/v
/+//7//v/+//8P/y//L/8v/y//D/8f/z//P/9f/1//b/9v/0//b/9v/2//f/+f/6//v/
/v8AAAEAAgABAAMABAAFAAYABwAJAAwAEAATABUAFwAZABwAHgAiACQAKQAsADAAMwA4
AD4AQQBHAEsAUQBWAFsAYQBlAGoAbQBvAHEAcwB3AHkAegB6AHsAewB7AHsAewB6AHgA
dQByAG8AbABnAGMAXABXAFEATQBFAD4ANwAwACkAIwAcABYAEAAMAAcABAD+//v/+P/0
//L/7//u/+7/7f/r/+n/6P/o/+f/5f/k/+P/4v/i/+D/4P/f/97/3v/f/9//3//e/93/
3f/d/93/2//b/9v/2//b/9v/2v/a/9r/2v/a/9z/3P/c/9z/2//b/9v/3P/a/9v/2//c
/+D/4P/f/9//3//f/9//3//g/+H/4f/h/+T/5P/l/+X/5v/m/+b/5v/k/+T/5f/l/+X/
5f/j/+X/5f/l/+T/5P/n/+f/5f/l/+P/4//j/+P/5f/l/+X/5f/k/+T/4//j/+H/4f/h
/+H/4P/g/+D/4P/g/+D/4P/g/+D/4f/h/+H/4f/j/+X/5f/l/+X/5v/m/+b/5//n/+j/
6P/l/+T/4f/g/+L/4f/h/+D/3v/g/+L/4v/k/+T/4v/h/+H/4f/h/+H/3v/d/93/3P/c
/9z/3P/c/9z/3P/c/9v/2f/Z/9j/2P/a/9r/2v/a/9n/2f/Z/9n/2f/Z/9n/2f/b/9r/
2v/a/9r/2//b/9v/2//b/9v/2//a/9r/2//b/9v/3f/f/+H/5v/w//v/BAATACsASgBs
AI4AqAC/ANYA5QDpAOgA2wCoAFcAAwCw/0z/5/61/rD+vP7R/uj+BP8h/z7/VP9m/3n/
h/+Q/5v/qP+y/7r/wP/G/8n/0P/W/9z/3//h/+D/5P/l/+b/5//m/+j/6f/p/+v/6//r
/+z/6//r/+z/7P/s/+z/7f/t/+//7//v//D/8P/w//D/8P/w//H/8//z//P/8//0//T/
9P/2//b/9v/5//v//P/9//z//v///wAAAwAFAAYABwAKAAsADQAQABIAFQAXABkAGgAe
ACEAJgAoAC0AMAA0ADsAQABGAEkATQBRAFcAXABdAGMAZwBsAHAAcwB2AHkAeQB7AHwA
fAB/AH8AfwB/AH0AfAB6AHcAdABxAG4AaQBkAF4AWgBVAE0ARQA+ADcALgAnACEAGgAY
ABIADgAJAAQA/v/7//j/9P/y/+//7v/q/+n/5//l/+b/5v/l/+P/4v/h/+D/4P/e/97/
3f/c/97/3//f/9//3P/b/9v/2//b/9n/2f/Z/9v/2//b/9r/2v/a/9r/2v/a/9r/2v/a
/9n/2f/Z/9r/2v/b/9v/3P/e/97/3f/d/9//3//f/9//4P/h/+H/4f/i/+L/4//j/+b/
5v/m/+b/5P/k/+X/5f/l/+X/4//l/+X/5f/k/+T/5//n/+X/5f/l/+X/5f/l/+P/4//j
/+P/4v/i/+H/4f/h/+H/4f/h/9//3//f/+D/4P/g/+H/4f/g/+D/3//e/+H/4v/i/+L/
4//j/+L/4v/j/+T/5f/m/+f/5//o/+j/5//l/+H/3//f/9//4P/h/+H/4v/j/+P/4v/h
/+D/3//b/9v/3//i/+H/4P/f/97/3f/c/9v/2v/a/9r/2v/a/9j/2P/Y/9j/2P/Y/9j/
2P/W/9b/1v/W/9T/1P/U/9T/1f/W/9f/2P/W/9b/1v/W/9j/2P/Y/9j/2P/Y/9j/2P/b
/9z/3f/e/+j/8P/4/wAAGgAyAEoAYgB9AJgAswDOANIA1ADWANgAkgBMAAYAwP9+/zz/
+v64/g==
         </WaveFormData>
      </LeadData>
      <LeadData>
         <LeadByteCountTotal>10000</LeadByteCountTotal>
         <LeadTimeOffset>0</LeadTimeOffset>
         <LeadSampleCountTotal>5000</LeadSampleCountTotal>
         <LeadAmplitudeUnitsPerBit>4.88</LeadAmplitudeUnitsPerBit>
         <LeadAmplitudeUnits>��V</LeadAmplitudeUnits>
         <LeadHighLimit>2147483647</LeadHighLimit>
         <LeadLowLimit>268435456</LeadLowLimit>
         <LeadID>V3</LeadID>
         <LeadOffsetFirstSample>0</LeadOffsetFirstSample>
         <FirstSampleBaseline>0</FirstSampleBaseline>
         <LeadSampleSize>2</LeadSampleSize>
         <LeadOff>FALSE</LeadOff>
         <BaselineSway>FALSE</BaselineSway>
         <ExcessiveACNoise>FALSE</ExcessiveACNoise>
         <MuscleNoise>FALSE</MuscleNoise>
         <LeadDataCRC32>1782622343</LeadDataCRC32>
         <WaveFormData>
6P/o/+j/6P/r/+z/7f/u/+7/7v/u/+7/7//w//H/8v/w//D/8P/w//H/8v/z//T/9v/2
//b/9v/0//T/9P/0//f/+P/5//r//P/8//z//P/+//7//v/+/wAAAAAAAAAAAwAEAAUA
BgAKAAwADgAQABIAFAAWABgAHAAeACAAIgAnACoALQAwADQAOAA8AEAARwBMAFEAVgBd
AGIAZwBsAHEAdAB3AHoAfgCAAIIAhACGAIYAhgCGAIQAhACEAIQAfwB8AHkAdgBxAGwA
ZwBiAFwAVgBQAEoAQwA8ADUALgAnACIAHQAYABIADgAKAAYAAgAAAP7//P/5//j/9//2
//X/9P/z//L/8P/w//D/8P/u/+7/7v/u/+7/7v/u/+7/7v/u/+7/7v/t/+z/6//q/+j/
6P/o/+j/5v/m/+b/5v/o/+j/6P/o/+b/5v/m/+b/5v/m/+b/5v/n/+j/6f/q/+j/6P/o
/+j/6v/q/+r/6v/r/+z/7f/u//D/8P/w//D/8v/y//L/8v/y//L/8v/y//L/8v/y//L/
9P/0//T/9P/z//L/8f/w//D/8P/w//D/7v/u/+7/7v/w//D/8P/w//L/8//z//P/8v/y
//L/8v/y//P/8//z//T/9P/1//X/+f/5//n/+f/3//b/9P/z//H/8f/x//D/8v/y//P/
8//0//T/8v/x//D/7//v/+//7P/s/+z/6v/p/+n/6f/o/+r/6v/p/+j/5//m/+b/5v/m
/+f/5//l/+P/4//j/+P/4f/h/+H/4f/i/+L/4//k/+L/4v/i/+L/4v/j/+P/4//j/+P/
5P/k/+T/5v/o/+b/6P/q//H/+P8DAB4ASAB5AKwA4AAPAT0BawGOAaoBtAGTAUAB1ABY
AM7/Sf/0/tr+4/7z/gf/Hf86/1L/YP9w/37/iv+V/6D/qf+v/7b/vf/E/8j/zv/S/9n/
3v/f/9//4f/i/+X/5//m/+f/6f/p/+f/5//n/+n/6//r/+3/7f/s/+v/6v/p/+r/6//s
/+//7//v/+//7//u/+//8P/w//L/8v/0//T/9P/1//X/9f/1//f/+P/5//j/+v/8//3/
/f/+//7/AAADAAUACQALAA0AEAARABMAFQAZABsAHwAiACUAKQAtADAANAA4AD4AQwBJ
AE4AUwBWAFsAYABlAGsAcABzAHYAeQB7AH4AgACBAIAAfwB+AH8AfgB+AH4AewB5AHQA
bwBrAGUAYQBbAFUATwBHAEAAOQAyACoAIwAeABkAFgASAAoABgADAP///v/8//n/9v/2
//P/8f/w/+7/7f/r/+n/5//o/+n/6v/o/+j/6P/n/+X/5f/l/+X/5v/m/+X/5f/k/+P/
4P/f/+H/4f/f/9//3//g/+D/3//d/93/3f/d/9v/2//c/93/3f/d/97/3//h/+H/4f/h
/+P/4//j/+P/5P/k/+T/5v/k/+b/5v/m/+j/6f/r/+z/6f/p/+r/6v/q/+r/6v/s/+z/
6//r/+z/7P/s/+v/6f/p/+n/6f/p/+f/6f/p/+n/6v/o/+j/6P/o/+r/6//r/+v/6v/q
/+r/6v/o/+n/6f/p/+v/7P/u/+//7//v/+//7//x//D/7v/t/+v/6//r/+r/6v/q/+v/
6//q/+r/6P/n/+b/5f/l/+X/5v/m/+b/5P/h/+H/4f/g/+D/4P/f/97/3//e/97/3v/c
/93/3f/b/93/3f/d/93/2//b/9v/2//Z/9j/2P/Y/9n/2v/b/9z/2v/b/9v/2//b/9v/
3P/c/97/3v/c/9z/3v/g/+f/7v/7/xQAOgBvAKYA1gAFATcBZQGKAaQBtAGfAVoB9AB4
AOj/Wf/y/s7+z/7d/vP+D/8q/z7/Uv9k/3L/fv+H/5L/n/+l/6r/sf+6/8D/yP/M/9P/
1v/b/93/3f/c/93/3f/g/+H/4//j/+P/4//j/+X/4//j/+X/5f/n/+f/5//n/+f/5//n
/+n/6f/p/+n/6f/p/+n/6f/o/+n/6v/t/+7/7P/t/+3/7f/v//H/8v/z//L/9P/2//f/
+f/6//r//P/8//3/AAABAAcACgALAA0ADQARABMAFwAcAB8AIwAnACwAMAA0ADoAPQBD
AEgATQBUAFkAXgBjAGUAagBtAHAAdQB3AHoAfAB+AH4AfgB+AHwAegB5AHgAdgB1AHEA
bQBnAGEAXQBXAFMATQBFAD4ANgAwACkAIwAbABUAEQAMAAYAAgD///v/+P/2//P/8P/w
/+3/6//q/+n/6f/o/+f/5P/k/+T/5P/k/+T/5P/j/+H/4f/h/+H/4P/g/9//3//h/+H/
3//f/93/3f/b/9v/2//c/9z/2//Z/9n/2f/Z/9r/2//d/9//3v/d/93/3f/b/9v/2//b
/97/3//g/+H/4P/g/+D/4v/k/+b/5v/m/+n/6f/q/+r/5//n/+j/6P/o/+j/6P/q/+r/
6f/p/+r/6P/o/+f/5f/m/+f/6P/p/+f/5//n/+j/5v/m/+b/5v/m/+f/5//n/+j/6P/o
/+j/6f/r/+z/7f/t/+z/7P/r/+//7//v/+//7//u/+z/6//r/+v/6//q/+r/6v/r/+v/
6v/q/+j/5//m/+X/5f/l/+T/5P/k/+L/4//j/+P/4v/i/+L/4f/g/9//3v/e/97/3v/f
/9//3f/d/93/3f/d/9v/2//b/9v/3f/c/9z/3P/c/9z/3P/c/9z/3f/d/93/3//f/+D/
4P/e/97/3v/c/+D/5v/p/+z/9/8UADwAawCiANYABQE3AWcBigGmAboBqwFsAQYBjgAA
AG3//v7S/tH+3/73/g//KP9E/1j/aP94/4D/if+U/6H/qf+u/7P/uv/E/8r/0v/X/9r/
3f/f/+D/4P/i/+P/4v/j/+X/5f/n/+f/5//p/+v/6//t/+3/6//r/+v/6//t/+3/7f/v
/+3/7f/t/+3/7v/v//D/8P/y//L/9P/0//L/8//z//P/9f/3//j/+f/4//r//P/9////
AAAAAAIAAgADAAYABwAJAAwADQAPABIAFwAaAB8AIQAjACYAKQAwADQAOAA+AEEARwBM
AFEAVgBbAGAAZQBrAHAAcwB2AHcAeQB8AH4AgACAAIAAgACCAIAAfwB+AHsAeQB0AG8A
bQBnAGMAXQBVAE8ARwBAADwANgAvACkAIQAbABcAEgAMAAgABQABAPz/+v/3//T/9P/x
/+//7v/t/+3/7P/r/+n/6v/r/+z/6P/o/+j/5//n/+f/5//n/+X/5P/i/+H/4v/j/+L/
4//h/+H/3//f/93/3v/e/93/3//f/9//3//d/93/3v/f/+H/4f/i/+P/4f/h/+H/4f/j
/+P/4//j/+T/5P/k/+b/5v/o/+j/6P/p/+n/6v/q/+n/6f/q/+r/6v/q/+r/7P/u/+3/
7f/u/+z/7P/r/+n/6f/p/+n/6f/t/+//7f/p/+j/6v/q/+r/6v/q/+v/6//r/+z/7P/s
/+z/7v/v/+//7//u/+7/7//v//P/8//z//P/8//y//D/7//u/+3/7P/q/+v/7P/u/+//
8P/w/+7/7f/q/+n/6f/p/+r/6v/q/+j/5f/l/+X/5P/k/+T/4//i/+H/4P/g/+D/4P/h
/+H/3//h/+H/4f/h/9//3//f/9//4f/g/+D/4P/e/97/3v/e/97/3//f/9//4f/h/+L/
4v/g/+D/4P/i/+L/5v/r//L/+/8SADYAZwCcAM4A+wApAVsBhAGmAboBqwFoAQABigAC
AHP/Bv/Y/tn+5/77/hP/MP9G/1r/bP96/4T/j/+Y/6H/q/+y/7n/vv/C/8z/2P/b/9r/
3f/f/+L/4v/k/+X/6P/p/+v/6//p/+n/6f/r/+n/6f/r/+v/7P/t/+7/7//v/+//7//x
//H/8f/x//H/8P/x//L/8v/y//L/9P/0//T/9f/1//X/9f/3//j/+f/6//z//v////3/
/v/+/wAABQAHAAsADQAOABAAEAARABUAGQAbAB8AIgAlACkALQAwADQAOAA+AEMASQBO
AFMAVgBbAGAAZQBrAHAAcwB2AHkAewB+AIAAggCCAIIAggCCAIAAfwB+AHkAdwByAG0A
agBlAGIAXQBZAFMASwBEADwANgAvACkAIwAdABkAFAAOAAoABwADAAAA/v/7//j/+P/1
//P/8v/v/+//7v/t/+z/7P/s/+z/7P/s/+z/6//r/+v/6//r/+r/6v/p/+n/5//n/+X/
5f/n/+f/5f/l/+P/5P/k/+P/4//j/+P/4//l/+X/5v/n/+X/5f/m/+f/5//n/+f/5//n
/+f/5//n/+r/6v/q/+z/7P/u/+7/7v/t/+3/7v/u/+7/7//x//L/8P/w//D/8v/y//H/
8f/y//D/8P/v/+3/7//v/+//7//v/+//7//v//H/7//v/+//7v/u/+7/7v/u/+7/7//v
/+//8P/w//D/8P/y//P/8//z//L/8v/z//P/9f/1//X/9f/3//b/9P/z//H/8f/x//D/
8f/y//T/9f/1//T/8f/v//D/7//v/+//8P/w//D/7v/s/+v/6v/o/+n/6v/q/+r/6f/o
/+j/6P/o/+n/6f/n/+f/5//n/+f/5//n/+f/5//n/+b/5v/m/+b/5v/m/+b/5v/n/+f/
5//p/+n/6v/q/+j/6P/o/+j/6v/u//H/9P///xoARABzAKQA1AADATUBYQGIAaYBuAGj
AVoB8AB2APD/Zf8G/+b+5/71/gv/I/88/1T/ZP92/4j/kP+X/6D/q/+x/7b/vf/K/9T/
1P/Y/9//4v/j/+X/5v/m/+j/6f/s/+3/7//v/+3/7f/t/+//8P/x//T/9f/z//P/8//z
//P/8//z//X/9v/3//j/+f/4//n/+v/6//r/+v/8//z/+v/7//v/+//9////AAABAAAA
AgAEAAUABQAGAAYACAALAA0AEQATABYAGAAYABkAGwAfACEAJQAqAC0AMQA1ADkAPAA/
AEQASQBPAFQAWQBcAGEAZgBrAG0AcgB1AHgAfQB/AIIAhACFAIQAgwCCAIQAggCBAIAA
fwB9AHgAcwBtAGcAYwBdAFgAUwBMAEYAQAA6ADMALQAnACEAHQAYABQAEAANAAkABAAC
AP///P/8//n/9//2//P/8//y//H/8P/w//D/8P/w//D/8P/v/+//7//v/+//7v/u/+3/
7f/r/+v/6f/p/+r/6//q/+v/6v/q/+n/5//n/+f/5//n/+j/6f/r/+3/7P/r/+v/6//u
/+//8P/x//D/7//u/+3/8f/y//P/9v/1//b/9f/0//X/9f/2//b/9//3//j/+P/2//b/
9v/4//r/+f/5//r/+v/6//n/9//2//X/9P/z//T/9f/2//f/+f/3//X/9P/0//T/9P/0
//b/9//3//f/9//2//X/9P/1//f/+P/5//j/+P/5//n/+//7//v/+//7//r/+P/3//X/
9f/1//T/9v/2//f/9//2//b/9P/z//T/8//z//P/8v/y//L/8P/u/+3/7P/q/+v/7P/s
/+z/6f/o/+j/6P/o/+n/6f/n/+f/5//n/+f/5//n/+f/5//p/+j/6P/o/+j/6P/o/+j/
5v/n/+f/5//l/+X/5v/m/+b/5v/k/+T/6P/u//P//P8NACgAUgCFALoA6AATAUEBbQGQ
AaoBrAF/ASYBuAA6AKz/Mf/u/uD+6/79/hH/Kf9C/1b/aP94/4T/kP+Z/6L/qf+x/7j/
wf/I/8z/1P/a/9//4P/h/+P/5P/k/+b/5//o/+n/6//r/+n/6f/p/+v/7P/t//D/8f/w
/+//7v/t/+3/7f/t/+//8f/x//H/8f/x//H/8f/w//L/8v/0//T/8v/z//P/8//z//X/
9v/3//j/+v/8//3//f/+//7/AAACAAMABgAHAAsADgAPABEAFQAZABsAHwAiACUAKQAt
ADAANAA4AD4AQwBJAE4AUwBWAFsAYABlAGcAbABvAHIAcwB1AHgAegB8AHwAfAB8AHwA
egB5AHgAcwBxAGwAZwBlAF8AWwBVAE0ARwA/ADgANAAuACcAIQAbABUAEQAMAAgABAAB
AP3/+v/4//X/8v/y/+//7f/s/+n/6f/o/+f/5f/m/+f/6P/k/+T/5P/j/+P/4//j/+P/
4P/g/9//3//f/9//3f/d/93/3f/b/9v/2//c/9z/2//b/9v/2//b/93/3f/e/9//3//f
/+D/4f/h/+H/4f/h/+P/4//j/+P/5v/m/+b/6P/o/+r/6v/q/+n/6f/q/+r/6f/p/+r/
6v/q/+r/6v/s/+r/6f/p/+r/7P/s/+v/6f/n/+f/5f/l/+b/6P/o/+j/6P/n/+f/5v/l
/+b/5v/m/+b/6P/p/+n/6f/o/+j/6f/p/+3/7f/t/+3/6//q/+j/5//l/+X/5f/k/+X/
5v/o/+n/6P/o/+b/5f/k/+P/4//j/+D/4P/g/97/3//f/9//3v/e/97/3f/c/9v/2v/a
/9r/2v/b/9v/2f/X/9f/1//X/9n/2f/Z/9n/1//W/9b/1v/Y/9j/2P/Y/9j/2f/Z/9n/
2f/Z/9r/2v/a/9j/2P/a/97/4P/j/+r/9f8KADAAYQCWAMwA+wApAVUBeAGUAaYBmwFe
AfwAjAAGAHP//v7O/s3+2f7t/gP/Hv82/0z/Xv9u/3r/g/+Q/5n/n/+o/7H/uP/A/8b/
yP/N/9L/1//X/9r/2v/c/93/3v/f/+H/4f/j/+P/4//l/+P/4//l/+X/5f/l/+X/5f/l
/+X/5f/n/+f/5//n/+f/6v/r/+z/7P/q/+r/7P/s/+z/7f/t/+3/7//x//L/8//y//T/
9v/3//n/+v/6//z//P/9/wAAAQAFAAgACQALAA8AEwAVABkAGgAdACEAJQAsADAANAA6
AD0AQwBIAE0AUABVAFoAXwBkAGoAbgByAHMAdQB4AHoAfAB8AHwAfAB6AHgAdwB2AHQA
cwBvAGsAZwBhAF0AVwBPAEkAQQA6ADIALAAlAB8AGQATAA8ACgACAP7/+//3//b/9P/x
/+7/7P/p/+f/5v/n/+f/5v/l/+T/5P/k/+T/4P/g/+D/3//f/9//3//f/9z/3P/b/9v/
3f/d/9v/2//b/9v/2f/Z/9f/2P/Y/9f/2P/Z/9r/2//b/9v/3P/d/93/3f/e/9//3//f
/9//3//h/+H/4f/h/+P/5P/l/+j/5//o/+f/5v/p/+n/6v/q/+n/6f/q/+r/6P/o/+j/
6v/q/+n/6f/q/+j/6P/n/+X/5//n/+f/5//n/+X/5v/k/+T/5P/k/+b/5//n/+f/6v/q
/+r/6v/o/+n/6f/p/+z/7P/t/+3/7v/t/+z/6//t/+z/6v/p/+n/6f/p/+j/6P/o/+n/
6f/q/+r/6P/n/+b/5f/l/+X/5P/k/+T/4v/h/+H/4f/g/97/3v/d/9z/3v/e/9//4P/f
/9//3v/b/9v/2//b/9v/3f/d/93/3f/b/9r/2v/a/9z/3P/c/9z/2v/b/9v/2//d/93/
3v/e/97/3v/c/97/4v/k/+v/9v8FAB4ASgCBALgA6gAZAUUBbwGSAa4BtgGVAUAB0ABS
AMD/Nf/i/tD+1/7n/v3+F/8y/0j/Wv9q/3j/hP+P/5r/o/+r/7D/t/++/8b/zP/Q/9f/
3P/b/9//3//e/9//3//j/+X/6P/p/+n/6f/p/+v/6v/p/+r/6f/r/+v/6//r/+n/6f/p
/+v/7f/t/+3/7f/s/+3/7v/u//D/8P/y//L/8v/z//P/8//z//X/9v/3//j/+v/8//3/
/f/+//7/AAAEAAUACAAJAAsADgAPABEAFQAZABsAHwAiACUAKQAtADQAOAA8AEIAQwBJ
AE4AUwBaAF8AZABpAGsAcABzAHYAeQB7AH4AgACAAIAAgACAAIAAfgB9AHwAeQB3AHIA
bQBpAGMAXwBZAFEASwBDADwANgAwACkAIwAdABcAEwAOAAoABgADAP///P/6//f/9P/0
//H/7//u/+3/7f/s/+v/6P/o/+j/6P/m/+b/5v/l/+f/5//n/+f/5v/m/+X/5f/k/+P/
4P/f/+H/4f/f/9//4f/i/+L/4f/f/9//3//f/9//3//g/+H/4f/h/+L/4//j/+P/4//j
/+f/5//n/+f/5v/m/+b/6P/o/+r/6v/q/+v/6//s/+z/6//r/+z/7P/s/+z/7P/u/+z/
6//r/+z/7v/u/+3/6//t/+3/7f/t/+v/6//r/+v/6//r/+v/6//t/+r/6P/o/+j/6P/q
/+v/6//r/+z/7P/s/+z/7P/t/+3/7f/u/+7/7//v//H/8f/x//H/8f/w/+7/7f/t/+3/
7f/s/+7/7v/v/+//8P/w/+7/7f/q/+n/6f/p/+j/6P/o/+b/5f/l/+X/5P/l/+b/5v/m
/+X/5P/k/+T/4//j/+L/3//h/+H/4f/h/+H/4f/h/+H/4f/g/+D/4P/g/+D/4P/g/97/
3//f/9//4f/h/+L/4v/i/+D/4v/k/+b/6P/t//b/BQAkAE4AgQC2AOoAFwFDAW8BlgGy
Ab4BnQFIAdYAWADI/0P/8P7a/t/+7/4H/yH/Ov9Q/2L/cP98/4j/lf+e/6X/rf+0/7v/
xP/K/87/1P/b/+D/4f/h/+T/5P/m/+f/5v/n/+n/6f/p/+n/6f/r/+v/6//t/+3/7f/t
/+3/7f/v/+//7//x//H/8f/x//H/8f/x//H/8P/y//L/9P/0//T/9f/1//X/9f/3//j/
+f/6//z//v//////AAAAAAIABAAFAAgACQANABAAEQATABcAGwAdACEAJAAnACsALwAy
ADYAOgBAAEUASwBQAFUAWgBfAGQAaQBrAHAAcwB2AHkAewB+AIAAgACAAIAAgACCAIAA
fwB+AHsAeQB0AG8AawBlAGEAWwBVAE8ARwBAADoANAAtACcAIwAdABkAFAAMAAgABQAB
AP7//P/5//b/9//1//T/9P/y//H/7//t/+z/7P/s/+z/6//s/+3/7f/r/+v/6//r/+r/
6v/p/+n/5//n/+X/5f/n/+f/5f/l/+P/5P/k/+P/4//j/+P/4//j/+P/5P/l/+X/5f/m
/+f/5//n/+f/5//p/+n/6f/p/+r/6v/q/+z/7P/u/+7/7v/t/+3/7v/u/+7/7//x//L/
8P/w//D/8v/w/+//7//w//H/8v/y//H/7//v/+//7//v//H/8f/w//D/8P/w//D/7//v
/+7/7f/x//L/8//0//P/8//y//H/9P/0//X/9f/3//f/9//3//b/9P/x/+//8P/x//L/
8v/w//D/8f/x//L/8v/w/+//8P/v/+//7//s/+z/7P/q/+n/6f/p/+j/6P/o/+f/5v/n
/+b/5v/m/+b/5//n/+X/4//j/+P/4//j/+P/4//j/+P/4v/i/+L/4//k/+X/5v/k/+X/
5f/l/+P/4//k/+T/5v/m/+b/5v/o/+r/7f/0/wUAIgBIAHcArgDeAA0BOwFnAZABsgG8
AZkBSAHYAF4A1P9N//T+3P7l/vX+Df8p/0L/UP9i/3r/hv+K/5f/pv+t/7P/uv+9/8T/
zv/U/9b/2//i/+P/5f/o/+j/6v/r/+z/7f/v/+//7//v/+//8f/v/+//8f/x//H/8f/x
//H/8f/x//H/8//z//P/8//z//T/9f/2//b/9v/2//j/+P/4//n/+f/5//v//f/+////
//8AAAEAAQADAAQABAAGAAoACwAOAA8AEwAWABcAGQAaAB0AHgAhACYAKQAtADEANgA6
AD4ARABHAE0AUgBXAFoAXwBkAGkAbwB0AHcAegB7AH0AgACCAIQAhACEAIQAggCAAH8A
fgB9AHsAdgBxAG0AZwBjAF0AVwBRAEkAQgA8ADYALwApACMAHQAZABQAEAAMAAkABQAE
AAIA///8//v/9//0//L/8v/z//P/8//u/+7/7v/u/+z/7P/s/+v/7f/t/+3/7f/q/+r/
6f/p/+v/6//p/+n/6f/p/+f/5//l/+b/5v/l/+X/5f/l/+X/4//j/+T/5f/n/+f/6P/p
/+f/5//n/+f/6f/p/+n/6f/q/+r/6v/s/+z/7v/u/+7/7//v//D/8P/v/+//8P/w//L/
8v/y//T/9P/z//P/9P/z//L/8P/t/+//7//v/+//8f/x//H/8f/v/+//7//v/+//7v/s
/+z/7P/s/+7/7//v/+//8P/w//D/8P/w//H/8f/x//T/9P/1//X/9f/1//X/9f/z//L/
8P/v//H/8f/x//D/7v/u/+//7//w//D/7v/t/+z/6//r/+v/7P/s/+z/6v/n/+f/5//m
/+T/5P/j/+L/4v/i/+P/5P/i/+P/4//h/+P/4//j/+P/4f/h/+H/4f/h/+D/4P/g/+L/
4v/i/+L/4P/h/+H/4f/h/+H/4v/i/+L/5P/k/+T/5v/q/+//+P8JACgAVACJAL4A7gAd
AUsBcwGUAawBrgF7AR4BrAAsAJz/I//i/tr+5/75/g3/J/8+/1L/ZP90/4D/jP+Z/6L/
p/+v/7T/u//C/8j/0P/Y/93/3v/f/+H/4P/g/+L/4//m/+f/6f/p/+n/6f/p/+v/6f/p
/+v/6//r/+v/6//r/+v/6//r/+3/7f/t/+3/7f/u/+//8P/w//D/8P/y//L/9P/1//X/
9f/z//X/9v/3//j/+v/8//3///8AAAAAAgACAAMABgAHAAkADAANAA8AEwAXABkAHQAi
ACUAKQAtADIANgA6AEAAQQBHAEwAUQBYAF0AYgBnAGkAbgBxAHQAdwB5AHwAfgB/AH4A
fQB8AHoAeAB3AHYAdQBzAG4AaQBjAF0AWQBTAE0ARwA/ADgAMgAsACUAHwAbABUAEQAM
AAYAAgD///v/9v/0//H/7v/w/+3/6//q/+n/6f/o/+f/5P/k/+T/5P/k/+T/5P/j/+L/
4f/g/9//4P/g/9//3//d/93/2//b/9v/2//Z/9n/2//c/9z/2//Z/9n/2f/Z/9n/2f/a
/9v/2//b/9z/3f/d/93/3f/d/9//3//f/9//4v/i/+L/5P/k/+b/5v/m/+f/5//o/+j/
5f/l/+b/5v/o/+j/6P/q/+r/6f/p/+r/6f/o/+b/4//p/+n/5//k/+T/5P/k/+T/5v/n
/+f/5//n/+b/5f/k/+b/5//n/+f/6P/o/+n/6f/p/+n/6f/p/+v/6v/o/+f/5f/l/+X/
5P/m/+b/5//n/+f/5v/j/+H/4P/f/9//3//e/97/3v/c/93/3f/d/9z/2//a/9j/1v/W
/9b/1//Y/9j/2f/Z/9f/1//X/9f/1//V/9X/1f/V/9X/1P/U/9T/1P/U/9T/1P/U/9X/
1f/V/9f/1//Y/9j/2P/W/9b/1v/a/97/4//o//P/BAAkAFMAigC+AO8AHQFLAXQBkgGk
AaEBcgEYAagAKACV/xb/1P7H/tP+5f75/hL/Kv9A/1L/aP94/4H/iv+X/53/pP+p/7D/
uP/C/8b/y//S/9X/1//Y/9j/2v/b/9r/2//d/93/3f/d/93/3//h/+H/4//j/+P/4//j
/+P/4f/h/+H/4//j/+P/4//j/+T/5f/m/+b/5v/m/+j/6P/o/+n/6f/p/+v/7f/u/+//
8P/y//T/9f/z//T/9P/2//j/+f/8//3/AwAGAAcACQAKAA0ADgARABYAGQAdACEAJAAo
ACwAMgA3AD0AQgBHAE4AUwBYAF0AXwBkAGcAagBuAHEAdQB4AHkAeAB3AHYAdwB2AHYA
dgBxAG8AagBlAGMAXQBZAFMATQBHAD8AOAAxACoAIgAbABcAEQANAAgAAgD+//v/9//y
//D/7f/q/+z/6f/n/+b/5f/l/+T/4//g/+D/4P/g/9z/3P/c/9v/2//b/9v/2//a/9r/
2f/Z/9n/2f/X/9f/1//X/9X/1f/V/9b/1v/V/9X/1f/V/9X/1f/V/9b/1//V/9X/1v/X
/9n/2f/Z/9n/2f/Z/9n/2f/b/9z/3f/g/+D/4v/i/+L/4//j/+T/5P/h/+H/4v/i/+L/
4v/i/+T/5P/j/+P/5P/m/+b/5f/j/+H/4f/h/+H/4f/h/+H/4f/j/+P/4//j/9//3v/g
/+H/3v/e/97/3v/e/97/3//f/9//4v/i/+L/4v/k/+X/5f/l/+T/5P/l/+X/6f/p/+n/
6f/n/+b/5P/j/+X/5f/l/+T/4v/i/+P/4//k/+T/4v/h/+L/4f/h/+H/3v/e/97/3P/d
/93/3f/c/9z/3P/b/9r/1//W/9b/1v/Y/9n/2f/X/9f/1//X/9f/1//X/9f/1//Z/9j/
2P/Y/9j/2P/Y/9j/1v/X/9f/1//Z/9n/2v/a/9j/2v/c/97/3v/i/+f/8v8DACQAUgCH
AMAA8AAdAU0BdwGWAbABsgGHASoBtgA0AKL/H//a/sz+1f7n/v/+G/82/0z/Xv9s/3r/
hP+N/5b/of+p/7D/tf+8/8L/yP/O/9P/1v/Z/9n/3P/c/97/3//e/9//4f/h/+P/4//j
/+X/4//j/+X/5f/l/+X/5f/l/+f/5//n/+n/5//n/+f/5//q/+v/7P/s/+r/6v/s/+z/
7P/t/+3/7f/v//H/8v/z//L/9P/2//f/+f/6//r//P/+////AgADAAcACgALAA0ADwAT
ABUAGQAcAB8AIwAnAC4AMgA2ADwAPwBFAEoATwBSAFcAXABhAGcAbABvAHIAdAB1AHcA
eAB6AHoAegB6AHoAeAB3AHYAcwBxAGwAZwBlAF8AWwBVAE0ARwA/ADgAMAAqACMAHQAY
ABMAEAAMAAYAAgD///v/9v/0//H/7v/s/+n/5//m/+b/5//n/+f/4v/i/+L/4v/g/+D/
4P/f/+H/4f/h/+H/3v/e/93/3f/d/93/2//b/93/3f/b/9v/2f/a/9r/2f/b/9v/2//b
/9n/2f/a/9v/2//b/9z/3f/b/9v/2//b/9//3//f/9//4P/g/+D/4v/g/+L/4v/i/+P/
4//k/+T/5f/l/+b/5v/k/+T/5P/m/+j/5//n/+j/6P/o/+f/5f/n/+f/5//n/+b/5f/k
/+P/5f/l/+X/5f/l/+T/5P/j/+H/4v/j/+P/4P/g/+H/4f/f/+D/4P/h/+P/5P/l/+b/
6P/n/+f/6P/q/+r/6f/o/+r/6v/q/+v/6v/o/+X/4//l/+X/5f/l/+T/5f/m/+X/4//j
/+T/5P/f/93/4f/k/+P/4v/h/+D/3//e/93/3P/c/9z/3P/c/9v/2v/Z/9j/2v/a/9r/
2v/Z/9j/1//W/9b/1v/W/9b/2P/Y/9j/2P/Y/9j/2P/Y/9j/2P/Y/9j/2P/Y/9j/2P/Z
/9r/2//c/+P/6P/t//L/FQA2AFcAeACoANgACAE4AVEBagGDAZwBRgHyAJ4ASgDv/5b/
Pf/k/g==
         </WaveFormData>
      </LeadData>
      <LeadData>
         <LeadByteCountTotal>10000</LeadByteCountTotal>
         <LeadTimeOffset>0</LeadTimeOffset>
         <LeadSampleCountTotal>5000</LeadSampleCountTotal>
         <LeadAmplitudeUnitsPerBit>4.88</LeadAmplitudeUnitsPerBit>
         <LeadAmplitudeUnits>��V</LeadAmplitudeUnits>
         <LeadHighLimit>2147483647</LeadHighLimit>
         <LeadLowLimit>268435456</LeadLowLimit>
         <LeadID>V4</LeadID>
         <LeadOffsetFirstSample>0</LeadOffsetFirstSample>
         <FirstSampleBaseline>0</FirstSampleBaseline>
         <LeadSampleSize>2</LeadSampleSize>
         <LeadOff>FALSE</LeadOff>
         <BaselineSway>FALSE</BaselineSway>
         <ExcessiveACNoise>FALSE</ExcessiveACNoise>
         <MuscleNoise>FALSE</MuscleNoise>
         <LeadDataCRC32>3294669258</LeadDataCRC32>
         <WaveFormData>
5v/m/+b/5v/n/+j/6f/q/+r/6v/q/+r/7P/s/+z/7P/q/+r/6v/q/+v/7P/t/+7/7//w
//H/8v/x//D/7//u//H/8v/z//T/9P/0//T/9P/1//b/9//4//j/+P/4//j/+//8//3/
/v8BAAIAAwAEAAcACAAJAAoADAAOABAAEgAVABgAGwAeACEAJAAnACoAMAA0ADgAPABC
AEYASgBOAFEAVABXAFoAXgBgAGIAZABmAGYAZgBmAGgAaABoAGgAZABiAGAAXgBbAFgA
VQBSAEwASABEAEAAOwA2ADEALAAmACIAHgAaABcAFAARAA4ACgAIAAYABAABAAAA///+
//z//P/8//z/+v/6//r/+v/6//r/+v/6//r/+v/6//r/+P/4//j/+P/3//b/9f/0//T/
9P/0//T/8//y//H/8P/y//L/8v/y//L/8v/y//L/8P/w//D/8P/y//L/8v/y//D/8P/w
//D/8P/w//D/8P/x//L/8//0//T/9P/0//T/9v/2//b/9v/2//b/9v/2//b/9v/2//b/
9//4//n/+v/5//j/9//2//b/9v/2//b/9f/0//P/8v/z//T/9f/2//j/+f/5//n/+P/4
//f/9v/4//n/+f/5//j/+P/5//n//P/8//3//f/7//v/+f/4//f/9//3//f/9v/2//f/
9//3//b/9v/0//P/8v/y//L/8v/x//H/7//r/+v/6v/p/+r/6//s/+z/6f/o/+j/6P/m
/+b/5v/m/+T/5P/l/+X/4v/i/+L/4v/j/+P/5P/l/+P/4//j/+P/4//j/+P/4//j/+P/
5P/k/+T/5v/m/+T/4f/h/+P/5//y/wgAMABhAJkA1AAMAUcBhAG8AekB/AHjAZQBGQGK
AP3/j/9T/0L/Qv9J/1b/Z/93/4X/i/+R/5f/nf+k/6z/r/+0/7n/vv/D/8j/y//P/9X/
2f/c/97/3//f/+D/4f/g/+H/4v/i/+L/4P/i/+T/5v/m/+b/5v/j/+P/5P/k/+T/5f/l
/+b/5//n/+f/5//l/+f/5//n/+r/6v/q/+r/6//r/+v/7P/r/+3/7v/u/+7/7//x//L/
8v/0//T/9f/3//n/+//+/wAAAgAEAAUABAAHAAkADAAOABIAEgAVABoAHgAiACUAKQAt
ADEANgA9AEMARgBJAEsAUABTAFUAWwBcAF8AYgBhAGEAYgBiAGIAYgBiAGEAYgBfAFwA
WQBWAFMAUQBNAEcAQAA7ADcAMQAsACYAIQAdABgAFgAVAA4ACgAHAAQAAQD///7//P/8
//r/+P/3//X/9f/0//P/8f/x//H/8P/y//L/8f/w/+7/7v/u/+7/7f/u/+7/7v/r/+r/
6P/m/+b/5v/k/+P/5f/l/+X/5f/k/+T/5P/k/+L/4v/i/+P/4f/h/+H/4f/j/+P/5P/k
/+b/5v/m/+f/5//n/+f/6P/o/+j/6P/p/+v/6//s/+3/6//s/+3/7f/q/+r/6v/q/+r/
6v/q/+v/7P/r/+v/6//r/+r/6v/r/+f/6f/p/+n/6P/o/+j/6P/o/+r/6//r/+v/6f/q
/+r/6v/q/+v/6//r/+7/7v/v/+//7v/u/+//7//x//H/7//u/+3/7f/t/+3/6v/q/+v/
6//r/+r/6v/o/+f/5v/m/+b/5P/j/+P/4f/f/9//3v/d/9//3//f/97/3//e/97/3v/d
/9z/2//a/9r/2v/b/9v/2P/Y/9j/2P/W/9X/1f/V/9b/1//Y/9n/1//X/9f/1//X/9f/
2P/Y/9r/2v/Y/9b/1f/V/9X/2f/i//j/IABZAJcA1gASAVEBkgHMAf8BHAIRAs4BWwHE
AB0Akf9D/yj/JP8r/zr/U/9n/2//d/+D/4n/jf+S/5j/of+m/6n/rP+1/7z/wf/H/8v/
z//U/9b/1v/V/9X/1f/Y/9n/2v/a/9r/2P/a/9z/2v/a/9r/2v/Z/9n/2v/a/9z/3f/d
/97/3//f/9//3//e/9//3v/d/9//4P/h/+L/4//j/+P/5P/l/+f/6P/o/+j/6f/r/+z/
7P/u/+7/7//w//H/8v/0//j/+v/8//3//P///wEABAAIAAwADAAPABQAGAAcAB8AIwAn
ACsAMAA3AD0AQABDAEcATABPAFEAVwBYAFsAXgBhAGEAYgBiAGEAYABfAF0AXQBbAFkA
VwBSAE8ATQBJAEUAPgA5ADUAMAAqACMAHQAYABIADwANAAYAAgD///z/+f/3//b/9P/0
//L/8P/v/+//7//u/+3/6f/p/+n/6P/q/+r/6f/o/+b/5v/m/+b/5P/k/+P/4v/k/+T/
4//i/+D/4P/e/93/3v/f/+D/4f/d/9z/2//a/9z/3P/c/93/2//b/9v/2//d/93/3v/e
/97/3v/e/9//3//f/9//4P/i/+L/4v/j/+X/5f/m/+f/5v/m/+b/5f/m/+b/5v/m/+b/
5v/m/+f/5//l/+T/4//k/+T/5f/n/+X/4//l/+b/5P/k/+T/5P/i/+P/4//j/+X/5v/m
/+b/5v/n/+f/5//m/+b/5//n/+r/6v/r/+v/6//r/+n/6P/p/+n/6f/p/+j/6P/p/+n/
6P/m/+X/4v/h/+D/4P/g/+D/3//f/93/3P/d/93/3f/d/93/3f/c/9n/2P/Y/9j/2P/Y
/9j/2P/W/9b/1//X/9b/1v/W/9b/1v/V/9X/1f/V/9X/1f/V/9X/1f/V/9X/1//X/9j/
2P/W/9j/1v/U/9f/1//T/9H/2v/0/xwATwCPAMwACAFDAYIBugHxARQCDwLSAWEB0AAv
AKH/S/8s/yb/Lf8+/0//X/9z/3//hf+N/5H/kv+Y/6H/pv+p/67/tf+8/8H/x//N/8//
0v/W/9f/1//Y/9n/2P/Z/9r/2v/a/9j/2v/c/97/3v/e/97/3f/d/97/3v/e/9//3//g
/9//3//f/9//4f/j/+P/4//m/+b/5v/m/+b/5f/k/+T/5//p/+r/6v/o/+n/6//s/+7/
8P/w//H/8v/z//T/9v/4//r//P/9////AwAGAAoACQAMAAsADQATABgAHQAhACMAJwAr
ADAANQA7AD4AQQBHAEwATwBRAFMAVABXAFoAXQBdAF4AXgBgAGAAYABfAF4AWwBYAFUA
VABRAE8ASwBGAD4AOAAzADAALAAnACMAHAAWABMAEQAMAAgABQACAP///f/8//r/+P/2
//T/8//z//P/8v/x//D/8f/y//L/8P/w/+//7v/w//D/8P/w/+3/7P/q/+j/6f/q/+r/
6v/o/+j/5v/l/+P/4//j/+P/5P/k/+T/5P/i/+L/4v/j/+X/5f/l/+X/4//j/+T/5P/k
/+T/5P/l/+f/5//n/+j/6P/o/+j/6f/p/+n/6v/r/+v/7P/t/+3/7P/s/+z/7P/t/+7/
7//x/+//7f/s/+v/6//q/+r/6//v/+//7//r/+r/6v/q/+r/6v/q/+v/6//r/+v/7P/s
/+z/7v/v/+//7//u/+7/7//v//L/8v/z//P/8//z//H/8P/v/+//7//v/+7/7v/v/+//
7//u/+7/7P/r/+r/6v/q/+z/6//r/+n/5f/l/+T/4//j/+P/4//i/+H/4P/g/+D/4P/g
/+D/4P/g/+D/4f/h/9//3v/d/9z/3f/d/97/3//d/93/3f/d/9//3//f/9//3f/d/97/
3v/e/97/3v/e/93/2//b/93/5v/6/xwATQCHAMQA+AAxAXIBsAHjAQQC/wHCAVMBxgAt
AK3/Xf88/zj/P/9K/1v/b/99/4X/jf+V/5v/nv+i/6f/sP+1/7r/vf/C/8n/1f/Z/9n/
3P/e/9//3//g/+H/4v/j/+T/5P/k/+L/5P/m/+T/5P/k/+T/5P/l/+f/6P/o/+n/6f/q
/+v/6//r/+v/6f/r/+v/6//s/+z/7P/s/+3/7f/t/+7/7f/v//D/8P/y//P/9f/2//X/
9v/1//X/+P/7//7/AgADAAQABQAFAAgACwANABAAEAAUABQAFwAcACAAJAAnACsALwAz
ADgAOwBBAEQARwBNAFIAVQBXAFkAWgBdAGAAYQBhAGIAYgBiAGIAYgBhAF4AWwBYAFUA
UwBRAFAATQBLAEQAPwA7ADUAMAAqACUAIgAcABkAFwASAA4ACwAIAAUAAwACAAAAAAD+
//z/+//5//n/+P/3//f/9//3//b/+P/4//f/9v/2//b/9v/2//b/9v/1//T/8v/y//H/
8P/y//L/8P/v/+//7//v/+//7v/u/+7/7v/u/+7/7v/v/+//7//v/+//7f/t/+7/7v/u
/+7/7v/v/+//7//v//D/8v/y//L/8//x//H/8v/z//X/9v/3//f/9P/0//T/9P/0//T/
9P/1//f/9f/0//P/9f/0//T/9f/z//P/8//z//T/8//x//P/8v/y//L/8v/y//D/8f/x
//H/8v/0//X/9v/0//X/9f/1//b/9v/3//f/9v/2//f/9//5//n/9//2//f/9//3//f/
9v/2//f/9//1//T/9P/y//H/8P/w//D/8v/x//H/7//t/+3/7P/r/+v/6//r/+r/6f/o
/+j/6P/o/+j/6P/o/+b/5v/n/+f/5v/m/+b/5v/m/+X/5f/l/+X/5f/l/+X/5f/l/+X/
5f/n/+f/6P/o/+b/5v/m/+T/4//j/+P/4f/o/wIAKgBVAIsAwgD2ADEBbAGiAdEB7AHh
AZ4BLQGkABcAo/9h/0r/Rv9L/1r/a/99/4n/kf+Z/6H/pf+m/6z/s/+2/7n/vv/H/87/
0f/V/9v/4f/i/+L/5f/l/+b/5//o/+n/6v/q/+j/5v/o/+r/6//s/+3/7v/r/+v/7P/s
/+z/7f/t/+7/8f/x//H/8f/x//P/8//z//T/9P/0//T/9f/1//X/9v/1//f/+P/4//j/
+f/7//z//P/+//7///8CAAMABAAGAAkACgALAAsADAAPABEAFAAYABwAHAAfACMAJgAp
ACsAMQA1ADkAPgBCAEcASQBLAE0AUgBVAFcAWwBcAF8AYgBhAGEAYgBiAGQAZABkAGMA
YgBfAFwAWQBWAFMAUQBNAEsARAA/ADsANwAyACwAJwAjAB4AHAAbABgAFAARAA4ACQAH
AAYABAADAAIAAQABAAAA///9//v/+//7//v/+v/8//z/+//6//r/+v/6//r/+P/4//f/
9v/2//b/9f/0//b/9v/0//P/8f/x//H/8f/w//D/8P/w//L/8v/y//P/8f/x//H/8f/y
//P/9f/2//X/9P/z//P/+P/5//r//P/9//z/+//7//v/+//8//3/+//8//3//f/8//z/
/P/8//7//v/+////AQD///7//f/8//r/+f/5//v/+//7//v//v/7//n/+P/4//j/+P/4
//n/+//8//3//P/8//v/+v/7//3//v////7//v//////AgACAAMAAwADAAMAAQAAAP3/
/f/9//3//f/+/wAAAQAAAP7//f/6//n/+P/4//j/+P/3//f/9f/z//P/8v/x//H/8f/x
//D/7//u/+7/7v/u/+7/7v/u/+z/7P/t/+3/7P/s/+z/7P/u/+3/7f/t/+3/7f/t/+3/
7P/r/+r/6f/p/+n/6v/q/+z/6v/o/+b/5//n/+X/6//8/xQAOgBvAKcA3AAQAUkBhAG6
AeMB7gHHAW4B9wBoAN//g/9V/0j/TP9X/2T/c/+D/43/k/+Z/6H/pf+q/6z/sf+4/73/
xP/J/8z/0f/X/93/3//g/+L/4//j/+T/5f/m/+f/6P/o/+f/5P/l/+b/5//o/+n/6v/n
/+f/6P/o/+j/6f/p/+r/6//r/+v/6//p/+v/6//r/+z/7P/s/+z/7P/r/+r/6v/r/+3/
7v/u//D/8f/z//T/9P/2//b/9//4//n/+v/8//7/AAACAAMABQAJAAwAEAAQABQAFAAX
ABoAHgAiACUAKwAvADMAOAA7AEEARABHAEkATgBRAFMAVQBWAFkAXABdAF0AXgBeAF4A
XgBeAF0AWgBXAFQAUQBOAEsASQBFAEEAOgA1ADEALQAoACIAHQAaABQAEQAPAAwACAAF
AAIA///9//z/+v/6//j/9v/1//P/8//y//H/8f/x//H/8P/u/+7/7f/s/+z/7P/s/+z/
6v/q/+n/6P/m/+b/5f/k/+T/5P/i/+H/4f/h/+H/4f/g/+D/4P/g/+H/4v/j/+X/5f/l
/+X/5f/j/+P/5P/k/+b/5v/m/+f/6f/p/+n/6v/s/+z/7P/t/+v/6//s/+3/6//s/+3/
7f/s/+z/7P/s/+v/6v/p/+n/7P/r/+v/6//r/+j/6P/n/+j/6P/o/+j/6P/m/+f/5//n
/+f/6P/o/+j/6f/r/+z/7f/t/+z/7P/r/+7/7v/v/+//7v/t/+r/6P/n/+f/5//n/+f/
6P/q/+v/6f/o/+j/5v/l/+T/5P/k/+L/4f/h/9//3f/d/9z/2//d/93/3f/c/9v/2v/a
/9r/2v/a/9r/2v/X/9b/1v/V/9b/1v/W/9b/1P/T/9P/0//T/9P/0//T/9X/1f/V/9X/
1f/V/9b/1v/W/9T/1P/W/9f/1f/T/9X/3P/w/xQASQCFAMYAAgE/AXwBtgHpAQ4CDQLS
AWUB2AA5AKX/Sf8m/yL/J/82/0f/Wf9p/3X/f/+H/4v/kP+W/5v/nv+l/67/tf+6/7//
wf/F/8v/0P/Q/9P/0//U/9X/1P/V/9b/1v/X/9b/2f/c/9v/2v/Z/9j/2f/Z/9r/2v/a
/9v/2//c/93/3f/d/93/3//h/+H/4f/h/+D/3//e/+H/4f/h/+L/4//l/+b/5v/m/+f/
6f/q/+z/7v/u/+//8P/x//L/9P/2//j/+v/7//7/AQADAAYACAAMAAwADwAVABoAHwAj
ACcAKwAvADQANwA9AEAAQwBKAFAAVABXAFoAWgBcAF4AYQBhAGIAYgBhAGAAXwBdAF0A
WwBZAFcAUgBPAE0ASQBDADwANwAzAC4AKAAhABsAGAASAA8ADQAGAAIA///8//n/9//2
//T/8v/w/+7/7f/t/+3/7P/r/+v/6//r/+r/5//m/+T/4v/j/+T/5f/m/+L/4v/h/+D/
4P/g/9//3v/c/9z/2v/Z/9n/2f/Z/9n/2f/a/9v/3P/c/9z/3P/d/93/3f/d/93/3f/d
/97/3v/g/+D/4P/h/+P/4//j/+T/5P/k/+T/5f/n/+f/6P/p/+f/6P/p/+n/6P/o/+j/
6P/o/+j/6P/p/+n/5//m/+X/5//m/+b/5//l/+P/5v/k/+T/5P/k/+L/4//j/+P/5P/m
/+f/6P/m/+f/5//n/+r/6v/r/+v/6//q/+r/6f/q/+v/6v/q/+n/6f/p/+n/5v/m/+f/
5//n/+b/5v/k/+P/4v/i/+L/4v/h/+H/3//d/93/3P/b/9n/2f/Z/9j/2P/Y/9n/2v/Y
/9j/2P/Y/9T/1P/V/9X/1v/W/9b/1v/U/9P/0//T/9X/1f/V/9X/0//T/9P/0//V/9X/
1v/W/9j/1v/U/9T/1f/T/9P/2//q/wIALgBpAKsA6gAmAWMBogHeAQ0CIgIHArIBKwGQ
AO//cf81/yb/Jv8x/z7/Uf9l/3H/e/+B/4n/jf+U/5z/pf+q/6v/sP+1/77/w//J/8//
0//U/9T/0//T/9T/1f/X/9n/2//c/97/3P/e/+D/3f/c/9v/2v/c/93/3//g/93/3f/c
/9z/3//f/9//3//f/+H/4f/h/+L/4v/i/+L/5f/l/+X/5v/l/+f/6P/o/+r/6//t/+7/
7P/u/+7/7//y//P/9P/2//r//P/+////AAADAAUACAAMABAAEAATABoAHgAiACUAJwAr
AC8ANAA5AD8AQgBFAEkATgBRAFMAVwBYAFsAXgBfAF8AYABgAF4AXgBeAF0AXgBbAFgA
VQBQAE0ASwBHAEMAPAA3ADMALQAoACIAHQAaABQAEQAPAAoABgADAAAA///9//z/+v/6
//j/9v/1//T/8//x/+//7f/t/+3/7P/s/+z/6//q/+z/7P/s/+z/6v/q/+n/6P/m/+b/
5f/k/+b/5v/k/+P/5f/l/+X/5f/i/+L/4v/i/+L/4v/i/+P/5f/l/+X/5f/j/+P/5P/k
/+b/5v/m/+f/6P/n/+b/5v/o/+j/6P/p/+n/6f/q/+v/6f/q/+v/6//s/+z/7P/s/+r/
6v/q/+v/6//p/+j/5//o/+j/6f/r/+n/6f/p/+n/6v/p/+n/6f/q/+j/5v/m/+b/5v/o
/+n/6f/p/+n/6v/q/+r/6v/r/+v/6//s/+z/7f/t/+7/7v/v/+//7//v/+3/7P/r/+v/
6//r/+z/7P/t/+3/7f/s/+z/6v/p/+j/6P/o/+j/5//n/+X/4//j/+L/4f/j/+P/4//i
/+H/4P/g/+D/3//e/93/3P/c/9z/3f/d/9z/3P/c/9z/3P/b/9v/2//b/9v/2//b/9v/
2//b/9v/2//b/9z/3P/c/9z/2v/a/9n/1//X/93/6v8GADIAaQCnAOIAGgFPAY4BygH7
ARAC+QGkASEBjAD1/4H/Sf82/zT/P/9Q/2P/c/9//4f/i/+P/5f/nP+g/6f/qv+v/7b/
vf/C/8f/y//T/9n/2v/a/93/3f/e/9//3v/f/+D/4P/e/9z/3v/g/+D/4P/g/+D/4P/h
/+P/5P/k/+X/5f/m/+X/5f/l/+X/4//l/+X/5f/n/+j/6f/q/+n/6f/p/+r/6f/r/+z/
7P/u/+//8f/y//D/8v/y//P/9P/1//b/+P/8//7/AAABAAQABwAJAAwADgASABIAFQAa
AB4AIgAlACkALQAxADYAOwBBAEQARwBJAE4AUQBTAFcAWABbAF4AXwBfAGAAYABgAGAA
YABfAGAAXQBaAFcAUgBPAE0ASQBDADwANwAzADEALAAmACEAHQAYABYAFQAOAAoABwAE
AAEA///+//z/+//6//n/+f/3//f/9v/1//P/8//z//L/8//0//T/9P/y//L/8v/y//L/
8v/x//D/7v/u/+3/7P/u/+7/7P/r/+n/6f/p/+n/6v/q/+r/6v/s/+z/7P/t/+v/6//r
/+v/7f/t/+7/7v/s/+z/7P/t/+7/7f/s/+z/8P/w//D/8f/x//H/8v/z//P/9P/1//X/
9P/0//T/9P/z//L/8f/x//T/8//z//P/8//y//L/8//z//P/9f/0//P/8v/x//D/7v/v
/+//7//y//T/9f/2//T/9f/1//X/9v/2//f/9//4//j/+f/5//f/9//1//T/9P/1//b/
9//0//T/9f/1//X/9P/0//L/8//y//L/8v/w/+//7//t/+3/7f/s/+v/6f/p/+n/6P/p
/+j/6P/o/+j/6P/o/+j/5v/m/+f/5//m/+b/5v/m/+b/5f/l/+X/5//n/+f/5//n/+f/
5//n/+f/5//o/+j/6P/o/+j/5v/l/+P/4f/j//L/DAAwAGEAmwDUAAoBQwF+AboB6wH+
AeMBkgEZAYwAAQCV/1f/RP9G/0//Xv9z/4P/h/+P/53/of+h/6r/tP+1/7j/vf/C/8f/
0P/V/9f/3f/j/+T/5P/m/+f/6f/r/+r/6//s/+z/7P/q/+z/7v/u/+7/7v/u/+3/7f/u
/+7/7v/v/+//8P/v/+//7//v/+//8f/x//H/8P/w//D/8P/y//P/9P/2//b/9//3//b/
9v/3//n/+v/6//z//P/9////AQADAAYACQAKAAsACwAMAA8AEQAUABYAGgAaAB0AJAAo
ACwALwAxADUAOQA+AEIARwBJAEsAUQBWAFkAWwBdAF4AYQBkAGcAZwBoAGgAZgBmAGYA
ZQBmAGMAYABdAFoAVwBVAFEATQBGAEEAPQA7ADYAMAArACgAIgAfAB0AGAAUABEADgAN
AAsACgAIAAQAAgAAAP//AAABAAEAAQD9//3//f/8//z//P/7//r//P/8//z//P/4//j/
9//2//j/+P/3//b/+P/4//b/9f/0//P/8v/x//D/8P/w//D/7v/u/+7/7//w//H/8v/z
//H/8f/y//L/8v/y//L/8//z//P/8//0//T/9P/0//X/9f/1//b/9//3//j/+f/5//r/
+v/6//r/+P/4//j/+f/5//f/9v/1//f/9v/2//f/9//3//f/9//2//X/9f/1//T/9P/y
//L/8v/y//T/9f/1//X/9f/2//b/9v/2//f/9//3//r/+v/7//v/+v/6//v/+//5//n/
9//2//b/9//4//n/9//2//b/9f/1//T/9P/y/+//7v/u/+7/8P/v/+//7f/p/+n/6P/n
/+f/5//n/+b/5//m/+b/5v/k/+T/5P/k/+L/4v/j/+P/4v/i/+L/4v/g/9//3//f/+H/
4f/h/+H/3//f/9//3//h/+H/4v/i/+L/4v/i/+D/3f/d/93/4f/y/w4AOgBxAK8A6gAi
AV0BmAHOAfUB/gHTAXAB7wBcAM//b/9D/zr/Pv9J/1r/a/95/4H/i/+R/5X/m/+i/6j/
q/+u/7X/uv+//8T/zf/V/9n/2//c/97/3v/d/93/3f/g/+H/4v/i/+L/4P/i/+T/4v/i
/+L/4v/j/+P/5P/k/+L/4//j/+T/5//n/+f/5//n/+n/6f/p/+j/6P/o/+j/6f/p/+n/
6v/p/+v/7P/s/+7/7//x//L/8v/0//T/9f/2//f/+P/6//3//v//////AQAFAAgADAAQ
ABQAFAAXABwAIAAkACcAKQAtADEANgA9AEMARgBJAE0AUgBVAFcAWwBcAF8AYgBiAGEA
YQBgAF4AXgBeAF0AXgBbAFgAVQBRAE0ASgBFAD8AOAAzAC8ALQAoACIAHQAaABQAEQAP
AAoABgADAAAA+//5//j/9v/0//L/8P/v//H/8f/w/+//7f/t/+3/7P/s/+z/6//q/+j/
6P/o/+j/5v/m/+X/5P/k/+T/4//i/+L/4v/g/9//4f/h/+H/4f/e/97/3v/e/97/3v/e
/9//3//f/9//3//f/9//4P/g/+L/4v/i/+P/4//j/+P/5P/m/+b/5v/n/+f/5//o/+n/
6P/o/+j/5//o/+j/6P/o/+r/6v/q/+v/6f/n/+b/5f/p/+r/6P/m/+b/5v/m/+b/5v/n
/+f/5//m/+b/5f/k/+T/5f/l/+X/6P/o/+n/6f/o/+j/6f/p/+v/6//p/+j/5//n/+f/
5//k/+T/5f/l/+X/5P/k/+L/4f/g/+D/4P/e/93/3f/b/9r/2//b/9v/2v/Z/9j/1v/V
/9T/1P/U/9T/1P/U/9T/0v/S/9P/0//S/9L/0v/S/9L/0f/R/9H/0f/R/9H/0f/P/8//
z//P/9H/0f/S/9L/0P/O/9D/0P/R/9H/0f/R/9j/6v8KADsAeQC4APQAMQFyAbIB6wEQ
AhcC7gGLAQABYwDJ/1n/Jv8c/x//Kv87/03/Xf9p/3H/f/+J/4r/kP+X/5r/n/+k/6n/
sv+5/73/w//L/87/zv/N/83/zv/P/9D/0f/S/9L/1P/S/9T/1v/U/9T/1P/U/9P/0//U
/9T/1P/V/9X/1v/X/9f/1//X/9f/2f/Z/9n/3P/c/9z/3P/b/9v/2//c/93/3//g/+D/
4f/j/+b/6P/n/+j/5//n/+j/6f/q/+z/8v/0//b/9//3//n/+v/8////BAAFAAkADAAQ
ABQAFwAdACEAJQAqADEANwA6AD0AQQBGAEkASwBQAFIAVgBaAFkAWQBaAFoAWgBaAFoA
WQBWAFMAUABNAEwASQBHAEMAPQA2ADEALQAnACIAHAAXABAACgAHAAUAAgD+//v/+P/z
//H/8P/u/+7/7P/q/+n/6f/p/+j/5//j/+P/4//i/+L/4v/h/+D/4P/g/+D/4P/e/97/
3f/c/9r/2v/Z/9j/2P/Y/9b/1f/X/9f/1//X/9T/1P/U/9T/1P/U/9T/1f/V/9X/1f/V
/9f/1//Y/9j/2P/Y/9j/2f/b/9v/2//c/97/3v/e/9//3f/d/97/3//d/97/3//f/+D/
4P/g/+D/3v/e/97/3//h/9//3v/d/93/3P/c/93/3f/d/93/3f/e/93/3f/d/9r/2v/a
/9r/2v/a/9r/2v/a/9j/2f/Z/9n/2//c/9z/3P/e/9//3//f/+D/4P/h/+H/5P/k/+X/
5f/k/+P/4P/e/9//3//f/9//3v/e/9//3//d/9z/3P/a/9r/2v/b/9z/2v/Z/9n/1//X
/9f/1v/V/9P/0//T/9L/z//O/87/zv/P/9D/0f/S/9D/0P/R/9H/0v/S/9L/0v/Q/8//
z//P/8//z//P/8//z//P/8//z//R/9H/0v/S/9D/0v/S/9L/z//P/8//1f/k/wYANgBx
ALMA8AAoAWkBpgHcAQcCFALvAYwBAQFoAM//Yf8t/yL/Iv8t/0D/U/9n/3X/ff+B/4f/
jf+Q/5b/n/+k/6n/rv+z/7j/v//F/8n/y//O/9D/0f/R/9L/0//S/9P/1P/U/9b/1P/W
/9j/2P/Y/9j/2P/V/9X/1v/W/9j/2f/Z/9r/2f/Z/9n/2f/b/93/3f/d/93/3P/b/9r/
3P/d/97/4P/h/+P/5P/k/+L/4//l/+b/6P/q/+r/6//u/+//8P/y//X/9v/3//f/+P/7
//3/AAAEAAgACAALABIAFgAaAB0AIQAlACkALgAzADkAPAA/AEMASABLAE0ATwBQAFMA
VgBXAFcAWABYAFgAWABYAFcAVgBTAFAATQBMAEkARwBDAD4ANgAwACsAJQAgABoAFQAT
AA4ADAALAAYAAgD///z/9//1//T/8v/w/+7/7P/r/+3/7f/s/+v/5//n/+f/5v/m/+b/
5f/k/+X/5v/n/+j/5P/k/+P/4v/g/+D/3//e/+D/4P/e/93/3f/d/93/3f/e/97/3v/e
/9z/3P/c/93/2//b/9v/2//d/93/3v/e/97/3v/e/9//3//f/9//4P/g/+D/4P/h/+P/
4//k/+X/4//k/+X/5f/k/+T/5P/k/+b/5v/m/+f/6f/n/+b/5f/n/+b/5v/n/+b/5f/k
/+P/5P/j/+P/4//i/+L/5P/k/+P/4v/j/+L/4P/g/+D/4P/e/9//3//f/+H/4f/j/+T/
5v/m/+X/5f/n/+f/5v/m/+f/5//o/+r/6f/n/+X/4//k/+T/5f/m/+f/5v/l/+T/4//j
/+P/4v/a/9v/4P/i/+H/4P/f/97/3f/c/9v/2v/Y/9j/2P/Y/9f/1v/V/9T/1P/U/9T/
1P/S/9L/0v/S/9D/0P/Q/9D/0v/S/9L/0v/Q/9D/0P/Q/9L/0v/S/9L/0v/S/9L/0v/S
/9L/0v/S/9T/1v/Y/9r/+/8cAD0AXgCXANAACQFCAWoBkgG6AeIBigEyAdoAggAvAN7/
jf88/w==
         </WaveFormData>
      </LeadData>
      <LeadData>
         <LeadByteCountTotal>10000</LeadByteCountTotal>
         <LeadTimeOffset>0</LeadTimeOffset>
         <LeadSampleCountTotal>5000</LeadSampleCountTotal>
         <LeadAmplitudeUnitsPerBit>4.88</LeadAmplitudeUnitsPerBit>
         <LeadAmplitudeUnits>��V</LeadAmplitudeUnits>
         <LeadHighLimit>2147483647</LeadHighLimit>
         <LeadLowLimit>268435456</LeadLowLimit>
         <LeadID>V5</LeadID>
         <LeadOffsetFirstSample>0</LeadOffsetFirstSample>
         <FirstSampleBaseline>0</FirstSampleBaseline>
         <LeadSampleSize>2</LeadSampleSize>
         <LeadOff>FALSE</LeadOff>
         <BaselineSway>FALSE</BaselineSway>
         <ExcessiveACNoise>FALSE</ExcessiveACNoise>
         <MuscleNoise>FALSE</MuscleNoise>
         <LeadDataCRC32>1338826828</LeadDataCRC32>
         <WaveFormData>
9P/0//T/9P/2//b/9v/2//T/9P/0//T/9v/2//b/9v/0//T/9P/0//X/9v/3//j/+f/6
//v//P/6//r/+v/6//z//P/8//z//P/8//z//P/+//7//v/+//7//v/+//7/AAAAAAAA
AAABAAIAAwAEAAUABgAHAAgACgAKAAoACgANAA4ADwAQABIAFAAWABgAHAAeACAAIgAm
ACgAKgAsAC4AMAAyADQANgA4ADoAPAA8ADwAPAA8AD4APgA+AD4APQA8ADsAOgA5ADgA
NwA2ADIAMAAuACwAKQAmACMAIAAeABwAGgAYABQAEgAQAA4ADQAMAAsACgAJAAgABwAG
AAQABAAEAAQAAgACAAIAAgACAAIAAgACAAIAAgACAAIABAAEAAQABAACAAIAAgACAAAA
AAAAAAAA/v/+//7//v8AAAAAAAAAAAAAAAAAAAAA/v/+//7//v8AAAAAAAAAAP///v/9
//z//v/+//7//v8AAAAAAAAAAAAAAAAAAAAAAAAAAAAAAAACAAIAAgACAAAAAAAAAAAA
AAAAAAAAAAD+//7//v/+/wAAAAAAAAAA///+//3//P/+//7//v/+//7//////////f/+
//7//v8AAAAAAAAAAP//AAD///7/AQABAAMAAwACAAIAAgACAP//////////AAAAAAAA
AAACAAEAAAAAAP///v/+//7//f/8//v/+v/3//b/9v/1//X/9f/0//P/8v/x//H/8f/x
//H/8f/x//H/8f/y//L/8f/v/+7/7f/v/+//7//v/+3/7f/t/+3/7f/t/+3/7f/t/+3/
7f/t/+v/7v/t/+r/5v/k/+P/4//n/+//AwAbADoAWgB6AJ4AxADrABABJgEtARsB7ACp
AGQALgASAAcAAwAFAAcACAAKAAgA/f/1/+7/6//o/+P/3//b/9v/3f/d/+H/4v/j/+X/
5v/o/+n/6f/q/+r/6//r/+3/7f/t/+v/6//r/+v/7f/t/+3/7f/s/+z/6//q/+v/7P/t
/+//7v/u/+//7//v/+//8P/w//D/8P/x//H/8f/x//H/8f/x//H/8v/y//P/8//0//T/
9P/0//X/9f/4//n/+f/7//r/+//7//v/+//8//3///8AAAIAAwAEAAcACQALAA0ADwAS
ABQAFgAbAB0AHwAjACYAJwAqACoAKwAsAC0ALwAxADEAMQAxADMAMwAzADMAMQAxADAA
MAAvACwAKQAoACQAIgAgAB4AGQAVABEADwANAAsACgAKAAYABAADAAEA///+//3//P/8
//r/+f/5//f/9v/1//L/9P/0//T/9P/y//L/8f/x//H/8f/x//H/8v/x//L/8//y//H/
7v/t/+3/7f/t/+z/6v/r/+v/6//r/+n/6f/p/+n/6f/q/+r/6P/o/+j/6P/r/+v/6//r
/+7/7v/u/+7/7//v/+//7//v/+7/7f/t//D/8P/w/+//7//v/+//7//t/+3/7P/s/+z/
7P/s/+3/7//v/+7/7f/q/+r/6v/q/+r/6v/q/+z/7P/q/+r/6v/q/+j/6f/p/+n/6//s
/+z/7P/r/+r/6f/o/+n/7P/t/+7/7f/t/+//7//u/+7/7v/u/+3/7f/t/+3/7P/s/+z/
7P/u/+3/7P/s/+3/7P/s/+z/6v/o/+b/5P/j/+L/4v/h/+P/4//i/+H/4P/f/9//3//d
/93/3f/d/9v/2//c/9z/3P/b/9v/2//a/9n/2P/X/9r/2//c/93/2//b/9v/2//Z/9n/
2f/Z/9v/2v/b/9b/1P/S/9H/z//P/9n/7f8LAC4ATgBuAJQAvgDnAAoBJAEtASEB/AC5
AGQAHgD4/+v/5f/l/+n/8v/4//L/6f/h/9r/0//O/8v/zf/L/8n/yf/L/8//0P/R/9P/
1v/Y/9n/1//Y/9j/2f/b/93/3f/d/9v/2//b/9v/2f/Z/9n/2f/b/9z/3P/c/9z/3P/c
/93/3v/e/9//3//d/93/3v/e/+D/4P/h/+H/3//f/9//3//h/+H/4v/i/+P/4//k/+T/
5P/k/+X/5f/k/+X/5f/n/+r/6//r/+v/6//s/+3/7//y//T/9f/2//f/+f/7//3///8C
AAQABgALAA0ADwATABQAFQAYABgAHgAgACIAJQAnACcAJwAnACUAJQAlACUAJQAlACQA
JAAjACAAHQAcABwAGgAYABYAEQANAAkABwAEAAEA///+//j/9v/1//P/8f/w/+//7v/s
/+r/6f/p/+n/6v/r/+r/6P/o/+j/6P/o/+j/5//n/+f/5//n/+f/6f/n/+f/5//n/+f/
5f/l/+P/4//j/+L/5P/l/+X/5f/j/+H/4f/h/+P/4//k/+T/4v/i/+L/4v/j/+P/4//j
/+b/5v/m/+b/5f/l/+X/5f/o/+j/6P/p/+r/6v/q/+n/5//n/+f/5//p/+n/6P/o/+j/
6P/o/+n/5//n/+b/5f/l/+b/5//o/+b/5v/o/+r/6f/o/+f/5v/k/+X/5f/l/+X/5v/m
/+b/6P/o/+j/6P/o/+r/6v/q/+v/6//t/+3/7P/s/+z/7P/t/+3/7f/t/+7/7v/u/+7/
7f/r/+n/6P/p/+j/6P/o/+n/6P/n/+b/5f/k/+T/4//h/+H/4P/f/+D/3//f/9//3//f
/9//3//b/9v/3P/c/9z/2//b/9v/3f/d/93/3f/b/9v/2//b/93/3f/d/93/3f/d/93/
3f/d/97/3f/a/9z/2v/T/83/z//d//P/CwAsAEwAagCOALQA2QD+AB4BKwEjAQABwwB0
AC4ABgD3/+//7//1//b/+P/8//f/7f/m/9//2P/T/9H/z//P/83/z//R/9b/2f/b/9r/
3v/h/+H/4v/i/+P/4v/j/+L/4f/h/+H/4f/h/+L/4//k/+X/4//k/+T/5P/m/+b/5v/n
/+b/5v/n/+f/5//n/+j/6P/q/+r/6//r/+n/6f/p/+n/6//r/+z/7P/t/+3/7v/u/+7/
7v/v/+//8P/x//H/8//y//P/8//z//b/+P/6//3//f/+//7//v8DAAUABwAJAAsADgAQ
ABIAEwAVABcAGwAgACEAJAAkACcAKAApACsALQAtAC0ALQAuAC8AMAAxADAALwAtACwA
LAAqACgAKAAkACIAIAAeAB0AGQAVABMAEAANAAsACgAEAAIAAQD///3//P/7//r/+v/4
//f/9//4//j/+P/2//j/+P/4//j/9//2//T/8//1//X/9f/1//P/8f/x//H/8//z//H/
8f/x//H/8f/w/+7/7//v/+//7//t/+3/7f/t/+3/7v/u//D/8P/w//D/7//v/+//7//w
//D/8P/w//H/8f/x//H/8P/w//D/8f/y//L/8v/x//P/8//z//P/8//z//L/8v/0//T/
9P/1//T/8//x/+//8P/w//D/8P/0//T/8v/w/+7/8P/w//D/8P/w//H/8f/x//H/8v/y
//L/8v/y//L/8v/y//T/9P/0//X/9f/3//f/+P/4//j/+P/1//X/9f/1//j/+P/4//j/
+v/5//j/+P/2//T/8//y//P/8v/x//D/7f/s/+z/6//r/+v/6v/p/+r/6f/p/+n/6f/p
/+n/6f/n/+f/6P/o/+b/5f/l/+X/5//n/+f/5//n/+f/5//n/+f/5//n/+f/5//n/+f/
5//p/+j/5f/k/+L/4P/d/9v/3f/l//X/DQAuAE4AaACIALAA2wACASABKwEhAf4AwQB4
ADoAFgAFAP////8BAAQACAAGAP//9//u/+n/5P/f/9v/2f/Z/9n/2f/Z/97/5//n/+b/
5v/n/+f/6P/o/+n/6//t/+3/7f/r/+v/6//r/+v/6//r/+v/7f/u/+7/7v/u/+7/7v/v
//L/8v/z//P/8f/x//L/8v/y//L/8//z//P/8//z//P/8//z//T/9P/1//X/9v/2//X/
9P/0//P/9//5//r//f/8//3//f/9////AAABAAMABAAGAAcACAAJAAsADQAPABEAFAAW
ABgAGwAdAB8AIwAmACcAKgAqAC0ALgAvADEAMwAzADMAMwA1ADUANQA1ADQAMwAxADAA
MQAuACsAKgAqACgAJgAkACEAHQAZABcAFAARAA8ADgAMAAoACQAHAAMAAgABAAAAAgAA
AP/////8//z//P/6//r/+v/6//r/+//8//z//f/9//3//f/9//3/+//7//v/+f/5//f/
9//5//n/+f/4//b/9//3//f/+f/3//f/9//3//f/+P/4//r/+v/6//r/+f/5//n/+f/6
//r/+v/6//v/+//7//v//P/8//z//f/8//z//P/7//z//f/+/////f/9//z//P/6//r/
+v/7//3//f/8//v/+v/6//r/+v/6//r/+v/6//r/+v/4//j/+P/4//j/+P/4//j/+f/5
//n/+f/6//r/+v/6//r/+v/6//r//P/8//z//f/9///////+//7//v/+////////////
AAAAAAAAAAAAAP///v/+/////v/+//7//f/8//v/+v/5//j/+P/3//f/9//2//X/9P/z
//P/8//z//P/8//z//P/8//0//T/8v/x//H/8f/x//H/8f/x/+//7//v/+//8f/x//H/
8f/z//P/8//z//H/8P/x/+7/7P/q/+f/4f/j/+//AwAbADgAVgBwAJQAuADfAAIBHAEp
AR8B+AC5AHYAPgAeABMADQANABEAFAAWABQACQD///7/9//s/+n/5//j/9//3//n/+v/
6v/r/+3/8P/w/+//7//w//D/8f/z//X/9f/1//P/8//z//P/9P/1//b/9//1//b/9v/2
//j/+P/4//n//P/8//3//f/7//v//P/8//7//v///////f/9//3//f//////AAAAAP//
//8AAAAAAAAAAAEAAQAEAAUABQAHAAYABwAHAAcACQAKAAsADQAQABIAEwAUABYAFwAY
ABkAHQAgACIAJAAlACcAKQAtAC4ALwAyADIANwA4ADkAOwA7ADsAOwA7AD0APQA9AD0A
PQA9ADwAPAA5ADYAMwAyADIAMAAuACwAKQAlACEAHwAeABsAGQAYABYAFAATABEADQAM
AAsACgAMAAoACQAJAAYABgAGAAQABgAGAAYABgAGAAYABQAFAAUABQAFAAUABQADAAMA
AwADAAMAAQABAAIAAwAEAAQAAwADAAIAAQABAP///////wAAAQADAAQAAgACAAIAAgAF
AAUABQAFAAUABAADAAIABgAHAAgACQAIAAgACAAJAAoACgAKAAkACQAJAAkACQAJAAkA
CAAIAAgACAAIAAkACwALAAoACQAFAAQAAwACAAMABAAFAAYACAAGAAIAAgACAAIAAgAC
AAQABQAFAAUAAwAEAAQABAAEAAQABAAEAAQABgAGAAYABwAHAAkACQAKAAoACgAKAAcA
BwAHAAcACAAIAAgACAAIAAcABgAGAAUABAAEAAQAAwACAAEAAAD9//z//P/7//v/+//6
//n/9v/1//X/9f/1//X/9f/1//P/8//0//T/9v/1//X/9f/3//f/9//3//X/9f/1//X/
8//z//P/8//x//H/8f/x//H/8P/v/+z/6v/q/+f/5//v//n/CwApAEgAZACAAKQAzADz
ABIBJgEnAQ8B4ACbAFYAKgAWAA0ADQAPAA8AEAASAAoA///3//L/7//q/+H/3//f/93/
3f/f/+H/4v/n/+n/6v/s/+3/7//w//D/8f/u/+//7v/t/+v/6//r/+v/7v/v//D/8f/w
//D/7//u/+7/7v/u/+//8v/y//P/8//x//H/8v/y//L/8v/z//P/8v/x//D/7//v/+//
8P/w//P/8//0//T/8v/y//P/8//0//X/9f/3//r/+//7//v//f/+////AQACAAQABQAG
AAcACQALAA0AEQAUABYAGAAbAB0AHwAjACQAJQAoACgAKQAqACsALQAvAC8ALwAvAC0A
LQAtAC0AKwArACoAKgArACgAJQAkACAAHgAcABoAGQAVABEADwAMAAkABwAGAAIAAAD/
//3/+//6//n/+P/6//j/9//3//T/9P/0//L/8v/y//L/8v/y//L/8f/x/+//7//v/+//
7//t/+3/7f/t/+3/6//r/+v/6//r/+r/6P/p/+n/6f/r/+n/6f/p/+v/6//s/+z/7P/s
/+z/7P/r/+v/6//r/+z/7P/s/+z/7//v/+//7//w//D/8P/x//H/8P/v/+3/7f/t/+3/
7f/v/+//7v/u/+z/7P/s/+3/7//v/+7/7f/s/+r/6P/o/+j/6v/q/+r/6v/p/+n/6P/n
/+f/6P/o/+j/6f/q/+v/7P/r/+z/6//q/+v/6//t/+3/7P/s/+z/7P/r/+v/6//r/+7/
7v/u/+7/7v/t/+z/7P/r/+r/6v/q/+j/5v/k/+L/4f/g/+D/3//f/9//3v/d/97/3f/d
/93/3f/d/93/3f/Z/9n/2v/a/9r/2f/Z/9n/2f/Z/9n/2f/X/9f/1//X/9j/2f/a/9v/
2//b/9v/2//b/9b/1f/W/9b/0v/N/8v/zf/X/+f/AQAkAEgAaACKALIA2QD+AB4BLQEh
Af4AwwByACgA/P/r/+P/4//p/+z/7v/u/+f/3//c/9f/0v/N/8n/x//F/8n/y//N/8z/
zf/P/9T/2P/X/9f/2P/Y/9n/1//Z/9n/2f/b/9v/2//b/9n/2f/Z/9n/1//Y/9j/2P/Z
/9r/2//d/97/3v/f/9//3//f/+D/4P/e/97/3//f/9//3//f/9//3//f/+D/4P/h/+H/
4v/i/+T/5P/l/+X/5v/n/+f/6f/q/+v/6//r/+3/7v/v//H/8P/y//P/9P/5//v//f//
/wMABgAIAAoADAANAA4AEQAVABcAGwAcAB0AHgAfACEAJQAlACUAJQAjACMAIwAjACUA
JQAkACQAIQAeABsAGgAWABQAEgAQAA0ACQAFAAMAAgD///3//P/2//T/8//x/+//7v/t
/+z/6v/o/+f/5//o/+j/6P/m/+j/6P/o/+j/5//m/+T/4//j/+P/4//j/+P/4f/h/+H/
4f/h/9//3//h/+H/4f/g/97/3//f/9//4f/f/9//3//h/+H/4v/i/+L/4v/i/+L/4f/h
/+H/4f/k/+T/5P/k/+X/5f/l/+X/5v/m/+b/5//o/+j/6P/n/+n/6f/p/+n/5//n/+b/
5v/o/+j/6P/p/+f/5//m/+X/5v/m/+b/5v/k/+L/5P/i/+L/4v/i/+T/5f/l/+X/5f/m
/+b/5v/m/+b/5v/m/+j/6v/q/+r/6v/p/+r/6f/q/+r/6v/q/+v/6//r/+v/6//q/+n/
6P/p/+n/6f/q/+n/6P/o/+j/5f/k/+P/4v/j/+L/4v/h/9//3//e/93/3f/d/97/3//d
/93/3f/d/9n/2f/a/9r/3P/b/9v/2//b/9v/2//b/93/3f/d/93/3P/b/9r/2f/b/9v/
2//b/9//2v/X/9j/2P/S/8//0f/V/9//9/8XADwAXAB8AKAAyADxABQBLAExAR0B6ACh
AFAAEgD4/+//6//t/+//9P/2//L/6f/h/9z/2f/U/9H/0f/P/83/zf/P/9P/2P/Z/9v/
3v/e/+H/3v/e/93/3f/e/+H/4v/j/+P/4//j/+P/4f/h/+H/4f/i/+T/5f/m/+X/5P/j
/+P/5P/k/+X/5f/n/+f/6P/o/+j/6P/p/+n/6f/p/+n/6f/r/+v/7P/s/+3/7f/u/+7/
7v/u/+//7//w//H/8f/z//T/9f/1//X/9//4//n/+//8//7///8AAAUABwAJAAsACwAO
ABAAEgAXABkAGwAfACIAIwAmACYAKQAqACsALQAvAC8ALwAvAC8ALwAvAC8ALwAvAC4A
LgArACgAJQAkACIAIAAeABwAGQAVABEADwAMAAkABwAGAAIAAAD///3//f/8//v/+v/8
//r/+f/5//b/9v/2//T/9P/0//T/9P/y//L/8f/x//P/8//z//P/9f/z//P/8//y//H/
7v/t/+//7//v/+7/8P/x//H/8f/v/+3/7f/t/+//7//w//D/8P/w//D/8P/v/+//7//v
//H/8v/z//T/9P/z//L/8f/0//T/9P/1//T/9P/0//P/8//z//P/8//1//X/9P/0//L/
8v/y//P/8//z//L/8f/y//L/8v/y//D/8P/w//D/8v/y//L/8P/0//D/7v/u/+7/7v/v
//H/8v/z//P/9P/0//T/8v/y//L/8v/y//T/9P/0//X/9f/3//f/9v/2//b/9v/1//X/
9f/1//j/+P/4//j/+P/3//b/9v/z//L/8v/y//P/8v/x//D/7//u/+7/7f/v/+//7v/t
/+z/6//r/+v/6v/p/+j/5//n/+f/6P/o/+j/5//n/+f/5//n/+f/5//n/+f/5//n/+f/
5//n/+f/5//n/+f/5//p/+j/5//m/+L/3v/b/9v/4f/v/wMAIQBCAGIAfgCeAMYA7wAS
ASoBMwEdAeoApwBcACYADgADAP//AQAFAAgACAAEAPv/8f/q/+f/4v/b/9n/1//V/9n/
2//d/97/3//l/+z/6v/n/+n/6v/q/+v/6//t/+3/7f/s/+v/6v/p/+v/6//r/+v/7f/u
/+7/7v/u/+7/7v/v//D/8P/x//H/7//v//D/8P/w//D/8f/x/+//7//v/+//8f/x//L/
8v/z//P/9P/0//T/9P/1//X/9v/3//f/+f/8//3//f/9////AAABAAMABAAGAAcACAAJ
AAsADQAPABEAFAAWABgAHQAfACEAJQAmACcAKgAqAC0ALgAvADEAMQAxADEAMQAyADMA
NAA1ADMAMwAyADIAMQAuACsAKgAoACYAJAAiAB8AGwAXABUAFAARAA8ADgAKAAgABwAF
AAMAAgABAAAAAQAAAAAAAQD///7//f/6//r/+v/6//r/+//8//z//f/7//v/+//7//v/
+f/5//n/+f/5//f/9//3//f/9//2//T/9f/1//X/9//1//X/9f/3//f/+P/4//j/+P/4
//j/+f/5//n/+f/4//j/+P/4//n/+f/5//n/+v/6//r/+//8//z//P/7//3//f/9//3/
/f/9//z//P/6//r/+v/7//3//f/8//v/+v/6//r/+v/6//z//P/6//j/+P/4//j/9v/3
//f/9//4//r/+//8//r/+v/6//r/+v/8//z//P/9//3///////z//P/8//z//P/9//7/
//////7//f/8//7//f/8//z//f/8//z//P/7//r/+f/4//f/9v/2//X/9f/1//T/8//y
//H/8f/x//H/8f/x//H/7//v//D/8P/w/+//7//v/+//7//v/+//7//v/+//7//x//H/
8f/x/+//7//v/+//8f/w/+//8P/u/+j/4//j/+n/9f8HAB8APgBcAHoAnADAAOsAEAEm
ASsBGwHuAK8AagA4ABoADQANAA8AEwAYABYACgABAP//+P/v/+7/6//l/+H/4f/f/+H/
6f/q/+f/6//w//D/8f/y//T/9f/3//X/9//3//f/9f/1//X/9f/3//f/9//3//f/+P/4
//j/+P/4//j/+f/4//j/+f/5//v/+//8//z/+v/6//v/+//9//3//f/9//3//f/+//7/
/f/9//7//v8AAAAAAQABAAIAAwADAAUABgAHAAcABwAHAAgACQALAAwADgAPABAAFQAX
ABkAGwAdACAAIgAkACUAJwApAC0AMAAxADQANAA3ADgAOQA7AD8APwA/AD8APQA9AD0A
PQA9AD0APAA8ADsAOAA1ADQAMgAwAC4ALAArACcAIwAhACAAHQAbABoAFAASABEADwAP
AA4ADQAMAAsACAAGAAUABwAIAAkACAAHAAYABQAEAAYABgAFAAUABQAFAAUABQADAAEA
AQABAAIAAwACAAMAAQABAAEAAAD+/////////wEA/////////f/9//7//v8AAAAAAAAA
AP//////////AAAAAAAAAAABAAEAAQABAAAAAAAAAAEAAgACAAIAAQABAAEAAQABAAMA
AwACAAIABAAEAAQABQAEAAMAAQD//wAAAAAAAAAAAAAAAAAAAAD+//7//v/8//7//P/6
//r/+v/6//z//f/9//3/+//8//z//P/8//z//P/8//3/AAABAAIAAQABAAMAAwAAAAAA
AAAAAAAAAQACAAMAAwACAAEAAAACAAEAAAAAAP3//P/8//z/+//6//n/+P/1//T/9P/z
//P/8//y//H/8v/x//H/8f/v/+//7//v/+//7//w//D/8P/v/+//7//u/+3/7P/r/+3/
7f/t/+3/6//r/+v/6//t/+3/7f/t/+3/7v/t/+j/5P/i/93/3f/l//H/BQAlAEgAZgCG
AKwA1AD5ABgBLgErAQ8B2gCTAEwAHgAIAAEAAQADAAcACgAKAAIA+f/x/+r/5//i/93/
2f/X/9f/1//Z/9v/4P/l/+f/6P/o/+v/6P/o/+f/5//n/+n/6f/p/+f/5//n/+f/6f/p
/+n/6f/p/+r/6v/q/+r/6v/q/+v/7P/s/+3/7f/t/+3/7v/u/+z/7P/t/+3/7//v/+//
7//t/+3/7v/u/+//7//w//D/8f/y//T/9f/1//X/9P/1//X/9f/0//P/9v/4//r//f8A
AAIAAwAEAAUABwAJAAsACwAOABAAEgAXABkAGwAfACIAIwAmACYAKQAqACsALQAtAC0A
LQAtACsAKwArACsALQAtACwALAAqACYAIgAgAB4AHAAaABgAFQARAA0ACwAIAAUAAwAC
AAAA/v/9//v/9//2//X/9P/y//D/7//v/+7/7v/u/+z/7v/u/+7/7v/u/+7/7f/t/+v/
6//r/+v/6//p/+n/6f/p/+n/5//n/+X/5f/l/+T/5P/l/+X/5f/j/+H/4f/h/+P/4//k
/+T/5v/m/+b/5v/l/+X/5f/l/+b/5v/m/+b/6f/p/+n/6f/q/+r/6v/r/+r/6v/q/+n/
5//n/+f/5//p/+n/6P/o/+r/6v/q/+v/6v/p/+f/5f/o/+j/6P/k/+b/5v/m/+b/5v/n
/+f/5//m/+b/5f/k/+T/5P/k/+T/5v/o/+j/6P/n/+f/6f/p/+r/6v/q/+r/6f/p/+n/
6f/o/+j/6P/o/+j/5//m/+b/4//i/+L/4v/f/97/3f/c/9z/3P/d/93/3P/b/9n/1//Y
/9f/1//X/9f/1//X/9f/0//T/9T/1P/W/9X/1f/V/9X/1f/V/9X/0//T/9P/0//R/9H/
0f/R/9L/0//U/9X/0//S/9P/0v/S/87/yf/H/8n/z//d//f/GgA6AFoAfACkAM8A+AAW
AScBJQEIAc0AggA0AP7/5//f/93/3//i/+j/6P/h/9n/1v/T/87/yf/H/8X/v/+//8H/
w//I/8v/y//Q/9L/0f/P/9D/0P/R/9P/1f/V/9X/1f/V/9X/1f/T/9P/0//T/9P/1P/U
/9T/1P/U/9T/1f/W/9b/1//X/9n/2f/a/9r/2v/a/9v/2//Z/9n/2f/Z/9n/2f/a/9r/
3f/d/97/3v/c/9z/3f/d/97/3//f/+H/4v/j/+P/4//j/+T/5f/n/+r/7P/t/+7/7//x
//P/9f/3//r//P/+/wMABQAHAAsADgAPABIAEgAWABgAGgAdAB4AHQAcABsAHAAdAB4A
HwAdAB0AHAAcABsAGAAVABQAEgAQAA4ADAAHAAMA///9//r/9//1//T/8v/w/+//7f/p
/+j/5//m/+b/5P/j/+P/5P/k/+T/4v/g/+D/4P/g/+D/4P/f/9//3//f/9//3//f/93/
3f/d/93/3f/b/9v/2f/Z/9n/2P/Y/9n/2f/Z/9v/2f/Z/9n/2f/Z/9r/2v/a/9r/2v/a
/93/3f/d/93/3P/c/9z/3P/b/9v/2//b/9z/3P/c/93/4P/g/+D/3//h/+H/4f/h/9//
3//e/97/3v/e/97/3//h/+H/4P/f/9z/3P/c/9z/3v/e/97/3v/e/97/3v/c/9z/2//b
/9r/3P/c/9z/3P/c/9z/3f/d/93/3f/e/97/3v/e/97/3v/e/97/4P/g/+D/4//j/+X/
5f/i/+L/4v/i/+P/4//j/+P/5P/k/+T/5P/i/+H/4P/g/+H/4P/g/+D/3//e/93/3P/d
/9z/3P/b/9n/2f/Y/9f/1v/V/9X/1f/X/9f/1//X/9X/1f/W/9b/1v/V/9X/1f/X/9f/
1//X/9f/1//X/9f/1//X/9f/1//Z/9n/2f/Z/9f/1v/X/9b/0v/O/83/zf/T/+P/9/8Z
AD4AXAB8AKIAyADtAA4BJAElAQkB0gCNAEQADAD0/+v/5//p/+3/8P/y//D/5f/b/9j/
1f/O/8n/yf/J/8n/yf/J/8v/zv/T/9P/1v/Y/9n/2//c/9z/3f/c/93/3P/b/9v/2//b
/9v/3f/d/93/3f/b/9z/3P/c/97/3v/e/9//3v/e/9//3//h/+H/4v/i/+D/4P/h/+H/
4//j/+P/4//l/+X/5v/m/+X/5f/m/+b/6P/o/+n/6f/q/+v/6//t/+7/7//v/+//7//w
//H/8//0//b/9//4//3///8BAAMABQAIAAoADAAPABEAEwAXABwAHQAgACAAIgAiACIA
IwAnACcAJwAnACcAJwAnACcAJQAlACQAJAAlACIAHwAeABoAGAAWABQADwALAAcABQAD
AAEAAAAAAPz/+v/5//f/9f/0//P/8v/w/+7/7f/t/+7/7v/u/+z/6//q/+n/6P/q/+r/
6f/p/+r/6//s/+3/6//p/+n/6f/n/+f/5f/l/+X/5f/l/+T/5P/l/+X/5f/m/+X/5v/n
/+X/5f/m/+b/5P/k/+T/5P/l/+X/5f/l/+j/6P/o/+j/6f/p/+n/6f/o/+j/6P/p/+r/
6v/q/+n/6//r/+v/6//r/+v/6v/q/+j/6P/o/+n/6//r/+r/6f/q/+r/6v/q/+j/6P/o
/+j/5v/m/+b/5P/m/+f/5//o/+f/5v/l/+X/5P/k/+P/4v/i/+P/5P/k/+T/5P/m/+b/
6P/o/+f/5//o/+j/6P/o/+v/7P/u/+//7v/r/+f/5v/q/+v/7P/s/+z/7P/s/+v/6v/p
/+j/5//k/+P/5v/o/+f/5v/l/+T/4//i/+H/4P/g/+D/4P/g/9//3v/d/9z/3P/c/9z/
3P/a/9r/2v/a/9r/2v/a/9r/3P/c/9z/3P/a/9r/2v/a/9z/3P/c/9z/2v/a/9r/2v/Y
/9j/2P/Y/9X/1P/T/9L/5P/0/wQAFAAzAFIAcQCQALEA0ADvAA4B7wDSALUAmABwAEoA
JAD+/w==
         </WaveFormData>
      </LeadData>
      <LeadData>
         <LeadByteCountTotal>10000</LeadByteCountTotal>
         <LeadTimeOffset>0</LeadTimeOffset>
         <LeadSampleCountTotal>5000</LeadSampleCountTotal>
         <LeadAmplitudeUnitsPerBit>4.88</LeadAmplitudeUnitsPerBit>
         <LeadAmplitudeUnits>��V</LeadAmplitudeUnits>
         <LeadHighLimit>2147483647</LeadHighLimit>
         <LeadLowLimit>268435456</LeadLowLimit>
         <LeadID>V6</LeadID>
         <LeadOffsetFirstSample>0</LeadOffsetFirstSample>
         <FirstSampleBaseline>0</FirstSampleBaseline>
         <LeadSampleSize>2</LeadSampleSize>
         <LeadOff>FALSE</LeadOff>
         <BaselineSway>FALSE</BaselineSway>
         <ExcessiveACNoise>FALSE</ExcessiveACNoise>
         <MuscleNoise>FALSE</MuscleNoise>
         <LeadDataCRC32>4179039866</LeadDataCRC32>
         <WaveFormData>
8v/y//L/8v/0//T/9P/0//L/8v/y//L/9P/0//T/9P/y//L/8v/y//P/9P/1//b/+P/4
//j/+P/4//j/+P/4//r/+v/6//r/+v/6//r/+v/8//z//P/8//r/+v/6//r//P/8//z/
/P/+//7//v/+/wAAAAAAAAAAAgACAAIAAgAFAAYABwAIAAkACgALAAwADgAQABIAFAAX
ABgAGQAaAB0AHgAfACAAIQAiACMAJAAmACYAJgAmACgAKAAoACgAJwAmACUAJAAiACIA
IgAiACAAHgAcABoAGAAWABQAEgAPAA4ADQAMAAoACAAGAAQAAgACAAIAAgABAAAA///+
//z//P/8//z//P/8//z//P/8//z//P/8//z//P/8//z//v/+//7//v/8//z//P/8//z/
/P/8//z/+//6//n/+P/7//z//f/+//z//P/8//z//P/8//z//P/+//7//v/+//3//P/7
//r//P/8//z//P/+//7//v/+//z//P/8//z//v/+//7//v/+//7//v/+//z//P/8//z/
/P/8//z//P/6//r/+v/6//z//P/8//z/+//6//n/+P/5//r/+//8//z//f/9//3//f/9
//3//f/9//7//v/+//3//f/9//7///8CAAQABQADAAMAAgACAAAAAAAAAAAAAAABAAEA
AQADAAIAAQABAAAAAAAAAAAA/f/8//v/+v/4//j/+P/3//n/+f/3//f/9v/2//b/9v/1
//X/9f/1//X/9P/0//T/8//y//H/8P/y//L/8f/x/+//7//w//D/8v/x//H/8f/x//L/
8v/y//D/8v/x//D/6//p/+j/6P/o/+3/9/8GABkAMgBJAGAAewCXALMAxwDTAM4AuACS
AGgATAA8ADQAMwAzADUAMwAyACsAHwASAAoABAD+//f/8f/v/+z/7P/s/+3/7//t/+7/
7f/u/+7/8P/x//H/8f/y//P/8//z//D/8P/w//D/8f/z//T/9f/0//P/8v/x//T/9P/0
//T/9f/1//b/9v/0//T/9P/0//T/9f/1//X/9//3//f/9//3//f/+P/4//j/+f/5//n/
+f/5//n/+f/9//7//v////3//f/9//7//P/+//7/AQABAAIAAgAEAAUABgAIAAkADAAN
ABAAEgAUABQAFwAZABoAGwAeAB8AIAAhACEAIwAkACQAJAAkACUAJQAlACUAJQAlACQA
IwAgAB8AHgAdAB4AHQAaABgAFAASABAAEAAQAA0ADAAKAAgABgAFAAMAAwACAAEAAQAB
AP///v/9//v/+//7//r/+v/6//r/+v/6//r/+f/4//b/+P/4//j/+f/4//n/+v/6//n/
9v/1//f/9//3//f/9f/1//X/9f/y//L/8P/y//D/8P/x//H/7//v/+//7//x//H/8f/x
//T/9P/0//X/8//0//T/9P/0//T/9P/0//b/9v/2//b/9v/3//f/9//2//X/8//y//L/
8v/y//P/9P/z//P/9P/y//L/8v/y//D/8v/z//P/9P/z//L/8f/w//L/8//z//P/8//z
//P/8//y//L/8f/w//T/9f/2//j/9v/4//n/+f/5//n/+P/4//b/9v/2//b/9P/1//X/
9f/3//b/9f/1//b/9v/2//b/8//y//H/8P/u/+7/7v/t/+//7//t/+3/6v/q/+r/6v/p
/+n/6f/p/+n/6P/o/+j/6P/o/+j/6P/m/+b/5f/l/+b/5//p/+r/6P/n/+f/5//l/+b/
5v/m/+j/6P/n/+T/4//f/97/3P/c/9//6//+/xUAKAA9AFoAdwCTAK8AwwDPANAAwgCa
AGgAQAAqACIAHwAhACEAJwAoAB0AEQAIAAAA+P/w/+v/6f/l/+D/4P/g/+H/5f/l/+T/
5f/o/+j/5//n/+b/5f/o/+n/6f/p/+r/6v/q/+r/6f/p/+j/5//p/+n/6f/p/+r/6v/q
/+r/6//r/+z/7P/q/+r/6v/q/+z/7f/t/+3/7f/t/+3/7f/t/+3/7v/u/+7/7//v/+//
7f/t/+3/7f/t/+7/7v/v//D/8f/y//T/8v/0//T/9//5//r/+v/8//3//v8AAAEAAAAB
AAQABgAKAAoADQAPAA4ADwASABMAFgAXABcAGQAaABoAGgAaABkAGQAZABkAGgAbABsA
GwAYABcAFgAVABYAFQASABAADgAMAAoACgAGAAMAAgAAAP7//P/7//n/+f/4//f/9//1
//P/8v/x//P/8//z//L/8v/y//L/8v/0//T/8//y//D/8v/y//L/9P/y//L/8v/x//H/
7//v/+//7//v/+//8f/x//H/8f/u/+7/7P/u//D/8P/x//H/8P/v/+7/7f/v/+//7//v
//L/8v/y//P/8f/y//L/8v/y//L/8v/y//T/9P/0//T/8v/z//P/8//1//X/9P/0//L/
8v/y//P/8f/v/+7/7v/v//D/8f/y//D/8P/x//T/8v/y//L/8v/w//H/8f/x/+//7//v
/+//8P/y//P/9P/z//P/8//0//T/9v/3//f/9//3//b/9v/4//j/+P/4//j/+f/5//n/
+P/2//T/8//0//T/9P/0//P/8v/x//D/8P/w//D/7//t/+3/6//r/+r/6v/q/+r/6f/p
/+n/6f/p/+j/6P/o/+j/6P/o/+j/6v/q/+n/6f/o/+f/5//m/+j/5//n/+f/5//o/+j/
6P/o/+j/6f/m/+f/5f/g/9j/2P/j/+///v8TACgAOwBUAG8AhwClAL0AywDOAMAAngBy
AEgAMgAoACMAIwAnACUAJAAjABsADAAEAPz/8v/r/+n/5f/k/+L/4P/h/+P/5f/m/+X/
6P/s/+r/6//r/+v/6//r/+r/6f/o/+j/6P/o/+n/6//s/+3/6//r/+v/6//u/+7/7v/u
/+3/7f/u/+7/8P/w//D/8P/w//H/8f/x//D/7//u/+3/7v/v//H/8v/w//H/8f/x//P/
8//z//P/8//0//T/9f/1//X/9f/2//j/+v/6//3/+//8//z//v8BAAIABAAFAAQABQAI
AAoACgAKAA0ADwARABMAFwAZABgAGQAZABsAHAAcABwAHAAeAB8AIAAhAB8AHwAeAB0A
HgAdABwAGwAYABcAFAASABIAEAAOAA4ADgALAAoACAAEAAIAAQD///3//P/7//v//f/7
//r/+f/5//n/+f/4//j/+P/4//j/9v/2//X/9P/2//j/+P/4//f/9P/z//L/9P/1//T/
9f/z//P/8//z//P/8//z//P/9P/0//L/9P/y//L/8//z//X/9f/1//X/9f/1//X/9f/0
//T/9P/1//X/9v/2//b/9v/2//b/9v/2//b/9v/2//T/9f/1//X/9//3//b/9v/4//j/
+P/5//j/9f/z//L/8v/y//L/8v/2//b/8//z//T/9P/0//T/9P/2//f/9//3//X/9f/1
//X/9//4//j/+P/3//f/9//4//r//P/9//3/+//7//r/+v/6//r/+v/6//r/+//7//v/
/f/8//v/+//4//j/+P/4//n/+P/3//b/8v/y//L/8f/x//H/7//v/+7/7v/u/+7/7f/t
/+3/7f/v/+7/7v/u/+z/7P/s/+z/7f/u/+7/7//t/+3/7v/u/+7/7f/t/+3/7f/u/+7/
7v/s/+z/6//s/+n/5//m/+L/4v/n/+///v8TACgAOQBOAGsAiwCnAL0AywDMALwAnABy
AFAAPAAyAC0ALQAtAC8ALgArAB8AFAAKAAQA/P/z/+3/6//o/+b/5v/l/+f/7//u/+v/
7P/s/+z/7f/t/+3/7v/v/+//7//u/+7/7v/u/+z/7f/t/+3/7//v/+//7//w//D/8P/w
//P/8//0//T/8v/y//L/8v/y//P/8//z//P/8//z//P/8//z//T/9P/2//f/9//3//T/
8//y//H/9v/4//n/+//5//n/+f/6//r//P/8//////8AAAAAAgADAAQABgAHAAgACQAM
AA4ADgAOABEAEwAWABcAGgAbABoAGwAbAB0AIAAgACAAIAAhACEAIQAhACAAHwAdABsA
HAAbABoAGQAaABkAFgAUABAADgAMAAwADAAJAAgABgAEAAIAAQD//////v/9//3////9
//z/+//6//n/+P/2//b/9v/2//b/+P/4//f/9v/4//r/+v/6//j/9v/2//b/9f/1//P/
8//0//X/9v/3//X/9f/1//X/9v/2//T/9v/2//b/9//3//n/+f/5//n/+f/5//n/+f/5
//j/9//3//n/+v/6//r//P/8//z//P/7//r/+f/4//r/+//7//v/+f/5//j/+P/4//j/
+P/5//r/+f/5//r/+P/4//j/+P/4//j/+f/5//n/9//2//b/9v/2//b/9v/2//T/9f/1
//X/9v/3//j/+f/3//j/+P/4//n/+f/5//r/+v/8//3//f/9//3//P/8//z//P/8//z/
/v/////////9//z/+//7//z//P/8//z/+//6//n/+P/2//b/9v/1//X/9f/z//P/8P/w
//D/8P/x//H/8f/x//P/8v/y//L/8f/w/+//7v/w//D/7//v/+3/7f/u/+7/8P/v/+//
7//v//D/8P/w/+7/7v/t/+z/6//r/+b/4P/e/+X/8/8AABMAKAA7AFAAawCHAKEAtwDH
AMoAuACWAHAATgA+ADYAMwAzADUANQA0AC8AIQAWABAACAD8//f/8f/r/+b/5v/o/+v/
6//r/+z/7f/s/+z/7P/t/+3/7f/u/+//7//v/+7/7v/u/+7/7//x//L/8//z//P/8//z
//b/9v/2//b/9//3//j/+P/4//j/+P/4//j/+f/5//n/+f/5//n/+f/5//n/+v/6//r/
+//7//v/+f/5//n/+f/9//7//v///////////wAAAAACAAIABQAFAAYABgAIAAcACAAK
AAsADAANABAAEgAUABQAFwAZABoAGwAeAB8AIAAhACEAIwAiACIAIgAiACQAJQAmACcA
JQAlACQAIwAgAB8AHgAdABwAGwAYABYAFgAUABIAEgAQAA0ADAAKAAoACAAHAAUAAwAC
AAEAAQADAAEAAAD///3//f/9//z//P/8//z//P/8//z/+//6//r//P/8//z//P/6//r/
+v/9//3/+//7//3//f/9//3/+//7//v/+//6//r/+P/6//z//P/9//3/+//7//v/+//8
//3//v////3//P/7//v//v8AAAEAAgAAAAAAAAAAAAAAAAAAAAAAAAABAAEAAQD/////
/v/+/wAAAAAAAAEAAQD///7//v/9//z/+//6//v//P/+///////9//r/+P/6//r/+v/6
//r/+//7//v/+//7//v/+//7//z//P/8//3//f/9//7//v8AAAEAAQADAAMAAgACAAAA
AAAAAAAAAgADAAMAAwADAAIAAQABAAAAAAAAAAAA///+//3//P/4//j/+P/3//f/9//1
//X/8v/y//L/8v/z//P/8//z//P/8v/y//L/9P/0//T/9P/0//T/8//z//H/8f/y//L/
8v/x//H/8f/v//D/8P/w//D/7v/t/+r/6f/p/+b/5v/s//H/+/8OACEANABHAGAAewCX
ALMAwwDLAMQArgCGAF4ARgA8ADYANwA5ADcAMwAwACkAHQASAAoABgD8//H/7f/r/+j/
6P/o/+n/6f/t/+7/7f/u//D/8P/x//H/8f/x//H/8P/v/+7/7v/u/+7/7//x//L/8//x
//H/8f/x//D/8P/w//D/8//z//T/9P/y//L/8v/y//T/9f/1//X/9P/z//L/8f/x//H/
8v/y//L/8//z//P/8//z//P/8//1//b/9v/3//n/+f/5//r//P/+//7/AQABAAIAAgAE
AAMABAAGAAcACAAJAAwADgAQABAAEwAVABYAFwAaABsAGgAbABsAHQAgACAAIAAgAB8A
HwAfAB8AHgAdABsAGQAZABkAGQAZABYAFQASABAAEAAOAAwADAAKAAcABgAEAAIAAAD/
//3//f/8//v/+//9//v/+v/5//n/+f/5//j/+P/4//j/+P/3//b/9P/y//T/9v/2//b/
9v/0//T/9P/1//X/8//z//P/8//z//P/8f/x//H/8f/x//L/8f/0//T/9P/1//X/9f/1
//X/9f/1//X/9f/1//T/9P/0//X/9//4//j/+P/4//j/+P/4//b/9v/2//b/9v/3//f/
9//1//X/9P/0//T/9P/0//X/9//1//T/9P/w//D/7v/w//L/8v/y//L/8v/x//H/8P/v
/+//7//v/+//8P/y//P/9P/0//P/8v/y//L/9P/1//X/9f/1//T/9P/0//T/9P/0//b/
9//3//f/9//2//X/9f/0//T/9P/0//L/8P/u/+z/7P/s/+z/6//r/+v/6f/p/+j/6P/o
/+j/6f/p/+n/6f/n/+b/5v/m/+b/5v/m/+b/5v/m/+X/5f/l/+X/5v/m/+f/5//o/+n/
6P/o/+f/5v/o/+T/4//m/+X/3//a/9b/2P/d/+f/+P8PACYAOwBSAG0AiQClAL8AzQDM
ALwAngBwAEYALAAiAB0AHQAhACMAIAAdABMACAAAAPr/8v/r/+X/4f/g/+L/4P/f/9//
3//e/+H/5P/i/+T/5f/l/+X/5v/n/+f/5//o/+j/6P/o/+f/5//m/+X/5f/l/+X/5f/m
/+b/5v/m/+n/6f/q/+r/6v/q/+r/6v/q/+v/6//r/+v/6//r/+v/6f/p/+r/6v/s/+3/
7f/t/+//7//v/+//8P/w/+//7//w//H/8v/0//T/9v/2//n/+P/4//f/+P/6//z///8B
AAIAAwAGAAgACQAIAAoACwANAA8AEwAVABUAFQAUABUAGQAaABsAHAAcABsAGgAZABsA
GwAaABkAGAAXABYAFQATABEADQAKAAoACAAGAAYAAgD///7//P/8//r/+f/3//f/9v/1
//X/8//x//D/7//x//H/8f/w//L/8v/y//L/8f/w/+7/7P/s/+7/7v/u//D/7v/u/+7/
7f/t/+v/6//r/+v/6//r/+v/6//r/+v/7P/s/+r/7P/s/+z/7f/t/+3/7f/t/+3/7f/t
/+3/7f/u/+7/7v/v/+//8P/w//D/8P/w//D/8P/w//D/8P/w//L/8//z//P/8v/x/+//
7v/w//D/8P/x//H/7//u/+7/7v/u/+7/7v/u/+z/7v/s/+z/7P/s/+7/7//v/+//8f/x
//H/8f/v//D/8P/w//H/8f/x//L/8P/y//P/8//1//X/9P/0//T/9P/0//T/8v/z//P/
8//1//T/8//z//L/8v/y//L/8f/w/+//7v/s/+z/7P/r/+n/6f/n/+f/5//o/+n/6v/n
/+f/5//n/+X/5P/k/+T/5v/m/+b/5v/k/+T/4//j/+T/5f/n/+j/5//l/+T/4//k/+b/
5//o/+j/5v/j/+T/4f/d/9z/3v/g/+P/8f8EAB0AMgBHAGAAewCZALUAyQDTAM4AsgCI
AFwAOgAqACQAIwAjACMAIwAiABsADQACAPz/9v/w/+v/6f/l/+L/4P/g/+P/5f/l/+j/
6f/q/+r/5//n/+b/5f/n/+n/6v/r/+z/7P/s/+z/6v/r/+v/6//t/+3/7f/t/+z/7P/s
/+z/7f/t/+7/7v/u/+7/7v/u/+7/7//v/+//8f/x//H/8f/v/+//8P/w//L/8//z//P/
8//z//P/8//z//T/9P/1//f/9//3//j/+P/6//r//f/9//7//v8AAAMABAAGAAcABwAH
AAkACgAOAA4AEQATABQAFQAYABkAHAAdAB0AHwAgACAAIAAgACEAIQAhACEAHwAfAB4A
HQAcABsAGgAZABgAFwAUABIAEAAOAAwADAAIAAUABAACAAAA/v/9//v//P/8//z//f//
//3//P/7//n/+f/5//j/9//2//X/9P/2//b/9f/0//T/9v/2//b/+P/2//b/9v/2//X/
8v/x//P/8//z//P/9f/1//X/9f/0//T/8v/0//T/9P/1//X/9f/1//X/9f/z//P/8//z
//b/9v/2//f/9f/2//b/9v/4//j/+P/4//b/9v/2//b/9P/1//X/9f/3//f/9v/2//b/
9v/2//f/9//1//T/9P/2//b/9v/2//T/9P/1//X/9f/1//T/9P/3//T/8v/y//L/8v/z
//X/9v/3//f/9//3//f/9f/2//b/9v/1//X/9f/2//j/+v/7//v/+//7//r/+v/6//r/
+v/6//r/+//7//v//f/8//v/+//5//j/9//2//f/9v/1//T/8v/y//L/8f/z//P/8f/x
//D/8P/w//D/7v/t/+z/6//t/+z/7P/s/+z/7P/s/+z/7P/s/+v/6//r/+v/7P/s/+z/
6//r/+v/6//s/+z/7P/s/+r/6//q/+f/4//i/+D/5P/r//f/CAAfADQARwBeAHcAlwCx
AMUA0QDMALIAjABgAEQANgAwAC0ALwAvAC8ALAAlABkADAACAPz/+P/v/+n/5//k/+T/
5v/n/+X/5f/q/+//7P/q/+z/7f/t/+3/7v/v/+//7//s/+z/7P/s/+z/7f/t/+3/7//v
/+//7//w//D/8P/w//H/8f/y//L/8P/w//D/8P/w//H/8f/x//H/8f/x//H/8//z//T/
9P/0//X/9f/1//P/8//z//P/9f/2//b/9//5//n/+f/6//j/+v/6//3///8AAAAAAgAB
AAIABAAFAAgACQAMAA4ADgAOABEAEwAUABUAGAAZABwAHQAdAB8AHwAeAB0AHAAeAB8A
IAAhAB8AHwAeAB0AHAAbABoAGQAYABcAFAASABIAEAAOAA4ADAAJAAgABgAEAAIAAQD/
/////v/9//3//v/9//3//f/8//v/+v/4//b/9v/2//b/+f/6//r/+v/4//r/+v/6//r/
+P/4//j/9//3//X/9f/1//X/9f/1//X/9f/1//X/9v/2//T/9v/2//b/9//3//X/9f/1
//X/9//3//f/9//2//b/9v/3//f/+P/4//j/+P/4//j/+P/4//j/+P/4//r/+//7//v/
+//7//r/+v/5//j/9//3//j/9//3//j/9v/2//b/9v/2//j/+f/2//b/9v/2//b/9P/1
//X/9f/2//f/+P/5//f/+P/4//j/+f/5//n/+v/6//z//f/9//v/+//6//r/+//8//3/
/v/9//3//P/7//z//P/8//3//P/8//z//P/7//r/+f/4//b/9v/2//X/9f/1//P/8//0
//T/9P/0//P/8//z//P/8f/w//D/8P/y//L/8v/y//D/8P/v/+//8f/x//L/8v/y//H/
8f/x/+//8P/w//D/8P/w/+//8P/t/+n/5P/i/+b/7//3/wYAGwAwAEMAWgBzAJEArwDD
AM0AygC2AJIAagBOADwANAA1ADkAOwA7ADYAJwAbABYADAACAP7/+f/z/+//7P/o/+j/
7f/t/+v/7P/x//D/8P/y//P/8//z//T/9f/1//X/9P/0//T/9P/0//X/9f/1//X/9f/1
//X/9P/0//T/9P/1//X/9v/2//b/9v/2//b/9v/3//f/9//3//f/9//3//f/9//4//j/
+P/5//n/+f/7//v/+//7//3//v/+////////////AAD+/wAAAAADAAMABAAEAAYACQAK
AAwADQAMAA0AEAASABQAFAAXABkAGgAbAB4AHwAgACEAIQAjACYAJgAmACYAJgAlACQA
IwAlACUAJAAjACIAIQAgAB8AHgAdABoAGAAWABQAEgASABAADQAMAAoACgAIAAcABQAF
AAQAAwADAAEA///+//3//v///wAAAAD+//7//v/+//7//v/9//z/+v/8//z//P/8//r/
+v/6//3//f/7//v/+//7//v/+//7//v/+//7//r/+v/4//r/+P/4//n/+f/7//v/+//7
//n/+f/5//n//P/8//z//f/7//z//P/8//z//P/8//z//P/8//z//P/8//3//f/9//3/
/f/8//z//v/+//7////9//v/+v/6//r/+v/6//r/+v/6//v/+//5//n/+P/4//n/+v/4
//j/+P/4//r/+//7//v/+f/5//n/+f/5//r/+v/6//z//f/+/wAA/v8AAAEAAQD/////
/v/+/wAAAAAAAAAA/v////////8BAAAA//////z//P/8//z//f/8//v/+v/4//j/+P/3
//X/9f/z//P/8v/y//L/8v/x//H/8f/x//P/8v/y//L/8P/w//D/8P/w//D/7//v/+//
7//w//D/7v/t/+3/7f/u//D/8f/y//L/8v/v/+r/5//j/+D/4P/k/+v/9/8MACMAOABN
AGgAgwCfALkAywDRAMgArgCCAFoAQAA0ADAAMQAxADMANQAwACMAFwAOAAQAAAD6//H/
6//p/+b/5v/m/+f/6f/v//D/7//w//D/7//v/+7/7f/u/+//7//v/+7/7v/u/+7/7v/v
/+//7//v/+//7//v/+7/7v/u/+7/8f/x//L/8v/y//L/8v/y//D/8f/x//H/8v/z//T/
9f/z//P/9P/0//T/9f/1//X/9//3//f/9//4//j/9//3//X/9f/1//b/+P/6//r//f//
/wAAAAACAAMABAAGAAcABgAHAAoADAAQABAAEwAVABYAFwAaABsAHAAdAB0AHwAeAB4A
HgAeAB0AHQAdAB0AHwAfAB4AHQAaABkAGAAXABgAFwAUABIADgAMAAoACgAIAAUABAAC
AAIAAAD///3/+//6//n/+f/3//X/9P/z//P/8//z//L/9P/0//T/9P/0//T/8//y//H/
8v/x//D/8f/w//H/8v/z//P/8f/x//H/8f/x//H/7//v/+//7//s/+z/6v/s/+z/7P/t
/+3/7f/t/+3/7f/t/+3/7f/t/+7/7v/u/+//7//w//D/8P/u/+7/7v/u/+7/7v/u/+7/
7v/v/+//7//v/+//7v/u/+7/7v/u/+//7f/r/+r/6v/u//D/7v/s/+z/7P/s/+z/7P/t
/+3/7f/r/+v/6//r/+v/7P/s/+z/7//v/+//8P/u//D/8f/x//P/8//y//L/8P/w//D/
8P/w//H/8f/x//H/8P/v/+//7P/s/+z/7P/r/+r/6f/o/+j/6P/o/+f/5f/l/+P/4//i
/+L/4v/i/+H/4f/h/+H/3//e/97/3v/g/+D/4P/g/+D/4P/f/9//3//f/+D/4P/e/93/
3f/d/97/4P/h/+L/4P/e/93/3P/d/9v/1v/U/9L/1//h//D/AwAaAC0ARABhAIEAnwC1
AMUAygC+AKIAdgBIACoAGgAVABUAFQAXABgAFQALAP7/+v/2/+7/5//j/93/2P/W/9b/
2f/b/9n/2P/d/97/3v/e/9//3//f/+D/4f/h/+H/4P/g/+D/4P/g/+H/4f/h/9//3//f
/9//4P/g/+D/4P/h/+H/4v/i/+L/4v/i/+L/5P/l/+X/5f/j/+P/4//j/+P/4//k/+T/
5v/n/+f/5//l/+X/5f/l/+X/5v/m/+f/6f/p/+n/6v/o/+r/6v/t/+//8P/w//L/8f/y
//T/9f/4//n//P/+/wAAAAADAAUABAAFAAgACQALAA0ADgARABAAEAAQABAAEwATABMA
EwARABEAEAAPAA4ADQAMAAsACgAJAAYABAAAAP7//P/8//z/+f/4//b/9P/y//H/7//t
/+z/6//r/+v/6f/o/+f/6f/p/+n/6P/o/+j/6P/o/+b/5v/l/+T/5P/m/+b/5v/m/+T/
5P/k/+X/5f/j/+P/4//j/+P/4//j/+P/4//j/+L/4v/g/+L/4v/i/+P/4//j/+P/4//j
/+X/5f/l/+X/5P/k/+T/5f/k/+T/4//i/+T/5P/k/+T/5f/m/+f/6P/o/+n/6f/p/+f/
5//m/+b/5P/k/+T/5f/m/+X/5f/m/+T/5P/k/+T/5P/k/+X/5f/l/+X/5P/k/+P/4//i
/+L/5P/k/+T/5P/k/+L/4//j/+P/5f/l/+X/5f/l/+b/5v/m/+f/5//n/+j/6v/s/+3/
7f/s/+v/6f/o/+n/6v/r/+z/6v/r/+v/6//r/+r/6f/p/+j/6P/o/+j/5//m/+X/5P/k
/+T/5P/j/+H/4f/f/9//3v/e/97/3v/f/9//3//f/93/3P/c/9z/3v/e/97/3v/g/+D/
3//f/93/3f/e/97/3v/d/93/3f/d/97/3v/e/9z/3P/d/9z/2f/V/9L/0v/W/9//6/8A
ABsALgBDAFwAdwCTAKsAvwDHALwAoAB6AFAAMAAgABoAFwAZABsAGwAaABMABQD6//L/
7P/k/93/2//b/9r/2P/W/9X/2f/Z/9r/3f/g/97/4P/h/+H/4f/h/+H/4P/f/97/3v/e
/97/3v/f/9//3//h/+H/4f/h/+L/4v/i/+L/4f/h/+L/4v/k/+T/5P/k/+L/4//j/+P/
5f/l/+X/5f/n/+f/6P/o/+f/5//m/+X/5//n/+f/5//p/+r/6v/r/+v/6//r/+z/7P/u
/+7/8f/v//D/8P/y//X/9v/4//n/+v/7//7/AAACAAIABQAHAAoACwAOAA8ADwAPAA4A
DwARABIAEwAUABMAEwATABMAEQARABAADwAPAA8ADwAPAAsACQAFAAIAAAD+//z//P/7
//n/+f/4//b/9P/z//H/7//u/+3/7f/r/+n/6P/n/+j/6f/q/+r/6f/o/+f/5v/o/+j/
5//m/+j/6v/q/+r/6P/m/+b/5v/n/+f/5f/l/+f/5//n/+f/5v/l/+T/4//j/+T/4//m
/+T/5P/l/+X/5f/l/+X/5f/n/+f/5//n/+j/6P/o/+n/5//o/+j/6P/o/+j/6P/o/+r/
6v/q/+r/6P/p/+n/6f/p/+n/6P/o/+j/6P/o/+n/6f/n/+b/5v/o/+j/6P/o/+b/5v/n
/+f/5f/l/+T/5P/l/+X/5v/m/+T/4//j/+L/4v/i/+L/4v/k/+T/5f/l/+T/5f/k/+T/
5v/n/+f/5//n/+f/5v/l/+j/6v/s/+3/6v/p/+j/6P/p/+r/6//r/+z/7P/r/+v/6v/p
/+j/5//i/+H/5v/o/+X/5P/j/+L/4P/g/+D/4P/g/+D/4P/g/93/3P/b/9r/3P/c/9z/
3P/a/9r/2v/a/9j/2P/Y/9j/2f/a/9v/3P/a/9r/2v/a/9z/3P/c/9z/2//a/9n/2P/W
/9b/1v/W/9T/0v/Q/87/2f/i/+v/9P8LACAANQBKAGIAegCSAKoAnACQAIQAeABiAEwA
NgAgAA==
         </WaveFormData>
      </LeadData>
   </Waveform>
</RestingECG>
