# Supplementary material for: Detection of Left Atrial Enlargement Using a Convolutional Neural Network-Enabled Electrocardiogram
Source: Front Cardiovasc Med. 2020 Dec 17;7:609976. doi: 10.3389/fcvm.2020.609976 (PMC7773668; doi:10.3389/fcvm.2020.609976)
Supplement: Supplementary file 4 [file Data_Sheet_4.ZIP › normal3/1802031558_972_00000003.XML]

<?xml version="1.0" encoding="Windows-1252"?>
<!DOCTYPE RestingECG SYSTEM "restecg.dtd">
<RestingECG>
   <PatientDemographics>
      <PatientID>1802031558</PatientID>
      <PatientAge>73</PatientAge>
      <AgeUnits>Years</AgeUnits>
      <Gender>Male</Gender>
      <PatientLastName>luzhuohui</PatientLastName>
   </PatientDemographics>
   <TestDemographics>
      <DataType>Resting</DataType>
      <Site>1</Site>
      <AcquisitionDevice>MAC55</AcquisitionDevice>
      <Status>Unconfirmed</Status>
      <Priority>Normal</Priority>
      <AcquisitionTime>08:46:08</AcquisitionTime>
      <AcquisitionDate>07-27-2016</AcquisitionDate>
      <CartNumber>1</CartNumber>
      <AcquisitionSoftwareVersion>009C</AcquisitionSoftwareVersion>
      <XMLSourceVersion>MAC5000 v1.0</XMLSourceVersion>
   </TestDemographics>
   <RestingECGMeasurements>
      <VentricularRate>62</VentricularRate>
      <AtrialRate>62</AtrialRate>
      <PRInterval>140</PRInterval>
      <QRSDuration>144</QRSDuration>
      <QTInterval>424</QTInterval>
      <QTCorrected>430</QTCorrected>
      <PAxis>26</PAxis>
      <RAxis>-24</RAxis>
      <TAxis>178</TAxis>
      <QRSCount>11</QRSCount>
      <QOnset>212</QOnset>
      <QOffset>284</QOffset>
      <POnset>142</POnset>
      <POffset>192</POffset>
      <TOffset>424</TOffset>
      <ECGSampleBase>500</ECGSampleBase>
      <ECGSampleExponent>0</ECGSampleExponent>
   </RestingECGMeasurements>
   <Diagnosis>
      <Modality>Resting</Modality>
         <StatementCount>3</StatementCount>
         <LabelText>12SL ��ϳ���</LabelText>
      <DiagnosisStatement>
         <StmtFlag>ENDSLINE</StmtFlag>
         <StmtText>�������</StmtText>
      </DiagnosisStatement>
      <DiagnosisStatement>
         <StmtFlag>ENDSLINE</StmtFlag>
         <StmtText>����֧��������</StmtText>
      </DiagnosisStatement>
      <DiagnosisStatement>
         <StmtFlag>ENDSLINE</StmtFlag>
         <StmtText>�쳣 ECG</StmtText>
      </DiagnosisStatement>
   </Diagnosis>
   <Waveform>
      <WaveformType>Rhythm</WaveformType>
      <WaveformStartTime>0</WaveformStartTime>
      <NumberofLeads>8</NumberofLeads>
      <SampleType>CONTINUOUS_SAMPLES</SampleType>
      <SampleBase>500</SampleBase>
      <SampleExponent>0</SampleExponent>
      <HighPassFilter>16</HighPassFilter>
      <LowPassFilter>150</LowPassFilter>
      <ACFilter>NONE</ACFilter>
      <LeadData>
         <LeadByteCountTotal>10000</LeadByteCountTotal>
         <LeadTimeOffset>0</LeadTimeOffset>
         <LeadSampleCountTotal>5000</LeadSampleCountTotal>
         <LeadAmplitudeUnitsPerBit>4.88</LeadAmplitudeUnitsPerBit>
         <LeadAmplitudeUnits>��V</LeadAmplitudeUnits>
         <LeadHighLimit>2147483647</LeadHighLimit>
         <LeadLowLimit>268435456</LeadLowLimit>
         <LeadID>I</LeadID>
         <LeadOffsetFirstSample>0</LeadOffsetFirstSample>
         <FirstSampleBaseline>0</FirstSampleBaseline>
         <LeadSampleSize>2</LeadSampleSize>
         <LeadOff>FALSE</LeadOff>
         <BaselineSway>FALSE</BaselineSway>
         <ExcessiveACNoise>FALSE</ExcessiveACNoise>
         <MuscleNoise>FALSE</MuscleNoise>
         <LeadDataCRC32>846998351</LeadDataCRC32>
         <WaveFormData>
9P/0//T/9P/2//b/9v/2//b/9v/2//b/8v/w/+7/7P/u/+//7//w//L/8f/x//H/8//0
//X/9f/y//L/8v/0//T/9f/2//f/+f/6//r/+v/8//z/+//7//r/+v/6//n/+f/2//X/
9f/0//P/8f/x//P/8v/x//H/8P/v/+//7v/u/+7/7v/u/+7/7v/u/+7/7v/u/+7/7f/t
/+7/7v/u/+z/7f/t/+3/7v/w//L/8v/y//D/7P/o/+j/7//3//n///8MABgAJQA3AEUA
UQBdAGcAaQBpAG4AcgB3AHoAfgCDAIoAjQCNAI0AjgCJAIUAgwCBAIAAfgB8AH8AgQCF
AIYAhgCJAI0AjQCJAIkAiQCFAH8AegBwAGUAWABJADkAKQAaABAABwD6//L/7P/o/+b/
5f/l/+X/5v/m/+X/5P/j/+H/3//e/9//3//f/9//3f/d/93/3f/a/9r/2v/a/9r/2v/a
/9r/2//b/9z/3f/b/9r/2v/a/9j/1v/W/9b/1//Y/9n/2v/Y/9f/1//X/9n/2f/Y/9b/
1f/V/9X/1f/T/9P/0v/Q/9H/0f/Q/9D/z//P/8//zf/M/8z/y//K/8v/yv/K/8r/yP/H
/8b/xv/F/8X/xf/F/8j/yP/I/8r/yP/K/8r/yv/N/8//0f/V/9X/1v/Y/9z/3v/f/+L/
5P/m/+r/7P/u//D/8//1//f/+f/5//v//P/6//r/+//8//z//f/9//3//f/9//z/+//5
//n/+f/5//n/+v/7//z/+v/6//n/+P/6//r/+v/6//r/+v/6//r/+P/4//j/+P/6//r/
+v/6//n/+P/3//b/+P/4//j/+P/4//j/+P/4//b/9f/1//X/9//3//f/9//1//X/9f/1
//b/9v/1//X/8//z//P/8v/0//T/9P/z//P/8//z//P/8v/y//L/8v/v/+//7//v//H/
8f/w//D/8P/w//D/8P/y//H/8f/y//L/8v/x//H/8f/x//L/8v/w//D/8f/x//P/8v/y
//L/9P/0//T/9P/z//P/8v/x//P/8//z//T/8v/y//L/8v/0//T/9f/1//X/9f/3//X/
9f/1//X/9f/3//f/9//3//f/9//3//j/9v/2//b/9v/4//j/+P/4//n/+f/5//n/+P/4
//j/+f/5//n/+f/5//n/+f/5//n/+//7//v/+//4//f/9v/1//b/9//4//n/+f/5//j/
+P/3//f/+P/4//j/+f/5//n/+//9//r/+P/6//r/+v/6//r/+v/6//r/+P/4//j/+P/5
//r//f////3//v/+//3//f/9//3//v///////v/+//7/AAACAAMABAAFAAUABgAIAAgA
CAAIAAUABQAGAAYACAAHAAUAAgD//////v/9//v/+//7//r/+//7//r/+f/5//j/+P/4
//j/+P/4//j/9v/2//b/9v/4//f/9//4//b/9v/2//X/9f/3//j/+P/6//r//P/6//j/
9v/0//f//f8DAA0AGAAmADUARQBTAGEAbQB1AHkAfwCGAIgAiwCQAJQAmQCgAKMAowCj
AKIAnwCdAJkAlwCSAJAAkgCTAJUAmQCcAJwAnQCfAKEAnwCdAJsAlQCRAIoAfgBzAGgA
VwBDADUAKAAaAA8ABAD8//T/8P/w/+//7f/t/+v/6v/o/+b/6f/p/+n/6v/n/+f/5//n
/+X/5f/l/+X/5P/k/+T/5P/m/+b/5v/m/+T/4//j/+P/4//i/+L/4v/k/+L/4v/i/+D/
4P/g/+D/4v/h/+H/4f/f/9//3v/c/93/3f/d/93/2//b/9r/2P/Z/9n/2P/Y/9X/1f/V
/9P/0v/S/9H/0P/R/9D/0P/Q/87/zf/M/8z/zf/N/83/zf/O/87/zv/Q/87/0P/Q/9D/
0//V/9f/2//c/9z/3f/g/+L/4//m/+j/7P/w//L/9P/2//n/+//9//////8BAAIAAAAA
AAEAAgACAAMAAwADAAMAAwACAAEA//////////8AAAAAAAAAAP7//v/9//z//v/+//7/
/v/+//7//v/+//z//P/8//z//v/+//7//v/+//7//v/+//z//P/8//z//v/+//7//v/+
//3//f/9//3//f/9//3/+//7//v/+//8//z/+//7//n/+f/5//j/+P/4//j/9//5//n/
+f/5//b/9v/2//b/9f/1//X/9f/1//X/9P/0//T/9P/0//T/9P/z//P/9P/0//T/8//z
//H/8f/y//L/8v/y//P/8//1//T/9P/0//b/9v/2//b/9P/1//X/9f/1//X/9f/2//j/
+P/4//j/9v/2//f/9//3//f/+f/3//X/9f/1//X/9//3//f/9//3//f/9//4//j/+P/4
//j/+P/4//j/+P/5//n/+f/5//j/+P/4//n/+//7//v/+//6//n/+P/3//n/+f/5//n/
+f/5//n/+f/7//v/+//7//n/+f/4//j/9//3//j/+P/6//v/+//7//3/+//6//j/+v/6
//r/+v/6//r/+v/6//r/+v/6//r/+v/6//r/+v/4//j/+P/4//j/+P/4//j/+v/6//r/
+v/6//z//f/9//7//v/9//3//f/9//7///////7//v/+/wIABAAFAAYABQAFAAYABgAI
AAgACAAHAAcACAAIAAgABwAFAAIAAQABAAAA///9//v/+//6//n/+f/4//f/9//2//b/
9v/2//T/9P/0//T/9v/2//b/9v/1//X/9v/2//b/9v/1//X/9f/y//L/9v/4//r/+v/4
//T/9P/3//n///8HABAAHgAvAEEATwBfAGsAcwB3AHcAfACEAIkAjgCUAJkAnACfAJ8A
nQCgAJ0AnQCdAJkAlACOAIwAkQCTAJcAmgCeAKEApQChAJ8AnwCbAJUAjwCIAIIAdwBq
AFsASQA1ACYAGgANAAIA+v/y/+7/7v/v/+3/6f/o/+j/5//m/+b/5f/k/+T/4//j/+P/
4//j/+P/4//j/+L/4v/i/+L/4v/i/+L/4v/i/+H/4f/h/+H/4P/g/+D/4P/e/97/3v/e
/97/3v/e/9z/2//b/9v/3f/d/9z/2v/X/9f/1//X/9n/2f/Y/9b/1f/V/9T/1P/T/9P/
0//R/9D/0P/P/87/y//K/8r/yv/M/8v/yv/K/8n/yf/J/8n/yP/I/8j/yv/M/87/zv/O
/9D/0f/S/9X/1//Y/9r/3v/g/+H/5P/m/+b/6v/s/+7/8v/1//f/+f/7//v//f/+//7/
/v///wAAAAABAAEAAQD//////v/9/////////////v/+//7//v/+//7//f/8//z//P/8
//z/+v/6//r/+v/8//z//P/8//z//P/8//z//P/8//z//P/8//z//P/8//r/+v/6//r/
+v/5//n/+f/5//n/+f/5//f/9//3//f/+P/4//f/9//1//X/9f/0//X/9v/3//f/9f/1
//X/9f/0//T/9P/0//P/8//z//P/8//z//L/8v/y//L/8v/y//D/7//v//D/8v/y//H/
8f/x//H/8v/y//D/8P/x//H/8//y//L/8v/w//D/8P/w//D/8f/x//H/7//v/+//8P/y
//L/8v/y//T/9P/1//X/9f/1//f/9f/z//P/8//z//X/9f/1//X/8//z//P/9P/2//b/
9v/2//T/9P/0//T/9f/1//X/9f/2//b/9v/3//b/9f/0//P/9f/1//X/9f/1//X/9f/1
//X/9f/1//X/8//z//P/8//z//P/8v/y//L/8//1//b/9P/1//X/9f/1//X/9v/2//b/
9v/2//b/9P/0//T/9P/2//b/9v/2//T/9P/0//T/9P/0//T/9P/0//T/9P/0//T/9v/3
//f/+P/4//f/9//3//f/+P/5//n/+P/4//j/+v/8//3//v//////AAAAAAAAAAAAAP//
AQACAAIAAgABAP///P/7//n/+P/3//X/8//z//L/8f/y//L/8v/z//L/8v/y//L/8P/w
//D/8P/y//L/8v/y/+//7//w//D/8P/w/+//7//v//D/8P/w//D/7v/w//T/9P/w/+3/
8f/3////CgAWACcAOQBHAFMAYQBrAG8AcQBwAHYAfwCCAIYAiwCSAJUAmQCXAJYAlQCT
AI8AjwCOAIoAiACJAIsAjwCSAJYAlwCZAJcAlwCVAI8AiwCFAIAAeABtAGAAUQA/AC8A
HgASAAUA/P/0/+7/7P/q/+f/4//j/+L/4v/h/+D/4P/f/97/3v/c/9v/2v/Z/9v/2//b
/9v/2v/a/9r/2v/a/9r/2v/a/9r/2f/Z/9n/1//W/9b/1v/Y/9b/1v/W/9b/1v/W/9b/
1v/V/9X/1f/V/9X/1P/S/9H/0f/R/9H/0f/R/9D/zv/N/83/zP/M/8v/y//L/8n/yv/K
/8n/yP/F/8T/xP/E/8b/xf/E/8T/wf/B/8H/wf/C/8L/wv/E/8T/xv/G/8b/yP/J/8r/
zf/P/9D/0v/W/9b/1//a/9z/4P/k/+b/6P/q/+3/7//x//H/8f/z//T/9P/0//X/9v/2
//f/9//3//f/9//2//X/9//3//f/9//0//T/9P/0//T/9P/z//L/9P/0//T/9P/y//L/
8v/y//L/8v/y//L/8v/y//L/8v/y//L/8v/y//T/9P/0//T/8v/y//L/8v/y//H/8f/x
//H/8f/x//H/8f/x//H/8f/y//L/8f/x/+//7//v/+7/8P/w//D/7//v/+//7//v/+z/
7P/s/+z/7f/t/+3/7f/r/+v/6v/q/+z/7P/s/+z/7P/r/+v/7P/s/+z/6//r/+v/6//s
/+z/7P/s/+3/7f/v/+7/7v/u/+z/7P/s/+z/7v/v/+//7//v/+//7//w//D/8P/w//D/
8P/w//H/8f/x//H/8//x//H/8f/x//H/8f/x//H/8f/x//H/8f/y//T/9P/0//T/8v/y
//L/8v/z//P/8//z//T/9P/0//X/8//z//P/8//1//X/9f/1//X/9f/1//X/9f/1//X/
9f/z//P/8//z//X/9f/0//T/8//z//T/9P/0//X/9f/1//P/9f/2//T/9P/0//T/9P/0
//T/9P/0//b/9v/2//b/9v/2//b/9v/2//b/9v/2//b/+P/5//n/+v/6//n/+f/5//n/
+v/7//3//P/8//z//v8AAAEAAgAFAAUABgAGAAQABAAEAAMAAwAEAAQABAADAAEA/v/9
//3//P/7//n/+f/5//j/9//5//j/9//3//j/+P/4//j/9//2//X/9P/2//b/9v/2//X/
9f/2//b/9P/0//P/8//3//b/9v/2//j/9v/2//T/9P/0//f/+/8DAAsAFAAiADMARwBT
AF8AbQB1AHUAewCAAIQAhwCMAJAAlQCcAJ8AnwCfAJ4AmwCXAJUAlQCSAJAAkACTAJMA
lQCYAJgAmQCdAKEAnwCbAJcAkQCLAIYAgABzAGIATwA/AC8AJAAYAAsA/v/4//L/8P/w
/+//7f/p/+j/6P/n/+b/5P/j/+L/4v/i/+P/5P/l/+P/4//j/+P/5P/k/+T/5P/k/+T/
5P/k/+P/4f/g/9//4P/g/+H/4v/g/97/3v/e/+D/4P/g/+D/3//d/9z/2//d/93/3P/a
/9v/2//b/9v/2f/Z/9j/1v/V/9X/1P/U/9X/1f/V/9P/0P/Q/8//zv/P/87/zv/O/8z/
y//K/8r/y//L/8v/y//M/8z/zP/O/8z/zv/O/87/0v/T/9T/1//X/9j/2v/e/+L/4//m
/+j/6v/u//D/8v/0//f/+f/7//v/+//9//7/AAAAAAEAAgACAAMAAwADAAMAAwACAAEA
//////////8AAAAAAAAAAP7//v/9//z//P/8//z//P/8//z//P/8//7//v/+//7//v/+
//7//v/8//z//P/8//7//v/+//7//v/+//7//v/+//3//f/9//3//f/9//3/+//7//v/
+//8//z/+//7//v/+//7//r/+v/6//r/+f/7//v/+//7//n/+P/3//b/9//3//f/9//1
//X/9P/0//b/9v/2//b/+P/3//f/+P/2//b/9f/1//X/9f/2//b/9P/0//X/9f/3//b/
9v/2//b/9v/2//b/9P/1//X/9f/2//f/+P/6//j/+P/4//j/+P/4//n/+f/5//n/+//5
//v/+//7//v/+f/5//n/+f/5//n/+f/6//r/+v/6//r//P/8//z//P/7//v/+//7//z/
/P/8//3//f/9//3//f/7//v/+//7//3//f/9//3/+//7//v/+//9//3//f/9//v/+//6
//r/+f/5//r/+v/8//3//f/9//3//f/8//r//P/8//z//P/8//z//P/8//z//P/8//z/
+v/6//r/+v/8//z//P/8//7//v/+//7//P/8//z//P/6//r//P/9//7/AAABAAEA////
////AAADAAMAAgACAAIABAAGAAcABgAHAAcACAAJAAoACwAMAAoACQAJAAgACgAJAAcA
BAADAAMAAgABAP////////7//f/9//z/+//5//j/+P/4//r/+v/6//r/+v/6//r/+v/5
//f/9v/2//j/+P/4//f/9f/3//r/+v/4//r//P/8//j/9P/0//f/+/8BAAkAFAAgADEA
RQBRAF0AaQBzAHkAfQCAAIIAiQCQAJIAlwCeAKMAowChAKIAoQCfAJ0AlwCUAJQAlACV
AJUAlwCcAKAAnwChAKUAowCfAJ0AmQCTAI4AhgB9AG4AWwBJADkAKgAcAA8ABgD8//T/
8P/w/+//7f/r/+r/6v/p/+j/6P/n/+b/5v/j/+P/4//j/+P/4//j/+P/4v/i/+L/4v/i
/+L/4v/i/+L/4f/h/+H/4f/g/+D/4P/i/+D/4P/g/97/3v/e/97/3P/b/9v/2//d/93/
3P/a/9n/2f/Z/9n/1//X/9b/1P/V/9X/1P/U/9P/0//T/9H/zv/O/83/zP/L/8r/yv/K
/8z/y//K/8r/yf/J/8n/yf/I/8j/yP/K/8j/yv/K/8r/zP/N/87/0f/V/9b/2P/c/9z/
3f/g/+L/5v/q/+z/7v/y//X/9//5//v/+//9//7//v/+////AAD+/////////wEAAQAA
AP///f/9//3//f/+//7//v/+//7//v/9//z/+v/6//r/+v/6//r/+v/6//z//P/8//z/
+v/6//r/+v/6//r/+v/6//z//P/8//z/+v/6//r/+v/8//v/+//7//v/+//7//v/+f/5
//n/+f/4//j/9//3//f/9//3//b/9v/2//b/9f/3//f/9//3//b/9v/2//b/9P/z//L/
8f/z//P/8v/y//L/8v/y//L/8v/x//H/8v/0//T/8//z//H/8f/y//L/9P/0//X/9f/0
//L/8f/w//L/8v/y//L/9P/1//X/9f/z//P/8//0//b/9v/2//b/9P/0//X/9f/z//P/
9f/z//X/9f/1//X/9f/1//X/9f/3//f/9//4//b/9v/2//b/9P/0//T/9P/3//f/9//3
//b/9v/2//f/9//3//f/9//3//f/9//3//f/9//3//f/+f/5//n/+f/3//f/9//3//n/
+f/4//j/9//3//j/+P/2//f/9//3//n/9//2//b/9v/2//b/9v/4//j/+P/4//j/+P/4
//j/9v/2//b/9v/2//b/9v/2//b/9v/2//b/+P/4//j/+P/2//b/9v/2//b/9v/4//n/
+f/6//r/+f/7//v/+//8//v/+//6//r/+v/8//7///8CAAMAAwAEAAQABAAEAAQAAwAD
AAQABAACAAEA///8//v/+//6//n/9//3//f/9v/3//f/9v/1//P/8v/y//L/9P/0//T/
9P/y//L/8v/y//T/8//z//T/9P/0//T/8//x//P/9P/y//L/9v/4//b/8v/w//D/8f/5
/wMACwAWACYAOQBJAFMAYQBrAG0AcQB1AHoAggCHAIoAkACVAJoAmwCbAJ0AmgCXAJcA
lwCTAI4AjACOAI8AkwCZAJgAmACdAJ8AmwCVAJUAkwCNAIkAgAB0AGUAWABJADcAJwAa
AA4AAQD2/+7/7P/q/+j/5//n/+X/5P/k/+P/4v/i/+H/4P/g/9//3//f/9//4f/h/+H/
4f/e/97/3v/e/97/3v/e/97/3P/b/9v/2//Z/9j/2P/Y/9n/2P/Z/9r/2P/Y/9j/2P/a
/9n/2f/Z/9n/2f/Y/9b/1f/V/9X/1f/V/9X/1P/S/9H/0f/Q/9D/z//P/8//zf/M/8z/
y//K/8n/yP/I/8j/yP/H/8b/xv/D/8P/w//D/8b/xv/G/8j/yP/K/8r/yv/K/8v/zP/P
/9P/1P/W/9r/2v/b/97/4P/i/+b/6P/q/+z/7//x//P/9f/1//f/+P/6//r/+//8//r/
+//7//v//f/9//z/+//5//n/+f/5//j/+P/4//j/+P/4//f/9v/2//b/9v/2//f/+P/5
//r/+P/4//j/+P/2//b/9v/2//j/+P/4//j/9//2//X/9P/2//b/9v/2//j/9//3//f/
9v/1//T/8//0//X/9v/3//f/9v/0//P/9f/1//X/9P/0//T/9P/z//P/8//z//P/9P/0
//T/9P/x//H/8f/x//P/8//y//L/8P/w//D/8P/w/+//7//w//D/8P/v/+//7//v//D/
8P/w//D/8f/x//P/8v/y//L/8P/w//D/8P/w//H/8f/x//H/8f/x//L/8v/y//L/8v/y
//L/8//z//H/8f/z//H/8//z//P/8//x//H/8f/x//H/8f/x//L/9P/0//T/9P/0//T/
9P/0//X/9f/1//X/8v/y//L/8//x//H/8f/x//P/8//z//P/8f/x//H/8f/z//P/8//z
//H/8f/x//H/8f/x//D/8P/x//H/8v/y//L/8//z//P/7//z//T/8v/y//L/8v/y//P/
9P/1//b/+P/4//j/+P/2//b/9v/2//j/+P/4//j/9v/2//b/9v/4//j/+P/4//j/+P/4
//j/+P/6//v/+//8//z/+//7//v/+//8//3//f/8//z//P/+/wAAAQACAAMAAwAEAAQA
BAAEAAQAAwADAAQABAAEAAMAAQD+//3//f/8//v/+f/4//f/9f/z//T/9P/0//X/9P/0
//T/9P/y//L/8v/y//P/9P/1//b/9P/z//P/8v/y//L/8f/x//P/9v/0//T/9v/2//T/
9P/y//D/8//5/wMACwAYACgAOQBFAFMAYwBtAG8AdQB7AHwAggCJAIoAkgCbAJ4AnQCb
AJsAnACdAJsAmQCTAIwAjACQAJMAlwCZAJoAnACfAJ8AoQChAJsAlwCRAIsAhAB8AG8A
YABNADsAKwAeABIABQD6//L/7P/q/+z/7f/p/+f/5v/m/+X/5P/k/+P/4v/i/9//3//f
/9//4f/h/+H/4f/e/97/3v/e/97/3v/e/97/3v/d/93/3f/d/9z/3P/c/9z/2v/a/9r/
3P/c/9z/3P/a/9n/2f/Z/9n/2f/Y/9b/1f/V/9X/1f/X/9f/1v/U/9H/0f/Q/9D/z//P
/8//zf/O/87/zf/M/8v/yv/K/8r/yv/J/8j/yP/H/8f/x//H/8r/yv/K/8z/yv/M/8z/
zP/O/8//0P/T/9f/2P/a/97/3v/f/+L/5P/o/+z/7v/w//L/9f/3//n/+//7//3//v8A
AAAAAQACAAAAAQABAAEAAwADAAIAAQADAAMAAwADAAEAAAD///7/AAAAAP///v/8//z/
/P/8//7//v/+//7/AAAAAAAAAAD+//7//v/+//7//v/+//7/AAAAAAAAAAD+//7//v/+
//7//f/9//3////////////9//3//f/9//z//P/7//v//f/9//3//P/6//r/+v/5//n/
+f/5//n/+v/6//r/+v/5//n/+f/5//n/+f/4//j/+P/4//j/+P/2//X/9f/2//j/+P/3
//f/9f/1//b/9v/2//b/9//3//f/9v/2//b/9v/2//b/9v/2//f/9//3//f/9//3//j/
+P/4//j/+P/6//r/+//7//n/+f/7//n/+//7//v/+//7//v/+//7//v/+//7//z//P/8
//z//P/6//r/+v/6//v/+//7//v//P/8//z//f/8//v/+v/5//r/+//8//3//P/7//r/
+f/6//v//P/9//v/+//7//v/+//7//r/+v/6//v//f/+//z//f/9//3/+//9/wAA/P/8
//z//P/8//r/+v/6//r//P/8//z//P/6//r/+v/6//z//P/8//z//P/8//z//P/8//z/
/P/+/wEAAQACAAIA//////////8AAAEAAQAAAAAAAAACAAQABQAGAAcABwAGAAYABgAG
AAgABwAHAAgACAAIAAcABQAAAP/////+//3/+//7//v//P/7//v/+v/3//f/9v/2//j/
+P/4//j/9v/2//b/9v/2//b/9f/1//b/9v/2//b/9//5//n/9v/2//j/+v/6//r/+P/2
//T/+f/9/wMACwAYACYANwBJAFcAZQBtAHEAdQB5AH4AggCJAI4AkgCZAJwAnQChAKMA
ogCdAJsAmQCVAJIAkACSAJUAmQCfAKIAogClAKUAoQCbAJsAmwCTAI0AiAB+AG0AXgBN
ADsALQAiABYABwD+//j/8P/u/+7/7f/p/+n/6v/q/+n/6P/o/+f/5v/m/+P/4//j/+P/
4//j/+P/4//i/+L/4v/i/+L/4v/i/+L/4P/f/9//3//g/+D/4f/i/+D/3v/e/97/3v/e
/97/3v/e/93/3f/d/93/3f/c/9r/2//b/9v/2//Z/9n/2P/W/9X/1f/U/9T/1f/V/9X/
0//Q/9D/z//O/8//zv/O/87/zv/N/8z/zP/L/8v/y//L/8r/yv/K/8z/zP/O/87/zv/Q
/9H/0v/V/9f/2P/a/97/4P/h/+T/5v/o/+z/7v/w//D/8//1//f/+f/5//v//P/+//7/
//8AAP7///////////////7//f/9//3//f/9//z//P/8//z//v/+//3//P/6//r/+v/6
//z//P/8//z/+v/6//r/+v/6//r/+v/6//z//P/8//z/+//6//n/+P/5//r/+//8//z/
+//7//v/+f/5//n/+f/4//n/+v/7//r/+v/5//n/+//7//v/+v/6//r/+v/5//n/+f/5
//n/9v/2//b/9v/3//f/9//3//f/9//2//b/9v/2//b/9v/2//X/9f/2//j/+P/3//f/
9f/1//b/9v/4//j/+f/5//n/+P/4//j/9v/2//b/9v/2//f/9//3//f/9//3//j/+v/6
//r/+v/6//r/+//7//n/+f/7//n/+//7//v/+//7//v/+//7//v/+//7//z/+v/6//r/
+v/8//z//P/8//v/+//7//v/+v/6//r/+//9//3//f/9//v/+//7//v/+//7//v/+//7
//v/+//7//v/+//7//v//f/9//z//P/7//v//P/8//r/+//7//v/+//7//z/+v/5//j/
9//2//T/9P/0//T/8v/y//L/8v/0//T/9P/0//b/9v/2//b/9P/0//T/9P/2//b/9v/4
//n/+f/6//r/+f/5//n/+f/4//n/+f/4//j/+P/6//z/+//8//3//f///wAAAQACAAAA
/////wAAAgACAAEA///6//n/+f/4//f/9f/1//X/9P/z//P/8v/x//H/8P/w//L/8v/y
//L/8P/w//D/8P/w//D/7//v//D/8P/w//D/7f/t//H/8v/y//T/8v/w//D/8P/u/+7/
7//1/wEACwAWACQANQBFAFEAXwBpAG0AcwB1AHYAfACFAIYAigCRAJwAmwCXAJkAmgCV
AJMAkQCPAIwAigCKAIsAjQCTAJYAlgCXAJkAmQCZAJkAkwCNAIcAfgB0AGkAXABLADUA
JQAaAA4A///2/+7/6P/o/+j/5f/l/+X/4v/i/+H/4P/e/93/3P/c/9v/2//b/9v/3f/d
/93/3f/c/9z/3P/c/9r/2v/a/9r/2v/Z/9n/2f/Z/9j/2P/Y/9j/1v/W/9b/2P/Y/9j/
2P/W/9X/1f/V/9X/1f/U/9L/0//T/9P/0//S/9H/z//M/8z/zf/N/87/y//L/8v/yf/I
/8j/x//G/8f/xv/G/8b/xv/F/8T/xP/B/8H/wf/B/8L/wv/C/8T/wv/E/8T/xP/I/8n/
yv/N/83/zv/Q/9T/2P/Z/9z/3v/i/+b/6P/q/+z/7//x//P/9f/1//f/+P/2//b/9//4
//r/+//7//v/+//7//r/+f/3//f/9//3//j/+P/4//j/9v/2//X/9P/2//b/9v/2//b/
9v/2//b/9P/0//T/9P/2//b/9v/2//T/9P/0//T/9f/2//f/+P/2//b/9v/2//T/8//z
//P/9f/1//X/9f/z//P/8//z//T/9P/z//P/8//z//P/8v/y//L/8v/x//H/8f/x//H/
8P/w//D/8P/v/+//7//v/+//7//u/+7/7P/s/+z/7P/u/+3/7f/u/+z/7P/r/+v/7f/t
/+7/7v/s/+z/7f/t/+3/7P/s/+z/7P/s/+z/7P/q/+v/6//r/+3/7f/t/+7/7P/s/+z/
7P/s/+z/7f/t/+//7//x/+//7f/t/+3/7f/t/+3/7f/t/+//7//v//D/7//u/+3/7P/u
/+7/7v/u/+//7//v/+//7P/s/+z/7f/u/+//8P/x//D/7//u/+3/7//v/+//7//v/+//
7//v/+//7//v/+//7//v/+7/7v/t/+3/7v/u/+7/7//v/+//8f/v/+7/7v/u/+7/7v/u
/+7/7v/u/+7/7v/u/+7/7v/s/+z/7P/s/+7/7v/u/+7/7v/u/+7/7v/w//D/8P/y//H/
8f/y//L/8v/z//T/9f/1//X/9P/y//L/8v/0//b/+f/6//v/+//6//r/+v/6//z/+//7
//z/+v/6//n/9//1//X/9v/2//T/8f/w/+//7v/t/+3/7P/t/+3/7P/s/+z/7P/s/+z/
6v/q/+r/6v/q/+r/6f/p/+j/6P/o/+j/5//r/+v/6v/q/+r/7v/u/+r/6v/o/+b/5//t
//P/+f8EABAAHQAvAD8ATQBZAGUAaQBpAGoAcAB5AIAAhACHAI4AkwCTAJEAkACRAI8A
iwCLAIoAhgCEAIcAhwCJAI4AkgCRAJEAkwCVAJUAkQCLAIMAfAB0AG0AYgBRAD8ALQAc
AA4AAQD2/+7/6P/k/+D/3//d/9v/2P/Y/9f/1v/Y/9f/1v/W/9X/1f/V/9X/1P/T/9L/
0f/U/w==
         </WaveFormData>
      </LeadData>
      <LeadData>
         <LeadByteCountTotal>10000</LeadByteCountTotal>
         <LeadTimeOffset>0</LeadTimeOffset>
         <LeadSampleCountTotal>5000</LeadSampleCountTotal>
         <LeadAmplitudeUnitsPerBit>4.88</LeadAmplitudeUnitsPerBit>
         <LeadAmplitudeUnits>��V</LeadAmplitudeUnits>
         <LeadHighLimit>2147483647</LeadHighLimit>
         <LeadLowLimit>268435456</LeadLowLimit>
         <LeadID>II</LeadID>
         <LeadOffsetFirstSample>0</LeadOffsetFirstSample>
         <FirstSampleBaseline>0</FirstSampleBaseline>
         <LeadSampleSize>2</LeadSampleSize>
         <LeadOff>FALSE</LeadOff>
         <BaselineSway>FALSE</BaselineSway>
         <ExcessiveACNoise>FALSE</ExcessiveACNoise>
         <MuscleNoise>FALSE</MuscleNoise>
         <LeadDataCRC32>757136067</LeadDataCRC32>
         <WaveFormData>
+P/4//j/+P/2//b/9v/2//b/9v/2//b/9P/1//b/+P/6//v//P/8////////////////
/////////////////wIABAAEAAQABQAEAAEA//////7//f/8//v/+v/6//n//P/8//r/
+v/4//j/9//2//X/9f/1//X/9f/z//P/8//x//L/8v/x//H/8f/x//H/8f/x//H/8f/x
//H/8f/x//P/8f/w//L/8f/x//P/9v/2//f/9//2//r/BQAOABIAGgAlACwAMAAvACoA
IQAaAA4ABgAEAAYABwAFAAYABwAHAAcACgAKAAgACQADAP3/+f/3//H/6v/k/9//2v/V
/9D/0P/S/9T/1P/U/9X/2P/W/9T/1P/V/9r/3//k/+T/4f/e/97/4v/i/+L/5f/l/+b/
5v/m/+b/5v/m/+b/5v/k/+T/5P/k/+T/5P/k/+T/5P/k/+T/4//j/+T/5P/k/+T/5P/j
/+P/5f/l/+X/5f/j/+P/4//j/+P/4f/h/+L/5P/k/+T/5P/i/+H/4f/h/+H/4f/h/+H/
4f/h/+D/4P/g/+D/4P/e/97/3v/f/9//3v/e/97/3v/e/97/3f/d/9//3v/e/97/3v/e
/97/3v/b/9v/2//b/9v/3P/e/9//3//f/9//3//g/+D/4f/h/+P/5P/k/+X/5f/l/+X/
5v/p/+r/7P/s/+v/7P/t/+3/8P/x//L/8//y//P/9f/1//b/9//5//n/+f/5//r/+v/4
//j/+P/4//r/+v/7//v/+//7//v/+//6//r/+v/6//r/+//8//z//P/7//v/+//7//v/
+//7//v/+//7//v/+v/6//r/+v/8//z//P/7//n/+f/5//n/+v/6//r/+v/6//n/+f/5
//f/9//3//f/9//3//f/9v/2//b/9v/2//b/9f/1//X/9//3//f/9//1//X/9f/1//f/
9//3//f/9f/1//X/9P/2//b/9v/2//b/9v/2//f/9//2//b/9v/4//n/+f/5//j/+P/4
//j/+f/5//n/+P/6//r/+v/6//r/+//7//v/+//7//v/+//8//z//P/8//z//P/8//z/
/f/9//3//f///////v/+//7//v/+//7//v/+//7//f/9//3//v/+//7//v/+//7//v/+
//7//v8AAP////8AAAAAAAAAAAAAAAAAAAAAAAD+//7//v/+/wAAAAAAAAAAAAD/////
AAAAAP////8AAP7//v/+//7/AAACAAIAAAAAAAAAAAAAAAAAAAAAAAAAAAAAAAAAAQAC
AAQABgAHAAgACAAJAAkACwALAAsACwANAA0ADQANAAsACwAOABAADgAOAA0ADAAJAAcA
BQAEAAMAAgACAAIABQAFAAYABgAEAAQAAgACAP///v/9//3//////////f/9//3//f/+
/wAA/////////f/9//3//f/9//3//f/9//3//f/9//3//v/+//3///8BAAIABAAFAAUA
CAAMABMAGgAgACoAMQA4ADoANwAwACkAIAAWABAAEgAWABMAFQAWABcAFwAbABwAHAAa
ABkAEwAPAAsABQD///j/8v/t/+j/4f/e/9z/3P/e/97/3P/b/9z/3P/a/9z/2//g/+n/
7v/s/+n/6P/o/+j/6v/s/+//7//w//D/8P/w/+7/7v/u/+7/7//w//H/8v/y//L/8v/y
//L/8v/y//H/8f/y//L/8v/y//L/8f/x//H/8f/x//H/8f/x//H/8f/x/+//7//w/+7/
7v/u/+7/8P/v/+//7//v/+//7//v/+//7//u/+7/7v/u/+7/7P/s/+z/7f/t/+z/7P/s
/+z/6v/q/+n/6f/p/+j/6P/o/+r/6v/q/+r/6f/p/+n/6f/o/+j/6f/p/+n/6f/p/+n/
7P/s/+3/7f/t/+7/7v/v//H/8f/x//L/8//0//b/9v/3//j/+f/5//z//f/+////AAAB
AAMAAwACAAMABQAFAAUABQAGAAYABgAGAAYABgAIAAgACQAJAAcABwAHAAcACAAIAAgA
CAAIAAkACgAKAAgABwAHAAcABwAHAAcABwAJAAkACQAJAAgACAAIAAgACAAIAAgABwAH
AAcABwAHAAYABgAGAAYACAAHAAcABwAFAAUABQAFAAUABQAFAAQABgAGAAYABgAGAAUA
BQAFAAUABQAFAAUABQAFAAUABQAFAAUABQAFAAUABQAFAAQABAAEAAQABAAEAAQABAAF
AAUABAAEAAQABgAHAAcABwAGAAYABgAGAAcABwAHAAYACAAIAAgACAAGAAcABwAHAAcA
BwAHAAcACAAIAAgACAAIAAgACAAIAAkACQAJAAkACQAJAAgACAAIAAgACAAIAAoACgAK
AAkACQAJAAoACgAKAAoACgAKAAoACgAKAAoACgAJAAkACgAKAAoACgAKAAoACgAKAAoA
CgAKAAoACgAKAAoACgAKAAwACwALAAwACgAJAAkACgAMAAwADAAMAAwADAAMAAoACgAK
AAoACgAKAAoACgAKAAoACgAKAAoACgAKAAoACgAMAAwADAAMAAwADAAMAAwADAAMAA0A
DgAQABIAEwAUABQAFQAVABUAFQAVABUAFQAVABUAFQAVABUAGAAaABoAGgAZABgAFQAT
ABEAEAAPAA4ADgAOAA8ADwAQABAADgAOAAwADAALAAoACQAJAAkACQAJAAcABwAHAAcA
CAAIAAcABwAHAAcABwAHAAcABwAJAAkACQAJAAkACQAJAAgACAAHAAcACwAOABAAEQAR
ABIAGAAdACQAKgAyADkAQABGAEMAPAA1AC4AJgAeABwAHAAbABsAHgAfAB8AIQAiACIA
IAAdAB0AGwAXAA0ABwAAAPr/9f/y/+v/6P/o/+r/7P/s/+r/6//s/+r/6P/o/+v/8P/3
//7//v/5//j/+P/4//r/+v/7//3/AAAAAAAAAAAAAAAAAAAAAP7//v/+//7/AAAAAAAA
AAAAAAAAAAD/////AAAAAAAA/v/+//3//f/////////////////////////9//3//v/+
//7//v/+//7//f/9//3//f/9//3//f/8//v/+f/4//n/+v/7//r/+v/6//v/+//6//r/
+v/6//r/+v/5//n/+f/4//j/+P/2//b/9v/2//f/9//3//f/9v/2//f/9//3//f/9//3
//j/+P/5//n/+f/6//r/+//6//n/+P/4//n/+v/8//z//f/+//////8AAAEAAgADAAQA
BQAHAAcACAAJAAsACwAJAAkACgAKAAwADAAMAAwADAAMAA0ADQALAAsACwALAAwADAAM
AAwACgALAAwADAAMAAsACwALAAsACwALAAsACQAJAAkACQAKAAoACgAKAAoACgAKAAkA
CwALAAsACwAIAAgACAAIAAgABwAHAAcABwAHAAcABwAHAAcABwAGAAYABgAGAAYABgAF
AAUABQAFAAUABQAFAAUABQAFAAUABQAFAAUABQAFAAUABQAEAAQABAAEAAQABgAGAAYA
BwAFAAQABAAEAAQABQAFAAUABgAGAAYABgAHAAcABwAGAAgACAAIAAgABgAHAAcABwAH
AAcABwAHAAgACAAIAAgACgAKAAoACgAKAAkACAAHAAkACQAIAAgACAAIAAgACAAGAAYA
BgAFAAcABwAIAAgACAAIAAgACAAIAAgACAAIAAYABQAFAAYACAAIAAgACAAKAAoACgAK
AAgACAAIAAgABgAGAAYABgAIAAcABwAIAAgABwAHAAgACAAIAAgACAAIAAgACAAIAAYA
BgAGAAYABgAGAAYABgAGAAYABgAGAAYABgAGAAYABgAGAAYABgAGAAYABwAIAAgACgAL
AAwADgAPAA8ADwAPAA8ADwAPAA8ADwAPAA8ADwASABQAFAAUABMAEgAPAA0ACwAKAAkA
CAAIAAgACQAHAAgACAAGAAYABAAEAAMAAgABAAEAAQABAAEA//////////8AAAAA////
////////////////////////////AQABAAEAAAAAAAEAAQABAAIAAAABAAcACgAMABEA
GgAgACYALwA2ADwAPQA2AC8AKAAeABQAEgASABEADwASABMAEQARABQAFgAWABMADwAL
AAcABQABAPj/8v/t/+r/5f/i/+D/4v/k/+T/5P/j/+b/5P/g/+D/5f/o/+//9v/0//H/
8P/w//D/8P/y//X/9f/2//b/9v/2//T/9P/0//T/9v/2//b/9v/0//T/9P/0//T/9P/0
//P/8f/y//L/8v/0//T/8//z//P/8//z//P/8f/x//H/8f/x/+//7//w//D/8P/w//D/
8P/v/+//7//v/+//7//v/+3/7f/s/+z/7P/s/+z/6v/s/+z/7f/t/+z/7P/s/+z/7P/s
/+v/6//r/+r/6v/q/+j/6P/o/+j/5//n/+f/5//m/+b/5//n/+n/6f/p/+n/6v/q/+v/
6//r/+z/7P/t/+3/7f/t/+7/7//w//L/8v/1//b/9//3//j/+f/6//v//P/9///////+
////AQABAAMAAwAEAAQABAAEAAQABAAEAAQABQAFAAUABQAFAAUABAAEAAQABAACAAMA
BAAEAAQAAwADAAMAAwADAAMAAwAFAAUABQAFAAQABAAEAAQABAAEAAQAAwADAAMAAwAD
AAIAAgACAAIAAAD///////8BAAEAAQABAP////////7/AAAAAAAAAAD+//3//f/9//3/
/f/9//3////////////9//3//f/9//////////7//P/8//z//P/+//7//v////3//P/8
//z//v////////8AAAAAAAAAAAEAAQABAAAAAAAAAAAAAAAAAAEAAQABAP//////////
/v/+//7//v8AAAAAAAAAAP////////////////7//v8AAAAAAAAAAAAAAAAAAP//////
/wAAAAAAAAAAAAAAAAIAAgACAAIAAgABAAEAAgACAAIAAgACAAIAAgACAAIAAgACAAIA
AgACAAIAAgACAAAA/////wAAAAD/////AAACAAIAAgACAAIAAgAAAAIAAAAAAAAAAAAA
AAAAAAAAAAAAAAAAAAAAAAAAAAAAAAAAAAAAAQACAAQABgAHAAgACAAJAAkACQAJAAkA
CQAJAAkACQAJAAkACQAMAA4ADgAOAA0ADAAJAAUAAwACAAEAAgACAAIAAwADAAQABAAC
AAAA/v/+//3//P/7//v/+//7//v/+f/5//v/+//8//z/+f/5//n/+f/7//v/+//7//v/
+//7//v/+//7//v/+v/8//3//f8BAAIAAAABAAMABgAMABMAGAAgACgALwA0ADoAOQAw
ACcAIgAYABAAEgASABEAEQAUABUAFQAZABoAGgAaABcAEQALAAkABQD///j/8v/v/+r/
5f/g/9z/3v/k/+T/4P/h/+T/4P/c/97/4f/k/+v/8P/u/+v/6P/q/+z/7v/s/+//8f/y
//D/8P/y//D/8P/w//D/8P/w//D/8P/y//L/8v/y//L/8v/y//H/8f/y//L/8v/y//L/
8f/x/+//7//v/+//7//v/+//7//v/+3/7f/u/+7/7v/u/+7/7P/r/+v/6//t/+3/7f/t
/+3/7f/s/+z/7P/s/+z/6v/q/+r/6//r/+j/6P/o/+j/6P/o/+f/5//p/+j/6P/o/+b/
5v/m/+b/5f/l/+X/5f/k/+T/5f/l/+X/5f/l/+X/6P/o/+n/6f/p/+r/6v/r/+3/7f/t
/+7/7f/u//D/8P/z//T/9f/1//b/9//4//n/+v/7//3//f/+////AQABAP////8AAAAA
AgACAAIAAgACAAIAAwADAAMAAwADAAMAAgACAAIAAgACAAMABAAEAAQAAwADAAMAAwAD
AAMAAwADAAMAAwADAAIAAgACAAIAAgACAAIAAQD//////////wAAAAAAAAAAAAD/////
//////////////////////7//v/+//7//v8AAP////////3//f/9//3//f/9//3//f/9
//3//f/9//3//f/9//z//v/+//7//v/8//z//P/9/////v/+//7//P/9//3//f/+//7/
/v/+//////////7//v/+//7//v/+////////////////////AAAAAAAAAAAAAAAAAAAA
AP////////////////7//v8AAAAAAAAAAAAAAAAAAP//AQABAAIAAgAAAAAAAAAAAAAA
AAAAAAAAAAD/////AAAAAAAAAAAAAAAAAAAAAAAAAAAAAAAAAAAAAAAAAAAAAAAA////
/wAA/v/9//3//v8AAAAAAAAAAAIAAAAAAAAAAAAAAAAAAAAAAAAAAAAAAP7//v/+//7/
/v/+//7//v8AAAAAAAAAAAAAAAAAAAAAAAAAAAAAAQAAAAIABAAFAAgACAAJAAkACQAJ
AAkACQAJAAkACQAJAAkACQAMAA4ADgAOAA0ADAAJAAcABQAEAAEAAAAAAAAAAgADAAUA
BgAEAAQAAgACAAEAAAD//////f/9//3/+//7//v/+//8//z/+//7//v/+//7//v/+//7
//v/+//7//v/+//7//v/+v/4//v//f/9//7/AgADAAMABAAIAA8AFgAcACQAKwAyADYA
NQAwACkAIgAYAA4ADgAOAA0ADQAQAA8AEQAVABgAGAAUABEADwALAAcAAQD7//b/8P/p
/+T/3//c/9z/3P/g/+D/3v/f/+D/3v/c/9z/3//k/+v/8P/w/+3/6v/q/+j/6v/s/+3/
7//y//L/8P/w//D/8P/w//D/8v/y//L/8v/w//D/8P/w//D/8P/w/+//7//w//D/8P/w
//D/7//v//H/8f/x//H/7//v/+//7//x/+//7//w/+7/7v/u/+7/7v/t/+3/7f/t/+3/
7f/t/+3/7f/s/+z/6v/q/+r/6P/q/+r/6//r/+r/6v/q/+r/6P/o/+f/5//p/+j/6P/o
/+b/5v/m/+b/5//n/+f/5//m/+b/5//n/+f/5//n/+f/6P/o/+n/6f/p/+r/6v/r/+3/
7f/t/+7/7//w//L/8v/z//T/9f/1//b/9//4//n/+v/7//3//f/+////AQABAAEAAQAC
AAIAAAAAAAAAAAACAAIAAwADAAEAAQABAAEAAgACAAIAAgAAAAEAAgACAAIAAQABAAEA
AQABAAEAAQABAAEAAQABAAAAAAAAAAAAAAAAAAAA//8BAAEAAQABAAAAAAAAAAAAAAD/
///////9//3//f/9//////////7//v/+//7//v/+//3//f/9//3//f/9//3/+//7//v/
+//9//3//f/9//3//f/9//z/+v/6//r/+v/8//z//P/9//3//P/8//z//P/9//3//f/+
//7//v/+//3//f/9//z//P/8//z//P/8//3//f/9//3//f/9//3//P/8//z//P/+//7/
/v/+//3//f/9//3///////7//v/+//7//v/+//z//P/8//v/+//7//z//P/+//7//v/+
//7//v/+//7//v/9//3//v8AAAAAAAAAAP7//v/+//7/AAAAAAAAAAD+//7//v/+/wAA
/////wAAAAD/////AAD+//7//v/+//7//v/+//7//v/+//7//v8AAAAAAAAAAAAAAAAA
AAAAAAAAAAAAAAAAAAAAAAAAAP7//v/+//7//v/+//7//v8AAAAAAAABAAAAAgAEAAUA
BgAGAAcABwAHAAcABwAHAAcABwAHAAcABwAHAAoADAAMAAwACwAKAAcABQADAAIAAQAA
AAAAAAABAAEAAgACAAAAAAD+//7////+//3//f/9//3//f/7//n/+f/5//r/+v/5//n/
+f/5//n/+f/5//v/+//7//v/+//7//v/+//4//r/+//7//3/AAAAAAEAAwAGAAoAEQAY
ACAAKAAvADYAOAAzACwAJQAcAA4ACgAMAAwADQANABAADwARABEAEgASABAACwAHAAMA
///7//P/7P/o/+X/4P/b/9r/2v/e/+D/3v/c/9//4v/g/9z/3v/j/+j/8f/y/+7/6//q
/+r/6v/s/+z/7//v//D/8P/w//D/8P/w//D/8P/w//D/8P/w//D/8P/w//D/8v/y//L/
8f/x//L/8v/y//D/8P/v/+//7//v/+//7//t/+3/7f/t/+7/7f/u//D/7v/u/+7/7v/w
/+//7//v/+//7//v/+//7//v/+7/7v/s/+z/7P/q/+z/7P/t/+3/7P/s/+z/7P/s/+z/
6//r/+v/6v/q/+r/6v/q/+r/6v/n/+f/5//n/+j/6P/p/+n/5//n/+f/5//q/+r/6//r
/+v/7P/s/+3/7//v/+//8P/v//D/8v/y//P/9P/1//X/9v/3//j/+f/6//v//f/9//7/
//8BAAEAAwADAAQABAAEAAQABAAEAAQABAAFAAUAAwADAAMAAwAAAAAAAAAAAAIAAwAE
AAQABAADAAMAAwADAAMAAwADAAEAAQABAAEAAgACAAIAAgAAAAAAAAD//wEAAQABAAEA
/v/+//7//v8AAP////////3//f/9//3//f/9//3//P/+//7//v/+//7//f/9//3//f/9
//3//f/7//v/+//7//v/+//7//v/+//7//v/+v/6//r/+v/6//z//P/8//3//f/8//z/
/P/8//3//f/9//7//v/+//7//f/9//3//P/+//7//v/+//7///////////////////8A
AAAAAAAAAAAAAAAAAAAAAQABAAEAAQABAAEAAAAAAP7//v/+//7///8AAAEAAQABAAEA
AgACAAAAAAAAAAAAAAAAAAAAAAAAAP////8AAAIAAgACAAIAAAAAAAAAAAACAAIAAgAC
AAIAAgACAAIAAAD/////AAAAAP////8AAAAAAAAAAAAAAAACAAAAAAACAAIAAgACAAAA
AAAAAAAAAAAAAAAAAAAAAAAAAAAAAAAAAAAAAAAAAAAAAAAAAAAAAAAAAAAAAAIAAgAD
AAQABAAGAAcACAAKAAsACwALAAkACQAJAAkACQAJAAkACQALAA4AEAAQAA8ADQALAAcA
AwABAAAA//8AAAAAAAABAAEAAgACAAAAAAD+//7//f/8//v/+//7//v/+//5//n/+f/5
//r/+v/5//n/+f/5//v/+//7//v/+//7//v/+//7//v/+//6//r/+//9////AAAAAAEA
BQAIAAwAEwAaACIAKgAzADgANgAvACgAJQAeABIADgAQABAADwAPABAAEwAVABcAFgAW
ABIADwAPAAsABQD///f/8P/s/+n/4v/f/97/3v/e/97/4P/i/+H/4P/e/9z/3v/h/+j/
7//y/+z/6//q/+r/6v/q/+z/7f/x//L/8v/w//D/8P/w//D/8P/w//D/8P/w//D/8P/w
//D/8P/w//D/7//v//D/8P/w//D/8P/v/+//7//v/+//7//v/+//7//v/+//7f/t/+7/
7v/u/+7/7v/s/+v/6//r/+v/6//r/+v/6//r/+r/6v/s/+z/7P/q/+r/6v/r/+v/6v/q
/+r/6v/q/+r/6f/p/+n/6P/o/+j/5v/m/+b/5v/n/+f/5//n/+f/6P/q/+v/6v/p/+j/
5//o/+j/6f/p/+v/7P/s/+3/7f/t/+3/7v/x//L/9P/0//X/9v/3//f/9v/3//j/+f/8
//3//////wAAAQADAAMAAwADAAQABAAGAAYABgAGAAYABgAHAAcABwAHAAcABwAGAAYA
BgAGAAYABwAIAAgACAAHAAcABwAHAAcABwAHAAcABwAHAAcABgAGAAYABgAGAAYABgAF
AAUABQAFAAUAAgACAAIAAgAEAAMAAwADAAMAAwADAAMAAwADAAMAAgACAAIAAgACAAIA
AQABAAEAAQABAAEAAQABAAEAAQABAP//////////AQABAAEAAAAAAAAAAAAAAAAAAAAA
AAEAAQAAAAAAAAAAAAEAAQABAAIAAgACAAIAAQABAAEAAAACAAIAAgACAAQABQAFAAUA
AwADAAMAAwAEAAQABAAEAAQABAAEAAQABwAHAAcABwAHAAcABgAGAAQABAAEAAQABAAE
AAQAAwADAAMABAAEAAQABAAEAAQABgAGAAYABgAEAAMAAwAEAAYABgAGAAYABAAEAAQA
BAAGAAYABgAGAAYABgAGAAYABAADAAMABAAGAAUABQAGAAYABgAGAAYABAAGAAgACAAI
AAgACAAIAAcABgAFAAQABgAGAAYABgAGAAYABgAGAAYABgAGAAYABgAGAAYABgAHAAgA
CgAMAA8AEAAQABEAEAAPAA4ADQANAA0ADQANAA8ADwAPABIAFAAUABQAEwASAA8ADQAL
AAoACQAIAAgACAAJAAkACgAKAAgACAAGAAQAAwACAAEAAwADAAMAAwABAAEAAQABAAIA
AgABAAEAAQABAAEAAQD//////////wEAAQABAAEAAwAEAAIAAQABAAMABAAGAAcACwAO
ABIAFwAeACQALgA1ADoAPgA7ADQALQAiABoAEgAQABAAEQATABQAEQATABMAFAAUABQA
DwALAAcAAwD///n/8v/s/+v/6P/l/+L/4v/k/+b/5P/k/+n/6v/o/+b/6P/r//L/+//6
//b/8//y//L/9P/0//T/9//3//b/9v/2//T/9v/2//b/9v/2//b/9v/2//b/9v/2//b/
9P/0//T/8//x//L/8v/y//T/9P/z//P/8//z//P/8//1//X/9f/1//P/8f/x//L/9P/0
//T/9P/0//P/8//z//P/8//z//P/8//z//L/8v/y//L/8v/w/+7/7v/v/+//7v/u/+7/
7v/w//D/7//v/+//7v/u/+7/7v/u/+7/7v/t/+3/7f/t/+z/7P/t/+3/7f/t/+3/7f/s
/+z/7f/t/+3/7v/u/+//8P/x//L/9P/1//b/+P/4//n/+v/7//v//P/9//7///8AAAEA
AwADAAQABQAHAAcABwAHAAgACAAKAAoACgAKAAgACAAJAAkACQAJAAkACQAGAAYABgAG
AAgACQAKAAoACAAHAAcABwAHAAcABwAHAAkACQAJAAkABgAGAAYABgAGAAYABgAFAAUA
BQAFAAUABAAEAAQABAAGAAUABQAFAAUABQAFAAUAAwADAAMAAgACAAIAAgACAAIAAQAB
AAEAAQABAAEAAQADAAMAAwADAAMAAwADAAMAAwADAAMAAgAAAAAAAAAAAAIAAgACAAMA
AQAAAAAAAAACAAMAAwADAAQABAAEAAQABQAFAAUABAAEAAQABAAEAAIAAwADAAMABQAF
AAUABQAGAAYABgAGAAYABgAGAAYABwAHAAcABwAHAAcABgAGAAYABgAGAAYABAAEAAQA
AwAFAAUABgAGAAYABgAGAAYABAAEAAQABAAGAAUABQAGAAYABgAGAAYABgAGAAYABgAE
AAQABAAEAAYABgAGAAYABgAFAAUABgAEAAMAAwAEAAQABAAEAAQABAAGAAQABAAEAAQA
BAAEAAQABAAEAAQABAAEAAQABAAEAAQABAAEAAYABgAGAAYABgAGAAYABgAFAAYACAAK
AAsADAAMAA0ADwAPAA8ADwANAA0ADQANAA8ADwAPABIAEgASABIAEQAQAA0ACwAJAAgA
BwAGAAYACAAJAAkACgAIAAYABgAEAAQAAwACAAEAAQABAAEAAQD9//3//f/9////AAAA
AAEAAAD///7//f/9//3//f/9//3//f/9//3//f/+/wAA/////wMABAAEAAUABwAMABAA
FwAeACYAMAA3AD4APgA3ADAAKQAeABQAFAAWABQAEwATABQAFQAXABkAGgAYABgAFwAR
AA0ACQAFAP//+P/y/+3/6P/l/+T/5P/m/+b/5P/m/+f/5v/i/+D/4P/j/+j/7//w/+7/
7f/s/+z/7P/u//D/8f/z//b/9P/y//T/9P/0//T/9P/0//T/9P/0//T/9P/0//T/8v/y
//L/8f/x//L/8v/y//L/8v/x//H/7//v/+//7//x//H/8f/x//H/7//v//D/8P/w//D/
8P/w/+//7//v/+//7//v/+//7//v/+7/7v/u/+7/7v/s/+z/7P/t/+3/7P/s/+z/7P/q
/+r/6f/p/+v/6v/q/+r/6P/o/+j/6P/n/+f/5//n/+b/5v/n/+f/5//n/+f/5//o/+j/
6f/p/+n/6v/q/+v/6//r/+v/7P/v//D/8v/y//P/9P/1//X/9v/3//j/+f/6//v//f/9
/wAAAQADAAMAAwADAAQABAAEAAQABAAEAAIAAgADAAMABQAFAAUABQAEAAQABAAEAAIA
AwAEAAQAAgABAAEAAQACAAMABAAFAAMAAwADAAMAAgACAAIAAgACAAIAAgABAAEAAQAB
AAEAAAAAAAAAAAAAAP///////wEAAQABAAEAAQABAAEAAAAAAAAAAAAAAAAA////////
///////////9//3//f/9//3//f/9//3//f/9//3//P/6//r/+v/6//n/+P/3//f/9//2
//b/9v/2//f/9//3//j/+P/4//j/+f/5//n/+P/6//r/+v/6//j/+f/5//n/+//7//v/
+//8//z//P/8//z//P/8//z//P/7//r/+f/7//v/+v/6//j/+P/4//j/9//2//X/8//1
//X/9v/2//b/9v/2//b/9v/2//b/9v/4//f/9//4//b/9v/2//b/+P/4//j/+P/4//j/
+P/4//j/+P/4//j/+P/3//f/+P/4//f/9//4//r/+v/6//r//P/6//j/+v/4//j/+P/4
//j/+P/4//j/+P/4//j/+P/4//j/+P/4//r/+v/6//r/+v/6//r/+v/9//7/AAACAAEA
AgACAAMABQAFAAUABQADAAMAAwADAAEAAQABAAQABwAIAAkACQAGAAMAAQD///7//f/8
//z//P/9//3//v8AAP7//v/8//r/+f/4//f/9//3//f/9//3//f/9//3//b/9v/1//X/
9f/1//X/9f/1//X/9f/1//P/8//z//P/8//0//T/9f/1//f/+v/6//v/+//8/wIACQAO
ABYAHAAlACwALgAtACgAIwAeABQACgAGAAYAAwAHAAwACwAJAAsAEAASABIADwALAAUA
AQD9//f/8P/q/+X/4P/b/9j/1v/W/9T/1v/Y/9v/3P/a/9b/1P/X/9z/4//o/+r/5//k
/+L/4v/k/+T/4//l/+j/6v/o/+j/6P/o/+j/6P/o/+j/6P/o/+r/6v/q/+r/6P/o/+j/
5//p/w==
         </WaveFormData>
      </LeadData>
      <LeadData>
         <LeadByteCountTotal>10000</LeadByteCountTotal>
         <LeadTimeOffset>0</LeadTimeOffset>
         <LeadSampleCountTotal>5000</LeadSampleCountTotal>
         <LeadAmplitudeUnitsPerBit>4.88</LeadAmplitudeUnitsPerBit>
         <LeadAmplitudeUnits>��V</LeadAmplitudeUnits>
         <LeadHighLimit>2147483647</LeadHighLimit>
         <LeadLowLimit>268435456</LeadLowLimit>
         <LeadID>V1</LeadID>
         <LeadOffsetFirstSample>0</LeadOffsetFirstSample>
         <FirstSampleBaseline>0</FirstSampleBaseline>
         <LeadSampleSize>2</LeadSampleSize>
         <LeadOff>FALSE</LeadOff>
         <BaselineSway>FALSE</BaselineSway>
         <ExcessiveACNoise>FALSE</ExcessiveACNoise>
         <MuscleNoise>FALSE</MuscleNoise>
         <LeadDataCRC32>3287801218</LeadDataCRC32>
         <WaveFormData>
6P/o/+j/6P/o/+j/6P/o/+j/6P/o/+j/6v/q/+r/7P/s/+z/7v/u/+z/7P/u//D/8P/w
//D/8f/x/+//7P/p/+P/3v/b/9f/1//X/9f/2P/Y/9j/2P/Z/9n/2v/c/93/3v/f/+H/
4f/h/+H/4f/h/+P/4//k/+T/5P/k/+T/5P/k/+T/5P/k/+T/5f/l/+X/5f/l/+X/5v/m
/+f/5//n/+f/5//n/+f/6f/q//H/+/8EAAkAEQAcABwACwDn/7r/lv93/1X/IP/u/sn+
pP55/mL+Xf5W/kr+RP5H/k3+T/5U/lr+Yf5p/mv+cv58/of+kv6c/qb+s/7A/sv+2P7m
/vL++v4F/w//HP8n/zP/Qf9P/1z/Z/9w/3z/j/+i/7P/w//Q/9z/6//2//7/BwAOABIA
EwAXABcAGAAaABsAHQAdAB4AHwAgACIAIwAlACYAJQAmACcAKAAnACoAKwAsAC0ALQAv
ADAAMAAxADMANAA1ADYANwA5ADkAOgA8AD4AQABBAEQARgBIAEoATABOAFAAUgBUAFYA
WABbAF8AYABgAGQAZQBoAGsAbQBxAHIAdgB4AHsAfQB+AH8AgACBAIMAhACGAIYAhgCG
AIcAhwCFAIMAggCBAH8AfQB7AHkAdwB0AHEAbgBpAGYAYQBfAFoAVgBSAE4ARgBDAD0A
OAA1ADEALAAnACAAGwAWABEADQAIAAQAAQD7//f/9f/y//H/7v/s/+r/6v/o/+b/5v/n
/+b/4//j/+T/4//i/+L/4//k/+X/5v/n/+f/5//n/+r/6v/r/+z/7P/s/+z/7P/t/+7/
7//w//D/8P/w//D/8P/x//H/8f/x//H/8f/y//L/8v/y//L/9f/1//X/9v/2//b/9//3
//f/+P/4//n/+//7//v//P/8//z//f/9//7///8BAAIAAwADAAMAAwAEAAQABAAEAAYA
BgAHAAcABwAHAAcABwAHAAcABwAHAAYABwAIAAgABgAGAAcABwAJAAkACQAJAAcABwAG
AAYABwAIAAgACQAJAAkACQAJAAkACQAJAAkACQAJAAkACQAGAAYABQAFAAcABwAGAAYA
BAAEAAQABAAGAAYABQAFAAMABAAEAAQABAAFAAUABAAGAAYABQAFAAUABAADAAMAAwAC
AAIAAgACAAMABAAFAAMAAgACAAIAAgACAAIAAgADAAMAAwADAAMAAwACAAIAAgADAAMA
AgACAAIAAQABAAEAAQABAAIAAgACAAIAAgAAAAAAAAAAAAAAAAAAAAAAAAAAAAAAAAAA
AAIAAgACAAQABAAEAAQACAAKAAoACgAKAAsACwAJAAYAAwD+//r/+P/1//X/9f/1//b/
9v/2//T/9f/1//b/+v/7//z//f////////////3//f/9//3//v/+//7//v/+//7//v/+
//7//v/+//////////////8BAAIAAgADAAMAAwADAAMAAwADAAMABgANABkAIgApADMA
OgA0AB0A9f/K/6j/jf9l/y7//P7X/qj+ff5s/mf+XP5W/lj+Xf5l/mn+bv50/nv+g/6J
/pD+mP6h/qz+uP7C/s/+3P7n/vT+AP8O/xb/If8r/zj/Rf9R/1//bf98/4f/kP+c/7H/
xP/V/+P/8v8AAA0AGAAiACsAMAA0ADUANwA5ADoAPAA9AD8AQQBCAEMARABGAEcASQBK
AEsATABNAE4ATQBQAFEAUgBRAFEAUwBUAFQAVQBXAFgAWwBcAF0AXwBhAGIAZABmAGYA
ZwBqAGwAcAByAHQAdgB6AHwAfgCAAIIAhQCJAIoAjgCSAJMAlgCXAJkAnQCeAKIApACn
AKkAqQCrAK0ArwCxALIAtAC0ALQAtAC1ALUAswCxALAArwCtAKsAqQCnAKMAoACdAJoA
lwCUAI8AjQCIAIQAgAB8AHQAcQBrAGYAYQBdAFgAUwBOAEkARAA/ADsANgAyAC8AKwAn
ACUAIgAdABoAGAAWABYAFAASABIADwAOAAsACwAMAAsACgAKAAgACAAIAAgABwAHAAcA
BwAFAAQABAAEAAQABAAEAAQABAAEAAQABAAEAAQABAAEAAIAAwADAAMAAwADAAMABAAE
AAQABAAEAAcABwAHAAgACgAKAAsACwAJAAoACgALAA0ADQANAA4ADAAMAA0ADQANAA0A
DgAOAA8ADwAPAA8ADgAOAA4ADgAOAA4ADwAPAA0ADQANAA0ADQANAA0ADQAMAA0ADgAO
AAwADAANAA0ADQANAA0ADQANAA0ADAAMAAwADAALAAsACwALAAsACwALAAsACwALAAsA
CwALAAsACgAKAAkACQAJAAkACAAIAAgACAAIAAgACAAIAAcABwAHAAgACAAIAAgACQAJ
AAgACAAIAAcABwAHAAYABQAFAAUABAAEAAQAAwADAAMAAwADAAIAAgACAAIAAgACAAIA
AwADAAMAAwADAAMAAgACAAIAAwADAAIAAgACAAEAAQABAAEAAQACAAIAAgACAAIAAAAA
AAAAAAACAAIAAgACAAAAAAAAAAAAAAAAAAAAAAAAAAAAAAAAAP7//v/+//7/AAAAAAAA
AAAAAAAAAAACAAQABAAEAAYACAAIAAgACAAHAAcABQACAAEA/P/4//b/8//z//P/8//0
//T/9P/0//X/9f/2//j/+f/6//v//f/9//3//f/9//3//f/9//7//v/+//7//v/+//7/
/v/+//7//v//////AQABAAEAAQAAAAAAAQABAAEAAQABAAEAAQADAAQACQAVAB4AJQAt
ADoAOAAlAAEA1P+u/5H/bf80/wD/2f6u/oH+aP5h/lj+UP5Q/lX+W/5h/mj+bP5x/nf+
e/6E/oz+l/6i/qz+tv7F/tL+3/7q/vT+AP8K/xX/H/8s/zn/Rf9T/2P/bv97/4T/kv+l
/7j/yf/Z/+b/9P8BAA4AGAAhACgALAAtAC8AMQAyADQANQA3ADkAOgA7ADwAPAA9AD8A
QAA/AEAAQQBCAEEARABFAEYARwBHAEkASgBMAE0ATwBQAFEAUgBTAFUAVwBYAFoAXABe
AF8AYgBkAGYAaABqAGwAcAByAHQAdgB4AHsAfwCAAIIAhgCHAIoAjQCPAJMAlACYAJoA
nQCfAKEAowClAKcApwCoAKoAqgCqAKoAqwCrAKsAqQCoAKcApQCjAKEAnwCdAJoAlwCU
AJEAjgCJAIcAggB+AHoAdgByAG8AaQBkAF8AWwBWAFEATABHAEIAPQA7ADYAMgAvACkA
JQAjACAAHQAaABgAFgAUABIAEAAQAA8ADgALAAsACgAJAAgACAAIAAgACAAIAAcABwAH
AAcABwAGAAYABgAGAAYABgAGAAYABgAGAAYABgAGAAYABgAGAAcABwAHAAcABwAHAAgA
CAAIAAgACAAHAAcABwAIAAoACgALAAsACQAKAAoACwALAAsACwAMAAwADAANAA0ADwAP
ABAAEAAPAA8ADwAPABAAEAAQABAADgAOAA8ADwAPAA8ADwAPAA8ADwAPAA8ADgAPABAA
EAAQABAAEQARABAADwAOAA0ADwAPAA4ADgAQABAADwAPAA0ADQANAA0ADQANAA0ADQAN
AA0ADQANAA4ADgANAA0ADwAPAA4ADgAOAA4ADgAOAA4ADgANAA0ACwAMAAwADAAMAA0A
DQAMAAwADAALAAsADQAMAAsACwANAAwADAAMAA0ADQANAA0ADQAMAAwADAAMAAwADAAM
AA0ADQANAA0ADQANAAwADAAMAA0ADQAMAAwADAALAAsACwALAAsADAAKAAoACgAKAAwA
DAAMAAwACgAKAAoACgAKAAoACgAKAAoACgAKAAoACgAKAAoACgAKAAoACgAKAA4ADgAO
ABAAEAAQABAAEgASABIAEgASABMAEwARAA4ADQAIAAQAAgD9//3//f/9//7//v/+//7/
/////wAAAgADAAQABQAHAAkACQAJAAkACQAJAAkACgAIAAgACAAIAAoACgAKAAoACgAK
AAsACwALAAsACwALAAwADAANAA0ADQANAA0ADQANAA0AEAAVAB0AJAAtADcARABIADkA
FwDs/8L/pf+D/1L/Gv/x/s7+of6C/nn+dP5q/mT+Z/5r/m/+cv54/n/+if6N/pD+mP6n
/rL+uv7G/tH+3v7p/vb+Av8O/xr/I/8t/zr/R/9R/2H/b/96/4f/kv+e/7H/xP/V/+P/
8P8AAAsAGAAiAC0AMgA2ADkAOwA7ADwAPgA/AEEAQQBCAEMARABEAEUARwBIAEkASgBL
AEwATABOAE4ATgBNAE0ATwBQAFAAUQBTAFQAVwBYAFkAWwBbAFwAXgBgAGIAYwBmAGgA
agBsAG4AcAB0AHYAeAB6AHoAfQCBAIIAhgCKAIsAjgCPAJEAlQCWAJgAmgCdAJ8AoQCj
AKUApwCnAKgAqgCqAKgAqACpAKkAqwCpAKgApwClAKMAoQCfAJ0AmgCXAJQAjwCMAIcA
hQCAAHwAeAB0AHAAbQBnAGIAXQBZAFQATwBKAEUAQAA7ADUAMAAsACkAJQAhAB8AHAAZ
ABYAFAASAA4ADAAKAAoACQAIAAUABQAEAAMAAgACAAIAAgACAAIAAQABAAEAAQABAAAA
AAAAAAAAAAAAAAAAAAAAAAAAAAD+//7//v/+//7/////////////////AAAAAAAAAAAA
AAEAAQABAAIAAgACAAMAAwAFAAYABgAHAAUABQAFAAYABgAGAAcABwAHAAcACAAIAAkA
CQAJAAkACgAKAAoACgAIAAgACQAJAAkACQAJAAkACQAJAAkACQAJAAkACQAIAAYABgAH
AAcABQAFAAUABQAHAAcABgAGAAYABgAFAAUAAwADAAMAAwADAAMAAwADAAMAAwADAAMA
BAAEAAMAAwABAAEAAAAAAAAAAAAAAAAA/v/+//3//f/8//z/+//6//j/+f/5//j/+P/4
//f/9//5//j/9//3//n/+P/4//j/9//3//f/9//3//b/9v/2//T/9P/0//T/8//z//P/
8//x//H/8P/w/+7/7//v/+7/7v/u/+3/7f/t/+3/7f/u/+z/7P/s/+7/7v/u/+7/7v/u
/+7/7v/u//L/9P/2//j/+//8//3//v8AAAAAAAAAAAAAAAAAAAIAAgACAAIABAAGAAYA
BgAGAAUABQADAAAA+//2//L/8P/t/+3/7f/t/+z/7P/s/+z/7//v//D/8v/z//T/9f/3
//b/9f/0//P/8//z//P/9P/0//T/9P/0//T/9P/0//T/8v/y//P/8//z//P/8//z//T/
9P/1//X/8//z//P/8//z//X/+P8BAAkAEAAXACMAKgAkAAkA4f+2/5T/d/9L/xL/4v69
/pD+Z/5W/lH+SP5A/kL+R/5L/k/+Vv5c/mX+a/5v/nb+gP6L/pT+oP6s/rn+xv7R/t7+
6v70/v7+B/8V/yD/Lf87/0v/Wf9k/2//eP+I/5v/rv+//83/2v/o//f/AgAKABMAGgAe
AB8AIQAlACYAKAApACsALQAuAC8AMAAxADMANgA4ADcAOAA5ADoAOgA8ADwAPAA9AD0A
PwBAAEIAQwBFAEYARwBIAEkASwBLAEwATgBQAFIAUwBWAFgAXABeAGAAYgBmAGgAagBs
AG4AcQB1AHYAeAB8AH0AgACDAIUAiQCKAIoAjACPAJEAkwCVAJcAmQCZAJoAnACcAJoA
mgCbAJsAmwCZAJgAlwCVAJMAkQCPAI0AigCHAIQAgQB+AHkAdwByAG4AagBmAGIAXwBZ
AFQATwBLAEYAQQA8ADcAMgAtACsAJgAiAB8AGwAXABUAEgAPAAwACgAIAAgABgAEAAQA
AwACAP////8AAP///v/+//z//P/8//z//f/9//3//f/7//r/+v/6//r/+v/6//r//P/8
//z//P/8//z//P/8//r/+//7//v/+//7//v//P/8//z//P/8/////////wAA/v/+////
//8BAAIAAgADAAMAAwADAAQAAgACAAMAAwADAAMABAAEAAMAAwADAAMABAAEAAQABAAE
AAQABQAFAAMAAwADAAMABQAFAAUABQAEAAUABgAGAAYABgAHAAcABwAHAAcABwAHAAcA
BgAGAAYABgAFAAUABQAFAAUABQAFAAUABQAFAAUABQAFAAUABgAGAAUABQAFAAUABAAE
AAIAAgACAAIABAAEAAMAAwADAAQABAAEAAMAAwACAAAAAgACAAEAAQADAAIAAQABAAMA
AgACAAIAAwADAAMAAwADAAIAAgACAAIAAgACAAIAAwADAAMAAwADAAMAAgACAAIAAwAD
AAIAAgACAAEAAQADAAMAAwAEAAIAAgACAAIAAgACAAIAAgACAAIAAgACAAAAAAAAAAAA
AgACAAIAAgAAAAAAAAAAAAAAAAAAAAAAAgACAAIAAgACAAQABAAEAAYABgAGAAYABgAI
AAgACAAGAAcABwAFAAQAAQD8//j/9v/z//P/8//x//L/8v/y//L/8//z//T/9v/3//j/
+f/5//n/+f/5//v/+//7//v//P/8//z//P/6//r/+v/6//r/+v/6//v//f/9//3//f/9
//7//v//////////////AQABAAEABAAJABMAHAAlAC8AOAA2ACUA///U/67/kf9t/zb/
Av/b/rL+g/5q/mP+Wv5S/lL+V/5b/l/+ZP5q/nH+d/57/oL+iv6V/qD+rP62/sP+0P7Z
/ub+8v7+/gb/Ef8b/yj/M/9B/03/W/9o/3X/gP+O/5//sv/D/9P/4P/w//3/CgAUAB0A
JgAqACsAKwAtAC4AMAAxADMANQA2ADcAOAA4ADkAOwA8AD0APgA/AEAAQABCAEIAQgBD
AEMARQBGAEgASQBLAEwATwBQAFEAUwBVAFYAWABaAFwAXQBgAGIAZABmAGgAagBuAHAA
cgB0AHYAeQB9AH4AggCGAIcAigCLAI0AkQCSAJYAmACbAJ0AnwChAKMApQCnAKgAqgCq
AKoAqgCrAKsAqwCpAKgApwCnAKUAowChAJ8AnACZAJYAkwCQAIsAiQCEAIAAfAB4AHIA
bwBpAGQAXwBbAFYAUQBOAEkARAA/ADkANAAwAC0AKwAnACUAIgAfABwAGgAYABYAFAAS
ABIAEQAQAA0ADQAMAAsACgAKAAgACAAIAAgABwAHAAcABwAHAAYABgAGAAYABgAGAAYA
BgAGAAYABgAGAAYABgAGAAQABQAFAAUABwAHAAcACAAGAAYABgAGAAUABQAFAAYACAAI
AAkACQAHAAgACAAJAAkACQAJAAoACgAKAAsACwALAAsADAAMAA0ADQANAA0ADgAOAA4A
DgAQABAAEQARABEAEQARABEADwAPAA8ADwAQABEAEgASABEAEAAQAA8ADQANAA0ADQAP
AA8ADgAOAA4ADgANAA0ADQANAA0ADQANAA0ADQANAA0ADQANAA0ADgAOAA0ADQALAAsA
CgAKAAoACgAKAAoACAAIAAcABwAJAAoACgAKAAgACQAJAAgACAAIAAcABwAJAAgABwAH
AAcABgAGAAYABwAHAAcABwAJAAgACAAIAAcABgAFAAQABwAHAAcABwAHAAcABgAGAAYA
BwAHAAYACAAIAAcABwAFAAUABQAGAAYABgAGAAgABgAGAAYABgAEAAQABAAEAAYABgAG
AAYABAAEAAQABAAEAAQABAAEAAQABAAEAAQABAAEAAQABAAGAAYABgAGAAYACAAIAAgA
DAAMAAwADAAOABAAEAAQAA4ADwAPAA0ACgAHAAIA/v/+//v/+//7//n/+v/6//r//P/9
//3//v8AAAEAAgADAAUABQAFAAUAAwADAAMAAwAEAAQABAAEAAQABAAEAAQABgAGAAYA
BwAHAAcABwAHAAUABgAGAAcACQAJAAkACQAHAAcABwAMABcAHwAmAC8AOwBEADYAGQDt
/8T/pP+F/1f/Hv/y/s3+ov5//nL+a/5g/lr+XP5h/mP+Z/5s/nT+e/5//oP+jP6W/qP+
rv64/sT+z/7c/uX+8v7+/gr/FP8f/yv/OP9B/0//Xf9p/3b/g/+Q/6D/s//G/9X/4//w
//7/CwAUAB4AJQAqACwALQAtAC8AMAAyADMANQA1ADYANwA4ADgAOQA7ADwAOwA8AD0A
PgA9AEAAQQBCAEEAQQBDAEQARgBHAEkASgBJAEoASwBNAE4AUABTAFYAVgBXAFoAXABe
AGAAYgBkAGYAaABqAGwAbgBxAHUAdgB6AH4AfwCCAIUAhwCLAIwAjgCQAJMAlQCZAJsA
nQCfAJ0AngCgAKAAogCiAKMAowChAJ8AngCdAJ0AmwCZAJcAlQCSAI8AjACHAIQAfwB9
AHoAdgByAG4AaABlAF8AWgBVAFEATABHAEIAPQA4ADMALwAqACYAIwAfABsAGQAWABMA
EAAOAAwACgAIAAYABgAEAAIA/v/9//r/+f/4//j/9v/2//b/9v/z//P/8//z//X/9P/0
//T/8v/y//L/8v/y//L/8v/y//L/8v/y//L/8v/z//P/8//z//P/8//0//T/9P/0//T/
9f/1//X/9v/2//b/9//3//f/+P/4//n/9//3//f/+P/4//j/+f/5//n/+f/6//r/+//7
//v/+//8//z//P/8//z//P/9//3//f/9//3//f/9//3//f/9//7///8AAAAA/v/+////
///9//3//f/9///////+//7//P/8//v/+//7//v/+//7//v/+//7//v/+//7//v/+//6
//r/+f/5//f/9//2//b/9v/2//b/9v/2//b/9f/1//X/9v/2//b/9v/3//f/9v/0//T/
8//z//X/9P/z//P/9f/0//T/9P/z//P/8//z//X/9P/0//T/9P/0//T/9P/z//P/8//z
//X/9f/0//T/9P/1//X/9P/0//T/8//z//H/8f/x//L/8v/y//L/8v/w//D/8P/w/+7/
7v/u/+7/8P/w//D/8P/u/+7/7v/u//D/8P/w//D/8P/w//D/8P/w//D/8P/w//D/8P/w
//D/8v/y//L/9P/0//T/9P/2//n/+v/7//z///////3/+v/5//T/8P/u/+z/7f/u/+//
7v/u/+7/7v/x//H/8v/0//f/+P/5//v/+//7//v/+//7//v/+//8//z//P/8//z//P/8
//z//P/8//z//f/9//3//f/9//3//v/+//////////////////////8EAA0AFwAeACUA
MQA0ACgACQDd/7T/mP93/0X/Dv/k/r3+jv5v/mb+Xf5S/lD+Uv5V/ln+X/5k/mr+b/5z
/nn+gP6K/pX+oP6q/rb+w/7Q/tn+5P7w/vz+BP8N/xv/KP81/0H/T/9f/2j/cf9+/5D/
of+0/8P/0f/e/+z/+f8EAAwAFQAcAB4AHwAfACEAIgAkACUAJwAnACgAKQAqACoAKwAt
AC4ALwAwADEAMgAxADQANQA2ADUANQA3ADgAOgA7AD0APgA9AD4APwBBAEIARABHAEoA
TABNAFAAUgBUAFYAWABaAFwAXgBgAGIAZABnAGsAbABwAHQAdQB4AHsAfQCBAIIAggCE
AIcAiQCLAI0AjwCRAJEAkgCUAJQAlACUAJUAlQCXAJUAlACTAJEAjwCNAIsAhwCEAIEA
fgB7AHgAcwBxAGwAaABkAGAAWgBXAFEATABHAEMAPgA5ADYAMQAsACcAIQAcABgAFQAR
AA0ACwAIAAYABAADAAIAAgAAAP7//v/9//z/+f/5//r/+f/4//j/9v/2//b/9v/1//X/
9f/1//X/9P/0//T/9P/0//T/9P/0//T/9P/0//T/9P/0//T/9v/3//f/9//3//f/9//4
//j/+P/4//j/9//3//f/+P/4//j/+f/5//n/+v/6//v/+f/5//n/+v/8//z//f/9//3/
/f/+//7///////////8AAAAAAAAAAAAAAAABAAEAAgADAAQABQAHAAcABwAHAAgACQAK
AAoACgAKAAsACwALAAsACwALAAsACwAKAAoACgAKAAkACQAJAAkACQAJAAkACQAJAAkA
CQAJAAkACQAKAAoACQAJAAcABwAGAAYABgAGAAYABgAGAAYABQAFAAUABgAGAAYABgAH
AAcABgAGAAYABQAFAAcABgAFAAUABwAGAAYABgAFAAUABQAFAAUABAAEAAQABAAEAAQA
BAADAAMAAwADAAEAAQAAAAAAAAABAAEAAAAAAAAA/////wEAAQABAAIAAgACAAIAAgAC
AAIAAgACAAAAAAAAAAAAAAAAAAAAAAAAAAAAAAAAAAAAAAAAAAAAAAAAAAAAAAAAAAAA
AgACAAIABAAEAAQABAAGAAgACAAGAAYABwAHAAUAAgD///r/9P/y/+//7//x//H/8v/y
//D/8P/x//H/8v/0//X/9v/5//v/+//7//v/+//7//v/+f/6//r/+v/4//j/+P/4//j/
+P/4//j/9//3//f/9//3//f/+P/4//f/9//3//f/+f/5//n/+f/8/wUADQAWAB0AKQAw
ACgAEQDn/77/nP+B/1f/HP/w/s3+ov57/mz+Z/5a/lL+Uv5X/ln+W/5g/mb+b/5z/nX+
fP6K/pX+oP6q/rT+v/7K/tX+4v7u/vr+BP8L/xf/JP8v/zv/R/9T/2D/a/94/4j/nf+u
/73/y//Y/+b/9f8AAAgAEQAWABgAFwAbABsAHAAeAB8AIQAhACIAIwAkACQAJQAnACgA
JwAoACkAKgApACwALQAuAC0ALQAvADAAMAAxADMANAA1ADYANwA5ADsAPAA+AEAAQABB
AEQARgBGAEgASgBMAE4AUABSAFQAVgBZAF0AXgBgAGQAZQBoAGkAawBvAHAAcwB2AHoA
fQB9AH8AgQCDAIMAhACGAIYAiACIAIkAiQCJAIcAhgCFAIMAgQB/AH0AewB4AHUAcgBv
AGwAZwBlAGAAXABYAFQATgBLAEUAQAA9ADkANAAvACoAJQAgABsAFwASAA4ACwAJAAUA
AwAAAP3/+v/4//b/9v/0//L/8v/x//D/7f/t/+z/6//q/+r/6v/q/+r/6v/p/+n/6f/p
/+n/6P/o/+j/6P/o/+j/6P/o/+j/6P/o/+r/6v/q/+r/6P/p/+n/6f/r/+v/6//s/+7/
7v/u/+7/7//v/+//8P/w//D/8f/x//H/8v/y//P/9f/1//X/9v/2//b/9//3//X/9f/2
//b/+f/5//n/+f/6//r/+v/6//r/+v/7//v/+f/5//n/+f/7//v/+//7//r/+//8//z/
/P/8//3//f/9//3//f/9//3//f/8//z//v/+//3//f/9//3//f/9//v/+//7//v/+//7
//v/+//8//z/+//7//n/+f/4//j/+P/4//j/+P/4//j/9//3//n/+v/6//r/+P/5//n/
+P/4//j/9//3//j/+P/4//n/+f/4//j/+P/5//n/+f/5//n/+P/4//j/+P/4//j/+P/3
//f/9//3//f/9//2//b/9v/3//f/9v/4//j/9//3//f/9//3//j/+P/4//j/+P/4//j/
+P/4//r/+v/6//r/+v/6//r/+v/6//r/+v/6//j/+P/4//j/+P/4//j/+P/6//r//P/8
//z//v/+//7//v8AAAIAAgACAAIAAwADAP///P/5//T/8P/u/+v/6//s/+3/7//w/+7/
7v/v/+//8P/y//P/9P/1//f/9//3//f/9//3//f/9//4//j/+P/2//b/9v/2//j/+P/4
//j/+f/5//n/+f/7//v//P/8//3//f/9//3//f/9//3///8EAA0AFwAeACUAMQA2ACgA
CQDf/7b/lv95/0n/EP/k/r3+jv5t/mL+W/5S/k7+UP5V/ln+X/5m/mr+b/53/n/+hv6O
/pv+pP6u/rr+x/7U/uH+7P74/gL/DP8X/yP/Lv87/0f/Vf9j/3L/ff+I/5b/qf+8/83/
3f/q//j/BQASABoAIQAmACgAKQArAC0AMAAyADMANQA1ADYANwA4ADgAOQA7ADwAPQA+
AD8AQABAAEIAQgBCAEUARQBHAEgASABJAEsATABOAFAAUgBVAFUAVgBYAFoAXgBfAGIA
ZABmAGgAagBsAHAAcgB0AHYAegB9AIEAggCEAIgAiQCMAI8AkQCVAJYAmACaAJ0AnwCh
AKMApQCnAKkAqgCsAKwAqgCqAKsAqwCrAKkAqACnAKUAowChAJ8AnQCaAJcAlACRAI4A
iQCHAIIAfgB6AHYAcABtAGcAYgBdAFkAVABPAEgAQwA+ADkANQAwACwAKQAjAB8AHQAa
ABQAEAANAAoABwAEAAEAAAD///7/+//7//r/+f/4//j/9v/2//b/9v/z//P/8//z//X/
9P/0//T/8v/y//L/8v/y//L/8v/y//L/8v/y//L/8v/z//P/8//1//X/9f/2//T/9P/0
//T/9f/1//X/9v/0//T/9f/1//X/9v/2//f/9//3//f/+P/4//j/+f/5//n/+f/6//r/
+//7//v/+//8//z//P/8//7//v///////f/9//3//f/9//3//f/9//7///8AAAAAAAAA
AAEAAQABAAEAAQABAAEAAQAAAAAAAAAAAP////////////////3//f/9//3//f/9//3/
/f/8//z/+//7//v/+//6//r//P/8//z//P/6//r/+f/5//n/+v/6//r/+v/7//v/+v/6
//r/+f/5//v/+v/5//n/+f/4//j/+P/3//f/9//3//f/9v/2//b/9v/2//b/9v/1//X/
9f/1//X/9f/0//T/9P/1//X/9P/0//T/8//z//P/8//z//T/9P/0//T/9P/y//L/8v/y
//T/9P/0//T/8v/y//L/8v/0//T/9P/0//L/8v/y//L/8P/w//D/8P/y//L/9P/0//L/
9P/0//T/9P/2//j/+P/4//j/+f/5//n/9v/z/+7/6v/o/+X/5f/l/+X/5v/m/+j/6P/p
/+n/6P/q/+v/7P/t/+//7//v//H/8f/x//H/7//w//D/8P/w//D/8P/w//D/8P/w//D/
8f/x//H/8f/z//P/9P/0//P/8//z//P/8//x//P/8//2//v/AwAMABMAGwAoACoAGQD1
/8r/pP+H/2X/Lv/4/s/+qP57/lz+U/5M/kL+Pv5D/kn+S/5Q/lb+W/5j/mn+bv50/n/+
iv6U/qD+q/64/sX+0P7c/uj+8v77/gX/EP8d/yn/Of9F/1L/X/9o/3b/h/+c/6//vf/K
/9j/5//y//z/BQAMABIAEwAVABUAGAAaABsAHQAfACAAIQAiACQAJQAnACgAJwAoACkA
KgArAA==
         </WaveFormData>
      </LeadData>
      <LeadData>
         <LeadByteCountTotal>10000</LeadByteCountTotal>
         <LeadTimeOffset>0</LeadTimeOffset>
         <LeadSampleCountTotal>5000</LeadSampleCountTotal>
         <LeadAmplitudeUnitsPerBit>4.88</LeadAmplitudeUnitsPerBit>
         <LeadAmplitudeUnits>��V</LeadAmplitudeUnits>
         <LeadHighLimit>2147483647</LeadHighLimit>
         <LeadLowLimit>268435456</LeadLowLimit>
         <LeadID>V2</LeadID>
         <LeadOffsetFirstSample>0</LeadOffsetFirstSample>
         <FirstSampleBaseline>0</FirstSampleBaseline>
         <LeadSampleSize>2</LeadSampleSize>
         <LeadOff>FALSE</LeadOff>
         <BaselineSway>FALSE</BaselineSway>
         <ExcessiveACNoise>FALSE</ExcessiveACNoise>
         <MuscleNoise>FALSE</MuscleNoise>
         <LeadDataCRC32>293460359</LeadDataCRC32>
         <WaveFormData>
EAAQABAAEAASABIAEgASABIAEgATABQAFAAVABUAFQAZABoAGwAcAB8AHwAfAB8AIQAi
ACMAJAAiACAAHwAfABwAHAAaABkAGQAYABgAGAAZABkAGQAYABoAHAAdAB0AHQAdAB4A
HgAeABwAGgAZABsAGwAbABsAGwAZABgAGAAbABsAGwAbABsAGwAbABsAGgAaABoAGgAa
ABoAGgAZABkAGAAYABsAHwAkAC4AOQA/AD8AOgAuACIAGQAJAPT/5f/f/9v/yP+s/5L/
df9S/zn/LP8Z/wP/9f7v/uL+0P7G/sb+wf6u/pr+if57/nL+cf5t/mn+bP59/o/+nf62
/s/+4P7w/gj/IP80/0n/Yv96/4v/l/+i/67/v//N/9T/3P/j/+z/+P8AAAUADAAVABkA
GwAdAB4AHgAeAB8AIQAiACIAIgAiACMAJAAlACUAKAApACkAKwArACsALQAtAC4ALgAv
AC8ALwAwADEAMgA0ADUANgA3ADgAOAA4ADkAOwA7AD4AQABCAEUARwBJAEkASwBOAFEA
UwBWAFcAWQBbAF4AYwBkAGYAZwBpAGoAbwBwAHEAcwBzAHQAdwB4AHkAeQB6AHsAfAB9
AH0AfQB9AH0AfQB9AH8AfwB9AH0AewB6AHoAeQB7AHoAegB6AHcAdwB1AHUAdABzAHIA
cQBvAG4AawBpAGQAYQBcAFgAUgBOAEsARwBAADoANAAuACoAJwAhAB0AGQAVABEADwAM
AAgABQACAAMAAQAAAP7//f/7//r/+f/2//X/9f/1//b/9f/1//T/8//y//L/8v/0//T/
9f/1//L/8v/y//H/7//v/+//7//x//H/8P/v//H/8f/x//H/8v/z//T/9P/0//T/9P/0
//X/9f/0//T/9v/2//X/9f/0//T/8//z//X/9v/3//f/9f/1//X/9f/1//X/9v/3//n/
+f/5//n/9//3//j/+P/4//n/+v/6//z//P/8//z//P/8//z//P/9//7///8AAP///f/8
//v/+//7//v/+//5//n/+v/7//r/+v/6//n/+f/5//n/+f/3//n/+v/6//r/+f/5//n/
+f/5//n/+f/5//j/+P/3//f/+P/4//j/+P/4//j/+P/3//f/9//3//j/+P/4//j/+P/4
//j/9//5//n/+v/6//j/+P/4//f/+f/5//n/+f/5//n/+v/6//r/+v/6//r/+//7//z/
/f/7//v/+v/6//v/+//7//v/+//7//r/+v/4//j/+P/4//r/+v/6//r/+v/6//n/+f/5
//n/+//8//3//v//////AQABAAIAAgAEAAQABAACAAAA///9//z//P/7//v/+v/6//r/
+//7//v/+v/6//z//v///wAAAQAAAAAAAAD+//z/+//7//v/+//7//v/+f/2//b/9//3
//n/+f/5//n/+f/5//r/+v/8//z//P/8//r/+f/5//r/+v/7////BgAQABkAHwAfABoA
DgACAPn/7f/a/8//z//J/7b/nv+G/2X/Qv8t/yD/C//7/vX+7/7g/s7+xv7E/rn+ov6K
/nv+bf5k/mH+W/5T/lr+a/55/of+nv65/sj+2v7y/gr/Hv81/07/ZP93/4P/jP+W/6n/
uf/A/8j/z//a/+T/7P/z//r/AQAHAAkACwAMABAAEAARABMAEwAUABUAFgAZABoAGwAb
ABwAHQAdAB8AHQAdAB8AHwAiACIAIwAjACMAJAAlACYAKAApACoAKwAtAC4ALwAxADEA
MQA0ADYAOAA7AD0APwBBAEMARgBJAEsATgBPAFEAUwBWAFsAXABdAF8AYgBkAGkAagBr
AG0AbQBuAHEAcgB0AHUAdwB5AHoAewB7AHsAeQB5AHkAeQB7AHsAeQB5AHkAeAB4AHcA
eQB4AHgAeAB5AHkAdwB3AHQAcwByAHEAcQBwAG0AawBnAGUAYQBeAFoAVgBTAE8ASQBE
AD8AOgA2ADMALQApACcAIwAfAB0AGgAWABMAEAAPAA0ADAAKAAsACQAIAAcABgAFAAUA
BQAGAAUABQAEAAMAAgACAAIAAgACAAMAAwAAAAAAAAD///////////////////7//f/9
//3//f/9//3//f/9//z//P/8//z//P/7//v/+v/6//z//P/7//v/+//6//j/9//3//j/
+f/5//n/+f/5//n/+f/5//r/+//9//3//f/9//3//f/+//7//v///wAAAAAAAAAAAAAA
AAAAAAAAAAAAAgACAAIAAgABAAEAAgADAAMAAwADAAMAAwADAAQABQAEAAQABAADAAQA
BQAGAAcABgAHAAcABgAIAAcABwAHAAUABQAFAAUABQAEAAQAAwADAAQABAAEAAQABAAE
AAQAAwADAAMAAwAEAAQABAAEAAQABAAEAAMAAwADAAQABAAEAAQABAADAAUABQAFAAUA
BQAFAAYABgAEAAQABAAEAAUABQAGAAcABQAFAAQABAAFAAUABQAFAAcABQAGAAYABAAE
AAQABAAGAAYABgAGAAQABAAEAAQABAAEAAQABAAEAAQABAAEAAQABAAEAAUABgAGAAcA
BwAHAAkACgALAAwADQANAA0ADwAQABAAEAAOAA4ADAALAA0ADAAMAAoABwAHAAYABgAG
AAcABwAHAAYABgAIAAkACwALAAsADAAMAAwACgAIAAUABQAFAAUABQAFAAMAAgACAAMA
AwADAAMAAwADAAMAAwAEAAQABAACAAIAAgACAAMAAwAEAAQABQAJAA4AFgAhACkAKwAm
AB4AEgAJAP3/6v/b/9X/0f++/6b/jP9t/0b/K/8c/wv/+f7v/uv+4v7O/sT+wv63/qD+
hv5z/mX+YP5b/lf+Uf5Y/mf+d/6F/pz+tf7I/tz+9P4O/yL/Of9S/2b/ef+H/5L/nP+v
/7//yP/O/9f/4P/q//L/+f8CAAsAEwAVABUAFgAYABgAGQAbAB0AHgAfACAAIQAiACMA
IwAkACUAJQAnACcAJwApACkAKgAqACsAKwAtAC4ALwAwADAAMQAyADMANQA2ADcAOQA7
ADsAPgBAAEAAQwBFAEcASQBLAE4AUQBTAFYAVwBZAFsAXgBjAGQAaQBrAG4AcABxAHIA
cwB1AHcAeAB7AHwAfQB9AH4AfwCAAIEAgQCBAIMAgwCDAIMAgQCBAH8AfwCBAIAAgAB/
AH8AfgB+AH4AfQB9AHsAewB7AHsAewB7AHcAdgBzAHEAbwBtAGkAZgBiAF4AWwBXAFEA
TABHAEIAPAA5ADMALwArACcAIwAhACAAHAAZABYAEwARABAADgAPAA0ADAALAAoACQAJ
AAkABgAFAAUABAAFAAQABAAEAAIAAgADAAMAAgACAAIAAQADAAMAAwADAAEAAQAAAP//
AQABAAEAAQD////////+//7//v/+//7///////7//v/8//z/+//7//7//v/9//3/+//8
//3//f/9//3//f/9//3//f/+//////////////8BAAEAAgACAAAAAQACAAIAAgACAAIA
AgAEAAQABAAEAAQABAAEAAQABQAFAAYABwAHAAcABwAHAAcABwAIAAkACgAKAAoACQAJ
AAkACQAJAAkACwAMAAwADAALAAsACwALAAsACwALAAsACgAKAAkACQAKAAoACgAKAAoA
CgAKAAkACQAJAAkACAAIAAgACAAIAAgACAAHAAcABwAIAAgACAAIAAgABwAHAAcABwAH
AAcABwAIAAgACgAKAAoACgAJAAkACgALAAsACwAKAAoACQAJAAkACQAJAAsADAAKAAwA
DAAMAAwACgAKAAoACgAKAAoACgAKAAoACgAKAAoACgAKAAoACwAOAA4ADwAPAA0ADwAQ
ABEAFAAVABUAFQAVABYAFgAWABYAFgAUABMAFQAUABQAEgAPAA8ADgAOAAwADQANAA0A
DAAMAA4ADwAPAA8ADwAQABIAEgAQAA4ACwALAAsACwANAA0ACwAKAAgACQAJAAkACQAJ
AAkACQAJAAoACgAKAAoACgAKAAoACQAJAAoACgALAA8AFgAeACkAMQAzADAAKAAcABEA
AwDw/9//1//T/8L/qP+M/23/SP8p/xb/Bf/x/uP+3f7U/sL+tv60/rH+ov6M/nf+Z/5g
/l3+W/5X/lj+Z/53/of+nP65/s7+4P74/hL/Jv87/1T/av97/4n/lv+i/7X/xf/Q/9b/
3//o//L//P8FAA4AFwAdAB8AIQAgACAAIAAhACMAJwAoACkAKgApACoAKwArACwALQAt
AC8ALwAvADEAMQAwADAAMQAxADUANgA3ADgAOAA5ADoAOwA/AEAAQQBDAEUARQBIAEoA
TABPAFEAUwBVAFcAWgBdAF8AYgBjAGUAZwBqAG8AcABzAHUAeAB6AH8AgACBAIMAhwCI
AIsAjACNAI0AjgCPAJAAkQCRAJEAkwCTAJMAkwCRAJEAjwCPAI8AjgCOAI0AjQCMAIwA
jACLAIsAiQCJAIgAhwCGAIUAgQCAAH0AewB7AHkAdQByAGwAaABlAGEAXQBYAFMATgBK
AEcAQQA9ADcAMwAvAC0AKwAoACYAJAAjACEAIAAeAB0AGwAaABkAGAAXABcAFwAUABMA
EwASAA8ADgAOAA4ADQAMAAwACwAKAAoACgAJAAsACwALAAsADQANAAwACwANAA8AEQAT
ABMAEwATABIAEgASABIAEgAVABUAFAAUABQAFAATABMAFAAUABMAEwATABQAFQAVABUA
FQAVABUAFQAVABYAFwAVABUAFQAVABcAFwAYABgAFgAXABgAGAAaABoAGgAaABkAGAAX
ABYAEwASABEAEAARABEAEgATABMAEwATABMAEwATABQAFQAUABQAFAATABEAEQARABEA
EQATABQAFAAUABMAEwATABMAEwATABMAFQAUABQAEwARABIAEgASABIAEgASABIAEQAR
ABEAEQAOAA4ADgAOABAAEAAQAA8ADQANAA4ADgAOAA4ADgANAA8ADwAPAA8ADQANAA4A
DgAQABAAEAAQAA4ADQANAA0ADwAPAA4ADgANAA0ADQANAA0ADQAOABAADgAOAA4ADgAM
AAwADAAMAAwADAAMAAwADAAMAAwADQAMAAwADQANAA8AEQASABMAEgATABMAEwAVABYA
FgAWABQAFAASABEAEQAQABAADgANAA0ADAAMAAoACwALAAsADAAMAA4ADwAPAA8ADwAQ
AA4ADgAMAAoACwALAAsACwAJAAkABwAGAAYABwAHAAcABwAHAAcABwAJAAoACgAKAAgA
CAAIAAgABwAHAAgACAALAA8AFgAgACsALQAtACgAHAAQAAcA9//m/9v/2f/T/77/pP+K
/2n/Rv8v/yD/Df/7/vP+7f7e/sr+xP7E/rf+oP6K/nf+af5i/mH+Xf5Z/mL+c/6B/pH+
qP6//tD+4P76/hL/Jv8//1r/bv99/4n/lP+g/7P/w//K/9D/1//g/+z/9P/5/wIACwAP
AA8AEwAYABgAGAAZABsAHAAcABwAHAAfACAAIQAhACAAIQAhACMAJQAlACcAJwAmACYA
JwAnACkAKgArACwALgAvADAAMQAzADQANQA3ADkAOQA8AD4APgBBAEMARQBHAEkATABP
AFEAVABVAFcAVwBaAF8AYABjAGUAaABqAG0AbgBvAHEAdQB2AHkAegB7AHsAfAB9AH4A
fwB/AH8AfwB/AH8AfwB/AH8AfQB9AH0AfAB8AHsAfAB8AH0AfgB7AHsAeQB5AHoAeQB4
AHcAdQB0AHEAbwBtAGsAZwBkAGIAXgBbAFcAUQBMAEcAQgA+ADsANQAxAC8AKwAnACUA
IgAeABsAGAAZABcAFgAUABEADwAOAA0ADAALAAsACwAKAAkACQAIAAcABgAGAAYACAAI
AAkACQAGAAYABgAFAAUABQAFAAUABQAFAAQAAwADAAMAAwADAAUABQAFAAQABAAEAAQA
BAAFAAUABAAEAAQABAADAAMAAgACAAEAAQADAAQABQAFAAMAAwADAAMABQAFAAYABwAH
AAcABwAHAAUABQAGAAYACAAJAAoACgAHAAYABQAEAAIAAgACAAIAAgACAAIAAgACAAEA
AQABAAEAAQABAAEA/////wAAAQACAAIAAgABAAEAAQABAAEA//8BAAIAAgACAAEAAQAB
AAIAAwAEAAUABgAGAAcABwAJAAoACgAKAAgACAAIAAgACQAJAAkACQAIAAgACAAIAAoA
CgAKAAkACQAJAAoACgAKAAoACgAJAAsACwALAAsACQAJAAoACgAKAAoACgAKAAkACQAK
AAsACQAJAAgACAAIAAkACgALAAkACQAKAAoACgAKAAoACgAMAAwADAAMAAoACgAKAAoA
DAAMAAwADAAKAAoACgAKAAoACgAKAAoACQAKAAoACwALAAsADQAOAA8AEAARABEAEQAR
ABIAEgAUABQAFAASABMAEwASABIADgANAA0ADAAMAAwADQANAAsACgAKAAwADQANAA0A
DQAOAA4ADgAMAAoACQAJAAkACwALAAsACQAGAAYABwAHAAUABQAFAAUABAADAAMAAgAA
AAAAAAAAAAAA/////wAAAAABAAMACgAUAB0AJQAnACQAGAAMAAEA8//g/9H/zf/J/7b/
nv+E/2P/PP8f/xL/Af/v/uf+4/7Y/sT+tv62/q3+lv5+/mv+Xf5U/lP+T/5L/k7+W/5r
/nf+kP6t/sD+0v7o/gL/Fv8t/0b/XP9v/33/iP+U/6f/t/++/8T/y//W/+D/6v/z//z/
AwAJAA0ADQAOABIAEgATABUAFQAWABcAGAAZABoAGwAbABwAHQAdAB8AHwAfACEAIQAk
ACQAJQAlACUAJgAnACgAKgArACwALQAxADIAMwA1ADUANQA4ADoAPAA/AEEAQwBFAEcA
SgBNAE8AUgBTAFUAVwBaAF8AYABjAGUAaABqAG0AbgBvAHEAcwB0AHcAeAB5AHkAegB7
AH4AfwB/AH8AfwB/AH8AfwB9AH0AewB7AH0AfAB8AHsAewB6AHoAegB7AHsAeQB5AHoA
eQB4AHcAdQB0AHEAbwBvAG0AaQBmAGAAXABZAFUAUwBOAEkARAA+ADsANQAxAC0AKQAl
ACMAIAAcABkAFgAVABMAEgAQAA8ADQAMAAsACgAJAAkACQAIAAcABwAGAAUABAAEAAQA
AgACAAMAAwAEAAQABAADAAEAAQABAAEAAwADAAIAAQABAAEAAQABAP////////7/AAAA
AAAAAAD//////v/+//7//v/9//3/AAAAAP/////9//7//////////////////////wAA
AQABAAEAAQABAAMAAwAEAAQAAwADAAMAAgAEAAQABAAEAAYABgAGAAYABgAGAAYABgAH
AAcACAAJAAkACQAJAAkACwALAAwADQANAAwACwAJAAsACwALAAsACQALAAwADAAMAAsA
CwALAA0ADQANAA0ADQAMAAwACwALAAwADAAMAAwADAAMAAwACwALAAsACwAMAAwADAAM
AAoACgAKAAkACQAJAAoACgAMAAwADAALAAkACQAJAAkACwALAAwADAAKAAoACgAKAAsA
CwAMAA0ADwAPAA4ADgALAAsACwALAAsACwAMAAwACgAKAAoACgAKAAoACgAKAAoACgAK
AAoACgAKAAoACgAMAAwADAAMAAwADAAMAAwADAAMAAwADAANAA4ADgAPAA0ADQAPABAA
EwAUABUAFQATABMAFAAUABIAEgASABAAEQARABAAEAAOAA0ADQAMAAwADAANAA0ACwAK
AAoADAANAA0ADQANAA4ADgAOAAwACAAHAAcABwAJAAkACQAHAAYABgAHAAcACQAJAAkA
CQALAAsADAAMAAoACgAKAAoACwALAAwADgAOAA8AEwAeACgAMQA1ADMALAAgABQABwD1
/+L/1//T/8X/qv+Q/3L/S/8q/xX/Bv/v/uH+3f7V/sT+tv6y/rD+of6M/nj+af5f/lr+
Wf5T/lP+Xv5v/n3+kf6u/sX+1v7s/gj/HP8w/0f/Xv9y/4P/kf+e/67/vf/H/87/1v/f
/+z/9v/+/wcAEAAVABcAGQAZABoAHAAcAB0AHwAhACIAIwAkACUAJgAnACcAKAApACkA
KwArACsALQAtAC4ALgAvAC8AMQAyADMANAA0ADUANgA3ADsAPAA9AD8APwA/AEIARABG
AEkASwBNAE8AUQBUAFcAVwBaAFsAXQBhAGQAaQBqAGsAbQBwAHIAdwB4AHkAewB7AHwA
fwCAAIEAgQCCAIMAhgCHAIcAhwCFAIUAhQCFAIUAhQCDAIMAgwCCAIIAgQB/AH4AfgB+
AH8AfwB9AH0AegB5AHgAdwB1AHQAcQBvAG8AbQBpAGYAYQBcAFgAUwBRAEwARwBCADwA
OQAzAC8AKwAnACMAIQAeABoAFwAUABEADwAOAAwADQALAAoACQAIAAcABwAHAAYABQAF
AAQAAwACAAIAAgAAAAAAAQABAAAAAAAAAP///////////////////v/9//v/+//7//v/
+//7//v/+v/6//r/+v/6//v/+//6//r/+v/6//n/+f/6//r/+f/5//f/+P/5//n/+//7
//v/+//5//n/+v/7//v/+//7//v//f/9//7//v/8//3//v/+/wAAAAAAAAAAAAAAAAAA
AAAAAAAAAAAAAAEAAQACAAMAAQABAAEAAQABAAEAAgADAAIAAgACAAEAAwADAAMAAwAB
AAMABAAEAAQAAwADAAMABQAFAAUABQAFAAQABAADAAMABAAEAAQABAAEAAQABAADAAMA
AwADAAQABAAEAAQABAAEAAQAAwABAAEAAgACAAIAAgACAAEAAQABAAEAAQADAAMABAAE
AAQABAAEAAQAAQABAAIAAwAFAAUABAAEAAMAAwADAAMAAwADAAIABAACAAIAAgACAAAA
AAAAAAAAAgACAAIAAgAAAAAAAAAAAAIAAgACAAIAAAAAAAAAAAAAAAAAAAABAAIAAgAD
AAMAAQADAAQABQAIAAkACQAJAAkACgAKAAoACAAIAAYABQAHAAYABgAEAAEAAQAAAAAA
AgADAAMAAwAAAAAAAgADAAMAAwADAAQABAAEAAIAAAD//////////wEAAQD///7//v//
///////9//3//f/9//3//v/+//7//v/+//7//v/+////AQACAAUACQAQABwAJQAnACUA
HgAQAAYA+f/n/9T/zf/J/7v/oP+G/2j/P/8g/w///v7p/t/+3f7V/sT+tv60/qz+mf6C
/m7+X/5V/lL+T/5J/kv+WP5p/nX+h/6k/rv+yv7g/vz+Ev8o/0H/WP9q/3v/hf+S/6L/
tf/B/8b/zv/V/+D/6v/y//n/BAALAA8AEQARABIAFAAUABUAFwAZABoAGwAcABsAHAAd
AB0AHgAfAB8AIQAhACEAIwAjACYAJgAnACcAKQAqACsALAAqACsALAAtADEAMgAzADUA
NwA3ADoAPAA+AEEAQwBFAEcASQBMAE8AUQBUAFUAVwBZAFwAYQBiAGUAZwBqAGwAbQBu
AG8AcQB1AHYAeQB6AHsAewB8AH0AfgB/AH8AfwB/AH8AfwB/AH8AfwB9AH0AfwB+AH4A
fQB9AHwAfAB8AHsAewB5AHkAdgB1AHQAcwBzAHIAbwBtAG0AawBnAGQAXgBaAFcAUwBN
AEgAQwA+ADwAOQAzAC8AKQAlACEAHwAcABgAFQASABEADwAOAAwACQAHAAYABQAGAAUA
BQAFAAIAAQABAAAAAQAAAAAAAAD+//7///////7//v/+//3////////////9//3//P/7
//3//f/9//3//P/7//r/+P/6//r/+v/6//v/+//6//r/+P/4//f/9//6//r/+f/5//f/
+P/5//n/+//7//v/+//9//3//v////7//f/8//v//P/9////AAD+////AAAAAAAAAAAA
AAAAAgACAAIAAgACAAIAAgACAAUABQAGAAcABQAFAAUABQAFAAUABgAHAAoACgAKAAkA
CQAJAAkACQAJAAsADAAMAAsACQAIAAcABwAHAAcABwAJAAgACAAHAAcACAAIAAgACAAI
AAgACAAHAAcABwAHAAYABgAGAAYABgAGAAYABQAFAAUABgAGAAYABgAGAAUABQAFAAUA
BQAFAAUABgAGAAYABgAGAAYAAwADAAQABQAFAAUABAAEAAUABQAFAAUABQAHAAgACAAI
AAgACAAIAAYABgAGAAYABgAGAAYABgAGAAYABgAGAAgACAAIAAgACAAJAAoACgAJAAkA
CQALAAwADQAOAA8AEQARABEAEgASABIAEgASABIAEQARABAAEAAOAA0ADQAOAA4ADgAP
AA0ADQAMAAwAEAARABEAEQARABIAEgASAA4ADAALAAsADQANAA0ADQAJAAgACAAJAAkA
CQAJAAkACwALAAsADAAMAAwADAAMAA4ADgANAA0ADgAOABEAFQAeACoAMwA5ADsANAAo
ABoACwD5/+T/2f/X/8v/sP+U/3j/U/8w/xv/Cv/1/uP+2/7X/sb+tv6y/rD+p/6S/n7+
bf5l/mD+X/5b/lf+YP5z/oP+l/6y/sn+2v7u/gb/HP8u/0P/XP9w/3//jf+a/6z/vf/J
/9D/1v/f/+z/+P8AAAkAEgAZABsAGwAbAB4AIQAiACQAJwAnACgAKQAqAC0ALgAvAC8A
MAAxADEAMwAxADEAMwAzADYANgA3ADcANwA4ADkAOgA8AD0APgA/AEMARABFAEcARwBH
AEoATABOAFEAUwBVAFcAWQBcAF8AYQBkAGUAZwBqAG4AdAB2AHcAeQB8AH4AgwCEAIUA
hwCLAIwAjwCQAI8AjwCQAJEAkgCTAJMAkwCTAJMAkwCTAJQAlQCUAJUAlwCWAJYAlQCX
AJYAlgCWAJUAlQCTAJMAkACPAI4AjQCNAIwAiQCHAIMAgQB9AHoAdgByAG8AawBnAGIA
XQBYAFIATwBJAEUAQQA9ADkANwA0ADAALQAqACkAJwAmACQAIwAhACAAHwAcABsAGwAb
ABoAGQAZABgAFwAWABYAFgAUABQAFQAVABYAFgAWABUAFAATABIAEQARABEAEAAPABEA
EQARABEADwAPAA8ADgAOAA4ADgAOAA0ADQAMAAwADgAOAA0ADQAOAA4ADQANAAsADAAN
AA0ADQANAA0ADQANAA0ADgAPAA8ADwAPAA8ADwAPABAAEAAOAA8AEAAQABIAEgASABIA
EAAQABAAEAAQABAAEAAQABEAEQASABMAEwATABMAEwATABMAFAAVABQAFAAUABMAEwAT
ABMAEwARABMAFAAUABIAEQARABEAEwATABMAEwARABAAEAAPABEAEgASABIAEgASABIA
EgAPAA8ADwAPABAAEAAQABAADgAOAA4ADQANAA0ADgAOAA4ADgAOAA0ADQANAA0ADQAP
AA8AEAAQAA4ADgAOAA4ADQANAA4ADwAPAA8ADgAOAA0ADQANAA0ADwAPABAAEAAOAA4A
DgAOABAAEAAQABAAEAAQABAAEAAQABAAEAAQABIAEgASABIAEAARABIAEgAVABUAFQAX
ABYAFwAYABkAFwAXABcAGAAaABoAGgAaABYAFQAVABQAEgAQAA8ADwAOAA4ADgAPAA4A
DQALAAoADAANAA0ADQANAA4ADgAOAA0ADAAMAA0ADwAPAA8ADwANAAwADAANAA8ADwAP
AA8ADgANAAwADAAKAAoACgAKAAwADAALAAsACgAMAA0AEwAaACYALwAxAC8AJgAaAA4A
BQD1/+T/3f/f/9P/uv+i/4b/Yf9A/y//Hv8L///++/7x/uD+0P7M/sj+tf6g/or+e/5v
/mr+Zf5f/lv+aP57/of+mf6y/sn+2P7s/gb/Gv8u/0X/Xv9y/4P/j/+a/6j/uf/D/8z/
1P/d/+b/8v/6/wEACgAPABMAFQAXABoAHAAcAB0AHwAfACAAIQAiACUAJgAnACcAJgAn
ACcAKQArACsALQAtAC4ALgAvAC8ALwAwADEAMgAzADUANwA5ADkAOgA7AD0APwA/AEIA
RABEAEcASQBLAE0ATwBSAFUAWQBcAF0AXwBhAGQAaQBqAGsAbQBwAHIAdQB2AHcAeQB5
AHoAfQB+AIEAgQCCAIMAggCDAIMAgwCDAIMAgwCDAIMAgwCBAIEAgQCAAIAAfwCBAIAA
gACAAH8AfwB9AH0AfAB7AHoAeQB4AHgAdgB1AHMAcQBtAGoAaABkAGEAXQBZAFQATwBK
AEYAQwA9ADkANQAxAC0AKwAoACQAIQAeAB0AGwAaABgAFQATABIAEQAQAA8ADwAPABAA
DwAPAA4ACwAKAAoACgAKAAoACwALAAoACgAKAAkACQAJAAkACQALAAsACgAJAAcABwAH
AAcABwAHAAcABgAGAAYABgAGAAcABwAGAAYACAAIAAcABwAIAAgABwAHAAcACAAJAAkA
CQAJAAkACQAJAAkACgALAA0ADQANAA0ADQANAA4ADgAMAA0ADgAOAA8AEAARABIAEgAS
ABIAEgAUABQAFAAUABMAEwAUABUAFQAVABUAFQAVABUAFgAXABYAFgAWABUAFwAXABcA
FwAWABcAFwAWABcAFwAYABkAGQAZABkAGQAXABYAFgAVABUAFgAWABYAFgAWABYAFgAW
ABcAGAAZABgAGAAYABgAFgAWABYAFQAXABcAGAAYABYAFgAWABUAFwAXABcAFwAXABcA
GAAYABYAFgAWABYAFwAXABgAGQAXABcAFgAWABcAFwAXABcAFwAXABYAFgAWABYAFgAW
ABgAGAAYABgAFgAWABYAFgAYABgAGAAYABYAFgAWABYAFgAXABgAGAAZABkAGQAbABoA
GwAcAB0AHwAfAB8AIAAgACAAIAAgAB4AHQAdABwAHAAaABkAGQAYABgAGAAZABkAGQAY
ABgAGgAbABsAGwAbABwAHAAcABoAGAAXABcAFwAXABcAFwAVABQAFAAVABUAFQAVABUA
FQAVABUAFgAYABgAGAAYABYAFgAVABUAGAAYABsAHwAkACwANwA/AEEAPgA0ACgAHwAT
AAAA7//n/+H/0P+2/5z/e/9W/zf/KP8Z/wX/+/73/vD+3v7S/s7+x/60/pz+h/53/m7+
bf5r/mX+av55/ov+mf6s/sf+3v7u/gT/Hv82/0v/ZP96/43/m/+o/7T/xf/X/+L/6P/x
//r/BAAOABMAHAAlAC8AMQAzADQANgA2ADcAOQA7ADwAPQA+AD8AQABBAEEAQABBAEEA
QwBFAA==
         </WaveFormData>
      </LeadData>
      <LeadData>
         <LeadByteCountTotal>10000</LeadByteCountTotal>
         <LeadTimeOffset>0</LeadTimeOffset>
         <LeadSampleCountTotal>5000</LeadSampleCountTotal>
         <LeadAmplitudeUnitsPerBit>4.88</LeadAmplitudeUnitsPerBit>
         <LeadAmplitudeUnits>��V</LeadAmplitudeUnits>
         <LeadHighLimit>2147483647</LeadHighLimit>
         <LeadLowLimit>268435456</LeadLowLimit>
         <LeadID>V3</LeadID>
         <LeadOffsetFirstSample>0</LeadOffsetFirstSample>
         <FirstSampleBaseline>0</FirstSampleBaseline>
         <LeadSampleSize>2</LeadSampleSize>
         <LeadOff>FALSE</LeadOff>
         <BaselineSway>FALSE</BaselineSway>
         <ExcessiveACNoise>FALSE</ExcessiveACNoise>
         <MuscleNoise>FALSE</MuscleNoise>
         <LeadDataCRC32>3281051763</LeadDataCRC32>
         <WaveFormData>
DAAMAAwADAAMAAwADAAMAAwADAAMAA0ADwAPAA8AEQAUABUAFgAWABQAFQAWABcAFwAX
ABcAFwAVABQAFAAUABIAEQARAA8AEAAQAA8ADwAPAA8ADQANABAAEAASABIAEgASABMA
EwARABAADwAOAAsACwAMAAwACQAIAAcABwAJAAkACQAJAAkACQAJAAkACAAIAAgACAAK
AAoACgAKAAoACgAJAAwAEAAVAB0AJgAtAC0AKQAkAB4AGwAVAA0ACwAUACAAJQAhABoA
DgD3/+f/3f/R/8P/uv+1/6n/lP+H/4L/cv9W/zX/Fv/6/uf+2P7P/sT+xP7T/uH+7/4I
/yT/OP9L/2b/fv+Q/6T/vP/P/9r/4v/m/+v/9P/4//j/9v/0//b/+//+////BgAMABEA
EgASABMAFAAUABQAFAAUABQAFAAUABUAFQAWABYAFgAWABcAFwAZABgAGAAZABkAGQAZ
ABkAGwAbABoAGgAbAB0AHAAbABsAGwAbABwAHQAeAB8AIAAhACIAIwAjACQAJQAmACYA
JwAoACoAKwAqACsALQAuAC4ALwAwADIAMAAxADIAMwAzADMANAA0ADMAMwAyADIANAA0
ADQAMwAzADMAMwAzADUANQA2ADYAOQA6ADoAPAA9AD4AQABCAEYARgBIAEkASQBLAE0A
TgBPAFAAUQBRAE8AUABQAE4ASwBKAEkARgBCAD8APAA5ADgANAAxAC4ALAApACYAIwAi
ACAAHQAbABsAGQAYABYAFgAVABQAEwAUABMAEgARABEAEQARABEADwAPAA8ADwAPAA4A
DgAPAA8ADgAOAA4ADgANAA0ADQANAA0ADQAMAAwACwAKAAoACgAKAAkACQAJAAkACAAI
AAgABwAHAAcABwAHAAcABgAGAAUABQAFAAUABQAFAAUABQAFAAUABQAFAAUABQAFAAUA
BgAGAAYABwAHAAcABwAHAAgACAAJAAkACgAKAAoACgAKAAoACwAMAAwADAAMAAsACgAK
AAkACAAHAAYABQAFAAUABgAGAAQABAAFAAUABQAGAAYABgAHAAcABwAHAAUABQAFAAUA
BQAFAAUABQAGAAYABgAEAAQABAAEAAUABQAFAAUABAAEAAQABAAEAAQABAAEAAQABAAE
AAQABAAEAAQABAAEAAYABgAFAAUABgAGAAUABQAFAAYABgAHAAUABAAEAAQABgAGAAYA
BgAEAAQABAAEAAQABAAEAAQABAAGAAYABgAEAAQABAAEAAQABAAEAAQABAAFAAUABQAF
AAcACAAJAAoACgAKAAsADgAPAA8ADwANAA0ADQAMAAwADAAMAAsACwAJAAgACAAJAAkA
CQAJAAcABwAIAAgADAAMAAwADAALAAsACQAIAAcABgAFAAUABgAGAAUABAADAAMAAwAD
AAMAAwADAAMAAQABAAIAAgAEAAQABAAEAAQABAAEAAQAAwAGAAgADQAVAB4AIQAhAB8A
GAASABEADQAHAAkAFAAgACEAHwAaAAoA9f/n/+H/1f/L/8r/yf+9/6r/n/+W/4L/Yv8/
/yL/Cv/5/uz+3/7U/tb+4/7t/vv+FP8u/0D/Uf9s/4L/lP+o/7z/y//Y/97/3v/j/+z/
8v/w/+z/7P/u//H/9P/1//r/AAAFAAYABgAHAAYABgAGAAYACAAIAAgACAALAAsADAAM
AAoACgALAAsACwAKAAoACwANAA0ADQANAA0ADQAMAAwADAAPAA8ADwARABEAEQASABMA
FAAVABYAFwAYABkAGQAaABsAHAAcABsAHAAeAB8AIAAhACMAJAAiACMAJAAmACQAJQAm
ACcAJwAnACgAKAArACsAKgAqACgAKAAoACcAKQApACkAKQApACkAKgAqACsALAAsAC4A
MQAyADQANgA4ADgAOgA7AD0APwBBAEIAQwBEAEUARQBDAEQARABCAEEAQAA/ADwAOAA1
ADIALwAsACgAJQAiACAAHQAaABcAFgAUABEADwAPAA0ADAAKAAgABwAGAAUABgAFAAQA
AwADAAMAAwADAAEAAQABAAEAAQAAAAAAAQD///7//v/+//7//f/9//3//f/9//3//P/8
//v/+v/6//j/+P/3//f/9//3//b/9v/0//P/8//z//P/8//z//L/9P/z//P/8//x//H/
8f/x//P/8//z//P/8//z//P/8//z//T/9P/0//X/9f/1//X/9//4//j/+f/5//r/+v/6
//r/+v/6//v/+v/6//r/+v/6//r/+//7//3//f/9//3//////wAAAAAAAAAAAQABAAEA
AgACAAIAAQABAAEAAQABAAEAAQABAAEAAQABAAEAAgACAAIAAAAAAAAAAAABAAEAAQAB
AAAAAAAAAAAAAAAAAAAAAAAAAP7//v/+//7//v/+//7//v/+//7//f/9//7//v/9//3/
+//8//z//f/9//z//P/8//z//P/8//z//P/8//z//P/8//z//P/8//7//P/+//z//P/8
//z//P/6//j/9v/0//D/7v/s/+r/6v/q/+r/6v/q/+r/6v/q/+j/6P/o/+j/6f/p/+n/
6f/r/+z/7f/u/+7/7v/v//D/8f/x//H/8f/x//H/8P/w//L/8v/x//H/7//u/+7/7f/r
/+v/6//p/+n/6v/q/+z/7v/u/+7/7//v/+3/7P/r/+j/5//n/+j/6P/n/+b/5f/l/+X/
5f/l/+X/5f/l/+X/4//k/+T/5P/k/+T/5P/k/+T/5P/k/+X/5v/o/+v/8//+/wMAAwD/
//r/9P/z/+//6f/l/+7/+v/9//v/9P/k/83/u/+z/6v/of+c/53/lf+E/3X/bP9a/zr/
Gf/4/uL+0f7E/rf+rP6s/rn+xf7T/uj+BP8Y/yv/RP9c/27/gP+U/6X/rv+2/7r/vf/I
/87/zP/I/8j/yP/N/9D/0//Y/+D/4//k/+L/4//k/+T/5P/k/+b/5v/m/+b/5//n/+j/
6P/o/+j/6f/p/+v/6v/q/+v/6//r/+v/6//r/+v/6v/q/+r/7f/t/+3/7v/v//D/8v/z
//T/9f/2//f/+P/5//n/+v/7//z//P/9//7/AAABAAQABQAHAAgACAAJAAoADAAKAAsA
DAANAA8ADwAQABAADwAPAA4ADgAQABAAEAAPABEAEQARABEAEQARABIAEgAVABYAFgAY
ABkAGgAcAB4AHgAeACAAIQAkACcAKgAsACsALAAtAC0ALwAwADAALgAtACwAKwAoACYA
IwAgAB0AGgAWABMAEAAOAAsACAAFAAYABAABAP///f/7//r/+P/4//f/9v/1//b/9f/0
//P/8//z//P/8//z//P/8//z//P/8v/y//P/8//y//L/8v/0//P/8//z//H/8f/x//D/
8v/x//D/8P/w//D/7//v/+//7//u/+7/7v/t/+3/7f/t/+3/7f/s/+z/6//r/+v/6f/p
/+n/6f/p/+n/6f/p/+n/6f/p/+n/6f/q/+r/6v/r/+v/6//r/+v/7P/s/+3/7f/u/+7/
7v/u/+7/7v/v/+7/7v/u/+7/8P/w//H/8f/x//H/8f/x//H/8f/y//L/8v/y//P/8//z
//T/9P/0//X/9f/1//X/9f/1//X/9f/1//X/9f/1//T/9P/0//L/9P/0//T/9f/1//X/
9f/0//T/9P/0//T/9P/0//T/9P/2//b/9v/2//b/9v/2//b/+P/4//f/9//6//r/+f/5
//v//P/8//3//f/8//z//P/8//z//P/8//7//v/+//7//v/+//7//v/8//7//v/+/wAA
AAAAAAAA/v/+//7//v/+//7//v/+//7//v/+//7/AAAAAAAAAAABAAEAAQABAAEAAgAD
AAQABgAGAAcACAAJAAkACQAJAAkACQAIAAgACAAIAAcABwAFAAQABAADAAEAAQABAP//
//8AAAAAAgACAAIAAgADAAUAAwACAAEA/v/9//3//v8AAP///v/9//3//f/9//3/////
///////9//7//v/+//7//v/+//7//v/+//7///8AAAIABwAPABYAHQAfAB0AGgASAA8A
DQAFAP//BgASABcAEwAMAP7/6f/T/8f/vf+x/6j/p/+f/4z/ff92/2r/UP8v/w7/8v7d
/tD+xf64/rT+wf7R/t/+9P4S/yj/Of9U/27/gP+U/6z/wf/Q/97/5v/r//b//v/8//r/
/P/+/wMABgAJABAAFgAbABwAHgAdAB4AHgAeAB4AIAAgACAAIAAhACEAIgAiACIAIgAj
ACMAJQAkACQAJQAlACUAJQAlACYAJwAnACgAKQArACoAKQApACkAKQAqACsALAAtAC4A
LwAwADEAMQAyADMANAA0ADcAOAA6ADsAOgA7AD0APgBAAEEAQgBEAEIAQwBEAEUARwBH
AEgASABHAEcARgBGAEYARgBGAEUARwBHAEcARwBFAEUARgBGAEkASgBKAEwASwBMAE4A
UABSAFIAVABVAFcAWQBbAFwAWwBcAF0AXQBdAF4AXgBcAFkAWABXAFQAUgBPAEwASQBI
AEQAQQA+ADoANwA0ADEAMgAwAC0AKwApACcAJgAkACQAIwAiACEAIAAfAB4AHQAdAB0A
HQAdABsAGwAbABsAGQAYABgAGQAZABgAGAAYABoAGQAZABkAFwAXABcAFgAYABcAFgAW
ABYAFgAVABUAEwATABIAEgAUABMAEwATABEAEQARABAAEAAPAA8ADwAPAA8ADwAPAA8A
DwAPAA8AEQARABEAEQARABIAEgASABMAEwATABMAEwAUABQAFQATABQAFAAUABYAFgAW
ABcAFgAWABYAFgAWABYAFwAXABkAGQAZABkAGQAZABoAGgAYABgAGQAZABkAGgAaABoA
GQAZABkAGQAZABkAGQAZABkAGQAZABkAGgAaABoAGAAYABgAGAAZABkAGQAZABgAGgAa
ABoAGgAYABgAGAAYABgAGAAYABgAGAAYABgAGAAYABgAFwAXABgAGAAXABcAFQAWABYA
FwAXABYAFgAWABQAFAAUABQAFAAUABQAFAAUABQAFAAUABQAFAAWABYAFAAUABQAFAAU
ABQAFAAUABQAFAAUABQAFAAUABQAFAAVABUAFQAVABUAFgAXABgAGAAYABkAGgAbABsA
GwAbABkAGQAYABgAGAAYABcAFwAVABQAFAATABMAEwATABEAEQASABIAFAAUABQAFAAV
ABMAEQAQAA8ADAALAAsADAAOAA0ADAALAAsACwALAAsACQAJAAkACQALAAwADAAMAAoA
CgAKAAoACgAKAAoACwAMABAAFQAdACYAKQAnACUAHgAaABcAEwAPAA8AGgAkACcAIwAc
AAoA8//l/93/0f/J/8b/w/+1/6L/mf+S/3r/WP83/xr/Av/z/uj+2/7Q/tb+5f7v/v3+
GP8w/z7/U/9w/4b/lP+q/8L/0f/a/97/4v/n//D/9P/y/+7/7P/u//P/9v/5//7/BAAH
AAgACAALAAoACgAKAAoACgAKAAoACgALAAsADAAMAAoACgALAAsADQAMAAwADQALAAsA
CwALAA0ADQAMAAwADAAPAA8ADwAPAA8ADwAQABEAEgATABQAFQAWABcAFwAYABkAGgAa
ABsAHAAeAB8AHgAfACEAIgAkACUAJgAoACYAJwAoACkAKQApACoAKgArACsAKgAqACoA
KgAqACkAKQApACkAKQApACkAKgAqACsALAAsAC4ALwAwADIANAA2ADYAOAA5ADkAOwA9
AD4APwBAAEEAQQBDAEQARABCAEEAQAA/ADwAOgA3ADQAMQAsACgAJQAiACIAHwAcABkA
FgAUABEADwAPAA0ADAAKAAgABwAGAAUABgAFAAQAAwABAAEAAQABAP/////////////+
//7////9//z//P/8//7//f/9//3/+//7//v/+v/8//v/+v/6//z//P/7//v/+f/5//j/
+P/4//f/9//3//X/9f/1//T/9v/1//X/9f/1//X/9f/1//P/8//z//P/8//z//P/8//1
//b/9v/2//X/9f/1//X/9//4//j/+f/5//r/+v/6//z//P/8//3//P/8//z//P/+//7/
/////////////////////wAAAAACAAIAAwADAAEAAgACAAIAAwADAAMAAwADAAMAAwAD
AAMAAwADAAMABAAEAAQAAgACAAIAAgADAAMAAwADAAIAAgACAAIAAgACAAIAAgACAAIA
AgACAAIAAgACAAIAAgACAAIAAQABAAQABAADAAMAAQACAAIAAwADAAIAAgACAAQABAAE
AAQAAgACAAIAAgAEAAQABAAEAAIAAgACAAIAAgACAAIAAgACAAIAAgACAAIAAgACAAIA
AgACAAIAAgAAAAAAAAAAAAIAAgACAAIAAgADAAMAAwABAAMABAAFAAgACAAIAAkACAAJ
AAkACQAJAAkACQAIAAgACAAIAAcACQAHAAYABgADAAMAAwADAAEAAQACAAIABgAGAAYA
BgAHAAcABQAEAAMAAgABAAEAAgACAAEAAAD//////////////////////////wAAAAAA
AAAAAAAAAAAAAAAAAAAAAQACAAYACwARABwAIwAjACEAGgAUABEADQAHAAUADAAYABsA
GQASAAIA6//Z/8//yf+//7z/u/+z/6D/k/+M/3r/Wv85/xr/Av/x/ub+2f7O/s7+2/7n
/vP+DP8m/zr/S/9k/37/kP+i/7j/yf/S/9r/3v/j/+z/9P/y//D/8P/y//X/+P/7/wAA
CAALAAwADAANAA4ADgAOAA4AEAAQABAAEAARABEAEgASABQAFAAVABUAFwAWABYAFwAX
ABcAFwAXABcAFwAWABYAGAAbABsAGwAdAB0AHQAeAB8AIAAhACIAIwAkACUAJQAoACkA
KgAqACsALAAuAC8AMAAxADMANAA0ADUANgA4ADgAOQA6ADsAOwA7ADwAPAA/AD8APgA+
AEAAQABAAD8APwA/AD8APwA/AD8AQABAAEEAQgBCAEQAQwBEAEYASABIAEgASgBLAE8A
UQBTAFQAUwBUAFUAVQBVAFYAVgBUAFMAUgBRAE4ASgBHAEQAQQA+ADoANwA0ADIALwAs
ACkAKAAmACMAIQAhAB8AHgAcABoAGQAYABcAGAAXABYAFQAXABcAFwAXABUAFQAVABUA
FwAWABYAFwAVABQAFAAUABYAFQAVABUAFQAVABUAFAAUABMAEgASABAAEAAPAA8AEQAR
ABAAEAAQAA8ADwAPAA0ADQANAAwADAALAAsACwAJAAkACQAJAAkACQAJAAkACQAJAAkA
CQALAAwADAAMAAsACwALAAsACQAKAAoACwANAA4ADgAOAA4ADgAOAA8ADgAOAA4ADgAQ
ABAAEQARABEAEQARABEAEQARABIAEgASABIAEwATABMAFAAUABQAFQAVABUAFQATABMA
EwATABUAFQAVABUAFAAUABQAEgAUABQAFAAVABUAFQAVABQAFAAUABQAFAAUABQAFAAU
ABIAEgASABIAEgASABIAEgASABIAEQARABAAEAAPAA8ADwAQABAAEQARABAAEAAQABAA
EAAQABAAEAAQABAAEAAQABAAEAAQABAAEAAQABAADgAOAA4ADgAOAA4ADgAOAA4ADgAO
AA4ADgAOAA4ADgAQABAAEAAQABAAEAAQABAADgAOAA4ADgAQABEAEQARAA8AEQASABMA
FAAUABQAFQAWABcAFwAXABUAFQAVABQAFAAUABQAEwATABEAEAAQAA8ADwAPAA8ACwAL
AAwADAAQABAAEAAQABEAEQAPAA4ADQAMAAsACwAKAAoACQAIAAkACQAJAAkACQAJAAkA
CQAMAA0ADwAQABAAEAAQABAAEgASABIAEgAVABYAGgAjACsANAA1ADMALQAoACQAHwAZ
ABMAFQAgACgAJQAdABIA/P/n/9n/z//D/7n/uv+1/6X/lP+N/4L/av9K/yn/DP/4/un+
3P7P/sr+0v7j/u/+A/8e/zj/SP9h/37/kv+i/7j/zP/Z/+L/6P/u//f//v8AAPz//P/+
/wIABwAKAA8AFgAaABsAHAAcABsAHgAeAB4AHgAgACAAIAAgAB8AHwAgACAAIAAgACEA
IQAhACAAIAAhACEAIQAhACEAIgAjACMAJAAlACcAJgAlACYAJwAoACoAKQAqACsALAAt
AC4ALwAvADIAMwA0ADQAMwA0ADYANwA4ADkAOwA8ADwAPQA+AEAAPgA/AEAAQQBBAEEA
QgBCAEEAQQBAAEAAQgBCAEIAQQA/AD8APwA/AD8APwBAAEAAQQBCAEIARABDAEQARgBI
AEwATABOAE8AUABRAFIAUgBRAFIAUwBTAFMAVABUAFIATwBOAE0ASgBIAEUAQgA/ADwA
OAA1ADIAMAAtACoAJwAmACQAIQAfAB0AGwAaABgAGAAXABYAFQAUABMAEgARABEAEQAR
ABEADwAPAA8ADwANAAwADAANAA0ADAAMAAwACgAJAAkACQALAAsACwAKAAgABwAGAAYA
BgAGAAUABQAFAAUABAAEAAQAAwADAAMAAwADAAMAAgAEAAMAAwADAAEAAQABAAEAAwAD
AAMAAwABAAEAAQABAAMABAAEAAQABQAFAAUABQAFAAYABgAHAAcACAAIAAgACAAIAAgA
CQAKAAoACgAKAAwADAANAA0ADQANAA0ADQANAA0ADgAOAA4ADgAPAA8ADwAQABAAEAAR
ABEAEQARABEAEQARABEAEQARABEAEQASABIAEgAQABAAEAAQABEAEQARABEAEAAQABAA
EAAQABIAEgASABIAEAAQABAAEAAQABAAEAAQABAAEAAPAA8AEAAQAA8ADwARABIAEgAT
ABEAEAAQABAAEgASABIAEgASABIAEgASABAAEAAQABAAEgASABIAEgAQABAAEAAQAA4A
DgAOAA4ADgAOAA4ADgAOAA4ADgAOABAAEAAQABAADgAOAA4ADgAOAA4ADgAOAA8ADwAP
AA8ADwAQABEAEgAUABQAFQAWABUAFQAVABUAFQAVABQAFAAUABQAEwATABEAEAAQAA8A
DwAPAA8ADQANAA4ADgAQABAAEAAQABEADwANAAwACwAKAAkACQAKAAwACwAKAAkACQAJ
AAkACQAJAAkACQAJAAkACgAKAAoACAAIAAgACAAIAAgACAAJAAwAEAAXAB8AJgApACcA
IwAaABgAFwAPAAkADQAaACAAGwAVAAgA8v/b/8//x/+7/7f/uP+z/6P/kv+L/3z/YP8+
/x//BP/w/uP+2P7L/sb+0P7d/un++/4Y/y7/Pv9V/3L/hv+W/6z/wP/L/9T/2P/a/+P/
7P/u/+z/6v/q/+7/8f/0//f//v8EAAcABgAGAAkACgAKAAoACgAMAAwADAAMAA0ADQAO
AA4AEAAQABEAEQARABAAEAARABMAEwATABMAEwATABIAEgATABUAFAATABUAFQAVABYA
FwAYABkAGgAbABwAHQAdAB4AHwAgACAAIwAkACYAJwAoACkAKwAsACwALQAuADAALwAv
AC8ALwAxADEAMgAyADMAMwAyADIAMgAyADIAMQAxADEAMQAxADEAMQAyADIAMwA0ADQA
NgA1ADYAOAA6ADoAOgA8AD0APQA/AEEAQgBDAEQARQBFAEcASABIAEYAQwBCAEEAPgA6
ADcANAAxAC4AKgAnACQAIAAdABoAFwAWABQAEQAPAA0ACwAKAAgACAAHAAYABQAGAAUA
BAADAAEAAQABAAEAAQABAAEAAQABAAAAAAABAAEAAAAAAAAAAAD////////////////+
/wAA///+//7//P/8//v/+//9//3//P/8//z/+//7//v/+f/5//n/+P/6//n/+f/5//n/
+f/5//n/+f/5//n/+f/7//v/+//7//v//P/8//z//f/9//3//f/9//7//v//////AAAA
AAAAAgACAAIAAwAEAAQABAAEAAYABgAHAAcABwAHAAcABwAHAAcACAAIAAgACAAJAAkA
CQAKAAoACgALAAsACwALAAkACQAJAAkACQAJAAkACQAKAAoACgAIAAgACAAIAAkABwAH
AAcABgAGAAYABgAGAAYABgAGAAYABgAGAAYABgAEAAQABAAEAAUABgAGAAcABgAGAAUA
BQAFAAYABgAHAAcABgAGAAYABgAGAAYABgAGAAYABgAGAAYABgAGAAYABAAEAAQABgAE
AAQABAAEAAQABAAEAAQABAAEAAQABAAGAAYABgAGAAYABgAGAAYACAAIAAkACQAJAAkA
CwAMAA8AEAAQABAAEQASABMAEwATABMAEwATABIAEgASABIAEwATABEAEAAQAA8ADwAP
AA0ACwALAAwADgAQABAAEAAOAA8ADwANAAwACwAKAAkACQAKAAoACQAIAAcABwAHAAcA
BwAHAAcABQAFAAUABgAGAAYABgAGAAYABgAGAAYABgAHAAgADAARABsAJAApACkAJQAc
ABQAEQAJAAEAAwAQABYAEwANAAIA7v/X/8f/vf+x/6X/ov+d/43/ev9v/2b/UP8w/w//
8v7c/s3+xP63/rD+tv7F/tP+5f4C/xr/LP9D/17/cv+E/5j/rP+7/8T/yv/Q/9n/5P/m
/+T/4v/k/+r/8f/0//n/AAAGAAcABgAIAAkACgAKAAoACgAMAAwADAAMAA0ADQAOAA4A
EAAQABEAEQARABAAEAARABEAEQARABEAEwATABIAEgASABUAFQAVABcAFwAXABgAFwAY
ABkAGgAdAB4AHwAfACAAIQAiACIAJQAmACgAKQAqACsALQAuAC4ALwAwADIAMgAzADQA
NQA1ADUANgA2ADcANwA2ADYANgA2ADYANQA1ADUANQA1ADUANQA2ADYANQA2ADYAOAA7
ADwAPgBAAEIAQgBEAEUARQBHAEkASgBNAE4ATwBPAE8AUABQAE4ATQBMAEsASABGAEMA
QAA9ADoANgAzADAALgArACgAJQAkACIAHwAdABsAGQAYABYAFgAVABQAEwAQAA8ADgAN
AA0ADQANAA0ADQANAA0ADQALAAoACgALAAsACgAKAAoACgAJAAkACQALAAsACwAKAAoA
CQAIAAgACAAIAAcABwAHAAcABgAGAAYABQAFAAUABQAFAAUABAAGAAUABQAFAAUABQAF
AAUABQAFAAUABQAHAAcABwAHAAcACAAIAAgACwALAAsACwALAAwADAANAA0ADgAOAA4A
DgAOAA4ADwAQABAAEAAQABIAEgATABMAFQAVABUAFQAXABcAGAAYABgAGAAZABkAGQAa
ABoAGgAZABkAGQAZABkAGQAZABkAGwAbABsAGwAaABoAGgAYABoAGgAaABsAGQAZABkA
GAAYABgAGAAYABgAGAAYABgAGAAYABgAGAAYABgAGAAYABgAGAAXABcAFgAWABUAFQAX
ABgAGAAZABkAGAAYABgAGAAYABgAGAAYABgAGAAYABgAGAAYABgAGAAYABgAGAAYABgA
GAAYABoAGgAaABoAGAAYABgAGAAYABgAGAAYABoAGgAaABoAGgAaABsAGwAbABsAHQAe
AB8AIAAgACAAHwAgACEAIQAhACEAIQAhACAAIAAgACAAHwAfAB0AHAAcABsAGwAbAB0A
GwAbABwAHAAeAB4AHgAcAB0AHQAbABoAGQAYABcAFwAYABgAFwAWABUAFQAVABcAFwAX
ABcAFwAXABcAGAAWABYAFgAWABYAFgAWABYAGAAZABoAHgAlAC0ANAA1ADMALwAoACIA
IQAbABcAHQAqADQAMwAtACIADAD5/+3/4//Z/9X/1P/N/7v/qv+j/5j/fv9c/zv/IP8K
//v+8P7h/tz+5P7z/v3+D/8q/0D/Uv9n/4L/lv+o/7z/0P/d/+b/6v/w//f//v/+//7/
/P/6//7/AwAGAAkADgAUABcAGAAYABsAHAAcABwAHAAeAB4AHgAeAB8AHwAgACAAIAAg
ACEAIQAjACIAIgAjACMAIwAjACMAIwAjACIAIgAmACkAKQApACkAKQApACoAKwAsAC0A
LgAvADAAMQAxADIAMwA0ADQANwA4ADoAOwA8AD0APwBAAD4APwBAAEIAQgBDAEQARQBF
AEUARgBGAEUARQBEAEQARABEAEQAQwBDAEMAQwBDAEMAQwBEAEQARQBGAEYASABJAEoA
TABOAFAAUABSAFMAVQBXAFkAWgBbAFwAXQBdAF0AXgBeAFwAXQBcAFsAWABWAFMAUABN
AEwASABFAEIAPgA7ADgANQA0ADIALwAtAC0AKwAqACgAJgAlACQAIwAiACEAIAAfAB0A
HQAdAB0AGwAbABsAGwAdABwAHAAdABsAGgAaABoAGgAZABkAGQAbABsAGwAaABoAGQAY
ABgAFgAWABUAFQATABMAEgASABIAEQARABEAEQARABEAEAASABEAEQARAA8ADwAPAA8A
DwAPAA8ADwAPAA8ADwAPAA8AEAAQABAADwAPAA8ADwARABIAEgATABUAFgAWABYAGAAY
ABgAGQAYABgAGAAYABgAGAAZABkAFwAXABcAFwAXABcAGAAYABgAGAAZABkAGQAaABoA
GgAZABkAGQAZABkAGQAZABkAGwAbABsAGwAaABoAGgAYABgAGAAYABkAGwAbABsAGgAa
ABoAGgAaABoAGgAaABoAGgAaABoAGgAaABoAGgAaABoAGgAZABkAHAAcABsAGwAZABoA
GgAbABsAGgAaABoAHAAcABwAHAAcABwAHAAcABoAGgAaABoAHAAcABoAGgAaABoAGgAa
ABwAHAAcABwAGgAaABoAGgAYABYAFAASABEAEAAPAA4ADgAOAA8ADwAPAA8AEQASABMA
FAAUABQAFQAWABcAFwAXABcAFwAXABYAFgAWABYAFwAXABUAFAAUABMAEwATABMAEQAR
ABIAEgAUABQAFAAWABcAFwAVABQAEwASABEAEQASABIAEQAOAA0ADQANAA8ADwAPAA8A
DwAPAA8AEAAQABAAEAAQABIAEgASABIAEgARABQAFgAbACMALAAxADEALwAqACQAIwAf
ABkAFQAYACQAJwAhABoADAD1/9//1f/N/8H/vP+9/7f/pP+V/47/fv9g/0H/Iv8I//X+
6v7f/tT+0v7f/u3++f4O/yr/Pv9P/2j/gv+W/6j/vv/P/9j/4P/m/+v/8v/6//z/+P/4
//r//f8AAAMACAAOABUAFgAYABkAGgAaABoAGgAcABwAHAAcAB8AHwAgACAAIAAgACEA
IQAhAA==
         </WaveFormData>
      </LeadData>
      <LeadData>
         <LeadByteCountTotal>10000</LeadByteCountTotal>
         <LeadTimeOffset>0</LeadTimeOffset>
         <LeadSampleCountTotal>5000</LeadSampleCountTotal>
         <LeadAmplitudeUnitsPerBit>4.88</LeadAmplitudeUnitsPerBit>
         <LeadAmplitudeUnits>��V</LeadAmplitudeUnits>
         <LeadHighLimit>2147483647</LeadHighLimit>
         <LeadLowLimit>268435456</LeadLowLimit>
         <LeadID>V4</LeadID>
         <LeadOffsetFirstSample>0</LeadOffsetFirstSample>
         <FirstSampleBaseline>0</FirstSampleBaseline>
         <LeadSampleSize>2</LeadSampleSize>
         <LeadOff>FALSE</LeadOff>
         <BaselineSway>FALSE</BaselineSway>
         <ExcessiveACNoise>FALSE</ExcessiveACNoise>
         <MuscleNoise>FALSE</MuscleNoise>
         <LeadDataCRC32>1925363392</LeadDataCRC32>
         <WaveFormData>
BgAGAAYABgAGAAYABgAGAAYABgAGAAcACQAKAAoACgAMAA0ADgAPAA0ADQAOAA4ADwAQ
ABEAEgASABIAEQARABIAEgASABIADgAOAA0ACwALAAoACQAJAAsADAAOAA8AEQARABEA
EQAPAA4ADQANAAsACwALAAsACwAJAAkACQAJAAkACQAJAAcABwAHAAcABwAHAAgACAAH
AAcABwAHAAcABQAFAAYACAANABMAGAAcABwAGQAUABQAFgAZABwAIgAyAEYAVwBlAGsA
bQBmAF4AWgBZAFcAVwBZAFYATwBMAE8ARgAzAB8ACADy/9//0//K/77/vP/D/8z/1//r
/wIADwAgADUARABNAFcAYwBnAGEAXABVAEwARQA7ACsAGwAPAAUAAQD8//b/9v/6//v/
+//7//r/+P/3//f/9//1//X/9f/1//X/9f/1//X/8//z//P/8//z//P/8v/y//L/8f/x
//H/8f/x//D/7//x//D/8P/w/+7/7v/u/+7/7v/u/+7/7v/w//D/8P/x/+//7//v//D/
8P/w//D/8P/v/+//8P/w//D/8P/w//D/7//v/+7/7v/s/+z/7P/s/+7/7f/t/+v/6f/p
/+n/6f/r/+r/6v/q/+v/6//r/+v/7f/u/+//8f/z//b/+P/5//3/AAACAAQABwAJAAsA
DQARABQAFgAYABgAGgAaABwAHwAfACAAIAAeAB0AHAAZABgAFwAWABQAFQAUABMAEgAP
AA8ADgAMAAwADAAMAAwACgAKAAoACQAJAAkABwAHAAkACQAIAAgACAAHAAYABQAGAAYA
BgAGAAUABQAFAAUABQAEAAMAAwADAAMAAwADAAEAAQD///7///8AAAAAAQD////////+
//7//P/8//v//f/9//z//P/6//r/+f/3//j/+f/6//r/+P/5//n/+f/4//j/+P/4//r/
+//7//v/+f/5//n/+f/7//v/+//8//r/+v/6//v//P/8//z//P/+//7//////wAAAAAA
AAAAAQABAAEAAgACAAIAAwADAAMAAwADAAMAAwAEAAQABAADAAMAAwADAAUABQAFAAUA
BAAEAAQABAAEAAQABAAEAAMAAwADAAMAAQABAAEAAQADAAMAAwADAAMAAwADAAMAAwAD
AAMAAgAEAAQABQAFAAQABAAEAAMABQAFAAUABQADAAMABAAEAAQAAwADAAMABQAFAAUA
BgAFAAQAAwACAAQABAAEAAQABgAGAAYABAAEAAQABAAEAAYABgAGAAYABAAFAAUABgAG
AAYACAAJAAgACQAJAAkACgAKAAoACgAKAAoACgAKAAkACQAKAAoACgAKAAgACAAJAAcA
BwAGAAMAAwADAAQACAAJAAkACQAHAAcABQAEAAMAAwABAAEA/////////f/9//3//f/9
/////////////f/9//3//f/+//7//f/9//3//f/9//3/+//8//7/AwAHAA4AEAAOAA0A
CgAIAAwADwASABoALAA+AEsAVwBbAFkAUgBOAEwASwBLAE8AUwBQAEsASABJAD4AKQAV
AAIA8P/j/9n/0P/G/8T/yf/S/93/8f8EABEAIAAzAEAARwBRAFkAWwBXAFAARwBAADsA
MwAjABUACQABAPn/9v/y//D/8v/1//X/9f/0//T/8//z//P/8//z//P/8//z//P/8//z
//H/8f/x//H/8//z//L/8v/y//H/8f/x//D/8f/x//H/8//y//L/8v/y//L/8v/y//D/
8P/w//D/8v/y//L/8//x//H/8f/y//L/8v/y//L/8f/x//L/8v/y//L/8v/y//P/8//y
//L/8P/w//D/8P/w/+//7//t/+3/7f/t/+3/6//q/+r/6v/s/+3/7v/v/+//8P/x//P/
9P/4//v//f/9/wAAAgAEAAcACQALAA0ADwASABQAFgAWABgAGAAaABsAGwAcABwAGwAb
ABsAGQAYABcAFgAUABMAEgARABAADQANAAwACgALAAoACQAIAAYABgAGAAUABQAFAAMA
AwAFAAUABAAEAAQAAwACAAEAAgACAAIAAgADAAMAAwADAAMAAgABAAEAAQABAAEAAQD/
/////f/8//7//v/9//3//f/9//3//P/6//j/+P/3//n/+f/4//j/9v/2//X/8//1//X/
9f/0//L/8//z//P/8v/y//L/8v/y//P/8//z//P/8//z//P/9f/1//X/9v/4//j/+P/5
//j/+P/4//j/+P/4//n/+f/4//j/+P/4//n/+f/5//r/+v/6//v/+//7//v/+//7//v/
/P/8//z/+//7//v/+//9//3//f/9//z//P/8//z//P/8//z//P/9//3//f/9//3//f/9
//3/+//7//v/+//7//v/+//7//v/+//7//r//P/8//3//f/8//z//P/7//v/+//7//v/
+//7//z//P/8//v/+//7//v/+//7//z/+v/6//r/+v/8//z//P/8//z//P/8//z//P/8
//z//P/8//z//P/8//r/+v/6//r//P/8//z//P/8//z//P/8//r/+v/6//r//f/9//7/
/v/8//7///8AAAMAAwADAAQABAAEAAQABAACAAIAAgABAAMABAAEAAQAAgAAAAAA////
/////v/9//3//f/+/wAA//////////////3//P/7//n/9//3//f/+f/5//f/9//3//f/
9//3//f/9//3//f/9//3//f/+P/4//f/9//3//f/9//3//f/+P/6//3/AQAGAAoACgAL
AAgABgAGAAkACgAQAB4AMAA/AEkATQBLAEQAPAA2ADUANQA3ADsAOgA1ADQAMwAqABUA
AQDu/9z/0f/H/7z/tP+y/7n/wP/J/9n/7P/7/woAHQAuADUAPQBHAEkARQA8ADcAMgAx
ACsAHQANAAEA+f/z/+7/6v/s//D/8f/x//H/8P/u/+3/7f/t/+3/7f/t/+3/7f/t/+3/
7f/t/+3/7f/t/+3/7f/s/+z/7P/r/+v/6//s/+3/7f/t/+v/6v/q/+r/6v/q/+r/6v/s
/+z/7P/s/+r/6v/q/+v/7f/t/+3/7v/s/+z/7P/s/+//7//w//D/8P/w//D/8P/v/+//
7v/u/+7/7v/u/+7/7v/t/+3/6//r/+v/6//r/+v/6v/q/+r/6f/p/+n/6f/r/+z/7f/v
/+//8v/0//X/9//6//z//v8BAAMABQAHAAkADAAOABAAEgAUABQAFgAXABcAGAAYABUA
FQAVABMAFAATABIAEAANAAwACwAKAAsACwAKAAgABwAGAAUABAAEAAQABAADAAUABQAD
AAMAAQABAAAAAAABAAEAAQABAAAAAAAAAAAA//////////8BAAAA//////3//f/9//3/
//////3//P/8//z/+//7//v/+//7//r//P/6//r/+f/3//f/9v/2//j/+P/3//X/9f/1
//X/9P/y//P/8//z//L/8v/y//L/8v/z//P/8//1//X/9f/1//X/9f/1//b/+P/4//j/
+f/4//j/+P/4//b/9v/3//f/+v/6//r/+v/7//v/+//8//z//P/9//3//f/9//3//f/9
//7//v/+//////////////////////8AAAAAAAAAAAAAAAAAAAAA/f/9//3//f//////
//////3//f/9//3//f/9//3//f/9//3//f/8//z//P/9//3//v/+//7//f/9//3//f/9
//3//f/+//7//v/9//3//f/9//3//f/+//7//v/+//7//v/+//7//v/8//z//v/+/wAA
AAAAAAAA/v/+//7//v8AAAAAAAAAAP7//v/+//7/AAAAAAAAAAABAAEAAgACAAAAAgAD
AAQABQAFAAUABgAGAAYABgAGAAYABgAGAAUABwAIAAgACAAIAAYABgAFAAUABQAEAAMA
AwADAAQABgAJAAkACQAJAAsACQAIAAcABgADAAIAAQADAAMAAQABAP//////////AQAB
AAEAAQADAAMAAwAEAAIAAQABAAEAAwADAAMAAwAEAAQABwANABIAFgAYABcAFgAUABQA
FwAWABwAKAA8AE0AWQBfAF8AWABOAEYAQwBDAEMARQBGAD8APgA/ADgAKQAVAP7/6v/b
/8//xP+4/7T/uf/C/83/3f/0/wUAFAAnADgAQQBJAFUAWQBTAE4ASQBEAD8AOQArABkA
DQAHAAEA/P/6//r//P/9///////8//z/+//7//v/+//7//v/+//5//n/+f/5//n/+f/5
//n/+f/5//j/+P/4//f/9//3//j/+f/5//n/9//2//b/9v/4//j/+P/4//j/+P/4//j/
+v/6//r/+//7//v/+//8//z//P/8//z/+//7//z//P/+//7//v/+//3//f/8//z//P/8
//z//P/6//n/+f/3//X/9f/1//X/9f/0//T/9P/1//X/9f/1//n/+v/7//3//f8AAAIA
AwAFAAgACgAMABAAEwAWABkAGwAeACAAIgAkACYAJgAoACkAKQAqACoAKQApACkAJwAm
ACUAJAAiACAAHgAcABoAGQAZABgAFgAVABQAEwASABAAEAAQAA8ADwAPAA0ADQANAA0A
DAAMAA8ADwAPAA8ADAAMAAwADAALAAsACwALAAsACgAJAAkABwAHAAcABwAJAAkABwAG
AAQABAADAAMAAwADAAMAAgACAAAAAAD///7//f/7//r//P/8//v/+f/5//n/+f/4//j/
+f/5//n/+P/4//j/+P/2//f/9//3//n/+f/5//n/9//3//f/+P/4//j/+P/5//r/+v/6
//r/+v/6//v/+//6//r/+v/6//v/+//7//z//P/8//3//f////////////3//v/+//7/
AQABAAEAAQD//////////wAAAAAAAAAAAAAAAAAAAAD9//3//f/9/////////////f/9
//3//f/9//3//f/9//3//f/9//z/+v/6//v/+//8//z//P/7//n/+f/5//n/+f/5//r/
+v/8//v/+//7//r/+f/4//j/+v/6//r/+v/6//r/+v/6//z//P/+//7//v/+//7//v/8
//z//P/8//3//v///wAA/v/+//7//v/9//3//v/+//7/AAABAAIAAQABAAEAAgACAAIA
AgACAAAAAAAAAP//AQACAAIAAgACAAAAAAD///3//f/8//v//f/9//7/AAD/////////
/////f/8//v/+//5//n/+f/3//f/9f/1//f/9//3//f/9f/1//X/9f/3//f/9//4//j/
9//3//f/9f/1//X/9f/4//r///8FAAgACgAKAAkABAACAAYACwAOABYAJgA6AEcAUQBV
AFMATABGAEIAQQA/AEMARQBCAD0APgA9ADAAHQAHAPT/4v/V/8v/wv+6/7z/w//K/9f/
6//8/wcAGAAtADoAPwBLAFcAVwBPAEgAPwA4ADUALQAdAA0AAwD5//X/7v/q/+r/7v/v
/+//7//w/+7/7f/t/+3/6//r/+v/6//t/+3/7f/t/+3/7f/t/+3/7f/t/+z/7P/u/+3/
7f/t/+z/7f/t/+3/7f/s/+z/7P/s/+z/7P/s/+7/7v/u/+7/7v/u/+7/7//v/+//7//w
//D/8P/w//D/7//v//D/8P/w//D/8P/w/+//7//u/+7/7v/u/+7/7v/w/+//7//t/+3/
7f/t/+3/7f/s/+z/7P/t/+3/7f/t/+3/7v/v//H/8//2//j/+f/5//z//v8AAAUABwAJ
AAsACwAOABAAEgAWABgAGAAaABsAGwAcABwAGwAbABsAGQAYABcAFgAUABMAEgARABAA
DwAPAA4ADAANAAwACwAKAAgACAAIAAcACQAJAAcABwAFAAUABAAEAAMAAwADAAMABAAE
AAQABAADAAMAAwADAAUABAADAAMAAQABAAEAAQADAAMAAQAAAAIAAgABAAEAAAD///7/
/P/9//z//f/9//3//f/8//z/+v/6//n/9//4//n/+v/6//n/+f/4//f/+P/4//j/+P/4
//n/+f/5//f/9//3//f/+f/5//n/+v/4//j/+P/5//r/+v/6//r/+v/6//v/+//8//z/
/P/8//3//f/9//7//P/8//3//f//////////////AAAAAAAA//////////8BAAEAAQAB
AAAAAAAAAAAAAAAAAAAAAAD//////////wEAAQABAAEAAwADAAMAAwABAAEAAQABAAMA
AwADAAIAAgACAAMAAwADAAIAAQD//wAAAQACAAMAAQABAAIAAgACAAEAAQABAAEAAQAB
AAIAAAAAAAAAAAACAAIAAgACAAAAAAAAAAAAAgACAAIAAgACAAIAAgACAAIAAgACAAIA
AgACAAIAAgAAAAAAAAAAAAAAAAAAAAAAAgADAAMABAACAAIABAAFAAgACQAJAAkACgAK
AAoACgAKAAoACgAKAAsACwAMAAwADAAMAAoACgAJAAcABwAGAAMAAwADAAQABgAHAAcA
BwAJAAkABwAGAAMAAwABAAEAAwADAAMAAQD//////////////////////f/9//3//f/8
//z/+//7//3//f/9//3/+//8//z/AQAFAAwAEAAQAA8ADAAIAAoADQAOABQAIAA0AEMA
TQBRAE8ARgA+ADoAOQA5ADsAPwA+ADkANAA1ACwAGQAFAPL/4v/V/83/wv+4/7b/u//C
/8v/3f/y/wEADgAhADIAOQA/AEkATwBJAEIAPQA4ADUALwAhABEABQD9//f/9P/w//D/
8v/1//X/8//y//T/8//z//P/9f/1//X/9f/1//X/9f/1//X/9f/1//X/9f/1//T/9P/2
//X/9f/1//T/9f/1//X/9//2//b/9v/2//b/9v/2//T/9P/0//T/9v/2//b/9//3//f/
9//4//j/+P/4//j/+f/5//r/+v/4//j/+P/4//n/+f/4//j/+P/4//j/+P/4//f/9//1
//f/9//3//f/9f/0//T/9P/1//X/9f/1//X/9v/3//n/+f/8//7///8BAAQABgAIAAkA
CwANAA8ADwASABQAFgAaABwAHAAeAB0AHQAeAB4AHwAfAB8AHQAcABsAGgAYABkAGAAX
ABYAEwATABIAEAAPAA4ADQAMAAwADAAMAAsACwALAAkACQAJAAkACAAIAAkACQAJAAkA
CAAIAAgACAAHAAcABwAHAAcABgAFAAUABQAFAAUABQAFAAUAAwACAAAAAAD/////AQAB
AAEAAAD+//z//P/7//3//f/8//z//P/8//v/+f/3//f/9//2//j/+f/5//n/9v/2//b/
9v/4//n/+f/5//f/9//3//f/9f/1//X/9v/3//j/+f/7//z//P/8//z//P/8//3//f8A
AAAAAAAAAP///////wAAAgACAAMAAwABAAEAAQABAAMABAAEAAQAAwADAAMAAwADAAMA
AwADAAQABAAEAAQABgAGAAYABgAHAAcABwAHAAcABwAHAAcABgAFAAQAAwAFAAUABQAF
AAMAAwADAAIAAgACAAMAAwAEAAQABAADAAEAAQABAAEAAwADAAQABAAEAAMAAwADAAMA
AwADAAQABAAEAAQABAAEAAQABAAEAAQABAAEAAQABAAEAAQABAACAAIAAgACAAIAAgAC
AAIAAAAAAAAAAAABAAIAAwAEAAQABAAEAAQABAAEAAQABAAEAAUABQAGAAYABgAIAAkA
CgALAAsACwAMAAwADAAMAAwADAAMAAwADQANAA4ADgAOAA4ADAAMAAsACQAJAAgABwAH
AAcACAAKAAsACwALAAsACwAJAAgABQAFAAMAAwAFAAUABQADAAMAAwADAAMABQAFAAUA
BQAHAAcABwAHAAUABAACAAEAAgADAAQABQAHAAgACgAPABUAGgAaABoAGQAWABQAFgAX
ABgAIgA2AEgAVQBbAFsAVQBMAEQAPgA9AD0AQwBDAD4AOQA6ADcAKgAZAAUA8v/g/9P/
yf++/7b/uv/D/8z/2//x/wQAEQAkADcAQABHAFEAVwBXAFEATABFAEIAOwAvAB8AEQAJ
AAMA///8//r//P/+/////f/9//z//P/7//v/+//7//v/+//7//n/+f/5//n/+//7//v/
+//5//n/+P/4//r/+f/5//n/+v/7//v/+//5//j/+P/4//r/+v/6//r/+v/6//r/+v/6
//r/+v/7//v/+//7//z/+v/6//r/+v/9//3//v/+//z//P/8//z/+//7//r/+v/6//r/
+v/6//j/9//3//X/9//3//f/9//1//T/9P/0//X/9f/1//X/9//4//n/+//7//7/AAAB
AAMABgAIAAoADQAPABEAEwAVABgAGgAcAB4AIAAgACIAIQAhACIAIgAjACMAIwAhAB4A
HQAcABoAGQAYABcAFgAVABUAFAASABEAEAAPAA4AEAAQABAADwANAA0ACwALAAsACwAK
AAoACwALAAsACwAIAAgACAAIAAkACQAJAAkACAAGAAQAAwADAAMAAwADAAMAAwABAAAA
AAAAAP/////9//3//f/8//7//P/8//v/+//7//r/+v/6//r/+f/3//f/9//3//b/+P/5
//n/+f/2//b/9v/2//b/9//3//f/+f/5//n/+f/5//n/+f/6//r/+v/6//v/+v/6//r/
+v/6//r/+//7//z//P/8//z//f/9//3//v/+//7///////////////////8AAAAAAAAB
AAEAAQABAAEAAQABAAEABAAEAAQABAACAAIAAgACAAEAAQABAAEAAwADAAMAAwADAAMA
AwADAAMAAwADAAMAAwADAAMAAgACAAIAAwADAAQABAAEAAMAAwADAAMAAwAFAAUABgAG
AAYABQAFAAUABQAFAAUABgAGAAYABgAGAAQABAAEAAQABgAGAAYABgAEAAQABAAEAAIA
AgACAAIABAAEAAQABAACAAIAAgACAAIAAgACAAIAAgACAAIAAgACAAIAAgACAAUABQAG
AAYABAAGAAcACAAJAAkACQAKAAoACgAKAAoACgAKAAoACQALAAwADAAMAAoACAAIAAcA
BwAHAAYABQADAAMABAAGAAcABwAHAAcABwAFAAQAAwABAP///////wEAAQD/////////
/////////////////////////wAA/v/9//3//f/+////AAABAAIABAAJAA8AEgAUABQA
EwAQABAAEgATABYAIAA0AEYATwBVAFUATwBEAD4APAA5AD0AQwBDAD4AOwA8ADUAJAAP
APn/6P/a/8//xf+8/7j/uv/B/8j/1f/r//7/CwAcADEAPABDAEsAUQBPAEcAQgA9ADgA
MwApABkACwABAPn/9f/w//D/9P/4//n/9//1//T/9P/z//P/8//1//X/9f/1//P/8//z
//P/8//z//P/8//z//P/8v/y//L/8f/x//H/8v/z//P/8//x//D/8P/w//L/8v/y//L/
9P/0//T/9P/0//T/9P/1//X/9f/1//b/9v/2//b/9v/3//f/+P/4//j/+P/4//j/9//3
//b/9v/2//b/9v/2//b/9f/1//P/8//z//P/8//z//L/8v/y//H/8f/x//H/8//0//X/
9//3//r//P/9////AgAEAAYACAAJAAoACwANABAAEgAUABYAGAAYABoAGQAZABoAGgAb
ABsAGwAZABgAFwAWABQAEwASABEAEAAPAA8ADgAMAAsACgAJAAgACAAIAAgABwAHAAcA
BQAFAAUABQAEAAQABQAFAAUABQAEAAQABAAEAAUABQAFAAUABQAEAAMAAwABAAEAAQAB
AAMAAwABAAAAAAAAAP/////////////+/wAA/v/+//3/+//7//r/+v/7//z//P/7//n/
+f/5//j/+P/5//n/+f/6//r/+v/6//j/+f/5//n/+//7//v/+//5//n/+f/6//r/+v/6
//v//P/8//z//P/6//r/+//7//7//v/+//7//f/9//3//v/+//7/////////////////
AQACAAIAAgADAAMAAwADAAMAAwADAAMABAAEAAQABAACAAIAAgACAAEAAQABAAEAAwAD
AAMAAwADAAMAAwADAAMAAwADAAMAAwADAAMAAgAAAAAAAQABAAMABAAFAAUABQAFAAUA
BQAFAAUABgAGAAYABQAFAAUAAwADAAMABAAEAAQABAAEAAYABgAGAAYABAAEAAYABgAE
AAQABAAEAAIAAgACAAIAAAAAAAAAAAAAAAAAAAAAAAIAAgACAAIAAgACAAMAAwAEAAQA
BAAGAAcACAAJAAkACQAKAAoACgAIAAgACAAIAAgABwAHAAgACAAIAAgABgAIAAcABQAF
AAIAAQABAAEAAgAEAAUABQAFAAUABQADAAIAAQABAP//AQABAAEAAQD9//3//f/9//7/
//8AAAEAAQABAAEAAQD//wAAAAD//wEAAQABAAEAAwABAAIABgAJAA8AFgAaABoAFwAS
ABAAEAARABQAHgAwAEQAUQBZAFsAVQBMAEQAPgA7ADsAQQBDAD4ANwA2ADUAKAAXAAEA
7P/a/8//xf+6/7D/sP+5/8T/0f/p//z/CwAcADEAPABDAE0AVQBVAE8ASgBFAEAAOwAv
AB8AEQAHAAMA///6//j/+v/+//3/+f/5//j/+P/3//f/9//1//X/9f/1//P/8//z//P/
8//z//P/8//x//H/8P/w//L/8f/x//H/8f/x//D/7//v/+7/7v/u/+//8P/x//L/8P/w
//D/8P/y//L/8v/z//P/8//z//T/9P/0//T/9P/1//X/9v/2//T/9P/0//T/9P/1//X/
9v/0//T/9P/0//L/8f/x/+//7//v/+//7//v/+7/7v/u/+//7//v/+//7//w//H/8//1
//j/+v/7////AgAEAAYACQALAA0ADwASABYAGQAcAB4AIAAgACIAJQAlACYAJgAlACUA
JQAjACAAHwAeABwAGwAaABkAGAAXABcAFgAUABMAEgARABAAEQASABMAEwASABEADgAN
AA8ADwAOAA4ADQANAA0ADQAMAAwADAAMAA0ADQANAA0ADQAMAAsACwANAA0ADQANAAsA
CwAJAAgACAAIAAcABwAJAAkACQAIAAYABAAEAAMABQAFAAQABAACAAIAAQD/////////
//7//v/////////+//7//v/+/wAAAQABAAEAAQABAAEAAQABAAEAAQACAAIAAgACAAMA
AgACAAIAAgAEAAQABQAFAAQABAAEAAQABQAFAAUABgAIAAgACQAJAAcABwAHAAcABwAI
AAgACAAJAAkACQAJAAkACQAJAAkACgAKAAoACgAIAAgACAAIAAkACQAJAAkACQAJAAkA
CQAJAAkACQAJAAkACQAJAAkACQAJAAkACAAIAAgACQAJAAgACAAIAAcABwAHAAcABwAJ
AAkACgAKAAgABwAHAAcACQAJAAkACgAIAAgACAAIAAgACAAIAAgACgAKAAoACgAIAAgA
CAAIAAkACgALAAwACgAKAAoACgAKAAoACgAKAAwADAAMAAwACgAKAAsACwAMAAwADAAO
AA8AEAARABEADwAQABAAEAAQABAAEAAQAA4ADQANAA4ADgAOAA4ADAAMAAsACQAJAAoA
CQAJAAkACgAMAA0ADQANAA0ADQALAAgABwAHAAUABQAFAAUABQADAAMAAwADAAUABQAF
AAUAAwADAAMAAwAFAAYABgAFAAMAAwADAAMAAQADAAQACAANABMAFgAYABYAFQAQABAA
FAAXABwAJgA6AE4AWwBhAGEAXQBUAFAAUABPAFEAUwBTAFAATQBMAEcAOAAlABMAAADw
/+P/2f/O/8j/zP/T/9z/6////w4AGwAsAEEATABRAFsAZQBjAF0AVgBNAEgAQwA3ACcA
GQAPAAcAAwD+//r//P/+//////////7//v/9//3//f/9//3//f/9//3//f/9//3/+//7
//v/+//9//3//P/8//7//f/9//3//f/9//z/+//8//z//f/+//7//v/+//7//v/+//7/
/v/+//7//v///////////wAAAgACAAIAAgABAAEAAgACAAIAAgACAAIAAwADAAIAAgAB
AAAA///+/wAA//////3/+//7//v/+//5//j/+P/4//n/+f/5//n/+f/6//v//f///wIA
BAAFAAcACgAMAA4AEQATABUAFwAbAB4AIAAiACIAJAAkACYAKQApACoAKgApACkAKQAn
ACgAJwAmACQAIwAiACEAIAAdAB0AHAAaABsAGgAZABgAFgAWABYAFQAVABUAEwATABMA
EwASABIAEQARABEAEQARABIAEwAUABEAEQARABEAEwASABEAEQARABEAEQARABEAEQAP
AA4ADgAOAA0ADQALAAsACwAKAAwACgAKAAkACwALAAoACgAIAAgABwAFAAcABwAHAAYA
BAAFAAUABQAEAAQABAAEAAYABwAHAAcABQAFAAUABQAHAAcABwAIAAoACgAKAAsADAAM
AAwADAAMAAwADQANAAwADAAMAAwADgAPABAAEgAQABAAEQARABEAEQARABEAEwAUABQA
FAATABMAEwATABMAEwATABMAFAAUABQAFAAUABQAFAAUABQAFQAWABcAFwAXABcAFwAX
ABcAFwAXABUAFQAVABUAFwAXABcAFgAYABgAGQAZABgAGAAYABcAGQAZABkAGQAXABcA
GAAYABoAGQAZABkAGQAZABkAGgAYABgAGAAYABoAGgAaABoAGgAYABYAGAAYABgAGAAY
ABoAGgAaABoAGAAYABgAGAAaABoAGgAaABgAGAAYABgAGAAYABkAGQAcABwAHAAeAB0A
HgAfAB8AIQAiACIAIgAiACIAIgAiACIAIQAhACIAJAAkACQAIgAgAB8AHQAdAB4AHQAd
AB0AHAAeAB8AHwAfAB8AHwAdABwAGwAbABkAGQAZABkAGQAXABcAFwAXABUAFQAVABUA
FQAVABUAFQAVABYAFgAVABUAFQAVABUAFQAVABgAGgAfACMAJgAqACoAKwAoACYAKAAp
ACwAMAA6AEoAXQBlAGkAawBkAFgAUgBRAE8ATwBTAFQATwBMAE0ARgAzAB8ADgD6/+v/
4//c/9L/0P/X/97/5f/1/woAFwAmADkATABVAF0AZwBrAGUAYABbAFQAUQBNAEEAMwAl
ABsAFQAOAAoACgAOABEAEwARABAAEAAPAA8ADwAPAA8ADwAPAA8ADwAPAA8ADwAPAA8A
DwARAA==
         </WaveFormData>
      </LeadData>
      <LeadData>
         <LeadByteCountTotal>10000</LeadByteCountTotal>
         <LeadTimeOffset>0</LeadTimeOffset>
         <LeadSampleCountTotal>5000</LeadSampleCountTotal>
         <LeadAmplitudeUnitsPerBit>4.88</LeadAmplitudeUnitsPerBit>
         <LeadAmplitudeUnits>��V</LeadAmplitudeUnits>
         <LeadHighLimit>2147483647</LeadHighLimit>
         <LeadLowLimit>268435456</LeadLowLimit>
         <LeadID>V5</LeadID>
         <LeadOffsetFirstSample>0</LeadOffsetFirstSample>
         <FirstSampleBaseline>0</FirstSampleBaseline>
         <LeadSampleSize>2</LeadSampleSize>
         <LeadOff>FALSE</LeadOff>
         <BaselineSway>FALSE</BaselineSway>
         <ExcessiveACNoise>FALSE</ExcessiveACNoise>
         <MuscleNoise>FALSE</MuscleNoise>
         <LeadDataCRC32>906943924</LeadDataCRC32>
         <WaveFormData>
+v/6//r/+v/5//j/9//2//j/+P/5//n/+//7//v//P/+//7//v///////////////v/+
//7//v/9//z/+//6//n/+f/4//f/9//1//T/9P/z//P/8v/y//D/8f/y//L/8v/z//P/
8//w/+//7v/t/+z/7P/r/+r/6P/n/+f/5//p/+n/6f/p/+f/5//m/+b/5//n/+b/5v/k
/+T/5P/k/+b/5P/m/+b/5//o/+r/7f/u/+7/7f/r/+v/8f/4//3/BgAUACYAPABMAFcA
YwBqAGwAbQBxAHQAeQB9AIQAiQCQAJkAngCfAJ8AnwCdAJoAmgCaAJYAlACWAJkAnACm
ALAAtwDCAMoAzgDQANEA0wDMAL8AtgCsAJ4AjwB5AF8AQgAoABQAAQDw/+P/3P/a/9r/
2f/X/9X/1P/S/9D/0P/P/87/zf/N/8z/zP/M/8z/yf/J/8n/yP/J/8j/yP/I/8f/xv/G
/8X/xf/F/8X/xf/E/8T/xP/E/8L/wf/A/8D/wf/A/8D/wP+//7//v/++/77/vv+8/7v/
u/+6/7r/uf+4/7j/t/+3/7b/tf+1/7T/s/+y/7H/sf+w/6//r/+u/63/rP+r/6r/qf+o
/6f/pv+m/6X/pP+k/6T/pP+k/6T/p/+n/6n/qv+r/6z/r/+w/7T/tv+4/7v/vv/B/8T/
x//K/8z/z//S/9X/2P/b/97/3//i/+T/5v/m/+f/6P/p/+r/6//r/+v/7P/s/+z/7P/q
/+r/6v/q/+z/7P/s/+z/6v/q/+r/6v/q/+r/6v/q/+r/6v/q/+r/6v/q/+n/6f/q/+r/
6v/q/+r/6v/q/+r/7P/r/+v/6//r/+v/6//r/+v/6v/q/+n/6f/p/+n/6f/p/+n/6f/o
/+j/5//n/+f/5v/m/+b/5v/l/+X/5f/k/+T/5P/j/+P/4f/g/+D/4P/g/9//3//f/9//
3//f/9//4P/g/+D/4P/g/+D/4P/g/+D/4P/g/+D/4f/h/+H/4f/j/+P/4//j/+P/5P/k
/+T/5P/k/+T/5f/l/+X/5f/m/+b/5v/m/+b/5v/m/+b/5v/m/+f/5//n/+f/6P/o/+j/
6P/o/+j/6f/p/+r/6v/p/+n/6f/p/+r/6P/o/+j/6P/q/+r/6v/q/+r/6v/q/+r/6v/q
/+r/6v/r/+v/6//r/+v/6//r/+v/6//r/+v/6//r/+v/7P/s/+z/7P/s/+z/7P/s/+z/
7P/s/+z/7P/s/+z/7P/s/+z/7P/u/+7/7P/s/+z/7P/s/+7/7v/u/+7/7f/t/+3/7f/t
/+7/8P/w//L/8//z//P/8//z//T/9P/y//L/8v/y//L/8v/0//X/9f/1//X/8//0//T/
8//z//L/8v/y//P/9P/0//T/9f/1//X/8v/x//D/7//u/+7/7f/s/+z/6//r/+v/6//r
/+v/6//r/+v/6v/q/+v/6//q/+r/6v/q/+r/6v/q/+r/6v/q/+v/7v/w//H/8v/y//P/
7//v//X/+v8BAAwAGAAqADwATABVAF8AZABoAGsAbQByAHcAfQCCAIkAkACXAJoAmQCZ
AJkAlQCUAJIAkACOAIwAigCNAJIAmACgAKkAsAC4ALwAvAC9AL0AtgCrAKIAmACMAIEA
bwBXAD4AKAAUAAMA9v/r/+T/4v/k/+P/4f/f/9z/2v/Y/9j/2f/Y/9f/1//W/9b/1v/W
/9X/1f/V/9T/0//S/9L/0v/T/9L/0v/R/9H/0f/R/9H/0P/Q/9D/0P/Q/8//zv/O/83/
zP/M/8z/y//L/8v/yv/K/8r/yP/H/8f/xv/G/8X/xv/G/8X/xf/C/8H/wf/A/8H/wP+/
/7//vP+7/7v/uv+5/7j/t/+2/7f/tv+1/7T/tP+z/7L/sv+y/7L/sv+y/7P/s/+1/7b/
uf+6/73/vv/A/8L/xP/H/8r/zf/Q/9P/1v/Y/9v/3v/h/+T/5//q/+n/7P/u//D/8v/z
//T/9f/2//f/9//3//j/+P/4//j/+P/4//j/+P/4//j/+P/4//j/+P/4//j/+P/4//j/
+P/2//b/9v/2//b/9v/1//X/+P/4//j/+P/2//b/9v/2//b/9f/1//X/9f/1//X/9f/3
//b/9v/1//X/9f/1//X/9f/1//X/9P/y//H/8f/x//L/8v/y//L/8f/x//H/8P/w//D/
7//v/+//7v/u/+7/7v/t/+3/7f/t/+3/7f/t/+z/7P/s/+z/7P/s/+z/7P/s/+z/7P/s
/+3/7f/t/+3/7f/t/+3/7f/r/+z/7P/s/+7/7v/u/+//7//v/+//8P/w//D/8P/w//L/
8v/y//L/8P/x//H/8f/x//L/8v/y//L/8v/y//P/8f/y//L/8f/x//H/8f/y//L/8v/y
//L/8v/y//L/8v/y//L/8v/y//D/8P/w//D/8f/x//H/8f/x//H/8f/x//H/8f/x//H/
8f/x//L/8v/w//D/8P/w//L/8v/y//L/8v/y//L/8v/y//L/8v/y//L/8v/y//L/8v/y
//L/8v/y//L/8v/y//L/8v/y//L/9P/0//T/9P/y//L/8v/y//L/8v/y//P/8//z//P/
8//0//b/9v/2//f/9//3//f/9//4//j/+P/4//j/+P/4//j/+v/7//v/+//7//n/+P/4
//f/9//2//b/9v/3//j/+P/4//n/+f/5//b/9f/0//P/8v/y//H/8P/w/+//7//v/+//
7//v/+//7//v/+7/7v/v/+//7v/u/+7/7v/u/+7/7v/u/+7/7v/v//D/8v/1//b/9v/1
//X/9f/3//7/AwAMABgAKgA8AEoAUwBbAGIAZgBlAGkAbABxAHcAfgCBAIgAkQCSAJEA
kwCRAJEAkACOAIoAhgCGAIYAhwCKAJIAmACfAKgAsAC0ALQAswC1ALAApQCaAJQAiAB/
AG8AWwBAACwAGAAJAPr/8f/q/+j/6P/n/+X/4//g/97/3P/c/93/3P/b/9v/2v/a/9r/
2v/Z/9n/2f/Y/9f/1v/W/9b/1//W/9b/1f/V/9X/1f/V/9L/0v/S/9L/0v/R/9D/0P/R
/9D/0P/Q/83/zf/N/8z/zv/O/8z/y//L/8r/yv/J/8j/yP/H/8f/xv/F/8X/xP/D/8L/
wf/B/8D/v/+//77/vf+8/7v/uv+5/7j/t/+2/7b/tf+0/7T/tP+0/7T/tP+1/7X/t/+4
/7n/uv+9/77/wP/C/8T/x//I/8v/zv/R/9b/2P/b/97/4f/k/+f/6v/p/+z/7v/w//L/
8//0//X/9v/3//f/9//4//j/+P/4//r/+v/6//r/+P/4//j/+P/4//j/+P/4//j/+P/4
//j/+P/4//j/+P/4//j/9//3//j/+P/4//j/+P/4//j/+P/6//n/+f/5//f/9//3//f/
+f/4//j/9//3//f/9//3//f/9//3//b/9v/1//X/9f/y//L/8v/y//P/8//z//L/8v/y
//H/8f/v/+7/7v/u//D/7//v/+//8f/x//H/8f/w//D/8P/w/+7/7v/u/+7/7v/u/+7/
7v/v/+//7//v/+3/7f/t/+3/7//w//D/8P/w//D/8P/x//H/8f/x//L/8v/y//L/8v/y
//L/8v/y//T/9f/1//X/9f/2//b/9v/6//z//v8BAAEAAgACAAEAAQABAAEAAgACAAIA
AgACAAAAAAAAAAAAAAAAAAAAAAACAAIAAgACAAMAAwADAAMABQAFAAUABQADAAMAAwAD
AAUABQAGAAYABgAGAAYABgAEAAQABAAEAAYABgAGAAYABAAEAAQABAAEAAQABAAEAAYA
BgAGAAYABgAGAAYABgAGAAYABgAGAAYABgAGAAYACAAIAAgACQAHAAcABwAHAAYACAAI
AAgACQAJAAkACQAJAAoACgAKAAgACAAIAAgACAAKAAsACwANAA0ACwAKAAgABwAHAAYA
BgAGAAcACAAIAAgACQAJAAkABgAFAAQAAwACAAIAAQAAAAAA//////3//f/9//3//f/9
//3//P/8//3//f/8//z//P/8//z//P/8//z//P/6//v//v8AAAEABAAEAAMAAwAFAAcA
DAARABoAJgA2AEgAWgBlAG0AdgB4AHcAeQB+AIMAiQCOAJMAmAChAKYAqQCpAKkApwCk
AKIAogCgAJ4AngChAKQAqgC0AL0AxADMANIA0gDTANUA0gDHAL4AtgCsAJ8AjQB1AFgA
QAAuAB0ADgABAPr/+P/2//f/9f/x/+7/7P/q/+r/6f/o/+f/5//k/+T/5P/k/+X/5f/l
/+T/4//i/+L/4v/h/+D/4P/f/9//3//f/9//3P/c/9z/3P/c/9v/2v/a/9n/2P/Y/9j/
2f/Z/9n/2P/W/9b/1P/T/9X/1P/U/9P/0v/S/9H/0f/Q/8//z//O/8v/yv/J/8n/yP/H
/8f/xv/F/8T/w//C/7//vv+9/7z/vP+7/7r/uv+8/7z/vP+8/73/vf+//8D/v//A/8P/
xP/G/8j/yv/N/9D/0//W/9n/3P/e/+H/5P/n/+r/7f/w//H/9P/2//j/+v/7//z//f/+
//////////7//v/+//7/AAAAAAAAAAD+//7//v/+//z//P/8//z//P/8//z//P/8//z/
/P/8//z//P/7//v/+v/6//r/+v/6//r/+v/6//r/+f/5//n/+f/5//n/+f/5//j/+P/3
//f/9//3//f/9//3//f/9v/2//X/9f/1//T/9P/0//T/8//z//P/8v/y//L/8f/x/+//
7v/u/+7/7v/t/+3/7f/t/+3/7f/t/+z/7P/s/+z/7v/u/+7/7v/u/+7/7v/u/+3/7f/t
/+3/7f/t/+3/7f/t/+7/7v/u/+7/7v/u/+//7//v/+//8P/w//D/8P/w//D/8P/w//D/
8v/z//P/8//z//T/9P/0//L/8v/y//P/8//0//T/8//z//P/8//0//T/9P/0//T/9P/0
//T/9P/y//L/8v/y//L/8v/y//L/8//z//P/8//1//X/9f/1//X/9f/1//X/9f/1//b/
9v/2//b/9v/2//T/9P/0//T/9P/0//T/9P/2//b/9v/2//b/9v/2//j/9v/2//b/9v/2
//b/9v/2//j/+P/4//j/+P/4//j/+f/5//n/+f/5//r//P/8//z//f/9//3//f/9//7/
/v/+//7//v/+//7//v8AAAEAAQABAAEA///+//7//f/9//z//v/+////AAD+//7/////
/////P/7//r/+f/4//j/9//2//b/9f/1//X/9f/1//X/9f/1//X/9P/0//X/9f/0//T/
9P/0//T/9P/0//T/9P/2//f/+P/6//3//P/8//v/+//7////BgANABgAJAA2AEoAWABh
AGkAbgByAHMAdQB6AH8AhQCKAI8AlgCdAKAAoQCfAJ8AnQCcAJwAmgCWAJQAlACZAJwA
pACsALMAugDEAMYAxADHAMcAwACzAKgAoACUAIcAdQBdAEQALAAaAAsA/v/z/+z/6v/q
/+n/5//n/+T/4v/g/+D/3//e/93/3f/e/97/3v/e/9v/2//b/9r/2//a/9r/2v/b/9r/
2v/Z/9n/2f/Z/9n/1v/W/9b/1v/W/9X/1P/U/9X/1P/U/9T/0f/R/9H/0P/S/9L/0P/P
/8//zv/O/83/zP/M/8v/y//K/8n/yf/I/8f/xv/F/8X/xv/F/8X/xP/B/8D/v/++/73/
vP+7/7r/vP+7/7r/uv+4/7j/uP+4/7n/uf+7/7z/v//A/8P/xP/G/8j/yv/N/9D/0//W
/9n/3P/e/+H/5P/n/+r/7f/w//H/9P/2//j/+v/7//z//f/+/////////wIAAgACAAIA
AgACAAIAAgACAAIAAgACAAAAAAAAAAAAAAAAAAAAAAAAAAAAAAAAAAIAAgABAAEAAgAC
AAIAAgAAAAAAAAAAAAIAAQABAAEAAwADAAMAAwADAAIAAgABAAMAAwADAAMAAQABAAEA
AAACAAEAAQABAAAAAAAAAAAA/////////v/+//7//f/9//3//P/8//z//P/7//v/+//7
//v/+//7//r/+v/6//r/+v/6//r/+v/6//r/+v/6//v/+//7//v/+//7//v/+//7//z/
/P/8//z//P/8//3//f/9//3//v/+//7//v/+/wAAAAAAAAAA/v///////////wAAAAAA
AAAAAAAAAAEAAQACAAIAAQABAAEAAQACAAAAAAAAAAAAAgACAAIAAgAAAAAAAAAAAAAA
AAAAAAAAAQABAAEAAQABAAEAAQABAAMAAwADAAMAAQABAAIAAgACAAIAAgACAAIAAgAC
AAIAAgACAAIAAgAEAAQABAAEAAQABAAEAAQABAAEAAQABAAGAAYABgAGAAQABAAEAAQA
BgAGAAYABgAGAAYABgAGAAYABgAGAAYABQAFAAUABQAFAAYACAAIAAgACQAJAAkACQAJ
AAoACgAKAAoACgAKAAsADAAPABEAEQARABEADwAOAA4ADQANAAwADAAMAA0ADgAOAA4A
DwAPAA8ADAALAAoACQAIAAgABwAGAAYABQAHAAcABwAHAAcABwAHAAcABgAGAAcABwAG
AAYABgAGAAYABgAGAAYABgAGAAcACAAKAA0ADgAQAA8ADwANABEAFgAbACQAMABAAFQA
YgBrAHMAegB8AH0AfwCEAIkAjQCSAJUAnAClAKoAqQCpAKkApwCmAKQAogCgAJwAnACf
AKIAqACwALcAvgDGAMwAzADNAM0AyAC9ALIArACiAJcAiQBzAFgAQgAyACEAEgAJAAIA
AAAAAP//+//7//r/+P/2//b/9f/0//P/8//y//L/8v/y//H/8f/x//D/7//u/+7/7v/s
/+r/6f/n/+f/5//n/+f/5v/m/+b/5v/m/+X/5P/k/+P/4v/i/+L/4f/h/+H/4P/g/+D/
3v/d/93/3P/c/9v/2v/a/9n/2f/Y/9f/1//W/9X/1P/T/9P/0v/R/9H/0P/P/87/zf/M
/8v/yv/J/8j/yP/H/8b/xv/G/8b/xv/G/8f/x//J/8r/y//M/8//0P/Q/9L/1P/X/9r/
3f/g/+P/5v/o/+v/7v/x//T/9//6//v//v8AAAIABAAFAAYABwAKAAsACwALAAwADAAM
AAwADAAMAAwADAAMAAwADAAMAAwADAAMAAwADAAMAAwADAAMAAwADAAMAAwADAALAAsA
DAAMAAwADAAMAAwADAAMAAwACwALAAsACwALAAsACwALAAoACgAJAAkACQAJAAkACQAJ
AAkACAAIAAcABwAHAAYABgAGAAYABQAFAAUABAACAAIAAQABAAMAAgACAAIAAgABAAEA
AQABAAEAAQABAAAAAAAAAAAA/v/+//7//v8AAAAAAAAAAP//////////////////////
/wAAAAAAAAAAAAAAAAEAAQABAAEAAgACAAIAAgACAAIAAgACAAIAAgADAAMAAwABAAIA
AgACAAQABAAEAAUAAwAEAAQAAwAFAAUABQAGAAYABgAGAAYABAAEAAQABAAGAAYABgAG
AAYABgAGAAYABQAFAAUABQAFAAUABQAFAAUABQAFAAUABQAFAAYABgAGAAYABgAGAAQA
BAAEAAQABgAGAAYABgAIAAgACAAIAAgACAAIAAgABgAGAAYABgAGAAYABgAGAAQABAAE
AAQAAgACAAIAAgAEAAQABAAEAAQABAAEAAQABAAEAAQABAAFAAUABQAFAAUABgAIAAgA
CAAJAAkACQALAAsADAAMAAoACgAKAAoADAAMAA4ADwANAA0ADQALAAoACgAJAAkABgAG
AAYABwAIAAgACAAJAAkACQAGAAUABAADAAIAAgABAAAAAAD/////////////////////
///+//7///////z//P/8//z//v/+//7//v8CAAIAAQAEAAQABwAGAAYABQAFAAUACQAQ
ABcAIgAwAEQAVABgAGkAcwB2AHYAdwB7AIAAhQCLAJAAlQCcAKMApgCnAKcApwCjAKIA
ogCgAJwAnACeAKEApgCwALgAvwDGAMwAzgDOAM8AzQDCALkAsACoAJwAiwB1AFsARAAw
AB4ADwACAPv/9v/2//b/9f/x/+//7v/s/+r/6v/p/+j/5//n/+b/5v/m/+b/5f/l/+X/
5P/j/+L/4v/i/+H/4P/g/9//4f/h/+H/4f/e/97/3v/e/+D/3//e/97/3f/c/9z/3P/Z
/9n/2f/Y/9j/2P/W/9X/1f/U/9T/0//S/9L/0f/R/9D/z//P/87/zf/M/8v/y//K/8n/
yf/I/8X/xP/D/8L/w//C/8H/wP++/73/vP+8/7z/vP+8/7z/u/+7/73/vv+//8D/w//E
/8b/yP/K/83/zv/R/9T/1//a/9z/3//i/+X/6P/r/+7/7//y//T/9v/4//n/+v/7//z/
/f/9//3//v/+//7//v/+//7//v/+//z//P/8//z//P/8//z//P/6//r/+v/6//z//P/8
//z//P/8//v/+//8//z//P/8//z//P/8//z//P/7//v/+//7//v/+//7//v/+v/6//n/
+//7//v/+//5//n/+f/4//j/9//3//f/9v/2//b/9v/z//P/8//y//L/8v/x//H/8//y
//L/8v/w/+//7//v/+//7//v/+//8P/w//D/8P/w//D/8P/w//D/8P/w//D/8f/x//H/
8f/x//H/8f/x//H/8v/y//L/8v/y//L/8//1//X/9f/2//T/9P/0//T/8v/y//L/8v/w
//H/8f/x/+//8P/w//D/8v/y//L/8//x//L/8v/x//H/8f/x//L/9P/0//T/9P/y//L/
8v/y//T/9P/0//T/9P/0//T/9P/z//P/8//z//P/8//z//P/9f/1//X/9f/1//X/9v/2
//b/9v/2//b/9v/2//b/9v/2//b/9v/2//b/9v/2//b/+P/4//b/9v/2//b/9v/2//T/
9P/0//T/9v/2//b/9v/2//b/9v/2//b/9v/2//b/9v/2//b/9v/4//j/+P/5//f/9//3
//f/+P/6//r/+v/9//3//f/9//v//P/8//z//v/+//7//v/+/wAAAQABAAEAAQD///7/
/v/9//3//P/8//z//f/+//7//v///////f/6//n/+P/5//j/+P/3//b/9v/1//X/9f/1
//X/9f/1//X/9f/0//T/9f/1//T/9P/0//T/9P/0//T/9P/0//T/9f/2//j/+f/6//r/
+//5//v///8GAA0AGgAqADwATABWAF8AZQBqAGoAawBvAHQAewB/AIQAjQCSAJcAmACZ
AJkAlwCXAJQAkgCQAI4AjgCOAJEAlACcAKYArwC2ALwAwAC+AL8AuwCyAKUAnACUAIoA
fQBnAE0ANgAiABIAAwD2/+3/6v/q/+r/6f/l/+X/5P/i/+D/4P/f/97/3f/d/9z/3P/c
/9z/2f/Z/9n/2P/Z/9j/2P/Y/9n/2P/Y/9f/1//X/9f/1//W/9b/1v/W/9b/1f/U/9T/
0//S/9L/0v/T/9P/0//S/9D/0P/O/83/z//O/87/zf/M/8z/y//L/8r/yf/J/8j/x//G
/8X/xf/E/8P/w//C/8H/wP+//77/vf+8/7v/uv+8/7v/uv+6/7r/uv+6/7r/u/+7/73/
vv+9/77/wf/C/8b/yP/K/83/z//R/9P/1f/a/9z/3//i/+X/6P/r/+7/7//y//T/9v/4
//n/+v/7//z//f/9//3//v/+//7//v/+//7//v/+//7//v/+//7//v/+//7//v8AAAAA
AAAAAAAAAAAAAAAAAAAAAP////8AAAAAAAAAAAAAAAAAAAAAAAD/////////////////
/wEAAAAAAP/////////////////////+/wAA/////////P/8//z//P/9//3//f/8//r/
+v/5//n/+f/4//j/+P/4//f/9//3//X/9f/1//X/9v/2//b/9v/0//T/9P/0//b/9v/2
//b/9//3//f/9//3//f/9//3//f/+P/4//j/+P/4//j/+f/3//f/9//4//r/+v/6//r/
+v/6//r/+v/6//v/+//7//n/+v/6//r/+v/6//r/+//7//z//P/7//v/+//7//z//P/8
//z//P/8//z//P/8//z//P/8//z//P/8//z//P/7//v/+//7//3//f/9//3//f/9//3/
/f/9//3//v/+//z//P/8//z/+v/6//r/+v/8//z//P/8//z//P/8//z//v/8//z//P/8
//z//P/8//z//P/8//z//P/8//z//P/6//r/+v/6//z//P/8//z//v//////////////
AAACAAIAAgADAAMAAwADAAMABAACAAIAAgACAAQABAAEAAYABwAHAAcABwAHAAYABgAF
AAUABAAEAAQABwAIAAgACAAJAAkACQAGAAUABAADAAIAAgABAAAAAAD///////////7/
/f/8//v/+//6//r/+//7//r/+v/6//r/+v/6//r/+v/6//r/+//8//7///8CAAIAAwAB
AP//AwAIAA8AGgAqADwATABaAGUAbQByAHIAcQBzAHoAfwCFAIoAkQCYAJ8AogClAKUA
pQCjAKAAoACeAJoAmgCaAJ8ApACuALgAwwDOANYA2gDaAN0A2wDSAMUAugCwAKYAlwCB
AGcATgA4ACYAFwAGAPv/+P/2//T/8//x/+//7v/s/+r/6v/p/+j/5//n/+T/5P/k/+T/
4f/h/+H/4P/f/97/3v/e/93/3P/c/9v/2f/Z/9n/2f/W/9b/1v/W/9j/1//W/9b/0//S
/9L/0v/R/9H/0f/Q/9D/0P/O/83/zf/M/8z/y//K/8r/yf/J/8j/x//H/8b/xf/E/8P/
w//C/8H/wf/A/7//vv+9/7z/uf+4/7f/tv+2/7X/tP+0/7b/tv+2/7b/tf+1/7f/uP+5
/7r/vf++/8D/wv/E/8f/yP/L/87/0f/V/9j/3P/g/+P/5v/p/+z/7//y//T/9v/4//n/
+v/7//z//f/9//3//P/8//z//P/6//r/+v/6//j/+P/4//j/+P/4//j/+P/3//b/9f/0
//T/9P/0//T/9P/0//P/8//0//T/9P/0//T/9P/0//T/9P/z//P/8//1//X/9f/1//X/
9P/0//P/8f/x//H/8f/x//H/8f/w//D/7//v/+//7v/u/+7/7v/t/+3/7f/s/+z/7P/r
/+v/6//q/+r/6v/s/+v/6//r/+v/6//r/+v/6v/q/+r/6v/q/+r/6v/q/+r/6v/q/+r/
6//r/+v/6//r/+v/6//r/+3/7v/u/+7/7P/s/+z/7f/v/+//7//w/+7/7v/u/+7/8P/w
//D/8P/w//H/8f/x//H/8v/y//L/8P/w//D/8f/x//L/8v/x//H/8f/x//L/8v/y//L/
8v/y//L/8v/y//L/8v/y//L/8v/y//L/8v/z//P/8//z//P/8//z//P/8//z//P/8//z
//P/9P/0//T/9P/0//T/9P/0//T/9P/y//L/8v/y//T/9P/0//T/9P/0//T/9P/0//T/
9P/0//b/9v/2//b/9v/2//b/9v/2//b/9v/2//j/+P/4//j/+P/5//n/+f/5//n/+v/8
//z//P/9//3/////////AAAAAAAAAAAAAAAAAAAAAAIAAwADAAMAAwABAAAAAAD/////
/v/+//7///8AAAAAAAD////////8//3//P/7//r/+v/5//j/+P/5//n/+f/5//n/+f/5
//n/+f/4//j/+f/5//j/+P/4//j/+P/4//j/+P/4//j/+f/8//7///8AAAAA///9////
AwAKABEAHgAuAEAAUgBcAGUAbQByAHQAdQB5AIAAhQCJAI4AlQCcAKEApACjAKUAowCh
AKAAngCcAJgAmACaAJ0AogCqALIAuwDEAMoAzgDMAM0AzQDCALcArgCkAJgAiQB1AFsA
RAAuAB4ADwACAPf/8v/w//D/7f/r/+v/6v/o/+b/5v/l/+T/4//j/+L/4v/i/+L/4f/h
/+H/4P/h/+D/4P/g/+H/4P/g/9//3//f/9//3//g/+D/4P/g/97/3f/c/9z/3f/c/9z/
3P/b/9v/2//a/9r/2v/Y/9f/2f/Y/9j/1//W/9b/1f/V/9T/0//T/9L/0f/Q/8//z//O
/83/zf/M/8v/yv/J/8j/x//G/8X/xP/E/8P/wv/C/8L/wv/C/8L/w//D/8X/xv/H/8j/
y//M/87/0P/S/9X/1v/Z/9z/3//k/+b/6f/s/+//8v/1//j/+//+/wAAAgACAAMABAAF
AAgACQAJAAkACgAKAAoACgAKAAoACgAKAAoACgAKAAoACgAKAAoACgAKAAoACgAKAAoA
CgAKAAoACAAIAAcABwAKAAoACgAKAAoACgAKAAoADAALAAsACwALAAsACwALAAsACgAK
AAkACQAJAAkACQAJAAkACQAIAAgABwAHAAcACAAIAAgACAAHAAcABwAGAAYABgAFAAUA
BQAEAAQABAAEAAMAAwADAAMAAwADAAMABAAEAAQABAACAAIAAgACAAMABAAFAAYABQAF
AAUABQAHAAcABwAHAAUABgAGAAYABgAGAAYABwAHAAcABwAIAAgACAAIAAgACAAIAAgA
CAAIAAkACQAJAAkACgAKAAoACgAKAAoACwALAAwADAALAAsACwALAAwADgAOAA4ADgAO
AA4ADgAOAAwADAAMAAwADAAMAAwADAANAA0ADQANAA0ADQANAA0ADQANAA0ADQANAA0A
DgAOABAAEAAQABAAEAAQABAAEAAQABAAEAAQABAAEAAQABAAEgAQABAAEAAQABAAEAAQ
ABAAEAAQABAAEAAQABAAEAAQABAAEAAQABAAEAAQABAAEAARABEAEQARABEAEgAUABQA
FAAVABUAFQAVABUAFgAWABYAFgAWABYAFgAWABgAGwAbABsAGwAZABgAGAAXABUAFAAU
ABQAFQAWABYAFgAXABcAFwAUABMAEgARABAAEAAPAA4ADgANAA0ADQANAA8ADwAPAA8A
DwAOAA4ADwAPAA4ADgAOAA4ADgAOAA4ADgAOABAAEQASABIAFQAWABYAFwAVABUAGQAe
ACMALAA4AEgAWgBoAHEAewCCAIQAgwCHAIoAjQCTAJoAnQCkAK0AsACxALMAswCvAK4A
rgCsAKoAqACoAKsArgCyALoAwwDKANIA1gDaANsA3QDaAM0AxAC+ALYAqQCdAIcAbgBY
AEYANQAmABkAEAAOAA4ADwANAAsACgAIAAYABgAFAAQAAwADAAIAAgACAAIAAQABAAEA
AAABAA==
         </WaveFormData>
      </LeadData>
      <LeadData>
         <LeadByteCountTotal>10000</LeadByteCountTotal>
         <LeadTimeOffset>0</LeadTimeOffset>
         <LeadSampleCountTotal>5000</LeadSampleCountTotal>
         <LeadAmplitudeUnitsPerBit>4.88</LeadAmplitudeUnitsPerBit>
         <LeadAmplitudeUnits>��V</LeadAmplitudeUnits>
         <LeadHighLimit>2147483647</LeadHighLimit>
         <LeadLowLimit>268435456</LeadLowLimit>
         <LeadID>V6</LeadID>
         <LeadOffsetFirstSample>0</LeadOffsetFirstSample>
         <FirstSampleBaseline>0</FirstSampleBaseline>
         <LeadSampleSize>2</LeadSampleSize>
         <LeadOff>FALSE</LeadOff>
         <BaselineSway>FALSE</BaselineSway>
         <ExcessiveACNoise>FALSE</ExcessiveACNoise>
         <MuscleNoise>FALSE</MuscleNoise>
         <LeadDataCRC32>2725498800</LeadDataCRC32>
         <WaveFormData>
9P/0//T/9P/y//L/8v/y//L/8v/y//L/9v/3//j/+f/8//3//v8AAP7//v//////////
//////////////8BAAIAAwADAAMAAwACAAEAAAABAAEAAAAAAP///////wAAAgACAAIA
AgAAAP///v/9//z//P/7//v/+f/5//n/+P/4//j/+P/4//j/+P/4//f/9//3//f/9//5
//n/+f/5//v/+f/5//v/+//9//7//v8AAAAAAAD+//7/AgAIABAAFwAjADMARQBVAGAA
agByAHcAeQB9AIIAhQCLAJIAmACfAKcArQCtALEAtAC0ALIAsQCyALEArQCrAK0ArACv
ALYAuwDBAMYAyADIAMkAyQDDALkAsgCrAKAAlACBAGoAUQA6ACgAGAAJAP//+P/1//T/
8//x/+7/7//t/+z/6//s/+v/6v/p/+n/6f/p/+n/6f/n/+f/6P/o/+b/5v/l/+X/5f/l
/+X/5P/k/+T/4//j/+P/4v/i/+D/3//f/9//3v/e/97/3v/c/9z/3P/b/9v/2v/Z/9j/
2P/Y/9b/1v/U/9P/0//S/9P/0v/R/9D/0f/Q/8//zv/M/8v/y//K/8n/yP/H/8b/xf/E
/8T/w//B/8H/wf/A/8L/wv/C/8P/w//E/8T/xv/H/8j/yf/M/8//0v/T/9X/2v/d/97/
4P/k/+f/6v/r/+7/8f/0//X/9//5//v//f///wAAAQACAAMABAAEAAQAAwADAAMAAwAD
AAQABAADAAMAAwADAAIAAgACAAEAAQABAAIAAgACAAIAAgACAAIAAgACAAIAAgADAAMA
AwADAAMAAwAEAAQABAAEAAMAAwAEAAQABAAEAAIAAgACAAIABAAEAAQABAACAAIAAgAC
AAEAAQAAAAAAAAD///////////7//v/9//3//f/8//z//P/7//v/+//5//n/+P/4//r/
+//7//r/+f/5//n/+f/5//n/+P/4//n/+f/5//n/+f/5//n/+f/7//v/+//7//n/+f/5
//n/+f/6//r/+v/7//v/+//7//v/+//7//v/+//8//z//P/+//7//v/+//z//f/9//3/
/f/9//7//v/+//7//////////////////////wAAAQD//////v/+/wAAAAABAAEAAQAB
AAAA//8BAAEAAQABAAAAAAAAAAAAAAAAAAAAAAAAAAAAAAAAAAAAAAAAAAAAAQABAAEA
AQD//wAAAAABAP//////////AQABAAEAAgAAAAAAAAAAAAAAAAAAAAAA/v/+////////
////AQABAAMABAAEAAQAAwADAAMAAwADAAMAAwADAAMABQAGAAcABwAHAAcABgAHAAYA
BQAFAAQABAAFAAUAAwAEAAQABAAGAAYABAADAAIAAQAAAAAA/f/9//3//f/7//r/+v/6
//r/+v/6//r//P/7//v/+//5//n/+f/5//n/+f/5//n/+f/5//v/+//8//7//v/+//7/
/P/+/wIACAAOABcAIwAzAEMATwBaAGIAagBvAHEAcwB4AH8AgwCIAI4AlQCbAJ8AoQCj
AKQApACgAJ8AngCdAJcAlQCXAJgAmQCeAKMApwCsAKwArACrAKkAowCZAJQAjQCCAHoA
awBWAD8ALAAaAAwA///3//L/7//w/+//7f/s/+n/5//m/+X/5v/l/+T/4//j/+P/4//j
/+P/4f/h/+L/4v/g/+D/3//f/9//3//f/97/3v/e/93/3f/d/9z/3P/c/9v/2//b/9r/
2v/a/9r/2P/Y/9j/1//X/9b/1f/U/9T/1P/S/9L/0v/R/9H/0P/P/87/zf/M/8v/yv/J
/8j/xv/F/8X/xP/F/8T/w//C/8H/wP/A/7//vf+9/73/vP++/77/vv+//8H/wv/C/8T/
w//E/8X/yP/L/87/z//R/9L/1f/W/9j/3v/h/+T/5f/o/+v/7v/v//H/8//1//f/+f/6
//v//P/9//7//v/+/////////////f/+//7//f/9//3//f/8//z//P/7//v/+//8//z/
/P/8//z//P/8//z//P/8//z//f/9//3//f/9//3//v/+//7//v/9//3//v/+//7//v/+
//7//v/+//7//v/+//7//P/8//z//P/7//v/+v/6//j/9//3//f/9//2//b/9f/1//X/
9P/0//T/8//z//P/8//z//L/8v/y//P/8//y//H/8f/x//H/8f/x//D/8P/x//H/8f/x
//H/8f/x//H/8f/x//H/8f/x//H/8f/x/+//8P/w//D/8//z//P/8//z//P/8//z//P/
9P/0//T/9P/0//T/9P/0//X/9f/1//X/9f/2//b/9v/2//f/9//3//f/9//3//f/9//4
//n/9//3//b/9v/2//b/9//3//f/9//2//X/9f/1//X/9f/2//b/9v/2//b/9v/2//b/
9v/2//b/9v/2//b/9v/2//f/9//3//f/9//4//j/+f/5//n/+f/5//f/9//3//j/+P/4
//j/+P/4//j/+P/4//j/+P/4//j/+P/4//j/+P/4//j/+P/4//b/9v/2//b/9v/3//f/
9//3//n/+f/5//r/+v/6//v/+//7//v/+//7//v/+//7//3//v////////////7//f/8
//v/+//6//r/+//7//v//v/+//7//v/8//r/+f/4//f/9v/2//X/9f/1//X/9f/0//T/
9P/0//T/9P/0//T/8//z//P/8//z//P/8//z//P/8//z//P/8f/z//P/9P/2//j/9v/2
//b/9v/4//7/BAANABcAJQA3AEUATABWAF4AYQBjAGcAbABvAHUAegCAAIcAiwCRAJMA
kwCWAJYAlACTAJIAjwCLAIkAiQCKAIsAjgCTAJkAngCeAJwAmwCdAJcAjQCGAIEAegBw
AGMAUAA7ACgAGAAIAP3/8//u/+v/6v/p/+f/5v/l/+P/4v/h/+D/3//e/93/3f/d/93/
3f/d/9v/2//c/9z/2v/a/9n/2f/Z/9n/2f/Y/9j/2P/X/9f/1//W/9b/1v/V/9X/1f/U
/9T/1P/U/9T/1P/U/9P/0f/Q/8//zv/O/87/zP/M/8z/y//L/8r/yf/I/8f/xv/F/8T/
w//C/8T/w//D/8L/v/++/73/vP+9/7z/vP+7/7n/uf+5/7j/uv+6/7r/u/+5/7r/uv+8
/73/vv+//8L/w//G/8f/yf/O/9H/0v/U/9b/2f/c/93/4P/j/+b/5//p/+v/7f/v/+//
8P/x//L/9f/2//b/9v/3//f/9//3//f/+P/4//f/9//3//f/9v/2//b/9f/1//X/9v/2
//b/9v/2//b/9v/2//b/9v/2//f/9//3//f/9//3//j/+P/2//b/9f/1//b/9v/2//b/
9v/2//b/9v/2//b/9v/2//T/9P/0//T/8//z//L/8v/y//H/8f/x//H/8P/w/+//8f/x
//D/8P/u/+3/7f/t/+3/7f/s/+z/7P/t/+3/7P/t/+3/7f/t/+v/6//q/+r/6//r/+v/
6//r/+v/6//r/+v/6//r/+v/6//r/+v/6//r/+z/7P/s/+v/6//r/+v/7f/t/+3/7f/t
/+7/7v/u//D/8P/w//D/8P/x//H/8f/x//H/8v/y//D/8P/x//H/8//z//P/8//x//H/
8v/z//P/8//y//L/8v/y//P/8//z//P/8v/x//P/8//z//P/8v/y//L/8v/y//L/8v/y
//T/9P/0//T/8v/y//L/8v/z//P/8//z//X/9v/2//f/9f/1//X/9f/1//X/8//0//b/
9v/2//b/9v/2//b/9v/2//b/9v/2//j/+P/4//j/+P/4//j/+P/4//n/+f/5//n/+//7
//v//P/8//z//f/9//3//f/9//3//f/9//3//f/+//////8BAAEAAAD///7//f/9//z/
/P/9//3//f/+//7//v/+//7//P/7//r/+//6//r/+f/5//n/+f/5//b/9v/2//b/9v/2
//b/9v/1//X/9f/1//f/9//3//f/9f/1//X/9f/1//X/9//4//j/+P/4//j/+P/6//z/
AAAIAA8AGQAnADkARwBSAFwAZABpAGkAawByAHcAewCAAIYAjQCTAJkAnwChAKIAogCg
AJ8AoACdAJkAmQCZAJoAnQCiAKcAqwCwALIAsACxALMAsQCnAJ4AlwCOAIQAdQBgAEkA
NAAkABQABQD5//T/7//u/+3/7f/q/+f/5f/k/+P/4v/h/+D/3//f/9//3//f/+H/3//f
/+D/4P/e/97/3f/d/93/3f/d/9z/3P/c/9v/2//b/9r/2v/a/9n/2f/Z/9b/1v/W/9b/
1v/W/9b/1f/V/9T/0//S/9L/0v/Q/9D/0v/R/9H/0P/N/8z/y//K/8v/yv/J/8j/xv/F
/8X/xP/F/8T/w//C/7//vv++/73/vf+9/73/vP+8/7z/vP+9/73/vv++/8D/wf/C/8P/
xv/H/8r/y//N/9D/0//U/9b/2v/d/+D/4f/k/+f/6v/r/+//8f/z//X/9//4//n/+v/9
//7//v/+//////////////8AAAAA//8BAAEAAQAAAAAAAAD///////8AAAAAAAAAAAAA
AAAAAAAAAAAAAAAAAQABAAEAAQABAAEAAgACAAQABAADAAMAAgACAAIAAgACAAIAAgAC
AAQABAAEAAQABAAEAAQABAAFAAUABAAEAAIAAQABAAEAAQAAAAAA//8BAAEAAAAAAAAA
//////////////7//v/+///////+//////////////////7//v//////////////////
////AQABAAEAAQABAAEAAQABAAEAAgACAAIAAQABAAEAAQADAAMAAwADAAMABAAEAAQA
BAAEAAQABAAGAAcABwAHAAUABQAGAAYABgAGAAcABwAHAAcABwAHAAcABwAIAAkABwAH
AAYABgAGAAYABwAHAAcABwAGAAUABwAHAAcABwAIAAgACAAIAAgACAAIAAgACAAIAAgA
CAAIAAgACAAIAAcABwAHAAcABwAIAAgACQAJAAkACQAJAAkACQAJAAoACgAKAAoACgAK
AAoACgAKAAoACgAKAAoADAAMAAwADAAKAAsACwALAA0ADwAPAA8AEAAQABAAEQAPAA8A
DwAPAA8ADwAPAA8AEQASABMAEwATABMAEgARABAADwAPAA4ADgAPAA8ADwAQABAAEAAQ
ABAADgANAAwADQAMAAwACwAJAAkACQAJAAgACAAIAAgACAAIAAgACAAJAAkACQAJAAkA
CQAJAAkACQAJAAkACQAJAAkACwAMAA4ADAAMAA4ADAAMABAAFgAcACUAMQBBAFMAYQBo
AHIAeAB9AH0AgQCGAIsAjwCUAJwAoQCpAK0ArwCxALIAsACuAK8ArgCrAKkApwCnAKoA
qwCwALUAuQC+AL4AugC9AL0AswCpAKIAmwCSAIgAeQBkAEsAOAAoABwADwAFAP7//f/8
//v/+f/4//f/9f/0//P/8v/x//D/7//v/+//7//v/+//7f/t/+7/7v/s/+z/6//r/+v/
6//r/+r/6v/q/+n/6f/p/+j/6P/o/+f/5//n/+b/5v/m/+b/5P/k/+T/4//j/+L/4f/g
/+D/4P/e/97/3P/b/9v/2v/Z/9j/1//W/9X/1P/T/9L/0v/R/9H/0P/P/87/zf/M/8v/
yv/K/8n/x//H/8f/xv/G/8b/xv/H/8f/yP/I/8r/y//M/83/0P/R/9T/1f/X/9r/3f/e
/+D/5P/n/+r/6//u//H/9P/1//f/+f/7//3///8AAAEAAgABAAIAAgACAAMAAwADAAMA
AQACAAIAAQABAAEAAQAAAAAAAAD///////8AAAAAAAAAAAAAAAAAAAAAAAAAAAAAAQAB
AAEAAQD/////AAAAAAAAAAD/////AAAAAAAAAAAAAAAAAAAAAP7//v/+//7//v/+//7/
/v/9//3//P/8//z/+//7//v/+//6//r/+f/5//n/+P/4//b/9f/1//X/9f/1//T/9P/y
//P/8//y//H/8f/x//H/8f/x//D/8P/x//H/8f/x//H/8f/x//H/8f/x//H/8f/x//H/
8f/x//H/8v/y//L/8//z//P/8//z//P/8//z//P/9P/0//T/9P/0//T/9P/0//X/9f/1
//X/9f/2//b/9P/0//X/9f/1//X/9f/1//X/9f/2//f/9//3//b/9v/0//T/9f/1//X/
9f/0//P/9f/1//X/9f/0//T/9P/0//T/9P/0//T/9P/0//T/9P/0//T/9P/0//P/8//z
//P/8f/y//L/8//z//P/8//z//X/9f/1//T/9v/2//b/9v/2//b/9v/2//b/9v/2//b/
9P/0//T/9P/0//T/9P/0//T/9P/0//T/9P/0//X/9f/1//X/9//3//f/+P/4//j/+f/5
//n/+f/3//f/9//3//n/+//8//3//f/9//3//P/7//r/+f/5//j/+P/5//n/+f/6//r/
+v/6//r/+P/3//b/9f/0//T/8//z//P/8//z//L/8v/y//D/8P/w//D/8P/v/+//7//x
//H/8f/x//H/8f/x//H/8f/x//P/8//0//b/9v/2//b/9P/2//j//P8EAAsAFwAlADUA
QwBMAFYAXgBhAGMAZQBoAG8AcwB4AHwAgwCLAJEAkQCTAJQAlACUAJMAkACPAIsAiQCH
AIgAiwCQAJMAmQCcAJ4AngCdAJsAlwCNAIYAgQB6AHAAYwBQADsAKAAYAAgA+//x/+z/
6f/o/+f/5f/k/+P/4f/g/9//3v/d/9z/2//b/9v/2//b/9v/2f/Z/9r/2v/Y/9j/1//X
/9f/1//X/9b/1v/W/9X/1f/V/9T/1P/U/9P/0//T/9L/0v/S/9L/0P/Q/9D/z//P/87/
zf/M/8z/zP/K/8r/yv/J/8n/yP/J/8j/x//G/8X/xP/D/8L/wP+//7//vv+//77/vf+8
/7v/uv+6/7n/t/+3/7f/tv+2/7b/tv+3/7f/uP+4/7r/u/+8/73/wP+//8L/w//F/8j/
y//M/87/0v/V/9j/2f/c/9//4v/j/+X/5//p/+v/7f/u/+//8P/x//L/8v/y//X/9f/1
//X/8//0//T/8//1//X/9f/0//T/9P/z//P/8//0//T/9P/0//T/9P/0//L/8v/y//L/
9f/1//X/9f/1//X/9v/2//b/9v/1//X/9v/2//b/9v/2//b/9v/2//b/9v/2//b/9v/2
//b/9v/1//X/9P/0//L/8f/x//H/8f/w//D/7//v/+//7v/u/+7/7f/t/+3/7//v/+7/
7v/u/+//7//u/+v/6//r/+v/6//r/+r/6v/r/+v/6//r/+3/7f/t/+3/6//r/+v/6//t
/+3/7f/t/+3/7v/u/+7/7//v/+//7//v/+//7//v/+3/7v/u/+7/8P/w//D/8P/u/+//
7//v//H/8f/y//L/8v/y//P/8//z//P/8//z//P/8//0//X/9f/1//T/9P/0//T/9f/1
//P/8//y//H/8f/x//H/8f/0//T/9P/0//T/9P/0//T/9P/0//T/9P/0//T/9P/0//H/
8f/x//H/8//0//T/9f/1//X/9f/1//X/9f/1//b/9P/0//T/9P/0//T/9P/0//L/8v/y
//L/8v/y//L/8v/y//L/8v/y//T/9P/0//T/9P/0//T/9P/0//T/9f/1//P/8//1//X/
9f/2//b/9v/5//n/+f/5//n/+f/5//n/+//9//7////////////+//v/+v/5//n/+v/6
//v/+//7//z//P/8//v/+v/3//X/9v/1//T/9P/z//P/8//z//P/8v/y//L/8v/y//L/
8v/0//P/8//z//H/8f/x//H/8//z//P/8//3//X/9//5//r/+v/4//j/+P/4//r/AAAG
AAwAFQAhADEAQQBNAFYAXgBmAGkAaQBtAHIAdwB7AIAAhgCPAJUAlwCdAJ8AoACeAJ4A
mwCcAJkAlQCVAJcAmACdAKQApwCrAK4ArgCsAK0AqwCjAJsAlACNAIIAdgBhAEoANQAk
ABQABgD7//P/7v/t/+7/6//p/+j/5//l/+T/4//i/+H/4P/f/9//3//f/9//3//d/93/
3v/e/9z/3P/b/9v/2//b/9v/2v/a/9r/2f/Z/9n/2P/Y/9j/1//X/9f/1P/U/9T/1P/U
/9T/1P/T/9P/0v/R/9D/0P/Q/87/zv/O/83/zf/M/8v/yv/J/8j/yf/I/8f/xv/G/8X/
xf/E/8P/wv/B/8D/v/++/77/vf+7/7v/u/+6/7z/vP+8/73/u/+8/7z/vv/B/8L/w//G
/8f/yv/L/83/0P/T/9T/1v/a/93/4P/h/+T/5//q/+v/7f/v//H/8//3//j/+f/6//v/
/P/8//z//f/9//3//f/9//7//v/9//3//f/9//z//v/+//3//f/9//7//v/+//7//v/+
//7//v/+//7//v////////////////8AAAAAAAAAAP////8AAAAAAAAAAAAAAAAAAAAA
AAAAAAAAAAD+//7//v/+//3//f/8//z//P/7//v/+//7//r/+v/5//n/+f/4//j/+P/3
//f/9//3//f/9v/2//b/9//3//b/9f/1//X/9f/1//X/9P/0//X/9f/1//X/9f/1//X/
9f/1//X/9f/1//X/9f/1//X/9f/2//b/9v/3//f/9//3//f/9//3//f/9//4//j/+P/4
//j/+P/4//b/9//3//f/9//3//j/+P/4//j/+f/5//n/+f/5//n/9//3//j/+f/5//n/
+P/4//j/+P/5//n/+f/5//j/9//5//n/+f/5//j/+P/4//j/+P/4//j/+P/6//r/+v/6
//r/+v/6//r/+f/5//n/+f/5//r/+v/7//n/+f/5//n/+//7//n/+v/6//r/+v/6//j/
+P/4//j/+P/4//j/+P/4//j/+P/4//r/+v/6//r/+v/6//r/+v/6//r/+v/6//j/+f/5
//n/+f/7//v/+//8//z//P/9//3//f/9//3//f/9//3//f///wAAAQABAAEAAQAAAP//
/v/9//3//P/8//3//f/9//z//P/8//z//P/6//n/+P/3//b/9v/1//X/9f/1//X/9v/2
//b/9v/0//T/9P/0//P/8//z//P/9f/1//X/9f/1//X/9f/1//X/9f/3//j/+P/4//r/
+P/2//j/AAAGAA4AFwAlADUAQwBNAFYAXgBkAGcAZwBrAHIAdwB7AIAAiACPAJUAlwCZ
AJsAnACcAJoAlwCWAJMAkQCPAJEAkgCVAJwAnwCjAKYAqACmAKUAoQCZAI8AigCDAHoA
bgBdAEYAMQAgABAAAgD3//H/7P/r/+z/6f/n/+b/5f/j/+L/4f/g/9//3v/d/93/3f/d
/93/3f/b/9v/3P/c/9r/2v/Z/9v/2//b/9v/2v/a/9r/2f/X/9f/1v/W/9b/1f/V/9X/
1v/W/9b/1v/W/9b/1v/V/9f/1v/V/9T/1P/U/9L/0v/S/9H/0f/Q/8//zv/N/8z/zf/M
/8v/yv/I/8f/x//G/8X/xP/D/8L/w//C/8L/wf/B/8H/wf/A/8D/wP/A/8H/v//A/8D/
wv/D/8T/xf/I/8n/zP/N/8//0P/T/9T/1v/a/93/4P/h/+b/6f/s/+3/7//x//P/9f/3
//j/+f/6//v//P/8//z//f/9//3//f/9//7//v/9//////////7//P/8//v/+//7//z/
/P/8//z//P/8//z//P/8//z//P/9//3//f/9//v/+//8//z//P/8//v/+//+//7//v/+
//z//P/8//z//P/8//z//P/+//7//v/+//3//f/8//z/+v/5//n/+f/7//r/+v/5//f/
9//2//b/9v/1//X/9f/1//X/9P/0//T/9f/1//T/9f/1//X/9f/z//P/8v/y//P/8//z
//P/9f/1//X/9f/z//P/8//z//X/9f/1//X/9f/2//b/9v/1//X/9f/1//X/9f/1//X/
9f/2//b/9v/2//b/9v/2//b/9//3//f/9f/1//b/9v/4//j/+f/5//n/+f/5//n/9//3
//j/+f/5//n/+P/4//j/+P/5//n/+f/5//j/9//5//n/+f/5//r/+v/6//r/+v/6//r/
+v/6//r/+v/6//r/+v/6//r/+f/5//n/+f/3//j/+P/5//v/+//7//v/+f/5//n/+P/4
//j/+P/4//r/+v/6//r/+P/4//j/+P/4//j/+P/4//r/+v/6//r//P/8//z//f/7//v/
+//9//3//f/+//7//v/////////9//3//f/9//////8BAAIAAQABAAEAAQAAAP///v/9
//3//P/8//3//////wAAAAAAAAAAAAD+//v/+v/5//j/+P/3//f/9//1//X/9P/0//T/
9P/0//T/9P/0//P/8//1//X/9f/1//P/8//z//P/9f/1//X/9f/1//b/9v/4//j/+P/4
//b/+v8AAAYADwAdAC0APQBLAFQAWgBgAGUAZwBnAGwAcwB5AH4AhACLAJMAlwCbAJ0A
ngCeAJwAmwCaAJcAlQCTAJMAmACdAKIApwCvALIAtAC0ALUAswCpAJ8AmACRAIYAegBp
AFAAOQAkABYACAD5/+//6v/p/+j/5//l/+L/4f/f/97/3f/a/9n/2P/X/9f/1//X/9f/
1//V/9X/1v/W/9T/1P/T/9P/0//T/9P/0P/Q/9D/z//P/8//zv/O/87/zf/N/83/zP/M
/8z/zP/K/8r/yv/J/8v/yv/J/8j/xv/G/8T/xP/G/8X/xf/E/8P/wv/B/8D/v/++/73/
vP+8/7v/u/+6/7f/tv+1/7T/s/+y/7L/sf+z/7P/s/+y/7L/sv+y/7P/sf+y/7L/tP+3
/7j/uf+8/7v/vv+//8H/xP/H/8j/yv/Q/9P/1v/X/9z/3//i/+P/5f/n/+n/6//t/+7/
7//w//P/9P/0//T/9f/1//X/9f/1//b/9v/1//X/9f/1//T/9v/2//X/9f/z//T/9P/0
//T/9P/0//T/9v/2//b/9v/1//X/9f/1//X/9f/2//b/+P/4//f/9//4//j/+P/4//j/
+P/4//j/+v/6//r/+v/6//r/+v/6//n/+f/4//j/+v/5//n/+f/5//j/+P/3//f/9//2
//b/9v/1//X/9f/1//X/9P/0//T/9f/1//T/8//z//P/8//z//P/8v/y//X/9f/1//X/
9f/1//X/9f/z//P/8//z//X/9f/1//X/9f/2//b/9v/3//f/9//3//f/9//3//f/9//4
//j/+P/4//j/+P/4//j/+f/5//n/+f/5//r/+v/6//r/+//7//v/+//7//v/+f/5//r/
+//7//v/+v/6//r/+v/7//v/+//7//r/+f/7//v/+//7//r/+v/6//r/+v/6//r/+v/6
//r/+v/6//z//P/8//z/+//7//v/+//5//r/+v/7//v/+//7//v/+//7//v//P/8//z/
/P/8//z//P/8//z//P/8//z//P/8//z//P/8//z//P/8//z//P/8//z//f/9//3//f//
//////8AAAAAAAABAAEAAQABAAEAAQABAAEAAQADAAQABQAFAAUABQAEAAMAAgABAAEA
AAAAAAEAAQABAAIAAgACAAIAAgAAAP///v/9//z//P/7//v/+//5//n/+P/4//r/+v/6
//r/+P/4//f/9//3//f/9//3//f/9//3//f/9//3//f/9//5//r/+v/8//r/+v/6//r/
AAAGAA4AFwAlADUARQBRAFoAYgBmAGkAbQBxAHQAeQB/AIQAigCRAJcAmQCbAJ8AoACe
AJ4AmwCaAJcAkwCTAJUAlgCZAJ4AowCpAKwArACqAKsApwCdAJMAkACJAH4AcABdAEoA
MwAgABAAAgD3/+//6v/n/+j/5//j/+L/4f/f/97/3f/e/93/3P/b/9v/2//b/9v/2//Z
/9n/2v/a/9j/2P/X/9f/1//X/9f/1v/W/9b/1f/X/9f/1v/W/9T/0//T/9P/1P/U/9T/
1P/S/9L/0v/R/9H/0P/P/87/zv/O/8z/zP/M/8v/y//K/8v/yv/J/8j/x//G/8X/xP/C
/8H/wf/A/7//vv+9/7z/u/+6/7r/uf+5/7n/uf+4/7j/uP+4/7n/uf+6/7r/vP+9/77/
v//C/8P/xv/H/8n/zP/P/9D/0v/W/9n/3P/d/+D/4//m/+f/6f/r/+3/7//x//L/8//0
//f/+P/4//j/+f/5//n/+f/5//r/+v/5//n/+f/5//j/+v/6//n/+f/3//j/+P/4//r/
+v/6//r/+P/4//j/+P/5//n/+f/5//v/+//8//z//P/8//v/+//6//r/+v/6//r/+v/6
//r/+v/6//r/+v/6//r/+v/6//n/+f/4//j/+P/3//f/9//3//b/9v/1//X/9f/0//T/
9P/z//P/8//z//P/8v/y//L/8//z//L/8f/x//H/8f/v/+//7v/u//H/8f/x//H/8//z
//P/8//z//P/8//z//P/8//z//P/8//0//T/9P/z//P/8//z//P/8//z//P/9f/2//b/
9v/0//T/9P/0//T/9f/1//X/9f/1//b/9v/2//b/9//3//f/9//3//f/+f/5//r/+//7
//v/+v/6//r/+v/7//v/+//7//r/+f/5//n/+f/5//j/+P/4//j/+P/4//j/+P/4//j/
+P/4//j/+P/4//j/9//3//f/9//3//j/+P/5//f/9//3//f/+f/3//f/+P/4//j/+P/4
//j/+P/4//j/9v/2//b/9v/4//j/+P/4//b/9v/2//b/9v/2//b/9//3//f/9//5//n/
+f/6//r/+P/5//n/+f/5//n/+f/5//n/+f/7//z//f/9//3//f/8//v/+v/5//n/+P/4
//n/+f/5//r/+v/6//r/+v/4//f/9v/1//T/8v/x//H/8f/v/+//7v/u/+7/7v/u/+7/
7v/u/+3/7f/t/+3/7f/t/+3/7f/t/+3/7f/r/+v/7f/t/+7/7v/u//D/7v/s/+7/8v/2
//z/BQANABsALQA5AEIATgBWAFkAWQBfAGIAZQBpAHAAdAB5AIEAhQCJAI0AjgCOAIwA
iwCKAIcAgwCBAIMAhACFAIgAjQCTAJYAmACcAK8AzwDZAMsAxADBALoAsAClAJIAfQBo
AFgASAA5AC8AJgAjACQAJQAhAB4AHwAdABwAGwAaABkAGAAXABUAFQAVABUAFQATABMA
FAAUAA==
         </WaveFormData>
      </LeadData>
   </Waveform>
</RestingECG>
