# Supplementary material for: Detection of Left Atrial Enlargement Using a Convolutional Neural Network-Enabled Electrocardiogram
Source: Front Cardiovasc Med. 2020 Dec 17;7:609976. doi: 10.3389/fcvm.2020.609976 (PMC7773668; doi:10.3389/fcvm.2020.609976)
Supplement: Supplementary file 4 [file Data_Sheet_4.ZIP › normal3/1802031560_981_0000000C.XML]

<?xml version="1.0" encoding="Windows-1252"?>
<!DOCTYPE RestingECG SYSTEM "restecg.dtd">
<RestingECG>
   <PatientDemographics>
      <PatientID>1802031560</PatientID>
      <PatientAge>68</PatientAge>
      <AgeUnits>Years</AgeUnits>
      <Gender>Male</Gender>
      <PatientLastName>luzhiquan</PatientLastName>
   </PatientDemographics>
   <TestDemographics>
      <DataType>Resting</DataType>
      <Site>1</Site>
      <AcquisitionDevice>MAC55</AcquisitionDevice>
      <Status>Unconfirmed</Status>
      <Priority>Normal</Priority>
      <AcquisitionTime>09:26:48</AcquisitionTime>
      <AcquisitionDate>07-27-2016</AcquisitionDate>
      <CartNumber>1</CartNumber>
      <AcquisitionSoftwareVersion>009C</AcquisitionSoftwareVersion>
      <XMLSourceVersion>MAC5000 v1.0</XMLSourceVersion>
   </TestDemographics>
   <RestingECGMeasurements>
      <VentricularRate>72</VentricularRate>
      <AtrialRate>72</AtrialRate>
      <PRInterval>180</PRInterval>
      <QRSDuration>92</QRSDuration>
      <QTInterval>382</QTInterval>
      <QTCorrected>418</QTCorrected>
      <PAxis>67</PAxis>
      <RAxis>55</RAxis>
      <TAxis>43</TAxis>
      <QRSCount>12</QRSCount>
      <QOnset>220</QOnset>
      <QOffset>266</QOffset>
      <POnset>130</POnset>
      <POffset>180</POffset>
      <TOffset>411</TOffset>
      <ECGSampleBase>500</ECGSampleBase>
      <ECGSampleExponent>0</ECGSampleExponent>
   </RestingECGMeasurements>
   <Diagnosis>
      <Modality>Resting</Modality>
         <StatementCount>2</StatementCount>
         <LabelText>12SL ��ϳ���</LabelText>
      <DiagnosisStatement>
         <StmtFlag>ENDSLINE</StmtFlag>
         <StmtText>�������</StmtText>
      </DiagnosisStatement>
      <DiagnosisStatement>
         <StmtFlag>ENDSLINE</StmtFlag>
         <StmtText>���� ECG</StmtText>
      </DiagnosisStatement>
   </Diagnosis>
   <Waveform>
      <WaveformType>Rhythm</WaveformType>
      <WaveformStartTime>0</WaveformStartTime>
      <NumberofLeads>8</NumberofLeads>
      <SampleType>CONTINUOUS_SAMPLES</SampleType>
      <SampleBase>500</SampleBase>
      <SampleExponent>0</SampleExponent>
      <HighPassFilter>16</HighPassFilter>
      <LowPassFilter>150</LowPassFilter>
      <ACFilter>NONE</ACFilter>
      <LeadData>
         <LeadByteCountTotal>10000</LeadByteCountTotal>
         <LeadTimeOffset>0</LeadTimeOffset>
         <LeadSampleCountTotal>5000</LeadSampleCountTotal>
         <LeadAmplitudeUnitsPerBit>4.88</LeadAmplitudeUnitsPerBit>
         <LeadAmplitudeUnits>��V</LeadAmplitudeUnits>
         <LeadHighLimit>2147483647</LeadHighLimit>
         <LeadLowLimit>268435456</LeadLowLimit>
         <LeadID>I</LeadID>
         <LeadOffsetFirstSample>0</LeadOffsetFirstSample>
         <FirstSampleBaseline>0</FirstSampleBaseline>
         <LeadSampleSize>2</LeadSampleSize>
         <LeadOff>FALSE</LeadOff>
         <BaselineSway>FALSE</BaselineSway>
         <ExcessiveACNoise>FALSE</ExcessiveACNoise>
         <MuscleNoise>FALSE</MuscleNoise>
         <LeadDataCRC32>3829713588</LeadDataCRC32>
         <WaveFormData>
+P/4//j/+P/5//r/+//8//r/+P/2//T/9f/2//f/+P/3//b/9f/0//T/9P/0//T/9//4
//n/+v/5//j/9//2//T/9P/0//T/9//4//n/+v/3//b/9f/0//f/+P/5//r/+f/4//f/
9v/3//j/+f/6//j/+P/4//j/9//2//X/9P/1//b/9//4//r/+v/6//r/+f/4//f/9v/5
//r/+//8//v/+v/5//j/+P/4//j/+P/6//r/+v/6//j/+P/4//j/9v/2//b/9v/2//b/
9v/2//j/+P/4//j/9v/2//b/9v/2//b/9v/2//j/+P/4//j/9//2//X/9P/3//j/+f/6
//f/9v/1//T/9P/0//T/9P/3//j/+f/6//b/9P/y//D/8v/0//b/+P/3//b/9f/0//T/
9P/0//T/9//4//n/+v/6//r/+v/6//j/+v/8//z//P/6//n/+f/8//7///8CAP///v/9
//v//P/8//3/AAACAAIAAwAEAAEA/f/6//j/+f/5//r/+//5//j/9f/y//P/8v/z//T/
9P/1//X/9//3//X/8//z//P/8//0//X/9P/0//P/8v/w/+//7f/t//P/9v/1//T/8//z
//L/8P/y//L/8P/0//b/9v/1//X/7//v/+//7//x/+3/7//y//L/8P/m/+X/7f/r/+r/
8/8JAB8AJAAoAC8AOQBAAD8AOgAyACUAFgAIAPz/6f/Y/9P/1P/Z/9v/2v/Z/9v/3f/d
/9v/2//h/+f/6//s/+v/6//2//j/7//v//H/8v/1//j/+P/4//b/8//z//P/9P/1//X/
9f/1//T/9P/z//L/9P/0//X/9v/0//T/9v/4//T/8//y/+//8//2//r/+//5//j/9//0
//L/8//1//b/+//8//3//v/7//v/+//9/wAAAQABAAEA//8DAAAA/////wEAAQAEAAMA
AwAEAAYABgADAAMABQAHAAcABwAIAAoACgAJAAkACQAKAAoACgAKAAoACgAJAAYABgAG
AAYABgAHAAsADgAKAAcABwAHAAMAAgABAAEABQAGAAcABgADAAAAAAD//////f/9//3/
/P/4//T/8//1//X/9f/0//b/+P/4//f/8v/w//D/8P/y//P/8//y/+//7//v/+//7//w
//D/8P/0//P/8//z//H/7//u/+7/8v/z//T/9f/y/+7/7f/u/+3/7v/v//D/8v/0//H/
7//v//H/8f/x//P/8//0//b/8v/y//D/7v/x//T/9f/3//b/9f/2//X/8v/y//L/8v/z
//T/9f/2//n/+P/y/+//9P/0//T/8v/x//b//P/5//P/8f/x//P/9f/2//b/9v/1//L/
8f/w//L/8//z//P/8v/y//H/8P/x//H/8v/z//T/9P/1//X/9P/y//H/8P/w//H/9P/1
//T/9f/0//P/9f/1//H/8f/z//T/9P/0//P/8//x//H/9f/2//T/+P/4//f/9v/z/+//
7v/w//H/+//4//r/+v/6//r/+v/4//j/+P/2//j/+P/5//v/+f/4//b/9v/6//z//v//
//7//v///wIAAQAAAAAAAAAAAP3/+//6//r/+f/5//n//P/8//r/+P/3//b/9//4//b/
9f/z//P/9f/z//H/8f/y//P/9f/3//b/9v/1//T/8v/x/+//7//y//T/8v/w//P/9f/2
//b/8//y/+//8v/2//b/9f/1//P/8//z//P/7//x//P/8v/2//T/7P/l/+3/7//u//f/
AQALACgAQgBDAEMATgBJADoANAAzACYAFAAKAPn/5v/d/9j/0f/T/9z/3//f/+X/6f/p
/+X/4f/j/+n/8P/x//f/+v/4//P/8//1//b/+f/6//r/+v/4//n/+f/5//r//P/7//r/
+f/9//7//v/+//3//P/8//z/+v/6//z//v/////////9////AAACAAEAAQACAAMAAgD/
////AAAAAAMABAAFAAYABwAHAAcACQAHAAcABgAFAAYACwAJAAkACwANAA0AEAARABEA
EgAUABYAEwATABUAFAATABIAEgATABQAFAAVABMAFAAUABQAGAAYABgAFwAUABQAFAAU
ABEAEQAUABYAFwAVABYAFwAUABIAEAAPABAAEAAQAA4ADwAMAAwACwAIAAUABAADAAUA
BAADAAUAAwABAP///P/9/wAAAQABAAAA/v/+//7//P/9//3//P/9//3//f/9//r/+v/5
//j//P/7//v/+//7//v//P/+//3/+//5//f/+//6//z/AAD8//z//P/8//7/AAD9//v/
+f/7//v/+//5//n/+v/8//3//v/9//z/+v/8//z//f/7//v//f/9//z//v8AAAIAAAD+
//z/+v8AAAAA+//5//z//P/8//r/9f/6/wAA/f/6//n/+v/9//z//P/7//r//P/6//r/
+v/8//3//f/9//7//v/9//z//v/9//3//f/7//r/+v/5//v/+v/6//r/9f/1//f/9//5
//v/+//7//z//f/6//v//P/8//v/+v/8//3//P/9//v/+v/2//j//P/9//7//f/4//j/
+//9//r/+v/7//r/+f/6//v/+v/8//r/+v/6//r/+v/8//7/AAAAAP///P/6//n//f8A
AAIABgAEAAIAAAD9//7//v///wIABAAEAAUABgAEAAEA///+//7//f/9//3/AAAAAP7/
/P/5//b/9f/0//L/8//z//X/9//3//f/+f/3//f/+P/5//n/+P/2//T/9f/1//T/9f/4
//r/+P/2//P/8//y//D/8f/y//H/9v/3//b/9P/z//D/8f/y//P/9//z//P/+v/2/+z/
6P/n/+n/7//y//X/AQAPABoAIgAxAD8ARABLAFAATABBADYAJgAQAPv/7v/l/9z/1//Z
/+D/4//f/9n/2f/f/+P/5f/f/+n/+v/3/+v/8P/4//f/9f/3//j/+//6//r/+v/4//X/
9f/1//b/+v/7//z//f/8//z/+//6//r/+v/7//z/+v/6//z//v/8//v/+v/3//v//v8C
AAMAAQAAAP///P/9////AgAEAAQABAAEAAQAAwADAAMABQAGAAcABwAHAAUACQAGAAUA
BgAJAAoADgAOAA0ADQAOAA4ACwALAA0AEQARABEAEgAUABQAEwATABEAEgASABIAFgAW
ABYAFQAUABQAFAAUABUAFQAYABoAFQARABAADwAOAA4ADgAPABAAEAAQAA4ACwAIAAgA
BwAIAAcACAAJAAcABAABAAEAAQABAAEAAAD//wAA///9//v/+v/7//z//P/9//3//P/4
//f/9v/1//f/+v/8//7/AAD9//v/+f/4//f/9//4//r/+//8//3/+//4//j/+v/5//r/
+//8//z//v/7//n/+f/7//v/+//9//3//v8AAP3//P/5//b/9//6//v//f/9//3/////
//r/+v/6//r/+v/6//r/+v/+//7/+f/3//z//P/8//r/9//8/wIA///5//f/9//5//z/
/v///wAA/f/6//n/+P/6//v/+//7//z//P/7//r/+P/3//f/9//6//r/+//7//n/+P/4
//j/9//3//n/+f/5//v/+//7//j/9//y//H/9//6//z//v/8//v/+P/3//r/+v/3//r/
+f/5//n/9//2//b/+f/7//v//P/+//7/+f/4//f/9P/6//r/+////wAA/v/+//7//v/8
//z//P/6//3//v8AAAMAAwACAAAAAAACAAIAAgABAAEAAgAEAAgABwAGAAYABgAHAAUA
BAAEAAEA///+//3/AAAAAP7//P/6//j/+P/4//b/9//3//n/+//5//f/9//1//X/9v/3
//j/+P/3//b/+P/5//n/+//7//z/+f/2//j/+f/5//j/9//2//P/9v/6//r/+f/5//b/
9//4//n/9f/x//P/9v/4//b/7P/f/+H/+/8IAP3/BQAfAC4ANAA/AE0AVABRAEoARAA5
ACoAGgAOAP3/6v/f/9z/3f/b/9r/2//f/+f/6//p/+n/6f/r/+3/8v/3//v//P/+//3/
+f/5//j/+f/9//7////+//3//f/9//7/AAD///7//f8BAAIAAgACAAEAAAAAAAAAAAAA
AAIABAAAAP///v/7/wAAAgAFAAUABgAGAAYABAACAAMABQAGAAgACAAIAAgACAAJAAoA
DQALAAsACgAJAAwAEQAPAA8ADQANAAsADAAQABEAEwAWABYAEwATABUAFAATABIAEgAU
ABYAFwAZABkAGgAaABoAGwAaABkAFwAWABYAFgAWABMAEwAWABgAGQAXABgAGQAWABQA
EgARABIAEgASABAAEQAOAA4ADQALAAkACQAJAAoACAAGAAcABQADAAEA/v8AAAQABgAH
AAMAAAD///7//P/9//3//P/+////AAABAP7//v/9//z/AQD///7//f/+//3//f/+//7/
/f/8//v//f/8//7/AgD9//z/+//6//z//v/7//n//P///wAAAQAAAP////8AAAEAAgAB
AAAA/f/+//3//f//////AQABAAAAAAAAAAAA/f/8//v/+v8AAAIA/////wEAAAD///z/
+/8AAAYAAwD///3//f////7//v/9//z////+////AAD9//3//P/7//7//v/9//z//v/9
//3//f/7//r/+v/5//v//P/+/wAA/P/7//z/+//9/////////wEAAQD9//3//v/+//3/
/P///////f/9//3//P/4//r//P/9//7//f/8//z///8BAP//AAACAAIAAAAAAAAA/v/8
//z//f/+////AAADAAYACQAKAAcABAACAAEAAwAEAAQABgAHAAgACQAJAAcABgAGAAgA
CQAKAAwADgALAAcABAACAAUABQAGAAcABgAGAAQAAgD+//z//P/8////AQACAAUAAgD/
//z/+//9//3//v///wAAAAD///7//P/7//n/+f/+/wAA/v/8//r/+//7//r//f/+//3/
AgABAAAA/v/9//n/+f/5//n/8f/7/wkAAAD0//r//P/1//H/9f/8/wEACQAVACIAMAA3
AEEATgBTAEwARAA9AC4AGgAMAAMA9P/h/9z/5f/t/+b/4f/d/9//6//v/+v/7f/x//f/
+P/3//f/+v/4//n/+v/9////AwADAAIAAQD+/////////wAABQAFAAUABQADAAIAAAD+
////AAACAAQAAgACAAQABgAGAAUABAABAAUACAAMAA0ACQAIAAcABAAGAAcACQAKAAwA
DAAMAAwACgAJAAgACQALAA0ADgAPAAoACwAFAAEABwAPABUAHgAcABkAFwAWABQAEQAR
ABMAFgAXABgAGgAZABgAFgAVABcAGAAYABgAGAAYABgAFwAUABIAEAAOABIAFQAbACAA
GwAXABYAFQAUABQAFAAVABUAFAATABAAEQAOAA4ADQAPAA0ADQANAAwACAAEAAMABQAF
AAUABAADAAQAAwABAP///v///wAAAAABAAEAAAD9//3//f/9//7/AAABAAIAAwABAAAA
///9//v/+v/6//7///8AAAEAAQD+//7/AAD//wAAAQACAAMABAAAAP3//f////////8B
AAEAAgAEAAEAAAD9//r/+//+////AQABAAEAAwADAP7//v/+//7/AAAAAAAAAAAEAAQA
///9/wAAAAAAAP7/+f/+/wQAAQD9//v/+//9/wAAAgADAAQAAgD+//z/+v/7//3//v//
//7//v/9//z//P/7//v/+//9//7/AAABAAAA/v/9//z/+//7//3//f/8//3//P/7//z/
/f/6//v//f/+//7//v/+//3/+v/5//v//P/6//7//f/9//3/+//2//b/+f/7/wEAAgAE
AAIAAgACAAIA//8AAAEAAAABAAAAAAABAAEAAAD+//7/AAACAAQABQAEAAQABQAIAAYA
BAADAAIABAADAAMABAACAP///f/7////AAD///7//P/6//r/+v/3//f/9v/3//r/+f/4
//n/9//3//j/+f/7//z//P/8//v/+f/2//X/9v/4//b/9P/2//n/+//8//r/+P/0//b/
+f/6//r/+//5//n/+f/5/+//6f/p//b/AgD8//b/+f/1//P/+P8FABUAJQAwADoAPwBN
AFIAQwA0ADIAKwAcAAwAAADt/97/2//e/93/2//g/+X/5//n/+f/5//v//H/7f/t//b/
AQAFAAIA/P/7//n/+//8////AAAAAAAA/v/+////AAACAAIAAQAAAP//AwAEAAQABAAB
AAAAAAAAAAMABAAHAAoACgAJAAgABQAFAAYACAAHAAcACAAJAAgABQAFAAYABgALAAwA
DQAOAAsACwALAA0ADQANAAwACwANABMAEgATABEAEQAPABAAFAAVABcAGgAcABkAGQAb
ABwAGwAaABoAGgAaABkAGQAbABwAHAAcAB0AHAAbABkAGgAaABoAGgAWABUAFwAYABoA
GQAbAB0AGQAWABMAEQATABQAFQAUABMAEAAQAA8ADQALAAsACwAMAAoACAAJAAgABwAG
AAQABgAIAAgABwACAAAAAAAAAAAAAQABAAAAAAABAAIAAwACAAIAAQAAAAUAAwACAAEA
AAD/////AAD//////////wIAAAABAAQAAQAAAP///v8CAAQAAQD///3/////////////
/wAAAgADAAQAAwACAP//AAD/////AAABAAQABQACAAIAAgACAAEAAAD///7/BQAGAAIA
AQABAAAA///8//v/AAAGAAMAAQD/////AQD//wAAAAAAAAIAAAAAAAAA/v////////8A
AAAA///+//7//f/9//3//P/8//3//f/+//7///8AAPv/+//9//3/+//9//3//f//////
+//7//3//v/+//7///////3//f/8//z/+f/8//3//f/9//v/+f/6//7/AQAAAAAAAQAA
APz//P/8//r/AgACAAAAAAAAAAAAAAACAAQABAAEAAIAAQABAAUABgAGAAgABwAGAAUA
AwAAAAAAAQAEAAgACgANABAADQAJAAYABAAFAAUABgAHAAUABAABAP7//f/8//3//v8A
AAEAAQADAAIA///8//v//f/9//7///////7//P/6//z/+//5//n//f8AAP///v/9//3/
/P/6//z//P/6//7//v/+//3//f/7//v/+//7//f/8//7/wYA/v/0//b/9f/1//n//v8D
AA0AGwAoADIAPwBJAE4AUQBWAFgATwA8ACoAGAADAPL/6//o/+X/4//k/+n/7f/p/+X/
6f/v/+3/8//9//7/+f/7//r/9P/3//r///8DAAkACAAGAAQAAAABAAEAAQACAAUABQAF
AAUABAAEAAMAAgADAAQABgAIAAgACAAKAAwACAAHAAYAAwAHAAoADgAPAA0ADAALAAgA
CgALAA0ADgAOAA4ADgAOAAsACwALAA0AEAARABEAEQARABUAEgARABMAFQAVABgAGwAb
ABwAHgAcABkAGQAbAB4AHwAgACIAIAAeABsAGQAbAB4AIAAiACIAIAAeABsAHQAeAB8A
IAAdAB0AIAAiACAAHQAdAB0AHQAcABsAGwAcABwAHAAaABkAFgAWABUAFwAVABUAFQAU
ABAADAALAAsACwALAAoADAAOAA4ADQAIAAQAAgAAAAYACwAPABIADgALAAgABQAHAAgA
CAAIAAsACQAIAAcABAADAAMABAAHAAcABwAHAAcABAAEAAYABgAGAAYABgAGAAgABQAD
AAEAAwADAAMABQAFAAYACAACAP7/+P/y//P/9v/3//n/9v/1//b/9f/0//T/9P/0//b/
9v/2//b/+P/2/+//6//w//L/9P/0//D/9P/5//X/8//x//H/8//x//L/8v/y//T/8v/y
//L/8v/z//P/8//y//L/8f/w//L/8f/x//H/9P/0//X/9f/y//D/7//u/+3/7//z//X/
9P/1//T/8//z//P/7//v//H/8v/y//L/9f/1//P/8//2//b/8//2//X/9f/1//P/7//u
//D/8f/y//T/9//4//X/9P/z//D/7v/u/+//9f/8//v/+v/5//j/9//4//n/+P/4//b/
9f/1//j/+v/7//7//v/+//7//f/8//z//f8AAP7//v///wAAAgD///3//P/5//f/9v/1
//n/+v/5//j/9P/y//L/8v/y//P/8//1//X/8//x//H/7//v//D/8f/1//b/9v/2//X/
8//w/+//8f/y/+//7P/t/+//8P/w/+//7v/r/+7/8v/y//H/8f/r/+v/6//r/+P/5f/r
/+z/6P/q/+j/4f/f/9//4P/r//v/BwAWACgAMQA3AEAARQBCADwAMwAsABwACgD3/+D/
0//S/9H/y//O/9H/zf/N/9n/3//Z/9f/2f/d/+D/5f/p/+r/6v/p/+b/5//n/+n/7P/s
/+z/6v/r/+v/6//s/+z/6//q/+n/6//s/+z/7P/r/+r/6v/q/+3/7v/x//T/9P/z//L/
7//w//L/9f/1//T/9P/0//L/9P/1//f/+P/6//r/+v/6//v/+//7//3/AAABAAEAAQAE
AAkABwAHAAQABQAEAAYACQAJAAoADAALAAcABgAHAAwADQAOABAAEAAQAA8ADwANAAwA
CgAIAA0ADgAPAA8ADgAOAA4ADgALAAsADgAQABEADwAQABEADAAKAAgABwAJAAoACwAK
AAcABAAEAAMAAwABAAEAAQACAAAA/v////7//f/8//r/+v/8//z/+//2//T/9P/0//b/
9//3//b/9v/3//j/+f/2//b/9f/0//j/9//3//f/9//3//j/+v/5//f/9f/z//f/9v/4
//z/9//2//X/9P/5//z/+v/5//f/+f/5//n/+P/3//f/+P/5//r/+f/4//b/+P/4//n/
+//7//3//f/4//j/+P/4//j/+P/4//j//v/+//n/9//4//j/+P/2//T/+v8BAP//+f/3
//f/+f/4//j/9//2//f/9v/3//j/+P/5//n/+f/5//j/9v/0//X/9f/2//f/9v/2//f/
9//4//j/+f/6//X/9f/3//f/9v/3//b/9f/2//f/9P/1//b/9v/1//T/+P/5//j/+f/4
//b/8f/y//X/9//5//n/9P/0//f/+f/2//b/9//2//b/9v/2//T/8v/y//P/9f/5//n/
+P/2//b/9v/2//b/+P/6//r//P/6//n/+f/5//r/+v/8//r/+v/6//n/+v/8////BAAC
AAAA///+/////f/8//z/+f/3//b/9f/3//j/9//2//X/9P/1//b/8//z//L/8//0//P/
8v/z//L/8f/x//H/9P/0//P/8v/1//X/9P/1//T/9P/w/+z/7//x//L/8v/x//D/7f/w
//P/9P/0//X/8//z//P/8//p/+3/9f/0//L/8v/y/+3/6f/r//D/9f/9/w0AHgAwADsA
PQBAAEsASAA2ACsAJAAYAAYA9f/m/9v/0v/N/9X/3P/V/9P/4f/p/+X/4f/j/+P/6f/y
//H/8f/6//z/9f/0//X/9f/3//b/9v/2//T/9f/3//n//P/9//v/+f/3//n/+v/6//r/
+f/4//j/+P/6//r//P/+//3//f/9//v//f/+/wAA//8AAAAAAAD+//z//f///wAAAAAA
AAAAAAAAAAEAAgAFAAUABQAEAAMABAAJAAcABwAGAAcABgAIAAgABwAHAAgADAALAA0A
EQAQAA8ADgAOABAAEAAPAA8ADQAOAA4ADgAQABAAEAAPAA8AEAARABIADwANAA4ADgAN
AAsADAANAAsACgAJAAkACgAKAAoACAAJAAYABgAFAAQAAQAAAP//AQD+//v/+//9//3/
/f/8//r//P/8//v/+f/4//n/+v/4//f/9f/y//P/9f/3//n/9v/2//X/9P/1//P/8v/x
//L/8//1//j/9//3//f/9//3//T/9P/2//b/9v/2//b/9//4//T/8f/z//f/+f/7//n/
9//2//b/9//4//f/9v/0//b/9v/3//f/9//5//n/+P/4//j/+P/2//b/9v/2//z//P/3
//X/9f/0//P/8P/r//D/9v/z//H/8f/z//f/8//y//D/7v/v/+7/7//w//L/8//z//P/
8v/y//H/8P/w/+//7//v/+//7v/u/+3/8P/w//H/8v/t/+3/7//v/+//8f/x//H/8//z
/+//7//v/+7/7P/q/+3/7//v//H/8f/w/+z/7v/v/+//7//t/+v/7P/w//P/8f/w//D/
7v/t/+7/7//u//L/8v/u/+z/7P/s/+z/8P/0//j/+v/2//L/7//t//H/9P/2//r/9//2
//X/8//0//T/9f/4//j/+P/5//r/+P/1//P/8v/z//P/9P/1//X/9P/x/+7/7P/q/+r/
6v/t/+//8P/z//H/7f/p/+f/6v/r/+3/7//u/+7/7f/s/+r/6f/n/+f/7P/u/+z/6v/o
/+n/6f/o/+n/6v/p/+7/7v/u/+3/7f/o/+f/5v/l//X/7f/t/+7/6P/k/+T/3//f/+X/
7P/5/wMACwAYACQALQAxADgANwAwAC4AJQAOAAIA+v/p/9b/0f/Q/8//0f/U/9f/1//T
/9H/1f/Z/9X/1f/h//D/8//n/+L/5v/p/+n/6//s/+//8v/y//L/8P/t/+3/7f/u//H/
8f/x//H/8f/w/+7/7P/v//D/8v/0//L/8v/0//b/9P/z//L/7//y//T/9//3//T/9P/0
//L/9P/1//f/+P/6//r/+v/6//f/9//3//n/+//9//7////+/wEA/f/7//3//////wIA
AwADAAQABgAFAAEAAAABAAUABwAJAAwACwAKAAgABwAHAAgACAAIAAkACAAHAAUABwAI
AAkACgAJAAkADAAOAAsABwAGAAUABQAEAAMAAwADAAIAAQD+//7//P/9//3//v/9//7/
///9//j/8//x//L/8//0//T/9v/4//j/9//0//L/8v/y//L/8//z//L/7//v/+//7//x
//L/8v/y//P/8f/w/+//7P/r/+v/7P/u/+//8P/x//P/8P/w//L/7v/u/+7/7v/y//T/
8f/v/+3/7//v/+//8f/x//L/9P/y//L/8P/u//D/8v/y//P/8//z//X/9f/x//D/7//u
//H/8v/z//T/9//2//D/7f/x//L/8//y/+//9P/6//f/8f/v/+//8f/0//b/9//4//b/
8v/w/+7/8f/z//T/9f/2//b/9f/0//L/8f/x//H/9P/0//X/9f/z//L/8v/y/+//7//x
//H/8//1//X/9f/z//P/7//v//P/9v/4//r/9v/z/+7/6//v//L/8v/4//f/9//3//X/
8P/w//P/9f/z//T/9v/2//D/9v/8//n/+P/3//b/9v/4//r/+v/8//r/+f/5//n/+v/6
//z//P/8//z/+//3//b/9v/4//3/AAAEAAgABAD///v/+P/5//n/+v/7//r/+v/4//b/
9P/y//L/8v/0//X/9f/3//X/8//x//H/8f/x//L/8//0//T/8//y//T/8//x//H/9P/2
//T/8v/w//H/8f/w//L/8v/w//T/9P/0//P/8//v/+//7//v//f/9f/z//L/7v/s/+z/
6f/p/+//8v/1////CwAWACIALwA1AD4ATwBOAEQAPQAyACIADgABAPD/3//Y/9v/3f/a
/9n/2f/Z/9n/2//d/+H/5//v//D/6//r/+z/7P/t/+7/8f/z//f/9f/0//P/8P/x//H/
8f/y//X/9f/1//X/+P/4//f/9v/4//j/+f/6//n/+P/5//r/+P/3//b/8//4//r//f/9
//r/+v/6//j/+v/7//3//v////7//f/8//3//f/9////AgADAAMAAwAAAAMA///9/wAA
AwAEAAgACAAHAAcACAAKAAcABwAJAA0ADQANAA4ADQAMAAoACQAHAAgACAAIAA0ADgAP
AA8ADQAMAAsACgAMAA0AEQAUAA4ACQAHAAUABwAIAAkACwALAAoACQAGAAUAAgACAAEA
AgABAAIAAwABAPz/9//1//j/+f/6//r/+P/4//b/8//z//L/8//0//b/9//3//b/8v/x
//D/7//y//T/9f/2//j/9f/z//H/8P/v/+//8P/z//P/8//z//H/7P/q/+r/7P/w//T/
+P/5//r/9v/z//H/8//z//P/8//z//T/9v/z//L/7//s/+//8v/z//X/9P/z//T/8//u
/+7/7v/u//D/8P/w//D/8v/y/+3/6//v//D/8f/w/+3/8v/4//X/7//t/+3/7//x//L/
8v/y//H/7v/t/+z/7v/v/+//7//w//D/7//u/+7/7f/t/+3/8P/w//H/8f/x//D/8P/w
/+3/7f/v/+//7//x//H/8f/v/+3/5//l/+n/7P/u//D/8P/v/+z/6//u/+7/6//u/+7/
7f/s/+n/5v/m/+n/6//p/+r/7P/s/+z/7P/s/+r/7P/s/+3/7//v/+z/6v/q/+r/6v/t
//D/8//0//L/8P/v/+//8f/y//L/9P/0//T/9P/z/+//7v/u//D/8//0//b/+P/4//X/
8//y//H/7//u/+3/8P/w/+7/7P/q/+j/6P/o/+j/6f/p/+v/7f/r/+n/6f/o/+f/5//n
/+n/6v/q/+r/5//l/+L/4f/l/+j/5//m/+b/5//n/+b/4//i/9//4v/n/+j/6P/p/+P/
4//j/+P/5//p/+f/6P/o/+T/4P/d/9n/2//k/+3/+f8JABIAHgAvADcAOgA9ADoANgAr
ACAAFgAAAOf/2P/R/8r/x//J/8z/zf/P/9H/1//X/9P/1f/d/+H/5P/n/+n/6P/m/+P/
4//l/+b/6f/r/+z/7f/s/+j/5//m/+b/6//r/+v/6//u/+7/7f/s/+r/6v/r/+z/7v/u
//D/8v/u/+3/7P/p/+z/7v/x//H/8f/y//P/8v/v/+//8P/w//T/9P/0//T/9f/1//X/
9//4//n/+f/5//f/+//4//f/9v/3//b/+P/8//3///8CAAEA/f/8//3/////////AAAC
AAIAAQABAP//AAAAAAAAAwAEAAUABQACAAAA/v/8//7///8DAAYABAABAAEAAQD9//z/
+//7//z//P/8//r/+f/2//b/9f/z//H/8f/x//T/8v/w//H/7//t/+v/6P/q/+z/7P/r
/+b/5P/k/+T/5//p/+r/6v/o/+f/5v/l/+P/5P/k/+T/6P/n/+f/5//k/+P/4//k/+P/
5f/n/w==
         </WaveFormData>
      </LeadData>
      <LeadData>
         <LeadByteCountTotal>10000</LeadByteCountTotal>
         <LeadTimeOffset>0</LeadTimeOffset>
         <LeadSampleCountTotal>5000</LeadSampleCountTotal>
         <LeadAmplitudeUnitsPerBit>4.88</LeadAmplitudeUnitsPerBit>
         <LeadAmplitudeUnits>��V</LeadAmplitudeUnits>
         <LeadHighLimit>2147483647</LeadHighLimit>
         <LeadLowLimit>268435456</LeadLowLimit>
         <LeadID>II</LeadID>
         <LeadOffsetFirstSample>0</LeadOffsetFirstSample>
         <FirstSampleBaseline>0</FirstSampleBaseline>
         <LeadSampleSize>2</LeadSampleSize>
         <LeadOff>FALSE</LeadOff>
         <BaselineSway>FALSE</BaselineSway>
         <ExcessiveACNoise>FALSE</ExcessiveACNoise>
         <MuscleNoise>FALSE</MuscleNoise>
         <LeadDataCRC32>1647512181</LeadDataCRC32>
         <WaveFormData>
GAAYABgAGAAWABYAFgAWABMAEgARABAAEAAQABAAEAASABIAEgASABEAEAAPAA4AEQAS
ABMAFAARABAADwAOABAAEAAQABAAEgASABIAEgAQABAAEAAQABEAEgATABQAEgASABIA
EgASABIAEgASABQAFAAUABQAEwASABEAEAARABIAEwAUABQAFAAUABQAFAAUABQAFAAW
ABYAFgAWABMAEgARABAAEQASABMAFAASABIAEgASABAAEAAQABAAEgASABIAEgARABAA
DwAOAA8AEAARABIADwAOAA0ADAANAA4ADwAQABAAEAAQABAADwAOAA0ADAAOAA4ADgAO
AAwADAAMAAwADgAOAA4ADgAOAA4ADgAOAA0ADAALAAoACwAMAA0ADgAMAAwADAAMAA4A
DgAOAA4AEAASABQAFgAYABgAGAAYAB0AHQAfAB8AHwAfACAAIQAjACQAJwAqACoAKQAo
ACgAKAAoACgAKAAoACcAJQAkACEAHgAZABgAGAAYABcAFgAYABUAEwARAA0ADQANAAoA
CwANAA4ADwANAAsACgAJAAoACgAJAAkACAAIAAcABgADAAIAAgACAAMABQAGAAcABQAF
AAQABAAGAAUABQAFAAkACgAKAAkABwAGAAYABgAKAAoACgAIAAMA/f/4//f/+/8AAAgA
FAAdACMAKwA2AEAARgBNAFsAbQB/AIYAfgBtAFQAOAAfAA0ACAAGAAUAAwD9//f/9//7
//n//P8BAAMABQALAA8ADgANAA0ADQALAAsADgAPAA0ADgAOAAwADAAMAAwADQAOAA8A
EQAUABMAEgAPAA0ADgAOABAAEQASABMAEwATAA8ADwAPAA8AEQASABMAFAAUABQAEwAR
ABIAEwAUABUAGAAaABoAGgAZABgAFwAYABoAGgAbABwAHAAcABwAHAAeACAAIAAhACIA
IwAkACQAJAAjACMAIgAjACYAKQArACoAKQAoACcAKgArACsALAAtAC4ALgAuACwALQAt
AC0AMAAxADMANAA0ADMAMwAyADMAMQAxADIAMwAzADMAMQAvAC0ALAAsACsAKwAsAC0A
KgAoACcAIwAgAB4AHQAdABwAGgAYABcAEgAQAA0ACwAJAAcABwAHAAQAAgAAAP7//v/9
//v/+v/7//r/+P/2//P/8v/x//D/8v/z//P/8//x/+7/7P/s/+z/6v/t/+3/7P/s/+v/
6f/n/+b/5v/n/+j/6P/p/+n/5f/k/+T/5P/l/+b/5v/l/+P/5f/l/+T/4f/h/+H/4f/j
/+P/4//l/+P/4v/g/+D/4P/f/9//3//f/+D/4P/g/93/3P/c/9z/3v/e/97/4P/c/9v/
2//b/9n/2f/Z/9n/3P/c/9v/2f/X/9j/2P/X/9n/2v/b/9v/2P/W/9X/1P/W/9f/2P/Y
/9j/2f/Z/9n/1v/W/9X/1f/W/9f/2P/a/9r/2P/Y/9j/1v/W/9b/1//Z/9n/2P/Y/9f/
2P/X/9X/3v/g/+L/4//k/+X/5v/o/+f/6P/n/+r/6//t/+//8P/w//L/9P/2//X/9P/0
//b/9v/2//b/8//x/+7/7P/s/+r/5v/m/+T/5P/j/+L/4v/f/93/2//a/9v/3P/a/9n/
2f/Y/9f/2P/X/9f/1//U/9T/0//T/9T/1P/T/9L/0//S/9L/0v/Q/9H/0f/R/9P/0//S
/9L/0P/P/8//z//R/9L/0v/R/9L/0v/T/9T/0P/S/9T/0v/P/83/yv/H/8f/zP/U/97/
5f/t//n/CgAUABgAIQAvAD0ASwBQAEoANwAgAAYA7f/X/8r/wv/F/8f/wf/B/8X/yf/L
/87/z//P/8//0f/Z/+D/4f/f/9//3P/b/93/3f/f/+D/4P/e/93/3P/b/9v/3P/d/9//
4v/i/+L/4P/f/97/3v/g/+H/4P/h/+H/4f/h/+H/4f/h/+D/4P/g/+D/4v/k/+X/5f/j
/+P/4//j/+b/6P/o/+j/6P/o/+j/6v/q/+r/6//s//D/8P/w//D/7v/w//D/8f/y//P/
9P/0//X/9f/2//b/9P/2//j/+f/6//v//P/9//3//f/8//z//v8AAAEAAgAAAAEAAQAB
AP////8AAAAAAgADAAUABgADAAEAAQACAAMAAwADAAEAAQD///7//v/8//v/+//7//v/
+v/6//f/9P/y//H/8f/z//L/8f/x//D/8P/v/+//7//t/+3/7f/t/+7/7//w//D/7//t
/+z/8P/w/+//7v/u/+7/7v/u/+z/7f/t/+3/7v/u/+//8v/u/+z/7//v//H/8v/y//H/
7//u/+7/7//u/+7/7//v//D/8P/x//L/8P/w/+//7f/v//H/8f/w//H/8f/x//H/8P/v
/+7/7//w//D/7//w/+7/7f/t/+3/7f/u/+7/7v/t/+z/7P/s/+r/6v/q/+z/7f/t/+7/
7//u/+3/7P/r/+7/7v/t/+v/7f/u/+7/7f/s/+z/7P/r/+3/7P/s/+z/6f/p/+n/6P/q
/+v/6//r/+v/7P/s/+3/6v/p/+j/6P/r/+r/6//s/+v/6v/p/+n/6//r/+r/6v/q/+z/
7P/r/+j/6P/p/+r/6//s/+3/7v/u//D/8f/y//P/9P/4//n//P/9//v/+//8//3/AQAC
AAUACAAGAAUABAAEAAQABAAEAAQABAADAAEAAAABAP7/+f/4//r/+v/5//j/9v/z//H/
7//t/+3/7f/q/+r/6//r/+v/6f/n/+b/5f/m/+b/5f/l/+b/5v/l/+T/4f/g/+D/4P/i
/+P/4//j/+L/4f/f/97/3//f/+D/4f/j/+T/5P/j/+H/4P/g/+D/4v/k/+b/5v/h/9v/
1v/V/9X/2v/k/+z/8f/1//v/BgASABgAHwArAD0ATwBWAFgATwA4ABwABQDv/9z/1P/R
/9P/1f/P/8v/y//P/9T/2//d/+P/5f/l/+b/5//p/+n/5//n/+r/6//p/+r/6v/o/+r/
6v/q/+v/7f/t/+7/8P/v/+7/6//p/+r/6v/s/+3/7P/t/+3/7f/r/+v/6//r/+3/7v/v
//D/8P/w/+//7f/u/+//8P/x//D/8v/y//L/8P/w//D/8v/0//T/9f/2//b/9v/2//b/
+P/6//r/+//8//3//v/+//3//f/+//7///8CAAUABwAGAAUABAADAAUABwAIAAoACQAK
AAoACgAKAAsACwALAAsACwAMAAwADQANAA4ADgAPAA0ADQAOAA0ADQANAAsACQAHAAYA
BgAFAAUABgAHAAMAAgACAP//AAD+//3//f/9//z/+//7//n/+P/2//X/9v/1//b/9//0
//T/9P/0//X/9f/0//T/9v/2//X/9P/0//T/9P/0//b/9//3//f/9v/0//P/9P/z//L/
9v/3//f/+P/4//f/9f/0//T/9f/4//j/+f/5//X/9P/0//T/9//4//j/9//3//n/+f/4
//X/9f/1//X/9//3//f/+f/3//b/9P/0//b/9f/1//X/9f/2//b/9v/0//L/8f/w//H/
8v/z//b/8v/x//H/8f/x//H/8f/x//L/8v/x/+//7//w//D/7//x//L/8//z//H/8P/w
//D/8f/x//H/8P/w//H/8f/x/+7/7v/t/+3/7v/v//D/8v/w/+7/7v/u//D/8P/w//H/
8f/x//D/8P/v//D/7//t/+//8P/y//T/8f/w/+//7v/s/+3/8P/3//r//P/8//z//P/+
//3//v/9/wAAAQADAAUABgAGAAgACgAMAAsACgAKAAoACgAKAAoACAAHAAUABAAEAAIA
/v/+//z//P/7//r//P/5//f/9f/z//P/8//w/+7/7//v/+//7//t/+z/6//o/+j/5//n
/+n/6v/q/+r/6f/o/+j/6P/m/+f/5//n/+n/6f/o/+j/5//l/+T/4//m/+j/6f/p/+n/
6P/o/+j/6P/m/+b/5P/j/+H/3v/d/93/4v/o/+7/9f///wkAFgAgACYALwA5AEkAWQBe
AFoASQAwABgA///r/97/1v/T/9P/0f/R/9X/2f/b/9z/3//f/+H/5f/r/+7/8f/x/+//
6//r/+7/7//x//L/8v/w//D/8P/w//H/7//v//D/8v/0//T/8v/x/+7/7v/w//H/8v/z
//P/8//x//H/8f/x//L/8v/y//L/9f/2//b/9f/0//P/8v/x//T/9v/2//b/9v/2//b/
+P/4//j/+f/6//7//v/+//7//f/+//3//f8AAAEAAgACAAUABQAGAAYABQAGAAcABwAI
AAkACgALAAoACwALAAwACwAMAAwADAAOAA8ADwAPAA0ADQAOAA4AEQARABIAEgAPAA0A
DQAOAA8ADwAPAA0ADwANAAwADAAIAAcABwAHAAcABgAGAAMAAQD+//z/+//8//z//P/9
//z//P/7//v/+f/3//f/9//4//j/+P/4//f/9//2//b/+f/6//r/+v/6//r/+v/6//n/
+f/4//f/+v/6//v//v/5//b/+P/3//j/+v/7//v//f/8//z//f/8//z//f/9//3//P/8
//z/+//8//z/+//7//3//f/8//3//f/9//3/+//7//v//f////7//P/8//r/+f/5//n/
+v/8//3//v/9//z//P/8//r/+v/6//z/+//7//z//f/8//v/+v/5//v//P/8//v/+//8
//z/+//6//r/+v/5//r/+v/7//z/+f/5//n/+P/6//v/+//7//z//P/7//v/+v/5//j/
+P/7//r/+//8//v/+v/5//n/+//7//r/+v/6//z//P/7//r/+v/7//z//P/8//z//P/+
/wAAAQACAAMABAAIAAkADAANAAsACwAMAA0AEQASABUAGAAYABcAFgAWABQAFAAUABQA
FQAVABQAFAAQAAwABgAEAAYACAAJAAoACQAFAAIA///9//3//f/6//z//f/9//3//P/5
//f/9f/2//b/9f/1//b/9v/1//T/8//y//L/8v/y//P/8//z//H/8f/w//D/8f/x//L/
8//z//T/9P/z//H/8P/w//D/9P/4//j/9P/v/+v/6v/l/+P/6P/0//7/BQAJAA8AGgAo
AC4ANQBDAFMAZQByAHQAZQBMADAAFwADAPb/8P/v/+3/6//n/+P/4//l/+b/6//x//X/
9//1//j/+//7//v/+f/5//z//f/7//z//P/6//r/+v/6//v//P/9////AgABAAAA/f/7
//r/+v/8//3//v/////////9//3//f/9////AAABAAIAAgACAAEA//8BAAEAAQABAAAA
AgACAAIAAgACAAIABAAGAAYABwAIAAgACAAIAAgACQAMAA0ADwAPAA8ADwAOAA8ADwAQ
ABAAEgAUABYAFwAWABUAFAATABYAFwAXABgAGQAaABoAGgAYABkAGQAZABsAGwAcABwA
HAAbABsAGgAcABsAHAAeAB0AHQAdABsAGQAXABYAFgAWABUAFQAVABMAEgASAA8AEAAO
AA0ADQANAAwACwALAAoACgAJAAkACwAJAAkACQAHAAYABQAEAAUABQAEAAQABgAGAAUA
BAAEAAQABAAEAAYABwAHAAcABgAEAAMABAADAAIABgAHAAcACAAIAAcABQAEAAQABQAG
AAYABwAHAAUABAAEAAQABQAGAAYABQAFAAcABwAGAAMAAwADAAMABQAFAAUABwAHAAYA
BAAEAAQAAwADAAMAAwAEAAQABAADAAIAAgACAAIAAgACAAQAAQD///7//f8AAAEAAgAD
AAIAAgABAP///f/+//7//f/+/wAAAgADAAAA/v/9//z//P/9//7//v8AAAEAAQABAP//
/v/8//v//P/9//7/AAD///z/+//6//v//P/9/////f/9//z//P/7//z/+//5/wAABAAI
AAoACgAKAAoADAALAAwACwAMAA0ADwARABEAEgAVABgAGgAZABgAGAAYABgAGAAYABUA
EwAQAA4AEAAOAAoACgAJAAgABgAEAAQAAQD///3//f/9//3/+v/5//n/+P/3//r/+f/5
//n/9//2//T/8//0//T/8//y//H/8P/w//D/8P/x//H/8f/z//P/8v/y//D/7//v/+//
8//0//T/8//z//L/8v/y//D/8P/w/+7/7//v/+j/5f/p//D/9v/+/wkAEwAfAC4ANAA6
AEUAUwBjAG8AcABgAEkAMAAWAP//8f/q/+j/5//l/+H/4f/h/+f/6//s/+v/7//z//f/
+//8//v//f////r/+f/7//v/+//8//z/+v/6//r/+v/7//n/+f/6//z//f/+//3//f/6
//r//P/9//7////////////////////+//7//v/+/wEAAgACAAEA//////////8CAAQA
BAAEAAQABAAEAAYABQAEAAQABAAHAAgACQAKAAkACgAJAAkACwANAA8AEAARABEAEgAS
ABAAEgAUABUAFwAXABcAFwAWABcAFwAYABkAGgAaABoAGgAbABsAGwAbABsAHAAcAB8A
HwAgACAAHgAbABoAGgAdAB0AHQAbABsAGQAYABgAFAATABMAEwASABIAEwARAA8ADAAK
AAkACwAKAAkACQAIAAgABwAHAAkABwAHAAcACAAIAAgACAAIAAcABQAEAAgACAAHAAYA
BgAGAAYABgAEAAUABQAFAAYABgAHAAoABwAEAAYABQAHAAgACAAHAAcABgAGAAcABwAG
AAYABQAGAAYABwAIAAYABgAFAAMABQAHAAcABgAFAAUABQAFAAMAAwADAAUABgAGAAUA
BgAEAAMAAwADAAMABAAEAAQAAwACAAIAAgACAAIAAgAEAAQAAwADAAMAAQABAAEAAQAE
AAQAAwABAP//AAAAAP////8AAAEAAQADAAIAAgACAP////////7//v////////8AAAAA
//////3//f/9//7////+////AAD///7//f/9///////+//7//P/+//7//f/8//z//f/+
//7//v/+//7/BAAEAAUABgAHAAgADQANAA8ADwANAA0ADgAPABIAFAAYABwAGwAZABcA
FgAWABYAFgAWABcAFwAWABYAFAAQAAoACAALAAwADAAMAAsABwAEAAEA/////////P/+
//////////3/+//6//n/+f/6//r/+//7//r/+P/2//f/9v/2//b/+P/5//n/+f/2//X/
8//y//X/9f/2//f/+P/4//f/9f/3//b/9v/2//r/+v/4//b/8//v/+z/6//t//T//P8C
AAkADQATAB4ALAA2AD0ASQBbAG0AdABwAF0ARAAqABEA///0/+r/5//p/+f/4//h/+P/
6f/u//P/9f/5//3/+//8///////7//r/+////wEA//8AAAAA/v/+//7//v///wEAAQAC
AAQAAgACAAAA/////wAAAwAFAAUABQAEAAMAAwADAAMAAwAFAAYABwAIAAYABgAFAAMA
BAAFAAYABwAIAAoACgAKAAoACgAKAAwADgAOAA8AEAARABAADwAOAA8AEgATABUAFAAV
ABYAFgAZABkAGgAaABwAHgAgACEAHwAfAB8AHwAgACEAIQAiACMAJAAkACQAJAAlACUA
JQAnACcAKAAoACgAJwAnACYAJgAlACYAKAAnACcAJwAlACUAIwAiACIAIgAhACEAIQAe
ABwAGwAXABgAFgAVABUAFwAWABUAFQATABIAEAAPABIAEQASABMADwAOAA0ADAAOAA8A
DwAQABAAEAAPAA4ADAAMAAwADAAOAA8ADwAPAA0ADAAMAA4ADgAMAA8ADwANAA4ADgAN
AA0ADAAMAA0ACwAKAAoACQADAAAA/v/8//v//P/8//v/+f/7//v/+v/3//f/9//3//n/
+f/5//v/+P/2//P/8v/z//P/9P/1//P/9P/0//T/8f/w//D/8P/y//L/8v/0//D/7//v
/+//8f/x//H/8f/y//L/8f/v/+3/7v/u/+3/7//w//H/8f/w/+7/7f/s/+z/7f/u/+7/
7v/v/+//7//u/+7/7f/t/+//7//v//D/7v/s/+z/7P/u/+7/7v/v/+3/7f/s/+z/6v/s
/+z/6//r/+z/7v/w/+//7v/t/+z/7P/t//L/8//2//f/+P/5//r/+//7//3//f/+////
AQADAAQABAAGAAgACgAJAAgACAAIAAgACAAIAAcABQACAAAAAAD+//r/+v/4//j/9//2
//j/9f/z//H/7//v/+//7P/r/+v/6v/p/+v/6f/o/+f/5P/k/+P/4//m/+b/5f/k/+H/
4P/g/+D/4P/h/+H/4f/h/+H/4P/g/97/3f/d/93/3//g/+D/3//d/9z/3P/c/9j/2v/c
/9r/1//X/9b/z//L/9L/3P/g/+X/7//3/wQAEAAYAB8AKQA3AEcAUgBUAEcAMAAWAPv/
4f/S/8r/xf/H/8f/xf/F/8P/xf/M/8//zf/R/9f/2//c/9//3//d/9r/2f/b/9v/3f/e
/97/3P/c/9z/3P/d/9v/2//c/97/4P/g/97/3f/c/9z/3v/f/+L/4//j/+P/4//j/+P/
4//k/+T/5P/k/+b/6P/p/+n/5//n/+f/5//p/+z/7f/u/+7/7v/u//D/7v/u/+//8P/1
//b/9//4//f/+P/3//f/+f/7//3//v//////AAAAAP7/AAACAAMABAAFAAYABwAHAAcA
BgAGAAgACgALAAwADAANAA0ADQALAAsADAAMAA8ADwAQABAADQALAAsADAAPAA8ADwAN
AA0ACwAKAAoABgAFAAUABQAEAAQABQADAAAA/v/9//3////+//3//f/6//r/+f/5//v/
+f/5//n/+v/6//r/+v/6//n/9//2//n/+v/6//r/+v/6//r/+v/4//n/+f/5//v/+v/6
//z/+f/2//j/9//4//r/+//7//n/+P/4//n/+P/4//n/+f/5//r//P/+//z//P/7//n/
+f/7//v/+v/7//v/+//7//n/+f/5//v/+//6//j/+P/4//f/9//3//f/+P/4//j/9f/0
//T/9P/0//T/9P/2//X/9f/2//f/9P/z//L/8f/0//T/8//x//P/9P/0//P/8v/y//L/
8f/z//L/8v/y/+7/7f/s/+r/6//t/+7/7//u/+7/7f/t/+v/6//r/+z/7f/s/+3/7v/t
/+z/6//r/+z/7f/t/+7/7P/u/+7/7f/q/+r/6//s/+z/7P/s/+z/6//r/+v/7f/x//L/
9P/2//j/+v/8//z/+//8//v//P/9////AQABAAIABQAIAAgABwAGAAYACAAIAAgACAAH
AAUAAgAAAAIAAAD8//z/+v/6//n/+P/2//P/8f/v/+7/7//w/+7/7P/t/+3/7f/u/+3/
7f/t/+v/6v/o/+f/6P/o/+f/5v/m/+b/5//o/+f/5//m/+X/5v/n/+f/6P/m/+X/5f/l
/+f/6P/o/+f/6f/o/+j/6P/k/+T/5P/k/+X/4//g/9//3f/g/+b/7P/z//n/BQAUACAA
JgAvADsASQBXAF4AXABPADYAHAAFAO//4P/c/9v/2f/X/9X/2f/b/9v/3v/h/+P/4//l
/+f/7P/v//P/8//u/+3/7//v/+//8P/w/+7/8P/w//D/8f/w/+//7//w//H/8v/x//H/
8P/w//L/8//y//P/8//z//L/8//0//X/9f/0//P/8v/1//b/9v/1//P/8//z//P/9P/2
//b/9v/4//j/+P/6//n/+P/4//j//P/8//z//P/8//7//v////7///8AAAAAAgADAAUA
BgAFAAYABwAHAAgACQAKAAsACgALAAsADAANAA4ADgAOAA4ADwAPAA8ADQANAA4ADgAQ
ABEAEwAUABIADwAOAA4ADQANAA0ACwAMAAsACwAMAAkABwAGAAUABAAEAAUAAwACAAAA
/////////v/9//3//v/+//3//f/8//n/+P/3//j/+P/4//j/9//3//b/9v/4//j/9//2
//f/+P/5//r/9//3//b/9f/2//b/9//6//j/9v/5//n/9//4//j/9//5//j/+P/5//n/
+P/4//f/+P/4//n/+v/6//r/+f/3//f/+f/5//j/+f/5//n/+f/4//f/9v/3//j/+P/3
//j/9v/1//X/9f/1//b/9v/2//f/9v/2//b/8//y//H/8v/y//P/9f/3//b/9f/0//P/
9P/0//P/8f/z//T/9P/z//L/8v/y//H/8v/y//P/9P/z//P/8//y//D/8f/x//H/8f/y
//L/8//w/+//7v/u/+//7v/v//D/7//u/+3/7f/v/+//7v/u//D/8v/y//H/7//u/+7/
7v/w//D/8P/w//L/8//0//f/+P/5//r//////wEAAQAAAP///////wIABAAIAAwACgAJ
AAgACAAIAAgACAAIAAoACQAHAAYABAAAAPr/+P/5//r/+v/6//n/9f/y/+//7//v/+//
7P/q/+v/6//r/+v/6f/o/+f/6P/o/+f/5//m/+b/5f/k/+P/4v/i/+L/5P/l/+X/5f/k
/+P/4f/g/+H/4f/i/+P/4//k/+T/4//j/+L/4v/i/+L/5P/m/+T/3f/Z/9b/1f/V/9z/
6P/y//f//f8HABIAGgAiACsANwBJAFsAYgBWAEMAKAAOAPX/5f/e/9r/2//b/9X/z//P
/9H/0//Y/9v/3f/h/+P/4f/i/+P/4//j/+P/4//m/+f/6f/q/+r/6P/o/+j/6P/p/+n/
6f/q/+z/6//q/+f/5f/l/+b/6f/r/+v/6//q/+n/6f/p/+n/6f/s/+z/7P/s/+z/7P/r
/+n/6v/r/+z/7f/s/+7/7v/u/+z/7P/s/+7/7//w//L/9P/1//T/8//y//T/9v/2//f/
+P/5//r/+v/7//v//P/8//7/AAACAAMAAQABAAEAAQAEAAUABQAGAAUABgAGAAYABgAH
AAcABwAIAAkACwAMAAwACwALAAoACwAJAAkACgAJAAkACQAHAAcABQAEAAQABAADAAMA
AwAAAP7//f/5//n/+P/4//n/+f/4//f/9//0//T/8//z//T/8//0//X/8v/y//L/8v/z
//P/8v/y//b/9v/1//T/8v/y//L/8v/z//X/9v/3//b/9P/z//T/9P/y//X/9f/1//b/
9v/1//P/8v/y//P/9f/2//j/+f/3//b/9v/2//f/+P/4//f/9//5//n/+P/3//f/9//3
//j/+f/6//3/+v/4//X/9P/3//f/+P/5//f/+P/4//j/9//2//b/9v/4//j/+P/6//f/
9f/0//P/8//z//P/8//1//b/9v/1//P/9P/0//P/9f/2//f/9//1//T/9P/0//X/9f/1
//T/9P/1//X/9f/0//T/8//z//T/9f/2//j/9//0//P/8v/0//T/9P/1//X/9f/0//T/
8//0//P/8f/x//L/9P/2//b/9v/2//n/+v/7//z/AAABAAQABQADAAMABAAFAAkACgAN
ABAADgANAAwADAAOAA4ADgAOAA8ADwAOAA4ACgAGAAAA/v///wAAAAAAAP7/+//5//f/
8//z//P/8P/y//P/8//z//L/7//t/+v/6//s/+z/7f/s/+z/6//q/+n/6P/o/+j/6v/r
/+v/6//q/+n/5//m/+j/5//n/+f/5//o/+j/5//p/+j/6P/o/+z/6v/q/+j/5f/h/9z/
2//d/+D/5v/u//X/+////woAGAAiACsANwBHAFcAYABgAFUAPgAkAAsA8//k/9z/2f/X
/9X/z//N/8//0//a/9//4//n/+n/6f/q/+n/6//r/+f/5//q/+v/6f/q/+r/6P/q/+r/
6v/r/+v/6//s/+7/7f/s/+n/5//n/+j/6//t/+3/7f/s/+v/6//r/+v/6//u/+7/7v/u
/+7/7v/t/+v/7P/t/+7/7//v//D/7//u/+7/7v/u//D/8v/y//P/9P/z//L/8f/w//P/
9v/3//n/+P/5//r/+v/5//n/+v/6//v//v8BAAMAAgABAAAA//8BAAMABAAGAAcACAAI
AAgABgAHAAcABwAIAAkACwAMAAoACQAJAAgACgAJAAoADAAMAAsACgAHAAcABQAEAAQA
BAADAAMAAwAAAP7//f/5//n/+P/4//n/+f/4//f/9//1//T/8v/x//L/8f/y//P/8f/w
/+//7v/x//H/8P/w//L/8v/x//D/7v/u/+7/7v/v//H/8v/z//L/8P/v//D/7//u//L/
8//x//L/8v/x//H/8P/w//H/8v/y//P/8//x//D/8P/w//P/9P/0//P/8v/z//L/8P/v
/+//7//v/+//7//v//H/7//u/+z/7P/t/+3/7v/v/+3/7v/u/+7/7f/s/+z/7P/u/+7/
7v/w/+z/6//r/+v/7f/t/+3/7f/u/+7/7f/r/+v/7P/s/+v/7f/u/+//7//s/+r/6f/o
/+j/6f/q/+r/6v/r/+v/6//o/+j/5//n/+j/6f/q/+z/6//o/+f/5v/o/+j/6P/p/+f/
5//m/+b/5P/m/+b/5f/l/+b/6P/q/+f/5v/l/+T/5v/n/+j/6//t//D/8P/w//D/8P/1
//X/9//3//f/9//4//n/+//8////AgAEAAMAAgACAP///v/9//z//f/9//z//P/7//j/
8//y//L/8v/x//D/8v/v/+3/6//n/+f/5//k/+T/5f/l/+X/4//h/+D/3//e/97/3f/d
/+D/4P/f/97/3P/a/9n/2P/Z/9v/3P/d/9v/2//a/9r/2v/Z/9n/2f/d/97/3v/d/9v/
2v/a/9r/2v/a/9z/2v/b/9X/0P/P/8//0v/a/+b/7f/z//n/BgASABYAHQApADsASwBU
AFAAPQAkAAoA8f/b/87/yP/H/8n/yf/H/8X/x//L/87/z//T/9v/3f/f/+L/4f/h/+H/
3f/d/+D/4f/h/+L/4v/g/+D/4P/g/+H/3//f/+D/4v/k/+T/4v/h/97/3v/g/+H/5P/l
/+X/5f/i/+H/4P/f/+L/4v/i/+L/4//k/+T/4//h/+H/4f/h/+T/5v/m/+b/5P/k/+T/
5v/o/+j/6f/q/+r/6v/q/+r/6P/q/+r/6//u/+//8P/w/+//7//w//D/8P/y//T/9f/3
//f/9//3//f/9//2//b/+f/6//r/+v/5//n/+P/3//j/+f/7//z//f/9//7//v/7//n/
+f/6//v/+//7//n/9//1//T/9P/0//P/8//z//H/8P/w/+3/6//o/+b/5f/m/+b/5v/n
/+T/5P/j/+P/4//h/+H/4f/i/+L/4v/i/+D/3//d/9z/3//g/+D/4P/e/97/3v/e/+D/
4f/h/w==
         </WaveFormData>
      </LeadData>
      <LeadData>
         <LeadByteCountTotal>10000</LeadByteCountTotal>
         <LeadTimeOffset>0</LeadTimeOffset>
         <LeadSampleCountTotal>5000</LeadSampleCountTotal>
         <LeadAmplitudeUnitsPerBit>4.88</LeadAmplitudeUnitsPerBit>
         <LeadAmplitudeUnits>��V</LeadAmplitudeUnits>
         <LeadHighLimit>2147483647</LeadHighLimit>
         <LeadLowLimit>268435456</LeadLowLimit>
         <LeadID>V1</LeadID>
         <LeadOffsetFirstSample>0</LeadOffsetFirstSample>
         <FirstSampleBaseline>0</FirstSampleBaseline>
         <LeadSampleSize>2</LeadSampleSize>
         <LeadOff>FALSE</LeadOff>
         <BaselineSway>FALSE</BaselineSway>
         <ExcessiveACNoise>FALSE</ExcessiveACNoise>
         <MuscleNoise>FALSE</MuscleNoise>
         <LeadDataCRC32>1266865291</LeadDataCRC32>
         <WaveFormData>
CAAIAAgACAAKAAoACgAKAAoACgAKAAoACgAKAAoACgALAAwADQAOAAwADAAMAAwADAAM
AAwADAAMAAwADAAMAA4ADgAOAA4ADgAOAA4ADgAMAAwADAAMAA4ADgAOAA4ADgAOAA4A
DgANAAwACwAKAAsADAANAA4ADQAMAAsACgAMAAwADAAMAAoACgAKAAoADAAMAAwADAAM
AAwADAAMAAsACgAJAAgACgAKAAoACgAIAAgACAAIAAoACgAKAAoADAAMAAwADAALAAoA
CQAIAAoACgAKAAoACAAIAAgACAAKAAoACgAKAAoACgAKAAoACgAKAAoACgAKAAoACgAK
AAoACgAKAAoACgAKAAoACgAKAAoACgAKAAoACgAKAAoACgAKAAoACgAKAAoACgAKAAgA
CAAIAAgACgAKAAoACgAIAAgACAAIAAkACgAMAA0ADQAMAAkABQADAAAA/f/6//j/+v/8
//7//f/9//z/+v/6//v//f/9//7//v///////f/9//////8BAAMABAAEAAMAAgABAAAA
AQACAAMABQAEAAMAAgABAAEAAQABAAEAAgACAAMAAwABAAEAAQABAAEAAgACAAIAAgAC
AAIAAgD/////AAAAAAAAAAAAAAAA///+//3//P/+/wAAAgAEAAYACwAPABQAFAASAA0A
AwD1/+D/z/+9/6//of+T/4b/ev9x/2//e/+M/5//r//A/8//1P/W/9j/2f/c/9//5f/s
//P/9f/4//j/+v/7//z/+v/0//L/8//1//T/9P/0//T/9P/0//T/8v/w//D/8P/y//L/
8v/z//P/8//y//L/8P/w//D/8P/w//H/8f/v/+3/7f/t/+7/7v/u/+7/7v/u/+7/7v/t
/+3/7f/s/+z/7P/s/+v/6//p/+j/5v/l/+X/5v/n/+n/5//m/+X/5P/j/+H/4P/g/+L/
4//j/+L/3//e/97/3P/e/97/3v/f/93/2//b/9r/2v/a/9r/2v/c/9z/3P/c/9r/2v/a
/9n/2v/b/9z/3f/d/93/3f/d/9//3//f/+H/3//f/+D/4v/g/+H/4f/h/+L/5P/m/+n/
6//s/+z/7f/t/+3/7f/v//H/8f/x//P/9f/1//X/9P/3//j/+v/8//r/+v/6//n/+v/7
//3//v///////////wEAAQAAAAAAAQACAAIAAgACAAIAAgACAAQAAwADAAMABAAEAAQA
BAAEAAQABAADAAUABgAGAAYABgAGAAYABgAFAAUABQAFAAcABwAHAAcABQAFAAUABQAH
AAcABwAHAAUABQAFAAUABQAFAAUABQAIAAgABwAHAAUABQAFAAUABwAHAAgACAAIAAkA
CQAHAAcABwAHAAcACgAKAAsACwAIAAcABgAFAAUABgAIAAkACQAJAAgACAAGAAYABgAG
AAkACQAJAAkABwAHAAcABwAJAAkACQAJAAkACQAJAAkABgAGAAYABwAJAAkACQAJAAcA
BwAGAAYACgAKAAoACgAKAAoACgAKAAoACwALAAoACgAIAAUABgAEAAIAAAD6//r/+v/6
//z//f/9//z/+//7//z/+//9//7/AAABAP////8BAAEA//8BAAIAAgAEAAQABAAEAAIA
AgACAAMABQAFAAUABQAEAAMAAgABAAQABAAFAAUABwAHAAcABwAGAAYABQAEAAYABgAG
AAYAAwADAAQABAAGAAYABgAGAAYABgAGAAYABAAGAAgADAAQABUAHQAkACAAGgATAAkA
+//q/9X/vf+z/6f/lf+E/3j/b/9v/33/kv+n/7f/yv/X/9r/3v/g/+H/5v/t//f//v8F
AAcADAAKAAYAAwAGAAgACAAIAAkACAAGAAUABAAGAAYABgAGAAYABAAEAAQABAAEAAQA
BQAFAAUABAAEAAIAAgACAAIAAgADAAMAAQABAAEAAQACAAEAAAD///7///8AAAEAAQAB
AAEAAAAAAP7//v/9//3//v/+//3//f/6//r/+v/7//v/+v/5//j/9//1//T/9P/y//P/
8//y//P/8v/y//D/8P/w//D/8f/x/+//7//u/+z/7P/s/+z/7v/u/+7/7v/u/+7/7v/t
/+v/6//r/+v/7f/t/+3/7f/t/+3/7f/v/+//7//w//L/9P/1//X/9f/z//T/9f/3//f/
+P/4//n/+f/5//n/+//5//n/+f/7//3//f/9//z/+v/6//v//P/+//7//v/9//v/+//8
//z/+//7//v/+//9//3//P/8//v//P/8//z//v/+//7//v/8//v/+//7//z//P/8//z/
/v/+//7//f/7//z//P/8//7//v/+//7//f/9//3//f/9//3//f/9//3//f/9//3//f/9
//3//f////////////3//f/9//3/AAAAAP////////////////3//f/+//7///8BAAIA
AQD///////////7//v//////AAABAAIAAwAAAAAAAQABAAMAAwACAAIAAgACAAIAAgAB
AAEAAQABAAMAAwADAAMAAQABAAEAAQADAAMAAwADAAIAAgACAAMAAQABAAEAAQACAAMA
AwAEAAIAAgACAAQABgAFAAUABQAHAAYABgAGAAYABgAIAAgACQAJAAwADAAKAAcABAAC
AAAA/v/8//z//P/8//r/+//7//r//P/9//////8AAAAAAQABAAMAAwAFAAUAAwAFAAYA
BgAGAAYABgAGAAcACAAJAAsACAAHAAYABQAHAAcABwAHAAoACgALAAsACQAJAAkACQAL
AAwADAAMAAwADAAMAAwADQANAA4ADgAOAA4ADgAOAAwADAAMAAwADgASABQAFAAWABsA
HQAiACYAKAAlAB8AEwACAPH/3//J/7n/rf+e/47/hf99/4P/kv+n/7v/zP/b/+b/7v/w
//H/9P/5////BgANAA8AEgAaABoAFQAUABYAFAAQABEAEwASABIAEgAUABQAFAAUABIA
EAAQABAAEAAQABAAEQARABEAEAAQABAAEAAQABAAEQATABQAEwAPAA8ADwAQABIAEgAS
ABIAEgASABIAEQAPAA8ADgAOAA8AEAAQABEADgAOAA0ADQAOAA4ADgAPAA0ADAALAAoA
CQAHAAYABgAIAAkACQAIAAUABAAEAAIAAwAEAAUABwAFAAMAAwACAAQABAAEAAQABAAE
AAQABAACAAIAAgABAAMAAwADAAMABQAFAAUABQAFAAUABQAHAAcABwAIAAoACAAJAAkA
CQAKAAwADgARABIAEgARABEAEwATABMAFQAXABcAFwAZABcAFwAXABYAFwAYABoAHAAc
ABwAHAAbABkAGQAaABoAGwAbABsAGwAbABsAGgAaABsAHAAcABwAGgAaABoAGgAaABkA
GQAZABwAHAAcABwAGwAaABkAFwAYABoAGwAcABoAGgAaABoAGQAZABkAGQAbABsAGwAb
ABkAGQAZABkAGQAZABkAGQAXABcAFwAXABUAFQAVABUAGAAYABcAFwAVABUAFQAVABUA
FQAWABYAFgAXABcAFQATABMAEwATABQAFAAVABUAEwATABMAEwASABIAEwATABMAEwAS
ABIAEgASABIAEgATABMAEwATABEAEQARABEAEQARABEAEQARABEAEQARABAAEAAQABEA
EQARABEAEQAPAA8ADgAOABAAEAAQABIAEAAPAA8ADwALAAsADQAOAA4AEAAQABAAEAAO
AA4ADwAPAA4ADgAMAAkACAAGAAQAAgD8//z//P/8//z//f/9//z/+v/7//3//f/+//7/
//////////8BAAEAAQADAAQABAACAAIAAgACAAAAAAAAAAEAAwADAAMAAwACAAEAAAD/
/wIAAgADAAMAAQABAAEAAQABAAIAAgACAAQABAAEAAQAAQABAAIAAgACAAIAAgACAAIA
AgACAAIAAgAEAAQABgAKABEAGQAiACIAFgAJAAUA+f/m/9X/xf+1/6f/mf+I/3z/c/9z
/3//lP+r/73/0P/f/+T/5P/m/+n/7P/x//f/AAAFAAcACAAIAAgABwAIAAgACgAIAAkA
CQAIAAgACAAGAAYABgAGAAgABgAGAAYABgAGAAYABwAHAAcABgAGAAYABgAGAAYACAAJ
AAkABwAGAAcACAAKAAgACAAIAAgACgAKAAoACQAHAAcABgAGAAgACAAHAAcABgAGAAUA
BQAEAAQABAAFAAUABAADAAIAAwABAAAAAAD+///////+//7//v////7//P/8//z//f/9
//v/+//6//j/+P/4//j/+v/6//r/+v/7//z//f/9//v/+//7//v//f/9//3//f/9//3/
/f////////8AAAIAAgADAAMAAwADAAQABQAHAAkACgAKAAsACwALAAsADQANAA0ADQAP
ABEAEQARABAADgAOAA8AEAASABIAEgARAA8ADwAQABAADwAPAA8ADwAQABEAEQASABEA
EgASABIAFAAUABQAFAASABEAEQARABQAFAAUABQAFAAUABQAEwARABIAEgASABIAEgAS
ABIAEwATABMAEwARABEAEQARABEAEQARABEADwAPAA8ADwAPAA8ADwAPAA0ADQANAA0A
DAAMAAsACwANAA0ADQANAAwACwALAAoADAANAA0ACwAJAAkACQAJAAgACAAJAAkACQAJ
AAkACQAGAAYABwAHAAkACQAIAAgABgAGAAYABgAHAAcABwAHAAcABwAHAAcABQAFAAUA
BQAHAAcABwAHAAQABAAEAAUABQAFAAUABQAFAAUABAAEAAIAAgACAAQABgAFAAUABQAF
AAYABAAEAAQABAAEAAQABQAFAAYABgAEAAEAAAD+//z/+v/0//T/9P/0//T/9f/1//T/
9v/3//n/+f/5//j/+P/3//n/+f/7//v/+//9//7//v/+//7//v/+/wAAAAAAAAEAAQAB
AAEAAQABAAEAAQABAAIAAgADAAMAAwADAAMAAwAFAAYABgAGAAYABgAGAAYAAwADAAQA
BAAGAAYABgAGAAQABAAEAAQADAAKAAgADAAQABEAFQAcACIAIgAbABMACQD6/+f/0//D
/7P/pf+Y/47/g/99/4H/kv+j/7P/xv/b/+b/5v/m/+n/7P/x//P/9P/7/wMABgAKAAwA
CQAIAAYABgAGAAUABQAEAAQABAAGAAYABgAGAAQAAgACAAIABAAEAAQABQADAAMAAgAC
AAIAAgACAAIAAgADAAMAAQD///////8AAAAAAAAAAAAA/v/+//7//f///////v/+//z/
/P/7//v//P/8//v/+//6//r/+v/7//3//P/7//r/9v/z//H/8P/x//P/9P/0//P/8v/y
//D/8P/w//D/8f/x/+//7//u/+7/7v/u/+7/8P/w//D/8P/y//L/8v/x//H/8f/x//H/
7//v/+//7//x//H/8f/z//T/9f/3//r/+f/5//j/9//4//r//P//////AAAAAAEAAwAD
AAMABQAFAAUABQAHAAcABwAHAAYABwAIAAoADAAKAAoACgAJAAkACQAKAAoACwALAAsA
CwANAA0ADAAMAA0ADgAOAA4ADAAMAAwADAAOAA0ADQANAA4ADgAOAA4ADgAOAA4ADQAP
ABAAEAAQABAAEAAQABAADwAPAA8ADwARABEAEQARAA8ADwAPAA8AEQARABEAEQAPAA8A
DwAPABEAEQARABEAFAAUABMAEwATABMAEwATABMAEwAUABQAFAAVABUAEwAUABUAFgAX
ABYAFgAXABcAFwAXABcAFwAYABgAGQAZABkAGQAYABgAGAAYABgAGAAbABsAGwAbABoA
GQAYABcAGAAZABoAGwAbABsAGwAbABoAGgAaABsAGwAbABsAGwAbABsAGgAaABoAHAAe
ABwAHAAcABwAHAAcAB0AHQAeAB4AHAAZABYAFAASABAADgAOAA4ADgAOAA8ADwAOAA4A
DwARABEAFAAUABUAFQATABMAFQAVABMAFQAWABYAGAAYABgAGAAWABYAFgAXABkAGQAZ
ABkAFwAXABcAFwAWABYAFwAXABkAGQAZABkAGQAaABoAGgAaABoAGgAaABcAFwAYABgA
GAAYABgAGAAYABgAGAAYABoAHgAgACAAIgApAC8AMAAuACgAHQATAAUA8v/f/8//wf+x
/5//kv+K/4X/i/+b/7L/w//V/+T/7f/u/+7/8P/z//r/AQAHABIAFQATABQAGAAWABMA
EgASABIAFgAXABYAFAATABIAEAAQABAAEAAQAA4ADgAOAAwADAAMAA0ADQANAAwADAAK
AAoACgAKAAoACwALAAkACQAJAAkACgAIAAgACAAIAAgACAAIAAcABgAFAAMAAgACAAIA
AQABAAAAAAD//////P/8//z//f/9//z/+//6//n/9//2//b/9P/1//X/9P/z//L/8v/w
/+//7v/t/+3/7v/t/+7/7v/t/+z/6//q/+z/7P/s/+z/7P/s/+z/6//r/+v/6//r/+v/
6//r/+v/6//r/+v/7f/u/+//8f/0//L/8//z//P/8f/y//P/9f/5//r/+v/7//n/+f/5
//v/+//7//v//f/////////+//z//P/9//7//v/+//7//f/9//3//v/+////////////
//////7//v/9//7//v/+//7//v/+//7/AAD////////+//7//v/+/wAAAAAAAP///v/+
//3//P/+//7//v/+//3//f/9//3//f/9//3//f////////////7//f/8//v//P/9//7/
///9//3//f/9//7//v/9//3////////////9//3//v/+//7///////3//f/9//3//f/+
//7//////////////////v/+//////8BAAEAAAAAAAAAAAAAAAAAAQABAAEAAQADAAMA
AwADAAIAAQAAAP//AAABAAIAAwACAAIAAgADAAEAAQABAAEAAwADAAIAAgAAAAAAAAAC
AAMAAwAEAAUABQAEAAQABAAEAAQABQAGAAgACQAIAAgABgADAAQAAgAAAP7/+P/4//j/
+P/4//n/+f/4//j/+f/7//v//P/8//3//f//////AQABAP//AQACAAIAAgACAAIAAgAC
AAIAAgADAAMAAwADAAMABQAFAAUABQAGAAYABwAHAAcABwAHAAcACQAKAAoACgAIAAgA
CAAIAAkACQAKAAoACgAKAAoACgAKAAoACgAKAA4AEAAQAA4AFAAXABsAIgAmACQAHQAX
AAkA+P/l/9H/vf+x/6P/kv+C/3n/ef+B/5L/p/+5/8j/2f/k/+j/7P/v//L/9f/9/wYA
DQAPABIAFAAUABMAFAASABIAFAARABEAEAAQABAAEAAQABAAEAASABAAEAAQABAAEAAQ
ABEADwAPAA4ADgAQABAAEAAQABAAEQARAA8ADwAPAA8AEAAQABAAEAAQAA4ADgAOAA0A
DQANAAwADAAMAAwACwALAAoACgAJAAkACAAIAAgACQAIAAYABAACAAIAAQABAAIAAQAB
AAAA/v/7//r/+v/4//j/+P/4//n/9//1//X/9P/0//T/9P/0//T/9P/0//T/8//y//H/
7//w//H/8v/z//L/8f/w/+//7//v/+//8f/x//H/8v/0//P/8//y//H/8//0//X/9//2
//b/9f/1//f/9//3//n/9//3//f/+f/5//n/+f/4//b/9v/3//j/9v/2//b/9f/1//X/
9v/2//X/9f/1//X/9//3//b/9v/3//j/+P/4//b/9v/2//b/+P/3//f/9//2//b/9v/2
//b/9v/2//X/8//0//T/9P/z//L/8f/w//H/8f/x//H/8//z//P/8//y//H/8P/v//D/
8f/y//P/8//z//P/8//z//P/8//z//T/9P/z//P/8//z//P/8//1//X/9v/2//T/9f/1
//P/9f/1//X/9f/2//b/9//3//X/9f/1//X/9v/2//f/9//5//n/+P/4//b/9v/2//b/
+f/5//n/+f/5//n/+f/5//n/+f/5//n/+f/5//n/+f/4//j/+P/5//r/+//8//3//f/9
//z//P/8//z//P/+//7//f/9//3//f///wEAAgAAAAIAAgACAAIABAAEAAUABQAIAAgA
BgADAAAA/v/8//r/9//4//n/+v/6//v/+//6//j/+f/7//v//v/+////////////AQAB
AAAAAQABAAAAAgACAAIAAgAAAAAAAAABAAMAAwADAAMAAgABAAAA//8AAAAAAQABAAEA
AQABAAEAAQACAAIAAgACAAIAAgACAAAA//////7//P/8//z//P/8//z//P/8//r//P/8
/wAAAgAHAA0AEgASABIADwADAPX/6P/X/8P/sf+j/5X/hP9y/2n/Z/9t/3z/k/+n/7r/
yf/Q/9L/1P/V/9r/4f/n/+r/7//1//j/+P/4//f/9v/0//b/+P/1//X/9P/0//T/9v/2
//b/9v/4//b/9v/2//T/9P/0//X/9v/3//f/+P/4//j/+P/4//j/+f/5//f/9v/3//j/
+v/4//j/+P/4//n/+v/7//v/+f/5//j/+P/6//r/+f/5//r/+v/5//n/9v/2//b/9//3
//b/9f/0//X/8//y//L/8v/z//P/8v/z//L/8v/w/+//7v/t/+3/7//t/+3/7P/q/+r/
6v/q/+r/6v/q/+r/7P/s/+z/6//p/+n/6f/p/+v/6//r/+v/6//r/+v/7f/t/+3/7v/w
//L/8//z//P/8f/y//P/9f/3//j/+P/5//n/+f/5//v//f/9//3////////////+//z/
/P/9//7/AAAAAAAA////////AAAAAAEAAQABAAEA//////7//v8BAAIAAgACAAIAAgAC
AAIAAgABAAEAAQACAAIAAgACAAQABAAEAAMAAQACAAIAAgAEAAQABAAEAAMAAwADAAMA
AwADAAMAAwADAAMAAwADAAEAAQABAAEAAwADAAMAAwABAAEAAQABAAIAAgABAAEAAwAD
AAMAAwABAAEAAgACAAIAAwADAAEAAQABAAEAAQAAAAAAAQABAAMAAwADAAMAAAAAAAEA
AQABAAEAAAAAAP7//v/+//7/AQABAAEAAQD//////////////////////f/9//3//f/+
//7//v////3//f/9//3///////7//v/8//z//P/+//7//f/9//3/+//7//v//P/6//r/
/P/9//7///8AAP3//P/8//v//v/+//z/+f/4//b/9P/y/+z/7P/s/+z/7v/v/+//7v/s
/+3/7//v//L/8v/z//P/8//z//X/9f/z//X/9v/2//f/+P/5//r/+f/4//f/9//5//n/
+f/5//n/+f/5//n/+P/4//n/+f/6//v//P/9//3//v/+//7//v/+//7//v//////AAAA
AP7//v/+//7/AQACAAMABAAEAAIAAgAIAAwADwAVAB4AJAAeABUADQABAPD/3//N/73/
s/+n/5j/iP9//33/g/+W/6v/wf/U/+P/6v/u/+z/6//w//f/+f8AAAkADwAQABIAEAAL
AAwAEAAOAA4AEwARABAAEAAQABAAEAAQABAAEgAQABAAEAAQABAAEAARABEAEQAQABAA
EgASABIAEgAQABEAEQAPABAAEQASABQAEgASABIAEgAUABQAFAATABMAEwASABIAEgAS
ABEAEQASABIAEQARAA8ADgANAA0ADwAOAA0ADAANAAsACgAKAAgACQAJAAgACQAIAAgA
BgAFAAQAAwADAAQAAwAEAAQAAgACAAIAAgAAAAAAAAAAAAIAAgACAAEA//////////8B
AAEAAQABAAMAAwADAAUAAwADAAQABgAGAAcABwAHAAcACAAJAAsADwAQABAAEQAQAA8A
DgAPAA8ADwAPABEAEwATABMAEgASABIAEwAUABQAFAAUABMAEwATABQAFAAVABUAFQAV
ABcAFwAWABYAFAAUABMAEgATABQAFQAWABQAEwATABMAEgASABIAEgAUABQAFAATABEA
EgASABIAEgASABIAEgATABMAEwATABEAEQARABEAEwATABMAEwASABEAEAAPABEAEQAR
ABEAEQARABEAEQASABIAEQARABMAEwATABMAEQARABIAEgAUABUAFQATABEAEQARABEA
EQAQABAADwAQABEAEgATABEAEAAQAA8AEQARABAAEAAQABAAEAAQABAADwAOAA0ADwAP
AA8ADwANAA0ADQANAA0ADQANAA0ADAAMAAwADQALAAsACwALAAsACwAKAAoACgAKAAoA
DAAOAA0ADQANAA0ADQAMAA4ADgAOAA4ADAAMAA0ADQAOAA4ADAAJAAgABgAEAAIAAAAA
AAAAAAD+///////+/wAAAQADAAMABAAEAAUABQAFAAUABwAHAAcACQAKAAoACAAIAAgA
CAAIAAgACAAJAAsACwALAAsACQAJAAkACQAMAAwADQANAA0ADQANAA0ADwAQABAAEAAO
AA4ADgAOAA0ADQAOAA4AEAAQABAAEAAQABAAEAAQAA4AEgAWABgAHAAfACUAKgAsACgA
IQAVAAkA+P/n/9H/wf+1/6f/mv+O/4f/hf+P/6D/sf/D/9j/4//o/+7/8P/x//T/+f//
/wYADQAPABQAGAAWABEADgAQABIAEAAPAA8ADgAOAA4ADgAOAA4ADgAMAAoACgAKAAoA
CgAKAAsACwALAAoACgAIAAgACAAIAAoACwALAAkABwAHAAcACAAIAAgACAAIAAYABgAG
AAUABQAFAAQABAAEAAQAAwADAAIAAgABAAEAAAAAAAAAAQD///7//f/8//z/+//7//z/
+//7//r/+P/3//b/9v/0//T/9P/0//X/9f/z//P/8v/y//L/8v/y//L/8v/y//L/8f/w
/+//7f/v/+//7//v/+//7//v/+//7//v/+//8f/y//P/9f/4//f/9//2//X/9//4//n/
+//7//z//P/9//3//f/9/////f/9//3////////////+/wAAAAABAAIAAAAAAAAA////
////AAAAAAEAAQABAAEAAQABAAAAAAABAAIAAgACAAAAAAAAAAAAAgABAAEAAQACAAIA
AgACAAAAAAAAAP//AQACAAIAAgAAAAAAAAAAAP//////////AQABAAEAAQD/////////
/wEAAQABAAEA/////////////////////wAAAAD/////AQABAAEAAQADAAMABAAEAAQA
BQAFAAMAAwADAAMAAwAFAAYACAAJAAcABwAHAAcACAAIAAkACQAJAAkACAAIAAgACAAI
AAgACQAJAAkACQAIAAcABgAFAAUABQAFAAUABwAHAAcABwAEAAQABAAFAAUABQAFAAUA
AwADAAIAAgACAAIAAgAEAAYAAQD+/wAAAAAAAAAAAAAAAAEAAQAAAAAA/v/7//v/+v/5
//j/8v/y//L/8v/y//P/8//y//L/8//1//X/9P/0//X/9f/4//n//P/9//z//f/9//z/
/f/+////AAABAAIAAwAFAAMAAwADAAMABQAFAAUABQAIAAgACQAJAAcABwAHAAcACAAK
AAsADAAMAAwADAAMAAsACwAMAAwADAAMAAwADAAMAAwADAAMAA4AEAAQABQAFgAZAB0A
JAAoACYAIQAbABMABADx/9v/xf+3/6v/mv+K/3//ef97/4z/n/+x/8L/1f/i/+j/6v/t
//D/9f/9/wQADQARABQAGAAYABcAFgAUABIAEgAVABUAFAAUABQAFAAUABQAFAAUABIA
EgASABQAFAAUABUAFAATABEAEAARABIAEwAUABQAFQAVABMAEwATABMAFAAUABQAFAAU
ABMAEgARAA8AEQARABAAEAAQABAADwAPAAwADAALAAsADAAMAAwADQAMAAoACAAGAAcA
BQAEAAQABAAFAAUABAABAAAAAAD+//7//v/+/////v/7//r/+P/6//r/+v/6//j/+P/4
//j/9v/2//b/9f/3//f/9//3//f/9//3//f/9f/1//X/9//3//f/+P/6//r/+//7//v/
/f/+////AQACAAIAAQABAAEAAQABAAMABQAFAAUABwAGAAUABAACAAQABAAFAAYABAAE
AAQAAwADAAMABAAEAAUABQAFAAUAAwADAAIAAgADAAQABAAEAAQABAAEAAQAAgABAAEA
AQACAAIAAgACAAIAAgACAAEAAwAEAAQABAAEAAQABAAEAAMAAwADAAMABQAFAAUABQAD
AAMAAwADAAUABQAFAAUAAwADAAMAAwAEAAUABgAHAAYABgAFAAUABQAFAAUABQAHAAcA
CAAIAAYABwAHAAUABwAHAAcABwAIAAgACQAJAAcABwAHAAcABwAIAAoACwAJAAkACAAI
AAoACgAKAAoACwALAAsACwANAA0ADQANAA0ADQANAA0ACwALAAsACwALAAwADQAPAA8A
DwAPAA8ADwAPAA4ADgAQABAAEAASABAADwAPAA8AEAARABIAFAAWABYAFgAWABYAFgAW
ABYAFwAXABkAGgAZABcAFAASABAADgAMAAwADAAMAAwADQANAAwACgALAA0ADQAOAA4A
DwAPABEAEQATABMAEwAVABYAFgAWABYAFgAWABYAFgAWABcAFwAXABcAFwAVABUAFQAV
ABgAGAAZABkAGQAZABkAGQAXABgAGAAYABoAGgAaABoAGQAZABoAGgAaABoAGgAaABgA
GAAYABgAFgAYABwAIAAiACUAKwAwADIALgAnAB8AEwACAO//2//H/7n/q/+a/4z/g/+F
/4//nv+3/8v/2v/n/+7/8v/0//f/+v8BAAcADAARABUAFgAWABgAGQAWABYAFgAWABcA
FQAUABQAFAAUABQAFAAUABQAEgASABIAEAAQABAAEQARABEAEAAQAA4ADgAOAA4AEAAR
ABEADwAPAA8ADwAQAA4ADgAOAA4ADgAOAA4ADQANAA0ADAAMAA4ADgANAA0ACgAKAAkA
CQAKAAoACgALAAsACgAJAAgACQAHAAYABgAEAAUABQAEAAMAAgACAAAAAAAAAAAAAQAD
AAEAAQAAAP7//v/+//7//v/+//7//v/+//7//v/9//3//f/9//3//f/9//3//f/7//v/
+//9//////8AAAIAAAABAAEAAQACAAQABgAJAAoACgAJAAkACQAJAAkACwAMAA0ADgAR
AA8ADwAPAA4ADgAOAA8AEAAQABAAEAAPAA0ADQAOAA4ADwAPAA8ADwAPAA8ADgAOAA0A
DgAOAA==
         </WaveFormData>
      </LeadData>
      <LeadData>
         <LeadByteCountTotal>10000</LeadByteCountTotal>
         <LeadTimeOffset>0</LeadTimeOffset>
         <LeadSampleCountTotal>5000</LeadSampleCountTotal>
         <LeadAmplitudeUnitsPerBit>4.88</LeadAmplitudeUnitsPerBit>
         <LeadAmplitudeUnits>��V</LeadAmplitudeUnits>
         <LeadHighLimit>2147483647</LeadHighLimit>
         <LeadLowLimit>268435456</LeadLowLimit>
         <LeadID>V2</LeadID>
         <LeadOffsetFirstSample>0</LeadOffsetFirstSample>
         <FirstSampleBaseline>0</FirstSampleBaseline>
         <LeadSampleSize>2</LeadSampleSize>
         <LeadOff>FALSE</LeadOff>
         <BaselineSway>FALSE</BaselineSway>
         <ExcessiveACNoise>FALSE</ExcessiveACNoise>
         <MuscleNoise>FALSE</MuscleNoise>
         <LeadDataCRC32>3451394572</LeadDataCRC32>
         <WaveFormData>
IgAiACIAIgAgACAAIAAgAB4AHgAeAB4AHQAcABsAGgAaABoAGgAaABkAGAAXABYAGAAY
ABgAGAAYABgAGAAYABoAGgAaABoAHAAcABwAHAAaABoAGgAaABoAGgAaABoAGwAcAB0A
HgAcABwAHAAcAB0AHgAfACAAHwAeAB0AHAAdAB4AHwAgAB4AHgAeAB4AHgAeAB4AHgAe
AB4AHgAeABwAHAAcABwAHAAcABwAHAAaABoAGgAaABoAGgAaABoAGgAaABoAGgAZABgA
FwAWABgAGAAYABgAFgAWABYAFgAWABYAFgAWABYAFgAWABYAFgAWABYAFgAWABYAFgAW
ABYAFgAWABYAFAAUABQAFAAUABQAFAAUABQAFAAUABQAFgAWABYAFgAUABQAFAAUABYA
FgAWABYAGAAYABgAGAAYABgAGAAYABsAHQAeAB8AIAAgACAAHwAcABoAFgAQAA4ADAAN
AA8ADwAQABEAEgAVABYAFwAZABcAFwAWABUAEwATABMAEwARABIAEgATABEAEAAPAA0A
DgAPABAAEQAPABEADwAOABAAEAAQABAAEQARABEAEQAPAA4ADgAPAA8ADwAPABAAEAAQ
ABAAEAAQABAAEQARABEAEQATABMAEQARAA8ADwAQABQAGQAbACAAJgAwADcAOQA3ADMA
LQAqACUAGAD9/+H/zP+x/4X/VP8w/yP/Jv8y/z//QP9F/1X/af95/4b/k/+g/67/vP/M
/93/7P/3//3/BQALABAAEgARABIAFQAaABoAGgAbABoAGwAbABsAHAAdAB0AHQAeAB4A
HwAgACEAIQAhACEAIQAhACEAIgAjACMAJAAkACIAIgAiACQAIgAjACMAJQAmACYAJgAm
ACgAKQApACkAJwApACsAKwArACsAKwAqACsALAAtADAALgAuAC8AMQAxADEAMQAyADQA
NgA2ADYANAA0ADYANgA3ADgAOQA6ADgANwA2ADUAMwA0ADYANwA2ADYANgA2ADQAMwAy
ADIANAA0ADMAMgAvAC4ALQAtAC4ALgAtAC0AKwAqACkAKAAmACUAIwAjACQAIwAiACIA
IQAgAB4AHQAcABsAGwAaABwAGwAZABkAFwAXABgAGAAXABcAGAAYABoAGAAYABgAGQAZ
ABkAGQAZABoAGgAaABoAGwAbABsAHAAdAB4AHwAfAB4AHgAeAB8AHwAgACEAHwAfAB8A
IAAgACAAHwAfACIAIgAiACIAIAAgACAAIAAgACAAIAAgACIAIgAiACIAIAAfAB4AHgAf
AB8AHwAfAB8AHgAeAB4AHgAdAB0AHQAeAB4AHAAcABsAGgAZABcAFwAYABkAGwAbABsA
GwAZABcAFwAXABcAGQAZABkAGQAWABUAFQAVABcAGAAYABgAFgAWABQAFAATABMAEwAT
ABUAFQAVABUAEgARABEAEQARABEAEgASABIAEgARABEADgAOAA8ADwARABEAEQARAA8A
DwAOAA4AEwATABQAFgAWABYAFgAVABcAGAAZABgAGAAYABcAGAAYABYAEgAMAAgABwAH
AAcACAAJAAoACwAMAA0ADwARABEAEAAPAA4ADQAMAAsACAAIAAcABwAIAAgACAAHAAUA
BQAFAAUABQAHAAUABAACAAIAAgACAAMAAwADAAMABQAEAAQABQACAAEAAAAAAAIAAgAC
AAIAAAAAAAEAAQD/////AQABAAMAAwABAAEAAAACAAUACQAQABoAJAArACkAIwAdABkA
GgAZAAIA3//H/7r/m/9p/zz/Hv8P/xb/Iv8p/yb/K/87/0//Yf9w/33/jP+c/6r/vP/P
/9z/5f/r/+3/7//0//z///8CAAUABQAEAAMAAwAGAAcABwAHAAYABwAHAAcACAAIAAkA
CgANAA0ADQANAAsACwALAAwACwALAAwADAAMAAwADAAOAA0ADQAMAA0ADwAQABEAEgAS
ABMAEwATABEAEwAVABUAFAAVABYAFgAYABgAGAAaABoAGgAbAB0AGwAbABsAHAAaABwA
HAAcAB0AHgAhACIAIQAgAB8AHgAhACEAIQAhABwAHAAdAB0AHgAeAB4AHgAeAB0AHAAc
ABsAGgAYABYAFwAWABUAFQASABIAEQARABEAEAAPAA4ADAALAAkACQAHAAUAAwACAP//
/v/8//v/+v/5//n/+P/2//X/8//z//D/7//v/+7/7P/r/+v/6v/s/+r/6v/q/+f/5//n
/+f/5//o/+j/6P/o/+n/6f/p/+f/5//n/+f/6f/o/+j/6P/l/+X/5v/n/+n/6f/p/+r/
6v/q/+n/6f/o/+j/6P/o/+r/6v/q/+r/6P/o/+j/6P/o/+j/6P/o/+j/5//m/+b/5f/l
/+X/5f/l/+T/5P/k/+L/4f/h/+H/5P/k/+L/4v/g/+D/4P/f/9z/3P/c/93/3//f/9//
3f/b/9v/2//b/9v/2//b/9v/3P/b/9v/2//Z/9r/2v/a/9z/3P/a/9r/2f/Z/9n/2f/X
/9f/1//X/9j/1//X/9f/1//X/9j/2P/a/9r/2f/Z/9b/1v/X/9f/1v/V/9T/0//U/9X/
1f/W/9b/1f/U/9T/1v/W/9b/1//X/9j/2P/Y/9j/2P/b/93/3v/f/+D/4P/g/9//3v/e
/9z/2P/T/9D/0P/R/8//0P/R/9L/0//U/9X/1//Z/9n/2P/X/9f/1//X/9f/0v/S/9H/
0f/Q/9D/0P/P/9D/0f/S/9P/0P/R/87/zP/O/87/zv/O/9H/0f/R/9H/0P/O/83/zf/P
/8//z//Q/9D/0P/Q/9D/0P/Q/9H/0f/R/9H/0//T/9H/0f/P/8//0P/U/9f/1//c/+L/
6P/v//f/+f/1/+//6v/l/+D/yf+n/47/e/9b/yz//v7j/tz+5v7x/vb+9f79/g3/I/80
/0P/VP9k/3T/hP+V/6T/sf/B/8n/y//O/9T/2f/Y/9v/3v/e/97/3//g/+H/4f/h/+L/
4//j/+P/5v/m/+f/6P/p/+n/6f/p/+v/6//r/+z/7//v//D/8P/w//D/8P/y//L/8//z
//X/9v/2//b/9v/4//n/+f/5//v//f///////v///wAAAAACAAIAAgAEAAQABAAFAAcA
BwAHAAcACAAKAAwADAAMAAwADAAOAA4AEAAQABAAEAAQAA8ADgANAAsADAAOAA8ADgAO
AA4ADgAOAA0ADAAMAAwADAALAAoACgAKAAoACwAKAAoACQAJAAkACAAHAAYABAADAAEA
AQABAAEAAQACAP///v/8//v/+f/5//r/+v/6//n/9//3//T/8//z//L/8//z//T/9P/0
//L/8v/y/+//7//v/+//8P/y//P/9P/y//P/8//z//P/8//z//P/9f/0//T/9P/0//X/
9//5//f/9//3//j/+P/4//f/9//6//r/+v/6//r/+v/6//r//P/8//z//P/8//z//P/8
//z/+//6//r//f/9//3//f/7//r/+v/6//r/+f/5//n//P/8//r/+v/4//j/+P/3//f/
+P/5//v/+//7//v/+f/5//n/+f/5//f/9//3//f/+P/3//f/9//1//b/9v/2//b/9v/0
//T/9f/1//X/9f/3//f/9//3//b/9f/1//X/9f/1//b/9v/0//T/8//z//T/9P/1//X/
9//3//f/9//2//X/8//y//X/9f/1//b/9v/2//b/9//z//P/9f/3//j/+v/6//r/+v/5
//v//P/9/wAAAAAAAP///P/8//r/9v/x/+7/7v/v//H/8v/z//T/9f/2//f/+f/3//f/
9v/1//X/9f/1//X/8v/y//H/8f/y//L/8v/x/+//7//v/+//7//x/+//7v/u/+7/7v/u
/+//7//v/+//7f/s/+z/7f/t/+3/7f/u//D/8P/w//D/7v/u/+//7//v/+//8f/x//H/
8f/v/+//8P/y//P/9f/8/wYAEgAdAB8AEQAHAAUAAgD9/+7/0/+1/57/hf9Z/yb/BP/1
/vr+CP8T/xL/F/8p/zv/Sf9Y/2f/eP+I/5b/qP+9/8r/0//Z/9//4//q//D/8//0//f/
+P/4//j/+f/4//n/+f/5//r/+//7//v//v/+////AAD//////////////////wAAAwAD
AAQABAAGAAYABgAIAAUABQAEAAUABwAIAAkACgAIAAkACQAJAAkACwANAA0ADAANAA4A
DgAQABAAEAASABIAEgATABUAFwAXABcAGAAXABgAFwAWABgAGAAaABoAGgAaABoAGgAZ
ABkAGQAZABgAGAAZABkAGAAYABgAGAAZABkAGQAaABkAGAAWABQAFAAUABQAFQASABIA
EQARABMAEgARABAAEAAPAA0ADQAMAAsACgAKAAkACAAGAAUABAADAAMAAgAAAP///f/9
//v/+//8//z/+f/5//r/+v/8//r/+v/6//v/+//7//v/+f/6//r/+v/6//v/+//7//v/
+//7//v//v/+////AAD9//3//v///wEAAQABAAIAAgACAAEAAQACAAIAAgACAAQABAAE
AAQABgAGAAYABgAGAAYABgAGAAgABwAGAAYABwAHAAcABwAJAAgACAAIAAgABwAHAAcA
CAAIAAYABgAGAAYABgAFAAQABAAEAAUABwAHAAcABQAFAAUABQAFAAUABQAFAAUABgAF
AAUABQADAAQABAAEAAYABgAEAAQAAwADAAMAAwADAAMAAwADAAQAAwADAAMAAwADAAQA
BAAGAAYABQAFAAQABAAFAAUABQAFAAUABQAFAAUABAAEAAQAAwACAAIABAAEAAQABQAJ
AAoACAAIAAgACAALAA0ADgAPABAAEAAQAA8AEAAQAA4ACgADAAAAAAABAP//AAABAAIA
BAAGAAgACwAJAAkACAAHAAcABwAHAAcABAAEAAMAAwACAAIAAgABAAEAAQABAAEA//8B
AP///v/+//7//v/+/wEAAQABAAEAAQAAAAAAAQABAAEAAQACAAAAAAAAAAAA/v/+////
//8AAAEABAAFAAMAAwABAAEACAAIAAcACwAQABQAHAAlACsALQApACUAIgAdABIA+//f
/8j/r/+N/1z/MP8V/xD/Gv8l/yj/K/89/1P/Yf9s/3v/jP+c/6b/sP+//9T/4f/r//P/
+f/8//7/AQAEAAUACgAKAAoACwAOAA8ADwAPAA4ADwAPAA8AEgASABMAFAAUABMAEgAR
ABMAEwATABQAFQAVABYAFgAUABQAFAAWABQAFQAVABcAGAAYABgAGAAYABkAGQAZABsA
HQAfAB8AHgAfACAAIAAiACIAIgAkACQAJAAlACcAJgAlACQAJAAlACgAKQAqACgAKAAq
ACoAKwAsAC0ALgAuAC0ALAArACoAKgArACsALAAsACwALAAsACsAKgAqACoAKgApACgA
JwAmACUAJQAmACYAJQAlACMAIgAhACAAIAAfAB0AHQAcABsAGgAaABkAGAAWABUAEgAR
ABEAEAASABEADwAPAAwACwALAAoACwALAAwADAAKAAgACAAIAAcABwAHAAcACQAKAAoA
CgAJAAkACAAHAAkACQAJAAkACQAIAAgACAAHAAcACAAJAAkACQAJAAoACAAIAAcABwAK
AAoACgAKAAwADAAMAAwACwAKAAkACAAIAAgACAAIAAoACQAIAAgACQAJAAkACQAJAAgA
CAAIAAgABwAHAAcACgAKAAgACAAIAAgACAAHAAYABgAGAAcABQAFAAUAAwAFAAUABQAF
AAcABwAHAAcABAADAAMAAwADAAQABAAEAAIAAgAAAAAAAQABAAEAAQADAAMAAwADAAAA
////////AAABAAMABAACAAIAAQABAAAAAAABAAEAAQABAAEAAQABAAEAAAAAAAMABQAG
AAYABgAGAAYABQAHAAgACQALAAwADQANAAoACgAIAAQA/f/6//r/+//8//7/AAACAAEA
AgADAAUABwAHAAYABQADAAMAAwADAAAAAAD///////8AAAEAAQAAAP///v/9//7/AQAA
AAAAAAAAAAAAAAAAAP///v/9//7//v///wEA////////AAACAAIAAgACAAAAAAABAAEA
AQABAAMAAwADAAMAAQABAAQACAALAA0AEgAgACYAKQApACMAGwAZABoAEQD4/9n/xf+s
/4P/U/8q/xT/E/8e/yz/Mf8y/z//U/9j/3H/fv+P/57/rP+6/9D/4f/m/+3/9//9//3/
/v8CAAUACgARABEAEAAPAA8AEAARABEAEQAQABEAEQARABIAEgATABQAFwAXABcAFwAX
ABcAFwAYABcAFwAYABgAGgAaABoAHAAaABsAGwAdACAAIAAgACAAIAAhACEAIQAhACMA
JQAlACYAJwAoACgAJgAmACYAKAAqACoAKwAtACsAKwArACwALgAwADAAMAAwADAAMgAy
ADIAMgAyADIAMwAzADMAMwAwADAAMQAxADAAMAAwADAAMAAvAC4ALgAwADAALwAuACsA
KgApACkAJgAmACUAJQAnACYAJQAkACIAIQAfAB8AHQAbABkAGAAZABgAFgAVABAADwAP
AA4ADgANAAsACwAJAAkACgAKAAcABwAIAAgACAAGAAYABgAFAAUABQAFAAUABgAGAAYA
BgAHAAcABwAGAAUABAADAAUABAAEAAQAAwADAAQABQAFAAUABQAGAAgACAAHAAcABwAG
AAUABAAGAAYABgAGAAQABAAEAAQABAAEAAQABAAEAAMAAgACAAEAAQABAAEAAwACAAIA
AgACAAEAAQABAAAAAAD+//7/AAAAAAAA///8//z//P/9//3//f/9//v/+//7//v/+//9
//3//f/9//z/+//7//v/+f/6//r/+v/8//z/+v/6//n/+f/5//n/+f/5//n/+f/6//n/
+f/5//j/9//3//b/9//4//j/+f/4//j/+f/5//f/9//3//f/+f/5//j/+P/4//f/9v/2
//f/+P/5//v/+//6//z//P/8//z///8BAAIAAwACAAIAAgABAAEAAgABAP7/+P/0//P/
8//z//T/9f/2//n/+v/7//3//f/9//z/+//7//v/+//7//j/+P/3//f/9P/0//T/8//1
//X/9f/1//P/9f/z//L/8//0//X/9v/1//X/9f/1//X/9P/0//X/9//3//f/+P/2//b/
9v/2//j/+P/5//n/9//3//n/+f/7//v/+f/5//7/AAD/////BgAOABYAHwAjACMAHQAX
ABIADwACAOP/w/+y/53/cf8+/xb/Bf8G/xL/Hf8c/xv/K/8//1P/ZP91/4T/kP+g/7T/
xf/S/9//6f/x//X/+v/8/wEABAAFAAcABgAFAAUACAAJAAkACQAKAAsACwALAAwADAAN
AA4ADQANAA0ADQAPAA8ADwAQABEAEQASABIAEgASABIAFAAUABUAFQAXABYAFgAWABYA
GAAZABkAGQAZABsAHQAdAB4AHwAgACAAIgAiACIAJAAjACIAIgAjACQAJQAmACgAJwAo
ACcAJgAmACYAKAAoACoAKgAqACoAKQApACkAKQAmACYAJwAnACYAJgAmACYAJAAjACIA
IgAkACQAIwAiACEAIAAfAB8AIAAgAB8AHwAdABwAGwAaABgAFwAVABUAFgAVABQAFAAR
ABAADgANAAoACQAJAAgABgAFAAMAAwACAAEAAQAAAP3//f/+//7//P/6//r/+v/7//v/
+//7//v//P/8//z//P/9//3//f///////////////v/+//7//////wAAAQABAAEAAQAC
AAIAAgABAAEAAAAAAAAAAAD///7//f/8//z//P/8//z//f/+////AAD9//v/+f/4//v/
+//7//v/+//6//r/+v/4//f/9//3//r/+v/4//j/9v/2//b/9f/1//b/9//5//f/9//3
//X/9f/1//X/9f/3//f/9//3//b/9f/1//X/9f/2//b/9v/2//b/9P/0//P/8//z//P/
9f/1//X/9f/y//H/8f/x//L/8//1//b/8//y//D/7//w//D/8f/x//P/8//z//P/8//z
//L/8v/z//P/8//0//L/8v/y//P/8//z//f/9//2//j/+P/4//j/+f/7//z//f///wAA
AQABAP///v/7//b/8//w//D/8f/z//T/9f/2//X/9v/3//n/+v/7//v/+//5//n/+f/5
//b/9v/1//X/9P/0//T/8//z//P/8//z//T/9//2//b/9P/0//T/9P/1//X/9f/1//X/
9P/0//X/9//3//f/+P/4//j/+P/4//b/9v/3//f/9//3//n/+f/5//n/9//3//j/+P/7
//3/AgAKABQAGwAhACMAHwAVAA4ACwACAOv/y/+0/5//d/9E/xj/Af8A/wr/Gf8c/x3/
Kf85/0v/Xv9t/37/kv+g/6r/u//Q/9v/4//r//H/9P/2//3/AAABAAIAAgACAAMABgAH
AAcABwAIAAkACQAJAAoACgALAAwADQANAA0ADQANAA0ADQAOAA8ADwAQABAAEgASABIA
FAASABMAEwAVABcAGAAZABoAGQAZABgAFwAXABkAGwAbABwAHQAeAB4AHAAcABwAHgAf
ACAAIgAlACQAIwAiACIAIwAmACcAKAAoACgAKgAqACkAKAAnACYAKQApACkAKQAmACYA
JwAnACQAJAAkACQAJQAlACUAJgAkACQAIwAiACMAIgAhACEAIAAgAB8AHwAfAB4AHQAc
ABwAGwAZABkAFgAVABQAFAAVABQAEgARAA4ADQANAAwADAALAAkACQAIAAcABwAGAAQA
AwADAAIAAgAAAAAAAAD/////////////AAAAAAAA/v///////////////////wEAAAAA
AAAAAQABAAIAAwADAAMAAwAEAAQABAADAAMAAgACAAIAAgADAAQABQAGAAUABAADAAIA
AgACAAIAAgAEAAMAAgACAAEAAQABAAEAAwACAAIAAgAAAP///////wAAAAD+//7///8A
AAEAAQD+//7//v////////////3//f/9//3//f////////////7//f/9//3/+//8//z/
/P/+//7//P/8//v/+//7//v//f/9//3//f/+//3//f/9//v/+//8//z//v/+//3//f/+
//7///////7//f/8//v//f/9//z//P/9//3//f/+/wAAAAAAAAEAAAD///7///8AAP//
AAADAAQABQAGAAYABwAHAAcACQAKAAsACwAKAAoACAAEAP7/+v/5//n//P/+/wAAAgAB
AAIAAwAFAAUABQAEAAMAAwADAAMAAwD+//7//f/9//3//v///////f/9//3//f///wEA
///+/wAAAAAAAAAAAAD///7//f////7//v///wEAAQABAAIAAgACAAIAAgACAAIAAwAD
AAEAAQADAAMABAAFAAQABQAGAAQAAwAJABAAGAAiAC0AMwAvACcAIwAeABkADADz/9f/
wv+r/3//Sv8i/w//Dv8c/yv/MP81/0P/Vf9n/3L/f/+Q/6L/rv+8/9H/4v/r//X/+//9
/wIACAALAA4AEwAUABQAFAAVABgAGQAZABkAGgAbABsAGwAaABoAGwAcAB0AHQAdAB0A
HwAfAB8AIAAfAB8AIAAgACAAIAAgACIAIQAhACAAIQAkACQAJAAkACQAJQAlACUAJQAn
ACkAKQAqACsALAAsACoAKgAqACwALgAuAC8AMQAxADEAMQAyADAAMgAyADIAMgAyADQA
NAA0ADQANAA0ADUANQA1ADUANAA0ADUANQAyADIAMgAyADIAMQAwADAAMAAwAC8ALgAv
AC4ALQAtAC4ALgAtAC0ALAAqACgAJgAlACUAJAAlACIAIQAgACAAIAAgAB8AHwAaABkA
GQAYABgAFwAVABUAEwATABQAFAARABEAEgASABIAEAAQABAADwAPAA8ADwAPABAAEAAQ
ABAAEQARABEAEAAPAA4ADQAOAA4ADwAQAA8ADwAQABEADwAPAA8AEAASABIAEQARABIA
EgASABIAEgASABIAEgAQABAAEAAQAA4ADgAOAA4ADwAPAA8AEAAQAA8ADgANAA4ADgAP
ABAAEgARABEAEQAQABAADgAOABAAEAAQAA8ADQAMAAsACwAMAA0ADgANAAsACwALAAsA
CQAJAAkACQALAAsADAANAAoACgAJAAgACQAKAAkACgALAAsACwALAAkACQAJAAkACQAJ
AAoACwALAAsADAAMAAoACgAJAAkACAAIAAkACQAJAAkACQAJAAsACwAKAAoACgAJAAgA
CAAKAAoACgALAA8ADQAOAA8AEAARABIAEwAVABYAFwAWABYAFgAVABQAFAASAA4ACwAI
AAgACQAHAAgACQAKAAwADgAQABMAEwATABIAEQAQAA8ADgANAAwADAALAAsADAAMAAwA
CwALAAsACwALAAsADQALAAoACgAKAAoACgANAA0ADQANAAsACgAKAAsADQANAA0ADgAM
AAwADAAMAAwADAANAA0ADQANAA8ADwARABEADwAPAAwAEgAVABcAHgAmAC4AOQA7ADcA
MQArACYAJQAYAPn/2//I/6//g/9S/zD/I/8o/zT/Of88/0H/U/9n/3n/hv+V/6T/sv/A
/9D/4f/w//v/BQALAAkACgASABcAFgAXABwAHAAcAB0AHgAfAB8AHwAgACEAIQAhACIA
IgAjACQAJQAlACUAJQAjACMAIwAkACcAJwAoACgAJgAmACYAKAAqACsAKwAtACwALAAs
ACwALgAvAC8ALwAvADEAMwAzADIAMwA0ADQANgA2ADYAOAA4ADgAOQA7ADsAOwA7ADwA
PAA+AD4APgA+AD4AQABAAEAAQABAAEAAQQBBAEEAQQA+AD4APwA/AEAAQABAAEAAPwA9
ADsAOgA8ADwAOwA6ADcANgA1ADUANAA0ADMAMwA1ADQAMwAyAC8ALQAqACkAKAAnACYA
JgAlACQAIgAhAB4AHQAdABwAHAAbABkAGQAWABUAFQAUABUAFQAWABYAFQASABEAEAAP
AA8ADwAPAA8AEAAQABAADgAPAA8ADwARABEAEQARAA8ADgAOAA4ADQANAA4ADwAPAA8A
DwAQAA4ADgANAA0AEAAQABAAEAAOAA4ADgAOAA4ADgAOAA4ADgAOAA4ADgAOAA0ADAAM
AA0ADQANAA0ACwAKAAoACgAMAAsACwALAAwADAAKAAoACgAKAAoACQAIAAgACAAJAAcA
BwAHAAUABQAFAAUABQAHAAcABwAHAAYABQAFAAUABQAGAAYABgAGAAYABAAEAAcABwAH
AAcABQAFAAUABQAEAAMAAwADAAUABQAGAAYABgAGAAUABQACAAIAAwADAAUABQAFAAUA
BAADAAEAAAACAAMABAAGAAoABgACAAMABAAFAAYABwAJAAoACwAKAAoACgAJAAsADAAL
AAgAAQD+//7////9//7///8AAAEAAgADAAUABQAFAAQAAwAFAAUABQAFAAIAAgABAAEA
/v/+//7//f/+////AAABAAAAAQD+//z//v/+//7//v/9//3//f/9//v/+v/6//v//f/9
//3//v/+//7//v/+//7//v///////////wEAAQABAAEA/////wIABAAFAAcADAASABoA
IwApACsAJQAfABwAGwAWAPv/1//C/7H/jf9c/zT/F/8Q/xj/I/8k/yH/K/8//1X/aP91
/4b/lv+k/7b/yf/a/+P/7//3//3/AAACAAMABgAJAAwADAAMAA0AEAARABEAEQASABMA
EwATABYAFgAXABgAGAAXABYAFQAXABcAFwAYABkAGQAaABoAHAAcABwAHgAeAB8AHwAh
ACEAIAAfAB4AIAAhACEAIQAjACUAJwAnACcAJwAnACYAJwAoACkALAAsACwALQAvAC0A
LQAtAC4AMAAyADIAMgAwADAAMgAyADQANAA0ADQAMwAzADMAMwAxADIANAA1ADMAMgAx
ADAAMAAvAC4ALgAwADAALwAuAC0ALAArACsAKAAoACcAJwAnACYAJQAkACIAIQAfAB8A
HgAdABwAHAAZABgAFgAVABQAEwATABIAEAAPAA0ADQAIAAcABwAGAAUABQAGAAYABgAE
AAQABAACAAEAAAD/////AAAAAAAAAAABAAEAAQACAAMABAAFAAcABgAGAAYABAADAAMA
AwAEAAUABgAIAAYABgAFAAUACAAIAAgACAAGAAYABgAGAAgACAAIAAgACAAIAAgACAAI
AAcABgAGAAcABwAHAAcABgAEAAMAAgAEAAMAAwADAAIAAgAAAAAAAAAAAAAA//8AAAAA
AAABAAAA///+//v//f/9//3//f/9//3//f/9//r/+f/5//n/+//8//z//P/7//r/9//2
//n/+f/5//n/9//3//f/9//4//f/9//3//X/9f/2//b/9P/0//P/8//w//D/8f/x//P/
8//z//P/8f/x//D/8P/x//H/8f/y//H/8P/v/+//7//v/+//8f/y//T/9P/0//T/9P/z
//X/9v/3//r/+v/6//n/9v/2//T/8P/p/+b/5v/n/+f/6P/p/+r/6//s/+3/7//v/+//
7v/t/+v/6//r/+v/6v/q/+n/6f/n/+b/5f/j/+X/5f/l/+X/5f/n/+X/5P/k/+T/5P/k
/+f/5//n/+f/5f/k/+T/5f/l/+X/5f/m/+j/6P/o/+j/6v/q/+v/6//p/+n/6//r/+3/
7f/r/+v/7P/s/+3/8f/4/wIACAARABcAEwALAAcABgABAPL/1f+1/6D/h/9b/yj/Bv/5
/vz+BP8R/xT/Ff8f/zX/S/9a/2v/fv+M/5r/qv+7/8z/1f/f/+n/7f/y//b/+f/8////
AAAAAAAAAQAEAAUABQAFAAYABwAHAAcACAAIAAkACgANAA0ADQANAA0ADQANAA4AEQAR
ABIAEgASABIAEgAUABQAFQAVABcAGAAYABgAGAAaABsAGwAbABsAHQAfAB8AHwAfAB8A
HgAfACAAIQAkACYAJgAnACkAKQApACkAKgAoACoAKgAqACwALAAuAC4ALgAuAC4ALgAx
ADEAMQAxACwALAAtAC0ALgAuAC4ALgAwAC8ALgAuAC4ALgAtACwALQAsACsAKwAoACgA
JwAnACkAKAAnACYAJAAjACEAIQAiACEAIAAgAB4AHAAZABcAFAATABMAEgASABEADwAP
AA4ADQANAAwACAAHAAcABgAIAAYABgAGAAMAAwADAAMABQAGAAYABgAEAAUABQAFAAUA
BQAFAA==
         </WaveFormData>
      </LeadData>
      <LeadData>
         <LeadByteCountTotal>10000</LeadByteCountTotal>
         <LeadTimeOffset>0</LeadTimeOffset>
         <LeadSampleCountTotal>5000</LeadSampleCountTotal>
         <LeadAmplitudeUnitsPerBit>4.88</LeadAmplitudeUnitsPerBit>
         <LeadAmplitudeUnits>��V</LeadAmplitudeUnits>
         <LeadHighLimit>2147483647</LeadHighLimit>
         <LeadLowLimit>268435456</LeadLowLimit>
         <LeadID>V3</LeadID>
         <LeadOffsetFirstSample>0</LeadOffsetFirstSample>
         <FirstSampleBaseline>0</FirstSampleBaseline>
         <LeadSampleSize>2</LeadSampleSize>
         <LeadOff>FALSE</LeadOff>
         <BaselineSway>FALSE</BaselineSway>
         <ExcessiveACNoise>FALSE</ExcessiveACNoise>
         <MuscleNoise>FALSE</MuscleNoise>
         <LeadDataCRC32>974911850</LeadDataCRC32>
         <WaveFormData>
CgAKAAoACgAJAAgABwAGAAUABAADAAIAAQAAAP///v/+//7//v/+//z//P/8//z//P/8
//z//P/8//z//P/8//7//v/+//7/AAAAAAAAAAD+//7//v/+/wAAAAAAAAAAAgACAAIA
AgACAAIAAgACAAQABAAEAAQAAgACAAIAAgAEAAQABAAEAAIAAgACAAIAAgACAAIAAgAC
AAIAAgACAAEAAAD///7//v/+//7//v/8//z//P/8//z//P/8//z//P/8//z//P/7//r/
+f/4//r/+v/6//r/+f/4//f/9v/2//b/9v/2//b/9v/2//b/9v/2//b/9v/0//T/9P/0
//T/9P/0//T/9P/0//T/9P/0//T/9P/0//T/9P/0//T/9v/2//b/9v/2//b/9v/2//b/
9v/2//b/9//4//n/+v/8//z//P/8//////8AAAAAAQABAAIAAgD///7//P/4//j/9//4
//r/+f/6//r/+////wAAAAAAAAAA/v/8//v/+f/5//n/9//2//f/9//2//X/9P/z//D/
8f/y//P/9P/y//L/8v/x//P/8//z//L/9P/1//X/9f/0//L/8f/w//L/8v/y//P/8//z
//P/8//z//P/8//z//X/9//4//j/9v/2//T/9P/0//j/+v/6//z/AQAIAAwADQAMAAsA
CwASABoAJQApACwALAAdAPP/wv+i/4z/eP9o/1P/Mf8e/yb/O/9O/1z/bP98/4v/mP+n
/7j/yP/U/9v/4//u//b/9//3//j//v8BAAMABAAHAAgACgALAAsACgAKAAsADAAPABAA
EQATABEAEQARABEAFAAUABQAFgAXABgAGQAaABkAGAAZABkAGwAbABsAHQAdAB4AHwAf
ACEAIgAiACMAJAAmACgAKAAnACgAKAAnACkAKwAuADIAMQAxADIAMgAzADQANQA2ADkA
OgA7ADsAOQA7AD0APQA/AEAAQQBCAEAAQQBBAD8APgA+AD4APQA9ADwAOwA7ADkAOQA4
ADcANwA2ADYANQAyADEAMQAwADAAMAAuAC4AKwAqACkAKAAlACMAIQAfACAAHwAfAB0A
GwAaABkAFgAXABUAEwASABQAEgARABAAEQAPAA4ADgAOAA4ADwAQABAADwAPAA8ADgAP
ABAAEQATABMAEwAUABQAFAAUABQAFgAWABcAGAAWABcAFwAXABkAGQAZABoAGgAaABsA
GwAdAB0AHQAdAB0AHgAeAB4AHgAeAB4AHgAgACAAHwAfACEAIQAhACEAHwAfAB4AHgAe
AB4AHgAeAB4AHQAdAB0AHgAdAB0AHQAeAB4AHAAcABsAGgAYABcAFwAXABcAGAAaABoA
GAAYABYAFQAVABUAFgAWABYAFgAUABIAEgASABQAFAAUABQAFAAUABMAEgASABIAEgAS
ABMAEwATABMAEAAQABAAEAARABEAEQASABIAEgASABIADgAOAA8AEAAQABAAEQARAA8A
DgANAA0AEQATABYAFgAWABYAFgAXABcAGAAYABsAGwAcABwAHAAcABsAGAAUABEAEAAQ
ABEAEgASABMAFAAUABMAEgAVABQAEwATABEAEQARAA8ACwALAAoACAAJAAoACwAKAAgA
CAAIAAgACgAKAAoACQAIAAcABgAEAAQABQAFAAUABwAGAAYABgAFAAQAAwADAAUABQAF
AAUAAwADAAMAAwADAAUABgAGAAgACAAGAAYABAAGAAYABgAMABMAGgAeABsAFgAVABkA
JgA2ADsAPQBGAEwAOQANAOb/yv+w/5r/hv9l/z//LP8y/0f/XP9s/3r/iv+b/6j/uf/M
/9z/5v/t//H/9P/8/wMABwAKABAAEQARABAAEQASABQAFQAVABYAFgAXABgAGQAaABsA
HQAfAB8AHwAfAB4AHgAeACAAHwAgACEAIgAkACQAJgAnACcAJwAnACkALQAuAC8ALwAv
ADAAMAAxADAAMgA0ADQANAA2ADcANwA2ADcAOQA8AD8APwBAAEAAPwBAAEEAQgBDAEQA
RQBFAEUARwBJAEkARgBGAEYARgBIAEkASQBHAEQARABEAEMAQwBCAEEAQQBBAEEAQAA/
ADwAOgA5ADcAOAA3ADcANgAyADIAMAAwAC8ALgAtACwAKwApACcAJQAjACEAIAAdABkA
GAAXABQAEwARAA8ADgAMAAoACQAIAAkABwAGAAYABAACAAEAAAABAAEAAgADAP//////
////////////AAAAAAAAAAAAAP7//v///wAA/v/////////9//3//f/+/wAAAAABAAEA
AQABAAEAAQABAAIAAgACAAIAAgACAAIAAgACAAEAAQD////////////////+//7//P/8
//z//P/8//v/+//7//r/+f/5//n/+P/4//b/9v/2//b/9f/1//P/8//z//T/9v/2//T/
9P/y//H/8f/x//D/8P/w//D/8f/w//H/8v/w//D/8P/w//L/8v/x//D/7v/u/+7/7v/t
/+3/7f/t/+7/7v/u/+7/6//r/+v/7P/u/+7/7v/u/+r/6v/r/+z/6//q/+r/6f/q/+r/
6v/r/+n/6f/p/+r/6//r/+v/6//s/+z/7f/u/+//8P/z//P/9P/0//X/9f/2//b/9P/0
//P/8P/v/+3/7f/u/+7/7v/t/+3/7//w//D/8P/y//D/7v/t/+//7//v/+3/6f/p/+j/
5v/m/+b/5v/k/+b/5v/m/+b/5f/k/+P/4f/h/+H/4f/g/+L/4//j/+P/4f/g/+D/4P/g
/+D/4P/h/+H/4f/h/+H/4f/h/+H/4f/h/+P/5P/k/+P/4v/f/97/4P/k/+b/5P/k/+n/
7v/y//X/+P/3//P/9P/6/wcADwAOABIAEwD7/9T/sP+W/4L/bv9X/zf/Ev8C/w3/JP84
/0r/Wv9r/3r/if+Y/6j/tv/F/9H/1P/a/+H/4//k/+b/6v/r/+v/7f/s/+7/7//v//L/
8v/z//T/9f/2//f/+f/5//n/+f/5//r/+v/6//z///8AAAEAAgAAAAAAAgADAAUABQAF
AAcABwAIAAkACQALAAwADAANAA4AEAASABIAEAASABMAEwAWABcAGQAcABsAGwAcABwA
HQAeAB8AIAAjACQAJQAlACQAJQAmACUAJQAmACcAKAAlACUAJAAhACEAIgAjACMAIwAi
ACEAIQAfAB8AHgAdAB0AHAAcABsAGgAZABkAGAAWABYAFAAUABMAEgARABAADwANAAsA
CQAIAAcABwAFAAMAAgABAP7//f/7//n/+P/4//b/9f/0//H/7//u/+7/7//u/+7/7v/u
/+3/7f/t/+n/6f/p/+n/6v/r/+z/7v/s/+z/7P/s/+z/7P/t/+7/7P/t/+3/7f/v/+//
7//w//L/8v/z//P/8v/x//D/7//x//L/8v/y//L/8v/y//L/9P/0//P/8//z//P/8//z
//H/8f/w//D/8v/y//L/8v/y//H/8f/x//D/7//v/+//8P/w/+7/7v/s/+z/6//r/+v/
6//r/+z/6v/q/+j/6P/q/+n/6f/p/+j/6P/o/+j/6P/m/+b/5v/m/+b/5v/m/+b/5v/l
/+T/5v/m/+b/5v/n/+f/5//n/+T/5P/k/+T/5f/l/+X/5v/k/+T/5P/k/+T/5P/l/+b/
5v/m/+f/5//l/+T/4//j/+X/5f/l/+b/5f/l/+X/5f/k/+b/6P/p/+z/7v/u/+7/7v/t
/+3/7v/u//H/8f/y//L/8P/w/+//7P/p/+f/5//o/+v/7P/s/+3/7f/u/+7/7v/w/+7/
7P/r/+v/6//r/+n/5//n/+b/5P/m/+b/5v/k/+L/4v/i/+L/5P/k/+T/4//h/+H/4f/g
/+L/4//j/+P/4f/g/+D/4P/i/+L/4v/j/+P/4//j/+P/4f/h/+H/4f/j/+X/5v/m/+b/
5v/k/+T/5v/m/+b/5v/q//H/+v8EAAMA+P/t//P/+v8CAA0AEwAUABQABQDf/7b/mv+E
/3D/XP9F/yP/Dv8W/yX/Nv9G/1b/aP95/4T/l/+q/7r/wv/J/9H/1v/c/+P/6f/s//D/
8P/x//H/8//0//b/9//3//j/+P/5//r/+//8//3//////////////wAAAAAAAAIAAwAE
AAUABgAIAAgACgALAAoACQAIAAkADAAOABAAEQAPABAAEAARABIAFAAWABYAFgAYABkA
GQAaABsAHQAgACEAIQAiACIAIwAkACUAJgAlACYAJwAnACkAKwAtAC0AKgAqACoAKgAq
ACsAKwApACgAKAAoACcAJwAmACUAJQAnACcAJgAlACMAIgAiACEAIAAfAB8AHgAcABwA
GgAaABsAGgAZABgAGQAXABUAEwAQAA8ADwANAA0ADAALAAgABwAFAAMAAgAAAP7//f/8
//3/+//6//r/9//2//b/9v/4//f/9//3//f/9//3//f/9f/1//X/9v/2//b/9v/2//T/
9P/1//b/9//5//r/+//4//f/9v/2//f/+P/6//v/+f/5//n/+f/5//r/+v/6//z//P/8
//z/+v/6//n/+f/7//v/+//7//v/+//6//r/+v/6//r/+v/6//n/+f/5//j/9//3//f/
+P/4//b/9v/2//b/9f/1//P/8//z//T/9v/2//T/9P/0//P/8//z//T/9P/0//T/9P/y
//L/8v/y//L/8v/y//L/8v/x//D/8P/w//D/8P/x//H/8f/x//D/8P/w//D/8f/x//H/
8v/y//L/8v/y//D/8P/x//L/8P/w//H/8f/z//L/8f/x//D/7//u/+7/8f/x//H/8f/0
//b/9v/2//b/9v/5//n/+v/6//v/+//8//z//v/+//3/+v/1//P/8//0//P/9P/0//X/
+P/6//v//P/+//z/+v/5//n/+f/5//f/9f/1//T/8v/y//L/8v/w//D/8P/w//D/7v/u
/+7/7f/t/+3/7f/s/+7/7//v/+//7//u/+7/7v/w//D/8P/x/+//7//v/+//7//v/+//
7//x//P/9P/0//L/8v/w//D/9v/2//L/9P/4//n//v8GAAkACgAJAAkADgAWAB0AIQAm
ACYAHQADANb/rv+U/37/bv9Z/zv/Hv8e/zH/Qv9Q/2D/cv+D/47/lf+m/7r/yP/R/9v/
4v/m/+v/8f/0//b/+v/7//v//f8AAAIAAwADAAIAAgADAAQABwAIAAkACwAJAAkACQAJ
AAoACgAKAAwADQAOAA8AEAAPAA4ADwAPABAAEQASABUAFQAWABcAFwAXABgAGAAZABgA
GgAcABwAHgAgACEAIQAiACMAJQAoACkAKQAqACoAKgAqACoAKgAsAC4AMAAxAC8AMQAz
ADMAMwA0ADUANgA0ADUANQAzADQANAA0ADMAMwAyADEAMQAxADEAMAAvAC0ALAAsACsA
KAAnACcAJgAmACYAJAAkACEAIAAfAB4AHQAbABkAFwAWABUAFQATABEAEAAPAAwADQAL
AAkACAAIAAYABQAEAAEA///+//7//v/+////AAD///3//P/7//n/+f/5//n/+v/7//z/
/v/8//z//P/8//z//P/9//7//P/9//3//f/9//3//f/+/wAAAAABAAEA//////////8B
AAIAAgACAAIAAgACAAIAAAAAAP/////////////////////+//7/AAAAAAAAAAD+//3/
/f/9//7//f/9//3//v/+//z//P/8//z/+//7//v/+//7//z/+v/6//j/+P/6//n/+f/5
//r/+v/6//r/+P/2//b/9v/4//j/+P/4//b/9v/1//T/9P/0//T/9P/3//f/9//3//X/
9P/z//L/8v/z//T/9v/0//T/9P/0//T/9P/1//b/9P/0//X/9f/3//b/9f/1//f/+f/6
//z//P/8//z//f/9//7//v8BAAEAAgACAAAAAAD///z/9//1//X/9v/5//r/+v/7//v/
/P/8//z/AAD+//z/+//7//v/+//5//f/9//2//T/9f/2//f/9v/1//T/8//y//P/9P/1
//X/8//z//P/8v/w//H/8f/x//L/8v/z//T/8v/y//L/8//z//P/8//z//P/8//z//P/
8//1//b/9v/2//b/9P/0//b/+v/8//r//v8HAAwADAANAAoABQALABoAJgArAC0AMgAq
AAcA1/+0/5z/iP90/2L/Qf8h/yD/Mv9F/1b/ZP90/4b/lf+i/7f/yP/Q/9b/4f/p/+z/
8P/z//n/AAAGAAcABwAGAAcABgAIAAkACQAKAAoACwAMAAsADAANAA8AEQARABEAEQAS
ABIAEgAUABMAFAAVABYAGAAYABoAGwAZABkAGQAbAB8AIAAhACEAIQAiACIAIwAiACQA
JgAmACgAKgArACsAKgArAC0AMAAxADEAMgAyADUANgA3ADgAOQA6ADsAOwA7AD0APwA/
ADwAPAA8ADwAPgA/AD8APQA6ADoAOgA5ADkAOAA3ADcANwA3ADYANQAzADIAMgAxAC4A
LQAtACwAKAAoACYAJgAnACYAJQAkACEAHwAdABsAGQAXABYAEwASABIAEgAQAA0ACwAJ
AAgACAAGAAUABAAFAAMAAgACAP///v/+//7/AAD////////9//3//f/9//3//f/9//7/
/v/+//7//v/8//z//f/+//7/////////////////AAAAAAAAAQABAAMAAwADAAMAAgAC
AAEAAAACAAIAAgACAAAAAAD/////AQABAAEAAQD//////v/+//7//v/+//7//v/9//3/
/f/8//v/+//7//z//P/6//r//P/8//v/+//4//f/9v/2//j/+P/2//b/9P/z//P/8//0
//T/9P/0//b/9P/0//T/8v/y//L/8v/0//T/8//y//L/8v/y//L/8//z//P/8//y//L/
8v/y/+//7//v//D/8v/y//L/8v/w//D/8f/y//D/8P/x//H/8//y//H/8f/v/+//7//w
//P/8//z//P/9P/0//X/9v/3//j/+//7//z//P/7//v//P/8//3//v/+//z/+P/1//T/
9P/1//b/9v/3//v//P/8//z//P/6//j/9//5//n/+f/3//P/8//y//D/8P/w//D/7v/u
/+7/7v/u/+7/7v/u/+3/7//v/+//7v/s/+3/7f/t/+3/7P/s/+z/7P/s/+z/7f/r/+v/
6//r/+3/7f/t/+3/6//t/+7/7v/w//D/7v/u//L/9P/y/+7/8v/3//z/AgAFAAQAAQD/
/wIADgAZAB0AIAAoACEA///U/7b/oP+I/3L/W/8z/xL/Dv8h/zj/Sv9c/2z/ef+I/5v/
rP+6/8j/0//b/+D/5v/p/+//8v/0//T/9f/1//f/+v/8//3//f/+//7///8AAP//AAAB
AAMAAwADAAMAAwAEAAQABAAGAAcACAAJAAoACgAKAAwADQAPAA8ADwARABEAEgATABMA
FQAWABYAFwAYABoAHAAcABoAHAAdAB0AIAAhACMAJgAmACUAJQAkACYAKAAqACwALAAs
ACwAKwArAC0ALwAvADAAMAAwADAAMAAxADEALwAsACwALAArAC0ALAArACsAKgApACcA
JQAmACYAJwAnACQAIwAjACIAIgAiACAAIAAdABwAGwAaABkAFwAVABMAEgARABEADwAP
AA4ADQAKAAcABQADAAIAAAD+//3//P/7//n/+P/4//f/9v/2//b/9P/z//P/8//z//P/
8//z//X/9f/1//b/9P/0//T/9P/2//b/9//4//b/9//3//f/9//3//f/+P/2//b/9//3
//f/9//3//f/9f/2//b/9v/0//T/9P/0//L/8v/x//H/8v/z//T/9f/z//H/7v/s/+3/
7v/v//D/8P/v/+//7//t/+v/6v/p/+z/7P/q/+r/6P/o/+f/5//m/+f/6P/q/+n/6P/l
/+T/5v/l/+X/5f/m/+b/5v/m/+T/4v/i/+L/5P/k/+T/5P/k/+T/4//i/+L/4v/i/+L/
4//j/+P/4//g/+D/4P/g/+D/4f/i/+T/4f/g/9//3v/e/97/3//g/+D/4P/h/+H/3//e
/93/3f/e/9//4P/i/+L/4f/g/9//4P/i/+T/5f/k/+X/5v/n/+j/6f/p/+r/6v/s/+3/
7//w/+//7v/s/+j/5//l/+X/5v/n/+j/6P/p/+n/6v/q/+r/7f/s/+v/6//p/+n/6f/n
/+P/4//i/+D/4v/i/+L/4P/e/97/3v/e/9//4P/h/+H/4P/f/97/3P/e/9//3//f/9//
3v/e/97/3v/e/97/3//f/9//3//f/93/3f/d/93/3f/f/+D/4P/g/+D/3v/e/97/3v/g
/+D/4v/n/+7/9P/1//j/9//x//D/+v8HAA0AEAAUAA8A8f/E/6L/jP92/2L/Tf8t/w7/
BP8R/yb/Ov9K/1z/cf9+/4f/mP+s/7r/w//L/9L/1v/b/+H/5P/m/+j/6f/p/+v/7v/w
//H/8f/y//L/8//0//P/9P/1//f/+P/5//r/+//8//z//P/+//3//v///wAAAAAAAAIA
AwADAAMAAwAFAAkACgALAAsACQAKAAoACwAOABAAEgASABIAFAAVABUAFQAVABYAGAAa
ABsAHQAeAB4AHgAeAB4AIQAiACMAIwAjACUAJwAnACQAJAAkACQAJgAnACcAJQAiACIA
IgAhACMAIgAhACEAIQAhACAAHwAdABwAHAAbABoAGQAZABgAGAAYABYAFgAVABQAEwAS
ABMAEQAPAA0ACgAJAAkABwAHAAYABQACAP///f/7//r/+v/4//f/9v/3//X/9P/0//H/
8P/w//D/8P/v/+//7//t/+3/7f/t/+3/7f/t/+7/7v/u/+7/7v/u/+7/7//w/+7/7//v
/+//8f/x//H/8v/y//L/8//z//P/8//z//P/8//0//T/9P/2//b/9v/2//X/9P/y//H/
8f/x//H/8f/z//P/8v/y//D/8P/w//D/8v/x//H/8f/w/+//7//v//D/8P/u/+7/8P/w
/+//7//t/+3/7f/u/+7/7v/s/+z/7P/r/+v/6//s/+z/7P/s/+z/6v/q/+r/6v/q/+r/
6v/s/+z/6//q/+n/6P/n/+b/6f/p/+n/6f/q/+r/6v/q/+n/6f/p/+r/6v/q/+r/6v/o
/+j/6f/q/+j/6P/p/+n/6//q/+n/6f/p/+n/6f/q/+3/7f/t/+3/7f/s/+3/7f/u/+3/
7v/v//D/8f/y//H/8f/y//L/9P/1//f/+P/2//b/9f/y/+//7f/t/+7/8f/y//L/8//1
//b/9v/2//j/9v/0//P/9f/1//X/8//w/+//7f/q/+z/7P/s/+r/6P/o/+j/6P/q/+r/
6v/p/+n/6f/p/+j/5v/n/+f/5//p/+j/6P/o/+j/6P/o/+n/6f/p/+n/6f/p/+n/6f/p
/+f/6f/q/+r/6//s/+v/7P/u/+z/6v/q/+7/9f/8/wIACQAGAAEA//8CAAwAFQAZABwA
HgATAO3/vv+e/4j/cv9i/0//Mf8Y/xr/K/9A/07/Wv9s/33/iv+X/6z/vv/K/9P/2f/c
/+T/6f/v//T/+P/6//v/+//9//z//v//////AgACAAMABAADAAQABQAHAAkACQAJAAkA
CgAKAAoADAANAA4ADwAQABAAEAASABMAEwATABMAFQAVABYAFwAXABkAGgAaABsAHAAe
ACAAIAAiACQAJQAlACUAJQAmACgAKwArACwALAAvADAAMQAyADEAMgAzADMAMwA1ADcA
NwA4ADgAOAA4ADgAOQA5ADcANgA2ADYANQA1ADQAMwAzADMAMwAyADEALwAuAC4ALQAu
AC0ALQAsACwALAAqACoAKAAmACQAIgAjACEAHwAdABwAGwAbABkAGQAYABcAFAARAA8A
DQAMAAwACgAJAAgACAAHAAcACAAHAAYABgAGAAYABQAFAAUABQAFAAUABQAFAAUABQAG
AAYABgAGAAYABQAEAAQABAAGAAcABwAHAAcABwAHAAgABgAGAAcABwAIAAkACgALAAkA
CgAKAAoADAAMAAwADAAMAAwACwALAAkACQAJAAkACgALAAsADAALAAoACQAIAAkACQAK
AAsADAALAAsACwALAAoABwAGAAgACAAHAAcABQAFAAUABgAIAAgABgAGAAQAAwADAAMA
AgACAAIAAgAFAAQABQAGAAMAAgABAAAAAgACAAEAAAACAAIAAgACAAEAAQABAAEAAgAC
AAIAAgADAAMAAwAEAAIAAgACAAIAAAAAAAEAAgAAAAAAAQABAAMAAgABAAEA////////
AAABAAEAAQABAAYABAAGAAgACAAIAAgACwALAAwADAAPAA8AEAAQAA4ADgANAAoACQAH
AAcACAAHAAgACAAJAA0ADgAOAA4ADgAMAAoACQAJAAkACQAHAAcABwAGAAQABAAEAAQA
AgACAAIAAgACAAIAAgACAAEA/////////v8AAAEAAQABAAEAAAAAAAAAAgACAAIAAwAB
AAEAAQABAAEAAQABAAEAAQADAAQABAAGAAYABAAEAAIABgAKAAoADAARABYAHAAfABwA
GwAZACAALgA3ADkAOgA8AC0AAwDW/7T/oP+O/3r/X/89/yr/MP9H/1z/bP98/4z/m/+q
/7n/zP/a/+j/8f/5//z//v8FAA0ADgAOABEAEwAUABcAGAAaABsAGwAeAB4AHwAgACEA
IgAjACUAIwAjACMAIwAmACYAJgAoACkAKgArACwAKgAqACwALQAuAC8AMAAzADMANAA1
ADUANwA4ADgAOQA6ADwAPgA+ADwAPgA/AD8AQgBDAEUASABJAEkASgBKAE0ATgBPAFAA
UQBSAFMAUwBTAFUAVwBXAFYAVgBWAFYAVgBXAFcAVQBWAFYAVgBVAFcAVgBVAFUAVABT
AFEATwBPAE4ATgBNAEoASQBJAEgARABEAEIAQgBDAEIAQQBAADwAOQA2ADMAMgAxADEA
LwAvAC4ALQAqACkAJwAlACQAIgAgAB8AHgAdABsAGgAaABoAGgAbABwAGQAXABYAFQAV
ABUAFQAVABcAFwAXABgAFwAWABUAFAAWABYAFwAYABcAFwAWABUAFQAVABUAFgAYABgA
GQAZABgAFwAWABUAFgAYABkAGgAYABgAGAAYABgAGAAXABcAGQAZABkAGQAXABcAFgAW
ABgAGAAYABgAFgAVABUAFQAUABMAEwATABQAFAASABIAEgASABEAEQARABEAEQASABAA
EAAOAA4ADAALAAsACwAOAA4ADgAOAAwACgAKAAoACgAKAAoACgAKAAoACQAIAAoACgAK
AAoACwALAAsACwAIAAgACAAIAAkACQAJAAoACgAKAAoACgAGAAYABwAIAAgACAAJAAkA
BwAGAAUABQAGAAcACAAKAA8ACwAGAAkACgALAAwADwAPABAAEAAPAA8AEAAQABMAFAAU
ABIADQALAAsADAALAAwADAANAA0ADgAOAA4AEAAOAAwACwAMAA0ADgANAAkACQAIAAYA
BAAEAAQAAgADAAQABQAGAAUABAADAAEAAwADAAMAAgACAAMAAwADAAIAAAD///7///8A
AAEAAwACAAEAAAD//wEAAQABAAEAAwAFAAYABgAGAAYABAAEAAYABgAIAAgACgANABAA
FgAbABwAFwAVABgAJAAzADkAOgBCAEUALQAEAOD/xv+u/5b/f/9b/zD/Iv8v/0j/Xv9s
/37/j/+e/63/wP/S/97/6//1//r//v8DAAUABgAKAA4ADwAPABEAEgAUABUAFQAWABYA
FwAYABsAHAAdAB8AHQAdAB0AHQAgACAAIAAiACEAIgAjACQAJAAkACYAJwApACkAKQAr
ACwALAAsACsALAAuAC8AMQAyADQANgA2ADQANgA3ADcAOgA7AD0AQABBAEEAQgBCAEMA
RABFAEYASQBKAEsASwBKAEsATABLAEsATABNAE4ATABNAE0ASwBLAEwATQBNAEwASgBI
AEcARwBHAEYARQBFAEQARABDAEIAQQBBAEAAPAA8ADoAOgA3ADYANQA0ADMAMQAvAC0A
LAArACsAKQAlACQAIwAgACEAHwAdABwAHAAaABkAGAAUABEADwAOAA4ADgAPABAADgAN
AA0ADQAJAAkACQAJAAsACwALAAwACgAKAAoACgAMAAwADQAOAA4ADwAPAA8ADgANAAwA
DAAOAA4ADwAPAA0ADQANAA0ADwAQABAAEAAQABAAEAAQABAAEAAPAA8AEQARABEAEQAR
ABEAEAAQABAAEAAQABAADwANAAwACwAMAAsACwALAAwADAAKAAoACgAKAAkACQAHAAcA
BwAIAAgACAAGAAYABgAFAAUABQAGAAYABgAGAAYABAAEAAQABAAEAAQABAACAAIAAQAA
AAIAAgACAAIAAQABAAEAAQACAAIAAgACAAEAAQABAAIAAAAAAAAAAAD+//7///8AAAAA
AAABAAEAAQAAAP////8BAAEAAQACAAIAAQAAAP//AAAAAAIAAwAGAAYACAAIAAgACAAH
AAcACAAIAAoACwANAA4ADQAMAAoABgAFAAMAAwAEAAUABgAGAAcABwAIAAgACAAKAAgA
BgAFAAUABQAFAAMAAwADAAIAAAAAAAAAAAD+//7//v/+//7//v/+//7//f/7//v/+//6
//z//f/9//3//f/8//z//P/6//r/+v/7//v/+//7//v//f/9//3//f/9////AAAAAAAA
AAD+//7//v/+//7/AAAEAAkADgASABUAFAAPAA8AFAAgACkALwAwADIAJQABANj/vv+q
/5T/fP9l/0P/Jv8k/zX/TP9g/3L/hP+V/6L/sf/C/9L/3P/l//H/+P/8/wEABQAIAA4A
DgAPAA8AEQASABQAFQAVABgAGAAZABoAGQAaABsAHQAdAB0AHQAdAB4AHgAeACAAIwAk
ACUAJgAmACYAKAApACsAKwArAC0ALwAwADEAMQAxADIAMgAzADYAOAA6ADoAOAA6ADsA
OwA+AD8AQQBEAEUARQBGAEYARwBIAEkASgBLAEwATQBNAEsATQBPAE8AUABQAFAAUABS
AFMAUwBRAE8ATgBNAEsATABMAEwATQBNAE0ATABLAEsASgBKAEkASABHAEcARgBEAEQA
QgBCAEMAQgBBAEAAPQA7ADkANwA4ADcANwA1ADEAMAAvACwAKwApACcAJgAmACQAIwAi
ACEAHwAeAB4AHAAaABkAGAAaABkAGQAZABUAFQAVABUAFwAXABcAGAAWABYAFgAWABYA
FgAXAA==
         </WaveFormData>
      </LeadData>
      <LeadData>
         <LeadByteCountTotal>10000</LeadByteCountTotal>
         <LeadTimeOffset>0</LeadTimeOffset>
         <LeadSampleCountTotal>5000</LeadSampleCountTotal>
         <LeadAmplitudeUnitsPerBit>4.88</LeadAmplitudeUnitsPerBit>
         <LeadAmplitudeUnits>��V</LeadAmplitudeUnits>
         <LeadHighLimit>2147483647</LeadHighLimit>
         <LeadLowLimit>268435456</LeadLowLimit>
         <LeadID>V4</LeadID>
         <LeadOffsetFirstSample>0</LeadOffsetFirstSample>
         <FirstSampleBaseline>0</FirstSampleBaseline>
         <LeadSampleSize>2</LeadSampleSize>
         <LeadOff>FALSE</LeadOff>
         <BaselineSway>FALSE</BaselineSway>
         <ExcessiveACNoise>FALSE</ExcessiveACNoise>
         <MuscleNoise>FALSE</MuscleNoise>
         <LeadDataCRC32>1497449619</LeadDataCRC32>
         <WaveFormData>
9P/0//T/9P/y//L/8v/y//H/8P/v/+7/7f/s/+v/6v/q/+r/6v/q/+n/6P/n/+b/6P/o
/+j/6P/q/+r/6v/q/+r/6v/q/+r/7P/s/+z/7P/q/+r/6v/q/+z/7P/s/+z/7f/u/+//
8P/u/+7/7v/u//D/8P/w//D/7v/u/+7/7v/w//D/8P/w/+7/7v/u/+7/8P/w//D/8P/w
//D/8P/w/+7/7v/u/+7/8P/w//D/8P/u/+7/7v/u/+z/7P/s/+z/7v/u/+7/7v/s/+z/
7P/s/+z/7P/s/+z/7P/s/+z/7P/s/+z/7P/s/+7/7v/u/+7/7P/s/+z/7P/s/+z/7P/s
/+z/7P/s/+z/7P/s/+z/7P/u/+7/7v/u/+7/7v/u/+7/7v/u/+7/7v/u/+7/7v/u//D/
8P/w//D/8//0//X/9v/2//b/9v/2//n/+f/6//z//v/+//7///////7//f/7//v/+//7
//z//f/+//7/AAD+//7//v/+//7//v/8//z/+v/6//n/9//1//X/9v/2//X/9P/y/+//
8P/w//H/8v/y//L/8v/y//P/8//z//P/8//z//P/8//z//L/8v/y//D/8P/w//D/8v/y
//L/8f/x//L/8v/y//T/9v/3//f/9v/0//L/8f/y//T/9v/0//L/8v/1//b/9//9/wIA
CwAaADAATQBtAIoAoACpAJ0AiQB4AF4ANwAMANX/lv9r/2L/bv96/4T/i/+Y/6H/qP+z
/8H/z//Y/9z/5f/t//P/9//1//b//P///wAAAQADAAMABAAFAAYACAAIAAkACQALAAsA
DAANAA0ADQAOAA4AEAARABIAEwATABQAFQAWABYAGAAYABgAGQAZABsAHAAdAB8AHwAf
ACAAIQAiACIAJAAkACYAJwAnACcAJwAoACsALAAvADEALwAwADIAMwA1ADYANwA4ADkA
OwA8AD0APAA+AD4APQBAAEIARQBHAEQAQwBBAEAAQQBBAEEAQABAAD8APgA+AD4APQA8
ADwAPAA6ADkAOQA4ADcANAAxADIAMQAwADAALQAsACsAKgAoACUAJAAjACMAIgAhAB8A
HwAeAB0AGgAaABgAFgAWABcAFQAUABQAFQAUABMAEgATABMAEwATABQAEwAUABQAFAAV
ABYAFwAYABgAGAAYABgAGAAXABcAGQAaABoAGgAaABoAGwAbAB0AHQAdAB0AHQAeAB4A
HgAeAB4AHgAeACAAIQAhACEAIQAhACEAIQAiACIAIgAiACIAIwAjACEAIwAjACIAIgAk
ACQAJAAkACIAIQAhACEAIQAhACIAIgAkACQAIQAhACEAIAAfAB0AHQAdAB4AHgAeAB4A
HgAcABwAHAAbABsAHgAeAB4AHgAbABsAGwAaABwAHAAcABwAGgAaABoAGgAbABsAGwAb
ABwAHAAcABwAGgAZABkAGQAaABoAGgAbABsAGwAbABsAFwAXABgAGAAaABoAGgAbABkA
GQAYABgAHAAeAB4AHwAgACEAIgAhACEAIgAkACYAJgAmACcAKAAoACgAJwAjACEAHwAe
ACAAIgAjACYAJQAkACMAIgAjACQAIwAkACMAIgAgAB0AGgAZABkAGAAaABoAGQAXABUA
FAAUABQAFgAWABYAFgATABMAEwATABMAEwATABMAFQAUABQAFAATABIAEQAQABAAEAAQ
AA8AEQASABIAEgAQABIAEwATABMAEgARABEAEAAQAA4ADAAOABAAFQAWABUAFwAcACcA
PABaAHUAkwC0AM4A0wDJAL8ArgCMAF8ALgDz/7L/hf96/4T/lP+e/6X/rv+5/8L/zf/d
/+n/9P/4//v//f8FAAsADQASABYAFAAUABQAFQAXABgAGQAaABgAGAAZABkAHQAdAB4A
HwAhACEAIgAiACAAIQAiACMAJAAkACQAJAAmACgAKAAoACcAJwApACoALQAvAC8ALwAw
ADEAMgAyADIAMgA0ADUANgA3ADgAOgA6ADoAPAA9AD8AQABCAEMAQQBCAEMARABEAEUA
RQBFAEgASgBKAEkARwBIAEoASwBLAEsASgBKAEcARwBHAEYASABHAEYARgBGAEUARABE
AEIAQAA/AD8APwA/AD0AOwA8ADsAOgA6ADcANgA1ADQANAAxADAALwAuACwAKgAnACMA
IgAhAB4AHgAcABoAGgAXABUAFAAUABUAFAATABIADwAPAA8ADwARAA8ADwAOAA0ADQAN
AA0ADAAMAAwADAAOAA4ADQANAA0ADgAOAA4ADgAOAA8ADwAPAA8ADwAPAA8AEAAQABAA
EgASABIAEgAQABEAEQARABMAEwATABMAEAAQABAAEAAQABEAEQAPABEAEQAQABAADgAO
AA4ADgAQAA8ADwAPAAsACwAMAAwADAAMAAkACQAKAAoACgAJAAcABwAIAAgACgAKAAoA
CAAHAAYABAADAAQABAAEAAQABQAFAAUABAACAAIAAgACAAQABAAEAAQAAwADAAMAAwAC
AAIAAgACAAQAAwADAAMAAAAAAAAAAQADAAMAAwADAAEAAQACAAIAAQAAAP////8AAAEA
AQACAAEAAAD/////AgACAAIAAgAEAAQABgAGAAYABgAJAAkACgAMAAwADAAMAA0ADQAM
AAsACQAKAAkACAAIAAcACAAIAAoADAAMAAwADAAKAAoACAAIAAoACgAJAAcABAADAAMA
AgAAAAAA///9/////v/+//7//f/8//v/+v/5//n/+f/5//v/+//7//v/+v/4//f/9v/2
//b/9v/2//j/+P/4//f/9//4//j/+P/4//r/+//7//n/+P/3//f/+P/8//z/+P/2//j/
+f/4//v//f8CAAcAEAAgADkAUwBuAIYAmQCbAJMAiAB6AFsAMAABAMj/i/9o/2L/bv98
/4X/kP+b/6T/q/+5/8f/0v/c/+X/5//r//P/9f/2//b/+f/6//v//f/9//7///8AAAAA
AAABAAEAAwADAAQABQAFAAUABgAGAAYABwAIAAkADQAOAA8AEAAPABAADwAOABEAEQAT
ABQAEwAVABUAFQAWABcAGAAYABoAGgAcAB0AHQAdAB0AHgAfACAAIwAlACMAJAAmACcA
JwAoACkAKgArAC0ALgAvAC8AMAAvAC0ALwAwADIAMwAyADEALwAuAC8ALwAvAC4AMAAv
AC4ALgAwADEAMgA0ADQAMgAxADEAMwAzADEALwAuAC0ALAAsACsAKgApACgAJgAjACIA
IQAfAB4AHQAbABkAGAAXABQAEgAQAA4ADgANAAsACgAKAAgABgAEAAIAAwADAAMAAwAD
AAEAAQAAAP3//f/9//3//v/+//7//v/8//z/+//7//3//v/+//7//P/8//3//f/7//v/
+//7//3//v/+//7//f/8//v/+v/8//3//f/9//v/+//7//v//P/8//z//P/6//v/+//5
//n/+f/4//j/+v/6//r/+v/4//f/9//3//X/9f/2//b/+P/4//X/9f/1//T/8//x//H/
8f/y//L/8P/w//D/7v/u/+7/7f/t/+z/7P/s/+z/6//r/+v/6v/s/+z/7P/s/+r/6v/q
/+r/6f/p/+n/6f/q/+r/6v/q/+j/5//n/+f/5v/m/+b/5//n/+f/5//n/+X/5f/m/+b/
6P/o/+j/6f/o/+f/5f/k/+b/5v/m/+f/5v/m/+b/5v/i/+P/5f/q/+z/7v/u/+7/7v/t
/+3/7v/w//D/8P/w//H/8v/y//L/8f/w/+//7v/u//H/8v/y//T/8v/y//L/8v/y//L/
8P/w//D/8P/v/+3/6v/p/+n/6P/q/+r/6f/n/+X/5P/k/+T/5v/m/+b/5v/j/+P/4//j
/+X/5f/l/+X/4//i/+L/4v/i/+L/4v/i/+T/5P/k/+P/4//k/+T/5P/k/+b/5//n/+n/
6P/n/+f/5v/m/+b/5P/m/+j/6//w//P/6//q//f/BgAaADUAUwBqAH4AhQB7AG8AZABK
ACMA+P/H/4z/Zf9c/2L/bP90/3//iv+T/5r/p/+3/8P/yv/Q/9X/2//f/+X/6//u//D/
8f/y//P/9f/2//b/9v/2//j/+P/5//n/+//7//z//f//////AAAAAP7///8AAAEAAwAE
AAUABgAIAAoACgAKAAkACQALAAwADQAPAA8ADwAOAA8AEAAQABIAEgAUABUAFwAXABcA
GAAXABgAGwAdAB0AHgAgACEAIQAiACMAJAAiACMAIwAjACUAKAApACkAJwAoACoAKwAp
ACkAKAAoACkAKQApACgAKAAnACYAJgAoACcAJgAmACQAIgAhACEAIwAjACEAHwAeAB0A
HAAcAB0AHAAbABoAGwAZABkAGQAXABYAFQATABMAEgARAA4ADAAKAAgACAAFAAMAAgAC
AAMAAgABAAAA/f/9//3//f////3//f/8//3//f/9//3//f/8//v/+v/8//z/+//7//n/
+v/6//r/+//8//7////+//3//P/7//3//v/+//7//v/+//7//v/+/////////wEAAQAB
AAEAAAAAAAAAAAD+///////9///////+//7//P/8//z//P/+//3//f/9//v/+//8//z/
/P/8//n/+f/6//r/+v/5//f/9//4//j/+P/4//j/9v/2//b/9f/1//b/9v/2//b/9f/1
//X/9P/0//T/9P/0//T/9P/0//T/8//z//P/8//y//L/8v/y//T/8//z//P/8v/y//L/
8//z//P/8//z//H/8f/y//L/8v/y//L/8//x//H/8P/w/+7/7v/u/+//8v/y//L/8v/2
//j/+P/4//j/+P/7//v//P/+//z//P/8//3/AAAAAAAA///+//3//P/8//v//P/8//7/
//8AAAEAAgAAAAAA/v/+//7//v/9//v/+P/3//f/9v/2//b/9f/z//P/8v/y//L/8v/y
//L/8v/x//H/8f/x//P/8//z//P/8f/w//D/8P/w//D/8P/w//D/8P/w/+//7f/u/+7/
7v/w//L/8//z//H/8P/v/+//9v/2//L/8P/w//D/8f/0//f/+f/+/wUAFAAmADsAVQBw
AIYAlQCVAIcAegBoAEUAHADr/7D/ef9m/2z/dv98/4X/kv+d/6D/o/+v/8H/zP/U/9v/
4f/l/+n/7f/w//L/9f/2//f/+f/5//r/+//8//z//P/9//3/AQABAAIAAwABAAEAAgAC
AAIAAwAEAAUABQAGAAcACAAGAAgACAAIAAsACwANAA4ADwARABEAEQAQABEAEgASABIA
EgAUABUAFQAVABUAFgAXABgAGwAdAB4AIAAjACUAIwAiACEAIAAjACUAJgAnACgAKgAq
ACkAKwAsAC4ALwAuAC0AKwAqACkAKQApACgAKgApACgAKAAqACkAKAAoACcAJAAiACEA
HwAfAB0AGwAaABkAGAAYABcAFgAVABQAEgAPAA4ADQALAAoACQAHAAcABgAFAAIAAgAA
AP7//v/9//v/+v/6//f/9v/1//T/9P/1//b/9//1//P/8//y/+//7//v/+//8v/y//L/
8v/y//L/8f/x//P/9P/0//T/8v/y//P/8//x//H/8f/x//P/9P/0//T/8v/y//L/8v/0
//X/9f/1//X/9f/1//X/9P/0//T/9P/0//X/9f/z//X/9f/0//T/9v/2//b/9v/0//P/
8//z//P/8//0//T/9v/2//P/8//y//L/8v/x//H/8f/y//L/8f/w/+//7P/t/+7/7v/v
//D/8P/w//D/7f/t/+3/7P/t/+7/7//w/+7/7v/u/+7/7f/t/+3/7f/w//D/8P/w/+//
7f/s/+v/6//s/+3/7//u/+3/7P/r/+v/6//s/+z/7P/s/+z/7f/t/+3/7P/s/+7/8P/w
//L/8v/y//L/8//z//T/9v/4//j/+P/5//j/+P/4//f/9P/z//L/8v/1//b/9v/4//b/
9v/2//b/9v/2//T/9P/0//T/8//x/+z/6//r/+r/7P/s/+v/6f/n/+b/5v/m/+j/6P/o
/+j/5f/l/+X/5f/l/+X/5f/l/+X/5P/k/+T/5P/k/+T/5P/k/+T/5P/j/+P/5P/k/+T/
4v/k/+X/5f/l/+T/4//j/+T/5P/k/+D/4P/m/+X/5P/p/+3/8v///xgANgBVAHMAjgCe
AJkAiQB7AGYAPgARAOD/n/9k/03/VP9g/2b/bv95/4b/jf+Y/6f/t/+9/8D/yP/R/9P/
0//X/9v/4v/o/+j/6P/o/+n/6f/q/+v/7P/q/+r/6//r/+v/6//s/+3/7//v//D/8P/w
//H/8v/z//T/9P/0//T/9v/4//j/+P/3//f/+f/6//3//////////v///wAAAAAAAAAA
AgADAAQABQAGAAgACAAIAAoACwALAAwADgAPAA0ADgAPABAAEgATABMAEwAUABYAFgAV
ABMAFAAWABcAFwAXABYAFgATABMAEwASABIAEQAQABAADgANAAwADAAMAAoACQAJAAgA
BwAEAAEAAAD///7//v/9//z/+//6//j/9f/0//P/8v/w/+7/6//q/+r/6v/o/+T/4v/g
/+D/3//d/9z/3P/d/9z/2//a/9f/1//X/9f/2f/X/9f/1v/V/9X/1f/V/9T/1P/U/9T/
1v/W/9X/1f/U/9T/0//S/9T/1P/V/9X/1f/V/9X/1f/V/9b/1v/W/9j/2P/Y/9j/1//X
/9b/1f/X/9f/1//X/9b/1v/W/9b/1v/X/9f/1f/V/9X/1P/U/9L/0v/S/9L/1P/T/9P/
0//R/9H/0v/S/9L/0v/P/8//0P/Q/9D/z//L/8v/zP/M/87/zv/O/8z/yv/K/8n/yf/K
/8r/yv/K/8v/y//L/8r/yP/I/8j/yP/K/8r/yv/K/8n/yf/J/8n/yv/K/8r/yv/I/8f/
x//H/8T/xP/E/8X/xv/H/8j/yf/F/8X/xv/G/8b/xv/G/8f/x//H/8b/xv/E/8T/xP/F
/8j/yP/I/8j/yP/I/8n/yv/L/8z/z//P/9D/0v/Q/9D/0P/R/9T/1P/U/9P/0P/P/87/
zv/N/87/zv/Q/9L/0v/S/9L/0P/Q/87/zv/Q/9D/z//N/8z/y//L/8r/yf/I/8b/w//F
/8T/xP/E/8L/wv/C/8L/wf/B/8H/wf/B/8H/wf/B/8H/wP/A/8D/wP/A/8D/wP++/77/
vv+9/7//wP/A/8D/vv/A/8H/wf/D/8L/wf/B/8b/xv/C/7z/vv/A/8H/wv/F/8f/zP/T
/97/9P8PAC0ASgBiAHEAbQBjAFoARAAfAPD/vf9+/0X/Lv8y/z7/Sv9V/2D/Z/9u/3v/
i/+X/6L/rP+x/7f/u/+//8P/xv/G/8X/xv/H/8n/zf/O/8//0P/Q/9D/0f/R/9P/0//U
/9X/1f/V/9b/1v/W/9f/2P/Z/93/3v/f/+D/4P/i/+L/4v/l/+X/5//o/+j/6f/o/+f/
6P/p/+r/6v/u/+7/8P/x//H/8f/x//L/8//0//f/+f/3//j/+v/7//3//v///wAAAAAB
AAEAAQACAAQABAADAAUABgAIAAkACQAJAAgACAAHAAcABwAGAAcABwAHAAgABwAFAAMA
AgADAAIAAgADAAMAAwABAP//////////AAD9//z/+//6//r/9//2//X/9f/0//P/8f/v
/+7/7f/q/+r/6P/m/+b/5f/j/+L/4v/f/97/3f/c/9n/2f/Z/9n/2//Z/9n/2P/Z/9n/
2f/Z/9j/2P/Y/9j/2v/a/9n/2f/b/9z/3P/c/9z/3P/d/93/3f/d/93/3f/f/+D/4P/g
/+D/4P/g/+D/3//f/97/3f/b/9v/2//b/9r/2v/a/9r/3P/d/93/2//a/9n/1//W/9j/
2P/Y/9j/2P/X/9f/1//T/9P/1P/U/9X/1v/U/9X/1P/U/9T/0//T/9P/1P/U/9L/0v/S
/9D/0v/S/9H/0f/S/9L/0v/S/9H/0f/R/9D/0v/S/9L/0v/S/9L/0v/S/9H/0f/R/9H/
0v/S/9L/0v/S/9H/0f/R/9H/0v/T/9X/0v/R/9D/z//O/8//0f/S/9T/1P/U/9X/1f/V
/9T/1P/W/9b/1v/X/9b/1v/W/9b/1v/X/9v/2v/a/9v/3P/d/97/3//f/+D/4v/j/+T/
5f/n/+f/5v/l/+P/5P/j/+L/4v/k/+b/5//q/+r/6v/q/+r/7P/s/+r/6v/o/+j/5//l
/+L/4f/h/+D/4v/i/+H/3//d/9z/3P/c/93/3v/f/+D/3f/d/93/3f/d/93/3f/d/9//
3v/e/97/3v/e/97/3v/g/+D/4P/f/93/3v/e/97/3v/g/+H/4f/h/+D/3//f/+D/4P/g
/+D/3v/g/+P/5P/j/+n/7v/v//j/DAAlAEEAXgB2AIUAgwBzAGwAXAA5AA4A4f+o/3P/
Vv9U/2D/bP91/4D/jf+W/5v/p/+3/8T/yv/R/9f/2//f/+P/6P/q/+v/7P/t/+//7//w
//H/8v/0//T/9f/1//f/9//4//n/+//7//z//P/8//3//v//////AAABAAIABAAGAAYA
BgAHAAcACQAKAA0ADwAPAA8ADgAPABAAEAASABIAFAAVABcAFwAXABgAGAAYABoAGwAb
ABwAHgAfAB0AHgAfACAAIgAjACMAIwAmACgAKAAnACYAJgAnACcAKQApACgAKAAlACUA
JQAkACQAIwAiACIAJAAjACIAIgAgAB4AHQAdAB0AHQAbABkAGAAXABYAFgAVABQAEwAS
ABEADwAPAA8ADQAMAAsACQAHAAYABQACAAAA/v/8//z/+//5//j/+P/5//j/9//2//P/
8//z//P/8//x//H/8P/t/+3/7f/t/+7/7v/u/+7/7v/u/+3/7f/v//D/8P/w/+7/7v/v
/+//8f/x//H/8f/x//L/8v/y//L/8v/y//L/8P/x//H/8f/y//P/9P/1//L/8v/y//L/
8P/x//H/7//z//P/8v/y//L/8v/y//L/8v/x//H/8f/v/+//8P/w//D/8P/t/+3/7v/u
/+7/7f/r/+v/7P/s/+7/7v/u/+z/6v/q/+n/6f/q/+r/6v/q/+v/6//r/+r/6P/o/+j/
6P/q/+r/6v/q/+f/5//n/+f/6P/o/+j/6P/q/+n/6f/p/+j/6P/o/+n/5//n/+f/5//m
/+f/6f/q/+j/6P/o/+n/6f/p/+j/6P/o/+j/6P/p/+r/6v/q/+r/6f/p/+r/6v/r/+z/
7v/v//D/8f/y//H/8f/y//T/9v/2//b/9//4//j/+P/3//T/8//y//L/9P/2//f/+v/6
//r/+v/6//r/+v/4//j/+v/6//n/9//z//H/8P/u/+//8P/w/+//7//u/+7/7v/u/+7/
7v/u/+//7//v/+//7f/t/+3/7f/v/+7/7v/u/+7/7v/u/+7/8P/w//D/7//v//D/8P/w
/+7/8P/x//H/8v/y//L/8//0//D/7v/u/+7/8P/z//b/+f/9/wAABQASACYAPQBXAHQA
jACZAI8AgQB0AGAAOwAQAOP/qv97/2r/cP9+/4T/h/+U/6H/pv+v/7//zf/Y/97/4//n
/+3/8//1//r//v///wAAAQADAAMABAAFAAYABwAIAAoACwALAAsADAANAA8ADwAQABAA
EgATABQAFQAVABYAFwAYABgAGgAaABoAGwAbAB0AHgAfACEAIQAhACIAIwAkACQAJgAm
ACgAKQArACsAKwAsACsALAAvADEAMQAyADQANQA3ADgAOQA6ADoAOwA7ADsAPgBAAEAA
PwA/AEAAQgBDAEMAQwBCAEIAQwBDAEMAQgBAAD8APgA+AEAAPwA+AD4APAA6ADkAOQA7
ADsAOQA3ADYANQA0ADQAMQAwAC8ALgAtACsAKwArACsAKgApACcAJwAmACUAIgAgAB4A
HAAcABsAGQAYABgAGQAYABcAFgAVABUAFQAVABUAEwATABIAEwATABMAEwASABIAEgAS
ABQAFAATABMAEgASABEAEAARABIAFAAVABcAFwAXABcAFQAWABYAFgAYABgAGAAYABgA
GQAZABkAGQAZABkAGQAYABgAGAAYABgAGQAZABcAGwAbABoAGgAZABgAFwAWABcAFwAY
ABkAGQAZABoAGgAYABgAFQAVABgAGAAYABcAEwATABQAFAAUABQAFAASABIAEgARABEA
EgASABIAEgASABMAFAAUABEAEAAPAA4AEAAQABAAEAAPAA8ADwAPAA4ADgAOAA4ADgAN
AA0ADQAOAA4ADgAPAA0ADQANAA0ACwALAAwADAAMAAwADAANAA0ADQAMAAwACgAKAAoA
CwAMAAwADAAMAA4ADwAQABIAEgASABIAFQAVABYAGAAYABgAGAAZABgAGAAYABcAFgAV
ABQAFAAVABYAFgAYABoAGgAaABoAGgAaABgAGAAWABYAFQATABAADwAPAA4ADgAOAA0A
CwALAAoACgAKAAoACgAKAAoABwAHAAcABwAJAAkACQAJAAkACAAIAAgACAAIAAgACAAI
AAgACAAHAAUABgAGAAYACAAKAAsACwALAAoACQAJAAYACgAKAAgACAAIAAkADAAPABMA
GAAfADAATABpAIcAogC8AMcAuwCtAJ4AggBZACoA7f+q/3v/cv+A/4z/lP+d/6j/s/+8
/8f/1f/j/+7/9v/7//v//f8FAAsADAAMAA8AEAARABMAFQAWABcAGAAYABgAGQAZAB0A
HQAeAB8AHwAfACAAIAAgACEAIgAjACUAJgAnACgAJgAoACgAKAArACsALQAuAC0ALwAv
AC8AMgAzADQANAA2ADYAOAA5ADkAOQA5ADoAPQA+AEEAQwBBAEIARABFAEcASABJAEoA
TABNAE0ATQBQAFIAUgBRAFEAUgBUAFUAUwBTAFIAUgBTAFMAUwBSAFIAUQBQAFAATwBN
AEsASgBMAEoASQBJAEcARwBFAEMAQAA/AD4APgA9ADwAOwA6ADYAMwAyADEAMQAwAC8A
LQArACoAKQAmACQAIgAgACAAHQAbABoAGgAZABgAFwAWABcAFwAXABcAFQATABMAEgAT
ABMAEwATABQAFAAUABQAEgASABEAEQATABQAFAAUABMAEgASABEAEwATABMAEwATABQA
FAAUABIAEgASABIAEwAVABYAFwAVABUAFQAVABQAFAAUABQAFAAVABUAEwAVABUAFAAU
ABYAFgAWABYAFAATABMAEwATABMAFAAUABQAFAARABEAEAAQABAADwAPAA8AEAAQAA4A
DgAOAAwADAAMAAsACwAOAA4ADgAOAA0ADQANAAwADAAMAAwADAAMAAwADAAMAA0ADQAN
AA0ADAAMAAwADAAKAAkACQAJAAkACgALAA0ADwAPAA8ADwALAAsADAAMAA4ADgAOAA8A
DQANAAwADAAOAA4ADgAPABIADgAMAA8AEAARABIAFQAVABYAGAAYABgAGAAZABwAHAAc
ABsAGAAXABYAFgAXABgAGAAaABoAGgAaABoAGgAaABgAGAAZABoAGgAZABQAEwATABIA
EAAQAA8ADQAOAA4ADwAQAA8ADgANAAwADQANAA0ADQANAA0ADQANAAwACgAJAAgACgAK
AAoACgAIAAgACAAHAAkACgAKAAoACgAMAA0ADQANAAwACwALAAwADAAMAAoACgAKAAkA
CgALAA8AEgAXACQAOABTAHMAkACwAMUAyQDBALgAqgCFAFYAIwDi/6H/fP94/4b/kv+b
/6T/r/+4/8H/z//f/+r/8v/7/wEABQAHAAkACgAMAA8AEAARABMAEwAUABUAFgAWABYA
FwAXABsAGwAcAB0AGwAbABwAHAAeAB8AIAAhACEAIgAjACQAJAAmACYAJgApACkAKwAs
ACwALQAsACsALQAvADEAMgA0ADQANgA3ADcANwA3ADgAOwA8AD8AQQBAAEAAQQBBAEEA
QgBDAEQARQBHAEgASQBIAEoASgBJAEsATABOAE8ATQBNAEwATABMAE0ATgBOAE0ASwBJ
AEgASABHAEYARgBGAEQAQwBDAEMAQwBBAD8APgA9ADwAPAA7ADoAOQA4ADYAMwAyADEA
LwAuAC0AKwAnACYAJQAiACIAIAAeAB4AHQAbABoAGgAYABYAFAASABMAEwATABMAEwAR
ABEAEAAOAA0ADAALAAwADAAMAAwADAAMAAsACwANAA4ADgAOABAAEAARABEAEAAPAA4A
DQANAA4ADgAOAA4ADgAOAA4AEAARABEAEQAPAA8ADwAPAA4ADgAOAA4AEAARABEADwAR
ABEAEAAQABAAEAAQABAADwANAAwACwALAAsADAAMAAwADAAJAAkACAAIAAgABwAHAAcA
CAAIAAYABgAGAAQABgAGAAUABQAEAAQABAAEAAMAAwADAAIABAAEAAQABAADAAIAAQAA
AAAAAQACAAMAAgACAAIAAgACAAEAAQABAAAAAAAAAAEA////////////////AAAAAAAA
AAAAAAEAAQABAAAAAAAAAAAAAAABAAEAAAD///7//P/9////AAADAAQABAAEAAQABAAF
AAUABgAIAAoACgAKAAsACgAKAAoACQAIAAcABgAGAAcACAAIAAoACAAIAAgACAAIAAgA
BgAGAAYABgAFAAMAAAD//////v/8//z/+//5//v/+v/6//r/+P/4//j/+P/3//f/9//3
//f/9//3//f/9//2//b/9v/2//b/9v/2//b/9v/2//X/9f/2//b/9v/4//r/+//7//v/
+v/5//n/+P/2//b/9v/2//b/9//4//v//f8AAAcAFgAsAEcAYwB8AJIAnQCVAIsAhABy
AEcAGADn/6z/ef9k/2r/ev+E/43/mv+j/6r/sf/B/8//2P/g/+n/7f/x//f/+f/8/wAA
//8AAAEAAwADAAQABQAGAAgACAAJAAkACQAJAAoACwALAAsADAAMAAoACwAMAA0AEQAS
ABMAFAAUABYAFgAWABcAFwAZABoAGwAdAB0AHQAeAB8AIAAgACIAIgAkACUAJQAlACUA
JgAnACgAKwAtAC0ALgAwADEAMQAyADMANAA0ADUANQA1ADYAOAA4ADcANwA4ADoAOwA7
ADsAOgA6ADcANwA3ADYAOAA3ADYANgA2ADUANAA0ADIAMAAvAC8AMQAxAC8ALQAqACkA
KAAoACkAKAAnACYAJAAhACAAHwAfAB4AHQAbABcAFgAVABIAEAAOAAwADAAMAAsACwAM
AAkACAAHAAYABAADAAIAAQACAAEAAgACAAAA///+//3/AAAAAAAAAAAAAAAA////////
AAAAAA==
         </WaveFormData>
      </LeadData>
      <LeadData>
         <LeadByteCountTotal>10000</LeadByteCountTotal>
         <LeadTimeOffset>0</LeadTimeOffset>
         <LeadSampleCountTotal>5000</LeadSampleCountTotal>
         <LeadAmplitudeUnitsPerBit>4.88</LeadAmplitudeUnitsPerBit>
         <LeadAmplitudeUnits>��V</LeadAmplitudeUnits>
         <LeadHighLimit>2147483647</LeadHighLimit>
         <LeadLowLimit>268435456</LeadLowLimit>
         <LeadID>V5</LeadID>
         <LeadOffsetFirstSample>0</LeadOffsetFirstSample>
         <FirstSampleBaseline>0</FirstSampleBaseline>
         <LeadSampleSize>2</LeadSampleSize>
         <LeadOff>FALSE</LeadOff>
         <BaselineSway>FALSE</BaselineSway>
         <ExcessiveACNoise>FALSE</ExcessiveACNoise>
         <MuscleNoise>FALSE</MuscleNoise>
         <LeadDataCRC32>2377377875</LeadDataCRC32>
         <WaveFormData>
CAAIAAgACAAGAAYABgAGAAQABAAEAAQAAQAAAP///v8AAAAAAAAAAP7//v/+//7//v/+
//7//v/+//7//v/+//z//P/8//z//v/+//7//v/9//z/+//6//v//P/9//7//v/+//7/
/v/9//z/+//6//z//P/8//z//P/8//z//P/+//7//v/+//3//P/7//r//P/8//z//P/+
//7//v/+//3//P/7//r/+v/6//r/+v/4//j/+P/4//j/+P/4//j/+P/4//j/+P/3//b/
9f/0//b/9v/2//b/9P/0//T/9P/0//T/9P/0//T/9P/0//T/9P/0//T/9P/0//T/9P/0
//T/9P/0//T/8//y//H/8P/y//L/8v/y//D/8P/w//D/8v/y//L/8v/w//D/8P/w//D/
8P/w//D/8v/y//L/8v/0//T/9P/0//T/9f/2//n/+P/4//j/+P/2//j/+P/4//n/+f/5
//r/+f/6//v/+//7//v/+v/6//j/+P/3//b/8//z//L/8f/v//D/8P/w/+//7v/t/+r/
6//s/+3/7v/u/+7/7v/s/+r/6v/q/+r/6v/q/+r/6v/q/+n/6f/p/+f/5//n/+f/6f/p
/+n/6f/p/+n/6f/o/+r/6//s/+z/6v/q/+n/6f/p/+n/6f/m/+L/3v/c/9b/1f/b/+b/
9P8HAB4AOgBUAGoAgACSAJwAngCaAIcAZQBAABoA7v/L/7f/tP+4/7z/v/+//8H/x//J
/83/0v/W/9f/3P/j/+j/6f/m/+T/5//q/+r/6v/r/+z/7f/t/+3/7f/t/+3/7f/u/+//
7//x//H/8f/x//H/8f/x//P/8//z//T/9P/0//T/9P/0//b/9v/2//b/+P/3//f/9//3
//v/+//7//v/+//9//7//v/8//3//f/+////AAABAAIABAAEAAQABQAHAAcACQAKAA0A
DQAOAA4ADwAQABAAEAAUABUAFwAXABYAFgAXABcAFwAXABcAFwAXABcAGAAYABcAFwAW
ABYAFgAVABUAFQAVABUAFgAWABQAFAAUABQAEwARABAADwALAAoACAAIAAgACAAHAAQA
AgACAAIA//8AAP7//P/8//3//P/8//r//P/8//v/+//8//v/+//9//3//P/8//z/+//8
//3//v/+//7//v/+/////////////v//////AAACAAIAAgACAAIAAQABAAIAAgACAAIA
AwADAAIAAgACAAMABAAFAAYABQAFAAUABAAGAAYABgAGAAgACQAJAAkABwAGAAYABQAH
AAgACQAJAAgACAAIAAgABwAGAAYACAAJAAkABwAGAAYABgAFAAUABQAFAAYABgAHAAcA
BgAFAAQAAwADAAUABQAFAAUABQAEAAQABAAEAAYABgAFAAUABAAEAAQABAAEAAMAAwAD
AAUABAAEAAUABAADAAIAAQADAAMAAwADAAUABQADAAMAAQABAAIAAgACAAMAAwADAAEA
AQABAAEABQAFAAgACAAIAAgACAAHAAcABwAJAAwADAAMAAwADAAOAA4ADgALAAsACwAM
AA0ADgAPAA8ADwAPAA4ADgAQABAADwAOAAsACwAKAAkABgAGAAUABAAGAAYABgAEAAIA
AgACAAIABAAEAAQAAgAAAAAAAAAAAAAAAAAAAAAAAgABAAEAAQAAAP///v/9////////
/////////////v/8//3//v/+/wAAAAD//////f/9//v/+v/4//b/9P/y/+//8//+/wwA
IQA8AFYAbgCIAJ4ArgC6AMIAvACjAIMAXgA0AAwA6f/T/8z/0P/S/9P/1f/X/9v/4f/n
/+z/8P/z//T/9f/6////AAAAAAMAAgACAAIAAwAEAAUABQAFAAUABQAFAAUABgAHAAcA
CQAJAAkACQAJAAcABwAJAAkACQAKAAoACgAMAAwADAAOAAwADAAMAA4AEQARABEAEQAT
ABMAEwATABEAEwAUABQAFAAVABUAFgAXABgAGQAaABwAHAAcAB0AHQAdAB8AIAAhACEA
IgAiACcAKAAoACgAKAApACsAKwAsACwALQAtAC0ALQAtAC0ALwAvADAAMAAxADEAMAAw
AC8ALQAsACsALQAtAC4ALgAqACoAKgAqACkAJwAmACUAJAAkACMAJAAhACAAHgAaABgA
GAAYABUAFgAUABIAEgAPAA4ADgAMAA4ADgANAA0ACgAJAAkACwALAAoACgAKAAgACAAI
AAgACAAIAAgACAAJAAkACQAJAAkACQAIAAgACAAIAAgACAAGAAUABQAGAAgACAAIAAkA
CQAIAAgACAAGAAYABgAGAAkACQAJAAgACgAKAAoACgAIAAkACQAJAAsACgAKAAkACAAI
AAgABwAIAAgACAAIAAcABgAGAAgACQAJAAcABgAGAAYABQAFAAMAAwAEAAQABwAHAAYA
BQACAAEAAQADAAEAAQABAAEAAQACAAMABAACAAIAAQABAAIAAgACAAIAAgABAAEAAQAB
AAAAAAABAAMAAwADAAMAAgABAAAA//8AAAEAAAABAAEAAQACAAIAAQABAAAA//8AAAEA
AgADAAIAAQD///7///8AAAEAAwADAAQABAAEAAQABAAEAAUABgAJAAoACgAKAAoACAAK
AAoACgALAAsACwAMAAsADAANAA0ADwAPAA4ADgAOAA4ADQAMAAsACwAKAAkACAAIAAcA
BgAEAAQABAACAAQABAAEAAQAAQAAAP///P/+//7//v/+/wAAAAAAAAAA/v/9//3//f/9
//3//f/9//3//f/9//3//f/9//3//P/+////AAAAAP7//v/9//3//f8BAAEA/P/6//j/
9P/w/+3/7//4/wIADwAiADoAVgBuAIAAlACkALIAuACzAJ0AfABUACoAAQDf/8z/yv/K
/8//0//V/9f/2f/f/+T/6v/x//b/9f/4//3//v/+////AAAAAAAAAQACAAMAAwADAAMA
AwADAAMABgAHAAcACQAHAAcABwAHAAcABwAJAAkACQAKAAoACgAIAAgACAAKAAwADAAM
AA4ADQANAA0ADQAPAA8ADwAPABEAEwAUABQAEgATABMAFAAXABgAGQAaABoAGgAaABsA
GwAbAB0AHgAhACEAIgAiACMAJAAkACQAKAApACsAKwArACoAKgApACsAKwArACsALQAt
AC4ALgAtAC0ALAAsAC4ALQAtAC0ALQAtAC4ALgAqACoAKgAqACsAKQAoACcAJQAkACIA
IgAgACAAHwAcABgAGAAYABUAFgAUABIAEgARABAAEAAOAA0ADAAKAAkACgAJAAkACwAL
AAoACgAKAAYABgAGAAYACAAIAAgACAAHAAcABwAHAAcABwAGAAYABgAGAAYABgAGAAUA
BQAGAAgACAAIAAkACAAGAAUABAAFAAYABwAIAAcABwAHAAYACAAIAAgACAAIAAkACQAJ
AAkACAAIAAcABwAIAAkACQAGAAYABgAGAAUABAAEAAYACQAJAAcABgAEAAQAAwADAAUA
BQAGAAYABQAFAAQAAwAEAAMAAwAFAAMAAwADAAMAAgACAAIAAgAEAAQAAwADAAIAAgAC
AAIAAgABAAEAAQADAAIAAgADAAEAAQABAAEAAQABAAEAAQABAAEA//////////8AAAAA
AgADAAMAAwACAAEAAAD//wAAAQABAAIAAAAAAAAAAQD/////AgAEAAYACAAIAAgACAAH
AAcABwAJAAoACgAKAAoACgAMAAwADAAJAAkACQAKAA0ADgAPAA8ADwAPAA4ADgAMAAwA
CwAKAAkACQAIAAcABAAEAAMAAgAEAAQABAACAAAAAAAAAAAAAgACAAIAAAAAAAAAAAAA
AAIAAgACAAIAAAD//////////////////wEAAQABAAEA/////////v8AAAEAAgACAAIA
AgABAAEAAQABAP///P/6//j/9v/2//X/8f/4/wgAGwAyAEwAaAB+AJAAogCwALgAtgCl
AIcAYgA4ABAA7f/Z/87/zP/O/9P/1f/X/9v/3//n/+z/8P/z//b/+f/8/wEABAAEAAUA
BgAGAAYABwAGAAcABwAHAAkACQAJAAkACAAJAAkACwANAA0ADQANAAsACwANAA0ADQAO
AA4ADgAQABAAEAASABEAEAAPABAAEgATABQAFQAVABUAFQAVABUAFwAYABgAGAAZABkA
GgAbABwAHQAeACAAIAAgACEAIQAhACMAJAAjACMAJAAkACgAKgArACwALAAtAC8ALwAu
AC4ALwAvAC8ALwAvAC8AMQAxADIAMgAzADMAMgAyADAALwAvAC8ALwAvADAAMAAwADAA
MAAwAC8ALQAsACsAKwAqACgAKAAmACYAJQAiACAAIAAgAB0AHAAaABgAGAAVABQAFAAS
ABIAEgARABEADgANAA0ADwAPAA4ADgAOAA4ADgAOAA4ADAAMAAwADAANAA0ADQANAAsA
CwAKAAoACwAMAA0ADgANAAsACgAKAAwADAAMAA0ACwAKAAoACgAMAAwADAAMAAsACwAL
AAoADAAMAAwADAAKAAsACwALAAsACgAKAAkACQAKAAsACwAKAAoACgAKAAkACAAIAAoA
CQAJAAcABgAIAAgABwAHAAUABQAGAAYACQAJAAgABwAGAAUABQAHAAUABQAFAAUABgAG
AAYABgAEAAQAAwADAAQABAAEAAQABAADAAMAAwABAAAAAAABAAMAAwADAAMAAQABAAEA
AQADAAMAAQABAAEAAQACAAIAAQABAAAA//8BAAEAAQABAAAA///9//z//f/+////AQAD
AAQAAgACAAIAAgADAAMAAwAFAAYABgAGAAYACAAKAAoACgAHAAcABwAIAAcACAAJAAkA
CwALAAoACgAIAAgABwAGAAcABwAGAAUAAgACAAEAAAD+//7//v/8//z//P/8//z//P/8
//z/+v/6//r/+v/6//r/+v/6//r/+v/5//n/+f/5//n/+f/5//f/9//3//f/9//3//f/
9v/4//n/+v/6//j/+P/3//f/+//7//X/9P/0//D/7P/q/+f/6f/w//7/DwAkAD4AVgBu
AIIAkgCiAK4AsgClAIsAZgBAABIA6//T/8j/xP/G/83/0f/R/9H/0f/T/9z/4v/l/+j/
7f/w//H/9P/2//X/+P/4//j/+f/6//v/+//7//v/+//7//v//v//////AQAAAP///v/9
//3//f////////8AAAAAAAACAAIAAgAEAAIAAgACAAQABQAFAAUABQAHAAcABwAHAAcA
CQAKAAoACgALAAsADAALAAwADQAOABEAEgATABUAEgARABIAEgAUABUAFwAYABkAGgAa
ABoAHAAdAB8AHwAgACAAIQAhACEAIQAhACEAIQAhACIAIgAlACUAJAAkACIAIQAhACEA
HwAfACAAIAAcABwAHAAcAB0AGwAaABkAFwAWABQAFAAQABAADwAMAAoACgAKAAcACAAG
AAQABAADAAIAAgAAAP7//v/9//3//f/9//7/AQAAAP7//f/8//j/+P/4//j/+v/6//r/
+v/5//n/+f/5//j/+f/5//r/+P/4//j/+P/4//f/9//4//n/+v/7//3//P/6//n/+P/5
//r/+//8//v/+//7//r/+v/6//r/+v/6//v/+//7//v/+v/6//n/+//8//3//f/8//z/
/P/8//n/+P/4//r/+//7//n/+P/6//r/+f/5//n/+f/6//r/+v/5//f/9f/1//X/9v/5
//n/+f/5//n/9//2//X/9P/1//b/9v/3//f/9v/1//T/9P/z//P/8//0//T/9f/3//b/
9f/0//P/9f/1//X/9f/z//P/8f/x//P/8//0//T/8v/z//P/8//z//P/8//z//P/9f/2
//j/+P/4//j/9//3//f/+f/8//z//P/8//z//v/+//7/+//7//v//P/9//7/////////
///+//7//v/+//3//P/7//v/+v/5//b/9v/1//T/9v/2//b/9P/y//L/8v/y//T/9P/0
//L/8v/y//L/8v/x//D/7//u//D/7//v/+//7//v/+//7//v/+//7//v/+//7//v/+7/
7v/v//D/8P/w//D/7//v/+//7//v/+j/5P/k/+D/2v/f/+n/8v8CABsAOABUAG4AggCU
AKAAqACqAJwAfQBZADQACgDi/8n/vf+8/77/wv/D/8X/yf/N/9X/2//c/9z/4//o/+n/
6P/p/+z/8v/1//X/9P/z//P/9P/1//X/9f/1//X/9f/1//b/9//3//n/+f/5//n/+f/3
//f/+f/5//n/+v/6//r//P/8//z//v/+//7//v8AAAMAAwADAAMAAwADAAMAAwADAAUA
BgAGAAgACQAJAAoACQAKAAsADAAOAA4ADgAPAA8ADwARABIAFQAVABYAFgAZABoAGgAa
ABsAGwAcABsAHgAeAB8AHwAdAB0AHQAdAB8AHwAgACAAHwAfAB4AHgAgAB8AHwAfAB0A
HQAeAB4AGgAaABoAGgAZABcAFgAVABMAEgAQABAADAAMAAsACAAHAAgACQAHAAQAAgAA
AAAA///+//7//P/8//z/+//7//r/+f/5//v/+//6//r/+v/4//j/+P/4//j/+P/4//j/
+f/5//n/+f/3//f/9v/2//j/+P/4//j/+P/3//f/+P/4//j/+P/5//v/+v/6//r/+P/4
//j/+P/5//n/+f/4//j/+P/4//j/+P/5//n/+f/7//r/+v/5//f/+P/5//n/+P/4//j/
+P/3//b/9v/4//f/9//1//T/9f/2//b/9//1//X/9v/2//f/9//2//X/9P/z//P/9f/1
//X/9f/1//T/9P/0//T/9P/0//P/8//y//L/8v/y//L/8f/x//H/8//y//L/8//z//P/
8//z//H/8f/x//H/8//z//H/8f/x//H/8v/y//D/8f/x//H/8f/x//H/8f/v/+//7v/u
/+//8P/x//P/8//y//P/9P/1//b/9v/3//j/+//7//r/+f/4//r//P/8//z/+//7//v/
/P/7//z//f/9///////+//7//P/8//v/+v/7//v/+v/5//b/9v/1//T/8v/y//L/8P/w
//D/8P/w//D/8P/w/+7/7v/u/+7/7v/u/+7/7v/u/+7/7f/t/+3/7f/t/+3/7f/r/+v/
6//r/+3/7f/t/+z/7P/t/+7/7v/u/+7/7f/t//H/8f/t/+j/5v/m/+D/3P/b/9//6v/2
/wUAGgA0AE4AZgB8AJAAngCoAKoAnwCDAF4ANgAKAOP/yf+8/7j/vP/D/8X/w//H/83/
0f/W/9z/4f/k/+n/6v/t/+7/8v/v//D/8P/w//H/8v/z//P/8//1//X/9f/1//b/9//3
//n/9//3//f/9//3//f/+f/5//n/+v/6//r//P/8//z//v/+//7//v8AAP//////////
AQABAAEAAQADAAUABgAGAAYABwAHAAgACQAKAAsADAAMAAwADAANAA8ADwARABIAEQAR
ABIAEgAVABYAFgAWABgAGQAbABsAHgAeAB8AHwAfAB8AHwAfACEAIQAiACIAIgAhAB8A
HgAfAB8AIAAhAB8AHwAgACAAIAAgACAAIAAfAB0AHAAbABkAGAAWABYAFAAUABMAEAAM
AAwADAAJAAoACAAGAAYABQAEAAQAAgACAAIAAQABAP7//f/9/////f/8//z//P/7//z/
/f/+//7//v/+//7//f/9//3//f/8//3//f/+//7//v/+//7//v/9//3//v/+//7//v//
/////v/+//7//P/8//z//P/8//v/+v/4//j/+P/4//j/+P/5//n/+f/3//b/9v/1//f/
+P/5//n/+P/4//j/+P/3//b/9v/4//n/+f/3//b/9v/2//X/9f/3//f/+P/4//j/9//1
//P/9P/z//P/9f/1//X/9f/1//T/9P/0//T/9v/2//X/9f/0//T/9P/0//T/8//z//P/
9f/0//T/9f/z//P/8//z//X/9f/1//X/8//z//H/8f/x//H/8v/y//L/8//z//P/8//z
//P/8//z//P/8v/y//L/8v/y//P/8//z//b/9v/2//j/+P/4//j/9//3//f/+f/8//z/
/P/8//r//P/8//z//f/9//3//v///wAAAQABAAEAAQAAAAAAAgACAAEAAAD//////v/9
//j/+P/3//b/+P/4//j/9v/1//T/8//y//P/9P/1//T/8//y//H/8P/y//L/8v/y//L/
8f/x//H/8f/x//H/8f/x//H/8f/x//H/8f/x//D/7v/v//D/8P/w//D/7//v/+//7//v
/+z/6v/q/+j/4v/f/+P/7v/2/wEAGAAyAEwAZgB8AI4AnACmAKoAowCJAGgAQAAWAO//
0f/A/7r/vv/D/8X/yf/L/83/0f/a/+D/4//k/+v/7P/t//L/9P/1//T/9P/0//X/9v/3
//f/9//5//n/+f/5//j/+f/5//v//f/9//3//f/9//3///////3//v/+//7/AAAAAAAA
AgAAAAAAAAACAAQABQAGAAcACAAHAAYABQAHAAkACgAKAAwADQANAA4ADgAOAA4ADgAS
ABIAEgATABMAEwAVABYAGQAZABoAGgAdAB4AHgAeAB8AHwAgAB8AIgAiACMAIwAlACUA
JQAlACUAJQAmACYAJwAnACYAJgAmACUAJQAlACcAJwAoACgAJAAkACQAJAAlACMAIgAh
ACEAIAAeAB4AGwAaABgAFAAUABQAFAARAA4ADAAKAAoACQAIAAgABgAIAAgABwAHAAQA
AwADAAUABQAEAAQABAACAAIAAgACAAIAAgACAAIAAwADAAMAAwADAAMAAgACAAIAAgAC
AAIAAgABAAEAAgACAAIAAgADAAMAAgACAAIAAgACAAIAAgAFAAUABQAEAAIAAgACAAIA
AgADAAMAAwADAAIAAgABAAEAAgADAAMAAgACAAIAAgABAAAAAAACAAEAAQD///7///8A
AAAAAQD/////AAAAAAMAAwACAAEAAAD/////AQABAAEAAQABAAAAAAAAAAAA/v/+//3/
/f8AAAAAAAAAAP7//f/9//3////+//7///8BAAEAAQABAP////////////////3//f//
////AAAAAP7//////////////////////////v/+/wAAAAAAAAEAAAD/////AAACAAEA
AgADAAQABQAGAAUABQAFAAcACgAKAAoACgAIAAoACgAKAAcABwAHAAgACgAMAA4ADwAN
AA0ADAAMAA4ADgANAAwACwALAAoACQAEAAQAAwACAAQABAAEAAIAAAAAAAAAAAAAAAAA
AAD+/wAAAAAAAAAA/v/+//7//v/+//3//f/9//3//f/9//3////////////////////+
//z//f/+//7/AAAAAP////////3/+f/4//b/9P/y//D/7//z//r/BgAVACwARgBiAHgA
jgCgAKwAtAC0AKcAhwBiADwAEgDt/9P/yv/M/87/zf/R/9P/0//X/9//5v/s//H/8P/x
//b/+f/6//z////+//7//v///wIAAwADAAMAAwADAAMAAwAEAAUABQAHAAcABwAHAAcA
BQAFAAcABwAHAAgACAAIAAoACgAKAAwACgAKAAoADAANAA0ADQANAA8ADwAPAA8ADwAR
ABIAEgAUABUAFQAWABUAFgAXABgAHAAcABwAHQAfAB8AIQAiACEAIQAiACIAJQAmACYA
JgAoACkAKwArAC4ALgAvAC8ALwAvAC8ALwAtAC0ALgAuADEAMQAwADAALgAtAC0ALQAv
AC8AMAAwAC4ALgAuAC4ALAApACcAJQAlACQAIgAiACAAIAAfABwAHAAcABwAGQAXABQA
EQAQABEAEAAQAA4ADgAOAA0ADQAMAAsACwANAAsACgAKAAoACgAKAAoACgAKAAoACgAK
AAsACwALAAsABwAHAAYABgAHAAgACQAKAAgABwAHAAgABgAGAAYABwAJAAgACAAIAAgA
CAAIAAgACQAJAAkACAAIAAgACAAIAAgACQAJAAkACgAKAAsACwAKAAoACgAJAAoACgAK
AAoACwAKAAoADAALAAsACQAIAAoACgAJAAkACAAHAAcABgAJAAkACAAHAAgABwAHAAkA
BwAHAAcABwAIAAgACAAIAAcABgAEAAMABgAGAAYABgAGAAUABQAFAAMAAgACAAMABQAF
AAUABQAFAAUABQAFAAUABQADAAMAAwADAAQABAACAAMAAwADAAUABQAFAAUAAwADAAIA
AgAEAAQABAAFAAcABwAIAAgACAAIAAgACQAJAAkACwAKAAoACgAKAAoADAAMAAwACwAL
AAsADAALAAwADQANAA8ADwAOAA4ADgAOAA0ADAALAAsACgAJAAgACAAHAAYABAAEAAQA
AgACAAIAAgACAAIAAgACAAAAAAAAAAAAAAAAAAAAAAAAAAAA///////////////////9
//3//f/9//3//f/9//z//v///wAAAAAAAAAA//////v//f/7//j/9v/0/+7/7P/t//H/
/P8KAB0AOABUAGwAgACWAKgAtAC6ALQAoQCBAFgALgAEAOH/zf/I/8z/0P/T/9X/1f/Z
/93/4//o/+7/8f/0//P/8v/5//z//P/9//7//v/+////AAABAAEAAQABAAEAAQABAAIA
AwADAAUAAwADAAMAAwADAAMABQAFAAcACAAIAAgABgAGAAYACAAKAAoACgAMAAsACwAL
AAsADQANAA0ADQANAA8AEAAQAA4ADwAPABAAEQASABMAFAAWABYAFgAXABkAGQAbABwA
GwAbABwAHAAfACAAIAAgACIAIwAlACUAJAAkACUAJQAlACUAJQAlACcAJwAoACgAJgAl
ACMAIgAkACMAIwAjACEAIQAiACIAHgAeAB4AHgAfAB0AHAAbABgAFgATABIAEAAQAA8A
DAAMAAwADAAJAAYABAACAAIAAQAAAAAA/v/8//z/+//7//z/+//7//3/+//6//r/+v/6
//r/+v/6//r/+v/6//r/+f/5//n/+f/4//n/+f/6//j/+P/4//j/+v/5//n/+v/4//j/
+P/5//n/+P/4//j/+f/6//v//P/8//v/+v/4//r/+v/6//r/+v/7//v/+//7//r/+v/5
//n/+v/7//v/+v/6//r/+v/5//j/+P/6//v/+//5//j/+v/6//n/+f/5//n/+v/6//n/
+f/4//f/+P/3//f/+f/5//n/+f/5//b/9v/2//b/+P/4//f/9//4//j/+P/4//j/9//3
//f/+f/4//j/+f/3//f/9//3//f/9//3//f/+P/5//j/+f/3//f/+P/4//j/+f/5//n/
9//3//f/9//4//n/+f/6//7//P/4//n/+v/7//z//v///wAAAwADAAIAAQAAAAEABAAF
AAYABQAFAAUABgAFAAYABwAHAAkACQAIAAgABgAGAAUABAAEAAUABQAFAAIAAgABAAAA
///+//3/+v/8//z//P/8//r/+v/6//j/+v/6//r/+v/6//r/+v/6//j/9//3//f/+f/5
//n/+f/3//f/9//3//n/+f/5//j/+v/7//z//P/8//z/+//7//v/+//7//r/9v/0//D/
6v/p/+v/9P/8/wsAIAA6AFYAbgCEAJgAqAC0ALwAtQCfAHoAVAAoAP3/3f/M/8j/yv/P
/9H/0//T/9f/3f/k/+r/7//y//X/+P/7//z//P/9/wAAAAAAAAEAAgADAAMAAwADAAMA
AwADAAQABQAFAAcABQAFAAUABQAHAAcACQAJAAkACgAKAAoACgAKAAoADAAOAA4ADgAQ
ABAADwAOAA0AEQARABEAEQARABMAFAAUABQAFQAVABYAGQAaABsAHAAcABwAHAAdAB0A
HQAfACAAIgAjACUAJgAnACgAKAAoACoAKwAtAC0ALgAuAC8ALwAxADEAMQAxAC8ALwAw
ADAAMwAzADIAMgA0ADMAMwAzADMAMwA0ADQAMAAwADAAMAAxAC8ALgAtACsAKgAoACgA
JgAmACUAIgAgACAAIAAdABoAGAAWABYAFwAWABYAFAATABIAEAAPAA8ADwAQABMAEQAQ
ABAAEAAMAAwADAAMAA4ADgAOAA4ADgANAAwACwAMAA0ADQAOABAAEAAQABAADgANAA0A
DgAOAA4ADgAPAA8ADgAOAA4AEAAQABAAEAAPAA8ADwAOABAAEAAQABAAEgATABMAEwAT
ABIAEgARABMAFAAVABUAEgASABIAEgARABAAEAASABMAEwARABAAEAAQAA8ADwARABEA
EgASABMAEwASABEAEgARABEAEwARABEAEQARABAAEAAQABAAEgASABEAEQAQABAAEAAQ
ABIAEQARABEAEQAQABAAEQARABEAEQARABEAEQARABEAEwATABEAEQARABEAEgASABIA
EwATABMAEwATABMAEwAVABUAFAAUABIAEgASABMAEwATABQAFgAYABgAGAAYABgAGAAZ
ABkAGQAbAB4AHgAeAB4AHAAeAB4AHgAfAB8AHwAgAB8AIAAhACEAIwAjACIAIgAkACQA
IwAiAB8AHwAeAB0AHAAcABsAGgAYABgAGAAWABgAGAAYABgAGAAYABgAFgAUABQAFAAU
ABYAFgAWABYAGAAXABcAFwAVABUAFQAVABcAFwAXABcAFwAXABcAFgAYABkAGgAaABgA
GAAXABcAFwAXABcAFgAUABIADgAKAAkADQAUACIAMwBKAGQAggCWAKgAugDKANAA1ADJ
AKsAggBcADQADQDx/+j/5v/q//H/8//1//f/+f8BAAgACgANABQAFwAaABsAHgAgACMA
IgAiACIAIwAmACcAJwAnACkAKQApACkAKAApACkAKwAtAC0ALQAtACsAKwAtAC0ALgAw
ADEAMgAyADIAMgA0ADQANAA0ADYANwA3ADcANwA5ADkAOQA5ADsAPQA+AD4APgA/AD8A
QABBAEIAQwBEAEYARgBGAEcASQBJAEsATABNAE0ATgBOAFEAUgBSAFIAVABVAFcAVwBa
AFoAWwBbAFsAWwBbAFsAXQBdAF4AXgBfAF8AXgBeAGAAXwBfAF8AXwBfAGAAYABcAFwA
XABcAFwAWwBbAFsAWQBYAFYAVgBUAFQAUwBQAE4ATgBOAEsASgBIAEYARgBHAEYARgBE
AEQARABDAEMAQAA/AD8AQQBDAEIAQgBCAEAAQABAAEAAQQBCAEMARABDAEMAQwBDAEMA
QwBEAA==
         </WaveFormData>
      </LeadData>
      <LeadData>
         <LeadByteCountTotal>10000</LeadByteCountTotal>
         <LeadTimeOffset>0</LeadTimeOffset>
         <LeadSampleCountTotal>5000</LeadSampleCountTotal>
         <LeadAmplitudeUnitsPerBit>4.88</LeadAmplitudeUnitsPerBit>
         <LeadAmplitudeUnits>��V</LeadAmplitudeUnits>
         <LeadHighLimit>2147483647</LeadHighLimit>
         <LeadLowLimit>268435456</LeadLowLimit>
         <LeadID>V6</LeadID>
         <LeadOffsetFirstSample>0</LeadOffsetFirstSample>
         <FirstSampleBaseline>0</FirstSampleBaseline>
         <LeadSampleSize>2</LeadSampleSize>
         <LeadOff>FALSE</LeadOff>
         <BaselineSway>FALSE</BaselineSway>
         <ExcessiveACNoise>FALSE</ExcessiveACNoise>
         <MuscleNoise>FALSE</MuscleNoise>
         <LeadDataCRC32>1140478807</LeadDataCRC32>
         <WaveFormData>
7v/u/+7/7v/u/+7/7v/u/+z/7P/s/+z/6//q/+n/6P/q/+r/6v/q/+j/6P/o/+j/6f/q
/+v/7P/q/+r/6v/q/+j/6P/o/+j/6v/q/+r/6v/o/+j/6P/o/+r/6v/q/+r/6v/q/+r/
6v/p/+j/5//m/+f/6P/p/+r/6P/o/+j/6P/p/+r/6//s/+r/6v/q/+r/6v/q/+r/6v/s
/+z/7P/s/+v/6v/p/+j/6v/q/+r/6v/q/+r/6v/q/+r/6v/q/+r/7P/s/+z/7P/p/+j/
5//m/+j/6P/o/+j/5v/m/+b/5v/m/+b/5v/m/+b/5v/m/+b/5v/m/+b/5v/k/+T/5P/k
/+T/5P/k/+T/4v/i/+L/4v/k/+T/5P/k/+L/4v/i/+L/5P/k/+T/5P/i/+L/4v/i/+L/
4v/i/+L/5P/k/+T/5P/k/+T/5P/k/+j/6P/o/+j/5v/o/+j/6P/o/+j/6P/p/+v/6//r
/+v/6f/q/+r/6//s/+z/7P/s/+r/6v/o/+f/5f/l/+X/4//j/+P/4//j/+L/4f/f/9z/
3f/f/+D/4f/f/9//3//e/9z/3P/b/9v/3f/d/93/3f/d/9z/3P/c/9z/2//b/9z/3v/e
/93/3f/d/93/3f/d/9//4P/g/+H/3//f/9//3v/e/+H/4P/d/9j/1v/S/83/y//R/9v/
6P/z/wQAGQAtADwASQBXAGEAaABpAGAATwA3AB4A/v/i/9L/y//J/8v/zv/M/8z/0P/R
/9H/0//W/9X/2v/g/+X/5v/i/+H/5P/l/+X/5f/m/+f/5//n/+f/5f/l/+X/5f/l/+X/
5//n/+f/5//n/+f/5//m/+b/5//p/+n/6P/o/+b/5//n/+f/5//o/+j/6f/o/+j/6P/o
/+n/6v/q/+r/6v/r/+z/7P/r/+v/6//s/+z/7P/u/+//8P/w//D/8f/x//H/8//z//X/
9v/4//j/9//3//j/9//6//z//v8AAP///v/+//3//f/8//z//P/9//7//v/+////////
////AQABAAEAAQABAAEAAQAAAAAAAAD////////+//z/+//4//f/9v/0//X/9f/1//T/
8//y//H/8P/v/+7/7v/u/+7/7P/s/+z/7f/t/+3/7P/t/+3/7f/u//D/8P/w/+//8P/w
//D/8P/y//P/8//z//P/8//z//L/9P/1//X/9f/1//X/9f/z//X/9f/2//f/9f/1//X/
9f/1//X/9P/0//X/9//4//n/+f/4//j/+f/4//f/9v/1//P/8//z//P/8f/x//H/8f/x
//H/8f/y//L/8v/y//L/8f/x//H/8f/z//P/8f/x/+//7//v/+7/8P/w//D/8P/x//H/
8P/v/+3/7f/t/+3/7//w//D/8P/u/+7/7v/t/+//7//v/+//7//v/+7/7v/s/+z/7P/s
/+z/7f/t/+3/6v/o/+f/5v/o/+j/5//n/+b/5f/k/+P/3//f/9//3//h/+H/4v/j/+P/
4v/h/+H/5v/m/+j/6P/o/+j/6P/o/+j/6P/o/+r/7P/s/+z/7v/u/+7/7//u/+3/7P/r
/+3/7v/u/+//7v/u/+7/7v/w//D/7v/t/+z/6//q/+f/6P/n/+b/5f/n/+f/5v/k/+T/
5f/l/+X/5//n/+f/5v/l/+T/4v/h/+H/4f/h/+H/4v/i/+P/5P/j/+H/4P/g/+H/4v/i
/+P/4//j/+P/4//h/+L/4v/j/+X/5f/l/+T/4v/j/+L/3//e/9z/3P/Z/9X/2f/h/+7/
/f8QACEAMwBGAFcAYQBrAHYAdQBqAFcAPwAiAAYA7v/a/9H/z//R/9D/zv/O/9L/1f/X
/9v/3v/f/+D/4P/l/+r/6v/r/+7/7v/t/+z/7P/v/+//7//v/+3/7f/t/+3/7//v//H/
8f/z//P/8//z//P/8v/y//P/9f/1//T/9P/2//f/9//3//X/9v/2//f/+v/6//r/+v/7
//z//P/8//z//f/+//7/AQABAAEAAgAAAAAAAgADAAYABgAGAAcABwAHAAkACQAJAAoA
DAAMAA4ADwARABEADwAQABEAEgAUABQAFQAVABUAFAAUABQAFQAWABYAFgAZABkAGQAZ
ABcAFwAXABcAGQAZABkAGAAYABgAFwAXABcAFgAUABMAEwATABMAEgAPAA8ADwAOAA0A
DAALAAoACQAIAAgACAAGAAQABAAEAAUABQAFAAQAAQABAAEAAgADAAQABQAFAAQABAAE
AAQABAAFAAUABQAFAAUABQAEAAQABQAFAAUABwAHAAcABQAHAAcACAAJAAkACQAJAAkA
CgALAAsADAAKAAsACwALAAwADAANAA8ADwAPAA8ADwAPAA8ADwAPABEAEQARABEADwAP
AA8AEAARABIAEwAUABMAEwATABMAEwATABEAEQATABMAEwASABAAEAAQABAAEwATABIA
EQAQAA8ADgANAA0ADgAOAA4ADwAQABEAEQAPAA8ADwAPABEAEQAQABAAEAAQABAAEAAO
AA8ADwAPABAAEAARABIAEAAQAA8ADwARABEAEQARABEAEQARABEADwAPABAAEQASABIA
EgATABMAEgARABEAEgASABIAEgAUABQAFgAWABYAFgAWABYAFgAWABMAEgAPAAwACwAK
AAkACQALAAsACwALAAkACgAKAAsADgAOAA4ADgAOAA4ADAALAAkACQAJAAcACAAHAAYA
BQAFAAUABAACAAQABQAFAAUAAgABAAAA/v8AAAAA/////wEAAQABAAEA///+//7//v/+
//3//f/+//7//v/9//3//f/9//3//f///wAAAAABAAAA///+//z/+v////7/+//4//b/
8v/t/+v/7f/z//7/BwAUACcAOwBMAFkAZwBzAIAAiQCIAH8AawBSADIAFAD4/+f/4f/f
/+D/4P/g/+D/4f/j/+X/6v/x//T/8v/1//r/+v/5//j/+//7//v//P//////////////
/////////////wEAAQABAAEAAQABAAEAAAAAAAEABQAFAAQABAADAAMAAgABAAMABAAE
AAUABgAGAAYABgAFAAYABgAGAAgACQAKAAoACgAJAAgACAAIAAgACgALAAoACgAKAAsA
CwALAA0ADQAPABAAEgASABAAEQATABMAEwAUABUAFgAUABQAFQAVABcAFgAWABYAFwAY
ABgAGAAZABkAGQAZABkAGQAZABkAGwAbABsAGgAYABgAFwAXABkAGAAWABUAFAATABIA
EAAPAA8ADwAOAAsACgAJAAgABwAGAAYABgAGAAQABAAEAAIAAQAAAP7//v///wAAAgAC
AAIAAgABAP7//v/+//7/AAABAAEAAQD////////+//7//////////////////f/9//3/
/v///wEAAQABAAEA//////7//v8AAAEAAQABAAEAAAAAAAEAAQABAAEAAQABAAEAAQAB
AAEAAQABAAEAAwADAAMABAADAAIAAQAAAP//////////AwADAAEAAQD////////+/wAA
AAAAAAAA//////7//f/9//3//f/9////AAAAAAAA/v/+//7//f/////////////////+
//7//v/+//7//v/+/////////////v/+//7//P/8//v/+//7//v/+//7//v/+//7//v/
+//7//z//f/6//j/9v/1//j/+P/4//n/+P/4//j/+P/2//b/+f/7//z//v/+//7//v/+
//7//v/+/wAAAgACAAIAAgACAAIAAwADAAMAAwADAAUABgAGAAcABgAGAAYABgAGAAYA
BAADAAMAAwADAAEAAAD///7//f///////v/8//r/+//7//v/+//7//v/+v/6//r/+f/5
//v/+//7//v/+f/4//j/+P/4//f/9//4//r/+v/5//n/9//3//f/9//5//r/+v/7//v/
+//7//r/+v/5//b/9f/0//L/8v/x/+3/6f/v//z/CwAcADEARwBWAGMAcQB9AIYAiQCC
AHEAWQA8AB4ABADy/+X/3//f/+L/4P/g/+L/5f/p/+3/8P/x//L/9v/5//z/AAABAAIA
AQABAAEAAgABAAEAAQABAAMAAwADAAMAAwADAAUABQAHAAcABwAHAAUABAAEAAUABwAH
AAYABgAGAAcABwAHAAYABgAFAAUABwAIAAkACgAKAAoACQAIAAgACQAKAAoACwALAAsA
DAAMAAwADgAPABAAEAAQABEAEQARABMAEwASABIAEwASABMAFQAYABkAFwAYABkAGgAa
ABoAGwAbABsAGgAaABoAHQAeAB4AHgAfAB8AHwAfAB0AHQAdAB0AHQAdAB0AHAAaABoA
GQAZABkAGAAWABUAFgAVABQAEgAPAA8ADwAOAA0ADAALAAoABwAGAAYABgAFAAIAAQAA
AAEAAQABAAAA/f/9//3//v/+//7//v/9//7//v/+//7//f/9//z/+//9//3//f/8//r/
+//7//v//P/9//7//f/8//v/+//7//v/+//7//v/+//7//r/+v/6//v/+//7//v/+v/6
//v/+//7//v/+//7//v/+//7//n/+f/5//n/+f/5//n/+v/6//r/+v/6//n/+f/5//n/
+f/5//f/9//5//n/+f/4//b/9v/2//b/+f/5//j/9//1//X/9f/1//X/9v/2//b/+P/4
//j/9//1//X/9f/1//f/9//2//b/9P/0//T/9P/y//P/8//z//X/9P/0//T/8v/y//H/
8f/z//P/8//z//P/8//z//P/8f/x//L/8//z//L/8f/x//H/8P/v/+//8f/y//P/9P/2
//b/9P/0//T/9P/2//b/9v/2//T/9v/2//b/9//4//n/+//5//n/+f/5//f/+P/4//n/
/P/8//z//P/6//r/+P/3//n/+f/5//f/9v/1//T/8//x//H/8P/u/+7/7//v/+//7//v
/+//7v/u/+7/7f/t/+3/7f/t/+3/7f/s/+z/7P/s/+v/6//s/+r/6v/p/+n/6f/p/+n/
6f/r/+z/7P/t/+z/6//q/+j/7P/r/+b/5f/k/+D/3P/Z/9n/2f/f/+r/9/8IABkAKwA8
AEkAUwBjAG4AdQByAGMATQAwABIA9P/i/9f/z//L/9D/0v/Q/87/y//N/9P/1v/Z/9z/
4P/h/+L/5P/l/+b/5//n/+f/6P/r/+v/6//r/+n/6f/p/+n/6v/r/+7/7//u/+3/7P/r
/+n/6P/o/+n/6//r/+r/6v/s/+3/7f/t/+v/7P/s/+3/7P/s/+z/7P/v//D/8P/w//D/
8f/y//L/8//z//P/9P/0//T/9v/3//r/+v/6//v/+v/5//r/+f/6//z///8AAP7///8B
AAEAAQACAAMABAAEAAQABQAFAAUABAAEAAQABwAIAAgACAAJAAkACQAJAAcABwAHAAcA
BwAHAAcABgAEAAQAAwADAAUABAACAAEA/v/9//z/+v/3//f/9//2//X/9P/z//L/8f/w
//D/8P/y//D/8P/w/+7/7f/s/+r/7P/t/+7/8P/v/+7/7f/r/+r/6v/q/+r/6v/r/+v/
6//r/+v/6//q/+r/6//r/+v/6//r/+v/6f/r/+v/7P/t/+//7//v/+//7v/t/+v/6v/s
/+3/7f/t/+//7v/u/+//7//v/+//7//v/+//7//v/+//7//v/+//8f/x//H/8v/y//L/
8v/y/+//7//v/+//8//z//H/8f/x//H/8f/w//D/8P/w//D/8f/x//D/7//x//H/8f/x
//H/8v/y//L/8f/w/+//7f/u/+//8P/x/+//7//u/+7/7v/u/+7/7v/w//H/8f/x//D/
7v/t/+z/7f/u/+7/7//t/+3/7f/t/+3/7f/t/+3/7f/t/+7/7//t/+z/6//r/+7/7v/w
//D/8P/w//D/8P/w//D/8P/y//T/9P/0//b/9v/2//f/9f/1//X/9f/3//j/+P/5//j/
+P/4//j/+v/6//j/9//1//X/9f/z//D/7//u/+3/7//v/+7/7P/q/+v/6//r/+3/7f/t
/+z/7P/s/+v/6//p/+n/6f/p/+v/6v/q/+r/6v/p/+n/6v/q/+r/6f/p/+n/6f/p/+n/
6f/q/+r/6//r/+v/6//q/+r/6//q/+X/4P/g/9z/1//b/+H/6f/2/wcAHAAvAEEAUABd
AGUAbwB0AG8AYABJAC8AFAD4/+T/1v/P/8//0f/O/87/0P/S/9f/2//Z/9r/3//k/+T/
4//k/+j/7f/w/+7/7f/s/+z/7f/t/+3/7f/v/+//7//v/+3/7f/v/+//8f/x//H/8f/x
//D/8P/x//H/8f/w//D/8v/z//P/8//y//L/8f/x//P/9P/1//b/9//4//j/+P/4//n/
+v/6//3//f/9//7//P/8//7///8AAAAAAAABAAEAAQADAAMAAwAEAAYABgAGAAcACQAJ
AAgACAAIAAgACQAKAAwADQALAAoACgAKAA0ADgAOAA4ADQANAA0ADQANAA0ADQANAA0A
DQANAAwACgAKAAkACQALAAoACAAHAAYABQAEAAIA/////////v////7//f/8//n/+P/4
//j/9v/0//T/9P/1//X/9f/0//H/8f/x//L/8v/y//L/8f/w//D/8P/w//D/8f/x//H/
8f/x//H/8P/u/+//7//v//H/8f/x/+//7//v//D/8f/x//H/8f/x//P/8//y//L/8P/x
//H/8f/x//D/8P/x//H/8f/x//H/8f/x//H/8f/x//H/8f/x//H/8f/x//L/9P/0//T/
9P/z//P/8//z//P/8//x//H/8//z//P/8v/y//L/8v/y//P/8//y//H/7//v/+//7//v
//D/8P/w//D/8P/w/+//7//v/+//7//x//H/8P/w/+7/7v/u/+7/7v/v/+//7//x//D/
8P/w/+//7v/s/+v/7P/t/+7/7//v/+//7//v/+3/7f/u/+//7//u/+3/7f/s/+z/7P/t
//D/8P/w//D/8v/w//L/8v/y//L/9v/2//b/9v/1//b/9f/0//b/9v/2//f/9//3//f/
9//3//j/+P/5//r/+v/6//r/+v/6//j/9//5//n/+f/3//b/9f/0//P/8f/x//D/7v/u
/+//7//v/+//7//v/+7/7v/u/+3/7f/v/+//7//v/+3/7P/s/+z/7v/t/+3/7v/s/+z/
6//r/+3/7f/t/+3/7f/u/+7/7//v/+//7//u//D/8f/u/+n/6P/o/+L/3f/d/+H/6f/0
/wEAEAAhADUARgBTAGUAcQB6AH0AfABvAFcAOAAcAP7/5v/b/9X/1f/a/9j/1P/U/9n/
2//d/+L/5//o/+z/7//w//L/8//y//H/8f/x//L/9f/1//X/9f/1//X/9f/1//f/9//5
//n/9//3//f/9//5//j/+P/5//v/+//6//r/+v/7//v/+//9//7//v////7//v/+//7/
//8AAAAAAAACAAMABAAEAAMAAwADAAQABgAGAAgACQAIAAgACAAJAAsACwANAA0ADwAQ
ABIAEgAQABEAEwATABUAFgAXABgAGAAYABkAGQAbABoAGgAaAB0AHgAeAB4AHgAdABwA
GwAcAB0AHgAfAB0AHQAdABwAHQAeAB4AHwAfAB4AHAAbABoAGQAYABYAFwAXABcAFgAT
ABIAEQAQAA0ADAAMAAwADAAKAAoACgAJAAkACQAIAAUABQAFAAYABAAEAAQAAwADAAQA
BQAGAAYABwAHAAcABQAFAAUABAAGAAcABwAHAAcABwAHAAUABwAHAAgACQAHAAcABwAH
AAcABwAGAAYABAAFAAUABQADAAIAAgADAAEAAQABAAEAAwADAAMAAwABAAEAAQABAAMA
AwADAAQAAgACAAIAAgABAAEAAQABAAMAAwABAAEAAQABAAEAAAACAAIAAgACAAEAAQAA
AP//AQABAAEAAQABAAIAAgACAAAAAAAAAP//AQABAAEAAQADAAMAAgACAAAAAAAAAAAA
AgADAAMAAwABAAAAAAAAAAEAAgACAAMAAgABAAAA///+////AAABAAEAAQACAAMAAwAC
AAEAAQAAAAAAAAABAAAAAAAAAAAAAAACAAUAAwAEAAYABgAGAAYABgAGAAYABgAIAAoA
CgAKAAgACAAIAAkACQAJAAkACQALAAwADAANAAwADAAMAAwADgAOAAwACwAJAAkACQAH
AAYABQAEAAMABQAFAAQAAgABAAEAAAD//wAAAQACAAIAAAAAAP//////////////////
/v/+//7//v/9//3//v8AAAAA//////3//f/9//3/+//8//z//f/7//v/+//6//r/+//6
//f/9v/2//T/7//p/+3/9//8/wMAFgArAD8AUABfAG0AdwCCAIkAiAB9AGUASgAuABIA
+P/n/93/3f/g/+D/4v/k/+H/4f/p/+z/7f/u//L/9f/2//j/+//8//v/+//7//z//f/9
//3//f/9//3//f/9//3//f////////////////8BAAAAAAABAAEAAQAAAAAAAgADAAMA
AwABAAIAAgADAAYABgAGAAYABgAGAAUABAAGAAcACAAIAAsACwALAAwACwAKAAsACwAO
AA4ADgAPAA8ADwARABEAEQASABQAFAAWABcAGQAZABgAGAAYABgAGgAaABsAGwAdABwA
HAAcABsAHAAcABwAHwAfAB8AHwAdAB0AHQAdAB8AHwAfAB4AHgAeAB0AHQAdABwAGgAZ
ABoAGQAYABYAFAATABIAEAARABAADwAOAAkACAAIAAgACAAGAAYABgAFAAUABQAEAAEA
AQABAAIAAgACAAIAAQAAAAAAAAAAAAAAAQABAAEAAQABAAEAAAAAAAEAAQABAAEAAQAB
AP///////wAAAQD//////////wEAAQAAAAAA/v////////8AAAAAAQADAAIAAQAAAP//
//////////8BAAEAAQABAP///////wAAAAAAAAAAAAD////////////////9//3/////
/////v/+//7//v/+/wEAAQAAAP///f/9//3//f/9//7//v/+/wAAAAAAAP///f/9//3/
/f/+//////8AAP7//v/+//7//v////////8BAAAAAAAAAP7//v/9//3//f/9//3//f/8
//3//v////3//f/+///////+//3//f/+//7//v///wAAAAAAAAAA///+//7//f///wAA
AAACAAIAAgACAAIAAgACAAIABAAGAAYABgAGAAYABgAHAAUABQAFAAUABgAIAAkACwAL
AAoACQAIAAoACgAIAAcABwAHAAcABQADAAEA///9//7///////7//P/9//3//f/9//3/
/f/8//z//P/7//v/+f/5//n/+f/7//r/+v/6//j/9//3//j/+v/6//n/+f/5//n/+f/5
//f/+P/4//n/+//7//v/+v/6//f/9P/z//D/7v/u/+v/6//t//H/+v8FABYAKQA/AE4A
XQBrAHcAfgCDAH4AbQBXADwAHgACAOz/4f/f/93/2v/a/9z/2v/b/+H/5//q/+3/7P/s
/+//8v/y//P/9v/3//f/9//4//n/+f/5//n/+f/5//n/+f/5//n/+//7//v/+//7//v/
+//6//r/+//7//v/+v/6//r/+//7//v/+//8//z//f8AAAAAAAAAAP//AAAAAAAAAAAB
AAIAAgAFAAUABQAGAAUABAAFAAUACAAIAAgACQAJAAkACwALAAkACgAMAAwADgAPABEA
EQAPABAAEQASABIAEgATABMAFQAUABQAFAATABQAFAAUABUAFQAVABUAEwATABMAEwAV
ABUAFQAUABQAFAATABMAEQAQAA4ADQAOAA0ADAAKAAkACQAJAAgABwAGAAUABAD///7/
/v/+//7//P/8//z//f/9//3//P/5//n/+f/6//j/+P/4//f/+P/4//j/+P/2//f/9//3
//f/9//3//b/9P/1//X/9f/1//X/9f/z//P/8//0//X/9P/z//L/8f/y//P/8//0//L/
8//z//P/8//y//L/8//z//P/8//z//H/8f/x//H/8//z//P/8//w/+//7v/u/+//8P/x
//L/8f/x//H/8f/x//H/7//v//H/8f/x//D/7v/u/+7/7v/w//H/8f/x/+//7//v/+//
7f/u/+7/7v/w//D/8P/v/+3/7f/t/+3/7//v/+7/7v/u/+7/7v/u/+3/7f/s/+v/7f/s
/+z/7P/s/+z/6//r/+v/6//r/+v/6//r/+v/6//p/+n/6v/r/+z/7P/s/+3/7f/s/+v/
6//s/+z/7P/s/+7/7v/w//D/8P/w//D/8v/y//L/8v/w//L/8v/y//L/8v/y//P/8//z
//P/8//z//T/9P/1//j/+P/4//j/9v/2//T/8//x//H/8f/v//D/7//u/+3/6//r/+r/
6P/o/+n/6f/p/+v/6//r/+r/6P/o/+f/5//p/+n/6f/p/+f/5v/m/+b/6P/n/+f/6P/m
/+b/5f/l/+X/5f/l/+X/5f/m/+b/5//n/+f/5//m/+T/5//m/+P/4v/e/9r/1//X/9v/
5f/u//3/EAAlADUARABRAF8AaQByAHMAbABZAD8AIAAEAOr/2P/P/8//0//U/9D/0P/S
/9X/1//Z/97/3//i/+D/3//k/+j/5//m/+n/6f/p/+r/6//r/+v/6//r/+v/6//r/+v/
6//t/+3/6//r/+v/6//r/+r/6v/r/+//7//u/+7/7v/v/+//7//v//D/8P/x//L/8v/y
//L/8//0//T/9P/2//f/+P/4//f/9//3//j/+v/6//z//f/+//7//v///wEAAQADAAMA
AQACAAQABAAGAAcACQAJAAkACgALAAwADAAMAA0ADQAPAA4ADgAOABEAEgASABIAEgAR
ABAADwARABEAEQARABEAEQARABAADgAOAA0ADQAPAA4ADAALAAgABwAGAAQABQAFAAUA
BAADAAIAAQAAAPv/+v/6//r/+v/4//j/+P/1//X/9f/0//X/9f/1//b/9P/0//T/8//y
//L/8v/y//T/9f/1//X/8//z//P/8v/0//X/9f/1//T/8//y/+//8f/x//L/8//x//H/
8f/x//H/8f/w//D/8v/z//P/8//x//D/8P/x//H/8f/x//H/8//z//P/8//z//P/8//z
//X/9f/1//b/9P/0//T/9P/z//P/8//z//X/9f/z//P/8//z//P/8v/0//T/9P/0//P/
8//y//H/8f/x//H/8f/z//T/9P/0//L/8v/y//H/8//z//P/8//z//P/8v/y//L/8v/y
//L/8v/z//P/8//z//L/8v/y//L/8v/x//H/8//z//P/8//x//H/8f/x//P/8//0//X/
8//y//H/8f/0//T/9P/1//j/9v/0//b/9v/2//b/+v/6//r/+v/4//r/+v/6//v//P/9
/////////////////wAAAAABAAIAAgACAAIAAAAAAP7//f/+////AAD///z/+//6//n/
9//3//b/9P/2//f/9//3//X/9f/1//T/9v/2//X/9f/1//X/9f/1//P/8v/y//L/9P/z
//P/9P/y//L/8f/x//P/8//z//P/8//0//T/9f/1//X/9f/0//T/9f/0//P/8P/u/+r/
5f/h/+P/6//0////DgAfADMARABVAGMAbwB8AIMAhAB5AGMASAAqAAwA9P/l/9//3f/c
/97/3P/c/93/4f/j/+j/6//u//D/8//0//b/9f/2//f/9//3//j/+//7//v/+//7//v/
+//7//3//f///////v/9//z/+//8//z//f///wEAAQAAAAAAAgADAAMAAwAFAAYABgAH
AAYABgAGAAYABwAIAAgACAAKAAsADAAMAAwACwAKAAoACwAMAA8AEQAQABAAEAARABEA
EQATABMAFQAWABgAGAAXABcAGAAXABgAGgAcAB4AHAAcAB0AHQAeAB4AHwAgAB8AIAAg
ACAAHwAfAB8AHwAfAB8AHwAfACEAIQAhACAAHgAeAB0AHQAfAB4AHAAbABoAGQAYABYA
FQAVABUAFAARABAADwAOAA0ADAAMAAwADAAKAAoACgAHAAcABwAGAAcABwAHAAgACAAI
AAgABwAEAAQABAAEAAYABwAHAAcABgAFAAQAAgADAAUABgAHAAcABwAHAAUAAwADAAQA
BQAFAAUABQAFAAUABQAEAAQABgAHAAcABwAHAAYABgAHAAUABQAFAAUABwAHAAcABwAH
AAcABwAHAAkACQAJAAoACQAIAAcABgAHAAcABwAHAAcABwAFAAUABQAFAAUABAAGAAYA
BgAGAAcABwAGAAUABQAFAAUABQADAAQABAAEAAQABAAEAAMABQAFAAUABQADAAMAAgAC
AAQABAAEAAQAAgADAAMAAwADAAIAAgACAAQABAADAAMAAQABAAEAAQABAAEAAQABAAMA
AwAEAAUABQAEAAMAAwACAAIAAgADAAIAAgACAAIABAAEAAUABQAHAAgACAAIAAgACAAI
AAgACAAIAAkADAANAA4ADAAMAAwADQAPAA8ADwAPAA8AEAAQABEAEAAQABAAEAASABIA
EAAPAA0ADQANAAsADAALAAoACQAJAAkACAAGAAYABwAHAAcABQAFAAUABAAEAAQAAwAD
AAUABQAFAAUABQAEAAQABAAEAAMAAwAEAAQABAADAAMAAwADAAMAAwADAAQABAAFAAMA
AwADAAIAAgABAAIAAQAAAP7/+P/1//P/9////wgAFQAmADsATwBcAGkAdwCDAIwAkwCQ
AH8AZQBKADAAEgD4/+3/6f/p/+z/7P/s/+z/7f/v//P/9P/3//z/AAABAAIABAAHAAgA
BwAHAAcACAALAAsACwALAAsACwALAAsACwALAA0ADQANAA0ADQANAA0ADAAMAA0ADwAP
AA4ADgAOAA8ADwAPAA8AEAAQABEAEgASABIAEgATABQAFAAUABYAFwAYABgAGAAXABYA
FgAYABgAGgAbABwAHAAcAB0AHQAdAB8AHwAfACAAIgAiACIAIwAlACUAJQAmACcAKAAp
ACoALAAtACsAKgAqACoAKwAsACwALAAtAC0ALQAtAC0ALQAtAC0ALwAvAC8ALgAsACwA
KwArAC0ALAAqACkAKAAnACYAJAAjACMAIwAiAB8AHgAdABwAFwAWABYAFgAYABYAFgAW
ABUAFQAVABQAEQARABEAEgAUABQAFAATABAAEAAQABAAEgATABMAEwARABEAEQAQABAA
EQARAA==
         </WaveFormData>
      </LeadData>
   </Waveform>
</RestingECG>
