# Supplementary material for: Detection of Left Atrial Enlargement Using a Convolutional Neural Network-Enabled Electrocardiogram
Source: Front Cardiovasc Med. 2020 Dec 17;7:609976. doi: 10.3389/fcvm.2020.609976 (PMC7773668; doi:10.3389/fcvm.2020.609976)
Supplement: Supplementary file 4 [file Data_Sheet_4.ZIP › normal3/1802031561_973_00000004.XML]

<?xml version="1.0" encoding="Windows-1252"?>
<!DOCTYPE RestingECG SYSTEM "restecg.dtd">
<RestingECG>
   <PatientDemographics>
      <PatientID>1802031561</PatientID>
      <PatientAge>66</PatientAge>
      <AgeUnits>Years</AgeUnits>
      <Gender>Female</Gender>
      <PatientLastName>luomeizi</PatientLastName>
   </PatientDemographics>
   <TestDemographics>
      <DataType>Resting</DataType>
      <Site>1</Site>
      <AcquisitionDevice>MAC55</AcquisitionDevice>
      <Status>Unconfirmed</Status>
      <Priority>Normal</Priority>
      <AcquisitionTime>08:49:44</AcquisitionTime>
      <AcquisitionDate>07-27-2016</AcquisitionDate>
      <CartNumber>1</CartNumber>
      <AcquisitionSoftwareVersion>009C</AcquisitionSoftwareVersion>
      <XMLSourceVersion>MAC5000 v1.0</XMLSourceVersion>
   </TestDemographics>
   <RestingECGMeasurements>
      <VentricularRate>68</VentricularRate>
      <AtrialRate>68</AtrialRate>
      <PRInterval>168</PRInterval>
      <QRSDuration>74</QRSDuration>
      <QTInterval>414</QTInterval>
      <QTCorrected>440</QTCorrected>
      <PAxis>68</PAxis>
      <RAxis>41</RAxis>
      <TAxis>42</TAxis>
      <QRSCount>12</QRSCount>
      <QOnset>228</QOnset>
      <QOffset>265</QOffset>
      <POnset>144</POnset>
      <POffset>212</POffset>
      <TOffset>435</TOffset>
      <ECGSampleBase>500</ECGSampleBase>
      <ECGSampleExponent>0</ECGSampleExponent>
   </RestingECGMeasurements>
   <Diagnosis>
      <Modality>Resting</Modality>
         <StatementCount>3</StatementCount>
         <LabelText>12SL ��ϳ���</LabelText>
      <DiagnosisStatement>
         <StmtFlag>ENDSLINE</StmtFlag>
         <StmtText>�������</StmtText>
      </DiagnosisStatement>
      <DiagnosisStatement>
         <StmtFlag>ENDSLINE</StmtFlag>
         <StmtText>QRS �͵�ѹ</StmtText>
      </DiagnosisStatement>
      <DiagnosisStatement>
         <StmtFlag>ENDSLINE</StmtFlag>
         <StmtText>�ٽ� ECG</StmtText>
      </DiagnosisStatement>
   </Diagnosis>
   <Waveform>
      <WaveformType>Rhythm</WaveformType>
      <WaveformStartTime>0</WaveformStartTime>
      <NumberofLeads>8</NumberofLeads>
      <SampleType>CONTINUOUS_SAMPLES</SampleType>
      <SampleBase>500</SampleBase>
      <SampleExponent>0</SampleExponent>
      <HighPassFilter>16</HighPassFilter>
      <LowPassFilter>150</LowPassFilter>
      <ACFilter>NONE</ACFilter>
      <LeadData>
         <LeadByteCountTotal>10000</LeadByteCountTotal>
         <LeadTimeOffset>0</LeadTimeOffset>
         <LeadSampleCountTotal>5000</LeadSampleCountTotal>
         <LeadAmplitudeUnitsPerBit>4.88</LeadAmplitudeUnitsPerBit>
         <LeadAmplitudeUnits>��V</LeadAmplitudeUnits>
         <LeadHighLimit>2147483647</LeadHighLimit>
         <LeadLowLimit>268435456</LeadLowLimit>
         <LeadID>I</LeadID>
         <LeadOffsetFirstSample>0</LeadOffsetFirstSample>
         <FirstSampleBaseline>0</FirstSampleBaseline>
         <LeadSampleSize>2</LeadSampleSize>
         <LeadOff>FALSE</LeadOff>
         <BaselineSway>FALSE</BaselineSway>
         <ExcessiveACNoise>FALSE</ExcessiveACNoise>
         <MuscleNoise>FALSE</MuscleNoise>
         <LeadDataCRC32>3853506028</LeadDataCRC32>
         <WaveFormData>
/v8AAP7//v/+////AQAEAAQABQAHAAYABgAGAAYABgAHAAYABQAGAAYABQAFAAMAAAD9
//z/+P/6//v/+//7//n/+P/3//T/9//4//n/+v/5//j/9v/1//X/9f/1//T/8v/0//T/
8v/y//L/8v/y//P/9P/2//f/9f/z//P/9P/u/+z/7//x//L/9P/4/wAABQAIABEAGwAc
ACUAOAA8ADoAOgA+ADgALAAfABAABgACAP//+P/2//b/9v/z//X/9v/2//X/9v/2//f/
9//3//b/9v/1//X/9f/2//b/9f/z//H/9P/2//f/+P/3//b/9f/0//b/9//3//b/9v/2
//j/+f/3//T/9P/1//b/9//4//r/+P/4//n/+v/4//f/9//3//n/+f/5//n/+P/4//j/
+P/5//n/+f/6//r/+v/6//r/+v/6//v/+//9//7///8AAP7//v/9//v//P/9/wAAAQAB
AAMAAwADAAEAAQABAAIAAwAGAAcACAAJAAkACQAJAAwADAANAA0ADQAPABIAEgARABEA
EwAUABYAFwAYABgAFgAXABcAGAAaABoAGwAbABoAGgAaABsAHQAdAB0AHQAcABwAHAAc
ABsAGgAZABgAFwAWABUAFAAVABIAEQAQAA8ADQALAAgABgAGAAYABAADAAIAAQD+//7/
/v/+//3///////7//f/6//n/9//2//j/+f/6//v/+f/5//n/+P/5//n/+f/6//r/+v/5
//j/+v/6//r/+P/2//j/+P/3//n/+f/5//n/+f/5//n/+f/5//n/+P/4//n/+f/4//j/
+f/5//r/+v/3//f/9//3//j/+P/3//f/+f/6//r/+v/3//f/9//4//n/+v/7//z/+//6
//r/+f/6//r/+//7//j/+P/4//j/+P/4//j/+P/5//n/+v/8//3/+v/5//j/+v/4//j/
+v/6//r/+P/4//f/+P/4//f/9//3//f/9//3//j/+P/3//n/+f/4//f/9//4//j/+P/4
//j/+P/4//b/+P/5//n/+f/5//j/+P/4//j/+P/4//j/+v/6//r/+f/3//f/9//4//n/
+f/5//f/9//3//f/9//2//b/9//6//r/+v/6//r/+f/4//b/+v/6//r/+P/4//j/+P/2
//f/9//3//n/+f/5//n/9//4//r/+v/8//z//P/8//z//P/7//r/+v/8//7///8AAAAA
AgAAAP7//f/9//7/AAABAAMABgAGAAYABgAGAAgACAAGAAQABAAEAAMAAwD///3/+//7
//j/+P/5//n/+f/4//j/+P/4//j/+P/4//b/9v/2//X/9//1//X/9f/z//L/8//y//P/
9P/1//b/9f/0//P/8//z//P/8f/x//L/9P/w/+3/6//w//b/+v8AAAUACgAPABcAHgAj
AC4AOgBCAEAAPAA6ADAAIQAWAAwAAgD9//r/+P/4//T/7f/v//T/9P/1//r/+v/1//f/
9//2//b/8//z//P/9P/1//X/9P/z//P/9P/0//T/9P/0//T/9P/0//X/9f/0//T/9P/2
//f/+f/2//b/9//1//X/9f/2//b/9v/3//j/+P/3//f/9//1//X/9f/1//f/+P/5//r/
+P/3//b/9v/5//r/+//8//r/+v/7//v//P/8//z//P/7//z//P/7//v/+//9//3//v8B
AAIAAwAAAP///v/+////AgADAAQABAAFAAYABwAKAAoACwALAA0ADwASABIAEQARABMA
FAATABMAEwASABQAFQAVABYAFgAWABcAFwAYABgAGAAZABcAFwAXABcAGQAaABsAHAAb
ABoAGQAYABUAFAATABIAEwAQAA8ADgALAAkABwAEAAIAAgACAAAAAAAAAAAA/v/8//z/
/P/7//3//f/8//v/+f/5//j/+P/3//f/9//3//f/9//3//b/+P/3//b/9v/3//j/+P/4
//j/+P/4//b/9P/2//b/9f/2//f/+P/5//j/9//2//X/9v/3//f/+P/3//f/9v/2//n/
+//+/wAA+//3//P/7//z//T/9P/1//b/+P/5//r/9//3//f/+P/4//j/+P/4//j/+P/5
//n/+P/4//n/+f/6//r/+v/6//j/+P/4//j/+P/3//f/+P/6//j/+P/4//j/9v/2//j/
+v/6//j/+P/3//j/+P/3//f/9//3//f/9//4//j/9//1//X/9P/z//X/9v/2//b/9P/0
//T/9P/0//b/9//3//f/9//2//b/9v/2//b/9v/0//b/9v/2//f/9f/1//X/9v/1//P/
9P/2//b/9v/2//X/9f/0//P/9v/3//j/+f/3//j/+v/6//r/+v/6//r/+v/6//n/+P/2
//j/+v/7//7//v8AAP7//P/7//v//P/9//3//v8AAAIABAAGAAgABwAGAAMAAAAAAAAA
//////7//f/8//3/+P/4//n/+f/7//r/+v/6//f/9v/1//T/9v/2//b/9f/1//P/8//z
//L/8v/0//T/9P/0//T/9P/y//L/8v/z//P/8//x//H/9P/w//L/8//v/+z/8P/2//j/
/f8KAA8AEQAWAB8AKAAuADgAQgBAADwAOAAtACAAEgAGAPn/8v/0//T/8v/x//P/9P/w
/+//8P/y//X/8//z//L/8v/z//P/8//0//X/9f/0//P/8//0//T/9P/2//b/9v/2//b/
9//3//b/9P/0//b/9//4//b/9//5//f/9//3//j/+P/4//n/+v/6//n/+f/5//f/9//3
//f/+f/6//v//P/7//v/+//8//z//P/8//z//P/8//3//f/+//7//v/+//3//v/+//3/
/////wEAAQD//wEAAQABAAMAAwADAAQABgAIAAgACAAMAA0ADgAPAA8ADgAOAA0ADQAP
ABIAEgASABMAFgAYABcAFwAXABYAGAAZABkAGgAcABwAHQAdABwAHAAcAB0AHwAfAB8A
HwAfAB4AHQAcABwAHAAcABwAGQAYABcAFgAVABIAEQAQAA8ADQALAAgACAAIAAgABgAH
AAYABQACAAEAAAD///3//f/9//z/+//9//3//P/8//z/+//6//n/+v/7//z//P/8//v/
+v/6//v//P/8//z//P/8//z/+v/4//r/+v/5//v/+//7//v/+v/5//j/9//5//n/+P/4
//v/+//6//r/+v/5//n/+P/4//n/+v/7//v/+v/4//f/+P/6//v//P/9//3//f/+//3/
/P/7//r//P/8//3//f/6//r/+//7//z//P/8//z/+v/6//r/+v/6//n/+f/6//z/+v/6
//r/+v/4//j/+v/6//r/+P/4//n/+v/6//n/+f/5//n/+f/7//z//P/7//n/+f/4//f/
+f/6//r/+v/6//r/+v/6//b/+P/5//n/+//7//r/+v/4//j/+P/4//j/+v/6//r/+//5
//n/+f/6//v/+//7//r/+f/4//f/+f/4//j/+f/6//r/+v/6//X/9//9//r/+P/4//j/
+P/4//n/+f/5//n/+f/5//n/+f/6//z//P/6//r/+v/6//r/+v/5//j/+v/8//7/////
//7////8//3//f/+/wAAAgADAAUACAAGAAYABgAGAAgACAAGAAQAAgACAAEAAQAAAP//
/v////v/+v/6//n/+f/4//j/+P/4//j/+P/4//r/+v/6//n/+P/1//T/8//0//T/9v/2
//T/9P/0//T/9v/2//b/9//2//X/8v/x//b/9P/y//H/7//w//T/+P/+/wkADAANABUA
HgAhACgANgA+AEAAQAA8ADYALwAiABQACgABAPz/+v/6//r/+f/5//r/+v/7//j/8v/1
//j/+f/5//r/9//3//f/+P/3//f/9v/1//f/+P/4//j/9//2//X/9P/2//f/9//2//b/
9v/4//n/+f/2//b/9//3//f/9//4//r/+v/7//z/+v/5//n/+f/7//v/+//7//r/+v/6
//r/+//7//v//P/+//7//v/+//3//P/8//v//v/+//7//v/9//7//v/9//////8BAAEA
AwAFAAUABQAEAAMAAgACAAQABgAGAAYABgAHAAgACQAMAAwADQANAAsADQAQABAAEQAR
ABMAFAAUABUAFgAWABYAFwAXABgAGgAaABsAGwAaABoAGgAbAB0AHQAdAB0AHAAcABwA
HAAbABoAGQAYABgAGAAYABgAFQASABEAEAAPAA0ACwAIAAgACAAIAAYAAwACAAEA/v8A
AAAAAAD///3//f/8//v//f/9//z//P/9//3//f/9//z/+//6//j/+f/5//n/+v/5//r/
+v/6//r/+v/6//j/+v/8//z/+//5//n/+f/5//v/+//7//v/+f/5//j/+P/5//n/+P/4
//v/+//8//z/+f/5//n/+f/8//z/+//7//v//P/8//z/+//7//v//P/8//z//P/8//r/
+v/7//v//P/8//3//f/+//7//v/+//3//P/7//r//P/7//v//P/8//r/+v/6//z/+v/6
//z//P/8//r/+v/5//r/+v/5//v/+//7//v/+f/6//r/+f/7//v/+v/5//n/+v/6//r/
+v/6//r/+v/4//r/+//7//n/+f/4//j/+f/6//v//P/5//r/+f/4//j/9//4//n/+P/5
//n/+f/5//n/+f/5//n/+P/4//n/+P/4//j/+P/7///////6//j/+P/4//j/+P/5//n/
+f/5//n/+f/5//n/+v/8//z//P/8//z//P/+//7//f/8//v//P/9//3//v/+/wAA/v//
////AAACAAMAAwAEAAYABwAIAAkACgAIAAgABgAEAAQABAADAAMAAQD///3//f/6//r/
+//7//v/+v/6//r/+P/4//j/+P/4//j/+P/3//X/8//z//P/8v/y//T/9P/y//L/8v/y
//T/9P/0//X/9f/1//P/8//0//T/8v/x/+//7P/y//j//P8HABIAEwAVABwAIwAuADoA
QgBEAEAAOgA0ACUAFAAIAAAA+//4//r//P/6//X/9f/2//T/8//0//L/9f/2//f/9//4
//f/9//3//j/+P/3//X/8//0//b/9//4//f/9v/1//T/9v/3//f/9v/1//T/9f/1//b/
9P/1//f/9f/1//X/9v/2//b/9//4//r/+f/5//n/+f/5//n/+f/4//j/+P/4//n/+f/5
//r/+P/4//j/+P/5//r//P/9//z//P/8//z//f/+//7//f/8//v//P/7//3/AQADAAUA
BAADAAIAAgACAAQABAAEAAgACQAKAAsACwAKAAoACQALAA0AEAAQABEAEQATABQAEgAT
ABQAFAAWABcAFwAYABYAFgAXABcAGgAaABoAGwAZABkAGQAZABoAGgAaABoAGwAaABkA
GAAXABYAFQAUABUAEgARABAADQALAAkABgAEAAQABAACAAMAAgABAP7//v/+//7//f/9
//3//P/7//v/+//6//r/+f/5//n/+f/6//v//P/8//r/+f/4//j/+//8//z//P/7//r/
+f/2//j/+v/6//n/+v/7//z//f/8//v/+v/5//n/+f/4//j/+f/5//j/+P/5//n/+v/6
//v/+//7//v/+v/6//n/+f/5//r/+v/6//n/+f/5//r//P/8//z//P/8//z//f/9//z/
/P/9//3/+v/6//r/+v/6//r/+v/6//r/+f/5//r/+v/4//j/+P/6//j/+P/6//v//P/7
//z//P/8//v/+f/5//n/+f/5//v//P/8//v/+f/5//j/9//3//j/+P/4//r/+v/6//r/
+P/6//v/+//7//v/+v/6//r/+v/6//r/+v/8//z//P/5//f/9//3//j/+f/5//n/+v/7
//z//f/8//r/+f/5//j/+P/4//j/+f/5//n/+P/4//z/+f/0//T/9//4//n/+v/4//n/
+f/5//n/+f/5//n/+v/8////AAD9//z/+//6//v//P/8//z/+v/8//7///8AAAAAAgAA
AP7//f/9//7/AgADAAUACAAKAAoACgAKAAgACAAGAAQABAAEAAMAAwABAP///f/9//j/
+P/5//n/+//6//r/+v/4//j/+P/4//j/+P/4//f/9//1//X/9f/0//T/9v/2//b/9v/2
//b/9v/2//b/9//1//X/8//z//L/8v/y/+3/6//y//r/+P/+/wkADgARABkAIAApAC4A
NABAAEYAQgA6ADIAJQAYAAwAAgD9//z/+v/4//r/+//3//j//v/3//D/9P/7//n/+f/4
//j/9f/1//X/9v/1//X/9P/z//P/9P/0//T/9v/2//b/9v/2//f/9//2//T/9P/2//f/
+P/2//f/+f/3//f/9//4//b/9v/3//j/+f/5//r/+//5//n/+f/5//r/+v/6//r/+f/5
//n/+v/8//z//P/8//7//v/////////+//3//P/+/wAAAQABAAAA//8AAP//AQADAAMA
AwADAAMAAwAEAAYACAAIAAgACAAJAAoACwAKAAoACwALAA0ADwASABIAEwATABUAFgAV
ABUAFQAUABUAFwAYABoAGAAYABkAGQAYABgAGAAZABoAGwAcAB0AHgAeAB4AHgAcABoA
GAAWABYAFgAWABYAEwAQAA8ADgANAAsACQAGAAQABAAEAAIAAgACAAIAAAD+//7//v/9
//3//f/8//v//f/9//z//P/6//n/+P/3//j/+f/6//r/+v/5//j/+P/3//j/+P/4//r/
+v/6//j/9v/4//j/9//5//n/+f/5//f/9//3//f/+f/5//j/+P/3//f/9v/2//n/+f/6
//r/+//7//v/+//7//r/+P/3//f/+P/4//j/9//3//f/+P/6//r/+v/6//r/+v/7//v/
+P/4//n/+f/2//b/9v/2//f/+P/5//r/+v/5//n/+v/6//j/+P/4//r/+P/4//r/+v/6
//j/+P/5//r/+v/5//f/9//3//f/+P/6//v/+//5//n/+P/3//n/+v/6//r/+v/6//r/
+v/2//j/+f/5//n/+f/4//j/9v/2//b/9v/2//j/+P/4//n/9//3//f/+v/7//v/+//4
//f/9v/1//n/9v/4//j/+P/4//r/+//7//v/+P/3//b/9f/4//r//f/+//3//P/7//r/
/P/8//v/+v/6//z//v////7//v8AAP7/AAD/////AAAEAAUABwAKAAcABgAFAAQABgAG
AAQAAgACAAIAAQABAP///f/7//v/+v/6//v/+//5//j/+P/4//f/+P/5//r/+f/4//f/
9f/3//X/9f/1//T/9P/2//b/8v/y//L/8v/z//T/9f/3//X/9f/z//P/8v/2//b/8f/x
//D/8P/4/wAABQAIABEAGQAgACUALAA2AD4APgA8ADoANAArAB4ADAAAAPv/9v/y//L/
9P/1//P/8P/0//X/8v/0//v/+v/5//f/9v/3//f/9//4//b/9f/z//H/9P/2//f/+P/4
//j/+P/4//b/9//3//b/9v/2//j/+f/5//b/9v/3//n/+f/5//r//P/8//3//v/7//n/
+P/3//j/+f/6//v/+//6//n/+P/7//v/+//8//z//P/8//z//v/+//////8AAAAAAAAA
AP//AAAAAP///////wEAAQABAAMAAwADAAUABQAFAAYACAAKAAoACgALAAsACwALAA4A
DgAPAA8ADwARABQAFAATABMAFQAWABYAFwAYABgAFgAXABcAGAAZABoAHAAdAB4AHgAe
AB8AHgAdABwAGwAeAB4AHgAeAB0AHAAbABoAGQAYABcAFgATABAADwAOAA8ADQALAAgA
CgAKAAoACAAGAAQAAgD+//7//v/+//3//f/9//z/+//9//3//P/8//v/+//7//v/+//7
//v/+v/8//v/+v/6//r/+v/5//j/+v/6//r/+P/4//r/+v/5//f/9//3//f/+f/5//n/
+f/7//v/+v/6//n/+f/4//j/+//7//z//P/5//n/+f/5//z//P/7//v/+f/6//r/+v/5
//n/+f/6//r/+v/6//r/+P/4//n/+f/5//r//P/9//z//P/8//z/+v/6//r/+v/6//n/
+f/6//7//P/8//z//P/6//r//P/8//z/+v/6//n/+v/6//n/+//7//v/+//6//r/+f/3
//j/+f/5//n/+f/6//r/+v/4//j/+P/4//n//P/+/////P/7//n/+P/6//r/+v/6//n/
+v/5//j/+f/3//f/9//6//v/+//7//n/+f/5//n/9f/2//r/+v/6//r/+v/5//n/+P/3
//n/+f/5//n/+//8//7//v/9//z/+//6//z//P/7//r/+v/8//7///8CAAIABAACAAIA
AQABAAIAAwADAAQABgAHAAgACQAKAAgACAAGAAQABAAEAAMAAwABAP///f/9//r/+v/7
//v//f/8//z//P/4//j/+P/4//j/+P/4//f/+f/3//f/9//2//b/+P/4//T/9P/0//T/
9P/0//T/9f/3//f/9f/1//j/9v/w//H/8f/u//D/+v8EAAcACAANABMAGgAhACoANABA
AEQARAA+ADYAKwAeABIACgABAPz//P/8//j/9f/1//b/+P/5//j/+v/5//f/9//2//b/
9f/1//X/9v/4//n/+f/5//j/+P/3//b/+P/4//j/+P/6//v/+//6//j/9v/2//X/+P/2
//f/+f/5//n/+f/6//j/+P/5//r//P/7//v/+//5//n/+f/5//z//P/8//z//f/9//3/
/v/8//z//P/8//3//v8AAAEA///+//3//P/+/wAAAQABAAMAAwAFAAUAAgADAAIAAQAC
AAMABAAGAAQABgAGAAYACAAJAAoACwAMAAwADQANAA8AEQAUABQAEwATABUAFgAUABUA
FgAWABYAFwAXABgAGAAYABkAGQAYABgAGAAZABoAGwAcAB0AHAAcABwAHAAdABwAGwAa
ABcAFgAVABQAFQASABEAEAARAA8ADQAKAAgACAAIAAYABQAEAAMAAAAAAAAAAAD///3/
/f/8//v//v//////AAAAAP///v/9//////////7//P/7//r/+v/7//z//P/8//z//P/8
//r/+P/6//r/+f/8//3//v////z/+//6//n/+//7//r/+v/9//3//P/8//z/+//7//r/
+//7//v/+//+//7//f/9//z//P/7//r/+f/5//n/+v/8//z//P/8//7//v///////f/8
//z/+//6//r/+v/6//z//P/8//z/+v/5//n/+v/9//z//f/+//z/+v/6//z/+v/6//j/
+P/7//z//P/7//n/+f/5//n/+//8//z/+//7//v/+v/5//n/+v/6//r/+v/6//r/+v/2
//j/+f/5//v/+//6//r/+v/6//r/+v/6//z//P/8//n/9//3//f/+P/5//n/+f/6//v/
/P/9//r/+P/3//f/+v/6//r/+v/9//z/+//6//n/+P/4//n/+f/5//n/+f/5//n/+f/6
//z//P/8//z//P/8//r/+v/5//j/+v/8//7///8CAAIABAACAAAA/////wAABAAFAAcA
CgAIAAgACAAIAAcABgADAAAAAwAEAAQABQABAP///f/9//r/+v/7//v/+//6//r/+v/4
//j/+P/4//j/+P/4//f/9//1//X/9f/0//T/9v/2//T/9P/0//T/9P/0//T/9f/3//f/
9f/1//D/6v/u//P/8//y//j//P8AAAkAEgAXABsAIgArADYAQABEAEAAPAA4ACwAGwAO
AAYAAAD9//z//P/6//T/9//5//b/9P/z//b/+P/3//f/9//2//b/9//3//f/+P/4//f/
9f/z//X/9v/2//b/9v/2//b/9v/2//f/9//2//b/9v/4//n/+f/2//b/9//1//X/9f/2
//j/+P/5//r/+P/3//f/9//5//n/+f/5//r/+v/6//r/+//7//v//P/8//z//P/8//r/
+v/7//v//P/8//z//P/+/wAAAQABAAAA//8AAP//AQADAAMAAwABAAEAAQACAAIABAAE
AAQACAAJAAoACwALAAoACgAJAAwADwATABQAEAAPABAAEAARABMAFQAWABQAFQAVABYA
FgAWABcAFwAaABoAGgAbABoAGQAYABcAGgAaABoAGgAbABoAGQAYABYAFAASABAAEQAO
AA0ADAALAAkABwAEAAYABgAGAAQAAQAAAP///P/8//z//P/7//3//f/8//v/+f/5//j/
+P/6//v//P/9//z/+//6//j/9v/1//T/9P/2//j/+f/6//j/+P/4//b/9//6//v/+//6
//n/+P/3//X/9f/1//X/9v/3//f/+P/3//f/9v/2//f/9//4//j/9f/1//X/9f/2//b/
9f/1//b/+P/5//r/9//3//f/+P/4//j/+P/4//r/+v/7//v/+f/4//j/9//3//j/+f/6
//j/+P/4//j/9v/1//X/9v/6//j/+P/4//j/9v/2//j/+P/4//b/9v/1//b/9v/1//f/
9//3//f/9//4//j/9//5//n/+P/3//X/9v/2//b/9P/0//T/9P/4//r/+//7//z/+v/4
//b/9P/2//f/9//3//n/+f/5//n/+P/4//n/+P/6//r/+v/6//j/+P/3//b/+P/6//z/
/f/8//z//v/8//7//f/9//7/AAABAAMABgAGAAYABgAGAAUABAABAP7/AAAAAP/////8
//n/9v/1//T/9v/5//v/+v/4//f/9v/y//L/8v/y//T/9P/0//P/8f/v/+//7//w//D/
8v/y/+7/7v/u/+7/7v/u/+7/7//v/+//7f/t//T/8v/u/+n/6f/s//L/+v8AAAMACAAP
ABMAHAAnADQAPgA8ADgANgAwACAADQAGAAIA+v/z//b/+P/w/+z/8f/z//D/8P/x//T/
9P/3//X/9f/0//T/8f/x//H/8v/1//X/9P/z//L/8v/x//D/8P/w//D/8P/w//H/8f/w
//L/8v/0//X/9f/y//L/8//z//P/8//0//T/9P/1//b/9P/z//P/8//z//P/8//z//X/
9v/3//j/9//3//f/+P/4//j/+P/4//b/9v/3//f/+v/6//r/+v/7//z//P/7//3//f//
/////f////////////////8AAAAAAgACAAIABgAHAAgACQAIAAgACQAJAAgACQALAAoA
DAANABAAEgAPAA8ADwAOABEAEwAUABYAFQAUABQAEwAWABYAFgAXABcAFwAXABcAFgAW
ABYAFgAVABQAEwASAA8ADgANAAwACQAGAAUABAAEAAMAAgAAAAAAAAAAAP7/+//6//n/
9v/3//j/+f/5//f/9//2//X/9//3//b/9v/2//X/9P/z//P/8//z//L/9P/z//L/8v/0
//b/9//4//f/9v/1//L/9P/2//b/9f/1//X/9f/1//P/8//z//P/8//z//L/8v/z//P/
8v/y//X/9f/2//b/9P/z//L/8f/0//T/8//z//X/9v/2//b/9f/1//X/9v/2//b/9v/2
//T/9P/1//X/9P/0//X/9f/0//T/9P/0//b/9v/2//b/9P/z//P/9P/2//T/9P/0//T/
8v/y//T/9v/2//T/9P/0//T/8//x//P/8//z//P/9f/2//b/9f/1//X/9P/z//P/9P/0
//T/8P/w//L/7v/v//D/8f/y//L/8//z//P/8f/x//H/8f/x//L/9P/0//b/9v/2//b/
9f/0//L/8P/x//T/9//5//j/+P/6//j/+v/5//n/+v/8//3///8CAAIAAgACAAIAAgAC
AAAA/v/8//z/+//7//n/9//1//X/9P/0//X/9f/0//L/8f/w/+7/7v/u/+7/8f/y//P/
8//y/+//7v/t/+7/7v/w//D/7f/s/+v/6v/r/+z/7f/v/+3/7f/r/+v/7P/u/+z/6//l
/97/6P/0//j///8IAA0AEQAYAB8AKgA0ADoAOgA2ADAAJAAZAA4AAAD4//X/8P/q/+j/
7v/z//P/7v/u/+//7v/w//H/7v/t/+v/6v/s/+3/7v/w/+//7//u/+3/7f/u/+7/7v/u
/+7/7v/u//D/8f/x//D/7v/u//D/8f/v/+z/7P/t/+//7//v//D/7//u/+7/7v/x//H/
8v/z//P/8//z//P/8v/y//L/8v/1//X/9f/2//X/9P/z//L/8//0//b/9//2//b/9v/2
//f/+P/4//f/9//3//n/+f/5//v/+//7//3//f/9//7//v8AAAAAAAAAAAEAAgADAAQA
BAAFAAUAAwAFAAgACAAHAAcACQAKAA0ADwARABIAEQARABAAEAAQABAAEQARABQAFAAU
ABUAEwATABMAEwAUABQAFAAUABIAEAAOAAwADAAMAAwADAAJAAYABQAEAAEA///9//r/
/P/8//z/+v/5//j/9//0//X/9v/3//f/9v/1//P/8f/z//P/8v/y//H/8f/x//H/8v/z
//T/9P/x/+//7f/s/+//8P/w//D/8v/y//L/8P/u//D/8P/v/+3/7f/t/+3/7v/v//D/
8f/x//H/8P/w/+//7//u/+7/7//v//D/8P/v/+//7//v//H/8v/y//P/8v/y//H/8P/x
//H/8f/y//L/8v/y//L/8v/y//P/8//0//T/9f/1//P/8v/x//D/8v/y//L/8v/w/+//
7//w//L/8P/w//D/8P/u/+7/8P/u/+7/7P/s/+7/8P/x//H/7//v/+//7//u/+7/7f/r
/+7/7//v/+//7v/u/+3/7P/t/+7/7//w/+3/7v/u/+3/7//t/+7/8P/u/+7/7v/u/+7/
7v/v/+//7//t/+3/7f/t/+//8P/y//L/8P/w//D/8P/w//D/7//u/+7/8P/y//P/9P/0
//b/9P/2//X/9f/2//j/+f/7//7//v/+//7//v/7//r/9//0//f/+P/4//n/9f/z//H/
8f/s/+z/7f/t/+v/6v/q/+r/6f/q/+v/7P/s/+z/7P/r/+n/5//n/+f/5v/m/+j/6P/o
/+j/6P/o/+b/5v/m/+f/5//n/+X/5f/s/+7/5v/f/9//4v/m//D/+v///wIABwALAA4A
GQAmADAAMgAyAC4ALAAmABUAAgD0/+7/6//s/+7/7P/q/+n/6f/m/+T/6f/s/+z/6//r
/+v/6v/q/+f/5//n/+j/6//r/+r/6f/o/+j/5//m/+j/6P/o/+j/6P/p/+n/6P/m/+z/
7P/l/w==
         </WaveFormData>
      </LeadData>
      <LeadData>
         <LeadByteCountTotal>10000</LeadByteCountTotal>
         <LeadTimeOffset>0</LeadTimeOffset>
         <LeadSampleCountTotal>5000</LeadSampleCountTotal>
         <LeadAmplitudeUnitsPerBit>4.88</LeadAmplitudeUnitsPerBit>
         <LeadAmplitudeUnits>��V</LeadAmplitudeUnits>
         <LeadHighLimit>2147483647</LeadHighLimit>
         <LeadLowLimit>268435456</LeadLowLimit>
         <LeadID>II</LeadID>
         <LeadOffsetFirstSample>0</LeadOffsetFirstSample>
         <FirstSampleBaseline>0</FirstSampleBaseline>
         <LeadSampleSize>2</LeadSampleSize>
         <LeadOff>FALSE</LeadOff>
         <BaselineSway>FALSE</BaselineSway>
         <ExcessiveACNoise>FALSE</ExcessiveACNoise>
         <MuscleNoise>FALSE</MuscleNoise>
         <LeadDataCRC32>4113164992</LeadDataCRC32>
         <WaveFormData>
EgASABIAEwARABMAEwAUABMAFgAYABgAGAAYABgAFAAVABMAEQARAA0ACgAIAAUAAAD9
//z/+v/7//r/+f/4//b/9P/y//D/8v/y//D/8P/w/+//7//u/+z/6v/p/+j/6v/r/+v/
6v/o/+j/6P/o/+v/6//r/+r/6v/p/+n/6//p/+r/7P/w/+//7v/z//v/AAD//wYAEAAU
AB0AMQA8ADwAQwBLAEMALAAZAAsA///7////BQAGAAgACAAFAAIA///6//b/9//1//L/
8v/w//D/8P/w/+//7//v/+z/7P/s/+z/7v/v//D/7//t/+3/7f/u//H/8f/x//D/8P/w
//D/8P/v/+//7//v//D/8P/w//D/8P/w//H/8f/w//D/7//v//D/8P/w//D/8v/z//P/
8//z//P/8//0//T/9P/0//T/9P/0//T/9P/2//f/+P/5//f/+P/4//j/+P/5//r/+v/6
//z//f/9//v//P/8//z//f8BAAIAAwADAAQABAAEAAcACAAJAAkACgALAA0ADQALAAwA
DgAPAA8AEAARABIAFAAUABQAFQAVABYAGAAZABcAFgAWABgAGgAaABoAGwAZABkAGQAZ
ABkAGQAXABYAFgAVABQAEgATABEAEQAQAA4ADQALAAkABwAHAAcABAAEAAMAAAD+//z/
/P/7//r/+v/7//v/+//4//f/9f/0//b/9v/2//X/9f/1//X/9f/2//f/9v/3//b/9f/0
//P/9P/1//b/9v/0//X/9f/1//X/9f/1//X/9f/1//X/9v/2//b/9v/2//T/9P/0//T/
9//3//f/+f/4//f/9//3//j/+P/3//f/9//4//j/+P/4//f/9//4//j/+P/4//j/9v/2
//b/9f/3//f/9//3//j/+P/4//j/+P/3//b/9f/1//b/9//4//b/9v/2//b/+P/3//f/
+P/4//f/9v/2//X/9f/1//X/9//3//f/9//4//j/+P/2//b/9//3//b/9v/1//X/9f/1
//b/9v/1//X/9f/2//b/9P/z//L/8v/0//X/9f/1//X/9v/4//X/9f/1//X/9f/z//P/
8//0//L/8v/y//T/8v/y//L/8v/z//T/9P/z//H/8v/z//T/8//z//T/9P/0//T/9P/0
//T/9//1//X/9//4//j/+f/7//7//v/+//7/AAAAAAIAAwADAAMABAAJAAwADwATABQA
FAAUABMAEwAVABUAFgAXABoAHAAaABoAGgAaABgAFgATABAADwALAAgABgADAAAA/f/8
//r/+f/4//f/9v/1//T/8//0//T/9P/y//D/8P/v/+//8P/w/+7/7f/r/+r/6v/p/+n/
6v/r/+z/6//r/+r/6f/o/+j/5//n/+n/7f/q/+j/6v/t//D/9f/9/wIAAQACAAgADgAZ
ACkAOgBCAEUARwBFADQAHQARAAcA+//9/wcACgAIAAQAAQAAAAEA+v/2//f/9f/w//D/
7v/u/+7/7P/r/+v/6//r/+z/7f/u/+7/7f/s/+n/6v/r/+z/7v/v/+//7//u/+7/7v/u
/+7/7//v/+//7//w//D/8P/w/+7/7v/v/+//8v/y//H/8f/x//D/7//u/+//8f/y//P/
8f/x//H/8v/0//T/9P/0//T/9P/0//T/9f/1//X/9f/1//b/9v/2//b/9//4//j/+v/8
//3//f/8//z/+//6//z//////////v8AAAEAAgAFAAYABwAHAAkACwAOAA8ADgAOAA8A
DwANAA4ADwAQABIAEgASABMAEwAUABYAFwAZABgAGAAaABgAGAAYABkAGwAbABsAGwAb
ABsAGQAYABYAFQAUABIAEwARABEAEAAOAA0ACwAJAAUABQAFAAIAAwADAAEAAAD+//7/
/f/8//v/+//6//n/+f/5//j/+P/2//b/9v/1//X/9f/1//X/9//3//X/9f/3//f/9//3
//n/+f/5//j/9f/1//T/8//0//X/9v/3//f/9//3//j/+P/4//j/+P/4//j/+P/4//z/
/f/+/wEA+//3//T/8f/3//j/+P/5//v//P/8//z/+v/5//n/+v/4//j/+P/4//r/+v/6
//n/+f/5//n/+f/4//j/+P/4//f/9//3//f/+P/4//j/+P/4//j/+P/4//j/9//3//j/
+P/3//b/9v/3//f/9//3//f/9//3//f/+P/4//j/9v/1//X/9P/y//T/8//z//P/9f/2
//b/9f/1//X/9v/2//b/9f/0//T/8v/z//P/8//z//T/9v/z//X/9f/1//X/8f/x/+//
8P/x//L/8//0//L/8v/1//P/9f/3//j/+P/3//n//P/8//7//v8AAAAAAAABAAEAAQAC
AAcACgANABAAEgATABQAEwATABUAFQAUABUAGAAaAB0AHgAfACAAHgAcABkAFgAUAA8A
CwAIAAUAAgD///7/+v/5//j/9//5//n/+f/5//X/9P/z//D/8v/y//H/8f/u/+7/7P/r
/+j/6P/p/+n/6f/q/+v/7P/q/+v/6//r/+j/6P/n/+f/6//p/+r/6v/o/+n/7v/v/+3/
9P///wIA/v8CAAsAFwAgAC4APQBDAEcAQgAxABkADwAFAPf/8//+/wQAAgADAAQAAQD+
//r/9f/x//D/8P/u/+7/7v/w/+//7//v//D/8P/w//D/8f/x//H/7//v/+//7//w//H/
8f/x//D/7v/u/+7/7v/x//H/8f/x//L/8v/y//L/8v/y//P/8//0//T/8//z//T/9P/0
//T/9P/1//X/9f/1//X/9f/2//b/9v/2//b/+v/6//r/+v/7//v/+//7//v//P/8//z/
/P/9//7//v/8//7//////wEAAgACAAIAAAADAAMAAwAFAAgACgAMAAwADAAMAAsADAAN
AA8ADwAQABIAFQAXABUAFgAXABgAGAAYABgAGQAbABwAHgAfAB0AHAAcAB4AIAAgACAA
IQAfAB8AHwAfACEAIQAfAB4AHgAdABwAGgAXABUAFQAUABQAEwARAA8ADQANAA0ACgAM
AAsACAAGAAUABAACAAAA//////7//f/9//3//P/8//r/+v/6//n/+v/7//z//f/7//v/
+f/5//v/+//7//v/+//7//v/+v/4//n/+f/5//v/+//7//v/+//7//v//P/6//r/+v/6
//z//P/8//z//P/7//r/+//7//v//P/9/////v/8//v//f/+//7//v8AAP////8AAP7/
/v/+//7/AAAAAAAA///9//3//f/9//7//v/+//7//f/9//3//f/8//z//P/8//7//v/+
//7/AAD/////AAD9//v/+f/4//n/+f/5//n/+//7//v/+//8//z//P/6//r/+//7//r/
/P/7//v/+//7//z//P/7//n/+f/6//r//P/7//r/+v/4//n/+f/5//f/+P/6//f/+f/5
//n/+f/5//n/+f/6//n/+P/3//j/+P/4//j/+P/5//r/+v/5//X/9v/7//r/+P/4//j/
+P/4//j/+//5//n/+//8//z//f///wIAAgACAAIABAAEAAQABQAFAAUACAANABAAEwAU
ABQAEwASABQAFQAYABkAGgAbAB4AIAAgACAAIAAgAB4AHAAZABYAFQARAA4ADAAJAAYA
AwACAP7//f/8//v/+v/5//j/9//2//b/9v/0//b/9v/1//X/8v/y//D/7//w//D/8f/x
/+7/7v/u/+7/8P/x//H/8f/u/+7/7f/t/+//7f/u//D/8v/1//b/9f/7/wgACwAIAAwA
FAAZACkAPABGAEkATwBLADwAKQAZAA8AAwD7/wEACgAMAAoACwAKAAcABAACAPv/8//2
//j/9v/2//b/9v/1//X/9f/0//T/9P/0//P/8//z//H/8//z//P/9P/z//P/8//y//T/
9P/0//T/8//z//P/8//0//T/9P/0//b/9v/3//f/9v/2//X/9f/4//j/+P/4//j/+f/5
//n/9//3//f/+P/5//r/+//8//v/+v/5//j/+f/5//n/+f/7//z//P/8//7///8AAAAA
AgAEAAUABQACAAIAAQAAAAEABQAGAAcABgAIAAkACgANAA4ADwAPAA4ADwARABEAEQAS
ABQAFQAVABYAFwAYABgAGAAYABkAGQAaABwAHQAfAB4AHgAgACAAIAAgACEAIQAhACEA
IQAhACEAHwAeACAAHwAeABwAGwAZABkAGAAUABMAEQAPAA0ADQANAAoACgAJAAYABAAC
AAIAAQAAAP/////+//3//f/9//z//P/8//z//P/7//n/+f/5//n/+//7//n/+f/7//v/
+//7//v/+//7//r//P/9//3//f/7//v/+//7//v/+//7//z/+v/6//r/+v/8//z//P/8
//v/+//7//3//P/7//v/+//+//7//f/9//3//v/+//7//v/9//3//v/+//7//v/+//z/
/P/8//v//P/9//7///8AAAAAAAAAAP7//f/8//v//P/8//z//P/8//z//P/8//z/+//7
//z//P/7//r/+v/7//v/+//7//3//f/9//3//P/8//z/+v/6//v/+//6//r/+f/5//n/
+f/6//r/+f/5//n/+v/6//r/+f/4//j/+v/7//v/+//6//r/+//3//f/9//3//f/+f/5
//n/+v/4//j/+P/6//j/+P/4//j/+f/6//r/+f/7/wAA/f/4//j/+P/4//j/+P/4//v/
+f/5//v//P/8//3///8CAAIABAAEAAYABgAGAAcABwAHAAgADQAQABMAEwAUABQAFAAX
ABcAGQAZABgAGQAcAB4AHwAgACEAIgAcABoAFwAUABMADwAMAAoABwAEAAEAAAD+//3/
/P/7//r/+f/4//f/9v/2//b/9P/0//T/8//z//D/8P/u/+3/7v/u/+//7//u/+7/7v/u
/+7/7//v/+//7v/u/+3/7f/t//H/7v/w//L/7//y//f///8IAAsACgAKABQAHwAvAEAA
SgBPAE0ARwA2ACEAEQAFAPv//f8HAAwADAAKAAkACAAFAAAA+v/3//X/9v/2//T/9P/0
//T/8//z//P/8v/y//L/8v/1//X/9f/z//H/8f/x//L/9f/1//X/9P/y//L/8v/y//P/
8//z//P/9P/0//T/9P/0//T/9f/1//j/+P/3//f/+P/4//j/+P/2//f/9//3//n/+f/5
//r/+P/4//j/+P/6//r/+v/6//v/+//7//v/+//8//z//P/6//v//P/8////AgAEAAUA
BAAEAAMAAgACAAUABQAFAAgACgALAAwADAAMAAwACwANAA8AEgATABMAFAAWABcAFwAY
ABkAGgAYABgAGAAZABcAGAAaABsAHAAcAB0AIAAgACAAIAAhAB8AHwAfAB8AHwAfAB0A
HAAeAB0AHAAaABsAGQAZABgAFAATABEADwALAAsACwAIAAgABwAEAAIABAAEAAMAAgAB
AAEAAAD////////+//7//v/+//7//f/9//3//f/9//v/+//5//n//P/9//7////+//3/
/P/6//z//f/9//3//f/9//3//f/9//3//f/+//z//P/8//z//v/+//7//v/9//3//f//
//3//f/+////AAAAAP////8BAAIAAgACAAAA/////wAAAAAAAAAAAAAAAAAAAAD//wEA
AQABAAEA///+//3//P/9//3//f/9//7//v/+//7//f/8//v/+v/8//v/+//8//7//f/8
//z//f/9//3//f/7//v/+//7//z//P/8//r/+v/7//v/+v/6//n/+f/5//v//P/8//v/
+f/5//r/+v/6//n/+P/4//j/+f/5//n/+f/6//z/+f/4//f/9v/1//f/9//3//j/+v/6
//r//P/5//j/9//2//f/+P/4//f/9//4//n/+v/3//v/+v/0//T/9//4//n/+v/5//j/
+v/3//n/+//8//z//f///wIAAgACAAIABAAEAAYABwAHAAcACAANABAAEwAVABYAFgAW
ABYAFQAWABUAGAAZABwAHgAeAB4AHgAeABwAGgAXABQAEQANAAoACAAFAAIA///+//z/
+//6//n/+v/5//j/9//0//T/9P/y//L/8v/x//H/8P/w/+7/7f/s/+z/7f/t/+z/7P/s
/+z/7v/v/+//7//s/+z/6//r/+n/6f/s/+z/7P/x//T/9f/7/wQABQAGAAwAFAAfACkA
NgBGAE8ATwBFADIAIQARAAMA+////wcACgAIAAgABwAEAAcABgD4/+//8f/0//T/8v/y
//L/8v/x//H/8f/w//D/8P/w/+//7//v/+3/7//v/+//8P/x//H/8f/w//D/8P/w//D/
8f/x//H/8f/y//L/8v/y//D/8P/x//H/8//0//T/9f/0//T/9P/0//T/9f/1//X/8//z
//P/9P/0//T/9P/0//j/+P/4//j/+f/5//n/+f/5//r/+v/6//j/+f/6//r/+v/8//3/
/f/9//7//v/+/wAAAwADAAMAAgAEAAUABgAFAAYABwAHAAgACQALAAsADQAOABAAEQAR
ABIAEwAUABYAFgAWABcAFgAWABcAFwAXABYAFgAYABoAGgAaABsAHAAdAB4AHwAcABsA
GAAWABcAFwAXABYAEwARABEAEAAMAAsACQAHAAcABwAHAAQABAADAAAA/v/+//7//f/8
//v/+//6//n/+//7//r/+v/5//j/9//1//b/9//4//n/9//3//X/9f/1//X/9f/1//f/
9//3//b/9P/1//X/9f/3//f/9//3//X/9f/1//b/+P/4//j/+P/4//j/+P/4//n/+f/5
//v/+v/5//n/+f/7//r/+P/3//f/+P/4//j/+P/3//f/+P/6//r/+v/6//r/+v/6//n/
+f/5//n/+f/2//b/9v/2//n/+f/5//n/+P/4//j/+P/2//b/9v/2//j/9//3//j/9//1
//P/8v/0//X/9v/3//f/9//3//f/9v/2//b/9P/0//X/9f/0//T/8//z//P/9f/2//b/
9f/z//P/9P/0//b/9f/0//T/8//z//L/8f/x//L/9P/x/+//7//v/+//8f/z//X/+P/2
//T/8v/y//T/9P/y//L/8v/y//L/8v/1//P/8f/z//T/9P/3//n//P/8//r/+v/8//z/
/v////////8CAAcACgANAA8AEAAQABAAEwATABUAFQAYABkAHAAeAB0AHAAbABoAGAAW
ABMAEAANAAkABgAEAAAA/P/4//b/9v/1//T/8//y//H/8P/v/+//8P/x//D/7v/u/+3/
7f/q/+r/6P/n/+j/6P/p/+n/6P/o/+j/6P/o/+n/6f/p/+j/6P/n/+f/5f/p/+r/6P/q
/+v/6v/v//f/+P/5//z/AAAGAA0AFQAkADIAOQBBAEEANAAjABUACQD7//f/+/8AAAAA
AAADAP7/+f/8//z/8//z//b/8//w/+//7v/u/+3/7f/t/+z/7P/s/+z/7//v/+//7f/t
/+3/7f/u/+3/7f/t/+z/7v/u/+7/7v/t/+3/7f/t/+7/7v/u/+7/7//w//L/8//z//L/
8P/v//L/8v/y//L/8v/z//P/8//z//P/8//0//T/9P/0//T/9v/2//b/9v/3//f/9//3
//X/9v/2//b/+P/5//r/+v/8//7///////3//v/+//7//v8BAAEAAQACAAQABQAGAAcA
CAAJAAkADAANAA8ADwANAA4AEAARABEAEgATABQAFAAUABQAFQAXABgAGgAbABkAGAAY
ABoAGAAYABgAGQAbABsAGwAbAB0AHQAbABoAGgAZABgAFgATABEAEQAQAA4ADQALAAkA
CAAJAAoACAAHAAUAAQD+//7//v/9//z/+//7//r/+f/7//v/+v/6//j/+P/4//f/9//3
//f/9//5//n/9//3//j/9//2//X/9//3//f/9v/2//f/9//3//f/9//3//f/9//3//f/
+P/6//r/+v/6//j/+P/4//j/+//7//v//f/6//n/+f/5//z//P/7//v/+//8//z//P/8
//v/+//8//r/+v/6//r/+v/6//r/+f/6//v//P/9//r/+v/6//r/+//7//v/+//6//r/
+v/6//r/+v/6//r/+P/3//f/+P/6//n/+P/4//f/9//3//f/+f/5//n/+f/5//j/9//0
//b/9//3//b/+P/3//f/9//1//b/9v/1//b/9//5//r/+f/3//X/9P/2//f/9//3//b/
9v/3//P/8//z//P/8//0//X/9v/4//f/9v/1//b/8v/y//b/9P/0//T/9P/0//T/9//1
//f/+f/6//r/+//9/wAAAAAAAAAAAgACAAIAAwADAAMABgALAA4AEQATABQAFAAUABUA
FQAXABcAFgAXABoAHAAeAB4AHgAeABwAGgAXABQAEQANAAoACAADAAAA/f/8//r/+f/4
//f/9//3//f/9//0//T/9P/y//D/8P/v/+//8P/w/+7/7f/u/+7/7//v/+3/7P/r/+r/
6v/r/+v/6//s/+z/6//r/+//7//q/+r/8P/v/+7/9f///wQAAwACAAYADgAXACMANABE
AEkATQBJADwAJwAVAAkA///5////BgAIAAYAAwACAAEAAgD+//n/9//2//T/8v/y//L/
8v/x//H/8f/y//L/8v/y//H/8f/x/+//7//v/+//8P/z//P/8//y/+//7v/t/+z/8P/x
//L/8//y//L/8v/y//L/8v/z//P/9P/0//P/8//0//T/9P/0//T/9f/1//X/9//3//f/
+P/2//b/9v/2//n/+v/7//z/+v/5//j/9//4//r/+//8//z//f/+//7//f/+//7//f/+
/wAAAQACAAAAAwADAAMAAgAEAAUABgAJAAoACwALAAwADQAPAA8AEQASABQAFQATABQA
FQAWABYAFgAWABcAFwAYABoAGwAbABoAGgAcAB4AHgAeAB8AHwAfAB8AHwAdAB0AGwAa
ABwAGwAaABgAGQAXABcAFgAUABMAEQAPAAsACwALAAgABgAFAAIAAAAAAAAA///+//v/
+//6//n//P/9//3//v/8//z//P/7//v/+//7//v/+f/5//f/9//7//v/+//7//n/+f/5
//j/+P/5//n/+f/6//v//P/9//z/+//6//r/+v/6//r/+v/8//z//P/8//z/+//6//v/
+f/5//r/+/8AAAAA//////7//v/9//z/+v/5//n/+v/7//z//f/+//7//v/+//3/+//7
//v/+//6//r/+v/6//v/+//7//v/+v/6//r/+v/8//z//P/8//r/+f/5//r/+v/5//j/
+P/7//v/+//7//n/+f/5//n/+v/6//r/+P/4//n/+f/4//j/9//3//f/+f/6//r/+f/3
//f/+P/4//r/+f/4//j/+P/5//n/+f/3//j/+v/3//X/9f/1//X/9//3//f/+P/4//j/
+P/6//f/9v/1//T/9//4//j/9//5//j/9v/2//b/9v/4//j/+//5//n/+//8//z/+//9
/wAAAAAAAAAAAgACAAIAAwADAAMABgALAA4AEQAVABYAFgAWABUAFQAXABcAGgAbAB4A
IAAeAB4AHgAeABgAFgATABAAEQANAAoACAAFAAIA///+//7//f/8//v/+v/5//j/9//2
//b/9v/0//T/9P/z//P/8v/y//D/7//u/+7/7//v//D/8P/w//D/7v/v/+//7//v//D/
8P/x/+n/5//u//T/9P/z//b/+/8BAAgACwAMABIAGgAlADcARgBOAE8ATQBDACwAFwAJ
AP///f8FAA0ADAAKAAoACwAIAAEA/P/6//f/9//2//j/9v/2//b/9P/z//P/8//y//L/
8v/y//P/8//z//H/8//z//P/9P/z//P/8//y//T/9P/0//T/8//z//P/8//y//L/8v/y
//P/9P/2//f/9//2//T/8//2//b/9v/2//b/9//3//f/9//3//f/+P/6//r/+v/6//v/
+v/5//j/+f/5//n/+f/8//7///8AAP////////7//v8AAAEAAQD//wAAAAAAAAAAAwAD
AAMABQAIAAoADAALAAwADQANAA8AEQAUABUAFAAUABUAFQAVABYAFwAYABYAFgAWABcA
FwAYABoAGwAcABwAHQAgAB8AHgAdAB0AHwAfAB8AHwAhACEAHwAeABsAGQAXABQAFQAT
ABMAEgAQAA8ADQALAAkACQAJAAYABAADAAAA/v8AAAAA///+///////+//3/+//7//r/
+v/7//z//f/9//z/+//6//n/+f/5//f/9//7//v/+//7//n/+f/5//j/+f/7//z//f/8
//v/+v/5//f/9//3//j/+f/6//v//P/8//z//P/8//3//f/9////+v/5//n/+f/8//z/
+//7//3//v/+//7//v/9//3//v/8//z//P/8////AAABAAEA/v/9//z/+//7//z//f/+
//3//f/9//3/+v/6//r/+v/7//z//f/+//z/+//7//z//P/7//r/+v/5//n/+f/5//n/
+f/5//n//P/8//z/+v/8//3//f/8//r/+f/5//n/9//4//j/9//5//v/+v/+/wAA/P/6
//j/9v/4//j/+//5//v//f/+//7//f///wIAAgAEAAQABgAGAAUABQAEAAMABwANABEA
FQAVABYAFgAWABkAGQAbABsAGgAbAB4AIAAeAB4AHgAeABgAFgATABAADwALAAgABgAC
AP7/+v/4//j/+f/6//v/+v/5//j/9//z//L/8f/u/+//8P/w//H/8P/w/+7/7f/s/+z/
7f/t/+z/7P/s/+z/6//r/+r/6f/q/+r/6f/p//H/8f/u/+7/7v/v//L/+/8BAAQABwAK
AAwAFgAnADkAQgBGAEkASQA7ACIADwAJAP//+f///wkADAAEAAIABwAGAP//+v/2//X/
9f/2//T/8v/y//L/8P/v/+//7//v//D/8f/y//L/8f/w/+3/7f/t/+3/7v/x//H/8f/w
//L/8v/y//L/8//z//P/8//z//L/8f/w//L/8v/z//P/8v/y//H/8f/y//L/8v/y//L/
8//z//P/9P/1//b/+P/2//b/9v/2//b/9v/2//b/+f/5//n/+f/7//z//P/8//r/+//8
//z//P/+/////////wAAAAAAAAIABQAFAAUABgAIAAkACgALAAwADQANAAsACwAMAAsA
DAAOABEAEwASABIAEgASABUAFgAXABkAFwAYABoAGwAbABoAGgAcABoAGgAaABsAGwAb
ABsAGwAbABsAGQAYABgAFwAWABQAEQAPAA8ADgAOAA0ACwAJAAcABwAHAAQAAwABAP3/
+v/9//7//v/+//z/+//5//f/+P/5//n/+v/4//j/+P/3//X/9f/1//X/9v/3//b/9//7
//v/+//7//r/+f/4//b/9//5//r/+//5//n/+f/5//n/+f/5//r/+v/6//r/+v/6//r/
+v/6//3//f/9////+//5//j/9//8//z/+//7//v//P/8//z//P/7//v//P/8//z//P/8
//z//P/8//v/+//7//v/+//6//r/+v/6//3//f/9//3/+v/6//r/+v/6//r/+v/6//r/
+f/5//r//P/7//r/+v/5//n/+f/5//n/+f/5//n//P/8//z/+v/6//v/+//6//j/9//3
//f/8//2//j/9P/2//b/9v/2//j/+P/7//n/9//5//r/+v/5//v//v/+////AAADAAQA
AgADAAMAAwAHAA0AEQAVABYAFgAVABQAFwAXABkAGQAYABkAHAAeAB4AHgAeAB4AGAAW
ABMAEAAPAAsACAAGAAMAAAD9//z//P/7//r/+f/4//f/9v/1//L/8v/y//D/8f/y//L/
8//w//D/7v/t/+7/7v/v/+//7f/s/+v/6v/s/+3/7f/t/+z/7P/r/+v/6//t//D/9P/u
/+f/8P/7////BgAJAAgADAAWACEALwA+AEgASwBNAEMALgAdABUABwD9/wEACwAKAAQA
BgALAAoAAwAAAPz/+f/3//b/8//w/+//7v/w//H/8//1//L/8v/y//L/8f/x//H/7//x
//H/8f/y//H/8f/x//D/8f/y//P/9P/z//H/7//t/+//8P/x//L/8P/w//H/8f/z//T/
9P/1//b/9v/2//b/9v/3//f/9//5//n/+f/6//f/9v/1//T/+P/4//j/+P/5//n/+f/5
//n/+v/6//r/+v/7//z//P/+/wAAAQABAAMABAAEAAQAAgAFAAUABQAEAAYABwAIAAcA
CAAJAAkACgALAA0ADQANAA4AEAARABIAFAAWABgAFgAWABYAFwAXABgAGgAbAB0AHAAc
AB4AHQAcABsAGwAdAB0AHQAdABwAGwAYABYAGAAXABYAFAATABEAEQAQAA0ACwAIAAUA
BAAFAAYABAACAAEA/v/8////AAAAAAAA/P/7//n/9//5//n/+P/4//j/+P/4//f/+P/5
//r/+//6//n/9v/1//n/+f/5//n/+f/5//n/+P/2//f/9//3//f/9//3//f/+f/5//n/
+v/6//r/+v/6//j/+P/4//j/+f/5//n/+//4//f/9//3//z//P/7//v/+f/6//r/+v/6
//n/+f/6//r/+v/6//r/+v/6//r/+f/7//v/+//7//r/+v/6//r/+f/5//n/+f/4//j/
+P/4//r/+v/6//r/+f/3//b/9v/2//X/9P/0//f/9//3//f/9//3//f/9//1//T/8//w
//L/9f/3//j/9//1//T/8//1//b/9v/1//P/8//0//T/+P/1//T/9v/2//T/9P/0//T/
9P/0//f/9f/z//X/9v/2//n/+//+//7//P/8//7//v8AAAEAAQABAAQACQAMAA8AEQAS
ABIAEgAVABUAFwAXABYAFwAaABwAGgAaABoAGgAUABIADwAMAA0ACQAGAAQAAwAAAP3/
/P/4//f/9v/1//L/8f/w/+//7//w//H/8P/u/+7/7f/t/+r/6v/o/+f/6P/o/+n/6f/o
/+j/6P/o/+j/6f/p/+n/5v/m/+X/5f/t/+//6v/o/+j/6f/s//X///8CAAMAAgAEAAoA
FQAnADYAQABFAEMAPQAwABsACQD5//P/+f8DAAgABgAEAAMAAAD7//j/9v/1//P/8P/y
//D/8P/w/+//7f/s/+v/6//s/+3/7v/t/+3/7f/r/+3/7f/t/+7/7f/t/+3/7P/q/+7/
7v/q/w==
         </WaveFormData>
      </LeadData>
      <LeadData>
         <LeadByteCountTotal>10000</LeadByteCountTotal>
         <LeadTimeOffset>0</LeadTimeOffset>
         <LeadSampleCountTotal>5000</LeadSampleCountTotal>
         <LeadAmplitudeUnitsPerBit>4.88</LeadAmplitudeUnitsPerBit>
         <LeadAmplitudeUnits>��V</LeadAmplitudeUnits>
         <LeadHighLimit>2147483647</LeadHighLimit>
         <LeadLowLimit>268435456</LeadLowLimit>
         <LeadID>V1</LeadID>
         <LeadOffsetFirstSample>0</LeadOffsetFirstSample>
         <FirstSampleBaseline>0</FirstSampleBaseline>
         <LeadSampleSize>2</LeadSampleSize>
         <LeadOff>FALSE</LeadOff>
         <BaselineSway>FALSE</BaselineSway>
         <ExcessiveACNoise>FALSE</ExcessiveACNoise>
         <MuscleNoise>FALSE</MuscleNoise>
         <LeadDataCRC32>2538600047</LeadDataCRC32>
         <WaveFormData>
BgAEAAQABAAEAAMAAwABAAMAAgACAAAA/v///wAAAAD//////////////v/8//z//P/8
//3//f/9//3//f/9//v/+v/6//r/+v/5//n/+f/5//n/+f/5//n/+f/5//n/+f/5//n/
+f/5//n/+f/5//v/+//7//v/+f/5//r/+//9/wAABgALAA8AEwAZAB4AJQAtADEAMQAp
AB4AFgAJAPf/6//k/9n/z//G/7//vP/D/8z/0//X/9v/4P/m/+z/7//y//f//P8AAAIA
AQACAAIAAgACAAIAAgACAAAAAQABAAIABAAEAAQABAACAAIAAgACAAIAAgACAAIAAQAB
AAEAAQAAAP////////////8AAAAAAgACAAMAAwAEAAQABAAFAAMAAwADAAMABQAFAAUA
BQAFAAYABgAGAAYABgAGAAYABwAHAAcABwAHAAcABwAHAAgACQALAAwADgAOAA4ADgAO
AA8AEQASABQAEwATABMAFQAVABUAFQAVABYAFgAWABYAFgAWABUAFgAXABgAGAAYABgA
GAAYABcAFwAXABUAFQAVABUAFQAVABQAEwASABIAEgASABIAEAAQAA4ADgAMAAwADAAM
AA4ADgAOAA4ADQANAA4ADgAOAA4ADwAPABAAEQARABEAEQATABMAEwATABQAFAAUABIA
EwATABMAFQAVABUAFQATABIAEAAPAA0ADQANAA0ACwALAAsACwAJAAkACAAIAAYABgAG
AAYABgAFAAUABQADAAMAAwADAAUABQAFAAUAAwADAAMAAwADAAMAAwADAAMAAwADAAMA
AwAEAAQABAADAAMAAwADAAMAAwADAAMAAwADAAMAAwADAAEAAQABAP//AAAAAP//////
//////8BAAEAAQABAAEAAQABAAEAAQABAAAAAAAAAAAAAAAAAAAAAQABAAEAAQABAAEA
AQABAAEAAQABAAIAAgABAAEAAQABAAEAAgACAAIAAgACAP/////+//7/AAAAAAAAAAD+
//3//f/+//7//v/+//7/AAAAAAAAAAAAAAAAAAAAAAAAAAAAAAAAAQABAAEAAQABAAEA
AQABAAEAAQABAAEAAgACAAIAAgACAAIAAgACAAAAAAAAAAAAAAAAAAAAAAAAAAAAAAAA
AAAAAAABAAEAAQABAAIAAAACAAIAAgAEAAYABgAHAAUABgAIAAkABwAIAAkACgAMAAoA
CAAIAAgACAAHAAcABwAHAAYABgAEAAQABQAGAAQAAgABAAAA//////7//P/+//7//v//
//////////////////7//v/+//7//f/9//3//f/9//3//f/9//3//f/9//3//f/9////
/////////f/9//3//f/9//3//f/+////AQACAAYACwAPABMAGQAeACUAKQAtAC8AKQAi
ABgACwD7/+3/4v/b/9H/yP/D/77/w//M/9X/1//Z/9z/4v/o/+3/8P/z//r//P/8////
AAAAAAAAAAAAAAAAAAAAAAEAAQACAAIAAgACAAIAAgACAAIAAgACAAIAAgACAAEAAQAB
AAEAAAD/////////////AAAAAAAAAAABAAEABAAEAAQABQADAAMAAwADAAMAAwADAAMA
AwAEAAQABAAGAAYABgAGAAcABwAHAAcABwAHAAcABwAHAAcACAAIAAgACAAIAAgABwAH
AAgACAAGAAUABQAFAAUABQAFAAUABQAGAAYABgAGAAYABgAFAAUABQAFAAQABAAEAAQA
BAABAAEAAQD//wEAAQABAAEAAwACAAEAAAD///7//f/8//z//P/6//r/+v/6//r/+v/6
//r/+v/6//v/+//8//z//P/8//3//f/+////////////AQABAAEAAQACAAIAAgACAAMA
AwADAAMAAwADAAMABAAEAAMAAwAFAAUABQAFAAUABQAFAAUABwAHAAYABgAGAAYABgAG
AAQAAwADAAMAAwADAAMAAwADAAMAAwADAAUABQAFAAUAAwADAAMAAwADAAMAAwADAAUA
BgAGAAYABAADAAIAAQACAAMABAAFAAMAAwADAAMABQADAAMAAwABAAIAAgABAAEAAQAB
AAEAAQABAAEAAQABAAEAAQABAAEAAQAAAAAAAAAAAAAAAAAAAAEAAQABAAEAAQABAAEA
AQABAAEAAQAEAAQAAwADAAUABQAFAAYABAAEAAQABAADAAMAAgACAAIAAgACAAIABAAD
AAMABAACAAIAAgACAAIAAgACAAIAAgACAAIAAgACAAIAAgACAAMAAwADAAMAAwAFAAUA
BAAEAAQABAAEAAQABAAEAAUABQAFAAUABgAGAAgACAAIAAYACAAIAAkACQAKAAwADQAN
AA4ADwAQABIAEAAOAA4ADgAOAA0ADQAJAAkACAAIAAgACAAJAAoACgAIAAcABgAFAAUA
BAACAAAAAAAAAAEAAQABAAEAAQADAAMAAgACAAAAAAD///////////////8BAAEAAQAB
AAEAAQABAAEAAQABAAEAAQABAAEAAQABAAEAAQABAAIAAwAFAAgACgALAA8AFQAZABoA
HQAjACkAKwAtACoAJAAfABcACwAAAPX/7//o/+P/3v/d/+D/5f/r/+3/7v/y//j//f8A
AAUACAAMAA4AEAASABMAFAAWABYAFgAWABYAFwAXABgAGAAYABgAGAAWABYAFgAWABYA
FgAWABYAEwATABMAEwAUABMAEwATABMAEwAUABQAFAAUABUAFQAUABQAFAAVABUAFQAV
ABUAFQAVABUAFQAVABYAFgAWABYAFgAWABYAFwAXABcAFwAVABUAFQAVABUAFQAWABYA
FgAWABYAFgAVABUAFgAWABYAFQAVABUAEwATABMAEwARABIAEgASABIAEgASABEADgAN
AAwACgAJAAgABwAGAAQAAwACAP////////////////7//f/8//r/+v/6//r/+v/6//j/
+P/4//j/+P/4//j/+P/4//j/+f/5//r/+v/6//r/+//7//z//f/9//3//f/////////9
//7//v/+//7///////////////////8AAAAA////////////////AQABAAEAAQD/////
/v/+//7//v/+//7//v/9//3//f/9//3//f/9//3//f/9//3//f/9//3//f/9//3//f/9
//3//f/9//3/+//8//z//P/9//3//f/9//v/+//7//v/+//7//v/+//9//v/+//7//n/
+v/6//n/+f/5//n/+f/5//n/+f/5//n/+f/5//n/+f/5//j/+P/4//j/+P/4//j/+f/5
//n/+f/5//n/+f/5//n/+f/5//r/+v/5//n/+f/5//n/+v/4//j/+P/4//f/9//2//b/
9v/2//b/9v/4//f/9//4//j/+P/4//j/+P/4//j/+P/4//j/+P/4//r/+v/6//r/+f/5
//n/+f/5//n/+f/5//f/9//3//f/+P/4//j/+P/4//j/+P/4//j/+P/6//r/+v/6//r/
+v/4//j/+P/5//v/+//7//z/+v/8//z//P/8//7//v//////AAACAAMAAwAEAAUABgAG
AAQAAgACAAAAAAD///////////7//v/6//r/+//8//z/+v/5//j/+f/5//j/9v/2//b/
9v/3//X/9f/1//X/9//3//b/9v/0//T/8//z//X/9f/1//X/9f/1//X/9f/1//X/9f/1
//f/9//3//f/9//3//f/9//3//f/9//4//n/+//8/wAABwALABEAFQAaACEAKQAtAC0A
JwAeABQACQD5/+n/3v/V/8n/wv+7/7b/uf/A/8f/z//T/9j/4P/k/+n/7v/z//b/+P/6
//v//P/8//z/+v/6//r/+v/6//v/+//8//z//P/8//z//P/8//z//P/8//z//P/8//v/
+//7//v//P/7//v/+//7//v//P/8//7//v///////v/+//7//////////////wEAAQAB
AAEA//8AAAAAAAACAAIAAgACAAEAAQABAAEAAQABAAEAAQABAAEAAgACAAIAAgACAAIA
AQABAAIAAgACAAEAAQABAAEAAQABAAEAAwAEAAQABAACAAIAAgABAAMAAwADAAIAAgAC
AAIAAgABAAEAAQD//wEAAQABAAEA///+//3//P/8//z//P/8//r/+v/4//j/+P/4//j/
+P/4//j/+P/4//n/+f/6//r/+P/4//n/+f/6//v/+//7//v//f/9//3//f/+//7//v/+
////////////////////AAAAAP////////////////////////////////7//v8AAAAA
AAAAAAAA/////////f/9//3//f////////////3//f/9//3//f/9//3//f//////////
//3//v/+//7//f/9//3//f/9//3//f/9//3//f/9//3//f/7//v/+//7//z//P/7//v/
+//7//v/+//7//v/+//7//v/+//7//n/+f/4//j/+v/6//r/+v/6//v/+//7//v/+//7
//v//f/9//3//f/+//7//f/9//3//f/9//7//P/8//z//P/7//v/+v/6//r/+v/6//r/
+v/5//n/+v/6//r/+v/6//r/+v/6//r/+v/6//r/+v/6//r/+v/6//v/+//7//v/+//7
//v/+//7//v/+//7//z//P/8//z//P/8//z//P/+/wAA/v/6//z//P/8//z//P/8//z/
/f/9//3//f/+//z//v/+//7/AAACAAIAAwADAAQABgAHAAcACAAJAAoACAAGAAQABAAG
AAYABQAFAAEAAQAAAAAAAAAAAAEAAgACAAAA///+//3//f/8//r/+v/6//r/+//7//v/
+//7//v/+//6//r/+v/6//n/+f/5//n/+f/5//n/+f/5//n/+f/5//n/+f/7//v/+//7
//v/+//7//v/+//7//v//P/9////BAAIAA0ADwATABkAHgAlAC0AMwAvACcAHgAUAAcA
9//p/97/1f/N/8T/u/+4/7//yv/R/9X/2//g/+b/6v/v//L/9//6//z//v///wAAAAAA
AAAAAAAAAAAAAAABAAEAAgACAAIAAgACAAIAAgACAAIAAgACAAIAAgABAAEAAQABAAIA
AQABAAEAAQABAAIAAgACAAIAAwADAAQABAAEAAUABQAFAAUABQAFAAUABQAFAAUABgAG
AAYABgAGAAYABgAHAAcABwAHAAcABwAHAAcABQAFAAYABgAGAAYABgAGAAcABwAIAAgA
BgAFAAUABQAHAAcABwAHAAcACAAIAAgACAAIAAgABwAJAAkACQAIAAYABgAGAAYABwAH
AAcABQAFAAUABQAFAAUABAADAAIABAAEAAQABAACAAIAAAAAAAAAAAAAAAAAAAAAAAAA
AAABAAEAAgACAAIAAgADAAMABAAFAAUABQAFAAcABwAHAAUABgAGAAYACAAJAAkACQAH
AAcABwAHAAgACAAHAAcABwAHAAcABwAHAAcABwAHAAcABwAGAAYABgAGAAYABgAGAAUA
BQAFAAUABQAFAAUABQAFAAUABQAHAAcABwAHAAcABwAHAAcABwAHAAcABwAFAAYABgAG
AAcABwAHAAcABQAFAAUABQAFAAUABQAFAAUAAwADAAMAAwAEAAQAAwABAAEAAQABAAMA
AwADAAMAAQABAAEAAQADAAMAAgACAAQABAAEAAQAAgADAAMAAwADAAMAAwADAAMAAwAD
AAMAAgACAAEAAQADAAMAAwAEAAIAAgACAAIAAQABAAAAAAAAAAAAAAAAAAAA/////wAA
/v/+//7//v8AAAAAAAAAAAAAAAAAAAAAAAAAAAAAAAD//////////wEAAQABAAEAAQAB
AAEAAQAAAAAAAAAAAAAAAAAAAAAAAAAAAAAAAAAAAAIAAAD+//7/AAAAAAAAAAAAAAAA
AAABAP///////wAAAAACAAIAAgACAAQABAAFAAMABAAGAAcABwAIAAkACgAMAAoACAAI
AAYABgAFAAUABQAFAAQABAAAAAAAAQACAAQAAgABAAAA/f/9//z/+v/8//z//P/9//3/
/f/9//3//f/9//z//P/8//z/+//7//v/+//7//v/+//7//v/+//5//n/+f/5//n/+f/5
//n/+f/5//n/+f/5//n/+f/6//v//f8CAAYACwAPABMAFwAcACUAKwAvAC0AJQAeABQA
BQD1/+n/4P/V/8v/xP+9/7j/vf/I/8//0//X/9z/5P/o/+3/8v/1//b/+P/8//3//v/+
//7//v/+//7//v/+//////8AAP7//v/+//7/AAAAAAAAAAD+//7//v/+//v/+//7//v/
+v/5//n/+f/7//v//P/8//r/+v/7//v/+v/6//r/+//7//v/+//7//v/+//7//v//P/+
////AAAAAAAAAAAAAP//////////////////////////AAAAAP7//v/+//7//f/9//7/
/v/+//3//f/9//////////////8AAAAAAAAAAAAAAAD///////////7/AAAAAAAAAAAB
AAEAAQD//////////////f/8//v/+v/6//r/+v/6//z//P/6//r/+v/6//r/+v/4//j/
+P/4//v/+//8//z/+v/6//v/+//8//3//f/9//3///////////8AAAAAAAAAAAEAAQAB
AAMAAwADAAMABAAEAAMAAwADAAMAAwADAAMAAwADAAMAAwADAAIAAgACAAIAAgACAAIA
AQABAAEAAQABAAEAAQABAAEAAQABAAEAAQABAAEAAQABAAEAAQABAAEAAQABAAEAAgAC
AAIAAwADAAMAAwABAAEAAQABAAEAAQABAAEAAQD///////8BAAIAAgABAP//////////
AQABAAEAAQABAAEAAQABAAEAAQAAAAAAAAAAAAAAAAAAAAEAAQABAAEAAQABAAEAAQAB
AAEAAQAAAAAA/////////////wAAAAAAAAAAAAABAAEAAAAAAAAAAAAAAAAAAAD/////
AAAAAAAAAAAAAAAAAAAAAAAAAgACAAIAAgACAAIAAgACAAEAAQABAAEAAQABAAEAAQAB
AAEAAQABAAAAAAAAAAAAAAAAAAAAAAAAAAEAAwADAAMABAAEAAYABgAGAAQABgAGAAcA
CQAKAAwADQANAA4ADwAQABIAEAAOAA4ADgAOAA0ADQALAAsACgAKAAgACAAJAAoACAAG
AAUABAAFAAUABAACAAAAAAAAAAEAAQABAAEAAQABAAEAAAAAAAAAAAD//////f/9//3/
/f/9//3//f/9//////////////////////////////////3//f/9//7///8DAAQACAAN
AA8AEQAVABgAGwAhACcAKQAnACIAGAANAAEA9//u/+P/2//W/9H/zP/L/9L/2f/d/93/
3v/i/+b/6f/u//P/9P/4//7///8AAAAAAAAAAAAAAAAAAAAAAQABAAIAAgACAAIAAgAA
AAAAAAAAAAAAAAAAAAAA//////////8AAP////////////8AAAAAAAAAAAEAAQAAAAAA
AAABAAEAAQABAAEAAQABAAEAAQD//wAAAAAAAAAAAAAAAAAAAQABAAEAAQABAAEAAQAB
AAEAAQACAAIAAAAAAAAAAAD9//3//v/+//7//f/9//3/+//7//v/+//7//z//P/8//r/
+v/6//n/+f/5//n/+P/2//b/9v/2//f/9//3//X/9f/1//X/9f/3//b/9f/0//L/8v/y
//L/9P/0//L/8v/y//L/8v/y//T/9v/4//r//f/9//7//v///wAAAgADAAYABwAHAAcA
BwAJAAkACQALAAwADAAMAA4ADwAPAA8ADwAPAA8ADwAOAA4ADQANAA8ADwAPAA8ADwAP
AA8ADwARABEAEAAQAA4ADgAOAA4AEAAPAA8ADwAPAA8ADwAPABEAEQARABEADwAPAA8A
DwAPAA8ADwAPAA8ADwAPAA8ADQAOAA4ADgANAA0ADQANAA8ADwAPAA8ADQANAA0ADQAP
AA0ADQANAAsADAAMAAsACwALAAsACwALAAsACwALAAsACwALAAsACwALAAoACgAKAAoA
CgAKAAkACQAIAAcABAADAAIAAQABAAEAAQABAAEAAAD+//3//f/9//3//v/8//z//P/8
//v/+//6//r//P/8//z//P/8//v/+//8//z//P/8//z/+v/6//r/+v/8//z//P/8//r/
+v/6//r/+//7//v/+//7//v/+//7//v/+//7//v/+P/4//r/+v/6//r/+v/6//r/+v/7
//v/+//7//z/+v/8//z//P/8//7//v//////AAACAAMAAwAEAAUABgAGAAQAAgACAAIA
AgABAAEA//////7//v/8//z//f/+//7//P/7//r/+f/5//j/9v/2//b/9v/3//f/9//3
//f/9//3//b/9v/2//b/9f/1//X/9f/1//X/9f/1//X/9f/1//X/9f/1//P/8//z//P/
9f/1//X/9f/1//X/9f/2//f/+f/6//7/BQAJAAsAEQAYAB0AIwAnACkAIwAcABIABwD3
/+f/2v/R/8n/wP+5/7L/tf+8/8X/y//N/9D/2P/e/+P/6P/t//D/8v/2//X/9v/2//b/
9v/2//b/9v/2//f/9//4//j/+P/4//j/+v/6//r/+v/6//r/+v/6//j/9//2//X/9f/1
//b/9//3//f/+P/4//r/+v/7//v/+v/6//r/+//7//v/+//7//v/+//7//v/+//8//z/
/P/8//z//P/8///////////////////////9//3//v/+/wAAAAAAAAAA/f/9//7//v8A
AP///////////////////f/+//7//v8AAAAAAAD///////////7//v/+//7//v/9//3/
/f/7//v/+//7//v/+//6//n/+P/4//j/+P/4//j/+P/2//b/+P/4//j/+P/2//b/9v/2
//f/9//4//j/+P/4//n/+f/6//v/+//7//v//f/9//3/+//8//z//P/+//////////3/
/f/9//3//v/+//3//f/9//3//f/9/////////////f/9//z//P/8//z//P/8//z/+//7
//v/+//7//v/+//9//3//f/9//v/+//7//v/+//7//v/+//9//3//f/9//3//v/+//7/
/f/9//3//f/9//3//f/9//v/+//7//v/+//5//n/+f/7//z//P/7//v/+//7//v/+f/5
//n/+f/5//n/+f/5//v/+//6//r/+v/6//r/+v/6//v/+//7//v/+//7//v/+//7//v/
+//8//z/+//7//v/+//7//z//P/8//z//P/7//v/+v/6//z//P/8//z/+v/5//n/+v/6
//r/+v/6//j/+P/4//j/+v/6//r/+v/4//j/+P/4//f/9//3//f/+f/5//n/+f/5//n/
+f/5//r/+v/6//r/+P/4//j/+P/4//r/+P/4//j/+P/4//j/+P/5//n/+f/5//r/+v/8
//z//P/8//7//v///wEAAgAEAAUAAwAEAAUABgAGAAQAAgACAAIAAgABAAEA//////7/
/v/+//7///8AAP7//P/7//r/+f/5//j/9v/2//b/9v/3//f/9//3//f/9//3//b/9v/2
//b/9f/1//X/9f/1//X/9//3//f/9//1//X/9f/1//f/9//3//f/9//3//f/9//3//f/
9//4//n/+/8AAAYACwANABEAFwAcACUALQAtACcAHwAWAAwA/f/t/9//1v/N/8X/vP+1
/7j/wf/K/8//0f/V/9z/5P/o/+v/7v/x//T/9v/4//n/+v/6//r/+v/6//r/+v/8//3/
/f/+//7//v/+//7//v/+//7//v/+//7//v/+//3//f/9//3//P/7//v/+//9//3//v/+
//7//v//////AAAAAAAAAQABAAEAAQABAAEAAQABAAEAAQACAAIAAgACAAIAAgACAAUA
BQAFAAUAAwADAAMAAwADAAMABAAEAAQABAAEAAQAAwADAAQABAAEAAMAAwADAAMAAwAD
AAMABQAGAAYABgAGAAYABgAFAAUABQAFAAQABAAEAAQABAADAAMAAwABAAMAAwADAAMA
AwACAAEAAAAAAAAAAAAAAAAAAAD+//7//v/+//7//v/+//7//v/+//3//f/+//7/AAAA
AAEAAQAAAAEAAQABAAEAAwADAAMAAwAEAAQABAAEAAUABQAFAAUABQAFAAUABgAGAAUA
BQAFAAUABQAFAAMAAwADAAMAAwADAAIAAgAEAAQABAAEAAQAAwADAAMAAwADAAMAAwAB
AAEAAQABAAEAAQABAAEAAwADAAMAAwADAAMAAwADAAEAAgACAAIAAQABAAEAAQABAAEA
AQABAAEAAQABAAEAAQD////////9//7//v/9/////////////f/9//3//f/9//3//f/9
//3//f/8//z/+v/6//r/+v/8//3//f/9//3//f/9//3//f/9//3//f/8//z/+//7//v/
+//7//z//P/8//z//P/9//3//P/8//r/+v/6//r//P/7//v//P/8//z/+v/8//z/+v/6
//r/+v/8//z//P/9//3//f/9//7//v8AAAAAAAAAAAIAAgADAAEAAgAEAAUABwAIAAkA
CgAIAAYABAAEAAYABgAFAAUAAQABAAAAAAAAAAAAAQACAAAA/v/9//z/+//7//r/+P/4
//j/+P/5//v/+//7//v/+//7//r/+v/4//j/9//3//f/9//3//f/+f/5//n/+f/3//f/
9//3//f/9//3//f/9//3//f/9//3//f/9//4//3///8EAAgACwAPABUAGQAgACkALwAx
ACkAHwAYAAwA/f/t/+H/2v/P/8X/vv+7/8D/x//Q/9X/2f/b/+D/5v/s//H/9P/3//r/
/P/+//3//v/+//7//v/+//7//v/+//////8AAAAAAAAAAAAA/v/+//7//v/+//7//v/+
/////////////v/9//3//f/9//3//v/+//7//v//////AAAAAAAAAQABAAEAAQABAAEA
AQABAAEAAQACAAIAAgAAAAAAAAAAAAEAAQABAAEAAQABAAEAAQABAAEAAgACAAAAAAAA
AAAA/////wAAAAACAAEAAQABAAEAAQABAAEAAQACAAIAAgACAAIAAgABAP////////7/
AAAAAAAAAAD9//3//f/7//z//f/+/////f/8//v/+v/6//r/+v/6//r/+v/4//j/+P/4
//j/+P/4//j/+P/4//n/+f/6//r/+v/6//v/+//8//3//f/9//3///////////8AAAAA
AAAAAAEAAQABAAEAAQABAAEAAgACAAEAAQABAAEAAQABAP//////////AQABAAAAAAAA
AAAAAAAAAAAA////////AQABAAEAAQABAAEAAQABAAEAAQABAAEAAQABAAEAAQADAAMA
AwADAAEAAgACAAIAAQABAAEAAQABAAEAAQABAAEAAQABAAEABAADAAQABQAHAAgACAAH
AAcABwAHAAcABwAHAAcABwAJAAkACQAJAAkACQAIAAgACAAIAAgACAAIAAkACQAJAAkA
CQAJAAkACwALAAsACwAKAAoACQAJAAkACQAJAAoACAAIAAgACAAIAAkACQAKAAgACAAI
AAgACAAJAAkACAAIAAgACAAIAAgACAAIAAkACwALAAsADAAKAAwADAAMAA4AEAAQABEA
EQASABQAFQAVABYAFwAYABgAFgAUABQAEgASABEAEQARABEAEAAQAA4ADgAPABAADgAM
AAsACgAJAAkACAAGAAgACAAIAAkACQAJAAkACQAHAAcABgAGAAYABgAFAAUABwAHAAcA
BwAFAAUABQAFAAMAAwADAAMAAQABAAEAAQABAAEAAQABAP///////wAAAQADAAYACgAP
AA8AFwAdACIAKQAzADUAMwArACQAGgANAP3/7//m/93/0f/K/8P/wv/J/9T/2//b/93/
4v/o/+7/8f/2//v//v8AAAIAAgACAAEAAAACAAIAAgACAAIAAwADAAQAAgACAAIAAgAE
AAQABAAEAAQABAAEAAQAAwADAAMAAwACAAEAAQABAAEAAQACAAIAAgACAAMAAwAGAAYA
BgAHAAUABQAFAAUABwAHAAcABwAFAAYABgAGAAYABgAGAAYABwAHAAcABwAHAAcABwAH
AAcABwAIAAgABgAGAAYABgAHAAcACAAIAAoACQAJAAkACQAJAAkACQAJAAoACgAKAAgA
CAAIAAcACQAJAAkACAAGAAYABgAGAAcABwAHAAUABQAFAAUABQAFAAQAAwACAAIAAgAC
AAIAAAAAAP7//v8AAAAAAAAAAAAAAAAAAAAAAQABAAIAAgAEAAQABQAFAAQABQAFAAUA
BQAHAAcABwAHAAgACAAIAAgACQAJAAkACQAJAAkACQAKAAoACQAJAAkACQAJAAkACwAL
AAsACwAJAAkACAAIAAoACgAKAAoACgAJAAkACQAJAAkACQAJAAkACQAJAAkACQAJAAkA
CQAJAAkACQAJAAkACQAJAAkABwAIAAgACAAJAAkACQAJAAkACQAJAAkABwAHAAcABwAH
AAUABQAFAAUABgAGAAUABwAHAAcABwAFAAUABQAFAAcABwAHAAcABwAHAAYABgAGAAYA
BgAGAAYABwAHAAcABQAFAAUABQAFAAUABQAFAAYABgAFAAUABQAFAAUABgAEAAQABAAE
AAMAAwACAAIABAAEAAQABAAEAAMAAwAEAAIAAgACAAIAAgACAAIAAgACAAQABAAEAAQA
BAAEAAQABQAFAAUABQAGAAYACAAIAAgACAAKAAoACwALAAwADgAPAA8AEAARABIAEAAO
AAwADAAMAAwACwALAAkACQAIAAgACAAIAAkACgAIAAYABQAEAAUABQAEAAIAAgACAAIA
AwADAAMAAwADAAMAAwACAAIAAAAAAP////8AAAEAAgADAAEAAQABAAEAAQABAAEAAQAB
AAEAAQABAAMAAwADAAMAAwADAAMABAAHAAkACgAOABMAFwAbACEAKAAtADMANwA1AC8A
KAAgABMAAwD1/+j/4f/Z/9D/y//I/8//2v/h/+X/5f/o/+7/9P/5//z///8CAAYACAAJ
AAoACgAKAAoACgAKAAoACgALAAsADAAOAA4ADgAOAAwADAAMAAwADAAMAAwADAANAA8A
DQAJAA==
         </WaveFormData>
      </LeadData>
      <LeadData>
         <LeadByteCountTotal>10000</LeadByteCountTotal>
         <LeadTimeOffset>0</LeadTimeOffset>
         <LeadSampleCountTotal>5000</LeadSampleCountTotal>
         <LeadAmplitudeUnitsPerBit>4.88</LeadAmplitudeUnitsPerBit>
         <LeadAmplitudeUnits>��V</LeadAmplitudeUnits>
         <LeadHighLimit>2147483647</LeadHighLimit>
         <LeadLowLimit>268435456</LeadLowLimit>
         <LeadID>V2</LeadID>
         <LeadOffsetFirstSample>0</LeadOffsetFirstSample>
         <FirstSampleBaseline>0</FirstSampleBaseline>
         <LeadSampleSize>2</LeadSampleSize>
         <LeadOff>FALSE</LeadOff>
         <BaselineSway>FALSE</BaselineSway>
         <ExcessiveACNoise>FALSE</ExcessiveACNoise>
         <MuscleNoise>FALSE</MuscleNoise>
         <LeadDataCRC32>298009482</LeadDataCRC32>
         <WaveFormData>
CQAJAAkACQALAAsACwALAA4ADwAQABAADgAQABIAEgASABIAEgASABAADwAMAAgABAAD
AAMAAgABAAEAAQABAAEA//////7//v/+//3//f/9//3//f/8//r/+v/5//n/+f/5//n/
+f/3//f/9//3//n/+f/5//n/9//3//f/+f/5//r/AQAMAB0AOQBdAIcAsADQAOcA9ADy
APAA+gD4ANkAqwCAAFEADgDB/3v/Vf9c/3r/lf+o/7L/vf/H/9P/2v/h/+r/8v/1//f/
+f/7//v//f/9//7///////3//v///////f/9//7//v///wAAAQACAAMABAAEAAQABAAE
AAUABQAFAAUABQAFAAgACAAJAAkACwALAAsADAAKAAsACwALAA0ADgAOAA4ADQANAA4A
DwARABEAEQASABUAFgAXABgAFwAYABoAGwAcAB0AHwAhACIAIgAiACIAJAAlACcAKAAq
AC0ALwAvADAAMAAyADQAOAA6ADwAPgA+AEEAQwBFAEcASQBMAE4AUABSAFYAVwBXAFoA
XABeAGIAYwBjAGUAZgBoAGkAaQBsAG0AbQBtAHAAcABxAHEAcABwAHAAcABwAG8AbgBt
AGwAagBmAGMAYgBeAFsAVwBTAE8ASwBHAEMAPwA7ADUANAAxAC8AKwAoACYAIgAeABoA
GgAZABcAFgAWABMAEgARABEADwAPABAADwAPAA8ADQANAA0ACwANAA0ADQAOAAwACwAL
AAsADQAMAAwADAAKAAoACgAKAAkACQAJAAkACAAIAAgACAAJAAkACQAIAAgACAAIAAcA
CQAKAAsACwAKAAoACQAJAAgACAAIAAgACgAKAAoACgAKAAoACgAKAAoACgAKAAoACQAJ
AAkACQALAAsACwALAAkACQAJAAkACAAHAAcABwAJAAkACQAJAAcABgAGAAUAAwADAAMA
BAAEAAMAAwADAAIAAgABAAAAAQABAAAAAAD//////v/8//n/+P/3//b/9P/0//T/9P/z
//L/8f/w//D/8P/w//D/7v/u/+7/7f/t/+3/7f/t/+v/6//s/+z/6f/p/+n/6f/r/+v/
6//s/+r/6v/q/+r/6v/q/+r/6//r/+v/6//r/+v/6v/p/+b/6v/q/+r/6P/o/+j/6P/o
/+j/6P/o/+v/6//r/+z/7P/t/+3/7f/u/+7/7v/v/+3/7v/u/+7/7v/v//D/8f/z//P/
8//z//H/8f/x//H/8//2//f/+P/2//b/+P/6//r/+f/4//f/9v/0//P/8P/q/+j/5//n
/+b/5f/l/+X/5f/l/+P/4//i/+L/4v/h/+H/4f/h/+H/4P/e/97/3f/d/93/3f/d/93/
3f/d/93/2//b/9v/2//Z/9n/2f/Z/93/3//e/+P/7P/9/xcAOwBjAJAAsgDJANYA1gDU
ANwA4ADHAJsAcABFAAIAs/9r/z3/PP9Y/3X/hv+S/5n/o/+v/7j/vf/G/9D/1f/X/9v/
3f/d/9//3f/e/9//3//d/97/3//f/9//3//g/+D/4f/i/+P/5P/l/+b/5v/m/+b/5v/n
/+f/5//n/+f/5//m/+b/5//n/+v/6//r/+z/6v/r/+v/6//r/+z/7P/s/+3/7f/u/+//
7//v/+//8P/x//L/8//0//P/9P/2//f/9//3//j/+f/7//z//f/+//7///8BAAIABAAH
AAkACQAKAAoADAAOABAAEgAUABYAFgAZABsAHQAdAB8AIgAkACgAKgAuAC8AMQA0ADYA
OAA5ADkAOAA5ADcAOAA4ADcANQA1ADQAMwAzADIAMgAxADEAMAAvAC4ALgAtACwAKwAo
ACYAIgAfABwAGAAVABEADQAJAAUAAQD7//f/8//t/+j/5f/j/9//3v/c/9j/1P/Q/9D/
z//N/8z/zP/J/8j/x//H/8X/xf/E/8P/w//D/8H/wf/B/7//v/+//7//wP/A/7//v/+/
/73/vP+8/7z/vP+8/7z/vP+7/7v/u/+7/7r/uv+6/7r/uf+5/7n/uP+6/7r/uv+5/7v/
vP+9/73/uv+6/7n/uf+8/7z/vP+8/7z/vP+8/7z/vP+8/7z/vP+8/7z/vP+8/73/vf+9
/73/vf+9/73/vf+//7//v/+//77/vf+9/73/vf+9/73/vf+//77/vv+9/7v/u/+7/7z/
vP+7/7v/u/+9/77/vv++/7v/u/+6/7r/vP+9/73/vP+6/7r/uv+6/7z/vP+8/7z/uv+6
/7r/uv+8/7z/vP+8/7z/vP+8/7v/u/+7/7v/u/+7/7v/vP+8/7v/u/+7/7v/u/+7/7v/
vP+8/7z/vP+8/7z/vP+8/7z/vf+9/73/vv++/7//v/+//8D/wP/A/8H/wf/C/8L/wv/E
/8X/xv/H/8j/yf/K/8v/yf/J/8n/yf/H/8r/y//M/83/zv/R/9T/1P/T/9L/0f/S/9D/
z//M/8j/xv/F/8X/wv/B/8H/wf/C/8P/wv/D/8H/wP+//73/v/+//7//v//A/77/vv+9
/73/vf+9/73/vf+9/73/vf+7/7v/u/+7/7r/uf+4/7f/tf+3/7r/uf+6/8H/0f/r/w0A
NgBgAIcAogCuAK4AqgCuALUAoQByAEEAFADX/4f/Pf8K/wb/I/9A/1L/X/9t/3X/fv+J
/5L/mv+j/6n/rv+x/7L/tf+3/7j/uf+5/7v/vP+9/73/v/+//8D/wP/D/8T/xf/G/8f/
yP/I/8j/yP/I/8n/yf/N/83/zf/N/8z/zP/N/83/z//P/8//0P/S/9P/0//T/9X/1v/W
/9b/1//X/9j/2f/b/9v/2//c/93/3v/f/+D/4f/i/+T/5f/n/+f/6P/p/+3/7v/v//D/
8P/x//P/9P/2//n/+//7/wAAAAACAAQABgAIAAoADAAQABMAFQAXABkAGwAeACAAJAAm
ACoAKwAvADIANAA2ADgAOQA5ADsAPQBAAEIAQwBGAEcARwBHAEoASgBLAEsATgBOAE4A
TgBMAEsASgBJAEkASABFAEMAQAA8ADkANQAvACsAJwAjACEAHQAZABMADwALAAgAAwAC
AAAA/P/4//T/9P/z//H/8P/w/+3/7P/r/+v/6f/p/+b/5f/l/+X/5v/n/+j/5//l/+X/
5f/m/+j/5//n/+f/5//m/+b/5v/l/+T/4//i/+P/4//j/+P/4v/i/+L/4v/l/+X/5f/k
/+T/5P/k/+P/4//k/+X/5f/l/+b/5v/n/+j/6P/o/+j/6f/q/+v/7P/s/+z/7P/s/+r/
6v/q/+r/7f/t/+3/7f/t/+3/7f/t/+3/7f/t/+3/7v/t/+3/7f/t/+3/7f/t/+//7v/u
/+3/6//r/+v/7P/s/+v/6//r/+v/7P/s/+z/6//r/+r/6v/s/+3/7f/s/+r/6v/q/+r/
6P/o/+j/6P/q/+r/6v/q/+j/6P/o/+j/6P/o/+j/5//n/+f/5//n/+f/5//o/+j/5//n
/+f/5//l/+X/5f/m/+T/5P/k/+T/5P/k/+T/5f/l/+X/5f/l/+b/5P/m/+T/5v/m/+b/
5v/o/+j/6P/o/+f/5//n/+j/6P/p/+n/6f/q/+r/6v/r/+n/6v/q/+r/7v/v//D/8f/v
/+//7//v/+//7//v/+//7//y//P/9P/y//L/9P/2//n/+f/5//n/9v/0//P/8P/s/+r/
6f/p/+j/5//n/+f/5//n/+X/5f/k/+T/5P/j/+H/4f/h/+H/4P/e/97/3f/f/9//3//f
/9//3//f/9//4f/h/+H/4f/f/9//3//f/+H/4//k/+n/8P/7/xMAMwBZAIQAqgDDANYA
3ADaAN4A5gDbALUAigBhACoA4f+V/1f/Qv9S/2//hv+U/5//qf+1/77/xf/Q/9b/1//b
/9//4f/h/+P/5f/m/+f/5//n/+j/6f/p/+n/6f/q/+r/6//s/+3/7v/v//D/8P/w//L/
8v/z//P/8//z//P/8//0//T/9f/1//n/+f/5//r/+P/5//n/+f/7//z//P/8//v/+//8
//3/////////AAABAAIAAwAEAAMABAAGAAcACQAJAAoACwALAAwADQAOABAAEQATABQA
FgAZABsAGwAdABwAHQAeACAAIgAkACYAKAArAC0ALwAzADUAOAA6ADoAPABAAEEAQwBG
AEgASgBMAE0ATQBPAFAAUgBTAFMAVgBXAFcAVwBYAFgAWQBZAFgAWABYAFgAWgBZAFgA
VwBUAFIATgBLAEkARgBEAEEAOwA3ADMALwArACcAIwAdABoAFwAVABEADgAMAAgABAAC
AAIAAQD///z//P/5//j/9//3//X/9f/0//P/8//z//P/8//z//H/8//z//P/9P/y//H/
8f/x//P/8v/y//L/8v/y//L/8v/v/+//7//v//D/8P/w//D/7//v/+//7v/u/+7/7v/t
/+3/7v/v/+//7f/s/+r/6f/o/+j/6P/o/+j/6P/o/+j/5v/m/+b/5v/o/+j/6P/o/+j/
5//m/+X/5//n/+f/5//n/+f/5//n/+b/5f/l/+X/5f/l/+X/5f/l/+T/5P/j/+P/4//j
/+T/5v/l/+X/5f/j/+T/5P/k/+X/5f/k/+T/4v/j/+P/4v/i/+L/4v/i/+D/4P/g/+D/
4P/g/+D/4P/i/+L/4v/i/+D/4P/g/9//4f/h/+H/4f/f/9//4P/g/9//3//f/9//3//f
/9//4P/e/97/3v/e/+D/4P/g/+H/3//f/9//3//g/+L/4P/e/+D/4P/g/+D/3v/e/97/
3v/f/9//3//g/+L/4//j/+P/4v/i/+L/4//j/+T/5P/k/+T/5f/m/+f/5//n/+f/5//n
/+f/5//n/+f/6v/r/+z/7v/u//D/8v/w/+//7v/t/+z/6v/p/+b/5P/i/+H/4f/e/93/
3f/d/93/3f/b/9v/2v/a/9r/2f/Z/9n/2f/Z/9j/1v/W/9X/1f/V/9X/1f/V/9X/1f/V
/9X/1f/V/9X/1f/V/9X/1f/X/9v/3v/h/+j/9/8VADsAZQCQALIAxQDQANAA0ADaANoA
wQCXAGoAPQD8/6v/Yf81/zj/Vv9x/4T/kv+b/6X/rf+2/73/xP/M/8//0f/V/9f/1//Z
/9f/2P/Z/9n/2f/a/9v/2//b/9v/3P/c/9v/3P/d/97/4f/i/+L/4v/g/+D/4f/h/+X/
5f/l/+X/5P/k/+X/5f/l/+X/5f/m/+j/6f/p/+n/6f/q/+r/6v/r/+v/7P/t/+//7//v
//D/8f/y//P/9P/z//T/9v/3//f/9//4//n/+//8//3//v/+////AQACAAMABwAKAAsA
DAAMAA4AEAAUABYAGAAaABwAHwAhACMAIwAlACgAKgAsAC4AMgAzADUAOAA6ADwAPgA/
AD8AQQBEAEYARwBHAEYARwBHAEcASgBKAEsASwBMAEwATABMAEoASQBIAEcARgBEAEAA
PQA6ADYAMwAvACsAJwAjAB8AGwAXABMADQAKAAcABQABAP7//P/4//T/8v/y//H/7//u
/+7/6//q/+n/6f/n/+f/5v/l/+X/5f/l/+X/5f/j/+P/4//j/+T/5P/j/+P/4//j/+L/
4v/i/+D/4P/g/+D/4f/h/+H/4f/g/+D/4P/g/9//3//f/97/3v/e/97/3f/d/97/3//f
/9//4P/g/+H/4P/g/+D/4P/g/+D/4P/g/+D/4P/g/+D/4P/g/+D/4P/h/+H/4f/h/+H/
4f/h/+H/3//f/9//3//f/9//4P/h/+H/4f/h/+H/4f/g/+D/3//d/93/3f/e/+D/3//f
/9//3//g/+D/4P/d/93/3P/c/9z/3f/d/9z/3P/c/9z/3P/c/9z/3P/c/97/3v/e/97/
3P/c/9z/3P/e/97/3v/d/9v/2//b/9v/2//b/9z/3P/d/93/3f/d/9v/2//b/9z/3P/c
/9z/3P/a/9r/2v/b/9v/2//b/9v/3P/c/9z/2v/a/9z/2//Z/9r/2//c/93/3v/c/9z/
3P/c/93/3f/d/97/4P/h/+H/4f/g/+D/4P/h/+H/4v/i/+L/5P/l/+b/5//p/+n/6f/p
/+f/5//n/+f/6f/s/+3/7v/u/+7/8P/y//L/8f/w/+//7P/q/+n/5v/k/+L/4f/h/+D/
3//f/9//4f/h/9//3//c/9z/3P/b/93/3f/d/93/3P/a/9r/2f/Z/9n/2f/Z/9n/2f/Z
/9n/2f/Z/9n/2f/Z/9n/2f/Z/93/3f/g/+P/7P///xsAQQBpAJQAtgDLANQA1ADUANwA
3ADBAJcAbAA/AP7/r/9l/zn/PP9a/3f/iv+W/6H/q/+1/77/xf/K/9D/1f/b/97/3//e
/9//3//g/+H/4f/h/+L/4//j/+P/4//k/+T/5//o/+n/6v/r/+z/7P/s/+v/6v/q/+n/
6//r/+v/6//u/+7/7//v//H/8f/x//L/8v/z//P/8//z//T/9P/0//X/9f/2//f/+f/5
//n/+v/5//r/+//8////AAACAAMAAwADAAQABQAHAAgACQAKAAoACwANAA4AEAATABUA
FQAYABgAGgAcAB4AIAAiACQAJgApACsALQAvADEANAA2ADgAOgA+AD8AQQBEAEYASABK
AEsASwBNAE4AUABRAFEAUgBTAFMAUwBUAFQAVQBVAFYAVgBWAFYAVABTAFIAUQBOAEwA
SABFAEQAQAA9ADkANQAxAC0AKQAlACEAHQAXABQAEQAPAAsACAAGAAIA/v/6//r/+f/3
//T/9P/x//D/8f/x/+//7//s/+v/6//r/+v/6//r/+n/5//n/+f/6P/m/+X/5f/l/+X/
5P/k/+T/4v/i/+L/4v/h/+H/4f/h/+D/4P/g/+D/4P/f/97/3P/e/97/3v/d/93/3v/f
/9//4P/g/9//3//e/97/3v/e/97/3v/e/97/3P/c/9z/3P/e/97/3v/e/9//3//f/9//
3f/d/93/3f/d/93/3f/d/97/3f/d/93/2//b/9v/2//b/9r/2v/Z/9n/2f/Z/9r/2v/Z
/9n/2f/X/9j/2P/Y/9f/1//W/9b/1v/X/9f/1v/W/9b/1v/W/9T/1P/U/9T/1P/U/9T/
1P/S/9L/0v/S/9L/0v/S/9H/0//T/9P/0//R/9H/0v/S/9H/0f/R/9H/0f/R/9H/0v/R
/9D/z//O/9D/zv/O/87/zv/O/9D/0P/Q/9D/z//P/8//0P/Q/9H/0f/R/9D/0P/Q/9H/
0//U/9T/1P/W/9f/2P/Z/9n/2f/Z/9n/2f/Z/9n/2f/b/97/3//g/9//3v/f/+D/4v/h
/+D/3//e/9z/2//Y/9L/0P/P/8//0P/P/8//z//N/83/y//L/8z/zP/M/8v/y//L/8v/
y//K/8j/yP/H/8n/yf/J/8n/x//H/8f/x//H/8f/x//H/8n/yf/J/8n/yf/N/87/0f/W
/+H/8/8TADkAYACIAKkAwADGAMAAwADGAL8AnQBsAD0ACgDD/3X/M/8Y/yr/Sf9c/2z/
ef+F/43/lv+j/6z/sP+5/8H/xf/H/8f/yf/L/8z/zf/N/83/zv/P/8//0f/R/9L/0v/U
/9b/2P/a/9n/2v/a/9r/2v/a/9v/2//d/93/3f/d/97/3v/f/9//4f/h/+H/4v/g/+H/
4f/h/+L/5P/l/+b/5f/l/+b/5//p/+n/6f/q/+3/7v/v//D/8P/w//H/8f/z//P/9P/1
//f/+P/5//r/+v/7//3//v8AAAMABQAFAAoACgAMAA4AEAASABQAFgAaAB0AHwAhACMA
JQAoACoALgAwADQANQA3ADoAPAA+AEIAQwBDAEUARgBIAEkASQBMAE0ATQBNAE4ATgBP
AE8AUABQAFAAUABSAFEAUABPAEwASgBGAEMAQAA8ADkANQAxAC0AKQAlACEAHQAZABMA
EAANAAsABwAFAAIA/f/4//b/9v/1//P/8v/y/+//7v/t/+3/6//r/+z/6//r/+v/6f/p
/+n/5//n/+f/5//o/+j/5//n/+f/5f/k/+T/5P/m/+b/5v/m/+P/4//j/+P/4v/i/+L/
4v/l/+X/5f/k/+T/5P/k/+P/5P/m/+j/6f/o/+j/5//n/+r/6v/q/+r/6v/q/+r/6v/s
/+z/7P/s/+7/7v/u/+7/7f/t/+3/7f/v/+//7//v//H/8f/x//H/7v/t/+3/7f/v/+//
7//v/+//7v/u/+3/7f/t/+3/7v/w/+//7//v/+7/7v/t/+z/7P/t/+3/7v/t/+3/7P/q
/+z/7P/s/+z/7P/s/+z/7P/q/+r/6v/q/+v/7P/t/+7/7P/s/+z/6//r/+v/6//r/+v/
6//s/+z/6f/p/+n/6f/r/+v/6//s/+r/6v/q/+r/6v/q/+z/7P/s/+z/7P/q/+r/6v/q
/+3/7f/t/+7/7v/v/+//7//u/+7/7v/v//H/8v/y//L/9P/1//b/9//3//f/9//3//f/
9//3//f/9f/4//n/+v/8//z//v8AAAAA///+//3//P/6//n/9v/y//D/7//v/+z/6//r
/+v/7f/t/+v/6//o/+j/6P/n/+f/5//n/+f/5v/k/+T/4//j/+P/4//j/+P/4//j/+P/
4//j/+P/4//l/+X/5f/l/+n/6f/q/+3/8v/9/xMAOQBhAIoArgDHANgA3gDeAOQA7ADj
AL8AkABlADAA5/+X/1n/RP9W/3X/jP+Y/6H/rf+3/8D/x//Q/9b/2//h/+X/5//n/+n/
5//o/+n/6f/r/+z/7f/t/+v/6//s/+z/7f/u/+//8P/z//T/9P/0//L/8v/z//P/9f/1
//X/9f/4//j/+f/5//n/+f/5//r//P/9//3//f/7//z//P/8//////8AAAEAAQABAAEA
AgADAAQABQAGAAkACgAMAA0ACwALAAwADQARABIAEwAUABYAFwAZABoAGAAbAB0AHQAi
ACIAJAAmACYAKAAqACwAMAAzADUANwA5ADsAPgBAAEIARABIAEkASwBOAFAAUgBSAFMA
UwBVAFgAWgBbAFsAXABdAF0AXQBeAF4AXwBfAGAAYABgAGAAYABfAF4AXQBcAFoAVgBT
AFIATgBLAEcAQwA/ADsANwAzAC8AKwAlACAAHQAbABcAFgAUABAADAAKAAoACQAHAAQA
BAABAAAAAQABAP/////8//v/+//7//3//f/9//v/+//7//v//P/6//n/+f/5//v/+v/6
//r/+f/4//f/9v/2//f/+P/5//b/9v/2//b/9f/1//X/9P/1//b/9//3//X/9v/3//f/
+P/4//f/9//2//b/9v/2//T/9P/0//T/8v/y//L/8v/y//L/8v/y//P/8//z//P/8f/x
//H/8f/v/+//7//v/+//7//w//H/7//v/+//7//x//D/8P/v/+3/7f/t/+7/7v/t/+3/
7f/v//D/8P/w/+3/7f/s/+z/7P/t/+3/7P/s/+z/7P/s/+z/7P/s/+z/7P/s/+z/7P/s
/+z/7P/s/+z/7P/s/+v/6//r/+v/6//p/+n/6v/q/+v/6//r/+v/6f/p/+n/6v/q/+r/
6v/q/+r/6v/q/+v/6f/p/+n/6f/q/+r/6P/o/+j/6P/o/+j/6P/o/+n/6f/p/+r/7P/t
/+3/7f/u/+7/7v/v/+3/7v/u/+7/8P/x//L/8//z//P/8//z//P/8//z//P/9f/4//n/
+v/4//j/+v/8//r/+f/4//f/+P/2//X/8v/u/+z/6//r/+z/6//r/+v/6f/p/+f/5//m
/+b/5v/l/+X/5f/l/+X/5v/k/+T/4//j/+P/4//j/+H/4f/h/+H/4//j/+P/4//j/+P/
4//j/+X/5f/q//H//v8TADMAWQCBAKoAxgDXAN4A2gDgAOgA4AC7AI8AZAAxAOb/l/9X
/0H/VP9y/4n/mP+g/6v/tf+//8T/y//U/9r/3f/f/+P/5f/l/+f/5f/m/+f/5//n/+j/
6f/p/+n/6f/q/+r/7f/u/+//8P/v//D/8P/w//L/8v/z//P/8//z//P/8//0//T/9f/1
//n/+f/5//r/+P/5//n/+f/5//r/+v/6//v/+//8//3//f/9//3//v8BAAIAAwAEAAMA
BAAGAAcABwAHAAgACQANAA4ADwAQABAAEQATABQAFgAZABsAGwAcABwAHgAgACIAJAAm
ACgAKgAtAC8AMQAzADUAOAA6ADwAPgBCAEMAQwBGAEgASgBMAE0ATQBPAFAAUgBTAFMA
VABVAFUAVQBYAFgAWQBZAFgAWABYAFgAWABXAFYAVQBSAFAATABJAEQAQAA9ADkANwAz
AC8AKwAlACEAHQAXABYAEwARAA0ACgAIAAQAAAD+//7//f/7//r/+v/3//b/9f/1//P/
8//y//H/8f/x/+//7//v/+3/7f/t/+3/7v/w/+//7//v/+3/7P/s/+z/7P/s/+z/7P/r
/+v/6//r/+j/6P/o/+j/6//r/+v/6v/q/+r/6v/p/+n/6v/r/+v/6v/q/+n/6f/q/+r/
6v/q/+z/7P/s/+z/6v/q/+r/6v/s/+z/7P/s/+3/7f/t/+3/6//r/+v/6//t/+3/7f/t
/+7/7f/t/+3/6//r/+v/6//t/+z/7P/r/+n/6f/p/+r/7P/r/+v/6//p/+r/6v/q/+v/
6//q/+r/6v/r/+v/6v/q/+r/6v/q/+r/6v/q/+r/6P/o/+j/6P/q/+r/6v/s/+z/6//q
/+n/6P/q/+r/6v/q/+3/7f/t/+7/7P/t/+3/7f/w//D/8P/x/+//8P/w//D/9P/1//b/
9//3//f/9//3//f/9//3//f/+f/8//3//v/+//7/AAACAAAA///+//3//P/6//n/9v/y
//D/7//v//D/7//v/+//8f/x/+//7//s/+z/7P/r/+3/7f/t/+3/7P/q/+r/6f/p/+n/
6f/p/+n/6f/p/+n/6f/p/+n/6f/p/+n/6f/p/+//8f/0//v/BgAdAEEAZwCRALQA0ADj
AOYA5ADqAPIA4gC7AI8AZAArANz/j/9X/0v/Yv+A/5X/pP+s/7X/v//J/9D/2f/g/+b/
6//t//D/8f/w//H/8f/y//P/8//z//T/9f/1//X/9f/2//b/9//4//n/+v/5//r/+v/6
//z//P/9//3/AQABAAEAAQAAAAAAAQABAAMAAwADAAQABAAFAAUABQAFAAYABgAGAAcA
BwAIAAkACwALAAsADAANAA4ADwAQAA8AEAASABMAFQAVABYAFwAZABoAGwAcABwAHQAf
ACAAIgAlACcAJwAqACoALAAuADAAMgA0ADYAOAA7AD0APwBBAEMARgBIAEoATABQAFEA
UQBUAFYAWABaAFsAWwBdAGAAYgBjAGMAYgBjAGMAYwBkAGQAZQBlAGQAZABkAGQAYgBh
AGAAXwBcAFoAVgBTAE8ASgBGAEEAPQA5ADUAMQAvACsAJwAhAB4AGwAZABUAFAASAA4A
CgAKAAoACQAHAAYABgADAAIAAwADAAEAAQAAAP////////3//f/9//v/+//7//v//P/8
//v/+//7//n/+P/4//j/+P/4//j/+P/5//n/+f/5//b/9v/2//b/9//3//f/9v/4//j/
+P/3//f/+P/5//n/+P/4//f/9//4//j/+P/4//r/+v/6//r/+P/4//j/+P/4//j/+P/4
//n/+f/5//n/+f/5//n/+f/5//n/+f/5//j/9//3//f/9//3//f/9//3//b/9v/1//P/
8//z//T/9v/1//X/9f/0//T/8//y//P/8//y//L/8v/z//P/8v/y//L/8v/y//L/8v/y
//L/8P/w//L/8P/y//L/8v/y//L/8v/y//L/8f/x//H/8v/y//P/8//z//T/9P/0//X/
9f/2//b/9v/4//n/+v/7//v/+//7//v/+//7//v/+//7//7///8AAAAAAAACAAQABAAD
AAIAAQD///z/+v/2//P/8v/y//P/8P/v/+//7//v/+//7f/t/+z/7P/s/+v/6//r/+v/
6//q/+j/6P/n/+f/5//n/+f/5f/l/+X/5f/n/+f/5//n/+f/5//n/+f/6f/t//D/9f/8
/wsAKwBTAHkAoADGANsA5ADmAOYA7gDsAM8AoQB2AEcAAgCz/2//R/9Q/3D/if+Y/6L/
rf+5/8P/zP/T/9z/4v/n/+f/6f/r/+v/7f/v//D/8f/x//H/8v/z//P/9f/1//b/9v/1
//b/9//4//n/+v/6//r//P/8//3//f/9//3//f/9////AAACAAMABAADAAIAAgAEAAUA
BQAFAAcACAAIAAgACQAJAAoACwALAAsACwAMAAsADAANAA4ADwAQABIAEwAVABUAFgAX
ABcAGAAZABoAHgAfACEAIgAiACUAJwAnACwALAAuADAAMAAyADQANgA4ADsAPQA/AEMA
RQBIAEoATABOAFIAUwBVAFgAWgBcAGAAYQBhAGMAYgBkAGUAZQBoAGkAaQBpAGoAagBr
AGsAagBqAGoAagBqAGkAaABnAGMAYABbAFcAVgBSAE8ASwBHAEMAPwA7ADcAMwAvACkA
JwAlACQAIQAeABwAGAAUABMAFAAUABMADgAOAAsACgAKAAsACgALAAoACQAJAAkACQAJ
AAkABwAJAAkACQAKAAgABwAHAAcABwAGAAYABgAEAAQABAAEAAMAAwADAAMAAwAEAAUA
BgAGAAUABAACAAQABAAEAAMABQAGAAcABwAGAAYABQAFAAgACAAIAAgABgAGAAYABgAI
AAgACAAIAAgACAAIAAgACQAJAAkACQAJAAkACQAJAAkACQAJAAkACgAJAAkACQAHAAcA
BwAHAAkACAAIAAcABwAHAAcACAAHAAUABAADAAUABgAGAAYABwAHAAYABgAFAAUABAAC
AAMABAAFAAYABAAEAAQABAAEAAQABAAEAAQABAAEAAQAAgACAAQAAwAEAAQABAAEAAQA
BAAEAAQABAADAAMAAwAEAAUABwAIAAkACgAKAAoACwALAAwADAAMAA4ADwAQABEAEQAR
ABEAEQARABEAEQARABEAFAAVABYAFgAWABgAGgAYABcAFgAVABQAEgARAA4ADAAKAAkA
CQAGAAUABQAFAAUABQADAAMAAgACAAIAAQABAAEAAQABAAAA/v/+//3/+//7//v/+//7
//v/+//7//3//f/9//3//f/9//3//f8BAAMABAAHABAAIQA9AGUAjwC0ANYA7wD4APYA
9gAAAQAB4wC1AIoAXQAYAMX/ff9X/2D/fv+Z/6r/tv+9/8f/z//W/9//6P/w//f/+f/7
//3//f//////AAABAAEAAQACAAMAAwADAAMABAAEAAcACAAJAAoACgAKAAkACAAIAAoA
CwAJAA==
         </WaveFormData>
      </LeadData>
      <LeadData>
         <LeadByteCountTotal>10000</LeadByteCountTotal>
         <LeadTimeOffset>0</LeadTimeOffset>
         <LeadSampleCountTotal>5000</LeadSampleCountTotal>
         <LeadAmplitudeUnitsPerBit>4.88</LeadAmplitudeUnitsPerBit>
         <LeadAmplitudeUnits>��V</LeadAmplitudeUnits>
         <LeadHighLimit>2147483647</LeadHighLimit>
         <LeadLowLimit>268435456</LeadLowLimit>
         <LeadID>V3</LeadID>
         <LeadOffsetFirstSample>0</LeadOffsetFirstSample>
         <FirstSampleBaseline>0</FirstSampleBaseline>
         <LeadSampleSize>2</LeadSampleSize>
         <LeadOff>FALSE</LeadOff>
         <BaselineSway>FALSE</BaselineSway>
         <ExcessiveACNoise>FALSE</ExcessiveACNoise>
         <MuscleNoise>FALSE</MuscleNoise>
         <LeadDataCRC32>1794128299</LeadDataCRC32>
         <WaveFormData>
+f/5//r/+v/6//r/+//7//v//f////////8BAAEAAQABAAEAAAD///7//P/6//j/9P/y
//L/8f/w/+//7v/u/+7/7v/s/+z/7P/s/+r/6v/p/+n/6f/o/+j/5//m/+b/6P/o/+j/
5//n/+f/5//n/+f/5//n/+f/5f/l/+X/5f/m/+n/7f/0/wIAGQA3AFwAfQCXAK8AwQDH
AM8A3QDeAMkAqwCOAGgAKQDm/6r/gf98/5L/pv+v/7b/vf/E/8r/z//S/9n/3v/h/+H/
4f/i/+P/5P/l/+X/5v/m/+b/5//n/+j/6v/q/+v/6//p/+n/6f/q/+7/7v/u/+7/7P/s
/+z/7P/s/+z/7P/s/+7/7v/u/+//7//v/+//7//x//H/8v/y//H/8f/x//H/8//0//T/
9v/2//b/9//4//n/+v/6//r/+v/8//3//v8BAAIAAgADAAQABQAGAAcACAAJAAoACwAK
AAwADQAOAA8AEAARABIAFAAVABcAGAAZABkAHAAdAB8AIQAjACUAJwApACsALQAwADIA
NAA2ADcAOAA6ADsAOgA8ADwAPQBAAEEAQgBCAEIAQwBDAEUARQBFAEYARgBEAEQAQwBC
AEQAQwBCAD8APgA6ADgANgAwAC0AKwAoACUAIgAdABoAFgAUABIADwAMAAoABgAEAAEA
AAD+//z/+f/5//j/9f/1//P/8//z//P/8v/x//H/8P/w//D/8P/w/+//7//v/+3/7v/u
/+7/7f/t/+3/7f/t/+3/7f/t/+z/7P/s/+z/6//r/+z/7P/s/+z/7P/s/+z/7P/s/+z/
7f/t/+3/7v/s/+v/6//r/+z/7P/s/+z/7P/s/+3/7f/r/+v/6//r/+3/7P/s/+z/7P/s
/+z/7P/q/+r/6v/r/+v/6//r/+r/6v/q/+r/6v/q/+r/6v/q/+r/6v/q/+v/6//q/+r/
6//r/+v/6//r/+n/6f/o/+j/6v/q/+r/6v/o/+j/6f/p/+f/5//n/+f/5v/m/+b/5v/k
/+P/4//j/+X/5f/l/+X/5f/k/+T/5P/k/+T/5P/k/+T/5f/l/+X/4//j/+P/4//j/+P/
5P/k/+T/4//j/+T/4v/i/+L/4v/h/+H/4f/h/+H/4v/i/+L/4v/j/+L/4v/i/+L/4v/g
/+D/4P/h/+H/4f/h/+H/4v/j/+T/5P/m/+f/5//n/+b/5v/m/+b/6P/p/+v/7P/t/+3/
7f/u/+7/7v/u/+//7//x//P/9f/1//X/9//3//f/9f/1//T/8//w/+7/7P/q/+j/5v/m
/+X/5P/j/+L/5P/k/+T/4v/g/+D/4P/e/97/3//f/9//4P/g/9//3v/e/97/3v/e/9//
3//f/9//3//f/9//3//f/9//3//f/+H/4v/j/+f/7v/8/xEALQBSAHcAkwCpALsAxQDL
ANsA4gDTALUAlgB0ADsA9v+4/4n/fP+O/6T/sf+2/7v/wv/K/9H/1P/Z/+D/4//j/+f/
6P/p/+r/6//r/+z/7P/u/+//7//w/+7/7v/v/+//8f/x//H/8v/1//b/9//4//j/+P/4
//j/+P/4//j/+P/6//r/+v/7//v/+//7//v//f/9//7//v/9//3//f/9//7/AAABAAQA
BAAEAAUABgAIAAoACwAMAA4AEAARABIAFQAWABYAFwAYABkAGgAbAB4AHwAgACEAJAAm
ACcAKAApACoAKwAsADAAMQAzADQANwA3ADoAOwA9AD8AQQBDAEcASQBLAE0ATgBQAFIA
VABVAFYAWABZAFoAXABcAF0AXgBfAGAAYABgAGEAYQBjAGUAZQBmAGYAaABoAGcAZgBk
AGMAYgBfAF0AWgBZAFgAVABRAE8ATABJAEYAQQA+ADoAOAA2ADMAMQAwAC0ALAApACgA
JgAkACUAJQAkACEAIQAfAB8AHwAdABwAGwAbABwAHAAcABwAHAAbABsAGwAbABwAHAAc
ABsAGwAbABsAGwAbABsAGwAaABoAGgAaABkAGQAaABoAGgAaABoAGgAaABoAGgAaAB0A
HQAdAB4AGwAZABgAFwAZABoAGwAcABwAHAAdAB0AHQAdAB0AHQAdABwAHAAcABwAHAAc
ABwAHAAcABwAHQAbABsAGwAaABoAGgAaABoAGgAaABoAGgAaABoAGgAbABsAGgAaABsA
GQAZABkAGQAbABsAGgAaABgAGAAYABgAFgAWABcAFwAXABcAFwAXABYAFgAWABYAFgAV
ABUAFQATABMAEwATABMAEgASABIAEAAQABAAEAAQABEAEQARABEAEQARABEAEQAPABAA
DgAOAA4ADgAOAAwADAAMAA0ADQANAA0ADQAMAA0ADgAOAA4ADwAPAA8AEAAQABAAEAAQ
ABEAEwAUABcAFwAXABgAFgAWABYAFwAVABcAGQAbABsAGwAdAB0AHQAbABsAGgAZABYA
FAASAA4ADAAKAAoABwAGAAUABAAEAAQABAACAAAAAAAAAP7//P/9//3//f/8//z/+//6
//r/+v/6//r/+f/5//n/+f/3//f/9//3//f/9//3//f/+f/6//v/+//6/wIAEQAlAEIA
aQCPAK8AywDfAOcA7QD6AAUB9wDWALQAjwBSAAYAwf+M/3r/iv+h/6z/tf++/8T/yf/Q
/9f/2v/f/+X/6f/q/+v/7P/v/+//8P/w//L/8//z//T/9P/0//X/9f/3//f/9//4//j/
+P/4//j/9v/2//b/9v/2//b/9v/2//T/9P/0//X/8//z//P/8//x//H/8v/y//P/8//z
//P/8f/y//L/9P/y//L/8//0//X/9v/2//b/+P/6//v//P/7//z//P/9//7///8AAAEA
AgADAAQABQAGAAgACQAKAAsADAANAA4AEAARABMAFAAZABkAHAAdAB8AIQAjACUAJQAn
ACkAKwAtADAAMwA2ADcAOAA6ADsAPAA+AD4APwBBAEMARQBGAEYARwBHAEkASwBLAEwA
TABKAEoASQBIAEgARwBGAEMAQAA8ADoAOAA0ADEALwAsACcAJAAfABwAFgAUABIADwAM
AAoABgAEAAEAAAD+//z/+f/5//j/9f/1//P/8//z//H/8P/v/+//8P/w//D/8P/u/+3/
7f/t/+v/7P/s/+z/6//r/+v/6//p/+n/6f/p/+b/5v/m/+b/5f/l/+b/5v/m/+b/5v/m
/+b/5v/m/+b/5f/l/+X/5v/m/+X/5f/l/+b/5v/m/+b/6P/o/+n/6f/p/+n/6f/p/+f/
5v/m/+b/6P/o/+j/6P/o/+j/6P/p/+f/5//n/+b/5v/m/+b/5v/m/+b/5v/m/+T/5P/k
/+X/5f/k/+T/5f/j/+P/4//j/+P/4//i/+L/5P/k/+T/5P/i/+L/4//j/+H/4f/h/+H/
4v/i/+L/4v/i/+H/4f/h/+H/4f/h/+H/3//e/97/3v/g/+D/4P/g/97/3//f/9//3//f
/9//3//d/93/3v/e/97/3f/d/97/3v/e/97/3v/d/93/3f/d/93/3P/c/97/3v/e/97/
3v/c/9z/3P/d/9//3//f/9//3v/f/+D/4P/g/+H/4f/h/+T/5P/k/+T/5P/l/+f/6P/p
/+n/6f/q/+r/6v/q/+v/6//t/+//8f/x//H/8//z//X/8//z//L/8//w/+7/7P/o/+b/
5P/k/+H/4P/f/97/4P/g/+D/3v/c/9z/3P/a/9r/2//b/9v/2v/a/9n/2P/a/9r/2v/a
/9n/2f/Z/9n/2f/Z/9n/2f/X/9f/1//X/9f/2P/Z/9v/4P/s////GQA6AF8AfwCVAKsA
uwDDAM8A3ADXALsAnAB+AE0ACgDG/43/cv94/4z/nf+m/63/tP+6/7//xv/N/87/z//T
/9X/1v/X/9j/2f/Z/9r/2v/a/9v/2//c/9z/3P/d/93/3//f/9//4P/g/+D/4P/g/+L/
4v/i/+L/4v/i/+L/4v/i/+L/4v/j/+X/5f/l/+X/5f/l/+b/5v/n/+f/5//n/+f/6P/o
/+r/6v/q/+v/7P/t/+7/7v/u//D/8v/z//T/9f/2//b/9//4//n/+v/7//z//f/+////
AAACAAMABAAFAAYABwAIAAgACQALAAwADwAPABIAEwAVABcAGQAbAB0AHwAhACMAJgAo
ACoALAArACwALgAvADIANAA0ADUANgA3ADgAOAA4ADkAOQA7ADsAOwA8ADwAPAA8ADsA
OgA6ADkAOAA1ADMAMAAvAC4AKAAlACMAIAAdABoAFQASAA4ADAAKAAcABAACAP7//P/5
//j/9v/0//P/8//y/+//7//t/+3/7f/r/+r/6f/p/+j/6P/o/+j/6v/p/+n/6f/n/+j/
6P/o/+n/6f/p/+n/5//n/+f/5//o/+j/6P/o/+X/5f/m/+b/5v/m/+b/5v/m/+b/5v/m
/+f/5//n/+j/5v/l/+X/5f/o/+j/6P/o/+j/6P/p/+n/5//n/+f/5//n/+b/5v/m/+b/
5v/m/+b/5v/m/+b/5//p/+n/6f/o/+j/6P/o/+j/6P/o/+j/6P/m/+b/5v/n/+n/6P/o
/+n/5//n/+f/5//p/+n/6P/o/+j/6P/o/+j/5P/k/+X/5f/l/+X/5f/l/+T/5P/k/+T/
5v/l/+X/5f/j/+P/4//j/+P/4v/i/+L/5P/k/+T/5P/i/+P/4//j/+P/4//j/+P/4f/h
/+L/4v/i/+H/4f/i/+L/4v/i/+L/4//j/+P/4//l/+b/5P/i/+D/4P/g/+D/4v/i/+L/
4//j/+P/4//j/+T/5f/m/+b/5v/n/+f/5//o/+j/6P/o/+r/6//t/+7/7//v/+//8P/w
//D/8P/x//H/8//1//f/+f/5//v/+//5//f/9//2//X/8v/w/+7/6v/o/+b/5v/l/+T/
4//i/+L/4v/i/+D/4v/i/+L/4P/g/+H/4f/h/97/3v/d/9z/3v/e/97/3v/d/93/3f/d
/93/3f/d/93/3f/d/93/3f/d/97/3//j/+r/9v8LACsAUABzAI8AowC1AL8AxwDXANwA
yQCtAI4AaAAtAOj/qP99/3T/hv+c/6f/sP+1/7r/wP/H/8r/0f/W/9f/2f/b/9z/3f/e
/93/3f/e/97/4P/h/+H/4v/i/+L/4//j/+P/4//j/+T/5v/m/+b/5v/k/+T/5P/k/+b/
5v/m/+b/5v/m/+b/5//n/+f/5//n/+f/5//o/+j/6f/p/+n/6f/p/+r/6v/s/+7/7v/v
//D/8f/y//L/8v/0//b/9//4//f/+P/4//n/+v/7//z//f/+////AAABAAIABAAFAAYA
BQAGAAcACAAMAA0ADwAQABMAEwAWABcAFwAZABsAHQAfACEAIwAlACYAKAAqACwALQAu
ADAAMQAyADQANAA1ADYANwA4ADgAOgA7ADsAPQA7ADsAPAA8ADwAPAA7ADoAOgA5ADgA
NQA0ADAALgAsACgAJQAjACAAGwAYABMAEAAOAAwACgAHAAIAAAD8//r/+f/4//b/9P/z
//P/8v/v/+//7f/t/+3/6//q/+n/6f/q/+r/6v/q/+r/6f/p/+n/6f/q/+r/6v/p/+n/
6f/p/+n/6f/p/+n/6P/o/+j/6P/p/+n/6v/q/+j/6P/o/+j/6P/o/+j/6P/r/+v/6//s
/+z/6//r/+v/6v/q/+r/6v/q/+r/6//r/+v/6//r/+v/6//q/+r/6v/q/+r/6v/q/+z/
7P/s/+3/6//r/+v/6v/q/+r/6v/q/+z/7P/s/+z/7P/s/+z/7f/t/+z/7P/t/+//7//v
/+//7f/t/+z/7P/s/+z/7P/s/+r/6v/r/+v/6f/p/+n/6f/q/+r/6v/q/+r/6f/p/+n/
6f/p/+n/6f/p/+j/6P/o/+j/6P/o/+j/6P/p/+n/6f/p/+n/6f/p/+n/6f/q/+r/6v/p
/+n/6v/o/+j/6P/o/+n/6f/p/+n/5//o/+j/6P/o/+v/6//n/+j/6v/q/+r/6v/q/+r/
6v/r/+n/6f/p/+n/7P/t/+7/7v/s/+3/7f/t/+7/7v/u/+7/8v/z//X/9v/3//f/9//4
//b/9v/2//f/+f/7//3////9//3//////wEA//////7/+//4//b/9P/w/+7/7P/s/+3/
7P/r/+r/6v/q/+r/6P/o/+j/6P/m/+b/5//n/+f/5P/k/+P/4v/k/+T/5P/k/+P/4//j
/+P/4//j/+P/4//h/+H/4f/h/+P/4v/l/+f/8P/+/xMAMQBUAHcAkwCnALcAwQDLANcA
2gDJAK0AjgBqAC8A6v+u/4P/ev+M/6L/rf+0/7v/wv/I/8//1P/V/9j/2//f/9//4P/h
/+L/4//j/+T/5P/k/+X/5f/m/+b/5v/n/+f/6f/p/+n/6v/q/+r/6v/q/+r/6v/q/+r/
6v/q/+r/6v/s/+z/7P/t/+3/7f/t/+3/7f/t/+7/7v/t/+3/7f/t/+3/7v/u//D/8v/y
//P/9P/1//b/9v/2//b/+P/5//r//f/+//7///8CAAMABAAFAAQABQAGAAcACgAMAA0A
DgAPABAAEQASABYAFwAZABoAHQAdACAAIQAhACMAJQAnACkAKwAtAC8AMgA0ADYAOAA7
ADwAPgA/AEIARABEAEUARABFAEYARgBHAEkASgBNAE0ATQBOAE4AUABQAE8ATgBOAE0A
TABJAEcARABDAEIAQAA9ADsAOAA1ADIALQAqACgAJgAkACEAIAAeABoAGAAZABgAFgAU
ABMAEwASAA8AEAAPABAAEQAPAA4ADQANAA4ADgAOAA4ADgANAA0ADQANAA4ADgAOAA0A
DQANAA0ADQANAA0ADQAOAA4ADgAOAA0ADQAOAA4AEAAQABAAEAAQABAAEAAQABIAEwAU
ABYAFgAVABUAFQAWABYAFgAWABYAFgAXABcAFQAVABUAFQAXABYAFgAWABgAGAAYABgA
FgAWABYAFwAXABcAFwAWABYAFgAWABYAFgAWABYAFgAYABgAGAAZABkAGAAYABkAGwAb
ABsAGwAbABsAGgAaABoAGgAaABoAGgAaABsAGwAbABsAGwAbABgAGAAYABgAGAAXABcA
FwAXABcAFwAXABcAFgAWABYAGAAYABgAGAAYABkAGQAZABcAFwAXABcAFwAXABgAGAAY
ABcAFwAYABgAGAAYABgAGAAYABgAGAAYABkAGQAZABkAGQAcAB0AHgAeABwAHQAdAB0A
IAAgACAAIAAiACMAJQAmACcAJwAnACgAKAAoACgAKQApACsALQAvAC8ALwAxADEAMQAv
AC8ALgAtACoAKAAmACQAIgAgACAAHwAeAB0AHAAeAB4AHgAcABoAGgAaABgAGAAZABkA
GQAaABoAGQAYABgAGAAYABgAFwAXABcAFwAVABUAFQAVABUAFQAVABUAFQAYABcAGQAe
ACgANQBPAHQAmQC5ANcA7wD7AAEBCQEYARkBAQHeAL4AjQBIAAAAw/+g/6T/vP/L/9T/
3f/k/+j/7f/2//3/AAAFAA0ADwAQABEAEgATABMAFAAUABYAFwAXABgAGgAaABsAGwAd
AB0AHQAeAB4AHgAeAB4AHgAeAB4AHgAeAB4AHgAeAB4AHgAeAB8AHQAdAB0AHQAbABsA
HAAcAB0AHQAdAB0AGwAcABwAHgAeAB4AHwAgAB8AIAAgACAAIgAkACUAJgAnACgAKAAp
ACoAKwAsAC0ALgAvADAAMQAwADIAMwA0ADcAOAA5ADoAOgA7AD0APgBBAEEARABFAEcA
SQBLAE0ATQBPAFEAUwBUAFYAWABaAFkAWgBcAF0AXABeAF4AXwBgAGEAYgBiAGIAYwBj
AGUAYwBjAGQAZABiAGIAYQBgAGAAXwBeAFsAVgBSAFAATgBIAEUAQwBAADsAOAAzADAA
LgAsACoAJwAiACAAHAAaABcAFgAUABIADwAPAA4ACwALAAkACQAJAAkACAAHAAcABgAG
AAYABgAEAAMAAwADAAEAAgACAAIA//////////////////////7//v/+//7//f/9//7/
/v/8//z//P/8//7//v/+//7//f/9//3//v/+//3//f/9//7//v/+//7//v/+////////
/////////////v/+//7//v/+//7//v/+//7//v////3//f/9//z/+v/6//r/+v/6//r/
+v/6//j/+P/4//n/+f/4//j/+f/3//f/9//3//f/9//2//b/9v/2//b/9v/0//T/9f/1
//X/9f/1//X/9P/0//T/9P/0//P/8//z//P/8//z//P/8f/w//D/8P/w//D/8P/w/+7/
7//v/+//7//v/+//7//v/+//8P/w/+7/7f/t/+7/7P/s/+7/7P/s/+z/7P/s/+z/7P/t
/+3/7f/t/+3/7v/v//D/8P/u/+//7//v//D/8P/w//D/8v/z//X/9v/3//f/9//4//j/
+P/4//n/9//5//v//f//////AQABAAMAAQABAAAA/f/6//j/9v/y//D/7v/u/+3/7P/r
/+r/6v/q/+r/6P/o/+j/6P/m/+T/5f/l/+X/5P/k/+P/4v/k/+T/5P/k/+H/4f/h/+H/
4f/h/+H/4f/h/+H/4f/h/+P/5P/j/+X/7P/0/wUAIwBIAGkAhQCfALMAwQDLANkA5ADf
AMcApgCEAFMAEADM/5P/eP9+/5T/pf+s/7H/uP++/8X/zP/R/9T/1//b/9v/3P/d/97/
3//f/+D/4P/i/+P/4//k/+T/5P/l/+X/5//n/+f/6P/q/+r/6v/q/+j/6P/o/+j/6v/q
/+r/6v/q/+r/6v/r/+v/6//r/+v/6//r/+z/7P/t/+3/7f/t/+v/7P/s/+7/8P/w//H/
8v/x//L/8v/y//b/+P/5//r/+f/6//r/+//+////AAABAAIAAwAEAAUABAAGAAcACAAL
AAwADQAOAA4ADwARABIAFQAVABgAGQAdAB8AIQAjACUAJwApACsALAAuADAAMgAzADQA
NgA3ADYAOAA4ADkAPAA9AD4APgA+AD8APwBBAD8APwBAAEAAQgBCAEEAQAA+AD0APAA5
ADgANAAyADAALAApACcAJAAhAB4AGQAWABIAEAAOAAsACAAGAAIAAAD///7//P/6//f/
9//2//P/9P/z//T/9f/z//L/8f/x//D/8P/w//D/8P/v/+//7//v//D/8P/w/+//7//v
/+//7f/t/+3/7f/u/+7/7v/u/+3/7f/u/+7/7P/s/+z/7P/u/+7/7v/u/+3/7f/t/+7/
7v/t/+3/7f/w//D/8P/w/+7/7v/v/+//7f/t/+3/7f/v/+7/7v/u//D/8P/w//D/7v/u
/+7/7//t/+3/7f/s/+7/7v/u/+7/7v/u/+7/7v/u/+7/7v/v/+//7v/u/+//7f/t/+3/
7f/v/+//7v/u/+7/7v/u/+7/7P/s/+3/7f/t/+3/7f/t/+z/7P/s/+z/7P/r/+v/6//r
/+v/6//r/+v/6v/q/+r/6v/q/+r/6v/q/+v/6//r/+n/6f/p/+n/6//r/+z/7P/s/+v/
6//s/+r/6v/q/+r/6v/p/+j/5//p/+j/6P/o/+j/6P/q/+r/6v/r/+n/6f/p/+n/7P/t
/+7/7v/s/+3/7f/t/+7/7v/u/+7/8P/x//P/9P/1//X/9f/2//b/9v/2//f/9//5//v/
/f/7//v//f/9//v/+f/5//j/+f/2//T/8v/w/+7/7P/s/+v/6v/p/+j/6P/o/+j/5v/o
/+j/6P/m/+T/5f/l/+X/5P/k/+P/4v/i/+L/4v/i/+H/4f/h/+H/4f/h/+H/4f/h/+H/
4f/h/+H/4P/j/+v/9P8EABsAPQBgAH8AmQCvALsAwwDPANsA2gDBAKEAhABYABUA0v+a
/33/hP+a/6r/s/+4/7//xv/M/9H/1P/Z/97/3//j/+X/5v/n/+j/5//n/+j/6P/o/+n/
6f/q/+z/7P/t/+3/7f/t/+3/7v/u/+7/7v/u/+7/7v/u/+7/7v/u/+7/7v/s/+z/7P/t
/+3/7f/t/+3/7f/t/+7/7v/v/+//7//v/+//8P/w//L/8v/y//P/9P/3//j/+P/4//j/
+v/7//z//f/+//7///8CAAMABAAFAAQABQAGAAcACAAKAAsADAANAA4ADwAQABAAEQAT
ABQAGQAZABwAHQAfACEAIwAlACcAKQArAC0ALAAuADAAMgAzADQANgA3ADgAOgA6ADsA
PAA9AD4APgA+AD8APwBBAD8APwBAAEAAQgBCAEEAQAA+AD0APAA5ADQAMAAuACwAKgAn
ACUAIgAfABwAFwAUABIAEAAOAAsACAAGAAIAAAD///7//P/6//n/+f/4//X/9f/z//P/
8//z//L/8f/x//D/8P/w//D/8P/v/+//7//v//D/8P/w/+//7//v/+//7//v/+//7//s
/+z/7P/s/+v/6//s/+z/7v/u/+7/7v/u/+7/7v/u/+//7//v//D/8P/v/+//7//w//D/
8P/w//D/8P/x//H/8f/x//H/8f/x//D/8P/w//L/8v/y//L/8P/w//D/8f/x//H/8f/w
//D/8P/w//D/8P/w//D/8P/y//L/8v/z//P/8v/y//P/8//z//P/8//z//P/8v/y//L/
8v/y//L/8P/w//H/8f/x//H/8f/x/+7/7v/u/+7/7v/t/+3/7f/v/+//7f/v//D/7v/u
/+7/7v/w//D/8P/x//H/8f/x//H/8v/z//T/9P/0//X/9f/1//b/9v/2//b/+v/7//3/
/v/9//3//f/+/wAAAAAAAAEA//8BAAMABQAFAAUABwAHAAUAAwADAAIA///8//r/+P/2
//T/8v/y//L/8v/y//L/8v/y//L/8P/u/+7/7v/s/+z/7f/t/+3/7P/s/+v/6v/q/+r/
6v/q/+n/6f/p/+n/6f/p/+n/6f/p/+n/6f/p/+v/7P/t//P//v8OACkASQBsAIkAowC5
AMMAywDXAOMA2gC9AJ8AgABOAAkAyP+W/4H/jP+i/7L/uf++/8P/yv/S/9X/2v/f/+T/
5f/n/+f/6P/p/+r/6//r/+z/7P/s/+3/7f/u/+7/7v/v/+//7//v/+//8P/w//D/8P/w
//D/8P/w//D/8P/w//D/8P/w//D/8P/x//H/8f/x//H/8f/x//L/8v/z//P/8//z//P/
9P/0//b/+P/4//n/+v/5//r/+v/6//z//v///wAAAQACAAIAAwAEAAUABgAHAAgACQAK
AAsACgAMAA0ADgAPABAAEQASABQAFQAXABgAGQAZABwAHQAhACMAJQAnACcAKQArAC0A
LgAwADIANAA1ADYAOAA5ADoAPAA8AD0APgA/AEAAQABAAEEAQQBDAEMAQwBEAEQAQgBC
AEEAQAA/AD0AOwA3ADQAMAAuACwAJgAjACEAHgAbABgAEwAQAA4ADAAKAAcABgAEAAAA
/v/9//z/+v/4//f/9//2//P/9f/z//P/8//z//L/8f/x/+7/7v/u/+7/8P/v/+//7//v
//D/8P/w/+//7//v/+//7//v/+//7//u/+7/7v/u/+3/7f/u/+7/7v/u/+7/7v/u/+7/
7v/u/+//7//v//D/8P/v/+//7//y//L/8v/y//L/8v/z//P/8//z//P/8//z//L/8v/y
//L/8v/y//L/8v/y//L/8//z//P/8//y//L/8v/y//L/8v/y//L/8v/0//T/9P/1//P/
8v/y//P/8//z//P/8//z//P/8v/y//L/8v/y//L/8P/w//H/8f/x//H/8f/x//D/8P/w
//D/8P/x//H/8P/y//L/8v/y//D/8P/w//H/8//z//P/8//0//X/9v/2//b/9//3//f/
+v/6//r/+v/8//3///8AAAEAAQABAAIAAgACAAIAAwADAAUABwAJAAkACQALAAsACwAJ
AAkACAAFAAIAAAD+//7//P/6//r/+f/4//f/9v/2//b/9v/0//T/9P/0//L/9P/1//X/
9f/y//L/8f/w//D/8P/w//D/7//v/+//7//x//H/8f/x//H/8f/x//H/8//0//X/+f8A
AAwAJQBFAGYAhwCjALkAxwDRANkA5wDqANcAtwCaAHQANQDy/7j/kf+O/6T/uP/B/8b/
y//S/9r/3//k/+n/7v/x//P/9P/0//T/9P/2//f/+f/6//r/+//7//z//P/8//3//f//
//////8AAAAAAAAAAAAAAAAAAAAAAAAAAAAAAAAAAAIAAgACAAMAAQABAAEAAQADAAMA
BAAEAAUABQAFAAUABwAIAAgACgAKAAoACwAMAA0ADgAOAA4AEAASABMAFAAVABYAFgAX
ABgAGQAaABsAGgAbABwAHQAeACAAIQAiACUAJgAnACgAKgArAC0ALgAxADEANAA1ADkA
OwA9AD8AQQBDAEUARwBGAEgASgBMAE8AUABSAFMAUgBUAFQAVQBWAFcAWABYAFgAWQBZ
AFsAWwBbAFwAXABcAFwAWwBaAFkAVwBVAFEAUABMAEoASABEAEEAPwA8ADkANgAxAC4A
LAAqACgAJQAkACIAHgAcAB0AHAAaABgAFQAVABQAEQATABEAEQARABEAEAAPAA8AEAAQ
ABAAEAAQAA8ADwAPAA8AEAAQABAADwAPAA8ADwANAA0ADQANAA4ADgAOAA4ADwAPABAA
EAAOAA4ADgAOABAAEAAQABAAEQARABEAEgASABEAEQARABQAFAAUABQAEgASABMAEwAT
ABMAEwATABUAFAAUABQAFgAWABYAFgAUABQAFAAVABcAFwAXABYAFgAWABYAFgAWABYA
FgAWABgAGAAYABkAFwAWABYAFwAXABcAFwAXABkAGQAYABgAGAAYABgAGAAWABYAFwAX
ABkAGQAZABkAGAAYABgAGAAYABcAFwAXABcAFwAXABcAGQAYABgAGgAYABgAGAAYABgA
GgAaABoAGwAbABsAGwAbAB4AHwAgACAAIAAhACEAIQAiACIAIgAiACYAJwApACoAKwAr
ACsALAAsACwALAAtAC4AMQA0ADcANQA1ADcANwA3ADUANQA0ADMAMAAuACwALAAqACgA
KAAnACYAJQAkACYAJgAmACQAJAAkACQAIgAkACUAJQAlACQAJAAjACIAJAAkACQAJAAj
ACMAIwAjACQAJQAmACcAJQAlACUAJQAnACoAKwAtADYARABbAH0AoADBAN8A9QAFAQ0B
GQEnASoBFwH3ANoAtAB3ADIA9v/N/8b/3P/w//v/AgAHAAwAEgAXAB4AIwAoACsALQAv
ADAAMQAyADUANQA2ADYANgA3ADcAOAA6ADoAOwA7ADwAPQA+AEAAQgBCAEIAQgBCAEQA
RABCAA==
         </WaveFormData>
      </LeadData>
      <LeadData>
         <LeadByteCountTotal>10000</LeadByteCountTotal>
         <LeadTimeOffset>0</LeadTimeOffset>
         <LeadSampleCountTotal>5000</LeadSampleCountTotal>
         <LeadAmplitudeUnitsPerBit>4.88</LeadAmplitudeUnitsPerBit>
         <LeadAmplitudeUnits>��V</LeadAmplitudeUnits>
         <LeadHighLimit>2147483647</LeadHighLimit>
         <LeadLowLimit>268435456</LeadLowLimit>
         <LeadID>V4</LeadID>
         <LeadOffsetFirstSample>0</LeadOffsetFirstSample>
         <FirstSampleBaseline>0</FirstSampleBaseline>
         <LeadSampleSize>2</LeadSampleSize>
         <LeadOff>FALSE</LeadOff>
         <BaselineSway>FALSE</BaselineSway>
         <ExcessiveACNoise>FALSE</ExcessiveACNoise>
         <MuscleNoise>FALSE</MuscleNoise>
         <LeadDataCRC32>1491119941</LeadDataCRC32>
         <WaveFormData>
/P/8//z//f/9//3///////7///8CAAIAAwAEAAQAAwAFAAQAAwABAAIA///9//v/9//1
//X/9P/z//P/8//x//H/8P/v/+//8f/w/+//7//v/+//7//v/+7/7f/t/+3/7f/t/+3/
7f/q/+r/6v/r/+3/7f/t/+3/7P/s/+z/7P/q/+z/7//1//z/CwAgADcATABbAG0AfACE
AI0AnACjAJkAigB7AF8AMgAEAN7/w/+6/8T/0f/W/9r/3f/f/+T/5f/n/+r/6//t/+7/
7f/u/+7/7v/u/+7/7//v/+//7//w//D/8P/w//D/8P/u/+//7//v//H/8v/y//L/8v/y
//L/8v/y//L/8v/z//X/9f/1//b/9P/0//T/9P/1//X/9f/3//X/9f/1//X/9//4//j/
+P/5//n/+f/6//v/+//7//v//P/8//3//v/+//7///////7///8AAAEAAQACAAMABAAH
AAcACAAJAAoACwAMAA0ADgAPABEAEgATABQAFgAXABcAGAAaABwAHQAgACEAIwAkACUA
JwApACsAKwAsAC0ALgAwADAAMQAyADMANAA1ADcANwA5ADkAOQA6ADoAOwA5ADkAOAA4
ADkAOAA3ADUAMwAyADAALgAqACcAJQAiACEAHwAcABkAFQAUABEADwAMAAoACAAHAAQA
AgACAAAA///+//3//f/8//v/+v/5//r/+v/6//r/+P/4//j/+P/4//j/9//3//f/9//3
//f/+P/4//j/+P/2//b/9v/2//b/9v/2//b/9f/1//X/9f/1//X/9f/1//X/9f/1//X/
9v/2//b/9v/2//b/9v/2//f/9//3//f/9v/2//b/9v/2//b/9v/2//j/+P/4//j/9//3
//f/9//5//n/+f/5//n/+f/5//n/+f/5//j/+P/4//j/+P/4//b/9v/2//b/9f/0//T/
9P/0//T/9P/0//T/9P/0//T/9P/0//T/9P/z//P/8//z//P/8//z//P/9P/0//T/9P/y
//L/8v/y//T/9P/0//T/9P/z//P/8//x//H/8f/x//H/8f/y//L/8v/y//L/8v/y//L/
8v/y//D/8P/w//D/8P/w//H/8f/w//D/8P/w//D/8P/w//D/8v/y//L/8P/w//D/8P/w
//D/8P/w//D/8P/x//H/8f/y//P/8//z//T/9P/0//X/9f/1//X/9f/2//f/+f/8//z/
/P/8//3//f/9/////f/+////AgACAAMABAAEAAUABQAEAAMAAQAAAP3/+//5//f/9f/1
//L/8f/x//H/8f/x//D/7//v/+//7v/t/+v/6//r/+v/6//q/+n/6f/p/+n/6f/p/+n/
6P/o/+j/6f/p/+n/6f/n/+b/5v/m/+j/6P/o/+n/7f/2/wUAGAAxAEgAWQBnAHYAgACJ
AJgAowCfAI4AfwBnADwADADk/8f/uP/A/83/1P/W/9n/2//e/+H/4f/k/+n/6f/o/+n/
6v/q/+r/6v/q/+v/6//t/+3/7v/u/+z/7P/s/+z/7P/t/+3/7f/v//D/8P/w/+7/7v/u
/+7/7v/u/+7/7//x//H/8f/y//L/8v/y//L/8//z//P/9f/z//P/8//z//X/9v/2//b/
9//3//f/+P/7//v/+//7//r/+v/7//z//P/8//3//f/8//3//v//////AAABAAIAAwAD
AAQABQAGAAcACAAJAAwADQAPABAAEQASABQAFQAVABYAGAAaAB0AIAAhACMAJAAlACcA
KQApACkAKgArAC4AMAAwADEAMgAzADQANQAzADMANQA1ADcAOAA4ADkAOQA5ADgAOAA3
ADYANQAzADMAMgAwAC4AKgAnACUAIgAfAB0AGgAXABQAEgAOAAsACgAIAAYABQACAAAA
AAD+//3//P/7//v/+P/3//b/9f/0//T/9P/0//T/9P/0//T/9v/2//X/9f/1//X/9f/1
//b/9v/2//b/9P/0//T/9P/y//L/8v/y//P/8//z//P/8//z//P/8//z//P/8//z//T/
9P/0//T/8//y//H/8P/y//P/9P/1//T/9P/0//T/9v/2//b/9v/2//b/9v/2//X/9f/1
//X/9f/1//X/9f/3//f/9//3//X/9f/0//T/9P/0//T/9P/0//T/9P/0//P/8v/y//L/
8v/y//L/8v/0//T/9P/0//L/8v/y//L/8f/x//H/8f/x//H/8f/x//D/8P/w//D/8P/w
//D/8P/w//D/8P/w/+7/7f/t/+3/7f/t/+3/7f/t/+3/7v/u/+7/7v/u/+7/7v/u/+7/
7v/u/+7/7v/u/+7/7v/u/+7/7v/u/+//7//t/+7/7//v//H/8v/y//L/8f/x//H/8f/1
//b/9//5//r/+v/6//r/+//7//v//f/7//z//f8AAAIAAwAEAAQAAwADAAIAAQD///7/
+//5//f/9f/z//P/8v/x//H/8f/x//H/8P/v/+3/7f/s/+v/6f/p/+n/6f/r/+r/6f/p
/+n/6f/p/+n/6f/o/+j/6P/n/+f/5//n/+n/6P/o/+j/6P/o/+r/6f/n/+z/9/8EABkA
NABPAGEAcgCCAI0AlgCjAK8ArgCbAIcAcABCAA4A4f++/6r/sf/A/8j/y//P/9L/1f/Z
/97/3//h/+T/5//o/+j/6P/q/+r/6//r/+v/6//s/+z/7P/s/+z/7P/u/+//7//v/+3/
7v/u/+7/7v/u/+7/7v/u/+7/7v/v/+//7//v//D/8P/w//D/8P/x//H/8f/z//X/9f/1
//X/9f/2//b/9v/3//f/9//4//n/+f/5//n/+v/6//v//P/8//z//f/9//z//f/+////
AQACAAMABAAFAAUABgAHAAgACQAKAAsADAANAA8AEAATABQAFgAXABcAGAAaABwAGwAe
AB8AIQAkACUAJwApAC0ALQAuAC8AMAAyADIAMwA2ADcAOAA5ADcANwA5ADkAOwA8ADwA
PQA7ADsAOgA6ADsAOgA5ADcAMwAyADAALgAqACcAJQAiAB8AHQAaABcAEwASAA8ADQAK
AAgABgAFAAAA/v/+//z//f/8//v/+//4//f/9v/1//T/9P/0//T/9v/2//b/9v/0//T/
8//z//P/8//z//P/8v/y//L/8v/y//L/8v/y//L/8v/y//L/8f/x//H/8f/x//H/8f/x
//H/8f/x//H/8v/y//L/8v/0//T/9P/0//X/9f/1//X/9v/2//b/9v/2//b/9v/2//b/
9v/2//b/9//3//f/9//3//f/9//3//f/9//3//f/9//3//b/9v/4//j/+P/4//j/+P/4
//j/9//2//b/9v/2//b/9v/2//b/9v/2//b/9v/2//b/9v/1//X/9f/1//X/9f/1//X/
9P/0//T/9P/0//T/9P/0//T/9P/0//T/9P/z//P/8//z//P/8//z//P/8//0//T/9P/0
//T/9P/0//T/9P/0//L/8v/y//L/8v/y//P/8//0//T/9P/0//L/8v/y//L/9P/0//T/
9P/y//L/8v/y//T/9P/1//X/9f/2//f/9//3//j/+P/4//n/+f/5//n/+//8//3///8A
AAAAAAAAAP///////wEAAwAEAAUACAAGAAcACAAIAAkACQAIAAcABwAGAAMAAQD9//v/
+f/5//j/9//3//f/9f/1//T/8//z//P/8v/x//H/8f/x//H/7//u/+3/7f/v/+//7//v
/+//7v/u/+7/7//v/+//7//v/+7/7v/u/+7/7v/u/+//8f/4/wUAFgAtAEYAWQBnAHYA
hACNAJwAqQCrAJ4AjQB5AFYAJgD6/9f/wP++/8v/1v/a/93/4f/k/+X/6f/s/+3/6//u
/+//8P/w//D/8P/w//H/8f/x//H/8v/y//L/8v/y//L/8P/x//H/8f/z//T/9P/0//T/
9P/0//T/9P/0//T/9f/z//P/8//0//b/9v/2//b/9f/1//X/9//3//f/9//3//f/+P/4
//j/+f/5//n/+v/7//v/+//7//z//P/9//7//v/+///////+////AAABAAMABAAFAAYA
BwAHAAgACQAIAAkACgALAAwADQAPABAAEQASABQAFQAZABoAHAAeAB0AIAAhACMAJAAl
ACcAKQArACsALAAtADAAMgAyADMAMgAzADQANQA3ADcAOQA5ADcAOAA4ADkAOwA7ADoA
OgA5ADgANwA1ADMAMgAwAC4ALAApACcAJAAhAB8AHAAZABYAFAAQAA0ADAAKAAgABwAE
AAIAAgAAAP3//P/7//v/+v/5//j/9//4//j/+P/4//b/9v/2//b/9v/2//X/9f/3//f/
9//3//b/9v/2//b/9v/2//b/9v/2//b/9v/2//X/9f/1//X/9f/1//X/9f/1//X/9f/1
//b/9v/2//b/9v/2//b/9v/1//X/9f/1//b/9v/2//b/+P/4//j/+P/2//b/9v/2//f/
9//3//f/9//3//f/9//3//f/9//3//f/9//2//b/9v/2//b/9v/2//b/9v/2//f/9v/2
//b/9v/2//b/9v/2//b/9v/2//b/9v/2//b/8//z//P/8//z//P/8//z//L/8v/y//L/
8v/y//L/8v/y//L/8v/y//L/8f/x//H/8//z//P/8//x//H/8v/y//L/8v/y//L/8P/w
//D/8P/w//D/8P/w//D/8P/x//H/8P/w//D/8P/y//T/8v/w//D/8P/w//D/8P/w//D/
8P/y//L/8//z//P/9P/1//X/9f/2//b/9v/1//X/9f/1//f/+P/5//v/+v/6//r/+v/9
//3//f//////AAABAAQABAAFAAYABgADAAMAAgABAAEAAAD9//v/+f/3//X/9f/y//H/
8f/x//H/8f/w/+//7//v/+7/7f/t/+3/7f/t/+3/7P/r/+v/6//r/+v/6//r/+r/6v/q
/+v/6//r/+v/6//q/+r/6v/q/+r/6v/t//H/9v8FABwAMwBMAF0AawB4AIIAjQCcAKcA
nwCQAH0AYwA6AAoA4v/D/7j/wP/P/9T/2P/b/93/4P/j/+X/6P/p/+v/6v/r/+z/7P/s
/+7/7v/v/+//7f/t/+7/7v/u/+7/7v/u/+7/7//v/+//7//w//D/8P/w//D/8P/w//D/
8P/w//H/8f/x//H/8v/y//L/8v/y//X/9f/1//f/9f/1//X/9f/1//b/9v/2//f/9//3
//j/+f/5//n/+f/6//r/+//8//z//P/9//3//v///wAAAQD//wAAAQACAAQABQAHAAkA
CAAJAAoACwAOAA8AEQASABMAFAAWABcAFwAYABoAHAAdACAAIQAjACQAJQAnACkALQAt
AC4ALwAuADAAMAAxADIAMwA0ADUANwA3ADkAOQA3ADgAOAA5ADkAOQA4ADgANwA2ADUA
MwAxADAALgAsACoAJwAlACIAHwAdABoAFwATABIADwANAAoACAAGAAUABAACAAIAAAD/
//7//f/9//z/+//6//n/+P/4//j/+P/2//b/9v/2//j/+P/3//f/9//3//f/9//2//b/
9v/2//b/9v/2//b/9v/2//b/9v/1//X/9f/1//X/9f/1//X/9f/1//X/9f/2//b/9v/2
//b/9v/2//b/9//3//f/9//2//b/9v/2//b/9v/2//b/9v/2//b/9v/3//f/9//3//f/
9//3//f/9//3//f/9//3//f/9v/2//b/9v/2//b/9v/2//b/9v/1//T/9P/0//b/9v/2
//b/9P/0//T/9P/0//T/9P/0//X/9f/1//X/8//z//P/8//y//L/8v/y//L/8v/y//L/
8v/y//L/8v/0//P/8//z//P/8//z//P/8//z//T/9P/y//L/8v/y//L/8v/y//L/8v/y
//L/8v/y//L/8//z//L/8v/y//L/8v/y//L/8v/y//T/9P/w//L/8v/y//L/8v/y//L/
8v/y//T/9P/1//X/9f/2//f/9//3//j/+P/4//n/+f/5//n/+//8//3///8AAAAAAAAA
AP///////wEAAwAEAAUACAAGAAcACAAIAAcABwAGAAUAAwACAP///f/7//n/9//3//b/
9f/1//X/9f/1//T/8//z//P/8v/x/+//7//v/+//7//u/+3/7f/t/+3/7f/t/+//7v/u
/+7/7f/t/+3/7f/t/+z/7P/s/+z/7v/u/+//8//+/wsAHgA1AE4AXQBrAHgAggCNAJoA
owCdAJAAfQBlADoADADk/8X/uv/E/9H/2P/a/9//4f/i/+f/6f/q/+n/6//u/+//8P/w
//D/7v/u/+//7//v/+//8P/w//D/8P/w//D/8P/x//H/8f/x//L/8v/y//L/8v/y//L/
8v/y//L/8//1//X/9f/2//b/9v/2//b/9f/1//X/9//3//f/9//3//f/+P/4//j/+//7
//v//P/7//v/+//7//r/+v/7//z//v/+//////8AAAEAAgADAAMABAAFAAYABwAHAAgA
CQAMAA0ADgAPABAAEQATABQAEwAUABYAFwAZABoAHAAeAB0AIAAhACMAJgAnACkAKwAt
AC0ALgAvADAAMgAyADMANAA1ADYANwA1ADUANwA3ADkAOgA6ADsAOwA7ADoAOgA5ADgA
NwA1ADUANAAyADAALAApACcAJAAhAB8AHAAZABUAFAARAA8ADgAMAAoACQAGAAQABAAC
AP///v/9//3//v/9//z/+//6//r/+v/6//r/+v/6//r/+P/4//f/9//5//n/+f/5//b/
9v/2//b/9v/2//b/9v/2//b/9v/2//P/8//z//P/8//z//P/8//z//P/8//z//X/9v/3
//j/+P/4//j/+P/4//f/9v/1//b/9v/2//b/9v/2//b/9v/4//j/+P/4//n/+f/5//n/
9//3//f/9//3//f/9//3//f/9//2//b/9v/2//b/9v/4//j/+P/4//X/9P/0//T/9v/2
//b/9v/2//b/9v/2//T/9P/0//T/8//z//P/8//1//X/9f/1//T/9P/0//T/8v/y//L/
8v/y//L/8v/y//L/8f/x//H/8//z//P/8//x//H/8v/y//L/8v/y//L/8v/y//L/8v/w
//D/8P/w//L/8P/y//L/8v/y//L/8v/y//L/8v/y//P/8//z//T/9f/1//P/9P/0//T/
9v/3//j/+f/5//r/+//9//7//v/+//7/////////AQABAAIAAwAGAAYABwAIAAgABwAH
AAYABQAFAAQAAQD///v/+f/3//f/9v/1//X/9f/z//P/8v/x//H/8f/w/+//7//v/+//
7//v/+7/7f/t/+//7//v/+//7//u/+7/7v/v/+//7//v/+//7v/u/+7/7v/u/+7/7//z
//j///8SACsARgBbAG0AfgCKAJEAnACrALEApgCTAH8AXAAqAPr/0f+2/7L/v//K/9D/
0//V/9j/2//f/+T/5f/p/+z/7f/u/+7/7v/u/+7/7//v/+//7//w//D/8v/y//L/8v/y
//P/8//z//P/9P/0//T/9P/0//T/9P/0//T/9P/1//X/9f/1//b/+P/4//j/+P/4//f/
9v/3//n/+f/5//n/9//4//j/+P/5//n/+f/6//v/+//7//v//v/+////AAAAAAAAAQAB
AAIAAwAEAAUAAwAEAAUABgAHAAcACAAJAAwADQAOAA8AEAARABMAFAAVABYAGAAZABsA
HAAeACAAHwAiACMAJQAoACkAKwAtAC8ALwAwADEAMgA0ADQANQA2ADcAOAA5ADkAOQA7
ADsAOwA8ADwAPQA7ADsAOgA6ADsAOgA5ADcAMwAyADAALgAqACcAJQAiAB8AHQAaABcA
FQAUABEADwAKAAgABgAFAAQAAgACAAAA/f/8//v/+//6//n/+P/3//j/+P/4//j/9v/2
//b/9v/2//b/9f/1//P/8//z//P/9P/0//T/9P/0//T/9P/0//L/8v/y//L/8f/x//H/
8f/x//H/8f/x//P/8//z//P/9P/0//T/9P/0//T/9P/0//X/9f/1//X/9v/2//b/9v/2
//b/9v/2//b/9v/2//b/9//3//f/9//5//n/+f/5//f/9//3//f/9//3//b/9v/2//b/
9v/2//T/9P/0//T/9f/0//T/9P/0//T/9P/0//T/9P/0//T/9P/0//T/9P/z//P/8//z
//P/8//z//P/8v/y//L/8v/w//D/8P/w//L/8v/y//L/8v/x//H/8f/x//H/8f/x/+//
7//w//D/8P/w//D/8P/w//D/8P/w//D/8P/w//D/8P/w//L/8P/w//D/8P/w//D/8P/w
//D/8P/x//H/8f/y//P/8//1//b/9v/2//X/9f/1//X/9//4//n/+//8//z//P/8////
/////wEA//8AAAEABAAEAAUABgAGAAcABwAGAAUAAwACAP///f/5//f/9f/1//T/8//z
//P/8//z//L/8f/x//H/8P/v/+3/7f/t/+3/7f/s/+v/6//r/+v/6//r/+v/6v/q/+r/
6//r/+v/6//r/+r/6v/q/+z/6v/q/+v/7//0////FAAtAEQAVQBjAHIAgACLAJoApwCr
AJ4AiQB1AFQAJAD2/9H/vP+6/8f/0P/U/9X/2//e/+H/4//m/+f/6f/s/+3/7v/u/+7/
7P/s/+3/7f/t/+3/7v/u/+7/7v/u/+7/7v/v/+//7//x//L/8v/y//D/8P/w//D/8v/y
//L/8//z//P/8//0//T/9P/0//T/8//z//P/9f/1//X/9f/1//X/9v/2//b/+f/5//n/
+v/5//n/+f/5//z//P/9//7//P/8//3//f8AAAEAAgADAAMABAAFAAYABQAFAAYABwAI
AAkACgALAAwADQAPABAAEQASABQAFQAZABoAHAAeAB8AIgAjACUAJAAlACcAKQAtAC0A
LgAvADAAMgAyADMANAA1ADYANwA3ADcAOQA5ADkAOgA6ADsAPQA9ADwAPAA5ADgANwA1
ADMAMgAwAC4ALAApACcAJAAhAB8AHAAZABUAFAARAA8ADAAKAAgABwAEAAIAAgAAAP//
/v/9//3//v/9//z/+//6//r/+v/6//r/+v/6//r/+P/4//f/9//3//f/9//3//j/+P/4
//j/9v/2//b/9v/2//b/9v/2//X/9f/1//X/9f/1//X/9f/3//f/9//3//b/9v/2//b/
+P/4//j/+P/5//n/+f/5//j/+P/4//j/+P/4//j/+P/6//r/+v/6//v/+//7//v/+f/5
//n/+f/5//n/+f/5//v/+//6//r/+P/4//j/+P/4//j/+P/4//n/+P/4//j/+P/4//j/
+P/4//j/+P/4//j/+P/4//j/9//3//f/9//3//f/9//3//b/9v/2//b/9v/2//b/9v/2
//b/9v/2//j/9//3//f/9//3//f/9//1//X/9v/2//b/9v/2//b/9v/2//b/9v/2//b/
9v/2//T/9P/1//X/9v/2//b/9v/2//b/9P/0//T/9P/2//b/9v/2//b/9v/3//f/+f/6
//v/+//5//r/+v/6//v/+//7//v//f/+////AQACAAIAAgACAAMAAwADAAUABwAIAAkA
DAAKAAsADAAMAAsACwAKAAkACQAIAAUAAwD///3/+//7//r/+f/5//n/+f/5//j/9//3
//f/9v/1//X/9f/1//X/9f/0//P/8//x//H/8f/x//H/8P/w//D/8//z//P/8//z//L/
8v/y/+7/7v/w//X/+/8EABUALABFAFoAaQB3AIIAjACZAKgAqwCdAIwAewBbACwA/v/a
/8X/wv/O/9n/3P/e/+P/5//o/+n/6//u/+//7//w//H/8v/y//L/8v/y//P/8//z//P/
9P/0//T/9P/0//T/9P/1//X/9f/1//b/9v/2//b/9v/2//b/9v/2//b/9//3//f/9//4
//j/+P/4//j/+f/5//n/+//7//v/+//7//v//P/8//z//f/9//3//v///////////wAA
AAABAAIAAgACAAMAAwAEAAUABgAHAAcACAAJAAoACwALAAwADQAMAA0ADgAPABAAEQAT
ABQAFwAYABoAGwAdAB4AIAAiACEAJAAlACcAKAApACsALQAvAC8AMAAxADIANAA0ADUA
NgA3ADgAOQA5ADkAOwA7ADsAPAA8AD0APQA9ADwAPAA7ADoAOQA3ADMAMgAwAC4ALAAp
ACcAJAAfAB0AGgAXABcAFgATABEADgAMAAoACQAGAAQABAACAAEAAAD/////AAD///7/
/f/8//z//P/8//r/+v/6//r/+v/6//n/+f/7//v/+//7//r/+v/6//r/+v/6//r/+v/4
//j/+P/4//f/9//3//f/9//3//f/9//5//n/+f/5//r/+v/6//r/+P/4//j/+P/5//n/
+f/5//r/+v/6//r/+v/6//r/+v/6//r/+v/6//3//f/9//3/+//7//v/+//7//v/+//7
//v/+//6//r/+P/4//j/+P/6//r/+v/6//n/+P/4//j/+P/4//j/+P/2//b/9v/2//b/
9v/2//b/9//3//f/9//3//f/9//3//T/9P/0//T/9P/0//T/9P/2//b/9P/2//b/9P/0
//T/9P/2//b/9v/2//b/9v/3//f/9//4//n/+f/5//r/+v/6//n/+f/5//n//f/+////
AQACAAIAAgACAAMAAwADAAUABQAGAAcACgAIAAkACgAKAAkACQAIAAcAAwACAP///f/7
//n/9//3//j/9//3//f/9f/1//T/8//z//P/8v/x//H/8f/x//H/8f/w/+//7//t/+3/
7f/t/+3/7P/s/+z/7f/t/+3/7f/t/+z/7P/s/+7/7v/u//H/9/8EABUAKgBBAFQAZQB1
AH4AiACXAKIAowCVAIQAcQBNABoA8P/Q/7//wP/O/9f/3P/c/9//4//m/+f/6f/s/+3/
7//w/+//8P/w//D/8P/w//H/8f/x//H/8v/y//L/8v/y//L/8P/x//H/8f/x//L/8v/y
//T/9P/0//T/9P/0//T/9f/1//X/9f/2//b/9v/2//b/9//3//f/+f/5//n/+f/5//n/
+v/6//r/+//7//v//P/9//3//f/9//7//v///wAAAAAAAAEAAQACAAMABAAFAAUABgAH
AAgACQAJAAoACwAMAA0ADgAPABAAEQATABQAFQAWABgAGQAdAB4AIAAiACIAJAAkACUA
KAApACsALQAtAC0ALgAvADIANAA0ADUANAA1ADYANwA5ADkAOwA7ADkAOgA6ADsAOwA7
ADoAOgA3ADYANQAzAC8ALgAsACoAJgAjACEAHgAbABkAFgATABEAEAANAAsACAAGAAQA
AwACAAAAAAD+//3//P/7//v/+//7//v/+//6//r/+v/6//j/+P/4//j/+v/6//n/+f/5
//n/+f/5//j/+P/4//j/+P/4//j/+P/4//j/+P/4//f/9//3//f/9//3//f/9//5//n/
+f/5//r/+v/6//r/+P/4//j/+P/7//v/+//7//z//P/8//z/+v/6//r/+v/8//z//P/8
//v/+//7//v/+//7//v/+//7//v/+//7//v/+//6//r/+v/6//r/+v/6//r/+v/6//v/
+v/6//r/+v/6//r/+v/4//j/+P/4//j/+P/4//j/9//3//f/9//5//n/+f/5//j/+P/4
//j/9v/4//j/+P/4//j/+P/4//j/+P/4//j/+P/4//n/+f/5//r/+//7//3//v/+//7/
/f/9//3//f///wAAAQADAAYABgAGAAYABQAFAAUABwAJAAoACwAOAA4ADwAQABAADQAN
AAwACwAHAAYAAwABAP///f/7//v//P/7//v/+//5//n/+P/3//X/9f/0//P/9P/1//b/
9//1//T/8//z//P/8//z//P/8//y//L/8v/z//P/8//z//H/8P/w//D/8v/y//L/9f/5
//7/DwAmAD0AUgBlAHEAfgCIAJMAoACnAJ8AkAB/AGUANgAIAOT/yf/A/8z/2f/c/97/
4f/l/+j/6//t//D/8//z//T/9P/0//P/8v/z//T/9v/3//f/9//4//j/9v/2//b/9v/2
//f/9//3//f/+P/4//j/+v/6//r/+v/4//j/+P/5//n/+f/5//r/+v/6//r/+v/9//3/
/f////3//f/9//3///8AAAAAAAABAAEAAQACAAEAAQABAAEABAAEAAUABgAGAAYABwAH
AAgACQAKAAsACwAMAA0ADgAPAA8AEAARABQAFQAWABcAFgAXABkAGgAdAB4AIAAhACEA
IgAkACYAKQAsAC0ALwAuAC8AMQAzADcANwA4ADkAOAA6ADoAOwA8AD0APgA/AD8APwBB
AEEAQQBCAEIAQwBBAEEAQABAAD0APAA7ADkANwA2ADQAMgAuACsAKQAmACMAIQAeABsA
GQAYABUAEwASABAADgANAAwACgAKAAgABQAEAAMAAwAEAAMAAgABAAAAAAAAAAAAAgAC
AAIAAgAAAAAA////////////////AAAAAAAAAAD+//7//v/+//7//v/+//7/////////
////////////////////////AAAAAAAAAAAAAAAAAAAAAAEAAQABAAEAAgACAAIAAgAC
AAIAAgACAAIAAgACAAIAAwADAAMAAwADAAMAAwADAAMAAwADAAMAAwADAAIAAgACAAIA
AgACAAQABAAEAAQAAQAAAAAAAAAAAAAAAAAAAAAAAAAAAAAAAAAAAAAAAAD/////////
/wEAAQABAAEA/v/+//7//v/+//7//v/+//7//v/+//7//v/////////+//7//v/+//7/
/v/+//7//v/+//7//////wEAAgADAAMAAwAEAAQABAAFAAUABQAFAAkACgALAA0ADgAO
AA4ADgAPAA8ADwARABEAEgATABYAFAAVABYAFgAVABUAFAATAA8ADgALAAkABwAFAAMA
AwACAAEAAQABAAEAAQAAAP////////7//f////////////7//P/6//n/+f/5//n/+f/7
//r/+v/6//v/+//7//v/+f/4//j/+P/4//r/+v/7/wEACgAXAC4ASQBeAG8AfQCIAJIA
nwCuALUArQCcAIsAcQBEABQA7v/R/8j/1P/j/+j/6v/r/+3/7v/x//X/9v/5//3//P/9
//7//v/+//7//v///////////wAAAAAAAAAAAAAAAAAAAQABAAEAAQACAAIAAgAEAAYA
BgAEAA==
         </WaveFormData>
      </LeadData>
      <LeadData>
         <LeadByteCountTotal>10000</LeadByteCountTotal>
         <LeadTimeOffset>0</LeadTimeOffset>
         <LeadSampleCountTotal>5000</LeadSampleCountTotal>
         <LeadAmplitudeUnitsPerBit>4.88</LeadAmplitudeUnitsPerBit>
         <LeadAmplitudeUnits>��V</LeadAmplitudeUnits>
         <LeadHighLimit>2147483647</LeadHighLimit>
         <LeadLowLimit>268435456</LeadLowLimit>
         <LeadID>V5</LeadID>
         <LeadOffsetFirstSample>0</LeadOffsetFirstSample>
         <FirstSampleBaseline>0</FirstSampleBaseline>
         <LeadSampleSize>2</LeadSampleSize>
         <LeadOff>FALSE</LeadOff>
         <BaselineSway>FALSE</BaselineSway>
         <ExcessiveACNoise>FALSE</ExcessiveACNoise>
         <MuscleNoise>FALSE</MuscleNoise>
         <LeadDataCRC32>3003767408</LeadDataCRC32>
         <WaveFormData>
////////AAD+//7/AAABAP//AQAEAAUABwAHAAcABwAHAAYABQAFAAMAAQD///7//P/6
//j/+P/3//f/9//1//P/8v/y//L/8f/x//D/8P/y//L/8f/x/+7/7v/u/+3/7f/u/+7/
7v/u/+3/7f/t/+//7//v/+//7P/s/+z/7P/r/+v/6//u//H/9/8DABAAHAAiACoANQA9
AEUAUABbAF0AXQBaAE8ANgAbAAYA8//p/+v/8f/0//T/9P/0//P/8f/x//H/8v/x//H/
8f/x//H/8f/u/+7/7//v/+7/7v/v/+//8P/w//D/8P/u/+7/7v/u//H/8v/y//H/7//v
//D/8P/x//H/8v/y//T/9P/0//X/8//z//P/9P/3//f/+P/4//j/+f/5//n/+//8//z/
/P/8//3//f/9//3//v/+//7//v/+//////8AAAAAAAAAAAAAAQABAAIAAgADAAMABAAC
AAQABQAFAAgACAAJAAkACQALAAwADQAOAA8AEAARABIAEwAUABUAFgAYABkAGgAbAB0A
HgAfACEAIgAiACMAJAAkACQAJQAnACcAJwAnACcAKQApACkAKwArACsALAAqACoAKgAq
ACsAKwApACgAJwAmACUAIgAhAB8AHQAbABkAFwAVABMADwAOAA0ADAALAAsACAAGAAQA
AwADAAIAAwACAAEAAAAAAP////8AAP7//f/9//7//v/+//7//f/8//z//P/8//r/+v/6
//r//P/8//z//P/7//v/+//7//v/+//7//v/+//7//v/+//7//v/+//7//v/+//7//z/
+v/6//r/+v/8//z//P/8//r/+//7//v//f/9//3//f/7//v/+//7//7//v/9//3//P/8
//z//P/+//7//v/+//z//P/8//z//P/8//z//P/+//3//f/9//z//P/8//z//P/7//v/
+//7//v/+//6//r/+v/6//r/+v/6//r/+v/5//n/+f/5//n/+f/5//n/+f/5//n/+f/4
//j/+P/4//n/+f/5//n/+f/5//n/+f/3//f/9//3//f/9//3//f/9//3//f/9//1//X/
9f/1//X/9f/1//X/9f/1//X/9v/2//b/9f/1//b/9v/1//X/9v/0//b/9P/0//T/9P/0
//T/9P/0//X/9f/1//X/9//5//n/+f/4//j/+P/4//j/+P/4//j/+P/5//v//P/9//3/
/f/9/wAAAAAAAAIAAQABAAMABgAHAAcABwAHAAkABwAGAAUABQADAAEA///8//r/+P/2
//b/9f/1//X/8//z//L/8v/w/+//7//u/+7/7v/u/+3/7f/s/+z/7P/r/+v/7P/s/+z/
7P/r/+v/6//r/+v/6//r/+r/6v/q/+j/6f/n/+f/6P/r//P//f8KABgAHgAkAC0ANQA/
AEwAWQBdAFsAWgBRADoAHQAIAPX/5//n/+3/7v/u/+7/7P/t/+3/6//t/+7/7f/r/+v/
6//r/+v/6v/q/+v/6//q/+r/6//r/+r/6v/q/+r/6P/o/+j/6P/p/+r/6v/p/+n/6f/q
/+r/6f/p/+r/6v/s/+z/7P/t/+//7//v//D/8//1//j/+v/6//v/+//7//3//v/+//7/
/v///////////wAAAAAAAAAAAAABAAEAAgACAAIAAgAAAAEAAQACAAIAAwADAAQABAAG
AAcABwAGAAYABwAHAAcACQAKAAsADAANAA4ADwAOAA8AEAARABIAFAAVABYAFwAZABoA
GwAbABwAHAAdACAAIAAgACEAIwAjACMAIwAgACEAIAAfAB8AHwAfACAAIgAiACIAIgAf
AB8AHQAcABsAGgAZABYAFQATABEADwANAAsACQAHAAUABAADAAIAAQABAP7//P/6//n/
+f/4//f/9v/1//T/9v/1//X/9v/3//f/+P/6//r/+v/6//n/+f/6//v//P/8//z//P/8
//z//P/8//z/+//7//v/+//5//n/+f/5//n/+f/5//n/+f/5//n/+f/5//n/+f/6//z/
/P/8//z/+f/4//f/9v/3//n/+v/7//n/+f/5//n/+//7//v/+//6//r/+f/5//r/+v/6
//r/+v/6//r/+v/8//z//P/8//r/+v/6//r/+v/5//n/+f/6//r/+v/6//r/+f/5//n/
9//3//f/9v/4//j/+P/4//b/9v/2//b/8//z//P/8//1//X/9f/1//X/9f/1//X/9P/0
//T/9P/z//P/8//z//P/8//z//P/9f/1//X/9f/1//X/9f/1//X/9f/1//X/8//z//P/
8v/y//L/8v/y//L/8v/y//L/8f/x//H/8f/z//X/9f/1//b/9v/2//b/9P/0//T/9P/4
//n/+//8/////////////v/+//7/AAABAAEAAwAGAAkACQAJAAkACQAHAAYABQAFAAMA
AQD///7//P/6//j/9v/1//X/9f/1//X/9P/0//L/8f/x//D/8P/w//D/7//v/+7/7v/u
/+3/7f/u/+7/7v/u/+3/7f/t/+3/7f/t/+3/7P/s/+z/7P/t/+3/7f/q/+v/8f/3/wAA
EAAeACYALwA3AD8ARgBTAGEAZwBkAGEAVgA/ACIACwD1/+X/4//q/+z/7P/u/+3/7f/v
/+//7v/t/+3/7//v/+//7//u/+7/7//v/+7/7v/v/+//8P/w//D/8P/u/+7/7v/u/+//
8P/w/+//7//v//D/8P/x//H/8v/y//D/8P/w//H/8f/x//H/8v/z//P/9P/0//b/9//3
//f/9f/2//b/9v/2//f/9//3//f/+P/4//j/+P/4//n/+f/6//r/+v/6//r/+//7//z/
/P/9//3//v/+/wAAAQABAAQABAAFAAUAAwAFAAYABwAIAAkACgALAA4ADwAQABEAEgAU
ABUAFgAXABkAGgAbAB0AHgAeAB8AIAAgACAAIQAlACUAJQAlACMAJQAlACUAJwAnACcA
KAAoACgAKAAoACcAJwAlACQAJQAkACMAIAAdABsAGQAXABcAFQATABEADQAMAAsACgAH
AAcABAACAAIAAQABAAAA///+//3//P/8//v/+//8//r/+f/5//r//P/8//z/+//6//r/
+v/6//r/+v/6//r/+v/6//r/+v/5//n/+f/5//n/+f/5//n/+f/5//n/+f/7//v/+//7
//v/+//7//z/+v/6//r/+v/8//z//P/8//z//f/9//3//f/9//3//f////////////7/
/v/9//3//v/+//7//v/+//7//v/+/wAAAAAAAAAA/v/+//7//v8AAP///////wAAAAAA
AAAAAAD////////////////+//7//v/+//7//v/+//7//v////////////3//f/9//3/
/f/9//3//f/+//7//v/+//3//f/9//3//f/9//3//f/9//3//f/9//3//f/9//3//f/9
//3//f/9//3//f/9//3//f/9//3//f/9//3//v/+//7//f/9//z//P/9//7//v/+//7/
/v/8//z//P/8/////////////f////////8AAAAAAAAAAAIAAgACAAIAAgADAAUABgAH
AAcABwAHAAgACAAIAAoACwALAA0AEAAPAA8ADwAPABAADwAPAA8AEQAPAA0ACwAIAAYA
BAACAAAA//////////////7//v/+//3//f/8//z//P/8//v/+f/4//j/+P/5//n/+v/6
//r/+v/5//n/9//3//f/9//5//j/+P/4//j/9//3//X/9v/5////BwAUACIAKgAwADkA
QQBJAFQAYwBtAG0AagBjAFAANQAeAA0A/f/z//f//P/+//7//v/9//3//f/9//z/+f/7
//v/+//7//v/+v/6//v/+//6//r/+//7//r/+v/6//r/+v/6//r/+v/7//z//P/7//v/
+//8//z/+//7//z//P/8//z//P/9/////////wAAAAD//////v/+////////////AAAA
AAAAAAABAAEAAQABAAIAAgACAAIAAgADAAMABAAEAAQABAAEAAUABQAGAAYABwAHAAgA
CAAKAAsACwAKAAoACwALAA0ADwAQABEAEgATABQAFQAWABcAGAAZABgAGgAbABwAHQAf
ACAAIQAhACIAIgAjACYAJgAmACcAKQApACkAKQApACsAKwArAC0ALQAtAC4ALgAuAC4A
LgAtAC0AKwAqACsAKgApACYAIwAhAB8AHQAbABkAFwAVABMAEgARABAADwAPAAwACgAI
AAcABwAGAAUABAADAAIAAgABAAEAAgAAAP////8AAP7//v/+//3//v/+//7//v/+//7/
/v/+//7//v/+//7//f/9//3//f/9//3//f/9//3//f/9//3//f/9//3//f/9//3//f/+
//7//v/+//7//v/+//7//v/+///////////////////////////////+//7//f/9//7/
/v/+//7//v/+//7//v8AAAAAAAAAAP7//v/+//7//v/9//3//f/+//7//v/+//7//f/9
//3//f/9//3//P/+//7//v/+//z//P/8//z//f/9//3//f/9//3//f/9//v/+//7//v/
/P/8//z//P/8//v/+v/5//n/+f/5//n/+f/5//n/+f/5//n/+f/5//n/+f/5//n/+f/5
//n/+f/5//n/+f/5//f/9//3//j/+P/4//f/9//6//z/+//4//j/+P/4//j/+P/4//j/
+P/5//n/+f/5//n/+//7//v//P/8//z//P/+//7//v/+//7///8BAAIAAQABAAEAAQAC
AAIAAgAEAAUABQAHAAoADQANAA0ADQALAAkACAAHAAcABQADAAEAAAD+//z/+v/6//n/
+f/5//f/9//2//b/+P/3//f/9v/2//b/9v/1//X/9P/0//T/8//z//T/9P/y//L/8f/x
//P/8//z//P/8f/w//D/8P/u//H/8f/x//L/8//5/wUAFAAgACgALgA3AD8ASQBWAGEA
ZQBlAGAAVQBAACMADAD7/+//8f/3//j/+v/6//j/9//3//X/9f/2//X/9f/1//X/9f/1
//T/9P/1//X/9P/0//X/9f/0//T/9P/0//T/9P/0//T/9f/2//b/9f/z//P/9P/0//X/
9f/2//b/9v/2//b/9//3//f/9//4//n/+f/6//r/+v/7//v/+//6//r/+f/4//n/+//8
//3/+//8//z//P/8//z//f/9//7//v/+//7//v//////AAAAAAEAAQACAAIABAAFAAUA
BAAEAAUABQAHAAkACgALAAwADQAOAA8AEAARABIAEwAUABYAFwAYABkAGwAcAB0AHQAe
AB4AHwAgACAAIAAhACMAIwAjACMAJAAnACgAKQAnACcAJwAoACgAKAAoACgAJwAnACUA
JAAjACIAIQAeAB0AGwAZABcAFQATABEADwANAAwACwAKAAcABwAEAAIAAgABAAEAAAD/
//7//f/8//z/+//7//z/+v/5//n/+v/4//j/+P/3//j/+P/4//j/+P/4//j/+P/2//b/
9v/2//f/9//3//f/9//3//f/9//3//f/9//3//f/9//3//f/9//3//f/+P/4//j/+P/4
//j/+P/4//j/+P/5//n/+f/5//n/+f/5//n/+f/5//n/+v/6//n/+f/6//r/+v/6//r/
+v/6//r/+v/6//r/+v/6//r/+v/6//r/+f/5//n/+P/4//j/+P/6//n/+f/5//n/+f/5
//j/9v/2//b/9v/4//j/+P/4//f/9//3//f/9//3//f/9//3//f/9//3//b/9v/2//b/
9//3//f/9//3//f/9//3//f/9//3//f/9//3//f/9//1//X/9f/1//X/9f/1//X/9//3
//f/9//1//X/9f/2//b/9v/1//X/9v/2//X/9f/2//j/9v/0//T/9v/2//b/9v/2//b/
9v/2//f/9//3//f/9//5//n/+f/6//r/+v/6//r/+v/6//r//P/9////AAADAAMAAwAD
AAIAAgACAAQABQAFAAcACgAJAAkACQAJAAsACQAIAAcABQADAAEA//8AAP7//P/6//r/
+f/5//n/9//3//b/9v/2//X/9f/0//T/9P/0//P/8//y//L/8v/z//P/9P/0//L/8v/x
//H/8f/x//H/8f/x//D/8P/w//D/7//v/+//8v/1//3/BQASAB4AJgAsADMAPQBHAFQA
WwBhAGEAXgBTADwAIQAMAPn/7f/v//f/+P/4//b/9v/3//n/+f/1//L/8//1//X/9f/1
//X/9P/0//X/9f/y//L/8//z//L/8v/y//L/9P/0//T/9P/1//b/9v/1//P/8//0//T/
9f/1//b/9v/4//j/+P/5//n/+f/5//r/+//7//z//P/6//v/+//7//v//P/8//z//v//
///////9//7//v/+//7//v//////AAAAAAAAAAACAAMAAwAEAAIAAwADAAQABAAGAAcA
BwAGAAYABwAHAAkACwAMAA0ADAANAA4ADwASABMAFAAVABYAGAAZABoAGwAdAB4AHwAh
ACIAIgAjACQAJAAkACUAJwAnACcAJwAnACkAKQApACkAKQApACoAKAAoACgAKAApACkA
JwAmACcAJgAlACIAHwAdABsAGQAXABUAEwARAA8ADgANAAwABwAHAAQAAgACAAEAAQAA
AP///v/9//z//v/9//3//v/8//v/+//8//z//P/8//v/+P/4//j/+P/6//r/+v/6//n/
+P/3//b/9//3//f/9//3//f/9//3//X/9f/1//X/9f/1//X/9f/z//P/8//0//b/9v/2
//b/+P/4//j/+P/2//f/9//3//f/9//3//f/9v/1//T/8//2//b/9f/1//b/9v/2//b/
9v/2//b/9v/0//T/9P/0//T/9P/0//T/9P/z//P/8//0//T/9P/0//T/8//z//P/9f/1
//X/9P/y//L/8v/y//L/8v/y//L/8f/x//H/8f/v/+//7//v/+//7//v/+//7v/u/+7/
7v/z//X/9//5//n/+f/5//n/+f/5//n/+f/5//n/+f/5//n/+f/5//n/+f/5//n/+f/3
//f/9//3//n/+P/4//j/+P/4//r/+v/6//r/+f/5//n/+f/5//v/+//7//z//P/8//z/
/v/+//7//v/+////AQACAAUABQAFAAUABAAEAAQABgAJAAkACwAOAA8ADwAPAA8ADwAN
AAwACwAJAAcABQADAAIAAAD+//z//P/7//v/+//5//n/+P/4//j/9//3//b/9P/0//T/
8//1//T/9P/0//P/8//0//T/9P/0//P/8//x//H/8f/x//H/8P/w//D/8P/x/+//7//w
//H/8//9/wwAGgAkACwANQA9AEMATABbAGUAZwBkAF0ASgAvABQA/f/p/+P/6f/u/+7/
7v/u/+//7f/v//H/8P/v//H/8f/x//H/8f/u/+7/7//v/+7/7v/v/+//7v/u/+7/7v/u
/+7/7v/u/+3/7v/u/+3/7//v//D/8P/x//H/8v/y//L/8v/y//P/8//z//P/9P/0//P/
8//y//T/9f/1//X/8//0//T/9P/0//X/9f/1//X/9v/2//b/9v/2//f/9//4//j/+P/4
//r/+//7//z//P/9//3//v/8//7//////wIAAgADAAMAAwAFAAYABwAIAAkACgALAAwA
DQAOAA8ADgAQABEAEgATABUAFgAXABkAGgAaABsAHgAeAB4AHwAhACEAIQAhACEAIwAj
ACMAJQAlACUAJgAmACYAJgAmACUAJQAjACIAIQAgAB8AHAAbABkAFwAVABMAEQAPAA0A
CwAKAAkACAADAAMAAAD+//7//f/9//z/+//6//n/+P/4//f/9//4//j/9//3//j/9v/2
//b/9f/2//b/9v/2//T/9P/0//T/9P/0//T/9P/1//X/9f/1//P/8//z//P/9f/1//X/
9f/1//X/9f/1//X/9f/1//b/9v/2//b/9v/2//b/9v/2//b/9//3//f/9//3//f/9//5
//n/+f/5//r/+v/5//n/+v/6//r/+v/8//z//P/8//r/+v/6//r//P/8//z//P/8//v/
+//7//z//P/8//z//P/7//v/+//7//v/+//6//r/+v/6//r/+v/6//r/+v/5//n/+f/5
//n/+f/5//n/+//7//v/+//4//j/+P/4//v/+//7//v/+f/5//n/+f/5//n/+f/5//n/
+f/5//n/+f/5//n/+f/5//n/+f/5//n/+f/5//n/+f/5//r/+v/6//r/+v/6//r/+v/6
//v/+//7//v/+//9//3//f/+//7//v/+//7//v/+//7/AAABAAMABAAFAAUABQAFAAYA
BgAGAAgABwAHAAkADAANAA0ADQANAA8ADQAMAAsACwAJAAcABQAEAAIAAAD+//7//f/9
//3/+//7//r/+v/6//n/+f/4//j/+P/4//f/9//2//b/9v/1//X/9v/2//T/9P/z//P/
9P/1//b/9//1//T/9P/0//b/9f/1//P/9P/3//v/BQAWACAAKAAsADUAPwBJAFQAYQBr
AGsAZgBfAFAANQAcAAkA+f/x//f//P/6//j/+v/5//n/+//7//r/+f/7//n/+f/5//n/
+P/4//n/+f/4//j/+f/5//j/+P/4//j/+P/4//j/+P/5//r/+v/5//f/9//4//j/+P/5
//v//P/8//z//P/9//3//f/9//7//f/9//7//v/+////////////AAAAAAAAAAABAAEA
AQD//wAAAAAAAAIAAgADAAMABAAEAAQABAAGAAcABwAIAAYABwAHAAgABgAIAAkACQAM
AAwADQANAA0ADwAQABEAEgATABQAFQAYABkAGgAbABoAHAAdAB4AHwAhACIAIwAlACYA
JgAnACYAJgAmACcAKwArACsAKwArAC0ALQAtAC0ALQAtAC4AMAAwADAAMAAvAC8ALQAs
ACsAKgApACYAJQAjACEAHwAfAB0AGwAZABUAFAATABIADwAPAAwACgAKAAkACQAIAAUA
BAADAAIABAADAAMABAACAAEAAQACAAIAAgACAAEAAAAAAAAAAAAAAAAAAAAAAAAAAAAA
AAAA//////////8BAAEAAQABAP////////////////////8BAAEAAQACAAAAAAAAAAAA
AAAAAAAAAAACAAMAAwADAAIAAQAAAP////////////8CAAIAAQABAAIAAgACAAIAAAAA
AAAAAAACAAIAAgACAAIAAgACAAIAAgABAAEAAQACAAIAAgACAAIAAQABAAEAAQABAAEA
AAAAAAAAAAAAAAAAAAAAAAAA/////////////////////////////////v/+//7//v//
//////////3//f/9//3////////////9//3//f/9//v/+//7//v//f/9//3//f/9//3/
/f/9//3//f/9//7//v/+//3//f/+//7//P/8//z//P/+//7//v/+//3//f/9//3///8B
AAEAAQACAAIAAgACAAIAAgACAAIAAgADAAUABgAHAAcABwAHAAgACAAIAAoADQANAA8A
EgARABEAEQARABEADwAOAA0ADQALAAkABwAGAAQAAgAAAAAA/////////f/9//z//P/8
//v/+//6//j/+P/4//f/+f/4//j/+P/3//f/+P/4//j/+P/3//f/9//3//f/9//3//b/
9v/2//T/8//1//X/+P/7/wMADQAcACgAMAA2AD0ARQBRAF4AZwBpAGUAYABRADYAHQAK
APv/9f/5//3//P/8//z//P/9//n/+f/3//j/+f/3//n/+f/5//n/9v/2//f/9//2//b/
9//3//j/+P/4//j/9v/2//b/9v/3//j/+P/3//f/9//4//j/+f/5//r/+v/6//r/+v/7
//v/+//7//z/+//7//z//P/8//3//f/9//v//P/8//z//P/9//3//f/9//7//v/+//7/
/v//////AAAAAAAAAAACAAMAAwAEAAIAAwADAAQABAAGAAcABwAIAAgACQAJAAkACwAM
AA0ADgAPABAAEQASABMAFAAVABYAGAAZABoAGQAbABwAHQAfACAAIAAhACIAIgAiACMA
JwAnACcAJwAnACkAKQApACkAKQApACoAKgAqACoAKgApACkAJwAmACMAIgAhAB4AHQAb
ABkAFwAXABUAEwARAA8ADgANAAwACQAJAAYABAAEAAMAAwACAAEAAAD///7//v/9//3/
/v/+//3//f/+//z//P/8//v/+v/6//r/+v/8//z//P/8//z//P/8//z/+//7//v/+//7
//v/+//7//n/+f/5//n/+//7//v/+//7//v/+//8//z//P/8//z/+v/6//r/+v/8//3/
/f/9//3//f/9//3//f/9//3//f/8//z/+//7//7//v/+//7//P/8//z//P/8//z//P/8
//z//P/8//z//P/7//v/+//8//z//P/8//z/+//7//v/+//7//v/+v/6//r/+v/6//r/
+v/6//r/+//7//v/+//7//v/+//7//n/+f/5//n/+v/6//r/+v/7//v/+//7//z/+v/6
//r/+v/6//r/+v/6//v/+//7//v/+//9//3//f/+//7//v/+//7//v/+//7/AgADAAUA
BgAHAAcABwAHAAgACAAIAAoACwALAA0AEAAPAA8ADwAPAA8ADQAMAAsACwAJAAcABQAC
AAAA/v/8//7//f/9//3/+//7//r/+v/6//n/+f/4//j/+P/4//f/+f/4//j/+P/1//X/
9v/2//b/9v/1//X/9f/1//X/9f/1//T/9P/0//b/9f/1//X/9v/7/wUAEQAcACQALAA0
AD0ARQBRAGAAZQBlAGMAXABJAC4AFQAGAPf/8//3//3//v/8//z//P/9//3/+//7//r/
+//7//n/+f/5//n/+P/4//n/+f/4//j/+f/5//j/+P/4//j/+P/4//j/+P/5//r/+v/5
//n/+f/6//r/+//7//z//P/8//z//P/9//v/+//7//z//f/9//7//v/+////////////
AAAAAAAAAAABAAEAAQABAAIAAgACAAIAAgADAAMABAAEAAQABAAEAAUABQAGAAYABwAH
AAgACAAKAAsACwAMAAwADQANAA8AEQASABMAFAAVABYAFwAaABsAHAAdAB0AHgAeAB4A
IQAjACQAJQAlACYAJgAnACoAKgAqACsALQAtAC0ALQAtAC8ALwAvAC8ALwAvADAALgAu
AC4ALgAtAC0AKwAqACkAKAAnACQAIQAfAB0AGwAbABkAFwAVABMAEgARABAACwALAAgA
BgAIAAcABwAGAAUABAADAAIABAADAAMABAACAAEAAQACAAIAAgACAAEAAgACAAIAAgAC
AAIAAgACAAAAAAAAAAAAAQABAAEAAQADAAMAAwADAAMAAwADAAMAAQABAAEAAQADAAMA
AwAEAAQABAAEAAQAAgACAAIAAgAEAAUABQAFAAUABQAFAAUABQAFAAUABQAGAAYABQAF
AAYABgAGAAYABgAGAAYABgAGAAYABgAGAAYABgAGAAYABgAFAAUABQAGAAYABgAGAAYA
BQAFAAUABQAFAAUABAAEAAQABAAEAAQABAAEAAQAAwADAAMAAwAFAAUABQAFAAUABQAF
AAUAAgACAAQABAAEAAQABAAEAAQABAAEAAQABQAFAAUABQADAAUABQAFAAYABgAGAAYA
CAAIAAgACAAIAAkACwAMAA8ADwAPAA8AEAAQABAAEgATABMAFQAYABkAGQAZABkAFwAV
ABQAEwATABEADwANAAwACgAIAAYACAAHAAcABwAFAAUABAAEAAIAAQABAAAAAQACAAMA
AwABAAAAAAAAAP////8AAAAAAAAAAP///////////////////v/+//7//v////3//f/+
////CQAVACIALAA0ADoAQQBJAFMAYABrAG8AbQBsAF8ARAApABYABQD7//3/BQAGAAQA
BAAEAAUAAwAFAAUABAAFAAUABAADAAIAAQACAAIAAwADAAIAAgADAAMAAgACAAIAAgAC
AAIAAgACAAMABAAEAAMAAwADAAQABAADAAMABAAEAAQABAAEAAUAAwADAAMABAAHAAcA
CAAIAAgACQAJAAkACwAMAAwADAAKAAsACwALAAsADAAMAAwADAAMAA0ADQAOAA4ADgAO
AA4ADwAPABAAEAARABEAEgASABQAFQAVABgAGAAZABkAGQAbABwAHQAeAB8AIAAhACIA
IwAkACUAKAAqACsALAArAC0ALgAvADEAMgAyADMANAA0ADQANQA3ADcANwA3ADcAOQA5
ADkAOQA5ADkAOgA6ADoAOgA6ADcANwA1ADQAMwAyADEALgAtACsAKQAnACUAIwAhAB8A
HQAcABsAGgAZABkAFgAUABYAFQAVABQAEwASABEAEAAQAA8ADwAQAA4ADQANAA4ADgAO
AA4ADQAMAAwADAAMAA4ADgAOAA4ADgAOAA4ADgANAA0ADQANAA0ADQANAA0ADwAPAA8A
DwANAA0ADQANAA8ADwAPABAAEAAQABAAEAAOAA4ADgAOAA4ADwAPAA8AEQARABEAEQAR
ABEAEQARABIAEgARABEAEgASABIAEgASABIAEgASABIAEgASABIAEgASABIAEgASABEA
EQARABQAFAAUABQAEgARABEAEQARABEAEQAQABAAEAAQABAAEAAQABAAEAAPAA8ADwAP
AA8ADwAPAA8ADwAPAA8ADwAQABAAEAAQAA8ADwAPAA8ADwAPAA8ADwAOAA4ADgAOAA4A
EAAQABAAEAAPAA8ADwAPABEAEwATABMAFAAUABQAFAAUABQAFAAUABgAGQAbABwAGwAb
ABsAGwAeAB4AHgAgACEAIQAjACYAJQAlACUAJQAlACMAIgAhAB8AHQAbABkAGgAYABYA
FAAUABMAEwATABEAEQAQABAAEAAPAA8ADgAOAA4ADgANAA0ADAAMAAwADQANAA4ADgAM
AAwACwALAA0ADQANAA0ACwAKAAoACgAKAAsACwAJAAwADwAVACEAMAA6AEIASABRAFkA
YwBwAH0AfwB7AHgAbQBUADcAIgARAAcACQARABIAEgAQABAADwAPABEADwAQABEADwAP
AA8ADwAPABAAEAARABEADgAOAA8ADwAOAA4ADgAOABAAEgAUABYAGQAaABoAGQAbAB0A
HgAcAA==
         </WaveFormData>
      </LeadData>
      <LeadData>
         <LeadByteCountTotal>10000</LeadByteCountTotal>
         <LeadTimeOffset>0</LeadTimeOffset>
         <LeadSampleCountTotal>5000</LeadSampleCountTotal>
         <LeadAmplitudeUnitsPerBit>4.88</LeadAmplitudeUnitsPerBit>
         <LeadAmplitudeUnits>��V</LeadAmplitudeUnits>
         <LeadHighLimit>2147483647</LeadHighLimit>
         <LeadLowLimit>268435456</LeadLowLimit>
         <LeadID>V6</LeadID>
         <LeadOffsetFirstSample>0</LeadOffsetFirstSample>
         <FirstSampleBaseline>0</FirstSampleBaseline>
         <LeadSampleSize>2</LeadSampleSize>
         <LeadOff>FALSE</LeadOff>
         <BaselineSway>FALSE</BaselineSway>
         <ExcessiveACNoise>FALSE</ExcessiveACNoise>
         <MuscleNoise>FALSE</MuscleNoise>
         <LeadDataCRC32>2406763485</LeadDataCRC32>
         <WaveFormData>
AwADAAMAAwABAAIABAAEAAMABAAHAAcACQAKAAoACAAIAAgABgAEAAMAAwADAAMA/v/9
//z/+//6//r/+v/4//j/+P/4//f/9//3//b/9f/1//X/9f/1//T/9P/z//P/8//z//P/
8//z//P/8//z//P/8//z//P/9P/z//P/8//x//D/8P/z//P/9v/+/wgADgAPABQAHAAh
ACkAMwBAAEQARwBMAEcANgAiABcACwACAAIABAAGAAYABAACAAEA/v/8//v/+f/5//r/
9//3//f/9//1//X/9f/0//b/9v/2//b/9v/2//b/9v/0//P/8//z//X/9v/2//b/9f/1
//X/9f/3//f/9//3//f/9//3//j/+v/5//n/+f/5//r/+v/6//j/+P/4//n/+//7//v/
+//6//r/+v/6//r/+//7//v//f/9//3//v/+//7//v/+/////////wAA//8AAAEAAQAB
AAEAAgACAAIAAwADAAMABgAGAAYABwAIAAkACgALAAwADQANAA4ADgAQABEAEgATABMA
FQAXABcAFgAWABgAGAAbABsAGwAbABsAHAAcABwAHAAcAB0AHwAfACAAIAAeAB4AHgAe
AB8AHgAdAB0AGgAZABkAGAAXABUAFQATABEAEQARAA0ACgAKAAkABwAIAAcABQAEAAIA
AQABAP/////+//3//f/9//3/+//7//v/+//7//v/+//7//v/+//5//n/+v/7//n/+f/5
//n/+v/5//r//P/6//r/+v/6//r/+v/6//r//P/8//z//P/8//z//P/8//r/+v/6//r/
+v/7//v/+//7//v/+v/6//r/+//7//v/+//7//v/+//7//v/+//8//z//P/8//z//P/8
//z//P/8//3//v/+//3//f/9//3//f/9//7//v/8//v/+//7//3//f/9//3/+//6//r/
+//7//v/+v/6//z/+//7//v/+//7//v/+//7//v//P/8//r/+//7//v/+v/6//n/+f/5
//n/+f/5//r/+v/6//r//P/8//v/+//5//r/+//7//n//P/9//3/+//7//v/+//5//n/
+f/5//v/+//7//v/+//7//v/+//7//v/+//7//n/+v/6//r/+v/4//j/+P/4//j/+P/5
//n/+f/5//n/+f/5//n/+//7//z//P/9//3//f/9//3//f/9//3//P/+////AAADAAMA
AwADAAUABQAGAAgABgAHAAgACwALAAsADAAMAAwADAAMAAoACAAGAAUABAADAAAA///+
//v/+v/6//r/+v/6//r/+v/3//f/9//2//X/9f/1//X/9f/0//T/8//z//P/8//z//X/
9f/1//X/8//z//P/8//z//L/8f/x//H/8f/w//D/7//x//T/+v8CAAoADQASABgAHwAl
ADEAPgBEAEcATABHADgAJgAZAA0AAgAAAAIAAgAAAP7//P/9//z/+P/3//n/9f/y//P/
8//z//P/8f/x//H/8P/u/+7/7v/u/+7/7v/u/+7/7P/r/+v/6//r/+z/7P/s/+3/7f/t
/+3/7f/t/+3/7f/v/+//7//w//D/7//v/+//8f/y//L/8v/y//L/8v/z//P/8//z//P/
8v/y//L/8v/0//X/9f/1//X/9f/1//b/9v/2//b/9v/3//f/9//4//n/+v/7//v//f/9
//7//v/+/////////wIAAgACAAMABAAFAAYABwAIAAkACQAKAAwADgAPABAAEQARABMA
FQATABIAEgAUABYAGQAZABkAGwAbABwAHAAcABwAHAAdACAAIQAjACQAJQAmACcAKAAn
ACYAJQAlACIAIQAhACAAGwAZABkAFwATABMAEwAPAA4ADgANAAsADAALAAkACAAIAAcA
BwAFAAMAAgABAAEAAQABAP/////9//3//f/9//v/+//7//v/+//7//z//f/7//v/+//7
//3/+//7//z/+//6//n/+P/0//D/7P/o/+b/5P/i/+D/4P/g/+D/4P/i/+L/4v/i/+D/
4f/h/+H/3v/d/9v/2v/c/93/3f/d/9v/2//b/9v/2//b/9v/3P/a/9r/2v/a/9r/2v/a
/9r/2v/b/9z/3P/b/9v/2//b/9v/2//c/9z/3P/b/9v/2//b/9v/2//b/9v/2v/a/9v/
2f/Z/9j/2P/Z/9n/2v/b/9n/2f/Z/9n/2f/Z/9r/2v/a/9v/2//b/9z/3P/b/9v/2//b
/9v/2//b/9r/2f/Y/9j/2P/X/9f/1f/W/9f/1//V/9j/2f/Z/9f/1//X/9f/1//X/9f/
1v/W/9b/1v/W/9f/1//X/9f/1f/V/9X/1f/V/9X/1v/W/9f/1//X/9f/1f/V/9X/1f/W
/9j/2f/a/9v/2//b/9v/2f/Z/9r/3P/b/9v/2//d/9//3//g/+D/3v/e/97/3P/Y/9b/
1f/U/9H/zv/N/8z/y//K/8r/yv/I/8j/yP/I/8X/xf/F/8T/w//D/8P/w//F/8T/xP/D
/8H/wf/B/8H/wf/B/8H/wf/B/8H/wf/B/8H/wP+//7//wf/B/8L/wP+9/73/wv/E/8j/
0v/b/+D/5P/p//H/9/8AAA4AFQAYABsAGgAMAPn/6//c/87/zP/O/9D/zv/O/83/zP/K
/8n/x//F/8b/xf/F/8X/xf/F/8X/xf/E/8T/xP/E/8T/xP/E/8T/xP/E/8P/w//D/8P/
xP/E/8T/w//D/8P/w//F/8X/xf/F/8P/w//D/8T/xP/D/8P/w//B/8L/wv/C/8T/xP/E
/8X/w//D/8P/w//E/8T/xP/E/8L/w//D/8P/w//D/8P/xP/E/8T/xP/E/8P/w//D/8T/
xf/G/8f/x//H/8f/yP/I/8r/y//L/8v/yv/K/8r/y//M/83/zv/P/9D/0f/R/9L/0P/S
/9P/1P/V/9X/1//Z/9n/2P/Y/9r/2P/b/9v/2//d/93/3v/e/97/3v/e/9//3//f/+D/
4P/g/+D/4P/g/+H/4v/j/+X/5v/l/+X/5P/i/+H/4v/h/+H/4//l/+P/5//q/+z/7f/u
/+3/6//q/+r/6f/p/+f/5//m/+X/5f/l/+X/4//j/+P/4//j/+P/6//z//v/AwAJAA0A
EgAXABcAFwAXABcAGQAXABcAGAAYABgAGAAYABYAFgAWABYAFgAWABYAFgAWABYAFgAW
ABgAGAAYABgAFgAXABcAFwAZABkAGAAYABgAGQAZABkAFwAXABcAFwAZABkAGQAaABgA
GAAYABgAGgAaABoAGgAYABkAGgAaABkAGQAZABkAGQAZABoAGgAaABkAGQAZABkAGQAZ
ABkAGwAaABoAGwAbABsAGgAaABwAGwAbABsAGwAbABsAGwAbABsAHAAcABoAGwAbABsA
GgAaABkAGQAbABsAGwAbABoAGgAaABoAGAAYABcAFwAXABgAGQAZABUAGAAZABkAGQAZ
ABkAGQAZABkAGQAZABkAGQAZABkAGQAZABkAGQAZABkAGQAZABkAGAAaABoAGgAaABoA
GgAXABcAFwAXABkAGQAZABkAGQAZABoAGgAbABsAGwAbABsAGwAbABsAGgAcAB0AHgAh
ACEAIQAhAB8AHwAgACIAIgAjACQAJwAlACUAJgAmACYAJgAmACQAJAAiACEAIAAdABoA
GQAYABUAFAAUABQAEgASABIAEgARABEAEQAQAA8ADwAPAA8ADQAMAAwACwANAA0ADQAN
AA0ADQANAA0ACwALAAsACwANAAwACwALAAsACQAIAAYABwAJAAoADgAWAB4AJQAmACoA
MQA5AEMAUABaAF8AYABdAFIAQAAxACcAGgAUABYAGgAaABgAFgAVABIAEAAPAA0ACwAK
AAkACQAJAAkACQAJAAkACAAGAAYABgAGAAYABgAGAAYABgAFAAUABQAFAAYABgAGAAMA
AwADAAMABQAFAAUABQADAAMAAwAEAAYABQAFAAUABQAGAAYABgAGAAYABgAHAAkACQAJ
AAkACAAIAAgACAAKAAsACwALAAkACQAJAAoACgAKAAoACgALAAsACwAMAA0ADgAPAA8A
DwAPABAAEAAQABEAEQARABQAFAAUABUAFgAXABgAGQAaABsAGwAcABwAHgAfACAAIQAh
ACMAJQAnACYAJgAoACYAKQApACkAKwArACwALAAsACwALAAtAC0ALQAuAC4AMAAwADAA
MAAvAC4ALQAtACwAKwArACoAKQAnACcAJQAhACEAIQAdABwAHAAbABkAGAAXABUAFAAW
ABUAFQATABMAEgARABEAEQARAA8ADwAPAA8ADwAPAA8ADwAPAA8ADQANAA4ADwANAA0A
DQANAA8ADQANAA4ADgAOAA4ADgAOAA4ADgAOAA4ADgAOAA4ADgAOAA4ADgAQABAAEAAQ
AA4ADwAPAA8ADwAPAA4ADgAOAA8ADwAPAA8ADwAPAA8ADgANAAwADAAMAAwADAAMAAwA
DAAMAAwACgALAAwADAANAA0ADQANAAsACwAMAAwADAALAAsACwALAAsACwALAAsACgAK
AAsADQANAAwADAAMAAsACwALAAkACQAJAAkACwALAAwADAAKAAsACwALAAoACgAJAAkA
CQAJAAkACQAIAAgACAAIAAoACgAJAAkACQAKAAsACwAIAAoACgAJAAkACQAJAAkABwAH
AAcABwAJAAkACQAJAAcABwAHAAcACQAJAAkACQALAAwACgAIAAgACAAIAAgACQAJAAkA
CQAHAAcABwAHAAkACQAKAAoACwALAAsACwALAAsACwALAAwADgAPABAADwAPAA8ADwAR
ABEAEgAUABIAEwAUABcAGQAZABoAGgAWABYAFgAUABIAEAAPAA4ADQAKAAkACAAHAAYA
BgAGAAQABAAEAAQABQAFAAUABAABAAEAAQABAAEAAAAAAP//////////////////////
/wEAAQABAAEA///+//3//f/9//3//v8AAP////8CAAgAEgAaAB0AIAAmAC0ANwBDAE4A
VABZAFgAUwBEADIAJQAZAA4ADAAQABIAEgAQAA4ADQAMAAoACQAJAAcABAADAAMAAwAD
AAMAAwADAAIAAgACAAIAAgACAAIAAgACAAIAAQABAAEAAQACAAIAAgADAAMAAwADAAMA
AwADAAMAAwADAAMABAAEAAMAAwADAAUABgAGAAYABgAGAAYABwAFAAUABQAFAAgACAAI
AAgABgAHAAcABwAHAAcABwAIAAgACAAIAAgACQAJAAkACgAJAAoACwALAAwADQAPABAA
EQARABAADwARABIAEwAVABQAFQAWABcAFgAXABcAGAAaABwAHQAeAB0AHQAfACEAIwAi
ACIAJAAiACUAJQAlACcAJwAoACgAKgAqACoAKwArACsALAAsACwALAAsACwAKwAqACkA
KQAmACUAJQAkACMAIQAhAB8AHQAdAB0AGQAYABgAFwAVABIAEQAPAA4ADgANAA0ACwAN
AAwACwALAAkACQAHAAcACQAJAAkACQAHAAcABwAHAAkACQAKAAsACQAJAAkACQAJAAcA
BwAIAAoACgAKAAoACAAIAAgACAAKAAoACgAKAAgACAAIAAgACAAIAAgACAAIAAkACQAJ
AAkACQAIAAgACgALAAsACwALAAsACwALAAsACwALAAwADAAMAAwADAAKAAoACgAKAAoA
CwAMAAwACwALAAsACwALAAsADAAMAAwACwALAAsACwALAAsACwALAAoACgALAAsACwAK
AAoACgAJAAkACQAJAAkACQAJAAkACQAKAAoACAAJAAkACQAIAAgABwAHAAkACQAJAAkA
CAAIAAgACAAIAAgABwAHAAUABgAHAAcABQAIAAkACQAIAAcABgAFAAUABQAFAAUAAwAD
AAMAAwABAAEAAQABAP///////////f/+//7//v/+/wAA/v/8//z//P/8//z//P/7//v/
+//7//v/+//7//v/+//7//z//P/9//3//f/9//3//f/9//3//v8AAAEAAgAFAAUABQAF
AAMAAwAEAAYACAAJAAoADQALAAsADAAMAAwADAAMAAoACAAGAAUABAADAAAA///+//3/
/P/8//z/+v/6//r/+v/7//v/+//6//n/+f/5//n/9//2//b/9f/3//f/9//3//f/9//3
//f/9//3//f/9//3//b/9f/1//X/9f/0//T/9f/5//r/AAAIABAAEwAWABwAIwArADcA
QABKAE0ATgBJADoAKgAdABEABgAGAAoADAAIAAgABgADAAQABAD///v/+//+//v/+//7
//v//f/9//3//P/6//r/+v/6//r/+v/6//r//P/7//v/+//7//z//P/8//v/+//7//v/
+//7//v/+//9//3//f/+//7//f/9//3//f/+//7//v/+//7//v//////////////AgAC
AAIAAgAAAAEAAQABAAEAAQABAAIAAgACAAIAAgAFAAUABQAGAAUABgAHAAcABwAHAAgA
CAAIAAkACQAJAAoACgAKAAsADgAPABAAEQASABMAEwAUABQAFgAXABgAFwAXABkAGwAd
ABwAHAAeAB4AIQAhACEAIgAhACEAIAAgACAAIAAhACEAIQAiACIAIgAiACIAIgAfAB4A
HQAdAB4AHQAdABwAGQAXABcAFQARABEAEQANAAwADAALAAkACAAHAAUABAACAAEAAQD/
/////v/9//3/+//7//n/+f/3//f/9//3//X/9f/1//X/9P/z//P/8//x//H/8f/x/+//
7f/t/+7/8P/w//D/8P/w//D/8P/w//D/8P/w//D/8v/y//L/8v/w//D/8P/w//L/8//z
//P/9f/1//T/9P/0//X/9f/1//X/9f/1//X/8//z//P/9P/2//b/9v/2//j/+P/4//j/
9v/3//j/+P/5//n/+f/5//n/+f/6//r/+v/5//n/+f/7//v/+//7//n/+P/4//n/+//7
//r/+v/6//n/+f/5//v/+//7//v/+f/5//r/+v/6//v/+//7//z//P/7//v/+f/5//n/
+f/8//z//P/8//z//P/7//v/+//8//3//f/+/wIABAAFAAUABQAFAAUABQAFAAUABQAD
AAMAAwADAAUABAADAAIAAQAAAP7//f/8//v/+f/5//n/+f/3//f/+P/4//j/9//2//X/
9//3//f/9//2//j/+f/6//3//f/9//3//f/9//7/AAD+////AAADAAMAAwAEAAQAAgAC
AAIAAAD+//z/+//6//n/9v/1//T/8//y//L/8v/w//D/8P/w/+//7//v/+7/7f/t/+3/
7f/t/+z/7P/r/+v/6//r/+v/6//r/+v/6//p/+n/6f/p/+n/6P/n/+f/6f/p/+j/6P/p
/+n/6v/u//j/AAAHAAwAEAAXABsAIQAuADgAPwBCAEEAOAAmABMAAwD2/+7/8P/y//L/
8v/y/+//7v/u/+3/6//r/+z/6f/p/+n/6f/n/+f/5//m/+j/6P/o/+j/5v/m/+b/5v/m
/+X/5f/l/+X/5v/m/+b/5f/l/+X/5f/l/+X/5f/l/+P/4//j/+T/5P/j/+P/4//h/+L/
4v/i/+L/4v/i/+P/4//j/+P/4//i/+L/4v/i/+L/4//j/+P/4//j/+P/5P/k/+T/5P/k
/+X/5f/l/+b/5v/m/+b/5f/l/+X/5v/m/+j/6f/p/+n/6v/q/+r/6//s/+3/7v/v//D/
8f/x//L/8v/0//X/9v/1//X/9//5//n/+P/4//r/+v/9//3//f/9//3//v/+//7//v/+
/////////wAAAAAAAAAAAAAAAAEAAAD//////P/7//v/+v/3//X/9f/z//P/8//z/+//
7v/u/+3/6//o/+f/5f/k/+L/4f/h/9//3//e/93/3f/d/93/2//b/9v/2//b/9v/2f/Z
/9n/2f/Z/9n/2v/b/9n/2f/Z/9n/2//Z/9n/2v/Y/9j/2P/Y/9j/2P/Y/9j/2v/a/9r/
2v/a/9r/2v/a/9z/3P/c/9z/3P/d/93/3f/d/93/3P/c/9z/3f/d/93/3//f/9//3//h
/+H/4f/i/+L/4v/i/+L/5P/k/+T/5P/m/+n/7P/u//L/9f/4//v//P/9////AAAAAP//
/////wEAAQABAAEAAQAAAAAAAQABAAEAAAAAAAIAAQABAAEAAwADAAMAAwABAAEAAgAC
AAIAAwADAAMAAgACAAEAAQD//////////wIAAgACAAIAAAAAAP///////wAAAQABAP3/
AAABAAEAAQABAAEAAQABAAEAAQABAAEAAQABAAEA/////wIAAAAAAAAAAAD/////////
////////////AQABAAIAAgADAAMAAwADAAMAAwADAAMABgAIAAkACgALAAsACwALAA0A
DQAOABAADgAPABAAEwAVABUAFgAWABQAFAAUABIAEAAOAA0ADAALAAgABwAGAAUABAAE
AAQAAAAAAAAAAAABAAEAAQAAAP/////////////+//7//f//////////////////////
AQABAAEAAQABAAAA///////////+//7//f///wAABgAOABYAGQAcACIAKQAxADsARgBQ
AFUAVABTAEoAOgApAB0AEgAKAAwAEAAOAAoACgAJAAgACAAFAAMAAwACAAEAAQABAAEA
/////////v/+//7//v/+//7//v/+//7//v/9//3//f/9//7//v/+//v/+//7//v/+f/5
//n/+f/5//n/+f/6//z/+//7//v/+f/6//r/+v/8//z//P/9//3//f/9//3//v/+//7/
/v/8//3//f/9/////////wAAAAAAAAAAAAADAAMAAwAEAAUABgAHAAcABwAHAAgACAAK
AAsACwALAAwADAAMAA0ACwALAAsACwAOAA8ADwAQABAAEgATABQAFQAVABcAGQAZABgA
GAAaABgAGwAbABsAGwAbABwAHAAcABwAHAAdAB4AHQAdABwAHAAcABwAHAAbABoAGQAZ
ABgAFwAXABYAFQATABMAEQANAA0ADQAJAAYABgAFAAMAAgABAP///v/+//3//f/7//v/
+v/5//n/+f/5//f/9//3//f/9//3//f/9//3//f/9f/1//b/9//1//X/9f/1//X/8//z
//T/9P/0//T/9P/0//T/9P/0//T/9P/0//T/9P/0//T/9P/2//b/9v/2//T/9f/1//X/
9f/1//T/9P/2//f/9//3//X/9f/1//X/9f/1//X/9v/4//j/+P/4//j/+P/4//j/9v/3
//j/+P/3//f/9//3//f/9//4//j/+P/3//f/9//3//f/9//3//n/+P/4//n/9//3//b/
9v/4//f/9//3//f/9//3//f/9//3//j/+P/2//f/9//3//j/+P/3//f/9f/1//X/9f/4
//j/+P/4//b/9v/1//X/9f/2//f/9//z//b/9//3//X/9f/1//X/9//3//f/9//3//f/
9//3//X/9f/1//X/9//3//f/9//3//b/9v/2//b/9v/3//f/9//3//f/9//3//f/+f/5
//r/+v/7//v/+//7//3//f/9//3//v8AAAEAAgADAAMAAwADAAMAAwAEAAYABgAHAAgA
CwALAAsADAAMAAgACAAIAAYABgAEAAMAAgABAP7//f/8//v/+v/6//r/+P/4//j/+P/5
//n/+f/4//X/9f/1//X/9//2//b/9f/z//P/8//z//P/8//z//P/8//z//P/8//z//L/
8f/x/+//7//w//L/8//z//j//v8GAA4AEwAWABwAIwAtADkAQgBIAEkASABBADAAIAAT
AAcAAgAEAAYABgAGAAQABAABAP7//P/7//n/9//2//f/9//3//f/9f/1//X/9P/2//b/
9v/2//b/9v/2//b/9v/1//X/9f/1//b/9v/2//f/9//3//f/9//3//f/9//3//f/9//4
//j/9//3//f/+f/6//r/+v/6//r/+v/7//n/+f/5//n//P/8//z//P/8//3//f/9//3/
/f/9//7//v/+//7//v////////8AAAEAAgADAAMAAQABAAIAAgAEAAUABQAFAAYABgAG
AAcACAAJAAoACwAMAA0ADQAOAA4AEAARABIAEwATABUAFwAZABgAGAAaABgAGwAbABsA
HQAdAB4AHgAeAB4AHgAfAB8AHwAgACAAIAAgACAAIAAhACAAHwAfABwAGwAbABoAGQAX
ABcAFQARABEAEQANAAwADAALAAkACAAHAAUABAAGAAUABQADAAMAAgABAAEAAQABAP//
//////////////3//f/9//3//f/9//7//////////////////f/9//7/AAAAAAAAAAD+
//7//v/+//7//v/+//7//v/+//7//v8AAAAAAAAAAP7///////////////7//v8AAAEA
AQABAAEAAQABAAEAAQABAAEAAgAAAAAAAAAAAAIAAgACAAIAAQABAAEAAAD/////////
//////8AAAAAAAD///////8BAAEAAQABAP///v/+//////////7//v/+//3//f/9//3/
/f/9//3//f/9//7//v8AAAEAAQABAP7//v/9//3//f/9//3//f8AAAAA/v/+/wAA/v/+
//7//v//////////////////////AQABAAIAAgADAAMAAwADAAEAAQABAAEAAwAGAAgA
CgALAAsACwALAAsACwAMAA4ADgAPABAAEwARABEAEgASABAAEAAQAA4ADAAKAAkACAAF
AAIAAQAAAAEAAAAAAAAA/v/+//7//v/9//3//f/8//v/+//7//v//f/8//z/+//7//v/
+//7//v/+//7//v/+f/5//n/+f/5//j/9//3//n/+f/4//j/+f/7/wAABgAOABIAFwAc
ACIAKQAzAEEASgBOAE8ATgBBAC4AIAAXAA0ABgAIAAwADgAKAAgACAAHAAYAAgABAAEA
//8AAP///////////f/9//3//P/8//z//P/8//7//v/+//7//P/7//v/+//7//z//P/8
//3//f/9//3//f/9//3//f/9//3//f/+/wAA//////////8AAAAAAAAAAAAAAAABAAEA
AQABAAEABAAEAAQABAACAAMAAwADAAMAAwADAAQABgAGAAYABgAFAAUABQAGAAcACAAJ
AAkACQAJAAoACgAKAAsACwALAA4ADgAOAA8ADgAPABAAEQAUABUAFQAWABYAGAAZABoA
GwAbAB0AHwAfAB4AHgAgACAAIwAjACMAJQAlACYAJgAmACYAJgAnACcAJwAoACgAJgAm
ACYAJgAlACQAIwAjACIAIQAhACAAGwAZABkAFwAXABcAFwATABIAEgARAA8ADAALAAkA
CAAKAAkACQAHAAcABgAFAAUABwAHAAUABQAFAAUABQAFAAMAAwADAAMAAwADAAQABQAD
AAMAAwADAAUAAwADAAQABgAGAAYABgAGAAYABgAGAAYABgAGAAYABAAEAAQABAAGAAYA
BgAGAAYABwAHAAcABQAFAAQABAAFAAcACAAJAAcABwAHAAcACQAJAAkACgAIAAgACAAI
AAgACAAIAAgACAAJAAoACgAJAAkACQAJAAkACQAKAAoACgAJAAkACQAJAAkACQAJAAkA
CAAIAAkACQAJAAgACAAIAAcABwAHAAcABwAHAAcABQAFAAYABgAIAAkACQAJAAgACAAH
AAcABwAHAAkACAAIAAgACAAIAAcABwAHAAcACQAJAAkACQAJAAkACgAKAAsACwALAAsA
DQANAA0ADQAMAA4ADwAQABMAEwATABMAEwATABQAFgAYABkAGgAdAB0AHQAeAB4AGgAa
ABoAGAAWABQAEwASABEADgANAAwADQAMAAwADAAKAAoACgAKAAcABwAHAAYABgAHAAgA
CQAIAAYABQADAAUABQAFAAUAAwADAAMAAwAFAAUABQAFAAUABAADAAMABQAFAAIAAgAB
AAEACAAQABYAHgAhACQAKAAvADkARQBQAFYAWwBeAFUARAAyACcAGwASABQAGAAYABQA
EgASABEADgAOAA0ADQANAAwACgAJAAgABwAJAAkACQAIAAoACgAKAAoACQAIAAcABgAI
AAcABwAHAAcACAAIAAgACQAJAAkACQAJAAkACQAJAAkACQAJAAoACgAJAAkACQALAAwA
DAAMAAwADAAMAA0ADwAPAA8ADwAOAA4ADgAOAA4ADwAPAA8AEQARABEAEgASABIAEgAS
ABMAEwATABQAFwAYABkAGQAcAB0AHwAgACIAIwAjACMAJAAkACQAJQAoACkAKgArACwA
LQAtAC4AMAAyADMANAAzADMANQA3ADkAOAA4ADoAOAA7ADsAOwA9AD0APgA+AEAAQABA
AEEAQQBBAEIAQgBEAEQARABEAEMAQgBBAEEAPgA9AD0APAA7ADkAOQA3ADMAMwAzAC8A
MAAwAC8ALQAsACsAKQAoACoAKQApACcAJwAmACUAJQAlACUAIwAjACMAIwAjACMAJQAl
ACUAJQAjACMAJAAlACUAJQAlACUAJwAlACUAJgAkACQAJAAkACQAJAAkACQAJgAmACYA
JgAmACYAJgAmACYAJgAmACYAJgAnACcAJwApACkAKAAoACgAKQApACkAJwAnACcAJwAp
ACkAKQAqACgAKAAoACgAKgAqACoAKgAoACkAKgAqACsAKwArACsAKQApACoAKgAqACkA
KQApACsAKwArACsAKQAoACgAKQApACkAKAAoACgAJwAnACcAKQApACkAKQAnACcAKAAo
ACYAJwAnACcAJgAmACUAJQAnACcAJwAnACYAJgAmACYAJgAmACUAJQAmACYAJgAmACYA
JwAnACcAJwAmACUAJAAjACUAJQAmACYAJQAlACUAJQAkACMAIgAhACQAJgAnACgAKQAp
ACkAKQApACkAKgAsAC4ALwAwADMAMQAxADIAMgAuAC4ALgAsACoAKAAnACYAJQAiACEA
IAAfAB4AHgAeABwAHAAcABwAGwAbABsAGgAbABsAGwAbABkAGAAYABcAFwAXABcAFwAV
ABUAFQAVABcAFwAXABcAFQAUABMAEwATABUAFAASAA8ADwASABoAIgAmACsALgA0AD0A
RQBRAFoAYABhAGIAWwBMADoALQAfABYAFgAcABwAGgAaABgAFQAWABQAEQAPAA8ADgAN
AA0ADQANAA8ADwAPAA4ADAAMAAwADAAMAAwADAAMAAwACwALAAsACwAMAAwADAANABEA
EQAPAA==
         </WaveFormData>
      </LeadData>
   </Waveform>
</RestingECG>
