# Supplementary material for: Detection of Left Atrial Enlargement Using a Convolutional Neural Network-Enabled Electrocardiogram
Source: Front Cardiovasc Med. 2020 Dec 17;7:609976. doi: 10.3389/fcvm.2020.609976 (PMC7773668; doi:10.3389/fcvm.2020.609976)
Supplement: Supplementary file 4 [file Data_Sheet_4.ZIP › normal3/1802031567_988_0000000J.XML]

<?xml version="1.0" encoding="Windows-1252"?>
<!DOCTYPE RestingECG SYSTEM "restecg.dtd">
<RestingECG>
   <PatientDemographics>
      <PatientID>1802031567</PatientID>
      <PatientAge>66</PatientAge>
      <AgeUnits>Years</AgeUnits>
      <Gender>Female</Gender>
      <PatientLastName>liangxuexia</PatientLastName>
   </PatientDemographics>
   <TestDemographics>
      <DataType>Resting</DataType>
      <Site>1</Site>
      <AcquisitionDevice>MAC55</AcquisitionDevice>
      <Status>Unconfirmed</Status>
      <Priority>Normal</Priority>
      <AcquisitionTime>09:47:02</AcquisitionTime>
      <AcquisitionDate>07-27-2016</AcquisitionDate>
      <CartNumber>1</CartNumber>
      <AcquisitionSoftwareVersion>009C</AcquisitionSoftwareVersion>
      <XMLSourceVersion>MAC5000 v1.0</XMLSourceVersion>
   </TestDemographics>
   <RestingECGMeasurements>
      <VentricularRate>75</VentricularRate>
      <AtrialRate>75</AtrialRate>
      <PRInterval>144</PRInterval>
      <QRSDuration>74</QRSDuration>
      <QTInterval>412</QTInterval>
      <QTCorrected>460</QTCorrected>
      <PAxis>2</PAxis>
      <RAxis>-2</RAxis>
      <TAxis>1</TAxis>
      <QRSCount>12</QRSCount>
      <QOnset>223</QOnset>
      <QOffset>260</QOffset>
      <POnset>151</POnset>
      <POffset>197</POffset>
      <TOffset>429</TOffset>
      <ECGSampleBase>500</ECGSampleBase>
      <ECGSampleExponent>0</ECGSampleExponent>
   </RestingECGMeasurements>
   <Diagnosis>
      <Modality>Resting</Modality>
         <StatementCount>2</StatementCount>
         <LabelText>12SL ��ϳ���</LabelText>
      <DiagnosisStatement>
         <StmtFlag>ENDSLINE</StmtFlag>
         <StmtText>�������</StmtText>
      </DiagnosisStatement>
      <DiagnosisStatement>
         <StmtFlag>ENDSLINE</StmtFlag>
         <StmtText>���� ECG</StmtText>
      </DiagnosisStatement>
   </Diagnosis>
   <Waveform>
      <WaveformType>Rhythm</WaveformType>
      <WaveformStartTime>0</WaveformStartTime>
      <NumberofLeads>8</NumberofLeads>
      <SampleType>CONTINUOUS_SAMPLES</SampleType>
      <SampleBase>500</SampleBase>
      <SampleExponent>0</SampleExponent>
      <HighPassFilter>16</HighPassFilter>
      <LowPassFilter>150</LowPassFilter>
      <ACFilter>NONE</ACFilter>
      <LeadData>
         <LeadByteCountTotal>10000</LeadByteCountTotal>
         <LeadTimeOffset>0</LeadTimeOffset>
         <LeadSampleCountTotal>5000</LeadSampleCountTotal>
         <LeadAmplitudeUnitsPerBit>4.88</LeadAmplitudeUnitsPerBit>
         <LeadAmplitudeUnits>��V</LeadAmplitudeUnits>
         <LeadHighLimit>2147483647</LeadHighLimit>
         <LeadLowLimit>268435456</LeadLowLimit>
         <LeadID>I</LeadID>
         <LeadOffsetFirstSample>0</LeadOffsetFirstSample>
         <FirstSampleBaseline>0</FirstSampleBaseline>
         <LeadSampleSize>2</LeadSampleSize>
         <LeadOff>FALSE</LeadOff>
         <BaselineSway>FALSE</BaselineSway>
         <ExcessiveACNoise>FALSE</ExcessiveACNoise>
         <MuscleNoise>FALSE</MuscleNoise>
         <LeadDataCRC32>2656406889</LeadDataCRC32>
         <WaveFormData>
9v/2//b/9v/2//b/9v/2//b/9v/2//b/9v/2//b/9v/3//j/+f/6//j/+P/4//j/+v/6
//r/+v/6//r/+v/6//r/+v/6//r/+P/4//n/+f/7//v/+//9//7//v/+////AgACAAQA
BwAHAAcACAAIAAkACwANAA0ADAAKAAkACQAJAAkABwAGAAgACQAJAAkABwAJAAkACAAI
AAcABgAFAAQAAwAAAP7/+//6//n/+f/8//z/+//6//j/+P/4//j/+P/4//j/+f/7//n/
+f/6//r/+v/5//n/+f/5//n/+f/7//n/+P/1//b/9f/x//D/8//2//z/BwAbADIASgBe
AHMAiQChALoAzADRAM4AvwCmAH4AUwAtABEAAAD8/wEACQALAAkABgAHAAYAAwD/////
/v/9/////v/+//7//P/8//z//P/6//r/+v/6//v/+//7//v/+v/7//r/+P/5//r//P/9
//3//f/9//7//v/+//7////9//3//f/9//////8AAAAAAAAAAAAAAQABAAEAAQABAAIA
AgACAAMAAwADAAMABAACAAQABAADAAUABQAGAAYABgAGAAYABwAIAAkACQAKAAgABwAH
AAkADAAMAAwADAALAAwADQAOABEAEgASABIAEgAUABUAFQAVABcAGAAYABgAGQAbABsA
GQAZABkAGgAbABwAHgAgACAAIAAhACEAHwAdAB8AHwAfAB8AIAAgABsAGwAbABsAHQAd
ABwAGwAaABkAFwAXABYAFgAVABQAFAARABAAEAAMAAoACQAJAAkACAAHAAUABQAFAAQA
BAAEAAQABAAEAAIAAAAAAAAA/v/+//3//f/9//7/AAABAAAA///+//3//v/+//7//f/7
//z//P/8//3//f/8//z//v/+//7//v/+//////////3//f/9//3//////wAAAAD+//7/
/v/+//////////////////////8AAAAAAAAAAP//////////AQABAAEAAQD/////////
/wEAAAAAAAEAAQABAAEAAQAAAAAAAAD/////AAAAAAAAAAD//////////////////wEA
AQABAP/////////////7//3//f/8//3//v///wAA///////////+//7/AAD+//7//v/+
//z//P/8//z//f/+////AAD+//////////////8BAAIABAAEAAUABgAEAAYACQAJAAoA
DAANAA8AEAARABAADgAMAAsACwALAA0ACwAKAAoACQAJAAkACQALAAsACgAIAAcABgAF
AAQAAwAAAP7//f/8//v/+//8//7//f/8//z/+v/6//r/+v/4//j/+f/5//f/9//4//j/
+v/5//n/+f/5//n/+f/5//n/+v/3//T/8//z//b/+f/+/wgAGwAxAEYAXAByAIkAnwC3
AMgA0ADRAMgArQCGAFwANQARAPf/8v/6/wUACQAHAAcABAADAAQAAQD//////v/9//v/
+v/6//r/+v/6//r/+v/8//z//P/8//v/+//7//v/+f/7//v/+v/8//z//f/9//v/+//7
//z//P/8//z//f////////////3//f/+//7/AAAAAAAAAQABAAEAAQABAAIAAgACAAMA
AwADAAMABAAEAAYABgAFAAcABwAIAAgABgAGAAYABwAIAAkACQAKAAwACwALAA0ADAAM
AAwADAALAAwADQAOABEAEgASABIAEgAUABUAFQAVABcAGAAYABYAFwAZABkAGgAbABwA
HgAcABwAHQAeAB4AHgAfAB8AHQAbAB0AHQAdAB0AHgAeABsAGwAbABsAGwAbABoAGQAY
ABcAFQAVABQAFAATABIAEAANAAwADAAMAAoACQAJAAkACAAHAAUAAQABAAAAAAD+//7/
/v/+//7//P/8//z/+v/6//n/+f/4//j/+f/5//v/+//7//v/+v/6//r/+f/5//r/+v/6
//v/+//6//r/+v/6//r/+v/8//3//f/9//3//f/9//3//f/9//7//v/+//7//v/+////
//////////////////8AAAAAAAAAAP////////////////////////////////3//P/8
//3////////////9//z/+//5//r//P/9//7//P/7//v/+//7//v/+//7//3//f/9//v/
/P/7//r/+f/4//v//P/8//z//P/8//z/+//6//z//P/8//z/+v/6//r/+v/6//r/+v/6
//r/+//7//v/+f/5//v//P/9//7/AAACAAAAAgAFAAUAAwAEAAQABQAHAAkACQAIAAgA
BwAHAAcABwAFAAQABAADAAMAAwADAAUABQAEAAIAAQAAAP///v////z/+v/5//r/+f/5
//r/+P/3//b/9v/0//T/9P/0//b/9v/3//f/9f/1//b/9v/0//P/8//z//P/8//z//P/
9f/y//H/8P/v/+//9P/7/wYAEgAhADcATgBmAHgAiwChAK8AuAC8ALUAngB5AFIAMAAT
AP3/8f/y//r/AQABAAEAAQAAAP3/+v/7//f/9//2//X/9//2//b/9v/2//b/9v/2//X/
9P/z//L/8v/z//T/9f/3//n/+f/4//b/9v/3//f/9f/1//X/9v/4//j/+P/5//v/+//7
//v/+v/5//n/+P/6//r/+v/7//n/+f/5//n//P/8//z//f////////8AAP//AAD///3/
/f/9//7//v8AAAAAAAABAAAAAQABAAIABAADAAMABQAGAAYABgAGAAUABgAHAAgACQAK
AAoACgAKAAwADQANAA0ADwAQABAAEAARABMAEwAVABUAFQAWABYAFgAXABgAFgAWABcA
FwAZABcAGQAZABgAFwAXABYAFQAVABUAFQATABMAEgARABEAEQAQABEADwAOAAwACgAK
AAcABgAGAAQAAgABAAEA///+//3/+//7//v/+v/6//r/+v/6//r/+P/2//b/9v/0//T/
8//z//T/9P/1//X/9f/1//X/9f/0//T/9P/z//X/9v/2//b/9f/1//T/9P/0//T/9P/0
//b/9//3//f/+f/5//n/+f/3//f/+P/4//r/+v/6//r/+v/5//j/9//5//n/+f/5//r/
+v/6//r/+f/5//n/+f/7//v/+//7//n/+f/5//n/+f/4//j/+f/5//n/+f/5//j/+P/4
//f/9//4//j/+P/4//f/9//3//X/9f/1//X/9v/3//j/9//2//X/9P/z//X/9f/1//b/
9v/2//b/9v/0//T/9P/0//b/9v/2//b/9v/3//f/9//3//f/+f/6//j/+P/5//r/+P/6
//3//f///wAAAAABAAEAAwADAAIAAgABAAEAAQD///3//P/8////////////AQABAAAA
/v/7//r/+f/4//n/9v/0//P/8v/x//H/8v/y//H/8P/w//D/8P/w//D/8P/w//H/8f/x
//H/8v/y//D/7//v/+//7//v/+//7//v/+z/6//q/+f/5//s//P//P8IABkALQBCAFgA
bACDAJ0ArwC4ALwAtQCeAIEAXAA2ABcA///x//L//v8DAAMA///7//r/9//2//X/8//z
//L/8f/x//D/8P/w//L/8v/y//L/9P/0//T/9P/x//H/8f/x/+//8f/x//D/8v/y//P/
8//z//P/8//0//T/9P/0//X/9//3//f/9//2//X/9f/0//b/9v/2//f/+f/5//n/+f/6
//r/+v/7//n/+f/5//r//P/+//7//f/7//v//P/8//z//P/8//3//v//////AAACAAEA
AQADAAQABAAEAAQAAwAEAAUABgAHAAgACAAIAAgACgALAAsACwANAA4ADgAQABEAEwAT
ABMAEwATABQAEgASABMAFAAUABQAFQAVABcAFQAXABcAFQAVABYAFgARABEAEQARABMA
EwASABEADgANAAsACwAKAAoACQAIAAgABQAEAAQAAAD+//3//f/7//r/+f/3//j/+f/5
//r/9v/2//b/9v/0//L/8v/y//T/9P/z//P/8P/w//H/8f/z//P/8//z//L/8v/y//H/
8f/y//L/8v/1//X/9P/0//L/8v/y//L/8v/z//P/8//z//P/8//z//X/9f/2//b/9P/0
//T/9P/1//X/9f/1//P/8//z//P/9v/2//b/9v/1//X/9f/1//X/9f/1//X/9f/1//X/
9f/3//b/9v/3//X/9f/1//X/9v/2//b/9f/0//T/8//y//T/8//z//P/9f/1//X/9f/z
//P/8//x//X/9f/1//X/8f/z//P/8v/0//L/8v/0//T/8v/y//L/8v/0//T/9P/0//L/
8v/y//L/8v/z//P/8//z//P/9f/2//b/9v/3//j/+P/6//3//f/9//7//v///wEAAwAD
AAIAAgABAAEAAQABAP///v/+////////////AwADAAIAAAD+//z/+v/4//n/9v/0//P/
8v/x//H/8v/0//P/8v/y//H/8P/v/+7/8P/w//H/8f/v/+//8P/w//D/7//v/+//7//v
/+//7//v//L/7//q/+X/5//o/+3/9P/8/wkAHQAyAEQAWgBxAIcAnQCwAL4AxQDAAKsA
jABkADsAFQD///b/9P/9/wMAAwABAAAA/f/6//f/9f/1//T/8//x//D/8P/w//L/8v/y
//L/9P/0//T/9P/z//P/8//z//H/8//z//L/8v/y//P/8//z//P/8//0//T/9P/0//X/
9//3//f/9//3//f/+P/4//j/+P/4//n/9//3//f/9//4//j/+P/5//n/+f/5//r/+v/8
//z/+//7//v//P/8//7//v/+/////v//////AAAAAP////8BAAIAAgACAAIABQAGAAcA
CAAHAAgACAAIAAgACgALAAsADQAPABAAEAAQABEAEwATABMAEwATABQAFAAUABUAFgAW
ABYAFwAXABUAEwAVABUAFwAXABgAGAAVABUAFQAVABMAEwASABEAEQARABAAEQAOAA4A
DQAMAAoABwAGAAYABAACAAEAAQD///7//f/7//v/+//6//r/+P/4//j/+P/4//b/9v/2
//b/9v/1//X/9P/0//X/9f/3//f/9//3//T/9P/0//P/8//0//T/9P/1//X/9P/0//T/
9P/0//T/9P/1//X/9f/1//X/9f/1//P/8//0//T/9v/2//b/9v/1//X/9f/1//f/9//3
//f/9v/2//b/9v/3//f/9//3//X/9f/1//X/9//3//f/9//5//j/+P/5//f/9//3//f/
9v/2//b/9f/3//j/+P/4//b/9f/1//X/9f/1//X/9f/3//f/9//1//b/9f/0//P/8//1
//X/9P/2//b/9v/2//f/9f/0//T/9P/0//T/9P/0//T/9P/2//b/9v/2//T/9f/1//X/
9f/1//f/+P/4//j/+f/6//r//P//////AQACAAIAAwAFAAcABwAGAAQAAwADAAMAAQD/
//7//v///////////wMAAwACAAAA/f/8//v/+v/7//j/9v/1//L/8f/x//L/8v/x//D/
8P/y//L/8v/y//D/8P/x//H/8f/x//L/8v/y//H/8f/x//P/8//z//P/8f/w/+//7P/p
/+f/6v/t//T//P8DABMAKgBCAFQAZwB/AJkAsgDCAMsAygC7AKAAeABNACkACwD4//L/
+f8DAAcAAQD+/wEA/v/5//n/+f/4//f/9v/0//P/8v/0//T/9P/0//T/9P/0//T/8f/x
//H/8f/y//X/9v/2//T/9P/1//X/9f/1//X/9v/2//b/9v/3//f/9//3//f/9//3//j/
+P/6//r/+v/7//n/+f/5//n/+v/6//r/+//5//n/+f/6//z//v/+//3//f/9//7//v/8
//z//P/9////AQACAAQAAgABAAEAAwACAAIAAgACAAUABgAHAAgACQAKAAoACgAKAAwA
DQANAA0ADwAQABAAEAARABMAEwATABMAEwAUABYAFgAXABgAFgAWABcAFwAZABcAGQAZ
ABcAFwAYABgAFwAXABcAFwAVABUAFAATABQAEwARABEADgAOAA0ADAALAAkACQAKAAYA
BAADAAMAAwACAAEA///7//v/+v/6//j/+P/4//j/+v/4//j/+P/2//b/9f/1//b/9v/3
//f/9f/1//X/9f/2//b/9v/1//X/9v/2//b/9//3//b/9v/0//T/9P/0//b/9//3//f/
9//3//f/9//1//X/9v/2//b/9v/2//b/9//3//f/9//5//n/+f/5//n/+P/3//b/9v/3
//j/+f/3//f/9//3//X/9f/1//X/9//2//b/9//3//f/9//3//b/9v/2//X/9//4//j/
+P/4//f/9//3//f/9//3//f/9//3//f/9f/5//n/+f/5//X/9//3//b/9v/2//b/9v/3
//f/9//3//b/9v/4//b/9v/2//b/9v/2//b/9v/2//b/9v/2//j/+f/5//n/9//3//n/
+v/6//r/+//8//z//v8BAAEAAwAEAAQABQAFAAcABwAGAAQAAwADAAMAAwABAAAAAAAD
AAMAAwADAAQAAwABAP7////+//3//P/7//j/9v/1//T/8//z//T/9P/z//L/8v/y//L/
8v/y//L/8v/z//P/7//v//D/8P/x//H/8v/z//H/8f/x//H/8f/0//P/7v/r/+3/7P/t
//T//P8DABMALABGAFwAcQCHAKEAugDKANEAzgC7AJ4AegBPACkACwD6//L/9/8DAAUA
AQAAAAEAAAD9//r/+f/3//X/9//2//b/9v/2//b/9v/2//T/9P/0//T/9f/1//X/9f/1
//f/9//2//b/9v/3//f/9//3//f/+P/4//j/+P/5//v/+//7//v/+f/5//r/+v/6//r/
+v/7//v/+//7//v/+v/6//r/+//9//3//f/+//z//v/+//3//f/9//7//v///wAAAQAD
AAIAAwADAAQABAADAAMABQAEAAQABAAEAAcACAAJAAoADQAOAA4ADgANAA4ADgANAA8A
EQASABIAEgATABUAFQAVABUAFQAWABYAFgAXABgAGAAYABkAGQAZABcAGQAZABkAGQAa
ABoAGQAZABkAGQAYABcAFQATABQAEwARABEAEgASABEAEAAOAAsACgAKAAYABAADAAMA
AQAAAP///f/9//3//P/8//z//P/8//z/+//4//f/9v/4//j/9//3//b/9v/3//f/9//3
//f/9//2//b/9v/1//X/9v/2//b/9f/1//T/9P/2//b/9v/2//b/9//3//f/9v/1//T/
8//1//X/9v/2//j/+P/4//j/9//3//f/9//3//f/9//3//r/+v/6//r/9//3//f/9//3
//f/9//3//f/9//3//f/9//2//b/9//3//f/9//3//b/9v/2//X/9//4//j/+P/4//f/
9//3//b/9f/0//P/9P/1//b/9f/2//X/9P/z//P/9f/1//T/9v/2//b/9v/1//X/9f/1
//T/8v/z//T/9f/2//b/9v/2//b/9v/2//b/9v/1//X/9P/z//X/9f/3//j/9v/2//f/
+P/6//z//////wEAAgACAAMABAAFAAQAAgAAAP///////////f/8//z//f/9//3//f8B
AAEAAAD+//v/+v/5//j/9//0//L/8f/w/+//7//w//D/7//u/+7/8P/w//D/8P/u/+7/
7//v/+3/7f/u/+7/7v/t/+3/7f/t/+3/7f/t/+v/7P/t/+z/6//p/+z/8//+/woAGwAz
AEoAXAByAIcAnQCxALoAvAC1AKAAfwBYADIAEwD3/+n/7v/2//f/9//5//v/+v/3//T/
9f/z//P/8v/x//H/8P/w//D/8P/w//D/8P/w//D/8P/w/+3/7f/t/+3/7//x//H/8P/y
//L/8//z//P/8//z//T/9P/0//T/9f/0//P/8v/x//P/8//0//T/9v/2//b/9//3//f/
9//3//j/+P/4//n/9//3//f/+P/6//z//P/7//v/+//8//z//P/8//z//f/8//3//f/+
/wAA/////wEABAAEAAQABAAEAAQABAAEAAUABgAGAAYABgAIAAkACQALAA0ADgAOAA4A
DwARABEAEAAPAA4ADgAQABAAEQASABIAEgATABMAEwARABMAEwARABEAEgASAA8ADwAP
AA8ADwAPAA4ADQAOAA0ACwALAAkACAAGAAQABAABAAAAAAD+//z/+//7//v/+v/5//f/
9f/1//T/9P/y//L/8v/y//T/8v/y//L/8P/w/+//7//w//D/8f/x//H/8f/x//H/7v/u
/+7/7f/t/+7/7v/u/+//7//u/+7/8P/w//D/8P/w//H/8f/x//H/8f/x//H/8f/x//L/
8v/0//T/9P/0//P/8//z//P/8//z//P/8//0//T/9P/0//P/8//z//P/8//z//P/8//z
//P/8//z//H/8P/w//H/8f/x//H/8f/y//L/8v/x//H/8v/y//L/8v/x//H/8f/x//H/
8f/x/+//7//v/+3/8P/x//L/8//w//H/8P/u//D/8P/w//D/8f/x/+//8P/w//D/8P/w
/+7/7v/u/+7/8P/w//D/8P/u/+//7//v//H/8f/z//T/8v/y//P/9P/0//b/+f/5//f/
+P/4//n//P///wAAAAD+//3//f/9//3/+//6//r/+//7//v/+//7//v/+v/4//f/9v/1
//T/9f/y//D/7//u/+3/7f/u/+7/7f/s/+z/6v/q/+r/6v/s/+z/7f/t/+n/6f/q/+r/
7P/r/+v/6//t/+3/7f/t/+v/6v/n/+b/5f/l/+r/7//6/wgAGQAvAEQAWgBuAIEAmQCp
ALAAtgCvAJgAdwBSACwADwD3/+v/7v/4///////9//n/9v/1//L/8//z//P/8v/x/+//
7v/u/+7/7v/u/+7/7v/w//D/8P/w/+7/7f/s/+v/7f/v/+//7v/u/+7/7//v/+//7//v
//D/8f/y//P/9f/0//P/8v/x//P/8//0//T/8v/y//L/8//z//P/8//z//T/9P/0//X/
9f/1//X/9v/2//j/+P/3//f/9//4//j/+v/6//r/+//6//v/+//8//r/+f/5//v//f/+
////AAD//wAAAQACAAMABAAEAAQAAgAEAAUABQAHAAkACgAKAAwADQAPAA8ADwAPAA8A
EAASABIAEwAUABIAEgATABMAEQAPABEAEQATABMAFAAUABEAEQARABEADwAPAA4ADQAO
AA0ACwALAAkACAAGAAQAAwABAAEAAgD+//z/+//7//v/+v/5//f/9f/1//T/9P/y//L/
8v/y//L/8P/w//D/8v/y//H/8f/w//D/8f/x//H/8f/x//H/8P/w//D/7//t/+7/7v/u
//H/8f/w//D/7v/u/+7/7v/w//H/8f/x//P/8//z//P/8f/x//L/8v/w//D/8P/w//H/
8f/x//H/8f/x//H/8f/y//L/8v/y//P/8//z//P/8f/x//H/8f/x//H/8f/x//P/8v/y
//P/8f/x//H/8f/y//L/8v/x/+//8P/w//D/8P/v/+//7//x//H/8f/x//D/7//u/+v/
7v/v//D/8f/t/+//7//u/+z/7P/s/+z/8//x//H/8//0//L/8P/u/+z/7v/u/+7/7v/u
/+7/7v/u/+7/7//v/+//8f/x//P/9P/z//L/8v/y//P/9v/6//v/+f/6//r/+//9////
///+//z/+//7//v/+//5//j/+P/7//v/+//7//v/+//6//j/+f/4//f/9v/z//D/7v/t
/+z/6//r/+z/7P/r/+r/6v/q/+r/6v/q/+j/6P/p/+n/6f/p/+r/6v/q/+n/6f/p/+n/
6f/p/+n/6//o/+X/5v/l/+H/4v/n//L/+v8FABcALABAAFYAaQCBAJkArAC4ALsAtACf
AH4AVAAvAA8A9f/o/+7/+//9//f/9f/2//f/+P/1//L/8f/v/+3/7f/s/+z/7P/u/+7/
7v/u/+z/7P/s/+z/6//r/+v/6//r/+3/7f/s/+r/6v/r/+v/7f/t/+3/7v/u/+7/7v/v
/+//7//v/+//7//v//D/8P/w//D/8P/x//H/8f/x//H/8P/w//D/8f/z//P/8//0//L/
9P/0//P/9f/1//b/9v/2//b/9v/3//b/9//3//j/+v/5//n/+//8//z//P/8//v//P/9
//7/AQACAAIAAgACAAQABQAFAAMABQAGAAYABgAHAAkACQAJAAkACQAKAAwADAANAA4A
DgAOAA8ADwAPAA0ADwAPAA0ADQAOAA4ADQANAA0ADQANAA0ADAALAAoACQAHAAcACAAI
AAcABgACAP///v/+//z/+v/5//n/+//6//n/9//0//P/8f/w//D/8P/w//D/8v/w//D/
8P/u/+7/7f/t/+7/7v/v/+//7//v/+//7//u/+7/7v/t/+v/7P/s/+z/7v/v/+//8P/v
/+7/7f/s/+z/7f/t/+3/7f/t/+3/7f/t/+3/7v/u/+7/7v/u/+7/7//v/+//7//v/+//
7//v//D/8P/w//D/7f/t/+3/7f/t/+3/7f/t/+//7//v/+//7//u/+7/7//x//H/8f/x
/+7/7v/u/+3/7f/u/+7/7v/u/+3/7f/t/+3/7f/t/+3/7f/t/+3/6//t/+3/7f/t/+3/
7//v/+7/7P/s/+z/7P/t/+3/7f/t/+7/7v/s/+z/7P/s/+z/7P/s/+z/7P/s/+z/7P/s
/+3/7f/t/+3/7f/v//D/8P/w//H/8v/y//T/9//3//n/+v/6//v//f///////v/8//v/
+//7//v/+f/4//j/9//3//f/9//7//v/+v/4//X/9P/z//L/8//w/+7/7f/s/+v/6//s
/+r/6f/o/+j/6v/q/+r/6v/o/+j/6f/p/+n/6f/q/+r/6P/n/+f/5//n/+f/5//n/+X/
5v/p/+j/4//f/+L/4//m/+7/+/8PACQAOABOAGUAewCRAKgAugDDAL4ArwCSAGgAPQAZ
AP//7v/q//H/+//9//f/9v/1//L/8f/v/+//7v/t/+v/6v/q/+r/6v/q/+r/6v/o/+j/
6P/o/+n/6f/p/+n/6f/r/+v/6v/q/+r/6//r/+3/7f/t/+7/7P/s/+z/7f/t/+3/7f/t
/+3/7f/u/+7/7v/u/+7/7//t/+3/7f/t//D/8P/w//H/8f/x//H/8v/w//L/8v/x//P/
8//0//T/9P/0//T/9f/2//f/9//4//j/9//3//n/+v/6//r/+v/5//r/+//8//3//v/+
//7//P/+/////////wEAAgACAAQABQAHAAcACQAJAAkACgAKAAoACwAMAAoACgALAAsA
CwAJAAsACwANAA0ADgAOAAsACwALAAsACQAJAAgABwAIAAcABQAFAAQABAADAAIAAAD9
//z//P/6//j/9//3//f/9v/1//P/8f/x//D/8P/u/+7/7v/u/+7/7P/s/+z/7P/s/+v/
6//q/+r/6//r/+v/6//r/+v/6v/q/+r/6f/p/+r/6v/q/+v/6//q/+r/6v/q/+r/6v/q
/+v/6//r/+v/6//r/+v/6//r/+z/7P/s/+z/7P/s/+v/6//r/+v/6//r/+v/6//u/+7/
7v/u/+3/7f/t/+3/6//r/+v/6//r/+v/6//r/+3/7P/s/+3/6//r/+v/6//q/+r/6v/p
/+v/7P/s/+z/6v/p/+n/6f/p/+n/6f/p/+v/6//r/+n/6f/p/+n/6f/l/+f/5//m/+b/
5v/m/+b/6f/p/+n/6f/m/+b/5v/m/+j/5//k/+b/5v/m/+b/5v/m/+b/5v/k/+T/5P/k
/+X/5//o/+n/6P/n/+j/6P/q/+r/6//s/+v/7P/u/+3/7v/w//H/8//z//X/9f/0//T/
8//z//P/8//x//D/8P/x//H/8f/x//X/9f/0//L/8f/w/+//7v/r/+j/5v/l/+T/4//j
/+T/4v/h/+D/4P/i/+L/4v/i/+D/4P/h/+H/3//f/+D/4P/g/9//3//f/9//3//f/9//
3//g/93/3P/d/9v/2P/X/9z/5P/v//3/FAAoADwAUQBpAIEAmACqALUAtgCtAJYAbgBD
AB8A///m/9z/5f/x//P/8f/u/+3/7P/p/+b/5f/j/+H/4//i/+L/4v/g/+D/4P/g/97/
3v/e/97/4P/h/+L/4//g/+H/4P/e/9//4P/i/+P/4//j/+P/5P/k/+T/5P/l/+X/5f/l
/+X/5f/l/+b/5v/m/+b/5v/n/+X/5f/l/+X/6P/o/+j/6f/p/+n/6f/q/+r/7P/s/+v/
6//r/+z/7P/s/+z/7P/t/+7/7//v//D/7v/t/+3/7//x//L/8//0//T/9P/0//T/9f/2
//b/9v/2//j/+f/5//n/+//8//z/+v/7//3//f////////8AAAIAAgADAAQABAAEAAUA
BQADAAEAAwADAAEAAQACAAIAAQABAAEAAQADAAMAAgABAAAA///9//3//v/+//3//P/5
//X/8//y//L/8P/v/+//7f/s/+v/6f/n/+f/5v/m/+T/5P/k/+T/5v/k/+T/5P/j/+L/
4P/f/9//4P/i/+P/4f/h/+H/4f/g/+D/4P/f/9//4P/g/+D/4f/h/+D/4P/i/+L/4v/i
/+D/4f/h/+H/4f/h/+H/4f/h/+H/4v/i/+H/4P/f/97/4P/h/+L/4//h/+H/4f/h/+L/
4v/i/+L/4//j/+P/4//h/+H/4f/h/+H/4f/h/+H/4f/g/+D/4f/h/+H/4f/h/+D/4P/g
/9//4f/i/+L/4v/g/9//3//f/9//3//f/9//3//f/9//3f/f/9//3//f/9//4f/h/+D/
4P/g/+D/4P/f/9//3//f/97/3v/e/97/3v/d/93/3v/e/97/3v/e/97/3v/e/97/3P/d
/93/3P/e/97/3v/e/+D/4P/g/+D/3v/f/+H/4f/f/+L/4v/h/+T/5f/l/+T/5//o/+j/
6P/p/+r/6//s/+v/6v/q/+r/6P/q/+j/6P/q/+r/6v/q/+n/6P/n/+b/5f/k/+P/4v/h
/+D/3//e/9z/3P/c/9z/2//a/9n/2P/Y/9j/2P/Y/9j/2P/Y/9j/2P/Y/9j/2P/W/9b/
1v/W/9j/2P/Y/9j/1f/U/9P/0v/U/9T/1P/U/+P/8P/9/woAIAA2AEwAYgBzAIQAlQCm
AJUAhABzAGIAQQAiAAMA5P/i/+L/4v/i/+D/4P/g/+D/3f/c/9v/2v/a/9r/2v/a/9n/
2P/X/w==
         </WaveFormData>
      </LeadData>
      <LeadData>
         <LeadByteCountTotal>10000</LeadByteCountTotal>
         <LeadTimeOffset>0</LeadTimeOffset>
         <LeadSampleCountTotal>5000</LeadSampleCountTotal>
         <LeadAmplitudeUnitsPerBit>4.88</LeadAmplitudeUnitsPerBit>
         <LeadAmplitudeUnits>��V</LeadAmplitudeUnits>
         <LeadHighLimit>2147483647</LeadHighLimit>
         <LeadLowLimit>268435456</LeadLowLimit>
         <LeadID>II</LeadID>
         <LeadOffsetFirstSample>0</LeadOffsetFirstSample>
         <FirstSampleBaseline>0</FirstSampleBaseline>
         <LeadSampleSize>2</LeadSampleSize>
         <LeadOff>FALSE</LeadOff>
         <BaselineSway>FALSE</BaselineSway>
         <ExcessiveACNoise>FALSE</ExcessiveACNoise>
         <MuscleNoise>FALSE</MuscleNoise>
         <LeadDataCRC32>2236572019</LeadDataCRC32>
         <WaveFormData>
9P/0//T/9P/y//L/8v/y//P/9P/1//b/8//y//H/8P/x//L/8//0//T/9P/0//T/9P/0
//T/9P/0//b/9v/z//H/8f/y//L/9P/0//T/9f/0//X/9f/2//j/+f/6//v//f/9////
//////3//P/8//z/+//7//v/+//7//z//P/8//z/+//7//3/+//4//b/9f/0//T/8//1
//T/9f/2//X/9f/1//P/8f/v/+//7//v/+//8P/w//D/8P/w//D/8P/w//D/8f/v/+7/
7v/u/+//8P/w//H/8v/y//P/8//z//H/7v/w//f//v8CAAIAAAD+//r/+/8DABIAIQAq
AC8AOgBIAFcAXgBPADQAJgAgABgAEAAMAAoADAAQABAADQAJAAIAAQABAP///P/6//j/
9f/x//H/8v/1//b/9v/1//X/9f/y//L/8v/y//T/9f/2//f/9P/z//P/8v/z//T/9f/2
//j/+P/5//n/+f/5//n/+f/5//j/+P/5//n/+P/4//j/+v/6//n/+f/4//n/+v/9//3/
/P/6//n/+v/6//r/+v/6//r/+v/6//n/+f/5//r/+//7//v/+//5//v/+//6//z//P/8
//3//v/+//7//v8BAAEAAQACAAMABAAEAAQAAgADAAMABQAHAAcACAAIAAoACQAIAAYA
BQAFAAYACAAKAAoACgALAA0ADQANAA0ADgAOAA4ADgAOAA0ADAALAAsACwALAAsACAAH
AAcABwAJAAgABwAHAAcABwAGAAUABAAEAAMAAwACAAEAAQACAAAAAAD+//3//P/8//z/
+//9//3//f/7//r/+f/3//b/9//2//f/+P/5//r/+//8//n/+P/4//f/9//4//n/+v/4
//n/+f/6//r/+v/6//n/9//3//f/9//6//v//P/9//3//f/9//7/+//6//n/+P/7//z/
/f/+//7//v/+//7//v/9//v/+v/7//z//v///////v/9//z//f/+////AAD+//7/////
///////+//7//////////v/+//3//f/9//z//P/8//3///////7//v/8//v/+v/5//v/
+//7//r/+//8//3//v/8//z//P/8//v/+v/6//n/9//3//f/9f/5//3/AAD9//z/+//6
//r/+v/3//f/+P/6//v//P/6//r/+//8//3//f/+/wAAAwAEAAUABQACAAMAAgABAAEA
AgAEAAYAAwADAAMAAwABAAIAAgACAAQAAwADAAUAAQD+//z//P/9////AAAAAP3//P/7
//v/+//7//n/+f/5//n/+f/5//n/+v/6//r/+v/6//r/+P/4//j/+f/5//b/9v/2//b/
+P/3//f/+P/2//f/9//3//3//P8AAAUADAAMAAgAAgD+/wAACQAVACAAKQAyAD8ATABY
AFsAUAA7ACwAKAAmACYAIgAUABAAGAAiACIAFwANAAgABQABAP3/+v/7//z//P/7//z/
/P/+//7//f/7//r/+f/7//z//f/+//z/+//6//n/+f/5//r/+v/8//z//P/8//z//P/9
//3////////////+//z/+//7//z//P/9//7/AAAAAP/////8//v/+v/7//r/+v/5//n/
/f/+////AAD+//7//v/+/////////wAA/////////////wEAAQAAAAAAAAAAAAEABAAE
AAQABAAFAAUABQAGAAcACAAIAAgACgALAAsADQALAAsADAAMAAwACwAKAAgACgALAA0A
EAAOAA4ADgAPAA8ADwAPAA8ADAAMAAwADAANAA0ADQANAAwADQAOAA8ADgANAA0ADQAM
AAoACAAHAAcABwAGAAUABQAGAAYABwAGAAUABQAGAAUABAABAP////8AAAEAAQD/////
///9//v/+//6//r//f/8//3//v/8//r/+P/2//j/+P/5//n/+f/6//v//P/8//3//f/+
//3//P/7//n/+v/7//z//f////////////3//f/9//7///8AAAEAAgAAAAAAAAAAAAAA
AAAAAAAABQAFAAQABAAAAAAAAQABAAQABAAEAAQAAgACAAIAAgAAAAAAAQABAP/////+
//7//////////v/+//3//f/9////AAABAAMAAgABAP///v/9//3//f/9//////////7/
/P/8//z//P/+//7//v/+//z//P/9//3//f/+//7//v/+//7////+//r/+f/7//z//P/8
//7//v///wAA/////wAAAgAFAAYABwAHAAcACQAJAAkABQAEAAQABAABAAEAAQABAAIA
BAAFAAYABgAFAAUABwADAAAA/v/+/wAAAQABAAAA+//6//n/+f/8//3//P/9//n/+f/5
//n/+f/6//r/+v/4//j/+P/2//j/+P/5//n/+f/6//v//P/7//n/+P/4//j/+f/5//n/
/f/+/wQABwAGAAgABgAEAAYADAAVACMANAA/AEoAVwBmAGYAVwBCADEAKAAoACgAIAAS
AA4AFAAcACAAHAARAA0ACgAFAAEA/f/+/wAAAAD///3/+//6//v/+v/7//v//P/9//r/
+v/6//r/+v/5//j/9//5//v//v8AAAAAAAAAAAAA/f/8//z/+//7//v/+//7//z//P/9
/////v/8//v/+v/+//7//f/9//r/+f/4//n//f/+//7////+//7//v/+//z//P/8//z/
+//7//v//P///////////wEAAwADAAIAAQAAAP////8AAAAAAAAAAAEAAQABAAIAAQAC
AAIAAgADAAUABgAJAAkACQAKAAoACwALAAsACgAJAAkACgAMAAwADAAMAA0ADwAPAA8A
DwAOAA4ADgAOAA0ADQANAA0ACwALAAsACwAKAAkACQAJAAkACAAHAAcACQAJAAgABwAG
AAYABQAFAAQAAwADAAQAAQAAAP3/+//9//7///////z/+//6//f/+P/5//n/+v/6//j/
+P/4//r/+v/6//r/+f/4//j/9//2//b/9v/2//n/+//8//7/+//6//n/9//5//n/+f/5
//3//f/9//3/+//7//v//P/+//7//v/+//z//P/8//z//P/8//z//P///////v/+//7/
/v//////AAAAAAAAAAD+//7//v/+//z//P/9//3///////7//v/9//3//f/8//z/+//7
//v//v/+//7//////////v/+//v/+//7//v/+//7//v/+v/6//r/+v/6//7//P/+//7/
/P/8//z//P/+//7/+//7//v//P/8//z//v/+////AAD/////AAACAAEAAgADAAMAAQAD
AAMAAwACAAIAAwAEAAEAAQABAAEAAQACAAIAAgAAAP////8BAAIAAAD//wAA/v//////
/v/8//z//P/9///////9//3/+f/5//n/+f/5//r/+v/6//j/+P/4//b/+P/4//n/+f/4
//j/+P/4//j/9//3//j/9v/3//f/9//5//7/BAAJAAoACAAIAAgABgAKABUAIwAuADkA
RgBVAGIAagBlAE4ANQAqACgAJAAeABYAEAAUABoAHgAaAA8ABQACAAMAAwD///7//P/8
//v/+f/4//j/+v/6//v/+//8//3/+v/6//r/+v/7//v/+//7//n/+f/6//r/+//8//3/
/v/8//z//f/9//z/+//6//n/+v/6//v//f/7//r/+v/6//r/+v/5//n/+v/7//z/////
//7//P/7//7//v/+//7/AAAAAAAAAAD+//3//P/8//////////////8BAAEAAAAAAAAA
AAABAAIAAgACAAIAAwADAAMABAADAAQABAAEAAIAAwADAAUABgAHAAkACgANAA0ADQAM
AAsACwAMAA4ADgAOAA4ADwAOAA0ADAALAAsADAANAA4ADgANAAwACwAKAAsADAANAAwA
CwALAAsACgAIAAYABQAHAAcABgAFAAYABgAFAAUAAAD/////AAACAAIAAAD///z//P/8
//v/+//7//v/+f/3//f/9v/2//b/9P/0//T/9v/2//b/9v/2//b/9//3//T/9P/0//T/
9v/3//f/+P/4//j/+P/3//f/9//3//f/9//3//f/9//3//f/9//4//n/+v/7//z/+//6
//n/+P/6//r/+v/6//z/+//5//j/+P/6//3////9//z/+//6//n/+P/3//b/9//4//r/
+//6//n/9//2//r/+//8//z/+v/5//n/+f/3//b/9f/1//f/9//2//b/9v/3//j/+f/3
//f/9//2//j/+P/4//j/9v/2//b/9v/4//b/9//5//j/9//2//X/9P/3//j/9v/3//X/
9v/2//b/9v/2//f/+P/5//n/+v/8//3//v//////AQADAAMAAwD///7//v/+//3//f/9
//3//f/+//7//v8AAP////8BAAEA/v/8//z/+f/5//j/9v/2//b/9v/3//f/9//1//X/
8//z//P/8//1//b/9v/2//P/8v/x/+7/7//w//L/8//0//T/9P/0//P/8f/w//D/8f/z
//T/9f/v//L/+v8BAAYABgAEAAIAAgACAAUAEQAeACUAMAA/AEoAUgBfAFwARwAuACQA
GgASAAwABgAEAAwAFAAUAA8ABwAAAP//+//5//j/+P/4//f/9f/z//L/8//y//P/8//0
//X/9P/0//T/9P/3//f/9//3//X/9f/2//b/9v/2//b/9v/4//j/+f/5//f/9//3//f/
+f/4//j/+f/3//b/9v/2//f/9v/0//P/9P/1//b/+f/4//j/9//3//j/+P/4//j/+P/4
//j/+P/3//f/9//4//v/+//7//v/+f/7//v/+v/8//z//P/9/wAAAAAAAAAA////////
AAABAAIAAgACAAIAAwADAAUABQAFAAYABgAJAAkACQAIAAUABQAGAAgACAAIAAgACQAJ
AAkACQAJAAgACAAIAAgACwALAAsACwAJAAkACQAJAAYABQAFAAUABwAGAAUABQAFAAUA
BAADAAIAAgABAAEA/P/7//v//P/9//7//f/9//v/+v/5//f/9f/1//X/8//1//X/9P/0
//b/9P/0//T/8v/y//L/8v/0//T/9f/1//P/8v/x//D/8P/x//H/8v/y//L/8v/x//P/
8//z//P/8//z//P/8//0//X/9v/4//f/9v/1//T/9P/0//T/9P/0//T/9P/0//n/+f/4
//j/8//y//L/8f/1//b/9//4//j/+P/4//j/9P/0//X/9f/3//f/9v/2//f/9//3//b/
9v/1//X/9f/0//T/9P/1//X/9f/0//T/8f/x//H/8f/z//P/8//y//T/9P/0//T/8//y
//H/8P/x//L/9P/1//P/8//w//L/8v/y//L/9P/0//H/8f/v//D/8P/w//L/8v/z//T/
9//3//j/+v/5//r/+//7//z///8AAAEA/v/8//v/+v/5//n/+f/5//f/+P/4//j/9v/1
//X/9//2//T/8//0//L/8//z//L/8f/y//P/9f/z//P/8f/x/+//7//v/+//7//w//D/
8P/u/+7/7v/s/+7/7v/v/+//8P/w//D/8P/t/+v/6v/q/+v/7f/u/+//7//s/+z/8//6
/wAABAAEAP7/+v/5/wEADgAbACIALQA+AE4AWQBYAEcAMAAkABwAEAAMAAwACAAEAAYA
DAALAAUA/P/1//X/9//2//T/9P/z//H/7v/u//D/8P/w/+//7//v/+7/7v/u/+7/7//v
/+//7//x//H/8v/y//H/8P/v/+7/8f/y//T/9f/0//P/8v/x//H/8P/w//H/8f/w//D/
8P/y//L/8f/x//H/8f/x//P/9P/0//P/8//y//L/8v/y//L/8v/y//L/9P/1//b/+P/2
//X/9P/z//X/9//3//b/9v/2//b/9//4//j/+P/4//n/+f/5//r/+//8//z//P/+////
//8BAP////8AAAAAAwADAAMAAgD/////AAACAAMABAAFAAcABwAHAAcABwAGAAYABgAG
AAcABwAHAAcAAwADAAMAAwACAAEAAQABAAEAAAD///////////7//f/+//7//f/9//j/
9//3//j/+f/6//n/+f/1//T/8//x//L/8//0//P/8//z//L/8v/w/+7/7v/u//D/8P/w
//D/8P/w//H/8f/w//D/8P/w/+7/7//v//D/8P/w//D/7//x//H/8f/x//X/9f/1//X/
8//z//P/9P/0//T/9P/0//T/9P/0//T/9v/2//b/9v/3//f/9v/2//b/9v/3//f/+v/6
//r/+v/3//b/9f/0//P/9P/2//f/9f/1//T/9P/1//X/9f/0//T/8//z//P/9v/2//b/
9//3//f/9v/2//P/8//z//P/9f/1//X/9P/2//b/9v/2//T/9P/0//T/9P/0//X/9f/z
//P/8//x//P/9f/2//b/9v/2//b/9//2//L/8f/y//T/9f/2//T/9P/1//b/+f/5//r/
/P/8//z//P/7//3////////////+//7//v/9//3//f/9//v//P/8//z//P/7//v//f/7
//j/9v/2//b/9//3//b/9P/0//T/9f/1//X/8//z//H/8f/x//H/8f/y//L/8v/y//L/
8v/w//L/8v/z//P/8f/w/+//7v/x//H/8v/0//P/8//y//H/8f/w//T//f8GAAYAAgAA
AAAA/P/7/wUAEgAdACYAMwA+AEoAVwBaAEcALgAgABwAFgASAAwABgAIAA4AEgARAAkA
BgAFAP//9//0//L/8v/x/+//8f/y//X/9v/0//P/8//z//T/9P/0//T/8//z//P/8//z
//P/9P/0//T/9P/0//T/8v/y//P/8//1//X/9f/1//P/8v/y//P/9f/0//T/9P/0//T/
8//z//H/8f/x//P/8v/y//H/8f/z//T/9f/2//b/9v/2//b/9P/z//L/8v/1//X/9f/1
//f/+f/5//j/9v/2//b/9//2//b/9v/2//n/+f/5//r/+f/6//r/+v/8//3//f//////
//8AAAAAAgABAAAA/v/+////AQAEAAYABgAGAAcABgAFAAQAAwAEAAQABAAEAAcABwAH
AAcABQAFAAUABQACAAEAAQABAAMAAgABAAEAAQABAAAA///+//7//f/9//r/+f/5//r/
+P/4//b/9f/0//T/9P/z//X/9f/1//P/8v/x/+//7v/v/+7/7//w/+7/7v/u/+7/7//w
//L/8//w//D/8P/w//D/8f/x//L/8v/y//L/8f/v/+//7//v/+//7//v/+//7//v/+//
8P/y//L/8v/y//P/9P/1//b/9P/0//T/9P/3//f/9v/2//T/9P/1//X/9P/0//T/9P/2
//b/9v/2//L/8v/z//P/9f/1//T/9P/1//X/9f/0//b/9f/1//X/9P/0//T/9f/1//X/
9P/0//P/8//z//P/9f/1//X/9P/y//L/8v/y//P/9P/1//b/9v/2//f/9//1//X/9f/z
//P/8v/0//T/9P/0//b/9v/z//P/9f/2//b/9v/0//T/9f/2//j/+f/7//7//P/8//z/
+//9//////////v/+v/6//r/+//7//v/+//9//7//v/+//3/+//6//v/+//4//b/9v/4
//n/+f/4//b/9v/2//f/9//3//X/9f/z//P/8//z//X/9v/2//b/9P/0//T/8v/x//D/
8P/v/+//8P/x//L/8v/x//H/8v/y//P/8//z//H/+v8CAAUABAAAAAIABAAEAAIACwAb
ACgAMQA+AE8AXABiAF0ARgAvACYAJAAiAB4AFAAMABQAHgAeABgAEQAJAAYAAwD9//v/
/P/6//r/+f/3//b/9v/4//j/+f/5//r/+//4//j/+P/4//f/9//3//f/+P/5//v//P/7
//r/+f/4//n/+v/8//3////////////+//z/+//7//3//P/8//z//P/8//v/+//7//v/
+//9//z//P/7//v/+v/6//r/+v/7//z//f/+/////////wAA/////////////wEAAQAA
AP7//v/+////AwAEAAUABgAFAAMAAQAAAAQABgAHAAgACAAJAAkACwALAAsADAAMABEA
EQARABAADAALAAsADAAOAA4ADgAPABEAEQARABEADwAOAA0ADAAQABEAEgATABAADwAO
AA0ADQANAA4ADwAOAAwACgAJAAkACQAIAAcACAAIAAcABwAGAAUABQAGAAYABgAEAAMA
AAAAAAAA//8BAAEAAQD//wEAAQAAAAAA///8//v/+v/8//z//P/8//7//v///////v/+
//7//v/8//3//f/+/wAAAAAAAP////////////8BAAEAAQABAAEAAQABAAIABAAEAAQA
BAACAAIAAgACAAQABAAEAAQABwAHAAYABgAEAAQABQAFAAYABgAGAAYABgAGAAYABgAE
AAQABQAFAAUABQAEAAQABQAFAAUABAAEAAMAAwADAAQABAAEAAUAAwADAAIAAgABAAEA
AQABAAEAAQABAAAAAQACAAMABAADAAIAAQAAAAIAAgADAAMAAwAFAAEAAAACAAIAAgAC
AAQABAABAAEAAQACAAIAAgAEAAQABQAGAAcABwAIAAoACgAKAAoACQALAA0ADQANAAgA
BgAFAAQABQAHAAkACwAJAAoACgAKAAkABwAGAAcABgAEAAMABAACAAMAAwACAAIAAgAC
AAMAAwADAAEAAQD9//3//f/9//3//v/+//7/AAAAAAAA/v/8//z//f/9//z//P/8//z/
/P/7//v//P/8//3//f/9//3/AgAIAA0ADgAMAAgABgAGABAAHQApADQAQQBOAFkAZgBu
AGUAUAA9ADQALgAqACQAHAAaACAAJAAmACIAFwAPAAoABQABAAEABAAEAAQAAwABAP7/
/v8AAAAAAgABAAEAAQD+//7//v/+/wEAAQABAAEAAQABAAIAAgAAAAAAAAAAAAAAAAAB
AAEAAgADAAQABQADAAIAAgADAAMAAgACAAIABAAEAAMAAwADAAMAAwAFAAUABAACAAEA
BAAEAAQABAAGAAYABgAGAAQAAwACAAIABQAFAAUABQAEAAUABAACAAQABAAEAAUABgAG
AAYABgAIAAkACgAMAA0ADgAOAA4ADQANAAwADQANAA0ADgAOABMAEwATABIAEwATABQA
FgAWABYAFgAXABQAEwASABEAEQASABMAFAAVABUAFQAVABMAEwATABMAEAAPAA8ADwAP
AA4ADQANAA0ADQAMAAsADAAMAAsACwAGAAUABQAGAAQABAACAAEAAAAAAAAA//8AAAEA
AgABAP/////+//7//v/8//z//P/+//7//v/+//z//P/9//3//P/8//z//P/7//v/+v/6
//z//P/8//v/+//7//v/+/////////////7//f/8//z//f/+////AAD+//7//v/+//7/
/v/+//7/AQABAAAAAAD8//z//f/9//7//v/+//7//v/+//7//v/9//7/AAABAP7//f/7
//r/+//7//v/+v/8//3///8BAP///v/9//3/+//7//r/+v/6//v//P/9//r/+f/4//b/
9//4//n/+v/6//r/+v/6//z//P/9//3////9//n/+//+//3//P/7//r/+v/6//f/9//3
//j/+P/4//r/+v/7//z//f/9//7/AAD//wAAAQABAAMABQAFAAUAAQAAAAAAAAAAAAEA
AgADAAIAAgABAAAAAgABAAEAAwAAAPz/+f/4//j/+f/5//j/9//4//n/+//6//n/9v/1
//X/9f/1//X/9f/2//b/9v/2//b/9v/0//L/8v/z//P/8v/y//L/8v/z//P/9P/2//X/
9f/0//P/9f/0//j/AQAEAAQABAAIAAQAAAAHABUAIAApADIAPwBQAF4AYwBaAEMALgAm
ACAAFgAQAAwABgAIABIAFgAPAAMAAAD9//n/+f/4//j/+P/3//X/9v/2//j/+P/2//X/
9f/1//T/9P/0//T/9f/1//X/9f/z//P/9P/0//T/9P/0//T/9P/0//X/9f/3//f/9//3
//f/9v/2//f/9v/0//P/8v/1//b/9v/3//f/9//3//n/+f/4//b/9f/2//b/9v/2//b/
9v/2//b/9//3//f/+P/3//f/9//3//f/+f/5//j/+v/6//r/+//7//r/+f/4//r/+//8
//7///8AAAAAAAD+//////8BAAMAAwAEAAQABgAFAAQAAgABAAEAAgAEAAYABgAGAAcA
BwAHAAcABwAIAAgACAAIAAcABwAHAAcABwAHAAcABwAEAAMAAwADAAIAAAD+//3/AAAB
AAEAAQD+//7//f/9//z/+//7//z/+v/6//j/9//2//b/9v/1//P/8//z//H/8//z//L/
8v/0//L/8v/y//L/8v/y//L/8P/w//H/8f/y//L/8v/y//H/8f/w//D/8f/y//P/8//x
//H/8f/x//P/8//z//P/8f/x//H/8v/w//D/8P/w//H/8v/z//T/9P/0//T/9P/0//P/
8f/w/+//8P/y//P/9P/0//T/9P/0//T/9P/0//T/9P/1//X/9f/1//T/9P/3//f/9//2
//X/8//y//H/8v/y//L/8//x//H/8P/w//H/8f/x//H/8f/x//H/8P/w//D/8P/w//D/
8P/w//D/7v/u/+//7//x//H/8f/v//P/8v/x//D/7//u//L/8v/v/+//7f/u/+7/7v/s
/+z/7f/u//H/8f/y//T/9f/2//f/9//3//n/+f/5//n/+P/4//j/9//3//f/9//3//j/
+P/4//b/9f/1//f/8//w/+7/7v/v//H/8v/y/+//7v/t/+3/7//v/+3/7f/r/+v/6//r
/+n/6v/q/+r/7P/s/+z/6v/p/+j/6P/n/+f/6P/p/+r/6v/p/+n/6v/o/+n/6f/p/+v/
7P/w//f//P/8//r/+v/6//j/+/8FAA4AFwAeAC0APgBKAFMAVABDACwAIgAcAA4ACAAE
AAAAAAAGAAoACQABAPr/9f/1//H/7v/u/+7/7f/r/+z/7P/u/+7/7v/t/+3/7f/q/+r/
6v/q/+v/6//r/+v/7P/t/+//8P/v/+7/7f/s/+7/7v/v/+//7//v/+//7//t/+z/7P/t
/+7/7v/v//D/8P/w/+//7//r/+v/6//t//D/8P/v/+//7v/u/+7/7v/u/+7/7v/u/+7/
7//w//L/8//z//P/8//x//P/8//y//L/8v/y//P/9v/2//b/9v/1//X/9f/2//f/+P/4
//j/9v/3//f/+f/5//n/+v/6//////////7//f/9//7/AAAAAAAAAAABAAEAAQABAAEA
AAAAAAAAAAADAAMAAwADAP///////////v/9//3//f////7//f/9//3//f/8//v/+f/4
//b/9f/0//P/8//0//b/9v/0//P/8P/w//D/7//v/+//7//t/+7/7//v//D/7v/s/+z/
7P/r/+r/6f/o/+r/6v/r/+v/7P/s/+z/7P/q/+v/6//s/+z/7P/s/+v/6//r/+v/6//r
/+v/6//r/+3/7f/t/+7/7P/s/+z/7P/u/+7/7v/u/+z/7P/s/+z/7//v/+7/7v/u/+7/
7//v//D/8P/w//D/7//u/+3/7P/s/+z/7f/t/+//7//u/+7/7f/t/+3/7P/q/+n/6f/p
/+v/7P/t/+//7f/t/+z/7P/t/+3/7f/t/+3/7f/t/+z/7P/s/+z/7P/q/+r/6v/q/+r/
6v/r/+v/7f/t/+3/6//o/+f/5v/l/+X/5//o/+j/6P/o/+j/6v/q/+f/5//n/+j/6P/o
/+f/5v/m/+b/5//n/+j/6v/s/+7/8P/x//D/8f/w/+//7v/u/+//8P/t/+3/7f/t/+v/
7P/s/+z/7f/t/+7/8f/t/+r/6P/o/+r/6//r/+r/6P/o/+j/6f/o/+f/5P/j/+L/4//k
/+X/4v/i/+H/4P/j/+T/5f/k/+L/4v/j/+P/4P/g/+D/4P/g/9//3//g/+L/4//j/+P/
4f/k/+j/6f/u//T/8v/y//D/7v/t//H//v8LABQAIQAuADwASwBQAEMALAAcABQADAAC
AAAA+v/0//r/AAADAP3/9P/x/+//6//o/+b/5v/l/+P/4//k/+f/6P/n/+X/5P/j/+T/
5P/k/+T/5f/l/+X/5f/j/+P/5P/k/+b/5v/m/+b/5f/k/+T/4//l/+X/5f/l/+X/5P/k
/+X/4//i/+L/4v/m/+b/5f/l/+P/4//j/+X/5P/k/+P/4//k/+T/5P/k/+b/5v/m/+b/
4//j/+P/5P/j/+P/4//j/+P/5f/l/+T/5P/k/+T/5f/n/+j/6f/q/+r/6f/o/+j/6f/q
/+r/6v/q/+v/6//t/+3/7f/u/+7/7v/t/+z/6v/q/+v/7f/w//D/8P/w//H/9P/1//b/
9//z//L/8f/w//D/7//u/+3/7v/v//D/8f/v/+3/7P/r/+z/7P/s/+3/6//r/+r/6f/m
/+b/5f/l/+T/4//j/+T/4v/i/+D/3//f/+D/4f/h/+D/3//e/9v/3f/d/9z/3P/c/9r/
2v/a/9j/2P/Y/9j/2P/Y/9n/2f/W/9b/1v/W/9j/2f/Z/9r/2P/Y/9j/1//X/9f/1//X
/9f/1//X/9f/1//X/9f/2P/W/9b/1v/W/9b/1v/W/9b/2P/Y/9j/2P/Z/9n/2P/Y/9j/
2P/Z/9n/2P/Y/9j/2P/Z/9r/2//c/9f/1v/W/9X/1//X/9b/1v/X/9f/1//W/9T/0//T
/9P/1P/U/9T/1f/T/9P/0v/S/9P/0//T/9P/1f/V/9X/1P/S/9L/0v/S/9L/0v/S/9L/
0P/Q/9H/0f/R/9H/0f/P/8//z//P/8//zf/N/83/zf/O/8//0P/S/9H/0P/Q/9D/z//Q
/9D/z//N/87/z//Q/8//z//P/87/z//R/9P/1P/U/9T/1P/V/9f/1//X/9b/1v/V/9X/
1P/U/9T/1P/U/9P/1P/V/9b/1v/U/87/zP/M/8z/zP/M/8z/zP/M/8z/zP/M/8z/zP/K
/8r/yv/K/8n/yP/H/8b/xv/G/8b/xv/F/8T/w//C/8T/xP/E/8T/xP/E/8T/xP/D/8L/
wf/A/8L/wv/C/8L/xv/I/8r/zP/M/8z/zP/M/9H/1P/X/9r/5//0/wEADgARABQAFwAa
AA8ABAD5/+7/6//o/+X/4v/h/+D/3//e/9f/0v/N/8j/x//G/8X/xP/D/8L/wf/A/77/
vv++/w==
         </WaveFormData>
      </LeadData>
      <LeadData>
         <LeadByteCountTotal>10000</LeadByteCountTotal>
         <LeadTimeOffset>0</LeadTimeOffset>
         <LeadSampleCountTotal>5000</LeadSampleCountTotal>
         <LeadAmplitudeUnitsPerBit>4.88</LeadAmplitudeUnitsPerBit>
         <LeadAmplitudeUnits>��V</LeadAmplitudeUnits>
         <LeadHighLimit>2147483647</LeadHighLimit>
         <LeadLowLimit>268435456</LeadLowLimit>
         <LeadID>V1</LeadID>
         <LeadOffsetFirstSample>0</LeadOffsetFirstSample>
         <FirstSampleBaseline>0</FirstSampleBaseline>
         <LeadSampleSize>2</LeadSampleSize>
         <LeadOff>FALSE</LeadOff>
         <BaselineSway>FALSE</BaselineSway>
         <ExcessiveACNoise>FALSE</ExcessiveACNoise>
         <MuscleNoise>FALSE</MuscleNoise>
         <LeadDataCRC32>1518252126</LeadDataCRC32>
         <WaveFormData>
AAAAAAAAAAABAAIAAwAEAAIAAgACAAIABAAEAAQABAAEAAQABAAEAAQABAAEAAQABAAE
AAQABAAGAAYABgAGAAQABAAFAAUABwAHAAcABwAFAAcACAAJAAoADQAOAA8AEQARABEA
EgAQABAADgANAAwACgAHAAUAAgABAAAA//8BAAEAAgACAAAAAAAAAP3//f/8//z//f//
/wAAAQABAP//AAACAAIABAAEAAMAAwACAAEAAAD//wEAAQABAAEAAwADAAMAAwACAAEA
AAD///7//v/+//7//P/8//3//f/+/wAA//8DAAcACgASABkAGQAXABkAGwAdACEAIgAc
AA0A9v/X/7j/oP+N/4T/gv+E/4r/kv+Q/4z/kv+e/6T/qv+5/8n/2P/l//D/9f/4//r/
+//8//3//f/9//3/AgACAAIAAgAEAAQABQAGAAYABgAGAAYABAAEAAQABAAGAAYABwAH
AAcACAAIAAcABQAFAAQABAAGAAYABwAHAAcABgAFAAUABQAFAAUABQADAAMAAwADAAUA
BQAFAAUABQAFAAUAAwADAAMAAwADAAMAAwACAAIAAwADAAIAAgADAAMAAgACAAEAAAD+
//3//f/9//3//f/9//3//P/8//n/9//3//f/+f/4//f/9//3//X/9P/0//T/8//z//H/
7v/u/+z/7P/t/+3/7P/q/+f/5v/l/+X/5//m/+b/5v/l/+T/5P/k/+b/5v/m/+f/6P/o
/+j/6f/n/+n/6f/q/+v/7P/v//D/7//x//P/9f/3//j//P/9//3///8AAAIAAwACAAIA
AQADAAUABQAFAAUABgAGAAYABgAGAAcABwAHAAcABwAHAAcABwAHAAcABwAHAAcABwAH
AAcABwAHAAcACAAJAAoACQAJAAkACQAIAAgACAAIAAYABwAHAAcACAAJAAoACwALAAoA
CgAKAAkACAAHAAYABwAHAAYABwAHAAcABwAGAAgABwAHAAcACQAJAAkACQAJAAkACAAI
AAgACAAIAAgACAAHAAcABgAGAAgACAAIAAoACgAIAAgACAAIAAgACAAHAAcABgAGAAcA
BwAHAAcABQAFAAYABgAIAAgACAAIAAgACAAIAAgACAAIAAkACQAJAAcACAAGAAYABgAG
AAQABAAEAAQABgAHAAcABwAHAAcABwAHAAcACAAJAAoADQAOAA8ADwAQABEAEwAUABIA
EAAPAA0ACgAGAAMAAwADAAMAAwADAAMABAAEAAQABAAEAAEAAQABAAIABAAFAAQABQAF
AAUABAAGAAYACAAIAAcABwAHAAcABwAHAAcABwAHAAcABwAHAAcABwAHAAkACQAJAAgA
BgAGAAYABgAIAAkACQAKAA4ADwAPAA8AFgAcAB0AHQAdAB8AHQAbABsAGAASAAcA8v/X
/77/sP+p/6T/pP+o/67/sP+s/6b/qP+u/7L/uv/L/9n/5v/z//z/AQAFAAYABgAGAAUA
BQAFAAUABgAGAAYABgAIAAgACQAKAAoACgAKAAoACQAIAAcABgAIAAgACQAJAAcACAAI
AAcACQAJAAgACAAHAAYABgAFAAcABgAFAAUABQAFAAUABQADAAMAAwADAAMAAwADAAMA
AwADAAMAAQABAAEAAQABAP/////+//7/AQABAAAAAAAAAAEAAQACAAEAAAD+//3//f/9
//3//f///////v/+//z/+f/4//f/+f/4//f/9//3//X/9P/0//b/9f/1//P/8P/w/+7/
7v/v/+//7v/s/+v/6v/p/+n/6f/o/+j/6P/l/+T/5P/k/+X/5v/n/+n/7P/s/+z/7f/r
/+3/7f/u/+//8P/z//T/9f/3//n/+//+//7/AQABAAMABQAGAAgACAAIAAkACQAJAAsA
CwALAA0ADgAOAA4ADwAQABIAEwAVABUAFQAVABcAFwAXABcAFQAVABUAFQATABMAEwAT
ABIAEgASABIAEQARABEAEQAOAA4ADgAOABEAEwAUABUAEwATABMAEwAQAA4ADQAMAA0A
DgAPABAAEAAPAA0ADQAMAA0ADgAOAA4ADQANAA0ACwALAAsACwALAAsACgAKAAoACgAK
AAoACwALAAwADAAMAA4ADgAOAA0ADAAJAAgACAAIAAgACAALAAsACgAKAAsACwALAAsA
CQAJAAoACgAIAAgACAAIAAsADAANAA4ACgAIAAgACAAIAAgACwAMAA0ADgAMAA0ADQAN
AAwACwAKAAkADgAQABIAFAAXABgAGQAZABcAFwAYABgAGgAYABcAFQAUABAADQANABAA
EQASABMAEQASABIAEgASABIADwAPABAAEAARABEAEAARABEAEQAVABgAGQAcABoAGQAZ
ABkAGQAZABkAGQAZABkAGQAZABcAFwAXABcAFwAXABcAFgAWABYAFgAWABgAGQAZABoA
HgAhACUAKQAuAC4ALQAtADEALQApACUAIQAcABIA///k/8n/uv+y/6//sv+6/77/wP+4
/7D/rv+0/7r/wP/M/93/6f/y//3/CgANAA0ADgAOAA4ADwAPAA8ADwARABAADwAOAA4A
DgAPABAAEAAQABAAEAAQABAAEAAQAA0ADAAMAAsADQAOAA4ADQANAA0ADAAMAAoACgAL
AAsADQAMAAsACwAJAAkACQAJAAkACQAJAAkACQAJAAkACQAHAAcABwAFAAYABwAIAAkA
CAAHAAUABAAHAAcABgAGAAUABQAEAAQABgAGAAUABQAFAAUABQAFAAMAAwACAAIAAQD/
//////8BAAAA//////3/+//6//r/+v/5//n/9//2//b/9P/0//P/8//y//D/8P/w//D/
8f/x//D/8P/w/+//7v/u/+7/7v/u/+7/7//w//D/8P/x//H/8//z//T/8//0//f/+P/6
//3/AAADAAIAAgAFAAUABQAHAAgACgAMAAwADQANAA0ADwAPAA8AEQASABIAEgARABAA
EAAPAA8ADwAPAA8AEgATABQAFQATABMAEwATABIAEQAQAA8AEAAQABAAEAARABEAEQAR
ABIAEgASABIAEAARABEAEQARABEAEQARAA8ADgAOAA4AEAAQABAAEAAOAA0ACwALAA4A
DwAQABAAEgARABEAEQAPAA8ADwAPAA8ADwAOAA4AEAAQABAAEAAQAA8ADwAOABAAEgAS
ABIAEQAQAA0ADAANAA4ADwAQAA8ADwAOAA4ADwAPAA8ADwAQABEAEwAUABIAEgASABAA
EAAQABAAEAAOAA4ADgAOAA8AEQASABMAEQARABEAEQARABIAEwAUABcAGAAZABkAGQAZ
ABoAGgAaABgAFwAVABIADgALAAsACwALAAsACwANAA4ADgAOAAwADAAJAAkABgAGAAcA
BwAIAAkACQAJAAoADAAMAA4AEAAPAA8ADwANAA0ADQANAAsACwALAAsACwALAAsACwAL
AAsACwAKAAoACgAKAAoACwANAA4AEAAQABMAFQAZAB4AJAAjACMAJwArACcAIQAdABYA
BgDt/9D/s/+e/5L/k/+a/5z/oP+g/5r/lP+c/6r/sP+2/8T/1f/j//L//f8CAAUABQAG
AAYABgAJAAkACQAJAAkACAAHAAYACAAIAAkACgAMAAwADAAMAAwADAAMAAwACwAKAAoA
CQAJAAoACgAJAAsACwAKAAoACQAIAAgABwAJAAgABwAHAAkACQAJAAkABwAHAAcABwAH
AAcABwAHAAcABwAHAAUABAADAAIAAQADAAMAAgACAAUABQAEAAQAAwADAAIAAgACAAIA
AQABAP////////////////7//v/7//n/+f/5//n/+P/3//f/9//1//T/9P/0//P/8//x
//D/8P/u/+7/7//v/+7/7P/t/+z/6//r/+v/6v/q/+r/6f/o/+j/6P/q/+r/6v/r/+v/
6v/p/+n/6v/t/+7/8P/z//T/9//4//f/+f/7//3//v/+/wEAAQABAAMABAAGAAgACAAJ
AAkACQALAAsACwALAAwADAAMAAwADAANAA0ACwALAAsACwAJAAkACQAJAAoACwAMAA0A
CwALAAsACwAKAAoACgAKAAsACwALAAsACwAMAA0ADgAMAA0ADQANAA0ADQANAA0ADQAM
AAwADAAKAAoACgAKAAwACwAJAAkACAAJAAoACgAKAAkACQAJAAkACQAJAAkACQAJAAgA
CAAKAAoACgAKAAgABwAHAAYABgAIAAgACAAKAAoACAAIAAoACgAKAAoACwALAAoACgAK
AAkACAAHAAcABwAIAAgACAAIAAgACAAGAAYACgAMAAoACQAIAAcABgAIAAgACAAIAAgA
CQAJAAkACQAJAAkACQALAAwADQAOAA4ADgAOAA0ADwAPABAAEAAQAA4ADQALAAYAAgD/
/////v/9//z/+//7//z//P/8//z//P/5//n/+v/6//v/+//7//v/+v/5//r//P/8//7/
/v/9//3//f////////////7//f/8//v/+//7//v/+//9//3//f/8//z//P/8//z//P/9
//3//v/6/wEAAwADAAgAEAAXABcAGQAdAB0AGwAbABgADAD7/+T/w/+i/4z/f/9+/4D/
gv+I/47/iv+I/5L/nv+k/67/vf/L/9j/5//0//n/+v/6//n/+P/7//v/+//7/wAAAAAA
AAAA/v/+////AAACAAIAAgACAAAAAAAAAAAAAAAAAAEAAQABAAIAAgABAAEAAQAAAAAA
AgACAAMAAwABAAAA/////wEAAQABAAEAAQABAAEAAQABAAEAAQABAP////////3//f/9
//3//f///////v/+//3//f/8//z/+//7//r/+v/6//r/+f/5//f/9//3//f/9//3//b/
9v/1//P/8//z//P/8v/x//H/8f/v/+7/7v/u/+3/7f/r/+r/6v/o/+j/6f/p/+j/5v/l
/+T/4//j/+H/4P/g/+D/3//e/97/3v/g/+D/4P/h/+D/4P/g/+H/4//l/+X/5v/n/+j/
6//s/+3/7//x//P/9P/0//f/9//3//n/+v/8//7//v////////8BAAEAAQD//wAAAAAA
AAAAAAABAAEAAQABAAEAAQADAAMAAwADAAMAAwADAAMABQAFAAUABQADAAIAAQAAAAMA
AwADAAMABAAEAAQABAACAAMAAwADAAMAAwADAAMABQAEAAQABAACAAIAAgACAAQAAwAB
AAEABAAFAAYABgAEAAMAAwADAAMAAwADAAMABQAFAAQABAAEAAQABAAEAAQAAwADAAIA
AAACAAIAAgACAAIAAAAAAAIAAgACAAIAAwADAAIAAgADAAMAAwADAAMAAwAEAAQABAAE
AAQABAAEAAQABAAEAAQABgAGAAYABgAGAAYABgAGAAYABgAEAAUABQAFAAcABwAHAAcA
CQAKAAsADAANAA4ADwAPAA8ADwAQABAAEAAOAA0ACwAJAAYABAAFAAMAAwADAAMABQAG
AAYABgAGAAYAAwADAAIAAgADAAMABAAFAAUABQAIAAoACgAMAAwACwALAAsACwALAAsA
CwALAAsACwALAAsACwALAAsACwALAAsACgAMAAwADAAMAAwADQANAA4ADAAPABMAFwAe
ACYAKQApACkAKwAtAC0AKwAqACYAGwAGAOP/wP+m/5f/kv+S/5T/mP+g/57/mv+g/6z/
sv+6/8f/1//o//X/AAAJAA0ADgAOAA4AEQARABEAEQAUABQAFAAUABIAEgATABQAFAAU
ABQAFAAWABYAFgAWABQAFAAVABUAFQAWABYAFQAVABUAFAAUABQAFAAVABUAEwASABEA
EQARABEAEQARABMAEwATABMAEQARABEAEQATABMAEwARABEAEQARABEADwAPAA4ADgAP
AA8ADgAOAAwACwAJAAgACgAKAAkACQAHAAcABwAHAAcABwAGAAYAAwABAAEAAQABAAAA
//////3/+//6//r//P/7//v/+f/6//r/+P/4//X/9f/0//L/8//y//H/8f/x//D/8P/w
/+3/7P/s/+z/7v/u/+7/7//u/+7/7v/v//H/8//z//T/9f/2//n/+v/5//v//f///wEA
AgAGAAcABQAHAAgACgAMAAwADQANAA0ADwAPAA8ADQAOAA4ADgAOAA4ADwAPAA8ADwAP
AA8ADwAPAA8ADwAOAA0ADAALAA0ADQANAA0ACgAKAAoACgALAAsACwALAAoACgAKAAoA
CgALAAsACwAJAAkACQAJAAkACAAIAAgACAAIAAgACAAKAAkABwAHAAYABwAIAAgABgAF
AAUABQAFAAUABQAFAAUABQAEAAQAAwACAAEAAAABAAEAAgACAAIABAAEAAQABAAEAAIA
AgAAAAAAAAAAAP/////+//7/AQABAAEAAQD/////AAAAAAIAAgACAAIAAgACAAIAAgAA
AAAAAQABAAEAAQAEAAQABAAEAAQABAAEAAQABAACAAMAAwADAAUABQAFAAUABQAGAAcA
CAAMAA4AEAARAA8ADwAQABAAEAAOAA0ACwAIAAQAAQABAP////////////8AAAAAAAAC
AAIA//////7//v//////AAABAAEAAQACAAQABAAGAAgABwAHAAcABQAFAAUABQAFAAUA
BQAFAAMAAwADAAMABQAFAAUABAAGAAYABgAGAAQABQAFAAYACgALAAsADwASABgAHQAh
AB0AGwAfAB8AHwAgABwAEQD6/9v/vP+k/5f/kv+Q/5D/lv+c/5r/lP+a/6L/pv+s/7n/
yf/Y/+X/8P/7//7/AAABAAIAAgABAAAA//8EAAQABAAEAAQABAAFAAYABgAGAAYABgAG
AAYABgAGAAQABAAFAAUAAwAEAAQAAwAFAAUABAAEAAQABAAFAAUAAwACAAEAAQABAAEA
AQABAAIAAwAEAAUAAgABAAAA//8BAAEAAQD///3//f/9//3///////7//v/9//3//P/8
//v/+//6//r/+v/6//n/+f/3//f/9//3//f/9//2//b/8//x//H/8f/z//L/8f/x//P/
8f/w//D/7//t/+z/6f/p/+r/6f/q/+f/5//m/+T/5f/k/+P/4//h/+D/4P/g/9//3v/e
/97/3v/e/97/3//g/+D/4P/h/9//4f/h/+L/4//k/+f/6P/p/+v/7f/v//L/8v/1//X/
8//1//b/+P/8//z//f/9//3///////////8AAAAAAAAAAAAAAQABAAEAAQABAAEAAAD/
//7//f/9//3//f/9////////////AAAAAAAAAAABAAEAAQABAP7//v/+//7//v//////
///9//3//f/9//3//P/8//z//f/+////AAAAAP///f/9//3//f/9//z//f/9//7///8B
AAEAAQABAAEAAQAAAAAAAAAAAAAAAAAAAP/////+/wAAAgACAAIAAgACAAAAAAACAAIA
AgACAAUABQAEAAQABAADAAIAAQAAAAEAAwAEAAQABAAEAAQABAAEAAQABAACAAIAAwAD
AP//AAACAAIAAgACAAQABAAEAAQAAwADAAIAAQADAAMAAwADAAMABAAFAAYACwAMAA0A
DQALAAsADAAMAAoACAAHAAUAAQD8//j/9//6//v//P/9//v//P/8//z/+v/6//f/9//4
//j/+f/5//z//f/9//3//P/+//7/AAAAAP///////wEAAQABAAEA////////////////
//////3//f/9//z//v/+//7//v/+//////8AAAAABQAJAA0AEgAWABUAEwATABMAFQAR
AA8ADAAEAPP/1v+3/6L/mv+Z/5r/nv+k/6j/pP+c/5z/ov+m/6z/uP/H/9f/5P/v//b/
+////wAAAAAAAP//////////BAAEAAQABAAEAAQABQAGAAYABgAGAAYABgAGAAYABgAG
AAYABwAHAAcACAAIAAcABQAFAAQABAAGAAYABwAHAAcABgAFAAUAAwADAAMAAwAFAAUA
BQAFAAcABwAHAAcABgAFAAQAAQADAAMAAwADAAMAAwACAAIAAQABAAAAAAD//////v/+
/wAAAAD//////f/9//3//f/7//v/+v/6//v/+f/5//n/+P/2//T/8//z//H/8P/w//D/
7//v/+3/7v/u/+z/7P/p/+n/6P/m/+P/4v/h/+H/5P/k/+X/5v/l/+T/5P/k/+P/4v/h
/+H/4v/i/+L/4//l/+f/5//o/+n/6v/t/+7/7//x//P/9f/2//b/+f/5//n/+//8//7/
AAAAAAEAAQD//wEAAQABAAIABAAFAAYABgAGAAcABwAHAAcABwAHAAcABwAHAAcABwAH
AAcABwAHAAcABwAHAAYABgAGAAYABwAHAAcABwAGAAYABgAGAAYABwAHAAcABwAHAAcA
BwAHAAYABgAGAAgACAAIAAgABQADAAAA//8AAAEAAgACAAIAAQABAAEAAQABAAEAAQAB
AAEAAAAAAAAAAAAAAAAA/v/9//3//P/+/wAAAAAAAAAAAAD+//7//v/+//7//v//////
/v/+/////////////f/9//7//v/+//7//v/+//7//v/+//7//v/8//3/AAD+//7//v/+
//z//P/8//z//P/9//3//f///////////wEAAgADAAQABwAIAAkACQAJAAkACgAKAAkA
BgAEAAEA/v/6//f/9//4//n/+v/7//v//P/8//z//v/+//v/+//8//z//f/9//z//f/9
//3/AAACAAIABAADAAEAAAD///////////////////////8BAAEAAQABAAEAAQABAAAA
AQACAAMABAAEAAUABQAGAAYACwANABEAGAAcABkAFwAZABkAFwAXABUADAD6/+P/xv+p
/5b/jv+R/5b/mP+e/6D/lv+Q/5b/nv+k/67/vv/N/9v/6P/z//r//f/9//7//v/+////
////////AAAAAAAAAAAAAAAAAQACAAAAAAAAAAAAAAAAAAAAAAAAAAAAAQABAAMABAAE
AAMAAQABAAAAAAAAAAAAAQABAAEAAAD///////////////////////////3//f/9//3/
/////////f///////////wEAAQAAAAAA//////7//v/9//3//P/8//z//P/7//v/+v/7
//z//f/7//v/+v/6//n/9//3//f/+f/4//f/9//1//P/8v/y//T/8//z//H/7v/u/+z/
7P/r/+v/6v/o/+n/6P/n/+f/5f/k/+T/5P/j/+L/4v/i/+L/4v/i/+P/5v/m/+b/5//l
/+f/5//o/+n/6v/t/+7/7//x//P/9f/1//T/9v/1//b/+f/7//7//f/8//z/+//5//v/
+//7//v//P/8//z//P/8//3//f/9//3//f/9//z/+//6//n/+f/5//n/+f/5//n/+f/5
//j/+P/4//j/9//3//f/9//2//b/9v/2//b/9//3//f/9//3//f/9//3//b/9v/2//b/
9v/2//b/+P/3//X/9f/2//f/+P/4//j/9//3//f/9//3//f/9//1//X/9P/0//X/9v/3
//j/+P/3//f/9v/0//b/9v/2//j/+P/2//b/9//4//n/+v/5//n/+P/4//n/+f/5//n/
+P/5//v//P/6//r/+v/6//j/+P/4//j//P/8//v/+//8//z//P/8//z/+//6//n/+P/4
//n/+f/5//v/+//7//v//P/8//z//P///wAAAQABAAEAAQACAAIAAgAAAP///f/6//b/
8//z//X/9f/1//X/8//0//T/9P/0//T/8f/x//L/8v/z//P/8v/z//P/8//y//T/9P/2
//b/9f/1//X/9f/1//X/9f/z//P/8//z//X/9f/1//X/9v/3//j/+P/2//b/9v/2//X/
9f/0//T/+P/5//3/AwAIAA4AEQARAA8AEwAVABUAEwAQAAYA9f/c/7f/lv+A/3f/dv94
/3z/hP+K/4L/gP+K/5T/mv+i/6//w//U/+H/6v/v//H/8v/y//L/9f/1//X/9f/2//b/
9v/2//b/9v/3//j/9v/2//b/9v/5//r/+//8//z//P/9//3//P/8//v/+f/7//v/+v/6
//z//P/9//3//f/8//v/+//7//v/+//7//v/+//7//v//f/9//3//f/9//3//f/7//3/
/f/9//3//P/7//n/+P/5//n/+P/4//n/+f/4//j/+P/4//f/9//3//f/9//3//f/9//2
//b/9f/z//P/8//1//T/8//z//P/8f/w//D/7//t/+z/6f/q/+r/6P/o/+f/5//m/+T/
5f/k/+P/4//j/+L/4v/i/9//3v/e/97/4P/g/+D/4f/i/+L/4v/j/+P/5f/l/+b/5//o
/+v/7P/t/+//8f/z//L/8v/1//X/9//5//r//P8AAAAAAQABAAEAAwADAAMAAQACAAIA
AgACAAIAAwADAAUABQAFAAUABQAFAAUABQAFAAUABQAFAAUABQAFAAUABgAGAAYABgAF
AAUABQAFAAQABAAEAAQABAAFAAUABQAFAAUABQAFAAUABAAEAAQAAgACAAIAAgAEAAMA
AQABAAIAAwAEAAQAAgABAAEAAQABAAEAAQABAAMAAwACAAIAAAAAAAAAAAD+//3//f/8
//7/AAAAAAAAAAAAAP7//v8AAAAAAAAAAAAA///9//z//f/9//3//f/7//v//P/8//7/
/v/+//7//P/8//z//P/6//r/+//7//3/+v/6//r/+v/6//r/+v/6//r/+//9//7////9
//3//f/9/wEAAgADAAQABwAIAAkACQAIAAcABwAGAAcABgAGAAUAAAD8//n/+f/5//n/
+f/5//n/+v/6//r/+v/6//f/9//2//b/9//3//j/+f/5//n/+P/6//r//P/+//3//f/9
//3//f/9//3//f/9//3//f/9//3//f/9//z/+//6//j/+P/4//j/+P/6//v/+//8//z/
AQADAAcADAAUABsAGwAZABsAHQAfACEAHgAWAAkA8P/N/6r/lP+H/4L/gv+C/4j/jv+O
/4r/kP+e/6T/qv+5/8v/2P/l//D/9f/4//r/+//8//v/+//7//v//v/+//7//v///wAA
AgAEAAMAAgABAAAAAgACAAIAAgAAAAAAAQABAAEAAgACAAEAAQABAAAAAAAAAAAAAQAB
AAEAAAD//////f/9//3//f/+////AAABAAEAAQABAAEA/////////f//////////////
///+//7///////7//v/9//3//P/8//z//P/7//v/9//3//f/9//3//f/9v/2//f/9f/1
//X/9f/0//P/8//z//H/8P/w/+7/7f/t/+v/7P/s/+r/6v/n/+f/5v/k/+P/4v/h/+H/
3//e/97/3v/d/9z/3P/c/9r/2v/a/9v/2v/a/9r/2//b/93/3f/e/9//4P/j/+T/5f/n
/+n/6//s/+z/7//v//H/8//0//b/9v/2//f/9//3//n/+f/5//f/+P/4//j/+P/4//n/
+f/6//v//P/9//v/+//7//v/+f/5//n/+f/5//n/+f/5//r/+v/6//r/+f/5//n/+f/6
//r/+v/6//r/+//7//v/+//7//v/+//7//r/+v/6//r/+v/6//r/+v/5//f/9//2//f/
+P/4//j/9//3//f/9//3//f/9//5//n/+P/4//r/+v/6//r/+v/5//n/+P/4//r/+v/6
//r/+v/4//j/+P/4//j/+P/7//v/+v/6//n/+f/5//n/9//3//j/+P/4//j/+P/4//r/
+v/6//r/+v/6//v/+//5//n/+f/5//r/+v/8//z//P/8//z/+v/6//r/+v/4//n/+f/5
//v/+//7//v//f/+////AAACAAIAAgABAAMAAwAEAAQABAACAAEA///+//r/9//3//X/
9f/1//X/9//4//j/+P/2//b/8//z//T/9P/1//X/9v/3//f/9//6//z//P/+/wAA////
//////////////8AAAEAAgADAAEAAQABAAEAAwADAAMAAgACAAIAAgACAAMABQAGAAgA
CgALAA0AEwAYAB4AJQAnACUAIwAnACkAKwAoACQAGQAKAO3/yP+q/5n/kv+Q/5D/lP+c
/57/mP+e/6r/sv+2/8H/1f/k//H//P8JAA0ADgAOAA4ADwAPAA8ADwASABIAEgASABIA
EgATABQAFAAUABQAFAAUABQAFAAUABQAFAAVABUAFwAYABgAFwAXABcAFgAWABQAFAAV
ABUAFwAWABUAFQAVABUAFQAVABcAFwAXABcAFQAVABUAFQAVABUAFQATABMAEwATABMA
EwATABIAEgARABEAEAAQAA8ADwAOAA4ADAAMAAsACwALAAsACwALAAkACQAIAAgACAAH
AAgACQAJAAgABwAHAAUAAwACAAIAAAD//////f/8//z/+v/6//n/+f/4//b/9f/0//P/
8//1//T/9P/0//X/9P/0//T/8//y//H/8f/w//D/8P/x//H/8//z//T/9f/2//n/+v/5
//v//f///wIAAgAFAAUABQAHAAgACgALAAoACgAJAAsADQANAA0ADgAQABEAEgAQABAA
EQARABIAEwAUABUAFwAXABcAFwAWABUAFAATABUAFQAVABUAFQAWABcAGAAZABkAGQAZ
ABoAGgAaABoAGAAZABkAGQAaABsAHAAdAB0AHAAcABwAHgAeAB4AHgAeAB0AGwAbAB4A
HwAgACAAHgAdAB0AHQAfAB8AHwAfAB8AHwAeAB4AIAAgACAAIAAiACEAIQAgACAAIgAi
ACIAJAAkACIAIgAkACQAJAAkACMAIwAiACIAIwAjACMAIwAjACMAJAAkACQAJAAkACQA
JAAkACQAJAAkACQAJQAlACUAJQAlACUAJgAmACYAJwAlACUAJQAlACUAJQAmACgAJgAm
ACYAKAAnACgAKAArACkAKQApACkAKwAsACsALQAvADEAMAAyADIAMgAzADQANAAxADAA
MAAvACwAKQAmACcAKAAoACcAKQArAC0ALAArACoAKQAoACgAKAAoACgAKgAqACoAKgAr
ACwALQAuADAAMAAwADAAMQAyADMANAAyADIAMgAyADAAMAAwADAAMgAyADIAMgAyADIA
MgAyADQANAA0ADQANgA4ADoAPABAAEQASABMAEoASgBKAEoAQwA8ADUALgAaAAYA8v/e
/9r/2P/W/9T/1v/W/9b/1v/c/+D/5P/o//f/BAARAB4AJAAqADAANgA4ADgAOAA4ADoA
OgA6AA==
         </WaveFormData>
      </LeadData>
      <LeadData>
         <LeadByteCountTotal>10000</LeadByteCountTotal>
         <LeadTimeOffset>0</LeadTimeOffset>
         <LeadSampleCountTotal>5000</LeadSampleCountTotal>
         <LeadAmplitudeUnitsPerBit>4.88</LeadAmplitudeUnitsPerBit>
         <LeadAmplitudeUnits>��V</LeadAmplitudeUnits>
         <LeadHighLimit>2147483647</LeadHighLimit>
         <LeadLowLimit>268435456</LeadLowLimit>
         <LeadID>V2</LeadID>
         <LeadOffsetFirstSample>0</LeadOffsetFirstSample>
         <FirstSampleBaseline>0</FirstSampleBaseline>
         <LeadSampleSize>2</LeadSampleSize>
         <LeadOff>FALSE</LeadOff>
         <BaselineSway>FALSE</BaselineSway>
         <ExcessiveACNoise>FALSE</ExcessiveACNoise>
         <MuscleNoise>FALSE</MuscleNoise>
         <LeadDataCRC32>2933758121</LeadDataCRC32>
         <WaveFormData>
/P/8//z//P/+//7//v/+//3//P/7//r/+v/6//r/+v/6//r/+v/6//r/+v/6//r//P/8
//z//P/8//z//P/8//3//f/9//3//f/+//7//v/+//7/AAABAAQABQAFAAUABAAGAAYA
CAAKAAoACgAKAAwADAAMAAoABwAHAAcABQAEAAMAAwACAAEAAAAAAAAAAAAAAAAA/v/8
//z//P/8//v/+//8//z//P/7//v/+//7//v/+//6//f/9//3//f/9//3//f/9//3//f/
9//3//b/9v/2//b/+P/4//j/+f/3//f/+f/8////AAAGAA0AEwAaACUANABMAGsAhQCW
AJ8AnQCaAJIAgABpAFgASAArAAMA0/+g/3T/aP91/4z/o/+4/8r/2f/n//D/9v/5//n/
+f/6//n/+f/5//n/+f/5//r/+v/6//v//P/+//7//v/+//7///////////8BAAIAAgAC
AAAAAAD///3//f/+//7//v8AAAEAAQABAAEAAQABAAIAAgACAAIAAgADAAMABAAEAAIA
AwAEAAQAAwADAAQABAAEAAQABAAFAAcABwAHAAcABgAHAAcACAAIAAgACQAJAAcACQAJ
AAkADQANAAwADAALAAsADAANAA8ADwAQABAAEAAQABEAEQARABEAEgASABIAEgARABEA
EQARABEADwAPAA8ADgAOAAwACwAKAAkACAAHAAcABQADAAQABQAFAAIA/////////v/+
//3//P/9//7///8AAAAAAAABAAEAAAAAAP////8BAAIABAAFAAcABwAHAAcABgAGAAYA
BgAIAAcABwAHAAkACQAJAAkABwAHAAcABwAHAAcABwAHAAcABwAHAAYACAAIAAgACAAH
AAcACAAIAAoACgAKAAsACQAJAAkACQAJAAkACQAIAAgACAAJAAoADAANAA0ADQAMAAwA
DAAMAAoACgAKAAoADAAMAAwADAAMAAwADQANAAsACgAKAAoADAAMAAwACwAKAAoACgAK
AAgACQAJAAkACQAJAAkACQAJAAkACQAJAAkACQAHAAcACAAIAAgABgAGAAcABwAFAAcA
CQAJAAkABgAGAAYABgAGAAYABgAGAAYABgAGAAUABwAHAAcABwAHAAYABgAGAAYABgAG
AAYABgAGAAUABQAFAAUABQAIAAgACAAIAAgACgALAAwADwAPAA8AEAAQABAAEgAUABQA
FAAUABQAFgAWABQAEwARABEADwAOAAsACwAKAAkACAAIAAgACAAIAAgABgAGAAYABgAG
AAUABQAGAAYABAAFAAUABQAFAAMAAwACAAEAAQABAAEAAQABAAEAAQABAAEAAQABAAAA
AgACAAIAAgAAAAAAAQABAAMAAwAGAAcADgAWAB0AJQAuAD0AVABuAIsAnwCuALMAsQCq
AJoAgABvAGAAQgAbAO3/u/+I/2z/bv+F/6D/tf/G/9b/5f/z//z/AgADAAMAAwAEAAUA
BQAFAAUABQAFAAYABgAGAAcACAAKAAoACgAKAAoACwALAAsACwAJAAoACgAKAA0ADgAO
AA0ADQAOAA4ADgAOAA8ADwAPAA0ADQANAA4AEAAQABAAEAARABEAEgASABAAEQASABIA
EwATABQAFAAUABQAFAAVABMAEwATABMAFAAVABUAFgAYABgAGQAZABsAHQAdAB0AHgAd
ABsAGgAbABsAHAAdAB0AHQAeAB4AHgAeAB8AHwAfAB8AIAAgACAAIAAfAB8AHgAdABwA
GQAZABkAGAAYABYAFQAUABMAEAAPAA8ADQAMAAwADAALAAgABQAFAAUABgAGAAUABAAG
AAYABgAGAAYABgAHAAcACAAIAAcABwAKAAoACwALAAoACQAIAAcABgAGAAYABgAHAAcA
CAAJAAcABwAHAAcABQAFAAUABQAHAAcABwAHAAUABQAFAAQABAAEAAQABAAFAAUABgAG
AAQABAAEAAUABwAHAAcABwAHAAcABwAGAAgACAAJAAoACQAJAAgABwAKAAoACgAKAAoA
CgAKAAoACgAKAAoACgAKAAoACwALAAsACgAKAAoACgAKAAoACQAIAAgACAAIAAcABwAG
AAUABQAFAAUABQAFAAUABQAFAAMAAwABAAEAAgACAAIAAAAAAAEAAQD//wEAAwADAAMA
AgACAAIAAgAAAAAAAAAAAAAAAAAAAP///f/+//7//v/+//7/AAAAAAAA////////////
//7//v/+//7/AAACAAMABAAFAAUABQAGAAYABgAIAAoACgAKAAoACgAKAAoACAAHAAkA
CQAHAAYAAwADAAIAAQAAAAAAAAAAAAAAAAD+//7//v/+//7//f/7//z//P/6//v/+//7
//v/+v/5//f/9f/3//f/9//3//n/+f/5//n/+f/5//n/+P/2//b/9v/2//b/9v/3//f/
9//7/wAABwAOABQAGwAjAC4AQQBeAIAAnwC3AMAAvwC7AK4AlgCEAHcAWgAuAP3/yf+R
/2r/Yv90/43/pP+3/8r/2P/l//H/+v/+//7//f/8//z//f/9//3//f/9//3//v/+//z/
/f/+/wAAAgACAAIAAgD///////////3//v/+//7///8AAAAA//8AAAIAAwAEAAMAAwAC
AAEAAQABAAEAAgAEAAQABAAEAAMAAwAEAAQAAgADAAQABAAFAAUABgAGAAgACAAIAAkA
BwAHAAcABwAIAAkACQAKAAoACgALAAsACwANAA0ADQAPAA8ADgAOABEAEQASABMAEQAR
ABIAEgASABIAEwATABMAEwAUABQAFAAUABMAEwARABEAEQAPABAAEQARABIAEAAPAA4A
DQAKAAkACQAHAAYABgAGAAUABAABAAEAAQAAAAAA///+//7//v/+//7//v/+//////8A
AAAA/////wAAAAABAAEAAAD///7//f/8//z//P/8//z/+//7//v/+//7//v/+//3//f/
9//3//X/9f/1//X/9//3//f/9v/2//b/9v/2//f/9//4//j/9v/2//b/9//3//f/9//3
//n/+f/5//j/+v/6//v//P/6//v/+//7//r/+v/6//r//P/8//z//P/8//z//P/8//r/
+v/7//v/+//6//r/+v/8//z//P/7//r/+v/6//r/+P/5//n/+f/5//n/+f/5//f/9//3
//f/9f/1//P/8//2//b/9v/0//T/9f/1//P/8//1//X/9f/0//T/9P/0//T/9P/y//L/
8v/y//L/8v/y//L/8v/x//P/8//z//P/8v/y//L/8v/0//b/9//4//f/9//3//j/+v/6
//z//v/+//7//v/+/wAAAAD+//3//P/7//j/9v/2//f/9//3//b/9v/2//b/9P/0//L/
8v/y//L/8v/x//P/9P/0//L/8f/x//H/8f/v/+//7v/t/+3/7f/t/+3/7f/t/+3/7f/r
/+v/6//q/+z/7P/s/+z/7v/u/+//7//v/+//8P/3//z/BAANABUAJAA3AFIAbgCHAJ0A
qACtAK0AoACKAHgAbwBYACwA9//B/4f/Xv9a/3D/i/+g/7H/wv/S/9//6f/u//D/7//v
/+//8P/v/+//7//v/+//7//w//D/8P/x//L/9P/0//T/9P/0//P/8//z//P/8//0//T/
9P/1//b/9v/1//b/+P/5//r/+f/5//j/9//3//f/9//4//j/+P/4//j/+f/5//r/+v/6
//v//P/8//v/+//8//z//P/8//z//f/7//v/+//7//z//f/9//7//v/+/////////wEA
AQABAAMAAwACAAIABQAFAAYABwAJAAkACgAKAAoACgALAAsACwALAAwADAAKAAoACQAJ
AAsACwALAAkABwAHAAYABgAGAAUABAADAAIAAQABAP//+v/6//r/+f/5//f/+P/5//j/
+P/3//b/9v/2//b/9v/4//j/+f/5//j/+P/3//f/9v/2//f/9//1//X/9f/1//T/9P/0
//T/8v/x//H/8f/v/+//7//v/+7/7//w//H/8f/x//H/8f/w/+//7v/s/+7/7v/u/+7/
7//v//D/8P/w//D/8P/x/+//7//v/+//8f/x//H/8P/y//L/8//0//L/8//z//P/9P/0
//T/9P/0//T/9P/0//T/9P/0//T/9P/0//X/9f/1//T/9P/0//b/9v/2//X/9v/2//b/
9v/1//X/9P/z//P/8//z//P/8//z//P/8//z//P/8f/x//D/8P/w/+7/7//x//L/8f/v
//H/8f/x//D/8P/w//D/8P/w//D/8P/w//D/8P/x//D/7v/u/+7/7v/u/+7/7v/t/+//
7//v/+//8P/w//D/8P/w//L/8//0//P/8//z//T/9v/2//j/+v/6//r/+v/6//z//P/6
//n/+f/5//f/9v/1//X/9P/z//L/8v/y//L/9P/0//L/8v/w//D/8P/v//H/8v/y//D/
7//v/+//7//v/+//7v/t/+3/7f/t/+3/7f/t/+3/7f/r/+v/6//q/+z/7P/s/+z/7P/s
/+3/7f/v//H/8v/z//j//v8FAA0AGgApADwAVABzAIkAmACfAKMAogCWAIQAcQBmAFAA
KQD3/8P/jP9o/2b/e/+S/6f/uv/I/9f/5f/w//T/8//z//P/9P/3//f/9//3//n/+f/6
//r/+f/5//n/+v/8//z//P/8//v/+//7//v/+//8//z//P/9//7//v/9//3//v/+//7/
AAABAAEAAQD///////8AAAIAAgACAAIAAQABAAIAAgACAAMABAAEAAMAAwAEAAQABgAG
AAYABwAHAAcABwAHAAYABwAHAAgACgAKAAsACwALAA0ADQANAA0ADQAMAAwADQANAA4A
DwAPAA8AEAAQABAAEAARABEAEQARABIAEgASABIAEQARABEAEQARAA8AEQARABAAEAAO
AA0ADAALAAwACwALAAkABgAGAAYABQACAP///////wAAAAD///7//v/+//7//v/+//7/
/////wAAAAD//////v/+///////9//3//f/9//z//P/8//z//P/7//v/+//9//3//f/9
//v/+//7//v/+//7//v/+//5//n/+f/4//j/+P/4//j/+f/5//r/+v/6//r/+v/7//v/
+//7//v/+//7//v/+v/8//z//f/+//3//f/8//v//P/8//z//P/+//7//v/+//7//v/+
//7//v/+///////9//z//P/8//7//v/+//3//P/8//z//P/8//3//f/9//n/+f/5//n/
+//7//v/+//7//v/+f/5//r/+v/6//j/+v/7//v/+f/3//n/+f/5//j/+P/4//j/9v/2
//b/9v/4//j/+P/3//f/9//4//b/9v/2//b/+P/4//j/9//1//X/9f/1//j/+P/4//j/
9v/4//n/+v/7//v/+//8//7//v8AAAIAAgACAAIAAgACAAIAAAD//wEAAQD///7/+//7
//r/+f/4//j/+P/4//r/+v/4//j/+P/4//j/9//3//j/+P/2//X/9f/1//X/9f/1//T/
8//x//H/8f/x//H/8f/x//H/8//z//P/8v/w//D/8P/w//D/8P/x//H/8f/z//b/+f/8
/wIABwALABQAIwA0AEwAaQCDAJIAnQCfAJwAlACCAG8AYgBUADUACwDZ/6L/eP9o/3P/
hv+d/7L/xP/V/+X/7v/y//P/8//z//T/9f/1//X/9f/3//f/+P/4//b/9//4//r/+P/4
//j/+P/5//n/+f/5//n/+v/6//r/+//8//z/+//7//z//P/8//z//f/9//3//f/9//3/
/v/+//7//v/+/wEAAQACAAIAAAABAAIAAgADAAMABAAEAAQABAAEAAUAAwADAAMAAwAG
AAcABwAIAAgACAAJAAkACQALAAsACwALAAsACgAKAA0ADQAOAA8ADwAPABAAEAAOAA4A
DwAPABEAEQASABIAEgASABEAEQARABEAEQAPAA8ADwAOAA4ADgANAAwACwAKAAkACQAH
AAQABAAEAAMAAAD9//3//f8AAAAA///+//z//P/8//z//P/8//3//f/+//7//f/9/wAA
AAABAAEAAQABAAEAAQD+//7//v/+/wAA/////////f/9//3//f/9//3//f/9//3//f/9
//3//f/9//3//P/8//z//P/8//v/+//8//z//P/8//z//f/7//v/+//7//v/+//7//r/
+v/6//v//P/+/////////////v/9//z//P/8//z//P/+//7//v/+//z//P/9//3//f/8
//z//P/+//7//v/9//z//P/8//z/+v/7//v/+//5//n/+f/5//n/+f/5//n/+f/5//f/
9//6//r/+v/4//b/9//3//X/9//5//n/+f/4//j/+P/4//j/+P/4//j/+P/4//j/9//3
//f/9//3//f/+P/4//b/9v/2//b/9v/2//b/9f/1//X/9f/1//b/9v/2//b/9v/4//n/
+v/9//3//f/+/wAAAAACAAQABgAGAAYABgAEAAQAAgABAP/////9//z//f/9//z/+//4
//j/+P/4//r/+v/4//j/9v/2//b/9f/1//b/9v/0//X/9f/1//X/9//3//b/9f/z//P/
8//z//H/8f/x//H/8//z//P/8v/0//T/9P/0//L/8v/z//P/8//1//b/+f/8/wQACwAT
ABwAJwA0AEwAawCFAJgAoQCjAKIAlgCCAGsAXABOAC0AAwDT/57/cv9k/3H/hv+f/7T/
xv/V/+P/7v/2//f/9//3//j/9//3//f/9//5//n/+v/6//r/+//8//7//v/+//7//v//
////////////AAAAAAAA//8AAAAA//8BAAIAAgACAAQABQAFAAUABQAFAAUABgAGAAYA
BgAGAAUABQAGAAYABgAHAAgACAAHAAcACAAIAAoACgAKAAsACwALAAsACwALAAsACgAK
AAwADAANAA0ADQAPAA8ADwATABMAEgASABMAEwAUABUAEwATABQAFAAUABQAFQAVABUA
FQAWABYAFAAUABMAEwATABMAEwARABEAEQAQABAAEAAPAA4ADQAKAAkACQAHAAQABAAE
AAMAAwABAAIAAwABAAAA/v/8//7//v/+//7//v/+//////8AAAAA/////wIAAgADAAMA
AQABAAEAAQACAAIAAgACAAIAAQABAAEAAQABAAEAAQD//////////wEAAQABAAEA////
/////v/+//7//v/+//////8AAAAAAAAAAAAAAQABAAEAAQABAAEAAQABAAAAAAAAAAEA
AgACAAMAAwADAAIAAgACAAIABAAEAAQABAACAAIAAgACAAIAAgADAAMAAwACAAIAAgAC
AAIAAgABAAAAAAAAAAAA/v////////////////////3//f/9//3//f/9//v/+//+//7/
/v/8//z//f/9//v/+//9//3//f/8//z//P/8//r/+v/6//r/+v/6//r/+f/5//n/+f/5
//X/9P/1//b/9//4//r/+v/6//n/9//3//f/9//4//j/+P/4//j/+v/7//z//f/9//3/
/v8AAAAAAgAEAAYABgAGAAYABQAEAAEA/////////f/8//v/+//6//n/+v/6//r/+v/4
//j/9v/2//T/9P/0//P/8//0//T/8v/z//P/8//z//P/8//y//H/8f/x//H/8f/v/+//
7//v//H/8f/x//D/8P/w//D/8P/w//D/8f/x//P/8//2//3/BAAKABMAGQAkADcAVAB2
AJMAqQCyALMAqwCaAIAAcABlAEoAIgD1/8X/j/9m/1r/av+D/5j/q/++/9D/3//p/+7/
9P/z//P/8//0//P/8//z//P/9f/1//b/9v/2//f/+P/6//j/+P/4//j/9//3//f/9//5
//r/+v/6//n/+v/6//n/+f/6//r/+v/6//v/+//7//v/+//7//z//P/8//z//P//////
AAAAAAAAAQACAAIAAQABAAIAAgACAAIAAgADAAEAAQABAAEABAAFAAUABgAGAAYABwAH
AAcACQAJAAkACwALAAoACgALAAsADAANAA0ADQAOAA4ADgAOAA8ADwAPAA8AEAAQAA4A
DgANAA0ADwAPAA8ADQANAA0ADAAMAAoACQAIAAcABgAFAAUAAwD+//7//v/9//z/+f/5
//n//P/8//v/+v/6//r/+v/6//r/+v/7//v//P/8//v/+//6//r/+//7//n/+f/5//n/
+P/4//j/+P/4//f/9//3//f/9//3//f/9f/1//X/9f/z//P/8//z//P/8//z//L/8v/y
//L/8v/x//H/8v/y//L/8v/y//P/8//z//P/8//1//X/9f/0//T/9P/1//b/9v/3//f/
9//4//j/+P/4//r/+v/6//r/+P/4//j/+P/4//j/+f/5//f/9v/2//b/9//4//n/+f/6
//r/+v/6//n/+f/4//f/9//3//f/9//3//f/9//3//X/9f/z//P/9P/0//T/8v/y//P/
8//x//H/8//z//P/9P/0//T/9P/z//L/8f/w//H/8v/z//P/9f/z//P/9P/y//L/8v/y
//L/8v/y//H/8//z//P/8//y//L/8v/y//D/8v/z//T/9f/1//X/9v/4//j/+v/8//r/
+v/6//r/+v/6//j/9//5//n/9//2//f/9//2//X/8v/y//L/8v/0//T/8v/y//L/8v/y
//H/7//w//D/7v/t/+3/7f/t/+3/7f/s/+v/6//r/+v/6//t/+3/7f/t/+v/6//r/+r/
6//s/+3/7v/t/+z/7P/r/+3/8f/y//X//P8GAA8AFwAkADUAUABuAI0AoQCqAK0AqwCc
AIQAdABrAFIAJgD1/7//h/9g/17/cP+L/6D/sf/A/87/3f/p/+7/8P/v/+//7//w//H/
8f/x//H/8f/x//L/8v/y//P/9P/2//T/9P/0//T/9f/1//X/9f/1//b/9v/2//f/+P/4
//f/9//4//j/+P/4//n/+f/5//n/+f/5//r/+v/6//r/+v/7//v//P/8//z//f/+//7/
/f/9//7//v/9//z/+//7//7///8AAAEAAgADAAMABAAEAAQABQAFAAMABQAFAAUACQAJ
AAgACAAHAAcACAAJAAsACwAMAAwACgAKAAsACwANAA0ADgAOABAAEAAPAA8ADQANAA0A
CwALAAsACgAKAAgABwAGAAUABAADAAMAAQD+//7//v/9//3/+//8//3//P/8//v/+v/6
//r/+v/6//r/+v/7//v/+v/6//n/+f/6//r/+//7//v/+//7//v/+P/4//j/+P/4//f/
9//3//f/9//3//f/9f/1//X/9f/1//X/9f/1//X/9f/1//T/8v/y//L/8v/1//X/9v/2
//b/9v/2//f/9//3//f/9//1//X/9f/0//b/9v/3//j/+v/7//v/+//6//r/+v/6//z/
/P/8//z/+v/6//r/+v/8//z//f/9//v/+v/6//r/+v/6//r/+f/6//r/+v/6//r/+//7
//v/+f/5//n/+f/3//f/9//3//f/9//1//X/+P/4//j/9v/2//f/9//1//P/9f/1//X/
9P/0//T/9P/y//L/8v/y//L/8v/y//H/8//x//H/8f/y//D/8P/w//D/8P/w//D/7//x
//H/8f/x//D/8P/w//D/8v/0//X/9v/1//X/9f/2//j/+P/6//z//P/8//z//P/8//z/
+v/5//n/+f/3//b/9f/1//T/8//y//L/8v/y//D/8P/u/+7/8P/w//D/7//x//L/8v/w
/+3/7f/t/+3/6//r/+r/6f/p/+n/6f/p/+f/5//n/+f/5//n/+f/5v/o/+j/6P/o/+b/
5v/n/+f/6f/p/+r/7f/y//j/AQAJABIAIQA2AFIAbQCDAJIAmQCZAJQAhgByAGMAWAA+
ABUA5/+z/37/XP9a/2//hv+b/67/vv/P/93/5v/o/+f/5//n/+j/6f/p/+n/6f/r/+v/
7P/s/+z/7f/u//D/7v/u/+7/7v/t/+3/7f/t/+3/7v/u/+7/7//w//D/7//v//D/8P/w
//L/8//z//P/8//z//P/9P/0//T/9P/0//P/8//0//T/9P/1//b/9v/3//f/+P/4//r/
+v/6//v/+f/5//n/+f/6//v/+//8//z//P/9//3//f///////////////v/+/wEAAQAC
AAMAAwADAAQABAAEAAQABQAFAAUABQAGAAYABgAGAAUABQAFAAUABQADAAMAAwACAAIA
AgABAAAA//8AAP/////9//j/+P/4//f/9v/z//P/8//y//L/8f/w//H/8v/z//T/8//y
//L/8f/y//L/8f/x//L/8v/z//P/8//z//P/8//y//L/8v/y//L/8f/x//H/7//v/+//
7//t/+3/7f/t/+//7//v/+//7//v/+//7v/w//D/8P/w/+//7//w//D/8v/y//L/8//z
//P/8//z//H/8f/x//D/8v/y//P/9P/0//X/9f/1//T/9P/0//T/9v/2//b/9v/2//b/
9v/2//j/+P/5//n/9//2//b/9v/0//T/9P/z//P/9P/1//b/9v/3//f/9//1//X/9f/1
//X/9f/1//X/9f/1//P/8//0//T/9P/y//L/8//z//H/8f/z//P/8//y//L/8v/y//L/
8v/y//L/8v/y//L/8f/x//H/8f/x//P/8v/w//D/8P/w//D/8P/w/+//8P/x//L/8//y
//L/8v/y//L/9P/1//b/9//3//f/+P/4//j/+v/8//3//v///wAA/v/+//z/+//7//v/
+f/4//j/+f/5//n/+P/4//j/+P/4//j/9v/2//X/9P/z//H/8v/0//X/9P/z//P/8//z
//H/8f/w/+//7//v/+//7//x//H/8f/x/+//7//v/+7/8P/w//D/8P/w//D/8f/x//P/
8//0//f//P8CAAcADwAYACMANABOAG0AhwCUAJ0AnQCYAI4AfABrAF4ATAArAP//zf+Y
/3D/ZP9z/4r/n/+0/8T/1f/l//D/8v/1//X/9f/2//X/9f/1//X/9f/1//b/9v/2//f/
+P/6//r/+v/6//r/+//7//v/+//5//r/+v/6//n/+v/6//n/+//8//z//P/8//3//f/9
//3//f/9//7//P/8//z//P//////AAAAAAAAAQACAAIA/////wAAAAAAAAAAAAABAAEA
AQABAAEAAAABAAEAAgACAAIAAwADAAMABQAFAAUABwAHAAYABgAHAAcACAAJAAkACQAK
AAoACgAKAAsACwAJAAkACgAKAAgACAAHAAcACQAJAAkABwAHAAcABgAGAAQAAwACAAEA
AAD//////f/6//r/+v/5//r/9//3//f/9v/2//X/9P/y//L/8v/y//T/9P/1//X/+P/4
//f/9//2//b/9//3//n/+f/5//n/+P/4//j/+P/2//X/9f/1//f/9//3//f/9//3//f/
9//3//f/9//3//f/9//3//b/9v/2//b/9v/5//n/+v/6//r/+v/6//v/+//7//v/+//7
//v/+//6//r/+v/7//z//P/9//3//f/8//z//P/8//z//P/8//z//P/8//z//P/8//z/
/f/9//3//P/8//z//P/8//z/+//6//r/+v/6//r/+//7//v/+f/5//n/+f/7//v/+//7
//n/+f/3//f/+P/4//j/9v/4//n/+f/3//X/9//3//f/9v/2//b/9v/2//b/9v/2//b/
9v/2//X/9f/1//X/9f/1//T/9P/0//T/9v/4//b/9v/2//b/9v/2//b/9f/1//X/9f/1
//b/9v/2//b/9P/2//f/+P/7//v/+//8//7//v8AAAIAAwAEAAUABgAEAAQAAgABAP//
///9//z//f/9//z/+//4//j/+P/4//b/9v/0//T/9P/0//T/8//z//T/9P/y//H/8f/x
//H/8//z//L/8f/x//H/8f/x/+//7//v/+//8f/x//H/8P/u/+7/7v/u/+z/7P/t/+3/
7f/v//L/9f/4//7/BQALABIAGwAsAEIAXwB7AIoAlQCZAJYAjAB8AGkAXABQADMADQDd
/6r/ev9k/2v/gv+Z/7D/wv/R/9//6v/y//X/9f/1//b/9//3//f/9//3//f/+P/4//j/
+f/6//z/+v/6//r/+v/6//v//P/9//3//v/+//7//f/+//7//f///wAAAAAAAAAAAQAB
AAEAAQABAAEAAgAEAAQABAAEAAUABQAGAAYABAAFAAYABgAHAAcACAAIAAgACAAIAAkA
CQAJAAkACQAKAAsACwAMAAwADAANAA0ADQAPAA8ADwATABMAEgASABMAEwAUABUAEwAT
ABQAFAAWABYAFwAXABcAFwAYABgAGAAYABcAFwAXABcAFwAVABUAFQAUABQAEgARABAA
DwAOAA0ADQALAAgACAAIAAcABgADAAMAAwAEAAQAAwACAAIAAgACAAIABAAEAAUABQAG
AAYABQAFAAgACAAJAAkACQAJAAkACQAIAAgACAAIAAgABwAHAAcABwAHAAcABwAHAAcA
BwAHAAcABwAHAAcACAAJAAoACgAIAAgACAAIAAkACQAKAAoADAAMAAwADQALAAsACwAL
AAwADQAOAA4ADgAOAA8AEAAQABEAEQARABIAEgASABIAEgASABIAEgAUABQAFAAUABQA
FAAVABUAFQAUABQAFAAWABYAFgAVABYAFgAWABYAFAAVABUAFQATABMAEwATABEAEQAR
ABEAEwATABEAEQAUABQAFAASABIAEwATABEADwARABEAEQASABIAEgASABIAEgASABIA
EgASABIAEQARABEAEQARABMAEgASABIAEgASABEAEQAQABEAEQARABEAEAAQABAADwAP
AA8AEAARABIAEgASABIAEwAUABUAFwAXABcAFwAaABoAGgAZABwAHAAdABsAHQAeAB8A
HwAfAB4AHQAcABwAHAAcABsAGgAXABgAGAAYABgAGAAYABYAFgAWABYAFAAUABQAFAAS
ABIAEgASABQAFAAUABQAFAAUABQAFAAUABQAFAAUABIAEgASABIAEgASABIAEgASABIA
EgASABMAFAAVABYAGAAaABwAHgAmACwAMgA4AEwAXgBwAIIAlACkALQAxAC7ALIAqQCg
AIQAagBQADYADQDm/7//mP+k/7D/vP/I/9j/6P/4/wgADQASABcAHAAeAB4AHgAeAB4A
HgAeAA==
         </WaveFormData>
      </LeadData>
      <LeadData>
         <LeadByteCountTotal>10000</LeadByteCountTotal>
         <LeadTimeOffset>0</LeadTimeOffset>
         <LeadSampleCountTotal>5000</LeadSampleCountTotal>
         <LeadAmplitudeUnitsPerBit>4.88</LeadAmplitudeUnitsPerBit>
         <LeadAmplitudeUnits>��V</LeadAmplitudeUnits>
         <LeadHighLimit>2147483647</LeadHighLimit>
         <LeadLowLimit>268435456</LeadLowLimit>
         <LeadID>V3</LeadID>
         <LeadOffsetFirstSample>0</LeadOffsetFirstSample>
         <FirstSampleBaseline>0</FirstSampleBaseline>
         <LeadSampleSize>2</LeadSampleSize>
         <LeadOff>FALSE</LeadOff>
         <BaselineSway>FALSE</BaselineSway>
         <ExcessiveACNoise>FALSE</ExcessiveACNoise>
         <MuscleNoise>FALSE</MuscleNoise>
         <LeadDataCRC32>298879480</LeadDataCRC32>
         <WaveFormData>
AgACAAIAAgAEAAQABAAEAAMAAgABAAAAAAAAAAAAAAAAAAAAAAAAAAAAAAAAAAAAAgAC
AAIAAgAAAAAAAAAAAAAAAAAAAAAAAAAAAAAAAAAAAAAAAQADAAYABwAIAAgABgAIAAgA
CgALAAsACwALAA0ADQANAA0ACgAKAAgACAAIAAgABQAEAAUABQAEAAQABAAEAAQABAAC
AAIAAgACAAAAAAABAAEAAAAAAAEAAgAAAAAAAAAAAP3//P/8//z//v/+//3//f/9//3/
/v/+//7//v/+//7//v/+//7//v/+//7/AAADAAYACgAPABUAGQAfACkAOABRAHIAkgCm
ALIAuwC/ALsApwCHAG8AXQBCAB4A9f/F/5z/jv+a/63/v//N/9n/5P/w//r//f/+////
AAABAAAAAAAAAAAAAAAAAAAAAAABAAEAAQACAAQABAAEAAUAAwADAAQABAAGAAYABwAH
AAYABgAGAAYABgAGAAYABgAHAAgACAAIAAgACAAIAAgACAAJAAkACgAIAAgACAAIAAcA
BwAHAAgACAAIAAgABwAHAAgACQAJAAsACwALAAsACwAMAAwADAAMAAwADAANAAsADAAM
AAwADQANAA0ADQANAA0ADQANAA0ADgAOAA4ADAANAA0ADQAOAA4ADgAOAA4ADQANAA0A
DQAMAAoACQAIAAgACAAHAAUABAADAAEAAQAAAP///v/+//3//P/7//r/+P/3//f/9//3
//b/9v/2//b/9v/2//X/9//4//j/+P/4//n/+v/9//3//f/9//7//v/+//7/AAAAAAAA
AAD+//7//v/+/wAAAAAAAAAA///////////9//3//v/+//7//v/+//7/AAD////////+
//7//v/+/wAAAAAAAAAAAAAAAAAAAAD//wAAAAAAAAAAAAAAAAAAAgADAAMABAAEAAMA
AwADAAEAAQABAAIAAgACAAIAAgACAAIAAgACAAAAAAAAAAAAAQACAAMABAABAAEAAQAB
AAAAAAAAAAAA///////////////////+/wAAAAD//////f/+//7//P/+//7//v/+//7/
/v/+//7//P/8//z//P/8//z/+//7//z//P/8//z//f/9//3//f///////v/+//7//v/+
//7//v/+//7//P/8//z//P/+//7//v/+//7///8BAAIAAwAEAAQABAAGAAYACAAJAAkA
CQAJAAkACQAJAAkACAAIAAYABgAGAAQAAQAAAP//AQAAAAAAAAD+//7//v/8//7//v/+
//7//v///////f/8//z//P/8//z//P/8//v/+v/6//r/+v/6//n/+f/5//n/+v/6//r/
+v/6//r/+v/8//z//P/8//z//v///wIABgANABUAHQAlADUATgBpAIYAoAC0AMAAxQDF
ALEAkwB5AGUASwAoAAIA1f+j/4b/iv+c/7H/v//L/9X/4v/u//j/+//7//v/+//7//z/
/P/8//z//P/8//z//P/9//3//f/+//7//v/+/////////wAAAAD+//7//////wEAAgAD
AAQAAgACAAIAAgADAAQABAAEAAQABAAEAAQABAAFAAUABgAEAAQABAAEAAUABQAFAAYA
BgAGAAYABQAFAAYABwAHAAUABQAFAAUABwAIAAgACAAIAAgACAAJAAsADAAMAAwACwAL
AAsACwALAAsACwALAAsADAAMAAwADAANAA0ADQAOAA4ADgAOAA4ADQANAA0ACwAKAAgA
BwAIAAgACAAHAAUABAADAAEAAQAAAP///v/8//v/+v/5//j/9v/1//X/9//3//b/9v/2
//b/9v/2//f/+f/6//r/+v/6//v//P/9//3//f/9//7//v/+//7//v/+//7//v8AAAAA
AAAAAAAAAAAAAAAA/f/9//3//f/9//3//v/+//7//v/+//7//v/9//3//f/+//7//v/+
//7//v/+//7/AAAAAAAAAAD//wAAAAAAAAAAAAAAAAAAAgADAAMABAAEAAMAAwADAAMA
AwADAAQABAAEAAQABAAEAAQABAAEAAQABAAEAAQAAgACAAIAAgADAAMAAwADAAAAAAAA
AAAA///////////////////+//7//v/9//3//f/+//7//P/8//z//P/8//7//v/+//7/
/v/+//7//v/8//z/+//7//z//P/8//z/+f/6//z//P/8//z//P/8//z//P/8//z//P/8
//r/+v/6//r//P/9////AAD//wAAAAAAAAIAAgAEAAUABQAFAAUABQADAAMAAwACAAMA
AgADAAQAAwD///3/+//9//z//P/8//z//P/8//r/+v/6//r/+v/6//v/+//5//j/+P/4
//j/9v/2//b/9f/0//T/9P/0//b/9f/1//X/9f/2//b/9v/0//T/9P/0//T/9P/0//T/
9P/4//3/BAAMABEAGQAhAC0AQwBkAIkArADGANYA4ADjANcAuwCjAI8AcwBHABoA5v+r
/4H/fP+M/6D/sf+9/8v/1//i/+7/9P/3//X/9f/1//X/9v/2//b/9v/4//j/+P/4//j/
9//2//b/9//4//n/+//5//n/+v/6//j/+P/5//n/+v/6//r/+v/8//z//P/8//z//P/7
//r/+P/4//j/+P/4//n/+f/6//r/+v/6//r/+f/5//n/+v/6//r/+v/5//v//P/9//3/
+//7//v/+//9//7//v/+//7//v/+//////8AAAAAAAABAAEAAQABAAMAAwADAAMAAwAE
AAQABAAGAAcABwAHAAYABgAGAAYACAAHAAcABwAFAAQAAgABAAEAAgADAAMAAwACAAEA
///9//z/+//6//j/9//2//X/9v/0//P/8//z//P/8v/y//L/8v/y//L/8f/z//T/9P/y
//L/8//0//X/9f/1//X/9P/0//T/9P/y//L/8v/y//L/8v/y//L/8v/y//L/8v/v/+//
7//v/+7/7f/t/+z/7v/u/+7/7v/u/+3/7f/t/+7/7v/u/+7/7P/s/+z/7P/u/+7/7v/u
/+//8P/w//D/8v/y//L/8v/0//X/9f/2//T/8//z//P/9f/1//X/9v/2//b/9v/2//T/
9P/0//T/9v/2//b/9v/2//b/9v/2//X/9f/1//X/9P/0//T/9P/z//P/8//z//P/8//z
//L/8P/w/+//7//v//D/8P/u//D/8P/w//D/7v/u/+7/7v/u/+7/7v/u/+7/7v/t/+7/
7v/u/+7/7v/s/+z/7P/s/+7/7v/u/+7/7v/u/+7/7v/u/+//8f/y//P/9P/0//T/9v/2
//j/+f/3//f/9//3//f/9//3//b/9P/y//L/8v/0//H/8P/v/+//7v/u/+7/7v/u/+7/
7P/s/+z/7P/s/+7/7//v/+3/7P/s/+z/7P/s/+z/7P/r/+j/6P/o/+j/6v/p/+n/6f/n
/+j/6P/o/+j/6P/o/+j/6v/q/+r/6v/s/+7/8f/0//r/AQALABUAIwA3AFgAdwCUALAA
xADQANUAzQCzAJkAhwBvAEUAFADe/6X/e/92/4j/nv+t/7n/xf/T/+D/6P/s/+3/6//r
/+v/6//s/+z/7P/s/+z/7P/s/+z/7f/t/+3/7v/w//D/8P/x/+//7//w//D/8v/y//P/
8//0//T/9P/0//b/9v/2//b/9f/2//b/9v/0//T/9P/0//T/9f/1//b/+P/4//j/+P/3
//f/9//4//j/+P/4//f/9//4//n/+f/5//n/+f/5//n/+v/6//r//P/8//z//f/9//7/
/v/+////////////AQABAAEAAQADAAQABAAEAAQABQAFAAUABgAGAAYABgAEAAMAAwAD
AAQABAADAAMAAgACAAIAAQABAAAA///9//3//P/7//r/+P/3//b/9f/2//T/8//z//P/
8//y//L/8P/w//D/8P/z//X/9v/2//T/9P/1//b/9f/1//X/9f/0//T/9P/0//b/9v/2
//b/9P/0//T/9P/y//L/8v/y//P/8//z//P/8f/x//L/8v/w//D/8P/w//L/8f/x//H/
8v/y//L/8v/y//L/8v/y//T/9P/0//T/8//0//T/9P/2//b/9v/2//b/9//3//j/+v/5
//n/+f/5//n/+f/6//n/+P/3//b/9//4//n/+v/4//j/+P/4//r/+v/6//r/+f/5//n/
+f/2//b/9v/2//f/9//3//f/9//3//f/9v/2//b/9f/1//X/9v/2//T/9P/0//T/9P/0
//T/9P/0//T/9P/0//T/9P/0//P/8//0//T/9P/2//T/8v/y//L/8v/0//T/9P/0//L/
8v/y//L/9P/0//T/9P/0//X/9//4//f/+P/4//j/+v/6//z//f//////////////////
//7//v/8//z//P/8//n/+P/3//f/9v/2//b/+P/4//j/9v/0//T/9P/0//T/9f/1//P/
8v/y//L/8v/y//L/8v/x//D/8P/w//D/8v/x//H/8f/v//D/8P/w//D/8P/w//D/8P/w
//D/8P/y//b/9//4//z/AwAJABEAHQArAD4AWwB8AJgArAC6AMcAywDDAKsAjwB9AGcA
QAASAOP/r/+I/4b/lv+p/7n/xf/P/9z/6P/y//f/9v/1//T/8//2//b/9v/2//j/+P/4
//j/9//3//f/+P/6//r/+v/7//n/+f/6//r/+v/6//v/+//8//z//P/8//z//P/8//z/
/f/+//7//v/+//7//v/+//7//////wAAAAAAAAAAAAABAAEAAQACAAIAAgACAAEAAQAC
AAMAAwABAAEAAQABAAMABAAEAAQABAAEAAQABQAHAAgACAAIAAcABwAHAAcABwAHAAcA
BwAJAAoACgAKAAoACwALAAsACgAKAAoACgAKAAkACQAJAAsACgAIAAcABwAIAAkACQAH
AAYABQADAAIAAgACAAIAAAD///7//f/6//j/9//3//j/+f/5//r/+f/4//f/9v/3//n/
+v/6//j/+P/5//r/+//7//v/+//8//z//P/8//z//P/8//z/+v/6//r/+v/8//z//P/8
//n/+f/5//n/+f/5//r/+v/4//j/+P/4//r/+f/5//n/+v/6//r/+v/6//r/+v/6//z/
/P/8//z//P/8//v/+v/8//z//P/8//z//f/9//7//v/9//3//f/9//3//f/+//7//v/+
//7/AAAAAAAAAAD+//7//v/+//7//v/+//7//f/9//3//f/8//z//P/8//v/+//7//v/
/f/9//3//P/8//z/+//7//v//P/8//r/+v/6//r/+v/6//r/+v/6//r/+v/6//r/+P/4
//f/9//6//r/+v/6//n/+f/6//r/+v/6//r//P/8//z//P/6//r/+v/6//z//P/8//z/
/P/9////AAABAAIAAgACAAQABAAGAAcABQAFAAUABQAFAAUABQAEAAYABAAEAAQAAgD/
//7//f/9//z//P/8//z//P/8//r//P/8//z//P/6//v/+//5//r/+v/6//r/+v/6//r/
+f/2//b/9v/2//j/9//3//f/9//4//j/+P/2//b/9v/2//j/+P/4//j/+P/6//3/AAAE
AAkADQARABsAJwA4AFEAcACMAKIAsgC9AMMAvQCrAI8AewBpAEoAIgD3/8n/nv+M/5T/
pf+1/8X/0f/g/+7/9v/5//n/+f/5//n/+v/6//r/+v/6//r/+v/6//v/+//7//z//P/8
//z//f/9//3//v/+//7//v//////AAAAAAAAAAAAAAAAAAAAAAEAAgACAAIAAgACAAIA
AgACAAMAAwAEAAQABAAEAAQAAwADAAMABAAEAAQABAADAAMABAAFAAUABQAFAAUABQAH
AAgACAAIAAgACAAIAAkACQAKAAoACgAJAAkACQAJAAsACwALAAsACwAMAAwADAAKAAsA
CwALAAwADAAMAAwADgANAA0ADQANAAwACgAJAAoACgAKAAkABwAGAAUAAwACAAIAAgAC
AAAA///+//3//P/6//n/+f/6//v/+//8//r/+v/6//r/+//9//7//v/8//z//f/+/wEA
AQABAAEAAgACAAIAAgAAAAAAAAAAAAIAAgACAAIAAgACAAIAAgABAAEAAQABAP////8A
AAAAAgACAAIAAgACAAEAAQABAAIAAgACAAIAAgACAAIAAgACAAIAAgACAAEAAgACAAIA
BAAEAAQABAAEAAUABQAGAAYABQAFAAUABQAFAAUABgAIAAgACAAIAAYABgAGAAYABgAG
AAYABgAGAAYABgAGAAcABwAHAAcABAAEAAQABAAFAAUABQAFAAMAAwADAAIAAgACAAEA
AQADAAQABAACAAAAAAAAAAAAAgACAAIAAgAAAAAAAAAAAAAAAAD/////AAAAAAAAAAD/
/////////wEAAQACAAAAAAAAAAAAAAAAAAAAAAAAAAAAAAAAAAAAAAAAAAAAAAABAAMA
BAAHAAgACAAIAAgACAAKAAsADQANAA0ADQALAAsACwAKAAoACAAIAAgACgAHAAYABQAD
AAIAAgACAAIAAgACAAAAAAAAAAAAAAD+///////9//7//v/+//7//v/+//7//f/8//z/
/P/8//r/+f/5//n/+//8//z//P/6//r/+v/6//r/+v/6//r//P/8//3/AAAGAAsAEQAb
ACEAKQA4AFEAdACSAKYAtgDBAMUAvwCpAIsAcwBfAEIAHgD1/8P/mP+K/5T/p/+5/8n/
0//g/+z/9P/5//v/+//7//v/+v/6//r/+v/8//z//P/8//3//f/9//7//v/+//7/////
////AAAAAAAAAAABAAEAAAAAAAAAAAACAAIAAgACAAMABAAEAAQAAgACAAIAAgAEAAUA
BQAGAAYABgAGAAYABQAFAAUABgAGAAYABgAFAAUABgAHAAcABwAHAAcABwAFAAYABgAG
AAYABgAGAAcABwAIAAgACAAJAAkACQAJAAkACQAJAAkABwAIAAgACAAIAAkACQAJAAoA
CgAKAAoACAAHAAcABwAJAAgABgAFAAQABAAEAAMABQAEAAMAAQD9//z/+//6//r/+f/4
//f/+P/2//X/9f/z//P/8v/y//L/8v/y//L/8//1//b/9v/2//b/9//4//n/+f/5//n/
+P/4//j/+P/5//r/+//8//z//P/8//z/+v/6//r/+v/7//v/+//7//v/+//8//z/+v/6
//r/+v/6//n/+f/5//r/+v/6//r/+v/6//r/+v/8//z//P/8//v//P/8//z/+v/6//r/
+v/8//3//f/+//7//f/9//3/////////AAD+//7//v/+//7//v/+//7//v/+//7//v/+
//7//v/+//3//f/9//3//P/8//z//P/7//v/+//7//n/+f/5//j/+P/4//f/9//5//r/
+v/4//r/+v/6//r/+P/4//j/+P/4//j/+P/4//j/+P/3//f/+P/4//j/+P/5//n/+f/5
//X/9P/2//b/9v/2//j/+P/4//j/9v/2//b/9v/4//j/+P/4//j/+f/7//z/+//8//z/
/P8AAAAAAgADAAMAAwADAAMAAQABAAEAAAAAAP7//v/+//z/+f/4//f/+f/4//j/+P/4
//j/+P/2//T/9P/0//T/9P/1//X/8//y//L/8v/y//T/9P/0//P/8P/w//D/8P/w/+//
7//v//H/8v/y//L/8P/w//D/8P/y//L/8v/y//L/9P/3//7/AgAJABEAGQAjADkAWgB9
AJwAuADKANIA0wDFAKcAjQB9AGEAOwASAOT/r/+F/3z/iv+c/6v/uf/H/9X/4v/q/+7/
8//x//H/8f/x//D/8P/w//D/8P/w//D/8P/z//P/8//0//T/9P/0//X/8//z//T/9P/0
//T/9f/1//b/9v/2//b/9v/2//b/9v/3//j/+P/4//j/+P/4//j/9v/3//f/+P/6//r/
+v/6//v/+//7//z/+v/6//r/+f/5//r/+//7//n/+f/5//n/+//8//z//P/8//z//P/9
//3//v/+//7//////////////////////wEAAgACAAIAAAABAAEAAQACAAIAAgACAAAA
////////AQAAAP7//f/+//7//v/9//v/+v/5//f/9//2//X/9P/y//H/8P/v/+7/7P/r
/+v/7f/t/+z/7P/q/+r/6v/q/+v/7f/u/+7/7v/u/+//8P/v/+//7//v/+7/7v/u/+7/
7v/u/+7/7v/u/+7/7v/u/+z/7P/s/+z/6//r/+v/6//r/+v/7P/s/+r/6v/q/+r/6v/p
/+n/6f/q/+r/6v/q/+r/6v/q/+r/6v/q/+r/6v/r/+z/7P/s/+7/7v/u/+7/7P/t/+3/
7v/w/+//7//v//H/8f/x//L/8P/w//D/8P/w//D/8P/w//D/8P/w//D/8P/w//D/8P/x
//H/8f/x/+7/7v/u/+7/7f/t/+3/7f/v/+//7//u/+z/7P/r/+v/7f/u/+7/7P/q/+r/
6v/q/+z/7P/s/+z/7P/s/+z/7P/q/+r/6f/p/+z/7P/s/+z/7f/r/+v/7P/q/+r/6v/q
/+r/6v/q/+r/6v/q/+r/6v/q/+r/6v/q/+r/6//t/+7/7//w//D/8P/y//L/9P/1//P/
8//z//P/8//z//P/8v/0//L/8v/y//T/8f/w/+//7f/s/+z/7P/s/+z/7P/q/+r/6v/q
/+r/7P/t/+3/6//o/+j/6P/o/+j/6P/o/+f/5P/k/+T/5P/l/+X/5v/n/+b/5v/l/+T/
5v/m/+b/5v/o/+j/6P/o/+j/7P/t//D/+P8BAAkAEQAfADMAUgB1AJYAsADAAMwA0QDD
AKkAkQB/AGMAOwAOANr/of95/3b/hv+a/6v/t//B/83/3P/m/+j/6//p/+n/6f/p/+r/
6v/q/+r/6v/q/+r/6v/r/+v/6//s/+z/7P/s/+3/6//r/+z/7P/u/+7/7//v//D/8P/w
//D/8P/w//D/8P/x//L/8v/y//L/8v/y//L/8v/z//P/9P/0//T/9P/0//X/9f/1//b/
9v/2//b/9f/z//T/9f/1//f/9//3//f/+f/6//r/+v/6//r/+v/7//n/+v/6//r/+//7
//v/+//9//3//f/9////AAAAAAAA/v////////8AAAAAAAAAAAAA////////AQAAAP7/
/f/+//7//v/9//v/+v/5//f/9//2//X/9P/y//H/8P/v/+//7v/u/+//7//v/+7/7v/u
/+7/7v/u/+3/7//w//D/7v/u/+//8P/v/+//7//v//D/8P/w//D/7v/u/+7/7v/u/+7/
7v/u/+7/7v/u/+7/7f/t/+3/7f/t/+3/7v/u/+z/7P/s/+z/7P/r/+v/6//s/+z/7P/s
/+7/7v/u/+7/7v/u/+7/7v/t/+7/7v/u//D/8P/w//D/8P/x//H/8v/0//P/8//z//P/
8//z//T/9P/0//T/9P/0//T/9P/0//T/9P/0//T/9P/0//T/9P/z//P/8//z//T/9P/0
//T/8//z//P/8//y//H/8P/u//D/8P/v/+//8f/y//L/8P/u/+7/7v/u/+7/7v/u/+7/
7v/u/+7/7v/u/+7/7f/t/+7/7v/u/+7/7f/t/+3/7f/u/+7/7v/u/+7/7f/s/+v/6v/s
/+z/7P/s/+z/7P/s/+z/7v/v//H/8v/x//L/8v/y//T/9P/2//f/9//3//f/9//3//f/
9//2//b/9P/0//T/9P/x//D/7//v/+7/7v/u//D/8P/w/+7/7v/u/+7/7v/u/+//7//t
/+r/6v/q/+r/6v/q/+r/6f/q/+r/6v/q/+j/5//n/+f/5//o/+j/6P/q/+r/6v/q/+n/
6P/n/+b/6v/q/+3/8P/2//v/AQAJABMAIQA4AFcAeACSAKYAtAC/AL8AsQCZAH8AbwBX
ADAABgDX/6H/fv98/4z/n/+v/7v/x//W/+T/6v/t/+v/6//r/+v/7P/s/+z/7P/u/+7/
7v/u/+//7//v//D/7v/u/+7/7//v/+//8P/w//D/8P/x//H/8v/y//L/8v/y//L/8v/y
//P/9P/0//T/9v/2//b/9v/0//X/9f/2//b/9v/2//b/9//3//f/+P/4//j/+P/3//n/
+v/7//v/+f/5//n/+f/5//r/+v/6//z//P/8//3/+//8//z//P/9//3//f/9////////
//////8AAAAAAAAAAAEAAQABAAIAAgACAAIAAAD///////8AAAAA//////7//v/+//3/
/f/8//v/+f/4//j/+P/4//f/9f/z//H/8v/w/+//7//v/+//7v/u//D/8P/w//D/7v/v
/+//7v/u/+7/7//w//P/8//z//P/8v/y//L/8v/y//L/8v/y//L/8v/y//L/8v/y//L/
8v/x//H/8f/x/+//7//w//D/8P/w//D/8P/y//H/8f/x//D/8P/w//D/8v/y//L/8v/y
//L/8v/y//H/8v/y//L/9P/0//T/9P/0//X/9f/2//b/9f/1//X/9f/1//X/9v/2//b/
9v/2//b/9v/2//b/9P/0//T/9P/0//T/9P/0//P/8//z//P/9P/0//T/9P/x//H/8f/x
//P/8//z//L/8v/y//H/8f/x//L/8v/w//D/8P/w//D/8P/w//D/8P/w//D/8P/w//D/
8P/v/+//7v/u/+7/7v/v/+//7//v//H/7v/s/+z/7P/s/+7/7v/u/+7/8P/w//D/8P/u
/+7/7v/u//D/8f/z//T/8//0//T/9P/0//T/9v/3//n/+f/5//n/9//3//f/9v/4//b/
9v/2//b/8//y//H/8f/w//D/8P/w//D/8P/u/+7/7v/u/+7/7v/v/+//7f/s/+z/7P/s
/+r/6v/q/+n/6P/o/+j/6P/q/+n/6f/p/+n/6v/q/+r/6P/o/+j/6P/o/+j/6P/o/+j/
6v/r/+7/9P/5//3/BQANABcAKABFAGgAhACWAKYArwCxAKsAlwB9AGcAUwAyAAoA3/+v
/4b/ev+I/5n/qf+3/8P/0P/e/+b/6f/r/+v/6//r/+v/6v/p/+j/6P/o/+j/6P/r/+v/
6//s/+z/7P/s/+3/7f/t/+7/7v/s/+z/7f/t/+7/7v/u/+7/7v/u/+7/7v/t/+7/7v/u
//D/8P/w//D/7//v/+7/7v/w//D/8P/w//H/8f/x//L/8P/w//D/7//x//L/8//z//H/
8f/x//H/8f/y//L/8v/y//L/8v/z//P/9P/0//T/9//3//f/9//1//X/9f/1//f/+P/4
//j/+P/5//n/+f/5//j/9//2//b/9f/1//X/9v/2//X/9f/0//T/9P/z//P/8v/x/+//
7f/s/+v/6v/o/+f/5v/l/+b/5P/j/+P/4//j/+L/4v/g/+D/4P/g/+H/4//k/+T/5P/k
/+X/5v/n/+f/5//n/+r/6v/q/+r/6v/q/+r/6v/o/+j/6P/o/+j/6P/o/+j/5//n/+f/
5//p/+n/6v/q/+j/6P/o/+j/6P/n/+f/5//o/+j/6P/o/+j/6P/o/+j/6v/q/+r/6v/r
/+z/7P/s/+r/6v/q/+r/6v/r/+v/7P/s/+v/6//r/+3/7f/t/+7/7P/s/+z/7P/u/+7/
7v/u/+7/7v/u/+7/7v/u/+7/7v/r/+v/6//r/+r/6v/q/+r/6f/p/+n/6f/p/+n/6f/o
/+r/6v/p/+n/6f/q/+r/6P/o/+j/6P/o/+b/5v/m/+b/6P/o/+j/6P/o/+j/5//n/+j/
6P/o/+j/5//n/+f/5//l/+X/5f/l/+f/5//o/+j/6P/o/+j/5v/m/+b/5v/m/+b/5v/m
/+b/5v/m/+b/5v/n/+n/6v/r/+z/7P/s/+7/7v/w//H/8v/z//T/9f/0//P/8v/w//D/
7v/u/+7/8P/t/+z/6//r/+r/6v/q/+j/6P/o/+b/5v/m/+b/5v/o/+n/6f/n/+T/5P/k
/+T/5v/m/+b/5f/k/+T/5P/k/+L/4f/h/+H/4//k/+T/5P/j/+L/4f/g/+D/4P/g/+D/
4P/i/+X/6P/s//H/9//9/wMACwAaADMAUgBwAIQAlACfAKUAoQCRAHcAYQBPADQAEADn
/7n/iv92/3r/jf+f/6//u//G/9L/3P/j/+X/5f/l/+X/5v/m/+b/5v/k/+T/5P/k/+f/
5//n/+j/5v/m/+b/5//p/+n/6v/q/+j/6P/p/+n/6v/q/+r/6v/s/+z/7P/s/+v/7P/s
/+z/7P/s/+z/7P/u/+//7//w/+7/7v/u/+7/7//v/+//8P/u/+7/7v/t/+//8P/x//H/
7//v/+//7//v//D/8P/w//D/8P/w//H/8f/y//L/8v/1//X/9f/1//P/8//z//P/8//0
//T/9P/2//f/9//3//b/9v/2//b/9P/z//P/8//1//T/8v/x//D/8P/w/+//7f/s/+v/
6f/o/+j/6P/o/+b/5f/k/+P/4v/g/9//3//f/9//3v/e/97/3v/e/97/3//h/+L/4v/g
/+D/4f/i/+X/5f/l/+X/5v/m/+b/5v/m/+b/5v/m/+b/5v/m/+b/5v/m/+b/5v/l/+X/
5f/l/+X/5f/m/+b/6P/o/+j/6P/m/+X/5f/l/+b/5v/m/+b/6P/o/+j/6P/m/+b/5v/m
/+n/6v/q/+r/6P/o/+j/6P/o/+n/6f/q/+j/5//n/+f/5//n/+f/6P/p/+r/6//s/+r/
6v/q/+r/6v/q/+r/6v/q/+r/6v/q/+f/5//n/+f/6P/o/+j/6P/l/+X/5f/l/+X/5f/l
/+T/5v/m/+X/5f/l/+b/5v/k/+T/5P/k/+T/4v/i/+L/4v/k/+T/5P/k/+T/5P/j/+P/
4v/i/+L/4v/j/+P/4//j/+P/4//j/+P/4//j/+T/5P/i/+H/4f/h/+H/4f/i/+L/4P/h
/+H/4v/h/+L/4v/j/+T/5f/l/+X/5v/n/+f/5//p/+n/6f/o/+v/7f/u/+//7//v/+7/
7//v/+//7//u/+7/7v/u/+3/6v/p/+j/6P/o/+j/6P/o/+f/5v/l/+T/5P/k/+T/5P/i
/+L/4v/i/+L/4v/i/+L/5P/k/+T/5P/i/+L/4v/i/+L/4v/i/+L/4P/g/+D/4P/g/+D/
4P/g/+L/4v/i/+L/5v/o/+r/7P/0//r/AAAGABkALAA/AFIAZwB8AJEApgCdAJYAjwCI
AGwAUAA0ABgA8v/O/6r/hv+O/5b/nv+m/7H/vP/H/9L/1//c/+H/5v/k/+T/5P/k/+T/
5P/k/w==
         </WaveFormData>
      </LeadData>
      <LeadData>
         <LeadByteCountTotal>10000</LeadByteCountTotal>
         <LeadTimeOffset>0</LeadTimeOffset>
         <LeadSampleCountTotal>5000</LeadSampleCountTotal>
         <LeadAmplitudeUnitsPerBit>4.88</LeadAmplitudeUnitsPerBit>
         <LeadAmplitudeUnits>��V</LeadAmplitudeUnits>
         <LeadHighLimit>2147483647</LeadHighLimit>
         <LeadLowLimit>268435456</LeadLowLimit>
         <LeadID>V4</LeadID>
         <LeadOffsetFirstSample>0</LeadOffsetFirstSample>
         <FirstSampleBaseline>0</FirstSampleBaseline>
         <LeadSampleSize>2</LeadSampleSize>
         <LeadOff>FALSE</LeadOff>
         <BaselineSway>FALSE</BaselineSway>
         <ExcessiveACNoise>FALSE</ExcessiveACNoise>
         <MuscleNoise>FALSE</MuscleNoise>
         <LeadDataCRC32>4224516210</LeadDataCRC32>
         <WaveFormData>
5v/m/+b/5v/o/+j/6P/o/+f/5v/l/+T/5P/k/+T/5P/k/+T/5P/k/+L/4v/i/+L/5P/k
/+T/5P/i/+L/4v/h/+H/4v/i/+P/4//j/+P/4v/i/+L/4//l/+j/6f/p/+n/6//r/+v/
7P/t/+3/7f/t/+3/7f/t/+3/7P/r/+r/6P/m/+b/5f/k/+T/4//i/+L/4P/g/+D/3//f
/9//3//f/93/3f/d/93/3f/d/93/3f/b/9v/2//Z/9n/2P/X/9f/1//X/9f/1//X/9f/
1//X/9b/1v/W/9b/1v/W/9b/1v/W/9b/2f/c/9//5f/r//D/9P/6/wEADgAjAEIAXQBv
AH4AigCSAI0AdABJACIACQD1/+H/zf+1/5z/l/+j/67/t/+6/73/w//L/9H/0v/T/9T/
1P/V/9T/0//S/9L/0//T/9P/0//T/9T/1f/U/9T/1f/V/9X/1f/V/9X/1v/Y/9j/2P/Z
/9j/1//W/9T/1P/T/9L/0v/T/9T/1v/Y/9j/1//V/9T/1//X/9f/2f/X/9f/1//Y/9j/
2P/Y/9j/1//Y/9n/2f/Z/9j/2P/Y/9v/3P/c/93/3f/c/9r/2f/b/9v/2//b/9v/2//c
/9z/3P/b/9v/2//d/9z/3P/d/9z/3P/c/9z/3f/c/9z/3P/a/9v/2//b/9n/2f/Z/9n/
2v/a/9n/2f/X/9f/1//V/9T/0//T/9L/0v/S/9H/z//R/9D/z//O/8z/zP/M/8z/zv/N
/8z/zP/N/83/zf/N/83/zv/O/9D/0P/Q/9D/0f/T/9T/1P/U/9j/2P/Y/9j/1//X/9f/
1//X/9f/1//X/9f/1//X/9b/2P/W/9j/2P/X/9b/1v/V/9b/1f/V/9X/1//W/9b/1v/U
/9T/1f/V/9f/1//X/9f/1f/W/9f/1//X/9f/1//Y/9j/2P/Y/9j/2//c/9z/3f/f/97/
3P/c/9v/2v/b/93/3//f/9//3v/e/93/3v/f/97/3//g/+D/4v/i/+L/4v/h/+H/4v/i
/+H/4P/g/+L/4f/f/97/3P/d/93/3v/f/9//3//e/9z/3P/c/9z/3P/a/9r/2v/a/9r/
2//b/9r/2v/a/9r/2v/c/9v/2v/Z/9r/3P/e/9//3v/d/93/3//d/+D/4P/g/+D/4P/g
/+D/4P/f/9//3v/e/9//3//f/9//3v/e/+D/4f/j/+T/4//j/+P/5f/l/+X/5v/n/+n/
6f/p/+n/6f/p/+n/6f/p/+n/6P/m/+T/4//i/+L/4//i/+L/4v/i/+L/4f/f/+H/4f/h
/+H/4f/h/+H/3//f/9//3//f/+D/4f/g/+H/3v/d/93/3f/b/9v/2//b/93/3f/d/9z/
3P/c/9z/3P/c/9z/3P/c/9z/3f/g/+X/6//z//r//v8EABEAJgBBAF4AcwCFAJQAoACe
AIUAXAA1ABwABwDz/+H/y/+t/57/p/+3/8D/w//E/8f/y//T/9n/3v/e/97/3f/d/9r/
2f/Y/9j/2f/Z/9n/2f/a/9z/3v/e/97/3//f/9//4f/h/+H/4v/i/+L/4v/j/+T/5f/m
/+b/6P/n/+b/5v/o/+j/6f/q/+v/6//q/+r/6f/p/+n/6//t/+3/7f/u//D/8P/w//D/
8f/y//P/8//z//L/8v/y//P/9P/0//X/9P/0//P/8//z//P/8//z//P/8//0//T/9P/z
//P/8//z//L/8v/z//T/9P/0//T/8//y//L/8v/y//P/8//z//P/8//z//P/8v/y//H/
8f/v/+//7//t/+7/7f/t/+z/6//q/+j/5f/l/+T/4//i/+L/4v/i/+L/4v/h/+D/4P/f
/9//3//f/+P/5P/k/+b/5v/m/+b/5//p/+r/6v/q/+7/7v/u/+7/7f/t/+3/7f/s/+v/
6v/p/+v/6//r/+r/6v/o/+r/6v/p/+j/6P/n/+j/5//n/+f/5//m/+b/5v/k/+T/5f/l
/+X/5f/l/+X/5f/m/+f/5//n/+f/5//o/+j/6P/o/+j/6f/q/+r/6//p/+j/5v/m/+j/
6P/q/+3/7f/t/+3/7P/p/+f/5//n/+r/6//s/+z/6f/o/+f/5v/n/+f/6P/o/+f/5v/m
/+j/6P/n/+f/5v/l/+X/5v/n/+j/6f/p/+j/6P/o/+j/6P/m/+b/5v/m/+b/5//n/+b/
5v/m/+b/5v/k/+P/4v/h/+P/5P/l/+X/4v/g/+H/4v/j/+T/5P/k/+P/4//j/+L/4v/h
/+P/4//i/+L/4v/j/+X/5v/n/+f/5//p/+r/6//t/+//7f/t/+3/7f/t/+3/7f/t/+7/
7//v/+7/7v/t/+z/7P/t/+z/7P/s/+7/7v/t/+v/6//r/+v/6//r/+v/6//p/+n/6f/p
/+n/6P/n/+T/4//j/+P/5P/l/+P/4//j/+P/4//j/+P/4v/i/+L/4v/i/+L/4v/i/+L/
4v/n/+z/8//7/wMACAAOABoAMQBSAHcAlgCrAL8A0ADWAMQAmwBwAFMANgAXAPv/3f+1
/5v/oP+x/7v/wv/F/8j/zf/T/9f/3f/g/97/3v/d/93/2v/Z/9j/2P/b/9v/2//b/+T/
7v/4/wAAEAAfAC0AOwA+AD8AQABCAD8APgA9AD0APAA9AD4APgBAAD8APgA+AD0APAA8
ADwAOwA7ADoAOgA9AD0APQA/AD8APwA/AEAAQABAAEAAQABAAEAAQAA/AEAAQABBAEIA
QQBCAEIAQwBEAEQAQwBDAEMAQwBDAEMAQwBDAEQARABEAEMAQwBDAEQARABFAEcARgBG
AEYARgBGAEYARwBIAEcARwBGAEUARQBFAEUARQBEAEQAQwBDAEMAQwBDAEEAQQBBAEIA
QgBBAEAAPgA7ADwAPAA8ADwAOwA6ADkAOAA4ADcANgA2ADYANwA4ADkAOQA6ADoAPAA6
ADoAOgA7AD0APgA+AD4AQABAAEAAQABAAD8APgA9AD0APQA9AD0APQA9AD0APAA8ADoA
PAA8ADkAOAA4ADcANwA3ADgAOQA5ADgAOAA4ADgAOAA5ADkAOQA5ADkAOQA5ADoAOwA7
ADsAOwA7ADwAPgA+AD4APgA/AEAAQABBAEEAQAA+AD4AQABAAEIARQBEAEMAQgBAAEIA
QQBCAEMAQgBDAEQARABFAEQAQwBCAEMAQwBEAEQAQwBCAEIARABDAEEAQAA+AD8APwBA
AEEAQABBAEEAQAA+AD4APgA+AD4APgA+AD4APAA9AD0APAA+AD4APgA+ADwAPQA+ADwA
PAA8ADwAPAA8ADwAOwA7ADoAOgA7ADsAOwA7ADoAOgA6ADsAPQA+AD8APwA/AEEAQQBB
AEIAQwBDAEMAQwBDAEMAQwBDAEMAQQBBAEAAPgA+AD0APAA8ADsAOgA6ADoAOgA6ADkA
NwA3ADcANwA3ADcANwA3ADUAMwAzADMAMwAzADMAMQAxAC4ALQAtAC0ALwAvAC8ALwAt
AC0ALQAsACoAKgAqACoALAAsACwALAAwADEANAA7AD8ARwBQAFoAZgB7AJwAuwDWAPEA
BQEWAR4BEAHpALwAmwCAAGMARwApAAUA6f/q//v/BwAKAAkADgAZACMAJwApACoAKAAo
ACcAJwAoACcAJgAmACUAJQAlACUAJAAmACgAKAAoACkAKQApACcAJwAnACgAKAAoACgA
KQAoACkAKgAqACoAKQAoACgAJgAmACcAKAApACkAKAAoACsAKwArAC0ALQAtAC0ALgAs
ACwALAAsACsALAAtAC0ALQAsACwALAAtAC4ALgAvAC4ALgAtAC0ALgAvADAAMQAzADMA
NAA0ADUANQA2ADcAOQA4ADgAOQA5ADgANwA2ADcANgA2ADYANgA3ADcANwA1ADUANQA1
ADQANAAzADMAMwAzADMAMQAyADEAMQAwAC4ALgAtACsAKwAqACkAKAAmACYAJgAmACYA
JQAkACQAJQAlACUAJQAlACYAJgAoACgAKAAoACkAJwAoACgAKAAoACgAKAAoACkAKQAp
ACkAKAAnACYAJQAkACMAIgAgACIAIAAiACIAIAAgACEAIQAeAB0AHQAdAB8AHgAeAB4A
HgAeAB8AHwAdAB0AHQAdAB0AHgAfAB8AHwAfAB8AIAAiACIAIgAiACIAIgAhACEAIwAi
ACAAIAAgACAAIgAlACQAIwAiACAAIQAfAB8AHwAfAB8AHwAeAB8AHgAdABwAHAAdAB8A
IAAeABwAGwAcABwAGwAbABoAGQAZABoAGwAbABsAGgAYABgAGAAYABgAFgAWABYAFgAU
ABUAFQAUABQAFAAUABQAFAATABIAEQATABIAEQATABQAEwASABEAEAASABIAEQARABAA
EAARABEAEQARABAAEAAQABEAEwAUABMAEwATABUAFwAXABgAGQAZABkAGQAZABsAGwAb
ABsAGQAZABgAFgAWABUAFAAUABMAEgASABIAFAAUABMAEQARABEAEQARAA8ADwAPAA0A
CwALAAsACwANAA0ACwALAAgABwAHAAcACQAJAAkACQAHAAcABwAGAAYABgAGAAYABAAE
AAQABAAGAAkADAANABMAGQAeACYAMgA9AE4AaQCKAKUAuQDKANoA3gDPAK4AgQBgAEkA
LQATAPv/3f/G/8f/1f/e/+P/5v/r//P//f8DAAYABQAEAAIAAQACAAEAAAAAAAMAAwAD
AAMAAgAEAAYABgAGAAcABwAHAAUABQAFAAYABAAEAAQABQAEAAUABgAGAAYABQAEAAQA
BgAGAAcACAAIAAcABQAEAAcABwAHAAkACQAJAAkACgAKAAoACgAKAAkACgALAAsACwAK
AAoACgAKAAoACQAJAAoACgAJAAkACQAJAAkACQAJAAkACgAKAAoACQAJAAkACQAIAAgA
CQAKAAoACgAKAAcABgAGAAYABgAHAAcABwAFAAUABQAFAAYABgAFAAUABQAFAAUAAwAC
AAEAAQAAAAIAAgABAP/////+//3//P/6//r/+v/6//z/+//6//r/+f/5//n/+f/7//z/
/P/+//7//v/+//////8AAAAAAAAAAAAAAAAAAAEAAQABAAEAAQABAAEAAQACAAEAAAD+
//7//P/+//7//v/+///////8//v/+//7//v/+v/6//r/+v/6//v/+//5//n/+f/5//n/
+v/7//v/+f/5//n/+v/6//r/+v/6//n/+v/6//v//f/8//r/+v/6//r//P////3//f/9
//z//v/9//7////+////AAAAAAEAAAD///7//f/9//7//v////7//v8AAP7//f/9//z/
+//7//z//f/7//v/+v/4//j/+P/4//j/9v/2//b/9v/0//X/9f/0//T/9P/0//T/9P/z
//L/8f/z//T/9f/1//T/8//y//L/8v/y//L/9P/0//P/8//y//L/8//z//X/9f/0//T/
8v/z//X/9v/3//f/9//5//v/+//8//3//P/7//r/+f/5//n/+f/5//n/+f/4//b/9v/1
//T/9P/x//D/8P/w//D/8P/v/+3/7//v/+//7//v/+//7//t/+3/7f/t/+3/7f/t/+v/
6//q/+n/6f/p/+n/6f/p/+n/5//n/+f/5v/m/+b/5v/m/+j/6P/o/+j/6P/r/+z/8f/3
//3/AAAEAAwAFQAkADsAVgBxAIUAlgCiAKoApQCKAGMAQAAnAA8A9//j/8v/sv+p/7H/
vP/D/8b/y//T/93/4//k/+T/5P/j/+P/5P/j/+L/4v/h/+H/4f/h/+D/4v/k/+T/5P/l
/+X/5f/l/+X/5f/m/+b/5v/m/+f/5v/n/+j/6P/o/+f/5v/m/+b/5v/n/+j/5//n/+b/
5v/p/+n/6f/r/+v/6//r/+z/6v/q/+r/6v/t/+7/7//v/+3/7P/s/+z/6//s/+z/7f/w
//D/7//v/+3/7f/t/+3/6//r/+z/7P/u/+3/7f/t/+//7v/u/+//7v/u/+7/7v/t/+z/
7P/s/+z/7f/t/+3/6//r/+v/6//q/+r/6f/p/+n/6f/p/+f/5v/l/+X/5P/k/+T/4//h
/+H/4P/f/97/3P/c/9z/3P/e/93/3P/c/9v/2//b/9v/2//c/9z/3v/c/9z/3P/d/9//
4P/g/+D/4v/i/+L/4v/h/+H/4f/h/+H/4f/h/+H/4f/h/+H/4P/g/97/4P/g/97/3v/f
/9//4P/f/9//3//f/97/3v/e/9z/3P/d/93/3f/d/93/3f/b/9z/3f/d/9v/2//b/9z/
3v/e/97/3v/d/97/3v/f/9//3v/c/9z/3P/c/97/4f/h/+H/4f/g/+H/3//f/9//3v/f
/+D/4P/g/+D/4P/g/+H/4f/i/+L/3//e/97/4P/e/93/3f/c/9v/2//c/93/3f/d/9z/
2v/a/9r/2v/a/9r/2v/a/9r/2v/b/9v/2v/Y/9j/2P/Y/9r/2f/Y/9f/2f/a/9v/2//Y
/9f/1//Z/9v/3P/e/93/3P/b/9r/3P/c/9v/2//e/97/3//f/93/3f/c/9z/3v/f/+H/
4v/l/+X/5f/n/+f/5//o/+n/6//r/+v/6//p/+n/6f/p/+n/6f/o/+b/6P/n/+b/5v/l
/+T/5P/k/+T/5P/j/+H/3//f/9//3//h/+H/4f/f/+H/4f/h/+H/4f/h/9//3//e/93/
3f/d/9v/2//b/9v/3f/d/93/3P/c/9z/3P/c/9z/3P/c/9z/3v/f/+L/5//t//P/+v8C
AAYACwAYAC8ATgBpAHsAigCYAJ4AlQB6AE8AKgAVAAEA7f/Z/8H/qP+j/63/uP/B/8b/
yf/P/9X/2f/e/+D/4P/f/9//4P/f/97/3v/f/9//3//f/97/4P/i/+L/5P/l/+X/5f/n
/+f/5//o/+b/5v/m/+f/5v/n/+j/6P/q/+n/6P/o/+j/6P/p/+r/6f/p/+j/6P/p/+n/
6f/r/+3/7f/t/+7/8P/w//D/8P/v//D/8f/x//L/8v/z//T/8//0//T/9f/1//T/8v/x
//H/8f/x//H/8f/x//L/8v/0//P/8//z//P/8v/y//P/8//y//H/8P/x//D/8P/w//L/
8//z//P/8f/x//H/8f/y//L/8f/x//P/8//z//H/8f/x//L/8v/y//L/8f/v/+//7v/t
/+z/7P/s/+z/7P/s/+v/6v/q/+v/6//r/+v/6//s/+z/7v/u/+7/7v/v//D/8v/z//T/
9P/0//T/9P/3//f/9//3//f/9//3//f/9//3//f/9v/2//T/9v/2//j/+P/5//n/+v/5
//n/+f/5//j/+P/4//j/+P/5//n/+//7//v/+//7//z//f/9/////////wAA/v/+//7/
/v8AAAIAAwAFAAYABgAFAAYACAAIAAoADQANAA0ADQAMAA0ACwALAAsADAANAA4ADgAP
AA4ADQAMAAsACwAMAAwACwAKAAoADAAOAA0ADQAMAAkACQAKAAsACwALAAoACAAJAAoA
CwAMAAoACgAKAAoACAAJAAkACAAIAAgACAAIAAoACQAIAAcACQAKAAsACwAKAAkACQAL
AAkACAAKAAoACgAKAAwADAALAAsACwAKAAoACQAKAAsACwAMAAwADQAPABAAEQARABEA
EwAVABUAFgAXABUAFQAVABUAFwAXABcAFwAXABcAFgAUABQAEwASABIAEwASABIAEgAQ
ABAADwANAA8ADwAPAA8AEQARABEADwANAA0ADQANAA8ADwANAA0ADAALAAsACwAJAAkA
CQAJAAkACQAJAAgACAAIAAgACAAIAAgACAAIAAoADwAWAB0AIQAlACwAMgA8AFEAcgCV
ALIAywDfAO4A8gDgALkAjgBzAFgAOQAhAAsA6f/P/9D/3f/p/+7/8f/0//v/AwAJAA0A
DgAMAAwACwALAAoACQAIAAgACQAJAAkACQAMAA4AEAAQABAAEQARABEAEQARABEAEgAS
ABIAEgATABQAFQAWABYAFgAVABQAFAAUABQAFQAWABcAFwAWABYAGQAZABkAGwAdAB0A
HQAeACAAIAAgACAAIAAgACAAHwAgACAAIQAiACEAIgAiACMAJAAkACMAIwAkACUAJgAn
ACYAJQAlACQAJwAnACgAKQAnACYAJgAnACoAKgAqACoAKQAoACgAKAAqACsAKwArACkA
KQApACkAKgAqACkAKQApACkAKQAnACYAJQAlACQAJgAmACUAIwAhACAAHwAeABwAHAAc
ABwAHAAbABoAGgAbABsAGwAbAB0AHgAeACAAIAAgACAAIQAhACIAIgAiACYAJgAmACYA
JgAlACQAIwAjACMAIwAjACUAJQAlACQAJAAiACQAJAAjACIAIgAhACAAHwAfAB8AIQAg
ACAAIAAfAB4AHgAdAB0AHQAdAB0AHQAeAB8AHwAhACEAIQAiACIAIgAiACIAIQAiACIA
IwAjACIAIAAgACMAJAAnACsAKAAnACYAJAAlACMAIwAjACQAJQAmACYAJwAmACUAJAAl
ACUAJgAmACQAIgAhACIAIgAhACEAIAAfAB8AIAAhACEAIQAgAB4AHAAcABwAHAAcABwA
HAAcABwAHQAdABwAHgAeAB4AHgAdABsAGQAXABkAGgAbABsAHAAbABkAGgAaABoAGgAa
ABgAGAAXABcAGAAYABkAGQAbABsAGgAaABoAGwAdAB4AHwAfAB8AIQAjACMAJAAlACQA
IwAiACEAIwAjACMAIwAhACEAIAAeAB4AHQAcABwAGwAaABoAGgAaABoAGQAXABcAFwAX
ABcAGQAZABkAFwAVABUAFQAVABUAFQATABMAFAATABMAEwAVABUAFQAVABMAEwATABIA
FAAUABQAFAAUABQAFAAUABYAGQAeACMAKQAxADwARABOAGMAggClAMIA2wDvAAABBgH0
AMsAogCFAGoASwAxABUA7//V/9j/5//z//b/+f/6////BwAPABMAFAASABIAEQARABAA
DwAOAA4ADwAPAA8ADwAQABIAFAAUABIAEwATABMAEwATABMAFAAWABYAFgAXABYAFwAY
ABgAGAAXABYAFgAYABgAGQAaABkAGQAYABgAGwAbABsAHQAdAB0AHQAeAB4AHgAeAB4A
HwAgACEAIQAfAB4AHgAeAB8AIAAgACEAIgAiACEAIQAhACEAIQAhACEAIQAiACIAIgAh
ACEAIQAjACIAIgAjACIAIgAiACIAIQAgACAAIAAiACMAIwAjACEAIQAhACEAIAAgAB8A
HwAfAB8AHwAdABwAGwAbABoAGgAaABkAFwAXABYAFQAUABQAFAAUABQAFAATABIAEgAR
ABEAEQARABMAFAAUABYAFgAWABYAFwAXABgAGAAYABoAGgAaABoAGQAZABkAGQAXABcA
FwAXABgAFwAWABQAFgAUABYAFgAVABQAFAATABAADwAPAA8ADwAOAA4ADgAOAA4ADwAP
AA8ADwAPAA8ADQAOAA8ADwAPAA8ADwAQABIAEgASABIAEQASABIAEwAVABQAEgASABIA
EgAUABcAFQAVABUAFAAWABUAFgAXABYAFwAYABgAGQAYABcAFgAVABUAFgAWABcAFgAW
ABgAFgAVABUAFAATABMAFAAVABUAFQAUABIAEgASABIAEgAQABAAEAAQAA4ADwAPAA4A
DgAOAA4ADgAOAA0ADAALAAsADAANAA0ADgANAA0ADQAOAAwADAAMAAwACgAKAAkACQAK
AAoACwALAAsACwAKAAoACgALAA0ADgANAA0ADQAPAA8ADwAQABEAEQARABEAEQATABMA
EwATABMAEwASABAAEgARABAAEAAOAAwACwAKAAoACgAJAAcABwAHAAcABwAHAAcABwAF
AAMAAwADAAMAAwADAAEAAQACAAEAAQABAP///////////////////v8AAAAAAAAAAP7/
/v/+//7/AAABAAQACQARABUAHAAkACwANwBMAGkAiAChALcAyADWANgAxQCgAHcAWAA/
ACUADQD1/9P/vv+//83/1v/b/97/5f/x//v//f8AAAAAAAD//////v/9//z//P/9//3/
/f/9//7/AAACAAIAAAABAAEAAQABAAEAAQACAAAAAAAAAAEAAAABAAIAAgACAAEAAAAA
AAIAAgADAAQAAwADAAIAAgADAAMAAwAFAAMAAwADAAQABgAGAAYABgAFAAYABwAHAAkA
CAAIAAgABwAIAAgACQAIAAgABwAHAAcABwAHAAcABwAHAAgACAAIAAcABwAHAAkACAAI
AAkACAAIAAgACAAIAAgACQAKAAkACQAIAAcABQAFAAUABQAGAAYABQAFAAMAAwADAAEA
AgABAAEAAAAAAAAA///9//v/+v/5//j/+P/4//j/+P/4//f/9v/2//X/9f/1//X/9f/2
//b/+P/2//b/9v/3//f/+P/4//j/+P/4//j/+P/5//n/+f/5//n/+f/5//n/+f/5//n/
+P/4//b/+P/4//b/9v/3//f/+P/3//f/9//5//j/+P/4//b/9v/3//f/9//3//f/9//1
//b/9//3//f/9//3//j/+P/4//j/+P/3//j/+P/5//v/+v/4//j/9v/2//j/+//5//n/
+f/4//r/+f/6//v/+v/7//z//P/7//r/+f/4//j/+f/7//z/+//6//r//P/6//n/+f/4
//n/+f/6//v/+f/5//j/9v/2//b/9v/2//T/9P/0//T/9P/1//X/9P/0//T/9P/0//b/
9f/0//P/8f/y//P/8//0//P/8//1//P/8v/w//D/8P/w//L/8v/x//H/8v/y//P/8//x
//H/8P/w//L/8//1//b/9//3//f/+f/3//f/+P/5//v/+//7//v/+f/5//n/+f/7//v/
+v/4//j/9//2//b/9f/0//T/9P/0//T/8//x/+//7//v/+//7//v/+//7f/v/+//7//v
/+//7//t/+3/7P/r/+v/6//r/+v/6//r/+n/6f/p/+j/6P/o/+j/6P/o/+j/6P/o/+r/
6//s//H/+f/9/wIACAAQABcAJgBBAGAAeQCLAJoAqACuAKcAigBjAEAAJwAPAPf/4f/J
/7D/q/+3/8L/x//K/8//1//h/+f/6P/o/+j/5//n/+j/5//m/+b/5f/l/+X/5f/m/+j/
6v/q/+r/6//r/+v/6//r/+v/7P/q/+r/6v/r/+r/6//s/+z/7P/r/+r/6v/q/+r/6//s
/+//7//u/+7/7f/t/+3/7//x//H/8f/y//L/8v/y//L/8f/y//P/8//1//T/9P/0//P/
9P/0//X/9v/2//X/9f/1//X/9f/1//X/9f/2//b/+P/3//f/9//3//b/9v/3//j/+P/4
//j/+f/4//j/+P/2//f/9//3//f/9//3//f/+P/4//f/9//1//X/9f/z//T/8//z//L/
8v/y//H/7//v/+7/7f/s/+z/7P/s/+z/7P/r/+r/6v/p/+n/6f/p/+v/7P/s/+7/7v/u
/+7/7//v//D/8P/w//T/9P/0//T/9f/1//X/9f/z//P/8//z//X/9f/1//T/9P/y//T/
9P/0//T/9f/1//T/8//z//P/8//y//L/8v/y//L/8//z//P/8//z//P/8//0//X/9f/3
//f/9//4//b/9v/2//b/+f/6//r/+//7//r/+P/4//r/+v/8/////f/9//3//P/8//v/
/P/9//7///8AAAAAAQAAAP///v/9//3//v/+/////v/+/wAA/v/9//3//P/7//v//P/9
//v/+//6//j/+P/4//j/+P/4//j/+P/4//b/9//3//b/9v/2//b/9v/4//f/9v/1//X/
9v/3//f/9v/1//X/9//1//T/9P/2//b/9v/4//j/+P/4//j/9v/2//X/9f/2//b/9//3
//f/9//2//b/+P/5//v//P/9//3//f////////8AAAEAAwADAAMAAwABAAEAAQABAAEA
AQAAAP7//v/9//z//P/7//r/+v/6//j/+P/3//X/9//3//f/9//5//n/+f/3//X/9f/1
//X/9//3//X/9f/2//X/9f/1//P/8//z//P/9f/1//X/9P/y//L/8v/y//L/8v/y//L/
9P/1//j/+////wUADAASABgAHwAqAD8AXgB5AIsAmgCqALQAsQCeAHsAVAA5ACEACQDz
/93/wv+3/7//zP/T/9r/3f/j/+n/8f/2//b/9v/1//X/9v/1//T/9P/3//f/9//3//b/
+P/6//r/+P/5//n/+f/6//v//P/+//z//P/8//3//P/9//7//v8AAP///v/+//7//v//
/wAAAQABAAAAAAADAAMAAwAFAAUABQAFAAYACAAIAAgACAAHAAgACQAJAAsACgAKAAoA
CQAKAAoACwAKAAoACQAJAAsACwALAAsACwALAAwADAAOAA0ADQANAAsACgAKAAsADAAM
AAwADAAMAAwADQAOAAwADQANAA0ADQANAA0ADQAMAAwACwALAAsACwALAAkACgAJAAkA
CAAKAAoACQAHAAkACAAHAAYABgAGAAYABgAIAAcABgAGAAUABQAFAAUACQAKAAoADAAK
AAoACgALAAwADgAPABAAEAAQABAAEAATABMAEwATABMAEwATABMAEwATABMAEgASABAA
EgASABIAEgATABMAFAATABMAEwATABIAEgASABIAEgATABMAEwATABMAEwATABQAFQAV
ABcAFwAXABgAGAAYABgAGAAZABoAGgAbAB0AHAAaABoAGgAaABwAHwAhACEAIQAgACEA
HwAfAB8AIAAhACIAIgAjACIAIQAgAB8AHwAgACAAIQAgACAAIgAgAB8AHwAeAB8AHwAg
ACEAHwAfAB4AHAAeAB4AHgAeAB4AHgAeAB4AHQAdABwAGgAcABwAHAAcAB4AHQAcABsA
GwAcAB0AHQAeAB0AHQAfAB8AHgAeACAAHwAeAB8AIAAiACIAIgAiACEAIQAhACEAIAAj
ACMAIwAhACIAIgAkACUAJgAmACYAKAAoACgAKAApACsAKwArACwALQAuAC0ALgAvADAA
LwAxADEAMQAxAC8ALwAvAC8AKwApACsALAAqACoAKgAqACoAKgAqACoAKgAqACoAKgAo
ACgAKAAoACgAKAAoACgAKQAqACsALAAqACoAKgAqACwALAAsACwAKwAqACkAKAApACoA
KwAsAC4ALgAuAC4AMwA2ADkAPABEAEoAUABWAGcAeACJAJoAsADGANwA8gDnANwA0QDG
AKkAjgBzAFgAQwAwAB0ACgAPABQAGQAeACIAJgAqAC4AMwA2ADkAPAA6ADoAOgA6ADgA
OAA4AA==
         </WaveFormData>
      </LeadData>
      <LeadData>
         <LeadByteCountTotal>10000</LeadByteCountTotal>
         <LeadTimeOffset>0</LeadTimeOffset>
         <LeadSampleCountTotal>5000</LeadSampleCountTotal>
         <LeadAmplitudeUnitsPerBit>4.88</LeadAmplitudeUnitsPerBit>
         <LeadAmplitudeUnits>��V</LeadAmplitudeUnits>
         <LeadHighLimit>2147483647</LeadHighLimit>
         <LeadLowLimit>268435456</LeadLowLimit>
         <LeadID>V5</LeadID>
         <LeadOffsetFirstSample>0</LeadOffsetFirstSample>
         <FirstSampleBaseline>0</FirstSampleBaseline>
         <LeadSampleSize>2</LeadSampleSize>
         <LeadOff>FALSE</LeadOff>
         <BaselineSway>FALSE</BaselineSway>
         <ExcessiveACNoise>FALSE</ExcessiveACNoise>
         <MuscleNoise>FALSE</MuscleNoise>
         <LeadDataCRC32>458163246</LeadDataCRC32>
         <WaveFormData>
CAAIAAgACAAIAAgACAAIAAgACAAIAAgACAAIAAgACAAIAAgACAAIAAgACAAIAAgACgAK
AAoACgAJAAgABwAGAAgACAAIAAgACAAIAAgACAAIAAgACAAKAA0ADgAOAA4ADgAOAA8A
DwANAA0ADQANAA8ADwARABEADgAOAA4ADgAOAA4ADgAOAA4ADgAMAAwADAAMAAsACwAL
AAoACgAKAAgACAAIAAYABwAGAAYABwAHAAgACAAHAAQABAAEAAMABQAFAAUABQADAAMA
AwADAAUABQAFAAUABQAFAAUABQADAAUABwAIAAwADgATABQAFgAbACIAKwA+AFoAcwCC
AJMAoQCvALUApwCEAFwAPQAoABUACgD9/+//6//0/wAAAgACAAEABQAJAAkABwAHAAcA
BgAGAAUABQAFAAQABAAFAAUABAAGAAYABwAHAAcABwAHAAcABQAFAAYABgAHAAgACQAK
AAoACgAJAAgACAAIAAgACAAKAAoACgAKAAoACgAKAAsADQAMAAwADQANAAwACwAKAAoA
CgAKAAoACwALAAsACwAJAAkACQAJAAwADAAMAAwADQANAA0ADQANAA0ADgAOAA4ADgAQ
ABAAEAAQABEAEQAPAA8AEAAQABAAEQASABQAFAATABMAFAAUABYAFAAUABQAFAAVABcA
FQAVABUAFQAXABYAFgAWABQAFAAUABQAFgAVABQAFAAUABQAFAAUABEAEAAOAA0ADwAP
AA0ADQAMAAwADAAMAAwACwALAAsACgAKAAsACwALAAsACwAKAAwADAALAAoACgAJAAgA
CAAKAAkACQAJAAgACAAIAAkACQAIAAgACAAGAAYABgAGAAQABAAEAAQABgAGAAYABgAE
AAQABQAFAAUABQAFAAUABQAFAAUABgAGAAYABgAHAAcABwAHAAcACQAJAAkACgAKAAoA
CgAKAAkACQAIAAcACQAJAAkACQAJAAkACgAKAAkACQAJAAkACwALAAoACQAHAAgACQAJ
AAkACQAJAAkACAAHAAcABwAHAAcABwAHAAcABwAHAAcABgAFAAUABQAFAAUABQAFAAcA
BwAHAAcABQAGAAYABAAEAAQABAAEAAYABgAGAAYABAAEAAUABQAEAAUABgAEAAQABAAE
AAQABAAEAAQABAAEAAQABAACAAIAAgACAAQABAAGAAcACAAIAAgACgAIAAkACQAJAAsA
CwALAAsACwANAA0ADAAMAAwADAAKAAkACAAHAAYACAAGAAYABgAGAAUABQAFAAQABAAE
AAQABAAEAAIAAQAAAAAAAQABAAQABAADAAIAAQAAAP7//f/9//3//f/9////////////
/f/9//3//f/9//3//f/9/wEAAQACAAYACgANABAAFgAbACQAOQBSAGgAewCMAJ0ArwC3
AKkAhwBeAD4AJwAUAAcA+v/p/+H/6f/2//7//v/8//n/+//9//3//f/9//3//P/8//v/
+//7//r/+v/7//v/+v/6//r/+//7//v/+//7//v/+//7//z//P/6//r/+v/6//v//P/8
//z//P/8//z//P/+//7//v/+//7//v/+/////f/8//z//f/8//z//P/8//7//v/+//7/
/f/9//3//f/9//3//f/9//7//v/+//7/////////////////AAAAAAIAAgAEAAQABAAE
AAUABQADAAMABAAEAAQABQAGAAgACAAHAAcACAAIAAoACAAIAAgACAAJAAsACQAJAAkA
CQAJAAgACAAIAAoACgAKAAoACQAHAAUABAAEAAQABAAEAAIAAgABAAEAAQABAP/////+
//7//v/+/wAA/////////P/8//3//f/9//3//f/8//7//v/9//z//v/9//z//P/7//n/
+P/3//j/+P/4//n/+f/4//j/+P/2//b/9v/2//T/9P/0//T/9f/2//f/+P/2//b/9//3
//X/9f/1//X/9//3//f/+P/4//j/+P/5//n/+f/5//n//f/9//3//v/9//z/+//6//j/
+f/5//n/+v/7//z//f/7//v//P/8//z//f/+/////f/9//z/+//7//z//f/9//z/+//6
//n/+v/5//n/+f/3//f/9//3//n/+f/5//n/+P/3//f/9//3//f/9//3//n/+f/5//n/
+P/4//f/9P/0//T/9P/0//T/9P/0//T/8v/y//T/9P/0//T/8v/y//L/8v/0//T/9P/0
//L/8v/y//L/8v/y//T/9f/2//b/9v/4//r/+//7//v/+v/5//j/9//3//n/+f/4//v/
/P/9//z/+f/4//f/9v/2//T/9P/0//b/9f/1//X/8v/y//L/8v/y//L/8P/v/+//8P/y
//P/8//y//D/7v/u/+7/7f/t/+3/7f/t/+3/7f/t/+3/7f/t/+3/7f/t/+3/7f/t/+3/
7f/x//b/+v/+/wEABAAMABcALABJAGgAgACVAKoAvwDNAMcApwB9AFoAPgAfAAoA+f/g
/8//0//h/+z/7v/q/+j/6f/p/+n/6//t/+3/7f/s/+z/7f/t/+3/7P/s/+3/7f/s/+r/
6v/r/+v/7P/t/+7/7//v/+//8P/w/+//7v/t/+z/7f/u/+7/7v/v//D/8f/y//H/8P/v
/+7/7v/u/+7/7//x//D/8P/x//L/8v/y//L/8v/y//L/8v/x//H/8f/x//L/8//0//X/
9v/2//b/9v/3//f/9//3//f/9//4//j/9v/2//j/+P/6//r/+//7//3//f/+//7//P/9
//7/AAACAAEAAQACAAAAAgAAAAAAAgACAAMABQADAAMAAwADAAUABAAEAAQABAAEAAQA
BAADAAEA///+//3//v///wAA/v/+//3//f/9//3/+//7//r/+v/6//r/+P/3//f/9//2
//b/9//3//f/9//3//b/9v/2//X/9P/y//H/8P/w//D/7//v/+//8P/w//D/8f/w/+7/
7f/s/+r/6v/q/+r/6f/q/+v/7P/s/+z/7P/s/+7/7v/v/+//7f/t/+3/7f/t/+3/7f/u
//D/8P/w//H/8//z//P/8//1//X/9f/2//b/9v/2//b/9v/3//f/9//1//X/9f/1//X/
9f/2//b/9//3//f/9//1//X/9P/z//X/9v/3//f/9//3//f/9//0//P/8//z//X/9f/1
//X/9f/1//X/9f/y//H/8f/x//H/8f/x//H/8//z//P/8//z//T/9P/y//D/8P/w//D/
8P/w//D/8P/y//L/8v/y//D/8P/w//D/8P/w//D/8P/y//L/9P/1//T/9P/0//b/9v/3
//f/9//5//n/+f/5//n/+//7//r/+P/4//j/9v/2//b/9v/2//j/9v/2//b/9v/1//X/
9f/y//L/8v/y//L/8v/w/+//7v/u/+//7//w//D/7//u/+7/7v/t/+3/7//v/+//7//v
/+//7//v/+3/7f/t/+3/7//v/+//7//x//H/9v/6//z/AQAIABAAGQAsAEkAZAB8AJMA
qAC5AMcAyQCtAIEAXABAACUADgD//+z/2f/Z/+X/8P/y/+z/7P/v//H/8f/v/+//7//v
/+7/7v/u/+//8P/w/+7/7//v/+7/7v/u/+//7//x//H/8f/x/+//7//w//D/8P/w//D/
8P/x//L/8v/y//L/8v/y//L/8v/y//L/8v/0//T/9P/1//X/9P/0//X/9P/0//T/9P/0
//T/9P/0//f/9//3//f/9f/1//X/9f/2//b/9v/2//f/9//3//f/9//3//j/+P/6//r/
/P/8//r/+v/7//v//f/9//7//v/+////AAACAAIAAQABAAIABAAGAAQABAAEAAQABQAH
AAcABwAHAAcACQAIAAgACAAGAAYABgAGAAYABQAEAAQAAgACAAIAAgACAAIAAQABAAEA
AQD//////v/+//7//v/8//v/+//7//r/+v/7//v/+f/5//n/+P/4//j/9//2//j/9//2
//b/9P/z//P/8//w//D/8P/x//P/8v/y//L/8v/y//L/8v/w//D/8P/w//D/8P/w//D/
8v/y//P/8//x//H/8f/x//P/8//z//T/8v/y//L/8//1//X/9f/1//X/9f/1//b/9v/2
//b/9v/2//f/9//3//f/9//3//f/9//3//j/+P/3//f/9//3//n/+f/4//f/+f/6//v/
+//6//n/+P/3//b/9f/1//X/9f/1//X/9f/3//f/9//3//j/9//3//f/9//3//f/9//1
//X/9f/1//X/9v/2//T/9v/2//b/9v/2//T/9P/2//b/9P/0//T/9P/2//b/9v/2//b/
9v/2//b/9v/2//b/9v/2//b/+P/5//r/+v/6//z//P/9//3//f/9//3//f/9//3/////
//7//v/+//7//P/8//z//P/8//7//P/8//z//P/7//v/+//4//j/+P/4//j/+P/2//X/
9P/0//X/9f/4//j/9//2//T/9P/z//P/9f/1//X/9f/1//X/9f/1//P/8//z//P/9f/1
//X/9f/1//n/+v/6/wAAAwAIAA4AFwAgAC8ARgBgAHkAigCbAK8AvQC5AKEAdgBQADMA
GgAHAPz/6//b/9//6v/y//T/9P/z//f/+//9//v/+v/5//f/9v/3//f/9//2//j/+f/5
//j/+P/4//n/+f/7//v/+//7//r/+f/5//j/+P/4//j/+P/5//r/+v/6//r/+v/6//r/
+//8//3//v/8//z//P/9//3//P/8//3//v/+//7//v/+//7//v/+////////////////
///////+//7//v/+////////////AQABAAIAAgACAAIABAAEAAQABAAFAAUAAwADAAQA
BAAFAAcACQAMAAoACQAJAAoACgAMAAoACgAMAAwADQAPAA0ADQANAA0ADwAOAA4ADgAM
AAwADAAMAA4ADQAMAAwADAAMAAwADAALAAoACAAHAAkACQAHAAcABgAGAAYABgAGAAUA
BQAFAAQABAAFAAUAAwADAAMAAgAEAAQAAwACAAIAAQAAAAAAAgABAAEAAQD+//7//v//
//3//P/8//z//v/+//7//v/6//r/+v/6//v//P/9//7//v/+//////////////////3/
/f/9//7//P/8//z//f///////////////////wAAAAAAAAAAAAAAAAEAAQABAAEAAQAB
AAEAAwADAAQABAADAAMAAwADAAMAAwACAAEA//8AAAEAAQABAAEAAQABAAIAAQABAAEA
AwADAAMAAwABAAEAAQABAAIAAQABAAEAAQABAAEAAQABAAEAAQABAP//AAAAAP7/AAAA
AAAAAAAAAAAAAAAAAAAAAAAAAAAAAAAAAAAAAgACAAIAAgAAAAAAAAAAAAIAAgACAAIA
AgACAAQABQAGAAYABgAIAAoACwALAAsACgAJAAgABwAJAAsACwAKAAoACgAKAAgACAAI
AAgACAAGAAQABAAEAAQAAwADAAMABAAEAAQABAAEAAQAAgABAAAAAAABAAEAAgACAAEA
AAACAAIAAQABAP///////////////////////////////wEAAQABAAEAAQADAAQABgAM
AA8ADgASABkAIAAtAEIAWgBvAIIAkQChALEAtQCnAIgAXgA/ACgAEwAIAPv/7f/n/+7/
+P/+//7//f8BAAcABwADAAMAAwACAAIAAQABAAEAAAAAAAEAAQAAAAAAAAABAAEAAwAD
AAMAAwABAAEAAgACAAIAAgACAAIAAwAEAAQABAAEAAQABAAEAAQABAAEAAQABAAEAAQA
BQAHAAYABgAHAAYABgAGAAYABAAEAAQABAAHAAcABwAHAAcABwAHAAcACAAIAAgACAAL
AAsACwALAAsACwAMAAwACgAKAAwADAAMAAwADQANAA8ADwAQABAADgAPABAAEgASABEA
EQASABQAFgAUABQAFAAUABUAFwAVABUAFQAVABcAFgAWABYAFAAUABQAFAAWABUAFAAU
ABQAFAAUABQAEwASABAADwAQABEAEAARAA4ADgAOAA4ADgANAA0ADQAMAAwADQANAA0A
DQANAAwADAAMAAsACgAKAAkACAAIAAkACQAKAAsACgAKAAoACwAJAAgACAAIAAgACAAI
AAgACAAIAAgACAAGAAYABgAGAAYABgAHAAcABwAHAAcABwAHAAcABwAIAAYABgAGAAcA
CQAJAAkACQAJAAkACQAKAAoACgAKAAoACgALAAsACwANAA0ADQANAA0ADQAOAA4ACwAL
AAsACwANAA0ADAALAA0ADgAPAA8ADQANAA0ADQAOAA0ADQANAAsACwALAAsACwALAAsA
CwAMAAsACwALAAsACwALAAsACwALAAsACwAJAAoACgAIAAoACgAKAAoADAAMAAwADAAL
AAoACgAJAAoACwAMAAsACgAJAAgACAAIAAgACAAKAAoACgAKAAgACAAIAAgACgAKAAwA
DQAQABAAEAASABAAEQARABEAEQARABEAEQAPABEAEQAQABIAEgASABAAEAAQABAAEAAO
AAwADAAMAA4ADQANAA0ACgAKAAoACgAMAAwACgAJAAgACAAJAAkACAAIAAcABgAGAAYA
BQAFAAMAAwADAAMABQAFAAUABQAFAAUABQAFAAUABQAFAAUAAwAFAAYACgAOABMAFgAc
AB8AJAAtAEQAXgB1AIYAkwCjALEAtQCjAIAAVgA5ACQAEwAIAP3/7//t//T//v8EAAYA
AwADAAUABQADAAUABQAEAAQABQAFAAUABAACAAMAAwACAAIAAgADAAMAAwADAAMAAwAF
AAUABgAGAAQABAAEAAQABQAGAAYABgAGAAYABgAGAAYABgAGAAYABAAEAAQABQAHAAYA
BgAHAAYABgAGAAYACAAIAAgACAAIAAcABgAFAAcABwAHAAcACgAKAAoACgAJAAkACQAJ
AAkACQAKAAoACgAKAAwADAAOAA4ADwAPAA8ADwAQABAADwAPAA8AEAASABEAEQASABIA
FAASABIAEgASABMAFQATABMAEwATABUAFAAUABQAFAAUABQAFAASABEAEAAQAA4ADgAO
AA4AEAAQAA8ADwAPAA8ADQANAAoACgAKAAoACgAJAAkACQAGAAYABwAHAAkACQAJAAgA
BgAGAAUABAAGAAUABAAEAAQAAwADAAMAAgACAAIAAwABAAAAAAAAAAIAAgACAAIAAAAA
AAAAAAD+//7//v/+//7//v//////AQABAAEAAQD///////8AAAAAAAAAAAEA////////
//8DAAMAAwAEAAQABAAEAAQAAgADAAMAAwAFAAUABQAFAAMAAwAEAAQAAwADAAMAAwAD
AAMAAgABAP//AAABAAEAAwADAAMAAwAEAAMAAwADAAEAAQABAAEA////////////////
AAABAP/////////////////////9//7//v/8//z//P/8//z//v/+//7//v/+//7/////
//z/+v/8//z//P/8//z//P/8//z/+v/6//r/+v/8//z//P/8//7//v8AAAEAAQAAAP//
AAAAAAEAAQABAAEAAQABAAEAAwAFAAUABAACAAIAAgAAAP7//v/+//7/AAD+//7//v/+
//3//f/9//r/+v/6//r/+v/6//j/9//2//b/9//3//r/+v/5//j/9v/2//X/9f/z//P/
8//z//T/9f/2//f/9//3//f/9//1//X/9f/1//X/9//6//7/AAADAAoAEAAZACwASQBm
AH4AkwCmALcAxQC/AKEAeQBYADwAIQAMAP//7P/b/93/6f/y//L/8P/w//P/9//3//X/
9f/0//P/8f/w/+3/7f/t/+z/7P/t/+3/7P/t/+7/8P/x//H/8f/x//H/8f/x//L/8v/w
//D/8P/w//P/9P/0//T/8v/y//L/8v/w//D/8P/w//D/8P/w//H/8//y//L/8//y//L/
8v/y//T/9P/0//T/8//z//P/8//1//X/9f/1//T/9P/0//T/9f/1//X/9f/1//X/9v/2
//b/9v/4//j/+P/4//n/+f/5//n/+v/6//z//f/+/wAA///9//z//P/8//7//P/8//7/
/v///wEAAAD///7//f////7//v/+//7//v/+//7/AAD///7//v/6//r/+v/6//r/+v/5
//n/+f/5//f/9//0//T/9P/0//X/9f/2//f/9f/0//T/8//x//H/8f/w//D/8P/v/+7/
7v/t/+z/7P/q/+n/6f/p/+r/6v/q/+v/6//q/+r/6v/o/+j/6P/o/+b/5v/m/+b/6P/o
/+j/6P/n/+b/5v/l/+f/5//n/+f/6f/p/+n/6v/q/+r/6v/r/+v/6//r/+v/7f/t/+3/
7v/s/+z/7P/s/+3/7//w//H/8P/v/+7/7f/t/+3/7v/u/+//7//v/+//7//v/+7/7f/v
//D/8f/x//D/7//u/+3/7P/r/+v/6//r/+v/6//r/+v/6//r/+v/7P/r/+v/6//r/+v/
6//r/+v/6//r/+v/6//s/+z/6v/o/+j/6P/o/+r/6v/q/+r/7P/o/+n/6v/q/+r/6v/q
/+r/6v/q/+r/6v/q/+r/6v/o/+j/6P/o/+j/6P/q/+v/7P/s/+z/7v/w//H/8f/x//D/
7//u/+3/7v/x//L/8v/y//L/8v/w//D/8P/w//D/8P/u/+7/7v/u/+3/7f/t/+z/7P/s
/+z/7v/u/+z/6//o/+j/6f/p/+j/6P/n/+b/5v/m/+X/5f/n/+f/5//n/+X/5f/l/+X/
5//n/+f/5//n/+f/5//n/+n/6//u//D/9P/5/wIACAARACQAPwBeAHgAiwCeALMAwwC9
AKEAdwBSADYAHQAKAPn/5P/T/9X/4f/o/+r/5v/i/+X/6f/p/+n/6f/n/+f/5v/m/+X/
5f/l/+T/5v/n/+f/5v/m/+b/5//n/+f/5//n/+f/5//n/+j/6P/o/+j/6P/o/+n/6v/q
/+r/6v/q/+r/6v/s/+z/7P/s/+z/7P/s/+3/7f/s/+z/7f/s/+z/7P/s/+z/7P/s/+z/
7f/t/+3/7f/t/+3/7f/t//D/8P/w//D/8f/x//H/8f/x//H/8v/y//T/9P/2//b/9P/0
//X/9f/1//X/9v/2//b/9//4//r/+P/3//f/+P/6//z/+v/6//z//P/9/////v/9//z/
+//9//z//P/8//r/+v/6//r//P/7//r/+v/6//r/+v/6//r/+v/5//n/9//3//X/9f/y
//L/8v/y//T/8//z//P/8v/y//P/8//x//H/8f/w//D/8P/v/+7/7v/t/+z/7P/q/+n/
6f/p/+r/6v/q/+v/6//q/+r/6v/q/+r/6v/q/+j/6P/o/+j/5v/m/+b/5v/n/+j/6v/r
/+v/6//r/+v/6f/p/+n/6v/q/+r/6v/r/+3/7f/t/+3/7f/t/+3/7v/u/+7/7v/u/+7/
7//v/+//8f/x//H/8f/x//H/8v/y/+//7//v/+//8f/x//D/7//v//D/8f/x/+//7//v
/+//8P/v/+//7//t/+3/7f/t/+3/7f/t/+3/7f/t/+7/7//t/+3/7f/t/+3/7f/t/+3/
7f/u/+7/7P/s/+z/7P/s/+7/7v/u/+7/7v/s/+3/7f/s/+z/7P/s/+z/6v/q/+r/6v/s
/+z/7P/s/+z/7P/s/+z/7P/s/+7/7//u/+7/7v/w//L/8//z//P/8//z//P/8//1//f/
9//2//b/9v/2//T/8v/y//L/8v/y//D/8P/w//D/7//v/+//8P/w//D/8P/u/+7/7P/r
/+r/6v/r/+v/7v/u/+3/7P/s/+z/6//r/+n/6f/p/+n/5//n/+f/5//o/+n/6v/r/+n/
6f/p/+n/6//r/+7/8v/2//n//v8GAAsAFAAnAEIAXABzAIQAlQCnALUArwCRAGoARAAn
ABAA///0/+H/0//V/+D/6P/o/+b/6f/v//H/8f/v/+//7//u/+7/6//r/+v/6v/s/+3/
7f/s/+7/7v/v/+//7//v/+//7//u/+3/7f/s/+7/7v/u/+7/7//w//D/8P/u/+7/7v/u
/+//8P/x//L/8v/y//L/8//z//L/8v/z//L/8v/y//L/8v/y//L/8v/z//P/8//z//X/
9f/1//X/9P/0//T/9P/1//X/9f/1//b/9//5//r/+P/4//r/+v/4//j/+f/5//v/+//8
//z/+v/7//z//v8AAP////8AAAAAAgAAAAAAAAAAAAEAAwADAAMAAwADAAMAAgACAAIA
BAAEAAQABAAGAAUABAAEAAAAAAAAAAAAAAAAAP///////////f/9//7//v/+//7//P/7
//v/+//4//j/+f/5//n/+f/5//j/+P/4//f/9v/4//f/9v/2//b/9f/1//X/8v/y//L/
8//1//T/9P/0//L/8v/y//L/8v/y//L/8v/0//T/9P/0//L/8v/z//P/8//z//P/8//z
//P/8//0//T/9P/0//X/9f/1//X/9f/3//f/9//4//j/+P/4//j/9v/3//f/9//5//n/
+f/5//v/+//8//z/+f/5//n/+f/7//v/+v/5//n/+v/7//v/+f/5//n/+f/4//f/9//3
//n/+f/5//n/9//3//f/9//4//f/9//3//f/9//3//f/+f/5//n/+f/4//j/9//0//X/
9v/3//j/9v/2//b/9v/2//b/9//3//b/9v/2//b/9v/2//b/9v/2//b/9//4//n/+v/5
//j/9//2//j/+P/6//v//P/8//z//v/8//3//f/9/////////////f///////v8AAAAA
AAD+//7//v/+//7//v/8//z//P/8//v/+//7//j/+P/4//j/+P/4//b/9f/2//b/9//3
//j/+P/3//b/9v/2//X/9f/1//X/9f/1//X/9f/1//X/8//z//P/8//1//X/9f/1//f/
9//2//r/AAADAAQACgAPABYAIwA4AFQAawB6AIsAmwCpAK0AmwB4AFAAMwAcAAcA+v/v
/+H/3f/m//D/9P/y//H/9f/5//n/9f/3//f/9v/2//P/8//z//L/8v/z//P/8v/0//T/
9f/1//X/9f/1//X/9f/1//b/9v/0//T/9P/0//X/9v/2//b/9v/2//b/9v/2//b/9v/2
//j/+P/4//n/+P/2//X/9f/4//j/+P/4//r/+v/6//r/+f/5//n/+f/7//v/+//7//r/
+v/6//r/+//7//v/+//7//v//P/8//z//P/+//7/AAAAAAEAAQABAAEAAgACAAIAAwAE
AAYABgAFAAUABgAEAAYABAAEAAQABAAFAAcABwAHAAcABwAHAAYABgAGAAgACAAIAAgA
CAAHAAYABgAEAAQABAAEAAQABAADAAMAAwADAAEAAQAAAAAAAAAAAAAA////////AAAA
AAEAAQD////////+//7//v/9//z//P/7//r/+v/6//n/+f/5//j/+P/4//n/+f/4//j/
+P/4//j/+P/4//b/9v/2//b/9v/2//b/9v/2//b/9//3//f/9//3//f/9//3//f/+P/4
//j/+P/5//f/9//3//f/+//7//v//P/8//z//P/8//r/+//7//v//f/9//3//f/9//3/
/v/+//v/+//7//v//f/9//z/+//7//z//f/9//3//f/9//3//P/7//v/+//7//v/+//7
//v/+//7//v/+P/3//f/9//5//n/+f/5//f/9//3//f/+f/6//r/+P/4//j/+P/4//j/
+P/4//j/+P/4//n/+f/2//X/9f/1//f/9//6//r/+v/6//r/+P/4//j/+P/6//r/+v/6
//j/+P/4//j/+P/4//r/+//+//7//v8AAP7/////////AAABAAIAAwABAAMAAwACAAIA
AgACAAAAAAAAAAAAAAAAAP7//v/+//7//f/9//3//P/8//z//P/+//7//P/7//n/+P/4
//f/+v/6//n/+P/6//r/+f/5//f/9//3//f/+f/5//n/+f/3//f/9//3//X/9f/1//X/
9f/3//r//P/+/wMABgAKAA8AFAAdADAASgBfAHAAfwCRAKEAqwCjAIYAYAA9ACIADQD+
//P/5f/f/+b/8P/4//j/9//3//f/+f/5//n/+f/4//j/9//3//f/9v/2//f/9//2//j/
+P/5//n/9//3//f/9//3//f/+P/4//j/+P/4//j/+f/6//r/+v/8//z//P/8//r/+v/6
//r/+v/6//r/+//7//r/+v/7//z//P/8//z//v/+//7//v/9//3//f/9//3//f/9//3/
/v/+//7//v////////////////8AAAAAAAAAAAIAAgACAAIAAwADAAEAAQACAAIAAgAD
AAQABgAIAAcABwAIAAYACAAGAAYACAAIAAkACwALAAsACwALAAkACAAIAAgACAAIAAgA
CAAKAAkACAAIAAQABAAEAAQABgAGAAUABQAFAAUAAwADAAIAAgACAAIAAgABAAEAAQAA
AAAAAQABAAEAAQABAAAAAgACAAEAAAAAAP///v/+/wAA/////////v/+//7////+//z/
+//6//r/+v/6//r/+f/6//v//P/6//r/+v/6//z//P/9//3//f/9//3//f/7//v/+//8
//7//v/+//////////////8BAAEAAQACAAIAAgACAAIAAAABAAEAAQACAAMABAAFAAQA
AwADAAIAAQABAAEAAQADAAMAAgABAAEAAgADAAMABQAFAAUABQACAAEAAQABAAMAAwAD
AAMAAQABAAEAAQABAAEAAgADAAMAAwADAAMAAQABAAEAAQABAAIAAgAAAAIAAgACAAIA
AAAAAAAAAAAAAAAAAQABAAEAAQACAAMAAQABAAMAAwADAAIAAQAAAAIAAwADAAMAAAAA
AAAAAQAAAAAAAQACAAIAAwADAAEAAwAEAAUABgAFAAYACAAIAAoACgAKAAoACwAMAA0A
DQANAA0ADQAMAAwACwALAAwACQAIAAcACAAIAAgACAAIAAYABgAGAAYABgAGAAYABgAE
AAQABAAEAAIAAgACAAIAAwAEAAUABgAFAAQAAwACAAIAAgACAAIAAgACAAIAAgACAAIA
AgACAAQABAAEAAQABgAIAAoADAAQABQAGAAcACwAOgBIAFYAbACAAJQAqACkAKAAnACY
AHsAYABFACoAHAAQAAQA+P/9/wAAAwAGAAQABAAEAAQABgAGAAYABgAEAAQABAAEAAIA
AgACAA==
         </WaveFormData>
      </LeadData>
      <LeadData>
         <LeadByteCountTotal>10000</LeadByteCountTotal>
         <LeadTimeOffset>0</LeadTimeOffset>
         <LeadSampleCountTotal>5000</LeadSampleCountTotal>
         <LeadAmplitudeUnitsPerBit>4.88</LeadAmplitudeUnitsPerBit>
         <LeadAmplitudeUnits>��V</LeadAmplitudeUnits>
         <LeadHighLimit>2147483647</LeadHighLimit>
         <LeadLowLimit>268435456</LeadLowLimit>
         <LeadID>V6</LeadID>
         <LeadOffsetFirstSample>0</LeadOffsetFirstSample>
         <FirstSampleBaseline>0</FirstSampleBaseline>
         <LeadSampleSize>2</LeadSampleSize>
         <LeadOff>FALSE</LeadOff>
         <BaselineSway>FALSE</BaselineSway>
         <ExcessiveACNoise>FALSE</ExcessiveACNoise>
         <MuscleNoise>FALSE</MuscleNoise>
         <LeadDataCRC32>3304921816</LeadDataCRC32>
         <WaveFormData>
DAAMAAwADAAOAA4ADgAOAAwADAAMAAwADAAMAAwADAAMAAwADAAMAAwADAAMAAwADAAM
AAwADAAKAAsACwALAAoACgALAAsADAAMAAwADAAMAAwADQAOAA8ADwAPABEADwAPABAA
EAAQABAAEAAQABIAEwAUABUAEwATABMAEwASABIAEgARABMAEgAQABAADgAPAA8ADwAP
AA4ADgAOAA4ADgANAAwACwALAAsACwALAAsACwALAAcABwAHAAcACQAJAAkACQAJAAkA
CQAJAAcABwAHAAcACQAJAAkACQAJAAkACwAMAA8AEQATABMAFQAYAB0AJAA0AEsAXwBv
AHsAiQCZAKUAoACFAGQASQA4ACgAIAAVAAgABAALABAAEgASABAAEAAQAA4ACwAMAAsA
CgAKAAoACQAIAAgACQAJAAkACQAHAAcACAAIAAoACgALAAsACgAKAAsACwALAAwADAAM
AAkACQAJAAkACQAJAAgACAAJAAoACwANAA4ADQALAAoADAAMAAwADAAMAAwADAANAAsA
CwALAAsADQANAA0ADQANAA0ADgAOABAAEAAQABAAEQARABAADwAQABAAEQARABEAEQAR
ABMAEQARABEAEgASABIAEwAVABUAFgAWABcAGAAYABcAFwAZABkAGQAZABkAGQAaABsA
GwAcABwAHQAdAB0AHQAdABsAGgAaABsAHAAdAB4AHgAeAB4AHgAeABsAGgAZABcAGAAY
ABgAGQAXABcAFwAWABYAFQAVABUAFAASABIAEgARABEAEQARABEAEQAQAA4AEAAQAA8A
DwAPAA4ADgAOAAwADAAMAAwADAALAAsACwALAAsACwALAAkACQAJAAkADQANAA0ADQAM
AAsACQAHAAkACQAKAAsACwALAAsACwAJAAkACgALAAsACwALAAwADQANAA4ADgAOAA4A
DgAOAA0ADAAMAA0ADQANAA0ADQAOAA4ADgAOAA4ADgAOAA4AEAAQAA8ADwAOAA4ADgAO
AA4ADgAOAA0ADQANAA0ADQANAA0ADQANAA0ADQANAAsACQAKAAsACwAKAAoACgAKAAsA
CwALAAwACgAKAAoACgAKAAoACgAKAAsACwALAAwADAAKAAoACgAKAAoACgAIAAgACAAI
AAkACQAJAAgACAAJAAkACAAGAAYABgAGAAgACQAKAAsACQAJAAsACwALAAwADAAMAA0A
DgAPABAAEQASABMAEwARABEAEQAQAA8ADgAMAAsADAAKAAoACgALAAsACwALAAoACgAK
AAoADAALAAoACQALAAsACwALAAsACwALAAkABwAHAAcABwAHAAcABwAHAAcABwAHAAcA
BQAFAAUABQAFAAUABQAFAAkACQAKAAsADwAPABEAFQAaACEAMABEAFcAawB7AIkAmwCn
AKEAigBpAE4APQAuACIAFgAHAP7/BgARABYAFgAQAAwACgAIAAgABwAGAAUABAAEAAQA
AwACAAIAAgABAAAA////////AAAAAAAAAAABAAEAAAAAAAEAAQD//wAAAAAAAAEAAQAB
AAEAAQABAAAAAAADAAQABQAHAAkACQAIAAgABwAGAAUABAAEAAQABAAFAAUABQAFAAUA
AwADAAMAAwAFAAUABgAGAAQABAAEAAQABQAFAAQAAwAEAAQABQAFAAUABQAFAAcABQAF
AAUABgAEAAQABQAHAAUABgAGAAcACAAIAAcABwAHAAcABwAHAAcABwAIAAkABwAIAAgA
CQAJAAkACQAJAAsACgAKAAsACgAJAAgABgAEAAQABAAEAAMAAgABAP/////+//3//f/7
//v/+//6//b/9f/1//X/9f/0//X/9v/3//f/9//3//f/9//2//T/8//y//D/7//u/+z/
6//q/+r/6v/q/+r/6P/n/+f/5//l/+X/5f/l/+X/5f/l/+X/5f/l/+X/5f/j/+P/4v/h
/+P/4//k/+X/4//j/+P/4//h/+H/4v/j/+P/4//j/+T/4//j/+T/5P/k/+T/5P/k/+H/
4P/g/+H/4//j/+P/4//o/+r/7P/u//D/8P/w//D/8v/y//H/8f/y//L/8v/y//H/8P/v
/+3/6//r/+v/6//r/+v/6//r/+v/6//r/+n/6P/o/+j/5//o/+j/6P/o/+j/6f/q/+z/
7v/u/+7/7v/w//D/8P/w/+//7//v//D/8P/u/+7/7v/u/+7/7f/t/+3/7P/u/+//7//u
/+3/7P/r/+r/7P/t/+7/7//v/+//8f/x/+//8P/w//D/7v/u/+7/7v/v//D/8f/x/+//
7//v/+7/7P/s/+v/6//p/+b/5f/k/+b/5//o/+n/5v/m/+b/5v/m/+X/5P/j/+P/4//j
/+P/4P/f/97/2//b/9v/2//b/9v/2//b/9v/3P/d/97/3//d/93/3f/d/93/3f/d/93/
3f/f/+L/5f/n/+f/6//x//j/CQAgADgATQBdAG8AgwCVAJUAfwBgAEUALgAXAAYA+P/i
/9X/2v/k/+n/6P/i/97/3v/e/97/3v/d/97/3f/c/9z/3P/b/9r/2v/Z/9n/2f/Z/9f/
1//Y/9j/2v/a/9v/2//c/9z/3f/d/9z/3P/b/9r/2v/b/9z/3f/h/+H/4P/g/9//3v/d
/93/4P/h/+H/4v/k/+T/5P/k/+T/5P/k/+X/4//j/+P/4//h/+H/4f/h/+L/4//l/+b/
5v/m/+b/5v/m/+f/5//n/+b/5v/n/+f/5//n/+f/6f/r/+v/6//s/+7/7v/v//H/8f/y
//L/8//2//b/9f/1//f/9//3//f/+P/5//v//f/7//z//P/9//3//f/9//3/+//6//r/
+//6//n/+P/2//j/+P/4//j/+P/4//j/9//3//b/9f/1//P/8//z//L/7v/t/+3/7f/s
/+r/6v/q/+v/6//r/+v/6f/p/+j/5v/k/+T/4//j/+X/5P/k/+T/5P/k/+T/5P/g/9//
3//f/9//3//f/9//4P/h/+L/4//l/+X/5f/l/+f/5//m/+X/5f/l/+b/5//l/+X/5f/l
/+T/5f/n/+n/6f/p/+n/6v/t/+3/7v/u/+z/7P/s/+z/7P/s/+3/7//v/+//7//v/+//
7v/t/+z/7f/u/+//8P/u/+7/7f/t/+7/7v/u/+7/8P/w//D/7//v/+//7//v/+//7//v
/+//7f/t/+3/6//p/+r/6//r/+z/7P/s/+z/7f/t/+3/7v/s/+z/7P/s/+z/7P/s/+z/
7P/s/+z/7P/v/+//7//u/+7/7//v/+7/7v/u/+7/7v/u/+//8P/x//H/8f/z//P/9f/2
//b/9v/0//T/9P/0//X/9v/3//f/9f/1//X/9P/0//T/8//z//P/8v/z//T/8//z//P/
8//w//D/8P/w//L/8f/w/+//7f/t/+3/7f/v/+//7//t/+3/7f/t/+3/7f/t/+3/7f/r
/+v/6//r/+n/6f/p/+n/6v/r/+z/7f/t/+3/8P/z//P/9//9/wMACgAZADAARgBZAGsA
fQCPAKEApwCXAHgAWQBCAC0AHAAOAP7/7f/s//b////+//j/9P/0//T/8P/w/+//8P/v
/+7/7v/u/+3/7P/s/+v/6//r/+v/7f/t/+7/7v/u/+7/7//v/+7/7v/v/+//7//w//D/
8P/v/+//7//v//H/8f/w//D/8v/y//L/8//z//P/8v/y//L/8v/y//L/9P/0//T/9f/1
//X/9f/1//f/9//3//f/9f/1//b/9v/2//b/9v/2//j/+f/5//n/+v/6//v/+//7//v/
+//9//3//f/9//7/AAAAAAEAAwADAAQABAAFAAYABgAFAAUABwAHAAcABwAJAAkACgAL
AAsADAAMAA0ADwAPAA8ADwAPAA4ADgAPAA0ADQANAAwADAAMAAwADAAMAAwADAALAAwA
DAAMAA0ACwALAAsACgAGAAUABQAFAAYABAAEAAQAAwADAAMAAwABAAEAAAD+/wAAAAD/
/////f/8//z//P/7//r/+f/4//f/9//4//n/+//7//v/+//5//n/+f/5//n/+f/5//n/
+f/5//j/9//2//X/9f/1//X/9f/1//X/8//z//T/9f/2//f/+P/6//r/+f/5//j/+P/4
//j/+P/4//j/+f/7//n/+f/5//n/+v/6//r/+v/6//r/+v/6//z//P/7//v//P/8//z/
/P/6//r/+v/5//v/+//7//v/+//7//v/+//9//3//f/7//v//P/9//3//P/8//z//P/7
//v/+//8//r/+v/6//r/+f/4//f/9v/1//X/9//4//j/9//2//X/9P/1//X/9f/0//P/
8//y//D/8P/w//D/8P/y//P/9P/1//X/9f/3//f/9//4//j/+P/4//j/+P/4//n/+v/7
//v/+//7//v/+v/6//r/+f/5//r/+P/4//j/+f/5//n/+f/2//b/9v/2//j/9//2//X/
9f/1//X/9f/3//f/9//1//X/9f/1//X/9f/1//X/9f/1//X/9f/1//X/9f/1//X/9f/1
//X/9f/3//n/+v/5//3/AQADAAcADgAXACIANABJAF0AbQB9AI8AoQClAJYAdQBUAD8A
KgAcABIABQD2//j/AQAIAAgABAACAAQABAAEAAEA/v/9//z//P/8//v/+v/6//3//f/9
//3/+//7//z//P/8//z//f/9//r/+v/7//v/+f/6//r/+v/5//n/+f/5//n/+f/4//j/
+v/6//r/+//7//v/+v/6//z//P/8//z/+v/6//r/+//7//v/+//7//3//f/9//3//f/9
//7//v/+//7//v/+///////+//3//f/+/wAAAQABAAEAAQADAAMAAwADAAQABAAEAAUA
BwAHAAgACAAJAAoACgAJAAkADQANAA0ADQANAA0ADgAPABEAEgASABMAEwATABMAEwAV
ABQAFAAVABUAFQAVABQAEgASABIAEgASABIAEgARABMAEgARABEADQANAA0ADAAMAAsA
CwALAAwACgAKAAoABwAHAAcABwAHAAcABgAEAAUABgAGAAcABQAEAAQABAAEAAQABAAE
AAEA///+//3//f/9//3//f/9//3//f/9//3//f/9//3//v/////////9//3//v////3/
/f/9//3//f/9//7///////////8AAAEAAQACAAIAAgACAAIAAgABAAAAAAABAAMAAwAD
AAMABAAEAAQABAAEAAQABAAEAAIAAgABAAEAAgACAAIAAgAEAAQABAADAAMAAwADAAMA
BAAFAAYABwAGAAUABAABAAMABAAFAAUABAAEAAQABAADAAMAAwAEAAIAAgACAAIAAgAC
AAIAAgAFAAUABQAGAAYABAAEAAQABAAEAAQABQAFAAUABAAEAAUABQAEAAQABAAEAAQA
BAAFAAYABwAJAAkACwALAAsADAAMAAwACwAKAAkACAALAAwADQANAA0ADQANAAwADgAO
AA0ADQAMAAoACgAKAAkACQAJAAkACAAIAAgACAAIAAcABgAFAAUABQAFAAUABwAHAAcA
BQAFAAUABQAFAAUABQAFAAUABQAFAAUABQAFAAUABQAFAAcABwAHAAcABwAHAAoACwAN
AA8ADwARABgAHQAoADgASwBdAGsAewCLAJ0ApwCiAIsAaABNADoAKAAeABUACgAEAAkA
EgAUABIADgAQABIAEgANAAwACwAKAAoACgAJAAgACAAJAAkACQAJAAkACQAKAAoACAAI
AAkACQAKAAoACwALAAsADAAMAAwADAANAA4ADwAQAA8ADQAMAAwADAAMAA0ADQANAAwA
DAAOAA4ADgAOAA4ADgAOAA8ADwAPAA8ADwANAA0ADQANAA8ADwAQABAAEAAQABAAEAAQ
ABEAEQARABAAEAARABEAEQARABEAEwATABMAEwAUABQAFAAVABcAFQAWABYAFwAaABoA
GQAZABkAGQAZABkAGwAbABwAHQAbABwAHAAdAB0AHQAdAB0AHQAcABwAHQAfAB8AHwAe
ACAAIAAgACAAHQAcABsAGQAcABwAHAAdABsAGwAbABoAFgAVABUAFQASABAAEAAQAA8A
DwAPAA8ADwAPAA4ADAAKAAoACQAJAAsACgAKAAoACgAKAAoACgAGAAUABQAFAAcABwAH
AAcABwAHAAcABwAIAAcABgAFAAcABwAGAAUABQAFAAYABwAHAAcABwAHAAUABQAGAAcA
BwAHAAcACAAJAAkACgAKAAgACAAIAAgACAAIAAkACwAJAAkACQAJAAgACAAIAAgABgAG
AAYABgAIAAgABwAHAAgACAAIAAgACAAIAAgABwAFAAUABQAFAAUABQAFAAUABQAFAAUA
AwAFAAYABwAHAAgACAAIAAgABQAFAAUABgAGAAYABgAGAAYABgAGAAYACQAJAAkACgAI
AAYABgAGAAgABgAIAAYABgAGAAYABQAFAAUABAAFAAcACAAIAAgACAAIAAgACAAJAAoA
CwANAA0ADwAPAA8AEAAQABAADgAOAA4ADgAPABAAEQARABEAEQARABAAEgASABEAEQAO
AAwADAAMAA0ADQANAA0ADgAOAA4ADgAOAA0ADAALAAsACwALAAsACwALAAsACQAIAAcA
BgAFAAcABwAHAAcACQAJAAkACQAJAAkACQAJAAkACQAJAAkACQALAAwADwARABMAFQAZ
ABoAGwAkADYATwBhAG8AewCLAJkAoQCaAIEAYABHADYAJgAcABUACAAEAAkADgASAA4A
DAAMAAwADAAJAAgABwAGAAYACAAHAAYABgAFAAUABQAFAAUABQAGAAYABgAGAAcABwAG
AAYABwAHAAUABgAGAAYABQAFAAUABQAFAAUABAAEAAUABgAHAAkACAAHAAUABAAFAAYA
BwAIAAYABgAGAAcABwAHAAcABwAFAAUABQAFAAcABwAIAAgACAAIAAgACAAJAAkACAAH
AAgACAAJAAkACQAJAAkACwALAAsACwAMAAwADAANAA8ADgAOAA0ADQAOAA4ADQANABEA
EQARABEAEQARABIAEwARABIAEgATABEAEQARABEAEwASABIAEwARABEAEQAQAA4ADgAO
AA4AEAAQABAADwANAAwACwALAAkACQAJAAgABwAHAAgACQAHAAQAAwACAAMAAwADAAMA
//////7//P/8//z/+//7//3//P/8//z/+//6//n/+P/4//f/9//3//f/9//3//f/9f/1
//X/9f/1//X/9f/1//X/9f/0//P/9f/1//b/9//3//f/9//3//b/9//5//v/+f/5//n/
+v/5//n/+v/6//r/+v/6//r/+//6//r/+//9//3//f/9//3//P/7//r/+P/4//j/+P/4
//j/9//3//b/9v/2//b/9v/2//b/9f/3//f/9//3//X/9f/1//X/8//z//P/8f/z//T/
9f/1//L/8v/y//L/8v/z//T/9v/z//L/8f/w//D/8P/w//D/8P/v/+7/7v/w/+7/7v/u
/+7/7P/s/+z/7P/s/+3/7f/t/+z/7P/t/+3/7P/s/+z/7P/s/+r/6//s/+3/7f/t/+//
7//t/+7/7v/u/+7/7v/u/+7/8f/y//P/8//0//X/9v/2//b/9v/1//X/9P/y//L/8v/x
//H/8f/x//D/8P/w//D/8//z//P/8//z//P/8//z//P/8//z//H/8P/v/+7/7f/v/+//
7//v//H/8f/x//H/8f/x//H/8f/w/+//7v/t/+3/8f/2//v//f/9/wEABQAMAB0ANABK
AF0AbwCBAJMAowClAJEAdABZAEAAKwAcABAAAADx/+7/+P/9//z/+P/2//b/9v/0//L/
8//w/+//7v/u/+z/6//q/+r/7f/t/+3/7f/u/+//8f/y//H/8P/w/+//8P/w//H/8f/x
//L/8v/y//P/8//z//P/9//3//b/9v/4//j/+P/5//n/+f/4//j/+P/4//j/+P/6//r/
+v/7//v/+//7//v/+f/5//n/+f/5//n/+v/6//r/+v/6//r//P/9//3//f/8//z//f/9
//3//f/9////////////AAAAAAAAAQADAAEAAgACAAMAAwACAAAA//8DAAMAAwADAAEA
AQACAAMAAwAEAAQABQADAAMAAwADAAMAAgACAAMAAwADAAMAAgACAAIAAgACAAEAAAD/
//3//f/8//v/+//5//n/+f/4//b/9f/1//X/9v/0//T/9P/w/+//7v/t/+3/7f/s/+r/
6P/o/+f/5//l/+T/5P/k/+T/5P/k/+T/4v/h/+H/4f/g/9//3v/d/9v/2//b/9v/3//f
/9//3//h/+H/4P/f/+H/4f/i/+P/4//j/+P/4//j/+P/5P/l/+T/4//i/+L/5f/l/+b/
5v/m/+b/5v/m/+b/5v/n/+n/6f/p/+n/6f/s/+z/7P/s/+z/7P/s/+z/6v/q/+n/6f/q
/+r/6v/q/+r/6v/q/+n/6v/r/+z/7f/r/+v/6//r/+3/7f/t/+v/6//s/+3/7f/q/+r/
6v/q/+n/6f/p/+r/6P/o/+j/6P/o/+j/6P/o/+f/5//n/+j/6P/m/+b/6P/m/+b/5v/m
/+j/6f/q/+r/6v/r/+v/6v/o/+j/6P/o/+j/6f/q/+v/6f/p/+v/6//t/+7/7v/u/+z/
7P/s/+z/7//w//H/8f/x//H/8f/w/+7/7v/t/+3/7v/s/+z/7P/r/+v/6//r/+r/6v/q
/+r/7P/r/+r/6f/m/+X/5P/j/+T/5f/m/+X/4//j/+P/4//j/+P/4//j/+H/4f/h/+H/
4v/j/+T/5f/l/+X/5f/l/+X/6f/q/+v/7f/x//f/+/8CABMAKgBCAFcAaQB5AI0AnQCd
AIsAbgBRADwAKQAaAAwA+v/p/+r/8P/1//T/7v/s/+z/7v/s/+r/6f/o/+f/5v/m/+b/
5f/k/+T/5//n/+f/5//l/+X/5v/m/+b/5v/n/+f/5v/m/+f/5//n/+j/6P/o/+f/5//n
/+f/6f/p/+j/6P/o/+j/6P/p/+v/6//q/+r/6P/o/+j/6P/q/+r/6v/r/+v/6//r/+v/
6//r/+v/6//r/+v/7P/s/+z/7P/s/+z/7v/v/+//7//w//D/8f/x//H/8f/x//P/8f/x
//H/8v/w//D/8f/z//P/9P/0//X/9P/0//P/8//2//f/+P/5//n/+f/6//v/+f/6//r/
+//9//3//f/9//3//P/8//3//f/9//3//P/8//z//P/8//r/+v/6//n/9//2//X/9f/1
//X/9f/0//T/8//z//P/8v/w//D/8P/u/+3/7P/r/+v/6//q/+j/5v/m/+X/5f/j/+L/
4v/i/+L/4v/i/+L/4v/h/+H/4f/h/+H/4f/h/+H/4f/h/+H/4v/h/+D/3//g/+H/4f/h
/+H/4f/i/+P/4//j/+P/4//j/+P/5P/l/+X/5f/l/+b/5f/l/+b/5v/m/+b/5v/m/+f/
5v/m/+f/6f/p/+n/6f/o/+j/6P/o/+j/6P/o/+j/6v/q/+n/6f/q/+r/6v/q/+r/6v/q
/+n/6f/p/+n/6f/p/+n/6f/p/+n/6f/p/+f/5//o/+n/6f/m/+b/5v/m/+f/5//n/+j/
6P/o/+j/6P/o/+j/6P/o/+n/6f/p/+r/6v/o/+j/6P/q/+r/6v/q/+r/6v/p/+j/5v/o
/+n/6f/o/+r/6v/q/+r/6v/r/+z/7f/t/+3/7//v/+//8P/w//D/8P/w//D/8P/v//D/
8f/x//H/8f/x//D/8P/w/+//7//u/+z/7P/s/+//7//v/+//8P/w//D/8P/v/+3/6//p
/+n/6f/p/+n/6//r/+v/6f/n/+f/5//n/+f/5//n/+f/6f/p/+n/6f/r/+v/6//r/+n/
6f/p/+n/6//r/+z/8f/z//X/9//9/wIABwAWACwAQQBTAGMAdQCHAJcAmQCIAGcASAAv
ABwAEAAIAPn/6v/o//H/+v/4//T/9P/2//b/9P/z//D/7//u/+7/7v/t/+z/7P/t/+3/
7f/t/+//7//w//D/7v/u/+//7//s/+z/7f/t/+//8P/w//D/8f/x//H/8f/y//H/7//u
/+//8P/x//P/8//z//L/8v/0//T/9P/0//T/9P/0//X/8//z//P/8//0//X/9v/3//f/
9//4//j/+P/4//j/+P/4//n/+f/5//r/+v/7//v//f/9//3////+//3//P/8//3//v8A
AAMAAQACAAIAAwAEAAQAAwADAAUABQAFAAUABQAFAAYABwAHAAgACAAJAAkACQAJAAkA
CQAIAAgACQAJAAkACQAIAAgACAAIAAgABgAGAAYABQAHAAYABQAFAAUABQAFAAQABAAD
AAMAAwABAP7//f/8//3//f/9//3//f/9//z/+v/6//r/+f/5//v/+v/6//r/+P/4//j/
+P/4//f/9//3//f/9//3//f/+f/5//n/+f/7//v/+//7//3//f/8//v/+//7//z//f/9
//3//f/9//n/+f/6//v/+//7//v//P/9//3//v/+//7//v/+//7////+//7/////////
/////wEAAgADAAQAAQAAAP///v8AAAAA/////wAAAAAAAAAAAAAAAAAA//8BAAEAAQAB
AAEAAQABAAEAAwADAAMAAQABAAIAAwADAAIAAgACAAIAAgADAAQABgAFAAQAAwACAAIA
AgACAAIAAwADAAMABAAEAAIAAgACAAIAAgAAAAAAAAAAAAMAAwADAAIABAAFAAUABAAE
AAQABAAEAAYABwAIAAkABwAHAAkACQAJAAoACgAKAAwADAAMAAwACwAMAA0ADQANAA0A
DQAMAA4ADgANAA0ADAAKAAoACgANAA0ADQANAAoACgAKAAoACgAJAAgABwAJAAkACQAJ
AAcABwAHAAUABQAFAAUABQAHAAcABwAHAAcABwAHAAcABQAFAAUABQAHAAcABwAHAAcA
BwAIAAkADwARABEAEwAaAB8AKAA6AFEAZQBzAIMAkwChAKsApACJAGYATQA8ACoAIAAX
AAoABAANABYAFgAUABAAEAASABAADQAMAAsACgAKAAoACQAIAAgABwAHAAcABwAJAAkA
CgAKAAoACgALAAsACgAKAAsACwALAAwADAAMAAsACwALAAsADQANAAwADAAMAAwADAAN
AA8ADwAOAA4ADQAMAAsACgALAAwADQAPAA8ADwAPAA8ADwAPAA8ADwAPAA8AEAAQABAA
EAAQABAAEAARABEAEQAOAA4ADwAPAA8ADwAPABEAEwATABMAFAAUABQAFQAXABcAGAAY
ABkAGgAaABkAGQAZABkAGQAZABkAGQAaABsAHQAeAB4AHwAdAB0AHQAdAB8AHgAeAB8A
HQAdAB0AHAAcABwAHAAcAB4AHgAeAB0AHQAcABsAGwAXABcAFwAWABYAFQAVABUAFgAU
ABQAFAATABMAEwATABAADwANAAoACgAKAAkACQAHAAYABgAGAAYABgAGAAYABgAFAAUA
BQAFAAUABQAFAAUABQAFAAUABQAFAAUABQAFAAUABAADAAUABQAGAAcABQAFAAUABQAF
AAUABgAHAAUABQAFAAYABwAHAAgACAAIAAgACAAIAAkACAAIAAkACQAJAAkACQAIAAgA
CAAIAAYABgAGAAYABgAGAAUABQAGAAYABgAGAAYABgAGAAUABQAFAAUABQAFAAUABQAF
AAcABwAHAAUAAwAEAAUABQAEAAQABAAEAAMAAwADAAQABAAEAAQABAAEAAQABAAEAAMA
AwADAAQABAACAAIAAgAEAAQABAAEAAQABgAIAAYABgAGAAYABwAHAAcABgAGAAcABwAG
AAYABgAGAAYABAAFAAYABwAJAAkACwALAAkACgAKAAoACwAMAA0ADgANAA4ADwAPAA8A
DwAPAA4ADgAOAA0ADQAMAAoACgAKAAkACQAJAAkACgAKAAoACgAKAAkACAAHAAYABQAE
AAMABQAFAAUAAwAFAAUABQAFAAMAAwADAAMABQAFAAUABQADAAMAAwADAAMAAwADAAMA
AQADAAQABwAJAA0ADQAPABIAFQAaACwAQQBVAGMAcQCBAJEAnwCeAIsAbABRADoAKAAc
ABMABgD+/wMACgAQAA4ACAAGAAYABAADAAIAAQAAAAAAAAD///7//v//////////////
//8AAAAA///+//7//f/+//7/////////AAAAAAAAAQABAAEAAQADAAMAAgACAAIAAgAC
AAMABAADAAEAAAACAAIAAgACAAQABAAEAAUABQAFAAUABQAHAAcABwAHAAUABQAGAAYA
BwAIAAkACgALAAsACgAJAAgACAAJAAkACwALAAsADQANAA0ADQAOAA4ADgAPABEAEQAS
ABIAEwAWABYAFQAVABcAFwAXABcAGQAZABoAGwAbABwAHAAdABsAGwAbABsAGwAaABoA
GwAdAB0AHQAcABoAGgAaABoAGgAaABoAGQAbABoAGQAZABkAGQAZABgAGAAXABcAFwAU
ABIAEgASABIAEwAUABUAEwATABIAEAAQABAADwAPABEAEAAQABAAEAAQABAAEAAOAA0A
DQANAA8ADwAPAA8AEQARABEAEQASABEAEAAPABEAEQAQAA8AEQARABIAEwATABMAEwAT
ABIAEwAVABcAFQAVABUAFgAXABcAGAAYABgAGAAYABgAGQAYABgAGQAaABsAHAAdABsA
GgAZABgAGgAaABoAGgAaABoAGQAZABwAHAAcABwAHAAcABwAGwAbABsAGwAbABsAGwAb
ABsAGwAbABsAGQAaABwAHgAfABwAHAAcABwAGwAbABsAHAAaABoAGgAaABwAHAAcABwA
GwAbABsAHAAeABwAHAAcABwAHAAcABwAHAAcABwAGwAdAB4AHgAeAB0AHQAdAB0AHQAd
AB0AHQAcAB0AHgAfAB0AHgAfACAAIgAiACIAIQAfACAAIQAhACIAIwAkACUAJwAmACYA
JgAmACYAJgAmACYAJgAlACQAJQAmACcAJgAkACQAJAAkACQAJAAkACQAJAAkACQAJAAi
ACIAIgAiACAAIAAgACAAIgAiACIAIgAgACAAIAAgACAAIAAgACAAIgAiACIAIgAgACAA
IAAgACEAIgAjACQAJQAmACcAKAAsAC4AMAAyAEAATABYAGQAdwCIAJkAqgCtAK4ArwCw
AJoAhABuAFgASwBAADUAKgAsAC4AMAAyADAALgAsACoAKQAoACcAJgAkACQAJAAkACQA
JAAkAA==
         </WaveFormData>
      </LeadData>
   </Waveform>
</RestingECG>
