# Supplementary material for: Detection of Left Atrial Enlargement Using a Convolutional Neural Network-Enabled Electrocardiogram
Source: Front Cardiovasc Med. 2020 Dec 17;7:609976. doi: 10.3389/fcvm.2020.609976 (PMC7773668; doi:10.3389/fcvm.2020.609976)
Supplement: Supplementary file 4 [file Data_Sheet_4.ZIP › normal3/1802031568_984_0000000F.XML]

<?xml version="1.0" encoding="Windows-1252"?>
<!DOCTYPE RestingECG SYSTEM "restecg.dtd">
<RestingECG>
   <PatientDemographics>
      <PatientID>1802031568</PatientID>
      <PatientAge>67</PatientAge>
      <AgeUnits>Years</AgeUnits>
      <Gender>Female</Gender>
      <PatientLastName>tanhuanju</PatientLastName>
   </PatientDemographics>
   <TestDemographics>
      <DataType>Resting</DataType>
      <Site>1</Site>
      <AcquisitionDevice>MAC55</AcquisitionDevice>
      <Status>Unconfirmed</Status>
      <Priority>Normal</Priority>
      <AcquisitionTime>09:35:28</AcquisitionTime>
      <AcquisitionDate>07-27-2016</AcquisitionDate>
      <CartNumber>1</CartNumber>
      <AcquisitionSoftwareVersion>009C</AcquisitionSoftwareVersion>
      <XMLSourceVersion>MAC5000 v1.0</XMLSourceVersion>
   </TestDemographics>
   <RestingECGMeasurements>
      <VentricularRate>62</VentricularRate>
      <AtrialRate>62</AtrialRate>
      <PRInterval>146</PRInterval>
      <QRSDuration>90</QRSDuration>
      <QTInterval>470</QTInterval>
      <QTCorrected>477</QTCorrected>
      <PAxis>59</PAxis>
      <RAxis>16</RAxis>
      <TAxis>45</TAxis>
      <QRSCount>11</QRSCount>
      <QOnset>212</QOnset>
      <QOffset>257</QOffset>
      <POnset>139</POnset>
      <POffset>196</POffset>
      <TOffset>447</TOffset>
      <ECGSampleBase>500</ECGSampleBase>
      <ECGSampleExponent>0</ECGSampleExponent>
   </RestingECGMeasurements>
   <Diagnosis>
      <Modality>Resting</Modality>
         <StatementCount>2</StatementCount>
         <LabelText>12SL ��ϳ���</LabelText>
      <DiagnosisStatement>
         <StmtFlag>ENDSLINE</StmtFlag>
         <StmtText>�������</StmtText>
      </DiagnosisStatement>
      <DiagnosisStatement>
         <StmtFlag>ENDSLINE</StmtFlag>
         <StmtText>���� ECG</StmtText>
      </DiagnosisStatement>
   </Diagnosis>
   <Waveform>
      <WaveformType>Rhythm</WaveformType>
      <WaveformStartTime>0</WaveformStartTime>
      <NumberofLeads>8</NumberofLeads>
      <SampleType>CONTINUOUS_SAMPLES</SampleType>
      <SampleBase>500</SampleBase>
      <SampleExponent>0</SampleExponent>
      <HighPassFilter>16</HighPassFilter>
      <LowPassFilter>150</LowPassFilter>
      <ACFilter>NONE</ACFilter>
      <LeadData>
         <LeadByteCountTotal>10000</LeadByteCountTotal>
         <LeadTimeOffset>0</LeadTimeOffset>
         <LeadSampleCountTotal>5000</LeadSampleCountTotal>
         <LeadAmplitudeUnitsPerBit>4.88</LeadAmplitudeUnitsPerBit>
         <LeadAmplitudeUnits>��V</LeadAmplitudeUnits>
         <LeadHighLimit>2147483647</LeadHighLimit>
         <LeadLowLimit>268435456</LeadLowLimit>
         <LeadID>I</LeadID>
         <LeadOffsetFirstSample>0</LeadOffsetFirstSample>
         <FirstSampleBaseline>0</FirstSampleBaseline>
         <LeadSampleSize>2</LeadSampleSize>
         <LeadOff>FALSE</LeadOff>
         <BaselineSway>FALSE</BaselineSway>
         <ExcessiveACNoise>FALSE</ExcessiveACNoise>
         <MuscleNoise>FALSE</MuscleNoise>
         <LeadDataCRC32>1025163838</LeadDataCRC32>
         <WaveFormData>
/P/9//7//v/+////AQACAAAAAAAAAAAABAAFAAUABQABAP7//f/7//3//f/8//z/+v/6
//r/+v/6//r/+v/7//v/+v/6//v/+f/5//n/+f/5//j/9v/z//L/9P/5//7/BgARABsA
KAA2AEMATQBWAF4AYQBkAGMAUgA2ACIADwD3/+b/4f/h/97/2v/c/+P/4//f/+L/6f/v
/+//8f/0//f/9//4//n/+//5//n/+f/5//n/+v/6//r/+v/6//r/+//7//v/+//7//v/
/f/+//7//f/7//v/+//7//7//v/+//7//v/+/////////////////////////////f/+
//7//v8AAAEAAQAAAP///////wEAAQAAAAAAAAAAAAAAAQABAP7//v/+//7/AAABAAIA
AwACAAEAAAD//wIAAgACAAIAAgADAAMAAwABAAEAAQABAAQABAAEAAQAAgACAAIAAwAF
AAUABgAGAAYABgAGAAYABAAEAAQABAAHAAgACAAIAAgACQAJAAkABwAIAAgACQALAAsA
CwALAAoACQAJAAkACwALAAsACwANAA0ADQANAA0ADQANAA0ADAAMAAwADAAKAAoACgAK
AAwADAALAAoACgAKAAkACQAIAAgABwAHAAYABQAFAAQAAwADAAMAAgAEAAQAAwACAAAA
AAAAAAAAAgACAAIAAAAAAAAAAQABAP7//v/+////AQAAAP/////9//3//v/+//7//f/9
//3////////////+//7//f/7//z//f/+/////v/9//z/+//9//3//f/9/wAAAAAAAAAA
///+//3//f////////////7//v/+//7//P/8//3//f////7//v////7//f/8//v//P/9
//7////9//3//P/8//7//v/+//7/AAAAAAAAAAD+//7//f/9/wAAAAAAAAEAAAD///3/
/P/+//7//f/9//7//v/+//7//P/8//z/+//9//3//v/+//v/+//7//v//f/9//3//f/9
//3//f/9//v//P/8//z//f/+//3//v/8//3//f/9//3//f/9//3//f/8//z//P/6//r/
+v/7//z//P/9//7//f/8//z/+//9//3//f/9//3//f/9//3//f/8//7//v/+//7//v/8
//z//P/8//z//P/8//z//v/+//7//v/8//z//P/8//7//v/+//7//P/8//z//P/8//z/
/P/8//7//v/+//7//P/8//z//P/8//z//P/8//7//v/+//7//f/9//3//f/9//7//v/+
//7//f/9//7//v/+//////8BAAEAAQABAP3/////////AQABAAEAAQABAAEAAAAAAAEA
AgACAAIAAwAFAAYABgAGAAYABgAHAAkACAAHAAUAAAD///3//f/9//z//P/8//z//P/8
//z//P/8//3//f/+//7///////3//f/9//v//P/6//f/9v/4//3/BAAOABcAIQAwADwA
SQBXAGAAaABrAGwAYwBMADAAHgANAPX/4v/f/9//3P/c/+D/4f/h/+P/6v/v//H/8//1
//b/9//5//z//f/9//3//f/9//3//f/+//7//v/+//7//v///////f/9//3//f///wAA
AAD/////////////AAAAAAAAAAACAAIAAwADAAEAAQABAAEAAwADAAMAAwABAAIAAgAC
AAIAAwADAAIAAwADAAMABQADAAIAAgACAAQABAAFAAUABAAEAAQABAAFAAUABQAFAAUA
BQAFAAUABAAEAAQABAAGAAcABwAHAAUABQAFAAUABgAGAAYABgAIAAgACAAJAAcABwAI
AAgACgAKAAoACgAKAAoACgAKAAsADAAMAAwADAANAA0ADQALAAwADAANAA8ADwAPAA8A
DQANAA4ADwAPAA8ADwAPABEAEQARABEADwAPAA8ADwAQABAAEAAQAA4ADgAOAA4ADgAO
AA0ADAAMAAwACwALAAoACgAJAAkACgAJAAkACAAHAAcABwAGAAYABgAFAAQABAAEAAQA
BAACAAIAAgAAAAEAAgAEAAUAAgACAAIAAwADAAIAAQABAAEAAQACAAIAAAD///////8B
AAEAAQABAP//AAAAAP//AQABAAEAAQADAAMAAwADAAEAAQABAAEAAgACAAIAAgAAAAAA
AAABAAEAAQABAAEAAgACAAIAAgAAAAAAAQABAAMAAgACAAMAAQABAAEAAQD/////////
/wIAAwADAAQAAwACAAEAAAACAAIAAgACAAAAAAD/////AAAAAAAAAQABAAEAAAAAAAAA
AAD/////AAAAAAAAAAD+//7//v/9//3//f/+//7/////////////////////////////
//////8AAAAAAAAAAAAA/v/+//7//////////f/9//3//f////7//v/+//7//v/+////
///+//7//v8AAAAAAQABAP////////////////////8BAAAA/P/+//7//v/+/wAAAAAA
AAAA/v/+//7//v/+//7//v/+/wAAAAAAAAAA///+//3//P/+//7//v/+//z//P/8//z/
/P/8//z//P/+//7//v/+//z//P/8//z//v/+//7////+//3//P/7//3//v///wAA////
/wAAAAD//////v/9//7///8AAP///////////////////////////v/+/////v/+//7/
//8DAAQABAAEAAQABAAFAAUABgAFAAMAAAD///3//f/9//z//P/8//z//v/+//7//v/9
//3//P/6//z//f/9//3////9//3//P/8//n/9v/2//f/+v8CAAkAEQAeACoANQA/AEwA
WgBjAGgAawBkAFQAOAAfAAsA+P/h/9n/3P/Y/9T/1//X/9n/3P/h/+f/7f/z//b/9f/z
//T/+f/7//v//f/9//3//f/8//z//P/8//z//P/9//3////////////9//7//v/9////
/////////v/+//7//v/+//7//////wEAAQABAAEA//////////8BAAIAAgACAAAAAQAB
AAAA////////AQADAAIAAgACAAAAAAABAAEAAgACAAIAAgABAAEAAQABAAMAAwADAAMA
AgACAAIAAgACAAMAAwADAAUABQAFAAUABQAEAAMAAgAEAAQABAAFAAMAAwAEAAQABgAG
AAYABgAIAAgACAAIAAgACAAHAAYABwAJAAoACwALAAwADAANAAsACwALAAsADQANAA4A
DwANAA0ADQANAA0ADQANAA0ADQANAA0ADQAMAAwADAAMAAwADAAMAAwADAAMAAsACgAK
AAoACQAJAAgACAAHAAcABgAFAAUABAAFAAUABQAEAAIAAgABAAAAAAAAAAAAAAAAAAAA
AAD+//7//v///////v/+//7////9//z/+//7//3//f/+//7//v/9//3//f/9//3//f/9
////AAAAAP///f/9//3//f/9//3//f/9/////////////v/+//7//v8AAAAAAAABAP//
/////////v/+//7//v8AAAAAAQABAP///v/+////AQABAAEAAQABAAEAAQABAP/////+
//7/AAAAAAAAAAAAAAAAAAAAAAAAAAD/////AAAAAAAAAQABAAEAAAAAAP7//v/9//3/
/v/+//7//v8AAAAAAAD///3//f/+//7////////////9//3//f/9//3//f/9//3//f/+
//7//v/8//z/+v/6//z//f/9//3////////////9//z//P/8//7//v/+/////f/8//z/
/P/8//z//f/9/////////////v/9//z/+//7//z//v/+//7//v/+//z//P/8//z//v/+
//7//v/8//z//P/8//7//v/+//7//P/8//z//P/8//z//P/8//7//v/+//7//P/8//z/
/P/8//3//f/9//v/+//8//z//v/+//3//f/+//7//v/////////////////9///////9
//3//f/9//3//f/9//z//v///wAAAAD/////AAAAAAIAAgACAAIAAwADAAIAAQAAAP7/
/v/9//3//f/8//z/+v/6//r/+v/8//z//P/9//3//P/8//3//f/9//3//f/9//7/+v/3
//T/9P/1//r/AgALABEAHAAqADMAPwBKAFAAVQBaAFsAVgBIADQAHQAJAPT/3//Z/9r/
2P/W/9f/1//b/97/4//n/+3/8f/2//f/9//4//n/+f/5//v/+//7//v//P/8//z//P/8
//z//f/9//3//f/9//3/+//8//z/+//9//3//f/9//7//v/+//7//v/+////////////
/////wEAAQABAAEAAAAAAP///v8AAAEAAQAAAP///////wEAAQAAAAAAAAAAAAAAAQAB
AAAAAAAAAAAAAwADAAMAAwACAAEAAAD//wEAAgADAAQAAwADAAIAAQABAAEAAQABAAQA
BAAEAAQAAgACAAIAAwAFAAUABgAGAAQABAAEAAQABgAGAAYABgAHAAgACAAIAAYABwAH
AAcACQAKAAoACwALAAsACwALAAsACwAMAA0ADQANAA0ADQANAA0ADQANAA8ADwAPAA8A
DAAMAAwADAAMAAwADAAMAAwADAALAAoACAAIAAcABwAIAAgABwAHAAQAAwADAAIAAQAB
AAEAAAACAAIAAQAAAP7//v/+//7//v/+//7//P/8//z//f/9//r/+v/6//v//f/8//v/
+//5//n/+v/6//z/+//7//v/+f/5//n/+f/5//r/+v/5//v/+//7//v/+//7//v/+//9
//3//f/9//z//P/8//z//P/8//z//f/9//3//f/9//z//P/8//z//v/+///////+//z/
+//7//3//f/9//3//f/9//3//f/9//3//P/8//z//P/8//z//P/8//z//P/8//z/+//7
//7//v/+/////f/9//z//P/8//z/+//7//z//P/8//z//P/8//z/+//7//v//P/8//n/
+f/5//n/+//7//v/+//7//v/+//7//n/+v/6//r/+v/6//j/+P/4//n/+f/5//n/+f/5
//n/+//6//r/+v/4//j/+P/5//v/+v/6//r/+v/6//v/+//7//v/+//7//n/+f/5//n/
9//6//r/+v/6//r/+v/6//r/+v/6//r/+v/6//r/+v/6//r/+v/6//r/+v/6//r/+v/6
//r/+v/6//r/+v/6//r/+v/6//r/+v/6//r/+P/4//n/+f/7//v/+//8//r/+v/6//n/
+f/6//r/+v/9//3//f/9//v/+//5//v//f/9//3//f/7//v/+//7//r/+v/7//z//v/+
////AQAAAAAAAAAAAAIAAwADAAIAAQD///z/+//5//n/+f/4//j/+P/4//j/9v/2//b/
9v/5//n/+P/4//f/9//3//f/9//3//j/+P/z//D/8v/3//j/AAALABMAIAAuADkAQQBO
AFYAWwBeAF0AUAA6ACYAEwD9/+j/3//d/9z/2v/c/93/3//f/+L/5//r/+3/7//u//H/
9f/2//f/+f/5//j/9//2//X/+P/4//j/+P/4//j/+f/5//f/9//3//f/+f/6//r/+f/3
//f/9//3//j/+P/4//j/+P/4//n/+f/5//n/+f/5//n/+f/5//n/9//4//j/+P/4//n/
+f/4//n/+f/5//v/+//6//r/+v/8//z//f/9//r/+v/6//r//f/9//3//f/9//3//f/9
//z//P/8//z//v/////////+//3//P/7//7//v/+//7//v/+//7/////////AAAAAAIA
AgACAAIAAAAAAAAAAAABAAIAAgACAAIAAwADAAMAAQACAAIAAwADAAMAAwADAAMAAwAE
AAUABQAFAAUABQAFAAUABQAFAAcABwAHAAcABgAGAAYABgAEAAQABAAEAAYABgAFAAQA
BAAEAAMAAwAAAAAA//////////8AAAAA/f/9//3//P/+//7//f/8//z//P/8//z/+v/6
//r/+P/6//r/+//7//j/+P/4//n/+//6//n/+f/7//v//P/8//v/+f/4//f/+f/5//n/
+f/5//r/+v/5//n/+f/5//n/+f/5//n/+f/5//n/+f/5//r/+v/6//r/+P/4//j/+f/5
//n/+f/5//r/+v/6//r/+P/4//n/+f/7//r/+v/7//r/+f/4//f/+f/5//n/+f/7//v/
+v/6//r/+v/6//r/+v/6//r/+v/6//r/+f/5//r/+v/6//v/+f/5//j/+P/6//r/+f/5
//r/+v/6//r/+P/4//j/9//5//n/+v/6//v/+//7//v/+f/5//n/+f/7//v/+//7//n/
+v/6//r/+v/6//j/+P/4//n/+f/5//n/+f/5//n/+//6//r/+v/6//r/+v/7//v/+v/6
//r/+v/6//v/+//5//n/+f/5//n/+f/5//n/+f/6//j/+v/6//r/+v/6//r/+v/6//j/
+P/4//j/+v/6//r/+v/6//r/+v/6//r/+v/6//r/+v/6//r/+v/6//r/+v/6//r/+v/6
//r/+v/6//r/+v/6//r/+//7//3//f/9//7//f/8//v/+f/6//z//f/+////////////
//////3///////////////3//f/9//3//v/+////AAAAAAAAAQADAAQABAAEAAQABgAH
AAcABgAEAAEA/f/7//v/+//7//r/+v/6//r/+v/6//r/+v/6//v/+//6//r/+f/5//n/
+f/5//n/+v/4//X/8v/y//X//v8GAA8AFwAkADIAOwBHAFQAYABlAGYAYQBSADwAKAAR
APn/5v/d/9//3v/e/+D/4f/h/+H/5P/p/+3/7//z//b/9//5//r/+f/5//n/+f/5//n/
+f/8//z//P/8//v/+v/6//n/+//7//v/+//7//z//P/7//v/+//7//v//P/8//z//P/6
//r/+//7//3//f/9//3/+//7//v/+//9//7//v/+//7///////7/+//7//v//f/9//z/
/P/8//7//v///////v/+//7//v//////////////////////AAAAAAAAAAAAAAEAAQAB
AAEAAQABAAEAAgACAAIAAgAAAAAAAAABAAMAAwAEAAQABAAEAAQABAACAAIAAgACAAQA
BgAHAAgABwAHAAYABQAHAAgACAAJAAkACQAJAAkACQAJAAoACwALAAsACwALAAkACQAJ
AAkACwALAAsACwAKAAoACgAKAAoACgAKAAoADAAMAAsACgAJAAgABgAFAAYABgAFAAUA
BgAFAAUABAABAAEAAQAAAAIAAgABAAAAAAAAAAAAAAAAAAAAAAD+//7//v///////v/+
//7///////7//f/9//3//f/+//7//v/9//3//f/9//3//f/9//v//P/8//v//P/9//7/
///+//3//P/7//3//f/9//3//v/+//7//v/8//z//P/9//3//f/9//3//P/8//z//P/+
//7//////////v/+/////f/9//3//f/////////////////+//7//v/+//7//v/+//7/
/v/+//7//v/9//3//v/+//7////9//3//P/8//7//v/9//3//P/8//z//P/8//z//P/7
//3//f/+//7//f/9//3//f/7//v/+//7//v/+//7//v/+//8//z//P/+//7//P/8//z/
/f/9//3//f/9//3//f/9//z//P/8//r/+v/6//v//P/8//3//v/8//z//f/9//v/+//7
//v//f/9//3//f/7//z//P/8//z//P/8//7//v/+//7//P/8//z//P/+//7//v/+//3/
/P/7//r/+//8//3//v/+//7//v/+//z//P/8//z//v/+//7//v/9//z/+//6//z//P/8
//z//f/9//3//f/9//7//v/+//7//f/9//7//P/8//3//f////////////3/////////
/////////////////v/+////AAAAAAAAAwAFAAYABgAGAAYABgAHAAUABAADAAEAAAD/
//3//f/7//r/+v/6//r/+v/6//r//P/8//3//f/6//r/+//7//3/+//7//v/+P/2//X/
8v/y//n/AAAGAA8AGwAmADAAPQBNAFgAYgBlAGgAZwBWADwAIgANAPn/5P/Z/9n/2v/W
/9j/2f/X/9n/4P/n/+n/7f/x//T/9f/1//b/9f/1//f/+P/5//r/+//6//r/+v/6//r/
+v/7//v//f/9//3//f/7//z//P/7//3//f/9//3//v/+//7//v/+//7///////3//f/9
//3//f/9//3//f///wAAAAAAAAAAAQABAAAA////////AQABAAAAAAAAAAAAAAABAAEA
AgACAAIAAgACAAEAAAD/////////////AgACAAIAAgAAAAEAAQABAAMAAwADAAMAAgAC
AAIAAgAEAAQABAAFAAMAAwAEAAQAAgACAAIAAgAEAAQABAAEAAMABAAEAAQABAAFAAUA
BQAHAAgACAAJAAkACQAJAAkACQAJAAoACwAJAAkACQAJAAsACwALAAsACwALAAsACwAI
AAgACAAIAAoACgAKAAoACAAIAAcABgAGAAYABQAFAAYABgAFAAUABAADAAMAAgABAAEA
AQAAAP7//v/9//z//P/8//z//P/+//7//v/8//r/+v/7//v//P/8//z//f/7//r/+f/5
//v/+//8//z/+v/5//n/+f/5//n/+f/5//v//P/8//v/+//7//v/+//7//v/+//7//3/
/f/9//3//P/8//z//P/+//7//v////3//f/9//3//P/8//z//P/+//7///////3//P/8
//3////////////9//3//f/9//3//f/8//z//P/8//z//P/6//r/+v/6//z//P/7//v/
/P/8//z//f/8//v/+f/4//r/+v/5//n/+P/4//j/+P/5//r/+//7//r/+f/5//j/+f/5
//n/+f/7//v/+//7//n/+f/5//n/+//8//z//P/6//r/+P/4//r/+//7//v/+//7//v/
+//7//r/+v/6//z//P/8//3/+//6//r/+v/6//r/+//7//v/+//7//v/+//6//r/+v/6
//r/+v/6//v/+//7//v/+//8//7//v/+//3//f/+//7//v/+//3//P/7//z//f/8////
/v/9//z/+//+////AAABAP7//v///wAA/v/+////AQAEAAQABAAEAAMAAwACAAAAAQD/
//z/+//5//n/+f/4//b/9v/2//b/+P/4//j/+P/5//n/+P/4//n/+f/5//n/+f/5//b/
9P/x//D/8v/1//r/AgANABcAIAAqADUAPwBOAFgAXQBgAF8AVAA8ACIADQD5/+T/2f/Z
/9b/0v/S/9f/1//V/9z/4//p/+3/8f/y//H/8f/y//X/9//3//n/+f/5//n/+P/4//j/
+P/4//j/+f/5//n/+f/5//n/+f/6//r/+f/7//v/+//7//r/+v/6//r/+v/6//v/+//7
//v/+//7//v/+//7//v/+//8//z//P/8//3//f/8//v/+//7//3////+//7//v/8//z/
/f/9//7//v/+//7//f/9//3//f////////////7//v/+//7//v//////////////////
/wAAAAAAAAAAAAAAAAAAAQABAAEAAgACAAIAAgACAAIABAAEAAQABAADAAQABAAEAAQA
BQAFAAUABQAGAAYABwAHAAcABwAHAAkACQAKAAsACQAJAAkACQAJAAkACQAJAAkACQAJ
AAkACAAIAAgACAAIAAgACAAIAAgACAAHAAYABgAGAAUABQAEAAQAAwADAAAA//////7/
/////////v/8//z/+//6//r/+v/6//r/+v/6//r/+P/6//r/+//7//j/+P/4//n/+f/4
//f/9//5//n/+v/6//r/+f/5//n/9//3//f/9//5//r/+v/5//f/9//3//f/+P/5//r/
+//5//n/+f/5//j/+P/4//j/+f/6//v//f/8//v/+v/5//r/+v/6//r/+v/6//v/+//5
//j/+P/5//v/+//7//v/+f/5//n/+f/7//v/+v/6//r/+v/6//r/+v/6//r/+v/6//r/
+f/5//j/+P/4//n/+//7//r/+v/6//r/+f/5//j/+P/4//j/+f/6//v/+//6//n/+f/4
//n/+f/5//n/9//3//f/9//3//f/9//3//n/+v/6//r/+P/4//b/9v/4//n/+f/5//n/
+f/5//n/+f/4//j/+P/4//j/+P/5//f/9v/2//j/+P/4//j/+P/4//n/+f/5//n/+f/6
//z//P/8//v/+//8//z//P/9//3//f/9//3//f/7//3//f/9//3//f/+////AAABAAAA
AAABAAIAAAAAAAEAAwAEAAQABAAEAAMAAwACAAAA/f/7//j/9//3//f/9//2//b/9v/2
//b/+P/4//j/+P/4//f/9f/0//f/9//3//f/9f/1//T/8P/t/+z/8P/3//7/BgARABsA
JgAyAD8ASwBWAF4AYwBiAFcAQAAoABIA///p/9r/2f/d/9z/2v/a/9n/2f/d/+L/5f/r
/+//8f/w//P/8//y//P/9f/1//X/9f/1//X/9P/0//T/9P/2//b/9//3//f/9//3//f/
9f/2//b/9f/3//f/9//3//b/9v/2//b/9v/2//f/9//3//f/9//3//X/9f/1//X/9//4
//j/+P/3//f/9v/0//T/9f/2//n/+//6//r/+v/4//j/+f/5//r/+v/6//r/+f/5//n/
+f/5//n/+f/5//r/+v/6//r/+v/7//v/+//9//3//f/9//3//P/7//r/+v/6//r/+//9
//3//v/+//z//P/8//z//v/+//7//v///wAAAAAAAAIAAwADAAMAAQACAAIAAwADAAMA
AwADAAUABQAGAAcABQAFAAUABQAFAAUABQAFAAUABQAFAAUABAAEAAQABAAEAAQABAAE
AAQABAADAAIAAgACAAEAAQAAAAAA//////7//f/9//z/+//7//v/+v/6//r/+f/4//j/
+P/4//j/+P/4//j/9v/2//b/9//3//b/9v/2//f/9//2//X/9f/1//X/9v/2//j/9//3
//f/9f/1//X/9f/3//j/+P/3//X/9f/1//X/9//3//f/9//3//f/9//3//f/9v/1//T/
9f/2//f/+f/3//f/9//3//b/9v/2//b/9v/2//f/9//3//b/9v/3//n/+f/5//n/9//3
//f/9//3//f/9v/2//b/9v/2//b/9v/2//b/9v/2//b/9f/1//b/9v/2//f/9//3//b/
9v/2//b/9f/1//b/9v/2//b/9v/2//b/9f/1//X/9v/2//X/9f/1//X/9//3//f/9//1
//X/9f/1//X/9v/2//b/9v/2//T/9P/0//X/9f/1//X/9f/1//X/9f/0//T/9P/2//b/
9v/3//X/9P/0//b/9v/2//b/9v/2//f/9//3//f/9//4//r/+v/6//n/9//4//j/+P/5
//n/+f/5//n/+f/3//n/+f/5//n/+f/6//v//P/9//r/+v/7//z/+v/6//v//f/+//7/
/v/+//3//f/8//r/+f/3//T/8//x//H/8f/w//D/8P/w//D/8v/y//L/8v/x//H/8P/w
//H/8f/x//H/8//x//D/7v/r/+j/6P/v//j//v8JABUAIAAqADcARwBQAFgAXQBgAFsA
SAAsABQA/f/n/9b/0f/T/9T/0v/U/9P/0f/T/9r/3//h/+n/6//q/+n/6//q/+3/8f/x
//H/8f/x//H/8f/w/+//7v/w//D/8f/x//H/8f/x//H/7//w//D/7//w//H/8v/z//L/
8v/y//L/8v/y//P/8//1//X/9f/1//P/8//z//P/9f/2//b/9v/0//X/9f/0//P/8//z
//X/9f/0//T/9P/0//T/9f/1//b/9v/2//b/9f/1//X/9f/1//X/9f/1//j/+P/4//j/
9v/3//f/9//3//f/9//3//j/+P/4//j/+P/4//j/+f/5//n/+v/6//r/+v/6//r//P/8
//z//P/7//z//P/8//z//f/9//3//f/+//7////9//3//f/9//////8AAAEA////////
/////////////wEAAQABAAEA/v/+//7//v8AAAAAAAAAAP///v/8//r//P/8//v/+//6
//r/+f/5//j/9//3//b/9//3//f/9v/0//T/8//y//L/8v/y//L/8v/y//L/8P/w//D/
8f/x//H/8v/z//X/9P/y//D/7//x//H/8v/y//L/8f/x//H/8P/v/+7/7f/u//D/8f/x
/+//7//v/+//7//v/+//7//v/+//7//v/+7/7v/u/+7/8P/w//D/8f/v/+//7//v/+7/
7v/u/+7/8P/w//H/8f/v/+7/7v/v//H/8f/x//H/7//v/+//7//v/+//7v/u//D/8P/w
//D/7v/u/+7/7v/w//D/7//v/+//7v/t/+3/7//v/+7/7v/w//D/7//v/+//7v/t/+z/
7f/u/+//7//t/+3/7v/u/+3/7f/t/+3/7f/t/+3/7f/t/+3/7f/t/+3/7v/u/+7/7v/u
/+z/7P/s/+3/7f/t/+//7//v/+//7v/s/+v/6v/r/+z/7f/v/+//7P/q/+z/7P/s/+z/
7P/s/+z/7P/t/+3/7f/t/+3/7v/u/+7/7v/t/+3/7v/u/+7/8f/x//H/8f/v/+//7f/v
/+//7//v/+//8P/x//L/8//y//L/8//0//L/8v/z//X/9P/0//T/9P/z//P/8v/w/+//
7f/q/+n/5//n/+f/5v/o/+j/6P/o/+j/6P/o/+j/5//n/+b/5v/p/+n/6f/p/+f/5//k
/+T/4f/e/+D/6f/w//T///8JABIAHgAtADsARgBQAFMAVABPADwAIAAIAPX/3//K/8P/
xf/C/8D/xP/F/8X/yf/Q/9P/1//d/9//3v/f/+H/4v/j/+P/4//l/+X/5f/l/+b/5v/m
/+b/5v/m/+f/5//n/+f/5//n/+X/5v/m/+X/4//j/+P/4//m/+b/5v/m/+f/6P/q/+v/
6f/p/+n/6f/n/+f/5//n/+n/6v/q/+r/6f/p/+j/5v/m/+f/6P/r/+n/6P/o/+j/6v/q
/+v/6//o/+j/6P/o/+f/5//n/+f/6P/p/+r/6//q/+r/6v/q/+r/6//r/+v/6//r/+v/
6//q/w==
         </WaveFormData>
      </LeadData>
      <LeadData>
         <LeadByteCountTotal>10000</LeadByteCountTotal>
         <LeadTimeOffset>0</LeadTimeOffset>
         <LeadSampleCountTotal>5000</LeadSampleCountTotal>
         <LeadAmplitudeUnitsPerBit>4.88</LeadAmplitudeUnitsPerBit>
         <LeadAmplitudeUnits>��V</LeadAmplitudeUnits>
         <LeadHighLimit>2147483647</LeadHighLimit>
         <LeadLowLimit>268435456</LeadLowLimit>
         <LeadID>II</LeadID>
         <LeadOffsetFirstSample>0</LeadOffsetFirstSample>
         <FirstSampleBaseline>0</FirstSampleBaseline>
         <LeadSampleSize>2</LeadSampleSize>
         <LeadOff>FALSE</LeadOff>
         <BaselineSway>FALSE</BaselineSway>
         <ExcessiveACNoise>FALSE</ExcessiveACNoise>
         <MuscleNoise>FALSE</MuscleNoise>
         <LeadDataCRC32>1594841481</LeadDataCRC32>
         <WaveFormData>
BgAGAAYABgAIAAcABwAGAAUABQAGAAYABQAFAAUAAwAEAAIAAAD+//z//P/7//r/+v/7
//v/+v/6//r/+v/6//j/+P/4//j/+f/6//v//P/7//3/AgAFAAgAEQAXABkAHAAgACcA
LQA0ADwATQBiAGsAYgBQADsAKAAeABQAAgDs/97/2P/W/9T/1//g/+r/8v/4//r//v//
/wIA///9//v//P/8//z//P/+//z//P/7//v//P/8//z/+//7//z//P/8////////////
/f/9//7//v/9//3//P/8//3//f/9//3///////////////////////3//f/9//7//v/+
//7//v/+//7//v///wEAAAAAAAEAAQABAAEAAAD///7//v/9//3//v///wEA//8AAAAA
////////////////AAAAAAAA/v/+//////8BAAEAAQABAP//////////AQABAAIAAwAF
AAUABQAFAAQABAAFAAYACQAJAAkACQAKAAoADAANAA0ADQAPABAAEQASABIAEwAUABUA
FQAVABcAFwAXABgAGAAYABkAGQAaABoAGgAcABwAHAAbABsAGQAZABoAGgAaABoAGAAX
ABUAFQASABEAEQAQAA8ADgAQABAADwANAAsACQAJAAgACAAIAAcABwAGAAQAAwACAAIA
AgACAAIAAQABAAMAAwAAAAAAAAD///7///8AAAEA///////////9//3//f/9//3//v/+
//7/+//7//r/+v/8//z//P/8//v/+//7//z//P/8//z//P/6//v/+//7//z//P/8//z/
/v/9//3////////////////////+//7///8AAAAAAAD///////8AAAIAAgACAAIAAgAB
AAAA//////7//f/9//3//v///wAA/////////v8AAAAAAAAAAP7//v/+//7//v/9//3/
/f///////v/+//z//P/8//3//f/9//3//f///////f/9//n/+//8//3//f/9//3//P/+
//7//f/9//v//P/8//z//v/+//7//f/7//v/+//9//////////7/+//7//v/+//7//z/
/P/8//z//P/8//v/+//7//v/+//9//7//v/+//z/+//6//r/+//8//7//v/+//7//v/9
//z/+//6//r/+v/6//r/+v/6//r/+v/6//r/+v/6//r/+v/6//r/+v/6//r/+v/6//r/
+v/6//j/+P/4//j/+v/6//r/+v/6//r/+v/6//j/+P/5//n/+//8//z//f8AAAIAAgAC
AAMAAwADAAQAAgADAAMAAgACAAMABAAFAAcABwAJAAoACwAMAAsACQAHAAUAAwACAAIA
AgACAAIAAQABAAAA//8BAAIAAgADAAEAAQD///7//v/8//r/+v/6//n/+P/4//j/9//1
//T/9v/2//b/9v/2//b/9v/2//b/9v/4//n//f8AAAMABgALAA0AEwAYABwAIQAnADAA
OgBLAFgAWQBUAEIAKwAaABIACAD6/+j/2P/Q/8z/zv/R/9r/5P/w//T/9P/y//P/9v/5
//n/+f/4//j/9v/0//T/9v/2//X/9f/2//b/9v/1//X/9v/2//b/+f/5//n/+f/3//f/
+P/4//f/9//2//b/9//3//f/9//3//f/9//3//f/9//3//f/9f/1//X/9v/2//b/9v/2
//j/+P/4//n/9//2//b/9//5//n/+f/4//j/+P/5//n/9v/2//b/9//5//r/+v/5//n/
+f/5//n/+f/6//r/+v/6//r/+//7//3//f/9//3//f/9//3//f/8//v/+//7//3//f/9
//3/AAAAAAEAAgABAAEAAQABAAQABAAGAAcABQAFAAcACAALAAwADAANAA4ADwAPAA8A
EAAPAA4ADgAPABAAEgATABIAEgASABQAEgASABEAEQARABEAEgASABQAFAASABEAEQAR
AA4ADQAMAAoACAAGAAgACAAHAAUABQADAAMAAgACAAIAAQABAAEAAAAAAAAA/v/8//r/
+P/6//v//v////z//P/8//v/9//3//f/9//4//n/+v/7//n/+f/5//n/+f/6//r/+v/5
//n/+P/4//j/+P/4//j/+//7//v//P/7//r/+f/4//n/+//8//3//P/8//z//P/8//v/
+//9/////////////f/9//z//P/9//7//v/+//v/+//7//z//v/+//7//v//////////
//3//P/7//v/+v/6//r/+v/7//v/+//6//r/+v/6//r/+v/6//r/+v/6//n/+f/5//n/
+f/4//j/+P/4//j/+f/3//f/9//3//n/+f/3//f/9f/3//j/+f/3//f/9//2//b/9v/1
//X/9f/2//b/9v/4//j/+P/3//X/9f/1//f/9//3//f/9v/1//X/9f/1//X/9v/2//b/
9P/0//T/8//x//H/8f/x//L/9P/1//b/9v/1//T/9P/x//L/8v/0//T/9P/0//b/9v/2
//b/9v/2//b/9v/0//T/9P/0//L/8v/y//L/9P/0//T/9P/0//T/9P/0//L/8v/y//L/
9P/0//T/9P/0//T/9P/0//L/8v/y//L/8v/z//P/9f/1//T/9P/0//j/+P/4//n/+f/5
//r/+v/8//3//f/9//v/+//7//v/+//9//7/AAADAAQABAADAP///f/8//z//v/+//7/
/f/7//r/+f/5//z//P/9//3////9//z/+v/3//T/8//y//P/8v/y//P/8//y//L/8v/w
//D/8P/w//L/8v/y//L/7v/u/+//8//2//v/AAADAAUABQAIAAoADwATABoAIAArADoA
SQBSAFAARQAuABwAEgAKAPz/6v/c/9T/0P/N/9D/1v/e/+j/8P/y//P/8v/1//f/9//2
//T/9P/0//T/9v/2//X/9f/1//T/8//x//P/9P/0//T/9f/1//X/9f/3//f/+P/4//b/
9f/z//L/8//z//P/8//1//X/9f/1//X/9f/1//X/9//3//f/+P/2//b/9v/2//b/9v/2
//f/9//2//b/9//2//X/9P/y//P/9P/2//f/9P/0//T/9f/3//j/+P/3//n/+f/5//n/
+P/4//f/9v/2//b/9//3//f/9//3//f/9//3//f/9//7//v//P/9//3//f/9//3//v/+
////AAABAAEAAQABAAAAAAACAAMABQAFAAcACAAJAAoACgALAAwADQANAA0ADQANAA0A
DgAQABAAEQARABIAEgASABQAEgASABEAEQARABEAEgASABIAEgAQAA8AEQARAA4ADQAL
AAoACQAIAAYABgAFAAMAAwABAAEAAAD+//7//f/9//3//P/8//z/+f/4//f/9v/z//P/
9f/1//b/9v/2//X/8//z//P/8//1//X/9f/1//P/8//z//P/9f/2//b/9v/1//X/9P/0
//T/9P/0//T/9f/1//X/9v/2//b/9v/2//b/9//3//f/+f/6//v//P/6//n/+f/7//n/
+f/5//n/+v/7//v//P/8//z/+//6//r/+//8//7//P/8//z//P/9//3//f/9/////v/9
//3//P/8//z//P/7//v/+//6//r/+v/6//r//P/8//z//P/8//v/+//7//n/+f/4//j/
+v/6//r/+//7//v/+//7//v/+//5//n/9//5//r/+//5//n/+f/4//r/+v/5//n/+P/4
//f/9v/3//j/+f/5//n/+f/5//v/+P/3//b/9P/2//f/+P/5//n/+v/6//r/+f/4//f/
9f/2//f/+P/5//f/+P/4//j/+v/5//j/+P/5//r/+v/6//r/+v/6//j/+P/4//j/+v/6
//r/+v/8//z//P/8//z//P/8//z/+v/6//r/+v/6//r/+v/6//j/+P/4//j/+f/6//v/
/f/7//3//v/+//z//P/9//z///8BAAIAAwACAAIAAwADAAMAAwAEAAUABwAHAAcACQAJ
AAoACwAKAAoACQAIAAcACAAIAAgACAAIAAcABwAGAAMAAwAEAAQABwAHAAcABQAEAAIA
AAD+//3//P/6//j/+P/5//n/+P/4//j/+P/4//b/9v/2//b/+P/4//j/+P/3//f/+P/7
/wIACQALAA8AEgAUABUAGQAeACYAMwBEAFMAXgBcAEkALgAcABQABgD2/+b/2v/W/9T/
1f/U/9j/4P/s//T/9v/5//r/+//7//n/+P/4//j/9v/2//j/+P/3//f/+v/6//r/+f/3
//j/+P/4//n/+f/5//n/+f/5//r/+v/6//v/+//8//z/+//6//n/+//7//v/+//7//v/
+//7//n/+f/5//r//P/8//z//P/6//r/+v/7//3//P/8//3//f/9//3//P/8//z//f/9
//z//P/8//3/+//8//z/+//9//3//f/9////AAAAAAAA///+//7//f///////////wEA
AQABAAEAAQABAAIAAwADAAMAAwADAAIAAgADAAQABwAHAAcABwAIAAgACgALAAkACQAL
AAwADwAQABAAEQASABMAEwATABcAFwAXABgAFwAWABYAFQAYABgAGAAaABwAHAAbABsA
GQAZABoAGgAaABoAGAAXABUAFQASABEAEwASABEAEAAQABAADwANAAkABwAHAAYAAgAC
AAEAAQABAAAAAAAAAAEAAAD///7/+//7//3//f/7//r/+f/3//b/9//4//n/9//3//f/
9//3//f/9//3//f/+P/4//j/9//3//b/9v/3//j/+f/6//n/+f/5//r/+v/6//r/+v/8
//3//f/9//z//P/8//z//P/7//v//f/9//3//f/9//3//f/8//z//f/+//7//v/9//3/
/f/+//7//v/+//7//v/9//z/+//8//z//P/9//7//v/+//7//f/9//3//P/9//7///8A
AP7//v/+//7//v/9//3//f/9//3//P/8//r/+v/6//v//f/9//3//f/9//3/+//7//v/
/f/+/////f/9//3//P/6//r/+f/5//r//P/9//7//P/8//z/+//9//3//f////3//f/9
//z/+//7//v/+//9//7//v/+//z//P/8//v//P/9//7////9//7//v/+//z/+//6//r/
/f/+//7//P/8//z//P/6//r/+v/6//z//P/8//z//P/8//z//P/+//7//v/+//z//P/8
//z/+v/6//r/+v/7//z//f/+//3//P/7//r//P/9/wAAAgAAAAEAAgAEAAQABAAFAAUA
BQAGAAYABwAFAAQAAwADAAUABQAFAAUACQAKAAwADgAOAA0ACwAJAAcABgAGAAYABgAG
AAUABQAEAAMAAwAEAAQABQAFAAUAAQAAAP7//P/6//r/+v/5//b/9v/3//f/+P/4//j/
+P/4//j/+P/4//b/9v/2//b/+P/5//v//v8DAAgACwAPABMAGAAgACMAKQAwADoASQBc
AGUAYABSAD0AKAAeABQAAgDs/9j/zv/M/87/0//a/+T/8P/2//b/+P/5//j/+//7//n/
+P/6//r/+P/6//r/+v/5//n/+v/6//r/+f/3//j/+P/4//v/+//7//v/+f/5//r/+v/5
//n/+P/4//v/+//7//v/+f/5//n/+f/5//n/+f/5//n/+f/5//r/+v/6//r/+v/6//r/
+v/7//n/+P/4//n/+v/7//z//P/8//z//f/9//z//P/8//3//f/+//7//f/7//v/+//7
//3//v/+//7//P/8//3//f///////////wEAAQABAAEAAgABAAEAAQABAAEAAQABAAAA
AAABAAIABAAFAAYABwAIAAgACgALAAkACQALAAwADQAOAA4ADwAQABEAEQARABUAFQAV
ABYAFgAWABcAFwAWABYAFgAYABoAGgAZABkAFwAXABgAGAAaABoAGAAXABUAFQASABEA
DwAOAA0ADAAOAA4ADQALAAkABwAHAAYABAAEAAMAAwABAAAAAAAAAAEAAAD///7//f/9
///////8//z//P/7//v/+//7//v/+//7//v/+//5//n/+f/5//n/+v/6//r/+f/5//j/
+P/5//r/+//8//v/+//7//z//P/8//z//P/8//3//f/9//z//P/8//z//v/9//3/////
//////////3//f/8//z///8AAAAAAAD///////8AAAAAAAAAAAAAAQABAAEAAQD///7/
/f/9//7//v/+//7//////////v/8//z//P/8//7//v/+//7//v/9//3//f///////v/+
//z//P/8//3///////////8BAAEA//////v//f/+/////////////v/+//7//f/9//3/
/v/+//7/AAAAAAAA///9//3//f////3//f/9//z//f/9//3//f/9//7//v/+/wAAAAAA
AP///f/9//3//f/9//7//v/+//7//f/8//z//f/+//7//v/+//7//v/8//z//P/8//7/
/v/+//7//P/8//z//P/+//7//v/+/wAAAAAAAAAA///+//3//P/+//7//v/+//z//P/8
//z//v/+//7//v8BAAEAAwAEAAIAAwAEAAYACAAIAAkACQAJAAoACgALAAoACAAGAAUA
BgAHAAgACQALAAwADgAQABAADwANAAsACQAIAAgACAAGAAYABQAFAAYABQAFAAYABQAF
AAQAAwADAAIAAAD+//r/+v/6//n/+P/4//n/+f/4//j/+P/4//b/9v/2//b/+P/4//j/
+P/4//v/+//+/wMACgANAA8AFQAcACAAIQAnAC4AOABJAF4AZwBiAFIAOQAmABwAFAAC
AOz/3P/S/9D/0P/V/9z/5P/u//T/+P/4//v//P/9//3/+//6//j/+P/4//r//P/8//v/
+//6//r/+v/5//n/+v/6//r//f/9//3//f/7//v//P/8//3//f/8//z/+//7//v/+//9
//3//f/9//3//f/9//3/+//7//v//P/+//7//v/+//z//P/8//3//f/8//z//f/9//3/
/f/8//z//P/9//3//v/+//7////9//7//v/9//3//f/9//3///8AAAAAAAAAAAAAAQAB
AAMAAwADAAMAAQABAAEAAQABAAEAAgADAAUABQAFAAUABAAEAAUABgAJAAkACQAJAAgA
CAAKAAsACwALAA0ADgAPABAAEAARABIAEwATABMAFQAVABUAFgAWABYAFwAXABgAGAAY
ABoAHAAcABsAGwAZABkAGgAaABoAGgAYABcAFwAXABQAEwATABIAEQAQAA4ADgANAAsA
CwAJAAkACAAIAAgABwAHAAUABAAEAAQAAwACAAEAAAD/////AQABAP7//v/+//3//P/9
//7////+//3//P/7//v/+//7//v//f/+//7//v/9//3//P/8//7//v/+//7//v/9//z/
/P/8//z//P/8//7/////////AAAAAAAAAAAAAP////8BAP//////////AQABAAAAAAAD
AAQABAAEAAIAAQAAAAAAAgACAAIAAgABAAEAAQABAAEAAAD/////AAAAAAAAAAD/////
///+/wAAAAAAAAAAAAAAAAAAAAAAAP/////////////+//7//P/8//z//f//////////
//3//f/7//v/+f/7//z//f/////////+//3//P/6//n/+//8//z//P/6//r/+v/5//v/
+//7//3//f/9//3//P/5//n/+f/5//v//P/8//z//P/8//z/+//7//v/+//7//n/+v/6
//r/+v/5//j/+P/9//7//v/8//z//P/8//z//P/8//z//P/8//z//P/6//r/+v/6//r/
+v/6//r//P/8//z//P/8//z//P/8//r/+v/6//r/+P/4//j/+P/5//r/+//8//r/+v/7
//v//f/+//7///8CAAQABAAEAAIAAQAAAAAAAgADAAMAAgACAAMABAAFAAMAAwAFAAYA
CgAMAAwACwAIAAUAAgAAAAEAAgADAAQAAwADAAIAAQABAAIAAgADAAUABQADAAIA///8
//n/+P/6//n/+P/4//f/9//2//b/9P/0//T/9P/2//b/9v/2//b/9P/2//X/9//6/wEA
BAAHAAsADQAQABIAFwAdACQALgA/AE4AVQBQAEQALQAcABIACgD8/+z/3v/W/9D/zv/R
/9b/3P/m//D/9P/0//P/9v/3//f/9//2//b/9P/0//b/9P/0//P/8//2//b/9v/1//X/
9v/2//b/9f/1//X/9f/3//f/+P/4//f/9//2//b/9//3//f/9//3//f/9//3//f/9//3
//f/9//3//f/+P/4//j/+P/4//j/+P/4//n/+f/4//j/+f/3//f/9//2//j/+P/5//n/
+P/4//j/+f/3//j/+P/3//n/+f/5//n/9//4//j/+P/6//r/+//7//r/+f/4//f/+P/5
//r/+//9//3//v////7//f/8//v//v/+////AAABAAEAAQABAAIAAgAEAAUABQAFAAcA
CAAHAAgACAAJAAwADQANAA0ADwAPAA8AEAAOAA4ADwAPABAAEAAQABIAEgASABEAEQAR
ABEAEgASABEAEAANAAsACwALAAgABwAJAAgABwAGAAQABAADAAEAAgABAAIAAgD+//7/
/f/9//z/+v/5//j/+P/4//j/+P/2//X/9v/1//X/9v/3//f/8//z//P/8//z//P/8//z
//X/9f/1//X/9P/0//P/8v/0//X/9f/2//b/9v/2//b/9//3//f/+P/4//j/+P/4//b/
9//3//f/+v/6//r/+v/4//f/9//5//n/+f/5//n/+v/7//v//P/6//r/+f/4//n/+f/5
//r/+v/6//r/+v/5//n/+f/5//v/+v/5//n/+P/4//j/+P/5//n/+f/4//j/+P/4//j/
9v/2//b/9v/4//f/9//3//f/9//2//b/9v/2//b/9//3//f/9//3//X/9f/z//P/8//1
//b/9//2//X/9P/y//P/9P/0//X/9f/2//b/9v/2//b/9v/1//P/8//z//X/8//z//P/
8v/y//P/9P/1//X/9v/2//b/9P/0//T/8//1//X/9f/1//P/9P/0//T/9v/4//f/9v/1
//T/8//z//X/9v/2//f/+P/6//r/+v/7//v/+//8//z//f////7//f/9//z/+//6//n/
+//8//7/AAACAAEA///9//v/+v/6//r/+v/6//n/+f/4//f/9//4//r/+//7//v/+f/4
//b/9P/0//T/9P/z//L/8v/z//P/8P/w//D/8P/y//L/8v/y//L/8v/y//L/8P/x//P/
9v/7/wAAAQAFAAkADAAQABUAGwAiACoANwBGAFEATgBEAC8AHAASAAoA/P/s/97/1v/Q
/87/z//S/9j/5v/u//L/8v/x//L/8//1//X/8v/0//b/9v/0//L/8v/x//H/9P/0//T/
8//z//T/9P/0//P/8//z//P/9f/1//b/9v/1//X/9P/0//X/9f/1//X/9//3//f/9//1
//X/9f/1//f/9//3//j/9v/2//b/9v/4//j/+P/5//n/+P/4//n/9//3//f/9v/4//j/
+f/5//b/9v/2//f/+f/6//r/+f/3//f/9//3//f/+P/4//j/+v/6//v/+//5//n/+f/5
//r/+//8//3//f/9//7////9//3//f/9/wAAAAABAAIAAwADAAMAAwAGAAYACAAJAAkA
CQALAAwACwAMAAwADQAQABEAEQARABMAEwATABQAFgAWABcAFwAYABgAGAAaABkAGAAW
ABUAFAAVABcAGAAWABYAFAATABMAEwAQAA8ADQAMAAsACgAIAAgABwAFAAQAAwAEAAQA
AAAAAP/////9//z//P/8//3//P/7//r/+f/5//v/+//6//r/+v/5//X/9f/1//X/9v/3
//j/+f/5//n/+f/5//n/+v/6//r/+//7//r/+v/6//r/+v/6//v/+//7//z/+v/6//r/
+v/6//v/+//7//7//v/+//7//P/7//v//f/9//3//f/9///////+//7//v/+//3//P/+
////AAACAAEAAAD///7//f/9//3//f////7//f/9//z//P/8//z//////////v/9//z/
+//6//z//P/8//z//v/9//3//f/7//v/+v/6//z//P/8//3/+//7//v/+//9//3/+//7
//n/+//8//3/+//7//v/+v/8//z/+//7//n/+v/6//r/+v/6//r/+f/5//n/+f/7//r/
+f/4//b/+P/5//r/+//6//r/+f/4//b/+P/6//r/+v/6//r/+//7//3//v///wEAAwAG
AAQABAAFAAUABQAGAAYABwAHAAYABQAFAAIAAQAAAP//AgAEAAcACgAIAAcABQADAP//
/v/+//7//P/8//v/+//7//v//P/+//7/////////+//6//j/9v/2//b/9v/1//b/9v/3
//f/9v/2//b/9v/2//b/9v/2//j/+P/4//j/9P/3//v/AgAJAAwAEQATABUAGgAeACMA
KwA2AEQAVQBgAF8AUgA8ACMAGAAQAAIA8P/e/9L/zv/M/87/1f/e/+r/9P/4//j/+P/5
//r/+f/5//f/+P/4//j/+P/4//b/9v/1//X/+P/4//j/9//5//r/+v/6//n/+f/5//n/
+f/5//r/+v/5//n/+P/4//n/+f/5//n/+f/5//n/+f/5//n/+f/5//v/+//7//z/+v/6
//r/+v/8//z//P/9//3//P/8//3/+//7//v/+v/8//z//f/9//r/+v/6//v/+//8//z/
+//9//3//f/9//v//P/8//z//v/+/////////////////////////////////wAAAQAD
AAMAAwADAAYABgAHAAgABwAHAAcABwAKAAoADAANAA8ADwARABIAEQASABIAEwAWABcA
FwAXABcAFwAXABgAGgAaABsAGwAaABoAGgAcABwAHAAbABsAFwAXABgAGAAWABYAFAAT
ABMAEwAQAA8AEAAQABAAEAANAAwACgAHAAcABQAFAAQABAAEAAMAAwACAAAA///+//7/
/v/+//7/+//7//3//f/+//7//v/9//n/+f/5//n/+v/7//z//f/9//3//f/9//r/+v/5
//j/+P/5//n/+v/6//r/+v/6//v/+//7//z//v/+//7//v/8//3//f/9//7//v/+//7/
/P/7//v//f/////////////////+//7///8AAAAAAAABAAEAAQACAAEAAAD///7/////
//////8AAAAAAAABAP7//v/+//7/AQABAAEAAAAAAAAAAAAAAP7//v/+//7/AAD/////
///9//3//P/8//3//v///wEA/////////////////f/9//v//f/+/////////////v8A
AAAA////////AAAAAAAAAAAAAAAA//////////8BAAAA///+//z//v///wAAAQD//wAA
AAAAAPz//P/+//7//v/+//7/AQABAAMABAAEAAUABgAIAAoACgALAAsACwAMAAwADQAL
AAoACQAJAAgABwAGAAUACQAKAAwADgANAAsACAAFAAMAAgACAAIAAgACAAEAAQACAAEA
AQACAAIAAwADAAMAAQAAAP7//P/6//r/+v/5//r/+v/7//v/+v/6//r/+v/6//r/+v/6
//z//P/8//z//P/9////BAAJAA4AEwAVABcAHAAgACcALQA0AEIAUQBeAGMAWgBGAC0A
HAAUAAgA+v/q/9z/0v/Q/87/0//a/+b/8v/6//z//v////7////9//n/+v/6//z//v/+
//z//P/7//v//P/8//z/+//7//z//P/8//v/+//7//v/+//7//z//P/9//3//P/8//v/
+//7//v//f/9//3//f/7//v/+//7//v/+//7//z//P/8//z//P/8//z//P/9//3//P/8
//3//f/9//3//P/8//z//f/9//7//v/+/////f/+//7//f/9//3//f/9//v//P/8//z/
/v/+////////////////////////////AwADAAQABQADAAMAAwADAAUABgAIAAoACgAJ
AAgABwAKAAoADAANAA0ADQAPABAADwAQABAAEQAUABUAFQAVABUAFQAVABYAFAAUABUA
FQAYABgAGAAaABkAGAAWABUAFQAVABYAFgAUABQAEgARABEAEQAOAA0ADwAOAA0ADAAL
AAoACAAFAAQAAwAEAAQAAgACAAEAAQD///7//v/+/////v/9//z/+f/5//v/+//8//z/
/P/7//n/+f/5//n/+P/3//b/9f/2//f/+P/5//j/+P/3//b/9v/3//f/+P/2//b/9v/2
//f/9//3//j/+v/6//r/+v/5//n/+P/3//n/+v/7//z/+//5//j/+f/5//n/+f/5//v/
+//6//r/+v/6//n/+P/4//n/+v/8//r/+v/6//r/+f/5//n/+f/7//r/+f/5//b/9v/2
//b/+f/5//n/+P/2//b/9v/2//b/9v/2//b/+P/3//f/9//2//X/8//y//T/9P/0//X/
9//3//f/9//1//X/8//z//H/8//0//X/8//z//P/8v/0//T/8//z//H/8v/y//L/8v/y
//L/8f/x//H/8f/z//H/8f/x//D/8P/x//L/8//x//L/8v/y//D/8P/y//X/9P/y//L/
8v/y//H/8f/z//T/9P/1//b/+P/4//j/+f/5//v//P/8//3/+//6//n/+f/2//X/9P/z
//f/+P/6//z/+v/5//f/9f/1//T/9P/0//P/8v/w/+//8P/v/+//8P/y//P/8//z/+//
7v/s/+r/6v/q/+r/6f/q/+r/6//r/+j/6P/o/+j/6v/q/+r/6v/o/+j/6P/o/+j/6//t
//L/9//8////AwAFAAgACgAPABMAHAAqADkARgBHAEIAMgAbAAwABAD+//L/4v/W/8z/
xv/G/8v/0v/c/+T/6v/q/+r/6f/q/+v/7f/v//D/7v/u/+z/7P/s/+z/6//r/+7/7v/u
/+3/6//s/+z/7P/t/+3/7f/t/+//7//w//D/7v/t/+v/6v/t/+3/7f/t/+3/7f/t/+3/
6//r/+v/6//t/+3/7f/u/+7/7v/u/+7/7v/u/+7/7//v/+7/7v/v/+3/7f/t/+z/7v/u
/+//7//s/+z/7P/t/+//8P/w/+//7//v/+//7//t/+7/7v/u/+//8P/y//P/8f/x//H/
8f/z/w==
         </WaveFormData>
      </LeadData>
      <LeadData>
         <LeadByteCountTotal>10000</LeadByteCountTotal>
         <LeadTimeOffset>0</LeadTimeOffset>
         <LeadSampleCountTotal>5000</LeadSampleCountTotal>
         <LeadAmplitudeUnitsPerBit>4.88</LeadAmplitudeUnitsPerBit>
         <LeadAmplitudeUnits>��V</LeadAmplitudeUnits>
         <LeadHighLimit>2147483647</LeadHighLimit>
         <LeadLowLimit>268435456</LeadLowLimit>
         <LeadID>V1</LeadID>
         <LeadOffsetFirstSample>0</LeadOffsetFirstSample>
         <FirstSampleBaseline>0</FirstSampleBaseline>
         <LeadSampleSize>2</LeadSampleSize>
         <LeadOff>FALSE</LeadOff>
         <BaselineSway>FALSE</BaselineSway>
         <ExcessiveACNoise>FALSE</ExcessiveACNoise>
         <MuscleNoise>FALSE</MuscleNoise>
         <LeadDataCRC32>1132667199</LeadDataCRC32>
         <WaveFormData>
BwAHAAcABwAJAAkACQAIAAgACQAJAAkACgAMAAwADgAQABEAEgASABIAEgASABIAEgAS
ABIAEgAQABAAEAAQABEAEQARABEAEQARABEAEQARABMAFQAaAB4AIwAmACYAIwAfAB0A
GQAVAA8ABAD5/+z/3v/U/83/0v/d/+f/7//1//j/7v/g/9n/2f/d/+X/8v8BAAsADQAP
ABMAFgAXABgAGQAbAB8AHwAfAB8AIAAiACMAIQAhACIAIgAkACMAIwAiACQAJAAkACQA
JAAkACQAJAAmACUAJQAlACUAJQAjACUAJwAlACUAJQAjACMAIwAjACUAJQAlACQAJgAm
ACYAJgAlACUAJQAlACcAJwAnACcAJwAnACcAJwAnACcAJwAmACgAJwAnACcAJQAlACYA
JgAnACcAJgAmACUAJQAlACUAJQAlACUAJQAmACYAJgAmACUAJwAmACQAJAAkACIAIgAi
ACIAIgAiACEAIQAhACEAIwAiACIAIgAgACAAIAAgACAAIAAfAB4AHQAcABwAHQAcABwA
GwAbABsAHAAdAB4AHAAcABwAHAAeAB4AHgAdABwAHAAcAB0AHQAdAB0AHQAeAB0AHQAd
AB4AHwAgACAAIAAfAB8AHwAdAB0AHQAeAB8AHwAfAB4AHgAeAB8AIQAfAB8AIAAhACMA
IwAiACIAIAAhACEAIQAiACIAIgAiACIAIgAjACQAIgAiACIAIwAlACUAJQAlACUAJQAl
ACUAJQAlACUAJQAnACcAJwAnACUAJQAlACUAJQAmACcAKAAnACcAJwAnACcAJwAnACcA
JgAnACgAKQAoACgAJwAmACgAKAAoACgAKAAoACgAJwAlACUAJQAlACUAJQAlACUAIwAj
ACMAIwAjACMAIwAjACEAIQAhACEAHwAfAB8AHwAfAB8AHwAfAB0AHQAdAB0AHQAdAB0A
HQAdAB0AHQAdABsAGwAbABsAHQAdABwAHAAaABoAGgAaABoAGgAaABoAGgAaABoAGgAY
ABgAGAAYABoAGgAaABoAGAAYABgAGAAYABgAGAAYABgAGAAYABgAGAAYABgAGAAYABgA
GAAYABYAFgAWABYAGAAYABcAFwAVABUAFQAWABYAFgAWABYAFgAWABYAFAAUABQAFAAW
ABYAFgAWABYAFgAWABYAFAAUABQAFAAUABQAFAAUABQAFAAUABQAFAAUABQAFAAUABQA
FAAUABIAEgASABIAFAAUABQAFAAUABQAFAAUABQAFAAUABQAFQAVABUAFQAVABUAFgAW
ABkAGQAZABkAFwAXABcAFwAVABQAFAATABUAEwASABEAEQAQAA0ADAAMAAsACgAJAAgA
BwAGAAUAAwADAAIAAgADAAMAAwAEAAYABgAIAAgACQAKAAoACgAKAAoACgAKAAgACAAI
AAgACgAKAAoACQAIAAcABgAFAAcACQAJAAcACQALAA4AEAATABYAFgATABEADQAHAAMA
+//w/+H/1v/K/8D/vf/E/83/1//d/+X/5v/c/87/yf/J/83/1f/k/+//9f/3//v//f8A
AAEAAgADAAUABwAHAAcABwAIAAoACwAJAAkACgAKAAoACQAJAAgACgAKAAoACgAIAAgA
CAAIAAgABwAHAAcABwAHAAUABwAHAAUABQAFAAUABQAFAAUAAwADAAMAAgAEAAQABAAE
AAEAAQABAAEAAQABAAEAAQABAAEAAQABAAEAAQABAAAAAAD////////9//3//v/+//3/
/f/8//z//f/9//3//f/7//v/+//7//z//P/8//z/+v/9//3//P/+//7//P/8//7//v/+
//7//v/9//z/+//9//z//P/8//z//P/8//z/+v/6//n/+P/4//j/+f/7//r/+v/5//n/
+v/6//r/+v/6//r/+v/6//r/+v/6//n/+v/6//r/+//5//n/+f/5//r/+f/5//n/+v/7
//z//P/8//v/+//7//3//f/9//7//f/9//3//P/8//z//f////3//f/+//////////7/
/v8AAAEAAQABAP7//v/+//7/AAAAAAEAAgACAAIAAgADAAMAAwADAAMABQAFAAUABQAF
AAUABQAFAAUABQAFAAUABwAHAAcABwAGAAYABgAGAAcABwAHAAcABQAFAAUABQAEAAUA
BgAHAAUABgAGAAYABgAGAAYABgAHAAgACQAJAAgABwAGAAUABQAFAAUABQAFAAUABQAF
AAcABwAHAAcACQAJAAkACQAHAAcABwAHAAkACQAJAAkACQAJAAkACQAJAAkACQAJAAsA
CwALAAsACQAJAAkACQALAAsACgAKAAoACgAKAAoACgAKAAoACgAMAAwADAAMAAwADAAM
AAwADgAOAA4ADgAQABAAEAAQABAAEAAQABAAEgASABIAEgAQABAAEAAQABAAEAAQABAA
EgASABIAEgASABIAEQARABMAEwATABQAEgASABIAEgAUABYAFgAWABYAFgAWABQAFAAU
ABQAFgAWABYAFgAYABgAGAAYABgAGAAYABgAGgAaABoAGgAYABgAGAAYABoAGgAaABoA
GgAaABoAGgAaABoAGgAaABoAGgAaABoAGgAaABoAGwAdAB0AHQAfAB8AIAAgACEAIQAh
ACEAIQAfAB8AHwAfACAAIAAfAB8AHgAeAB4AHQAfAB0AHQAeABsAGgAZABkAGAAXABYA
FQAVABQAFAAVABcAFwAYABoAHAAeAB4AHwAiACIAIgAiACQAJAAkACQAIgAiACIAIgAk
ACQAIwAjACMAIwAjACMAIwAnACcAJwApACwALgAxADQANAA1ADMAMQAvACcAIwAgABkA
DAAAAPb/7f/o/+3/9/8FABEAHAAkACIAFwANAAkAAQACAAsAFQAdACEAIwAkACcAKgAt
AC8AMQAzADMAMAAwADEAMQAyADMANQA2ADgANwA3ADYANgA2ADYANgA3ADgAOQA6ADgA
NwA3ADcAOAA5ADgAOwA7ADkAOQA5ADkAOQA5ADkAOwA7ADsAOgA6ADoAOgA6ADsAOwA7
ADsAPQA9AD0APQA7ADsAOwA7AD0APQA9ADwAPgA9AD0APQA/AD8AQABAAD8APwA+AD4A
PQA9AD0APQA/AD8APwA/ADwAPAA8ADwAOgA9AD0APAA6ADoAOAA4ADoAOgA6ADoAOgA5
ADgANwA1ADQANAA0ADYANgA2ADYANgA2ADUANAA1ADQANAA1ADUANAAyADEAMgAyADIA
MgAyADIAMgAyADAAMAAwAC8AMAAwADAAMQAzADMAMwAzADAALwAvAC8ALgAvADAAMAAy
ADEAMQAxADEAMQAxADIAMwAzADMAMgAxADAAMAAxADEAMQAyADMAMQAxADAAMAAsACkA
JQAhAB4AHAAaABgAFQAUABQAFAARABAADwAPAA4ADQAMAAsACgAJAAgABwAGAAUABAAD
AAIAAQAAAP///v/9//z/+//4//j/+P/4//X/9f/1//X/8//z//P/8//x//H/8f/x/+//
8P/w//D/7//u/+3/7P/r/+z/7f/t/+v/6//r/+v/6f/p/+n/6f/n/+f/5//n/+X/5f/l
/+X/5f/l/+X/5f/l/+X/5f/l/+X/5f/l/+X/4//j/+P/4//h/+H/4f/h/+H/4f/h/+H/
4//j/+P/4//h/+H/4P/g/+L/4v/i/+L/4P/g/+D/4P/g/+D/4P/g/+D/4P/g/+D/3v/e
/97/3v/e/97/3v/e/97/3v/e/97/3P/c/9z/3P/c/9z/3P/c/9r/2v/a/9r/3P/c/9z/
3P/c/9z/2//b/9n/2f/Z/9r/2v/a/9r/2v/c/9r/2P/Y/9j/2P/Y/9j/2P/Y/9j/2P/Y
/9j/2P/Y/9j/2P/Y/9f/1v/V/9T/1f/W/9f/2P/Y/9j/2P/Y/9b/1v/W/9b/2P/Y/9j/
2P/W/9f/1//X/9f/2f/Z/9r/2v/b/9v/2//b/9v/2//b/9v/2//a/9r/1//X/9X/1P/W
/9X/1f/T/9T/1P/T/9L/z//P/8//z//N/83/zf/M/8r/y//L/8v/yv/M/8z/zv/Q/9H/
0v/S/9L/0v/S/9L/1P/U/9T/1P/S/9L/0v/S/9P/0//T/9P/1f/V/9X/1f/R/9H/0//Y
/97/4f/i/+L/4//h/93/2f/T/9H/zP/F/7r/rv+k/53/mv+f/6n/uf/H/9L/1v/Q/8P/
u/+z/63/rv+5/8H/x//N/9H/0v/R/9L/1f/X/9v/3f/f/97/3v/f/9//3//f/+D/4P/i
/+H/4f/g/+D/4P/g/+D/4P/g/+D/4P/i/+H/4f/h/9//3//d/9//4P/f/+D/4f/f/9//
3//f/93/3f/d/9z/3P/c/9z/3P/d/93/3f/d/93/3f/d/93/2//b/9v/2//b/9v/2//a
/9z/2//b/9v/2f/Z/9r/2v/Z/9n/2P/Y/9X/1f/V/9X/1f/V/9X/1f/U/9T/1P/U/9L/
0//R/87/zP/M/8r/yv/I/8j/yP/I/8f/x//H/8f/xf/E/8T/xP/E/8T/xP/E/8T/xP/D
/8L/wf/A/8D/wf/A/8D/v/+//77/vv++/77/vP+8/7z/vP++/77/vv+9/7r/uv+6/7v/
uf+5/7n/uf+6/7n/uf+5/7j/uf+6/7r/u/+7/7z/vf+7/7v/u/+8/73/vf+9/7z/vv++
/7//wf+//7//wP/B/8P/w//C/8L/wv/D/8P/w//D/8T/xf/G/8f/yP/K/8z/zv/O/87/
z//S/9P/1P/V/9P/0//T/9P/0f/R/9H/0f/Q/8//zv/N/83/zf/N/83/zP/M/8z/zP/J
/8n/yf/J/8r/y//M/83/0//Z/9//5f/p/+z/7v/w//L/9P/2//j/+f/6//v/+//8//3/
/v///wEAAQABAAEAAQABAAEAAQACAAMABAAFAAUABQAFAAUABwAHAAcABwAJAAkACQAJ
AAsACwALAAsADAANAA4ADwARABEAEQARABMAEwATABMAFQAVABQAFAAUABQAFAAUABUA
FgAXABgAGAAYABgAGAAaABoAGgAaABoAGgAaABoAGgAaABoAGgAcABwAHAAcAB4AHgAe
AB4AIAAgACAAIAAgACAAIAAgAB4AHgAeAB4AHwAgACAAIQAhACEAIQAiACAAIAAgACAA
IgAiACIAIAAgACAAIAAiACIAIgAiACIAIgAiACIAIAAgACAAIAAiACIAIgAiACIAIgAi
ACIAIgAiACIAIgAiACIAIgAiACIAIgAiACIAJAAkACUAJQAlACUAJwAnACgAKAApACkA
KwArACsAKwApACkAKQAoACoAKQApACcAJgAlACMAIgAhACAAIAAfABwAGwAbABsAGwAb
ABsAGwAaABoAGwAbABkAGgAcABwAIAAgACEAIgAiACIAIgAiACAAIAAgACAAIAAgACAA
IAAgAB8AHwAfACEAIQAhACEAIQAhACEAIwAmACoALQAwADAALwAvAC0AKQAlACEAGAAJ
APr/7P/g/9v/3P/j/+//9//9/wIA/P/s/+H/3f/f/+f/9v8DAA0AEQAVABcAGgAdACAA
HwAhACMAJQAlACQAJAAlACUAIwAjACQAJAAmACUAJQAkACYAJgAmACYAJAAkACQAJAAm
ACUAJQAlACMAIwAhACMAIQAfAB8AHwAfAB8AHwAfAB0AHQAdABwAHAAcABwAHAAZABkA
GQAZABcAFwAXABcAFwAXABcAFwAVABUAFQAUABYAFQAVABUAEwATABQAFAATABMAEgAS
ABMAEwATABMAEQARABEAEQASABIAEgASABEAEwASABAAEAAQAA4ADgAOAA4ADgAOAA0A
DQANAA0ADQAMAAwADAAKAAoACgAKAAgACAAHAAYABwAGAAYABwAGAAYABQAFAAYABgAG
AAYABQAEAAMAAgACAAIAAgABAAAAAAAAAAEAAAD///7//f/+//3//f/9//z//f/+//7/
/v/9//3//f/7//v/+//8//z/+//6//j/+P/4//n/+//5//n/+v/7//v/+//6//r/+P/5
//n/+f/4//j/+P/4//j/+P/5//r/+P/4//j/+f/3//f/9//3//n/+f/5//n/9//3//f/
9//5//n/+f/5//f/9//3//f/+P/4//j/+P/3//f/9//3//X/9f/1//X/9P/1//b/9//2
//b/9f/0//L/8v/y//L/8//0//X/9f/0//P/8v/x//H/8f/x//H/8f/x//H/8f/x//H/
8f/x//H/8f/x//H/7//v/+//7//v/+//7//v/+7/7f/s/+v/7f/t/+3/7f/r/+v/6//r
/+n/6f/p/+n/6//r/+r/6v/o/+j/6P/o/+j/6P/o/+j/5v/m/+b/5v/m/+b/5v/m/+b/
5v/m/+b/5P/k/+T/5P/i/+L/4v/i/+T/5P/k/+T/4v/i/+L/4v/i/+L/4v/i/+D/4P/g
/+D/4P/g/9//3//f/9//3//g/97/3v/e/97/3v/g/97/3v/e/97/3v/e/97/3v/e/97/
3v/e/97/3v/e/97/3v/e/97/3v/e/97/3v/e/97/3v/e/97/3v/g/+D/4P/g/97/3v/e
/97/4P/g/+D/4P/g/+D/4f/h/+H/4f/j/+P/5v/m/+f/5//l/+X/5f/l/+X/5f/l/+T/
5P/j/+P/4f/g/9//3f/c/9v/2v/a/9n/1v/V/9X/1f/V/9X/1f/V/9T/1P/V/9X/1f/W
/9j/2P/c/9z/3f/e/9z/3P/c/9z/3P/c/9z/3P/e/97/3v/e/97/3f/d/93/3f/d/93/
3f/d/93/3//h/+b/6v/t//D/8v/v/+//7f/p/+P/3f/U/8f/uv+s/6D/mf+a/6P/r/+5
/7//wv+8/6z/of+h/6P/rf+8/8n/0f/X/9v/3//g/+H/5P/l/+n/6//r/+3/7P/s/+3/
7f/t/+3/7v/u/+//7//w//D/8P/w//D/8P/y//L/8v/y//T/8//z//P/8//z//H/8//1
//P/8//z//P/8//z//P/8//z//P/8v/0//T/9P/0//P/8//z//P/9f/1//X/9f/1//X/
9f/1//X/9f/1//T/9v/1//X/9f/1//X/9v/2//f/9//2//b/9f/1//X/9f/3//f/9//3
//j/+P/4//j/9v/5//n/+P/6//r/+P/4//r/+v/6//r/+//7//v/+//9//z//P/8//r/
+v/6//r//P/8//v/+v/7//r/+v/7//r/+v/5//n/+f/6//v//P/8//z//P/8//7//v/+
//3//v/+//7////9//3//f/9//3//f/+/////v///wAAAAACAAEAAQABAAEAAQABAAIA
AwADAAMAAgACAAIAAwAFAAMAAwAEAAUABwAHAAYABgAGAAcABwAHAAgACAAIAAgACAAI
AAkACgAIAAgACAAJAAsACwALAAsACwALAAsACwALAAsACwALAA0ADQANAA0ADQANAA0A
DQAOAA4ADgAOAA0ADQANAA0ADQANAA0ADQAMAA0ADgAPAA0ADgAOAA4ADgAOAA4ADgAO
AA4ADgANAA0ADQANAA0ADQANAA0ADQANAA0ADQANAA0ADQANAA0ADQANAA0ADQANAA0A
DQANAA0ADQANAA0ADQANAA0ADQANAA0ADQANAAsACwALAAsACwALAAsACwANAA0ADAAM
AAoACgAKAAoADAAMAAwADAAKAAoACgAKAAoACgAKAAoADAAMAAwADAAKAAoACgAKAAoA
CgAKAAoACgAKAAoACgAKAAoACgAKAAoACgAKAAoACAAIAAgACAAKAAoACQAJAAkACQAJ
AAoACAAIAAgACAAKAAoACAAGAAYABgAGAAgACAAIAAgACAAIAAgACAAGAAYABgAGAAgA
CAAIAAgABgAGAAYABgAGAAYABgAGAAgACAAIAAgACAAIAAgACAAIAAgACAAIAAgACAAI
AAgACwALAAsACwANAA0ADgAOAA8ADwAPAA8AEQARABEAEQAPAA4ADgANAA8ADQAMAAsA
CQAIAAUABAACAAEAAAD//////////////f/9//z//P////////8AAAAAAAACAAIAAwAE
AAQABAAEAAQABAAEAAQABAAEAAQABAAEAAQAAwADAAMAAwADAAEAAQD//wEABQAHAAoA
DgARABAADgANAAsACQADAP//+//0/+X/2P/O/8T/v//A/8v/1//j/+v/8v/s/+D/1//R
/83/0//e/+n/8f/3//n/+//8//3//v8BAAMABQAHAAcABgAGAAcABwAHAAcACAAIAAgA
BwAHAAYACAAIAAgACAAIAAgACAAIAAgABwAHAAcACQAJAAcACQAHAAUABQAFAAUABQAF
AAUABwAHAAcABgAEAAQABAAEAAUABQAFAAUAAwADAAMAAwADAAMAAwADAAUABQAFAAQA
BAADAAMAAwABAAEAAgACAAEAAQAAAAAA//////////////////////7//v/+//7//P//
/////v/8//z/+v/6//z//P/8//z//f/9//3//f/7//r/+v/6//r/+v/6//r//P/8//v/
+v/3//b/9v/3//b/9v/1//X/9P/0//T/9P/2//b/9v/2//T/9P/0//P/8v/y//L/8//z
//P/8//z//L/8f/x//H/8v/z//T/9P/2//X/9f/1//X/9f/1//b/9//3//f/9v/3//b/
9v/3//n/+f/6//v/+f/5//j/+P/4//n/+f/5//r/+v/6//r/+v/6//v//P/8//z//P/9
//3//f/9//3/+//7//v/+//9//3//f/9//3//f/9//3//f/9//3//f/8//z//P/8//v/
+//7//v/+//7//v/+//6//v//P/9//v//P/8//z//P/8//z//P/7//z//f/9//3//f/9
//3/+//7//v/+//9//3//f/9//v/+//7//v/+//7//v/+//7//v/+//7//v/+//7//v/
+//7//v/+//7//v/+//7//v/+//7//v//f/9//3//f/7//v/+v/6//z//P/8//z//P/8
//z//P/8//z//P/8//z//P/8//z//P/8//z//P/8//z//P/8//z//P/8//z/+v/6//r/
+v/8//z//P/8//r/+v/6//r/+v/6//r/+v/6//r/+f/5//n/+f/5//r/+v/6//j/+P/4
//j/+v/6//v/+//7//v//f/9//z//P/9//3//f/9//3//f/////////+//z/+//7//n/
+P/3//X/9P/v/+7/7v/t/+z/6//r/+v/7P/t/+7/7//s/+z/7f/t/+3/7v/w//D/8P/w
//H/8v/y//L/8v/y//L/8v/y//L/8v/y//L/8v/y//H/8f/x//H/8f/x//H/8f/z//P/
9//6//z///8AAAAA///9//n/8//x/+//6P/b/87/xP+6/7P/tP+9/8n/1//j/+r/6P/c
/9H/y//F/8X/zP/Z/+H/5f/p/+3/7v/v//L/9f/3//n/+f/5//j/+P/5//n/+f/5//r/
+v/1/+//6v/k/+H/3v/b/9j/1f/U/9P/0v/Q/8//z//P/8//z//N/8//zf/L/8v/y//N
/83/zf/N/8v/y//L/8r/yP/I/8j/yP/H/8f/x//H/8b/xf/E/8P/wf/B/8H/wf+//7//
v/++/77/vf+9/73/u/+7/7z/vP+7/7v/uv+6/7v/u/+7/7v/u/+7/7v/u/+4/7j/uP+4
/7b/uf+5/7j/uP+4/7b/tv+4/7j/uP+4/7f/t/+3/7f/t/+2/7b/tv+2/7b/tv+2/7b/
tv+1/7T/tf+0/7T/tf+2/7b/tf+1/7L/sv+y/7L/tP+0/7T/tP+y/7L/sv+x/7L/sv+y
/7P/sf+x/7H/sf+w/6//r/+v/7L/s/+0/7T/tP+z/7P/s/+1/7X/tf+2/7f/t/+3/7b/
t/+2/7b/t/+5/7n/uv+7/7n/uf+4/7j/uv+7/7v/u/+8/7z/vP+8/7z/vP+9/77/wP/A
/8D/wf+//7//v/+//8H/wf/B/8H/wf/B/8H/wf/B/8H/wf/B/8P/w//D/8P/wv/C/8L/
wv/C/8P/xP/F/8X/xf/F/8X/yv/N/9D/0//Z/97/4v/m/+j/6v/s/+7/8f/y//P/8//0
//X/9v/3//n/+f/5//n/+v/7//z//f/9//3//f/9//3//f/9//3/////////////////
/////wEAAQABAAEAAQABAAEAAQADAAMAAwADAAMAAwADAAMAAwADAAIAAgAEAAQABAAE
AAIAAgACAAIABAAEAAQABAAEAAQABAAEAAQABAAEAAQABgAGAAYABgAGAAYABgAGAAYA
BgAGAAYACAAIAAgACAAGAAYABgAGAAgACgAIAAgACAAIAAgACAAIAAkACQAJAAkACwAL
AAoACgALAAsADAANAA4ADwAPAA8ADwAOAA0ACwAKAAcABgAFAAMAAgD///7//v/9//3/
/f/+////AQABAAEAAQAAAAAAAQABAAMABAAGAAYABgAGAAcACAAKAAoACgAKAAgACAAI
AAgACAAIAAgACAAKAAkACQAJAAkACQAJAAkACwALAA0AEQAWABoAGwAaABoAGQAXABMA
EQAPAAcA+P/p/9j/zP/G/8X/zP/Z/+X/6//v/+z/3P/O/8n/y//R/93/7v/5////AQAD
AAUACAALAA4ADwATABMAEwAVABQAFAAVABUAFwAXABgAGAAaABkAGQAYABoAGgAaABoA
GgAaABoAGgAaABkAGQAZABsAGwAZABsAGwAZABkAGQAZABkAGQAZABsAGwAbABoAGAAY
ABgAGAAYABkAGgAbABkAGQAZABkAGQAZABkAGQAbABsAGwAaABgAFwAXABcAFwAXABgA
GAAXABcAFgAWABcAFwAXABcAFwAXABcAFwAWABYAFgAWABQAFwAXABYAFgAWABQAFAAU
ABQAFAAUABUAFQAVABUAEwASABIAEgAUABQAFAAUABIAEgARABAAEQAQABAAEQAQABAA
DwAPAA4ADgAOAA4ADgAOAA4ADgAMAAwADAALAAwADAAMAA0ADQANAA0ADQAOAA0ADQAN
AA4ADwAQABAADgANAA0ADQANAA0ADQAOABEAEQARABAADwAOAA4ADwAPAA8AEAARAA8A
DwAOAA4AEAARABEAEQASABIAEgASABEAEAAQABAAEAAQABAAEQARABEAEQARABEAEQAR
ABEAEwATABMAEwATABMAEwATABMAEwATABMAEgASABIAEgARABEAEQARABEAEQARABEA
EQARABEAEQAPABAAEAAQAA4ADgAOAA4ADQAOAA8ADwANAA0ADQANAA0ADQANAA0ACwAL
AAsACwALAAsACwALAAkACQAJAAkACQAJAAkACQAHAAcABwAHAAkACQAJAAkABwAHAAcA
BwAHAAcABwAHAAcABwAHAAcABQAFAAQABAAGAAYABgAGAAQABAAEAAQAAgACAAIAAgAC
AAIAAgACAAAAAAAAAAAAAAAAAAAAAAAAAAAAAAAAAAAAAAAAAAAAAAAAAAAAAAD+//7/
/v/+//7//v/+//7//v/+//7//P/8//3//f//////AQABAAAAAAABAAEAAwADAAMAAwAD
AAMAAwACAP///f/8//n/+P/3//X/9P/v/+7/7v/t/+3/7f/u/+//7//v/+//7//u/+7/
7//v/+//8P/y//L/8v/y//P/9P/0//T/9P/0//L/8v/y//L/8v/y//L/8v/y//H/8f/x
/+//7//v/+//7//x//P/9f/6//7/AQAAAP7////9//f/8//x/+v/4P/T/8T/tv+s/6n/
qv+1/8P/y//R/9L/yP+6/7H/sf+z/7v/zP/Z/+H/4//n/+f/6P/t//D/8f/x//P/9f/1
//L/8v/z//P/9f/1//b/9v/4//f/9//2//b/9v/2//b/9v/2//b/9v/2//X/9f/1//f/
9//1//f/9//1//X/9f/1//X/9f/1//X/9f/1//T/8v/y//L/8v/z//P/8//z//P/8//z
//P/8//z//P/8//z//P/8//y//D/7//v/+//8f/x//L/8v/x//H/8P/w/+//7//v/+//
7//v/+//7//u/+7/7v/u/+7/8f/x//D/8P/w/+7/7v/u/+7/7v/u/+//7//v/+//7//u
/+7/7v/u/+7/7v/u/+7/7v/t/+z/6//q/+r/6//s/+z/6//r/+r/6v/q/+r/6v/q/+r/
6v/q/+r/6v/p/+j/6P/o/+n/6f/p/+n/6f/o/+f/5//n/+j/6f/q/+r/6v/p/+n/6f/p
/+n/6f/q/+v/6//r/+r/6f/o/+j/6f/p/+n/6v/r/+n/6f/o/+j/6P/p/+n/6f/q/+r/
6v/q/+n/6P/o/+j/6P/o/+j/6f/p/+n/6f/p/+n/6f/p/+n/6//r/+v/6//r/+v/6//r
/+n/6f/p/+n/6P/o/+j/6P/n/+f/5//n/+n/6f/p/+n/6f/p/+n/6f/n/+j/6P/o/+b/
5v/m/+b/5f/m/+f/5//l/+X/5f/l/+P/4//j/+P/5f/l/+X/5f/j/+P/4//j/+H/4f/h
/+H/4f/h/+H/4f/h/+H/4f/h/+H/4f/h/+H/4f/h/+H/4f/h/+H/4f/h/+H/4f/h/+H/
3//f/97/3v/g/+D/4P/g/+D/4P/g/+D/4P/g/+D/4P/g/+D/4P/g/+D/4P/g/+D/4P/g
/+D/4P/g/+D/4P/g/97/3v/e/97/3v/e/97/3v/e/97/3v/e/+D/3v/g/+D/4P/f/97/
3f/c/97/3v/f/9//3//f/+H/4f/i/+L/4//j/+P/4//j/+P/4//j/+P/4v/i/+H/4f/f
/9z/2//Z/9j/0//S/9L/0f/R/9H/0v/T/9P/0//T/9P/1P/U/9X/1f/V/9b/2P/Y/9j/
2P/Z/9r/2v/a/9r/2v/Y/9j/2P/Y/9j/2P/Y/9j/2v/Z/9n/2f/Y/9f/1v/V/9f/1//Z
/9v/3P/c/9n/1P/S/9H/zf/H/8H/vf+3/67/n/+U/4r/gP97/37/if+X/6H/qf+s/6b/
mv+V/4//if+N/5j/of+r/7H/s/+1/7b/uf+6/7v/vf+9/7//v/+8/7z/vf+9/73/vf++
/77/vf+7/7r/uP+4/7j/uP+4/7b/tv+2/7b/tP+z/7P/s/+z/7P/sf+z/7H/r/+v/6//
sf+x/7H/sf+v/6//r/+u/67/rv+u/67/r/+v/6//r/+t/63/rf+t/63/rf+t/63/q/+r
/6v/qv+q/6n/qf+p/6n/qf+q/6r/p/+n/6b/pv+l/6X/pf+l/6P/o/+j/6P/oP+g/6D/
oP+g/w==
         </WaveFormData>
      </LeadData>
      <LeadData>
         <LeadByteCountTotal>10000</LeadByteCountTotal>
         <LeadTimeOffset>0</LeadTimeOffset>
         <LeadSampleCountTotal>5000</LeadSampleCountTotal>
         <LeadAmplitudeUnitsPerBit>4.88</LeadAmplitudeUnitsPerBit>
         <LeadAmplitudeUnits>��V</LeadAmplitudeUnits>
         <LeadHighLimit>2147483647</LeadHighLimit>
         <LeadLowLimit>268435456</LeadLowLimit>
         <LeadID>V2</LeadID>
         <LeadOffsetFirstSample>0</LeadOffsetFirstSample>
         <FirstSampleBaseline>0</FirstSampleBaseline>
         <LeadSampleSize>2</LeadSampleSize>
         <LeadOff>FALSE</LeadOff>
         <BaselineSway>FALSE</BaselineSway>
         <ExcessiveACNoise>FALSE</ExcessiveACNoise>
         <MuscleNoise>FALSE</MuscleNoise>
         <LeadDataCRC32>3686084121</LeadDataCRC32>
         <WaveFormData>
8v/y//P/9P/2//X/8//1//X/9f/1//b/+P/6//r/+f/5//n/+P/3//T/8//y//H/8//z
//T/9P/x//H/8f/x//P/8//z//P/9P/0//T/9P/y//X/+P/+/wYAEwAnAD8AWQBvAIAA
igCSAJMAhQBiADEAAgDa/6//c/8z/wr/7/7N/rf+uf7E/tT+8/4Y/zv/Xv+C/6H/tf/H
/9P/3v/k/+r/7//0//n//v8AAAIAAwAEAAUABgAHAAgACAAIAAkACgAKAAsADAAMAAwA
DAAOAA4ADwARABEAEwAUABQAFAAUABUAFQAWABYAFgAXABcAFwAYABgAGAAZABkAGwAb
ABsAHAAaABoAGwAbAB0AHQAeAB4AHgAfAB8AHwAeAB8AHwAfACEAIQAhACIAIgAiACMA
IwAkACQAJAAlACUAJQAmACcAJwAoACkAKQArACwALAAsACsALQAtAC0AMAAwADIAMgAx
ADIAMwA0ADQANAA1ADUAOAA5ADkAOwA5ADkAOgA7AD0APQA+AD4APgA+AD4APgA8ADwA
PAA8AD4APgA+AD4APAA8ADwAPAA+AD0APAA7ADoAOgA5ADgANgA1ADQAMgAzADIAMQAw
AC4ALQAtACwAKwAqACoAJwAlACQAIwAhAB8AHwAeAB0AHAAaABkAGAAVABQAEwASABEA
EQAQABAADQANAAwADAAMAAwADAAMAAsACwALAAsACgAKAAoACwALAAsACwALAAsACwAL
AAsACQAJAAkACgAMAAwADAANAAsACgAKAAoADAANAA0ADQALAAsACwALAAoACgAKAAsA
DQANAA0ADQALAAoACgAKAAoACgAKAAoACgAKAAoACgAIAAgACAAIAAkACQAJAAkACAAH
AAcACAAIAAgACAAGAAYABgAGAAYAAwADAAMAAwAFAAMAAwADAAEAAQABAAEAAgACAAIA
AgABAAEA/////wAAAAAAAAAA/////////v/8//z//P/8//3//f/9//3//f/9//z//P/7
//v/+//7//3//f/8//z//P/8//z//P/8//z//P/8//r/+v/6//r/+v/6//r/+v/7//v/
+//7//v/+//7//v/+//7//v/+//6//r/+//7//v//P/8//v/+//7//r/+P/4//j/+P/6
//r/+v/6//r/+v/6//r/+P/4//j/+P/6//r/+v/6//j/+P/4//j/+P/4//j/+P/4//j/
+P/4//j/+P/4//j/+P/4//j/+P/4//j/+P/4//j/+P/4//n/+f/6//v/+//8//z//f/+
/wAAAAAAAAEA//////////8BAAAAAAAAAP3//P/7//j/+P/3//b/8//z//L/8P/w//D/
8f/y//L/8f/v//H/8f/z//P/9P/0//b/9v/1//X/9f/0//P/8v/v/+7/7f/t/+3/7v/u
/+3/7f/t/+3/7f/t/+3/7f/u/+7/7v/u/+7/7//0//j/AAANACEAOwBTAGkAdgB+AIgA
iQB5AFIAIQDy/8r/mf9X/xn/9P7X/rX+p/6p/rT+yv7r/hD/M/9W/3j/l/+t/73/yf/S
/9r/4P/l/+r/7f/y//T/9v/3//j/+f/4//n/+v/6//z//f/+//7///8AAAAAAAAAAAIA
AgADAAUABQAHAAgABgAGAAYABwAHAAgACAAIAAsACwALAAwACgAKAAsACwANAA0ADQAO
AAwADAANAA0ADQANAA4ADgAQABEAEQARABAAEQARABEAEQARABEAEgASABIAEwATABYA
FgAWABcAFwAXABgAGQAYABgAGAAXABkAGgAaABoAGwAdAB0AHQAeAB4AIAAgACEAIgAj
ACQAIgAiACMAIwAkACUAJQAnACcAJwAoACkAJwAnACgAKAAqACoAKgAqACoAKgAqACoA
KgAqACoAKgAqACoAKgAqACoAKQAoACcAKAAoACcAJgAlACMAIQAeAB8AHgAdABwAHAAb
ABsAGgAXABYAFgATABMAEgARAA8ADQANAAwACwAIAAYABQAEAAUABAADAAIAAQABAAAA
AAD//////v/+//z//P/8//z//f/9//3//f/8//z//P/9//3//f/9//3/////////////
//////8AAAIAAgACAAMAAwACAAIAAgACAAMAAwADAAUABQAFAAUABAAEAAQABQAFAAUA
BQAFAAcABgAGAAYABAAEAAQABAAGAAYABgAGAAQABAAEAAQAAwADAAMAAwACAAEAAQAC
AAQABAAEAAIABAAEAAQABAACAAEAAAD//wAA//8AAAEAAQABAAEAAQD+//7//v/+//7/
///+/////v/+//7//v/////////+//7//v/+//7//f/9//3//f///////v/+//7//f/8
//v//f/9//z//P/+//7//v/+//z//P/8//z//v/+//7//v/8//z//P/8//3//f/9//3/
///////////9//3//f/9//z//P/9//3//f/+//7//f/9/////v/8//z//P/8//z//P/8
//z//v/+//7//v/8//z//P/8//z//P/8//z//v/+//7//v/9//z/+//6//z//P/8//z/
+v/6//r/+v/6//r/+v/6//r/+v/6//r/+P/4//n/+//8//3//f/+//7///8AAAAAAAAA
AAEAAQABAAEAAQABAAAAAAAAAP///v/9//r/+v/5//j/9f/1//L/8P/w//D/8f/y//L/
8f/v//H/8f/x//H/8v/y//T/9v/1//X/9f/0//P/8v/x//L/8f/x//H/8f/w/+7/7f/t
/+3/7f/t/+3/7f/u/+7/7v/u//D/7//w//T/+P8BAAsAGQArAEEAVABmAG4AdQCBAIQA
cQBOACAA6//B/5P/WP8r/w//9f7b/tD+0P7X/ub+/f4e/0L/Y/+B/5v/r//A/8z/1P/Z
/+D/5//s/+7/8v/z//T/9f/3//n/+//8//z//f/+//7///8AAAAAAAABAAQABQAHAAcA
BwAJAAoACgAKAAoACwALAAwADAAMAAsACwALAAwADgAOAA8ADwAPAA8ADwAQABAAEAAR
ABEADwAPABAAEAASABMAEwATABQAFQAVABUAEwATABMAFAAWABYAFwAXABYAFgAWABcA
GQAZABoAGwAbABwAHQAdABsAHAAcABwAHwAhACEAIQAgACAAIgAiACMAJAAlACYAJgAm
ACcAJwAoACkAKQArACsAKwAsAC0ALQAtAC4ALgAuAC4ALgAuAC4ALgAuAC4ALgAuAC4A
LgAuAC4ALgAuAC4ALQAsACsAKgAqACkAKAAqACkAKAAmACMAIgAhACAAIgAhACEAIAAf
AB4AHgAbABsAGgAZABcAFwAXABYAFQAUABIAEQAQABEAEAAPAA4ADQANAAwADAALAAsA
CgAKAAoACgAKAAoACQAJAAkACQAKAAoACgALAAsACwALAAsACQAJAAkACQALAAsACwAM
AAoACgAKAAsADQAMAAwADAAKAAsACwALAAsACwALAAsACgAKAAoACwALAAsACwALAA0A
DAAMAAwACgAKAAoACgAKAAoACgAKAAoACgAKAAoABwAHAAcABwAIAAcABwAIAAYABgAG
AAQABAAEAAQABAAFAAUABQAFAAQAAQAAAP////////////8AAAAAAAAAAP3//f/7//v/
/v/+//7//v/9//3//f/8//z//P/8//z/+//7//v/+//7//v/+v/6//v/+//7//v/+//7
//r/+v/6//r/+v/6//r/+v/6//r/+v/6//r/+v/6//r/+v/6//n/+f/5//n/+f/5//n/
+f/5//n/+f/5//j/+P/5//n/+f/6//r/+f/5//n/9v/4//j/+P/4//j/+P/4//j/9//2
//X/9P/0//T/9P/0//L/8v/y//L/8P/w//D/8P/y//L/8v/y//L/8v/y//L/8v/y//L/
8v/x//P/9P/1//X/9v/2//f/+P/4//j/+P/3//f/9//3//j/+f/5//r/+f/3//X/8//y
//L/8f/w/+3/7f/s/+r/6P/o/+n/6v/s/+v/6f/r/+v/6//r/+z/7v/w//D/7//x//H/
8P/v/+z/6//q/+n/6f/p/+r/6v/p/+n/6f/p/+v/6//r/+v/7P/s/+z/7P/s/+3/7v/y
//j/AQANABsALwBDAFgAZgBwAHsAhQCCAGsARAASAOX/w/+Z/2r/Sf8v/w//8/7o/ub+
6/72/g3/LP9Q/2//jf+l/7f/xP/Q/9j/3f/k/+n/7v/y//X/9//5//v/+v/7//z//P8A
AAEAAgACAAMABAAEAAQABAAGAAYABwAHAAcACQAKAAgACAAIAAkACwAMAAwADAALAAsA
CwAMAAwADAANAA0ADwAPAA8AEAAOAA4ADwAPABEAEQASABIAEAARABEAEQASABMAEwAT
ABMAEwATABQAFAAUABUAFQAWABYAFgAXABUAFQAWABcAFwAYABkAGQAZABoAGgAaABkA
GwAbABsAHAAcAB4AHgAdAB4AHwAgACIAIgAjACMAIgAjACMAJQAjACMAJAAlACcAJwAo
ACgAKAAoACgAKAAoACgAKAAoACgAKAAoACgAKAAoACgAKAAmACUAJAAjACIAIgAhACAA
HgAdABwAGgAZABgAFwAWABYAFQAVABQAFQAUABQAEQAPAA4ADQALAAsACwAKAAkACgAI
AAcABgAFAAQAAwACAAMAAwACAAIA//////7//v/+//7//v/+/////////////v/+//7/
////////////////////////////////AAAAAAAAAAABAAEAAAAAAAAAAAABAAEAAQAB
AAEAAQABAAAAAAAAAAEAAQABAAEAAQABAAAAAAAAAAIAAgACAAIAAgACAAIAAgACAAIA
AgACAAEAAQABAAEAAAD/////AAAAAAAAAAD+//z//P/8//z//f/9//3//f/9//v/+//7
//n/+f/5//n/+v/6//r/+v/3//f/9f/1//j/+P/4//j/9//3//f/9v/0//T/9P/0//X/
9f/1//X/9f/1//T/9P/z//P/8//z//X/9f/0//T/9P/0//T/9P/0//T/9P/0//T/9P/0
//T/9P/0//T/9P/z//P/8//z//H/8f/x//H/8//z//P/8//y//L/8//z//H/8v/y//H/
8//z//T/8v/y//L/8v/0//T/9P/0//L/8v/y//L/8v/y//L/8v/y//L/8v/y//D/8P/w
//D/8P/w//D/8P/w//D/8P/w//L/8v/y//L/8P/x//P/9P/1//X/9v/2//f/+P/4//j/
+P/5//n/+f/7//v/+//6//z//P/7//r/9//0//T/8//y/+//7//u/+r/6v/q/+v/7v/u
/+3/6//v/+//7//v//D/8P/y//L/8//z//P/8v/v/+7/7f/s/+v/6//r/+z/6v/p/+n/
6f/p/+n/6f/p/+r/7P/t/+7/7P/s/+3/8P/0//r/BQAVAC0ASQBhAHYAggCKAI0AhQBi
ADEABADg/8H/kf9R/yL/Af/d/sH+vf7E/tL+6/4O/zH/Uv90/5P/qf+7/8n/0v/c/+D/
5f/o/+3/8P/0//b/9//4//n/+P/5//r/+v/6//v//P/8////AAAAAAAAAAACAAIAAwAD
AAMABQAGAAYABgAGAAcABwAIAAgACAAJAAkACQAKAAgACAAJAAkACwALAAsADAAMAAwA
DQANAA0ADQAOAA4ADAANAA0ADQAMAA0ADQANAA8ADwAPABAAEAAQABEAEQASABIAEgAT
ABUAFQAWABcAFQAWABcAFwAZABoAGgAaABsAHQAdAB0AHgAeACAAIAAhACIAIwAkACQA
JAAlACUAJgAnACcAKQApACkAKgArACsAKwAsACwALgAuAC4ALgAuAC4ALgAuADAAMAAw
ADAALgAuAC4ALgAwAC8ALgAtACwALAArACoAKAAnACYAJAAlACQAIwAiACAAHwAfAB4A
HwAeAB4AGwAZABgAFwAVABMAEwASABEAEgAQAA8ADgALAAoACQAIAAcABwAGAAYABQAF
AAQABAACAAIAAgACAAIAAwAEAAUABAAEAAQABQAFAAUABQAFAAUABQAFAAUABwAHAAcA
CAAIAAgACAAJAAcABgAGAAYACAAJAAkACQAJAAkACQAJAAYABgAGAAcACQAJAAkACQAJ
AAgACAAIAAgACAAIAAgACAAIAAgACAAIAAgACAAIAAcABwAHAAcABgAFAAUABgAGAAYA
BgAEAAQABAAEAAQAAQABAAEAAQADAAEAAQABAP///////////v/+//7//v/+/////v//
/////v/9//z//f/9//3//P/8//z//P/8//v/+//7//v//f/9//z//P/8//v/+v/5//v/
+//6//r/+v/6//r/+v/6//r/+v/6//r/+v/6//r/+v/6//r/+v/7//v/+//7//n/+f/5
//n/+f/5//n/+f/6//r/+//7//n/+v/6//n/+f/7//z/+//6//n/+P/4//j/+P/4//r/
+v/6//r/+P/4//j/+P/4//j/+P/4//j/+P/4//j/+P/4//j/+P/6//r/+v/6//j/+P/4
//j/+v/6//r/+v/6//v//f/+//3//f/+//7/AQACAAIAAgACAAMAAwADAAUABQAFAAQA
AgACAAEAAAD///z//P/7//z/+f/5//j/9P/0//T/9f/4//j/9//1//f/9//3//f/+v/6
//z//P/9//3//f/8//n/+P/3//b/9f/1//X/9v/2//X/9f/1//P/8//z//P/9f/2//b/
9v/2//T/9//4//7/BgARACEAOQBVAG0AgACKAJQAlwCPAG4AQQASAOr/wf+H/0X/FP/3
/tX+u/65/sD+0P7t/hL/N/9a/37/nf+z/8X/0//c/+L/6P/t//T/+f/8/wAAAAABAAIA
AwACAAMABAAEAAgACQAKAAoACQAKAAoACgAKAAwADAANAA0ADQAPABAAEgASABIAEwAV
ABYAFgAWABUAFQAVABYAFgAWABcAFwAXABcAFwAYABYAFgAXABcAGAAZABsAHAAaABsA
GwAbABwAHQAdAB0AHwAfAB8AIAAgACAAIQAhACIAIgAiACMAIQAhACIAIwAjACQAJQAl
ACcAKAAoACgAJwApACkAKQAsACwALgAuAC0ALgAvADAAMAAwADEAMQA0ADUANQA3ADUA
NQA2ADcAOQA5ADoAOgA6ADoAOgA6ADgAOAA4ADgAOgA6ADoAOgA6ADoAOgA6ADoAOQA4
ADcANgA2ADUANAAyADEAMAAuAC8ALgAtACwAKwApACgAJgAnACYAJgAjACEAIAAfAB0A
GwAbABoAGQAYABYAFQAUABEAEAAPAA4ADwAPAA4ADgALAAsACgAKAAoACgAKAAoACQAJ
AAkACQAKAAoACgALAAsACwALAAsACwALAAsACwALAAsACwAMAAwADAAMAA0ACwAKAAoA
CgAMAA0ADQANAA0ADQANAA0ADAAMAAwADQANAA0ADQANAA0ADAAMAAwADAAMAAwADAAK
AAoACgAKAAoACgAKAAoACwALAAsACwAIAAcABwAIAAgACAAIAAYABgAGAAYABgADAAMA
AwADAAUAAwADAAMAAQABAAEAAQACAAIAAgACAAEAAQD//////v/+//7//v/////////+
//z//P/8//z//f/9//3//f/7//v/+v/6//v/+//7//v//f/9//z//P/6//r/+v/6//r/
+v/6//r/+v/6//r/+v/6//r/+v/6//n/+f/5//n/+f/5//n/+f/5//n/+f/5//j/+P/5
//n/9//4//j/9//5//n/+P/4//j/+P/4//b/9v/2//b/9v/2//b/9v/2//b/9v/2//j/
+P/4//j/9v/2//b/9v/0//T/9P/0//T/9P/0//T/9P/0//T/9P/2//b/9v/2//T/9P/0
//X/9//4//n/+f/6//r/+//8//z//P/8//3///////////////7//v/+//3//P/7//j/
+P/3//b/8//x//D/7v/u/+//8f/z//T/8f/v//H/8f/z//P/9P/0//b/9v/1//X/8//y
//H/8P/v/+7/7f/t/+3/7v/u/+3/7f/t/+3/7f/t/+3/7f/u//D/7v/s/+z/7//y//j/
AgALABkAKwBBAFcAaAB0AH4AhwCFAHIASwAaAOr/v/+L/03/Hv8D/+X+y/7B/sT+zP7f
/v7+If9I/2r/h/+h/7P/wf/M/9T/2v/j/+j/7f/w//T/9v/3//j/+f/6//v//P/8//7/
//8AAAAAAQACAAIAAgACAAQABAAFAAUABQAHAAgACgAKAAoACwALAAwADAAMAA0ADQAN
AA4ADgAOAA8ADwANAA0ADQAOABAAEAARABEADwAPABAAEAASABMAEwATABQAFQAVABUA
FQAVABUAFgAWABYAFwAXABgAGAAYABkAGQAZABoAGwAbABwAHQAdAB0AHgAeAB4AHwAh
ACEAIQAiACIAJAAkACUAJgAnACgAKgAqACsAKwAqACsAKwAtAC8ALwAwADEALwAvADAA
MAAwADAAMAAwADAAMAAwADAAMAAwADAAMAAwADAAMAAwADAALwAuAC0ALAAsACsAKgAq
ACkAKAAmACcAJgAlACQAJAAjACMAIgAhACAAIAAdAB0AHAAbABkAGQAZABgAFwAUABIA
EQAQAA8ADgANAAwADQANAAwADAALAAsACgAKAAoACgAKAAoACQAJAAkACQAMAAwADAAN
AAsACwALAAsADQANAA0ADQANAA0ADQAOAAwADAAMAA0ADwAOAA4ADgAOAA8ADwAPAA8A
DwAPAA8ADgAOAA4ADwAPAA8ADwAPABEAEAAQABAADgAOAA4ADgAOAA4ADgAOAA4ADgAO
AA4ACwALAAsACwALAAsADAAOAAwADAAMAAoACAAIAAgACAAJAAkACQAJAAkABwAHAAcA
BwAHAAcABwAGAAYABgAGAAMAAwABAAEABAAEAAQABAABAAEAAQAAAAIAAgACAAIAAQAB
AAEAAQABAAEAAAAAAAEAAQABAAEA//////7//v8AAAAAAAAAAP7//v/+//7//v/+//7/
/v8AAAAAAAAAAP3//f/9//3//f/9//3//f/9//3//f/9//r/+v/7//v/+//8//r/+P/2
//T/8v/z//X/9v/3//f/+P/4//n/+v/6//r//P/9//3//f/////////+//z//P/7//r/
+f/2//b/9f/2//P/8//y//L/8v/y//P/8v/y//H/7//v/+//7//v/+7/7v/w//D/7f/t
/+3/7P/t/+z/6//q/+n/6f/p/+r/6P/n/+f/5//p/+n/6f/p/+f/6P/o/+j/6P/o/+v/
7v/y//j/AwAPAB8AMwBLAF4AbAB2AIEAhQB4AFcAKAD2/8//p/9v/zz/G//9/t/+0f7O
/tT+4f72/hX/OP9c/3v/lf+r/7n/xv/O/9T/2f/i/+f/6v/u//L/8//0//X/9v/3//j/
+P/4//n/+v/6//v//P/8//z//v8AAAAAAQD/////AQACAAIAAgACAAMAAwAEAAQABAAF
AAUABQAGAAYABgAHAAcABQAFAAUABgAGAAYABwAHAAcABwAIAAgACAAJAAkACQAKAAsA
CwALAAsACwALAAwADAAMAA0ADQAOAA4ADgAPAA8ADwAQABEAEQASABMAEwARABIAEgAS
ABUAFwAXABcAFgAWABgAGAAZABoAGwAcAB4AHgAfAB8AHgAfAB8AIQAhACEAIgAjACEA
IQAiACIAIgAiACIAIgAiACIAIgAiACAAIAAgACAAIAAgACAAIAAgAB8AHgAdABwAHAAb
ABoAGgAZABgAFgAVABQAEwASABQAEwATABIAEQAQABAADQANAAwACwAJAAkACQAIAAcA
BgAEAAMAAgABAAAA///+//3//f/8//z/+//7//r/+v/6//r/+v/6//n/+f/5//n//P/8
//z//f/7//v/+//7//v/+//7//v//f/9//3//v/8//z//P/9/////v/+//7//v//////
//////////////7//v/+/////f/9//3//f/9//z//P/8//z//P/8//z//P/8//z//P/6
//r/+v/6//n/+f/5//n/+v/5//n/+v/4//j/+P/2//T/9P/0//T/9f/1//X/9f/z//H/
8f/x//P/8//z//P/8P/w//D/8P/x//H/7//v/+7/7v/u/+7/7f/t/+3/7P/s/+z/7P/s
/+n/6f/p/+n/6//r/+r/6v/r/+v/6//r/+n/6f/o/+j/6P/o/+j/6P/o/+j/6P/o/+b/
5v/m/+b/6P/o/+j/6P/n/+f/5//n/+n/6f/o/+j/6P/o/+j/5v/n/+n/6v/r/+v/7P/s
/+3/7v/u/+7/8P/x//H/8f/z//P/8//y//H/8P/u/+z/6//o/+j/5//m/+P/4//i/+H/
4v/j/+X/5P/k/+P/4f/h/+H/4f/h/+D/4P/i/+L/4P/f/97/3P/d/9z/2//a/9v/2//b
/9z/2v/Z/9n/2f/b/9v/2//b/9v/3P/c/9z/3P/c/93/4v/o//D///8TACsARwBdAGwA
dgCAAH0AZQA4AAUA2v+4/4n/R/8P/+7+zf6r/qH+p/6y/sb+6f4M/y//VP92/4//of+v
/7n/wv/K/87/0//Y/93/4v/i/+L/4//k/+X/5v/n/+j/6P/q/+v/7P/s/+v/7P/s/+z/
7v/w//D/8f/v/+//8f/y//T/9P/0//X/9f/2//b/9v/3//f/9//4//j/+P/5//n/+f/5
//n/+v/6//r/+//7//v/+//8//z//P/9//3//f/+/////////////////wAAAAAAAAEA
AQACAAIAAgADAAMAAwAEAAUABQAGAAcABwAFAAYABgAGAAkACwALAAsACgAKAAwADAAN
AA4ADwAQABAAEAARABEAEgATABMAFQAVABUAFgAXABUAFQAWABYAFgAWABYAFgAWABYA
FgAWABYAFgAWABYAFgAWABYAFgAWABUAFAATABAAEAAPAA4ADgANAAwACgALAAoACQAI
AAgABwAHAAYAAwACAAIA///9//z/+//5//n/+f/4//f/9P/y//H/8P/x//D/7//u/+v/
6//q/+r/6f/p/+j/6P/o/+j/6P/o/+f/5//n/+f/6v/q/+r/6//r/+v/6//r/+3/7f/t
/+3/7f/t/+3/7v/s/+z/7P/t/+3/7P/s/+z/7P/t/+3/7f/t/+3/7f/t/+7/7v/u/+//
7f/t/+3/7f/t/+z/7P/s/+z/7P/s/+z/6v/q/+r/6v/q/+r/6v/q/+n/6f/p/+n/6v/p
/+n/6v/o/+j/6P/m/+b/5v/m/+b/5f/l/+X/5f/l/+P/4//j/+P/4//j/+P/4v/i/+L/
4v/h/+H/3//f/+D/4P/g/+D/3f/d/93/3P/e/97/3v/e/93/3f/d/93/2//b/9r/2v/b
/9v/2//b/9v/2//a/9r/2v/a/9r/2v/Y/9j/2P/Y/9r/2v/a/9r/2P/Y/9j/2P/X/9f/
1//X/9f/2f/a/9j/2P/Y/9j/2P/Z/9v/3P/d/93/3v/e/9//4P/g/+D/4v/j/+P/4//l
/+X/5f/k/+P/4v/g/97/3//c/9z/2//a/9f/1//W/9b/1v/W/9f/1v/W/9X/0//T/9P/
0//T/9L/0v/U/9T/0f/R/9H/0P/R/9D/z//O/83/zf/N/87/zv/N/83/zf/N/83/zf/N
/83/zv/O/87/zv/O/8//1P/a/+D/6//7/xEAKwBDAFIAYABqAG8AZQBCABEA4P+4/43/
Tf8L/+D+w/6h/ov+i/6U/qj+x/7u/hH/Nv9a/3n/j/+f/6n/sv+8/8T/yf/O/9P/2P/a
/9n/2f/Z/9n/3P/d/97/3v/g/+H/4v/i/+P/5P/k/+T/5P/m/+b/5//l/+X/5//o/+r/
6v/q/+v/7f/u/+7/7v/v/+//7//w//L/8v/z//P/8v/x//D/8P/y//L/8//z//P/8//0
//T/9P/1//X/9f/4//n/+f/5//f/9//3//j/+v/6//v/+//8//z//P/9//3//f/+////
//8AAAEAAQABAAIAAgACAAMABQAFAAUABgAGAAgACAAJAAoACwAMAA4ADgAPAA8ADgAP
AA8AEQATABMAFAAVABMAEwAUABQAFAAUABQAFAAWABYAFgAWABQAFAAUABQAFAAUABQA
FAAUABMAEgARABIAEgARABAAEAAPAA4ADAANAAwACwAKAAoACQAJAAgABQAEAAQAAQAB
AAAA///9//v/+//6//n/9v/0//P/8v/y//L/8v/y/+//7//u/+7/7//v/+7/7v/w//D/
8P/w/+3/7f/t/+3/8P/w//D/8f/x//H/8f/x//H/8f/x//H/8//z//P/9P/0//T/9P/1
//X/9P/0//T/9P/1//X/9f/1//X/9f/1//b/9v/2//f/9f/1//X/9f/3//b/9v/2//b/
9v/2//b/9P/0//T/9P/0//T/9P/0//H/8f/x//H/8f/x//L/9P/y//L/8v/w//D/8P/w
//D/7//v/+//7//v/+3/7f/t/+3/7f/t/+3/6v/q/+r/6v/r/+v/6f/p/+r/6v/q/+r/
6f/p/+n/6P/q/+r/6v/q/+f/5//n/+f/6f/p/+j/6P/n/+f/5//n/+n/6f/o/+j/6P/o
/+j/6P/o/+j/6P/o/+j/6P/o/+j/6P/o/+j/6P/n/+f/5//n/+n/5//n/+n/6v/o/+j/
6P/o/+b/5//p/+r/7f/t/+7/7v/v//D/8P/w//L/8//z//P/9f/1//X/9P/z//L/8P/u
/+//7P/s/+v/6P/l/+X/5P/l/+b/5//p/+n/6P/m/+P/5f/l/+X/5f/k/+T/5v/m/+P/
4//j/+L/4f/g/9//3v/d/93/3f/e/97/3f/d/93/3f/d/93/3f/b/9z/3P/c/97/3v/f
/+L/6P/u//f/BQAbADEARwBYAGAAbAB3AHUAXAA1AAQA1P+r/3X/Nf8K/+3+z/63/q/+
tv7C/tX+8v4V/zj/Wv95/5H/o/+v/7z/xP/K/8//1P/Z/9z/4P/i/+P/5P/l/+b/5//o
/+j/6P/p/+r/6v/r/+z/7P/s/+z/7v/u/+//7//v//H/8v/w//D/8P/x//H/8v/y//L/
8//z//P/9P/y//L/8//z//P/8//z//T/9P/0//X/9f/1//X/9v/2//b/9//3//f/9v/3
//f/9//3//f/9//4//r/+v/7//v//P/8//z//f/9//3//v////3//v////////8AAAAA
AAABAA==
         </WaveFormData>
      </LeadData>
      <LeadData>
         <LeadByteCountTotal>10000</LeadByteCountTotal>
         <LeadTimeOffset>0</LeadTimeOffset>
         <LeadSampleCountTotal>5000</LeadSampleCountTotal>
         <LeadAmplitudeUnitsPerBit>4.88</LeadAmplitudeUnitsPerBit>
         <LeadAmplitudeUnits>��V</LeadAmplitudeUnits>
         <LeadHighLimit>2147483647</LeadHighLimit>
         <LeadLowLimit>268435456</LeadLowLimit>
         <LeadID>V3</LeadID>
         <LeadOffsetFirstSample>0</LeadOffsetFirstSample>
         <FirstSampleBaseline>0</FirstSampleBaseline>
         <LeadSampleSize>2</LeadSampleSize>
         <LeadOff>FALSE</LeadOff>
         <BaselineSway>FALSE</BaselineSway>
         <ExcessiveACNoise>FALSE</ExcessiveACNoise>
         <MuscleNoise>FALSE</MuscleNoise>
         <LeadDataCRC32>1160694753</LeadDataCRC32>
         <WaveFormData>
7f/t/+3/7f/t/+3/7v/u/+3/7f/u/+7/8f/y//L/8f/z//L/8f/w/+7/7P/p/+j/6f/o
/+j/6P/n/+f/5v/m/+j/6f/q/+r/6v/r/+v/6//r/+z/8P/4/wEADwAlAD0AWwB3AI0A
nACoALMAuQCrAIkAYwA7AAcAuP9n/yr/+f7F/qL+of6v/sb+5f4M/y7/Uv91/5P/p/+3
/8P/zv/W/9z/4f/l/+v/8f/z//X/+P/5//v/+f/7//z//P/+/wAAAQABAAMABAAEAAQA
BQAGAAYABgAJAAkACQAKAAkACQAJAAoADAANAA0ADQALAAwADAANAA0ADQAOAA4AEAAQ
ABEAEQAQABAADwAOABAAEQARABEAEQASABIAEwATABQAFAAVABcAGAAYABgAFgAXABgA
GAAbABwAHAAcABwAHAAcAB0AHwAgACAAIAAhACEAIQAhACAAIgAiACIAIgAjACMAIwAk
ACQAJQAlACYAJwAnACYAKQAqACsALAAqACoAKwAtAC0ALQAtAC0ALAAsACwALAAsACwA
LAAsAC4ALgAuAC4ALAAsACwALAAuAC0AKwAqACkAKQApACgAKAAoACgAJwApACgAKAAn
ACcAKAApACoAKgAqACoAKAAoACgAJwAmACUAJAAjACIAIAAeAB4AHAAbABoAGQAXABYA
FQAUABMAEgARABAADwAPAA8ADgAOAA4ADQANAA0ACwALAAsACwANAA0ADQAMAAwADAAM
AAwADAAMAAsACwALAAsACwALAAkACQAJAAkACwALAAsACwALAAsACwALAAkACQAJAAoA
DAAMAAwADAAKAAoACgAKAAoACgAKAAoACgAKAAoACgAIAAgACAAHAAgACAAJAAkACQAI
AAgACAAIAAgACAAHAAcABwAGAAYABgAGAAYABQAFAAUABAAEAAIAAgABAAEAAQABAAEA
AAAAAAAA///////////////////////////9//z//P/8//7//v/+//7//P/8//z//P/6
//r/+v/6//z/+//7//v/+f/5//n/+f/7//v/+//7//n/+f/5//n/+f/6//r/+f/5//n/
+P/4//b/9v/2//b/+P/4//j/+P/2//f/9//3//f/+P/4//j/+f/3//b/9v/2//b/9v/4
//j/+P/4//j/+P/4//j/9v/2//b/9v/4//j/+P/4//b/9v/2//b/9v/2//b/9v/4//j/
+P/4//b/9v/2//b/+P/4//j/+P/2//b/9v/2//b/9v/2//j/+f/6//r/+//6//v/+//7
//7//v/+/////////////////////v/+//7//f/8//z/+v/5//j/9//1//T/8//z//P/
8//z//P/8//0//T/8//1//b/9v/3//j/+P/3//f/+P/3//b/9f/y//D/8P/v/+7/7v/u
/+//7//u/+7/7v/t/+7/7v/u/+//8f/v/+//8v/2//7/BwAVACkARQBjAH8AkQCeAKoA
twC5AKcAgwBZAC8A8/+e/03/Fv/n/rX+nP6h/rH+yP7t/hL/Nv9Y/3n/lf+p/7n/xf/O
/9b/3P/h/+X/6//v//P/8//2//f/+f/5//v//P/8//7/AAABAAEAAwAEAAQABAAFAAYA
BgAGAAkACQAJAAoACQAJAAkACgAKAAsACwALAA0ADgAOAA8ADQANAA4ADgAQABAAEQAR
AA8AEAAQABAAEAARABEAEQATABQAFAAVABMAFAAUABUAFwAYABgAGAAYABkAGgAaABkA
GgAaABoAHAAcABwAHQAbABwAHAAcAB8AHwAfAB8AHgAgACAAIAAgACEAIQAhACQAJAAl
ACUAJAAlACUAJAAlACYAJwAoACYAJgAnACkAJwAnACcAJwAnACgAKQAqACgAKAAoACgA
KgAqACoAKgAqACoAKgAqACoAKQAnACYAJgAnACgAKAAnACYAJQAjACUAJAAkACMAJQAm
ACcAKAAmACYAJgAkACQAJAAjACIAIQAgAB8AHgAcABoAGgAYABcAFgAVABMAFAATABIA
EQAQAA8ADgANAAwACwAJAAgACQAJAAoACwALAAsACwALAA0ADQANAAwADgAOAA4ADgAM
AAwACwALAA0ADQANAA0ADQANAA0ADQALAAsACwALAAwADQAOAA8ADQANAA0ADgAOAA4A
DgAOABAAEAAQABAAEAAQABAAEAASABIAEgASABEAEAAPAA0ADgAOAA8ADwANAAwADAAM
AAwADAAMAAsADAANAA0ADgANAAwACwAJAAsACwAKAAoADAAMAAsACwAJAAkACQAIAAoA
CgAJAAkABwAHAAcABwAHAAcABwAHAAkACAAIAAgABgAGAAYABgAIAAgACAAIAAYABgAG
AAYACAAHAAcABwAHAAcABwAHAAUABQAFAAUABgAHAAgACQAHAAgACAAHAAkACQAIAAgA
CgAKAAoACgAIAAgACAAIAAgACQAJAAkACQAKAAoACgALAAsADAAKAAoACgAKAAgACAAI
AAgACgAKAAoACgAKAAoACgAKAAoACgAKAAoADAAMAAwADAAKAAoACgAKAAwADAAMAAwA
CgAKAAoACgAMAAwADAAMAAwADAAMAAwACgAKAAwADQAOAA4ADwAQABEAEQARABIAEgAS
ABMAEwATABMAEwATABUAFAAUABQAEwASABIAEgARABAADwANAAwACwALAAsACwALAAsA
CwAKAAoACQAJAAwADAANAA4ADwAPABAAEAAPAA4ADQAMAAwADAALAAoACQAIAAgABwAI
AAgACAAJAAoACgAKAAsACwALAA0ADAAOABIAGQAhAC8APwBTAGsAgwCYAKQArwC7AMcA
wwCvAIcAVwAoAO3/oP9h/zH/BP/h/tP+1P7f/vT+EP80/1v/ff+Z/7H/xf/U/+D/6v/x
//f///8FAAcACgAOABAAEwAUABcAGQAaABgAGgAbABsAHAAcABsAGgAcAB4AHwAgAB8A
HwAfACAAIwAjACMAJAAkACUAJQAlACUAJgAmACcAJwAnACgAKAAoACgAKQApACkAKgAq
ACoAKAApACkAKQArACwALAAtAC8AMAAwADEALwAwADAAMAAwADEAMgAyADEAMgAyADIA
NAA0ADQANQA2ADgAOQA6ADoAOQA4ADcAOgA8ADwAPAA6ADsAOwA7AD4APgA/AD8APgA/
AD8APgA8ADwAPAA8ADoAOgA7AD0AOwA7ADsAOwA4ADgAOAA4ADgAOAA4ADgANgA2ADYA
NgA2ADYANgA2ADQAMwAxADAALwAvAC8ALgAsACwALAArACkAKAAoACcAJwAoACkAKgAo
ACgAKAAmACYAJgAlACQAJQAkACMAIgAeABwAHAAaABcAFgAVABMAEAAPAA4ADQAKAAkA
CAAHAAcABwAGAAYABAADAAMAAwAFAAUABQAFAAUABQAFAAQAAgACAAIAAgAEAAQAAwAD
AAEAAQABAAEAAwADAAMAAwADAAMAAwADAAUABQAFAAUABQAFAAUABgAGAAYABgAGAAgA
CAAIAAgABgAGAAYABgAIAAgACAAIAAgACAAIAAcABAAEAAUABQAFAAQABAAEAAIAAgAC
AAEA//////7//v///wAAAQABAP/////+//7/AAAAAP/////////////+//7//v/9//3/
///////////9//3//f/9/////v/+//7//P/8//z//P/+//7//v/+//7//v/+//7//v/9
//3//f/9//3//f/9//3//f/9//3//////////////wAAAAD///3//f/8//z//v/+//7/
/v/8//z//P/8//z//f/9//3//f/+//7//v/9//v//P/8//z//P/8//7//v/+//7//f/8
//v/+v/8//z//P/8//r/+v/6//r/+v/6//r/+v/6//r/+v/6//r/+v/6//r//P/8//z/
/P/9//3//f/8//3//v//////AQACAAIAAgACAAEAAAD//wAAAQACAAIAAAAAAP///v/+
//7//f/8//3/+//6//n/9//3//f/9//5//n/+v/6//n/+f/6//r//f/+//7//f////7/
/f/8//r/+P/1//T/9P/0//X/9v/2//X/8//y//L/8//0//T/9v/3//f/9//1//b/+P/8
/wUAEQAbACsARQBfAHkAjACYAKUAswC5AK8AkwBlADcADgDX/5b/Y/81//z+0/7F/sr+
1f7o/gT/JP9L/2//i/+j/7f/xP/O/9b/2//j/+n/7f/x//T/+P/6//3/+//9//7//v8A
AAQABwAJAA0ADgAOAA4ADwAQABAAEAATABMAEwAUABMAEwATABQAFAAVABUAFQATABQA
FAAVABUAFQAWABYAGAAYABkAGQAZABoAGgAaABoAGwAbABsAGQAaABoAGwAbABwAHAAd
ABsAHAAcABwAGgAbABwAHAAdAB4AHgAeAB0AHAAbABsAGwAcABwAHAAbABsAGwAbABsA
HAAbABoAGAAZABkAGQAYABgAGQAZABoAGwAbABoAHAAcABwAHAAcABwAHQAfAB8AHwAf
AB8AIAAgACAAIAAgACAAIAAgAB4AHgAeAB4AHAAcABwAHAAcABsAGQAYABUAFQAVABQA
EwASABEADwAPAA4ADgANAAsADAANAA4AEAAQABAADgAMAAwACwAKAAsACgAJAAgACAAG
AAYABAABAAAA///9//7//f/8//v/+P/3//b/9f/z//P/8v/y//D/7//v/+//7v/t/+z/
6//r/+v/6//q/+n/6P/n/+b/5P/k/+P/4//i/+H/4P/f/93/3f/d/93/3f/d/93/3f/b
/9v/2//b/9v/2//b/9z/3v/e/97/3v/e/97/3v/e/97/3v/e/97/3P/c/9z/3P/e/97/
3v/d/9z/3P/d/93/2//a/9r/2v/c/9z/3P/b/93/3f/c/9z/3P/c/9z/2//d/93/3P/c
/9r/2v/Z/9n/2//b/9v/2v/a/9r/2f/Z/9v/2//b/9v/2//b/9v/2//d/9z/3P/c/97/
3v/e/97/3P/c/9z/3P/e/97/3v/e/97/3f/d/93/3f/d/93/3f/f/9//3//f/93/3f/d
/93/3f/e/97/3f/d/93/3P/c/9r/2v/a/9r/3P/c/9z/3P/a/9v/2//b/9n/2v/a/9r/
2//b/9z/2v/a/9r/2v/c/9z/3P/c/9r/2v/a/9r/2v/a/9r/2v/a/9r/2v/a/9n/2P/X
/9b/2P/Y/9j/2P/Y/9j/2P/Y/9j/2P/Y/9j/1v/Y/9n/2v/Y/9n/2v/b/93/3f/e/97/
3P/d/93/3f/d/93/3f/d/97/3v/e/93/2v/a/9r/2f/Y/9f/1f/U/9H/0f/R/9H/0f/R
/9H/0v/U/9P/0//U/9T/1f/W/9b/1//X/9b/1f/S/9H/0P/O/87/zf/M/8z/zP/N/83/
zP/M/8z/zf/O/87/zv/P/8//z//P/9D/0v/Y/+H/6//9/xcANQBVAG0AgACMAJUAnQCT
AHUAUQAzAA0Azv9//zz/A//F/pb+if6V/qr+xf7o/g7/Lv9R/3H/h/+X/6X/sP+4/8D/
w//H/83/0//Z/9v/3v/f/+H/4//l/+b/5v/n/+r/7P/t//H/8v/y//L/8//0//T/9P/1
//X/9f/2//X/9f/1//b/+P/5//n/+f/5//r/+v/7//v/+//8//z//v/+///////9//7/
/v/+/wAAAQABAAEAAwAEAAQABQAFAAYABgAHAAkACgAKAAoACgALAAwADAAPABAAEAAQ
ABIAEgASABMAEQASABIAEgAVABUAFQAVABYAGAAYABgAGAAZABkAGQAcABwAHQAdABwA
HQAdABwAHQAeAB8AIAAgACAAIQAjACMAIwAjACMAJAAkACQAJAAkACQAJAAkACQAJAAk
ACQAJAAkACQAJAAkACMAIQAgACEAIQAhACAAHgAeAB4AHQAfAB4AHgAdAB0AHgAfACAA
IAAgACAAHgAgACAAHwAeABwAGgAYABYAFQAUABUAFAARABAADwANAAwACwAKAAkACQAJ
AAkACQAHAAcABgAGAAgABwAHAAcABwAHAAcABwAHAAcABwAGAAYABgAGAAYABgAGAAUA
BQAHAAcABwAHAAUABQAFAAUABwAHAAcABwAHAAcABwAHAAUABQAFAAYACAAIAAgACAAI
AAgACAAIAAYABgAGAAYACAAIAAgACAAGAAYABgAFAAYABgAHAAcABwAGAAYABgAGAAYA
BgAFAAcABwAGAAYABAAEAAQAAwAFAAUABAAEAAIAAgABAAEAAQABAAEAAAACAAIAAQAB
AP//////////AQABAAEAAQD///7//v/+//7//v/+//7//v/+//7//v/8//z//P/8//7/
/f/9//3//f/9//3//f/7//v/+//7//v/+//7//v/+f/6//r/+f/6//v/+//8//r/+v/6
//r/+P/4//j/+P/4//n/+f/5//f/+P/4//j/+f/7//z/+v/6//r/+v/4//j/+P/4//r/
+v/6//r/+P/4//j/+P/4//j/+P/4//j/+P/4//j/+P/4//j/+P/6//r/+v/6//j/+P/4
//j/+P/4//j/+P/4//r/+//8//z//f/+/////////wAAAAD+/////////wEAAQABAAEA
AAAAAAAA///8//z//P/7//z/+//5//j/9f/1//X/9f/3//f/9//4//j/9//3//j/+P/5
//r/+v/7//v/+v/5//b/9f/0//L/9P/z//L/8v/w//H/8f/w//D/8P/x//L/9P/0//X/
9f/z//P/9P/4//7/BwATACMAPQBbAHkAkQCiAK4AuwDFAL0AnwB5AFEAIwDa/4X/Qv8P
/9n+rv6n/rX+yP7j/gr/MP9S/3X/lf+p/7n/x//Q/9j/3v/j/+n/7//z//f/9//6//v/
/f/7//3//v/+////AgAEAAUABgAGAAUABAAFAAYABgAGAAcABwAHAAgABwAHAAcACAAK
AAsACwALAAkACgAKAAsACwALAAwADAAOAA4ADwAPAA0ADgAOAA4AEAARABEAEQAPABAA
EAARABEAEgASABMAEwAUABQAFAAUABUAFgAWABcAGAAYABgAGAAYABgAGQAXABgAGAAY
ABsAGwAbABsAGwAcABsAGgAbAB0AHgAfACAAIAAhACEAIAAhACEAIAAhACIAIwAkACIA
IgAjACUAJQAlACUAJQAkACQAJAAkACQAJAAkACQAJgAmACYAJgAkACQAJAAkACQAIwAh
ACAAHwAfAB8AHgAcABwAHAAbAB0AHAAcABsAGQAaABsAHAAeAB4AHgAcABwAHAAbABoA
FwAWABUAFAAUABIAEgAQAA0ADAALAAkACgAJAAgABwAGAAUABAADAAMAAwACAAIAAgAB
AAEAAQD//////////wEAAQABAAAAAAAAAAAAAAD+//7//f/9/////////////f/9//3/
/f//////////////////////////////AAAAAAAAAAAAAAAAAAAAAAAAAgACAAIAAgAA
AAAAAAAAAAAAAAAAAP//AAAAAAEAAQABAAAAAAAAAAIAAgACAAEA//////7//v/+//7/
/v/9//3//f/8//z/+v/6//n/+f/7//v/+//6//r/+v/5//n/9//3//f/9//3//f/9//3
//f/9v/2//b/+P/4//j/+P/2//b/9v/2//b/9v/2//b/+P/3//f/9//1//X/9f/1//X/
9f/1//X/9f/1//X/9f/1//b/9v/1//f/9//2//b/9P/0//T/9P/0//T/9P/0//L/8//z
//P/8//0//T/9P/1//X/9P/0//T/9P/0//T/9P/0//T/9P/0//T/9P/0//T/9P/0//b/
9v/2//b/9P/0//T/9P/0//T/9P/0//b/9v/2//b/9P/0//T/9P/2//b/9v/2//T/9P/0
//b/9//4//j/+f/6//v/+//7//r/+v/6//v//f/9//3//f/9//3//P/8//z/+//6//r/
/P/7//r/+f/1//T/8//z//T/9f/2//f/9v/2//X/8//0//b/9//5//z//P/7//v/+P/3
//b/9f/0//L/8v/x//D/8P/w//H/8f/w//D/8P/x//L/8v/y//P/8f/v//H/9P/4/wAA
CQAVACMANwBRAGsAgQCOAJwAqQCzAK8AmQBvAEMAEwDQ/4H/Qv8V/+X+vv6x/rf+xP7b
/v7+Iv9G/2n/h/+f/7H/vf/I/9D/1v/f/+X/5//t//P/9P/2//b/9//1//f/+P/4//f/
+P/4//f/9//4//j/+P/5//r/+v/6//v/+//7//z/////////AAAAAAEAAQABAAMABAAE
AAUABQAFAAYABgAEAAQABQAFAAcACAAIAAgACAAJAAkACQALAAwADAANAA8AEAAQABEA
DwAQABAAEAASABMAFAAUABUAFgAWABYAFgAWABYAFwAXABgAGAAYABkAGQAZABkAGgAc
ABwAHAAcAB0AHQAdAB4AHgAfAB8AIQAjACQAJAAkACQAJAAkACYAJgAnACkAKQApACkA
KQAoACgAKAAoACgAKAAoACgAKAAoACgAKAAoACgAKAAoACgAJwAlACQAIwAjACMAIgAi
ACIAIgAhACEAIAAgAB8AHwAgACEAIgAiACIAIgAgACAAIAAfAB4AHwAeAB0AHAAYABYA
FgAUABUAFAATABEAEAAPAA4ADQAOAA0ADAALAAsACwAKAAoACgAJAAkACQALAAsACwAL
AAsACwALAAoACgAKAAoACgAMAAwACwALAAkACQAJAAkACgALAAwADQALAAsACwALAA0A
DQANAA0ADwAPAA8AEAAQABAAEAAQABAAEAAQABAADgAOAA4ADgAOAA4ADgAOABAAEAAQ
AA8ADAAMAA0ADQANAAwADAAMAAwADAAMAAsACQAJAAgACAAKAAoACgAJAAcABwAGAAYA
CAAIAAcABwAFAAUABQAEAAQABAADAAMABQAFAAUABQADAAMAAwADAAUABAAEAAQAAgAC
AAIAAgACAAIAAgACAAQABAAEAAQAAwABAAAA//8BAAEAAQABAAEAAQABAAEAAQABAAEA
AQABAAIAAgABAP/////+//7/AAAAAAAAAAAAAAAAAAAAAP7/////////AQAAAAAAAAAA
AAAA/v8AAAEAAgAEAAUABgAHAAUABQAGAAYACAAJAAkACQALAAsACwALAAgACAAIAAcA
BgAGAAYABQAGAAUAAwACAAMAAwADAAMAAwADAAMABAADAAEAAAAAAAAAAQACAAIAAAD/
//3/+//8//v/+v/4//j/9//2//b/9v/3//f/9v/4//j/+f/6//j/+P/5//n/9//5//r/
AAAEAA8AGQAnADkAUwBtAIMAlgCkALEAvQC7AKkAhQBXAC0A/P+1/3D/Of8F/9j+w/7D
/s7+4f78/h7/Qv9p/4f/n/+z/8P/zv/Y/+D/5f/t//P/9//7//3/AAABAAMABQAHAAgA
CAAHAAgACAAHAAkACgAKAAoACQAKAAoACgALAAsACwAMAA0ADQANAA4ADgAPAA8ADwAR
ABIAEgATABEAEQASABIAEAAQABEAEQARABIAEgASABIAEwATABMAEQASABIAEwAVABYA
FgAXABUAFgAWABYAGAAZABoAGgAaABoAGQAYABoAGgAaABsAGwAcABwAHAAbABsAGwAb
ABwAHgAeAB4AHAAdAB0AHQAeAB4AHwAfACAAIQAhACAAIAAgACAAIAAiACIAIwAlACMA
IwAjACMAIgAiACIAIgAiACIAIgAiACEAIAAfAB4AHgAeAB4AHgAeAB0AGwAaABkAGQAZ
ABgAFgAWABYAFQAVABQAFAATABUAFgAXABgAFwAWABUAEgAUABQAEwASAA8ADgANAAwA
CgAIAAgABgAFAAQAAwABAAAA///+//3//P/7//r/+f/7//v/+v/6//j/9//3//f/+f/5
//n/+f/3//f/9//2//b/9v/2//b/+P/4//f/9//1//X/9f/1//f/9//3//f/9f/1//X/
9f/1//X/9f/1//X/9f/1//b/9P/0//T/9P/0//T/9P/0//T/9P/0//T/9P/0//T/9P/0
//T/9P/z//L/8v/z//P/9f/0//T/9P/y//L/8v/x//H/8f/w//D/7v/u/+7/7f/r/+v/
6v/q/+z/7P/r/+v/6f/p/+n/6P/o/+j/5//n/+f/5//n/+f/5f/l/+X/5f/n/+b/5v/m
/+b/5v/m/+b/5v/m/+b/5v/o/+j/6P/o/+b/5f/l/+X/5f/l/+X/5f/l/+X/5f/l/+X/
5f/l/+X/5//o/+j/5//l/+X/5P/k/+j/6P/o/+b/5v/m/+b/5v/o/+n/6v/s/+3/7v/v
/+3/7f/u/+7/8P/x//H/8f/x//H/8f/x/+7/7v/u/+3/7v/u/+7/7f/s/+v/6f/o/+j/
6f/q/+v/6f/p/+n/6v/o/+f/5//o/+b/5//o/+j/5f/l/+T/4//i/+H/4P/e/+D/3//e
/97/3P/d/93/3P/d/97/4P/i/+D/4P/h/+H/4f/h/+T/6v/y//3/CQAfADsAWwB3AIsA
mgCoALMArwCVAG8ARwAhAOf/lP9J/xL/2/6n/pL+m/6r/sL+5/4O/zL/Vv93/4//of+v
/7n/wv/I/87/1f/b/9//4//l/+b/6P/o/+n/6//t/+7/7v/u//D/8f/x//H/8v/y//L/
8//0//T/9P/1//X/9f/2//f/9//3//j/+P/5//n/+f/3//j/+P/5//n/+f/6//r/+v/6
//v/+//7//z//P/8//r/+//7//v//f/+//7//////wAAAAABAP//AAAAAAAAAgADAAQA
BAADAAQABAAEAAQABAAEAAUABQAGAAYABgAFAAUABQAFAAgACgAKAAoACAAJAAkACQAK
AAoACwALAAwADQANAAwADgAOAA4ADgAOAA4ADwARAA8ADwAPAA8ADgAOAA4ADgAQABAA
EAAQAA4ADgAOAA4ADgAOAA4ADgAMAAsACQAIAAkACQAJAAgACAAIAAgABwAJAAgACAAH
AAcACAAJAAoACQAIAAcABAACAAIAAQAAAP///v/9//z/+P/2//b/9P/1//T/8//x//D/
7//u/+3/7P/r/+r/6f/r/+v/6v/q/+j/5//n/+f/6f/p/+n/6f/n/+f/5//m/+j/6P/o
/+j/5v/m/+X/5f/l/+X/5f/l/+f/5//n/+f/5f/l/+X/5f/l/+X/5f/l/+f/5//n/+j/
5v/m/+b/5v/m/+b/5v/m/+b/5v/m/+b/5v/m/+b/5v/m/+b/5v/l/+T/5P/l/+X/5f/k
/+T/5P/k/+T/5P/j/+P/4//i/+L/4v/i/+L/4f/f/9//3v/e/+D/4P/f/9//3f/d/93/
3P/c/9z/2//b/93/3f/d/93/2//b/9v/2//d/9z/3P/c/9r/2v/a/9r/2v/a/9r/2v/c
/9z/3P/c/9r/2f/Z/9n/2//b/9v/2//b/9v/2//b/9v/2//b/9v/2//c/9z/2//b/9v/
2v/a/9r/3P/c/9z/3P/c/9z/2v/c/93/3v/g/+H/4v/j/+P/4//k/+T/5v/n/+f/5//p
/+n/6f/p/+f/5v/l/+P/4//k/+X/5f/k/+P/4f/g/9//3//f/9//3f/d/93/3v/c/9v/
2//c/9z/3f/e/97/3P/b/9n/1//Y/9f/1v/U/9b/1f/U/9T/0v/T/9P/0v/U/9T/1f/W
/9b/1v/X/9f/1f/X/9r/3v/m/+3/+f8JACEAPwBdAHMAhACUAKMAqQCbAHsATwAlAPH/
oP9L/w7/3f6p/oj+h/6X/q7+zf72/hr/Pv9h/3//k/+j/63/uP/A/8j/zf/T/9n/3f/h
/+L/5P/k/+X/5f/n/+j/6P/o/+r/6//r/+3/7v/u/+7/7//w//D/8P/z//P/8//0//X/
9f/1//b/9v/3//f/9//3//j/+P/5//v/+//8//z/+v/6//v/+//9//7//v/+//7/////
//////8AAAAAAQADAAQABAAFAAMABAAEAAQABgAHAAgACAAHAAgACAAIAAoACgAKAAsA
CwAMAAwADAANAA0ADQANAA4AEAAQABAADgAPAA8ADwAOAA4ADwAPABIAEwATABIAEgAS
ABIAEgAUABQAFQAXABUAFQAVABUAFAAUABQAFAAWABYAFgAWABQAFAAUABQAFgAWABYA
FgAUABMAEQAQABEAEQARABAAEgASABIAEQATABIAEgARABMAFAAVABYAFQAUABMAEAAQ
ABAADwAOAA0ADAALAAoABgAEAAQAAgADAAIAAQD///7//f/8//v//P/7//r/+f/7//v/
+v/6//j/9//3//f/+f/5//n/+f/5//n/+f/4//j/+P/4//j/+v/6//n/+f/5//n/+f/5
//n/+f/5//n/+//7//v/+//5//n/+f/5//v/+//7//z/+v/6//r/+v/8//z//P/8//z/
/P/8//z//P/8//z//P/8//z//P/7//j/+P/5//n/+//6//r/+v/4//j/+P/3//f/9//2
//b/9v/2//b/9f/1//X/9P/0//T/9P/z//P/8//z//P/8v/y//L/8f/x//H/8f/x//H/
7//v/+//7//x//D/8P/w/+7/7v/u/+7/7v/u/+7/7v/w//D/8P/w//D/7//v/+//7//v
/+//7//v/+//7//v/+3/7f/t/+3/7//w//D/7//t/+3/7P/s/+7/7v/w//D/8P/u/+7/
7v/u/+7/8P/x//L/8v/z//T/9f/1//X/9v/2//b/9//3//f/9//3//f/9//0//T/9P/z
//T/9P/0//P/8v/x/+//7v/u/+//8P/x//D/7//u/+7/7v/t/+3/7v/s/+3/7v/u/+z/
6//p/+f/6P/n/+b/5P/k/+P/4v/i/+L/4//j/+L/4v/i/+P/5P/i/+L/4//j/+P/5f/o
/+r/8P/5/wMAEwApAEMAXQBzAIAAjACdAKUAnQCBAFcAKwD7/7b/Zf8o//f+yf6m/p3+
pf62/s/+8P4U/zr/W/93/4//of+v/7r/wv/K/8//0//X/9v/3//h/+T/5f/n/+n/6//s
/+z/6//s/+z/6//t/+7/7v/u/+3/7v/u/+7/7//v/+//8P/x//H/8f/y//D/8f/x//H/
8//0//T/9f/z//P/9P/0//T/9P/1//X/9f/2//b/9v/2//f/9//3//n/+v/6//v/+f/6
//r/+//7//z//P/8//z//f/+//7//f/+//7//v8AAAAAAAABAP//AAAAAAAAAQABAAEA
AQAEAA==
         </WaveFormData>
      </LeadData>
      <LeadData>
         <LeadByteCountTotal>10000</LeadByteCountTotal>
         <LeadTimeOffset>0</LeadTimeOffset>
         <LeadSampleCountTotal>5000</LeadSampleCountTotal>
         <LeadAmplitudeUnitsPerBit>4.88</LeadAmplitudeUnitsPerBit>
         <LeadAmplitudeUnits>��V</LeadAmplitudeUnits>
         <LeadHighLimit>2147483647</LeadHighLimit>
         <LeadLowLimit>268435456</LeadLowLimit>
         <LeadID>V4</LeadID>
         <LeadOffsetFirstSample>0</LeadOffsetFirstSample>
         <FirstSampleBaseline>0</FirstSampleBaseline>
         <LeadSampleSize>2</LeadSampleSize>
         <LeadOff>FALSE</LeadOff>
         <BaselineSway>FALSE</BaselineSway>
         <ExcessiveACNoise>FALSE</ExcessiveACNoise>
         <MuscleNoise>FALSE</MuscleNoise>
         <LeadDataCRC32>3126035472</LeadDataCRC32>
         <WaveFormData>
AQABAAEAAQACAAMAAwAEAAIAAgADAAMABAAFAAUABQAFAAUAAwACAAAA/v/8//r/+v/7
//v/+//5//r/+v/6//r/+//7//v//v/+//7//v/8//7/AwAMABUAIgAzAEgAYQB/AJoA
swDOAOsACgEbAQ0B7QDBAIQANQDo/6L/Y/8m//r+9P79/g3/JP9A/13/eP+W/67/vv/K
/9X/3P/h/+T/5//r//D/8v/1//b/9v/3//j/+P/4//n/+f/6//v/+//8//r/+v/6//r/
+v/6//r/+//+//7//v/+//z//P/8//z//v/+//7////+//7//v/+//7//v/+////AQAB
AAEAAQD//////v/+/wEAAgACAAIAAAAAAAAA//8AAAAAAgACAAQAAwADAAMAAgACAAIA
AQADAAMAAgACAAIAAgACAAMAAwADAAQABAAFAAUABgAHAAUAAwAFAAYABgAGAAcACAAH
AAcABwAGAAgACAAJAAkACgALAAsACwALAAoACgALAAsACwAMAAwADAAMAAwACwALAAsA
CwALAA4ADgAOAA4ADAALAAsACwALAAsACwALAAsACgAKAAkACQAJAAkACQAMAA0ADQAP
ABAAEQASABMAFAAVABYAFgAXABcAFwAXABcAFwAXABcAFQAUABQAEwAQAA8ADgANAA8A
DgANAAwACwAKAAoACgAIAAgACAAHAAcABgAGAAcABQAFAAUABQAIAAgACAAHAAUABQAF
AAUABQAFAAUABQAIAAgACAAIAAYABwAHAAcACgAKAAoACgAIAAgACQAJAAkACQAKAAoA
DAAMAA0ADQALAAsADAAMAA0ADQAMAAwADAANAA0ADQANAA0ADQAMAAwADQAOAA8ADgAN
AAwACwANAAwADAAMAAoACgAKAAoACQAJAAkACAAKAAkACQAJAAcABwAHAAcACQAHAAcA
BwAHAAcABwAHAAcABwAHAAYABgAGAAcACAAGAAYABQAEAAUABQAGAAUABQAFAAYABgAG
AAUABAADAAQAAwADAAMAAQACAAMAAwAEAAMAAwACAAAAAQACAAIABAAEAAQAAgAEAAQA
BAAEAAMAAwADAAIAAwADAAMAAwABAAEAAgACAAIAAwADAAMAAwADAAQAAgACAAIAAgAC
AAIAAgACAAQABAAEAAQAAgACAAIAAgAEAAQABAAEAAIAAgACAAIAAgACAAIAAgAEAAQA
BAAEAAIAAgACAAIABAAEAAQABAACAAIAAgACAAQABAADAAMABwAIAAkACQAJAAkACQAJ
AAoACgAKAAsACwALAAsACwALAAsACgAKAAwADAAMAAwACwALAAsACQAKAAgABwAHAAUA
BQAFAAUABwAGAAYABgAIAAkACQAKAAsACwALAAkACQAHAAYABQACAAEAAAD//////v/9
//3/AAAAAAAAAAABAAEAAQACAAQABAAEAAQABgALABIAGwAoADcATgBrAIcAoAC3ANIA
8QAMAREB/QDXAKUAYAAPAMT/hv9P/xr//P78/gf/F/8w/07/af+G/6D/tP/E/9D/2//i
/+f/7P/v//H/9P/2//n//P/8//3//v/+//7///////7//////wAAAgACAAIAAgACAAIA
AgADAAQABAAEAAQABAAEAAQABAAEAAQABAAFAAYABgAGAAYABAAEAAQABQAHAAcABwAH
AAcABwAGAAYABwAIAAgACAAKAAoACgAJAAYABgAIAAgACgAJAAkACQAHAAgACQAJAAkA
CQAIAAgACgAKAAoACwAKAAkACQAIAAkACQAKAAsACQAHAAkACgAKAAoACwAMAA8ADwAP
AA4ADAAMAA0ADQAOAA8ADwAPABEAEAAQABEADwAPABAAEAAQABAAEAAPAA8ADwAPAA8A
EAAQABAAEAAQAA8ADwAPAA0ADQANAA0ADwAOAA4ADQALAAsACwALAA4ADwAPABEAEAAR
ABIAEwAUABUAFgAWABkAGQAZABkAFwAXABcAFwAVABQAFAATABIAEQAQAA8ADwAOAA0A
DAALAAoACgAKAAkACAAHAAUABAAEAAUABwAFAAUABQAFAAQABAAEAAMABAAFAAYABwAF
AAUABQAFAAgACAAIAAgACAAJAAkACQAIAAgACAAIAAoACgALAAsACwALAAwADAAMAAwA
DQANAA0ADQAOAA4ADwAPAA4ADgAQABEAEQARABAADwAOAAwADAANAA4ADwANAA0ADQAN
AA0ADAAMAAwADgAOAA4ADgAMAAsACgAIAAoACQAJAAkACQAJAAkACQAHAAUABQAFAAUA
BQAFAAUABQAFAAUABAAFAAQABAAEAAMABAAEAAQABAADAAMAAQADAAMABAAEAAQAAwAC
AAEAAQABAAIAAwABAAIAAwADAAAA//////7/AAABAAIAAgACAAIAAgAAAAAAAAAAAAAA
AAABAAIAAgD///////////////8AAAAA//////7//f/9////AAD+//7//v/+//z//P/8
//z//v/+//7//v/8//z//P/8//z//P/8//z//v/+//7//v/9//z/+//6//v//P/9//7/
/f/8//v/+v/6//r/+v/6//z//P/8//z/+v/5//n/+//8//3//f/9/////////wAA/v/+
/////////////////////v/+//7//v/+//7///8BAAEA///+//r/+f/5//n/+f/5//n/
+f/4//j/+P/4//n/+f/6//v//f/9//v/+//5//j/9//2//X/9P/z//P/8P/v/+//8P/w
//D/8P/x/+//7//w//D/8P/y//L/8v/1//r/AQAKABcAJAA1AE0AZgB/AJIApQC+ANcA
5QDfAMcAnABpACoA5P+f/2L/Kv8A/+3+7/72/gj/H/84/1j/dv+M/57/r/+6/8X/zP/R
/9X/2v/e/9//4f/i/+T/5v/n/+j/6v/r/+r/6//r/+z/6v/q/+r/6v/s/+z/7P/t/+3/
7P/r/+r/7P/s/+z/7P/q/+r/6v/r/+z/7P/s/+z/7v/u/+7/7//t/+3/7f/t/+7/7//v
//D/8P/w/+//7v/u/+7/7v/t/+7/7v/w//D/7v/t/+3/7f/t/+7/7//v/+3/7f/s/+z/
7v/u/+7/7//v/+//8P/w/+//7//w//H/8f/v//H/8v/w//D/8f/y//P/8//z//L/9P/0
//X/9f/0//X/9f/1//b/9v/3//n/+f/5//r/+v/8//z//P/7//v/+//7//v/+v/6//r/
+v/6//n/+f/5//f/9//3//f/9//2//b/9f/3//f/9//3//f/9//2//f/+P/5//r/+//8
//3//v/+/wEAAQABAAEAAwADAAMAAwD///7//v/9//7//f/8//v/+f/4//f/9v/1//T/
9P/0//T/9P/0//P/8f/w//D/8f/z//P/8//z//L/8v/y//H/8//z//P/8//z//P/8//z
//T/9P/0//T/9v/3//f/9//2//b/9v/2//b/9v/3//f/+P/5//v//P/7//r/+v/5//r/
+//9//7//v/9//v/+v/6//v/+//7//3//f/9//z/+f/5//n/+f/7//v/+//7//n/+P/4
//j/9v/2//b/9v/3//f/9//2//T/8//z//P/8//z//P/8//z//H/8f/x/+//7//v/+//
8f/x//H/8P/v/+7/7v/u/+3/7v/u/+7/7v/t/+3/6//r/+v/7P/s/+3/7f/t/+3/6v/p
/+n/6f/r/+z/7f/t/+r/6f/p/+j/6v/r/+z/7P/s/+z/7P/q/+j/6P/o/+j/6P/p/+r/
6v/p/+n/6f/p/+f/5//o/+j/6v/r/+v/6//p/+n/6v/o/+j/6P/o/+j/6P/o/+j/5v/m
/+b/5v/m/+b/5v/m/+b/5v/m/+b/5v/m/+b/5v/k/+T/5P/k/+b/5v/m/+b/6P/o/+j/
5//m/+f/5//n/+n/6f/p/+n/6//s/+z/7P/s/+v/6v/p/+v/6//r/+r/6P/o/+j/6P/o
/+n/6f/p/+j/6P/n/+f/5v/l/+T/4//l/+X/5P/k/+T/5P/l/+X/5//p/+r/6//p/+n/
5//m/+T/4v/g/97/3//f/97/3f/b/9z/3P/c/9z/3f/d/93/4P/g/+D/4P/c/97/4f/m
//H//P8FABIAKQBHAGQAewCSAKsAxgDhAPMA6wDLAKAAbQAwAPL/sf9o/xz/5P7T/tf+
4P7w/gn/Jv9I/2j/fv+S/6H/rP+1/7z/wf/H/8r/zv/T/9X/1v/Y/9r/2v/a/9v/2//c
/93/3f/e/9z/3P/c/9z/3v/e/97/3//g/+D/4P/g/+D/4P/g/+D/4f/i/+P/5f/k/+T/
5P/k/+b/5v/m/+f/5//n/+f/5//l/+X/5P/k/+f/6P/o/+j/5v/m/+b/5f/m/+b/6P/o
/+j/5//n/+f/5//o/+n/6f/r/+v/6v/q/+j/6P/o/+n/6//r/+z/7P/r/+v/7P/t/+3/
6//t/+7/8P/w//H/8v/y//H/8P/u/+//8P/y//P/8v/z//P/8//z//L/8v/z//X/9f/2
//b/9v/2//b/9f/3//f/9//3//j/+P/4//j/+P/3//f/9//5//n/+f/5//f/9v/2//X/
9f/1//X/9f/2//f/9//5//j/+f/6//v//v///wAAAAD//////////////////////f/8
//z/+//4//f/9v/1//f/9v/1//T/8f/w//D/8P/w//D/8P/v/+//7v/u/+//7f/t/+3/
7f/u/+7/7v/t/+3/7f/t/+3/7//v/+//7//y//L/8v/y//L/8//z//P/9v/2//b/9v/2
//b/9//3//f/9//4//j/+v/6//v/+//5//n/+v/6//3//f/8//z//P/9//3//f//////
///+//////////////////////8BAAAAAAAAAP///v/9//z//f/9//3//P/+//3//f/9
//z/+//6//n/+//5//n/+f/3//f/9//3//n/+f/5//j/+P/4//n/+v/5//r/+v/6//v/
+//8//v//P/9////AAABAAEAAQABAAIAAQABAAEA//8AAAEAAQABAAEAAgACAAAAAQAC
AAIAAgACAAIAAAACAAIAAgACAAEAAQABAAAAAAABAAIAAwACAAEAAQAAAAAAAQABAAEA
AwADAAIAAAAAAAAAAAACAAIAAgACAAIAAgACAAIAAAAAAAAAAAACAAIAAgACAAAAAAAA
AAAAAgACAAIAAgACAAIAAgACAAIAAgACAAIAAwADAAUABgAFAAUABQAFAAcABwAIAAgA
CAAJAAkACQAHAAcABwAHAAcACAAJAAoACAAIAAkACQAJAAcABgAEAAEAAQABAAEAAgAD
AAQABAAEAAQABAAFAAUABgAHAAcACAAHAAgABwAEAAMAAgABAAAA//////7//////wAA
AAD+//7//////wEAAgACAAIAAgACAAIABQAMABUAHgAtAEIAXQB9AJoAtQDOAO0ADgEn
ASMBDQHrALoAdwAuAOL/k/9G/wz/+P7//g//JP8+/1v/eP+U/6z/vP/M/9f/4P/n/+r/
6//t//L/9P/3//j/+P/5//r/+v/6//v/+//8//3//f/+//7//v/+//7//v/+//7///8A
AAAAAAAAAAAAAAAAAAAAAAAAAAAAAQACAAIAAgACAAIAAgACAAMAAwADAAMAAwADAAMA
AgACAAEAAgACAAIAAgACAAIAAQAAAAAAAgACAAQAAwADAAMAAQACAAMAAwADAAMAAgAC
AAIAAgACAAMAAwADAAQABAAFAAUABgAHAAUAAwAFAAYABgAGAAcACAAHAAcABwAGAAYA
BgAHAAcACgALAAsACwAJAAgACAAJAAkACQAKAAoADAAMAAwACwAJAAkACQAJAAwADAAM
AAwACgAJAAkACQALAAsACwALAAsACgAKAAkACQAJAAkACQAMAA0ADQAPAA4ADwAQABEA
EwAVABcAGAAcAB0AHgAfAB0AHQAdAB0AHAAcAB0AHQAcABsAGgAZABkAGAAXABYAFQAU
ABQAFAASABIAEgARABAAEAARABMAEgARABAADwAQABAAEAAPABEAEQARABEADwAPAA8A
DwAQABAAEAAQAA4ADwAPAA8AEgASABIAEgASABIAEwATABEAEQASABIAEgASABMAEwAT
ABMAFAAUABUAFQAUABQAFAAVABUAFQAVABUAFQAUABUAFQAVABUAEwATABMAEwAVABQA
FAAUABQAFAAUABQAEwATABMAEgAUABMAEwATABEAEQARABEAEwARABEAEQARABEAEQAR
AA8ADwAPAA4ADgAOAA8AEAAQABAADwAOABAADwAPAA0ADwAPABAAEAAQAA8ADgANAA0A
DQAOAA8ADQAOAA8ADwAOAA0ADQAMAA4ADwAQABAADwAOAA0ACgANAA4ADwAQAA8ADwAP
AA4ADQANAA0ADQANAA0ADgAOAAwADQANAA0ADwAPABAADwAOAA0ADAAMAAwADAAMAA4A
DgAOAA4ADAAMAAwADAAOAA4ADgAOAAwADAAMAAwADAAMAAwADAAOAA4ADgAOAAwADAAM
AAwADAAMAAwADAANAA0ADwAQAA8ADwAPAA8AEAARABMAFAASABMAEwATABUAFQAVABUA
FAAUABQAFAASABIAEwATABMAEQAQAA4ADQANAA0ADQAOAA8AEAAQAA4ADgAOAA8ADwAQ
ABEAEQASABEAEgARAA8ADQALAAkACgAJAAkACAAHAAcACAAIAAYABgAHAAcACQAKAAoA
CgAIAAgACgAPABYAIQAsADkATABlAIMAoAC5ANQA8QASAScBIQEDAdkAoABTAAQAvv99
/z7/EP8C/wn/F/8s/0j/Zf+E/6L/uv/K/9j/4f/o/+3/8P/1//n//P8AAAMAAgACAAMA
BAAEAAQABQAFAAgACQAJAAoACAAIAAgACAAIAAgACAAJAAoACgAKAAoACgAKAAoACgAM
AAwADAANAAwADAAMAAwADAAMAAwADQANAA0ADQANAAsACwAKAAoADQAOAA4ADgAOAA4A
DgANAAwADAAOAA4AEAAPAA8ADwANAA4ADwAPABEAEQAQABAADgAOAA4ADwAPAA8AEAAQ
ABEAEQASABMAEgAPABAAEAASABIAEwAUABMAEwATABIAFAAUABUAFQAUABUAFQAVABUA
FAAUABUAFwAXABgAGAAWABYAFgAVABUAFQAVABUAFgAWABYAFgAWABUAFQAVABUAFQAV
ABUAFQAUABQAEwATABMAEwATABQAFQAVABcAFgAXABgAGQAbAB0AHwAgAB8AHwAfAB8A
HwAfAB8AHwAfAB4AHgAdABoAGQAYABcAGQAYABcAFgAVABQAFAAUABIAEgASABEAEAAQ
ABEAEwASABEAEAAPABIAEgASABEADwAPAA8ADwAPAA8ADwAPABIAEgASABIAEAARABEA
EQASABIAEgASABIAEgATABMAEQARABIAEgAUABQAFQAVABMAEwAUABQAFwAXABYAFgAU
ABUAFQAVABUAFQAVABQAFQAVABUAFQATABMAEwATABUAFAAUABQAEgASABIAEgARABEA
EQAQABIAEQARABEADwAPAA8ADwARAA8ADwAPAA0ADQANAA0ACwALAAsACgAKAAoACwAM
AAwADAALAAoADAALAAsACQAJAAkACgAKAAkACQAJAAkACQAJAAoACwAKAAoACgAJAAoA
CQAJAAgACAAJAAoACgAIAAgACAAGAAgACAAIAAgABwAHAAcABgAGAAcACAAJAAcABwAI
AAgABgAHAAcABwAJAAkACAAGAAYABgAGAAYABgAGAAYABgAGAAYABgAGAAYABgAGAAgA
CAAIAAgABwAGAAUABAAGAAYABgAGAAYABgAGAAYABAAEAAQABAAGAAYABgAGAAYABgAF
AAUABwAIAAkACQAJAAkACQAJAAgACAAIAAkACgALAAwADQALAAsACgAKAAoACgAKAAoA
CwALAAsACQAGAAQAAwADAAQABQAGAAcABgAEAAMAAgAEAAUABQAGAAcABwAHAAUABQAD
AAIAAQAAAP///v/9//3//P/7//v/+v/6//r/+v/7//v/+//8//z//P/6//z//v8DAAwA
FQAeACsAPABVAG0AhgCdALQAzwDqAPsA8wDVAKkAcgAtAOT/pP9r/zT/Cv/6/vn+Bf8Y
/zD/S/9s/4j/nv+w/77/yf/S/9n/3v/j/+f/6v/s/+//8P/w//H/8v/0//T/9f/1//b/
9//3//j/9v/2//b/9v/4//j/+P/5//f/9v/1//T/9f/2//f/+P/2//b/9v/3//j/+P/4
//j/+v/6//r/+//6//n/+P/3//n/+f/4//j/9//4//j/+P/4//j/+P/3//j/+P/6//r/
+P/3//f/9//3//j/+f/5//n/+f/4//j/+P/4//j/+f/5//n/+v/6//f/9//4//n/+//5
//v//P/7//r/+v/6//n/+f/5//j/+f/6//z//f/9//3//P/7//3//P/8//3//f/9//7/
/v/8//z//P/7//3//f/9//3//P/8//z//P/8//v/+//7//n/+f/5//n/+f/4//j/9//5
//n/+f/5//j/+f/5//v//P/9//7///8AAAEAAgACAAMAAwADAAMAAwADAAMAAwD///7/
/v/9//z/+//6//n/9//2//X/9P/z//L/8v/y//L/8v/y//H/7//u/+7/7//v/+//7//v
/+7/7v/u/+3/7f/t/+3/7f/u/+//8P/x//H/8P/v/+7/7//x//L/8//0//T/9P/0//T/
9P/1//X/9//3//j/+P/2//b/9//3//n/+f/6//r/+v/5//f/9v/2//f/9//3//n/+f/5
//j/9//3//f/9//3//f/9//3//f/9v/2//b/9f/0//P/8v/z//P/8//y//L/8f/x//H/
8f/x//H/8f/x/+//7//v/+3/7f/t/+3/7//v/+//7v/t/+z/7P/s/+3/7v/u/+7/7v/t
/+3/6//r/+v/7P/s/+3/7f/t/+3/6v/p/+n/6f/p/+r/6//r/+r/6f/p/+j/6P/p/+r/
6v/s/+z/7P/q/+j/6P/o/+j/6P/p/+r/6v/p/+n/6f/p/+n/6f/q/+r/6v/q/+j/6P/o
/+j/6f/p/+v/7P/v/+//7//v/+3/7f/u/+7/8P/x//H/8f/x//H/8f/x//D/8P/w//D/
8P/w//H/8f/x/+//7v/s/+z/7f/u/+//7//v/+//7v/t/+z/6//r/+v/7P/t/+3/6//p
/+n/5//o/+f/5v/l/+T/4//j/+L/4f/h/+L/4v/i/+L/4//j/+P/5P/k/+T/5P/k/+j/
7f/y//v/BgARACIAOQBVAHAAiQCgALkA1ADpAOsA1QCtAH4ARQAEAL7/df8w//r+4P7d
/uf++P4O/yf/SP9q/4L/lP+k/7H/uv/D/8j/zf/R/9b/2P/b/97/3v/f/+D/4f/i/+T/
5f/l/+X/5P/k/+b/5v/m/+b/5v/m/+b/5//m/+b/5v/m/+f/6P/p/+r/6P/o/+j/6f/q
/+r/6v/q/+z/7P/s/+3/6//r/+v/6//t/+3/7P/s/+v/7P/s/+z/7P/s/+z/6//r/+z/
7//w/+7/7f/t/+3/7//w//H/8f/v/+//7v/u//D/8P/w//H/8f/x//L/8v/v/+//8P/x
//L/8f/0//b/9P/0//X/9v/3//f/9//2//j/+P/5//n/+P/5//n/+f/6//r/+//9//v/
+//8//z//v/+//7//f////////////7//v/+//7/AAD////////9//3//f/9/////v/+
//3///////////8AAAEAAQADAAYABwAIAAkACgALAAwADAANAA0ADQANAAsACwALAAsA
CQAIAAgABwAIAAcABgAFAAMAAgABAAAA///+//7//v/8//z//P/7//v/+v/6//v//f/9
//3//f/9//z/+//5//v/+//7//v//P/9//7////+//7//v/+/wAAAQABAAEAAAAAAAAA
AAABAAIABAAFAAUABQAGAAYABAAEAAUABQAHAAcACAAIAAcABwAGAAYACAAJAAkACQAJ
AAkACQAIAAcABwAHAAcACQAJAAkACQAHAAYABgAGAAYABgAGAAYABQAFAAUABAACAAEA
AQABAAMAAwADAAMAAwABAAEAAQABAAEAAQABAP////////7////+//7//v///wAAAAAA
AAAA//////3//////wAAAAABAAEAAQABAP7//f/9//3///8AAAEAAQAAAP/////+//7/
//8AAAAAAAAAAAAA/v/+//7//v/+//7/AQAAAP7//v/+//7//f/9////AAACAAMABAAF
AAUABQAGAAYACAAJAAkACQAHAAcABwAHAAQABAAEAAQABgAGAAcABwAFAAMAAgAAAAAA
AQACAAMAAQABAAEAAAD+//7//v//////AAABAAEAAAD9//z/+f/6//n/+P/3//j/9//3
//b/9f/1//b/9v/4//j/+f/5//f/+P/4//j/+P/6//7/BQAOABcAIgAxAEoAZwCFAKQA
vwDaAPsAFAETAfkA1QClAGAAFQDK/4T/Qf8G/+z+8P79/g3/KP9I/2f/hv+g/7L/vv/I
/9H/2P/f/+T/5//r//D/8v/z//L/8v/z//T/9v/2//f/9//2//f/9//4//j/+P/4//j/
+v/6//r/+//6//r/+v/6//z//P/8//z/+v/6//r/+//8//z//P/8//z//P/8//3/+//7
//v/+//9//3//P/8//v//P/8//z//v/+//7//f/+//7/AAAAAP7//f/9//3//f/+////
/////////v/+//7//v/+////AQABAAIAAgAAAP///////wEA//8BAAIAAAAAAAEAAgAD
AAMAAwACAAQABAAFAAUABAAFAAUABQAHAAYABgAHAAUABQAGAAYABgAGAAYABQAHAAcA
BwAHAAYABgAGAAYACAAHAAcABwAFAAUABQAFAAUABAAEAAMABAAFAAYABwAIAAkACQAL
AA4ADwAQABEAEQARABEAEAAPAA8ADwAPAA0ADQANAA0ACQAIAAgABwAIAAcABgAFAAUA
BAADAAIAAQAAAAAAAAAAAAAAAAD///3//P/8//3//f/9//3//f/+//7//v/9//3//f/9
//3////////////+//7//v/+/wAAAQABAAEAAAAAAAAAAAAAAAAAAQABAAMAAwAEAAQA
AgACAAMAAwADAAMABAAEAAMAAwACAAIAAgADAAMAAwAFAAUABQAEAAEAAQABAAEAAwAD
AAMAAwABAAAAAAAAAAAAAAAAAAAAAQABAAEAAAD+//3//f/9///////////////9//3/
/f/9//3//f/9//3//f/9//z/+//6//r/+v/7//z//P/8//z/+//7//n/+f/5//r/+v/7
//v/+//7//r/+f/5//n/+f/6//v/+//6//n/+f/4//j/+f/6//r/+v/6//r/+P/4//j/
+P/4//j/+f/6//j/+P/4//j/+f/5//v//P////////////////8AAAAAAgADAAMAAwAD
AAMAAwADAAAAAAAAAAAAAgACAAMAAwABAP///v/8//3//f/9//3/+//7//v/+v/4//j/
+P/5//n/+v/7//v/+v/3//b/8//z//P/8//z//L/8f/x//D/7//v//D/8P/y//L/8//z
//H/8v/y//L/8P/y//b//f8EAA0AFgAjADYAUQBvAIoApQDCAOEA/gAJAfcA0QChAGAA
DwDC/4L/R/8Q/+z+5v7v/gH/GP82/1P/cv+Q/6T/sv++/8f/zv/X/9z/3//j/+b/6v/p
/+j/6P/p/+r/7P/s/+3/7f/u/+//7//w//D/8P/w//D/8P/w//D/8f/w//D/8P/w//L/
8v/y//L/8v/y//L/8//y//L/8v/y//P/9P/1//f/9v/1//T/8//1//X/9P/0//P/9P/0
//T/9P/0//T/8//0//T/9v/2//T/8//z//P/9f/2//f/9//1//X/9P/0//T/9P/0//X/
9f/1//b/9v/z//P/9P/1//b/9f/4//r/+P/4//n/+v/5//n/+f/4//r/+v/7//v/+v/7
//v/+//9//z//P/9//3//f/+//7//P/8//z/+//9//3//f/9//z//P/8//z//v/9//3/
/f/7//v/+//7//n/+P/4//f/+P/5//r/+//6//v/+//9/wAAAQACAAMAAwADAAMAAgAB
AAEAAQABAAEAAQABAAEA/v/8//v/+f/6//n/+P/3//X/9P/z//L/8//y//L/8v/w//D/
8P/v/+3/7P/s/+3/7//v/+//7//u/+7/7v/t/+//7//v/+//8f/x//H/8f/x//D/7//u
//D/8f/x//H/8P/w//D/8P/w//D/8f/x//P/8//0//T/8v/y//P/8//1//X/9v/2//X/
9f/0//T/9P/1//X/9f/1//X/9f/0//H/8f/x//H/8//z//P/8//x//D/8P/w//D/8P/w
//D/7//v/+//7v/u/+3/7f/t/+3/7f/t/+3/7f/r/+v/6//p/+n/6f/p/+v/6//r/+r/
6f/o/+j/6P/p/+r/6v/q/+r/6f/p/+f/5//n/+j/6P/p/+n/6f/p/+j/5//n/+f/5f/m
/+f/5//o/+f/5//m/+b/5//o/+j/5v/m/+b/5P/k/+T/5P/k/+T/5f/m/+b/5v/k/+T/
5P/k/+X/5f/n/+j/6f/p/+n/6f/p/+n/6v/q/+z/7f/t/+3/6//r/+v/6//q/+r/6v/q
/+r/6v/r/+v/6f/n/+b/5P/k/+X/5v/n/+b/5f/k/+L/4v/i/+L/4//j/+T/5f/l/+T/
4f/g/93/3v/d/9z/2//a/9n/2f/Y/9f/1//Y/9j/2P/Y/9n/2f/X/9j/2P/Y/9r/3P/c
/+H/6v/z//z/CQAcADUATwBoAH8AlACxAMoA1wDLAKkAfQBEAP//uP90/zf/AP/a/s7+
0/7f/vb+Dv8p/0j/Zv98/47/nP+l/67/t/+8/7//wf/E/8j/yf/M/8z/zf/O/9D/0P/R
/9H/0f/R/9D/0P/S/9L/0v/S/9D/0P/Q/9H/0v/S/9L/0v/S/9L/0v/S/9D/0P/Q/9H/
1P/U/9T/1P/S/9L/0v/T/9H/0f/R/9H/0v/T/9P/1P/U/9T/0//S/9L/0v/S/9H/0P/Q
/9L/0v/Q/8//z//P/9H/0v/T/9P/0f/R/9D/0P/S/9L/0v/T/9H/0f/S/9L/0f/R/9L/
0//T/w==
         </WaveFormData>
      </LeadData>
      <LeadData>
         <LeadByteCountTotal>10000</LeadByteCountTotal>
         <LeadTimeOffset>0</LeadTimeOffset>
         <LeadSampleCountTotal>5000</LeadSampleCountTotal>
         <LeadAmplitudeUnitsPerBit>4.88</LeadAmplitudeUnitsPerBit>
         <LeadAmplitudeUnits>��V</LeadAmplitudeUnits>
         <LeadHighLimit>2147483647</LeadHighLimit>
         <LeadLowLimit>268435456</LeadLowLimit>
         <LeadID>V5</LeadID>
         <LeadOffsetFirstSample>0</LeadOffsetFirstSample>
         <FirstSampleBaseline>0</FirstSampleBaseline>
         <LeadSampleSize>2</LeadSampleSize>
         <LeadOff>FALSE</LeadOff>
         <BaselineSway>FALSE</BaselineSway>
         <ExcessiveACNoise>FALSE</ExcessiveACNoise>
         <MuscleNoise>FALSE</MuscleNoise>
         <LeadDataCRC32>3575382423</LeadDataCRC32>
         <WaveFormData>
+//7//z//P/9//7///8AAP7//v/+//7/AAABAAEAAQABAAAA///9//n/9//2//b/+P/3
//f/9//1//X/9f/1//X/9f/1//b/+P/4//j/+P/2//b/+f/8////CAASACIANwBQAG4A
lADAAOsAHAFBAUoBNQEQAdYAkQBVABsA3v+l/37/cv92/3z/hv+T/6D/rv/A/83/1P/a
/9//5P/n/+f/6v/q/+3/8P/y//H/8v/y//P/8v/y//L/8v/0//X/9f/2//T/9f/1//X/
9v/2//b/9v/3//n/+v/7//n/+f/5//n/+//7//v/+//6//r/+v/5//v/+//7//z//P/8
//z//P/6//r/+v/6//v/+//7//v/+//7//v/+v/8//z//P/8//7//v///////v/9//z/
+//8//3//f/+//3//f/9//3//f/9//3//f/+////AAACAAEAAQABAAEAAQABAAEAAQAB
AAIAAgACAAIAAwADAAQABgAHAAcABwAFAAYABgAIAAgACAAJAAkACQAKAAoACgALAAwA
DAAMAA4ADgAPAA8ADgAOAA8ADwAPAA8ADwAPAA8ADwAPAA8ADwAPAA8ADwARABEAEQAR
ABMAEwAUABQAFQAVABUAFQAWABYAFQAVABQAFAAUABQAFAATABMAEgAQAA8ADgAOAA8A
DwAOAA4ADQAMAAwADQALAAwADAAKAAoACQAJAAoACQAIAAgABwAHAAgACAAJAAYABgAH
AAgACAAIAAgABwAIAAgACAAIAAYACAAIAAgACgAKAAoACQAJAAkACgALAAkACQAKAAoA
DAAMAAwADAAMAAwADAAMAA0ADQAMAAwADAAMAA0ADQAOAA4ADgAOAA8ADwAPAA8ADgAO
AA4ADgAQABAADwAOAA4ADgAPABAAEAAQAA8ADwARABAAEAAQAA8ADwAOAA0ADgAOAA0A
DgAMAAwADAANAA0ADQANAAwADgANAA0ADQALAAsADAAMAA4ADQANAA0ADQAMAAwADAAL
AAwADAALAA0ADAAMAAwACgALAAsACwANAAwACwALAAsACwAMAAwACgAKAAoACgALAAoA
CgALAAkACQAJAAoADAAMAAwADAAKAAoACgAKAAwADAAMAA0ADQANAAwACgAKAAoACgAM
AAwADAAMAAwADAAMAAwACgAKAAoACgAMAAwADAAMAAoACgAKAAoACgAKAAoACgAMAAwA
DAAMAAwADAAMAAwADgAOAA4ADgAMAAwADAAMAA4ADgANAA0ADwAPABAAEAAPAA8ADwAP
ABAAEQARABIAEQASABIAEgATABMAEwATABMAEwATABQAFQAWABYAFAAUABMAEQARABEA
EgASABIAEgASABIAEgAUABQAFAAWABUAFQAVABMAFAATABEADwALAAoACgAKAAsACwAL
AAsACwALAAsACwALAAsADAAMAAwADgAMAAwADgAPABAAEwAaACgAOgBTAGwAigCwANgA
BQEuAUsBSgExAQQBxgB/AEMADQDW/6X/iP+G/4r/kP+a/6n/tv/G/9T/3//m/+7/8//4
//v/+//8//7///8AAAIAAwAEAAQABQAEAAQABAAEAAQABQAFAAYACAAJAAkACQAIAAgA
CAAIAAoACwALAAsACwALAAsACwAJAAkACQAJAAwADAAMAAsACQAJAAkACgAMAAwADAAM
AAoACgAKAAoACwALAAsACwANAA0ADQAMAAoACgAKAAoADAAMAA0ADQALAAsACwALAAsA
CwAKAAoADQANAA0ADQAMAAsACgAJAAsACwALAAwADAANAA4ADwANAA0ADQANAA8AEAAQ
ABAADgAPAA8AEAASABMAEwATABMAFAAUABYAFAAUABUAFQAVABYAFgAWABYAFgAVABQA
FgAWABcAFwAYABgAGQAZABcAFwAXABcAFwAXABcAFwAVABUAFQAVABcAFwAXABcAFwAX
ABgAGAAZABkAGQAZABwAHAAbABsAGAAYABgAGAAYABcAFwAWABYAFQAUABQAFAATABEA
EAAPAA4ADgAPAA4ADgANAAoACwALAAwADgANAAwADAALAAoACgAJAAkACgAKAAsADAAK
AAoACgAJAAkACgALAAwADAAOAA4ADgAMAAwADAALAA0ADQAOAA8ADQANAA4ADgAQABAA
EAAQABIAEgASABIAEQARABAAEAARABIAFAAVABUAFAATABIAEwATABMAEwASABIAEgAS
ABIAEgARABAAEgASABMAFAARABAADgANABAAEAARABIAEAARABEAEQARABAADgAOAA4A
DgAOAA8ADQANAA0ADAANAA0ADgAPAA0ADQAOAA4ADAALAAsACwAMAAwADQAOAA4ADgAN
AAsADAAMAA0ADgAMAA0ADQANAAsACgAJAAkACwALAAwADAAKAAoACgAKAAoACgALAA0A
DQANAA0ADgANAAwACwAKAAoACgAKAAoACAAIAAgACQALAA0ADAAKAAoACgAKAAgACAAI
AAgACQAKAAsADAAKAAoACgAKAAoACgAKAAoACgAKAAoACgAIAAgACAAIAAkACgALAAwA
CwAKAAkACAAKAAoACgAKAAoACgAKAAoACgAJAAkACwALAAwADAANAA0ADQANAA0ADQAM
AAwADQAOAA4ADgANAA0ADQANAA0ADQANAA4ADwAQABAADgAOAA0ACwALAAsADAAMAAwA
DAAMAAwADAAMAAwADAAOAA8ADwAPAA0ADAALAAkABwAFAAYABgAGAAUABAADAAIAAQAB
AAEAAQABAAEAAgACAAIAAgAEAAYABAADAAQABQAKABAAGgApAD4AVgB2AJoAwwDsABcB
OgFFATQBDgHXAJcAVwAYANn/ov94/2z/bv9w/3f/gv+S/6T/tf/C/8z/1//e/+X/6f/q
/+7/7//y//L/8f/y//L/8//2//b/9v/2//b/9//3//j/+P/5//n/+f/8//z//P/8//v/
+//6//n/+f/5//n/+f/3//f/9//3//j/+P/4//f/+f/5//n/+v/6//r/+v/6//r/+v/6
//r/+v/5//j/9//5//n/+f/4//r/+v/6//r/+f/4//j/9//5//n/+f/5//j/9//1//T/
9v/3//j/+f/7//v/+//7//n/+f/5//r/+P/5//r/+//5//n/+f/5//n/+v/6//r/+v/7
//v//P/6//v/+//7//3//v/+/wAAAAAAAAEAAQABAAIAAgACAAMABAAEAAQABAAEAAUA
BQAEAAQABQAFAAQAAwACAAEAAwADAAMAAwADAAMAAwADAAIAAQAAAP//AQABAAIAAgAB
AAEAAQABAAIAAgABAAEAAAAAAAAAAAD8//v/+//6//r/+f/4//j/9v/1//P/8v/v/+7/
7v/v/+7/7v/t/+r/6P/n/+f/6P/m/+b/5//n/+f/6P/o/+n/5v/m/+f/6P/m/+b/5v/l
/+b/5v/m/+b/6P/q/+r/6v/q/+r/6v/p/+n/6f/q/+v/7f/t/+7/7v/s/+z/7P/s/+3/
7v/v//D/8P/v/+3/7P/u/+7/7//v/+7/7v/u/+7/7f/t/+3/7f/u/+7/7v/u/+3/7P/q
/+j/5v/m/+f/6P/p/+r/6v/r/+r/6P/n/+b/5v/n/+f/5//p/+j/5v/m/+X/5P/j/+P/
5f/l/+X/5P/k/+P/4//j/+X/5f/m/+b/5P/j/+P/4//h/+D/4P/g/+H/4v/i/+H/4//i
/+L/4v/i/+P/4//j/+L/4P/e/93/4P/h/+P/5P/i/+L/4v/i/9//3v/e/9//4f/h/+H/
4v/h/+D/3//e/97/3v/e/97/3//g/+H/4//f/93/3v/g/+D/4P/g/+D/4P/g/+D/3//e
/93/3P/e/97/3v/e/93/3P/b/9r/2v/a/9r/2v/c/9z/3P/c/9z/3P/c/9z/3P/c/9z/
2//b/93/3f/e/97/3//f/9//3//f/9//3v/c/93/3v/e/+D/3//f/9//3f/d/93/3f/e
/9//4P/g/+D/4P/f/93/2//b/9z/3P/e/97/3v/e/93/3P/b/9r/3f/f/+D/4f/h/+D/
3//d/9r/1//V/9T/1v/V/9X/1f/T/9P/0//T/9P/0//T/9T/1v/W/9b/1v/U/9T/1f/W
/9n/2v/g/+r//f8WADQAVAB+AK0A3AANATQBPwEqAQIBxQCBAEMAAgC5/3b/SP84/zz/
QP9J/1b/Zv96/4v/mv+k/63/tP+3/73/vv/C/8P/xP/I/8n/yv/K/8v/zP/M/8z/zP/N
/8//0P/S/9L/0//T/9P/0v/S/9L/0v/S/9P/0//T/9H/0f/R/9H/0//T/9P/0//S/9L/
0v/R/9L/0//U/9b/1v/W/9b/1v/U/9T/1P/U/9f/1//X/9f/1//X/9f/1v/W/9b/1v/W
/9j/2P/Z/9n/1//X/9f/1//Z/9n/2P/Y/9n/2f/Z/9n/2//b/9v/2//b/9v/2//c/9r/
2//c/93/3//f/9//3//d/97/3v/e/9//4f/i/+T/5P/l/+X/5f/j/+T/5P/m/+f/6P/q
/+v/6//s/+z/7P/t/+7/7v/u/+7/7v/v/+//8P/w//H/8f/y//P/9P/1//P/8//z//P/
9f/1//X/9f/1//X/9f/1//X/9f/2//b/+f/5//n/+f/3//b/9P/z//L/8v/y//L/8v/x
//H/8P/v/+3/6//q/+z/6//p/+j/5f/k/+T/5f/k/+T/4//g/9//3//g/+L/4f/g/+D/
3//g/+D/3//f/9z/3P/d/97/3v/e/97/3f/d/97/3//g/97/4P/g/+D/4f/i/+P/4//j
/+P/5P/l/+X/5f/m/+b/6P/o/+j/6P/o/+j/6P/o/+v/6//q/+r/7P/s/+3/7f/u/+7/
7v/u/+3/7f/t/+3/7P/s/+z/7P/t/+7/7v/u/+z/7P/t/+7/7v/u/+3/7f/v/+7/7v/u
/+3/7f/s/+v/7f/s/+r/6v/o/+j/6P/p/+r/6//s/+z/7v/t/+3/7f/s/+v/6//q/+z/
6//r/+v/7f/s/+z/7P/r/+z/7P/r/+v/6v/q/+r/6v/r/+v/6//s/+z/7P/t/+v/6//s
/+z/7v/u/+7/7v/t/+z/7P/t/+v/6//r/+z/7v/u/+7/7v/s/+z/7P/s/+7/7v/u/+//
7//v//D/7v/u/+7/7v/w//D/8P/w//D/8P/w//D/7v/u/+7/7v/w//D/8P/w//D/8P/w
//D/8P/w//D/8P/w//D/8P/w//L/8v/y//L/8//z//X/9f/0//T/9f/1//f/9//3//f/
9v/2//f/+P/4//j/9//3//n/+f/5//n/9//4//n/+v/6//j/+P/3//X/9f/1//b/+P/4
//j/+P/4//j/+P/4//j/+v/7//v//f/7//r/+f/3//X/8//y//L/8v/x//H/8f/x//H/
8f/x//H/8f/x//T/9P/0//T/9P/0//T/8//0//n//v8GABYAKwBEAGAAhACuANkACAE1
AUoBQQEmAfYAuQB7AEEA/P+5/4j/dP92/3z/hP+P/57/qv+6/8f/0P/Y/9//4v/l/+f/
5v/o/+n/7P/s/+3/7v/u/+//8P/w//D/8P/y//P/8//0//T/9f/1//X/9P/0//T/9P/2
//f/9//3//b/9f/0//P/9f/1//X/9f/2//b/9v/1//X/9f/1//b/+P/4//j/+P/2//b/
9v/2//f/9//3//f/+f/5//n/+P/2//b/9v/2//j/+P/5//n/9//3//f/9//3//f/9v/2
//n/+f/5//n/9//3//f/9//5//n/+f/6//j/+f/6//v/+//7//v/+//7//z//P/8//r/
+//7//z//v/////////9//7//v8AAAIAAgADAAMABQAGAAYABgAFAAYABgAGAAcACAAK
AAsACwAKAAoACQALAAsACwALAAsACwALAAsACwALAAsACwANAA0ADQANAA0ADQAOAA4A
DwAPAA8ADwAQABAADwAPAAwADAAMAAwACwALAAwADAAKAAkACAAIAAoACQAHAAYABQAE
AAQABQADAAQABAACAAEAAQACAAQAAwACAAIAAQAAAAAA/////wAAAAABAAIAAAAAAAAA
/////wAAAQACAAEAAgABAAAAAgACAAIAAQABAAEAAgADAAEAAQACAAIABAAEAAQABAAC
AAIAAgACAAMAAwACAAIABAAEAAUABQAEAAQABAAEAAQABQAGAAcABwAGAAUABAAGAAYA
BQAEAAYABgAHAAgABgAGAAUABQAHAAYABgAGAAYABwAHAAcABwAGAAQABAAGAAYABgAH
AAUABQAFAAQABQAFAAYABwAGAAUABQAEAAYABQAFAAUABwAGAAYABgAGAAYABQADAAUA
BAAEAAQABAAFAAUABQAFAAQAAwADAAUABQAGAAYABAAEAAQABAAEAAQABQAHAAYABQAE
AAQABAAEAAQABAAEAAQABAAEAAIAAgACAAMABQAHAAgABwAGAAUABAAEAAQABAAEAAYA
BgAGAAYABAAEAAQABAAGAAYABgAGAAQABAAEAAQABAAEAAQABAAGAAYABgAGAAQABAAE
AAQABAAEAAQABAAFAAUABwAHAAYABgAHAAcACAAJAAoACwAIAAgACQAKAAwADAALAAsA
CQAJAAkACQAJAAoACwAMAA4ADAAMAAsACQAJAAkACgAKAAoACgAKAAoACgAKAAoACgAM
AA0ADQAPAA0ADAALAAcABQADAAIABAAEAAMAAwADAAMAAwADAAMAAwADAAMABAAEAAQA
BAACAAIABAAFAAYACwAQABoAKAA7AFQAcACSALoA5QAUAT0BSgE7ARoB5ACjAGMAKwDw
/7n/kP+A/4L/iP+Q/53/rP+6/8r/1//g/+b/6//w//P/8//0//j/+f/8//7//f/+//7/
///+//7//v/+/wAAAQABAAIAAAABAAEAAQACAAIAAgACAAIAAwADAAMAAQABAAEAAQAC
AAMABAAFAAUABAADAAEAAwADAAMABAAEAAQABAAEAAIAAgACAAIABQAFAAUABQADAAMA
AwACAAQABAAEAAQABAAEAAUABQADAAMAAwADAAUABQAEAAQAAwADAAMAAwADAAMAAwAD
AAUABQAFAAYABQAFAAUABQAHAAcABwAHAAcACAAIAAgACAAJAAkACgAMAA0ADQANAAsA
DAAMAA4AEAAQABEAEQAPABAAEAAQABEAEgASABIAEgASABMAEwASABIAEwATABUAFQAV
ABUAEwATABMAEwAVABUAFQAVABUAFQAVABUAFQAVABYAFgAZABkAGQAZABgAGAAXABcA
GAAYABgAGAAYABcAFwAWABUAEwARABAAEQARABAAEAAPAA4ADgAPAA4ADgANAAoACwAL
AAwADgANAAwADAALAAwADAALAAsACAAIAAkACgAIAAgACAAHAAcACAAJAAoACQAKAAkA
CAAKAAoACgAJAAkACQAKAAsACwALAAwADAAMAAwADAAMAAwADAAMAAwADwAPAA4ADgAO
AA4ADwAPAA4ADgAOAA4ADgAPABAAEQARABAADwAOABAAEAAPAA4ADAAMAA0ADgAOAA4A
DQANAA8ADgAOAA4ADQANAAwACwAMAAwACwAMAAoACgAKAAsACQAJAAkACAAKAAkACQAJ
AAkACQAKAAoACgAJAAkACQALAAoACgAKAAkACgAKAAkACwAKAAoACgAIAAkACQAJAAsA
CgAJAAkABwAHAAgACAAIAAgACAAIAAkACAAIAAkACAAHAAYABgAIAAgACAAIAAgACAAI
AAgABgAGAAYABwAJAAcACAAGAAYABgAGAAYABgAGAAYABAAEAAQABAAGAAYABgAGAAgA
CAAIAAgABwAGAAUABAAEAAQABAAEAAYABgAGAAYABgAGAAYABgAGAAYABgAGAAYABgAF
AAUACQAJAAoACgALAAsACwALAAsACwAKAAoACwAMAAwADAAJAAkACQAJAAsACwALAAwA
DQAOAA4ADAAKAAkABwAHAAgACgALAAwACwAKAAkACAAKAAoACgAMAA8ADwAPAA0ACgAJ
AAcABQADAAIAAgACAP////////////////////8BAAEAAgACAAIAAAAAAAAAAgAFAAgA
CwAQABgAKAA5AFIAcACSALoA4wAOATEBPAEnAQIBygCJAEsAEwDc/6f/gv9y/3L/dv9+
/4v/nP+u/77/y//U/9r/4f/m/+n/6//w//L/8//0//b/9v/2//X/9f/2//b/9v/2//b/
9//3//j/+v/7//v/+//8//z//P/8//r/+//7//v//f/9//3//f/7//v/+//7//7//v/+
//3//f/9//3//v/8//z//P/8//7//v/+//7//v/9//z/+//9//3//f/8//7//v/+//7/
/P/8//3//f/9//3//f/9//v/+//6//r/+//7//v/+//9//3//f/9//v/+//7//z//P/9
//7////9//3//f/9////AAAAAAAAAAABAAEAAgAAAAEAAQABAAMABAAEAAYABgAGAAcA
BwAGAAYABQAEAAUABgAGAAYABgAGAAcABwAIAAgACQAJAAcABwAHAAcABwAHAAcABwAH
AAcABwAHAAUABQAFAAUABgAHAAkACgAJAAkACQAJAAoACgAJAAkACAAIAAgACAAEAAMA
AwACAAIAAQAAAAAA///9//r/+P/3//b/9v/3//X/9v/2//T/9P/z//P/9P/0//T/9f/1
//T/9P/z//P/8P/w//H/8v/y//L/8v/x//D/8P/w//D/8f/0//X/9v/0//T/9P/z//P/
8//0//X/9//3//j/+P/2//b/9v/2//f/+P/5//r/+v/5//f/9v/4//j/+f/5//r/+v/6
//r/+P/3//b/9f/2//b/9v/2//b/9v/1//T/8v/y//P/9P/0//T/8//z//H/8P/w//D/
8P/x//H/8f/x//D/7v/u/+7/7v/u/+//7//v/+//7v/s/+v/6//r/+3/7f/u/+7/7P/r
/+v/6//r/+r/6v/q/+v/7P/s/+v/6f/o/+j/6P/q/+v/6//r/+n/6P/n/+f/5//n/+j/
6P/q/+r/6v/q/+f/5v/m/+f/5//n/+f/6P/o/+j/6P/o/+j/6P/o/+j/6P/o/+b/5v/m
/+b/5v/n/+r/6//s/+z/7f/t/+v/6//r/+v/7P/s/+3/7v/u/+7/7f/t/+v/6//r/+v/
7f/u/+//8P/w/+7/7v/t/+3/7f/t/+7/7P/s/+z/7P/q/+r/6v/q/+r/7P/t/+3/7P/p
/+f/5f/k/+P/4v/i/+L/4v/h/+H/3//f/9//3//h/+H/4f/h/+L/4v/i/+L/4v/i/+T/
5f/k/+n/7v/2/wIAFwAyAFAAdgCgAMsA9gAfATIBJwEEAdIAkwBVABcA1P+V/2b/UP9O
/1T/XP9n/3j/iv+c/6n/tP+8/8P/yv/N/9H/1P/W/9n/2v/c/9v/3P/c/93/4P/g/+D/
4P/g/+H/4f/i/+T/5f/l/+X/5v/m/+b/5v/k/+X/5f/l/+b/5//o/+n/6P/n/+b/5f/o
/+j/6P/n/+f/5//n/+j/5v/m/+b/5v/n/+j/6f/q/+n/6f/p/+n/6//r/+v/6v/s/+z/
7P/s/+r/6v/r/+v/7f/t/+3/7f/t/+3/7P/s/+3/7f/t/+3/7f/t/+3/7f/t/+3/7f/u
//D/8f/y//P/8f/x//H/8f/z//T/9P/0//T/9f/1//b/9v/3//f/9//4//r/+//+//z/
/P/9//3///8AAAAAAAABAAIAAgACAAIAAgADAAMABgAGAAcABwAFAAUABQAFAAcABwAH
AAcABwAHAAcABwAFAAUABQAFAAcABwAIAAgABwAHAAcABwAGAAYABQAFAAQABAAEAAQA
AAD//////v/+//3//P/8//r/+f/3//b/9f/0//T/9f/z//T/9P/y//D/7//v//D/8v/y
//P/8//w//D/7//v/+7/7v/v//D/8P/w//D/7//w//D/8P/w//L/9P/0//T/9P/0//T/
8//1//X/9v/3//f/9//4//j/+P/4//j/+P/5//r/+//8//v/+//6//r//P/8//3//f/+
//7//v/+//v/+//7//v//v/+//7//v/8//z/+//6//z//P/9//7//P/8//v/+//5//j/
+P/4//r/+//7//v/+//6//j/+P/4//j/+P/5//n/+f/5//j/+P/3//f/9//5//n/+v/6
//j/9//3//f/+f/4//j/+P/5//r/+v/5//f/9v/2//b/+P/5//n/+f/5//j/9//3//f/
9//4//j/+v/6//r/+v/3//b/9v/3//n/+//6//j/+P/4//j/+f/5//v/+//8//z//f/9
//3//f/9//3//v/+////AAD+//7//f/9//3//f/9//3///8AAAEAAgABAP7//f/7//r/
+//8//7//P/8//z//P/6//r/+v/6//z//v///////P/5//f/9f/0//P/8v/y//T/9P/z
//P/8f/x//H/8f/y//P/9P/1//T/9P/0//T/9P/0//b/+f/8/wEABgASACYAPQBaAH4A
pgDSAP8AKAE9ATQBFwHqAKwAbQA1APf/uv+J/3D/bv9y/3j/hv+V/6T/tv/E/83/1P/a
/93/4v/l/+f/6P/q/+v/7v/u/+7/7v/t/+3/8P/w//D/8P/w//H/8f/y//L/8//z//P/
9P/0//T/9P/y//P/8//z//X/9f/1//X/9f/1//X/9f/0//T/9P/z//X/9f/1//b/9f/0
//P/8v/z//T/9f/2//X/9f/1//X/9f/1//X/9P/2//b/9v/2//T/9P/1//X/9f/1//X/
9f/1//X/9P/0//X/9f/1//X/9//3//f/9//1//X/9f/2//j/+f/6//v/+v/5//j/9//5
//r/+v/6//z//f/9//7//P/9//3//f///wAAAAACAAAAAAABAAEAAwAEAAQABAAHAAgA
CAAIAAcABgAGAAUABwAIAAoACwAJAAkACQAJAAkACQAJAAkACQAJAAkACQAJAAkACQAJ
AAsACwAMAAwADAALAAoACQAIAAgABwAHAAgACAAIAAgABAADAAMAAgACAAEAAAAAAAAA
///9//z/+//6//r/+//7//z//P/6//j/9//3//j/+P/4//n/+f/4//j/9//3//b/9v/3
//j/+P/4//j/9//2//b/9v/2//b/+P/4//j/+P/4//j/9//3//f/+P/5//n/+f/6//r/
+v/6//r/+v/6//r/+v/6//v/+//6//r/+v/6//v/+//8//z//P/8//v/+//7//v//P/8
//z//P/8//z/+//6//r/+v/7//z//P/8//v/+//5//j/+P/4//r/+//7//v/+//6//j/
+P/4//j/+P/5//n/+f/5//j/+P/3//f/9//5//n/+v/6//j/9//3//f/9//2//b/9v/3
//j/+P/3//f/9v/2//b/9v/3//f/9//3//b/9f/1//X/9f/2//b/9v/2//b/9v/1//T/
9P/1//X/9f/2//b/9v/2//b/9f/1//f/9//6//r/+//7//v/+//7//v//P/8//3//v/+
//7//f/9//v/+//7//v//P/+/wAAAgABAP7//f/7//v/+//7//z/+v/6//r/+v/4//j/
+P/4//r//P/9//3//P/5//f/9f/0//P/8v/y//D/8P/v/+//7//v/+//7//x//H/8f/x
//D/8P/w//D/8P/w//L/9f/4//v/AAAKABgALQBIAGYAjgC2AOEADAEtAS4BEwHoAK4A
awAvAPn/wv+P/27/Zv9q/3D/fP+L/5r/qv+6/8f/zv/S/9f/3P/h/+P/5P/m/+n/6v/q
/+r/6v/p/+n/7P/s/+z/7P/s/+3/7f/u/+7/7//v/+//8P/w//D/8P/u/+//7//v//H/
8f/x//H/8f/x//H/8f/w//D/8P/v//H/8f/x//L/8P/w//D/8P/y//L/8v/y//H/8f/x
//H/8f/x//H/8P/y//L/8v/y//D/8P/x//H/8//z//P/8//x//H/8P/w/+//7//v/+//
8f/x//H/8f/x//H/8f/y//L/8//0//X/8//z//P/8//z//T/9P/0//b/9//3//j/+P/5
//n/+f/5//r/+v/8//r/+v/7//v/+//8//z//P/9//7//v/+//7//v//////AAAAAAEA
AQD///////////3//f/9//3//v///wAAAQD//////////wEAAQACAAIAAQABAAEAAQAA
AAAA//////7//v/+//7/+v/5//n/+P/4//f/9v/2//b/9f/z//L/8f/w//D/8f/x//L/
8v/w/+7/7f/t/+7/7v/u/+//7//s/+z/6//r/+r/6v/r/+z/7P/s/+z/6//q/+r/6v/q
/+r/7P/s/+z/7v/u/+7/7f/r/+v/7P/t/+//7//w//D/7v/u/+7/7v/w//D/8P/w/+//
7//u/+7/8P/w//H/8f/w//D/8P/w/+3/7f/t/+3/8P/w//D/8P/w//D/7//u/+z/7P/t
/+7/7v/u/+3/7f/t/+z/7P/s/+z/7f/t/+3/7f/s/+r/6v/o/+j/6P/p/+v/6//r/+r/
6P/n/+f/5//n/+f/6P/o/+b/5f/l/+X/5//m/+b/5v/n/+j/6P/n/+X/5P/k/+T/5P/l
/+X/5f/l/+T/4//j/+P/4//k/+T/5P/k/+T/5P/j/+L/4v/j/+P/4//l/+T/5P/i/+L/
4v/i/+P/4//l/+X/5v/m/+f/5//l/+X/5f/l/+X/5v/o/+r/6f/o/+b/5f/l/+X/5f/l
/+f/6P/p/+r/6P/m/+b/5f/l/+X/5f/m/+X/5P/j/+L/5P/k/+T/5P/k/+b/5//n/+T/
4f/f/93/3P/b/9r/2v/Y/9j/1//X/9f/1//X/9f/1//X/9f/1//Y/9j/2P/Y/9r/2v/a
/9v/3v/h/+b/8P8AABUAMABQAHYAngDHAPAAEQEWAfsA0ACWAFMAFwDb/6D/bf9K/0D/
RP9K/1T/Yf9y/4T/lP+f/6j/sP+3/7z/wf/D/8T/xv/H/8r/yv/J/8r/yv/L/87/zv/O
/87/zP/N/83/zv/Q/9H/0f/R/9D/0P/Q/9D/0v/T/9P/0//R/9H/0f/R/8//z//P/8//
0v/S/9L/0f/R/9H/0f/S/9D/0P/Q/9D/0v/S/9L/0v/S/9H/0P/P/9H/0f/R/9D/0P/Q
/9D/0P/O/87/z//P/9H/0f/R/9H/z//P/87/zv/P/8//z//P/8//z//P/8//z//P/8//
0P/Q/w==
         </WaveFormData>
      </LeadData>
      <LeadData>
         <LeadByteCountTotal>10000</LeadByteCountTotal>
         <LeadTimeOffset>0</LeadTimeOffset>
         <LeadSampleCountTotal>5000</LeadSampleCountTotal>
         <LeadAmplitudeUnitsPerBit>4.88</LeadAmplitudeUnitsPerBit>
         <LeadAmplitudeUnits>��V</LeadAmplitudeUnits>
         <LeadHighLimit>2147483647</LeadHighLimit>
         <LeadLowLimit>268435456</LeadLowLimit>
         <LeadID>V6</LeadID>
         <LeadOffsetFirstSample>0</LeadOffsetFirstSample>
         <FirstSampleBaseline>0</FirstSampleBaseline>
         <LeadSampleSize>2</LeadSampleSize>
         <LeadOff>FALSE</LeadOff>
         <BaselineSway>FALSE</BaselineSway>
         <ExcessiveACNoise>FALSE</ExcessiveACNoise>
         <MuscleNoise>FALSE</MuscleNoise>
         <LeadDataCRC32>580240930</LeadDataCRC32>
         <WaveFormData>
/P/8//z//P/+//3//f/+//7//v/+//////8BAAEAAAAAAP///f/7//n/+P/1//T/9v/2
//b/9v/0//T/9P/0//T/9P/1//X/9//3//f/9//1//b/9f/2//r///8HABEAHgAvAEQA
YQCAAKIAxgDqAPoA8gDdALcAiwBnAEIAFQDp/8v/v/+9/73/vv/D/8b/zv/Y/9//4//k
/+j/6//r/+v/6//s/+3/7//x//H/8f/x//H/8f/w//D/7//x//L/8v/y//H/8f/x//H/
8f/x//H/8f/z//P/8//0//L/8v/y//L/9P/0//T/9P/y//L/8v/y//P/8//z//P/8//z
//P/8//x//H/8f/x//P/8//z//P/8//z//P/8//z//P/8//z//X/9f/1//X/8//z//P/
8//1//X/9v/2//X/9P/0//P/9P/0//T/9f/4//j/+P/4//b/9v/2//f/9//5//n/+f/4
//j/+P/4//j/+v/6//v//P/9//7//v/8//z//P/+/wEAAgACAAMAAQABAAMAAwADAAUA
BQAFAAgACAAJAAkABwAJAAkACQALAAsACwALAAsACwALAAsACwALAAsACwANAAwADAAM
AAsACwALAAsACwAKAAoACAAIAAgABgAFAAcABgAFAAQABgAEAAQAAwAAAP/////+/wAA
///+//7//f/8//v/+//7//v/+v/6//r/+v/8//z/+f/4//j/9//5//n/+v/6//n/+f/5
//n/+f/4//j/+P/6//v/+//8//r/+f/4//f/9//3//j/+f/4//j/+P/4//j/+P/5//n/
+//7//z//f/9//z/+//5//r/+v/7//z//P/9//7//f/+//3/+//7//3//f/9//7//f/9
//3//P/+//7//v////3//f/9//3//f/9//3//f/8//z//v/+//z//P/7//n/+//8//3/
///9//z/+//7//r/+v/6//r//P/9//3//f/6//r/+f/4//n/+//8//3//P/8//v/+v/7
//r/+v/6//z/+//7//v/+f/5//n/+P/6//v/+//7//r/+f/5//n/+f/5//r/+v/6//n/
+f/5//f/9//3//f/+f/5//n/+P/2//f/9//3//j/+P/4//j/+v/5//j/9v/2//b/9v/4
//j/+P/4//r/+v/6//r/+f/4//f/9v/3//j/+f/6//j/+P/4//j/+P/4//j/+P/6//r/
+v/6//j/+P/4//j/+v/6//r/+v/4//j/+P/4//j/+P/4//n/+//8//3//f/7//z//P/9
/////////////f/9//3//f/9//3//f/9//////8AAAEAAAAAAAAA//8BAAAAAAAAAP7/
/v/+//7//////wAAAAAAAAAAAQABAAMAAwACAAAAAQD///3//P/7//j/9//2//b/9v/2
//b/+P/4//j/+P/2//f/9//3//n/+//5//n/+v/5//r//v8DAAsAFwAmADsAUABrAIgA
qgDOAOoA9ADoAM8ApQB5AFUAMAAFAN3/x//B/7//v//C/8n/zv/W/9z/4f/l/+j/7v/x
//P/8//z//L/8//z//X/9//3//f/9//2//b/9//3//X/9v/2//b/+f/5//n/+f/3//f/
9//3//j/+f/6//z/+v/6//r/+v/6//r/+v/6//r/+v/6//r/+f/5//n/+f/7//v/+//7
//v/+//7//v/+f/5//n/+f/7//v/+//7//n/+f/5//n/+//7//v/+//5//n/+f/5//n/
+f/6//r//P/8//3//f/7//r/+f/5//z//P/8//z//P/8//z//f/7//3//f/9/wAAAAAA
AAAA/v8AAAAAAQACAAMABAAEAAQABAAEAAYABwAIAAgACQAJAAkACwALAAkACwALAAsA
DAAMAA0ADQANAA8ADwAPAA8ADwAPAA8ADwAPAA8ADwAPAA8ADwAPAA8ADgAOAA4ADwAP
AA8ADwAPAA4ADgAMAA4ADgAMAAsACwAKAAkACAAIAAYABgAFAAQAAwADAAIAAgABAAAA
AAD///7//f/9//3//f/8//z//v/+/wAAAAD9//z//P/7//n/+f/6//r/+//7//v/+//7
//r/+v/6//z//f/9//7//f/9//3//f/8//v/+//7//7//v/+//7//P/8//3//f/9//3/
/v///wAAAAAAAP/////+//7//v8BAAMABQAFAAIAAQD/////////////AAABAAEAAQAA
AAAAAAAAAAEAAQABAAEAAQD//////////wIAAgAEAAQAAgACAAEA///+//7//v//////
/v/9//3//v/+//7//v/+//////////7//v/9//z//P/9//3//f/9//7//v/+//v/+v/6
//r//P/7//v/+//7//v/+//6//j/+f/5//n/+v/5//n/+f/5//n/+v/6//r/+f/5//n/
+//7//v/+//6//n/+P/2//b/9//3//f/9v/2//b/9v/4//n/+v/5//j/9//2//b/9v/2
//b/9//4//n/+v/4//j/+P/4//r/+v/6//r/+v/6//r/+v/5//j/9//2//f/+P/5//r/
+P/4//j/+P/4//j/+P/4//r/+v/6//r/+f/4//j/9//7//3//v////7//v///////f/9
//3//f/9//3//f/9//////////////8AAAEAAgAEAAQAAwADAAIAAgACAAIABAAEAAQA
AwADAAQABAAEAAQABQAFAAcABwAGAAQAAwACAAEAAQACAAEAAgADAAQAAQAAAP///v8A
AAAAAAAAAP//////////AwADAAMAAgADAAQABAAHAAsAEQAaACkAOgBRAG4AjgCuANAA
8AACAf8A6wDJAJ8AeABNAB0A8f/P/8P/wf++/7//wv/K/9T/3//n/+7/8v/1//v//f/9
/wAAAwAFAAUAAwADAAMAAwAFAAYACAAJAAkACgAKAAoACwALAAsACwANAA0ADQANAAsA
CwALAAwADgAOAA4ADgAOAA4ADgAOAAwADAAMAAwADwAPAA8ADwAQABEAEgATABMAEwAT
ABMAEQARABEAEQASABMAFAAVABcAFwAXABcAFQAVABUAFQAXABcAFwAXABcAFwAYABgA
GgAaABsAGwAdAB4AHwAhACEAIAAfAB4AIAAgACAAIQAfACEAIQAhACQAJAAkACQAJAAm
ACYAJwAmACcAKAAoACkAKgArAC4ALQAuAC4ALwAxADEAMwAzADMANQA1ADUANAA0ADUA
NQA1ADcANwA3ADcANwA3ADcAOQA5ADkAOQA5ADkAOQA5ADgANgA1ADQANQA1ADUANQA1
ADQANAAyADIAMgAwAC8ALQAsACsAKgAoACYAJgAlACYAJQAlACQAIQAfAB0AHAAZABgA
FwAXABcAFwAWABYAEwASABMAEgATABIAEgARABMAEwAUABQAEgARABAADwARABAAEAAQ
AA4ADwAPABAAEwATABMAEwASABEAEQARABIAEgASABIAFAAUABUAFQATABMAFAAVABgA
GAAYABcAFQAUABQAFAATABUAFwAXABcAFwAWABcAFQAVABUAFgAVABUAFQAUABIAEgAS
ABMAEwATABMAEwASABMAFAAVABMAEgATABIAFAAUABMAEQAQABAAEAARAA8ADgANAA0A
EAAQABAAEAAOAA8ADwAPAA8AEAAQABAADgAPAA8ADwAPABAAEAAQABEAEAAQABAAEAAP
AA8ADwAPAA8ADwAOAA0ADQAMAAsADAANAA8AEQARABEAEgASAA8ADQAMAAsADQANAA0A
DQALAAsACwAKAAwADQANAA0ADQAMAAsACgAIAAcABgAHAAgACQAKAAoACgAKAAoACQAI
AAcABgAIAAgACAAIAAYABgAGAAYABAAEAAQABAAGAAYABgAGAAYABgAGAAYABgAGAAYA
BgAFAAUABgAHAAkACQAKAAoACQAJAAkACQAHAAcABwAHAAkACQAJAAkABwAHAAcACAAL
AAwADAAMAAsACwAKAAoACQAIAAcABgAHAAcACAAKAAgACAAIAAkACgANAA4ADgAMAAsA
CQAHAAQABAACAAIAAgACAAIAAgAAAAAAAAAAAAAAAAABAAEAAQABAAEAAQD9//z///8A
AAIAAwAHAA8AHAArAD4AVQB2AJoAvADkAAgBGAERAfkA0QClAHwATwAZAOf/xf+5/7f/
tv+3/7z/wv/M/9f/3f/i/+j/7f/v//H/8//0//X/9//5//n/+f/5//n/+P/4//n/+f/8
//7///8AAP///////////f/9//3//f////////8AAP///v/9//z//f/+////AAAAAAAA
AAAAAAEAAQABAAEAAQABAAEAAQD//////////wAAAQACAAMAAQABAAEAAQABAAEAAQAB
AAMAAwADAAMAAQABAAEAAQABAAEAAgACAAIAAgADAAMABAAEAAQABQAGAAYABgAGAAYA
BgAGAAcABwAJAAkACQAJAAgABwAGAAcACgALAA0ADAANAA4ADgAMAAwADAAOABEAEgAS
ABMAEwATABUAFQATABUAFQAVABQAFAAVABUAFQAXABcAFwAXABcAFwAXABYAFQAUABMA
EQARABEAEQARABAAEAAQAA0ADQANAA0ADwAOAA4ADAAJAAgABQADAAMAAgABAAAAAAD+
//7//f/6//n/+f/4//j/9//2//b/8//y//H/8f/x//H/8P/w/+7/7v/w//D/7f/s/+z/
6//t/+3/7v/u/+z/6//q/+n/6v/q/+v/7P/q/+v/6//s/+z/6//q/+n/6//r/+z/7f/t
/+z/6//q/+z/7P/t/+3/7f/t/+7/7//v/+7/7f/r/+z/7P/t/+7/7P/t/+7/7f/t/+3/
7P/t/+3/7f/t/+7/7v/t/+z/6v/s/+z/7P/t/+r/6f/o/+f/5f/l/+X/5f/l/+T/5f/k
/+L/4v/h/9//4P/g/+D/4f/f/97/3f/d/97/3v/e/97/3v/f/9//3//c/9z/2//a/9r/
2//b/9v/2f/a/9r/2v/b/9r/2v/a/9r/2f/Z/9n/1//X/9f/1v/Y/9n/2f/Z/9j/1//X
/9f/1f/V/9b/1v/W/9X/1f/V/9X/1f/V/9X/1//X/9f/1v/U/9X/1f/V/9b/1v/W/9b/
2P/X/9j/1v/W/9b/1v/Y/9j/2P/Y/9b/1v/W/9b/1v/W/9b/1v/Y/9j/2P/Y/9b/1v/W
/9b/2P/Y/9j/2P/W/9b/1v/W/9j/2P/Y/9j/2P/Z/9n/2v/Z/9n/2f/a/9z/3f/d/93/
3f/d/93/3f/d/93/3f/d/9//3//f/9//3v/f/+D/4P/i/+H/4f/g/9//3v/d/9z/3f/e
/97/3//i/+L/4v/i/+H/4f/j/+P/5P/i/+H/3//d/9z/3P/a/9r/2v/a/9r/3P/c/9z/
3P/a/9r/2v/b/9z/3f/e/9//3//d/97/3f/e/+D/4//p//P/AAARACQAPwBcAH4AogDI
AN4A4ADTALUAjwBpAEQAEwDj/73/rf+p/6n/qv+t/7T/uv/A/8f/y//O/9L/1f/X/9n/
1//Y/9n/2f/b/9v/2//b/9v/2v/a/9v/2//d/97/3v/e/+H/4f/h/+H/4P/f/97/3f/e
/9//4P/i/+D/4P/g/+D/4P/g/+D/4P/g/+D/4P/g/+H/4f/h/+H/4//j/+P/4//h/+H/
4f/h/+H/4f/h/+H/4//j/+P/4//h/+H/4f/h/+P/4//j/+P/4//j/+P/4//j/+P/5P/k
/+T/5P/l/+X/4v/i/+L/4//m/+b/5v/m/+T/5P/k/+X/5f/n/+f/5//o/+j/6P/o/+j/
6v/q/+v/7P/t/+7/7v/u/+7/7v/w//H/8v/y//P/9f/1//f/9//1//f/9//3//n/+v/8
//3//P/9//z/+//9//3//f/9/////////////f/9//3//f////7//v/+//v/+//7//v/
+//6//r/+P/6//r/+P/3//f/9v/1//T/9v/0//T/8//y//H/8f/w//D/7//u/+7/7//u
/+3/7f/r/+v/6v/q/+z/7P/u/+7/6//q/+r/6f/p/+n/6v/q/+v/6//r/+v/6f/o/+j/
6P/q/+v/6//s/+z/6//q/+n/6v/p/+n/6f/s/+z/7P/s/+r/6v/r/+v/7f/t/+7/7//v
/+7/7f/r/+3/7P/s/+z/6//t/+//7//w/+//7f/t/+//7//v//D/7//v/+//7v/w//D/
8P/x//P/8//z//P/8f/x//H/8f/y//L/9P/0//L/8v/x/+//8P/w//D/8f/z//L/8f/x
//D/8P/w//D/8v/z//P/8//w//D/7//u//D/8f/x//H/8f/y//L/8v/v/+7/7v/u/+//
7//w//H/7//v/+//7v/u/+//7//v/+//7//w//H/7//v//D/8P/y//H/8f/x/+//7//v
/+//8f/x//H/8P/w//H/8f/x//H/8P/v/+7/8v/z//L/8P/w//D/8P/w//D/8P/w//L/
8v/y//L/8P/w//D/8P/w//D/8P/w//D/8P/w//D/7v/u/+7/7v/v//D/8f/y//H/8P/v
/+7/8P/w//D/8P/w//H/8f/y//P/8//z//T/9v/3//f/9//1//X/9f/1//f/9//3//f/
9f/1//X/9f/2//f/+P/4//r/+f/5//j/9//2//X/9P/1//b/9v/3//j/+P/4//j/9//3
//n/+f/6//j/9//1//H/8P/w/+7/8P/w//D/8P/u/+7/7v/u/+7/7v/u/+//8f/x//H/
8f/v/+3/7v/v//L/9P/5////CQAUACUAOABRAG4AjgC0ANYA6ADmANMAsQCHAGEAPAAR
AOf/x/+7/7n/t/+4/73/wv/K/9L/2f/d/+D/5P/n/+n/6f/n/+r/6//t/+3/7f/t/+3/
7f/t/+z/7P/r/+3/7v/u/+7/7f/t/+3/7f/t/+3/7f/t/+//7//v//D/7v/u/+7/7v/w
//D/8P/w/+7/7v/u/+7/7//v/+//7//v/+//7//v/+3/7f/t/+3/7v/v//D/8f/v/+//
7//v//H/8f/x//H/8//z//P/8//x//H/8f/x//P/8//0//T/8//y//L/8f/y//L/8v/z
//T/9P/0//T/9P/0//T/9f/3//n/+f/5//j/+P/4//j/+v/8//z//f/+////AAAAAAAA
AAAAAAIAAwAEAAQABQAFAAUABwAHAAcACQAJAAkADAAMAA0ADQALAA0ADQANAA8ADwAP
AA8ADQANAA0ADQAPAA8ADwAPABEAEAAQABAADQANAA0ADQAPAA4ADgAMAAwADAAKAAkA
CQAIAAcABgAIAAYABgAFAAIAAQABAAAAAgABAAAAAAD///7//f/9//3//f/8//z//P/8
//7//v/7//r/+v/5//r/+//9//7/+//7//v/+//7//r/+v/6//r/+//7//z//P/7//r/
+f/5//n/+v/7//z//P/8//z//P/8//3//f/9//3//v///////v/9//v//v/+////AAAA
AAEAAgABAAIAAQD/////AQABAAEAAgACAAEAAAD+////AAABAAMAAgABAAAA////////
//////7//v8AAAAA/v/+//3/+//9//7///8BAP///v/9//3//P/8//z//P/+////////
//7//v/9//z//v/////////9//7//v/+/////v/+//7/AAD////////9//3//f/8//7/
/////////v/9//3//f/7//v//P/8//7//f/9//3/+//7//v/+//8//3//v/+//7/////
/////v/+//7//v8AAP///v/8//z//P/8//z//P/8//z/+v/6//r/+v/8//z//P/8//7/
/v/+//7//f/8//v/+v/8//z//P/8//7//v/+//7//P/8//z//P/+//7//v/+//z//P/8
//3///8AAAEAAQABAAIAAgADAAEAAQABAAEAAgADAAQABQADAAMAAwADAAUABQAGAAcA
CgAKAAoACQAHAAYABgAGAAcACAAJAAoACAAHAAcABgAIAAgACQAJAA0ADQAMAAoACQAH
AAUABAACAAAAAAAAAAAAAAAAAAAAAAAAAAAAAAACAAMAAwADAAEAAQABAAEABAAFAAgA
CgANABMAHQAqADsAUABpAIgApgDKAOoA+gD0AN8AvQCRAG0ASAAfAPX/1f/H/8P/v//C
/8n/0v/c/+T/6//v//L/9P/5//n/+////wIAAQADAAMAAQABAAEAAQACAAIAAwADAAMA
BAAEAAQABwAHAAcABwAHAAcABwAHAAcABwAHAAgACAAIAAgACAAIAAgACAAIAAoACgAK
AAoACwALAAsACwAKAAkACAAHAAgACQAKAAsACgAJAAgABwAJAAkACQAJAAsACwALAAsA
CQAJAAkACQAJAAkACQAJAAkACQAKAAoACgAKAAsACwALAAwADQAPAA4ADgAOAA4ADgAO
AA4ADwANAA8ADwAPABIAEgASABIAFAAWABYAFwAVABUAFQAUABcAGAAZABwAGwAcABwA
HQAdAB0AHwAfACEAIwAjACMAIgAiACMAIwAkACcAKAApACcAJwAnACcAJwAnACcAJwAp
ACkAKQApACcAJgAmACYAJwAnACcAJwAnACYAJgAkACIAIgAgAB8AIAAgACAAIAAeABwA
HAAbABwAGwAbABoAGQAXABUAFAATABIAEQARABMAEwASABIAEQAQABEAEAARABAAEAAP
AA8ADwAQABAADQANAA0ADQAOAA4ADwAQABAAEQARABIAFQAVABUAFQASABEAEQARABQA
FAAUABQAFAAUABUAFQAVABUAFgAXABgAGAAYABcAFwAWABYAFgAXABkAGwAbABoAGQAX
ABcAFwAXABcAGAAZABkAGQAYABYAFgAWABcAFgAVABQAEwASABMAFAAVABMAEgATABIA
FAAUABMAEQAQABAAEAARABEAEAAPAA8AEAAQABAAEAAOAA8ADwAPAA4ADgANAAwACgAL
AAsACwAJAAoACgAKAAsACgAKAAoACQAHAAYABQAHAAcABwAGAAQABQAFAAUABAADAAMA
AwAFAAUABgAGAAQAAwADAAMAAwADAAMAAwAFAAUABQAEAAQABQAFAAUABgAEAAIAAgAC
AAIAAgADAAMABAAHAAcABwAIAAYABwAHAAcACQAJAAkACQAHAAcABwAHAAUABQAFAAUA
CAAJAAoACgAKAAkACQAIAAgACAAIAAgABgAGAAUABQAGAAYABgAGAAcABwAJAAkABwAE
AAIA//////7//v/8//z//P/8//z//P/8//z//P/8//z//P/9//3//f/9//3/+//7//7/
///+//7/AQAJABEAHgAxAEYAYQCCAKIAxADmAP4A/ADrAMsAoQB7AFIAIQDz/83/u/+3
/7X/tv+7/8L/yv/U/9v/3//i/+b/6f/t/+//8f/y//X/9f/1//X/9f/1//X/9v/2//f/
9//3//j/+P/4//n/+f/5//n/+f/5//n/+f/3//f/9//4//r/+v/6//r/+P/4//j/+P/4
//j/+P/4//f/9//3//f/9f/1//X/9f/1//X/9f/1//P/8//z//P/8//z//P/8//z//P/
8//z//H/8f/x//H/8//z//P/8//x//H/8v/y//L/8v/z//P/9P/0//T/9f/1//T/8//y
//T/9P/0//X/9P/1//T/8//0//T/9P/0//T/9v/2//f/9v/3//j/+P/6//r/+v/8//v/
/P/8//3//f/9/////////wEAAQABAAAAAAABAAEAAwAFAAUABQADAAMAAwADAAUABQAF
AAUAAwADAAMAAwABAAAAAAAAAP///////////v/8//v/+P/4//j/9v/1//X/9P/z//L/
8f/u/+3/6//r/+v/7P/s/+v/6f/n/+b/5//m/+X/5f/j/+P/4v/i/+D/4P/i/+L/4//i
/+L/4f/g/9//3//e/9//3//f/9//4f/g/+D/4P/e/9//3//g/+P/4//j/+P/4v/h/+H/
4f/k/+T/5P/k/+b/5v/n/+f/5f/l/+b/5//q/+r/6v/p/+n/6P/o/+j/5//p/+v/6//s
/+v/6f/p/+f/5//n/+j/6f/p/+n/6P/o/+j/6P/p/+f/5//n/+f/5//n/+f/5//n/+b/
5//m/+f/6P/o/+f/5v/m/+b/5//n/+b/5f/l/+b/5v/m/+b/5f/l/+T/4//l/+b/5v/m
/+T/5f/l/+X/5f/m/+b/5v/n/+b/5v/m/+T/4//j/+P/5P/l/+b/5v/k/+X/5f/l/+b/
5f/l/+X/5f/l/+b/5v/m/+X/5f/l/+f/5//o/+b/5v/m/+b/5P/l/+X/5v/p/+n/6f/q
/+j/6f/p/+n/6//r/+v/6//p/+n/6f/p/+n/6f/p/+n/6v/r/+z/7P/q/+n/6f/o/+r/
6v/q/+r/6v/q/+n/6f/o/+j/6P/o/+n/6f/r/+v/6f/m/+T/4f/g/+D/4f/g/+D/4P/g
/+D/4P/g/+D/4P/i/+L/4v/j/+H/4f/h/+H/4f/j/+T/5f/o/+r/7f/1/wEAEAAlAEAA
XQB+AKAAwgDaANwAzACvAIkAYwA/ABYA5//B/63/p/+n/6X/qv+x/7r/wv/K/83/z//S
/9T/1//Z/9v/2//c/93/3//f/93/3f/d/93/3v/e/9//3//f/+D/4P/g/+H/4f/h/+H/
4//j/+P/4//h/+H/4f/i/+L/4v/i/+L/4v/i/+L/4v/i/+L/4v/i/+P/4//j/+P/4f/h
/+H/4f/i/+P/5P/l/+P/4//j/+P/4//j/+P/4//l/+X/5f/l/+P/4//j/+P/5f/l/+X/
5f/l/+X/5v/m/+b/5v/n/+f/6P/o/+j/6f/p/+j/5//m/+j/6P/o/+n/5//p/+n/6f/s
/+z/7P/s/+7/8P/w//H/8P/x//L/8v/z//T/9f/4//f/+P/4//n/+f/5//v/+//9////
//////7//v//////AQADAAMAAwADAAMAAwADAAMAAwADAAMAAwADAAMAAwADAAIAAgAC
AAEAAQABAAEAAQAAAAAA/v/+//7//P/7//3//P/7//r/+P/2//b/9f/1//X/9v/2//T/
8//y//L/8f/w/+//7//x//H/8P/w/+//7v/v/+7/7v/u/+//7//t/+3/7v/u/+3/7f/t
/+3/7//u/+7/7v/s/+3/7f/u/+//7//v/+//7v/t/+3/7f/u/+7/7v/u//D/8P/x//H/
8P/v/+//7//w//D/8P/v//H/8P/w//D/7//x//P/8//0//P/8f/x//H/8f/x//L/8//z
//P/8v/w//D/8P/x//H/8f/x//H/8P/x//L/8//x//D/8f/w//L/8v/x/+//8P/w//D/
8f/x//D/7//v//D/8P/w//D/7//v/+7/7f/v//D/8P/w/+7/7//v/+//7v/u/+3/7P/s
/+z/7f/u/+z/6//r/+v/7P/t/+7/7v/s/+3/7f/t/+7/7f/t/+3/7f/t/+7/7v/s/+v/
6//r/+3/7f/u/+z/7P/s/+z/7P/t/+3/7v/x//H/8f/y//D/8f/x//H/8//z//P/8//z
//P/8//z//H/8f/x//H/9P/1//b/9v/0//P/8//y//L/8v/y//L/8P/w/+//7//u/+7/
7v/u//D/8f/0//X/8f/u/+z/6f/q/+r/6//q/+j/6P/o/+j/5v/m/+b/5v/o/+j/6P/p
/+f/5//n/+f/5//p/+r/7f/u//D/8//5/wEAEAAjADgAVQB0AJQAtgDUAN4A0AC5AJMA
aQBFACIA+f/R/7X/q/+r/6v/sP+3/77/xv/Q/9X/1//Y/9r/3f/h/+P/4//k/+X/5f/l
/+P/4//j/+P/5v/m/+f/5//l/+b/5v/m/+f/5//n/+f/5//n/+f/5//n/+f/5//o/+r/
6v/q/+r/6P/o/+j/6P/o/+j/6P/o/+v/6//r/+v/6v/p/+j/5//p/+n/6f/p/+n/6f/p
/+n/5//n/+f/5//p/+n/6f/p/+j/5//m/+X/5v/n/+j/6f/p/+n/6v/q/+j/6P/p/+n/
6v/q/+r/6//r/+r/6f/o/+n/6v/r/+3/6//t/+3/7f/s/+z/7P/s/+3/8P/x//P/8v/z
//T/9P/0//T/9P/2//b/9v/1//X/9f/1//f/9//5//v/+//7//z//P/9//3///8BAAEA
AQD/////////////////////AQABAAEAAQAAAP7//f/8//3//f/9//3/+//6//r/+P/6
//r/+P/3//n/+P/3//b/9f/y//H/7//v/+//8P/w//D/7//u/+7/7f/s/+v/6//r/+v/
6v/q/+n/6P/p/+j/6P/o/+n/6f/p/+n/6v/q/+f/5//n/+f/6P/o/+n/6v/o/+n/6f/q
/+n/6f/p/+n/6v/p/+n/6f/q/+r/6v/q/+v/7P/u/+//7v/t/+3/7f/u/+7/7v/t/+//
7v/u/+7/7v/v//D/7//w/+//7f/t/+v/6//r/+z/7//v/+//7v/s/+z/7P/t/+3/7f/t
/+3/7P/t/+7/7//v/+7/7//u/+7/7v/t/+v/7P/s/+z/7f/t/+z/6//r/+z/7P/s/+z/
6//r/+r/6f/q/+r/6f/o/+j/6f/p/+n/6f/q/+r/6v/r/+r/6v/q/+r/6f/p/+n/6//r
/+v/6v/q/+v/6//r/+r/6f/p/+n/6f/p/+r/6v/o/+f/5//n/+n/6f/p/+n/6v/o/+j/
6P/o/+r/6//r/+z/6//r/+v/7P/s/+3/7f/t/+//7//v/+//7f/t/+3/7f/t/+3/7f/t
/+7/7//w//D/7v/t/+3/7P/t/+7/7//w/+//7v/s/+v/7v/u/+7/7v/t/+3/7//v/+3/
6v/o/+X/5f/k/+T/4v/g/+D/4P/g/+L/4v/i/+L/4v/i/+L/4//h/+H/4f/h/+P/5f/m
/+X/5v/m/+n/8f/7/woAHQA0AFEAcACQALIA0ADcANIAuQCTAGkAQwAaAO3/w/+p/5//
nf+b/57/pf+u/7j/wP/F/8n/zP/Q/9X/1//Z/9v/3P/b/9v/2//d/93/3f/d/+D/4P/h
/+H/4P/g/9//3v/h/+H/4f/h/9//3//f/9//3//f/9//4P/g/+D/4P/g/97/3v/e/97/
4P/g/+D/4P/f/9//3//f/9//3//f/9//4f/h/+H/4f/f/9//3//f/+H/4f/h/+H/3//f
/9//3//f/9//3//f/+H/4f/h/+H/3//f/+D/4P/g/+D/4f/h/+L/4v/i/+P/4v/i/+L/
4v/k/w==
         </WaveFormData>
      </LeadData>
   </Waveform>
</RestingECG>
