# Supplementary material for: Detection of Left Atrial Enlargement Using a Convolutional Neural Network-Enabled Electrocardiogram
Source: Front Cardiovasc Med. 2020 Dec 17;7:609976. doi: 10.3389/fcvm.2020.609976 (PMC7773668; doi:10.3389/fcvm.2020.609976)
Supplement: Supplementary file 4 [file Data_Sheet_4.ZIP › normal3/1802031571_982_0000000D.XML]

<?xml version="1.0" encoding="Windows-1252"?>
<!DOCTYPE RestingECG SYSTEM "restecg.dtd">
<RestingECG>
   <PatientDemographics>
      <PatientID>1802031571</PatientID>
      <PatientAge>69</PatientAge>
      <AgeUnits>Years</AgeUnits>
      <Gender>Male</Gender>
      <PatientLastName>suhengguang</PatientLastName>
   </PatientDemographics>
   <TestDemographics>
      <DataType>Resting</DataType>
      <Site>1</Site>
      <AcquisitionDevice>MAC55</AcquisitionDevice>
      <Status>Unconfirmed</Status>
      <Priority>Normal</Priority>
      <AcquisitionTime>09:29:55</AcquisitionTime>
      <AcquisitionDate>07-27-2016</AcquisitionDate>
      <CartNumber>1</CartNumber>
      <AcquisitionSoftwareVersion>009C</AcquisitionSoftwareVersion>
      <XMLSourceVersion>MAC5000 v1.0</XMLSourceVersion>
   </TestDemographics>
   <RestingECGMeasurements>
      <VentricularRate>71</VentricularRate>
      <AtrialRate>71</AtrialRate>
      <PRInterval>196</PRInterval>
      <QRSDuration>92</QRSDuration>
      <QTInterval>402</QTInterval>
      <QTCorrected>436</QTCorrected>
      <PAxis>26</PAxis>
      <RAxis>-12</RAxis>
      <TAxis>14</TAxis>
      <QRSCount>12</QRSCount>
      <QOnset>212</QOnset>
      <QOffset>258</QOffset>
      <POnset>114</POnset>
      <POffset>181</POffset>
      <TOffset>413</TOffset>
      <ECGSampleBase>500</ECGSampleBase>
      <ECGSampleExponent>0</ECGSampleExponent>
   </RestingECGMeasurements>
   <Diagnosis>
      <Modality>Resting</Modality>
         <StatementCount>2</StatementCount>
         <LabelText>12SL ��ϳ���</LabelText>
      <DiagnosisStatement>
         <StmtFlag>ENDSLINE</StmtFlag>
         <StmtText>�������</StmtText>
      </DiagnosisStatement>
      <DiagnosisStatement>
         <StmtFlag>ENDSLINE</StmtFlag>
         <StmtText>���� ECG</StmtText>
      </DiagnosisStatement>
   </Diagnosis>
   <Waveform>
      <WaveformType>Rhythm</WaveformType>
      <WaveformStartTime>0</WaveformStartTime>
      <NumberofLeads>8</NumberofLeads>
      <SampleType>CONTINUOUS_SAMPLES</SampleType>
      <SampleBase>500</SampleBase>
      <SampleExponent>0</SampleExponent>
      <HighPassFilter>16</HighPassFilter>
      <LowPassFilter>150</LowPassFilter>
      <ACFilter>NONE</ACFilter>
      <LeadData>
         <LeadByteCountTotal>10000</LeadByteCountTotal>
         <LeadTimeOffset>0</LeadTimeOffset>
         <LeadSampleCountTotal>5000</LeadSampleCountTotal>
         <LeadAmplitudeUnitsPerBit>4.88</LeadAmplitudeUnitsPerBit>
         <LeadAmplitudeUnits>��V</LeadAmplitudeUnits>
         <LeadHighLimit>2147483647</LeadHighLimit>
         <LeadLowLimit>268435456</LeadLowLimit>
         <LeadID>I</LeadID>
         <LeadOffsetFirstSample>0</LeadOffsetFirstSample>
         <FirstSampleBaseline>0</FirstSampleBaseline>
         <LeadSampleSize>2</LeadSampleSize>
         <LeadOff>FALSE</LeadOff>
         <BaselineSway>FALSE</BaselineSway>
         <ExcessiveACNoise>FALSE</ExcessiveACNoise>
         <MuscleNoise>FALSE</MuscleNoise>
         <LeadDataCRC32>361392839</LeadDataCRC32>
         <WaveFormData>
/P/8//z//f/+//7//f/9//r/+P/3//X/9v/1//X/8//x//D/7v/t/+v/7P/s/+z/7P/s
/+z/7P/s/+z/7P/q/+r/6//r/+r/7P/s/+z/7P/q/+n/6f/p/+n/6f/q/+r/6f/p/+r/
6v/q/+j/6P/m/+b/6f/r/+v/8P/9/w0AHgAxAEoAYAB0AIYAlACUAIIAagBMAC4AFAD7
/+f/3f/Y/8//yP/I/8n/yf/N/9L/1v/b/+L/5f/i/+P/4//m/+r/7P/u/+7/6//q/+n/
6P/q/+v/7P/u/+z/7P/s/+z/7v/u/+//7//w//D/8P/w//D/8P/w//H/8f/x//H/8v/0
//T/9P/0//T/9f/1//b/9f/1//T/8v/0//T/9P/0//X/9f/2//b/9v/2//b/9v/0//b/
9v/2//n/+f/5//n/+v/6//r/+v/7//3//f/9/wAAAAAAAAAAAAABAAAA//8AAAIAAgAC
AAUABgAHAAoACAAHAAcACAAMAAwADQANAA0ADQANAA8ADwAOAA4ADgAQABAAEAAPAA0A
DQAMAAsACwALAAoACAAKAAoACAAIAAYABgAEAAMABQAEAAIAAQABAAEA///+//7//v/8
//z/+//6//r/+v/7//v/+//7//j/9//2//b/9v/2//b/9v/2//X/9f/1//T/9P/0//T/
9v/2//X/9P/0//T/9P/0//L/8//z//P/8v/y//T/9P/y//L/8//z//X/9f/2//f/9//2
//X/9P/2//b/9v/3//n/+f/5//n/+f/5//r/+v/6//r/+v/6//r/+//7//v//f/9//3/
/P/8//3//f/9//3//f/9//z//P/8//z//P/8//z//f/9//z/+//7//v//f/9//3//f/6
//r/+v/6//z//P/7//v/+//7//v/+//7//v/+//7//v/+//7//v//f/9//3//f/7//v/
+v/6//z//P/8//z//P/8//z//P/8//z//P/8//z//P/8//3//f/9//3//f//////////
//////8AAAAA/v////////8CAAIAAgADAAUABQAFAAYAAwAHAAgABgAGAAYABgAIAAoA
CwAMAAsADQAOAA4AEQARABEAEQARABEADwAPAA8ADwAPAA8ADwAQABAAEAARABEAEAAO
AA4ADgANAA0ACQAJAAcABgADAAMAAgAAAP////8AAAAAAAAAAAAAAAD+//7//v/+//z/
/P/9//3//P/8//z//P/8//z/+//7//3//f/9//7//P/7//v//P/+//r/+v/4//b/9P/3
//v///8IABsALwBEAFsAcgCIAJwArAC0AKwAlAB0AFQAOgAcAAEA9//v/+T/3f/c/9z/
3f/h/+X/6v/u//H/9P/5//j/+f/7//r/+P/4//r//P/6//r/+v/6//v/+//7//z//P/8
//z//P/8//z//f/9//z//P/8//z//v/+//7////9//3//f/+/wAAAAAAAAAA//////7/
/v8AAAEAAQAAAAIAAgACAAIAAQABAAIAAgAEAAQABAAEAAQABgAGAAYABQAFAAUABQAG
AAYABgAGAAcACQAJAAkADAAMAAwADAALAA0ADQANAAwADgAOAA4AEQASABMAFgAVABUA
FgAYABoAGgAbABsAHQAdAB0AHwAfAB4AHgAeAB4AHgAeAB0AHQAdABwAGwAbABsAGgAY
ABgAGAAWABYAFAAUABIAEQARABAADgANAA0ADQALAAoACgAKAAgACAAHAAYABgAGAAUA
BQAFAAUABgAFAAQABAADAAIAAQAAAAEAAQACAAMAAgACAAIAAgAAAAAA///+/wAAAAAA
AAAAAAABAAEAAQD+//7/AAAAAAAAAAABAAEAAAD///////8AAAAAAAAAAAAAAAAAAAEA
AQABAAEAAQABAAEAAgACAAAAAAAAAAAAAgADAAMAAwAFAAUABQAEAAIAAwADAAMABQAF
AAUABAAEAAQABAAEAAIAAgADAAMABAADAAMAAwADAAMAAwADAAIAAgACAAIAAAAAAP//
//8BAAEAAQABAAEAAQABAAEA//////////8BAAEAAQABAAEAAQAAAAAA/v/+//7//v/+
//7//v/+//7//v/+//7//f/+////AQD+//3//P/7//3//f/9//3/+//7//z//P/7//v/
+v/5//z//P/8//3/+//7//v//P///////v/+//7//v/+//7/AAABAAIAAwAFAAYABgAJ
AAkACQAJAAkACQAHAAcABwAHAAcABwAHAAgACAAIAAsACwAKAAgABwAGAAQAAwABAAEA
///+//n/+f/4//b/9//3//j/+P/4//j/+P/4//j/+P/4//j/9v/2//f/9//2//b/9v/2
//j/+P/3//f/9//3//f/+P/4//f/9//4//T/+P/2//L/8v/0//X/9f/5/wYAFwArAEIA
WwB0AIwAogC0ALwAtACaAHYAVgA+AB4AAQDz/+v/4v/b/9r/3P/f/9//4f/o/+z/7//u
/+//8v/1//X/9v/4//b/9P/y//P/9P/1//b/9//3//f/+P/2//b/9v/2//j/+P/5//n/
+v/6//r/+v/4//j/+P/5//v/+//7//z/+v/6//r/+v/8//3//f/+//3//f/8//r//P/8
//z//P/9//3//v/+//z//P/8//z//f8AAAEAAgABAAEAAQABAAIAAgACAAIAAwAFAAUA
BQAGAAYABgAGAAcACQAJAAkACgAMAAwADAAOAA4ADgAQABMAEwAUABYAFgAWABcAFwAX
ABcAFwAZABkAGAAYABgAGgAaABoAGQAZABkAGAAXABUAFQAUABIAFAAUABIAEgAQABAA
DgANAA0ADAAKAAkACQAJAAcABgAGAAYABAAEAAMAAgACAAIAAQABAAEAAQAAAP///v/+
//7//v/+//7//v/9//3//f/8//z//P/8//r/+v/5//j/+v/6//r/+v/6//v/+//7//r/
+v/8//z//P/8//3//f/6//n/+f/5//z//P/8//z//P/8//z//f/9//3//f/9//3//f/+
//7//v/+//7//v/+//////////////////7/AAABAAEAAQD////////+//7//v/+//7/
/v/+//////8AAP//////////////////AAAAAAAAAAD+//7//f/9/////////////f/9
//3//f///////////////////////f/9//z//P/8//z//P/8//7//v/+//7//v/+//7/
/v/+//7//v////7//f/8//v/+//7//v/+//7//v//P/8//z//f/9//3//P/8//z//f//
//////8AAP//////////AQABAAAAAAAAAAAAAAABAAQABgAIAAcACQAKAAoACwALAAsA
CwANAA0ACwALAAkACQAJAAkACwAMAAwADAALAAsACgAIAAUABAACAAEA//////3//P/7
//v/+v/4//f/9//4//j/+P/4//j/+P/2//b/9v/2//b/9v/3//f/9v/2//b/9v/4//j/
9//3//X/9f/1//b/9v/1//X/9v/4//b/+P/0//D/8v/1//X/+f8MAB0ALwBKAGcAfACQ
AKQAtgC8ALAAkgBsAE4AMgAUAP3/7f/l/9z/1f/U/9b/2f/b/9//5v/q/+3/7P/v//D/
8f/x//L/8v/y//T/9P/0//T/9P/0//f/9//3//j/9//2//X/9P/2//b/9//3//j/+P/4
//j/+P/4//j/+f/7//v/+//8//r/+v/6//r/+v/7//v//P/8//3//f/8//7//v/+//7/
/////wAAAAACAAIAAgACAAAAAgACAAIAAwADAAMAAwAFAAYABwAIAAgACQAIAAcACAAI
AAgACAALAA0ADQANAA4AEAAQABAAEAAQABAAEgATABMAFAAWABgAGAAZABkAGwAbABsA
HQAbABoAGgAaABoAGgAaABkAGwAbABoAGQAXABcAFgAUABQAFAASABIAEAAQAA4ADQAP
AA4ADAALAAsACwAJAAgACAAIAAYABgAFAAQABAAEAAEAAQABAAEAAAD///7//v///wAA
AQACAAAA/////////v/+//7//v8AAAAA///+//7//v/+//7//v/////////8//z//v/+
//7//v//////AAD///////////7//f/8//7//v/+/////f/9//3//f//////AAAAAP7/
/v/+//7//v////////8BAAEAAQAAAP7//////////////////v/+//7//v/+//7//v//
/////v/9//3//f/7//v/+//7//z//P/8//z//P/8//v/+//5//n/+f/5//v/+//7//v/
+f/5//n/+f/7//v/+//7//v/+//6//r/+P/4//j/+P/6//r/+v/6//j/+P/4//j/9v/2
//b/9//3//f/9//3//n/+f/5//n/9//3//j/+P/2//f/9//3//j/+P/4//n/+f/5//n/
+v/7//v//P/8//z//P/8//r//P/9//7///8BAAIAAgAFAAUABQAFAAQAAwAAAP//AQAB
AAEAAQABAAIAAgACAAEAAQAAAP7//f/8//r/+f/3//f/9f/0//H/8f/w/+7/7f/t/+7/
7v/u/+7/7v/u/+//8P/x//L/7//u/+7/7f/t/+7/7//w/+7/7v/t/+3/7//v/+//8P/w
/+//7//w//D/7v/u/+7/7P/s/+3/7//x//b/AwAVACgAPQBYAHIAhgCUAKIApgCWAHwA
XAA+ACQACQDv/+X/4v/V/8r/yP/N/9H/1f/Y/97/4f/m/+n/7P/t/+//7v/u/+7/7v/s
/+7/7v/u/+7/8f/x//H/8v/0//T/9P/0//P/8v/y//H/9P/0//T/9P/2//b/9v/3//n/
+f/5//r/+P/4//j/+P/2//f/9//4//j/+f/5//j/+v/6//r/+v/5//n/+v/6//r/+v/6
//r/+P/6//r/+v/5//n/+f/5//v//P/9//7//f////////8AAAAAAAAAAP//AQABAAEA
BAAGAAYABgAGAAYABgAIAAsACwAMAA4AEAAQABEAEQAPAA8ADwARABMAEgASABIAEAAQ
ABAADwAPAA8ADgANAA8ADwAOAAwADAAMAAoACgAKAAoACAAHAAcABgAEAAMABQAFAAMA
AgACAAIAAAAAAP///v/+//7//f/9//3//f/8//v/+v/6//j/+P/4//j/+v/5//n/+f/2
//b/9v/2//b/9v/1//T/9f/2//f/+P/2//f/9//3//j/+P/6//r/+f/4//j/9//3//f/
+P/5//r/+v/6//r/+v/6//r/+//7//v/+//7//v/+//8//z//v/+//7//v/8//3//f/9
//3//f/9//z//v/////////////////+/wAAAAAAAAAA/v/+//////8AAP///////wEA
AQABAAEA/v/+//7//v8AAAAA//////3//f/9//3//f/9//3//f/7//v/+//7//3//f/9
//3//f/9//z//P/6//r/+v/6//z//P/8//z//P/8//z//P/6//r/+v/7//z//f/+////
/v/9//z/+//9//3//v/+//z//f/9//3//v/+//7///////////8AAAMAAQD9//3/AAAC
AAIAAgACAAIABAAFAAYABwAJAAoACgALAAsACwALAAkACQAHAAcACQAJAAkACQAJAAoA
CgAKAAwADQANAAwACwAKAAgABwADAAMAAQAAAP3//f/8//r/+//7//z//P/6//r/+v/6
//r/+v/6//r/+P/4//n/+f/6//r/+v/6//j/+P/3//f/9//3//f/+P/5//n/+v/8//r/
+P/4//b/9P/0//f/9//5/wAADQAbAC4AQQBaAHIAhACQAJ4AogCSAHQAVgA8ACIACQD3
//H/6v/d/9T/1P/Z/9v/3//i/+b/6//w//H/8v/3//f/9v/2//b/+P/6//j/+P/4//j/
9//3//f/+P/6//r/+v/6//j/+P/5//n//P/8//z//P/6//r/+v/7//v/+//7//z//v/+
//7//v/8//3//f/+//7///////7//v/+//7//v//////AAAAAAAAAAAAAAAAAAACAAIA
AgADAAMAAwADAAQABAAEAAQABQAHAAcABwAGAAYABgAGAAcACQAJAAkACgAMAAwADAAQ
ABAAEAASABMAEwAUABYAFwAWABYAFQAXABcAFwAZABkAGAAYABgAGgAaABoAGQAZABkA
GAAXABUAFQAUABIAEgASABAAEAAQABAADgANAA0ADAAKAAkACQAJAAcABgAIAAgABgAG
AAMAAgACAAIAAwADAAMAAwACAAEAAAAAAP7//v/+//7//v/9//3//f/+//7//v/+//z/
/P/7//r/+v/6//r/+v/4//n/+f/5//r/+v/8//z/+v/6//v/+//8//v/+//7//z//P/8
//z/+v/6//r/+//9//3//f/9//3//f/+//7/AAAAAAAAAAD+//////////////////7/
/v/////////////////+/wAAAAAAAAAAAAAAAAEAAQD+//3//f/9//3//f/9//3//v/+
//7//v/+//7//f/9//v/+//7//v/+//7//v/+//9//3//f/9//v/+//7//v//f/9//z/
/P/6//r/+v/6//r/+v/6//r//P/8//z//P/6//r/+v/7//3//f/9//3/+//7//v/+//7
//v//P/8//7//////////v/+//7//f8AAAAAAAAAAAAA/v8AAAEAAgAEAAcACQAKAAkA
CQAJAAkACQAJAAcABwAHAAcABwAHAAcACAAIAAgACQAJAAgABgAHAAYABAADAAEAAQD/
//7/+//7//r/+P/3//f/+P/4//b/9v/2//b/9v/2//b/9v/0//T/9f/1//L/8v/y//L/
9P/0//P/8//z//P/8//0//L/8f/x//L/8P/w//D/7v/s/+7/8f/v/+//+P8HABcAKgBB
AFwAdACEAJYApgCmAJYAeABWADoAIgAHAPH/6f/g/9X/0P/Q/83/0f/X/9z/4P/j/+b/
6f/q/+v/7//s/+j/7P/w//D/7v/u/+7/7v/t/+3/7f/u/+z/7P/s/+z/7v/u/+//7//u
/+7/7v/u/+7/7v/u/+//7//v/+//8P/w//D/8P/w//D/8f/x//L/8P/x//H/8P/w//D/
8P/w//H/8f/y//L/8v/y//L/8v/y//T/9P/0//f/9//3//f/9v/2//b/9v/1//f/9//3
//r/+v/6//r/+f/7//v/+//+/wAAAAAAAAIAAgACAAQAAwADAAQABgAIAAgACQAJAAkA
CQAJAAsADQAMAAwADAAMAAwADAALAA0ADQAMAAsACwALAAoACAAIAAgABgAGAAYABgAE
AAMABQAEAAIAAQABAAEA///+//7//v/8//z/+f/4//j/+P/1//X/9f/1//X/9f/1//b/
9P/0//T/9P/0//P/8//z//D/8P/w//D/8f/y//L/8v/y//L/8v/y//L/8//z//P/8P/w
//L/8v/w//D/8f/x//H/8f/y//P/8v/y//L/8v/y//L/8v/z//P/8//z//P/8//z//T/
9P/2//b/9v/2//b/9//3//f/9//3//f/9v/2//f/9//3//f/9//3//b/+P/4//j/+P/2
//b/9//3//b/9f/1//X/9f/1//X/9f/0//T/9P/0//b/9v/1//X/9f/1//X/9f/1//X/
9f/1//X/9f/1//X/8//z//P/8//1//X/9P/0//b/9v/2//b/9P/0//T/9P/2//b/9v/2
//L/8v/y//P/9f/1//X/9f/1//X/9f/1//X/9f/2//b/+P/5//n/+f/4//j/+P/5//3/
+//4//n/+v/7//z//v8AAAEAAgADAAUABgAGAAYABQAEAAMABQAFAAMAAwAFAAUABQAF
AAUABgAGAAYABQAFAAQAAgD///7//P/7//n/+f/3//b/9f/1//T/8v/x//H/8v/y//L/
8v/y//L/8f/w/+//7v/v//D/8v/z//D/8P/w//D/8P/w/+//7//v/+//7//w/+//7f/s
/+z/6v/q/+z/7P/s/+z/6//v//n/CAAdADUATgBnAIAAlACkALAArgCaAHYAUgA6AB4A
AgDt/+P/2//U/9H/0v/W/9X/2f/f/+T/5v/p/+r/6f/q/+3/7//u/+7/7v/u//D/7v/u
/+7/7v/v/+//7//w//D/8P/w//D/8P/w//H/8f/0//T/9P/0//L/8v/y//P/8//z//P/
9P/0//T/9P/0//b/9//3//j/9v/3//f/9v/2//b/9v/2//n/+f/6//r/+P/4//j/+P/4
//r/+v/6//3//f/9//3//P/8//z//P///wEAAQABAAAAAAAAAAAAAgAFAAYABwAGAAgA
CAAIAAoACgAKAAwADwAPABAAEgASABIAEwATABMAEwATABUAFQAUABQAFAASABIAEgAR
ABMAEwASABEAEQARABAADgAOAA4ADAAMAAoACgAIAAcABwAGAAQAAwADAAMAAQAAAAAA
AAD+//7////+//7//v/7//v/+//7//r/+f/4//j/+v/6//r/+v/4//f/9//3//f/+P/5
//r/+v/6//n/+P/4//j/+P/4//n/+//8//3/+v/6//z//P/6//r/+//7//r/+f/5//n/
+v/6//r/+v/8//z//P/9//3//f/9//3//P/7//v/+v/8//z//P/8//r/+//7//v//f/9
//3//P/8//3//f/9//3//f/9//z//P/8//z//P/8//z//f/9//z/+//7//v//f/9//3/
/f/6//r/+v/6//r/+v/5//n/+f/5//n/+f/5//n/+f/5//f/9//3//f/+f/5//n/+f/3
//f/9v/2//j/+P/4//j/+P/4//j/+P/2//b/9v/2//T/9P/0//X/8//z//P/8//z//P/
8//z//P/8//0//T/9v/3//f/9//4//j/+P/5//n/9//5//r/+P/6//r/+v/6//z//v//
/wAA//8BAAIAAgADAAMAAwADAAEAAQD///////////////8AAAIAAwAEAAIAAQD///z/
+//6//j/9//z//P/8f/w/+//7//u/+z/7f/t/+7/7v/u/+7/7v/u/+z/7P/s/+z/7P/s
/+3/7f/q/+r/6v/q/+z/7P/r/+v/6//r/+v/7P/s/+v/6//s/+z/6v/m/+L/5P/m/+f/
7f/3/woAHQAzAE4AZwB8AJIApgCwAKoAlABwAE4AMAASAPj/6f/h/9f/zv/H/8j/zP/P
/9H/1f/c/97/4//m/+f/6v/p/+X/4v/o/+r/6v/q/+r/6v/q/+r/6//r/+v/7P/s/+z/
7P/s/+z/7P/t/+3/7P/s/+z/7P/t/+7/7//x//D/7//u/+7/8P/w//D/8P/w//H/8f/y
//L/8//z//L/8v/y//L/8v/1//X/9v/2//X/9P/z//L/9P/2//b/9v/3//f/9//3//r/
+v/6//r/+//9//3//f/+//7//v/+////AQABAAEAAgAEAAQABAAGAAYABgAIAAkACQAK
AAwADgAOAA8ADwAPAA8ADwARABEAEAAQABAAEgASABIAEQAQAA8ADQALAAwADQANAAwA
CgAKAAgACAAGAAYABAADAAQABAADAAMAAQABAP///v8AAAAA/v/+//3//P/8//z/+f/5
//n/+f/6//n/+P/4//b/9v/2//b/9v/1//X/9f/0//T/9P/0//T/9P/z//L/9P/0//T/
9P/0//X/9f/1//T/9P/2//b/9P/0//X/9f/0//P/8//z//T/9P/0//T/9P/0//T/9f/3
//f/9//3//X/9f/2//b/9v/2//b/9v/2//f/9//3//f/9//3//b/9v/3//f/9//3//f/
9//2//b/9v/2//b/9v/2//f/9//2//X/9f/1//f/9//3//f/9v/2//b/9v/2//b/9f/1
//f/9//3//f/9f/1//X/9f/1//X/9f/1//X/9f/1//X/9f/1//T/9P/0//T/9P/0//L/
8v/y//L/8//0//X/9v/y//L/8v/z//P/8//z//P/9f/1//X/9f/z//P/9P/0//b/9//3
//f/9v/2//b/9//3//f/+P/4//j/+P/4//j/+v/7//z//f///wAAAAD//////////wEA
AQD//////f/9//3//f///wAAAAAAAAEAAQAAAP7//f/8//r/+f/3//f/9f/0//H/8f/w
/+7/7f/t/+7/7v/u/+7/7v/u//D/8P/w//D/7v/u/+//7//t/+z/6//q/+r/6v/p/+n/
6//r/+v/7P/q/+n/6f/q/+r/6v/q/+r/6v/q/+n/6f/r//L///8RACQAOwBUAGoAfACO
AKAAngCMAHAAUAAwABQA+//p/+H/2v/N/8T/xv/J/8n/z//W/9j/2//i/+f/6P/p/+f/
5v/o/+r/7P/u/+z/7P/s/+z/6//r/+v/7P/u/+7/7v/u/+z/7P/t/+3/8P/w//D/8P/u
/+7/7v/v//H/8f/x//L/8v/y//L/8v/y//P/8//0//T/9f/1//T/9v/2//b/9v/1//X/
9v/2//j/+P/4//j/9v/4//j/+P/7//v/+//7//r/+v/6//r/+//9//3//f8AAAAAAAAA
AP//AQABAAEAAgAEAAQABAAGAAYABgAIAAkACQAKAAwADAAMAA0ADQANAA0ADQAPAA8A
DgAOAA4ADgAOAA4ADQANAA0ADAALAA0ADQAMAAoACAAIAAYABgAIAAgABgAFAAUABAAC
AAEAAQABAP///v8AAAAA/v/+//v/+v/6//r/+f/5//n/+f/4//f/9v/2//b/9v/2//b/
9P/z//P/8//0//T/9P/0//b/9v/1//T/8v/y//L/8v/y//P/8//z//L/8v/0//T/8v/y
//P/8//0//P/8//z//T/9P/0//T/9P/0//T/9f/1//X/9f/1//X/9f/2//b/9v/2//b/
9v/2//f/9//3//f/9//3//b/9P/1//X/9f/1//X/9f/0//b/9v/2//b/9f/0//T/8//0
//P/8//z//H/8f/x//H/8f/y//P/9P/y//L/8f/x//P/8//z//P/8//z//P/8//z//P/
8//z//H/8f/x//H/8f/x//D/8P/y//L/8v/y//L/8v/y//L/8v/y//L/8v/y//L/8v/z
//X/9f/1//X/9f/1//X/9f/z//P/9P/0//j/9//3//X/9P/1//b/9//4//j/+v/7//z/
/f///wAAAAABAAEAAQABAP/////9//3///////////8BAAIAAgACAAIAAQD///z//P/8
//v/+//3//f/9f/0/+//7//u/+z/7f/t/+7/7v/s/+z/7P/s/+z/7P/s/+z/6v/q/+v/
6//q/+r/6v/q/+r/6v/p/+n/6f/p/+n/6v/q/+n/6f/q/+z/7v/s/+b/5P/o/+n/6f/p
//L/AQATACYAPQBWAGgAeACIAJIAjgB8AFwAPgAkAAoA8f/f/9v/1P/J/8T/xv/J/8n/
y//S/9b/2//g/+H/4v/j/+P/5P/k/+T/4v/i/+T/5P/k/+T/5f/l/+X/5v/m/+b/5v/m
/+j/6P/p/+n/6f/o/+f/5v/o/+j/6P/p/+f/5//n/+j/6v/q/+r/6v/q/+v/6//s/+r/
6//r/+r/7P/s/+z/7P/t/+3/7v/u/+7/7v/u/+7/7P/u/+7/7v/v/+//7//v//L/8v/y
//L/8f/z//P/8//2//b/9v/2//X/9//3//f/+P/6//r/+v/8//z//P/+//////8AAAIA
AgACAAMAAwAFAAUABQAHAAcABgAGAAYACAAIAAgABwAFAAUABAADAAUABQAEAAIAAAAA
AP7//v8AAAAA/v/9/////v/8//v/+//7//n/+P/2//b/9P/0//P/8v/y//L/8f/x//H/
8f/w/+//7v/u/+7/7v/u/+7/7v/t/+3/7f/u/+7/7v/u/+3/7P/q/+j/6f/q/+v/7P/q
/+v/6//r/+r/6v/s/+z/7P/s/+3/7f/s/+v/6//r/+7/7v/u/+7/7P/s/+z/7f/v/+//
7//v/+//7//w//D/7v/u/+7/7v/u/+//7//v//H/8f/x//D/8P/x//H/8f/x//H/8f/w
//D/8P/w//D/8P/w//H/8f/u/+3/7f/t/+3/7f/t/+3/7v/u/+7/7v/u/+7/7f/t/+//
7//v/+//7f/t/+3/7f/r/+v/6//r/+3/7f/t/+3/7f/t/+z/7P/s/+z/7P/s/+r/6v/q
/+r/7P/s/+z/7P/s/+z/7P/t/+3/7f/t/+3/6//r/+v/6//r/+v/7P/s/+z/7f/t/+7/
8P/w//D/8P/w//L/8//0//f/+f/6//r/+f/5//n/+f/7//v/+f/5//f/9//3//f/+f/6
//r/+v/5//n/+P/2//P/8v/w/+//7f/t/+v/6v/p/+n/6P/m/+T/4//j/+L/5P/k/+T/
5P/i/+L/4v/i/+D/4P/h/+H/4P/g/+D/4P/e/97/3f/d/9//3//f/+D/3v/d/93/3v/e
/9z/3P/e/97/2v/b/9v/4f/q//3/EwAoAD8AWABsAIAAkACYAJQAfABYADgAHgACAOn/
2f/P/8j/v/+8/8D/w//F/8f/zP/Q/9P/1v/X/9b/1//Z/9j/1v/Y/9r/3P/a/9r/2v/a
/9n/2f/Z/9r/3P/c/9z/3P/c/9z/3f/d/9z/3P/c/9z/3P/c/9z/3f/f/9//3//g/97/
3v/e/97/3P/d/93/3v/g/+H/4f/g/+D/4P/g/+D/4f/h/+L/4v/i/+L/4v/i/+L/5P/k
/+T/4//j/+P/4//k/+T/5P/k/+X/5//n/+f/6P/o/+j/6P/p/+v/6//r/+r/7P/s/+z/
8P/w//D/8v/z//P/9P/2//b/9v/3//f/+f/5//n/+//7//r/+v/6//r/+v/6//n/+f/5
//j/9//1//X/9P/y//L/8v/w//D/8v/y//D/7//t/+z/6v/p/+v/6//p/+j/5//m/+P/
4v/j/+L/4v/i/9//3//f/9//4P/f/97/3v/e/97/3v/e/9z/2//b/9v/3P/c/9z/3P/c
/9z/2//a/9r/2v/a/9r/2v/b/9v/2//Y/9j/2v/a/9j/2P/Z/9n/2f/Z/9r/2//a/9r/
2v/a/9r/2v/a/9v/2//b/9v/2//Z/9n/2v/a/9r/2v/a/9r/2v/b/9v/2//b/9v/2//a
/9z/3f/d/93/2//b/9v/2v/c/9z/3P/c/9r/2v/b/9v/2v/Z/9n/2f/b/9v/2//b/9j/
2P/a/w==
         </WaveFormData>
      </LeadData>
      <LeadData>
         <LeadByteCountTotal>10000</LeadByteCountTotal>
         <LeadTimeOffset>0</LeadTimeOffset>
         <LeadSampleCountTotal>5000</LeadSampleCountTotal>
         <LeadAmplitudeUnitsPerBit>4.88</LeadAmplitudeUnitsPerBit>
         <LeadAmplitudeUnits>��V</LeadAmplitudeUnits>
         <LeadHighLimit>2147483647</LeadHighLimit>
         <LeadLowLimit>268435456</LeadLowLimit>
         <LeadID>II</LeadID>
         <LeadOffsetFirstSample>0</LeadOffsetFirstSample>
         <FirstSampleBaseline>0</FirstSampleBaseline>
         <LeadSampleSize>2</LeadSampleSize>
         <LeadOff>FALSE</LeadOff>
         <BaselineSway>FALSE</BaselineSway>
         <ExcessiveACNoise>FALSE</ExcessiveACNoise>
         <MuscleNoise>FALSE</MuscleNoise>
         <LeadDataCRC32>3620241334</LeadDataCRC32>
         <WaveFormData>
+f/4//j/+P/2//X/9P/0//L/8v/y//H/9P/1//T/9f/z//H/7//u/+z/7P/s/+z/7P/s
/+z/7P/t/+3/7P/r/+v/6//s/+z/7v/u/+7/7v/s/+z/7P/s/+r/6v/q/+r/6v/q/+r/
6v/u/+3/7f/u/+z/7v/w//T/+P/9////AAAEABAAHQAtAD8ASQBDAC8AHAALAP3/9v/w
/+f/5f/o/+H/1v/R/9L/0v/R/9X/1//Y/9z/4f/k/+b/6P/q/+z/7//w/+//7v/r/+r/
6//u/+7/7//w/+7/7//x/+7/7v/v/+//7//w//D/8P/w//H/8f/x//L/8v/w//D/8P/y
//L/8v/y//X/9f/1//X/9f/0//P/8v/0//P/8//0//L/9P/y//L/8//0//T/8//1//f/
9f/1//f/9//2//b/9//4//j/+P/4//r//P/8//v/+//7//v/+//+//7//v/9//7//v//
/wIAAwAEAAYAAwADAAIAAgAGAAcACAAIAAkACQAJAAkACwALAAoACgAMAA0ADQANAAwA
CwAKAAcABwAGAAYABgAHAAgABwAHAAUABQAFAAUABQAFAAMAAwADAAMAAQABAAEA///+
//7//v///wAAAAD//////v/8//z//P/6//r/+v/4//j/+P/2//b/9v/2//j/+P/4//n/
+f/4//f/9//5//n/+f/6//r/+P/4//j/9//3//f/+P/5//r/+//9//3//f/9//3//P/9
//3//f//////////////AAAAAAAAAAABAAEAAQD//////v/+/wEAAQABAAEAAwADAAMA
BAACAAEAAQABAAMAAgACAAIAAgACAAEAAQABAAEAAQABAAEA/////////////////v8A
AAAAAAAAAAAA//////7//v////////8BAAAAAAAAAAIAAgACAAMAAwADAAMAAQD/////
/////wEAAAAAAAAAAwADAAMAAwABAAEAAQABAAEAAQACAAIAAQABAAEAAgAEAAUABQAG
AAYABgAHAAcABwAIAAgACgANAA0ADQANAA8AEAAQABEADwARABQAEwASABEAEAATABMA
EwARAA8ADwAPAA8AEgASABIAEgASABMAEwATABYAFQATABIAEAAPAA0ADAAMAAoACQAI
AAgACAAIAAgABwAHAAcABQAHAAYABQAEAAIAAgACAAIABAAEAAQABAACAAMAAwACAAEA
AQABAAIAAgACAAIAAgAAAAAAAAAAAAEAAgADAAQAAgACAAIAAgACAAIAAwAFAAYABAAG
AAoADAAQABMAGQAeACYAMgA/AE8AWQBXAEkANwAkABMACQD+//L/8//z/+r/4//e/9//
4v/k/+f/6//v//L/9v/5//z//v8AAAIAAAD//wAAAQD///3//f///wAAAAABAAIAAAAB
AAMAAAAAAAEAAQABAAAAAAAAAAAA////////AAADAAIAAwAEAAQABAAEAAQAAwADAAMA
AwAEAAQABAAEAAQAAwADAAQABAAGAAQABAAHAAgACAAHAAcACQAHAAcACwALAAoACgAK
AAoACQAIAAoADAAOAA4ACwALAAsACwANABAAEAAQAA8AEAAQABEAFQAVABUAFgAWABcA
FwAYABgAGQAaABoAGwAbABsAGwAdAB0AHAAcABwAHQAdAB0AHQAdAB0AGwAbABoAGgAa
ABgAGAAWABUAFwAXABcAFwAVABUAEwATABUAFQATABMAEQAPAA4ADgANAA0ADQAMAA4A
DwAPAA4ADgAOAAwADAAKAAgACAAIAAoACgAKAAoACAAIAAgACQALAAoACQAJAAcABwAH
AAgADAAKAAoACgAJAAkACQAKAAoACgAKAAsACwALAAsACwAKAAsACwALAA0ADQANAA0A
DQAOAA4ADgAMAA0ADQANAA4ADwAPABAADwAPAA8ADwAQABEAEgAUABMAEQAQAA8ADwAO
AA4ADgAOAA4ADQANAA0ADQANAA0ADQALAAsACwALAAsACwAKAAoACgAKAAoADAALAAsA
CgAIAAkACQAJAAsACgAKAAoACAAIAAgACQALAAsACwAJAAkACQAJAAkABwAGAAYABgAH
AAcABwAHAAcABwAHAAcABwAHAAgACAAGAAUABAAEAAQABQAFAAYABAAEAAUABQAFAAYA
BgAIAAsACwALAAsADgAOAA0ADQANAAsADAAMAAwADAAMAAsACwALAAkACQAJAAkACQAM
AAwADAAMAA4ADwAPAA8AEQAPAAwACgAIAAcABQAEAAYABAADAAIAAwAEAAUABgAEAAMA
AgD//wEAAAD///7//v/+//7//v/+//7//v/+/wAAAQABAAAA/f/9//3//v/+//7//v/+
/wAAAAAAAAAAAAAAAAAAAAACAAIAAgACAP7/AgADAAEAAgAGAAoADAAQABQAFQAVABwA
JAAsADkASwBXAFUARwAzAB4ADQAHAPr/6v/p/+v/5v/f/97/4f/g/+D/4//p/+//8P/y
//X//P/8//z//v8AAP//+v/5//z/+//8/////f/8//z//P/+////AQD+//z//f/9//3/
/v/+//7//v/9//3//f/+/wAA/v/+//7//v/+//7//v///////////////v/9//z//v/9
//3//v/8//7//P/8////AAAAAP//AQADAAEAAQABAAEAAAAAAAMABAAEAAQAAwAEAAUA
BAAEAAUABgAHAAUACAAIAAgACQAKAAoACwANAA0ADQAOABAAEQARABIAEgATABQAFAAV
ABUAFQAVABcAFwAWABYAFgAXABcAFwAXABcAFwAVABcAFgAWABYAFAAUABIAEQARABEA
EQARABEAEQAPAA8ADwAPAA0ADQANAAsACgAKAAkACQAJAAgACAAJAAkACAAIAAgABgAG
AAYABAAEAAQABAAEAAQABAAEAAQABAAFAAQAAgAAAP//AQABAAEAAgAEAAIAAgACAAUA
BQAFAAYABgAGAAYABwAGAAUABAADAAUABwAIAAkABwAHAAcABwAIAAoACwAMAAoACwAL
AAsACwALAAoACgALAAsACwALAAkACQAJAAoACwALAAwADQAMAAoACQAIAAoACgAJAAkA
CQAJAAkACQAHAAUABQAFAAcABwAHAAYABgAGAAYABgAGAAUABQAEAAUABwAIAAkABgAE
AAMAAgAFAAYABwAJAAcABwAHAAUABQAFAAUABQAFAAQABAAEAAMAAwADAAMABQAFAAUA
BQAFAAUABgAGAAQAAwACAAIAAgADAAMABAAEAAQABQAFAAUABgAGAAgABwAHAAcABwAJ
AAoACgALAA0ADQANAA4ADAAKAAoADAAMAAwADAANAA0ADQALAAsACwALAAsADAAMAAwA
DAAQABEAEQARABAADQAJAAYABQAFAAQABAAEAAIAAQAAAAAAAAAAAAAA/////////f/+
//7//v/+//z//P/8//z/+v/6//r/+v/6//v/+//6//v/+//7//z//P/8//z//P/+//7/
/v/+//z//P/8//z//P/8//z//P/+//r//f////7/AAAGAAYACgASABMAEQAaACIAKAAz
AEMASwBHADcAIwAQAAMA/f/0/+z/6f/n/+D/2f/W/9n/3P/c/+H/5//r/+z/7v/z//b/
9v/4//r/+P/5//r/+//5//f/9//5//n/+P/4//j/9v/3//n/9v/2//f/9//3//j/+P/4
//j/+f/5//n/+v/8//r/+v/6//r/+v/6//r/+f/5//n/+f/8//z//P/8//7//f/9//7/
/v8AAP7//v///wAAAAD///3////9//3/AQABAAAAAAABAAIAAgACAAEAAgADAAIAAwAD
AAMAAwADAAYABgAGAAkACgAKAAsACwALAAsADAAMAA0ADQAOABIAEwAUABQAFAATABIA
EQATABMAEgASABIAEwATABMAEwATABMAEQATABIAEgASABAAEAAOAA0ADwAPAA8ADwAP
AA8ADQANAAsACwAJAAkACwAJAAgACAAFAAUABQAEAAQABQAFAAQABAAEAAIAAgAEAAIA
AgACAAAAAAAAAAAAAAAAAAAAAQADAAIAAQABAAEAAQABAAIAAgAAAAAAAAADAAMAAwAE
AAQABAAEAAUABQAFAAUABQAFAAUABAADAAUABQAFAAUAAwAEAAQABAAEAAUABQAFAAUA
BQAEAAQABQAFAAUABQADAAMAAwAEAAYABQAFAAUABAACAAEAAAACAAIAAQABAAMAAwAD
AAMAAQD///////8BAAEAAQAAAP7//v/+//7/AAD//////v/8//3//f/9//3//P/8//z/
+v/6//r/+//7//v/+//5//z//f/+/////f/8//z//P/8//v/+v/5//v/+//7//v/9//3
//j/+P/3//f/9//4//r/+//7//z/+v/6//v/+//7//z//P/+//3//f/9//3///8AAAAA
AQABAP//AgABAAAA///+//////////3///////////8AAAAAAAAAAAEAAQAAAP/////9
//r/+P/3//f/9v/2//b/9P/z//L/8v/y//L/8v/z//P/8//x/+//7v/t/+z/7v/u/+7/
7v/t/+z/6//q/+v/7f/u/+7/6//r/+v/7P/t/+7/7//w/+7/7v/u/+7/7v/u/+7/7v/w
//D/8P/w//D/7v/v//H/8P/w//T/9v/6//z///8DAAYADAAUACEAMQA7AEMAPQArABwA
DQD///z/9v/r/+v/8P/n/9j/1f/W/9b/1//X/9v/3v/i/+f/6v/u//D/7v/u/+//7P/r
/+7/7f/u//H/8f/w//D/8P/w//H/8//w//D/8f/x//H/8P/w//D/8P/x//H/8f/y//T/
8v/y//L/9P/0//T/9P/z//P/8//z//P/8v/x//D/8f/x//L/9P/z//T/8f/w//H/8v/y
//H/8v/1//T/9f/0//P/8f/w//L/9P/1//b/9v/4//r/+v/3//f/9//3//f/+v/6//r/
+//8//z//f////////8AAAAAAQABAAIABgAHAAgACAAJAAkACQAJAAsACwAKAAoACgAL
AAsACwAKAAkACAAFAAgACAAJAAoACgAKAAgABwAFAAUABQAFAAUABQADAAMAAwADAAEA
AQABAP///v/+//7///8AAAAA//////7//P/+//7//P/8//r/+P/4//j/+v/6//r/+v/4
//j/+P/5//n/+P/3//f/+f/5//n/+v/6//j/+P/4//r/+//8//7//P/8//z//f//////
//////7/////////AQABAAEAAQD//wAAAAAAAAAAAQABAAEAAwADAAIAAgABAAEAAQAB
AAEAAQABAAIAAgABAAEAAQADAAIAAgACAAIAAgABAAEAAwADAAMAAwADAAEAAQABAAEA
AQABAAAAAAAAAAAAAAAAAP/////+/wAAAQABAAEA///+//7//v/+//7//v///wEAAQAB
AP///f/9//3//f/9//z//P/8//v/+//7//v//f/9//3//f/9//3//v/+//3//f/9//7/
/f/9//z//P/8//z//f/9//v//P/8//7/AAABAAIAAwAFAAYABgAHAA8ADQAJAAYABAAG
AAYABgAGAAcABwAHAAUABwAHAAcABwAIAAgACAAIAAoACwALAAsADAALAAkACAAFAAUA
BAAEAAYABAADAAIAAAAAAAAAAAD////////9//v/+v/5//j/+v/6//r/+v/6//r/+v/6
//j/+f/5//j/+f/5//n/+v/4//j/+P/4//j/+P/4//j/+P/4//j/+P/5//r/+//8//z/
+v/7//v/+P/6//7/AAACAAYACwARABYAHAAmADUAQwBNAFUAUwBDACwAFwALAAQA+v/z
//P/8v/p/97/2//e/+D/4//h/+H/5v/q/+3/8v/4//r/+P/4//n/+v/7//n/9//3//n/
+f/4//j/+P/4//n/+//4//r/+//7//v/+v/6//r/+v/7//v/+//8//z/+v/6//r/+v/6
//r/+v/8//3//v///////v/9//z//P/7//v//P/+/wAA/v/+//7//v/9//v/+//9//v/
+//9//3//P/8////AAAAAAAAAAACAAQABAACAAEAAAD//wAABAAFAAYABQAGAAYABwAL
AAsACwAMAA4ADwAPABAADwAPAA8ADgASABMAFAAVABUAFQAUABQAFAAVABUAFQAVABUA
FQATABEAEAAQABAAEgASABAADwAPAA8ADwAPAA8ADwANAA0ADQANAAsACwALAAkACAAI
AAkACQAJAAgABgAHAAcABgAEAAQAAgACAAIAAAAAAAAAAgACAAIAAgACAAIAAgADAAEA
AAD/////AQABAAEAAgACAAAAAAAAAAEAAQABAAIAAgACAAIAAwADAAMAAwADAAQABQAF
AAUABQAFAAUABQADAAQABAAEAAYABwAHAAcABwAHAAYABgAHAAcABwAHAAcABwAHAAgA
BgAFAAUABQAHAAYABgAGAAYABgAFAAUABQAFAAUABQAFAAMAAwADAAMAAwADAAIABAAE
AAQABAACAAEAAQAAAAAAAQABAAEAAwACAAIAAgAAAAAAAAABAAEAAQABAP//////////
//8BAAAAAAAAAP//////////////////////////AAAAAAEAAQABAAIAAgADAAMABAAG
AAYABwAHAAcACAAIAAoADQALAAsACwAMAAoACgAKAAoACwALAAsACQAJAAkACQAJAAgA
CAAIAAgADAANAA0ADQALAAkABgAEAAUABQAEAAQAAgAAAP///v/+//7//v/+////////
//3//f/8//v/+v/6//r/+v/6//r/+v/6//r/+P/5//n/+P/5//n/+f/6//j/+P/4//j/
+v/6//r/+v/6//r/+v/6//n/+P/3//b/+P/6//n/9//4//7/AAD+//7/BgANAA0AEAAY
ACIALwA7AEkAUQBLADsAJgAPAP//9v/q/+H/4f/g/9f/0P/R/9L/1P/X/9v/3f/g/+b/
7f/w//L/8v/y//D/8f/0//P/9f/z//P/9f/0//L/8f/w//D/8f/z//D/8v/z//P/8//z
//L/8f/w/+//7//v//D/8v/w//D/8P/y//L/8v/y//H/8f/x//H/8P/w//D/8P/y//H/
8f/y//L/9P/y//L/8f/y//L/8f/y//X/9P/1//f/9//2//b/9f/2//b/9v/0//b/+P/4
//f/9//3//f/9//6//r/+v/7//z//P/9/////////wAAAAABAAEAAgACAAMABAAEAAcA
BwAHAAcACQAJAAgACAAKAAsACwALAAsACwALAAkACQAIAAgACAAIAAgABgAFAAUABQAF
AAUABwAHAAUABQAFAAUAAwADAAMAAQAAAAAA/////////v/9//3//P/6//v//P/7//z/
+v/4//j/+P/4//j/+P/4//j/+P/4//n/+f/4//f/9//4//n/+v/8//7//P/8//z//P/7
//r/+v/6//r/+v/7//v/+//7//v//v/////////9//3//f/9////AAAAAAAAAgADAAMA
AwABAAEAAAAAAAMAAwADAAMAAwADAAMABAACAAEAAQABAAMAAgACAAIAAgACAAEAAQAB
AAEAAQABAAEA/////////////////v8AAAAAAAAAAAAA//////7//P/9//3//f/9//z/
/P/8//z//P/8//3/+//7//v/+f/7//v/+//7//3//P/8//z/+//7//v/+//9//3//f/9
//v/+//8//z//f/9//3//v8AAAEAAQACAAIAAgADAAMABQAGAAYACAAHAAcABwAHAAoA
BgACAAUABgAHAAgABwAHAAcABQAFAAUABQAFAAYABgAGAAYACgALAAsACwAKAAcAAwAA
AAAAAQABAAIAAQD+//z/+v/8//z//P/8//v/+//7//n/+//6//n/+P/4//j/+P/4//j/
+P/4//j/9v/3//f/9v/2//f/+P/6//j/+P/4//j/+P/4//j/+P/2//b/9v/2//b/9v/2
//b/9v/4//v///8AAAIAAAAEAAoADAANABUAGgAgACwAOwBFAEcAPwAvABcABgD///X/
6v/i/+H/3f/Y/9X/1v/Z/9j/2v/f/+X/5//s//L/9f/2//j/+P/2//b/9//4//v/+//5
//n/+//6//j/9//2//b/9//5//b/9v/3//f/9//4//j/+P/4//n/+f/5//r/+//4//f/
9v/3//j/+f/6//v/+//7//v/+v/6//r/+v/8//v/+//8//z//v/8//z/+//8//z/+//9
/////f/9///////+//7//f/+//7//v/+/wAAAgACAAEAAQABAAEAAwAGAAYABgAHAAgA
CAAJAAsACwALAAwADgAPAA8AEAAQABEAEgASABMAEwATABMAFQAVABQAFAASABMAEwAT
ABMAEwATABEAEQAQABAAEAASABIAEAAPAA0ADQANAA0ADQANAAsACwAJAAkABwAHAAcA
BQAEAAQABQAFAAUABAACAAMAAwACAAIAAgAAAAAAAgAAAAAAAAD+//7//v/+/wAAAAAA
AAEAAQAAAP////////////8AAAQAAgACAAIAAwADAAMABAAEAAQABAAFAAMAAwADAAMA
BgAHAAcABwAHAAcABwAHAAkACgAKAAoACQAJAAgABwAJAAkACAAIAAkACQAJAAkABwAH
AAcACAAKAAkACQAJAAcABgAGAAYABgAGAAUABQAHAAcABwAHAAYAAwACAAEAAgADAAQA
BAADAAIAAQAAAAIAAQABAAAAAAABAAEAAQD///7//v/+//7//v/+/////f/9//3/+//7
//v/+//7//3//P/8//z//f/9//3//f/7//v/+//7//n/+f/6//r/+f/5//n/+v/8//3/
/f/+//3//P/8//v//P/+////AgADAAMAAwADAAAA/v///wEAAAACAAIAAgACAAEAAQAB
AP//AQABAAEAAQAAAAAAAAAAAAIAAwADAAMAAAD9//n/9v/2//f/9//4//j/9v/1//T/
9P/0//T/9P/x//H/8f/v//D/8P/w//D/7//u/+3/7P/t/+7/7//w/+//7//u/+z/7P/t
/+7/8P/u/+7/7v/u/+7/7v/u/+7/7v/u/+7/7v/u/+7/7v/u/+7/8P/v//H/9P/2//j/
/P8CAAIAAwAHABAAGAAkADMAPQA5AC8AHwANAPz/8//r/+L/4P/f/9f/zP/H/8j/zf/S
/9T/1//b/93/4P/k/+f/7P/u/+r/6P/s/+3/6v/p/+r/6f/q/+3/7//u/+7/7v/u/+//
8f/u/+7/7//v/+//8P/w//D/8P/v/+//7//w//L/8P/w//D/8v/y//L/8v/x//H/8f/x
//L/8v/y//L/8v/x//H/8v/0//b/9P/0//T/9P/z//H/8//1//P/8//1//X/9P/0//f/
+P/4//j/+P/6//z//P/5//n/+f/5//n//P/8//z///8AAAAAAQABAAEAAQACAAQABQAF
AAYACAAJAAoACgALAAsACwALAA0ADQAMAAwADgAPAA8ADwANAA0ADQALAA0ADAAMAAwA
CgAKAAgABwAJAAkACQAJAAcABwAFAAUABQAFAAMAAwADAAEAAAAAAAEAAQABAAAA/v//
/////v/+//7//P/8//z/+v/6//r/+P/4//j/+P/6//r/+v/7//v/+v/5//n/+f/5//n/
+v/+//z//P/8//v/+//7//z//P/8//z//f/9//3//f/9//7/////////////////////
/wAAAAAAAAAAAQABAAEAAwADAAIAAgACAAEAAAD//////////wAAAAD///////////7/
/v/+//7//v/9//3/+//7//v/+//9//v/+//7//v/+//7//r/+v/6//r/+v/6//n/+f/4
//j/+f/5//n/+f/4//j/+P/6//r/+v/7//n/+f/5//f/9//3//f/9//3//b/9v/2//n/
+f/5//n/+f/5//n/+f/1//X/9v/2//n/+f/5//r/+P/5//n/+v/6//r/+//7//3//v/+
/wAA//////////8AAP7//v/+//7//v/+/wEAAQABAP/////////////+//7//v/+/wIA
AwADAAMAAQD///z/+v/7//v/+v/6//j/9v/1//T/9v/2//b/9v/1//X/9f/z//H/8P/v
/+7/8P/w//D/8P/u/+7/7v/u/+7/7//v/+7/7//v/+//8P/v/+7/7f/s/+7/7v/u/+7/
7v/u/+7/7v/s/+z/7P/s/+7/8P/x/+//8P/y/+7/7v/0//r//f///wYACgASAB0AKwA5
AEEAOwApABYABwD7//b/8v/r/+v/7P/h/9T/0//U/9L/1f/Z/9v/3P/g/+X/6v/s/+z/
6v/q/+v/7P/v/+//7f/t/+//7v/s/+v/6v/r/+3/8P/u/+7/7//v/+//7v/u/+7/7v/t
/+3/7f/u//H/8P/x//L/8P/w//D/8P/x//H/8f/x//L/8v/y//L/9P/z//P/9P/0//b/
9P/0//P/9P/0//P/9f/3//X/9f/3//f/9v/2//n/+v/6//r/+f/6//v/+v/7//v/+//7
//3/AAAAAAAA//8AAAAAAQADAAMAAwAEAAYABwAHAAgACAAJAAoACgALAAsACwALAAsA
CwAKAAoADAANAA0ADQALAAsACwAJAAoACgALAAwADAAMAAoACQAHAAcABwAHAAkACQAH
AAcABgAFAAIAAQACAAEAAQACAAMAAwADAAIAAAABAAEAAAACAAIAAAAAAAAA/v/+//7/
/P/8//z//P/+//7//v////3//P/7//v/+//7//v//P8AAP7//v/+/wEAAQABAAIAAgAC
AAIAAwACAAEAAAD//wIAAwADAAMAAQABAAEAAQD//wAAAAAAAAEAAwAEAAUAAwADAAIA
AgAFAAUABQAFAAMAAwADAAQAAwABAAAA//8BAAAAAAAAAAIAAgABAAEA////////////
//3//f/9//z/+//6//j/+f/6//v//P/6//n/+f/4//n/+//8//3//f/8//z//P/6//r/
+v/7//v/+//7//n/+f/5//n/+f/7//r/+v/6//3//f/9//3/+//7//v/+//6//v//f/+
/////////wAAAgADAAMABAACAAIAAwADAAkACAAIAAYABAAFAAYABwAIAAcABwAHAAUA
BQAFAAUABQAGAAYABgAGAAgACQAJAAkACwAJAAYABAADAAMAAgACAAEA/v/8//r/+v/6
//r/+v/3//f/9//1//b/9v/2//b/9P/0//T/9P/2//b/9v/2//T/9f/1//T/8f/x//H/
8v/y//L/8v/y//T/9P/0//T/9P/0//T/9P/0//T/9P/0//L/9v/5//X/9v/4//r/+v/6
/wAABQAHAA4AGAAkADEAPQBJAE0AQwAvABoACQABAPz/8P/n/+n/6P/d/9L/0f/U/9b/
1//X/9v/3v/i/+X/6P/s/+7/8P/y/+//7P/t/+3/6//r/+3/7v/u/+//8P/w//H/8//w
/+//7//u/+3/8P/w//D/8P/v/+//7//w//D/7v/u/+7/7//w//H/8v/x//H/8f/x//L/
8v/y//L/8v/x//H/8v/0//b/9P/0//P/9P/0//P/8//1//P/8//3//f/9v/2//X/9v/2
//b/9v/4//r/+v/7//v/+//7//n//P/8//z///8AAAAAAQACAAEAAAAAAAEAAwAEAAYA
BgAHAAgACAALAAsACwALAAsACwAKAAoACgALAAsACwALAAsACwAJAAsACgAKAAoACgAK
AAgABwAJAAkACQAJAAcABwAFAAUACAAJAAgACQAIAAUAAwACAAEAAQABAAAAAgADAAMA
AgAAAAAA/v/+/////v///wAA/v/+//7//v/+//7//v////3//P/7//v//f/9//3//v8A
AP7//v/+/////////wAAAAAAAAAAAQADAAMAAwADAAIAAwADAAMABQAFAAUABQADAAQA
BAAEAAYABwAHAAcABQAFAAQABAADAAMAAwADAAQABQAGAAgABgAFAAUABQAFAAQABAAE
AAQABAADAAMAAwADAAMAAwADAAEAAQABAP////////7/AAAAAAAAAAACAAEAAQAAAAAA
AQABAAEAAQAAAAAAAAD+//7//v///wAAAQACAAEAAQABAAEAAQABAAAAAAAAAP//////
////AQABAAEAAQD/////AAAAAAQABQAGAAgABgAHAAcACAAKAAoACwALAAkACgAIAAoA
DAAMAAwADAALAAsACwAJAAkACQAJAAkACgAKAAoACgAMAA0ADQANAAsACQAGAAQABQAF
AAQABAACAAAA///+//7//v/+//7//f/9//3/+//9//z/+//6//n/+P/3//b/9v/2//b/
9v/4//n/+f/4//f/9//3//j/+P/4//j/+P/2//b/9v/2//b/9v/2//b/9v/2//b/9v/2
//b/9//7//7//v/8/wAABgAIAAsADwAUABwAJAAvAD0ASQBHAD8ALQAYAAUA9//u/+L/
3f/f/9r/0//Q/9P/1v/Y/9n/3f/f/+T/6P/v//L/8v/y//D/8P/x//T/9f/1//P/8//1
//P/8v/y//L/9P/1//f/9P/0//X/9f/1//T/9P/0//T/9f/1//X/9v/4//b/9v/2//b/
9v/2//b/9f/1//X/9f/2//b/9v/2//j/9//3//j/9//4//X/9P/3//j/+P/3//f/+f/3
//f/+f/5//j/+P/5//r/+v/6//j/+v/8//z//f/9//3//f/7//7//v/+////AAAAAAEA
BQAFAAUABgAEAAUABQAGAAgACQAKAAoADQANAA0ADQAPAA8ADgAOAA4ADwAPAA8ADwAP
AA8ADQANAAwADAAMAA4ADgAMAAsACwALAAsACwAJAAkABwAHAAcABwAFAAUABQADAAIA
AgADAAMAAwACAAEAAQAAAP7/AAAAAP7//v/+//z//P/8//z//P/8//z//P/8//z//f/9
//z/+//7//3//f/9//7//v/8//z//P/9//3//f/+//z//P/8//3//v///wAAAQACAAMA
AwADAAEAAQABAAEAAwAEAAQABAACAAMAAwADAAMAAwACAAIAAwADAAMAAwABAAEAAQAC
AAQAAwADAAMAAQAAAAAAAAACAAIAAQABAAEAAQABAAEA///9//3//f/+////AAAAAP7/
/v/8/w==
         </WaveFormData>
      </LeadData>
      <LeadData>
         <LeadByteCountTotal>10000</LeadByteCountTotal>
         <LeadTimeOffset>0</LeadTimeOffset>
         <LeadSampleCountTotal>5000</LeadSampleCountTotal>
         <LeadAmplitudeUnitsPerBit>4.88</LeadAmplitudeUnitsPerBit>
         <LeadAmplitudeUnits>��V</LeadAmplitudeUnits>
         <LeadHighLimit>2147483647</LeadHighLimit>
         <LeadLowLimit>268435456</LeadLowLimit>
         <LeadID>V1</LeadID>
         <LeadOffsetFirstSample>0</LeadOffsetFirstSample>
         <FirstSampleBaseline>0</FirstSampleBaseline>
         <LeadSampleSize>2</LeadSampleSize>
         <LeadOff>FALSE</LeadOff>
         <BaselineSway>FALSE</BaselineSway>
         <ExcessiveACNoise>FALSE</ExcessiveACNoise>
         <MuscleNoise>FALSE</MuscleNoise>
         <LeadDataCRC32>2732434074</LeadDataCRC32>
         <WaveFormData>
9P/z//P/8//x//H/8v/y//D/8f/x//L/9f/2//b/9//3//f/9//4//j/+P/4//j/+P/4
//n/+f/5//n/+v/6//r/+//7//v/+//7//v/+//9//3//f/9//v/+//7//v/+//7//v/
/P/9////BAAKABMAGQAgACQAKAAqACcAHgASAAAA6P/L/6//kP96/3D/df98/37/fv+D
/4v/kv+i/7r/zf/L/8T/x//O/9T/2v/n//P/+v///wIAAgACAAMABAAGAAUABgAGAAYA
BgAGAAYABgAHAAcABwAHAAcACQAJAAkACQAJAAkACQAJAAoACgAKAAoACgAKAAoACgAK
AAoACgAKAAkACQAJAAgACAAIAAkACQALAAsACwAKAAoACgAKAAoACQAJAAkACQAJAAkA
CQAJAAcABwAIAAgACAAIAAgACAAJAAkACQAJAAgACAAJAAkACwALAAoACgAJAAkACQAJ
AAsACwALAAsACQAJAAkACAAIAAgACAAIAAoACQAJAAgABgAGAAYABgAGAAUABQAGAAYA
BQAEAAQABAAEAAQABAAGAAYABgAGAAQABAAEAAQABgAGAAYABgAEAAQABQAFAAQABAAD
AAMAAwADAAMAAwADAAMAAwADAAMAAwADAAMAAwACAAIAAQABAAIAAgACAAIAAgACAAIA
AgACAAIAAgACAAIAAgADAAMAAgABAAEAAQACAAMABAAFAAUABAAEAAUABQAEAAQABAAE
AAQABQAFAAQABAAEAAEAAQABAAEAAwADAAMAAwABAAEAAAAAAAIAAgACAAEA////////
/v/+//7//v/+//7//v/+//3/+//7//v/+//7//r/+v/6//j/+P/4//j/+P/4//j/+P/4
//j/+P/4//b/9v/2//b/+P/4//n/+f/5//n/+P/4//b/9v/2//b/+P/4//j/+P/4//j/
+P/4//j/+P/4//j/+P/4//j/+P/4//j/+f/5//n/+f/5//n/+P/4//n/+f/5//r/+v/6
//j/+f/5//v/+v/6//r/+v/8//3/AAABAAIAAgACAAIABAAGAAgACAAIAAgACAAIAAUA
AQD9//n/+P/3//f/9f/1//X/9f/1//X/9v/2//j/+f/3//f/9P/0//P/8//z//P/8//0
//L/8v/z//P/9v/3//j/+P/3//f/9//3//j/+P/4//j/+v/6//r/+//7//v/+//8//z/
/P/9//3//f/9//3//f/9//3//f/9/////////////f/9//3//f8AAAMABwAMABQAGwAj
ACgALgAyADAAKwAgAA4A9P/W/7X/k/92/2b/aP9v/3L/cP90/33/hf+S/6r/uP+3/7n/
wv/N/9T/3v/o//P/+f/+/wMABAAGAAgABwAIAAoACwAKAAoACgAKAAoACgAKAAsACwAL
AAsACwALAAsACwALAA0ADQANAA0ADAAMAAwADAAOAA4ADgAOAA4ADgAOAA4ADwAPAA8A
DgAQABAAEQARABEAEQARABAAEgASABIAEgARABEAEQARABEAEQARABEAEwATABQAFAAS
ABIAEgASABMAEwATABMAEgASABMAEwAVABUAFAAUABUAFQAVABUAFwAXABcAFwAXABcA
FwAWABYAFgAWABYAGAAXABcAFgAWABYAFgAWABYAFQAVABYAGAAXABYAFgAWABYAFgAW
ABgAGAAYABgAGAAYABgAGAAYABgAGAAYABgAGAAZABkAGAAYABcAFwAXABcAFwAXABcA
FwAXABcAFQAVABUAFQAVABQAFAATABUAFgAWABYAFAAUABQAFAAWABYAFgAWABQAFAAU
ABUAFwAWABUAFQAVABYAFwAYABkAGQAYABgAGQAZABgAGAAYABgAGAAZABsAGgAaABoA
GQAZABkAGQAZABkAGQAZABkAGQAYABgAGAAYABgAFwAZABkAGQAYABYAFgAWABYAGAAY
ABgAFwAXABcAFwAXABUAFAAUABQAFgAWABYAFgAUABQAFAAUABYAFgAWABYAFAAUABQA
FAAUABQAFQAVABUAFQAUABQAEgASABIAEgAQABAAEAAQABAAEAAQABAAEAAQABAAEAAQ
ABAAEAAQAA4ADgAPAA8AEQARABEAEQAOAA4ADwAPAA8AEAAQABAAEAARABEAEwATABIA
EQAQABIAEwAWABcAGAAYABgAGAAaABoAGgAbABwAHQAeABwAGQAVABEADQAMAAsACwAL
AAsACwALAAkACQAKAAoACwALAAgABwAGAAYABQAFAAMAAwADAAQABgAGAAcABwAIAAkA
CgAKAAsACwALAAsADAAMAAwADAAMAAwADAANAA0ADQANAA4ADgAOAA8ADwARABEAEQAR
ABEAEQARABEAEQARABEAEQAPAA8ADwAPABAAEwAVABoAIgArADMAOAA+AEIAQAA5AC4A
HAACAOL/v/+f/4T/cv9y/3n/ev92/3j/gf+J/5r/sv++/7//xf/O/9f/4v/s//j/AQAH
AA4AEQASABQAFAAVABYAFgAXABgAGAAYABgAGAAYABgAGQAZABkAGQAZABkAGQAZABkA
GQAZABkAGQAYABgAGAAYABoAGgAaABoAGgAaABoAGgAbABsAGwAaABoAGgAbABsAGQAZ
ABkAGAAaABoAGgAaABsAGwAbABsAGwAbABsAGwAbABsAHAAcABwAHAAcABwAGwAbABsA
GwAeAB4AHwAfAB0AHQAcABwAHwAfAB8AHwAdAB0AHQAdAB8AHwAfAB4AHgAeAB4AHgAc
ABsAGwAaABoAGgAaABoAGgAZABkAGgAaABkAGAAYABoAGgAaABoAGAAYABgAGAAYABgA
GAAYABgAGAAYABgAFgAWABcAFwAYABgAFwAXABUAFQAVABUAFQAVABUAFQAUABMAEgAR
ABMAEgASABEAEQASABIAEgARABAADwAOABAAEAAQABAAEAAQABAAEQAPAA4ADQANAA0A
DgAPABAAEQARABAAEAARABEAEAAQABAAEAAQABEAEQAQABAAEAAPAA8ADwAPAA8ADwAP
AA8AEQARABAAEAAOAA4ADgANAA8ADwAPAA4ADgAOAA4ADgAOAA4ADgANAA0ADQANAA0A
DQAMAAwADAAMAAwADAAMAAwADAAMAAwADAAMAAwADAAMAAwADAAMAAoACgALAAsACwAL
AAoACgAMAAwADAAMAAoACgAKAAoADAAMAAwADAAKAAoACgAKAAoACgAKAAoACgAKAAsA
CwAJAAkACQAJAAgACAAJAAkACQAKAAoACgAKAAsACwANAA4ADgAOAA4ADQANAA8ADwAR
ABIAEwAUABYAFgAWABYAGAAYABgAGgAaABoAGgAVABEADAAHAAYABgAGAAcABQAFAAUA
BQAFAAUABgAGAAcABwAEAAMAAgACAAEAAQABAAEAAQACAAIAAgADAAMABAAFAAYABgAH
AAcABwAHAAYABgAGAAYABgAGAAYABwAHAAcABwAIAAgACAAJAAkACQAJAAkACQAJAAkA
CQAJAAcABwAHAAcABwAHAAcABwAIAAsAEQAWAB4AJQAtADAANgA6ADgALQAiAA4A8v/S
/7H/kf94/2r/bP9z/3D/bv9y/33/g/+W/67/uP+3/73/yP/P/9b/4v/u//f//f8CAAUA
BgAGAAgACQAKAAoACwAKAAoACgAKAAwADAAMAA0ACwALAAsACwALAAsACwALAAsACwAL
AAsACgAKAAoACgAMAAwADAAMAAwADAAMAAwACwALAAsACgAKAAoACwALAAkACQAJAAgA
CgAKAAoACgALAAsACwALAAsACwALAAsACwALAAwADAAMAAwADAAMAAkACQAJAAkACgAK
AAsACwAJAAkACAAIAAkACQAJAAkACQAJAAkACQAIAAcABgAEAAIAAgACAAIAAAD/////
/v/+//7//v/+//z/+//7//z//P/7//r/+v/4//j/+P/4//j/+P/4//j/+P/4//j/+P/2
//b/9v/2//T/9P/1//X/9v/2//X/9f/z//P/8//z//P/8//z//P/8f/x//H/8f/x//D/
8P/v/+//8P/w//D/7v/u/+7/7v/u/+7/7v/u/+z/7P/s/+3/7//u/+3/7f/r/+z/7f/u
/+3/7f/s/+z/7f/t/+z/7P/s/+z/7P/t/+3/7P/s/+z/6//r/+v/6//r/+v/6//r/+v/
6//q/+r/6P/o/+j/5//p/+n/6f/o/+b/5v/m/+b/6P/o/+j/5//n/+f/5//n/+f/5v/m
/+b/5P/k/+T/5P/k/+T/5P/k/+L/4v/i/+L/5P/k/+T/5P/k/+T/5f/l/+X/5f/k/+T/
5v/m/+b/5v/k/+T/5P/k/+X/5v/n/+j/5//m/+X/5P/m/+b/5v/m/+T/5P/l/+X/5P/j
/+L/4f/f/97/3v/d/9v/3P/c/9z/3P/d/93/3//i/+L/4v/i/+P/4//l/+X/6P/o/+j/
6P/s/+z/7P/s/+z/7P/s/+z/6f/l/+H/3f/c/9v/2//d/93/3f/d/93/3f/e/97/3//f
/9z/2//c/9z/2//b/9n/2f/Z/9r/3P/c/93/3f/e/9//4P/g/+H/4f/h/+H/4v/i/+L/
4v/g/+D/4P/h/+L/4//k/+b/5P/k/+X/5f/l/+X/5f/l/+f/5//n/+f/5//n/+f/5//p
/+n/6f/p/+r/6//t//L/9v///wcADAASABYAGgAZABIABADy/9r/vf+d/37/av9g/2H/
av9s/2r/b/93/4D/jv+k/7P/sf+w/7X/vP/C/8j/1f/f/+j/7f/w//L/8v/z//T/9P/1
//j/+P/4//j/9v/2//b/9//5//n/+f/5//f/9//3//f/9//3//f/9//6//r/+v/6//j/
+P/4//j/+P/4//j/+P/5//n/+f/4//j/+P/5//n/+//7//v/+v/6//r/+v/6//n/+f/5
//n/+f/5//n/+f/5//n/+v/6//r/+v/6//r/+f/5//n/+f/4//j/+f/5//n/+f/4//j/
+f/5//n/+f/5//n/+f/5//n/+f/5//j/+P/4//j/+P/2//X/9f/0//b/9v/2//b/9v/1
//X/9v/0//P/8v/y//T/9P/0//T/9P/0//T/9P/y//L/8v/y//L/8v/y//L/8v/y//P/
8//0//T/8//z//P/8//z//P/8f/x//H/8f/v/+//7//v/+//7v/u/+3/7//w//D/8P/w
//D/8P/w/+7/7v/u/+7/7//w//H/8//0//T/9P/1//X/9v/3//j/9//3//b/9v/3//f/
9v/2//b/9v/2//f/9v/0//P/8v/z//P/8//z//P/8//z//P/8f/x//D/8P/y//L/8v/x
//H/8f/x//D/8v/y//L/8v/w//D/8P/v//H/8f/x//H/7//u/+7/7v/s/+z/7P/s/+7/
7v/u/+7/7v/u/+7/7v/w//D/8P/w//D/8P/x//H/8f/x//D/8P/u/+7/7v/u/+7/7v/u
/+7/7P/s/+z/7P/s/+z/7P/s/+7/7v/u/+7/7v/u/+//7//t/+3/7f/t/+7/7v/v/+//
7f/u/+7/7v/s/+3/7f/v//L/8v/y//L/8f/x//P/8//0//T/9P/0//b/+P/4//j/+v/6
//r/+v/6//n/9//0//H/7f/s/+v/6//r/+v/6//r/+n/6f/q/+r/7f/t/+r/6f/o/+j/
5//n/+f/5//n/+j/6P/o/+n/6f/q/+v/7P/s/+3/7f/t/+3/7v/u/+7/7v/u/+7/7v/v
/+//7//v//D/8P/w//H/8f/x//H/8f/x//P/8//z//P/8f/x//H/8f/x//H/8f/x//L/
9f/3//r//v8HAA8AEgAYACAAIgAdABYACAD0/9z/v/+d/4D/bP9m/2v/cv90/3L/d/+D
/4r/mP+y/8H/v/+6/7//xv/M/9L/3f/n//D/9//6//z//P/7//r//P/9/wAAAAAAAAAA
AAAAAAAAAQABAAEAAQABAAEAAQABAAEAAQABAAEAAQACAAIAAgACAAIAAgACAAIAAgAC
AAIAAgAFAAUABQAEAAQABAAFAAUABQAFAAUABAAEAAQABAAEAAUABQAFAAUABwAHAAcA
BwAFAAUABgAGAAgACAAIAAgACQAJAAkACQAIAAgACQAJAAkACQAIAAgACQAJAAkACQAL
AAsACwALAAsACwALAAoACAAIAAgACAAKAAkACQAIAAYABgAGAAYACAAHAAcACAAIAAcA
BgAGAAgACAAIAAgACAAIAAgACAAGAAYABgAGAAgACAAIAAgACAAIAAkACQAKAAoACQAJ
AAkACQAJAAkACQAJAAkACQAJAAkACQAJAAkACAAIAAcACQAKAAoACgAKAAoACgAKAAoA
CgAKAAoADAAMAAwADQAPAA4ADQANAAsADAANAA4ADwAPAA4ADgARABEAEAAQABEAEgAT
ABUAFQAUABQAFAAVABUAFQAVABUAFQAVABUAFwAXABYAFgAWABYAFgAVABUAFQAVABQA
FAAUABQAFAAUABQAFAATABMAEwATABMAFQAUABQAFAAUABQAFAAUABQAFAAUABQAFgAW
ABYAFgAWABYAFgAWABYAFgAXABcAFwAXABYAFgAYABgAGAAYABgAGAAYABgAGAAYABgA
GAAaABoAGgAaABoAGgAaABoAGAAYABkAGQAZABkAGQAZABoAGgAbABsAGwAcABwAHAAc
AB0AHQAfACAAIAAgACAAIwAjACUAJwAoACYAJgAmACYAJgAjAB8AGwAXABYAFQAVABcA
FwAXABcAFwAXABgAGAAZABkAFgAVABIAEgARABEAEQARABEAEgAQABAAEQARABQAFQAW
ABYAFwAXABcAFwAaABoAGgAaABgAGAAYABkAGQAZABkAGgAaABoAGwAbABkAGQAZABkA
GwAbABsAGwAbABsAGwAbABkAGQAZABkAGgAdACEAJAAqADMAOwA+AEQASgBOAEkAPgAu
ABYA+v/Z/7f/mP+C/3z/g/+I/4T/hv+N/5X/oP+2/8r/0f/R/9b/3//o/+7/+P8FAA0A
FAAZABwAHgAcABsAHAAcAB0AHgAeAB4AHgAeAB4AHgAfAB8AHwAfAB8AHQAdAB0AHQAd
AB0AHQAdACAAIAAgACAAHgAeAB4AHgAeAB4AHgAeAB8AHwAfAB4AHgAeAB8AHwAfAB8A
HwAeAB4AHgAeAB4AHQAdAB0AHQAfAB8AHwAfAB0AHQAeAB4AHgAeAB4AHgAdAB0AHQAd
AB4AHgAfAB8AIQAhACAAIAAfAB8AHwAfAB8AHwAfAB8AHwAfAB8AHgAeAB4AHgAeABwA
GwAbABoAGgAaABoAGgAaABkAGQAaABoAGQAYABgAGAAYABgAGAAYABgAGAAYABYAFgAW
ABYAFgAWABYAFgAWABYAFwAXABYAFgAVABUAFQAVABUAFQAUABMAEgARABMAEwATABMA
EgAQAA8ADQANAA4ADgAOABAAEAAQABAADgAOAA4ADgAOAA4ADgAPAA0ADAALAAsACwAM
AA0ADgANAA0ADAAMAAsACwAKAAoADAAMAAwADQALAAoACgAKAAsACwALAAsADQANAA0A
DQALAAsACgAKAAoACgAKAAkACQAJAAkACAAGAAYABgAGAAgACAAIAAcABwAHAAcABwAH
AAYABgAGAAYABgAGAAYABgAGAAYABgAGAAYABgAGAAQABAAEAAQABgAGAAcABwAFAAUA
BAAEAAYABgAGAAYABgAGAAYABgAGAAYABgAGAAgACAAIAAgACAAIAAgACAAIAAgACQAJ
AAkACQAJAAkACAAIAAkACQALAAwADAAMAA4ADwAPABEAFAAUABQAFAAXABcAGQAZABoA
GAAYABkAGgAbABwAFwATAA4ACQAJAAgABwAHAAkACQAJAAkACQAJAAoACgAJAAkABgAF
AAQABAADAAMAAwADAAMABAAGAAYABwAHAAgACQAKAAoADQANAA0ADQAMAAwADAAMAAwA
DAAMAA0ADwAPAA8AEAAOAA4ADwAPAA8ADwAPAA8ADwAPAA8ADwAPAA8ADwAPABEAEQAR
ABEAFAAXAB0AJAAsADUAOQBAAEYARgA+ADMAIgAKAOr/yP+n/4n/dv90/3r/e/92/3j/
gP+H/5f/sP/A/8L/x//R/9r/4//u//j/AgALAA8AEgAVABYAFgAYABkAGgAaABsAGgAa
ABoAGgAaABoAGgAbABsAGwAbABsAGwAbABsAGwAdAB0AHQAdAB0AHAAbABoAGgAaABoA
GgAcABwAHAAcABsAGwAbABoAGgAaABsAGwAdAB0AHQAcABwAHAAcABwAGwAbABsAGwAb
ABsAGwAbABsAGwAcABwAHAAcABwAHAAbABsAGwAbABwAHAAdAB0AHQAdABwAHAAbABsA
GwAbAB0AHQAdAB0AGwAbABsAGgAaABoAGgAaABgAFwAXABYAGAAYABgAGAAWABUAFQAW
ABYAFQAUABQAFgAWABYAFgAUABQAFAAUABQAFAAUABQAEgASABIAEgAQABAAEQARABAA
EAAPAA8ADwAPAA8ADwAPAA8ADwAPAA8ADwAPAA8ADwAOAA4ADQANAA4ADgAOAA4ADgAO
AA4ADAAMAAwADAAOAA4ADgAPAA8ADgANAA0ADQAOAA8AEAAPAA8ADgAOABEAEQAQABAA
EAAQABAAEQARABAAEAAQABEAEQARABEADwAPAA8ADwAPAA8ADgAOABAAEAAQAA8ADwAP
AA8ADgAOAA4ADgAOAAwADAAMAAsACwALAAsACwALAAoACgAKAAoACgAKAAoADAAMAAwA
DAAKAAoACgAKAAoACgAKAAoACgAKAAsACwAJAAkACAAIAAgACAAIAAgACgAKAAoACgAI
AAgACAAIAAoACgAKAAoACAAIAAgACAAIAAgACQAJAAcABwAHAAcABgAGAAcABwAJAAoA
CgAKAAgACQAJAAsADgAOAA4ADgAPAA8AEQARABIAEgAUABYAFAASABIAEgASAA8ACwAG
AAEAAgACAAIAAwABAAEAAQABAAIAAwAFAAYABAADAP///f/+//7//f/9//3//f/9//7/
/v/+//////8AAAEAAgACAAMAAwADAAMAAgACAAIAAgAEAAQABAAFAAMAAwADAAQABgAG
AAcABwAFAAUABQAFAAUABQAFAAUABQAFAAUABQAFAAUABQAFAAgADQARABgAIAAnACsA
MAA2ADYAMgAnABYA/v/e/7z/nf+B/27/bP90/3X/cP9y/3r/gf+P/6j/tv+4/7v/xf/Q
/9X/4P/s//T/+/8BAAYACQAKAAoACgALAAoACgALAAwADAAMAAwADgAOAA4ADwANAA0A
DQANAA8ADwAPAA8ADQANAA0ADQAOAA4ADgAOAA4ADgAOAA4ADAAMAAwADAAPAA8ADwAO
AA4ADgAPAA8ADQANAA0ADAANAA4ADwAQABAADwAOAA0ADgAPABAAEQAPAA8AEAAQAA4A
DgAOAA4ADwAPAA8ADwAQABAAEQARABEAEQAQABAADwAPAA8ADwAPAA8ADwAPABEAEQAR
ABAADgAOAA4ADgAOAA0ADQAMAAwADAAMAAwADAALAAsADAAKAAkACAAIAAoACgAKAAoA
CgAKAAoACgAKAAoACgAKAAoACgAKAAoACgAKAAsACwAIAAgABwAHAAkACQAJAAkACAAH
AAYABQAFAAUABQAFAAUABAAEAAMAAgACAAEAAAACAAIAAgACAAIAAgACAAIAAgACAAIA
AwAFAAQAAwADAAEAAgADAAQABQAFAAQABAADAAMAAgACAAIAAgACAAMABQAEAAQABAAD
AAMAAwADAAEAAQABAAEAAQABAAAAAAAAAAAAAAD///////////7//P/8//z//P/8//z/
/P/7//v/+//7//v/+//6//r/+v/6//r/+v/6//r/+v/6//r/+v/6//r/+v/4//j/+P/4
//j/+P/5//n/+f/5//j/+P/2//b/9v/2//b/9v/2//b/9v/2//b/9v/2//b/9v/2//b/
9v/2//b/9P/0//X/9f/1//X/9f/1//b/9v/3//f/9f/2//b/9v/2//f/9//5//r/+v/6
//r/+//7//3//f8AAAAAAAAAAAAAAAAAAAAA/f/5//X/8v/w/+7/7f/r/+v/6//r/+z/
7f/v//D/8P/v/+v/6f/p/+r/6v/r/+n/6f/p/+r/6v/q/+v/6//s/+3/7v/u/+3/7f/t
/+3/7v/u/+7/7v/w//D/8P/x//H/8f/x//L/8P/w//H/8f/x//H/8f/x//H/8f/x//H/
8f/x//H/8f/x//H/8f/x//L/9f/5//z/AgAHAA8AFAAaAB4AIgAfABgACgD2/9z/v/+f
/4L/cv9q/2v/cv9y/3D/d/+B/4j/mP+u/7v/uf+2/7v/wP/G/8z/1//l/+7/8//2//b/
9v/3//b/+P/7//r/+v/6//r/+P/4//j/+f/5//n/+f/5//v/+//7//v/+f/5//n/+f/6
//r/+v/6//r/+v/6//r//P/8//z//P/9//3//f/8//r/+v/7//v//f/9//3//P/8//z/
/P/8//v/+//7//v/+//7//v/+//7//v//P/8//z//P/8//z/+//7//v/+//8//z//f/9
//3//f/8//z/+//7//v/+//7//v/+//7//v/+//7//r//P/8//z//P/+//3//f/8//z/
/P/8//z//P/7//v//P/8//v/+v/6//r/+v/6//r//P/8//z//P/8//z//P/8//z//P/8
//z//P/8//3//f/8//z/+//7//v/+//7//v/+//7//v/+//7//v/+//7//v/+v/6//n/
+//8//z//P/8//z//P/8//7//v/+//7//v/+//7///////7//f/9////AAABAAIAAgAB
AP///v///////v/+//7//v/+///////+//7//v////////////3//f/9//3//f/9//z/
/P/+//7//v/9//v/+//7//r/+v/6//r/+v/8//z//P/7//v/+//7//v//f/8//z//P/6
//r/+v/6//r/+v/6//r/+//8//3//v/8//z//P/8//7//v///////f/9//z//P/+//7/
/v/+/wAAAAAAAAAAAAAAAAAAAAAAAAAAAAAAAAAAAAAAAAAAAAAAAAEAAQADAAMAAwAD
AAQABAAFAAUABwAIAAgACAAIAAkACQALAAoADAAMAAwADgAOAA4ADgAOAA4ACwAHAAMA
AQAAAP////////////////////8AAAAAAQABAP7//f/6//r/+f/5//n/+f/5//r/+P/4
//n/+f/6//v//P/8//3//f/9//3//v/+//7//v/+//7//v///////////wAAAAAAAAEA
AQABAAEAAQABAP//////////AAABAAIAAwABAAEAAQABAAIABQAJAA4AFAAbACEAJAAo
ACwALgApACAAEAD6/97/wf+f/4T/dv90/3n/fv9+/4D/if+P/5j/rP/C/8n/w//E/83/
1P/a/+T/7f/3//7/AQAEAAYABgAHAAYABgAFAAYABgAGAAYACAAIAAgACQAHAAcABwAH
AAkACQAJAAkABwAHAAcABwAIAAgACAAIAAgACAAIAAgACAAIAAgACAAJAAkACQAIAAYA
BgAHAAcACQAJAAkACAAJAAoACwAMAAwACwAKAAkACwALAAsACwAJAAkACgAKAAoACgAK
AAoACQAJAAkACQAIAAgACQAJAAsACwAKAAoACQAJAAkACQAJAAkACQAJAAsACwALAAoA
CAAIAAgACAAKAAkACQAIAAgACAAIAAgACAAHAAcACAAKAAkACAAIAAgACAAIAAgACAAI
AAgACAAKAAoACgAKAAoACgAKAAoADAAMAA0ADQAKAAoACQAJAAkACQAJAAkACQAJAAkA
CQAJAAkACQAJAAsACgAKAAkACQAKAAoACgAMAAwADAAMAAwADAAMAAwADAAMAAwADQAP
AA4ADQANAA0ADgAPABAAEQARABAAEAARABEAEAAQABAAEAAQABEAEgASABMAFAAVABUA
FQAVABcAFwAXABcAFwAXABYAFgAWABYAFgAVABcAFwAXABYAFAAUABQAFAAWABYAFgAV
ABUAFQAVABUAEwASABIAEgATABQAFQAWABYAFgAWABYAGAAYABgAGAAWABYAFgAWABQA
FAAVABUAFQAVABQAFAAUABQAFAAUABYAFgAWABYAFgAWABYAFgAYABgAGAAYABoAGgAa
ABoAGgAaABsAGwAdAB0AHQAdAB0AHgAgACEAIQAiACIAIgAkACUAJQAnACgAKgAoACoA
LAAsACwALAAsACkAJQAhAB4AHAAaABkAGwAbABsAGwAbABsAHAAcAB0AHQAaABkAGgAa
ABkAGQAZABkAGQAaABoAGgAbABsAHAAdAB4AHgAhACEAIQAhACAAIAAgACAAIAAgACAA
IQAjACMAIwAkACIAIgAjACMAJQAlACUAJQAjACMAIwAjACMAIwAjACMAJQAlACUAJQAm
ACkALQAyADoAQQBJAE4AVABYAFYATwBCADAAGAD4/9X/tf+a/4j/iP+P/47/iv+Q/5n/
of+y/8r/1v/X/93/6P/x//r/BgASABsAIQAmACkAKgAsACoALQAuADAAMwAyADIAMgAy
ADIAMgAyADMAMwAzADMAMwAzADMAMwAzADUANQA1ADUANgA2ADYANgA4ADgAOAA4ADoA
OgA6ADoAOQA5ADkAOAA6ADoAOwA7ADsAOwA7ADoAPAA8ADwAPAA9AD0APQA9AD0APQA9
AD0APQA9AD4APgA+AD4APgA+AD0APQA9AD0AQABAAEEAQQBBAEEAQABAAEEAQQBBAEEA
QQBBAEEAQQBBAEEAQQBAAEIAQgBCAEIAQAA/AD8APgBAAEAAQABAAEAAPwA/AEAAPgA9
ADwAPAA+AD4APgA+AD4APgA+AD4AQABAAEAAQAA+AD4APgA+AD4APgA/AD8APAA8ADsA
OwA9AD0APQA9ADsAOwA7ADsAOwA7ADsAOwA7ADoAOgA5ADkAOgA6ADoAOgA6ADoAOgA6
ADoAOgA6ADoAOgA6ADsAOwA6ADkAOQA7ADwAPQA+AD4APQA7ADoAPQA9ADwAPAA8ADwA
PAA9ADsAOgA6ADoAOwA7ADsAOwA7ADsAOwA7ADsAOwA6ADoAPAA8ADwAOwA7ADsAOwA6
ADwAPAA8ADwAOgA6ADoAOQA7ADsAOwA7ADsAOgA6ADoAOgA6ADoAOgA8ADwAPAA8ADoA
OAA6AA==
         </WaveFormData>
      </LeadData>
      <LeadData>
         <LeadByteCountTotal>10000</LeadByteCountTotal>
         <LeadTimeOffset>0</LeadTimeOffset>
         <LeadSampleCountTotal>5000</LeadSampleCountTotal>
         <LeadAmplitudeUnitsPerBit>4.88</LeadAmplitudeUnitsPerBit>
         <LeadAmplitudeUnits>��V</LeadAmplitudeUnits>
         <LeadHighLimit>2147483647</LeadHighLimit>
         <LeadLowLimit>268435456</LeadLowLimit>
         <LeadID>V2</LeadID>
         <LeadOffsetFirstSample>0</LeadOffsetFirstSample>
         <FirstSampleBaseline>0</FirstSampleBaseline>
         <LeadSampleSize>2</LeadSampleSize>
         <LeadOff>FALSE</LeadOff>
         <BaselineSway>FALSE</BaselineSway>
         <ExcessiveACNoise>FALSE</ExcessiveACNoise>
         <MuscleNoise>FALSE</MuscleNoise>
         <LeadDataCRC32>651617821</LeadDataCRC32>
         <WaveFormData>
+v/6//r/+v/4//f/9v/2//X/9f/1//X/9f/1//X/9f/y//L/8v/x//H/8f/x//H/8f/x
//H/8f/x//H/8f/x//H/8f/x//H/8f/x//H/8f/x//H/8f/x//H/8f/x//H/8f/x//H/
8//0//f/+f///wcAFgAgACoAOwBUAGoAdwB/AIMAfABnAE8AOwAiAPv/yf+R/13/Lf8B
/+b+6/4E/x7/Mv9G/1n/av99/4//oP+z/8j/1v/f/+T/6f/r/+z/7//x//P/9f/2//b/
9//4//n/+f/5//n/+v/7//v//f/+//7/AAAAAAAAAAAAAAEAAQABAAIAAgACAAIAAgAC
AAMAAwAEAAIAAgACAAIAAwADAAQABAAFAAUABgAGAAUABQAFAAYACAAIAAgACAAKAAoA
CwAMAAoACwALAA0ADgAPAA8AEAARABEAEwATABQAFgAXABkAGgAbABwAHQAfAB4AHgAe
ACIAIgAkACYAJQAmACgAKQAqACoAKgAqACsAKwArACwAKgAqACgAJwApACgAJwAmACMA
IgAfAB8AIAAfAB4AHQAcABsAGAAYABYAFQATABIAEwARABAADwAMAAwACwAKAAoACQAI
AAYABQAEAAIAAgACAAEAAQAAAP///v/9//z//P/8//v/+//5//n/+f/5//n/+f/4//j/
+P/3//f/+P/6//r/+v/6//j/+P/5//n/+f/5//n/+v/8//z//f/9//3//f/+//7//v/+
//////////////8AAP7//v///wAAAAAAAAAAAAACAAIAAgACAAIAAgACAAIAAgACAAEA
AAAAAAAAAAAAAAAAAAAAAP///f/9//3//f/+//z//v/+//7//P/8//z//P/7//v/+//7
//v/+//7//n/+f/4//j/+v/6//r/+v/4//j/9//3//n/+P/4//j/+f/5//n/+f/5//j/
+P/4//j/+f/5//j/+P/3//f/9//3//f/9//4//j/+P/4//f/9//3//f/9//3//f/+P/4
//b/9v/2//b/9v/4//j/+P/7//v//P/8//v/+//7//z//P/+/wAAAAAAAAAAAAAAAAEA
AQABAP////8AAAAAAAD//////f/9//3//f/9/////v/8//z/+v/6//r/+v/8//r/+f/4
//j/9//3//f/9//1//X/9f/1//T/9P/0//H/8f/x//H/8//z//P/8//z//P/8//z//P/
8//z//P/8//z//P/8//x//H/8f/x//P/8//z//P/8//z//P/8//1//b/+f///wcAFQAk
AC4APgBVAG4AfgCHAI8AiQB0AF0ASQAzABIA4/+n/23/Of8F/+H+2P7p/gb/Iv84/07/
Z/98/4//of+0/8f/1v/g/+f/6v/t/+//8P/z//P/9f/1//b/9v/3//r/+//7//v//f/+
/////////wAAAAACAAIAAgACAAIAAwADAAMABAAGAAYABgAGAAQABQAFAAYABgAGAAYA
BgAHAAcACAAIAAkACQAKAAoADQANAA0ADgAOAA4ADgAOABAAEAARABIAFAAVABUAFwAW
ABcAFwAYABsAGwAdAB0AHgAgACEAIwAkACUAJgAnACoAKgArACwAMAAwADIANAA1ADYA
OAA5ADgAOAA4ADgAOAA5ADoAPAA8ADwAOgA5ADkAOAA3ADYANwA2ADMAMwAwAC8ALgAt
ACwAKwAoACgAKAAnACUAJAAhAB8AHgAdABwAHAAbABoAFgAVABQAEgARABAADgAOAAwA
CwALAAoABwAGAAUABAAEAAQAAwADAAEAAQABAAEAAQABAAAAAAAAAP////8AAAAAAAAA
AAAAAAAAAAEAAQD///////8AAAIAAgADAAMAAwADAAQABAACAAIAAwADAAQABQAGAAgA
BgAGAAcACAAIAAgACAAIAAgACAAIAAgACAAIAAgACAAKAAoACQAIAAgACAAIAAgACAAI
AAgABwAHAAcABwAHAAYABAAGAAYABgAEAAQABAAEAAMAAwADAAMAAwADAAMAAQABAAAA
AAD+//7//v/+/wAAAAD//////f/8//z//P/9//3//f/9//3//P/8//z//P/9//3//P/8
//v/+//7//v/+//7//z//P/8//z/+//5//n/+f/5//n/+f/6//r//P/8//z//P/7//z/
+//6//3//f/+//7/////////AAAAAAAAAgACAAIAAgACAAIAAwADAAMAAwADAAQABAAE
AAMAAwABAP//////////AQAAAP7//v/+//7//v/+/wAA/v/9//z/+v/5//n/+f/5//f/
9//3//f/9v/2//b/9f/1//X/9f/1//X/9f/1//f/9//3//f/9f/1//X/9f/1//X/9f/1
//X/9f/1//X/9f/1//X/9f/3//f/9//3//f/+v/7////CQAXACYAMgBCAFsAcgCEAJEA
mQCTAH4AaQBZAEMAIgD1/7f/d/89/wX/2f7O/uP+BP8g/zj/UP9p/37/k/+l/7r/y//Y
/+D/5//q/+3/8f/y//X/9//3//v//P/8//3//P/9//3//f///wAAAQABAAEAAgACAAQA
BAAEAAQABAAFAAUABQAGAAYABgAGAAYABgAHAAcACAAIAAgACAAIAAkACQAKAAoACwAL
AAwADAANAA0ADQAOABAAEAAQABAAEgASABMAFAAWABcAFwAZABgAGQAZABoAGwAbAB0A
HQAgACIAIwAlACQAJQAmACcALAAsAC0ALgAwADAAMgA0ADUANgA4ADkAPAA8ADwAPAA7
ADsAOwA8ADwAPAA6ADkAOwA6ADkAOAA3ADYAMwAzADIAMQAwAC8ALgAtACoAKgAoACcA
JQAkACMAIQAgAB8AGgAaABkAGAAWABUAFAASABEAEAAOAA4ADAALAAsACgAHAAYABQAE
AAQABAADAAMAAQABAAEAAQD//////v/+/wAA/////wAA/v/+//7//v/+//7//////wEA
AQABAAIAAgACAAMAAwADAAMABAAEAAQABAAFAAUAAwADAAMABAAGAAYABwAIAAYABgAG
AAYACAAIAAgACAAIAAgACAAIAAgACAAHAAYABgAGAAYABgAEAAQABAADAAMAAwADAAMA
AgAAAAIAAgACAAAAAAAAAAIAAQABAAEA/////////////////v/+//7//v/+//7//P/8
//v/+//9//z//P/8//v/+//7//v//f/8//z//P/6//v/+//6//r/+f/5//n/+f/5//n/
+v/4//j/+P/3//f/9//3//f/9//3//j/+P/2//b/9v/2//b/+P/4//j/+//7//z//P/+
////AAACAAIAAgADAAMABAAEAAYACAAIAAgACAAGAAcABwAHAAcABwAIAAgACAAHAAcA
BQADAAMAAwADAAUABAACAAIAAgACAAIAAgAAAP7//f/8//z/+//7//v/+//5//n/+f/5
//j/+P/4//f/9//3//f/9//3//f/9//5//n/+f/5//f/9//3//f/+f/5//n/+f/3//f/
9//3//f/9//3//f/+f/5//n/+f/7//7/AQAHAA8AHQAqADYASgBjAHwAjACZAJ8AlQCA
AG0AWwBDACAA7f+v/3H/Nf/7/tX+0v7t/gz/KP8+/1b/b/+E/5f/qf/A/9H/3P/m/+v/
7v/x//P/9v/5//v/+//9//7//v///wIAAwADAAMAAwAEAAUABQADAAQABAAGAAgACAAI
AAgACQAJAAkACgAKAAoACgAKAAoACwALAAwACgAKAAoACgANAA0ADgAOAA8ADwAQABAA
EQARABEAEgAUABQAFAAUABQAFAAVABYAGAAZABkAGwAcAB0AHQAeAB8AHwAhACEAIgAk
ACUAJwAmACcAKAApAC4ALgAvADAAMgAyADQANgA1ADYAOAA5ADoAOgA6ADoAOwA7ADsA
PAA8ADwAOgA5ADcANgA1ADQANQA0ADEAMQAwAC8ALgAtACoAKQAmACYAKAAnACUAJAAh
AB8AHgAdABoAGgAZABgAFgAVABQAEgARABAADgAOAAwACwALAAoACQAIAAcABgAGAAYA
BQAFAAMAAwADAAMAAQABAAAAAAACAAEAAQACAAAAAAAAAAAAAAAAAAEAAQABAAEAAQAC
AAAAAAABAAEAAwADAAQABAACAAIAAwADAAMAAwADAAQABAAEAAUABgAEAAQABAAEAAQA
BAAEAAQABAAEAAQABAAGAAYABQAEAAQABAAEAAQAAgACAAIAAQABAAEAAQABAAAA/v8A
AAAAAAD+//7//v/+//3//f/9//v/+//7//v/+//7//r/+v/4//j/+P/4//j/+P/3//f/
+f/4//j/+P/3//f/9//3//n/+P/4//j/9v/3//f/9v/4//f/9//3//f/9//3//j/9v/2
//b/9f/1//X/9f/1//X/9f/2//b/9v/2//b/9v/4//r/+v/6//n/+f/6//r/+//7//v/
/P/+//7//v/+//7//v/+//7//////////////wAAAAAAAP/////9//v/+//7//v//f/8
//r/+v/6//r/+v/6//r/+P/3//b/9v/1//X/9f/3//X/9f/1//P/8v/y//L/8f/x//H/
8f/x//H/8f/x//P/8//z//P/8f/x//H/8f/z//P/8//z//P/8//z//P/8//z//P/8//1
//X/9f/1//X/9v/5//3///8JABYAJAAuAEEAWgByAIEAiwCRAIwAdwBhAE0AOAATAOH/
pf9p/zH///7g/uP+/v4Y/yz/QP9X/2z/ff+P/6L/tf/K/9j/4//q/+3/7//w//H/8//1
//n/+v/6//v//P/9//3//f///wAAAQABAAEAAgACAAQABAAEAAQABAAFAAUABQAGAAYA
BgAGAAYABgAHAAcACAAIAAgACAAIAAkACQAKAAoADQANAA4ADgANAA0ADQAOAA4ADgAO
AA4AEAAQABEAEgASABMAEwAVABYAFwAXABgAGQAZABsAGwAcAB4AHwAhACAAIQAiACMA
JAAkACUAJgAqACoALAAuAC4ALgAvAC8AMgAyADIAMgAzADMAMwA0ADIAMgAwAC8AMQAw
AC8ALgArACoAJwAnACYAJQAkACMAJAAjACAAIAAeAB0AGwAaABsAGQAYABcAFAAUABMA
EgASABEAEAAOAA8ADgAMAAwACgAJAAkACAAHAAYABQAEAAQABAADAAMAAwADAAMAAwAB
AAEAAAAAAAAA/////wAAAgACAAIAAgACAAIAAwADAAMAAwADAAQAAgACAAMAAwADAAMA
BAAEAAYABgAHAAcABQAFAAUABgAGAAYABwAIAAgACAAIAAgACAAIAAgACAAIAAgACAAI
AAgACAAHAAYABgAGAAYABgAEAAQABAADAAMAAwADAAMAAgAAAAIAAgACAAAAAAAAAAIA
AQABAAEAAQABAAEAAQD//////v/+/wAAAAAAAAAAAAAAAP////////7//v/+////////
///////+//7//v/8//3//f/8//z/+//7//v/+//7//v//P/6//r/+v/5//v/+//7//v/
+//7//z//P/8//z//P/8//z//v/+//7//f/9//7//v/9//3//f/+/wAAAAD/////AgAC
AAIAAgACAAQABQAFAAUAAwADAAQABAAEAAMAAwABAAEAAQABAAEAAQAAAP7//v8AAAAA
AAAAAAAA/v/9//z//P/7//v/+//9//v/+//7//n/+P/4//j/9//3//f/9//1//X/9f/1
//X/9f/1//X/9//3//f/9//3//f/9//3//X/9f/1//X/9f/1//X/9f/1//X/9f/1//n/
+v/7//3/AwANABoAJAAwAEEAWABsAHsAgwCFAHwAaQBRAD0AJAD//83/lf9j/zP/Cf/u
/vP+DP8k/zj/TP9f/3L/hf+V/6j/uf/M/9r/4//q/+//7//w//H/8//1//n/+v/6//v/
/P/9//3//f///wAAAQABAAEAAgACAAQAAgACAAIAAgADAAMAAwAEAAQABAAEAAQAAgAD
AAMABAAGAAYABgAGAAUABQAGAAYABwAHAAgACAAJAAkACQAKAAoACgAKAAoADgAOAA8A
EAAQABEAEQATABIAEwATABQAFQAVABcAFwAWABgAGQAbABwAHQAeAB8AIAAgACEAIgAm
ACYAKAAqACkAKgAsAC0ALAAsACwALAAsAC0ALgAwAC4ALgAsACsALQAsACsAKgApACgA
JQAlACIAIQAgAB8AIAAfABwAHAAcABsAGQAYABcAFQAUABMAEgASABEAEAAOAA0ADAAK
AAsACgAIAAgABgAFAAUABAAFAAQAAwACAAIAAgABAAEA/f/9//3//f///////v/+//z/
+//7//z//P/8//z//P/8//z//f/9//3//f/9//7//v/+////////////AAAAAAAAAAAB
AAEAAQABAAEAAgACAAIAAwAEAAQABAAEAAQABAAEAAQABAAEAAQABAAEAAQABAADAAIA
AgACAAIAAgACAAIAAgABAAEAAQABAAEAAgAAAAIAAgAAAP7//v/+//7//f/9//3//f/9
//3//f/7//v/+v/6//r/+v/6//r/+v/6//n/+f/5//j/+P/4//f/9//3//f/9//2//b/
9v/2//f/9//2//j/9//3//f/9//3//f/+P/2//b/9v/1//f/9//3//f/9//3//j/+P/4
//j/+P/4//j/+v/6//r/+//7//z//v/+//z//P/8//z//v//////////////AAAAAAAA
//////3//f/9//3//f/9//z/+v/6//r/+v/6//r/+v/4//f/9v/0//P/8//z//X/8//z
//P/8f/w//D/8P/v/+//7//v/+//7//v/+//7//v/+//7//v/+//7//v/+//7//v/+//
7//v/+//7//v/+//7//v/+//7//v/+//8f/y//X/+f///wsAGgAmADIARwBgAHQAgQCJ
AIkAegBjAE8AOwAeAPn/w/+F/03/G//t/tT+2/72/hT/Kv9A/1n/bv+D/5X/qP+7/8z/
2P/f/+b/6//r/+r/7f/v//H/8//0//T/9f/2//f/9//3//n/+v/7//v/+//8//z//v/+
//7//v/+/wEAAQABAAIAAAAAAAAAAAACAAMAAwAEAAIAAgACAAIAAwADAAQABAAFAAUA
BgAGAAUABQAFAAYACAAIAAgACAAMAAwADQAOAA4ADwAPABEAEAARABEAEgAVABUAFwAX
ABgAGgAbAB0AHgAfACAAIQAkACQAJQAmACoAKgAsAC4ALwAwADIAMwA0ADQANAA0ADQA
NQA2ADgANgA2ADQAMwA0ADQANAA0ADMAMgAvAC8ALAArACoAKQAqACkAJgAmACQAIwAh
ACAAHwAdABwAGwAWABYAFQAUABIAEQAQAA4ADQAMAAoACgAGAAUABQAEAAQABAAEAAQA
AwACAAAA///9//3//f/9//3//f/8//z//P/7//v//P/8//z//P/8//r/+v/7//v//f/9
//3//v/+//7///////////8AAAAAAAAAAAEAAQD///////8AAAAAAAABAAIAAgACAAIA
AgACAAIAAgACAAIAAgACAAIAAgACAAEAAAACAAIAAgACAAIAAgACAAEA///////////+
//z//v/+//7//P/8//z//P/7//v/+//7//v/+//7//v/+//6//r/+v/6//r/+v/6//r/
+f/5//n/+P/4//j/+f/5//n/+f/3//b/9v/2//j/+f/5//j/9v/1//X/9f/1//X/9f/2
//b/9v/2//X/9f/1//X/9f/3//f/+P/4//j/+P/4//j/+v/8//z//P/9//3//v/+/wEA
//8AAAAAAAAAAAAAAgADAAMAAwADAAMABAAEAAIAAQABAP////////////////7//P/8
//z//P/8//z//P/6//n/+P/6//n/+f/5//f/9f/1//X/9f/0//T/9P/1//X/9f/1//P/
8//z//P/9f/1//X/9f/z//P/8//z//P/8//z//P/8//z//P/8//z//P/8//z//X/9f/1
//X/9//4//v/AwARACEALgA8AFQAbwCCAI4AlwCVAIMAbABbAEkAKwACAMX/g/9H/w//
3f7J/tr++/4a/zL/TP9m/3v/jP+h/7X/yP/V/+D/5v/r/+z/7//x//L/8//1//f/9//4
//j/+f/6//v/+//7//3//v////////8AAAAAAgACAAIAAgACAAMAAwADAAQABAAEAAQA
BAAGAAcABwAIAAgACAAIAAgACQAJAAoACgALAAsADAAMAA0ADQANAA4AEAAQABAAEAAQ
ABAAEQASABQAFQAVABcAFgAXABcAGAAbABsAHQAdACAAIgAjACUAJgAnACgAKQAsACwA
LQAuADIAMgA0ADYANwA4ADoAOwA8ADwAPAA8AD0APQA9AD4APgA+ADwAOwA5ADgANwA2
ADcANgAzADMAMgAxADAALwAuAC0AKgAqACgAJwAlACQAIwAhACAAHwAbABoAGAAWABYA
FQAUABIAEQAQAA4ADgAKAAkACQAIAAcABgAFAAQABAAEAAMAAwADAAMAAwADAAEAAQAA
AAAAAAD/////AAAAAAAAAAAAAAIAAgADAAMAAwADAAMABAAEAAQABQAFAAUABQAGAAYA
BgAGAAcABwAHAAcABwAIAAgACAAJAAoACAAIAAgACAAIAAgACAAIAAgACAAIAAgACAAI
AAcABgAIAAgACAAIAAgACAAIAAcABQAFAAUABQAGAAQABgAGAAQAAgACAAIABAADAAMA
AwABAAEAAQABAAEAAQAAAAAAAAAAAAAAAAAAAAAA/////////v/+//7//f/9//3//f//
//7//v/+//7///////7//v/9//3//f/9//3//f/+//z//P/8//v//f/9//3//f/9//3/
/v/+//7//v/+//7/AAACAAIAAgADAAMABAAEAAMABQAJAAgACAAIAAgACAAIAAgACQAJ
AAkABwAHAAgACAAGAAUABQADAAUABQAFAAUAAwACAAAAAAAAAAAAAAAAAAAA/v/9//z/
/P/7//v/+//7//n/+f/5//n/+P/4//j/9//3//f/9//3//f/9//3//f/9//3//f/9//3
//f/9//3//f/9//3//f/9//3//f/+f/5//n/+f/3//f/9//3//v//v8BAAcAFQAjAC4A
PgBWAHEAiACWAJ0AmwCJAHAAXwBLAC0ABADH/4f/S/8P/9/+z/7g/gH/Hv80/1D/aP99
/5D/o/+3/8r/1//i/+r/7f/w//H/8//2//n/+f/7//3//v/+////AAABAAEAAQABAAIA
AwADAAUABgAGAAgABgAGAAYABgAHAAcABwAIAAoACgAKAAoACAAJAAkACgAMAAwADAAM
AA0ADQAOAA4ADwAPABAAEAARABEAEQASABIAEgASABIAFgAWABcAGAAWABcAFwAZABoA
GwAbABwAHwAfACEAIQAiACQAJQAnACgAKQAqACsALgAuAC8AMAAwADAAMgA0ADcAOAA6
ADsAOgA6ADoAOgA7ADsAOwA8ADoAOgA4ADcANwA2ADUANAAzADIALwAvAC4ALQAsACsA
LAArACgAKAAmACUAIwAiACEAHwAeAB0AGgAaABkAGAAWABUAFAASABEAEAAOAA4ACgAJ
AAkACAAHAAYABQAEAAQABAADAAMAAQABAAEAAQADAAMAAgACAAIAAQABAAIAAgACAAIA
AgAEAAQABQAFAAMAAwADAAQABAAEAAUABQAFAAUABgAGAAQABAAFAAUABwAHAAcACAAG
AAYABwAIAAgACAAIAAgABgAGAAYABgAIAAgACAAIAAoACgAJAAgABgAGAAYABgAGAAYA
BgAFAAMAAwADAAMABAACAAQABAAEAAIAAgACAAIAAQABAAEAAQABAAEAAQABAAEAAAAA
AP7//v/+//7/AAAAAP////////7//v/+///////////////+//7//v/8//3//f/8//z/
+//7//v/+//7//v//P/8//z//P/7//3//f/9//3//f/9//7//v/+//7//v/+//7/AAAA
AAAAAQABAAIAAgADAAUABAAEAAQABAAEAAQABQAFAAUABQAFAAYABgAGAAUABQADAAUA
BQAFAAUAAwACAAAAAAACAAIAAgACAAAA/v/9//z//P/7//v/+//9//v/+//7//n/+P/4
//j/+f/5//n/+f/5//n/+f/5//n/+f/5//n/+f/5//n/+f/3//f/9//3//j/+f/6//v/
+f/5//n/+f/3//f/9//3//n/+v/9/wEABwAPABwAKgA0AEcAYAB2AIUAjQCRAIYAcQBb
AEkAMAALANf/mf9f/yv/+/7i/u3+CP8g/zT/Sv9d/3L/hf+X/6j/u//Q/+D/6f/w//H/
8//0//f/+f/7////AAAAAAEAAAABAAEAAQADAAQABQAFAAcACAAIAAoACgAKAAoACgAL
AAsACwAMAAwADAAMAAwADAANAA0ADgAOAA4ADgAOAA0ADQAOAA4AEQARABIAEgARABEA
EQASABQAFAAUABQAFgAWABcAGAAYABkAGQAbABoAGwAbABwAHQAdAB8AHwAgACIAIwAl
ACQAJQAmACcAKAAoACkAKgAuAC4AMAAyADEAMgA0ADUANAA0ADQANAA1ADUANQA2ADQA
NAAyADEAMQAwAC8ALgAtACwAKQApACgAJwAmACUAJAAjACAAIAAgAB8AHQAcAB0AGwAa
ABkAGAAYABcAFgAUABMAEgAQAA8ADgAMAAwADAALAAsACgAJAAgABwAGAAYABgAFAAUA
AwADAAMAAwADAAMAAgACAAQAAwADAAQABAAEAAQABAAEAAQABQAFAAUABQAFAAYABgAG
AAcABwAHAAcACAAIAAoACgALAAsACQAJAAkACgAKAAoACwAMAAwADAAMAAwADAAMAAwA
DAAKAAoACgAKAAoACgAJAAgACAAIAAgACAAKAAoACgAJAAcABwAHAAcACAAGAAgACAAI
AAYABgAGAAYABQAFAAUABQAFAAUABQADAAMAAgACAAQABAAEAAQAAgACAAEAAQABAAAA
AAAAAAEAAQABAAEAAQAAAAAAAAAAAAEAAQAAAAAA////////////////AAACAAIAAgAB
AAEAAQABAAEAAwADAAQABAAEAAQABAAEAAQABgAGAAYACAAKAAoACgAKAAoACwALAAsA
CwALAAwADAAMAAsACwAJAAkACQAJAAkACQAIAAYABgAGAAYABgAGAAgABgAFAAQAAgAB
AAEAAQABAP///////////v/+//7/+//7//v/+//7//v/+//7//v/+//7//v/+//7//v/
+//7//v/+//7//v/+//7//v/+//7//v/+//5//n/+f/5//v//v8BAAUADQAZACYAMAA6
AE8AaAB6AIUAiwCJAHoAYwBNADUAGADv/7n/g/9R/yH/+f7s/vv+Fv8s/0D/VP9n/3z/
j/+h/7T/x//Y/+L/6f/u//H/9f/2//n/+f/5//v//P/8//3///8BAAIAAwADAAQABQAF
AAUABgAGAAgACgAKAAoACgAJAAkACQAKAAoACgAKAAoADAANAA0ADgAOAA4ADgAOAA0A
DQAOAA4ADwAPABAAEAATABMAEwAUABQAFAAUABQAFgAWABcAGAAaABsAGwAdABwAHQAd
AB4AHwAfACEAIQAgACIAIwAlACYAJwAoACkAKgAqACsALAAuAC4AMAAyADMANAA2ADcA
NgA2ADYANgA2ADcAOAA6ADgAOAA2ADUANQA0ADMAMgAzADIALwAvACwAKwAqACkAKAAn
ACQAJAAmACUAIwAiACEAHwAeAB0AHAAcABsAGgAYABcAFgAUABUAFAASABIAEAAPAA8A
DgANAAwACwAKAAoACgAJAAkABwAHAAcABwAHAAcABgAGAAYABQAFAAYABgAGAAYABgAI
AAgACQAJAAcABwAHAAgACgAKAAsACwANAA0ADgAOAA4ADgAPAA8ADwAPAA8AEAAQABAA
EQASABIAEgASABIAEgASABIAEgASABIAEgASABIAEgARABAAEAAQABAAEAAQABAAEAAP
AA8ADwAPAA8ADgAMAA4ADgAOAAwADAAMAAwACwALAAsACwALAAsACwALAAsACgAKAAgA
CAAIAAgACgAKAAkACQAJAAgACAAIAAkACQAJAAkACwAKAAoACgAIAAkACQAIAAoACQAJ
AAkABwAHAAcACAAKAAoACgAJAAsACwALAAsACwALAAwADAAOAA4ADgAOABAAEgASABIA
FAAUABQAFAAUABUAFQAVABcAFwAYABgAFgAVABUAEwATABMAEwATABMAEgAQABAAEAAQ
ABAAEAAOAAwACwAKAAwACwALAAsACQAHAAcABwAHAAYABgAGAAUABQAFAAUABQAFAAUA
BQAFAAUABQAFAAUABQAFAAUABQAFAAUABQADAAMAAwADAAUABQAFAAUABQAFAAUABQAH
AAgACwARABsAJwA2AEIAUgBpAIIAlACdAKMAnwCIAHMAYQBLACwA//+//3//R/8T/+v+
4P71/hT/Mv9K/2L/e/+Q/6X/uf/M/9//6v/0//n//v///wEAAgAHAAkACwALAAwADAAN
ABAAEQARABEAEwAUABUAFQATABQAFAAWABgAGAAYABgAGQAZABkAGgAaABoAGgAaABwA
HQAdAB4AHgAeAB4AHgAfAB8AIAAgACEAIQAiACIAIwAjACMAJAAmACYAJgAmACgAKAAp
ACoAKgArACsALQAwADEAMQAyADMAMwA1ADUANgA4ADkAOwA8AD0APgA/AEQARABFAEYA
SABIAEoATABLAEwATgBPAFIAUgBSAFIAUwBTAFMAVABUAFQAUgBRAFEAUABPAE4ATQBM
AEkASQBIAEcARgBFAEQAQwBAAEAAQAA/AD0APAA7ADkAOAA3ADQANAAzADIALgAtACwA
KgAnACYAJAAkACQAIwAjACIAIQAgAB8AHgAcABwAGwAbABkAGQAZABkAGQAZABgAGAAa
ABkAGQAaABgAGAAYABgAGAAYABkAGQAbABsAGwAcABoAGgAbABsAHQAdAB4AHgAeAB4A
HwAfAB8AHwAfACAAIAAgACEAIgAiACIAIgAiACIAIgAiACIAJAAkACQAJAAkACQAIwAi
ACQAJAAkACQAIgAiACIAIQAjACMAIwAjACIAIAAiACIAIAAeAB4AHgAgAB8AHwAfAB0A
GwAdAA==
         </WaveFormData>
      </LeadData>
      <LeadData>
         <LeadByteCountTotal>10000</LeadByteCountTotal>
         <LeadTimeOffset>0</LeadTimeOffset>
         <LeadSampleCountTotal>5000</LeadSampleCountTotal>
         <LeadAmplitudeUnitsPerBit>4.88</LeadAmplitudeUnitsPerBit>
         <LeadAmplitudeUnits>��V</LeadAmplitudeUnits>
         <LeadHighLimit>2147483647</LeadHighLimit>
         <LeadLowLimit>268435456</LeadLowLimit>
         <LeadID>V3</LeadID>
         <LeadOffsetFirstSample>0</LeadOffsetFirstSample>
         <FirstSampleBaseline>0</FirstSampleBaseline>
         <LeadSampleSize>2</LeadSampleSize>
         <LeadOff>FALSE</LeadOff>
         <BaselineSway>FALSE</BaselineSway>
         <ExcessiveACNoise>FALSE</ExcessiveACNoise>
         <MuscleNoise>FALSE</MuscleNoise>
         <LeadDataCRC32>1324458299</LeadDataCRC32>
         <WaveFormData>
+f/6//r/+f/5//j/9//3//X/9f/1//T/9f/0//T/8v/x//H/8f/w/+7/7v/u/+7/7v/u
/+7/7v/s/+z/7P/s/+7/7v/u/+7/7P/s/+z/7P/u/+3/7f/u/+z/6//r/+v/6//r/+v/
7P/u/+//8//1//3/BwASAB8AMABKAGQAewCPAKEAqQCoAKEAngCNAGwAOQD3/7T/df81
/wb/Af8X/yf/M/9D/1P/ZP90/4X/lP+n/7v/yv/U/9r/3P/f/+L/4//l/+b/5//p/+r/
6//s/+3/7f/t/+//7//w//H/8//z//P/9P/0//T/9P/1//X/9f/2//b/9P/0//T/9f/2
//b/9v/4//j/+P/4//j/9//3//j/+P/4//n/+f/7//v/+//7//z//P/9//3//f/+/wAA
AAABAAEAAQACAAMABAAEAAQABQAFAAUABgAHAAoACwAMAA0ADwAQABEAEwATABQAEwAT
ABQAFwAZABwAHQAdABwAHAAfAB8AIAAgACAAIAAgACAAHgAdABsAGgAbABsAGgAZABYA
FQAUABEAEQAQAA8ADgAPAA4ADQAMAAoACQAIAAgACQAJAAgABwAGAAYABQAEAAYABQAE
AAQABAADAAEAAQAAAAAA/v/+/wAA///+//3/+//6//r/+P/6//v/+//6//r/+f/5//j/
9v/3//f/9//5//r/+v/6//j/9//3//j/+P/6//v/+//9//3//f/+//7//v/+////AQAC
AAIAAgACAAIAAwAEAAIAAgACAAIABAAFAAYABgAEAAQABAAEAAQABAAFAAUABQAFAAUA
BAAEAAQABAAEAAMAAwADAAIAAQABAAAAAAACAAIAAgACAAIAAAAAAAAA/f/9//7//v8A
AP///v/9//z//P/8//v//f/9//3//f/9//z//P/8//r/+v/5//n//P/8//z/+//7//v/
+//7//v/+//7//v/+//6//r/+v/6//r/+v/6//r/+v/6//r/+v/6//r/+v/6//r/+//7
//n/+f/5//n/+v/8//z//P/+//////8AAP7//v/+/wAAAAACAAQABAAEAAQABAADAAMA
AwAEAAQABAAEAAQABAAEAAQAAwABAAIAAgABAAIAAQAAAP///f/9//7//v////3//P/7
//n/+f/5//n/+P/3//b/9v/0//P/8//z//L/8v/y//L/8v/y//L/8v/w//D/8P/w//L/
8v/y//L/8v/y//L/8v/w//D/7//v//H/8v/y//P/8f/x//H/8f/y//T/9f/5////CQAV
ACQAMwBKAGYAfgCRAKUArwCvAKgAowCWAH0AUAANAMn/iP9F/w//+v4H/xn/K/89/1H/
Z/96/4z/nf+u/7//y//W/97/4v/k/+f/6P/p/+v/7P/r/+3/7v/v//L/8//z//P/8//z
//T/9f/3//f/9//4//j/+P/4//n/9//3//j/+P/6//r/+v/7//z//P/8//7//v/+//7/
/v//////AAAAAAAAAQABAAMAAwADAAMABAAEAAUABQAFAAYACAAIAAkACQAJAAoACwAK
AAoACgALAA0ADQAOAA8AEAARABIAEwAVABYAFwAZABoAHAAcAB0AHQAfACAAIgAkACUA
JQAmACcAJwAoACgAKgAqACoAKgAqACkAJwAmACUAJQAkACMAIgAhACAAHQAbABoAGQAY
ABkAGAAXABYAFgAVABQAFAATABMAEgARABIAEgARABAADgANAAwADAAMAAsACQAJAAgA
CAAGAAYABgAFAAQAAwADAAIAAgAAAAAAAQABAAAA/v/9//3//P/8//3//f/9//3//v/+
//7/AAD/////AAD+/wAAAQABAAMAAwADAAQABgAGAAYABwAHAAgACAAIAAoACgALAAwA
DAAMAAwADAAMAA0ADgAOAA4ADgAOAA4ADgAOAA8ADwARABEAEQAQAA8ADgANAAwADQAN
AA0ADAALAAsACgAKAAoACgAKAAoADAAKAAoACgAHAAcACAAIAAgABwAGAAUABgAGAAYA
BQAFAAUABQAFAAUABAAEAAQABAAEAAMAAwAEAAQABAADAAMAAwADAAMAAQABAAEAAQAD
AAIAAgACAAAAAAAAAAAAAgACAAIAAgAAAAAAAAAAAP7//v//////AQABAAEAAQABAAIA
AQAAAAIAAwADAAQABAAEAAQABgAGAAYABgAIAAgACAAIAAkACQAJAAoACgAKAAoACgAI
AAgACAAHAAUABgAGAAUABgAFAAQAAwABAAEAAgACAAMAAQAAAP//AQABAAEAAQD+//3/
/P/8//v/+//8//3/+v/6//r/+v/6//r/+v/6//r/+v/6//r/+v/6//r/+v/6//r/+v/6
//z//P/7//v//P/8//v/+//7//v/+//7//z//v///wEABwARAB8ALgA9AFQAbgCEAJkA
qwC1ALEArgCpAJwAfwBUABMAz/+O/0v/Ef/+/g3/I/81/0f/Xf9x/4T/lv+p/7z/zf/X
/+D/6P/q/+z/7//y//P/8//2//X/9//4//n/+P/5//n/+f/7//v//P/9//3//f/9//7/
AAAAAAAAAQD/////AAAAAAAAAAAAAAEAAAAAAAAAAgACAAIAAgACAAUABQAGAAYABgAH
AAcACQAJAAkACQAKAAsADQAOAA8AEAASABIAEwAVABUAFgAXABgAGAAYABkAGQAZABoA
GwAeAB8AIAAhACEAIgAjACUAJgAoACgAKQApACsALAAuAC4ALwAvADAAMQAxADIAMgAw
ADAAMAAwADIAMQAvAC4ALwAvAC4ALQAsACsAKgAnACUAJAAjACIAIQAgAB8AHgAeAB0A
HAAcABkAGQAYABcAFgAWABUAFAAUABMAEgASABAADwANAA0ADAAMAAoACgAIAAcABgAF
AAUABAAEAAIAAgADAAMAAgAAAP/////+//7//////////f/+//7//v8AAP////8AAAAA
AgADAAMAAQABAAEAAgAEAAQABAAFAAcACAAIAAgACAAIAAkACgAMAAwADAAMAAoACwAM
AAwADgAOAA4ADgAMAAwADQANAA0ADQANAAwADAAMAAwADAALAAsACwAKAAkACQAIAAgA
CAAIAAgACAAIAAYABgAGAAUABQAGAAYABgAFAAQAAwAEAAQABAADAAUABQAFAAUAAwAC
AAIAAgAEAAQAAwADAAIAAgACAAEAAQABAAEAAQABAAEAAQABAAEAAAAAAAAAAAAAAAAA
AAAAAAAAAAAAAP7//v/+//7//v/+/////////////////wAAAgACAAIAAAABAAEAAgAD
AAQABQAIAAYABgAHAAcABwAIAAoACgAKAAoACgALAAsACwAMAAwADAAMAAwACgAKAAoA
CQAHAAgACAAHAAgABwAGAAUABQAFAAYABgAFAAMAAgABAAEAAQABAAEAAAD///7//v/+
//3//f/9//z//P/8//z//P/8//z//P/8//z//P/8//z//P/8//z//v/+//7//v/8//z/
+//7//z//P/7//v//f/9//3//f/+/wAAAwAHAA0AGQAnADIARQBeAHgAjgCjALUAvQC3
ALIArQCaAHsASAAFAMP/gv9B/w//Bv8Z/y3/Pf9P/2f/ef+M/5z/r//E/9P/3f/m/+z/
8P/w//P/9v/3//n/+v/5//v//P/9//7//////////////wAAAQABAAEAAQACAAQABAAE
AAUAAwADAAQABAAFAAYABwAJAAgACAAIAAoACgAKAAoACgANAA0ADgAOAAwADQANAA8A
DwAPAA8AEAASABMAEwATABMAFAATABMAFQAVABYAFwAaABoAGgAbABwAGwAbABsAHAAd
AB4AHwAfACAAIQAjACYAKAAoACkAJwApACoALAAsAC0ALQAuAC8ALwAwADAAMAAwADAA
MAAwAC8ALQAsACsAKwAqACkAKAAnACYAIwAjACIAIQAgAB8AHgAdABwAHgAdABwAHAAb
ABsAGgAZABgAGAAXABYAFgAVABQAFAASABEADwAPABAAEAAOAA4ADAALAAoACQALAAoA
CgAIAAgACQAJAAgACAAHAAcABgAIAAkACQAJAAcACAAIAAgACAAHAAcACAAIAAoACwAL
AAsACwALAAwAEAAQABAAEQAPABAAEAAQABAAEAARABIAEgASABIAEgAQABEAEgASABIA
EgASABIAEAAQABEAEQATABMAEwASABIAEgASABIAEQARABEAEAAPAA8ADgAOAAwADAAM
AAwADAAKAAoACgAJAAkACgAKAAgABwAGAAUABQAGAAcABwAHAAcABwAHAAUABAAEAAQA
BgAGAAUABQAEAAQABAADAAQABQAGAAcABgAFAAQAAwAFAAQABAAEAAQABAAEAAQAAgAC
AAIAAgACAAIAAgACAAIAAgADAAMAAwADAAMAAwAEAAYABgAGAAQABQAFAAYACAAIAAgA
CgAKAAoACgAKAAoACgAKAAsACwALAAwADAAMAAwADAAMAAwADAALAAoACgAJAAcACAAH
AAYABQAFAAUABgAGAAMAAQAAAP/////////////+//3//P/8//r/+f/5//n/+P/4//j/
+P/4//j/+P/4//r/+v/6//r/+P/4//j/+P/4//j/+P/4//r/+v/5//n/+v/6//n/+f/5
//n/+f/5//r/+v/9////AQAHABMAHgArAD4AWAByAIkAmwCvALkAuACxAKwAnQB8AEkA
BwDE/4P/Qf8S/w3/I/8z/z3/Tf9f/3D/gv+T/6L/s//H/9T/3v/k/+j/6//s/+//8f/y
//X/9//4//n/+v/7//v/+//9//3//v///////////wAAAAAAAAAAAQADAAMABAAEAAIA
AgACAAMAAgACAAIABAAEAAQABAAEAAUABQAGAAYACAAJAAkACwAJAAkACQAKAAoACwAL
AAsADAAOAA4ADwANAA0ADgAPABIAEgASABMAEwATABQAFQAWABcAGAAZABkAGgAbAB0A
HgAgACAAIQAjACUAJgAoACgAKQApACoALQAtAC4ALgAsACwALAAsACwAKwApACgAJwAn
ACYAJQAkACMAIgAfAB8AHgAdABwAGwAaABkAGAAWABUAFAAUABMAEwASABEAEgASABEA
EAASABEAEAAQABAADwANAA0ADAAMAAoACgAKAAkACAAHAAcABgAGAAQABAAFAAUABAAE
AAMAAwACAAIAAwADAAMABQAGAAYABgAEAAMAAwAEAAQABgAHAAcABQAFAAUABgAGAAYA
BgAHAAkACgAKAAoACAAIAAkACgAMAAwADAAMAAwADQAOAA4ADAAMAAwADAAMAAwADQAN
AAsACwALAAoACgAKAAoACgAJAAkACQAIAAkACQAIAAgABgAGAAYABgAEAAIAAgACAAMA
AwAEAAQABAADAAIAAQACAAIAAgABAAEAAQABAAEAAQAAAAAAAAD+//7//f/9/wAAAAAA
AP///f/9//3//f/9//3//f/9//3//P/8//z//P/8//z//P/6//r/+v/6//z//P/8//z/
+v/6//v/+//7//v/+//7//z//v/+//7//v//////AAD+//7//v8AAAAAAgABAP//AAAC
AAIAAgACAAMAAwADAAQABAAEAAQABAAEAAQABAADAAMABAAEAAMAAgABAAAA////////
AAAAAP///f/8//v/+//7//v/+//6//n/+P/4//b/9f/1//X/9P/0//T/9P/y//L/8v/y
//L/8v/y//L/8v/y//L/8v/y//L/8v/y//L/8v/x//H/8v/y//H/8f/x//H/8f/x//L/
8v/z//X/9////wkAFAAhADYAUABoAH8AkwClAK8ArgCpAKIAkwB0AD8A/f+8/3v/Of8K
/wf/Gf8p/zf/Rf9Z/2r/eP+J/5j/q/+//87/1v/e/+L/4//k/+X/5//q/+v/7f/u/+//
8P/x//H/8f/z//P/9P/1//X/9f/1//b/9P/0//T/9f/3//f/+P/4//b/9v/2//f/+P/4
//j/+v/6//r/+v/6//v/+//8//z//P/9//3///////////8AAAAAAQABAAEAAgAEAAQA
BQADAAMABAAFAAgACAAIAAkACwALAAwADQAOAA8AEAARABEAEgATABUAFAAWABYAFwAY
ABsAHQAgACAAIQAhACIAIwAjACQAJAAkACQAJAAkACQAIwAhACAAIQAhACAAHwAeAB0A
HAAZABgAFgAUABIAEwASABEAEAAOAA0ADAAMAAsACwAKAAkACAAIAAcABgAGAAUABAAE
AAYABQADAAMABAAEAAIAAgACAAEAAAD//////v/+//z//P/9//3//P/8//v/+//6//n/
+f/4//f/9//4//j/+P/6//n/+f/6//j/+v/7//v//f/9//3//v/+//7//v//////AAAA
AAAAAAAAAAEAAgACAAIAAgACAAIAAwAEAAQABAAEAAQABAAEAAQABQAFAAMAAwADAAIA
AgACAAIAAgADAAMAAwACAAEAAQAAAAAAAAAAAAAAAAAAAP7//v/+//3//f/+//7//P/7
//r/+f/6//r/+v/5//n/+f/5//n/+f/4//j/+P/4//j/9//3//j/+P/4//f/9//3//f/
9//3//f/9//3//n/+P/4//j/+P/4//j/+P/4//j/+P/4//j/+P/4//j/+P/4//n/+f/7
//v/+//7//r//P/8//z//v/9////AAAAAAAAAAAAAAAAAwADAAMABAAEAAQABAAEAAQA
BAAEAAMAAwAEAAQAAwACAAEAAAD///3//f/+//7////9//z/+//5//n/+f/5//r/+f/4
//j/9P/z//P/8//0//T/9P/0//L/8v/y//L/8v/y//L/8v/0//T/9P/0//P/8v/x//D/
8v/y//H/8f/y//L/8f/x//P/8//z//P/8v/0//X/9//7/wUAEQAeACsAQABcAHYAiwCd
AKsAsQCsAKcAogCPAG4ANQDt/6r/a/8p//7+/f4T/yX/Nf9J/1v/cv+E/5X/pv+5/8n/
1P/c/+L/5v/n/+b/6f/r/+z/7//x//L/8//y//P/8//z//X/9f/2//f/+f/5//n/+v/4
//j/+P/5//v/+//8//z/+v/6//r/+//+//7//v8AAAAAAAAAAAAA/////wAAAAAAAAEA
AQADAAEAAQABAAIAAAABAAEAAQACAAQABAAFAAUABQAGAAcACAAIAAgACQALAAsADAAN
AA4ADwAQABEAEwAUABUAFwAWABgAGAAZABsAHQAeACAAIAAhACEAIgAlACUAJgAmACYA
JgAmACYAJgAlACMAIgAjACMAIgAhACAAHwAeABsAGwAaABkAGAAVABQAEwASABIAEQAQ
ABAAEQARABAADwAMAAwACwAKAAoACQAIAAgACAAHAAUABQACAAIAAAAAAAIAAQAAAP//
/f/8//z/+v/6//v/+//6//r/+f/5//j/9v/3//f/9//3//j/+P/4//b/9f/1//b/9v/4
//n/+f/7//v/+//8//3//P/7//v//f/+//7//v/+//7///8AAAAAAAAAAAAAAgADAAQA
BAAEAAQABAAEAAQABAAFAAUAAwADAAMAAgAAAAAAAAAAAAEAAQABAAAA//////7//v/+
//7//v/+//z/+v/6//r/+f/5//r/+v/6//n/+P/3//j/+P/4//f/9//3//f/9//3//b/
9v/2//b/9v/1//X/9v/2//b/9f/1//X/9f/1//X/9f/1//X/9f/0//T/9P/0//T/9P/0
//T/9P/0//T/9P/0//T/9P/2//b/9//3//f/9//3//f/+v/8//z//P/8//3//f/+//7/
/v/+/wAAAAAAAAAAAwADAAMABAACAAIAAgACAAIAAgACAAEAAQACAAIAAQAAAP///v/9
//v/+//8//z//f/7//r/+f/3//f/9//3//T/8//y//L/8f/x//L/8//y//L/8v/y//D/
8P/w//D/8v/y//L/8v/y//L/8v/y//D/8P/w//D/8P/w/+//7//w//D/7//v/+//7//v
/+//8v/0//f//f8HABMAIQAyAEcAYgB6AI4AowCtAKsApwCiAJcAggBbABoA0/+R/07/
Ef/z/vz+E/8n/zn/Uf9n/3n/iv+c/6//wP/N/9f/3v/g/+T/5v/n/+r/6//r/+7/7f/v
//D/8f/y//P/8//z//X/9f/2//f/9//3//f/+P/4//j/+P/5//n/+f/6//r/+v/6//r/
+//+//7//v8AAAAAAAAAAAAAAQABAAIAAgACAAMAAwAFAAUABQAFAAYABgAHAAcABwAI
AAoACgALAAsACwAMAA0ADgAOAA4ADwARABEAEgATABYAFwAYABkAGQAaABsAHQAeACAA
IAAhACMAJQAmACgAKQApACgAKAArACsALAAsACoAKgAqACoALAArACkAKAAnACcAJgAl
ACIAIQAgAB0AHwAeAB0AHAAbABoAGQAYABgAFwAWABYAFQAVABQAEwAQABAADwAOAA4A
DQAMAAwACgAJAAcABwAGAAYABAAEAAQAAwACAAEAAQAAAAAA/v/8//3//f/8//z/+//7
//r/+v/7//v/+//7//z//P/8//z/+//7//z//v8AAAEAAQD///////8AAAIAAgACAAMA
BQAGAAYABgAGAAYABwAIAAgACAAIAAgACAAJAAoACgAKAAoACgAKAAoACgALAAsACQAJ
AAkACAAKAAoACgAKAAkACQAJAAgABwAHAAYABgAGAAYABgAGAAQAAgACAAIAAwADAAQA
BAACAAEAAAD/////AAABAAEA//////////////7//v/+//7//v/9//3//v/+//7//f/9
//3//f/9//3//f/9//3//f/8//z//P/8//z//P/8//z//P/8//z//P/8//z//P/8//z/
/f/9//3//f/9//3//v8AAAAAAAAAAAEAAQACAAIAAgAEAAQABAAEAAQABAAEAAUABQAF
AAYABgAGAAYABgAGAAYABgAFAAUABgAGAAUAAgABAAAA////////AAAAAP///f/8//v/
+f/5//n/+f/6//n/+P/4//j/9//3//f/9v/2//b/9v/4//j/+P/4//j/+P/4//j/+P/4
//j/+P/4//j/+P/4//j/+P/3//f/+P/4//f/9//3//f/9//3//r//P///wMACwAZACUA
NABLAGgAgACWAKkAtQCzAKsApgCbAIIAVwAYANP/k/9Q/xX//f4I/x3/Lf8//1f/bf9/
/5D/ov+z/8T/0f/b/+L/6P/q/+r/7f/w//H/8f/y//P/9f/2//f/+P/5//n/+f/5//n/
+v/7//v/+//7//z//v/+//7/////////AAAAAAAAAAAAAAEAAAAAAAAAAgADAAQABQAG
AAcABwAIAAgABgAHAAcACQALAAsACwAMAAoACwALAAsADgAQABAAEQARABEAEgATABQA
FAAUABUAFwAXABgAGQAaABsAHAAdAB8AIAAhACMAIgAkACQAJQAlACcAKAAqACwALQAt
AC4ALQAtAC4ALgAwADAAMAAwAC4ALQArACoAKQApACgAJwAmACUAJAAhACEAIAAfAB4A
HQAcABsAGgAcABsAGgAaABkAGQAYABcAGAAYABcAFgAWABUAFAAUABQAEwARABEADgAO
AAwADAAOAA0ADAALAAsACgAKAAgACAAJAAkACAAIAAcABwAGAAgACQAJAAkACQAKAAoA
CgAMAAsACwAMAAoADAANAA0ADgAPABAAEgASABIAEgATABEAEgASABIAFAAUABUAFgAW
ABYAFgAWABQAFQAWABYAFgAWABYAFgAUABQAFQAVABcAFwAXABYAFAAUABQAFAAVABUA
FQAUABMAEwASABIAEgASABIAEgAQAA4ADgAOAA0ADQAOAA4AEAAPAA4ADQAOAA4ADgAN
AA0ADQANAA0ADQAMAAwADAAMAAwACwALAAwADAAMAAsACwALAAsACwAJAAkACQAJAAkA
CAAIAAgACAAIAAgACAAIAAgACAAIAAgACAAIAAgACgAKAAsACwALAAsACwALAAwADgAO
AA4ADgAPAA8AEAASABIAEAASABIAEgASABMAEwATABQAFAAUABQAFAAUABQAFAATABMA
FAAUABMAEgARABAADwARABEAEgASAA8ADQAMAAsACwALAAsACwAKAAkACAAIAAYABQAF
AAUABAAEAAQABAAEAAQABAAEAAQABAAEAAQABAAEAAQABAACAAIAAgACAAQABAADAAMA
BAAEAAMAAwADAAMAAwADAAQABAAHAAsADQATAB0AKgA3AEoAZAB+AJMApwC3AL8AugC1
ALAAnwB+AEcAAwC+/33/P/8W/xn/L/89/0f/Wf9r/3z/jP+d/6z/v//T/+L/7P/y//T/
9f/2//n/+//+////AQACAAMABAAFAAUABQAFAAUABgAHAAkACQAJAAoACAAIAAgACQAL
AAsADAAMAAwADAAMAA0ADgAOAA4AEAAQABAAEAAQAA8ADwAQABAAEgATABMAFQATABMA
EwAUABYAFwAXABcAGAAaABoAGwAbABsAHAAdABwAHAAcAB0AHwAfACAAIQAiACMAJAAl
ACcAKAApACsAKgAsACwALQAtAC8AMAAyADIAMwAzADQANQA1ADYANgA2ADYANgA2ADQA
MwAxADAAMQAxADAALwAsACsAKgAnACUAJAAjACIAIQAgAB8AHgAeAB0AHAAcAB0AHQAc
ABsAGgAaABkAGAAaABkAGAAYABgAFwAVABUAFAAUABIAEgAUABMAEgARABEAEAAQAA4A
DgAPAA8ADgAOAA0ADQAMAAwADQANAA0ADQAOAA4ADgAOAA0ADQAOAA4AEAARABEAEQAR
ABEAEgASABIAEgATABMAFAAUABQAFAAUABUAFgAWABYAFgAWABQAFQAWABYAFgAWABYA
FgAUABQAFQAVABMAEwATABIAEgASABIAEgARABEAEQAQAA8ADwAOAA4ADgAOAA4ADgAQ
AA4ADgAOAAsACwAMAAwADgANAAwACwAKAAoACgAJAAsACwALAAsACgAIAAcABgAIAAgA
BwAHAAgACAAIAAcABQAFAAUABQAHAAcABwAHAAUABAAEAAQABAAEAAQABAAGAAYABgAG
AAgACAAIAAgACgAKAAsACwAJAAkACQAJAAoADAAMAAwADgAOAA4ADgAOAA8ADwAPABAA
EgASABIAEgASABIAEgARABEAEgASABEAEgARABAADwANAA0ADgAOAA0ACwAKAAkABwAH
AAcABwAGAAUABAAEAAQAAwADAAMAAQAAAP///v8AAAAAAAAAAAAAAAAAAAAAAgACAAIA
AgAAAAAAAAAAAP7//v/9//3/AAAAAP///////////////wAAAgAFAAcACwATAB8AKgA5
AE4AagCCAJcAqwC5AL0AuACxAKYAkwBqAC0A6/+s/2v/Lf8Q/xn/L/87/0f/W/9t/4D/
kP+h/7T/x//V/+L/6P/u//L/9f/2//f/+f/6//v//f/+////AgADAAMAAwADAAMABAAF
AAcABwAHAAgACAAIAAgACQAHAAcACAAIAAoACgAKAAsADAAMAAwADgAOAA4ADgAOAA8A
DwAQABAAEAARABEAEwAVABUAFQAWABQAFQAVABUAFgAYABgAGQAZABkAGgAbABwAHAAc
AB0AIQAhACIAIwAiACMAJAAlACcAKAApACsALAAuAC4ALwAvADEAMgA0ADYANwA3ADgA
NwA3ADgAOAA6ADoAOgA6ADoAOQA3ADYANQA1ADQAMwAwAC8ALgArACkAKAAnACYAJwAm
ACUAJAAkACMAIgAiACEAIQAgAB8AHwAgACAAIAAeAB0AHAAcABwAGwAZABkAGgAaABgA
GAAYABcAFgAVABcAFgAWABQAEgATABMAEgASABEAEQAQAA4ADwAPAA8ADwAQABAAEAAS
ABEAEQASABAAEgATABMAFQAVABUAFgAYABgAGAAZABkAGgAaABoAHAAcAB0AHgAcABwA
HAAcAB4AHwAgACAAIAAgACAAIAAeAB4AHwAfAB8AHwAfAB4AHgAeAB4AHgAdAB0AHQAc
AB0AHQAcABwAGgAaABoAGgAbABoAGwAcABkAGQAaABoAGgAZABgAFwAYABgAGAAXABUA
FQAVABUAFwAWABYAFgAWABYAFQAVABYAFgAWABUAFQAVABUAFQAVABUAFQAVABUAFAAU
ABQAFAAUABQAFAAWABYAFgAWABcAGAAZABoAGgAaABsAGwAdAB0AHQAdAB4AIAAgACAA
IgAiACIAIgAjACMAIwAkACQAJAAkACQAJAAkACQAIwAhACIAIgAhACIAIQAgAB8AHQAd
AB4AHgAbABkAGAAXABkAGQAZABkAGAAXABYAFgAWABUAFQAVABQAFAAUABQAFAAUABQA
FAAWABYAFgAWABQAFAAUABQAFgAWABYAFgAUABQAEwATABQAFAATABMAFQAVABUAFQAW
ABgAGQAdACUALQA7AEgAWQBwAIwAogC1AMcA0QDPAMgAxQC2AJ0AcgAvAOf/pv9l/y3/
GP8l/zv/Tf9h/3f/jf+g/7T/x//Y/+n/9f/+/wQACAAKAAsADAAPABMAFgAVABcAGAAZ
ABgAGQAZABkAGwAbABwAHQAdAB0AHQAeACAAIAAgACEAIQAhACIAIgAiACIAIgAjACYA
JgAmACgAKAAoACgAKAArACsALAAsACwALQAtAC8ALwAvAC8AMAAyADMAMwAzADIANAA0
ADUANQA1ADYANwA5ADoAOwA9AD0APQA+AD8AQgBDAEQARQBFAEYARwBJAEoATABMAE0A
TwBRAFIAVABUAFUAVQBWAFkAWQBaAFoAWgBaAFoAWgBcAFsAWQBYAFcAVwBWAFUAVABT
AFIATwBPAE4ATQBMAEsASgBJAEgASgBJAEgASABHAEcARgBFAEQARABDAEIAQgBBAEAA
QAA+AD0AOwA7ADwAPAA6ADoAOgA5ADgANwA3ADYANgA0ADQANQA1ADQANAAzADMAMgAy
ADMAMwAzADMANAA0ADQANgA1ADUANgA4ADoAOwA7ADsAOwA7ADwAQABAAEAAQQBBAEIA
QgBCAEIAQgBDAEQARgBGAEYARgBGAEcASABIAEgASABIAEgASgBKAEsASwBJAEkASQBI
AEkASgBLAEwASQBJAEkASABIAEkASQBKAEoASgBKAEoASgBIAEgASABJAEkASgBKAEgA
RwBIAA==
         </WaveFormData>
      </LeadData>
      <LeadData>
         <LeadByteCountTotal>10000</LeadByteCountTotal>
         <LeadTimeOffset>0</LeadTimeOffset>
         <LeadSampleCountTotal>5000</LeadSampleCountTotal>
         <LeadAmplitudeUnitsPerBit>4.88</LeadAmplitudeUnitsPerBit>
         <LeadAmplitudeUnits>��V</LeadAmplitudeUnits>
         <LeadHighLimit>2147483647</LeadHighLimit>
         <LeadLowLimit>268435456</LeadLowLimit>
         <LeadID>V4</LeadID>
         <LeadOffsetFirstSample>0</LeadOffsetFirstSample>
         <FirstSampleBaseline>0</FirstSampleBaseline>
         <LeadSampleSize>2</LeadSampleSize>
         <LeadOff>FALSE</LeadOff>
         <BaselineSway>FALSE</BaselineSway>
         <ExcessiveACNoise>FALSE</ExcessiveACNoise>
         <MuscleNoise>FALSE</MuscleNoise>
         <LeadDataCRC32>1915350496</LeadDataCRC32>
         <WaveFormData>
BwAHAAYABgADAAIAAQAAAP///v/9//z//P/7//v/+v/3//f/9v/2//X/9f/1//X/8//z
//P/8//z//P/8//z//P/8//z//P/8f/x//H/8f/z//P/8//z//P/8//z//P/9f/1//X/
9f/1//b/9//5//z/AgALABcAJwA+AFcAcgCOAKoAxADTAN8A5QDWALIAeAA0APX/u/+C
/1b/Uf9g/2X/Zf9s/3j/g/+P/5z/qf+2/8b/0v/Z/9//4f/k/+f/6f/p/+v/6//s/+3/
7v/v/+//8P/w//D/8f/x//H/8v/z//P/9P/0//T/9P/0//T/9f/1//X/9P/0//T/9f/1
//X/9v/2//j/+P/5//n/9//3//j/+P/4//j/+P/5//j/+f/5//n/+f/5//r/+v/6//z/
/P/9//v/+//7//z//f/9//3//v///wAAAQABAAEAAwAEAAQABwAIAAgACQAJAAkACQAJ
AAwADAANAA0ADgAOAA4ADwAOAA4ADgAPABEAEQARABAADgAMAAwADAANAAwACwAKAAkA
CAAHAAUAAwACAAEAAAD///7//f/8//r/+v/6//r/+v/6//r/+v/6//r/+v/6//r/+v/6
//r/+v/4//j/+P/6//r/+f/5//n/+P/4//j/9f/1//T/9P/z//P/8//y//T/9P/0//T/
8//z//P/8v/z//T/9f/2//b/9v/1//X/9f/1//X/9v/4//j/+f/6//v/+//7//z//P/9
//7//v/9//3//v/+//7//v//////AAAAAAAAAAAAAAAAAQABAAMAAwACAAIAAgACAAIA
AgAAAAAAAAD//wEAAQABAAAA///+//3/+//9//3//f/9//3//P/7//v/+//7//v/+//7
//v/+//7//n/+f/5//n/+//7//v/+v/6//n/+f/4//j/+P/4//j/+v/6//r/+v/3//f/
9//3//f/9//3//f/+f/5//n/+f/3//f/9//3//n/+P/4//n/9//3//f/9//3//f/+P/4
//j/+P/4//n/+f/6//r/+v/7//z//P/9//3//v/+//////8BAAIAAgACAAIAAgAEAAQA
BQAFAAQABAAEAAQABAAEAAQAAwAFAAUABQAFAAcABQAEAAMAAQABAAEAAAAAAP///v/9
//z//P/8//z//P/6//n/+f/6//n/+f/4//b/9f/1//X/9//3//f/9//1//X/9f/1//X/
9f/1//X/9//3//f/9//1//X/9f/1//f/9//3//f/9f/1//X/9f/1//f/+P/7////BAAO
ABkAJwA9AFYAbQCIAKQAugDIANUA2wDPALIAfgA8APr/w/+N/1z/Sv9R/1j/Xf9l/3T/
hP+T/5//rP+7/8j/0v/a/+P/5f/p/+r/6//r/+3/7f/t/+7/7//w//H/8f/y//L/9P/1
//X/9f/2//f/9//4//j/+P/4//j/+P/5//n/+f/6//r/+v/7//v/+//8//z/+v/6//v/
+//9//3//v/+//7//v/+////AAABAAEAAQABAAEAAgACAAIABAAEAAUABQAFAAUABgAH
AAcABwAIAAkACgALAAsACwANAA4ADgAPABAAEAARABAAEQASABMAFAAUABUAFQAXABgA
GQAbABoAGgAaABsAHQAdAB0AHAAcABoAGgAaABcAFgAVABQAFQAUABMAEQARABAADwAO
AA8ADgANAAwACgAKAAoACgAIAAgACAAIAAoACgAKAAoACAAIAAgACAAKAAgACAAIAAgA
CAAHAAcABQAEAAQABAAFAAUABAAEAAEAAQABAAAAAAAAAAAAAAABAAEAAQAAAAAAAAAA
AAAAAQACAAIAAwABAAEAAQACAAQABAAFAAYABwAHAAcACAAIAAkACgAKAAsACwAMAAwA
DAAMAA0ADQAOAA4ADgAOAAwADAANAA0ADQANAAwADAAOAA4ADgAOAAwADAAMAAsACwAL
AAsACgAKAAoACgAJAAkACQAJAAkACwAKAAkACQAHAAcABwAHAAUABQAFAAUABQAFAAUA
BQADAAMAAwACAAQAAwADAAIABAAEAAQABAACAAIAAgACAAMAAwADAAMAAQABAAEAAQAD
AAMAAwADAAEAAQABAAEAAQAAAAAAAQABAAEAAQABAAEAAQACAAIAAgACAAIAAwACAAIA
AQAAAAEAAgACAAMABQAGAAYABwAFAAUABgAGAAYABgAGAAgACAAJAAkACgAKAAoACgAK
AAoACgAJAAkACQAJAAkACQAHAAYABQAHAAcABwAGAAYABQAEAAMAAgACAAIAAgACAAAA
/////wAA//////7//v/9//3//f/9//3//f/9//3//f/9//3/+//7//v/+//9//3//f/9
//3//f/9//3//f/9//3//f/9//3//f/9//v//f/+////AwAKABQAHwAvAEMAWABrAIQA
nACwALwAxQDJALsAnABqACoA7v+7/4f/XP9M/1X/XP9j/23/fP+M/5n/p/+0/8P/0P/Y
/+D/5f/p/+v/7P/t/+//7//x//H/8v/z//T/9f/1//b/9v/2//f/9//3//j/+f/5//r/
+v/6//r/+v/4//n/+f/5//r/+v/6//v//P/9////AAACAAIAAwADAAMAAwAEAAQABAAE
AAQABQAEAAUABQAFAAcABwAIAAgACAAKAAoACwALAAsACwAMAA0ADQANAA4ADwAQABEA
EQATABUAFgAWABUAFgAWABcAGAAZABoAGwAcABwAHQAdAB4AHgAeAB8AIgAiACIAIwAh
ACEAIQAgACAAHgAeAB4AHwAeAB0AHAAZABgAFwAVABcAFgAVABQAEwASABEAEAAQABAA
EAAQAA4ADgAOAA4ADgAOAA4ADgAOAA4ADgAOAA4ADAAMAAwACgAKAAkACQAJAAgACAAI
AAcABwAGAAYABwAHAAcABgAFAAQAAwACAAMAAwADAAIABAAEAAQABAAEAAQAAwADAAUA
BQAFAAYABgAGAAcACAAJAAkACQAKAAwADQAOAA4ADwAPABAAEAARABIAFAAVABQAFAAU
ABQAFgAWABcAFwAVABUAFAAUABQAFAAUABQAFAAUABQAEwATABMAEwASABIAEgASABEA
DwAPAA8ADwAPAA4ADQANAA0ADQANAA0ACwALAAsACwALAAsACwALAAsACwALAAoACAAH
AAcABgAHAAgACQAKAAgACAAIAAgABwAHAAcABwAHAAcABwAHAAcABwAHAAcABwAHAAcA
BwAHAAYABgAHAAUABQAFAAUABQAFAAYABgAEAAQABAAFAAcACAAIAAgACQAKAAoACwAN
AA4ADgAPAA8ADwAQABAAEAARABIAFAAUABQAFAAUABQAFQAVABQAFAAUABQAFAAUABQA
EwATABMAEwATABEADwAOAA0ADQANAA0ADAAMAAsACgAJAAgACAAIAAgACAAGAAUABQAG
AAUABQAEAAIAAQABAAEAAQABAAEAAQABAAEAAQABAAEAAQABAAEAAQABAAEAAQABAAEA
AQABAAEAAQABAAEAAQABAAEAAQABAAMABgAHAAsAEgAcACcANwBNAGIAdwCOAKYAtgDA
AMkAxwC1AJIAXAAcAOT/s/+B/1z/Vv9f/2b/a/93/4b/lP+h/6//vP/L/9j/4P/o/+3/
7//x//L/9f/1//f/+f/3//j/+f/6//3//f/+//7//v/////////+//////8AAAAAAAAA
AAAAAgADAAMAAwACAAIAAgADAAUABQAGAAYABAAEAAUABQAFAAUABgAGAAYABgAGAAcA
BgAHAAcABwAIAAkACwAMAAoADAAMAA0ADwAPAA8AEAARABEAEQASABIAEgASABEAEwAV
ABYAFgAVABYAFgAXABoAGwAcAB0AHgAeAB8AHwAeAB4AHgAfACAAIAAgACEAIQAhACEA
IAAiACAAIAAgAB4AHAAaABgAFwAWABUAEwATABIAEQAQAA8ADgANAAwADgAOAA4ADgAM
AAwADAAMAAwADAAMAAwADAAMAAwADAAMAAoACgAKAAoACgAJAAkACQAIAAgACAAHAAcA
BgAGAAUABQAFAAQABAAEAAQABAAFAAUABQAEAAQABAAEAAQABQAGAAYABwAHAAcABwAI
AAgACAAJAAoACwALAAsADAAKAAsADAAMAAsACwAMAAwADgAOAA8ADwAPAA4ADQAMAAwA
DAANAA0ADQANAAwADAAMAAwADAAMAAwADAAMAAsACQAJAAkACAAIAAgACAAHAAcABwAH
AAcABwAGAAUABQAFAAUABQAFAAMAAwADAAMAAwADAAMAAwABAAEAAQAAAAAA//////7/
AAAAAAAAAAD+//7//v/+/////////////f/9//3//f/9//3//f/9//3//f/9//3/+//6
//r/+//7//v/+//7//v/+//8//z//P/8//z//f/9//7//v/+////AAAAAAEAAQACAAIA
AwADAAMABAAEAAQABAAEAAQABAAFAAUABgAGAAYABgAIAAgACAAHAAUABQAFAAUABQAD
AAIAAQABAAEAAQAAAP7//f/8//v//P/8//z//P/8//r/+f/5//j/9//3//b/9P/z//P/
8//z//P/8//z//X/9f/1//X/8//z//P/8//z//P/8//z//X/9f/1//X/9f/1//X/9f/1
//X/9f/1//X/9f/2//f/+f/8/wQADQAXACcAPgBXAG4AiACiALgAxwDPANEAwgCcAGYA
JgDr/7f/gv9a/1X/Yv9n/2X/bv96/4f/k/+g/6v/uv/K/9T/3f/j/+f/6P/p/+v/6//t
/+//8P/x//L/8//z//T/9P/0//X/9f/1//T/9f/1//b/9v/2//b/9v/4//n/+f/5//j/
+P/4//n/9//3//j/+P/6//r/+//7//v/+//8//z//v/+//7////+//////////////8A
AAAA/v8AAAAAAQD///////8AAAMAAwADAAQAAwAEAAUABQAFAAcACAAIAAkACgAKAAsA
DAANAA4ADwASABIAEwATABQAFAAUABUAFgAWABYAFwAXABcAFwAWABYAFAAUABQAEwAS
ABEAEAAPAA4ADQALAAsACgAJAAgABwAGAAUABAAEAAQABAAEAAIAAgACAAIABAAEAAQA
BAAEAAQABAAEAAQAAgACAAIABAAEAAMAAwADAAIAAgACAP/////+//7//////////v/+
//7//v/+//3//f/9//z///8AAAEAAgACAAIAAQABAAMAAwADAAQABAAEAAUABgAFAAUA
BQAGAAgACQAKAAoACQAJAAoACgAKAAoACwALAAwADAAMAAwADAAMAA0ADQAPAA8ADgAO
AAwADAAMAAwADAAMAAwACwALAAsACwAKAAwADAAMAAsACQAJAAkACQAJAAgABwAHAAkA
CQAJAAkABwAHAAcABwAHAAcABwAHAAcABwAHAAYABgAFAAUABAACAAIAAgACAAIAAgAC
AAIAAwADAAMAAwADAAMAAwADAAIAAQAAAP////////////8BAAAAAAABAAEAAQABAAEA
AQABAAIAAgACAAIAAgADAAEAAgACAAIABQAGAAYABwAGAAYABQAFAAcABwAIAAYACAAI
AAgACAAIAAoACgALAAsADAAMAAwADAAMAAwADAALAAsACwALAAsADQALAAoACQAJAAkA
CQAIAAoACQAIAAcABAAEAAQABAAGAAQAAwADAAAA//////7//v/9//3//f/7//v/+//7
//v/+//7//v/+//7//v/+//7//v/+//7//3//f/9//3/+//7//v/+//7//v/+//7//3/
/f/+//3///8CAAoAEQAdADEASgBjAH4AnAC6ANQA5wDzAPkA7ADGAIwARgAFAMn/iv9c
/1f/ZP9l/2X/cP98/4v/l/+i/6//vv/M/9j/4f/n/+v/7P/t/+3/7//x//H/8v/z//T/
9f/1//b/9v/2//f/9//3//j/+f/5//r/+v/6//r/+v/4//n/+f/5//r/+v/6//v/+//7
//z//P/+//7///////3//f/+//7//v/+//7///8CAAMAAwADAAEAAQACAAIAAgAEAAQA
BQAFAAUABQAGAAcABwAHAAgABwAIAAkACQAHAAkACgAKAA0ADgAOAA8ADgAPABAAEQAU
ABQAFQAVABYAFgAWABcAGAAYABgAGQAZABkAGQAYABgAFgAWABYAFQAUABMAEgAPAA4A
DQALAAkACAAHAAYABwAGAAUABAACAAIAAgACAAIAAgACAAIAAgACAAIAAgACAAIAAgAC
AAQAAgACAAIAAgACAAEAAQABAAAAAAAAAP/////+//7//f/9//3//P/8//z//P/8//v/
+//7//r/+v/6//r/+v/5//r/+v/7//v/+//7//z//v/+////AAD///////8AAAAAAQAC
AAIAAQABAAIAAgACAAIAAwADAAQABAAEAAQABAAEAAUABQAHAAcABgAGAAYABgAGAAYA
BAAEAAQAAwAFAAUABQAEAAQABAAEAAMAAwADAAMAAwADAAIAAQABAAEAAQABAAEAAQAB
AAEAAQD///////////////////7//v/9//3//P/8//z//P/8//7//v/+//7/+//7//v/
+//7//v/+//7//3//f/9//3//f/9//3//f/9//z//P/9//v/+//7//v//f/9//7//v/+
//7//v//////AAAAAAAAAwAEAAQABQAEAAQABAAEAAQABgAGAAcABwAIAAgACAAIAAYA
BgAGAAUABwAHAAcABwAHAAUABAADAAEAAQABAAAAAAD///7//f/8//z//P/8//z/+v/5
//n/9v/1//X/9P/2//X/9f/1//P/8//z//P/8//z//P/8//z//P/8//z//H/8f/x//H/
8f/x//H/8f/x//H/8f/x//H/8f/x//H/8//z//T/9f/3//z/BgAPABsALwBGAF8AegCU
AKwAwADNANcA2QDGAKAAZAAcAN//qf9w/0r/Rf9Q/1f/Xf9o/3j/h/+X/6L/r/++/8r/
1P/b/+H/5f/k/+P/5//n/+n/6f/q/+v/7P/t/+3/7v/u/+7/7//v/+//8P/x//H/8v/w
//D/8P/w//L/8//z//P/8v/y//L/8//1//X/9v/2//b/9v/3//f/9f/1//b/9v/3//j/
+f/7//r/+//7//v/+//7//z//P/8//7//v///////////wAAAQABAAEAAgADAAQABQAF
AAUABwAIAAgACwAMAAwADQAOAA8AEAARABIAEgATABMAFAAUABQAFQAYABgAGAAZABkA
GQAZABgAGAAWABYAFgAXABYAFQAUABMAEgARAA8ADQAMAAsACgAJAAgABwAGAAQABAAE
AAQABgAGAAYABgAEAAQABAAEAAIAAgACAAIAAgAAAAAAAAD+//7//f/9/////v/+//7/
/f/9//z//P/7//v/+//6//r/+v/6//r/+f/5//n/+P/4//j/+P/4//f/+P/4//n/+//7
//v//P/+//7///8AAP///////wAAAAABAAIAAgABAAEAAgACAAQABAAFAAUABgAGAAYA
BgAEAAQABQAFAAcABwAGAAYABgAGAAYABgAEAAQABAADAAUABQAFAAQABAAEAAQAAwAF
AAUABQAFAAUABAADAAMAAQABAAEAAQABAAEAAQABAAEAAQABAAEAAwADAAMAAgACAAEA
AQAAAAAAAAAAAAAAAAAAAAAAAAD//////////wEAAQABAAEA////////////////////
/wEAAAAAAAEA//////////8AAAEAAwAEAAIAAgACAAMABQAGAAYABgAHAAgACAAJAAkA
CAAIAAoACgAKAAoACgAKAAsACwAMAAwADAAMAAoACgAKAAkACQAJAAkACQAHAAUABAAD
AAMAAwADAAIAAAD///7//f/+//7//v/+//z/+v/5//n/+v/5//n/+P/4//f/9//3//f/
9//3//f/+f/5//n/+f/5//n/+f/5//f/9//3//f/+f/5//n/+f/3//f/9//3//n/+f/5
//n/+f/5//z///8FABAAHAApAD0AUwBoAIEAmACsALgAwADHAL0AowB2ADgA+P/E/5H/
Yf9K/07/Wf9g/2v/e/+K/5j/o/+x/8D/zf/Y/+D/5v/r/+3/7f/w//H/8f/z//X/8//0
//X/9v/1//X/9v/2//j/+f/5//n/+v/7//v//P/8//z//P/8//r/+//7//v//P/8//z/
/f//////AAAAAP7//v//////AQABAAIAAgACAAIAAgADAAIAAwADAAMAAwADAAQABAAE
AAYABgAHAAcABwAHAAgACQAJAAkACgALAAwADQANAA0ADwAQABAAEQASABIAEwAUABUA
FgAXABoAGgAbABsAHAAcABwAHQAgACAAIAAhAB8AHwAfAB4AHgAcABwAHAAbABoAGQAY
ABcAFgAVABMAFQAUABMAEgARABAADwAOAA4ADgAOAA4ADAAMAAwADAAKAAoACgAKAAwA
DAAMAAwACgAIAAgACAAIAAgABwAHAAcABgAGAAYABQAFAAQABAAFAAUABQAEAAQABAAE
AAQAAwADAAMAAgAEAAQABAAEAAMABAAEAAUABwAHAAcACAAGAAYABwAIAAkACQAJAAoA
CgALAAwADAALAAsADAAMAAwADAANAA0ADAAMAAwADAAMAAwADQANAA8ADwAOAA4ADAAM
AAwADAAOAA4ADgANAAsACwALAAoACgAKAAoACQAJAAkACQAJAAcABgAFAAUABwAHAAcA
BwAGAAUABAADAAMAAwADAAMAAwADAAMAAgACAAEAAQAAAAAAAAAAAAAAAAAAAAAAAAD/
/////////////////////////////////////////////v/+////////////////////
AAAAAAAAAAAAAAEAAwAEAAQABAAFAAYABgAHAAUABgAIAAkACAAKAAoACgAKAAoACgAL
AAsADAAMAAwADAAMAAwADAALAAsACwALAAsACgAHAAUAAwAFAAUABQAEAAQAAwACAAEA
AAAAAAAAAAAAAP7//f/9//z/+//7//r/+v/5//n/+f/5//n/+f/5//n/+f/5//n/+//7
//v/+//7//v/+//7//v/+//7//v/+//7//v/+//7//v/+//7//v//f/+/wEACQASABoA
JwA7AFMAagCBAJgArAC4AL4AwQC3AJkAagAuAPL/wP+P/2P/UP9Y/2H/ZP9t/33/jv+a
/6f/tf/E/8//2v/i/+r/7f/v//H/8v/1//X/9f/1//f/+P/5//r/+f/5//r/+v/6//v/
+//7//z//f/9//7//v/+//7//v/+//////////7//v/+/////////wAAAAAAAAAAAQAB
AAEAAQACAAIAAgACAAIAAwAEAAUABQAFAAMAAwAEAAQABgAIAAgACQAJAAkACQAKAAsA
CwALAAwADQAOAA8ADwAPABEAEgASABMAFAAUABUAFgAXABgAGQAYABgAGQAZABwAHAAc
AB0AHAAcABwAHQAdAB0AHQAcABwAGgAaABoAGQAYABcAFgAVABQAEwARAA8ADgANAAwA
DQAMAAsACgAKAAoACgAKAAoACgAKAAoADAAMAAwADAALAAoACQAIAAoACAAIAAgABgAG
AAUABQADAAIAAgACAAMAAwACAAIA/////////v/+//7//v/+//////////7/AAAAAAAA
AAABAAIAAgADAAMAAwADAAQABgAGAAcACAAHAAcABwAIAAYABwAIAAgACQAJAAoACgAK
AAoACwALAAoACgAKAAoACgAKAAsACwAJAAkACAAIAAoACgAKAAoACQAIAAcABQAFAAUA
BQAEAAQABAAEAAMAAwADAAMAAwABAAAA////////////////AQABAAEAAQABAAEAAQAB
AP////////7/AAD//////v/+//7//v/+//7//v/+//7////////////9//3//f/9//3/
/f/9//3//f/9//3//f/9//z//P/9//3//f/9//3//////wAAAAAAAAAAAAABAAEAAgAC
AAIAAwAEAAQABQAFAAQABAAEAAQABAAEAAYABgAHAAcACAAIAAgACAAGAAYABgAFAAcA
BwAHAAcABQADAAIAAQADAAMAAwACAAAA///+//3//P/8//z//P/8//r/+f/5//j/9//3
//b/9v/1//X/9f/1//X/9f/1//X/9f/1//X/9f/1//X/9f/z//P/8//z//X/9f/1//X/
9f/1//X/9f/z//P/8//z//P/8//2//n/+f/8/wIADQAZACkAQABXAHAAjACmALgAxQDP
ANMAwACYAF4AHADh/6v/eP9W/1X/Yv9l/2P/bP96/4f/kf+e/6v/uP/I/9T/3f/j/+X/
5v/n/+f/6f/t/+3/7v/v//D/8f/x//L/8v/y//P/8//z//T/9f/1//b/9v/2//b/9v/4
//n/+f/5//j/+P/4//n/+//7//z//P/8//z//f/9//v/+//8//z//v/+//7////+////
/////wEAAQACAAIABAAGAAYABwAHAAcABwAIAAcABwAHAAgACQAKAAsACwANAA8AEAAQ
ABEAEgASABMAEgATABQAFQAYABgAGQAZABoAGgAaABsAGgAaABoAGwAbABsAGwAaABoA
GAAYABgAFwAWABUAFAARABAADwANAA0ADAALAAoACQAIAAcABgAGAAYABgAGAAYABgAG
AAYACAAIAAgACAAIAAgACAAIAAoACAAIAAgACAAIAAcABwAHAAYABgAGAAUABQAEAAQA
AwADAAMAAgACAAIAAgACAAMAAwADAAIABAAEAAQABAAFAAYABgAHAAUABQAFAAYACAAI
AAkACgALAAsACwAMAAoACwAMAAwACwALAAwADAAMAAwADQANAA4ADgAOAA4ADAAMAA0A
DQANAA0ADAAMAAoACgAKAAoADAAMAAwACwALAAsACwAKAAoACgAKAAkACQAJAAkACQAL
AAoACQAJAAcABwAHAAcACQAJAAkACQAIAAcABgAFAAUABQAFAAQABAADAAMAAgACAAIA
AgACAAQABAAEAAQAAQABAAEAAQADAAMAAwADAAEAAQABAAEAAQABAAEAAQACAAIAAwAF
AAUABQAFAAUABwAHAAgACAAIAAgACAAJAAkACgAKAAoADAAOAA4ADgAOAA4ADgAPAA8A
EAAQABAAEAAQABAAEAAPAA8ADwAPAA8ADwANAAwACwAJAAkACQAIAAoACQAIAAcABgAG
AAYABgAGAAQAAwADAAIAAQABAAAA/v/9//3//f//////////////////////////////
//////////////3//f/9//3/////////////////////////AQACAAMABQAKABIAGwAn
ADsAVABvAIoAqADEANoA5wDvAOsA1gCoAGYAIgDn/6//dv9Y/2H/bP9r/23/eP+I/5P/
of+u/73/zP/Y/+L/5//t//H/8v/z//X/9f/1//X/9v/3//j/+//7//z//P/6//v/+//7
//7//////wAAAAAAAAAAAAD+/////////wAAAAAAAAEAAQABAAIAAgACAAIAAwADAAUA
BQAGAAYABgAGAAYABwAIAAkACQAJAAcABwAIAAgACAAKAAoACwALAAsACwAMAA0ADQAN
AA4AEQASABMAEwARABMAFAAUABcAGAAYABkAGgAbABwAHQAeAB4AHwAfACAAIAAgACEA
IAAgACAAIQAhACEAIQAgACIAIAAgACAAHgAcABoAGAAZABgAFwAVABMAEgARABAADwAO
AA0ADAAOAA4ADgAOAA4ADgAOAA4AEAAQABAAEAAOAA4ADgAOAA4ADAAMAAwADgAOAA0A
DQALAAoACgAKAAsACwAKAAoACQAJAAkACAAIAAgACAAIAAUABQAFAAQABgAGAAYABgAH
AAgACAAJAAkACQAJAAoACgAKAAsADAANAA0ADQAOAA4ADwAQABAAEQARABIAEgASABIA
EwATABQAFAAUABQAFgAWABcAFwAVABUAFAAUABQAFAAUABQAFAAUABQAEwARABEAEQAQ
ABIAEgASABEAEQARABEAEQARABAADwAPAA8ADwAPAA8ADwAPAA8ADwANAA0ADQANAA0A
DQANAAwADgANAA0ADAAMAAwADAAMAAwADAAMAAwADQANAA0ADQALAAsACwALAAsACwAL
AAsACwALAAsACwANAAwADAANAA8ADwAPAA8AEQARABIAEgAUABQAFAAVABUAFgAWABYA
GAAYABgAGAAaABoAGwAbABwAHAAcABwAHAAcABwAGwAbABsAGwAbABsAGQAYABcAFwAX
ABcAFgAUABMAEgARABIAEgASABIAFAASABEAEQAQAA8ADwAOAA4ADQANAA0ADQANAA0A
DQAPAA8ADwAPAA0ADQANAA0ADwAPAA8ADwAPAA8ADwAPAA8ADwAPAA8AEQARABEAEQAR
ABEAFAAVABsAIAAqADUARQBZAHIAhwCeALgAzADYAOMA5wDdAMAAkABOAA4A2f+j/3T/
ZP9r/3T/e/+F/5b/pv+1/8H/0P/f/+z/+P/+/wMABwAJAAgACwANAA8AEQARABIAEwAU
ABMAEwAUABQAFgAXABcAFwAWABcAFwAYABoAGgAaABoAGgAbABsAGwAcABwAHAAdAB8A
HwAgACAAIAAgACEAIQAjACMAJAAkACQAJAAkACUAJAAlACUAJQAmACcAKQAqACgAKgAq
ACsAKwArACsALAAvAC8ALwAwADEAMgAzADMAMwA1ADYANgA1ADYANgA3ADgAOQA6ADsA
PgA+AD8APwBAAEAAQABBAEQARABEAEUAQwBDAEMAQgBEAEIAQgBCAEMAQgBBAEAAPQA8
ADsAOQA7ADoAOQA4ADcANgA1ADQANgA2ADYANgA2ADYANgA2ADYANgA2ADYANgA2ADYA
NgA0ADIAMgAyADQANAAzADMAMwAyADIAMgAvAC8ALgAuAC8ALwAvAC4ALAAsACwALAAt
AC0ALQAsAC4ALgAuAC4ALQAuAC4ALwAxADEAMQAyADIAMgAzADQANQA1ADUANgA2ADcA
OAA4ADkAOQA6ADoAPAA8AD0APQA8ADwAPAA8ADwAPAA9AD0APwA/AD4APgA+AD4APgA+
AD4APgA+AD0APgA/AEAAQABBAEIAQwBDAEMAQwBDAEMAQwBCAEEAQQBDAEMAQwBDAEMA
QQBDAA==
         </WaveFormData>
      </LeadData>
      <LeadData>
         <LeadByteCountTotal>10000</LeadByteCountTotal>
         <LeadTimeOffset>0</LeadTimeOffset>
         <LeadSampleCountTotal>5000</LeadSampleCountTotal>
         <LeadAmplitudeUnitsPerBit>4.88</LeadAmplitudeUnitsPerBit>
         <LeadAmplitudeUnits>��V</LeadAmplitudeUnits>
         <LeadHighLimit>2147483647</LeadHighLimit>
         <LeadLowLimit>268435456</LeadLowLimit>
         <LeadID>V5</LeadID>
         <LeadOffsetFirstSample>0</LeadOffsetFirstSample>
         <FirstSampleBaseline>0</FirstSampleBaseline>
         <LeadSampleSize>2</LeadSampleSize>
         <LeadOff>FALSE</LeadOff>
         <BaselineSway>FALSE</BaselineSway>
         <ExcessiveACNoise>FALSE</ExcessiveACNoise>
         <MuscleNoise>FALSE</MuscleNoise>
         <LeadDataCRC32>2426108024</LeadDataCRC32>
         <WaveFormData>
DQANAA4ADgANAAsACgAJAAkACQAJAAkACgAJAAgABwAEAAQAAwADAAMAAwADAAMAAwAD
AAMAAwADAAMAAwADAAMAAwADAAMAAQABAAEAAQABAAEAAQABAAMAAwADAAMAAwADAAMA
AwADAAMAAwABAAEAAwAFAAsAFgAlADUASQBjAIAAmgCyAMoA2ADQALEAhQBSACcABwDr
/9f/1f/Z/9P/yP/G/8r/zf/Q/9X/3P/i/+r/8f/1//f/+f/7//z//P/8//z//v/+//7/
/v8BAAEAAQABAP//AAAAAAAAAwADAAMAAwACAAIAAgACAAQABAAFAAUABQAFAAUABQAD
AAMAAwADAAUABQAFAAYABAAEAAQABAAEAAQABAAEAAIAAgACAAMAAwADAAMAAwAFAAYA
BgAGAAYABQAEAAQABAAFAAUABQADAAUABQAFAAUABwAHAAcACAAJAAkACQALAAsACwAM
AA0ADQANAA8ADgAOAA4AEAAQABEAEgASABQAFAAUABQAEgASABIAEgARABEAEQARAA8A
DgANAAsACwALAAsACwAKAAkACAAIAAcABgADAAIAAgACAAIAAgAAAP/////////////9
//3//f/9//3//P/8//z/+//7//n/+f/5//n/+P/3//f/9//1//T/8//z//T/9P/1//X/
8//z//T/9P/2//b/9//3//f/9//4//j/+P/4//j/+f/7//v/+//9//3//P/8//z//v/+
//7////+//7//v/+//z//P/9//3//////wAAAAAAAAAAAAAAAP7//v//////////////
/////wAAAAAAAAAAAAAAAP/////+//3//f/9//3//f/9/////f/9//3/+//8//3//f/8
//v/+//7//r/+v/6//n/+f/5//n/+f/5//n/+f/3//X/9v/2//b/+P/4//j/+P/2//b/
9v/2//j/+P/4//j/+P/4//f/9//3//f/9//3//n/+f/5//n/9//3//f/9//4//j/+P/4
//j/+P/4//n/9//3//j/+f/7//v//P/8//z//P/8//z//P/9//7//v/+//7//v/+////
AAABAAEAAQABAAEAAQABAAEAAQACAAIAAgACAAMAAgACAAIAAAABAAEAAgACAAEA///+
//3//f/9//3//f/8//v/+v/5//j/+P/3//X/9f/1//X/9//3//f/9//1//X/9f/1//X/
9f/1//X/9f/1//X/9f/z//P/8//z//X/9f/1//X/8//z//P/8//z//P/8//z//P/9f/5
////BwAUACMAMwBJAGUAfgCWAKwAugC4AKAAeQBHABoA+//f/8f/v/+//7v/tf+y/7b/
vP/D/8j/z//W/9z/4P/l/+n/6//t/+//7v/u//D/8P/x//D/7//u//H/8f/x//H/8f/y
//L/8v/z//P/8//z//T/9P/0//T/9P/0//X/9f/1//X/9f/1//X/9f/1//X/9f/1//X/
9v/2//b/9v/2//b/9v/2//b/9v/2//b/9//3//f/9//3//f/+P/4//j/+//7//v//P/6
//v/+//7//3/////////AQADAAMAAwAEAAUABQAFAAcABwAHAAgACQAJAAkACwAMAAwA
DAAOAA4ADwAQABAAEgASABIAEgASABIAEgASAA8ADwAPAA8ADwAOAA0ACwAJAAkACQAJ
AAgABwAGAAYABgAGAAQABAAEAAQABAAEAAQAAwADAAMAAwADAAEAAQABAAEAAQAAAAIA
AgABAAEA//////////8AAP///////////v/9//3//v/+///////9//3//v/+//7//v//
/////////wAAAAD+//7//v///wEAAQABAAMABQAEAAQABAAEAAQABAAFAAgACAAIAAgA
CAAIAAkACQAHAAcACAAIAAgACAAIAAgABgAGAAcABwAJAAkACQAJAAcACAAIAAgACAAI
AAgABwAJAAgABwAHAAcABwAHAAcACQAHAAcABwAFAAYABwAHAAYABQAFAAUABQAGAAcA
BwAHAAcABwAHAAcABwAHAAUABQAGAAYABgAEAAQABAAEAAYABgAGAAYABAAEAAQABAAG
AAYABQAFAAMAAwADAAMAAwADAAMAAwADAAMAAwADAAIAAgACAAIAAgACAAIAAwABAAEA
AgADAAMAAwAEAAQABAAEAAQABAAEAAUABAAEAAQABAAEAAQABQAGAAcABwAHAAcABwAJ
AAkACQAJAAgACAAIAAgACQAIAAgACAAIAAkACQAKAAoACQAHAAYABwAHAAcABwAFAAQA
AwACAAMAAgACAAEAAQABAAEAAQAAAP///v/9///////////////////////9//3//f/9
//////////////////////8BAAEAAQABAP//AQD/////AQADAAcADQAXACIALwA9AE8A
ZwB8AJAApgCyAKwAlgBvAEEAGAD9/+P/zf/H/8f/xf/B/8L/xv/M/9H/1v/d/+b/7P/y
//X/9//5//n/+//8//z//P/8//7//v/+//7///////////8BAAIAAgACAAMAAwADAAMA
AgACAAIAAgACAAIAAwADAAMAAwADAAMAAwADAAMAAwADAAMAAwAEAAQABAAEAAQABgAG
AAYABgAGAAYABgAHAAcABwAHAAcABwAIAAgACAAHAAcABwAIAAgACQAJAAkABwAJAAkA
CQALAA0ADQANAA4ADwAPAA8AEwATABMAFAAVABUAFQAXABgAGAAYABoAGgAbABwAHAAc
ABwAHAAcABwAHAAcABwAHQAdAB0AHQAdABwAGwAZABkAGQAZABkAGAAXABYAFgAWABYA
FAAUABQAFAAUABQAEgARABEAEQATABMAEQARAA8ADwAPAA4AEAAQAA8ADwANAA0ADQAN
AAwACwALAAsADQAMAAsACwAKAAoACwALAAsACwAMAAwADAAMAA0ADQALAAsADAAMAAwA
DAAMAA0ADQANAA0ADwAPAA4ADgAOAA4ADgAOAA8ADgAOAA4ADgAPABAAEgATABMAEwAU
ABQAFAAUABQAFAAUABQAFQAVABMAEwATABMAEwAUABQAFAASABIAEgARABMAEgARABEA
EQARABEAEQARAA8ADwAPAA8AEAARABEAEAAPAA8ADwAQABAAEAAPABEAEQARABEADwAP
AA8ADQAPABAAEAAQAA4ADgAOAA4ADgAOAA4ADgAOAA4ADgAOAAwADAALAAsADQANAA0A
DQANAA0ADQANAAsACwALAAsADgAOAA4ADgAMAAwADAANAA0ADQAOAA8ADQANAA4ADgAQ
ABAAEAAQAA4ADwAQABAAEAAOAA4AEAAQABAAEAASABMAFAAVABMAEwATABMAFQAVABUA
FQAUABQAFAAUABIAEAAPAA4ADgAPAA8AEAAOAA0ACwAKAAsACwALAAsACQAIAAcABgAH
AAYABgAFAAMAAwADAAMAAwADAAMAAwAFAAUABQAFAAMAAwADAAMAAwADAAMAAwAFAAUA
BQAFAAMAAwADAAMAAwADAAMAAwAFAAUABQAFAAUABwANABEAGwAoADUAQwBXAG0AgACS
AKYArgCkAIoAYQAzAA4A9f/d/83/yf/L/8f/wf/C/8j/zP/R/9j/3//m/+7/8v/1//n/
+f/5//n//P/8//z//P/8//z//P/8//3//f/9//3//f/+//7//v/9//3//f/9//7//v/+
//7//v/+////////////////////////////////////AAAAAAAAAAAAAAIAAgACAAIA
AgACAAIAAwAFAAUABQAFAAMABAAEAAQABwAHAAcACAAIAAkACQAJAAcACQAJAAkACwAN
AA0ADQAMAA0ADQANAA8ADwAPABAAEQARABEAEwASABIAEgAUABQAFQAWABYAFgAWABYA
FgAYABgAGAAYABcAFwAXABcAFQAUABMAEQARABEAEQARABAADwAOAA4AEAAQAA4ADgAO
AA4ADgAOAA4ADQANAA0ADQANAAsACwAKAAkACAAGAAgACAAHAAcABwAHAAcABwAGAAUA
BQAFAAcABgAFAAUABAAEAAUABQAFAAUABgAGAAQABAAFAAUABQAFAAYABgAIAAgACAAJ
AAcABwAHAAkACwAKAAoACgAKAAoACgALAAoACgAKAAoADAAMAA0ADQALAAsADAAMAAwA
DAAMAAwADAAMAA0ADQANAA0ADQANAAsADAAMAAwADAAMAAwACwALAAoACQAJAAsACwAL
AAsACwAJAAkACQAHAAgACQAJAAYABQAFAAUABAAEAAQAAwADAAMAAwADAAMAAwADAAEA
AQACAAIAAgAAAAAAAAAAAAAAAAAAAAAAAAAAAAAAAAAAAAAA////////////////////
///////9//3//f/9//7//v/+//7//v/+//7///8BAAEAAgADAAEAAQACAAIAAgACAAIA
AgAEAAMABAAEAAQABAAEAAQABQAGAAcABwAHAAcABwAHAAcABwAHAAgACAAIAAgACAAG
AAUABAAEAAUABQAGAAQAAwABAAAA//////////////7//f/8//v/+v/6//n/9//3//f/
9//3//f/9//3//j/+f/6//v/+f/5//n/+f/5//n/+f/5//v/+//7//v/+//7//v/+//7
//v/+//7//v/+//7//v/+//7//3///8FABAAHwAtAD8AVQBwAIgAngCyALwAsgCVAGkA
OgATAPf/3//N/8v/z//L/8D/vv/C/8f/yv/P/9T/3P/i/+n/7//x//P/9f/0//T/9P/0
//b/9v/2//b/+f/5//n/+f/5//r/+v/6//v/+//7//v//P/8//z//P/+//7///////3/
/f/9//3//f/9//3//f/9//3//f/+//7//v/+//7//v/+//7//v/+//7//v////3//f/9
//3//f/+//7//v/9//3//f/+/wAAAQABAAEAAQADAAMAAwABAAMAAwADAAQABQAFAAUA
BQAFAAUABgAJAAkACQALAAwADAAMAA4ADgAPABAAEAAQABAAEAAQABAAEAAQABAADwAP
AA8ADwANAAwACwAJAAkACQAJAAkACAAHAAYABgAEAAQAAgACAAQABAAEAAQABAADAAMA
AwADAAMAAQABAAEAAQABAAAAAAAAAP////////////////z/+//7//v/+//6//n/+f/6
//r/+//7//v/+//8//z//v/+///////9//3//v/+//7//v/+////AQABAAEAAwADAAIA
AgACAAQABAAEAAUABgAGAAYABgAIAAgACQAJAAkACQAKAAoACgAKAAoACgAKAAoACwAL
AAkACQAJAAkABwAIAAgACAAIAAgACAAHAAkACAAHAAcACQAJAAkACQALAAkACQAJAAcA
CAAJAAkACgAJAAkACQAGAAYABgAFAAUABQAFAAUAAwADAAMAAQD//wAAAAAAAAEAAgAD
AAQABgAGAAYABgAGAAYABgAGAAQABAADAAMAAwADAAMAAwADAAMAAwADAAMAAwADAAMA
BAAEAAQABAAEAAQABAAFAAMAAwAEAAUABwAHAAgACAAIAAgACAAIAAoACwAKAAgACgAK
AAoACgAKAAgACQAKAAsADQANAA0ADQANAA0ADQANAA4ADgAOAA4ADgAMAAsACgAMAA0A
DQAOABAADwANAAwACwALAAsACwAJAAgABwAGAAcABgAGAAUAAwADAAMAAwADAAMAAwAD
AAEAAQABAAEAAwADAAMAAwADAAMAAwADAAMAAwADAAMAAQABAAEAAQABAAEAAQABAAMA
AwADAAEAAQABAAMABQANABgAJwA5AE8AaQCEAKIAvgDUAOAA2AC5AI0AWAArAAsA7//Z
/9X/1//P/8b/xP/I/83/0P/T/9r/4P/o/+//8//5//v//f/8//z//P/8//7//v/+//7/
/////////////wAAAAAAAAEAAQABAAEAAAAAAAAAAAAAAAAAAQABAAMAAwADAAMAAQAB
AAEAAQADAAMAAwAEAAIAAgACAAIAAAAAAAAAAAACAAIAAgADAAMAAwADAAMAAwAEAAQA
BAADAAMAAwAEAAQABQAFAAUABwAJAAkACQAIAAkACAAHAAgACQAJAAkACQAJAAkACgAN
AA0ADQAPABIAEgASABQAEgATABQAFAAWABYAFgAWABYAFgAWABYAFQAVABUAFQATABIA
EQAPAA8ADwAPAA8ADgANAAwADAAKAAoACAAIAAgACAAIAAgABgAFAAUABQAFAAUAAwAD
AAUABQAFAAQAAgACAAEAAQABAAEAAQABAAAA/////////f/8//v/+//8//z//f/9//z/
+//7//r/+v/6//v/+//7//v//P/8//z//P/8//3//f/9//3///8BAAAAAAAAAAAAAAAA
AAEAAgACAAIAAgACAAIAAwADAAMAAwAEAAQABAAEAAQABAAEAAQABQAFAAUABQAFAAUA
BAAEAAMAAgAEAAQABAADAAUABAADAAMAAQABAAEAAQABAP////////3//v//////AAD/
///////+//7//v/9//3//f/9//3//////////f/7//z//P/8//z//P/8//z//P/8//z/
/P/6//r/+v/6//z//P/7//v/+f/5//n/+f/5//n/+f/5//n/+f/5//n/+P/4//j/+P/6
//r/+v/7//v/+//8//3////9//7//v8AAP///v/9//z//P/9//7///8BAAEAAQABAP//
////////AAAAAAAAAAACAAAA///+//z//f/9//7//v/9//v/+v/5//n/+f/5//n/+P/3
//b/9f/0//T/8//z//P/8//z//P/8//z//P/8//z//P/8//z//P/8//z//H/8f/x//H/
8//z//P/8//x//H/8f/x//H/8f/x//H/8f/x//H/7//v/+//8//3//3/CAAZACsAPQBV
AHAAiACeALIAugCwAJEAYQAuAAcA6//P/73/uf+5/7X/sP+y/7b/vf/C/8f/zv/W/9z/
3//j/+f/6//p/+j/6P/q/+r/7P/s/+z/7P/t/+3/7f/t/+3/7v/u/+7/8f/x//H/8f/w
//D/8P/w//D/8P/x//H/8f/x//H/8f/v/+//7//v//H/8f/x//L/8P/w//D/8P/y//L/
8v/y//L/8v/y//P/8//z//P/8//1//b/9v/2//X/9f/1//b/9v/3//f/9//5//v/+//7
//v//f/9//3/AAABAAEAAQABAAEAAQACAAUABQAFAAcABgAGAAYACAAIAAkACgAKAAwA
DAAMAAwADAAMAAwADAANAA0ADQANAA0ADAALAAkACQAJAAkACQAIAAcABgAGAAYABgAE
AAQABgAGAAYABgAEAAMAAwADAAMAAwABAAEAAQABAAEAAAD+//7//f/9////////////
/v/9//3//f/9//z/+//7//z//P/9//3/+//7//z//P/6//r/+//7//v/+//8//z/+v/6
//r/+//9//3//f///////v/+//7//v/+//7////+//7//v/+//7//v//////AQABAAIA
AgACAAIAAgACAAIAAgADAAMAAwADAAMAAwABAAIAAgACAAQABAAEAAMABQAEAAMAAwAD
AAMAAwADAAUAAwADAAMAAQACAAMAAwACAAEAAQABAAAAAAAAAP//AQABAAEAAQABAAEA
AQD///3//v/+//7/AAAAAAAAAAD+//7//v/+/wAAAAAAAAAAAAAAAP//////////////
//////////////////////8CAAIAAgACAAIAAgACAAMAAwADAAQABQAFAAUABgAGAAYA
BAAEAAYABgAGAAYACAAJAAoACwAJAAkACQAJAAkACQAJAAkACgAKAAoACgAIAAYABQAE
AAQABQAFAAYABAADAAEAAAD//////////////v/9//z//f/8//z/+//7//v/+//7//v/
+//7//v/+//7//v/+//7//v/+//7//n/+f/5//n/+//7//v/+//5//n/+f/5//n/+f/5
//n/+f/5//n/+f/7////AwANABkAJgA1AEUAWwBvAIQAlgCkAKQAkgBwAEEAFQD4/9//
x/+7/73/vf+5/7f/vP/E/8j/zf/S/9v/4v/o/+z/7//x//H/8//z//L/8v/0//T/9P/0
//T/9P/1//X/9f/1//X/9v/2//b/9f/1//X/9f/4//j/+P/4//j/+P/5//n/9//3//f/
9//5//n/+f/5//n/+f/5//r/+v/6//r/+v/8//z//P/8//r/+v/6//v/+//7//v/+//7
//z//P/8//3//f/9//7//v///////////wEAAQABAAMABQAFAAUABgAHAAcABwAJAAkA
CQAKAA0ADQANAA8ADgAOAA4AEAASABMAFAAUABIAEgASABIAEgASABIAEgARABEAEQAR
ABEAEAAPAA0ADwAPAA8ADwAMAAsACgAKAAoACgAIAAgACAAIAAgACAAGAAUABQAFAAcA
BwAFAAUAAwADAAMAAgAAAAAA/////wEAAQABAAEAAgABAAEAAQABAAAA/////wAAAAAB
AAEA/////wAAAAAAAAAAAQABAP////8AAAAAAAAAAAAAAQABAAEAAQADAAEAAAAAAAAA
AgACAAIAAwACAAIAAgACAAQABAAFAAUAAwADAAQABAAGAAYABgAGAAYABgAHAAcABwAH
AAcABwAHAAgACAAIAAgACAAIAAcABwAGAAUABQAFAAUABQAFAAUAAwADAAMAAwAEAAUA
BQAEAAMAAwADAAQABAAEAAMAAwADAAMAAwABAAEAAQD/////AAAAAAAAAAAAAAAAAAD+
//7//v/+//7//v/+//7//v/+//3//f/9//3//f/9//3//f/9//3//f/9//3//f8AAAAA
AAAAAP7//v/+////AQABAAIAAwABAAEAAgACAAAAAgAEAAQAAgAEAAQABAAEAAIAAwAE
AAUABwAHAAcABwAHAAcABwAHAAYABgAGAAYABAACAAEAAAACAAMAAwAEAAIAAQD///7/
//////////////7//f/8//v/+v/6//n/+f/5//n/+f/7//v/+//7//n/+f/5//n/+//7
//v/+//7//v/+//7//v/+//7//v/+//7//v/+//7//v/+//7//n/+//7//v//f8BAAUA
DQAZACYANwBHAFsAcQCEAJgApACiAIwAaAA7ABEA9v/f/8v/w//F/8P/vf+7/77/xv/K
/8//1v/d/+T/6P/s//H/8//1//X/9f/2//j/9v/2//j/+P/4//j/+f/5//n/+f/5//r/
+v/6//v/+//7//v//P/8//z//P/8//z//f/9//3//f/9//3//f/9//3//f/9//3//f/+
//7//v/+//7//P/8//z//P/9//7///8BAP////////////8AAAAAAAABAAEAAQACAAIA
AwADAAMABQAHAAcABwAFAAcABwAHAAgACQAJAAkACwALAAsADAALAAsACwANABAAEAAQ
ABIAEAARABIAEgAQABAAEAAQABAAEAAQABAADwAPAA8ADwAPAA4ADQALAAsACwALAAsA
CAAHAAYABgAIAAgABgAGAAQABAAEAAQABgAFAAUABQAFAAUAAwADAAMAAwADAAIAAgAC
AAEAAQD//////////wAA/////////f/8//v/+//8//z//f/9//3//f/+//7//v/+////
////////AAAAAAAAAAAAAAEA////////AQADAAIAAgACAAIAAgACAAMABAAEAAQABAAE
AAQABQAFAAUABQAGAAYABgAGAAYABgAEAAQABQAFAAUABQAFAAUAAwAEAAQABAAEAAQA
BAADAAUABAADAAMAAwADAAMAAwADAAEAAQABAP//AAABAAEAAAD//////////wAAAQAB
AAEAAQABAAEAAQABAAEA//8BAAIAAgACAAIAAgACAAIAAgACAAIAAgACAAIAAgACAAIA
AgABAAEAAQABAAEAAQABAAEAAQABAAMAAwADAAMAAgACAAIAAgAEAAQABAAFAAUABQAG
AAcABQAFAAYABgAIAAYABgAGAAYABgAGAAgACQAKAAsACwALAAsACwAJAAkACQAJAAwA
DAAMAAwACgAIAAcABgAGAAcABwAIAAgABwAFAAQAAwADAAMAAwADAAIAAQAAAP///v/+
//3//f/9//3//f////////////3//f/9//3//f/9//3//f/9//3//f/9////////////
///////////9//3//f/9//3////////////9//3/AwAJABQAIQAzAEUAXQB2AI4ApAC4
AMIAtgCVAGkAOgATAPf/4f/R/8//0//N/8L/wP/G/8v/zP/R/9j/4P/o/+3/8//3//f/
9//4//j/+v/8//z//P/8//z//f/9//3//f/9//7//v/+////////////AAAAAAAAAAAA
AAAAAQABAAEAAQABAAEAAQABAAEAAQABAAEAAQACAAAAAAAAAAAAAgACAAIAAgACAAIA
AgADAAMAAwADAAMABQAGAAYABgAFAAUABQAGAAQABQAFAAUAAwAFAAUABQAFAAcABwAH
AAgACQAJAAkACwALAAsADAANAA0ADQAPABAAEAAQABIAEAARABIAEgASABIAEgASABIA
EgASABIAEQARABEAEQAPAA4ADQALAAsACwALAAsACgAJAAgACAAIAAgABgAGAAYABgAG
AAYABgAFAAUABQADAAMAAQABAAMAAwADAAIAAAAAAP////8BAAEAAQABAAAA////////
/f/8//v/+//8//z//f/9//v/+//8//z//P/8//3//f//////AAAAAP///v/9//3//v//
/wAAAwAFAAQABAAEAAQABAAEAAUABgAGAAYABgAEAAQABQAFAAYABwAJAAoACQAIAAcA
BgAGAAYABwAHAAcABwAHAAcABgAGAAUABAAGAAYABgAFAAUABAADAAMAAwADAAMAAwAF
AAMAAwADAAEAAgADAAMABAADAAMAAwAAAAAAAAD//wEAAQABAAEA/////////f/9//7/
/v/+/wAAAAAAAAAAAAAAAAAAAAD+//7//v/+/wAAAAD//////f/9//3//f//////////
////////////AAAAAAAAAAAAAAAAAAABAAMAAwACAAEAAgAEAAQABAAEAAQABQAGAAcA
CQAJAAkACQAJAAkACQAJAAgACAAIAAgACgAIAAcABgAFAAUABAAEAAQAAwABAAAA////
//////////7//f/8//3//P/8//v/+v/5//j/9//3//f/9//3//n/+f/5//n/9//3//f/
9//5//n/+f/5//f/9//3//f/9//3//f/9//1//X/9f/1//X/9f/1//P/8//1//f/+/8B
AA4AHQAvAEcAYwCAAJoAsgDEAMgAuACTAGEAMAALAO//1f/F/8f/x/+7/7T/tv+6/7//
xP/L/9L/2P/e/+P/5f/n/+n/6//s/+7/7P/q/+z/7P/s/+z/7//v/+//7//t/+7/7v/u
/+//7//v/+//8P/w//D/8P/u/+7/7//v/+//7//v/+//8f/x//H/8f/v/+//7//w//D/
8P/w//D/8v/y//L/8v/0//T/9P/1//X/9f/1//X/9f/2//b/9v/3//f/9//4//b/9//3
//f/+f/7//v/+//7//3//f/9//7/////////AQABAAEAAgADAAMAAwAFAAYABgAGAAgA
CAAJAAoACgAKAAoACgAKAAoACgAKAAoABwAHAAcABwAGAAYABgAFAAMAAwADAAMAAAD/
//7//v8AAAAA/v/+//z//P/8//z//v/9//3//f/7//v/+f/5//n/+f/5//j/+v/6//n/
+f/3//f/9//3//b/9f/1//X/9f/0//P/8//0//T/9f/1//P/8//0//T/9P/0//X/9f/z
//P/9P/0//b/9v/2//f/9//3//f/+f/5//j/+P/4//r/+v/6//v//P/8//z//P/8//z/
/f/9//3//f/+//7/AAAAAAAAAAD+//7//////////////////f/+//7//v/+//7//v/9
/////v/9//3//f/9//3//f////3//f/9//v//P/9//3//P/7//v/+//6//r/+v/5//n/
+f/5//n/+f/5//n/9//1//b/9v/2//j/+P/4//j/+P/4//j/+P/4//j/+P/4//j/+P/3
//f/+f/5//n/+f/3//f/9//3//j/+f/6//v//P/8//z//P/+//7//v////////8AAAAA
AAAAAAAAAAACAAMABAAFAAUABQAFAAUABQAFAAUABQAGAAYABgAGAAYABAADAAIAAgAD
AAMABAACAAEA///+///////////////+//3//P/9//z//P/7//v/+//7//v/+//7//v/
+//7//v/+//7//3//f/9//3//f/9//3//f/9//3//f/9//3//f/9//3//f/9//3//f/9
//3//f/9////AQAFAAkAEwAgAC8APwBRAGkAgACWAKoAuAC0AJ4AeQBJABwA/f/j/83/
w//F/8P/vf++/8T/yP/N/9L/2f/i/+j/7P/x//X/9f/3//X/9v/4//r//P/+//7//v/+
//3//f/9//3//f/+//7//v///////////wAAAAAAAAAAAgACAAMAAwABAAEAAQABAAMA
AwADAAMAAQABAAEAAgAEAAQABAAEAAYABgAGAAYABgAGAAYABwAJAAkACQAJAAkACgAK
AAoACQAJAAkACgAMAA0ADQANAA0ADwAPAA8ADwARABEAEQASABMAEwATABMAEwATABQA
FwAXABcAGQAaABoAGgAcABwAHQAeAB4AIAAgACAAIAAiACIAIgAiACMAIwAjACMAIwAi
ACEAHwAfAB8AHwAfAB4AHQAcABwAHgAeABwAHAAcABwAHAAcABwAGwAbABsAGwAbABkA
GQAbABsAGwAaABoAGgAZABkAGQAZABkAGQAYABcAFwAXABkAGAAXABcAFgAWABcAFwAX
ABcAGAAYABgAGAAZABkAFwAXABgAGAAaABoAGgAbABsAGwAbAB0AHQAcABwAHAAdAB4A
HwAhACAAIAAgACAAIgAiACMAIwAjACMAJAAkACQAJAAkACQAJAAkACUAJQAlACUAJQAl
ACcAKAAoACgAJgAmACYAJQAmACYAJgAnACcAJwAnACcAJwAlACUAJQAlACYAJwAnACYA
JQAlAA==
         </WaveFormData>
      </LeadData>
      <LeadData>
         <LeadByteCountTotal>10000</LeadByteCountTotal>
         <LeadTimeOffset>0</LeadTimeOffset>
         <LeadSampleCountTotal>5000</LeadSampleCountTotal>
         <LeadAmplitudeUnitsPerBit>4.88</LeadAmplitudeUnitsPerBit>
         <LeadAmplitudeUnits>��V</LeadAmplitudeUnits>
         <LeadHighLimit>2147483647</LeadHighLimit>
         <LeadLowLimit>268435456</LeadLowLimit>
         <LeadID>V6</LeadID>
         <LeadOffsetFirstSample>0</LeadOffsetFirstSample>
         <FirstSampleBaseline>0</FirstSampleBaseline>
         <LeadSampleSize>2</LeadSampleSize>
         <LeadOff>FALSE</LeadOff>
         <BaselineSway>FALSE</BaselineSway>
         <ExcessiveACNoise>FALSE</ExcessiveACNoise>
         <MuscleNoise>FALSE</MuscleNoise>
         <LeadDataCRC32>3688595354</LeadDataCRC32>
         <WaveFormData>
7//w//D/7//u/+3/7P/s/+r/6//r/+r/6//q/+n/6P/m/+X/5f/l/+X/5f/k/+T/5P/k
/+T/5P/i/+P/4//i/+L/4v/i/+L/4v/h/+H/4f/i/+L/4f/h/+H/4f/h/+H/4f/h/+H/
4f/j/+H/3//f/93/3f/h/+X/7P/4/wQAEQAjADsAUABoAH0AiQCDAGsASgAjAAUA8P/d
/8//zf/R/8n/vv+6/7v/vP+8/8H/xf/I/87/0//V/9f/2f/Z/9v/2//c/9r/2v/a/9r/
2v/d/93/3f/e/9z/3P/c/9z/3v/e/9//3//d/93/3f/d/9//3//f/9//3//f/9//3//f
/9//3//f/9//3//f/9//4P/g/+D/4P/f/9//4P/g/+D/3//f/9//4P/g/+D/4P/i/+L/
4v/i/+P/4//k/+T/5P/k/+X/5f/k/+T/5f/m/+b/5v/m/+f/6f/q/+r/6v/q/+r/6v/s
/+//7//v/+//8P/w//H/8v/0//T/9P/2//j/+f/5//n/9//2//b/9v/2//X/9f/2//b/
9P/0//P/8v/y//P/8//z//H/8P/v/+7/7v/t/+3/7v/u/+3/7P/s/+r/7P/s/+z/6//r
/+v/6f/p/+n/5//n/+f/5//n/+f/5v/m/+b/5v/l/+X/5f/l/+X/5f/l/+T/4//j/+P/
4//j/+P/4//j/+P/4//k/+T/4//j/+P/5f/m/+b/5v/m/+b/5v/m/+n/6f/p/+n/6v/q
/+r/6v/q/+r/6//r/+r/6//r/+z/7P/s/+z/7P/s/+z/7f/t/+v/7P/t/+3/7//u/+7/
7v/t/+3/7f/t/+//7v/u/+7/7v/u/+7/7v/v/+//7//u/+//7//u/+7/7v/t/+3/7P/t
/+z/7P/s/+z/7P/s/+z/7v/u/+7/7v/u/+3/7f/t/+v/6//r/+v/7P/t/+3/7v/s/+z/
7P/s/+z/7f/t/+3/7//u/+7/7v/u/+7/7v/u/+7/7v/u/+7/7v/u/+7/7v/v/+//7//v
/+//7//v//D/7v/v/+//7//x//L/9P/1//X/9f/1//b/9v/4//j/+P/4//j/+P/4//j/
+f/6//r/+v/6//v/+//7//v/+//7//v/+//8//7//f/7//v/+f/5//r/+v/6//r/+v/6
//j/+P/5//n/+v/5//j/9//2//b/9f/1//P/8//z//L/9P/0//T/9P/y//L/8//z//T/
9P/0//T/9P/0//P/8//z//T/9P/z//X/9f/1//X/8//z//P/8//z//P/8//1//X/9f/3
//v/AQAKABYAIAAxAEUAWQBsAIIAkQCPAH0AYQA6ABkABQDy/+H/2//b/9f/zf/K/8z/
0f/U/9b/2//h/+T/6P/r/+//7//x//P/8//x//L/8v/w//D/8P/w//P/8//z//T/9P/0
//T/9P/2//b/9//3//f/9//3//f/9//3//f/9//3//f/9//3//n/+f/5//n/+f/5//n/
+f/8//z//P/8//v/+//8//z//v/9//3//f/+//7//v/+/wAAAAAAAAAAAwADAAQABAAE
AAQABQAFAAYABgAHAAgACgAKAAoACwALAAwADAAMABAAEAAQABIAEwATABMAEwAVABYA
GAAaABoAGgAaABwAHAAdAB0AHQAfAB4AHgAeAB4AHQAdAB4AIAAeAB4AHQAcABwAHQAd
AB0AGwAaABkAGgAaABkAGQAYABgAFwAWABgAFgAYABgAFgAVABUAFQAVABUAFQATABUA
FQAVABUAEwASABIAEgAUABMAEwATABMAEwATABMAFAATABMAEwATABMAEwATABMAEwAT
ABQAFAATABMAEwATABQAFAAUABYAFgAWABYAFwAXABcAFwAWABYAFgAWABgAGAAZABkA
GAAZABkAGgAaABoAGgAaABoAGgAbABsAGQAaABsAGwAdABwAHAAcABsAGwAbABsAHQAc
ABwAHAAcABwAHAAcABsAGwAbABoAGwAbABoAGgAbABsAHAAcABsAGgAaABoAGAAYABgA
GAAYABgAGAAYABoAGQAZABkAFwAXABcAFwAXABcAFgAWABgAGAAYABgAFwAXABYAFQAX
ABYAFgAWABYAFgAWABYAGAAYABgAGAAWABYAFgAWABUAFQAVABUAFwAXABcAGAAXABcA
FgAVABgAGAAZABkAGQAZABkAGgAYABgAGAAYABgAGAAYABoAGgAbABwAHAAcABwAHQAd
AB0AHQAdABsAGwAbABwAHgAdABsAGwAbABsAHAAcABsAGgAZABgAGAAYABkAGQAYABcA
FgAVABQAFAATABMAEwATABMAEgASABIAEgASABIAEgATABMAEgASABIAEgASABIAEQAR
ABEAEgASABEADwAPAA8ADwARABEAEQARABEAEQATABEAEQATABcAGQAfACgAMAA6AEcA
WwBtAHwAkACbAJkAhwBrAEgAKQAXAAYA9//x//P/7//p/+b/6P/t//D/9P/5//3/AgAG
AAkACQALAA0ADQAPAA8ADgAOAA4ADgAOAA4ADwAPAA8AEAAQABAAEAAQAA4ADgAPAA8A
DwAPAA8ADwAPAA8ADwAPAA8ADwAPAA8ADwAPAA8ADwAPAA8ADwAPABAAEAAQABAAEQAR
ABIAEgAUABMAEwATABQAFAAUABQAFgAWABYAFgAXABcAGAAYABgAGAAZABkAGAAYABkA
GgAcABwAHAAdABsAHAAcABwAHgAeAB4AIAAhACEAIQAhACIAIgAjACQAJgAmACYAKAAm
ACcAJwAnACkAKAAoACgAKAAnACcAKAAoACYAJgAlACQAJAAlACUAJQAjACIAIQAgACAA
HwAfACAAIAAfAB4AHAAaABwAHAAcABsAGwAbABkAGQAZABcAGQAZABkAGQAXABYAFgAW
ABYAFQAVABUAFQAVABUAFQASABEAEQARABMAEwATABMAEwATABMAFAAUABMAEwATABMA
FAAUABQAFAAUABQAFAATABMAEwATABYAFgAWABYAFAAUABUAFQAYABkAGQAaABgAGAAY
ABgAGAAYABkAGQAXABgAGQAZABkAGAAYABgAGwAbABsAGwAbABoAGgAaABoAGgAaABoA
GwAbABsAGgAZABkAGAAYABkAGQAaABoAGQAYABgAGAAYABgAGAAYABgAGAAYABgAGAAX
ABcAFwAZABkAGQAZABkAGQAYABgAGgAaABoAGgAYABkAGQAZABkAGAAYABgAGgAaABoA
GgAYABgAGAAYABgAGAAYABgAGQAZABkAGQAZABkAGQAaABoAGwAbABsAGgAaABsAGwAd
AB0AHQAeABwAHAAcAB0AHQAfACAAIAAgACAAIAAiACIAIwAkACIAIgAiACMAJQAlACUA
JQAlACUAJQAmACQAIwAhACEAIQAhACIAIgAhACAAHwAeAB4AHgAfAB8AHgAdABwAGwAa
ABoAGQAZABsAGwAbABoAGgAaABoAGgAaABoAGwAbABgAGAAYABgAGgAaABkAGQAZABoA
GgAZABkAGQAZABkAGQAZABkAGQAZABkAGwAZABkAGwAfACMAKQAyADwARgBVAGUAdwCG
AJgAoQCbAIUAZwBEACkAFwAIAP3/+//7//X/7//u//D/9f/2//r///8FAAoACgANABEA
EQARABEAEwAVABQAFAAUABQAFAAUABUAFQAVABYAFgAWABYAFgAUABQAFQAVABUAFQAV
ABUAFwAXABcAFwAVABUAFQAVABUAFQAVABUAFQAVABUAFQAWABYAFgAWABcAFwAYABgA
GAAXABcAFwAaABoAGgAaABoAGgAaABoAGwAbABwAHAAeAB4AHwAfAB4AHgAfACAAIAAg
ACAAIQAhACIAIgAiACQAJAAkACYAJQAlACUAJQAmACYAJwAoACgAKAAoACoAKAApACkA
KQApACgAKAAoACoAKQApACoAKAAmACYAJQAkACQAJQAlACUAIwAiACEAIgAiACEAIQAg
ACAAHwAeAB4AHAAeAB4AHQAdAB4AHwAeAB0AHAAZABsAGwAbABsAGQAYABgAGAAYABcA
FwAXABkAGQAZABkAGAAXABcAFwAZABkAGQAZABcAFwAXABgAGAAXABcAFwAXABgAGAAY
ABoAGgAaABoAGwAbABsAGwAaABoAGgAaABoAGgAbABsAGgAbABsAHAAcABwAHAAcABoA
GgAbABsAGQAaABsAGwAbABoAGgAaABsAGwAbABsAGwAaABoAGgAYABgAGAAYABcAFwAX
ABYAFwAXABYAFgAVABUAFgAWABUAFAAUABQAFgAWABYAFgAUABQAFAAUABQAEwATABMA
EwATABMAEwARABEAEAAQABAAEAAQABAADgAPAA8ADwAPAA4ADgAOAA4ADgAOAA4ADQAM
AAsACgAKAAoACgAKAAsACwALAAsACQAJAAkACgAKAAsACwALAAoACgALAAsACwALAAsA
DAAMAAoADAAKAAoACgAKAAwADAANAA4ADAAMAAwADQANAA0ADQANAAsACwALAAwADAAL
AAkACQAJAAkACgAKAAcABgAFAAQABAAEAAUABQAEAAMAAgABAP7//v/9//3//f/9//3/
/P/8//z//P/8//7//v///////P/8//z//P/+//7//f/9//3//v/+//3//f/9//3//f//
//////////////////3//f/9////AQAFAAwAFgAgAC8APwBRAGYAegCNAJUAjwB5AFgA
NQAZAAYA9//r/+n/7f/l/9j/1v/X/9r/3P/f/+P/6P/s//H/8//1//f/9//3//f/9v/2
//j/+P/4//j/+f/5//n/+v/6//r/+v/6//r/+v/7//v/+//7//v/+//9//3//f/9//v/
+//7//v/+f/5//n/+f/7//v/+//7//z//P/8//z//f/9//7//v/+//3//f/9//z//P/8
//z//v/+//7//v/+//3//f/8//7//v///////v/+////AAAAAAAAAAABAAMABAAEAAQA
BQAEAAMABAAHAAcABwAHAAgACAAJAAoADgAOAA4AEAAOAA8ADwAPAA8ADgAOAA4ADgAN
AA0ADgAMAAoACgAJAAoACgALAAsACQAHAAYABQAEAAQAAwADAAQABAADAAIAAgAAAAIA
AgAAAP////////////////3//f/9//3//f/9//z//P/8//r/+f/5//n/9//3//f/9//3
//f/+P/5//f/9//3//f/+f/5//n/+v/6//n/+f/5//n/+v/6//r/+v/6//r/+v/7//v/
+//7//7//v/+//7//P/8//3//f/+//////8AAAAAAAAAAAAA/v/+/////////wAAAQAB
AAEAAAAAAAAAAAD///7//f/9//z//P/8//7//v/+//7//f/9//3//P/7//v/+v/6//v/
+//8//z//f/8//z//P/6//r/+v/6//j/+P/4//j/+P/3//f/9//1//X/9f/1//f/9//2
//b/9v/2//b/9v/2//f/9//3//f/9v/2//b/9v/2//b/9v/2//b/9v/2//b/9v/2//b/
9f/1//X/9f/1//X/9f/2//b/9//3//f/+P/4//n/+f/5//n/+f/6//z//P/6//n/+v/6
//r/+v/6//z//P/9//7//v/+//7////9//3//f/9//3//f/9//7//v/9//v/+//7//v/
/P/8//3//P/7//r/+P/4//n/+f/4//f/9v/1//T/9P/z//P/8f/x//H/8P/w//D/8P/w
/+7/7v/v/+//8P/w//D/8P/w//D/7//v/+//8P/w/+//7//v/+//7//t/+3/7f/t/+//
7//v/+3/6//r/+3/7f/z//z/CAAUACMANQBNAGYAfACPAJkAlQB/AFwAMwATAP7/6f/b
/9n/2//R/8T/wv/F/8j/yP/L/8//0v/Y/93/4f/l/+f/5//n/+f/5v/m/+b/5v/m/+b/
5//n/+f/6P/o/+j/6P/o/+r/6v/r/+v/6f/p/+n/6f/p/+n/6f/p/+n/6f/p/+n/6f/p
/+n/6f/r/+v/6//r/+r/6v/q/+r/6//r/+z/7P/s/+v/6//r/+z/7P/s/+z/7v/u/+7/
7v/v/+//8P/w//D/8P/x//H/8v/y//P/9P/y//L/8v/z//X/9v/2//b/9//2//X/9v/4
//n/+v/7//7//v///wAAAAAAAAAAAgACAAMAAwADAAMAAgACAAIABAADAAMABAACAAAA
AAD///7//v/////////9//z/+//6//r/+f/5//j/+P/3//b/9v/0//b/9v/0//P/8//z
//P/8//z//H/8f/x//H/8f/x//D/8P/w//D/7//v/+//7f/t/+3/7f/u/+3/7f/t/+v/
6//r/+v/6//r/+v/7P/s/+v/6//r/+n/6v/q/+r/7P/s/+z/7P/t/+3/7f/t/+7/7v/u
/+7/7v/u/+//7//u/+//7//w//D/8P/w//D/8P/w//H/8f/x//L/8//z//P/8v/y//L/
8f/x//H/8f/y//L/8//0//L/8v/y//L/8f/x//H/8P/v/+//7v/u/+//7//w//D/7//u
/+7/7v/u/+7/7v/u//D/8P/w//D/8P/v/+//7//v/+//7//v/+//7//u/+7/7P/s/+z/
7P/s/+3/7f/t/+//7v/u/+7/7P/s/+z/7P/u/+7/7v/u/+7/7v/u/+7/7f/t/+3/7f/v
/+//7//w//D/8f/x//H/8v/y//P/9f/0//T/9P/0//T/9v/2//f/+P/4//j/+P/5//n/
+f/5//n/+//7//v//P/8//v/+f/5//n/+f/6//r/+//6//n/+P/2//b/9//3//j/9//2
//X/8v/y//H/8f/z//P/8//y//L/8v/y//L/8v/y//P/8//0//T/9P/0//P/8v/w/+//
8f/y//L/8f/x//H/8f/x//H/8f/x//H/8f/x//H/8f/v/+//8//z//f/AgAOABgAJwA7
AE8AYgB2AIcAkQCJAHEATgApAA0A+v/n/9n/2f/X/9H/yv/K/83/0P/U/9f/2//g/+T/
6f/r/+//7//v/+3/7f/w//D/8v/y//L/8v/x//H/8f/y//T/9P/0//T/9P/0//X/9f/1
//X/9f/1//f/9//3//f/9f/1//X/9f/3//f/9//3//f/9//3//f/9v/2//b/9v/5//n/
+v/6//r/+f/5//n/+v/6//r/+v/8//z//P/8//3//f/+//7//v/+//////8AAAAAAQAC
AAQABAAEAAUABwAIAAgACAAIAAgACAAKAA0ADQANAA0ADAAMAA0ADgAQABAAEAASABIA
EwATABMAEwASABIAEgAUABMAEwAUABQAEgASABEAEAAQABEAEQARAA8ADgANAA0ADgAO
AA8ADgAOAA0ADAAMAAoADAAMAAoACQAJAAkACQAJAAkABwAHAAcABwAHAAcABgAGAAYA
BgAFAAUABQADAAMAAwADAAQAAwADAAMAAwADAAMAAwAFAAUABQAGAAYABQAFAAUABQAG
AAYABgAGAAYABgAGAAcABwAHAAcACgAKAAoACgAKAAoACwALAAoACwALAAwADAAMAAwA
DAAOAA4ADwAPAA8AEAARABEAEQAQABAAEAAPAA8ADwAPABEAEAAQABAAEAAQABAAEAAR
ABEAEQAQABEAEQAQABAADwAPABAAEAAPAA4ADgAOAA4ADgAOAA4ADgAOAA4ADgAQAA8A
DwAPAA8ADwAPAA8AEQARABAAEAAQABAAEAAQABIAEwATABMAEQAQABAAEAASABIAEgAS
ABIAEgASABIAEgASABIAEgAVABUAFQAVABMAEwATABQAFgAXABcAFwAWABYAFwAXABcA
FwAWABgAGAAYABgAGgAaABsAHAAaABoAGgAbABsAGwAbABsAGwAbABsAHAAcABsAGQAZ
ABkAGQAaABoAFwAWABUAFAAUABQAFQAVABQAEwASABEAEgASABEAEQARABEAEQAQABAA
EAAQABAAEAAQABEAEQAOAA4ADgAOAA4ADgANAA0ADQAOAA4ADQALAAsACwALAA0ADQAN
AA0ADQALAAsADQANAA8AEwAZACEAKgA0AEAAUQBjAHMAhACSAJMAhwBtAEkAKAATAAMA
9P/r/+v/6f/j/+H/5P/m/+n/7P/w//f/+//+/wAAAwAFAAUABwAHAAcABwAIAAgACAAI
AAgACAAHAAcABwAIAAoACgAKAAoACAAIAAkACQAJAAkACQAJAAkACQAJAAkABwAHAAcA
BwAJAAkACQAJAAkACQAJAAkACAAIAAgACAAJAAkACgAKAAwACwALAAsADAAMAAwADAAM
AAwADAAMAA0ADQAOAA4AEAAQABEAEQAQABAAEQASABQAFAAUABUAFQAWABYAFgAWABYA
FgAYABsAGwAbABsAHAAcAB0AHgAgACAAIAAiACAAIQAhACEAIQAgACAAIAAgAB8AHwAg
ACIAIAAgAB8AIAAgACEAIQAfAB0AHAAbABoAGgAZABkAGgAaABkAGAAWABQAFgAWABYA
FQAVABUAFQAVABUAEwATABMAEwATABMAEgASABIAEgARABEAEQARABEAEQARABAADwAP
AA8ADwAPAA8ADwARABEAEQASABIAEQARABEAEQASABIAEgAQABAAEAAQABEAEQARABEA
FAAUABQAFAAUABQAFQAVABYAFwAXABgAFgAWABYAFgAYABgAGQAZABkAGgAbABsAGQAY
ABgAGAAbABsAGwAbABkAGAAYABgAGAAYABgAGAAZABkAGQAYABcAFwAWABYAFwAXABgA
GAAXABYAFgAWABYAFgAWABYAGAAYABgAGAAWABUAFQAVABUAFQAVABUAFQAVABQAFAAU
ABQAFAAUABYAFwAXABcAFwAWABYAFgAWABYAFgAWABQAFAAUABQAFgAWABYAFgAXABcA
FwAXABcAFwAXABgAGgAbABsAGwAaABoAGwAbABkAGQAbABwAHAAcABwAHAAcABwAHAAd
AB4AHgAeAB4AHwAdAB0AHQAdAB8AHwAfACAAHwAdABoAGQAbABsAHAAcABsAGgAZABgA
FgAWABcAFwAYABcAFgAVABQAFAATABMAEwATABMAEgAUABQAFAAUABIAEgATABMAFAAU
ABQAFAAUABQAEwATABMAFAAUABMAEwATABMAEwARABEAEQARABEAEwARABEAEwAVABcA
HQAlAC4AOgBGAFcAaQB3AIgAlACVAIUAawBJACoAFwAJAPz/9//3//H/6f/l/+j/7P/v
//L/+P/7////AgAGAAkACwALAAsACwALAA0ADAAMAAwADAAMAAwADQANAA0ADgAMAAwA
DAAMAAwADAANAA0ADQANAA0ADQANAA0ADQANAA8ADwAPAA8ADwAPAA8ADwARABEAEQAR
ABIAEgASABIAEgARABEAEAASABEAEQARABAAEAAQABAAEQASABMAFAATABMAFAAUABYA
FgAXABcAGAAYABkAGgAYABgAGAAZABkAGgAaABoAHgAeAB4AIAAfAB8AHwAfACAAIAAh
ACIAIwAiACEAIgAiACMAIwAjACMAIgAiACIAJAAjACMAJAAiACAAIAAfAB4AHgAfAB8A
HQAbABoAGQAaABoAGQAZABgAGAAXABYAGAAWABgAGAAWABUAFQAVABUAFQAVABMAEQAR
ABEAEQAPAA4ADgAOABAADwAPAA8ADQANAA0ADQAOAA0ADQANAA0ADQANAA0ADQANAA0A
DgAQAA8ADwAPAA8AEAAQABAAEAAQABAAEAAPAA8ADwAPAA4ADgAOAA4AEAAQABEAEQAQ
ABEAEQASABIAEgASABIAEgASABMAEwASABIAEgARABMAEgASABIAEgARABAADwAPAA4A
DgAOAA4ADgAOAA4ADQANAA0ADAANAA0ADAAMAAwACwALAAoACQAIAAgACAAIAAgACAAI
AAgACAAIAAgACAAHAAcABwAHAAcABwAHAAcABwAGAAYABgAGAAYABgAEAAUABQAFAAUA
BAAEAAQAAgACAAIAAgACAAIAAgACAAQABAAEAAQABQAFAAUABQAFAAUABQAGAAYABwAH
AAcABgAGAAcABwAHAAcABgAIAAgACAAIAAgACAAJAAoACgAKAAoACwALAAsACwALAA0A
DQANAA4ADQALAAgABwAJAAkACgAKAAcABgAFAAQAAgACAAMAAwAEAAMAAgABAP7//v/9
//3//f/9//3//P/8//z//P/8//z//P/9//3//P/8//z//P/6//r/+f/5//v//P/8//v/
+f/5//n/+f/5//n/+f/5//n/+f/5//n/9//3//f/+////wYAEAAcACkAOwBPAGIAdACH
AJMAiQBxAE4AKwAPAP7/7//j/+P/5f/b/9L/0P/R/9T/1P/X/9v/4P/k/+v/7//x/+//
7//x/+//8P/0//T/9P/0//T/8//z//P/9P/0//T/9P/0//T/9P/1//X/9f/1//X/9f/1
//X/9f/1//X/9f/1//X/9f/1//X/9f/1//X/9f/1//b/9v/2//b/9f/1//b/9v/4//f/
9//3//j/+P/4//j/+v/6//r/+v/5//n/+v/6//r/+v/7//v/+v/6//v//P/+//7//v//
////AAAAAAAAAAAAAAAAAgADAAMAAwADAAQABAAFAAYABgAGAAYACAAGAAcABwAHAAcA
BgAGAAYACAAHAAcACAAHAAQAAwABAP7//v/////////9//z/+//6//r/+f/5//j/+P/3
//b/9v/0//b/9v/0//P/8//z//P/8//z//H/8f/x//H/8f/x//D/8P/w//D/7//v/+//
7f/t/+3/7f/u/+3/7f/t/+3/7f/t/+3/7f/t/+3/7v/w/+//7//v/+3/7v/u/+7/8P/w
//D/8P/v/+//7//v//L/8v/y//L/8v/y//P/8//y//P/8//0//b/9v/2//b/9f/0//T/
8//z//T/9f/1//X/9P/0//T/8//z//P/8//z//L/8v/y//L/8v/y//L/8//z//P/8v/z
//P/8v/y//L/8f/x//D/8P/w//H/8v/w//D/8P/w//D/8P/w//D/8P/v/+//7//v/+//
7//v/+//7//u/+7/7P/s/+z/7P/s/+3/7f/t/+3/7P/s/+z/7P/s/+z/7P/u/+7/7v/u
//D/8P/w//D/8f/x//H/8f/x//H/8f/y//L/8//x//H/8v/0//T/9P/0//T/9P/1//b/
+P/4//j/+f/3//f/9//3//f/9//3//j/+P/3//X/9f/z//P/9P/0//X/9P/z//L/8P/w
//H/8f/u/+3/7P/r/+z/7P/r/+v/6f/p/+n/6P/q/+r/6v/q/+j/6P/p/+n/6v/q/+r/
6v/o/+j/5//n/+f/6P/o/+f/6f/p/+n/6f/n/+f/5//n/+n/6f/p/+n/6f/n/+n/6//v
//j/BAASACMAOQBRAGYAegCLAI8AgwBnAEIAHQADAPL/3//V/9X/0//H/8D/wP/D/8T/
xv/L/9H/1P/Y/9v/3//h/+P/4//l/+X/5P/i/+L/4v/i/+L/5f/l/+X/5v/k/+T/5P/k
/+b/5v/n/+f/5//n/+f/5//l/+X/5f/l/+f/5//n/+f/6f/p/+n/6f/p/+n/6f/p/+r/
6v/q/+r/6//r/+z/7P/u/+3/7f/t/+z/7P/s/+z/7f/u/+//8P/x//H/8v/y//L/8v/z
//P/8//0//b/+P/4//j/+P/5//v//P/8//z//v/+//7/AAADAAMAAwADAAYABgAHAAgA
CAAIAAgACgAIAAkACQAJAAsACgAKAAoACgAJAAkACgAKAAgACAAHAAYABgAHAAcABwAF
AAQAAwAEAAQAAwADAAIAAgABAAAAAgAAAAIAAgAAAP////////////////3//f/9//3/
/f/9//z//P/8//7//f/9//3/+//7//v/+//8//v/+//7//v/+//7//v/+//7//v//P/+
//3//f/9//3//v/+//7/AAAAAAAAAAABAAEAAQABAAIAAgACAAIABAAEAAUABQAGAAcA
BwAIAAgACAAIAAgACAAIAAkACQAHAAgACQAJAAsACgAKAAoACwALAAsACwALAAoACgAK
AAoACgAKAAoACQAJAAkACAAJAAkACAAIAAkACQAKAAoACQAIAAgACAAIAAgACAAIAAgA
CAAIAAgACAAHAAcABwAHAAcABwAHAAkACQAIAAgACgAKAAoACgAKAAsACwALAAsACgAK
AAoACgAKAAoACgAMAAwADAAMAA0ADgAPABAAEwATABMAEwAVABUAFQAWABgAFwAXABgA
GgAaABoAGgAcABwAHQAeABwAHAAcAB0AHwAfAB8AHwAfAB8AHwAgACAAHwAdAB0AHwAf
ACAAIAAdABwAGwAaABoAGgAbABsAHAAbABoAGQAYABgAFwAXABUAFQAVABQAFgAWABYA
FgAWABYAFwAXABgAGAAYABgAGAAYABcAFwAVABYAFgAVABcAFwAXABcAFwAXABcAFwAX
ABcAFwAXABkAGQAbAB8AJQAuADgARABRAGUAdwCIAJwAqQCnAJcAewBWADcAIQASAAEA
+//9//n/8f/w//L/9f/4//z/AQAHAAwAEAATABUAFQAVABUAFQAXABgAGgAYABgAGAAY
ABkAGQAZABoAHAAcABwAHAAaABoAGwAbABsAGwAbABsAHQAdAB0AHQAdAB0AHQAdAB8A
HwAfAB8AHQAdAB0AHQAgACAAIAAgACEAIQAiACIAIgAhACEAIQAlACYAJwAoACkAKgAr
ACwALQAtAC4ALgAwADAAMQAxADIAMgAzADQANAA0ADQANQA3ADgAOAA4ADoAOgA6ADwA
PwA/AD8APwBAAEAAQQBCAEQARABEAEYARgBHAEcARwBJAEgASABIAEoASQBJAEoASgBI
AEgARwBIAEgASQBJAEkARwBGAEUARQBGAEYARwBGAEYARQBEAEYARABGAEYARABDAEMA
QwBBAEEAQQA/AEEAQQBBAEEAQwBCAEIAQgBCAEEAQQBBAEEAQQBBAEEAQgBBAEEAQQBB
AEEAQQBBAEMAQwBDAEQARABDAEMAQwBFAEYARgBGAEYARgBGAEYASQBJAEkASQBKAEoA
SgBKAEoASgBLAEsATABNAE0ATgBOAE4ATgBOAE4ATgBPAE8ATwBQAFEAUQBRAFAAUABQ
AFEAUQBRAFEAUQBQAFAAUABRAFIAUwBUAFMAUwBTAFIAUwBTAFIAUgBTAFMAVABUAFMA
VABUAA==
         </WaveFormData>
      </LeadData>
   </Waveform>
</RestingECG>
