# Supplementary material for: Detection of Left Atrial Enlargement Using a Convolutional Neural Network-Enabled Electrocardiogram
Source: Front Cardiovasc Med. 2020 Dec 17;7:609976. doi: 10.3389/fcvm.2020.609976 (PMC7773668; doi:10.3389/fcvm.2020.609976)
Supplement: Supplementary file 4 [file Data_Sheet_4.ZIP › normal3/1802031578_996_0000000R.XML]

<?xml version="1.0" encoding="Windows-1252"?>
<!DOCTYPE RestingECG SYSTEM "restecg.dtd">
<RestingECG>
   <PatientDemographics>
      <PatientID>1802031578</PatientID>
      <PatientAge>69</PatientAge>
      <AgeUnits>Years</AgeUnits>
      <Gender>Female</Gender>
      <PatientLastName>lingyanxiang</PatientLastName>
   </PatientDemographics>
   <TestDemographics>
      <DataType>Resting</DataType>
      <Site>1</Site>
      <AcquisitionDevice>MAC55</AcquisitionDevice>
      <Status>Unconfirmed</Status>
      <Priority>Normal</Priority>
      <AcquisitionTime>10:16:33</AcquisitionTime>
      <AcquisitionDate>07-27-2016</AcquisitionDate>
      <CartNumber>1</CartNumber>
      <AcquisitionSoftwareVersion>009C</AcquisitionSoftwareVersion>
      <XMLSourceVersion>MAC5000 v1.0</XMLSourceVersion>
   </TestDemographics>
   <RestingECGMeasurements>
      <VentricularRate>63</VentricularRate>
      <AtrialRate>63</AtrialRate>
      <PRInterval>156</PRInterval>
      <QRSDuration>90</QRSDuration>
      <QTInterval>446</QTInterval>
      <QTCorrected>456</QTCorrected>
      <PAxis>67</PAxis>
      <RAxis>78</RAxis>
      <TAxis>47</TAxis>
      <QRSCount>11</QRSCount>
      <QOnset>214</QOnset>
      <QOffset>259</QOffset>
      <POnset>136</POnset>
      <POffset>191</POffset>
      <TOffset>437</TOffset>
      <ECGSampleBase>500</ECGSampleBase>
      <ECGSampleExponent>0</ECGSampleExponent>
   </RestingECGMeasurements>
   <Diagnosis>
      <Modality>Resting</Modality>
         <StatementCount>2</StatementCount>
         <LabelText>12SL ��ϳ���</LabelText>
      <DiagnosisStatement>
         <StmtFlag>ENDSLINE</StmtFlag>
         <StmtText>�������</StmtText>
      </DiagnosisStatement>
      <DiagnosisStatement>
         <StmtFlag>ENDSLINE</StmtFlag>
         <StmtText>���� ECG</StmtText>
      </DiagnosisStatement>
   </Diagnosis>
   <Waveform>
      <WaveformType>Rhythm</WaveformType>
      <WaveformStartTime>0</WaveformStartTime>
      <NumberofLeads>8</NumberofLeads>
      <SampleType>CONTINUOUS_SAMPLES</SampleType>
      <SampleBase>500</SampleBase>
      <SampleExponent>0</SampleExponent>
      <HighPassFilter>16</HighPassFilter>
      <LowPassFilter>150</LowPassFilter>
      <ACFilter>NONE</ACFilter>
      <LeadData>
         <LeadByteCountTotal>10000</LeadByteCountTotal>
         <LeadTimeOffset>0</LeadTimeOffset>
         <LeadSampleCountTotal>5000</LeadSampleCountTotal>
         <LeadAmplitudeUnitsPerBit>4.88</LeadAmplitudeUnitsPerBit>
         <LeadAmplitudeUnits>��V</LeadAmplitudeUnits>
         <LeadHighLimit>2147483647</LeadHighLimit>
         <LeadLowLimit>268435456</LeadLowLimit>
         <LeadID>I</LeadID>
         <LeadOffsetFirstSample>0</LeadOffsetFirstSample>
         <FirstSampleBaseline>0</FirstSampleBaseline>
         <LeadSampleSize>2</LeadSampleSize>
         <LeadOff>FALSE</LeadOff>
         <BaselineSway>FALSE</BaselineSway>
         <ExcessiveACNoise>FALSE</ExcessiveACNoise>
         <MuscleNoise>TRUE</MuscleNoise>
         <LeadDataCRC32>3028526980</LeadDataCRC32>
         <WaveFormData>
/P/6//n/+f/7//v//f/9//7//v/+//7/+//5//f/9f/6//n/+P/7//3/+f/5//r//P/8
//3//f/8//v/+v/5//3//P/6//v//P/8////BQAJABAAGwAbAB0AKgA4AD0APgA8ADkA
MgAhAAMA7f/i/9f/y//L/8//yv/N/9P/1v/d/+b/7//s/+n/6v/r/+3/8v/0//T/+P/+
//n/9f/5//r/+P/4//r//f/+//7/+//6//j/9v/3//n/+//+//7//v/+/////v/8//v/
+v/7//v//P/+/wEAAQABAAEAAQD9//j/9//6//v//P8CAAUABQAEAAUAAQACAAMA///9
//v/+P/2//z//f/7//z//f/+////AQADAAQABAAEAAIABQAFAAMABAAFAAEA/f/7//z/
/P/7////AgAFAAgABgADAAEA//8BAAMABAADAAUACAAIAAgACAAHAAYABQADAAQABQAH
AAkABgAGAAcADAARABMAFAANAAgABAABAAUACAAKAAwACgAHAAgACQAJAAsACQAIAAcA
CgALAAwADAAMAAsACQAHAAgACAAGAAQAAwAAAAMABAAEAAUABgAIAAcABgADAAEAAAD/
///////9//z/9//5//v//P/8//7//P/8//3//f/9//3//v/8//v/+f/2//P/9v/6/wAA
//////3//f///wEAAQD///z//P/7//j/9P/z//b/8f/0//f/+v/9//z//P/6/////P/4
//n/+P/8////AgAEAP///v/9//z/+//8//z//f////z//P/9/wEAAQAAAAAA/v///wIA
AgAAAPz/+//7//3/+//2//j//P/8//v/+v/6//3//v/+/wEAAQD//wAA///9//z/+///
//////////3//f/+//7///8AAAEA/f/7//3/AAAAAP3/AAD///j/+v/+/wAAAAD///3/
/f/9/////f/9//3/AAD+//z////8//v/+P/1//j/+P/9////+//7//z//f/9//z/+//7
//z//v/+//3//P///wIAAQD8//z///////7//P/7//v//f/5//n/+f/6//v//f/+//r/
+f/5//v/+//4//T/+v/8//j/+/8DAAQAAQD+//v/+P/7//7/AQAEAAEA/v/7//j/+//8
//3//v/9//z/+//6//r/+v/6//r//P/8//r//P/7//z//P/+/////v///wAAAQACAAIA
AgD///7//f/+////AAABAAAA/v8AAAAAAAD//wIAAgACAAQABAAGAAkABgAFAAMA/P/8
//7/+P/2//X/9f/1//X/+v/7//v//P/7//r/+P/3//f/9//5//f/+P/7//7/+//4//j/
9//2//j/+f/6//v/CQAHAP3/9v/u/+//+v8EAAUAAQAFAAwAEQAVABsAJAAwADcAOgA8
ADkAMgAlAA0A9f/k/9//1//P/8f/wP/B/83/1v/X/9z/4//o/+v/8P/x//X/+v/4//L/
8P/y//v/AwACAAAA+//4//n//f///wAA/v/+//3//P/6//n/+P/4//j/+v/8///////+
//7//v/+////AQAEAAIAAQAAAP//AAD9//n/+f/6//v//P8CAAAA///9//3//f8CAAcA
BwAEAAMAAQAAAAQABQADAAQAAAD+//z/+//9/wAAAgAEAAMABQAEAAEABgAJAAcABQAB
AAAA/v/7//3/AAADAAYABQAFAAYABwAIAAkACQAHAAQABAABAP7/AQADAAUABwAFAAYA
BwAJAAsACAAIAAkACgANAA0ADAALAAoACgALAAsADAAMAAwACgAHAAgACQAKAA0ADAAM
AAoADAAMAAwACgAKAAkABwAJAAoACgAIAAcABQABAAMAAwACAAIAAgAEAAMAAgD//wAA
AAAAAAEAAgD///3/9//4//v//f/+//7//P/8//3//f/9//3//v///wEAAgACAPr/+P/3
//j/+//9//3////+/////v/7//r/+v/5//b/+P/5//7/+//9//3//f/9//3//P/5//3/
+v/2//f/9v/4//v//v8AAPz//P/8//z//v8AAAEAAwADAAAAAAABAAAA///9//z//v//
/wIAAgADAAAAAAABAP///f/4//r///8AAAAAAAAAAAMABAAEAAIA///6//j/+P/3//f/
9//6//v//P/9//3//f/+//7///8AAAEA/f/5//n/+v/4//r//v/+//j/+v/+/wAAAAAB
AP///////wAA/f/8//v/AAD+//z////7//v/+f/3//j/+P/9////+v/5//n/+f/7//z/
/f////7//v/8//n/+////wMAAwD7//j/+P/1//j/+P/5//v//v/7//z//f/7//v//P/8
//v/+//8/////P/4//P/+P/+//z/+f8DAAoABQAAAPv/9v/6//7/AgAGAAAA/P/4//T/
9P/4//v//v/8//7//v/8//z//P///wAA/v/+//7//v///wIAAwAEAAQAAgACAAQAAgAC
AAMABgAEAAQABAACAAQABQAFAAUABgAAAAIABAAAAAAAAQADAAAA/f/8//n//P/+/wAA
AgD9//v/+f/3//f/9f/z//X/9//z//P/9P/2//j/+//9//v/+//7//v/+f/2//b///8E
AAAABQANAA8ACAAHABkAKwAuADAAOwBGAEAANwAyACUAAwDh/9T/0//V/9n/yf++/8//
2//W/9//8P/z/+r/6//4//P/6//y//b/9v/8//7//f/5//z//P/5//j/9v/5//r/+v/9
//7//v/+//z/+//6//r/+//8//3///////7//v/+//3//f/+/wAAAQABAAEAAQAEAAEA
/f/9/////////wQAAQD///z/+//6//7/AgABAP/////+//7/AAD///v/+v/9//7///8B
AP//AAAAAAAAAAADAAMAAQAEAAcABQADAAAAAAD///3//v8AAAIABAADAAMABAAFAAUA
BQAEAAEABAAIAAkACgAIAAcABgAFAAUABgAHAAkACgAIAAkACwAKAA0ADQAMAAoACAAH
AAcACQAKAAoACgALAAkACwANAAwADQAKAAgACQAMAA0ADgANAAwACgAHAAkACgAKAAgA
CQAJAAcACwAJAAYABAACAAYABwAIAAcAAwACAAEAAQABAP3/+v/z//f/+//+/wAA/f/6
//n/+f/9////AQAEAAAA///9//r/9P/0//X/+P/8//3//P/9//z//f/8//n/+v/8//3/
/P/5//n//f/5//n/+f/5//n//f/+//3/AwAAAPz//f/8//r/+//8//z//P/8//z//P/8
//z/+//7//z/+v/7//3///////7//v8AAAEABAAEAAYABAAFAAcABAABAPv//P/+//z/
+f/2//f/+//9//7//v/9//r/+v/6//n/+f/5//3///8BAAMAAwADAAQABAAAAP7//P/1
//T/9//7//z/+v/+//7/+P/6//7/AAAAAP7/+//6//n//P/7//z//f8BAP7/+//9//v/
/f/9//3//P/6//3//f/+////AQADAP///P/5//f/+/8AAAMABQD////////7//j/+P/7
//v/+v/6//v//f/9//n/+f/5//r/+//9//7//P/7//v//f/+//z/+f8AAP7//v8DAAsA
CgAEAAAA/P/4//v//P/9//7//v/+//7//v/+//7//v/+////AAABAAIAAQAAAP///v/8
//z//P/8//r/+P/6//v//v/+/wAAAAABAAIAAwAHAAYABgAGAAYAAgAAAAAA/v///wAA
//8AAAQABgAIAAsACwAKAAkACAAIAAgACQAJAAcABAD8//z/AAD6//j/9//5//v//f8B
AP7//P/7//r/+v/5//n/+f/8/////v/9//7////6//n//P/8//z//f/9//3//f/9//v/
+f/0//L///8KAAgABwAJABEAHAAjACEAHwAmAC4ANwBCAEoAQwA0AB0AAQDp/+D/2f/N
/8X/x//M/9H/2f/a/9n/4v/v//D/7//2//f/8//0//r/+P/0//T/9//9/wAAAAD9//z/
+//9//3//P/9//7//v/+/wAAAwAGAAoABQACAP///f/7//r/+v/6//v/+//8//7/AgAD
AAQABQAGAAMA/////////////wQAAgD///v/+f/5//7/AwADAAEAAQAAAAAABAAFAAMA
BAABAAAA/////wEAAgACAAIAAAADAAMAAQAGAAkABwAFAAQABAADAAEA//8AAAEAAgAE
AAUABwAJAAgABwAFAAEAAgAGAAcACAALAAsACwALAAgACAAIAAkACQAGAAYABwAHAAkA
CAAGAAcACAAKAA0ACgAKAAkACAALAAsADwATABAAEQAOAAwACQAKAAkACAAKAAoACQAH
AAgACgALAAoACQAHAAMABQADAAIAAgACAAMAAwADAAEA///+//3//f8AAP/////7//v/
/f/+//7//P/6//r/+//9//3//f/+/wAAAQABAAAA/P/8//3/AAD///3/+f/3//v///8B
AAEA/f/6//b/8P/y//X//P/7//v/+//7//v/+//6//f/+//+//z///8AAP////////7/
/v/+//7//v/+//7//f/9/////P/8//3//P/7//n/+P/6//v//v/+/////P/8//3/AAD/
//v//v////7//P/6//r//f/+//7/AQABAP//AAD+//v/+f/3//n/+f/5//n//P/9////
AAD9//z/+//1//T/9//7//z//P8AAAAA+v/3//r/+//6//z/+//8//3/AwADAAUABwAF
AP7/9//1//X/9//3//f/9//2//r/+//7//v//P/9//7//v/+/////f/8//n/9f/0//f/
+v/5//f/+P/8//3/AAAAAAEAAwADAP3/+//5//n/+f/6//r/+//7//z////9//r/9v/8
/wYA+v/y//T/9v/4//r//P/8//r//P/7//z//P/+/wAA/v/+//7//v/+//3//P/+/wAA
AgAGAAQABAAEAAIAAAACAAIAAgAEAAgACQAKAAYAAAD8//n//v8BAAMAAAABAAIA+//4
//j/+f/6//v//f/9//z//P/+//7//f/9//v/+//9//v/+v/9/wAA/f/6//j/9f/y//b/
9//4//n/9/8BAP//+v8AAAEA/v8EAA0ACQD7//z/CwAZACMALgAuAC0AOAA6ADEANAAr
AA8A8//g/9f/1//P/8P/wv/H/8v/1P/h/+r/6//u/+3/7v/z//f/+P/+//z/+P/0/+//
9f/5//r/+P/4//j/+//8//z/+v/6//n/+P/6//v//P/+//z//P/8//3//f/8//z//P/6
//n/+f/6//7///8AAAEABAABAP3//f/7//v/+/8AAAIAAQD//////v8CAAYABQACAAEA
///+/wEAAQD+//7//v/+//7////+//7//f/8////AwAEAAMABAAFAAEA/f8AAAIAAwAD
AAIAAgACAAIABQAFAAYABwAHAAcABgADAAIABAADAAIABQAFAAUABQAEAAQABAAFAAgA
BgAHAAkACwAPABAAEAANAAoACAAHAAgACgALAAwADAALAA4AEQAOAA8ADAAKAAoADAAM
AAwACQAIAAYAAwAEAAYABwAGAAYABQACAAUABgAGAAcACAAFAAMAAQD9//3//v///wEA
AQD///7/+f/7////AgAEAAIA/v/8//v/////////AAD+///////+//b/9v/3//r/+//7
//n/+f/3//n/+f/3//r//P/9//z/+//7////+//5//n/+f/5//v//P/7/wEA///6//r/
+P/7//3///8AAPz//P/8//z/AAAEAAcACwAFAP7/+v/3//v/+//6//r/+//9/wEAAgD/
//z//P/9/wAA///7//7/AQAAAP7//P/+/wEAAgACAAIAAQD+//7//////wAAAQABAAEA
AQABAP///f/8//r/+v/6//r/9f/0//f/+//8//z/AAAAAPr/+/8AAAMABAD///v/+f/3
//v/+//9///////8//n/+////wMABQAHAAEA/P/8//n/+f/5//r/+//7//r/+f/5//z/
/v/+//3/+f/7//3/+//3//j//P/9//7//v///wEAAgD9//z/+//7//v//P/8//3///8C
AAcABAD+//f/+v/8//r/AwD///b/9//4//n/+v/7//z//f/+//7//v/+//7//v/+//7/
/v/+//z//v///////v////7//P/8//z///8AAAAAAAAAAAIABAAIAAoACAAGAAIAAAAE
AAQABAAFAAYABgAGAAYAAgACAAMAAwAFAAYAAgAGAAcAAAD9//v/+v/5//j/+f/6//r/
+//8//3//f/+//////8BAP///f/8//v/9P/x//X/9v/3//n/+f/5//n/+f/5//3/AgAE
APv/8v/4/wMACQAJAAoAEQAjADEAMgAuAC8ANAA4AEEANAAZAAEA9f/q/9f/w/+9/8n/
0v/V/9n/2P/Z/+L/6//y//X/8P/r/+3/9P/w/+z/8P/+/wEA//8CAAIA///+//v/+//5
//b/+v/+/wEABAD///3/+//6//n/+v/7//3//v/+////AAD9//3//v8AAAEAAQABAAEA
BQADAAAAAQD///3/+//+//z/+//5//n/+P/8/wAA//8DAAUABgAIAAgABQD///z//v/+
//7//////wAAAAAAAAIABQAFAAMABQAHAAQAAQABAAIAAgABAAMABAAFAAYABAADAAMA
AwAFAAUABAABAAQACAAJAAoACAAHAAYABQAHAAgACQALAAoABgAFAAUACAANAA8AEAAM
AAoACQAJAAsADAAMAAwACQAHAAkACwAMAA8ADgAOAAgACAAGAAQACAAKAAsACwAKAAoA
CQAGAAkACQAHAAsABwAEAAIAAAAAAP///v/7//v//P/9////AwABAAAA+//7//3//v/+
//3/+v/5//n//f/9//3//v/+///////+//r/+v/7//7///////3//f/8//3//P/5//v/
/P/8//r/+//7////+//5//f/9f/z//b/+P/4/////v/6//v/+v/7//3///8AAAEAAgAD
AAQAAAD+//v/+f/8//r/+//9///////+//7/AAABAAQABAABAP7//v///////f/4//r/
/v/+//3//P/6//3//v/+///////9//7//////wAAAQAAAP///v/9//v/+//8//z//v/+
//7/+f/5//v//v/+/wAABAAEAP7//P/+//7//P/8//v//P/9/wEA////////AQD+//v/
/f/6//v/+v/5//v/+v/+/////f/9//7////9//z/+//7//z//v/+//3/+v/7//z/+f/2
//j//f///////v/+////AQD9//3//f/+////AQACAP7/+//5//n/+f/2//L/+P/+//z/
/f8BAAAAAAAAAAAAAAD+//7//v/+//3//P/7//r/+v/6//r/+v/+/wAAAgAEAP//+v/5
//f/+P/4//r/+v/5//r/+////wAAAAAAAAAAAAAAAAIAAgAEAAQAAgACAAMAAgABAAEA
BAAEAAQABAAEAAQABQAFAAcABgAAAAIAAgD8//r/+f/8////AgAHAAEA/P/4//T/9//3
//j/+f/7///////////////5//f/+v/6//r/+//7//v/+//7/+3/9f/+//r//f8EAAQA
BwAJAA0AFAATABcAIwAqADAAOwBAADoANwA+ADsAEwDj/8r/wf/B/8f/yf/Q/9n/0//W
/+H/6P/r//L/8//s/+v/8//2//T/9v/4//r///8BAAEAAAD8//r//f8BAAMABAABAAAA
/v/8//r/+//8//7//v/+//7////9//z//P/8//3//f/+/wAAAwADAAMAAwAGAAMA////
/////////wQABQAFAAQABQD//wAAAQD9/wEAAwAEAAYABQADAP7//P/9//7///8BAP//
AAAAAAAAAAADAAMAAQAFAAkACAAHAAUABgAGAAUAAQAAAP///v8CAAMABQAHAAkACQAI
AAUABAAGAAUABAAHAAcABwAHAAkACgALAA0ACwAIAAgACQAJAAsACgAIAAsADAAOABEA
EQASABIAEgAQAA0ADgAPAAwACwAGAAIAAwAIAAsADgANAAwACgAHAAUABgAGAAQABwAH
AAUACQAIAAYABQAEAAcABwAHAAUAAQAAAP////8DAAEAAAD7//3///8AAAAAAgAAAAAA
AQAAAP///v/+////AQACAAIA+f/4//j/+v/+/////v////3//f/7//f/+v/+/wEAAgD/
//3////5//n/+f/5//n//f/+//3/AwABAP7/AAAAAP3//f/9//z/+v/6//r/+v/9//7/
/v///wEAAAACAAUAAwABAP7//P/8//3/AAAAAAEAAAACAAUAAwABAPz//v8CAAIAAQAA
AAAAAwAEAAQAAwABAP3//P8AAAEAAwAFAAUAAwABAP///P/7//v/+v/8//z//P/3//f/
+/8AAAIA//8CAAEA+v/4//z//v/+/wAA//8AAAEAAgD///7//f8BAP7/+//9/wEABQAH
AAkAAwD+//7/+//7//v//P/9//v/+v/5//n//P8AAAIAAwADAAUABwAFAP3/+v/6//f/
+v/8////AwAHAAMAAwADAP7/+//5//b/9//5//z/AQADAAAA/P8CAPz//v8FAAUA/v/8
//z//P/8////AAD//wIAAQACAAIABAADAAAA///+/wUACAAKAAwABwAEAAEAAAAAAAAA
AAD+/wAABAAGAAgABQAGAAQAAgAFAAQABQAHAAcABwAGAAAABQAIAAMAAgD///3/+//5
//v/+//6//r//v8AAAEAAwAAAP//AAD9//3///8BAP3/+//8//z//P/8//v/+v/5/wEA
AwD7//b//v////z/CAAPAAcAAQAIABEAEwAZACgANAA5ADoAPAA7ADgAKwAXAPv/5v/d
/9P/0f/R/8r/y//V/9r/3f/i/+X/7P/z//j/9f/x//b//v/2//L//P////n//P/8//n/
+P/7////AQACAAIAAgABAAAA////////AAD9//z/+//7//7//v///wAA/////wAAAgAD
AAMAAwADAAQAAQD9//3/////////BAAHAAcABgAHAAEAAgADAP///f/9//z//P8AAAEA
//8AAAIAAgACAAMABgAIAAkACgAHAAkACAAFAAUABwAEAAEAAwAEAAQAAwAFAAYABwAI
AAkACQAKAAsACQAJAAgABQAEAAYABQAEAAcABwAHAAcACgAMAA4AEQAQAAwACwALAAoA
CwAJAAYACQAKAAwADwAQABIAEwAUABEADQANAA0ADwATABMAFAAQABAADgAMABAAEgAT
ABMADQAKAAYAAAAEAAUABAAJAAsACgAKAAoACAAFAAIA/f///wAAAQADAAcABQAEAP//
/v///////v////7///8BAAIAAQAAAAAAAgADAAMAAgD6//r/+//+//7//f/6//n/+///
/wEAAQABAAIAAgAAAPv/+f/7//X/9//5//v//f/9//z/+f/9/wAA/v8BAAIAAQABAAEA
AAD7//r/+f/4//z//v///wEAAQD+//7///8CAAMAAwAEAAIAAQACAAAAAgACAAUACQAF
AAEA+v/6//7//v/9//z///8DAAUABgAFAAMA///+/wAA///////////////////9//3/
/v/+//7//v/+//n/+P/7////AAD+/wIAAgD8//3/AgAFAAYABAABAAAA//8AAP3//P/7
//3/+v/3//n/+v/9//7////+//z///////v/+//8//3//v/+//7////9//7//f/7//3/
AQAFAAUA/f/6//r/9//6//r/+//9/wAA/f/+/////f/9//7//v/+//3//f///wIAAAD9
/wQA/P/y//f/AQAEAAEAAAD///7//f/8//v/+v/9//7///8AAAAAAAAAAAAA/P/6//j/
9P/5//3/AQAEAAIAAAD8//r//P///wAAAAADAAQABQAGAAcABgAFAAQABAAEAAYABgAF
AAUABwAGAAcACAAHAAgABwAHAAcABgD+/wAAAgD8//n/9//2//X/9//5//n/+P/6//r/
+v/5//z//f/+/wEA/P/5//r/+//5//n/+v/6//n/+f/4//f/+v/7//z//f/6//r/AwAK
AAQA/f/9/wMADAAXAB8AJQAsADIAOQA8ADoANQAwACEABQDr/+L/1//H/8H/xf/K/8//
1//g/+P/4v/j/+j/7f/u/+//9//4//b/+P/0//T/+f/7//z//P/5//j/+v/9//7//v/7
//r/+P/2//r//f8AAAQA///+//3//f/6//j/9//2//j/+f/7//7//v/9//z/+/////3/
+v/7//r/+f/4//z//v/9//v/+//8/wAABAADAAIAAQD///7///////z//P/+//7//v//
//7//v/9//z/AAAFAAcABwAGAAUA///5//z//v///////f/+////AAADAAMABAAFAAQA
AwABAP3/AAAEAAUABgAFAAUABQAFAAcACAAJAAsACwAIAAgACQAHAAkACAAGAAUABAAE
AAUABwAIAAgACAAIAAcACgANAAsADQALAAoACAAKAAoACgAKAAoACQAHAAcACAAIAAYA
BgAFAAIABQADAAIAAgACAAUABQAFAAMA///+//3//f8BAAEAAgD///v/+//6//j/+P/2
//b/9//6//v//P/+//3//f/8//r/9//4//r//v8BAAEA//////7////+//v/+v/6//n/
9v/4//n//v/7//v/+//7//v/+v/4//T/9//5//j//P/+//z//f/+//7/+v/6//r/+v/9
/wAAAgAFAAIA/P/5//f//P/9//3//v///wEABQAGAAEA/P/6//n/+v/5//X/+P/9//7/
/v/+//z///8AAAAAAQABAP//AAD9//v/+v/5//3//f/9//3//f/9//7//v8BAAQABwAF
AP///f/8//j/+f/+////+v/6//7/AAAAAP///f/9//3////9//3//f/+//r/9v/3//r/
/f/+////AQAAAAQABQAAAP3/+//5//3//v///wEAAAAAAP7/+//4//n/+v/3//b/+P/9
///////+//7///8CAP//AAABAAAA//////7/+v/5//n/+//8//r/9//+//z//P///wEA
/v/8//z//P/8//3//v///wAA/P/6//j/9v/5//r/+//8//r//P/9//7//v8AAAAA/v8A
AAAAAwAEAAMAAgABAAAABAAIAAoADAAKAAYABAAEAAYABgAHAAoACAAIAAgABgAFAAUA
BAADAAUAAAADAAYA/v/8//v/+//9//3//////wAAAAAAAAAA/P/7//r/+f/+//3//P//
/wEA/f/9//7/+//6//r/+f/6//v//P/9//P/+P8AAP//AAAEAAkACwALAAwADwAdACsA
NAA8AEUASABCADcALgAdAAEA5//c/9P/y//F/8n/2v/n/9v/yv/Z/+j/5//q/+v/7P/1
//3/+P/4//r/9v/2/wEABQADAAAA+v/2//f/+//9//7//v/+//3//P///wEAAwAGAAEA
AAD/////AQAAAAAAAAD/////AAACAAMAAwADAAMABgADAP////8AAAEAAgAIAAYAAwD/
//3/+//+/wEA//8BAAEAAAAAAAcACQAIAAoACAAGAAQAAwAFAAYABgAGAAkADQAOAA0A
DQANAAgAAwACAAIAAQD//wEABAAHAAoACQAJAAoACwAJAAkACAAFAAUACAAIAAgACgAL
AAwADQANAA4ADwARAA4ACAAFAAMACAANAA8AEAASABIAEwAVABIAEAANAAoACgAJAAwA
DwAPABEADwAOAA4AEAAQABAAEAAQAA8ADQALAAwADAAKAAoACQAGAAkACgAKAAsADAAJ
AAcABQABAAIAAgACAAMABwAFAAQA///9////AAAAAAEAAAABAAMAAgABAAAAAAADAAUA
BgAGAP3//P/8//7/AAABAAAAAQD//////f/5//z//v////7/AAABAAYAAwD///3/+//5
//z//P/6////AAD+/wEAAgABAAEAAQAAAP//AAABAAIAAQACAAIAAwAFAAIAAgADAAMA
AwACAAIAAgADAAYABgAEAAAA/////wAA///7//7/BQAGAAYABgAFAAcABwAGAAMAAQD9
//z//P/7//v/+////////////wAAAQADAAQABAAEAAQA///7//3/AAAAAAIABgAGAAAA
/v8CAAQABAADAAEAAQABAAEA////////AQD+//v//f///wEAAQABAAAA/v8BAAEAAgAD
AAUABwAEAAAA/P/5//z/AAACAAMA//8BAAMAAQD6//r//f/9/wAAAAABAAMABQABAAEA
AQD/////AAAAAAAA/////wEAAAD8//f//P8EAAgACQAEAAIAAAD+//z/AAACAAIABgAD
AAIAAAAAAAEAAAABAAIABQAGAAYABgAFAAQAAwAEAAYABgAGAAQABAAGAAYABgAFAAgA
CAAIAAsACgALAA0ACwALAAoABAAGAAgAAgAAAP/////////////9//r/+P/7//7/AAAD
AAAA/f/8//f/9v/5//z/+f/7//7/AAACAAIAAQAAAP//+f8DAAUAAAAAAAEA/P/4//3/
CwARABIAGwAhACcANgA+ADkAOAA6ADkAPgAzAA8A8//s/+H/zf/D/8n/0P/T/9v/4v/l
/+T/5//y//n//P//////8v/q//L/+v/8//3///8CAAIA///+/wAAAwAEAAQAAwACAAAA
/v8AAAEAAgAEAAAAAAAAAAEAAQAAAAAAAAABAAEAAgAEAAUABQAFAAUACQAHAAQABQAD
AAEA//8CAAYABwAHAAkABAAEAAQA//8BAAEAAAAAAAQABQADAAQACAAKAAwADwALAAoA
CAAGAAMABQAEAAEABQAHAAQAAQAFAAoADgARAAoABgACAP7/AwAFAAgACwAMAA0ADQAL
AAoADAALAAoADQANAA0ADQALAAwADQAPABEADgAOAA8AEAATABMAEgAPAA4ADgAPAA8A
EAAQABAADQALAA0ADwASABUAFAAUABAAEAAOAAwADQAOAA4ADQAOABAAEQAQABIAEQAO
ABEADgAMAAsACgAKAAkACAAFAAcACAAJAAsACwAJAAgAAwAAAAEAAQAAAAEAAAABAAMA
DQANAA==
         </WaveFormData>
      </LeadData>
      <LeadData>
         <LeadByteCountTotal>10000</LeadByteCountTotal>
         <LeadTimeOffset>0</LeadTimeOffset>
         <LeadSampleCountTotal>5000</LeadSampleCountTotal>
         <LeadAmplitudeUnitsPerBit>4.88</LeadAmplitudeUnitsPerBit>
         <LeadAmplitudeUnits>��V</LeadAmplitudeUnits>
         <LeadHighLimit>2147483647</LeadHighLimit>
         <LeadLowLimit>268435456</LeadLowLimit>
         <LeadID>II</LeadID>
         <LeadOffsetFirstSample>0</LeadOffsetFirstSample>
         <FirstSampleBaseline>0</FirstSampleBaseline>
         <LeadSampleSize>2</LeadSampleSize>
         <LeadOff>FALSE</LeadOff>
         <BaselineSway>FALSE</BaselineSway>
         <ExcessiveACNoise>FALSE</ExcessiveACNoise>
         <MuscleNoise>TRUE</MuscleNoise>
         <LeadDataCRC32>2107746608</LeadDataCRC32>
         <WaveFormData>
BgAEAAIA/v/6//r/+v/5//f/9//3//f/+P/5//r/+//7//r/+f/4//r/+f/5//r/+P/5
//n/9//0//T/9P/1//n/+f/2//T/8//z//P/+P/7/wEADAAUABkAIQAwAEMAUgBjAGwA
bABjAFQASAA3ACAADwAKAAcACwAWABwAGQASAAsADQALAAkACAAIAAgABwADAP//BgAL
AAMA+f/8//3//v/9//3//v/+/////f/9//z/+//7//z//P/8//z//P/9//3//f/9//3/
/f///wAAAAAAAP7//v/+//3///8AAAAAAAD///3//P/8//7//v/+///////////////+
//3/+//6//7/AAABAAEAAAD///7//f/9//3//f/9//7//v/+//7//v/+//7//v8AAAAA
AAACAAIAAAD/////AQACAAIAAgADAAMAAwADAAIAAgABAAAAAQACAAIAAgAGAAYABgAG
AAUABQAFAAUACAAKAAsADAALAAsADAAMAAwADAANAA0ADQANAA4ADgAPAA8ADwAPAA0A
DgAOAA4ACgAKAAoACgANAA4ADgAPAA4ADQALAAoADAALAAoACQAHAAcABQAFAAYABQAE
AAMAAwADAAIAAgAAAAAA/////wAA/////wAAAQABAAAA///6//r/+v/7//7///8AAAEA
AAD///z/+//8//z//P/7//3//f/+//7//P/8//z//P/8//3/AQAAAP3//f/8//v//P/8
//z//f/+//7/AAAAAAAAAAAAAAAAAAACAAIAAgAAAP///v/9//3///////7/AAABAAEA
AQD///////8BAAEAAAAAAAIABAABAP7//f/9//3//f/9/wAAAAAAAAAA///+//z/+//6
//3/AAD///3//f/9//3//f/9//3//P///wEAAwAEAAIA/v/7//j/+f/8////AAD7//v/
/P/8//z/+//7//v/+//7//r/+v/4//j/+v/6//z//P/8//r//P/8//z//f/7//r/+v/7
//v/+//7//v/+f/4//j/+P/6//z//P/7//n/+f/5//n/+P/4//j/+P/2//b/+P/7//n/
+f/5//n/+v/5//r//P/6//b/9f/4//r/+v/6//r/+v/6//r/+v/6//j/+P/4//j/+v/6
//r/+v/6//r/+v/6//r/+v/6//r/+P/4//v//f///wAAAQADAAIAAgABAAEAAwAFAAYA
BgAGAAkACgAKAAgACgAKAAkACgANABAAEQARAA8ADQAKAAkABQAEAAMAAQD/////AAD/
//7//f/6//b/8v/w//D/8v/x/+//7//v/+//7//v/+//7//w//D/8v/y//L/8f/u/+7/
7f/t/+7/7f/t/+7/8P/t/+//7//s/+7/7//x//H/8P/v//H/+P8CAAsAFQAgAC8AQgBT
AGAAZgBdAE4AQgA1ACgAGQAKAAEAAwAKAA4ACwAEAAEAAQABAP//AAACAAQAAwABAP3/
+P/z//f/9//2//X/9P/x/+//8P/w//H/8f/x//D/7//x//L/8v/y//L/8v/z//P/8//z
//P/8//x//L/8v/y//T/9P/0//P/8f/y//L/8v/z//P/9P/2//X/9P/z//P/9f/1//X/
9f/1//X/9P/0//X/9v/2//X/9f/1//X/9f/z//P/8//z//X/9v/3//j/9//2//X/9P/2
//b/9v/4//r/+P/3//f/9//4//j/+P/5//n/+f/5//n/+v/6//r/+//8//z//P/+//7/
/v/+/wEAAQABAAEAAQACAAIAAgADAAMABAAEAAQABAAFAAUABQAFAAYABgAHAAcABwAH
AAYABgAFAAQABQAGAAcACAAGAAYABQAFAAcABwAGAAYABQADAAEA//8BAAEA/////wAA
///+//3//P/7//n/+P/6//r/+f/5//f/9f/0//T/9v/3//f/9//2//b/9v/3//X/9f/1
//X/9//3//X/9f/2//b/9v/1//T/8//z//L/8//0//X/9v/1//X/+P/2//f/+f/6//v/
+v/4//b/9f/4//j/+v/6//r/+v/6//r/+P/6//r/+v/7//v/+//7//v//f/9//z//P/9
//3//f/9//3//f////v/+v/6//z////9//v/+//5//n/+f/5//z//P/8//z//v/+//3/
/f/5//v//f/7//3//f/9//3//f/9//3//P/6//v//P/8//7//P/7//r/+P/6//z//P/5
//n/+v/6//z/+//7//v/+//7//r/+v/6//r//P/8//z//P/8//r/+v/6//r/+//7//r/
+v/7//n/+f/5//n/+//6//r/+v/5//r/+f/3//j/+f/6//v/+v/6//r/+v/2//b/+P/7
//v/+//7//v/+//5//n/+v/8//r/+//+//z/+//6//n/+P/6//r/+v/6//v//P/7//z/
AQADAAMABAAEAAUABQAEAAMAAwAFAAcACAAIAAgACwAMAAwADAAOAA4ADQANAA8AEwAT
ABMAEQANAAoACAADAAMAAQABAP////8AAAAAAAD9//r/9//y//P/9P/1//X/8v/x//D/
7//w//H/8v/z//L/8v/y//L/8v/x//H/8v/z//X/9v/1//L/8v/y//P/8//t/+7/8v/z
/+//7//y//X/+f8AAAwAGQAlADAAQQBUAGEAZgBkAFkASgA+AC0AGAARABAACQAJABIA
EgANAAoACQAHAAUABQAEAAAAAAADAP////8AAP//+//5//j/9//2//P/9P/2//f/+f/3
//f/9v/1//f/+P/4//j/+P/4//n/+f/4//f/9v/1//b/+P/5//r/+v/6//r/+f/5//r/
+v/6//z/+//7//z/+//6//n/+f/7//v/+//7//n/+f/4//j/+//8//z/+//7//v/+//7
//n/+f/5//n//P/8//z//P/6//r/+v/6//z//P/8//7/AAD+//3//f/7//z//P/8//7/
//8AAAEAAAAAAP///v///wAAAAAAAAMABAAFAAYABgAFAAQAAwAGAAgACQAKAAkACQAK
AAoACgAKAAsACwANAA0ADgAOAA4ADQAMAAsADAAOAA8AEAAMAAwADAAMAAwADAALAAsA
DQANAAwADAALAAkABwAFAAYABwAGAAcABQADAAEA//8BAAEAAAAAAAIAAgABAAEA///9
//z//P/+//////////r/+v/6//v//f/9//3//f///////f/9//z//P/8//v//P/9////
AAD+//7//v/+//v/+//+//z//v/////////+//z/+v/5//v//P///wAA/v/+//7//v/8
//7//v/+//////////////8BAAEAAAACAAMAAwADAAAA///+///////+//7/AAADAAEA
////////////////AgACAAIAAgAAAAAA//////v//f////3///8BAAMABQACAAEAAAD+
//7///8AAAAAAgAAAP///v/8//7/AAAAAP////8AAAAAAAD///////8BAAEAAAAAAAAA
AAACAAIAAgACAAIAAAD///7//f/9/////v/+//////////////////7//v/+//7/AAAA
AP/////////////8//z//P/8//v//P///wMA//////////8BAP////8AAPz//v///wQA
AAD///7//f/8////AAABAAIAAQAAAP///v///wAAAQACAAAAAAAAAAAAAAAAAAAAAAAC
AAIAAgAAAAAAAwAFAAUABgAHAAkACgALAAsADAAPAA4ADgANAAwAEAASABMAFAAVABQA
EgARABMAFQAVABUAEwARAA4ADAAHAAUAAwADAAQABQAHAAgABQACAP3/+P/3//b/9//4
//n/9//3//f/9P/z//L/8f/z//b/+P/6//f/9v/0//P/9v/2//f/9//1//T/9P/0/+//
8f/z//L/8v/3//f/9f/2//n/AwAMABAAGQAlADQARwBeAG8AcgBuAF8AUABGADUAJAAX
ABIADwAPABQAFAAPAAwACwANAA0ACQAIAAgACAAHAAUAAQD+//3//f/7//v/+//7//n/
+f/6//r/+//7//v/+v/5//n/+v/6//r/+v/6//v/+//5//n/+f/5//n/+v/6//r//P/8
//z/+//5//r/+v/6//v/+//8//7/+//6//n/+f/6//v//P/9//3//f/8//z/+//8//z/
+//9//3//f/9//3//f/9//3//P/8//z//P/+//7//v/+//z//P/8//7/AAD+//3//f//
/wAAAAAAAP//////////AAACAAMABAADAAQABAAEAAYABgAGAAYABQAFAAUABQAIAAoA
CwAMAAwACwALAAoACQAIAAgABwAKAAsADQAOAA0ADQANAA0ADQAOAA4ADgAKAAoACgAK
AAwADAALAAsACQAJAAgACAAIAAcABgAFAAUABQADAAMAAwADAAMAAwACAAEA///+////
AAAAAAEA///9//z//P///////v/9//z//P/8//3//P/7//r/+f/6//v/+v/7//r/+v/6
//n/+f/5//r/+v/8//z//P/8//r/+f/7//j/+f/7//z//f/7//r/+f/5//z//P/+//7/
/P/8//z//P/8//7//v/+//3//f/9//3//P/9//z/+v/7//3//v////3//f/9////+//6
//r//P////3/+//7//3//f/9//3/AAAAAAAAAAD///7//P/7//f/+f/7//n/+v/7//z/
/f/8//v/+v/4//r/+//8//z//P/6//n/+P/1//b/9//2//X/9//6//z/+f/3//b/9f/4
//n/+f/6//j/+P/6//r/+P/4//j/9v/4//j/+P/5//n/+P/4//n/+f/5//n/+f/3//b/
9v/2//T/9v/2//X/9v/3//j/+f/3//b/9f/0//P/9P/3//v/9//3//f/9//1//P/8//0
//j/+v/+//z/+v/4//b/9v/2//n/+//8//7/AAADAAMAAgAAAP//AwAFAAYABgAEAAcA
CAAIAAcACAAHAAUABwALAA8AEQAPAA0ACwAIAAgAAwABAP///v/7//r/+v/6//r/+v/4
//f/9P/z//T/8//x/+7/7f/u/+//8P/x/+//7//w//D/7v/u/+7/7f/u//D/8f/z//D/
7f/r/+r/7P/x//H/8f/y//L/7f/r/+n/7P/x//X//P8GABEAGwAiAC0AQABTAGAAZABZ
AEoAQAAzACQAFQAIAP//BQAOABAADwAMAAkABQADAPv//P8EAAYAAwABAP3/+v/3//n/
+f/4//f/9v/z//P/9P/0//X/9f/1//T/8//1//b/9v/2//P/8v/y//H/8//z//P/8//1
//b/9v/2//b/9v/2//X/9f/2//b/9v/0//P/8//0//b/9v/2//f/+f/5//n/+f/5//n/
+P/4//n/+v/6//n/+P/3//b/9f/3//f/9//3//j/+P/4//j/9v/2//b/9v/3//j/+f/8
//3/+v/4//f/+f/6//r/+v/7//v/+//7//r/+v/5//j//P/+////AAABAAAA///+/wEA
AQABAAEABQAGAAYABgAEAAMAAwACAAUABgAIAAkABwAHAAgACAAJAAkACQAJAAsADAAM
AAwACAAIAAgACAAJAAoACgALAAgABwAFAAQABQAFAAUABQAFAAUAAwADAAAA///+//3/
//////7//v/9//z/+v/5//v/+f/4//j/+v/7//v/+//4//j/+P/5//v/+//7//v/+v/5
//b/9f/3//j/+f/5//n/+f/6//r/+f/4//f/9v/2//f/+//6//n/+f/4//f/+P/4//j/
+f/4//j/+v/6//j/+P/4//j/+f/8//3//v/7//v/+//7//v//f/9//z//v/////////8
//v/+v/7//r/+v/7//7/AQD///3//f/7//v/+//7//7//v/+//7//P/8//v/+//7//3/
///9//z/+//6//n/+v/7//z//P/8//3//v/+//z/+v/5//j/+v/8//7//v/6//n/+f/4
//n/+f/6//v/+//7//r/+v/4//j/+v/6//v//P/9//z/+//6//n/+f/7//r/+v/7//n/
+f/5//n/+f/4//j/+P/4//r/+v/5//f/9//3//f/9//4//n/+v/4//j/+v/9//r/+f/4
//f/+P/3//j/+v/6//r/+//6//j/+v/6//r/+v/6//r/+v/6//j/+P/4//j/+f/6//v/
+v/8////AQABAAIAAwAFAAYABAADAAMABQAHAAgACAAIAAwADgAPABAAEAAQAA8ADwAT
ABUAFQAVABEADwAMAAoAAwABAP/////+////AQACAAIAAgAAAP7/+P/2//b/9v/1//P/
8//z//L/8f/w/+//8f/0//b/+P/3//b/9P/z//b/9v/3//f/8//y//L/8v/z//X/8//w
//T/9f/1//X/+P/5//v/BgAQABsAIwAuAD8AVABlAGwAZgBZAE4ARgA1ACAAEwAMAAsA
DwASABAADQAOAA8ADQAJAAkACAAIAAgABwAHAAEA/v/////////8//v/+v/3//f/+P/4
//n/+v/7//v/+//5//r/+v/6//r/+v/7//v/+//7//v/+//9//7//v/+//7//v/+//3/
+//8//z//P/+//3//f/+//z//P/8//3////////////9//3//P/8//7/AAABAAEA////
/////////////////wAAAAAAAAAAAAAAAAAAAAD+//7//v8AAAMAAgACAAMAAgACAAEA
AAADAAMAAwADAAUABgAGAAYABgAGAAUABAAHAAgACQAKAAgABwAGAAUACgAMAA0ADgAP
AA8AEAAQAA8ADgAOAA0ADgAPABEAEgARABEAEQARAA8AEAAQABAADwAQABEAEgARABAA
DgANABAAEQARABIADwANAAsACQALAAsACQAJAAYABQAEAAMAAwADAAIAAgAEAAQAAwAD
AAEA///+//7/AQABAAAA/////wAAAQADAAIAAQAAAP//AQABAP/////+//7//v/9////
//8AAAAA///+//3//P/9//3/AAD+////AQACAAMAAgAAAP7//f/8//z//v/+/wEAAgAD
AAQAAwAEAAMAAgADAAMAAwADAAIAAwACAAAAAQADAAQABQABAAEAAQADAP///v/+/wAA
BgAFAAQABQACAAEAAAD//wEAAgADAAQAAgACAAEAAQD9////AQD//wEAAQABAAEA////
/////v/+////AAAAAAEAAAAAAAAA/v8AAAIAAgD9//3//v/+//z/+//7//v//v//////
AAD+//7/AAAAAP7//v/+//z//f/+////AQD+//z/+//7//z//f/+////AQAAAAAAAAD/
/wAA///9//3//f/9//3//v/+//7//v/6//r//P////7///8AAAEA///7//n/+P/8/wAA
AQAAAAAA///+//3//P/6//r/+v/6//z//P/8//z/+v/6//r/+v/7//z//f/8//r//f//
////AgADAAUABgAEAAMAAwAFAAcACAAIAAgADQAOAA4ADgAPAA4ADAALAA8AEQARABEA
DwANAAoACAAFAAMAAQABAP////8AAAAA/v/+//z/+v/3//b/9//4//T/8f/w/+//8P/x
//L/8//z//T/9P/0//T/9P/z//P/9P/0//X/9f/x//D/8P/w/+//8f/z//T/9P/z/+//
7f/w//X/+/8EAA4AGQAhAC4AQwBWAGEAZgBmAF8AVABIADUAHAAPAA4ADQANABIAEAAL
AAoABwAHAAcABwAGAAQAAgABAP//AwACAPv/9//1//X/9f/1//P/9f/2//b/9//3//f/
9v/1//P/9P/0//T/9f/2//j/+f/3//f/9//3//f/+P/4//j/+P/4//j/9//5//r/+v/6
//j/9//3//j/9v/2//b/9//4//n/+v/7//n/+f/4//j/+f/6//r/+f/7//v/+//7//n/
+f/5//n/+v/6//r/+v/6//r/+v/6//r/+v/6//z//v/8//v/+//7//z//P/8//7///8A
AAEAAAAAAP///v8BAAIAAgACAAQABAAEAAQABAADAAIAAQAEAAYABwAIAAcABwAIAAgA
BgAGAAcABwAJAAkACgAKAAoACQAIAAcACQAKAAoACgAKAAoACgAKAAgACAAHAAcACQAJ
AAgACAAGAAUABAADAAMAAwABAAEA/v/9//z/+//7//v/+v/6//r/+v/5//n/+//5//j/
+P/7//v/+v/5//b/9v/2//f/9f/1//X/9f/3//n/+f/7//r/+P/2//P/9f/1//b/9v/4
//j/+P/4//X/9f/4//b/+P/5//n/+f/5//j/9//3//j/+P/6//r/+P/4//j/+P/4//r/
+v/6//n/+f/5//n/+f/7//v/+v/8//3//f/9//v/+//7//3/+f/4//j/+v/9//v/+f/5
//n/+f/5//n/+v/6//r/+v/8//z/+//7//f/+f/7//n/+f/5//n/+f/5//n/+f/4//j/
+f/6//r/+v/4//f/9v/0//b/+P/4//b/9//5//r/+P/3//f/9//5//n/+P/4//j/+P/6
//r/+P/4//j/9v/4//j/+P/5//f/9v/2//f/+f/5//n/+f/5//j/+P/4//b/+P/4//f/
+f/5//n/+f/6//r/+v/6//f/9v/3//n/9f/1//X/9f/3//X/9f/2//7/+v/5//r/+P/4
//j/+P/4//f/+P/8/////f/+////AQAAAAAA/////wEAAwAEAAQAAgAFAAYABgAJAAwA
DQANAAwADQAOAA0ADgANAAwACgAJAAUABAADAAAA/f/8//z//v/+//7//P/6//b/9P/0
//T/8//x//H/8f/x//H/8f/v/+//8P/w//L/8v/y//H/7//w//D/8f/z//H/8P/w//T/
8//x//H/8v/y/+//7//x//T/9f/5//7/BAANABUAIAAxAEQAVwBkAGoAYQBQAEYAOwAm
ABMADAAJAAcADAASABEADgAFAAEABQAHAAYABAACAAMABQABAPr/+f/7//3/+v/5//j/
9f/z//T/9P/1//b/9//3//f/9//4//j/+P/2//b/9//3//n/+f/5//n/+P/4//f/9v/3
//j/+f/5//f/+P/4//j/9v/1//X/9v/4//j/+P/5//n/+f/5//n/+//7//r/+v/6//r/
+f/3//n/+f/5//n/+//7//v/+//6//r/+v/6//r/+v/6//r/+v/6//r//P/8//r/+f/5
//z//v///wAA///9//v/+f/8//7///8AAP//AAAAAAAAAgACAAIAAgAEAAUABgAHAAYA
BgAFAAQABgAHAAkACgAMAAwADQANAAsACwAMAAwADgAPABAAEQAQABAADwAOAA4ADgAO
AA4ADAAMAAsACwALAAsACgAKAAoACQAIAAcABQAFAAMAAwADAAMAAwADAAEAAQAAAAAA
AAAAAP////8BAP///v/+//3//f/8//v/+v/6//r/+//7//v/+//7//n/+f/3//f/+//8
//3//f/8//v/+//6//z//P/8//z/+f/5//z/+v/6//v/+//7//7//v/+/////f/8//3/
/P/8//z//P/8//7/AAAAAAAA/f/9//3//f///wEAAQAAAP/////+//3//v///wAAAwD/
//7//v8AAAEA///9//3//v///wAAAQABAAAA///+/wAAAAD/////+//9/////f/9//3/
/f/9//////////7//f/9//3//P/9//z//P/8//r//P/+//7//f/9//7//v8AAP//////
//7//f/7//r/+f/6//3//v/8//z//P/6//z//P/8//3//f/8//z//f/8//v/+v/5//z/
/P/9//7/+//8//v/+f/7//v/+//7//v//P/9//7/+//6//v//f/9//3//f/9//v/+f/5
//r/+v/4//n//P/8//z//P/8//z//P/8//z//P/+//7//v/+//z//P/8//z/+v/4//j/
+///////AAABAAMABAAEAAMABAAHAAoADAAKAAoADQAOAAwADAAOAA4ADQANAA8AEQAO
AA0ACgAHAAcABgACAAEA/f/9//v/+//8//z//P/8//3//P/5//j/9f/0//L/7//w//H/
8v/z//P/8//z//T/8//y//H/8P/x//P/9v/4//f/9f/x/+7/8f/y//T/9f/v/+z/8P/x
/+3/7f/2//n/+/8GAA4AEwAbACYAOQBQAGEAagBmAFkATABAADEAHgANAAoACQALABIA
FAARAAwABwABAAMABwAIAAYACAADAP/////8//n/9//3//n/+f/5//f/9f/2//b/9//3
//f/9v/1//X/9v/2//b/9v/2//f/9//4//n/+v/7//j/+P/3//b/9//4//n/+f/5//r/
+v/6//j/9//3//j/+P/4//j/+f/5//n/+f/5//n/+f/4//j/+v/8//3//f/6//n/+P/3
//r/+//8//3//f/8//v/+v/8//z//P/8//z//P/8//7//v/8//v/+//9//7//v/+//3/
/f/9//3///8AAAAAAAABAAIAAgACAAIAAgACAAIABQAFAAUABQAGAAYABQAEAAYABwAJ
AAoADAAMAA0ADQALAAsADAAMAA0ADQANAA0ADQAOAA4ADgAOAA4ADgAOAA4ADgANAA0A
DAALAAkACAALAAsACwALAAoACQAGAAUABAADAAIAAQABAAEAAAAAAP7//v/9//3////9
//z//P/9//3//P/7//n/+v/7//3//f/9//3//f/7//v/+f/5//v//P/9//3/+//7//z/
/P/6//r/+v/6//v/+//+//z/+v/7//v/+//8//z//P/9//v/+v/7//r/+//8//3//v/+
/wAAAAAAAP7//f/8//v//f///////v/8//3//f/9//3//f/9/////v/+////AgACAP//
/P/7//7///8AAAEA///+//3//P/+//7//f/9//v//f////3//f/9//3//f/9//3//f/8
//z//f/+//7//v/8//v/+v/6//z//v/+//v/+//8//z//P/7//v/+//7//v/+v/6//r/
+v/8//z//P/8//z/+v/5//j/9//3//j/+P/5//v//f/9//3//f/6//j/9//2//j/+v/6
//n/+f/5//n/+f/4//j/+P/4//T/9P/2//n/+f/5//n/+f/6//n/+v/8//b/8v/1//r/
+P/6//r/+v/6//j/+P/4//j/+v/6//r/+v/4//j/9v/2//f/+f/5//r//f///wAAAAAB
AAEAAwAFAAYABgAGAAkADAAMAAwADgALAAkACAAJAAsACwALAAkABQACAAAA+//5//f/
9//1//b/+P/5//r/+v/4//b/8v/w//D/8P/v/+3/7f/t/+3/7f/t/+3/7f/v//D/8f/y
/+//7f/s/+z/7f/v//D/7//s/+z/7P/t/+3/7f/w/+7/6f/p/+3/9P/1//X/AAAOABcA
HwAsADkASgBdAGYAZABZAFAAQgAxAB4ADQACAAMACwAQAAwABwAGAAUAAwABAP3//P8C
AAIA////////+v/3//X/8f/z//P/8//x//P/9P/0//X/9P/z//H/7//w//L/8//0//L/
8v/z//P/8//z//P/8//z//T/9P/0//L/8v/y//H/8//0//T/9P/y//H/8f/y//L/8v/y
//P/9f/1//X/9f/z//P/8v/y//P/9P/0//P/9f/1//X/9f/1//X/9f/1//T/9P/0//T/
9v/2//b/9v/2//b/9v/4//j/9v/1//X/8//0//T/9P/4//n/+v/7//j/+P/3//b/+f/6
//r/+v/8//z//P/8//v/+//7//v///8AAAAAAAABAAEAAgACAAEAAAAAAP//AAABAAMA
BAAFAAUABQAFAAcACAAIAAgAAwACAAEAAAACAAIAAQABAAIAAwADAAQAAQD///3/+//9
//3/+//7//j/9//2//X/9v/3//f/+P/2//b/9f/1//P/8f/w//D/8v/z//P/8//y//L/
8v/z//P/8//z//P/8//z//H/8f/x//D/7//t/+7/7//x//L/8P/w//D/8P/v/+//8v/w
/+7/7//v/+//8f/w/+//7//z//T/9//4//f/9v/1//T/9P/2//b/9v/2//f/+P/5//f/
9//1//L/8//1//b/9//1//X/9f/3//X/9P/0//b/9//1//P/8//0//X/9v/3//b/9v/2
//b/9P/0//P/8//z//X/9//1//X/9f/1//X/9f/1//X/9P/y//P/9P/0//b/9P/z//L/
8P/y//T/9P/y//P/9f/2//X/8//y//H/9v/3//f/+P/1//T/9f/0//T/9P/0//L/8//0
//X/9//2//T/8//z//T/9f/2//f/9f/0//T/9P/y//T/9P/z//T/9f/2//f/9f/0//P/
8v/z//T/9//7//b/9f/0//P/8//x//H/8v/2//b/+f/4//b/9P/y//D/8v/0//n//f/8
//z//P/9/wAAAAD/////AwAFAAYABgAFAAcABwAGAAgACgAKAAkACAAJAAoACQALAAkA
BwAEAAQA///9//v/+f/3//f/+P/5//r/+//6//b/8v/w//D/8P/v/+3/7f/v/+//7//v
/+//7//w//D/8P/w//D/7//x//L/8v/z//L/7//t/+z/7v/x//P/8//w/+r/6f/p/+v/
8P/z//f//v8IAA8AFwAiADEARABZAGQAZABbAEwAQAA7ACoAFQAMAAsACQAMABIADQAG
AP///f8DAAcABgAIAAoABwABAPv/+v/7//f/9f/2//f/+P/3//b/9v/1//X/9//3//b/
9f/z//T/9P/0//L/8v/z//P/9f/1//X/9f/z//T/9P/0//b/9v/2//X/9f/2//b/9v/2
//X/9f/2//b/9v/2//f/+f/5//n/+f/3//f/9v/2//f/+P/4//f/9//3//f/9//5//n/
+f/5//j/+P/4//j/+v/6//r/+v/8//z//P/+/////P/6//n/+//8//z//P/9//3//f/9
//3//v/+//7/AQACAAIAAgACAAIAAgACAAUABQAFAAUABQAGAAYABgAJAAkACgAKAAoA
CgALAAsACAAHAAcABgAJAAsADQAPAA4ADgANAAwADAAMAAwADAANAA4ADgAPAA0ACwAI
AAYACAAJAAoACwAIAAcABAADAAQAAwACAAEAAQABAAAAAAD+//7//f/9/////f/8//z/
/f/5/w==
         </WaveFormData>
      </LeadData>
      <LeadData>
         <LeadByteCountTotal>10000</LeadByteCountTotal>
         <LeadTimeOffset>0</LeadTimeOffset>
         <LeadSampleCountTotal>5000</LeadSampleCountTotal>
         <LeadAmplitudeUnitsPerBit>4.88</LeadAmplitudeUnitsPerBit>
         <LeadAmplitudeUnits>��V</LeadAmplitudeUnits>
         <LeadHighLimit>2147483647</LeadHighLimit>
         <LeadLowLimit>268435456</LeadLowLimit>
         <LeadID>V1</LeadID>
         <LeadOffsetFirstSample>0</LeadOffsetFirstSample>
         <FirstSampleBaseline>0</FirstSampleBaseline>
         <LeadSampleSize>2</LeadSampleSize>
         <LeadOff>FALSE</LeadOff>
         <BaselineSway>FALSE</BaselineSway>
         <ExcessiveACNoise>FALSE</ExcessiveACNoise>
         <MuscleNoise>TRUE</MuscleNoise>
         <LeadDataCRC32>1467153970</LeadDataCRC32>
         <WaveFormData>
/f/+//7//v/+///////+//v/+//6//r//v///wAAAgABAAAA///+//7//v////////8A
AAAAAAD//////////wEAAwADAAMAAwADAAEA/v/7//f/8//0//T/6//j/9j/xv+z/6X/
nv+g/63/tv+z/63/rf+x/7X/vv/O/9X/2f/b/+H/4//h/+P/6P/v//T/9v/3//z/AQAA
AP///P/9//7/AAACAAIAAwADAAQABgAGAAYABgAEAAUABQAFAAMAAwADAAQABgAGAAYA
BgAHAAgACQAKAAkACAAHAAUACAAJAAsADAAKAAkACAAFAAMAAwAEAAUABwAJAAsADQAM
AAoACQAHAAkACQAKAAsACgAJAAgABwAEAAMAAwADAAUABgAGAAcABgAGAAcACAAKAAoA
CgAKAAkACAAHAAYABwAHAAcABgAIAAgACQAKAAcABgADAAIABAAFAAYABwAFAAUABQAD
AAIAAgACAAEA/v/+//7//f/+////AAABAP/////+//3/+//7//v/+v/3//b/9v/3//j/
+f/5//r/9//3//f/9//5//n/+f/6//j/+P/6//v/+//8//z//P/+////AAAAAP7/////
////AgADAAUABwAFAAQAAQACAAIAAQAAAAAAAwAEAAUABgAEAAEAAAAAAAUABQAFAAMA
AwAEAAQABAACAAEAAQABAAIAAwAGAAgABgAGAAYABQAHAAcABwAHAAYABwAGAAQAAgAC
AAIAAgAEAAQABAAEAAQAAgACAAIAAgADAAQABQADAAQABAAEAAIAAQABAAEAAwADAAMA
AwACAAIAAgACAAQABAAEAAUAAwADAAMAAwACAAIAAgACAAIAAgAEAAQAAwACAAAA/f8A
AAEAAgAFAAIAAQAAAP//////////AAACAAMABQAGAAQAAQAAAAAAAwADAAQABQADAAMA
AgAAAAEAAQABAAEAAQABAAMABQADAAIAAgACAAIAAwADAAMAAgABAAAA/v/+////AQAD
AAEAAQABAAEA/////////v///wEAAgABAP//AQABAAEAAQACAAEABAADAAMAAwADAAEA
AQABAP//AAAEAAUABQAHAAUAAQD+/wAAAgACAAIAAgACAAIAAgACAAAAAAAAAAAAAgAC
AAIAAgACAAIAAgACAAIAAgACAAIABAAEAAYABwAFAAUABQAGAAkACgAKAAoACQAIAAcA
BgAIAAkACAAFAAMAAQD///3/+//7//v/+//5//n/+f/4//b/9P/y//H/9f/3//n//P/9
//7///8AAP7//v/+////AAAAAAAAAQD///7/AAD/////AAAAAAAAAgACAAIAAgACAAEA
AAAAAAMABAAEAAUAAQD//wEAAwAFAAcABwAHAAcABgABAPv/9f/y//D/7//r/+b/3P/L
/7n/rP+m/6v/tv+//7//vf+//8f/zv/Q/9X/2f/b/+H/6f/r/+n/7P/x//L/8v/1//j/
/f8AAAMABgAEAAQABQAGAAUABQAEAAQABwAIAAkACgAIAAkACQAJAAkACQAJAAoACgAK
AAoACgAIAAgACAAIAAkACgALAAsACgAJAAkACAAJAAkACQAHAAcABwAIAAkACAAHAAYA
BQAIAAgACQAJAAYABQAFAAUACAAJAAoACwAIAAcABwAHAAgACAAHAAcABAAEAAUABgAH
AAgACQAKAAgACAAIAAgABQAFAAUABAAEAAQABQAGAAcACAAHAAgABQAFAAUABQAFAAUA
BQADAAIAAgACAAEA///+//3/+//8//3//v////v/+//6//n/+//7//v/+v/3//b/9v/3
//b/9f/z//L/8v/z//T/9f/1//X/9f/2//j/+P/6//v/+//8//z//P/8//3//v/+/wAA
AQABAAEA/////wAAAQAEAAQAAgAEAAQAAwACAAIAAgACAAIAAgADAAEAAQACAAMAAwAD
AAEAAQACAAIAAgAEAAMAAwADAAMAAwAFAAYABAAEAAQAAwACAAEAAAD//wIABQAGAAYA
BgAGAAYABgAFAAQAAwACAAQAAgACAAIA/////////////wAAAAAAAAAA////////////
/////////wAAAQACAAEAAAD/////AQABAAEAAQD+//7//v/+//7//v8AAAAAAQACAAIA
AQAAAP///v///wEAAQABAAEA////////AAD/////AAAAAAEA/////wAA/v/9//3//f/+
///////+/////////////v/9//7///8AAAAAAQACAP/////+//3/AAABAAIAAgAAAP//
/////////////////////////v8AAAEAAQD///3//////////v/+//z//v/9//3//f/9
//7///8AAP///f8AAAAA//8BAAEAAQAAAPz//f/+////AAD///7//f/8//7/AAACAAQA
BAAFAAUABQAFAAYABwAIAAgACAAKAAoACQAIAAYABQADAP///f/7//n/9//3//f/+f/5
//f/9//2//T/8v/w//D/8f/z//X/9v/4//n/+v/6//r/+f/4//r//f///wAA/P/7//n/
+P/9//3//f/+/wAAAAAAAAAA/v/+/////////wAAAAAAAP////////////8BAAEAAwAF
AAUAAQD8//f/9//1//L/8P/v/+n/2v/G/6//of+a/5z/qf+2/7f/sf+v/7X/v//I/8z/
z//R/9n/3//j/+f/6f/o/+3/9P/2//f//P///wIAAwAGAAMAAgACAAIAAwAFAAYACAAH
AAYABQAEAAYABwAHAAcABwAHAAcACAAHAAYABQAEAAUABgAHAAgACAAIAAgABwAFAAUA
BgAGAAcABwAHAAUABwAHAAgACQALAAsACwALAAkACAAIAAcABQAFAAYABwAIAAkACgAL
AAkABwAGAAUABwAIAAgACQAHAAYABgAGAAgACAAIAAgACgAKAAoACgAHAAcABwAGAAgA
CAAJAAoACQAIAAUABAADAAMAAwADAAYABwAIAAcAAwACAAEA//8AAAAAAAD//wAAAQAC
AAMAAAD///3/+//9//3//f/8//r/+P/3//f/+f/5//j/+P/3//f/9//3//X/9f/1//b/
9//4//v//f/7//z//P/8//7///8AAAAAAAABAAEAAQADAAMABAAFAAYABgAEAAYABAAD
AAIAAgACAAIAAgACAAIAAQACAAQABgAFAAQAAQACAAQABQAGAAQAAwADAAMAAwADAAUA
BgAIAAgACAAHAAUABQAFAAUABQAHAAcABgAEAAQABAAEAAYABgAGAAYACAAGAAYABgAF
AAUABQAFAAUABgAGAAYABAADAAMAAwAFAAUABQAFAAIAAgACAAIAAAAAAAAAAQACAAMA
BAAFAAIAAgACAAIABAAEAAYABgAGAAYABQADAAAA///+////AgADAAQABQADAAMAAwAE
AAMAAwAEAAQABQADAAMABAACAAEAAQABAAIAAwADAAIA//////////8BAAEAAwAFAAMA
AgACAAIAAgADAAMAAwADAAMAAwACAAMAAwAEAAUABAADAAIAAQACAAMABAAEAAQABQAF
AAMAAwAFAAUABQACAAIAAAACAAMAAwADAAMABQAFAAUAAwACAAQAAwABAAMABQAFAAIA
/v8AAAAAAAAAAAMABAAFAAYABQAEAAMAAgAEAAQABAAEAAQABAAEAAQAAwACAAEAAAAD
AAQABQAGAAQABgAHAAcABQAFAAYABwAJAAoACwAOAAsACgAJAAcACQAHAAMAAQD///3/
+//7//n/+f/5//f/+f/5//j/9//0//P/8//0//f/+v/+/wEAAAABAAIAAgD///7//v/9
//7///8BAAIAAQADAAIAAQACAAIAAgACAAAAAAAAAAEAAQABAAIAAgADAAMABAAFAAEA
AQADAAUABQAHAAkABwAGAP//9//x//D/8P/x/+v/3v/K/7P/of+a/6D/q/+0/7H/r/+z
/7n/vf/G/9D/0//X/9//5f/l/+f/6//u//H/9P/4//n//P8BAAQABQAGAAQABAAFAAYA
BgAHAAcACAAIAAgACAAIAAUABQAEAAMABgAHAAgACgAKAAoACgAKAAgACAAIAAgACgAK
AAoACQAIAAcABwAGAAgACQAKAAkACQAJAAoACwAKAAkACAAHAAoACgALAAsACAAHAAcA
BwAIAAkACgALAAoACQAJAAkACAAIAAcABwAIAAgACQAKAAgACAAIAAgACQAKAAsADAAK
AAkACAAGAAYABgAHAAgACgAKAAgACAAGAAUABAADAAQABQAGAAUABAAEAAQAAwACAAIA
AgABAAEAAQABAAEA/v/9//v/+f/6//v//P/8//v/+v/6//v/+f/5//j/+P/4//n/+v/7
//r/+f/4//j/+v/6//z//f/9//7//v/+//7///8AAAAAAQADAAQABQADAAEAAAD//wMA
BAADAAYABAADAAIAAgAAAAAAAAAAAAAA//8AAAIAAwADAAMAAQAEAAYABwAIAAUAAwAC
AAEAAgADAAYACAAGAAYABgAFAAMAAwADAAMABgAJAAoACgAHAAYABQAEAAIAAgACAAIA
BQAEAAUABgADAAMAAwADAAUABgAGAAYABgAFAAUABQAFAAUABQAFAAIAAgACAAIAAAAA
AAAAAQACAAMABAAFAAQABAAEAAQAAwACAAMAAgADAAQABAADAAEAAQABAAMAAwADAAMA
AwABAAEAAQACAAMAAwAEAAQAAwABAAEAAgAAAP///////wEAAwAEAAQAAQD///3/+//9
////AwAHAAUABAAEAAQAAwADAAIAAQADAAMAAwACAP////8AAAEAAgADAAQABQADAAMA
AwACAAAAAQABAP////8BAAEAAQACAAIAAAACAAMAAwADAAMAAwADAAMAAQAAAAIAAQD/
//3/AwAIAAcABgAFAAQAAwACAAMAAwAGAAcACAAKAAgACAAHAAYACwAMAA0ADgAMAAsA
CAADAAEA///9//v//f/9//3//f/6//n/+P/2//f/+P/5//v/+f/5//n/+v/7//z//f/+
/wAAAAAAAAEAAQAAAP/////8//z//////wEAAgACAAIA///+//3//P8BAAMABQAIAAUA
BAACAAEAAQD//wUABwAFAAcABwADAP//AAAFAAEA+f/2//T/8f/t/+b/1v/B/7P/qv+o
/7P/wP/D/7//t/+5/8P/yv/Q/9f/3f/d/+H/5//l/+P/6P/t//D/9P/1//r///8CAAUA
BAAEAAQABQAGAAgACQAJAAoABwAGAAUABAAFAAcACAAJAAcABwAHAAgABgAGAAYABgAJ
AAoACwAMAAkACAAHAAUABgAHAAkACgAJAAkACQAHAAUABQAGAAcACQAJAAkACQAHAAYA
BgAFAAcABwAIAAkABwAHAAcABwAIAAcABwAHAAoACgAJAAkABgAGAAcACAAIAAgACAAI
AAgACAAIAAgABQAFAAUABAAGAAYABwAIAAcABgADAAIABAAFAAYABwAFAAUABQADAAIA
AgACAAEAAgACAAIAAQAAAP///v/9//3//f/8//v/+//7//v/+v/3//b/9v/3//j/+f/5
//r/+P/3//b/9f/3//f/9//4//j/+P/6//v/+//8//z//P8AAAEAAgACAAAAAQABAAEA
AwADAAQABQAFAAQAAQACAAQAAwACAAIAAwAEAAUABgAFAAMAAwAEAAkACQAJAAcABQAG
AAYABgAIAAcABwAHAAUABQAHAAgABwAGAAUAAwAGAAcACAAJAAYABwAGAAQAAwAEAAUA
BgAGAAYABgAGAAcABAADAAIAAQABAAEAAQACAAQABQAGAAQAAwADAAMAAwADAAMAAwAA
AAAAAAAAAAEAAgADAAUABQAFAAUABQADAAIAAQAAAAIAAgAEAAQAAwACAAAA/f/+////
AAADAAUABQAFAAUABQAFAAUABgAFAAUABgAGAAQAAQAAAAAAAQABAAIAAwAEAAUABQAE
AAMAAwADAAMAAwADAAUABwAEAAIAAQAAAAEAAwAEAAUABQAFAAUABAADAAMABAAFAAUA
BQAFAAUABQAFAAUABAAEAAUABQADAAEAAwADAAMAAgACAAAAAgAEAAUABgAHAAUAAwAB
AP3/AAAEAAUABQAFAAUAAQAEAAYABAAEAAQABAAEAAQABAAEAAMAAgABAAAAAQACAAMA
BAAEAAYABwAHAAkACQAKAAsADAAMAAwADgANAAwACwAJAAsACQAFAAMAAQD///3//f/9
//3//f/7//v/+//6//n/+P/3//f/+P/5//r//P/9/wAAAQACAAIAAAAAAAEAAQACAAEA
AQAAAP7////9//v///8AAAEAAgAEAAQABAAFAAMAAwAEAAQABAADAAMAAwD/////AQAF
AAcACwALAAcAAgD9//n/9f/w/+7/7f/p/+L/0P+7/6f/nP+g/6v/tP+1/7X/t/+//8H/
wv/I/8//1f/d/+X/5//l/+f/7v/x//T/9v/5//z///8AAAMABAADAAIAAgACAAMABQAG
AAgABgAGAAYABgAIAAkACQAJAAcABwAHAAgABgAGAAYABgAIAAgACAAIAAoACgAKAAkA
BgAFAAUABAAIAAkACgAJAAkACQAKAAsACQAJAAkACQAHAAYABgAFAAcABwAIAAkACQAJ
AAkACQAIAAcABwAHAAgACAAHAAcACAAIAAkACgAJAAgABwAGAAcACAAJAAoABwAHAAcA
BgAGAAYABwAIAAgACAAGAAYAAwADAAMAAwAFAAUABQADAAAAAAAAAP//AAAAAAAA////
//////////v/+//6//n/+v/7//z//P/4//b/9f/1//f/9//2//b/9f/1//X/9f/z//P/
8//0//X/9v/5//v/+//8//z//P/+////AAAAAAAAAQABAAEAAAD///////8BAAIAAQAE
AAQAAwACAAIAAgACAAIAAgACAAEAAgAEAAQAAwACAP//AAACAAMABAADAAEAAAD//wEA
AQADAAQABgAGAAYABQAFAAUABQAFAAMABQAFAAQAAgACAAIAAgACAAIAAgACAAQAAgAC
AAIAAwADAAMAAwADAAQABAAEAAMAAQAAAP//AQABAAEAAQABAAIAAwAEAAMAAgABAAEA
AgADAAQABQACAAIAAgACAAAAAAACAAIABAAEAAMAAQABAAEAAQADAAMAAwADAAMAAQAB
AAEAAgABAAEAAgACAAMAAQABAAIAAgABAAEAAQACAAMAAwACAP//////////AQABAAMA
BQAEAAQABQAGAAMAAwACAAEAAwADAAMAAgD/////AAABAAEAAQABAAEAAwADAAMAAgAB
AAEAAAD9/wAAAwAEAAUAAgACAAAAAgACAAEAAAD//wIAAwAEAAMAAQAEAAQAAwADAAUA
BwAGAAIAAQAAAP///v8BAAIAAwAEAAIAAgACAAIAAAAAAAAAAAACAAIAAgACAAQABgAH
AAcACQAJAAoACwAKAAoACgAMAAoACgAKAAkACwAJAAUAAwAAAP3/+v/5//r/+//8//v/
+//7//r/+f/3//X/9P/0//j/+v/9/////////////v/8//z//f/9//////8AAAAA//8B
AAAA//8AAAAAAAAAAAAAAAAAAAEAAwADAAQABAAEAAMAAwADAAMAAwABAAMABQAHAAcA
AwAAAPv/9f/z//b/9v/z/+3/4P/O/7n/qf+e/57/rf/A/8P/v/+//8X/x//G/87/1//Z
/93/5//p/+f/6f/w//P/9v/4//v//P8DAAYABQAEAAIAAgADAAQABgAHAAcACAAIAAgA
CAAIAAYABwAHAAcACAAJAAoADAALAAoACQAIAAoACgAKAAoACgAKAAoACQAHAAcACAAI
AAsACwALAAkACAAHAAcABwAIAAkACgALAAkACAAIAAcACQAJAAoACwANAA0ADQANAAsA
CQAIAAcACgAKAAkACQAHAAYABgAGAAYABgAGAAYABwAIAAkACgAIAAcABgAEAAYABgAH
AAgACgAKAAgACAAFAAUABQAFAAcABwAHAAUABAAEAAQAAwACAAIAAgABAAAA///+//3/
/f/9//z/+//9//3//f/8//v/+v/6//v/+f/5//j/+P/4//n/+v/7//n/+f/5//r/+v/6
//z//f/8//z/+//6//7///8AAAAAAAABAAEAAQABAAEAAgADAAUABgAFAAgABwAFAAMA
AgAEAAQABAAEAAUAAwADAAQABQAFAAUAAwAFAAYABgAGAAQAAwADAAMAAQABAAMABAAF
AAYABwAHAAYABQAEAAMABQAHAAcABgACAAIAAgACAAMABAAFAAYACAAGAAYABgAEAAMA
AgABAAEAAgACAAIABAADAAMAAwADAAMAAwADAAAAAAAAAAAAAAAAAAAAAQADAAMAAwAD
AAAAAAAAAAAAAgACAAQABAACAAIAAQD//////////wEAAgADAAQABQACAAEAAAAAAAEA
AQACAAIAAwABAAEAAgAAAP///////wIAAwADAAIAAQABAAEAAQD/////AQADAP///v/+
//7/AAABAAEAAQADAAMAAwACAAAA///////////////////////////+/wAAAQABAP//
//8BAAEAAQD+//7//P/+/wAAAQACAAMAAgABAAAA/f/7//7//v/9/wUAAwD//wAAAAD+
//7//v/+/wAAAAACAAMABQAFAAUABgAHAAgACAAIAAgACAAIAAgACQAJAAcAAwADAAEA
///9//r/+f/4//f/9v/3//j/+P/3//b/9f/1//X/9f/1//b/+f/6//v//P/+//7//v//
//3//P/7//v/+//8/wAAAQD+//7//f/8//3//v///wAA////////AAD+//7//f/9////
//8BAAMAAQABAAEA/////wAAAwD///f/8v/u/+n/4//g/9j/x/+1/6j/ov+l/7D/t/+3
/7P/tf+9/8b/zP/R/9X/1f/Z/+H/4//j/+j/7//y//T/9//6//n/+P/9/wQAAgACAAMA
BAADAAMAAgACAAQABAAEAAQABgAHAAcABwAFAAUABQAGAAgACAAIAAgABwAGAAUABAAG
AAYABgAFAAcABwAIAAgACAAHAAYAAwAFAAUABgAHAAcABwAHAAcACAAIAAkACQAHAAcA
CAAJAAgABwAGAAUABQAFAAYABwAHAAYABAADAAMABAAGAAgABgAGAAYABgAEAAQABAAE
AAQABQAGAAYABAAEAAUABgAIAAgABgAGAAUABQAFAAUAAgABAAAA/f///wAAAQABAAAA
AAAAAP///v/9//z/+//7//v/+v/5//n/+f/5//j/+f/4//j/+f/4//f/9f/0//P/8//z
//P/9P/1//b/+P/3//b/9//3//n/+v/6//r/+v/7//z//P/+//////////////8AAAEA
AAAAAP7/AAABAAEAAQACAAAAAAAAAAAAAQD/////AAADAAMAAwABAP//AAAAAAAAAQAB
AAIAAwAAAP//AAAAAAMABAAFAAUAAwADAAMAAwABAAMAAwACAAEAAgADAAQAAgACAAIA
AgAGAAQABAAEAAMAAwADAAMAAgACAAEAAAABAAEAAgADAAIAAQAAAP//AAAAAAAAAAAB
AAIAAwAFAAQAAwACAAEAAgACAAIAAgAAAAAAAgACAAIAAgABAP//AQABAAEAAwACAAEA
AAD/////AQADAAYABAADAAMAAgADAAEAAQACAAIAAQABAAEAAQABAAAA/v///wEAAwAF
AAQAAwAEAAUAAwACAAIAAgAAAAEAAQABAAEAAQABAAAAAAABAAMABQAEAAMAAgABAAEA
AQABAAAAAQADAAQAAwACAAMAAgABAAEAAgABAAQABAADAAIAAQADAAMAAwABAP//AgAC
AAEA//8BAAEAAAAAAAEAAgADAAQAAwACAAEAAAACAAIAAgACAAAAAAAAAAAAAgACAAIA
BAAFAAUABQAFAAYABwAIAAgACQAMAA0ADgAMAAsACwAJAAcABQADAAEAAQABAAEAAQAA
AP3//P/7//v/+//7//v/+v/6//r/+v/6//v//P/9/wAAAgAEAAYABAADAAEA//8AAAAA
AQAFAAMAAwAEAAQAAwACAAEAAAACAAUABwAJAAgABgAEAAEABAAFAAYABwAFAAUABwAH
AAUABQAIAAUA///7//j/9P/x/+n/3v/O/73/rf+k/6T/sf+6/7n/sf+x/7n/wf/K/9T/
2//b/93/5f/n/+f/6//w//P/+P/+////AAADAAIAAwACAAUABgAIAAoACQAJAAgACAAK
AAoACgAKAAgACQAJAAkACQAJAAkACgANAA4ADwAQAA0ADAALAAoACgAKAAoACQAKAAsA
DQAOAA4ADQAMAAkACgALAA0ADwAOAA0ADAALAAsACgAKAAkACgALAA0ADwAOAA0ADAAL
AA0ADQAOAA8ADQAMAAoACQAJAAoADAAOAA4ADgAOAA4ADQAMAAsACgALAAsACwAKAAoA
CgALAAwACgAKAAgACAAKAAsADAANAAoACQAIAAUABgAGAAYABQAEAAQABAADAAQABQAG
AAcABQAFAAQAAwAAAP///v/8//z//P/9/////v/9//v/+v/5//n/+f/5//r/+//8//7/
/f/8//3//f/+/wAAAQACAAMAAwADAAIAAgADAAMAAwAFAAUABgAHAAYABgAEAAYACAAH
AAYABgAEAAQABAAEAAUAAwADAAQACQAJAAkABwAEAAQAAwACAAUABQAGAAcABwAHAAkA
CgAJAAgABwAFAAYABwAIAAkABwAJAAkACAAIAAgACAAIAAgACAAIAAgADAAKAAoACgAH
AAcABwAHAAcACAAIAAgACgAJAAkACQAIAAcABgAFAAUABgAHAAgACgAKAAoACwAIAAcA
BgAFAAUABgAHAAgABgAGAAgACAAKAAoACQAHAAcABwAHAAkACAAHAAYABQAFAAUABQAG
AAgACQALAAwACQAHAAcACAAKAAkACQAJAAkACQAIAAYABgAHAAgACQAJAAkACwANAAoA
CAAHAAYABgAHAAcABwAHAAcABwAGAAUABQAGAAcACQAJAAkACQAJAAkACQAIAAkACwAM
AAsACgALAAoACQAIAAgABgAIAAsACwALAAsACwALAAsACQAJAAwADAALAAcABwAHAAgA
CAAKAAoACgAKAAkACAAHAAYACQAKAAsADAALAAoACQAIAAgACQAJAAkACgAMAA4AEAAO
AA4AEAAQABIAEgARABEAEQANAAsACQAJAAcABwAHAAUABQADAAMAAwACAAEAAAABAAEA
AgADAAMABAAEAAQABQAGAAYABgAGAAcABwAGAAMAAwACAAIABwAHAAcACAAIAAgACAAI
AAYABgAHAAcACAAKAAsADAAIAAcABgAFAAsACwANABEADwANAAkACAAFAP//+//4//j/
9//v/+L/0v+//7H/qv+s/7v/xv/D/7//v//F/8f/yv/Q/9n/4//n/+3/8//v/+3/8v/3
//j/+v/9/wQACQAKAAkACAAKAAoACwAMAA4ADwAPABAADgAOAA4ADgANAA0ADAALAA4A
DwAQABIAEQAQAA8ADgAQABAAEAAQABAAEAAQAA8ADwAPABAAEAARABEAEQAPAA8ADwAQ
ABEAEgATABQAFQATABIAEgARABAADwAPAA8AEQARABEAEQAOAA0ADQANAA4ADgANAA0A
DQAOABAAEgAQABAAEAAQABIAEgASABIAEAAPAA4ADAAOAA4ADwAQABAAEAAOAA4ADQAN
AA0ADQANAA0ADQALAAoACgAKAAkACgAKAAoACQAIAAcABgAFAAQABQAFAAUAAwADAAMA
AgD///7//v///wAAAQABAAIA///////////9//3//f/+/wEAAgAFAAcABAAEAAMAAgAF
AAcACQAKAAoACwALAAsACQAJAAoACwANAA4ADQAQAA8ADQALAAoADQAOAA8AEAANAAsA
CwAMAA8ADwAPAA0ADwAQABAAEAAOAA0ADQANAA8ADwARABIAEAAQABAADwAPAA8ADwAP
ABEAEwATABIADgAOAA4ADgAPABAAEQASABMAEAAPAA4ACwALAAsACwANAA4ADgAOAAwA
CwALAAsADQANAA0ADQAOAA4ADgAOAAwADAAMAA0ADQANAA0ADQAKAAoACgAKAAsADAAP
ABAAEAAQAA8ADQALAAsACwANAA0ADQANAA0ACwALAAsADAAPAA8AEAAQAA8ADQANAA4A
DQALAAoACQANAA8AEAAQAAwACwAKAAkACgALAA4AEQAOAAwACwAKAAwADQANAA0ADQAN
AA0ADAALAAsADAANAAsACwALAAsADAANAA4ADgAOAA8ADwANAA0ADwAPAA8ADAAMAAoA
DAALAAsACwALAAwADQAOAA0ACwAOAA4ADQANAA0ADQAQAA8ADgANAAwADgAOABAAEQAT
ABMAEwAUABMAFAAUABQAGAAYABgAGAAVABUAEwAPAA8ADQALAAkABwAHAAcABwAHAAcA
BwAGAAUABAADAAMAAgADAAQABgAIAAoADAAOAAwADAAMAA0ADQAMAAsACwAMAAwADwAP
AA4ADgANAAwADQAOAA8AEAAPAA8ADwAQAA4ADgANAA0AEwATABEAEwARAA8AEQAVABcA
EgANAAkABQAEAAIA+f/1//T/6v/X/8X/tP+u/7n/xP/H/8f/xf/L/9H/0v/Y/+H/4//l
/+v/8f/z//P/+P/9/wAACAANAAoACwAOAA8ADgAQABIAFQAYABUAFQAUABQAFgAWABYA
FgAYABkAGQAZABgAFwAWABYAFwAYABkAGgAYABgAGAAYABgAGAAYABcAGQAZABoAGgAZ
ABkAGQAXABcAFwAYABkAGgAbABwAHQAbABoAGgAZABsAGwAcAB0AGwAZABcAFQAYABkA
GwAdAB0AHAAaABkAGAAYABkAGgAYABgAGAAYABkAGgAbABwAGwAbABsAGgAYABgAGQAa
ABwAHAAaABoAGwAbABsAGwAZABcAFQARABIAFAAWABcAFAAUABQAEwATABMAEwATABEA
EQAQAA8ADQANAA0ADAAMAAwADQAPAA4ADQALAAoABwAHAAcABwAIAAkACgAMAAkACAAJ
AAkADQAQABIAFAAVABUAFQAUABIAEwATABMAFAAVABcAGQAZABgAFQAWABcAFwAXABgA
GAAWAA==
         </WaveFormData>
      </LeadData>
      <LeadData>
         <LeadByteCountTotal>10000</LeadByteCountTotal>
         <LeadTimeOffset>0</LeadTimeOffset>
         <LeadSampleCountTotal>5000</LeadSampleCountTotal>
         <LeadAmplitudeUnitsPerBit>4.88</LeadAmplitudeUnitsPerBit>
         <LeadAmplitudeUnits>��V</LeadAmplitudeUnits>
         <LeadHighLimit>2147483647</LeadHighLimit>
         <LeadLowLimit>268435456</LeadLowLimit>
         <LeadID>V2</LeadID>
         <LeadOffsetFirstSample>0</LeadOffsetFirstSample>
         <FirstSampleBaseline>0</FirstSampleBaseline>
         <LeadSampleSize>2</LeadSampleSize>
         <LeadOff>FALSE</LeadOff>
         <BaselineSway>FALSE</BaselineSway>
         <ExcessiveACNoise>FALSE</ExcessiveACNoise>
         <MuscleNoise>TRUE</MuscleNoise>
         <LeadDataCRC32>2196519565</LeadDataCRC32>
         <WaveFormData>
//////7//f/5//n/+f/4//f/9//3//j/+//7//v/+//6//n/+P/3//X/9//4//j/9v/2
//b/9f/2//f/+P/5//r//v8AAAIACgAUAB4AKgA0AEMAVQBqAHgAfQB3AF0ANwAIANj/
qf9z/zL/9P7G/qL+k/6r/tb+Af8k/0P/Xf92/47/o/+x/73/yP/R/9r/4P/k/+j/8f/4
//r/+//+////AQACAAEAAgADAAQABQAHAAgACQAIAAkACQAKAAoACgALAAsADAAMAA0A
DgAMAAwADAAMAAwADQANAA0ADgAQABIAEwARABIAEgASABAAEgASABQAFwAXABYAFgAV
ABUAFQAWABgAGAAaABoAGQAZABkAGAAaABoAGgAbABsAGwAbABsAHAAdACAAIgAlACUA
JgAoACcAJwAnACgAKwAsAC4ALwAvAC8AMQAyADIAMgAyADQAOAA7ADwAPAA8AD0APQA9
ADwAPQA+AD4APQA8ADsAOgA9AD8AQQBDAEEAQQA/AD0AOwA6ADkAOAA6ADgANwA2ADMA
MgAxAC8ALQArACsAKgAnACUAJAAiAB8AHgAcABoAFgAVABMAEQAQAA4ADgAOAA8ADQAL
AAsACgAKAAgACAAGAAQAAwADAAIAAQABAAEAAwADAAMAAwABAP////8AAAEAAAD+//3/
+//6//r/+P/7//v/+v/6//r/+//9//////////3//P/6//7/AQD///7////+//3/////
//////////7//f/8//3//f/9//3/AAAAAAEAAQD//////v/9////AAABAAEAAAAAAP//
+//6//v//f8AAAAA///9//z//P/7//v/+//9//v/+f/5//r/+v/6//n/9//3//b/9f/2
//b/9//2//b/9v/2//b/+P/3//X/9f/3//n/+f/5//v/+f/5//v/+//5//n/+f/5//n/
+P/3//r/+//9//7//P/7//v/+//6//n/+f/4//j/+f/5//r/+//8//v/+P/3//j/+v/7
//j/+f/5//j/9//2//X/9P/2//j/+f/4//j/+P/4//b/9v/2//b/9//2//X/9P/z//T/
9P/0//X/9//3//f/9f/3//T/8v/z//b/9v/2//b/9v/1//T/8//y//T/9P/0//T/8v/y
//L/8v/y//L/8v/y//D/8P/w//D/7//v//D/8f/z//T/9P/1//X/9P/1//T/9f/1//X/
9f/3//j/+P/2//P/8P/v/+7/7f/t/+3/7f/v/+3/7f/q/+b/5f/k/+T/6P/p/+r/6//r
/+v/6//r/+r/6f/n/+f/6P/o/+j/6f/n/+j/6f/p/+v/6//r/+v/6//r/+v/7f/v//D/
8f/y//D/7//v/+//6//p/+7/8v/0//r//v8EAAwAGAAgACkANwBIAFgAZwBrAF8AQQAU
AOb/u/+J/07/Ev/g/rz+nf6b/r7+6/4Q/y//R/9c/3T/jf+d/6f/sv+7/8T/zv/W/97/
4//o/+7/8f/y//P/9f/2//b/9v/2//b/+P/5//n/+f/8//3//f/+//3//P/8//v//P/8
//3//v/+//7//v/+/wAAAQABAAEAAQACAAMAAwABAAIAAgACAAAAAgACAAQABQAFAAQA
BAAHAAcABwAIAAgACAAKAAoACwANAA8AEAAOAA4ADgAPABMAEwATABMAEAAPABAAEAAS
ABMAFQAYABkAGQAZABoAGQAaABwAHQAbABsAHQAeAB8AIAAhACQAJAAnACgAKAAqACsA
KwArACoAKwAsACwALAAsACwALAAsAC0ALgAvAC8ALwAtACsALAAsACwALAApACYAJAAi
ACEAIAAfAB0AGwAZABkAGAATABEAEAAOAAwADAALAAoABgAFAAMAAQACAAAAAAAAAP3/
+//5//n/+P/4//b/9v/4//b/9f/1//T/8//z//P/8//z//P/8//x/+//7//w//T/9P/z
//P/8//y//L/8P/z//P/8v/y//L/8//1//f/9//3//X/9P/0//j/+//5//v//f/9//3/
+//7//v/+//8//z//P/8//3//f/9//3//v/+///////9//3//P/7//3//v////////8A
AAAA/f/8//3///8CAAEAAQAAAAAA/v/9//3//f/9//v/+f/5//3//v////////////7/
/f/8//r/+f/2//j/+P/4//j/9v/1//P/8//1//f/9//3//f/9f/1//f/9//1//X/9f/z
//P/8v/x//P/8//0//T/8//z//T/9f/1//X/9v/2//X/9f/0//T/9v/4//j/9v/0//T/
9f/1//f/+f/6//r/+P/4//j/+P/7//z//P/6//r/+v/6//j/9v/2//b/9//5//n/+f/5
//v/+v/5//n/+//7//v/+f/7//r/+v/1//T/9//4//n/+v/5//j/9//2//j/+v/7//3/
/P/9//3//v/+////AAAAAAAAAAABAAEAAwADAAQABAABAP7//P/6//j/+P/3//f/9//3
//f/9f/1//L/8f/x//L/9P/2//f/9f/1//X/9f/y//H/7//t/+3/7//x//L/8P/v/+7/
7v/x//H/8f/x//H/8f/x//H/8f/z//T/9P/y//L/8v/x//P/8//z//P/9P/2//r//v8E
AA4AGAAiADAAQwBVAGIAcAB5AHEAUwApAPr/yv+X/13/Hv/o/sD+nP6P/q3+4P4H/yj/
Q/9d/3j/kP+f/63/uf/A/8n/1v/e/+L/5v/v//T/9v/5//v/+//8//z//v8AAAIABAAD
AAMAAgABAAMABQAGAAgACgAKAAsACwAKAAoACwAMAA4ADgAOAA4AEAARABEAEQARABIA
EwATABMAFAAUABQAFAAWABYAGAAXABcAFgAWABcAFwAXABgAGQAaAB0AHgAdAB0AHQAc
ABwAHAAcAB0AIQAhACEAIQAfAB8AIQAiACYAJwApACwAKgApACgAKAAnACgAKgArACwA
LQAwADIAMAAwADAAMgA0ADcAOAA4ADoAOwA7ADsAOgA7ADwAPAA9AD4APwBAAEAAQQBC
AEMAQwBDAEEAPwA+ADwAOgA4ADgANgA1ADQAMQAwAC8ALQArACkAKQAoACUAIwAiACAA
GwAaABgAFgAWABUAEwARAA4ADAAMAAwACwAJAAcABwAIAAgABgAGAAQAAgABAAEAAgAB
AAEAAQABAAEAAQABAP///f/9//7/AAAAAP////8BAAAAAAD+///////+//7//P/9////
AQABAAEA///+//7/AgAFAAMAAQADAAMAAwADAAMAAwADAAYABgAGAAYABQAFAAUABQAG
AAYABwAHAAcABwAGAAUABQAGAAcABwAHAAgACAAFAAEAAQACAAQABQAFAAQABAAFAAUA
BgAHAAcABQADAAMAAwAEAAUABQADAAMAAgABAAEAAAAAAP7///8AAAEAAgAEAAMAAQAB
AAEAAwADAAMAAwABAAEAAwABAP///////wEAAQAAAP///////wAAAAD/////AAABAAEA
AQACAAIAAwADAAIAAgADAAQAAwAAAAEAAgAEAAUABAAFAAUABAAFAAYABwAIAAsADAAM
AAoACAAIAAgABgAGAAYABgAHAAUABQAFAAUABgAGAAYABwAHAAcABwAFAAUABgAGAAMA
AAADAAQABQAGAAgACAAIAAgACAAIAAgACAAGAAYABgAGAAQABAAEAAQABgAGAAYABgAI
AAgACAAHAAcACAAJAAkACAAIAAkACgAMAA4ADgAPAA8ADwAPABAADgANAAoACAAEAAQA
BAADAAEAAQABAAEA//////z/+//7//v//P/9//7///8AAAEAAAD///7//P/7//n/+f/5
//r/+f/5//n/+v/7//v/+//7//v/+//7//r/+f/6//r//P/8//z//P/9//3//f/9//v/
/v8CAAQABgAOABoAJgA0AD4ASwBbAGwAfACFAH0AYQA1AAAAzP+X/13/Gv/g/rj+mP6T
/rX+5P4L/yz/Rf9j/4L/nP+r/7X/wf/I/8//2v/i/+j/7v/1//r//P/9//7///8BAAIA
BQAGAAcACAAGAAcABwAHAAcABwAGAAYABwAIAAoACwAKAAoACwAMAA4ADgAOAA4ADAAN
AA0ADQANAA4ADwAPABEAEgASABIAEAASABIAFAAUABMAEQAQABMAEwATABQAEgASABQA
FAAWABcAGAAYABYAFgAWABcAGwAbABsAGwAZABkAGwAcAB0AHQAeACAAIwAjACMAJAAi
ACIAIwAjACMAIwAlACYAJwAoACkALAArAC0ALQAsAC8AMQAyADMAMgAzADQANAA1ADYA
NwA4ADcANwA3ADcANwA3ADUAMwA1ADQAMwAyADIAMAAvAC4ALgAuAC4ALQArACkAKQAo
ACUAIwAiACAAHwAeABwAGgAWABUAEwARAA8ADAALAAoACwAJAAcABwAEAAQAAgACAAMA
AgACAAMAAAD////////9//3//f/9//3/+//7//z//f/8//r/+f/6//r/+//6//z/+//5
//j/+//9/wAAAwABAP//+//4//j//P////3///8BAAEAAQD+//3//P/7//7//v/+//7/
AQABAAEAAQABAAAAAAD///3//f/8//v/+f/6//v/+//9//7//v/7//j/9//3//j/9//3
//b/9v/4//f/9//3//f/9f/z//P/9P/0//T/8//0//X/9f/1//X/9P/0//L/8v/y//L/
8v/0//P/8f/x//H/8//z//P/8v/v/+7/7//x/+//7//v//H/8f/w/+//7P/r/+v/6v/t
/+//8v/1//T/8//z//L/8P/v/+3/7P/u//D/8P/u/+7/7v/v/+//8P/z//X/9v/1//T/
8//y//P/9P/0//L/9P/0//T/8v/y//L/8v/z//P/8//z//P/8//y//H/8f/z//P/8//x
//H/9P/2//X/9P/z//L/8//z//T/9f/3//j/+P/5//n/+P/5//j/+//7//v/+//7//r/
+P/0//T/8v/y//L/8//z//P/8//x/+3/6//m/+f/6f/r/+7/7v/t/+z/6//s/+3/7v/v
/+7/7f/r/+v/6f/o/+f/5//l/+b/5//n/+f/5//n/+f/5f/l/+X/5//p/+r/6//s/+r/
6f/p/+n/6f/p/+z/7v/s//D/+v8AAAQAEgAkAC8AOwBKAFoAZQBpAFsANwAKANz/rf93
/zz/Av/S/q7+lf6b/sT+8f4U/zH/Sf9e/3b/jf+Z/6f/tP+//8j/0P/W/97/4//q//D/
9f/2//f/+f/6//n/+v/7//z//v////////8BAAMABAAGAAUABAAEAAMABAAEAAUABgAH
AAgACQAKAAkACQAIAAcABwAIAAkACQAJAAoACgAKAAgACgAKAAwADQANAAwADAANAA0A
DQAOAAwADAAOAA4ADgAPABAAEAARABIAEwAVABUAFQAVABUAFQAVABcAGAAZABkAGgAc
ABsAGwAbABwAHwAgACIAIwAhACEAIwAkACIAIgAiACQAJgApACoAKgAoACkAKQApACwA
LQAuAC4ALgAuAC4ALgAuAC8AMAAxAC8ALwAtACsAKwAqACkAKAAqACgAJwAmACUAJAAj
ACEAIQAfAB8AHgAZABcAFgAUABEAEAAOAAwADAALAAkABwAIAAYABgAGAAMAAQD/////
/v/+//z//P/6//j/9//3//j/9//3//f/9//3//f/9//3//X/9f/2//j/+P/3//f/9f/0
//T/8v/3//f/9v/2//X/9f/2//f/9//3//X/9P/2//r//f/7//n/+//7//v//P/9//7/
///+//7//v/+/wEAAQABAAEAAgACAAMAAwAEAAUABQAFAAMABAAFAAUAAwAEAAQAAQAA
AAEAAwAGAAcABwAGAAYABAADAAMAAwADAAEA////////AAABAAEAAQABAAAA//8BAAAA
AAD+//7//v/+//7///////7//////wEAAQABAAEA/////wEAAAD9//z/+//8//3//f/9
//3//f/+//7//f/9//7////9//v/+v/4//j/+f/5//r/+//8//v/+P/3//j/+v/7//j/
+f/5//j/+v/6//r/+v/6//r/+f/2//b/9v/2//T/9f/2//f/+f/3//f/9//3//X/9P/z
//P/+P/5//r/+f/5//j/+P/5//r/+v/6//r/+v/4//j/+P/4//b/9v/2//b/+P/4//j/
9//5//r/+//7//z//P/9//7//P/+//7///////////8AAAAA///8//r/+P/4//j/9//5
//n/+f/5//f/9//0//P/9f/1//b/9//2//X/9P/z//X/9f/1//T/8//x//H/8f/y//H/
8f/x//D/8f/x//H/8//z//P/8//1//X/9//4//f/9v/1//T/9f/1//X/9f/z//T/9v/6
/wIADAAUABoAJAAyAEMAUwBgAHAAewB1AF0ANQAEANL/n/9p/yj/7v7E/qT+m/61/uD+
Bf8k/0P/Yf9+/5j/q/+1/7//zP/Z/+D/6P/u//T/9f/4//z///8AAAEAAwAEAAgACgAM
AA4ADQANAAwACwANAA8AEAASABEAEAAQAA8ADgAOAA8AEAARABIAEwAUABIAEwATABMA
EQASABMAEwAUABYAFwAYABgAGgAaABwAGwAbABoAGgAYABcAFgAWABkAGgAdAB4AHAAd
AB4AHgAgACAAIAAhACEAIQAhACEAHwAfACEAIgAjACMAJAAmACcAJwAnACgAKAAoACkA
KQArACsALQAuADAAMAAwADIAMgA1ADYANgA2ADcANwA3ADgAOQA6ADoAPAA8ADwAPAA8
AD0APgA/AD0APQA7ADkAOgA6ADoAOgA5ADYANAAyADIAMgAyADEALgArACoAKAAlACMA
IgAgAB8AHgAcABoAGAAXABUAEwASABAAEAAQAA0ACwAJAAkACAAIAAYABgAIAAYABQAF
AAYABQAFAAUAAwADAAMAAwABAP////8AAAAAAAD/////AAAAAAEAAAADAAMAAgACAAIA
AwAFAAcABgAFAAIAAAACAAYACQAHAAUABwAHAAcABgAFAAQAAwAGAAYABgAGAAcABwAH
AAcACgAKAAsACwAJAAkACAAHAAcACAAJAAkACQAKAAoABwAHAAcACAAKAAkACQAIAAgA
CgAJAAkACQAJAAcABQAFAAUABgAHAAcABQAFAAQAAwAEAAQABQAEAAYABgAGAAYABAAD
AAEAAQADAAUABQAFAAMAAQABAAMABAADAAQABQADAAMAAgABAP////8AAAAAAQABAAIA
AwADAAMABAAEAAEAAQAAAAAAAAACAAIAAAD+//7/////////AQACAAIAAgACAAIAAgAB
AAIAAgAAAAEAAgADAAIAAgACAAIAAwABAAEAAQABAAMABAAFAAcABwAHAAcABQAFAAgA
BgAFAAAAAgACAAIAAgAEAAQABAAEAAIAAgACAAIAAgACAAIAAgAAAAAAAAD//wEABAAH
AAkACgAKAAsADAAJAAoACQAJAAsACwALAAwADAALAAgABgADAAIAAQD//wIAAwAEAAUA
AgABAP3/+//7//v//P/9/////////////////////v/8//n/+P/3//j/9//3//f/+P/5
//n/+f/4//f/9v/1//X/9f/3//j/+P/4//j/+P/3//f/9//3//n/+P/4//z/AgAKABIA
GgAkADAAPQBRAGYAdAB7AHcAWwAvAP7/zv+X/1f/HP/w/sj+ov6V/rP+3P4B/yT/Rf9b
/3L/jP+d/6n/t//E/83/1P/c/+L/5v/t//L/9P/3//j/+f/7//z//f/+////AAACAAMA
AwADAAIAAwADAAQABAAEAAUABQAGAAYABwAIAAoACgAKAAoACQAJAAgABwAJAAoACwAL
AAkACgAKAAoABgAIAAgACgANAA0ADAAMAAsACwALAAwADQAOABEAEgASABMAFAAUABQA
FAAUABUAFwAXABcAFwAVABUAFwAYABoAGwAdACAAIwAjACMAJAAjACQAJgAnACcAJwAp
ACoAKgAqACoALAAsAC8AMAAwADIAMwAzADMANAA1ADYANgA0ADQANAA0ADIAMwA0ADUA
NQA1ADMAMQAyADIAMgAyADIAMAAvAC4AKwAqACkAJwAlACMAIwAiACAAHwAfAB4AGgAY
ABUAEgAOAA0ACwAJAAoACAAIAAgABwAFAAMAAwAEAAQAAgACAAAA/v/9//3/+//5//j/
9//3//f/9//3//P/8f/x//L/9v/2//X/9f/1//T/9P/y//X/9f/0//T/8//z//T/9f/3
//f/9f/0//L/9v/5//f/9f/3//f/9//1//X/9f/1//f/+P/5//r/+//7//v/+//6//r/
+//7//n/+f/4//f/+P/6//z//f/7//z//P/5//X/9f/2//j/9//3//b/9v/2//X/9f/1
//f/9f/z//P/9//4//n/+f/4//f/9f/z//X/9P/0//L/8//0//X/9v/2//X/8//z//X/
9//3//f/9f/z//P/9f/2//X/9v/3//f/9//2//X/9f/1//b/9v/1//X/9v/3//T/8//z
//L/8v/z//P/9P/0//b/9v/0//T/9P/1//X/9P/1//X/9P/y//L/8v/y//T/9v/3//b/
9f/0//P/8P/y//L/8v/z//b/9//4//n/9v/0//L/8f/z//P/8//x//f/8v/w//H/9P/2
//b/9v/2//X/9f/2//f/9f/2//b/9//2//b/+P/4//j/9//2//X/+f/6//r/+P/2//T/
9P/0//D/7//u/+3/8P/v//D/7v/s/+v/6v/q/+v/6//r/+v/7f/t/+3/7f/u/+3/6//r
/+v/6v/p/+n/5//o/+n/6f/n/+f/5//n/+j/6f/q/+3/7P/s/+z/7P/u/+3/7f/t/+v/
6//s/+7/8v/2//z/AAAKABgAJAAvADsASgBYAGUAaQBfAEEAFgDm/7f/hf9K/wz/2v60
/pX+l/6+/uv+Dv8t/0n/YP92/5H/o/+v/7j/wf/M/9L/3P/k/+n/7P/y//v/+//7//z/
/P/9//7///8AAAEAAwAEAAUABAAFAAUABgAIAAgACQAJAAgACAAJAAoACAAIAAgACAAK
AAsACwALAAsADAANAA0ADwAQABAAEAAOABAAEAASABEAEQAQABAAEgATABQAFgAUABQA
FgAWABQAFQAWABYAFgAWABYAFwAXABcAFwAXABgAGQAcAB4AHQAdAB4AIAAhACEAIQAi
ACIAIgAjACMAIQAhACMAJAAnACgAKQAsACsALQAtACwALAAtAC0ALQAwADEAMgAyADQA
NAA0ADQAMgAzADQANQAzADMAMQAvADEAMAAvAC4ALgAsACsAKgArACoAKQAnACMAIQAh
ACAAHgAdAB0AHAAXABYAFAASAA4ADQALAAkACgAIAAgACAAJAAcABQAFAAMAAgD///7/
AAD+//3//f/8//v/+//7//v/+//7//v/9//1//X/9v/6//r/+f/5//n/+P/4//b/+f/5
//j/+P/3//f/+P/5//z//f/8//z/+f/8//7/+//7//3//f/9//3//f/9//3//P/8//z/
/P///////////wAAAAABAAEAAQABAAAA/////wAAAQABAAEAAgACAP///f/9//7/AAAD
AAMAAgACAAIAAQABAAEAAwABAP///////wAAAQABAAMAAwACAAEAAwACAAIAAAABAAIA
AwAEAAYABQADAAMAAQADAAMAAwADAAEAAQADAAEA////////AQABAAAA//8AAAEAAwAE
AAIAAQABAAEAAQABAAIAAgABAAEAAAAAAAAAAgACAAAAAAAAAAEAAQAAAAEAAQAAAAAA
AAAAAAAAAQACAAIAAAABAAIAAwACAAAAAAAAAAEA//////////8AAAAAAAABAAIAAQAA
AP3/AQAAAAAA/f/8//7//v/+//7//P/8//z//P/6//r/+v/6//r/+v/6//r/+//7//z/
/v/+//3//f/8//7/AAABAAQABgAHAAcABwAFAAYABgAFAAMAAgABAAIAAgABAAEAAQD/
/////f/9//v/+//8//3/+//7//r/+f/5//n/+f/5//r/+v/6//n/+P/3//X/8//z//P/
9P/1//X/9f/1//X/9f/1//X/9f/5//r/+v/6//j/+P/3//f/+P/5//r//P/6//r/AAAI
ABAAIAAwADwARwBXAGQAcgB7AHcAXwA7AAwA2v+n/2//MP/y/sb+pP6V/rP+4P4F/yb/
Rf9d/3b/kv+l/7X/w//K/9H/2v/k/+j/6v/z//j/+v/9/wAAAQADAAQAAwAEAAUABgAH
AAkACgALAAkACQAIAAgACQAKAAwADQARABIAFAAWABMAEgARABAAEgATABMAEwATABQA
FQAVABUAFgAWABYAFAAWABYAGAAXABcAFgAWABkAGQAZABoAGgAaABwAHAAaABsAHAAc
AB0AHgAfACEAIAAfAB4AHQAgACEAJAAmACcAJwAoACoAKwArACsALAArACwALgAvAC8A
LwAxADIANAA0ADQANgA2ADkAOgA6ADoAOwA7ADsAPAA9AD4APgBAAEAAQABAAEEAQwBF
AEcARgBFAEIAPwA/AD4APQA8AD4APAA7ADoANwA2ADUAMwAzADEAMQAwACsAKQAoACYA
IwAiACAAHgAdAB0AHAAbABkAFgAVABQAFQATABEAEQAPAA4ACwAKAAsACgAKAAsACgAJ
AAkACQAHAAcABwAHAAcABQAFAAYABgAGAAUABQAFAAQABAACAAcABwAGAAYABAAFAAcA
CQAJAAkABwAGAAYACgANAAsACwANAA0ADQAPAA8ADwAPAA4ADgAOAA4AEAARABIAEwAT
ABIAEgARABIAEwATABMAFQAWABcAFwAUABQAEwAPABAAEQATABYAFwAXABYAFgAVABMA
EgARABMAEQAPAA8AEAAQABAADwAQABEAEQARABEAEAAQAA4ADgAOAA4ADgAMAAsACQAJ
AAoADQAOAA8ADgALAAoACwANAAsACwALAA0ADQAMAAsACwALAAwADAALAAsADAANAAsA
CwAMAAwACgAJAAcABgAKAAwADAAKAAYABgAHAAcABgAHAAcABgAGAAYABgAGAAUABgAG
AAQABAAEAAQAAgACAAIAAgADAAMAAwADAAMABAAEAAQABQAGAAUABAABAAEAAgACAAMA
BAADAAIAAQAAAAAAAAAAAAAAAQACAAMABAADAAIAAAD//wAAAQABAAIAAgADAAQABAAG
AAYABwAHAAgACQALAAwACwAIAAYABAAFAAYABgAHAAUABQAFAAMAAwAAAP///////wAA
AQABAAAA///+//3//v/////////9//3//f/8//n/+f/5//r//P/9//7/////////////
////AQACAAIABAAEAAQAAwAAAP///v/9/wIABAAKAA4AFAAaACQAMgA+AEsAWwBsAHwA
gwB7AGEANQAIANr/q/91/zb/+v7O/qr+nf65/ub+Df8u/03/af+A/5b/qf+1/7//zP/X
/9z/4v/q//T/+//+//7///8DAAUACAAKAAoACgAKAAoACgALAAsACwAMAA0ADQAOABAA
EAARABEAEAAQABEAEgAQABAAEAAQAA4ADwAPAA8ADwAQABEAEQAPABAAEAAQABEAFAAV
ABgAFwAXABYAFgAVABUAFQAWABQAFAAWABYAFgAXABgAGAAYABgAGAAZABsAGwAbABsA
HQAdAB8AIAAhACEAIgAkACMAIwAjACQAJAAkACUAJQAnACcAKQAqACoAKgAqACwALgAx
ADIAMgAwADEAMQAxADQANQA2ADYAOAA4ADgAOAA1ADUANQA1ADgAOQA4ADcANgA0ADIA
MAAyADAALwAuAC4ALgAuAC0AKQAnACcAJgAjACEAIAAeAB4AHgAdABwAGAAXABUAEwAU
ABIAEgASAA8ADQALAAsACgAKAAgACAAIAAYABQAFAAQAAwADAAMABAAFAAYABwAEAAEA
AAAAAAIAAgABAAEA///+//7//P///////v/+//7///8BAAMAAgABAP7//P/+/wIABQAD
AAEAAwADAAMAAQABAAEAAQAEAAQABAAEAAQAAwACAAEAAwAEAAYABwAFAAUABAADAAMA
BAAFAAUABQAGAAYAAwADAAMABAAGAAUABQAEAAQAAwABAAAA//8AAP///v///wEAAgAD
AAMAAQABAAAA//8AAAAAAQAAAP///v/9//z//f/9//z//f///wEAAQABAP///f/9////
/f/7//v/+//8//3//f/9//v/+//8//z//P/9////AQD+//3//f/8//3//f/8//z//f/+
//3/+v/7//z//v////7///////7//P/8//z//P///wAAAAD+//7//v/+//z//P/8//z/
/f/9//3//f/9/////v/9//3//////////f////z//P/+//7//v/+//7//////wAAAQD/
/wAAAAABAAMABAAHAAgACQAJAAkACQAKAAoACQAGAAIAAAAAAAAA//////////8AAP//
AAD+//v/+//7//z//f/9//3//f////////////3/+//4//f/+f/6//v//f/6//r/+v/5
//r/+//8//3//f/9//3///////7//f/8//7//f/9//3////9//7/AAACAAQADAAWACAA
KAAwAD0ASwBgAG4AdwB7AHMAVQAoAPr/xf+N/1b/GP/k/sL+qf6t/tL++/4c/zv/Vf9w
/4r/n/+x/7//yv/R/9r/5v/u//D/9f/8/wAAAwAGAAcACQAKAAkACgALAAwADQAPABAA
EQAQABEAEQASABIAEgATABMAFAAUABUAFgAWABYAFgAWABgAGQAZABkAFwAYABkAGQAb
ABwAHAAcABgAGgAaABwAHgAfAB8AIAAhACEAIQAiACAAIAAiACIAIAAhACIAIgAjACQA
JQAnACkAKQApACkAKQApACsALAAsACsAKwAsADAAMQAyADQANAA0ADUANQAzADMANQA2
ADcAOAA5ADwAPAA/AEAAQABAAEEAQQBBAEQARQBGAEYARgBGAEYARgBIAEkASgBLAEkA
SQBHAEUARwBGAEUARABGAEQAQwBCAEEAQAA/AD0AOQA3ADcANgAzADEAMAAuACkAKAAm
ACQAJQAlACQAIwAgAB4AHgAeABsAGQAXABcAFgAWABQAFAAWABQAEwATABIAEQARABEA
DwANAA==
         </WaveFormData>
      </LeadData>
      <LeadData>
         <LeadByteCountTotal>10000</LeadByteCountTotal>
         <LeadTimeOffset>0</LeadTimeOffset>
         <LeadSampleCountTotal>5000</LeadSampleCountTotal>
         <LeadAmplitudeUnitsPerBit>4.88</LeadAmplitudeUnitsPerBit>
         <LeadAmplitudeUnits>��V</LeadAmplitudeUnits>
         <LeadHighLimit>2147483647</LeadHighLimit>
         <LeadLowLimit>268435456</LeadLowLimit>
         <LeadID>V3</LeadID>
         <LeadOffsetFirstSample>0</LeadOffsetFirstSample>
         <FirstSampleBaseline>0</FirstSampleBaseline>
         <LeadSampleSize>2</LeadSampleSize>
         <LeadOff>FALSE</LeadOff>
         <BaselineSway>FALSE</BaselineSway>
         <ExcessiveACNoise>FALSE</ExcessiveACNoise>
         <MuscleNoise>TRUE</MuscleNoise>
         <LeadDataCRC32>1368144161</LeadDataCRC32>
         <WaveFormData>
AwADAAAA/f/7//r/+f/2//X/9f/1//X/+P/4//n/+f/5//n/+f/5//n/+v/7//v/+f/5
//n/+P/6//r/+v/6//z///8AAAQACwAYACkAOwBQAGgAiQCrAM0A6QD6APoA6ADMAKMA
aQAaAL//Z/8Y/8/+pv60/tz+Af8l/0T/XP90/4r/m/+r/7n/xP/O/9j/3f/h/+b/7f/z
//b/9//5//n//f/9//z//v//////AAAEAAUABgAFAAUABgAGAAUABQAGAAYACAAJAAkA
CwAKAAoACQAIAAkACQAJAAkACgAOAA8AEAAPAA8ADgALAAkACgALAA0ADwAQABAAEQAR
ABEAEgATABMAFAAUABUAFAATABIAEQASABIAEwAUABYAFgAXABcAGQAZABoAHQAdAB0A
HgAgAB4AHQAcABsAHwAgACIAIwAhACMAJAAmACUAJQAlACQAJwApACsALAArACsALAAs
AC8AMAAxADEALwAuAC4ALQAwADIAMwA1ADQAMwAxAC8ALAAsACsAKQAqACoAKQAoACYA
JQAjACMAIQAfAB8AHgAdABwAGwAaABkAGAAYABcAFwAVABQAEgARABEADgAOAAsACwAJ
AAgACQAJAAgACAAHAAUAAwABAAMAAgABAAAAAgACAAIAAgD9//z//P/9//7//v/9//z/
+f/5//n/+f/7//v/+v/6//v/+//7//z//v/8//z//P/7//z//v/8//v//P/7//r/+v/7
//z//f/9//z/+//7//z////8//z//v8AAAEAAgACAAIAAgADAAUABQAFAAUABQAGAAYA
BQADAAMABAAFAAUABQAFAAYABAADAAIAAgACAAIAAgADAAEAAAAAAP////////7//f//
/wAAAAD///3//f/8//v/+f/5//n//P/+//z//v/+//3/+//7//v/+//8//z//P/5//j/
+f/2//j/+P/5//n/9//3//f/9//1//X/+P/4//j/9v/3//n/9v/2//X/9P/1//b/9//4
//f/9//1//X/9P/z//P/8//1//X/9P/y//L/8//0//T/9f/1//b/9//1//T/8v/x//P/
8//z//T/9P/0//T/8//1//P/8f/x//T/9P/0//T/9P/z//L/8f/w//L/8v/y//L/8f/w
/+//7v/v//D/8f/y//L/8v/y//L/8//z//X/9f/z//X/9//3//X/9f/1//b/9//4//j/
+P/8//z//P/6//b/9v/1//X/9f/1//X/9f/2//X/9P/x/+z/6//q/+n/7f/u/+//8P/u
/+7/7//v/+z/6f/o/+j/6v/o/+f/5//l/+X/5v/m/+X/5f/l/+X/5//n/+f/6P/p/+n/
6f/p/+n/6P/o/+j/5v/m/+j/7f/w//T/+f8CAA8AHwAuAEIAXQB7AJsAvQDWAN4A0gC2
AJUAZwAmANX/f/8w/+f+qP6W/rT+3/4B/yD/PP9Q/2j/f/+P/5v/pv+w/7r/w//L/9T/
2f/f/+T/5//p/+n/7f/t/+z/7v/v/+//8f/0//T/9P/3//f/+P/4//n/+f/6//r//P/9
//3//////wAAAAAAAAAAAQACAAMAAQAEAAQABAAGAAcABwAFAAMABAAFAAcABgAGAAUA
BQAGAAcACQALAAoACgAJAAkACwANAA8AEQARABAAEAAQABIAEgATABMAEgARABEAEwAV
ABUAFgAYABkAGQAZABkAGgAaABsAGwAZABsAHAAeAB8AIQAjACQAJAAlACYAJgApACkA
KgAqACkAKgArACsALAAsAC0ALQAtAC4ALgAvAC0ALQAsACsAKwAsACwAKwApACgAJgAk
ACQAIwAhACEAIQAfAB8AHgAbABoAGQAYABYAFgAXABcAEwARABAADgAPAA8ADAAMAAkA
CQAHAAYABQAFAAQABAAEAAMAAgABAP///v/9//z//f/+////AAD7//r/+v/7//z//P/7
//r/+f/5//n/+f/5//n/+P/4//f/9//3//j/+P/2//b/9v/1//b/+P/2//j/+v/6//r/
+//7//v/+//8//z//P/9//z////8//z/+//8//z//P/+//7//v////////////////8A
AAAA////////AAABAP///////wAAAAD///7//v/9//z/+//7//z//P/9//3///////7/
/f/7//z//P/7//3//f/8//v/+v/5//j/+v/8//r//P/8//v/+f/5//n/9//4//j/+P/2
//b/+P/2//j/+P/5//n/9//3//f/9//2//f/+//8//n/9v/2//f/+f/6//r/+v/3//b/
9f/0//j/+f/4//n/9//3//j/+f/5//n/+P/2//b/9//4//j/9f/1//b/9//6//r/+f/5
//f/9//3//j/+v/6//r/+f/7//n/+f/1//T/9f/2//f/+P/3//b/9f/0//b/+P/5//v/
+//7//v//f//////////////AAABAAIAAAAAAAIAAgACAAAA/v/+//3//f/9//3/+//7
//r/+f/2//P/8f/x//T/9f/3//j/9v/2//b/9v/2//X/8f/t/+7/8P/y//L/8P/v/+7/
7f/v//D/8v/z//H/8f/x//H/8//0//X/9f/z//P/8//y//L/8v/y//L/9P/3//r//v8H
ABYAJQA1AE4AagCLAKkAywDpAPoA9ADgAMAAkwBTAAIAp/9V/wr/wf6c/rT+5P4H/yX/
Qv9a/3T/iP+Z/6n/tf+8/8b/0v/b/9//5P/r/+//8v/1//X/9f/5//n//P/+///////+
/wAA///+/wAAAQADAAQABQAFAAYABgAFAAUABAAFAAUABgAGAAYABQAFAAUABQAFAAgA
CAAIAAgACQAJAAcACQAKAAsADQAOAA4ADQANAAsACwAMAA0ADwAQABAAEQAPAA8ADwAP
AA4ADgAPABAAEQASABQAFQAUABMAEwAVABYAFwAZABwAGwAbABsAGwAcABwAHQAdAB4A
IQAjACYAIwAjACMAIgAlACcAKQAqAC0ALQAuAC4ALgAuAC4ALQAwADAAMQAxADMANAA0
ADUANQA1ADQAMwAyADIAMQAvACwALAArACoAKgApACcAJwAlACMAIwAiACEAIAAfAB4A
GQAYABgAFwAVABMAEgAQAA8ADwAMAAwACwALAAkACAAIAAkACQAKAAkABwAFAAMAAwAC
AAEAAAACAAIAAgACAP///v/+////AgACAAEAAAD///////////3//f/8//z//f/9//3/
/v8AAP7//v/+//3//v8AAP7//v8AAAAAAAD//////////wEAAgADAAUABQAHAAMAAgAF
AAYABgAGAAYABgAGAAcABwAHAAcABwAHAAgACAAHAAQAAwADAAMABQAFAAUABgAIAAcA
BgAGAAQABAAEAAUABwAGAAYABQAFAAUABAADAAEAAgACAAEAAwADAAIAAQABAAEAAQAE
AAIAAAACAAIAAwABAAEAAQD//wAAAAAAAAAAAAACAAAA/v/+//////////////////3/
/f8AAAAAAAD+////AQAAAAAA///+/wAAAAAAAAAAAAD///z/+//8//3///8BAAMAAwAC
AAAA/////////v/9//3//v///wAAAAD/////////////AAD+//7//v/9//////////3/
/P/+//7//v/+/wAAAAAAAAAAAAAAAAAAAAAAAAAAAAAAAP7//v/+//7//v/+//7//v//
/wAAAQABAAEAAwADAAMAAwAFAAUABQAHAAcACAAJAAoACgAKAAwADAAMAAoACAAIAAcA
BwAHAAUABQAFAAQABQAEAAEA///9//3//f/+/wEAAgADAAQAAQABAAAA/P/7//r/+v/6
//j/9//3//f/+f/6//r/+//7//v/+//7//r/+f/5//n/+v/7//z//f/8//z//P/8//j/
+v/9/wAABgAPACAAMQBFAFoAcACPALEA1QD3AAgBBgHwAMwAmQBXAAIApf9T/wb/wf6k
/sD+6v4L/yv/SP9i/4D/lv+j/7H/vf/G/87/2P/h/+P/6v/x//f/+v/7//v/+///////
AAACAAMAAwABAAQABAAEAAQAAwADAAIABAAFAAcACAAGAAcABwAJAAsADAAMAAwACQAJ
AAkACQAHAAoACgAKAAwADQANAAsADQAOAA8AEQAPAA4ADAALAAwADQAPABEADwAQABAA
EQASABMAFAAVABMAEgASABIAFAAUABUAFQAVABUAFgAZABcAFwAYABoAHAAdAB4AHwAd
ABwAHAAbAB0AHwAgACIAIgAjACQAJAAkACUAJgAmACgAKQArACwAKwAsAC0ALQAwADAA
MQAxADAAMAAvAC8ALQAtACwAKwArACwALAArACgAKAAnACYAKAAnACUAJQAhAB8AHwAe
ABsAGgAZABgAFwAWABYAFQARAA8ADgAMAAkACQAGAAYABgAHAAYABgACAAEA///+////
///////////+//3//P/6//r/+v/6//n/+P/4//n/+f/4//b/9P/2//f/+P/5//j/9//1
//T/9v/3//j/+v/5//b/9f/0//P/9P/2//T/9//6//v//P/4//f/9v/1//j/+P/4//n/
+v/9//r/+v/5//r/+v/6//z//P/8//3//f/9//3//f/9//7//v/9//r/+f/5//n/+f/5
//n/+v/8//v/+v/6//r/+v/6//v/+v/4//f/9f/2//f/9//3//X/9v/2//X/9f/1//T/
8//z//P/8//2//T/8v/0//T/8//x//H/8f/v//D/8P/w//D/8P/y//D/7f/s/+z/6//t
/+//8f/z//D/7//x//D/7f/q/+r/6//t/+7/7v/u/+z/7P/s/+z/7v/v/+7/7//u/+3/
7f/t/+7/7f/r/+j/6f/p/+n/6P/n/+f/6P/p/+z/7P/r/+v/6f/p/+n/6v/o/+j/6P/n
/+f/6//s/+v/6v/p/+j/6f/p/+v/6//r/+3/7//v/+7/7f/s/+z/7v/w//H/8v/z//L/
8f/u/+z/7P/r/+v/7f/t/+3/7f/p/+f/5f/h/+P/5f/n/+n/5//m/+X/5P/k/+T/5f/l
/+L/3//e/97/3v/c/9v/2//b/9v/3P/c/93/3f/d/93/2//b/9v/3P/e/9//4P/h/+D/
3v/d/9z/3v/e/+D/4f/g/+T/7f/0////FQAuAEQAXQB7AJkAuQDQANYAxgCoAIUAUQAK
ALX/Yf8W/83+lv6S/rj+3/4B/x7/OP9M/2L/df+D/5H/oP+q/7b/v//D/8r/z//T/9r/
3f/d/93/4f/h/+D/4v/j/+P/4//m/+b/5v/o/+n/6//s/+v/6//s/+z/7v/v/+//8f/x
//L/8v/y//H/8f/x//H/8v/2//f/+P/4//n/+f/3//n/+v/7//3//v/+//3//f//////
AAABAP//AAAAAAEAAwADAAMAAwAGAAYABwAIAAYABgAHAAcABwAHAAgACwALAAsADAAO
AA0ADQANAA0ADwAQABIAEwATABUAFgAYABYAFwAYABgAGwAdAB8AIAAgAB8AHwAeACEA
IgAjACMAJAAkACUAJQAlACYAJgAnACcAJwAmACUAJAAkACMAIQAgACAAHwAeAB4AHQAb
ABsAGwAZABkAGAAVABQAEwASAA8ADgAOAA0ADQALAAoACAAHAAcABAAEAAMAAwABAAAA
//////7//v/9//v/+f/3//j/+P/4//j/+P/4//j/+P/3//b/9v/3//j/+P/3//b/8//z
//P/8//1//X/9P/0//P/8//z//T/8v/w//D/8P/y//T/9//2//X/9v/1//T/9v/3//j/
+f/4//j/+P/5//j/+//4//j/+f/6//r/+v/7//z//f///////////////v/+//3/+//7
//v//P/9//3//f/9//7//v/9//z//P/7//r/+f/5//v/+v/6//n/+f/5//j/9//5//r/
+v/5//n/+f/4//f/+f/5//n//P/6//j/+v/6//n/9//3//f/9f/2//b/9v/2//b/+P/2
//T/9P/1//X/9//3//f/9//y//H/8//y//H/8P/y//X/9f/2//b/9v/4//j/+P/4//j/
9//0//P/8//z//T/9f/3//f/9v/0//P/8//z//L/8v/z//X/9//3//b/9P/z//D/7//u
/+7/8P/y//T/9f/1//X/8//1//b/9v/2//b/9v/1//T/8//y//D/8P/w//D/8f/y//P/
8//1//f/9//3//n/+//7//v/+f/5//r/+//8//z//P/+//7//v/8//r/+P/3//f/9//4
//n/+v/6//j/9v/y/+//8f/x//H/8v/w//D/8P/w//L/8//z//D/7f/s/+z/7P/q/+n/
6f/p/+f/6P/o/+n/6//r/+v/6//t/+3/7v/v/+3/7f/t/+3/7P/s/+z/7P/q/+r/6//w
//r/BwASAB8ALwBEAF4AfQCbAL0A3QDyAPAA3AC6AIsATQACAKf/Uf8E/7/+nP6w/tb+
9f4T/zT/UP9q/4T/k/+f/6n/uP/E/8z/0f/Z/97/4//l/+j/6//r/+v/7//v//L/9P/1
//X/8//2//b/9v/4//n/+//8//v/+//8//z/+//7//r/+//9//7//v/+//3//f/9//3/
/P/+//3//P///wEAAgABAAEAAgADAAUABAAEAAMAAwACAAEAAQABAAIABAAFAAcABwAH
AAcABwAGAAYABwAIAAgACAAJAAkACQAJAAoADQANAA0ADgAQABMAEwATABMAEgASABMA
EwATABUAFgAYABgAGQAaABoAHAAdAB4AHgAfAB8AIAAgACEAIgAjACMAJAAkACUAJQAl
ACYAJgAnACUAJQAkACMAIwAkACQAIwAhACAAHgAcAB0AHQAcAB0AGQAXABcAFgATABIA
EQAQAA4ADgAPAA8ACwAJAAgABgAHAAcABAAEAAEAAQD///7//f/9//z//P/+//3//P/7
//n/+P/3//b/+P/4//j/+P/1//T/9P/1//T/9P/z//L/8v/z//T/9f/1//X/9P/0//X/
9f/1//b/9v/0//T/9P/3//j/+v/4//b/+P/4//j/9//3//f/9//4//j/+P/5//r//f/6
//r/+//8//z//P/8//z//P/9//3//f/9//3//f/+//7//f/9//3//v////3//f/9//7/
AAD///7//v/8//z//P/9//3//P/8//v/+//7//r/+f/7//z//P/7//3//f/8//v/+f/5
//n//P/6//j/+v/6//n/9//3//f/+f/6//r/+v/4//j/+v/4//b/9v/3//f/+f/5//n/
+f/5//n//P/8//n/9v/2//f/9//4//j/+P/4//j/+P/4//n/+f/3//f/9//3//j/+f/5
//n/+P/2//b/9//4//j/9//3//j/+f/5//j/9v/1//b/9//4//r/+P/4//j/9//5//v/
+f/3//b/9P/0//T/9P/1//b/9//4//b/9v/2//b/9v/2//b/9v/0//T/9P/z//T/9//4
//n//f/////////9//3//v///wAAAAAAAAIAAgACAAAA/v/9//v/+v/5//r/+//8//z/
+f/4//X/8//1//X/9f/2//b/9v/2//b/9P/1//X/8v/u/+z/6//q/+v/6//s/+3/7//w
//D/8f/w/+//7v/t/+3/7f/u/+//8f/x//H/8f/w//D/8P/w//L/8P/x//b//P8FABAA
HQAvAEQAXAB/AKMAwwDhAPIA7ADUALQAhwBDAOz/mf9T/wz/w/6e/rT+3P77/h3/PP9S
/2r/gv+R/53/q/+4/8T/zv/T/9n/3v/l/+n/6v/r/+3/7f/x//H/9P/2//f/9//3//r/
+v/6//v/+//8//z//f/9//7//v/+//////8BAAEAAgACAAIA/////////////wIAAgAC
AAIAAwADAAEAAAAAAAAAAQADAAQABAAFAAMAAwAEAAUABwAIAAgACQAJAAkACQAJAAgA
CAAJAAoADAAMAA0ADQAKAAkACQALAAwADQAPABIAEwATABMAEwAUABQAFQAVABMAFQAW
ABgAGgAbABwAHAAcAB0AHgAeACEAIQAiACIAIQAiACMAIwAmACYAJwAnACUAJgAmACcA
JQAlACQAIwAjACQAJAAjACIAIgAhACAAHgAdABsAGwAbABkAGQAYABkAGAAXABYAEQAQ
ABAADwALAAkACAAGAAcABwAEAAQAAQABAP///v///////v/+//7//f/8//v/+f/4//f/
9v/4//j/+P/4//P/8v/y//P/9f/2//b/9v/1//X/9f/1//X/9f/0//T/9P/z//L/8v/z
//L/8//0//P/9P/2//T/9P/2//b/9v/1//X/9f/1//j/+P/4//n/+P/7//j/+P/3//j/
+P/4//j/+P/4//n/+//7//v/+//7//z//P/7//f/9//4//n/+f/5//n/+v/6//n/+P/4
//f/9v/1//X/9v/2//f/9//1//X/9P/z//P/9P/0//P/9P/1//X/9f/0//P/8v/0//L/
8P/y//L/8f/v/+//7//v//D/8P/w/+7/7v/w/+7/7P/s/+3/7f/u/+//8P/x/+z/6//t
/+z/6//q/+z/7//v//D/8P/w/+//7v/t/+z/7f/t/+v/6//p/+n/6v/r/+//7//u/+z/
6//r/+v/6v/p/+n/6v/r/+3/7v/u/+//7P/r/+r/6v/q/+r/6v/p//H/7f/r/+v/6v/s
/+z/7P/s/+3/7f/v/+//7v/v//D/7//x//H/8f/y//L/8v/x//D/8//0//X/9P/y//L/
8f/x//D/7//u/+3/7f/t/+3/6//n/+f/5//n/+j/6P/o/+j/6P/o/+n/6f/m/+P/4v/i
/+T/4v/h/+H/3//f/+D/4P/g/9//3v/d/+D/4f/i/+T/5P/j/+L/4f/j/+L/4v/i/+L/
4P/g/+X/5v/q//H/+v8HABsAMgBGAF8AfQCbALsA1ADiANgAwACfAG0AKADV/33/Lv/l
/qb+mP66/uX+Bf8k/z7/VP9q/4P/lf+h/67/uv/C/8n/0//a/9//4f/q//H/8v/x//T/
8//y//T/9f/1//b/+v/7//z//f/9//7//v//////AAAAAAAAAQABAAMAAQACAAIAAgAC
AAMABAAFAAMABgAGAAYABgAHAAcABQAFAAYABwAJAAoACgAJAAkADAANAA8AEQAQABAA
DwAPAA8ADwAPAA8AEAAQABEAEgASABIAEwATABUAFQAWABkAFwAXABgAGgAbABsAGwAb
ABwAHAAdAB0AHQAfACAAIgAjACUAJwAoACkAKQApACgAJwAnACgAKAAqACwALgAvAC4A
LgAvAC8ALwAwADAAMQAxADEAMAAvAC4ALgAtACsALAAsACsAKgAoACcAJQAlACMAIQAh
ACAAIQAgAB8AHgAZABgAGAAXABUAEwASABAADwAPAAwADAANAA0ACwAKAAgABwAFAAQA
BgAFAAQAAwADAAIAAQAAAP7//v/+//7//f/8//z//f/+//7//f/8//v/+//7//v//f/9
//z//P/8//v/+v/6//3//P/9//7//P/8//3/+v/8//7//v/+/////////////v/+//7/
//8CAAUAAgACAAMABAAEAAQAAgACAAIAAwAFAAUABQAFAAUABgAGAAUAAQABAAIAAwAF
AAUABQAGAAYABQAEAAQAAgACAAIAAwADAAIAAgABAAMAAwACAAEA//8AAAAA//8BAAEA
AAD//wEAAQABAAQAAQD+/////v/+//3//v////7//v/9//z//P/8//7//P/+//7/////
//3//f/9//3//f/9/wAAAAD9//r/+v/7//v//P/8//z//v/+//7//v/9//3/+//7//v/
+//8//3///////7//P/9//3//f/8//3//f/+///////+//z/+//9//3//f/+//3//P/7
//n/+//9//3/+//8//7//v/+//7//P/8//z//P/8//z//P/8//z//P/8//z//f/9//7/
AQAAAP//AAABAAQABQAGAAcACQALAA0ADgANAA4ADQAMAAsACgALAAsACwALAAsACwAJ
AAgABwAGAAQAAwAEAAUAAgACAAEAAAAAAAAAAAABAAQAAgAAAAAA/f/8//n/9//5//n/
+f/6//r/+//7//v/+f/5//n/+f/8//3//f/9//3//f/8//z//f/+////AAD9//7/BgAN
ABoALQBFAFoAcgCPAK0AzQDtAAIBAgH0ANgArQBtAB4Aw/9r/xz/1f6s/r7+6v4L/yv/
SP9g/3j/kP+h/7H/wf/M/9L/3P/l/+f/7P/z//n/+v/9/wEAAQAFAAUABAAGAAcABwAH
AAoACgAKAAoACQAJAAgACwALAAwADAAPABEAEgAVABMAEgAQAA4ADgAPABAAEQARABQA
FAAUABYAFwAXABUAFQAWABcAGQAZABgAFgAVABcAFwAYABkAGQAaABoAGwAZABkAGQAZ
ABwAHAAdAB4AGwAaABoAGQAcAB0AHwAjACEAIQAiACQAJQAlACUAJQAoACgAKQApACcA
KQAqACwALAAtAC4ALgAwADEAMgAyADMAMwA0ADQAMwA0ADUANQA2ADYANwA3ADgAOgA7
AD0AOwA7ADoAOQA4ADgANwA1ADYANgA1ADQAMwAxAC4ALQAtACsAKwAqACkAKAAnACYA
IQAgACAAHwAeAB0AHQAcABoAGQAVABQAFAAVABQAFAASABEADwAOABAADwAOAA0ADwAO
AA0ADAAKAAoACgAKAAkACAAIAAkACgAKAAkACAAGAAUABAADAAQABQAFAAYABQAFAAUA
BgAGAAQABAAEAAUABgAIAAYABgAIAAgACAAHAAcABwAHAAgACAAIAAkADAAPAAwADAAL
AAwADAAMAAwADAAMAA0ADgAPABAAEQAOAA4ADQALAAoACwANAA8ADwAPAA8AEAAPAA0A
CwAKAAwADAAMAA0ACwAKAAoACQAMAA0ADQANAAsADAAMAAsACQAJAAgABwAFAAUABQAI
AAoACAAKAAoACQAHAAcABwAFAAYABgAGAAQABAAGAAQABgAGAAcABwAFAAUABQAFAAMA
AwAGAAYAAwAAAAAAAQADAAQABAAEAAIAAgACAAIAAwADAAEAAQADAAMABAAFAAUABQAE
AAIAAQABAAEAAAD/////AAABAAIAAgABAAEAAwADAAMABAADAAIAAQD//////////wEA
BAADAAIAAQAAAP7//v/+//7///8AAAEAAgABAAAA/v/9/////////wEABQAFAAUABQAF
AAYABwAIAAkACgANAA4ADQAKAAcABgAIAAkACgALAAkACQAIAAcABgADAAEAAQABAAEA
AgACAP///v/9//z//v////3/+//6//r/+v/4//b/9f/0//P/9f/2//j/+f/3//f/9//3
//f/+P/5//n/+//7//v/+v/5//j/9//2//r/+/8AAAYADQAYACcAOwBQAGYAhQClAMcA
5wD2APAA2AC6AJMAWQAKALP/Xf8Q/8n+pv64/uD+Af8f/0D/Xv90/4j/mf+l/7H/vv/I
/9D/1f/d/+b/7f/v/+7/7//0//X/+v/7//r//P/9//3//f8AAAAAAAD/////AAAAAAMA
AwAEAAQAAgADAAMABQAFAAYABgAGAAUABQAFAAUAAwAGAAYABgAGAAcABwAFAAYACAAK
AA0ADAAMAAsACwAJAAkACgALAAkACgAKAAsACwALAAsACwAOAA4ADwAQAA4ADgAPAA8A
DwAPABAAEwAVABUAFgAYABgAFwAWABUAFgAWABcAFwAZABsAHAAeAB4AHwAgACAAIAAh
ACIAIgAhACEAIgAiACUAJgAnACcAKgAqACsAKwAoACgAJwAnACkAKwAsAC0AKQAoACYA
IwAiACIAIQAgACEAIQAgACEAHQAbABsAGgAXABYAFQAUABIAEgATABMAEAANAAsACAAJ
AAkABgAGAAQAAwAAAP7///////7//v/+//3//P/7//v/+v/5//j/+f/6//v//P/4//b/
9f/1//j/+P/3//b/9f/1//X/9f/z//P/8v/y//X/9f/1//b/9f/y//H/8P/z//T/9v/0
//T/9v/2//b/9f/1//X/9f/3//j/+f/7//n/+//3//b/+P/6//v//P/6//r/+v/7//n/
+f/5//n/+//8//z/+//5//n/+v/7//v/+//7//z/+//5//f/9v/2//b/9v/3//j/+P/5
//n/+f/5//j/9//3//j/+P/3//b/9f/z//H/8f/x//H/9P/2//T/9v/2//P/8f/x//H/
7//w//D/8P/w//D/8v/w/+7/7v/v/+//8P/x//L/8//w/+//8f/w//D/7v/v//H/7//w
//D/8P/x//L/8//0//f/9//1//X/8//z//T/9f/5//n/+P/2//b/9//4//j/9//3//j/
+f/8//z/+//7//v/+//7//z//f/+//////8BAP////8AAAAAAAAAAAAAAAABAAQABQAD
AAUABwAHAAgACQAKAAwADwAQABAAEAAQABAAEAAOAAwADAALAAsACwALAAsACwALAAsA
CwAJAAUABQAFAAUABAAEAAQABAAGAAYABwAHAAQAAQAAAAAAAQAAAAAAAQD/////AAAA
AAEAAQABAAEAAwADAAMABAADAAMAAwADAAMAAgACAAIABgAEAAQABQAGAAgAEwAiAC8A
PQBOAGQAfwChAMEA3QD6AAgBAAHoAMUAiwBEAPP/m/9K/wH/yP68/t7+A/8h/0D/Wv9w
/4r/n/+v/73/yv/U/9r/5f/v//D/9f/9/wAAAwAHAAcACwALAAsADAAMAAsADAAQABEA
EgARABEAEgASABMAEwAUABQAFgAXABcAGQAYABgAFwAWABcAFwAXABcAFgAYABcAFgAY
ABkAGQAXABUAFgAXABkAHAAcABsAGwAdAB0AHgAfAB0AHgAeAB8AHQAdAB0AHQAhACIA
JAAmACQAJAAlACUAJwAnACgAKwAqACkAKQAqACwALQAuAC8AMAAwADEAMQAwADEAMQAy
ADMANQA3ADgAOgA7ADwAPAA9AD0APgA+AEEAQgBDAEMARABEAEUARQBHAEgASABJAEcA
RwBGAEUARABEAEMAQQBBAEIAQgBCAEAAPwA9AD0AOwA5ADkAOAA3ADYANQA0AC8ALgAu
AC0ALgAtAC0ALAApACkAJgAmACMAIwAhACAAHwAfAB4AHgAeAB0AHAAbABwAHAAcABwA
FgAUAA==
         </WaveFormData>
      </LeadData>
      <LeadData>
         <LeadByteCountTotal>10000</LeadByteCountTotal>
         <LeadTimeOffset>0</LeadTimeOffset>
         <LeadSampleCountTotal>5000</LeadSampleCountTotal>
         <LeadAmplitudeUnitsPerBit>4.88</LeadAmplitudeUnitsPerBit>
         <LeadAmplitudeUnits>��V</LeadAmplitudeUnits>
         <LeadHighLimit>2147483647</LeadHighLimit>
         <LeadLowLimit>268435456</LeadLowLimit>
         <LeadID>V4</LeadID>
         <LeadOffsetFirstSample>0</LeadOffsetFirstSample>
         <FirstSampleBaseline>0</FirstSampleBaseline>
         <LeadSampleSize>2</LeadSampleSize>
         <LeadOff>FALSE</LeadOff>
         <BaselineSway>FALSE</BaselineSway>
         <ExcessiveACNoise>FALSE</ExcessiveACNoise>
         <MuscleNoise>TRUE</MuscleNoise>
         <LeadDataCRC32>2551912710</LeadDataCRC32>
         <WaveFormData>
FAAUABEADwANAAwACgAIAAkACAAIAAkACgAKAAsACwALAAsACwALAAkACgAKAAoACwAL
AAsACwAKAA0ADgAPABAAEgATABQAHQApADkATgBjAH4AoADJAPYAHgFAAVYBWgFOATAB
9ACYAC8AzP9z/yn/Af8L/yr/Sf9l/33/kP+f/7H/v//N/9r/4//r//P/+P/4//3/BAAH
AAsADAAQABEAEQARABAAEQATABMAFwAYABkAGQAZABsAGQAYABYAGQAaABoAGwAdAB4A
HgAeAB4AHgAeACEAIQAhACEAIAAkACcAKAAmACUAJQAkACYAJgAmACcAKgAqACoAKgAr
ACwALQAtAC8ALwAvADEAMAAvAC8ALwAyADIAMQAwADIAMwAzADQANwA3ADgAOgA4ADgA
OgA8ADoAOQA4ADcAOwA8AD0APQA7AD0AQABBAEAAQQBBAEEAQgBFAEYARgBEAEUARwBH
AEYASABJAEoARwBGAEMAQQBDAEkATABPAEwASwBKAEgARgBGAEYARQBGAEUARABEAEIA
QAA/AD8APwA9ADwAPAA9ADwAPAA8ADoAOQA4ADcANgA1ADUANAAyADIAMgAxACwAKwAr
ACsALQAsACsAKgAqACYAJgAmACUAIwAjACMAIwAjACMAIwAiACEAIQAhACIAIgAeABwA
GwAZABgAFwAWABYAGQAdAB0AGwAZABsAGwAaABoAGwAZABkAGwAZABgAGAAYABgAGAAY
ABsAHQAZABUAFQAWABgAGAAaABwAHgAeAB0AGwAbABsAGwAaABoAGwAcABwAGAAYABgA
GAAZABkAGgAcABoAGQAZABkAFwAVABUAFQAXABcAFgAWABUAFAAUABMAEwASABEAEQAT
ABMAEwATABEAEQAQAA8ADwAQABAAEAAQABAAEAAQABAADgAOAA8ADwAOAA4ADgAMAAsA
CgAJAAsACwALAAsACgAJAAkACAAIAAgACAAIAAoACgAJAAkABgAFAAQAAwAFAAUABQAF
AAQAAwACAAEAAQAAAAAAAAACAAIAAgACAAEAAQD/////AQABAAIAAgAAAP///v/9//z/
/P/7//v/+v/6//z/+v/8//r/9//4//r/+v/6//r/+v/5//j/9//2//j/+P/4//j/9//2
//X/9P/2//b/9v/2//b/9v/2//b/9v/3//j/+P/2//f/9//3//f/9//3//f/+P/4//j/
+P/5//r/+v/4//X/9f/1//X/9f/1//b/9v/1//T/8f/w/+z/6v/p/+j/7P/t/+7/7v/t
/+z/6//q/+f/5f/k/+T/4//i/+H/4P/e/9//4P/g/9//3//f/9//3//f/9//4P/g/+D/
4f/h/9//3//d/9//2//b/+D/4v/l/+b/6//z/wEAEgAjADgAWAB7AKQA0AD2ABIBGgES
Af4A1gCMAC0AyP9t/xv/1f7B/tr++/4V/zH/Rv9X/2n/e/+F/47/l/+f/6f/sP+4/7//
xP/F/8n/zv/O/8//z//P/9L/0//V/9X/1v/W/9b/1f/W/9n/2P/Y/9b/2f/a/9r/2v/b
/9v/2v/c/9z/3P/c/9//3//f/9//3f/g/+L/4v/g/9//3//e/9z/3P/c/93/3v/e/97/
3v/f/+D/4f/h/+D/3//e/9//4P/h/+P/5f/l/+T/4v/g/+H/4//k/+b/5f/j/+L/4v/j
/+T/5//q/+v/6//r/+v/7P/s/+z/6//p/+v/7v/v//H/8//0//X/9f/3//f/9v/2//f/
+f/5//n/+v/6//r//P/8//r/+f/5//3//v////3//f/9//z/+//8//3//f/7//n/9//2
//j/9v/1//X/9f/z//L/8v/z//L/8v/y//L/8f/w/+//7P/r/+v/6v/o/+j/6P/n/+T/
4//j/+P/4//i/+H/4P/i/97/3v/e/93/2//b/9v/3f/d/93/3f/Z/9f/1v/V/9f/2P/V
/9T/1P/T/9P/0//Q/9D/0//X/9X/0//R/9P/0//S/9L/0//T/9P/1f/T/9P/1P/V/9b/
1v/W/9n/2//a/9f/2P/a/9j/2P/a/9z/3P/c/9v/2f/c/93/3v/e/97/3//g/+D/3//g
/+H/4v/h/+H/4v/k/+T/4//j/+P/4//h/+H/4f/g/9//3f/c/97/4P/j/+X/4//i/+H/
4f/h/+H/4f/h/+P/4//i/+H/3//g/+D/4P/h/+L/4//k/+L/4P/g/+H/4f/g/+D/4P/f
/9//3//f/+H/4f/h/+H/4f/h/+L/4v/i/+L/4v/i/+D/4P/f/9//4P/h/+L/4//g/9//
3v/d/97/3//g/+H/4f/g/+D/4P/k/+T/5P/k/+H/4f/f/9//3f/d/97/3v/g/+H/4v/j
/+T/5P/j/+P/5P/k/+b/5P/m/+T/4//g/97/4f/i/+P/5P/i/+L/4v/i/+X/5v/n/+n/
6v/q/+r/6//r/+v/7P/t/+7/7//w//D/8P/w//H/8v/y//D/7//v//H/8f/x//H/8f/w
/+7/7P/r/+r/6f/o/+n/6v/s/+3/6//q/+r/6v/o/+j/5f/j/+X/5v/m/+b/4//i/+L/
4//l/+b/6P/p/+f/5//n/+f/6f/q/+r/6v/p/+n/6f/p/+n/6//r/+v/7P/u/+//8v/7
/wcAFwAsAEUAZgCKAK8A2gAGASYBNgE4ASwBBgHCAGIA+/+e/0n//f7X/uv+EP8t/0f/
Xf9w/4P/k/+f/63/tv+9/8f/0//Y/9z/4f/m/+n/6f/s/+7/7//v/+//8f/z//b/9//3
//b/9f/z//b/+f/4//j/+P/7//z//P/8//3//f/8//3//v///wAAAQABAAEAAQABAAQA
BgAGAAMAAwAEAAQABgAGAAYABwAKAAoACgAKAAoACgAKAAkACgALAAwADwAPAA8AEAAR
ABAAEAAPAA4ADwARABIAFAAUABMAEwAUABcAGAAbAB4AHgAdABwAGwAeAB4AHgAdAB4A
IQAlACcAJQAlACQAIwAmACkAKgAqACwALQAvAC8ALQAuAC4ALgAvADAALwAvAC8AMwA0
ADUANQA1ADUANAAyADIAMgAxADAALwAuAC4ALgAsACsAKwAtACsAKgAqACkAKAAoACgA
JwAlACMAIQAiACEAIQAgABwAHAAcABsAGgAZABkAGQAZABgAFwAWABQAEAAQABAAEAAP
ABAAEQAPAA8ADwAPAA4ADQANAA0AEAAQAAwACgAKAAkACQAJAAgACAALAA8ADgALAAgA
CQALAAoACgALAAkACQALAAkABwAIAAkACgAKAAoADQAPAA4ACwAMAA4ADgAOABAAEgAU
ABQAEwARABMAEwATABIAEgATABQAFAATABQAFQAWABQAEwATABQAFgAVABUAFQAWABUA
FgAXABcAFwAWABYAFgAWABcAFwAXABYAFQAVABMAEwATABMAFQAVABQAEwAVABYAFgAW
ABQAFAAUABQAFAASABIAEwATABIAEgASABEAEQARABEAEQARABEAEQARABEAEgASABAA
EAAQABAAEQASABIAEwASABEAEAAPABEAEQARABEADwAPAA8ADwAQABAAEQASABQAFAAU
ABQAEQARAA8ADwARABEAEgASABEAEQARABEAEgASABEAEQASABIAFAASABAAEgARABAA
DgARABIAEwAUABYAFgAWABYAFAAUABQAFAAWABYAFgAWABYAFgAWABYAFgAWABYAFgAY
ABgAGAAYABkAGgAaABoAGwAbABsAHAAdAB4AHwAgACIAIgAiACMAJAAkACIAIQAhACEA
IQAhACEAIgAiACEAHgAbABoAGQAaABoAGgAbABwAHQAdAB4AHQAcABsAFwAVABQAFAAT
ABIAEQAQABAAEwAUABQAFQATABMAEwATABEAEQASABIAFAAVABUAFQAVABMAFQAVABMA
FgAYABsAHAAlADMARQBaAHEAigCuANcABgE0AVgBaAFoAVYBKgHkAIQAGQC8/2n/H/8D
/xf/OP9P/2n/gf+W/63/v//J/9P/3P/j/+n/8//6//z/AQAIAAsADQAOABAAEQARABEA
EgATABUAFQAWABYAFgAVABMAFQATABIAEwAXABkAGgAYABkAGQAYABkAGgAbABwAHAAb
ABoAGQAXABoAHAAcABsAGwAcABwAHAAcABwAHQAcABwAHAAcABsAHAAdAB0AHQAdAB0A
HwAfAB8AIAAhAB8AHgAcABoAGwAdAB4AIAAgAB8AHwAgACAAIAAiACQAJQAlACUAJQAl
ACQAIwAhACMAJQAoACkAJwApACoAKwArAC0ALQAsAC4ALwAxADEAMQAyADIAMgAzADQA
MwAzADIANQA1ADUAMgAxADAALgAvADAAMQAxAC8ALQArACoAKwAqACoAKwApACcAJgAm
ACUAJAAkACQAIgAhACAAHwAcABsAGwAaABYAFgAWABUAFAATABMAEwAQAA4ADAAKAA0A
CgALAAwACQAHAAcABwAGAAUABAADAAIAAQABAAEAAAAAAPz/+v/7//v//P/9//v/+v/8
////AQD///3////9//r/+P/3//n/+f/7//n/+P/6//z//v/8//r/+//7//r/9//4//r/
+v/6//z//v/9//z/+v/3//j/+f/6//r/+v/7//z//P/7//z//f/+//v/+f/4//j/+v/5
//n/+f/5//f/9//3//n/+f/4//j/9//2//b/9f/3//b/9f/1//X/9f/1//X/9P/z//H/
7//v//D/8P/w//D/8P/w//D/7v/s/+z/7f/t/+z/7P/s/+v/6//r/+v/6P/n/+b/5f/o
/+n/6//s/+j/6P/o/+j/5//m/+T/4//l/+X/5f/l/+T/4//i/+H/4v/j/+T/5f/k/+L/
4f/g/+D/4P/g/+D/4f/h/9//3//e/93/3f/c/9//3//f/9//3P/c/9v/2//c/9z/3v/c
/9j/2v/e/93/3P/b/9r/3P/d/97/3v/c/93/3f/d/93/3f/d/93/4P/g/+D/4P/g/+D/
3//c/9v/2//b/9v/2//b/9z/3P/a/9j/1P/S/9P/1P/W/9j/1v/V/9T/0v/U/9T/1P/U
/9D/zf/L/8r/yf/I/8f/xv/G/8f/yP/I/8f/x//H/8f/x//H/8f/yP/J/8r/zP/N/8v/
y//J/8v/zf/L/87/zv/L/87/2f/h/+v/AgAdADYAUAB1AJwAxgDuAAgBDAEAAegAtABk
AAMAnv9J//v+w/67/tz+/f4X/y3/QP9P/2H/cf99/4j/k/+f/6n/rv+y/7f/uv+//8X/
yv/M/83/zf/N/87/z//R/9H/0f/S/9P/0//V/9f/1f/U/9L/1f/W/9b/1//Z/9r/2v/c
/9z/3P/c/9v/2//b/9v/2//e/+D/4P/d/93/3v/e/97/3v/e/9//4P/g/+D/4P/h/+L/
4//j/+P/4//j/+X/5f/l/+b/5//q/+r/6f/o/+j/6f/p/+r/6//r/+z/7v/u/+7/8P/y
//H/8f/x//H/8//0//X/9f/z//X/+P/5//f/+f/6//v//P///wAAAAD+////AQABAAIA
BAAFAAYACAAIAAYABQAFAAkACgALAAkACQAJAAgABgAGAAYABQAGAAUABAAEAAQAAgAB
AAEAAwABAAAAAAD///7//v/+//z/+//6//n/+v/5//n/+P/0//T/9P/z//L/8f/x//H/
8f/w/+//7v/s/+j/6P/o/+j/5//o/+n/5//n/+f/5//o/+f/5//n/+r/6v/m/+T/5f/j
/+L/4f/g/+D/4//n/+b/4//g/+H/4//i/+L/4//l/+X/5//l/+L/4v/i/+L/4//k/+j/
6//r/+f/5//o/+j/6P/q/+z/7P/s/+v/6f/r/+3/7//w//D/8f/y//L/7v/u/+7/7v/t
/+3/7v/w//L/8f/x//H/8f/v/+//7//t/+3/7P/s/+7/7v/v/+//7//u/+3/7f/v/+//
7//v/+//7//u/+3/7v/w//H/8v/x//D/7//u//D/7v/u/+//7f/s/+z/7P/s/+3/7v/v
/+//7//v/+//7f/t/+7/7v/q/+r/6v/q/+v/7P/s/+3/7//v/+//7//x//H/8f/x//D/
7//u/+3/7v/u/+//8P/w//D/8P/w/+3/7f/r/+v/7v/v//H/8v/y//H/8P/v/+z/7P/r
/+v/7v/w//T/9P/y//L/8f/0//T/9P/0//T/9P/y//L/8v/y//L/8v/y//L/8v/y//L/
8v/1//b/9v/2//n/+f/5//r/+f/6//v//P/8//z//P/9//7//v/8//v/+//7//v/+//8
//7///////3/+f/3//X/9v/2//b/9//1//X/9P/0//X/9v/3//X/8//y//L/8f/w/+//
7v/u/+3/7v/u/+//8f/x//H/8f/z//P/9P/0//T/9f/1//X/8//x//P/8//z//T/9P/3
//7/CQATACEANABLAGoAigCvAN4ACgEuAUABRAE0AQwBzAByAAsAqv9V/w3/6f73/hT/
Lf9H/2H/dv+N/5//qf+z/7z/yf/T/9v/4v/o/+3/7v/x//P/9v/2//f/9//3//n/+//+
/////v/+//7//f///wMAAwAEAAMABQAFAAQAAwAFAAYABgAHAAgACQAKAAkACQAJAAkA
BQAIAAoACgAKAAsADQAOAA4ADgAOAA8AEAAQABAAEAAPAA4ADQALAA4ADwAQABMAEQAR
ABIAEwASABIAEQAQABIAEwATABQAEwATABQAFgAWABYAGAAaABsAGwAbABsAGgAaABoA
GQAbAB0AIAAhAB8AIQAiACMAIwAlACUAJAAmACcAKQApACkAKgAqACoALAAsACoAKQAp
AC0ALgAvAC0ALQAtACwAKwAsAC0ALQArACkAJwAmACkAKAAoACkAKAAlACMAIgAjACIA
IgAiACIAIQAgAB8AHAAbABsAGgAYABgAGAAXABQAEwATABMAEwASABEAEAARAA4ADwAQ
AA8ADQANAA0ADQANAA0ADQAKAAkACQAJAAwADAAIAAYACAAHAAcABwAEAAQABwALAAsA
CQAHAAkABwAGAAYABwAIAAkADAALAAoACgAKAAoACAAIAAsADQAMAAkACgAMAAwADAAO
ABAAEgASABEADwARABEAEQAQABAAEQASABIAEQASABMAFAARABEAEgAUABQAEwATABMA
FQATABMAEwATABMAEgASABAAEAARABEAEQAQAA8ADwAQABEAEgATABMAEwASABEADwAQ
ABAAEAASABIAEgASABAADgAOAA8AEAAQABEAEgARABEAEQARAA8ADwAPAA8AEQARABIA
EgASABIAEgASABAAEAAPAA8AEQARABEAEQAPAA8ADwAPAA8ADwAPAA8ADwAOAA4ADgAQ
ABAAEAAQABEAEQAPAA8ADwAPABAAEAAPAA8ADwAPAA8AEAAQABEAEAAQABIAEAASABQA
EwAQAAwADgAOAA4ADgAQABAAEAAQAA4ADgAOAA4ADgAOAA4ADgAMAAwADAAMAA4AEAAR
ABIAFQAVABUAFgAWABYAFgAWABgAGAAYABkAGAAYABYAFQATABMAEwATABUAFgAWABUA
EgAPAA4ADQAOAA4ADgAPAA8ADwAOAA4ADgAOAA4ACwAGAAQAAwABAAMAAwADAAQABwAI
AAgACQAGAAUABAADAAUABQAGAAYABAAFAAUABQAFAAMABQAFAAkABgAGAAkADgAVAB8A
LQBAAFcAdACaAMcA8AAcAT4BTAFGATgBEgHKAGoABwC0/2f/Gf/z/gX/JP87/1f/cf+A
/5H/o/+v/7n/xv/T/9v/4//q/+7/8f/0//f/9//4//z//f/9//3/AAABAAMAAwADAAQA
BQAFAAUABwAFAAQABAAHAAgACAAHAAkACgAKAAoACgAKAAoACgAJAAgABwAHAAoADAAM
AAkACQAKAAoACQAIAAcABwAKAAoACgAKAAoACgAKAAkACgALAAwADwAOAA0ADQANAA4A
DgANAAwADgAPAA8AEAAPAA0ADAAMAA0ADgARABQAEwATABMAEwAUABQAFAATABEAEwAW
ABcAFwAZABoAGwAdAB8AHwAeAB4AHwAhACEAIQAiACIAIgAkACQAIgAhACAAIwAjACMA
IQAhACEAIAAfACAAIQAhACAAHwAeAB4AHAAaABkAGQAZABcAFgAWABcAFgAWABYAFQAT
ABEADwAMAAsACwAKAAoACgAKAAkABQADAAIAAQACAAIAAgACAAIA/v/+//7/+//5//n/
+f/5//n/+f/5//f/9f/0//P/9f/2//P/8v/z//H/8P/v/+7/7v/x//X/8v/v/+z/7f/u
/+7/7//x//H/8f/z//H/8P/w//D/8P/u/+7/8f/z//T/8f/y//T/8v/y//T/9v/2//b/
9f/z//P/8//z//L/9P/1//b/9v/2//b/9v/2//P/8//0//b/9v/1//X/9f/1//P/8//z
//H/8f/w//D/8v/y//P/8//y//D/7v/t/+//7//v/+//7//v/+7/7f/t/+7/7v/u/+z/
7P/s/+z/7P/q/+r/6//r/+r/6v/q/+f/5//n/+f/5f/l/+X/5f/n/+f/6P/o/+X/5P/j
/+L/4//k/+T/5f/l/+X/5f/l/+P/4//j/+P/4//j/+P/4//h/+D/4P/g/+P/5P/l/+b/
5P/j/+D/3//h/+H/4v/i/+b/5//o/+n/5v/k/+H/3//i/+L/5P/i/+j/4v/h/+D/4v/k
/+T/5P/k/+T/5f/m/+b/5P/l/+X/5f/o/+n/6v/r/+v/6v/p/+j/7P/u/+//7v/r/+v/
6//r/+r/6f/p/+j/6v/q/+j/6P/m/+T/4//i/+X/5f/l/+T/5P/k/+T/5P/h/9//3v/e
/9//3v/d/9z/2v/b/9z/3P/b/9v/2//b/9z/3f/e/+D/3//e/97/3f/f/9//3f/f/9//
2//c/+L/4//m/+v/8/8BABQAKQBAAFwAfwCoANIA/AAaASYBIAEOAd4AkgAvAMr/cf8h
/9/+z/7q/gn/I/89/1L/Y/91/4X/k/+g/6n/s/+5/8D/xv/P/9L/0//b/+D/3//f/97/
3f/g/+H/4//j/+f/6P/p/+n/5//p/+f/5v/o/+v/7P/s/+z/7f/t/+z/7v/u/+7/7v/x
//H/8f/x/+3/8P/y//L/8f/x//L/8v/w//D/8P/x//P/9P/1//b/+f/6//v/+//6//n/
+P/5//n/+f/6//v/+v/6//n/+P/6//v/+//8//3//f/+/wAA/v/+/wAAAgADAAMAAwAD
AAQABAAEAAMABQAHAAoACwANAA8AEAARABAAEQAQAA4AEAARABMAEwAUABYAFwAYABoA
GgAYABcAFQAZABoAGwAZABkAGQAYABgAGAAYABcAGAAXABYAFgAYABYAFQAVABUAEwAS
ABIAEwASABIAEgARAA8ADQALAAgABwAHAAYABgAGAAYABQAEAAMAAwADAAAA/v/8//r/
/f/6//v//P/7//n/+f/5//n/+f/5//n/9//1//T/8//1//b/8//y//T/8//z//P/8P/w
//P/9//2//P/8P/x//T/9P/1//f/9v/1//b/8//z//T/9f/2//T/9P/3//n/+f/1//X/
9v/4//j/+v/8//7//v/9//v//f/9//3//P/8//3//v/+//3//v///wAA/f/9//7/AAAA
AP///////wEA/////////f/9//z//P/+//7//////////v/9//3//f/9//3//f//////
/v/9//3//v/+//7//P/8//z//P/+//z//P/9//v/+v/6//r/+//7//v/+//9//3//f/9
//v/+//8//z/+//8//3//v/9//z/+v/5//v/+//7//v/+//7//v/+//7//v/+//7//3/
/P/8//z//P/8//z//P/9//3/+//7//v/+//8//z/+//7//v/+//7//z//P/9//3//P/9
//r//P8AAP///v/8//7//v/+//7//v/+//7//v/+//7//v/+//z//P/8//z//f/+/wAA
AgAAAAAAAQABAAQABgAIAAoACQAKAAoACgAIAAkACgAKAAkACQAKAAsACwALAAsADAAK
AAkACAAFAAYABQAEAAQAAwADAAIAAQABAAIAAwAEAAYAAwABAAAA///9//v/+f/4//j/
+f/6//z//f/9//3/+//7//v/+//+//7//v////////////3/AQABAAEAAgAAAP//BgAN
ABkALQBEAFsAdACUALkA5AASATgBTAFUAUoBJgHkAIgAHwC8/2f/Hf/1/gP/JP89/1X/
bf9+/5P/pf+z/8H/zv/V/9v/4//q/+z/7//4//v/+/8AAAIAAwADAAMABAAFAAcABwAJ
AAoACwALAAgACQAGAAQABwALAA0ADgARABMAFAAUABEAEAAPAA4AEAARABIAEwARABQA
FgAWABcAFwAYABgAFgAWABYAFwAWABYAFgAWABkAGgAbABsAHQAdAB0AHwAeAB0AHQAd
ACAAIAAfAB4AHQAdABwAHAAeAB8AIQAkACIAIgAkACYAJwAnACcAJwAqACoAKgApACkA
KwAuAC8ALQAvADAAMQAxADMAMwAyADIAMwA1ADUANAA2ADcAOAA6ADoAOAA3ADkAPQA+
AD8APgA9ADwAOgA6ADoAOgA5ADoAOQA4ADgANgA0ADMAMwA1ADMAMgAyADEAMAAwADAA
LgAtACwAKwAsACsAKwAqACcAJgAlACMAIwAjACQAJQAiACAAHgAcAB8AHAAdAB4AHwAd
AB0AHQAcABsAGgAZABoAGQAZABkAGgAaABYAFAAUABMAEwATABQAFAAXABsAGgAXABQA
FQAXABYAFgAXABUAFQAXABUAFQAWABcAGAAWABYAGQAbABsAFwAXABgAGQAaAB0AIAAf
AB4AHAAZABwAHQAeAB4AIAAhACIAIgAfAB4AHQAcAB4AHwAhACQAIgAhACEAIQAhAB8A
HwAfACEAIQAgACAAHgAeAB8AHwAiACIAIgAjACAAHwAeAB0AHwAfAB4AHQAbABwAHAAc
AB0AHgAfACAAHgAcABwAHQAdABwAHAAcAB0AHQAdAB0AHwAfAB8AHwAdAB0AHgAeAB4A
HgAeAB4AGwAaABgAFwAYABkAGgAbABkAGQAZABkAGwAbABsAGwAdABwAHAAcAB4AHgAe
AB4AGwAbABkAGQAZABkAGgAaABsAGwAbABsAHAAcABsAGwAbABoAGwAYABgAGAAbAB4A
HgAbABoAGQAYABgAGAAYABgAGQAaABsAHAAbABoAGQAZABoAGgAaABsAGwAbABwAHQAe
AB8AIAAgACEAIgAkACYAJQAiACAAHwAiACMAJAAlACUAJAAiACAAHQAcABsAGgAcABwA
HQAdABoAGAAXABYAGQAaABgAFwAVABQAEgAQAA4ADAALAAsADwAQABIAEwARABEAEQAR
ABEAEgASABIAEwATABMAEwAQABEAEAAPABQAFAAXABwAIQArADsAUgBpAIIApgDNAPoA
JAFEAVIBUAFEASIB5ACKACUAwv9t/yP///4N/y7/R/9h/3v/kv+j/6//u//F/9D/2//n
/+3/8v/4////BAAHAAUABgALAA0ADgAPABAAEQATABMAEgASABIAEQARABMAEQAQABIA
FQAWABYAFQAXABgAGAAaABoAGgAaABkAGQAZABkAFQAYABoAGgAXABcAGAAYABsAHAAd
AB8AHgAeAB4AHgAeAB4AHgAdAB0AHQAdAB8AHgAdAB0AHQAgACAAHwAeAB4AHwAfACAA
HwAfACAAIgAkACQAJgAoACcAJwAnACcAJgAmACYAJQAnACkALAAtACsALQAuAC8ALwAx
ADEAMAAuAC8AMQAxADIANAA1ADYANwA4ADcANwA0ADcANwA3ADoAOwA8ADwANwA2ADUA
MwAyADEAMAAwADEAMAAwADEAMAAtACsAKgApACgAKAAoACoAKQAoACcAJAAjACMAIgAe
AB4AHgAdABgAFwAXABcAGQAYABcAFgAYABQAFAAUABMAEQARABEAEQARABEAEQANAAsA
CgAJAAsADAAJAAgABwAFAAQAAwACAAIABQAJAAcABQADAAUABAACAAEAAQADAAMABQAD
AAEAAgADAAQAAgACAAUABwAGAAMABAAGAAUABAAFAAYACgAKAAkABwAHAAcABwAGAAYA
BwAIAAgACAAIAAgACAAFAAUABgAIAAgABwAHAAcABgADAAIAAQADAAMAAgACAAQABAAF
AAUAAwACAAEAAQADAAMAAwADAAAA///9//v//f/+//7//v8AAAAAAAAAAP7//P/8//3/
+//6//r/+v/6//v//P/9//z/+//6//n//P/9////AAD7//r/+f/4//n/+v/6//v/+f/5
//n/+f/7//v/+//7//v/+//7//v/+//6//r/+v/8//z//P/8//v/+//5//n/+f/5//r/
+v/7//v/+//7//r/+v/5//n//P/8//7//P/8//j/+f/6//z//P/8//z//P/9//7//v/+
/////////wEAAwAFAAcABgAGAAYABgAHAAgACAAGAAUABQAFAAUABQAFAAYABgAGAAYA
BAAEAAIAAAD///7//////////v8AAAAAAAAAAPv/+f/4//j/+v/6//r/+v/5//n/+f/4
//v/+//7//v//f/9//3//v/8//z//f/9//3//f/7//3////9//7/AAD//wIACwAXACUA
MgBDAFoAegCjAMwA9gAiAUQBTgFKATIB/ACsAE0A6P+N/z//Af/z/g7/Lf9D/1v/cP+F
/5n/p/+1/8L/zf/V/9v/5v/u/+//8v/5//3//v8CAAMAAwADAAQABQAHAAcACQAKAAsA
CwAJAAsACQAIAAoADQAOAA4ADwARABIAEgASABIAEgASABUAFQAVABUAEQAUABYAFgAW
ABcAGQAaABkAGAAXABcAGQAaABsAHAAdAB4AHwAfAB0AHQAdAB8AHQAdAB4AHwAiACIA
IQAgACIAIwAjACQAJwAnACgAKgAnACYAJwAoACwALQAuAC8AMAAwADAALwAtAC8AMgAz
ADUANwA4ADkAOQA7ADsAOgA8AD0APwA/AD4AQABBAEIARABEAEIAQQBDAEcASABJAEcA
RwBHAEYARgBGAEYARQBGAEUARABEAEQAQgBBAEEAQwBBAEAAQAA/AD4APgA+ADwAOwA6
ADkAOgA5ADkAOAA2ADYANgA1ADAALwAvAC8ALQAsACsAKgArACgAKQAqACoAKQAqACsA
JwAlAA==
         </WaveFormData>
      </LeadData>
      <LeadData>
         <LeadByteCountTotal>10000</LeadByteCountTotal>
         <LeadTimeOffset>0</LeadTimeOffset>
         <LeadSampleCountTotal>5000</LeadSampleCountTotal>
         <LeadAmplitudeUnitsPerBit>4.88</LeadAmplitudeUnitsPerBit>
         <LeadAmplitudeUnits>��V</LeadAmplitudeUnits>
         <LeadHighLimit>2147483647</LeadHighLimit>
         <LeadLowLimit>268435456</LeadLowLimit>
         <LeadID>V5</LeadID>
         <LeadOffsetFirstSample>0</LeadOffsetFirstSample>
         <FirstSampleBaseline>0</FirstSampleBaseline>
         <LeadSampleSize>2</LeadSampleSize>
         <LeadOff>FALSE</LeadOff>
         <BaselineSway>FALSE</BaselineSway>
         <ExcessiveACNoise>FALSE</ExcessiveACNoise>
         <MuscleNoise>TRUE</MuscleNoise>
         <LeadDataCRC32>2017338825</LeadDataCRC32>
         <WaveFormData>
/P/8//r/9//1//T/9P/z//D/8P/w//D/8//z//T/9P/y//L/8f/x//D/8f/x//H/8f/x
//H/8P/x//L/8//0//T/9f/1//P/9v/7/wQADQAaACoAPQBYAHUAkQCsAMgA2QDkAOEA
ygCXAFMAFADk/7z/ov+a/57/qP+4/8P/yf/J/8r/z//W/93/3//l/+r/6v/n/+f/7P/w
//H/7//x//L/8v/z//P/8v/y//H/8v/0//X/9v/2//b/9//3//b/9f/1//T/9f/2//j/
+f/4//j/9//1//X/9f/1//T/9f/3//n/+v/5//n/+P/1//X/9v/3//f/+v/6//n/+f/5
//n/+v/6//r/+v/7//v/+v/4//f/9//5//n/+f/6//r/+f/5//n/+f/6//3////+//3/
/P/9//z/+//6//n/+//8//3//v/9//z//f/9//v/+//8//z///8BAAEAAQABAAEAAQAB
AAEAAgAEAAQAAQAAAAAAAAAEAAYACQALAAsACgAJAAgABgAGAAUABQAGAAcACAAKAAkA
CAAHAAQABAADAAMAAwAFAAUABQAEAAMAAwACAAEAAAD//////f/+//7//f/9//v/+P/3
//f/+P/3//f/+P/2//b/9P/0//b/9f/0//T/9P/0//T/9P/y//L/8v/y//P/8//x//H/
8P/v/+7/7f/v/+7/7v/u/+7/7//v/+//8P/w//D/8f/x//L/8v/y//H/8f/y/+7/7//w
//H/8v/w/+//7v/v//D/8f/y//P/9f/2//f/9//0//T/9f/2//j/+P/4//n/+P/4//n/
9f/2//b/9//4//j/+P/4//n/+f/3//b/9v/5//n/+f/4//b/9v/3//f/9//3//X/9f/2
//b/9v/3//X/9P/0//P/8//z//P/9P/0//X/9f/1//P/8//z//b/9v/2//X/9f/y//L/
9P/y//L/8//1//j/9v/1//T/8//y//L/8//2//j/+P/3//f/9f/0//P/8v/1//X/9v/4
//f/9f/0//P/8//z//P/8//0//X/9f/0//T/9P/0//P/9f/2//j/+f/4//f/9v/1//b/
9P/1//b/9//3//j/+P/2//P/8v/1//b/9v/2//b/9v/2//b/9v/2//b/9v/2//b/9P/0
//T/9P/1//b/9//4//b/9v/2//b/9f/2//r/+//5//n/+v/6//j/+f/5//n/+//7//z/
/f///wAAAAAAAP7//f/9//z/AAAAAAAAAAACAAEA//////v/+//8//z//f/+//7//v/8
//v/+f/4//j/9f/0//T/9//3//T/9P/y//L/8//z//L/8v/y//L/8v/z//X/9//3//f/
9//3//X/9P/0//T/8v/w//b/+f/5//n/+P/7/wIACwAUACIANQBKAGUAgwCiALwAzQDa
AN0A0gCvAHEALAD2/8z/qP+W/5r/ov+w/73/w//H/8z/0//W/9n/3f/f/+L/5v/r/+//
8P/y//X/9//3//j/+P/5//j/+P/5//n/+f/6//r/+v/7//z//v////3//f/+//7//P/8
//3//f/9//7//v/9//7///8AAAAAAAABAAIAAgAAAAEAAQD///3//v//////AAAAAP//
//8AAAEAAwAEAAMAAgACAAEABAAEAAUABwAEAAMAAgACAAMAAwAEAAUAAwACAAMAAwAE
AAUABgAJAAkACQAJAAkABgAGAAYABgAGAAYACAAJAAoACwANAA4ADwARABEAEQARABEA
EQARAA8AEAASABIAEgASABMAFAAUABQAFQAVABYAFgAWABYAFwAYABgAGQAWABUAFAAU
ABYAFgAWABQAFgAVABUAFQATABMAEwASABMAEwASABEAEAAPAA8ADQAMAAwACwALAAkA
BgAFAAUABQAFAAYACAAGAAYABAAEAAIAAQAAAAAAAQACAAMABAABAAAA///+/wEAAQD/
/////f/9//3//f/9//z//P/8//7//////////f/8//v/+//7//z//P/8//7///8BAP7/
AAAAAAAAAAABAAEAAQADAAEAAQABAAEAAQACAAMAAwAEAAQABQAGAAQABAAEAAUABQAG
AAgABQAFAAYACAAKAAgACAAIAAkACQAHAAYABgAGAAUABAACAAUABgAIAAkABwAHAAUA
BQAEAAQABAAFAAcABgAGAAUAAwADAAMABAAGAAcABwAHAAMAAwADAAYABAAEAAMAAwAC
AAIABAACAAEAAQACAAQABQAFAAUABQAFAAQABAAGAAQABAADAAMABgAGAAYABgAFAAMA
AgACAAMAAwAEAAUAAwADAAMAAwAEAAUABQAEAAQABAAEAAMAAgACAAMAAwAFAAUABQAF
AAUAAgACAAIAAwADAAQABAAGAAUAAgABAP7/AQACAAMABAADAAIAAQAAAAMABAADAAQA
BwAHAAcABwAGAAYABgAHAAcABwAHAAcACAAJAAkACgAKAAoACQAJAAoACgAMAAwACgAK
AAoACQAHAAcABQAFAAgACAAIAAgABQAEAAMAAwABAAAA/f/5//v//P/+////+v/6//r/
+v/9//3//v/+//z//P/7//v//v/////////9//3//f/8//z//P/8//z//v////////8A
AAcADgAXACYAOgBRAGYAgwChALwA0ADhAOwA5QDGAI8ATQAUAOj/vv+m/6T/rP+2/8T/
zf/R/9X/1v/b/+L/5//n/+v/8v/0//X/9//8//z/+//9//z//P/7//v//f/+/wAAAQD+
//7//f/8//3//v8AAAEA/////wAAAAAAAAAAAQABAAEAAgACAAEA/////////v8AAAEA
AgACAAEAAQAAAP3///8AAAEAAQAEAAQAAwADAAIAAQABAAAAAgACAAMAAwADAAIAAgAD
AAEAAQABAAIAAwADAAQABQADAAIAAwADAAQABQAGAAkACAAHAAYABQAGAAYABgAGAAgA
CAAKAAsACQAHAAYABAAGAAkACgALAAsACwALAAsACgAKAAsACgAMAAwADQAOABAAEAAR
ABEAFAAUABQAFAASABIAEQARAA8ADwAPABAAEAAQABAADgAOAA0ADQANAA0ADQANAAwA
CQAJAAgABwAGAAUABQADAAIAAgABAAEAAQD+//3//f/+//3//f/+//3//P/5//j/+P/3
//b/9v/4//j/+P/4//b/9v/2//b/+f/5//f/9//1//X/9f/1//X/9P/0//T/8v/z//P/
8//1//T/8//z//X/9v/2//b/9f/1//b/8v/0//T/9P/0//f/9//3//n/9//3//f/9//5
//r/+//7//r/+v/7//z/+v/6//r/+//7//z//v/7//j/+P/5//r//P/8//z//f////3/
/P/8//v/+//7//r//P/8//3//f/7//v/+f/5//n/+P/3//f/+f/4//j/9//4//n/+v/8
//r/+//7//v/9//3//f/+v/4//j/9//3//b/9v/4//b/9f/1//b/+P/3//f/9//3//f/
9v/2//j/+v/6//n/+f/5//j/9//2//j/9//3//j/9v/1//X/9f/2//f/+P/5//r/+//7
//r/9v/2//b/9f/1//b/+P/5//f/9//3//f/9//0//T/9P/3//f/+P/4//b/9//0//P/
8v/z//T/9f/2//j/+P/4//j/9v/2//b/9v/4//j/+P/4//f/9v/1//T/9v/2//b/9v/4
//j/+P/2//T/9//3//f/9//4//j/+P/7//v/+//7//v//P/9//3/AAAAAAAA///9//7/
/v8AAP7//v/+//7//f/7//v/+f/3//j/+P/4//n/+f/5//n/+P/2//X/8v/x//D/8P/x
/+//7P/s/+z/7f/v//D/8v/w//D/8P/v/+3/7v/v/+//8f/x//H/8f/w//D/8P/w/+7/
8P/z//P/8f/0//3/BgATAB4ALgBDAFwAeQCbALoA0ADhAOYA2wC8AIMAQQAGANj/sv+e
/6D/ov+q/7T/vf/F/83/0v/T/9j/2//d/9//5P/o/+f/6f/s//D/7//v/+//8P/w//H/
8v/y//P/8//y//L/8f/w//D/8P/x//H/9P/1//f/+P/3//b/9v/1//f/+P/4//f/9f/1
//X/9P/0//X/9v/2//b/9//3//X/9//4//n/+f/4//j/9//3//f/9//4//j/9v/2//f/
9//4//j/+f/7//r/+f/4//j/+f/5//r/+//4//j/+v/7//v/+//7//3////////////7
//r/+f/4//n/+v/9/////////wAAAAD//wEAAQABAAMAAwADAAMAAwAEAAYABgAIAAgA
CQAKAAkACAAIAAcABgAGAAYABgAHAAgACAAJAAcABwAHAAgACgAKAAoACAAIAAcABwAH
AAcABwAHAAYABQAFAAQAAwACAAEAAQD///z//P/7//v//P/6//r/+//5//f/9v/2//j/
+P/2//b/+P/3//b/9v/0//T/9P/0//L/8v/y//L/8f/x/+//7//x//H/8f/x/+//7v/u
/+7/8f/z//T/9f/y//D/7v/t/+3/7v/u/+7/7//x//T/8v/x//D/7//u//H/8f/x//P/
9f/1//X/9f/z//T/9f/1//T/9P/1//b/9v/2//b/9//4//r//f/7//f/9v/2//b/9v/2
//b/9//5//f/9v/2//n/+f/5//j/9//2//b/9f/3//f/9f/1//j/+P/4//n/+f/4//j/
9//1//X/9f/2//j/+f/5//n/9f/1//X/+P/4//j/9//3//b/9v/4//b/9P/z//P/9P/3
//n/+//9//n/+P/4//r/+P/4//f/9//4//j/+P/4//j/9//3//j/+f/5//r/+//6//n/
+P/3//j/+f/5//j/9v/2//b/9f/1//b/+P/5//v/+//7//v/+//4//j/+P/7//v//P/8
//j/+//8//v/+v/5//j/9//4//z//f/7//v//P/8//r/+//7//v//P/9////AQAAAAAA
///+//7///8BAAIABAAEAAQABAADAAEA/v/9//3///8CAAQAAQAAAP7//P/9//3//P/8
//j/9f/0//T/9f/1//L/8v/0//T/9f/1//b/9v/2//b/9P/z//P/8//2//f/+P/5//j/
9v/1//T/9v/2//j/9//z//X/+v/7//7/DQAgADAAPwBUAG0AhwCmAMIA0wDeAN0AygCd
AF8AHgDs/8T/pP+Y/57/qv+2/7//xf/J/8r/z//U/9n/3//l/+r/7P/r/+3/7v/w//f/
+f/3//j/+P/5//j/+P/5//n/+f/6//r/+v/6//r/+//7//v/+//8//z//P/8//3//f//
/wAAAAD///////////7/AAABAAIAAgAAAAEAAQD/////AAABAAEAAgACAAEAAQADAAMA
BAAEAAIAAgADAAMABQAEAAQABQAFAAUABQAGAAQAAwADAAMABAAEAAYABwAHAAcABwAJ
AAcABwAHAAcACAAIAAgACAAIAAgACgALAAkACQAKAAoADAAPABAAEQAPAA8ADwAPABEA
EgAUABQAEgASABMAFAAWABYAFwAXABYAFgAWABYAFgAWABUAFQAXABcAFwAYABgAGAAY
ABYAFgAVABUAFQAVABUAFQAUABIAEQAPAA0ADQANAA4ADQAKAAoACQAJAAkABgAFAAUA
BAADAAMABAADAAIA///+/wAA///+//7//P/8//z//P/9//7///8AAP/////9//3/+//7
//v/+//9//z//P/8//v/+//6//n/+//6//n/+f/7//z//P/8//v/+//8//j/+//8//3/
/v/+//3//P/9//3//f/9//3//f/+//////8BAAIABAAGAAUABAADAAMAAQACAAQAAQAC
AAIAAwAEAAQABAAEAAUABQADAAIAAgABAAEAAQAAAAAAAAABAAEAAQABAP////8CAAIA
AgADAAMAAgACAAEAAwADAAMABAABAAEAAAD///3//f/9/wAA/v/+//3//f/+//7/AAD+
//////8AAAIAAgABAAAA///8//r/+f/6//3//v/+////AAAAAAAAAAACAAEAAQACAAEA
///+//3////////////+///////+//z//P/8//v//f/+/wAAAQAAAP///v/9//v/+P/4
//j/+//9/wAAAgAAAP///P///wAAAAAAAAAAAAD///7//f/8//z//P/8//z//v/+//7/
/P/8////////////AAAAAAAAAQABAAEAAQABAAIAAwADAAQABAAEAAMAAwAEAAQABgAI
AAgACAAIAAYAAwACAP//AQACAAIAAgAAAP///v/9/////v/+//z/+f/4//j/+f/5//b/
9v/2//T/9f/1//b/+P/4//j/9//3//j/+f/5//n/+f/5//n/9v/2//b/9v/2//b/9f/1
//v/AAADAAgAEwAgADIARwBeAHkAlwC2ANAA4wDoAN0AwgCPAE0AEADi/7z/pv+i/6T/
qv+2/8H/y//T/9b/2f/a/93/4f/p/+7/8P/z//P/9P/y//P/9f/z//T/9P/1//j/+P/5
//n/9//4//j/+P/7//z//v////3//f/+//7//f/8//z/+//8//7///////3//f/9//z/
+v/7//z//P/+///////9//3//v//////AAAAAP/////8//v/+//6//3//v8AAAEA///+
//7////9//3//f/+/wAA/////////v/+/wAAAQD///////8BAAMAAwADAAMAAAAAAAAA
AAACAAIABAAFAAMAAwAEAAQABwAJAAkACQAHAAcABwAHAAcACAAKAAoACgAKAAsADAAM
AAwADQANAA4ADgAOAA4AEAAQAA8ADwAOAA0ADAAMAA0ADgAPAA4ADQALAAoACQAJAAkA
CQAIAAkACQAIAAcABAADAAMAAQACAAIAAQABAP///P/7//v//P/7//v//P/6//r/+P/4
//j/9//2//b/9v/2//b/9v/0//T/9P/0//X/9f/z//P/8//z//P/8//1//T/9P/0//T/
9f/1//X/8//y//H/8f/y//T/9f/2//T/9f/3//T/8v/y//L/8v/z//P/8//1//f/9//3
//f/+f/6//v/+//4//j/+f/6//r/+v/6//v/+f/6//z/+f/4//j/+f/6//r/+v/6//v/
/P/7//v//P/7//v/+//6//r/+v/7//v/+//7//n/+f/8//z//P/9//3//P/8//v/+f/5
//n/+v/4//n/+f/5//f/9//3//r/+v/6//n/+f/2//b/+P/2//X/9f/2//j/+//7//v/
+//7//r/+v/8//v/+v/4//f/+P/4//j/+P/6//n/+f/6//r/+f/5//n/9//3//f/9//4
//n/+f/4//f/+P/5//n/9//4//r/+//6//n/+P/3//j/9v/3//j/+f/5//r/+v/8//3/
/P/5//b/9v/2//b/9v/4//j/+P/4//j/+P/4//j/+P/4//j/+P/2//b/9v/0//f/+//8
//3//f/+//7//v/9//3//f/9//3//v///////v/+//7//f/9//7//v8AAAEAAgADAAQA
AQD//////f///wAAAAAAAP7//f/8//v/+//6//r/+P/0//L/8f/x//T/8v/z//T/9P/1
//X/9v/0//T/9P/z//P/9P/1//X/9f/1//X/9f/y//L/8v/y//b/8v/z//X/9//4//3/
AgANABwALgBFAGIAfQCbALoA0ADdAOIA2QC6AH0APwAOAOT/uP+g/57/oP+m/7b/wf/F
/8n/zv/P/9T/2f/h/+f/6P/s/+3/7f/w//L/8f/v//H/8v/y//P/9P/0//X/9f/3//j/
+P/4//j/+P/5//n/9//3//j/+P/6//r/+//7//v//P/8//v/+v/5//j/9v/3//n/+//8
//r/+//7//n/+P/4//j/9//5//r/+v/7//r/+f/5//j/+//8//7////9//z//P/9//3/
/f/9//7//v/9//3//f/7//r/+//7//z//f/+/wEAAQABAAEAAQAAAAAAAAAAAAAAAAAC
AAMAAwADAAQABAAFAAcABwAHAAcABwAHAAcABwAIAAoACgAMAAwADQAOAAwADAANAA0A
DAAMAAwADAANAA4ADgAPAA0ADQANAA4ADAAMAAwACgAMAAsACwALAA0ADQANAAwACgAJ
AAcABQAEAAMAAwABAAIAAgABAAEAAAD8//r/+f/5//n/+v/8//z//P/6//r/+P/3//b/
9v/4//j/+P/4//X/9P/z//L/9P/1//T/9f/z//P/8//z//X/9P/0//T/8//z//L/8f/y
//L/8v/z//P/9P/0//T/8v/z//X/8v/0//T/9P/0//f/9//3//n/9//3//f/9//3//j/
+f/5//j/+P/5//r/+v/6//r/+//7//z//v/7//j/+P/5//r//P/8//z//f/9//v/+v/6
//n/+f/5//j/+f/6//z//f/8//v/+P/3//n/+v/7//3//f/8//z/+//6//n/+P/4//j/
+f/5//n/+f/5//n//P/6//r/+f/5//b/9v/4//b/9//3//j/+v/7//v/+//7//j/9v/1
//b/+P/4//f/9//6//r/+v/6//j/9//3//j/+P/3//f/9//1//X/9f/1//f/+f/6//r/
9v/2//b/9f/3//j/+v/7//3//f/9//3/+v/2//X/9P/2//f/+f/6//7/+f/4//f/+P/6
//r/+v/6//j/+P/7//v/+//7//z//P/+//////////7//f/9//3/AAACAAMABAADAAMA
BAAEAAMAAgABAAAAAwADAAIAAwAAAP/////+/wAAAAD///7//f/9//z//P/8//n/+P/4
//n/+f/2//b/9P/0//X/9f/0//T/9P/0//X/9f/2//f/9f/1//X/9f/3//b/9v/2//b/
9P/0//f/+f/7//r/+/8EAA8AHAAoADcATgBlAIEAngC8ANMA4gDlANQArwBxAC4A+v/Q
/6z/nv+g/6b/sP+9/8X/yf/M/9H/2P/d/+H/5f/o/+r/7//1//T/8v/3//v/+f/4//b/
9f/4//j/+f/5//r//P/9//7//P/8//3//f/9//3//v/+//7//v///////f/+//7//f/+
////AAAAAP7///8AAAAAAAABAAEA///9//7//////wIAAgABAAEAAgADAAUABgAFAAQA
BAADAAUABAAEAAUAAwADAAMABAAEAAMAAwADAAQABAAGAAcABQAFAAUABwAHAAcABwAH
AAYABgAGAAYACAAIAAoACwAMAA0ADwAQAA4ADwAOAA0ADwAPAA8ADwAPABAAEgASABIA
EgATABQAFAAUABUAFQAWABYAFgAWABYAFgAVABUAFQAVABUAFgAWABYAFgAUABYAFQAV
ABUAFQAVABUAFAARABEAEAAPAA4ADQANAAsACgAKAAkACQALAAgABwAHAAUAAwACAAIA
BAAEAAIAAgACAAEAAAAAAP7//v/+//7/+v/6//r/+v/9//3/+//7//3//f/9//3/+//6
//r/+v/4//n/+f/5//z//P/8//3//P/8//v/+v/8//3////8//z//P/8//z/+//7//v/
/f//////////////AAABAAEAAAAAAAEAAgAAAAAAAAABAAEAAgAEAAEAAAAAAAEAAgAE
AAQABAAFAAcABQAEAAQABAADAAIAAAACAAIAAwADAAMAAwABAAEAAAAAAAAAAQADAAIA
AgABAAEAAQABAAIAAQABAAAA///+////AAAEAAEAAAD+//3//v/+/wAA/v/+////AQAE
AAIAAQAAAP///v/+////AgABAAAA/v/9/wAAAAAAAAAAAgABAAEAAgAAAP//////////
////////AAABAAEAAAAAAAAAAAD///3//v8AAAEA//////////8AAP7///8AAP7//f/9
//z//v8BAAIA///8//3//v///wAAAAAAAAAAAAD+//7//v/+//z//P/8//z//v/+/wAA
BQACAAEAAAAAAAMABAAGAAcABwAHAAcACAAHAAcACAAIAAgABwAHAAgACAAKAAoACgAK
AAoACQAHAAcABQAFAAYABQAEAAMAAQABAAEAAgACAAQAAgD///7//f/9//z/+P/4//j/
+P/5//n/+v/6//r/+v/5//n/+v/7//v/+//7//v/+//6//r//P/8//z//P/5//f/+//+
/wMADAAbACgANgBHAF4AewCZALgA0ADnAPQA6wDQAJsAVwAaAOr/xP+s/6j/rv+y/77/
yf/N/9H/1v/Z/+D/5//p/+v/7v/0//P/8//4//r/+f/7//v//P/8//3//f/8//z/+//8
//7///8AAP3//P/8//v//P/9////AAADAAQABgAHAAUABAACAP//AAABAAIAAgAAAAEA
AgACAAQABQAFAAMAAwAEAAUABQAFAAQAAgABAAMAAwAEAAQABgAGAAcABwAFAAQABAAF
AAcABwAHAAgABQADAAIAAQADAAQABwAJAAcABwAHAAkACQAJAAkACQAIAAgACAAIAAgA
CAAKAAsACwALAAwADAANAA8ADwAPAA8ADwAPAA8ADQAOABAAEAASABIAEwAUABYAFgAX
ABcAFgAWABYAFgAWABYAFQAVABUAFQAVABYAFAAUABQAEgATABMAFAAVABMAEwATABIA
EQARABAADwAQAA8ADwANAAsACgAIAAcACgAIAAgACQAHAAUABAAEAAYABgAEAAQABAAD
AAIAAgAAAAAAAAAAAAAAAAAAAAAA//////3//f/9//3//f/9/////v/+//7//P/9//3/
/f////7//f/9//v//P/8//z//P/9/////P/8//z//P/8//v/+//7//3//v///wAAAQAA
AAAAAAD//wAAAAABAAIAAgACAAIAAwACAAIAAwD//wEAAgAEAAYABgAGAAYABwAGAAMA
AQAAAAMAAwADAAIAAAAAAAEAAQACAAMAAgADAAMAAgABAAEAAQAAAAAA//////////8A
AAIAAwADAAMAAQABAAEABAAAAAAA/////wAAAAACAAAAAQABAAIABAAEAAMAAgABAAAA
AAABAAQAAgAAAP3/+//9//7///8AAP7//f/9//7/AAD///////8BAAEAAQABAAIAAwAD
AAIA/v/+//7//f/9//7/AAABAAEAAQABAAEAAgAAAAEAAgACAAEAAQAAAP7///8AAAMA
BAADAAIAAQAAAP7//v/+//7/AQACAAMABAADAAIA///+/wEAAQABAAEAAgACAAIAAwAF
AAUABQAFAAgACQAJAAoABwAGAAQAAwAHAAgACwAMAAoACgAKAAkABwAHAAUABQAIAAgA
CAAIAAYABAACAAEAAQACAAEA///9//z//P/7//b/9v/2//b/+f/5//r/+v/6//r/+f/5
//r/+//7//v//f/9//3//P/7//r/+f/4//7//////wEAAgADAAoAFwAmADYASwBkAIMA
oQC8ANAA3wDoAOUAygCVAFMAFgDm/77/pv+i/6j/sP+8/8f/0f/T/9T/2f/c/93/4//r
//D/8P/1//f/+v/8//n/9//4//r/+//9//7//v///////f/+//7//v/8//z//f/9////
//8AAAAAAgACAAMAAwABAAIAAgABAP////////7///8BAAMABAACAAMAAwABAAQABgAI
AAkACAAIAAcABwAGAAUABQAEAAYABgAHAAcABQAEAAQABQAHAAcABwAIAAgABwAHAAcA
BgAGAAgACQAJAAkACQALAAsACwALAAsACgAKAAoACgAMAAwADgAPAA0ADQAOAA4ADwAR
ABEAEQAPAA8ADwAPABEAEgAUABQAFgAWABcAGAAVABQAFAATABgAGgAcAB4AHAAaABcA
FQAXABcAFwAYABoAGgAaABgAFgAVABUAFQAVABUAFQAUABUAFQAUABMAEgARABEADwAO
AA4ADQANAAwACAAGAAUABgAFAAUABgAGAAYABAAEAAQAAwACAAIAAwAEAAUABgADAAIA
AQAAAAMAAwABAAEAAAD///7//f////7//v/+//7//////////v/8//r/+f/6//z//f/+
//z//f////z//P/8//z//P/+////AAADAAAA///+//3//v8AAAIAAwAAAAAAAQACAAIA
AgACAAMAAwAEAAYAAwAEAAQABQAGAAYABgAGAAcABgADAAEAAAADAAMAAwACAAMABAAG
AAcABQAFAAMAAwAEAAQABAAFAAQAAgABAP//AQABAAEAAgAEAAUABQAFAAEAAQABAAQA
AAAAAP///////wAAAwACAAEAAQACAAQABwAHAAcABwAEAAIAAQACAAMABAAEAAUABQAE
AAMAAgADAAMABAAGAAgABwAHAAcABgAFAAQAAwAFAAcACAAIAAYABgAGAAUABAAEAAUA
BQAFAAUABQAFAAcABAAEAAQABwAHAAgACAAGAAUABAAGAAgACAAIAAgABgAGAAkACQAJ
AAkACgAKAAwADQANAA0ADQANAA4ADwAPABAAEAAQAA8ADwAQABAAEgASABIAEgATABMA
EgATABAADwAPAA4ADgAOAA0ADAANAA0ADAAMAAgABQAEAAQACAAJAAcACAAFAAQABAAD
AAUABgAHAAgACQAJAAoACwAKAAkACAAHAAkACAAIAAgACAAIAAgACQAJAAcACgARABgA
HQAoADYASQBiAHsAlQC2ANYA7QD8AP0A5gC9AIMAQAAKAOT/wv+0/7b/uv/C/83/1f/d
/+L/5//s//H/9f/5//r/AAADAAEAAgAIAAsACwALAAwADAANAAwADAANAA0ADgAQABEA
EgARABAAEAAPAA8ADwAQABAAEgASABMAEwARABIAEgARABIAEwAUABQAEwATABMAEgAT
ABUAFgAVABMAFAAVABUAGAAYABcAFwAZABkAGgAaABgAGAAZABkAFwAWABYAFwAYABkA
GgAcABwAGwAbABsAHAAcAB4AHwAcABsAGgAbAB4AHwAgACEAHgAeAB4AHgAcABwAHgAf
ACAAIQAjACQAIwAlACUAJQAlACUAJQAlACcAKAAqACoAKgAqACsALAAsACwALQAtAC4A
LgAuAC4ALgAuAC0ALQAvAC8ALwAwADAAMAAwAC4ALgAtAC0ALQArACsAKwAqACkAKQAo
ACcAKAAnACcAJQAkACQAIwAjACEAHgAdAB0AHAAbABsAHAAeAB4AHAAcABwAGwAaABoA
GAAUAA==
         </WaveFormData>
      </LeadData>
      <LeadData>
         <LeadByteCountTotal>10000</LeadByteCountTotal>
         <LeadTimeOffset>0</LeadTimeOffset>
         <LeadSampleCountTotal>5000</LeadSampleCountTotal>
         <LeadAmplitudeUnitsPerBit>4.88</LeadAmplitudeUnitsPerBit>
         <LeadAmplitudeUnits>��V</LeadAmplitudeUnits>
         <LeadHighLimit>2147483647</LeadHighLimit>
         <LeadLowLimit>268435456</LeadLowLimit>
         <LeadID>V6</LeadID>
         <LeadOffsetFirstSample>0</LeadOffsetFirstSample>
         <FirstSampleBaseline>0</FirstSampleBaseline>
         <LeadSampleSize>2</LeadSampleSize>
         <LeadOff>FALSE</LeadOff>
         <BaselineSway>FALSE</BaselineSway>
         <ExcessiveACNoise>FALSE</ExcessiveACNoise>
         <MuscleNoise>TRUE</MuscleNoise>
         <LeadDataCRC32>2485372082</LeadDataCRC32>
         <WaveFormData>
BwAGAAMAAQD+//7//v/9//7//v/+//7/AAAAAP7/AAAAAAAA////////AAAAAP///f/+
//7//v8AAAEAAgAEAAIABAACAAIAAQAFAA0AFAAgACsAOwBRAGoAfQCWAK0AwgDPANEA
wgCbAGgAOAASAPH/2//Q/87/1f/h/+v/7P/p/+j/7P/x//X/9//6//7//v/7//v/AQAC
AAEA//8AAAEAAQACAAEAAQABAAMABAAFAAYABgAEAAgABQAEAAQABAAGAAcACQAJAAoA
CgAJAAgABwAGAAYABgAHAAcABgAJAAwACwAJAAkACQAIAAgACAAIAAsADgAOAA0ADQAM
AA0ADQANAA0ADQANAA8ADgANAAwACwANAA0ADAAMAA4ADgAOAA4ADwAQABEAEwASABIA
EwATABIAEAAPAA4AEAATABUAFAATABUAFgAWABQAFQAVABUAGAAaABoAGgAXABcAGQAZ
ABoAGgAcABwAGQAWABUAFQAXAB0AIgAkACIAIQAfABsAGwAbABsAGwAdAB8AIAAgAB0A
HAAcABwAGwAbABsAGwAbABsAGwAaABkAGQAZABgAFgAWABUAFAAVABUAFQAUABAADwAP
AA8ADwAPAA4ADQAMAAsACwALAAoACgAJAAkACQAJAAkACAAHAAYABgAIAAgABgAEAAMA
AgACAAIAAgAAAAAAAAAAAAAA/////wAAAQABAAIAAwABAAEAAwABAP//AAABAAEAAAAA
AAEAAgABAAAA///+/wAAAAAAAAAAAgACAAMABQAFAAQAAgD//wAAAgAEAAYABQAEAAMA
AAAAAAAAAwAFAAMAAgACAAIAAgAAAAAAAQACAAEA//8AAAAAAQACAAMAAgABAP3/+//8
//3///8BAAAA///+//3////9//v/+//7//z//f/9//v/+//7//v//f/8//z//f/9//z/
+v/3//j/+f/8//3/+v/5//r/+f/4//j/+f/5//r/+f/6//z//P/7//n/9f/2//f/+f/7
//r/+f/8//v/+P/1//T/9P/3//f/9v/2//b/9//4//f/+f/5//n/+f/3//f/9//3//f/
9v/1//P/9f/2//f/9//2//L/8P/y//T/9v/2//b/9v/1//T/8//y//T/9P/0//T/8//y
//H/8P/x//L/8//0//L/8v/y//L/8//z//T/9P/0//T/9f/2//X/9P/0//T/9v/2//b/
9v/4//n/+v/6//f/9//4//j/+v/6//z//P/6//n/9//3//T/9P/0//T/9//3//b/9P/y
//H/8P/u/+z/6//r/+z/7P/r/+r/6v/o/+j/6v/q/+b/6P/o/+j/6f/p/+n/6v/s/+v/
6//s/+v/6v/o/+f/4//k/+r/7P/s/+z/6//r//H/+P/+/wcAFwApAD4AVwBwAIUAmgCl
AKsAqACPAGAAKgAAAN//wf+w/67/s/+9/8X/xv/H/8r/zv/P/9H/1f/W/9r/3P/f/+H/
4f/i/+X/5//n/+f/5v/m/+f/5//n/+n/6f/p/+n/6P/q/+7/6//q/+j/6P/q/+v/6f/p
/+r/6v/q/+r/6v/q/+z/7P/t/+3/6//t/+//7f/t/+3/7f/s/+r/6v/q/+3/7P/s/+v/
6//u/+//7//v/+3/7f/t/+//8f/x//H/8f/w/+//7f/s/+//8P/x//L/7//u/+3/7f/u
//D/8//1//X/9P/0//T/8v/z//P/8P/w//P/9f/2//j/+f/5//n/+v/8//z//P/7//v/
/f/9//z//P/+//7//f/8//3////+/wEAAwACAAMAAwACAP//AgADAAQABQACAAMAAwAC
AAMAAgACAAIAAwADAAMAAwABAAEAAQAAAAAAAQACAAIA///+//z/+v/7//v/+//6//b/
9f/1//X/9//3//b/9f/2//X/9f/1//P/8v/w/+//8P/x//L/8v/v/+7/7v/w//T/8v/w
/+//7P/s/+z/7P/s/+z/7P/s/+7/7f/t/+7/7P/r/+v/6//r/+v/7f/r/+z/7v/w//H/
7v/u/+//8P/w//D/8P/w//D/8P/w//D/8v/y//P/9f/0//T/8//x//H/8v/z//T/9P/0
//T/8v/0//T/9//5//n/+P/4//j/9v/0//T/9f/z//H/7v/u//D/8//2//n/9//3//T/
8//z//P/9P/1//X/9f/1//X/9f/z//H/8f/1//b/9//3//P/8//z//P/9f/0//T/9f/0
//T/8//x//H/8f/z//P/9f/1//f/9//0//T/9f/1//P/8f/x//L/9v/3//f/9f/y//H/
8f/x//P/8//3//f/9f/z//P/9P/1//X/9P/0//P/8//z//H/8f/x//H/8f/0//X/9v/3
//X/9P/z//H/9f/2//f/9//4//b/9P/y/+7/8P/y//T/9v/1//T/8//y//T/9v/3//n/
+v/6//r/+v/5//r/+v/6//n/+v/6//r//P/8//z//f/+//7//f/9//7//v8AAAAAAAAA
AP7//f/9//3//P/8//7//v///////P/6//n/+f/3//b/8//x//P/9P/1//X/8v/y//L/
8v/2//b/9P/2//T/9P/z//P/9f/2//b/9f/z//T/9P/0//P/8//z//T/9v/2//b/9P/1
//n///8GABIAJQA3AEkAXgB5AI4AoQC0AMEAvwCqAIEAUAAkAAIA4f/J/8L/xv/N/9f/
3f/g/9//3v/g/+f/6//n/+z/8v/0//P/9f/3//j/9//3//f/9//2//b/+P/5//r//f/6
//n/+P/2//n//v/8//z/+v/6//z//f/7//v//P/8//7//v/+//7//P/8//3//f/9////
AQD///3//f/9//z//f/+////AwACAAIAAQABAAAAAQABAAEAAwADAAMABQADAAMAAwAD
AAMAAwACAAIAAwAEAAUABgAFAAQAAwADAAQABgAJAAsACQAIAAgACAAIAAkACQAGAAcA
CwAOABAADQANAAwACwANABAAEQASABEAEQATABMAEwASABMAEgATABIAEwAVABUAGQAc
ABwAHwAfAB4AGwAbABsAGwAbABoAGwAbABoAGwAaABoAGgAZABkAGQAZABsAGwAbABoA
FwAXABcAFgAUABQAEwASABEAEQARABAADgANAA0ADQAPAA8ADgANAAwACwALAAsACgAK
AAkACQAJAAkACQAIAAkACAAIAAoADAAKAAgABwAGAAYABgAGAAYABgAGAAYABgAFAAUA
BgAGAAUABQAFAAcABwAJAAcABQAGAAcABwAEAAQABQAGAAgACAAIAAgACAAIAAgACAAK
AAoACwANAAwADAALAAkACwAMAA0ADgAOAA4ADgAMAAkACAAKAAsADAAMAA0ADgAQAA4A
DgAPAA8ADQAKAAoACwANAA8AEQAPAA8ADAALAAkACQAKAAsACwALAAsACwAMAAsACgAL
AAsADAANAA0ACwALAAsACwALAAoACgALAAoACgAJAAcACQAJAAsACwAJAAkACwALAAgA
CAAJAAkACgAJAAoADAALAAsACgAHAAkACQAKAAsACAAHAAoACQAKAAkACgAMAA0ADQAM
AAwACwALAAsACQALAAsACwALAAsACwALAAsACwAKAAkABwAJAAoACwALAAoACgAIAAYA
BgAHAAgACQAKAAwADAAMAAwADAAMAAwADAAMAAwADAAMAAoACgAKAAoACgAKAAoACgAM
AAwADAALAAsADAAMAAwADAANAA4ADgAOAA8AEAAQABAAEAAQABAAEgAUABUAFQATABQA
FAAWABQAFgAWABQAEwARABEAEAAQABAAEAARABMAEgAQAA8ADgANAAsABwAGAAYABwAI
AAUABAAEAAQABgAIAAgABgAGAAYABgAFAAMAAwAEAAQABQAFAAYABgAGAAUABQAFAAQA
BAAIAAYABAAFAAsAEwAcACYALwBBAFcAcACLAKQAuwDMANMAzwC6AJEAXAAwAA4A7f/b
/9j/1v/Z/9//5f/q/+//8P/w//P/9f/1//b/+v/+//3//f8BAAIAAQABAAEAAQAAAAAA
AwADAAMABQAEAAMAAgAAAP7/AgD///7///8AAAMABQAEAAMAAwACAAQABAAEAAQAAgAC
AAMAAwD//wEAAwABAAMAAwADAAIABAAEAAQABwAHAAYABAADAAIAAwADAAMAAQABAAEA
AwAEAAUABgAHAAQAAwABAAAAAwAEAAUABgAEAAQABAAFAAMABAAGAAcACQAIAAgACAAH
AAcABgACAAQABwAJAAoACAAJAAkACQAIAAoACgAKAAsACwANAA0ADAAMAA4ADgAPAA4A
DwARAA4AEQATABIAEQARABAADQAOAA8AEAARABAAEQARABAAEQAQABAAEAAPAA8ADwAP
AA8ADwAPAA4ADQANAA0ADAAKAAoACQAIAAUABQAFAAQABAADAAMAAwACAAEA///9//3/
/f/+/////v/+//3//f/8//v/+v/4//f/9v/2//j/+P/2//T/8//z//T/9f/2//X/9P/z
//L/9f/1//b/+P/1//P/8v/x//H/8f/z//H/8v/0//b/9//0//L/8f/w//L/8v/y//L/
9P/0//T/9P/y//L/8//1//T/9P/z//H/8f/y//P/9P/2//b/9v/0//H/8P/y//P/8//y
//L/8v/0//L/8v/z//T/8//x//L/8P/x//L/8//z//P/8P/v//H/8f/y//P/8v/x//D/
7//x/+//7f/t/+//8P/x//H/7f/t/+3/7f/v/+7/7v/v/+7/7v/t/+v/6v/p/+r/6f/s
/+3/8P/x/+7/7v/v/+//7f/r/+v/7P/s/+3/7f/r/+r/6f/p/+n/6v/r//D/8f/u/+v/
6v/q/+v/6//q/+r/6f/p/+n/5//n/+f/5//n/+r/6//s/+3/6//q/+n/5//n/+j/6f/p
/+b/6v/s/+v/6v/p/+j/6P/p/+v/7P/q/+r/6//s/+r/6v/r/+z/7f/u/+//8P/t/+3/
7f/s/+z/7f/v//D/8v/y//T/9P/x/+//7P/r/+z/7v/w//L/8P/v/+3/6v/r/+v/6//q
/+X/4//i/+L/4v/h/+D/4P/g/+D/4v/i/+L/5P/k/+T/4v/h/+D/4P/j/+P/5P/m/+X/
5P/i/+H/5f/k/+T/5P/g/+D/5f/l/+f/8v8CAA8AGwArAD4AVQBuAIcAmgClAKkAngB9
AEwAGgD0/9X/u/+s/6z/s/+9/8P/xP/F/8b/yP/N/9H/0//W/9z/3P/b/9v/3f/g/+X/
5//n/+f/5v/m/+X/5f/l/+f/5//n/+f/5v/m/+r/5//m/+T/5P/m/+f/6f/p/+r/6v/s
/+z/7P/s/+r/6v/r/+v/6f/r/+3/6//r/+v/6//q/+z/7P/s/+//7//u/+z/6//u/+//
7//v/+3/7f/t/+//8f/x//H/8f/z//P/8v/y//D/8P/w//D/8v/y//L/8//z//T/9v/3
//f/9v/2//b/+P/5//n/9v/0//f/+f/6//j/+f/5//n/+//+////AAD+//3//v/9/wAA
AAACAAIAAQAAAAEAAwABAAUACAAIAAcABwAGAAMABQAFAAUABQAFAAcACAAIAAkACAAI
AAgACQAJAAkACQAHAAcABwAGAAQAAwACAAAA//8AAAAAAAD9//3//f/8//z/+//7//v/
+//7//r/+f/2//X/9f/1//b/9v/1//X/8//z//P/8v/0//T/9f/4//j/9v/0//P/8v/y
//L/8v/0//T/9P/0//P/8f/w//D/8P/v/+//7//x//H/8//x/+//8P/x//H/8f/y//T/
9v/0//T/9P/0//T/9P/0//T/9P/0//X/9//5//r/+v/5//f/+P/5//r/+P/4//j/9v/2
//b/+f/7//v/+v/6//r/+v/4//j/+f/5//f/9P/0//X/9//5//v/+v/5//X/8//0//X/
9//5//f/9//3//f/+P/3//b/9//4//j/+P/3//X/9f/1//X/9//2//b/9//2//b/9f/z
//T/9f/4//n/+P/3//j/9//1//T/9P/z//P/8//1//j/+f/5//j/9f/3//f/+P/5//b/
9f/4//f/+f/3//f/+P/3//f/9v/2//X/9f/1//P/9P/1//b/9//2//f/+P/5//b/9P/y
/+//8//2//n/+//4//j/9v/4//r/+v/6//r/+v/4//j/+P/4//b/9v/2//b/+P/4//j/
9//5//r/+v/6//z//f/+//7//f/9//3//P/+//7//v/+//3//v/+//3///8AAAAAAgAE
AAYABgAEAAEA//////7/AAAAAAAAAQD///7//P/7//v/+//6//f/9//2//b/9v/1//T/
9P/0//L/9P/0//L/9v/2//b/9f/3//f/+P/4//f/9//4//j/+P/3//f/9//0//b/9P/0
//j//f///wEACAAUACMAMwBDAFoAdQCQAKkAvADFAL8ArgCHAFQAJgACAOX/0f/I/8b/
yf/P/9n/4P/l/+T/5P/l/+X/6f/y//b/9v/3//n/9//2//f/9//3//f/9v/2//j/+f/6
//3//P/7//r/+P/6/wAA//8AAP///v///////f/9//7//v8AAAAAAAAAAP7//v//////
+//9/////f8AAAEAAgACAAIAAgACAAUABAAEAAMAAwADAAMAAgABAAQABQAGAAkACAAH
AAYABQAFAAUABAAEAAYABgAGAAYABgAGAAYABwAHAAgACgALAA0ADAAMAAwACgALAAsA
CAAKAA0ADwAQAA8ADwAOAA0ADwASABMAFAARABEAEwATABQAFAAWABYAFQAUABUAFwAV
ABkAHAAcAB0AHQAcABkAGgAbABwAHQAaABsAGwAaABwAHAAdAB4AGwAbABsAGwAbABsA
GwAaABoAGwAcABwAGAAYABcAFgAXABcAFwAWABIAEQARABEAEQARABAADwAPAA8AEAAR
AA4ADgANAA0ADQANAA0ADAALAAoACgAMAA4ADAAKAAkACgAKAAoACgAIAAgACAAIAAkA
CQAKAAwACgAJAAkACQAKAAsADgANAAwADAAMAAsACAAIAAkACgAKAAoACgAKAAwADAAM
AAwADgAOAA8AEQARABAADgALAA0ADgAPABAAEAAQABAADgAMAAwADwARAA8ADgAOAA4A
DwAOAA8AEQATABEADgAOAA4ADwAQABEADwAPAAwACwAMAA0ADwARAA8ADwAPAA8ADwAN
AAsACwANAA4ADwAPAAsACwALAAsADAAMAA0ADwAPAA4ADAAJAAkACQALAAsADQANAA8A
DwAMAAwADQANAAsACQAJAAoACgALAAsACQAJAAkACgALAAsACwAPAA8ADgALAAoACgAL
AAsACgAKAAsACwALAAkACQAJAAkACQAJAAkACQAJAAoACgAKAAkACQAKAAsACwAMAA4A
DAAIAAYABgAGAAYABgAIAAgACAAIAAgACAAIAAgABgAGAAYABgAGAAYABgAFAAYACAAJ
AAoACgALAAwADAAKAAsADAAMAAwADAAMAAwACwAMAAwACwAJAAoACgAMAA0AEAARABAA
DQALAAsACgAMAAwADAANAAsACgAIAAcABQAFAAQAAQD9//z//P/8//7//v///wAAAAAC
AAIAAAABAAAA///9//3//f/+//7//f/9//7//v/+//3//f/9/wAA/v/8//7//v///wEA
BQAOABgAJwA7AFEAaACBAJoArwC+AMUAwwCsAH8AUAAqAAoA5//P/8j/xv/J/9X/3f/e
/9//4P/e/+H/5//t//L/9P/0//X/9//3//j/9//1//b/9//3//j/+f/5//n/+//7//v/
+//6//r//v/7//r/+P/4//r/+//7//v//P/8//7//v/+//7/+//6//r/+f/4//v//v/9
//v/+//7//r/+P/4//j/+//+//7//f/9//v/+//6//n//P/9//7/AQAAAP///v/9//3/
/f/8//z//v/+//7//v/7//r/+f/5//r//P///wEAAQAAAAAAAAD+///////8//z///8B
AAIAAgADAAMAAwACAAQABAAEAAMAAwAFAAUABgAGAAgACAAHAAYABwAJAAYACQALAAoA
CwALAAoABwAKAAsADAANAAwADQANAAwACQAIAAgACAAJAAkACQAJAAsACwALAAoACAAH
AAYABAACAAIAAQAAAP////////7/+v/5//n/+f/7//v/+v/5//r/+f/5//n/9v/2//X/
9f/3//f/9//2//T/8v/x//L/9f/0//P/8//w//D/8P/w//L/8v/y//L/8f/v/+7/7v/w
/+//7//v//H/8f/z//H/8P/w//D/7//u/+7/7//w//H/8v/z//T/8v/y//L/8v/w//D/
8f/z//L/8v/x/+//8f/y//P/9P/0//T/9P/y//H/8P/y//P/9f/0//T/9P/y//D/8P/x
//P/8f/u/+7/8f/z//X/9//0//P/7//t/+7/7//x//P/8f/x//H/8f/z//H/7//v//D/
8P/w/+//7//v/+//7//x//D/8P/x//H/8P/u/+v/7f/t/+//7//v/+//8f/x/+3/7P/s
/+v/7P/r/+z/7v/v/+//7v/r/+v/6//s/+3/6//r/+//7//u/+v/6v/q/+z/7f/t/+7/
6//r/+v/6f/r/+v/6//r/+7/7//w//H/7v/s/+r/5//r/+z/7f/t//L/7P/q/+r/6v/r
/+z/7f/u/+v/6//s/+z/7P/s/+3/7v/w//D/8f/y//H/8P/v/+7/8f/z//X/9v/1//X/
9v/2//X/9P/1//T/9P/1//X/9//1//T/8//y//P/8//y//D/7//v/+//7v/t/+v/6v/q
/+r/6f/o/+j/5v/m/+j/6P/m/+j/6P/o/+n/6f/p/+r/6P/n/+f/6P/o/+j/5//n/+f/
5P/m/+r/7P/q/+v/6//x//r/BAANABkAKwA+AFMAbACHAJwArQC1AKwAjwBgAC4ABgDl
/8f/uP+2/7f/vf/F/8z/zf/M/9D/0//X/9n/3P/g/+L/5f/p/+n/5v/r/+3/6v/p/+f/
5v/p/+n/6f/r/+z/7f/u/+7/7P/w/+3/7P/u/+7/8P/x//D/7//v/+7/7v/u/+7/7v/u
/+7/7//v/+3/7//x/+//8f/x//H/8P/u/+7/7v/x//L/8v/x//H/8//1//b/9//2//X/
9P/1//X/9f/1//X/9f/1//T/9P/2//b/9v/2//j/+P/4//n/+P/4//n/+f/7//r/+v/6
//j/+f/5//b/+P/7//3//v///wEAAgADAAEAAgABAAAA/////wEAAQACAAIABAAEAAMA
AgADAAUAAwAHAAoACgALAAsACgAHAAgACQAKAAsACgALAAsACgAKAAoACwAMAA0ADQAN
AA0ADgAPABAAEAAOAA0ADAAKAAYABgAFAAQABQAFAAUABAAEAAMAAwADAAAA///9//v/
/f/9//7////+//7//f/9//v/+//7//r/9//2//b/+P/8//r/+P/3//f/+P/5//r/+f/4
//f/9v/2//X/9f/2//n/+f/6//v/+P/3//j/9f/2//j/+v/7//j/+P/5//r/+v/6//r/
+v/8//z//P/8//z//P/9/////v/+//3/+//7//z//f/+//7//v/+//z/+v/6//3///8B
AAAAAAAAAAIAAAAAAAEAAQD///z//P/7//3///8BAAEAAQD+//3//f/9//7/////////
/////wEA///9//3//v/+//7//f/8//3//v////3//P/8//3//v/+//3/+//9//3/////
//7//f/+//3//v/+///////9//v/+//8//7///////3//f/9//7////+//3/AAD/////
/f/9//7//f/9//z//P/8//3//v/9//3//f/9//3//P/9//7///8BAAAA///9//z//P/8
//v//v8AAAAA/v/8//3//v///wAAAAAAAAAAAAAAAAAAAAAAAP///v/9//z//v///wEA
BAADAAIAAQABAAMABAAFAAcACAAIAAgACAAIAAgACQAKAAoACQAJAAoACgAMAAwADgAM
AAoACQAHAAkACAAIAAgABgAHAAcABgAFAAUABgAHAAgABQADAAIAAQAAAP7//P/8//z/
/P/+/wAA/v8AAAAAAAD///////8AAAAA/////wAAAAAAAP//AQABAAIAAgD+//z//v8B
AAMADQAYACIALQA7AE0AYgB9AJYArQDEANMA0QC8AJcAZAA0ABAA8f/b/9T/1P/V/93/
5//m/+f/6v/s//H/9f/3//b/+v/+//3//f///wAAAQADAAMAAwACAAIAAQABAAEAAwAF
AAUABQAEAAMABgACAAAAAQACAAUABwAIAAkACwAMAAkACAAHAAYACAAIAAkACQAHAAkA
CwAJAAsACwALAAoACgAKAAoADQANAAwACgAJAAoACwALAAsADQANAA0ADwANAA0ADQAN
AA8ADwAOAA4ADQAMAAsACgANAA4ADwARAA8AEAASABMAEwASABIAEgAUABUAFQASABAA
EwAVABYAFgAXABcAFwAYABoAGgAaABkAGQAbABsAGgAaABwAHAAdABwAHQAfAB8AIwAm
ACYAJQAlACQAIQAjACMAIwAjACEAIwAkACQAJQAkACQAJAAlACUAJQAlACMAIwAjACIA
IQAhACEAIAAfACAAIAAgABwAGwAaABgAGQAZABoAGwAYABcAFQATABUAFQAWABcAFgAW
ABUAFQATABMAEwASABMAEgASABQAFAASABAADwAOAA4ADgAOABAAEAAQABAADgANAA0A
DgAQAA8ADwAPAA8ADwARAA8ADwAQABEAEQAOAA4ADwAQABAAEAAQABAAEQASABMAFAAT
ABIAEgATABQAFAATABEAEwAUABUAFgAVABQAEwAQABEAEgAWABkAFwAWABYAFgAUABIA
EgATABQAEwARABIAEQATABUAFwAZABkAFgAVABMAEwAUABUAEwATABMAEwATABEADwAP
ABMAFAAVABUAEwATABMAEwARABAAEAARABIAEgARAA8AEQARABMAEwARABEAEwATABIA
EgATABMAEAANAAwADAAQABEAEQAPAA4ADQANAA0ADQANABEAEQATABEAEQASABEAEQAQ
ABAADQANAA0ACwANAA0ADQANAAwADQAOAA8AEQAQAA8ADQAOAA4ADgANAAwADAAMABAA
EgAPAA4ADQAMAAoACgAKAAoACwAMAA0ADgANAAwACgAJAAwADAAMAAwADQAOAA4ADgAP
ABAAEAAQABEAEgATABUAFAASAA8ADQARABIAFQAWABcAFgATABEADwAPAA4ADgAQABAA
EQARAA8ADAAKAAkADAAMAAoACQAHAAYABQADAAAAAAAAAAAABAAEAAIABAAEAAQAAwAD
AAMABAAEAAMABQAGAAYABgAEAAMAAgACAAYABgAGAAYABQAHAA0AGAAiAC0APQBRAGwA
hQCcAK8AwADLAM0AvACVAGIAMgAMAOv/1f/O/87/0//b/+P/6P/p/+j/6P/r/+v/7//2
//r/+v/9//////8AAP///f8AAAEAAQACAAEAAQABAAMAAQABAAEAAAD+/wIA///+/wAA
AAACAAMAAwADAAQABAAEAAQABAAEAAIAAgADAAMAAQADAAUAAwADAAMAAwACAAUABgAH
AAsACwAKAAgABwAHAAcABgAFAAMAAwADAAUABQAFAAUABQAHAAcABgAGAAQABAAEAAQA
BgAGAAYABwAHAAgACgALAAsACgAKAAoACAAJAAkABgAIAAsADQAOAAwADQANAA0ADgAQ
ABAAEAAOAA0ADgANABAAEAASABIAEwASABMAFQATABUAFgAUABcAGQAaABkAFgAVABQA
EwAVABcAGAAYABcAFgAWABYAFQAVABUAFQATABMAEwASABMAEwATABIAEAAQAA8ADgAL
AAsACwAKAAgABwAHAAcABwAHAAYABQAGAAUABQAFAAIAAgABAAEAAwADAAMAAgD///7/
/v8AAAIAAAD+//3//P/8//z//P/8//z//P/8//7//f/9//7/+//5//j/9//4//n//P/7
//n/+v/7//v/+v/6//v//P/+//7//v/+//z//P/8//z//f/+/wAAAwABAAAA/v/7//v/
/P/9//7//v/+//7//P/8//z///8BAAEAAAAAAAAA///8//v/+//8//v/+f/6//3///8B
AAMAAgABAP3/+//8//3///8BAP///f/7//n/+v/5//j/+f/7//z//f/9//v/+//7//v/
+f/4//j/+f/8//z/+//5//f/9//5//n/+//7//3//f/5//j/+P/3//j/9//4//r/+f/5
//j/9f/2//f/+f/7//n/+f/9//3//P/5//j/+P/6//v/+//8//v/+//7//n/+f/5//n/
+f/6//v//P/9//v/+v/5//f/+v/8//7////8//r/+P/6//z//P/8//z//f/9//7//v/+
//7///8AAAIAAgADAAQAAgACAAIAAgAEAAUABgAGAAUABQAGAAYABgAGAAgACAAHAAcA
BgAHAAUABAADAAIAAwADAAIAAAABAAEAAQAAAP3/+//6//r/+//7//v//P/7//r/+//6
//n//P/9//7//f/9//3//v/8//v/+//8//z//P/7//v//f/8//z//v/+//r//f8DAAcA
CgASAB0ALQBBAFYAawCEAKEAuADJAM8AvgChAHYARAAaAPv/4f/S/8z/y//P/9n/3v/h
/+b/6P/r/+//8f/0//T/+P/9//n/+f8AAAEAAQABAAEAAAAAAP///////wEAAgADAAQA
BAADAAYAAgAAAAIAAgAEAAUABQAFAAYABgAGAAYABgAGAAgACAAJAAkABgAHAAgABQAG
AAcACAAIAAYABgAGAAkADAAMAAsACwAMAA0ADQANAAsACwALAA0ACwALAAsACwAMAA0A
DQAOABAAEAAQABAAEgASABIAEwARABAAEAAPABEAEgAUABYAFAAVABUAEgAQABMAFQAW
ABgAGQAZABkAGAAaABoAGgAZABkAGwAbABwAHAAeAB4AHwAeAB8AIQAfACMAJgAmACUA
JQAkACEAIgAjACQAJQAlACcAKAAoACkAKAAoACgAJwAnACcAJwAlACUAJQAkACMAIwAj
ACIAIgAiACEAIAAfAB8AHwAeABoAGQAZABkAGQAZABgAFwAYABcAFwAXABgAGAAXABcA
FQARAA==
         </WaveFormData>
      </LeadData>
   </Waveform>
</RestingECG>
