# Supplementary material for: Detection of Left Atrial Enlargement Using a Convolutional Neural Network-Enabled Electrocardiogram
Source: Front Cardiovasc Med. 2020 Dec 17;7:609976. doi: 10.3389/fcvm.2020.609976 (PMC7773668; doi:10.3389/fcvm.2020.609976)
Supplement: Supplementary file 4 [file Data_Sheet_4.ZIP › normal3/1802031581_998_0000000T.XML]

<?xml version="1.0" encoding="Windows-1252"?>
<!DOCTYPE RestingECG SYSTEM "restecg.dtd">
<RestingECG>
   <PatientDemographics>
      <PatientID>1802031581</PatientID>
      <PatientAge>72</PatientAge>
      <AgeUnits>Years</AgeUnits>
      <Gender>Female</Gender>
      <PatientLastName>linjianwo</PatientLastName>
   </PatientDemographics>
   <TestDemographics>
      <DataType>Resting</DataType>
      <Site>1</Site>
      <AcquisitionDevice>MAC55</AcquisitionDevice>
      <Status>Unconfirmed</Status>
      <Priority>Normal</Priority>
      <AcquisitionTime>10:21:54</AcquisitionTime>
      <AcquisitionDate>07-27-2016</AcquisitionDate>
      <CartNumber>1</CartNumber>
      <AcquisitionSoftwareVersion>009C</AcquisitionSoftwareVersion>
      <XMLSourceVersion>MAC5000 v1.0</XMLSourceVersion>
   </TestDemographics>
   <RestingECGMeasurements>
      <VentricularRate>92</VentricularRate>
      <AtrialRate>92</AtrialRate>
      <PRInterval>140</PRInterval>
      <QRSDuration>74</QRSDuration>
      <QTInterval>368</QTInterval>
      <QTCorrected>455</QTCorrected>
      <PAxis>63</PAxis>
      <RAxis>3</RAxis>
      <TAxis>5</TAxis>
      <QRSCount>15</QRSCount>
      <QOnset>225</QOnset>
      <QOffset>262</QOffset>
      <POnset>155</POnset>
      <POffset>197</POffset>
      <TOffset>409</TOffset>
      <ECGSampleBase>500</ECGSampleBase>
      <ECGSampleExponent>0</ECGSampleExponent>
   </RestingECGMeasurements>
   <Diagnosis>
      <Modality>Resting</Modality>
         <StatementCount>3</StatementCount>
         <LabelText>12SL ��ϳ���</LabelText>
      <DiagnosisStatement>
         <StmtFlag>ENDSLINE</StmtFlag>
         <StmtText>�������</StmtText>
      </DiagnosisStatement>
      <DiagnosisStatement>
         <StmtFlag>ENDSLINE</StmtFlag>
         <StmtText>�������� T ���쳣</StmtText>
      </DiagnosisStatement>
      <DiagnosisStatement>
         <StmtFlag>ENDSLINE</StmtFlag>
         <StmtText>�쳣 ECG</StmtText>
      </DiagnosisStatement>
   </Diagnosis>
   <Waveform>
      <WaveformType>Rhythm</WaveformType>
      <WaveformStartTime>0</WaveformStartTime>
      <NumberofLeads>8</NumberofLeads>
      <SampleType>CONTINUOUS_SAMPLES</SampleType>
      <SampleBase>500</SampleBase>
      <SampleExponent>0</SampleExponent>
      <HighPassFilter>16</HighPassFilter>
      <LowPassFilter>150</LowPassFilter>
      <ACFilter>NONE</ACFilter>
      <LeadData>
         <LeadByteCountTotal>10000</LeadByteCountTotal>
         <LeadTimeOffset>0</LeadTimeOffset>
         <LeadSampleCountTotal>5000</LeadSampleCountTotal>
         <LeadAmplitudeUnitsPerBit>4.88</LeadAmplitudeUnitsPerBit>
         <LeadAmplitudeUnits>��V</LeadAmplitudeUnits>
         <LeadHighLimit>2147483647</LeadHighLimit>
         <LeadLowLimit>268435456</LeadLowLimit>
         <LeadID>I</LeadID>
         <LeadOffsetFirstSample>0</LeadOffsetFirstSample>
         <FirstSampleBaseline>0</FirstSampleBaseline>
         <LeadSampleSize>2</LeadSampleSize>
         <LeadOff>FALSE</LeadOff>
         <BaselineSway>FALSE</BaselineSway>
         <ExcessiveACNoise>FALSE</ExcessiveACNoise>
         <MuscleNoise>FALSE</MuscleNoise>
         <LeadDataCRC32>1992756718</LeadDataCRC32>
         <WaveFormData>
+v/6//r/+v/4//j/+P/4//j/+P/4//j/+v/6//r/+v/6//r/+v/6//r/+v/6//r/+v/6
//r/+v/6//r/+v/6//j/+P/4//j/+v/8//7/AAD9//z/+//6//z//P/8//z//v/+//7/
/v/8//z//P/7//v/+//7//v/+f/5//n/+f/7//v/+//6//r/+//7//v/+f/5//n/+f/8
//z//P/8//3///8AAAAAAAAAAAAAAAD+//7/AAADAAMABAAFAAYABwAHAAcABwAFAAQA
AwABAP///f/6//j/+f/4//j/+P/4//j/+P/4//b/+P/5//n/9v/2//b/9f/1//b/9v/2
//f/9//4//j/9v/2//b/9f/5//X/9f/2//P/7f/q/+f/4f/j/+r/7P/1/wwAJwBAAFkA
dgCSAKcAqgCdAIQAZwBFABsA9P/j/9//2//c/+P/6f/u//L/8f/r//H/+//3//D/8f/z
//T/9P/y//L/8v/y//P/8//y//L/8v/z//P/8//z//P/9P/0//T/8//z//P/9f/1//X/
9v/0//T/8v/y//T/9P/0//L/9f/2//f/+P/3//X/9P/0//f/9//1//X/9v/3//f/9v/2
//b/9v/2//X/9f/z//P/9v/3//f/9//2//b/9f/1//X/9f/1//X/9f/3//f/9//2//b/
9//3//f/9//3//f/9f/1//b/9v/4//n/+f/6//z//P/8//z////8//n/+v/9//3//f/9
//3//f/9//3/+//8//3//f///wEAAQABAAAAAAAAAP////8AAAAAAAACAAIAAQABAP//
///////////+//3//f/6//n/+P/4//r/+//8//3/+//7//r/+v/3//f/+P/4//r/+//7
//r/+v/5//n/+f/7//v//P/8//r/+v/6//r/+P/4//j/+P/6//v/+//7//n/+f/5//n/
+//6//r/+//7//v/+//7//n/+f/4//j/+//7//v/+v/6//v/+//6//j/+f/7//r/+v/6
//r/+v/6//r/+f/5//v/+//7//v/+v/5//j/9//4//n/+f/6//v/+//7//v/+f/5//n/
+v/6//r/+v/7//z//P/7//r//f/+////AAD//wAAAgABAAIAAwAEAAUABgAHAAgABwAE
AAMAAQD///7//P/7//v/+f/4//f/9v/2//b/9v/0//j/+f/5//j/+P/4//f/9//4//j/
+P/3//f/+P/4//j/+P/4//f/9//3//f/9v/z/+//7P/n/+H/3//i/+j/8f/6/w0AKgBJ
AGQAggCdAK4ArQCcAH0AYQA9AA4A6//f/9v/1v/d/+X/6v/s/+3/7f/z//f/9f/y//D/
8f/x//D/8v/y//L/8v/z//P/8v/y//D/8f/x//H/8f/x//L/8v/y//H/8f/x//H/8f/x
//L/8v/y//D/8P/y//L/8v/w//L/8v/y//L/8P/v/+//8P/y//P/8v/z//T/9f/1//T/
9P/0//T/9P/z//P/8f/x//L/8//z//P/9P/0//P/8//z//P/8//z//H/8//z//P/9P/0
//X/9f/0//P/8v/x//T/9f/3//j/+P/5//n/+v/4//j/+P/4//r/+P/2//j/+f/5//n/
+f/7//v/+//7//v//P/9//3/+//9//3//f/+//7//v/9////AAAAAAAAAAAAAP/////9
//3//f/9/////v/9//3/+v/5//j/+P/7//v/+//7//n/+f/4//j/+f/5//r/+v/4//n/
+f/4//j/9//3//f/+f/5//r/+v/4//j/+P/4//j/+P/4//j/+f/7//z//f/7//v/+//7
//v/+v/6//v/+//7//v/+//7//v/+v/6//v/+//7//r/+v/7//v/+v/6//r/+v/6//r/
+v/4//j/9//3//n/+f/5//n/+f/5//n/+f/5//n/+P/4//n/+f/5//n/+f/5//n/+v/6
//r/+v/7//3//v/+//7//v/+//7//v/8//7/AQABAAQABQAGAAcACQAJAAkABwAGAAUA
AwABAP3/+v/4//f/9v/2//b/9v/1//T/8//w//X/9//4//j/9v/2//X/9f/2//b/9v/1
//X/9v/2//b/9v/2//X/9f/1//X/9P/z/+//6v/j/9//4f/i/+b/7/8AABcANABRAGwA
igCnALQArQCUAHUAVwAtAPr/3//b/9X/zv/X/+f/8P/w//P/8//x//H/8//w//D/8f/x
//D/7v/u/+7/7v/v/+//7v/u/+7/7//v/+//8f/x//L/8v/y//H/8f/x/+//7//v//D/
8v/y//D/8P/w//D/8P/u//D/8P/w//D/8v/x//H/8v/x//H/7//v//D/8f/x//D/8v/y
//L/8v/x//H/7//v//L/8//z//P/8v/y//H/8f/x//H/8f/x//H/8//z//P/8v/y//P/
8//x//H/8f/x//L/8//1//b/9P/1//X/9v/2//b/9v/2//r/+P/2//j/+f/5//n/+f/5
//n/+f/5//n/+v/7//v/+f/7//v/+//+//7//v/9//3//v/+//7//P/8//v/+//7//v/
+//7//v/+v/5//n/+v/5//j/+P/4//f/9v/1//X/9f/0//T/8//z//T/9P/0//X/9f/0
//T/8//z//P/8f/x//L/8v/z//T/9f/2//T/9P/0//T/9P/1//X/9f/z//P/8//z//X/
9P/0//X/9f/1//X/9f/1//X/9P/0//X/9f/1//T/9P/1//P/8P/x//L/8//0//T/9P/z
//P/8//z//P/8//z//P/8//z//L/8f/v/+7/8v/z//T/9f/z//P/8//0//L/8v/y//P/
9f/2//b/9v/2//b/9v/2//b/+P/7//v//P/9//7////////////9//r/+f/3//X/9f/y
//D/7//s/+z/7P/s/+7/7v/u/+z/7v/v/+//7v/u/+7/7f/t/+7/7v/u/+3/7f/u/+7/
7v/u/+7/7f/t/+v/7f/s/+f/4f/e/93/3f/b/97/5v/v/wIAHwA6AFUAdACOAJ0AngCR
AHgAVwAvAAsA7P/Z/8//zf/Q/9X/2//i/+j/6f/n/+n/7f/n/+T/5f/n/+j/6P/q/+r/
6v/q/+r/6f/n/+b/6P/p/+n/6f/n/+f/6P/o/+j/5//n/+f/6f/p/+n/6v/s/+z/6v/q
/+r/6v/q/+j/6P/o/+j/6P/q/+n/6f/q/+v/6//p/+n/6P/p/+n/6P/o/+j/6P/o/+v/
6//p/+n/6v/r/+v/6//q/+r/6f/p/+v/6//r/+v/7f/v/+//7//t/+z/7P/r/+z/7f/u
/+//7//v//D/8P/w//H/8f/y//L/8v/y//L/9P/y//D/8v/1//X/9f/1//X/9f/1//X/
9P/0//T/8//2//n/+v/7//r/+v/6//n/+P/4//f/9v/4//j/9//3//X/9f/1//X/8//y
//H/8f/y//H/8P/w/+//7//v/+//8f/x//D/8P/v/+//8P/w//D/8f/x//D/8P/v/+//
7//v/+//8P/w//L/8v/y//L/8v/y//L/8v/w//H/8f/x//P/8//z//P/8//y//L/8//z
//P/8//z//P/8//y//L/8f/x//H/8P/u/+7/7v/u//H/8v/y//P/8v/x//D/7//x//H/
8f/x//H/8f/w//D/7//v/+//7//x//H/8f/y//L/8v/y//P/9f/2//b/9v/2//b/9v/2
//P/9P/2//X/9//5//v//f/9//3//f/7//r/+f/3//X/9f/y//D/7//u/+7/7v/u//D/
8P/w/+7/7v/v/+//7v/u/+7/7f/t/+7/7v/u/+3/6//s/+z/7P/u/+7/7f/t/+P/6f/0
/+//5//k/9//2f/b/+L/5P/p//r/EQAoAEMAXAB2AI8AngCZAIIAaQBJACEA+P/f/9f/
0f/Q/9X/2//g/+b/7f/r/+n/6f/r/+j/6P/p/+n/6P/o/+j/6P/o/+n/6f/o/+j/6v/r
/+v/6//p/+n/6v/q/+r/6f/p/+n/6//r/+v/7P/u/+7/7P/s/+z/7P/s/+r/6v/q/+r/
6v/r/+v/7P/u/+7/7f/q/+n/6//t/+7/7v/u/+7/7v/u/+//7//t/+3/7v/v/+//7//u
/+7/7f/t/+3/7f/t/+3/7//x//H/8f/w//D/8f/x//H/8f/x//H/8//z//T/9P/x//H/
8P/w//P/9P/1//b/+P/2//T/9v/3//f/9//3//X/9f/1//X/9//4//n/+f/5//v/+//7
//r/+v/6//n/+//8//z//P/8//z/+//7//n/+f/5//n/+f/4//f/9//0//P/8v/y//T/
9f/2//f/9//3//b/9v/z//P/9P/0//T/9f/1//T/9v/1//X/9f/1//X/9v/2//b/9v/2
//b/9v/2//b/9v/0//X/9f/1//f/9//3//f/9f/0//T/9f/4//n/+v/7//r/+f/3//b/
///5//f/+P/4//b/9v/2//b/+P/4//f/9//3//f/9//3//n/+f/5//n/9//3//b/9v/5
//n/+f/5//f/9//3//j/9v/2//b/9//8//7///8AAP///v/9//z//P/+/wEAAQAEAAUA
BgAHAAkACQAJAAcABgAFAAMAAQD///z/+v/5//b/9v/2//b/9v/2//b/9P/1//X/9P/y
//T/9v/3//n/+P/4//j/9//3//j/+P/4//j/+P/3//f/9//5//b/8//x/+z/5//l/+f/
5v/o/+///P8TADAATQBmAIIAoQCuAKcAlAB7AF0AOQAOAOv/2f/T/9z/6//t/+r/8v/1
//f/+f/3//X/9v/1//X/9P/y//P/9P/1//b/9f/1//T/9P/0//X/9f/1//P/8//0//T/
9P/z//P/8//1//X/9f/2//X/9P/x//D/9P/2//j/+P/4//j/+P/4//b/9f/1//b/9//3
//X/9f/2//f/9//2//b/9v/2//b/+f/5//f/9//2//f/9//3//r/+v/5//n/+P/3//b/
9f/3//n/+f/5//r/+v/7//v/+//7//v/+//7//v//P/8//v/+//6//r/+//8//3//v8C
AAAA/v8AAAEAAQABAAEAAQABAAEAAQD//wAAAQABAAMABQAFAAUABQAEAAMAAQAEAAYA
BwAIAAcABgAEAAMAAwADAAMAAwABAAAA/////////////wAAAAD///7//f/9//3//P/8
//n/+f/6//r//P/9//3//P/+//3//f/9//z/+//7//r/+//8//3//v8AAAAAAAAAAP7/
//////////////////////7//v////////////////////7//v/////////+/wAA////
/wAA/v/8//z//P/8//z//P/7//v//v///wAAAQD////////////////+//7//f/9//3/
/f////////8AAP7//v/+////AwAEAAQABAAEAAQABAAEAAIABAAHAAcACQALAA0ADwAO
AA0ADAAJAAkACQAIAAcABQACAAAA///8//z//P/8//z//P/8//r//P/9//3//P/8//z/
+//7//z//P/8//v/+f/6//r/+v/8//z/+//7//v/+f/4//f/8f/q/+X/4f/j//D/9v/7
/xAAKQBEAGUAggCcALEAuACnAIgAaQBLACEA8v/h/+X/4f/e/+f/8f/0//j//f/7//n/
+f/3//j/9v/3//f/9v/4//j/+P/4//f/9//2//b/9v/3//f/9//5//n/+v/6//r/+f/5
//n/+f/5//n/+v/6//r/+P/4//r/+v/6//j/+v/6//r/+v/6//n/+f/6//v/+//5//n/
+v/7//v/+v/6//r/+v/6//3//f/7//v//P/9//3//f/8//z/+//7//v/+//7//v//f//
///////8//z//f/9//3//f/9//3/+//7//z//P/9////AAACAAAAAAAAAAAABAACAAAA
AgADAAMAAwADAAMAAwADAAMAAwAEAAUABQAFAAcABwAHAAgACAAIAAcABwAIAAgACAAI
AAgABwAHAAMAAwADAAMABAAEAAQABQADAAEA///+/wAAAQACAAMAAwADAAIAAgABAAEA
AgACAAEAAQAAAP7//////wAAAQD/////AAAAAAAAAAAAAAAAAAAAAAAAAAAAAAEAAQAB
AAEAAQABAAEAAQAAAAAAAQABAAEAAQABAP/////+//7/BwAHAAAAAgACAAIAAgACAAIA
AQABAP//////////AQABAAEAAQABAAEAAAAAAAEAAQABAAEA////////AAACAAIAAgAD
AAMABAAEAAQABAAEAAQABAAGAAgACwALAA4ADwAQABEAEQARABEADwAMAAsACQAHAAUA
AgAAAP///v/+//7//v/+//7//v/8//7///////7/AAAAAP/////+//7//v/9//3//v/+
//7//P/8//v/+/8DAAEA/v/7//f/8P/t/+v/6//u//D/9f8GAB8AOgBZAHgAkgCtALgA
rwCcAH8AXQAxAAIA5//j/9//3v/l/+n/8P/4//n/+//9//v/+f/6//j/+f/5//j/9v/2
//b/9v/4//n/+f/6//r/+//7//v/+//7//z//P/6//n/+f/5//n/+f/5//r/+v/6//j/
+P/6//r/+v/4//r/+v/6//r/+v/5//n/+v/5//n/9//3//r/+//7//r//P/8//z//P/9
//3/+//7//r/+//7//v/+v/6//n/+f/7//v/+//7//v//f/9//3//P/8//3//f/9//3/
/f/9//3//f/+//7/AAABAAEAAgAAAAAAAAAAAAYABAACAAQABQAFAAUABQADAAMAAwAD
AAMABAAFAAUABwAJAAkACQAKAAoACgAJAAcACAAIAAgACgAKAAkACQAFAAUABQAFAAYA
BgAGAAcABAADAAIAAgAFAAUABQAFAAMAAwACAAIAAQABAAIAAgACAAMAAwACAAIAAQAB
AAEAAQABAAIAAgACAAIAAgACAAIAAgACAAIAAgADAAMAAwADAAMAAwADAAMAAgACAAMA
AQABAAEAAQACAAMAAwAEAAUABQAFAAQABAAEAAIAAgACAAIABAAEAAMAAwABAAEAAQAB
AAMAAwADAAMAAwADAAIAAgABAAEAAQABAAEAAQABAAIABAAEAAQABQAHAAgACAAIAAYA
BgAGAAYACAAKAA0ADQAOAA8AEAARABMAEwATABEADwANAAoABwAFAAIAAAD//wAAAAAA
AAAAAAAAAAAA/v/+///////+//7//v/9//3//v/+//7//f/9//7//v/+/wAAAAD/////
AQD9//j/9//z/+z/6f/p/+n/7P/2/wMAGAA1AFQAcQCMAKoAuwC4AKMAhABlADsABwDk
/9v/4f/j/+T/6f/v//b/+P/5//3/+//5//v//P/7//v/+v/4//j/+P/4//j/+f/5//j/
+P/4//n/+f/5//n/+f/6//r/+v/5//n/+f/3//f/9//4//r/+v/4//j/+P/4//j/9v/6
//r/+v/6//j/9//3//j/+//7//n/+f/6//v/+//6//r/+v/6//r/+f/5//f/9//6//v/
+//7//r/+v/5//n/+f/5//n/+f/6//3//v////z//P/9//3//f/9//3//f/9//3//v/+
//7//////wAA/v/+//7//v8CAAAA/v8AAAMAAwADAAMAAwADAAMAAwADAAQABQAFAAIA
AwACAAEABAAGAAgACQAHAAgACAAIAAYABgAFAAUAAwADAAMAAwADAAIAAQABAAAA///+
//7////////////9//3//P/8//3//f/+//7//f/9//z/+v/9//3//v////3//f/+//7/
/P/8//z//P/+//7//v/+//7//////////f/9//3//f/9//z//P/9//3//f/9//3//f/9
//z//P/9//v/+f/6//z//P/8//z//P/8//v/+//5//n/+f/5//r/+//8//3/+//7//r/
+v/7//v/+//7//v/+//7//z//v/+//7//////wAAAAAAAAAAAAAAAAAAAAACAAUABQAI
AAkACgALAAkACQAJAAcABAADAAEA///9//r/+P/3//j/+P/4//j/+v/6//r/+P/4//n/
+f/4//j/+P/3//f/9v/2//b/9f/3//j/+P/4//b/9v/1//X//f/5//T/8f/r/+b/4//j
/+n/8P/8/w8AKgBJAGYAfQCYAKwAqwCYAH0AYAA7AA8A7f/i/9//2f/Z/+D/4//l/+z/
8P/1//X/8//z//P/8P/u/+//7//u//H/8v/z//T/9P/z//H/8P/y//P/8//z//H/8f/y
//L/9P/z//P/8//z//P/8//0//T/9P/y//L/9P/0//T/8v/0//T/9P/0//b/9f/1//b/
9f/1//P/8//0//X/9f/0//P/8v/x//D/8//1//X/9//2//f/9//3//b/9v/1//X/9f/1
//X/9f/1//f/9//3//b/9v/3//f/9//3//f/9//5//n/+v/6//j/+f/5//r/+v/6//r/
+v/8//r/+P/6//7///8AAAEA/////////////wAAAQABAAEAAwADAAMAAgACAAIAAQD/
/wAAAAAAAAIAAgABAAEA/f/9//3//f/7//r/+f/5//j/9//2//b/+f/5//n/+f/5//n/
+P/4//f/9//4//j/9v/3//f/9v/3//f/+P/5//n/+f/6//r/+P/4//j/+P/4//j/+P/4
//j/+f/5//n/+f/5//n/+f/5//j/+P/5//f/9//3//f/+f/5//j/+P/5//j/+P/4//j/
+P/4//j/9//3//f/9//3//f/9//3//f/9//3//f/9v/2//f/9//3//f/9f/1//X/9v/3
//j/+f/7//v//P/8//z/+//6//n/+P/5//z/AAABAAIAAwAEAAUAAwADAAMAAQAAAP//
/f/7//v/+P/2//X/9P/0//T/9P/0//T/9P/y//L/8//z//L/9P/0//P/8//0//T/9P/z
//H/8v/y//L/9P/0//P/8//1//X/8v/t/+n/6P/l/9//4//s//T/+/8QACsARgBfAHgA
kgCfAJwAiwBwAFUAMwAHAOj/3//b/9X/2v/h/+X/6v/w/+3/6f/z//n/8//s/+7/7//v
/+7/8P/w//D/8P/v/+//7v/u//D/8f/x//H/7//v//D/8P/y//H/8f/x//H/8f/x//L/
8P/w/+7/7v/y//L/8v/w//D/8P/w//D/8f/x//L/9P/z//P/8f/x//L/8//z//L/8v/y
//L/8v/z//P/8f/x//T/9f/1//X/9v/2//X/9f/z//P/8//z//H/8//z//P/9P/0//X/
9f/3//f/9//3//f/9//4//j/+P/5//n/+v/6//r/+v/6//7//P/6//z//f/9//3//f/9
//3//f/9//3//v////////8BAAEAAQACAAIAAgABAAEAAgACAAIAAAAAAP/////+////
AAABAP///v/9//3//P/7//r/+v/7//v/+//7//v/+//6//r/+f/5//r/+v/6//v/+//6
//r/+f/5//n/+//7//z//P/6//r/+v/6//z//P/8//z//P/9//3//f/9//3//f/9//3/
/P/8//3//f/9//3//f/9//3//P/8//3//v/8//z//P/8//7//v/9//3//f/9//3//f/9
//3//f/9//3//f/8//z/+v/5//j/9//5//v//f8AAP7//v/+//////8AAAAAAAAAAAAA
AAAAAAIABAAHAAcACAAJAAoACwALAAsACwAJAAYABQADAAEA/f/6//j/9//5//r/+//8
//r/+v/6//j//P/9//3//P/8//z/+//7//z//P/8//v/+f/6//r/+v/6//r/+f/5//v/
+//4//P/7f/m/+X/6f/r/+7/9v8FAB4AOQBSAG0AiACkALEApgCRAHgAUwAnAAUA8P/j
/93/3f/g/+n/7//y//b/+f/z//X/+f/1//b/9v/3//f/9v/2//b/9v/2//f/9//2//b/
9v/3//f/9//3//f/+P/4//j/9//3//f/9v/1//T/9P/3//j/9//4//r/+v/6//j/+P/4
//j/+P/4//f/9//4//n/+f/3//f/9v/3//f/9v/4//j/+P/4//n/+f/3//f/9v/3//f/
9//5//r/+v/7//n/+f/5//n/+f/7//v/+//6//r/+//7//v/+//7//v/+//7//z//P/8
//3//f/+//7//v/+//7/AgAAAP7/AAABAAEAAQABAP//////////AQACAAMAAwADAAUA
BQAFAAYABgAGAAUABwAIAAgACAAGAAYABQAFAAUABQAFAAUAAwACAAEAAQACAAEAAAAA
AP////////////////7//v//////AAAAAP7///////7/AAD////////9//3//v/+/wAA
AAAAAAAAAAAAAAAAAAD+/////////wEAAQABAAEAAQAAAAAAAQD//////////wEAAQAA
AAAA/////////v8AAAEA/v8AAAAAAAAAAAAAAAD///////////////////////////3/
/f/8//z///////////////////8AAAAAAAAAAAEAAwAEAAQABAACAAIAAgACAAQABgAJ
AAkACgALAAwADQAPAA8ADwANAAoACQAHAAUAAQD+//z/+//8//z//P/8//7//v/+//z/
/P/9//3//P/8//z/+//7//z//P/8//v/+//8//z//P/8//z/+//7//n/+f/6//n/8f/s
/+n/5//n/+r/7v/1/wgAIQA6AFEAcACYALUAtgCpAJYAeQBVACsAAADl/9//3//g/+H/
6f/w//b/+//5//P/9f/9//j/9//3//b/9P/0//T/9P/0//X/9f/0//T/9v/3//f/9//0
//P/8//y//X/9f/2//f/9//3//f/+P/2//b/9P/0//j/+P/4//b/+P/4//j/+P/4//f/
9//4//n/+f/3//f/9v/3//f/9v/4//j/+P/4//f/9//1//X/9P/1//X/9f/3//j/+P/5
//f/9//3//f/9f/3//f/9//4//j/+f/5//n/+f/5//n/+f/5//r/+v/6//v/+//8//z/
/P/8//z/AAD+//z//v/9//3//f/9//v/+//7//v//v8AAAIAAwABAAMAAwADAAYABgAG
AAUAAwAEAAQABAAGAAYABQAFAAEAAQABAAEAAwACAAEAAQAAAP///v/+//3//f/9//3/
//////7//v/6//n/+f/4//r//f///wAA/v/9//3//f/7//v//P/8//7//v/+//7//P/8
//z//P/8//3//f/9//3//f/9//3//f/8//z//f/9//3//f/9//z/+//5//j/+//9////
AAD+//3////+//z//P/8//z//v/+//3//f/9//3//f/9//v/+//7//v//f/9//z//P/7
//v/+//7//3//f/9//7//P/8//z//f8BAAIAAgACAAIAAgACAAIAAgAEAAcABwAKAAsA
DAANAAsACwALAAkABgAFAAMAAQD///z/+v/5//r/+v/6//r/+v/6//r/+P/6//v/+//6
//r/+v/5//n/9//2//X/8//1//j/+v/8//z//P/7//v/9//3//b/8f/p/+T/4//j/+X/
7P/0////FgAzAFAAbwCOAKYAswCsAJUAegBZAC8A///m/+H/2//Z/+D/5//p/+7/9v/3
//H/6//v//v/+v/4//f/9f/y//L/8v/y//L/9f/1//T/9P/y//P/8//z//X/9f/2//b/
9f/z//L/8f/y//P/9P/2//T/9P/y//L/8v/y//L/8P/y//L/8v/y//L/8f/x//L/8//z
//H/8f/0//X/9f/0//T/9P/0//T/9f/1//P/8//0//X/9f/1//T/9P/z//P/9f/1//X/
9f/z//X/9f/1//T/9P/1//X/9f/1//X/9f/1//X/9v/2//b/9//3//j/+P/4//j/+P/8
//r/+P/6//3//f/9//3//f/9//3//f/7//z//f/9//3/////////AgACAAIAAQD//wAA
AAAAAP7//v/9//3//f/9//3//f/7//r/+f/5//r/+f/4//j/9//3//f/9//3//f/9v/2
//X/9f/2//b/+P/5//n/+P/2//X/9f/1//f/9//4//j/9v/2//b/9v/2//b/9v/2//b/
9//3//f/9//3//f/9//3//b/9v/3//f/9//3//f/9//3//b/9v/3//f/9//2//b/9//3
//b/9P/6//n/+P/3//b/9P/0//P/8//0//X/9v/3//X/9f/1//X/9f/1//T/9P/1//X/
9f/1//X/9f/1//b/9v/2//b/9//3//j/+P/4//j/+P/4//j/+P/6//3//f8AAAEAAgAD
AAEAAQABAP///v/9//v/+f/3//T/8v/x//D/8P/w//D/8v/y//L/8P/w//H/8f/w//D/
8P/v/+//8P/w//D/7//v//D/8P/w/+7/7v/t/+3/7//v/+z/5f/j/+T/3f/V/9P/2P/q
//X/AgAdAD4AWwB2AJAApwCqAJsAggBlADsABwDi/9n/1f/P/9T/2//b/+D/5v/r/+v/
6f/n/+n/6v/p/+n/6P/m/+j/6P/o/+j/5//n/+b/5v/k/+X/5f/l/+f/5//o/+j/6P/n
/+f/5//p/+n/6f/q/+r/6v/o/+j/6v/q/+r/6P/o/+j/6P/o/+j/5//n/+j/6//r/+n/
6f/o/+n/6f/o/+r/6v/q/+r/6v/p/+b/5f/n/+n/6v/r/+r/6v/p/+n/6//r/+v/6//q
/+v/6v/p/+r/6v/r/+v/6//r/+v/6//p/+n/6v/q/+r/6//r/+z/7v/u/+7/7v/w/+7/
7P/u/+3/7f/t/+3/7//v/+//7//v//D/8f/x//H/8//z//P/8v/y//L/8f/z//T/9P/0
//L/8v/x//H/8f/x//H/8f/v/+7/7f/t/+7/7f/s/+z/7P/r/+r/6f/n/+f/5v/m/+b/
5//p/+r/6v/r/+v/6v/q/+n/6f/p/+f/5//o/+j/6v/q/+r/6v/o/+j/6P/o/+j/6f/p
/+n/6f/p/+n/6f/n/+b/5v/n/+n/6f/p/+n/6P/n/+X/5P/l/+X/5f/k/+X/5//o/+j/
5v/n/+f/5f/n/+f/5v/l/+P/4//j/+T/5v/m/+b/5v/l/+X/5f/m/+X/5P/j/+P/5f/l
/+X/5f/n/+j/6P/o/+j/6f/p/+n/6f/p/+j/5//r/+3/7v/v//D/8v/y//L/8//y/+//
6v/o/w==
         </WaveFormData>
      </LeadData>
      <LeadData>
         <LeadByteCountTotal>10000</LeadByteCountTotal>
         <LeadTimeOffset>0</LeadTimeOffset>
         <LeadSampleCountTotal>5000</LeadSampleCountTotal>
         <LeadAmplitudeUnitsPerBit>4.88</LeadAmplitudeUnitsPerBit>
         <LeadAmplitudeUnits>��V</LeadAmplitudeUnits>
         <LeadHighLimit>2147483647</LeadHighLimit>
         <LeadLowLimit>268435456</LeadLowLimit>
         <LeadID>II</LeadID>
         <LeadOffsetFirstSample>0</LeadOffsetFirstSample>
         <FirstSampleBaseline>0</FirstSampleBaseline>
         <LeadSampleSize>2</LeadSampleSize>
         <LeadOff>FALSE</LeadOff>
         <BaselineSway>FALSE</BaselineSway>
         <ExcessiveACNoise>FALSE</ExcessiveACNoise>
         <MuscleNoise>FALSE</MuscleNoise>
         <LeadDataCRC32>2084438433</LeadDataCRC32>
         <WaveFormData>
+v/6//r/+v/9//7///8AAAAAAAAAAAAA/v/+//7//v8BAAIAAwAEAAMAAgABAAAAAQAC
AAMABAACAAIAAgACAAEAAAD///7/AQAEAAcACgAGAAQAAgAAAAIAAgACAAIAAgACAAIA
AgABAAAA///+/wEAAgAEAAUAAwACAAEA/v8AAAEAAgADAAMABQAGAAYABAAGAAYACQAM
AA0ADgAQAA8AEAARABEAEwATABMAEwARABIAFQAYABoAHAAcABwAGwAZABkAFgARAAwA
CQAFAAQAAgABAP//+//7//n/+P/1//X/9f/1//b/9//6//v/9v/1//P/8f/0//X/9//5
//f/9//3//f/9f/1//T/9P/7//v/+v/5//f/9P/1//b/8f/y//T/8v/0//3/CQAdAD8A
ZAB3AHQAZgBVAEIAMgAkAA4A8f/a/9T/z//N/8//1P/Z/9n/2P/Z/+T/8v/2//T/9P/0
//T/9P/w/+//7v/t/+//8P/y//P/8v/y//L/8P/w//D/8P/x//L/8//0//T/8v/x//H/
8v/0//X/9f/1//P/8//y//H/8//0//T/9P/y//L/8v/y//L/8v/w//D/9f/2//b/9v/1
//T/8v/w//D/8P/w//D/8v/z//T/9v/1//L/8P/v//H/9P/1//b/9P/1//X/8//x//L/
8v/y//X/9v/2//X/8//y//H/8//1//b/+P/6//j/+P/4//j/+v/6//z//f/////////+
//z//P/8//z///8CAAMAAwADAAMAAwADAAMABQAGAAcACgAKAAoACQAHAAYABQAFAAcA
BwAIAAgABQAEAAMAAAD+//3//P/8/wMABAAEAAMAAgD///7//f///wEAAgACAAIAAgAA
AAAAAAAAAAEAAwAFAAYABgAFAAMAAgABAAAAAQACAAQABQAFAAUABQAEAAQABAAFAAUA
BwAHAAcABwAFAAQAAwADAAUABgAGAAYABgAFAAMAAwAFAAUABQAFAAgABgAHAAQAAwAC
AAEAAAABAAIAAwAEAAMAAwACAAAAAgACAAAAAAADAAQABQAFAAQABAADAAIABwAIAAwA
DgAOAA4ADwAPABAAEQARABEAEwAVABcAGQAYABkAGgAaAB8AIAAhAB4AGQAYABQAEAAM
AAoABwAGAAUABQAEAAEA///7//j/9f/2//f/+P/5//f/+f/5//f/9//2//X/9f/2//j/
+v/7//j/9//2//X/+P/4//n/+//7//j/9//3//j/+f/6//n/9v/2//T/8P/x//f/CQAn
AEwAbwB8AHIAYwBSAD4ALgAiAAsA7v/g/9v/1f/R/9L/1f/X/9j/2f/o//T/9v/2//X/
9P/z//L/8f/x//H/8f/0//T/9f/1//X/9P/z//D/8f/y//P/9f/z//P/8//y//L/8f/x
//L/9P/1//X/9f/0//P/8f/v//L/9P/1//b/8//y//H/8P/x//L/8f/y//X/9v/2//b/
9f/0//L/8P/x//L/8//0//P/8//z//T/9P/y//H/8f/0//b/9v/2//X/9f/0//H/9P/2
//f/+P/2//b/9f/z//P/9P/1//n/+v/6//v//P/5//j/9//2//n/+v/9////AAD///7/
/P/+//7//v/+/wEABAAFAAUABAADAAIAAQAEAAcACQALAAoACgAKAAkACwAKAAkACQAL
AAsADAAMAAkACAAHAAQABQAFAAUABgAHAAYABAABAAMAAQABAAEAAwAFAAYABgAFAAQA
AQAAAAMABAAGAAkACAAIAAcABQAGAAYABgAGAAgACAAJAAkABwAHAAcABgAHAAgACgAL
AAoACQAIAAcACAAIAAgACQALAAwADAAMAAsACQAGAAUABgAHAAgACQAKAAgABgAGAAYA
BgAGAAYABgAGAAQABQAFAAQABgAGAAQABAAFAAYABwAHAAgACAAHAAYACgAMABEAFAAU
ABQAFQAVABYAFwAXABcAGAAZABoAGwAZABsAHQAeACMAJAAlACIAHwAeABoAFgASABAA
DQAMAAsACwAKAAcABAABAP///f/+////AAABAAMABQAFAAMAAQAAAP////8AAAIABAAF
AAIAAQAAAP//AgACAAMABQAFAAQAAwADAAIAAwAEAAMAAgAAAPz/+v/9/wkAGwA5AGAA
fwCCAHQAZwBWAEQAOgAuABEA9v/s/+X/1//T/+D/5f/j/+b/6//0//r/AAACAAEAAAD/
//7/+//7//v/+////wAAAgADAAEAAAD///z///8AAAEAAwABAAEAAQAAAP7//f/9//7/
//8BAAIAAwABAP///P/5//z//v///wAA/v/+//7//v/+//7//P/8/wEAAgACAAIAAQAA
AP7//P/9//7///8AAAEAAQABAAIAAAD+//3//f///wIAAwAEAAEAAQAAAP3/AAACAAMA
BAACAAIAAQD/////AAABAAUABgAGAAcACAAFAAQAAwACAAYACAAMAA8AEAAPAA4ADAAK
AAoACgAKAA4AEgAUABUAFQATABEADwASABUAFwAZABgAGAAYABcAFwAWABUAFQAXABcA
GAAYABYAFAASAA4AEgATABQAFgAYABYAEwAPAA8ADQANAA0ADwARABIAEgARABAADQAM
AA0ADgAQABMAEgASABEADwAOAA4ADgAOABEAEgAUABUAFAATABIAEAARABIAFAAVABUA
FQAVABUAEwASABEAEQASABQAFQAWABQAEwARABEAEwAVABUAFgATABIAEQAQABAAEAAQ
ABAAEQATABQAFAATABIADwAOAA0ADgAPAA8AFAAWABcAGAAYABgAGwAcAB8AIAAiACMA
IQAhACAAHwAgACEAIgAjACYAKQAsAC4AMAAwADAALAAqACoAJwAkAB0AGgAWABQAEwAT
ABIADwANAAsACgAJAAkACQAJAAkACgANAA4ADQAMAAoACAAHAAkACgALAAsACwALAAsA
CwAJAAgACAAJAA0ADgARAA8ADAALAAYAAwAAAAIABAAKABMAIwA7AF0AfgCJAIAAcgBh
AFAAQgA2ACgAFQD8/+7/7f/r/+v/8P/1//f/9v/5//7/AgAEAAYACAAKAAwADgAMAAsA
CgAJAAsADAAOAA8ADgAOAA4ADAAMAAwADAANAA8ADwAPAA4ADgANAA0ADgARABMAFAAV
ABMAEwASABEADwAQABAAEAARABIAEwAUABMAEgAPAA4AEQASABIAEgAUABQAEwASABQA
FAAUABQAFwAXABcAGAAXABQAEgARABUAGAAZABoAGgAbABsAGQAXABgAGAAYABoAHAAd
AB0AGgAaABoAHQAgACAAIQAiACIAIgAiACIAIAAgACIAIwAoACkAKgAqACkAKAAnACYA
JwAqACsAKwAuAC8AMAAxADEAMwA0ADUAOAA4ADgANwA1ADQAMwAzADMAMwA0ADQANQA0
ADMAMAAuAC0ALAAsADAAMAAvAC0ALQArACsAKwAsAC8AMQAyADAAMAAuAC4ALAAsAC0A
LwAyADQANQA1ADIAMgAyADIANAA0ADUANQA1ADUANQA0ADIAMgAzADMANAA1ADYANwA1
ADQAMwAzADUANgA2ADYANgA3ADUAMAAwADAAMAAwADIANAA2ADgANgA1ADMAMAAzADQA
MwA0ADMANAA1ADUANgA2ADUANAA5ADoAPgBAAEAAQABBAEEAQwBFAEYARwBHAEcARwBH
AEUARwBJAEoAUQBUAFcAVgBRAE4ASABCAD8APgA8ADwAOgA5ADcAMwAwAC0AKwApACsA
LQAvADEALwAvAC0AKQAqACoAKgArACsALAAtAC0ALAArACoAKQArACwALgAxACMAJAAx
ADMALgAvADAALQAsACoAJAAiACkANQBJAGkAkACtAK4AogCRAHwAaABeAFIAPQAkABYA
EQANAAUABAAHAA0AEgAXAB4AJgAqACYAJgAmACYAJgAoACkAKgArACwALAAtAC0ALQAs
ACsAKAArACwALQAvAC0AKwApACYAKQApACoALAAsAC0ALQAtACsAKwAqACkAKgAsAC0A
LgAtACwAKwAqACoAKgAoACgALAAuAC8AMAAvAC4ALAAqACwALgAwADIAMAAvAC4ALgAv
AC4ALgAvAC4AMAAwADAALwAvAC4AKwAuADAAMQAyADIAMgAxAC8ALwAwADEANQA0ADIA
MQAwADIAMgAyADIANQA2ADkAOwA6ADkAOAA2ADcAOAA5ADoAOQA8AD0APQA+AD0APAA7
AD4AQQBDAEUAQwBCAEEAPwBCAEIAQgBDAEEAQQBCAEIAQAA+ADwAOAA6ADkAOAA4ADwA
PAA7ADkAOwA5ADkAOQA3ADkAOgA6ADgAOAA2ADYANwA4ADoAPQA6ADoAOQA3ADcAOAA5
ADoAPAA8AD0APQA8ADsAOgA4ADsAPAA+AD8AOwA5ADcANQA2ADgAOgA9ADwAPAA7ADoA
OAAzADUAOQA6ADgAOAA4ADgANwA2ADUANAA2ADcANwA2ADQANAAyADIAMQAyADMAMwA3
ADgAOAA4ADkAOAA6ADoAOwA8AD4APwBDAEUARgBHAEQAQwBCAEEAQwBHAEsATgBPAE4A
TQBIAEYARgBDAEAAOgA4ADUANAAyADEALwArACsAKQAoACcAJAAjACIAIQAjACUAJQAj
ACQAJAAkACUAJAAkACQAIwAlACUAJQAlACQAIgAhACEAIwAkACUAJwAoACUAIgAfABoA
GAAYABoAHwApAD0AWQB2AJUAoACUAIMAdABkAFoATAAvAA4A+P/t//H/+//8//3/AwAG
AAkAEAASABIAFAAVABYAFwAYABcAFwAXABcAFgAWABcAFwAaABoAGgAYABcAFgAVABUA
FQAVABUAFAAUABMAEwAUABEAEQAQAA8AEgAVABcAGQAXABYAFAASABIAEgASABIAEAAQ
AA4ADgAQABAADwAOAA8AEAAQABAADwAOAA0ADAAPAA8ADwAQABAADgANAA0ADQAOAA0A
DAANAA8AEAAPAA4ADgANAAwADgAQABEAEQAPAA4ADQAPAA8ADgAOAA4AEQASABMAFAAR
ABAAEQARABUAFQAVABQAFAAUABQAFAAUABYAFgAVABgAGQAaABsAFwAXABYAFQAYABoA
HAAdABwAGgAYABcAFgAVABUAFAAVABQAEwAQABAADwAOAA4AEAAQAA8ADQANAAsACwAL
AAoACwALAAoACwAMAAsADAAJAAgACAAJAAcACAAIAAcABwAIAAkACgAIAAgACQAJAAoA
CwAMAAwACQAIAAgABwAIAAkACgALAAgACAAIAAkACAAIAAcABgAHAAcABgAHAAMAAQAB
AP//AgAEAAQABAAEAAIAAAD+//z///8BAAIAAgACAAIAAAAAAAAAAAAAAP//AgAEAAUA
BgAHAAYACAAIAAcACAAKAAsADQAPABAAEQAPAA0ACwAJAAsADwATABYAFgAWABYAEgAN
AAwACAAEAAMAAgAAAAAA/f/7//j/8//1//P/8v/x//D/7//u/+3/7f/v/+//7f/v/+7/
7f/t/+r/6v/q/+n/6v/r/+z/7f/r/+r/6v/r/+f/6v/t/+//8P/r/+j/3//c/+T/5P/i
/+v//f8VADkAWgBpAGIAVABFADIAJAAeAA4A6//S/8r/w/+7/7v/wv/J/8//1P/Z/97/
4P/e/+D/4v/i/+L/4v/j/+P/4//j/+L/4P/f/93/4f/i/+P/4v/g/+D/4P/h/+H/4f/h
/+D/4v/h/+H/4v/f/9//3v/d/+D/4f/h/+H/3v/e/93/3P/c/9z/3P/c/97/3v/c/9z/
3P/c/9v/2v/b/9z/3P/c/9z/3P/c/9z/2//b/9v/3P/d/9z/3P/d/9z/3P/a/9j/2v/d
/9//3//e/97/3f/c/9v/3P/c/9v/3P/c/9z/3//e/97/3//g/+L/4v/i/+L/4P/g/+L/
4//k/+P/4v/g/+P/5P/l/+b/5P/m/+b/5f/o/+n/6v/r/+n/6//s/+3/7P/s/+z/6//s
/+z/7P/t/+v/6f/o/+b/6f/q/+v/6v/n/+X/4//i/+j/6P/n/+X/5//l/+X/5f/i/+P/
4//i/+P/5P/j/+T/4v/i/+P/5f/k/+T/4//h/+P/5P/l/+b/4//i/+L/4f/i/+P/5P/k
/+L/4v/j/+P/4f/h/+H/4f/h/+L/4//l/+L/4P/d/9r/6P/p/+T/4v/i/+L/4v/h/+D/
3//e/+D/4f/h/+D/3v/e/9z/3P/d/97/3//f/+H/4v/i/+L/4v/i/+X/5v/o/+r/7f/v
/+//7//u/+3/7//v/+//7//w//P/9v/4//j/+P/4//T/8v/y/+//7P/n/+T/4P/e/93/
3f/c/9n/1//V/9T/0//R/9H/0f/R/9P/1f/V/9P/0f/Q/8//z//R/9L/0//T/9P/0//T
/9P/0P/O/83/zf/b/9r/1f/X/9b/z//O/8//zv/M/8r/yP/P/9v/7f8JACwARwBMAEIA
NwAoABoADAD6/9//xP+4/7H/rf+r/6z/s/+3/7b/t//A/8L/xv/M/87/zv/O/87/y//J
/8f/xf/I/8r/zf/P/87/zv/O/8z/zP/M/8z/zf/P/8//z//O/83/y//K/8r/y//N/87/
z//N/83/zP/L/8n/yv/K/8r/y//M/83/zv/L/8r/x//G/8r/zP/N/87/zv/O/83/zP/K
/8r/yv/K/8z/zf/O/9D/z//M/8r/yf/L/87/z//Q/87/z//P/83/y//M/8z/zP/O/9D/
0f/R/8//zv/N/8//0v/S/9P/1P/S/9L/0v/S/9L/0v/U/9X/2f/Z/9n/2P/W/9b/1v/W
/9n/3P/d/93/3//f/9//3//d/9//4P/h/+P/5P/l/+X/5P/i/+D/3//h/+H/4v/i/+P/
4v/h/97/3f/b/9n/2P/d/97/3v/d/9v/2f/Z/9n/2//d/97/3v/e/97/3P/c/9v/2v/a
/9v/3P/e/9//3//d/9z/2//a/9v/3P/e/9//3//f/9//3v/c/9z/3f/d/97/3//g/+H/
3f/c/9v/2//c/97/3//g/+L/4f/f/9//2//a/9v/3P/d/97/3v/e/97/3v/d/93/3P/a
/93/3v/d/97/3P/c/9z/2//f/+D/4P/g/+T/5P/n/+j/6P/o/+n/6f/t/+//8P/x/+7/
7f/s/+v/7f/x//X/+P/4//j/+P/0//D/7v/p/+T/4//i/+D/4P/c/9v/2f/V/9f/1f/U
/9P/1f/V/9X/1f/U/9X/1P/R/9P/1P/V/9f/1v/W/9b/1f/X/9f/1//X/9n/2P/Y/9n/
1f/W/9f/2//c/9v/2P/X/87/yP/K/87/1//t/w0AMQBQAFcASgA6ACkAGgAQAAYA7v/R
/77/vv+7/6//rf+0/7n/u//E/8v/0v/S/9T/1P/U/9T/1P/U/9T/1f/W/9f/1//W/9b/
1f/W/9b/1v/U/9X/1v/X/9n/2P/X/9b/1P/X/9f/2P/a/9n/2f/Y/9f/2f/Z/9j/1//Z
/9r/2v/a/9f/1v/V/9T/2P/a/9r/3P/d/9z/2v/Y/9n/2v/a/9r/2v/a/9r/2v/Z/9n/
2f/a/9v/2v/a/9v/2//c/9v/2v/d/9//4P/f/9//4P/g/+D/4P/g/9//3f/f/+D/4f/l
/+T/4v/h/+D/4f/i/+P/5P/l/+b/6f/r/+r/6f/o/+b/6f/q/+v/7P/s/+7/7v/t/+3/
7f/t/+3/8f/1//j/+//6//j/9v/z//X/9v/3//n/9v/1//X/9P/0//T/9P/y//T/8//y
//L/9P/y/+//6//u/+3/7v/v/+7/7//v/+7/8P/w/+7/7v/x//L/9P/3//P/8v/w/+3/
7v/w//L/9P/z//L/8v/x//L/8//0//T/9P/0//X/9f/0//P/8v/x//H/8v/z//X/9P/0
//P/8v/w//H/8f/y//L/8v/y//L/8f/w/+//7v/w//H/8f/w//D/8P/u/+7/8f/y//P/
8//3//j/+P/4//j/+P/7//z//v8AAAMABQAFAAUABAADAAMAAwADAAMABwALAA8AEgAT
ABIAEQAMAAkACAAEAAAA/P/6//f/9v/y//H/7//r/+z/6//r/+v/6//r/+v/6//t/+//
7//t/+v/6v/p/+n/6f/q/+v/6//t/+3/7f/t/+z/6v/p/+n/9f/2//P/8f/u/+v/5v/j
/+L/5P/q//T/BwAlAEcAZQBuAGMAVABCADMALAAkABAA9P/f/9b/0P/L/83/z//S/9f/
2//e/+H/5P/q/+z/7v/u/+7/7v/u/+7/7//w//H/8P/w//H/8f/0//T/9P/y/+//7v/t
/+3/7//x//P/9P/y//H/8f/y//L/8//z//P/9f/1//T/8//x//L/8v/y//P/9P/1//b/
9P/0//L/8v/1//b/9v/2//b/9v/1//T/9f/2//f/+P/7//v/+//8//z/+v/5//n/+P/6
//r/+v/8//3//f/7//n/+v/6//r//P/+///////+//7//v8BAAIAAgADAAQABAAEAAQA
BAABAAAAAQABAAgACwAOABAADQAMAAsACgANABAAEQARABMAEwATABMAEgATABMAEwAV
ABYAFwAXABUAFAATABMAFQAVABYAFgAVABQAEwAQAA8ADQALAAoAEQASABIAEQARAA8A
DwAPAA0ADwAQABAAEgASABAAEAAOAA4ADwARABMAFAAUABMAFAAUABQAFAASABIAEwAT
ABUAFQAVABQAEgASABMAEwAUABUAFgAXABUAFAATABMAFQAWABYAFgAcABoAFwAWABUA
FAAUABQAFAAUABQAFQAVABQAEwASAA8ADgASABQAFgAXABcAGAAYABgAGgAaAB0AHgAg
ACIAJQAnACUAJQAkACMAJQAlACUAJQAnACsALwAyADQANAA0ADAALwAuACoAJgAfABwA
GAAWABUAFQAUABEADwANAAwACwALAAsACwALAAsADQANAAsACwAKAAkACQAMAA4AEAAR
AA4ADQAMAAsADQAMAAwADQARABIAEwAPAAoACwAIAAMABgAKAAgACgAXACsAQwBlAIIA
iwCCAHQAXwBMAEIAOAAgAAUA9P/u/+n/6f/n/+r/7//v/+z/8f/+/wgACAAIAAgACAAI
AAgABQAFAAUABQAHAAgACgALAAsACgAJAAYACAAIAAgACQALAAsACwAKAAkABwAGAAYA
CAAJAAkACQAJAAkACAAHAAcACAAIAAgACQAKAAsADAAJAAgABQAEAAgACgALAAwACQAI
AAYABAAFAAYABwAIAAoACwAMAA4ACwAIAAYABQAHAAoACwAMAAoACwALAAkACQAKAAoA
CgANAA4ADgANAAoACgAKAA0ADwAQABIAFAASABIAEgASABIAEgAUABUAFwAXABcAFgAU
ABQAFAAUABYAGgAcAB0AHAAbABoAGQAbAB0AHgAfACIAIgAiACEAHgAcABoAGQAbAB0A
IAAiAB4AHAAaABYAFgAVABQAFAAYABgAFwAVABMAEQARABEAEwAVABYAFgAUABQAEgAS
ABQAFAAVABcAFwAYABgAFwAUABQAFAAUABUAFgAYABkAFwAXABcAFgAWABYAFwAXABcA
FwAXABcAFAAUABQAFQAWABgAGQAaABoAFgAVABQAEwASABMAFAAVABYAEwATABIAEAAQ
ABAADgAOABEAEgATABMAEwASABAADgAVABgAHgAiAB8AHgAeAB0AHgAfAB8AHwAhACEA
IQAhACAAIwAmACgAKgAqACoAJgAiACAAGwAWABIAEAANAAwACgAJAAcAAwABAP///v/9
//////////////8BAAEA//////7//f/9//3//v///////P/7//r/+f/6//r/+//9//3/
/P/7//n/+P/5//j/+f/6//b/9P/6/wMAFQAzAFcAdAB5AG4AXABJADgAIgAOAP7/6f/a
/9T/z//L/9H/1v/V/9f/4P/j/+z/9P/0//T/8v/y//L/8v/v/+//7//v//D/8P/x//H/
8f/w/+//7P/v//D/8f/z//L/8f/w/+7/7P/r/+v/7P/t/+//8P/x/+7/7f/r/+n/6v/s
/+3/7v/s/+z/7P/s/+r/6v/o/+j/6//s/+z/7P/p/+j/5v/k/+f/6P/p/+r/6P/n/+b/
5v/p/+j/6P/p/+r/7P/s/+z/6f/p/+j/5f/o/+r/6//s/+r/6v/p/+f/6P/o/+j/6//s
/+z/7f/u/+3/7P/r/+r/6//s/+//8f/w/+//7v/s/+7/7v/u/+7/8P/0//b/9//2//X/
9P/z//b/+f/7//3//f/8//v/+f/5//j/9//3//n/+f/6//r/9v/0//L/7v/x//H/8f/y
//P/8v/w/+3/7//t/+3/7f/v//H/8v/y/+//7v/r/+r/7f/u//D/8//w//D/7//t/+7/
7v/u/+7/8f/y//T/9f/z//H/7//s/+//8P/y//P/8v/x//D/7//u/+7/7v/v//H/8v/y
//L/7//t/+r/6f/t/+//8P/u/+7/7v/u/+v/6v/p/+j/6f/r/+z/7P/q/+r/6P/o/+v/
7P/t/+3/7//w//D/8P/w//D/8//0//f/+P/6//v/+//7//r/+f/5//n/+f/5//r//f8A
AAIABAAEAAQAAAD///7/+v/2//H/7v/q/+j/6P/n/+X/4f/h/9//3v/d/9v/2//b/9v/
3f/f/9//3f/b/9r/2f/Z/9n/2v/b/9v/2//b/9v/2//a/9j/1//X/9n/3P/f/9//3P/Z
/9j/1f/S/9L/0P/S/9n/5//5/xEAMgBVAFwASgA5AC4AHgAOAPr/2//A/7T/sf+r/6v/
sv+5/73/wP/D/8T/yP/S/9T/1P/U/9T/1P/S/9H/0P/P/9H/0v/U/9X/1v/W/9b/1P/S
/9D/zv/N/9H/0//V/9b/1f/T/9L/0v/Q/9H/0f/R/9P/0//S/9H/0P/Q/8//zv/P/9D/
0f/S/9D/0P/O/87/z//Q/9D/0P/Q/9D/z//O/8z/zP/M/8z/z//P/8//0P/S/9D/z//P
/9D/0v/S/9L/0P/R/9H/z//N/87/zv/O/9D/0v/T/9P/0f/Q/8//0f/S/9L/0//U/9b/
1v/W/9b/0//S/9P/0//X/9f/1//W/9T/1P/U/9T/1//a/9v/2//d/93/3f/d/9v/3f/e
/9//4f/i/+P/4//h/+D/3//f/93/3f/e/97/3v/e/97/3P/b/9n/1//W/9r/2v/Z/9f/
1//V/9X/1f/S/9P/0//S/9T/1v/W/9j/1//W/9b/1//X/9j/2P/X/9T/1P/U/9T/1v/W
/9f/1//X/9f/1//W/9X/1P/U/9P/1P/V/9b/1//U/9T/1P/V/9L/0v/R/9D/1P/V/9X/
1//T/9P/0//Q/9H/0v/T/9T/0f/Q/8//zv/Q/9H/0f/Q/9D/0P/O/87/zf/O/8//z//T
/9T/1P/U/9b/1v/Z/9r/2v/a/9v/2//f/+H/4v/j/+H/3//d/9v/3v/j/+j/7P/r/+r/
6f/k/9//3v/a/9b/1P/S/8//zv/L/8n/xv/B/8T/w//D/8P/wf/B/8H/wf/B/8P/w//B
/8L/wv/C/8P/v/++/73/u/++/8H/xP/H/8b/xP/D/8P/wf/A/8P/x//I/8X/wv+7/7b/
tP+0/7r/x//f//3/IQA8AD0ALgAgABEABAD6/+z/1P+5/6j/oP+X/5P/lf+a/6P/q/+w
/7H/sP+0/77/vv+8/7z/vP+8/7z/vf++/7//vf+8/7z/u/+9/77/v/++/77/vv++/7//
vf+9/73/vP+9/73/vv/A/77/vf+7/7n/vP+9/73/vf+8/7z/u/+6/7r/uv+6/7r/vf++
/73/vv++/77/vf+8/73/vv++/77/vP+8/7z/vP+9/73/vf++/7//vv++/7//vf++/73/
vP+//8H/wv/B/8D/wP+//77/v//A/8D/v/+//8D/wf/F/8T/wv/B/8D/xP/G/8j/yv/I
/8b/xv/F/8j/yf/K/8r/y//M/83/zv/M/87/zv/N/9D/0f/S/9P/0f/T/9T/1f/W/9b/
1v/V/9f/1v/V/9X/0v/R/9H/0P/Q/9D/0P/O/87/zf/M/8z/z//O/8z/yf/M/8v/zP/N
/8n/yf/I/8b/yv/M/8z/zv/N/8z/zP/N/83/zv/O/83/zv/O/87/zv/N/8z/zP/L/8z/
zf/O/87/zf/M/8z/y//L/8v/y//L/8v/zP/N/8//zf/M/8r/yP/L/8v/yv/L/8n/yf/J
/8n/wv/I/8n/yv/L/8z/yP/G/8T/wv/D/8X/xv/G/8f/yP/H/8j/xv/G/8b/xf/J/8z/
zv/Q/9H/0P/S/9L/0//U/9b/1//a/9v/2//b/9j/1//W/9X/2f/d/+H/5P/l/+T/4//e
/9n/2P/U/9D/z//O/8z/zP/H/8X/wv+9/77/vf+9/73/u/+7/7v/u/+7/73/vf+7/77/
vv++/7//vP+8/7z/u/+8/73/vv+//77/vP+7/7v/uf+8/7//wf/E/8P/vv+1/6r/qP+2
/7r/vf/P/+3/DQAuADsAMAAiABcACgD+//T/3v/F/7L/pP+b/5X/lf+Y/53/o/+o/63/
sv+0/7b/tv+2/7b/tv+2/7f/uf+7/73/vP+6/7n/t/+6/7r/uv+4/7r/uv+6/7v/u/+7
/7v/uv+7/7v/vP++/7v/u/+6/7n/uv+7/7v/u/+6/7r/uf+4/7b/tv+2/7b/uP+6/7r/
vP+9/7z/uv+4/7v/vP+8/7z/u/+6/7n/uP+6/7v/vP++/8D/vv+9/73/u/+8/7v/uv+9
/7//wP+//73/vv++/77/v//A/8D/v/+//8D/wf/F/8T/wv/B/8D/w//E/8X/xv/E/8T/
xv/H/8f/x//H/8b/yf/K/8v/zP/M/87/zv/N/9L/0//U/9X/0v/T/9P/0//V/9b/1//X
/9j/2P/Y/9n/1v/V/9X/1P/W/9b/1v/U/9T/0//S/9L/1f/U/9L/z//Q/8//0P/R/8//
z//O/8z/zv/Q/9D/0v/R/9D/0P/R/8//0P/Q/8//0f/S/9P/1P/R/9D/0P/P/9L/0//U
/9T/0v/S/9P/0//R/9H/0f/R/9H/0v/T/9X/0f/Q/87/zP/P/8//zv/P/9D/0f/S/9P/
0//S/9D/zv/R/9H/0f/S/9D/z//N/8v/zv/N/87/z//M/8z/z//Q/9D/0f/S/9L/1f/Y
/9n/2v/b/9z/3f/d/+D/4f/h/+H/3v/e/9//4f/k/+X/5v/n/+X/5P/k/+D/3v/a/9T/
0P/Q/w==
         </WaveFormData>
      </LeadData>
      <LeadData>
         <LeadByteCountTotal>10000</LeadByteCountTotal>
         <LeadTimeOffset>0</LeadTimeOffset>
         <LeadSampleCountTotal>5000</LeadSampleCountTotal>
         <LeadAmplitudeUnitsPerBit>4.88</LeadAmplitudeUnitsPerBit>
         <LeadAmplitudeUnits>��V</LeadAmplitudeUnits>
         <LeadHighLimit>2147483647</LeadHighLimit>
         <LeadLowLimit>268435456</LeadLowLimit>
         <LeadID>V1</LeadID>
         <LeadOffsetFirstSample>0</LeadOffsetFirstSample>
         <FirstSampleBaseline>0</FirstSampleBaseline>
         <LeadSampleSize>2</LeadSampleSize>
         <LeadOff>FALSE</LeadOff>
         <BaselineSway>FALSE</BaselineSway>
         <ExcessiveACNoise>FALSE</ExcessiveACNoise>
         <MuscleNoise>FALSE</MuscleNoise>
         <LeadDataCRC32>1020580611</LeadDataCRC32>
         <WaveFormData>
/v/+//7//v/+//7//v/+//z//P/8//z//v/+//7//v/8//z//P/8//r/+v/6//r//P/8
//z//P/6//r/+v/6//r/+v/6//r/+v/6//r/+v/6//r/+v/6//r/+v/6//r/+P/4//j/
+P/6//r/+v/6//n/+P/4//j/+P/5//n/+f/5//n/+f/5//f/9//5//v//f///wEAAwAB
AAAA///+//7//v///////f/8//z/+//5//f/9v/2//j/+P/3//b/9f/0//P/8//1//X/
9v/4//n/+f/5//n/+P/3//b/9f/3//f/9//3//X/9v/2//b/9P/0//T/9P/1//f/+P/5
//f/9//3//f/+P/6//v//f/9//v/+f/6//7/AwALABMAFwAaAB8AIwAfABgAEQAHAPf/
4f/L/77/uP+2/7v/xP/M/9j/5//r/+j/5f/k/+L/4f/h/+T/6f/v//f//v8AAAAA////
/wAAAAAAAAEAAQABAAIAAgACAAEA//////////8CAAIAAwADAAIAAAD///7///8BAAIA
AgAEAAQABAAEAAIAAgADAAMABAAEAAQABQAEAAQABAAEAAYABgAGAAUABQAFAAUABQAD
AAMABAAEAAYABgAEAAQABAAFAAUABgAGAAYABQAFAAgACAAIAAcABQAHAAgACAAKAAoA
CwALAAsACwAKAAoACgALAAwADQANAA0ADAAMAAsACwALAAsACwAMAAwADAALAAsACQAI
AAgACQAJAAoACgAKAAoACAAKAAkACAAIAAgACQAKAAsACgAJAAgABwAKAAoACgAKAAgA
BwAHAAcABQAEAAQABAAEAAQABQAGAAQABAAEAAQAAgABAAEAAQAEAAQAAwADAAMAAwAB
AAEAAgADAAQABAADAAIAAQD/////////////AAAAAP/////+//7//v/9/////////wAA
/v/8//z/+f/7//z//f/9//7//v/9//z/+v/5//f/+f/7//z//P/8//z/+f/6//r/+v/6
//r/+v/8//z//P/7//j/+P/4//j/+//7//v/+//5//n/+f/5//n/+//9//7///8AAAEA
AQAAAP///v/+/wAAAQABAP///P/8//v/+f/5//j/+P/4//j/9//2//X/8//x//D/7//w
//L/9f/3//X/9f/1//X/9f/1//X/9f/3//f/9//3//f/9v/1//T/9f/2//f/+P/4//f/
9v/1//f/9//3//f/+P/4//n/+f/3//f/+v/8/wEABwANABEAFAAVABsAGwAYABMADQAB
APH/2f/C/7j/sv+z/7z/xv/Q/9//6//q/+f/5P/i/9//3//i/+f/6f/x//r/+v/6//v/
+//8//z//v////////////7//f/7//3//f/9//3//P/8//3//f/9//z//P/8//3///8A
AAAA/v/+//7//v8AAAAAAQABAAEAAAD//////v/+//7//v///wAAAQABAAEAAQABAAEA
AQABAAIAAgACAAIAAAAAAP7//////wAAAgACAAEAAQABAAAA///9////AQACAAIAAgAC
AAMAAwABAAEAAAAAAAEAAwAFAAcABgAFAAMAAgADAAMAAwADAAMABAAEAAQAAwADAAEA
AAACAAMAAwAEAAIAAgACAAAAAgABAAAAAAACAAMABAAFAAQAAwACAAEABAAEAAQABAAC
AAEAAQABAAMAAgACAAIAAwACAAIAAgABAAAA///+/wAA/////////v/+//3//f//////
/f/9//7///8AAAAA/f/8//v/+f/6//v//P/9//3//P/6//n/+f/6//v/+//7//v/+//8
//r/+P/4//X/9//4//n/+f/5//j/9v/0//b/9f/z//X/9f/2//b/9v/y//L/8//0//X/
9v/2//b/9v/1//P/8v/x//D/8//z//P/8//z//P/8//z//P/9f/3//j/+f/6//v/+//6
//n/+P/4//j/+f/5//f/9v/2//X/8//x//D/8P/w//D/7//u/+3/6v/p/+n/6f/r/+z/
7v/v/+//7//v/+//7//v/+//7//v/+//7//v/+7/7v/u/+7/8P/w//D/8P/v/+//7//v
/+//7//v/+//8v/y//P/8//x//P/9P/2//n/AQAJAA0AEAATABcAFQAOAAsAAwD3/+f/
z/+6/7L/sP+z/7z/yP/U/+P/6f/o/+X/4P/e/9//3//e/+P/6f/v//b/+P/6//n/+f/6
//r//P/9//3//f/9//z/+//5//v/+//7//v//P/8//3//f/7//r/+v/6//3///8AAAAA
/v/+//7//v/+//7//////wAAAAAAAAEAAAAAAAAAAAACAAIAAgABAAEAAQABAAEAAQAB
AAIAAgAEAAQAAgACAAAAAQABAAIABAAEAAMAAwACAAIAAgABAP//AQACAAIABAAEAAUA
BQAEAAMAAQAAAAIAAwAEAAUABAADAAEAAAD/////////////AAAAAAAA//////3//P/+
//////8AAP///v/9//r//P/7//r/+v/8//3//v////7//f/8//v//v/+//7//v/8//v/
+//7//v/+v/6//r/+//6//r/+v/5//j/9//2//f/9//4//n/+P/4//f/9//5//n/9//3
//j/+f/6//r/9//2//X/8//2//f/+P/5//n/+P/2//X/9P/0//T/8//z//P/8//0//T/
8v/y/+//8P/y//T/9f/1//T/8v/w//D/7//t/+//8//0//T/9P/y//L/8v/y//T/9P/0
//P/8P/w//D/8P/x//H/8f/x/+//7//v/+//8f/z//X/9v/3//j/+f/5//b/9f/0//T/
9v/3//f/9f/0//T/8//x/+3/7P/s/+z/7f/t/+3/7f/q/+n/6f/p/+f/6P/q/+v/7f/t
/+3/7f/r/+v/6//r/+3/7f/t/+3/7P/s/+z/7P/s/+z/7P/s/+3/7f/t/+3/6//r/+v/
6//u/+7/7//v//H/7//y//T/9////wUACQAOABMAFwARAAgA///1/+f/1f+//7T/sP+w
/7X/vv/G/9b/5//r/+b/4//k/97/2f/X/9b/1//d/+P/6P/u/+7/7f/t/+7/7v/u/+//
7//v//L/8v/y//H/8P/v/+7/7f/w//D/8f/x//D/7v/t/+z/7P/t/+3/7P/u/+7/7v/u
/+z/7P/t/+3/7v/u/+7/7//t/+7/7//w/+//7v/t/+v/7f/t/+3/7f/q/+n/6f/o/+n/
6v/p/+r/6P/p/+n/6v/o/+j/5//n/+j/6P/o/+f/5v/n/+f/5v/n/+j/6v/r/+r/6f/n
/+b/5P/l/+b/5//n/+f/5v/m/+T/4//i/+H/4f/i/+L/4v/j/+P/4f/g/+D/4f/h/+L/
4P/g/+D/3v/e/93/3P/c/97/3//g/+H/4P/f/97/3f/e/97/3v/e/9//3//g/+H/3//e
/97/3v/e/97/3//g/9//3v/d/9z/3v/d/93/3f/e/97/3f/d/9v/2//Z/9n/2v/b/9z/
3P/b/9r/2f/X/9f/1//X/9f/2P/Y/9f/1//U/9T/1P/T/9T/1f/W/9j/1v/U/9T/0f/R
/9L/0//T/9b/1v/V/9T/0v/R/9H/0P/S/9L/0v/S/9L/0v/S/9H/0P/Q/9D/0P/T/9P/
0//T/9L/0f/Q/8//0P/T/9b/2P/X/9j/2f/Z/9j/1//W/9b/1v/X/9f/1f/S/9L/0f/P
/8//zv/O/87/zP/L/8r/yf/G/8X/xf/F/8f/yP/K/8v/yf/J/8n/yf/L/8v/y//L/8n/
yf/J/8n/yP/I/8j/yP/K/8r/yv/K/8n/yf/J/8n/y//L/8v/y//L/8r/yv/J/8X/xf/M
/9D/0//Z/+H/5f/m/+n/6//t/+r/4//b/83/u/+h/47/hv+E/4f/kP+c/6j/s/+9/7r/
tf+0/7L/r/+v/7L/s/+3/7v/wP/C/8D/w//D/8T/xP/G/8f/x//H/8f/xv/F/8P/xf/F
/8X/xf/E/8T/xf/F/8P/wv/C/8L/w//F/8b/xv/E/8T/xP/E/8f/yP/K/8v/y//K/8n/
yf/J/8r/y//M/8r/yv/K/8n/x//H/8f/x//H/8f/yP/I/8f/xv/D/8L/wv/D/8P/xP/G
/8b/xf/F/8T/xP/E/8P/xf/H/8j/yP/G/8b/x//H/8f/x//G/8b/yP/J/8r/y//I/8f/
xf/E/8T/xf/G/8f/x//I/8j/yP/H/8f/xf/E/8X/x//I/8r/yP/I/8j/xv/H/8f/x//I
/8j/yf/K/8v/yf/J/8n/yf/L/8z/zf/O/8z/y//L/8v/zf/M/8z/zP/J/8j/yP/I/8j/
yP/I/8j/yv/J/8n/yf/J/8j/xv/F/8j/yf/I/8n/yP/J/8r/yv/J/8j/x//F/8j/yf/K
/8v/y//K/8j/x//H/8j/yf/J/8n/yf/J/8r/yv/I/8j/xf/I/8r/zP/N/83/zP/K/8j/
yv/L/83/z//M/8r/yv/K/8r/y//M/83/zf/O/87/zv/O/83/zf/N/83/zv/P/9D/0f/Q
/9H/0v/S/9X/1v/X/9f/2P/X/9b/1v/U/9X/1f/T/9P/1P/U/9P/z//O/87/zv/O/83/
zP/L/8z/y//L/8v/yv/K/8v/y//M/83/zv/P/83/zf/N/83/zf/N/83/zf/O/87/zv/O
/87/zv/O/87/0f/R/9H/0f/P/8//z//P/9D/0P/R/9H/1f/T/9T/1P/X/93/5f/r/+7/
8f/3//n/9P/t/+X/2f/H/6//nP+U/5D/kf+a/6T/qv+1/7//wP+7/77/wP+9/7v/vv/B
/8X/zf/S/9T/1v/Z/9n/2v/a/9n/2f/Y/9f/2v/a/9r/2f/Z/9n/2f/Z/9r/2v/b/9v/
3f/c/9z/3P/d/9//4P/g/+D/4P/g/+D/4v/i/+P/4//j/+L/4f/h/+P/5P/l/+b/5f/k
/+P/4f/k/+X/5v/n/+X/5f/m/+b/6P/o/+b/5v/m/+f/5//o/+f/5v/k/+P/5f/m/+f/
5//l/+f/6P/o/+r/6v/r/+v/7f/t/+z/7P/q/+v/7P/t/+//7//u/+7/7//v/+//7//v
//D/8P/w//D/8f/w//D/7//v/+7/7v/w//D/8P/u//D/7//u/+7/7P/t/+7/7//x//H/
8f/x//D/7v/s/+r/7f/t/+7/7//u/+z/6//q/+v/6v/q/+r/6v/q/+r/6v/o/+f/5//n
/+r/6v/p/+n/6f/p/+f/5//m/+f/6P/o/+n/6P/n/+X/5//n/+f/5//q/+r/6f/p/+b/
5v/m/+X/5f/l/+X/5v/n/+b/5//l/+X/5v/n/+f/6P/o/+f/5v/o/+f/5f/n/+X/5v/o
/+j/6P/o/+j/6P/o/+b/5v/m/+X/5f/m/+f/6P/o/+f/5v/l/+b/5//o/+n/5//p/+v/
7P/t/+7/7//v//D/7//u/+7/7P/t/+3/6//s/+z/6//p/+f/5v/m/+b/5v/l/+T/4//i
/+H/4f/h/+H/4v/k/+X/5//n/+f/5//n/+f/5//n/+X/5f/l/+X/6P/o/+j/6P/o/+j/
6P/o/+v/6//r/+v/7f/t/+3/7f/s/+z/7f/t/+//8f/0//b/+f///wcACwAQABkAHwAb
ABQADQABAPP/3//F/7j/tv+6/7//yP/U/+D/6f/r/+b/4//k/+L/4f/l/+j/6//v//P/
9v/4//z//f/9//7//v/8//3//f/9//7//v/+//3////////////+//7//////wAAAAAB
AAIAAgADAAMAAgAEAAQABAAEAAYABgAHAAcACQAIAAcABwAJAAoACwAMAAoACgAKAAkA
CgALAAwADQAPAA8AEAAQABAAEAAOAA4ADwARABIAFAASABIAEQARABIAEgASABEAEQAT
ABQAFAASABIAEwATABQAFQAVABYAEwATABMAEwAVABUAFAAUABMAEwATABMAEwAUABQA
FAAVABUAEwASABAAEQARABIAFAAUABQAEgASABEAEAAQAA4ADwAQABEAEwATABMAEwAT
ABIAEQAQABAADwAPAA8AEQAQABAAEAANAAwADAAMAA4ADgAOAA4ADAALAAsACwAOAA4A
DQANAA8ADwANAA0ADQANAA0ADAAMAAwADAALAAkACQAJAAkACgAKAAkACQAKAAoACgAJ
AAkACQAJAAoADAAKAAoABwAHAAgACQAJAAkACAAGAAQACgAJAAYABAAEAAQABAAFAAYA
BwAHAAQABAAEAAQABQAFAAUABQAHAAcABwAHAAYABwAIAAgACgAMAA4ADwAMAAsACgAK
AAoACwALAAkACgAKAAkABwAFAAQABAAEAAQAAwACAAEA/v/9//3//f/9//7/AAABAAIA
AwAEAAUABAADAAIAAQADAAMAAwADAAIAAgACAAIAAgACAAIAAgAFAAUABQAFAAMAAwAD
AAMABAAEAAUABQAHAAcABgAIAAsADwAXAB8AIgAlACkAKQAgABkAEwAHAPf/4f/O/8b/
xv/J/9D/2v/m//P/+//6//f/+P/2//H/7f/w//P/9f/9/wIABgAIAAcABwAIAAgABgAH
AAcABwAIAAgACAAHAAUABQAFAAUABgAGAAcABwAHAAYABgAGAAUABwAIAAgACAAIAAgA
CAAGAAYABwAHAAkACAAHAAcABQAGAAcACAAIAAgACAAHAAgACQAKAAsACgAJAAkACAAK
AAoACAAIAAgACQAJAAoACgAKAAkACQAKAAoACgAJAAgACQAJAAgACgAKAAsACwAJAAkA
CAAIAAYABwAIAAkACwALAAoACgAHAAcABwAHAAcACAAIAAgABwAHAAUABAAEAAUABQAG
AAYABgAGAAQABAADAAIAAgAEAAUABgAHAAUABQAFAAUABAAEAAQABAAFAAUABgAHAAYA
BAADAAIAAwACAAIAAgACAAIAAgACAAIAAQABAAEABAAEAAMAAwABAAEA//////7///8A
AAAA/f/8//v/+f/7//v/+//7//z//P/7//v/+v/6//r/+f/7//v/+//8//r/+P/4//X/
9f/2//f/9//4//j/9//2//T/8//x//P/9f/0//T/9P/0//T/8v/y//L/8f/y//L/8v/y
//H/8f/x//H/8f/x//H/8f/z//X/9//4//j/+P/4//f/9//3//f/+P/2//f/9//1//L/
8v/x/+//7//u/+7/7v/t/+v/6f/n/+f/5//o/+n/6f/q/+z/7f/t/+3/7f/t/+//7//v
/+//7v/t/+z/6//v//D/8f/y//T/9P/0//T/9//3//f/9//4//n/+v/7//v/+v/6//n/
+////wIABAAJAA0AEQAVABYAGwAfABsAEgAJAP//7//d/8f/uv+4/77/xf/S/+D/6v/x
/+//7P/r/+r/5v/l/+X/6v/t/+//8f/0//b/+P/7//v//P/8//z//f/9//3//f/8//v/
+f/7//v/+//7//v/+v/6//n/+v/6//v//P/8//3//f/8//z//P/8//z//v/+///////+
//z/+v/5//v//P/9//7//v/+//7//f/9//3//f/9//////8AAAAA///+//v/+v/8//3/
/f/+//z//P/7//v/+v/6//r/+f/8////AQACAP///v/+//3///////7//v/8//3//v//
//3//f/8//z//f/9//3//f/6//r/+f/4//r/+//6//r/+P/5//n/+v/4//j/+P/2//f/
9//3//j/+v/7//z//f////////////7//v/+//7/AAD///////8BAAAAAAAAAP3//P/8
//z//v/+//7//v/+//3//f/9//7//v/9//3//v////7////////////+/wAAAAAAAP//
///////////+//7//f/9//3//v///////f/9//3//v////7////9//z//P/8//v/+v/6
//n/+P/+///////+//z//P/8//z//P/8//z/+//6//r/+v/6//n/+f/5//n/+v/7//z/
/f/9////AQACAAMABAAFAAUAAgABAAAAAAD+///////9//7//v/9//v/+P/2//X/9P/2
//X/9P/z//T/8//z//P/8//0//b/9//3//f/9//3//f/9//3//f/+f/7//3///8BAAIA
AwAEAAUABgAHAAgACgALAAwADQAPAA8ADwAPABIAEgATABMAGwAfACAAJAArADEANwA7
AEAARQA/ADUALAAfABEAAQDt/+H/4P/i/+j/8//8/wgAFAAXABEAEAARAA4ACgAHAAcA
CgALAA8AEwAYABwAHAAbABsAHAAcABoAGwAbABsAHAAcABwAGwAZABkAGQAZABgAGAAZ
ABkAGwAaABoAGgAaABsAGwAaABwAHAAcABwAGwAaABoAGQAZABgAFwAXABUAFgAXABgA
GAAYABgAFwAXABcAFwAXABQAEwATABIAFQAWABUAFgAYABkAGQAaABkAGAAWABUAGAAY
ABgAFwAUABUAFQAUABIAEgATABMAEwATABIAEgAQABEAEgATABEAEQAQABAADQANAA0A
DQANAA4ADgAOAA0ADQALAAoACgALAAsADAAKAAoACgAIAAYABQAEAAQABgAHAAgACQAJ
AAkACQAJAAoACgAKAAoACwALAAwADQAMAAoACQAIAAkACAAIAAgACAAIAAgACAAGAAUA
BQAFAAYABgAFAAUABQAFAAMAAwAEAAUABgAGAAUABAADAAEAAQABAAEAAQACAAIAAQAB
AAAAAAAAAP//////////AAAAAP7//v/7//r/+v/6//n/+//8//z//P/+//z/+//6//n/
+P/5//r/+//7//j/+P/4//j/+f/5//n/+f/5//n/+f/5//n/+//9//7///8AAAEAAQD+
//3//P/8//z//f/9//v/+v/6//n/9//z//L/8v/y//T/8//y//H/8P/v/+//7//v//D/
8v/z//H/8f/x//H/7//v/+//7//x//H/8f/x//H/8P/v/+7/8P/w//D/8P/v/+//7//v
/+7/7f/s/+v/7v/u/+//7//v/+//8P/y//n/AwAJAA0AEAAXABUADQAGAAEA9f/l/8//
vf+0/7D/sv+3/8D/yv/W/+P/5//k/+H/4P/c/9f/1//W/9f/2//j/+r/7P/s/+v/6//s
/+z/7P/t/+3/7f/u/+7/7v/t/+3/7f/t/+3/7P/s/+3/7f/r/+r/6v/q/+v/7f/u/+7/
7v/u/+7/7v/s/+z/7f/t/+7/7v/u/+//7v/u/+7/7v/u/+7/7v/t/+//7//v/+//7v/t
/+3/7P/u/+7/7P/s/+r/6//r/+z/7P/s/+v/6//u/+7/7v/t/+z/7f/t/+z/7P/s/+3/
7f/r/+v/6v/q/+r/6//s/+3/7f/t/+z/7P/r/+v/6//r/+v/7P/s/+z/6f/p/+f/5v/m
/+f/5//o/+j/6P/o/+b/6P/n/+b/5v/m/+f/6P/p/+f/5//n/+f/6P/o/+j/6P/q/+n/
6f/p/+n/6P/o/+j/6P/o/+n/6v/p/+j/5//m/+b/5f/l/+X/5v/m/+X/5f/l/+X/4//j
/+T/5f/m/+b/4//i/+H/3//g/+H/4v/j/+P/4v/g/9//4P/g/+D/3//h/+H/4f/i/+D/
3v/e/9v/3f/e/9//3//e/97/3f/c/9r/2v/c/9z/3P/c/9z/3P/c/9v/3P/c/9z/3P/d
/93/3f/d/9v/2//b/9v/2//d/9//4P/j/+T/5f/l/+L/4f/g/+D/4v/j/+P/4f/f/97/
3P/Z/9n/2P/Y/9j/2P/X/9b/1f/U/9P/0//T/9X/1v/Y/9n/1//X/9f/1//Z/9n/2f/Z
/9n/2f/Z/9n/2P/Y/9j/2P/a/9r/2v/a/9r/2f/Y/9f/2P/Z/9r/2//a/9r/2//b/9n/
2//e/+L/6//z//f/+f/8///////7//T/7f/h/8//t/+j/5z/mP+c/6X/qv+0/8j/0//P
/8r/x//G/8T/w//F/8z/0f/V/9v/3v/e/97/4f/h/+L/4v/k/+f/6f/r//j/AgAMABUA
GwAhACcALQAvADAAMgAzADMAMgAyADIAMwA1ADYANgA2ADYANgA2ADYANgA3ADcAOQA4
ADcANwA1ADYANwA4ADoAOgA6ADkANwA3ADcANwA5ADkAOgA6ADoAOgA4ADgANwA3ADYA
NgA5ADoAOgA7ADsAOgA5ADcANwA5ADoAOgA6ADoAOwA7ADsAOwA6ADoAPAA9AD4APwA8
ADsAOQA4ADgAOQA6ADsAOwA8ADwAPAA5ADkANwA2ADgAOQA5ADoAOAA4ADgANgA4ADcA
NgA2ADQANQA2ADcANQA1ADUANQA2ADYANgA2ADQAMwAzADMAMwAyADIAMgAzADIAMgAy
ADEAMAAvAC4AMAAvAC8ALwAuAC4ALQAtAC8ALwAtAC0ALgAvADAAMAAvAC4ALQArAC0A
LQAtAC0ALAAsACsAKwAsACwALAArACsAKwArACwALAAqACoAJwApACoAKwArACoAKgAp
ACgAKAAnACUAJwArACoAKAAmACYAJgAmACgAKAAoACcAJgAmACYAJgAlACUAJQAlACcA
JwAnACcAJgAnACgAKAAqACwALgAvAC4ALQAsACwAKwArACoAJwAnACgAKAAnACQAIgAh
ACAAIQAhACEAIQAgAB8AHwAfAB4AHgAfAB8AIAAhACIAIwAiACEAIAAfACAAIQAiACMA
IgAiACIAIgAiACIAIgAiACMAIwAjACMAIwAjACMAIwAkACQAJQAlACUAJQAmACgAKwAx
ADkAPwBCAEcASQBHAEIAOwAxACEADwD9/+7/5v/k/+n/8P/4/wIADwAVABQAEQAQABAA
DwANABAAEwAZAB0AIgAmACgAJwAnACgAKAAmACcAJwAnACoAKgAqACkAJwAnACcAJwAo
ACgAKQApACsAKgAqACoAKgArACsAKgAsACwALAAsACsAKgAqACkAKgAqACoAKwArACwA
LQAuACwALAAsACsALAAtAC4ALwAtAC0ALgAuADAAMAAuAC4ALAAtAC0ALgAuAC4ALQAt
ADAAMAAwAC8ALQAvADAAMAAyADIAMwAzADQANQA1ADYANgA3ADgAOQA7ADsAOgA6ADkA
OQA5ADkAOgA8AD0APgA9AD0AOwA6ADgAOQA5ADoAOwA8AD0APAA6ADkAOAA4ADoAOwA8
AD0AOwA7ADsAOwA6ADoAOgA6ADwAOwA7ADsAOQA4ADgAOAA3ADYANgA2ADYANgA2ADYA
NgA1ADUANQA2ADYANQA1ADcANwA1ADUANgA3ADgAOAA1ADQAMwAxADMAMwAzADMANgA2
ADUANQAyADIAMgAxADMAMwAzADQANAAyADIALwAvADAAMQAxADAAMAAvAC4AMAAvAC0A
LwAxADIAMgAyADIAMgAyADIAMAAwADAALwAvADAAMQAyADAALwAuAC0ALgAvADAAMQAz
ADUANwA4ADkAOgA7ADsAOgA5ADgAOAA2ADcANwA1ADQANAAzADEAMQAwADAAMAAvAC0A
KwApACoAKQApACkAKQAqACwALQAvAC8ALwAvAC8ALwAvAC8ALQAtAC0ALQAwADAAMAAw
AC4ALgAuAC4ALwAvAC8ALwAxADEAMQAxADAAMAAxADEANQA3ADgAOgA/AEUASQBNAFAA
VQBXAFEATABFADcAJQAPAPn/8v/y//b/AQAMABQAIAApACUAIAAfACAAHgAdAB8AJAAn
ACkAKwAwADYAOAA3ADcAOAA4ADYANwA3ADcANgA2ADYANQA3ADcANwA3ADcANgA2ADUA
OQA6ADwAPgBAAEMARQBGAEgASABIAEgARgBGAEcARwBJAEgARwBHAEcASABJAEoASABI
AEgARwBIAEkASgBLAEkASQBKAEoASgBKAEgASABKAEsASwBMAEoASgBJAEkASgBKAEoA
SQBJAEsATABMAEoASgBLAEsATQBNAEwATABLAEsASwBLAE0ATQBMAEwASwBLAEsASwBK
AEoASQBIAEgASQBIAEgARgBHAEcASABIAEgASABGAEgARwBGAEYARABFAEYARwBJAEkA
SQBJAEkASABHAEYASABHAEcARwBHAEYARgBGAEMAQgBCAEIARABEAEQARABCAEEAQQBB
AEIAQgBBAEEAQwBDAEEAQQBBAEEAQQBAAEAAQABAAD8APQA9AD0APQA+AD4APQA9ADwA
PAA8ADsAOQA5ADkAOgA9ADwAPQA7ADoAOgA6ADkAOgA6ADkAOAA6ADkANwA5ADcAOAA4
ADgAOAA6ADgAOAA4ADgANwA2ADUAMwA1ADYANwA4ADgANwA2ADUANQA1ADUANQA1ADcA
OQA6ADkAOgA7ADsAOwA7ADsAPAA7ADsAOgA3ADgAOAA3ADUAMwAyADIAMgAwAC8ALgAt
AC4ALQAtAC0AKwAsAC4ALwAxADEAMQAxADEAMQAxADEALwAvAC8ALwAwADAAMAAwAC4A
LgAuAC4AMQAxADEAMQAxADEAMQAxADEAMAAwAC8AMQA1ADYAOAA7AEEARQBHAEgATwBZ
AFUATABFADsAKwAZAAMA8v/w//L/+f8EAA4AGgAlACcAIgAdAB4AHgAbABsAHgAhACMA
JwAsAC4AMAAzADMANAA0ADIAMwAzADMAMgAyADIAMQAxADEAMQAxADAAMAAxADEAMgAy
ADMANAAyADMAMwAyADQANAA0ADQANAA0ADUANQA1ADQAMwAzADUANgA3ADgANgA2ADYA
NQA1ADUANQA1ADcANwA4ADgANwA2ADMAMgAzADUANgA4ADYANgA1ADUANgA2ADYANQAz
ADUANgA2ADQANAA1ADUANgA3ADcAOAA2ADcAOAA5ADkAOQA4ADgANwA3ADcANwA2ADYA
NQA0ADQANQA0ADQAMgAzADMANAAyADIAMgAwADEAMQAxADIAMAAxADIAMwA0ADUANgA3
ADcANgA1ADQANgA1ADUANQA1ADQANAA0ADMAMgAyADIANAA0ADQANAA0ADMAMwAzADQA
NAAzADMANAA1ADQANQAzADMAMwAyADIAMgAyADEAMQAxADEAMQAyADIAMQAxADIAMgAy
ADEAMAAvAC4ALgAxADAAMQAvAC0ALgAvAC8AMAAwAC8ALgAwAC8ALQAvAC0ALgAuAC4A
LwAvAC8AMAAuAC8AMAAwADAAMAAwAC4AMAAxADIANAAzADIAMQAxADUANgA3ADoAOQA4
ADcANwA3ADcANwA1ADMAMwAzADIAMAAvAC4ALQAvAC8AMAAwAC4ALQAsACoAKQAqAC0A
LgAuAA==
         </WaveFormData>
      </LeadData>
      <LeadData>
         <LeadByteCountTotal>10000</LeadByteCountTotal>
         <LeadTimeOffset>0</LeadTimeOffset>
         <LeadSampleCountTotal>5000</LeadSampleCountTotal>
         <LeadAmplitudeUnitsPerBit>4.88</LeadAmplitudeUnitsPerBit>
         <LeadAmplitudeUnits>��V</LeadAmplitudeUnits>
         <LeadHighLimit>2147483647</LeadHighLimit>
         <LeadLowLimit>268435456</LeadLowLimit>
         <LeadID>V2</LeadID>
         <LeadOffsetFirstSample>0</LeadOffsetFirstSample>
         <FirstSampleBaseline>0</FirstSampleBaseline>
         <LeadSampleSize>2</LeadSampleSize>
         <LeadOff>FALSE</LeadOff>
         <BaselineSway>FALSE</BaselineSway>
         <ExcessiveACNoise>FALSE</ExcessiveACNoise>
         <MuscleNoise>FALSE</MuscleNoise>
         <LeadDataCRC32>3373110516</LeadDataCRC32>
         <WaveFormData>
+P/4//j/+P/4//j/+P/4//j/+P/4//j/+v/6//r/+v/6//r/+v/6//j/+P/4//j/+v/6
//r/+v/4//j/+P/4//j/+P/4//j/9v/2//b/9v/2//b/9v/2//b/9v/2//b/9f/0//P/
8v/0//T/9P/0//L/8P/w//D/7//v//D/8P/x//H/8f/y//D/8P/w//H/8//0//X/9f/1
//X/9f/1//X/9//4//j/+P/4//b/9P/w//D/8P/w//X/9v/3//j/+f/5//f/9v/1//T/
9P/0//X/9P/x/+7/6//p/+j/5//p/+n/6v/q/+r/6v/q/+r/6P/o/+n/6f/s/+z/7P/t
/+v/6f/p/+r/7P/t/+3/7f/s/+z/6f/o/+X/4f/d/9z/3P/l//H//f8SADcAZwCRALYA
0QDyABsBLwEaAewAtgB1AB8Azv+l/4z/dv96/5X/pf+z/8P/0P/T/97/5//o/+X/5v/l
/+L/4f/j/+T/5P/l/+f/5//n/+j/5//n/+f/5//p/+n/6f/p/+f/6P/o/+j/6v/q/+v/
7P/s/+z/7P/s/+z/7P/t/+3/8P/w//D/8P/u/+3/7f/u//D/8P/x//H/8f/x//L/8v/w
//D/8P/y//T/9f/1//X/8//y//L/8//2//b/9v/2//f/+P/4//j/+P/5//r/+//9//3/
/f/9//3//f/+//7/AAAAAAEAAQAEAAQABAAEAAIAAgAEAAUABwAHAAcABwAFAAUABQAF
AAQABAAEAAMABQAFAAUABQADAAQABgAIAAsADAANAA4ADgANAAwADAAOAA4ADwAPAA0A
DAAMAAsACQAHAAUAAQADAAMAAgABAAAA///+//3/+//7//v/+v/6//r/+v/6//r/+v/5
//n/+f/6//r/+v/6//n/+f/5//n/+v/6//r/+v/6//r/+v/5//n/+f/5//v/+//7//v/
9//3//j/+P/5//n/+f/6//r/+v/4//j/9f/1//X/9f/4//j/+f/5//j/9//1//b/+P/4
//j/+P/2//b/9v/2//L/8v/y//H/8v/0//X/9f/0//P/8//y//T/9P/1//f/+P/5//n/
+f/5//n/+f/5//v//P/8//z//P/6//j/9v/2//b/9v/5//r/+//8//3//f/7//r/+f/6
//r/+v/5//j/9f/y//D/7//v/+//7//v//D/8P/w/+//7v/t/+r/6//t/+7/8P/v/+7/
7v/t/+3/7f/u/+7/7//v/+//7v/u/+v/7P/r/+n/5f/g/9z/2//j/+///P8VAEEAcQCc
AL8A3AD9ACUBMAEUAeIAqwBlAAYAu/+c/4b/dv+F/53/q/+7/8z/0//c/+X/5v/l/+f/
5//l/+X/5v/o/+n/6//p/+n/6f/q/+n/6f/p/+n/6//r/+v/6//p/+r/6v/q/+z/7P/t
/+7/7P/s/+z/7P/u/+7/7//v//D/8P/w//D/7v/t/+3/7v/v//D/8v/z//H/8f/y//L/
8v/y//L/9P/0//X/9f/1//X/9P/0//X/+P/4//j/+P/3//j/+P/4//r/+//8//3//f/9
//3//f/9//3//v/+/wIAAgADAAMAAgACAAIAAgAEAAQABgAHAAcABwAHAAcABQAFAAUA
BQAIAAgACAAHAAUABQAFAAUABQAGAAgACgALAAwADQAOAA8ADwAPABAAEgASABMAEwAP
AA4ADgANAA4ADQAMAAkACwALAAoACQAHAAUAAwABAAMAAwADAAIAAAAAAAAAAAAAAAAA
/////wEAAgACAAIAAQD///7//f/+/wAAAQACAAEAAAD///7/////////////////////
//v/+//8//z//P/9//7/AAD///7/+//6//v/+//7//v/+v/6//v/+//4//b/+P/4//j/
+P/6//r/+v/6//b/9v/2//X/9f/2//b/9f/z//P/9P/0//T/9P/1//f/+P/5//n/+f/3
//f/9//3//v//P/8//z/+v/4//b/9P/2//b/9v/5//r/+//8//3//f/7//r/+f/6//r/
+v/5//j/9f/y//D/7f/t/+3/7f/t/+7/7v/u/+7/7v/u/+z/7v/v/+//8P/v/+7/7v/t
/+3/7f/u/+7/7//v/+//7v/u/+v/6v/p/+X/4f/g/9z/3//p//P/AgAfAE0AfQCmAMsA
6gAJASsBLAEEAcwAkQA7ANj/o/+S/3r/dP+L/6H/q/+9/87/1f/c/+P/5v/l/+f/5//l
/+X/5//o/+j/6f/o/+f/5v/m/+f/5//n/+f/6f/p/+n/6f/n/+j/6P/o/+r/6v/r/+z/
7P/s/+z/7P/s/+z/7f/t/+7/7v/u/+7/7P/r/+v/7P/u/+7/7//v/+3/7f/u/+7/8P/w
//D/8v/y//P/8//z//H/8P/w//H/8v/y//L/8v/x//L/8v/y//T/9f/2//f/9//3//f/
9//3//f/+P/4//r/+v/7//v/+v/6//r/+v/6//r//P/9//3//f/9//3//f/9//3//f/+
//7//v/9//v/+//7//v/+//8//7/AAADAAQABQAGAAUABQAFAAYACAAIAAkACQAFAAQA
BAADAAIAAQAAAP3///////7//f/7//n/9//1//f/9//3//b/9P/0//T/9P/2//b/9f/1
//X/9v/2//b/9P/z//P/8//1//b/9v/2//X/9P/z//L/8//z//P/8//z//P/8//z//H/
8f/y//L/8//z//P/9P/z//L/7//u/+3/7f/t/+3/8P/u/+3/7P/q/+r/6v/q/+r/6v/q
/+r/6v/q/+r/6f/n/+j/6P/n/+f/5//o/+j/6P/o/+n/6//q/+v/6//r/+n/6f/p/+n/
6//s/+z/7P/u/+z/6v/o/+b/5v/m/+n/6v/r/+z/7f/t/+v/6v/p/+b/5v/m/+X/5P/h
/97/3P/Z/9n/2f/Z/9r/3P/d/97/3f/c/9v/2P/a/9v/2//c/9z/3P/d/93/2v/Z/9n/
2P/b/9v/2//a/9z/2f/Y/9X/0f/N/8r/zP/X/+P/8/8GACsAWQCBAKQAwwDkAAUBFwEC
AdIAmgBVAP//uv+Z/3b/Xv9u/4P/if+V/6n/tP+7/8L/yf/M/8//z//P/83/zf/N/87/
zv/P/9H/0f/R/9L/0v/R/9D/z//Q/9H/0v/T/9H/0v/S/9L/0P/Q/9H/0v/U/9T/1P/U
/9L/0v/T/9P/1P/U/9T/1P/U/9P/0//U/9L/0v/T/9P/1f/V/9b/1v/U/9T/1P/W/9b/
1//X/9f/2f/Y/9j/2f/Y/9j/2P/Y/9n/2v/a/9r/2P/Z/9r/2//f/9//3//f/9//3//g
/+D/4P/g/+H/4f/k/+T/5P/k/+P/4v/j/+P/5f/l/+X/5f/j/+P/4//j/+L/4v/i/+H/
4f/h/+H/4f/h/+L/5P/m/+f/6P/p/+r/6//r/+v/7P/q/+r/6//r/+r/6v/r/+v/6f/n
/+X/4f/j/+P/4v/h/97/3f/c/9v/2//b/9v/2v/c/9z/3P/c/9v/2v/Y/9f/2f/a/9r/
2v/a/9n/2f/Z/9f/2P/Y/9j/2f/a/9v/3P/a/9n/2P/X/9n/2f/Z/9n/1//X/9j/2P/V
/9X/1f/W/9j/2P/W/9b/1f/T/9P/0v/U/9T/1P/U/9L/0v/S/9L/0P/Q/9D/z//R/9L/
0v/R/9D/z//P/87/0P/Q/9H/0//S/9P/0//T/9P/0//T/9P/1f/W/9b/1v/V/9L/z//M
/87/zv/O/9H/0P/R/9L/0//T/9H/0P/P/9D/0P/Q/8//zf/J/8X/wv/D/8P/w//D/8H/
wv/C/8L/wP/A/8D/vv/A/8H/wf/C/8H/wP/A/7//v/+//8D/wP+//7//v/++/7r/uf++
/7//u/+5/7b/sv+1/7//y//c//n/JwBVAHgAlwCwANEA8QDyAM4AmgBlAB0Axv+P/3L/
UP9E/1v/b/95/4v/nP+l/6r/r/+y/7H/tf+1/7P/s/+1/7b/tv+3/7X/tf+1/7b/uf+5
/7n/uf+3/7f/t/+3/7f/uP+4/7j/uv+6/7v/vP+6/7r/uv+6/7z/vP+9/73/vP+8/7z/
vP++/73/vf++/77/vv+//7//vf+9/77/vv++/77/vv/A/77/v/+//7//wf/A/8D/wf/E
/8T/xP/E/8P/xP/E/8T/xv/H/8j/yf/J/8n/yf/J/8n/yf/K/8r/zv/O/8//z//O/87/
zv/O/8//0P/T/9X/1f/V/9X/1f/T/9P/0//T/9b/1v/W/9X/0//T/9P/0//V/9b/2P/a
/9n/2v/b/9z/3f/d/93/3v/f/+D/4v/j/9//3v/e/93/3v/d/9z/2f/X/9f/1v/V/9b/
1f/U/9P/0//T/9P/0v/S/9L/0v/S/9T/1P/T/9P/0//U/9T/1P/U/9P/0//T/9b/2P/Z
/9r/2f/Y/9f/1v/W/9f/2P/Z/9f/1//X/9f/1f/V/9b/1v/W/9f/2P/a/9j/2P/W/9b/
2f/X/9n/2f/a/9n/2P/X/9b/1v/W/9b/1v/V/9b/1//X/9X/1v/W/9X/1//X/9j/2P/W
/9b/1//Z/9z/3f/d/93/3//f/9//3//h/+L/4v/i/+T/4v/g/97/3P/c/9z/3//g/+H/
4v/j/+T/4//j/+P/4f/g/9//3f/d/9v/2f/Y/9X/1f/V/9X/1f/W/9b/1v/W/9b/1v/U
/9b/1//X/9j/2P/Y/9n/2f/X/9f/2P/Y/9n/2f/Z/9j/3P/b/9j/1//R/83/yP/G/8n/
0//h/+7/BwAzAGMAigCtAMgA6wATARoB+gDIAJEARwDm/5//gv9q/2D/d/+N/5n/q/+6
/8H/yv/R/9T/0//X/9f/1f/V/9P/1P/U/9X/1//X/9f/2P/X/9f/1//X/9j/2f/a/9v/
3v/g/+H/4v/i/+L/4//k/+T/5P/k/+T/5v/m/+f/5//m/+b/5v/m/+f/5//o/+r/6P/o
/+n/6f/r/+v/7P/s/+r/6v/q/+z/7P/t/+3/7f/v/+7/7v/v/+7/7v/u/+7/8P/y//P/
9P/0//X/9v/3//n/+f/5//n/+v/7//3//v////7//v/9/wAAAAAAAAAAAAAAAAIAAwAD
AAMAAwADAAQABQAGAAcABwAGAAUAAwAEAAUABgAHAAUABgAIAAoACQAKAAsADAAOAA8A
EAASAA8ADgAOAA0ADAAMAA0ADQAKAAkACAAFAAUABQAEAAMABAADAAIAAQAAAP///v/8
//3//v///wAA/v/+//3//f/9//7//v/+/wAA//////////8AAAAAAAACAAIAAgACAP//
///////////////////+////AQACAAAA///+//7/AAAAAP7//v////////////z//v//
/////v/+//7//v/+//3//P/7//r/+//8//3//f/8//z/+//5//v/+//8//z//P/8//3/
//8AAAEAAQABAAMAAwADAAMAAwAEAAQABAAGAAQAAgAAAAAAAAAAAAMAAgADAAQABQAG
AAUABQAFAAIAAgACAAEAAgD///z/+v/5//n/+f/5//f/+P/4//j/+v/6//r/+P/4//n/
+f/6//r/+v/7//v/+v/7//3//v/+//3//P/6//z//f/8//n/8//t/+j/5v/v////DQAi
AEcAdwChAMYA5QACAScBPwEuAf4AyACFACUAzv+r/5j/hP+O/6f/t//J/9v/5P/p//D/
9f/2//n/+//7//n/+f/3//j/+P/5//v/+//7//z//f/9//3//f/7//v/+//7//z//v//
/wAA/v/+////AAACAAIAAgACAAIAAgADAAMAAgACAAIAAgADAAMABAAGAAQABAAFAAUA
BwAHAAgACAAGAAYABgAIAAgACQAJAAkACgAKAAsADQAMAAwADAAMAA0ADgAOAA4AEAAR
ABIAEwAUABMAEgARABIAEwAVABYAFwAWABYAFQAXABgAGQAaABgAGAAaABsAGwAbABsA
GwAbABsAGwAbABoAGgAaABkAGwAbABsAGwAdAB4AIAAiACIAIgAiACIAJAAlACYAKAAn
ACYAJgAlACUAJAAkACMAJAAjACIAHwAeAB0AGwAZABkAGQAZABkAGAAXABYAFAAWABYA
FgAWABYAFgAVABUAEwAUABQAFAAWABUAFQAVABMAFAAUABQAFAAUABQAFAATABMAEwAT
ABMAEwATABMAEwATABQAFAARABEAEQASABIAEgAQABAAFQAVABIAEAAQABAAEAAQABAA
EAAQAA4ADgAOAA0ADwAQABAADwAPAA8AEAAQAA4ADgAPABEAFAAVABUAFQATABMAEwAT
ABUAFgAWABYAGAAWABQAEgASABIAEgAVABYAFwAYABkAGQAXABYAFQASABIAEgARABIA
DwAMAAoABwAHAAcABwAJAAoACgAKAAoACgAKAAgABgAHAAcACAAKAAoACwALAAcABwAI
AAgACQAJAAkACAAMAAsACAAFAAEA+//4//j/+/8FABMAIgA9AGcAmQDCAOMAAgElAUUB
SAEiAewArQBXAPb/w/+y/5r/lv+r/7v/xf/Z/+r/8f/4////BAAFAAUABQADAAMAAwAE
AAQABQAGAAcACAAKAAgABwAGAAUABgAHAAgACQAJAAoACgAKAAgACAAJAAoACwAMAA0A
DgAMAAwADQANAA4ADgAOAA4ADgANAA0ADgAOAA4ADwAPABEAEQASABIAEQAQAA8AEAAS
ABMAEwATABUAFAAUABUAFgAWABYAFgAXABgAGAAYABYAFwAYABkAGwAbABsAGwAdAB0A
HgAeAB8AHgAeAB0AHwAgACEAIgAhACAAIQAhACIAIwAkACUAIwAjACMAIwAkACQAJAAj
ACQAJQAmACcAJQAmACgAKgAtAC4ALwAwADEAMQAxADIAMAAwADEAMQAxADAAMAAvACwA
KwAqACcAKQApACgAJwAmACUAJAAjACEAIQAhACAAIQAiACMAJAAjACIAIAAfACEAIgAi
ACIAIAAfAB8AHwAfACAAIAAgACAAIAAgACAAHQAdAB0AHQAdAB0AHQAdABsAGwAcABwA
GQAZABkAGgAcABwAGgAaABcAFwAXABcAGAAYABgAGAAYABgAFwAWABUAFAAUABQAFAAT
ABEAEgASABEAEQARABIAEgASABIAEwAVABUAFQAUABMAFAAVABYAFwAXABgAGAAYABYA
FAASABAAEQASABMAFwAXABcAFwAXABcAFQAUABMAEgASABIAEQAOAAsACAAGAAcABwAH
AAcABgAGAAUABAAFAAYABwAGAAQABQAFAAYABAAEAAUABQAEAAUABwAIAAgABwAGAAQA
BAAFAAYAAwD7//X/9P/0//v/BwAZADQAXQCNALcA3gD9AB4BOwFHASoB9AC8AGsAAQC+
/6n/lP+K/57/s/+7/83/4f/q/+3/9P/5//r/+////////f/9////AAAAAAEA////////
AAABAAEAAQABAP//////////AQACAAIAAgACAAIAAwAEAAIAAgACAAIABAAEAAUABQAF
AAQAAwACAAQAAwADAAQABAAEAAUABQADAAMABAAEAAYABgAGAAgABQAFAAQAAwAEAAQA
BQAHAAgACAAIAAgACAAIAAcABgAJAAsADQAPAA4ADQAMAAsADQANAA4ADgAOAA4ADwAP
ABAAEAAQABAAEAAQABIAEwARABEAEQARABMAEwATABMAFAAUABQAEwATABMAEwATABUA
FgAYABoAGQAaABsAHAAeAB8AIAAiACAAIAAhACEAHQAcABwAGwAcABsAGgAXABUAFQAU
ABMAEwATABMAEwATABMAEwASABAAEAAQABAAEgASABEAEQAQABAADwAOAA8ADwAQABEA
EAAQAA8ADgAOAA4ADgAOAA8ADwAPAA8ADgANAAwACwALAAsADAAMAAkACQAJAAoACAAI
AAYABgAJAAsACwAIAAcABgAFAAQABgAGAAYABgAEAAQABAADAAEAAgACAAEAAgADAAUA
BgAEAAQABQAHAAgACQAJAAkACQAJAAkACQAJAAoACgAKAAwACgAIAAYABAAEAAQABwAK
AAsADAANAAsACQAIAAcABgAGAAYABQACAP///P/6//v/+//7//v/+//8//z//P/8//z/
/P/6//r/+//7//z//P/8//3//f/6//n/+f/4//n/+f/5//j//P/9//j/8//v/+//8P/4
/wUAFwAtAFAAewCjAMcA6gALASoBOQEjAfAAuAByABUA0/+0/5H/ev+O/6T/p/+z/8n/
0//Y/93/5P/p/+z/7f/u/+3/6v/p/+n/6v/q/+v/7f/t/+3/7v/u/+3/7P/r/+3/7f/t
/+3/7//w//D/8P/u/+7/7//w//L/8v/y//L/8f/w//D/7//w//D/8P/w//D/7//v//D/
7v/u/+//7//x//H/8v/y//H/8P/v//D/8v/z//P/8//1//T/9P/1//b/9v/2//b/9//4
//j/+P/3//f/9//3//n/+f/5//n/+//7//z//P/8//z//f/9////AAABAAIAAQAAAAEA
AQADAAMAAwADAAMAAwADAAMAAwACAAEA//8BAAEAAQABAAEAAgAEAAYABwAIAAkACgAN
AA0ADQAOAA0ADAAMAAsACwAKAAoACQAGAAUABAABAAEAAQAAAP//AAD///7//f/8//v/
+v/4//r/+v/6//r/+f/4//b/9f/2//j/+f/6//r/+f/5//n/+P/4//f/9v/4//j/+P/4
//b/9f/0//P/9f/1//X/9f/z//P/9P/0//L/8f/w//D/8f/y//H/8v/x/+7/7v/u/+7/
7v/u/+7/7v/u/+z/7P/s/+v/6//s/+z/6//p/+n/6v/q/+j/6P/p/+v/7v/v/+//7//t
/+3/7f/t/+//8P/w//D/7v/s/+r/6P/m/+b/5v/p/+v/7f/v//H/7//t/+z/6//q/+r/
6v/p/+b/4//g/97/3f/d/93/3f/d/97/3v/e/9z/3P/c/9r/3P/d/93/3v/c/9z/3f/d
/9n/2f/a/9r/3P/d/97/3v/e/93/3P/X/9X/1f/W/9j/4//z////FgBBAG8AlwC4ANMA
8gAVAR0B/gDKAJIASwD3/7r/nf9+/2z/fP+P/5f/pf+5/8D/xf/Q/9f/2v/b/9z/2//Y
/9f/2P/a/9v/3f/d/93/3f/e/93/3f/d/93/3v/f/+D/4f/f/+D/4P/g/+D/4P/h/+L/
5P/k/+T/5P/k/+T/5f/l/+b/5v/m/+b/5v/l/+X/5v/o/+j/6f/p/+n/6f/q/+r/6P/o
/+j/6v/s/+3/7f/t/+v/6v/q/+v/7P/s/+z/7P/t/+7/7v/u/+z/7f/u/+//8//z//P/
8//x//H/8v/y//b/9v/3//f/+P/4//j/+P/4//j/+v/7//v/+//7//v/+f/5//n/+f/4
//j/+P/3//n/+f/5//n/9//4//r//P///wAAAQACAAMAAwADAAQABgAGAAcABwAHAAYA
BgAFAAQAAwACAP//AQABAAAA///8//v/+v/5//v/+//7//r/+v/6//r/+v/4//j/9//3
//n/+v/6//r/+P/3//f/9//5//r/+v/6//j/+P/4//j/9//3//f/9//5//n/+f/5//X/
9f/2//b/9f/1//X/9v/2//b/9P/0//P/8v/0//T/9P/0//L/8v/y//L/8P/w//D/7//x
//L/8v/x/+//7//w//D/8P/w//H/8//2//f/9//3//X/9f/1//X/+f/6//r/+v/4//b/
9P/y//P/9P/1//n//P/9//7///////3//P/7//z//P/8//v/+P/1//L/8P/w//H/8v/z
//H/8v/y//L/8v/y//L/8P/y//P/8//0//P/8v/y//H/8P/x//P/9P/z//P/8//y//D/
8f/u/+v/6f/l/+T/5v/x//3/CwAsAFsAiQCxANQA7wAUATUBMQEMAdgAmgBLAPX/vP+f
/4T/fP+S/6X/sf/D/9X/3P/h/+j/7f/s/+3/7f/t/+v/6//t/+7/7v/v/+3/7f/t/+7/
8f/x//H/8f/x//H/8f/x//H/8v/y//L/9P/0//X/9v/0//T/9P/0//b/9v/3//f/+P/4
//j/+P/4//f/9//4//r/+v/7//v/+f/5//r/+v/8//z//P/+//7////////////+//7/
//8BAAIAAwAEAAUABgAGAAYABgAHAAgACQALAAsACwALAAsACwAMAAwAEAAQABEAEQAS
ABIAEgASABIAEgAUABUAFwAXABcAFwAVABUAFQAVABgAGAAYABcAFwAXABcAFwAZABoA
HAAeAB0AHgAfACAAIQAhACEAIgAiACIAIwAjAB8AHgAeAB0AHAAbABoAFwAZABkAGAAX
ABQAEwASABEAEwATABMAEgAQABAAEAAQABAAEAAPAA8AEQASABIAEgAQAA8ADwAPABEA
EgASABIAEAAQABAAEAAPAA8ADwAPABEAEQARABEADQANAA4ADgAPAA8ADwAQAA4ADgAM
AAwADQANAA0ADQAQAA4ADgANAAwACwAKAAwADAAMAAwACgAKAAoACQAJAAoACgAJAAsA
CwAMAAwACwAKAAoACwAOAA8ADwAPAA8ADwAPAA8ADwAQABAAEAARABAADwAOAAwADAAM
AA8AEgATABQAFQAVABMAEgARAA4ADgAOAA0ADQALAAkACAAGAAUABAADAAQABgAHAAgA
BgAGAAYABAAEAAUABQAGAAgACAAJAAkABQAFAAYABgAHAAcABwAGAAgABwAEAAEA+//3
//T/9P/5/wUAEQAiAEMAcQCdAMQA5QAGAS0BSwFEARoB5AClAE8A8P+9/6r/lP+S/6v/
v//L/93/6v/v//b//f8CAAUABgAFAAIAAQD//wAAAAABAAMAAwADAAQAAwADAAMAAwAF
AAUABQAFAAUABgAGAAYABgAGAAcACAAKAAoACgAKAAgACAAJAAkACgAKAAoACgAMAAsA
CwAMAAoACgALAAsADQANAA4ADgAMAAwADAAOAA4ADwAPAA8ADwAOAA4ADwAQABAAEAAQ
ABMAFAAUABQAEgATABQAFQAXABcAFwAXABkAGQAaABoAGgAaABsAGwAeAB4AHgAeABwA
HAAeAB8AIQAhACEAIQAhACEAIQAhACEAIAAfAB0AHgAfACAAIQAhACIAJAAmACcAKAAp
ACoAKwArACsALAAsACwALQAtAC0ALAAsACsAKAAnACYAIwAlACUAJAAjACAAHwAeAB0A
HQAdAB0AHAAcABwAHAAcABwAHAAbABsAGwAcABwAHAAaABkAGQAZABcAGAAYABgAGQAa
ABsAHAAaABkAGAAXABkAGQAZABkAFwAXABgAGAAVABUAFQAWABYAFgAUABQAFQAVABUA
FQAWABYAFwAWABQAFAAUABQAEgASABIAEgARABIAEwATABIAEgARAA8AEQARABIAEgAU
ABQAFQAXABYAFwAXABcAGAAZABoAGwAcABwAGwAaABoAGAAWABQAFgAWABYAGQAYABkA
GgAbABsAGQAYABcAFAAUABQAEwAUABEADgAMAA0ADQANAA0ADQAOAA4ADgAPABAAEQAQ
AA4ADwAPABAAEAAQABEAEQAQABEAEwAUABQAEwASABAAFAATABAADQAHAAEA/v8AAAsA
GQApAEYAcQChAMkA6gAHASgBSwFRASwB+gC+AGkABQDM/7X/nv+a/7D/w//P/+P/8//4
//v/AAAFAAwADQANAA0ACwALAAkACgAKAAsACwALAAsADAALAAsACwALAAsACwALAAsA
DQAOAA4ADgAMAAwADQAOAA4ADgAOAA4AEAAQABEAEQARABAADwAOABAADwAPABAADgAO
AA8ADwARABEAEgASABIAEgASABQAEgATABMAEwAUABQAFQAXABcAFgAVABQAFwAYABgA
GAAYABkAGgAbABsAGwAbABsAHAAdAB8AIAAhACAAIAAfACAAIAAgACAAIgAiACQAJQAj
ACMAIwAjACQAJQAmACcAJwAmACUAIwAlACUAJQAlACcAKAAqACwALAAsACwALAAuAC8A
MAAyADAAMAAxADEALwAuAC4ALQAsACsAKgAnACcAJwAmACUAJgAlACQAIwAhACEAIQAg
ACAAIAAgACAAIgAiACEAIQAfACAAIAAgACEAIQAiACMAIgAiACEAIAAiACIAIgAiACMA
IwAjACMAIgAhACAAHwAeAB8AIQAiAB8AHwAfACAAIAAgAB4AHgAdAB0AHQAdABwAHAAd
AB0AHgAgAB4AHgAeAB4AHQAcABsAGgAbABwAHQAdABsAHAAcABsAHQAdAB4AHgAgACAA
IQAjACMAIwAiACEAJAAlACYAJwAnACgAKAAoACgAJgAkACIAJAAkACQAJwAmACcAKAAp
ACsAKQAoACcAJAAkACQAIwAkACEAHgAcAB0AHQAdAB0AGwAcABwAHAAeAB4AHgAcABoA
GwAbABwAHgAeAB8AHwAfAB8AIAAgACAAHwAeABwAHgAfAB4AGwAVABEADAAKAA8AHQAx
AEYAaQCXAMMA6gALASgBSwFjAVQBJAHqAKEAOwDo/8v/tv+i/7D/yf/V/+P/9/8AAAMA
CgARABQAFQAZABkAFwAXABUAFgAWABcAFwAXABcAGAAXABcAFwAXABcAFwAXABcAGQAa
ABoAGgAYABgAGQAaABoAGgAaABoAGgAaABsAGwAaABoAGgAaABoAGQAZABoAGAAYABkA
GQAbABsAHAAcABwAHAAcAB4AHQAdABwAGwAcABwAHQAfAB4AHgAeAB4AHwAgACAAIAAg
ACEAIgAjACQAIwAiACEAIgAjACUAJgAnACYAJgAlACgAKAAoACgAKAAoACoAKwArACsA
KwArAC0ALQAtAC0ALQAsACsAKQArACsAKwArAC0ALgAwADIAMwA0ADUANgA6ADsAPAA+
AD0APAA8ADsAOwA6ADoAOQA4ADcANgAzADEAMQAwAC8AMAAvAC4ALQArACsAKwAqACoA
KgAqACoAKwAsACwALQAsACwAKwAqACwAKwArACsAKQAqACoAKgAsACwALAAsAC0ALQAt
AC0ALAArACoAKQAoACkAKwAsACkAKQApACoAKgAqACgAKAApACkAKQApACkAKAAoACcA
JwAnACgAJwAlACUAJQAlACgAKAAmACYAKAAmACYAJwAlACUAJgAnACgAKgArACwAKgAr
ACwALAAuAC8ALwAvAC4ALQAsACwAKgApACgAKAApACwALQAtAC0ALQAuAC4AKgAqACoA
KgAqAA==
         </WaveFormData>
      </LeadData>
      <LeadData>
         <LeadByteCountTotal>10000</LeadByteCountTotal>
         <LeadTimeOffset>0</LeadTimeOffset>
         <LeadSampleCountTotal>5000</LeadSampleCountTotal>
         <LeadAmplitudeUnitsPerBit>4.88</LeadAmplitudeUnitsPerBit>
         <LeadAmplitudeUnits>��V</LeadAmplitudeUnits>
         <LeadHighLimit>2147483647</LeadHighLimit>
         <LeadLowLimit>268435456</LeadLowLimit>
         <LeadID>V3</LeadID>
         <LeadOffsetFirstSample>0</LeadOffsetFirstSample>
         <FirstSampleBaseline>0</FirstSampleBaseline>
         <LeadSampleSize>2</LeadSampleSize>
         <LeadOff>FALSE</LeadOff>
         <BaselineSway>FALSE</BaselineSway>
         <ExcessiveACNoise>FALSE</ExcessiveACNoise>
         <MuscleNoise>FALSE</MuscleNoise>
         <LeadDataCRC32>1844426493</LeadDataCRC32>
         <WaveFormData>
+v/6//r/+v/8//z//P/8//z//P/8//z//f/+////AAD+//7//v/+//7//v/+//7/AAAA
AAAAAAD+//7//v/+/wAAAAAAAAAA/v/+//7//v/+//7//v/+/wAAAAAAAAAA///+//3/
/P/+//7///////3/+//7//v/+P/4//n/+f/7//v/+//7//n/+f/5//r//P/9////AAD+
//7//v/+//7/AAABAAEAAQABAP/////7//v/+//9////AgAEAAYABQAFAAMAAQD///7/
/v/9/////f/6//f/8v/x//D/8P/y//L/8v/y//L/8v/y//L/8P/w//D/8P/y//L/8//0
//L/8f/x//H/8v/z//X/9v/2//T/8//w/+3/5//h/97/3P/j/+z/9f8JAC8AXQCOAL4A
7wAiAVQBbwFhATUB/QC0AFIA8P++/6b/jv+P/6X/s/++/8z/1//c/+T/7P/u/+z/6//q
/+n/6P/q/+r/6v/r/+v/6//r/+z/6v/q/+r/6v/q/+v/7f/v/+3/7P/r/+r/6//s/+3/
7v/u/+7/7//v/+3/7f/t/+3/7v/u/+7/7//t/+3/7P/s/+7/7v/u/+3/7f/v/+//7v/s
/+z/7P/s/+3/7v/u/+7/7v/u/+7/7v/w//H/8f/y//L/8v/y//L/8f/x//H/8f/z//X/
9v/3//f/9v/1//T/9v/2//b/9v/5//n/+v/6//j/+P/4//j/+v/8//z//P/5//n/+P/1
//f/9//3//j/+P/5//n/+f/4//n/+v/8//7/AAADAAMABAAEAAMAAgADAAQABgAHAAUA
BQAEAAQAAAAAAP///f/9//z//P/8//z/+v/6//n/+f/5//n/+f/5//n/+f/5//n/+f/4
//j/+v/6//r/+v/5//n/+f/5//v/+//6//r/+v/7//z//P/8//z//P/7//v/+//8//3/
/f/9//z/+//6//n/+f/5//v/+//7//v/+v/5//j/9f/4//n/+v/8//r/+f/3//j/+v/6
//r/+v/4//n/+f/5//X/9f/1//T/9v/3//f/9//1//X/9f/1//f/9//4//j/+f/7//z/
/P/8//z//P/8/wAAAQABAAEA///9//3/+//7//v//f/+/wIAAwAEAAUAAwABAP///f/9
//7//v////3/+v/3//T/8f/w//D/8v/0//T/9P/0//L/8v/y//L/8//0//X/9v/1//X/
9f/0//X/9f/1//X/9f/2//b/9v/0//X/9P/z//H/6f/k/97/3f/i/+n/9f8NADcAaACY
AMsA+gAoAVcBaQFTASMB6ACaADAA2P+0/6D/j/+X/63/uv/G/9X/2v/i/+r/7P/s/+r/
6v/q/+r/7P/s/+z/7f/r/+v/6//s/+z/7P/s/+z/7f/t/+7/7//v/+7/7f/s/+7/7v/u
/+7/7v/u/+//7//v/+//7//v//D/8P/w//H/7v/t/+v/6v/t/+7/7//v/+7/7//u/+z/
7P/s/+z/7P/v//D/8P/w/+//7v/t/+z/7v/v/+//8P/u/+7/7v/u//H/8f/x//H/8P/x
//H/8f/x//D/7//u//H/8v/z//T/9P/z//P/8v/y//L/8v/y//T/9v/2//b/9f/1//T/
8f/y//P/9P/2//X/9f/0//P/9P/1//b/+P/6//z//////wAAAAD///7///8AAAIAAwAB
AAEAAAAAAAAAAAD///3////+//7//v/9//r/+f/3//n/+f/5//n/9//3//f/9//3//f/
9v/2//j/+P/4//j/+P/3//b/9f/2//f/9//4//b/9//4//j/+v/6//r/+f/6//n/+f/5
//n/+f/4//f/9//3//j/+f/4//f/9v/1//f/9//3//X/9f/1//X/9v/0//L/9P/0//T/
9P/y//P/8//z/+//7//v/+7/8P/x//H/8f/v/+//7//v//H/8f/y//L/8//1//b/9v/0
//T/9P/0//j/+f/5//n/9//1//X/8//z//P/9f/2//j/+f/6//v/+f/3//X/8//0//T/
8//z//H/7v/r/+j/5//m/+b/6P/o/+j/6P/o/+j/6P/o/+j/6P/o/+j/6P/m/+f/6P/o
/+n/6f/p/+n/6f/q/+r/6v/q/+f/5v/l/+H/3f/Y/9L/1f/a/+P/7/8LADcAagCaAM0A
/AAoAU0BVQEzAf0AvABgAPL/tP+i/47/g/+T/6f/sP/A/83/1P/a/+L/5P/k/+P/4v/h
/+D/4f/i/+P/5f/j/+P/4//k/+T/5P/k/+T/5f/l/+b/5//n/+b/5f/k/+b/5v/m/+b/
5v/m/+f/5//n/+f/5//n/+j/6P/o/+n/6P/n/+X/5P/m/+b/5v/l/+P/5f/l/+T/5v/m
/+b/5v/n/+j/6P/o/+f/5v/l/+T/5f/n/+j/6v/p/+j/5//m/+n/6f/p/+n/7P/t/+3/
7f/t/+z/6//q/+z/7P/s/+z/6//r/+z/7P/s/+z/7P/s/+z/7v/u/+7/7P/t/+3/6//t
/+3/7f/u/+z/7f/t/+3/7v/v//D/8v/0//b/+f/5//n/+v/6//r//P/8//3//f/7//v/
+v/6//j/+P/3//X/9//2//b/9v/1//L/8f/v//D/8f/y//P/8f/x//H/8f/x//H/8P/w
//L/8v/y//L/8f/x//H/8f/y//P/8//0//L/8//0//T/8v/y//L/8f/x//H/8v/z//L/
8//z//P/9P/z//P/8//x//H/8f/x/+//7//v/+3/8f/x//H/8P/u/+7/7v/u/+7/7//v
/+//7f/t/+3/7P/s/+3/7f/t/+v/6//r/+v/7f/t/+7/7v/t/+//8P/w/+7/7v/u/+7/
8v/z//P/8//1//P/8//x/+//7//x//L/9P/1//b/9//3//X/8//x/+7/7v/t/+3/6//o
/+X/4v/f/97/3v/g/+H/4v/j/+T/4//i/+H/4P/g/+D/4P/g/+L/4//k/+T/4f/h/+H/
4f/j/+T/5P/k/+T/4f/e/93/1//T/87/zP/T/9z/6f///yMAUQCAALAA4QASAT4BUwFF
ARcB3wCUADIA3v+0/5T/ev+F/5f/nf+o/7j/wf/G/87/0v/W/9r/2v/a/9r/2v/Y/9j/
2P/Z/9v/2//b/9z/2v/a/9r/2v/b/9v/3P/d/9z/3P/c/9z/2v/a/9r/2v/b/9z/3v/f
/97/3f/c/9v/3P/c/9z/3f/b/9v/2v/a/9r/2v/a/9n/2//d/93/3P/a/9r/2v/a/93/
3v/e/97/3v/e/97/3v/c/93/3f/e/9//4P/h/+L/4f/h/+H/4f/k/+X/5f/l/+b/5v/m
/+b/5v/m/+b/5v/p/+n/6v/q/+j/6P/o/+j/6v/s/+z/7P/s/+3/7f/r/+v/6//r/+z/
7P/t/+3/7f/u/+//8P/y//T/9v/5//n/+//8//z//P/8//z//f/9///////+//7/+v/6
//n/9//5//j/+P/4//b/9P/0//P/8//z//P/8//1//X/9f/1//P/8//y//L/9P/0//T/
9P/1//X/9f/1//X/9f/0//T/9v/3//j/+P/3//b/9f/z//P/8//0//X/9f/1//T/8//y
//H/8f/x//P/8//z//P/7//v/+//7v/u/+7/7v/u/+z/7f/t/+3/6//r/+v/6v/s/+3/
7f/t/+r/6f/o/+f/6P/p/+v/7P/s/+3/7f/s/+z/7P/s/+z/8P/x//H/8f/v/+3/7f/r
/+3/7f/v//D/8v/z//T/9f/1//P/8f/v//D/8P/v/+//6//o/+X/4v/j/+L/4v/k/+L/
4v/i/+L/4v/i/+L/4v/k/+T/5P/k/+P/4//j/+L/4//j/+P/4//j/+T/5P/k/97/3f/i
/+P/3f/X/9L/zv/P/9T/3f/t/wsAOQBqAJoAyQD2ACYBTwFXATkBBQHKAHYAEADI/6b/
iP93/4n/m/+k/7T/xf/K/87/1P/W/9b/2P/Y/9j/2P/a/9r/2v/b/9r/2f/Y/9j/2f/a
/9v/3P/d/93/3v/f/9//3v/d/9z/3v/e/97/3v/c/9z/3f/d/9//3//f/9//3v/e/97/
3//d/93/3P/c/97/3v/e/93/2//d/93/3P/c/9z/3P/c/9v/3P/c/9z/3v/e/97/3v/f
/+H/4v/k/+P/4v/h/+D/4v/j/+T/5f/k/+X/5f/l/+T/5P/k/+T/5//o/+n/6v/o/+f/
5//m/+f/6P/p/+r/6P/q/+r/6v/o/+n/6f/n/+n/6f/p/+r/6f/p/+j/5//q/+v/7P/u
/+7/8P/z//P/8//0//T/9P/1//b/+P/5//j/9//1//T/9P/0//P/8f/w/+7/7f/s/+7/
7P/s/+v/6//r/+v/6//p/+n/6f/p/+v/6//q/+r/6v/q/+r/6v/r/+v/6//r/+z/7f/t
/+7/7f/t/+3/7P/u/+7/7v/t/+z/6//r/+v/6v/r/+v/6//r/+v/7P/t/+z/6//q/+n/
6//r/+3/7f/u/+v/6v/p/+j/6P/p/+n/6f/o/+n/6v/q/+n/6f/o/+f/6f/p/+n/6f/n
/+f/6P/o/+n/6//s/+z/7v/u/+7/7v/w//H/8f/x//P/8f/x/+//7f/t/+//8P/y//P/
9P/1//b/9f/0//P/8P/w/+//7//v/+z/6f/m/+T/4v/h/+L/4v/i/+L/4v/k/+T/5P/k
/+L/4v/i/+L/5P/l/+b/5v/l/+X/5f/l/+X/5v/m/+b/6v/n/+b/4//d/9n/0v/M/83/
1P/f/+v/BQAvAF4AjgC/AOwAHgFNAV0BQwETAdYAhAAWAMD/oP+M/33/j/+j/67/vP/J
/9D/1P/a/97/4P/g/+D/4P/g/97/3v/e/9//4f/h/+H/4v/g/+D/4P/g/9//3//g/+H/
4v/i/+L/4v/i/+L/4v/i/+D/4P/h/+H/4//j/+P/4//i/+L/4v/j/+P/4//i/+L/4P/g
/+D/3//h/+P/4//i/+L/4v/i/+L/4f/i/+L/4v/k/+T/5P/k/+L/4//j/+T/5v/m/+b/
5v/n/+f/5//n/+j/6f/p/+n/7P/s/+z/7P/r/+r/6f/o/+v/6//s/+z/7P/s/+z/7P/s
/+7/7v/u/+7/7//v/+3/6//r/+v/7P/u/+//7//v/+7/7//w//L/8//0//b/9f/5//r/
+v/6//j/+P/5//n/+//7//r/+v/2//b/9f/z//P/8v/y//L/9P/y//L/8f/w/+//7v/t
/+//7//v/+//8f/x//D/8P/w//D/8P/w//H/8f/x//H/8f/x//D/8P/y//P/9P/0//L/
8v/y//H/8v/x//H/8f/0//X/9f/1//L/8f/x//H/8//z//P/8//z//P/8//x/+//7//x
//L/8v/w//D/8P/w/+//7//u/+3/7v/v//D/8P/v/+//7v/t/+//7//v/+//8f/x//L/
8v/x//P/9P/0//X/9v/3//j/+P/5//n/+f/5//f/9//1//f/9//5//r/+v/7//z//f//
//3/+//5//b/9v/1//X/9P/y//D/7v/t/+z/7P/u/+z/7P/s/+z/7f/u/+//8P/u/+7/
7v/u/+z/7f/u/+7/7//v/+//7//t/+7/7v/u//D/8f/w/+v/5f/d/9b/1P/Z/+b/8f8D
ACkAVwCEALQA5QASAUABXQFTASkB7QCmADwA2v+u/5z/iP+N/6P/sf/A/87/1f/a/97/
4v/k/+b/6P/o/+j/6P/m/+b/5v/n/+f/5//n/+j/6v/q/+r/6v/n/+f/6P/p/+z/7P/s
/+z/6v/q/+r/6v/s/+z/7f/t/+3/7f/t/+3/6v/q/+r/6//t/+3/7P/s/+v/6v/p/+f/
6f/r/+v/6v/q/+r/6v/q/+n/6v/q/+r/6//s/+3/7v/t/+3/7P/s/+7/7v/u/+7/8f/x
//H/8f/w//H/8f/x//L/8v/y//L/8P/w//D/8P/z//P/9P/0//T/9P/0//T/8v/0//T/
9P/0//X/9f/z//H/8f/x//L/9P/1//X/9f/2//f/+P/6//v//P/+//3/AQACAAIAAgAA
AAAAAQABAAEAAQAAAAAAAAAAAP///f/8//r/+f/4//n/+P/5//n/9//3//f/9//5//n/
+f/5//f/9//2//b/9P/0//T/9P/3//f/9//3//X/9f/0//T/9P/1//b/9v/2//b/9v/1
//T/8//z//P/9P/1//X/9f/0//P/8//z//P/8//z//P/9//3//T/8v/y//L/8v/y//P/
8//z//P/8//z//L/8v/z//P/8//z//P/8//z//P/8//0//T/9f/3//j/+P/4//j/+P/4
//r/+//7//v//f/7//v/+f/3//f/+f/6//7///8AAAEAAQD///3/+//4//j/9//3//b/
9P/y//D/7f/s/+z/7v/w//D/8P/w/+7/7v/u/+7/7v/u/+7/7v/w//H/8v/y/+//7//v
/+//7//w//D/8P/0//P/8P/v/+n/4//e/9r/3f/k/+3/+/8VAD8AbgCgANEAAAEuAVUB
XQE/AQcBxgBqAP7/wP+u/5r/j/+h/6//uP/I/9X/2v/i/+j/7P/w/+7/7v/u/+7/7P/s
/+z/7f/u/+//8P/y//D/8P/w//D/8P/x//P/9f/0//T/9P/0//T/9P/0//T/9v/2//f/
9//1//X/9f/1//b/9v/2//f/9//3//b/9v/0//T/9P/z//T/9//4//j/9v/2//b/9v/5
//r/+v/6//r/+v/6//r/+v/7//v//P/+//7//v/+//3//f/9//3//v////////8AAAAA
AAAAAAAAAAAAAAAAAQABAAIAAgAAAAAAAAAAAAEABAAFAAYABAAFAAUAAwADAAMAAwAE
AAYABwAHAAcABgAHAAgACgAMAA4AEQARABEAEgASABIAEgASABMAEwATABMAEgASABAA
EAAPAA0ADQAMAAwADAAMAAoACgAJAAcABwAHAAcACQAJAAkACQAIAAcABQAEAAUABgAH
AAgACAAHAAYABQAFAAUABAAEAAYABwAIAAgABgAGAAYABQAGAAUABQAFAAUABQAEAAMA
AgABAAEAAQADAAMAAwADAAIAAQAAAP3///8AAP7//v/+//7//f/9//z/+//6//v//P/8
//v/+//6//n/9//3//f/9//4//n/+//8//r/+//7//r//P/8//z//P/+//////////7/
+//6//f/+P/5//z//v///////////////f/7//n/+P/4//f/9//z//D/7f/q/+v/6v/q
/+z/6v/q/+r/6v/q/+r/6v/q/+r/6v/q/+r/6f/p/+n/6P/o/+n/6v/r/+r/6v/p/+j/
6P/n/+b/5f/d/9X/0P/O/9P/3P/r/wUAKwBbAIwAvgDvABoBQAFPATsBCQHNAHYABAC4
/6D/jv+A/4//n/+p/7b/yP/P/9D/1v/a/9r/3P/d/97/3//g/97/3v/e/9//3//f/9//
4P/g/+D/4P/g/93/3f/e/9//4v/i/+L/4v/i/+L/4v/i/+H/4P/g/9//4P/h/+L/4//h
/+D/3//f/+H/4f/g/+D/4P/g/+D/3//d/9//3//e/+D/4P/g/+D/4P/g/9//3v/g/+D/
4P/g/97/3//f/+D/4P/g/+D/4P/i/+P/5P/l/+P/4//i/+H/5P/k/+T/5P/k/+T/5P/k
/+P/4//k/+T/5v/m/+b/5v/l/+b/5f/k/+b/5//n/+X/5f/l/+X/5v/m/+f/5//n/+r/
6//s/+7/7//w//L/8f/1//b/9v/2//b/9v/3//f/9v/1//P/8v/x//L/8v/x/+//7v/u
/+7/8P/u/+7/7f/t/+3/7f/t/+3/7f/t/+3/7f/t/+z/7P/q/+r/6v/q/+3/7f/t/+3/
6//r/+r/6v/o/+n/6v/q/+v/7P/t/+3/6//p/+j/5//o/+n/6f/p/+j/5//n/+f/5f/l
/+X/5f/n/+n/6f/m/+T/5P/k/+T/4v/j/+P/4//j/+P/4//i/+H/4f/g/9//4P/h/+L/
4//j/+P/5P/k/+X/5//o/+j/5v/m/+b/5v/o/+n/6f/p/+v/6f/p/+f/5f/l/+f/6P/q
/+v/7P/t/+3/6//p/+f/5P/k/+P/4//h/97/2//Y/9n/2P/Y/9r/2P/Y/9j/2P/Y/9j/
2P/Y/9j/2P/Y/9j/2v/b/9z/3P/a/9n/2P/X/9f/2P/Y/9j/3P/Z/9b/0f/J/8X/xP/K
/9f/5P/7/x8ATQB9AK4A4AARATwBUAE9AQ0B0wCHACIAzv+o/4b/bv98/5H/lf+d/7D/
uP+7/8D/xv/K/8z/0P/P/87/zf/M/8z/zP/M/83/zv/P/9D/0v/R/9D/z//O/8//z//Q
/9H/0v/S/9L/0v/Q/9D/0P/Q/9L/0v/T/9P/0f/R/9H/0f/S/9L/0v/T/9P/0//S/9L/
0v/S/9L/0f/S/9X/1v/W/9T/1P/U/9T/2P/a/9v/3P/e/97/3v/e/97/3//f/+D/4f/i
/+P/5P/l/+X/5f/l/+j/6f/p/+n/7P/s/+z/7P/s/+z/7P/s/+//7//w//D/7v/u/+7/
7v/w//L/8v/y//L/8//z//H/8f/x//H/8v/0//X/9f/1//T/9f/2//j/+v/8//////8B
AAIAAgACAAAAAAABAAEAAQABAAAAAAD9//z/+v/3//f/9v/2//b/9//2//f/9//2//X/
9P/z//T/9f/2//f/9v/1//P/8v/z//T/9f/2//n/+f/5//n/+P/3//X/9P/2//f/+P/4
//f/9v/1//P/8//z//T/9f/1//X/9P/z//D/7//v/+//8f/x//H/8f/x//D/7v/u/+7/
7v/u/+//7//v/+v/6//r/+r/6v/r/+v/6//p/+n/6f/p/+n/6f/q/+r/6//t/+7/7v/u
/+7/7v/u//D/8f/x//H/8P/t/+z/6f/r/+v/7f/u//L/8//0//X/9P/x/+7/6//q/+r/
6f/p/+f/5P/h/97/2//a/9r/3P/e/97/3v/e/93/3P/b/9r/3P/c/9z/3P/c/93/3v/e
/9v/2//b/9v/3P/e/9//4P/e/93/3P/X/9H/z//M/8z/1f/i/+v/AwAvAGEAkgDCAPMA
JAFSAWEBRQETAdcAhgAiANT/sP+Q/3z/if+Z/5//qv+8/8H/xv/Q/9b/2P/Y/9j/2P/Y
/9j/2v/a/9r/2//b/9v/2//c/9r/2v/a/9r/2//b/9z/3f/c/9z/3P/c/9z/3P/c/9z/
3v/e/9//3//d/93/3f/d/93/3v/f/+H/4P/f/93/3P/e/97/3v/d/93/3//f/97/3P/c
/9z/3P/f/+D/4P/g/97/3v/e/97/4P/h/+H/4v/i/+L/4v/i/+H/4f/h/+H/4//l/+b/
5//n/+b/5f/k/+b/5v/m/+b/5//n/+j/6P/m/+b/5v/m/+j/6v/q/+r/6f/p/+j/5f/n
/+f/5//o/+j/6f/p/+n/6v/r/+z/7v/w//L/9f/1//f/+P/4//j/+v/6//v/+//7//v/
+v/6//j/+P/3//X/9//2//b/9v/1//L/8f/v//H/8f/x//H/8//z//P/8//z//P/8v/y
//P/9P/1//b/9v/1//T/8//1//X/9P/0//L/8//0//T/9P/0//T/8//1//X/9v/3//f/
9//2//X/9v/1//X/9f/z//P/8//z//P/8v/0//T/9P/0//T/9f/1//X/8f/x//H/8P/y
//P/8//z//H/8f/x//H/8//z//T/9P/3//n/+v/6//n/+P/3//b/+v/7//v/+//4//X/
9P/x//L/8//2//j/+v/7//z//f/7//n/9//1//b/9v/1//X/8v/u/+r/5v/o/+j/6f/s
/+r/6v/q/+r/6P/o/+j/6P/p/+r/6//s/+v/6//r/+r/6v/r/+z/7f/t/+7/7v/u/+r/
6//q/+X/4f/d/9j/2v/h/+r/+f8XAEUAdQCoANoACwE8AWIBZwFFAQ8BzQB0AA4Ayv+s
/5L/hv+X/6n/s//C/9D/1//e/+T/6P/o/+b/5v/m/+b/5v/o/+j/6P/p/+f/5//n/+j/
6v/q/+r/6v/r/+v/7P/t/+3/7P/r/+r/7P/s/+z/7P/s/+z/7f/t/+3/7f/t/+3/7v/u
/+7/7//t/+3/7P/s/+3/7v/v/+//7f/v/+//7v/w//D/8P/w//P/9P/0//T/8v/y//L/
8v/1//f/+P/6//r/+v/6//r/+//7//v/+//+//////////7//v/+//7/AQACAAMABAAD
AAMABAAEAAYABgAGAAYACAAKAAoACgAIAAkACQAHAAgACQAKAAwADAANAA0ADQAPABEA
EwAWABgAGgAdAB0AHQAeAB4AHgAfACAAIgAjACEAIQAgACAAIAAgAB8AHQAdABwAHAAc
ABwAGgAaABkAGgAbABwAHQAdAB0AHQAdAB0AHQAcABwAHQAeAB8AIAAhACEAIQAhACIA
IwAjACQAIgAjACQAJAAkACQAJAAjACUAJQAmACcAJwAnACYAJQAlACUAJgAnACcAJwAn
ACcAJwAnACcAJQApACkAKAAmACYAJgAmACYAJwAnACcAJwAnACcAJgAkACUAJQAlACYA
JwAoACkAKAAnACcAJgAoACsALQAuAC4ALgAuAC4ALgAvAC8ALwAxAC8ALwAtACsAKwAt
AC4AMgAzADQANQA1ADMAMQAvACwALAArACsAKgAoACYAJAAhACAAIAAiACQAJAAkACQA
JAAkACQAJAAkACQAJAAkACYAJwAoACgAJQAlACUAJQAnACgAKAAoACoAJwAmACMAHQAX
ABIAEAARABoAIwAzAFEAgQCwAN4ADwFEAXgBmwGZAXUBPQH6AJoALgD0/+L/zP/H/93/
7f/2/wQADwAWABoAIAAmACgAJgAmACYAJgAkACQAJAAlACcAJwAnACgAJgAmACYAJgAn
ACcAKAApACwALAAsACwAKgAqACoAKgArACwALgAvAC4ALQAsACsALAAsACwALQAvAC8A
LgAuACwALAAsACsALQAvAC8ALgAsACwALAAsAC0ALgAuAC4ALgAuAC4ALgAuAC8ALwAw
ADIAMgAyADIAMQAxADEAMQA0ADUANQA1ADQANAA0ADQANAA0ADQANAA3ADcAOAA4ADYA
NgA2ADYAOAA6ADoAOgA6ADsAOwA5ADcANwA3ADgAOQA7ADwAPQA+AD8AQABCAEQARgBJ
AEkATQBOAE4ATgBOAE4ATwBPAE8ATwBOAE4ATABMAEsASQBLAEoASgBKAEgARgBGAEUA
QwBDAEMAQwBDAEMAQwBDAEMAQwBCAEIARABEAEQARABEAEMAQgBBAEEAQQBAAEAAQgBD
AEQARABDAEIAQQA/AD8APwBAAEEAQQBBAEAAPwBAAD8APwA/AD8APwA/AD8APwA/AD8A
PQA/AEEAQQBAAEAAQABAAEAAPwA/AD4APQA8AD0APgA+ADwAPQA9AD0APQA9AD0APQA/
AD8AQABAAEEAQwBEAEQARgBGAEYARgBGAEcARwBHAEUAQwBDAEEAQwBDAEUARgBGAEcA
SABJAEkARwBFAEMAQgBCAEEAQQA/ADwAOQA2ADcANgA2ADgANgA2ADYANgA3ADgAOQA6
ADkAOAA3ADYANgA3ADgAOAA4ADkAOgA7ADoAOgA5ADgAPAA7ADgAMwAtACUAIAAgACcA
MAA/AF0AhwC3AOgAGAFHAXYBngGpAY0BWQEbAcAAUAAMAPb/4P/Y/+v/+/8HABYAJAAp
ACwAMAA0ADoAPAA8ADwAPAA8ADsAOgA5ADkAOwA7ADsAPAA+AD4APgA+ADsAOwA8AD0A
QABAAEAAQAA/AD4APQA8ADwAPAA9AD0APQA9AD0APQA6ADoAOgA7ADsAOwA6ADoAOgA6
ADoAOQA5ADsAOwA6ADwAPAA8ADwAOwA8ADwAPAA+AD4APgA+AD0APQA8ADwAPgA+AD4A
PgA/AD8APwA/AD4APwA/AD8AQgBCAEIAQgBAAEAAQABAAEEAQQBCAEIARABEAEQARABD
AEQAQwBCAEMARQBGAEUAQwBDAEMARABEAEUARQBFAEgASQBKAEwATQBOAFAATwBTAFQA
VABUAFIAUgBTAFMAUwBTAFIAUgBQAFAATwBNAEsASgBKAEoATABKAEoASQBHAEcARwBH
AEcARwBHAEcARwBHAEYARgBEAEQARABEAEYARwBIAEkASABHAEUARABGAEcASABIAEgA
SABIAEcARgBFAEUARQBGAEcARwBHAEQAQwBDAEMAQwBDAEMAQwBDAEMAQwBBAEEAQQBB
AEIAQgBEAEIAQgBCAEIAQQBBAEAAPwA+AD8AQABAAD4APwA/AD8APwA/AD8APwBBAEEA
QgBCAEIAQwBDAEIAQwBEAEUARgBIAEkASQBJAEkARwBHAEUARgBHAEoATABNAE0ATQBN
AE8ATQBLAEkARgBGAEUARQBEAEIAQAA+AD0APAA8AD4APAA8ADwAPAA8ADwAPAA8ADoA
OgA6ADoAPAA9AD4APgA/AD8APwA/AD4APgA9ADwAPgA/AD4AOQA1AC0AJAAgACMAMABB
AFUAdQCjANQAAgEzAWABjAGnAZ8BcwE1AegAegAeAPz/6v/W/93/8//9/woAGgAhACQA
KgAwADIANAA2ADYANgA2ADQANAA0ADUANQA1ADUANgA4ADgAOAA4ADcANwA4ADkAOgA6
ADoAOgA4ADgAOAA4ADgAOAA5ADkAOQA5ADkAOQA4ADgAOAA5ADkAOQA4ADgAOAA4ADgA
NwA1ADcANwA2ADcAOAA5ADoAOAA4ADcANgA3ADgAOQA6ADgAOQA5ADoAOgA6ADoAOgA7
ADsAOwA7ADsAOwA6ADkAOwA8AD0APgA8ADwAPAA8AD0APQA+AD4APgA+AD4APgA8AD4A
PgA+AEAAQQBBAD8APQA9AD0APgA+AD8APwA/AEIAQwBEAEYARwBIAEoASQBMAE4ATwBQ
AE4ATgBPAE8ATwBPAE4ATgBMAEwASwBJAEcARgBGAEYASABGAEYARQBFAEUARQBFAEUA
RQBFAEUARwBHAEYARgBGAEYARgBGAEkASQBJAEkASQBJAEgASABKAEsATABMAEwATABM
AEsASgBJAEkASQBMAE0ATQBNAEwASwBLAEsATQBNAE0ATQBPAE8ATwBNAE0ATQBNAE4A
TwBPAFAAUQBPAE4ATQBNAE8AUABQAFAAUgBSAFAAUABPAE8AUABSAFYAVwBYAFgAWABY
AFgAWABbAF4AXgBeAF4AXgBeAF8AXQBcAFsAWwBdAGAAYwBlAGUAZgBmAGYAZABiAGIA
YgBiAA==
         </WaveFormData>
      </LeadData>
      <LeadData>
         <LeadByteCountTotal>10000</LeadByteCountTotal>
         <LeadTimeOffset>0</LeadTimeOffset>
         <LeadSampleCountTotal>5000</LeadSampleCountTotal>
         <LeadAmplitudeUnitsPerBit>4.88</LeadAmplitudeUnitsPerBit>
         <LeadAmplitudeUnits>��V</LeadAmplitudeUnits>
         <LeadHighLimit>2147483647</LeadHighLimit>
         <LeadLowLimit>268435456</LeadLowLimit>
         <LeadID>V4</LeadID>
         <LeadOffsetFirstSample>0</LeadOffsetFirstSample>
         <FirstSampleBaseline>0</FirstSampleBaseline>
         <LeadSampleSize>2</LeadSampleSize>
         <LeadOff>FALSE</LeadOff>
         <BaselineSway>FALSE</BaselineSway>
         <ExcessiveACNoise>FALSE</ExcessiveACNoise>
         <MuscleNoise>FALSE</MuscleNoise>
         <LeadDataCRC32>1405943583</LeadDataCRC32>
         <WaveFormData>
9v/2//b/9v/4//j/+P/4//j/+P/4//j/+v/6//r/+v/6//r/+v/6//z//P/8//z//v/+
//7//v/9//z/+//6//z//P/8//z/+v/6//r/+v/6//r/+v/6//z//P/8//z/+//6//n/
+P/4//j/+P/4//f/9//3//b/9v/2//b/9v/2//b/9v/3//X/9f/1//b/+f/5//v//P/8
//z//P/8//v//f/+//7/AAD//////f/7//v//f/+/wIAAwAFAAYABAACAAEAAAD9//v/
+v/6//v/+v/2//P/7//t/+3/7f/u/+7/7v/u/+7/7v/u/+3/7f/t/+3/7f/w//D/8P/x
/+//7//u/+7/7v/v/+//7//y//D/7v/t/+n/5v/i/97/3P/g/+b/7P/7/xgAPgBpAJoA
ywD4ABkBJgEUAewAuwCDADQA5f+7/6//ov+g/6//u//C/8z/0//Y/+D/6P/p/+j/5//m
/+X/5P/m/+b/5v/m/+f/5//n/+f/5f/l/+X/5f/n/+f/6P/o/+b/5v/m/+b/6P/o/+j/
6P/p/+n/6P/o/+f/5//n/+f/6f/p/+n/6f/n/+f/5v/m/+f/6P/q/+v/6f/p/+r/6v/p
/+n/6f/p/+v/6//r/+v/6v/q/+r/6v/s/+z/7P/s/+3/7v/u/+7/7P/s/+z/7P/t/+7/
7//w/+//7//v/+//7//v/+//8P/w//D/8f/x/+//7//v//D/8v/y//P/8//x//H/8f/x
//P/8//z//P/8v/z//T/9P/0//X/9v/4//r//P/8//7//f/9//3//f///wEAAgADAAEA
AQAAAP///P/7//v/+f/7//v/+v/6//r/+v/4//f/9v/2//j/+P/4//j/+P/3//X/9f/1
//b/+P/4//n/+f/3//b/9v/3//f/9//3//j/+v/6//r/+v/6//r/+v/6//r/+v/7//v/
+P/4//j/+P/5//n/+f/5//v/+//7//v/+v/4//f/9f/2//j/+f/6//j/9v/2//b/9v/2
//b/9v/4//j/+P/3//b/9f/z//L/8//0//X/9v/0//T/9f/1//X/9f/2//f/9//5//r/
+v/6//r/+v/7////AAAAAAAA/f/9//v/+//7//3//v8AAAMABQAGAAYAAgABAAAA/f/8
//z//f/9//r/9v/z//H/7//v/+//8P/w//D/8P/w/+7/7v/t/+3/7v/v//D/8v/x//D/
8P/v/+//7v/u/+7/8f/x//H/8v/w/+7/7f/v/+7/6v/k/+D/3v/i/+T/6//+/yAARwBy
AKMA0AD3ABIBGAEEAdkAqQBsABsA1f+5/67/ov+n/7X/vv/I/9P/2P/g/+j/6f/o/+b/
5v/m/+b/6P/o/+j/6P/n/+f/5//n/+n/6f/p/+n/6f/p/+r/6v/o/+j/6P/o/+n/6v/r
/+z/7P/r/+n/6P/r/+v/6//r/+v/6//r/+v/6f/p/+j/6P/p/+r/7P/t/+z/6//r/+r/
6//r/+v/6//t/+3/7f/t/+r/6v/q/+r/6//s/+3/7v/t/+7/7v/u/+7/7v/u/+7/8P/w
//D/8P/w/+//7v/t/+7/7//w//L/8P/w//H/8f/x//H/8f/y//T/9P/1//X/8//z//P/
8//0//X/9v/3//f/9//3//b/9v/3//j/+v/+/wAAAAACAAEAAQABAAEAAwAFAAYABwAF
AAUABAADAAMAAwAEAAMABQAFAAQABAADAAIA///9//3//v8BAAIAAQAAAP///f//////
//8AAAAAAAABAAEA///+//7///8BAAEAAQACAAAAAAAAAAAAAgACAAIAAgACAAIAAwAD
AAIAAgACAAIAAwADAAMAAwABAAEAAQABAAMAAgACAAEAAQACAAIAAgAAAP7/AAAAAAAA
AAAAAAAAAAD///3//f/8//z//v/+//7//v/8//z//f/9//////8AAAEAAQADAAQABAAE
AAQABAAFAAkACgAKAAoABwAHAAUABQAFAAcACAAKAAsADQAOAA4ADAALAAoABwAHAAYA
BgAFAAIA/v/7//n/9f/1//X/9v/2//b/9v/2//b/9v/1//X/9//3//f/+P/2//b/9//3
//f/9v/2//b/9//3//f/+P/2//b/9f/z//D/7P/o/+T/5v/o/+z/9f8KAC4AVwCEALMA
4AD/ABIBEAHyAMUAkQBOAPn/xf+7/67/pv+v/73/xP/O/9n/3v/k/+r/7f/s/+r/6v/q
/+r/7P/s/+z/7P/t/+3/7f/t/+3/7f/t/+3/7//v//D/8P/v/+7/7f/s/+7/7v/u/+7/
7//v/+7/7v/t/+3/7f/t/+//7//v/+//7f/t/+z/7P/u/+7/7//v/+7/7f/t/+z/7f/t
/+3/7f/v/+//7//v/+z/7P/s/+z/7v/u/+7/7v/t/+7/7v/u/+7/7v/u/+7/7//w//H/
8v/w/+//7v/t/+//7//v//D/7v/u/+//7//t/+3/7f/u//D/8P/x//H/7//v/+//7//x
//H/8f/x//H/8f/x//D/8P/x//L/9P/2//j/+P/6//n/+f/5//n//P/9//3//f/7//v/
+v/5//j/9//3//X/9//3//b/9v/1//T/8f/v//D/8P/y//L/8v/y//L/8f/x//H/8f/y
//L/8v/z//P/8v/w/+//7//x//H/8f/y//D/8P/w//D/8P/w//D/8P/w//D/8f/x//D/
8P/w//D/8f/x//H/8f/u/+3/7P/r/+v/6v/q/+n/6//s/+z/6v/o/+j/6P/o/+r/6v/q
/+n/6f/p/+j/6P/o/+j/6P/o/+b/5v/n/+f/5//n/+j/6f/p/+v/7P/s/+r/6v/q/+v/
7f/u/+7/7v/v/+//7f/t/+v/7f/u//D/8f/z//T/9P/y//H/8P/t/+v/6v/q/+n/6P/k
/+H/3//c/9v/2v/a/9z/3P/c/9z/3P/c/9v/2//b/9v/2//c/97/3v/f/9//3v/c/9v/
2v/c/93/3v/g/97/2v/Z/9f/1P/O/8r/yv/O/9L/2v/r/woAMABZAIgAtwDgAP0ABgH0
AMwAmwBhABYA0/+v/5v/jv+S/53/of+q/7b/u//A/8b/yv/N/9D/0P/Q/9D/0P/Q/9D/
0P/Q/9P/0//T/9P/0v/R/9D/z//R/9H/0v/S/9D/0P/Q/9D/zv/O/87/zv/R/9H/0P/Q
/8//z//P/8//0f/R/9H/0f/P/8//zv/O/8z/zP/N/83/z//P/9D/0P/N/83/zf/N/8//
z//P/8//0P/Q/9D/0P/O/87/zv/O/9H/0v/S/9L/0f/Q/8//zv/P/9D/0f/S/9H/0f/R
/9H/z//P/8//0P/S/9L/0//T/9H/0f/R/9L/0v/S/9P/0//V/9X/1f/V/9P/0//T/9P/
1P/V/9b/1v/W/9f/2P/a/9z/3v/e/+D/3//f/9//3//e/9//3//f/+H/4f/g/9//3P/b
/9v/2f/Z/9n/2P/Y/9j/2P/W/9X/1P/U/9b/1v/W/9b/1v/V/9P/0//T/9T/1v/W/9f/
1//Z/9j/2P/Z/9f/1//X/9j/2v/a/9r/2v/Z/9j/1//W/9j/2P/Z/9n/2P/Y/9j/2P/V
/9X/1f/V/9b/1//Y/9n/1f/U/9T/1P/W/9b/1v/W/9T/1P/U/9P/0//T/9L/0v/U/9T/
1P/U/9P/0v/S/9H/0//T/9T/1f/T/9X/1v/W/9T/1P/U/9X/2P/a/9v/3P/a/9n/1v/V
/9X/1//Y/9r/3f/f/+D/4P/e/93/3P/Z/9n/2P/Y/9f/1P/Q/83/y//L/8v/y//M/8r/
yv/K/8r/yP/I/8f/x//J/8n/yf/K/8n/yP/I/8f/yP/I/8n/yv/J/8n/yf/K/8b/xv/J
/8v/xv/C/77/uP+4/7z/wv/N/+b/CgAzAGIAkwC+AOMA+gD6ANwArwB9ADwA6f+r/5X/
hP94/4H/j/+W/6L/rf+y/7b/vP+9/77/vv++/77/vv+//8D/wf/C/8L/wf/A/7//wP/B
/8L/w//B/8H/wv/C/8D/wP/A/8D/wf/C/8P/xP/D/8P/wv/C/8P/w//D/8P/w//D/8P/
w//D/8P/wv/C/8L/wv/D/8P/w//D/8T/xP/D/8P/w//D/8P/w//D/8P/wv/C/8L/wv/D
/8T/xf/G/8b/xv/F/8T/xf/G/8f/yP/I/8j/yP/I/8j/x//G/8X/yP/J/8r/zP/J/8j/
yP/H/8j/yf/K/8z/zP/M/83/zf/L/8v/y//L/83/zf/N/83/zf/N/83/zP/N/8//0f/U
/9T/1v/W/9j/2f/Z/9n/2f/d/9//4P/h/+D/3//d/9v/3P/b/9v/2f/X/9f/1v/W/9j/
2P/W/9X/1P/U/9b/1v/U/9T/1P/T/9T/1f/W/9j/1v/W/9f/1//X/9b/1v/X/9j/2f/a
/9z/2v/a/9r/2v/c/9z/3P/c/9z/3P/d/93/2v/a/9r/2v/c/93/3v/f/97/3f/c/9v/
2//c/97/3//g/9//3v/d/9z/3P/c/9z/2//d/93/3P/c/9r/2v/a/9r/3P/c/93/3f/d
/93/3v/f/9//4f/i/+L/5P/k/+T/5f/n/+j/6P/o/+n/6f/n/+f/5f/n/+j/6v/r/+3/
7v/u/+3/7f/t/+v/5//m/+b/5f/l/+L/4P/f/9z/2//a/9r/2v/a/9r/2v/c/9z/2//b
/9v/2//b/9z/3v/e/9//3//f/97/3v/e/93/3f/d/97/4P/g/9//3f/a/9T/0P/M/8z/
0P/W/9//8v8SADkAZgCVAMIA6wAIAQwB9ADHAJUAVgD//7v/o/+Y/5D/m/+p/7L/vP/F
/8z/0v/W/9n/3P/c/9z/3P/c/9r/2v/a/9r/3f/d/93/3f/d/93/3f/d/93/3f/e/97/
4P/g/+D/4P/e/97/3v/e/9//3//e/97/4f/h/+H/4f/h/+H/4f/h/+L/4//j/+T/4//i
/+L/4f/j/+P/5P/k/+P/4//j/+P/5f/l/+X/5f/l/+b/5//o/+b/5v/m/+b/5//o/+j/
6P/o/+j/6P/o/+r/6v/q/+r/7f/t/+3/7f/r/+v/6//s/+7/7v/v/+//7//v/+//8P/w
//D/8f/x//P/8//z//P/8f/x//H/8f/0//X/9v/2//b/9//4//r/+v/8//z//v8CAAMA
BAAFAAUABQAEAAMABQAFAAQAAwACAAEAAQD//wEAAQAAAAAAAgACAAAA///9//z//f/8
//7//v/+//3//f/9//3//v/+//7//////wEAAAAAAAEAAQABAAEAAgAEAAQABAAEAAIA
AgACAAIAAgACAAMAAwAEAAQABAAEAAEAAQABAAEAAwADAAMAAwADAAIAAgABAAEAAgAE
AAQABAACAAIAAgACAAEAAAD///3//v//////AAD+//7//v/+/wAAAAABAAEAAQABAAIA
AwABAAMABAAEAAUABgAHAAkACQAKAAoACgAJAAkABwAHAAcACQAKAAwADQAPABAAEAAQ
AA8ADgALAAcABgAGAAUABgACAP///f/9//3//f/+//z//P/8//z//v/+//3//f/7//v/
+//8//z//P/9//3////+//7//v////////8AAP7/AAABAP3/+P/y/+z/6P/q//T/+v8J
ACYATABzAKIA0QD4ABUBIgEYAfAAwQCJADgA6f/H/73/sv+0/8H/zf/Y/+L/5//s//D/
9P/3//r/+v/6//r/+v/4//j/+P/4//n/+f/5//n/+v/7//z//f/7//v//P/8//7//v/+
//7//P/8//z//P///////v/+//////////////////////8BAAEAAAAAAP7//v//////
/////wAAAAABAAEAAQABAAEAAQABAAEAAQACAAMABAADAAIAAQAAAAEAAgACAAIABAAE
AAQABAAEAAQABAAEAAcABwAHAAcABgAFAAQABAAGAAYABwAHAAcABwAHAAgACAAIAAkA
CQAJAAkACQAJAAcABwAHAAcACgALAAwADAAOAA8AEAASABMAFAATABQAFgAXABgAGQAY
ABkAGQAZABkAGQAYABcAFwAXABgAFwAVABUAFAAUABUAFgAVABUAEgASABQAFAAWABYA
FgAVABUAFQAVABYAFQAUABQAEwAWABYAFwAZABcAFwAXABgAGAAYABgAGAAaABoAGgAa
ABgAGAAZABkAGgAaABoAGgAZABkAGQAZABkAGQAZABkAHQAcABoAGAAYABgAGAAaABoA
GgAZABkAGQAYABgAGAAYABgAGAAYABgAGQAZABcAFwAYABkAGwAdAB4AHgAeAB4AHgAf
ACEAIgAiACIAIwAjACEAIQAfACEAIgAkACcAKQAqACoAKAAnACYAIwAfAB4AHgAdAB0A
GgAYABcAFAATABIAEgAUABQAFAAUABQAFAATABMAEQARABEAEgAUABQAFQAVABUAFAAU
ABQAFQAVABUAFgAYABYAEwATABAACgAGAAQABAAIAAwAFQAqAEoAdQCgAM8A+gAdATQB
NAEWAekAtQBuABsA6//f/9D/yv/V/93/5P/w//n//v8EAAoADQAQAA4ADgAOAA4ADAAM
AAwADAAOAA8AEAARABAADwAOAA0ADwAPABAAEAAQABAAEAAQAA4ADgAOAA4AEQARABAA
EAAPAA8ADwAPABEAEQARABEADwAPAA4ADgAOAA4ADwAPABEAEQASABIADwAPAA8ADwAT
ABMAEwATABIAEgASABIAEgASABIAEgATABQAFAAUABIAEgASABIAFAAUABQAFAAVABUA
FQAVABMAEwATABQAFgAWABcAFwAVABUAFQAWABgAGAAZABkAGQAZABkAGQAZABkAGQAZ
ABwAHQAeAB4AHAAdAB4AIAAkACYAJgAoACkAKQApACkAKAApACkAKQArACsAKgApACgA
JwAnACUAJQAlACQAJAAkACQAIgAhACAAIAAiACIAJAAkACQAIwAiACEAIAAgACIAIgAj
ACMAIwAiACIAIwAhACEAIQAiACIAIgAiACIAIAAgACAAIAAiACIAIwAjACIAIgAiACIA
HwAfAB8AHwAhACEAIQAhAB8AHgAeAB0AHwAeAB4AHgAeAB4AHAAcABwAGwAcAB0AHQAe
ABwAHAAcABwAGgAaABsAGwAdAB0AHgAfAB4AHwAfAB4AHwAgACEAIwAjACQAJAAkACEA
IQAfAB8AIAAjACUAKAAoACkAKQAoACYAJQAkACEAHwAeAB4AHQAcABgAFQATABMAEwAT
ABQAEwASABEAEAARABIAEgATABEAEQARABIAEAAQABEAEQASABIAEwAUABQAEwASABIA
EgAUABMAEQAMAAYAAgAAAAIABgASACUAQgBoAJcAxgDxABIBKQEuARgB7gC/AH0AJgDp
/9f/y//C/8r/0//b/+b/9P/7//7/AgAEAAUACAAIAAgACAAIAAoACgAKAAoACQAJAAkA
CQALAAsACwALAAoACQAJAAgACQAKAAsADAAKAAoACgAKAAkACQAIAAgACwALAAsACwAK
AAkACAAHAAkACQAIAAgACAAIAAkACQAHAAcACAAIAAkACQAJAAkACgAJAAgABwAIAAgA
CAAIAAgACAAIAAgACAAIAAcABgAJAAoACwAMAAsACgAJAAgACQAJAAkACQAJAAkACQAK
AAkACAAIAAcACQAJAAkACgAJAAgACAAHAAgACQAKAAsACwALAAsACwAKAAsADAAMAA0A
DwARABQAFAAWABYAGAAZABkAGQAZABgAGQAZABkAGAAXABUAEwAVABUAFgAVABMAEwAS
ABIAEgASABAADwAQABAAEgASABEAEAAPAA0ADQANAA0ADgAMAAwADQANAA0ADAAMAA0A
CwALAAsADAAMAAwADAAMAA4ADgAOAA4ADQAMAAwACwAKAAoACgAKAAcABwAHAAcABwAH
AAcABwAHAAgACAAGAAQABAAEAAQABAAEAAQAAwADAAMAAgACAAEAAAD///7/AQACAAQA
BQAEAAMAAwADAAMABQAGAAYABAAEAAQABQAFAAYABgAGAAYABwAGAAcABQAHAAgACgAN
AA8AEAAQAAwACwAKAAcAAwACAAIAAQD+//r/9//1//X/9f/1//b/9P/0//T/9P/2//b/
9f/1//P/8//z//T/9P/0//X/9f/z//L/8v/y//H/8f/x//L/9v/0//H/6//k/+D/3v/i
/+z/9v8GACMASgB2AKcA1gD9ABgBHwEKAeAAsAB1ACUA4P/D/6//of+o/7T/uf/B/87/
1P/X/9r/4P/k/+X/6P/m/+b/5v/m/+b/5v/m/+b/6P/p/+r/6//q/+n/6P/n/+f/5//o
/+j/6P/o/+j/6P/m/+b/5v/m/+n/6f/o/+j/6P/n/+b/5f/n/+f/5//n/+f/5//m/+b/
5P/k/+X/5f/n/+f/6P/o/+b/5f/k/+P/5//n/+f/5//o/+j/6P/o/+b/5v/m/+b/5//o
/+j/6P/o/+j/6P/o/+j/6P/o/+j/6//r/+v/6//p/+n/6f/q/+r/6v/r/+v/6//r/+v/
7P/u/+7/7//v//H/8f/x//H/7//v/+//7//x//P/9f/2//T/9f/2//j/+v/8//z//v//
/////////wAAAQABAAEAAQABAAAA///9//v/+v/3//f/9//2//b/+P/4//b/9f/y//L/
9P/0//b/9v/2//X/9P/z//L/8v/z//T/9v/3//n/+P/4//n/+P/3//b/9v/2//b/9v/2
//b/9v/2//b/9v/2//f/9//2//b/9v/2//T/8//y//H/8//z//P/8//z//D/7v/u/+7/
7v/w//D/8P/v/+3/7f/s/+z/7v/u/+7/7v/s/+z/7f/t/+v/6//s/+3/7//x//L/8v/y
//L/8v/z//P/9P/0//T/8f/x/+//7//v//H/8v/0//b/+f/7//z/+P/3//b/8//x//D/
8P/v/+z/6P/l/+P/4f/h/+H/4v/k/+T/5P/k/+P/4v/g/9//4f/h/+H/4v/g/+D/4f/h
/9//3v/e/97/4P/h/+L/5P/i/+D/3f/Z/9b/1P/Q/9D/1v/e/+T/9/8aAEQAcwCkANMA
/AAZARwB/gDSAJ8AXwAOAMv/sf+f/5L/mP+j/6f/sv+8/8P/xv/O/9T/1f/W/9T/1P/U
/9T/1v/W/9b/1v/Z/9n/2f/Z/9j/1//W/9X/1//X/9j/2P/W/9b/1v/W/9b/1v/W/9b/
2f/Z/9j/2P/X/9f/1//X/9n/2f/Z/9n/2f/Z/9j/2P/a/9r/2//b/9n/2f/a/9r/2f/Z
/9n/2f/d/93/3f/d/9r/2v/a/9r/3P/c/9z/3P/d/97/3v/e/97/3v/e/97/4P/g/+D/
4P/f/9//3//f/+H/4f/h/+L/4v/i/+P/4//j/+P/4//k/+T/5P/l/+X/4//j/+P/4//j
/+P/4//j/+b/5//o/+j/5v/n/+j/6v/u//D/8P/y//P/8//z//P/9P/1//X/9f/1//X/
9P/z//L/8f/x/+//8f/x//D/8P/u/+7/7P/r/+z/7P/u/+7/7P/s/+z/6//r/+v/6//s
/+7/7v/v/+//7f/s/+z/7f/v/+//7//w//D/8P/w//D/8P/w//D/8P/x//L/9P/1//P/
8v/x//D/8f/x//H/8f/x//H/8f/x/+//7v/w//D/8P/w//L/8v/y//H/7//v/+7/7v/v
//D/8f/y//D/8P/x//H/8f/x//L/8//0//f/+f/6//j/+P/4//n/+//8//z//P/5//n/
9//3//n/+//8//7///8BAAIAAgD+//3//P/5//j/+P/5//n/9//y/+7/6//s/+3/7v/w
/+7/7v/u/+7/7v/u/+3/7f/v/+//7//w/+7/7v/v/+//8f/w//D/8P/x//H/8f/y//D/
8P/v/+v/6P/m/+L/4v/o/+z/9v8PADIAXACLAL4A6wAQASUBIgECAdQAnQBXAAgA0f+9
/63/pP+u/7v/xf/Q/9r/4//o/+7/8v/x//D/8P/w//D/8P/x//L/8//0//P/8//z//P/
9f/1//X/9f/1//X/9v/2//b/9v/2//b/+P/4//j/+P/5//n/+P/4//n/+f/5//n/+//7
//v/+//7//v/+v/6//v//P/+/////f/9//7//v///////////wEAAQABAAEA/v/+//7/
/v///wAAAQACAAEAAgACAAIAAgACAAIAAgADAAQABQAGAAYABQAEAAMABAAFAAYACAAG
AAYABwAHAAcABwAHAAgACgAKAAsACwALAAsACwALAA0ADQANAA0ADQANAA0ADAANAA8A
EQAUABQAFgAWABgAGAAXABYAFQAYABkAGQAZABcAFwAWABUAFgAVABUAEwATABMAEgAS
ABAAEAAOAA0ADQAOABEAEgAQABAAEAAPAA8ADwAPABAAEgASABMAEwATABIAEgATABUA
FQAVABYAFAAUABQAFAASABIAEgASABQAFAAVABUAEgASABIAEgASABMAFAAVABMAEwAT
ABMAEwASABIAEQATABQAEgARABAADwAOABAAEAAQAA8AEQARABAAEAAOAA4ADgAOABAA
EAARABEAEAAPAA8ADwARABMAFAAUABYAFgAWABcAGAAYABcAFgAWABcAFgAXABUAFwAY
ABoAHQAfACAAIAAeAB0AHAAZABUAFAAUABMAEwAQAA4ADQAJAAkACQAKAAwADAAMAAwA
DAAMAAsACwAJAAkACQAKAAoACgALAAsACQAIAAgACAALAAsACwAMAAwACgAJAAcAAgD+
//r/+P/6/wAABAAPACgATABzAJ4AzwD+ACMBMgEsAQwB3QClAFwACQDX/83/wv++/8n/
1//e/+b/7f/y//j//v8DAAQAAgACAAIAAgAAAAAAAAAAAAIAAwAEAAUAAwADAAMAAwAD
AAMABAAEAAYABgAGAAYABAAEAAQABAAHAAcABgAGAAUABQAFAAUABwAHAAcABwAHAAcA
BgAGAAQABAAFAAUABwAHAAgACAAGAAUABAADAAcABwAHAAcABAAEAAQABAAGAAYABgAG
AAcACAAIAAgABgAGAAYABgAIAAgACAAIAAcABwAHAAcABQAFAAUABgAIAAgACQAJAAcA
BwAHAAgACgAKAAsACwALAAsACwALAAkACQAJAAkADAANAA4ADgAOAA8AEAASABQAFgAW
ABgAGwAbABsAGwAaABsAGwAbAB0AHQAcABsAGgAZABkAFwAXABcAFgAWABQAFAASABEA
EgASABQAFAASABIAEgARABMAEwATABQAFAAUABUAFQATABIAEgATABEAEQARABIAEwAU
ABUAFgAUABQAFAAUABQAFAAVABUAFAAUABQAFAARABEAEQARABEAEQARABEAEQAQABAA
DwARABQAEgASABIAEgASABIAEQAQAA8ADQAOAA8ADwAQAA8ADgANAAwADgAOAA8ADwAP
AA8AEAARABEAEwAUABQAFgAWABYAFwAXABgAGAAYABcAFwAVABUAFwAZABoAHAAcAB0A
HQAcABwAGwAaABcAFQAUABQAEwASAA4ACwAJAAkACQAJAAoACQAIAAcABgAHAAgACAAJ
AAcABwAHAAgABgAGAAcABwAIAAgACQAKAAkACQAJAAoADAAMAAkABwAAAPr/9v/2//r/
AAAIAB8AQABoAJMAwgDrAA4BJQEoAQ4B4gCvAGkAFADd/83/v/+4/8T/z//Z/+T/7v/z
//T/9v/6/wEAAgACAAIAAgACAAEAAAD///7/AQABAAEAAQADAAMAAwADAAIAAQABAAAA
AgACAAIAAgAAAAAAAAAAAAEAAQAAAAAAAwADAAMAAwABAAEAAQABAAMAAwACAAIAAgAC
AAMAAwADAAMABAAEAAMAAwADAAMAAwADAAMAAwADAAQABQAGAAQABAAEAAQABQAGAAYA
BgAGAAYABgAGAAYABgAGAAYACQAJAAkACQAHAAcABwAIAAgACAAJAAkACwALAAsADAAL
AAoACgAJAAoACwAMAA0ACwALAAsACwAOAA8AEAAQABAAEQASABQAFQAWABUAFgAYABkA
GgAbABsAGwAaABkAGQAZABgAFwAYABcAFwAVABMAEwASABIAFAAUABIAEQAOAA4AEAAQ
AA4ADgAOAA0ADwAPAA8AEAAOAA4ADwAPABEAEAAQABEADwAPAA8AEAASABIAEgASABIA
EgASABIAEQAQABAADwAPABAAEQASABEAEQARABEADwAPAA8ADwARABAAEAAPAA0ADgAO
AA4AEAAQABAAEAAQABAADwAOAA0ACwAMAA0ADQAOAAwADAAMAAwADgAOAA8ADwARABEA
EgATABIAEwATABIAEwAUABUAFwAXABgAGAAYABcAFwAVABUAFwAZABoAHAAbAB0AHgAe
AB4AHQAcABkAFQAUABQAEwAUABAADQALAAkACQAJAAoACgAKAAoACgAMAAwACwALAAoA
CQAIAAgACgAKAAsACwANAAwADAAMAAwACwAKAAoADAAMAAsACQAGAAAA+P/0//T//P8I
ABkAMgBWAIEArADZAAABGwEoAR4B+ADHAIsAOADx/9X/yf+6/8D/zf/V/97/6v/v//L/
+P/+////AAACAAIAAgACAAAAAAAAAAAAAQABAAEAAQADAAMAAwADAAEAAQACAAIAAwAE
AAUABgAFAAQAAwACAAMAAwACAAIABQAFAAUABQADAAMAAwADAAMAAwACAAIAAAAAAAEA
AQADAAMABAAEAAUABQAFAAUABAADAAIAAQADAAQABQAGAAUABAADAAIAAwAEAAQABAAG
AAYABgAGAAQABAAEAAQABQAFAAUABQADAAMAAwAEAAQABAAFAAUABwAHAAcACAAGAAYA
BwAHAAkACQAJAAkABwAHAAcABwAIAAkACgAKAAwADQAOABAAEAASABIAFAAWABcAGAAZ
ABkAGQAYABcAFwAXABYAFQAUABMAEwARAA8ADwAOAA4AEAAQAA4ADQAMAAwADgAOAA0A
DAALAAkACgALAAwADgANAAwADAALAAsACgAKAAsACQAJAAkACgAMAAwADAAMAAwADAAM
AAwACQAIAAgABwAHAAgACQAKAAcABwAHAAcABwAHAAcABwAHAAYABgAFAAMABAAEAAQA
BQAEAAUABgAEAAQABAAEAAQABAAEAAQABQAFAAUABQADAAQABAAFAAYACAAJAAoACgAK
AAoADAANAA8ADwAPAA0ADQANAA0ADAALAAsADAAOABAAEwAVABQAEwASABAADQAMAAsA
CgAMAA==
         </WaveFormData>
      </LeadData>
      <LeadData>
         <LeadByteCountTotal>10000</LeadByteCountTotal>
         <LeadTimeOffset>0</LeadTimeOffset>
         <LeadSampleCountTotal>5000</LeadSampleCountTotal>
         <LeadAmplitudeUnitsPerBit>4.88</LeadAmplitudeUnitsPerBit>
         <LeadAmplitudeUnits>��V</LeadAmplitudeUnits>
         <LeadHighLimit>2147483647</LeadHighLimit>
         <LeadLowLimit>268435456</LeadLowLimit>
         <LeadID>V5</LeadID>
         <LeadOffsetFirstSample>0</LeadOffsetFirstSample>
         <FirstSampleBaseline>0</FirstSampleBaseline>
         <LeadSampleSize>2</LeadSampleSize>
         <LeadOff>FALSE</LeadOff>
         <BaselineSway>FALSE</BaselineSway>
         <ExcessiveACNoise>FALSE</ExcessiveACNoise>
         <MuscleNoise>FALSE</MuscleNoise>
         <LeadDataCRC32>4062057588</LeadDataCRC32>
         <WaveFormData>
/P/8//z//P/+//7//v/+//z//P/8//z//f/+////AAAAAAAAAAAAAP7//v/+//7/AAAA
AAAAAAD+//7//v/+/wAAAAAAAAAA/v/+//7//v/+//7//v/+/wAAAAAAAAAA///+//3/
/P/9//7//v////3//P/8//z/+v/6//r/+v/7//v/+//8//r/+v/6//r/+//9//3//f/8
//z//f/9////AQACAAIAAgACAAIAAQAAAP//AAAAAAMABgAIAAkABwAFAAUABAABAP//
/v/+//3//P/5//b/8f/w//D/7//x//L/8v/y//L/8//z//L/8P/w//D/8P/y//L/8//z
//L/8f/u/+//8f/x//H/8f/z//P/8f/u/+3/7P/p/+X/4//l/+b/5//u/wEAGQA3AF8A
hwCmALMAswCkAIsAbQBOACEA8P/V/83/yP/F/8n/zv/U/9f/2//f/+X/6//t/+v/6f/o
/+j/6P/q/+r/6v/r/+v/6//r/+v/6f/p/+n/6f/r/+v/7P/s/+r/6v/q/+r/6//r/+v/
6//t/+3/7f/t/+v/6//r/+v/7f/t/+3/7f/r/+v/6//r/+3/7f/t/+3/7v/u/+7/7f/r
/+v/6//r/+3/7v/u/+7/7P/s/+z/7P/s/+z/7P/s/+z/7f/t/+3/7f/t/+3/7f/w//D/
8P/w/+//7v/t/+z/7v/u/+7/7v/w//H/8f/x//H/8f/x//H/9P/0//T/9f/1//T/8//y
//P/8//z//P/9v/2//j/+P/2//j/+f/6//3//f/+/////v/+//3//P/9//7///8AAP//
/v/+//3/+v/5//n/+P/5//j/+f/5//f/9//3//f/9//3//b/9v/4//j/+P/4//f/9//3
//b/9//4//n/+v/4//j/+P/4//f/9//3//j/+f/5//n/+f/5//n/+f/5//v//P/8//z/
+v/5//n/+P/4//j/+f/6//z//P/8//v/9//3//j/+f/6//v/+//7//r/+f/3//b/+P/4
//j/+P/4//f/9//3//T/9P/0//T/9f/2//f/9//1//X/9v/2//j/+P/4//n/+//7//v/
/P/6//v/+//7////AAAAAAAA/v/+//3//f/9////AAACAAYABwAHAAcABQAFAAQAAQAB
AAAAAAD///z/+f/2//P/8v/y//H/8f/0//T/9P/0//P/8//y//L/9P/0//T/9P/y//P/
8//z//X/8//1//X/9f/1//X/9f/z//P/8v/z//T/8f/t/+n/5//m/+X/6P/z/wcAIQBD
AGsAjgClAK0ArACdAIMAaABHABgA6//X/9L/y//J/9D/1v/b/+H/4//p/+//7//v/+3/
7P/s/+z/7f/u/+//8f/w/+//7v/t/+//7//v/+//7//v//D/8P/u/+7/7v/u//H/8f/x
//H/7//v/+//7//x//H/8f/x//H/8f/x//H/8P/v/+7/7f/w//H/8v/z//P/8v/x/+//
7//v/+//7//x//L/8v/y//H/8P/v/+7/7//w//H/8v/w//H/8f/x//P/8//z//P/8v/y
//L/8v/w//D/8P/w//L/8v/y//L/8P/x//H/8f/z//P/8//z//T/9P/0//X/9P/0//T/
9P/3//f/9//3//f/9v/3//b/+P/6//v//P/9//3//v////3//v/+//7///8AAAEAAgD/
//7//v/9//7//f/9//z//v/8//z/+//6//n/+P/3//n/+f/4//j/9v/2//b/9v/3//f/
9//2//j/+P/4//j/9//2//X/9P/0//X/9v/4//f/9//3//f/+f/5//n/+f/5//r/+v/6
//r/+f/5//j/+v/6//v//P/7//r/+f/3//T/9f/3//n/+P/5//n/+f/2//T/9v/2//b/
9v/4//f/9//3//T/9P/0//T/9v/2//b/9f/0//P/8//y//T/9P/0//X/+f/5//n/+v/5
//n/+P/3//r//P/9//7//P/8//v/+//7//3//v8AAAQABQAFAAUAAQABAAAA/f/9//z/
/P/7//j/9f/y/+//7v/u/+3/7f/u/+7/7v/u/+//7//u/+7/8P/w//D/8P/u/+//7//v
/+//7f/v/+//8f/x//H/8f/v/+//7v/t/+z/6//p/+f/5f/k/+P/5v/1/wsAJwBLAHEA
kAChAKcAogCPAHMAWAAxAAAA3f/T/87/xf/H/87/1P/Z/93/4//n/+v/7f/t/+3/7P/s
/+z/7v/u/+7/7//t/+3/7f/t/+//7//v/+//7//v//D/8P/v/+7/7f/s/+7/7//w//H/
7//v/+//7//x//H/8f/x//P/8//z//P/8v/x//D/7//x//H/8f/x//D/8P/w/+//7//v
/+//7//w//L/8//0//P/8v/x//D/8f/y//P/9P/z//P/8v/x//H/8f/x//H/8//0//X/
9v/1//T/8//y//T/9P/0//T/8v/z//P/8//x//H/8f/x//L/8v/y//P/9P/0//T/9P/3
//f/9//3//b/9v/4//j/9v/4//n/+v/9//3//v////7//v/9//z//f/+////AAD9//z/
/P/7//r/+f/5//j/+v/4//j/9//2//X/9P/z//T/9f/1//b/9v/2//b/9v/1//X/9f/0
//T/9P/0//T/8//y//H/8P/w//H/8v/0//T/8//y//H/7//v/+//7//v//D/8P/w//D/
7//v/+7/8P/w//H/8v/v/+7/7f/r/+n/6f/q/+v/7v/v/+3/7P/q/+r/6v/q/+z/6//r
/+v/6P/o/+j/6P/o/+j/6P/n/+f/5//o/+j/6P/o/+j/6f/r/+v/6//s/+z/7f/t/+3/
7//w//D/8P/y//L/8f/x/+//8f/y//T/9v/3//f/9//1//X/9P/x/+3/7P/s/+v/6v/n
/+T/4f/e/97/3f/d/9//4P/h/+L/4v/h/9//3v/g/+D/4P/g/+L/4//j/+P/4f/f/+H/
4f/i/+P/5P/l/+X/4f/g/9//3P/Z/9f/1f/X/9j/2//k//f/EQAxAFcAewCUAKMAowCU
AHsAXQA6AA8A5P/L/8H/uv+7/7//wv/G/83/0f/V/9v/3f/d/9//3//e/97/3v/e/97/
3v/f/+D/4f/i/+P/4P/f/97/3f/f/9//4P/g/+D/4P/g/+D/4P/f/97/3f/f/9//3//f
/93/3f/d/93/3//f/9//3//d/93/3f/d/9v/2//b/9v/3f/e/9//3//e/93/3P/b/9z/
3v/f/+D/4P/g/+D/4P/e/97/3v/e/+D/4f/h/+H/3//f/9//3//g/+D/4P/g/97/3v/e
/97/3P/c/9z/3P/e/9//3//f/93/3f/d/93/4P/g/+D/4f/i/+L/4v/i/+P/4//j/+P/
5P/k/+b/5v/m/+j/6f/q/+v/6//s/+3/6//s/+z/7P/q/+r/6v/q/+n/6P/o/+f/5P/j
/+P/4v/k/+L/4v/h/9//3//f/9//4f/h/+D/4P/g/+D/4P/g/+D/3//e/9z/3f/e/9//
4P/g/+D/4P/g/9//3//f/+D/4//j/+P/4//h/+H/4f/h/+H/4v/i/+L/4v/h/+H/4P/e
/97/3//g/+L/4v/i/+H/3//f/97/3v/g/+D/4P/g/97/3f/d/93/3P/c/9z/3P/d/97/
3//f/9z/2//b/9r/2//c/93/3//g/9//3v/e/97/3//f/9//4//k/+T/5P/j/+L/4P/f
/+H/4//k/+b/6P/p/+n/6f/n/+f/5v/j/+H/4P/g/9//3f/Z/9X/0f/S/9L/0f/R/9D/
0P/Q/9D/z//P/87/zv/Q/9D/0P/Q/8//z//O/83/zv/N/9D/0f/P/8//z//P/8n/yf/O
/8//zP/J/8X/wf+//8D/v//E/9X/7f8LAC0AUwB0AIcAjwCIAHcAWwBAABsA5v+9/6//
pv+f/6H/qP+u/7X/uf+9/7//w//D/8P/xf/E/8T/xP/G/8b/xv/H/8X/xf/F/8X/x//H
/8f/x//F/8X/xv/G/8T/xP/E/8T/x//H/8f/x//F/8X/xf/F/8f/x//H/8f/x//H/8f/
x//H/8f/x//H/8f/x//H/8f/xv/G/8b/xf/G/8f/yP/J/8j/yP/H/8b/xv/G/8b/xv/I
/8j/yP/I/8f/x//G/8X/xv/H/8j/yf/I/8j/yP/I/8b/xv/G/8b/x//I/8n/yv/I/8n/
yf/J/8r/y//M/83/zv/O/87/z//P/87/zf/M/87/z//Q/9H/0f/Q/9H/0P/R/9T/1v/Y
/9n/2f/a/9v/2f/a/9r/2v/b/9z/3f/e/9v/2v/a/9n/2v/Z/9n/2P/Y/9b/1v/V/9X/
1f/V/9X/1//X/9b/1v/V/9T/0//S/9P/0//T/9L/0v/S/9L/0v/S/9L/0v/S/9L/0//U
/9b/1v/V/9T/0//V/9X/1f/V/9P/1P/U/9T/1P/T/9P/0v/V/9b/2P/a/9n/2P/X/9X/
1//X/9j/2f/Y/9f/1v/V/9T/1v/V/9X/1f/W/9b/1v/W/9X/1P/T/9H/0v/T/9X/1v/U
/9T/1P/V/9f/1//X/9j/2P/Z/9n/2f/b/9z/3P/c/97/3v/d/93/2//d/97/4P/k/+X/
5f/l/+X/5f/k/+H/3f/c/9z/2//b/9n/1//V/9P/0v/Q/8//0P/Q/9D/0P/R/9H/0P/Q
/9D/0P/Q/9D/0f/T/9T/1f/T/9H/0//T/9P/0//T/9P/1//X/9b/1f/S/8//y//H/8f/
yP/L/87/2f/t/wcAKQBPAHQAiwCVAJIAgQBnAEoAJwD0/8f/t/+y/6//s/+4/77/w//H
/8v/z//T/9X/1//Z/9j/2P/Y/9b/1v/W/9f/2f/Z/9n/2f/Z/9n/2f/Z/9n/2f/a/9r/
2v/a/9r/2v/Z/9n/2f/Z/9v/2//b/9v/3P/d/97/3//d/93/3f/d/9//3//f/9//3//f
/9//3//i/+L/4v/h/9//3//f/9//3//g/+D/4P/h/+L/4//k/+P/4v/h/+D/4v/j/+P/
4//j/+P/4//j/+T/5P/k/+T/5v/m/+b/5v/k/+T/5P/k/+b/5//n/+f/5//n/+f/5//o
/+j/6P/p/+z/7P/s/+z/6//r/+v/6//u/+7/8P/w/+7/8P/x//L/8//z//T/9f/2//j/
+f/6//j/+P/4//j/+P/4//n/+f/2//X/9f/0//X/9P/1//X/9f/1//X/9f/z//P/8v/y
//T/9P/0//T/8//z//P/8v/0//T/9P/0//b/9v/2//b/9f/1//X/9v/5//n/+f/5//f/
9//3//f/9//4//j/+P/6//n/+f/4//j/+P/5//r/+v/6//r/+f/2//f/+f/7//j/+f/7
//v//P/6//r/+v/6//j/9//3//f/9//4//n/+v/4//j/+P/3//n/+f/6//r/+v/6//r/
+//9//3//f/+/wAAAQABAAEAAwAEAAQABAAEAAQAAwADAAMABQAGAAgACAAJAAkACQAI
AAkACQAHAAMAAgACAAEAAgD///z/+f/4//j/9//3//j/+P/4//j/+f/5//j/+P/4//j/
+P/4//j/+f/5//n/+//5//v/+//7//v/+//7//v//f/+//v/+P/z/+3/6//t//L/8//6
/w0AJQBBAGUAiQCkALEAswCsAJMAdwBYACkA+P/f/9f/1P/T/9f/3v/m/+v/7f/x//X/
9f/3//v//f/8//z//P/6//r/+v/7//v/+//7//v//f/9//3//f/7//v//P/8//3//v//
/wAAAAD///7//f///////////wEAAQABAAEA//////////8AAAEAAgADAAIAAQAAAP//
AgACAAIAAQABAAEAAQABAP//AAAAAAAAAQACAAMABAACAAIAAgACAAIAAwADAAMAAwAD
AAMAAwAEAAQABAAEAAYABgAGAAYABQAEAAMAAgAEAAUABQAFAAcABwAHAAcABgAGAAYA
BwAKAAoACgAKAAoACQAIAAcACgAKAAwADAAMAA4ADwAQABEAEQASABMAFQAWABYAFgAU
ABQAFAAUABUAFAAUABMAFAATABMAEgAQAA4ADgANAA4ADwAQABEADwAPAA4ADgAQABAA
EAAQAA8ADwAPAA4ADAAMAAwADAANAA4ADwAQAA0ADQANAA4ADwAPAA8ADwAPAA8ADwAP
AA8AEAAQABAAEQARABIAEgAQABAAEQASABAAEAAQAA8AEwATABAADgAOAA4ADgAQAA8A
DwAPAA4ADgAOAA4ADgAOAA4ADQAPAA8AEAAQAA4ADgAOAA8AEgATABQAFgAUABUAFQAV
ABUAFgAWABYAGAAYABcAFwAXABkAGgAcACAAIQAhACEAHQAdABwAGQAXABYAFgAVABUA
EwARAA8ADQAMAAoACQAMAAwADAAMAAsACwAKAAoACgAKAAoACgAMAA0ADQANAAsACQAL
AAsACwALAAsACwAPAA8ADAANAAoABQADAAEA//8AAP//BAARACcAQQBjAIkAqgC/AMUA
wACtAJEAdABNABwA+f/x/+z/5//n/+r/7v/1//n//f8BAAcACQALAAkACAAIAAgACAAI
AAgACQALAAsACwALAAkACQAJAAkACwALAAwADAAKAAoACgAKAAkACQAJAAkACgALAAwA
DQAMAAsACgAJAAoACwAMAA0ACwALAAsACwALAAsACwALAA0ADgAPAA8ADQANAA0ADQAN
AA4ADgAOAA4ADgAOAA4ADgAOAA4ADgAQABEAEQARABAADwAOAA0AEAAQABAAEAAQABAA
EAAQABAAEAAQABAAEgATABMAEwARABEAEQARABMAFAAVABcAFgAWABYAFgAVABUAFQAV
ABcAGAAbABwAGwAcABwAHAAeAB8AIQAjACEAIgAiACIAIgAiACIAIgAjACIAIgAhAB4A
HQAdABwAHgAcABwAGwAbABsAGwAbABkAGQAYABgAGQAaABsAHAAcABsAGgAYABoAGgAa
ABoAGgAaABoAGgAZABkAGQAaABsAGwAbABsAGQAZABkAGQAbABwAHAAcABwAGwAbABoA
GAAYABkAGgAcABwAHAAbABcAFwAYABkAGgAaABoAGgAaABoAGAAXABcAFwAYABgAGAAY
ABYAFgAWABUAFQAVABYAFgAXABgAGQAbABwAGwAaABoAHAAdAB0AHQAfACAAIAAgAB4A
HgAdAB0AIAAjACUAKAAnACcAJgAlACMAIwAiAB8AHQAcABwAGwAaABcAFAARABIAEgAR
ABEAEQAQAA8ADgAQABEAEQASABAAEAAQABAAEAARABEAEQATABEAEwATABIAEQAQAA8A
EQARABIAEwAQAAkABQADAAMAAgAHABQAJwBDAGUAiQCpAL4AxQDDALYAnQCDAGAALQAC
APP/7f/o/+f/6//y//j///8BAAUABwAHAAkACQALAAoACgAKAAwADAAMAA0ADQANAA0A
DQAPAA8ADwAPAA4ADQANAAwADgAOAA4ADgANAA0ADQANAAsACwALAAsADAANAA4ADwAN
AA0ADQANAA8ADwAPAA8ADQANAA0ADQAMAAwADAALAAwADQAOAA8ADgAOAA0ADAAOAA4A
DgAOAA4ADgAOAA4ADQANAAwACwAOAA8AEAARABEAEAAPAA4ADgAOAA4ADgAOAA4ADgAO
AA4ADwAPAA8ADwAPAA8ADwAPAA4ADQANAA8AEAARABIAEwATABMAEwASABIAFAAUABYA
GAAZABoAGQAZABoAGwAdAB4AHgAeAB0AHAAbABoAFwAWABYAFQAXABcAGAAYABYAFAAU
ABMAFQAVABUAFQATABMAEgASABAAEAAQABAAEQARABEAEAAQABAAEAAQABIAEgASABIA
EQARABEAEgASABEAEAAPABAAEQASABMAEAAQAA8ADgAPAA8AEAAQAA4ADgAPABAADgAO
AA4ADQAPABEAEAAOAAwADAAMAAwADQANAA4ADwAMAAwADAAMAAsACgAJAAcACAAJAAsA
DAAKAAoACgALAA8ADwAPABAAEAARABEAEQASABIAEQAQABEAEgASABMAEQATABQAFgAY
ABkAGQAZABUAFQAUABEADQAMAAwACwAMAAkABgADAAIAAgABAAEAAgACAAIAAgADAAMA
AgACAAIAAgACAAIABAAFAAUABQADAAEAAwADAAEAAQABAAEABQAFAAAA/f/4//X/8//z
//f//P8FABoAMwBTAHkAnQC1AMAAwQCvAJQAeQBXACYA+f/k/93/1f/Y/93/4f/m/+r/
7f/v//H/9f/3//n//f/7//r/+v/6//r/+v/6//v/+//7//v/+//5//n/+f/5//n/+f/6
//r//P/8//z//P/9//3//f/9//3//f/9//3/+v/5//j/9//3//f/9//3//f/9//3//f/
9f/1//X/9f/4//j/+P/3//X/9f/1//X/9//4//j/+P/4//j/+P/4//b/9v/2//b/9v/3
//f/9//3//f/9//3//j/+P/4//j/+P/4//j/+P/4//j/+P/4//j/+f/5//n/+//7//v/
+//6//r/+v/7//7//v/+//7///////////8CAAIABAAEAAIABAAFAAYABQAFAAYABwAF
AAYABgAGAAQABAAEAAQABQAEAAQAAwABAP///v/8//7//P/8//v/+//7//v/+//7//v/
+v/6//z//P/8//z/+v/5//j/9v/3//j/+f/6//z//P/8//z/+f/5//n/+v/9//3//f/9
//v/+//7//v//f/+//7//v/+//3//f/8//v/+v/6//r//P/8//z/+//7//r/+P/4//j/
+P/6//n/+f/5//b/9v/2//b/+P/4//j/9//1//X/9v/2//b/9v/2//f/+//7//v//P/6
//v/+//7//3//v/+//7//f/8//r/+f/7//3//v8AAAMABQAGAAcABAADAAEA/f/9//z/
/P/7//j/9f/y/+//7P/s/+v/6//u/+7/7v/u/+7/7f/r/+r/6//s/+3/7v/u/+//7//v
/+3/6//t/+3/7//v/+//7//v/+3/6v/n/+b/4//h/9//4//m/+X/8P8HACUARwBtAJMA
rAC1AK8AmgB/AGEAPgANAOL/0f/L/8b/xf/J/8z/0P/V/9f/2//h/+f/6f/p/+f/5v/m
/+b/6P/o/+j/6f/r/+v/6//r/+r/6f/o/+f/6f/p/+r/6v/q/+r/6v/q/+v/6//r/+v/
6//r/+v/6//r/+v/6//r/+v/6//r/+v/6//r/+v/6//r/+v/6//r/+z/7P/s/+v/6f/p
/+n/6f/q/+z/7f/u/+3/7P/r/+r/7P/s/+z/7P/u/+//7//v/+3/7f/t/+3/8P/w//D/
8P/v/+7/7f/s/+3/7v/v//D/8P/x//H/8f/v/+//7//v//L/8v/y//P/8//y//H/8P/z
//P/8//z//T/9P/2//b/9P/2//f/+P/6//v//f////7//v/9//z//P/8//z//P/9//z/
/P/7//j/9//3//b/9//2//f/9//2//X/9P/z//X/9f/0//T/9v/2//b/9v/2//X/9P/y
//P/9P/1//b/9P/0//T/9P/1//X/9f/2//X/9f/1//X/8//z//P/8//0//b/9//4//b/
9f/1//T/9v/2//f/+P/2//b/9v/1//P/8v/0//T/9P/0//T/8//z//P/8v/y//L/8v/0
//T/9P/z//H/8f/y//L/8v/y//L/8//2//f/+P/6//j/+f/5//n/+//8//z//P/6//r/
+f/5//v//f/+/wAAAgADAAMAAwD//////v/7//v/+v/6//n/9//z/+//6//t/+7/7v/v
/+7/7v/u/+7/7f/t/+z/7P/u/+7/7v/u/+3/7f/s/+v/7P/r/+7/7//v/+//7//v/+3/
7f/s/+v/6P/l/+P/4f/j/+L/5//4/w0AKQBPAHcAlwCqAK8ApwCSAHUAVQAuAP//3v/P
/8f/wP/D/8n/0P/W/9v/4f/l/+n/6//r/+v/6f/o/+j/6P/q/+r/6v/r/+n/6f/p/+n/
6//r/+v/6//r/+v/7P/s/+r/6v/q/+r/7f/t/+3/7f/r/+v/6//r/+3/7f/t/+3/7f/t
/+3/7f/t/+3/7f/t/+//7//v/+//7v/u/+7/7f/v/+//7//v/+//8P/w//D/7v/u/+7/
7v/v//D/8f/y//D/8f/x//H/8//z//P/8//0//T/9P/0//L/8v/y//L/9P/0//T/9P/0
//X/9f/1//X/9f/1//X/+P/4//j/+f/5//j/9//2//n/+f/5//n/+v/6//z//P/8//7/
//8AAAMAAwAEAAUABQAGAAYABgAIAAgACAAIAAcABgAGAAUABAADAAMAAgAEAAIAAgAB
AAEAAQABAAEAAwADAAIAAgAAAAAAAAAAAAEAAQABAAAAAgACAAIAAgAAAAAAAAAAAAAA
AQACAAQAAwADAAMAAwADAAMAAwADAAUABgAGAAYABQADAAIAAAACAAIAAwAEAAQABAAE
AAMAAAABAAMABQAEAAUABAADAAIAAQAAAAIAAQABAAEAAAAAAAAAAAAAAAAAAAD//wAA
AQADAAQAAwACAAEAAQAEAAUABgAIAAYABwAHAAcABwAIAAgACAAKAAoACQAJAAcACQAK
AAwADwARABIAEwAPAA8ADgALAAkACAAIAAcACAAFAAIA///8//z/+//7//7//v/+//7/
/f/9//z//P/8//z//P/8//7//////////f/7//3//f/////////////////+//v/+P/1
//P/8//z//T/9f/4/wcAHwA5AFsAgQCmALcAuQCyAJ0AgQBgADcABADl/9//2v/V/9n/
3v/i/+f/6//v//P/9//7//3/+//6//r/+v/4//j/+P/5//r/+//8//3//P/7//r/+f/7
//v//P/8//z//P/8//z/+//7//v/+//8//3//v////3//f/9//3/////////////////
//////3//f/9//3/AAAAAAAA///9//3//f/9////AAAAAAAA/v/+//7//v8AAAAAAAAA
AAIAAwADAAMAAQABAAEAAQAEAAQABAAEAAQABAAEAAQAAgACAAIAAgAEAAUABQAFAAMA
AwADAAMABgAGAAYABwAGAAYABgAGAAcABwAHAAcACQAKAA0ADgANAA4ADgAOABEAEQAS
ABMAEwAUABQAFAAUABQAFAAUABUAFAAUABMAEgARABEAEAASABAAEAAPAA0ADQANAA0A
DQANAAwADAAMAAwADAAMAAsACwALAAoADAAMAAwADAAKAAoACgAKAAkACQAJAAoADQAN
AA0ADQALAAsACwALAAsADAAMAAwADAALAAsACgAKAAoACwAMAAoACgAKAAkABgAHAAkA
CwAKAAsADQAMAAwADAAMAAwACgAJAAkACQAKAAoACgAKAAgACAAIAAcACQAJAAoACgAK
AAoACgALAA0ADQANAA4AEAARABEAEQARABIAEgASABQAFAATABMAFAAXABkAHAAdAB0A
HAAbABkAGQAYABUAEQAQABAADwAOAAsACAAFAAYABgAFAAUABAAEAAQABAAHAAcABgAG
AAQABAAEAAQABAAFAAUABQAGAAUACAAJAAcABwAHAAcACQAJAAgABwACAP3/+f/3//n/
+v///wwAIwA9AF0AgQCjALQAuwC7AKoAjwBzAEwAGQD0/+f/4f/c/9//5f/q//D/9//5
//n/+//9/wMABQAFAAQABAAEAAMAAgABAAEAAwADAAMAAwAFAAUABQAFAAQAAwADAAIA
AwAEAAUABgAFAAUABQAFAAcABwAHAAcABQAFAAUABQAFAAUABQAFAAcABwAHAAcABQAF
AAUABQAGAAYABgAFAAcABwAHAAcABgAGAAUABAAFAAYABwAIAAcABgAFAAQABgAHAAcA
BwAHAAcABwAHAAYABgAGAAYACAAIAAgACAAGAAYABgAGAAgACQAJAAkACwALAAsACwAK
AAoACgALAA4ADgAOAA4ADgANAAwACwAOAA4AEAAQABIAFAAVABYAFQAVABYAFwAZABoA
GgAaABgAGAAYABgAFwAWABYAFQAWABUAFQAUABIAEAAQAA8AEAARABIAEwASABEADwAO
ABAAEAAQABAAEQARABEAEAAPAA4ADQAMAA0ADgAPABAADQANAA0ADgARABEAEQARABEA
EQARABEAEAAQAA8ADgARABEAEgASABAAEAARABIAEAAQABAADwAMAA0ADwARABEAEQAQ
AA8ADgAQAA4ADgAOAA4ADAALAAsACwANAA4ADwAQAA8ADgANAAsADQANAA4ADgAOAA4A
DgAPAA8ADwAPABAAEQATABQAFQAWABYAFQAUABQAFAATABMAFAAXABkAHAAcAB0AHQAd
ABsAGwAaABcAEwASABIAEQASAA8ADAAJAAoACgAJAAkACAAIAAgACAALAAsACgAKAAgA
CAAIAAgACAAJAAkACQALAAkACwALAAoACQAIAAcACwALAAwACwAIAAMA/f/5//X/+P8B
AAwAGwAxAE8AcwCVALAAuwC9ALQAnwCDAGAALwACAO3/5f/e/9//5f/q//D/9f/3//n/
/f///wMAAwAFAAQABAAEAAIAAgACAAMAAwADAAMAAwADAAMAAwADAAMAAwAEAAQABQAG
AAcACAAIAAcABgAFAAUABQAFAAUABwAHAAcABwAFAAUABQAFAAcABwAHAAcABQAFAAUA
BQAGAAYABgAFAAYABwAIAAkACAAIAAcABgAHAAgACQAKAAgACAAIAAgACAAJAAkACQAJ
AAkACQAJAAgACAAIAAgACgAKAAoACgAKAAoACgAKAAoACwALAAsACwALAAsACwAMAAwA
DAANABAAEAAQABAADwAPAA8ADwAQABAAEgASABQAFgAXABgAGAAXABcAFwAYABoAGwAc
ABsAGgAZABgAGQAYABgAFwAWABUAFQAUABQAEgASABEAEQARABEAEQAPAA8ADgAOAA4A
DgAOAA4AEQARABEAEAAOAA4ADgAOABAAEAAQABAADwAPAA8AEAAPAA8ADwAPAA8ADwAP
AA8ADgAOAA0ADAANAA0ADgAOAAwADAANAA4ADgAOAA4ADQALAAsADAANAAsACwAKAAkA
CwALAAwADAALAAsACgAJAAsACgAKAAoACgAKAAsADAAKAAoACgAKAAsADQAOAA8ADgAO
AA4ADwAQABEAEwAVABMAEgASABMAFAATABIAEgAVABgAGgAbABkAGAAXABUAEgATABIA
EQASAA==
         </WaveFormData>
      </LeadData>
      <LeadData>
         <LeadByteCountTotal>10000</LeadByteCountTotal>
         <LeadTimeOffset>0</LeadTimeOffset>
         <LeadSampleCountTotal>5000</LeadSampleCountTotal>
         <LeadAmplitudeUnitsPerBit>4.88</LeadAmplitudeUnitsPerBit>
         <LeadAmplitudeUnits>��V</LeadAmplitudeUnits>
         <LeadHighLimit>2147483647</LeadHighLimit>
         <LeadLowLimit>268435456</LeadLowLimit>
         <LeadID>V6</LeadID>
         <LeadOffsetFirstSample>0</LeadOffsetFirstSample>
         <FirstSampleBaseline>0</FirstSampleBaseline>
         <LeadSampleSize>2</LeadSampleSize>
         <LeadOff>FALSE</LeadOff>
         <BaselineSway>FALSE</BaselineSway>
         <ExcessiveACNoise>FALSE</ExcessiveACNoise>
         <MuscleNoise>FALSE</MuscleNoise>
         <LeadDataCRC32>2481596398</LeadDataCRC32>
         <WaveFormData>
/P/8//z//P/+//7//v/+//z//P/8//z//f/+////AAAAAAAAAAAAAAAAAAAAAAAAAgAC
AAIAAgABAAAA///+/wAAAAAAAAAA/v/+//7//v/+//7//v/+/wAAAAAAAAAA/v/+//7/
/v/+//7//v/+//r/+v/7//v/+f/5//r/+v/8//z//P/8//r/+v/6//v//P/9//7//v/+
//7/////////AgACAAIAAgACAAIAAQAAAP//AAAAAAUABwAIAAgABgAEAAQAAgACAP//
///+//3//P/5//X/8f/w//D/8P/y//L/8v/z//P/8//z//L/8P/w//D/8P/z//P/8//0
//P/8f/w/+//8P/x//P/9P/0//L/8P/u/+3/6//p/+b/4v/k/+X/5//v/wAAGQA3AF4A
iAClALMAswCkAIkAawBNACAA7v/V/87/yP/F/8n/zv/U/9f/3f/f/+X/7P/t/+v/6f/o
/+j/6f/r/+r/6v/r/+n/6f/q/+r/6v/q/+r/6v/s/+z/7P/s/+r/6//r/+v/7f/t/+3/
7f/r/+v/6//r/+v/7P/s/+v/7f/t/+7/7v/s/+v/6//r/+3/7f/t/+3/7f/u/+7/7v/r
/+v/6//r/+7/7v/u/+7/7P/t/+3/7f/t/+z/7P/s/+z/7f/t/+3/6//r/+v/6//t/+7/
7//w/+//7v/t/+z/7P/s/+z/7P/u/+//8P/x//H/8f/x//H/8//1//X/9v/z//P/8v/x
//P/8//z//P/9f/2//b/9v/2//j/+f/6//3//v/+//7////+//3//P//////AAACAAAA
/v/+//7/+//6//n/+P/4//n/+v/7//n/+P/3//f/9//3//b/9v/4//j/9v/4//f/9//3
//b/+P/5//n/+f/4//f/9//3//f/+P/4//j/+f/5//n/+f/5//n/+f/5//z//P/8//z/
+v/5//n/+P/6//r/+v/8//r/+v/6//n/9v/2//b/+f/7//v/+//7//n/9//3//j/+P/4
//j/+P/4//j/+P/2//b/9//3//X/9//4//j/+P/2//b/9v/2//j/+P/5//r/+//8//z/
/P/6//v/+//7/wAAAAAAAAAA/v/+//3//f/9////AAADAAcACAAIAAgABAAEAAIAAAD+
//////////z/+f/1//P/8v/y//L/8v/y//L/8//z//H/8f/w//D/8f/y//P/9f/0//P/
8//y//P/8//z//P/9f/2//b/9v/0//L/8v/z//X/8//u/+j/5v/l/+X/5//y/wcAIQBE
AGoAjwClAK8ArACdAIMAZwBIABgA6//Y/9L/y//J/87/1P/b/+H/4//p//D/7//t/+3/
7P/s/+3/7v/u/+//8f/w/+//7//u/+7/7v/u/+7/8P/w//D/8P/u/+//7//v//H/8f/x
//H/7//v/+//7//x//L/8v/x//H/8f/y//L/8f/v/+7/7f/w//H/8v/z//D/8P/v/+7/
7//v/+//7//w//D/8P/w/+7/7//v/+//8f/w//D/8P/w//H/8f/x//H/8f/x//H/8v/y
//L/8v/x//D/7//u/+//8P/x//L/8f/x//H/8f/x//H/8f/x//P/9f/1//b/9f/1//T/
8//0//X/9v/3//j/+P/3//b/9v/4//n/+v/9//7//v/+//7//v/+//7//////wAAAgAB
AP7//f/8//3//P/7//r/+//7//v/+//5//j/9//3//n/+f/4//j/+P/4//b/+P/3//f/
9//2//b/9//3//f/9v/1//X/9f/3//j/+P/4//f/9//3//f/+f/5//n/+f/6//r/+v/6
//r/+f/5//j/+v/6//r//P/7//r/+f/3//X/9v/3//v/+f/5//n/+f/3//T/9v/2//b/
9v/4//j/+P/2//T/9f/1//P/9f/2//b/9v/1//T/8//y//T/9P/1//b/9//4//j/+P/2
//f/9//3//z//P/8//z//P/8//v/+//7//3//v8BAAMABAAEAAQAAAAAAP7//P/7//v/
+v/5//j/9f/x/+//7v/u/+7/7v/u/+7/7//v/+//7//u/+7/8P/w//D/8f/v/+//8P/w
/+//7//v/+//8f/y//L/8v/u/+7/7v/t/+3/6//o/+T/5P/l/+P/5//0/w0AJwBKAHIA
kQChAKcAoACPAHMAVwAyAP7/3f/U/87/xf/H/87/0v/X/93/4//n/+r/7f/t/+3/7P/s
/+3/7//u/+7/7//t/+3/7v/u/+7/7v/u/+7/7v/u/+7/7v/s/+3/7f/t/+7/7//w//H/
7//v/+//7//x//L/8v/x//P/8//0//T/8//x//D/7//x//H/8f/x/+//8P/w//D/8f/x
//H/8f/0//T/9P/0//P/8//y//H/8//y//L/8v/w//H/8f/x//H/8f/x//H/8//0//X/
9v/0//T/9P/0//T/9P/0//T/8//z//P/8//x//H/8f/x//H/8//z//T/8v/z//P/8//0
//X/9v/3//j/+P/3//b/9v/4//n/+v/9//7//v/+/////v/9//z//f/9//7/AAD+//z/
/P/8//n/+P/3//b/9v/3//j/+f/4//b/9P/z//T/9f/1//b/9v/2//T/9v/1//X/9f/0
//L/8//z//P/8P/v/+//7//x//L/8v/y//L/8f/w/+//7//v/+//7//w//D/8P/w//D/
7//v/+7/8P/w//D/8v/v/+7/7f/r/+r/6v/q/+3/7f/t/+3/7P/q/+r/6v/q/+z/7P/s
/+r/6P/p/+n/5//n/+j/6P/o/+j/6P/o/+j/6P/o/+n/6v/r/+z/7P/s/+z/7f/t/+3/
7v/u/+7/7v/w//D/7//v/+3/7//w//P/9f/2//b/9v/0//T/8v/w/+3/7f/s/+v/6v/n
/+P/4f/e/97/3v/e/+D/4P/h/+H/3//f/97/3v/g/+D/4P/h/+H/4f/i/+L/3//f/9//
3//g/+L/4//k/+T/4P/g/9//3f/Z/9b/1v/W/9f/2f/j//b/DwAvAFYAegCVAKMAowCU
AHkAXQA7AA4A4v/L/8D/uv+7/7//wv/G/83/0f/V/9n/2v/d/9//3//e/97/3//d/9z/
3P/d/97/3//h/+L/3//e/93/3P/d/97/3//g/97/3//f/9//3f/d/93/3f/f/9//3//f
/93/3v/e/93/3//f/+D/4P/e/93/3f/d/9v/2//b/9v/3f/e/97/3v/b/9v/2//b/97/
3v/e/97/3v/f/9//3//f/97/3v/e/+D/4f/h/+H/3//f/9//3//g/+D/4P/g/97/3v/e
/97/3P/c/9z/3P/f/9//3//f/93/3f/d/93/3//h/+H/4v/i/+P/4//j/+H/4f/h/+H/
4//k/+T/5P/k/+b/5//o/+v/7P/s/+z/7P/s/+z/7P/q/+n/6f/q/+r/6P/o/+j/5v/k
/+L/4P/g/+H/4v/j/+H/4P/f/9//3//f/97/3v/g/+D/3v/g/+D/3//e/9z/3f/f/+D/
4f/i/+H/4f/h/+D/4P/f/97/4P/h/+L/4//h/+H/4f/h/+L/4v/i/+L/4v/h/+H/4P/g
/+D/4P/i/+L/4v/i/+H/4P/e/97/3P/e/97/3v/e/97/3v/e/9z/3P/d/93/2//d/97/
3v/e/93/3P/b/9r/3P/c/93/3v/d/97/3v/e/97/3//f/9//5P/k/+T/5P/j/+L/4P/f
/+H/4//k/+f/5//o/+j/6P/m/+b/5P/i/+H/4f/g/9//3P/Z/9X/0//S/9L/0v/S/9D/
0P/R/9H/z//P/87/zv/Q/9D/0P/R/9D/z//P/87/zv/P/9D/0f/P/9D/0P/Q/8r/yv/O
/9H/zf/J/8T/wP++/7//wf/F/9b/7f8LAC4AVAB1AIcAjwCIAHUAWwA/ABoA5v+9/6z/
pv+h/6H/qP+u/7X/u/+9/8H/xP/D/8P/xf/E/8T/xf/H/8b/xv/H/8b/xf/F/8T/xv/G
/8b/xv/G/8b/xv/G/8T/xf/F/8X/xv/H/8j/yf/I/8f/xv/F/8f/yP/I/8f/x//H/8j/
yP/I/8f/x//H/8f/x//H/8f/xf/G/8b/xv/G/8f/yP/J/8n/yP/H/8b/xv/H/8f/x//J
/8j/yP/I/8f/x//G/8X/xv/H/8j/yf/I/8j/yP/I/8b/xv/G/8b/yf/K/8v/zP/M/8v/
yv/J/8r/y//M/83/zf/P/8//0P/P/8//zv/N/87/z//Q/9H/0v/S/9H/0P/R/9T/1v/Y
/9n/2v/a/9r/2v/a/9r/2v/b/9v/3P/e/9z/2v/a/9r/2v/a/9r/2v/X/9f/1//X/9f/
1v/V/9X/1//X/9b/1v/V/9T/0f/S/9P/0//T/9L/0v/T/9P/0//S/9H/0f/R/9L/1P/V
/9b/1v/V/9T/0//V/9X/1f/V/9T/1P/U/9T/1v/V/9X/1P/V/9b/1//a/9n/2P/X/9X/
1v/W/9j/2f/a/9f/1v/V/9T/1v/W/9b/1P/W/9f/1//V/9P/1P/U/9T/1v/W/9b/1v/U
/9T/1f/W/9f/2P/Y/9j/2P/Z/9n/2f/c/9z/3P/c/97/3v/d/93/3P/d/93/3//j/+T/
5P/k/+T/5P/i/+D/3f/d/9z/2//b/9n/1v/V/9P/0v/R/9D/0P/Q/9H/0f/R/9H/0P/Q
/9D/0P/Q/9H/0v/T/9X/1v/T/9P/0//T/9P/1P/U/9T/2P/Y/9b/1f/R/8//zP/I/8j/
yf/L/83/2P/t/wcAKABQAHMAiwCXAJIAgQBnAEsAJgDy/8X/tv+y/6//s/+4/77/w//H
/8v/z//U/9X/1//Z/9j/2P/Z/9f/1v/W/9f/2f/Z/9r/2v/Y/9j/2P/Y/9r/2v/a/9r/
2v/b/9v/2//Z/9n/2f/Z/9v/2//b/9v/3f/e/97/3f/d/93/3v/e/+D/3//f/9//3//f
/9//3//h/+L/4v/i/9//3//f/9//4v/i/+L/4v/i/+P/4//j/+H/4P/g/+D/4v/j/+P/
4//j/+P/4//j/+T/5P/k/+T/5v/m/+b/5v/k/+T/5P/k/+f/5//n/+f/5//n/+f/5//n
/+n/6f/q/+z/7f/t/+3/7P/r/+r/6f/t/+7/7v/u/+7/8P/x//L/8//0//T/9P/3//j/
+f/6//j/9//3//j/+v/4//j/+P/3//b/9f/0//X/9f/1//X/9//2//X/9f/z//P/8v/y
//T/9P/y//T/8//z//P/8v/y//P/8//z//P/8//0//X/8//0//T/9P/2//f/+P/5//f/
9//3//f/+P/4//j/+P/6//n/+f/4//j/+P/4//r/+v/6//r/+f/3//j/+f/9//n/+f/7
//v//P/6//r/+v/6//j/+P/4//b/9//5//r/+f/3//j/+P/4//r/+v/6//r/+v/6//v/
/P/9//7//v/+/wAAAQABAAEAAgACAAIAAgAEAAQAAwADAAMABQAGAAkACQAKAAoACgAJ
AAoACQAIAAMAAwACAAEAAgD///v/+f/4//j/+P/4//j/+P/5//n/+//7//r/+v/4//j/
+P/5//n/+f/6//r/+//7//v/+//5//r/+v/6//z//v/+//v/+f/z/+7/6v/s//H/8//5
/wwAIwBBAGYAigClALEAswCqAJUAdwBXACoA+P/f/9j/1P/T/9f/3v/m/+3/7//x//P/
9v/3//n/+//6//r/+//5//j/+P/5//v/+//8//z//P/8//z//P/8//z//P/8//7/////
/////f/9//3//f//////////////AAAAAP///////wAAAAACAAEAAQABAP//////////
AQACAAIAAgD//////////wAAAAAAAAAAAgADAAMAAwABAAAAAAAAAAAAAQABAAEAAwAD
AAMAAwACAAIAAgACAAMABAAFAAYABQAEAAMAAgAFAAUABQAFAAcABwAHAAcABQAHAAcA
CAAKAAsACwALAAkACQAJAAkACwAMAAwADAAOABAAEQASABEAEgASABIAFgAWABYAFgAU
ABMAEwAUABYAFAAUABQAFQAUABMAEgAPAA8ADwAPABAAEAAQABEADwAPAA4ADgAQABAA
DgAQAA8ADwAPAA4ADAANAA0ADQANAA0ADgAPAA0ADgAOAA4ADwAPAA8ADwARABEAEQAR
ABEAEAAPAA4ADwAPABAAEAAQABAAEAASABAAEAAQAA8AFAAUABAADgAOAA4ADgAQABAA
EAAOAA4ADwAPAA0ADQAOAA4ADgAQABAAEAAQAA4ADgAPABAAEwAUABQAFAAUABUAFQAV
ABYAFgAWABYAGAAYABcAFwAVABcAGAAbAB8AIAAgACAAHgAeABwAGgAXABcAFgAVABYA
EwAPAA0ACwAKAAkACAAJAAoADAANAAsACwAKAAoACgAKAAoACwANAA0ADgAOAAsACwAL
AAsACwAMAAwADAAQAA4ADAALAAkABQACAAAAAAABAP//AwAQACUAQQBiAIoAqwC9AMMA
wACtAJMAdQBMABoA+f/w/+r/5f/n/+r/7v/1//n//f8DAAYACQALAAkACAAIAAkABwAG
AAYABwAIAAkACwAMAAsACgAJAAgACgAKAAoACgAIAAkACQAJAAkACQAJAAkACgALAAwA
DQAMAAwACwAJAAoACwANAA4ADAALAAsACwALAAsACwALAA0ADgAOAA4ACwALAAsACwAO
AA4ADgAOAAwADQANAA0ADwAOAA4ADgAQABEAEQARAA8ADwAPAA8AEAAQABAAEAAQABAA
EAAQAA4ADgAOAA4AEQARABEAEQAPAA8ADwAPABAAEwAUABYAFAAVABUAFQAVABUAFQAV
ABkAGgAaABoAGAAaABsAHAAeACAAIQAiACIAIgAiACIAIgAhACEAIgAiACAAIAAgAB8A
HgAdABwAGwAbABsAGwAdABwAGwAbABkAGQAYABgAGQAaABkAHAAcABsAGgAYABoAGwAb
ABsAGgAZABkAGQAZABoAGgAaABsAGwAbABsAGwAbABsAGwAcABwAHAAcABwAGwAbABoA
GAAYABgAGgAcABwAHAAbABgAGAAYABsAGQAaABoAGgAaABoAGAAYABgAFgAYABkAGQAX
ABcAGAAYABgAGAAYABgAGAAaABoAGwAcABoAGgAZABgAGQAbABwAHQAgACAAIAAgAB4A
HgAdAB0AHgAhACMAJwAoACgAJwAmACQAJAAiACAAHQAdABwAGwAaABcAEwARABIAEgAS
ABIAEQAQABAADwAQABEAEQASABIAEgASABMAEgARABEAEAARABEAEQARABAAEAAPAA4A
EAASABIAEwAPAAkABgAEAAQABQAJABUAKABDAGUAiACqAL0AwwDDALYAnQCDAF8ALAAC
APP/7v/q/+n/7f/y//j///8DAAUABwAIAAkACwANAAwADAANAA0ADAAMAA0ADQANAA4A
DgAOAA4ADgAOAAwADAAMAAwADgAPAA8ADwAPAA8ADwAPAA0ADQANAA0ADwAQABAADwAN
AA0ADgAOABAADwAPAA8ADQANAA0ADQALAAwADAAMAAwADQAOAA8ADwAOAA0ADAAOAA8A
DwAPAA8ADgAOAA4ADAANAA0ADQAOAA8AEAARABEAEAAPAA4ADgAOAA4ADgAOAA4ADgAO
AA0ADQANAA0ADwAPAA8ADwANAA8ADwAQABEAEwAUABUAEwATABMAEwATABQAFAAUABYA
GAAZABoAGQAaABoAGgAeAB4AHgAeABwAGwAbABwAGwAYABcAFgAWABYAFgAWABMAEwAT
ABMAFAAUABQAFQAVABUAFAAUABMAEgAPABAAEQARABEAEAAQABEAEQARABIAEQARABEA
EQASABIAEgASABEAEAAPABAAEQASABMAEwASABEAEAASABEAEQAQAA4ADgAOABAADgAO
AA4ADQAQABAAEAAOAAwADAAMAAwADQAOAA8ADgAMAA0ADQALAAkACgAKAAoADAAMAAwA
DAAKAAoACwAMAA8AEAAQABAAEAARABEAEQATABIAEQAQABEAEgASABMAEQATABQAFwAZ
ABoAGgAaABYAFgAUABIADQANAAwACwAKAAcAAwABAAIAAgACAAIAAgACAAMAAwABAAEA
AAAAAAAAAAAAAAEAAwADAAQABAABAAEAAQABAAEAAgACAAIABAAEAAAA/f/3//P/8v/0
//b/+/8FABkANABVAHsAngC2AMEAwQCxAJQAeQBXACcA+P/k/93/1v/Y/93/3//m/+r/
7f/v//H/9f/4//v//f/7//r/+v/7//v/+v/6//v/+//7//z//P/6//r/+v/6//r/+v/6
//r//P/9//3//f/9//3//f/9//3//f/9//3/+v/6//n/9//3//f/+P/4//j/9//3//f/
9f/1//X/9f/3//j/+P/4//X/9f/1//X/+P/4//j/+P/2//f/9//3//f/9v/2//b/9v/3
//f/9//3//f/9//3//j/+P/4//j/+P/4//j/+P/4//j/+P/4//n/+f/5//n/+f/5//n/
+f/5//v/+//8//7///////////////////8BAAIAAgACAAIABAAFAAYABQAGAAYABgAG
AAYABgAGAAQAAwADAAQABgAEAAQABAACAAAA/v/8//3//f/9//3//f/8//v/+//7//v/
+v/6//z//P/6//z/+v/5//j/9v/3//n/+v/7//v/+//8//3//P/8//v/+v/9//3//f/9
//v/+//7//v//v/+//7//v/+//3//f/8//v/+v/5//r/+v/6//r/+f/6//r/+P/4//j/
+P/6//r/+v/4//f/9//2//P/9f/2//b/9v/2//b/9v/2//b/9v/3//j/+f/6//r/+v/6
//v/+//7//7//v/+//7//P/8//v/+//7//3//v8BAAUABgAGAAYAAgACAAAA/v/9//3/
/P/7//j/9f/x/+//7P/s/+z/7P/u/+7/7//v/+7/7f/r/+r/7P/s/+z/7f/t/+3/7v/u
/+3/7f/t/+3/7//w//D/8P/u/+z/7P/n/+X/4//g/97/4v/l/+X/7/8IACUASQBwAJIA
qwC1ALEAmgB/AGEAPQAMAOL/0f/M/8b/xf/J/8z/0v/V/9n/2//h/+b/6f/p/+f/5v/m
/+f/6f/o/+j/6f/p/+n/6v/q/+j/6P/o/+j/6v/q/+r/6v/q/+v/6//r/+v/6//r/+v/
6//r/+v/6//p/+r/6v/p/+v/6//s/+z/7P/r/+v/6//t/+3/7f/t/+3/7v/u/+7/7P/r
/+r/6f/r/+z/7f/u/+3/7f/s/+v/7f/s/+z/7P/u/+//7//v/+3/7f/t/+3/8P/w//D/
8P/v/+7/7f/s/+7/7v/u/+7/8f/x//H/8f/v/+//7//v//H/8//z//T/8//z//L/8f/z
//P/8//z//X/9v/2//b/9P/2//f/+P/7//z//P/8//z//P/8//z//v/9//3//v/+//z/
/P/8//n/+P/3//b/9//3//f/9//2//T/8v/x//P/8//y//L/8//0//P/9v/2//X/9P/y
//T/9f/1//X/9P/z//P/8//1//b/9v/2//X/9f/1//X/9f/1//X/9f/4//j/+P/4//b/
9f/1//T/9P/0//T/9v/0//T/9P/z//L/8v/0//T/9P/0//b/9v/2//T/8v/z//P/8f/z
//T/9P/0//L/8v/y//L/9P/0//X/9v/5//r/+v/6//j/+f/5//n//v/+//7//v/9//z/
+v/5//r//f///wMAAwAEAAQABAAAAAAA/v/8//v/+//6//n/9//z/+7/6//t/+7/7//w
/+7/7v/v/+//7f/t/+z/7P/u/+7/7v/v/+7/7f/t/+z/7P/t/+7/7//v//D/8P/w/+z/
7v/s/+v/6f/n/+T/4v/k/+X/6f/3/w4AKwBPAHgAmACpAK0ApwCSAHUAVwAvAAAA3v/P
/8j/wv/D/8n/0P/W/9v/4f/l/+n/7P/r/+n/6f/o/+j/6f/q/+r/6//t/+z/6//r/+r/
7P/s/+z/7P/u/+7/7v/u/+3/7f/s/+v/7f/t/+3/7f/t/+3/7f/t/+3/7v/u/+3/7//v
//D/8P/u/+3/7f/t/+7/7//w//H/8P/w/+//7v/v/+//7//v//D/8P/w//D/7//v/+7/
7f/w//D/8f/y//D/8f/x//H/8//z//P/8//0//T/9P/0//L/8v/y//L/8//0//X/9v/1
//X/9f/1//f/9//3//f/9//5//n/+v/5//n/+P/3//n/+f/5//n/+f/6//r/+v/7//7/
AAACAAMABAAEAAQABAAEAAQABAAFAAUABgAIAAYABAAEAAQABQAEAAMAAgADAAMAAwAD
AAMAAgABAAEAAwADAAIAAgACAAIAAAACAAEAAQABAAAAAgADAAMAAwACAAEAAQABAAMA
BAAEAAQAAwADAAMAAwADAAMAAwADAAYABgAGAAYABAADAAMAAgAEAAQABAAGAAQABAAE
AAMAAgACAAIABQAFAAUABAADAAIAAQAAAAIAAgACAAAAAgADAAMAAQD//wAAAAAAAAIA
AgACAAIAAQAAAAAAAAACAAQABQAGAAYABwAHAAcACAAIAAgACAAKAAoACQAJAAcACQAK
AA0AEQASABIAEgAQABAADgAMAAkACQAIAAcABwAFAAIAAQD///7//f/8//7//v//////
//////7//v/8//z//P/9//////8AAAAA/f/9//3//f/9//7//v/+/wAA/v/8//v/+f/1
//T/8v/y//X/9f/5/wgAHwA7AFwAggCnALkAuQCyAJ8AgQBhADYABADj/97/2P/V/9n/
3v/i/+f/6//v//P/9v/7//3/+//6//r/+//5//j/+P/5//r/+//9//7//f/8//v/+v/8
//z//P/8//z//f/9//3//f/9//3//f////////////7//v/9//v//P/9////AAAAAP//
//////////////////8AAAAAAAD9//3//f/9/wAAAAAAAAAA/v////////8BAAAAAAAA
AAIAAwADAAMAAQABAAEAAQAEAAQABAAEAAQABAAEAAQAAgACAAIAAgAFAAUABQAFAAMA
AwADAAMABQAHAAcACAAGAAcABwAHAAcABwAHAAcACwAMAAwADAAKAAwADQAOABEAEgAS
ABIAFAAUABQAFAASABEAEQASABMAEgATABQAEwASABEAEAAPAA8ADwAPAA8ADgANAA0A
CwALAAoACgAMAAwACgAMAAsACwALAAoACgALAAsACwAMAAsACwALAAkACgAKAAoADQAN
AA0ADQALAAsACwALAAwADAAMAAwADAALAAsACgAKAAoACgAMAAoACgAKAAkACAAIAAgA
CwALAAsACwAMAAoACgAKAAoACAAIAAgABgAHAAkACgAJAAcACAAIAAgACgAKAAoACgAK
AAoACwAMAA0ADgAOAA4AEAARABEAEQASABIAEgASABQAFAATABMAFQAXABgAGwAcABwA
GwAaABoAGgAYABYAEQARABAADwAOAAsABwAFAAYABgAGAAYABAAEAAUABQAHAAcABgAG
AAQABAAEAAUAAwADAAQABAAEAAUABgAHAAUABgAGAAYACgAIAAgABwADAP3/+v/4//r/
+////w0AIgA9AF8AggCiALUAuwC5AKoAkQBzAEsAGAD0/+X/4P/c/9//4//q//L/9//3
//n/+//+/wMABQADAAIAAgADAAEAAAAAAAEAAwADAAQABAAEAAQABAAEAAIAAgACAAIA
BAAFAAUABQADAAMAAwADAAUABQAFAAUABQAGAAYABQADAAMABAAEAAUABQAGAAcABQAF
AAUABQAFAAYABgAGAAUABQAFAAUABAAEAAQABAAGAAcABwAHAAUABAAEAAQABgAHAAcA
BwAHAAcABwAHAAYABgAGAAYABwAIAAkACgAJAAgABwAGAAcABwAHAAcACAAJAAoACwAK
AAsACgAKAAsADQAOAA8ADQANAA0ADQAPABAAEAAQABIAFAAVABYAFQAWABYAFgAaABoA
GgAaABgAFwAXABgAGAAWABYAFgAXABYAFQAUABEAEQARABEAEwASABEAEQAPAA8ADgAO
ABAAEAAOABAAEQARABEAEAAPAA8ADgANAA8ADwAQABEAEAAQAA8ADgARABEAEQARABEA
EQARABEAEQAQAA8ADgARABEAEgASABAAEAAQABIAEAAQABAADwAOAA4ADgARAA8ADwAP
AA8ADwAQAA4ADgAOAA4ADAAMAAwACgALAA0ADgANAAsADAAMAAwADgAOAA4ADgAQABAA
EQASABIAEgARABAAEQATABQAFQAXABYAFQAUABYAFgAVABUAFwAZABoAHQAeAB4AHQAc
ABwAHAAaABgAEwATABIAEQASAA8ACwAJAAoACgAKAAoACAAIAAkACQALAAsACgAKAAkA
CAAHAAcACQAJAAoACgALAAsACwALAAoACgAJAAgACgAKAAwACwAHAAMA/v/6//b/+f8B
AAsAGgAxAE8AdACWAK8AuwC9ALQAnwCDAGEAMAACAO3/5v/e/93/5f/q//D/9f/3//n/
/f8AAAEAAwAFAAQABAAFAAMAAgACAAMAAwADAAQABAAEAAQABAAEAAQABAAEAAQABQAH
AAgACQAIAAcABgAFAAcABwAHAAcABwAIAAgABwAFAAUABgAGAAgABwAHAAcABQAFAAUA
BQAFAAYABgAGAAYABwAIAAkACQAIAAcABgAHAAkACgALAAkACAAIAAgACAAJAAkACQAJ
AAkACQAJAAgACAAIAAgACgAKAAoACgAKAAoACgAKAAsACwALAAsADQANAA0ADQALAA0A
DQAOABAAEQARABEADwAPAA8ADwAPABAAEAAQABEAFAAWABgAGAAYABcAFgAZABoAGwAc
ABsAGQAYABgAGgAYABgAGAAXABYAFQAUABEAEQARABEAEwASABEAEQAPAA8ADgAOAA4A
DgAMAA4AEQARABEAEAAOAA8ADwAPABAADwAPAA8ADwAQABAAEAARABEAEQARAA8ADwAP
AA8ADwAOAA0ADAANAA0ADgAOAAwADAAMAA4ADgAOAA4ADQAKAAoACgANAAwACwAKAAkA
DAALAAwADQAKAAsACgAJAAkACQAJAAkACQAKAAsADAALAAsACgALAA0ADQANAA0ADAAM
AA4ADgARABIAEwAVABMAEwATABQAFAATABIAEwAWABcAGwAaABcAFwAWABUAEwARABEA
EQASAA==
         </WaveFormData>
      </LeadData>
   </Waveform>
</RestingECG>
