# Supplementary material for: Detection of Left Atrial Enlargement Using a Convolutional Neural Network-Enabled Electrocardiogram
Source: Front Cardiovasc Med. 2020 Dec 17;7:609976. doi: 10.3389/fcvm.2020.609976 (PMC7773668; doi:10.3389/fcvm.2020.609976)
Supplement: Supplementary file 4 [file Data_Sheet_4.ZIP › normal3/1802031587_1008_00000013.XML]

<?xml version="1.0" encoding="Windows-1252"?>
<!DOCTYPE RestingECG SYSTEM "restecg.dtd">
<RestingECG>
   <PatientDemographics>
      <PatientID>1802031587</PatientID>
      <PatientAge>78</PatientAge>
      <AgeUnits>Years</AgeUnits>
      <Gender>Female</Gender>
      <PatientLastName>huangcaiying</PatientLastName>
   </PatientDemographics>
   <TestDemographics>
      <DataType>Resting</DataType>
      <Site>1</Site>
      <AcquisitionDevice>MAC55</AcquisitionDevice>
      <Status>Unconfirmed</Status>
      <Priority>Normal</Priority>
      <AcquisitionTime>09:28:00</AcquisitionTime>
      <AcquisitionDate>07-28-2016</AcquisitionDate>
      <CartNumber>1</CartNumber>
      <AcquisitionSoftwareVersion>009C</AcquisitionSoftwareVersion>
      <XMLSourceVersion>MAC5000 v1.0</XMLSourceVersion>
   </TestDemographics>
   <RestingECGMeasurements>
      <VentricularRate>82</VentricularRate>
      <AtrialRate>82</AtrialRate>
      <PRInterval>176</PRInterval>
      <QRSDuration>86</QRSDuration>
      <QTInterval>392</QTInterval>
      <QTCorrected>457</QTCorrected>
      <PAxis>56</PAxis>
      <RAxis>-4</RAxis>
      <TAxis>45</TAxis>
      <QRSCount>14</QRSCount>
      <QOnset>228</QOnset>
      <QOffset>271</QOffset>
      <POnset>140</POnset>
      <POffset>202</POffset>
      <TOffset>424</TOffset>
      <ECGSampleBase>500</ECGSampleBase>
      <ECGSampleExponent>0</ECGSampleExponent>
   </RestingECGMeasurements>
   <Diagnosis>
      <Modality>Resting</Modality>
         <StatementCount>3</StatementCount>
         <LabelText>12SL ��ϳ���</LabelText>
      <DiagnosisStatement>
         <StmtFlag>ENDSLINE</StmtFlag>
         <StmtText>�������</StmtText>
      </DiagnosisStatement>
      <DiagnosisStatement>
         <StmtFlag>ENDSLINE</StmtFlag>
         <StmtText>�������� ST ���쳣</StmtText>
      </DiagnosisStatement>
      <DiagnosisStatement>
         <StmtFlag>ENDSLINE</StmtFlag>
         <StmtText>�쳣 ECG</StmtText>
      </DiagnosisStatement>
   </Diagnosis>
   <Waveform>
      <WaveformType>Rhythm</WaveformType>
      <WaveformStartTime>0</WaveformStartTime>
      <NumberofLeads>8</NumberofLeads>
      <SampleType>CONTINUOUS_SAMPLES</SampleType>
      <SampleBase>500</SampleBase>
      <SampleExponent>0</SampleExponent>
      <HighPassFilter>16</HighPassFilter>
      <LowPassFilter>150</LowPassFilter>
      <ACFilter>NONE</ACFilter>
      <LeadData>
         <LeadByteCountTotal>10000</LeadByteCountTotal>
         <LeadTimeOffset>0</LeadTimeOffset>
         <LeadSampleCountTotal>5000</LeadSampleCountTotal>
         <LeadAmplitudeUnitsPerBit>4.88</LeadAmplitudeUnitsPerBit>
         <LeadAmplitudeUnits>��V</LeadAmplitudeUnits>
         <LeadHighLimit>2147483647</LeadHighLimit>
         <LeadLowLimit>268435456</LeadLowLimit>
         <LeadID>I</LeadID>
         <LeadOffsetFirstSample>0</LeadOffsetFirstSample>
         <FirstSampleBaseline>0</FirstSampleBaseline>
         <LeadSampleSize>2</LeadSampleSize>
         <LeadOff>FALSE</LeadOff>
         <BaselineSway>FALSE</BaselineSway>
         <ExcessiveACNoise>FALSE</ExcessiveACNoise>
         <MuscleNoise>FALSE</MuscleNoise>
         <LeadDataCRC32>2176533467</LeadDataCRC32>
         <WaveFormData>
AAABAAEAAQAAAP7//f/9//v/+//8//z//P/9/wAAAQD///7//f/9//3//f/9//3/AQAE
AAYACQAIAAcABgAFAAUABQAFAAQABAAEAAQABAACAAMAAwAEAAcABwAIAAgABgAEAAMA
BAACAAEAAQAAAP7/+//9//3//v/+////AAD///7//f/8//z//P/8//z//f/9//3//P/6
//v/+//6//j/+P/5//n/8//5//3/8//2/wYACAABAAcAEwAbACUANwBGAFEAXQBuAHoA
fgB+AHwAcwBZAEAAMwAmAA8AAAD7//b/8//v/+z/5//p/+3/7v/u//T//P/8//r/+//7
//3//P/6//z//f/+//7////+//7//v/+/wAAAAAAAAAAAAD///3///8AAAAAAAABAAMA
BAADAAQABAADAAIAAgADAAQABQADAAMAAwAEAAIAAgACAAMABAAEAAUABwAFAAUABQAF
AAQABAAGAAYACAAIAAgACAAIAAkACQAIAAcABQAEAAYACAAJAAoACwAJAAUABwAIAAgA
CAAKAAoACwANAA4ADwARABIAEgASABIAEwASABEAEgATABQAFAATABMAFAAUABcAGAAZ
ABoAFwAWABUAEwASABIAEgATABUAFQAUABQAFAAUABQAEwAPAA8ADwAOAAsACwALAAsA
CwALAAsACQAIAAoADAAKAAcABQAEAAQABgAGAAUAAgACAAMAAwADAAMAAwADAAMAAQD/
//7//f///wEAAgAEAAMAAQD///7////+////AAAAAAAA///+//////8AAAIABAAEAAQA
BAADAAIAAAD+//7//////wAAAQACAAMABAAFAAQAAQACAAQABQAFAAUABwAHAAcACAAG
AAYABgAGAAgACAAIAAYABgAHAAgACAAFAAQAAwADAAYABAAEAAUABgAHAAcABgAGAAgA
CgAGAAMAAgABAAAAAgACAAIAAwAEAAUABgAGAAYABwAHAAcABQAEAAIAAQADAAMAAgAC
AAQABQAHAAcABgAFAAQABAAFAAcACAAJAAoACwAMAA0ACgAIAAcABgAIAAgACAAJAAoA
DAANAA0ADAAKAAgABgAGAAgABgAFAAcABgACAP///////////v8AAAAAAAAAAAAAAAAA
AAAAAAAAAP/////9//z//P/9/////v/+//7//v/9//z/+/8DAAMA+v/4//r/9//9/wsA
FwAhAC0AOABHAFkAaAB2AH4AfgB6AHMAYwBIADUAJAATAAgAAQD6//X/7f/m/+X/5//j
/+L/6v/4//r/9P/y//X/9//5//j/9v/3//n/+//8//v/+v/6//r/+P/6//r/+v/4//j/
9//1//X/9v/2//b/9//5//r/+f/5//j/9v/0//T/9f/2//f/+f/5//n/+v/4//j/+P/5
//r/+v/7//3/+v/5//j/9//3//j/+//8//r/+v/6//r/+f/5//j/9v/5//n/+v/+//z/
+//6//n/+v/3//r//P/8//z//v/+//7///////////8AAAAAAAAAAAEAAAD//wEAAwAF
AAYABQAFAAYABgAGAAYABgAGAAcACAAJAAkABwAGAAUABQADAAMAAgACAAEAAAD///3/
/f///wEAAgD///////////////////3/+P/6//z/+v/6//n/+f/6//r/+v/5//b/9P/1
//X/9f/2//f/+P/5//j/9//3//f/9f/1//T/9P/0//P/8v/y//P/8v/z//T/+P/4//f/
9v/1//P/8v/y//T/9P/0//T/9P/0//P/8v/0//X/9f/2//T/9P/0//T/+P/4//b/+P/3
//f/9v/1//T/8//y//L/9P/2//j/+v/6//r/+v/4//j/+f/6//r/+P/4//j/+f/9//r/
+f/5//r/+//7//r/+f/4//f/9v/2//T/9v/4//j/+P/4//b/9v/2//f/9f/1//X/9P/1
//f/+P/5//j/+P/3//f/+f/5//j/+P/6//v//f/9//v/+//7//z//P/9//3//f/9//3/
/f/9//v/+v/6//r/+//8//3////9//7//v/9//v/+v/5//j/+P/6//j/9//6//r/9//1
//T/8//y//D/8P/w//D/8P/y//L/8v/y//D/8P/v/+//8f/w//D/8f/w/+7/7f/s/+7/
7//w//H/8f/x//D/8P/y//P/8f/3/wMADwAdADQAQwBLAFwAbgB0AHQAcgBrAFkAQAAx
ACAADQAAAPX/6v/l/9//2v/b/93/3f/c/+D/5P/m/+b/6P/p/+f/5f/o/+r/6v/r/+z/
7P/p/+j/6P/o/+b/6P/o/+j/6v/q/+n/5//p/+r/6v/q/+v/7f/u/+3/7v/u/+3/7P/q
/+n/6P/n/+j/6f/q/+z/6v/q/+r/6//t/+z/7P/t/+v/6//r/+v/6P/o/+r/6v/s/+z/
7P/s/+z/7f/t/+z/6v/p/+n/7P/t/+3/7f/t/+r/5//q/+z/7v/u//D/8P/y//P/8//z
//L/8v/x//D/8v/1//b/9//2//f/+P/4//f/9//4//j/+P/4//j/+P/2//b/9v/1//X/
9v/3//n/+f/5//j/+P/4//j/+P/3//T/8//y//D/8P/x//L/8//v/+//7//t/+r/7P/u
/+z/6v/p/+n/6v/t/+7/7v/s/+n/6f/o/+f/6f/p/+n/6f/o/+f/5//n/+n/6f/o/+j/
6f/p/+n/6v/q/+j/6P/o/+j/6P/n/+b/5v/l/+X/5v/o/+j/6P/o/+r/6v/p/+j/5v/n
/+f/6P/o/+j/6P/o/+r/6v/o/+r/6v/r/+v/6//r/+v/6//s/+3/7v/v//D/7v/u/+7/
7P/q/+v/7P/s/+7/7v/u/+//8v/w//D/8f/w//H/8f/w/+//7v/t/+z/8v/0//T/8//y
//H/8P/v/+7/7f/t/+//7//v/+7/8P/x//H/8f/y//L/8f/x//X/9f/0//T/8v/z//X/
9f/1//X/9f/2//f/+f/6//v/+v/5//j/9//5//j/+P/4//j/+P/4//n/9//4//j/9//5
//j/9//2//j/+v/4//f/9//2//L/7//w/+//7v/s/+7/7v/u/+7/8P/w//D/8P/v/+7/
7P/r/+3/7P/s/+3/7v/u/+//8P/v/+//7//v//H/8f/w/+7/7v/z//v/BQAVACMAMQA+
AEUAVQBoAHQAdgB4AHIAXwBDADAAJQAUAAEA+P/x/+r/4//d/9j/2//b/9v/3P/i/+j/
6v/s/+7/7//x/+//7v/u/+7/7//w//D/8P/w//H/8v/w//D/7v/s/+3/7v/u/+3/7//w
//D/8P/w//H/8f/v//H/8v/y//L/8//z//P/8//1//X/9f/2//T/9P/0//X/9f/0//T/
9f/2//f/+P/5//X/9P/1//T/9//4//n/+v/6//v/+//6//n/9//2//j/+f/5//n/+f/7
//n//f8AAP///v////7///8BAAIAAwABAAIAAgACAAUABwAHAAcABwAHAAcABgAGAAcA
CQAKAAoACgAKAAoACAAIAAgABwAIAAgACAAJAAgABwAFAAQABAAEAAQAAwABAAEAAQAA
AAAAAQACAAMAAQABAAEA///5//r/+//4//j/9//3//j/+P/4//f/9P/2//f/9//3//f/
9//3//f/+P/3//f/9//0//P/8f/w//L/8//0//b/9v/0//T/9P/0//T/8//y//T/8//z
//T/+P/4//j/+P/2//b/9f/0//T/9f/1//b/9v/2//b/9v/4//j/9v/4//r/+//7//v/
+f/5//n/+v/5//j/9//2//n/+v/7//r/+//9////AAD9//z/+//7//v/+P/3//f/+f/7
//z//P/6//7/AAAAAP7//v/+//7//P/8//z//f8AAAEAAgACAP/////+//3//v/+//3/
/f8AAAEAAQACAAAAAQADAAMAAQABAAEAAgACAAMAAwADAAUABQAFAAUAAwACAAIAAgAF
AAYABwAJAAkACgAKAAkABwAGAAUABAADAAQAAQD//wAAAAD9//v//f/9//3//P/8//z/
/P/8//z//P/8//z//v/+//3//f/7//r/+v/7//3//P/8//z//P/7//r/+f/5//v//P/4
//j/AQAHAAcADwAjADUARABRAF8AbgB8AIAAfAByAGcAVQA+AC0AHAAJAPz/9f/y//H/
6//m/+n/6//l/+b/7P/y//j/+v/4//X/+f/9//z/+v/4//n/+v/6//f/9v/2//b/9v/4
//j/+P/4//j/9//1//n/+v/6//r/+v/7//v/+f/9//7//v/+//3//f/9//3//f/9//3/
/v/+//7//v////3//P/8//3/+//7//v/+//7//z///8AAP7//v/+//7//v///////v//
////AAAEAAMAAwADAAMAAgD//wIABAACAAIABAAEAAUABwAIAAkACAAIAAcABgAJAAsA
CwALAA0ADwARABIADwANAAwACgALAAwADQAOAA4ADgAOAA0ACgAKAAoACwAMAA0ADQAO
AA0ADAALAAkABQAFAAUABAAFAAUABQAFAAMAAwADAAEAAAACAAQAAgAAAP////8AAAAA
AAD///z//P/9//3//f/7//v/+//7//z/+//7//v/+f/5//j/+P/7//v/+//8//r/+P/4
//j//P/8//v/+v/8//v/+//8//v/+v/5//j/+f/6//r/+v/4//n/+f/6//r/+v/6//r/
/v/+//z//v8AAAEAAQABAP7//f/8//z//P/8//z//P/8//z//P/6//v//f///wAA/v/+
//7///8BAP7//f/9//7///////7//f/8//v/+v/+//7//P/8//z//P/6//r/+v/7//v/
+//7//r/+P/5//n/+f/8//z/+//7//7//////wAA/////wAA///+//3//P/8//3///8A
AAEA//////////////7//v/+/wAAAAAAAAEA//8AAAAA//8AAAAAAAAAAAAAAgAAAP//
/P/6//X/8f/2//f/+P/4//b/9v/2//b/9f/0//P/8v/z//T/9P/1//X/9P/0//X/9f/0
//T/9P/z//P/8//z//n/9//2//T/8v/z//3/BQALABkAKQA4AEUAVQBkAG4AeAB6AHQA
bwBhAEYALwAgAA0AAAD1//D/8f/t/+T/4f/h/+P/5P/k/+b/7P/0//T/7f/t//P/8v/w
//D/8f/y//L/8f/w//D/8P/y//T/9P/0//L/8v/x/+//8//0//T/9P/0//X/9f/z//X/
9v/2//b/9f/1//X/9f/z//P/8//0//T/9P/0//X/9//2//b/9//1//X/9f/1//b/9v/4
//j/9v/2//b/9v/4//n/+f/4//j/9//3//r/+//7//v/+//4//X/+P/6//r/+v/8//z/
+v/7//v/+//9//7//v/+/wAAAwAEAAUABAAFAAYABgAFAAUABgAGAAYABgAGAAYABgAG
AAYABQAGAAYABgAHAAUABQAEAAQABAAEAAQAAwADAAMAAwACAP///////////v///wAA
///7//z//f/6//n/+f/6//z/+v/6//n/9v/2//f/9//3//f/9//3//f/9//3//j/+f/3
//f/9v/2//f/9//3//j/+v/4//j/+P/4//j/9//2//b/9f/1//b/9v/2//b/9v/2//b/
9f/0//b/9//3//j/9v/2//b/9v/4//j/9v/4//j/+f/5//n/+v/7//z//v/8//z//P/8
//r/+v/6//j/+f/7//3//v/8//z//P/9/wEA/v/9//3/AAABAAEAAAD+//z/+v/4//n/
+v/6//v//f/0//b/+P/6//z//v/+//7////+//3//P/6//z//f/9//3//v/+//3//f//
/////v/+//7///8BAAEAAQABAAEAAgAFAAcACAAJAAcABQADAAEAAQAAAAAAAAACAAIA
AgADAAMABAAEAAMAAgAAAP7//P/9/wAA/////wEAAAD8//n/+v/5//j/9v/2//b/9v/2
//j/+P/4//j/+v/6//n/+f/4//b/9f/1//f/9v/2//b/9//3//f/9//1//n/+v/6//b/
+f8DAAsAFQAlADkATABbAGcAdgB+AHwAdgB0AGsATwA2ACkAHAANAP7/8//q/+X/5f/q
/+n/4f/h/+r/7v/w//T/9P/w//H/7//r/+z/8P/y//P/9P/0//X/9P/0//T/9v/4//j/
+P/2//b/9f/z//T/9P/z//L/9P/1//X/8//1//b/9v/2//X/9f/1//X/9f/1//X/9v/4
//j/+P/5//j/9v/1//X/+P/5//r/+//2//T/9P/y//T/9v/4//r/+f/5//j/9v/3//f/
+P/8//z/+//6//n/+P/1//j/+v/6//r//P/8//3///8AAAEAAQACAAIAAgABAAMAAwAD
AAYABwAIAAgABQAFAAYABgAGAAYABgAGAAgACAAIAAcABAAEAAQABQAHAAcABgAGAAYA
BgAGAAUAAwADAAMAAgD///////////////////3//P/+/wAA/v/6//n/+f/6//z//P/7
//j/+P/5//n/+f/5//n/+f/5//b/9f/1//X/9v/3//f/+P/4//f/9v/2//f/9v/3//j/
+f/4//b/9P/0//P/8//0//j/+P/4//j/+v/6//n/+P/4//n/+f/6//j/+P/4//j/+P/4
//b/+P/4//n/+f/5//v/+//7//z//v/+//7//v/+//7//v/8//r/+//8//z/+v/6//r/
+//9//r/+f/5//v//f/+//7//v/+//7//v/6//7//P/8//z//P/7//r/+f/5//z//f/+
//7//f/9//z/+//+//7//f/9/wEAAQAAAAAAAgADAAUABQAEAAMAAgACAAAAAQABAAEA
AwADAAMAAwADAAIAAgACAAUABgAHAAkACAAIAAcABQAFAAQAAwACAAQABgAEAAMAAgAA
APv/9//7//v/+//6//n/+P/3//b/+P/4//j/+P/5//r/+v/7//n/+P/4//n/+//6//r/
+v/5//n/+f/5//n/+//6//b/9P/5//3/AwARAB0AJwA6AFEAYwBuAHYAfgCCAIIAewBn
AEwAOQAsABcABAD3//T/8f/t/+z/7f/l/+H/5P/o/+7/8P/y//T/9f/3//X/8v/2//j/
+f/6//r/9//2//b/9v/3//r/+//8//z//P/7//n/+v/6//n/+P/6//v/+//5//v//P/8
//z//f/9//3//f/9//3//f/+//7//v/+/////f/8//z//f////////////7//v8AAAAA
AAAAAAAAAAD+///////+/wAA/////wIABQAFAAUABQACAP//AgAEAAIAAgAEAAQABAAF
AAUABQAIAAoACwAMAAwADQAMAAsADgAPABAAEAAPAA8AEAAQABAAEAAQABAAEAAQABAA
DwAPABAAEQATABIAEQAPAA4ADgAOAA4ADQAKAAkACAAGAAgACQAKAAsACAAHAAYAAwD+
/wAAAgAAAAEAAQACAAQAAgACAAEA/v8AAAEAAQABAAMAAwADAAMA///9//z/+//9//3/
/P/8/////////wAA/v/8//z//P/+//7//f/8//7//f/9//7//v/+//7//v8AAAAA///+
//7//////wAAAgACAAIAAgACAAIAAAACAAEAAQAAAP//AAABAAIABAAGAAYABgAGAAMA
AgABAP7///8BAAMABAACAAIAAgADAAUAAgABAAEAAgADAAMAAgADAAQABQAGAAAAAAAB
AAIAAwAEAAMAAgABAAEAAQABAAEAAAACAAMAAwADAAUABgAGAAcABwAFAAIAAAADAAUA
CAAJAAgABwAGAAYACAAJAAkACQAJAAkACQAJAAkACAAIAAgABgAGAAYABwAJAAoACgAJ
AAkACAAHAAYABgAIAAYABQADAAIA/v/7//7///8AAAAA/v/+//7//v/+//7//v/+//z/
/P/7//v//f/8//z//f/9//z//P/8//7///8AAAEA/f/7//D/9P/+/wEA/f8DABEAJQA1
AEQATQBbAGwAeAB8AIAAggB1AFsAQgAvACIAEQAAAPf/8v/t/+f/5v/l/+X/5f/s//T/
9v/0//T/9v/3//v/+//4//j/9v/3//j/+P/5//j/+P/4//n//P/9//7/+//6//j/9f/3
//j/+P/4//b/9//3//X/+f/6//r/+v/7//v/+//7//r/+f/4//j/+P/4//j/+f/6//r/
+//9//v/+//7//v/+P/4//r/+v/6//r/+v/6//z//f/9//z//f/9//7/AgAAAP///v/9
//7/+//+/wAAAgACAAQABAACAAMAAwADAAEAAgACAAIABAAHAAgACQAIAAkACgAKAAkA
CQAKAAoACgAKAAoACgAIAAgACAAHAAYABgAGAAcACQAJAAgACAAHAAYABQADAAQABQAG
AAYABQAFAAUABQAAAP///v/7//n//P////7/+v/5//n/+v/4//j/9//0//X/9//4//n/
+f/5//n/+f/3//X/9P/z//X/9f/0//T/8//z//P/9P/0//L/8v/y//X/9v/2//b/9f/z
//L/8v/0//T/9P/0//b/9v/1//T/9P/1//X/9v/4//j/+P/4//j/+P/2//j/+P/5//n/
+f/3//f/9//4//v//P/9//7//f/8//v/+P/3//f/9//2//j/+P/4//n//f/6//n/+f/5
//n/+P/2//T/9P/0//T/+P/6//f/9f/y//P/9P/1//b/+P/4//j/+f/5//n/+f/4//j/
+f/5//n/+f/4//b/9f/4//n/+f/6//r/+//9//3//f/9//3//v/9//3//P/7//v/+//7
//v//f/8//z//P/8//z//P/9//3//v/+//3//P/6//j/9v/3//r/+f/5//n/+P/0//H/
8f/x//H/8P/w//D/8P/w//H/8v/z//T/8//y//D/7//x//D/8P/x/+//7v/u/+7/8P/x
//L/8//x/+//7P/s//D/9f///wkAEQAhAC8AQgBRAF8AbAB2AHgAdABuAGEARwAyACcA
EgD9//j/8//u/+n/4//e/93/3//d/+D/5v/o/+r/7P/q/+n/7f/v/+z/7P/s/+3/7v/u
/+3/7P/s/+z/7v/w//D/8P/u/+7/7f/r/+3/7v/u/+7/7P/t/+3/6//u//D/8f/y/+//
7//v/+//7//v/+//8P/u/+7/7v/v/+3/7P/s/+3/7v/v//D/8f/w//D/8v/y//L/8v/y
//L/8v/z//P/8v/y//H/8f/0//X/9f/1//X/9P/x//T/9v/4//j/+v/6//n/+f/4//f/
9//4//j/+P/5//v/+//7//z//f/+//7//v///wEAAgD///7//f/8//3//v///////v/+
//7//////////v/+//3//P/7//n/+P/5//r/+v/3//f/9//3//X/9f/1//P/8f/0//f/
9v/y//H/8f/y//H/8P/u/+r/6//t/+7/7//v/+//7//v/+7/7f/t/+3/6//r/+r/6v/s
/+3/7v/w/+//7P/r/+r/7f/u/+7/7v/s/+v/6//s/+7/7v/u/+7/7v/u/+3/7P/s/+3/
7f/u/+z/7P/s/+z/8P/w/+7/8P/u/+//7//v//D/8f/y//T/8f/w/+//7v/w//D/8P/u
/+z/7f/u/+7/7//w//H/8//z//D/7//v/+7/7//v/+7/8P/w//D/8P/u/+7/7f/t//H/
9v/z//L/8f/w/+7/7v/u/+//7//v/+//7v/w//H/8f/x//L/8v/x//H/8f/x//D/8P/y
//P/9f/1//X/9f/1//b/+P/5//n/+f/3//f/9//3//n/+P/4//j/9//2//X/9f/3//j/
+P/3//X/9P/z//L/9P/2//T/8//x//D/7P/p/+v/6//r/+r/7P/s/+z/7P/s/+z/7P/s
/+z/7P/r/+v/7f/s/+z/7f/v/+7/7v/u/+7/7f/s/+v/7//t/+r/7P/s/+v/9/8HABEA
HwAxAEQAVwBpAG4AcAB0AHgAcABZAD0AMgAjAAYA9f/0//H/7P/n/+H/3v/f/9f/1//i
/+b/5v/q/+z/6v/r/+//7f/u/+7/7P/t/+7/7v/r/+r/6v/q/+z/8P/y//T/8f/w/+7/
6//u//D/8f/y/+//7//u/+v/7v/w//H/8v/v/+//7//v//H/8f/x//L/8v/y//L/8//1
//T/9P/1//P/8//z//P/8f/w//H/8P/y//L/8v/y//P/9f/2//b/9f/z//L/9P/2//f/
+P/5//j/9f/4//r/9//2//f/9v/5//v//P/9////AAAAAAAAAAABAAAA//8AAAEAAgAC
AAMAAwAEAAQAAgACAAIAAgACAAIAAgABAAAAAAAAAAEAAQABAAAAAAABAAIAAwADAAEA
AQABAAAA///////////8//v/+v/3//X/+P/7//r/+v/5//n/+v/6//r/+f/2//T/9f/1
//X/9//3//f/9//0//P/8//z//X/9f/0//T/9f/1//X/9v/2//T/9P/0//T/9P/z//L/
8//z//T/9v/6//r/+v/6//r/+v/5//j/9v/3//f/+P/1//T/8//y//X/9v/1//j/+P/5
//n/+f/7//v/+//8//z//P/8//z//P/8//z/+v/4//n/+v/6//z//P/8//3/AAD+//7/
///9//3//P/6//z//P/8//z//P/8//z//P/8//z//v/+//7////9//3//f/8//z//f/9
//3/AAAAAP////8BAAEAAAAAAP////8AAP//////////AAACAAMAAwADAAUABQAFAAUA
BwAGAAYABgAEAAQABAAFAAMABAAEAAMABQAEAAMAAgABAAIA///9/////v/6//f/+f/5
//n/+P/4//j/+P/4//b/9v/2//b/9v/2//X/9f/0//L/8f/x//T/9P/1//b/9f/1//X/
9f/7//f/9v/y//L/+f8BAAkAFQAlADcAPABHAF0AcgB6AH4AgAB4AGkATQA0ACcAGgAF
APL/6//q/+n/4//e/9//4f/f/+D/6P/q/+r/7v/0//H/6//z//r/+P/3//f/9//2//f/
9v/2//b/9f/2//X/9P/1//b/9v/1//b/9v/1//T/9//5//r/+f/5//r/+v/6//f/9//3
//f/9//3//f/+P/6//r/+v/7//v/+v/6//v/+//7//v/+//4//j/+v/6//r/+v/6//r/
/P/9//3//P/6//n/+f/8////////////AQD//wMABgADAAIAAwACAAQABQAFAAUABwAI
AAgACAAHAAkACQAJAAgACQAKAAoACQAJAAoACgAMAAwADAAMAAsACgAJAAcABgAGAAYA
BwAJAAkACAAIAAYABgAGAAUABQAFAAUABAADAAMAAwADAAEAAQABAP//+v/8//7//P/7
//v//P/+/wAAAAD///z/+v/5//f/9f/3//f/9//3//b/9f/1//X/9f/1//T/9P/z//P/
8//0//b/9P/0//T/9//4//j/+P/2//X/9f/2//j/+P/4//j/9//2//T/8v/y//P/8//0
//b/9v/2//b/+v/6//j/+v/7//3//v////7//f/8//z/+v/6//r/+v/8//z//P/6//n/
+f/5//j/+v/6//r/+//7//j/9//3//b/9//3//b/+f/6//v//P/+//z/8v/z//T/9f/2
//j/+P/4//n/+f/5//n/+P/1//X/9P/z//X/9v/2//f/+//7//r/+v/6//v//f/9//3/
/f/9//7//f/9//z/+//9//3//f/9//v/+v/6//r/+v/6//r/+//9//7//v/9//7//v/+
//7//f/+//v/+f/3//b/8v/v//P/8//z//L/8P/w//D/8P/y//L/8v/y//L/8v/x//H/
8P/u/+3/7f/u/+7/7//w//H/8f/x//H/6f/v//L/7v/u/+//8//9/wsAGQAlAC4AOwBN
AF4AbgB6AHgAbgBrAFkAOAApACAACwD4//H/7P/l/9//2v/b/9n/1//a/+T/6P/s/+z/
6v/t/+3/5//s//D/7P/r/+r/6P/o/+j/6f/q/+r/7P/s/+z/7v/u/+3/6//t/+7/7v/u
/+3/7f/s/+n/7f/u/+7/7v/u/+//8P/x//D/7//u/+7/7v/u/+7/7//v/+7/7v/v/+//
7//v/+//7v/u//D/8P/u/+7/7v/u//D/8f/x//D/7v/t/+3/8P/y//P/9P/1//L/7//y
//T/8v/y//T/9P/2//f/9//3//f/+P/4//j/+f/7//v/+//8//3//v/+//3//f/+//7/
/v/+//7//v/8//z//P/7//r/+v/6//v/+//7//r/+v/8//z//P/7//j/9//2//T/8//z
//P/8//z//P/8//x//H/9P/3//b/8v/x//H/8v/v/+7/7P/o/+r/6//r/+v/7f/t/+3/
7f/q/+n/6f/p/+n/6f/o/+j/6//r/+v/7P/p/+b/5f/k/+j/6v/r/+z/6v/p/+n/6v/r
/+r/6f/o/+r/6v/p/+j/6f/r/+z/7v/u/+7/7v/u/+//7v/r/+z/8P/x//H/8v/x//D/
7//u//D/8P/w//H/7//v/+//7v/w//H/8f/x//P/9P/0//X/9//3//b/9v/0//X/9//3
//X/9f/1//b/9f/1//T/8//z//P/8//z//P/8v/y//L/8f/w/+//7//u/+7/7f/r/+3/
7P/r/+r/7P/u/+z/6//t/+z/6P/l/+n/6f/p/+j/6P/o/+j/6P/q/+r/6v/q/+f/5v/k
/+P/5f/m/+j/6//o/+b/5f/k/+f/5//n/+f/5//l/+T/6v/q/+v/8f/1//3/CwAZACoA
PwBLAFQAYgBqAHAAbgBpAFcAPAAlABYAAQDw/+v/6P/d/9f/1P/T/9P/1f/W/9r/4P/i
/97/3P/j/+H/3//i/+j/5v/l/+T/4v/f/97/3v/e/+D/4v/i/+L/5P/k/+P/4f/j/+T/
5P/k/+L/4//j/+H/4//k/+T/5P/i/+H/4P/f/+D/4f/i/+T/5v/m/+b/5//m/+T/4//j
/+T/5f/m/+f/5P/k/+b/5v/k/+T/5P/k/+b/5//n/+b/5v/l/+X/6P/o/+f/5v/l/+X/
4//n/+r/7P/s/+7/7v/r/+v/6v/p/+r/7P/t/+7/7f/v/+//7//u/+//8P/w/+//7//w
//D/7v/u/+7/7v/w//D/8P/v//D/8P/w//H/7//v/+7/7v/s/+z/7P/r/+n/6f/p/+j/
7f/v/w==
         </WaveFormData>
      </LeadData>
      <LeadData>
         <LeadByteCountTotal>10000</LeadByteCountTotal>
         <LeadTimeOffset>0</LeadTimeOffset>
         <LeadSampleCountTotal>5000</LeadSampleCountTotal>
         <LeadAmplitudeUnitsPerBit>4.88</LeadAmplitudeUnitsPerBit>
         <LeadAmplitudeUnits>��V</LeadAmplitudeUnits>
         <LeadHighLimit>2147483647</LeadHighLimit>
         <LeadLowLimit>268435456</LeadLowLimit>
         <LeadID>II</LeadID>
         <LeadOffsetFirstSample>0</LeadOffsetFirstSample>
         <FirstSampleBaseline>0</FirstSampleBaseline>
         <LeadSampleSize>2</LeadSampleSize>
         <LeadOff>FALSE</LeadOff>
         <BaselineSway>FALSE</BaselineSway>
         <ExcessiveACNoise>FALSE</ExcessiveACNoise>
         <MuscleNoise>FALSE</MuscleNoise>
         <LeadDataCRC32>2503253683</LeadDataCRC32>
         <WaveFormData>
AgADAAMABAADAAQABQAFAAIAAgAEAAQAAgAEAAYACAAJAAoACwAMAA0ADAAKAAkACgAM
AA0ADgANAA4ADgAOAA8ADgAOAA8ADAAMAAsACwAIAAgABgAFAAUABQAFAAUABQAFAAQA
AwD+//z//P/7//b/9P/2//b/9//3//j/+f/5//n/+f/5//b/9v/2//b/+P/4//j/+P/2
//b/9f/1//P/8//z//T/9P/4//f/8//2//7/AgABAAgADwAUABIAEwAXAB8AIQAlAC8A
NwA5AEIATgBSAEkAMwAXAAEA8v/k/97/3//e/9j/1P/V/97/6P/u//P/9P/2//b/9P/0
//X/9f/z//P/8//z//P/9P/2//j/+//7//r/+f/4//X/9P/y//H/8v/0//b/+f/3//f/
9//3//r/+v/7//v/+f/4//j/9//2//b/9v/3//X/9f/1//b/+P/5//v//v/9//3//f/9
//z//P/9/wAA//////////8AAAAAAAABAAAA///+////AAABAAMABAADAAIAAQAAAAIA
AgACAAIABAAGAAcACAAJAAsACwALAAsADAAMAAwADAAOAA8ADwAMAAwACwALAA0ADwAR
ABMAEQARABEAEgASABIAEgASABQAEwATABQAEwASABEADgAPABAAEQAQAA4ADQAMAAsA
CwAKAAoACgAJAAkACgAKAAgABQAEAAMABQAFAAQAAAACAAMAAwADAAQABAAEAAQAAAD/
///////9//3//f/9/wAAAQACAAMAAQABAAEAAgAAAAAAAAAAAP7//v/+////AgACAAIA
AgADAAMAAwADAAQABAAFAAUABwAHAAcACQAFAAIAAAD//wAAAQACAAQABgAHAAcABwAH
AAcABwAHAAkACQAJAAcABQAFAAUABgAFAAQAAwADAAQABQAEAAUABAAEAAMAAwAFAAgA
BwAEAAMAAgABAAAAAQACAAMABQAGAAgACgAMAAsACwAKAAoACwAKAAcACAAJAAoACQAI
AAkACgANAA4ADwAPAA8AEAAOAA4ADwAQABMAFAAVABQAEQARABAAEAANAA0ADAAMAAwA
CwAJAAkABwAHAAUABQAEAAMAAAD+//7//f/6//j/+v/6//r/+f/5//n/+f/5//n/+f/4
//j/+f/6//v//P/5//j/9//2//P/8//z//P/9f/2//b/9v/7//3//P/+//z/+/8AAA0A
EgASABUAFQAdACcAKwAvADcAPQBEAE4AVgBPADEADwD9//L/5P/a/93/2v/S/8z/z//W
/+D/6P/v//L/8v/0//L/8v/3//X/8f/1//X/9f/1//T/9P/0//X/9P/0//T/9P/z//L/
8P/v//D/8P/w//H/9P/1//b/9//1//T/9P/z//L/8v/z//P/9P/0//T/9f/1//X/9f/2
//b/9f/1//b/9v/1//T/8//y//L/8//2//n/+f/5//n/+f/4//f/9//3//f/9//5//n/
+f/6//r/+v/6//r/+v/8//z//P/8//v//P/8//z/+//9//3//f/9//7//v/+/wAAAgAD
AAMABAAGAAcACQAHAAcABwAHAAgACQAKAAwACgAKAAoACgAKAAkACQAKAAgACAAIAAYA
BAAEAAQAAgABAAEAAQABAAIAAgADAAQAAAD//////v/9//v/+//7//n/+f/4//T/9v/3
//f/9//2//b/9v/2//f/9//4//n/+P/3//b/9f/z//P/8//z//P/8//z//T/9v/2//b/
9v/4//j/+P/5//n/+P/3//b/9f/1//X/9f/4//j/+f/5//f/9//3//n/+//6//r/+//5
//n/+f/6//r/+//7//v/+//7//v/+//9//3//f/7//n/+f/5//r/+//8//3////8//v/
+P/3//n/+v/6//v/+v/6//r/+f/5//n//P/8//z//P/8//v/+v/5//n/+f/6//v//P8A
AAEAAQACAAMAAgD//wAAAgAEAAQABAACAAIABAAEAAMAAwADAAQABgAGAAcACAAKAAoA
CgAIAAcABwAGAAYABAADAAEAAAAAAP///f/9//3//f/7//v/+P/3//T/8v/1//X/8//y
//H/8P/v/+3/7//v/+//7//t/+3/7P/s/+7/7v/u/+7/8P/w//D/8P/u/+3/7P/r/+3/
7v/u/+7/6//v//L/9P/6//3//P8DAAoACgANABkAIwAjACMALQA3ADcAPABGAEoAPwAl
AAcA9f/q/9r/zv/N/8j/wv/A/8f/0P/a/+D/5f/q/+7/7v/u/+7/7f/r/+v/6//r/+v/
6//s/+z/7P/t/+7/7v/u/+7/7P/s/+v/6//s/+z/7P/t/+3/7f/t/+3/7v/u/+//7//s
/+r/6f/n/+j/6v/s/+//7f/t/+3/7v/v/+//8P/y//T/9f/2//f/8v/w/+//8P/x//H/
8f/x//D/8P/w//H/7//v/+//8f/y//P/9f/2//b/9v/2//b/9v/2//b/9v/5//r/+v/6
//3//////////f/+//7//v8AAAIAAwADAAMABAAEAAUABAADAAIAAQD///////8AAAMA
BAAFAAYACAAHAAcACAAGAAYABgAEAAIAAgACAAAAAQABAAEAAQD9//z//P/8//v/+//8
//z/+//5//n/+f/3//f/9v/y//T/9f/1//X/9//4//n/+v/3//X/9P/z//P/8//z//P/
8v/x//D/7//x//H/8f/y//L/8v/y//L/8v/y//L/8//1//b/9//4//b/9f/0//P/8v/y
//P/8//0//X/9v/5//n/+P/4//n/+P/3//b/9v/4//n/+f/5//v/+//7//v//P/9//7/
/f/7//n/9//2//n/+v/7//3/+//7//n/+f/3//b/9P/z//X/9v/3//f/+//9//z//P/8
//z//P/5//j/9//3//n/+v/7//z/AAABAAEAAgACAAIAAAACAAIABAAEAAQABAAEAAYA
BgAHAAcABwAIAAoACgALAAwACQAIAAcABAAFAAUABAAEAAEAAQAAAAAA/v/9//v/+//9
//3/+//7//3//f/7//r/9//1//H/7v/u/+7/7v/t/+//7//v/+//7//v/+7/7v/s/+z/
7P/s/+//8P/x//L/7//v/+//7//t/+7/7v/u//H/8//0//T/+v/9/wIADQAQAAoADQAZ
AB8AIQAnADEANQA7AEQASgBEAC8AFQADAPf/6P/a/9j/2f/Q/8L/xP/P/9b/3v/m/+3/
7P/s//D/8v/w/+3/7f/x//H/8f/x//H/8v/y//L/8//x//D/7//u//D/8P/v/+//7//w
//H/8//z//P/8//z//P/8v/y//H/8P/w//H/8f/y//L/8v/z//T/9f/2//j/9f/z//L/
8v/0//X/9v/3//P/8P/u/+7/8v/z//T/9f/2//b/9v/3//f/9//3//n/+f/5//r/+v/8
//z//P/8/wAAAAAAAAAA//8AAAAAAAD//wEAAQABAP//AAAAAAAAAQAEAAYABwAIAAoA
CwANAAsACwALAAsADQANAA0ADgAMAAwADAAMAAkABwAGAAYACAAKAAwADAAKAAoACgAI
AAYABQAEAAMAAgACAAMABAADAAMABAAEAAEA//////////////7/+v/8//3//f/9//z/
/P/8//z//P/7//v/+//5//n/+f/5//n/+f/5//n/+//7//v//P/6//r/+v/6//j/+P/4
//n/+//8//3//v/7//v/+//7//r/+v/7//v//v///wAAAwABAAAAAAABAAMAAwADAAQA
AwADAAIAAQABAAEAAQABAAIAAwAEAAMABAAFAAYACAAFAAQAAwADAAAA///8//v//v/+
//3//f///wIAAwAEAAQABAAEAAQABAAEAAQABQAHAAgACQAKAAgABwAFAAQACAAIAAYA
CAAMAA4ADgAOABAAEAASABIAEAAPAA4ADgAOAA4ADwAQABMAFAAVABQAEAAPAA0ADAAO
AA8ADwAQAA4ADQALAAsACQAJAAcABwAEAAMAAAD+/wAA///8//r//P/8//z/+//5//n/
+f/5//r/+//7//z//P/8//z//P/7//r/+f/4//f/9//3//f/9//4//j/+P/7//3/AAD+
/wAAAwAGAAcADAAQABMAGwAlACcAKQA1AEEARQBMAFgAWgBHACkADwADAPj/6v/k/+X/
3v/Y/9r/3f/g/+j/9P/5//7/AgD+//r//P/9//n/+f/5//n/+f/5//j/+P/4//n/+v/6
//r/+v/8//z/+//7//j/+P/4//n/+f/5//n/+f/8//z//f/9//r/+v/7//v/+P/4//j/
+f/6//v//P/+/wAA/////wAA///9//v/+f/6//r/+//+/wEAAQABAAEAAQAAAP////8B
AAEAAQADAAMAAwAEAAQAAgACAAIAAgAEAAQABAAEAAcACAAIAAgABwAJAAkACQAJAAoA
CgAKAA0AEAASABMAEgASABEAEQAPAA8ADwAPABAAEQASABQAEwASABEAEAATABMAFAAW
ABQAEgAQAAwADAAMAAwACgAKAAsADAANAA0ADAAMAAwABwAHAAgACAAJAAcABwAHAAYA
BQADAP7/AAABAAEAAQABAAAA///+//////8AAAEA///////////9//3//f/9////////
/wAA/v/+//7//v///wAAAQADAAEAAAD///7//f/9//3//f8AAAAAAQABAP///////wEA
AwACAAIAAwAFAAUABQAGAAQABQAFAAUABQAFAAUABQAFAAUABQADAAIAAQAAAAAAAgAC
AAIAAwAFAAUAAwADAAQABAADAAMAAQACAAMAAwABAPz//f/+////AAACAAIAAgADAAIA
AgACAAIABAAFAAUABgAKAAoACAAKAAwADgAOAA4ADgAOABAAEAAOAA0ADAAMAA4ADgAP
ABAAEAAQABAADgAOAA8ADwAQAA4ADQALAAoACAAHAAUABQAHAAcABQAFAAIAAQD+//z/
/P/7//j/9v/6//r/+v/5//f/9//3//f/9f/1//T/9P/0//T/9P/0//b/9v/2//b/8//z
//P/8//1//b/9v/2//v/9f/y//T/9v/7/wIACwAQABIAGQAjACkALQAxADUAPQBFAEYA
TgBWAE0ALQALAPv/8v/g/9b/2//a/9D/zP/R/9z/5P/o/+v/8P/0//b/9P/0//X/8//z
//P/8//z//P/9P/0//T/9f/1//T/8//y//P/9P/0//X/9P/0//T/9f/1//X/9f/1//T/
9P/1//X/9v/2//f/9//0//T/9P/1//f/9//3//j/+P/3//f/+P/5//n/+f/5//n/+P/4
//r/+v/5//j/9//6//r/+v/7//r/+f/4//n/+//7//z//P/+//7//v/+/wEAAgADAAQA
AgACAAEAAAABAAMAAwADAAQABgAHAAgACAAKAAsACwAJAAoACgALAA0ADQANAA0ADQAN
AA0ADgAOAA4ADgAOAA4ADQANAA4ADgAOAA4ADAAMAAwADAAKAAkACQAJAAkACAAIAAkA
CgAGAAUABQAEAAEA////////AQABAAAA/P/8//3//f/9//7//v/+//7//P/7//v/+//5
//n/+f/5//v/+//7//v/+//7//v//P/8//z//P/8//z//P/8//3//v/+//7//v/7//v/
+//7//z//P/9//3//f/9//3////9//z//P/9//7///8AAAIAAAABAAEAAQD/////////
//3//f/9//v//P/9//7/AAAAAAAAAAABAAEAAQD/////AgACAAEAAQD+//7//v/9//3/
+//6//r/+v/4//r/+v/6//r//P/8//z//f///wAAAQACAAQABQAFAAYABgAGAAQABgAI
AAoACgAKAAgACAAKAAoACQAJAAkACgALAAwADgAQAA0ADAALAAgABgAFAAMAAgD/////
/v/+//3//f/8//3//f/9//v/+//8//v/+P/2//f/9//1//T/9f/0//P/8f/x//H/8f/x
//P/8//y//L/8//0//X/9v/1//T/8//y//P/8//z//P/8//0//T/9P/z//P/+P/6//z/
AQAKAAsACgASAB0AIQAjACUALQA1ADUANwBCAE4ARgAnAAcA9f/r/9z/zP/K/83/yP/G
/8r/0//e/+j/7v/z//b/9v/w/+z/6v/p/+v/7//v/+//7//v/+z/7P/s/+3/8P/w//D/
8P/x//L/8v/z//H/8P/v/+//7//v/+//7//z//T/9v/3//T/8v/x/+//7v/u/+7/7//w
//H/8v/0//P/8f/w//D/8//z//P/8//v/+7/7v/w//L/8//0//X/9f/0//P/8//1//X/
9f/3//X/9f/2//b/9P/0//T/9P/6//z//v8AAP//AAAAAAAAAAABAAAA//8BAAIAAgAC
AAQABgAHAAcABAAEAAMAAwAEAAUABgAHAAcABwAHAAgACgAKAAoACgAJAAcABgAGAAcA
CAAJAAgABgAGAAYABAACAAEAAAD//wAAAAABAAIA/////wAAAAD8//n/+P/3//r/+//7
//j/+P/5//n/+f/6//r/+v/6//r/+f/5//n/+f/5//n/+f/4//f/9v/1//f/9//3//j/
+P/4//j/+P/6//r/+v/7//r/+v/6//r/+v/7//z//f8AAAAAAQABAP3/+//5//n//P/8
//3///////////8AAAAAAQABAAEAAQABAAEAAQABAAEAAQD//wEAAQABAAIAAAAAAAAA
AQD//////f/9//7//v/9//3///8AAAEAAQD///7/AAAAAAAAAAD+//7//v///wEAAgAD
AAQABQAFAAQABAAIAAgABgAIAAoADAAMAAwADgAOABAAEAAOAA0ADAAMAAwADAANAA4A
DgAOAA4ADAAMAA0ADQAOAA4ADwAPABAADAAJAAUAAwADAAMAAQABAAEAAQD///7//f/7
//f/9P/3//j/+f/5//f/9//3//f/+f/5//j/+P/4//j/+P/4//f/9v/1//T/9f/1//X/
9f/2//j/+f/6//v/9//4//j/+P/7/wAABwAQABAAEQAZACMAKQApACsAMQA7AEIASABS
AE0ANQAZAAkAAADy/+L/3f/e/9r/1P/T/9r/5P/q/+//8v/0//j/+v/6//f/9//5//v/
+//7//v/+P/4//j/+f/6//r/+v/6//j/+P/3//f/9//4//n/+//5//n/+f/5//r/+v/7
//v/+P/4//n/+f/4//j/+P/5//r/+//8//7//v/9//3//v////////////v/+v/6//z/
+//7//v/+//+//7//v////3//f/9////AAABAAMABAAGAAYABgAGAAUABAADAAIAAwAE
AAQABAAGAAkACgALAAsADAAMAAwADQAQABIAEwASABIAEQARABEAEQARABEAEwATABMA
FAASABIAEgASABIAEQARABIAEgASABIAEAAQABAAEAAOAA4ADwAQABEADQAMAAwADAAI
AAcABwAGAAYABQAGAAcACAAJAAkABgAFAAUABAADAAIAAgACAAIA/v/9//3//f/9//3/
/f/9/wAAAQACAAMAAgABAAAAAAAAAAAAAAAAAP7//v/+////AgACAAIAAgADAAMAAwAD
AAYABgAHAAcABwAHAAcACQAHAAYABgAHAAUABQAFAAYACQALAAwADQAKAAkACAAHAAkA
CQAJAAcACQAJAAkACgAJAAgABwAHAAcABwAFAAUABwAIAAgACQAJAAoACwALAAsABgAF
AAQAAwACAAQABAAEAAUABwAIAAkACgALAAsACgAKAA4AEAAQABQAFQAWABUAFAASABIA
FAAUABUAFQAVABYAFAAUABUAFgAZABoAGwAaABYAFQATABIAEQARABAAEAAPAA8ADgAP
AA8ADwANAA0ACgAJAAYABAAEAAMAAAD+//7//v/+//3//////////////////v/+//7/
/v/+//7//f/8//v/+v/6//v//P/9//3//v/+//7//f/7//7/BgAGAAUACAANABIAFgAd
ACUAKwAxADEANQA7AEMATgBUAFYATQA1AB0ADQAAAPT/6v/l/97/2P/W/9X/3P/q//T/
+f/8//r/+v/8//z//f/9//3//f/9//3//f/8//z//P/9////AAABAAIA///+//z/+//8
//z//P/9//v/+//7//v//P/8//3//f/+//7///////z//P/8//3//f/9//3//v//////
AAACAAIAAQAAAP/////+//7/AAAAAP///v/9/wAAAAAAAAEAAwADAAMABQAEAAMAAwAC
AAQABAAEAAQABgAGAAYABgAFAAYABgAGAAgACwAMAA0ACwAMAAwADAAKAAwADQANAAsA
DAAMAA0AEAARABIAEwARABEAEQASABAAEAAQABAAEAAPAA8AEAAQABAAEAAOAAwADAAM
AAoACwALAAsACwAJAAgACAAIAAYABwAJAAoACAAFAAQAAwABAAEAAAD8//7/////////
AAAAAAAAAAD8//v/+//7//3//f/9//3//f/9//3//f/9//3//f/+//7//v/+//7//v/+
//7///////7//f/8//7///8AAAEAAQAAAAAA//8AAAEAAgAFAAUABAAEAAUAAwADAAMA
BAACAAMAAwADAAQABQAGAAcABgAFAAQAAQABAAEAAQACAAQABAAEAAUAAwADAAEAAQAC
AAIAAQABAP//AAABAAEAAwAFAAIAAAD+//7//v/+//7/AQACAAMABQAFAAYABwAIAAcA
BwAGAAYABgAGAAQABgAIAAoACgAKAAwADAAOAA4ADwAPAA8AEAANAAwADAAMAA0ADgAP
AA4ACwALAAoACgALAAsACgAKAAcABQACAAEA//////3//f/9//3/+//6//z/+//4//b/
9v/2//b/9f/1//X/9f/1//f/9//2//b/9f/0//P/8v/0//T/9P/0//P/8//z//P/8//0
//T/9P/3//n/+P/4//r/AQAKAA8ADgAQABkAIwApAC0ANQA9AEEAQwBIAE4ASAAvAAsA
9//t/+D/2P/Y/9n/0P/K/87/1//e/+b/7v/z//T/8v/u/+z/8v/z/+3/6//w//H/8v/z
//L/8v/y//P/9P/0//T/9P/y//L/8f/x//L/8v/y//P/8//z//P/8//0//T/9f/1//T/
9P/1//X/9P/0//T/9f/z//P/8//0//L/8f/x//L/9f/1//X/9f/z//L/8v/0//P/8//z
//P/9P/0//T/9f/2//f/+P/7//n/+f/6//r//P/8//z//P/8//z//P/8//3//v/+//7/
//8BAAEAAQABAAIAAgACAAIABAAFAAUABwAIAAgACQAHAAcABwAHAAcABwAHAAgACgAK
AAoACgAKAAkACQAKAAcABgAFAAIAAgACAAIAAAAAAAEAAgADAAMAAgACAAIA/////wAA
AAD///3//f/9//r/+f/3//L/9P/1//X/9f/0//T/9P/0//X/9f/2//f/9f/1//X/9f/z
//P/8//z//X/9f/1//b/9P/0//T/9P/2//b/9v/3//r/+v/6//r/9//3//f/9//6//r/
+//7//v/+//7//3//f/8//z//f/8//v/+v/6//r/+//7//v/+f/5//n/+f/5//n/+f/3
//f/9//3//j/+v/6//r/+//8//3//P/9//z//P/7//v/+f/6//v/+//5//f/9v/2//T/
9v/0//T/9P/0//f/+P/5//v/+f/6//v//P/+//////8AAAEAAAD9//7/AgAEAAQABAAC
AAIABAAEAAMAAwADAAQABQAGAAgACgAJAAgABwAEAAIAAQD///7///////7//v/9//3/
/P/9//z/+//4//f/9//3//X/9P/0//P/8P/u//D/8P/w/+//7v/t/+z/6//t/+3/7P/s
/+7/7v/u/+7/7P/s/+z/7P/s/+3/7v/v/+3/7v/u/+7/6//p/+7/9P/2//X/AAALAAwA
DAATAB0AIQAhACcALQAzADkAPgBAADgAIwAFAO3/4f/Y/9D/0P/R/87/yv/K/8v/1v/i
/+b/5f/o/+z/6v/u//D/7f/r/+v/7f/t/+3/7f/q/+r/6v/r/+7/7v/u/+7/8P/w/+//
7//w//D/8P/x/+7/7f/s/+v/6v/q/+v/6//s/+7/8f/z//L/8v/y//P/8v/x//D/8P/w
/+//7//w//H/8f/x//H/8P/w//H/9P/y//H/8P/v//H/8v/z//X/9f/1//X/9//2//X/
9f/0//b/9v/2//b/+P/4//j/+P/8//7///8AAP//AQABAAEA//8AAAAAAAAAAAIAAwAD
AAIAAgABAAEAAgADAAQABQAHAAcABwAIAAUABAADAAIAAgABAAEAAgAEAAQABAACAAUA
BgAHAAYABQAFAAUABQD///z/+v/4//j/+f/7//z//v/9//7////9//3//P/4//f/9//2
//X/+P/4//j/+P/0//P/8//z//T/9f/2//f/9f/1//X/9f/z//P/8//0//X/9v/3//j/
+P/4//j/+f/6//r/+v/6//z//f/+///////+//7//f/7//n/9//3//r//P///wMAAAD/
//7//v/9//3//P/7//z//f/+/////////////f/7//v/+//8//z//P/8//3///////3/
/f/8//z/+//7//v//P/9//3//f/6//j/+P/4//j/+f/6//v//f8AAAIABAAGAAQAAwAB
AAAAAgACAAAAAgAEAAYABgAGAAgACAAKAAoACwALAAsADAANAA4AEAASABAADgAMAAgA
CQAJAAgACAAJAAkACAAIAAQAAwABAAEAAgADAAIAAwABAP//+//4//j/9//0//L/9P/0
//T/8//2//f/+P/5//f/9//2//b/8//y//H/8P/x//L/8//0//X/9f/1//X/9P/0//P/
8v/z//X/+P/4//j//f8EAAcACAAOABMAEwAXAB8AJQAtADUAPQBCAEoATAA/AB8ACwAD
APL/5P/k/+P/2P/M/8z/0//Y/+D/6P/t//D/9P/6//j/8v/z//X/9//4//f/9v/1//b/
9v/2//f/9f/0//P/8v/z//T/9P/1//H/8P/v/+//8v/z//T/9f/2//b/9//3//b/9v/3
//f/+P/4//j/+f/4//f/9v/2//f/9//4//r/+P/3//b/9f/2//b/9//6//n/+f/5//n/
+v/6//r/+//7//v/+//9//3//f/+//7/AAAAAAAAAAABAAAA///+////AAAAAAAAAQAD
AAMAAwADAAQABAAEAAIABAAFAAUABgAIAAkACwAJAAkACQAJAAgABwAGAAYACAAIAAgA
CAAGAAUABQAGAAcACAAJAAgACAAIAAgABgADAAMAAwADAAMAAgACAAIA/f/9//7//v//
//3//f/9///////+//r/+f/5//j/9//2//b/9v/2//b/9f/1//X/9v/3//j/+f/2//X/
9P/z//T/9f/2//j/+f/6//v//P/7//r/+f/5//j/+P/4//j/+f/5//n/+f/6//r/+//7
//v/+//7//3//f/8//z//f////////8AAAIAAwADAAMAAQD///3/+//5//n/+f/3//f/
9//3//j/+f/6//v//f/9//3/+//7//v/+v/4//f/+P/6//z//f/7//v/9P/1//b/9//4
//j/+P/4//n/+v/8//7/AAD//////v/+//7//v/8//7/AgAEAAQABAAEAAQABgAGAAcA
BwAHAAgABgAGAAcACAAIAAgACAAGAAUABQAEAAQABQAFAAQABAAEAAMAAQABAP/////9
//3/+v/5//b/9P/0//P/8P/u//D/8P/w/+//7//v/+//7//v/+//7v/u//D/8P/w//D/
8P/w//D/8P/v/+//7//v/+//8P/w//D/8f/x/+7/8P/y//X/+P///wgACgANABUAHQAh
ACMALQA1ADUANgBGAE4APQAhAAcA8//k/9z/1v/R/8z/yv/O/8//0v/a/+T/7f/y//L/
7v/u//D/7f/r/+3/7v/t/+z/6//r/+z/7f/v/+7/7v/u/+7/8P/w/+//7//u/+7/7v/v
/+3/7f/t/+3/7v/u/+//7//w//D/8f/x//D/8P/w//H/7//v/+//8P/u/+3/7f/u/+//
7//v/+//7//u/+7/8P/x//H/8f/x//L/8v/y//P/8f/x//H/8//1//X/9v/2//T/9P/0
//T/9v/2//b/9v/5//r/+v/6//v//f/9//3/+//8//z//P/8//7/////////AAAAAAEA
AQABAAEAAQAAAP///v/+//7//v/+//7//v/9//3//v8AAAAAAAD+//7//v/+//z//f/9
//3//f/9//z//P/8//n/+f/6//r/+f/3//f/9//1//X/9P/w//L/8//z//P/9P/0//T/
9P/w/+//7//v/+//7//v/+//7f/t/+3/7f/v/+//7//w//H/8v/z//T/9P/0//T/9f/1
//T/8//y//H/8f/x//H/9P/0//X/9f/3//f/9//5//b/9P/z//P/9f/5//v/+v/5//j/
9//2//j/+P/4//n/+f/6//v//P/+//////8AAAIAAgAAAAIAAgAEAAQABAAGAAYACAAI
AAkACQAJAAoACAAGAAUABAAFAAYABwAGAAMAAwACAAIAAAD///3//P/8//v/+f/5//j/
9//0//P/8v/x/+7/7P/t/+3/6//q/+z/7P/s/+v/6//r/+v/6//r/+v/6v/q/+j/6P/o
/+j/6P/o/+j/6P/l/+X/5f/l/+b/6P/p/+r/5//l/+b/7P/y//f//P///wIACAAJAA0A
FwAbAB0AIQAlACUALAA0ADoANQAdAP3/6f/e/9T/zv/L/8j/xP/C/8f/0P/W/9r/4f/q
/+j/4v/m/+j/5f/h/+P/5f/l/+X/5f/i/+L/4v/j/+T/5P/k/+T/5P/k/+P/4//j/+T/
5f/n/+X/5f/l/+X/6P/o/+n/6f/n/+b/5v/l/+b/5v/m/+f/5f/l/+X/5v/k/+P/4//k
/+b/5//o/+n/5f/k/+T/5v/p/+n/6f/p/+z/7P/s/+3/7f/t/+3/7//v/+//8P/w/+//
7v/t/+z/7v/u/+7/7v/v//D/8P/w//L/9f/2//f/9v/2//X/9P/0//b/9//3//n/+v/6
//v/+P/3//b/9f/1//X/9f/2//j/+P/4//j/9v/1//X/9v/2//b/9v/0//T/9P/0//L/
9//3/w==
         </WaveFormData>
      </LeadData>
      <LeadData>
         <LeadByteCountTotal>10000</LeadByteCountTotal>
         <LeadTimeOffset>0</LeadTimeOffset>
         <LeadSampleCountTotal>5000</LeadSampleCountTotal>
         <LeadAmplitudeUnitsPerBit>4.88</LeadAmplitudeUnitsPerBit>
         <LeadAmplitudeUnits>��V</LeadAmplitudeUnits>
         <LeadHighLimit>2147483647</LeadHighLimit>
         <LeadLowLimit>268435456</LeadLowLimit>
         <LeadID>V1</LeadID>
         <LeadOffsetFirstSample>0</LeadOffsetFirstSample>
         <FirstSampleBaseline>0</FirstSampleBaseline>
         <LeadSampleSize>2</LeadSampleSize>
         <LeadOff>FALSE</LeadOff>
         <BaselineSway>FALSE</BaselineSway>
         <ExcessiveACNoise>FALSE</ExcessiveACNoise>
         <MuscleNoise>FALSE</MuscleNoise>
         <LeadDataCRC32>1228193056</LeadDataCRC32>
         <WaveFormData>
BgAGAAYABwAGAAcACAAIAAoACwAMAA0ADQANAA0ADQANAAwADAAMAA4ADAAJAAgABgAE
AAIAAgAAAAAAAAAAAAAA///////////////////8//z/+v/6//z//P/8//z//f/9//3/
/f/7//v//f/+////AAABAAIAAAAAAAAAAAAAAAAAAAAAAAIAAgACAAIAAgACAAIAAgAF
AAUABQAFAAMAAwADAAMABQAEAAIABAAEAAMABwALAAsACwAPAA8ADAAHAAIA+//v/+f/
4v/g/9X/yv/E/8P/w/+9/7T/tP+4/7//xv/M/9L/2//h/+j/7f/w//P/9//5//n/+f/9
/wIABQADAAEAAgADAAMABAAGAAcACAAGAAUABQAFAAUABQAGAAYABgAGAAYABgAGAAUA
AwACAAQABAAEAAQAAgACAAIAAgAEAAQABAAEAAMAAwADAAMAAwADAAMABAAEAAQABAAD
AAEAAQAAAAAAAAABAAEAAQADAAEAAQACAAIAAgACAAMAAgACAAIAAgACAAIAAAAAAAAA
/////wAA/v/+//3//f/+//7//f/9//3//f/9//3/+//6//n/+f/2//b/9v/2//j/+P/4
//j/+f/5//j/9//3//j/+P/4//n/+f/4//j/+P/5//n/+v/7//z//f/9//3//f/9//7/
/v/+//7//v/+//7//v/+/wAAAQABAAEA/////wAAAAABAAEAAQABAAMAAwADAAMAAwAD
AAMAAwABAAEAAQABAAMABAAEAAMAAQACAAIAAgACAAIAAgACAAQABAAEAAQABAAEAAQA
AwADAAMABAAEAAQABAAEAAQABAAEAAUABQAFAAUABAAEAAIAAgACAAIAAgACAAEAAQAA
AAAA/v8AAAIAAQABAAEAAwADAAMAAwABAAEAAQABAP//////////AQABAAAA//8BAAQA
BAACAAIAAgACAAIAAgADAAQABAAEAAUABgAHAAYABgAGAAcACgALAAsACwANAA0ADQAM
AAoACgAKAAgABgAGAAUABAABAAAA///+//7//v/+//3//f/9//3//f/9//3//P/8//r/
+v/6//r/+v/6//v/+//5//n/+f/5//3//v/+//7//v/+//7//v/+//7//v/+//7//v/+
//7//v/+//7//v/+//7/////////////////////////AAAEAAIAAgAFAAkACQALAA8A
EQAPAAwABQD8//X/7f/j/+D/3v/T/8T/vP+9/7v/tf+w/67/sP+5/8L/yP/O/9f/3f/i
/+v/7v/v//P/9f/3//n//f/+////AQD//wAAAQABAAEAAgACAAIAAgABAAEAAQABAAEA
AgACAAIAAgACAAIAAwADAAIAAgACAAIAAgACAAIAAgACAAIAAAAAAAAAAAD/////////
/wAAAQACAAQAAgACAAIAAQADAAMAAgACAAIAAwADAAMAAwABAAEAAgAEAAQABAAFAAUA
BAADAAIAAgACAAAAAAACAAEAAQACAAIAAgABAAEAAAAAAP/////+////AAABAP///v/9
//3//P/8//z//P/6//r/+v/6//r/+//7//v/+//8//z//P/7//v/+v/6//z//f/9//7/
/v/+//7//f////////8AAAAAAAAAAAAAAgACAAIAAgAEAAUABQAFAAMAAwAEAAQAAwAD
AAMAAwADAAMAAwADAAMAAwADAAMAAQABAAEAAQABAAIAAgABAAEAAgACAAIAAgACAAIA
AgACAAIAAgACAAIAAgACAAEAAQABAAIAAgACAAIAAgACAAIAAgADAAMAAwADAAIAAgAC
AAIAAgACAAIAAgABAAEABAAEAAIABAACAAEAAQABAAEAAQABAAEAAgADAAQABQAEAAMA
AgABAAIAAwADAAMAAgACAAEAAAAAAAAAAAACAAIAAgACAAIAAwAEAAQABAAFAAYABwAI
AAgACAAJAAgACQAJAAkACQAJAAkACAAIAAgACAAGAAMAAgAAAP7//P/8//z//P/8//z/
/P/7//z//f/+/////v/9//v/+v/4//j/+P/4//r/+v/7//v/+//7//v/+//9//7//v/+
//z//P/8//z//P/8//z//P/+//7//v/+//z//P/8//z//v/+///////9//3//f/9////
/////wAA/v/+/wAAAQAFAAkACwAPABMAFQASAAkAAAD5/+//5//k/9z/zf/A/7b/sf+v
/6n/pv+m/67/tf+8/8T/zP/T/9n/4v/p/+7/8f/1//f/+//9//3/AAABAAEAAQACAAMA
AwABAAIAAgACAAIAAQABAAEAAQABAAIAAgAEAAQABAAEAAUABQAEAAQABAAEAAQABAAC
AAIAAgACAAQABAAEAAQAAQABAAEAAQD///////8AAAIAAgACAAEAAwADAAIAAgACAAMA
AwADAAMAAQABAAIAAgACAAIAAwACAAIAAgACAAQABAACAAIAAgABAAEAAgACAAIAAQAB
AAQABAADAAMAAQABAAEAAQABAAAA//////z//P/8//z//v/+//7//v///////v/9//v/
/P/8//z//f/9//z//P/8//3//f/+//3//v//////////////AAACAAIAAgACAAMABAAF
AAYABgAHAAcABwAFAAUABgAGAAMAAwADAAMAAwADAAMAAwADAAMAAwADAAMAAwADAAMA
AwAEAAQAAwABAAIAAgACAAQABAAEAAQABgAGAAYABgAIAAgACAAHAAUABQAGAAYACAAI
AAgACAAGAAYABwAHAAUABQAEAAQABQAGAAcACAAGAAYABQAFAAYABgAEAAYACAAHAAcA
BwAFAAUABQAFAAUABQAFAAUABQAFAAUABQAHAAcABgAFAAUABgAGAAYABAAEAAYABgAG
AAYABgAGAAcACAAIAAgACQAKAAsADAAMAAwADQAOAA8ADwAPAA8ADwAPAA4ADgAOAA4A
DAAHAAYABAACAP7//v/+//7/AAAAAAAA///////////////////+//7//v/+//7//v/+
//7///////3//f/9//3/AQACAAIAAgACAAIAAgACAAIAAgACAAIAAAAAAAAAAAAAAAAA
AAAAAAIAAgADAAMABQAFAAUABQADAAMAAwAEAAYABgAIAAsADQANAA8AEwATAA8ACgAF
AP7/8//n/+H/4v/Y/8n/wP++/7//uf+z/7L/sv+4/7//yP/Q/9r/4f/n/+z/7//y//X/
9//7//3///8BAAIAAwAFAAMABAAFAAUABQAGAAYABgAEAAMAAwADAAUABQAGAAYACAAI
AAgACAAIAAcABQAEAAUABgAHAAgABgAGAAYABgAEAAQABAAEAAUABQAFAAUABQAFAAUA
BgAEAAQABAADAAUABQAEAAQAAgADAAMAAwADAAEAAQACAAQABAAEAAUABgAGAAYABgAE
AAQAAgACAAIAAQABAAIAAgACAAEAAQACAAIAAQABAP/////////////+//3//f/8//z/
/P/8//v/+v/5//j/+f/5//j/9//4//r/+//8//3//f/8//z//P/9//3//v///wAAAQAB
AAEAAQABAAIAAgACAAIAAgAEAAQABAAEAAQABQAFAAUABQAFAAYABgAFAAUABQAFAAUA
BQAFAAUABQAFAAUABQAHAAcABwAHAAkACgAKAAkABwAIAAgACAAGAAYABgAGAAYABgAG
AAYABwAIAAkACQAIAAcABwAGAAYABgAGAAYACAAIAAkACQAHAAcABgAGAAYABgAGAAYA
CAAIAAcABwAGAAYABAAGAAgABwAHAAcABgAFAAQAAwAFAAUABQAFAAcABwAHAAcABQAF
AAQAAwABAAQABgAGAAYABgAGAAYABgAHAAgACAAGAAcACAAJAAoACgAKAAsACgALAAsA
CwAMAA0ADgAOAA4ADgAOAAwACQAIAAYABAAAAAAAAAAAAAAAAAAAAP//AQABAAEAAQD/
/////v/+//z//P/8//z/+v/6//v/+//9//3//f/9////AAAAAAAAAAAAAAAAAAAAAAAA
AAAAAAAAAAAAAAAAAAAAAAAAAAAAAAAAAQABAAEAAQABAAEAAwADAAMABAACAAIABAAF
AAkACQALABEAFQARAAwABQD+//P/6//j/+T/3v/R/8T/wP+//73/tf+y/7b/vP/D/8j/
zP/Q/9n/4f/m/+v/8P/z//n/+//7//v//f8AAAEA/////wAAAQABAAIABAAFAAYABgAF
AAUABQADAAMABAAEAAQABAAEAAQABQAFAAQABAAEAAQABAAEAAQABAAEAAQABAAEAAQA
BAADAAMAAwADAAMAAwADAAQAAgACAAIAAQADAAMAAgACAAIAAwADAAMAAwABAAEAAgAB
AAAA/////wIAAgACAAIAAAAAAP7//v8AAP////8AAAAAAAD//////v/+//3//f/7//v/
+//7//v/+v/5//n/+v/6//r/+v/5//j/9//2//f/9//2//X/9//4//j/+P/3//f/9v/2
//f/+f/6//z//P/8//z/+//7//v/+//8//7//v/+//7/AAAAAAAAAAAAAAEAAQABAP//
//8AAAAAAQABAAEAAQABAAEAAQABAAEAAQABAAEAAQABAAEAAQABAAIAAgABAAMABAAE
AAQAAwACAAEAAAACAAIAAgACAAQABAAEAAMAAQABAAIAAgAEAAQABAAEAAIAAgADAAMA
AQABAAAAAAACAAIAAgACAAAAAAD/////AAAAAP7/AAACAAEAAQABAP//////////AQAB
AAEAAQABAAEAAQABAAEAAQAAAP///f/+//7//v8CAP7/AAAAAAAAAAAAAAEAAgACAAAA
AQACAAMABgAGAAYABwAIAAkACQAJAAsACwALAAoACAAIAAgABgABAAAA/v/8//z//P/8
//z//P/8//z/+//5//n/+f/5//n/+f/4//j/9v/2//b/9v/4//j/+f/5//f/9//3//f/
+//8//z//P/6//r/+v/6//z//P/8//z//P/8//z//P/8//z//P/8//z//P/9//3/+//7
//v/+//9//3//f/+/wAA/v/+/wEABQAFAAkACwANAA0ACgADAPr/8//r/9//3v/c/9H/
vv+2/7X/s/+t/6b/pv+q/7H/uP/A/8j/z//V/97/5f/o/+v/7//z//X/+f/7//z//f/9
//v//P/9//3//f/+//7//v/+//3//f/9//3//f/+//7//v/+//7//v///////v/+//7/
/v/+//7//v/+//7//v/+//7//v/+//3//f/9//3//f/9//3//v/8//z//P/7//v/+//6
//r//P/9//3//f/9//v/+//8//z//P/8//3//v/+//7//v/8//z/+v/6//z/+//7//z/
/v/+//3//f/8//z/+//7//f/9//3//f/+f/4//f/9//2//b/9v/2//T/9P/0//T/8//z
//L/8f/z//T/9P/0//P/8//y//L/8v/z//P/9P/z//T/9f/1//f/9//3//j/+P/4//j/
+P/4//j/+P/4//j/+f/5//n/+f/5//r/+v/5//n/+f/5//n/+f/5//n/+f/5//n/+f/5
//n/+f/5//n/+v/6//n/9//4//j/+P/4//j/+P/4//j/+P/4//j/+P/4//j/9//5//n/
+v/6//j/+P/4//j/+v/6//v/+//7//v/+v/6//r/+v/6//r/+P/4//f/9//6//r/+P/6
//z/+//7//v/+f/5//n/+f/5//n/+f/5//f/9//3//f/9//3//b/9f/2//j/+f/6//j/
+P/5//r/+P/6//z//P/8//z/+//7//v/+v/6//v//P/9/wAAAAAAAAEAAAABAAEAAQAB
AAEAAQAAAP7//v/+//z/9//2//T/8v/y//L/8v/y//T/9P/0//P/8f/x//H/8f/x//H/
8P/w//D/8P/w//D/8v/y//P/8//x//H/8f/x//P/9P/0//T/8v/y//L/8v/0//T/9P/0
//L/8v/y//L/8v/y//L/8v/0//T/9f/1//X/9f/1//X/9f/1//X/9v/0//L/9v/7////
AQAFAAcACQAFAAAA9//u/+P/2f/X/9L/wv+x/6r/qv+n/6H/m/+e/6L/qP+v/7j/vv/E
/83/1f/c/+H/5P/p/+3/7f/v//H/8f/y//H/8//0//b/+P/5//f/+P/4//j/+P/3//f/
9//3//f/+P/4//b/9v/2//b/9f/1//T/9P/1//b/9//4//j/+P/4//j/+P/4//j/+P/3
//f/9//3//X/9f/1//b/+P/4//j/9//3//f/9v/2//j/+f/5//n/9//1//X/9v/4//j/
+P/5//j/+P/4//j/+P/4//b/9v/4//f/9//4//b/9v/1//X/9v/2//X/9f/z//P/8//z
//P/8v/x//H/8P/w//D/8P/w//D/8P/w/+//7//u/+3/7f/u/+7/7v/v/+//7v/u//D/
8f/x//L/8//0//X/9f/1//X/9f/2//T/9P/0//T/9P/0//T/9P/0//X/9f/1//X/9f/2
//b/8//z//P/8//z//P/8//z//T/9f/2//f/9//3//f/9//0//T/8//x//H/8v/y//L/
8//0//X/9v/0//T/9P/0//b/9v/2//X/8//z//T/9P/1//b/9//4//f/9v/2//X/8//z
//L/8v/1//b/9//4//b/9v/1//X/9//4//f/+v/4//f/9//3//X/9f/1//X/8//z//P/
8//1//X/9f/1//X/9f/0//P/8//0//T/9P/2//T/9P/0//T/9P/0//X/9v/2//b/9//4
//n/+v/6//r/+//8//3//f/9//v/+//7//r//P/8//z/+v/3//b/9P/y//D/8P/w//D/
7v/u/+7/7f/t/+3/7f/t/+v/6//q/+r/6v/q/+r/6v/s/+z/7f/t/+v/6//r/+v/7v/w
//H/8v/w//D/8P/w/+7/7v/u/+7/7v/u/+7/7v/w//D/8P/w/+7/7v/v/+//7//v/+//
7//v/+//7//w//L/8v/0//X/9//5//v//f///////v/5//D/5//d/9P/zP/M/8X/uP+u
/6v/qf+p/6T/ov+k/6n/sP+2/77/x//P/9b/2f/a/93/4f/l/+n/7f/r/+z/8f/z//H/
8v/z//P/8f/y//L/8v/0//P/8//z//H/8f/y//L/9P/2//j/+v8BAAUACAAMAA8AEgAV
ABgAGgAaABoAGgAaABoAGgAaABsAGwAbABsAGQAZABkAGgAcABwAHAAbABkAGQAYABgA
GgAbABsAGwAbABkAGQAaABkAGAAXABcAGAAYABgAGAAYABgAFgAWABgAFwAXABgAGAAY
ABcAFwAWABYAFQAVABUAFQAVABUAEwASABEAEQAOAA4ADgAOAA4ADgAOAA4ADQANAAwA
CwAMAA4ADwAQAA8ADwAOAA4ADAANAA0ADgAPABAAEQARABEAEQARABIAFAAUABQAFAAW
ABYAFgAWABQAFQAVABUAFQAVABYAFgAVABUAFQAVABUAFQAVABUAFwAXABcAFwAXABcA
FwAXABcAGAAYABcAFwAYABgAGAAWABYAFgAWABYAFgAWABYAGAAYABgAFwAXABcAGAAY
ABcAFgAVABQAFgAWABcAFwAXABcAFgAWABQAFAAUABQAFgAWABUAFQAWABYAFAAWABgA
FwAXABcAFgAVABQAEwATABMAEwATABMAEwATABMAEwATABIAEQATABQAFAAUABQAEgAU
ABQAFAAUABQAFQAWABYAFgAXABgAGQAYABgAGAAZABwAHQAdAB0AHQAdAB0AHAAaABoA
GgAYABcAFgAUABIADgAOAA4ADgAOAA4ADgANAA8ADwAPAA8ADQANAAwADAAKAAoACgAK
AAoACgALAAsADQANAA0ADQANAA4ADgAOAA4ADgAOAA4ADAAMAAwADAAMAAwADAAMAA0A
DgAPABAADQAMAAwACwANAA0ADQANAA8ADwAPABAAEAAOABIAFwAXABcAGQAZABkAGwAY
ABMADAAHAP//8//y//D/5f/W/8z/y//J/8P/wP/A/8L/yf/O/9b/3v/l/+v/8v/5//z/
//8BAAEAAQAFAAkADAAPABEAEAAQABAADwAOAA4ADQAMAA4ADQANAA0ADwAPABAAEAAQ
ABAAEAAQAA8ADwAOAA4ADgAOAA4ADgAQABAAEAAQAA4ADgAOAA4ADQANAA0ADQANAA0A
DQAOAAwADAAMAAsADAANAA0ADgAMAA0ADQANAA0ACwALAAwADAAMAAwADQAMAAwADAAM
AA4ADgAMAAwACgAJAAkACgAIAAgABwAHAAgACAAHAAcABwAHAAcABwAJAAgABwAHAAQA
BAAEAAQABAAEAAQABAADAAMAAgABAAEAAgACAAIABQAFAAQABAACAAMAAwAEAAUABgAH
AAcABwAHAAcACAAKAAoACgAKAAwADAAMAAwACgALAAsACwALAAsADAAMAA0ADQANAA0A
DQANAA0ADQANAA0ADQANAAsACwALAAsACQAKAAoACQAKAAwADQAOAAwADAAMAAwADAAM
AAwADAAKAAoACgAJAAsACwAMAAwADAAMAAwADAAMAAwADQANAA0ADQAMAAwACgAKAAoA
CgAMAAwACwALAAoACgAIAAoACgAJAAkACQAJAAkACQAJAAkACQAJAAkABwAHAAcABwAJ
AAkACAAHAAkACgAKAAoACgAKAAsACgAIAAYABgAGAAYABwAJAAsADAAMAA0ADgAPABAA
EAAQABEAEgATABMAEwARABEAEQAQABAAEAAQAA4ACwAKAAgABgAEAAQABAAEAAYABgAG
AAUABAADAAIAAQACAAMAAwAEAAAAAAAAAAAAAAAAAAEAAQADAAMAAwADAAMABAAEAAQA
BAAEAAQABAAEAAQABAAEAAQABAAEAAQABgAGAAYABgAGAAYABwAHAAUABQAFAAUABwAH
AAcACAAIAAgACAANABEAEwAVABsAGQAVAA4ACQAAAPf/6//n/+b/2v/H/7z/vP+5/7H/
q/+u/7T/uv+//8j/0P/W/93/5f/u//X/+P/7//////8BAAMABQAIAAUABQAHAAgACQAJ
AAcACAAIAAgACgAJAAkACQAHAAcACAAIAAgACAAIAAgACQAJAAgACAAIAAgACAAIAAoA
CgAKAAoACAAIAAgACAAJAAkACQAJAAkACQAJAAoACAAIAAgABwAJAAkACAAIAAgACQAJ
AAkABwAFAAUABgAJAAoACwANAAsACgAJAAgACgAKAAgACAAKAAkACQAKAAgACAAHAAcA
CAAIAAcABwAFAAUABQAFAAUABAADAAMAAgACAAIAAgACAAIAAgACAAEAAQAAAP////8A
AAAAAAABAAEAAAAAAAEAAwAEAAYABQAGAAcABwAJAAkACQAKAAgACAAIAAgABgAGAAYA
BgAGAAcABwAHAAcABwAIAAgABwAHAAcABwAFAAUABQAFAAcABwAHAAcABQAFAAUABQAF
AAYABgAFAAUABgAGAAYACAAIAAgACAAIAAgACAAIAAoACgAKAAkABwAHAAgACAAKAAoA
CgAKAAkACAAIAAcABwAHAAYABgAIAAgACAAIAAgACAAHAAcABgAGAAQABgAGAAUABQAF
AAUABQAFAAUABwAHAAcABwAHAAcABwAHAAcABwAGAAUABQAGAAYABgAEAAQABQAGAAgA
BgAGAAYABgAGAAgACQAKAAoACQAJAAkACQALAAwADQAPAA4ADwAPAA8ADQANAA0ADAAM
AAwADAAKAAcABgAEAAIA/v/+//7//v///wAAAQABAP////////////////7//v/9//7/
//8AAP7//v////////////////8DAAQABAAEAAQABAAEAAQAAgACAAIAAgACAAIAAgAC
AAQABAAEAAQAAgACAAMAAwAFAAUABQAFAAUABQAFAAYABAAGAAgACwANABEAFQAVABcA
FQAOAAMA/P/z/+n/5//k/9b/w/+6/7r/t/+x/63/rP+y/7j/v//G/9D/2P/d/+P/7P/x
//T/9f/3//n//f8BAAUACAAHAAUABQAGAAcABwAFAAYABgAGAAYABQAFAAUAAwADAAQA
BAAEAAQABAAEAAYABwAHAAgABgAGAAYABgAGAAYABgAGAAQABAAEAAQABQAFAAUABQAF
AAUABQAGAAYABgAGAAUABQAFAAQABAAEAAUABQAFAAUAAwADAAQABAAEAAQABQAGAAYA
BgAGAAgACAAGAAYABAADAAMABAAEAAQAAwADAAQABAADAAMAAQABAAEAAQADAAIAAQAB
AAAAAAAAAAAAAAAAAAAAAAD9//3//P/7//v//P/8//z///////7//v/8//3//f/+/wEA
AgADAAMAAwADAAMABAAGAAYABgAGAAQABAAEAAQABAAFAAUABQADAAMABAAEAAUABQAF
AAUAAwADAAMAAwAFAAUABQAFAAUABQAFAAUAAwAEAAQAAwAFAAYABgAGAAYABgAGAAYA
BgAGAAYABgAGAAYABgAFAAMAAwAEAAQABAAEAAQABAAGAAYABwAHAAUABQAEAAQABAAE
AAQABAAEAAQAAwADAAQABAACAAQABAADAAMAAwAEAAUABgAHAAYABQAEAAMAAwADAAMA
AwAFAAUABAADAAMABAAEAAQABAAGAAYABgAGAAYABAAFAAYABgAGAAcACAAJAAoACgAK
AAsADAANAA0ADQANAA0ADQAMAAoACgAKAAgABgAGAAUABAAAAAAAAAAAAP///v/9//v/
/f/9//3//f/9//3//P/8//z//P/8//z//f/+/wAAAQAAAP///v/9/wEAAgACAAIAAQAA
AP///v/+//7//v/+/wAAAAAAAAAAAQACAAMABAAEAAQABQAFAAQAAwACAAEAAQABAAEA
AgACAAQABgAHAAkACwAPABEAEwAPAAwABwD+//f/7f/n/+T/4P/V/8j/xP/D/73/t/+2
/7b/vP/D/8j/zv/U/9v/4f/m/+3/8v/z//f/9//5//v//f/8////AQADAAQABQAFAAcA
CAAIAAgACgAJAAkACQAHAAcACAAIAAYABgAGAAYABwAHAAYABgAIAAgACAAIAAYABgAG
AAYACAAIAAgACAAHAAcABwAHAAUABQAFAAYABgAGAAYABQAGAAcABwAIAAcABwAGAAUA
BQADAAMABAAGAAYABgAHAAgACAAIAAgACAAIAAYABgAGAAUABQAGAAYABgAFAAUABAAE
AAMAAwADAAMAAwADAAIAAAD+//3//f/+////AAAAAAAAAAAAAAEAAQAAAP///f/+//7/
/v/9//3//P/8////AQACAAQABAAEAAQAAwAFAAUABQAGAAYABgAGAAYABgAGAAYABgAG
AAcABwAHAAcABwAIAAgABwAHAAcABwAFAAUABQAFAAcABwAHAAcACQAJAAkACQAIAAgA
BwAFAAcACAAIAAgACgAKAAoACgAKAAoACgAKAAgACAAIAAcACQAJAAoACgAKAAoACgAK
AAgACAAJAAkABwAHAAYABgAIAAgACAAIAAgACAAHAAcACAAIAAYACAAGAAUABQAFAAUA
BQAFAAUABwAHAAcABwAHAAcABwAHAAkACQAIAAcABwAIAAgACAAIAAgABgAIAAgACAAI
AAYABwAIAAgACAAJAAoACwAOAA4ADgAPAA4ADwAPAA8AEQARABEAEAAOAA4ADgAMAAkA
CAAGAAQABAAEAAQABAACAAIAAgABAAMAAwADAAMAAQABAAAAAAD+//7//v/+//7//v//
/////f/9//3//f8BAAIAAgACAAAAAAAAAAAAAgACAAIAAgACAAIAAgACAAIAAgACAAIA
BAAEAAUABQAEAAMAAgABAAMAAwADAAQABgAGAAYACQALAA0ADQANABMAFQAQAA0ACAD9
//H/6f/m/+L/1//K/8D/vf+3/7P/sP+w/7b/u//C/8b/0P/Z/9//6P/t/+7/8f/3//n/
+f/9/wEABAAFAAMABQAGAAcABwAFAAYABgAGAAQAAwADAAMABQAFAAYABgAEAAQABAAE
AAMAAwACAAIAAgACAAIAAgAEAAQABAAEAAYABgAGAAYABQAFAAUABQADAAMAAwAEAAYA
BgAGAAUAAwADAAIAAgACAAMAAwADAAMAAQABAAIAAgACAAIAAwAEAAQABAAEAAQABAAC
AAIAAgABAAEAAgACAAIAAQABAAIAAgABAAEA//////////////7//f/9//7//v/+//7/
/P/8//z//P/7//v/+v/5//v//P/8//z//P/7//n/+P/6//v/+//8//3//v//////////
////AAACAAIAAgACAAAAAAAAAAAAAAABAAEAAQABAAEAAgACAP//////////////////
//////////////////////////8AAAAA/////wAAAAAAAAAAAAAAAAAAAgACAAIAAgAC
AAIAAgABAAEAAQACAAIAAgACAAIAAgACAAIAAwADAAEAAQAAAAAAAAAAAAIAAgAAAAAA
AAAAAP7///8AAAAA/v///wAAAQACAAIAAgADAAIAAwADAAMAAwADAAMAAgACAAIAAgAA
AAEAAgACAAIAAgAEAAYACAAKAAwADgAPABEAEQARABEAEQARABAAEAALAAoACQAIAAUA
BAAEAAMAAQABAAEAAQAAAAAA///+//z//P/8//z//P/8//z//P/8//z//P/8//z//P/8
//z/+v/6//v/+//7//v/+//7//v/+//7//z//P/8//r//f8BAAcACQALAA0ADwAMAAUA
/P/1/+3/4//e/9r/zf+8/7L/r/+t/6n/pP+m/6r/r/+0/77/yP/T/9f/3P/j/+j/6//t
//H/9f/3//n/+v/7//n/+f/6//v/+//9//7//v/+//7//f/9//3//f/9//7//v/+//7/
/v/+///////+//7/AAAAAAAAAAAAAAAAAAAAAAIAAgACAAIA//////////8BAAEAAQAC
AAAAAAAAAP//AAABAAEAAgACAAMAAwADAAEA/////wAAAAAAAAAAAQACAAIAAgACAAIA
AgAAAAAAAgABAAEAAgACAAIAAQABAAAAAAD//////v///wAAAQAAAP7//P/7//z//P/8
//z//P/8//z//P/9//3//P/7//n/+v/6//r//f/9//z//P/8//3//f/+//3//v//////
///9/w==
         </WaveFormData>
      </LeadData>
      <LeadData>
         <LeadByteCountTotal>10000</LeadByteCountTotal>
         <LeadTimeOffset>0</LeadTimeOffset>
         <LeadSampleCountTotal>5000</LeadSampleCountTotal>
         <LeadAmplitudeUnitsPerBit>4.88</LeadAmplitudeUnitsPerBit>
         <LeadAmplitudeUnits>��V</LeadAmplitudeUnits>
         <LeadHighLimit>2147483647</LeadHighLimit>
         <LeadLowLimit>268435456</LeadLowLimit>
         <LeadID>V2</LeadID>
         <LeadOffsetFirstSample>0</LeadOffsetFirstSample>
         <FirstSampleBaseline>0</FirstSampleBaseline>
         <LeadSampleSize>2</LeadSampleSize>
         <LeadOff>FALSE</LeadOff>
         <BaselineSway>FALSE</BaselineSway>
         <ExcessiveACNoise>FALSE</ExcessiveACNoise>
         <MuscleNoise>FALSE</MuscleNoise>
         <LeadDataCRC32>637417532</LeadDataCRC32>
         <WaveFormData>
/v//////AAAAAAAAAQABAAQABAAEAAQABAAFAAUABQAFAAYABgAGAAYABgAFAAQABQAE
AAMAAwABAAEAAQAAAP7//v/+//7/AAABAAIAAwADAAMAAgABAAMAAwADAAMAAQABAAEA
AAD9//3//f/9//3/+//6//n/+//7//v/+//7//v/+//7//z//P/8//z/+v/5//j/9//3
//j/+f/6//r/+v/7//v/+f/5//v//v/+////BgARACMAPABdAH0AkwCkALMAvQC7ALUA
qgCUAGoAOQAAAMf/mP9o/zn/HP8Z/yn/Pv9N/17/c/+J/53/r/++/8z/1v/e/9//4f/m
/+3/8v/z//T/9f/3//j/+v/7//v/+v/4//j/+f/5//f/+P/4//n/+v/6//v//P/6//v/
+//7//r/+v/6//r/+v/6//r/+//9//3//f/9//v/+//7//v//f/9//3//v/+//7//v//
//////8BAAEAAQABAAEAAQACAAIAAwAGAAYABQAFAAYABgAHAAgACQAJAAkACwALAAwA
DgAOAA4ADQAOAA8ADwAPABEAEgATABMAEwATABMAFQAVABYAFgAUABQAEwATABMAEgAR
ABEAEAAPAA8ADgAPAA8ADwAPAA4ADQAMAAsACwALAA0ACwANAA0ADQANAA0ADQANAAwA
DAAKAAkACQAIAAcABwAGAAUABAAEAAMAAgACAAEAAQAAAAAA//////z/+//7//v//P/8
//3//f/8//v/+v/4//n/+v/7//z//P/7//v/+v/8//v/+//8//7//v/+/////v8AAP7/
/v/+/////////wEAAgACAAIAAgACAAIAAgAFAAUABgAGAAUABgAGAAYACAAIAAkACQAH
AAcABwAHAAkACAAIAAgACgAJAAkACQAJAAgABwAGAAYABAAEAAQABAAEAAUABQADAAUA
BwAGAAUABAADAAIABAAEAAQABQAFAAYABgAGAAYABQAFAAQABgAGAAYABwAJAAkACQAK
AAoACgAKAAoACwAKAAkACAAGAAUABAADAAIAAAD///7///8AAAIAAwAFAAUABQAFAAQA
AwADAAMAAQABAAEAAQABAAAA/////wEAAQABAP///v/9//3//f/9//3//f/9//v/+//6
//r/+v/6//v/+//7//v/+v/6//r/+v/6//r/+//7//v/+//9//z//v8DAAgAEQAjAD4A
XQB9AJUAogCvALkAuQC1AK4AmgByAD8AAgDJ/5r/bP87/xz/Ff8n/zz/S/9c/3H/h/+d
/7H/wP/M/9b/3v/h/+X/6v/t/+7/8f/w//H/8//0//T/9f/1//T/9v/2//f/9//3//j/
+P/5//n/+P/4//j/+P/5//n/+f/4//j/+P/4//r/+v/6//v/+f/5//n/+f/3//f/9//3
//r/+//8//7//P/8//z//f/7//v//f/9////////////AQAAAAAAAgADAAMABAAGAAQA
BQAGAAcACQAJAAsACwAMAA4ADgAOAA0ADgAPAA8ADwARABIAEwAVABUAFQAVABUAFQAW
ABYAGAAYABcAFwATABIAEQARABIAEQARABAADwAPAA8ADwANAA0ADQANAA8ADwARAA8A
DgANAAwACwANAA0ADQAMAAwACgAJAAkABgAFAAUABAAFAAQABAADAAAAAAD/////AAAA
AP/////+//3//f/9//v/+v/6//n/+f/5//n/+P/4//j/+P/4//n/+f/6//r/+P/3//f/
+P/4//j/+P/5//r//P/6//r/+v/7//v/+//9//7//v/+//7//v/+//7/AQABAAIAAgAC
AAIAAQAAAAAAAAABAAEAAwADAAMAAwAFAAQABAAEAAIAAQABAAEAAgACAAIAAgACAAAA
AAAAAAAAAAABAAEA/f/9//3//f///////v/+//7//v/+//7//v/+//////8AAAAAAAAB
AAEAAgACAAIAAgACAAMAAwADAAMABAAEAAQABAAEAAMAAgABAAAA/f/9//3//f////7/
/v/+//7//v///////f/9//3//f/9//3//v////3//f/9//3//f/8//v/+//7//v/+//5
//b/9f/1//X/9//3//f/9//3//f/9v/2//X/9P/0//P/9P/1//X/9v/2//b/9v/2//f/
9//3//f/9//4//r//f8EAA0AHQA2AFcAdwCNAJoAqwCzALUAtQCwAJYAbgA9AAIAx/+U
/2b/Nf8U/w//Hf8y/0X/WP9t/4P/mf+r/7r/xv/S/9j/3f/h/+T/6f/s/+3/7P/t/+//
8P/w//H/8f/w//D/8P/x//H/8//0//T/9f/1//T/9P/0//T/9f/1//X/9v/2//b/9v/2
//b/9v/3//f/9//3//f/9//3//f/9//3//f/9//4//r/+v/6//v/+v/5//r/+f/9//3/
/f/9/////v/+/wAA/////wAAAgACAAMABAAFAAcABwAJAAkACAAKAAoACgANAA4ADwAP
AA8AEQASABMAFQAVABUAFQATABMAFAAUABIAEgARABEAEQASABMAFQATABEAEAAOAA8A
DwAPAA8ADQANAA0ADQAPAA8AEQAPAA0ADQANAA0ACwALAAsACgAMAAoACQAJAAYABQAF
AAQABQAEAAQAAwACAAIAAQABAAAAAAD//////v/9//3//f/9//z//P/7//v/+//7//r/
/P/8//z//P/8//v/+//6//z/+//7//z/+//6//n/+f/8//7//P/8//z//f/9//3//f/+
//7//v8AAAAAAAAAAP////8AAAAAAgAEAAUABgAEAAQABQAFAAQAAwACAAEABAAEAAUA
BgAEAAMAAwADAAIAAgACAAIABAACAAIAAgAEAAQABQAFAAEAAQABAAEAAQABAAIAAAAA
AAAAAAACAAIAAgADAAMABAAEAAQABQAFAAYABgAGAAYABgAHAAkACQAJAAoACAAIAAgA
CAAFAAQAAwACAAEAAQABAAEAAQAAAAAAAAACAAIAAwADAAMAAwADAAMABAADAAMAAwAB
AAEAAQABAAEAAAD//////f/9//3/+//8//v/+//7//v/+//7//v//f/9//z//P/6//r/
+//7//z//f/9//7//P/8//z//P/9//3//f/9//3//P/+/wMADgAdADMAUgBxAIkAmwCs
ALsAvQC5ALUAqACEAFQAHQDi/6v/fv9O/yP/Ev8b/zH/RP9V/2r/gf+Z/6v/u//I/9T/
3P/i/+f/6//u//H/9P/1//T/9f/3//j/+P/5//n/+P/4//j/+f/5//n/+v/6//v//f/8
//z//P/7//v/+v/5//v//P/9//7//v/+//7////9//3//f/9//3//f/9//3/+//7//v/
/P/8//z//P/9//////8BAAEAAQABAAEAAQADAAIAAgAEAAUABQAGAAgACgALAAwADQAL
AAsADQANAAwADgAOAA4AEQASABMAEwATABUAFgAXABcAFwAXABcAFwAXABgAGAAYABgA
FwAXABcAFgAVABUAEgARABEAEAAPAA8ADwAPAA8ADwAPAA8ADwAPABEADwAPAA8ADwAP
AA8ADwAPAA4AEAAOAA0ADQAKAAkACQAIAAkACAAIAAcABgAGAAUABQACAAIAAQABAAIA
AQABAAEAAQAAAAAA///9//3//f/8//7//v/+//7//f/9//7//v/+//3//f/+//7//v/+
////AQAEAAMABAADAAMAAgABAAMABAAEAAQABgAGAAYABgAHAAcACAAIAAcACAAIAAgA
CAAIAAkACQAJAAkACQAJAAsACgAKAAoACgAJAAkACQAIAAgACAAIAAoACAAIAAgABwAG
AAYABQAFAAUABwAKAAkACAAHAAYABgAGAAYABwAHAAgACAAIAAcABwAIAAgACgAKAAoA
CwALAAsACwAMAAwADAAMAAwACwAKAAkACAAFAAUABQAFAAcABgAGAAYACAAIAAkACQAH
AAcABwAHAAQAAwADAAMAAwADAAMAAwADAAIAAQABAP////////3//f/9//7/////////
//////3//f/8//z//P/8//3//f///////v/+//7//v/+//7//////////////wAAAgAH
AA4AGwAtAEgAaQCHAJkAqAC3AL0AuQC1AKwAkABkADEA9P+9/47/Xv8z/x7/If8v/0T/
Uf9g/3f/kf+l/7P/xP/S/9z/4v/l/+n/7P/x//b/9//2//f/+f/6//j/+f/5//j/+v/6
//v/+//7//z//P/9//3//P/8//z//P/9//3//f/8//z//P/8//z//P/8//3/////////
//8BAAEAAQABAP///////wAAAAAAAAAAAQABAAEAAwADAAMAAwADAAMABQAEAAQABgAF
AAUABgAIAAgACQAKAAsACQAJAAsACwAMAA4ADgAOABEAEgATABMAEwAVABYAFwAVABUA
FQAVABcAFwAYABgAGAAYABcAFwAVABQAEwATABIAEQARABAADQANAA0ADQANAA0ADQAN
AA8ADwARAA8ADwAPAA8ADwAPAA8ADwAOAAwACgAJAAkACgAJAAkACAAJAAgACAAHAAQA
BAADAAMABAAEAAMAAwAAAP////////3//P/8//v//f/9//3//P/8//z//P/8//////8A
AAAA///9//z//P/+//7//v///wAAAgAAAAAA/v////////8DAAQABAAEAAYABgAGAAYA
BQAFAAYABgAJAAoACgAKAAgACAAJAAkACwALAAsACwALAAoACgAKAAgABwAHAAcACgAK
AAoACgAIAAYABgAGAAYABgAHAAcAAwADAAMAAwADAAIAAwAEAAUABgAIAAgACAAJAAgA
CAAHAAYACQAJAAoACgAIAAgACAAJAAsACwALAAwACgAKAAoACgAJAAgABwAGAAMAAwAD
AAMABQAEAAQABAACAAIAAwADAAUABQAFAAUAAgABAAEAAQAEAAUABgAHAAYABAACAAEA
AgADAAQAAwABAP///v/9//3//f/9//3///////7//v/8//z//f/9//3//f/8//z//P/8
//z//P/9//3//f/9/wEAAAAAAAUACgATACUAPgBbAH0AkwCkALMAvQC9ALcAtACgAHgA
RQAKANP/pP90/0H/Hv8Z/yX/Ov9L/17/c/+L/5//sf++/8z/2P/e/+P/5//q/+//8v/z
//L/8//1//b/9v/3//f/9v/4//j/+f/5//f/+P/4//n/+//6//r/+v/5//n/+P/3//r/
+v/6//r//P/8//z//f/7//v/+//7//v/+//7//v/+//7//v//P/+//7//v////3//f//
////AQABAAEAAQADAAIAAgAEAAMAAwAEAAYABgAHAAgACQAJAAkACwALAAwADgAOAA4A
EQASABMAEwATABUAFgAXABUAFQAVABUAFwAXABgAGAAYABgAFwAXABUAFAATABMAEgAR
ABEAEAAPAA8ADwAPAA8ADwAPAA8ADQANAA8ADQAPAA8ADwAPAA0ADQANAAwADgAMAAsA
CwAIAAcABwAGAAMAAgACAAEAAgACAAEAAQAAAAAA//////z/+//7//v/+//6//r/+f/5
//n/+f/4//j/+P/4//j/9//3//j/+P/6//n/+f/6//r/+v/6//v/+v/8//r/+v/4//n/
+f/5//v//P/8//z//v/+//7//v//////AAAAAP//AAAAAAAAAgACAAMAAwABAAEAAQAB
AAMAAgACAAIAAgABAAEAAQACAAIAAgACAAAA/v/+//7//v/+///////+////AAABAP3/
/f/+//7//P/8//3//v///wAA///+//3//f/9//7//v/+/wEAAQACAAIAAgACAAIAAwAB
AAEAAQACAAIAAgACAAIAAQAAAP///v/9//3//f/9/////v/+//7//v/+////////////
//////z/+//7//v//f/9//3//f/7//r/+f/5//n/+f/5//f/9v/1//X/9f/3//f/9//3
//X/9f/0//T/8v/y//P/8//1//X/9P/0//T/9P/0//T/9f/1//X/9f/1//T/+P8BAAoA
GQAzAFQAcwCLAJsAqgC1ALcAtQCvAJoAcAA8AAMAyv+V/2j/OP8T/wr/Ff8t/0L/Vf9q
/3//k/+n/7f/xP/Q/9j/3P/f/+P/5v/p/+r/7f/u/+//8f/y//D/8f/x//D/8v/y//P/
8//z//T/9P/1//P/8v/y//L/8v/z//P/8//0//T/9P/0//T/9P/0//X/9//3//f/9//3
//f/9//3//f/9//3//j/+v/6//r/+//5//n/+//7//3//f/9//3/+//6//r//P//////
AAACAAIAAwAEAAUABQAFAAcABwAKAAwADAAMAA0ADgAPAA8ADwARABIAEwATABMAEwAT
ABMAEwAUABQAEgASABEAEQAPAA4ADQANAA4ADQANAAwADQANAA0ADQAMAAsACgAJAAwA
DQAQAA8ADQANAA0ADQALAAsACwAKAAoACAAHAAcABAADAAMAAgADAAIAAgABAAAAAAD/
/////f/8//r/+f/5//n/+v/7//v/+v/6//n/+f/5//n/+P/2//b/9v/2//f/9//4//j/
+P/3//f/+P/4//j/+P/5//r//P/6//r/+v/7//v/+//7//z//P/8//7//v/+//7/////
/wAAAAABAAIAAgACAAIAAgADAAMAAwADAAMAAwADAAIAAgACAAIAAQABAAEAAAAAAAAA
AAABAAAAAQACAAAAAAABAAEA//////////8BAAAA/v/+//7//v/+//7//v///wEAAgAC
AAIAAwADAAQABAAEAAQABAAFAAMAAwADAAQABgAGAAYABgADAAIAAQAAAAEAAQABAAEA
AQAAAAAAAAD+//7//////////////////v/9//3//f////////////3//P/7//v/+//7
//v/+f/5//n/+v/7//r/+f/4//f/+f/5//j/+P/4//j/+f/5//n/+f/4//j/+f/6//v/
/P/8//v/+v/5//n//P/+/wEACAAPAB0AMgBPAG8AiwCeAK0AuQC7ALUArgCcAHYARQAO
ANH/oP92/0X/IP8T/x3/MP9B/1T/af+B/5n/q/+2/8T/0v/a/9//5f/o/+v/8v/z//P/
8//0//T/9v/3//f/9v/4//j/+f/5//j/+P/3//f/+P/4//n/+v/5//n/+P/3//j/+P/4
//j/+v/6//r/+//7//v/+//7//v/+//7//v/+//7//v//P/+//7//v////3//f//////
//////////8BAAAAAAACAAEAAQACAAQABAAFAAYABwAJAAkACwALAAwADgAOAA4ADwAQ
ABEAEQAPABEAEgATABMAEwATABMAFQAVABYAFgAVABQAEgARABEAEAAPAA8ADAALAAsA
CgALAAsACwALAAsACwALAAsACQAJAAsACQALAAsACwALAAkACQAJAAgACgAIAAcABwAI
AAcABwAGAAUABAAEAAMAAgACAAEAAQAAAAAA//////z/+//7//v//f/8//z/+//6//n/
+P/2//f/+P/5//r/+f/5//r/+v/6//n/+f/6//z//P/8//3//P/+//z//P/8//3//f/9
////AAAAAAAAAgACAAIAAgAFAAUABgAGAAYABgAFAAQABAAEAAUABQADAAMAAwADAAQA
BAAFAAYABgAFAAUABQAEAAQABAAEAAUABAAFAAYABQAEAAQAAwADAAMAAwADAAMAAgAC
AAIAAgACAAQABAAEAAUABQAGAAYABgAGAAUABQAEAAUABgAHAAkACQAJAAkACgAKAAoA
CgAKAAcABgAFAAQAAQABAAEAAQABAAAAAAAAAAIAAgADAAMAAwADAAMAAwAEAAMAAwAD
AAIAAQAAAP//AQAAAP/////////////9//z/+//7//v/+//7//v/+//7//v/+v/6//z/
/P/9//3/+//7//r/+v/6//r/+v/6//v/+//7//v/+//8/wIABwAKABEAIQA6AFkAewCT
AKIAsQC9AL0AtwCwAJoAcgA/AAYAy/+Y/2z/P/8e/xn/Kf88/0v/XP9x/4f/nf+v/77/
zP/Y/97/4f/l/+r/7f/y//P/9P/1//f/+P/2//f/9//2//j/+P/5//n/+f/6//r/+//7
//r/+v/6//r/+//7//v/+v/6//r/+v/6//r/+v/7//v/+//7//v/+//7//v/+//7//v/
+//8//z//P/8//3//////wEAAQACAAEAAAD//wEAAAAAAAIAAwADAAQABgAEAAUABgAH
AAkACQALAAsACgAMAAwADAAPABAAEQARABEAEwAUABUAEwATABMAEwATABMAFAAUABQA
FAATABMAEwASABEAEQAQAA8ADwAOAAsACwALAAsADQANAA0ADQANAA0ADwANAAsACwAL
AAsACwALAAsACgAMAAoACQAJAAgABwAHAAYABQAEAAQAAwACAAIAAQABAP7//v/9//3/
/P/7//v/+//7//r/+v/5//n/+f/5//j/+P/4//j/+P/7//v//P/8//r/+f/5//r//P/8
//z//f/8//7//P/8//7/////////AQACAAIAAgACAAIAAgACAAMAAwAEAAQAAwAEAAQA
BAAGAAYABwAHAAcABwAHAAcABQAEAAQABAAEAAMAAwADAAQABAAEAAQAAgAAAAAAAAAA
AAAAAQABAAAAAQACAAMAAQADAAQAAgAAAP7//v/+//7/AAAAAAAAAQADAAQABAAEAAMA
AwAEAAQABAAEAAQABQAHAAcABwAIAAgACAAIAAgABwAGAAUABAABAAEAAQABAAMAAgAC
AAIAAAAAAAEAAQADAAMAAwADAAAA//////////////////////7//f/9//3//f/9//v/
+v/5//n/+f/7//v/+//7//n/+f/4//j/+v/6//v/+//7//v/+v/6//j/+P/4//j/+//7
//v/+//9//z//P8DABAAHwA3AFYAdwCNAJ0AsAC7AL0AuQC1AKQAfABGAA0A0v+f/27/
PP8b/xL/H/81/0b/Wf9q/3//lf+r/73/zP/Y/9z/3v/h/+X/6v/t/+7/7//y//P/9f/2
//T/9f/1//T/9P/0//X/9f/z//T/9P/1//f/9v/2//b/+P/5//n/+f/5//j/9//2//f/
+P/5//v/+f/5//n/+f/5//n/+f/5//v/+//7//z/+v/6//r/+//9//3/////////////
////AQAAAAAAAgAFAAUABgAIAAcABwAHAAcABwAHAAkACQAMAA4ADgAOAA8AEAARABEA
EQATABQAFQAXABcAFwAXABUAFQAWABYAFgAWABUAFQATABIAEQARABAADwAPAA4ADQAN
AA0ADQANAA0ADQANAA8ADwARAA8ADgANAAwACwAMAA0ADgAOAA4ADAALAAsACAAHAAcA
BgAFAAQABAADAAAAAAD/////AAAAAP/////+//3//f/9//3//P/8//v//f/9//3//P/6
//r/+v/6//v/+//8//z//P/7//v//P/8//z//P/9//z//v/8//z//P/9//3//f8BAAIA
AgACAAAAAAAAAAAAAwADAAQABAAFAAYABgAGAAYABgAHAAcABQAFAAUABQAFAAQABAAE
AAQAAwADAAMABAAEAAQABAACAAAAAAAAAAAAAAABAAEAAQABAAEAAQD/////AAAAAAAA
AAAAAAAAAAAAAAIAAgACAAMAAgACAAEAAAABAAEAAgACAAMABAAFAAcABQAFAAUABgAI
AAgACAAIAAUABAADAAIAAQABAAEAAQADAAIAAgACAAIAAgADAAMAAQABAAEAAQACAAEA
AQABAAAA///+//3////+//3//f/7//v/+//5//n/+f/6//v/+//7//v/+//5//n/+P/4
//r/+v/7//v/+f/5//j/+P/4//j/+P/4//n/+f/5//n/+//8/wAABQAOACEAOQBYAHkA
kwCjALAAvQC9ALsAtQCeAHIAPgAFAMj/k/9k/zb/Ff8Q/x//Nf9G/1n/bv+B/5X/qf+7
/8j/0v/a/97/4//r/+7/7f/s/+//8P/x//P/9P/y//P/8//y//T/9P/1//X/8//0//T/
9f/1//T/9P/0//f/+f/6//v/+//6//n/+P/6//r/+v/7//n/+f/5//n/+f/5//n/+f/5
//n/+f/6//z//P/8//3/+//7//3//f///////////wEAAAAAAAIAAQABAAIABAAGAAcA
CAAJAAkACQALAAsACgAMAAwADAAPABAAEQARABEAEwAUABUAEwATABMAEwAVABUAFgAW
ABYAFgAVABUAEwASABEAEQAQAA8ADwAOAA0ADQANAA0ADQANAA0ADQALAAsADQALAAkA
CQAJAAkACwALAAsACgALAAoACgALAAoACQAJAAgABQAEAAQAAwACAAIAAQABAAIAAgAB
AAEA///9//z/+//7//r/+v/5//r/+//8//z/+//6//n/+P/7//v//P/8//z/+//7//z/
/P/8//z//f/+/wAA/v/+//z//f/9//3///8AAAAAAAACAAIAAgACAAEAAQACAAIAAwAE
AAQABAAEAAQABQAFAAUABQAFAAUAAwACAAIAAgAEAAMAAwADAAQABAAEAAQABAACAAIA
AgACAAIAAwADAAAA///+//3///8AAAAAAAAAAAAA/v/+//7///8BAAIAAgACAAMAAwAE
AAQABAAEAAQABQAFAAUABQAGAAYABgAGAAYABQAEAAMAAgABAAEAAQABAP///v/+//7/
AAAAAAEAAQD//////////wAA///////////////////9//z/+//7//z//f/+//3/+v/5
//n/+f/3//f/9//3//n/+f/4//j/+v/6//v/+//7//v/+v/6//r/+v/6//r/+f/5//n/
+f/5//z//v///wYAEQAlAEAAYQCBAJcAqAC1AL0AuwC1AKoAjABgACkA8P+3/4T/Vv8p
/xT/F/8p/zz/T/9g/3X/i/+f/7H/wP/M/9j/3v/f/+X/6v/t/+z/7//w//H/8//0//T/
9f/1//T/9v/2//f/9//3//j/+P/5//j/9v/1//T/9f/3//j/+f/6//r/+v/6//j/+P/4
//n/+f/5//n/+f/5//n/+f/5//n/+f/5//r/+v/6//r/+//7//v//f/9////////////
///+//7/AAABAAEAAgAEAAQABQAGAAcABQAFAAcABwAIAAoACgAKAA0ADgAPAA8ADQAP
ABAAEQAPAA8ADwAPAA0ADQAOAA4ADgAOAA0ADQANAAwACwALAAoACQAJAAgACQAJAAkA
CQAIAAcABgAFAAYABwAKAAkABwAHAAcABwAHAAcABwAGAAgABgAFAAUAAgABAAEAAAAB
AAAAAAD///7//v/9//3//P/8//v/+//6//n/+f/5//n/+P/4//f/9//3//f/9v/4//j/
+P/4//n/+f/6//r//P/7//v//P/6//r/+v/7//z//v/8//z//P/9//3//f8BAAIAAgAC
AAQABAAEAAQAAwADAAQABAADAAQABAAEAAYABgAHAAcABwAHAAcABwAFAAQABAAEAAQA
AwADAAMABAAEAAQABAAEAAIAAgACAAIAAgADAAMAAwADAAMAAwABAP///v8AAAAAAAAA
AAAAAAAAAAEA//8AAAAAAAACAAMABQAGAAUABAADAAMABQAFAAUABgAEAAQABAAEAAUA
BAADAAIAAQABAAEAAQD///7//v/+/wAAAAABAAEAAwADAAMAAwAAAP//////////////
///////+//3//f/9//3//f/7//r/+f/5//n/+f/5//n/+f/5//n/+P/4//b/9v/3//f/
+f/5//j/+P/2//b/9v/2//n/+f/5//n//f/8//7///8EAA0AHwA4AFkAeQCPAKIAswC9
ALsAtwCwAJgAbgA9AAQAx/+U/2T/Nf8W/xH/If80/0X/WP9v/4X/m/+t/7r/yv/W/9r/
2//f/+b/6//s/+v/7v/v//H/8v/y//P/8//y//L/8v/z//P/9f/2//b/9//3//b/9v/2
//T/9f/1//X/9v/2//b/9v/2//b/9v/3//f/9//3//f/+P/5//r/+//6//n/+P/4//r/
+v/6//v/+v/5//r/+f/7//v/+//7//3//P/8//7//////wAAAgACAAMABAAFAAUABQAH
AAcACAAKAAoACgANAA4ADwAPAA8AEQASABMAEQARABEAEQARABEAEgASABAAEAAPAA8A
DgAOAA4ADwANAAsACgAIAAkACQAJAAkABwAHAAcABwAHAAcACQAHAAcABwAHAAcABwAH
AAcABgAHAAYABgAHAAQAAwADAAIAAQAAAAAA///+//7//f/9//z//P/7//v/+P/3//f/
9//3//b/9v/1//f/9//3//b/9v/2//b/9v/1//X/9v/2//T/8//z//T/9f/2//f/+f/4
//r/+P/4//r/+//7//v/+//8//z//P/+//7//v/+//3//f/+//7//f/+/wAAAgAAAAAA
AAAAAAAAAAAAAAEA//8AAAAAAAADAAMABAAEAAQABAAEAAUABQAFAAUABgAGAAYABgAG
AAcABgAFAAQAAwADAAMAAwAGAAYABwAIAAYABgAHAAcABQAFAAUABQADAAEAAAD///7/
/f/8//v/+//6//n/+f/3//f/9//1//T/8//z//P/8//z//P/8//z//P/8v/y//T/9P/1
//X/9P/z//H/8P/w//D/8P/w//P/8//z//P/8//y//L/9f/8/wcAFwAuAEsAawCFAJYA
owCvALMArwCmAJIAaAAxAPb/u/+I/1r/Mf8S/wn/Ff8q/z3/UP9p/3//kf+l/7b/wv/O
/9T/1//b/+D/4//m/+X/5v/n/+n/6v/q/+v/6//q/+z/7P/t/+3/7f/u/+7/7//v/+7/
7v/u/+7/7//v/+//8P/w//D/8P/u/+7/7v/v//D/8f/y//P/8//z//P/8//z//P/8//0
//T/9P/0//X/9f/1//f/9//3//f/9//3//f/9v/2//j/+f/5//r//P/8//3//v//////
//8BAAEAAgAEAAQABAAHAAgACQAJAAcACQAKAAsADQANAA0ADQAMAAsACwAKAAoACgAJ
AAkABwAGAAUABQAEAAMAAwACAP//////////AQABAAEAAQABAAEAAwABAAEAAQABAAEA
AQABAA==
         </WaveFormData>
      </LeadData>
      <LeadData>
         <LeadByteCountTotal>10000</LeadByteCountTotal>
         <LeadTimeOffset>0</LeadTimeOffset>
         <LeadSampleCountTotal>5000</LeadSampleCountTotal>
         <LeadAmplitudeUnitsPerBit>4.88</LeadAmplitudeUnitsPerBit>
         <LeadAmplitudeUnits>��V</LeadAmplitudeUnits>
         <LeadHighLimit>2147483647</LeadHighLimit>
         <LeadLowLimit>268435456</LeadLowLimit>
         <LeadID>V3</LeadID>
         <LeadOffsetFirstSample>0</LeadOffsetFirstSample>
         <FirstSampleBaseline>0</FirstSampleBaseline>
         <LeadSampleSize>2</LeadSampleSize>
         <LeadOff>FALSE</LeadOff>
         <BaselineSway>FALSE</BaselineSway>
         <ExcessiveACNoise>FALSE</ExcessiveACNoise>
         <MuscleNoise>FALSE</MuscleNoise>
         <LeadDataCRC32>1795498253</LeadDataCRC32>
         <WaveFormData>
AgADAAMABAADAAMAAwADAAUABQAGAAYABQAFAAUABgAIAAgACAAJAAkACQAJAAgABwAG
AAYABgAGAAYABgAGAAMAAwADAAMABQAGAAYABgAIAAcABwAHAAgACAAIAAcABQAFAAQA
AwAAAP///v/+//7//v/7//v/+//7//v/+v/8//z//P/7//v/+//7//v/+//7//z//P/8
//z//P/8//z//P/8//z//P/8//7/AAAAAAAABgATACMAPQBeAH4AmwC3ANYA6wD1APsA
+ADjALkAiABNAAcAyP+N/1P/Lf8g/yv/O/9I/1X/Zv97/5D/o/+2/8T/0P/Z/9r/3f/j
/+r/7//w//D/8v/z//P/9f/2//j/+f/4//f/9//2//b/9v/3//f/9//3//f/9//4//j/
+P/2//j/+P/4//j/+P/4//n/+v/6//r/+v/6//j/+P/3//f/+v/6//r/+v/6//v/+//6
//r/+//7//z//f/9//3//f//////AAABAAAAAAAAAAAAAQABAAMAAwADAAUABQAGAAYA
BwAIAAgABwAIAAkACQAIAAkACQAJAAsADQANAAwADAANAA0ADQANAAwADAAMAAsACwAJ
AAkACgAJAAkACQAJAAkACQAJAAYABgAHAAcACAAJAAkACQALAAsACwALAAsACwALAAsA
CQAJAAkACAAGAAYABgAGAAQABAADAAMAAwACAAIAAgAAAP///////////v/9//3//f/9
//3//f/7//r/+f/3//j/+f/6//r/+P/5//n/+f/5//j/+P/5//n/+f/6//r//f/9//7/
/v/+//7//v/+/wAAAQABAAEA//8BAAEAAAACAAMABAAFAAUABgAGAAYABgAHAAcABwAH
AAcABwAHAAkACQAJAAkACQAJAAkACQAHAAcABwAHAAUABAAEAAQABgAEAAYABgAEAAQA
BwAGAAUABAADAAIABAAEAAQABQAFAAYABwAHAAUABQAFAAUACAAIAAkACQAJAAoACgAK
AAgACQAJAAkACwAKAAkACAAGAAYABgAGAAUABAACAAEAAwADAAMABAAFAAYABwAHAAUA
BQAEAAQABAADAAMAAwACAAEAAAD///7//v/+//7//f/9//3//f/9//z//P/8//v/+f/4
//f/+f/5//n/+f/6//r/+v/6//j/+P/4//j/+v/6//r/+v/6//z//v8CAAYADwAhADsA
XACAAJsAswDSAOcA8wD7AP4A6wDDAJAAUwARANL/lf9b/y//Hv8n/zn/RP9R/2T/e/+Q
/6f/uP/E/87/1//c/+H/5//q/+v/7P/s/+7/7//v//L/8v/z//P/8//z//T/9P/0//T/
9f/1//X/9f/1//X/9v/2//b/9P/2//b/9v/2//j/+P/5//r/+P/4//j/+P/2//b/9f/1
//f/+P/5//r/+P/5//n/+P/4//n/+f/6//v/+//7//v/+f/5//r/+//9//7///8AAP//
//8BAAEAAwAFAAUABgAEAAUABgAGAAcACAAJAAkACgALAAsACwANAA8ADwAOAA4ADwAP
AA8ADwAOAA4ADgALAAsACQAJAAoACQAJAAkACQAJAAkACQAIAAgACQAJAAoACwALAAsA
CgAJAAgABwAJAAkACQAJAAkACQAJAAgABgAGAAYABgAEAAQAAwADAAEAAAAAAAAAAgAB
AAEAAQD///7//f/9//v/+//7//v/+P/4//j/9//5//n/+f/4//j/+f/5//n/+P/2//X/
9f/3//f/+P/4//f/9//4//j/+P/4//j/+P/6//v/+//7//3///////7/AAABAAIAAwAC
AAIAAQAAAAAAAQABAAEAAwADAAMAAwADAAMAAwADAAMAAwADAAMAAwADAAMAAwABAAAA
AAAAAAIAAAACAAIA/v/+/////////////v/+//7//v/+//7//v/+//////8AAAEAAQAB
AAEAAQABAAIAAgADAAMAAwAEAAQABAAEAAUABQAFAAcABgAFAAQAAwACAAEAAAACAAIA
AQABAAEAAQABAAIAAAAAAAAA//8BAAEAAAAAAAAA/////////v/9//z/+//6//r/+v/6
//f/9//3//f/9f/0//T/9P/2//X/9f/1//P/8//z//P/9P/0//T/9P/0//T/9P/0//b/
9v/2//b/9v/4//r//v8CAAsAGQAzAFIAdACRAKsAyADfAO0A+wD8AOUAvQCOAFUADwDO
/5P/Wf8t/xz/Jf81/0T/U/9k/3n/kP+l/7T/wP/M/9P/2P/d/9//5P/n/+j/6v/s/+3/
7f/u/+7/7//v/+//7//w//D/8P/w//H/8f/x//H/8f/x//T/9P/0//L/9P/0//T/9P/y
//L/8//0//T/9P/0//T/9P/0//P/8//0//T/9P/0//b/9//3//b/9P/1//X/9v/3//f/
9//3//n/+f/6//v/+v/6//r/+v/7//v//f/9//3//////wAAAAABAAIAAgAFAAYABwAH
AAoACwALAAsACwANAA0ADAAKAAsACwALAAsACgAKAAoACgALAAoACwAIAAcABwAHAAcA
BwAHAAcACAAIAAkACQAIAAkACQAJAAkACQAJAAkACQAJAAkACQALAAsACwAKAAgACAAI
AAgABgAGAAUABQADAAIAAgACAAAA///////////+//3//f/9//3//f/9//z//P/8//v/
+//7//v/+v/4//n/+f/5//v/+v/6//v/+P/3//f/9v/4//n/+//8//z//P/8//z//v//
///////9///////+//7///8AAAEAAgAEAAUABgAEAAUABQAFAAMAAwADAAMABAAFAAYA
BwAFAAUABQAFAAMAAwADAAMABQAEAAQABAAGAAQABgAGAAIAAgADAAMAAQADAAQAAgAC
AAIAAgAAAAAAAAABAAMABAAFAAUABQAFAAUABQAEAAQABQAFAAYACAAJAAoACAAJAAkA
CQAJAAgABwAGAAQABAAEAAQABAAEAAMAAwAFAAUABQAGAAQABAAEAAMABQAFAAQABAAE
AAMAAwADAAIAAQAAAP///v/+//7//v/7//v/+//7//v/+v/6//r//P/7//v/+//6//n/
+P/3//n/+v/7//z/+v/6//r/+v/6//r/+v/6//7//v/+/wQADAAZAC8ATwBwAIgAowDD
AN4A6wD1APsA8gDPAKEAbAAtAOn/rv9z/z//If8i/zP/Q/9O/1//dv+L/6D/sf/A/87/
1v/d/+L/5f/p/+r/7f/w//D/8v/z//P/9P/0//X/9f/z//P/9P/0//T/9P/1//X/9//3
//f/9//2//b/9v/0//j/+P/4//j/+P/4//n/+v/6//r/+v/6//r/+v/5//n/+P/4//j/
+P/4//n/+f/4//r/+//7//z/+//7//v/+//7//v//P/9/wAAAAAAAAAAAQABAAMAAwAD
AAUABQAGAAYABwAIAAgACQAKAAsACwAKAAsACwALAAsADQANAAwADQAPABAAEQAPAA4A
DgAOAA8ADwANAA0ACgAJAAkACQAJAAkACQAJAAoACgALAAsADAANAA0ADQANAA0ADQAN
AA0ADQANAA0ADwAPAA8ADgAKAAoACgAKAAkACgAKAAsACQAIAAgACAAHAAUABAADAAIA
AgACAAMAAgABAAAA///+//7//v/9//////////7//v/////////9//z//P/9//3//f/+
//7/AAABAAMABAACAAIAAgACAAQABQAFAAUABQAHAAcABgAGAAcACAAJAAsADAAMAAwA
CgALAAsACwANAA0ADQANAA0ADQANAA0ACwALAAsACwALAAsACwALAAsACgAKAAoACAAG
AAgACAAGAAgACwAMAAkACAAHAAYACAAIAAgACQAHAAgACQAJAAkACQAJAAkADAAMAA0A
DQANAA4ADgAOAAwADQANAA0ADwAOAA0ADAAKAAoACgAKAAoACgAJAAkACQAJAAkACgAK
AAoACgAJAAkACQAIAAgACgAJAAkACQAGAAUABAADAAIAAgACAAIAAQABAAEAAQD///7/
/v/+//7//f/9//3///////////8AAAAAAAAAAP7//v/+//7///8AAAEAAgD+/wAABAAI
AA4AGQAtAEkAagCIAKMAvQDaAO8A9wD9APoA4QCzAIAAQQD9/77/gf9P/zH/KP8x/0H/
Tv9X/2r/hf+a/6v/vP/K/9b/3//i/+X/6f/u//H/9v/1//b/9v/1//b/9v/3//f/9//3
//j/+P/6//r/+//7//n/+f/5//n//P/8//z/+v/6//r/+v/6//r/+v/7//z//P/8//z/
/P/+//7//f/9//z//P/8//z//P/9//3//P/+//////8AAP///////////////wAAAQAC
AAIAAgACAAUABQAHAAcABgAHAAYABgAGAAcACAAIAAsADAANAA0ADgAPAA8ADwANAA8A
DwAOABAAEQARABEAEQAQABAAEAAPAA8ADQANAAwACwALAAsACQAJAAkACQAKAAoACwAL
AAwADQANAA0ADQANAA0ADQANAA0ADQANAAwACwAKAAgABwAIAAkACgAIAAgABwAHAAUA
BAAEAAQABAADAAMAAwABAAAA//////3//f/9//3//P/8//z/+//7//v/+//6//z//f/9
//3/+//6//r/+//9//3//v/+//3//f/+//7//v/+//7//v8CAAMAAwADAAMABQAFAAQA
BAAFAAYABwAJAAoACgAKAAgACQAJAAkACwALAAsACwALAAsACwALAAkACQAJAAkACQAJ
AAkACQAJAAgACAAIAAgABgAIAAgABQAEAAQAAwAFAAQABgAGAAYABgAGAAYABgAHAAUA
BgAHAAcACQAJAAkACQAIAAgACQAJAAkACgAKAAoACAAJAAkACQAJAAgABwAGAAYABgAG
AAYACAAIAAcABwAHAAcABwAIAAgACAAIAAcABwAHAAYABgAIAAcABwAHAAQAAwACAAEA
AgACAAIAAgD+//3//P/7//3//P/8//z//P/7//v/+//7//v/+//7//r/+v/6//r/+v/6
//r/+v/6//r/+v/6//7//v/+/wIACAARACEAOwBYAHoAmQC1ANAA6QD1AP8AAgHxAMsA
lgBdABsA3v+f/2H/Nf8i/yf/N/9G/1X/Zv97/5L/pf+0/8L/0P/X/9z/3//l/+j/6//s
/+z/7v/v/+//8v/y//P/8//z//P/9P/0//T/9P/1//X/9f/1//X/9f/0//T/9P/y//T/
9P/0//T/9P/0//X/9v/2//b/9v/2//b/9v/1//X/9v/2//b/9v/2//f/9//2//b/9//3
//j/+f/5//n/+f/7//v//P/9//z//P/8//z//f/9/////////wEAAQACAAQABQAGAAYA
BQAGAAcABwAKAAsACwALAAkACwALAAoADAANAA0ADQANAAwADAAMAAsACwAJAAkACAAH
AAcABwAHAAcABwAHAAYABgAHAAcACAAJAAkACQAJAAkACQAJAAkACQAJAAkACQAJAAkA
CAAEAAQABAAEAAAAAAD//////v/+////AAD+//3//f/9//v/+v/5//n/9//3//f/9//4
//j/+P/3//f/9//3//b/9P/1//X/9f/3//b/9v/3//f/9//4//j/9//3//j/+P/2//b/
9v/2//j/+f/5//n/+//9//3//P/8//3//v////3//v/+//7/AAABAAEAAQABAAEAAQAB
AP///////////////////////////////////v/+//7//v/8//7//v/+//7///////v/
+//7//v/+//8//7//v/+//7//f/8//v/+//7//z//f/9////////////AAAAAAEAAQAB
AAIAAgACAAIAAwADAAMAAQAAAP///v/+//7//v/+/wAAAAD/////////////AAD+//7/
/v/9//3//f/8//z//v/9//3//f/6//n/+P/3//b/9v/2//b/8//z//P/8//1//T/9P/0
//L/8f/x//H/8f/x//H/8f/0//T/9P/0//T/9P/0//T/9P/0//T/9P/0//T/+v8AAAgA
GQAxAE8AbgCMAKcAwwDaAOkA8wD3AOQAvQCJAFIADwDP/5T/Wf8v/xv/Hv8x/0H/UP9h
/3b/i/+g/7H/vv/K/9T/1//a/93/3//i/+X/6P/s/+7/7//v/+//7v/u/+3/7f/t/+7/
7v/w//D/8f/x/+//7//v/+//7v/u/+7/7P/w//D/8P/w//D/8P/x//L/8v/y//L/8v/y
//L/8f/x//L/8v/y//L/9P/1//X/9P/0//X/9f/2//f/9//3//f/9f/1//b/9//6//r/
+v/6//v/+//9//3//f//////AAACAAMABAAEAAMABAAFAAUABgAHAAcABwAHAAkACQAI
AAoACwALAAsACQAIAAgACAAJAAkABwAHAAYABQAFAAUABQAFAAUABQACAAIAAwADAAcA
CQAKAAsACQAJAAkACQAJAAkACQAJAAcABwAHAAYABAAEAAQABAAEAAQAAwADAAEAAAAA
AAAA///9//z/+//6//r/+v/7//v/+//7//v/+v/6//r/+f/4//f/9v/0//b/9//3//f/
+f/4//j/+f/5//n/+v/6//n/+f/6//r/+v/6//r/+v/8//3//f/9//3///////7/AAAB
AAIAAwABAAIAAgACAAIAAwADAAMABQAFAAUABQADAAMAAwADAAMAAwADAAMAAQABAAEA
AQACAAIAAwAEAAIAAAACAAIA/v/+//////8DAAIAAAAAAAAAAAD+//7//v///wEAAgAD
AAMAAwADAAMAAwAEAAQABQAFAAMABAAEAAQABgAHAAcABwAFAAQAAwACAAMABAAFAAYA
BAAEAAMAAwABAAEAAQACAAQABAAEAAMAAgABAP///v//////AAABAAAA///+//3//P/8
//z//P/7//v/+//7//r/+P/3//b/9//3//j/+f/5//n/+f/5//j/+P/4//j/+v/6//r/
+v/4//j/+P/4//j/+v/+/wIABgANABkALwBMAG4AjQCnAMYA3QDpAPEA8gDlAMEAkgBb
ABkA2P+h/2f/O/8k/yX/Nf9E/1H/Yv93/5D/o/+u/7z/yv/V/97/4//l/+j/7f/u/+//
8P/w/+//8v/y//P/8//1//X/9v/2//T/9P/1//X/9//3//f/9//2//b/9v/0//j/+P/4
//j/9v/2//f/+P/4//j/+P/4//j/+P/3//f/+P/4//j/+P/6//v/+//6//r/+//7//z/
+//7//v/+//9//3//v///////v/9//z//v///wIAAwADAAUABQAGAAYABwAIAAgACQAK
AAsACwAKAAsACwALAAsADQANAAwADQAPABAAEQAPAA4ADgAOAA0ADQALAAsACAAHAAcA
BwAHAAcABwAHAAgACAAJAAkACAAJAAkACQAKAAsADAANAAsACwALAAsACQAJAAkACAAH
AAgACQAKAAgACAAHAAcABwAGAAYABgAEAAMAAwADAAEAAAD////////////////8//z/
/P/7//3//f/9//z//P/9//3//f/9//z//P/9//3//f/+//7//////wAAAAAAAAAAAAAA
AAIAAwADAAMABQAHAAcABgAIAAkACgALAAoACgAJAAgACAAJAAkACQAJAAkACQAJAAsA
CwALAAsACQAJAAkACQAJAAkACQAJAAkACAAIAAgABgAEAAYABgAGAAYABwAHAAUABAAE
AAQABAAEAAUABgAHAAkABwAIAAkACQAIAAcABgAFAAcACAAKAAsACwAMAAwADAAMAA0A
DQANAAsACgAJAAgACAAIAAgACAAIAAgABwAHAAcABwAHAAgABgAGAAYABQAHAAcABgAG
AAQAAwADAAMABAADAAIAAQAAAAAAAAAAAP3//f/9//3/+//6//r/+v/6//n/+f/5//r/
+//8//3//f/8//v/+v/8//z//P/8//z//P/8//z/+v/8/wIABgAIAA8AHwA3AFgAegCZ
ALMA0ADpAPUA+wD+AOkAwQCOAFMADwDO/5X/Xf81/yT/Kf83/0T/U/9m/3v/kP+l/7T/
wv/Q/9f/2v/f/+X/6P/t//D/8f/y//L/8f/y//L/8//z//P/8//0//T/9P/0//X/9f/3
//f/9//3//b/9v/2//T/9v/2//b/9v/2//b/9//4//j/+P/4//j/+P/4//f/9//4//j/
+P/4//j/+f/5//j/+v/7//v//P/8//v/+v/5//v/+//8//3//v/+//7//v/9//3/////
/wAAAwAEAAYABQAFAAUABAAHAAgACQAJAAoACwALAAsACwANAA0ADAAMAA0ADQANAAsA
CgAKAAoACwALAAkACQAIAAcABwAHAAUABQAFAAUABgAGAAcABwAGAAcABwAHAAkACQAJ
AAkACQAJAAkACQAHAAcABwAGAAUABgAHAAgABAAEAAMAAwADAAIAAgACAAAA////////
/f/8//v/+//7//v/+//7//j/+P/4//f/9//3//f/9v/3//n/+v/7//n/+P/4//n/+f/5
//r/+v/7//v//P/8//7//v/+//7//v///////////wEAAQAAAAIAAwAEAAUAAwAEAAQA
BAAGAAcABwAHAAcABwAHAAcABQAFAAUABQAFAAUABQAFAAUABQAFAAUAAwACAAIAAgAC
AAAAAgACAAIAAgADAAMAAQADAAUAAQAAAP7//v/+//7/AAAAAAAAAQABAAIAAwADAAUA
BQAFAAUABAAEAAUABQAFAAYABgAGAAgACQAJAAkABwAGAAUABAAEAAQABAAEAAQABAAD
AAMAAQABAAEAAgAEAAQABAADAAEAAQAAAAAAAAD////////+//3//P/7//r/+v/6//r/
9//3//f/9//3//b/9v/2//b/9f/1//X/9//3//f/9//4//j/+P/4//b/9v/2//b/+P/4
//j/+P/6//j/+P8CAAwAGwAzAFEAcgCMAKkAyQDiAO8A9wD7AO4AxwCTAFoAGQDX/5r/
Yf81/yH/Jv83/0f/Uv9h/3T/i/+i/7P/xP/Q/9b/2f/a/9//5f/o/+n/6v/s/+7/7//v
/+7/7v/v/+//7//v//D/8P/u/+7/7//v//H/8f/x//H/8v/y//L/8P/y//L/8v/y//T/
9P/1//b/9P/0//T/9P/2//b/9f/1//T/9P/0//T/8v/z//P/8v/z//X/9v/4//f/9//3
//f/9//3//j/+f/7//z//f/+//7//f/+//3//f//////AAAAAAEAAgACAAMABAAFAAUA
BgAHAAcABwAJAAsACwAKAAoACwALAAsACQAIAAgACAAHAAcABQAFAAYABQAFAAUAAwAD
AAMAAwADAAQABgAHAAYABwAHAAcABwAHAAcABwAIAAkACgALAAoACQAIAAYABAAEAAQA
BAACAAIAAQABAP3//P/8//z//v/9//3//f/7//r/+f/5//n/+f/5//n/+v/6//r/+f/3
//f/9//2//b/9//3//f/+f/4//j/+f/5//n/+v/6//n/+f/6//r/+v/6//r/+v/8//3/
/f/9//v//f/9//z//v///wAAAQABAAIAAgACAAIAAwADAAMAAQABAAEAAQABAAEAAQAB
AAEAAQABAAEAAQABAAEAAQABAAAAAAAAAAAA/v8AAAAA/v/+///////9//3//f/9////
/v/8//z//P/8//7//v/+/////v/+//7//f///////////wIAAgADAAMAAwAEAAQABAAG
AAcABwAHAAcABgAFAAQAAgACAAIAAgAEAAQAAwADAAMAAwADAAQABAAEAAQAAwADAAMA
AgACAAEA///+//3//v/9//z/+//6//r/+v/6//j/+f/6//v/+f/4//j/+P/4//f/9//3
//n/+f/5//n/+f/4//f/9v/2//b/9v/2//b/9v/2//b/+P/8/wAABAAMABsANQBTAHIA
kgCvAMcA3gDtAPUA+QDmAL0AiQBOAA0Ay/+S/1n/Mf8h/yj/Of9H/1b/Z/94/43/pP+1
/8L/zP/U/9n/3v/n/+n/6P/p/+r/7P/u/+//7//w//D/8f/x//H/8f/y//L/8v/y//P/
8//z//P/8//z//X/9v/3//b/9v/2//b/9v/2//b/9//4//f/9v/1//T/9v/2//X/9f/2
//b/9v/2//j/+f/5//j/+P/5//n/+v/7//v/+//7//n/+f/6//v//P/8//z//P//////
AQABAAEAAwADAAQABAAFAAYABgAHAAgACQAJAAoACwALAAsACQALAAsACgAMAA0ADQAN
AA0ADAAMAAwADQANAAsACwAIAAcABwAHAAUABQAFAAUABQAGAAgACQAIAAkACQAJAAkA
CQAJAAkACwALAAsACwANAA0ADQAMAAgACAAIAAgABgAGAAUABQADAAIAAgACAAQAAwAD
AAMAAAD+//z/+//7//v/+//7//z//P/8//v/+f/5//n/+P/6//v/+//7//3//P/8//3/
/f/9//7//v//////AAAAAAAAAAAAAAAAAgADAAMAAwABAAMAAwACAAQABQAGAAcABQAG
AAYABgAGAAcABwAHAAcABwAHAAcABgAFAAQAAwAFAAUABQAFAAUABQAFAAUABQAEAAQA
BAAGAAQABgAGAAMAAgACAAEAAwACAAIAAgACAAIAAgACAAIAAwABAAIAAwADAAUABQAF
AAUABgAGAAcABwAHAAgACAAIAAgACQAJAAkACQAIAAcABgAGAAYABgAGAAQABAADAAMA
BQAFAAUABgAEAAQABAADAAUABQAEAAQABAADAAMAAwAAAP///v/9//3//v///wAA/f/9
//3//f/6//j/9//2//f/9//4//n/+//7//v/+//8//z//P/8//z//P/8//z/+v/6//r/
+v/8//7/AAAAAAYAEwAlAEEAYgCEAKEAuwDWAOsA9QD7APYA2QCtAHgAOwD3/7j/e/9J
/y3/JP8t/z3/TP9b/27/g/+Y/6n/uv/I/9T/2//e/+P/6//s/+v/7v/u//D/8f/x//T/
9P/1//X/9f/1//b/9v/2//b/9//3//X/9f/1//X/9//4//n/+P/4//j/+P/4//j/+P/5
//r/+v/6//r/+v/6//r/+f/5//r/+v/6//r/+P/5//n/+P/6//v/+//8//3//f/9//3/
/f/9//7////+//7//v/+/wEAAQADAAMAAQADAAMABAAEAAUABgAGAAkACgALAAsACgAL
AAsACwALAA0ADQAMAAoACwALAAsACwAKAAoACgAJAAkABwAHAAYABQAFAAUAAwADAAMA
AwACAAIAAwADAAYABwAHAAcABQAFAAUABQAHAAcABwAHAAkACQAJAAgABgAGAAYABgAE
AAQAAwADAAMAAgACAAIAAgABAAEAAQD9//z/+//7//v/+//7//v/+P/4//j/9//5//n/
+f/4//r/+//7//v//f/8//z//f/9//3//v/+//3//f/+//7/AAAAAAAAAAAEAAUABQAF
AAMABQAFAAQABAAFAAYABwAHAAgACAAIAAgACQAJAAkACwALAAsACwAKAAkACAAHAAcA
BwAHAAcABwAHAAcABwAHAAYABgAGAAYABAAGAAYABAAEAAUABQADAAEAAAACAAIAAgAC
AAAAAAAAAAEAAQACAAMAAwAEAAUABgAHAAcABgAGAAUABQAGAAYABgAGAAcABwAHAAkA
CAAHAAYABgAGAAYABgAEAAQAAwADAAUABQAFAAYACAAIAAgABwAFAAUABAAEAAQAAwAD
AAMAAgABAAAA///+//7//v/+//n/+f/5//n/+//6//r/+v/4//f/9//3//f/9//3//f/
+v/6//r/+v/5//j/9//2//j/+P/4//j/+v/8//z//v8EAA0AGwA1AFgAegCVALEA0ADn
APEA+QD8AOcAvQCOAFMADQDK/4//V/8v/yD/J/83/0T/U/9o/3v/kv+l/7L/wv/Q/9f/
2P/d/+H/5v/n/+j/7P/u/+//7//w//D/8f/x/+//7//w//D/8v/y//P/8//z//P/8//z
//T/9P/0//L/9P/0//T/9P/0//T/9f/2//T/9P/0//T/9f/2//b/9//3//b/9f/0//b/
9//3//b/9P/1//X/9v/5//n/+f/5//f/9//4//n//P/8//z//P/9//3///////3/////
/wAAAAABAAIAAgADAAQABQAFAAYABwAHAAcABwAJAAkACAAIAAkACQAJAAkACAAIAAgA
BwAHAAUABQACAAEAAQABAAEAAQABAAEAAAAAAAEAAQACAAMAAwADAAMAAwADAAMAAwAD
AAMAAwAEAAUABgAGAAIAAgACAAIAAgACAAEAAQABAAAAAAAAAP7//f/9//3/+//6//n/
+f/3//f/9//3//j/+P/4//f/9f/1//X/9P/2//f/9//3//f/9v/2//f/+f/5//r/+v/5
//n/+v/6//z//P/8//z//v///////////wEAAQAAAP7///8AAAEAAQACAAQABAACAAIA
AgACAAIAAgACAAMAAwAEAAUABQAHAAcABwAHAAgACAAJAAkACQAKAAoACgAMAA0ADQAN
AA0ADAALAAoACgAKAAoACgALAAwADAANAAwACwAKAAoACAAIAAgABwAGAAUAAwACAAAA
/////////v/9//z/+//4//j/+P/4//f/9//3//f/9//2//b/9v/2//X/9f/1//f/9//3
//f/9//2//X/9P/0//T/9P/0//b/9v/2//b/9v/2//b/+P8AAAkAGQAvAEoAagCHAKEA
vADRAOEA6QDqANkAsQB+AEUABQDG/4v/V/8z/yD/I/81/0T/U/9m/3v/jv+j/7b/wv/M
/9X/2P/d/+H/5P/n/+b/6P/q/+v/6//s/+z/7f/t/+3/7f/u/+7/7v/u/+//7//v/+//
7//v//D/8P/w/+7/8P/w//D/8P/w//D/8f/y//T/9P/0//T/8v/y//H/8f/0//T/9P/0
//T/9f/1//T/9P/1//X/9v/3//f/9//3//X/9f/2//f/+P/4//j/+P/5//n/+//7//v/
/f/9//7/AAABAAIAAgADAAQABQAFAAQABQAFAAUABwAJAAkACAAGAAcABwAHAAUABAAE
AAQAAwADAAEAAQAAAP////////7//f/8//v//f/+/wAAAQAAAAEAAQABAAMAAwADAAMA
BQAFAA==
         </WaveFormData>
      </LeadData>
      <LeadData>
         <LeadByteCountTotal>10000</LeadByteCountTotal>
         <LeadTimeOffset>0</LeadTimeOffset>
         <LeadSampleCountTotal>5000</LeadSampleCountTotal>
         <LeadAmplitudeUnitsPerBit>4.88</LeadAmplitudeUnitsPerBit>
         <LeadAmplitudeUnits>��V</LeadAmplitudeUnits>
         <LeadHighLimit>2147483647</LeadHighLimit>
         <LeadLowLimit>268435456</LeadLowLimit>
         <LeadID>V4</LeadID>
         <LeadOffsetFirstSample>0</LeadOffsetFirstSample>
         <FirstSampleBaseline>0</FirstSampleBaseline>
         <LeadSampleSize>2</LeadSampleSize>
         <LeadOff>FALSE</LeadOff>
         <BaselineSway>FALSE</BaselineSway>
         <ExcessiveACNoise>FALSE</ExcessiveACNoise>
         <MuscleNoise>FALSE</MuscleNoise>
         <LeadDataCRC32>350915258</LeadDataCRC32>
         <WaveFormData>
AgACAAIAAgAAAAEAAQABAAMABAAEAAQABAAEAAMAAwAEAAUABgAHAAoACgAKAAkABwAH
AAcABgAGAAYABgAGAAUABAACAAEABAAFAAUABQAGAAUABgAHAAgACAAIAAgABgAFAAQA
AwD///////////v/+//7//n/+v/6//r/+P/4//n/+f/5//r/+v/6//r/+//7//v/+//6
//n/+P/3//n/+f/6//r/+//7//v//f/8//r//v8MABsALgBJAGIAfQCbAMEA3QDvAP4A
BQH2ANcAtQCFAEIA///H/5j/eP9l/2X/bf9x/3X/e/+K/5z/r/++/8v/1v/c/93/3v/k
/+n/7P/u//D/8f/y//L/8v/0//b/9v/1//P/8v/x//T/9P/0//T/8v/y//L/8v/1//X/
9f/0//T/9P/0//T/9f/1//X/9v/2//X/9f/2//T/9P/z//P/9f/1//b/9v/4//r/+P/4
//j/9//2//b/9v/2//b/9v/4//j/+P/5//r/+v/6//r/+v/6//3//f/7//v//P/8//z/
/P/+//7//v/////////+//7//v/+////AAABAAIAAQAEAAQAAwACAAIAAQAAAAIAAQAB
AAAAAgABAAAAAAACAAIAAgACAAEAAAAAAP//AgAEAAQAAwAEAAUABgAHAAYABwAHAAYA
BgAFAAUABAACAAEAAQABAAIAAgABAAAA/v/9//3//f/+//7//f/8//r/+f/4//j/+f/5
//r/+v/3//f/9v/0//j/+P/3//f/9//3//f/9//1//X/9f/3//f/9//3//f/+v/7//v/
+//7//v/+//8//z//f/9//7//f/9//3//P/+//7///8AAAAAAAABAAEAAwADAAMABAAE
AAQABAAEAAYABgAGAAYABAAEAAMAAwAEAAQABAAEAAEAAQABAAEAAQABAAEAAQAAAAAA
AgAAAP7//v/+//7//v///wAAAAACAAIAAgADAAEAAQABAAIABAAEAAUABgAGAAcABwAH
AAYABQAFAAQABQAFAAYABwAFAAQABAAEAAMAAgABAAAAAAABAAMABQAHAAcABwAFAAMA
AwACAAIABAAEAAQAAwACAAEA//////3//f/7//v//f/7//r/+v/8//r/+v/7//r/+f/3
//b/+P/4//n/+f/4//f/9v/1//X/9f/1//X/+P/4//f/9//5//3//v8AAAIACAAVACoA
RQBkAH8AmwC9ANcA6QD8AAcB/ADfALsAiwBMAAsA0f+i/3r/Zf9j/2v/bf9v/3v/jP+g
/7P/wP/L/9T/2v/d/+L/6P/r/+z/7P/s/+3/7v/u/+7/8P/y//L/8P/v/+//7//y//L/
8v/y//L/8v/y//L/8//z//P/8v/y//L/8v/y//P/8//z//T/9P/z//P/9P/y//L/8f/x
//L/8//1//b/9P/2//T/9P/1//X/9f/2//T/9P/0//T/9P/0//T/9f/4//j/+P/4//j/
+P/7//v//f/9//7//v/8//z//v/+//7/////////AAAAAAAAAAACAAIAAgACAAEABAAE
AAMABQAGAAYABgAEAAMAAwACAAQAAwACAAIAAgACAAIAAgACAAIAAwADAAQABgAGAAUA
BAADAAIAAQABAAMABAAEAAIAAQABAAAAAgABAAEAAQAAAAAA///+//7//f/9//3//P/8
//v/+v/6//n/+P/4//f/9//4//j/9f/1//T/8v/2//b/9f/1//X/9f/1//X/9P/z//L/
8//1//X/9f/1//b/9//3//f/9f/1//X/9v/4//n/+f/6//r/+//8//z//v/+////AAAA
AAAAAQABAP///////wAAAAAAAAAAAAACAAIAAgACAAIAAgABAAEAAgACAAIAAgD/////
/////wEAAQABAAEA/v/+//7//v///////v/+//7//v/+//7///8AAAAAAAAAAAAAAQAB
AAEAAQACAAIAAgADAAQAAgADAAMAAwADAAMABAAEAAYABQAFAAUABQAEAAQABAAEAAQA
BAAEAAMAAwAEAAUABAADAAIA//8AAAEAAQACAAAAAAAAAP//AAD///3//f/9//3/+//7
//n/9//2//b/9v/0//T/9f/3//f/9v/2//T/9P/1//X/9//3//f/9//1//X/9f/1//j/
+P/3//f/9f/5//z//v8CAAgAFQAoAEMAXAB3AJMAswDNAOEA9AD9APAA1QC1AIkASAAF
AM3/nv96/2f/Z/9t/3H/d/+B/5L/pP+1/8T/zf/W/97/4f/i/+T/5//q/+r/7P/t/+7/
7v/u//D/8v/y//T/8//z//P/8v/y//L/8v/y//L/8v/y//X/9f/1//T/9P/0//T/9P/1
//X/9f/2//b/9f/1//b/9v/2//X/9f/1//X/9v/2//j/+v/4//j/9//3//f/+P/4//j/
+P/4//r/+v/6//v/+v/6//r/+v/8//z///////////8AAAAA/v/+/wAAAAAAAAEAAQAB
AAQABAAEAAQABQAGAAcACAAHAAoACgAJAAgACAAHAAYABwAHAAgACAAGAAUABAAEAAYA
BgAGAAYACAAIAAkACQAIAAoACgAJAAcABwAHAAcABwAJAAoACgAMAAsACwAKAAkABwAG
AAUABAAEAAMAAgACAAEAAQABAAIAAgABAAAAAAD///7//v//////AAAAAP3//f/8//r/
/P/8//v/+//5//n/+f/5//v/+//7//3/+v/5//j/9//5//v//P/9//3//f/9//7//v//
////AAD+////AAAAAP7//v///wAAAQACAAQABQAFAAUABQAGAAQABAAEAAQABgAGAAYA
BgAGAAYABQAFAAQABAAEAAQAAQABAAEAAQACAAMABAAFAAIAAgACAAIAAQADAAYABAAE
AAQABAABAAEAAQAAAAMABAAFAAcABwAHAAcACAAFAAQABAAEAAcACQAKAAsACwALAAwA
DAAKAAkACQAJAAcABgAGAAYABgAGAAYABgAGAAcACQALAAoACQAIAAUABwAHAAYABgAG
AAYABgAFAAQAAwABAAEA//////3//f/+//3//f/+//z/+v/6//v/+//7//r/+v/6//r/
+//7//v/+//7//v/+//7//v/+//8//z/+//7//////8CAAYADAAWACcAQgBZAGwAhwCr
AMkA3wDxAP4A/QDkAMEAmwBlACIA5/+1/4z/cP9n/2v/c/91/3//jf+e/7D/vf/M/9f/
3v/i/+X/6v/q/+v/7v/w//L/8//0//T/9P/2//j/+P/4//f/9//3//b/9v/2//b/9v/2
//b/9v/3//f/9//2//j/+P/4//j/9//3//f/+P/5//n/+v/8//v/+v/4//f/9v/1//X/
9P/1//j/9//4//f/9//3//j/+v/6//r/+v/4//j/+P/5//v//P/9//7//P/8//////8B
AAEAAgACAAEAAAABAAAAAQADAAQABQAFAAQAAwACAAIAAgACAAIABQAIAAgABwAJAAoA
CgAKAAoACQAJAAgACAAHAAYABgAFAAQAAwACAAMABAAGAAcACgAMAAwACwAKAAkACAAH
AAcACQAKAAoADAALAAsACgAJAAcABgAFAAcACAAIAAgABwAFAAQAAwACAAIAAQAAAAAA
///+//7//f/9//7//v/9//3//P/6//z//P/7//v//f/9//3//f/8//v/+v/7//v/+//7
//v///8BAAIAAwABAAEAAQACAAIAAwADAAQAAgADAAQABAAGAAYABwAIAAYABgAHAAcA
BQAFAAUABgAHAAgACQAKAAoACgAKAAoACQAIAAYABQAGAAYABgAGAAUABQAFAAUAAwAD
AAMAAwAEAAYACgAMAAkABgADAAAAAQADAAUABgAGAAYABgAHAAcABwAHAAgACAAIAAkA
CgAJAAkACAAHAAkACQAKAAoACwALAAwADQALAAoACgAKAAgACAAIAAgACQAJAAoACwAJ
AAkACQAHAAUABQAEAAQABQAGAAcABwAEAAMAAQABAAEAAQD////////9//z//P/+//z/
/P/9//v/+//6//r/+v/6//v/+//9//3//f/9//v/+//7//v//v/+//3//f/3//n//P8A
AAYAEAAfADYAUQBsAIcApQDHAN8A8QAAAQcB9gDVAK8AeQA0APP/vf+W/3z/a/9p/3H/
c/9z/3//lv+o/7X/xP/P/9r/4P/j/+T/6P/r/+7/8v/z//P/8//y//D/8v/0//T/9v/1
//X/9f/2//b/9v/2//T/9P/0//T/9//3//f/9v/2//b/9v/2//X/9f/1//b/+P/3//f/
+P/6//r/+f/5//j/9//3//b/9v/4//b/9v/5//n/+f/6//j/+P/4//j/+P/4//j/+f/6
//r/+v/6//z//P///////v/9//3//P/8//z//v/+/wEAAwAEAAUABAAEAAQABAAEAAQA
BAAEAAMABgAGAAUAAwAEAAQABAAGAAUABQAEAAQAAwACAAIAAAAAAAAAAAACAAIAAwAD
AAQABgAGAAUABwAHAAcABwAHAAkACgAKAAcABQAEAAIAAwADAAQABQACAAIAAQAAAAAA
////////AAAAAP///v/8//v/+v/6//f/9//4//j/+f/5//j/9v/4//j/9//3//n/+f/5
//n/+P/3//b/9//5//n/+f/5//j/+f/5//n/+f/5//n/+v/8//3//f/+//7///8AAAAA
AAAAAAEAAgAEAAQABQAFAAUABQAFAAYABgAGAAYABgAEAAQABAAEAAQABAADAAMABAAE
AAQABAABAAEAAQABAAMAAwADAAMAAQAAAP///v8BAP7/AAAAAAAAAAAAAAEAAgACAAIA
AgACAAMAAwADAAMABAACAAIAAwAEAAYABwAHAAcABgAFAAUABAAEAAMAAwADAAMAAgAC
AAIABAAEAAQABAADAAMABAAFAAcABwAHAAUAAwADAAIAAgAEAAQABAADAAIAAQD/////
//////3//f/7//n/+P/4//r/+P/4//n/9//3//b/9v/0//T/9f/1//X/9f/1//X/9f/1
//X/9f/2//b/9f/1//f/9f/4//z/AAAIABUAKgBBAF4AewCZALcA0wDnAPgABQH+AOEA
uwCNAFAADwDT/6D/ev9n/2H/Zf9r/3H/e/+M/57/rf+6/8f/0v/Y/9v/4P/i/+X/5v/m
/+j/6f/q/+r/6v/s/+7/7v/u/+3/7f/t//D/8P/w//D/8P/w//D/8P/w/+//7v/s/+7/
7v/u/+7/7//v/+//8P/y//H/8f/y//L/8v/x//H/8f/x//L/8v/w//L/8P/w//H/8f/x
//L/9P/0//T/9P/0//T/9P/1//T/9P/0//T/9P/0//f/9//3//f/+P/4//r/+v/8//z/
/P/9//3//f8AAAAAAAAAAAAAAAAAAAAA//8CAAIAAQABAAIAAgACAAIAAQABAAAAAAD/
//7//v/+//7//v/+/wAAAAABAAEAAAACAAIAAQADAAMAAwADAAEAAwAEAAQAAgABAAEA
AAD+//3//f/9//z//P/7//r//P/7//v/+//8//z/+//6//j/9//2//b/9f/1//b/9v/3
//f/9v/0//T/9P/z//P/8f/x//H/8f/z//P/8//1//X/9f/1//X/9v/3//f/9//2//X/
9P/0//b/9//3//j/+P/5//r/+v/6//r/+//8//z//P/9//3//f/9//3//v/+//7//v/+
//7//v/+//7//v/+//3//f/+//7//v/+//v/+//7//v/+//7//v/+//8//z//P/8//n/
9//3//j/+v/8//z//P/8//z/+//7//v/+v/9//7///8BAAEAAQABAAIABAAEAAUABgAG
AAcABwAHAAUABQAGAAYABgAFAAUABQAFAAQABAAEAAYABgAGAAYABQAFAAYABwAFAAUA
BQADAAMAAwACAAIAAgACAAIAAQAAAP///f/9//v/+//5//n/+//5//j/+P/6//j/+P/5
//f/9//2//b/9v/2//f/9//3//f/9//3//n/+f/5//n/+P/4//f/9//5//v/AAAGAAwA
GAArAEAAWQB2AJMAsQDJANsA7QD4APEA1ACxAIcASwAIAM//o/9+/2r/Zf9r/3P/ef+B
/5H/ov+2/8P/zP/X/97/4P/j/+T/6P/r/+7/8P/y//P/9P/0//P/9P/1//T/9P/z//P/
8//2//b/9v/2//T/9P/0//T/8//z//P/8v/0//T/9P/0//X/9f/1//b/9//3//j/+v/4
//j/9//3//X/9f/2//b/+P/6//j/+P/5//n/+f/6//r/+v/6//r/+P/4//j/+f/8//z/
/P/8//r/+v/9//3//f/9//7//v///wAAAwAEAAIAAwADAAMABAAEAAQABAAGAAYABgAG
AAUACAAIAAcABQAGAAYABgAIAAcABwAGAAgABwAGAAYACAAIAAgACAAHAAYABgAFAAcA
CgALAAsACQAJAAkACQAHAAkACgAKAAoACQAJAAgACAAHAAcABwAIAAgABwAGAAQAAwAD
AAMAAQAAAP7//P/9//3//f/+//////8AAAAA/f/9//z/+v/7//r/+P/3//j/+f/6//v/
/f/9//3////9//3//f/9//z//f/9//3//f/9//3//v/+//////8AAAIAAwAEAAQABgAG
AAcACAAHAAYABgAFAAMAAwADAAQABQAGAAcACAAHAAYABQAEAAYABgAFAAUABAAEAAQA
BAAFAAUABQAFAAMAAwADAAMAAgACAAIAAgAHAAYABAAEAAQABAADAAMAAwACAAMABAAF
AAcABQAFAAUABgAGAAYABwAIAAYABwAHAAcACQAJAAoACgAIAAcABwAHAAgACAAJAAoA
CAAIAAgACAAHAAcACAAJAAkACQAJAAcABQAFAAQABAAGAAYABgAFAAIAAQD/////////
//3//f/+//3//f/+//3/+v/5//n/+//7//r/+v/6//r/+//7//n/+f/5//n//P/9//7/
//////7//P/7//n//f8AAAAABAAOABkAKgBBAFgAcQCPAK8AywDdAOwA+QD0ANsAuQCN
AFIAEQDZ/6z/iv9z/2n/b/91/3n/gf+S/6b/tf+8/8X/1P/g/+X/6P/q/+//9P/y//H/
8f/x//D/8f/0//f/+P/6//n/+f/5//n/+P/3//b/+P/4//j/+P/4//f/9v/0//X/9v/3
//j/9//3//f/+P/6//n/+f/6//j/+P/3//f/9//3//j/+P/5//z/+//8//z/+//6//r/
+P/4//j/+P/4//j/+P/5//r/+v/6//r//P/8//////8AAAEAAwAEAAIAAgAEAAQAAgAD
AAMAAwAEAAQABAAEAAQABAAEAAQABwAKAAoACQAHAAgACAAIAAgABwAHAAYABAADAAIA
AgACAAIAAgACAAIAAgADAAMABAAGAAYABQAGAAcACAAJAAcACQAKAAoACAAHAAcABgAI
AAcABwAHAAQABAADAAIAAwADAAQABQADAAIAAAD+//7//f/8//z//f/9//7//v/8//v/
+f/2//n/+v/6//v/+//7//v/+//5//n/+f/7//v/+//7//v//v/////////+//3//P/8
//7//////wAAAgADAAQABAAGAAYABwAIAAYABgAHAAcABQAFAAUABgAEAAQABAAEAAcA
CAAJAAoACQAIAAYABQAGAAYABgAGAAUABQAFAAUABQAFAAUABQAGAAYABgAGAAUAAgAA
AAAAAAAAAAEAAwAFAAYABAAEAAQABQAEAAMAAgACAAMABAAGAAgACAAJAAkACQAJAAkA
CgAKAAgABwAHAAcACQAIAAgACAAGAAYABgAGAAcABwAIAAkABwAHAAcABQAHAAcABgAG
AAQABAAEAAMABAADAAEAAQADAAMAAQABAP///f/8//z/+v/4//j/+f/5//n/+P/4//n/
+v/8//3/+v/5//j/9//5//n/+f/5//z//P/7//v/+//9/wIABAAEAAgAFQAsAEUAYgB9
AJsAuwDXAOsA/AAHAfwA2wC3AIkASAAFAM//pP+C/23/Zf9p/2//df9//47/oP+z/8D/
zf/W/9z/3f/i/+T/6f/s/+7/7//v/+//7v/u//D/8v/y//L/8f/x//H/8v/y//L/8v/0
//T/9P/0//P/8//z//L/9P/0//T/9P/z//P/8//0//b/9f/1//b/9P/0//P/8//1//X/
9v/2//X/9v/z//L/9f/1//X/9v/0//T/9P/0//b/9v/2//f/+P/4//j/+P/4//j/+//7
//3//f/+//7//f/8//3//P/+/////////wAAAAAAAAAAAAAAAAAAAAD//wIAAgABAP//
AAAAAAAAAgABAAEAAAAAAP///v/+//z//P/8//z//f/+/wAAAQAAAAIAAgABAAMAAwAD
AAMAAgADAAMAAgACAAEAAQAAAAIAAQABAAEAAAAAAP///v/+//3//f/9//v/+v/4//b/
+P/3//b/9v/1//X/9v/2//X/9f/0//L/8v/y//H/8f/y//P/9P/1//P/8//z//X/8//z
//P/8//2//f/9//3//j/+f/6//z/+v/7//v//P/6//v//P/8//z//P/9//7//v/+////
//8BAAEAAQACAAIAAgACAAIAAAAAAAAAAAD+//7//f/9//7//v/+//7//f/9//3//f/7
//v/+//7//v//P/9//7//f/9/////v/8//r/+v/6//r//P/9//7//v/+//7//v//////
/////wAAAAAAAAEAAgAAAAEAAQABAAMAAwAEAAQAAgABAAEAAQADAAIAAgACAAIAAgAC
AAIA/////wAAAQADAAMAAwABAP/////+//7//v/+//7//f/8//v/+f/5//n/+f/3//f/
9f/z//L/8v/z//L/8//1//X/9f/0//T/8v/y//P/8//z//P/8//z//P/8//z//P/9P/0
//P/8//1//X/9P/8/wYAEgAlAD4AVwBwAI0ArwDJANsA6wD4APMA2ACzAIkATwAOANP/
o/+A/2r/Zf9r/3H/df97/4n/nv+w/7//zP/X/9z/3P/f/+D/5v/p/+j/6P/s/+3/7v/u
/+z/7v/w//D/8P/v/+//7//u/+7/7v/u/+7/7v/u/+7/7//v/+//7v/u/+7/7v/u/+//
7//v//D/8P/v/+//8P/y//L/8f/x//H/8f/y//L/8P/y//D/8P/z//P/8//0//T/9P/0
//T/9P/0//T/9f/4//j/+P/4//b/9v/5//n/+f/5//r/+v/6//r//P/8//z//f/9//3/
/v/+//7//v///wAAAQACAAEABAAEAAMAAQACAAIAAgACAAEAAQAAAAIAAQAAAAAAAAAA
AAAAAAACAAIAAwADAAIABAAEAAMAAwADAAMAAwAEAAcACQAKAAkABwAGAAQABAADAAMA
AwACAAIAAQAAAP7//f/9//3//P/8//v/+v/6//n/+P/4//n/+f/6//r/+f/5//j/9v/2
//b/9f/1//X/9f/1//X/9f/1//X/9//5//n/+f/5//j/+f/5//n/+f/5//n/+v/8//3/
/f/+//z//f/+//7//v/+////AAAAAAAAAQABAAMAAwADAAQAAwACAAEAAAAAAAAAAAAA
AAAAAAD/////AAAAAAAAAAABAAEAAQABAP//////////AAAAAAAAAAD9//v/+//8//7/
/P/8//z//P/8//7///8AAAAA/v/+//7///////////8AAAIAAgADAAQAAgADAAMAAwAF
AAUABgAGAAgABwAHAAcABwAGAAYABgAEAAQABAAEAAMAAwAEAAUAAwADAAMAAQADAAMA
AgACAAAAAAAAAP//AAD///3//f/7//v/+f/5//r/+f/5//r/+v/4//j/+f/3//f/9v/2
//j/+P/5//n/9//3//f/9//5//n/+f/5//r/+v/5//n/+//9/wIABAAKABYAKwBCAF0A
eACTAK8AxwDZAOkA9ADrAM4AqwCBAEUABADN/6H/fv9s/2v/cf93/33/h/+T/6T/tP/D
/8z/0//a/97/5f/s/+z/6f/s/+7/8P/x//L/8v/w//L/9P/0//L/8f/x//H/9P/0//T/
9P/y//L/8v/y//T/9f/2//b/+P/4//j/+P/5//n/+f/6//n/9//2//b/+P/4//f/9//3
//f/+P/4//j/+v/4//j/+f/5//n/+v/6//r/+v/6//j/+P/4//n/+v/6//r/+v/8//z/
//////////8AAAAAAAAAAAIAAgAEAAUABQAFAAUABAADAAIABAAEAAQABAAHAAoACgAJ
AAgACAAHAAYABwAHAAgACAAIAAcABgAGAAUABAADAAIAAwAEAAYABwAHAAgABwAFAAcA
BwAHAAcABwAJAAoACgAMAAsACwAKAAgABwAHAAcACAAIAAcABgAFAAMAAgABAAIAAgAB
AAAAAAD///7//v/7//v//P/8//z//f/9//z//f/8//r/+f/5//n/+f/5//z//f/+/wEA
//////////8AAAEAAQABAAEAAQABAAIAAAABAAEAAgACAAMABAAEAAYABgAHAAgABgAG
AAcABwAHAAcABwAIAAYABgAGAAYABgAGAAYABgAGAAYABQAFAAQABAAEAAQABQAFAAUA
BQAFAAUABQAFAAIAAgACAAIAAwACAAIAAgACAAIAAgADAAQABAAEAAQABAAFAAMAAwAD
AAQABgAGAAcACAAIAAkACQAJAAsACwAMAAwACgAJAAkACQAHAAYABgAGAAgACAAIAAgA
CQAJAAoACwAKAAkACAAFAAcABwAGAAYACAAIAAgABwAFAAMAAAD//wAAAQAAAAEAAgAB
AAEAAgAAAPz/+v/5//n/+f/4//j/+f/6//z//f/9//3//f/9//3//f/9//3//P/8//v/
+//7//3//v8AAAYADgAbADIATQBqAIUAowDDAN0A7wD8AP8A7gDNAKMAcQAwAO//u/+W
/3z/bf9p/2//c/95/4f/mP+q/7v/yP/T/9z/4v/l/+r/8P/x/+7/7v/w//H/8v/y//L/
9P/2//b/9v/1//X/9f/4//j/+P/4//f/9v/1//T/9v/3//j/+P/2//b/9v/2//n/+f/5
//r/+P/3//f/+P/2//b/9f/1//b/9//5//r/+f/6//f/9v/4//n/+v/8//r/+v/6//r/
/P/8//z//f/+//7//v/+//z//P///////////wAAAAD+//7/AAAAAAIAAwADAAMABAAE
AAQABAAEAAQABAAEAAQABgAFAAMAAwAEAAQABAACAAEAAQAAAAEAAQABAAIAAAAAAAAA
AAAAAAAAAQABAAMABgAHAAcABgAFAAQAAwADAAUABgAGAAYABQAFAAQABAADAAMAAwAE
AAQAAwACAAQAAwADAAMAAgACAAEAAAD+//3//P/8//3//f/+//7//P/7//n/9v/6//r/
+f/5//v/+//7//v//f/9//3///////////////7/////////AQABAAEAAgACAAMAAwAE
AAQABQAGAAYABAAEAAUABgAGAAYABwAHAAkACQAJAAoACgAKAAoACgAJAAgABwAGAAYA
BgAFAAUABgAGAAYABgAFAAUABQAFAAUABQAFAAUABgAGAAYABgAFAAMAAAACAAIAAgAC
AAIAAwAEAAQABAAEAAQABQAHAAcABwAIAAcABgAGAAYABgAHAAcABwAHAAcACAAIAAoA
CQAJAAkACQAIAAgACAAIAAgACAAIAAkACQAKAAsACwALAAsACQAJAAkACAAIAAYABgAG
AAUABgAFAAMAAwABAAEA//////3/+//6//r//P/6//r/+//7//v/+v/6//j/+P/5//n/
+v/7//z//f/8//v/+v/5//r/+v/5//n/+//9//7//v8EAAwAFwAsAEcAYgB7AJsAuwDV
AOcA9gABAfYA1wC1AIcARgADAMv/nv9+/2v/af9t/3P/ef+D/5L/pv+3/8L/0f/c/97/
3//k/+j/6//s/+z/7v/v//D/8P/w//L/9P/0//T/8//z//P/9P/0//T/9P/2//b/9v/2
//X/9f/1//T/9P/0//T/9P/1//X/9f/2//b/9f/1//b/+P/4//f/9//1//X/9v/2//b/
+P/2//b/9f/1//X/9v/4//j/+P/4//j/+P/4//n/+v/6//r/+v/8//z///////3//f/+
//7//P/8//7//v8AAAEAAQABAAQABAAEAAQABAAEAAQABAADAAYABgAFAAUABgAGAAYA
BAADAAMAAgAAAP///v/+/wAAAAAAAAAA/v/+//////8AAAIAAgABAAEAAQABAAEAAQAD
AAQABAAGAAUABQAEAAIAAQABAAEAAgACAAEAAAAAAP////////7//v/9//z//P/7//r/
+v/4//f/9//2//b/9//3//b/9v/2//X/9f/3//f/9//3//f/9//3//n/+//7//v/+//8
//3//f/9//v/+//7//z//v//////AAAAAAEAAgACAAAAAAABAAIAAgACAAMABAACAAIA
AgACAAIAAwAEAAQABAAEAAQABQAHAAcABwAIAAoACgALAAwADAANAA0ADQAPAA8AEAAQ
AA8ADQAMAAsACwAKAAoACgANAA4ADwAQAA4ADQANAA0ADQANAA0ACwAJAAkACAAIAAcA
BgAFAAMABAADAAEAAQABAAEA/////wEA///+//7/AAD+//7//////////v/+/wAAAAAB
AAEA/////////////////////wAAAAD/////AQABAAAAAgAKABIAHwAuAEMAXAB1AI8A
qwDFANcA5gDvAOgAzQCnAIEASgALANH/qP+I/3X/cf95/33/g/+P/57/rv+//87/1//i
/+j/6//u//L/9f/2//b/+P/5//r/+v/4//r//P/8//z/+//7//v//P/8//z//P/+//7/
/v/+//////////7//v/+//7//v////////8AAAIAAQABAAIAAAAAAP//////////AAAA
AAAAAgAAAAAAAwADAAMABAAEAAQABAAEAAQABAAEAAUABgAGAAYABgAGAAYACQAJAAcA
BwAIAAgACgAKAAwADAANAA8AEAARABEAEAAPAA4AEAAQABAAEAAPABIAEgARABEAEgAS
ABIAEQAPAA4ADAAOAA0ADAAMAAoACgAKAAoACwAMAA4ADwAOABAAEAAPAA8ADwAPAA8A
EQATAA==
         </WaveFormData>
      </LeadData>
      <LeadData>
         <LeadByteCountTotal>10000</LeadByteCountTotal>
         <LeadTimeOffset>0</LeadTimeOffset>
         <LeadSampleCountTotal>5000</LeadSampleCountTotal>
         <LeadAmplitudeUnitsPerBit>4.88</LeadAmplitudeUnitsPerBit>
         <LeadAmplitudeUnits>��V</LeadAmplitudeUnits>
         <LeadHighLimit>2147483647</LeadHighLimit>
         <LeadLowLimit>268435456</LeadLowLimit>
         <LeadID>V5</LeadID>
         <LeadOffsetFirstSample>0</LeadOffsetFirstSample>
         <FirstSampleBaseline>0</FirstSampleBaseline>
         <LeadSampleSize>2</LeadSampleSize>
         <LeadOff>FALSE</LeadOff>
         <BaselineSway>FALSE</BaselineSway>
         <ExcessiveACNoise>FALSE</ExcessiveACNoise>
         <MuscleNoise>FALSE</MuscleNoise>
         <LeadDataCRC32>1710161286</LeadDataCRC32>
         <WaveFormData>
+v/6//r/+//7//z//P/8//3//f/8//z/+//7//z//P/+//7//v/+////////////AQAC
AAIAAgACAAIAAwADAAAA/v/9//z//f/+////AAACAAEAAQACAAQAAwACAAIAAAAAAAAA
/v/7//r/+f/5//f/9//2//X/9f/0//T/9P/0//T/9P/y//T/9f/1//X/9f/2//b/9v/2
//X/9f/1//X/9f/2//b/9P/z//X/9//2//T/8//7/wUAEwAkADUASgBkAH4AlQCmALYA
xADEALwAtACdAHUARwAdAPr/4v/S/8j/xf/A/7r/uv++/8b/zf/X/+D/5v/p/+b/5v/q
/+7/8f/y//D/8v/y//H/8//0//T/9f/0//P/8v/x//L/8//0//X/9f/1//X/9f/0//P/
8//y//L/8v/y//L/9P/0//T/9f/3//f/9v/2//b/9f/z//L/9f/1//X/9f/2//b/9v/2
//b/9v/3//f/9f/1//X/9f/2//b/9v/4//r/+f/5//n/+f/5//r//P/8//z//P/9//3/
//8AAAAAAwAEAAQABAAEAAQABAAFAAYABgAHAAgACQAJAAkACQAJAAkACQAKAAoACgAL
AAsADgAOAA4ADQANAAwADAAMAAoACgAKAAoACwALAAoACAAKAAoACAAIAAcABwAHAAcA
BAADAAIAAQAAAAAAAAAAAP////////3/+//7//v/+v/5//n/+P/4//r/+f/4//j/+P/4
//j/+P/3//b/9P/z//T/9f/1//b/9v/2//b/9v/0//T/9P/1//f/9//3//f/+f/5//n/
+f/3//f/9//3//j/+f/5//n/+f/5//n/+f/6//r/+v/7//7////////////////////9
//3//P/8////////////AAAAAAAAAAD+//7//v/+//7//v/+//7//v/9//3//f/6//r/
/f/+//z//P/8//z//v/+//7//v/+//////8AAP///v/+//3//f/+/wAAAQACAAIAAgAC
AAAAAAABAAEAAgADAAQABgAFAAQAAwACAAEAAQABAAAAAgACAAIAAgADAAQABQAFAAMA
BAAEAAMAAgACAAIAAgACAAAA///+//v/+//5//n/+v/5//n/+P/4//j/+P/4//b/9P/0
//X/9//3//f/+P/3//b/9f/z//P/8//z//P/9P/0//T/8//3//n/+P/4//n/+/8FABMA
IgA1AEoAYAB6AJMApgC2AMQAxgDAALQAoQB7AE8AKQAGAOr/1v/O/8f/wP+8/77/wv/M
/9P/2f/g/+b/6f/q/+r/7v/u/+//8P/w//L/8v/x//P/9P/0//X/8//z//P/8//z//P/
8//z//P/8//z//P/8//z//T/9P/0//T/9P/0//T/9P/0//X/9f/1//T/9P/z//P/8v/y
//X/9f/1//X/9v/2//b/9v/4//j/+f/5//n/+f/5//n/+f/4//f/+P/5//n/+v/7//n/
+f/6//z//v/+//7////9////AAAAAP//AAAAAAAABAAEAAQABQAHAAgACgAMAAsACwAL
AAsADQANAA0ADgANAAwADAALAA4ADgAOAA0ADwAOAA4ADgAOAA4ADgAOAA8ADwAOAAwA
CwAKAAcABgAHAAcABwAHAAQAAwACAAEAAAAAAAAAAAABAAEAAQD///////////7//f/9
//z//P/8//v/+v/6//j/+P/4//j/9v/2//X/9f/3//f/9v/2//b/9v/2//b/9P/0//T/
9f/3//f/9//3//f/9//3//f/9//3//f/9//4//n/+f/5//n/+f/5//n//P/8//z//f/8
//3//f/9//v/+//7//v//f/9//z//P////////////7//v/+//7//v/+//7//v/8//z/
/P/8//z/+//7//v/+v/6//v/+//9//v/+v/8//z//P/8//z//P/8//z//P/9//3//v/+
//7///////7//v///////v/+//7//v/+//7//////////////wAAAAAAAAAAAAADAAMA
AwACAAIAAgACAAIAAAAAAAAA/////wAAAAD///7//v/+//7/AAD+//3//P/7//v/+f/5
//b/9f/1//T/9P/0//T/9P/2//T/9P/1//T/8//y//L/9P/0//T/8//z//P/8//z//b/
9v/2//X/8//1//j/+P/5//3/AQANAB4AMQBCAFgAcgCFAJgArAC4ALYAsgCsAJkAcwBJ
ACMAAADo/9j/zv/J/8b/wP/A/8b/zv/V/9v/4P/m/+f/6P/q/+r/7P/t/+7/8P/y//L/
8f/x//L/8v/z//P/8//z//P/8//z//P/8//z//P/8//z//X/9f/2//b/9P/0//T/9P/y
//L/8v/z//X/9f/0//T/9f/1//T/9P/z//P/8//z//b/9v/2//b/9P/0//X/9f/3//f/
9//3//j/+P/4//r/+v/5//n/+f/5//n/+v/8//z//P/8//3/+//9//7//v///wAAAAAA
AAQABAAEAAUABgAGAAcACAALAAsACwALAAkACQAJAAoADAAMAA0ADQAMAAwADAALAA0A
DAAMAAwADAAMAAwADAANAA0ADAAKAAwADAAKAAoACQAJAAkACQAIAAcABgAFAAIAAgAC
AAIAAQABAAEA//8BAAEAAQAAAP/////+//7//v/9//z//P/6//r/+v/6//z//P/7//v/
+//7//r/+v/4//j/+P/4//j/+P/4//n/9//3//f/9//6//v//P/9//v/+//7//v/+v/7
//v/+//7//v/+//7//z//P/8//3/AAABAAEAAQD///////////3//f/8//z/////////
///+//7//v/+//7//v/+//7//v/+//7//v8AAP////////z//P/9//3/+//9//7//P/8
//z//P/8//z//P/8//7//////wAAAAAAAAEAAQD///7//v/9////AAABAAIAAgACAAMA
AwADAAMAAwAEAAQABAAEAAQAAwADAAMAAgAEAAQABAAEAAMAAgABAP//AAACAAMAAwAC
AAIAAgACAAIAAAD///7/+//7//n/+f/5//n/+v/6//n/+P/3//b/9//2//f/+f/4//f/
9v/2//j/+P/4//f/9f/1//X/9f/4//j/+P/3//n/+f/4//r/+/8BAA0AHwAuADsAUABs
AIYAlwCqALwAxAC+ALQApgCLAF8ANwAVAPT/3v/Q/8r/x//A/77/wv/M/9T/2//h/+j/
6v/t//L/8v/y//L/8//y//L/9P/0//P/8//0//T/9f/1//X/9f/1//P/8//z//P/9f/1
//X/9f/z//P/9P/0//b/9v/2//b/+P/4//j/+f/3//f/9v/2//f/9//2//b/9f/1//X/
9f/2//b/9v/2//b/9v/3//f/9//3//f/9//3//b/9f/2//f/9//4//n/9//3//j/+v/8
//z//P/9//v//f/+//7///8AAAAAAAAAAAAAAAABAAIAAgADAAQABwAHAAcABwAJAAkA
CQAKAAsADAAOAA8ADwAOAA0ACwANAAwADAAMAAwADAAMAAwACwALAAoACAAIAAgABgAG
AAUABQAFAAUABgAFAAQAAwAAAAAAAAAAAAEAAQABAP///f/9//3//P/7//v/+v/6//z/
+//6//r/+v/6//r/+v/4//j/9//3//n/+f/4//j/+P/4//j/+P/2//b/9v/3//f/9//3
//f/+//7//v/+//7//v/+//7//r/+//7//v//P/9//7///////7//f/9//7/////////
AQABAAEAAQABAAEAAAAAAAEAAQABAAEAAAAAAAAAAAD+//7//v/+//7//v/+//7//P/7
//v/+//8//z//f/+//z//P/8//z//P/8//z//P/8//3//f/+/wAAAAABAAEAAAAAAAEA
AQACAAIAAgACAAIAAgADAAMABQAFAAUABgAFAAQAAwACAAUABQAFAAQABgAGAAYABgAE
AAQABAADAAEAAgACAAEAAQACAAMABAACAAAA///+//v/+//5//n/+P/3//f/9v/4//j/
+P/4//j/9v/2//f/9//3//f/+P/6//r/+v/5//f/9//3//f/+P/4//j/9//1//X/9v/4
//n///8LABsAKgA9AFIAagCCAJcAqgC8AMgAxgC8ALAAlQBtAD8AFwD4/+L/0v/I/8f/
wP+6/77/xv/M/9H/2f/k/+r/7f/u/+z/7P/u//H/8v/w//L/8v/x//H/8v/y//P/8//z
//P/8//0//X/9v/3//b/9f/0//P/8//z//T/9P/2//b/9v/2//T/9P/0//X/9//3//b/
9v/5//n/+P/4//f/9//3//f/9v/2//b/9v/2//b/9//3//f/9//3//f/+P/4//j/+v/6
//n/+f/5//v/+//8//7//f/8//v/+//9////AAAAAAMABAAEAAQACAAIAAgACQAIAAgA
CQAKAAkACQAJAAkACwALAAsADAAMAAwADQANAAwADAAMAAsACwAKAAoACgAKAAoACgAK
AAsACwAKAAgACgAKAAgACAAJAAkACQAJAAcABQADAAEAAAAAAAAAAAD////////9//3/
/f/9//z//f/9//z//P/6//n/+P/4//j/+P/4//j/+P/4//f/9//1//X/9P/0//X/9v/3
//j/9v/2//b/9//5//n/+f/5//n/+f/5//n/9//3//f/9//5//v//P/9//v/+//7//v/
/v/+//7///8AAAEAAQABAP//////////AAABAAEAAgADAAMAAwADAAAAAAAAAAAAAAAA
AAAAAAD+//7//v/+//7//f/9//3//P/8//3//f/9//z//v/+//7//v/+//7//v/+//z/
/f/9//7/AAAAAAEAAQAAAAAAAQABAAIAAgACAAIAAAAAAAEAAQABAAEAAQACAAQABAAE
AAQABwAHAAcABgAGAAYABgAGAAQABAAEAAMAAwAEAAQAAwADAAQABQAGAAUAAgAAAP7/
//////3//f/6//n/+f/4//r/+v/6//r/+v/4//j/+f/3//f/9//4//j/+P/4//f/9//3
//f/9//4//j/+P/3//n/9//4//r/+////wcAFQAiADUATABiAHoAkQCiALIAwgDGAMIA
tgClAIMAVwAvAAoA7v/c/9L/zf/I/8T/wv/I/9D/1f/b/+L/6P/r/+7/8P/y//L/8f/y
//D/8v/y//H/8//0//T/9f/1//X/9f/1//X/9f/1//X/9f/1//X/9f/z//P/9P/0//T/
9P/0//T/9P/0//T/9f/3//f/9v/2//f/9//2//b/9//3//f/9//2//b/9v/2//b/9v/3
//f/9//3//f/9//4//j/+P/6//j/9//3//f/+f/5//r//P/+//7//v//////AQACAAIA
AQACAAIAAgAGAAYABgAHAAYABgAHAAgACwALAAsACwANAA0ADQAOAAwADAANAA0ADAAM
AAwACwALAAoACgAKAAoACgAKAAoACwALAAoACAAKAAoACAAIAAUABQAFAAUABAADAAIA
AQAAAAAAAAAAAP3//f/9//v//f/9//3//P/7//v/+v/6//j/9//2//b/9v/2//b/9v/2
//b/9f/1//X/9f/0//T/9P/0//T/9P/2//b/9v/3//f/9//3//f/9//3//f/9//1//X/
9f/1//j/+f/5//n/+f/5//n/+f/6//r/+v/7//r/+//7//v//f/9//3//f/9//3//P/8
//3//f/9//3//P/8//z//P/8//z//P/8//r/+v/6//r/+v/5//n/+f/6//r/+//7//n/
+f/6//r/+f/6//r/+v/6//r/+P/4//j/+P/6//v/+//8//r/+v/7//v//P/8//3//f/+
//7//v/+//z//P/9//3//f/9//3//v/+//7//v/+/wEAAQABAAAAAAAAAAAAAAD+//7/
/v/9////AAAAAP///v/+//7//v/8//r/+f/4//f/9//1//X/9P/z//P/8v/y//L/8v/y
//L/8P/w//H/7//v/+//8P/x//L/8//z//H/8f/x//H/8v/y//L/8f/z//H/9P/4//v/
AQAPAB0AKgA/AFYAbACAAJMApACyALQArgCkAJQAdQBJACEAAQDo/9b/yv/G/8X/wP++
/8T/zv/W/9v/3//k/+j/6f/o/+r/6v/q/+v/7v/w//L/8v/x/+//8P/w//H/8f/x//H/
8f/z//P/8//z//H/8f/x//H/8f/x//L/8v/y//L/8v/y//D/8P/w//H/8v/z//P/9P/0
//P/8f/w//P/8//z//P/9v/2//b/9v/0//T/9f/1//f/9//3//f/9//2//X/9v/3//f/
+P/5//n/+f/6//z/+v/6//r/+//8////AQACAAIAAgABAAAAAgACAAIAAwAEAAQABQAG
AAcABwAHAAcABwAHAAcACAAKAAoACwALAAoACgAKAAkACgAKAAsADAAJAAgABwAGAAgA
CQAJAAgACAAIAAYABgAFAAUABQAFAAIAAQAAAP//AAAAAAAAAAD////////9//3//f/9
//z/+v/5//f/9v/3//f/9//4//j/+P/4//j/+P/4//f/9//1//X/9P/0//b/9v/2//b/
9v/2//b/9//3//f/9//3//f/9//3//f/9//3//f/9//4//n/+f/5//v/+//7//v//P/8
//z//f/8//3//f/9//v/+//7//v//P/9//3//v/+//3//P/7//z//P/8//z/+v/6//r/
+v/8//z//P/8//z/+//7//v/+v/6//v/+//9//z/+v/6//r/+v/4//j/+P/4//r/+//7
//z//v/+///////+//7///////7//v/+//7//v/+///////9//3//f/+////AAABAAIA
AwADAAMAAgAAAAAAAAAAAAAAAAAAAP///f/+//7//f///wAAAQACAAEA/v/8//r/+f/5
//f/9//3//f/+P/4//f/9v/1//T/9v/0//T/9f/1//X/9f/2//b/9v/2//X/9f/1//X/
9f/0//T/9P/z//X/9f/2//j/+f/9/wMADQAaACsAPgBUAG4AhQCYAKgAuAC+ALgArgCd
AHkATQAnAAgA7v/a/8r/xf/C/77/vP/A/8r/0f/V/9r/4P/l/+j/7P/u//D/8f/w/+7/
8P/w/+//8f/y//L/8//z//P/8//z//H/8f/x//H/8//z//P/8//x//H/8v/y//L/8v/y
//L/8v/y//L/8//0//X/9f/2//X/9f/0//T/9f/1//X/9f/2//b/9v/2//T/9P/1//X/
9f/1//X/9f/4//j/+P/6//j/9//3//f/+P/5//v//v/+//7//v////3///8AAAAAAQAC
AAIAAgACAAIAAgADAAQABAAFAAYACQAJAAkACQAHAAcABwAIAAoACgALAAsACgAKAAoA
CQAJAAgACAAIAAgACAAIAAgABwAHAAYABAAFAAYABQAGAAMAAwADAAMAAgABAAAA//8A
AAAAAAAAAP3//f/9//v/+//7//v/+v/5//n/+P/4//j/9//2//b/9v/2//b/9v/0//T/
8//z//T/9f/1//b/9P/0//T/9P/0//T/9P/1//X/9f/1//X/+f/5//n/+f/5//n/+f/5
//j/+f/5//n/+//7//v/+//+//7//v/////////+//3//f/9//3//f/9//3//P/8//7/
//8AAAEA/v/+//7//v/+//7//v/+//7//v/+//7//P/7//v/+//8//z//f/9//v/+v/8
//z//P/8//7//v/+//7//P/9//3//v/9//z//P/7//v//P/+////AAAAAAAAAAAAAAAA
AQABAAEAAQABAAIAAgACAAIAAgADAAMAAwACAAIAAgACAAIAAAAAAAAA//8AAAIAAwAD
AAAAAAAAAAAA/v/8//v/+v/6//v/+v/7//j/9//3//b/9P/0//T/9P/0//L/8v/z//T/
9f/2//j/9//2//X/8//0//X/9v/3//b/9v/2//X/9f/1//j/+v/5//n/AQAPACAAMwBI
AGAAeACRAKQAtADEAMYAvgCyAJ0AdwBJACEAAgDq/9j/zP/F/8D/vv++/8T/zP/T/9n/
4P/m/+n/6P/q/+z/7v/v//D/8P/y//L/8f/x//L/8v/z//P/8//z//P/9f/1//X/9f/1
//X/9f/1//f/9//4//j/9v/2//b/9v/2//b/9v/3//f/9//2//b/9//3//b/9v/3//f/
9//3//b/9v/2//b/+P/4//n/+f/3//f/9//3//j/+P/4//r//P/7//v/+//7//v//P/+
/wAAAAAAAAEAAAABAAEAAAADAAQABAAEAAQABAAEAAUABgAGAAcACAALAAsACwALAAsA
CwALAAwADgAOAA8ADwAPAA4ADQALAAwADAANAA4ADgAOAA4ADgANAA0ADAAKAAwADAAK
AAoABwAHAAcABwAGAAUABAADAAQABAAEAAQAAgABAAAA/f/9//3//f/8//3//f/8//z/
/v/9//z//P/6//r/+v/6//r/+v/5//n/+f/5//j/+P/6//r/+v/6//j/+P/4//n/+f/5
//n/+f/5//n/+f/5//r/+//8//3//P/9//3//f/9//3//f/9//7//v/+/////v//////
//8BAAEAAQABAAMAAwACAAIAAgABAAAA///+//7//v/+/wAAAAAAAAAA/v/+//7//v/+
//3//f/9//7//v///////////wAA/v/8//r/+v/6//r//P/8//z//P/6//v/+//8//7/
/v///////v/+///////+//7//v/+/wAAAAABAAEA////////AAAAAAAAAAAAAAEAAQAB
AAAA/v/+//7//v8AAAAAAAD///3//v/+//3//v/+//7//v/+//z/+//6//n/+f/3//f/
9v/1//X/9P/0//T/9P/0//b/9P/0//X/9f/1//X/9v/0//T/9P/z//P/8//z//P/9P/0
//T/8//3//X/8v/2//3/AQANAB0ALAA9AFQAbgCEAJUApAC0ALoAsgCoAJgAewBPACUA
AwDq/9j/zv/M/8n/wv++/8T/zv/W/9v/4//q/+z/6//q/+z/8P/w/+//7v/v//L/8//z
//H/8v/y//P/8//z//P/8//y//H/8P/v//H/8f/x//H/8f/x//L/8v/y//L/8v/y//L/
8v/y//P/8f/x//D/8P/z//P/8v/y//X/9f/1//X/9P/0//T/9P/0//T/9f/1//X/9f/1
//X/9v/2//b/+P/6//n/+f/5//f/9//4//r/+v/6//r/+//7//3//v/+//3//v/+//7/
AAAAAAAAAQACAAIAAwAEAAUABQAFAAUABQAFAAUABgAIAAgACQAJAAoACgAKAAkACQAI
AAgACAAIAAgACAAIAAkACQAIAAYABAAEAAIAAgACAAMABAAFAAIAAQAAAP///P/8//z/
/P/9//3//f/7//n/+f/5//j/+f/5//j/+P/4//f/9v/2//b/9v/2//b/9v/2//X/9f/1
//X/9P/0//L/8v/y//L/9P/0//T/9f/3//f/9//3//j/9//2//X/9f/1//X/9f/4//n/
+f/5//n/+f/5//n//P/8//z//f/8//3//f/9//3//f/9//3/+//7//r/+v/7//v/+//7
//z//P/8//z//P/8//z//P/8//z//P/8//z/+//7//v/+v/6//v/+//5//n/+v/6//n/
+P/4//j/+P/4//n/+v/7//z/+v/7//v//P/6//r/+//7//z//P/9//3//P/8//z//P/8
//z//f/9//3//f/9//7//v/+//7//v/////////+//7//v/+//7/AAAAAAAA/////wAA
AAD///z//P/8//z//P/6//n/+P/3//f/9f/1//X/9f/2//b/9v/2//b/9v/0//L/8v/z
//X/9f/1//b/9P/0//T/8//z//P/8//z//T/9P/0//P/8//3//j/+v/9/wUAEQAdADAA
RQBYAGwAgACRAKQAsgC0AKwAogCQAG0AQwAdAP3/5v/W/8z/yP/F/8L/wP/C/8j/0v/Z
/93/4P/k/+f/6v/u//D/7v/t/+7/7P/u/+7/7f/t/+7/7v/v/+//7//v/+//7//v/+//
7//t/+3/7f/t/+7/7//x//L/8v/y//L/8v/z//T/9f/3//T/8//x//D/8//z//L/8v/x
//H/8f/x//L/8v/y//L/9P/0//X/9f/1//X/9f/1//T/9P/0//b/+P/3//f/9//3//f/
+P/6//r/+v/6//v/+//9//7//v8BAAIAAgACAAIAAgACAAMAAgACAAMABAAHAAcABwAH
AAcABwAHAAgACgAKAAsACwAKAAoACgAJAAcABgAGAAYABgAGAAYABgAHAAcABgAEAAQA
BAACAAIAAQABAAEAAQABAAEAAQABAAIAAgACAAIA/////////f/7//v/+//6//v/+//6
//r/+P/3//b/9v/0//T/9P/0//b/9v/1//X/9f/1//T/9P/2//b/9v/2//b/9v/2//f/
9//3//f/9//5//n/+f/5//f/9//3//f/+P/5//n/+f/5//n/+f/5//z//P/8//3//P/9
//3//f/9//3//f/9//3//f/8//z/+//7//v/+//6//r/+v/6//z//P/8//z//P/8//z/
/P/8//v/+//7//j/+P/5//n/9//2//j/+P/4//j/+v/6//r/+v/6//v/+//8//r/+v/7
//v//P/8//3//f/+//7//v/+//z//P/9//3/////////AAAAAAAAAAAAAP////////7/
/v/+//7//v/+//7//v/9////AAAAAP//AAAAAAAAAAD///z/+v/4//n/+f/3//f/+P/3
//f/9v/z//L/8f/w//L/8P/w//H/8//z//P/9P/y//L/8v/x//H/8f/x//H/8v/y//L/
8f/x//P/9P/0//X/+/8DABEAIgA3AEwAYgB6AI8AogC0AL4AvACyAKQAiwBhADMADwDy
/97/zv/C/73/vP+4/7r/wP/I/9H/2f/g/+T/5//o/+z/7P/s/+n/6v/s/+7/7v/t/+3/
7v/u/+//7f/t/+3/7f/v/+//7//v/+3/7f/t/+3/7v/v//H/8v/y//L/8v/y//L/8v/y
//P/8f/x//D/8P/z//P/8v/y//P/8//z//P/8//y//H/8P/y//L/8//z//X/9f/1//X/
9v/2//b/+P/4//f/9//3//f/9//4//r/+P/4//j/+f/5//v//P/8////AAAAAAAAAAAA
AAAAAQACAAIAAwAEAAMAAwADAAMABQAFAAUABgAEAAQABQAFAAgACAAIAAcABwAGAAYA
BgAEAAQABAAEAAYABwAHAAYABAAEAAIAAgABAAEAAQABAAIAAQAAAP///P/8//z//P/7
//v/+//5//v/+//7//r/+//7//r/+v/5//f/9f/0//b/9v/2//b/9P/0//P/8//1//X/
9P/0//b/9v/2//b/9v/2//b/9//1//X/9f/1//f/9//3//f/+f/5//n/+f/6//v/+//7
//3//f/9//3//v/+//7////+//////////////////////////7//v/+//3//P/7//r/
+v/6//r//P/8//z//P/6//r/+v/6//z/+//7//v//P/8//3//f/9//v/+v/8//z//P/8
//z//P/8//z//v//////AAAAAAAAAQABAP7//v//////AAAAAAAAAAAAAAAAAQABAAEA
AQABAAIABAAEAAQABAAFAAUABQAEAAQABAAEAAQABAAEAAQAAwABAAIAAgABAP7//v/+
//7/AAD+//3//P/7//v/+f/5//b/9f/1//T/9v/2//b/9v/0//L/8v/z//H/8f/x//L/
8//0//X/9f/z//P/8//z//T/9P/0//P/8//1//T/9P/3//n///8NAB4ALwBCAFoAdgCL
AJwArgC6ALwAtACsAJkAcQBDAB0A/v/m/9b/zP/H/8L/vv/A/8T/zP/T/9n/4P/o/+n/
6P/o/+z/7v/v/+7/7v/w//D/7//v//D/8P/x/+//7//v/+//7//v/+//7//x//H/8f/x
//H/8f/y//L/8P/w//D/8P/w//D/8P/x//H/8f/w//D/8v/z//P/9P/0//P/8v/x//L/
8v/y//L/8P/w//H/8f/y//P/9P/1//T/9P/0//b/+P/3//f/9//3//f/+P/6//j/+P/4
//n/+P/5//n/+P/6//z//f/+/wAAAAAAAAEAAAAAAAEAAgADAAMAAwADAAUABQAFAAYA
BgAGAAcABwAHAAYABQADAAQABAAFAAYABAAEAAQABAAFAAUABAACAAQABAACAAIA////
//////8AAP///v/9//z//P/8//z/+//7//v/+f/3//f/9//2//X/9f/0//T/9v/1//T/
9P/y//L/8v/y//T/9P/z//P/8//z//L/8v/y//L/8v/y//D/8P/w//H/8//z//P/8//1
//X/9f/1//X/9f/1//X/+P/5//n/+f/5//n/+f/5//n/+P/3//f/+P/5//v//P/6//r/
+v/6//r/+v/6//r/+v/7//v//P/+//7//////wAAAAABAAEAAgACAAIAAgACAAIAAwAD
AAEAAQABAAIAAAAAAAAAAAACAAMABAAEAAMAAgABAAAA/v/+//7//f/6//r/+f/3//T/
9P/0//T/9v/0//P/8v/z//P/8f/x//L/8f/x//D/8P/w//D/8P/w/+7/7v/v//H/8f/x
//L/8f/w/+//7f/v/+//7//v//D/8P/w/+//7//v/+7/8P/z//f///8JABQAIwA2AEoA
YABzAIgAmACiAKgAogCWAIcAawBBABkA+v/k/9L/yv/F/8D/uv+8/8D/yP/R/9f/3P/i
/+f/5v/m/+r/6v/n/+b/6P/q/+r/6f/p/+r/6v/r/+v/6//r/+v/6//r/+v/6//r/+v/
6//r/+v/6//s/+z/7P/s/+z/7P/s/+z/7P/t/+//7//u/+7/7v/t/+v/6v/t/+3/7f/t
/+7/7v/u/+7/7v/u/+//7//v/+//7//v/+7/7v/u//D/8v/x//H/8f/x//H/8v/0//T/
9P/0//X/9f/3//j/+P/7//z//P/8//z//P/8//3//v/+////AAD/////////////////
/wAA/v/+//////8CAAIAAgABAP///v/+//7/AAAAAAAAAAABAAEAAAD+//7//v/8//z/
+//7/w==
         </WaveFormData>
      </LeadData>
      <LeadData>
         <LeadByteCountTotal>10000</LeadByteCountTotal>
         <LeadTimeOffset>0</LeadTimeOffset>
         <LeadSampleCountTotal>5000</LeadSampleCountTotal>
         <LeadAmplitudeUnitsPerBit>4.88</LeadAmplitudeUnitsPerBit>
         <LeadAmplitudeUnits>��V</LeadAmplitudeUnits>
         <LeadHighLimit>2147483647</LeadHighLimit>
         <LeadLowLimit>268435456</LeadLowLimit>
         <LeadID>V6</LeadID>
         <LeadOffsetFirstSample>0</LeadOffsetFirstSample>
         <FirstSampleBaseline>0</FirstSampleBaseline>
         <LeadSampleSize>2</LeadSampleSize>
         <LeadOff>FALSE</LeadOff>
         <BaselineSway>FALSE</BaselineSway>
         <ExcessiveACNoise>FALSE</ExcessiveACNoise>
         <MuscleNoise>FALSE</MuscleNoise>
         <LeadDataCRC32>266121800</LeadDataCRC32>
         <WaveFormData>
+P/4//j/+P/6//r/+//7//r/+v/6//r/+P/5//n/+f/7//v/+//8//z//P/8//z/////
/wAAAAABAAEAAQABAAAA/v/9//z//v/+//7//v/9//3//f/9/////////////f/9//v/
+v/2//X/9f/1//T/8//y//H/8//z//P/8//y//L/8v/y//T/8//z//P/8//y//H/8P/w
//D/7//v/+//7//v/+//7//t/+//8//x/+7/8P/0//r/AwANABkAKAA4AEsAXABnAHMA
fgCDAIUAhgCAAGkASwAqABEAAQD0/+r/5//e/9T/0P/S/9X/2v/h/+n/7f/t/+v/6f/s
/+7/8P/w/+//8P/w//D/8P/x//H/8f/t/+z/7P/r/+v/7P/v/+7/7v/v/+//7//t/+3/
7f/u//D/8P/v/+//7//v/+//7//y//L/8v/y//H/8P/t/+7/8P/w//D/8P/y//L/8v/y
//L/8//z//P/8//y//H/8P/y//L/8v/0//T/9P/0//T/9P/0//b/9v/4//j/+f/6//r/
/P/9//3//P/8//3//f/+//7//////wEAAwADAAMAAgACAAQABAAEAAQABQAGAAYABgAH
AAcABwAHAAcABwAJAAgACAAIAAYABgAGAAUABQAFAAUAAgAEAAMAAwACAAEAAQABAAAA
/v/9//z//P/7//r/+f/4//r/+v/6//n/9//2//b/9v/0//P/8//z//X/8//z//L/9P/0
//X/9f/z//P/8//y//L/8v/x//H/8P/w//D/8P/w//D/8P/w//H/8v/z//X/8//0//T/
9P/y//L/8v/y//T/9P/1//X/9f/1//X/9v/2//b/9v/3//r/+v/6//n/+//8//z//P/7
//r/+f/2//f/+f/6//v/+v/6//v/+//5//n/+f/5//n/+f/5//n/9//2//b/9v/0//T/
+P/4//j/+P/4//j/+P/4//j/+P/6//r/+v/6//r/+f/5//j/+v/6//r/+//7//v/+//7
//v//P/8//z//f/+/wAAAQABAAAAAAD///////////7/AAAAAAAAAAABAAIAAgADAAEA
AQABAAEA///////////9//z/+v/5//f/9//2//X/9f/1//b/9//3//f/9v/2//T/9P/0
//P/8//z//T/9P/y//L/8v/y//H/8f/x//H/8//z//P/8//1//X/9f/2//b/9v/8/wcA
EwAfACwAOgBNAF4AawB3AIQAiQCLAIoAhABxAFMANgAfAAsA+v/y/+3/5P/e/9z/3P/h
/+b/5//r/+//8f/x//H/8P/w//D/8v/x//L/8v/y//T/9f/1//X/9P/0//X/9f/0//T/
9v/0//b/9//3//f/9f/1//X/9v/2//b/9f/1//f/9//3//f/9v/2//b/9v/0//T/8v/0
//X/9v/3//j/9v/2//b/9v/4//n/+f/5//j/+P/4//j/9v/2//b/+P/5//r/+//8//z/
/P/+//7/AAAAAAEAAgABAAIAAgABAAIAAgADAAMABgAGAAcABwAJAAsACwALAAwADAAO
AA4ADgAOAA8AEAAPAA4ADgANAA8ADwAPAA8AEQAQABAAEAAQABAAEAAPABEAEQARAA4A
CwAJAAgABgAHAAcABwAGAAYABQAEAAQAAwACAAEAAAACAAIAAgABAAEAAAAAAAAAAAD/
//////8BAP/////+//z//P/9//3/+//7//v/+v/6//r/+f/5//r/+v/6//r/+P/4//j/
+P/6//r/+v/7//n/+v/6//r/+v/6//r/+v/6//r/+//7//3//f/9//7/AAAAAAAAAQAB
AAAA///9//3//v/+//7/AAAAAAAA/v8AAAEAAQABAAAAAAABAAEAAQABAAEAAQAAAP//
/v/9//3//P/8//z//P/6//z//P////3//P/+//7//v/+//7//v/+//7/AAAAAAAAAAAB
AAEAAgACAAAAAAAAAAEAAQABAAEAAQABAAIAAgACAAIAAgADAAMAAgACAAMAAwAFAAUA
BQAEAAYABgAGAAYABQAEAAIAAQADAAMAAwADAAMAAwADAAMAAwACAAAA/////////v/9
//r/+f/5//n/+f/5//j/+P/4//j/+P/3//X/9f/2//b/+P/4//j/+P/3//f/9//3//n/
+f/5//n/9f/3//n/+v/6//z/AAAFABMAHwAqADgASQBYAGcAdQB+AIEAgwCGAIAAawBP
ADIAHQALAP7/9v/x/+r/4v/e/+D/5//q/+3/7//x//H/8f/x//L/9P/2//b/9//4//j/
+P/4//n/+f/5//j/+P/5//n/+P/4//r/+P/4//n/+f/5//v/+//7//z/+v/6//n/+f/5
//n/+f/5//r/+v/6//r/+v/6//j/+v/6//r/+v/6//z//P/8//z/+v/7//v/+//8//z/
/P/8//z//P/8//7//v/+//7//v/+//7/AAAAAAAAAAABAAIAAgAEAAUABQAGAAYABwAH
AAgACAAJAAkACwANAA0ADQAMAAwADgAOAAwADAANAA4ADwAQABIAEwATABMAEwATABMA
EgASABIAEgASABIAEQARABEAEQAOABAADwAPAA4ACwALAAsACgAIAAcABgAGAAcABgAF
AAQABAAEAAQAAwADAAIAAgACAAIAAQABAAEAAQD//////v/8//z//f/9//////////7/
AAAAAP////////7//f/8//z//P/8//z/+v/6//r/+//8//7///8AAAAAAAAAAAAA/v/+
//////////////8AAAAAAAAAAAEABAAEAAQAAwABAAIAAgACAAAAAAAAAP7/AAABAAEA
AQD+//7//////wEAAQABAAEA//////////8BAAAAAAAAAAAA/v8AAAAA/f////7//v/+
//7//v/8//z//P/8//3//v///wAAAwADAAQABAADAAIAAQABAAIAAwAEAAUAAwAEAAQA
BAAEAAQABQAFAAYABgAHAAcABwAHAAcABgAGAAYABgAGAAUABAACAAEAAwADAAMAAwAD
AAMAAwADAAIAAgABAAEA//////7//f/8//v/+//7//r/+f/3//b/+P/4//j/9//3//f/
+P/4//r/+v/6//r/9//3//f/9//3//f/9//3//n/+f/3//j/+v/+/wYAEQAbACMAMABE
AFcAZABxAH0AhgCHAIcAhgB6AF8AQwAsABcABQD4//D/6//k/97/3v/k/+f/6v/t//P/
8//1//n/9//0//T/9P/0//X/9v/2//b/9v/3//f/9//1//T/9P/z//T/9P/2//T/9v/3
//f/9//1//X/9f/2//j/+P/3//f/9//3//f/9//4//j/+P/4//j/+P/2//j/9//2//X/
9P/2//b/9v/2//j/+f/5//n/+P/4//j/+P/2//b/9v/4//r/+v/6//r/+v/6//z//P/+
//7///8AAP7/AAABAAEAAgACAAMAAwACAAIAAwADAAUABwAHAAcACAAIAAoACgAMAAwA
DQAOABAAEAARABEADwAPAA8ADwAPAA4ADgAOAA4ADgAOAA0ACwALAAsACAAIAAcABwAG
AAcABwAHAAYABgAFAAQABAACAAAA/v/8//7//v/+//3//f/8//z//P/8//v/+//7//3/
+//7//r/+v/6//v/+//6//n/+P/2//f/+P/4//n/+P/4//j/+P/4//j/+P/4//j/+P/4
//n/+//8//z//P/6//r/+v/6//r/+v/7//v//f/9//3//v/8//z//P/9/wAAAAAAAP//
/f/+//7//v/+//7//v/8//z//f/9//3//P/8//3//f/7//v/+//7//z//f/+/////v/8
//v/+v/8//r//P/8//r/+v/6//r/+v/6//r/+v/4//j/+P/4//v/+//8//z//P/8//z/
/f/+////AAABAP//AAAAAAAAAAAAAAEAAQAAAAAAAQABAAMAAwADAAIAAwAEAAUABgAF
AAQAAgABAP//////////AQABAAEAAQD///7//P/7//n/+f/4//f/9v/1//X/9f/3//f/
9v/2//T/9P/0//P/9f/1//b/9v/4//j/+P/4//f/9//3//f/9//3//f/9//z//P/9f/0
//b/+v8CAA0AFwAjADAAQABRAGAAbQB7AIgAiwCLAIgAfgBpAEkALAAXAAcA+P/u/+v/
5P/a/9r/4P/h/+L/6f/v//P/9f/z//H/8v/0//T/9v/2//b/9f/0//L/8//z//P/9P/0
//X/9f/2//b/+P/2//T/9f/1//X/9f/1//X/9v/2//b/9f/1//f/9//3//f/+P/4//j/
+P/4//j/9v/4//j/+P/4//j/9v/2//b/9v/2//f/9//3//j/+P/4//j/+P/4//j/+v/4
//j/+P/4//r/+v/8//z/+v/6//v//P/+/wAAAQABAAIAAgADAAMABgAGAAcABwAHAAkA
CQAJAAoACgAMAAwACgAKAAsADAAOAA4ADwAPAA8ADwAPAA8ADQAMAAwADAAOAA4ADgAN
AA0ADQANAAoADAALAAsACgAJAAkACQAIAAUAAwABAAAAAQAAAP///v/+//7//v/9//3/
/P/8//z//v/9//3//f/7//n/+f/4//b/9v/3//f/+f/5//n/+P/2//b/9f/1//f/+P/5
//r/+P/4//j/+P/6//r/+v/7//n/+v/6//r/+P/4//j/+P/5//r//P/9//v/+//7//z/
/P/8//z//f8AAAAAAAD///3//v/+//7///8AAAEAAAAAAAEAAQABAP7//v///////f/9
//3//f/9//3//f/9//3//P/8//z//P/6//z//P/9//r//P/8//z//P/+//7//v/+//z/
/P/8//z//////wAAAAAAAAAAAAABAP///////////f/+//7//v/+//7//////wIAAgAD
AAMABQAFAAUABAADAAIAAQAAAAAAAAD/////AQABAAEAAQADAAMAAwADAAEAAAD+//3/
//////7//f/7//n/+P/3//n/+f/4//j/+P/4//j/9//1//X/9v/2//b/9v/2//b/9f/1
//X/9f/1//X/9f/1//v/9//1//j/+v/6/wAABwARAB0ALAA6AEsAXABnAHMAgACJAIkA
iACCAHMAVwA6ACEADQAAAPb/8f/q/+L/3v/g/+P/5v/p/+v/7//x//H/8//0//L/8v/y
//H/8v/y//L/8v/z//P/8//z//T/9v/3//b/9v/4//b/+P/5//n/+f/3//f/9//4//b/
9v/1//X/9//3//f/9//4//j/+P/4//b/9v/0//b/9v/2//b/9v/2//b/9v/2//b/9//3
//f/+P/4//j/+P/4//j/+P/6//j/+P/4//j/+v/6//z//P/8//z//f/+//7/AAABAAEA
AgACAAMAAwAEAAQABQAFAAUABwAHAAcACgAKAAwADAAMAAwADQAOAAwADAANAA0ADQAN
AA0ADQANAAwADAAMAAwADAAMAAsADQANAA0ACgAKAAkACQAIAAUABQAFAAQAAgABAAAA
AAD///7//f/8//z//P/8//v//P/8//3//v/8//v/+//7//n/9//3//b/+P/4//n/+f/5
//n/+f/4//j/+P/3//f/+P/4//j/+P/4//j/+P/4//r/+v/6//v/+f/6//r/+v/4//j/
+P/4//r/+v/7//v/+//7//v//P/8//z//P/9//7//v/+//3///8AAAAAAAD+//7//v/8
//z//f/9//3//P/8//3//f/9//3//f/9//v/+//7//v//f/8//z//P/+//z//v/+//v/
+//7//v/+f/6//z//P/8//z/+v/6//r/+v/8//z//P/8//3//f/+//7//v/+//7/////
////////////AAAAAAAAAAAAAAEAAQAAAAAAAQABAAMAAwADAAIAAgACAAIAAgACAAIA
AQABAAMAAwADAAMAAQABAAEAAQD9//z/+v/5//v/+//6//n/+P/3//f/9//3//f/9v/2
//T/9P/0//P/8//z//T/9P/2//b/9v/2//X/9f/1//X/9f/1//X/9f/1//P/9//8//7/
AAAKABMAGwAnADgASABVAGAAbwB5AH4AfwB/AHwAagBNADMAHAALAP3/8P/q/+n/4v/c
/+D/5v/p/+z/7f/x//P/8//z//P/8v/y//L/9P/3//j/+P/4//b/9//3//f/9v/2//f/
9//2//b/+P/2//b/9//3//f/9f/1//X/9v/2//b/9f/1//X/9f/1//X/+P/4//j/+P/2
//b/9P/2//j/+P/4//j/+v/6//r/+v/4//n/+f/5//r/+v/6//r/+P/4//j/+v/8//z/
/P/8//z//P/+//7//v/+////AAACAAQABQAFAAUABAAEAAMABgAGAAcABwAHAAkACQAJ
AAoACgAMAAwADAAMAA0ADgAOAA4ADwAPAA8ADwAPAA8AEQAQABAAEAAPAA4ADQALAAwA
DQAOAAwADAALAAsACgAJAAkACQAIAAcABQADAAIAAwACAAEAAAAAAAAAAAD//wEAAAAA
AAAA/f/7//r/+f/6//n/+v/6//r/+v/7//v/+//7//v/+v/6//r/+f/5//r/+v/6//r/
+v/6//r/+v/8//z//P/9//v//P/8//z/+v/6//r/+v/6//r/+//7//3//f/9//7//v/+
//7///8AAAAAAAD///3//v/+//7///8AAAEAAAD//////v/9//z//P/9//3/+//7//v/
+//8//3//v///////v/+//7//P/6//z//P////7//f/8//v/+v/4//j/+P/4//v//P/9
//7//f/9//7//v8AAAAAAAABAP///////////f/+//7//v/+//7//////wEAAgAEAAUA
AwADAAMAAgAAAAAAAAAAAAAAAAD/////AQABAAEAAQADAAMAAwADAP///v/8//v/+v/5
//f/9f/1//X/9v/3//X/9f/0//T/9v/2//b/9f/1//X/9v/2//b/9v/2//b/9f/1//X/
9f/z//P/8//z//X/9f/3//j/+P/6//z/AwANABcAIgAyAEUAVABhAG8AfACDAIUAhACA
AG0AUQA4ACMAEQAAAPL/6f/k/97/2P/a/+H/5P/l/+n/7f/v//H/8//y//T/9v/2//b/
9v/1//T/9P/1//X/9f/0//T/9f/1//L/8v/0//L/9P/1//X/9f/z//P/8//0//T/9P/z
//P/8//z//P/8//2//b/9v/2//T/9P/y//T/9v/2//b/9v/4//j/+P/4//f/9//2//X/
9v/2//b/9v/4//j/+P/6//n/+P/3//b/+P/4//r/+v/8//z//f/+//7/AAABAAEAAgAC
AAMAAwACAAIAAwADAAMABQAFAAUACAAIAAoACgAIAAgACQAKAAwADAANAA0ADQANAA0A
DQALAAoACgAKAAoACgAKAAkABwAHAAcABAAGAAUABQAEAAMAAwADAAIAAQD///3//P/+
//7//v/+//3//P/7//n/+f/4//j/+P/6//n/+f/5//f/9f/1//T/9v/2//f/9//1//X/
9f/0//b/9v/1//X/9v/2//b/9v/0//T/9P/0//b/9v/2//f/9//4//j/+P/6//r/+v/6
//j/+P/5//n/9//3//f/+P/5//r/+//9//3//P/7//n/+f/6//r/+v/6//r/+v/4//n/
+//8//3/+v/6//v/+//7//v/+//7//v/+//7//v/+f/4//j/+P/6//j/+v/6//n/+P/6
//r/+v/6//v//P/9//7//P/8//z//P/6//n/+f/4//n/+v/7//3//////////////wAA
AAAAAAAAAAABAAEAAAAAAAEAAQABAAEAAQAAAAAAAAAAAAAAAAAAAP////8AAAEAAgAD
AAIAAQAAAP///f/8//r/+f/7//v/+v/5//j/9//3//f/9f/1//T/9P/y//L/8v/x//L/
8//1//b/9P/0//T/9P/0//X/9v/3//X/9f/1//X/9f/z//X/+P/2//b//P8FABEAGwAq
ADoATQBcAGkAdQCEAIsAiQCGAIAAawBNADAAGwALAPz/8v/r/+T/3v/c/9z/4f/k/+f/
6//v/+//7f/v//D/8P/y//L/8//0//T/9P/y//P/8//z//T/9P/1//X/9P/0//b/9P/0
//X/9f/1//P/8//z//T/9P/0//P/8//1//X/9f/1//T/9P/0//T/9P/0//L/9P/2//b/
9v/2//T/9P/0//T/9v/3//f/9//2//b/9v/2//b/9v/2//j/+v/6//r/+v/4//j/+v/6
//z//P/9//7//f/+//7//f8AAAAAAQABAAAAAAABAAEAAwAFAAUABQAGAAYACAAIAAgA
CAAJAAoACgAKAAsACwAJAAkACQAJAAsACgAKAAoADAAMAAwACwAJAAkACQAGAAgABwAH
AAYAAwADAAMAAgAEAAMAAgACAAEAAAD///7//P/8//z/+//7//r/+v/6//z/+//7//v/
+//5//n/+P/4//j/+f/5//f/9//3//b/9v/2//X/9f/3//j/+f/6//j/+P/4//j/+P/4
//j/+f/3//j/+P/4//r/+v/6//r/+v/6//v/+//9//3//f/+//z//P/8//3//P/8//z/
+//9//7//v/+/wAAAAAAAP7//P/9//3//f/8//z//f/9//3//f/9//3/+//7//v/+//7
//r/+v/6//v/+v/9//7//f/9//3/+//6//j/+P/4//j/+v/6//r/+v/6//r/+v/6//3/
/f/+//7//v/+//7/////////////////AAAAAAAAAAAAAAEAAQACAAIAAwADAAMAAwAD
AAIAAAAAAAAAAAABAAIAAgADAAIAAQAAAP//AQABAAEAAQD9//z/+v/5//v/+//6//n/
9v/1//X/9f/3//f/9v/2//b/9v/2//X/9f/1//b/9v/0//T/9P/0//P/8//z//P/8//z
//P/8//1//P/8//2//r//v8GABEAGQAjADIARgBVAGAAawB3AIAAgQB/AHwAbgBRADMA
HAALAP3/9P/w/+v/4P/a/9r/4P/n/+r/7f/x//H/8f/v/+//8v/y//D/8P/z//T/9P/0
//L/8//z//P/9P/0//X/9f/z//L/8//w//L/8//z//P/9f/1//X/9v/0//T/8//z//X/
9f/1//X/9P/0//T/9P/2//b/9P/2//b/9v/2//b/9P/0//T/9P/2//f/9//3//b/9v/2
//b/9v/2//b/+P/5//r/+//8//r/+v/8//z/+v/6//v//P/8//7//////wIAAgADAAMA
AgACAAMAAwAFAAcABwAHAAgACAAKAAoACgAKAAsADAAMAAwADQANAAsACwALAAsACwAK
AAoACgAKAAoACgAJAAkACQAJAAYACAAHAAcABgAGAAcACAAIAAcABQADAAIA///+//3/
/P/+//7//v/9//3//P/8//z//v/9//3//f/9//v/+//6//r/+v/7//v/+f/5//n/+P/2
//b/9f/1//b/9v/2//b/9//4//n/+v/6//r/+v/7//n/+v/6//r/+v/6//r/+v/6//r/
+//7//n/+f/5//r//P/8//z//f/+//7//v/9////AAAAAAAA///+//3/+v/6//v/+//7
//z//P/9//3//f/9//3//f/9//3//f/9//v/+v/6//r//P/6//z//P/7//v/+//7//n/
+P/6//r/+v/6//v//P/9//7//P/8//z//P/9//3//v/+//7//v/+////AQABAAEAAQD/
/wAAAAAAAAIAAgADAAMAAgACAAMAAwADAAMAAwACAAQABAAEAAQAAgACAAEAAQADAAMA
AwADAAIAAQAAAP/////+//z/+//7//v/+v/5//r/+f/5//n/+f/5//j/+P/2//b/9v/1
//f/9//4//j/9v/2//b/9v/1//X/9f/1//P/8//z//P/9f/3//v/+v/8/wIACgARABsA
KwA4AEYAUQBeAGsAeQB+AH0AfQB4AGgATQAxABwACwD9//T/7v/p/+L/3v/e/+D/5f/q
/+3/7f/x//H/8//1//b/9P/y//L/8f/y//L/8v/y//P/8//z//T/9P/1//X/9P/0//b/
9P/z//P/8v/x//T/9f/2//j/+P/4//f/9//3//f/9//3//f/9v/1//T/9v/2//T/9v/0
//T/9P/0//b/9v/2//b/9v/3//f/9//4//j/+P/4//j/+P/4//r/+P/4//j/+P/6//r/
/P/8//z//P/9//7//f/+//7//f///wAAAgADAAQABAAFAAUAAwAFAAUABQAIAAgACgAK
AAoACgALAAwADAAMAA0ADQALAAsACwALAAkACAAIAAgACgAKAAoACQAJAAkACQAGAAQA
AwADAAIAAQABAAEAAAABAAEAAQACAAEAAAD///7//P/8//z/+//5//j/+P/4//n/+f/6
//v/+//5//n/+P/3//b/9v/1//f/9//3//b/9v/2//X/9f/2//b/9v/2//b/9v/2//b/
+P/4//j/+f/5//r/+v/6//n/+P/3//b/+P/4//n/+f/5//n/+f/6//r/+v/6//v/+//6
//n/9//4//r/+//8//r/+v/6//j/+P/5//n/+f/2//b/9//3//n/+f/5//n/+f/5//n/
+f/5//j/+P/4//b/9P/2//b/9f/0//b/9v/2//b/+P/4//j/+P/2//b/9v/2//f/9//4
//j/+P/4//j/+f/5//n/+f/5//f/+P/4//j/+f/6//z//f8AAAAAAQABAAAA///+//z/
/P/8//z//P/6//r/+f/5//v/+//7//v//f/9//3//f/5//j/9v/1//f/9//2//X/9v/1
//X/9f/0//P/8f/w//D/8P/w/+//8f/x//L/8v/w//D/8P/w//H/8f/x//H/8f/x//H/
8f/x//P/8//y//L/9v/8/wUADwAbACgANgBHAFgAZQB1AH4AgQCBAIAAeABfAD0AJAAT
AAMA9P/m/+H/3P/W/9b/2v/d/+D/5f/p/+v/7f/t/+//7v/s/+z/7v/v//D/8P/w/+7/
7//v/+//7P/s/+3/7f/u/+7/8P/u/+z/7f/t/+3/7v/v//D/8v/y//L/8f/x/+//7//v
/+//8P/w//D/8P/y//L/8P/y//L/8v/y//L/8f/w/+//7v/w//H/8f/x//L/8v/y//L/
9P/0//T/9v/2//b/9v/2//b/9v/4//j/9v/2//f/+P/4//r/+//7//7//v///////v/+
//////8BAAMAAwADAAMAAgADAAIABAAEAAUABgAGAAYABwAHAAkACQAJAAkABwAGAAYA
BgAEAAQABAADAAQABQAGAAQAAgABAAEAAAABAAEAAQAAAAAA///+//7/+//6//n/+P/4
//j/+P/3//n/+P/4//j/+P/3//f/9//1//P/8//y//L/8v/z//P/9f/1//X/9P/0//T/
8//z//b/9v/2//b/9v/2//b/9v/0//T/9P/1//f/+P/4//j/+P/4//j/+P/4//j/+f/5
//n/+f/5//r/+v/6//r/+//8//z//P/7//v//P/8//z//v/+//7//P/7//v/+v/5//r/
+v/7//v/+f/5//n/+f/5//n/+f/5//v/+v/6//r//P/6//z//P/5//f/9v/4//j/+P/4
//j/+P/4//j/+v/6//r/+v/7//v//P/8//r/+v/6//v//f/9//3//f/7//z//P/8//z/
/P/9//3//v/+///////////////+/wAAAAAAAAAAAAAAAP/////9//3//f/9//3//f/9
//3//P/8//v/+//5//n/+P/3//T/8//z//P/9f/1//T/9P/y//L/8v/x//H/8f/y//L/
8//0//X/9v/0//P/8v/x//P/8//z//P/9f/1//X/9P/2//j//P8DAA0AGQAmADgASQBY
AGMAcQB+AIEAfwCCAH4AZwBFACwAGQAJAPr/8v/r/+T/3v/a/9z/4f/k/+f/6//v/+//
7f/v//L/8v/w//D/8f/y//L/8v/y//P/8//z//D/8P/x//H/8P/w//L/8P/y//P/8//z
//P/8//z//T/8v/y//H/8f/z//P/8//z//L/8v/y//L/8//0//P/9v/0//T/9P/0//b/
9v/2//b/9f/1//T/8//1//b/9//4//f/9v/1//b/9//4//n/+v/6//r//P/8//r/+v/7
//z/+//8//z/+//+//7//////wIAAgADAAMAAwAFAAUABQAGAAYACAAIAAgACAAJAAoA
CgAKAAsACwAKAAkACAAHAAgACAAJAAoACAAIAAgABwAHAAcABwAEAAQAAwADAAIAAQAB
AAEAAAACAAEAAAAAAP///v/9//z//P/8//z/+//7//r/+v/6//j/9//3//f/+f/3//f/
9v/2//b/9//3//f/9//3//b/9v/2//X/9f/2//b/9v/2//T/9P/0//T/9v/2//b/9//3
//j/+P/4//r/+v/6//r/+v/6//v/+//7//v/+//8//r/+v/6//v//P/8//7/AAD+//7/
/v/+//z//P/8//z//P/8//z//P/+////AQACAAQABAAEAAUABQAFAAUABQADAAQABAAE
AAIAAgADAAMABAAEAAUABQAGAAcACAAIAAcABgAFAAQAAwACAAAA///+//3//P/7//r/
+f/4//f/9v/2//X/9f/3//f/9v/1//b/9f/1//X/9f/1//T/9P/0//T/9P/z//X/9f/2
//b/9f/0//P/8v/z//P/8//z//P/8//z//P/8//z//H/9P/2//r//v8FAAsAFQAgAC4A
PQBMAFkAZwBuAHMAdQB2AHQAZQBJACwAFwAJAPz/9P/t/+b/3v/c/97/4f/m/+n/6//x
//P/8f/x//T/8v/w/+7/7//w//D/8P/w//H/8f/x//D/8P/x//H/8P/w//L/8P/w//H/
8f/x//H/8f/x//L/9P/0//P/8//z//P/8//z//T/9P/0//T/9P/0//L/9P/0//T/9P/0
//T/9P/0//T/9v/3//f/9//4//j/+P/4//b/9v/2//j/9v/2//b/9v/2//b/+P/4//r/
+v/7//z//P/+//////8AAAAAAQABAAIAAgADAAMAAwAFAAUABQAEAAQABgAGAAQABAAF
AAYABgAGAAcABwAJAAkACQAJAAcABgAGAAYACAAIAAgABwAHAAcABwAEAAQAAwADAAIA
/////w==
         </WaveFormData>
      </LeadData>
   </Waveform>
</RestingECG>
