# Supplementary material for: Detection of Left Atrial Enlargement Using a Convolutional Neural Network-Enabled Electrocardiogram
Source: Front Cardiovasc Med. 2020 Dec 17;7:609976. doi: 10.3389/fcvm.2020.609976 (PMC7773668; doi:10.3389/fcvm.2020.609976)
Supplement: Supplementary file 4 [file Data_Sheet_4.ZIP › normal3/1802031593_1016_0000001B.XML]

<?xml version="1.0" encoding="Windows-1252"?>
<!DOCTYPE RestingECG SYSTEM "restecg.dtd">
<RestingECG>
   <PatientDemographics>
      <PatientID>1802031593</PatientID>
      <PatientAge>69</PatientAge>
      <AgeUnits>Years</AgeUnits>
      <Gender>Male</Gender>
      <PatientLastName>linqijing</PatientLastName>
   </PatientDemographics>
   <TestDemographics>
      <DataType>Resting</DataType>
      <Site>1</Site>
      <AcquisitionDevice>MAC55</AcquisitionDevice>
      <Status>Unconfirmed</Status>
      <Priority>Normal</Priority>
      <AcquisitionTime>09:57:38</AcquisitionTime>
      <AcquisitionDate>07-28-2016</AcquisitionDate>
      <CartNumber>1</CartNumber>
      <AcquisitionSoftwareVersion>009C</AcquisitionSoftwareVersion>
      <XMLSourceVersion>MAC5000 v1.0</XMLSourceVersion>
   </TestDemographics>
   <RestingECGMeasurements>
      <VentricularRate>73</VentricularRate>
      <AtrialRate>73</AtrialRate>
      <PRInterval>142</PRInterval>
      <QRSDuration>86</QRSDuration>
      <QTInterval>392</QTInterval>
      <QTCorrected>431</QTCorrected>
      <PAxis>56</PAxis>
      <RAxis>-6</RAxis>
      <TAxis>24</TAxis>
      <QRSCount>12</QRSCount>
      <QOnset>218</QOnset>
      <QOffset>261</QOffset>
      <POnset>147</POnset>
      <POffset>191</POffset>
      <TOffset>414</TOffset>
      <ECGSampleBase>500</ECGSampleBase>
      <ECGSampleExponent>0</ECGSampleExponent>
   </RestingECGMeasurements>
   <Diagnosis>
      <Modality>Resting</Modality>
         <StatementCount>6</StatementCount>
         <LabelText>12SL ��ϳ���</LabelText>
      <DiagnosisStatement>
         <StmtText>�������</StmtText>
      </DiagnosisStatement>
      <DiagnosisStatement>
         <StmtText>��</StmtText>
      </DiagnosisStatement>
      <DiagnosisStatement>
         <StmtText>�ںϲ�</StmtText>
      </DiagnosisStatement>
      <DiagnosisStatement>
         <StmtText>��</StmtText>
      </DiagnosisStatement>
      <DiagnosisStatement>
         <StmtFlag>ENDSLINE</StmtFlag>
         <StmtText>�����粫</StmtText>
      </DiagnosisStatement>
      <DiagnosisStatement>
         <StmtFlag>ENDSLINE</StmtFlag>
         <StmtText>�ٽ� ECG</StmtText>
      </DiagnosisStatement>
   </Diagnosis>
   <Waveform>
      <WaveformType>Rhythm</WaveformType>
      <WaveformStartTime>0</WaveformStartTime>
      <NumberofLeads>8</NumberofLeads>
      <SampleType>CONTINUOUS_SAMPLES</SampleType>
      <SampleBase>500</SampleBase>
      <SampleExponent>0</SampleExponent>
      <HighPassFilter>16</HighPassFilter>
      <LowPassFilter>150</LowPassFilter>
      <ACFilter>NONE</ACFilter>
      <LeadData>
         <LeadByteCountTotal>10000</LeadByteCountTotal>
         <LeadTimeOffset>0</LeadTimeOffset>
         <LeadSampleCountTotal>5000</LeadSampleCountTotal>
         <LeadAmplitudeUnitsPerBit>4.88</LeadAmplitudeUnitsPerBit>
         <LeadAmplitudeUnits>��V</LeadAmplitudeUnits>
         <LeadHighLimit>2147483647</LeadHighLimit>
         <LeadLowLimit>268435456</LeadLowLimit>
         <LeadID>I</LeadID>
         <LeadOffsetFirstSample>0</LeadOffsetFirstSample>
         <FirstSampleBaseline>0</FirstSampleBaseline>
         <LeadSampleSize>2</LeadSampleSize>
         <LeadOff>FALSE</LeadOff>
         <BaselineSway>FALSE</BaselineSway>
         <ExcessiveACNoise>FALSE</ExcessiveACNoise>
         <MuscleNoise>FALSE</MuscleNoise>
         <LeadDataCRC32>3280175860</LeadDataCRC32>
         <WaveFormData>
AgACAAIAAgAAAAAAAAAAAAIABAAGAAgABQAEAAMAAgAHAAoADQAQAA0ACgAHAAQAAwAC
AAEAAAACAAQABgAIAAQAAgAAAP7/AAAAAAAAAAACAAIAAgACAP///v/9//z//f/+////
AAD8//j/9P/w//P/9v/5//z/+f/2//P/8P/y//L/8v/y//X/9v/3//j/9v/0//L/8P/x
//L/8//0//P/8v/x//D/7f/s/+v/6v/s/+7/8P/y/+7/7P/q/+j/7P/u//D/8v/x//D/
7//u/+3/7P/r/+r/7f/u/+//8P/t/+z/6//q/+v/7P/t/+7/7v/u/+7/7v/t/+z/6//q
/+7/8P/y//T/8P/s/+j/5P/o/+r/7P/u/+3/7P/r/+r/5//m/+X/5P/o/+z/8P/0/+7/
6v/m/+L/5v/o/+r/7P/r/+r/6f/o/+b/5v/m/+b/6v/s/+7/8P/r/+j/5f/i/+b/6P/q
/+z/6v/o/+b/5P/k/+T/5P/k/+f/6P/p/+r/5//m/+X/4v/h/+P/5v/s/+z/6//q/+3/
6P/n/+b/5f/n/+n/6//u/+7/7f/s/+n/6f/r//D/8v/x//X/8v/v/+7/7f/r/+v/8f/4
//v//P/4//T/8v/u/+3/7v/z//j/+f/4//n/+P/z/+7/7P/o/+r/7f/v//T/8P/q/+P/
3v/h/+X/6v/w/+7/7v/s/+f/5f/l/+X/4P/i/+X/6f/s/+D/3P/e/+P/5v/q/+3/7f/s
/+v/6f/n/9z/1//n//f/+f8IABoAJQA5AFcAdQCUALMAxwDbAO4A8ADdAMEAqQCTAHsA
bwBpAFYAPQAwACoAFgD9//f/+P/2//n/+f/5//n/+v/3//P/7P/k/+f/6f/r/+z/6f/s
/+v/6f/k/+L/4f/f/+L/5P/m/+f/4//i/+H/3//e/97/4//o/+f/6f/p/+n/5//l/+T/
4f/m/+r/8f/2//L/7v/q/+X/6P/p/+z/8f/x//L/9P/w/+3/7P/r/+r/6v/s//P/+f/4
//L/8P/v//D/8v/3//z/+//8//7//f/7//f/9v/2//z/AgAIAA4ACQAEAP//+v/8//z/
AwALAAgABgAGAAMAAQABAAIAAwAHAAgACQAMAAsA///5/wkACwABAAUADwAHAAgADAAF
AAQABAABAP//BAAHAAkACwAGAAMAAAD6//v/AgACAAUA//8AAP3/+v/6//r/+v/8////
////////+v/3//T/8P/z//j/9f/4//X/9P/z//X/8f/t/+z/7P/x//b/+P/3//P/8f/w
/+7/6v/w//b/+v/4//n/9//1//P/7//t/+//8//3//n/+v/3//L/8f/x//b/9f/x//T/
9v/4//P/8P/w//D/7//t//T/9//7//3/9//1//H/6//r//D/+P/9//f/+f/7//X/8v/0
//X/9f/3//X/9//7//b/9P/x/+v/7P/u//L/9f/1//X/9f/4//b/8v/v//H/8//z//X/
+f/0//D/6//n/+z/8f/5//z/+P/2//P/7f/w//H/7v/s//D/+//5//v/+f/5//T/8P/z
//T/9f/2//X/8//1//H/7//u//D/9f/8//z//P/8//z/+P/y/+//7f/y//f/+f/7//v/
9v/z//D/8v/z//b/+f/8//3//f/9//j/9f/0//b/+f/8/wIAAQABAAAA///9//z//v8B
AAAA/P/8//z//v////z/+//+/wIABAAEAAYAAwD+//n/9//3//j/+v/7//7//v/8//n/
9//0//L/8f/z//T/9//4//P/8f/v/+3/6f/q/+z/7//2//j//P/2/+f/5P/s/+//7//0
//f/9f/v/+r/6//z//v/AQAUAC4ARwBhAHsAkQCsAMUA2QDvAAIB/gDvAN0AxQCfAH8A
dQBrAFIAPQA6ADoAJAAPAAkAAgD6//v//f///wEABAABAP3/9v/u/+7/7//w//D/7v/y
//L/8f/t/+z/7P/r/+3/8P/z//X/8v/y//L/8f/r/+b/5v/m/+z/8f/0//f/9P/x/+//
6//u//D/9f/4//T/8v/w/+3/7v/t/+7/8f/0//j//f/8//b/9P/y//D/8P/y//n///8A
APr/+P/3//j/+P/7//7//v8AAAMAAwABAP3//P/8/wEABAAHAAoACAAGAAQAAgAAAPz/
//8DAAQABgAKAAsAAQD9//r/9//8//7/AAAEAPj/4f/Q/9X/5f/n//f/DQABAP7//v/z
//P/9P/y//H/9//7//7/AQAAAP///v/6//T/9v/x/+//7v/0//b/+P/y/+7/6v/o//H/
9f/5//3//P/7//r/+P/6//7/+v/8//3//v///wMA+//z/+7/6v/2/wAABwALAAkABwAG
AAQA+P/6//z//P8AAAUABwAJAAYAAQD+////BAAJAAwADgAMAAgACAAJAA0ADQAKAA4A
FgAaABcAFgARAA4ACgAFAAkACwAOAA8ADQAPAA8ADQAJAAoADgAPAA4AEwAYABUADQAM
AAoABwANAA8AFQAdABYAFAARAAsACAAIAAoACwANABEAFQAcABkAEgAMAAsADgAPABIA
FwASABAADQALAAoACwAPAA4ADwAQABAADQANAAsABQAAAAUADwAMAA0ADQAPAAwACgAO
AAoAEAAOAAYACAAKAAwADgAKAAYABQAFAAoADwARABMAFAAOAAoABgAGAAcACgANABIA
EwATABMADQAJAAcACAAJAAwAEgARAAsACAAFAAEAAwAGAAoACgALAAwADQAQAA0ACAAF
AAYACgAMAAwADgAMAAYAAAD9//z//P/9//3//v/+//z/+f/1//L/8P/v//H/8v/1//b/
8P/v/+7/7f/m/+b/5//p//D/7v/s/+r/5f/k/+T/5//x//b/8//1//X/6v/d/+P/6//3
/woAGAAnAEEAXQBxAIoApwC/ANUA6gD2APcA6QDPAKsAiQB1AGkAWgBHADgAMgAsABcA
///8/wQA///9//v/+f/4//j/9//z/+7/6//r/+v/6v/t//L/8//z/+//7P/q/+f/6f/s
/+//8f/w//D/8P/v/+n/5v/o/+r/7//z//X/9//2//P/8f/t/+3/7v/y//T/9f/2//f/
9//y/+//7v/v//T/+P/9//z/+P/2//T/8v/z//T/+v////7/+P/2//X/9P/0//f/+v/8
/wAABQAHAAQA///9//z/AAACAAQABgAIAAgACAAIAAUAAAACAAUACQAMABEAEwAKAAcA
BQADAAcACAAJAAwADAADAAAAEwAOAP///v8DAAAABgAPAA0ACQAGAAAA+////wEAAgAD
AAQABQAGAAQAAAACAP3/+//6/wAAAgAEAP///P/5//j//P/9//7////+//3//P/6//n/
/P/3//j/+P/4//j/+//5//X/9P/0//n//P/8//n/+P/3//f/9v/r/+7/8f/y//T/9//3
//f/8//v/+3/7//z//f/+f/6//j/9P/0//X/9v/z/+3/7v/2//r/9//2//X/9P/y/+//
8//1//j/+f/3//n/+f/3//H/8P/y//H/8f/1//n/9f/u//D/8f/x//T/8//2//v/9f/0
//L/7f/r/+z/7//x//H/8//1//r/9v/w/+v/6//u/+//8v/3//X/9P/y//H/7//v//L/
8P/y//T/9f/z//f/9//z//D/8P/5//X/9f/0//X/8f/u/+3/7P/r/+r/7//x//f/9//1
//D/6P/k/+j/7P/w//T/8//w//D/8f/x//H/7v/r//T/9P/2//j/9f/z//P/8//4//n/
+f/5//r/+f/6//7/+v/6//3/+f/8//7/AAABAP7//v////z//f/+////AgAEAAAA/v8A
AP7//v/8//z////+//3////5//j/+P/3//j/+P/2//P/9v/2//f/+f/3//T/8//w//D/
8//2//n/7//s/+r/6f/u//T/+P/8//v/9P/y/+//6//q//H/9f/7//j/8//z//3/BQAM
ABwAMwBPAHEAlwC0AL8A0QDlAPIA8ADfAMcArQCLAH8AewBlAE4AOwAqACIAHAARAA8A
FgAWAAkABQABAP3/+v/+/////f/6//f/9//3//b/9P/4//j/9//3//b/9v/1//P/8v/x
/+//8v/2//r//f/4//T/9f/2//X/9//3//f/+//9/wAAAQD8//r/+//6//3//v//////
///9//3////9//7/AAD8//3/AAADAAYA///8//7///8EAAAAAAABAAAAAAADAAYABgAI
AAsACwAOAA0ADwASABIAEgASABIAFAAUABQAFAAUABAAEwAXABMAEgATABEAEQATABYA
GQAYABYAFAAUABkAEQAPACMAHgAPAA4AEwALAAwAEAAJAAwAEAARABMAEwATABIAEQAR
ABEAEQAOAAwAEAANAA0ACQAMAAsACgANAA4ADwASABAADQAKAAcABwAHAAcABgAGAAoA
BgAIAAUABAADAAUABQADAAQABgAEAAQAAQD7//7/AQAFAAgA/f8AAAMABAADAAUABAAD
AAQAAQAAAAMAAgADAAIAAAACAAAAAgAFAAQAAQD7//z/AAAEAAEAAAACAAQABQAFAAUA
AwACAP//AQAFAAcABwABAAAAAgABAP7/AQAEAP///f8CAAYACQAEAP///v//////AAAA
AP3//v8AAAQABwADAAEA//8AAAIAAAD//wMAAgABAAIABQAFAAQAAgABAP7///8DAAIA
AAAAAP//+/8BAAMAAQAAAP//BQD+//v//v8BAP///v/8//z//P/8//n/+/8CAAUABgAH
AAgAAwD+//z/+//+/wEAAQABAAgABgAGAAYAAgABAAIAAwAJAAsADAANAAgABQAEAAYA
CAAKAA8ADQAOAA4ADgANAA8AEgAWABYAEwASABEAEgAQAAwACgAMAAwADgAOABAAEwAQ
AA0ADQAJAAgACAAHAAwADAAKAAcABAACAAEAAQAFAAYACQAKAAUABQAFAAUAAAAAAAEA
AwACAAYACgAKAAcAAgAAAPv/+/8EAAsACwAJAAYABQADAAcAFQAgADAAUQB1AI8AqQDA
AM8A5wADARIBCgH/APcA4QC9AJ8AkQCDAGoAUQBKAEgAOAAvADkAKgAUABMAEwATABMA
FAAUABMADwAKAAYABQAEAAIABgAMAA4ADwALAAoACgAJAAcACAAJAAkACgAMAA4ADwAK
AAYABwAIAAsADwARABMAEgAPAA0ACQAJAAoADgAQABIAFAAWABcAEgANAAoACQANABAA
FAASABIAFAAWABgAFQAUABgAGwAeABoAGgAbABcAFgAYABoAHQAgACQAJQAkACEAIQAi
ACQAJgAoACoAKgAqACoAKgAnACIAJAAnACgAKgAuAC8AKwArACwALQAtACwAKwAsADEA
KQAnADsANwAnACUAKQAkACgALwArACwALAApACcAKQArACwALQAtAC0ALQAqACUAKAAk
ACMAIwAoACkAKgAqACgAJgAmACUAIwAhAB8AIQAjACUAJgAhACIAGwAaABsAHAAdACEA
HwAbABoAGgAcAB4AHQAZABwAHwAjACYAGwAcAB0AHAAeACEAIQAhACAAHQAcAB8AHwAf
AB0AGgAcABoAHAAfACAAHQAXABgAIAAkACEAIAAfAB4AHAAZABsAGwAcABsAHQAhACMA
IwAdABwAHgAdABwAIQAmACMAHAAeAB8AHwAcABkAGgAdABwAHgAfAB0AGQAYABkAGQAZ
ABsAHQAiACQAIAAdAB8AGwAZABkAGwAbABwAHAAdABwAHQAhACAAIQAiACIAHwAjACMA
HwAcABoAIQAbABkAHQAhACAAIAAfAB4AHQAcAB8AHwAjACEAIQAgACAAHwAaABQAGQAk
ACgAJQAkACMAIgAgABwAGwAbACEAJQAmACcAKAAkACIAIAAfAB8AIQAjACkAKwAsAC0A
KQAnACcAKgAsAC4AMwAxAC8ALgAtACsALAAwADUANgAyADIAMgA0ADMALgArACwAMAA0
ADYAOgA2ADAAKgAnACYAKAArAC0AMQAyADEALwArACYAIgAfACMAJgArAC4AKgApACgA
JwAkACQAJQAnACoAKgAoACgAJwAkACIAIQAlACgAKwAxADEAJgAbAB8ALwBBAE4AXgBz
AI8AswDRAOgA+QATAS0BPgE8ASkBGQEFAeEAxQC5AKkAlACLAIAAdgBmAFcATwBKAEAA
PQA+AD0APAA8ADoAOQA1ADAAMQAxADEAMAAxADYANwA3ADIAMAAvAC0ALwAyADUANwA0
ADIAMAAtACwAKgAtADAAMwA3ADkAOwA5ADcANgAzADUANgA6ADwAOQA4ADcANQA1ADMA
MwA1ADoAPgBDAEIAPgA8ADoAOAA3ADgAPgBDAEMAPgA9AD0APgA+AEEARABHAEoATgBP
AEoARQBDAEIARwBKAE0AUABRAFIAUwBUAE8ASgBMAE8AUwBWAFsAXQBUAFEATwBNAFIA
VABWAFoAWgBRAE4AYQBdAE0ASwBPAEwAUgBbAFkAVABSAE0ASQBPAFMAVgBZAFgAVwBW
AFIAUABUAFEAUQBQAFYAWABaAFQAUABMAEoATgBPAFAAUQBPAE8ATwBOAEsATgBJAEoA
TQBOAE8AUwBNAEcARABCAEkATgBQAE8ATgBNAE0ATABGAEoATgBQAE4AUQBRAFEATwBL
AEkASwBOAFEAUgBSAFAATABMAE0ATwBNAEgASgBQAFQAUQBQAE8ATgBMAEkASgBLAE0A
TQBPAFMAVQBVAE0ASgBKAEcASABNAFIATwBKAEwATQBNAE8ATQBPAFMATgBOAE0ASQBG
AEYASABJAEoASwBMAFAATQBIAEQARQBFAEUARwBLAEgARgBDAEEAPAA7AD0AOgA7ADwA
PAA5ADoAOQA0ADAANAA9ADkAOQA5ADsAOAA2ADQAMgAwAC4AMQAzADkAOQA0ADIAMQAv
ACwALAAvADIALgApACUAIQAZABwAHwAgACEAIgAeABwAGgAYABQAEgAQAA4ADQAMAAsA
CgAFAAIA///8//b/8v/u/+r/2//M/73/rv+i/5j/jv+E/3f/av9d/1D/QP8w/yD/EP8D
//j+7f7i/tj+0P7I/sD+tv6s/qL+mP6U/pL+kP6O/ob+fv52/m7+bP5q/mj+Zv5n/mj+
af5q/mL+aP5u/nL+dP58/oL+gv58/nr+eP5+/or+kP6S/pz+nv6S/pT+oP6e/pj+nv6m
/qz+sP6y/rj+wP7G/tD+4v74/hD/NP9a/3b/jP+i/7L/tv+2/7T/qP+W/3z/YP9U/07/
PP8o/yb/LP8i/xr/Hv8s/zD/Mv80/zb/N/84/zn/Ov8+/0L/Rv9K/03/Tv9P/1D/V/9c
/2H/Zv9o/2j/aP9o/2v/bv9x/3T/ev9+/4L/hv+I/4j/iP+I/4r/jP+O/5D/j/+O/43/
jP+N/47/j/+Q/5L/lP+W/5j/lP+S/5D/jv+T/5b/mf+c/5z/nP+c/5z/nP+c/5z/nP+f
/6L/pf+o/6X/ov+f/5z/oP+k/6j/rP+q/6r/qv+q/63/rv+v/7D/tP+2/7j/uv+5/7j/
t/+2/7r/vP++/8D/vv++/77/vv+8/7z/vP+8/77/wP/C/8T/wv/A/77/vP+9/77/v//A
/77/vv++/77/wP/A/8D/wP/D/8T/xf/G/8H/vv+7/7j/vP++/8D/wv/B/8D/v/++/7v/
uv+5/7j/uv+8/77/wP+8/7j/tP+w/7T/uP+8/8D/vf+6/7f/tP+0/7T/tP+0/7f/uv+9
/8D/vP+4/7T/sP+z/7b/uf+8/7v/uv+5/7j/uP+4/7j/uP+7/7z/vf++/7z/uv+4/7b/
uf+6/7v/vP+7/7r/uf+4/7b/tv+2/7b/uv+8/77/wP+8/7r/uP+2/7j/uv+8/77/wf/C
/8P/xP/A/77/vP+6/7z/vv/A/8L/wf/A/7//vv/A/8L/xP/G/8P/wv/B/8D/v/++/73/
vP++/8D/wv/E/8P/wv/B/8D/wv/C/8L/wv/C/8L/wv/C/8L/wv/C/8L/xP/G/8j/yv/I
/8b/xP/C/8X/xv/H/8j/yP/I/8j/yP/F/8T/w//C/8f/yv/N/9D/zP/I/8T/wP/D/8b/
yf/M/8z/zP/K/8b/w//D/8b/yf/L/83/0//S/9D/zv/M/8v/zv/R/9X/1//V/9P/z//L
/83/0v/U/9j/3//d/9v/2v/Z/9f/1//a/9z/3P/a/9r/2v/c/9z/2P/U/9b/2P/a/9z/
3v/e/9r/1P/T/9D/0P/U/9X/2f/a/9r/1//W/9T/z//N/8z/yv/P/9D/zv/P/9H/0f/M
/8z/zv/R/9P/1v/U/87/y//O/8z/x//L/9L/1f/T/9P/zv/J/8//1//b/+r/DAAdACsA
SQBrAIQAmQCxAM0A3ADSAMcAvwCrAIcAawBZAEkANgAjABgAFAAQAAUA8//o/+b/5//j
/+H/3//e/+D/4f/f/9z/2f/X/9X/0v/W/9z/3v/f/9z/2v/Z/9f/1P/U/9T/0//X/9r/
3f/f/9j/1P/V/9b/2f/d/9//4f/e/9v/2f/V/9f/2P/c/97/4P/g/+D/3//c/9n/2P/Z
/9//5P/q/+r/5//m/+X/5P/j/+T/6v/v/+//6v/p/+n/6P/o/+v/7v/s/+7/8f/x/+//
6//q/+r/7P/u//D/8v/1//b/9//4//T/8P/z//f/9//4//v/+//z//H/8P/v//b/+v/+
/wQABAD5//T/BQACAPP/8v/3//T/+P////v/9//2//L/7//x//P/9P/1//v//f/6//f/
9P/x/+7/8f/w//L/9f/1//f/9v/1//f/8v/v/+z/7v/v//L/9f/z//H/7v/r/+3/7f/v
//T/8v/0//n/9//x/+z/5//h/+P/6P/u//D/6v/o/+b/5v/o/+b/5v/q/+z/7v/u//D/
7//q/+X/4//j/+b/6v/t/+3/7P/p/+X/5v/m/+f/6f/q/+r/7P/s/+j/5//m/+X/5P/m
/+n/7f/k/+b/4v/k/+n/6P/q/+//8f/s/+X/6f/r/+T/4f/n/+//+f8IABQAHwA1AE8A
cQCWAK8AxwDfAO4A9ADtAN8AxwCpAJMAhQB3AGAASQA4AC4AGgAFAP3/AgACAAEA/f/7
//n/+P/3//X/8P/q/+v/7f/v//D/7f/u/+v/5//o/+j/6f/p/+v/7v/x//P/7//u/+3/
6//r/+r/7v/y//D/7//s/+n/6//r/+z/6//t//D/9v/6//j/9v/0//H/8v/x//L/9f/1
//b/+P/0//T/9v/4//r/9v/2//v////9//b/8//x//X/+P/+/wQAAAAAAAEA//////3/
/v8AAAMABgAJAAwACQAGAAMAAAADAAIACAAPAAwACgAKAAcABgAHAAkACwANAAwACwAM
AAsAAQD9/w8AEQAFAAcADwAHAAgADAAFAAUABgAEAAMABAAFAAUABQABAP///f/4//z/
BAAFAAkAAgACAP7/+v/2//T/8v/y//j/+f/6//v/9//1//P/8P/0//r/+P/8//r/+P/2
//f/9f/x//D/8P/z//b/9v/z/+7/6//p/+b/4//s//X//P/4//n/9//1//X/8f/v//H/
9P/3//j/+P/0/+7/7P/r/+//7//s//D/9P/2//H/7v/t/+z/6v/n/+7/8f/1//f/8v/x
/+7/6f/m/+j/7f/v/+z/7//y/+3/6f/s/+7/7//v/+3/7//z//D/8P/v/+v/7P/u//L/
9f/w/+3/6v/q/+z/6v/p/+3/7v/v//L/9//y/+7/6f/l/+r/7//3//r/9v/y/+3/5f/o
/+n/5v/k/+j/8//x//P/7//v/+r/5v/p/+z/7//y//D/7//y/+//7//u/+7/7f/u/+7/
8f/0//L/7f/p/+X/6v/t//D/9P/1//L/7v/r/+z/7P/r/+z/7//u//P/9v/z//D/7v/r
/+v/7f/x//P/8v/z//X/7v/r/+n/6//t/+//8f/0//n/+P/v/+v/5//q/+3/7//y//L/
6v/o/+T/5//q/+3/8P/y//L/8v/y//D/8P/w//D/8P/w//D/8P/v/+7/7f/s/+r/6v/q
/+r/7v/w//L/9P/w/+7/7P/q/+z/7v/w//L/8v/y//L/8v/v/+7/7f/s/+3/7v/v//D/
7//u/+3/7P/u/+7/7v/u/+7/7v/u/+7/7f/s/+v/6v/t/+7/7//w/+//7v/t/+z/7v/w
//L/9P/w/+7/7P/q/+j/6P/o/+j/6v/s/+7/8P/u/+z/6v/o/+z/7v/w//L/7//s/+f/
5f/l/+j/6//r/+3/8//y//P/8f/v/+7/7//v//L/8//z//P/8f/v/+//8f/w//H/9f/2
//X/9f/1//L/8f/z//b/+f/6//3/AAD+//z/9v/y//L/9P/2//b/+//+//3//P/4//L/
7//t/+3/8P/w/+7/7f/s/+r/6f/r/+z/7P/u//D/7f/t/+3/6v/k/+P/4//l/+b/6P/q
/+r/5f/k/+L/4//l/+T/6f/v/+v/3v/b/+H/6//3/wAAFAAvAEUAVwBzAJQAqwC1AMMA
1ADQAL8ArwCfAH0AXwBVAEkAMgAnACIAFgAOAAsAAwD+//L/5//p/+v/7f/w/+7/7f/p
/+T/4f/h/+H/4P/i/+j/6v/r/+j/5v/l/+P/4P/g/+D/3//i/+T/5v/n/+P/4P/i/+T/
5v/p/+r/6//q/+f/5f/h/9//4P/k/+b/6v/s/+7/7//r/+f/5f/l/+n/7P/w/+7/7f/u
/+//8P/s/+r/7f/v//X/8v/z//X/8f/u/+7/7v/x//T/+P/5//r/9//3//j/+P/4//j/
+P/6//z//v8AAPz/+P/7/////f/+/wEAAQD+//3//f/9/wAAAAAAAAIABwD///3/EQAN
AP3/+/////3/AgAKAAcABAAEAAEA//8DAAUABgAHAAsADQAPAA4ACgAMAAcABQAFAAwA
DwASABIAEAAOAA4ADgALAAgABQAHAAcABwAGAAUACAADAAQAAgACAAIABQABAP3//P/8
//z//P/5//P/9//7/wAABAD5//r/+//6//j/+//7//v/+P/z//D/8f/y//X/9v/2//j/
9P/0//X/8//v/+j/6P/y//j/9//4//b/9P/x/+3/7//v//D/7//x//X/9//3//D/7v/v
/+3/6//v//P/7//q/+z/7f/t/+z/6f/q/+3/7v/w//H/7//s/+z/7v/v/+z/6//q/+z/
7v/s/+v/7//r/+n/6f/r/+r/6v/p/+n/5v/n/+v/6v/t/+7/7v/r/+3/7f/p/+b/5v/t
/+f/5f/q/+//7//w/+3/6v/n/+T/5v/n/+z/6//p/+j/6P/n/+X/5P/m/+j/7P/r/+v/
6//o/+X/4v/g/+j/6v/r/+3/7f/s/+r/6v/q/+b/5v/q/+z/7v/w/+z/5v/j/+H/5P/n
/+f/5//r/+j/5//m/+P/4//l/+f/7f/v//D/8f/v/+3/7f/w/+7/8P/1//P/8//y//H/
7//t//D/9P/0//T/9P/0//b/9f/w/+3/7v/y//T/9P/2//n/9v/z//P/7v/s/+v/6f/t
/+7/7f/r/+j/5v/l/+X/5P/k/+b/5v/l/+X/5f/l/97/3v/f/+H/5P/q/+z/6P/j/+L/
3P/Z/93/5P/l/+X/5//g/9v/4f/t//f/BAAWAC0ATQBvAJEApACvAMkA5QDsAOIA1wDF
AKcAiQB3AGsAWQBAAC0AJgAgABYADQABAPz//v/1//L/7//s/+r/7P/t/+v/6P/k/+P/
4v/g/+H/5v/n/+f/5//m/+b/5f/i/+L/4v/h/+P/5v/p/+v/5v/i/+P/5P/o/+v/7P/t
/+3/6//q/+f/4//i/+T/5P/o/+r/7P/t/+j/5f/k/+X/6v/u//P/8v/u/+7/7v/u/+v/
6v/u//H/9f/y//P/9f/x//D/8v/0//L/9P/3//f/9v/z//P/9P/0//b/+P/6//z//P/8
//z/+P/0//f/+//9//7/AQABAPz/+//7//v//P/6//j/+P/+//f/9v8LAAQA8//w//P/
8P/2/////f/6//r/9//1//X/9f/0//P/9v/3//j/9v/z//b/8v/x//D/9v/4//r/9v/0
//L/8v/z//H/7//t/+3/7f/t/+z/6//u/+n/6v/q/+r/6v/t/+r/5//n/+j/6f/q/+j/
4//m/+n/7f/w/+X/5v/n/+b/6P/r/+v/6//q/+f/5v/p/+n/6f/n/+T/5v/k/+b/6f/p
/+X/3v/e/+b/7P/r/+z/6f/o/+b/4//k/+P/4//h/+T/5//o/+f/4P/g/+P/4//h/+X/
6f/l/+L/5P/l/+X/5P/h/+L/5f/m/+j/6f/n/+P/4v/j/+P/4v/j/+T/6P/m/+L/3//h
/+D/3//g/+P/4v/i/+H/4f/f/9//4v/g/+H/4v/i/9//4//j/9//3P/d/+X/4P/f/+H/
5f/k/+T/4f/g/9//3v/f/9//4//h/9//3v/e/93/3P/c/9//4v/k/+P/4//j/+H/3//d
/9z/4v/i/+H/4f/h/+D/3v/e/9r/1v/Y/9r/3P/e/93/2v/a/9v/3P/f/9//3//k/+L/
4v/i/97/3f/e/9//5P/l/+X/5f/k/+P/5P/o/+X/5v/q/+f/5//o/+n/6f/l/+b/6P/m
/+X/5v/n/+r/7P/o/+b/6P/p/+r/6f/q/+z/6v/o/+n/5P/i/+H/3//k/+T/4v/f/97/
3P/b/9v/2v/a/9z/3P/a/9v/3P/d/9b/1P/T/9P/1v/g/+b/5P/b/9j/3P/Z/8//0P/Z
/9f/1//c/9//3//h/+f/8P/+/x0ASQBvAIcAnAC1AM0A2QDcANgAzQC9AKcAiQBxAGEA
UwBAACcAFgAUAAwA+//5//z/7v/p/+X/4//h/+D/4f/h/97/2v/b/93/3//g/93/3v/b
/9f/1//Y/9r/2//Z/9j/1//V/9j/2v/c/93/1//U/9b/2P/Z/9v/2//b/97/3f/d/9v/
2P/Y/9v/3P/e/+D/4v/j/9//3f/d/9//3v/g/+P/4P/g/+L/5P/m/+H/4P/k/+f/7P/o
/+j/6f/l/+T/5v/o/+X/5v/o/+f/6P/n/+n/7P/r/+r/6f/o/+3/8P/z//b/8v/s/+3/
7//x//L/9f/1//L/8//1//f/9f/y/+//7v/y/+v/6v////3/7//v//X/7f/w//b/8f/y
//T/8//z//L/8//z//P/9v/3//j/9v/x//T/8P/v/+r/7v/u/+7/7//u/+3/7v/n/+n/
6//r/w==
         </WaveFormData>
      </LeadData>
      <LeadData>
         <LeadByteCountTotal>10000</LeadByteCountTotal>
         <LeadTimeOffset>0</LeadTimeOffset>
         <LeadSampleCountTotal>5000</LeadSampleCountTotal>
         <LeadAmplitudeUnitsPerBit>4.88</LeadAmplitudeUnitsPerBit>
         <LeadAmplitudeUnits>��V</LeadAmplitudeUnits>
         <LeadHighLimit>2147483647</LeadHighLimit>
         <LeadLowLimit>268435456</LeadLowLimit>
         <LeadID>II</LeadID>
         <LeadOffsetFirstSample>0</LeadOffsetFirstSample>
         <FirstSampleBaseline>0</FirstSampleBaseline>
         <LeadSampleSize>2</LeadSampleSize>
         <LeadOff>FALSE</LeadOff>
         <BaselineSway>FALSE</BaselineSway>
         <ExcessiveACNoise>FALSE</ExcessiveACNoise>
         <MuscleNoise>FALSE</MuscleNoise>
         <LeadDataCRC32>3447343251</LeadDataCRC32>
         <WaveFormData>
BAAEAAQABAAEAAQABAAEAAUABgAHAAgABwAGAAUABAAFAAYABwAIAAoACgAKAAoABwAG
AAUABAAGAAYABgAGAAgACAAIAAgABwAGAAUABAAGAAYABgAGAAYABgAGAAYABQAEAAMA
AgABAAAA///+////AAABAAIAAAD+//z/+v/7//z//f/+//7//v/+//7//P/8//z//P/8
//z//P/8//3//v///wAA/P/6//j/9v/3//j/+f/6//z//P/8//z//P/8//z//P/+//7/
/v/+//7//v/+//7//v/+//7//v/+//7//v/+//v/+v/5//j/+f/6//v//P/8//z//P/8
//7//v/+//7//P/6//j/9v/3//j/+f/6//j/+P/4//j/9//2//X/9P/3//j/+f/6//j/
9v/0//L/9f/2//f/+P/3//b/9f/0//T/9P/0//T/9f/2//f/+P/2//T/8v/w//H/8v/z
//T/9P/0//T/9P/y//L/8v/y//D/8P/w//D/8v/y//L/8P/w//D/8f/z//T/9P/1//b/
9P/0//X/9f/4//j/+f/6////AAACAAIAAgACAAIAAgACAAMAAwD+//3//f///wAAAgAC
AAEA/f/+//7///////7/+//7//n/9v/3//r/+v/4//X/9P/y//X/9v/3//j/9v/z/+7/
6//u//H/8v/1//T/9P/0//H/8f/x//H/8P/w//D/8v/y/+j/5v/s//X/9//3//n/+P/7
//3//f8BAAEABAALABQAHAAjACYAJwArADUAPQBGAFEAWwBbAE8AQAA4ADIAMAAwACEA
BwD5//v/+v/4//v/AgAAAP7//f/9//n//P/7//n/+v/6//r/9//0//b/+P/4//f/9v/5
//r/+v/3//X/8//x//H/8v/0//X/9P/z//L/8f/z//L/9f/3//X/9v/4//j/9//2//X/
8//3//r//f////z/+v/4//j/9v/3//j/+f/7//7/AQD///3//P/8//v//f/+////AQAD
AAIAAQABAP///v/+/wAABQAGAAYABgAEAAMAAgABAAYACgANABAADgAMAAYABAAGAAgA
CwAQAAoADAALAAkACAAJAAoACwAMAAwADAANAAwAAwAAAA4AEwALAAoAEAAJAAkADQAJ
AAkACwALAA0AEAAQAA8ADQALAAkACAAGAAkADAAOABAADAAKAAsACQAKAAoACwAMAAsA
CgAJAAcABAACAAQABAAEAAIABQAGAAYABgAEAAMAAQAAAP7/AgAFAAMAAwADAAIAAwAC
AAEABAADAAQABgAEAAQABgAGAAcABwAHAAgACAAHAAYABgAJAAkABwAHAAgABgAEAAYA
BwAJAAYABgAGAAYABQADAAQABwAIAAkABwAFAAIA//8BAAQABgAIAAQABAAEAAQABQAG
AAgACQAIAAcABgAFAAYABgACAP////8BAAMAAwAEAAQABQAHAAUAAwAAAAAAAQABAAIA
AgAAAP7//v/9////AgAGAAgAAwABAAAA//8CAAIAAAD9/wEAAgACAAAAAgACAAMAAwAC
AAEAAAD//wAAAAABAAEAAwAAAPz//v8EAAYABgAGAAYAAwABAP///v8AAAIAAwAFAAMA
AgABAAEAAgAGAAcACQAKAA0ADgAQAA4ADgAOAA4ADgAOAA8ADwAMAAkACQALAAwAEAAQ
AA8ACgAIAAcABwAIAAYABAAFAAEA//8BAAUABgAGAAMAAgAAAAIAAgACAAIAAwADAAEA
AQABAAEA/////wAAAAAAAPz//f/8//v//P/6//r//P8CAAIABAACAP//+f/7////AgAF
AAMABQANAA8AFgAjACQAIgAtADwAQQBHAEsASwBSAFsAYQBbAE0ARgBEAEIAQAAyABUA
AwABAAEAAAAEAA0ADgAMAAoABwAFAAUABwAHAAYACAAIAAYAAQD8//3/AAABAAEA/P//
/wAAAAD//////////wAAAAABAAEA///////////9//r/+//7//7/AAADAAQAAwACAAEA
//8BAAIAAwADAAEAAAD//wAAAAABAAIAAwADAAYACQAHAAQABAAFAAUABwAIAAkACwAJ
AAgABwAHAAkACAAIAAoACwAMAAwADAALAAsACwALAA4AEAARABIAEwASAA0ADAAMAAwA
DQAQAA0AEAAQAA8ACwAJAAcABQAHAAgACQALAP3/5//X/9j/7f/1/wQAGgAOAAcABAD5
//v///8BAAUABwAIAAgABwAHAAcACAAIAAYABAABAP7//v/+/wEAAQD///7//v/+/wEA
AgADAAMAAAD8//z/+v/6//j/+//8//r/+v/4//f/9v/0//H/9P/4//f/+P/5//f/+f/5
//n/9//1//X/9v/3//j/+//8//n/+f/5//r//P/9//7/AAAAAP///P/7/wAA/v/8//7/
AwAFAAIAAgABAAAA/v/7//z///8AAAEAAAD///3/+//9//7//v/+//3//v///wAA/v/8
//v/+f/7//3///8BAAEAAAD7//f/+f/7//3//f/+//7///8BAP///f/6//r//v///wEA
AgAAAPz/+v/3//n/+v/8//z/+//7//z//f/8//r/9v/x//j/+v/7//r/+P/4//n/+f//
////AwD7//T/9v/4//r//P/4//f/9v/2//r//P/9/////f/8//v/+//8/wAAAQADAAQA
BwAIAAoACAAIAAgACAAGAAYABwAHAAAA/f/9////AQAGAAcABwAEAAQABQAHAAkABgAD
AAMAAAD9//7/AQABAAAA/P/6//j/+v/6//r/+v/7//v/+f/7//v/+//5//f/+P/4//j/
9v/5//r/+//4//T/8v/y//L/9P/y//T/9//5//X/9f/8/////f///wMABQAEAAsAFAAe
ACUAJgAnADEAPQA/AEAASQBVAF0AVwBGADwAQgBAADQAJwAPAPn/9f/6//r///8OAA4A
AgD9/wcACQAHAAMA/v/8/wAAAAD9//r/+v/8//z/+//6//3//v/+//z/+//6//n/+f/6
//z//f/6//n/+P/3//b/9P/2//f/+f/6//z//P/8//z//P/7//n/+v/7//v//f/+////
AgD+//3//P/7//3/AAADAAEA///+//7//f///wAAAQADAAEAAAD////////+//7/AAAF
AAYABgAGAAMAAwADAAMAAQACAAIAAgAHAAgABQAGAAYABgAHAAoACgAOAA8ADwAKAAkA
CAAHAAYABgAGAAcABwD///3/DAANAAMAAAAEAAIAAwAIAAUAAgADAAIAAwAEAAQAAwAB
AAMAAwAEAAQAAQAAAP7//P/8//z///////7//P/7//r//f/+///////+//z//v/+//3/
+v/8//z//P/8//r/+f/3//b/9P/4//v/+f/5//n/9//5//n/+f/5//f/9//4//j/+P/6
//r/9//3//f/+P/5//n/+f/6//v/+//5//n//v/8//r//P/+////+//6//r/+v/5//f/
+P/7//z//f/9//3//P/7//n/+v/6//r/+P/4//j/+P/4//j/+f/5//z//f/+/////P/6
//T/7//v//H/8//z//X/9v/4//v/+P/1//H/8P/z//P/9P/0//f/9v/3//f/9f/2//j/
+P/4//f/9//3//r/+v/4//X/9v/2//X/8v/y//L/8//z//P/8//z//P/9P/0//X/9f/7
//b/7P/q/+7/8P/y//T/8//z//P/9P/y//L/8f/x//X/9v/3//n/+f/8//z//f/8////
AAACAAQABgAIAAoABQACAAAA/f/8//v//f8BAAAABAAEAAMAAgACAAMABQACAP7/+v/5
//T/8f/y//X/+f/6//j/+P/2//j/+P/4//j/+f/5//f/9f/1//X/8//z//T/9P/0//L/
9f/2//f/8v/u/+z/7P/0//D/8P/2//3/9f/z//f/+v/1//f//f8HAAcABgANABgAIAAj
ACYALwAzAD8ATQBSAFMAYQBpAFsASgBEAD4ANgAiABcACwD///3//P/6/wMADAAIAAgA
DQANAAkABgADAP///v8CAAIA///8//r//P/8//v/+f/9////AAD9//v/+f/3//j/+P/5
//n/+v/7//z//f/6//j/+v/7//n/+v/8//z///8AAAEAAQD//wAAAQABAAAAAAAAAAIA
AQABAAEAAQD//wIABQADAAIAAgADAAMAAQACAAMABQADAAIAAQABAAIAAgADAAYACwAM
AAwADAANAA0ADQANAA0ADgAOAA4AEgASAA4ADgAOAA4ADwASAAwADgANAAsADAANAA4A
DwAQABAAEAARABMACwAJABgAFwANAAoADgAGAAUACAADAAcACwANABEAEgASABEADwAO
AA0ADQAMAAwADAALAAoACgAKAA0ADQANAAwADAAMAAoACgAKAAkABgAEAAYABgAIAAYA
CQAKAAgACAAGAAUABgAGAAUACgAIAAUABAADAAQABwAIAAkACQAHAAcACAAIAAgACgAK
AAgABwAGAAYABgAFAAQABAAHAAcABQAFAAgABgAEAAYACQALAAgACAAKAAoACQAHAAUA
BwAHAAcACAAJAAkACQAHAAgACAAIAAYABgAGAAYABwAIAAoACwAHAAUAAwABAAQABAAA
AP3///8DAAcACQAFAAQABAAFAAUAAwAAAAAAAwADAAQABAAEAAIAAgABAAEAAgAEAAQA
AAD///////8BAAIAAQD//wUABgAGAAQAAwACAAIAAQD//////////wAA/v8AAAMABAAF
AAYAAgABAAAAAAD//wAAAAABAAUABgAHAAkABgAIAAcABwAJAA0ADwASABAAEAAQABAA
EgASABMAEwAPAA0ADgARABQAGAAYABcAEQAOAAwACwANAAoABwAHAAMAAQADAAcACQAK
AAgACAAEAAYABgAGAAQABQAFAAMAAwADAAMAAQADAAQABAAEAP//AQABAAEAAgAAAAAA
AgACAAIABAAIAAUAAQADAAEA/v8HAA0ACwANABUAGgAfACYALgAvADAAOQBJAFUAWwBc
AF8AbQBxAF0ASABKAFAATAA8ACkAFQALAAcACAAQABMAEgAaACYAHwAPABEAEwARAA4A
DgAPAA4ACgAGAAYACAAIAAcABQAJAAsADAALAAsACwALAAwADAANAA0ADQANAA0ADQAL
AAgACQAJAAoADAAPABAADgAOAA4ADQANAA4ADwAPABIAEgASABQADwAPAA8ADwAPABIA
FQATABMAFAAWABcAFwAYABkAGwAZABgAFwAXABkAGAAYABoAHwAgACAAIAAfAB8AHwAf
ACIAJAAlACYAJgAmACIAIgAgACAAIQAkACMAJgAmACUAJQAlACUAJQAlACQAIwAjACYA
HwAeAC4ALgAjAB8AIgAgACEAJgAjACUAJwAnACkAKgAqACkAJwAlACUAJgAmACYAJgAl
ACQAIgAiACUAJQAnACYAJgAmACQAJAAkACMAIwAiACUAJgAkACAAIQAgACAAIAAeAB0A
HQAcABoAHgAfAB0AHQAdACAAIwAkACUAIwAhACEAIgAiACIAJAAkACMAIwAjACQAJAAj
ACIAIgAjACMAIQAhACUAJAAjACYAJwApACYAJgAmACYAJQAjACIAIwAiACEAIwAlACYA
JwAlACYAJgAmACYAJgAmACYAJAAkACUAJQAjACMAIwAjACYAJgAiAB8AHAAdAB4AHQAe
ACAAIwAnACcAJQAiACIAIQAhACIAIgAiACAAIAAfACEAIgAkACQAIwAjACQAJQAmACYA
JAAhACMAJAAkACIAIgAiACMAIwAlACUAJQAlACIAIgAjACMAIQAgACAAIgAoACYAJAAm
ACYAJAAkACQAJAAjACMAIwAkACMAJAAkACUAKAAqACwALwAsAC4ALQAtADAAMwA0ADYA
OAA4ADgAOAA3ADYANgA1ADEALwAwADMANgA6ADoAOQAzADIAMgAzADEALgArACsALAAr
AC4AMwAxADAALAAqACgAKgAqACoALAAtAC0AKwAqACkAKAAlACgAKgArACwAKAApACgA
JwAoACYAJgAoACYALAAuAC4ALwAvACsAKQAqACkALQA3ADsAOwBAAEkAUABUAFkAXABl
AHEAewCDAIQAhwCPAI8AgwB0AGoAbABwAGQATQA5AC8AMwA6ADoAOQA+AEYARgBDAD8A
PQA7ADkANgA2ADgAOAA1ADIAMwA2ADcANwA0ADcAOAA4ADYANQA0ADMAMwA0ADYANwA0
ADMAMgAxADIAMAAyADMANgA4ADsAPAA8ADwAPAA7ADoAOgA6ADkAOAA4ADgAOgA4ADkA
OgA7ADsAPgBBAD8APAA8AD0APQA/AEAAQQBDAEEAQAA/AD8AQQBAAEAAQgBFAEYARgBG
AEUARQBFAEUARgBIAEkASgBNAE4ASwBMAEsASgBKAEwATABQAFEAUQBOAE0ATABLAE4A
TgBOAE8AUQBJAEcAVgBVAEsASABMAEkASwBRAE8ATABNAEwATQBPAFAAUABPAFAAUQBT
AFQAVgBWAFUAVABSAFIAVQBVAFIAUABPAE4AUABQAFAATwBQAE4AUABQAFIAUABTAFQA
UwBSAE8ATQBLAEoASABMAFAATwBQAFEATgBPAE4ATQBPAE8AUQBUAFIAUgBUAFQAVQBV
AFUAVgBWAFUAVABUAFUAVQBTAFMAWABWAFQAVgBYAFkAVQBUAFUAVgBWAFUAUwBVAFUA
VQBWAFcAVwBXAFQAVABTAFIAUgBSAFIAUgBUAFQAVQBVAFUAVQBVAFUAVABUAFAATQBM
AE0ATgBNAE0ATgBQAFMAUQBPAEwATABMAEsASwBKAEgARgBGAEUAQQBAAEAAPgA+AD0A
PQA9ADwAPAA6ADcAOwA8ADwAOgA6ADoAOwA7ADkAOQA5ADkAOAA4ADkAOQA3ADYANgA4
ADYANAAyADAALwAtACsAKgAoACgAJwAmACUAJAAfABwAGQAWABYAFgAWABYAEwAQAA0A
CgAIAAYABAACAP3/+v/3//T/5P/W/8j/uv+u/6T/mv+Q/4D/cP9g/1D/QP8y/yT/Fv8I
//z+8P7k/tr+0P7G/rz+sv6o/p7+lP6R/o7+i/6I/oL+fP52/nD+bf5s/mv+av5o/mj+
aP5o/mb+aP5q/m7+dP54/n7+gP6A/oD+hP6M/pD+jv6Q/pj+mv6Y/pr+ov6m/qb+qv6w
/rb+vv7E/tD+2v7g/uT+6v72/gL/Cv8W/yD/LP9A/0T/Nv8m/yL/JP8k/yL/Dv/6/vL+
8v7y/v7+Cv8S/xj/IP8s/y3/Lv8v/zD/Mv80/zb/OP8+/0L/Rv9K/07/UP9S/1T/Wf9e
/2P/aP9q/2r/av9q/2//cv91/3j/ff+A/4P/hv+I/4r/jP+O/5D/kP+Q/5D/kP+Q/5D/
kP+R/5L/k/+U/5X/lv+X/5j/lv+W/5b/lv+X/5j/mf+a/53/nv+f/6D/nv+e/57/nv+g
/6L/pP+m/6X/pP+j/6L/pv+o/6r/rP+q/6r/qv+q/6z/rv+w/7L/tP+0/7T/tP+2/7b/
tv+2/7n/uv+7/7z/uv+6/7r/uv+6/7r/uv+6/7v/vP+9/77/wP/A/8D/wP+//77/vf+8
/73/vv+//8D/wf/C/8P/xP/F/8b/x//I/8b/xP/C/8D/wf/C/8P/xP/C/8L/wv/C/8L/
wv/C/8L/wv/C/8L/wv/B/8D/v/++/7//wP/B/8L/wP/A/8D/wP/B/8L/w//E/8L/wv/C
/8L/wP/A/8D/wP/B/8L/w//E/8T/xP/E/8T/xf/G/8f/yP/I/8j/yP/I/8f/xv/F/8T/
xv/G/8b/xv/F/8T/w//C/8P/xP/F/8b/yP/I/8j/yP/H/8b/xf/E/8X/xv/H/8j/yf/K
/8v/zP/L/8r/yf/I/8j/yP/I/8j/yv/K/8r/yv/L/8z/zf/O/8z/yv/I/8b/xv/G/8b/
xv/I/8j/yP/I/8j/yP/I/8j/yP/I/8j/yP/K/8r/yv/K/8z/zP/M/8z/zf/O/8//0P/P
/87/zf/M/87/zv/O/87/zv/O/87/zv/O/87/zv/O/87/zv/O/87/zv/O/87/zv/R/9L/
0//U/9L/0v/Q/8//zv/O/8//0P/R/9P/1f/W/9b/1//X/9r/2v/b/9z/3//f/+D/3//e
/+D/4v/k/+b/5v/l/9//2//d/9//4P/k/+T/4//f/97/3v/f/9//3P/b/9v/2f/X/9j/
2//b/9r/2f/Y/9b/2P/Y/9j/2P/Z/9r/2f/a/9v/2f/V/9P/0v/S/9L/z//R/9P/1f/W
/9b/1v/Y/9j/2P/W/9T/1//X/9P/0//W/9v/3f/d/+H/4//m/+//9P/0////DAANABEA
HwAtADIANQA9AD8ALwAgACAAIgAgABYAAQDn/9v/2f/c/9z/3//s//T/7P/j/+X/5f/i
/9//2//a/9//4P/e/9z/2//c/9v/2f/X/9v/3f/e/9//3//f/9//3P/a/9n/1//Z/9v/
3f/f/+D/3v/g/+H/4P/g/+H/4P/e/97/3v/d/93/3v/f/9//4v/i/+L/5P/g/9//3v/d
/9//5P/p/+n/5//m/+b/5f/n/+j/6f/r/+3/7P/r/+v/6f/o/+j/6v/r/+z/7P/s/+v/
6//r/+v/6v/s/+3/7v/x//L/7//w//L/8v/z//b/8f/0//T/8//u/+3/7P/r//D/9P/4
//3/+//x/+3/+v/7//H/7v/y/+7/7//0//H/7//x//H/8//y//L/8f/v//H/8//0//L/
8v/y//L/8v/z//T/9v/1//b/9v/3//X/9P/z//P/8P/y//H/8f/x//P/8//0//P/8v/x
//D/8P/w//H/8f/q/+X/4//j/+L/5v/m/+X/4f/g/+D/4f/g/9z/2P/X/9f/1//b/+H/
5P/k/+H/4P/i/+b/6P/q/+v/7f/u/+3/8P/x//L/8f/y//T/9f/2//H/8//z//P/8v/w
//D/8v/u//L/8P/u//H/9f/1//H/9P/3//f/+////////v8BAAgAEAAZAB4AIwArADEA
NwBCAEsATwBHADcALAAuADIAOAA2ACcAEwABAPv/+v/6//v//v8AAP7//f/7//n/+f/3
//T/9P/0//T/8f/u//D/8v/y//H/7f/v/+//7v/w//H/8v/z//P/9P/2//f/9f/1//X/
9f/y//D/8v/z//L/8v/z//L/8//0//X/9f/2//j/+v/7//v/+v/5//r/9//3//f/9//1
//j/+//5//r/+v/7//v/+f/6//v//f////7//f/9//7//v///wIABAAEAAMAAgD/////
/////wEABAAGAAgACQAIAAMAAgAEAAQABQAIAAMABgAGAAUABgAHAAgACQAIAAgACAAJ
AAsAAwABABAAEgAJAAcADAAGAAUACAADAAUABwAHAAkABwAEAAAA+//9//3//v/+/wAA
AgADAAQAAAD+/////f/6//j/9//2//n/+v/7//v/+f/2//f/9v/5//j//P/+//3//P/5
//f/9//2//T/+P/6//f/9v/1//P/8//x/+//9P/1//j//P/6//r//P/8//3//f/9//7/
+//5//f/9v/2//X/8v/x//T/8v/w//L/9//5//b/9v/4//j/9//1//j/+//8//3/+f/3
//T/8f/w//D/7//u/+//8P/x//L/9P/0//X/9f/1//X/9f/1//n/+v/3//X/8//1//f/
9//1//T/9P/1//f/9f/y//L/9P/1//f/+P/6//j/+P/3//n/+v/8//z/+f/3//b/9f/2
//b/9P/x//f/+P/4//b/+P/4//n/+f/6//v//P/9//z//P/9//3/+//6//r//P/6//r/
+v/6//r/+f/4//j/+v/7//v/+//5//n/+f/5//v/+//6//n/+P/5//r//f/9//3//f/9
//3//f/9//3//v/+//r/+v/8//7/+//4//n/+v/4//z/+v/6//n/+f/8/wAA/v/+////
+//7//j/+//8//3//v/+//7//v/+//z//P/8//z//v/+//7//v/9//z/+//6//v//P/9
//7//v/+//7//v/8//z//P/8//3//v///wAAAQACAAMABAADAAIAAQAAAP3//P/7//r/
/f/+////AAD///7//f/8//z//P/8//z//v/+//7//v/+//7//v/+////AAABAAIAAgAC
AAIAAgD///7//f/8//r/+v/6//r//P/8//z//P/+//7//v/+////AAABAAIAAQD+//z/
+v/5//n/+f/4//z//v///wAAAAD//wEAAAABAAIABQAGAAoADAAOABAADgAMAAoACQAM
AAgABgAHAAcABgAIAAYACQAHAAgACgALAAsACAAFAAcABQADAAUACwAMAAwACQAGAAQA
BgAGAAMAAgACAAEAAQABAAEAAQABAAEAAgACAAAA/f/////////+//z//P/9//z/+//6
//7/+f/9/wEAAQAAAP//BQAHAAcABwAIAA8AHgAmACUAKgA3ADsAQQBPAFwAZQBvAHMA
awBYAEwATABQAEYALQAZABMADwAKAAoADQAUABgAEgALAAcABwAKAAkABwAIAAYABAD/
//r/+v/8//z/+//4//v//P/8//3//f/9//3/+v/6//v/+//7//v/+//7//v/+v/9////
/v/+/////v/8//z//P/7//n/+v/7//v//f/+////AgD+//3//P/7//z/AAAEAAMAAgAC
AAMAAwACAAIAAgADAAUABAADAAMAAgAAAP//AAADAAQABAAEAAQABQAGAAcABwAIAAgA
CAAMAAwACAAIAAoACgALAA4ACgAMAAsACQAJAAkACQAJAAoACgAKAAsACwADAAEAEAAS
AAkABwAMAAoACwAQAA0ACgALAAoACwAMAAwACwAJAA0ADwASABQAEwASABAADgAPABAA
FAAVABcAFgAWABYAFAAUABQAEwAQAA4AEAAQAA4ADAAPABAADgAOAAwACwALAAoACAAM
AAwACQAIAAcACgANAA4ADwAMAAkACAAIAAoACgAMAAwACQAHAAUABAAGAAUABAAEAAYA
BwAGAAcABwAEAAEAAgAIAAsACQAKAAgACAAHAAUABAAFAAQAAwAGAAcABwAHAAYABgAF
AAQAAAAAAAAAAAD///7//v/9//3//f/9//3/AAAAAPz/+f/6//3/AAABAP3/+v/4//f/
+//7//r//P/6//n/+f/4//n/+P/5//n/+f/6//z//P/4//f/9//3//r/+v/4//X/9v/2
//X/8v/1//b/+P/5//f/9//3//f/9f/0//T/8//z//L/8v/0//L/8v/y//L/9f/1//X/
9v/0//P/8f/v//H/8//1//f/+P/5//n/+f/1//H/9P/1//b/9//4//X/8//x//D/8f/y
//L/8//y//L/8v/z//P/9v/2//f/+f/9////AgAAAAAAAAAAAAIAAgADAAMA/P/5//n/
+//6//7//v/9//v/+v/6//v/+v/2//L/8f/x/+//8f/1//f/+P/2//b/8//0//P/8v/w
//H/8f/v/+3/7f/t/+v/6f/q/+r/6v/n/+n/6f/p/+n/6P/p/+z/6P/m/+r/7P/p/+v/
7f/r/+z/7f/x//P/8//x//j/AwASABYAFwAcACcAMQA3ADsAQgBNAFUAVQBDADQANAAy
ACgAHAAJAPP/7f/x/+7/7P/z/wAAAgD6//n/+f/1//T/8f/t/+z/7//w/+7/7P/q/+z/
7P/r/+j/6//s/+z/7P/t/+7/7//r/+r/6v/p/+r/6//s/+3/7v/s/+7/7//v//D/8v/y
//H/8P/v/+3/6//s/+3/7f/w//D/8P/y/+7/7f/s/+v/7f/w//P/8f/x//L/9P/1//P/
9P/1//f/9//2//X/9f/z//L/8v/0//n/+v/6//r/9//3//f/9//2//j/+f/6//z//P/4
//j/+v/6//v//v/5//z//P/7//f/9//3//f/9v/2//b/9//5//P/8/8EAAMA9//y//T/
8//1//v/+f/4//n/+P/5//n/+P/2//P/9f/1//b/9v/3//j/+P/4//b/9v/5//n/9//2
//b/9v/2//b/9v/1//H/7v/v/+7/7v/s/+//8P/u/+7/7P/r/+z/7P/r//D/7v/r/+r/
6f/r/+//8f/z//D/7f/s/+z/7//w//P/9P/x//H/8f/y/+//7f/r/+r/7P/t/+z/7f/y
//D/7v/w//X/9//0//T/8//y//D/7f/s/+3/7P/r/+3/7f/s/+v/6//s/+z/7P/s/+z/
7P/s/+r/6v/r/+v/6//r/+v/6//u/+7/6v/n/+f/6f/r/+v/6P/o/+n/6//r/+n/5v/m
/+b/5f/l/+T/5f/k/+X/5f/j/+T/5v/m/+b/5f/l/+X/5v/m/+T/4f/l/+b/5v/k/+b/
5v/n/+f/5f/l/+X/5f/i/+L/4//j/+H/4P/g/+L/4//k/+X/5v/n/+f/5//o/+X/5f/k
/+P/4f/h/+H/4f/i/+P/4//j/+H/3v/g/+D/4P/g/+H/4f/h/+L/4//k/+T/5f/l/+T/
4//j/+X/6P/o/+n/6v/t/+7/8P/y//L/8v/y//L/8v/z//P/7P/p/+n/6//q/+7/7v/t
/+j/5v/l/+X/6P/m/+T/5f/l/+P/5f/p/+j/6P/l/+T/4f/i/+H/4P/i/+P/4//h/9//
3//f/93/3f/e/97/3v/Z/9v/2//b/9z/2v/a/9z/4P/g/+D/4P/h/+H/4f/d/9r/2//j
/+X/6f/v//T/+/8AAAQAAwACAA8AJQAxADEAOABHAE0AQwAxACYAJAAkACAAFAD7/+P/
4f/p/+b/4P/p//D/8P/w//P/6f/n/+n/5//k/+T/5P/k/+H/3v/h/+T/5f/l/9//4f/h
/+D/4f/h/+H/4f/g/+D/4f/h/+H/4f/h/+H/4P/e/+D/4f/g/+D/4f/g/+H/4v/j/+P/
4//k/+X/5f/o/+j/6P/q/+f/5//n/+f/5v/o/+r/5//n/+j/6v/r/+r/6v/q/+v/7f/s
/+v/6//r/+r/6v/s/+7/7v/t/+z/7P/t/+7/7//w//L/8//0//b/9v/y//L/8f/w//D/
8v/w//T/9f/1//X/9f/1//X/8//y//H/8f/y/+v/6v/6//z/8//x//b/8v/z//j/9f/1
//f/9//5//j/+P/3//X/9//3//j/+P/2//b/9f/0//L/8v/1//X/9v/2//f/+P/y//L/
9P/z/w==
         </WaveFormData>
      </LeadData>
      <LeadData>
         <LeadByteCountTotal>10000</LeadByteCountTotal>
         <LeadTimeOffset>0</LeadTimeOffset>
         <LeadSampleCountTotal>5000</LeadSampleCountTotal>
         <LeadAmplitudeUnitsPerBit>4.88</LeadAmplitudeUnitsPerBit>
         <LeadAmplitudeUnits>��V</LeadAmplitudeUnits>
         <LeadHighLimit>2147483647</LeadHighLimit>
         <LeadLowLimit>268435456</LeadLowLimit>
         <LeadID>V1</LeadID>
         <LeadOffsetFirstSample>0</LeadOffsetFirstSample>
         <FirstSampleBaseline>0</FirstSampleBaseline>
         <LeadSampleSize>2</LeadSampleSize>
         <LeadOff>FALSE</LeadOff>
         <BaselineSway>FALSE</BaselineSway>
         <ExcessiveACNoise>FALSE</ExcessiveACNoise>
         <MuscleNoise>FALSE</MuscleNoise>
         <LeadDataCRC32>2562859984</LeadDataCRC32>
         <WaveFormData>
/v/+//7//v/8//r/+P/2//b/9v/2//b/9v/2//b/9v/0//T/9P/0//b/9v/2//b/9f/0
//P/8v/x//D/7//u/+//8P/x//L/8P/u/+z/6v/q/+r/6v/q/+3/7v/v//D/7P/q/+j/
5v/o/+r/7P/u/+7/7v/u/+7/7f/s/+v/6v/s/+z/7P/s/+n/6P/n/+b/6f/q/+v/7P/r
/+r/6f/o/+r/6v/q/+r/6v/q/+r/6v/s/+z/7P/s/+3/7v/v//D/8P/w//D/8P/x//L/
8//0//T/9P/0//T/8v/y//L/8v/z//T/9f/2//P/8v/x//D/8v/y//L/8v/y//L/8v/y
//D/8P/w//D/8v/y//L/8v/x//D/7//u//D/8P/w//D/8P/w//D/8P/u/+7/7v/u//H/
8v/z//T/8//y//H/8P/u/+7/7v/u//D/8P/w//D/7v/u/+7/7v/v//D/8f/y//H/8P/v
/+7/7//w//H/8v/w//D/8P/w/+//7v/t/+z/7//w//H/8v/w/+7/6v/o/+3/7v/v//H/
8f/y//T/9P/0//P/8v/x//X/9//6//7//f/7//j/9f/1//P/7//t/+r/6f/p/+n/6P/m
/+X/3//g/+H/4v/j/+D/3v/a/9j/2//b/93/3v/h/+b/6P/q/+j/6f/p/+n/6//r/+z/
7f/s/+z/7P/r/+z/7f/u/+//8P/x//L/8v/v/+7/7f/s/+r/6//x//b/9v/z//P/8//1
//b/+f///wQABwAGAAYABgABAPb/6f/Y/77/pP+N/3T/XP9C/yT/Ef8S/xn/H/8y/0T/
Tf9V/2j/gv+W/6T/t//K/9T/2P/b/9v/4P/g/+H/4v/l/+j/6//t/+z/7f/t/+z/7f/v
//D/8v/y//P/9v/2//T/9P/0//T/8//0//b/9//1//X/9P/z//T/9P/0//X/9v/3//n/
+//9//z/+//6//r/+//7//7///////z//P///wEA/v/8//7/AAABAAEAAAD///z/+v/7
//z//f/+//z/+//6//r/+v/6//r/+f/4//j/+f/5//n/+f/4//j/9v/4//b/8//z//T/
9P/0//X/9v/2//X/9f/1//X/9f/0//P/8v/x//H/7f/q//D/8P/t/+z/7P/r/+z/7P/o
/+r/6v/s/+z/6//q/+f/5f/m/+n/6v/p/+r/6f/o/+b/5v/n/+j/6f/q/+v/6v/t/+z/
6v/o/+b/6P/p/+v/7f/r/+z/7P/s/+v/6//q/+r/6//r/+v/7P/s/+v/6v/o/+f/6P/q
/+3/6//r/+n/5v/p/+n/6v/r/+r/6v/r/+//7P/r/+n/5//p/+n/6f/q/+f/5//m/+b/
6f/p/+r/6//s/+z/6v/q/+j/6P/n/+b/6P/n/+f/5//n/+f/5//n/+X/4//i/+L/5P/m
/+f/6f/n/+f/5f/l/+X/5v/m/+b/5P/l/+b/5//l/+X/5P/i/+P/5P/l/+b/5//m/+X/
4//i/+P/5P/m/+X/5P/k/+P/4v/h/+H/4f/k/+b/6f/r/+j/5//m/+T/4//j/+X/5v/m
/+b/5v/l/+X/5f/l/+P/5f/i/+L/4v/i/+L/4v/i/+L/4//k/+X/5P/i/+T/5P/k/+f/
6//u//L/8f/x//D/7//w//H/8v/0//T/9f/1//T/9f/z//H/7f/r/+j/5//n/+b/5f/j
/+L/2//Z/9n/2f/b/9r/2v/Y/9j/2f/Z/9v/3P/e/+L/4//m/+j/6//t/+z/6//q/+r/
6//s/+z/7P/p/+n/6f/p/+n/6v/r/+z/7v/s/+z/7P/o/+r/8//9/wIAAAD//wMABwAH
AAQABQAPABYAGwAgACIAHAAVAAwA+//i/8L/qv+X/4D/aP9K/y7/I/8m/yf/Mf9E/1L/
X/9v/4b/mv+o/7b/yf/c/+j/7v/1//f//P/8//3//v8CAAQABgAHAAoADQAPABAADgAP
AA8AEAASABMAFgAWABUAFAATABIAEAAQABEAEQASABMAEwATABAAEAAQABEAFAAVABcA
GQAXABYAFQAUABIAEwATABYAGQAZABYAFgAVABcAFAASABMAFgAYABkAFwAXABUAFAAW
ABYAFgAWABgAFwAWABYAFQAUABMAEQARABIAFAAVABIAEQAPAA4AEAASABAADQAOABAA
EQASABAADgALAAcACAAJAAoACwAKAAkACAAHAAAA9//v//D/+f/9/wMACgAHAAQAAAD4
//z//v8CAAQAAwACAP///f/9///////9//////////7/+//7//v/+//9//////8DAAMA
AgABAAAA/v/9//3//f/9//7//v/+//v/+//6//r//v///wAAAgACAAEAAAD+//3//v8A
AAMAAQADAAMAAgACAAEAAQABAAIAAgADAAcABgAFAAMAAQABAAEAAQACAAIAAwADAAQA
BAADAAMAAwAEAAQAAgACAAEAAgACAAIAAgABAAEAAQAFAAUABQAFAAQAAQD///7/AQAC
AAIAAwADAAMAAQABAAEAAgACAAIABAAFAAYABwAGAAUAAwAAAAEAAgADAAQABgAGAAYA
BQACAAEAAAAAAAEAAgAEAAUABAADAAMAAwAEAAQABQAFAAUABQAFAAQAAQABAAMABAAG
AAgACgAHAAIAAwAEAAUABgAKAAwADgAOAAwADgAOAA4ADgAPAA8AEAASABMAEwATABEA
EQARABIAFAAVABUAFAAVABMAEQANAA0ACgAJAAkACwALAAoACgAFAAMAAwADAAMAAgAC
AAAA//////7///8BAAQACQALAAwADAANAA0ADQANAA0ADgAQABIAEwAUABEAEQARABEA
EwAUABUAFgAWABQAFAAUABYAFgAXABsAHgAgAB8AGwAbAB0AGgAZAB8AKAAvADQANgA2
ADEAKAAZAAoA9P/Y/7n/ov+O/3b/Wv8//zT/Pf9D/0j/XP9r/3P/hv+i/7b/wv/T/+b/
8v/6/wMACQALAAoACgAKAA4AEAASABMAFQAXABgAGAAWABcAFwAYABoAGwAeAB4AHAAc
ABwAHAAaABoAGwAbABwAHQAdAB0AGwAaABkAGQAbABsAHAAdABsAGgAZABgAGAAZABkA
HAAdAB0AGgAaABkAGwAYABYAFgAYABkAGQAXABcAFQAUABIAEgASABIAFAATABIAEgAR
ABAADwANAA0ADgAQABEAEAAPAA0ADAAMAA4ADAAJAAkACgAKAAoACQAIAAYAAwAEAAUA
BgAHAAUABQAFAAUABgADAAEACAAMAAkACAAIAAgACAAHAAIAAwAEAAcACAAIAAYAAgD/
/wAAAwAEAAMABAAFAAYABgAHAAcABwAHAAoACwAKAA0AEgASABIAEgAPAA8AEAARABMA
FAAUABQAEwATABIAEgAWABcAGAAaABsAGwAbABoAGgAaABsAHQAcAB0AHAAaABwAGwAb
ABsAGgAaABsAHwAdAB0AHAAbAB0AHQAdAB4AHgAfAB8AIAAgAB8AHwAfAB4AHgAcABwA
HwAgACAAIAAgAB8AHwAfACEAIQAhACEAHgAbABkAGAAbABwAHAAdABsAGwAZABkAFwAY
ABgAGAAaABsAHAAdABwAGwAZABYAGAAYABgAGAAYABgAGAAXABcAFwAXABgAGAAYABkA
GQAWABUAFQAVABcAGAAaABsAGwAbABsAGgAYABcAGAAYABkAGgAbABsAGgAZABgAFQAX
ABgAGAAYABgAGAAYABgAFwAWABUAEgATABYAFwAYABgAGQAZABoAGwAdAB4AHwAhACEA
IQAiACIAIwAjACIAHwAdABsAFwAUABAADgANAA8ADwAOAA4ACwAJAAkACQAGAAQAAwAA
AAIAAwADAAUAAwAEAAcABwAIAAgACQAJAAcABwAHAAgABgAGAAUABAAFAAcACQALAAgA
CAAIAAgACgAIAAgACAAUABAADQANAA4ADAALAA0AEQARABAAFQAbABwAGwAgACoALAAj
ABYABwDw/9b/vP+f/4j/eP9g/0b/N/88/0f/R/9Q/2b/df+B/5b/sP/A/87/3f/q//b/
/P8BAAcADQAOABAAEgARABIAEwATABMAFQAWABYAGQAbABwAHgAcABsAHAAaAB0AHgAf
ACAAHAAcAB0AHQAfACEAIgAjACUAJgAnACkAKAAnACcAJwAnACYAJQAkACIAIwAjACYA
JAAjAB8AHgAhACMAIAAeAB0AHgAeAB0AHwAfAB0AHAAZABgAFwAWABgAFwAWABYAFwAY
ABkAGQAVABQAFAATABUAFwAYABoAGQAaABcAEwAVABYAFgAWABgAGAAXABUAFAATABIA
EQATABMAEwATABEADQAKABAAEQANAAsACgALAAwADAAIAAoACgAMAAwADgAOAAwACwAJ
AAsACwAJAAwADQAOAA4ADgAPABAAEQAQAA8ADAANABIAEgASABIADgANAA0ADQANAA4A
DgAOAA8ADwAOAA4ADQANAA0ADgAQABEAEgASAA4ADgAPABEAEAARABAADgAMAAsACwAL
AAkACAAIAAsACQAJAAgABwAIAAkACgAMAAwADQANAA4AEAAPAA8ADwAPAA4ACwAKAAwA
DgAPABAADwANAAwACwANAA0ADQANAA0ACwAKAAoACwAMAAwADQALAAsACQAJAAsADAAM
AAwADQAPABEAEwAVABUAFAASABAAEAAQABAAFAAUABQAEwARABEAEQASABAAEAARABEA
EgARABEAEQARABAAEAAPAA8ADwAPAA4ADgAPABIAFAATABIAEQAPABMAEQAQABAAEAAQ
ABAAEgASABIAEAAOABAAEAAQAA8AEQASABQAFwAZABoAGwAZABkAGQAaABoAGwAbABoA
FgATABAACwAIAAQAAgABAAIAAwADAAQA/v/7//r/+f/8//z//f/8//v/+//6//v//v8A
AAQABQAGAAYABwAHAAYABQAEAAQABgAIAAkACgAJAAkACQAJAAgACAAIAAgACQAIAAkA
CgAMAA4ADQANAA4ADgARABMAEQARABAAEQAVABwAIQAmACoALAAlABgABQDw/9b/uP+b
/4T/cP9U/zj/K/8w/zX/O/9O/2L/b/99/5T/rP+8/8T/0f/k//T/+v///wUACAAIAAkA
CgAKAAwADgAPABIAFQAXABgAFgAXABcAGAAWABcAGgAaAB0AHgAfACAAIAAgACEAIQAk
ACUAJQAlACIAIgAiACMAIQAhACIAIwAhACAAHwAeACAAIQAhACQAIwAjACAAIAAfACEA
HgAcAB4AIAAhACEAIgAjACIAIgAhACAAHwAeACAAHwAeAB4AHgAeAB4AHQAeAB4AHwAf
AB8AHwAeAB4AHQAeABsAFwAXABgAGAAYABgAGAAXABUAEwATABMAEwATABMAEwATABIA
DQAJAA4AEQAPAA8AEAAQABAADwAKAAsADAAPABAAEQAQAA0ACwAJAAsACwAJAAwADQAO
AA4ACwALAAsACwAMAA0ADAAPABAAEAAQABAADgANAA0ADQAPABAAEAAQAA8ADwAOAA4A
DQANAA0ADgAQABEAEgASAA8ADgAOAA8AEQATABMAEgAQAA8ADwAPAA4ADgAPABMAEwAT
ABIAEQARABEAEQASABIAEwATABQAFAATABMAEwASABIAEAAQAA8AEAAQABAAEAAPAA8A
DwATABMAEwATABIADwANAAwADQAOAA4ADwARABEADwAPAA0ADgAOAA4ADgAPABAAEQAP
AA8ADgAMAAwADAAMAAwAEAAQABAADwAMAAsACgAKAAsADAAOAA8ADAALAAsACwALAAoA
CgAJAAwADQAOAA4ADAALAAwADAAMAAwADAALAA0ADQANAAsACgAKAAsACgAOABEADwAP
AAwACgAKAAoACgALAAwADQAMAAoADAAMAAwADwARABIAFAAUABUAFQAVABMAEwATABQA
GAAZABkAGAAWABMAEAALAAsACAAHAAcABwAHAAYABgABAP////////3//P/8//r/+f/5
//j/+f/9/wAABQAHAAgACAAJAAkABwAHAAcACAAJAAoACgAKAAsACwALAAsACwAMAA0A
DgAOAAwADAAMAAoADAAPAA8AEgAWABUAEQAPAA0AEAATABUAHAAnACwAKAAmACMAGAAH
APL/2P+8/6P/jv92/1j/Ov8r/zD/N/89/0z/Wv9n/3n/kP+m/7j/wv/T/+r/9v/8/wMA
BQAFAAQABAAEAAYACAAKAAsADwARABIAEgARABEAEAAQABIAEwAWABYAFAAUABQAFAAU
ABQAFQAVABQAFQAVABUAEwASABEAEQASABMAFQAXABUAEgAPAAwADAANAA0AEAAUABUA
EwAUABIAEwAPAAwADQAQABIAEwARABEADwAOAA4ADgAOAA4ADAALAAoACgAKAAoACgAJ
AAYABgAHAAcABgAFAAMAAgAAAAIAAAD9//3//v/+//7//f/8//r/9//4//n/+v/7//j/
9//2//X/9f/x/+7/9P/4//X/9P/0//T/9P/z/+7/7//w//P/9P/1//T/8f/v/+//8//1
//X/9f/1//X/9P/1//X/9f/1//f/+f/5//3//v/8//r/+P/1//X/9v/3//X/9v/2//b/
9//3//b/9v/2//X/9P/0//f/9//3//b/9//6//7/AwAHAAsADQAOAAwACwALAAsADQAO
ABAAFQAUABMAEQAPABEAEQARABIAFAAVABUAFgAUABMAEwATABcAGAAXABgAFgAWABUA
FAAYABkAGwAdACEAIQAhACEAIwAhACAAIAAhACIAIgAjACMAIwAhACEAHwAgACAAIAAf
AB8AHwAfACAAIQAhACAAIgAiACIAIgAiACIAIgAhAB0AHQAdAB4AHAAcAB0AHQAeAB0A
HQAdABwAHAAdAB0AGwAbABsAGgAZABkAGwAcAB0AHgAfAB8AHQAbABkAFQAYABoAHQAe
ABsAGQAYABcAFQAUABQAFAAVABoAGQAYABcAFgAUABQAFAAUABQAFAAUABQAEwASABEA
EAARABIAEwAUABEAEAAPAA4ACAAEAAAA/P/5//b/8//w/+f/3v/V/8z/xv/A/7r/tP+t
/6j/o/+e/5r/lv+S/47/i/+K/4n/iP+H/4b/hf+E/4b/hv+G/4b/hP+E/4T/hP+C/4L/
gv+C/4j/iv+I/4j/jP+M/4r/jP+Q/5D/kv+W/5T/jv+Q/5b/mP+W/5j/nP+e/6D/ov+k
/6j/rP+w/7b/uv+8/7j/rv+i/5D/dP9a/0L/Lv8c/wT/5v7Y/t7+7P7u/vb+CP8Y/yT/
Nv9O/2L/dP+E/5L/mv+k/6j/rP+w/7T/uf+8/7//wv/E/8b/yP/K/87/0P/S/9T/1//Y
/9n/2v/c/9z/3P/c/97/4P/i/+T/5P/k/+T/5P/m/+j/6v/s/+r/6v/q/+r/6v/q/+r/
6v/r/+z/7f/u/+z/7P/s/+z/7f/u/+//8P/v/+7/7f/s/+7/7v/u/+7/7v/u/+7/7v/s
/+z/7P/s/+z/7P/s/+z/7v/u/+7/7v/u/+7/7v/u/+7/7v/u/+7/7P/s/+z/7P/u/+7/
7v/u/+3/7P/r/+r/6v/q/+r/6v/t/+7/7//w/+3/7P/r/+r/6//s/+3/7v/t/+z/6//q
/+z/7P/s/+z/7v/u/+7/7v/s/+z/7P/s/+3/7v/v//D/8P/w//D/8P/x//L/8//0//b/
9v/2//b/9v/2//b/9v/3//j/+f/6//r/+v/6//r//P/8//z//P/+//7//v/+//z//P/8
//z//v/+//7//v/8//z//P/8//7//v/+//7/AAAAAAAAAAD+//7//v/+/wAAAAAAAAAA
///+//3//P/8//z//P/8//3//v///wAA///+//3//P/9//7///8AAP7//v/+//7///8A
AAEAAgACAAIAAgACAAAAAAAAAAAAAgACAAIAAgABAAAA///+/wAAAAAAAAAAAAAAAAAA
AAD///7//f/8//7//v/+//7//f/8//v/+v/8//7/AAACAAAAAAAAAAAAAAAAAAAAAAAA
AAAAAAAAAP7//v/+//7//v/+//7//v8AAAAAAAAAAP///v/9//z///8AAAEAAgABAAAA
///+/wAAAAAAAAAAAAD+//7/AAAAAAAAAQADAAYACAAIAAkACAAHAAYABQAIAAoADQAP
AA0ADAALAAkABgABAP7/+v/7//v/+//7//r/+v/1//P/8//z//P/8v/0//L/8v/z//P/
9f/2//j//v///wAAAAD//////////wEAAgADAAQAAgACAAEAAQADAAMAAwAEAAcACAAI
AAYACAAIAAgACAAHAAcACgAOAA0ACwALAA0ADgARABUAGAAdACIAJAAkACEAFgADAPD/
0v+0/53/iP9y/1T/NP8p/yz/L/81/0b/Vv9h/2//hv+g/7D/uP/L/9z/5v/u//X/+//8
//z//f/+/wAAAgAEAAUABQAHAAgACAAIAAkACQAKAA0ADwATABQAEQAQAA8ADgAMAAwA
DQANABAAEQARABEADgAOAA4ADwANAA0ADgAPAA8ADgANAAwACgALAAsADgANAA0ACgAK
AAsADQAKAAgACgAMAA0ADQALAAsACQAIAAgACAAIAAgACgAJAAgACAAFAAQAAwABAAEA
AgAEAAUABAADAAEAAAACAAQAAgD//wIABAAFAAYABAACAP//+//7//v/+//7//3//f/9
//3/+//3//T/+v/6//f/9v/2//f/+P/4//T/9P/0//b/9v/2//b/9P/z//H/8f/w//P/
9P/1//b/9v/2//b/9P/z//T/8//y//H/8//0//b/9f/1//T/8//1//X/9f/2//b/9//3
//b/9//3//f/9f/1//T/9f/3//X/9f/0//T/8//z//X/9//0//L/8f/u//D/8f/x//P/
8//0//f/9//3//b/9v/1//b/9//4//r/+//8//z//P/9////AQADAAEAAgADAAQAAAD6
//b/8v/q/+z/7f/p/+r/7v/t/+n/6f/t//D/8f/x//L/9f/2//b/9v/x/+b/3f/Q/7z/
oP+D/2j/SP8o/wz/Af8E/wn/D/8c/y7/Q/9T/2L/eP+M/5r/q//A/8r/zv/N/83/0v/S
/9P/1P/W/9j/2v/b/9v/3f/e/97/3v/f/9//4P/f/9//4f/g/97/3v/e/97/3f/e/+D/
4f/g/9//3f/b/9v/3P/d/9//4f/h/+L/4//h/+D/3//e/+D/4f/h/+T/4v/h/93/3P/f
/+H/3v/c/9r/3P/d/93/2//b/9n/2P/b/9z/3f/e/9v/2f/X/9b/2P/Y/9j/1//U/9T/
1f/V/9P/0//S/9L/1P/W/9T/0f/O/87/zf/M/87/zv/N/8v/zf/N/83/zf/M/8v/yv/J
/8z/yf/H/87/zv/L/8r/yv/J/8r/yv/G/8n/yv/N/87/zf/M/8n/x//I/8v/zP/L/87/
z//Q/9D/z//P/8//z//Q/9H/0P/T/9P/0v/R/9D/0v/T/9X/1//W/9b/1f/U/9X/1f/U
/9T/1f/V/9X/1v/W/9X/1P/S/9P/1P/W/9n/1v/X/9b/1P/X/9f/2P/Z/9j/2P/Z/93/
3P/b/9n/1//Z/9n/2f/a/9n/2f/Y/9j/2P/X/9f/1//Y/9j/1v/W/9n/2v/a/9r/3P/b
/9v/2//c/9v/2v/Z/9v/2//c/97/3v/e/93/3f/d/93/2//b/9z/3v/f/+D/3v/f/+D/
4f/j/+P/4v/g/+D/4P/g/+D/4f/g/9//3f/d/9//4f/k/+P/4v/i/+H/4//j/+T/5f/j
/+L/4v/h/+H/4f/h/+D/4f/j/+f/6v/o/+b/5P/h/+T/5f/m/+X/4//k/+b/5v/k/+P/
4//j/+f/6P/q/+z/7P/u/+3/7P/t/+3/7v/v/+3/7v/u/+7/7f/u/+v/6v/s/+z/7v/x
/+//7v/s/+z/7v/t/+z/7P/u/+7/7//w//D/8P/v/+//8P/w//H/8v/y//L/7v/r/+3/
7f/v//D/7v/u/+7/7v/s/+z/7P/s/+//8P/x//L/8P/w//D/8P/u/+7/7v/u//D/8P/w
//D/7v/u/+7/7v/w//D/8P/w/+7/7v/u/+7/7P/s/+z/7P/s/+z/7P/s/+7/7v/u/+7/
8f/0//f/+v/4//j/+P/4//r//P/+/wAAAwAEAAUABgAEAAQABAAEAAYABgAGAAYABQAE
AAMAAgADAAQABQAGAAQABAAEAAQAAgACAAIAAgAEAAYACAAKAAgACAAIAAgABwAGAAUA
BAAFAAYACQAKAAcABwAIAAgACgAKAAsACwALAAsACwALAA8AEgAUABUAEgARAA8ADQAK
AAkABwAHAAYABQAEAAIAAAD7//n/+f/7//v/+v/6//n/+v/8//3//P/8//3/AAAEAAYA
BwAJAAcABwAHAAcACgALAAwADAAKAAkACQAJAAcABwAIAAkADQAOAA0ADgANAAwACwAL
AA0ADAAQABMAFQATABcAGAAbAB8AIgAjACgAMAAwACcAHAAPAP7/6P/O/7X/oP+M/3b/
Xv9N/0z/U/9Z/2L/cv+D/5f/qv+6/8r/2v/p//b//v8AAAUADQAPAA4ADgAOABAAEgAU
ABUAGgAdAB8AIAAfAB8AHgAeABwAHQAgACAAIgAiACIAIgAdABwAHAAbAB8AIQAiACMA
IAAgACAAIQAfAB8AIAAhACEAIAAfAB4AHgAfAB8AIgAlACUAIgAiACMAJQAiACAAIAAi
ACMAIwAlACUAIwAiACAAIAAgACAAIgAhACAAIAAfAB4AHQAbABsAHAAeAB8AIwAlACYA
KAAmACYAIgAdACAAIgAjACQAIQAgAB4AGwAeAB8AIAAhACMAIwAjACMAIgAdABkAHgAj
ACEAIQAiACEAIAAeABgAGgAaABwAHAAgACAAHgAdABkAGwAbABkAGwAbABsAGgAYABcA
FgAVABcAFwAVABcAGAAYABgAGAAWABUAFQAVABYAGAAZABoAFwAXABYAFgAXABcAFwAY
ABkAGQAZABgAFgAWABcAGQAbAB0AHQAcAB4AHQAdAB0AGwAaABoAHQAbABsAGgAZABkA
GQAZABoAGgAbABsAHAAcABsAGwAbABoAGgAYABgAGgAcAB0AHgAdABsAGgAZABwAHQAe
AB8AHQAbABoAGgAdAB4AHgAfAB8AHwAdAB0AHQAeAB4AHgAgACEAIgAjACIAIQAfABwA
HQAeAB8AIAAiACIAIgAhAB8AHwAfACAAIgAiACMAIwAhAB8AHgAdACAAIAAhACEAIQAh
ACEAIAAdAB0AHwAgACAAIAAgAB8AHQAdAB0AGwAbABwAHgAeACAAHwAfAB8AHwAeAB4A
HgAfACIAIgAiACAAHwAfAB8AHQAeAB4AHgAgACIAIgAfAB4AHQAcABwAHAAcABoAGwAe
AB8AIAAeAB8AHwAgACMAJQAmACcAJQAlACUAJgAoACkAKQAoACcAJQAjAB8AGwAYABcA
FwAXABcAFgAWAA8ADQANAA0ADQAMAAwACgAMAA0ADQAPAA4AEAAUABUAGAAYABkAGQAY
ABcAFgAWABcAGAAYABgAFQAVABUAFQAVABYAFwAYABkAGAAZABoAHAAcABsAGwAaABoA
GwAfACEAHwAiACUAKQAsADEANgA8ADwAMQAkABUA/v/e/77/pf+S/3r/XP9G/z3/QP9D
/0v/Xv9u/3f/h/+i/7j/xP/U/+f/9v/+/wgADQAPABQAFAAVABYAFQAWABcAFwAbAB0A
HgAeAB8AIQAiACQAJAAlACgAKAAmACYAJgAmACQAJAAlACUAKAApACkAKQAoACgAKAAp
ACkAKQAqACsALQAsACsAKgAqACsAKwAuADEAMQAuAC4ALgAvACsAKAAqACwALQAtAC0A
LQArACoAKAAoACgAKAApACkAKQAqACoAKgAqACkAKAAoACkAKQAnACcAJgAmACYAKAAm
ACMAJAAmACcAKAAlACQAIgAfAB8AHwAfAB8AIQAhACEAIQAfABsAGAAeAB4AGwAaABoA
HQAeAB4AGgAaABoAHAAcAB4AHgAcABsAFwAZABkAFwAcAB0AHgAeABwAGwAaABkAGwAb
ABkAGwAeAB4AHgAeABsAGQAYABcAGAAaABsAHAAZABkAGAAYABkAGQAZABoAGwAbABsA
GgAYABgAGQAbABsAHQAdABwAHgAdAB0AHQAaABoAGwAfAB8AHwAeAB0AHAAbABoAGgAc
AB0AHQAeAB0AGwAaABkAHAAcABoAGgAbABwAHAAcABoAGQAZABkAHQAdAB0AHQAdABsA
GgAaABkAGgAaABsAHAAdABwAHQAcABwAGwAaABwAHQAeAB8AHgAdABsAGAAYABgAGAAY
ABoAGgAaABkAFwAXABcAGAAbABwAHgAfAB0AGwAaABkAGgAaABsAGwAdAB0AHQAcABkA
GQAbABwAHQAeAB8AHwAfAB8AHwAdABsAHAAeAB4AIAAfAB8AHwAfAB4AHgAeAB0AIAAg
ACAAHQAdAB4AHwAfACAAIAAgACAAIAAeAB4AHgAeAB4AHgAeABwAHgAiACQAJgAlACUA
JAAkACUAJwAoACkAJwAnACcAKAAqACsAKwAqACsAKQAnACMAHgAaABgAFwAYABkAGQAa
ABIADwAOAA0ADwAOAA4ADAAPABEAEgAVABUAFgAZABkAGAAYABkAGQAaABsAHAAeABwA
HAAbABoAGQAZABkAGQAWABYAFgAWABkAGAAZABoAHAAaABsAGQAcAB4AGwAbAB8AIQAk
ACcAKQAuADMANAA2ADYAMQAkABMAAADi/8T/r/+a/37/ZP9O/0P/SP9L/1P/Zv92/3//
kf+w/8j/1P/e//H/AAAKABIAFQAXABsAHAAeACAAIAAiACQAJQApACsALAAsAC4ALwAv
ADAALwAvADEAMAAyADQANgA4ADcAOAA6ADsAOgA7ADsAOwA8ADwAPAA9ADoAOQA5ADkA
PAA8ADwAPAA7ADsAOgA8AD0APQA6ADoAOwA9ADoAOAA5ADwAPgA/AEQARwBIAEoASgBK
AEoASgBKAEkASABIAEgASABIAEcARgBGAEcARwBKAEsASwBMAEwATgBMAEkASQBKAEoA
SgBMAEwASwBJAEcARwBHAEcATwBVAFsAYQBpAG0AcgCAAIYAhQCGAIgAjACOAI8AjACK
AIoAjACMAJAAkACOAI0AiQCLAIsAiQCOAI8AkACQAI0AjQCNAI0AjwCPAI0AjwCQAJAA
lACSAA==
         </WaveFormData>
      </LeadData>
      <LeadData>
         <LeadByteCountTotal>10000</LeadByteCountTotal>
         <LeadTimeOffset>0</LeadTimeOffset>
         <LeadSampleCountTotal>5000</LeadSampleCountTotal>
         <LeadAmplitudeUnitsPerBit>4.88</LeadAmplitudeUnitsPerBit>
         <LeadAmplitudeUnits>��V</LeadAmplitudeUnits>
         <LeadHighLimit>2147483647</LeadHighLimit>
         <LeadLowLimit>268435456</LeadLowLimit>
         <LeadID>V2</LeadID>
         <LeadOffsetFirstSample>0</LeadOffsetFirstSample>
         <FirstSampleBaseline>0</FirstSampleBaseline>
         <LeadSampleSize>2</LeadSampleSize>
         <LeadOff>FALSE</LeadOff>
         <BaselineSway>FALSE</BaselineSway>
         <ExcessiveACNoise>FALSE</ExcessiveACNoise>
         <MuscleNoise>FALSE</MuscleNoise>
         <LeadDataCRC32>2989488650</LeadDataCRC32>
         <WaveFormData>
JgAmACYAJgAoACgAKAAoACcAJgAlACQAJQAmACcAKAAmACQAIgAgAB4AHgAeAB4AGwAa
ABkAGAAUABIAEAAOABAAEAAQABAADgAMAAoACAAGAAYABgAGAAYABgAGAAYABAACAAAA
/v/+//7//v/+//v/+v/5//j/9//2//X/9P/0//T/9P/0//P/8v/x//D/8v/y//L/8v/w
//D/8P/w//L/8v/y//L/8v/y//L/8v/x//D/7//u//H/8v/z//T/8//y//H/8P/y//L/
8v/y//L/8v/y//L/8P/w//D/8P/x//L/8//0//P/8v/x//D/8f/y//P/9P/y//L/8v/y
/+//7v/t/+z/7P/s/+z/7P/q/+r/6v/q/+z/7P/s/+z/6v/q/+r/6v/o/+j/6P/o/+b/
5v/m/+b/5v/m/+b/5v/m/+b/5v/m/+b/5v/m/+b/5P/k/+T/5P/k/+T/5P/k/+P/4v/h
/+D/4f/i/+P/5P/k/+T/5P/k/+L/4v/i/+L/5P/k/+T/5P/i/+P/4//j/+P/4v/i/+P/
5P/l/+f/6P/n/+f/5v/m/+r/6//u//H/8f/x//L/7//w/+//7v/t/+z/7P/u//D/7f/s
/+r/4//l/+T/5P/l/+L/3v/a/9j/2v/b/93/3//f/+L/4//k/+L/4f/g/93/3v/d/93/
3v/d/93/2//b/93/3P/b/9v/3f/d/97/3//d/93/3P/b/9v/2v/g/+b/4//k/+b/5v/n
/+z/7//0//v/BgAUACkARQBXAF8AZwBuAGoAaABgAFMATwBMACsA+v/Z/8L/nf9y/1X/
S/9S/2T/dv+K/6D/uP/K/9b/3v/h/97/3//f/+D/4P/j/+b/5//p/+j/6P/p/+n/6v/p
/+z/7f/t/+3/7//w//D/8P/w//H/8v/z//T/9//3//f/9v/2//j/+P/4//n/+v/6//z/
/v8FAAoADgASABcAGgAgACQAIwAkACUAJQAlACYAJgAnACkALAAtAC0AKwAtAC4ALgAv
AC8AMAA1ADcANgA1ADQANwA4ADkAOwA7ADoAOwA7AD4APwA/AD8AQgBCAEEAQQBAAEIA
QwBDAEMAQwBCAEAAPwA/AD8APwA9ADsAOAA2ADUAMgAtADgAOQAwAC4ALQAtACoAKgAn
ACUAJAAjACEAHgAdABoAFgAVABYAGAAZABoAGgAaABgAFwAWABYAFgAVABUAFQAVABMA
EgAQAA0ADQANAA4ADgANAAwACwAKAAsACwAJAAkACQAJAAkACQAHAAcABwAFAAYABwAJ
AAoACQAIAAcABgAHAAYABgAGAAcACAALAA0ADAAKAAgABwAKAAoACgAKAAkACQAJAAkA
CQAIAAgACAAKAAoACgAKAAkACAAFAAQABAAFAAYABwAGAAcABwAHAAUABAADAAIAAgAD
AAQABQAEAAIAAAD+/wAAAAABAAIAAQABAAAA/v/+//7//f/7//3//f/9//3/+v/6//n/
9//3//n/+//9//z//f/8//r/+P/2//b/+P/5//r/+//8//z//P/4//P/8//0//b/+P/3
//b/9f/1//X/9P/z//P/+f/5//f/9v/0//T/9P/0//T/9v/2//f/9//3//f/9v/2//n/
+v/7//3//P/9//3//P/8//3//f///wEABAAFAAcABQAEAAMAAgACAAAAAQAEAAMAAgAB
AP//9//1//L/8P/w//D/7//u/+3/7f/s/+z/7f/t//D/8f/0//X/9f/1//H/8P/v/+//
8P/x//H/7//v/+//7v/t/+//7//v//D/7//v/+//7v/t/+//8P/y//b/9f/0//b/+v/7
//j//f8GAA8AHgA0AE8AZQBvAHcAewB6AHQAcABoAF8AXwBOACMA9P/Z/8D/nf90/13/
Xf9u/37/lP+m/7r/0P/g/+r/8v/7//r/+v/5//n/+P/2//j/+P/5//z//v8BAAMAAQD/
/wEAAQAFAAUABwAIAAYABgAGAAcABQAFAAUABwAJAAsADAAOAAwADAAMAA0ADAAMAA4A
EAAPABAAEAAQABAAEAATABQAFQAWABcAFwAXABgAGAAZABkAHAAdAB0AHAAdAB0AHAAd
AB0AHgAjACgAKAAoACgAKAAoACgAKQAsACwALgAvAC8ALwAuAC0AMAAwAC8ALwAxADQA
NgA3ADQAMwAxAC4ALQAtAC0ALQAqACkAJwAmAB8AFgALABAAGwAaACAAJwAhABoAFgAP
ABAAEgAUABUAFAATABAADAAMAAwADQANAAwADAAMAAoACAAGAAUABAAFAAUABQAFAAIA
AgABAP///P/7//v/+v/4//j/+P/4//X/9f/z//P/9P/1//b/9//1//P/8f/t/+7/7//x
//L/9v/2//b/9v/1//T/9P/0//b/9v/4//n/+f/4//f/9//3//b/9f/0//f/9//3//f/
9//2//b/9v/2//b/9v/2//f/+P/3//j/9f/1//X/9f/2//f/9//3//X/9P/z//L/8v/z
//T/9f/z//L/8f/w/+//7v/u/+7/7//x//L/8v/x//D/7v/r/+7/7//w//H/8f/y//L/
8f/u/+3/7P/r/+3/7//v/+7/7P/q/+r/7P/s/+z/7P/s/+7/8P/u/+v/6v/q/+v/7P/w
//D/8P/r/+b/5//o/+n/6v/r/+z/7v/v/+3/7f/s/+z/6//s/+3/7//y//P/8//y//L/
8//z//X/+f/8//3////7//r/+f/4//j/9v/3//r//P/8//z/+//1//P/8P/u/+//7v/s
/+r/6f/p/+j/6P/r/+v/7v/v//D/8f/x//H/8f/w/+//7//x//P/9P/z//L/8f/v/+3/
7v/v//D/8v/y//H/8P/u/+v/7f/w//T/9v/3//j/+P/6//v/+v/7/wAACQASACAANQBT
AGkAcwB3AH4AgAB6AHIAZwBhAGYAVQAmAPn/4v/H/5z/c/9f/2D/bv+E/5j/rP/C/9j/
5P/q//P//P/6//n/+f/4//j/+v/6//v//f/+/wAAAQD///3//////wMAAwAFAAYABgAG
AAYABwAHAAcABwAJAAwADQANAA4ADQAMAAsACwAPABAAEwAWABQAFAATABIAFAAUABcA
GAAXABgAGQAZABkAGgAaABsAHQAgACEAIQAfACEAIgAiACQAIwAjACcAKAAoACgAKAAq
ACoAKgArAC4ALgAwADEAMAAxADEAMQA0ADQAMwAzADQANgA3ADcANQA1ADQAMgAzADMA
MwAzADAALwAtACwALAAoACIALAAsACQAIwAjAB8AHAAcABkAGgAaABoAGQAXABcAFQAS
ABIAEgATABMAEgASABIAEAANAAwADAAMAA0ADQANAA0ADgAOAA0ACwAHAAcACAAIAAgA
CAAIAAgABAADAAAA//8CAAMABAAFAAMAAwADAAEAAwADAAQABAAIAAgACAAIAAUAAgAA
AP7/AQACAAUABwAHAAYABQAFAAgACAAIAAgABwAHAAcABwAFAAQABAAEAAYABgAGAAYA
BgAGAAQABAADAAMAAwADAAYABwAHAAcABAACAAAA/v8AAAEAAgADAAEAAAD///7//f/8
//z//P/9////AAAAAP///v/8//n//P/9//7////+//7//f/7//n/+f/5//n/+//9//3/
/P/6//j/+P/6//r/+v/6//r//v8AAP7/+//5//j/+P/4//n/+v/7//3/+//6//n/+f/9
//3/+//8//z//P/8//z/+//6//r/+f/7//v/+v/6//v//P/9////AgADAAMAAgACAAMA
AwAFAAcACgALAA0ACQAIAAcABgADAAAAAAACAAQABAAEAAMA/v/9//v/+v/4//b/8//w
//D/8f/x//L/8f/x//T/9f/2//f/9//3//b/9v/2//f/9f/1//T/8f/y//P/8//z//H/
8f/x//L/8//z//P/8v/5//f/9v/4//r/+f/4//7/BAADAAQACQAQABMAGgAsAEkAYwBz
AHsAgQCEAIAAegBsAF0AWwBWADMAAgDl/8z/of9w/1n/Xf9o/3z/kv+o/77/1P/k/+7/
9P/z//b/+f/5//r/+v/6//z//P/9//7//v//////AgABAAQABQAEAAMABAAEAAUABgAH
AAkABwAHAAcACQAMAA0ADQAOAA4ADgAOAA8ADwAOAA8AEAASABQAFQAWABUAFAAWABYA
GQAaABsAGwAdAB4AHgAfAB4AIAAgAB8AIAAjACUAJgAlACMAIgAlACYAJgAmACYAKQAq
ACsALQArACoAKwArAC4AMQAzADUANAA0ADMAMwAyADQANQA1ADQANQA1ADQAMgAxADAA
LwAvAC8ALgAuACwAKAAiACwALAAiAB8AHQAcABoAGwAZABcAFgAVABMAFgAXABYAFAAQ
ABAAEQARABAAEAAQAA4ADwAOAA4ADgAMAAsACgAJAAsADAAMAAsACAAHAAcABgAEAAQA
BAAEAAUABQADAAMAAQABAAEAAQACAAMABAADAAMAAwAEAAQABgAGAAYABgAGAAYABwAI
AAcABgAHAAcACQAIAAcABwAGAAYABgAGAAkACQAJAAkACQAIAAgACAAGAAYABgAGAAcA
CAAHAAgABwAHAAcABwAGAAcABwAHAAcABgAFAAQAAgADAAQABQAFAAQAAwACAAEAAAAA
AAAAAAABAAEAAAACAAIAAQD//wAA///+//3///8AAAAA///9//3//f/9//3///////7/
/v/8//z//v/8//z//P/8/wAAAgAAAP3//v/+////AAD///7//f/9/////v/+//z//P/8
//z//P/8//3//f/9//3//P/8//3//v///wEAAgADAAMAAgACAAMAAwAFAAkADAANAA8A
DwAOAA0ADAAKAAYABQAGAAsADAANAA0ABAABAP3/+v/7//r/+P/2//b/9//3//j/+f/5
//z//f/+//////////v/+v/5//n/+v/7//v/+f/7//v/+v/5//f/9//3//j/+//7//v/
+v/5//n/+P/6//z//f8AAAQABAADAAQABQAMABcAJAA6AFUAbwB9AH8AgQCCAIIAfABw
AGcAbQBmADsADADx/9j/rf+C/2n/af9y/4b/oP+0/8D/0P/i//L/+P/5//z/+//7//z/
/P/6//z//P/9/wAAAgAFAAcABwAFAAcABwALAAsADQAOAA4ADgAOAA8ADQANAA0ADwAO
AA8ADwAQABEAEgATABUAFgAWABgAGgAZABoAGgAaABgAGAAbABwAHQAeAB8AHwAdAB4A
HgAfACEAJAAlACUAJgApACsALAApACcAJgApAC4ALgAuAC4AMgAyADIAMwAyADIANAA1
ADcAOQA6ADsAOwA6ADgANwA4ADoAOwA7ADsAOwA6ADgANQA1ADUANQA1ADUANAA0ADEA
LAAlAC4AMgAqACkAKQAlACIAIgAfAB4AHgAeAB0AHwAfAB0AGgAXABYAFgAVABgAGAAY
ABYAEwASABIAEgARABEAEQARABIAEgARAA8ADAALAAsACgAIAAgACAAIAAcABwAFAAUA
BQAFAAUABQAGAAcACAAHAAUABQAGAAYACgAKAAoACgALAAoACgAKAAgACAAKAAsADQAM
AAsACwAKAAoACgAKAA0ADQANAA0ADQAMAAwADAAMAAwADAAMAAwADAAKAAoACQAJAAkA
CQAKAAsACwALAAkACAAHAAYABgAHAAgACQALAAoACQAIAAUABAAEAAQABAAFAAUABAAE
AAQAAwABAAMAAwADAAMABQAGAAYABQACAAEAAAD//wEAAwADAAIABAACAAIABAAAAAAA
AAAAAAIABAACAP///P/8//3//v8AAAAAAAABAAMAAgABAAEA////////AAACAAUAAwD/
//z//v/+//7//v8AAAAAAQABAP/////+//7/AAACAAQABwAGAAcABwAGAAgACQAJAAsA
DwASABMAFQASABAADgAMAAsACAAIAAoADgAOAA4ADQAFAAMAAAD+//3//P/6//j/+P/5
//n/+v/9//3/AAABAAIAAwADAAMAAQAAAP////8AAAEAAQD////////+//3/+//7//v/
/P/9//3//f/8//v//f8AAAIABAAHAAoACgAKAAcACAANABIAGQAqAD4AVwBvAH0AhQCL
AI4AigCGAHoAbwBvAGYAPQAKAOv/1P+x/4b/bf9r/3j/iv+i/7j/yP/a//D//v8EAAkA
CgAJAAcABgAEAAYACAAIAAkADAAOABEAEwASAA8AEAAPABMAEwAVABYAFgAWABYAFwAZ
ABkAGQAbAB0AHwAgACIAIQAgAB8AHwAhACIAJQAoACgAKAAnACYAJQAkACYAJgApACoA
KwArACkAKgAqACsALQAwADEAMQAvADEAMgAyADMAMwA0ADkAOgA6ADoAOgA6ADoAOgA7
AD0APgBBAEMARABFAEUARQBGAEYARQBFAEgASgBLAEsASQBJAEgARgBHAEcARwBHAEQA
QwBBAEAAQAA8ADYAQABAADgANwA3ADMAMAAwAC0ALgAuAC4ALQArACsAKQAmACUAJgAo
ACkALAAsACwAKgAoACYAJQAkACQAJQAmACcAIwAiACAAHQAZABkAGgAaABsAHAAdAB4A
GwAbABkAGQAZABkAGQAZABsAGwAbABkAFwAXABgAGAAbABwAHQAeABsAGgAaABoAGwAc
AB8AIQAfAB4AHQAdAB4AHgAeAB4AIAAhACIAIwAgAB4AHQAcAB8AIAAhACIAIQAgAB0A
HAAbABsAGwAbAB0AHwAgACEAHgAcABoAGAAZABsAHQAfAB0AHAAbABoAGQAYABgAGAAY
ABkAGQAYABYAFgAVABMAFwAXABcAFwAVABYAFgAVABMAEwATABMAEgATABIAEAAOAAwA
DAAOAA0ADgAPABAADwAQAA0ACQAKAAoACwAMAA0ADgAPABEADgAMAAoACQAKAAsADAAO
AA0ADQAMAAkABgAGAAYABgAJAAoABwAGAAUABAADAAIAAQAAAAIAAgACAAIAAQAAAP//
/v///wAAAQACAP7//P/6//j/8//w/+3/6v/n/+T/4f/e/9f/0P/J/8L/vv+6/7b/sv+q
/6T/nv+Y/5L/jP+G/4D/ff98/3v/ev93/3b/df90/3T/dP90/3T/cf9w/2//bv9t/2z/
a/9q/27/bv9u/27/cv90/3L/cv92/3b/dv98/37/ev96/4D/gP9+/4L/iP+K/47/kP+U
/5j/nv+q/7z/1v/0/wgAEgAcACIAHgAYAAoA+v/4//j/3v+w/4r/cv9O/yD/AP/8/gr/
Hv82/1D/aP9+/5D/nP+m/6r/rP+u/7D/tP+2/7j/uv+8/77/wP/C/8X/yP/L/87/0f/S
/9P/1P/V/9b/1//Y/9r/3P/e/+D/4f/i/+P/5P/l/+b/5//o/+r/6v/q/+r/6//s/+3/
7v/v//D/8f/y//T/9P/0//T/9//4//n/+v/5//j/9//2//j/+v/8//7///8AAAEAAgAE
AAQABAAEAAUABgAHAAgACQAKAAsADAANAA4ADwAQABMAFAAVABYAFAAUABQAFAAVABYA
FwAYABgAGAAYABgAFwAWABUAFAATABIAEQAQAA0ACgAHAAQAAgACAAIAAgD+//z/+v/4
//r/+v/6//r/+P/4//j/+P/3//b/9f/0//T/9P/0//T/8//y//H/8P/y//L/8v/y//D/
8P/w//D/7f/s/+v/6v/s/+z/7P/s/+r/6v/q/+r/7P/s/+z/7P/q/+r/6v/q/+r/6v/q
/+r/6//s/+3/7v/u/+7/7v/u//D/8P/w//D/8v/y//L/8v/x//D/7//u/+//8P/x//L/
8f/w/+//7v/s/+z/7P/s/+z/7P/s/+z/6v/q/+r/6v/r/+z/7f/u/+z/7P/s/+z/6v/q
/+r/6v/q/+r/6v/q/+n/6P/n/+b/5//o/+n/6v/p/+j/5//m/+j/6P/o/+j/6P/o/+j/
6P/n/+b/5f/k/+b/5v/m/+b/5P/k/+T/5P/m/+b/5v/m/+b/5v/m/+b/5v/m/+b/5v/m
/+b/5v/m/+T/5P/k/+T/5v/m/+b/5v/m/+b/5v/m/+X/5P/j/+L/4//k/+X/5v/k/+T/
5P/k/+T/5P/k/+T/5//n/+f/5//k/+T/5f/m/+n/6//s/+3/7f/s/+z/7f/t/+//8f/0
//X/9//1//T/8f/w/+//7P/t//D/8//0//L/8f/r/+n/5v/k/+P/4v/i/+D/4P/h/9//
4P/h/+H/5f/n/+n/6//q/+n/5v/k/+X/5f/m/+f/5f/j/+P/4//i/+H/4f/h/+L/5P/m
/+f/5//m/+X/5f/k/+T/6P/r/+z/7P/u//H/8P/x//j/AQAMACIAOwBXAGcAbQBvAHQA
cgBuAGYAXQBdAFQAMQAEAOX/yP+j/3j/W/9X/2L/dP+M/6D/rv/C/9b/3v/k/+3/7v/u
/+3/7f/s/+z/7v/u/+//8//0//b/9//1//P/9f/1//r/+//+/wAA///+//3//f/7//v/
+//9/wEAAwAEAAYABQAEAAMAAwAGAAYACAAKAAkACgAKAAoACAAIAAsADAANAA4ADwAP
AA8AEAAQABEAEQAUABUAFQAVABcAGAAYABoAGQAZAB0AIAAgACAAIAAhACAAHwAfACIA
IgAkACUAJgAnACcAJwAoACgAJwAnACkALAAuAC8AKwArACoAKAAnACcAJwAnACcAJwAm
ACYAIgAeABgAIgAiABoAGQAZABkAFgAWABMAEgASABIAEQAPAA8ADQAKAAgACAAKAAoA
CgAKAAoACQAIAAgABwAHAAcABgAGAAUABgAHAAkABQADAAAA/P/8//3//f////7/AAAA
AAEAAAAAAAAAAAABAP7//v8AAAAA/v/8//n/9v/3//f/+P/3//b/9P/y//P/9f/2//j/
+//7//7////9//3//P/7//v//P/9////AQADAAQAAwAGAAcABwAHAAkACQAJAAoACAAF
AAIA/v/7//3/AAD+//z////+//r//P8BAAgACwAMAA8AFAAeADEAUQBtAH0AjQCSAIoA
eABmAE8AOwAoAAUA4P/H/7L/nf9+/2H/V/9a/2j/hP+g/7b/zv/k/+7/9P/1//T/8//z
//T/9P/1//j/+f/7//v//P/+///////9//////8BAAEAAwAEAAIAAgACAAMABAAFAAYA
CQAJAAkACAAIAAoACgAKAAsADgAOABAAEgAQABAADwAOABEAEgAWABgAGAAYABgAFwAY
ABoAGwAdAB0AIAAhACEAHwAhACIAIgAlACUAJgArAC0ALAArACoALgAuAC4ALwAyADIA
NAA1ADUANQA0ADMANgA2ADUANQAzADQANAAzAC8ALwAuACwAKQApACkAKQAmACUAIwAi
ACMAIAAbACYAJAAaABcAFQAWABQAFQATABQAFAAUABMAEAAPAAwACAAHAAgACgALAAsA
CgAJAAYAAwACAAIAAgADAAMAAwADAAAAAAD///3//v///wEAAgAAAAAAAAAAAAEAAQD/
/////f/9//3//f/9//3//f/7//v/+//8//z//f/8//v/+v/5//j/+P/4//j/+P/6//v/
+v/4//b/9f/3//j/+f/6//r/+f/4//f/9f/0//T/9P/2//b/9v/2//X/9P/x//D/8v/z
//T/9f/0//P/8f/v/+7/7v/u/+7/8P/x//L/8//x//D/7//u//D/8P/x//L/7//v/+7/
7P/t/+7/7v/t/+3/7f/t/+3/6//s/+z/6//r/+3/7//x//D/8f/w/+7/8P/u/+7/8P/u
/+7/7v/u/+3/7v/r/+f/6P/q/+3/8P/v/+7/7f/t/+3/7P/r/+v/6//r/+v/7P/r/+v/
6v/n/+r/7P/u//D/8f/v/+3/6//p/+n/6f/q/+z/7f/u/+//7f/r/+j/5f/o/+n/6//s
/+v/6//r/+v/7P/s/+v/6f/r/+v/6v/q/+n/6P/o/+j/6P/p/+r/6//r/+v/5//l/+j/
6f/q/+z/7P/s/+z/7P/r/+r/6f/o/+r/6v/q/+r/6v/q/+r/6v/o/+j/6P/o/+r/6v/q
/+r/6P/o/+j/6P/q/+r/6v/q/+r/6v/q/+r/6P/o/+j/6P/p/+r/6//s/+n/6P/n/+b/
6f/q/+v/7P/r/+r/6f/o/+j/6P/o/+j/6P/o/+j/6P/o/+j/6P/o/+n/6v/r/+z/6//q
/+n/6P/q/+r/6v/q/+r/6v/q/+r/6f/o/+f/5v/n/+j/6f/q/+j/6P/o/+j/5v/m/+b/
5//l/+X/5f/k/+b/5//o/+n/6//s/+3/7f/u/+7/7//v//H/8//2//f/9//1//T/8//z
//P/8f/y//L/9P/0//T/9P/v/+7/7P/q/+n/6P/m/+T/5P/l/+X/5P/l/+X/6P/p/+r/
6//r/+r/5//l/+P/4//k/+X/5f/l/+X/5f/k/+L/4f/g/9//4f/j/+T/5f/i/+H/4f/i
/+T/5P/n/+z/7P/s/+//7v/v//b//f8EABYANQBTAGMAZwBtAHAAbgBoAFoATQBNAEoA
KwD8/9n/wP+b/27/Uf9T/2T/dv+K/57/sv/C/9D/2P/c/+H/5v/l/+X/5v/m/+T/5v/m
/+f/6v/s/+//8f/v/+3/7//v/+//7//x//L/8//0//X/9//0//P/8v/z//b/9//3//j/
+P/4//j/+f/4//j/+v/8//v//P/8//z/+v/6//3//v8BAAIAAwADAAEAAgACAAMAAQAE
AAUABQAGAAkACwAMAAsACQAIAAsADgAOAA4ADgAOAA4ADgAPABAAEAASABMAFAAVABUA
FQAVABQAEgARABQAFgAXABcAFQAVABQAEgATABMAEwATABMAEwASABIAEgAOAAgAEgAW
AA4ADQANAA0ADAAOAA0ADAAMAAwACwAMAA0ADAAKAAsADAAOAA8AEAAQABAADgAOAA4A
DwAQABEAEQARABEAEwAUABQAEwAQAA8ADwAOAA8AEAARABIADgANAAoACQAHAAcABwAH
AAkACQAJAAcABAADAAMAAgAGAAYABgAGAAUABAAEAAQAAwACAAMAAwABAAAA//////7/
/v/+//7///////////8BAAAAAAAAAP7//v/+//7//v/+//z//P/7//v/+//7//z//f/9
//3/+f/4//f/9v/2//f/+P/5//v/+v/5//j/9f/0//T/9P/1//f/+P/4//b/9P/x/+3/
8P/x//L/8//0//b/9//3//P/8//z//P/8//1//X/9P/y//D/8P/y//L/8v/y//L/9P/2
//T/8f/w//D/8f/y//T/9P/0//X/9P/y//D/7//w//H/8v/0//T/9f/1//P/8P/w//D/
8P/z//P/8//z//H/8f/x//L/8v/z//T/9f/z//H/8P/u/+7/7v/u//D/8P/x//H/8//z
//L/8v/y//L/8v/z//f/+f/6//r/+P/5//n/+//7//7///8BAAEAAAD///7/+//4//j/
+v/+//7//v/9//X/8//w/+7/7P/q/+f/5P/m/+f/5//o/+n/6f/s/+3/7v/v/+//7//r
/+r/6f/p/+r/6//r/+n/5//n/+b/5f/l/+X/5f/m/+n/6f/p/+j/6f/n/+r/7P/u/+//
8v/2//T/8//0//f/+v///xAAKgBLAGMAawBxAHkAegB2AHAAZgBhAGMAVgAtAAAA4//E
/5f/bP9X/1v/bP+A/5b/pP+4/9D/3v/i/+j/7//w//H/8f/y//L/8f/y//H/8f/1//b/
+P/5//f/9f/3//f/+//7//3//v/+//7//v////3//f/9////AAABAAEAAgACAAIAAgAD
AAQABAAGAAgACQAKAAoACgAIAAgACwAMAA8AEAARABEAEAAQAA8ADwAPABIAEwATABUA
FwAYABgAFgAVABUAGQAeAB4AHgAeACIAIgAiACMAIwAiACMAIwAkACUAJQAlACQAJAAj
ACMAJgAoACkAKQAlACUAJAAiAB8AHwAfAB8AIAAfAB0AHAAYABQADgAYABkAEAAOAA0A
CwAIAAgABQADAAIAAQD//wEAAQD///z/+P/4//n/+f/8//z//P/6//n/+P/4//j/9//3
//f/9//3//j/+P/3//L/8f/x//D/8v/y//L/8v/v/+//7f/t/+//7//v/+//8f/x//H/
7//v/+//8P/w//L/8v/y//L/8f/w//D/8P/w//D/8v/z//X/9P/z//P/8v/y//L/8v/z
//P/8//z//P/8v/y//L/8//0//X/9v/0//T/8v/y//D/7//u/+3/8P/x//H/8f/v/+7/
7f/s/+r/6//s/+3/7//u/+3/7P/r/+r/6v/q/+z/7f/t/+z/6v/q/+n/5//n/+f/5//n
/+j/6v/r/+v/5//n/+f/5//p/+v/6//q/+j/5v/m/+j/5v/m/+b/5v/q/+z/6v/n/+b/
5v/n/+j/6P/o/+j/6f/p/+j/5//n/+X/5f/l/+b/5//p/+r/6f/o/+j/6P/o/+v/6//r
/+v/5//n/+f/6P/o/+n/6v/r/+3/7P/r/+r/6f/o/+f/5v/m/+X/6P/p/+n/6v/q/+r/
6v/r/+3/7//w//D/7v/v/+//8f/x//T/9f/3//j/+P/4//j/9f/w/+7/7v/x//L/8//z
/+v/6f/m/+T/4f/g/97/3P/d/9//4P/i/+L/4f/j/+P/5P/l/+X/5f/m/+b/5v/n/+f/
5//m/+P/5f/l/+T/4//h/+H/4f/i/+H/4f/h/+D/4//j/+L/4v/k/+f/5v/m/+z/7//y
//f/+v///wwAIgA9AFUAYQBlAG0AcABsAGQAVABNAFEAQgAXAOr/z/+2/43/Yv9L/0v/
Wv9y/4r/nP+u/8D/zv/Y/97/4f/i/+T/5f/n/+j/5v/o/+j/6f/t/+7/8P/x//H/7//x
//H/8v/x//L/8v/z//T/9f/3//X/9f/1//f/9v/3//f/+P/4//j/+P/5//j/+P/6//z/
//8AAAAAAAD+//7/AQACAAMABAAFAAUABgAIAAkACwAKAAwADAALAAsADQAOAA4ADwAP
ABAAFQAXABYAFQAUABYAFgAWABcAFwAWABcAFwAZABsAHAAdABwAHAAbABsAHAAeAB8A
HwAfAB8AHgAcABsAGwAbABsAGgAZABcAFgASAA4ACAASABQADAALAAsADAAKAAsACQAH
AAYABQADAAUABQADAAAA/f/8//z/+//6//r/+v/4//n/+P/4//j/9//3//f/9//2//b/
9//1/w==
         </WaveFormData>
      </LeadData>
      <LeadData>
         <LeadByteCountTotal>10000</LeadByteCountTotal>
         <LeadTimeOffset>0</LeadTimeOffset>
         <LeadSampleCountTotal>5000</LeadSampleCountTotal>
         <LeadAmplitudeUnitsPerBit>4.88</LeadAmplitudeUnitsPerBit>
         <LeadAmplitudeUnits>��V</LeadAmplitudeUnits>
         <LeadHighLimit>2147483647</LeadHighLimit>
         <LeadLowLimit>268435456</LeadLowLimit>
         <LeadID>V3</LeadID>
         <LeadOffsetFirstSample>0</LeadOffsetFirstSample>
         <FirstSampleBaseline>0</FirstSampleBaseline>
         <LeadSampleSize>2</LeadSampleSize>
         <LeadOff>FALSE</LeadOff>
         <BaselineSway>FALSE</BaselineSway>
         <ExcessiveACNoise>FALSE</ExcessiveACNoise>
         <MuscleNoise>FALSE</MuscleNoise>
         <LeadDataCRC32>3991802308</LeadDataCRC32>
         <WaveFormData>
HgAeAB4AHgAeAB4AHgAeAB0AHAAbABoAGwAcAB0AHgAaABgAFgAUABIAEgASABIAEAAO
AAwACgAIAAYABAACAAQABAAEAAQAAQAAAP///v8AAAAAAAAAAAEAAgADAAQAAQAAAP//
/v8AAAAAAAAAAAAAAAAAAAAA///+//3//P/8//z//P/8//z//P/8//z//v/+//7//v/9
//z/+//6//3//v///wAA/v/+//7//v/9//z/+//6//3//v///wAA/v/+//7//v/+//7/
/v/+/wAAAAAAAAAA///+//3//P/+//7//v/+//z//P/8//z//f/+////AAD+//7//v/+
//v/+v/5//j/+v/6//r/+v/4//j/+P/4//j/+P/4//j/+P/4//j/+P/3//b/9f/0//b/
9v/2//b/9f/0//P/8v/y//L/8v/y//T/9P/0//T/8//y//H/8P/y//L/8v/y//D/8P/w
//D/8P/w//D/8P/w//D/8P/w/+//7v/t/+z/7f/u/+//8P/u/+7/7//v/+3/7f/t/+3/
8f/x//T/9P/y//L/8v/y//b/9//7//3//f/9//7/+v/6//f/9//1//X/9f/2//j/+f/4
//f/8P/w//D/8f/y/+//6//n/+X/5v/n/+n/6//s/+7/7//w/+//7v/t/+r/6v/p/+n/
6f/q/+n/5//m/+j/5v/l/+X/6P/o/+n/6f/l/+X/5v/m/+b/5v/s/+//7v/u/+7/7//w
//T/+P/7/wIACgAYACkAQQBWAGMAdACHAJIAngCmAKgAtAC2AJMAVwAtABMA8P/I/6b/
kP+N/5f/o/+s/7z/0v/h/+n/7v/u/+z/7P/s/+z/6v/t/+7/8P/y//P/8v/y//H/8//z
//T/9P/1//X/9//4//b/9v/2//b/+P/4//j/+v/6//r/+//6//v/+//8//7//P/8//7/
AAD+//7//v/9/wAAAgAEAAcABAAEAAQAAwAEAAQABQAFAAUABwAIAAkACgAKAAoACgAN
AA0ADwAPAA4ADgAPAA8AEgASABMAEwASABIAFAAUABcAGAAYABgAGgAaABkAGQAYABoA
GgAZABkAGQAYABYAFQAVABUAFQAUABIADwAMAAwACQAGABAADwAJAAcABgAEAAMAAgD/
////AAAAAP7/+//6//j/9f/3//j/+f/6//3//v/+//z/+v/6//r/+//8//3///8AAP7/
/f/7//j/+P/5//v//P/7//v/+v/3//n/+P/3//f/+f/5//n/+v/4//j/9//1//f/9//4
//n/+f/5//j/9v/4//f/9//1//n/+f/8//3//P/7//n/+P/5//n/+v/8//v/+//7//v/
/f/8//v/+//8//z//P/8//v/+v/4//b/+P/3//f/9//3//f/9v/z//T/8//y//L/9P/0
//X/9f/0//P/8f/v/+//8P/w//H/8P/w//D/7v/u/+7/7v/s/+7/7v/u/+7/7P/s/+v/
6P/p/+r/6v/s/+z/7f/t/+z/6//o/+f/5v/p/+n/6f/q/+z/6v/n/+T/4//l/+f/6f/m
/+b/5v/l/+b/5v/l/+P/6//r/+n/6P/m/+b/5v/m/+b/5v/m/+b/5//l/+X/5f/l/+b/
6f/q/+7/7P/s/+z/7P/u/+//7//y//H/8//1//j/9P/0//H/8f/w/+//8P/y//P/9P/z
//L/6//m/+P/4f/j/+P/4v/h/9//3//f/+D/4f/i/+T/5f/o/+j/6P/o/+X/5P/i/+H/
4//l/+X/5P/i/+L/4P/f/+H/4v/i/+P/4//h/+H/4v/g/+L/5P/m/+n/6v/q/+z/7//u
/+z/7v/3//7/CgAgADcARwBYAGUAcgB9AIgAkgCaAKAAqgCeAGsANQATAPn/1v+u/5D/
hv+N/5f/o/+s/7z/0P/d/+H/6v/w//D/7//u/+3/6v/o/+j/6f/q/+z/7P/t/+3/7f/t
/+7/7v/v/+//8f/y//D/8P/w//D/8P/w//D/8v/0//b/+f/6//n/9//2//b/+P/4//r/
/P/7//r/+f/3//f/+P/5//v//f/+///////8//z//f/9////AQACAAMAAwACAAEAAAAD
AAMABQAFAAcACAAKAAsACwAKAAoACQAMAAwADgAOAA0ADgAOAA4AEAAQAA8ADwASABQA
FAATABIAEQAPAAwADQANAA0ADQALAAoACAAGAAAA9//u//L/+f/7/wEACAACAP3/+P/x
//P/9v/4//j/9v/2//X/8//z//T/9f/2//X/9v/2//T/8//y//H/8f/0//X/9//4//j/
9//1//L/8P/v/+//7v/u/+//7//t/+v/6v/p/+n/6v/r/+z/7v/s/+r/5//j/+T/5f/n
/+n/7P/t/+3/7P/s/+v/6//p/+3/7f/w//H/7//v/+7/7v/t/+v/6v/q/+v/6//r/+v/
7f/s/+v/6//q/+r/6v/q/+v/7P/s/+z/6v/p/+n/6f/s/+3/7f/r/+j/5//m/+b/6P/o
/+n/6f/n/+f/5v/l/+T/5P/j/+P/5v/m/+b/5P/g/+D/4P/e/9//4P/h/+L/4//k/+T/
4v/f/97/3P/c/93/3//g/+D/4P/e/97/3v/g/9//3v/e/+L/4v/h/+D/2//b/9v/2//h
/+L/4//d/9r/3P/c/9z/3P/d/97/3//h/9//3//f/9//3f/f/9//4v/j/+T/5f/m/+b/
5//n/+r/7f/v//H/9P/x//D/7P/r/+z/6//s/+7/8v/0//T/9P/w/+z/6v/p/+r/6f/n
/+X/5P/j/+L/4v/l/+b/6P/p/+r/6v/q/+r/6P/o/+f/5//o/+v/7P/s/+r/6v/o/+f/
6P/q/+v/7f/s/+n/6P/o/+T/6P/q/+7/8f/0//T/9P/1//j/9P/0//v/BAAKABYAKQBB
AFYAZQB0AIUAkgCaAKAApACwAL4ArQB3AEEAJQAKAOL/uv+e/5P/mf+n/7L/wP/U/+f/
7f/y//r/AgD///7//f/6//v//P/+/wAAAgACAAMAAwABAAEAAgACAAUABQAHAAgACAAI
AAgACAAIAAgACAAKAAsADAAOAA4ADQALAAoACgALAAwADwASABAAEAAQAA8AEQASABMA
FQATABQAFQAVABQAFAAVABUAFgAZABsAHQAdABwAGwAaABsAGwAdAB0AHgAeAB8AHwAe
AB4AHwAfACIAIgAkACQAJAAkACMAIgAjACQAJAAlACgAKgAqACkAJwAnACYAJAAlACUA
JQAlACMAIgAgAB4AHwAbABcAIAAeABkAGAAYABQAEwASAA8ADwAQABAADgAMAAwACwAJ
AAsADAANAA4ADwAQABAADgAMAAwADAANAA0ADQAOAA4AEQARABAADgANAA0ADgAOAA0A
DQAMAAkACAAGAAQAAwAGAAcACAAKAAgACAAHAAUABwAHAAgACQAMAA0ADQAMAAkABwAG
AAMACAAJAA0ADwAPAA8ADgAOAA4ADQANAA4ADQANAA0ADQANAAwACwALAA4ADgAOAA4A
DAAMAAsACgAMAAsACwALAA4ADwAPAA0ACwAJAAcABgAGAAYABwAHAAcABwAGAAUABAAE
AAMAAwAGAAYABgAEAAIAAgACAAAAAgACAAIAAgACAAIAAQD+//3//P/6//r/+//9//7/
/v/8//r/+v/6//v/+//7//z////+//z/+v/1//X/9f/1//j/+v/8//3/+//6//j/9f/7
//n/9//4//j/+P/4//j/9//2//X/9f/2//f/+P/5//f/+f/5//z//f/+////AAD+////
//8CAAMABQAHAAoABgAGAAMAAwD///3//f/+/wAAAgACAAIA/f/6//n/+f/1//P/8P/t
/+3/7f/t/+7/8f/y//T/9f/4//j/+P/4//j/+P/3//f/9P/1//T/8v/z//T/8//z//H/
8v/y//P/9f/z//P/9P/+//r/+P/4//n/9v/2//z/AQAAAAAABgALAA4AFAAkADsAUwBo
AHcAiACVAKAArACwALAAvgC+AJcAXwA3ABsA8v/A/6D/lv+Z/6P/r/+8/9D/4v/t//P/
9v/4//r/+v/6//r/+P/4//j/+f/6//v/+v/6//n/+v/7//3//v/9//v/+//6//v//P/9
//7//P/8//z//v///wAAAgACAAQAAwADAAQAAwACAAMABAAGAAYABgAFAAMABAAFAAcA
CQAKAAsACwAKAAoACwALAAkACwAMAA0ADwAQABEAEgASABEAEgARABIAEgATABMAFQAW
ABgAGQAXABYAFwAWABoAHAAdAB4AHgAeAB0AHQAgACIAIgAhACQAJQAlACQAIQAhACEA
IQAkACQAIwAiACEAHQAZACIAIAAZABYAFAAUABMAEgAPAA0ADgAOAAwADwAQABAADwAN
AA4ADwAQAA8AEAAQAA4ADwAQABEAEwAQAA8ADwAOABAAEQARABAADQANAA4ADgANAA0A
DAAJAAsACgAJAAkABwAHAAcACAAJAAoACgAJAAkACQAKAAsADAANAA0ADAANAA0ADgAN
AAwACwANAA0ADwAPAA4ADgAOAA0ADQAOAA0ADQANAA0ADgAOAA4ADwAPAA4ADQAMAA8A
EAAQABAADgANAA0ADQANAA0ADAAJAAkACQAJAAoACQAIAAgABwAJAAkACAAHAAQABAAD
AAMABgAGAAYABAADAAQABQAEAAMAAgABAAAAAwAEAAQAAgADAAIAAAAAAP//AQACAAIA
AgAAAAAAAAD+//3//P/8/wIAAgABAAAA/v///wAAAQAAAAAAAAD//wIAAAD+//7//v/+
//7/AAAAAAAAAQD/////////////AQABAAQABAAEAAQABAAEAAUABQAIAAoADQAQABQA
EgASAA8ADwAMAAkACAAIAAsADgAPABAABwACAP///f/+//3/+//5//n/+f/5//r//f/+
/wAAAQAEAAQABAAEAAEAAAD+//3//f///////v/+//7//P/7//r/+v/5//n/+v/5//r/
/P/8//z/+v/8//3/AAAEAAYABQAGAAgACAANABYAIgA2AE0AZQB2AIMAkACdAKoAsAC0
ALwAzADGAJcAXQA9ACEA+v/Q/7T/qP+p/7X/w//O/9b/5P/1////AgAGAAYABAAEAAQA
AgAAAAAAAQACAAUABgAIAAkACQAJAAoACgALAAsADQAOAA4ADgAOAA4ADgAOAA4AEAAP
ABAAEgASABQAEwATABQAFAAUABYAGAAYABgAGAAXABUAFgAXABkAGQAaABsAGwAaABoA
GwAbABsAHQAeAB8AIQAiACMAJAAiACEAIgAhACMAJAAmACcAKgAqACsAKwAqACoALAAs
AC8AMAAwADAALgAuAC0ALQAsAC4ALgAtAC0ALQAsACoAKQApACkAKQApACgAJgAkACIA
HQAYACAAIgAdABwAHAAaABkAGAAVABUAFgAWABQAFgAWABUAEwAQABAAEAAQABEAEgAS
ABAADgAOAA4ADwAPAA8AEAAQABMAEwASABAADQANAA4ADgAMAA0ADQALAAsACgAJAAkA
BwAHAAcACAALAAwADAALAAoACQAJAAkACwANAA4ADgAMAAsACwAJAAkACQAMAA0ADwAP
AA4ADgAMAAsACwAMAA8ADwAPAA8ADwAOAA0ADQAMAAwADAAMAA4ADgANAAwADAALAAsA
CwAOAA8ADwANAA4ADQAMAAwACwAKAAoACQALAAsACgAJAAgACAAHAAcACAAIAAgABgAF
AAYABwAGAAQABAAEAAQABwAIAAgABgADAAIAAAAAAAMABQAGAAYABgAEAAQABAACAAEA
AAAAAAYABgAFAAQA//////////8BAAIAAwADAAIAAgABAP///f/9//3//v8BAAMAAwD/
//z//v/+//7//v///wAAAQADAAIAAQAAAP//AAADAAQACAAGAAYABgAGAAYABwAHAAoA
DQAPABEAFAAQABAADQANAA0ACwALAAwADgAQABAAEAAIAAQAAgABAAIAAQD///3/+//7
//v//P///wAAAgADAAQABAAEAAQAAgACAAEAAQABAAMAAwACAAIAAgAAAP///f/+//7/
//8BAP////8AAP7/AAAEAAYACQAMAAwADAALAAoADAAQABMAGAAoADwAUQBlAHYAhQCW
AKMAqgC0ALgAvADGAL4AkwBbADUAHQD8/9T/tP+o/6v/t//D/87/2v/q//3/BwAMABAA
DgALAAoACQAGAAYABgAHAAgACwAMAA4ADwAOAA0ADQAMAA0ADQAPABAAEAAQABAAEAAR
ABIAEwAWABkAGgAcABwAGwAZABgAGAAaABoAHAAeAB0AHAAbABkAGQAaABsAHQAeACAA
IgAjACEAIAAgAB8AIAAjACUAJwAmACYAJgAmACkAKQArACsALAAsAC0ALQAtACwALAAr
AC8AMAAzADQANAA0ADMAMgA0ADQAMwAzADYAOAA4ADcANQA1ADQAMgAxADEAMQAxAC8A
LgAsACoAKwAnACMALAAqACUAJAAkACAAHwAeABsAHQAeAB4AHAAcABwAGwAZABkAGgAb
ABwAHwAgACAAHgAcABwAHAAdAB8AHwAgACAAIAAfAB0AGgAZABkAGgAaABsAHQAeAB0A
GwAaABkAGQAbABsAGwAcABwAHAAbABkAGAAXABcAFwAbAB0AHgAeAB4AHQAdABsAHwAf
ACIAIwAiACEAHwAeACAAHwAfACAAIgAjACQAJQAiACAAHgAdACEAIgAjACQAIgAiACEA
IAAeAB0AHQAdACEAIwAkACMAHwAdABsAGgAbABwAHgAfAB8AHwAeAB0AGgAaABkAGQAa
ABoAGgAYABYAFgAWABQAFgAYABoAHAAcABwAGwAYABkAGAAWABYAFAAVABUAFAASABAA
EAAQABEAEQARABIAEwASABAADgANAA0ADQANAA4AEAASABMAEgAQAA0ACQAKAAsADAAO
AAwADQAMAAkABwAGAAYABgAGAAgABwAGAAUABAACAAIAAgACAAIAAgACAAIAAQAAAP//
/v8AAAAAAAAAAP3//P/7//r/9f/y/+//7P/o/+b/5P/i/9v/1P/N/8b/wv++/7r/tv+w
/6r/pP+e/5f/kv+N/4j/hP+C/4D/fv99/3z/e/96/3j/eP94/3j/d/92/3X/dP9z/3L/
cf9w/3b/dP90/3b/dv92/3T/dv96/3r/fP+C/4L/fP98/4L/gv+A/4b/jP+Q/5L/lv+Y
/5z/oP+q/7r/0v/q/wAAFAAoADgARABOAFIAWABoAHIAVgAcAOz/zv+o/3r/Uv9A/0T/
UP9c/27/gv+U/6D/rP+0/7f/uP+5/7r/vf++/7//wP/C/8T/xv/I/8z/zv/Q/9L/0//U
/9X/1v/X/9j/2f/a/9z/3v/g/+L/4v/i/+L/4v/l/+b/5//o/+j/6P/o/+j/6f/q/+v/
7P/u/+7/7v/u//D/8P/w//D/8//0//X/9v/1//T/8//y//T/9v/4//r//P/8//z//P/8
//z//P/8//3//v///wAAAgACAAIAAgAFAAYABwAIAAsADAANAA4ADQAMAAsACgALAAwA
DQAOABAAEAAQABAADQAMAAsACgAIAAgACAAIAAQAAgAAAP7//v/+//7//v/6//j/9v/0
//b/9v/2//b/9v/2//b/9v/2//b/9v/2//b/9v/2//b/9P/0//T/9P/2//b/9v/2//j/
+P/4//j/9v/0//L/8P/x//L/8//0//L/8v/y//L/8v/y//L/8v/y//L/8v/y//D/8P/w
//D/8//0//X/9v/2//b/9v/2//b/9v/2//b/+P/4//j/+P/3//b/9f/0//X/9v/3//j/
9v/2//b/9v/0//T/9P/0//T/9P/0//T/8v/y//L/8v/z//T/9f/2//T/9P/0//T/8v/y
//L/8v/w//D/8P/w/+//7v/t/+z/7f/u/+//8P/v/+7/7f/s/+z/7P/s/+z/7v/u/+7/
7v/t/+z/6//q/+z/7P/s/+z/6v/q/+r/6v/s/+z/7P/s/+7/7v/u/+7/7P/s/+z/7P/s
/+z/7P/s/+z/7P/s/+z/6v/q/+r/6v/s/+z/7P/s/+n/6P/n/+b/6P/q/+z/7v/t/+z/
6//q/+r/6v/q/+r/7P/t/+3/7f/s/+v/6v/r/+z/8P/x//L/8P/w//D/8f/x//T/9f/3
//n//P/6//r/9v/1//L/7//w//L/9f/4//b/9v/w/+z/6v/p/+j/5//n/+X/5f/l/+P/
5P/l/+b/6P/p/+r/6v/o/+j/5v/m/+X/5f/l/+f/5f/k/+T/5P/i/+H/4f/i/+P/5f/m
/+X/5f/m/+b/5v/k/+T/5//q/+r/7P/v//L/8P/y//f//v8IABoALwBHAFwAaQB2AIUA
kgCcAKQArAC4ALQAiwBVAC0ADwDs/8L/oP+Q/5H/m/+p/7T/wP/Q/9//5f/o/+7/8P/t
/+z/6//o/+n/6v/s/+7/8v/y//P/8//y//H/8f/w//L/8//2//j/9v/2//b/9v/0//T/
9P/2//j/+v/9//7//f/7//r/+v/8//z//v8AAAAAAAAAAP///f/+////AQABAAIAAwAD
AAIAAgADAAMAAwAFAAYABwAIAAgACAAIAAsACwANAA0ADgAOAA8ADwAOAA4ADwAPABIA
EgAUABQAEwAUABQAFAAWABYAFQAVABgAGgAaABkAGAAXABUAEgATABMAEwATABYAFgAV
ABQAEQANAAkAEgASAA0ADAAMAAwACwAKAAcABQAGAAYABAAGAAYABQADAAEAAAACAAMA
BAAFAAYABAAEAAQABQAHAAcABwAHAAkACwALAA4ACwAIAAUAAgACAAMAAwAGAAQABQAG
AAgACAAIAAUABQAFAAMAAwAEAAMABAADAAIAAAD+//7////8//v/+f/3//r/+//8//7/
//8AAAIAAwACAAIAAgACAAIABAAFAAcACQALAAsACgANAA4ADQANAA8AEAAQABEADwAL
AAkACAAEAAYACAAIAAcACgAKAAYABwAOABQAFgAZABoAHgAkADMATQBiAHcAjACdAKAA
oACkAKYApACWAG0AQQAhAAkA9P/Y/7j/ov+Z/5//s//E/9b/6v/9/wUACAAGAAQABAAE
AAQAAgAEAAQABQAGAAYABgAHAAcABwAHAAgACAALAAsADQAOAAwADAAMAAwADwAQABEA
FAASABIAEwASABQAEwATABQAFQAWABkAHAAaABoAGgAZABwAHgAgACMAIgAiACIAIQAi
ACIAIwAjACEAIwAkACUAJAAkACQAJAAmACcAKgArACoAKgArACsALgAuAC8ALwAwADAA
MgAyADEAMgAyADIANAA0ADMAMwAyADIAMAAtAC0ALQAsACoAJwAnACcAJwAmACQAIQAe
ACAAHQAaACQAIwAdABsAGgAaABkAGAAVABYAGAAZABgAFQAUABIADwASABQAFgAYABgA
GAAXABQAEwASABEAEQAPAA8AEAAQABAADwANAAoADAANAA8AEAAOAA8ADwANAA4ADgAO
AA8ADgANAAwADAAMAAwACwAJAAsACwAMAA0ADQANAAwACgAMAAsACwAJAAkACQAMAA0A
DAALAAkACAAJAAkACgAMAAoACQAIAAcACQAIAAcABwAIAAgACAAIAAgACAAHAAYABwAH
AAgACQAHAAcABgADAAMAAwADAAQABQAGAAgACQAIAAcABQADAAUABgAGAAcAAwAAAP3/
+P/y//D/7v/q/+j/5v/k/+L/4f/g/97/2v/a/9r/2f/a/9r/2//b/9r/2v/Y/9j/2P/Y
/9f/1v/W/9n/2P/W/9T/0//V/9f/2f/Y/9j/2P/X/9j/2P/X/9X/1f/V/9X/1v/U/9X/
1P/R/9L/1P/X/9r/2P/Y/9b/1P/V/9X/1f/V/9f/2f/a/9r/1//V/9T/0//V/9b/1//Z
/9j/1//X/9f/2f/Z/9f/1v/W/9j/2P/Y/9b/1P/U/9X/1//Y/9r/3P/b/9n/1v/S/9X/
1//Z/9r/2v/a/9r/2v/Y/9j/2P/Y/9r/2v/a/9r/2v/a/9r/2v/c/9z/3P/c/9z/3P/c
/9z/2v/a/9r/2v/b/9z/3f/e/9z/3P/c/9z/2v/a/9r/2v/b/9z/3f/e/93/3P/b/9r/
2//c/93/3v/c/9z/3P/c/97/3v/e/97/4P/g/+D/4P/g/+D/4P/g/+L/4v/i/+L/4P/g
/+D/4P/g/+D/4P/g/+L/4v/i/+L/4f/g/9//3v/h/+L/4//k/+L/4v/i/+L/5P/k/+T/
5P/j/+P/4//j/+X/5f/n/+f/6P/o/+j/6P/p/+r/7P/t//D/8f/z//X/9//0//P/7//y
//H/8P/x//L/9P/2//b/9//y/+//7v/r/+r/6f/n/+X/5f/l/+X/5P/l/+b/6P/p/+r/
6v/q/+n/5v/l/+P/4//j/+X/5f/m/+b/5v/k/+L/4f/h/+D/4v/j/+L/4//j/+L/4f/g
/+T/4//m/+z/7P/r/+z/7P/s//H/9v/+/w4AKQBDAFQAYQBwAIEAjgCaAKAApAC0ALoA
mQBfADEAEwDu/8D/mv+Q/5f/n/+p/7j/yP/U/9//4//k/+j/7P/r/+r/6f/m/+X/5P/k
/+T/6f/q/+z/7f/s/+v/6//q/+v/6//t/+7/7//w//H/8v/v/+7/7f/u//H/8v/0//T/
9P/z//P/9P/0//T/9v/4//j/+P/4//f/9f/2//f/+f/6//z//v////z//P/9//3/+//9
//7///8BAAIAAwAEAAIAAQACAAEABQAGAAgACQAKAAoACwALAAoACgAMAAwADwAQABAA
EAANAAwACgAJAA0AEAARABEAEAAPAA0ACgALAAsACwALAA0ADAAKAAgABwADAP//CAAJ
AAUABQAGAAUABQAFAAMAAQACAAIAAAABAAIAAgABAAIABAAGAAgACwAMAAwACgALAAwA
DQAPAA8ADwAQABAAEgATABMAEgAQAA8ADwAOABEAEwAUABMAEAAOAAwACwALAAsACwAM
AA4ADgANAAsACgAJAAkACQAKAAsACwAKAAoACQAJAAcABwAHAAoACwAJAAkACAAIAAcA
BQAEAAQAAwADAAMAAwAFAAQAAwADAAMAAgABAAAAAAAAAP///v/8//v/+//7//7/////
//3//P/7//r/+v/4//j/+f/5//n/+f/4//f/9P/0//P/8//1//b/9//2//P/8v/x/+7/
8P/w//D/8P/z//T/9P/y//H/8P/u/+7/7//x//L/8v/w/+7/7v/u/+//7//v//D/8v/y
//H/8P/v/+//7//v/+//8P/x//H/8P/w/+//7f/s/+3/7v/w/+//8f/x/+//7f/s/+z/
7P/u//D/8P/w/+//7//v/+//7f/v//D/8P/w/+3/7P/q/+r/6v/q/+z/7P/s/+3/7//v
/+//7//s/+3/7P/u//H/8v/z//T/8v/z//P/9v/1//f/+f/8//z//P/5//n/9//1//X/
9v/4//r/+v/6//T/8P/u/+3/6v/p/+f/5f/n/+f/5//o/+n/6v/s/+3/7v/u/+7/7v/r
/+r/6P/n/+f/6f/p/+j/5v/m/+T/4//j/+T/5P/l/+b/5f/m/+j/5v/m/+j/6P/p/+z/
8P/y//H/8P/y//T/9f/8/woAIAA7AFEAYABtAIAAjQCYAJ4ApACwAL4AsACDAE0AKQAL
AOD/tv+a/5D/l/+l/7H/uP/G/9r/5f/n/+z/8P/w//D/8P/w/+7/7P/s/+3/7v/y//L/
8//z//P/8//0//T/9f/1//f/+P/4//j/+P/4//b/9v/2//j/+//8//7//v/+//3//f/+
//z//P/+/wAAAgACAAIAAQD//wAAAQADAAUABgAHAAcABQAEAAQAAwAFAAcACAAJAAwA
DAAMAAwADAALAAwACwAOAA4ADwAPABAAEAARABEAEAAQABIAEgARABIAEgASABIAEgAR
ABEAEgAUABQAEwARABEAEAAOAA0ADQANAA0ADQAMAAoACAAHAAMA//8IAAcAAQD///7/
/P/7//r/9//1//b/9v/0//b/9v/1//P/8f/y//P/9P/3//j/+P/2//j/+P/4//n/+f/5
//r/+v/9//3//P/6//j/9//3//b/+P/5//n/9//3//b/9f/1//X/9f/1//b/9//4//j/
9//3//f/+P/5//j/+f/5//j/+v/5//n/9//3//f/+v/7//v/+//6//r/+P/3//f/+P/6
//v//P/9//3//P/7//v//P/8//z//P/+//7//f/8//v/+f/4//f/+v/7//v/+f/4//f/
9v/2//T/9P/1//X/9//3//b/9f/0//T/8//z//b/9v/2//T/9P/0//T/8v/y//L/8v/y
//P/9P/0//L/8f/w/+7/7v/x//P/9P/0//L/8P/w//D/7v/t/+z/7P/y//L/8f/w/+v/
6//r/+v/7P/u//D/8f/x//D/7v/r/+v/6//r/+z/7//x//H/7//t/+z/7P/s/+z/7v/u
/+7/6//r/+v/6//r/+3/7v/u//D/8P/v/+7/7f/s/+r/6v/q/+v/7v/v//D/8f/u/+//
7v/w//P/9P/1//b/9P/1//X/+P/4//n/+v/8//3//v/8//3/+P/1//T/9P/4//r/+v/6
//T/8P/u/+3/7P/r/+n/5//o/+n/6v/s/+r/6v/r/+v/7P/s/+z/7P/r/+z/7P/t/+z/
7f/s/+r/7P/s/+r/6f/o/+j/5//n/+n/5//n/+j/6v/q/+j/6P/r/+7/7P/u//H/9P/4
//r//f8EAA4AIAA3AE8AXgBrAHwAjQCWAJoAnACmALIApgB3AEMAIwAHAOD/uP+a/47/
lf+l/7P/vP/I/9r/5f/r//D/8v/w//H/8v/z//L/8P/w//H/8v/0//T/9f/1//f/9//4
//j/+P/3//j/+P/6//r/+v/6//r/+v/6//z//f/+/wAAAAAAAP////8AAAAAAAACAAQA
BgAGAAYABQADAAQABQAHAAkACgALAAsACwAMAA4ADwAOAA8ADwAPABAAEAAQABAAEgAT
ABYAFwAWABYAFwAXABYAFgAXABcAGAAYABoAGgAdAB4AHgAeABwAHAAbABsAGgAcABwA
GwAdAB0AHAAaABkAGQAZABkAGwAaABgAFgATAA8ACwAUABQADwAOAA4ADwAPAA8ADQAM
AAwACwAIAAoADAANAA0ADAAMAAwADAALAAwADAAKAAwADAAMAA0ADwAPABAAEAANAA8A
EAAQAA==
         </WaveFormData>
      </LeadData>
      <LeadData>
         <LeadByteCountTotal>10000</LeadByteCountTotal>
         <LeadTimeOffset>0</LeadTimeOffset>
         <LeadSampleCountTotal>5000</LeadSampleCountTotal>
         <LeadAmplitudeUnitsPerBit>4.88</LeadAmplitudeUnitsPerBit>
         <LeadAmplitudeUnits>��V</LeadAmplitudeUnits>
         <LeadHighLimit>2147483647</LeadHighLimit>
         <LeadLowLimit>268435456</LeadLowLimit>
         <LeadID>V4</LeadID>
         <LeadOffsetFirstSample>0</LeadOffsetFirstSample>
         <FirstSampleBaseline>0</FirstSampleBaseline>
         <LeadSampleSize>2</LeadSampleSize>
         <LeadOff>FALSE</LeadOff>
         <BaselineSway>FALSE</BaselineSway>
         <ExcessiveACNoise>FALSE</ExcessiveACNoise>
         <MuscleNoise>FALSE</MuscleNoise>
         <LeadDataCRC32>1387077814</LeadDataCRC32>
         <WaveFormData>
DgAOAA4ADgAOAA4ADgAOAA0ADAALAAoACwAMAA0ADgAMAAoACAAGAAQABAAEAAQAAQAA
AP///v/9//z/+//6//z//P/8//z/+//6//n/+P/4//j/+P/4//v//P/9//7/+//6//n/
+P/6//r/+v/6//r/+v/6//r/+f/4//f/9v/4//j/+P/4//b/9v/2//b/9P/0//T/9P/0
//T/9P/0//X/9v/3//j/9//2//X/9P/y//L/8v/y//X/9v/3//j/9v/2//b/9v/2//b/
9v/2//j/+P/4//j/9//2//X/9P/0//T/9P/0//T/9P/0//T/9f/2//f/+P/2//b/9v/2
//X/9P/z//L/8v/y//L/8v/w//D/8P/w//D/8P/w//D/8P/w//D/8P/v/+7/7f/s/+3/
7v/v//D/7//u/+3/7P/q/+r/6v/q/+z/7P/s/+z/6//q/+n/6P/q/+r/6v/q/+j/6P/o
/+j/6v/q/+r/6v/o/+j/6P/o/+f/5v/l/+T/5//o/+n/6v/p/+n/6f/p/+f/5//o/+j/
6v/r/+z/7//u/+3/7P/r//D/8f/z//b/9P/1//X/9P/y//D/8P/w/+//7//x//P/8v/z
//L/6//p/+n/6v/r/+j/5f/j/+L/4f/h/+P/5P/l/+j/6v/s/+r/6f/m/+X/5//m/+b/
5v/k/+T/5P/k/+b/5P/j/+L/5P/l/+b/5v/l/+X/5P/j/+P/4f/o/+z/7f/s/+z/6//u
/+//8f/0//v/AwAQAB8ANABFAFQAZgB5AIYAkgCeAKcAswC3AJcAYgA8ACQACwDv/9H/
uP+w/7P/uf+8/8n/2//q/+7/8f/y/+7/7v/s/+v/6v/t/+7/7//w/+//7//w/+//7v/v
//H/8//x//H/8v/z//H/8f/x//H/8f/x//L/9f/0//X/9v/1//X/9f/2//j/9//3//f/
+f/5//n/+f/5//v/+//8//z//f/9//z/+//9//3//P/8//7///8BAAIAAQABAAAA//8B
AAIABAAFAAUABQAFAAUABwAIAAgACAAIAAgACQALAAsACwALAAsADQANAAwADAALAAwA
DAALAAsACwALAAgACQAJAAkACQAIAAYAAgAAAAEA/v/7/wUABQD+//7//v/8//v/+//4
//j/+v/7//v/+P/3//X/8//1//X/9v/3//r/+//7//r/+P/4//j/+f/6//v//f////z/
+//6//f/9v/3//n/+v/4//j/9//3//n/+P/3//f/+P/3//f/+P/6//n/+P/2//f/9v/2
//j/9v/4//b/9f/1//b/9//3//f/9//6//z/+v/5//j/9v/3//j/+f/6//j/+v/6//v/
+f/5//j/+P/8//r/+f/5//n/+P/3//X/9//3//f/+P/4//j/9//1//T/9P/z//L/9P/1
//X/9f/z//L/8v/y//T/9P/y//L/8f/y//L/8f/v/+//8f/v/+//7v/u/+7/7f/s/+r/
6f/s/+3/7P/t/+z/7v/v/+//6//r/+v/6//t/+7/8P/x/+//7v/r/+j/6//s/+3/8P/t
/+z/7P/r/+r/6v/r/+z/8f/v/+//7v/u/+7/7v/u/+7/7P/t/+3/7f/r/+v/6//s/+3/
7//w//H/8f/z//P/8//1//f/9//4//j/+f/7//z//P/6//j/+P/6//f/9//5//v/+//9
//3/9v/x/+7/7P/s/+3/7P/s/+r/6f/p/+v/6v/q/+z/7f/w//H/8f/v/+3/7f/s/+z/
7f/u/+//8P/v/+7/6//p/+j/6P/p/+r/6v/q/+v/6//n/+f/5//q/+7/8f/y//T/9//4
//P/9f/8/wMADQAgADMARABTAGAAbAB5AIYAkgCcAKcAswClAHkASAAsABgA/f/f/7//
sv+2/7v/v//E/8//3//q/+7/8//4//b/9P/y//H/8P/u/+7/7v/u//D/8f/z//P/8f/x
//L/8//1//X/9v/3//X/9f/1//X/8v/x//H/8//0//f/+v/7//n/9//2//b/+f/5//n/
+//5//n/+f/5//n/+f/6//r//v///////////////v/+/wAAAQADAAQAAgADAAMAAwAC
AAIAAwADAAYABwAIAAkABwAIAAgACAAKAAoACwANAAsACwALAAsACwALAAoACgANAA4A
DgANAAwACwAKAAYABQAFAAUABQAHAAYAAwACAPv/8v/p/+3/+P/4////BgAAAPv/9//w
//D/9P/3//n/+P/3//X/8//1//X/9v/3//f/9//2//T/8v/y//L/8//0//X/9//5//j/
9//2//P/8P/v/+//7v/u/+7/7f/t/+v/6v/p/+n/6//r/+z/7v/t/+v/6f/m/+b/5v/n
/+r/6//u/+3/7f/q/+r/6v/p/+r/6//v//L/8f/x//H/8P/v/+7/7f/s/+z/7v/u/+//
7//v/+7/7v/y//D/7//v//D/8P/w/+//7P/r/+r/6v/t/+7/7v/t/+z/7P/r/+r/6v/r
/+v/6//p/+j/6P/o/+j/6P/m/+b/6P/q/+v/6//o/+f/6P/l/+b/5v/n/+j/6v/q/+n/
6f/o/+f/5P/j/+T/5v/n/+f/5f/l/+X/5f/k/+T/5f/l/+j/6P/m/+T/4v/i/+L/5P/o
/+j/6f/l/+D/4v/i/+L/4v/j/+X/5v/n/+X/5f/l/+b/5f/l/+T/4//m/+n/6v/r/+v/
7f/t/+7/8P/x//P/9P/y//D/7v/u/+//7f/u//H/9f/1//f/9//x/+3/6//q/+v/6//p
/+j/5//l/+T/5f/o/+j/6v/r/+z/7f/t/+v/6//r/+r/6v/r/+z/7f/u/+3/7P/p/+f/
6f/q/+z/7v/t/+z/7P/r/+n/6f/t//D/8v/1//b/9v/3//r/9//3//z/AwAJABQAJQA6
AEsAWABoAHcAhgCQAJgAoQCvAL8AsQCAAE4ANgAhAAMA4//G/7b/u//D/8j/z//f//D/
9P/1//z/AAD///z/+v/4//r/+v/6//r/+v/7//3//f/5//n/+v/7//3//f/+////////
///////+//3//f//////AQADAAMAAAD/////AAACAAMABAAHAAUABQAFAAUABwAHAAgA
CAAIAAkACQAJAAkACQAIAAgACQALAA4AEAAOAA8ADwAPABAAEAARABEAEwATABMAEwAR
ABIAEgASABMAFAAWABkAGAAXABYAFQAXABcAFgAWABkAGgAaABkAFwAXABcAFAAVABUA
FQAVABUAFAARABAAEAAMAAgAEQARAAoACgAKAAoACQAJAAYAAgAEAAUABQADAAMAAgAB
AAEAAQACAAMABAAFAAUABAAEAAQABAAFAAMAAwAEAAUABgAHAAgABwADAAMABAAEAAQA
BAADAAMAAgAAAP7//f/9//3//v8AAAEAAQABAAAAAQAAAAAAAgADAAYABQAFAAEAAAD/
//3/AAABAAUACAAJAAkACQAIAAgACAAIAAgABgAIAAgACQAHAAcABgAGAAoACAAHAAcA
CAAIAAgABwAIAAcABgAGAAkACgAKAAkABQAEAAIAAAACAAMAAwADAAMAAgACAAIAAQAA
AP3//P///wAAAAD///////8BAP///f/8//z//P/6//r/+f/5//v/+//5//n/+P/6//v/
+//5//n/+f/5//v//P/+///////+//v/+P/2//b/9v/4//n/+v/8//3/+f/4//j/+P/7
//n/9//4//r/+v/6//r/9//3//b/9f/4//n/+v/8//v/+//6//n//f/////////9////
//8AAAIAAwAFAAYABgAEAAIAAgACAP////8BAAMAAwAFAAUAAAD9//z//P/4//f/9P/y
//D/7//v//H/9P/0//b/9//6//v/+//5//n/+f/4//j/9f/0//P/8v/0//T/8v/x//D/
8P/x//L/8v/y//P/8//9//n/9//4//j/+f/4//7/AwAAAAEABQAKAAsAEQAeADMASABb
AGwAfACJAJYApACqALEAwwDFAKMAbgBKADAAEQDr/83/vv+8/8H/x//O/9//7//4//z/
+//6//7//v/8//v/+v/6//r/+v/6//j/+f/7//v//P/9////AQD///3//P/7//z//f/+
/////P/7//v//f/9////AQABAAEAAQACAAQABAADAAIAAwAFAAUABQAFAAUABQAGAAYA
CAAJAAkACQAHAAcABgAGAAQABQAHAAgACQALAAwADQANAAwADAALAAsACwALAAsADgAQ
ABEAEgAPAA4ADgAPABIAEwAUABUAFQAVABQAFAAUABQAEwARABMAEwATABAADQANAA0A
DQAOAA4ADAAMAAoABgACAAsACwACAAAA/v/9//3//v/8//j/+v/7//v//v/////////+
//3//f/9//z//f/9//z//f/+////AQAAAP///////wAAAQACAAEA/////wAAAAAAAAAA
/////wEAAAD//////P/7//v//P8BAAEAAQAAAP///v/+/wAAAAACAAAA//8BAAIAAwAD
AAIAAQADAAQAAwADAAMAAgACAAIAAgACAAIABAAEAAUABwAHAAYABgAHAAQAAgABAAMA
BAAFAAUABAADAAIAAgABAAIAAgABAAIAAgABAAAA/v////////////7//v/+/wAAAAD+
//7//f/+//7//f/8//3/AAD///7//P/7//r/+//8//z//f/7//v/+f/5//r//P/9//3/
/f/9//3//f/6//r/+//7//7//v/8//r//P/8//z//v/8//z//f/9/wEA/v/8//z//P/8
//z/+v/7//v/+//7//v/+//8//z//f/9//3///8BAAEAAQABAAMAAwAEAAcACQAMAA4A
EAAOAAwADAALAAcABgAHAAoACwAOAA8ACAADAAAA/v/9//3/+//6//r/+f/5//v//P/8
//7///8CAAMAAwABAP/////+//7//v/+//7//v8AAAAA/v/9//r/+v/7//z//v/+////
//8BAP////8AAAAAAQAGAAgABwAIAAkACQAOABUAHwAyAEUAWgBrAHgAhACVAKIArACy
AL0AzwDLAJ8AbABOADgAGwD7/+H/0P/M/9P/3f/k/+n/8/8CAAoADQAMAAwADAAKAAkA
CAAHAAYABQAEAAcACQAMAA0ACwALAAwADQAMAAsACwALAA0ADQANAA0ADAALAAsADQAL
AA0ADwAPABAADwAPABAAEQARABEAEwATABMAEwATABMAEwAUABQAFAAVABUAFQAXABcA
FgAWABYAFwAZABoAHAAdAB0AHQAbABoAGgAZAB0AHQAdAB0AHwAgACAAIAAgACAAIQAj
ACUAJQAlACUAIwAjACIAIgAjACQAJAAjACUAJQAlACIAHwAfAB8AHwAgACAAHgAeAB0A
GAATABsAHQAWABYAFgAUABMAEwAQABAAEgATABMAFQAVABQAEwASABEAEQARABIAEwAT
ABIAEgASABIAEwARABEAEgATABUAFQAVABMADwAPABAAEAASABIAEQARAA8ADgANAA0A
DAALAAsADAAQABEAEgASAA8ADgAOABAAEgAUABIAEQASABIAEgARAA8ADwASABQAFwAX
ABcAFgAVABQAEwASABQAFgAWABcAFwAXABYAFgAXABQAEgARABQAFAAUABMAFAATABIA
EgAVABYAFgAVABQAFAATABIAEAARABEAEQARABAAEAAQABAAEAAOAA4ADQAOAA4ADQAN
AA0ADwANAAsACgAKAAoADQAOAA4ADwAMAAsACAAHAAkADAAOAA8ADQANAA0ADQAKAAoA
CwALAA0ADgANAAwACwAKAAkACgAMAAwADQANAAwADAANAA4ADAALAAwADAAOABAADwAN
AAoACgAKAAoACgAMAA0ADQANAAwACwAKAAoADQAPABAAEQARABMAEwATABMAFQAVABYA
GgAbAB0AHgAcABoAGAAYABgAFQAVABcAFwAXABkAGQARAA0ACwAKAAsACwAJAAgACAAH
AAcACQAIAAgACgALAAwADQANAAsACQAJAAgACAAJAAoACwAMAAoACgAIAAcABgAGAAcA
CAAIAAgACQAJAAUABwAJAAoADAAPABAAEAARAA4ADwATABYAGwApADwASwBcAG0AfgCO
AJsApACuALgAvwDJAMUAnwBsAEoAOAAfAAEA4//U/9L/2f/f/+T/7f/7/wwAEgAVABgA
GAAXABQAEgAQAA4ADgAOAA4ADwARABQAFQASABEAEQARABMAEwAUABUAFQAVABUAFQAW
ABUAFQAXABgAGwAeAB8AHAAbABsAHAAdAB0AHQAfAB4AHQAcABsAHQAdAB4AHgAgACEA
IQAhACAAHwAdABwAHwAhACQAJgAkACUAJQAlACQAJAAlACUAKQApACkAKQAoACgAJwAm
ACkAKgAsAC8ALQAtAC0ALQAtAC0ALAAsAC8AMAAwAC8ALwAvAC8ALAArACsAKwArACsA
KgAnACYAJgAiAB4AJwAnACAAIAAgAB4AHQAdABoAGgAcAB0AHQAdAB0AHAAbABsAGwAc
AB0AIAAhACEAIAAfAB4AHQAdAB8AHwAgACEAIQAhACEAHwAbABsAHAAcAB8AIAAgACEA
IAAeABwAGwAcABsAGwAcAB0AHQAdABwAGQAYABgAGgAdACAAHwAfAB8AIAAhACEAIQAh
ACQAJgAmACUAJAAiACAAIAAgACAAIgAkACQAJQAiACEAHwAeACEAIAAgACEAIgAiACIA
IQAgAB8AHgAeACAAIgAjACMAHwAeABwAGgAbAB0AHgAfAB8AHgAeAB4AHAAcABoAGgAZ
ABoAGgAZABUAFQAXABUAGAAYABkAGgAZABgAFgAVABUAFQATABMAEgAUABUAFQARABEA
EQARABIAEgATABMAEwASAA8ADAAMAAwADAAOAA8AEAASABMADgAMAAsACgAKAAsADgAQ
AA8ADgAMAAsACQAHAAcABwAGAAoABwAGAAUABAAEAAQABAAEAAQABAAEAAQAAQAAAP//
/v/+//7//v/+//3//P/7//r/9v/y/+7/6v/n/+T/4f/e/9X/zv/H/8D/uv+2/7L/rv+p
/6T/n/+a/5P/jv+J/4T/gP9+/3z/ev96/3r/ev96/3f/dv91/3T/c/9y/3H/cP9v/27/
bf9s/27/bv9w/3L/dP90/3L/cv92/3b/eP98/37/ev96/3z/fP9+/4L/iP+K/47/kv+U
/5b/mv+g/67/wv/Y/+z//v8UACYAMgBAAEoAVgBqAHYAXAAoAPr/4P/E/6D/fP9m/2b/
bv90/3z/iv+W/6L/qv+w/7H/sv+z/7T/tf+2/7f/uP+7/7z/vf++/8L/xP/G/8j/yv/K
/8r/yv/M/8z/zP/M/9D/0v/U/9b/1v/W/9b/1v/Z/9r/2//c/9z/3P/c/9z/3f/e/9//
4P/g/+D/4P/g/+L/4v/i/+L/5P/k/+T/5P/k/+T/5P/k/+f/6P/p/+r/6v/q/+r/6v/q
/+r/6v/q/+v/7P/t/+7/8P/w//D/8P/y//L/8v/y//P/9P/1//b/9P/0//T/9P/1//b/
9//4//b/9v/2//b/8//y//H/8P/u/+7/7v/u/+z/6v/o/+b/6P/o/+j/6P/l/+T/4//i
/+T/5P/k/+T/5P/k/+T/5P/k/+T/5P/k/+T/5P/k/+T/5P/k/+T/5P/l/+b/5//o/+r/
6v/q/+r/5//m/+X/5P/m/+b/5v/m/+b/5v/m/+b/5v/m/+b/5v/o/+j/6P/o/+b/5v/m
/+b/5//o/+n/6v/s/+z/7P/s/+z/7P/s/+z/7f/u/+//8P/t/+z/6//q/+v/7P/t/+7/
7f/s/+v/6v/o/+j/6P/o/+n/6v/r/+z/6//q/+n/6P/q/+r/6v/q/+r/6v/q/+r/6P/o
/+j/6P/o/+j/6P/o/+f/5v/l/+T/5f/m/+f/6P/n/+b/5f/k/+L/4v/i/+L/4//k/+X/
5v/l/+T/4//i/+T/5P/k/+T/4v/i/+L/4v/i/+L/4v/i/+P/5P/l/+b/5P/k/+T/5P/k
/+T/5P/k/+T/5P/k/+T/5P/k/+T/5P/m/+b/5v/m/+P/4v/h/+D/4v/k/+b/6P/m/+b/
5v/m/+T/5P/k/+X/5//n/+f/5//l/+b/5v/n/+j/6f/s/+//7f/t/+3/7//v//D/8v/z
//f/+P/4//b/8//y//H/7f/u//H/9P/1//X/9f/v/+v/6//q/+n/6f/n/+b/5v/l/+X/
5//o/+j/6v/r/+z/7f/t/+v/6//r/+j/6P/o/+j/6P/o/+j/6P/m/+X/5P/k/+b/6P/p
/+r/6f/p/+n/6f/n/+b/6v/t//D/8P/z//b/9f/1//r///8JABgAKQA8AFEAYABuAH8A
jACYAKQArwC9ALsAlQBkAEIAKAALAO3/zf+4/7T/u//D/8j/z//f/+r/7v/v//T/9v/1
//L/8P/u/+7/7v/u/+7/8P/x//P/8//w/+//7//v//D/8f/z//X/8//z//P/8//y//H/
8f/z//X/9//5//n/9v/1//X/9v/3//f/9//5//v/+//7//v/+f/5//r/+v/8//3//f/9
//3//f/8//z//P/9////AAAAAAEAAQABAAIAAgADAAMABQAFAAUABQAFAAYABgAGAAYA
BgAHAAkACQAJAAkACQAJAAkACAAIAAoADAANAA0ACwALAAsACAAHAAcABwAHAAoACgAI
AAgABwACAP3/BQAFAP7//v/+//7//f/9//r/+P/6//v/+//9//3//P/7//n/9//4//n/
+v/7//z//P/9//3//f/9//3//f/+/wAAAQABAAEAAQABAP///f/7//3//f/+//////8A
AAAAAgAAAP7//v/+//v/+//9//z/+//8//v/9//1//X/9v/z//P/8f/w//H/8f/y//X/
9//4//v//f/9//3//P/5//v//f/+/wAAAgACAAIAAgADAAQAAwADAAMABAAGAAgABgAE
AAMAAQD9////AQACAAAAAwACAAAA//8EAAkADQAQABMAFQAcACcAOgBNAF4AcACDAIoA
kACaAKMApwCZAHUATAAwAB4ADwD5/93/xP+0/7X/v//K/9f/6f/4/wAAAQAAAP7//P/6
//n/+P/6//r/+v/6//r/+//9//3/+f/5//r/+//9//3//v////3//f/9//3//f/9//7/
AQAAAAEAAgABAAIAAQABAAIAAwADAAMABQAFAAUABQAFAAYABwAJAAoACwALAAoACQAL
AAsACgAKAAgACQALAAwACgALAAsACwAPABAAEgATABQAEwASABEAEgAUABUAFgAWABYA
FwAZABcAFwAXABcAGQAZABgAGAAYABgAFwAVABMAEwATABAAEQARABEAEQAQAA4ACgAI
AAoACAAGABEAEAAIAAcABgAGAAUABQACAAEABAAGAAcABAADAAEA//8CAAMABQAHAAUA
BQAEAAIAAgACAAIAAwABAAEAAgADAAIAAQAAAP3//v///wEAAgACAAIAAQABAAEAAAD/
////AAD/////AAAAAP///v/8//z//P/9/wAA/v8AAP7//f/8//z//P/7//3//f8AAAIA
///9//v/+P/5//r/+//8//r//P/8//3/+//7//r/+v/8//r/+f/5//j/+P/4//f/+P/3
//b/9v/0//T/8//x//P/9P/0//T/9f/3//j/+f/2//T/8//y//X/9v/1//b/9P/0//P/
8f/x//H/8//x//P/8v/y//L/8P/w/+//7//x//H/7//v//D/8v/z//P/8//z//P/8//y
//L/8//z//L/8v/w/+7/8P/w//D/8v/w//D/8f/x//H/8P/w//D/7f/t/+//8P/v/+7/
7P/r/+//7//x//P/8v/x//D/7v/s/+z/7f/t/+//8P/x//H/7//u/+7/7//x//H/8f/x
/+//8P/w//H/8f/x/+7/7P/t/+3/7v/w/+//7v/t/+z/7v/u/+//8P/v/+7/7P/p/+3/
7f/x//L/8v/y//L/8v/v/+7/7f/s/+7/7v/u/+7/7v/u/+7/7v/w//D/8P/w/+7/7v/u
/+7/7P/s/+z/7P/u/+7/7v/u/+7/7v/u/+7/7P/s/+z/7P/t/+7/7//w/+3/7P/r/+r/
7f/u/+//8P/v/+7/7f/s/+z/7P/s/+z/7P/s/+z/7P/u/+7/7v/u/+z/7P/s/+z/7P/s
/+z/7P/s/+z/7P/s/+7/7v/u/+7/6//q/+n/6P/p/+r/6//s/+r/6v/q/+r/6v/q/+v/
6//p/+n/6f/p/+z/7P/t/+3/6//t/+//7//w//H/9P/1//b/+P/5//v/+//6//f/9P/3
//j/9v/3//j/+f/4//n/+v/1//L/8f/u/+3/7f/r/+r/6v/p/+n/6//s/+z/7v/v//D/
8f/x/+z/6//q/+j/6P/o/+j/6P/q/+r/6v/o/+X/5P/k/+X/6P/o/+j/6f/p/+n/6f/p
/+r/6P/p//D/8v/x//L/8//x//T/+f///w4AJQA8AE0AWgBsAH0AjgCcAKYAsQDFAMsA
rwB6AFAANgAXAPH/z/++/8D/xf/H/9L/3f/n/+z/7P/p/+7/8v/y//D/7//u/+v/6v/p
/+j/6f/r/+7/7//r/+v/7P/t/+3/7f/u/+//7//v/+//7//t/+v/6v/r/+z/7//y//P/
8P/v/+//8P/v/+//7//x//P/8//z//P/8f/x//L/8v/3//n/+v/7//r/+f/3//b/9P/1
//f/+P/5//v//P/9//3//P/8//v//f/9//3//f/9//7//v/+//7//v///wEAAQABAAEA
AQD+//3/+//6//3/AAACAAMAAgABAAAA/P/7//v/+//7//3//P/5//j/+P/0//D/+f/8
//b/9//4//f/9//4//b/9P/2//f/9//4//n/+f/5//v/+//8//3/AAABAAEAAAABAAIA
AwAFAAUABQAGAAcACAAJAAoACQAFAAUABgAGAAkACgAKAAsACAAGAAQAAwADAAMABAAG
AAkACQAJAAgABgAEAAMABAAGAAgABgAFAAYABgAGAAUAAgABAAMABAADAAMAAwACAAAA
AAAAAAAAAAACAAIAAwABAAEAAAAAAAAA/v/9//3/AAAAAAAA///8//v/+v/6//3//v/+
//3/+v/6//n/+P/4//n/+f/5//v/+v/6//r/9//2//P/8v/0//b/9//3//T/8//0//H/
8f/w//D/8P/x//L/8v/z//H/8f/v/+//8P/y//P/8//v/+//7//v//D/8P/x//H/8v/y
//D/7v/s/+z/7P/u//D/8P/x//H/7//u/+7/7v/r/+v/7f/u//D/8P/v/+//7f/r/+v/
6//u/+//8P/w/+7/7v/v/+//7//w//H/8f/x//D/8P/v/+7/7f/s/+z/7f/t/+3/7v/v
//D/8v/v/+//7v/t//L/9f/2//f/9f/3//f/+P/4//n/+//8//7//P/6//r/+P/1//X/
9//7//v//f/9//f/8//x//D/7f/t/+v/6v/s/+v/6//t/+7/7v/w//H/8v/z//P/8f/x
//H/8P/w//D/8P/w//D/7v/u/+z/6//s/+z/7f/u/+7/7v/v/+//7//v/+//8P/w//P/
+P/6//f/9v/5//v//P///w0AIAA3AEoAVwBoAHoAiQCUAJ4ApgC1AMUAuQCPAF4AQAAo
AAkA5//J/7z/vv/H/8v/zv/b/+3/9P/0//f/+v/4//r/+P/3//b/9f/0//P/8v/0//X/
9//3//X/9f/2//f/9f/1//b/9//5//n/+f/5//j/9//3//n/9//5//v/+//7//v//P/+
//3//f/9////////////////////AAAAAAQABQAFAAUABAADAAEAAAABAAMABgAIAAoA
CwALAAsACwAKAAoACQALAAsACwALAA0ADgAOAA4ADAAMAA0ADwAPAA8ADwAPAA8ADwAO
AA4ADQAOAA4ADQANAA0ADQAKAAcABwAHAAcACQAIAAUABAACAP7/+v8DAAMA/P/8//z/
+P/3//f/9P/w//L/8//z//X/9f/0//P/8f/x//L/8//1//f/+P/4//j/+P/4//n/+f/5
//r/+//9//3//f/7//f/9//4//j/+v/6//n/+f/5//j/9//3//j/9//3//j//f/9//3/
/P/7//r/+v/8//r//P/6//n/+f/6//v/+//7//v//v8AAP////////7//P/8//z//P/+
/wAAAAABAAMAAwACAAIAAgAAAP////8AAAAAAAD///z/+//6//r//f/+//7//f/8//z/
+//6//j/+f/5//n/+//6//r/+v/6//r/+P/4//n/+v/6//n/9//3//n/9//3//b/9v/2
//j/+P/3//f/9f/1//P/8//2//j/+f/5//X/9f/1//X/8v/y//P/8//3//j/9//2//X/
9P/z//T/9P/0//X/9f/0//T/9f/2//T/8//0//T/9v/2//X/9f/1//P/8//z//L/8//0
//T/9P/0//X/9f/2//b/9v/1//X/9P/y//L/8v/y//D/8f/x//H/9P/1//b/+P/3//f/
9v/1//j/+//8//3//f//////AAAAAAEAAwAEAAUABAADAAQAAQD9//z//f8BAAEAAwAD
APv/9//1//T/8//z//H/8P/x//H/8v/1//X/9P/1//X/9v/3//f/9f/3//f/9v/2//X/
9P/z//L/8//0//P/8//x//D/8P/w//L/8v/z//P/9f/1//X/8v/0//f/9P/2//n//v8B
AAMABgAJABMAIgA1AEgAWQBmAHgAiwCUAJgAoACtALsAsQCFAFYAOgAkAAkA5//J/7j/
uv/F/83/0v/d/+v/8v/2//v/+v/4//r/+P/3//b/9v/2//b/9v/0//X/9//3//f/9//4
//n/9//3//j/+f/5//n/+f/5//j/9//3//n/+f/7//3//f/8//v/+//8//v/+//7//3/
///////////9//3//v/+/wIAAwADAAMAAwADAAIAAgACAAMABQAGAAUABQAEAAMABQAG
AAgACQAKAAkACAAHAAkACgAKAAoACQAIAAgACQAMAA0ADgAPAA0ADQAMAAwADAAMAAsA
CQALAAsACwAIAAcABwAHAAcABwAGAAMAAgACAP7/+v8DAAIA+v/5//j/+P/5//v/+v/1
//b/9v/1//b/9//3//f/9//3//j/+f/6//v/+//6//j/+P/4//n/+v/7//3////5//v/
/f/9/w==
         </WaveFormData>
      </LeadData>
      <LeadData>
         <LeadByteCountTotal>10000</LeadByteCountTotal>
         <LeadTimeOffset>0</LeadTimeOffset>
         <LeadSampleCountTotal>5000</LeadSampleCountTotal>
         <LeadAmplitudeUnitsPerBit>4.88</LeadAmplitudeUnitsPerBit>
         <LeadAmplitudeUnits>��V</LeadAmplitudeUnits>
         <LeadHighLimit>2147483647</LeadHighLimit>
         <LeadLowLimit>268435456</LeadLowLimit>
         <LeadID>V5</LeadID>
         <LeadOffsetFirstSample>0</LeadOffsetFirstSample>
         <FirstSampleBaseline>0</FirstSampleBaseline>
         <LeadSampleSize>2</LeadSampleSize>
         <LeadOff>FALSE</LeadOff>
         <BaselineSway>FALSE</BaselineSway>
         <ExcessiveACNoise>FALSE</ExcessiveACNoise>
         <MuscleNoise>FALSE</MuscleNoise>
         <LeadDataCRC32>1054653695</LeadDataCRC32>
         <WaveFormData>
AAAAAAAAAAAAAAAAAAAAAAAAAAAAAAAAAgACAAIAAgABAAAA///+//7//v/+//7//P/8
//z//P/7//r/+f/4//v//P/9//7/+//6//n/+P/4//j/+P/4//n/+v/7//z/+f/4//f/
9v/2//b/9v/2//T/9P/0//T/8//y//H/8P/y//L/8v/y//D/8P/w//D/7v/u/+7/7v/s
/+z/7P/s/+7/7v/u/+7/7v/u/+7/7v/s/+z/7P/s/+3/7v/v//D/7v/u/+7/7v/u/+7/
7v/u/+z/7P/s/+z/6f/o/+f/5v/m/+b/5v/m/+b/5v/m/+b/5//o/+n/6v/o/+j/6P/o
/+f/5v/l/+T/4v/i/+L/4v/i/+L/4v/i/+D/4P/g/+D/4v/i/+L/4v/g/+D/4P/g/+D/
4P/g/+D/3v/e/97/3v/c/9z/3P/c/93/3v/f/+D/3//e/93/3P/c/9z/3P/c/9v/2v/Z
/9j/2v/a/9r/2v/a/9r/2v/a/9n/2P/X/9b/2f/a/9v/3P/c/9v/2v/Z/9n/1//X/9j/
2//b/9z/3v/e/93/3P/b/93/3//j/+b/5f/l/+P/4f/f/97/3v/d/97/3v/h/+T/4//j
/+L/3f/d/93/3v/f/93/3P/b/9n/2v/a/9v/3P/e/+D/4P/g/+D/3//c/9r/2v/Z/9n/
2f/Z/9n/2P/Y/9b/1v/U/9L/1v/X/9f/1//V/9X/1f/V/9T/0v/Y/97/3f/c/9v/2//b
/93/4P/g/+X/6//x//r/CQAZACUAOABOAGIAdwCMAJwArAC3AKwAkgB+AGwAWABDACcA
CwD///r/8v/p/+v/9P/2//T/8v/u/+r/6v/o/+b/5P/k/+P/5P/l/+T/4//i/+H/4P/g
/+H/4//j/+P/5P/k/+T/5P/k/+T/5f/l/+X/5v/k/+T/5//l/+f/5//n/+f/6v/q/+r/
7P/q/+r/6v/q/+v/7P/t//D/7v/v/+//7//t/+3/7f/t/+7/7//x//P/8v/y//H/8P/x
//T/9f/2//X/9f/1//P/9//3//j/+P/4//j/+v/7//v//P/8//z//v/+//7//v///wAA
AAAAAAAAAAAAAP//AAAAAAEAAwAAAP///P/5//v//P/7/wAAAgD9//3//P/+//3//P/6
//z//f/9//3/+//6//n/9v/4//n/+f/5//v//P/8//3/+v/6//r/+v/8//z//P/8//n/
+P/3//T/8//0//b/9//2//T/8//y//T/9P/x//H/8//0//T/9P/0//T/9P/y//T/9P/0
//T/9P/0//P/8v/y//L/8f/y//L/9P/3//f/9f/0//L/8v/1//X/9f/2//b/9v/3//f/
9f/1//T/9P/2//b/9//3//X/9f/1//T/9f/0//T/9f/2//X/9f/0//L/8f/x//H/8//z
//T/9P/x//H/8f/x//P/8//y//L/9P/1//X/9P/0//T/9P/0//T/9P/z//P/8v/y//L/
8v/y//T/9v/4//f/9//5//n/+P/3//f/9//6//v//P/+//3//P/6//j/9v/3//n//P/7
//r/+f/3//f/9//3//f//P/8//v//P/6//r/+v/6//r/+v/7//v/+//9//3/+//7//7/
/////wAAAAABAAEAAQABAAEAAQADAAIAAwAFAAUABQADAAIAAgABAAAAAAADAAUABAAE
AAMA/f/6//n/+f/6//r/+//8//r/+P/3//f/+P/4//r/+v/8//3//f/7//n/+P/2//X/
9//3//f/9v/0//T/9P/y//D/8v/z//P/8//z//P/8//v//D/8P/0//b/9//4//n/+//7
//f/9v/6//3/AwARAB4AKwA3AEUAVgBoAHwAkQCkALQAwgDFALIAmACEAHQAYABFACkA
FQARAAoAAAD7//3/BAAEAAIAAgAEAAQAAwAAAP3/+v/3//X/9f/1//f/9//3//f/8//y
//L/8//1//X/9v/2//T/9P/0//T/8f/x//H/8v/0//T/9//1//T/8//y//H/8v/y//L/
9P/y//L/8v/y//D/8P/w//L/8//1//b/9//1//X/9f/1//X/9f/2//f/9v/2//X/9P/y
//T/9P/0//j/+f/6//n/+v/5//n/+P/4//j/+v/7//v//P/8//z//P/8//z//P///wAA
AAAAAP///v/9//v/+P/4//n/+//7//v/+f/3//H/7P/l/+T/8f/z//r/AAD7//f/8//u
//D/8//1//f/9v/2//b/9P/0//X/9f/1//T/9P/z//P/8v/y//L/8v/1//b/9//4//b/
9v/2//T/8f/w//D/7//x//D/8P/w/+//7v/q/+n/6v/s/+3/7v/r/+r/6f/m/+f/6P/p
/+r/7f/u/+7/7v/t/+z/6v/q/+z/7v/x//H/7//u/+z/7P/s/+v/6v/q/+z/7P/t/+3/
7f/t/+z/7P/s/+z/7f/t/+3/7f/t/+z/7P/q/+n/6f/r/+v/7P/s/+r/6f/p/+n/6//r
/+z/7P/p/+n/6f/p/+n/6f/o/+j/6//t/+7/7v/q/+r/6v/q/+r/6v/p/+n/7P/s/+z/
7P/o/+j/6P/o/+r/6//u/+//7P/r/+v/6//r/+v/6//s/+7/7v/t/+z/5//n/+j/6v/u
/+7/8P/r/+j/6f/q/+v/7P/u/+//7//v/+//7//t/+3/7f/t/+z/7P/w//H/8f/x//P/
8//z//X/+P/5//v/+//5//f/9v/2//f/9v/2//n//P/8//3//f/5//b/9f/1//f/9v/2
//b/8//y//L/8//0//T/9v/2//b/9//3//X/9P/0//P/8//1//X/9f/0//P/8v/x/+7/
7f/w//L/8//w/+//7v/t/+v/7P/u/+7/8P/1//T/8//1//X/8//y//T/+f/9/wMAEAAf
ACsANwBGAFgAbgB/AJAAoAC2AMcAxgCwAJYAhgB4AGEARwArABcAEAAMAAEA//8IAAwA
BAD+/wIABgADAAAA/f/6//v/+f/5//n/9//3//f/9//z//L/8v/z//X/9f/2//b/9v/2
//b/9v/z//P/8//0//T/9P/3//X/8//z//P/8//1//b/9//6//j/+P/4//j/+v/6//r/
/P/8//3//f/9//v/+//7//v//P/9////AQD//wAAAAAAAP7/AAAAAAAAAwADAAMAAQAB
AAEAAgACAAQABAAGAAcABwAIAAgACAAJAAoACwAMAA0ADgAOAA4ADgAOAA4ADQAMAAwA
DQAPAA8ADwANAAsACgAKAAgADAASAA0ADQAMAAoACQAIAAYACAAJAAkACQAKAAoACgAI
AAoACwALAAsACgAKAAkACQAKAAoACgAKAAgACAAIAAgACQAKAAsACgAHAAYABgAFAAMA
AgACAAIAAAAAAP3//f8AAAIAAwAEAAIAAgACAAAAAQACAAMABAAHAAgACAAIAAQAAgD/
//7/AAACAAUABQAGAAYABQAGAAYABQAEAAQABgAGAAcABwAHAAcABgAGAAYABgAHAAcA
BwAHAAcABgAIAAYABQAFAAgACQALAAwACQAHAAYABQADAAMABAAEAAEAAQABAAEAAQAB
AAAAAAACAAMAAwACAAAAAAAAAAAAAgACAAEAAQAAAAAAAAAAAPz//P/8//z/+//7//3/
/f/8//v/+//7//3//f/9//7//v/+//3//P/4//f/9//4//n/+v/7//v/+f/5//n/+f/6
//j/9//4//j/+P/4//j/9v/3//f/9//5//n/9//3//b/9//3//j/+v/7//v/+//7//v/
+//9//z//f/////////9//z//P/6//j/9//5//z//P/9//3//P/6//r/+//6//j/9//2
//P/8v/y//P/8//y//P/8v/0//X/9f/z//T/9P/z//P/8P/v/+7/7P/s/+z/7P/q/+b/
6P/p/+n/6//r/+v/6//z//D/7P/u/+7/6//q/+3/8f/v/+//8v/2//X/9f///w4AHwAv
AD8AUgBkAHgAjQCeAKoAwADLAMAApACQAHwAZABDACcAEwAJAAIA+v/3//v/AAD8//r/
9v/y//T/9P/y//D/7v/t/+v/6//r/+j/5//m/+X/5v/m/+f/6f/m/+X/5f/k/+X/5v/n
/+j/5f/l/+X/5v/m/+b/6f/n/+j/6f/q/+v/6v/q/+r/7P/u/+7/7v/u/+7/7v/u//D/
7v/v/+//7//v/+//7//v/+//7//w//H/8//0//T/9P/z//T/8//y//X/9f/1//P/9v/3
//n/+v/3//b/9//3//j/+v/7//z//P/8//z//P/7//z//P/8//z//P/8//v/+P/4//n/
+//9//3/+//5//b/9v/0//j/+f/z//L/8P/x//H/8f/w/+7/7//v/+//8v/y//L/8P/v
/+//7v/t/+z/7P/r/+v/6//s/+3/7v/r/+r/6f/o/+n/6v/r/+r/5//m/+b/5f/l/+T/
5P/k/+b/5v/j/+P/4v/i/+H/4P/h/+L/4//i/+T/5P/k/+T/5f/m/+b/5v/o/+j/5//o
/+f/6P/q/+n/6//q/+j/6P/q/+n/6P/o/+r/6v/r/+v/7f/t/+z/7P/q/+r/6//r/+z/
7f/u/+7/7v/s/+v/6//r/+v/7P/s/+z/6//r/+v/6f/p/+r/6v/r/+v/6//r/+n/6f/o
/+j/6P/p/+n/6P/n/+j/6f/q/+n/6P/m/+X/5//o/+n/6v/o/+j/6P/o/+n/6f/r/+v/
6v/p/+n/6f/p/+n/6f/q/+v/7P/s/+z/6v/r/+3/8P/u/+7/7v/t//H/7//w//D/8P/w
//D/8P/x//H/8f/x//H/7//v//L/8//z//T/9P/1//X/9f/3//f/9//5//v//f8AAAEA
AwABAAAAAAD9//z//P///wMABAAGAAcAAAD8//r/+f/7//r/+v/6//n/+P/4//n/+v/6
//z//P/+///////9//r/+v/5//n/+f/5//n/+P/6//r/+v/4//T/9v/3//f/9//3//f/
9//7//r/+P/6//r/+//+/wEA//8BAAMAAgAEAAcADwAbACoAOQBFAFMAZAB4AIwAnwCu
AL4A0gDbAMgArgCcAIwAdgBdAEUALwAlACIAHAAZABUAFgAaABoAGAAUABQAEgAQAA4A
DAALAAkACQAJAAsACwALAAsACwAKAAoACwAJAAkACgAKAAwADAAMAAwACQAJAAkACgAK
AAoADQALAAsACwALAAsACgAKAAoADAAMAAwADAAMAAwADAAMAA4ADAANAA0ADQANAA0A
DQANAA0ADQAOAA8AEQASABIAEgAPABAADwAOABAAEQASABEAFQAVABYAFgAUABQAFgAX
ABkAGgAaABoAGQAYABcAFgAVABYAFgAWABYAFgAWABUAFAAUABUAFwAXABcAFQATABAA
EAAOABIAFAAPAA8ADgAOAA0ADAAKAAwADQANAA0AEAAQABAADgALAAsACgAJAAoACgAJ
AAkABgAGAAYABgAEAAQABAAEAAQABAAEAAIAAAAAAAEAAQABAAAAAAAAAP7//v/7//v/
+f/6//r/+v/7//z//f/8//r/+v/6//r//f/+//7//v////7//P/8//v//P/+//3//v/+
//3//v8AAP///v/+//7//v//////AQABAAAAAAAAAAAAAQABAAEAAQABAAAAAgAAAP//
//8BAAEAAgACAAAA/////////////wAAAAABAAEAAQABAAEAAQAAAAAAAAABAAEAAAAA
AAAAAAAAAAAAAAD/////AQACAAMABAABAAAA///+/wEAAQADAAMABAADAAMAAwABAAEA
AQACAAMABAAEAAQA/////wAAAgAEAAQABAADAAUABQAFAAUAAgACAAMABAAIAAgACAAG
AAIAAgACAAIAAgADAAUABgAHAAUABQADAAMABQAHAAgACgALAAsACgAJAAkACQAJAAsA
DQAPABIAEwARAA8ADgAOAA0ADAAMAA8AEAAQABEAEQALAAgABwAHAAkACAAIAAgABwAG
AAYABwAIAAgACgAKAAgACQAJAAcABAAEAAMAAwAFAAUABQAEAAIAAgACAAAAAAACAAMA
AwADAAMAAwADAAEAAgAEAAQABgAJAAoACwAJAAcABQAIAAoADQAXACMALAA5AEkAWQBq
AH4AkACjALQAwADQANcAyACuAJoAigB4AF8ARQAvACcAJAAcABUAFQAaAB4AHgAeABwA
GgAZABYAEwAQAA0ACwALAAsADAANAA4ADwAMAAoACQAJAAsACwAMAAwACgAKAAoACgAL
AAsACwAMAA4ADgARAA8ADgANAAwACwAOAA4ADgAQABAAEAAQABAADgAOAA4AEAASABMA
EwATABAADwAOAA0ADgAPABEAEwAVABYAFgAWABYAGAAYABgAGwAbABsAGQAZABkAGgAa
ABsAHAAfACEAHwAgACAAIAAiACIAIgAiACUAJgAmACYAJAAkACQAIwAiACIAIwAlACcA
JwAlACMAJAAkACIAJgAqACUAJQAkACYAJQAkACIAIwAlACYAJwAmACYAJgAkACYAJwAn
ACcAKgAqACkAKQAlACQAIwAiACQAJAAkACQAJgAmACYAJAAgACAAIQAhACIAIgAjACQA
IgAiAB8AHwAfACAAIAAgACAAIAAgAB4AHQAcABsAGgAdACAAIgAkACUAJAAiACIAIAAi
ACUAJQAjACIAIAAgACAAHwAeAB4AIAAgACEAIQAgAB8AHQAcAB0AHgAgACEAIQAhACEA
IAAfABwAGgAZABsAGwAcABwAGAAXABcAFwAZABkAGgAaABsAGwAbABsAGgAZABcAFgAU
ABUAFQAUABEAEAAPAA4ADwAQABAAEQAQABAAEAAQAAwADAAMAAwADAALAAwACwAIAAcA
BwAHAAkACQAJAAoABwAGAAQAAgD9//3//v8AAAEAAgADAAMAAQD///3/+//9//7/AAAC
AAIAAgACAAAA/f/8//v/+v/6//z/+//6//n/+P/3//b/9f/0//X/9v/3//j/9//2//X/
9P/0//T/9P/0//L/8P/u/+z/5//i/93/2P/U/9L/0P/O/8b/wP+6/7T/rv+q/6b/ov+e
/5r/lv+S/4z/hv+A/3r/eP92/3T/cv9x/3D/b/9u/2z/av9o/2b/Zv9m/2b/Zv9j/2L/
Yf9g/2L/ZP9k/2T/aP9q/2j/aP9q/2z/bP9w/3D/bP9s/3D/cv9y/3T/eP96/37/gv+E
/4T/hv+I/5T/pP+y/8L/1P/q/wAAFgAoADoAUABqAHoAcgBcAEQAMgAcAP7/3v/E/7r/
tv+u/6z/sv+0/7T/tP+2/7j/uP+4/7j/uP+4/7j/uP+5/7r/u/+8/73/vv+//8D/w//E
/8X/xv/G/8b/xv/G/8j/yv/M/87/zv/O/87/zv/R/9L/0//U/9T/1P/U/9T/1v/W/9b/
1v/Y/9j/2P/Y/9r/2v/a/9r/2//c/93/3v/d/9z/2//a/9v/3P/d/97/4P/g/+D/4P/i
/+L/4v/i/+P/5P/l/+b/5v/m/+b/5v/p/+r/6//s/+//8P/x//L/8P/w//D/8P/x//L/
8//0//b/9v/2//b/9f/0//P/8v/z//T/9f/2//P/8v/x//D/8f/y//P/9P/x//D/7//u
/+//8P/x//L/9P/0//T/9P/0//T/9P/0//L/8v/y//L/8v/y//L/8v/y//L/8v/y//T/
9P/0//T/8v/w/+7/7P/u/+7/7v/u/+z/7P/s/+z/7v/u/+7/7v/u/+7/7v/u/+7/7v/u
/+7/8P/w//D/8P/w//D/8P/w/+7/7v/u/+7/8P/w//D/8P/v/+7/7f/s/+3/7v/v//D/
8P/w//D/8P/v/+7/7f/s/+3/7v/v//D/7//u/+3/7P/u/+7/7v/u/+z/7P/s/+z/6v/q
/+r/6v/s/+z/7P/s/+v/6v/p/+j/6f/q/+v/7P/r/+r/6f/o/+j/6P/o/+j/6f/q/+v/
7P/r/+r/6f/o/+r/6v/q/+r/6P/o/+j/6P/o/+j/6P/o/+n/6v/r/+z/6v/q/+r/6v/s
/+z/7P/s/+z/7P/s/+z/7P/s/+z/7P/s/+z/7P/s/+v/6v/p/+j/6//s/+3/7v/u/+7/
7v/u/+7/7v/u/+//8f/x//H/8f/x//H/8v/z//P/9P/2//f/9//3//f/9//3//n/+v/7
//////////3/+v/6//n/+P/5//3/AQACAAMAAwD///z//f/9//3//P/+//7//f/8//z/
/f/+//7/AAAAAAAAAQABAP///v/+//3//f/9//3//f/8//z//P/+//z/+v/8////////
/////f/9//3//P/6//z//v8BAAIAAwAFAAcABwAEAAgACwAPABkAJAAzAEcAVQBkAHoA
jgChALQAxgDWAN0A0AC6AKQAkgB+AGcASwAzACkAJAAeABkAFwAcAB4AGAAWABYAFgAV
ABIADwAMAA0ACwALAAsACwALAAsACwAHAAYABgAHAAoACwANAA4ADQAMAAsACgAHAAcA
BwAIAAsADAAQAA8ADQANAA0ADQAOAA4ADgAQABAAEAAQABAADgAOAA4AEAAQABEAEQAR
ABEAEQARABEAEwATABQAFQAVABYAFgAWABQAFgAWABYAFwAXABcAFQAVABUAFgAWABcA
GAAbAB0AGwAcABwAHAAcABwAHAAcAB8AIAAgACAAHwAeAB0AGwAaABoAGwAdAB4AHwAe
AB0AGgAaABgAHAAeABkAGQAYABoAGQAYABYAGAAZABkAGQAaABoAGgAYABgAFwAYABgA
GAAYABgAGAAZABkAGQAXABcAFQAVABgAGQAZABoAGQAXABQAEQAPAA8ADwARABEAEQAS
ABEAEwARABAAEAANAAwADAAPABAADgANAAsACgAIAAgACQAHAAYABgAGAAYABgAHAAkA
DAAMAA4ADgAOAA8ADwANAA8AEAAQABEAEQARABEAEAARABIAEwASABMAFgAYABkAGAAX
ABYAFQAVABYAGAAYABgAGQAYABUAFwAZAB8AIgAiACUAJwApAC4APQBJAFUAaAB8AI4A
mwCuAMIA0ADTAMgAugCuAKIAlgCDAGsATwA3AC4AKgAnACkALgAyADIAMAAsACgAKAAm
ACQAIgAjACEAIQAhACEAIQAhACEAHwAeAB4AHwAhACEAIgAiACIAIgAiACIAIwAjACMA
JAAjACIAJAAhACEAIQAhACEAIwAkACUAKAAmACYAJgAmACcAKAApACwAKgArACsAKwAr
ACsAKwArACkAKQAqACsAKQAqACoAKgAsAC4ALgAuAC8ALwAvAC0AMQAxADIAMgAwADAA
MgAzADEAMgAyADIANAA0ADQANAAyADIAMQAwADAAMAAwAC8ALgAuAC8AMQAwAC8ALAAp
ACsALAArADAAMQArACoAKAAoACcAJgAkACUAJwAoACkAKAAmACQAIAAiACMAIwAjACMA
IgAgAB8AHgAeAB4AHgAdABwAGwAaABgAGAAYABYAFwAYABoAGwAZABgAGAAYABgAGAAV
ABUAEwAUABQAFAASABIAEgAQABIAEgASABIAEgASABEAEAARABAADgAOAA8AEgAWABcA
FAASAA8ADgAPAA8ADwAQABAAEAARABEAEAAPAA0ADAAOAA4ADwAPAA4ADQAMAAoADAAK
AAkACQAKAAkACQAIAAgABwAHAAcACQAJAAoACgAHAAcABwAHAAgACQAJAAoABwAHAAYA
BAAEAAQABAAEAAQABAADAAMAAQAAAP///v/9//7///8AAAMAAwAFAAUABgAFAAUABQAD
AAMAAwAEAAMAAgAAAP7//P/9////AgAAAAAAAAD//////////////v/+////AAD///7/
/f/6//7/AAACAAQAAQABAAEAAAD+//7///////3///8AAAAA///9//z/+//+//7//v/+
//z//f/9//3////+//z/+//7//z//v////z//P/6//n/+//7//z//f/8//v/+f/2//j/
+P/6//z//P/8//z//P/6//r/+v/6//r/+v/6//r/+P/4//j/+P/4//j/+P/4//j/+P/4
//j/9v/2//b/9v/4//j/+P/4//j/+P/4//j/9v/2//b/9v/4//j/+P/4//b/9v/2//b/
+f/6//v//P/6//j/9v/0//L/8v/y//L/9P/0//T/9P/0//T/9P/0//b/9v/2//b/9P/0
//T/9P/0//T/9P/0//b/9v/2//b/8//y//H/8P/x//L/8//0//L/8v/y//L/8v/y//P/
8//1//X/9f/z//P/9P/1//X/9v/4//n/+f/5//n/+f/5//3//v///wEA//////3//P/9
//3//f/+////AgACAAMABAABAP/////+//3/+//6//r/+f/4//j/9//4//j/+v/6//r/
+//7//f/9v/2//X/8//z//P/8//z//T/9f/2//L/8P/y//P/9f/1//X/9f/z//P/8v/y
//T/8v/1//r//f/7//n/9//2//b/9//5/wEAEgAlADMAQQBUAGoAgACZAKwAwADWAOMA
2gDAAKYAkgB6AFkAOQAlAB0AFAAKAAkADQAKAAgAAgD+//7/AAD+//z/+v/4//X/8f/v
/+3/7v/v//D/8f/v/+7/7v/v/+7/7f/t/+z/7v/u/+7/7v/q/+n/6P/o/+n/6v/u/+3/
6//r/+v/6//s/+z/7P/u/+7/7v/u/+7/7v/u/+7/8P/x//P/9P/1//T/8//y//H/8f/x
//L/8//2//j/+f/6//f/+P/3//b/9//3//f/9f/1//X/9v/2//b/9v/4//n/+f/6//r/
+v/3//b/9f/0//j/+v/7//z/+//6//n/9//0//T/9f/3//j/+f/4//f/9v/2//T/+P/+
//n/+f/4//n/+f/5//j/+P/5//n/+f/7//z//f/8//7/////////AQACAAIAAwADAAQA
BQAGAAYABgAGAAYABgAGAAYABAAAAAAAAQABAAMAAgACAAIAAQAAAPz/+//5//r/+v/6
//r/+v/6//j/9//2//X/9P/1//b/9v/2//f/9v/0//T/8f/y//T/8//x//D/7v/u/+7/
7f/s/+z/7f/s/+z/6//p/+n/6P/o/+b/5v/n/+f/5f/l/+X/5P/i/+D/3//f/+H/4f/i
/+L/3v/d/93/3f/b/9v/3P/c/9v/2//b/9v/2P/X/9X/1P/W/9f/1//W/9L/0P/O/8z/
zP/M/8v/y//O/87/zv/O/8r/yv/K/8r/yf/J/8v/y//H/8X/xP/D/8X/xf/F/8b/xf/E
/8L/wP+9/73/vv/A/77/vv++/73/u/+7/7v/u/+5/7j/uP+4/7r/uv+6/7j/t/+2/7X/
tP+0/7X/tv+2/7b/tv+3/7f/tv+3/7f/tv+2/7P/tP+y/7L/sv+y/7L/s/+z/7P/tf+1
/7P/s/+z/7P/sv+y/7b/t/+3/7f/t/+3/7f/uf+4/7n/u/+7/73/u/+6/7r/uf+4/7j/
u/+8/7z/vf+9/7n/tv+1/7X/s/+y/7L/sv+z/7L/sv+z/7T/tP+2/7b/tv+3/7f/tf+0
/7T/s/+z/7H/sf+x/7D/sP+w/7D/rv+s/67/r/+v/7D/sf+y/7P/tf+y/7L/sv+0/7X/
uP+7/7v/uf+5/7r/uv+7/8X/0//k//P///8PACQAOABIAFkAbACAAJAAkwCGAGoAVgBE
ACwAEwD3/+X/3//c/9L/y//R/9b/1P/Q/87/zv/M/87/zP/K/8j/x//F/8X/xf/F/8X/
xf/F/8T/xP/F/8f/x//H/8j/yP/K/8r/yv/K/8n/yf/J/8r/zP/M/8//zf/P/8//z//P
/87/zv/O/9D/0f/S/9P/1P/U/9T/1P/W/9j/2f/Z/9n/1//X/9f/1//Y/9n/2//d/93/
3v/e/97/3P/e/97/3v/h/+H/4f/f/+L/4//l/+b/5f/k/+X/5f/n/+j/6P/o/+r/6v/q
/+r/6//s/+z/7P/q/+r/6v/p/+j/6P/p/+v/6//r/+n/5//o/+j/5v/q/+z/5//n/+b/
6P/n/+b/5P/i/+P/4//j/+b/5v/m/+T/4v/j/+P/4//l/+b/5v/n/+b/5v/m/+b/5P/k
/+T/5P/m/+b/5v/k/+H/4P/g/9//4f/g/+D/4P/i/+L/3//f/9//4P/g/+D/4v/i/+L/
4P/g/+D/4P/g/+H/4v/i/+L/4//i/+D/4P/e/+D/4//j/+X/5P/i/+L/4v/h/+D/4P/j
/+T/5v/n/+n/6f/o/+j/6v/q/+v/6//t/+3/7f/s/+z/6v/p/+n/7P/t/+//8P/v/+//
8P/x/+//7//w//D/8f/x//H/8f/v/+//7v/u//D/8f/x//D/8P/w//D/8P/w//D/7//v
//L/8v/y//L/8P/w//D/8P/z//P/9f/1//L/8f/x//H/8f/x//H/8v/1//b/9v/2//L/
8f/x//L/9P/0//T/8//z//P/8//z//D/8P/x//L/8//0//X/9P/y//L/8v/y//L/8//0
//T/8v/y//P/8//y//P/8//y//L/8v/y//L/8v/y//D/8f/x//H/9P/1//T/9f/1//X/
9P/0//f/+f/6//v//P/9//7/AQACAAMABQAFAAYABQAFAAYABAACAAEAAwAIAAgACQAJ
AAMAAAD/////AQAAAAAAAAAAAAAAAQADAAIAAgAEAAQABgAHAAcABQAFAAYABgAHAAUA
BQAFAAQABQAGAAcABgACAAQABQAFAAcABwAHAAcACQAIAAYABAAGAAcABgAFAAkADQAP
ABAAEAATABkAJQAyAD8ATQBdAHAAiACcAKsAugDMANwA3QDOALYAogCSAHwAYQBFAC8A
KQAmACIAGwAdACAAHgAeAB4AGgAYABkAGAAXABYAEwARABEAEQAQAA8ADgANAA4ADgAP
ABEADwAPABAAEAAOAA4ADgAOAAsACwALAAwADAAMAA8ADQANAA0ADQANAAwADAAMAA4A
EAAQABAAEAAOAA4ADgAQABIAEwATABMAFQAVABUAFQAUABMAEwATABMAFAAUABQAFgAY
ABgAGAAWABUAFAARABUAFQAWABYAFAAUABYAFwAZABoAGgAaABgAGAAYABgAFwAYABgA
GAAaABoAGgAZABgAGAAZABsAGwAbABkAFwAVABQAEQAUABcAEQAQAA4AEAARABIAEgAQ
ABEAEQARABQAFAAUABIAEgATABMAEwASABIAEQARABIAEgASABIAFAAUABQAFAAQABIA
FAASAA==
         </WaveFormData>
      </LeadData>
      <LeadData>
         <LeadByteCountTotal>10000</LeadByteCountTotal>
         <LeadTimeOffset>0</LeadTimeOffset>
         <LeadSampleCountTotal>5000</LeadSampleCountTotal>
         <LeadAmplitudeUnitsPerBit>4.88</LeadAmplitudeUnitsPerBit>
         <LeadAmplitudeUnits>��V</LeadAmplitudeUnits>
         <LeadHighLimit>2147483647</LeadHighLimit>
         <LeadLowLimit>268435456</LeadLowLimit>
         <LeadID>V6</LeadID>
         <LeadOffsetFirstSample>0</LeadOffsetFirstSample>
         <FirstSampleBaseline>0</FirstSampleBaseline>
         <LeadSampleSize>2</LeadSampleSize>
         <LeadOff>FALSE</LeadOff>
         <BaselineSway>FALSE</BaselineSway>
         <ExcessiveACNoise>FALSE</ExcessiveACNoise>
         <MuscleNoise>FALSE</MuscleNoise>
         <LeadDataCRC32>97944147</LeadDataCRC32>
         <WaveFormData>
HAAcABwAHAAaABoAGgAaABgAGAAYABgAGQAaABsAHAAZABgAFwAWABcAGAAZABoAGAAY
ABgAGAAXABYAFQAUABcAGAAZABoAGAAWABQAEgASABIAEgASABQAFAAUABQAEgAQAA4A
DAAMAAwADAAMAAwADAAMAAwACwAKAAkACAAGAAYABgAGAAQABAAEAAQABAAEAAQABAAD
AAIAAQAAAAIAAgACAAIAAgACAAIAAgD///7//f/8////AAABAAIAAQAAAP///v8AAAAA
AAAAAP7//v/+//7//P/8//z//P/8//z//P/8//r/+v/6//r/+//8//3//v/8//z//P/8
//n/+P/3//b/9v/2//b/9v/1//T/8//y//L/8v/y//L/8v/y//L/8v/w//D/8P/w//D/
8P/w//D/7f/s/+v/6v/q/+r/6v/q/+z/7P/s/+z/6//q/+n/6P/q/+r/6v/q/+f/5v/l
/+T/5f/m/+f/6P/m/+b/5v/m/+T/5P/k/+T/5v/m/+b/5v/l/+T/4f/g/+H/4f/h/+L/
4v/i/+T/5P/i/+L/4v/i/+X/5//q/+z/7P/r/+n/5v/m/+b/5v/m/+T/5P/m/+j/6P/o
/+f/5P/l/+b/5//q/+j/5f/i/9//4v/j/+X/5v/m/+j/6f/p/+b/5P/j/+D/4P/f/9//
3//e/93/3P/b/93/3P/b/9v/2f/b/9v/2//Z/9n/2f/X/9f/1//c/+D/3//f/97/3P/f
/+H/4//l/+j/6//u//X/AQAMABcAKQA8AE8AYgB1AIMAkwCfAJwAjAB/AHQAZwBZAEIA
KAAXABIACAD+////AwACAPv/+P/y/+3/6//q/+j/6P/p/+j/5//m/+X/5P/j/+D/4//k
/+X/5//l/+X/5f/k/+T/5P/k/+T/5P/l/+f/6P/m/+j/6P/o/+j/6P/q/+r/6P/o/+r/
6v/r/+v/6v/q/+3/7v/w//H/7//v/+7/7v/w//H/8f/y//L/8//z//P/8//y//L/8//3
//j/+P/6//r/+f/4//f/+f/6//z//f/7//v//f/9//7/////////AQABAAEAAQD//wIA
AgACAAIAAwAEAAMABQAGAAYABgAEAAMAAgABAAIAAQD+/woACwAEAAIABAAGAAUABQAE
AAQABgAGAAcABAADAAAA/v8AAAEAAQABAAIAAgABAAEAAAD/////AAAAAAAAAAAAAP//
/f/7//j/+f/6//z//f/8//v/+v/5//j/+P/4//n/+//7//z//P/8//z/+v/5//v/+//8
//z/+//7//v/+f/7//v/+//7//v/+//9//7//f/8//r/+f/8//z//f/+//7//v/+//3/
///+//7//v/+//7//v////3//f/9//z//f/8//3////9//3//f/8//3//P/8//z//v//
////AAD///z/+//6//v//P/9//7//P/8//z/+v/7//r/+v/6//n/+f/5//n/9//3//X/
9f/2//j/+v/8//z/+//7//r/+P/3//f/+P/5//v//P/9//3//P/5//f/9v/1//j/+//4
//j/9//1//b/9f/1//X/+//6//n/9//0//T/9P/0//T/9v/2//b/9P/2//f/9//3//r/
/P/8//7//P/8//z//P/8//z//f////7/AAABAAEAAAD+//7//v8AAAAAAAACAAIAAgAC
AAEA/v/8//z//P///wAAAAAAAP7//f/8//z//v/+/wAAAQABAAEAAAAAAPz//P/7//v/
/f/9//3//f/6//n/9//1//X/9f/3//f/9//3//f/9//z//P/9f/4//r/+//7//r//P/7
//X/9//9//7/AwAQABkAIQAsADkASQBaAG0AggCVAKUAswC3AKwAnACRAIQAdwBjAEoA
OAAxACoAHgAWABUAFwAUAA8ADgAOAAsABgAEAAEAAAD+//z/+v/4//z//P/8//r/9//2
//X/9f/3//f/9//2//T/9P/0//T/8//z//T/9P/2//j/+P/4//X/9P/1//T/9v/2//j/
+P/1//X/9P/0//b/9v/3//f/+v/7//v//P/6//v/+//8//z//f/9//3/+//6//r/+//7
//z//P/+/wAAAQACAAMAAwACAAIAAQD/////AQABAAEAAQAAAP//AQABAAEAAQADAAYA
BgAGAAMAAwADAAEAAQACAAIAAgACAAEAAAD///f/8f/p//D/+//6//7/BgABAP3/+v/2
//j//P/+/wEA//////3//P/8//3//f/9//3//P/6//n/9v/1//X/9v/5//r/+//8//v/
+f/3//T/8f/w//D/7//v/+//7//v/+z/6v/o/+f/6P/p/+v/7P/q/+j/5P/h/+L/4//l
/+b/5//n/+f/5f/l/+X/5f/l/+f/5//p/+r/6P/o/+f/5//l/+T/5P/k/+T/5P/k/+P/
5P/k/+X/5v/m/+b/5v/n/+j/6f/q/+r/6P/m/+b/5//o/+n/6v/q/+f/5v/m/+b/5v/n
/+f/6P/m/+T/5P/k/+b/5v/m/+b/6f/q/+v/6v/o/+b/5f/k/+X/5f/l/+X/5//n/+X/
5f/k/+T/5P/k/+f/5//o/+j/5P/j/+P/5P/k/+X/5f/l/+b/5v/k/+P/4f/f/+H/4//l
/+b/6P/j/+D/4f/i/+P/5P/l/+b/5//m/+T/5f/l/+X/5P/m/+b/6P/r/+z/7f/u/+7/
7v/v//H/9P/2//f/9//0//L/8v/y//P/9P/1//j/+v/6//r/+f/4//b/9v/2//n/+v/6
//r/9//3//f/+P/6//r//P/9//v/+//6//r/+v/6//n/+f/6//v//P/9//z/+//5//f/
+v/7//7////+//3//P/7//f/9//5//z//v8BAAEA/v8AAP///f/9/wEABgAJAAwAFQAh
ACoANQBBAFIAZwB4AIcAmQCrAL0AwgC0AKMAnACRAIEAbABWAEEAOAAyACYAIQAnACgA
HwAYABgAGQAUABIADwAOAA4ADAAKAAgACgAKAAoACAAHAAYABQAFAAcABwAHAAYACAAI
AAgACAAHAAcACAAIAAgACgAKAAoABgAGAAgACAALAAwADwAQAA8ADwAOAA4ADwAQABIA
EwATABMAEgASABIAEwATABQAFgAXABcAFwAXABYAFgAXABgAGAAXABgAGQAZABkAGQAY
ABgAGQAZABsAGwAdAB0AHAAdAB0AHQAeAB8AIAAhAB8AIgAiACIAIQAhACEAHwAhACIA
IgAiACEAIQAhACEAIAAfABwAKAApACIAIAAiACAAHwAfAB4AIAAiACIAIwAhACEAHwAe
ACAAIQAhACEAIAAgAB8AHwAeAB0AHQAeAB4AHgAeAB4AIAAfAB4AHAAYABgAGQAZABcA
FwAXABcAFQAUABMAEwAWABcAGQAaABgAGAAWABUAFwAXABgAGAAZABkAGQAXABYAFQAU
ABMAFAAVABgAGgAcABwAGwAbABkAGAAYABgAGgAaABoAGQAXABYAFgAWABcAGAAZABsA
GgAZABgAFgAYABYAFgAXABkAGQAZABgAFgAUABMAEgASABMAEwAUABMAEAAPAA4ADgAO
AA4ADgAQABAAEAAOAAsACgAKAAoADQANAA0ADQALAAsACQAJAAYABgAGAAYABQAFAAYA
BgAEAAMAAwAEAAYABwAHAAcABgAGAAQAAwD///3///8BAAMABAAEAAMAAAD///////8D
AAIA//8CAAAAAAAAAAAAAAAAAAAA/v8AAAEAAQABAAAAAAD+//7///8AAAEAAgACAAIA
AwAFAAQABgAHAAcABAACAAIAAgABAAAA//8AAAQABAAEAAMAAgAAAAAAAAD///7//P/6
//n/+f/5//r/9//2//f/9//5//n/+P/4//b/9v/1//X/9P/z//L/8f/x//H/8P/v/+7/
7f/u/+3/7//v/+//7//1//H/7//u/+7/7f/r/+7/9P/z//H/8//1//L/8f/6/wkAFwAk
ADEAQQBSAGMAeACHAJUAqQC3ALIAoACTAIYAcQBXAEAAMAAlABwAEAAKAA0ACwAEAP3/
+v/4//v/+v/4//X/9P/w/+7/7P/q/+v/6v/p/+b/5//o/+n/6//p/+f/5f/i/+X/5v/n
/+j/5f/l/+b/5v/o/+r/6v/q/+n/6v/t/+7/6//q/+v/6v/s/+3/7f/u/+//7v/u/+3/
7f/t/+z/7P/s/+3/7f/u/+3/7f/s/+v/7P/s/+3/7//v/+7/7P/s/+//7//v/+//8f/y
//T/9f/y//H/8v/x//P/9f/2//f/9//3//f/9//2//j/9//2//X/9f/1//P/8f/y//L/
8v/0//X/9v/3//P/8f/t//j/+v/y/+//8P/x//H/8v/y//H/8v/x//H/8v/z//L/8v/x
//H/8P/v//D/8P/v/+//7v/t/+3/7v/t/+z/6//q/+v/6//r/+r/5//m/+b/5f/j/+P/
4//j/+P/4v/h/+H/4P/f/9//3v/f/+D/3//f/93/3f/e/97/3f/d/93/2//c/93/3v/f
/9z/2//c/9z/3v/e/93/3f/c/9r/2f/Y/9r/2v/a/9n/2//a/9r/2v/Z/9j/1//X/9n/
2f/Z/9j/1v/U/9T/1f/V/9X/1f/U/9P/0v/S/9L/0P/R/9H/0v/U/9L/0v/S/9H/0P/P
/87/0P/Q/9D/zv/P/87/zv/O/8z/y//K/8n/yv/L/8r/y//I/8j/yP/I/8v/y//M/8z/
yv/J/8n/yv/I/8n/yf/J/8z/zP/K/8n/yP/H/8r/zf/L/8z/zP/L/9D/zf/M/8z/zP/M
/8z/zf/O/8//zv/O/8//z//P/9L/1P/U/9b/1v/W/9b/1v/W/9b/1//Z/9v/3v/g/+H/
4P/e/97/3v/c/9z/3P/e/+L/5P/m/+f/4f/e/93/3P/g/+D/3//e/93/3f/d/97/3//g
/+P/5f/n/+f/5v/m/+P/4v/g/9//4P/h/+L/4//j/+P/4v/h/9//3//h/+H/4//j/+P/
4//l/+X/4//k/+b/5//r/+z/7P/t/+3/6//t//L/+f8EABEAHQAmADEAPwBQAGUAeACF
AJcAqwC1AKoAmACPAIQAdQBhAE4APAAvACgAIAAaABUAEQASABEADAAIAAcABgAEAAEA
AAD8//r/+P/2//n/+v/7//r/+P/4//j/+f/7//v/+//6//z//P/8//z/+//7//z//P/+
/wAAAAAAAAAAAAACAAIABAAEAAYABgAGAAcABwAIAAoACgALAAsADQANAAwADAAMAA0A
DQAOABAAEQARABEAEgASABMAFQAVABQAEgASABQAFQAWABcAGAAYABkAGQAbABsAHQAd
ACAAIQAhACEAHwAfAB8AHwAfACIAIgAiACMAIwAjACEAIQAiACIAIgAlACUAJQAlACEA
HwAbACYAKQAiACAAIgAiACEAIQAgACIAJAAkACUAJwAnACUAJAAjACMAIgAhACQAJAAj
ACMAIAAfAB8AIAAgACAAIAAgACIAIQAgAB4AHAAcAB0AHQAfAB8AHwAfABwAGgAYABcA
FQAVABYAFgAZABoAGQAZABcAFwAYABgAGgAbABwAGwAaABkAGAAXABUAFQAXABgAGQAa
ABoAGwAbABoAGgAaAB4AHgAeAB0AGwAaABoAGgAaABoAGgAbABsAGwAbABoAGgAYABgA
GQAaABsAHAAcABkAGAAYABgAGAAZABkAGgAcABoAGgAaABoAGgAaABoAHAAcABwAGgAb
ABoAGgAaABkAGQAZABkAGgAbABoAGwAZABgAFwAWABgAGQAbABwAHAAbABsAHAAaABsA
GwAbAB8AIAAfAB8AGwAZABsAHQAfACAAIAAfAB8AHwAgACEAIAAgACAAHwAmACYAIgAe
ABwAHAAcABwAHAAfACAAIQAgAB4AHwAfAB8AIgAkACQAJgAmACYAJgAmACYAJgAnACkA
LAAuAC8ALwAtACoAKQAoACoAKgAqACwALgAuAC4ALQAoACYAJgAmACkAKgAqACoAJwAn
ACcAKAAqACoALAAtACsAKwAqACoAKAAoACcAJwAnACcAJwAnACcAJwAmACUAJQAlACcA
JwAlACUAJQAlACMAIwAlACgAKgAtAC0ALAAqACcAJQApACkALAAzADwAQwBNAFoAZwB3
AIoAnQCuAL8AywDbAOMA3ADOAL8AtgCpAJUAfgBqAF8AWgBOAEYAQwBFAEYARQBAAEAA
PQA4ADYAMwAyADAALgAsACoALgAuAC4ALAApACgAJwAnACkAKQApACgAKAAoACgAKAAo
ACkAKwAsACoALAAsACwAKQAoACkAKAApACoALQAuAC0ALQAsACwALAAsAC0ALQAtAC0A
LAAsACsAKwAqACoAKwAtAC4ALwAtACwALAAtAC0ALgAuADAALwAvAC8ALwAuAC4ALwAv
ADAAMQA0ADUANQA1ADQAMwA1ADUANQA1ADUAOAA4ADgANQA1ADUAMwAzADQANAA0ADUA
NQA1ADUAMwAxAC0AOAA7ADQAMgA0ADIAMQAxADAAMAAyADIAMwAxADEALwAuADAAMQAx
ADEAMgAyADEAMQAtACsAKgAqACsALAAtAC4ALAArACoAKAAkACQAJQAlACcAJwAnACcA
IwAiACEAIQAhACEAIgAiACIAIgAgAB8AHQAdAB4AHgAhACMAJQAlACMAIwAjACMAIwAj
ACUAJgAlACQAIgAhAB8AHgAeAB4AIgAiACIAIQAgAB4AHQAcAB8AIAAhACMAIQAhACEA
IAAeABwAHAAdAB0AHQAdABwAGQAYABgAGAAZABsAHAAeAB4AHAAcABwAHAAcABwAHAAb
ABoAGQAWABMAEgASABIAFAAVABYAFwAWABUAEgARAA4ADgAOAA4ADQANAA4ADgAMAAsA
CwAMAA4ADwAPAA8ADQAMAAkABwADAAEAAwAFAAYACAAJAAkABgADAAEA//8CAAQABgAH
AAYABgAEAAQAAAD///7//f///wAA/P/6//j/9v/1//T/8//y//P/9P/1//b/9f/0//P/
8v/0//T/9P/0//D/7v/s/+r/5f/g/9v/1v/T/9D/zf/K/8T/vv+4/7L/rv+q/6b/ov+d
/5j/k/+O/4j/hP+A/3z/ef92/3P/cP9t/2z/a/9q/2f/Zv9l/2T/Yf9g/1//Xv9b/1r/
Wf9Y/1z/XP9c/1z/Xv9g/2D/YP9i/2L/Yv9m/2b/Yv9g/2T/ZP9k/2j/av9q/27/bv9w
/3D/cP90/3z/iv+W/6L/sP/C/9T/5v/4/woAIAA2AEgASAA6ACwAIAAQAPz/4P/I/77/
tv+s/6b/qP+o/6T/ov+i/6L/ov+i/6L/oP+g/6D/oP+g/6D/oP+g/6P/pP+l/6b/qP+o
/6j/qP+q/6r/qv+q/63/rv+v/7D/sP+w/7D/sP+z/7T/tf+2/7X/tP+z/7L/s/+0/7X/
tv+2/7b/tv+2/7b/tv+2/7b/uf+6/7v/vP+5/7j/t/+2/7f/uP+5/7r/uv+6/7r/uv+8
/7z/vP+8/77/vv++/77/vv++/77/vv+//8D/wf/C/8P/xP/F/8b/xP/E/8T/xP/H/8j/
yf/K/8j/yP/I/8j/yP/I/8j/yP/J/8r/y//M/8v/yv/J/8j/yf/K/8v/zP/K/8j/xv/E
/8f/yP/J/8r/yv/K/8r/yv/K/8r/yv/K/8r/yv/K/8r/yf/I/8f/xv/G/8b/xv/G/8b/
xv/G/8b/w//C/8H/wP/A/8D/wP/A/77/vv++/77/wP/A/8D/wP/C/8L/wv/C/8H/wP+/
/77/wf/C/8P/xP/D/8L/wf/A/8L/wv/C/8L/wv/C/8L/wv/A/8D/wP/A/8H/wv/D/8T/
wv/C/8L/wv/A/8D/wP/A/8L/wv/C/8L/wf/A/7//vv+//8D/wf/C/8H/wP+//77/vv++
/77/vv/A/8D/wP/A/77/vv++/77/v//A/8H/wv/B/8D/v/++/8D/wP/A/8D/wP/A/8D/
wP+//77/vf+8/77/vv++/77/vP+8/7z/vP+9/77/v//A/8D/wP/A/8D/wP/A/8D/wP/C
/8L/wv/C/8D/wP/A/8D/wv/C/8L/wv/C/8L/wv/C/8H/wP+//77/wP/C/8T/xv/F/8T/
w//C/8T/xP/E/8T/xf/E/8X/x//F/8X/xv/I/8r/zP/M/8z/yv/K/8r/yv/L/83/zv/Q
/9H/0f/Q/87/zP/M/8z/zP/N/9D/0//U/9T/0//Q/87/zP/M/87/zv/P/87/zf/N/8v/
zP/M/8z/0P/R/9H/0f/O/87/zP/M/83/zf/N/83/zv/P/9D/0f/S/9H/0f/R/9T/1f/W
/9f/1f/V/9P/0//V/9b/1v/b/9v/2v/c/93/3f/b/9//4P/l/+7/9/8BABIAHQApADwA
TwBiAHcAhwCXAJ8AmgCOAH8AdABnAFcAQAAqAB0AFgAOAAQAAQADAAIA+//4//b/9f/y
//D/7f/s/+z/6v/o/+b/6v/q/+r/6P/n/+b/5f/l/+j/6f/q/+r/6f/o/+f/5v/l/+X/
5v/m/+n/7P/t/+7/6v/q/+z/7P/t/+7/8f/y//H/8f/w//D/8v/y//P/8//0//X/9f/2
//b/9//3//j/+v/7//v/+//9//z//P/9//3//v/+/wAABgAJAAwADwAQABAAEQARABIA
EwAWABcAFgAXABcAFwAZABkAGQAZABoAHgAfACAAHgAdABwAGQAbABwAHAAcAB8AHwAf
AB8AGwAZABUAIAAhABoAGAAaABoAGQAZABgAGAAaABoAGwAdAB0AGwAaABgAGQAaABwA
HAAcABwAGwAaABkAFgAWABcAFwAXABYAGAAYABoAGAAWABQAEgAQABAAEQATABEAEgAS
ABEAEgAQABAAEAAOAA4ADgAQABAADgAMAAkACAAIAAoADAAMAAoABwAEAAYABwAIAAoA
CgAKAAwADQALAAsACgAKAAoADAANAA8ADQANAA0ADQAOAA8ADwAPABAAEQAUABUAEgAR
ABAADwAPABEAEwASABAAEwARAA4ADgATABcAGQAZABoAGQAaAB0AKQA0AD8ATwBgAG8A
fgCPAKEArwC1ALIArAClAKAAmQCLAHQAXABDADYAMAAsACkAKwAqACkAJAAeABkAGAAW
ABMAEgATABIAEQAQABAAEAAQAA4ADgAOAA4ADwAPAA8ADwAOAA4ADgAOAA4ADwAPABAA
EAANAA4ADQAMAAoACgAMAAwADgAOABAAEAARABEAEAAQABMAFAAWABcAFAATABEAEAAS
ABMAEwAUABIAEwATABMAFQAUABQAFQAZABoAGgAcABwAGwAaABkAHAAcAB0AHQAbABsA
HQAdAB4AHwAfAB8AIQAhACEAIQAeACAAHwAeAB8AHwAfAB0AHQAeAB4AHgAeAB0AHAAb
ABsAGwAZACYAJwAeABoAGgAaABkAGQAYABoAHAAcAB0AGgAZABYAFAAUABUAFQAVABQA
FAATABMAEAAPAA8AEAAOAA4ADgAOAA0ACwAJAAYABgAIAAsADQAMAAsACgAJAAgACAAI
AAkABwAHAAgACAAIAAgABgAFAAcABwAIAAgACAAHAAYAAwAFAAUABQAFAAcABwAJAAoA
BwAGAAQAAwAEAAQABQAGAAcABgAFAAMAAQAAAAAAAAAAAAAAAAABAP////////7/AAD+
//7////9//3//f/8//z//P/9//7//v//////AAD+//z//P/8//3//v///wAA/f/8//v/
+P/4//j/+f/6//n/+f/5//n/+P/3//T/8//1//b/9//4//n/+f/6//r/+f/5//r//P/6
//v/+//7//v/+v/3//X/9v/1//j/+//6//r/+f/3//j/9//3//f/9v/2//b/9f/0//T/
8v/y//T/9//6//3//f/7//r/+P/4//f/9//4//r/+//8//z/+v/5//j/+P/5//r/+v/6
//n/+f/5//n//P/7//r/+v/6//v//P/8//v/+v/5//j/+f/7//3////9//z/+//5//n/
+v/9//7//v/+//7//v/8//z//P/8//7//v/+//7//P/8//z//P/8//z//P/8//7//v/+
//7//v/+//7//v///wAAAQACAAAAAAAAAAAAAAAAAAAAAAACAAIAAgACAAEAAAD///7/
AAACAAQABgAEAAIAAAD+/wAAAAAAAAAAAgACAAIAAgAEAAQABAAEAAUABgAHAAgABgAG
AAYABgAIAAgACAAIAAoACgAKAAoACAAGAAQAAgAEAAYACAAKAAgACAAIAAgACgAKAAoA
CgAKAAoACwALAAsADAAOAA4AEgASABIAEgAQABAAEAARABMAFAAWABcAFwAWABQAFAAV
ABYAFwAYABwAHgAeAB4AHgAcABsAHAAbABwAGwAZABYAFQAVABUAFgAWABYAGAAbABsA
GwAaABkAFgAVABMAFQAVABUAFQAXABcAFwAWABQAEwASABMAFAAVABYAFwAVABMAEwAT
ABYAFgAZAB8AIAAeABsAGQAXABkAGgAbACIAMwBBAEoAVwBnAHgAjwCmALkAzQDhAPEA
7ADcAMsAvgCtAJcAfABoAGEAVgBIAEQARQA/ADgAMwAwADAAMwAvACwAKAAmACMAIAAd
ABoAHwAgACEAIAAfAB4AHQAdABsAGwAbABoAHAAcABwAHAAYABcAFwAWABcAGgAbABwA
GAAYABoAGgAYABgAGgAaABsAGwAaABoAGgAaABsAGwAcAB0AHQAeABsAGwAaABoAHAAd
AB0AHQAgACAAIQAjACMAIgAgACAAHwAfAB8AHwAfAB4AHgAdAB8AHwAhACEAIAAhACEA
IQAeAB0AHAAbABwAIAAhACIAIAAfAB4AGwAbABwAHAAcAB8AHwAfAB8AHQAbABcAIgAl
AB4AHAAeAB8AHwAgACAAIAAiACIAIwAlACUAIwAiACMAJQAmACcAKQAqACoAKwAqACkA
KQAqACoAKgAqACoAKgApACgAJgAiACIAIwAjACQAJQAmACcAIgAgAB4AHQAdAB0AHgAe
AB4AHgAcABsAGAAXABcAFgAZABkAGQAXABcAFwAXABcAFgAVABYAFgAUABQAEwATABIA
EAAPAA4AEAAQABAADwANAAwADAAMAAoACgAKAAsACwALAAsACgAIAAYABgAHAAkACQAJ
AAgABQAEAAQABAAEAAUABQAGAAYABAAEAAQAAQAAAP///v///wAAAQAAAPz/+v/5//j/
+//7//v/+//9//3/+//7//j/+P/4//j/+//7//z//P/5//f/9v/2//b/9//3//f/9v/2
//T/8//x/+//8f/z//P/9P/0//P/8P/v/+//7//v//D/8f/x//L/8v/w//D/7v/t/+z/
6//v/+//8P/w/+z/6//r/+z/7P/t/+7/7v/s/+n/6v/o/+j/6P/o/+r/6v/q/+j/6P/p
/+n/6f/n/+j/5//o/+n/6v/r/+z/6//q/+r/6//q/+z/7f/t/+7/7P/s/+z/6v/q/+r/
7P/v//D/8f/x/+3/6v/p/+j/6v/q/+n/6P/n/+f/5//o/+j/6P/q/+v/6f/p/+j/6P/k
/+T/4//j/+H/4f/h/+H/3//f/97/3f/b/9v/3f/d/97/3//g/+H/3//d/93/3v/e/9//
4f/k/+L/3//h/+H/3//g/+X/8v8BAA0AFgAjADUARgBXAGYAdwCNAJ0AowCcAIoAewBw
AGEASwA2ACQAGwAWAAoAAAD//wEA/P/1//T/8v/x//D/7v/r/+r/5v/k/+L/4P/k/+T/
5P/i/+T/5P/k/+X/5//n/+f/5v/o/+j/6P/o/+f/5//o/+j/6v/s/+z/7P/q/+r/7P/s
/+z/7P/u/+7/7v/v/+//8P/y//L/8//z//b/9//3//j/9//3//b/9v/3//n/+v/7//z/
/P/9///////+//z//P///////////wAAAAABAAEAAQABAAMAAwAEAAUABQAFAAMAAwAD
AAMABQAIAAgACAAFAAUABQADAAMABAAEAAQABwAHAAcABwAFAAMA//8KAA0ABgAEAAYA
BgAFAAUABAACAAQABAAFAAgACQAIAAgABgAHAAcABwALAAwADAANAAwACwALAAwADAAM
AAwADAAOAA0ADAAKAAcABgAGAAUABgAHAAgACQAIAAgACAAJAAkACQAKAAoADAAMAAoA
CQAJAAkACgAKAAsACwALAAkACQAJAAkACQAJAAkACwAMAAwADAALAAsACQAIAAgACAAL
AAwADQANAA8ADgAOAA4ADgAOAA4ADwAPAA8ADwAOAA0ACgAJAAkACgALAAwADAALAAoA
CgAKAAgACQAJAAoACwAKAAsADAAKAAoACgAKAAsADAANAAwACwAKAAoACgALAAsACwAL
AA0ADQALAAsACgAKAAoACgAMAA0ADwAQAA0ACwAKAAoACgALAAsACwANAA4ADQANAAsA
CQALAA0ADQAOAA4ADQAMAAsACwALAAoACgAKAAkADQAOAA0ADgAMAAsACgAJAA0ADQAO
AA4ADAALAAsADAALAAsACwAKAAwADAAKAAoACgAKAAoACgAKAAgACQALAAwADQALAAwA
CwAMAA0ADgAPABAAEAAQABEAEwASABQAFQAVABcAFgAXABgAFgAUABIAEgAXABgAGQAZ
ABQAEgASABIAEgASABEAEAASABMAFAAWABUAFAAVABUAFQAVABQAFAATABQAFAAVABMA
EwATABMAFAAVABUAFQAUABMAFAATABMAEwATABMAEwATABEADgASABUAEwASABYAGQAb
ABsAGQAcACEAKgA1AEEATABXAGkAgACRAJwAqwC/AM8A1QDOAMAAswCoAJcAgQBoAFYA
TQBIAEAANgA1ADMAMAAtACoAJgAlACUAJAAiACIAHgAcABoAGAAYABgAGAAWABYAFgAW
ABcAFQAVABUAFAAWABYAFgAWABQAEwATABIAEgAUABQAFAAQABAAEgASABIAEgAUABQA
FgAXABcAGAAZABgAGAAXABgAGQAZABoAHAAdAB0AHgAbABsAGgAZABoAGgAbAB0AHwAg
ACAAIgAiACEAIAAfACAAIAAhACEAIQAhACMAIwAmACcAJwAnACUAJQAlACUAJQAoACgA
KAApACkAKQAnACcAKAAoACgAKgArACwALQAqACcAIgAsAC0AJgAkACYAKgArAC0ALgAs
AC4ALgAvADAAMQAwADAALgAvAC8ALwAwADAALwAvADAALwAvADAAMgAyADIAMgAyADUA
NgA0AA==
         </WaveFormData>
      </LeadData>
   </Waveform>
</RestingECG>
