# Supplementary material for: Detection of Left Atrial Enlargement Using a Convolutional Neural Network-Enabled Electrocardiogram
Source: Front Cardiovasc Med. 2020 Dec 17;7:609976. doi: 10.3389/fcvm.2020.609976 (PMC7773668; doi:10.3389/fcvm.2020.609976)
Supplement: Supplementary file 4 [file Data_Sheet_4.ZIP › normal3/1802031594_999_0000000U.XML]

<?xml version="1.0" encoding="Windows-1252"?>
<!DOCTYPE RestingECG SYSTEM "restecg.dtd">
<RestingECG>
   <PatientDemographics>
      <PatientID>1802031594</PatientID>
      <PatientAge>70</PatientAge>
      <AgeUnits>Years</AgeUnits>
      <Gender>Female</Gender>
      <PatientLastName>guanruiqian</PatientLastName>
   </PatientDemographics>
   <TestDemographics>
      <DataType>Resting</DataType>
      <Site>1</Site>
      <AcquisitionDevice>MAC55</AcquisitionDevice>
      <Status>Unconfirmed</Status>
      <Priority>Normal</Priority>
      <AcquisitionTime>08:41:46</AcquisitionTime>
      <AcquisitionDate>07-28-2016</AcquisitionDate>
      <CartNumber>1</CartNumber>
      <AcquisitionSoftwareVersion>009C</AcquisitionSoftwareVersion>
      <XMLSourceVersion>MAC5000 v1.0</XMLSourceVersion>
   </TestDemographics>
   <RestingECGMeasurements>
      <VentricularRate>75</VentricularRate>
      <AtrialRate>75</AtrialRate>
      <PRInterval>148</PRInterval>
      <QRSDuration>88</QRSDuration>
      <QTInterval>398</QTInterval>
      <QTCorrected>444</QTCorrected>
      <PAxis>56</PAxis>
      <RAxis>22</RAxis>
      <TAxis>79</TAxis>
      <QRSCount>13</QRSCount>
      <QOnset>226</QOnset>
      <QOffset>270</QOffset>
      <POnset>152</POnset>
      <POffset>206</POffset>
      <TOffset>425</TOffset>
      <ECGSampleBase>500</ECGSampleBase>
      <ECGSampleExponent>0</ECGSampleExponent>
   </RestingECGMeasurements>
   <Diagnosis>
      <Modality>Resting</Modality>
         <StatementCount>3</StatementCount>
         <LabelText>12SL ��ϳ���</LabelText>
      <DiagnosisStatement>
         <StmtFlag>ENDSLINE</StmtFlag>
         <StmtText>�������</StmtText>
      </DiagnosisStatement>
      <DiagnosisStatement>
         <StmtFlag>ENDSLINE</StmtFlag>
         <StmtText>��������ST����T���쳣</StmtText>
      </DiagnosisStatement>
      <DiagnosisStatement>
         <StmtFlag>ENDSLINE</StmtFlag>
         <StmtText>�쳣 ECG</StmtText>
      </DiagnosisStatement>
   </Diagnosis>
   <Waveform>
      <WaveformType>Rhythm</WaveformType>
      <WaveformStartTime>0</WaveformStartTime>
      <NumberofLeads>8</NumberofLeads>
      <SampleType>CONTINUOUS_SAMPLES</SampleType>
      <SampleBase>500</SampleBase>
      <SampleExponent>0</SampleExponent>
      <HighPassFilter>16</HighPassFilter>
      <LowPassFilter>150</LowPassFilter>
      <ACFilter>NONE</ACFilter>
      <LeadData>
         <LeadByteCountTotal>10000</LeadByteCountTotal>
         <LeadTimeOffset>0</LeadTimeOffset>
         <LeadSampleCountTotal>5000</LeadSampleCountTotal>
         <LeadAmplitudeUnitsPerBit>4.88</LeadAmplitudeUnitsPerBit>
         <LeadAmplitudeUnits>��V</LeadAmplitudeUnits>
         <LeadHighLimit>2147483647</LeadHighLimit>
         <LeadLowLimit>268435456</LeadLowLimit>
         <LeadID>I</LeadID>
         <LeadOffsetFirstSample>0</LeadOffsetFirstSample>
         <FirstSampleBaseline>0</FirstSampleBaseline>
         <LeadSampleSize>2</LeadSampleSize>
         <LeadOff>FALSE</LeadOff>
         <BaselineSway>FALSE</BaselineSway>
         <ExcessiveACNoise>FALSE</ExcessiveACNoise>
         <MuscleNoise>FALSE</MuscleNoise>
         <LeadDataCRC32>1212082997</LeadDataCRC32>
         <WaveFormData>
DwAOAA0ADQAIAAgACAAJAAsACwAKAAgABwAIAAcABgAGAAcABwAHAAkACQAIAAUA+//8
/wQABgACAAYADgAOAAgADAAXACMAMgBGAFsAcACCAI0AngCsAKoAnQCTAIEAZwBTAEwA
QAAsAB4AEgAEAAUAEAAUABAADAANAA8ADwAJAAMABQAFAAUABQAHAAcABAD+//v/+f/4
//f/9f/4//j/+P/1//P/8v/x//P/7v/u//D/7f/u//L/8f/v//D/7//v/+//7//u/+n/
6P/s/+3/7v/w//H/8f/w/+//6v/p/+v/6P/r/+3/6//s/+z/7P/s/+z/7P/s/+v/6v/t
/+7/7//w//D/8//u/+//7v/v//L/8f/w//D/8P/u//H/8//0//X/8//x//b/9P/2//j/
+P/6//j/+P/5//f/9//3//n/+f/8//z//f/9//3/AAAAAAMAAwABAP3/+//9//3//v/+
//3/+v/3//n/+f/5//n/+v/8//z/+v/6//v/+//8//z/+//6//r/+f/5//j/+P/4//n/
9v/1//X/9//3//j/+f/1//T/8v/u/+//7v/u//D/9P/0//T/8v/y/+//7//w//L/8v/x
//H/8f/w/+//7//v/+//7v/u/+3/7P/t/+z/8P/w//D/7//t/+z/6//r//H/8f/w//D/
8v/z//P/8f/1//f/+f/8//r/+v/4//b/9v/3//f/9////wEAAgACAAQABQAGAAkABgAE
AAAA/v/+//7//v8AAAkACQADAAUACAAIAAgACwANAAwABgAFAAwADwALAAsADQANAAwA
DAANAAsACQAGAAMAAAACAAEAAwAFAAoADgAJAAgABwACAAIABgAKAA0ACwAKAAgABQAB
APr/+P/6////AgAFAAcAAwAIAAMAAAD9//r//f/+////AgAAAAAA/////wEAAAAAAAAA
AAD+/////f/9//7/AQAAAP3//f/9//3//f/7//v//v8DAAUABQAFAAcABQAHAAcABQAE
AAUABwAEAAMAAQAAAAQACAAHAAcABQAIAAgABQAAAAIAAQD9/wEABAAHAAoABgABAP//
/f////z//P/8//v/+//7//r/+f/6//3//v/+//7///////7//f/8//r/8f/z//b/9P/w
//b//v/6//D/8v8AAAsAEwAkADwAUQBiAG4AeQCMAKIApACVAIMAcwBdAEMAMgAoAB4A
DgD8//b//f8CAAAAAgD+//P/5//p//X/+//3/+//7f/x//H/9P/0//H/8f/u/+7/7v/t
//H/9P/3//f/8v/u/+r/6f/o/+j/6v/n/+n/7v/u/+3/7v/t/+3/7f/w//D/7P/s/+r/
6f/o/+j/5//l/+L/3//j/+f/7v/w/+//7//r/+r/6v/q/+r/6v/p/+j/5v/k/+b/5v/m
/+b/5v/p/+T/5f/l/+f/6//r/+j/6P/o/+b/5//n/+b/5f/l/+X/7P/s/+v/6v/n/+b/
6v/s/+//7//v/+//8f/x//D/7v/t/+v/7f/w//D/8//z//H/7f/r/+n/6f/q/+r/7f/u
/+//9f/z//P/8//0//P/8v/v/+7/8f/x//L/8v/v/+7/7v/t/+z/6v/p/+j/6P/m/+b/
5//l/+P/4v/h/+D/4P/f/9z/2f/W/9T/1P/W/9b/1v/U/9X/0//U/9b/2f/Y/9b/1f/U
/9T/1P/V/9P/0//S/9L/1P/U/9b/1v/Z/9j/1//V/9H/0P/P/8//0f/R/9D/0P/S/9P/
0//R/87/zf/M/8z/0P/U/9b/2P/V/9P/0P/N/9H/0f/Q/87/zf/N/83/z//O/87/zP/M
/83/zv/P/9L/2f/X/8//z//O/8z/yv/L/8z/zP/H/8f/z//T/9D/0f/P/8//zv/O/9H/
0f/R/9D/z//M/87/zf/N/83/0P/S/9P/1P/V/9L/zf/O/8//z//M/8z/y//J/8//zP/K
/8z/zP/M/8z/zP/M/8z/zP/O/83/zP/K/8n/x//E/8L/wP/I/8z/0//X/9T/1P/W/9T/
0P/P/87/zf/M/8n/yP/K/8//0//V/9f/1f/T/9X/1f/X/9r/3//l/+L/4f/f/97/3P/e
/9v/2f/Z/9z/3P/Z/9n/3P/c/9n/2v/a/9r/2v/X/9H/zv/L/8z/yv/L/8z/zv/P/9D/
0P/O/87/0P/Q/9P/1P/W/9f/2P/Z/9r/2v/V/8//0v/S/87/0v/S/87/1P/c/97/5//5
/wwAJgBFAFwAbAB/AIoAiACGAH8AZwBNAD0ALQAWAAgAAgD0/9r/0v/d/+j/7v/y//L/
7f/l/+H/3f/d/93/3f/f/93/3//h/+D/3P/b/9//4v/l/+f/5//m/+X/4f/f/97/3f/f
/9v/2v/b/9f/3P/i/+P/4//g/9//3//f/+H/4v/f/+D/3v/b/9j/1v/a/93/3//h/+H/
4f/k/+L/4f/h/93/3P/e/+D/4v/k/+T/5P/j/+L/3//e/93/3P/i/+f/5P/n/+T/5f/o
/+f/5f/k/+P/4P/j/+X/5v/n/+n/6f/w//D/8P/w/+7/7v/v//D/8v/x//T/9f/4//n/
+v/4//f/9f/4//z//f8BAAIA///6//f/9//3//j/+P/6//r/+v////v/+f/3//b/9v/2
//T/9P/3//f/+P/4//r/+v/7//v//f/8//z//P/6//b/9P/z//D/7f/r/+n/6f/q/+r/
6P/o/+j/6f/s/+z/7P/s/+r/6P/l/+X/5v/m/+T/4f/f/97/3P/a/9n/2//d/97/4P/i
/+L/5P/k/+X/5P/j/+H/4f/g/9//3//g/9//3f/c/97/3//f/93/3//f/9//4P/g/+D/
3v/c/93/3f/c/9v/3//f/97/3P/Z/9n/2f/b/9v/2v/X/9b/1v/W/9b/2P/b/9f/zf/L
/83/zv/P/9P/1v/W/9H/0f/V/9f/0v/R/9P/0//S/9L/0//R/8//zP/O/87/0//V/9P/
0//W/9j/1P/U/9T/0P/I/8j/1P/W/9b/1v/W/9X/1P/T/9T/1P/U/9P/0//R/9D/0P/Q
/9T/1v/b/93/2f/Y/9n/1v/X/9f/1//X/9r/2f/a/97/3//h/+H/4f/e/9v/3P/b/9z/
3v/i/+f/5//n/+b/5v/j/+T/4P/d/93/4P/g/93/3f/g/+D/3f/d/97/3//g/9//2//a
/9n/2f/W/9b/1v/Y/9n/2v/a/9j/2P/a/9r/3P/c/93/3f/e/9//4P/g/93/3//o/+r/
5P/c/9z/4P/k/+j/7v/5/wEAFgAuAEEAWAByAIEAiACSAIwAewBzAGkAUQA9ADoANgAk
AAoA+P/6/wEACAACAPr/+P/9/wcAFQAdABsAGQAXABkAGwAhACAAHgAZABcAFQAWABcA
FwAXABYAFQARABMAFgAZAB8AGgAaABwAGQAYABoAFwATABMAEwAUABUAFAAUABAAEAAT
ABUAFwAaABcAFQASAA8AEQATABgAGAAZABkAFQAUABQAFAAUABQAFAAUABMAEgAUABYA
GAAaABsAHwAbAB0AGgAbAB4AHQAeAB4AHgAcABwAGwAZABcAGQAbACQAJgAoACgAJgAm
ACcAKAAqACkAJgAlACYAJQAnACYAJgAlACcAKgAqAC0ALgArACYAIwAmACcAKQAqACcA
JAAhACMAJQAlACUAJgArACwAKwAsACwAKwArACoAKQAoACgAJwAkACIAIQAgACEAIAAh
ACMAIgAfAB0AGwAXABYAFAAQABEAEgAUABgAGQAYABcAFAAXABUAFgAYABcAFAAQAA0A
DwAQABEAEwARABEAEAAQAA8ADgAPAA4AEAAQABAADwANAAwACwALABMAFQAWABgAFQAT
ABAACwALAAsACwAMAA4ADgAMAAoACwALAAoACQAPAA8ADgAMAAsACwALAA0ADgAOAAwA
DAAMAAwADAAOABIADwAGAAUACAAIAAgACwAPABAADAANAA0ACwACAP3/AQADAAQABgAL
AAsACwAKAAYAAgADAAEAAwAHAA4AFAARABAADwAKAAgACgAMAA0ADwAMAAwADwASABEA
EAAPAA4ADgAOAA4AEAARABIAEgATABAADgANAAwADAAKAAsACQAIAAgACgAIAAoADQAQ
ABMAEQAPAA8AEgAVABcAFwAXABUAEwAVABUAFgAYABwAIQAlACcAKAAqACcAKAAkACEA
IQAkACQAIQAaABoAFwARABMAFAAVABYAFwAVABYAFwAVABAADgAMAAoACQAIAAYABAAE
AAYABgAHAAgACgALAA0ADQANAAwABQADAAYACAAAAPr/+v/8//r/AAAMABUAHwAoADwA
WwB4AIgAmQCqALIAsgCnAJMAfwBrAFEAQgA+ADAAHAASAA4ADQAKAAgADAAUABUADwAL
AAcACwAJAAcABwAFAAcACwAMAAoACwAMAA4AEAARAA8ADgANAAkACQAKAAsADwAKAAoA
DAAJAAkADgAOAA0ADQANAA4ADwAQABAADAAMAAwACwAKAAoADgAPAA8ADwAMAAsADQAK
AAYAAwD8//j/+v/8//7/AAD///7//P/6//f/9v/1//T/+v////z////9////AwADAAEA
AAD///z/AAABAAEAAQD+//v////8//3//v/9//7//f/+/wAA///+//3//v/9/wEAAgAE
AAUABQAIAAgACwAQABEAEAARABEAEQASABIAFQAWABcAHQAaABkAGAAYAB4AIAAgACIA
IQAhACIAIgAfAB4AHgAdAB8AIAAiACQAIgAeABwAGwAZABcAFgAVABUAFgAWABQAEAAO
AA0ADgAQABAAEAAOAAsABwAGAAYACAAIAAcABwAHAAYABQAFAAMAAwACAAIABAAGAAoA
DAAKAAYAAgD9////AAABAAMABAADAAEAAAD//////v/7//n/+f/5//r/+//8//v/+v/6
//v/+//7//3/+//4//T/9f/1//X/9//2//b/9P/0//H/8P/v//D/8//x/+n/6f/s/+7/
8P/1//T/8v/r/+n/7v/x/+3/7f/r/+v/6v/q/+v/6//r/+r/6f/m/+j/5//l/+X/6P/q
/+X/5P/j/97/3f/g/+P/5f/i/+D/3f/Z/+P/4v/k/+D/4P/g/+D/4P/g/+D/4P/i/+T/
5P/j/+P/4f/e/9z/2v/e/97/4f/h/+H/4v/l/+T/4P/f/97/3f/f/93/3f/g/+D/4f/g
/9//4v/h/+T/5f/m/+j/7P/x//D/7//t/+z/6v/s/+n/5//p/+7/8P/v//H/9v/4//f/
9f/0//P/8v/z/+//7v/t/+3/6v/q/+r/7f/t/+3/7P/s/+7/8v/0//b/9v/3//f/9P/z
//L/8P/l/+P/6v/s/+b/5v/s//D/7P/w//z/BwAVACoAPgBPAGIAdACJAJoAmACEAGsA
UwA/ADEAJQAcABYACADy/+b/7P/t/+b/6P/u/+z/6f/l/9v/2f/d/9//2//V/9f/5f/n
/+b/4v/h/+H/4v/j/+P/4P/e/9z/1//Z/9r/2//f/9r/2v/c/9n/3f/k/+b/5//k/+H/
3//d/+D/4P/c/9z/3v/d/9z/3P/e/9//3//f/97/3//j/+L/3//f/9v/2v/c/9z/3P/c
/97/4P/h/+L/5P/k/+T/5P/k/+f/4v/j/+X/5//r/+v/6//s/+3/7P/w//H/8f/x//P/
8//6//r/+//8//v//P/7//r/+v/3//j/+f/8//3////+//7//f8AAAQABQAJAAsACQAF
AAMAAgABAAEAAAD+//z/+v/9/wAAAQACAAQABAAEAAIAAgAFAAUABgAGAAEA/v/8//n/
+v/6//v//P/9//r/+f/5//v/+//8//3/+P/2//P/7v/w//D/8f/0//n/+v/7//r/+//5
//r//P////7//P/7//7//v/+////AQABAAAAAAACAAIABAAEAAcABgAFAAMA///+//3/
/f8FAAcACAAKAAwADQANAAsADwARABMAFgAUABIADgAKAAkABwAEAAEACwANAA4ADgAP
AA8ADwARABIAEgAQABAADQAMAAsADAANAAcA+//3//r//P/+/wMACQAKAAYABwAKAAsA
BQADAAQABQAFAAYABwAFAAMAAAD9//r//P/7//z//f8BAAQAAAAAAAAA/P8CAAIA/P/2
//n//P///wIA/v/6//b/9P/2//j/+f/7//3//v8AAAIAAgAAAAEA///9//z//f/6//f/
9//3//f/+f/3//f/+v///wMABQAHAAYAAwAEAAMAAQAAAAEAAwAFAAUABAAEAAcACgAI
AAcABQAIAAgABQADAAYABgADAP///v/9//z//f/7//z//f/7//b/9P/y//T/9f/2//b/
9P/0//b/9v/y//D/7//t//H/8//1//b/+f/v//D/9P/y/+z/7P/u//D/8P/y//f/AQAQ
ACQANwBOAGQAewCQAKAAnACLAH0AcQBbAEUANgAkAAwA+v/0//j///8AAP7/+v/2//f/
+//9//n/+////wMACQALAP//+//2/+7/6f/u//L/9v/5//3//v////3//v/+//7/AQAA
AAAAAgD///z//v/7//f/+P/3//f/9//7//z/+f/6//r/+f/4//j/+P/5//n/+f/z/+//
7v/o/+z/7//u//D/8v/0//b/+P/4//j/9//2//D/7P/o/+T/6//x/+//8//y//P/9v/1
//T/9P/0//L/9P/1//X/9f/z//P/+v/6//r/+v/4//j//P/+/wEAAQADAAUACQALAAcA
AgD+//n/+v/8//v//f8EAAcACAALAAkACQAKAAoACwAKAAkADQAMAAsACgAKAAsACgAH
AAYACAAJAAsADAANAAwADAALAAkACAAIAAgABQACAAEAAQADAAEAAAD///z//P/7//j/
9f/0//T/9v/4//j/+P/2//j/9f/1//b/+v/6//n/+f/4//b/9P/z//f/+f/6//z//v/+
/wAAAAACAAIAAgABAPz/+v/4//f//f/9//z//P8AAAEAAQD//wIAAwAEAAYAAgAAAPz/
+P/8//3//f/9/wUABQAEAAIAAAD///7///8BAAIAAQACAAAAAAAAAAIABwAFAP3//f/9
//z/+//9/wAAAAD7//v/AAADAP/////+//3/+//6/wAAAQACAAIAAAD+/wEAAQD+//3/
//8AAP7//v/+//r/9//6//3////+//7//f/7////AgD6//j/+f/6//v//P/6//r/+v/8
//7//v/9//3//f/8//z//P/8//z///////7//v8AAP7///////////8AAP//AAAEAAYA
BwAGAAUABgAFAAgACQAKAAwAEAAVABkAGwAcAB4AHQAeABoAFwAWABgAFwATABIAFgAX
ABUAFAAUABQAFAATAA8ADgANAAwACAAHAAYABQAFAAUABAACAAIABAAEAAIAAgADAAMA
BgAHAAgACAAFAAMABAAIAA4ABgD2//D/+P8AAAIACwAfADAAPgBRAGoAgACPAJ4AqgCq
AJ8AlwCDAGUASwA6ADQAOAAsAAQA7P/5/woABgACAAYAAwD9///////7//f/9f/3//v/
+//6//j/8//x/+//8P/x//H/8P/w//D/7f/r/+r/6f/r/+r/6v/s/+n/6f/s/+r/5//k
/+H/3//d/+H/4v/f/+D/4f/h/+H/4v/h/+H/4P/f/9//3//i/+D/3//f/9v/2v/b/9z/
3f/e/9z/3P/b/9r/3v/g/+L/5P/k/+f/4v/j/+H/4f/j/+H/4f/i/+P/4v/m/+f/5//n
/+n/6//0//b/8v/u/+j/5P/p/+7/9P/3//n/+f/7//v/+//6//r/+f/8/wAAAQAFAAcA
BwAFAAUAAgD///3/+v/9//7///8FAAEA///9//z///8AAP//AAAAAP/////+//z/+v/5
//f/+f/4//j/+P/0//D/7v/t/+3/6//q/+n/5v/m/+X/4v/h/+D/4P/i/+L/4v/i/+D/
4P/d/93/3v/g/97/2//Z/9r/2v/a/9v/3f/d/9z/3P/a/9r/3P/c/9//3v/d/9v/2//a
/9n/2f/d/93/3P/c/9v/2//a/9f/1P/T/9L/0v/U/9T/0v/Q/9P/1f/W/9f/2P/V/9H/
zP/M/83/zv/R/8//zv/L/8r/x//G/8X/xv/N/83/x//J/8f/xv/F/8f/yf/I/8L/wf/E
/8X/v/+9/7//v/++/77/wP+//77/vP+8/7r/vf+9/7n/uf+8/77/vP+8/7z/uP+0/7b/
uP+5/7X/sv+2/7T/tP+0/7T/sv+y/7L/tP+w/67/q/+p/6z/rP+t/67/sv+y/7X/tf+y
/7L/tP+y/7D/r/+u/63/r/+v/7H/tv+3/7f/tf+z/7P/sf+z/7P/s/+0/7f/u/+4/7f/
tf+0/7j/vP+7/7v/uf+8/7z/uf+5/77/wP+//7v/uP+1/7L/tP+x/7H/sf+y/7D/sf+y
/7P/s/+z/7L/sP+w/7L/sv+w/7D/sf+x/7H/sf+x/7D/sf+1/7r/wP/E/77/uP+2/7b/
tP++/8//2//i//L/CwAiADAAOwBOAF4AZABfAFMAPwArABsADgAEAPb/6v/c/9D/0//W
/9j/3P/Y/8//z//Z/9n/2//b/93/4f/l/+X/5P/i/93/2//e/+D/4v/j/+T/5P/k/+H/
4//k/+X/6f/o/+j/6v/n/+j/7P/r/+n/5v/l/+X/5f/n/+j/5f/m/+T/4//i/+L/5v/n
/+f/5//k/+P/5f/i/+P/5f/j/+T/5P/k/+T/5P/l/+b/5v/m/+j/6v/s/+7/7//x/+v/
6//o/+n/7P/r/+3/8P/z//T/9v/3//f/9//0//P/+f/4//f/9v/z//L/9v/6////AQD/
////AQABAAIAAAD///3/AAAEAAUACQAKAAcAAgD//wIAAwAFAAYABAACAAAAAwABAAEA
AQACAAYABgAEAAQAAwADAAQABAADAAIAAgABAP7//P/7//r/9v/y//D/7//w/+//7//v
/+7/7v/t/+r/7P/s/+3/8P/v/+7/7f/q/+r/5//n/+j/7v/u/+3/7f/u/+7/7v/v//L/
8//z//T/9P/0//b/9v/4//j/+P/3//f/+P/5//v//f/9//z//P/+///////9////////
/wAA/v/+//z/+v/+/////////wMAAQD+//r/+f/5//n/+//8//z/+v/6//r/+v/6//z/
BAADAPz//f/8//r/+P/5//n/+P/y//H/9f/3//L/8f/y//P/8//0//j/+f/6//r/+v/4
//v/+//1//P/9P/0//T/9P/0//D/8P/0//j/+//5//r/+v/5//X/+P/+//z//P/8//z/
+//6//n/+v/5//j/9v/1//b/9v/3//j/+v/6//3//f///wAAAwACAAQABQAGAAcAAwD/
//3//v8EAAcACAAJAAoACQAMAA0ACwAMAA8AEwATABMAEgASABAAEgAPAA0AEAAWABkA
GQAUABQAEQALAA0ADgAPABAADAAHAAUAAwADAAAAAAAAAP////////7///8AAAMABAAE
AAQABQAFAAMAAQD///z/+//7//z//P/+/wIABgACAP7/AAAGAAsAFwAqAD4AUQBkAHQA
gQCSAKIApgCfAI0AdQBZAEMANgAqAB4AEAAEAPz///8AAPz/+P/2/+//5f/l/+//+/8D
AP//9//z//P/+f/8//z////5//b/8//v//D/8P/w/+3/7v/w//L/9//0//T/9v/z//L/
9v/1//P/9f/1//b/9//6//r/9v/2//b/9f/0//T/+P/5//n/+f/5//n//P/6//r/+//4
//j/+P/4//j/+P/6//r/+f/4//b/9v/2//b/9//7//f/+f/9/wEABwAJAAUABAADAAAA
AAABAAEAAQAEAAUADQAOABAAEAAOAA4ADgAQABMAEwARABEAEwATABUAFAAUABMAFAAW
ABUAFwAbABsAGQAZABkAGQAaABoAFwAUABEAEwAVABcAGQAcAB0AHAAZABgAFwAXABgA
GAAbABwAHgAfAB0AGgAYABYAEgAOAAwACwAMAAsACwALAAsADAAMAAoABgAEAAMABAAI
AAoADAAMAAgAAwABAAAACAAKAAsADQAMAAwADAANAAsACQAGAAQAAgACAAQABAAJAAoA
CwALAAcABgAFAAUACQAJAAgACAAKAAsACwAJAAYABQAEAAQABgAGAAQAAgAHAAkACgAL
AA4ACwAHAAIAAgADAAQABwAIAAgABgAGAAUABgAHAAoADAAJAAAA//8CAAQABgALAA4A
DgAJAAkADAANAAcABQAIAAkACQAKAAwACwAKAAgACAAGAAkACQAEAAMABQAGAAUABgAH
AAQAAAACAAQABQAEAAQAAwABAP//+v8CAAYAAAAAAAAAAAAAAAAAAAAAAAIA///+//z/
+//8//z//f/+//7//v8BAAEA/v/+/wAA/v/9//3//f/9/////f/9/wAAAQABAP///f/+
//3/AAABAP//AAADAAcABwAHAAYABgAFAAYAAgD/////AgACAP//+//+//7/+//8//z/
/P/8//j/8//x/+//8f/u/+7/7v/v/+//7//u/+r/6v/s/+z/7v/u/+//7//s/+v/6v/o
/+n/6//m/+D/4P/k/+T/4v/m/+z/8v/3/wEAGgA2AEkAXAB0AJEApACmAJ4AiwBpAEsA
OwArABwAFAAQAP7/7P/y//v/8v/s//D/8v/v/+3/6//r/+3/6//n/+n/5//h/+T/5P/h
/+H/4P/g/+D/3//h/+L/4//h/+H/4v/j/+f/4v/g/+D/2//b/+D/4P/f/9//3//g/+H/
5P/k/+D/4P/c/9n/1v/U/9f/2f/a/9v/2//b/97/3P/d/93/2f/Y/9n/2v/b/9z/2v/Y
/9X/0v/U/9T/1P/U/9P/1f/P/8//0//X/93/3//c/9r/2P/U/9n/2//c/93/2v/X/9v/
2P/b/9z/2//c/97/4P/j/+P/4v/h/+L/4f/g/97/3f/b/93/4P/g/+P/6f/p/+f/5//l
/+X/5v/m/+r/6v/q/+//7f/r/+n/6P/s/+z/6v/q/+z/7f/v//D/8f/w//D/7//u/+z/
6//q/+z/7P/u//H/7v/r/+n/5//q/+z/7f/s/+v/6v/q/+z/7P/q/+j/5P/m/+X/5//q
//D/8P/v/+//8v/0//b/+f/2//P/7//s/+//8P/z//T/+//8//3//f///wAAAQADAAkA
CQAIAAgADAANAA0ACwAQABUAGgAgACMAJAAjACIAJgAnACcAJwAuAC8ALwAuAC8ALwAv
ADEAMQAwAC0ALAAvADIANQA6AEAAPwA4ADkAOwA8AD0AQQBEAEQAPwA/AEcATQBMAE8A
TgBNAEsASgBQAFMAVgBYAFkAWABcAF0AWwBbAF4AYABbAFoAWQBUAE4ATgBOAE0ATwBO
AEoASABGAEQARwBIAEkATABKAEoASQBJAEkASABIAEgASgBKAE0ATQBOAE4AUABOAE8A
UQBTAFUAUgBPAE4AUABPAE8ATQBLAE0ATQBRAFMAUABQAFIAVQBXAFcAVgBWAFIAUgBN
AEkASwBOAE4ASwBJAEwATABJAEMAQAA9ADoANwAzADIAMQAwACwAKwAqAC0ALwAxADIA
LwAuAC8ALgArACoAKgApACYAJQAkACIAJwArADAAMAAqACYAIgAgABwAHAAiACcALwBA
AFYAZwB0AIYAmwCsALYAugCzAKUAkQB3AF0ATgBEADYAJgAYABgAHwAgABoAGAAaABsA
GwAdAB8AIQAhAB0AFwAVABkAGAAWABEADwARABIAEwATABYAFgAWABMAEAAQABAAEwAN
AAwADQAJAAkADgAOAA0ACwAJAAgABwAKAAoABgAGAAkACQAJAAoACAAHAAUAAwACAAMA
BwAGAAQAAwD+//z//v/+//7//v/8//z/+//6//n/+P/3//b/9//5//P/8//z//X/+f/5
//r/+v/6//j/+P/3//X/8//2//f///8AAAIAAgAAAAAAAAACAAUABQADAAEAAQD/////
/v/+//3///8CAAIABQAIAAcABAADAAIAAQABAAAA///8//n/+//9//3//f/+//3//P/5
//j/9//3//j/+P/3//b/9v/1//X/9P/0//T/8//w/+//7//v/+3/7P/r/+r/6v/p/+b/
5//o/+r/7v/t/+r/5//i/+X/4//k/+b/6f/o/+b/5f/m/+b/5v/n/+f/5//m/+b/5P/k
/+b/5v/p/+j/5//l/+P/4v/h/+H/5P/j/+H/4P/l/+f/6P/n/+X/5f/l/+b/6P/o/+b/
5P/m/+f/5//n/+v/6f/m/+L/4v/j/+T/5//m/+b/5P/k/+P/5P/l/+j/6//p/+H/4f/j
/+T/5f/p/+r/6P/h/9//5f/n/+L/4f/j/+P/4v/i/+n/6//t/+7/6//o/+r/6f/n/+f/
6v/s/+v/7P/t/+r/5P/m/+j/6f/p/+r/6v/p//H/7v/k/+L/4v/i/+L/4//k/+X/6P/o
/+j/5//n/+X/5P/k/+T/4//i/+T/4//k/+b/6v/q/+n/6f/p/+n/5//l/+X/6P/q/+v/
6v/p/+f/5f/n/+f/6f/q/+3/8f/w/+//7f/s/+3/8P/u/+3/7P/u/+3/6f/o/+z/7f/r
/+f/5v/l/+T/4f/d/9z/2//f/97/4P/i/+L/4f/g/97/2//a/9v/2v/Z/9j/2P/X/9r/
2//c/9z/2f/Z/97/4P/c/9L/zv/S/9T/1v/a/9//7f8AABQAIQAyAE4AawB6AIIAhgB5
AGMATQAxABcABAD+//r/7v/e/9r/1//U/9T/2P/c/9v/2//Z/9P/0//V/9n/3f/X/83/
0v/S/8//z//R/9L/0//T/9b/1v/W/9P/1f/W/9f/2//a/9r/3P/Z/9r/3v/d/9v/3P/b
/9v/2//b/9r/1f/U/9b/1f/U/9T/1v/X/9f/1//V/9X/2P/W/9T/0//O/8z/zv/O/87/
zv/Q/9D/z//O/87/zv/O/87/z//T/8//0f/P/8//0f/P/9D/0P/Q/87/0v/V/9f/2f/b
/9v/4v/i/+D/3v/a/9j/2//e/+L/4//j/+P/5f/l/+b/5P/j/+H/4//m/+b/6f/r/+n/
5f/j/+X/5//q/+z/6//o/+X/5//q/+v/7P/u/+z/6v/m/+T/6P/p/+v/7P/p/+j/6P/n
/+r/6v/r/+z/6//o/+f/5//k/+H/3//d/97/4P/h/+D/4f/i/+T/6P/o/+b/5P/g/+T/
4//h/w==
         </WaveFormData>
      </LeadData>
      <LeadData>
         <LeadByteCountTotal>10000</LeadByteCountTotal>
         <LeadTimeOffset>0</LeadTimeOffset>
         <LeadSampleCountTotal>5000</LeadSampleCountTotal>
         <LeadAmplitudeUnitsPerBit>4.88</LeadAmplitudeUnitsPerBit>
         <LeadAmplitudeUnits>��V</LeadAmplitudeUnits>
         <LeadHighLimit>2147483647</LeadHighLimit>
         <LeadLowLimit>268435456</LeadLowLimit>
         <LeadID>II</LeadID>
         <LeadOffsetFirstSample>0</LeadOffsetFirstSample>
         <FirstSampleBaseline>0</FirstSampleBaseline>
         <LeadSampleSize>2</LeadSampleSize>
         <LeadOff>FALSE</LeadOff>
         <BaselineSway>FALSE</BaselineSway>
         <ExcessiveACNoise>FALSE</ExcessiveACNoise>
         <MuscleNoise>FALSE</MuscleNoise>
         <LeadDataCRC32>680181925</LeadDataCRC32>
         <WaveFormData>
9v/1//X/9f/x/+//7v/u//D/8f/x/+//7v/u/+3/7P/t/+7/7//w//L/8v/x/+//5//m
/+j/6v/o/+r/7//y//P/9/8DAA4AGQAhACcAMQBAAFQAcQCNAJQAjACBAG4AUwA9ACcA
EgAJAAsABgD6//T/9v/2//H/7P/s/+z/6v/m/+T/6f/t/+7/8f/0//P/8v/w/+//7f/s
/+z/6//v//H/8//1//P/8v/x/+//7//w//D/7f/u//D/8v/0//L/8f/x//H/8P/w//H/
8f/y//L/8v/z//T/9P/0//T/8P/w/+//7f/x//P/9f/3//j/+v/6//r/9//3//f/9//2
//X/9P/z//f/+v/9/////////wAAAAD///z//f/+//7//f/9//3//f/+////AgAFAAUA
BgAHAAQABAADAAEAAgAEAAgACgANAA8AEAASABIAEwATABMAEQAPAAwACQALAA0ADwAU
ABAAEAAOAA4ADwAPAA8AEAAOAA8ADwAPAA0ACwAJAAcACgALAAwADAANAA4ADwARAA4A
CwAJAAgABgAEAAMAAwACAAAA/v/+//z/+//7//r//P8BAAMAAgAAAP7//P/6//r/+v/5
//n/9//2//T/8//1//f/+v/8//7//////////f/9//3/+//9//z//P/8//z/+//6//n/
+v/7//v/+v/8//7/AAABAP///////////P/5//j/+f/8//7///8BAPz/+//6//n/+v/7
//r/+//4//f/9v/1//f/+f/7//r/+P/5//r/+v/6//j/9P/0//n/+v/7//z/+//5//j/
9//3//f/9//2//T/9P/y//D/9f/3//j/+f/5//n/+f/5//b/9v/4//X/9v/2//b/9//0
//H/7v/r//D/9f/5//v/9//4//X/9P/z//L/9P/0//b/9//3//b/9f/z//X/9f/z//P/
9f/1//b/+f/6//z/AAACAAIAAQABAAAA/v8AAAEAAgAGAAYABQAEAAYABQADAAUAAwAF
AAcACwAIAAYAAwACAAcACwALAA0ADAAKAAQAAAD8//n/+P/3//v/+//8//7/+v/2//T/
8//1//X/9f/2//P/8v/y//H/7//v//D/8P/x//L/8//0//P/8v/x/+//6//v//T/8v/q
/+7/9v/z//D/9/8FAA0AEAATABcAIQAxAEAAVgBvAIEAhgCCAHMAYABNADkAHQAIAAEA
+//0//T/8v/u//D/7f/m/+L/5v/w//T/7v/t/+//8P/v//L/+P/6//v//f/5//j/+P/3
//f/9//3//f/+P/4//j/9//2//b/9f/x//L/9P/2//j/9//1//T/8//2//b/9//3//f/
9v/1//X/9P/y//D/7v/z//j//P////z/+//6//n/+v/8//z//P/7//v/+//7//n/+f/5
//n//f8AAAMABQADAAMABAAEAAQAAgAEAAYAAwABAAAA//8DAAYACQAOAA4ADQANAA0A
DQAOAA4ADQAPABAAEwAUABIAEwATABQAFAAVABUAFQATABMAEgARABEAEQARABQAFgAY
ABgAGgAaABkAGAAYABcAFwAWABUAFQAVABUAFQAVABUAFQAUABEADgALAAkADQANAA4A
EAANAAoACAAHAAcABgAFAAYABQADAAIAAAACAAUABQACAAIAAgACAAIAAgACAAEAAQAD
AAQABAAFAAMAAwAEAAQAAgADAAMAAwABAAEAAQD//////v/+//7/AQABAAEAAQADAAUA
BgAGAAQAAgAAAP3///8BAAMABQAFAAMAAwAFAAQABAADAAMAAQABAAEAAQAAAP///P/7
//z//f/+////AQABAAEA/v/9//3//f/8//z/+v/2//b//f/+////AAD///3//P/7//3/
/f/9//z//P/8//r/+P/6//v/+//7//z//f/+/////P/8//7/+//4//j/+P/5//X/+//7
//z/+//6//n/+P/5//r//f////7//P/6//f/9v/z/+7/6//z//f//P8DAAIAAgAEAAQA
BQAFAAYABgAEAAQAAwACAAYACAAJAAoACAAHAAUABwAJAAsADQARABEAEAAOAA4AEQAT
ABEAEQAQAA4ACAAEAAMAAQABAAEA///9//z//P/7//j/9//3//n/9//1//T/9P/0//X/
9f/z//P/9P/0//T/9P/0//T/8v/y//L/8f/1//P/9P/0//L/7v/s/+//+v8BAAUADwAY
ABsAHwArADcAQgBcAHUAgQCKAIYAbwBYAE8AOwAbAAoABwD///L/6P/q//j//v/3/+7/
7v/y//b/+P/2//X/9f/2//X/9P/2//b/9f/1//f/+P/6//v/+//7//v/+//6//r/+v/5
//j/+P/3//P/9f/2//f/+P/6//n/+f/5//v//P/+////+//4//X/8//2//j/+v/8//7/
AAABAAEA/////////////wAA///+/wAAAQACAAMAAAD///7//f///wIABQAHAAcABwAI
AAgABgAEAAYACAAGAAUABQAFAAcACgANABIAEAAPAA8ADwARABIAEgARABQAFgAaABwA
GgAZABcAFgAWABcAFwAXABkAGQAYABcAGQAZABkAHAAZABgAFQAUABcAFwAXABgAFwAX
ABYAFQAXABcAFwAXABkAGQAZABgAFQAUABMAEwAUABMAEwAUABEADgAMAAsACwAKAAkA
CgAMAAsACwAKAAkACwAKAAYABQAEAAMAAgAEAAQAAwADAAEAAAD+//3/AQADAAYACAAG
AAcABwAHAAcABwAHAAUAAwACAAIAAgAHAAcABwAHAAYABwAHAAYABAAEAAQAAwABAAEA
AQABAAIAAQACAAUABQAEAAIAAQABAAMABQAHAAUAAwD///3//v///wAAAQAAAP///v/6
//z//f/+//7/AwACAP//AAACAAIAAgACAAIAAQABAAEA/v/9//z/+v/9/wAAAQACAAMA
AwACAAEAAAD///7//f/8//z/AAD+//7//v/+//z//P/+////AQAAAP///f/8//v/+P/3
//z//f///wMAAgACAAQABAAHAAcACAAIAAoADgARABQAEwASABAADgAMAAsACQALAAwA
DwASABcAFQAUABIAEgASABMAEAAPAA8ADgAJAAYABgAFAAYABwAGAAMAAQAAAP///P/7
//v/+P/1//L/8P/y//T/9//5//X/9f/2//b/9v/2//b/9v/0//T/9P/z//P/9f/8//7/
+P/w/+7/8f/6/wUADQATABgAIQApADEAQQBaAHAAhQCRAJAAhgCBAHoAYwBHADEAIgAX
ABMAEAAKAAQAAgD8/+3/6P/q/+7/9v/8//b/8//5//z/+f/6//7//v/9//3/+v/6//v/
+//4//f/9v/1//r//P/+/////f/+//7/+//5//r/+//8//z/+//7//v/+//6//r/+f/7
//z//f////7//P/6//j/+//+/wAAAQABAAEAAQABAAAAAgACAAIA//////////8BAAEA
AQABAAMABgAJAAsACgAJAAkACAAIAAYACAAKAAcABQAEAAMABQAIAAsAEAASABMAFQAX
ABYAFgAVABMAEgASABQAFAAUABUAFQAWABgAGQAZABkAGQAZABgAFwAZABkAGQAcABcA
FgATABIAFAAVABYAGAAZABsAHAAdAB0AHQAdAB0AHAAbABoAGAAWABQAEgARABIAEQAR
ABIAEQAOAAwACwAKAAgABgAGAAgABwAHAAYACAALAAsACAAJAAgABwAGAAUABAACAAEA
BAAEAAMAAwAEAAUABwAIAAcABwAGAAUABwAHAAcABQAEAAIAAQAAAAcACQALAA0ADAAL
AAkABgAEAAQABAADAAQABQAGAAcABwAFAAUABwAIAAgABwAHAAUABQAFAAUABQAFAAMA
AwADAAMAAwADAAUABQAFAAIAAQABAAEAAAACAAAA/P/8//7//v/+//7/AQABAAIAAwAB
AAEAAQAAAP3//P/5//b//P///wEAAwACAAEAAAD//wAAAAACAP//+P/6//z///8CAAEA
AAD///7//f/8//3//f/7//r/+f/3//v//f/9////AAD/////AQAAAAAAAgACAAYABwAJ
AAoABwAIAAgACAALAAwADAAMAAsACQAGAAcACAALAA4AEwAVABQAEgASABEAEQANAAsA
DAAMAAgABgACAP///v/9/////f/8//z//f/8//3////8//n/9v/0//L/8v/z//P/7//v
//D/8P/y//T/9v/4//j/+P/4//f/9f/x//L/8v/w/+7/7v/r/+z//f8LABMAGAAbAB8A
KwA3AEIAUgBrAIEAjACIAHUAYgBRAD0AJQAQAAUA///6//r/+P/y/+z/6//u//D/8P/u
/+z/7P/t/+//8P/x//L/9f/2//b/9//0//T/9f/1//f/9//3//f/+P/4//j/9//1//b/
9v/z//H/8v/z//T/9//3//j/+f/5//j/+P/3//f/9v/1//X/+P/4//j/+P/3//j/+P/3
//f/9//3//f/+P/6//r/+v/4//f/9v/1//X/9f/1//X/+f/8////AQADAAMABAAEAAIA
AAACAAQABQAFAAYABwAGAAgACgAOAA4ADQANAA0ACwAMAAwACwAJAAoADQAOABAAEwAV
ABgAFgAVABMAEQAPAA8ADgANAA4ADwAQABQAFAAUABIAEgAQAA8ADgAOABEAEwAUABUA
FAATABIAEQARABEAEQAQAA8ADgANAA0ADgANAA0ADgAOAAwACwALAAwACgAIAAgABwAF
AAQAAgAAAAMAAwAAAP3//P/7//r//P/+////AQD///7//P/7//3//f/+//7///8BAAIA
AwD///3/+//3//v//P/+/wAAAgABAAAA/////////v/8//z//P/8//v//v///wAAAQAB
AP////8BAP///v/8//v//P/9//7////9//3/+//7//j/9//2//X/+P/5//r/+P/6//v/
/P/8//3/+v/1//T/+P/4//j/+P/3//X/9P/z//b/9//4//j/+P/4//b/9P/4//n/+f/5
//b/9f/0//P/8v/y//T/8f/z//T/9f/3//3/9//3//T/8v/y//L/8v/0//T/9v/3//j/
+P/4//f/+P/3//T/8//1//X/9v/5//v//P///wAAAAD//////v/+/wAAAQACAAQABAAD
AAIAAgABAP//AQACAAUACAANAAwACgAHAAYABwAJAAcABwAHAAYAAQD+//v/+f/5//n/
+//5//j/+P/1//L/8f/x/+7/6//o/+b/6P/o/+n/6f/q/+v/7f/u/+7/7v/u/+7/7f/s
/+v/6f/l/+f/6v/o/+T/5P/o/+//9v/7////CQASABsAIwArADkATABoAH8AhQB+AHAA
XQBQAEMALQAbABYAEQAFAPr/+P/4//b/8v/t/+b/5P/m/+b/4v/i/+X/5//m/+n/8P/x
//D/7v/t/+7/8P/z//X/8v/v/+z/6f/t/+7/7//v/+z/7P/r/+f/6f/s/+//8v/w/+//
7//v/+7/7v/v/+//7f/s/+v/6//s/+z/7P/s/+3/8P/y//P/8v/x//D/7//u//D/8P/w
//H/8//1//f/9//3//f/9//0//T/9P/z//T/9f/3//j/9v/0//b/+P/5//n/+v/7//7/
AAACAAYAAwABAAAA///+//7//f/7//7/AAAEAAYACAAJAAkACgAIAAkACQAJAAkACQAI
AAcABgAFAAQABgADAAIA///+/wEAAwAFAAgACgALAAsACwALAAsACwALAAkABwAFAAIA
AwACAAEAAQABAP///v/+/////v/+/////P/4//T/8v/0//X/9//4//b/+f/5//b/9f/0
//P/8v/y//L/8f/x//T/9P/z//P/9f/1//b/9v/4//n/+f/5//n/+f/5//f/9P/y//H/
8P/0//X/9v/3//b/9//3//b/+P/4//j/9//1//X/9f/1//H/7f/r/+v/7//y//T/9//3
//f/9//3//f/9//1//X/9P/z//L/8f/t/+v/6f/k/+b/6f/s/+7/8v/y//D/8v/z//L/
8f/w//D/7//v/+//7v/t/+z/6v/s/+z/6v/o/+7/7//v/+//7f/t/+3/7f/s/+z/7P/q
/+j/6P/o/+j/5v/k/+T/4//m/+j/6v/r/+3/7f/r/+v/6v/p/+n/6//t/+7/8f/y//L/
8f/x//D/8v/0//X/9v/6//z//f/+//v/+f/2//f/+f/7//3/AQAAAP7/+//6//z////+
////AAAAAPz/+v/1//P/8//z//L/7//t/+z/6f/m/+X/5f/m/+X/5P/k/+T/5P/l/+X/
4f/h/+L/4v/h/+D/3//e/9//4P/h/+H/4f/b/97/5v/m/97/3P/d/+D/5//t//H/+P8B
AAsAEwAdACoAQABbAHMAfgB8AHMAZgBRAD0AJwAIAO//5f/m//L/9v/w/+7/5//e/9z/
3v/c/9r/3P/f/+H/5P/l/+L/3//c/9j/1f/Y/9z/4f/l/+X/5f/l/+X/5P/k/+T/4//j
/+T/5P/h/+D/4P/g/+D/4f/h/+L/4//m/+b/5//n/+X/5P/j/+P/5v/m/+b/5v/j/+L/
4P/d/+D/4//m/+n/6f/q/+n/6P/o/+n/6v/r/+j/5//m/+X/6f/s/+//8f/z//P/9P/0
//H/7v/v//D/8f/x//L/8//z//T/9f/4//r/+f/5//n/+//8//z/+//6//r//P/8//r/
+//7//z/+v/5//f/9f/5//3/AAADAAEAAQABAAQAAgACAAAAAAD+//3//P/8//r/+//7
//v//P/9//7///8AAAEAAgACAP///v/9//3//f/7//r/+v/6//j/9//3//T/8v/w//D/
8P/v/+//7v/s/+//7//s/+z/7P/s/+z/7P/s/+v/6//r/+r/6P/n/+j/6f/r/+z/7v/v
/+//7//t/+3/7f/r/+3/7P/s/+z/7f/t/+3/7f/u/+//7//u/+//8P/x//H/7v/t/+z/
6//t/+v/6//t/+7/7v/t/+3/7f/t/+3/7f/t/+3/6//r/+n/6f/p/+n/6v/r/+z/6v/q
/+v/7P/s/+7/7P/o/+j/7P/s/+z/7P/q/+n/6f/p/+v/6//r/+r/6v/q/+j/5v/q/+v/
6//r/+v/6//r/+v/6v/q/+z/6f/m/+b/5v/n/+n/6//n/+r/7P/s/+z/7P/r/+r/6//r
/+7/7v/u/+3/7v/t/+r/6f/p/+n/6v/t/+//8P/z//T/9f/1//b/9v/4//r/+//8//3/
/P/6//j/+v/5//f/+f/6//3/AAAFAAUABAACAAIAAAABAP7//f/+//7/+v/4//T/8f/w
/+//8f/v/+7/7v/v/+z/6//r/+v/6f/n/+b/6P/o/+n/6f/m/+X/5f/k/+T/5P/k/+T/
6P/q/+z/7f/p/+X/5P/q//D/6v/e/93/5v/x//X/+f8EABEAFQAZACUAMgBCAFsAcQB2
AHQAbQBaAEUAMwAXAAIA///1/+L/3v/o//D/7v/p/+b/5P/k/+j/6v/m/+f/6f/q/+n/
6v/u/+7/7f/t/+z/7P/t/+3/7f/t/+3/7f/t/+z/6//p/+n/6v/q/+f/6P/q/+z/7v/u
/+3/7f/t/+z/7P/t/+3/8P/w//D/8f/x//D/7//u/+z/7v/v/+//7f/t/+3/7f/w//L/
8v/y//P/8//z//P/9//5//v//f/6//r/+v/5//j/9//3//b/+P/4//z/AAD+//3//f/9
//7/AAACAAYABAABAP///f8BAAQABgAHAAcACAALAAwACwALAAoACgAKAAsACwALAA4A
DwAPAA8ADgANAAwADgANAA4ADQAOAA0ACwAJAAgACwANAA4ADwANAA0ADQANAAsACwAL
AAoACgAKAAoACwALAAkACAAIAAoACAAHAAcABAACAAAAAAAAAP/////+//z///////z/
+//6//n/+P/6//r/+f/5//z//P/7//v//f/9//7//v/9//3//P/7//z//f/+//3//f/8
//z//P/9//3//f/9/wAAAQABAAAA/f/8//v/+f/4//f/9v/1//n/+f/7///////+//z/
+//5//n/+f/5//j/9//0//P/9f/1//X/9f/4//n/+v/4//b/9//4//j/+v/4//T/9P/2
//b/9v/2//b/9f/1//X/8//z//P/8v/1//b/9f/0//X/9f/0//P/8f/x//H/8f/y//T/
+P/3//T/8v/0//b/9v/2//b/9P/0//b/9//z//D/7f/p/+3/7//v//H/9v/3//n//f/5
//j/+f/4//v/+//8//z///8CAAQABgAGAAYABQAEAAIAAQD//wEA//8BAAMABwAFAAQA
AgACAAUACQAJAAsACQAIAAMAAAD///3//f/9//v/9//0//L/8//y//P/9f/0//H/7v/s
/+z/7P/t/+3/6//r/+z/7P/r/+r/6f/o/+b/5v/m/+X/5//p/+z/7v/w/+r/5v/l/+b/
6//1/wMADAATABUAGwApADYASABlAH8AiACEAHsAagBVAEcANQAcAAsABwAIAAAA9v/y
//L/7//o/+L/4v/m/+j/6v/p/+n/7P/t/+z/7f/s/+r/6f/p/+r/7P/t/+//7//v/+//
7v/u/+7/7f/v//D/8P/t/+v/7P/t/+7/8P/v/+//7//y//L/8//z//H/8P/v/+//8v/y
//L/8v/w//L/8//z//H/8f/x//H/8v/0//T/9P/0//X/9v/3//f/9//3//f/9v/4//r/
+//4//f/9//2//n/+v///wQAAgABAAEAAQD//wAAAQAEAAIAAQABAAEABAAGAAcABwAJ
AAoADQAOAA0ADQAMAAwADgAPAA8ADwANAA0ADAALAAkACQAJAAwACwAMAAsADAANAA0A
DQAOAAwADQANAA0ADwAPAA8ADwAPAA8ADwAOAA4ADgAOAA8ADQAJAAYABAAGAAQAAwAD
AAUABAADAAQAAgABAAEAAAD//wEAAAD8//3//P/7//r//P/8//v/+////wAAAAABAP7/
/f/9//z//v/////////////////9/////v/+//7///////////8AAAEAAQAAAAIAAgAC
AAEAAQABAAEAAQABAP////8BAAAAAAD/////+//7//v/+//+/////v////3//f/9//3/
/////////P/6//v//P/8//7//P/4//j/+v/6//r/+v/6//n/+f/5//v/+//7//r//f/+
//3//P/+//3/+//5//v/+//7//v//P/8//7/+//6//r/+v/7//n/+//+//7//v/+//7/
/f/8//3//f/9//z/+//5//z//f/8//3//v/9//3///8BAAIABQAGAAkACQAKAAoABgAG
AAUABAAKAAwADQAOABAADwANAA8ADgAPABAAEwATABIAEAAQAA4ADwAMAAsADgAQAA4A
DgAIAAUABAADAAQAAwADAAQAAQD+//3//f/9//v/+f/4//f/9v/2//X/9f/3//r//P/6
//r/+v/6//j/+P/4//f//f/5//b/9v/2//r//v/7//r/AQANABMAHAAlACcALQA5AEYA
WgBxAIUAkgCUAIMAZgBPAD8AKwAYAA8ACQAEAAQAAAD8//z/+//4//L/6P/k/+7/+v//
/////P/7//r///8AAAAAAQD+//7///////7//f/8//v//f/+//////8BAAIAAgD/////
AAABAAIAAQD///7//f/+//7//////////v/9//3//v/+//7//v8BAAQABgAHAAUABQAF
AAUABQAGAAUABAAFAAUABQAFAAcABwAHAAcABwAIAAkACQAMAA0ADwAQAA4ADAAOABAA
DgANAA0ADQAPABIAFQAaABoAGQAZABkAGAAYABcAFQAUABQAFgAWABcAGQAaABwAHAAd
AB0AHQAeAB8AHwAfAB4AHQAcAB4AGwAaABcAFgAZABsAHQAgAB4AHwAfAB8AHgAdABwA
GwAdAB0AHQAcABsAGgAZABkAGQAXABYAFgAXABYAFgAXABYAFAASABIAEQAPAA4ADAAN
ABEAEgAQAA0ACgAHAAQABwAKAAwADwAPAA4ADAALAAsACwAMAAwACwALAAoACQALAA0A
DwAPAA4ADAALAAoADQANAA0ADQAQABEAEQAQABAAEAAQAA8ADwAPAA8ADwAQAA8AEAAT
ABIAEAANAAsACwALAAsACwANAA0ACwALAA0ADQANAA0ADAALAAoABgAHAAkACwAMAA0A
CgAFAAQACQAKAAsADAAMAAsACwALAAsACwALAAoACAAIAAYABAAHAAcABgAFAAgACQAK
AAsACQAIAAkABQAGAAYABgAHAAEA/f8HAA0ACAAGAAYABgAGAAgACAAKAAsACgAIAAYA
AwAGAAcABgAHAAcABwAIAAsACwAMAA8AEAAPAA8AEAAQABIAFAAVABYAFgAWABUAFAAX
ABcAFgAZABcAGQAbAB8AHAAaABcAFgAZABsAGQAZABcAFgARAA4ADQALAAsACwALAAkA
CAAIAAYAAgAAAP//AAD///7//v/+//7///////////8AAAAAAgACAAIAAgACAAIAAgAB
AP//+f/4//b/9P/4//z///8IABEAFwAbABwAIQAtADkAQwBYAHgAiwCNAIwAhABtAFoA
TwA7ACEAGgAbABUADgAOAA4ACAAAAP3/+P/2//b/+P/2//T/9f/5/wAA/f/6////AAAA
AAEA///+//7//f/9//3//f/9//7//v/+//3//f/+//7/+//+/wAAAgAEAAEA///+//3/
AQACAAQABQAFAAQAAwADAAMAAgABAAAAAgAEAAUABQAFAAUABQAFAAYACAAIAAgABAAD
AAIAAQACAAMABAAFAAMABAAFAAUACAAJAAsADAAOAAwADgAQAA4ADQANAA0ADAAMAAwA
DgARABEAEgATABYAGAAZABkAFgAWABgAGAAVABUAFAAUABQAFQAVABUAGAAZABkAGQAY
ABcAFgAYABkAGgAZABoAGQAXABUAFAAUABUAFQAVABcAGQAbAB0AHAAbABoAGAATABAA
DQALAA8ADwAQABIAEAAOAA0ADQAPAA4ADQAOAAsACQAIAAYABQAHAAYAAgADAAQABQAG
AAcACAAIAAkADAAMAAsACwAHAAUABAACAAAAAQABAAEAAwAFAAcABwAEAAIAAQAAAAQA
BQAGAAcABAADAAEA/v8DAAYACQALAAkABwAFAAMAAQD/////AQADAAQABAAFAAEAAQAB
AAEAAQABAP////8BAAEAAQABAP////////z/+//7//v/+v////7/+//8//7//v/+//7/
+//5//j/9//5//v//f/+//7//v/8//r//P/9//3//f/8//v/+v/5//n/+v/9//v/AgD6
//j/+P/4//j/+P/4//r/+//5//j/9//1//j/+f/4//n/+f/5//r//f/7//z///8AAAMA
BQAIAAoABwAIAAgACAAIAAgABwAGAAkACQAIAAsACwANAA8AEwAVABQAEgASABEAEQAN
AAsADgAOAAoACAAGAAUABgAHAAYAAwABAAAA///8//v/+//5//X/8f/u//D/8v/1//f/
9f/1//b/9v/0//T/9P/0//T/9P/0//P/7//x//T/9v/0//T/9P/z//b/+////wcAEgAd
ACcALQAxAD4AVgBxAIkAlACOAIMAdABdAEUALwAcAA0ABwAGAAQABAAEAPz/8//y//T/
8P/s/+j/6v/t/+//8P/3//z/+//6//j/9//1//T/9P/z//T/9f/2//f/9f/0//P/8f/0
//b/9//1//P/9P/1//b/9f/z//L/8f/0//T/9f/1//j/+P/4//n/+v/6//r/+v/4//j/
9//1//b/9//4//n//P/+//7//v/7//v/+//7//n/+f/5//n/+v/8//7/////////AAAA
AAIAAAACAAQAAwABAAAA//8CAAYACgAQAA8ADQAMAAsACwAMAAwACwAKAAoADAAMAAwA
DQANAA4ADgAPAA8ADwAQABEAEQARAA4ADQAMAA4ADQAOAA0ADgARABEAEQASABAAEQAR
ABEAEAAPAA4ADQAOAA8AEAAQABEAEAAPAA8ADAAJAAcABgAIAAgACQALAAkABgADAAIA
BAADAAMAAgABAAMAAgD+/////v/9//z/+v/6//n/+f/7//z//P/9//////8AAAAA/v//
///////9//3//f/7//3//P/8//z///////////8DAAUABgAGAAMAAgABAP//////////
//8AAP//AAADAAMAAgAAAP///f/9//3//f/9//3/+//7//3//f/9//3/+//7//v/+P/6
//v//P/8/wAA/v/6//r/+//6//n/+P/2//P/8f/v//P/9//7//7/+//6//f/9P/2//f/
9//3//j/+f/6//v/9//2//f/8//y//L/8v/z/wEA/f/0//T/9P/0//T/9f/2//n/+//6
//j/9v/z//X/9f/z//P/9P/z//P/9f/3//r///8CAAUABQAGAAYABAAGAAcACAAJAAgA
BgAEAAIAAQD//wEAAQADAAUACQAJAAgABgAGAAkADQANAA8ADQAKAAMA/v/8//v//P/9
//v/+f/4//j/9//0//P/8//2//X/9P/0//P/8v/y//H/7f/t/+7/7v/s/+z/7P/s/+//
8P/x//H/5//n//D/9v/2//D/7P/t//L/+/8DAAkAEgAXABcAGwAlADwAXgB3AIMAjACG
AHEAWABDAC8AEwAAAP3//f/4//T/7P/q//D/8f/w/+7/7v/u/+r/6P/p//H/+P/1//D/
8v/y//H/8f/v/+7/7v/t//D/8f/y//P/8//y//H/7//w//L/8//x//D/8P/w//D/8f/x
//L/8//y//L/8//z//H/8P/v/+//8//0//X/9v/4//r/+//7//j/9//2//X/+P/6//r/
+v/3//f/9//3//j/+f/6//v/+v/8//7////9//3//v/+//z/+v/8//7/AAABAAMABQAF
AAYABwAKAAgABwAHAAcACAAKAAsACwANAA4AEQASABAAEQARABIAEAARABEAEQAPAA8A
DgANAA8AEQATABgAEwASAA8ADgAQABEAEgAUABMAEwASABEAFAAVABYAFwAUABMAEgAQ
ABIAEgASABMAEgAPAA0ADAAMAAoACQAJAAYABAACAAIABgAHAAkACgAJAAsACgAGAAcA
BAAFAA==
         </WaveFormData>
      </LeadData>
      <LeadData>
         <LeadByteCountTotal>10000</LeadByteCountTotal>
         <LeadTimeOffset>0</LeadTimeOffset>
         <LeadSampleCountTotal>5000</LeadSampleCountTotal>
         <LeadAmplitudeUnitsPerBit>4.88</LeadAmplitudeUnitsPerBit>
         <LeadAmplitudeUnits>��V</LeadAmplitudeUnits>
         <LeadHighLimit>2147483647</LeadHighLimit>
         <LeadLowLimit>268435456</LeadLowLimit>
         <LeadID>V1</LeadID>
         <LeadOffsetFirstSample>0</LeadOffsetFirstSample>
         <FirstSampleBaseline>0</FirstSampleBaseline>
         <LeadSampleSize>2</LeadSampleSize>
         <LeadOff>FALSE</LeadOff>
         <BaselineSway>FALSE</BaselineSway>
         <ExcessiveACNoise>FALSE</ExcessiveACNoise>
         <MuscleNoise>FALSE</MuscleNoise>
         <LeadDataCRC32>474174723</LeadDataCRC32>
         <WaveFormData>
9f/3//n/9//5//r/+v/6//v//P/9/wAA/v/8//r/+P/7//v//f/9//3//f/9//7/+v/5
//v/+////wYADwAVABoAHwAoADEANwA7ADcAJwAYAAoA9P/c/8T/rP+a/4z/ev9m/13/
XP9W/1L/Xf9q/3H/d/99/4T/kP+a/6T/rP+5/8z/3f/o/+7/8v/0//v//P/8//z//f/+
//7/AAADAAMAAwADAAIABQAFAAUABQAGAAkACgAIAAcABwAHAAcACAAIAAgACgAMAAwA
DAANAA0ADAAMAAsADAANAA4ACwAMAAsACgAOAA4ADQANAA4ADwAPAA0ADgAOAA4ADgAL
AAoACQAIAAsACwALAAsADQALAAsACgAHAAcACAAIAAoACAAHAAcACQAJAAkACQAGAAYA
BQABAAIAAgACAAEAAgACAAIAAgADAAMAAAD//wEAAQABAAEA/f/7//r/+v/6//j/9//3
//j/+f/4//n/9//3//b/9f/1//b/9v/2//P/8//0//T/9//5//3///8DAAUABQAHAAYA
BgAGAAkACgALAAsADQANAAsACwAMAAoADQANAAsADwAPAA8ADwAMAAwADQAOABIAEgAS
ABIADwAOAAsACgAPABAADgAPABAAEgATABUAEgASABIAEQATABIAEQAQAA8ACwAKAAkA
CwALAAsACwAPAAsACwANAAgABwAHAAgABgAGAAYABgAHAAkACgALAAgABwAHAAgACAAH
AAcABwAGAAUABQAEAAYABwAIAAgABwAGAAcABgAFAAMAAgABAAYABAAEAAMAAwAFAAUA
BQACAAIAAgACAAAAAAAAAAAAAwADAAIAAgAFAAcACgALAAgABwAGAAUABgAHAAgACQAH
AAQAAgABAAQABgAHAAgABQAGAAYABgAGAAYABwAHAAcABgAGAAYABgAHAAYABgAFAAUA
BgAIAAkADQANAA8ADwARABMAFAAUABQAFgAXABcAFwAVABUAFAATAA8ADQAKAAsACQAJ
AAgABwACAAAA/f/6//v/+v/6//r///8AAAMABgAFAAIAAQAAAP7//v///wAA/////wEA
AwAEAAUABwAIAAcABgAFAAQABgAGAAYABgAEAAUABQAHAAcABgAFAAQA/v8CAAUACQAL
ABMAIAAnACkALAAzADwAQQBBAEUAQQAzACgAGgAAAN7/vv+k/5T/hv90/2b/Y/9c/0z/
Sv9b/27/c/9z/3//jP+Y/6b/uv/K/9X/3P/p//T/+P/8/wIABwAIAAgACAAIAAgABwAI
AAkACQAJAAkADAAPAA8ADwAOAA4AEAAQABAADwAPAA8ADQAOAA4ADgAQABIAEgASABMA
EwASABIADwAOAA0ADAANABAAEQASABIAEgARABEAEwAVABYAFQASABIAEgASAA4ADgAO
AA4AEgATABQAFQAUABEAEAAOAA8ADwAQABAAEAAOAA0ADQANAA0ADQANAA4AEAARAA8A
DAAMAAwACwAKAAoACgAKAAsACwAIAAcABAADAAIAAQABAAEAAgAEAAIAAAD/////AQAB
AP///////////v/9//z//P/7//r//P/9////AAAAAAEABAAFAAQABQAEAAUACAAIAAgA
CwAOAA8ADwARABMAEQARABIAEAATABMAEQAWABcAGAAZABYAFgAXABgAFwAWABUAFAAV
ABYAFQAWABcAFgASABEAEwAUABQAFQATABQAFQAVABQAEgAQAA4AEQARABQAFwAXABcA
FwAXABgAEwASABMAEgARABEAEgAVABYAFwAYABcAFwAWABUAEgARABEAEgASABEAEQAR
ABMAEwAUABQAEQARABEAEAAQABAAEgASABIAEQARABEAFAASABIAEQANAA8ADwAPABAA
EAAQABAAEQASABMAFAASABEADwAOABEAEwAWABcAFAATABIAEQARABEAEQARAA8AFAAW
ABYAFAASABAADgAPAA8ADwAOAA8AEAARABMAEQAQAA4ADQAOABAAEQAVABUAFwAXABkA
GgAcAB0AHgAeAB8AHwAfACAAIQAhACEAGQAVABAADwAOAA0ACwAJAAcABgAEAAIAAwAC
AAIAAgACAAIABAAGAAYABAAEAAQABAAEAAUABgAHAAcACQALAAkACQAKAAoACAAIAAgA
CAAKAAoACgAKAAoACwALAA0ACwAKAAkACAAOAA4ADwANAA0AEQAYACUALwAyADcAPgBH
AE0ATQBBAC8AHgAMAPL/1P+6/6L/jv9+/2z/YP9Z/1D/Qv9G/1v/ZP9p/3X/hf+M/5b/
pv+4/8r/2//o/+//9v/8//7/AAAEAAQAAwACAAEAAgACAAQABwAHAAcABwAKAA0ADQAN
AAkACAAJAAgACAAHAAcABwAIAAoACwAMAA4AEAAQABAADwAPAA4ADgAOAA4ADgAOAA4A
EAAQABAAEgASABEAEQAQAA8ADQAJAAkACgALAAwACAAIAAgACAANAA0ADQANAA0ACwAL
AAoACQAJAAoACgAIAAYABQAFAAcABwAHAAcABgAGAAUAAQADAAQABQAFAAMAAgABAAAA
AAD///v/+f/5//n/+f/5//j/9//3//j/+P/2//X/9f/z//P/8f/x//P/8//y//H/8//0
//T/9P/z//P/9P/0//j/+f/8//3///8BAAEAAwACAAIAAgAFAAUABQAEAAUABgAFAAYA
CAAIAAsACwAJAAgABwAGAAUAAwAEAAYACAAKAAoACgAKAAoACgAIAAgACwAMAAoACwAM
AA4ADwARAA4ADgAOAA0ADQAMAAsACgALAAkACgALAA8ADwAPAA8ADwALAAsADQAIAAcA
BwAIAAoACgAKAAoACgALAAsACwAMAAsACwAMAAoACQAJAAkACgALAA0ADgANAA0ADQAM
AAoACgAMAAwADwAPABAAEQAQAAwACgAHAAcACQAJAAkACAAIAAgACAAKAAoACgAKAAsA
CwAKAAoACQAJAAoACQALAA0ADAALAAoACQAIAAgACQAKAAoACAAIAAgACQAJAAgABgAF
AAUABgAGAAkACwANAA0ADwAPABAAEAAQABIAEwATABMAEgARAA8ADQAJAAcABAAFAAUA
BQAEAAMAAgACAAEAAAD+//z/+//6//r/+v/8//7/AQAAAAEAAgD+//7///8AAAEAAQAD
AAUAAQABAAIAAgAEAAQABAAEAAQABAAEAAQAAgADAAMABQADAAIAAQAAAAAAAgAFAAUA
CQAPABgAHQAjACoALQAwADUAOwA9ADcAKwAaAAYA7v/S/7j/ov+a/5T/fv9o/2X/Yv9Y
/2D/c/98/33/gf+F/4r/kv+c/6L/qv+3/8j/0//a/+D/6P/s//H/8v/y//L/8f/y//L/
9P/y//H/8P/v//L/9f/1//X/9f/2//n/+v/6//n/+f/5//f/+P/4//j/9//4//f/9v/5
//n/+P/4//n/+v/7//z/+//8//v/+v/5//j/9v/1//b/9//3//X/9v/2//b/9v/0//T/
9P/0//X/9f/1//X/9//1//X/9P/1//X/9v/2//T/8v/x//H/8P/v/+7/7f/v//L/9P/z
//H/8P/v/+3/7P/s/+z/7P/p/+f/4v/f/+L/4//k/+X/5v/l/+X/5v/l/+L/4P/f/+H/
4f/f/9//3f/d/9z/2//c/97/3//g/+D/4f/j/+T/4//j/+X/5f/l/+f/5//p/+z/7P/s
/+//8v/z//P/9f/1//P/8//0//T/9//3//X/+f/5//n/+f/5//r//P/+/////v/9//z/
+v/6//j/+P/8//z/+f/5//n/+v/6//v/+v/6//r/+f/3//b/9f/0//f/9f/2//f/9//3
//f/9//5//X/9f/3//X/9f/2//j/+P/4//j/+P/4//n/+f/5//j/9//3//j/+P/3//f/
9//3//f/+P/4//f/9//3//b/+P/4//r/+v/3//X/9P/z//j/+P/6//v/+//9//3//f/6
//r/+v/6//n/+P/3//b/+P/5//n/+v/5//n/+v/5//j/+f/6//v/8//z//X/9//4//r/
+v/6//r/9//3//f/9v/1//T/8//z//X/9v/2//f/+P/6//v///8AAAEAAAABAP//AAAA
AAAAAwAFAAYABwAFAAUABAADAPz/+f/1//X/8//z//L/8f/w//D/7//u/+v/6v/q/+r/
7v/u//D/8v/y//D/8P/w/+//8P/y//T/8//z//X/9//3//f/+P/4//f/9v/1//T/+P/4
//j/+P/6//v/+//9//7//v/+//7//v/+//3///8BAAcAEAATABkAJAAtADQAOQA/AEEA
PQAtABoACADy/9j/vP+e/4z/gv9w/17/Wf9S/0b/Rv9V/2b/cf93/3n/gP+G/5T/qP+6
/8f/1P/d/+T/6P/s/+7/9v/4//n/+v/5//r/+v/8//7///8AAAEAAQADAAIAAQAAAAAA
AgACAAAA////////AQACAAIAAgAAAAIAAgACAAUABQAEAAQAAgACAAIAAgACAAQABAAE
AAgACAAHAAcABgAHAAcABQAEAAQABAAEAAMABAAFAAYACQAJAAkACQAKAAkACgAKAAkA
CQAKAAoADAAKAAkACQAJAAkACQAJAAgACAAHAAMAAwAEAAUABQACAAIAAgACAAQAAwD/
//3//f/9//3//f/5//f/9v/2//b/9P/z//P/8//z//H/8f/z//P/8v/x/+//8P/w//D/
7v/t/+3/7P/w//H/9P/1//b/9//2//f/+P/4//j/+//+//////8BAP///f/9//7///8D
AAQAAwAFAAUABQAFAAQABAAFAAYABgAGAAYABgAGAAYABAAEAAkACgAIAAkACQAKAAoA
CwAJAAoACwALAAkACAAHAAYACQAHAAgACQANAA0ADQANAA4ACQAIAAkACAAJAAsADgAO
AA4ADgAOAA0ADQAMAAsACwALAAwADgAMAAsACwALAA0ADQAOAA4ADgAPABAAEAAOAA4A
EAAQABIAEQARABEAFAASABIAEQAPABEAEQARABIAEgASABIAFAAUABQAFAATABMAEgAS
ABIAEwAVABUAEgARABAADwAQABEAEgATABkAFgAWABYAFgAWABYAFgATABMAEwASABMA
FAAVABcAFgAWABUAFQASABIAEQATABYAGQAaAB0AHQAeAB4AHgAiACMAIwAjACIAIQAf
AB0AFwATAA4ADQAOAA8ADwAPAAsACgAIAAYABwAGAAYABgAGAAYACAAKAAoACAAIAAgA
BgAGAAcACAAHAAcACQALAAkACQAKAAoABwAGAAUABAAJAAoACwAMAAwADQANAA8ADgAM
AAoACAAMAA4ADQANABEAGQAgACkAMwA2ADsARABNAFMAUwBFADUAJAAKAO7/1P+6/6T/
mP+I/3L/av9t/2b/YP9s/3//hP+N/5f/m/+g/6z/uv/G/9L/4f/s//P/+P/8/wQADAAO
AA4ADQAMAA8AEAAQABIAEQARABEAEQASABUAFQAVABQAFAAWABYAFAATABMAEwAUABYA
FwAYABYAGAAYABgAFwAXABYAFgAUABQAFAAUABQAFgAWABYAFwAWABQAEwASABMAEwAR
ABIAFAAWABgAFAAUABQAFAAVABUAFQAVABUAEwATABIADgANAA0ADAANAAwADAANAA0A
DQANAA0ADAAMAAsABwAGAAYABgAFAAQABAAEAAQABgAFAAEA//8BAAEAAQABAAAA////
/wAA/v/8//v/+//6//n/9v/1//j/+f/5//n/+//8//z//P/5//n/+v/6//r/+//+////
AAABAAAAAQAEAAYACAANAA0ADQAMAA0ADQALAAsADAAMAA8ADwANAA0ADQANAA0ACgAK
AAsADAAMAAwADAAMAAoACgAIAAgACgAKAAcABwAHAAgACAAJAAcACAAJAAkABwAGAAUA
BAAEAAEAAQABAAQABQAGAAcABwADAAMABQADAAMABAAGAAMAAgABAAAAAQADAAQABQAE
AAMAAwAEAAYABQAFAAUABwAHAAgACAAFAAUABQAEAAMAAgADAAIABAAFAAcACQALAAgA
BwAFAAUABwAHAAcABAAEAAQABAAFAAYABwAIAAgABwAFAAQABAAFAAcABwAFAAcACQAK
AAgACAAIAAgABwAHAAcABgAGAAYABgAHAAoACgAJAAkACwAMAAwADwAQABEAEAARAA8A
EAAQABAAEwAVABYAFwAVABUAFAATAAwACQAFAAUABgAHAAcABwADAAIAAAD+/////v/+
//7//v/+/wAAAgACAAAAAAAAAP7//v///wAAAAD//wAAAQACAAMABQAGAAcACAAJAAoA
CwAKAAkACAAIAAkACQALAAkACAAHAAYADAAIAAcADQARABMAGAAfACUALAAxADgAQQBF
AEcARQA7ACwAHgAMAPD/1P++/6r/nP+O/3r/bf9s/2T/Wv9f/3L/e/99/4f/kP+a/6b/
tP++/8f/2P/n/+z/8v/2//7/AwAEAAQABAAFAAYABgAIAAoACwAMAA0ADQAPAA4ADQAM
AAwADgAOAA4ADQANAA0ADQAOAA4ADgAOABAAEAAQABMAEwASABIAEAAQABAAEAAQABIA
EgASABIAEgARABEAEgATABMAEQARABIAEwAUABIAEgASABIAFAATABIAEQAUABMAFAAU
ABEAEQASABIAEgAQAA8ADwANAA0ADQANAA0ADgAOAAsACAAIAAgABwAEAAQABAAEAAcA
BwAEAAMAAgABAAAA////////AAACAAQAAgABAAEA//////3//f/7//v/+v/5//f/+P/4
//j/+f/5//r/+v/8//3/AAABAAEAAwADAAUACAAIAAgACwAKAAsACwANAA8ADQANAA4A
DwATABQAEwAVABUAFQAVABUAFgAYABoAGQAWABMAEAATABQAEwAUABMAEgAOAA0ADwAS
ABQAFwAVABQAEwARABIAEgASABIAEgAPAA8ADwARABEAEQARABMADwAPABEADwAPABAA
EgARABAADwAOAAwADQANAA0ADwAPABAAEgAQAA8ADwAPAA8ADwAQABAADQANAA0ADAAP
ABAAEwAUABIAEQARABEAEgAQABAADwAPABEAEQARAA4ADgAOAA4ADAAMAAwADAANAA0A
DAAMAAoACwANAA0ADQANAA0ADQALAAsACwALAA0ADAAKAAwADgAOAA4ADgAPAA8ADwAO
AA8AEAARABMAEQAQAA4ADQANAA4ADgARABEAEwATABUAFwAYABgAGAAaABsAGwAbABkA
GQAYABcAEQANAAgABwAJAAkACAAHAAMAAgAAAP7/+//6//r/+v/9//7/AQAEAAMAAAD/
//7/+v/6//v//P/+////AgAFAAUABQAGAAYABgAGAAYABgAIAAgACAAIAAYABwAHAAkA
CwAKAAkACAAGAAYABwALABEAEwAWAB0AJQAsADMAOABBAEsAUQBLAD0AKgAaAAQA5P/A
/6L/kP+C/3L/Yv9d/1r/SP8+/1H/bP93/3f/ff+I/5b/pv+4/8b/1f/i/+3/9P/4//z/
AAADAAQABAAEAAgACgALAA4AEQARABEAEQAQABEADwANAA0ADgARABIAEwATABQAFQAX
ABgAGAAYABUAFgAVABQAFQAVABQAFAASABIAEgASABUAGAAZABoAGgAaABkAGQAZABkA
GAAVABYAFgAWABYAFQAWABcAGAAZABkAGQAZABcAFQAVABQAEQARABIAEgAUABIAEQAR
AA4ADQAMAAsACwAMAAwACQAKAAoACgAJAAoACgAKAAoADAALAAcABQAEAAMAAgABAAIA
AQABAAIAAgAAAP///////////f/9//z/+//5//f/+P/6//v//P/9//3//v/+//////8B
AAEABAAHAAgACwAMAAwADAAPAA4ADwAPABEAEQAPAA8AEAASABUAFQATABQAEwASABEA
EAAQABEAEgAUABQAFAAUABQAFAASABIAFAAUABEAEQAOAA4ADQANABAAEgAUABUAFwAY
ABkAGgAaABcAFwAXABgAFwAWABUAGAAVABYAGQAUABMAEwAUABYAFgAWABYAGAAZABkA
GQAYABcAFwAYABYAFQAVABUAEwATABQAFAAVABcAGQAaABoAGgAcABwAGgAZABkAGQAc
ABoAGgAZABgAGwAcAB0AGgAaABoAGgAcABwAHAAcABsAGwAaABoAFwAXABgAFwAYABkA
GgAbAB0AHwAgAB8AHgAdABwAHQAdAB0AHAAcABwAHAAdAB4AHgAdAB0AHQAeAB4AIQAh
ACMAIwAlACYAKAApACoAKgArACsAKwAtAC0ALAArACgAJQAhACEAHwAfAB4AHQAbABoA
GAAWABMAEgASABIAFgAWABgAGgAaABgAGAAYABYAFgAXABgAGwAbAB0AHwAcABsAGwAa
ABwAHAAcABwAIAAgACAAIAAfAB8AHgAfAB8AHgAdABwAHAAeAB0AGwAdAB8AKAAxADkA
QABFAEoAVQBdAF0AWQBNAD4ALgAaAAAA6P/O/7j/qP+Y/4r/hf+E/3b/bv99/4z/j/+V
/53/pP+o/7L/vP/G/9P/4v/t//T//P/+/wIACQAKAAoACgALAAwADAAOAA8ADwAPAA8A
DQAPAA4ADQAOAA4AEAAQABIAEQARABEAEQASABIAEgAQABIAEgASABEAEQAQABAADwAQ
ABEAEgASABQAFAAUABQAFAATABMAFAAVABUAEwASABIAEgASABAAEAAQABAAEgARABAA
DwANAAsACwAKAAoACwANAA4ADAAKAAkACQAJAAkACQAJAAgACAAHAAMABAAEAAQAAwAC
AAIAAgACAAMAAwAAAP/////////////9//v/+v/6//j/9v/1//X/9//3//X/9f/1//X/
9P/z//H/8v/y//L/8v/z//X/9v/2//f/+v/7//3//////wEAAQAAAP//AQAGAAkACwAP
AA8ADQANAA4ADQAPAA4ACwAPAA8ADwAPAA4ADgAPABAAEAAQABAAEAAQABAADgAOAAwA
CgAFAAMABAAGAAcACQAIAAgACAAHAAcABgAFAAQABgADAAMAAwAFAAUABQAFAAcAAwAD
AAUABAADAAMABAADAAIAAQAAAAIAAwADAAMAAQD///7//v//////AAABAAMAAwAEAAQA
AAD///7//P/9//7/AQACAAQAAwADAAMAAwAAAP///f/8////AAABAAIAAgACAAIAAgAC
AAIAAgACAAEA///+/wAAAQADAAMAAQABAAEAAQADAAMAAwADAP3//P/8//7//v/+//7/
AAABAAIAAgAAAAAAAAABAAIAAgABAAEA/v/+//3///8BAAMAAwAFAAYACAAJAAoACQAJ
AAgABwAJAAsADAANAAUAAQD8//v//f/9//z/+//7//r/+P/2//T/8v/x//D/8v/y//T/
9v/0//L/8v/y//D/8P/x//L/9f/1//f/+f/5//n/+v/6//f/9v/1//T/+f/6//v//P/8
//3//f///wEAAAD///7/AAAAAP3/+////wcAEAAXABsAIgArADIAOQA/AEEAOQArABwA
CgDw/9D/tv+e/4z/fv9s/17/W/9W/0r/SP9b/2z/cf91/3//jP+W/6D/rP+4/8n/2v/n
//D/9P/2//b/+//8//z//P8AAAIAAwAGAAQAAwACAAEABAAHAAcABwAGAAYACAAIAAkA
CQAKAAsACgAKAAkACAAGAAgACAAIAAcABwAGAAYABQAGAAcACAAKAAwADAAMAAwADAAL
AAsACgALAAsACQAFAAQAAwACAAQABgAIAAoACwAJAAcABQAGAAUABgAGAAQAAwADAAIA
AAD+//3//f///////////wEAAgACAP///P/8//z/+//6//r/+v/6//j/9//z//H/8//z
//P/8//y//H/8f/y//L/8P/v/+//7f/t/+v/6//r/+v/6v/p/+v/7P/s/+z/6//r/+z/
7P/s/+3/8P/x//X/9//3//n/+v/6//r//f/8//3//f///wAA//8AAAIAAQADAAIA//8B
AAEAAQABAPz//P/9//7/AAAAAAAAAAACAAIAAAAAAAIAAgD///////8AAAAAAQADAAQA
BQAFAAMAAgABAAAAAgD///////8BAAEAAQABAAMA/////wEA/////wAAAgAAAAAAAAAA
AP7//////////P/7//v//P/9//3//v////////8AAAAA/f/9//3//P/+//7/AAAAAP3/
+//6//n//f/8//3//f/9//////////3//P/7//r//P/8//z//P///////v/+/wAAAQAD
AAMAAAD///7//f/9//3//f/9//3//P/+/////P/9//7///8AAP////////7//v/+//7/
//8CAAIAAQABAAMABAAEAAcACQALAAsADQALAAwADAAMAA4ADwAPAA8ADQANAAwACwAH
AAUAAgADAAMAAwACAAEA/v/8//n/9v/2//b/9//4//r/+v/8//7//f/6//n/+P/3//j/
+v/8//3//f///wEA/////wAAAAAAAAAAAAAAAAIAAgACAAIAAwAFAAYACQALAAoACQAI
AAQA/v8DAAcACwAVABwAIQApADIAOQBAAEEASQBNAEEALQAcAAYA5v/G/67/mv+O/4D/
cP9k/1//Uv9I/1T/af90/3v/g/+L/5T/nP+q/7r/zP/Z/+D/6f/y//r/+v/8/wIABAAF
AAYABQAGAAYACAALAAsACwALAAoADQANAA0ADAAMAA4ADgAPAA8AEAARAA4ADgANAAwA
DwASABMAFAAXABcAFgAWABMAEgARABAAEgAUABQAFAAVABQAEgARABQAFQAVABMAEgAS
ABIAEgATABQAFQAWABYAFQAUABMAEwARABEAEAAQABEAEwAUABMAEAAOAA0ADQANAA0A
DQAOABAAEQAPAAwADAAMAAsADAAMAAwADAALAAkABAABAAIAAwAEAAUABgAFAAUABgAF
AAIAAAD////////9//3//P/7//n/9//5//r/+v/6//r/+//9//7//v///wIAAwACAAMA
AgADAAIAAgACAAUABwAJAAoADQAOAA0ADgAQAA4AEQARAA8ADgANAAwACwAIAAgACQAK
AAoACgAKAAoACgAKAAgACAAIAAgABQAFAAIAAgABAAEABAAGAAgACQAGAAQAAgAAAAEA
//8AAAEA///9//v/+f/9//n/+f/7//f/9f/0//T/8v/y//L/8v/y//P/8//z//D/7//v
//D/7v/t/+3/7f/t/+3/7v/u/+v/6//r/+r/6v/q/+z/7P/p/+f/5v/l/+j/5v/m/+X/
4f/j/+P/4//i/+L/4v/i/+L/4v/i/+L/4f/h/+D/4P/e/9//4f/h/+D/4f/i/+P/5//m
/+j/6P/o/+j/5//n/+f/5v/k/+T/5P/l/+j/6P/n/+f/5f/m/+b/6f/r/+3/7f/v/+//
8P/w//D/8f/x//D/7//w//H/8f/x/+7/6//n/+f/5//n/+b/5f/l/+T/4v/g/9//3v/e
/97/3v/e/+D/4v/j/+L/4//k/+T/5P/l/+b/6f/p/+v/7f/p/+f/5v/k/+j/6v/s/+7/
7//u/+3/7P/s/+3/7f/v//D/8P/w//D/7v/u/+//8f/1////CAANABEAGAAdACQALQAx
ADUALwAbAAoAAADq/9L/vv+k/5L/jP+A/2r/Y/9g/1T/UP9d/2z/c/95/33/gv+M/5j/
ov+s/7f/xP/R/9j/3P/m//D/9P/0//P/8v/x//L/8v/0//X/9f/1//X/8//1//T/8//3
//r///8CAP///f/8//v/+//8//z//P/6//z//P/8//3//f/8//z/+//8//3//v/7//z/
+//6////AAAAAAEAAgADAAMAAQACAAIAAgACAAEAAgADAAQABAADAAIAAQAEAAMABAAE
AAIAAQABAAAAAgAAAP////8AAAEAAgADAAEAAAD+//n/+f/6//v/+//5//j/9//2//f/
9//0//P/9P/1//b/9//0//P/8//0//L/8P/v/+//8P/x//D/8f/z//P/8v/x//H/8v/y
//L/7//v//D/8P/0//X/+P/5//r/+//6//v//v/+//7/AQADAAUABgAJAAgABQAEAAQA
BwALAAwACwAPAA8ADwAPAAwADAANAA4ADwAOAA0ADAAOAA4ADAAMAA4ADgALAAsACwAM
AAwADQALAAwADQANAA0ADAALAAoACwAJAAoACwANAA0ADQANAA4ACQAIAAkACQAJAAoA
DAANAA4ADwAQAA0ADQAMAAsADAALAAsADAAMAAsACwALAA0ADQAOAA4ACgAJAAgABgAH
AAgACwAMAA0ADQAOAA8AEQAOAA0ACwAIAAkACAAHAAgACgAMAA4ADgAOAA4ADgANAA0A
DAAMAAwADQAPAA8ADQANAA0ADQAMAAsACgAJAA8AEAAOABAAEAAQABAAEQARABEAEAAO
AA4ADgAPABAAEAAPAA8ADgAOAA0ADwASABUAFgAZABkAGgAaABoAHQAfACAAIQAgAB8A
HQAbABgAFQARABEADgANAAsACQAKAAoACQAIAAgACAAJAAoACgAKAAwADgAOAAwADAAM
AAsADAAOABAADwAPABEAEwARABEAEgASABQAFAAUABQAFAAUABQAFAAVABcAGAAbABsA
GgAZABgAFAASABcAHwAlACkAMAA1ADsARABJAFIAWwBfAF0AUwBFADgALgAUAPD/0v+8
/6z/mv+G/3j/c/9o/1z/Yv93/4T/hf+L/53/qv+y/8D/0v/g/+///v8FAAwAEgAWABwA
HgAeAB0AHAAfACAAIAAiACUAJQAlACUAJAAlACMAIQAiACIAJAAkACIAIQAhACEAJAAm
ACcAKAAoACoAKgAqACgAJwAlACQAJQAmACcAKAAqACwALAAsACwALAArACsAKgArACsA
KQAqACoAKgAqACoAKgAqACoAKwApACcAJQAoACcAKAAoACUAJQAmACYAKAAmACUAJQAj
ACMAIwAjACIAIgAhAB0AHAAcABwAGwAbABwAHQAeABwAGwAXABUAFwAXABcAFwATABEA
EAAQABEAEAAQABEADwAPAA0ADQAQABEAEQARABAAEAAPAA4ADgAPABEAEgARABEAEwAT
ABUAFwAXABkAGAAYABgAGwAaABsAGwAdABsAGQAZABoAHAAfAB8AHQAdAB0AHQAdAB4A
HAAfAA==
         </WaveFormData>
      </LeadData>
      <LeadData>
         <LeadByteCountTotal>10000</LeadByteCountTotal>
         <LeadTimeOffset>0</LeadTimeOffset>
         <LeadSampleCountTotal>5000</LeadSampleCountTotal>
         <LeadAmplitudeUnitsPerBit>4.88</LeadAmplitudeUnitsPerBit>
         <LeadAmplitudeUnits>��V</LeadAmplitudeUnits>
         <LeadHighLimit>2147483647</LeadHighLimit>
         <LeadLowLimit>268435456</LeadLowLimit>
         <LeadID>V2</LeadID>
         <LeadOffsetFirstSample>0</LeadOffsetFirstSample>
         <FirstSampleBaseline>0</FirstSampleBaseline>
         <LeadSampleSize>2</LeadSampleSize>
         <LeadOff>FALSE</LeadOff>
         <BaselineSway>FALSE</BaselineSway>
         <ExcessiveACNoise>FALSE</ExcessiveACNoise>
         <MuscleNoise>FALSE</MuscleNoise>
         <LeadDataCRC32>2085623907</LeadDataCRC32>
         <WaveFormData>
5f/l/+X/4//h/+H/4f/g/+L/4v/h/+H/3//g/+D/4f/j/+P/4//k/+b/5v/m/+X/4f/h
/+L/5f/p//L//f8IABcALwBXAIQAsgDhAAUBHgEtATcBPQEyAREB1gCHADkA5f+E/zD/
+f7X/sn+2P7y/gf/GP8n/zb/Rv9Y/2v/ev+N/6P/t//F/9D/2f/e/+P/5f/p/+f/6f/q
/+3/7//v/+//7//w//H/8v/y//L/9P/1//X/9v/4//f/9//4//b/9//4//j/+f/6//r/
+//9//3//v/+//////8AAAAA/v/+/wAAAAACAAMABwAFAAUABQAGAAcABQAFAAcABwAG
AAUABQAEAAkACgALAA4ADwAPABAAEAAOAA8AEQASABIAEgATABMAFAAWABcAFwAYABkA
GQAaABgAGQAZABkAHAAfACEAIgAiACMAIwAiACEAIAAfAB8AHwAeAB0AHAAcABwAGgAZ
ABgAFwAVABUAEgASABIAEQAPABAAEQARAA8ADwAPABAAEAAQABEAEQASABIAEwAUABIA
EAAQAA8ADgANAAwACwAMAAoACQAJAAYABQAEAAMABQAFAAUABAADAAAAAgADAAEAAQAB
AAIAAAAAAP////8AAAAAAAAAAAMABAAGAAcABwAIAAgACAAKAAoACgAKAAgABgAFAAQA
BgAHAAgACAAKAAgACAAJAAcABQAFAAUAAwADAAMAAwAEAAQABQAFAAAA/v/9//z//f/8
////AAD+//3/+//6//r/+P/2//b/9P/1//X/9f/z//P/8v/y//T/9P/z//L/9P/0//T/
8//x//L/8v/y//L/8v/x//H/8//z//P/8f/z//P/8//z//D/8f/w/+//7//w//H/8v/x
/+//7f/s//H/8v/z//T/8P/w//H/8v/z//T/9P/0//T/9P/y//L/8v/x//H/8f/w//D/
8v/0//T/9v/4//j/+P/5//r/+v/8//z//f/+/wAAAAACAAIAAwADAAAA/f/8//z/////
/////v/9//n/9f/z//T/9f/1//b/+P/3//b/9f/y/+//7//v//D/7v/u/+//8P/t/+z/
6//s/+3/7v/v/+z/7P/s/+v/6//r/+z/7P/t/+3/7f/t/+z/7P/s/+z/7f/v//H/8v/v
//P//P8DAAwAHwA/AGkAlAC+AOkADQEkATMBQQFFATABBQHGAHcAKwDX/3T/IP/n/r/+
tf7O/vb+Df8a/yv/Pv9M/2D/ef+S/6n/u//J/9X/3P/h/+b/6//t//H/7//v//D/8//1
//P/8//z//T/9v/4//n/+v/8//3//f/+/wAA/////wAAAAABAAIAAgACAAIAAQABAAIA
AwAFAAYABgAFAAUABAAFAAYACQAKAAgACQANAAsACQAJAAoACwALAAsADQANAAsACwAM
AAwADwAQABEAFAAVABUAFgAWABYAFwAZABoAGAAYABkAGQAbAB4AIAAhACQAJQAlACYA
JgAnACcAJwAnACkAKgAqACwALQAtACwAKQAoACcAJwApACgAJwAmACYAJgAkACMAJAAj
ACEAIQAeAB4AHgAdABsAHAAdAB0AGwAbABsAHAAdAB4AIAAhACAAHgAdABwAHQAcAB0A
HQAbABkAFwAVABUAFAAUABUAFAATABIAEQAPAA8ADwAOAA8ADAAOAA8ADQANAA0ADgAM
AAwACwALAA4ADgAOAA4ADAAMAA0ADQANAA4ADgAOABAAEAAQABAAEQAQABAAEAASABMA
FAAUABIAEAAQABEAEQAPAA8ADwAQABEAEgATABAADgANAAsACgAKAAsADAAKAAgACgAK
AAsACwAKAAoACAAGAAQABAACAAMAAwADAAUABQAEAAQABAAEAAMAAgACAAIAAgABAP//
AAAAAAAAAAAAAP////8BAAEAAQD//////////////f/////////+//7//v/+//z///8A
AP7//f/8//v/+v/7//z//f/+/wAAAAAAAP///v/9//v/+v/8//7//v8AAAEAAAD/////
AwAEAAcACAAIAAgACQAIAAkACgAMAA0ACwAHAAUABAADAAMAAwACAAIA///8//v/+//7
//r/+v/9//3//f/9//r/9//3//f/+P/2//b/9//3//X/9f/1//X/9f/1//X/9P/0//T/
8//z//P/9P/0//f/9//3//f/9f/0//P/8v/1//X/9f/2//f/+f/+/wsAGAAvAFEAfwCs
ANoAAwElATYBQQFNAUsBMAEBAboAZQAXALv/VP8E/9H+s/6x/tL++P4N/yT/Of9E/1L/
aP9//5j/sf/F/9H/2f/e/+X/6P/p/+v/7//t/+//8P/z//X/8//z//P/9P/4//r/+//8
//3//f/8//z//P/7//v//P/+////AAAAAP//AAAAAAEAAwADAAQABAADAAMABAAEAAQA
BAAGAAYACAAJAA0ACwAJAAcABgAFAAYABwAKAAsADQANAA4ADgAOAA4ADgAQABMAEwAU
ABQAEwATABQAFAAUABQAFQAVABcAGgAcAB0AHgAfAB8AIAAeAB8AHwAfAB8AIQAiACIA
IgAjACMAIgAhACAAHwAfAB8AHgAdABwAHgAeABwAGwAYABcAFQAVABUAFgAXABcAFQAW
ABcAFwAVABUAFQAWABkAGgAcAB0AHAAaABkAGAAWABQAFAATABIAEQAQAA8ADgAMAAsA
CwAMAAsACgAJAAgABwAGAAQABQACAAQABQAFAAUABQAGAAQABAADAAMABgAGAAYABgAI
AAgACQAJAAkACgAKAAoACAAIAAgACAAHAAYABgAGAAkACwANAA4ADQAKAAkACQAHAAUA
BQAFAAgACQAKAAsACAAGAAUAAwAEAAQABQAGAAQAAgAEAAQAAwADAAIAAgAEAAIAAAAA
AP7/////////AAABAAEAAgAAAAAA///+//7//v/+//3//f/+//7//v8AAAAA//////3/
/f/9//v/+f/5//n/+f/9/////v/+//7//v/+//3//P/7//r//P/8//z/+//6//n/9//2
//j/+v/6//z//v/+//7////+//7/AAAAAAIABAAHAAgABwAGAAYABQAEAAEAAAAAAAMA
AwADAAIAAgD///z/+//7//v/+v/6//v/+//7//v//P/5//n/+f/2//T/9P/1//n/9//3
//f/8v/x//D/7//v//D/8f/x/+//7//w//D/8f/x//H/8f/w//D/8P/w/+//7//z//T/
9//7/wIADQAcADMAUwB/AK4A3gAHASkBQAFNAVMBTwE2AQcBwABzACMAwf9a/xb/6f7L
/s3+7v4K/xn/KP83/z7/Sv9c/2//gv+V/6f/s/+9/8j/0//W/9n/2//f/93/3//g/+P/
5f/k/+P/4v/i/+b/6P/p/+r/6//r/+r/6v/q/+n/6f/q/+r/6//s/+z/6//s/+z/7f/u
/+//8f/y//H/8f/y//L/8v/y//T/9P/y//P/9//1//X/9f/2//f/9//3//n/+f/5//n/
+v/6//z//P/8//7//f/9//7//v/+////AQACAAQABAAFAAUABAAGAAcABwAKAAsACwAM
AAwADQANAA0ACwANAA4ADgAOAA8ADwAOAA0ADAALAAsACQAIAAcABgAIAAgABgAFAAIA
AQD///////8AAAEAAQABAAIAAwADAAEAAQABAAIAAgACAAMAAwADAAIAAgACAAQAAgAC
AAEAAAD///7//f/6//j/9//3//j/9//2//X/9//3//f/9v/3//T/9v/3//f/9//3//j/
9v/2//X/9f/3//j/+f/6//r/+v/7//v/+//8//z//P/8//z//P/8//z//P/9//7//v//
/wAAAAD+//z//P/9//7//f/+/////f/9//3//f/7//r/+v/5//j/+P/5//r/+P/2//j/
+P/5//n/+P/4//j/9v/0//T/8v/z//P/8//z//P/8v/y//L/8v/x//D/8f/y//P/8//w
//D/7//u/+z/7P/r/+v/7P/t/+7/7f/r/+v/6//r/+v/7f/t/+3/6P/o/+j/6P/q/+r/
6v/q/+r/6v/q/+r/6v/n/+b/5f/j/+X/5//o/+r/6v/s/+z/7v/v/+7/7f/t//H/8v/1
//b/9f/0//T/8v/0//T/9f/1//T/8f/w//D/8//z//P/8v/w/+3/6v/p/+X/5f/k/+T/
6f/p/+n/6f/m/+P/4//j/+P/4v/j/+X/5//l/+X/5f/h/+H/4f/h/+D/4P/g/9//3//f
/+D/4P/i/+P/5P/l/+b/5v/m/+b/5f/l/+P/5v/n/+3/9P/5/wQAHQA9AGMAkAC+AOsA
DwEmATEBNwE5ASgB/wC8AG0AIQDL/2j/Fv/d/rf+rf7E/uj+Af8S/yH/Mv9E/1b/a/9+
/5H/p/+5/8X/zv/V/9z/3f/f/+P/4f/h/+L/5f/n/+f/5//n/+j/6f/q/+r/6v/s/+3/
7f/u/+z/6//r/+z/7v/v//D/8P/v//D/8P/x//P/8//0//T/8//z//T/9P/0//T/9v/2
//f/+f/+//3//f/9//7/////////AQABAAEAAQACAAIABAAEAAQABgAJAAkACgAKAAwA
DQAPABAAEAAQABEAEQAUABYAFwAXABYAFwAXABgAGgAbABsAGwAbAB0AHgAeACAAIQAh
ACAAHQAcABsAGwAYABYAFAASABMAFAATABMAEAAPAA0ADQAKAAoACgAJAAsADAANAA0A
DAALAAoACgAKAAoACwALAAkACAAIAAgACgAIAAgABwAEAAMAAgABAAAA/v/9//3//v/9
//z/+//7//v/+//6//f/9P/2//f/+P/5//r//P/7//r/+P/3//v//P/9//7//P/8//3/
/f/9//7//v/+/wAAAAAAAAAA///+//7//v8AAAEAAgACAAIAAAAAAAEAAwABAAEAAQAB
AAEAAQABAAEAAAAAAP/////+//7//v/+//z//v/+//v/+//6//r//f/8//v//P/6//v/
+//7//v/+//6//r//P/8//v/+v/4//j/+P/3//j/+v/7//z/+v/6//n/+f/7//v/+//5
//f/9//3//f/9f/3//f/9//5//r/+//8//7/+//6//j/9v/2//b/9v/4//j/+P/4//r/
+v/6//n/+f/5//j/+P/4//r/+v/8//7//v/+////AAAAAAIAAgABAAIABAAEAAUABgAI
AAkABgADAAIAAgABAAEAAQAAAAIA///8//v/9//3//b/9v/7//v/+//7//f/8//y//H/
8P/u/+7/7//x/+//7//v/+z/6//q/+n/6v/q/+r/6f/r/+v/7P/s/+3/7f/t/+3/7f/s
/+v/6v/r/+//7//u//H/9/8AAA8AIgA7AF8AjwDCAPIAHQE5AUwBWQFdAVEBLgHxAJ4A
UQD9/5X/Nv/8/tn+x/7Z/vz+Ev8h/zb/Rf9Q/2D/dP+F/5j/rf+//8//3f/m/+v/7v/u
/+//8v/v/+//8P/z//X/9//3//f/+P/5//r/+v/6//z//f/9//7//P/7//v//P/8//3/
/v/+/wEAAgACAAMAAwADAAQABAADAAMABAAEAAIAAgAEAAQABAAFAAkABwAJAAkACgAL
AAsACwANAA0ADQANAA4ADgAOAA4ADgAQABMAEwAUABQAEQARABIAEgASABIAEwATABYA
GAAZABkAGAAZABkAGgAaABsAGwAbAB0AHwAgACAAHwAfAB4AHAAcABwAHAAdAB8AHgAd
ABwAGwAaABcAFQAUABMAEQARABAAEAAQAA8AEQASABMAEwAVABUAFQAWABYAFgAXABcA
FwAWABYAFgAUABIAEgARABAADwAOAA0ADgAMAAsACwAIAAcABgAFAAMAAwADAAIAAQD+
/wAAAQABAAEAAQACAAIAAgABAAEAAAAAAAAAAAABAAIABAAFAAQABAADAAIAAgACAAIA
AgACAAIAAwAEAAMAAwADAAIAAAD+//7///8BAP////////3//f/9//3////+//7//f/7
//r/+v/6//r/+P/6//r/+f/5//j/+P/5//j/9//4//f/9//2//X/9f/1//T/9P/2//b/
9f/0//b/9v/2//X/9f/2//b/9v/4//j/9//3//X/9f/1//P/9f/1//X/9f/1//X/9//4
//b/9v/2//b/9v/2//b/9v/4//j/+P/3//f/9//2//b/9f/2//X/9v/6//r/+v/7//r/
+v/8//z//f/+/wAAAAACAAIAAwADAAAA/f/8//z//////////v8AAP3/+v/5//f/9//2
//b/+f/5//n/+f/4//X/9f/1//T/8v/y//P/9f/z//P/8//z//P/8//z//L/8v/y//H/
8f/x//L/8v/1//X/9f/1//T/9P/0//T/8f/v//H/9v/5//n//v8HABAAHwA3AFsAhgC0
AOMADQEsATsBRQFNAUYBKwH6AK8AXQAPALD/UP8N/+X+yf7O/vb+F/8k/zH/QP9M/1z/
cf+C/5X/r//H/9H/2P/b/+L/5f/n/+v/6f/r/+7/8//3//b/9f/0//T/9//4//j/+P/4
//n/+f/6//z/+//7//z//v///wAAAAD//wAAAAABAAMAAwAEAAQABQAFAAYABgAEAAQA
BgAGAAcACQAOAA0ADAALAAsACwALAAsADQANAA4ADwARABIAEgASABIAFAAVABUAFgAW
ABYAFwAZABoAGgAaABsAGwAcAB4AHwAfACAAIQAhACIAIgAjACMAIwAiACMAIwAiACQA
JQAlACQAIwAiACEAIQAjACIAIQAgAB8AHgAbABkAGAAXABUAFQATABIAEQAPABAAEgAU
ABUAEwATABMAFAAWABYAFwAXABUAFAAUABQAFgAUABQAEwASABEAEAAPAAwACgAJAAkA
CQAJAAkACQAJAAkACQAIAAgABgAJAAsACAAHAAYABgAGAAYABQAFAAYABgAGAAYABgAG
AAcABwAGAAYABQAEAAYACAAKAAwACQAIAAgACAAKAAsADAAMAAoACAAIAAkACQAHAAcA
BwAJAAkACQAJAAcABgAGAAUABAAEAAUABgAEAAIABAAEAAEAAQAAAAAAAQAAAP//AAAA
AAEAAQABAAAA///9//z//v/+//3//P/8//z//P/7//v//P/8//z/+v/6//n/+f/5//n/
+f/3//f/9//3//f/9f/3//f/9//2//b/9v/2//b/9//2//b/9//4//n/+v/4//j/+P/4
//r/+v/6//n/+f/5//j/+P/2//j/+P/6//z//P/8//3/AAAAAAIAAgADAAQABgAGAAUA
BAAEAAMAAgD///7//v8BAAEAAQAAAP7/+//4//f/8//z//L/8v/2//f/+P/5//X/8f/w
/+//8P/u/+7/7//x/+//7//v/+3/7f/t/+3/7v/u/+7/7f/r/+v/7P/s/+3/7f/t/+3/
7//w//H/8v/v/+//7//y//f/9//8/wMADAAhAD8AZQCQAMIA7wAXAS4BOQFHAU8BPgEV
AdwAkQBDAPH/jv8y//H+x/6z/sb+8v4T/yL/Mf9C/1T/aP99/5L/qf+9/83/1//e/+X/
7P/t/+//8//x//P/9P/3//n/+//7//v//P/9//7//v/+//7//////wAAAgABAAEAAgAE
AAUABgAGAAUABgAGAAcACAAJAAsADAALAAsADAAMAA4ADgAQABAADgAPABMAEQARABEA
EgATABEAEQATABMAFAAVABcAGAAYABgAGAAaABoAGQAZABgAGQAbAB4AIAAiACIAIwAj
ACIAJAAlACUAJAAlACUAJgAoACkAKQApACcAKQAqACoALAAtAC0ALAArACoAKQApACsA
KgApACgAJgAmACQAIwAjACMAIgAjACAAIAAgAB8AIAAiACQAJQAlACUAJQAmACYAJgAn
ACcAJQAkACQAJAAmACQAJAAjACQAIwAiACEAHQAaABgAFwAYABcAFgAVABUAFQAVABQA
EQAOABAAEQATABMAEwAUABQAFAATABMAEgASABIAEgARABAAEAAPABEAEgASABIAFAAU
ABQAFAATABIAEgASABIAEwAUABQAFgAUABQAFQASAA8ADgANAA4ADwAQABEAEQAQABAA
DwAOAA4ADwAQAA4ADAAOAA4ADwAPAA4ADgAQAA4ADAAMAAoACwALAAsADQANAAwADAAO
AA4ADQAMAAwADAAMAAsACwAMAAwADAAOAA4ADQANAAsACwALAAkACwALAAsACwANAA8A
DwAPAAwADAAMAAwADAAMAAwADgAOAA4ADgAMAAwADAALAAsACwAKAAoACwAOAA8AEgAR
ABAADwAPABIAEgAUABQAEwAUABYAFgAWABYAFwAXABcAFQAVABYAFgAVABQAEgAUABEA
DgANAAsACwAKAAoADAALAAoACQAJAAcACAAJAAcABAADAAMABwAFAAUABQADAAMAAwAD
AAAAAAAAAP//AQABAAIAAgABAAEAAQABAAIAAgACAAIAAQABAAEABAAFAAUACgAXACQA
MwBNAHMAogDSAP0AIwFCAVMBYwFrAWIBQwEMAb0AaQARAK7/Vv8Z/+/+3f7u/g7/I/8y
/0P/UP9a/2r/ff+M/5//tf/F/9H/3v/l/+z/7f/v//P/8f/v//D/8//1//f/9//3//j/
+f/6//r/+v/6//v/+//8//3//f/+/wAA/v///wAAAAABAAIAAgADAAMAAwAEAAQAAwAD
AAQABAAGAAYACAAIAAYABwALAAkACQAJAAoACwAJAAkACwALAAkACQAKAAoADgAOAA4A
EAAPAA8AEAAQABIAEwAVABYAFgAWABcAFwAXABgAGAAXABoAGwAbABwAGgAbABsAGwAd
AB8AIAAgAB4AHwAfAB4AHQAcABsAGwAbABoAGQAYABcAFgATABEAEQARABAAEQASABIA
EgARAA8AEAARABEAEgATABQAFgAVABQAFAATABUAFAAUABQAFgAUABQAEwAQAA8ADgAN
AA0ADAAMAA0ADgANAAwACwAKAAkACAAGAAYABAAHAAkACAAHAAYABgAHAAgACAAJAAcA
BgAFAAQABAAEAAUABQAFAAYABgAGAAQABAAEAAQABQAEAAQABAADAAMAAwACAAQAAgAC
AAMABAADAAQABQACAAEAAAD//wEAAAAAAP///f/8//z//P/8//r//P/8//3//f/8//z/
+//4//X/9P/2//f/9//3//f/9//2//b/9P/0//P/8v/z//T/9f/1//T/9P/z//L/9P/0
//P/8//z//P/8//x//P/8//z//P/9f/3//f/9//z//L/8f/w/+z/7f/w/+7/7v/u/+7/
7v/u/+7/7v/w//D/8P/v//H/8f/w//D/7v/w//D/8v/y//L/8v/z//T/9P/2//b/9f/2
//j/+P/5//r//P/9//r/9//2//b/9v/1//T/8v/1//P/8f/x/+7/7f/r/+r/7f/t/+3/
7f/s/+n/6f/p/+r/6P/o/+n/6f/n/+f/5//n/+f/5//n/+T/5P/k/+P/5P/l/+f/6P/o
/+f/5v/l/+j/6P/o/+j/6//p/+f/6P/p/+3/9v///woAIQBDAGsAmADGAPEAEwEqATcB
QwFFATABCQHIAHUAIwDJ/2b/Fv/l/sH+uf7S/vr+Ef8e/y//Qv9U/2T/df+I/6H/uf/L
/9X/2v/h/+T/5f/n/+v/6f/q/+z/8P/z//L/8f/w//D/9P/2//f/+P/4//n/+f/6//z/
+//7//z/+f/5//n/+P/5//r/+v/7//v/+//8//z//f/9//7//v///wAAAwAEAAMAAwAG
AAMAAwADAAQABQADAAMABQAFAAUABQAGAAYACAAIAAgACgALAAsADAAMAAoACwANAA4A
DgAOAA8ADwASABQAFQAVABYAFwAXABgAGAAZABkAGQAXABkAGgAaABoAGwAbABoAGQAY
ABcAFwAZABgAFwAWABYAFgAUABMAEAAPAA0ADQANAA4ADwAPAA0ADgAPAA8AEQARABEA
EgAQABAAEQARABEAEAAQABAAEgAQABAADwAMAAsACgAJAAgABgAFAAUABAADAAIAAQAB
AAEAAQAAAP///P/+/////f/9//3//v/8//z/+//7//7//v/+//7//v/+//////8BAAIA
AgACAAIAAgACAAIAAwACAAIAAgABAAEAAQAAAP7//P/8//3//v/9//7////9//3//f/9
//v/+v/6//n/+f/4//j/+P/2//T/9v/2//f/9//2//b/9P/y//D/8P/w//H/8f/x/+//
7//u/+7/8P/w/+//7v/w//D/8P/v/+//8P/w//D/7v/u/+3/7f/v/+//7//t/+3/7f/t
/+3/7f/v/+//7//u/+7/7v/u/+z/7f/y//T/8P/v/+7/7f/s/+z/7P/s/+z/7P/s/+z/
6//t/+3/7P/s/+7/8P/w//L/9P/0//T/9f/2//b/+P/4//v//P/+//7//f/8//z/+//7
//n/+f/6//v/+//7//r/+P/1//L/8f/x//H/8P/w//P/8//z//P/8f/t/+z/6//s/+r/
6v/r/+3/6//r/+v/6//r/+v/6//q/+r/6v/p/+v/6//s/+z/7//v/+//7//w//D/8P/w
/+//6//t//D/8f/5/wIACwAeADsAYwCNALgA6gAZATcBSAFXAWMBVwEyAfcAqgBdAAsA
pf9A//r+0f69/s3+9P4S/yP/Mv9B/07/Xv9y/4n/nv+z/8H/zf/Z/+T/6f/q/+3/7//z
//H/7//w//P/9f/3//f/9//4//n/+v/6//r/+v/7//v//P/9//3//v8AAP7///8AAAAA
AwAEAAQABQAGAAcACQAKAAgABwAHAAYACAAIAAoACgAIAAkADQALAA0ADQAOAA8ADQAN
AA8ADwAQABEAEwAUABgAGAAYABoAGQAZABoAGgAaABsAHQAeAB4AHgAfAB8AIAAiACMA
IwAkACUAJQAmACgAKQApACkAJwApACoAKgAqACsAKwAqACcAJgAlACUAJgAmACYAJgAk
ACQAIgAhAB4AHQAbABsAGwAcAB0AHQAbABwAHQAdAB8AHwAfACAAHgAeAB8AHwAeABwA
GwAaABsAGgAbABsAGQAXABUAEwAUABIAEQARAA4ADQAMAAsACQAJAAkACAAHAAQABgAH
AAUABQAFAAYACAAIAAcABwAGAAYABgAGAAQABAAFAAUABQAGAAYABgAEAAIAAAD+//7/
/v///wAA/f/9//3//P/+//z//P/9//r/9//2//X/8v/x//D/7//x//D/8P/v/+3/7P/s
/+z/7P/q/+z/7P/q/+n/5//m/+T/4v/g/+D/3v/f/9//3//d/93/3P/c/9r/2v/Z/9j/
2P/Y/9j/1//V/9b/1v/W/9T/1P/T/9P/1f/V/9X/0//T/9P/0//T/9T/1//Y/9n/1v/W
/9b/1v/W/9b/2P/Y/9j/2P/W/9b/1v/V/9X/1f/U/9T/0v/U/9T/1v/Y/9j/2P/Z/9v/
3P/f/+D/3v/e/9//3v/g/+D/4f/h/+D/3f/c/9z/3//f/9//3v/f/93/2//b/9f/1//W
/9b/2//b/9v/2//b/9n/2v/b/9j/1v/W/9f/2v/Z/9r/2//X/9f/1//X/9f/2P/Z/9n/
2f/Z/9r/2v/Z/9n/2f/Z/93/3v/f/+D/2//b/93/3v/h/+f/8P/5/wYAGQAxAFcAhACy
AOUACwEkATMBPwFDATgBGQHaAIsAPwDr/4j/Mv///tn+x/7a/vr+Ef8i/zH/PP9K/1z/
b/9+/4//pf+5/8X/zv/b/+L/4v/j/+b/4//j/+T/5//p/+r/6//s/+7/7f/u/+7/7v/z
//X/9v/4//b/9f/1//b/9P/1//b/9v/5//r/+v/7//v/+//8//z//////wAAAAD+//7/
AAAAAAIAAwAHAAUABwAHAAgACQAIAAcACAAHAAgACQALAAwADgAOAA4AEAARABEAEgAS
ABQAFQAXABgAFgAWABcAFwAZABwAHgAfAB4AHwAfACAAHgAfAB8AHwAhACMAJAAkACIA
IwAjACIAIwAiACEAIQAhACAAHwAeABsAGgAXABUAFgAXABcAGQAYABgAGAAXABUAFgAX
ABcAFwAXABcAGAAYABgAGQAZABsAGgAaABoAGgAYABgAFwAXABcAFwAXABQAEgARABEA
EAAPAA4ADQAPAA8ADwAOAA0ACgAMAA0ADwAPAA8AEAAPAA4ADAALAA4ADgAOAA4AEAAQ
ABEAEQARABIAEgASABIAEgASABIAEgASABMAFAAUABUAFgAWABUAEgARABEAEQAPAA8A
DwAQABEAEgATABEAEAAQAA8ADQAMAAwADAAMAAoADAAMAAsACwAKAAoACgAIAAYABgAI
AAkACQAJAAkACQAIAAgACAAIAAcABgADAAIAAQD//wAAAgADAAQAAgACAAEAAQD/////
///9//7///8AAAEA//8BAAEAAQD+//7//v/+/wQAAwAAAAAAAAAAAAAAAgACAAIAAgAA
AAAAAAD////////+//7//v8AAAAAAgACAAIAAgADAAUABgAJAAoACwAMAA4ADgAMAAwA
DQANAA4ACwAKAAoACgAJAAgABgAHAAUAAwADAAMAAwACAAIABAADAAIAAQABAP//AAAB
AP7//P/8//3////9//3//f/7//v/+//7//r/+v/6//n/+//7//z//P/9//3//f/9/wAA
AAAAAAAA+//7////BAAFAAkAEAAZACQAOwBfAIcAtADiAAkBKwFAAU8BYQFhAUQBFwHS
AIEALwDR/2z/Hv/r/sv+yf7o/g7/H/8u/0X/Vv9m/3z/kf+o/7//0f/d/+f/8v/5//z/
/v///wIA///9//7/AQADAAQABQAGAAgABwAIAAgACAAIAAkACQAKAAoACQAJAAoADAAN
AA4ADgAPABAAEAARABEAEQASABIAEwATABQAFAAWABYAGAAYABYAFwAbABkAGgAbAB0A
HwAdAB0AHwAfAB8AHwAgACAAIgAiACIAJAAlACUAJgAmACYAJwApACoALAAsAC0ALQAu
ADAAMQAxADMANQA2ADgANwA3ADYANQA3ADkAOgA6ADoAOwA7ADoAOgA6ADoAOwA5ADgA
NwA2ADQANAAyADEAMAAvAC0ALQAuAC4ALgAtACsALAAtAC0AMAAxADIANAAxADAAMAAv
AC8ALgAuAC4ALQAqACkAJwAoACcAJgAlACIAIAAfAB8AHgAdABwAGwAZABkAGQAYABcA
FAAUAA==
         </WaveFormData>
      </LeadData>
      <LeadData>
         <LeadByteCountTotal>10000</LeadByteCountTotal>
         <LeadTimeOffset>0</LeadTimeOffset>
         <LeadSampleCountTotal>5000</LeadSampleCountTotal>
         <LeadAmplitudeUnitsPerBit>4.88</LeadAmplitudeUnitsPerBit>
         <LeadAmplitudeUnits>��V</LeadAmplitudeUnits>
         <LeadHighLimit>2147483647</LeadHighLimit>
         <LeadLowLimit>268435456</LeadLowLimit>
         <LeadID>V3</LeadID>
         <LeadOffsetFirstSample>0</LeadOffsetFirstSample>
         <FirstSampleBaseline>0</FirstSampleBaseline>
         <LeadSampleSize>2</LeadSampleSize>
         <LeadOff>FALSE</LeadOff>
         <BaselineSway>FALSE</BaselineSway>
         <ExcessiveACNoise>FALSE</ExcessiveACNoise>
         <MuscleNoise>FALSE</MuscleNoise>
         <LeadDataCRC32>2658517240</LeadDataCRC32>
         <WaveFormData>
4//i/+L/4f/g/9//3f/d/+D/4P/g/+D/3//e/93/3f/f/+D/4f/i/+T/5P/k/+P/3//f
/+L/4v/j/+f/7f/3/wgAIwBOAHwArADeAA0BOgFjAYkBrQHBAbMBgAEyAdcAdgADAJL/
O/8K//P++v4O/x7/Kf81/0P/T/9e/2//ef+J/53/sf/A/8n/0P/Y/93/3f/d/93/4P/i
/+X/5//p/+n/6f/p/+r/6//r/+v/7f/u/+7/7v/w//D/8P/w//L/8//z//T/9P/z//P/
9f/0//T/9f/2//j/+P/4//f/9f/1//f/+P/6//z//f////7//v/+/////v/+//7//v/+
//7//v/+/wMAAwADAAUABwAJAAsACQAJAAoADAAMAAsACwAMAA0AEAARABIAFAATABMA
EwATABYAFgAWABYAGAAZABsAHAAdAB0AHAAaABsAGwAcABwAGwAaABcAFgAWABYAFAAV
ABMAEgAQABAADQAMAAwADAAKAAwADAANAAwACwALAAoADQANAA0ADwARABEAEAAQAA8A
DwAMAAsACwALAAoACAAHAAYABQAFAAMAAgACAAEAAwAEAAQAAgD///7//f/9////////
/////v/9//v/+v/8//7///8AAAMAAwAEAAQAAgADAAMAAwADAAQABQAHAAQAAwACAAAA
AQADAAQABQAHAAYABgAGAAQABAAEAAQAAgABAAEAAQACAAMAAgACAAAA/f/8//v//P/8
//z/+//7//r/9//3//n/+f/5//j/9//2//b/9f/0//L/8f/x//H/8v/y//D/7v/w//D/
7v/v/+//7//w/+3/7v/t/+z/7f/u/+3/7v/w//H/8f/x/+7/7v/t/+r/7f/u/+7/7//t
/+z/6v/o/+r/7P/u//D/7f/s/+7/7v/u/+7/7v/u/+//7//v/+//7f/t/+3/7P/s/+3/
8P/x//L/8//x//H/8f/0//X/9v/3//f/9//4//n/+//9//3//f/+//7//v/7//v/+//7
//z//P/5//b/9P/0//P/9P/0//X/9v/1//T/8f/x/+7/7f/t/+v/6v/q/+v/6//r/+r/
6v/r/+r/6f/n/+X/5v/m/+b/6P/o/+j/6P/n/+j/6P/o/+j/6P/o/+j/6f/r/+3/6v/o
/+n/7//z//v/EAAzAFwAggCqANYAAQEuAVUBfQGdAaMBjQFUAQABpQBIAN//eP8r//7+
7f76/hj/KP8v/z3/Tf9b/2z/g/+X/6n/tf/D/87/1f/a/+D/5v/n/+j/6f/q/+r/6//r
/+3/7f/t/+3/8v/z//P/8//z//T/9P/0//X/9v/3//j/+P/5//n/+v/6//n/+f/7//z/
/P/9//7//f/8//v/+f/7//3/AQAEAAIAAgABAAEAAgACAAIAAwACAAIAAgACAAIAAgAC
AAIACAAJAAoADQAMAA0ADgALAAwADgARABIAEQARABIAEwAVABcAGQAcAB8AHwAfAB8A
HgAeAB4AHgAfACEAJAAmACUAJQAkACIAIAAfAB8AHgAgACAAHgAeAB8AHgAbABsAHQAc
ABoAGgAXABYAFgAWABQAFgAWABcAFQAVABYAFgAZABkAGQAbABoAGQAXABYAGAAZABcA
FwAVABUAFAASABMAEgARABEADwAOAA4ADQANAA4ADgAMAAwADAAMAA0ADAALAAoACQAL
AAsACgAKAAkACgAKAAoACQAJAAoACgAKAAsACwALAAwADAAMAA0ADwAPAA8ADgAQABEA
EQARAA8ADgAOAA4ADgAOAA4ADgAPAA8AEAARAA8ADwANAAwADQALAAsACwAKAAoACgAJ
AAoACgAIAAkACAAHAAYABAAEAAQABQAFAAYABAADAAMAAwAEAAQAAgAAAAIAAgAAAAAA
///+//7/AAACAAIAAgAAAAAA/v/+//7///////////8AAAAA/v/8//z/+//7//3/AAAA
AP7/+//6//n/+P/5//r//P/9//7////+/////P/6//n/+f/7//3///8BAP///////wIA
BAAGAAgACQAIAAgACAAJAAoACwAMAA4ADQAMAAgABwAGAAUABQAEAAQAAgABAAIAAAAA
AP/////////////9//3/+v/5//n/9//2//b/9//3//f/9v/2//f/9v/1//P/8f/y//L/
8v/0//T/9P/0//P/9P/0//T/8v/y//L/8v/1//X/8//0//T/7//z//3/DQAiAEUAbgCa
AMIA7gAZAUABYwGJAaMBoQGBAToB3gCFACQAt/9U/xf/9v7t/gL/HP8q/zv/T/9Z/2P/
dv+J/5//s//B/8v/0v/Z/+D/5P/p/+n/6f/p/+n/6v/s/+3/7//v/+//7//0//X/9f/1
//P/9P/0//T/9v/2//b/9v/2//f/9//4//r/+f/5//v/+v/6//v//P/+//7//v/9//3/
/f///wAAAQACAAIAAwACAAAA/v/9////AAABAAIAAgACAAIAAgAFAAUABQAHAAkACwAN
AAsACwAMAA4ADgANAA0ADgAPABIAEwAUABYAFwAXABcAFwAWABYAFgAWABgAGQAbABwA
HQAdABwAGgAaABkAGQAYABoAGgAYABgAFwAWABMAEwARABAADgAOAA4ADgAPABAADwAQ
AA8ADwAPAA8AEAAQABIAEwAUABcAFQAVABQAFAAUABMADwANAAsACwAKAAgACAAIAAgA
CQAFAAQABAADAAEAAgACAAAAAAAAAAAAAQADAAMAAwADAAMAAwACAAIAAwAEAAQABAAF
AAUABgAGAAYABwAHAAcABAAEAAQABQAHAAcABwAGAAcACQAKAAsACQAIAAgACAAHAAYA
BQAEAAUABQAGAAcABwAHAAUABAAEAAMABAAFAAQABAAEAAMABQAEAAEAAQD////////+
/wAAAAABAAEAAgAAAP///////wAAAAD+//7/AAAAAP7//P/7//r/+v/7//7///8AAP//
/v/7//r/+P/5//n/+f////7//P/8//z//P/8//r/+v/7//v/+//7//n/+f/3//b/9v/3
//j/+f/6//v/+//7//v//v///wAAAQABAAMABAAFAAcABgAFAAQABAAEAAQAAQABAAMA
AwAEAAQAAwAAAP7//v/+//7//f/9//////////3//f/6//n/+f/1//T/9P/1//f/9//2
//b/8v/w/+7/6//s/+7/7//w//D/8P/w//D/7//w//D/8P/u/+7/7v/u/+3/7f/v//D/
7v/v//P//f8PACoATQB4AKYA2AAGATUBZAGNAbEBywHLAaUBXAEIAbEAPgDD/2L/If/4
/vP+DP8i/yj/M/9B/0f/Uf9k/3P/gf+T/6H/q/+2/8H/zP/S/9f/1//X/9f/2f/a/9z/
3f/e/93/3P/b/9//4f/i/+P/4//k/+T/5P/m/+b/5v/m/+f/5//m/+b/5v/l/+X/5//q
/+r/6//s/+z/7P/s/+v/7f/t/+//8P/w//D/7//v//D/8P/w//H/8P/w//D/8P/y//L/
8v/y//f/9//3//n/+P/5//r/9//4//r//f/+//////8AAAEAAQABAAEAAgAGAAcACAAJ
AAkACAAHAAYACAAJAAsADAAMAAsACQAGAAgABwAHAAYABgAGAAQABAADAAIA////////
/v/8//z//f/8//z//P/6//z//P/9//////8AAAAAAAD///7///8BAAEAAAAAAAEAAQD+
//3/+//7//r/+P/3//b/9f/1//P/8v/y//H/8//0//T/8v/y//L/8v/z//P/8//z//P/
8//z//L/8v/1//b/9v/2//n/+f/6//r/+v/7//v/+//6//r/+v/7//z//f/+//7//v//
//////////7//v/+//7//v/+//7//v/9//3//f/9//3/+//6//v/+f/5//n/+P/4//j/
9//5//j/9f/1//P/8//z//L/8P/w//H/8f/y//D/7//v//H/8v/y//D/8P/y//L/8P/u
/+3/7P/s/+r/7P/s/+z/7v/u/+z/7P/q/+v/6//r/+v/7P/s/+r/5P/m/+f/6f/q/+r/
6v/q/+r/6P/o/+n/6f/o/+f/5P/j/+b/5v/n/+n/6v/r/+z/7f/r/+v/6//u/+//8P/x
//H/7//w//H/8//z//P/8//0//T/9P/x//H/8//z//T/9P/x/+7/7P/s/+j/6P/n/+f/
6f/p/+n/5//n/+T/4//j/+L/4v/j/+X/5f/l/+T/5P/j/+L/4f/f/9//4P/g/+D/4P/g
/+D/4P/i/+T/5f/m/+T/5P/k/+T/5//l/+X/5v/k/+f/6f/r//f/EgA1AFoAhACwANoA
BwEwAVMBcwGPAZkBgwFGAfAAlwA4AM3/aP8f//T+4/7y/hD/Iv8r/zX/Q/9T/2T/df+F
/5X/p/+3/8T/y//S/9j/3f/d/93/3f/d/97/4P/h/+X/5f/l/+X/5v/n/+f/5//n/+j/
6P/o/+j/6P/o/+j/6v/r/+v/7P/q/+n/6f/r/+7/7v/v//D/8P/w//D/7//v/+//8f/y
//T/9v/3//n/+P/4//j/+f/6//r/+v/6//r/+v/6//r/////////AQADAAUABwAFAAcA
CAAKAAoACwALAAwADQAQABEAEgAUABMAEwATABMAFgAWABYAFgAUABUAFwAYABoAGwAb
ABoAGQAXABYAFAATABIADwAOAA4ADgAMAA0ADAAKAAcABgADAAIAAgACAAIABAAEAAUA
AwADAAQABAAHAAcABwAJAAgABwAFAAQACAAJAAcABwAFAAUABAACAP///v/9//3//P/8
//3//f/8//z/+//4//j/+P/4//n/+f/5//n/+f/5//n/+P/4//r//P/9//7//v/9//3/
/P/+/////////wAAAAAAAAEAAQABAAEAAAACAAMAAwADAAEAAAAAAAAAAwAEAAUABgAE
AAMAAwADAAUABQADAAIAAgABAAIAAwADAAIAAQD//wEAAAD9//3//////////v/8//z/
/f/9//7//P/7//v//f/+//7//P/6//z//P/6//v/+//7//z/+v/8//z//P/+//7//P/8
//v/+//6//n/9//4//j/9v/5//r/+v/7/////P/8//z/+v/6//r/+v/4//j/+f/5//r/
+//6//v/+//6//r/+//6//v//P/9//7///8AAAQABAAEAAQAAwADAAQABQAHAAcABwAH
AAgACAAIAAUABQADAAMABAAEAAMAAAD+//7//v/+//3//f/////////9//r/9v/0//P/
8v/y//P/9f/z//P/8v/y//D/7v/s/+n/6//s/+z/7P/u/+7/7v/u/+//8P/w//D/7//u
/+3/7P/t//H/8f/u/+7/8f/1/wMAGQA2AFsAiAC4AOoAGgFHAXABlQG1AcUBswF9ASoB
1AB3AAYAk/9E/xf/AP8J/yT/Mv8+/03/Wf9h/23/fv+N/5//r/+//83/2v/j/+r/7P/w
/+//7v/t//H/8v/0//X/9f/1//X/9f/4//n/+f/5//n/+v/6//r//P/8//z//P/8//3/
/f/+/wAA/////wEAAgACAAMABAACAAIAAgABAAEAAQADAAQAAwAEAAQABQAIAAgACAAJ
AAoACgAKAAoACgAKAAoACgALAAsACwANAA8AEQATABEADgAOAA8ADgAQABEAEwAVABgA
GQAaABwAGwAbABsAGwAeAB4AHgAeABwAHQAfACAAIQAhACAAHgAeAB0AHQAcABwAHAAa
ABoAGwAaABcAFwAWABQAEQAQABEAEAAQABAAEgAUABQAFQAXABcAGAAYABcAFwAXABkA
FwAXABYAFgAXABcAFAATABMAEwASABAADQAMAAsACwAJAAgACAAHAAUABgAGAAQAAgAC
AAIAAwABAAEAAQABAAMAAwACAAIAAQACAAIAAgAFAAUABgAGAAQABQAFAAUABAAEAAQA
BQAHAAcABwAGAAQABQAFAAUABAACAAEAAAABAAIAAwAEAAEA///+//3/AAABAAAAAAAB
AP///////////v/9//v//f/8//n/+f/7//v/+//6//j/+P/5//n/+v/4//f/9//3//j/
+P/2//j/+v/6//j/+P/3//b/9v/2//j/+P/4//b/9v/0//T/9P/1//X/9f/1//b/+P/6
//j/9v/0//L/8v/y//P/8//0//X/9P/1//X/9P/0//X/9f/1//X/9f/2//f/+P/8//v/
/P/9//3///8AAAEAAwACAAEAAAAAAAAAAAD9//3//////wAAAAAAAP7//f/+//r/+v/5
//n//f/9//3/+//5//b/9f/1//P/8v/y//P/8//z//L/8v/z//L/8f/v/+3/7v/u/+7/
7v/u/+7/7v/v//D/8P/w//D/8P/w//D/7//t/+//8v/0//H/8f/3////EAAtAFIAegCo
ANgABwE2AV8BhQGrAcMBvwGaAVAB8wCWACsAuP9Z/xz/+f74/hb/MP83/0H/Tf9X/2b/
ef+H/5X/q/+9/8j/0f/W/9z/4f/h/+H/4f/l/+j/7P/v//D/7//u/+3/8P/x//H/8f/v
//D/8P/w//H/8v/z//T/9P/1//X/9v/4//f/9//5//r/+v/7//z//P/8//z/+//5//n/
+//8//7/AAABAAMAAwACAAEAAQACAAIAAgACAAMABAAFAAYACwALAAsADQALAA0ADwAN
AAsADAAOAA4AEAARABMAFQAVABUAFQAWABkAGQAZABkAGgAaABoAGgAZABkAGgAaABwA
HQAdABwAGwAZABgAFgAXABgAFwAYABUAFAARABEADwAOAAwADAALAAoACgAKAAgACgAK
AAsACwALAAwADAAPAA8ADwARAA8ADwAOAA4AEAARAA8ADwANAA0ADAAKAAsACgAJAAkA
BwAGAAYABQAFAAYABgAEAAQABAAEAAUABAADAAIAAQADAAMAAgACAAEAAgACAAIAAwAD
AAQABAACAAMAAwADAAUABgAHAAkABwAHAAcABgAGAAcABwAHAAcABgAGAAYABgAGAAYA
BgAGAAUABQAFAAMAAwABAAAAAAD//wAAAQAAAAAAAAD//wEAAAD9//3//f/9//3//P/+
//7///////z/+v/5//n/+f/6//r/+P/2//j/+P/2//j/9//2//b/9P/2//b/9v/2//b/
9P/0//T/9f/1//X/9f/2//b/9P/0//T/8//z//X/9P/0//b/9v/2//b/9v/0//T/9f/1
//f/9//1//X/8//y//L/8//y//P/9P/1//f/9//3//r/+f/6//v/+//8//7/AAADAAIA
AQAAAAAA/v/+//v/+//9//3//v/+//3/+v/4//j/9f/0//L/8f/0//X/9v/1//T/8P/u
/+3/7f/s/+z/7f/t/+3/7P/s/+3/7P/r/+n/6f/q/+r/6v/o/+j/6P/o/+f/6P/o/+j/
6f/q/+v/7P/r/+v/6//s/+7/7f/t/+//+/8QAC8AVAB6AKYA1AD/ACgBSwFxAZMBnQGJ
AVgBCAGvAFYA7/+G/zX/Bv/t/vb+GP8w/zn/Rf9T/2H/cP+D/5f/q/+7/8f/0P/X/9z/
5P/r/+v/6//r/+3/7v/w//H/8//z//P/8//2//f/9//3//X/9v/2//b/9//4//n/+v/8
//3//f/+//z/+//7//3///8AAAIABAACAAIAAgABAAIAAwAGAAgACAAIAAcABwAGAAYA
BgAHAAgACAAIAAgACQAKAAsADAAPAA8ADwARABAAEQASAA8AEAASABUAFgAZABkAGgAb
ABsAGwAbABwAHQAdAB0AHQAeAB4AHgAeAB4AHwAhACIAJQAlACQAIgAhAB8AHgAcAB4A
HgAcABwAGwAaABcAFwAZABgAFgAWABUAFAAUABQAFAAWABYAFwAXABcAGAAYABkAGQAZ
ABsAHQAdABwAHAAfAB8AHAAbABsAGwAaABgAFgAUABIAEQARABAAEAAPAA0ADgAOAAwA
DAAMAAwADQALAAsACwALAAwADQANAA4ADgAOAA0ADAAMAAsACwAKAAsADQAOAA8AEAAQ
ABAAEQAPAA8ADwAOABAAEQARABEAEQAQABAAEAAPAA4ADQAMAA4ADQANAA0ADwAPAA0A
DAAMAAsADAANAA0ADAALAAkACgAKAAgACQAHAAcABwAGAAgACAAJAAkACgAIAAcABwAH
AAgACAAGAAgACgAKAAgACAAHAAYABgAIAAoACgAKAAkACAAFAAQABAAFAAUABQAGAAgA
CQAIAAYABAAEAAYABgAGAAYACAAIAAkACQAIAAcABAADAAUABAAEAAUACAAJAAoACwAJ
AAkACQAMAA0ADgAPAA8ADQAOAA8AEQATABMAEwAUABYAFgATABMAEwATABQAFAATABAA
DgAOAAwADAALAAsADQANAA0ACwAJAAYABQAFAAEAAAAAAAEAAgADAAMABAABAAAA///9
//3//v/+//7//P/8//z//P/9//7//v/+//7//v/+//7//f/7//v//P/+//3///8HABMA
JABBAGgAlgDIAPYAIwFSAX8BpwHNAeEB1QGkAVYB+wCYACUAtP9b/yD/Bf8O/yj/Nv8/
/03/Wf9h/27/ff+L/5n/rf+7/8j/0//c/+L/5//n/+f/5//n/+j/6v/r/+//7//v/+//
8f/x//D/7//w//L/8//0//T/9P/0//T/9P/1//X/9v/4//f/9//5//j/+P/5//r/+v/6
//r/+f/7//v//f/+//3//v/+////AAAAAAAAAQAAAAAAAAAAAAAAAAAAAAAAAwADAAMA
BQADAAUABwAFAAgACgANAA4ADgANAA0ADQAMAA0ADgAQABEAEQARABEAEgASABIAEgAU
ABUAFwAYABgAFwAVABIAFAATABMAEgASABIAEAAQAA0ADAAJAAkACgAKAAkACgAJAAgA
CAAIAAgACgAKAAsADAANAA8AEAAQAA8ADgAPABAAEQARABIAEQARAA4ADQANAA0ADAAK
AAoACgAKAAsABwAGAAYABQADAAQABAACAAIAAgACAAMAAQABAAEAAQACAAMAAwAEAAIA
AgABAAAAAQABAAIAAgAAAAEAAQABAAIAAgACAAMAAwADAAMAAgAAAAEAAQABAAIAAgAD
AAQAAgACAAIAAgABAP///v/9///////9//z//f/7//v/+//8//z//P/7//3//P/5//n/
9//3//f/9v/2//b/9//3//j/9v/1//X/9f/2//b/9P/y//T/9P/y//L/8f/w//D/8v/0
//T/9P/y//L/8P/w//L/8//z//P/8//0//T/8v/y//L/8f/x/+3/7v/u/+7/7v/u/+7/
7v/u/+//7//v/+//7f/t/+7/7v/v//H/7//v/+//7//x//H/8f/0//X/9v/3//f/9v/2
//b/9//6//v//P/+//3//P/4//f/9f/1//b/9v/4//b/9f/2//H/8P/u/+3/7//v/+//
7f/t/+r/6f/p/+n/6P/o/+n/6f/p/+j/6P/n/+b/5f/j/+H/4v/i/+L/4//k/+X/5v/m
/+b/5f/k/+X/5v/n/+j/6//n/+X/5P/m/+f/7f/z//3/FAA3AF4AiAC2AOIADwE6AWMB
hwGjAakBkwFaAQABoQBAANH/bv8p//7+6/78/hr/Kv81/0X/U/9j/3L/ff+N/6H/tf/F
/9D/1//e/97/4//j/+P/4//n/+j/6v/r/+v/6//r/+v/7v/v/+//7//x//L/8v/y//T/
9P/0//T/9P/z//H/8P/x//H/8v/1//T/9P/1//b/9v/2//b/9f/2//f/+v/8//v//P/8
//3//v/+//7////9//z/+//6//v//P/9//7/AQABAAEAAwABAAMABQADAAMABAAGAAYA
BwAHAAgACQAKAAsADAAOAA8ADwAPAA8AEAAQABAAEAAQABEAEwAUABQAEwARAA4AEAAP
AA8ADgAOAA4ADAAMAA0ADAAJAAkABwAGAAQABAAFAAQABAAEAAIABAAEAAUABwAHAAgA
CAAJAAkACQALAA0ADQAMAAwACwALAAgABwAJAAkACAAGAAUABAADAAMA///+//7//f//
/wAAAAD+//r/+v/6//v/+//7//v/+//5//n/+P/4//v//P/8//z//f/9//7//v/+////
//////7//v/+////AQABAAEAAAD+/////////////v/+//7/AAAAAAAAAAAAAP//////
//3//f/7//r/+//5//n/+f/4//j/+P/3//n/+P/1//X/8//z//P/8v/y//L/8//z//D/
7v/t/+3/7v/w//H/8P/u//D/8P/u//D/7//u/+7/7v/w//D/8P/w//D/7v/u/+7/7//v
/+//7f/u/+7/7P/u/+7/7f/t/+3/7P/w//L/7v/s/+z/7P/s/+7/7v/v/+//7f/t/+v/
6//s/+z/7f/v/+7/7//w//H/8v/z//T/+P/3//j/+f/5//n/+v/7//3//f/9//3//v/+
//7/+//7//3//f/+//7/+//4//b/9v/0//T/8//z//f/9//3//X/9P/w/+7/7f/s/+z/
7f/v//H/8f/w//D/7f/s/+v/6f/p/+r/6v/q/+z/7P/s/+z/7//w//D/8P/y//L/8v/y
/+//6f/r//D/8P/x//f/AQAVADIAVwB+AKgA1gAIATUBXgGDAacBswGfAW0BHgHKAHMA
CgCZ/0T/E//6/v/+Hv80/z7/Sf9X/2P/b/9+/5H/o/+z/73/yf/W/+H/6P/o/+3/7f/t
/+3/7f/u//D/8f/1//X/9f/1//f/9//2//X/9//4//j/+P/5//r/+//8//3//f/8//z/
/f/9//7/AQAEAAQABQAGAAUABAADAAEAAwADAAUABgAFAAYABgAHAAoACgAKAAsACwAK
AAkACAALAAwADQAOABEAEQARABMAEQATABUAEwAUABYAGQAaABkAGQAaABsAHAAdAB4A
IAAhACEAIQAhACQAJAAkACQAJAAlACcAKAAoACcAJQAiACIAIQAhACAAIgAiACAAIAAf
AB4AGwAbABkAGAAWABYAFwAWABYAFgAWABgAGAAZABkAGQAaABoAGwAbABsAHQAbABsA
GgAaABkAGQAWABUAEwATABIAEAARABAADwAPAA0ADAAMAAsACQAKAAoACAAGAAYABgAH
AAUABQAFAAUABgAHAAcACAAIAAgABwAGAAUABQAGAAYABAAFAAUABQADAAIAAQABAAMA
AwADAAIAAQABAAAA//8BAAAAAAAAAP7//P/6//j/9f/z//L/8f/z//P/8f/w//H/7//v
/+//8P/w//D/7//u/+z/6P/n/+X/5f/l/+T/4//i/+L/4f/g/97/3f/d/9v/3P/c/9r/
2P/a/9r/2P/a/9n/2P/Y/9f/2P/X/9b/2P/Y/9b/1v/U/9X/1f/V/9b/2P/Z/9j/2P/Y
/9j/2P/Y/9j/2v/a/9v/2//Z/9n/1//X/9f/1v/W/9f/1f/V/9X/1f/Y/9n/2v/e/9//
4P/h/+H/4P/g/+D/4f/j/+P/4//k/+T/5P/h/+H/4//j/+T/5P/l/+L/4P/g/97/3v/d
/93/4f/h/+H/3//h/97/3f/d/9v/2v/a/9v/3f/d/9z/3P/Z/9j/1//V/9b/2P/Z/9r/
2P/Y/9j/2P/Z/9r/2v/a/9v/3P/d/97/2//b/93/3v/e/+H/5f/r//f/DAApAFAAgACw
AOIAEwE8AWkBkQGxAcMBtwGCATAB1wB0AP3/jv89/wb/7/76/hb/Jv8x/z3/Rf9P/2D/
cf99/43/of+z/77/x//S/9r/3v/d/9z/2//d/97/4P/h/+P/4//j/+P/5P/l/+X/5f/n
/+r/7P/u/+3/7P/r/+r/7P/t/+3/7v/w/+//7//x//L/8v/z//T/9f/2//f/9//2//X/
9v/2//n/+v/6//v//v/+//7////+//7//v/+////AAABAAIABQAFAAUABwAJAAsADQAL
AAsADAAOAA4ADwAPABAAEQATABUAFwAaABoAGQAYABcAGgAaABoAGgAYABkAGwAcABsA
GwAaABgAGQAZABoAGgAYABgAFgAWABMAEgAPAA8AEAAQAA8AEAARABAAEAAQABAAEgAS
ABMAEQARABIAEgAUABUAFgAZABkAGQAYABgAFwAXABQAEwAUABUAFQAUABEAEAAPAA8A
DQAMAAwACwAJAAoACgAIAAgACAAIAAkACQAJAAkACQAJAAkACAAIAAsADAAMAAwACwAL
AAwADAAOAA8ADwAPAA4ADgAOAA8AEAARABIAEgAUABUAFQAVABIAEAAPAA4ADgAOAA4A
DgAQAA8ADwAPAA8ADwANAAwADQALAAsACwALAAoACQAHAAgACAAGAAcABQAFAAUABAAE
AAQABQAFAAUABAAEAAUABAAEAAMAAAD//wAA///8/////////wAA//8AAP///v8AAAAA
/v/+//7//////////f/+//7//P/8//z/+//7/wEAAAD8//3//v///wAA/v/+////////
/////f/9//3//P/8//3//f/9//3//f8AAAEAAgAGAAUABgAHAAcACQAKAAsADQAMAAsA
CgAKAAwADAAJAAkABwAHAAgACAAIAAYABQAGAAYABgAFAAUABQAFAAUAAwADAAAA////
/////v/+/////f/9//z//P/7//r/+f/3//n/+v/6//r/+v/6//r/+v/7//z//P/8//7/
/v/+//7/+f/5//3/AgACAAMABQAJABUALgBPAHgApgDOAPoAJwFQAXkBoQG9AbsBoQFi
AQQBpQBEANX/cP8t/wb///4U/zD/PP9H/1v/a/93/4j/mf+r/7//zf/Z/+T/7f/y//b/
+v/5//j/9//5//r//P/9/wEAAQABAAEAAgADAAMAAwADAAQABAAEAAQABAAEAAQABgAH
AAcACAAKAAkACQALAAoACgALAAwADQAOAA8ADwAPAA8AEQASABEAEgASABMAFgAWABYA
FwAWABYAFgAWABcAGAAZABoAHAAbABoAGwAcAB8AIgAhAB8AIAAiACIAJQAlACYAJwAm
ACcAKAAqAC0ALQAtAC0ALgAuAC4ALgAsAC0ALwAwADEAMQAwAC4ALwAvADAAMAAvAC4A
KwAqACkAKAAlACUAJQAkACIAIgAhACAAIAAgACAAIgAiACMAJAAlACcAKAAnACcAJwAp
ACcAJwAmACYAJQAlACIAIQAjACMAIgAgAB4AHAAaABkAGAAYABkAGQAXABgAGAAWABQA
EgASAA==
         </WaveFormData>
      </LeadData>
      <LeadData>
         <LeadByteCountTotal>10000</LeadByteCountTotal>
         <LeadTimeOffset>0</LeadTimeOffset>
         <LeadSampleCountTotal>5000</LeadSampleCountTotal>
         <LeadAmplitudeUnitsPerBit>4.88</LeadAmplitudeUnitsPerBit>
         <LeadAmplitudeUnits>��V</LeadAmplitudeUnits>
         <LeadHighLimit>2147483647</LeadHighLimit>
         <LeadLowLimit>268435456</LeadLowLimit>
         <LeadID>V4</LeadID>
         <LeadOffsetFirstSample>0</LeadOffsetFirstSample>
         <FirstSampleBaseline>0</FirstSampleBaseline>
         <LeadSampleSize>2</LeadSampleSize>
         <LeadOff>FALSE</LeadOff>
         <BaselineSway>FALSE</BaselineSway>
         <ExcessiveACNoise>FALSE</ExcessiveACNoise>
         <MuscleNoise>FALSE</MuscleNoise>
         <LeadDataCRC32>4055545096</LeadDataCRC32>
         <WaveFormData>
8P/u/+7/7v/q/+n/5//m/+j/6f/p/+n/6P/n/+b/5f/o/+n/6v/s/+z/7P/s/+r/5v/l
/+f/5//n/+n/7P/x//7/EwAxAFQAdwCdAMMA7AAUATwBZwGFAYIBXQEeAdIAiAA7AOr/
pf+F/3j/eP97/3//gf+D/4b/jP+W/5//o/+s/7r/x//R/9n/3v/k/+j/6f/p/+n/6//s
/+3/7f/w//H/8f/x//H/8f/x//L/8v/y//P/8//1//X/9v/2//f/9//3//b/9P/1//X/
9v/2//b/9//3//n/+P/3//f/9//4//f/9v/5//v//P/+//z//P/9//3/+//7//z//P/7
//v/+//7////AQACAAUABQAGAAYABwAFAAUABwAIAAgACAAJAAoACwAMAA0ADgAOAA4A
DwAQABAAEQARABEAEwATABUAFQAXABcAFwAXABkAGQAZABcAFgAVABMAEgATABIAEgAT
ABIAEgARABEADwAQABAAEAAQABAAEQASAA8ADwAOAA0AEAAQABAAEQASABIAEwAUABMA
EAAPAA0ADAALAAoACQAIAAcABQAFAAIAAgABAAAAAgACAAIAAQD///7//f/9////////
/////v/9//z//P/+//7//v/+////AAACAAMAAQABAAEAAQADAAQABAAEAAQAAwACAAIA
AgABAAEAAQACAAMABAAFAAMAAQABAAIAAAAAAAAAAAAAAAAA//////7//P/6//n/+//7
//z//P/4//f/9//3//n/+f/3//b/8//z//T/9P/y//L/8P/w//L/8//z//L/8P/w//D/
7v/w//H/8f/x/+//7v/u/+7/8P/w//D/8P/x//H/8v/y/+//7v/t/+v/7f/u/+//8f/v
/+3/6//p/+v/7f/v//H/7//u/+7/7v/u/+7/7P/u/+//7//w//D/7//v/+3/7f/s/+z/
7//v/+//8f/y//L/8//1//T/9P/0//T/9v/4//n/+f/7//z//P/8//v/+//5//n/+f/7
//z//P/5//j/9v/1//b/9//4//n/9//3//f/9P/x/+//7v/u/+7/7P/s/+z/6v/q/+j/
6P/p/+f/6P/o/+b/5v/n/+f/5//n/+f/5//l/+X/5f/l/+T/5P/k/+T/5v/o/+n/6f/l
/+P/5f/m/+3//v8XADMATgBpAIcAqQDQAPYAHAFBAVMBRgEfAdwAlABUAA8AyP+P/3X/
av9u/3v/f/9//4P/iP+O/5j/p/+3/77/xP/L/9P/2f/c/+D/5f/n/+j/6f/o/+j/6P/n
/+b/5//n/+f/6v/r/+z/7v/s/+z/7f/t/+7/7//x//L/8f/x//H/8P/w//H/8f/y//T/
9P/1//X/9P/y//D/7//x//T/9f/2//X/9f/0//T/9v/2//f/9//3//f/+P/4//f/9//3
//f/+//9//7/AQD//wAAAAABAAEAAQADAAQAAgACAAMABAAGAAgACgAMAA0ADgAQABIA
EAARABEAEQATABMAFQAVABUAFQAVABUAEwATABMAEQATABMAEgASABQAEgARABEAEgAS
ABEAEQAPABAAEAAQAA4ADgAPABAAEAARABEAEQASABIAEgATABIAEAAPAA4AEQAQABEA
EQAOAA0ADAALAAwACwAJAAkACgAKAAkACAAIAAgACAAHAAYABgAGAAcABQAFAAUABQAH
AAcABwAIAAYABgAGAAYABAAEAAUABQAHAAcABwAHAAcACAAIAAgACQAJAAkACgAMAAsA
CwALAAkACQAJAAkACwAJAAkACgAMAAwADAAMAAoACgAJAAkACwAKAAkACQAIAAcABwAG
AAUABQAGAAcABQAFAAMAAgADAAMABAAEAAIAAgAAAAAAAgADAAMAAgACAAIAAgAAAP7/
////////AQAAAAAAAAAAAAAAAAAAAP////8AAAAAAAAAAAAA///+//7//v////3/////
//7/+//6//n/+P/3//r//P/9////AAAAAAEA/v/9//v/+v/8//3//v8BAAAAAAABAAMA
BgAGAAYABgAEAAYABwAHAAkACgAKAAoACgAJAAYABQADAAUABgAGAAcABgAEAAMAAwAD
AAMAAwABAAEAAQD+/////f/8//z/+v/4//j/+P/6//r/+P/4//r/9//3//b/9f/0//T/
8//z//P/8//z//X/9f/1//X/9f/0//P/8v/2//b/9f/z//H/6//r//L//f8QACcAQwBi
AH0AmQC7ANwA/AAiAUUBTwE8AQkBwAB8AD4A9/+y/4n/d/9u/3T/f/+D/4n/kf+S/5b/
ov+t/7n/xv/O/9X/3f/h/+L/5v/o/+n/6f/p/+n/6v/r/+v/7P/t/+3/7f/x//H/8f/y
//D/8P/x//H/7//v//D/8P/x//H/8f/w//L/8//z//T/8v/y//P/8//1//T/8//z//T/
9v/2//b/9P/1//X/9v/z//L/8v/x//T/9f/3//j/+P/3//b/9f/6//v/+//9////AAAA
AAEA/////wEAAgACAAIAAwAEAAUABgAHAAgACAAIAAkACgAKAAsACwALAA0ADQAPAA8A
DQANAA0ADQANAA0ADQALAAwADQANAA4ADgAMAAsACwAJAAgABgAFAAcACAAIAAgACAAI
AAkACgAKAAsACwALAA4ADgAOAA8ADQAMAAwADAAMAAoACgAJAAgABwAGAAUABgAFAAMA
AwACAAIAAQAAAP7//v/+//3//P/8//z//f/+////AAABAP///////wAAAAAAAAAAAAAA
AAAAAQABAAEAAQABAAEA//8AAAAAAAADAAMAAwAEAAUABQAGAAcABQAFAAUABQADAAEA
AQACAAQABAAEAAQABgAGAAUABQAFAAQAAwADAAEAAQACAAIAAQABAAIAAwADAAMAAQAA
AAEAAQACAAIAAgACAAAAAAACAAMAAwACAAIAAgACAAAA//////7//f8AAAAAAQACAAEA
AAD///7/+//7//z//P8AAAIA/v/+//7//v/+//z//v///////v/+//3//f/7//v/+v/6
//v/+//7//3/AAAAAAEAAwACAAIAAgACAAMABgAIAAkABwAIAAgACAAJAAkABwAHAAcA
CQAKAAoABwAGAAQAAwAEAAUABgAHAAcABwAHAAQABQADAAIAAgABAP7//f/8//7//v/8
//z/+f/1//T/8v/1//b/+P/5//f/9//3//f/+f/5//n/+f/3//b/9f/0//L/9v/3//f/
8//z//H/+P8FABoANQBTAHYAmQC7AOMADAE2AWABgwGNAXIBOQH4ALQAZgATAMj/l/99
/3b/gP+H/4P/g/+H/4j/jP+Y/6H/qf+0/7r/v//J/9H/2v/c/+D/4f/h/+H/4f/i/+P/
4//i/+P/4//j/+b/5//o/+r/6P/o/+n/6f/p/+n/6v/q/+n/6f/p/+j/6P/p/+n/6v/s
/+z/7f/t/+v/6v/p/+n/6//u/+//8P/u/+//7//w/+7/7v/v/+//8f/x//L/8v/z//P/
8//z//b/9//3//n/9//4//j/+f/7//v//f/+//z//P/9//7//f/+////AAACAAQABwAK
AAcABwAGAAUABQAFAAcABwAHAAcABwAHAAcABwAHAAUABwAHAAYABgAGAAQAAwADAAIA
AgABAAEAAwAEAAQABAACAAIAAwAEAAUABwAIAAkACQAIAAcABwAHAAYABgAGAAYABAAE
AAMAAAD///7//f/8//v/+f/5//b/9v/1//T/9f/2//f/9//2//b/9v/3//X/9f/1//X/
9f/1//X/9v/3//j/+f/6//r/+v/7//v//f/9//3//f/7//z//P/8/////////wAAAAD/
///////9//3//f/9//7//f/+/wAA/v/+//7//v/8//z/+//7//v/+v/5//n/+f/5//r/
+v/6//n/+f/5//f/9//1//T/8//z//T/9P/y//L/8P/w//H/8//0//T/9v/2//b/9P/x
//H/8P/v/+3/7P/s/+z/7f/u/+//8P/t/+3/7v/u/+7/7v/u/+3/6P/o/+r/6//s/+z/
7P/s/+z/6f/q/+r/6f/n/+b/5P/j/+X/5//o/+r/7f/t/+3/7//v/+7/7v/v//D/8P/w
//D/7v/w//H/8f/z//T/9P/0//P/8//x//H/8//1//b/9v/z//L/8P/v/+3/7f/t/+3/
7f/t/+3/6v/p/+f/5v/m/+j/5v/m/+b/5v/m/+T/5P/k/+H/4f/g/+D/4P/h/+H/3//f
/9//3//i/+P/5P/l/+T/5P/k/+T/5P/k/+H/4//j/+P/4f/e/+f//P8XADEATgBtAIsA
qwDOAO4ADgExAUUBPgERAcwAhgBEAAEAuv+D/2v/YP9k/3H/df91/3f/fP+E/47/l/+h
/6r/tP+9/8f/zf/S/9b/2v/b/9v/2//Z/9r/2//b/9z/3f/d/93/3//f/9//4P/g/+D/
4f/h/9//3//g/+D/4//j/+P/4v/h/+H/4P/g/+D/4P/h/+H/4//i/+H/4f/h/+L/4f/g
/+P/5f/m/+j/5v/m/+f/5//n/+f/6P/o/+n/6f/p/+n/7P/t/+3/7//w//L/8//1//X/
9f/3//j/+P/4//n/+v/9//7///8AAP7//v///wAAAAABAAEAAQD/////AQABAAIAAwAE
AAUABAADAAIA///8//v/+f/4//n/+P/4//n/9v/2//X/9f/0//T/8//y//L/8v/z//T/
8v/z//P/8//2//b/9v/3//X/9P/0//T/9f/0//X/9f/y//H/8P/v/+7/7f/r/+v/7P/s
/+v/6v/o/+j/6P/n/+b/5v/m/+f/6f/p/+n/6f/n/+f/5//o/+v/7P/t/+7/7P/s/+3/
7f/r/+v/6//r/+3/7v/u/+7/8f/x//H/8v/y//H/8f/x//H/8f/x//H/8v/x//L/9P/0
//T/9P/0//T/9P/z//P/9f/0//P/8//x//H/8v/y//D/7//v/+//8f/x/+//7v/v/+//
8P/w//D/8P/u/+7/8P/x//H/8P/u/+7/7v/s/+//8f/y//P/8//y//L/8v/y//L/8v/y
/+//7//w//D/8P/w//D/7//v//D/8f/z//X/8//1//b/9P/0//T/9P/w//L/8//z//T/
9P/z//P/8//z//L/8v/1//X/9f/3//n/+v/8/////v/+//7//v/+/wAAAQABAAMABAAE
AAQAAwADAAEAAQABAAMABAAEAAEAAAD+//3///////////8AAAEAAgAAAPz/+f/3//b/
+P/2//b/9v/2//b/9P/0//P/7//u/+z/7P/s/+3/7f/u/+//8P/x//H/8f/x//H/8f/w
/+//7v/w//L/8f/v/+//7//v//r/CwAgADcAVQB6AJ0AwQDpABABNgFaAXEBawFCAQUB
wgCCADgA7f+0/5f/if+G/5D/k/+T/5v/n/+e/6T/rv+z/7//yv/S/9v/6f/x//T/+P/5
//n/+P/3//n/+v/7//v/+v/7//v/+/////////8AAAAAAAABAAEA/////wAAAAADAAMA
AwACAAIAAwADAAQABAAEAAUABQAEAAIAAAD//wIABAAEAAQABAAFAAUABgAIAAgACQAJ
AAsACwAMAAwACwALAAsACwAMAA0ADQAPABEAEgASABMAEgARABIAEgATABQAFgAYABcA
GAAZABoAGAAYABkAGgAcAB0AHQAdABsAGwAdAB0AHwAfAB8AHwAhACEAIQAfAB0AHQAc
ABwAHAAaABkAGQAYABgAFwAXABcAGAAYABgAGgAaABsAHAAeAB8AHwAfACAAIAAgACEA
HwAeAB4AHgAcABoAGgAZABoAGQAYABcAFAATABEAEQASABIAEQAQAA4ADgAOAA0ACgAK
AAoACwALAAsACwALAAsACwALAAwADAAMAAwADAAOAA4ADwAPAA0ADQANAA0ADQAOAA4A
DgAPAA8ADwAQABAADwAPAA8ADgANAAwACwAMAAsADAAOAAsACgAJAAgACwAMAAwADQAL
AAoACQAJAAcABwAIAAgABgAFAAUABQAHAAcABQAEAAMAAwAEAAQABgAGAAQABAACAAMA
AwACAAQABAAEAAIAAgADAAMAAwAFAAQABAAEAAMAAgABAAAAAQABAAIAAgACAAQABgAG
AAQAAgAAAP7//v8AAAEAAQAEAAQAAwADAAEAAQAAAAAA////////AQADAAQABgAJAAgA
CAAIAAgACAAKAAsACwAJAAoACgAKAAsACwAJAAkACwANAA4ADgANAAwACgAJAAcABwAH
AAcACAAJAAoACAAFAAMAAgACAAAA/v/+//7//v/+//z//P/9//v//P/8//v/+v/6//n/
+f/5//n/+f/7//v/+//7//r/+v/6//r/+P/4//n//f/9//n/9f/2//3/CgAfADkAVgB3
AJkAvQDmAA4BNAFdAX0BhgFtATQB6gCiAFkACADB/5X/gP98/4n/lf+T/5P/lv+Y/6D/
q/+z/7r/yP/R/9n/3//k/+j/6v/r/+v/6//t//D/8//1//T/9f/1//X/9//3//f/+P/2
//b/9//3//n/+f/6//r/+//7//v/+v/4//n/+f/6//r/+v/7//v/+//6//n/+f/4//r/
+v/6//3///8AAAIAAQAAAAAA//8BAAEAAgACAAMAAwADAAMABgAHAAcACQAJAAoACgAL
AAkACQALAAwADQAOABAAEgASABIAEgASABQAFAAVABYAFAAVABUAFQATABMAFQAVABYA
FwAYABkAFgAVABQAEQAUABUAFQAWABQAEgARABEADgAOAA0ADQAMAAwACwAKAAwADAAN
AA4ADgAPAA8ADwASABIAEgATABEAEAAQABAAEgAQABAADwAMAAsACgAJAAgABwAFAAUA
BgAGAAUABAACAAIAAgABAAEAAgADAAUAAgABAAAA//////////8AAAAAAAAAAAAAAAAA
AAEAAQD//////////wAAAgADAAQAAwADAAMABAAEAAMAAwADAAMAAwADAAMABQADAAMA
BAACAAIAAgACAAAAAAD/////AQAAAP/////9//3//v/+//z/+//7//v//f/9//v/+v/6
//v//f/+//v/+v/3//b/9v/3//f/9v/2//b/9v/0//T/9f/1//X/9f/0//T/9P/0//T/
9P/0//H/8f/y//L/8v/y//L/8f/u/+7/7v/v//H/8f/x//T/9P/0//T/9P/x//L/8v/x
//L/8v/x//H/7//v/+7/7v/v/+//7//x//L/8v/z//X/9v/2//b/9v/4//r/+//7//r/
+v/5//j/9//3//X/9f/3//n/+v/6//f/9v/0//P/8P/v/+7/7f/w//H/8v/w/+z/6f/n
/+b/5v/k/+T/5P/m/+b/5P/k/+X/4//k/+T/4v/i/+P/4//h/+H/4f/h/+H/4f/h/+H/
5P/k/+T/5P/k/+L/4f/l/+X/4//f/+D/6f/6/w8AJQBAAGEAfwCdAL4A3gACAScBOwE0
AREB1ACOAFAAEQDK/5H/df9m/2b/df+B/4P/hf+K/5D/mP+j/6//uv/C/8v/0//X/9r/
4P/k/+X/5f/l/+X/5v/n/+f/6v/r/+v/6//r/+v/6//s/+r/6v/r/+v/7P/t/+//8P/z
//P/8//y//D/8f/x//L/8//0//b/9//1//T/8//z//b/+P/4//j/9v/3//f/+P/4//j/
+f/5//n/+f/6//r//P/9//7///8BAAEAAAABAAEAAgACAAMABQAFAAcACAAIAAgACQAK
AAoACgAKAAoADAAMAA0ADgAQABEAEQARAA8ADwARABEAEwATABMAEwASABEAEAANAA8A
DwAOAA4AEAAOAA0ADQANAA4ADgAPAA4ADgANAAwADQAOABAAEgAQABEAEQARABIAEgAS
ABMAFQAUABQAFAAVABQAFQAVABQAEwASABEAEAAPAA0ADQAOAA4ADQAMAAoACgAKAAkA
CgAKAAoACwAKAAkACAAHAAkACQAJAAoACAAIAAgACAAHAAYABgAFAAgACQAKAAsACwAM
AAwADAANAA0ADQAOAA4ADQANAA0ADQANAA0ADQAMAAkACAAIAAkACgALAAwADQAOAA4A
DwARABAADwAPAAwACwALAAoACQAJAAoACwANAA0ACwAKAAsACwAMAAwADAAMAAoACgAK
AAsACwAKAAwADAAMAAoADAANAA0ADQANAAwADAAMAAoACgAKAAoACQAJAAoACgALAAwA
DQANAAwADAAMAAwADAAMAAwACgAMAA0ADQANAAwACgAJAAsACwAKAAoADAANAA4AEQAR
ABAAEAARABQAFAAUABQAEwAUABQAEwAVABYAFgAWABgAGQAYABkAFwAZABoAGgAbABoA
GAAXABUAFQAVABUAFQAVABUAEgARAA8ADgAOAA0ACgAJAAgACQAKAAkACgAKAAcABwAG
AAYABgAHAAcABgAFAAQAAwAFAAUABQAFAAYABgAGAAYABAAEAAMABQADAAEA//8CAAsA
GgAvAEsAbACRALMA1QD+ACgBUAF5AZcBlgFxATYB7gCmAFsADgDJ/5//jv+O/5f/mf+X
/5v/nv+i/6r/s/+5/8D/yv/V/93/5f/s//L/9P/1//X/9f/z//T/9f/1//j/+f/5//n/
+f/5//n/+v/8//z//f/9//v/+//8//z//f/9//3//P/+//////8AAP7//v/////////+
//3//f8AAAIAAgACAAIAAwADAAQABAAEAAUABQAFAAUABgAGAAUABQAFAAUACAAJAAkA
CwAKAAoACQAJAAoACwAOABAADgAOAA8AEAAPABAAEQASABIAEgATABQAFAAVABUAFQAX
ABcAGQAZABgAFwAWABUAFwAXABcAFQAUABMAEQAQABAADgANAA0ADwAQABAAEQAPABAA
EAAQABAAEAARABIAFAAVABUAFQAWABYAFgAXABkAGAAYABgAFwAUABMAEQAQAA8ADgAN
AA0ADQAMAA0ACgAKAAkACAAIAAgACAAHAAYABgAGAAcABQAFAAUABQAHAAcABwAIAAUA
BAADAAIABAAEAAUABQAFAAUABQAFAAMABAAEAAQABQAFAAUABgAEAAMAAwADAAQABQAG
AAcACQAHAAcACAAHAAYABQAEAAIAAgABAAEAAQAAAP////8BAAEAAgACAAAA////////
/f/9//v/+v/7//v//P/8//7//v/8//z/+v/7//v/+v/4//j/+P/2//b/9//3//f/+f/4
//j/+P/2//b/9v/2//f/9//4//j/+P/4//j/9//2//b/9v/3//P/8//0//T/9P/0//T/
8P/y//P/8//0//T/8//z//T/9f/1//b/9f/1//X/9//2//b/9//5//r/+v/6//r/+f/6
//r/+f/6//z//f/+///////9//3/+//9//7//v/+//7//f/9//r/+f/4//f/+f/5//n/
9v/1//P/8v/y//L/8P/w//D/8P/w/+7/7v/u/+v/6//q/+r/6v/r/+v/7f/t/+3/7f/r
/+v/6//r/+7/7v/u/+7/8P/s/+v/6f/p/+n/6f/s//P/BgAfADsAWgB7AJkAuwDgAAYB
LAFNAV8BVgEtAeYAmgBWABEAzP+b/4H/dP94/4X/i/+L/4//lP+e/6b/qf+x/77/zP/X
/93/4//o/+j/6v/r/+v/6//t/+7/7//v/+7/7//v/+//8f/x//H/8v/y//L/8//z//X/
9f/2//b/9P/z//L/8P/y//P/8//0//L/8v/z//P/8//y//H/8f/0//b/9v/2//T/9f/1
//b/9P/0//X/9f/z//P/9P/0//f/9//3//f/+P/5//n/+//5//r/+v/7//v/+//9//7/
/v/+////AAABAAIAAwAEAAYABgAHAAgABwAHAAYABQAFAAUABwAHAAUABQAFAAUABQAF
AAUAAwAFAAUABAAEAAQAAgABAAEA/v/+//3//f/9//7//v/+//z//P/9//7/AAABAAEA
AQAAAAAAAAABAAIAAgADAAQABgAEAAQAAwAAAP///v/9//z/+//5//n/+P/4//f/9v/0
//T/9P/z//D/8P/w//H/8f/x//H/8f/v/+//7//w//D/8P/w//D/8P/w//H/8f/z//P/
8//z//H/8v/y//L/8//z//P/9P/z//H/8P/v/+//7//v/+//8f/v/+//8P/u/+7/7v/u
/+7/7v/t/+3/6//q/+n/6f/p/+n/6v/q/+j/5//n/+f/5//n/+X/5P/l/+X/5v/m/+T/
5P/i/+L/4//l/+b/5v/k/+T/5P/i/+D/4f/h/+H/4//i/+L/4v/i/+L/4v/i/+H/4f/i
/+L/4v/i/+L/4f/g/+D/4P/h/+H/4f/j/+f/4v/g/+D/4P/g/97/4P/h/+H/4P/g/9//
3//g/+H/4f/i/+P/4//j/+X/6P/o/+n/6//s/+z/7P/s/+z/7v/v/+//7//w//D/8P/x
//H/7//v/+//8f/y//L/8//y//D/7//v/+//7//v/+//7//v/+z/6//p/+j/6P/q/+j/
6P/o/+r/6v/o/+j/6P/l/+X/5P/j/+L/4v/h/+L/4//k/+X/5v/n/+j/6f/s/+z/7P/s
/+j/4v/j/+f/5f/j/+f/7v/9/xQALQBHAGIAgQCjAMkA7gASATYBSwFFASIB6QCoAGoA
KgDj/6j/if97/3j/hv+N/4//kf+V/5j/nP+k/6//u//C/8j/0f/b/+f/6v/o/+z/7f/t
/+3/6//s/+3/7f/v//H/8v/z//P/8//z//T/8v/y//P/8//0//X/9//4//j/9//2//T/
9v/5//v//v/+//7///////7//P/6//n/+//+////AAD+//////8AAAIAAgADAAMAAQAB
AAIAAgAEAAUABgAHAAwADQANAA8ADgAOAA0ADQAOAA8AEgAUABMAEgASABIAEwAUABUA
FgAYABgAGQAaABwAHQAdAB0AGwAbAB0AHQAdAB0AHQAdABsAGwAbABkAGQAZABgAGAAY
ABYAFQAVABQAFAATABMAFQAWABYAFgAWABYAFwAYABgAGQAZABkAGAAYABgAGQAXABYA
FgAWABYAFAAUABMAFAATABIAEQARABEAEAARAA4ADgANAAwACgAKAAoACQAGAAYABgAH
AAcABwAHAAcACAAJAAoADAAKAAoACgAKAAgACAAJAAkABwAHAAcABwAGAAYABQAEAAcA
BwAHAAgABgAFAAUABQAFAAUABQAFAAIA///+//7//f/8//v/+v/6//r/+f/5//n/+P/3
//f/+f/5//r/+v/3//X/9P/z//L/8f/u/+z/6f/p/+r/6v/o/+j/5v/m/+b/5//n/+b/
5v/m/+b/5P/i/+P/4//j/+H/4P/g/+D/4v/i/+L/4v/f/9//4P/g/+H/4v/j/+P/5P/i
/+T/5P/k/+T/5P/m/+f/5//n/+b/5P/j/+P/4//i/+L/4v/h/+D/4f/k/+T/5f/n/+n/
6v/r/+z/6//s/+z/6//s/+7/7//w/+//7//t/+3/7//x//L/8v/z//L/8P/v/+3/7f/t
/+3/7v/v//D/7v/t/+v/6v/q/+z/6v/q/+r/7P/s/+r/6v/o/+X/5f/k/+X/5v/o/+n/
6f/p/+n/6f/n/+f/5//n/+r/6v/q/+r/5v/m/+n/6f/p/+n/6//s//X/BgAbADcAWgB9
AKMAyQDwABoBRAFpAYUBggFbARoB0gCIADkA6v+t/4f/dv94/4P/if+L/43/jP+Q/5r/
o/+p/7D/vP/L/9P/2f/i/+j/6P/p/+n/6f/n/+j/6f/p/+z/7f/t/+3/7f/t/+3/7v/w
//L/9f/3//T/8//z//L/8//z//P/8v/y//P/8//0//b/9v/3//f/+P/4//j/+f/3//j/
9//2//j/+f/5//r/+//8//7/////////AAAAAAEAAQABAAEABgAHAAcACQAJAAoACgAL
AAkACQALAAwADAAMAA0ADgAQABIAFAAWABQAFAAVABYAFgAXABcAFwAVABUAFwAXABcA
FwAXABcAGQAZABkAFwAXABcAFgAWABUAEgAQAA8AEQASABIAEwAVABYAFgAWABYAFgAX
ABgAFwAXABYAFQAXABgAGQAbABsAGgAaABoAGAAWABYAFQAVABUAFQAVABMAEQAOAA0A
DAAMAAsACgAKAAoACgAJAAgACAAIAAkACQAJAAkACQAJAAkACQAKAAwADAAMAAwADAAM
AA0ADQAPAA8ADwAPAA0ADgAOAA4AEQARABEAEgAUABMAEwATABAADwAOAA0ADwANAA0A
DgAQABAAEAAQAA4ADgANAA0ADQAMAAsACwALAAsADAAMAAoACQAJAAkABwAHAAUABAAD
AAMABAAEAAUABgAFAAYABQAFAAQAAgAAAAAAAAD+////AQACAAMAAgAAAP///v8AAAAA
AAAAAP////8AAAAA/v/+//7//f/6//r/+v/7/wMAAQD+/wAAAAAAAAAA/v8AAAEAAQAB
AAAA/v/9//3//f/8//z//f/9//3///8CAAIAAwAFAAgACAAIAAgABgAIAAkACQAJAAoA
CgAKAAkACQAHAAcABwAJAAoACgALAAoACAAHAAcABwAHAAcACQAJAAkABgAFAAMAAgAC
AAIAAAAAAAAAAAAAAP7//v/8//n/+f/4//j/+P/5//n/+f/5//n/+f/7//v/+//7//z/
/P/8//z/9P/0//n//f/7//v/+//8/wUAGAAvAEsAbACJAKMAxwDsABIBPAFfAWcBWAEr
AeIAmABWAA8AyP+Z/4P/fP+E/4//kf+T/5v/ov+o/7L/uf/F/9D/2P/f/+n/8f/0//b/
9//3//b/9f/1//b/9//3//r/+//7//v//P/7//r/+v/8//z//f/9//z/+//7//r//f/9
//3//P/8//3//f/+//3//P/8//v//f/8//v/+//8//7//v/+//z//f/9//7/AAAAAAEA
AQABAAEAAgACAAQABQAGAAcABwAHAAYABwAJAAoACgALAAkACQALAAwADgAOAA8AEAAP
ABAAEQASABIAEgATABQAFAAVABUAFQAVABUAFwAXABcAFwAXABcAGQAZABkAFwAWABUA
EwASABIAEAAPAA8ADgAOAA0ADQANAA4ADgAOAA4ADgAPABAAEQATABQAFQAVABQAEwAT
ABMAEgASABIAEAAOAA4ADQAOAA0ADAALAAkABwAEAAMABQAGAAYABgAEAAQABAADAAIA
/v/+/w==
         </WaveFormData>
      </LeadData>
      <LeadData>
         <LeadByteCountTotal>10000</LeadByteCountTotal>
         <LeadTimeOffset>0</LeadTimeOffset>
         <LeadSampleCountTotal>5000</LeadSampleCountTotal>
         <LeadAmplitudeUnitsPerBit>4.88</LeadAmplitudeUnitsPerBit>
         <LeadAmplitudeUnits>��V</LeadAmplitudeUnits>
         <LeadHighLimit>2147483647</LeadHighLimit>
         <LeadLowLimit>268435456</LeadLowLimit>
         <LeadID>V5</LeadID>
         <LeadOffsetFirstSample>0</LeadOffsetFirstSample>
         <FirstSampleBaseline>0</FirstSampleBaseline>
         <LeadSampleSize>2</LeadSampleSize>
         <LeadOff>FALSE</LeadOff>
         <BaselineSway>FALSE</BaselineSway>
         <ExcessiveACNoise>FALSE</ExcessiveACNoise>
         <MuscleNoise>FALSE</MuscleNoise>
         <LeadDataCRC32>1354369317</LeadDataCRC32>
         <WaveFormData>
9v/z//P/8//x//D/7//v//H/8v/y//D/7//v/+//7v/v//D/8f/y//D/8P/w/+7/7P/t
/+3/7f/s/+v/6//s//L//v8RACoARABjAIAAnwDDAOcADQEsATMBIQEBAdAAoABvADoA
DgD4/+//5//h/93/2P/P/8z/yv/N/8//z//S/9j/4//p/+7/8P/y//L/8v/z//P/8//z
//P/8//2//b/9v/2//f/+P/4//j/+v/6//r/+v/8//z//P/9//v//P/8//r/+v/6//v/
+//9//7//v/+/wAAAAD+//7//P/8//z/+//+////AAABAAAAAAAAAAEAAQAAAAAAAAD+
//7/AAAAAAIABQAHAAcABwAIAAgABwAFAAYACQAKAAoACgAJAAkADAAOAA8AEAAPABAA
EQARABMAEwAUABQAFgAWABkAGQAZABoAGgAaABsAHQAeAB4AHQAdABwAGwAcAB0AHQAe
AB4AHgAdAB0AHAAcAB0AHQAdAB0AHgAeABwAGwAaABgAGgAaABoAGgAcABoAGQAYABYA
EwATABIAEQAQAA4ADgALAAkABwAHAAUABAADAAIAAwAEAAUABgADAAIAAQAAAAIAAgAC
AAIAAQAAAP////8AAAEAAgADAAUABQAFAAUAAwAEAAQAAwAFAAUABQAGAAUABQAEAAMA
BQAFAAUABQAHAAYABgAGAAMAAwADAAMAAQAAAAAAAQD//////f/9//v/+//5//n//P/8
//z/+//5//n/+P/4//r/+v/6//n/9v/2//b/9v/0//T/8//z//T/9P/0//P/8P/w//D/
8P/y//L/8f/x//D/7//u/+3/7v/w//P/8v/y//L/8//z//H/7//u/+3/7v/w//H/8v/w
/+z/6v/p/+v/7//y//T/8f/w//D/8P/w//D/7f/x//L/8v/w//D/7//v/+//7v/u/+//
8P/w//D/8f/y//P/9P/2//T/9P/0//T/9v/2//j/+f/7//v/+f/7//n/+//5//n/+f/5
//v/+//6//n/9v/1//b/9//4//r/+P/4//j/9v/z//D/8P/w//D/7v/t/+3/7P/s/+n/
6f/q/+n/6f/p/+j/5//n/+b/5P/k/+X/5v/k/+T/5P/k/+T/5P/k/+T/5v/m/+f/5f/h
/+D/4f/d/+D/6v/6/w0AHgA0AEkAZACFAKcAywDtAAQBBQHzAM8AogB4AE0AHAD2/+L/
2f/V/9X/0//M/8P/wv/C/8X/zf/X/9j/2P/b/9//4v/i/+T/5f/m/+j/6f/o/+f/5v/l
/+j/6P/o/+j/6//s/+z/7P/q/+r/6v/q/+v/7P/t/+//7f/u/+7/7P/u/+7/7//v/+//
8P/w//D/7v/u/+z/7P/u//D/8v/z//L/8f/w/+//8v/y//L/8//x//D/8P/w/+7/7v/w
//D/8//3//r/+//6//r/+f/3//n/+v/9//7//P/8//v/+/8AAAIAAwAEAAcACAAJAAkA
BwAHAAgACAAJAAoADgAPAA8AEAAQABAADgAPAA8ADgAQABEAEQARABEAEQAQABAAEgAS
ABEAEQAQABAAEQARAA8ADwAQABAAEwATABMAEgASABIAEgASABEADgAMAAoADQALAAwA
DAAKAAgABQAEAAQAAwACAAMAAwACAAEAAAACAAIAAgACAAAAAAAAAAAA/v/+//7//v8A
AAAAAAABAP///////////////////////wAAAAD//wEAAQABAAIAAgADAAMAAwAFAAUA
BQAFAAMAAgACAAIAAwADAAMAAwAEAAQABQAHAAUABQADAAMAAwADAAEAAQAAAAAAAAD/
/wAAAQABAAIAAAAAAAAA///+//7//v/+//z//P/7//v//v/+//7//f/8//z//P/8//r/
+v/5//n/+v/7//z//f/8//z//f/6//r/+v/7//v//P/7//v/+//5//r/+v/6//j/+v/6
//r/9//2//X/9P/y//f/+f/6//v//P/8//3/+v/4//f/9//5//r/+//9//3//f/9//7/
AQACAAMABAADAAIAAwADAAUABQADAAUABAAFAAIAAQD/////AQABAAMAAwABAAEAAQAB
AAEAAgABAAAA///8//3/+v/6//r/+P/2//X/9f/4//j/9f/1//f/9f/0//P/8v/x//H/
8P/w//D/8f/y//D/8P/w//D/7v/u/+7/7v/y//L/8f/v/+v/5v/j/+f/7v/4/wgAGwAu
AEIAVwBwAI0AqwDPAPMABAEBAecAvQCSAGoAPQAMAPD/5P/Z/9X/0//R/9D/z//I/8b/
yf/P/9X/3P/e/+H/5f/m/+b/6P/o/+j/6f/p/+n/6f/p/+n/6P/o/+j/6P/r/+z/7P/s
/+r/6v/q/+r/6v/q/+r/6//r/+z/7P/q/+7/7v/v/+//7f/u/+7/7v/w//D/7v/u/+3/
7v/v/+//8f/x//H/8f/v/+7/7f/t/+7/7v/v//D/7v/u//D/8P/w//P/9f/1//b/+P/5
//n/9//4//v//P/6//r/+f/5//z//v///wAAAwAEAAUABQADAAMABAAEAAYABgAJAAkA
BwAIAAgACAAIAAkACQAIAAoACwALAAsADQANAAwADAAJAAgABgAFAAcACAAKAAsACQAJ
AAoACgALAAsACwAKAAwADAAMAAwADAAKAAkACAAIAAUABQAEAAMAAgAAAAAAAAD///7/
///9//z/+//6//n/+P/3//b/9v/2//b/9v/3//j/+f/6//j/+P/4//n/+f/5//n/+f/7
//v/+//7//n/+v/6//n/+f/5//n/+v/8//3//f/9//7///8AAAEA///+//7//v/8//v/
+v/5//z//P/9/////f/9//v/+//9//3/+//7//z//P/8//v//f/9//z//P/8//z//P/7
//z//P/8//z//P/8//v/+//8//z//P/7//z//P/8//z/+//6//j/9//4//n/+v/7//n/
+v/8//r/+P/4//n/+f/8//3/+v/6//r/+v/6//f/+//8//z//P/8//v/+//4//b/9f/1
//j/+P/4//n/+P/5//r//P/+//7//v/+////AAADAAUABAADAAAAAQABAAMAAQABAAMA
AwAFAAUABwAHAAUABQAFAAUABQAGAAYABgAGAAQABQACAAIAAgAAAP7//f/9//7//v/7
//v/+P/1//P/8f/0//X/9//4//b/9v/3//j/+P/4//j/+P/1//T/8//y//D/8v/1//X/
8//w/+//7//4/wQAFAAnAEAAWgB1AJQAtwDbAP8AIwEyAScBCwHnAL4AjgBZACgABADu
/+P/4//f/9f/zv/J/8T/wv/H/8n/y//Q/9L/0//X/97/5P/k/+b/5v/n/+f/5//n/+f/
5//m/+b/5v/m/+j/6v/r/+z/6//q/+n/6P/q/+r/6v/r/+v/7P/s/+r/6v/q/+v/6//t
/+7/7v/u/+7/7v/s/+z/7v/w//L/8//y//H/8P/v//L/8v/y//P/8//y//L/8v/y//L/
9P/0//T/9//5//n/9//4//j/9//5//r//f/+//7//v/9//3///8AAAAAAAAEAAYACAAJ
AAcABwAIAAgACAAIAAsACwAJAAoACgAKAAwADQANAAwADAANAA0ADQANAA0ADAAMAAwA
DAALAAsADQAOABAAEQAPAA8AEAAQABMAEwATABIAEQAQAA8ADgAOAAwACwAKAAoABwAH
AAYABAACAP///v/9//v/+f/5//f/9v/1//T/9//4//n/+v/4//j/+P/4//j/+P/4//j/
+P/4//j/+f/7//v/+//7//v/+//7//v//f/+//7//f/7//v/+//8//7/////////////
//////////7//v/+///////////////+//7////9//3/+//7//v/+//5//n/+v/6//r/
+f/5//n/+P/4//j/+P/4//f/9v/2//b/9v/z//L/8P/v//H/8v/z//P/8//0//X/9v/1
//T/8v/x/+//7//v/+//7//w//L/8P/u/+7/7//v//D/7//v/+//6f/q/+z/7P/u/+7/
7v/u/+7/6v/t/+3/7P/p/+j/5v/l/+j/6P/p/+v/7v/u/+7/7//v/+//7//w/+7/7v/u
/+7/7v/u//D/8f/z//P/8f/z//H/8//x//H/8//z//X/9f/z//P/8f/x/+//7//v//D/
7v/u/+7/7P/t/+r/6v/q/+z/6v/p/+n/6P/o/+X/5f/n/+X/5P/j/+H/4f/i/+L/4P/g
/+H/4v/j/+T/5f/m/+T/5P/k/+T/5v/k/+P/4//h/+D/3f/b/97/7P/+/w0AIgA4AE8A
aACDAKEAvwDhAPwA/wDrAMUAmABsAEEAEADo/9j/0f/L/8v/yf/C/7v/tv+4/7v/v//D
/8b/yv/P/9X/1v/Y/9z/3v/e/9//3//e/93/3P/b/97/3v/e/97/3//g/+D/4P/g/+D/
4P/g/9//3v/d/93/3//g/+D/3v/e/97/3//f/9//4P/g/+D/4P/g/97/3v/e/97/3v/d
/+D/4f/i/+P/5P/k/+T/5f/l/+T/5P/k/+L/4v/k/+T/5f/p/+z/7f/v//D/8P/v/+3/
7v/x//L/9P/0//P/8//2//j/+f/6//n/+v/7//v//f/9//7//v/8//z//////wAAAgAD
AAQAAQABAAAA/v/9//3//P/7//3//f/8//z/+//6//j/9//3//b/9v/1//f/9//4//j/
+P/3//b/9P/2//b/9v/2//T/8v/x//D/8//x//L/8v/x//D/7v/u/+z/6f/m/+X/5//m
/+X/5P/i/+L/4v/i/+L/4v/i/+L/5P/k/+T/5P/i/+L/4v/j/+T/5f/m/+f/5v/l/+T/
4//k/+b/5//n/+f/5//n/+j/6P/p/+n/6f/p/+n/6f/p/+n/6P/o/+j/6v/r/+z/7f/r
/+r/6v/r/+3/7f/r/+v/7f/t/+v/6//s/+z/7P/r/+n/6f/o/+j/6P/o/+j/5//n/+j/
6f/q/+z/7P/r/+v/7P/s/+z/6//o/+j/6P/o/+n/6v/q/+v/7f/t/+3/7f/r/+z/7v/s
/+r/6v/r/+v/6v/p/+n/6f/q/+z/7f/u//L/8P/w//D/7v/u/+7/7v/p/+3/7v/u//D/
8P/v/+//7//u/+7/7//w//D/8P/x//T/9f/2//j/9v/2//b/9v/3//j/+//9//3//f/7
//3/+//9//v/+//9//3///////3//f/7//v/+//7//v//P/+//7//v/8//n/9v/2//b/
+P/2//X/9f/1//T/8P/v/+3/6//q/+n/5//n/+j/6P/o/+r/7f/w//D/8P/w//D/7f/s
/+v/6v/u/+7/7f/r/+n/5v/j/+n/9P8AABAAJQBAAFoAdwCYALkA2QD9ABkBIAEPAe8A
xwCcAHAAPwAYAAYA+P/v/+3/6f/j/+D/2//U/9L/1f/X/9v/3v/i/+v/8//4//z//P/7
//r/+v/5//v/+//7//v/+v/6//r/+v/9//7//v/+//z//P/8//z//P/8//z//f///wAA
AAD+//7//v//////AQACAAIAAgABAAAA/f/8////AAABAAEAAwADAAMAAwAEAAQABAAF
AAYABgAHAAgABgAGAAgACAAGAAkACwALAA0ADgAOAA0ADAAMAA4ADgARABIAEgATABUA
FgAWABYAFQAWABcAFwAZABkAGgAaABoAGgAdAB0AHwAgACAAIAAeAB8AHwAeAB4AHwAf
AB8AIAAhACEAIgAgACAAHwAfACAAIAAhACEAIwAjACQAJAAlACUAJQAkACYAJgAmACYA
JQAiACAAHgAeABsAGwAaABkAGAAWABYAFQATABEAEQATABIAEQAQAA4ADgAOAA4ACgAK
AAoACgAKAAoACgAKAAwADAAMAA0ADQANAA0ADQANAA0ADQANAA0ADgAOAA0ADQANAA0A
DgAOAA8ADwAPAA8ADwAPAA8ADAAKAAkACAAIAAkACgALAAkACAAIAAkADAANAAwADQAL
AAsACQAJAAgACAAIAAcABwAHAAYABgAGAAYABgAFAAYABgAGAAYACAAIAAcABwAHAAYA
BQADAAMABAAFAAYABAAEAAMAAwAFAAUABQAFAAQABAAFAAIAAgACAAMAAwAEAAUABwAG
AAMAAgABAAAA/f8BAAIAAgAFAAYABgAHAAUABAAEAAUABQAEAAMAAwAGAAcACAAKAAoA
CgAKAAoADAAMAA4ADwAOAA0ACgALAAsADQALAAsADQANAA8ADwAPAA8ADQANAAsACwAL
AAwADQAOAA8ADgANAAoACgAKAAgABgAFAAUABAAEAAEAAQAEAAMAAwADAAIAAQABAAAA
/v/+////AAD+//7//v/+//7//v/+//7//v/8////AQABAPz/9f/z//j/AAAOAB0AMABI
AGEAfACdAL0A3wAFASYBMwErAQ0B4gC0AIcAVAAkAAYA9//t/+3/7//o/9//2v/W/9f/
2//d/97/5P/p/+3/8P/0//j/9v/2//f/9//4//n/+v/7//r/+v/6//r/+//8//z//P/7
//r/+f/4//n/+v/7//3/+//8//z/+v/8//z//f/9////AAAAAAAA/v/+//z//P/9//7/
/////wAAAQACAAMAAwACAAEAAQADAAIAAgACAAIAAgAEAAQABgAJAAsACwALAAwADAAL
AAkACgANAA4AEAAQAA8ADwARABIAEgASABUAFgAXABcAFQAVABYAFgAUABQAFwAXABgA
GgAbABwAGQAZABgAFgAYABsAHQAfAB0AHQAcABwAGgAaABkAGQAYABgAGQAZABkAGQAa
ABoAGwAbABsAGgAaABoAGgAaABwAGgAZABgAFgATABMAEgAPAA4ADAAMAA0ACwAJAAkA
CQAIAAcABgAGAAYABgAGAAYABgAGAAYAAwACAAEAAAACAAIAAgADAAEAAQABAAEAAQAB
AAEAAQD//wAAAAD//wIAAwAEAAYABQAFAAQAAwADAAMAAwADAAMAAgACAAIAAwADAAMA
AwABAAAAAAABAAEAAQD/////AQABAP/////+//7//v/9//v/+//6//r//P/8//z/+//7
//z//f/+//v/+v/4//f/+P/4//j/9//4//j/+P/4//b/9v/1//X/9f/1//X/9f/z//T/
9v/0//L/8v/z//P/8//z//T/9f/y//L/8f/w//L/8v/y//b/9v/2//b/9v/y//X/9f/0
//T/9P/z//P/8f/w//D/8f/w//D/8P/x//L/8//0//b/9P/0//T/9P/1//b/+f/7//r/
+f/2//f/9f/3//X/9f/2//f/+v/7//r/+f/2//X/9P/z//L/8v/0//T/9P/y//D/7P/r
/+r/6v/o/+f/5//o/+j/5f/l/+b/5f/l/+X/4//j/+T/5P/i/+L/4//k/+P/4v/h/+D/
4f/i/+P/5P/k/+T/4//j/+P/4P/b/9n/3v/o//b/AwAWACwARQBcAHkAkwCzANcA8AD1
AOMAwwCaAHAARwAYAPL/4P/T/8v/z//T/8z/x//E/8L/xf/J/8//1P/W/9n/3f/e/+D/
5P/m/+b/5//n/+f/5//n/+f/6P/o/+j/6P/p/+r/6v/q/+n/6P/n/+b/5//o/+n/6//s
/+7/7//u/+//7v/u/+3/7v/w//H/8v/w//D/7v/u//H/8v/z//P/8v/x//D/7//w//D/
8P/x//L/8v/z//T/9v/2//j/+P/3//n/+v/5//v//P/8//v/+//8////AAAAAAAA////
////AAAAAAAAAwAEAAUABQAGAAcACQAKAAkACAAKAAkACwAMAAwADAALAAsACgAIAAoA
CwALAAsADAANAA0ADgAOAA4ADQANAA0ADAAMAAsADgAPABEAEgATABMAEwASABAAEAAQ
ABAAEQAQABAAEAARAA8AEAAQAA8ADgAMAAwACQAHAAUABQAHAAYABQAEAAIAAgACAAIA
AgACAAIAAgACAAIAAgACAAIAAgACAAMAAQABAAEAAQAAAP///v/9/wAAAgADAAMABQAF
AAUABgAGAAcABwAHAAUABQAFAAUABwAGAAYABgAEAAMAAgABAAIAAgADAAUABgAHAAYA
BwAHAAcABQAFAAQABAAEAAMABAAFAAUABgAGAAYABgAFAAYABgAGAAYABgAGAAUABQAG
AAYABgAFAAUABgAHAAgABgAGAAUABQAFAAUABQAFAAUABgAIAAYABAAEAAUABQAGAAcA
CQALAAkACAAIAAgACAAIAAgABQAJAAoACgAIAAgABwAHAAkACAAIAAkADAAMAAwADQAM
AA0ADgAQAA4ADgAOAA4ADAAMAA4ADwARABEADwARABIAFQAUABUAFQAVABcAFwAXABcA
FQAVABUAFQAVABYAFgAWABYAFAARAA4ADgAOAAwACgAJAAkACwAMAAoACwALAAkACAAH
AAUABQAGAAYAAwACAAIAAgAEAAQABAAEAAYABgAGAAYAAgACAAEAAwADAP7/+//7/wAA
CAAWACcAPgBYAG8AigCrAM8A8QAXATQBPQEvAREB5gC2AIkAWgAqAAwA/f/1//P/7//o
/+H/3P/a/9n/2//d/+D/5v/p/+//8v/2//r/+P/4//n/+f/3//f/9//3//r/+v/6//r/
+f/6//r/+v/6//r/+v/6//r/+v/6//v//f/+//7//P/+//7///////3//v/+//7/AAAA
AP7//v///wAAAQABAAEAAQABAAEAAgACAAIAAwADAAIAAgACAAIAAgAEAAQAAgAFAAcA
BwAFAAYABgAFAAYACAAMAA4ADAAMAAsACwAOABAAEQASABEAEgATABMAEwATABQAFAAU
ABQAFwAXABcAGAAYABgAGAAZABkAGAAWABcAFwAXABUAFQAUABQAFgAYABkAGwAbABoA
GgAZABsAGwAcABwAHwAfAB8AHgAeAB4AHgAeACAAHgAdABwAGQAVABQAEgATABIAEAAQ
ABAADwAOAA8ADgAMAAoACAAIAAgACAAIAAgACAAIAAgABgAGAAYABgAGAAYABgAHAAYA
BQAEAAMABQAFAAUABQADAAQABAADAAUABQAFAAYABQAFAAQAAwABAAEAAQABAAQABAAF
AAYABQAFAAUABQADAAIAAgADAAMAAwABAAEA//////3//f8AAAAAAAD////////+//7/
/f/8//v/+f/5//r/+//8//7//v/9//3//P/8//z/+//6//r/+v/6//r/+v/5//n/+//7
//v/+//6//r/+//4//j/+P/5//n/+v/5//n/+f/3//j/+P/4//T/9P/0//b/9v/2//b/
8//3//j/+P/2//b/9f/1//b/9v/3//n/+f/4//f/9//2//f/+P/6//r/+v/6//r/+f/4
//n/+f/8//3//P////3////9//3/+//7//3//f/+/////v////3/+//5//j/+//8//3/
/P/5//b/9v/2//b/9P/z//P/9v/2//P/8//x/+//7v/t/+3/7f/u/+7/7v/u/+//8P/v
/+7/7f/s/+7/7v/u/+7/8v/u/+v/6//r/+r/5//p/+z/9v8GABcALgBEAFsAdgCVALcA
1wD3AA4BEQEBAdkAqgCAAFMAJgAGAPT/5//f/+P/4f/c/9X/0v/U/9X/0//V/9r/4P/p
/+3/7v/w//D/8P/w//H/8f/z//P/8//z//L/8v/y//L/8//0//T/9P/0//T/9P/0//b/
9v/2//f/9P/0//P/8P/0//T/9f/1//T/9P/z//L/9P/0//L/8v/1//b/9//3//X/9f/1
//X/9P/0//T/9f/1//T/9P/0//b/9v/4//j/9//5//r/+f/3//j/+P/3//f/+P/7//z/
+v/6//n/+f/8//7///8AAAEAAgADAAMAAwADAAQABAACAAIABQAFAAMABAAEAAQABQAH
AAgACAAIAAkACQAJAAcABwAGAAYABgAGAAUABQAEAAQABQAFAAUABQAGAAYABwAHAAcA
BgAGAAYABgAGAAYABAADAAIABAABAAEAAAD///7//P/8//v/+f/3//f/9f/0//P/8v/w
//D/8P/w/+z/7P/s/+z/7v/u/+7/7v/t/+z/6//r/+v/6//r/+v/6//r/+v/6//t/+7/
7v/t/+3/7f/t/+7/7P/t/+3/7f/s/+v/6v/p/+v/6v/q/+r/6f/p/+n/6f/p/+j/6P/p
/+j/5//k/+P/4//j/+H/4f/i/+L/4v/h/+H/4f/g/+D/4P/g/+D/3//e/97/3v/e/93/
3P/a/9n/3f/e/9//3//c/9z/3P/c/9z/3P/b/9v/2//b/9v/2//Z/9r/3P/a/9z/3P/d
/93/2v/Z/9n/2f/Z/9r/2v/a/9j/2P/c/9//3P/a/9r/2v/a/9f/2//c/9z/2//a/9j/
1//a/9r/2//d/9z/3P/c/93/4P/h/+L/5P/k/+T/5P/k/+T/5P/m/+f/5//n/+X/5//p
/+v/6f/p/+n/6f/r/+v/6//r/+n/6f/r/+v/6//s/+r/6v/q/+j/5//k/+T/5P/l/+T/
5P/l/+T/5P/h/+H/4f/f/97/3f/b/9v/3P/c/9v/3P/e/+D/4v/i/+L/4v/k/+T/5P/k
/+L/3P/d/9//3f/c/93/4f/o//b/BAAVACgAPgBbAHoAlwC3ANsA8QD4AO0A0QCrAIYA
XgAvAAYA8P/m/9//3//f/9n/0v/P/8r/yP/J/8//0f/U/9b/2//j/+r/6v/q/+r/6v/r
/+v/6f/p/+n/6f/r/+z/7f/u/+7/7v/t/+z/7v/u/+7/7v/u/+7/7v/v/+3/7v/u/+z/
8f/y//T/9f/3//j/+P/4//f/9v/z//L/9f/2//f/9//3//f/9//3//n/+v/7//3/+//6
//r/+v/7//z///8AAAAAAwAFAAUAAwAEAAQAAwAEAAYACgAMAAoACgAJAAkADAAOAA8A
EAAPABAAEQARABIAEwAVABYAFgAWABkAGQAXABgAGAAYABgAGQAZABgAGAAZABkAGQAX
ABcAFgAWABYAFgAVABUAGAAYABkAGQAZABkAGgAaABkAGQAZABgAGAAYABgAGAAWABQA
EwASABIADwAPAA4ADgAOAA0ADgAPAA0ACwALAAkACAAHAAYABAAEAAQABAACAAIAAgAC
AAQABAAEAAQABAAEAAQABQAFAAUABQAFAAMAAwADAAMAAQACAAIAAQD+//3//P/8//3/
//8AAAEA//////////////7//v/+//r/+f/4//f/9v/0//P/8//z//P/8f/x//P/8//x
//H/8v/y//L/8f/u/+3/6//q/+r/6v/q/+n/5//m/+X/5P/k/+T/4//j/+L/4v/i/+H/
3v/e/97/3v/g/+D/3//f/93/3f/d/93/3f/e/+D/3v/d/9z/3P/b/93/3f/e/9//4f/i
/+L/4v/i/+L/3//j/+T/5P/i/+L/4f/h/9//3v/e/9//3v/e/97/3//i/+P/5P/m/+j/
6P/o/+j/5v/m/+j/6f/p/+n/5//p/+v/7f/r/+v/7P/t//D/8f/x//H/7//v/+3/7f/t
/+7/8P/w//D/7v/v/+z/7P/s/+3/7P/s/+3/7v/u/+v/6//p/+f/5v/l/+j/6f/r/+z/
6P/o/+n/6v/p/+j/5//m/+f/6P/p/+r/5v/m/+n/6f/p/+r/5//l/+r/9v8CABUALgBG
AGMAgACfAMEA4wAJASYBLQEbAfcAygCcAGsAOgAQAPb/5//h/+H/3//a/9P/zP/K/8v/
z//P/9D/1v/f/+X/6v/u//D/7v/u/+//7//t/+3/7f/t//D/8P/w//D/7//w//D/8P/z
//T/9f/2//T/9P/0//X/9//4//j/9v/3//b/9v/1//f/+P/4//j/+f/6//n/+v/6//r/
+v/5//v/+//7//v//v/+//7///////7//v/+/wAAAAACAAIAAgAFAAcABwAJAAoACgAJ
AAcACAALAAwADAAMAAsACwAOABAAEQASABEAEgATABMAFQAVABYAFgAUABQAFwAXABcA
GAAYABgAGgAbABsAGgAaABsAGwAbABkAGQAYABgAGQAaABoAGwAdAB4AIAAhACEAIQAi
ACIAIgAhACAAHgAgACAAIAAgACAAHgAdABwAGgAXABcAFgAWABYAFQAWABQAEQAOAA0A
DQAMAAsACgAKAAoACgAKAAoACgAKAAoACAAIAAgACAAGAAYABgAHAAgACQAKAAsACwAL
AAsACwANAA4ADgANAAsACwALAAwADgAPAA8ADwARABEAEQARABAADgANAAwACwALAAsA
CwANAAwADAANAAsACwAJAAkACwALAAkACQAIAAgACAAHAAcABwAGAAYABAAEAAQAAwAC
AAIAAgACAAMABAAEAAUABQAEAAMAAQD+//7//v/+////AAAAAAEA/////////////wAA
AgAAAP7//v///////v/9//3//f/8//z/+//6/wIAAAD+/wAAAAAAAAAA+////wAAAAD+
//7//f/9//3//P/8//3//f/8//v/+//9////AQAEAAQABAAEAAQABAAEAAYABwAHAAcA
BQAHAAcACQAHAAcABQAFAAcABwAJAAkABwAHAAkACQAJAAoACAAIAAgABgAFAAIAAgAC
AAQAAgABAAEAAAAAAP3//f/9//v/+v/5//f/9//4//j/+P/4//n/+v/8//z//P/8//r/
+v/6//r/9P/0//f/+//7//j/9//1//r/BgAUACUAPABSAGUAgACfAMEA5wAJARgBFQEB
AdkAqgCAAFMAIgAAAPL/7f/p/+n/5f/g/9//3P/c/93/3//j/+j/6v/t//X/+v/8//z/
+//6//r/+f/3//f/9//3//r/+v/6//r/+v/6//n/+P/6//r/+v/6//n/+P/3//f/+f/6
//r/+P/4//j/+f/5//n/+v/6//r//P/8//r/+v/5//r/+//7//n/+f/5//n//P/8//z/
/f////7//v/+/wAAAAACAAIAAAABAAEA//8AAAIAAwADAAIAAgAEAAQABQAGAAYABwAI
AAoACwAMAAsADAANAA0ADQANAA4ADgAOAA4AEQARABEAEgASABIAFAAVABUAFAATABMA
EgARAA8ADwAOAA4ADgAOAA0ADQAQABAAEQARABEAEQASABIAFQAVABUAFAASABIAEgAS
ABIAEAAPAA4ADAAJAAkACAAIAAgABwAIAAYAAwAAAP//AAAAAAAAAAD+//7//v/+//r/
+P/4/w==
         </WaveFormData>
      </LeadData>
      <LeadData>
         <LeadByteCountTotal>10000</LeadByteCountTotal>
         <LeadTimeOffset>0</LeadTimeOffset>
         <LeadSampleCountTotal>5000</LeadSampleCountTotal>
         <LeadAmplitudeUnitsPerBit>4.88</LeadAmplitudeUnitsPerBit>
         <LeadAmplitudeUnits>��V</LeadAmplitudeUnits>
         <LeadHighLimit>2147483647</LeadHighLimit>
         <LeadLowLimit>268435456</LeadLowLimit>
         <LeadID>V6</LeadID>
         <LeadOffsetFirstSample>0</LeadOffsetFirstSample>
         <FirstSampleBaseline>0</FirstSampleBaseline>
         <LeadSampleSize>2</LeadSampleSize>
         <LeadOff>FALSE</LeadOff>
         <BaselineSway>FALSE</BaselineSway>
         <ExcessiveACNoise>FALSE</ExcessiveACNoise>
         <MuscleNoise>FALSE</MuscleNoise>
         <LeadDataCRC32>3594632414</LeadDataCRC32>
         <WaveFormData>
3//e/97/3v/b/9v/2//b/9v/2//a/9r/2f/Z/9j/1//a/9v/2f/a/9n/2f/a/9r/1f/X
/9f/2P/Y/9X/0f/S/9f/3f/q//v/DwAkADkAUQBsAIkAqQDIANIAygC4AJwAegBeADkA
GAALAAcA/v/0/+7/5v/c/9b/0v/S/9D/zv/N/9H/1//e/+H/4f/i/+D/3//f/9//4f/g
/+D/4v/l/+X/4v/i/+X/5v/m/+X/5f/m/+b/5v/m/+f/5//n/+f/5//n/+f/5//o/+j/
6f/r/+v/6//q/+z/7f/t/+3/7f/s/+v/6//t//D/8f/y//L/8v/x//D/8v/y//L/8v/v
//D/8f/x//T/9f/2//f/+f/5//r/+v/6//v/+v/7//r/+v/7//v//f///wAAAgACAAIA
AgABAAMAAwAEAAQABQAHAAgACgAMAA4ADgAOABAAEAAQABEADwAPAA4ADAANAA8AEQAT
ABQAFAAUABMAEwATABQAFAASABMAEwATABAADwANAAwADwAQABEAEgAUABQAEgAQAA0A
DAAKAAkABgAFAAMAAwADAAEA///+//z//P/8//v//P/9//3//v/7//r/+f/5//n/+f/5
//n/9//3//f/9//4//n/+v/7//3//f/9//3//P/8//z//P/+//7///////z//P/8//z/
/P/8//z//f////7//v/+//7//f/9//3//f/7//v/+//6//r/+f/5//b/9v/2//b/+P/4
//f/9//1//X/9f/z//X/9f/0//T/8//y//H/8P/w//D/7v/u/+//8P/w/+//7f/t/+3/
6//s/+7/7//w/+//7v/t/+z/7f/u/+//7//x//H/8v/y//H/8P/v/+z/7f/u/+//8P/v
/+3/6//p/+z/7v/w//L/8P/w//D/8P/w//D/8f/x//L/8v/y//H/8f/x/+//7v/u/+//
8f/y//P/9f/1//X/9f/2//j/+P/4//n/9//3//f/+f/7//v/+//7//3//f/7//v/+v/7
//z//f/7//r/+f/5//r/+//8//3//f/9//z//P/6//n/+P/3//X/9P/0//P/8//x//D/
8P/z//H/8v/z//L/8f/w/+7/7v/u/+//7//v/+//7//s/+z/7f/t/+7/7v/v//H/7//q
/+j/6f/n/+j/7//7/wYAEQAdACwAPwBbAHgAlQCzAMgAzgDGALQAmAB+AGIAQQAmABsA
EwAKAAgAAgD4/+7/6P/m/+b/7P/y//H/6//r//D/8//z//L/8//z//T/9f/z//L/8v/0
//X/9f/y//L/9f/2//b/9f/1//b/9v/2//b/9//3//f/9//3//f/9//5//r/+v/7//v/
+//7//r/+f/5//j/9//7//z//f////7//v/8//r//f/+//7//v8AAAAAAAAAAP//AAAB
AAEABAAFAAYABwAFAAUABgAGAAUABwAHAAkABgAGAAcABwAKAA0ADwASABMAFAAVABUA
EwATABQAFAAXABkAGgAcABoAHAAcABwAGgAaABoAGwAcAB0AHQAcABwAHQAeAB8AIAAg
ACAAHwAfAB8AIAAgAB8AHwAeAB0AHwAfAB4AHgAeAB4AHgAeAB0AHAAZABYAGAAYABcA
FwAUABMAEQARABMAEQAPAA4AEAAQABAADwAPAA8ADgAOAA4ADgAOAA8ADAALAAoACQAK
AAsADAANAAsACwALAAsACwALAAsACwAKAAoACgAKAAoACgALAAsADAAMAAwADAAOAA4A
DgAPAA4ADAALAAoACgAJAAkACQALAAsADQAPAA4ADgANAA0ACgAKAAoACgAIAAgABwAH
AAkACQAJAAcABwAHAAYABgAGAAYABgAGAAQABAACAAIABQAGAAYABQAFAAUABQADAAMA
BAAEAAQABgAGAAYABgAEAAQABAADAAMAAwAEAAQABgAGAAYABAACAAIAAgACAAEAAwAD
AAQAAQAAAP///v8AAAEAAwAEAAYABQAFAAUAAgAAAP////8AAAIABAAHAAYABQAEAAQA
BwAIAAkACwAJAAkACQALAAsACwALAAsACwALAAkACQAJAAkACQAJAAoACgAKAAsACwAL
AAsACwALAAsACgAKAAgABwAGAAUAAwACAAIAAQACAAEAAQACAAIA/////////v/9//z/
+v/8//z//f/9//3//f/9//r/+P/5//n/+v/+//3/+//5//b/8v/v//H/9v/9/wcAFAAh
AC0APABPAGMAegCbALsA0ADUAMYArACQAHoAXAA7ACgAIQAXAA4ACAACAAAA/P/y//D/
8v/2//r/+//7//v//v/9//3//v8AAP////////3//P/8//7//f/9//r/+v/9//7//v/9
//v//P/8//z//P/9//3//f/9//3//f/9////AAAAAAEAAQABAAEAAAAAAAEAAQABAAIA
AgACAAMABAAGAAYABgAHAAYABAACAAMABAAFAAYABQAGAAcABwAHAAcABwAHAAgACQAL
AAwADAANAAwADQAMAAwADQANAA0ADwAQABIAEwAUABUAFQATABMAFAAUABUAFwAYABoA
GAAaABoAGgAaABoAGgAbABwAHQAdABwAHQAdAB0AHQAbABoAGQAXABoAGwAdAB4AHAAd
AB0AHQAbABsAGgAaABwAHAAcABwAGgAaABgAFgAXABYAFAATABIAEQAPAA8AEQAPAA0A
DAAKAAoACgAJAAgABwAFAAQAAgACAAIAAwAEAAUABgAHAAcABwAHAAcABwAHAAcABwAH
AAcABwAHAAYABgAGAAYABAAEAAUABQAGAAYABgAGAAcACAAJAAsACgAIAAcABgAFAAMA
AgABAAQAAwAEAAUABQAEAAIAAQABAAIAAwAEAAIAAgABAAEAAQABAAEA//8AAAEAAQAC
AAAAAAAAAAAAAgACAAAAAAD//wAAAAD//wEAAQABAP///P/8//v/+v/7//z//f/+//z/
/P/8//v/+//7//z//P/+/wAA/P/6//r/+v/6//v/+//8//z//P/7//v/+//4//b/9f/1
//X/9v/3//n/+f/5//n/+v/8//z//P/9/////////wEAAAD///7//f/9//3/+//7//z/
/f/+////AAAAAAAAAQABAAEAAQABAP/////+//7//P/7//r/+f/4//b/9f/z//X/8//y
//L/7v/p/+f/5f/o/+n/6v/q/+r/6v/r/+v/6//r/+v/6P/n/+f/5v/m/+T/5f/n/+f/
4v/g/93/3f/k/+3/9/8CABMAJQA2AE0AaQCGAKUAwwDSAM4AwgCwAJYAeABUADMAGgAL
AAEA+v/0/+j/4P/Y/87/zv/O/8z/zP/N/8v/y//O/9P/2f/Y/9j/1//X/9f/1f/U/9T/
1v/X/9f/1P/U/9f/2P/Y/9f/1f/W/9b/1v/Y/9n/2f/Z/9f/1//X/9f/1//Y/9j/2f/d
/93/3f/c/9z/3f/d/93/3v/e/97/3//f/+D/3//e/+L/4v/h/+D/4v/i/+L/4v/g/+L/
5P/l/+f/5//n/+f/5f/l/+b/5v/p/+v/6//t/+r/6v/r/+v/7P/t/+3/7v/x//T/9//5
//j/9//3//b/+P/5//n/+v/6//z//P/8//7//v/+/////v///////v/9//3//f/9/wAA
AAAAAP//AAABAAMABAACAAMAAwADAAUABQAEAAQAAwACAAEAAAAAAAAA/v/8//v/+v/4
//f/9P/z//H/8f/z//H/7//u/+3/7P/r/+n/7P/t/+3/7v/s/+z/7P/t/+v/6//r/+v/
7f/t/+3/7f/t/+3/7f/t/+//7//v/+//8P/w//D/8P/u/+7/7//v//H/8v/z//T/8v/y
//L/8//z//L/8v/y//T/8//z//P/8//x//H/8f/y//L/8f/x//D/8P/w//D/8P/w/+//
7//v/+//7//t/+//7//u/+7/7v/u/+7/7v/t/+z/6f/o/+z/7v/v/+//8f/x//H/7//u
/+7/7f/s/+r/6v/q/+r/7P/s/+z/6//r/+v/7P/s/+r/6v/q/+j/5P/m/+j/6P/q/+r/
6v/q/+r/5//n/+j/6P/l/+P/4v/h/+P/5P/m/+n/6f/q/+v/7f/r/+v/6//s/+z/7P/s
/+3/7f/t/+3/7//v/+//7//v/+//7//t/+3/8f/z//X/9//1//T/8//z//L/8f/w/+//
7//v/+7/7v/u/+3/7P/r/+z/7P/t/+3/7f/r/+r/6v/q/+f/5//n/+X/5f/l/+T/5P/k
/+X/5f/m/+f/6P/m/+j/6f/p/+r/6v/p/+f/5//m/+T/4f/d/+D/6//3/wIAEQAfAC4A
QQBXAGwAhQClAL4AyAC+AKgAigByAFYANQAYAA0ACQACAP7/+P/u/+T/3v/c/97/4P/g
/9//3//j/+b/5//n/+r/7P/r/+v/6//p/+j/6P/q/+3/7f/q/+r/7v/u/+3/6//p/+r/
6v/q/+j/6f/p/+n/6v/r/+z/7f/s/+z/6//r/+//7//v/+7/7v/v/+//7//v/+7/7f/t
//H/9P/1//b/+P/4//f/9v/2//b/9v/2//b/+P/6//v//f/9//3//f/+////AQACAAEA
AwADAAUABAAEAAUABQAHAAkACgAMAAsADAANAA0ADgAPABEAEgAUABUAFQAWABgAGgAa
ABoAGQAYABcAFwAVABUAFAASABIAEwAUABUAFAAUABQAEwARABEAEgASABIAEwATABMA
EwATABIAEgASABIAEgASABEAEAANAAoADAAMAAsACwAKAAkABwAHAAUAAwABAAAAAgAC
AAIAAQABAAEAAAAAAP7//v/+/////////////////////////wAAAQACAAMAAQABAAEA
AQAEAAQABAAEAAIAAgADAAMABAAEAAQABAAEAAQABAAFAAUABAAEAAQABQAFAAYABwAH
AAUABQAFAAQABAADAAMABAAEAAQABAAEAAQAAwADAAMAAwADAAEAAwADAAIAAgACAAIA
AgACAAMABAADAAQAAwAEAAQAAwABAAEAAQD//wAAAgADAAQABAAEAAQABAAEAAQABAAD
AAIAAQABAAAAAAAAAAAA/v///wAAAQACAAcAAwAFAAQAAgACAAIAAgD/////AAAAAAEA
AQACAAMAAQAAAAAAAQD//wAAAQADAAUABQAFAAYABAAEAAQABQAGAAcACAALAAkACQAJ
AAkACQAJAAcABwAKAAsADAANAAwACgAIAAcABwAHAAcABwAHAAcABgAGAAIAAQAAAP//
AQAAAAAA///9//v/+v/6//n/9f/0//P/8f/x//H/8P/x//L/9P/1//X/9f/1//L/8f/x
//D/8P/0//X/8//v/+z/6P/l/+v/8v/5/wMAEgAlADcATABjAH0AmAC3ANEA3ADUAMQA
rgCSAHgAWAA7ADAAJwAbABQADAAGAAIA+v/w/+z/6v/q/+r/6f/p/+//9v/7//3//P/7
//n/+P/3//j/+P/5//z/+v/5//X/9P/3//j/+P/3//X/9v/2//b/9P/1//X/9f/4//n/
+v/7//r/+v/5//n/+//7//v/+v/4//n/+f/5//r/+v/6//v//P/+//7//v8AAAAA///+
/wAAAAAAAAAA//8AAAEAAQAAAP///v/9//////8AAAAA/v////7//////wAAAgADAAQA
BQAFAAYABQAGAAcABwAFAAUABgAGAAgACQAJAAoADAAOAA4ADgAMAAwADAANAAwADQAN
AAwADAANAA4ADwAPAA4ADQALAAwADQAPABAAEAARABEAEQARABEAEAAQABAAEAAQABAA
DwAOAAsACAAHAAYABAADAAIAAQD/////AQD///3//P/8//z//P/7//r/+f/3//b/8v/y
//L/8//z//P/8//z//X/9f/1//X/9f/1//X/9f/1//X/9f/1//T/9P/0//T/8v/y//P/
8//0//T/9P/0//T/9P/0//X/8v/w/+//7v/x//H/8v/z//L/7//u/+3/8f/y//L/8//w
//D/8P/w/+7/7v/t/+3/7//v/+//7f/t/+3/7P/s/+z/7P/s/+z/7f/u/+3/7v/u/+7/
7f/r/+z/7f/u/+3/7f/u/+7/7v/u/+7/7v/u/+z/7P/s/+v/7f/t/+7/7v/u/+7/8P/w
/+3/7P/r/+r/6//r/+z/7P/v/+//8P/x/+//7v/u/+//7P/s/+z/7f/u/+//8P/y//L/
8v/y//P/9f/1//X/9//1//X/9f/1//X/9f/z//P/9v/3//j/+f/7//r/+f/5//f/9//3
//f/+v/7//v//P/6//n/+P/3//X/9P/0//P/8v/v/+3/7P/u/+3/7//x//D/7//u/+z/
7P/s/+3/7f/t/+3/7f/q/+r/6//r/+z/7P/r/+3/7//w/+r/4//h/+T/6//1/wAACwAb
ACwAQQBXAHAAjQCtAMoA2ADaAMwAsACSAHYAVwA2ACEAFQAMAAoACAAAAPT/6v/k/+L/
4v/i/+H/4//l/+b/6f/r/+7/7P/r/+v/6//u/+7/7//y//H/8f/u/+7/8P/w/+//7f/s
/+z/6//q/+v/7f/u/+//7//v/+//7//v//D/8P/x//P/8//z//L/8v/z//P/8//y//L/
8v/z//f/+v/7//z/+//6//j/9v/3//j/+f/6//r//P/+//////////////8BAAEAAgAC
AAIAAwACAAMAAQACAAQABQAFAAcACAAKAAsADAANAA0ADQANAA4ADgAOAA8ADwAQABEA
FAAVABYAFAASABAADwATABUAFgAWABcAFwAXABcAFgAWABYAFQATABMAFAAUABQAFQAV
ABUAFwAXABYAFgAWABYAFgAWABYAFgAUABIAEwASABAADwANAAsACAAHAAkABwAFAAQA
BAAEAAQAAwADAAMAAgACAAEAAgADAAUAAgABAAAA//8BAAEAAQABAP//////////////
///////+//7//v/+////AAACAAMAAgACAAIAAgAAAAAAAAABAAMAAgACAAIAAgABAAEA
AQABAP///////wAAAAD/////AAAAAAAAAAAAAAAA//////3//f/9//v//f/9//z//P/9
//7///8AAP3//P/5//j/+//8//z/+//9//3//f/7//n/+v/6//r/+P/4//j/+P/4//j/
+P/3//f/9//4//j/+v/6//r/+P/2//b/9v/2//n/9//3//r//P/8//z//P/5//n/+v/6
//z/+//7//v/+f/4//j/+f/3//j/+f/7//v/+//7//z//P/8//z//f////////8BAP//
//////////////3//f8AAAEAAgADAAMAAgABAAEAAAD///7//f/+//////8AAPz/+//6
//n/9//2//b/9f/3//X/9P/0//X/8//0//X/8//z//P/8v/y//L/8//z//H/8f/x/+7/
8f/z//T/9v/2//P/8f/z//T/8P/r/+n/7v/1//3/BgATACMAMgBFAFkAbgCHAKcAwADI
AMIAsACWAH4AZABDACoAHwATAAoACgAIAAIA+v/y//D/8P/w//T/9f/1//X/+P/3//f/
+v/7//v//P/9//3//P/8//7/AQABAP7//v8AAAAA///9//v//P/8//z//v////////8A
AAEAAgADAAEAAgACAAMABwAHAAcABgAEAAUABQAFAAYABgAGAAcABwAIAAcABgAGAAYA
BQAEAAcACAAJAAoACgAMAA4ADwANAA0ADQANAA0ADQAOAA4ADwARABEAEwAQABAAEQAR
ABEAEQAQABAAEwAUABUAFQAXABcAGAAYABYAFwAXABgAGAAaABoAGgAZABgAFwAXABoA
GwAbABoAGwAbABsAGwAaABoAGgAZABcAFwAYABgAGQAbABwAHQAdAB0AHAAcABoAGgAa
ABoAHAAcABoAGAAYABgAFwAXABYAFQATABMAEQAPAA0ADAAOAA4ADgANAAsACwAKAAoA
CgAKAAoACwAJAAkACQAJAAsACwALAAsACQAJAAkACQAIAAcABgAFAAcACAAJAAoACgAK
AAsACwAMAAwADAAMAAsACgAJAAkACwAKAAoACgAJAAcABgAFAAYABQAGAAcACgAKAAkA
CQAKAAoACgAKAAgACAAHAAcACQAJAAkABwAHAAcABgAGAAgACAAIAAgACAAIAAYABgAF
AAYABgAFAAYABwAIAAcABQAGAAYABgAGAAYABgAGAAYABgAGAAUAAwADAAQABAAFAAYA
BwAGAAYABgAGAAYABgAGAAYABwAHAAgACAAHAAUABAADAAQABAAFAAcABwAIAAkACwAJ
AAkACQAKAAoACgAKAAsACQAJAAkACwANAA0ADQANABEAEQAPAA8ADgAPABAAEQARABAA
DwAPAA8ADwAPAA8AEQARABAAEAANAAsACQAHAAcABgAGAAUABwAFAAQABAAEAAEAAQAB
AP////////7//f/8//z/+//7//v/+//4//n/+//8//7/+P/3//f/9//4//T/8f/x//D/
9f/9/woAGwAtAD4AUQBnAIAAnQC9ANoA5gDeAM4AtgCWAHwAXQA8ACcAHQAUAAwABAD8
//T/7P/m/+T/5P/i/+P/5f/l/+j/6//t/+7/7P/r/+v/6//p/+j/6P/q/+3/7f/q/+r/
6v/q/+n/5//o/+r/6//s/+r/6//r/+v/7f/t/+3/7f/t/+7/7v/v/+//7//v/+7/7v/v
/+//7//y//L/8v/z//L/9P/0//T/9v/2//X/9P/0//T/9P/0//L/9P/2//f/9//3//f/
9//1//X/9v/2//n/+//7//3/+v/6//v/+//9////AAACAAIAAgACAAEAAwADAAQABAAG
AAcABwAIAAgACgAKAAoADAAMAAwADQANAA0ADAAKAAkACQAJAAkACwAMAA0ADQANAA0A
DgAOAA4ADwAPAA8AEQARABAAEAAQABAAEAAQABIAEgAQAA4ADAAKAAcABQAGAAUAAwAD
AAQAAwACAAIAAQAAAP///f/9//3//P/8//z//P/8//3/+//7//v/+//9//3//f/9//r/
+f/4//f/+P/5//r/+//6//r/+v/6//r/+v/7//v/+P/4//j/+P/2//b/9v/3//j/+P/5
//r//P/7//v/+//5//f/9//3//j/+P/3//f/9P/0//T/9P/1//b/9v/3//f/9//3//X/
8//z//L/8v/0//T/9P/0//b/9v/0//T/8//0//T/8//z//P/8//x//H/8v/y//L/8v/y
//L/8v/y//L/8v/x//P/8//0//T/9P/0//T/8v/y//L/8v/y/+//7//w//D/8P/w//D/
8f/x//L/8v/y//H/8f/x//L/8v/z//X/8v/y//L/8//x//H/8f/y//P/9P/1//f/9P/z
//L/8//2//f/+P/5//n/+f/3//f/9v/3//j/+f/6//r/+v/7//j/9//2//X/9v/3//f/
+P/2//X/9P/z//P/8v/y//H/8//x//D/8P/u/+v/6//r/+v/6//r/+r/7P/s/+3/7f/r
/+v/6//o/+n/6//s/+7/8P/t/+n/5//m/+b/5f/l/+b/6//3/wQAEwAjADAAQwBdAHgA
kwCvAMQAzADIALIAlAB4AF4APwAqAB8AEwAKAAgABAD6//L/7v/u/+z/5v/m/+f/6//v
//L/8//1//L/8v/x//H/8f/z//L/8v/0//P/8//w//D/8//0//T/8//1//b/9v/2//T/
9f/1//X/9P/z//L/8f/z//T/9P/1//b/9f/0//L/9P/1//X/9f/4//j/+P/5//n/+v/5
//j/+v/6//n/+P/4//j/+P/4//r//P/+/////v/9//z/+//7//v//P/8//3//////wEA
/P/8//3//f8BAAMABAAGAAcACAAJAAkABwAHAAgACAAIAAkACQAKAAoADAAMAAwADgAO
AA4ADwAQABEAEQAQAA0ADQANAA0ADgAOAA4ADQANAA0ADgAOAA4ADwAPAA8AEAARABEA
EgAQABAAEAAQABAAEAAOAAwADAAMAAsACwAKAAkABwAHAAcABQADAAIAAAAAAAAA//8B
AAEAAAAAAPz//P/8//3//f/9//3//f/7//v/+//7//3//f/9//3//f/9//3//f/+//7/
/v/+//7//v///////v/+//7//v/8//z//P/9//3//P/8//z//P/7//v/+//9//v/+//7
//v/+v/4//f/+P/4//j/+P/4//j/9//3//n/+f/5//f/+f/5//j/+P/2//b/9v/2//X/
9P/x//D/9P/2//f/9//1//X/9f/z//P/9P/0//T/9v/2//b/9v/0//T/9P/z//T/9f/3
//j/9v/2//b/9P/2//b/9v/2//X/9f/3//n/9v/4//j/+P/4//X/9f/2//b/9P/z//P/
8//0//T/9f/3//b/9v/2//f/+P/5//r//P/8//z//P/9//3//f/9//////////////8B
AAEA/////wAAAQACAAMAAQAAAP////8BAAEAAQABAAEAAQAAAAAA/P/7//r/+f/7//r/
+v/5//v/+f/4//j/9//z//L/8f/z//P/8//y//T/9P/1//X/9//3//f/9P/2//f/9//4
//T/7//x//P/8P/w//H/8f/2//3/BQAQAB0ALQBCAFcAbwCIAKUAvQDGAMQAuACkAIwA
dgBWADcAKgAhABsAFgASAAoAAgD8//b/8P/s/+7/8P/t/+v/7//2//v/+f/4//j/9//3
//f/9f/0//T/9v/5//n/9v/2//b/9v/1//P/9P/2//f/+P/2//f/9//3//X/9f/1//X/
+P/6//v//f/9//3//f/8//v/+//6//n//P/8//z//f/8//7//v/+/wIAAgABAAAA///+
//3//P/9/wAAAwAFAAMAAwADAAMABQAFAAYABgAJAAsACwANAAgACAAJAAkACwANAA4A
EAAQABAAEAAPABAAEQATABQAFAAVABUAFgAUABYAFgAWABYAFgAWABcAGAAZABkAGAAV
ABUAFQAVABYAFgAWABUAFQAVABYAFgAYABkAGQAZABgAFwAVABQAEgASABIAEgAQABAA
DgAMAAsACgAIAAcABwAHAAYABwAHAAUAAwACAAEAAAD///3/+//7//r/+v/4//j/+P/5
//n/+f/5//n/+f/5//n/+f/5//n/+f/5//j/9//2//X/9P/0//T/9P/x//D/8P/v/+//
8P/x//L/8f/w/+//7//v/+7/7v/u/+v/6f/o/+f/5P/h/+D/3//i/+L/4f/h/+D/4P/g
/+D/4P/g/9//3//e/93/3P/Z/9f/1//W/9b/1f/U/9P/0v/Q/9D/zv/O/8//0P/Q/8//
zv/N/8z/yf/L/8z/zP/M/8r/yv/K/8r/yP/I/8j/x//H/8f/yP/I/8n/yv/L/8r/zP/M
/8z/zP/M/8z/y//L/8z/zP/M/8v/y//L/8n/yP/I/8n/x//I/8n/y//N/83/zf/O/8//
0P/R/9P/0v/R/9D/0f/R/9H/0f/R/9P/0//R/9H/0//V/9f/2f/Z/9j/1//X/9f/1//X
/9f/2P/Z/9n/2v/Y/9f/1v/V/9b/1v/X/9f/1//V/9T/1P/U/9H/0f/R/9P/0//T/9L/
0v/S/9P/0//R/9H/0f/O/9D/0f/R/9L/zv/R/9P/0//U/9T/z//N/9D/1//f/+7///8R
ACYAOwBPAGoAhwClAMAAygDCALAAlAB2AFgAOQAeAAsA///4//L/7v/q/97/1P/Q/9D/
0P/O/8v/z//V/9j/2//f/97/3v/d/93/3f/b/9r/2v/c/93/3f/a/9r/3v/e/93/2//e
/+D/4f/i/+D/4f/h/+H/4f/h/+H/4f/h/+L/4v/j/+X/5f/l/+T/5//p/+r/6//p/+j/
5//n/+r/7P/s/+z/8P/w/+//7v/v//D/8f/y//H/8v/z//P/9f/1//X/9f/2//f/+f/6
//r/+//6//v/+f/6//z//f///wEAAgAEAAQABAAEAAMABQAFAAYABgAGAAcABwAIAAoA
DAAMAAwADgAOAA4ADwAPAA8ADgAMAA0ADQANAA0AEAAQABAADwAQABEAEwAUABQAFQAV
ABUAFAATABEAEAASABIAEgASABIAEgAQAA4ADQAMAAoACQAJAAkACAAJAAgABQACAAAA
AAAAAAAA/////////v/+//7//v/+/////f/9//3//f/7//v/+//7//7///8AAAEA////
//////8CAAIAAgACAAAAAAABAAEAAgACAAIAAgAEAAQABAAFAAIAAAD///7/AAD/////
//8AAP//AAABAAAAAAD/////AAAAAAAAAAAAAAAA//////////////3/+//7//r/+v/6
//r/+v/6//3//v/9//7//v/+//3/+//6//n/+P/1//b/+P/5//r/+P/4//j/+P/6//r/
+v/5//n/+f/6//r/+P/4//j/9v/0//T/9P/0//3/+//4//j/+P/4//j/+f/5//r/+v/4
//f/9//3//n/+P/4//n/+P/4//j/+f/6//v//P/+/wAAAAAAAAEAAQABAAEAAwABAAEA
AQABAAEAAQD/////AAABAAIAAwAFAAQAAwADAAQABQAGAAcABQAFAAQABAACAAEAAAD/
/wEAAAAAAP///f/7//r/+v/8//n/+f/5//f/9//3//b/+P/4//n/+f/7//v/+//4//j/
+f/5//r/8v/z//n//f/8//r/9f/z//b///8JABQAIwAxAD4AUwBrAIYApQDDANIA1gDQ
ALoAmgB+AGIAQQAqACEAGwAWABAACgACAP7/+v/2//T/9P/2//f/9//3//7/AwABAAAA
AAD////////9//z//P/+/wEAAQD+//7//v/+//3/+//8//7///8AAP3//f/8//v//P/9
//7//////wAAAAABAAIAAQAAAP7/AQADAAQABQAEAAQABAAFAAQABgAGAAYACgAKAAkA
CAAKAAoACgAKAAwADgAQABEADgANAAwACwAOAA8AEQASABIAEwASABMAEQASABQAFQAW
ABcAFwAYABcAGAAZABkAGwAbABwAHAAcAB0AHQAeACAAIgAiACIAIgAiACIAIwAjACMA
IgAgACEAIQAhACEAIAAgACAAHwAhACEAIgAiACIAIwAjACMAJQAlACQAJAAiACIAIgAi
ACAAIAAeABwAGwAaABgAFwAXABcAFgAXABYAEwAQAA4ADwAQABEAEQAQAA8ADQAMAAwA
CAAKAA==
         </WaveFormData>
      </LeadData>
   </Waveform>
</RestingECG>
