# Supplementary material for: Detection of Left Atrial Enlargement Using a Convolutional Neural Network-Enabled Electrocardiogram
Source: Front Cardiovasc Med. 2020 Dec 17;7:609976. doi: 10.3389/fcvm.2020.609976 (PMC7773668; doi:10.3389/fcvm.2020.609976)
Supplement: Supplementary file 4 [file Data_Sheet_4.ZIP › normal3/1802031596_1011_00000016.XML]

<?xml version="1.0" encoding="Windows-1252"?>
<!DOCTYPE RestingECG SYSTEM "restecg.dtd">
<RestingECG>
   <PatientDemographics>
      <PatientID>1802031596</PatientID>
      <PatientAge>77</PatientAge>
      <AgeUnits>Years</AgeUnits>
      <Gender>Male</Gender>
      <PatientLastName>lujiancheng</PatientLastName>
   </PatientDemographics>
   <TestDemographics>
      <DataType>Resting</DataType>
      <Site>1</Site>
      <AcquisitionDevice>MAC55</AcquisitionDevice>
      <Status>Unconfirmed</Status>
      <Priority>Normal</Priority>
      <AcquisitionTime>09:38:01</AcquisitionTime>
      <AcquisitionDate>07-28-2016</AcquisitionDate>
      <CartNumber>1</CartNumber>
      <AcquisitionSoftwareVersion>009C</AcquisitionSoftwareVersion>
      <XMLSourceVersion>MAC5000 v1.0</XMLSourceVersion>
   </TestDemographics>
   <RestingECGMeasurements>
      <VentricularRate>94</VentricularRate>
      <AtrialRate>94</AtrialRate>
      <PRInterval>168</PRInterval>
      <QRSDuration>110</QRSDuration>
      <QTInterval>384</QTInterval>
      <QTCorrected>480</QTCorrected>
      <PAxis>85</PAxis>
      <RAxis>13</RAxis>
      <TAxis>61</TAxis>
      <QRSCount>15</QRSCount>
      <QOnset>209</QOnset>
      <QOffset>264</QOffset>
      <POnset>125</POnset>
      <POffset>172</POffset>
      <TOffset>401</TOffset>
      <ECGSampleBase>500</ECGSampleBase>
      <ECGSampleExponent>0</ECGSampleExponent>
   </RestingECGMeasurements>
   <Diagnosis>
      <Modality>Resting</Modality>
         <StatementCount>3</StatementCount>
         <LabelText>12SL ��ϳ���</LabelText>
      <DiagnosisStatement>
         <StmtFlag>ENDSLINE</StmtFlag>
         <StmtText>�������</StmtText>
      </DiagnosisStatement>
      <DiagnosisStatement>
         <StmtFlag>ENDSLINE</StmtFlag>
         <StmtText>QT�����ӳ�</StmtText>
      </DiagnosisStatement>
      <DiagnosisStatement>
         <StmtFlag>ENDSLINE</StmtFlag>
         <StmtText>�쳣 ECG</StmtText>
      </DiagnosisStatement>
   </Diagnosis>
   <Waveform>
      <WaveformType>Rhythm</WaveformType>
      <WaveformStartTime>0</WaveformStartTime>
      <NumberofLeads>8</NumberofLeads>
      <SampleType>CONTINUOUS_SAMPLES</SampleType>
      <SampleBase>500</SampleBase>
      <SampleExponent>0</SampleExponent>
      <HighPassFilter>16</HighPassFilter>
      <LowPassFilter>150</LowPassFilter>
      <ACFilter>NONE</ACFilter>
      <LeadData>
         <LeadByteCountTotal>10000</LeadByteCountTotal>
         <LeadTimeOffset>0</LeadTimeOffset>
         <LeadSampleCountTotal>5000</LeadSampleCountTotal>
         <LeadAmplitudeUnitsPerBit>4.88</LeadAmplitudeUnitsPerBit>
         <LeadAmplitudeUnits>��V</LeadAmplitudeUnits>
         <LeadHighLimit>2147483647</LeadHighLimit>
         <LeadLowLimit>268435456</LeadLowLimit>
         <LeadID>I</LeadID>
         <LeadOffsetFirstSample>0</LeadOffsetFirstSample>
         <FirstSampleBaseline>0</FirstSampleBaseline>
         <LeadSampleSize>2</LeadSampleSize>
         <LeadOff>FALSE</LeadOff>
         <BaselineSway>FALSE</BaselineSway>
         <ExcessiveACNoise>FALSE</ExcessiveACNoise>
         <MuscleNoise>TRUE</MuscleNoise>
         <LeadDataCRC32>658356487</LeadDataCRC32>
         <WaveFormData>
DAAMAAwADAAPABAAEQASABEAEAAPAA4ADAAMAAwADAAOAA4ADgAOABEAEgATABQAEgAS
ABIAEgARABAADwAOAAsACgAJAAgABQAEAAMAAgD///7//f/8////AAABAAIAAAAAAAAA
AAD9//z/+//6//z//P/8//z/+//6//n/+P/7//z//f/+/wAAAAAAAAAA/f/8//v/+v/9
//7///8AAP///v/9//z///8AAAEAAgAAAP7//P/6//j/+P/4//j//P/+/wAAAgAAAAAA
AAAAAAEAAgADAAQAAgAAAP7//P/+//7//v/+////AAABAAIAAgADAAIAAAACAAMAAwAG
AAsADQAOAA4ABwAEAAIAAwAGAAkADAAMAAYABgAIAAQAAAD8//n/+//5//f/+P/1//b/
+f/9//3/+f/8//3//f/6//n/+f/5//n/+//5//n/9//3//n/+//1//L/8P/v//L/8//2
//f/+P/6//7/AQD9//j/8//v//b/9f/8//r/8P/v/+//7P/q//L/9//5/wAADQAbACUA
LQA0AC4AHgAYAB0AGgAPAAcABgAAAPL/5f/Z/8v/xP/F/8v/yf/I/9X/4v/h/93/3//g
/9z/3P/f/+f/6f/n/+z/9f/3//X/+P////v/+f/6//n/9f/2//b/9v/3//n//P8AAP7/
/v8AAAEAAQADAP//+f/3//f/9f/2//b/9v/3//n/+f/1//b/9v/4//r/+//8//z//f8A
AAAAAAAAAP7//f/8//v//f///////f/7//7/AQABAP////////7//v///wEAAQADAAMA
CAAIAAgACQAJAAsACQAMAA8AEAANAAgABwAGAAUABAACAAAAAQACAAUABgAJAAsADQAO
AAkABQABAP3/BAAJAA0AEQAQABAAEwATAA4ADAAJAAcABwAEAAYACQAIAAgABwAGAAUA
BAACAAIAAAD9//n/+P/8//7//v/+/wAA////////+//4//P/8f/2//r//v8AAP3//v/9
//v/+P/4//f/9v/2//n/+//9//z//f/9//3//f/9//3//f/7//v/+//7//z/+//7//r/
+v/8//7/AAADAAUACQALAAMA/f/6//v/+f/1//P/8f/z//T/+f////v/AQAMAAkABgAD
AAAA/v/+/wAAAwACAAIAAgADAAYACgANAA8ACwAIAAMAAAADAAcABgAHAAgABgADAAYA
CgAIAAQAAAD5//n/+v/5/wIABQADAAUAAgD7//b/9v/5//n/+P/3//v//f///wMA///9
//v/+f/7//3/+P/2//f/9//5//n/+f/3//L/8P/2//n/+//8//v/+//+/////P/+/wIA
+//x//D/7v/o/+v/7//y//n/CwAZACEALAA0ADQAMAAnAB4AFwAPAAIA/P/4/+f/1//T
/87/x//F/8v/2P/d/+D/3//d/93/4P/k/+j/5f/l/+//8//q/+P/7f8DAAYA/f/5//v/
+v/5//X/9v/4//r//f8BAP3//v/5//b/9P/1//X/9//6//f/+P/7//3//v/+//7/AQAD
AAMA///8//r/+v/6//3//v/+///////+//3//P/6//f/9P/x//j///8EAAcAAgAEAAYA
BQAGAAcACAAIAAYABQAFAAMAAQD//wIAAAAAAAEAAQADAAYACgAOABAADwAKAAkACAAH
AAgACAAIAAcABgAHAAYACwANAA8AEAAPAA8ADwAPAA0ADQAMAAsADAAMAA8ADwAOAA4A
DQANAAoABgAHAAkACAAIAAcABgAIAAgABwAIAAYAAwD///7/AQAEAAUABgAGAAUABQAF
AAMAAAD7//n/+P/4//j/9v/5//7/AQADAAEAAgACAAIA/P/9//3//f/+//////////3/
/f/9//3/+//7//v/+//6//n/+f/4//X/9v/3//j//P///wQABwADAP///v8BAAMAAQAB
AAEA///+/wEABQAEAAEAAAD///3/AQD///7/AgD+//T/8v/3//r//f8AAAEAAgAFAAkA
CQAIAAcABwAFAAgACgALAA4ADgAMAAwACQALAAgABwAFAAIA/v8AAAcABgADAAAA+//7
//z/+/8DAAUAAgADAAYAAwACAAYABQADAAAA/f/8//v/+v/7//f/9//3//f/+//9//j/
9v/3//f/+f/5//3//f/6//r/+P/3//X/8v/x/+3/8P/3//z/BgAIAPn/6//o/+j/6P/v
//n/BAARACMAMQA3ADgAOgA2ACgAFwAKAAcACwAEAPb/8v/v/+H/zf/C/8P/xf/H/8z/
2//i/93/1//b/+L/5P/m/+v/9//3/+3/8P/5//f/9//4//P/9/8BAAEA///6//r/9f/y
//D/7//x//b/9f/2//z/AQAFAAsABwABAP/////8//z/+//6//7/AQACAP///P/8//7/
AAD///7//P/7//3//v///wAABAAHAAoADQALAA0ADQALAAYABgAGAAMAAQABAAEAAAAA
AAEAAwADAAUABwAOABAAEAAPAA0ADQAMAA4AEAAQAA4ACgAKAAoADAAOAA8AEAAQABAA
EgASABEADwANAAoACwALAAsACwAPABEAEgATABMAFAAYABkAFQASAA4ACwANAAoADAAP
AAsACgAIAAYAAwACAAAAAAADAAMAAgAEAAQABAACAAAAAgABAAEAAQAEAAQAAgADAAYA
BgAGAAQAAAD+//r/9f/3//r//P/+//3/AQAEAAcAAwABAP7/+//+////AAABAAMAAwAD
AAMAAAD//////v8AAAIABAAGAAkACQALAAsABwADAAIABQAEAAEAAAD///7//P/+/wEA
AwABAAEAAQABAAUAAwACAAIABAAIAAYAAgD+//r/9v/5//z/AQAHAAYABgAGAAcABQAI
AAoACwARABQAFQAYABMAEwAOAAsACQAGAAIABAAIAAYAAgD+//3/AQAGAAkACAAFAP3/
+f/6//f/9v/6//z//f/9//3//f/9//3////9//3//f/9/wAAAwD///7/+//7//3//f/8
//v/9//2//b/9//3//b/7//1//T/9f/8/wAA+v/z//X/9P/w//D/9f/5//z/BQAZAC8A
PQBEAD4AKgAaABMACgALABMAEAACAPT/5//Z/83/zP/P/9H/0f/Q/8//zP/T/9//4//m
/+7/7v/p/+v/7f/r//L/9//5//f/9P/v//P/+//+/////f8AAP7//P/7//v/+f/8//n/
+P/2//f/9//5//z/+//+/wMAAQACAAIAAgAFAAcABwADAP///v///wAAAwAEAAQABQAE
AAQABAAEAAMAAQD///3/AQAFAAcABwAEAAYACAAHAAQAAQD+//r///8DAAgACwALAAsA
EAAQAAwACwAJAAkACAAKAAwADAAOAAoACgAKAA4AEgAVABgAFgAUABQAEgAQAA8ADgAM
AA0ADQANAA0ACwALAAoACQAIAAgACwALAAsADAAMAA0ACwAGAAYABwAHAAoADAAOAA8A
DgAMAAwACwAJAAYABgAEAAQAAgAAAP7/+//5//f/+f/6//n/+//+//7//v/8//z//v/+
//3//f/+//7//v/5//v//P/9//3///8AAAEABAAFAAYABwAEAAMAAgABAP///f/8//r/
/f8AAAMABgAFAAUABwAHAAAA+//5//v//f/9////AQACAPz/BgAOAAoACAAGAAQABAAE
AAYACQAGAAQAAgABAAUADAASABcAEQAMAAUAAAABAAUABAAFAAgABgADAAYACgAIAAQA
AAD//wEABAAFAAcABwACAAEA///7//n//P/9//3//P/7////AQADAAcAAQD9//n/9f/4
//v/9//2//T/8//0//P/+P/5//f/+P/7//3//v/+/wMA+//2//H/8P/w/+7/7//7/wIA
9v/q/+3/9f/6/wMAFQAhAC8AOgA6ADgAMgAlABoAFQALAAQAAgD0/+P/3//f/9r/1f/T
/9P/0v/Z/9z/3f/b/9n/2v/g/+b/6//t/+3/8f/w/+n/6f/z//7/AQADAAcABAABAPv/
+v/4//j/+f/7//r//P/4//b/9//5//r//f8AAP3//v8BAP///v/8//r//v8BAAIA///+
//7/AAACAAEAAAD+//3//v/+//7//v8BAAMABQAHAAUABQADAP///P/+/wAA//8BAAEA
AQAAAAIAAwAFAAUABwAHAAwADAAKAAkABwAHAAkADAAPABAAEgAOAA4ADgAMAAoABwAE
AAYACAAMAA4AEgATABQAFAAPAA0ACwAJAAwADQANAA0ADwAQABQAFQASABAADQALAAkA
BgAIAAsABgAGAAUABAAGAAYABQAGAAcABQACAAIABQAIAAkACgAJAAcABgAFAAMAAAD7
//n/+v/6//r/+P/8/wAAAgADAAEAAgACAAIA/v/////////9//3//P/7//7///8AAAEA
BQAHAAkACwAJAAcABgAEAP7//P/6//j/9//3//n/+f/7//v//v8FAAcABQAFAAUA///8
//3///8EAAUACAALAAcABQAGAAIA/v/6//b/+P/6//7/AwAGAAYABgAHAAYACAAJAAkA
DAAMAAoACgAMAA8ADQANAAoABgABAAIACAAIAAYABAABAAMABgAHAAcABQD+//v//f/7
//v/AAADAAMAAgABAPz/+f/2//X/9//7////AwABAAEA+v/2//P/8//1//X//f8BAAIA
BgAEAAEA/f/4//H/+//6//X/8v/y//r//f/1/+7/8v/4//P/7f/0//3/AwAXADEAOgA8
AEIAPAArAB4AGQATAAoAAAD2/+3/3//T/9b/2//b/9n/3P/f/97/1f/V/9n/3P/i/+T/
4f/n/+3/5f/g/+f/8//9/wgAAwDz//f/+//9//z/AAD///7//v///wAABAACAAIA////
//7////8//f/9v/3//j/+v/7//z/AAADAAQAAQD9//z//f/+/wAAAAD//////P/6//j/
9v/9/wEABQAJAAYABwAGAAMAAQAEAAcABwAHAAcABwAGAAgACQALAAsACgAJAA0ADAAK
AAkABwAHAAcACgANAA4ADAAGAAQAAgAHAAoADAAOAAwADAAOAA4ADQANAA0ADAAMAA0A
DgAPABAAEQARABEAEAAQABMAEwASABIAEQARAA4ACgALAA0ACgAKAAkACAAJAAgABgAG
AAIA///7//r/AQAGAAkADAAGAAEA/f/5//v//P/7//3/AAAAAAAA/v/8//7//v/9//7/
AAABAAIA/v8BAAMABQACAAEA///9/////////////f/9//3//f/9//3//v/+//z//v8A
AAIAAAD//wAA///8//n/+f/9/wEAAQADAAUAAAD8//z//f/8//n/+P/3//v/AQABAAIA
AwAGAAUABQAFAPr/+f/4//f/9v/7//7/AwAJAAgACAAIAAkABQAGAAYABQAJAAoACQAK
AAcACQAGAAUACAAIAAcADAAIAAAA9v/s/+z/7//z//X/AAAFAAUACQAFAP//+//8//7/
/////////v/9//z//f/4//f/9v/1//n/+//2//T/9f/1//f/9//8//3/+//8//z//f/9
//z/9//v//D/9//4//L/7v/p/+X/4v/g/+j/9/8JABoAIQAhACUALQAyADgAOAAkAA8A
CAADAPf/6P/i/+z/7//h/8v/wv/D/8X/yf/K/8n/zP/b/+P/5f/m/+T/6v/t/+n/6//t
/+z/6//v//H/9P/5//v/+f/8//3/+//+//z/+v/5//n/+P/6//b/9P/1//f/+P/7//7/
+//8/////f/+//7//v///wEAAQD9//r/+v/8//7//P/8//v/+////wAAAQACAAMAAwAD
AAMA/v/9//r/9f/4//7/BAAHAAgACQAKAAoACQAJAAoACQAHAAcADAAMAAwACwAJAAkA
BwAKAA0ADgAOAAoACgAKAAkACgAKAAoACQAIAAkACAALAA0ADwAQAA0ACwAJAAcADQAR
ABQAFwATABIAFAATAA8ADgAMAAsACgAGAAcACQAJAAoACgAKAAgABgADAAIAAAD9//n/
+P/8//7//v/+//3/+//6//n//P/+//7/AQABAAAA///8//3/AAABAAEA///+//z/+v/2
//n/+//9//z//f/9//3//v///wAAAQAFAAcACQALAAUAAQD+//r/+//+/wEABAAEAAMA
BAADAAAA/f/9/wEAAQD////////8//r//P////7/+//6//n/9f/+//7//v/+//7/AAAC
AAYACwAKAAoACgALAAsADgAQABEAEAAOAAoACAAGAAkABwAHAAgABgADAAYACgAIAAQA
AAD9////AgADAAUAAwD8//n/+//5//n//v/9//3//P/7//z//f/+/wEA/P/7//r/+f/3
//f/8P/s//D/8//4//v/+v/5//X/9P/5//3/AAACAP//AwACAPn/+v/6//b/7//r//D/
+P/2//H/9f/6/wMAFwArADMAOAA+ADoALgAjABwAEQAJAAgA/P/o/+P/4//V/87/z//P
/83/0v/Z/97/4f/f/9v/1P/S/+D/8//7//f/8f/y/+3/4//j/+r/7//5/wkABwAFAAAA
AAD+//z/+//7//v//v/7//r//P/9//3///8AAP3//v8BAAEAAgACAAIAAgADAAIA/f/9
//7/AQAEAAIAAAD9//v//v8AAAIABAACAP///P/5//7/AwAGAAcAAwAEAAUAAwAGAAkA
DAAOAAoACQAJAAcABQADAAYABAAGAAkACwAPAA0AEAATABQAEwAOAA0ADAAMAAwACwAK
AAwADgASABQAEwATABMAEgARABEAEQARAA8ADQAKAAcACQAMABIAFQAQAA4ACwAJAAsA
CAAKAA0ACAAIAAcABgAHAAYABAAEAAIA///7//r//v8CAAQABgAFAAMAAgABAAAA/v/6
//n/+v/6//r/+P/7//7///////7//v/9//z//P8BAAUACQAJAAkACAAHAAUAAwABAP//
/v/9//z/+//3//X/9P/y//T/9v/4//r//v8BAAYACQAFAAEAAAADAAMABQAHAAMA/P/9
//7///8AAP7//v8AAAMABwAKAA0AEQAMAAwACwAJAAsADAALAAwACwANAAoACQAJAAYA
AgAEAAcABAD///r/+v/9/wEAAwACAP//9//z//j/+f/8/wQAAwABAP7/+//6//n/+P/5
//v//f///wEAAAABAPv/+P/1//X/9//3//n/+f/2//b/+v/7//v/+v8DAAcA/v/1//T/
9v/4//v/8//k/9r/4P/v//v/AgANAB0AJwAtADIAMgAsAC4AKQAcABUAFQAEAPL/7v/v
/+f/1//M/8//1//b/9r/2//g/93/2f/b/+L/6v/w/+3/5//n/+3/7P/r/+v/7//0//n/
AQABAP//+//0//L/8v/y//P/9f/7/wIAAwAGAAIAAQD/////AQD9//3////9//7//v/+
//3///////v/+//8////AgABAAAA/v/9//3//P/7//r/+//7//v/+//4//n/+P/1//b/
/P8CAAUABQAFAAUABAAHAAkADAANAAoACQANAAwACgAJAAcABwAFAAgACwAMAAoABgAG
AAYABQAGAAYABgAHAAgACwAMAA0ADQANAAwADQANAA0ADQALAAsACgAJAAYABgAJAAkA
CQAKAAoACwAOAAwADwATAA0ACgAGAAIABAAGAAcACgAHAAMA/v/8////AgADAAQABAAD
AAMAAwADAAIA//////7//P/6//b/9//6//v/+//8//7///8AAP7/AQADAAUABQAFAAQA
AwABAP///f/7//n/+f/5//n/+//7//z//P/6//r/+v/6////AQAFAAcABAABAAEABQAE
AAEAAAD///7//P/+/wEAAgD///7//f///wQAAgAAAP7//P/8//z//v8BAAUABgAHAAkA
CAAKAAsACwAMAAwACgAKAAkACwAIAAcABQACAP7/AAAHAAYAAwAAAPn/+f/6//n///8B
AP7////9//n/9//6//z//f/9//3/+//7//v//f/7//v/+//7//n/+f/y/+7/8P/z//j/
+//8//v/9//2//j/+f/5//j/9f/z//L/9f/4//b/9v/z/+v/5v/q/+7/9f/5//r/BwAX
ACkAOQBAAD4AOAAyACsAIgAXAA0ABgD+//L/4f/V/83/zP/N/83/0f/Y/9v/3P/d/93/
4//s/+r/5P/n/+3/6f/n/+r/6//r//X//P/x/+v/7f/y//X/9f/6//v//P/+/wEA/v8A
APz/+v/7//3//v8BAAEA/f/9/////P/8//v/+v/7//3//f/5//j/+P/6//z/AAACAAMA
BQAEAAIAAAD+//3//f/9//3/+v/7//r/9//5/wAABwALAAYAAwAAAPz//f///wIAAwAD
AAMACAAIAAYABQADAAMAAgAEAAYABgAKAAoADgASAA8ADgAMAAoADAAMAA4ADgAPAA8A
DwAOAA0ADQANAA0ADgAPAA8ADwARABIAFgAXABMAEAAMAAkACwAIAAoADQAKAAoACQAI
AAYABAABAAAAAAD///3//v/9//z/+f/2//v///8EAAkABwAEAP///f///wAAAQAAAP7/
/v/8//n/+v/8//3//v/9/wEABAAHAAQAAwABAP////////////8AAAEAAgADAAAA/f/7
//j/+P/6//z//v//////AQABAAAA/f/9/wEAAQD////////7//j/+f/7/////f/9//3/
//8DAAEAAAD+//r/+v/6//3/AAADAAYABAAEAAYACQAMAAwADAANAAwADgAPAA8ADgAM
AAgABgAFAAcABAADAAUABAACAAYADAAKAAYAAgD8//3//////wIAAQD7//n/+v/3//b/
+v/4//f/9f/z//b/+f/8/wEA/P/7//r/+f/9/wEA/v/+//z/+//8//v//P/7//f/9v/2
//f/9//2/wMAAwD+//n/8v/w//T//f/3//D/9P/4//n///8KABkAIwAnAC0AMgAyACQA
GAAVAAYA+//5/+r/3P/c/9//2//X/9D/yf/L/9P/0v/V/+D/5//r/+v/5v/k/+r/8f/1
//X/+f/8//X/6f/l/+z/7f/t//H/+f/9//7/BAADAAIAAgADAAAAAgD+//z/+//7//r/
+//6//X/9P/1//j//P///wIAAAABAAAA+//9//7/AQAEAAYABgAFAAUABgAGAAYABgAF
AAUABQAFAAcACQAJAAcAAwAEAAUAAwAEAAUABgAGAAQABQAHAAcACAAJAA8AEAALAAkA
BgAFAAcACgANAA4ADwAMAA0ADgAPABAAEAAQAA8ADgAPAA4AEQATABUAFgATABMAEwAT
ABIAEwATABMADwAOABAADwAPAA4ADAALAAoABgAHAAkABgAGAAUABAAGAAYABQAGAAMA
AQD+//7/AQAEAAUABgADAAEAAAD///3//P/5//n//P/+/wAAAAD8//z/+v/3//j/+v/7
//z/+////wIABQACAAEA///9//z/+//6//n/+v/7//z//f/+////AQACAAQABgAIAAoA
CQAHAAcABQACAP////8DAAMAAQABAAEA/v/8//7/AQALAA0AAwDy//X/+P/7//7/AQAC
AAUACQAGAAQAAgABAAUADAASABcAEgAOAAgABAAGAAsACwANAAkABAD+//7/AgAAAPz/
+P/3//n//P/9/wYACQAHAAkABAD9//j/+P/7//v/+v/5//f/9//3//n/+v/9/wAAAwAE
AAUA///8//j/9//4//f//P/9//v//P/9//3//P/6//f/9f/4//n/+v/8//r/+//1/+7/
6P/k/+f/9f8EAAkAFQAvADsANgA0ADQALgApACAAEwAHAAIA/P/0/+//5f/X/8z/wf+/
/8f/zv/X/97/4f/j/+P/4P/k/+r/7//x/+//7f/y//f/9//3//T/8//z//P/9f/1//L/
9P/3//r//v8DAAUACAAFAAQAAgABAP/////8//X/8v/x//T/9v/3//j//P8BAAQAAwAE
AAQABgAIAAMAAAD8//n//v8AAAIABAADAAMAAwADAAAAAQAAAP3//v8CAAYABwAFAAUA
BQAEAAcACQAMAA0ADAALAA8ADgAKAAkABwAHAAUACAALAAwADAAIAAgACAALAAwADAAM
AA4ADgAQABAADgALAAgABAAGAAkADAAPABIAEwATABMAEQAQABIAEQANAAoABgADAAcA
BgAKAA8ADgAOAA0ADAAJAAgABgAGAAQAAQD9//z//P/8//r/+P/6//v//f///wEAAAD9
//3//v/+//7//P/6//z//P/7//j/+P/3//b/9//7//7/AQD//////v/9/wAAAwAGAAkA
BQABAP3/+f/2//X/9f/0//f//P8BAAYABgAFAAYABQAEAAEAAQAFAAUAAQABAAEABAAA
AP7//P/6//z//P/+/wEAAwAEAAUABwAFAAYABgAFAAYABgAEAAQABgALAAsADQAKAAYA
AQACAAcABgADAAAA//8BAAQABQAIAAcAAQD///3/9//z//T/9f/1//T/8//0//X/9v/5
//n/+f/5//n///8DAAAAAAD9//3///////v/9//w/+z/8P/z//X/9v/7/wUACAD7//D/
9P/2//H/7f/w//b/9P/x//H/8P/3/w8AIQApADYAOAAyAC4AJwAeABMACQAGAAIA+P/n
/9n/1//W/8//zf/T/9T/0//c/+X/4//d/9z/4v/m/+f/5//p/+v/7v/x//H/7//y//f/
9//3//v/+//4//r/+P/4//n/+//6//z/+P/2//f/+f/6//3//P/3//b/9//6//7/AQAE
AAAA///8//X/8v/y//T/9v/4//r/+//9//z//P/8//z///8BAAMABQADAAMAAQD9//j/
+v/8//v/+//7//v/+v/8////AwAFAAMAAwAIAAgABwAHAAYABwAEAAQABAACAAQAAgAE
AAYACAAKAAsADAANAA4AEQASAA8ADQALAAgACQAJAAkACQAKAAsACwALAAcABgAIAAcA
BwAIAAgACQAGAAIAAwAFAAUABgAGAAYAAwACAAAAAAD9//n/9P/y//f/+v/7//z/AAAB
AAMABQADAAIA//////z/+v/4//T/+v8AAAQABwABAP7/+v/2//b/+f/7//3//f/9//z/
+//4//f/9v/1//P/8//z//P/9v/3//n/+v/3//j/+f/6//3///8DAAUAAgD/////AwAC
AP///v/9//j/9v/4//v//v/9//7////7//v//v/7//r/+f/4//b/9v/4//v/AAAEAAgA
DQAJAAoACgAJAAcABgADAAIAAgAFAAMAAwADAAAA/P/+/wAA/v/6//b/9v/5//3///8H
AAkABgAHAAQA/f/4//j/+f/5//j/9//x/+3/6f/n/+r/7f/w//P/+P/7//f/9v/4//n/
/P/9//3/+//2//T/9P/1//X/9P/7//H/6P/r//D/8P/0//n/7f/k/+b/6v/n/+X/7P/7
/w8AHQAvAEAAQAAyACYAGwAKAAEA/f/2/+b/3v/d/93/3f/U/8n/x//L/8j/x//S/9v/
3f/j/+b/4v/k/+3/7//r//P/+P/x/+n/6f/u//H/7//x//H/8f/u//D/8v/0//f/+//5
//z/+f/4//r/+//7//3/+v/1//T/9f/3//j/+P/4//n/+//7//f/+P/4//r//P/6//r/
+f/5//v//P/9//7//P/7//r/+f/8////AAD///z//v8AAP//AwAFAAcACAAFAAMAAgD/
/wAAAQAHAAgABQADAAAA///9/wAAAwAEAAMA/v/9//z/AgAIAA0AEgAOAAwADAAKAAoA
CQAIAAYACAALAA4AEQAPAA8ADgANAAkABgAGAAMABAAGAAcACQAKAAgACwAPAAwADAAL
AAoABQAAAPr/9v/6//3///8EAAQABAACAAAA/v/7//n/9//5//r/+f/7//r/+v/6//j/
9P/0//L/7//0//r///8EAAAAAwAFAAcAAgABAP///f///////////////////////v/9
//3//P/+/wAAAgAEAP//+//5//X/9f/1//j///8BAP////////n/9v/3//n/AQD5//P/
+/8KAAkACAAHAAYAAgAAAAAAAQAAAAAAAAABAAIABgAJAAsADAAMAAoACgAJAAsACAAH
AAkABgACAAQACAAGAAIA/v/8////AwAFAAYABQD///3/+//3//X/+P/8//3//f/9//7/
//8AAAMA/f/7//n/9//5//v/9v/0//P/8//1//X/9v/1//H/8P/2//v///8CAAUA+//0
//f/9v/w//D/8//z//b/9v/u//H///8GAAsAFQAlADUAPAA6ADAAIAARAAgABQADAPr/
8P/k/9n/1f/T/8z/yf/L/9H/1v/P/87/2f/h/+P/5P/m/+b/6//z//P/7f/y/wEA///v
/+7/+f/7//v//P/7//f/+P/6//r/+//9////AgD///7//v//////AQD///v/+//9//7/
AAABAAIAAAABAAAA+//4//j/+v/8//7/AAABAAMAAgACAAIAAgAGAAcACAAJAAYABwAG
AAMAAQAEAAcABwAFAAUABQAEAAQABQAHAAcACQALABIAFAAOAAsABwAFAAoAEAAWABoA
GAAUABQAFAASABIAEQAQAA4ADgAQABAAEgATABQAFAATABMAEwATABIAEwATABMAEwAU
ABgAGQAVABIADgALAA0ACgAMAA8ACwAKAAgABgADAAIAAAAAAAMABQAGAAoACAAIAAYA
BAADAAEAAAD//wMABAADAAUABAACAAAA/P///wIAAwADAAIAAgABAAAAAAADAAUABwAI
AAkACQAJAAUAAwABAP//AAABAAIAAwAEAAMAAwACAAQABgAIAAoACAAHAAgABwADAP//
/v8BAAMAAwAFAAcABQAEAAcACwAMAAkACAAHAAkADQALAAoADAAOAAwACwALAA4AEAAR
AA0ACwAKAAoACAAIAAoACgAKAAcABwAKAAcABwAIAAgAAAD///7//f8CAAQAAgAEAAQA
AwD5//T/+f/4//z/AwADAAMAAwACAP//AAABAP7/BAD8//j//P/+////AAABAAIAAQAA
AP///v/+//7//v/+//v/+P/1//L/9f/4//v//v8FAAwAEwAaACEAKAAvADYALwAqACUA
IAAbAA==
         </WaveFormData>
      </LeadData>
      <LeadData>
         <LeadByteCountTotal>10000</LeadByteCountTotal>
         <LeadTimeOffset>0</LeadTimeOffset>
         <LeadSampleCountTotal>5000</LeadSampleCountTotal>
         <LeadAmplitudeUnitsPerBit>4.88</LeadAmplitudeUnitsPerBit>
         <LeadAmplitudeUnits>��V</LeadAmplitudeUnits>
         <LeadHighLimit>2147483647</LeadHighLimit>
         <LeadLowLimit>268435456</LeadLowLimit>
         <LeadID>II</LeadID>
         <LeadOffsetFirstSample>0</LeadOffsetFirstSample>
         <FirstSampleBaseline>0</FirstSampleBaseline>
         <LeadSampleSize>2</LeadSampleSize>
         <LeadOff>FALSE</LeadOff>
         <BaselineSway>FALSE</BaselineSway>
         <ExcessiveACNoise>FALSE</ExcessiveACNoise>
         <MuscleNoise>TRUE</MuscleNoise>
         <LeadDataCRC32>3169076138</LeadDataCRC32>
         <WaveFormData>
DAAMAAwADAAOAA4ADgAOAA8AEAARABIAFAAUABQAFAAWABYAFgAWABgAGAAYABgAFgAW
ABYAFgAVABQAEwASABEAEAAPAA4ACwAKAAkACAAGAAQAAgAAAAAAAAAAAAAAAAAAAAAA
AAD+//z/+v/4//j/+P/4//j/+v/6//r/+v/7//z//f/+//7//v/+//7//f/8//v/+v/6
//r/+v/6//z//P/8//z///8AAAEAAgD///z/+f/2//n/+v/7//z//v/+//7//v/+//7/
/v/+/wIABAAGAAgACgAKAAoACgANAA4ADwAQABIAEgASABQAGQAcAB8AIAAdABwAHQAa
ABwAHwAiACQAHwAcABkAFQASABEAEAARAA8ADwAPAAwACAAEAAAA/v/5//j/9f/z//T/
9P/1//T/9v/3//f/9v/y//H/7//u/+//7//u/+//7//u/+7/7v/t/+v/6f/o/+n/6f/r
/+v/6P/p/+r/6//p/+f/5v/k/+j/5v/o/+j/5P/p//D/8P/u//L/7v/i/9r/1f/R/9b/
4f/m/9z/yv/B/8D/xP/H/8X/w//C/8X/y//J/7z/tf+//8v/1P/m//z/CAAQABgAHAAb
ABkAFwAWABMADwALAAsABgD9//j/+f/5//b/9P/z//H/7//v//L/9P/1//b/+P/5//n/
+f/5//n/+f/5//n/9f/z//H/8f/x//H/8f/0//b/9v/0//b/9v/3//f/+//7//v//P/+
//7//v/8//v//P/7//v//P/9//3//f/+//7/AAABAAIAAwAFAAcABQAFAAQABAAFAAgA
CgALAA0ADQAOAA8ADwAPABEAFAARAA8ADAANAAsACwANAA0AEAATABUAFgAUABUAFQAV
ABIAEQAQAA4ADwARABMAFgATABMAEgARABIAEQAQABEADgANAA0ADAANAAwACwAKAAkA
BgAEAAIAAAD9//r/9//4//v//v8AAAMAAwABAAEA///+//3/+//6//3///8AAPz/+//6
//r//P/8//z//P/8//z///////3//f/9//v//P/+/wEAAwACAAIA/v/8//z//P/8//z/
/f/+/wAAAgADAAQABwALAAcABAADAAUAAgABAAEAAAACAAIABAAHAA0AEQAYABUAFAAT
ABIAEgAUABkAHAAgACIAIwAkACYAJAAkACUAIgAgABwAGgAdAB0AGQAXABQAEwARABEA
EgAQAAsACAABAP7/+//6//r/+//7//z/+v/2//T/8//z//L/7//v/+//8P/x//H/7//v
/+//7v/s/+z/7P/r/+v/7P/u/+//7v/t/+j/5//n/+f/5//n/+7/7P/s/+7/8P/w//D/
7f/s/+7/8P/w/+r/5v/k/+H/2f/U/9v/5v/k/9j/z//E/8D/yf/P/8X/uP+3/7X/r/+q
/63/uf/H/9b/7P8CAAwAEAAYAB4AHwAhAB8AFgAVABUADwAFAAIAAwAEAAMA///8//b/
8//x/+//7//x//T/9v/4//T/8//x/+//8P/x//L/8//4//n//P////z/+f/2//P/9v/4
//j/9v/0//T/9f/1//f/9//3//j//v8AAAIAAgABAAIAAQABAP/////+//3///8CAAcA
CwAKAAkACQAJAAcABQACAAAAAwAGAAgACQANAA8AEgAVABMAEQARABIAEgARAA8AEQAR
ABEAEwATABMAEwASABAAEwAVABYAFwAUABMAEgAQAA8ADwAPABAAEgAVABcAGQAZABcA
FQAVABMAEQAQAA4ADAAKAAgABgAJAAoADAAOAAwACQAGAAMAAwAFAAcACAAIAAcABAAD
AAAA/v/8//n/+P/7//3//v////////8AAP7//v/+//7/AAAAAAMAAwABAAEAAQD///3/
/P/8//v///8CAAEAAgABAAAA///+/wAAAAABAAIAAAAAAAIABQAAAP7//v8BAAEAAQAC
AAIABAAEAAYACQALAAkACAAGAAoADQANAA4AEAAOAA0AEAAOAA4ADgAOAA8AEgAYABwA
IQAiACIAIgAiACAAIAAhACIAIgAgACAAIAAfABoAFwAWABUAEwATABEADgAIAAQA///8
//n/+P/3//f/9v/2//n/+P/5//v/+f/2//H/7//v//D/8f/x/+7/7f/s/+r/6//s/+3/
7f/t/+7/8P/x//H/8f/t/+3/6//p/+f/5f/o/+r/7v/w//D/7v/s/+n/7P/0//b/8v/u
/+r/4v/b/9f/2v/h/+T/4v/Y/8n/vv++/8X/x//B/8L/yf/R/9H/xv+9/8P/0//e/+z/
AgAUABwAIAAmACkAKQApACYAGwALAAEA//8EAAUABAABAPn/+P8AAP7/+//4//f/8v/w
/+3/6v/s/+//8f/z//f/+f/7//3/+//3//X/8//2//f/+P/5//n/+v/5//b/+P/4//n/
+f/7//v/+//8//3//P/7//j/+v/+/wAAAwAFAAcACAAJAAMAAAD///3//f/9//7///8D
AAUABgAIAAgACgALAAsACgAJAAkACQAKAAsADgASAA8ADQAKAAsADQANAA8ADwARABMA
FAAUABcAGQAaABsAGAAVABIADgANAA0ADQAOAA8AEQASABMAEQAPAA0ADQANAA0ADgAO
AAsACgAJAAgACQAIAAgACAAHAAUAAwABAAAAAQACAAIABAADAAAA//8AAAAAAAD/////
AQACAAIA/v/7//j/9v/5//z///8CAAAA/v////3//v///wAA///8//z//f/9/wAAAgAA
AAAAAAAAAAAAAAAAAAAAAQACAAQABAAGAAkABAACAAIABQADAAMABAAEAAIAAAAAAAEA
BAADAAMAAgAFAAkACgAMABAAFAAZABgAFQASAA8ADAAPABIAGAAcACEAIgAiACIAJgAk
ACQAJQApACoAKQAqACcAJQAfABsAFgAVABMAEwARAA4ACAAEAAMAAgABAAIA///9//r/
+P/5//j/+f/7//j/9v/y//H/7v/u/+7/7f/t/+//8f/y//P/9P/1//X/8v/w/+//7f/x
//H/7f/t/+3/7f/t/+3/6v/w/+z/7P/2//z/9P/t//D/8v/s/+b/5v/i/9r/1f/X/9z/
4f/e/9T/yv+//77/yP/P/9H/0f/O/83/0//T/8T/wf/N/9v/4v/u//j/AAAOABoAIAAl
ACcAJQAkACEAGQARAA0ABgD///7//f/1//b//P/7//n/9//3//X/9v/2//b/9f/1//T/
8//0//X/9v/3//f/9f/1//X/+f/5//n/+f/6//z//P/6//n/+P/4//f//P/9//7/AAAB
AAAA///8//v//P/7//v//v8BAAMABQACAAIABAAFAAMAAQAAAP///v//////AAAEAAgA
CwANAAsACwAMAA0ACwALAA0AEAASABEADwARABMAEwAVABUAEwATABIAEAAQABEAEQAR
ABIAEwAUABQAEQARABEAEgAPAA8ADgANAA4ADQAMAA0ADQANAA4ADgALAAoACQAIAAoA
CAAHAAYACAAHAAYABQABAAEAAQAAAP3/+//3//X/+P/6//z//f/9////AAAAAPz/+//6
//r//P/8//z//P/8//z//////wEAAQABAP//AAAAAAEAAQD//wAA/f/8//z//P/8//z/
/f/+/wAAAgABAAAAAQADAAIAAAAAAAMABwAJAAwADgAIAAYADAASABQAFAAUABQAFgAY
AB0AIAAiACIAIQAgACQAIgAiACMAIAAeABoAGAAZABkAFQATABEAEQAQABEAEwAQAAoA
BgADAAIAAQACAP3/+//4//b/9v/0//T/9f/0//L/7v/t//D/8v/0//X/8P/t/+r/5v/o
/+r/7P/t/+r/6v/r/+v/7P/r/+b/5f/o/+n/6v/r//L/8P/s/+z/6P/q/+7/7//w//D/
7v/q/+r/5P/a/9f/2f/Y/+P/7P/m/9z/0f/E/77/w//D/7v/uP+9/73/vf++/7//xf/N
/9b/4v/6/w4AFAAWABYAFwAZABsAFAAPAA8AEQATABIACQD+////AQD+//T/8f/v/+3/
7f/w//L/8//0//L/8f/v/+3/7v/v//D/8f/1//P/8//z//P/8//z//P/9//6//v/+v/6
//r/+//7//r/9//0//L/9//4//n/+P/6//7/AAADAAAA///9//v/+v/6//z//f/+////
AQADAAQABQAFAAYABgAIAAkACQAHAAcACAAJAAwADQAQABQAFAATABEAEwAQAA8AEAAP
ABEAEwAUABQAEgATABMAEwASABEAEAAOAA4ADwAQABIAFAAVABUAFQATAA8ACwAJAAkA
CQAKAAoACwAKAAkACAAIAAYABQAEAAMAAQD///3//v8BAAQABgADAAEA/f/7//n/+P/3
//X/9f/5//z//v/+////AAACAAAA/v/8//r/+P/4//v/+//5//n/+f/3//r//P///wEA
AAACAAAAAAACAAIAAgACAP///v/+//7/AAAAAAIABQAAAP7//v8BAP////8AAAAA/v/+
/wAAAwAJAAsADgAQABAAEQAWABIAEAAOAAwADwASABgAHAAdAB4AHgAeACAAHgAeAB8A
HgAeABwAHAAgACMAIgAjABwAFwARAA0AEAAOAAkABgADAAIAAQACAP///f/6//j/9v/0
//T/9f/3//b/8//z//D/8P/w/+//8P/x//L/8v/x//D/7//t/+7/7v/v/+//8//z/+//
7//t/+3/7f/t/+z/7P/m/+b/7v/s/+b/4//g/+j/+P8CAAAA+P/w/+n/3//a/9v/5P/s
/+7/4//Q/8L/wf/H/8X/vP+5/7v/u/+6/7v/v//H/9T/6v8CABIAFAASABQAFQAfACUA
HAAVABEACwADAP7/BQAMAAkA///2//b/9//1//P/8//1//b/9v/2//T/9f/1//X/9P/z
//L/8f/0//P/9P/1//b/9f/0//P/9v/6//z//P/7//r/+v/5//z//f/+/wAAAQAAAP//
/P/8//7//v///wIAAwADAAMA///+//////8BAAMABgAJAAoACwALAAwACgAKAAkABwAH
AAcACAAJAAoACwAOABIAEQAPAAwADQAPABEAFQAXABYAFQATABAADgAPAA8ADwASABMA
FAAUABQAFQAWABgAFwAXABYAFQAYABcAFgAXABQAEQAPAAwADgAOAA4ADgANAAoACAAG
AAcABQADAAEA//8BAAMABAADAAEA/f/7//v//P/9//3//f///wAAAAD///////8AAP7/
/v/+//7/AAAAAAMAAwACAAEAAAD9//3//v8AAAEAAQACAP///v8CAAQABgAIAAYABAAD
AAIAAAAAAAIABQABAP7//f////////8AAAAA///+////AQACAAEAAQAAAAMABwAIAAoA
DQAOABAAEgAQAAoACwAMAA0ADgASABgAIQAoACYAJAAhAB4AHwAcABsAGwAfACIAIwAm
ACQAIQAaABUAFQAVABQAFQASAAwAAwD8//3//v///wIA/f/7//j/9v/2//T/9P/1//n/
+v/5//v/9v/0//L/7//r/+v/6//q/+j/6P/o/+f/6f/q/+z/7f/x//H/7f/t/+3/7f/t
/+3/6P/g/+D/6P/s/+r/7P/x//b/9P/w/+7/4v/W/9b/1//V/9j/3f/a/9j/1v/J/8D/
yP/L/8X/wf/C/8v/1//X/8j/wf/J/9X/5v/4//r/+v8KAB4AKAAnACMAIQAeABMADwAT
ABEACgALAA4AAwD5//T/8v/y//H/8P/x//H/8v/y//L/9P/1//X/9f/2//f/+P/5//n/
9f/z//H/8//z//P/8//2//j/+P/2//f/+P/6//v/+//7//v//P/+//7//v/8//r//P/8
//3//P/9//3//f/8//z//v///wEAAwAGAAkABwAHAAYABgAEAAYABwAHAAkACQAKAAsA
DQANAA8AEgARAA8ADAANAA8ADwARABEADwAPAA4ADAANAA8AEAARABIAEwAUABQAFAAV
ABYAGAAVABUAFAATABQAEwASABMAEAAPAA8ADgANAAwACwAKAAoACAAHAAYABAABAP7/
+//7//3///8AAAIAAQD+//3//f/+///////7//3//v/+/wAAAQACAAQAAQAAAP///v/8
//z//////wAAAQACAAEA/v/+//////8CAAYABgAIAAUABAADAAIAAgACAAMABAAEAAQA
BgAJAAUAAgABAAMAAwADAAQABAAEAAQABgAJAAwACwALAAoADgAUABYAFgAWABYAEwAU
ABgAGgAeACAAIQAiACUAJAAlACcAJgAmACQAJAAkACMAHgAbABoAGQAXABcAGQAWABAA
DAAIAAYABAAEAP7/+//3//T/9f/0//X/9//1//T/8f/x//P/9P/1//X/8P/v/+7/7P/u
/+7/7v/t/+r/6v/r/+v/6//r/+f/5//p/+n/6f/p/+7/8P/s/+z/7P/q/+b/6//w//T/
+P/w/+T/3P/W/83/zf/W/9//4v/c/9b/z//G/8b/zf/H/8H/vP+3/7//yf/I/8P/yf/T
/9z/5v/0/wAACgAUABoAGQAXAB0AIAAdABkAFQANAAYAAQAAAP//+f/0//T/9P/z//L/
8//y//L/8f/w//D/8f/x//H/8//z//P/8//3//X/9f/1//b/9f/0//P/9v/4//j/9v/3
//j/+v/7//r/+f/4//j/+//8//3//P/6//r/+P/3//r//f///wEA/v/+/wAAAQABAAEA
AgADAAIAAwADAAQAAgAEAAUABQAIAAkACwANAAsACwANABAADwANAAoACwALAAsADQAN
ABEAEwAUABQAEgARAA8ADQAQABEAEgASAA8ADwAPABAAEgATABMAEwARAA8ADQANAA4A
DwARABIADwAMAAkABgAGAAQAAwACAAEA///9//v//P///wIABAACAAEA/v/9//z//P/8
//v/9//5//r/+v/5//n/+f/6//z//P/8//z///8AAAQABQAEAAMAAgD///7//v//////
//8AAP3//P/8//z//P/8//z//P/9//7/AAACAAYACwAIAAYABgAJABEAEQAQAA4ADgAR
ABIAEwAUABQAFgAbAB4AJAAmACcAKAApACYAJQAlACUAJAAhACAAIAAfABoAFwATABEA
DgANAA8ADAAGAAIAAAAAAAAAAgD+//v/9//0//f/9v/3//n/+f/4//X/9f/y//D/7v/r
/+v/7f/v//D/8f/y//P/8//w/+7/7f/r/+//7//r/+v/6//r/+v/6//w//D/7P/q/+j/
6v/s/+//8v/w/+z/6v/m/+D/3v/f/9//5P/t//L/5v/W/8v/xP/E/8v/y/+9/7j/v//B
/73/uP+1/8H/1//o//r/CgAWABoAGgAaAB0AJQAnABgACwALAA0ACQAIAAkABAD7//f/
9P/u/+7/7f/s/+3/8f/0//b/+P/6//v/+//7//f/9f/z//H/9f/z//P/8//4//n/+v/7
//v//P/7//j/+P/4//n/+f/7//v/+//8//3//P/7//j/+f/8//3////+//////////z/
/P/+////AgADAAUABwAIAAkACQAKAAgACgALAAsADQANAA4ADwAMAAsADAAOAA8ADwAO
ABEADwAPABEAEQATABUAFgAWABQAFQAVABUAEwATABMAEgATABMAEwAUABQAFQAVABUA
FwAVABMAEwAQAA8ADwAOAAoACAAGAAQABgAGAAcACAAEAAEA/v/7//z///8CAAQABgAF
AAIAAQD+//7//v/9//v//f/+//7//f/9//3//v/8//z//P/8////AAAEAAUABAADAAIA
///7//r/+v/5//v//v/9//7/AAAAAAAAAAD9//z//P/8////AAADAAcAAQD+//3////+
//3//f/8/wEABAAJAA8AEgARABEAEAAKAAwADgAQABIAFAATABQAGAAaABsAHAAcABwA
IgAiACQAJwApACoAKQAqACgAJQAeABkAFQATABAADwARAA4ACAAEAAEAAAD//wAA/f/7
//j/9v/4//b/9v/3//r/+v/4//n/+v/6//r/+f/0//P/8v/w/+z/6v/o/+X/5//q/+7/
8f/z//P/7//v/+z/6//q/+n/8P/0//j/9v/w/+r/6v/t//D/9v/8//7/+v/y/+r/5f/h
/+L/7f/y/+j/3P/P/8L/vv/H/8v/x//G/8H/u/+5/7j/u//D/9H/5P/+/xIAGgAiACYA
IgAhACEAHQAaABcADwALAA8ADgAHAAIA///3//T/9v/3//X/8//z//T/9v/3//j/+v/7
//v/+//9//3//f/9//z/+f/4//f/9//3//f/9//4//r/+v/4//n/+v/8//3/AAABAAIA
BAAEAAIAAAD8//3/AAABAAMAAwADAAIAAQABAAIABQAHAAUABQAGAAcACAAJAAkACgAI
AAoACwALAA4ADwARABMAEAAPABAAEgATABMAEgAVABQAEwAUABMAFgAZABsAHAAaABkA
FwAVABYAFwAYABgAFgAVABQAFAAWABkAGwAdABsAGQAXABcAEwARABAADgALAAoACQAI
AAgABgAFAAQABQADAAEA//8BAAMABQAGAAoACwAKAAsABgACAP7/+f/4//v//f/+//v/
+//7//z/AAACAAQABgADAAIABAADAAEAAQABAP///P/8//3//f8BAAQAAwAEAAIAAAD+
//z///8AAAIABAADAAIAAwAFAAQAAgACAAUABAADAAMAAgACAAIABAAHAAoACQAJAAgA
CgANAA0ADgAQABAAEwASABAAEAAQABAAEQAUABoAHgAfACAAIAAgACQAJAAmACkAKAAo
ACYAJgAjAB8AFwARABMAFQAWABkAGQAWABAADAAFAAAA+//4//f/9//2//b/+P/2//b/
9//5//j/9f/1//H/8P/v/+3/7P/t/+7/7v/w//D/8P/v/+3/7P/s/+v/7//x/+//8f/u
/+3/7P/r/+j/6v/u/+7/6v/o/+z/8//0//L/8P/s/+j/4P/a/9f/1//e/9//2v/S/8b/
v//E/8z/0f/R/8n/xP/N/9X/0//U/9P/0//V/+D/7v/+/w4AHAAkACYAIwAjACUAJAAd
ABUAFQAVABIACQAAAP3/+//2//L/8f/v/+3/7f/w//L/8//0//T/9f/1//X/9P/z//L/
8f/x/+//7//v//L/8//0//X/9//6//v/+v/5//j/+P/3//v/+//7//z//P/8//z/+v/6
//z//P/9/wAAAwAFAAcABAAEAAYABwAGAAUABQAFAAQABQAFAAYABAAGAAcABwAJAAkA
CgALAAsACwANABAADgANAAsADQAOAA8AEgATABMAEwASABAAEQATABQAFQAVABUAFQAU
ABMAEwATABQAEwATABIAEQARAA8ADQANAA0ADQAOAA4ACwAKAAkACAAKAAgABwAGAAQA
AQD+//v//v8BAAQABgAIAAcABAADAP///v/9//v/+v/9////AAD9//3//f/+//z//P/8
//z/+v/6//3//f/+////AAD//wAAAAABAAEAAQACAP///v8AAAAAAAAAAAAAAAABAAIA
AAAAAAIABQAAAP7//v8BAAIAAwAFAAYABAAEAAYACQAPABUAEAAIAAoADAAOABAAEAAS
ABcAGgAfACAAIAAgACAAHgAeAB8AIAAgAB4AHgAfAB8AGwAZABMAEQAOAA0AEAAOAAkA
BgD///z/+f/4//n/+f/4//j/9//0//P/8//x//D/7f/t/+r/6v/q/+n/6f/r/+3/7v/t
/+z/6//p/+j/6P/p/+n/6f/p/+X/5f/m/+f/6P/p/+j/5v/m/+b/6P/s//D/7//u//L/
8P/i/9z/3v/Y/8n/x//W/+X/4v/a/9D/x/++/8D/w/+//7v/wv/H/8v/z//K/7v/tf/B
/9T/4v/y/wIADAAWABoAGQAZABsAGgAZAA8ABQADAAQAAQD+//f/8f/w//T/9f/z//H/
8f/w//D/7//u//L/9f/3//n/9f/z//H/7//w/+3/7P/r//D/8f/y//P/9P/2//b/9P/3
//j/+v/7//z/+//6//r/+f/4//f/9P/3//r/+//9//3//f/8//v/+//8////AQABAAEA
AgADAAYABwAHAAgABgAIAAkACQAHAAcACAAJAAkACQALAA4ADgANAAsADQAOAA8AEgAT
ABYAFwAXABYAEgARAA8ADQAPABEAEwAUABUAFQAVABYAFQAVABQAEwASAA8ADAALAAoA
CQAJAAgACAAIAAgACAAIAAYABQAEAAIA///8//n/+P/5//r/+v/7//v/+f/5//r/+v/6
//n/+f/7//z//P/7//v/+//8//v/+v/5//j/+v/6//3//f/////////9//z//P/9//3/
/P/8//j/9v/3//j/+f/6//z//P/9//7/AAAAAAIABQAEAAQABgALAA8ADQAMAAwAEAAQ
ABAAEAAQABIAFAAZABwAHwAgACAAIAAgAB4AHgAfACAAIAAeAB4AHwAfABsAGQAVABMA
EAAPAA8ADAAGAAIAAAD+//z//P/7//v/+v/6//j/9P/y//H/7//u/+v/6//q/+r/6v/p
/+j/6f/q/+r/6//s/+3/7f/q/+r/6//r/+r/6f/k/+P/5f/n/+n/6//u//D/8P/s/+b/
5P/m/+f/6v/w//T/8v/s/+b/3P/X/9n/2P/b/+j/5P/W/8v/xP/A/8X/x//F/8T/wf+5
/7H/sv+1/7//z//i//T/BgAOABQAGgAaAB0AHwAfABwAFwAPAAkACQAIAP///P///wEA
AgAEAAAA/f/6//n/9f/y/+7/6v/s/+3/7f/t//D/8f/y//P/9f/z//P/8//3//f/9//3
//b/+P/4//b/9f/0//T/8//2//f/+P/6//7//v/+//z//v8AAAAAAQAAAAEAAQABAAMA
BAAHAAkABAABAP///f8AAAMABQAIAAoADAANAA0ADAALAAsACwAJAAkACwAOABAAEQAR
ABUAFAATABQAEwAUABUAFQAUABQAFQAVABUAFwAXABcAFgATABMAEwAUABUAFwAYABkA
GAAVABIAEQAPAA0ADAAKAAwADAAMAAwACgAGAAMAAAABAP///f/7////BQALABAACwAH
AAEA/f/9//7///////v//f/+//7//v///wAAAgAAAP7//P/6//3//v8CAAMAAwADAAMA
AQAAAAAAAQABAAEAAgD///7/AAACAAQABgAEAAQABQAGAAYABgAIAAsABwAEAAMABQAD
AAMABAAEAAQABAAGAAkADQANAA4ADgAQABcAGgAXABQAEQAOABAAFAAbACAAJgAqAC0A
MAAsACYAIgAfACEAIgAhACIAIgAhABwAGQAaABsAGwAdABkAFAAMAAYAAgAAAP7//v//
/wEAAgAEAP3/9v/x/+3/8//2//f/+//1//L/7//r/+v/6//r/+r/7P/u//D/8f/y//L/
8//z//P/8//v/+//7v/t/+z/6//s/+b/5v/w//L/7P/u//f/9v/0//z/AgD6/+j/3P/Z
/9f/1P/d/+j/5P/W/8f/vv/A/83/1f/R/8r/xf/J/83/0P/R/9f/3f/m//L/AgAUABoA
GgAiACcAIwAjACYAKQApACUAHwASAAcABAAHAAUA/v/6//r/+f/4//n/9//4//j/+P/7
//3//v////7//f/8//v/+//5//n/+f/9////AQADAAEAAAD9//j/+v/6//v/+/8AAAEA
AgAEAAYABgAGAAQAAgAEAAQABQAHAAkACgALAAcABgAHAAcACAAJAAsADQAMAA0ADQAO
ABAAEgATABMAEQAPAA4ADQAPAA8AEQAUABYAFQATABUAGAAZABwAHQAcABsAGQAWABcA
GQAaABsAHAAdAB4AHgAcABsAGgAaABoAGwAbABsAGQAXABUAFQAUABMAEwASABUAFgAX
ABgAFAAQAA0ACgAKAAkACAAHAAQABQAGAAYABgAFAAIAAQACAAIAAgABAAAAAwAFAAYA
BAADAAIAAgADAAQABQAGAAYABgAJAAkABwAHAAcABQADAAIAAgABAAQACAAIAAoABwAG
AAUABAAFAAYACAAKAAYABAAEAAUABQAEAAUACQALAAsADAAMAAoACgAMAA8AEQAPABAA
GAAgAB4AHAAaABgAGQAcACIAJgAoACgAJwAmACgAJgAmACcALAAuAC4AMAAwAC8AKgAn
ACIAIQAfAB8AHQAaABQAEAAMAAoACAAIAAYABQADAAIA///8//v/+//8//z/+v/7//3/
/v//////+v/5//j/9v/0//T/9P/z//L/8v/z//P/9//3//P/8//2//n//P////z/8v/s
/+7/8P/w//L/9//6/wAA+v/w/+r/6v/o/+H/3//m//P/+P/w/+T/2//W/97/6f/n/93/
2P/Z/9//5//k/93/4f/p//D/+P/+/wYAEgAgACgALQAvADEAMAAvACcAFwATABYAEwAI
AAcACQAKAAoABwADAP///f/8//z/+//6//r/+//7//v/+//7//v/+//+//3//v///wIA
AwAEAAUAAgACAAAA/P/7//r/+v/5//3///8BAAQACAAIAAgABgAEAAYABgAHAAYABwAH
AAcACAAIAAoACwAJAAkACgALAA4ADwAPABAAEQAUABYAFwAVABMAEgARABQAFQAYABwA
HgAdABsAHQAaABkAGgAZABgAGQAZABgAGwAdAB4AHwAfAB8AHwAeABwAGwAaABoAGwAd
AB4AHwAcABkAFgAVABYAFQAVABQAFQAUABMAEgAPAAwACgAIAAoACQAIAAcABgAHAAgA
CAAGAAUAAgABAAEAAgADAAMAAAABAAEAAAD9//3//f/+//7//v/+//7/AQACAAYABwAG
AAUABAABAP7//v//////AgAEAAIAAgAAAAAAAAAAAAEAAgAEAAYACAAIAAoADQAMAAwA
DgATABMAEwAUABQAFAAUABYAGQAdAB0AHgAeACIAJQAlACYAJQAkACQAJAAkACYAKgAo
ACMAHwAfABkAFQAVABMAEgAPAA0ADAAHAAUABQAEAP///v/7//v/9//5//n/+v/6//f/
8//w/+//7v/r/+3/8f/z//L/8v/z//L/8v/x/+3/9//1//X/+f/2//L/8P/u/+z/7v/u
/+7/7v/v//D/8f/y//D/8P/w//D/8P/w//D/8P/r/+j/5f/i/+P/5P/l/+b/3//a/9X/
0P/S/w==
         </WaveFormData>
      </LeadData>
      <LeadData>
         <LeadByteCountTotal>10000</LeadByteCountTotal>
         <LeadTimeOffset>0</LeadTimeOffset>
         <LeadSampleCountTotal>5000</LeadSampleCountTotal>
         <LeadAmplitudeUnitsPerBit>4.88</LeadAmplitudeUnitsPerBit>
         <LeadAmplitudeUnits>��V</LeadAmplitudeUnits>
         <LeadHighLimit>2147483647</LeadHighLimit>
         <LeadLowLimit>268435456</LeadLowLimit>
         <LeadID>V1</LeadID>
         <LeadOffsetFirstSample>0</LeadOffsetFirstSample>
         <FirstSampleBaseline>0</FirstSampleBaseline>
         <LeadSampleSize>2</LeadSampleSize>
         <LeadOff>FALSE</LeadOff>
         <BaselineSway>FALSE</BaselineSway>
         <ExcessiveACNoise>FALSE</ExcessiveACNoise>
         <MuscleNoise>TRUE</MuscleNoise>
         <LeadDataCRC32>4237123632</LeadDataCRC32>
         <WaveFormData>
/v/+//7//v/8//z//P/8//z//P/8//z//v/+//7//v/8//z//P/8//r/+v/6//r/+v/6
//r/+v/6//r/+v/6//v//P/9//7//v/+//7//v8AAAAAAAAAAP7//v/+//7/AQACAAMA
BAACAAIAAgACAAIAAgACAAIABAAEAAQABAAEAAQABAAEAAQABAAEAAQABAAEAAQABAAC
AAIAAgACAAMABAAFAAYABgAGAAYABgADAAIAAQAAAAMABAAFAAYAAwACAAEAAAACAAIA
AgACAAMABAAFAAYABgAGAAYABgAIAAgACAAIAAcABgAFAAIABAABAP7//f/3//b/9f/1
//f/+P/4//b/8//y//L/8f/y//P/9P/3//v//P/+//7//P/8//7//////wEAAQABAAAA
AQACAAMABQAFAAQAAwAFAAUABgAHAAkACQAJAAkABwAHAAcACAAIAAgACAAIAAYABwAH
AAYABAAEAAQABAAHAAgACAAHAAcACQAKAA4ADwARABUAGAAdACIAJQAoACsALgAsACcA
JAAhACUALgAzADEAJQAaAA0A/v/7//3/+//5//L/7P/n/+P/4P/k/+f/6v/t/+//7//x
//H/8v/3//3///8EAAQA/////wAAAQAEAAUABgAHAAcABwAFAAkACwALAAoADAAMAAwA
DAAMAAwADQAPAA4ADQAKAAsADQANAAwADAAKAAoACgAJAAsADAANAA0ACwALAAsACwAM
AAwADAAMAAsACwAMAAwADAAMAAwADAAMAAwADAAMAA0ADgAPABEAEAAOAA0ADAAOAA4A
DgAOAA0ADQANAA0ADgAOAA8AEAAOAAwACwAIAAgACQAJAAkADAANAA4ADwANAAsACgAJ
AAsACwAJAAgABgAFAAQAAwABAAEAAQABAAIAAwAEAAUAAwADAAMAAwAFAAUABQAFAAUA
BAADAAMAAQABAAEAAQACAAMABAAGAAcABwAHAAcACQAJAAkACAAHAAYABgAFAAUABQAF
AAgACAAIAAYABgAHAAgACAAIAAYABgAHAAcABwAIAAkACgAHAAYABAADAAMABAAEAAQA
BAAEAAQABAAGAAUABQAFAAcABwAHAAcABQAFAAUABQAEAAIAAQAAAAYABwAIAAcABgAF
AAQABAACAAIA/////////P/8//j/9//2//b/9P/y//D/8P/x//H/8f/x//P/9f/3//j/
+v/6//r/+v/8//3//f////////8AAAEAAAABAAEAAQACAAEAAQABAAAAAQABAAEAAgAD
AAQABQACAAIAAQAAAAMABAAFAAcABgAEAAMAAgAAAAAAAQACAAgACQAHAAkACgAMAAsA
DQANABAAEwAYAB0AIgArADAAMAArACgAJQAjACQAKQAvAC0AJgAZAAQA7//j/+H/3f/a
/9z/3f/Z/9j/2v/d/+D/5f/p/+v/6//t/+7/7f/z//f/+P/8/wEAAQD+/wEABAADAAAA
AwADAAMAAQAEAAcACAAIAAcABgAFAAQABgAGAAcACQALAAsACQALAAgABwAFAAQABAAE
AAQAAwADAAQABQAFAAUABQAFAAUABwAIAAkACgAJAAkACgAKAAcABgAFAAQABwAIAAkA
CgAJAAgABwAHAAcABgAGAAYABwAIAAkACgANAA0ADQANAAoACAAHAAYABgAGAAcABgAG
AAcABwAHAAcABwAHAAcABgAFAAUABQADAAMAAQAAAP///////////f/9//3//f/7//v/
+//7//n/+f/5//n/+P/3//b/9f/3//j/+f/7//n/+f/5//n/+f/5//n/+v/6//n/+P/3
//f/9//3//b/9//4//r/+//6//n/+P/6//j/+P/2//b/9f/2//b/9v/2//b/9//3//f/
+P/5//r/+P/4//f/9//2//b/9f/0//f/+P/5//r/+P/1//P/8f/z//P/8//z//H/8f/x
//H/8v/y//P/9P/0//X/9f/1//f/9//3//f/+f/3//f/+P/1//T/8//y//T/8v/y/+//
7P/r/+f/5v/l/+X/5f/m/+T/4v/g/+D/4//j/+P/4//k/+f/6v/s/+z/6v/o/+b/6v/r
/+v/7f/r/+v/7P/t/+7/7//v/+//8P/v/+//7//w//H/8f/x/+//7//v/+//8f/y//L/
8v/0//T/9P/1//T/8v/x//D/8v/y//P/9P/y//X/9f/3//j/+P/3//n//f8EAAkADAAR
ABYAGwAcABgADwAKAAcADQAWAB0AIQAZAAoA9//k/+H/4//j/+X/5v/c/9X/1f/U/9L/
1//e/+P/4f/f/9//4f/k/+P/3f/b/+L/6P/p/+v/7v/t/+z/7f/0//f/9//3//X/9P/1
//T/8v/0//T/9P/0//L/8v/z//X/9f/1//P/9f/1//X/9P/0//b/9v/2//X/9f/2//f/
9//3//f/9//3//f/9v/1//T/9P/1//f/+P/4//j/+P/4//b/9v/2//b/9v/2//b/9//5
//j/+P/4//f/9v/1//T/9//3//f/9//3//b/9v/2//P/8v/y//D/8P/x//H/8f/x//H/
8f/x//L/8//1//f/8//x/+3/6v/p/+n/6f/p/+n/6f/p/+n/6//r/+v/6//s/+3/7v/v
/+3/7f/t/+3/8P/w//D/8f/z//P/8//z//L/8f/w//D/8f/x//H/8f/z//P/8//y//L/
8v/z//P/8//z//P/9v/2//b/9P/0//P/9P/0//T/9v/2//f/9//1//T/8//y//P/9P/0
//X/9f/2//b/9v/0//T/9P/0//b/9f/1//X/9P/z//L/8f/y//P/9P/1//T/8v/x//D/
7v/v/+//7//x//H/8f/x//P/9//7//z/+v/4//b/9P/y//D/8P/t/+z/6//n/+b/5v/n
/+j/6v/p/+b/4//i/+P/4//j/+P/5f/n/+n/6v/s/+z/7P/s/+7/7//v//H/7//v//D/
8f/0//X/9f/1//L/8f/x//H/8v/z//P/8//0//X/9v/3//f/+P/4//j/9//2//X/9f/1
//T/9P/0//b/9v/3//j/+v/7//n/+/8AAAIAAQD//wEABgANABAAFwAcACEAIgAaAA8A
BgADAAkAGAAfABkAEQAEAPf/8v/3//v/+f/5//j/8P/t/+f/4v/i/+P/6P/r/+v/6f/p
/+f/5v/r/+//8f/y//D/7f/t//L/8//y//f/+P/6//v//P/7//v//f/9//z/+//6//n/
+P/7//z//v8BAAAA///8//3//f/9//z//P/+//7//v/9//v//P/9//3////////////+
//7//v/+//3//f/+//7///8AAAEAAgACAAIAAgACAAAAAAAAAAEAAAD+//3//P///wAA
AQACAAEAAQABAAEAAQAAAAAAAAACAAIAAwACAP/////+//3//f/9//3//f/8//v/+//7
//3//f/7//r/+//7//v/+//6//n/+P/3//f/9//3//f/+v/7//z//f/6//n/+P/3//r/
+v/6//v//f/9//3//f/9//3//f/+//3//f/9//3//v///wAAAAAAAAAAAQABAP7//f/8
//7//f/+//3//v///wAAAAAAAAAAAAABAAEA/v/+//7//v/8//z/+//7//z//v///wAA
/v/+//7//v/+//3//f/9//7///8AAAEAAQABAAEAAQD9//z//P/+/wAAAAAAAAAAAgAA
AAAA/f/4//f/8//y/+//7//v//D/8P/u/+z/7P/t/+3/7f/t/+//8f/z//T/+P/4//j/
+P/5//n/+P/5//v/+//8//3//v/////////8//v/+//7//7//////////v/9//z/+//+
/wAAAQACAAAAAAAAAAEAAAD+//3//P/+//7///8AAAQABQAFAAcABgAIAA8ADwALAAoA
DQASABkAHAAhACYAKgApACIAHQAbAB4AJwArACUAGgAJAPb/6//p/+n/4//i/+T/3//Z
/9T/1P/X/+L/5//n/+X/6f/t/+z/6//t//P/+P/+/wMAAQD8//3/AAD///j/+v/7//z/
+/8AAAMABAAEAAMAAgABAAAAAgACAAMABQAFAAUAAwAFAAMAAwACAAIAAwAEAAUABQAF
AAYABwAHAAUAAwABAP//AQACAAMABAAEAAUABwAIAAcABgAFAAQABAAEAAQABAAFAAYA
BwAJAAsACgAKAAoACQAIAAcABgAHAAcABwAHAAgACAAJAAoACQAIAAgABgAGAAcABwAH
AAcABwAHAAcABAADAAMAAwADAAMAAQAAAP///////////f/9//3//f/7//v/+//7//3/
/f/9//3//f/9//3//f/8//z//P/9//3//f/9//3/////////AAD+//3//P/7//v/+//7
//r//f/+/wAAAQABAAEAAQAEAP///v/7//r//f/+//7//v/+//7//////wAAAAAAAAAA
/v/+//3//f/9//7//v/+//7//v/+//7//////wAAAQD///3/+//5//f/9//3//f/+P/4
//n/+v/8//3//f/9/wEAAQAAAP7//v/+//7//v/8//z/+f/2//X/8f/w/+//7//v//D/
7//s/+n/6P/r/+v/6//r/+r/6//s/+z/8P/w//D/8P/x//H/8P/x//L/8//1//f/9v/3
//f/9//4//f/9//3//j/+f/5//n/9//3//f/9//5//r/+v/6//r/+v/6//v/+f/4//j/
+P/4//j/+f/6//r/+f/3//n//v/+//n/9//3//z/AwAKABEAGAAdACAAIgAjABwAEwAR
ABQAGQAhACEAGgAPAAAA7f/f/93/3//e/9z/2f/T/9D/1P/Z/9z/3//f/9//3//l/+j/
6f/n/+v/8P/y//H/9f/4//n/+P/5//r/+f/5//n/9//6//3//v/+//z//P/8//z/+//6
//r/+//8//3//P/////////+//7//v/+//7//f///wAAAQABAAEAAQABAAEAAgACAAIA
AgD+//3//f/8//7//v/+//7/AAAAAAAAAAACAAIAAgADAAEAAAAAAAAAAAAAAAAAAAAC
AAMABAAFAAcABgAGAAYAAwACAAIAAAABAAMABAAFAAQAAwACAAEAAAD///////8BAAEA
///+//v/+//7//v//f/9//3//f////////////7//f/8//v//v///wAAAQAAAP7//P/7
//z//f/+/////f/9//3//v////////////////////7//v/+//////8BAAEAAQAEAAQA
BAACAAIAAwAEAAQABAACAAIAAwADAAQABAAEAAQAAwACAAAA//8AAAIAAwAEAAYABgAG
AAYAAwABAAAA//8BAAEAAQABAP//////////AQAAAAAAAAACAAMAAwADAAEAAQABAAEA
BAADAAQABQD//wIAAwAEAAUABgAEAAIAAgD///v/+f/0//L/8//z//P/9P/0//L/8P/w
/+//7//v/+//8P/z//b/+P/4//j/+P/4//v//f/+/wEA///9//z/+//9////AAABAAAA
////////AgADAAMAAwABAAEAAQABAP//AAAAAAAAAQACAAMABQAEAAIAAQAAAAMABAAG
AAgABAD//wEABwAMAA4AEwAVABsAIAAnACgAJQAkACMAIAAeABkAFgAVABsAJgAtACsA
IQAWAA0ABgAHAAMA//8BAAQAAAD3//H/7v/u/+3/7v/z//n/+f/z/+//9P/5//X/9f/8
/wIA//8BAAYABQACAAMACAAHAAcABwAFAAQABQAEAAIAAwAEAAUABgAHAAgACgANAAsA
CwAJAAsACgAJAAcABgAIAAgACAAHAAUABgAHAAcACAAJAAoACwALAAoACQAIAAkACQAK
AAoACQAIAAcABgAGAAYABgAGAAcACAAJAAsACgAIAAcABgAIAAgACAAIAAcABwAHAAcA
BwAGAAYABgADAAIAAgAAAP7////////////////////+//3//f/9///////9//z/+//7
//v/+//7//v/+//7//7///8AAAEA/////////////////////wEAAgADAAUAAwADAAMA
AwADAAMAAwAEAAYABwAIAAkABgAFAAQAAgADAAQABgAHAAcABwAHAAoABgAGAAQABAAH
AAgACAAIAAgACAAJAAkABwAGAAUABAAGAAYABQAFAAUABgAGAAYABQAEAAMAAgADAAMA
BAAFAAMAAwADAAMABQAFAAUABQAFAAQABAAEAAQABQAFAAUACwAMAAwADAAMAAwACAAE
AAIA/f/7//v/+P/4//f/9//3//j/+P/2//T/9P/0//P/8v/x//P/9f/3//j/+v/6//r/
+v/+//////8BAAMAAwAEAAUABQAFAAQAAwACAAEAAQABAAQABwAJAAsACgAJAAgABwAI
AAoACwAMAAkACAAHAAcACQAIAAgACAAHAAYABgAGAAoABwAHAAkACgAKAAsAEwAXABoA
HQAgAB8AIgApAC4ALAAnACIAHQAdACYAMwA1ACsAIAARAP7/+/8BAAMAAQACAAQAAQD5
//T/8v/x//L/9f/5//n/9//3//j/9//3//v/AAAAAP//AQAGAAkACAADAAAABQAHAAkA
CQAKAAsACgAIAAkACgALAAwADAAMAA0ADwANAA0ACwANAAsACwAKAAoADAAMAAwACwAM
AA4AEAARAA4ADQAMAAsADQAOAA8AEAAMAAsACwAKAAsADAANAA4ADwAQABEAEgAPAA4A
DQANAA8ADgAOAA4AEAAQABAAEAARABEAEQARABEAEAAQABAADQAMAAwACgALAA0ADgAP
AA0ADQANAA0ACwAJAAgABwAIAAkACAAIAAUABQAFAAUAAwADAAMAAwAFAAUABQAFAAcA
BwAHAAcABQAFAAUABQAGAAYABgAHAAcABwAHAAcACQAJAAkACgAJAAkACQAJAAkACQAJ
AAgACAAIAAkACQAIAAcABgAIAAcACAAHAAgACQAKAAoACgAKAAoACwALAAgACAAIAAgA
CgAKAAkACQALAAwADAAMAAsACgAJAAgACQAJAAoACwAKAAkACAAHAAsACwAJAAkACAAI
AAgACAAIAAYABAAEAAEAAAD///v/+v/7//v/+//8//n/9v/z//L/9P/1//b/9//3//n/
+//8//z//P/8//z//v//////AQADAAMABAAFAAQABQAFAAUABgAFAAUABQADAAMAAgAB
AAIAAwAEAAUABgAIAAkACgAHAAYABQAFAAcABgAGAAYABAAEAAUABgAGAAMABQAHAAoA
CgANABEAEwAWABkAHAAdACAAJwAwADIALQAoACcAKQAqACsAKwAhABYACQD4/+v/6//n
/+P/4v/c/9f/1//a/97/4f/m/+f/5//p/+3/8f/0//X/9f/5//7/AgAFAAkABgADAAAA
///+/wIAAwAEAAMABgAJAAoACgAHAAYABQAEAAIAAgADAAUABQAFAAMABQAGAAcABwAI
AAgACAAIAAcABQAGAAcABwAHAAcABwAHAAoACgAKAAoACQAJAAoACgAKAAoACgAKAAkA
CAAHAAYABwAIAAkACwALAAoACgAKAAwADAAMAAwADQANAA0ADQALAAoACgAKAAsACgAK
AAgACAAJAAkACQALAAsACwALAAkABwAGAAUABwAHAAUABAAFAAUABQAFAAUABQAFAAUA
BAADAAIAAQAAAP///v/9//3//f/9//3//P/8//z//f/7//v/+//7//3//f/9//7/AQAB
AAEAAQABAAEAAQAAAAEAAgAEAAUAAgABAAAAAgABAAIAAQACAAUABgAGAAYABAACAAEA
//8AAAAAAAAAAAEAAgACAAMAAgACAAEAAAAAAAAAAAAAAP7//f/9//3/+//7//v/+//9
//3//f/9/////v/+//7//v////////8DAAIAAgACAAIAAgD+//r/+P/z//L/8f/t/+z/
7f/t/+3/7v/w/+7/7P/s/+z/6//q/+n/6//t/+//8P/x//D/7//u//L/8//z//X/8v/x
//H/8f/1//f/+P/5//r/+f/5//n//P/9//3//f/7//n/9//1//X/9v/2//b/9v/2//b/
9//4//j/+f/6//j/+P/5//r//v///wEA/f/4//r//f8BAAUACgALABAAEwAUABcAGgAc
ABsAGAAXABkAHgAjACMAGQAMAAEA7v/f/9v/2f/V/9T/0v/P/83/zv/S/9X/2v/h/+P/
4f/h/+P/5P/l/+f/5//q//D/8//x/+7/8f/2//f/+v/4//f/9v/z//f/+f/5//j/+P/4
//j/+P/4//j/+f/7//n/+f/3//n/+f/5//j/+P/6//r/+v/5//n/+v/7//v/+f/5//n/
+f/6//r/+v/6//v/+//8//z//P/8//z//P/6//r/+v/6//v//P/9/////v/8//v/+v/8
//z//P/8//3//f/9//3//f/8//z//P/5//j/+P/2//T/9f/1//X/9f/1//X/9f/0//P/
8//z//P/8//x//D/8f/x//H/8f/z//P/8//z//H/8f/x//H/7//v/+//7//x//H/8f/x
//D/8P/w//H/8f/x//H/8f/y//P/9P/2//b/9f/0//P/9f/1//X/9P/z//L/8v/x//P/
8//z//b/9v/2//T/9P/0//T/8//y//T/9P/1//X/9P/0//T/9P/y//L/8f/x//P/9P/0
//T/8v/y//L/8v/w/+//7//v//D/8f/y//P/8f/x//H/8f/z//L/8v/y//T/9f/1//X/
9f/1//X/9f/1//P/9f/4//T/8v/w/+7/7v/s/+z/6f/m/+X/4f/g/+D/4f/i/+T/4v/g
/97/3v/g/+H/4v/j/+H/4//l/+b/5v/m/+b/5v/p/+v/7P/v/+7/7f/t/+3/7v/v/+//
7//u/+3/7f/t/+z/7f/t/+3/7v/v//D/8f/v//D/8P/w//D/8P/w//H/8v/y//P/9P/z
//L/8v/y/+7/7f/x//X/+P/6//n/+f8BAAgADQASABUAFgAVABIADgAFAP7//f8HABIA
FwAVAA0AAgD1//D/8//1/+//7f/w//L/6f/d/9b/1v/Z/97/3//h/+H/3//d/97/4f/j
/+P/6P/y//X/7//o/+//9P/x/+7/7f/t/+3/6//u//H/8v/y//T/9P/0//T/9v/2//f/
+f/3//f/9f/3//T/8//x//D/8//0//X/9f/z//T/9f/1//f/9//3//f/9//2//X/9P/1
//X/9v/2//j/+P/4//j/+v/6//r/+v/5//j/9//3//f/9v/2//b/8//y//H/8P/z//P/
8//z//P/8v/y//L/8f/w//D/7v/u/+//7//v/+7/7f/s/+v/7P/r/+v/6//r/+v/6f/o
/+n/6f/p/+n/6f/p/+n/6f/r/+v/6//r/+7/7//w//H/8P/v/+7/7f/u/+7/7v/v/+//
7//v/+//8P/x//L/9P/1//X/9f/1//T/8//y//D/8f/y//T/9f/1//X/9f/4//j/+P/2
//b/9P/0//P/8v/0//T/9f/1//T/9P/0//T/9v/2//X/9f/1//b/9v/2//X/9P/z//L/
9P/z//P/8//1//X/9f/1//f/9//3//f/9f/0//T/9P/2//n/+f/4//r/+v/6//r/+P/2
//b/8//x//H/7v/u/+v/6f/n/+b/5//m/+X/5v/n/+f/5//n/+n/6//t/+7/8f/y//P/
9P/z//P/8v/z//P/8//0//X/+P/5//n/+f/6//n/+f/5//j/+f/5//n/+f/5//n/+f/5
//r/+v/6//z//P/8//3/+//6//r/+v/8//z//f/+//7/////////AgAGAAkACwALABAA
FQAWABsAIAAhACAAIAAdABoAFQAVABwAJQAjABkAEAABAPT/9//7//n/9//6//T/6f/l
/+b/5P/j/+T/6f/t/+//7f/t/+z/7f/x//P/8v/0//f/+f/8//3//P/9/wIABQAFAAUA
AwACAAMAAgAAAAEAAgADAAQAAgACAAMABQAFAAUAAwAFAAcABwAGAAYABAAEAAQAAwAD
AAQABQAFAAYABwAIAAkACAAGAAQAAgABAAEAAgACAAMABAAFAAYABgAGAAYABgAIAAgA
CAAJAAkACAAIAAgABgAGAAYABgAHAAcABwAHAAcABgAGAAYABwAGAAYABAAEAAUABQAF
AAUABQAFAAUAAgABAAEAAQD//////f/8//3//f/9//3///////////8BAAEAAQABAAAA
///+//3///////////8AAAAAAAABAAEAAQABAAEA////////AAADAAMAAwADAAMAAwAD
AAIABAAEAAUABQAHAAcABwAKAAYABgAEAAQAAwAEAAQABAAGAAYABwAHAAQABAAEAAQA
BgAGAAUABQAFAAYABgAGAAQABAAEAAQABgAFAAUABQAFAAUABQAFAAUABQAFAAUABgAE
AAQABAAEAAQAAgACAP//+v/5//X/9P/1//X/9f/2//j/9v/0//T/9f/1//X/9f/3//n/
+//8//v/+v/5//j/+v/7//v//f8AAAEAAwAFAAQABQAFAAUABAADAAMAAwADAAMAAgAB
AAEAAQABAAEAAQACAAIAAgAAAAAAAAABAAQABAAFAAYABgAGAAcACAAIAAcABQAHAAgA
CAAJAAkACwAOABUAGgAfACQAJwAsADAAKwAmACMAIwAkACkALQAnABwADwACAPX/7f/l
/9//3v/e/93/2f/c/97/4f/i/+P/5f/p/+3/7//w//P/9f/1//b/+v/9//3//v8DAAYA
CQAKAAsACwALAAkACAAHAAQAAAAAAAAAAAAAAAMABAAGAAkACQAJAAcACQAJAAkACAAI
AAYABgAGAAUABwAIAAkACQAHAAcABwAHAAoACgAKAAoABwAHAAgACAAKAAoACgAKAAoA
CgAKAAoACAAIAAgACQAKAAoACwAMAAoACgAKAAoACwALAAsACwANAAwADAAMAAsACgAK
AAgACAAJAAkACQAHAAcABwAHAAQAAwADAAMABAAFAAQABAADAAMAAwADAAEAAQABAAEA
AQABAAEAAQAAAP///v/9//z/+//6//n/+v/6//r/+//7//v/+//7//z//f/+/wAAAAD/
//7//f/9//3//f/8//7//v///////v/9//z//v/+//7//P/8//3//v/+//7//f/8//z/
+//8//z//P/8////AAAAAAEAAAAAAP///v/+//7//v/+//7//f/9//3///////////8B
AAEAAQABAAMAAgACAAIAAgADAAMAAwAFAAkACgAHAAYABQAEAAYABAAEAAEA/f/7//b/
9P/1//f/+f/8//v/+P/1//T/9v/3//j/+f/5//v//f/+//7//v/+//7/AQADAAQABwAF
AAUABgAHAAcABwAGAAUABQAFAAYABwAKAAsACwALAAsACwALAAsACAAIAAcABgAJAAoA
CwANAAsACgAKAAoACAAIAAkACgAMAAkACQANABAADgAPABUAGQAaACEALAAxADAAMQA2
ADQAMQAsACkAJQAqADMANQAtACAAEQAEAP3//f/5//X/9P/y/+v/4//i/+b/6//y//P/
8f/z//f/9//0//f//f8BAAAAAgAHAAUAAgAFAAoACwAQAA4ADQAMAAkACwANAA0ADAAK
AAoACgAKAAwADAANAA8ADgANAAoACwAMAA0ADQAOAAwADAAMAAsADQAOAA8ADwAPAA8A
DwAPAA4ADgAOAA4AEQATABYAGAAVABQAEwASABAAEAAQABAAEAAQABAAEQAQAA4ADQAM
AA8AEAARABIAEgARABAADwAPAA4ADgAOAA0ADAAMAAoACgALAAsACwAJAAkACQAJAAgA
BwAHAAcABQAFAAMAAgACAAMABAAFAAYABwAIAAkABwAFAAMAAQACAAMABAAFAAYABwAI
AAkADAAMAAwADQAKAAkACAAHAAcABwAHAAgACgALAAwADQALAAsACwAKAAgACAAJAAkA
CwANAA8AFAAOAAwACAAGAAoADAANAA4ADAAMAA0ADQAKAAoACgAKAAsADAAMAA0ADQAO
AA4ADgAQABAAEAAQAA8ADQAMAAsADAANAA4ADwANAA0ADQANAA0ADAAMAAwADgATABUA
DwAMAAoACgAKAAoADAAMAA4ADQAHAAUAAAD+/////////wAAAgAAAP7//v//////////
//3///8BAAIAAgACAAIAAgAGAAcABwAJAAkACQAKAAsADgAPAA8ADwANAAsACgAJAA0A
DwAQABEADgANAAwACwAMAA4ADwAQABIAEgASABMAEwASABIAEgAQABAAEQASABQAEQAP
AA8AFAAaABkAGQAfACIAIQAmAC0AMgAzADQAMAApACQAIQAjACoALwAvACkAIAAXAAwA
DQATABcAFQAYABwAGQAPAAYAAAD7//j/+/////////8BAAIAAQABAAEAAAAEAAcACQAM
AAsADAANAA4ADwAPAA8ADQAPABEAEQAQAA4ADgAOAA4AEAAQABEAEwAVABUAEwAVABcA
FwAWABYAFAASABAADQAPABAAEQARABMAEwATABMAFAAUABQAFAARABEAEgASABIAEgAS
ABIAFAAUABQAFAAUABQAFAAVABUAFAAUABQAFAAUABQAFAATABMAEwATABIAEAAPAA4A
EAAQABEAEAAPAA8ADgANAA4ADwAQABEAEQARABIAEwARABEADwAOAAsACwALAAsADAAN
AA4ADwAPAA8ADwAPABEAEQARABEAEgATABQAFQAUABQAFAAVABMAEwATABMAEwATABMA
FAAWABcAGAAZABkAGQAZABgAGAAYABkAGQAXABcAFwAaABkAGgAZABoAHQAeAB4AHgAd
ABwAHAAbABwAHAAcABwAHgAeAB0AHQAbABwAHAAcAB4AHgAeAB4AHgAdAB0AHQAfACEA
IwAlACIAIQAgAB8AHwAeAB4AHgAcABsAGQAXABYAFQAUABMAFQATABMAEwASABEAEQAQ
ABIAEgATABQAFQAVABUAFAAXABgAGAAZAB0AHgAfACAAJAAlACUAJQAkACYAJwAoACUA
JAAkACMAIQAiACMAIwAkACUAJgAnACcAKAApACgAKgAsAC4ALgAsACoAKAAmACQAJQAm
ACcAKAApACoAKwAsAC4AMAAyADQAOAA8AEAARABHAEoATQBQAE8ATgBNAEwASgBKAEoA
SgBAAA==
         </WaveFormData>
      </LeadData>
      <LeadData>
         <LeadByteCountTotal>10000</LeadByteCountTotal>
         <LeadTimeOffset>0</LeadTimeOffset>
         <LeadSampleCountTotal>5000</LeadSampleCountTotal>
         <LeadAmplitudeUnitsPerBit>4.88</LeadAmplitudeUnitsPerBit>
         <LeadAmplitudeUnits>��V</LeadAmplitudeUnits>
         <LeadHighLimit>2147483647</LeadHighLimit>
         <LeadLowLimit>268435456</LeadLowLimit>
         <LeadID>V2</LeadID>
         <LeadOffsetFirstSample>0</LeadOffsetFirstSample>
         <FirstSampleBaseline>0</FirstSampleBaseline>
         <LeadSampleSize>2</LeadSampleSize>
         <LeadOff>FALSE</LeadOff>
         <BaselineSway>FALSE</BaselineSway>
         <ExcessiveACNoise>FALSE</ExcessiveACNoise>
         <MuscleNoise>TRUE</MuscleNoise>
         <LeadDataCRC32>2450093144</LeadDataCRC32>
         <WaveFormData>
JgAmACYAJgAmACYAJgAmACYAJgAmACYAJwAoACkAKgAoACgAKAAoACYAJAAiACAAIAAg
ACAAIAAdABoAFwAUABMAEgARABAADgAMAAoACAAGAAQAAgAAAP7//v/+//7//P/8//z/
/P/7//r/+f/4//j/+P/4//j/+v/6//r/+v/6//r/+v/6//z//P/8//z//P/8//z//P/7
//r/+f/4//n/+v/7//z//v/+//7//v/7//r/+f/4//r//P/+/wAA/v/+//7//v/8//z/
/P/8//z//P/8//z//v/+//7//v/+//7//v/+//3//P/7//n/+f/4//b/9v/4//n/+v/7
//v/+//6//n/9f/x/+//7P/u//H/8//3//r/+v/6//r/+P/4//j/9//2//b/9P/0//P/
8//z//L/9P/1//X/9f/z//P/8//z//T/9P/z//P/8v/x//D/7//x//H/8f/x//L/8//z
//T/8f/w/+//7v/v//D/8f/y//b/9P/w/+z/5//o/+r/7P/x//v/BQASACoASQBpAIIA
jgCOAIYAcwBZADAAAgDW/6z/h/9q/1z/WP9Z/1f/Uv9N/0//Xf9w/4P/kf+d/6X/rv+1
/7v/wv/L/9P/2P/d/+H/4P/g/+X/6v/u/+//9P/3//j/+P/4//n/+v/7//v//P/+////
//8BAAIAAwADAAIAAQABAAIAAwADAAMAAwAEAAUABgAHAAUACAAJAAoACAAJAAoACgAM
AAwADgAOAAwADQAOAA4AEAARABMAEwAVABUAFgAXABgAGwAdAB8AHQAcABoAGgAgACMA
JQApACcAJwAnACkAKwAoACgAKwAsACwAKwAqACcAJwAmACUAKAArAC4AMQAuACsAKgAp
ACoAKwAsACwAKAAmACYAJQAhAB0AGgAXABYAFgAUABMAEgARABAADQAMAAkACQAJAAYA
AgAAAP7////9//z/+v/7//z//f///wMAAwAAAP7////////////9//3//P/7//n/+P/4
//j/+f/6//v//P/8//v/+f/4//b/+P/4//j/+v/8//7/AQD///7//P/6//j/+P/4//j/
/P/9//7//v/9//3//f/9//3//f/9//3/+v/6//r/+//5//n/+P/4//z/+P/2//b/9v/2
//b/+f/5//r/+v/4//j/+P/5//j/+f/5//n/+P/3//X/8//z//L/8v/z//P/9f/2//b/
+P/4//j/+P/1//P/8f/w//H/8v/0//X/9//2//b/9//2//X/9P/z//P/8//0//T/8//z
//P/8//y//H/8P/v//D/8f/y//P/8P/w//D/8P/w//D/8P/w//L/9P/y//D/8P/u/+v/
6P/m/+j/6f/x//n/BAAaADUAUwByAIoAlgCSAIUAdwBaADIACADe/63/fv9c/0j/P/89
/0D/Q/9J/1f/av95/4f/lf+j/67/s/+3/7r/v//H/87/0f/V/97/5P/l/+j/8P/z//b/
+f/6//r/+v/7//z//f/9//v//P/8//v/+//8//3//f8AAAMABwAMAAkABwAFAAMAAwAD
AAMAAwADAAYABwAIAAgACQAKAAoACwAMAA8AEAAQABEAEgASABMAEwAUABMAGAAZABsA
HQAbABsAGgAZABsAHAAcAB4AIwAlACYAKQAsAC0ALgAxADAALAArAC0AMAAwAC8ALgAw
ADEAMQAxADEAMQAxADEALwAtAC0ALQAtAC0ALQAsACwAKgAqACkAKwApACgAJwAiACAA
HAAZABgAFwAWABMAEwAPAA4ADQAOAAwADAAMAAkABwAGAAQAAwACAAEAAQAEAAUAAwAC
AP7//f/8//v//v////////////7//v/+//7//v/+//7//f/9//z//P/8//7//v/+////
AAABAAMAAgACAAEAAAD+//7//v/+/wAAAQACAAIA/f/7//n/9//4//n/+v/7//r/+v/6
//v//P/9//3//v/+//z///////3//f/+/////f/5//r/+v/4//j/+P/4//n/+f/6//r/
+f/6//v//f/8//3//f/9//r/+f/3//X/9//2//b/9//4//v//f/+//v/+v/5//j/+P/3
//b/9v/0//T/9f/1//X/9P/0//X/8//z//P/8//0//X/9//4//b/9f/0//P/8//z//P/
8//0//X/9v/3//j/+P/4//j/+P/4//j/+P/6//r/+P/2//L/7v/n/+b/7P/w//X///8L
ABoAMgBNAGcAfgCKAIwAhgB5AGMAQgAWAOT/rv99/17/UP9M/1H/Vf9Q/03/Uf9d/2z/
f/+V/6f/r/+4/8H/w//G/8n/y//O/9X/2//g/+j/7f/u//D/8//4//v//P/8//z//f/+
///////+/wAAAQABAAMABAAFAAUABwAHAAgACgAKAAkACAAHAAgACQAKAAsACwAOAA8A
EAAQABEAEgASABEAEAARABAAEQATABUAFgAYABkAGwAbABoAGQAZABkAGwAdAB4AHwAi
ACQAJQAoACsAKwAqACsAKgArACwALwAtACoAKgAtADEAMgAyADIAMQAxADAALwAvAC8A
LwAvADEAMQAzADUAMQAvAC0AKgAoACYAJgAlACYAIwAhAB8AHwAeABsAGQAaABkAGAAV
ABEADQAMAAsACgAIAAgACAAJAAcABgAEAAIAAgACAAMAAwADAAAA/v/9//3//f/9//7/
////////AQAAAAAAAAABAAIAAwAEAAMAAQD+//z///8CAAMABAAAAAAAAAABAAMABAAE
AAQABAAEAAQABAADAAMAAwACAAEAAQABAAEAAAD///7//f/+/wAAAgAFAAMAAQD+//z/
/P/6//3//f/7//v//P/9//v//f8AAAAA/v/+//7//v/+//3//f/8//r/+v/6//v//v//
///////+//3/+//5//b/9P/z//P/9f/3//j/+P/6//r/+v/6//r/+f/4//j/9f/0//T/
8//1//b/+P/7//j/9//2//X/8//z//T/9P/1//X/9f/1//j/+f/6//v/+f/3//X/8//1
//b/9//4//f/9v/1//T/9v/4//b/9P/0//T/8f/s/+z/8v/5/wMAEwAoAEQAYQB1AIIA
ggB4AG4AYQBDAB4A+P/M/57/f/9u/2L/ZP9p/2v/Zv9j/2P/a/94/4n/m/+p/63/tP+9
/8H/xP/L/9P/1v/Z/9v/2v/c/+X/7P/u//P/9v/7//z//P/8//3//v//////AgAEAAUA
BQAFAAYABwAHAAYABQAFAAYACAAJAAoACwAJAAkACQAJAAkADAANAA4ADgAPABAAEAAQ
ABAAEgASABAAEQASABIAEgATABUAFQAbAB0AIAAjACEAIwAkACUAIgAiACEAIgAnACkA
KgAtAC4ALwAwADMAMQAuAC4AMQA1ADYANgA2ADUANQA0ADMAMgAxADAALwAxAC8ALwAv
ADEAMQAxADAALAAqACoAKQAmACMAIQAfAB8AHgAbABkAGgAZABgAFQASAA0ACwAJAAoA
CAAIAAgACQAHAAYABAADAAIAAQABAAIAAQD9//r/+v/7//z//f8BAAMABAAFAAMAAAD+
//z//v/+//7//v8AAAEAAQACAAIABAAEAAQAAQAAAP////8BAAIAAgACAAIAAgACAAIA
BQAFAAUABAABAP///f/7////AQADAAUABAAEAAQABQD//wEAAgACAAQABAAEAAQAAgAB
AAEAAAD8//z//P/9//z//f/9//3//v/9//v/+f/7//r/+v/7//n/+//8//z//v/+//7/
/v/8//v/+v/6//j/+P/5//n/+f/4//j/+f/4//f/9v/1//b/9//5//r/+f/5//n/+f/3
//f/9//3//n/+f/5//n/9//2//X/9P/2//b/9v/2//j/+P/4//j/+P/4//n/9v/w/+r/
7f/1/wEADAAcADsAXwB+AJQAnACUAIcAcwBUACYA+v/O/6H/ev9i/1b/Uf9T/1T/T/9R
/1v/bv+B/5X/of+n/7D/uf+//8T/x//N/9b/3f/j/+r/7P/r/+7/9v/3//D/9v/4//n/
+v/8//7/AAABAAEAAgACAAEAAQACAAMAAwADAAMABAAGAAcABwAHAAcABwAHAAcABwAF
AAgACQAKAAkACQAJAAgACwAMAA8AEAAQABEAEgASABIAEwAVABUAFwAXABgAGQAZABsA
HAAdAB8AIAAgACIAIwAjACIAIwAmACcAKAArAC0AKgAqAC0ALgAuAC0ALAAqACsAKwAr
ACsAKwArACsAKwApACkAKQApACkAKQAoACQAIgAiACEAIwAhACAAHwAcABoAFgATABIA
EQAQAA0ADAAJAAkACQAFAAIAAQAAAP///f/8//r/+//8//3///////3/+P/0//T/9f/2
//f/+v/7//v/+//+//7///8AAP3//P/7//r/+P/3//X/9P/1//j/+f/6//n/+v/7//3/
+//6//j/9v/3//j/+f/6//n/+f/5//j/+v/7//z//f/6//n/+P/3//T/9P/0//X/9f/1
//T/9P/y//D/8//z//P/9f/2//j/+P/4//j/9f/z//L/8P/v//D/8f/z//X/9//4//n/
9//1//L/7//y//L/8//1//P/8//y//D/8//0//X/9v/z//H/7//u/+3/7v/w//H/8P/u
/+3/7f/t/+3/7f/t/+3/7f/u/+7/7v/v//D/8f/x//H/8f/x/+//7//v/+//7P/s/+z/
7P/v//D/8f/y//L/8P/q/+r/7v/u/+f/4P/a/9j/2//j/+3//v8OACMAQQBoAIQAmACc
AJUAhQBuAEwAIAD0/8X/kv9k/0r/Pf85/z7/P/89/0P/Vv9t/33/jf+Z/6D/p/+z/7r/
vf/B/8r/0f/R/9D/1v/f/+T/6P/t//L/8//0//T/9P/4//r//P/9//3//v/+//3/+//8
//3//f/+////AQAEAAcABwAHAAcABgAFAAQAAwADAAYABwAIAAcABwAHAAYACwAOABMA
FgAUABMAEgAQABEAEQASABEAFQAVABYAFwAYABsAHQAfAB4AHgAdAB4AJAAlACUAJwAo
ACkAKgAtAC8ALAAsAC8ALwAuACwAKgAtAC8AMAAxAC8ALwAvAC8ALwAtAC0ALQAvAC8A
LwAuACwAKgAqACkAKwApACgAJwAjACIAHwAdABsAGQAXABMAEwARABIAEwAPAAoABwAE
AAEA///+//z//v/+//7///8CAAMAAQAAAP3//f/9//3//f/9//z/+//8//z//f/+//z/
/P/8//z/+//7//r/+v/8//7//v/+//7//v/+/////v/+//3//P/9//7///8AAP//////
//7/+//7//v/+//9//3//f/9//r/+P/2//X/9//5//r//P/8//r//f/9//n/+f/6//v/
+//7//j/+P/0//b/+v/8//7/AAD+//3//f/8//f/9v/1//X/9//5//r/+//4//f/9f/z
//H/8P/w//H/8v/1//f/+P/4//j/+P/4//r/+f/4//j/8v/w/+//7f/v//D/8v/1//X/
9f/1//X/9f/1//b/9v/z//P/8//z//H/8f/x//H/8v/z//T/9f/y//L/8v/y//T/9P/0
//T/9v/y//D/9v/4//T/8//0//b//P8FAA0AEQAcADgAVwBtAHoAegB2AG4AWwA9ABgA
7v++/5r/ff9o/17/Yv9n/2f/Yv9b/1v/Z/96/43/nf+n/63/sP+1/73/xP/J/8v/0v/b
/+H/5P/q/+//7v/u//H/8v/z//T/9P/0//j/+v/8//3//v8AAAEAAQABAAIAAwADAAMA
AwAEAAYABQAFAAUABQAHAAcABwAHAAkADAANAA4ADgAPABAAEAAOAA4AEAAQABIAFQAY
ABoAGQAZABoAGQAZABkAGgAbAB0AHwAgACEAIAAgAB8AIAAiACMAIwAlACcAKQArAC8A
MAAuAC8AMwAxADAALgAsACwALQAtAC0AKwArACsAKwApACcAJwAnACkAKQApACgAJgAk
ACQAIwAiAB8AHQAbABoAGgAYABcAFAATABIADwAKAAUAAwABAAMAAgADAAQABAADAAMA
AgABAAAA/////wMAAwAAAP7//////////////////v/9//3//P/8//z/+v/6//r/+v/9
//3//P/8//z//v/+//7/+v/6//r/+//8//7///8AAAAAAAAAAAAAAQABAAEAAAABAAEA
AQABAAAA///+//3//v/+//7///8BAAEAAAAAAP7//P//////+//6//v//P/9//7//P/5
//f/9P/0//T/9P/1//n/+//8//3//P/7//n/9//1//T/9P/1//P/9f/2//b/9v/2//b/
9v/4//n/+v/8//n/+P/4//f/9f/0//T/9f/z//P/8//z//X/9f/2//b/9//3//f/9//6
//v//P/9//n/9//1//P/8//0//X/9v/0//T/9P/0//b/9P/y//L/8v/u/+3/8P/y//L/
+f8BAAcAFAAqAEcAZwCAAI4AjACCAHcAYQA6ABAA6P+6/5P/ev9q/2T/Z/9p/2r/af9l
/2n/dP+B/5H/o/+v/7b/vf/D/8T/xf/H/9D/1//b/97/4v/p//D/8v/v//D/9v/4//n/
+v/5//r/+//7//3/AAACAAMABAAGAAgACQAIAAcABwAIAAgABwAGAAUABgAHAAgACQAL
AA4ADwAQAA8ADwAPAA4AEAAQABIAEgAQABEAEgASABQAFQAXABcAGwAbABwAHQAbAB0A
HgAfACEAIgAiACQAJwAnACYAJwApACsALQAxADEALgAuADEAMAAwAC8ALgAxADMANAA1
ADQAMwAyADEALgArACoAKQAqACsALAAsACsAKgArACsAKQAlACIAHwAbABoAFwAVABUA
FQAVABMAEQANAAwACwAIAAYABgAGAAQAAQD///z//v/+//7///8CAAMAAQAAAAEAAQAB
AAEAAAABAAEAAQAAAP7//f/8//7//v/+//7/AQABAAAAAAD+/wAAAAAAAAAAAAAAAAEA
AQACAAIAAgADAAQABQAGAAYABQAEAAIAAQABAAEAAQABAAEAAQABAAIAAgACAAEAAAAC
AAIAAgACAAIAAQABAAAAAAAAAAAAAQACAAMAAwADAAEA///8//n/9//2//b/9//1//f/
+P/4//r/+v/6//r/+//7//v//P/4//j/+f/5//f/9v/2//f/+v/7//z//f/7//n/+P/2
//f/9//3//f/+v/7//z//f/6//n/+P/3//j/+P/4//j/+P/4//j/+P/6//b/9v/0//D/
7v/t/+z/8P/2//v/AwAJABQALgBTAHMAjgCeAKAAlgCDAGcAQAAUAOr/wP+R/3L/YP9W
/1P/U/9Q/03/Wf9t/4L/kf+d/6n/sf+2/7v/w//G/8X/x//S/9v/3//o//L/9//4//r/
+f/4//z//v///wAAAwAEAAUABQADAAQABAADAAEAAgADAAMAAwADAAQABgAJAAkACQAJ
AAcABwAHAAcACQAMAA0ADgANAA0ADQAMAA4ADgAQABAAEgATABQAFAAXABkAHAAdAB4A
HQAdAB0AHQAfACAAIQAhACIAIgAkACoAKwArAC0ALAAtAC4AMQAwACwAKwAtADAAMAAv
AC4ALAAtAC0ALQAwADEAMgAzADIALwAuAC0ALQAtAC0ALAArACoAKwArACgAJQAjACEA
HQAcABkAFwAUABMAEgAPAA8ACwAKAAkACgAIAAgACAAFAAMAAgAAAP7//v/+////AwAD
AAAA/v/+////AAABAAQABQAFAAUAAwAAAP7//P///wAAAQACAAMAAwACAAIA/v/+//z/
+v/6//r/+v/7//3/AAACAAQAAgACAAIAAgACAAEAAAD+//v/+//7//v/+f/5//n/+f/6
//z//v8BAAEAAQAAAAAA///8//7//f/9//7///8AAAEAAgD///3//P/6//j/+P/4//n/
/P/9//3//f/8//v/+f/3//n/+P/4//n/+P/5//n/+P/4//j/+P/4//v/+//7//z/9v/0
//P/8f/0//T/9f/3//j/+f/6//v/+f/5//r/+v/3//X/8//x//L/8//0//X/9f/1//X/
9f/y//L/8v/y//P/9P/1//b/+v/6//j/9P/w/+7/7f/q/+j/6v/x//v/BwASACQAPwBl
AIYAmgCgAJoAjQB5AFoALAD+/8z/l/9s/1T/Rv9D/0f/Rv9D/0n/Wf9s/3//j/+f/6v/
rv+x/7f/vv/F/83/1P/b/9//4v/m/+n/7v/0//n//v////7//P/6//3//v///////v8A
AAEAAQADAAQABQAFAAQAAwADAAQABQAFAAUABQAFAAUABQAFAAcACgALAAwADgAPABAA
EAAOAA4AEAAQABAAEQASABIAFQAXABoAGwAbABkAGAAXABoAHQAfACEAHwAgACAAIgAn
ACkAKgAtAC0ALQAtAC8AMQAuAC4AMQAyADIAMQAwAC8ALwAuAC0ALgAvADAAMQAyADEA
MgAzADEALwAtACoAKgAqACwALQAsACkAJwAlACEAIAAdABsAFwAVABMADwAOAAsACwAL
AAoACAAIAAgABwAFAAQAAgADAAQABQAHAAcABQAAAPz//f/9//3//f///wEAAgADAAEA
AAAAAAAAAgACAAIAAgAAAP///f/8//7/AAAAAAAA/v/+//7////+//7//f/8//r/+v/6
//r//f/9//3//P/4//f/9v/1//n/+//9/////f/8//v/+//9//3//P/8//z/+v/9//3/
/P/9////AQD/////AAD+//r/+P/2//T/9v/1//X/9P/0//T/9P/1//b/9//3//f/9v/1
//P/8f/z//L/8v/z//X/9//4//j/9//2//X/9P/2//X/9P/0//L/8v/z//P/8f/w//D/
8f/y//P/9P/1//X/9f/2//b/9f/1//X/9f/z//P/8//z//H/8f/x//H/8f/y//P/9P/y
//L/8v/y/+z/7v/w//L/9P/w/+//8P/y//b///8JABcAKABAAFsAcQB+AHoAcABkAFMA
MwAQAOj/vP+W/3v/bP9k/2L/Y/9l/2T/Yf9d/2P/cv+F/5X/o/+t/7L/tf+5/77/xf/L
/9D/1f/h/+b/6P/r//L/9v/3//j/+f/4//b/9P/2//j/+v/7//3/AAACAAMABQAGAAcA
BwAFAAUABgAIAAYABQAEAAMABgAHAAgACQAIAAoACgAKAAsADQAPABAAEAAQABIAEgAS
ABMAFAAUABgAGQAbABsAHwAfACAAIQAgACEAIQAhAB8AIAAgACIAJAAlACUAJwApACsA
LQAxADEALgAuADEAMAAuACsAKAArAC0ALgAvAC0ALQAtAC0AKwApACkAKQApACkAKQAo
ACgAJgAmACUAJAAhAB8AHQAZABgAFQATABQAEwASAA8ACwAHAAYABQAFAAQABQAGAAQA
AQD///z//v/+//7///8DAAMAAAD+//v/+//7//v//f///wAAAQABAAAAAAAAAP///v/9
//z//f/9//z//P/9/wAAAQACAP7//v/+/////f/+//7//v///wAAAQACAAIAAQAAAP7/
/v///wAAAQAAAP///v/9//3//v///wEAAwADAAIAAgAEAAQAAwD+/wAAAAAAAAAAAgAB
AAEAAAAAAAAAAAABAP7//f/7//n/+f/5//j/9//3//b/9v/3//X/9//4//j/+f/6//v/
/P/6//n/+P/4//f/+P/6//v/+//6//r/+//5//n/+f/5//n/+f/6//r/+f/5//n/+f/4
//f/9v/1//b/9//4//n/+P/4//j/+P/2//b/9v/2//b/9v/0//L/8v/2//f/9P/y//b/
+//9/wcAGAAuAEsAawCEAJIAkgCIAHcAXQA0AAoA5P+6/5P/fP9q/2L/Zf9p/2b/Yf9j
/23/fP+J/5v/q/+z/7b/u/+//8L/x//R/9b/1//b/+L/6P/v//D/8P/x//b/+v/8//3/
/v8BAAIAAwADAAYACAAJAAkACAAIAAgABwAHAAcACAAKAAkACQAJAAkACQAJAAkACQAK
AA4AEAASABIAEwAUABQAEgAQABAADgARABMAFQAWABgAGQAbABsAGwAbABwAHQAdAB8A
IAAhACMAJAAkACYAKAApACkAKwAsAC0ALgAxADEALgAuADEAMQAwAC4ALAAwADMANQA3
ADUANQA1ADUAMgAvAC4ALQAwADEAMgAyAC8ALAArACkAKgAnACUAIwAhACAAHQAbABcA
FQATAA8AEAANAA0ADQALAAgABwAGAAcABQAEAAIABAAEAAQABQAFAAUAAgAAAP//////
/////v////////8AAAAAAQACAAIAAgACAAIAAQABAAAAAAABAAQABQAGAAIAAgACAAMA
AQACAAIAAgAFAAYABwAIAAYABQAEAAIABAAFAAYABwAFAAUABQAFAAgABgAEAAEAAgAB
AAAA///+/wAAAQADAAQAAAAAAAAAAQAAAAEAAQABAAEAAQAAAP///f/8//z//f/7//3/
/v/+/wAAAAAAAAAA///9//v/+v/6//z///8BAP///v/+/////v/9//z/+//5//n/+v/6
//n/+f/5//n/+f/5//n/+f/3//f/9//3//f/+P/5//r//P/8//z//P/+//z/+v/6//r/
9v/z//D/7v/w//P/+f8DAA4AIAA/AGMAfgCSAJoAlgCJAHcAWAAwAAQA1v+p/4L/aP9W
/1H/Vf9W/1P/Wf9n/3z/jf+Z/6H/qf+y/73/w//I/8//1//a/9v/3//k/+r/7//4//7/
//8CAAUABgAGAAYAAwACAAEA///+/wAAAQABAAQABgAIAAkACgALAA0AEAAPAA8ADwAP
AA0ADQANAA0ADQAQABEAEgASABMAFAAUABYAFgAYABgAGAAZABoAGgAbABsAHAAbAB8A
HwAgACEAIQAjACQAJQAoACoAKwAuAC8ALwAuAC8AMgAzADQANwA6ADgAOQA9ADwAOgA3
ADQANwA5ADoAOwA5ADkAOQA5ADsAOQA5ADkAOQA5ADkAOAA1ADIAMQAvADAALQArACkA
KQAoACUAIwAgAB8AHgAbABcAEwASABEAEQAQABEAEgARAA8ADgAMAA4ADgAOAA8ADwAN
AAgABAAFAAcACQALAAsACwAKAAkACAAGAAUABAAFAAYABwAIAAkACQAIAAgABQAGAAUA
BAAFAAYABwAJAAcACAAIAAgABgAEAAIAAAAFAAcACQAKAAgABwAGAAUAAwADAAMAAwAE
AAQABAAFAAUABQAEAAQABAACAAUABQAFAAUACgAJAAgABwAGAAQAAwADAAIA/v/+//7/
//8BAAMABAAFAAMAAQD+//v//f/8//z//f/+/wEAAwAEAAIAAgACAAIAAAD9//r/+P/5
//z/AAADAAAA/v/9//3/+//7//v/+//+////AQACAAEAAQABAAEAAAD///7//f//////
//////z//P/8//z/+v/6//r/+v/8//r/+v/8//z/+v/5//j/9P/0//3/CQAVACIANgBV
AHcAjACUAJQAjAB/AG0ATAAgAPL/wv+R/2z/XP9Y/1P/U/9Y/1n/Wf9l/3r/jf+h/63/
sf+4/8H/xf/G/83/1f/a/9//5//q/+z/7f/y//b/+/8AAAIAAgABAAAAAQACAAMAAwAG
AAgACQAJAAYABgAGAAUABQAFAAYACAANAA8AEQATABIAEQAQAA8AEQAUABUAFgAUABUA
FgAWABgAGAAaABoAGAAZABoAGgAcAB0AHwAfACAAHwAfAB8AIQAjACQAJQAjACQAJAAm
ACgAKQApACsAKgArACwALwAwAC4ALwAzADYANgA1ADQAMQAxADAALwAxADEAMQAxADMA
MQAxADEALwAvAC8ALgAsACoAKgApACoAJwAlACMAIAAeABoAFwAXABcAFwAVABEADQAM
AAsADAAKAAoACgAIAAUAAwAAAAAAAAAAAAEAAQABAP7//P///wEAAwAFAAQABQAFAAUA
BwAGAAYABgABAP7/+//4//3///8AAAIAAgAEAAQABAAAAAAAAAABAAMABAAEAAQAAwAC
AAEAAAABAAEAAQAAAP3//f/9//3/AAABAAIAAwACAAIAAgADAAAA///9//z//v8CAAUA
AQD+//v/+v/5//j/+v/7//3//v/7//r/+f/5//z//f/9//3//v/////////9//r/+P/3
//T/9f/1//T/9//4//n/+v/5//f/9f/0//X/9v/4//n/9v/0//P/8//1//f/+f/7//v/
+//8//z/+P/3//b/9f/3//n/+//9//v/+//7//v/+v/6//r/+v/6//r/+v/6//j/9v/y
//T/+P/4//X/9P/0//b//f8HABUAJAA6AFUAbwCAAIYAggB0AF8AQwAiAAAA2v+0/5P/
fP9y/3j/f/+B/4T/gf97/3f/ev+H/5X/pf+v/7j/v//J/8z/y//P/9L/1f/X/9z/4v/n
/+z/8v/5//7/AAAAAP///v/9//7//////wEABAAGAAcACQAKAAsACwAJAAkACgAMAA8A
EQATABUAEwARAA8ADQAMAA4ADgAOAA8AEQATABQAFgAWABgAGAAVABUAFQAUABgAGQAb
ABsAHgAfACEAIwAjACUAJgAnACkAKgAqACwALQAtACwALQAuAC8AMAAzADMAMAAwADMA
NwA4ADgAOAA6ADsAOwA7ADoAOQA4ADcAOQA3ADcANwA3ADcANwA2ADMAMAAvAC0ALAAp
ACcAJQAjACIAHwAdABwAGwAaABcAFQARABAADwAPAA4ADwAQAA8ADQAMAAoACAAIAAgA
CQAJAAkABgAEAAMAAwADAAMABgAHAAcABwAHAAYABgAGAAgACAAIAAgACQAJAAgACAAG
AAgACAAIAAQABAAEAAUACAAKAAsADAAMAAwADAAMAA8ADwAPAA4ADgAPABAAEQARABEA
EQARAA0ADAALAAsACQAJAAgACAAKAAgACwALAAkACQAKAAsACQAJAAYABgAGAAYABgAG
AAQABAAEAAQABgAGAAUABAAGAAYABgAGAAgACAAIAAgACAAIAAgACAAHAAYABQAFAAcA
BgAEAAYABgAEAAQABAADAAMABAAFAAMABAAFAAQAAAACAAgADAAKAAYABAACAAAAAgAC
AAIAAgAEAAQABAAEAAAA/v/8//r/AQAIAA8AFgAvAEYAXQB0AHwAhACMAJQAdwBcAEEA
JgALAA==
         </WaveFormData>
      </LeadData>
      <LeadData>
         <LeadByteCountTotal>10000</LeadByteCountTotal>
         <LeadTimeOffset>0</LeadTimeOffset>
         <LeadSampleCountTotal>5000</LeadSampleCountTotal>
         <LeadAmplitudeUnitsPerBit>4.88</LeadAmplitudeUnitsPerBit>
         <LeadAmplitudeUnits>��V</LeadAmplitudeUnits>
         <LeadHighLimit>2147483647</LeadHighLimit>
         <LeadLowLimit>268435456</LeadLowLimit>
         <LeadID>V3</LeadID>
         <LeadOffsetFirstSample>0</LeadOffsetFirstSample>
         <FirstSampleBaseline>0</FirstSampleBaseline>
         <LeadSampleSize>2</LeadSampleSize>
         <LeadOff>FALSE</LeadOff>
         <BaselineSway>FALSE</BaselineSway>
         <ExcessiveACNoise>FALSE</ExcessiveACNoise>
         <MuscleNoise>TRUE</MuscleNoise>
         <LeadDataCRC32>1407222045</LeadDataCRC32>
         <WaveFormData>
LgAuAC4ALgAuAC4ALgAuADAAMAAwADAAMQAyADMANAAyADIAMgAyADEAMAAvAC4ALAAs
ACwALAApACYAIwAgAB4AHAAaABgAFAASABAADgAMAAoACAAGAAMAAgABAAAA///+//3/
/P/7//r/+f/4//f/9v/1//T/9f/2//f/+P/6//r/+v/6//r/+v/6//r/+v/6//r/+v/5
//j/9//2//f/+P/5//r//P/8//z//P/6//j/9v/0//j/+v/8//7//P/8//z//P/6//r/
+v/6//z//P/8//z//v/+//7//v/+//7//v/+//z//P/8//z//P/8//v/+//9//3//v8A
AAAAAAAAAP//+P/1//P/7//w//H/8//1//f/+f/6//v/+f/4//b/9P/y//L/8f/w/+7/
7v/u/+3/7//v/+//7//t/+3/7f/t/+3/7P/s/+z/6//q/+n/6P/p/+r/6//s/+z/6v/q
/+r/6v/p/+j/5f/m/+j/6f/p/+z/6f/k/9//3P/c/97/3//j/+z/9/8IACMATgB7AKMA
twC1AKQAiwBmADYA/f/J/5b/Zv9C/y7/Jv8l/yP/Hv8e/yX/OP9T/2f/e/+M/5f/oP+q
/7P/u//E/8v/0P/U/9X/1//X/9v/4f/j/+X/6v/t/+7/7v/u//H/8v/0//T/9//4//r/
+v/7//v/+//8//z//P/7//v/+v/6//r/+//8//3//v///wEAAgADAAQAAwADAAQABAAG
AAYACAAIAAgACgAKAAsADAANAA4AEAASABQAFAAVABgAGQAaABwAGgAZABkAGQAeACMA
JgApACkAKQAqACsAKwAqACoALAAtAC0ALQAuACsAKgApACgALAAvADEAMwAxAC8ALgAt
ADAAMAAwAC8AKwApACkAKQAmACQAIgAgAB8AHQAbABoAFwAVABMADwAOAAsACwALAAYA
AgAAAP/////9//z/+//8//v/+//7//7//v/8//r/+//6//r/+v/4//j/9//2//T/8v/y
//P/9P/1//b/9//1//X/9f/1//P/8//z//P/9v/3//j/+f/4//j/+P/3//X/9v/2//b/
+P/5//r/+//7//r/+v/7//v/+v/6//r/+P/4//j/+P/5//n/+P/4//b/9P/0//b/9v/2
//b/9//4//n/+v/7//v/+//7//r//P/8//z/+v/5//b/9f/3//X/8//z//T/9f/2//f/
+f/5//n/+P/1//L/7//u/+//7v/u/+7/7//v//D/8f/w/+//7v/t/+3/7f/t/+z/7P/s
/+z/7P/r/+r/6f/o/+n/6v/r/+r/6P/o/+n/6f/p/+f/5//o/+z/6//q/+f/5v/j/+D/
3P/a/9v/3//k/+v/+P8PADAAVQCBAKkAvwC8AKcAjgBsADsACQDW/5r/YP8y/xr/Df8J
/wz/Ev8d/y7/Sf9h/3H/hP+V/6L/qP+v/7X/uP+//8b/xv/L/9P/2f/b/9//5f/p/+z/
8f/y//L/8v/z//T/9v/2//T/9P/1//T/9//3//f/+P/7//7/AAADAAIAAAD+//3/////
/////////wAAAQACAAUABQAGAAYACQAKAA0ADgAMAA4ADgAPAA8ADwAPABAAFQAYABkA
GwAZABkAGQAaABkAGQAaABsAIAAlACgAKwAuAC8AMQAzADEALgAsACwALgAvADAAMgA0
ADQANAA0ADQANQA1ADUAMgAxADEAMQAyADIAMgAxADEALwAvAC8AMQAwAC8ALgAuACsA
KAAmACEAHwAdABkAFgATABMAEwASABAAEAARAA0ACwAKAAkABgAFAAUABQAGAAYABAAC
AP///v/+//7/AAACAAMABAADAAAA/////////////////f/9//3//f/9//3//f/9/wAA
AQACAAMAAgACAAIAAQD//wAAAAAAAAIAAwAEAAUAAQD+//z/+//9//z//P/8//7//v/+
//7/AQABAAAAAAACAAIAAwADAAMAAwADAAQAAgD+/////v/+//7//v/+/wEAAgADAAQA
BQAFAAUABQAEAAYABgAGAAYABQACAAEAAQD///3//f///wEAAwAFAAIAAQAAAP7//P/6
//j/+P/5//j/+P/4//j/9//3//f/9v/1//T/8//0//X/9v/2//T/9P/0//T/9P/0//T/
9P/3//j/+f/4//b/9v/3//f/+f/3//f/+P/4//f/9v/1//D/6f/k/+T/6P/r//H/+P8H
ABwANwBaAIEApQC3ALcAqACTAHIASgAXANv/nP9g/zj/Jv8g/yX/K/8o/yb/L/9A/1P/
a/+F/5z/qf+4/8L/w//F/8r/zf/M/9L/2f/h/+f/7f/v/+3/7//2//v//P/8//z//v/+
/////v///wAAAgACAAUABQAFAAYABwAIAAgACQAKAAoACgALAAsACwALAAsADQAOAA8A
EAATABMAFAAUABUAFAAVABQAFgAYABgAGQAbAB0AHwAiACIAIgAgAB8AIgAjACQAJgAp
ACsALgAxADEAMwAzADMAMwAzADQANQA3ADYANgA4ADsAOwA7ADwAOgA6ADoAOgA4ADkA
OQA5ADoAOwA9AD8APgA8ADoANwA1ADMAMwAzADQAMgAwAC4ALAApACYAJAAjACMAIwAh
AB0AGQAYABcAFQASABEAEQARAA8ADgANAAoABwAFAAMABgAGAAQAAgABAAAAAAAAAP//
AAAAAAAAAgAAAAAAAQACAAMABAAFAAIAAQAAAP//AgADAAQABQAEAAMAAgABAAMABAAF
AAUABQAGAAYABgAHAAcABwAHAAcABgAGAAcABAACAAEAAAAEAAYACAAKAAgABQABAP7/
AAAAAAEAAQD///////8AAAIABgAJAAgABwAGAAUABAAEAAQABAAEAAMAAwADAAMABAAG
AAYABgAGAAUAAgABAAAA/f/6//n//P/9//7////////////+//7//P/6//r/9v/0//P/
8v/2//f/+f/7//j/9//2//X/9f/1//X/9P/2//b/9v/2//b/9v/2//b/9f/0//P/8P/y
//L/8//z//H/7//v//D/8P/x//D/7f/u/+3/6P/i/+L/6f/v//j/CQAkAEkAcACTAKkA
qwCdAIoAcQBKABoA6f+z/37/Vv8+/zT/NP85/zP/MP80/zf/RP9Z/23/hf+Y/5//qP+y
/7n/vf/G/83/0P/U/9f/1f/V/93/4//l/+n/8P/1//b/9v/2//f/+P/6//r//f/+/wAA
AAABAAEAAQACAAEAAAD+//3/AQACAAMABQADAAMAAwADAAcACAAJAAoACwALAAwADAAM
AAwADgAOAAwADgAOAA8AEAARABIAFAAZABwAHQAfAB4AHwAgACIAIgAhACEAIQAnACsA
LQAvAC8ALwAwADEAMAAuAC0ALgAxADMANQA4ADcANgA1ADQAMwAzADIAMQAyADEAMQAx
ADQANAA0ADMAMQAvAC8ALwAtACoAJwAkACMAIQAfAB4AHgAdABwAGQASAA0ACwAJAAkA
BgAFAAUABQADAAIAAQD+//3//f/9//v/+v/3//T/9P/0//X/9v/6//z//f/+//v/+P/3
//f/+f/5//n/+f/6//v//P/9//3//f/9//3/+//7//v/+//6//r/+v/5//r//P/9//7/
///////////8//r/+f/5//v//P/+/wAA/v/+//7//v/7////AAAAAAIAAgACAAIAAAAA
AAAAAAD/////////////AAD///7//v/9//r/+f/5//f/9f/1//j/+f/6//v/+//7//v/
+v/4//b/9P/0//H/8P/w//D/8P/v/+//7//t/+3/7f/t/+//7//v/+7/8P/w//D/8P/u
/+7/7v/u/+7/7v/u/+z/6v/q/+v/6//t/+v/6//s/+7/7//u/+//7P/r/+z/5v/e/9f/
2//k/+///P8RADYAZQCVALkAxQC6AKMAigBiAC8A9//C/4b/Uv80/yL/G/8d/x7/Hv8j
/zT/S/9j/3v/jP+V/6D/rP+1/7v/vv/D/8z/0v/b/+P/5f/j/+X/6//r/+T/6v/s/+3/
7v/0//b/+f/6//r/+v/7//r/+//7//v//P/9//7//v///wAAAAAAAAEAAQABAAEAAQAD
AAQABQAGAAQAAwADAAIABwAIAAsADAAMAA4ADgAPAA4ADwAQABIAFAAWABYAFwAaABsA
HAAeACEAIQAiACMAJQAnACcAJwAoACkAKwAtAC4ALgAvADIAMQAxADEAMgAwADAAMAAw
ADAAMQAxADEAMAAvAC8ALwAyADIAMgAxAC0AKwArACsAKwAqACkAKAAlACEAHQAaABkA
GQAZABcAFQARABAADwAMAAgABgAFAAMAAQAAAP///////wAAAQD///7/+//4//n/+P/4
//j/+//8//z//P////7///8BAP///f/7//n/9//3//f/9//5//n/+f/5//v/+//7//v/
+f/4//f/9f/2//j/+f/6//3//f/9//3////+//7////8//r/+f/4//b/9v/2//b/+P/5
//n/+v/6//r/+//7//n/+//8//z//P/8//z//P/8//z//P/7//v/+//7//3/AAABAAIA
AQD///v/+f/8//v/+v/7//r/+f/4//f/+f/7//3//v/5//b/8//y//L/8v/z//T/8v/x
//H/8f/z//P/8//z//H/8f/x//D/8f/y//P/9P/y//L/8v/y//L/8v/y//D/7//u/+7/
7f/x//H/8//2//L/8f/u/+//8P/v/+j/4v/c/9n/3f/i/+3//v8RACgATwB/AKsAywDU
AMcArACOAGUALwD4/8D/gv9K/yj/G/8X/xr/HP8f/yj/Pf9Z/2//gv+T/57/qP+3/8H/
xP/H/8z/1v/X/9f/3f/l/+n/6//v//L/9f/2//b/9v/6//z///8AAAAAAAABAAAA////
////AAACAAQABQAHAAgACAAIAAkACQAJAAkACQAKAAoACgAKAAsACwAMAAwAEgAUABgA
GgAYABgAFgAVABQAFQAWABgAGgAcABwAHQAfACEAIwAmACYAJQAlACUAKgAtAC4ALwAy
ADMANQA3ADcANgA2ADgANwA3ADcAOAA5ADoAOwA8ADoAOwA7ADsAOgA5ADkAOQA8ADwA
PAA7ADkANwA3ADcAOQA4ADcANgAyAC8ALAAqACYAJQAkACEAHwAdAB4AHwAZABQAEQAP
AA0ACwAKAAkABgAFAAUABQAJAAoACQAIAAYABAADAAIAAQACAAIAAgADAAIAAwAFAAQA
AwACAAEAAQABAAEAAQABAAEAAQABAAMAAwADAAMAAgACAAIAAQADAAQABAAEAAcABwAH
AAcABAACAAEAAQADAAIAAgACAP///v/9//z//v//////AAAAAAAAAQABAAEAAQABAAIA
AQAAAAAA///9//7/AgAEAAYACAAIAAgACAAIAAMAAQD///3/AQAEAAUABgAGAAUAAgAB
AAAA/f/6//n/+//9////AQD////////+//3//P/7//z/+f/2//T/8v/z//P/9P/1//f/
9//3//f/9//3//f/9v/0//T/9P/0//L/8v/y//L/9P/0//T/8v/0//T/9f/1//X/8//z
//T/9v/v/+7/9f/2//H/7v/w//L/9f/9/wYADQAeAEUAcACTAKcApwCbAIoAbwBIABoA
5f+r/3r/VP84/yz/Mv85/zX/Mv8y/zn/Sv9h/3f/i/+a/6f/rv+0/7v/w//G/8v/0v/c
/+H/4//p/+3/6//r/+//8v/z//T/9P/0//j/+v/9//7/AQACAAQABAAFAAUABQAGAAUA
BgAGAAcABgAGAAYABwAKAAsADAANAA8AEAARABIAEQARABIAEgASABIAFAAUABYAGgAc
AB8AHwAfAB8AIAAgACIAIgAjACQAJQAmACgAKQApACoAKwAtAC8ALwAvADEAMwA2ADkA
OwA6ADoAPAA8ADsAOgA6ADoAOgA6ADoAOgA7ADsAOwA5ADcANgA1ADgAOAA4ADcANQAz
ADMAMwAwAC4ALAAqACsAKQAnACYAIwAhAB8AGwAWABEADwANAAwACgAKAAsACwAJAAgA
BwAFAAMAAgABAAQABAACAAAAAAAAAAEAAgABAAIAAgACAAQAAgACAAMAAAD///7//f/+
////AAABAAEAAQABAAEA//////////8DAAQABQAFAAQABAADAAIABQAFAAUABQAHAAYA
BgAHAAQAAgABAAAAAgACAAIAAgAFAAUABAAEAAIAAgADAAMAAQAAAAEAAgADAAQAAgAA
AP7//P/9//3//f/9////AgADAAQABgAFAAIAAQD///3/+//7//r/+//8//3/+//7//v/
+v/6//r/+v/8//r/+P/3//b/9v/1//X/9f/0//P/8v/x//P/8//z//L/9P/0//T/9P/1
//b/9//4//b/9P/y/+7/7//w//L/8//y/+//7v/u//D/7//s/+3/7P/n/+b/6P/m/+f/
6//y//v/DAApAFAAewChALkAtwCkAJEAcgBEABMA3/+m/3L/Tv84/y7/M/81/zL/NP83
/0D/Uf9l/3n/jv+d/6j/sv+5/73/vv/D/8z/0v/T/9X/2f/f/+f/6f/n/+j/7v/w//H/
8v/0//T/9f/0//b/+P/7//z/////////AAD//wAAAAABAAEAAAD/////AAABAAIAAwAH
AAgACQAKAAkACQAKAAoADAAMAA4ADgANAA4ADQANABAAEQASABQAGAAaABoAGwAbABsA
GwAcAB4AHwAhACMAJAAnACgAKQAqACsALQAvADAAMAAxADQANAAzADIAMgAzADQANQA2
ADUANQA0ADMAMQAvAC4ALQAxADIAMwAzADEALwAvAC8ALQAqACcAJAAiAB8AHAAaABkA
GQAZABcAEQANAAwACwAHAAQAAwADAP///f/8//v/+P/3//f/9//5//r/+f/4//j/+P/5
//r/+P/4//f/9v/2//T/9P/1//f/9//3//f/+f/5//n/+f/5//n/+f/5//n/+f/5//n/
+v/6//r/+f/8//7///8AAP7//f/8//v//f/8//z//f/9//z//P/8//7//v/8//7//v8A
AAAAAAAAAP7//v/+//7//v///wAAAQACAAQABAAEAAEA///7//n/+f/3//X/9f/0//X/
9v/3//f/9//3//b/9//2//X/9v/z//L/8v/y//D/7//v/+//8f/x//H/8f/w/+//7v/s
/+z/7P/s/+z/7//w//H/8v/x//D/7//s/+7/7v/v/+//7//t/+3/7v/u/+v/6P/n/+T/
4f/g/97/4P/j/+f/8P/5/wYAJQBSAIMArQDFAMkAugCdAHoATgAZAOf/rv9y/0j/Lv8e
/xn/G/8Y/xz/Lf9G/2H/d/+H/5T/n/+o/67/tf+7/7z/v//I/9L/1//d/+f/6//t/+3/
7f/u//P/9P/0//T/+f/6//z//P/8//z//f/8//v/+//7//z//f/+//7///8CAAIAAgAD
AAEAAQABAAEAAwAEAAUABgAHAAcACAAIAAgACAAKAAoADAAOAA4ADwARABMAFQAYABcA
GAAXABcAGgAbABwAHgAhACEAIgAjACgAKwAsAC0ALAAtAC8AMQAwAC4ALQAuADAAMQAy
ADQAMgAyADIAMgAyADMAMwAzADEALwAuAC0ALwAwADEAMQAwAC8AMAAxAC8ALAApACYA
JAAhAB4AHAAYABcAFgATABEADQAMAAsACQAGAAUABQAFAAMAAgABAP7//f/9//3//v/+
//z/+v/8//z//f/+////AAAAAAAA/f/6//n/+f/7//v/+//7//z//f/+////+//5//f/
9f/3//f/9//3//r//P/+/////v/+//3//P/7//v/+//7//n/+P/4//n/9v/0//P/8v/2
//j/+v/8//7//////wAA/f/8//z/+//9//7///8AAAEAAgD///7//f/8//3//f/9//3/
AAACAAIAAgACAAEA/v/9//3/+//5//n/+P/5//r/+//7//v/+//6//r/+v/6//z/9//0
//L/8P/x//H/8v/z//T/9f/2//f/9//3//f/9v/0//L/8P/u/+//8P/x//L/9P/0//T/
8v/w//D/8f/x//P/8f/x//L/9v/1//b/8//u/+n/5v/k/+T/5f/p//L///8OACUASAB5
AKcAxwDTAMYArQCSAGoAMwD7/8L/gv9M/yz/Gv8V/xf/Gv8c/yf/Pv9V/2v/ff+Q/5//
qP+u/7f/v//I/8//1v/a/9v/3//h/+X/6//x//f//P/7//r/+P/2//n/+v/8//z//v8A
AAMABAAEAAMAAgACAAEAAgACAAMABAAEAAQABQAHAAcABwAHAAkACgALAAwADwAPABAA
EAAQABAAEgASABQAFgAWABcAGgAbABwAHgAeAB4AHAAbAB0AHwAhACQAJwAnACgAKQAu
ADEAMgAzADIAMwA1ADcANwA2ADYAOAA3ADcANwA4ADYANgA2ADYAOAA5ADkAOQA5ADkA
OgA7ADkAOAA3ADUANgA1ADYANwA4ADYANAAyAC4AKwAoACYAIgAhACAAHQAbABcAFgAV
ABEADgANAA0ACwAJAAgABwAJAAkACgALAAkACAAFAAIAAQAAAAAAAAADAAQABAAEAAQA
AgACAAMAAQABAAEAAQAAAP///v/9//7///8AAAEA//////////8AAAAAAAD///z//P/7
//r//f/9//3//f/8//r/+f/5//z//v8BAAQAAQAAAP///v8BAAEAAAAAAP///v/+//3/
AAABAAIABAACAAQABQAEAAAA/v/8//r//P/8//z//P/9//3//f/9////AgADAAQAAwAB
AP3/+//9//v/+f/5//v//f///wEA/v/9//z/+v/5//j/9//4//X/9P/0//T/9P/z//P/
8//1//X/9f/1//f/9//3//b/9v/2//b/9v/1//T/8//y//T/9P/0//L/9P/0//X/9f/z
//H/8f/y/+7/7//u/+//8P/r/+j/6P/s/+//9/8EABUAKgBLAHAAkwCnAKUAlQCCAGkA
QgAUAN//p/90/1D/OP8y/zT/N/85/zj/OP85/0T/V/9v/4n/nP+p/67/tP+5/7//xP/J
/87/1P/h/+f/6f/r/+//8//1//b/9//2//T/8v/3//j/+v/6//7/AAADAAQABwAHAAcA
CAAIAAgABwAHAAYABgAGAAcACAAJAAoACwAMAAwADAAMAA4ADwARABIAEgASABQAFAAV
ABgAGQAbABwAHQAeACAAIgAkACQAJQAmACcAKAAqACoAKQApACkALAAvADAAMQAzADUA
OAA7ADsAOgA6ADwAOwA5ADcANgA3ADgAOQA6ADoAOwA7ADsAOAA3ADcANwA4ADgAOAA3
ADcANQA1ADUAMgAwAC4ALAAoACUAIgAgAB4AHQAcABkAEwAPAA4ADQAOAAwADAANAAgA
BQADAAEAAgABAAEAAQADAAQAAwACAAAA/v/9//z///8AAAAAAAAAAP7//v////3//f/9
//3/+//7//v/+//8//3//v///////////////v/+//7//f/+/wAAAQACAAAA///+//3/
/v/+////AQAAAP7//f/8//3//v///wAAAQABAAAAAAACAAQAAwD+/wAAAAAAAAAAAQAC
AAMABAAFAAUABQAFAAIAAgAAAP7///////3//f/9//v/+f/5//j/+f/6//v//f/9//3/
/P/4//b/9P/0//X/9P/0//T/8v/x//H/8f/z//P/8//z//H/8f/x//D/8P/w//D/8P/v
/+7/7f/s/+//8P/x//D/7v/u/+//7//v/+3/7f/u/+z/6//q/+f/6P/p/+r/5v/k/+f/
6//u//f/DAAnAEwAdwCfALUAtQCkAI0AagA6AAcA1f+g/3D/Tv84/y7/Mf81/zL/LP8x
/0D/U/9n/33/kv+f/6j/sP+1/7f/vP/D/8j/yv/P/9f/3f/j/+X/5f/n/+z/8f/y//L/
8v/1//b/+P/4//v//P/+//7//f/9//3//v///wAAAAABAAIAAgACAAMAAQABAAEAAQAF
AAYABwAIAAsACwAMAAwADAAKAAoACAALAA4ADwARABQAFQAWABgAGAAaABoAGwAcAB0A
HgAgAB8AHwAgACEAJAAnACgAKQAsAC0ALwAxAC8ALgAuADAAMQAxADEAMgA1ADYANwA4
ADYANwA3ADcAMwAxADAALwAzADQANQA1ADMAMQAxADEALgAsACoAKAAmACMAIAAeABsA
GQAXABMAEAANAA0ADQAJAAYABQAFAAMAAQAAAP//AAD///////8AAAAA/v/8//n/+P/4
//j/9//4//j/+P/5//j/+f/7//n/+f/5//n/+v/7//z//f/9//3//f/9//3//f/9//3/
/v/+//7//f///wAAAAAAAAAA///+//3//v/+////AQABAAAAAAAAAAQABAACAAAAAAD+
//7//v/+/wEAAgADAAQAAgABAAAA//8AAAIAAgACAAQAAwAAAP///f/7//n/+f/6//v/
/P/9//////////7/+f/2//P/8v/1//b/+P/6//j/9//3//f/9v/1//T/8//x//H/8f/w
//D/8P/w//D/8P/w//D/8P/u/+7/7v/s/+//8P/y//P/8//x//H/8v/2//H/8P/x//D/
6//k/97/3v/f/+H/6P/z/wAAFQA6AGkAkQCzAMMAvACpAJAAagA3AAMAzP+U/2D/Ov8g
/xf/Gf8c/yD/Kf8+/1f/bf99/4j/lf+i/67/tf+9/8T/y//O/9D/1f/b/9//5f/t//H/
8//4//n/+v/6//r/+f/4//j/9v/1//b/+P/4//v//f///wIAAwAEAAQABQAEAAQABAAF
AAcABwAHAAcACAAIAAgACAALAAsADAAMAA4ADgAQABAAEAASABIAEwASABMAFAAWABgA
GgAaABsAHAAdAB4AIAAjACUAKAArAC0ALwAvAC8AMAAxADMANQA2ADYANwA6ADgANwA2
ADYANwA4ADkAOgA6ADsAOwA7ADoAOQA5ADkAPAA8ADwAOwA5ADcANwA3ADQAMgAwAC4A
LgArACgAJgAkACMAIgAfABoAFQATABEAEQAQABEAEwATABEAEAAPAAwACwALAAsACwAK
AAcABAAEAAQABQAGAAYABgAFAAQAAwAAAP////8CAAMABAAFAAUABQAFAAUAAgABAAAA
//8AAAEAAgADAAIAAgACAAEA/v/+//3//P///wEAAwAFAAMAAgACAAMAAgAAAP///v8A
AAAAAAAAAP/////+//7/AAAAAAEAAQABAAUACgAIAAgACAAIAAcABgAFAAQAAQABAAEA
AQADAAYABwAIAAYABQACAAEAAwABAP////8BAAMABQAHAAQAAwACAAAA/P/6//j/+P/6
//r/+//8//v/+f/4//f/9f/1//X/9f/2//f/+P/4//n/+v/7//z/+f/4//f/9v/3//j/
+f/4//f/9v/2//X/8//x//H/8v/y//H/8v/1//L/7//u/+r/6P/r//P//v8JABYAMQBc
AIcAqQC9AL8AsACbAHwAUgAdAOf/qv9q/zz/Kv8k/yH/If8i/yb/Lf88/1f/c/+N/57/
pf+u/7j/vf+//8b/zf/S/9j/3//j/+P/5//t//H/9f/4//r/+v/5//j/+f/6//z//P/+
/wAAAwAEAAMAAQD///7///8AAAAAAQAGAAgACgANAAoACQAIAAcACwAMAA0ADgARABEA
EgASABQAFAAWABYAFQAWABUAFQAYABkAGgAcABwAHgAeAB8AIgAjACQAJgAmACUAJQAl
ACYAKQAqACsALQAvADIANQA3ADYANgA4ADsAOwA7ADwAOgA4ADYANAA3ADkAOgA7ADoA
OQA5ADkAOAA4ADgANwA1ADMAMwAzADIAMAAuACwAKAAlACIAIAAfAB8AHwAdABgAEwAR
AA8ADwAMAAsACwAGAAMAAQD//wAA/////////v/+//z/+v/8//z//f/+////AAAAAAAA
AgAAAAAAAQD+//v/+P/1//f/+f/7//3//f/9//3//f/7//v/+//7//7//v/+//3//P/8
//v/+v/5//n/+f/5//n/+P/4//n/+v/6//v//P/+//7//v/+//7//f/7//r/+P/+/wMA
///6//n/+P/3//b/+P/6//z//v/8//v/+v/5//r//P/8//z//v////7////+//v/+P/3
//b/9f/0//P/9v/3//j/+P/2//T/8v/y//P/8v/y//L/8f/v/+7/7f/u/+//8P/x//H/
8f/x//D/7//u/+3/7P/t/+7/7//w/+7/7v/u/+z/7f/u//D/8f/v/+3/7f/u/+r/6f/o
/+n/6v/p/+b/5P/k/+X/6//2/wMAFgA1AFwAgwCfAK0ApwCSAHMATAAkAPX/wf+O/2L/
Qv80/zj/Qf9D/0L/Qv9B/0L/S/9d/3H/hv+V/6L/rv+5/73/vP+9/8L/xv/L/8//0//X
/93/5f/r//D/8P/w/+//7v/w//D/8f/w//P/9v/6//z/+//7//v//P///wAAAAABAAMA
BAAFAAcABAADAAIAAQACAAIAAgACAAQABQAHAAgACgAKAAwADAALAAwACwALAA4ADwAQ
ABIAFgAYABgAGQAcAB0AHgAgACEAIQAiACMAJAAnACgAKQAqACsALQAvAC0ALAAsAC4A
MAAxADIANAA1ADYANwA4ADUANQA0ADMANAAzADMAMwAyADIAMgAxAC4AKwAqACkAKAAm
ACQAIgAeABsAGAAWABQAEwASAA8ADQAJAAgABwAFAAIAAQABAP3/+//6//n/+P/3//f/
9//2//b/9P/y//H/8P/w//D/8//0//T/9P/0//L/8v/z//P/8//z//P/9P/1//b/9//2
//X/9P/z//H/8f/x//H/9f/2//f/9//1//b/9v/2//n/+f/5//n/+//6//r/+//8//z/
/f/+//v/+v/5//j/+f/5//j/+P/6//r/+//7//v/+//7//z/+//6//r/+f/5//n/+P/3
//X/8//y//D/8f/y//P/9f/z//P/8//x//P/8//x//D/8P/w//D/8v/u/+3/7P/r/+z/
6v/q/+v/6//r/+v/6v/q/+r/6v/r/+v/6//r/+r/6P/o/+7/8v/w/+3/6v/n/+T/5v/m
/+b/5v/m/+b/5v/m/+P/4P/d/9r/4f/o/+//9v8WADQAUgBwAH0AigCXAKQAfwBcADkA
FgD0/w==
         </WaveFormData>
      </LeadData>
      <LeadData>
         <LeadByteCountTotal>10000</LeadByteCountTotal>
         <LeadTimeOffset>0</LeadTimeOffset>
         <LeadSampleCountTotal>5000</LeadSampleCountTotal>
         <LeadAmplitudeUnitsPerBit>4.88</LeadAmplitudeUnitsPerBit>
         <LeadAmplitudeUnits>��V</LeadAmplitudeUnits>
         <LeadHighLimit>2147483647</LeadHighLimit>
         <LeadLowLimit>268435456</LeadLowLimit>
         <LeadID>V4</LeadID>
         <LeadOffsetFirstSample>0</LeadOffsetFirstSample>
         <FirstSampleBaseline>0</FirstSampleBaseline>
         <LeadSampleSize>2</LeadSampleSize>
         <LeadOff>FALSE</LeadOff>
         <BaselineSway>FALSE</BaselineSway>
         <ExcessiveACNoise>FALSE</ExcessiveACNoise>
         <MuscleNoise>TRUE</MuscleNoise>
         <LeadDataCRC32>4103459456</LeadDataCRC32>
         <WaveFormData>
IgAiACIAIgAiACIAIgAiACQAJAAkACQAJwAoACkAKgAsACwALAAsACwALAAsACwAKgAq
ACoAKgAoACYAJAAiACAAHgAcABoAFgAUABIAEAAOAAwACgAIAAcABgAFAAQAAgACAAIA
AgD///7//f/8//r/+v/6//r//P/8//z//P/8//z//P/8//z//P/8//z//P/8//z//P/8
//z//P/8//7//v/+//7/AAAAAAAAAAD///7//f/8//3//v///wAAAAAAAAAAAAD+//7/
/v/+/wEAAgADAAQABgAGAAYABgAGAAYABgAGAAgACAAIAAgACAAKAAsACwAIAAgACQAK
AAsACwALAAoABwAGAAQAAAD///7//v8BAAMABQAGAAcABAADAAEA///8//v/+f/5//n/
+f/5//j/+P/4//f/9//2//b/9P/0//f/9//2//b/9f/1//X/9f/1//X/9f/1//P/8v/y
//L/8P/v/+7/7v/w//D/8P/v//D/7v/p/+X/4//i/+T/5f/p//D/+v8JACUAUACAAK0A
xwC+AJwAcgBIABwA7//H/57/dP9Q/z7/OP82/y7/KP8t/zb/Sv9l/33/jv+e/6//uv/C
/8j/zf/U/9r/3P/g/+X/4//h/+b/6f/r/+3/8f/0//T/9P/0//b/+P/8//z//P/9//z/
+//9//3//f/9//3//f/9//7///////////8AAAEAAQABAAMABQAGAAYABwAJAAkACgAK
AAoACwAMAAwADQAOAA8AEAAQABEAEQAUABQAFgAXABsAGwAcAB4AHgAdABwAGwAgACEA
JAAnACYAJgAnACcAJwAnACcAKQApACkAKQApACgAKAApACoAKwAsAC4ALwArACsAKwAr
AC0AMAAxADIAMAAvAC8ALgAsACsAKgAnACcAJgAlACQAIgAgAB0AGgAXABUAFQAUABEA
DgANAAkACAAGAAYABAAFAAUABQAFAAYABwAEAAQABAAEAAQABAABAAAA///+//7//P/8
//z//f/+////AQD//////v/+//7//v/+//3//v8CAAQABQAEAAMAAQD+/wAAAQABAAEA
AgACAAQABAAEAAMAAwADAAUABQAFAAUAAwADAAMAAwABAAIAAgACAAQABAAEAAYABgAG
AAYACAAIAAgACgALAAsACgAKAAsADAANAA0ACwAKAAgACAAJAAYAAwACAAIABQAGAAcA
CQAJAAYABQABAP///P/7//v/+//7//v/+//6//r/+v/3//f/9v/2//T/9P/1//X/9P/0
//X/9f/z//P/8//z//X/9f/1//T/9P/0//T/8//w//D/8P/w//b/9f/y//L/8f/v/+v/
5v/k/+X/5//s//L//f8TADIAWACHALUAzgDAAJwAdABMACMA+f/Q/6D/bv9G/zD/Iv8e
/yD/J/8y/0T/X/93/4j/mv+r/7j/wv/K/8//0P/W/9r/3P/f/+P/5f/m/+n/7f/x//P/
9v/2//b/9v/4//r//v/+//z//f/8//v//P/9//7///8CAAMABAAGAAUAAwABAP//AQAD
AAQABQAEAAUABQAEAAcACQAJAAoADAAOABEAFAARABEAEQARABEAEAAQAA8AFAAWABoA
HQAdABsAGgAaABkAGQAZABkAHgAfACIAJQAmACgAKwAtACsAKQAnACcAKAApACoAKwAq
ACoAKwAsACwALAAtAC0AKgApACgAJwAoACoAKgAqACoAKwAtAC4AMQAxADEALwAsACoA
KAAmACUAJAAiACAAHAAZABgAFgAVABQAFQATABIAEAAQAA4ADAALAAoACQAJAAkABQAE
AAIAAgACAAIABQAGAAcACAAGAAIAAAD+/wEAAgADAAUABAADAAEAAAD+//7//v/9/wAA
BAAGAAcABgAFAAMAAAAAAAEAAQABAAUABgAJAAoABgADAAEA///9//3//f/9//7///8A
AAEAAwAEAAQABAACAAIAAwAFAAUABgAGAAgAAgACAAQABgAFAAQAAwACAAUABgAHAAoA
DQANAAwADAALAAwADQANAA8ADgAMAAwADQAKAAcABgAEAAcACAAJAAYABQABAP//AAD/
//3//f/5//n/+f/5//v/+v/6//r/9//1//L/8P/w//L/9f/3//X/9P/0//P/9f/1//X/
9f/3//f/9//2//T/9P/0//P/8//0//X/9v/0/+//8P/y/+3/5f/j/+b/7P/v/+//8v8A
ABUAMQBUAH4ApQC5AKoAhgBaADIACgDl/7n/iv9e/z7/MP8q/yr/LP8o/yn/Nv9I/1//
e/+U/6j/t//E/8r/yP/N/9L/0v/Q/9T/2//j/+n/7P/r/+f/6f/x//X/9v/3//j/9v/2
//j/9v/5//v/+//7//v/+//7//v/////////AAABAAEAAQABAAAAAQABAAEAAwAFAAYA
BgAFAAcABwAIAAYABgAHAAgACgALAAwADQAQABAAEQARABEAEAARABEAFQAVABYAGAAa
ABsAHAAdAB4AHQAeAB8AHgAeAB8AHwAhACEAIQAjACQAJQAmACcAKAAoACkAKgAoACgA
KQApACoAKwAsAC0ALAAsACoAKAApACkAKgAqACsAKwArACkAJwAkACEAHgAfAB4AHAAa
ABYAEwASABAAEAAOAA4ACwALAAoACwAKAAUAAwABAP//AQABAP3//P/6//r/+v/6//z/
/P/8//z//P/6//r/+v/9//7///8BAP///f/6//j/+//8//3//f/7//z/+//5//r/+//7
//r//P/9//3//f/+//7/AAAAAAEAAQACAAMA///9//v/+f/8//3//v////z//P/7//r/
+P/4//n/+//9//7//v8AAPz//v8EAAIAAQAAAP///v8AAAAAAAACAAUABQAEAAQABQAG
AAcABwAIAAgABwAIAAQAAAD8//r/+v/9//7////9//3/+v/5//j/9//1//X/8f/x//H/
8f/y//L/8//0//D/7//t/+z/7P/s/+3/7f/t/+7/8P/x//H/8f/x//H/7//v/+//7v/s
/+z/7P/r/+z/7P/s/+z/7P/t/+r/6P/p/+n/4//c/9z/4f/p//D//v8ZAEEAbACUAK8A
rQCOAGYAQgAaAPL/y/+f/3T/VP88/zT/OP88/zL/LP8z/zz/SP9f/3X/jP+g/6v/tP/A
/8T/x//O/9L/1P/W/9f/1//X/97/4//l/+n/7f/y//L/8v/y//T/9v/6//r/+v/7//r/
+f/6//v//P/9//7//f/8//z///////////8AAAEAAQABAAMABQAGAAYACQALAAsADAAM
AAwADQAOAAwADQAOAA8AEgASABMAEwAYABgAGgAbABsAGwAcAB4AHgAdABwAGwAiACMA
JgApACcAKAAqACsAKQApACkAKwAuAC8AMAAxAC8ALgAuAC4ALgAuAC8ALwAvAC8ALwAv
ADIANAA0ADQAMwAzADQANAAzADEALwArACoAKAAmACQAJAAkACMAIgAbABcAFQASABIA
EAAQAA0ADgAMAAwACgAIAAcABgAFAAQAAwD+//z//f/+////AAABAAIAAwAEAAEA/v/9
//z//f/+////AQADAAMAAgACAAIAAgACAAEA//8CAAMAAwADAAMAAgAAAAIAAwADAAMA
BAAEAAYABgAEAAMAAwADAAQABQAGAAcACQAJAAkACQAFAAYABgAIAAoACgAKAAoADAAM
AAwADgAPAA8ADgAOAA4ADgAOAA0ADQAMAAoACgALAAgABQAEAAQABwAIAAkACwALAAgA
BwADAAEA/v/9//n/+f/5//n/+//6//r/+v/4//f/9f/0//X/9v/4//n/9v/2//f/9//3
//f/9//3//f/9//3//b/8//y//H/7//x//L/8//0//r/+f/4//b/8//x//H/7P/m/+H/
5f/q//T///8VADwAbgCfAMcA1AC+AJYAbABEABkA7f/C/5L/ZP9G/zT/Lv8u/yz/Lf82
/0b/Xf93/5D/oP+t/7j/wv/K/8//0P/U/9z/5P/r//H/8f/s/+3/8//z/+//8//0//X/
9v/4//r//v/+//z//f/8//v//f/9//3//f////////8AAAMAAwADAAMABAAFAAUABQAH
AAkACgAKAAkACQAHAAYACQAKAAwADgAOAA8AEAARABEAEAAQAA8AEgASABQAFQAZABkA
GgAcAB8AHwAfAB8AIQAhACMAJQAjACQAJgAnACgAKQAqAC0ALQAtAC0ALQAsACwALQAu
ADAAMAAxADEALgAtACwAKwAtADAAMQAyAC8ALwAwADAAMgAxADAALQAqACgAJgAkACUA
JAAiACAAHQAbABsAGgAWABQAFAARABAADgAOAAwADQANAA0ADQAKAAkABAACAAQABAAE
AAQABQAGAAcACAAJAAgACQAKAAcABgAFAAUAAwADAAIAAgAEAAQABAADAAUACAAJAAkA
BgAFAAMAAAABAAMABAAFAAYABgAIAAgACgAJAAkACQAHAAcABwAHAAQAAwACAAEAAgAE
AAUABgAHAAgACgANAA0ADgASABAAEAAQABAADgAOAA4AEAAPAA8ADgAOABAAEgAUABUA
FQAUABIAEgAUABIAEAAQAAwADQAMAAsADwARABAAEQANAAkABAABAAAAAQACAAMAAQAA
AAAAAAABAAEAAAAAAP7//v//////AAAAAAEAAQAAAP///v/9//////////7/+//6//n/
9//4//r//P/+//r/+f/2//b/+//5//H/6v/m/+f/7f/w//T///8PACgATgB/AK8A1ADc
AL4AjgBeAC8AAQDa/7T/hP9W/zj/LP8q/yz/Lf8u/zr/Uf9r/4L/lP+l/7D/uv/K/9P/
0v/S/9j/3v/h/+H/5f/s/+//8f/z//P/9P/0//T/9P/2//j//P/8//3//////////v/9
//z/+//+////AAACAAUABQAFAAUABAAFAAUABQADAAUABgAGAAcACQAJAAoADQAOABAA
EgARABEAEQARAA8ADgAOAA0ADgAOABAAEQAWABcAGQAcAB0AHQAdAB0AIAAfACAAIQAj
ACQAJgAnACcAJwAnACkAJwAnACcAJwArACwALgAwAC8ALgAuAC0AKQApACkAKQAsAC4A
LgAuACsAKwAsACwALwAvAC8ALQAtACwAKwAqACYAJAAhAB4AHAAbABwAHAAYABQAEgAN
AAwACgAKAAgABgAFAAQAAwAGAAcABAAEAAMAAgABAAAA/v/+//7//v8BAAAAAQACAAEA
AAD///////////7//v/8//z//P/7//3/AAABAAEA//////7//P/+/////////wAAAAAC
AAIAAAD////////9//3//f/9//3//f/9//3/+//8//z//P/6//r/+//9//3//v/+/wAA
AAAAAAAAAAABAAAAAgAEAAYACAAIAAgACAAKAAcABQACAAAABAAGAAgACQAJAAgABgAG
AAMAAAD9//z///8DAAUABwAEAAMA///9//z/+//5//n/8//x/+//7f/v//D/8v/0//T/
9f/1//b/8//y//L/8f/u/+7/7//v/+3/7f/t/+3/7v/v//D/8P/z//T/9f/1//L/8P/u
/+z/7v/n/+b/7P/t/+f/5//s/+7/7//x//r/AAATADkAbACWAK8ArQCOAGYAPgAWAO7/
w/+V/2r/SP8w/yj/MP82/y7/KP8t/zz/UP9n/3v/jP+e/63/uP+8/8D/xf/G/8r/0v/c
/+H/4f/j/+j/5//l/+f/6f/s/+z/7P/s/+7/8P/0//T/9v/5//r/+//7//v/+//7//z/
+//6//r/+v/5//j/9//6//3///8BAAEAAwAEAAQAAwAFAAUABgAEAAQABQAGAAcACQAL
AA0ADAAMAA0ADQAPAA4ADwAPABMAEwAUABYAFwAXABcAFwAaABkAGgAbAB4AIAAjACUA
JwAnACcAKQAmACUAJAAjACQAJAAlACYAKAAoACkAKQAlACUAJQAlACgAKgAqACoAJwAn
ACgAKAAoACcAJgAjACQAIgAgAB4AGwAaABgAFgAPAAsACQAGAAcABgAHAAUAAgAAAAAA
/v/8//v/+v/5//r/+//4//j/+P/4//j/+P/2//b/9v/2//f/9v/3//j/9v/2//b/9//3
//f/9v/2//j/+P/4//f/9f/4//n/+f/7//v/+v/4//b/9//3//f/+v/6//z//P/8//v/
+//7//n/+f/5//n/+f/5//n/+f/6//z//f/+//z//P/9//////8AAAIAAgACAAIAAAD+
//z//P8AAAEAAQACAAMABAAFAAUABQAEAAIAAgABAP7/+//6//r//f/+//////////z/
+//6//n/9//3//P/8//z//P/8//y//L/8v/v/+//7v/u/+//8P/y//P/8P/w//H/8f/y
//P/9P/1//L/8f/w/+7/8P/w//D/7//t/+z/6//q//D/7//u/+z/6//l/+P/5v/m/+f/
6f/u//b/BQAhAEoAegCnAMMAugCYAHAASgAeAPX/zf+g/3L/UP88/zb/PP88/zj/N/86
/0T/V/9t/4T/mP+p/7b/wP/I/8v/yv/O/9b/3P/d/9//4//o/+3/7f/r/+n/7//w//H/
8v/y//T/+P/4//n/+//7//v//f/9//3//f////////8AAP//////////AgADAAMAAwAF
AAcACAAIAAcACQAJAAoADAAMAA0ADgAMAA0ADgAPABIAEgATABMAFwAYABsAHQAcABsA
GwAcAB8AHwAfAB8AJAAlACgAKwAqACoAKwArAC0ALQAtAC8ALwAvAC8ALwAyADIAMwA0
ADIAMgAzADMAMAAvAC4ALQAvADIAMwA0ADUANQA2ADYAMwAxAC8AKwAqACgAJgAkACUA
JAAiACAAGgAXABYAFAAUABIAEgAPAA0ACgAJAAYABQAFAAUABQAHAAcAAwACAAIAAgAC
AAIAAAAAAAAAAAD+//z//P/8//3//v///wEAAwADAAIAAgACAAIAAgABAAEABAAFAAUA
AwADAAIAAAACAAUABwAJAAcABgAHAAYABwAHAAgACQAJAAkACQAJAA0ADQALAAsADAAO
AA4ADgAOAA4ADgAOABAAEwATABIAEgATABQAFQAVABIAEAANAAwADQAKAAcABgAEAAcA
CAAJAAkACQAGAAUABAADAAEAAQD///////////3//P/8//z//f/9//z//P/5//j/+P/3
//b/9v/3//f/+P/5//r/+//6//n/+P/2//j/+P/4//f/9v/2//b/9v/4//P/8v/y/+//
6//p/+b/6P/t//H/9v/8/wkAKQBYAI4AvwDdANwAvgCSAGgAPAARAOf/uv+E/1r/Qv8u
/yj/Jv8m/y3/Pv9Y/3P/i/+a/6r/tf++/8b/zv/T/9T/1P/a/+L/5//r//H/9P/z//H/
8f/x//f/+P/5//r//P/+/wIAAgAAAAEAAAD/////////////AQABAAEAAgAEAAUABgAH
AAcABwAGAAUABQAHAAgACAAJAAsACwAMAAwADAANAA4AEAARABIAEwAWABYAFwAXABcA
FgAXABcAGgAbAB0AIAAhACEAIQAhACcAJwApACsAKQAqACwALQArACsAKwAtAC4ALwAw
ADEAMQAwADAAMAAyADIAMwAzAC8ALwAvAC8AMAAyADIAMgAzADMANAA0ADQAMwAyAC8A
LgAsACoAKAAmACQAIQAeABwAGQAYABYAFgAUABQAEQAOAAwADAAKAAsACwALAAsACwAL
AAcABgAIAAgACAAIAAoACgAKAAoABwAEAAMAAgACAAIAAgADAAYABwAHAAgABAACAAAA
/f/9/wAAAQABAAUABwAIAAgABwAHAAYABQAFAAQABQAEAAQAAwADAAMAAgABAAAA//8A
AAEAAgADAAUACAAKAAwACQAIAAgACQAJAAoACwAMAA0ADgALAAoACQAKAA0ADQAMAAwA
EAASABQAFQATABIAEAAQAA0ACgAHAAYABgAJAAoACwALAAsACAAHAAgABwAFAAUAAQD/
//3/+//9//z//P/8//3//f/8//z//P/8//3//f/4//b/9f/z//X/9f/1//X/9//3//f/
9v/2//b/9v/1//L/8v/y//L/+P/5//j/+P/x/+v/5//m/+j/6f/v//b//v8LACEARgB4
AKsAzQDSALQAhgBcAC4AAQDZ/67/fv9U/zb/Jv8e/yD/IP8l/zT/Sv9n/33/kP+g/63/
sv+4/8T/z//S/9j/2v/c/9//4//l/+T/6f/v//X/+f/6//j/9v/0//P/9P/3//b/+P/7
//z//f/8//v/+v/5//v/+//7//z///////////8AAAEAAQABAAEAAwAEAAQABQAHAAcA
CAAHAAYABgAGAAcACQALAA0ADgAOAA8ADwARABAAEQARABMAEwAUABYAFwAXABcAFwAd
AB0AHwAhACMAJAAmACcAJwAnACcAKQApACkAKQApACkAKAAoACgAKAAoACkAKQAoACkA
KgArACoALAAsACwALQAtAC4ALgAvAC8ALwAtACoAKAAmACQAIgAgAB0AGgAWABMAEgAQ
ABAADgAOAAsACAAGAAYABAAFAAcACQALAAgABwACAAAA///+//3//P/+//7//v/+/wAA
/v/+//7//v/+//7////9//v/+P/2//n/+v/7//v/+f/8//3//f/9//3//P/6//n/+f/4
//f/+v/6//z//P/7//n/+P/3//z///8CAAUAAQD///3/+//8//7///8AAP3//P/8//3/
AAACAAMABgAEAAIABgAGAAIAAAD+//z///8AAAEABAADAAMAAgACAAYACAAKAAsACgAI
AAUABAADAAAA/f/8////AwAFAAcABQADAP7/+//6//n/9//3//X/9f/1//X/8//y//L/
8v/z//P/8v/y//D/8P/x//H/8P/w//H/8f/v/+//7//v//H/8f/x//D/8v/y//L/8f/u
/+7/7v/u/+7/7//s/+r/6f/l/+H/5P/o/+n/6f/2/wwAIwBFAHIAmgCxAKsAigBiADwA
FgDw/8f/l/9q/0T/Lv8o/zD/NP8y/zL/Mf84/0b/W/9z/47/ov+v/7b/vP/C/8X/yv/O
/9D/1v/f/+f/5//o/+n/7f/v/+//8P/u/+z/6v/t//D/9f/2//n/+//7//v//f/9//3/
/f/9//3//f/+//3//f/9//3///8BAAIAAwABAAMABAAEAAUABwAHAAgABgAGAAcACAAJ
AAsADQAPABEAEgAUABUAFgAWABgAGQAZABkAGgAcAB0AHQAdAB0AIAAfACAAIQAiACQA
JwApACsAKwArAC0ALAArACoAKQAsACwALQAuACwALAAtAC0ALQAtAC0ALQAuADAAMAAw
AC8ALwAwADAALgAtACwAKQAmACQAIgAgAB8AHgAcABoAFAARABAADgAOAAwADAAJAAYA
BAAEAAIAAQABAAEAAQACAAMAAAAAAP3//P/7//r//P/8//z//P/+//z//P/8//r/+v/6
//v/+f/5//j/+P/7//z//f/9//v//v////////////7//P/9////AAABAAEAAAABAAAA
AAD//////////////////wAAAQACAAMAAQACAAIAAgAEAAgABwAGAAYABgAGAAYABgAG
AAYACAAKAAsACwAMAAsACgAJAAcACgAKAAkACgAJAAYAAwACAAAAAwAEAAUACAAJAAcA
BwAEAAEA/f/7//v/+//7//v/+//6//r/+v/3//f/9v/2//T/9P/1//X/9v/2//f/9//2
//X/9P/z//T/9f/2//b/9P/0//T/8//z//T/9f/2//T/8//y//D/8f/x/+//6v/o/+3/
7//w//r/CwAnAE4AfgCvAMkAwACcAHQASgAeAPP/y/+i/3r/Wv9G/z7/Qv9A/zj/Nf88
/07/Y/93/47/ov+x/7r/xP/K/83/0P/W/9r/2v/d/+P/5//s/+//7//x//f/+v/6//r/
+v/5//r//f/8////AQABAAEAAQABAAEAAQADAAMAAwAEAAcABwAHAAcABwAHAAYABQAG
AAkACwAMAA0ADwAPABAADQAMAAwADAAOAA8AEAARABMAFAAWABcAGAAYABoAGwAdAB0A
HgAgACMAIwAjACMAJQAlACcAKQApACoALAAtAC0ALQAtAC8AMQAxADEAMQA0ADQANQA2
ADYANgA3ADcANAAzADIAMQAzADYANwA4ADcANwA4ADgANgA1ADQAMQAwAC4ALAAqACgA
JgAjACAAHgAbABoAGAAWABQAFAARAA4ADAAMAAoACwALAAsACwALAAsABwAGAAYABgAG
AAYABAAEAAQABAAFAAQABQAGAAQABAAEAAUABwAHAAYABgAIAAgACAAHAAQABgAGAAUA
BgAHAAcABgAHAAkACgALAAsACgALAAoADAALAAsACwANAA0ADQANAA8ADQAPAA8AEAAQ
ABAAEAAQABIAEgASABQAEwATABIAEgATABQAFQAVABcAFgAUABQAEwAQAA0ADAAMAA8A
EAARABEAEQAOAA0ACgAHAAMAAQABAAMABQAHAAYABAADAAIA//////7//v/8//z//f/9
//z//P/9//3//f/9//3//f/7//v/+//6//v//P/9//3//v/+//7//v/+//v/+v/6//f/
8//v/+z/6v/r/+3/8v/6/wcAHQBCAHIAoQDJANwAygCmAH4AVgArAP//1P+m/3j/UP82
/yr/Kv8s/zH/Pv9U/2//h/+U/6D/sf+8/8j/0P/X/9z/4P/i/+b/6//t/+3/8v/3//v/
//8DAAQABAAEAAQAAQAAAAEA/v8BAAMAAwADAAYABwAIAAkACwALAAsADAALAAsACwAL
AAwADQANAA0ACwANAA4ADgARABMAEwAUABQAFAAVABYAFgAXABgAGQAaABoAGwAbAB4A
HgAgACEAIQAhACIAJAAnACkAKwAtAC4ALQAuAC8ALQAuADAAMQA0ADUANgA5ADcANQAz
ADEAMwA0ADYAOAA6ADoAOwA7ADcANwA3ADcAOgA8ADwAPAA9AD0APgA+ADwAOwA6ADcA
NgA0ADIAMAAxADAALgAsACUAIQAfABwAHAAaABoAFwAYABgAGgAaABkAGQAZABkAFgAV
ABAADgAQABAAEAAQAA8ADgANAAwADgAMAAwADAAPABAAEQATABEADwAMAAoADAAMAAwA
CwAJAAwADQANAA8ADwAOAAwACwALAAoACQAKAAoADAAMAA4ADQANAA0ADAALAAoACQAK
AAsADAANAAoACgAJAAgACQAKAAwADwAPABIAGAAYABgAGAAYABcAFgAVABYAFgAVABMA
EgAUABYAGAAZABgAFgATABIAFAASABAAEAARABUAFwAZABcAFQAQAA0ACQAHAAQAAwAD
AAMAAwADAAEAAAAAAAAAAgADAAMABAABAAAAAAD//wAAAAABAAEAAQABAAEAAQACAAMA
BAAEAAAA/v/8//n/9v/2//b/9v/4//n/+v/6//n/9f/x//D/8P/1//v/AgAIABcAMwBg
AI4AswDJAMgAqgCAAFQAKAABANn/qP9u/0T/Nv80/y7/Kv8q/zH/Ov9G/1//f/+e/7D/
t//A/8r/zv/T/9j/3v/i/+L/4//p/+v/7v/1//v/+//7//v/+v/5//j/+P/6//7//v8C
AAUABgAHAAQAAQD+//v//v///wAAAgAEAAUABgAHAAYABwAHAAcACAALAA0ADgANAA8A
DwAQABIAEgATABQAEwATABMAEwAUABQAFQAVABoAGgAcAB0AHwAfACAAIgAhACEAIQAh
ACQAIwAkACUAJwAqAC4AMQAxADEAMQAzADMAMwAzADMAMgAyADMANAA0ADQANQA1ADQA
NQA2ADcAOAA6ADoAOgA4ADcANwA2ADgANwA2ADMALwAsACkAJgAoACoAKwAsACQAHwAc
ABgAGAAWABYAEwAPAAwACwAIAAkACQAJAAkACQAJAAUABAACAAIAAgACAAIAAgACAAIA
BQAEAAUABgADAAAA/f/7//3///8AAAIAAgACAAIAAQD//wIAAwADAAUABQAEAAIAAQAB
AAAA///+//7/AAAAAAMAAwAEAAUABAADAAIAAQADAAUABwAJAAYABgAFAAQA/v8IABMA
EwAMAAkACAAHAAYACAAKAAwAEAAPAA8ADgAOAA4ADgAOAA0AEAAQAA8AEAAPAAwACQAI
AAYABwAGAAUABwAJAAgACQAEAAEA/f/7//z//f/+/////P/6//n/+P/4//n/+f/6//n/
+v/8//3/+v/4//f/9f/4//n/+v/7//n/+f/5//j/+P/4//j/9//3//j/+f/6//L/7//u
//D/8f/v/+3/7P/q/+v/7//2/wQAGwBBAHAAoADLAN0AzgCmAHoATgAmAPv/y/+c/2z/
RP82/z7/Rv9E/0L/Qf9E/0z/V/9t/4T/mP+p/7b/xP/S/9X/0v/S/9j/2v/d/+H/4//o
/+//9f/5//3//f/8//v/+v/5//r//f/8//7/AQACAAMAAwADAAMAAwAHAAcABwAIAAsA
CwALAAsACQAJAAgABwAFAAcACAAIAAoADQAOABAAEgASABMAFAATABMAEwATABUAFgAY
ABkAHAAcAB4AHwAhACEAIgAkACYAJwAoACkALAArACwALQAvADAAMgAzADEAMQAxADMA
NgA3ADgAOQA6ADoAOwA8ADsAOgA6ADkAOAA5ADoAOwA6ADwAPAA8ADoAOQA5ADgAOAA3
ADYAMwAwAC4ALAAqACkAKAAmACQAIQAfAB8AHgAbABgAFwATABIAEAAQAA4ADQANAA0A
DQAPAA8ACwAKAAgACAAIAAgACgAKAAoACgAIAAYABgAGAAgACAAIAAkACgALAAsADAAK
AAoACgAJAAcACgALAAsADgAPAA8ADgAOAA8ADwAPABIAEgAUABQAFgAVABUAFQAYABkA
GgAbABoAGQAYABcAFwAYABgAGAAaABoAGwAdAB8AIAAgACIAIQAgAB8AHgAdAB0AHQAd
ABkAFwAVABQAFgAXABcAFwAUABMAEwASABAADwAPAA4ADQANAA0ADAAKAAkACQAJAAkA
CAAGAAcABwAGAAYABgAHAAYABQAEAAQABQAFAAQACAAKAAoADAAKAAgABgAEAAIAAgAC
AAIAAgAAAAAAAAAAAP3/+v/3//T/+v8AAAYADAAuAFAAcgCUAKIArgC6AMYAngB4AFIA
LAAOAA==
         </WaveFormData>
      </LeadData>
      <LeadData>
         <LeadByteCountTotal>10000</LeadByteCountTotal>
         <LeadTimeOffset>0</LeadTimeOffset>
         <LeadSampleCountTotal>5000</LeadSampleCountTotal>
         <LeadAmplitudeUnitsPerBit>4.88</LeadAmplitudeUnitsPerBit>
         <LeadAmplitudeUnits>��V</LeadAmplitudeUnits>
         <LeadHighLimit>2147483647</LeadHighLimit>
         <LeadLowLimit>268435456</LeadLowLimit>
         <LeadID>V5</LeadID>
         <LeadOffsetFirstSample>0</LeadOffsetFirstSample>
         <FirstSampleBaseline>0</FirstSampleBaseline>
         <LeadSampleSize>2</LeadSampleSize>
         <LeadOff>FALSE</LeadOff>
         <BaselineSway>FALSE</BaselineSway>
         <ExcessiveACNoise>FALSE</ExcessiveACNoise>
         <MuscleNoise>TRUE</MuscleNoise>
         <LeadDataCRC32>1255870116</LeadDataCRC32>
         <WaveFormData>
GgAaABoAGgAaABoAGgAaAB0AHgAfACAAIQAiACMAJAAkACQAJAAkACIAIgAiACIAIgAi
ACIAIgAeABwAGgAYABUAFAATABIADwAOAA0ADAAJAAgABwAGAAUABAADAAIAAgACAAIA
AgABAAAA///+//7//v/+//7/AAAAAAAAAAAAAAAAAAAAAAAAAAAAAAAAAAAAAAAAAAD+
//7//v/+////AAABAAIABAAEAAQABAABAAAA///+////AAABAAIA///+//3//P/6//r/
+v/6//z//v8AAAIABAAEAAQABAAFAAYABwAIAAYABgAGAAcACAALAAwADgANAA0ADAAM
AAwADgAOAA0ADAALAAoABwAGAAUABQAHAAcACAAIAAcACAAFAAQAAgD9//z/+//6//j/
+P/2//b/9//4//n/+f/2//b/9v/2//j/9//2//b/9v/1//T/8//1//X/9P/0//L/8v/x
//H/7v/u/+7/7v/t//D/8f/x/+//7f/q/+f/5v/m/+j/6P/o/+r/7P/v//r/DgAkADwA
UgBWAEYALQATAP3/7f/j/9f/yv+3/6j/pf+g/5T/iv+J/4r/lP+l/7L/u//F/8//1v/b
/9//4v/l/+j/6P/q/+z/6P/l/+j/6v/r/+z/7v/u/+7/7f/t//D/8//z//P/8//z//T/
9P/z//P/8//z//P/9P/0//T/9//3//f/9//4//j/+P/3//r//f/+////AgADAAUABwAH
AAcABgAGAAQABQAFAAQABAAEAAUABQAFAAYABgAGAAcACAAMAA0ACwAKAAoACgANABAA
EAARABEAEQARABIAFQAVABUAFwAVABUAFQAVABMAFQAVABYAGQAaABoAGQAWABUAFAAT
ABgAGgAbABwAGQAZABkAGQAWABUAFAAUABQAFAAUABQAEwAQAA4ACAAKAAgACgAKAAYA
BAADAAAAAAD9//3//P/+//7//v///wEAAQD+//3//v/+//7//v/9//z/+//6//n/+P/3
//f/+v/7//v//P/+//7//v/+////////////AgADAAUABgAFAAQAAgABAAIAAgACAAIA
AgACAAIAAwADAAIAAQABAAIAAgACAAIAAAAAAAAAAAD+//7//v///wQABAAEAAQABAAE
AAQABgAHAAcACQAJAAoACgALAAsADAAMAA4ADQALAAoACQAKAAkABwAHAAUABwAHAAgA
CgAJAAgABQAEAAIA///+//3//P/8//z//P/8//z//P/6//n/+P/4//b/9v/2//X/9f/2
//j/+f/2//X/9P/z//P/9P/1//b/9v/3//f/+P/6//r/+P/6//7//////////v/5//b/
9P/y//L/9P/2//T/9f8AAA4AHAAwAEoAXgBeAE0ANQAdAAkA/f/z/+L/zf+4/6f/nP+U
/5D/kf+W/5z/qf+2/73/xf/T/9r/3//j/+T/5f/q/+z/7P/u//T/9f/y//b/+//8//7/
/f/8//r/+f/6//3//f/9//v/+//8//z///////////8BAAIAAgACAAEA///9//v/+//6
//n/9//1//X/8//x//P/9f/4//v//f/9//z//P///wEAAgACAAIAAgADAAMACAAKAAsA
DAAJAAYABgADAP///v/+//7/AQAEAAQABQAGAAcACAAKAAsACwALAA0ADgAPABAAEQAR
ABMAEwAUABcAGAAYABcAGQAZABkAGQAdAB4AHgAeAB8AHwAfAB8AIAAfAB4AHgAbABoA
GQAYABgAFgAVABAADQAIAAcABAAGAAYABwAGAAQAAQABAAAAAAAAAAAAAQACAAMAAQAB
AAIAAgACAAIAAAAAAAAAAAD+//7//v///wEAAQAAAAAA///+//3//P/7//v/+//7//z/
/f///wAA///+//z/+//+//7//v/+/wIABAAGAAkABQACAP///f/9//z/+//6//z//P/8
//z//f/+////AQACAAIAAwADAAYABwAIAAkABwAEAAIAAgACAAIAAgACAAUABwAIAAsA
CQAKAAoACwANAA4ADgAQABAADwAPAA8ADwANAAoACQALAA0ADQAOAA0ACwAJAAUABwAG
AAQABAABAAAAAAAAAP3//P/7//r/+P/3//b/9v/5//r/+//7//n/+P/4//f/+f/5//n/
+f/5//r/+//8//n/+f/4//j/9//2//P/9P/2//P/8f/x/+7/6f/m/+b/6v/u/+7/7v/w
//n/BgAYACwAQgBQAFAAPgAlAAsA9//r/9//0f+8/6v/oP+b/5r/lP+M/4n/jv+Y/6X/
tP/F/9H/2f/e/+P/4//m/+n/6P/o/+j/7P/y//X/9v/0//H/8P/0//b/9v/1//X/8v/z
//H/7//v/+//8P/w//L/8//0//X/+f/6//r/+v/9//3//f/9//z//P/8//v/+f/7//v/
+//4//f/9//3//T/8//x//D/8//3//r//P///wAAAgADAAIAAgABAAAAAgACAAUABQAF
AAYACAAKAAoADAALAAsACQAJAAkACgANAA8AEQAVABYAFwAYABkAFwAZABkAGgAbABwA
HAAbAB0AHQAdAB0AHQAcABoAGAAXABcAFwAXABgAFwAWABYAFQAUABMAEgAUABIAEQAM
AAoABgAGAAQAAwACAAIAAAAAAP3//f/8//r/+v/6//v/+f/5//b/9f/2//b/9v/2//b/
9v/2//b/+P/4//j/+f/8//3//f/+//v/+v/5//j/+v/7//z//f/7//n/+P/2//b/9v/1
//X/+P/4//j/+P/5//r/+//9/////v/9//3//P/6//j/9v/5//r/+//8//v/+v/5//n/
+//6//r/+f/6//v//P/9////AAAGAAYABAAEAAQABAAEAAUABQAHAAkACgAKAAsADQAO
AA4AEAASABEAEQARAA8ADQAKAAkABgAHAAYABgACAP///P/3//b/9P/x//D/7//u/+7/
7v/v//D/8f/y//H/7//t/+z/6v/q/+r/6f/r/+z/7v/v/+z/6//q/+n/5P/i/+D/3v/e
/9//3//g/+L/4v/g/+L/4P/h/9//3f/e/9//3P/U/9L/1P/U/9b/3v/v/wIAGAAwAEIA
SAA+ACoAEwD7/+n/4f/V/8f/tv+l/5z/nf+c/5D/hv+H/4z/kv+d/6r/uf/F/8v/0v/Z
/93/3v/l/+j/5v/m/+T/4P/d/+L/5v/l/+j/7P/t/+7/7v/v/+7/8f/x//H/8f/x//L/
8v/0//X/9v/3//v//P/8//z///////////////7//f/7//n/+//7//v/+f/5//r/+//5
//n/+P/4//n/+//8//z//f/+/wAAAQAGAAgACQAKAAwADAAPAA8ACwAKAAoACgAOABIA
EwAVABUAFQAVABYAGQAZABkAGwAcAB0AHgAfAB4AHwAeAB4AIQAiACIAIQAjACMAIwAj
ACUAJgAmACYAJQAlACUAJQAjACEAHwAeABsAGgAZABgAGgAYABcAEgAQAAwADAAKAAkA
CAAIAAYACAAFAAUABAADAAIAAQABAAAA///7//n/+f/6//v//P/9//7///8AAP///v/9
//3///////7//v8AAAAAAAAAAP///////////f/9//7//v/8//z/+//7//7//v/+//7/
/v/+//7////9//z/+//7//3//v///wAAAgACAAIAAgD+/wAAAAAAAAEAAgADAAQABAAF
AAUABwAHAAgACAAJAAgACAAHAAgACAAHAAcABwAJAAcABAADAAEAAwADAAQABgAFAAQA
AQAAAP7/+//6//f/9v/2//b/9v/2//b/9v/0//P/8v/y//T/9P/0//P/8P/w//H/8f/y
//P/9P/1//L/8v/y//L/8P/v/+3/7P/v//D/7//y//j/+f/3//f/9P/1//b/8v/u/+r/
7P/w//L/9f/8/w4AJAA8AFYAYgBeAEkALwAXAAMA9f/p/9j/x/+2/6n/oP+Y/5T/j/+Q
/5T/n/+u/7v/xf/L/9D/1f/d/+D/3//g/+T/6P/u//T/8//s/+z/8f/y/+z/7//w//D/
8f/1//n/+v/7//n/+f/6//r/+f/5//n/+f/5//r/+v/6//v/+//7//v//v/+//7//f8A
AAMABAAFAAMAAQAAAP//AQABAAAAAAABAAMABAAEAAMAAgACAAEAAwAEAAQABAAGAAYA
CQAJAAkACgAMAA4ADgAQAA8ADwAPAA8ADwAQABMAEwATABUAFgAXABgAGQAZABsAGwAc
ABsAHAAcABsAGQAZABkAGQAZABoAGgAaABcAFwAXABcAGAAXABYAFgAUABIAEAAOAA8A
DgAOAAoACwAIAAkACAAHAAYABgAEAAYAAwADAAIABAAEAAQABQAEAAMA///9//7//v/+
//7///8AAAEAAgAEAAQABAAFAAUAAwAAAP7//P/8//z//P/7//v/+//7//3//f/+//7/
/P/8//v/+//8//z//P/8//z//P/8//3//v/+//7///////7//f/8//r/+v/6//r//P/8
//z//f8AAAAAAQABAAIAAwAEAAQABAAEAAQAAgADAAMABQAHAAgACAAJAAsADAAMAA4A
CgAHAAUAAwAEAAMAAQABAAAAAQAAAAAAAwADAAMAAQD9//r/9v/0//T/9P/1//b/9P/0
//T/9P/2//X/9P/0//T/9P/0//P/8P/w//H/8f/v/+3/6//p/+f/5v/l/+T/5f/l/+T/
5P/m/+j/6P/s/+z/6//p/+n/8P/x/+j/4v/c/9z/4v/m/+j/7f/0/wAAEgAoAD4AVABg
AFUAOwAdAAMA7//l/9z/y/+0/6P/mv+W/5L/i/+I/47/m/+q/7X/vf/H/8z/0//d/+T/
5f/k/+b/6v/q/+j/6//u/+7/6//s/+z/7P/s/+v/6//t//H/8v/z//P/8//0//T/9P/z
//L/8f/1//b/9v/2//j/+f/6//v/+v/6//r/+f/4//n/+P/3//f/9//4//n/+//9//7/
AAACAAUABwAIAAYABgAHAAcACQAKAAoACgAKAAoADQANAAoACgALAAwADgAQAA8ADwAR
ABEAEQASABEAEQARABMAEQARABEAEQAUABcAGAAaABkAGgAaABkAGwAbABsAGwAcABwA
GwAaABcAFwAXABcAGgAbABwAHgAbABoAGQAYABYAFAATAA4AEQAOAA8ADgAJAAYABAAA
AAAA/f/9//z/+v/6//r/+//8//3/+//7//j/+P/4//j/+P/4//j/+P/5//r/+//9//3/
+//4//b/9//4//n/+v/3//f/9//3//n/+f/6//r/+v/6//n/+f/6//r/+v/6//r/+v/6
//v/+f/4//f/9//6//r/+v/6//z//P/8//z/+v/6//r/+//7//r/+v/5//j/+f/6//v/
/P/8//3///8BAAIAAwAEAAUABgAFAAUABAAFAAMABAAEAAUABQAGAAYACAAJAAkACgAL
AAsACQAGAAUABgAJAAoADAALAAkABwADAAQAAgD///7//P/6//n/+P/6//z//v8AAAIA
AQAAAAAA/v/+//7//f/6//r/+//7//n/+f/5//n/+v/8//7/AAABAAEAAAAAAP7//v/8
//7//v/5//n///8CAP///v8AAAIAAAD+//7//v8DABYAMABIAF4AZABYAEAAJQANAPv/
7//h/9P/wv+x/6j/qf+o/6L/nP+f/6T/sP+9/8b/z//X/+H/5P/j/+f/7P/t/+7/9P/6
//z//P8BAAIAAAD//wAAAAAAAAAA//////7/AQABAAEABAAFAAcACAALAAsACwALAAoA
CgAJAAgACAAHAAYABQAJAAoACwALAAsADQANAA0ADQANAA4ADwAMAAsACQAIAAYABwAH
AAYAAwACAAIAAQAEAAYABwAIAAkACgAOAA8AEQASABQAFgAbAB4AHgAfACEAIQAhACIA
IQAhACEAIwAgAB8AHgAdAB8AIQAhACIAIQAiACIAIQAiACMAJAAlACkAKgAqACoAJwAl
ACMAIQAfAB0AGwAaABsAGgAZABgAFgAUABMADgAOAAoACgAIAAoADAAPABAAEgAPAA8A
DgALAAoACQAJAAwADQALAAsACAAGAAQAAgAAAP7//P/6//v//P/9//////////7//v//
/wAAAQACAAIAAwAEAAUAAwADAAQABAAGAAYABQAFAAYABgAGAAYABgAGAAYABwAHAAYA
BQAFAAMAAgABAAAA/v/+//7//v///wAAAQADAAUABAAEAAMACAAIAAkACgALAAwACgAJ
AAcABwAJAAoACgALAAsADAAMAA4ADgANAA0ADQANAAsACAAHAAoADQAOABAAEAAPAA4A
CwAKAAgABQAEAAIAAAD///7/+v/6//r/+v/4//f/9v/2//r//P/+/////v/+//////8B
AAEAAQABAP///v/9//z//f/9//z//P/7//r/9//4//r/+f/3//f/9v/x//D/9P/4//b/
9v/2//b//f8KABoAMgBMAGAAZABUAD0AJQANAP//9f/p/9j/xf+2/6//sP+s/6T/of+i
/6b/r/++/8v/1f/h/+j/7f/v//L/8f/w//T/+P/4//j/+f/8//7//f/6//j/+//8//z/
/f/8/////////wEAAQACAAIABQAFAAUABQAHAAgACAAIAAgABwAGAAUACAAIAAgABwAJ
AAsACwALAAsACwAMAA0ADwAPAA4ADgAOAA8ADwAOABAAEAARABEAEwAUABQAFAATABIA
FAATABMAFAAWABgAGQAcABwAHQAdAB0AHQAeAB0AHQAdAB8AHwAfAB8AHwAhACMAIwAk
ACUAJgAmACUAIgAhACAAHwAiACQAJQAmACcAJwAnACcAJAAjACIAIgAhACAAHwAeACAA
HgAdABgAGAAUABQAEgAPAA4ADgAMAAoABwAHAAYABgAGAAYABwAHAAcABAADAAQABAAE
AAQAAwACAAEAAAD+//7//v///wEAAQAAAAAAAAAAAAAAAAABAAEAAQABAP////8AAAAA
AAAAAP////8DAAQABQAGAAQABAAEAAUABgAGAAYABwAIAAgACAAIAAwADAAKAAoADAAM
AAwADAAMAAwADQANAA8AEQASABIAEwATABQAFAAWABMAEQAQAA8AEQAPAAwACwAKAAsA
CgAKAAoACQAIAAUABgAEAAEAAAD9//z//P/8//r/+v/6//r//P/7//r/+v/5//j/9//1
//T/9P/1//X/9v/3//j/+f/3//b/9f/0//T/9f/1//b/9v/2//T/9v/4//P/8//z//L/
7//u/+z/8P/y//L/8v/y//f/BgAcADYAUABkAG4AYgBHACsAFQAFAPn/6//Y/8X/tv+l
/5z/lv+O/43/lP+i/7H/vP/D/8v/1f/a/9//4//m/+P/4v/o/+7/8P/y//X/9v/0//H/
8P/w//L/9P/1//f/+v/9//3//f/8//v/+//6//r/+f/4//f/+f/6//r/+v/8//3//v//
//7//v/+//3///8BAAEAAQACAAMABQAHAAkACQAIAAgACwANAA4ADgAQABAAEQARABEA
EAAOAAwADgAOABEAEQAQABAAEQASABQAFgAVABUAFQAVABUAFgAUABMAEgATABQAFQAW
ABcAFgAXABYAFgAZABoAGgAZABkAGQAZABkAGwAcABwAHAAdAB0AHQAdAB4AHQAcABwA
GQAYABcAFgAUABIAEQAMAA4ACgAKAAgABwAGAAYABAAEAAEAAQAAAAIAAgACAAMAAwAD
AAAA//8AAAAAAAAAAAIAAgACAAIAAgACAAIAAwAGAAcABwAIAAsADAANAA4ACgAHAAQA
AQABAAEAAgACAAUABgAGAAcABQAEAAMAAgABAAAA//////z/+v/4//f/9//2//X/9P/2
//j/+v/8//7//v/+////AgACAAMAAwAGAAYACAAIAAgACAAHAAcABgAHAAkACgAKAAsA
DAAOAA8AEgARAA8ADgANAAoABwADAAEAAQADAAMABAAGAAUABAABAAEAAAD+//7/+v/4
//f/9v/2//b/9v/2//f/9//3//j/9v/2//b/9f/z//L/8v/x//P/8//z//P/8P/w//D/
8P/s/+v/6f/o/+f/5v/j/+T/6v/r/+3/7f/s/+n/6P/o/+r/7P/u//D/8v/z//z/DAAm
AEAAVgBgAFQAOwAfAAUA8f/n/9v/yv+5/6j/mf+S/5D/iv+L/5D/nP+r/7b/vf/F/8//
0v/X/93/5P/l/+j/6P/m/+j/6v/r/+r/7P/x//b/+v/4//b/8//x//L/9f/1//X/8//z
//T/9P/0//P/8v/x//X/9v/2//b/+f/5//n/+f/6//r/+v/5//n/+//7//v//f/9//7/
/////////v/+/wEAAwAEAAQABwAIAAoACwAMAAwACwAKAAoACgANAA0ACQAIAAgACAAN
ABAAEAARABIAEwAUABYAFQAVABUAFwAWABUAFAATABEAEwATABQAFQAWABYAFQAYABkA
GgAbABwAHAAbABoAGwAdAB8AIQAiACEAIAAgAB0AHAAbABoAGgAYABcAEgASAA4ADgAM
AA0ADAAMAAoACgAHAAcABgAIAAgACAAJAAYABQABAP////8AAAEAAgACAAIAAgACAAIA
AgACAAMAAwADAAIAAgABAAAA///+//7///8AAAEA/////wAAAAD+//7//f/9//z//P/8
//z//P/8//z//f/7//r/+f/5//z//v8AAAIA///+//3//P/9//7///8BAAIAAgADAAMA
BAAFAAYABwAFAAYACAAGAAMAAgABAAAAAwAFAAYACQAJAAoACgALAAwADgAPABIAEQAP
AA4ADQAOAA0ACwALAAkACwALAAwADAALAAoABwAJAAgABgAGAAQAAgABAAAA/v/+//7/
/v/8//v/+v/6//v//P/9//3//v/+///////8//v/+v/5//r/+v/6//r/9//3//b/9v/4
//j/9v/4//T/9f/1//P/8v/z//D/8v/0//b/9P/2//7/BwAWACwARABYAF4AUAA4ACEA
DQD7/+v/3//P/7r/q/+m/6f/pP+e/5r/mf+a/6L/r/+8/8n/1f/h/+b/5//n/+j/6f/s
/+z/8v/4//z/+//6//z///8AAP7//f/8//r/+f/8//////////////8AAAAAAgADAAQA
BQAHAAgACAAIAAYABQAEAAMABQAGAAcABwAHAAkACQAJAAkACQAKAAsACgAJAAcABgAI
AAsADQAOAA4ADgAPAA8AEwAUABQAFAASABIAFQAVABYAFgAXABgAGgAcABsAGwAbABsA
GwAcAB8AIQAjACcAJwAnACcAJwAnACkAKQAqACsALAAsACsAKwArACsAKwAsACwAKwAq
ACgAJwAmACUAIgAhACAAIAAeABwAGgAYABkAGAAYABQAEgAOAA4ADAAMAAwADQAMAAwA
CQAJAAgACgAKAAoACwAIAAUA///7//f/9v/1//T/9v/2//b/9v/6//z//v8BAAUABQAE
AAQAAgACAAIAAgACAAMABAAFAAUABQAGAAYABgAGAAUABQAEAAQABAAEAAIAAgACAAMA
AwACAAEAAQABAAAA///+/wAAAAAAAAAAAAAAAAAAAQACAAYABwAEAAYABgAGAAYACAAJ
AAkACwAMAA4ADwARABAAEAAPABAAEQARABIAEwATABEADgANAA0ADwAPABAAEQARABEA
DwAOAAwACQAIAAUABAAEAAQAAgACAAIAAgABAP///f/8//v/+v/5//f/9v/2//f/9//2
//X/9P/z//P/9P/1//b/9f/1//T/9P/3//j/9//6//r/9//3//X/9P/3//b/9P/y//b/
9v/y//L/+/8GABYALABGAFwAYABQADcAHQADAPP/6//d/87/v/+y/6v/qv+k/5j/j/+S
/5r/o/+u/7v/xf/P/9b/2//d/+D/4//m/+b/5v/m/+j/7f/u//D/7//u//T/9P/0//P/
8//z//X/9P/z//T/9f/3//j/9//3//f/9//5//r/+v/6//v/+//7//v/+v/6//r/+f/7
//3//f/9//////8AAAEA/v/9//v/+v/9////AAAAAAEAAgAEAAUABgAGAAUABAAFAAYA
CgALAAoACgALAAwADgAQAA8ADwARABEAEQASABMAEwATABUAFQAVABUAFQAXABkAGQAa
AB0AHgAeAB0AHAAbABoAGQAcAB4AHwAgAB8AHwAfAB8AHAAbABoAGgAZABgAFwAWABUA
EgAQAAoACwAIAAkACAAHAAYABgAEAAIA//////7//v/+//7//////////P/7//z//P/8
//z//P/8//z//P/8//z//P/9//7//f/7//r/+//8//3//v/9//3//f/9//z/+//7//r/
/P/8//v/+//9//7///8AAP7//v/+////AAAAAAAAAQAEAAQABAAEAAYABAAEAAQABAAG
AAYABgAGAAYABwAHAAkABwAIAAgACQAKAAwADQAQAA4ADQANAA0ADQALAAgABwAHAAkA
CQAKAAgABwAGAAMAAAD+//v/+v/8//z//f/+//z//P/8//z//P/7//r/+v/5//j/9//1
//T/9P/1//X/9f/1//X/9f/0//T/9P/0//T/9f/1//b/9v/2//T/9v/4//X/8//z//L/
7//q/+j/6P/o/+r/7P/u//H/+v8KAB4ANABMAF4AWgBJADMAGwAHAPf/6//c/8v/tv+l
/5j/kv+O/4//lv+e/63/uv/B/8f/z//Y/9//4//m/+n/6P/o/+b/6P/q/+n/6v/u//P/
9v/6//j/+P/3//f/9f/1//L/7//x//P/9v/4//z//f/+////AwAEAAQABAAGAAcACAAJ
AAwADAAMAAsACgALAAoACQAGAAUABQAFAAQAAwABAAAA//////7//P/+//7//////wQA
BgAHAAgACAAIAAsACwANAA4AEAASABIAFAATABMAFAAVABYAGAAWABUAFAAVABQAEwAS
ABEAFAAXABgAGgAbABwAHAAbABkAGQAZABkAGwAcABwAHAAdAB0AHQAdAB4AHQAcABwA
GwAaABkAGAAaABgAFwASAA8ACgAJAAYABAACAAEA/v/7//f/9v/0//X/9v/3//n//P/9
//v/+//8//z//P/8//r/+v/6//r//P/8//z//f8AAAEAAQACAAAAAAAAAAAA/v/9//z/
+//7//v//P/8//3//v/+/////f/8//v/+v/8//z//P/9//3//P/7//v//f/+////AAAA
AAAAAAAAAP7//v/+////AgACAAMAAwAGAAsADgAMAAwADAAMAAwADQANAA8ADgAOAA0A
DQALAAwADAAOAA4ADQANAA0ADwAPAA4ADwAPABEAEQASABAADQAKAAUAAwAAAPz/+v/6
//r/+//8//r/+v/6//r/+v/5//j/+P/3//b/9f/z//X/+P/8/////f/9//3//f///wAA
AQACAP///f/6//j/9//2//P/9P/2//X/+f/7//z/+f/4//j/+P/2//j/+v/6//3/CgAg
ADoATgBgAGYAWAA9ACMADQABAPf/5f/O/7v/sP+r/6b/nP+U/5P/lv+c/6v/wP/T/9v/
3//i/+P/3//g/+f/6v/u//D/9P/2//X/9v/6//3//v/6//f/9v/0//P/9f/5//r/+//9
//3//v/+//z/+//6//n/+//8//z//P////////////3//P/7//n/+v/9//7////+//3/
/f/9/wAAAQABAAIAAQADAAQABAADAAIAAgABAAYACAAJAAoACAAIAAsACwAHAAQAAgAA
AAMABgAGAAcACQAJAAkACgAOABEAFAAZABoAGwAcAB0AHAAdABwAHAAbABwAHAAbAB4A
HwAgACEAIAAgAB8AHgAdAB0AHQAdABoAGQAYABgAGQAYABcAFgAZABgAGAAUABAACgAI
AAQABQAGAAgACAAHAAMAAgAAAAAAAAAAAAEA//////z/+//6//r/+v/6//j/+P/4//j/
+v/8//7/AQD+//v/9//0//b/9v/2//b/9v/3//j/+f/7//v//P/8//v/+v/4//f/9v/2
//b/9v/2//b/9v/3//n/+P/3//f/9//2//X/9P/1//b/9//4//X/9P/z//P/9v/+/wMA
AwACAAAA/v/8//r//P/9//3///8BAAIAAgADAAUABgAGAAgACgAJAAkACQAHAAUAAgAB
AP//AQABAAIAAwADAAMAAQD+//z/+f/4//n/+P/4//j/9P/0//T/9P/2//X/9P/0//b/
9v/2//X/8//y//L/8f/y//P/9P/1//X/9v/3//j/9//3//b/9v/2//b/9P/2//L/7//t
/+//8P/v/+z/7P/q/+j/5v/o/+z/9/8MACYAQABYAGoAagBYAD0AJQATAAUA9//n/9D/
uf+s/63/rv+m/6D/nf+Y/5j/nf+o/7X/wf/N/9b/3//l/+j/5f/k/+b/6P/o/+r/7f/w
//D/8//0//b/9P/0//P/8//y//X/9f/1//b/9//5//r/+f/5//n/+f/7//z//P/8////
/////////f/8//v/+f/3//n/+f/5//z//f///wEAAgADAAMABAAEAAUABQAEAAYABgAH
AAcABwAIAAgACAAGAAYACQAJAAkACgAMAA4AEQAUABQAFQAWABcAGAAaABoAGQAYABkA
GQAZABkAGQAZABsAGwAcAB4AIAAhACEAJAAlACYAJwAoACgAJwAmACQAIwAiACEAIgAh
ACAAIAAeABwAGgAYABoAGAAXABIAEwAQABEAEAANAAwADAAKAAoABwAHAAYABAAEAAQA
BQAHAAcABAADAAIAAgACAAIABAAEAAQABAADAAIAAQABAAMAAwACAAIAAwAEAAUABgAE
AAMAAgABAAMAAwAEAAQABQAGAAYABwAHAAYABQAEAAYABgAGAAcACAAIAAgACQANAA4A
DwAQAA8ADgANAAwADgAOAA4ADwAQABAAEQARABIAEwAUABUAFQAUABQAFQAVABUAFQAV
ABQAEgARAA8AEQARABEAEgARAA8ADgANAAwADAALAAsACwALAAoABgADAAAA///9//z/
+//4//f/9//3//f/9//3//f/9//3//f/9//3//f/+//7////AwD+//v/+v/5//j/+P/4
//j/+P/2//b/9v/2//T/8v/w/+7/8f/y//P/9P8GABYAJgA2AD8ASABRAFoARgA0ACIA
EAAGAA==
         </WaveFormData>
      </LeadData>
      <LeadData>
         <LeadByteCountTotal>10000</LeadByteCountTotal>
         <LeadTimeOffset>0</LeadTimeOffset>
         <LeadSampleCountTotal>5000</LeadSampleCountTotal>
         <LeadAmplitudeUnitsPerBit>4.88</LeadAmplitudeUnitsPerBit>
         <LeadAmplitudeUnits>��V</LeadAmplitudeUnits>
         <LeadHighLimit>2147483647</LeadHighLimit>
         <LeadLowLimit>268435456</LeadLowLimit>
         <LeadID>V6</LeadID>
         <LeadOffsetFirstSample>0</LeadOffsetFirstSample>
         <FirstSampleBaseline>0</FirstSampleBaseline>
         <LeadSampleSize>2</LeadSampleSize>
         <LeadOff>FALSE</LeadOff>
         <BaselineSway>FALSE</BaselineSway>
         <ExcessiveACNoise>FALSE</ExcessiveACNoise>
         <MuscleNoise>TRUE</MuscleNoise>
         <LeadDataCRC32>3005992176</LeadDataCRC32>
         <WaveFormData>
GgAaABoAGgAaABoAGgAaABsAHAAdAB4AIQAiACMAJAAiACIAIgAiACIAIgAiACIAIgAi
ACIAIgAgAB4AHAAaABgAGAAYABgAFQAUABMAEgARABAADwAOAA0ADAALAAoACgAKAAoA
CgAJAAgABwAGAAQABAAEAAQABgAGAAYABgAGAAYABgAGAAYABgAGAAYABAAEAAQABAAC
AAIAAgACAAQABAAEAAQABgAGAAYABgADAAIAAQAAAAMABAAFAAYABQAEAAMAAgACAAIA
AgACAAUABgAHAAgACAAIAAgACAAIAAgACAAIAAgACAAHAAcACgALAA0ADwAPAA8ADgAP
AA0ADQAMAAwACQAJAAgACAAIAAYABAAHAAkACQAJAAYACAAHAAUAAgD//////f/8//z/
+//7//v//f/9//3/+//7//v/+//7//3//P/8//z/+//6//n/+P/5//n/+f/5//n/+f/5
//n/+P/3//T/8//0//X/9v/2//b/9P/x/+//7v/v//H/8f/u//D/8P/x//j/BwAWACkA
PABCADsALgAcAA8ABQAAAPr/8P/j/9n/1P/O/8L/t/+y/7L/t//C/8z/0f/Y/+D/5P/n
/+r/7P/v//P/8v/z//b/8v/v//H/8//2//b/9//6//r/+P/4//v//f/9//3//f//////
///9//3//f/9//3//v/+//7///////////8BAAEAAQABAAEAAgACAAMAAQACAAIAAgAE
AAUABQAFAAMABAAEAAQAAwAEAAUABQAHAAcACAAIAAkACgALAAsACQAJAAkACQAOAA4A
DgAOAA0ADQAPABAAEgASABMAEwARABEAEAAQABMAFAAUABQAFgAXABkAGgAXABYAFQAU
ABUAGQAYABkAFwAVABcAFwAUABMAEgASABQAEgARABAADgANAAwACAAGAAYABgAHAAUA
AwABAP///P/7//r/+f/7//v/+//7//3//f/6//r/+v/6//r/+v/3//b/9f/3//X/9P/0
//X/+P/4//f/9f/1//X/9f/1//X/9P/0//T/9v/2//b/9f/z//P/8//x//H/8v/z//P/
8//z//P/8//1//T/9P/3//f/9f/1//X/9P/0//T/9P/w//L/8v/y//X/9P/2//b/9v/2
//b/9v/3//j/+f/8//3//v////3//////////P/8//v/+//7//z//f/8//j/+//7//v/
/f/6//r/+f/3//T/8//z/+//7v/u/+3/7//v/+//7//t/+v/6//r/+v/6//r/+r/7P/s
/+z/7P/r/+r/6v/p/+v/6//r/+v/6f/p/+n/6f/n/+f/5//n/+v/7P/q/+r/6f/n/+T/
4f/h/+H/4v/i/+D/4f/o//H/+v8JAB4AMAAzACwAHgAPAAMA/P/4/+7/3f/N/8L/tv+u
/6f/qP+o/6v/tP+8/8H/xv/Q/9b/2f/c/9z/2//f/+L/4f/i/+b/5f/j/+X/6v/q/+v/
7P/s/+r/6v/t/+//7//v/+3/7//v/+//8f/x//H/8f/z//T/9P/0//T/8//y//H/8f/x
//H/8f/v//D/8P/x//T/9v/3//j/+v/7//v/+//7//z//P/8//z//P/8//v//v///wEA
AgACAAIAAgABAAEAAQABAAEABAAEAAQABAAHAAcACQAKAAoACgALAAsACwALAAoACgAJ
AAoACgAKAAsACwAMAAwADAAMAAwADAAOABEADwAPABEADwARABEAEgARABAAEAAOAAwA
CwAKAAkACQAJAAYAAwACAAEAAQADAAMAAwADAAIAAQAAAP////////////8BAAEA/v/+
/wAAAAAAAAAAAAAAAAAAAwABAAAAAAABAAQABAADAAEAAQABAAEAAQACAAIAAwAEAAUA
BgAHAAcABAADAAIA//8AAAIABAAFAAcACQALAA0ACQAGAAQABQADAAEAAQABAAQABAAE
AAQAAwAGAAcACAALAAwADAANAA8ADwAPABEAEQAPAA0ADAAMAAwADAAMAA8AEQATABUA
FAAVABYAFwAZABsAGwAbABwAHAAbABsAGAAYABgAFgAWABkAGQAZABgAFAATABEAEgAQ
ABAAEQAPAA4ADgANAAsACwALAAsACwAJAAkACQAMAA0ADgAOAA0ADAALAAoACgAKAAsA
CwANAA0ADQANAAsACwALAAsACgALAAwADQANAAwADAAOAAsABQAAAP//AwAFAAQAAgAG
AA0AFAAhAC4APwBMAFIASwA+ACwAHwAZABIACAD6/+v/4f/c/9j/0P/H/8T/yP/N/9L/
3P/p//L/9P/4//v//P/+/wEA///+////AgAGAAkACQAHAAQABAAJAAsADAALAAwACgAL
AAoACQAJAAsACwALAAkACQAJAAkACQAKAAoACgALAAsACwALAA0ADQANAA0ADQAOAA4A
DwAPABAAEAAQAA0ADQAMAAsADQAOAA4ADgAQABIAFAAVABIAEQARABAAEwAUABUAFQAX
ABcAFwAXABgAGAAYABgAGAAXABgAGAAZABoAHAAdAB8AHwAeAB4AHQAeAB4AHgAhACEA
IgAiACMAJAAlACYAIwAlACIAIQAhAB8AIQAhACIAIQAgACAAIAAeAB0AHAAdAB0AHQAa
ABcAFgAVABUAFAATABIAEQAQAA8ADgANAAsACwALAAsACwALAAgACAAKAAoACgAKAAgA
CAAIAAsACQAIAAgACQAMAAwACwAJAAcABwAHAAcACQAKAAwADgANAAwACwAJAAsACwAL
AAkACQAKAAsACwANAA0ADQANAA0ADAAMAA8ADAAJAAgABwALAAwADQAOAAkACgAJAAgA
BwAIAAgACQAJAAkACQALAAsADQARABAADgAOAA4ADgAPAA8ADwAPAA4ADwAQABEAEQAT
ABMAEwAUABQAEwATABIAEgASABAADAAPAA8ADwAPAAwADAALAAkABgAFAAUAAQAAAAAA
//8CAAMABAAFAAQAAQAAAP///f/9//3//P/9//7///8AAP7//v///////v/9//z/+//7
//v/+//7//v/+//7//v/+//8//j/9v/3//f/8v/t/+3/7f/s/+z/8v/7/wgAFwAmADMA
PAA6AC8AIAAOAAUA///6//L/5v/Z/9H/zv/K/77/s/+y/7T/t//A/8j/0f/Y/9z/4v/n
/+j/6v/v//H/8v/x//D/6v/p/+3/7//w//L/9f/4//j/9v/2//X/9//3//f/9//5//n/
+f/7//v/+//7//n/+P/2//T/9v/3//j/+f/3//f/9//3//f/+P/4//n/+f/6//r/+v/4
//n/+f/5//f/+P/4//j/+f/6//v/+//9//3//v/+//3//v///////P/7//r/+f///wAA
AQACAAIAAQACAAIAAgACAAMAAwAEAAUABQAGAAYABgAFAAQABQAFAAYABgAGAAYABgAG
AAgACwAJAAkACQAHAAkACQAGAAUABAAEAAQAAgABAAAAAAABAAIAAAD7//r/+f/5//j/
9//2//X/9v/1//T/8//z//P/8//z//H/8f/u/+7/7//w//H/8v/0//T/9P/3//T/8v/x
//H/9P/0//P/8f/z//P/8//z//T/9P/1//b/9f/0//P/8f/z//P/8//x//L/9P/2//f/
9f/1//X/9f/z//L/8v/1//b/9f/2//f/+v/6//r/+v/2//j/9v/2//f/+P/5//r/+v/7
//z//f/+////AAABAAAAAQAAAP///v/+//3//f/8//z//P/6//j/+//7//v//f/6//r/
+f/1//L/8f/x/+3/7P/s/+v/6//r/+v/6//p/+f/5//n/+n/6f/p/+j/5//m/+X/5P/l
/+b/6P/p/+j/5//m/+X/5P/j/+L/4f/g/+H/4v/j/+X/5v/m/+b/4//j/+T/4f/Z/9X/
1v/Y/9j/2f/c/+n/+P8LACAALAArACIAEgADAPf/8P/q/+D/1f/J/77/tP+s/6f/pP+i
/6P/qv+y/73/wv/G/8r/z//U/9b/1f/V/9j/2//g/+b/4//f/93/4v/i/9v/3f/e/93/
3v/h/+P/4//j/+L/4//i/+H/4//j/+P/4//l/+b/5v/m/+f/5//n/+f/6f/p/+n/6f/p
/+r/6v/r/+n/6P/m/+T/5//p/+r/6//t/+7/7v/u/+7/7v/u/+3/7f/t/+7/7v/v//D/
8f/x//L/8//0//X/9v/2//b/9v/1//X/9//4//n/+v/8//3//f/9//z//P///wAAAAAA
AAEAAQACAAIAAQAAAP///v8AAAMAAQABAAEA//8BAAEAAQABAAEAAgABAP7//P/6//r/
+//8//r/+f/4//f/9//0//P/8v/x//L/8f/w/+//8f/x//H/8f/v/+//7P/s/+r/6v/q
/+r/7P/s/+z/7//v/+7/7v/v/+3/7P/q/+f/6f/p/+n/6f/q/+r/6//s/+7/7v/u/+3/
6//r/+v/6f/p/+r/6//r/+v/6//r/+v/7f/s/+z/7//u/+v/6v/p/+r/6v/q/+r/6f/s
/+3/7v/t/+7/7v/v/+//8f/y//D/8P/w//D/8P/x//L/8//0//X/9v/3//j/+//8//3/
+//6//j/9//5//r/+//6//f/+f/4//f/+P/2//f/9//z//D/7//v//D/8P/x//H/7v/t
/+z/6//t/+v/6//r/+v/6//r/+r/6v/q/+r/6v/s/+z/7f/t/+v/6//r/+v/7f/t/+3/
7f/t/+3/7f/t/+v/6v/o/+j/7f/t/+b/4f/d/9v/4P/g/+D/4f/m/+3/+v8LAB4AMAA5
ADYAKAAXAAMA+v/2//T/6f/b/8z/xP+8/7f/sP+s/6//tv/C/8f/zP/S/9b/2//k/+r/
6f/p/+r/7f/u/+z/7f/x/+//7v/u/+//7v/u/+z/7P/w//P/9P/1//f/+f/5//n/9//3
//f/9//5//r/+v/6//7///8AAAEA///////////9//7//v////3//v/+//7/AAADAAUA
BwAGAAYABQAEAAIAAgACAAEAAgADAAUABgAHAAgACQAJAAgABwAGAAUABgAGAAYABgAI
AAkADAAOAAwADAANAA0ADAALAAkACAALAA4AEAASABEAEQASABIAFAAUABQAFAATABUA
EgARAA8ADQAPAA8AEAARABIAFAAUABIAEQAQAA0ADQANAAoACQAKAAsADQAIAAUAAgD/
/////////////////////////////P/8//r/+v/6//r/+v/6//r//f/9//z//P/9//v/
+v/4//X/9v/3//j/+f/5//j/+P/4//r/+v/6//n/+//7//v/+f/7//z//f/9//v/+//7
//v/+v/4//f/+f/7//n/+f/5//z//P/8//z/+f/6//n/+P/3//j/+P/5//f/9//3//n/
+v/7//z///8BAAAAAwAEAAUABgAEAAMAAgABAAIAAwAEAAUAAwAFAAUABQAHAAgACAAJ
AAYABgAGAAQAAwAHAAgACQAGAAIAAQD///3/+v/5//n/9f/0//T/8//1//f/+f/7//3/
+//7//v/+f/5//n/+P/3//b/9f/0//L/8v/z//P/9v/3//j/+f/5//n/+f/5//X/9f/1
//X/8//w//D/9v/3//X/9P/1//X/8//w//D/7v/v//z/EwAmADkARABAADMAIgAQAAMA
/f/4//D/5P/V/8v/yv/I/8D/u/+6/7z/xf/O/9T/1//c/+L/5v/j/+b/7P/t/+3/8P/1
//j/+P/7////+//6//r/+f/5//j/9f/0//P/9f/1//X/9//5//n/+f/6//v//P/9//z/
/P/7//r/+v/5//j/9//4//n/+v/7//n/+v/6//v//f/+//7//v/8//3//f/9////AgAE
AAYABAAEAAQAAwAFAAUABgAGAAgACgAMAA0ADgAPABAAEQAWABYAFgAWABkAGQAbABwA
HAAcAB0AHQAbABsAGgAaABsAHAAcABwAHAAbABsAGgAbABwAHQAeAB4AIQAfAB8AHgAb
ABwAGwAbABsAGwAcABwAGgAZABgAFgAVABQAEAALAAoACQAJAAkACQAJAAkABgAFAAQA
AwABAAEAAQABAAQABQADAAQAAwACAAEAAAD+//7//v8BAAEAAAAAAAEAAQAAAP7/+//+
////AAABAAQABAAFAAYABQAEAAMAAQADAAMAAwABAAMABAAFAAUABQAFAAUABQAGAAYA
BwALAAoABwAGAAUACAAIAAgACAAIAAoACgAKAAkACgAKAAsADwAOABAAEAAQABAADAAL
AAoACQANAA8AEQATABEAEwATABMAEwAUABQAFQAUABQAFAASABIAFQAVABUAFQASABIA
EQAQAA4ADgAPAAsACgAKAAkACwALAAsACwAMAAsADAANABEAEwAVABYAFgAWABYAFgAZ
ABoAHAAdABwAGwAaABkAGwAbABsAGwAXABcAFwAXABkAGAAWABYAFQARABAAEwATABEA
DgAMAAoADQAWACEAMgBFAFYAXABVAEgAOgApACEAHgAWAAoA+//v/+b/4v/c/9X/0P/O
/9H/1v/c/+P/7P/y//j//f8AAAAAAQABAAQABwAGAAYABwAJAA0ADAAGAAUACQAKAAkA
CgAJAAsACwALAAsADQANAA0ADQANAA0ADQAPABAAEAAQABAADwAOAA0ADwAPAA8ADwAR
ABIAEgATABIAEgARABAAEgATABMAEwASABIAEQAQABEAEgATABMAFAAVABcAGAAWABYA
FgAVABYAFwAYABkAHAAcABwAHAAbABsAHQAeACAAIAAhACEAHwAfAB4AHgAgACIAIwAk
ACMAIwAkACQAIQAgAB8AHgAhACUAJAAlACUAIwAlACUAIgAhACAAIAAgAB4AHQAcAB0A
HQAdABoAFQAUABMAEwAQAA8ADgANAAwACwAKAAkACQAJAAkACQAJAAkABgAGAAgACAAI
AAgABQAEAAMABQADAAIAAgADAAYABgAFAAMABQAFAAUABQAEAAQABQAGAAQABAAEAAMA
BQAFAAUAAwAEAAYACAAJAAgABwAGAAUABwAGAAYACQAHAAUABQAFAAoACgAIAAgACgAK
AAoACgAKAAsACwALAAsADgAPABAAEQARABMAEwATABEAEAAOAA0ADgAOAA4ADAAJAAsA
CgAJAAsACAAIAAcABgAEAAQABQABAAAAAAD/////////////AQD////////8//v/+v/4
//r/+v/6//r/+//8//7////8//v/+v/5//v/+//7//v/+//7//v/+//7//j/+P/4//f/
8//y//H/8//z//T/9P/y//H//P8NAB4AMwBEAEwASQA6ACgAGQARAAwABAD4/+v/3//S
/8r/wv+5/7b/vP/F/87/1v/Z/97/5P/o/+v/8P/y/+//6//w//X/9v/4//v/+//5//j/
9P/z//f/+P/3//j/+v/9//7////+/////v/9//v/+//7//v/+//8//z//P//////////
//////////////8AAAAAAQD//wAAAAAAAAAAAQABAAEAAwAEAAQABAAFAAYABwAHAAQA
AwADAAIABQAGAAcABwAJAAkACQAJAAwADAAMAAwADQANAA8AEAAPAA4ADgANABAAEQAR
ABIAEQASABIAEgAVABUAFgAWABUAFAATABIAFAAXABUAFQAXABUAFwAXABYAFQAUABQA
EgAQAA8ADgAMAAsACgAGAAUABAADAAMAAgABAAAA///8//v/+v/5//n/+f/5//n/+//7
//j/+P/4//j/+P/4//b/9v/2//n/+P/2//X/9f/3//j/+P/3//n/+f/5//n/9v/0//P/
8v/z//T/9f/1//j/+f/6//n/+P/4//j/9//3//f/9//3//b/9P/z//X/8//x//H/8f/1
//b/9//4//b/+P/4//j/+f/6//r/+//9//7/AAAAAAAAAAD+//3//P/7//3///8BAAMA
AwAFAAUABQAEAAQAAwADAAAAAAAAAP7//v8BAAEAAQADAAAAAAD///7//P/8//3/+P/2
//X/8//1//X/9f/1//j/9//4//n/9//3//f/9v/2//b/9v/2//f/+P/6//v/+//7//v/
+//7//v/+//7//n/+f/5//n/+//6//r/+v/1//H/8P/x//P/8f/w//D/8v/x//j/BQAY
ACsAPgBKAEcAPAAsABsAEQAMAAQA+P/p/9n/zP/E/8D/u/+4/7r/wf/I/87/0//a/+D/
4v/j/+r/7P/t/+3/7v/v//D/8v/x//H/9f/4//r////+//z/+P/2//n/+//7//v/+f/7
//v/+//6//n/+P/3//j/+v/7//z//f/9//3//f/9//3//f/9//v//P/8//3///8AAAAA
AAACAAMAAwADAAEAAgACAAIABQAGAAcABwAHAAcACAAIAAkACgALAAsACgAJAAgABwAN
AA4ADwAQABMAEwAVABYAFAAUABUAFQATABMAEgASABMAFAAUABQAFwAXABgAGAAaABoA
GgAaABkAGwAYABcAGgAZABwAHQAeAB0AHAAcABsAGAAWABQAEQARABEADgANAAwACwAL
AAoACQAIAAcACAAHAAYABQAFAAUABQAFAAMAAwAAAAAAAgACAAIAAgAAAAAAAAADAAEA
AAAAAAEAAgACAAEA/////////////wAAAAABAAIAAAAAAAAA///////////9////AAAB
AAEAAQABAAEAAQD///7//v8BAAMAAQABAAEAAAAAAAAAAAAAAAIAAgACAAUABgAGAAcA
BwAHAAcACQAHAAcABwAIAAYABAACAAAAAQADAAUABwAIAAkACgALAAwADwAQABEADgAO
AA0ADQAOAA4ADgAMAAoADQANAA0ADQAKAAoACQAJAAYABQAFAAIAAAD///3//f/9//3/
/f/7//n/+f/5//r/+//8//z//v/+//7//v/9//z//P/7//v/+//7//v/+//7//v/+//6
//v//P/9//n/+v/4//j/9//1//T/8//1//P/8P/y//b/+/8GABcAKgA7AEQAQAAzACQA
FgALAAEA+P/u/+D/0f/N/8z/xv/A/7v/tv+2/7n/wv/K/9X/3v/k/+j/5//o/+j/6//r
/+7/8f/2//j/9//1//n//P/8//v/+//6//f/9v/5//v/+//7//v//f/9//3/////////
//8BAAIAAgACAAEA///9//v//P/9//7//////wAAAAABAAMABAAEAAQAAwADAAIAAQAC
AAQABQAGAAUABgAHAAcACAAJAAsADAALAAwADQANAAsACwALAAsADAAMAAwADAAOAA8A
EgAUABYAFgAXABcAFwAXABYAFgAXABgAGAAYABsAGwAcABwAGgAaABoAGgAaAB0AGwAb
AB0AGwAdAB0AGgAZABgAGAAXABQAEgAQABEAEQARAA4ACQAIAAcABwAHAAcABwAHAAQA
AwACAAEAAwADAAMAAwAFAAUAAgACAAEAAAD///7//v/+//7/AQABAAAAAAABAAIAAgAB
AP////////////8AAAAAAQACAAAAAAAAAP//AQABAAEA//8BAAIAAwADAAEAAQABAAEA
AQAAAAAAAwABAP///////wIAAgACAAIAAAACAAIAAgADAAYABAAEAAIAAgACAAIAAgAD
AAQABQAGAAcACAAJAAcABwAFAAMAAwAEAAQABQAHAAgACQAIAAQABwAHAAcACQAGAAYA
BQAAAPz/+v/5//f/9v/2//X/9f/1//X/9f/z//H/8f/x/+//7//v/+7/8P/w//D/8P/v
/+7/7v/t/+3/7f/t/+3/6//r/+v/6//q/+v/7P/t/+3/6v/o/+b/5//p/+j/5f/j/+X/
5P/g/+D/5f/s//f/CAAdAC4ANgAvACIAEAD///X/8v/q/+L/2f/N/8b/wv+8/6//pv+m
/63/sv+6/8H/yv/Q/9b/2f/c/9z/3f/f/+D/3//e/+L/5f/n/+n/5v/m/+v/7P/s/+r/
6v/p/+v/6//r/+z/7//w//H/7//v/+//7//v//D/8P/w//P/8//z//P/8f/x//H/8f/z
//T/9P/1//X/9v/2//b/8//z//L/8f/y//T/9f/2//n/+v/7//v/+f/5//r/+v/9//7/
////////////////AgACAAIAAgADAAMABQAGAAYABgAHAAcACQAJAAgACAAKAAwADQAO
AA8ADwAQABAADgAOAA4ADgAPABMAEgATABMAEQATABMAEAAPAA4ADgAOAAwACwAKAAgA
BwAGAAIAAAAAAAAAAQACAAEAAAD///z/+//6//n/+f/5//n/+f/7//v/+P/4//j/+P/4
//j/+P/4//j/+//5//j/+P/5//j/+P/3//X/9v/3//j/+f/4//j/+f/6//n/+P/3//X/
9//3//f/9f/2//j/+v/7//r/+f/4//f/+f/4//j/+//7//n/+f/5//7//P/6//r/+v/8
//z//P/8//3//f/9//3//P/9//7//////wEAAQABAAAAAAD//////v/+//7//P/6//3/
/f/9//v/+P/4//f/9f/y//H/8f/x//D/8P/v/+//7//v/+//7//t/+3/7f/r/+v/6//q
/+r/6v/q/+r/6P/o/+n/6f/n/+f/5//n/+n/6f/p/+n/6f/p/+n/6f/r/+j/5v/o/+f/
4f/e/93/3f/d/97/3v/e/+H/5v/x//7/DQAeAC4AMQAqABwADQABAPj/8P/q/+H/0f/A
/7b/sP+r/6j/qv+v/7j/wv/D/8b/zP/S/9f/2v/a/93/3//e/93/4P/i/9//4f/l/+r/
7P/v/+7/7v/s/+z/6v/p/+b/4//k/+f/6P/p/+z/7f/u/+//7//w//D/8P/x//H/8f/x
//P/8//z//P/8f/y//L/8//1//b/9v/2//b/9//3//f/9//4//j/+P/5//r/+//7//3/
/f/+//7//f/+//////8AAAEAAgADAAUABAADAAIABgAHAAoADAALAAoACgAJAAcABwAG
AAYACgAMAA0ADgARABEAEgASABEAEAAPAA4AEAATABEAEQARAA8AEQARABAADwAOAA4A
EAAOAA0ADAALAAsACwAIAAQAAgAAAP//AQABAAEAAQAAAP///v/9//v/+//7//v/+//7
//j/+P/2//b/9v/2//j/+P/4//v/+f/4//j/+f/8//z/+//5//f/9//3//f/9v/0//P/
8v/0//T/9P/z//T/9f/2//X/8//0//X/9f/3//f/9//3//f/9v/2//n/+v/5//r/+//6
//r/+v/6//j/+v/6//r//f/+//7//////wMACAAGAAYABgAGAAYABwAIAAkACAAJAAoA
CwAJAAsACwALAAkACAAGAAUABwAIAAkACAAIAAsACwALAAcAAgAAAP3/+//4//f/9//2
//b/9//3//b/9f/0//P/8f/v/+//7//v/+//7//u//D/8v/0//b/9P/0//X/9f/3//f/
9//3//X/9f/1//X/8v/x//D/7//v//D/8P/0//P/8f/w//H/8f/v//D/8v/y//X//P8N
ACIAMwBEAEwARQA2ACYAGwAVABAABgD2/+n/3//a/9L/xv+9/7r/uP+9/8j/1v/l/+r/
6v/w//P/9P/0//f/9//4//v//v/+//3//f///wIAAgADAAEAAAD9//z/AAADAAQABQAE
AAUABAADAAMAAwADAAMAAwAEAAQABAAFAAUABQAFAAcABwAHAAcACgAMAA0ADwAOAA4A
DQAMAA0ADwAQABEADwAQABAAEAARABIAEwATABQAFQAXABgAFwAYABkAGQAWABUAFAAT
ABkAGgAbABwAHAAbABwAHAAZABgAGAAXABMAEQAOAAwADAAMAAsACgALAAsADAAMAA0A
DgAPABAADwARAA4ADQAOAA0AEAARAA0ACwAJAAgACgAIAAcABgAGAAcACAAGAAEA/v/7
//n/+v/5//j/9//0//P/8v/x//L/8//0//X/8v/x/+3/7P/r/+r/6f/o/+3/8P/z//n/
/P/+/wEABQADAAIAAAD9//7///8AAAEAAwAEAAYACAAKAAoACgAJAAcABwAHAAUAAwAE
AAUABQAFAAUABQAFAAcABgAGAAkACwAJAAkACQAKAAoACgAKAAUABgAFAAQAAQAGAAwA
DQAMAAoACAAGAAQABgAHAAgACQAJAAkACQAJAAkACwALAAsADAAMAAsACwAIAAgACAAG
AAQABwAHAAcACQAGAAYABQABAP7//f/9//3//P/8//v/+v/5//j/9//5//f/9//3//X/
9f/1//T/8//y//H/8P/y//L/8//z//X/9f/1//X/9f/1//X/9f/1//X/9f/1//P/8P/u
//D/8f/x/+7/7f/r/+v/6P/o/+r/8/8CABUAKAA7AEwAUABHADgAKAAfABkAFAAMAPz/
6f/d/9z/2v/Q/8n/xP/A/73/vv/E/8v/0v/a/+D/5//s/+z/6//r/+z/6//s/+7/8f/x
//P/9v/4//n/+f/4//X/9P/3//n/+f/5//n/+//7//v/+//7//v/+//7//z//P/8//3/
/f/9//3//P/7//r/+f/4//j/9//3//j/+v/7//z//P/9//3//f/8//z/+//6//3//v//
/////f/9//7//v///wAAAQABAAEAAQABAAEAAgACAAIAAgABAAEAAwAEAAMAAgACAAEA
BAAFAAUABgAFAAYABgAGAAUABQAGAAYABwAIAAkACgAJAAsACAAHAAYAAwAEAAMABAAD
AAIAAgD///z/+v/4//n/+f/5//b/9f/0//P/8//v/+3/6//p/+j/5//m/+X/5f/l/+X/
5f/n/+f/5P/k/+P/4v/h/+D/4P/g/+D/4//g/97/3f/d/97/3v/d/9v/3v/f/+D/4f/g
/97/3f/c/9z/3P/c/9v/3P/d/97/3f/b/9z/3f/d/93/3f/d/93/3//e/97/4f/k/+P/
5P/l/+P/4v/h/+D/4P/i/+L/4v/j/+T/5P/l/+f/5//n/+n/6f/p/+n/6//p/+n/6v/q
/+n/5//l/+P/4//j/+T/5P/j/+L/4f/f/93/3f/c/9z/3v/d/9z/2//c/9v/2v/a/9z/
2v/Z/9j/1v/V/9T/0//V/9T/1P/U/9T/1P/U/9T/1//Y/9v/3P/a/9j/1v/U/9L/1P/U
/9T/1P/S/9L/0v/S/9D/zv/M/8r/zP/M/8z/zP/X/+L/7f/4/wEACgATABwAEAAGAPz/
8v/t/w==
         </WaveFormData>
      </LeadData>
   </Waveform>
</RestingECG>
