# Supplementary material for: Detection of Left Atrial Enlargement Using a Convolutional Neural Network-Enabled Electrocardiogram
Source: Front Cardiovasc Med. 2020 Dec 17;7:609976. doi: 10.3389/fcvm.2020.609976 (PMC7773668; doi:10.3389/fcvm.2020.609976)
Supplement: Supplementary file 4 [file Data_Sheet_4.ZIP › normal3/1802031598_1014_00000019.XML]

<?xml version="1.0" encoding="Windows-1252"?>
<!DOCTYPE RestingECG SYSTEM "restecg.dtd">
<RestingECG>
   <PatientDemographics>
      <PatientID>1802031598</PatientID>
      <PatientAge>67</PatientAge>
      <AgeUnits>Years</AgeUnits>
      <Gender>Male</Gender>
      <PatientLastName>zhenchuyuan</PatientLastName>
   </PatientDemographics>
   <TestDemographics>
      <DataType>Resting</DataType>
      <Site>1</Site>
      <AcquisitionDevice>MAC55</AcquisitionDevice>
      <Status>Unconfirmed</Status>
      <Priority>Normal</Priority>
      <AcquisitionTime>09:47:10</AcquisitionTime>
      <AcquisitionDate>07-28-2016</AcquisitionDate>
      <CartNumber>1</CartNumber>
      <AcquisitionSoftwareVersion>009C</AcquisitionSoftwareVersion>
      <XMLSourceVersion>MAC5000 v1.0</XMLSourceVersion>
   </TestDemographics>
   <RestingECGMeasurements>
      <VentricularRate>73</VentricularRate>
      <AtrialRate>73</AtrialRate>
      <PRInterval>168</PRInterval>
      <QRSDuration>92</QRSDuration>
      <QTInterval>404</QTInterval>
      <QTCorrected>445</QTCorrected>
      <PAxis>60</PAxis>
      <RAxis>-16</RAxis>
      <TAxis>43</TAxis>
      <QRSCount>12</QRSCount>
      <QOnset>227</QOnset>
      <QOffset>273</QOffset>
      <POnset>143</POnset>
      <POffset>202</POffset>
      <TOffset>429</TOffset>
      <ECGSampleBase>500</ECGSampleBase>
      <ECGSampleExponent>0</ECGSampleExponent>
   </RestingECGMeasurements>
   <Diagnosis>
      <Modality>Resting</Modality>
         <StatementCount>2</StatementCount>
         <LabelText>12SL ��ϳ���</LabelText>
      <DiagnosisStatement>
         <StmtFlag>ENDSLINE</StmtFlag>
         <StmtText>�������</StmtText>
      </DiagnosisStatement>
      <DiagnosisStatement>
         <StmtFlag>ENDSLINE</StmtFlag>
         <StmtText>���� ECG</StmtText>
      </DiagnosisStatement>
   </Diagnosis>
   <Waveform>
      <WaveformType>Rhythm</WaveformType>
      <WaveformStartTime>0</WaveformStartTime>
      <NumberofLeads>8</NumberofLeads>
      <SampleType>CONTINUOUS_SAMPLES</SampleType>
      <SampleBase>500</SampleBase>
      <SampleExponent>0</SampleExponent>
      <HighPassFilter>16</HighPassFilter>
      <LowPassFilter>150</LowPassFilter>
      <ACFilter>NONE</ACFilter>
      <LeadData>
         <LeadByteCountTotal>10000</LeadByteCountTotal>
         <LeadTimeOffset>0</LeadTimeOffset>
         <LeadSampleCountTotal>5000</LeadSampleCountTotal>
         <LeadAmplitudeUnitsPerBit>4.88</LeadAmplitudeUnitsPerBit>
         <LeadAmplitudeUnits>��V</LeadAmplitudeUnits>
         <LeadHighLimit>2147483647</LeadHighLimit>
         <LeadLowLimit>268435456</LeadLowLimit>
         <LeadID>I</LeadID>
         <LeadOffsetFirstSample>0</LeadOffsetFirstSample>
         <FirstSampleBaseline>0</FirstSampleBaseline>
         <LeadSampleSize>2</LeadSampleSize>
         <LeadOff>FALSE</LeadOff>
         <BaselineSway>FALSE</BaselineSway>
         <ExcessiveACNoise>FALSE</ExcessiveACNoise>
         <MuscleNoise>FALSE</MuscleNoise>
         <LeadDataCRC32>2247008835</LeadDataCRC32>
         <WaveFormData>
9v/2//b/9v/0//T/9P/0//b/9v/2//b/9P/0//T/9P/y//L/8v/y//L/8v/y//L/8v/y
//L/8v/0//T/9P/0//b/9v/2//b/9v/2//b/9v/2//b/9v/2//b/9v/2//b/9v/2//b/
9v/2//b/9v/3//f/9//3//f/+f/4//j/+f/5//n/+//7//3//f/+//7//v/+////////
/wAAAQACAAUABgAIAAgACQAJAAkACgAKAAgACAAIAAkACQAJAAkACgALAAsACwAJAAgA
BwAGAAIAAAD+//z/+v/4//f/9//3//f/9//3//X/9f/0//T/9P/0//T/9P/0//T/8//z
//P/8//z//P/8v/y//L/8v/y//L/8v/y//L/8v/x/+7/7P/s//H/9P/1//v/BgAUACkA
QABcAHwAnQC+ANwA7QDxAOcA0wC1AIUAQwD6/77/o/+g/5r/kf+W/6T/qv+t/67/sv+5
/8T/zf/U/9v/5P/r/+//8v/0//X/9f/1//X/9f/1//P/8//z//T/9P/0//T/9P/1//X/
9v/2//b/9v/3//f/9f/1//X/9v/2//b/9v/2//f/+f/6//v/+v/6//r/+f/7//z//P/9
//v/+//8//3//f/9//z//P//////AAABAAEAAQAAAP////////////8CAAIAAgAEAAMA
BAAFAAYACAAJAAoACgANAA4ADwAQAA8AEAARABIAEQARABIAEwAWABcAGAAYABgAGQAa
ABoAGgAaABsAGwAbABsAGwAbABsAGgAaABoAGgAZABkAGAAXABcAFwAVABQAEwASABEA
DgANAAwADAAMAAsACgAJAAgABwAGAAUABgAFAAUABAACAAEAAAD///////////7//f/9
//3//f/6//r/+f/5//v/+v/6//r/+f/5//n/+f/2//b/9v/1//f/9//3//f/9f/1//X/
9f/3//f/9v/2//j/+P/4//j/+P/3//f/9//6//r/+v/6//j/+P/5//n/+f/5//n/+f/7
//z//P/8//z//P/8//z//f/9//3//f/9//3//f/9//3//f/9//3//f/9//3//f/9//7/
/v/+//3//f/8//z//v/+//7//v////7//f/8//v/+v/5//n/+f/5//v/+//6//r/+//7
//v//f/7//3//f/+//7//v/+/////////wAAAQAAAAEAAgAEAAQABQAFAAUABgAGAAQA
BAACAAMAAwADAAUABgAHAAcABwAFAAQAAwACAAAA/v/8//r/+P/2//X/9f/1//X/9f/3
//f/9//2//b/9v/2//b/9P/0//T/8//1//X/9f/1//P/8v/y//L/9P/0//T/9P/0//T/
9P/z//L/8P/w//P/9P/3//v/AAAKABkAKgBAAFgAdQCSAK4AxQDRAM8AxwCxAJEAXwAg
AOL/t/+o/6T/nf+c/6T/rv+1/7b/uP+//8b/zf/W/9v/4P/l/+v/8P/y//P/8//z//P/
8//z//X/9f/1//b/9P/0//T/9P/3//f/+P/4//j/+P/5//n/+f/5//n/+v/6//r/+v/6
//j/+f/5//n/+v/6//r/+f/7//z//P/9//3//f/+/////f/9//z//P/9//3//v////7/
//////////////////8CAAIAAgAEAAUABgAHAAgACAAJAAoACgALAAwADQAOAA8AEAAR
ABIAEwATABQAFQAWABcAGAAYABgAGQAaABoAGgAaABsAGwAbABsAGwAbABsAGgAaABoA
GAAXABcAFgAXABcAFwAVABQAEwASABEAEAAPAA4ADgAMAAsACgAJAAoACQAIAAcABgAF
AAUABAAEAAMAAgABAAEAAQABAAAA//////////8AAAAA//////3//P/8//z/+//7//v/
+//6//r/+v/5//v/+//7//v/+//7//v/+//7//v/+v/6//r/+v/6//r//P/7//v/+//8
//z//P/8//z//P/9//3//f/9//3//f/9//7//v/+//z//P/8//z/+//7//v/+//9//3/
/f/9//v/+//7//v/+//7//v/+//5//r/+v/6//v/+//6//r//P/8//z//P/7//v/+//7
//3//f/8//z//P/9//3//P/6//r/+v/6//v/+//6//r/+v/6//r/+v/8//z//P/8//r/
+v/5//n/+v/6//r/+v/6//r/+v/6//r/+v/6//r/+v/6//r/+v/6//r/+v/6//r/+v/6
//r/+P/5//n/+f/7//r/+v/6//r/+v/5//n/+f/5//n/+f/4//j/+f/5//n/+//7//3/
/f/+//7//v/+/////////wAAAQACAAMABAAGAAYABwAHAAcACAAIAAYABgAGAAcABwAH
AAkACgALAAsACwAJAAgABwAGAAQAAgAAAP7//P/6//n/+f/5//n/+f/5//n/+f/4//j/
+P/4//j/+P/4//j/9//3//f/9//3//f/9v/2//b/9v/2//b/9v/0//T/9P/z//T/8v/y
//X/9v/5//v/AgAOAB0AMgBIAGAAfQCaALQAyQDRANEAwwCvAI8AWwAeAOL/uf+s/6z/
pf+k/6z/tP+5/7r/vv/D/8z/1f/c/+H/6P/t//H/8v/0//X/8//z//P/8//z//P/8//z
//T/9v/2//b/9v/3//f/+P/4//j/+P/5//n/+f/5//n/+v/4//j/+P/4//j/+f/5//n/
+P/4//j/9//3//j/+P/5//n/+f/6//v/+//7//r/+v/7//v//P/9/wAAAQABAAEAAQAB
AAEAAQACAAIAAgAEAAMABAAFAAYABgAHAAgACAAJAAoACwAMAAsADAANAA4AEQARABIA
EwAUABUAFgAWABYAFwAYABgAGgAaABsAGwAbABsAGwAbABsAGgAaABoAHAAbABsAGgAZ
ABkAGQAXABgAFwAWABUAFAATABIAEgAQAA8ADgANAA4ADQAMAAsACgAJAAkACAAIAAcA
BgAFAAMAAwADAAIAAQABAAEAAQAAAAAA/////////v/+//7//f/9//3//f/+//7//v/9
//3//f/9//3//f/9//3//f/9//3//P/8//z//P/8//z//P/7//v/+//8//z//P/8//z/
/P/9//3//f/9//3//f/9//7//v/+//7//v/+//7//f/9//3//f/9//3//f/9//3//f/9
//3//f/9//3//f/7//z//P/8//3//f/8//z/+v/6//r/+v/5//n/+f/5//n/+f/4//j/
+P/5//n/+P/4//j/+P/4//f/9//2//b/+P/4//j/+P/4//j/+P/4//b/9v/1//X/9v/2
//b/9v/2//b/9v/2//b/9v/2//b/9v/5//n/+f/5//v/+//6//r/+f/5//n/+//5//v/
+//8//z//P/8//3//////wAAAQACAAMABAAGAAYABwAHAAcABgAGAAQABAAGAAcABwAH
AAcACAAJAAkABwAFAAQAAwACAAAA/v/8//r/+P/2//X/9f/1//X/9f/1//X/9f/0//b/
9v/2//b/9P/0//T/8//z//P/8//z//P/8v/y//L/8v/y//L/8v/y//L/8v/x//D/7v/u
//H/9P/3//3/CAAYAC0ARABgAIAAoQDAANgA5QDlANkAwwCjAG8ALQDq/7j/p/+m/57/
m/+i/6z/sv+z/7j/vv/F/87/1f/c/+P/6v/t/+//8v/y//P/8f/x//H/8f/x//P/8//z
//T/9P/0//T/9P/1//X/9v/2//b/9v/3//f/9f/1//X/9v/2//b/9v/2//j/+f/5//n/
+v/6//r/+f/5//r/+v/7//v/+//8//3//f/9//z//P/9//3//v///wAAAQABAAEAAwAD
AAMAAwACAAIAAgAEAAMABAAFAAYABgAHAAgACAAJAAoACwAMAA0ADgAPABAAEQARABIA
EwAUABUAFgAWABYAFwAYABgAGAAYABkAGQAZABkAGQAZABkAGAAYABgAFgAVABUAFAAT
ABMAEwARABIAEQAQAA8ADAALAAoACgAKAAkACAAHAAYABQAEAAMAAgABAAEAAAAAAP//
/v/9//3//f/9//z/+//7//v/+//8//z/+//7//v/+v/6//r/+f/5//n/+f/4//j/+P/3
//f/9//3//f/9//3//f/9//1//X/9P/0//b/9v/2//b/9P/z//P/8//0//T/9P/0//T/
9P/1//X/9f/1//X/9f/1//b/9v/2//b/9v/2//b/9//3//f/9//3//f/9//3//f/9//3
//f/9//3//f/9//3//j/+P/4//f/9//2//b/+P/4//j/+P/1//X/9f/1//f/9//2//b/
9P/1//X/9P/2//b/9v/2//X/9f/0//T/9P/0//T/9P/0//T/9P/0//b/9v/1//X/9v/2
//b/9v/0//T/9P/0//T/9P/0//T/9P/0//T/9f/1//X/9f/1//X/9P/0//f/9//3//n/
+f/7//v//P/8//z//P/9//3//f/+////AAABAAIABAAEAAUABQAFAAYABgAEAAQABAAF
AAUABQAFAAYABwAHAAUAAwACAAEAAgAAAP7//P/4//b/9P/z//P/8//z//P/8//z//P/
8v/0//T/9P/0//T/9P/0//P/8f/x//H/8f/z//L/8v/y//L/8v/y//L/8v/y//L/8f/u
/+7/7v/x//L/9f/7/wYAGAAvAEgAZgCIAKsAzADmAPUA8wDnAM8ArwB5ADMA7P+4/6f/
pv+c/5n/ov+s/7D/s/+2/77/x//O/9f/3P/j/+r/7//x//L/8v/x//H/8f/x//H/8f/x
//H/8f/y//L/8v/y//L/8//z//T/9P/0//T/9f/1//X/9f/1//b/+P/4//j/+P/2//f/
9//3//j/+P/4//f/+f/6//r/+//7//v//P/9//3//f/8//z//f/9//7///8AAAEAAQAB
AAEAAQABAAEAAgACAAIABAADAAQABQAGAAYABwAIAAgACwAMAA0ADgANAA4ADwAQABEA
EQASABMAFAAVABYAFgAYABkAGgAaABoAGgAbABsAGwAbABsAGwAbABoAGgAaABoAGQAZ
ABgAFwAXABcAFQAUABMAEgARABAADwAOAA4ADAALAAoACQAIAAcABgAFAAQAAwADAAIA
AgABAAAA///////////+//3//f/9//3//P/8//v/+//7//r/+v/6//n/+f/5//n/+P/4
//j/9//3//f/9//3//f/9//3//f/9//3//b/9v/2//b/9v/2//b/9f/1//X/9P/0//T/
9P/2//b/9//3//f/9//3//f/9f/2//b/9v/2//b/9v/2//f/9//3//f/9//3//f/9//3
//f/9//3//f/9//3//f/9//4//j/+P/3//f/9v/2//b/9v/2//b/9//3//f/9//3//f/
9v/2//T/9f/1//T/9P/0//T/9P/1//X/9P/0//T/9P/0//T/9P/0//T/9P/0//T/8//z
//T/9P/0//T/9P/y//T/8v/y//L/8v/z//P/8//z//X/9f/0//T/8//z//P/9f/1//f/
9//4//j/+P/4//n/+f/5//r/+//+////AAACAAIAAwADAAMABAAEAAIAAgAEAAUABQAF
AAMABAAFAAUABQADAAIAAQD+//z/+v/4//b/9P/y//H/8f/x//H/8f/x//H/8f/w//D/
8P/w//D/7v/u/+7/7f/t/+3/7f/t/+//7v/u/+7/7v/u/+7/7v/s/+z/7P/r/+z/6v/o
/+v/8P/z//f/AAAOACEANgBOAGwAjQCsAMYA1wDdANUAwwCnAHsAPQD4/8D/o/+g/5j/
kf+W/6L/rP+v/7D/tP+7/8b/zf/U/9n/4P/l/+n/7P/s/+3/7//t/+3/7f/t/+//7//v
//D/8P/w//D/8P/v/+//8P/w/+7/7v/v/+//8f/x//H/8v/y//L/8v/y//L/8//z//P/
9P/0//T/8//z//T/9P/1//X/9f/2//f/9//3//b/9v/3//f/+P/5//r/+//7//v//f/9
//3//f/+//7//v8AAAEAAgADAAQABAAFAAYABgAHAAgACQAKAAkACgALAAwADwAPABAA
EQAQABEAEgASABQAFQAWABYAFgAWABcAFwAXABcAFwAXABUAFAAUABQAFAATABMAEgAR
ABEAEQAPABAADwAOAA0ACgAJAAgACAAIAAcABgAFAAQAAwACAAEAAgABAAEAAAAAAP//
/v/9//v/+//7//r/+f/5//n/+f/6//r/+f/5//f/9v/2//b/8//z//P/8//y//L/8v/x
//P/8//z//P/8//z//P/8//z//P/8v/y//L/8v/y//L/9P/z//P/8//0//T/9P/0//T/
9P/1//X/9//3//f/9//3//j/+P/4//j/+P/4//j/9//3//f/9//3//f/9//3//f/9//3
//f/9//3//f/9//3//j/+P/4//n/+f/4//j/9v/2//b/9v/3//f/9//3//f/9//2//b/
+P/5//n/+P/4//r/+P/4//j/+P/4//j/+f/5//n/+f/5//n/+P/4//n/+f/5//v/+//9
//3//v8AAAAAAAABAP////8AAAEAAgADAAQABgAGAAcABwAHAAgACAAGAAYABAAFAAUA
BQAHAAgACQAJAAsACQAIAAcABgAEAAIAAAD+//z/+v/5//n/+f/5//n/+//7//v/+v/6
//r/+v/6//r/+v/6//n/+f/5//n/+f/5//j/+P/4//j/+P/4//j/+P/4//j/9//6//b/
9P/1//b/+f/7/wAABgARACIANgBMAGUAgACcALcAxwDNAMkAuQCjAIEATAAMANX/tv+w
/6v/pP+o/7T/vf/A/8L/xf/K/9H/2v/h/+b/7f/z//j/+v/7//v/+//7//v/+//7//v/
+//8//z//P/8//z//f/9//7//v/8//z//f/9/////////wAAAAAAAAAAAAAAAAEAAQAB
AAAAAAAAAP//AQACAAIAAwABAAEAAgADAAMAAwACAAIAAwADAAQABQAEAAUABQAFAAcA
BwAHAAcACAAIAAgACgALAAwADQAOABAAEQASABIAEwAUABUAFgAXABgAGQAaABsAGwAc
AB0AHgAfACAAIAAiACMAJAAkACQAJAAlACUAJwAnACcAJwAnACYAJgAmACYAJQAlACQA
JQAlACUAIwAgAB8AHgAdAB4AHQAcABwAGgAZABgAFwAWABUAFAATABQAEwATABIAEAAP
AA4ADQAPAA8ADwAOAA0ADQANAA0ACgAKAAkACQALAAoACgAKAAkACQAJAAkACAAIAAgA
BwAFAAUABQAFAAUABQAFAAUABQAFAAQABAAEAAQABAAEAAIAAQABAAEAAgACAAIAAgAC
AAIAAwADAAEAAQABAAEAAwAEAAQABAAEAAQABAAEAAMAAwADAAMABQAFAAUABQAFAAUA
BQAFAAUABQAFAAUAAwAEAAQABAADAAMAAgACAAIAAgACAAIAAQABAAEAAQABAAEAAAAA
AAAAAQABAAAAAAAAAAAAAAD//////v/+/wAAAAAAAAAAAAAAAAAAAAD+//7//f/9//7/
/v/+//7//v/+//7//v/+//7//v/+//7//v/+//7//v/+//7//v/8//z//P/8//z//f/9
//3//f/9//7//v/9//3//f/9//v/+//7//3//f/8//3//f/7//z/+v/6//r/+v/6//n/
+f/5//n/+f/5//j/+P/5//n/+f/7//v//f/9//7/AAAAAAAAAQABAAEAAgADAAQABQAG
AAgACAAJAAkACQAIAAgABgAGAAgACQAJAAkABwAIAAkACQAJAAcABgAFAAYABAACAAAA
/v/8//r/+f/5//n/+f/5//n/+f/5//j/+P/4//j/+P/4//j/+P/3//f/9//3//f/+f/4
//j/+P/4//j/+P/4//j/+P/4//f/9v/2//b/+f/8////BwAQACAANQBKAGIAfgCfALoA
zgDZANcAyQC1AJMAYQAhAOT/uv+t/6z/pv+l/67/tv+6/7v/vP/E/8v/0v/Z/97/5f/s
/+//8f/y//D/8f/x//H/8f/x//H/8f/x//H/8v/y//L/8v/y//H/8f/y//L/8v/y//P/
8//1//X/9f/2//T/9P/0//T/9P/1//X/9f/2//b/9v/1//f/+P/4//n/+f/5//r/+//5
//n/+P/4//n/+f/6//v/+v/7//v/+//8//3//v///wIAAgACAAQAAwAEAAUABgAEAAUA
BgAGAAcACAAJAAoACwAMAA0ADgAPAA8AEAARABAAEQASABIAEgATABQAFAAUABQAFQAV
ABUAFQAVABUAFQAUABQAFAAUABMAEwASABMAEwATABEAEAAPAA4ADQAOAA0ADAAMAAoA
CQAIAAcACAAHAAYABQAGAAUABQAEAAQAAwACAAEA/////////v////////////7//v/9
//3//f/8//z//P/7//v/+//7//r/+v/6//n/9//3//f/9//3//f/9//3//f/9//2//b/
9v/2//b/9v/2//X/9f/1//b/9v/2//b/9v/2//f/9//3//f/9//3//f/+P/4//j/+P/4
//j/+P/5//n/+f/5//n/+f/5//n/+f/5//n/+f/5//n/+f/5//n/+v/6//r/+//7//r/
+v/4//j/+P/4//f/9//3//f/9//3//b/9v/2//f/9//2//b/9v/2//b/9//3//b/9v/0
//T/9P/0//b/9v/2//b/9P/0//P/8//0//T/9P/0//T/9P/0//T/9P/0//T/9P/0//T/
9f/1//X/9f/1//X/9P/0//X/9f/1//f/9//5//n/+v/4//j/+P/5//v/+//8//3//v//
/wAAAgACAAMAAwADAAIAAgAAAAAAAgADAAMAAwADAAQABQAFAAMAAQAAAP///v/8//r/
+P/2//T/8v/x//H/8f/x//H/8f/x//H/8P/w//D/8P/w//D/8P/w/+//7//v/+//7//x
//D/8P/w/+7/7v/u/+7/7v/u/+7/7f/q/+r/6v/t//D/9f/7/wgAGAAtAEYAYgCEAKUA
wgDaAOUA4QDRALsAlQBdABsA2P+s/6H/oP+W/5X/ov+q/7D/sf+0/7r/w//M/9H/2P/f
/+b/6//t/+7/7v/t/+3/7f/t/+3/7f/t/+3/7f/u/+7/7v/u/+7/7//v//D/8P/w//D/
8f/x//H/8f/x//L/8v/y//L/8v/y//P/8//z//T/9P/0//P/8//0//T/9f/1//X/9v/3
//n/+f/4//j/+f/5//r/+//6//v/+//7//v/+//7//v//P/8//z//v///wAAAQACAAIA
AwAEAAQABQAGAAcACAAJAAoACwAMAA0ADQAOAA8ADgAPABAAEAASABMAFAAUABQAFAAV
ABUAFQAVABUAFQAVABQAFAAUABIAEQARABAADwAPAA8ADQAOAA0ADAALAAoACQAIAAgA
BgAFAAQAAwAEAAMAAgABAAAA//////7//v/9//z/+//5//n/+f/4//f/9//3//f/9v/2
//X/9f/1//T/9P/0//X/9f/1//X/8v/y//L/8f/z//P/8//z//H/8f/x//H/8f/x//D/
8P/w//D/8P/w//D/7//v/+//7v/u/+7/7v/s/+z/7f/t/+3/7f/t/+3/7f/u/+7/7v/u
/+7/7v/u/+//7//v/+//8f/x//H/8f/x//H/8f/x//H/8f/x//H/7//w//D/8P/x//H/
8P/w//D/8P/w//D/8f/x//H/8f/x//H/8P/w/+7/7//v/+7/8P/w//D/8P/v/+//7v/u
/+7/7v/u/+7/7v/u/+7/7v/u/+7/7f/t/+7/7v/u/+7/7v/u/+7/7v/u/+7/7v/u/+7/
7v/u/+7/7v/u/+7/7v/s/+z/7P/s/+z/7f/s/+z/7P/s/+z/6//r/+v/6//t/+3/7P/s
/+//8f/z//f/+v/9//7/AAACAAIAAgADAAMAAwAEAAUABgAHAAgACgAIAAkACQAJAAgA
CAAGAAYABgAHAAcABwAFAAYABwAHAAcABQAEAAMAAgAAAP7//P/6//j/9v/1//f/9//3
//f/9//3//f/9v/0//T/9P/0//T/9P/0//P/8//z//P/8//z//L/8v/y//L/8v/y//L/
8v/y//L/8f/u/+z/7v/v//L/9f/7/wYAFgApAEIAYACAAKMAwgDeAO0A7wDjAM8ArwB7
ADcA8P+6/6P/oP+a/5X/nv+q/67/r/+y/7r/wf/K/9H/1v/d/+T/6//t//D/8P/x//H/
7//v/+//7//x//H/8f/y//L/8v/y//L/8f/x//L/8v/y//L/8//z//P/8//z//T/8v/y
//L/8v/y//P/8//z//b/9v/2//X/9f/2//b/9//3//f/+P/5//n/+f/4//j/+f/5//r/
+//8//3//f/9//3//f/9//3/AAAAAAAAAgADAAQABQAGAAYABwAIAAgABwAIAAkACgAN
AA4ADwAQABEAEQASABMAFAAVABYAFgAWABcAGAAYABoAGgAbABsAGwAbABsAGwAbABoA
GgAaABoAGQAZABgAFwAXABcAFQAWABUAFAATABIAEQAQABAADgANAAwACwAMAAsACgAJ
AAYABQAFAAQABAADAAIAAQABAAEAAQAAAP3//f/9//3//P/8//v/+//7//r/+v/6//v/
+//7//v/+v/6//r/+f/5//n/+f/5//n/+f/5//n/+f/5//j/+P/4//j/+P/4//j/9//3
//f/+P/4//j/+P/4//j/+f/5//f/9//3//f/9//4//j/+P/4//j/+P/4//n/+f/5//n/
+//7//v/+//7//v/+//7//v/+//7//v/+f/6//r/+v/5//n/+P/4//r/+v/6//r/9//3
//f/9//5//n/+P/4//j/+f/5//j/+P/4//j/+P/5//n/+P/4//j/+P/4//j/9v/2//b/
+P/4//j/+P/4//f/9//3//f/9//3//b/9v/3//f/9//5//j/+f/4//j/9v/2//b/9//1
//X/9v/3//r/+//8//7//P/9//3//f/+//7//P/8//z//f/9//3///8AAAEAAQD///3/
/P/7//r/+P/2//T/9P/y//D/7//v/+//7//v/+3/7f/t/+z/7v/u/+7/7v/s/+z/7P/r
/+v/6//r/+v/6//q/+r/6v/s/+z/7P/s/+z/7P/s/+v/6v/o/+b/5//q/+3/8f/4/wIA
DwAkADoAUgBvAI4ArADDAM8AzwDDAK8AjwBbABoA2v+t/5z/mP+R/5D/mv+k/6n/rP+u
/7P/uv/F/8z/0f/W/93/4//m/+j/6//r/+v/6//r/+v/6//r/+v/7P/u/+7/7v/u/+//
7//w//D/7v/u/+//7//v/+//7//w//D/8P/w//D/8P/x//H/8f/0//T/9P/z//P/9P/0
//X/9f/1//b/9//3//f/9v/2//f/9//4//n/+v/7//v/+//5//n/+f/5//z//P/8//7/
/f/+////AAAAAAEAAgACAAMABAAFAAYABwAIAAkACgANAA0ADgAPABAAEQASABIAEgAT
ABQAFAATABIAEgARABEAEQARABEAEQAQABAAEAAQAA8ADwAOAA8ADwAPAA0ADAALAAoA
CQAIAAcABgAGAAYABQAEAAMAAgABAAAA///+//3//f/8//z/+//6//n/+f/5//n/+P/3
//f/9//3//b/9v/1//X/8//y//L/8v/x//H/8f/x/+//7v/t/+v/7f/t/+3/7f/r/+v/
6//r/+z/7f/t/+7/7v/u/+7/7v/u/+3/7f/t/+7/7v/u/+7/7v/u/+//7//x//H/8f/x
//H/8v/y//L/8v/y//L/8v/x//H/8f/x//P/8//z//P/8//z//P/8//z//P/8//z//P/
9P/0//T/8//z//L/8v/y//L/8v/y//H/8f/x//H/8f/x//D/8P/w//H/8f/w//L/8v/y
//L/8//z//L/8v/y//L/8v/y//L/8v/y//L/8P/w/+//7//w//D/8P/w//D/8P/w//D/
8P/w//D/8P/w//D/8P/w//D/8P/y//L/8v/y//H/8f/x//H/8f/x//D/8P/x//H/8f/z
//L/8//y//L/9P/0//T/9f/1//X/9v/3//b/9//4//r/+v/7//v/+//+//7//P/8//z/
/f/9//3//f/+//////8BAP///v/9//z/+v/4//b/9P/y//D/7//t/+3/7f/t/+3/7f/t
/+z/7P/s/+z/7P/s/+z/7P/r/+v/6//r/+v/6//q/+r/6v/q/+r/6v/q/+r/6v/q/+n/
6P/o/+j/6f/q/+3/7//0//z/CQAaADAARgBfAHwAmACxAL8AwQC3AKUAjQBjACoA7P+5
/6D/nv+Z/5T/nP+k/6v/rv+w/7P/vP/F/8z/0f/Y/9//4//m/+j/6f/p/+f/5//n/+f/
5//n/+f/6P/o/+j/6P/o/+f/5//o/+j/6P/o/+n/6f/p/+n/6f/q/+j/6P/o/+j/6P/p
/+n/6f/q/+r/6v/p/+n/6v/q/+v/6//r/+z/7f/t/+3/7P/s/+v/6//s/+3/7v/v/+//
7//x//H/8f/x//D/8P/w//L/8f/y//P/9P/0//X/9v/2//f/+P/5//r/+//8//3//v/9
//3//v///wAAAQACAAIAAgADAAQABAAEAAQABQAFAAUABQAFAAUABQAEAAQABAAEAAMA
AwACAAEAAQABAP/////////////+//3//P/8//r/+f/4//f/+P/3//b/9f/2//X/9f/0
//L/8f/w/+//7//v/+//7v/t/+3/7f/t/+z/7P/r/+v/7f/s/+z/7P/r/+v/6//r/+j/
6P/o/+f/5//n/+f/5//n/+f/5//n/+f/5//m/+b/6P/o/+j/6P/o/+f/5//n/+b/5v/m
/+b/5v/m/+f/5//p/+n/6f/p/+f/6P/o/+j/6P/o/+j/6P/p/+n/6f/p/+n/6f/p/+n/
6f/p/+n/6f/p/+n/6f/p/+n/6v/q/+r/6f/p/+j/6P/o/+j/6P/o/+n/6f/p/+n/5//n
/+b/5v/m/+f/5//m/+b/5v/m/+b/5f/l/+T/5P/i/+L/4v/i/+L/4v/i/+L/4v/i/+H/
4f/i/+L/4v/i/+D/4P/g/+D/4P/g/+D/4P/i/+L/4v/i/+D/4P/g/+D/4P/g/+D/4P/e
/9//3//f/93/3f/e/97/3//f/9//3//f/9//3//h/+L/4v/k/+X/5//m/+b/5v/m/+j/
6f/o/w==
         </WaveFormData>
      </LeadData>
      <LeadData>
         <LeadByteCountTotal>10000</LeadByteCountTotal>
         <LeadTimeOffset>0</LeadTimeOffset>
         <LeadSampleCountTotal>5000</LeadSampleCountTotal>
         <LeadAmplitudeUnitsPerBit>4.88</LeadAmplitudeUnitsPerBit>
         <LeadAmplitudeUnits>��V</LeadAmplitudeUnits>
         <LeadHighLimit>2147483647</LeadHighLimit>
         <LeadLowLimit>268435456</LeadLowLimit>
         <LeadID>II</LeadID>
         <LeadOffsetFirstSample>0</LeadOffsetFirstSample>
         <FirstSampleBaseline>0</FirstSampleBaseline>
         <LeadSampleSize>2</LeadSampleSize>
         <LeadOff>FALSE</LeadOff>
         <BaselineSway>FALSE</BaselineSway>
         <ExcessiveACNoise>FALSE</ExcessiveACNoise>
         <MuscleNoise>FALSE</MuscleNoise>
         <LeadDataCRC32>1585889072</LeadDataCRC32>
         <WaveFormData>
9P/0//T/9P/y//L/8v/y//T/9P/0//T/8//y//H/8P/w//D/8P/w/+7/7v/u/+7/8P/w
//D/8P/w//D/8P/w//D/8P/w//D/8P/w//D/8P/w//D/8P/w/+7/7v/u/+7/7v/u/+7/
7v/s/+z/7P/s/+7/7//w//D/8P/y//P/8//1//f/+P/5//v//P////////////////8A
AAIABQAJAAwADQAPAA8ADgAOAA4ADQAOAA4ADgAOAA0ADQALAAgACgAJAAgABgADAAEA
///8//r/+P/2//P/8//x/+//7v/u/+3/7P/s/+v/6//r/+r/6P/o/+j/6P/o/+f/5v/m
/+b/5v/m/+b/5f/l/+X/5v/m/+b/5v/m/+f/5//n/+b/6P/o/+n/7v/5/wMACwAQABIA
GAAgACkALgA4AEgAUQBIADEAEAD5/+3/0/+x/6b/q/+4/8b/yf/F/8b/yP/G/8T/xP/K
/8//0f/N/8z/0P/U/9j/3//j/+X/5f/k/+X/5f/l/+f/5//o/+j/6P/o/+n/6v/o/+j/
6P/o/+r/6//r/+z/6v/q/+r/6v/q/+r/6v/r/+3/7f/u/+7/7v/u/+7/7v/v/+//7//w
//D/8P/w//D/8P/x//H/8f/z//T/9P/2//X/9f/1//b/+P/4//j/+f/5//r/+v/6//7/
/v8AAAEAAwAEAAUABwAGAAcACAAJAAoACwAMAA0ADgAPABEAEgARABIAEwAUABQAFQAW
ABYAFwAXABcAFwAZABoAGgAaABwAHAAcABwAGAAYABgAGAAYABgAFQAUABQAEwASABEA
EAANAA0ADAAMAAsACgAJAAgABwAGAAUABQAFAAQAAwACAAEAAQAAAP3//P/7//r/+f/4
//f/9//3//f/9//3//b/9v/2//b/9f/1//X/9f/1//X/9f/1//P/8//z//P/8//y//L/
8v/0//T/9P/0//T/9f/1//X/9f/1//X/9f/3//f/9//3//f/9//4//j/+P/5//n/+v/4
//f/9//3//n/+v/7//z/+//7//r/+P/3//f/9//3//n/+f/5//n/+f/5//j/+P/3//f/
9//3//f/9//3//f/9f/0//T/8//0//L/8v/y//L/8v/y//L/8//0//T/9P/2//f/9f/3
//n/+v/9////AAADAAEAAQABAAEAAAAAAAEAAwAJAAwADQAPAA8ADgAOAA4ACwAKAAoA
CgALAA0ADgANAAwADAALAAoACAAHAAUAAwD+//z/+v/4//f/9f/z//H/7v/u/+3/7P/q
/+n/6f/p/+n/6v/r/+z/6v/q/+n/6P/q/+r/6v/q/+j/5//n/+f/6v/q/+r/6v/o/+f/
5//n/+b/5v/m/+f/6v/x//v/BQAMABAAEgAYACEAKgAwAEAAUQBUAEUAKgAJAPP/5f/H
/6r/o/+s/77/z//R/8z/zP/M/8r/yP/K/9H/1f/T/9D/0P/U/9j/3f/h/+X/5//o/+n/
6f/p/+n/6f/q/+r/7P/s/+3/7v/s/+z/7P/s/+z/7f/t/+7/7v/u/+7/7v/u/+7/7v/v
/+//7//w//D/8v/y//L/8v/z//P/8//0//b/9v/2//b/9v/3//f/9//1//b/9v/4//v/
+//7//z//v/+//7///8AAAAA///+/wAAAAACAAMABAAGAAgACwAKAAsADAANAA4ADwAQ
ABEAFAAVABcAGAAZABoAGwAcABoAGwAcABwAHwAfAB8AHwAdAB4AHgAeAB8AIAAhACIA
HgAeAB4AHgAgACAAHQAcABwAGwAaABkAFgATABMAEgASABEAEAAPAA4ADQAMAAsACQAJ
AAgABwAIAAcABwAGAAUABAADAAIAAQAAAP////8BAAEAAQABAAAAAAAAAAAA////////
/////////////////////////v/8//v/+v/7//z//f/+//7//////////f/9//3//f//
//////////////8AAAAAAAABAAEAAgACAAEAAQABAAAAAAAAAAAAAgADAAMAAgABAAEA
AQABAAEAAQABAAEAAQABAAAAAAD/////////////////////AQAAAAAA//8AAAAAAAAA
AP7//v/+//3//f/9//3//f/+//7//f/9//v/+//6//r//P/9//3//f/8//z//P/8//z/
/P/8//v/+//7//v//P/6//r/+//9//v/+//6//r/+v/6//r/+//7//v/+//7//v//P/7
//r/+v/6//r/+//8//r/+v/6//r/+v/5//j/+P/4//b/9v/4//n/+//9////AAD//wEA
AgAFAAcABwAHAAcABQAGAAgACwARABQAFQAXABgAGAAZABoAGQAYABgAGAAYABkAGQAX
ABIAEgARABAADwAPAA4ADQAIAAYABAACAP///f/7//n/+P/4//f/9v/0//P/8//z//T/
9P/0//T/8v/y//H/8P/w//D/8P/w//L/8f/x//H/8P/w//D/8P/y//H/8f/x//L/8v/w
//H/9v/9/wkAFQAeACIAKAAwADsARgBMAFgAZQBkAFEAMgARAPn/5f/F/6r/pf+w/7r/
wf+//77/wv/E/8L/xP/O/9X/1//V/9j/3P/g/+L/5f/r/+3/7//w//H/8f/x/+//7//w
//D/8P/w//H/8v/0//T/9P/0//T/9f/1//b/9v/2//b/9v/2//b/9v/3//X/9f/2//b/
9v/2//b/9v/3//f/9//4//r/+v/6//r/+v/7//v/+//7//z//P/+/wAAAQACAAQABAAE
AAQABQAHAAgACAAIAAgACAAKAAsADQAOAA8AEQAQABEAEgATABQAFQAWABcAGgAbAB0A
HgAfACAAIQAiACQAJQAmACYAJwAnACcAJwAnACgAKAAoACgAKAAoACgAKAAoACgAKAAo
ACgAJQAkACQAIwAiACEAIAAdAB0AHAAcABsAGgAZABgAFwAWABUAEwATABIAEQAOAA0A
DQAMAAsACgAJAAgACQAIAAcABwAFAAUABQAFAAQABAAEAAQAAwADAAMAAwABAAEAAQAB
AAMAAwADAAMAAQAAAAAAAAACAAIAAgACAAIAAwADAAMAAQABAAEAAQADAAMAAwADAAMA
AwAEAAQABAAFAAUABgAGAAUABQAFAAYABgAGAAYABgAHAAcABgAFAAUABQAFAAMAAwAD
AAMAAwADAAIAAgABAAEAAQABAAMAAwADAAMAAQAAAAAA///+//7//v/+//7//v/+//3/
+//7//v/+//8//z/+//7//v/+//6//r/+v/7//v/+//6//r/+v/6//r/+v/6//n/+//7
//v//P/6//j/+f/5//j/+v/6//r/+v/6//r/+//8//7//v8AAAEAAwAFAAcACAAIAAkA
CQALAAkACQAJAAkACwAMAA4AEQAVABgAGQAbABkAGAAYABgAFQAUABQAFAAWABcAFwAV
ABAAEAAPAA4ACgAJAAcABQAEAAIAAAD+//v/+f/3//X/9P/0//P/8v/y//H/8f/x//D/
8P/w//D/8P/w/+//7v/u/+7/7v/u//D/7//v/+//8P/w//D/8P/w/+//7//v//L/8v/0
//f//v8JABMAGwAiACgAMAA6AEMASABUAGAAYQBQADMAFAD//+//0f+z/6z/sf+4/8D/
v/+//8T/xv/E/8b/zv/S/9X/0//V/9r/3v/i/+b/6//r/+3/7f/u/+//7//v//H/8f/y
//L/8v/y//P/9P/0//T/9P/0//L/8//z//T/9P/0//T/9P/0//T/9P/1//X/9f/2//b/
+P/4//j/+P/3//f/9//4//r/+v/6//r//P/9//3//f/9//7//v8AAAMAAwADAAQABAAE
AAQABQAGAAYABQAEAAYABgAIAAkACQAKAAsADQAOAA8AEAARABIAEwAUABUAFgAXABkA
GgAbABwAHQAeABwAHQAeAB4AHwAfAB8AHwAfACAAIAAgACAAIAAgACAAHgAeAB4AHgAc
ABwAGQAYABgAFwAWABUAFAARABEAEAAOAA0ADAALAAoACQAIAAcAAwADAAIAAQACAAEA
AQAAAP///v/9//z//f/8//v/+//7//v/+//7//j/+P/4//j/+f/5//n/+f/3//f/9//3
//X/9f/1//X/9//2//b/9v/0//T/9P/0//T/9f/1//X/9f/1//X/9f/1//X/9f/1//f/
9//4//j/9v/3//f/+P/4//f/9//3//b/9v/2//b/9v/3//f/9v/3//f/9//3//f/9//3
//f/+f/5//j/+P/1//X/9f/1//X/9f/1//X/9f/0//T/8//y//L/8v/y//L/8v/y//H/
8f/x//H/8f/y//L/8f/x//P/8//y//L/8P/x//H/8f/y//L/8v/y//D/8P/w/+//8f/x
//H/8v/w//D/8f/z/+//7//w//D/8P/w//D/8v/y//P/9P/0//T/9v/3//f/+f/7//z/
/f///wAAAwADAAMAAwADAAEAAgAEAAcACwAOAA8AEQAPAA4ADgAOAA0ADAAMAAwADAAN
AA0ACwAGAAYABQAEAAAA///9//v/+v/4//b/9P/x/+//7f/r/+r/6v/p/+j/6v/p/+n/
6f/o/+j/6P/o/+j/6P/n/+b/5P/k/+T/5P/m/+X/5f/l/+b/5v/m/+b/5v/l/+X/5f/m
/+j/6P/r//D/+/8FAA0AFAAaACIALAA1ADoARABQAFEAQAAlAAgA8//l/8f/rf+k/6n/
sv+6/7f/t/+8/77/vP++/8T/yv/N/8v/y//Q/9T/2v/e/+H/4//j/+X/5v/n/+f/5//n
/+f/6P/o/+b/5v/n/+j/6v/q/+r/6v/o/+n/6f/q/+r/6v/q/+r/7P/s/+z/7f/s/+v/
6//q/+7/7v/u/+7/7//v/+//8P/w//D/8P/w//L/8//z//P/8//0//T/9v/5//n/+f/6
//r/+v/6//v/+//8//z//P/8//z//v//////AAABAAMABgAHAAgACQAIAAkACgALAAwA
DQAPABAAEQASABMAFAAUABUAFgAWABkAGQAZABkAGQAaABoAGgAYABgAGAAYABgAGAAY
ABgAFgAWABMAEgASABEAEAAPAA4ACwALAAoACgAJAAgABwAGAAUABAADAP/////+//3/
/v/9//3//P/7//r/+f/4//f/9v/1//X/9f/1//X/9f/0//T/9P/0//P/8//z//P/8//z
//P/8//z//P/8//z//X/9P/0//T/8v/y//L/8v/0//X/9f/1//P/8//z//P/8//z//P/
8//1//X/9v/2//b/9//3//j/+P/3//f/9//2//b/9v/2//j/+f/5//j/9//3//f/9//1
//X/9f/1//f/9//2//b/9//3//f/9//1//X/9f/1//X/9P/0//P/8v/y//L/8v/z//T/
9f/1//X/9f/1//X/9P/0//P/8//z//P/8v/y//D/8f/x//H/8v/y//L/8v/y//L/8v/x
//P/8//z//T/9P/0//T/8v/y//L/8v/w//D/8f/y//T/9P/2//f/9//5//v//P/9////
AAADAAMAAwADAAMAAwAEAAYACQANABAAEQATABMAEgASABIAEwASABIAEgASABMAEwAR
AAwADAALAAoABgAFAAMAAQD+//z/+v/4//X/8//x/+//8P/w/+//7v/u/+3/7f/t/+z/
7P/s/+z/7P/s/+v/6v/q/+r/6v/q/+r/6f/p/+n/6v/q/+r/6v/q/+n/6f/p/+r/6v/q
/+3/8v/7/wcADwAUABYAGgAkAC8ANAA8AE4AWQBSADkAGAD9/+//1/+5/6r/r//A/87/
0f/L/8z/zv/O/8r/yv/Q/9f/2f/V/9T/1v/a/97/4//n/+v/7f/s/+3/7f/t/+v/6//s
/+z/7v/u/+//8P/u/+7/7v/u/+z/7f/t/+7/8P/w//D/8P/w//D/8P/x//H/8f/y//L/
9P/0//T/9P/3//f/9//4//b/9v/2//b/+P/5//n/+f/5//r/+v/8//3//f/9//7///8A
AAEAAwADAAQABAAEAAQABAAGAAcACQAKAAsADQANAA0ADQANABAAEQASABMAFAAVABcA
GAAZABoAGwAcAB4AHwAgACAAHwAfAB8AHwAfACAAIAAgACAAIAAgACAAHgAeAB4AHgAg
ACAAHQAcABoAGQAYABcAGAAVABUAFAASABEAEAAPAA4ADQAMAAsACwALAAoACQAIAAcA
BwAGAAUABAADAAIAAwACAAEAAQABAAEAAQABAAAAAAAAAAAA/f/9//3//f//////////
/wEAAQABAAEA///+//7//v/8//z//P/8//z//f/9//3///////////////////////3/
/f/+//7/AAABAAEAAgACAAEAAQABAAAAAAAAAAAAAAABAAEAAAABAAEAAQABAP//////
//////////7//v/////////////////////////+//7//f/8//z//P/8//z//P/8//v/
+f/5//n/+f/8//7//f/6//j/+P/4//j/+f/6//z//v/8//z//v//////AQADAAQABQAH
AAgACwALAAsACwALAA0ADgAQABMAFgAYABgAGQAaABoAGwAcABkAGAAYABgAGAAZABkA
FwAWABYAFQAUABIAEQAPAA0ADAAKAAgABgADAAEA///9//r/+v/5//j/+P/3//f/9//0
//T/9P/0//T/9P/z//L/9P/0//T/9P/y//H/8f/x//T/9P/0//T/8v/x//H/8f/y//L/
9P/1//b/+/8DAA0AFAAaABwAIAApADYAPgBIAFcAZABhAEoAJwAHAPP/4f/C/63/sP++
/9H/1//S/87/0P/S/9D/0P/V/9v/3//e/9z/4P/m/+n/6//t/+//8v/z//P/8//1//X/
9v/2//T/9P/1//b/+P/4//j/+P/4//n/+f/6//j/+P/4//j/+v/6//r/+//9//3//v/+
//7//v/+//7/////////AAACAAIAAgACAAQABQAFAAUABQAGAAYACAAIAAcABgAGAAYA
BgAGAAcACQAKAAoACgAOAA4AEAARABMAFAAVABcAGAAZABoAGwAcAB0AHgAfACIAIwAl
ACYAJwAoACkAKgAqACsALAAsAC8ALwAvAC8AMQAyADIAMgAxADAALwAuAC0ALgAvADAA
MgAyAC8ALgAsACsAKgApACgAJQAlACQAJAAjACIAIQAhACEAIQAhAB0AHQAcABsAGgAZ
ABkAGAAZABgAFwAWABUAFAATABMAEQARABEAEQAQABAAEAAQAA8ADwAPAA8ADQANAA0A
DQANAA0ADQANAA8ADgAOAA4ADAAMAAwADAAMAA0ADQANAA0ADQANAA0ACwALAAsACwAL
AAsADAAMAAoACwALAAwADgANAA0ADQAOAA4ADgAOAAwADQANAAwADQANAA0ADQANAA0A
DQANAA0ADQAMAAwACwALAAsACwAJAAkACQAJAAsACgAKAAkABgAGAAYABgAGAAYABgAF
AAUABQAFAAUABAAEAAMAAwAFAAUABAAEAAIAAwADAAMAAgACAAIAAgAEAAQABAADAAMA
AwADAAQAAgACAAMABQAEAAMAAQAAAAIAAgACAAMAAQABAAEAAQAAAAIAAgACAAAAAAAA
AAEAAAAAAAAAAQAAAAAAAAABAP//AQADAAQAAgADAAMAAgABAP//AAD+//7//v/+//7/
/v///wAAAAAAAAIAAwADAAUABwAIAAcACQAKAA0ADQANAA0ADQAPABAAEgAVABkAHAAd
AB8AHwAeAB4AHgAdABwAHAAcAB4AHwAfAB0AGAAYABcAFgASABEADwANAAoACAAGAAQA
AwABAP///f/6//r/+f/4//j/9//3//f/+P/4//j/+P/4//j/9//2//b/9v/2//b/9v/1
//X/9f/2//b/9v/2//f/9//4//n/+P/4//r///8GABEAHQAlACoAMAA2AEIASwBUAGAA
bABpAFYAOQAYAAEA7f/N/7P/rv+3/8D/xv/D/8P/xv/I/8b/yv/Q/9j/2//X/9f/3P/g
/+T/6P/r/+3/7//v//D/8f/x//H/7//v//D/8P/y//L/8//0//L/8v/y//L/9P/1//X/
9v/2//b/9v/2//T/9P/0//X/9//3//j/+P/4//j/+P/4//n/+f/5//r//P/8//z//P/8
//3//f/9////AAAAAAIAAQABAAEAAgAEAAQABAAFAAgACgALAAwADAAMAA4ADwARABIA
EwAVABQAFQAWABcAGAAZABoAGwAcAB0AHwAgAB8AIAAhACIAJAAlACYAJgAnACcAJwAn
ACcAKAAoACgAJgAmACYAJgAkACQAJAAkACYAJgAjACIAIgAhACAAHwAeABsAGwAaABgA
FwAWABUAEgARABAADwAPAA8ADgANAAwACwALAAoACQAIAAcABgAHAAYABQAFAAMAAwAD
AAMAAgACAAIAAgABAAEAAQABAAEAAQABAAEA//////////////7//v/+/wAAAAAAAAAA
/v///////////////////wEAAQABAAEAAQABAAIAAgACAAMAAwAEAAIAAQABAAEAAgAC
AAIAAgACAAMAAwACAAEAAQABAAEAAwADAAMAAwABAAEAAAAAAP//////////////////
//////7//v/9//7//v/+//7//P/8//z/+//7//v/+//7//z//P/7//v/+f/5//j/+P/4
//n/+f/5//j/+P/4//j/+P/4//j/9//5//n/+f/6//n/+P/4//n/9//2//b/9v/2//b/
9P/0//X/9v/3//j/+//9//v//f///wAA//8BAAIABQAFAAUABQAFAAUABgAIAAsADwAS
ABMAFQAVABQAFAAUABMAEgASABIAEgATABMAEQANAAwACgAIAAQAAwABAP///v/8//r/
+P/1//P/8f/v//D/8P/v/+7/7v/t/+3/7f/s/+z/7P/s/+r/6v/p/+j/6P/o/+j/6P/q
/+n/6f/p/+r/6v/q/+r/6v/p/+n/6f/s/+z/7v/x//r/AwANABUAHAAgACgANAA7AEAA
TgBcAFcARAAnAAgA9f/j/8P/qf+k/6v/tP+6/7n/uf++/77/vv/A/8b/zv/R/8//z//U
/9j/3P/g/+P/5f/n/+n/6P/p/+n/6f/p/+n/6v/q/+r/6v/r/+z/7P/s/+z/7P/q/+v/
6//s/+7/7v/u/+7/7P/s/+z/7f/v/+//8P/w//L/8v/y//L/8f/x//H/8v/z//T/9f/2
//b/9//3//f/9//4//j/+v/7//v/+//8//r/+v/6//v//f/+//7//v8AAAAAAgADAAQA
BgAIAAsACgALAAwADQAOAA8AEAARABIAEwAVABYAFQAWABcAGAAYABkAGgAaABsAGwAb
ABsAGwAcABwAHAAcABwAHAAcABgAGAAYABgAGAAYABUAFAAWABUAFAATABIADwAPAA4A
DAALAAoACQAGAAUABAADAAEAAQAAAP//AAD//////v/7//r/+f/4//j/+P/4//n/9//3
//f/9//2//b/9v/2//f/9//3//f/9v/1//T/8//1//X/9f/1//P/8v/y//L/9P/0//T/
9P/0//X/9f/1//X/9f/1//X/9f/1//X/9f/z//P/9P/0//T/9f/1//b/9v/1//X/9f/0
//T/9P/0//b/9//3//b/8//z//P/8//z//P/8//z//X/9f/0//T/8//z//P/8//z//P/
8//z//P/8v/y//H/8v/y//L/8v/y//L/8v/x//H/8f/x//H/8P/w/+//7//t/+3/7P/s
/+z/7f/t/+3/7v/u/+7/7v/u/+7/7v/t/+//7//v//D/7v/u/+//8f/v/+//7v/u/+7/
7v/u/+//7f/t/+3/7f/s/+7/7v/u/+7/7P/s/+7/7v/u/+7/7v/u/+//8P/w//D/8v/z
//X/+f/9/wAAAwAHAAoADwANAA0ADQANAA8AEAASABUAGAAaABoAGwAZABgAGAAYABcA
FgAWABYAFgAXABcAFQASABIAEQAQAAwACwAJAAcABgAEAAIAAAD9//v/+f/3//j/+P/3
//b/9v/1//X/9f/y//L/8v/y//T/9P/z//L/8v/y//L/8v/w/+//7//v//D/8P/w//D/
8P/v/+//7//y//T/9v/3//7/BwARABcAGgAeACYAMAA5AD4ASgBaAFsATAAxABIA///x
/9X/uf+y/7f/wv/M/8v/x//K/87/zP/M/9D/1v/Z/9n/1//a/+D/4v/m/+v/7f/v/+//
7v/v/+//7//w//H/8//0//L/8v/z//T/9P/0//T/9P/0//X/9f/2//T/9P/0//T/9v/2
//b/9//3//f/+P/4//j/+P/4//j/+f/5//n/+v/6//r/+v/6//7///////////8AAAAA
AgADAAMAAwAEAAQABAAEAAUABwAIAAgACAAMAAwADgAPAA0ADgAPABEAEAARABIAEwAW
ABcAGAAZABoAGwAdAB4AIQAiACMAJAAiACMAJAAkACUAJQAlACUAJwAoACgAKAAoACgA
KAAoACYAJgAmACYAJAAkACEAIAAhACEAIQAhACAAHQAdABwAGwAZABcAFQAWABUAFAAT
ABEAEQAQAA8ADAALAAsACgALAAoACQAIAAcABgAFAAUABwAHAAcABwAEAAQABAAEAAMA
AwADAAMAAQABAAEAAQABAAEAAQABAAEAAAAAAAAAAAAAAAAAAAACAAMAAwADAAMAAwAD
AAMAAQABAAEAAQACAAMABQAGAAUABQAEAAQABAADAAMAAwAEAAQABAAEAAIAAwADAAIA
AgADAAQABQADAAMAAwADAAMAAwACAAIAAQABAAEAAQD//////////wEAAAAAAP///v/+
//7//v/+//7//v/9//3//f/9//3//P/8//v/+//9//3//P/8//z//f/9//3/+v/6//z/
/P/6//r/+v/6//r/+v/7//z//P/8//7//////wEAAwAEAAMABQAGAAkACwALAAsACwAK
AAoACwANABEAFAAVABcAGQAYABgAGAAZABgAGAAYABcAFwAWABMAEgASABEAEAAOAA0A
CwAJAAYABAACAAAA/f/7//n/9//2//b/9f/0//T/8//z//P/8v/y//L/8v/y//L/8f/w
//L/8v/y//L/8P/v/+//7//u/+7/7v/u//D/7//v/+//7v/u/+7/7f/y//n/AwANABQA
GAAcACIALQA2ADwASABZAFwATQAyAA8A+f/p/83/sv+r/7b/yP/X/9f/0v/S/9T/0v/O
/87/1f/b/9n/1v/Y/9z/4P/l/+f/6f/r/+z/7f/t/+3/7//v//D/8P/w//D/8f/y//L/
8v/y//L/8P/x//H/8v/y//L/8v/y//T/9P/0//X/9f/1//b/9v/4//j/+P/4//f/9//3
//j/+P/4//j/+P/6//v/+//7//v//P/8//7/////////AAAAAAAAAAABAAMABAAEAAQA
BAAEAAYABwAFAAYABwAJAAoACwAMAA0AEAARABIAEwAVABcAGgAcAB0AHgAfACAAHgAf
ACAAIAAhACEAIQAhACEAIgAiACIAJAAkACQAJAAiACIAIgAiACAAIAAdABwAHgAdABwA
GwAYABUAFQAUABQAEwASABEAEAAPAA4ADQANAA0ADAALAAgABwAHAAYABQAEAAMAAgAD
AAIAAQABAAEAAQABAAEA/v/+//7//v/9//3//f/9//v/+//7//v//f/9//3//f/7//r/
+v/6//z//P/8//z//P/9//3//f/9//3//f/9//3//f/9//3/+//7//z//P/+//////8A
AP7//f/9//3//P/8//z//P/+///////+//3//f/9//3//////////////////v/+//3/
/f/9//3//f/9//3//f/9//z//P/7//z//P/8//z/+v/6//r/+f/7//v/+//7//7//v/9
//3//P/7//n/+P/4//n/+f/5//r/+v/6//r/+P/4//j/9//5//n/+f/6//n/+P/4//n/
+f/5//j/+P/2//b/9v/3//f/+P/4//j/+P/4//j/+P/5//r/+P/4//r/+//7//3///8A
AP//AQACAAUABQAFAAUABQAFAAYACAALAA8AEgATABUAGAAYABkAGgAXABYAFgAWABYA
FwAXABUAEwAUABQAFAAQAA8ADQALAAgABgAEAAIA///9//v/+f/3//b/9P/y//L/8f/x
//H/8P/w//D/8P/u/+7/7f/s/+z/7P/s/+z/7v/t/+3/7f/s/+z/7P/s/+z/6//r/+v/
7v/u//D/7//w//X//f8JABIAGgAeACQALwA6AEAASgBZAGAAVQA8ABcA+//r/9H/sv+j
/6j/tv/D/8P/vv/A/8b/xP/C/8j/z//X/9X/1P/W/9z/4P/j/+f/6f/p/+r/6//r/+v/
7f/t/+7/7v/s/+z/7f/u/+7/7v/u/+7/7v/v/+//8P/u/+7/7v/u//D/8P/w//H/7//v
//D/8P/y//L/8v/y//H/8f/x//L/9P/0//T/9P/2//f/9//3//f/+P/4//r//f/9//3/
/v/+//7//v//////AAAAAAAABAAEAAYABwAHAAgACQALAAwADQAOAA8AEgATABQAFQAU
ABUAFwAYABkAGgAbABwAHAAdAB4AHgAfAB8AHwAfAB8AIAAgACAAIAAgACAAIAAgACAA
IAAgACAAIAAdABwAHAAbABoAGQAaABcAFwAWABQAEwASABEAEgARABAADwALAAsACgAJ
AAgABwAHAAYABQAEAAMAAgABAAAA/////////////////v/+//7//v////////////3/
/f/9//3//f/9//3//f////7//v/+//z//P/8//z//P/9//3//f//////////////////
/////f/9//7//v/8//3//f/+/wAA/////////v/+//7//v/+///////+////////////
/f/9//3//f///////v/+//3//f/9//3/+//7//v/+//5//j/+P/3//j/+P/4//j/+v/6
//r/+f/5//n/+f/5//n/+P/2//X/9//3//b/9v/0//X/9f/1//b/9v/2//b/9f/0//P/
8f/z//P/8//0//L/8v/z//X/8//z//L/8v/0//T/9P/1//P/8//z//P/8//0//P/8v/y
//L/8v/z//P/8v/x//H/9P/0//T/9f/3//n/+//8//v//f/+//7/AwADAAEAAQAFAAUA
BwAKAA==
         </WaveFormData>
      </LeadData>
      <LeadData>
         <LeadByteCountTotal>10000</LeadByteCountTotal>
         <LeadTimeOffset>0</LeadTimeOffset>
         <LeadSampleCountTotal>5000</LeadSampleCountTotal>
         <LeadAmplitudeUnitsPerBit>4.88</LeadAmplitudeUnitsPerBit>
         <LeadAmplitudeUnits>��V</LeadAmplitudeUnits>
         <LeadHighLimit>2147483647</LeadHighLimit>
         <LeadLowLimit>268435456</LeadLowLimit>
         <LeadID>V1</LeadID>
         <LeadOffsetFirstSample>0</LeadOffsetFirstSample>
         <FirstSampleBaseline>0</FirstSampleBaseline>
         <LeadSampleSize>2</LeadSampleSize>
         <LeadOff>FALSE</LeadOff>
         <BaselineSway>FALSE</BaselineSway>
         <ExcessiveACNoise>FALSE</ExcessiveACNoise>
         <MuscleNoise>FALSE</MuscleNoise>
         <LeadDataCRC32>3563859543</LeadDataCRC32>
         <WaveFormData>
BgAGAAYABgAEAAQABAAEAAQABAAEAAQABgAGAAYABgAGAAYABgAGAAYABgAGAAYABgAG
AAYABgAEAAQABAAEAAQABAAEAAQABAAEAAQABAAEAAQABAAEAAQABAAEAAQABAAEAAQA
BAAEAAQABAAEAAQABQAFAAYABwAIAAkACQAKAAsACwALAAkACAAIAAgACAAIAAgACAAK
AAsACwALAAsACAAEAAIA/f/6//j/9//1//P/8v/w//D/8P/x//L/8P/w//D/8v/y//L/
8v/0//X/+f/7//3//P/9//7//v/+//7//v/+//7//v/+//7//v/+//7/////////AAAA
AAAAAAABAAEAAQABAAEAAgAAAAAAAAAAAAAAAgADAAcACgAOAA8AEwATABMADgAMAAUA
+//v/+P/0v/A/6z/nP+T/5f/qf+7/9D/7/8OABwAHwAkAC0AKQAaABEADQAIAAkACQAF
AAIABAAMABAADgAJAAsACwALAAsACwAMAAwADAALAA0ADQANAAwADgAOAA4ADgALAAsA
CwAMAA4ADQANAA4ADAAMAAwADAAPAA8ADwAPAA0ADAAMAAwACgAKAAsACwANAA0ADQAN
AA0ADQANAA0AEAAQABAAEAAQABAAEQARAA8ADwAPAA8AEQARABIAEgARABEAEQARABEA
EQASABIAEgASABIAEgASABMAFQAVABUAFQAVABQAFAAUABQAFAAWABUAFQAVABMAEgAS
ABIAEQAPAA8ADgAOAA4ADgAOAAoACgAKAAkACgAKAAoACgAHAAcABwAGAAcABgAFAAQA
BAAEAAMAAwADAAIAAQAAAAIAAgABAAEA/////////v8AAAAAAAAAAAIAAwADAAMAAgAC
AAEAAAAAAAAAAAAAAAIAAwAEAAQABAAEAAQABAAGAAYABwAHAAUABgAGAAYABgAHAAcA
CAAGAAYABgAGAAYABgAGAAYABgAGAAYABgAFAAQAAwACAAMABAAFAAYACAAIAAgACAAG
AAUABAADAAIAAgADAAMAAwADAAIAAgADAAMAAwAEAAIAAQABAAEAAAAAAAAAAAAAAAAA
AAAAAAAA//////7/AAAAAAAAAAABAAIAAAAAAAAAAAD+//7//////wAAAQACAAMAAwAE
AAUABQAFAAUABAAEAAIAAgACAAIAAgACAAMAAwAAAP3/+f/0//X/8v/x//H/8//z//H/
8P/s/+v/6v/q/+j/6P/o/+j/7P/t/+7/7//0//T/9//4//n/+v/7//z//P/8//z//P/8
//z//P/8//z//P/8//z//f/9//3//v/+//7//v///wEAAQABAAEAAAAAAAAAAAACAAIA
AgADAAUABgAKAA0ADwARABEAEAAOAAsABQD9//P/6P/a/8b/tP+n/5//pf+3/8r/4f8C
ABoAHQAaAB8AIwAcAA8ACQAEAAMABQAHAAQAAgAEAAwAEgARAA0ADQAPAA8ADwAOAA4A
DgANAA0ADQANAAwADgAOAA4ADgALAAsACwAMAAoACQAJAAoACgAKAAoACgANAA0ADQAN
AA8ADgAOAA4ADAAMAA0ADQANAA0ADQANAA0ADQANAA0ADgAOAA4ADgAOAA4ADwAPAA8A
DwAPAA8ADQANAA4ADgAPAA8ADwAPABEAEQASABIAEgASABIAEgASABMAFQAVABMAEwAT
ABIAEAAQABAAEAASABEAEQARABMAEgASABIADwANAA0ADAAMAAwADAAMAAoACgAKAAkA
CQAIAAcABgAFAAUABQAEAAUABAADAAIABAAEAAMAAwABAAAA///+/wAAAAD/////////
/////v/8//z//P/8//z//f/9//3///8AAAAAAAAAAAAAAAAAAAIAAwAEAAQAAgACAAIA
AgACAAIAAwADAAMABAAEAAQABAAFAAUABgAGAAYABgAGAAYABgAGAAYACAAIAAgACAAH
AAYABQAEAAQABAAEAAQABAAEAAQABAADAAMAAwADAAIAAgADAAMAAwADAAIAAgABAAEA
AQACAAIAAQABAAEAAAAAAAAAAAAAAAAAAAAAAAAA//////7//v/+//7//v/9//3//f/9
//3//f/9//z//P/8//z//f/9//3//f/9//v/+v/6//r/+//7//r/+v/6//r/+v/6//r/
+//7//r/+v/6//r/+f/5//n/+f/5//n/+f/5//n/+//6//r/+v/6//v/+//7//n/+f/6
//r/+v/5//n/+f/4//r/+v/6//r/+v/6//r/+//7//r/+//8//3//f/+//////8BAAEA
AAAAAAAAAAAAAAAAAAAAAAEAAQAEAAMAAQD+//z/+P/2//X/9P/z//D/7v/s/+v/6v/q
/+r/6v/q/+r/6v/r/+z/7f/u/+7/8f/y//X/9v/3//j/+P/4//j/+P/4//j/+P/4//j/
+P/4//j/+f/5//n/+v/6//r/+v/7//v/+//7//v//P/8//z//P/8//z//P/9////AgAG
AAkACwAPAA8ADAAKAAUA///3/+3/4P/Q/7r/pv+X/5P/n/+1/8T/1f/w/wYADQAOABEA
EwAKAP//8//s/+3/8f/v//D/9v8AAAYABgADAAMABQAFAAcABwAIAAgACAAHAAcABwAH
AAYACAAIAAgACAAHAAcABwAIAAgABwAHAAgACAAIAAgACAAHAAcABwAHAAkACAAIAAgA
CAAIAAkACQAJAAkACQAJAAkACQAJAAkACAAIAAgACAAKAAoACwALAAsACwALAAsACwAL
AAwADAAPAA8ADwAPAA8ADwAQABAAEAAQABAAEAAQABEAEwATABEAEQARABAAEgASABIA
EgAQAA8ADwAPAA8ADgAOAA4ADwANAA0ADAAMAAwADAAMAAoACgAKAAkABwAGAAUABAAF
AAUABQAEAAEAAAD///7//v/+//3//f/9//z/+//6//r/+v/5//n/+f/5//n/+P/2//b/
9v/2//b/9//3//f/9//4//j/+P/4//j/+P/4//r/+//8//z/+v/6//r/+v/6//r/+//7
//v//P/8//z//P/9//3//v/+//7//v/+//z//P/8//z//v/+//7//v8AAAAAAAAAAP7/
/v/+//7/AAAAAAAAAAD///////////7//v///////f/9//z//P/7//v/+//8//z/+//7
//v//P/8//z//P/8//z//P/8//z/+//7//r/+v/6//r/+v/7//v/+//7//v/+//7//r/
+v/6//r/+//7//v/+//7//v/+v/6//r/+//7//r/+v/6//r/+v/6//z//f/9//z//P/8
//z/+//7//3//f/7//z//v/+//7//v/8//z//f/9/wAAAQACAAMAAwAEAAUABQAEAAMA
AQAAAAEAAgADAAQAAgACAAMAAwADAAEA/v/6//b/8v/w/+//7f/t/+v/6v/p/+n/6f/q
/+r/6v/q/+r/7P/t/+7/7//y//L/9f/2//f/+P/5//r/+v/6//r/+v/4//j/+P/4//r/
+v/6//r/+//7//v//P/+//7//v///////////////v/+//7//v8AAAAAAAABAAUACAAM
AA8AEQARAA8ADgAKAAUA+//v/+H/0P+6/6j/mP+R/5v/sf/B/9T/7/8IABIAFQAaAB0A
FQAKAP//9//2//n/9//3//7/CAAOAA4ACgALAAsACwALAA0ACwAKAAoACgAJAAcABwAH
AAYABgAGAAYABgAHAAcABwAIAAYABQAFAAYABgAGAAYABgAHAAcABwAHAAcABgAGAAYA
CAAIAAkACQAJAAkACQAJAAkACQAJAAkACAAIAAgACAAKAAoACwALAAsACwALAAsACQAJ
AAoACgALAAsACwALAAsACwAMAAwADgAOAA4ADgAOAA8AEQARAA8ADwAPAA4AEAAQABAA
EAAOAA0ADQANAA0ADAAMAAwACwAJAAkACAAIAAgACAAIAAYABgAGAAUAAwACAAEAAAD/
///////+/////v/9//z/+v/6//n/+f/7//r/+f/4//j/+P/3//f/9//3//f/9v/4//j/
+P/4//b/9//3//f/+f/6//r/+v/6//r/+v/6//j/+f/6//r//P/8//z//P/6//r/+//7
//3//v/+//7//v//////AAAAAAAAAAAAAAIAAgACAAIAAgACAAIAAgAEAAQABAAEAAIA
AgACAAIAAgACAAIAAgADAAMAAwADAAIAAgADAAMAAwADAAIAAgABAAEAAQACAAAA////
////AAAAAAAAAAD+//7//v/+/wAA//////7//P/8//z//P/9//3//f/9//3//f/9//z/
/P/8//z//f/9//3//f/9//3//P/8//z//f/9//z//P/8//z//P/8//z//f/9//z//P/8
//z/+//7//v/+//7//3/+//8//z//P/8//z/+v/6//v/+//+////AAABAAEAAgADAAMA
AwADAAIAAgACAAIAAgACAAEAAAAAAP///P/5//X/8P/x/+7/7f/t/+3/7f/r/+r/6v/p
/+j/6P/o/+j/6P/o/+z/7f/u/+//8v/y//X/9v/3//j/+f/6//r/+v/6//r/+v/6//r/
+v/8//z//P/8//v/+//7//z//v/+//7///////////////7//v/+//7//v/+//7///8F
AAgADAAPABEAEQAPAA4ACgADAPn/7f/f/8r/tv+i/5T/j/+Z/63/v//S/+//CAAUABkA
HgAfABcADAABAPv/+P/5//f/9f/8/wQADAAMAAoACQAJAAsACwANAA8ADgAOAA4ADQAN
AA0ADQAMAAwADAAMAAwADQANAA0ADgAMAAsACwAMAAwADAAMAAwACwALAAsACwANAAwA
DAAMAA4ADgAPAA8ADQANAA0ADQAPAA8ADwAPABAAEAAQABAAEAAQABEAEQATABMAEwAT
ABEAEQASABIAEwATABMAEwATABMAFAAUABQAFAAUABQAFAAVABcAFwAXABcAFwAWABYA
FgAWABYAFAATABMAEwATABIAEgASABEADwAPAA4ADgAOAA4ADgAOAA4ADgANAAsACgAJ
AAgABwAHAAcABgAHAAYABQAEAAQABAADAAMAAwACAAEAAAD+//7//f/9//3//f/9//z/
/P/8//z//P/8//3//f/9//3//v/+//7//v/+//7//v/8//3//v/+//7//v/+//7//v/+
/////////wAAAAAAAAAAAQABAAIAAgACAAIAAgAEAAQABAAEAAQABAAEAAQABgAGAAYA
BgAEAAQABAAEAAIAAgACAAIAAwADAAMAAwACAAIAAwADAAMAAwACAAIAAwADAAMABAAE
AAMAAwADAAIAAgACAAIAAAAAAAAAAAACAAEAAQAAAAIAAgACAAIAAQABAAEAAQABAAEA
AQAAAAAAAAAAAAEA//////////8BAAAAAAAAAAEAAQAAAAAA/v/+//7//v8AAAEAAQAA
AAAAAAAAAP////8BAAAAAgACAAIAAgAAAAAAAQABAAAAAQACAAMABQAGAAcABwAHAAcA
BgAGAAQABAAEAAQABQAGAAgACQAJAAcABAAAAPz/+P/2//X/8//z//H/8P/u/+3/7P/s
/+3/7v/v//D/8f/x//H/8f/2//b/+f/6//n/+v/7//z//P/8//z//P/8//z//P/8//r/
+v/6//r//f/9//3//v8AAAAAAAABAAAA///+//3/AAAAAAAAAAAAAAAAAAABAAMABgAK
AA0ADwAPAA0ACgAGAAEA+f/x/+f/2P/G/7T/ov+X/5f/p/+7/9D/7f8MABoAGwAeACUA
IwAWAA0ABQAAAAEAAQD///z/AAAIAA4ADgAJAAkACwALAA0ADQAMAAwADAALAA0ADQAN
AAwACgAKAAoACgAJAAkACQAKAAsACwAMAA4ADAAMAAwADAALAAsACwALAA0ADAAMAAwA
DAAMAA0ADQAPAA8ADwAPAA0ADQANAA0ADgAOAA4ADgAMAAwADQANAA0ADQANAA0ADQAN
AA4ADgAPAA8ADwAPABEAEQASABIAEAAQABAAEAASABMAFQAVABUAFQAVABQAEgASABIA
EgASABEAEQARAA8ADgAOAA4ADwANAA0ADAAKAAoACgAKAAgACAAIAAcACAAIAAgACAAF
AAUABQAEAAMAAgABAAAAAgACAAEAAQD///7//f/8//z//P/7//v/+f/5//n/+P/6//r/
+v/6//z//f/9//3//f/+//7//v/8//z//P/8//7///8AAAAAAAAAAAAAAAD+//7/////
////AAAAAAAAAgADAAMABAAGAAYABgAGAAQABAAEAAQAAgACAAIAAgAEAAQABAAEAAQA
BAAEAAQAAwACAAEAAAABAAEAAQABAAAAAAABAAEA//////7//v////////8AAAAA////
/////P/8//z//P/8//z//P/8//z/+//7//r/+v/6//r/+v/9//3//f/9//v/+//7//r/
+v/6//r/+//5//n/+f/6//r/+v/6//r/+P/4//n/+f/6//v//P/9//3//v//////////
//7//v/8//z//P/8//z//P/9//3//P/5//X/8P/x/+7/7f/t/+3/7f/r/+r/6v/p/+j/
6P/n/+b/5f/k/+j/6f/q/+v/7v/u//H/8v/z//T/9f/2//T/9P/0//T/9v/2//b/9v/4
//j/+P/4//n/+f/5//r/+P/4//j/+f/7//v/+//7//r/+v/6//r//P/8//z//f/9/wAA
AgADAAcACQALAAoACAAHAAUA/f/z/+j/2v/K/7b/o/+Z/5v/q//C/9H/6P8EABEAEAAP
ABUAGAAPAAUA/P/3//f/+//6//j/+v8EAAwACwAHAAUABQAHAAcACAAIAAgABwAHAAcA
BwAGAAQABAAEAAQABQAFAAUABgAEAAMAAwAEAAYABgAGAAYABwAHAAcABwAFAAQABAAE
AAYABgAHAAcABwAHAAcABwAFAAUABQAFAAYABgAGAAYABgAGAAcABwAHAAcABwAHAAkA
CQAKAAoACwALAAsACwALAAsADAAMAAwADAAMAAwADAANAA8ADwAPAA8ADwAOAA4ADgAO
AA4ADgANAA0ADQANAAwADAAMAAwACwAMAAwACgAKAAoACgAIAAgACAAHAAcABgAFAAQA
AwADAAMAAgACAAIAAgACAAAAAAD//////f/8//v/+v/6//r/+f/5//n/+f/5//j/+P/4
//j/+P/4//n/+f/5//n/+v/6//r/+v/6//r/+v/6//v//P/8//r/+v/6//r/+v/6//v/
+//7//z//P/8//7//////wAA/v/+//7//v/+//7//v/+//z//P/8//z//P/8//z//P/+
//7//v/+//z//P/8//z/+//7//v/+//6//r/+//7//v/+//6//r/+f/5//n/+v/4//f/
9//3//j/+P/4//j/9v/2//b/9v/4//f/9//2//b/9v/2//b/9f/1//X/9f/3//f/9//2
//b/9v/2//f/9//3//f/9//3//b/9v/2//f/9//2//b/9v/2//b/9v/0//X/9f/0//T/
9P/0//P/9f/1//X/9f/z//P/8//z//X/9P/0//T/9P/1//X/9f/1//X/9v/2//b/9f/1
//X/9P/0//X/9f/1//X/9v/3//f/9v/1//P/8f/w//H/8v/0//X/9v/1//T/8//y//T/
9P/1//X/9P/1//b/9//5//r/+//7//v/+//6//r/+v/6//r/+v/6//r/+//7//3/+//4
//T/8v/u/+z/6//p/+n/5//m/+T/4//i/+L/5P/k/+T/5P/k/+X/5v/n/+j/6P/r/+z/
7//w//H/8v/y//L/8v/y//D/8P/w//D/8v/y//L/8v/x//H/8f/y//P/9P/1//f/9//3
//f/9//2//b/9v/2//b/9v/2//f//f8AAAQABwAJAAkABwAGAAIA+//z/+n/3f/M/7b/
oP+Q/43/mf+t/73/zv/p/wAACAALAA4ADQAFAPj/7f/n/+j/6f/p/+v/9P8AAAYABAAA
AAEAAwADAAUABQAHAAcABgAFAAMABQAFAAUABAAEAAQABAAEAAMAAwADAAQABAADAAMA
BAAEAAQABAAEAAUABQAFAAUABwAGAAYABgAGAAYABwAHAAkACQAJAAkACQAJAAkACQAK
AAoACgAKAAoACgALAAsACwALAAsACwANAA0ADgAOAA8ADwAPAA8ADwAPABAAEAASABIA
EgASABIAEwAVABUAEwATABMAEgAUABQAFAAUABQAEwATABMAEwASABIAEgARAA8ADwAO
AA4ADgAOAA4ADAAMAAwACwALAAoACQAIAAcABwAHAAYAAwACAAEAAAAAAAAA////////
/v/9//z/+v/6//n/+f/5//n/+f/4//j/+P/4//j/+v/7//v/+//5//r/+v/6//r/+v/6
//r/+v/7//z//P/6//r/+v/6//r/+v/7//v/+//8//z//P/+//////8AAAAAAAAAAAAA
AAAAAAAAAAACAAIAAgACAAIAAgACAAIABAAEAAQABAAEAAQABAAEAAMAAwADAAMAAgAC
AAMAAwABAAEAAAAAAP///////wAAAAD////////+//7//v/+//7//v/+//7//v/9//3/
/P/+//7//v/+//3//f/9//3/+//7//v/+v/8//z//P/9//3//f/9//3//f/8//z//P/9
//3//P/8//r/+v/6//r//P/9//3//P/8//z//P/7//v/+//7//v/+//8//r/+v/6//r/
+v/6//v/+//+////AAABAAEAAgADAAMAAwADAAIAAgACAAIAAgACAAQABAAFAAUAAwAB
AP7/+v/2//L/8P/v/+//7//t/+z/6v/p/+j/6P/q/+r/6v/q/+z/7f/u/+//8v/y//X/
9v/1//b/9//4//b/9v/2//b/+P/4//j/+P/6//r/+v/6//v/+//7//z//P/8//z//f/7
//v/+//7//z//P/8//z//v/+//7///8DAAYACgANAA0ADQANAAoABgD///X/6f/b/8j/
tP+i/5L/jf+b/6//wf/W//P/CgASABUAGgAbABEABAD5//P/9P/1//P/9f/8/wYADAAK
AAgABwAJAAkACwALAAsACgAKAAoACQAJAAkACQAIAAgACAAIAAgABwAHAAcACAAIAAcA
BwAIAAgACAAIAAgACQAJAAkACQALAAoACgAKAAoACgALAAsACwALAAsACwALAAsACwAL
AAwADAAMAAwADAAMAA0ADQALAAsACwALAA0ADQAOAA4ADwAPAA8ADwAPAA8AEAAQABIA
EgASABIAEAARABMAEwARABEAEQAQABAAEAAQABAAEAAPAA8ADwANAAwADAAMAA0ACwAL
AAoACgAKAAoACgAGAAYABgAFAAUABAADAAIAAwADAAMAAgABAAAA///+//7//v/9//3/
/f/8//v/+v/6//r/+f/5//n/+f/5//j/+P/4//j/+P/4//n/+f/5//n/+v/6//r/+v/6
//r/+v/4//n/+v/6//r/+v/6//r//P/8//3//f/7//z//P/8//z//f/9//7//v/+//7/
/v/+//7//v/+/wAAAAAAAAAAAAAAAAAAAAAAAAAAAAAAAAAAAAAAAAAA///////////+
//7////////////+//7//f/9//3//v/+//3//f/9//z//P/8//z//P/8//z//P/8//v/
+//6//r/+v/6//r//f/9//3//f/7//v/+//6//z//P/8//3/+//7//v/+//7//r/+v/6
//v/+//6//r/+v/6//r/+v/4//n/+f/4//r/+v/6//n/+f/5//n/+f/5//n/+f/5//n/
+P/4//j/+P/5//n/+f/5//n/+v/6//r/+f/4//r/+v/6//r/+v/6//v/+//+////AAAB
AAMABAAFAAUABQAFAAQABAAEAAQABAAEAAQABAAFAAUAAgD///v/9v/3//T/8//z//H/
8f/v/+7/7v/t/+z/7P/s/+z/7P/s//D/8f/y//P/+P/4//v//P/7//z//f/+//7//v/+
//7//P/8//z//P/+//7//v/+/////////wAAAAAAAAAAAQABAAEAAQABAAIAAgACAAIA
AAAAAAAAAQAFAAgADgARABMAFQATABAADgAHAP//8//l/9L/vv+q/5r/k/+b/63/wf/U
//H/DAAYABsAIgAlAB8AEgAJAAEA/v8BAP//+//+/wYADgAQAA4ADQANAA8ADwARABEA
EAAQABAADwARABEAEQAQAA4ADgAOAA4ADwAPAA8AEAAQAA8ADwAQABAAEAAQABAADwAP
AA8ADwAPAA4ADgAOAA4ADgAPAA8ADwAPAA8ADwAPAA8ADwAPAA4ADgAOAA4ADgAOAA8A
DwARABEAEQARABEAEQASABIAEQARABEAEQATABMAFAAUABQAFAAUABQAFAAVABcAFwAV
ABUAFQAUABYAFgAWABYAFAATABMAEwATABIAEgASABMAEQARABAADgAOAA4ADgAOAA4A
DgANAA0ADAALAAoABwAHAAcABgAFAAQAAwACAAIAAgABAAEAAQAAAP///v/8//z/+//7
//v/+//7//r//P/8//z//P/8//3//f/9//3//v/+//7//v/+//7//v/+////AAAAAAAA
AAAAAAAAAAAAAAEAAQABAAIAAgACAAIAAwADAAQABAAEAAQABAAEAAQABAAEAAQABAAE
AAQABAAEAAQABAAEAAQABAAEAAQABAAEAAQAAwADAAMAAwACAAIAAwADAAEAAQAAAAAA
AQABAAEAAgAAAP///////wAAAAAAAAAA/v/+//7//v/+//3//f/8//7//v/+//7//f/9
//3//f/////////+//z//P/8//3//f/9//3//f/9//z//P/8//v/+//6//r//v/+//7/
/P/8//z//P/8//z//P/9//3/AAABAAIAAwABAAIAAwADAAUABQAEAAQABAAEAAQABAAE
AAQABQAFAAMA///6//T/8//w/+//7//w//H/8P/w/+7/7f/s/+z/6//q/+n/6P/r/+3/
7//x//T/9P/3//j/+//8//3//v/8//z//P/8//z//P/8//z//P/8//z//P/7//v/+//8
//7//v/+////AQABAAEAAQAAAAAAAAAAAP7//v/+////AQAGAAoADQARABEAEQAOAAwA
CQADAPv/8f/k/9T/wP+u/6H/mf+f/7P/xv/b//r/FAAbABoAHwAlABwADQAFAAAA//8D
AAMAAAAAAAYADgAQAA0ACwALAA0ADQAPAA4ADgAOAA0ADAALAAoACAAKAAoACgAKAAkA
CQAJAAoACgAJAAkACgAKAAoACgAKAAsACwALAAsADQAMAAwADAAKAAoACwALAAsACwAL
AAsADQANAA0ADQAMAAwADAAMAAwADAANAA0ACwALAAsACwANAA0ADgAOAA4ADQAMAAsA
DQANAA4ADgAPABAAEQASABAAEQATABMAEwATABMAEgASABIAEgASABAADwAPAA8AEQAQ
ABAAEAARAA8ADwAOAA4ADgAOAA4ADAAMAAwACwAJAAgABwAGAAYABwAIAAgABQAEAAMA
AgACAAIAAQABAAEAAAD///7//v/+//3//f/9//3//f/8//z//P/8//z//P/9//3//f/9
//7//v/+//z//P/8//z//f///wEAAgABAAAA///+////AAACAAMABQAGAAYABgAFAAUA
BAAEAAQABAAEAAQABgAGAAYABgAEAAQABAAEAAQABAAEAAQABAAEAAQABAACAAIAAgAC
AAEAAQABAAEAAAAAAAEAAQABAAEAAAAAAP///////wAAAAD////////8//z//P/8//7/
/v/+//7//v/9//3//P/8//z//P/8//3//f/9//3//f/9//3//P/8//z//P/9//3//f/9
//3//f/8//z//P/9//3//P/8//z//P/8//z//v///////v/+//7//v/9//3//f/9//3/
/f/9//3//f/9//z//P/8//z//P/8//z//P/8//z//P/9//3//P/9//7///8BAAIAAwAD
AAMAAwACAAIAAAAAAAAAAAAAAAAAAQABAAQAAwABAP7//P/4//b/9f/0//P/8P/u/+z/
6//q/+r/6P/o/+j/6P/q/+v/7P/t//D/8P/z//T/8//0//X/9v/4//j/+P/4//b/9v/2
//b/+P/4//j/+P/5//n/+f/6//r/+v/6//v/+//7//v/+//8//z//P/8//z//P/8//3/
//8AAAQABQAHAAsADQAMAAoABwADAPv/8f/m/9j/xP+w/5//l/+d/7H/xP/V/+7/BgAR
ABIAFQAZABYACwD///b/8f/1//X/8v/0//z/BgAKAAkABQAHAAkACQALAAwADAAMAAsA
CQAJAAkACAAIAAgACAAIAAkACQAJAAoACAAHAAcACAAIAAgACAAIAAkACQAJAAkACwAK
AAoACgAKAAoACwALAAsACwALAAsADQANAA0ADQAMAAwADAAMAA4ADgAPAA8ADwAPAA8A
DwAPAA8AEAAQAA8ADwAPAA8AEQARABIAEgASABIAEgASABIAEwAVABUAFQAVABUAFAAW
ABYAFgAWABYAFQAVABUAFQAUABQAFAAVABMAEwASABAAEAAQABAADgAOAA4ADQANAAwA
CwAKAAkACQAJAAgABwAGAAUABAACAAIAAQABAAMAAgABAAAA/v/+//3//f/7//v/+//6
//z//P/8//z/+v/7//v/+//7//z//P/8//7//v/+//7//v///wAAAAAAAAAAAAAAAAAA
AAABAAEAAQACAAIAAgACAAMAAwAEAAQABAAEAAQABgAGAAYABgAEAAQABAAEAAYABgAG
AAYABgAGAAYABgAGAAYABgAGAAUABQAFAAUABAAEAAUABQADAAMAAgACAAMAAwADAAQA
AgABAAEAAQACAAIAAgACAAAAAAAAAAAAAAD//////v8AAAAAAAAAAP//////////////
/////v/+//7//v/////////////////+//7//v/9//3//P/8//7//v/+//7//P/9//3/
/P/+//7//v/9//3//f/9//3//f/9//3//f////7//v/+//z//f/9//3//f/9//7//v/+
//3//f/9//z//P/9//3//////wAAAQAEAAQABAADAAMAAgADAAQABgAFAAUABQAGAAYA
BgAGAA==
         </WaveFormData>
      </LeadData>
      <LeadData>
         <LeadByteCountTotal>10000</LeadByteCountTotal>
         <LeadTimeOffset>0</LeadTimeOffset>
         <LeadSampleCountTotal>5000</LeadSampleCountTotal>
         <LeadAmplitudeUnitsPerBit>4.88</LeadAmplitudeUnitsPerBit>
         <LeadAmplitudeUnits>��V</LeadAmplitudeUnits>
         <LeadHighLimit>2147483647</LeadHighLimit>
         <LeadLowLimit>268435456</LeadLowLimit>
         <LeadID>V2</LeadID>
         <LeadOffsetFirstSample>0</LeadOffsetFirstSample>
         <FirstSampleBaseline>0</FirstSampleBaseline>
         <LeadSampleSize>2</LeadSampleSize>
         <LeadOff>FALSE</LeadOff>
         <BaselineSway>FALSE</BaselineSway>
         <ExcessiveACNoise>FALSE</ExcessiveACNoise>
         <MuscleNoise>FALSE</MuscleNoise>
         <LeadDataCRC32>1725835796</LeadDataCRC32>
         <WaveFormData>
9P/0//T/9P/z//L/8f/w/+7/7v/u/+7/7P/s/+z/7P/q/+r/6v/q/+j/6P/o/+j/6P/o
/+j/6P/o/+j/6P/o/+b/5v/m/+b/5v/m/+b/5v/m/+b/5v/m/+b/5v/m/+b/5P/k/+T/
5P/i/+L/4v/i/+T/5P/k/+T/4//j/+X/5f/o/+n/6v/q/+n/6f/p/+n/6v/q/+r/6//v
//D/8f/x//H/7//w/+//7P/q/+r/6f/o/+T/4v/h/+H/4f/f/9//3v/e/+D/4P/d/93/
3v/f/+L/4v/i/+L/3v/d/93/3f/d/93/3P/c/93/3f/d/93/3f/d/93/3f/d/97/3v/e
/93/3f/d/93/3f/d/97/3v/g/+D/4P/g/97/3v/f/+P/5//u//v/BwATAB4AMABOAGsA
iACqANIA8wAPAR4BDwHeAKEAcAA4AN//dv8Q/6n+b/6B/qb+sf67/tP+6f79/hr/Nv9R
/3L/kf+s/8T/1v/k/+//9v/6//v//v/9//7//v///wAAAQABAAMABAAFAAUABQAGAAcA
CAAJAAsADAANAA4ADgAPABAAEAATABQAFQAWABUAFgAXABgAGQAaABsAHAAdAB4AHwAg
ACMAJQAmACcAKQAqAC0ALwAxADMAMwA2ADgAOQA7AD0APwBBAEMARgBIAEoATABOAFIA
VABXAFkAXQBfAGEAZQBmAGgAagBsAHAAcgB0AHYAdAB1AHYAdwB6AHoAegB7AHkAeQB5
AHgAdQBzAHIAcQBvAG0AbABrAGcAZQBjAF8AXwBcAFgAVABRAE4ASQBFAEMAPwA7ADcA
NQAxAC0AKQAmACMAIAAdABwAGQAWABMAEAAOAAwACgAIAAYABAACAAQAAwACAAEA/v/9
//z//P/9//z//P/8//z//P/8//z//P/8//z//P/+//7//v/+//3/////////AQABAAEA
AgACAAIAAwADAAQABQAGAAYABgAHAAcACAAIAAgACQAJAAoADAANAA4ADQANAA0ADQAN
AA0ADQANAA0ADQANAA0ADQANAA0ADQALAAsACwAKAAoACQAHAAcABgAFAAUABQAEAAMA
AwADAAMAAwABAAAAAQAAAAAAAAD///7//P/8//z//P/6//r/+v/6//r/+//7//3/+//8
//3//v/+////////////AAAAAAAAAAABAAEAAQD///7/+//7//v/+v/4//j/+f/4//T/
8v/w/+//7v/r/+v/7P/s/+7/8P/v/+//8P/v//D/8P/w//D/7v/t/+3/7f/t/+3/7P/s
/+v/6//r/+v/6//r/+v/6//r/+z/7P/u/+//7//v/+3/7f/t/+7/7P/s/+z/7P/s/+z/
7P/t/+//8f/0////DQAXACAALABCAF8AfACaALwA3wD9ABQBGwEGAdMAoAB4AD8A4P98
/xn/v/6X/q7+zf7V/uH+9/4N/yT/Pv9X/3L/kf+s/8b/2v/s//f/AAAGAAsADAAMAAwA
CwALAAoACwALAA0ADAANAA0ADQAOAA8AEAARAA8AEAARABIAEgATABQAFAAVABYAFwAY
ABkAGgAbABwAGwAcAB0AHgAfACAAIQAiACEAIwAkACUAJwAoACsALQAtAC8ALwAyADQA
NQA3ADkAOQA7AD0AQABCAEQARgBIAEoATABPAFEAUwBVAFcAWwBcAF4AYABiAGIAZABm
AGgAaABpAGoAawBsAGwAbABtAG0AbQBtAGwAaQBnAGYAZQBjAGEAYABfAFsAWQBXAFMA
TwBMAEgARABDAEAAOwA3ADMALwArACcAJQAhAB0AGQAWABMAEAANAAwACQAGAAMAAgAA
AP7//P/6//j/9v/0//T/8//y//H/8P/v/+7/7v/t/+z/7P/s/+r/6v/q/+r/6v/q/+r/
6v/q/+r/6v/q/+n/6//r/+v/7f/t/+3/7v/u/+7/7//v/+7/7//w//D/8v/z//P/9P/0
//T/9f/1//P/9P/0//T/9//3//f/9//1//X/9f/1//X/9f/1//X/9f/1//X/9f/z//P/
8//y//T/8//x//H/7v/t/+3/7f/u/+3/7f/t/+v/6//p/+j/6f/o/+j/6P/n/+f/5//n
/+T/4//j/+P/4//j/+P/4v/g/+D/4P/g/+D/3//e/97/3v/e/93/3f/d/9z/3P/c/9z/
3P/c/9v/2//b/9v/2//b/9v/2//b/9v/2//b/9v/2f/Z/9n/2f/Z/9n/2v/a/9r/2v/Z
/9n/2f/Z/9f/1v/Y/9j/1v/W/9b/1v/W/9b/1v/W/9j/2f/Z/9v/2f/a/9v/3P/c/93/
3f/d/93/3v/e/97/3f/f/+D/4f/k/+T/4v/j/+H/4P/e/97/3f/c/9j/1v/T/9P/0//R
/9P/1P/U/9b/2P/X/9f/2P/Y/9j/1//W/9j/1v/V/9X/1f/V/9X/1P/S/9H/0f/R/9P/
0//T/9P/0//T/9T/1P/U/9X/1f/V/9P/0//T/9T/1P/U/9T/1P/U/9T/1P/V/9f/2f/e
/+n/9/8DAA4AGgAyAFEAcACOAKwA0QDxAAIB/QDYAKcAhABmAB8Asv9I/+P+i/5x/pT+
r/67/s3+4/71/hD/Kv9H/2j/i/+m/77/0v/e/+f/7v/y//P/9P/z//T/9P/1//T/9f/1
//f/+v/7//v/+//8//3//v//////AAABAAIAAgADAAQABAAFAAYABwAIAAkACgALAAwA
CwAMAA0ADgARABIAEwAUABUAFwAYABkAGwAcAB8AIQAjACUAJQAoACwALQAvADEAMwA1
ADcAOgA8AD4AQABCAEQARgBJAEsATQBPAFEAVQBYAFoAXABeAGAAYgBkAGYAZgBnAGgA
aQBqAGoAagBrAGsAawBrAGoAaQBnAGYAZQBjAGEAYABfAF0AWwBZAFUAVQBSAE4ASgBJ
AEYAQQA9ADsANwAzAC8ALQApACUAIQAeABsAGAAVABIADwAMAAkACAAGAAQAAgAAAP7/
/P/6//j/9//2//X/9P/z//L/8v/x//D/8P/w//D/8P/w//D/7v/u/+7/7v/w//D/8P/w
//H/8//z//P/8//z//P/9P/2//b/9//3//j/+f/6//r/+v/7//v//P/8//z//f/9//3/
/v/+//7//////////////////////////////////f/9//3//f/7//v/+//6//r/+f/3
//f/9v/1//X/9f/0//P/8//z//H/8f/v/+7/7//u/+7/7v/t/+3/7f/t/+z/6//r/+v/
6f/p/+n/6P/m/+b/5v/m/+b/5f/k/+T/5P/k/+P/4//j/+L/4v/i/+L/4v/i/+H/4f/h
/+H/4f/h/+H/4f/h/+D/4v/i/+L/4v/g/+D/4P/g/+L/4//j/+X/4//k/+X/5v/k/+X/
5f/l/+f/6P/o/+j/6f/r/+z/7f/v/+7/6//r/+j/5v/j/+L/3//e/9r/2P/Z/9n/2f/X
/9f/2P/Y/9r/2v/Z/9n/2v/b/9z/3P/c/9z/2v/Z/9n/2f/Z/9n/2P/W/9X/1f/V/9f/
1//X/9f/1f/V/9b/1v/W/9f/1//X/9f/1//X/9j/1v/W/9b/1v/Y/9j/2P/Z/93/4f/s
//n/BQAPABoAMgBSAHMAlAC2ANoA/wAXARwB/QDGAJcAcgAsAL3/Sv/e/n/+X/6D/qL+
r/7B/tn+7f4F/yL/Qv9j/4T/o/++/9L/4v/s//H/9v/4//n/+v/7//z//P/9//7/////
/wEAAgADAAMAAwAEAAUABgAHAAcACAAJAAoACwANAA8AEAARABIAEwAUABMAFAAVABYA
FwAYABkAGgAbABwAHQAeACEAIwAkACUAJQAmACkAKwAtAC8ALwAyADYANwA5ADsAOwA9
AD8AQgBGAEgASgBMAFAAUgBVAFcAWQBbAF0AYQBjAGYAaQBsAGwAbgBwAHIAdAB1AHYA
dwB2AHYAdgB3AHUAdQB1AHQAcwBxAHAAbwBrAGkAaABnAGMAYQBfAFsAVwBUAFAATABJ
AEYAQQA9ADkANQAxAC0AJwAjAB8AGwAaABcAFAARAA4ACwAIAAUAAgAAAP7//P/8//r/
+P/2//T/8//y//H/8v/x//D/8P/t/+z/7P/s/+z/7P/s/+z/7v/u/+7/7v/u/+7/7v/u
/+//8f/x//H/7//v/+//8P/w//D/8f/x//L/8//0//T/9P/1//X/9v/2//b/9//3//f/
+P/4//j/+f/5//n/+f/5//n/+f/5//n/+f/5//n/+f/5//n/+f/5//n/+f/4//j/9//1
//X/9P/z//P/8//y//H/8f/x//H/8f/v/+7/7f/s/+z/7P/r/+v/6//r/+z/6//r/+v/
6//r/+v/6v/q/+r/6v/q/+j/5//m/+b/6P/o/+f/5//p/+j/6P/o/+j/6P/o/+f/6f/p
/+n/6f/n/+f/5//n/+f/5//o/+j/6P/o/+j/6P/o/+j/6P/q/+v/6//t/+3/7v/v//D/
8v/z//P/8//z//T/9P/0//T/9f/1//X/8//y/+//7//v/+7/7P/s/+v/6v/m/+T/5f/l
/+X/4//h/+L/4v/k/+b/5f/l/+b/5//o/+j/6P/o/+b/5f/l/+f/5//n/+b/5v/l/+X/
5f/l/+X/5f/l/+P/4//k/+T/5P/l/+X/5f/n/+f/5//o/+j/6P/o/+j/6P/o/+j/6f/t
//P//P8HABMAHQAqAEIAYgCBAKIAxgDsAA8BJwEqAQcBzgCdAHQALAC//07/3v6B/mX+
if6o/rP+x/7f/vP+D/8s/0r/bf+O/63/yP/e/+7/+P///wQABgAHAAgACQAKAAoACwAO
AA8ADwARABIAEwATABMAFgAXABgAGQAZABoAGwAcABwAHQAeAB4AHwAgACEAIgAjACQA
JQAmACkAKgArACwAKwAsAC0ALgAwADMANQA3ADcAOAA7AD0AQQBDAEMARgBIAEkASwBN
AFEAUwBVAFgAWgBcAF4AYABiAGQAZwBpAG0AbwBxAHUAeAB6AHwAfgCAAIIAhACGAIgA
iQCKAIsAjACMAIwAjQCMAIsAigCIAIkAhwCGAIUAgQB/AH4AfQB5AHcAdQBxAG0AagBm
AGIAXwBcAFcAUwBRAE0ASQBFAEEAPQA5ADUAMgAvACwAKQAkACEAHgAbABgAFgAUABIA
EgAQAA4ADAAKAAkACAAHAAYABQAEAAQAAwACAAIAAgACAAIAAgACAAIAAgACAAIAAgAC
AAIAAgADAAUABQAFAAUABQAFAAYABgAGAAcABwAIAAkACgAKAAoACwALAAwADgAOAA8A
DwAPABAAEAAQAA8ADwAPAA8AEQARABEAEQAPAA8ADwAPAA4ADQAMAAsACwALAAsACgAK
AAkABwAHAAgABwAHAAcABAADAAMAAwADAAMAAQAAAAEAAAAAAAAA///////////8//v/
+//7//v/+//7//r/+P/4//j/+P/4//f/9v/2//T/9P/z//P/8//y//L/8v/y//L/8v/x
//H/8f/x//H/8f/x//D/7v/u/+7/7v/w//D/8P/w//D/8f/x//P/8//0//X/9v/2//f/
9//3//X/9v/2//b/+f/7//z//f////7/+//7//n/+P/2//b/8//y/+7/7P/r/+v/6//p
/+v/7P/s/+7/7v/t/+3/7v/v//D/8P/w/+7/7P/r/+v/6f/p/+n/6P/o/+f/5//n/+n/
6f/p/+n/6f/p/+r/6v/q/+v/6//r/+v/6//r/+z/7P/s/+z/7P/s/+z/7P/t/+3/8//6
/wcAEwAdACYAOABUAHMAjgCuANIA8wAPAR4BEwHkAKkAfgBMAPn/kv8s/8n+if6P/rT+
w/7L/uH+9f4L/yT/Pv9Z/3j/k/+w/8j/3P/q//P/+v/+////AAAAAAAA/////wAAAQAB
AAMABAAFAAUABQAGAAcACAAJAAkACgALAAwADAANAA4ADgANAA4ADwAQABEAEgATABQA
EwAUABUAFgAXABgAGQAaABsAHQAeAB8AIQAiACUAJwAnACkAKQAsAC4ALwAxADMANQA3
ADkAPABAAEIARABGAEoATABPAFEAVABVAFYAWQBcAF4AYABiAGQAZgBoAGoAagBrAGwA
bQBsAGwAbABtAGsAawBrAGoAaQBnAGYAZQBlAGMAYgBhAF0AWwBZAFUAUwBQAEwASABF
AEIAPQA5ADUAMQAtACkAJgAjACAAHQAaABcAFAARABAADQAKAAcABAACAAAA/v/+//z/
+v/4//r/+f/4//f/9v/1//T/9P/z//L/8v/y//D/8P/w//D/8P/w//D/8P/w//D/8P/w
/+//8f/x//H/8//z//P/9P/0//T/9f/1//T/9f/2//b/9v/3//f/+P/2//b/9//3//n/
+v/6//r/+f/5//n/+f/4//f/9v/1//P/8//z//P/8v/x//D/7//t/+3/7f/s/+7/7f/r
/+v/6v/p/+n/6f/o/+f/5//n/+f/5//l/+T/5f/k/+T/5P/h/+H/4f/h/+D/3//f/9//
3//f/9//3v/c/9r/2P/a/9r/2v/a/9r/2v/a/9r/2v/Y/9n/2f/b/9v/3P/d/97/3v/f
/9//3//h/+L/4v/i/+D/4f/h/+H/3//e/9v/2//b/9r/2P/Y/9n/2P/U/9L/z//P/8//
zf/L/8z/zP/O/8//z//Q/9L/0//U/9T/1P/U/9L/0f/R/8//z//P/87/zv/N/83/zf/P
/8//z//P/9H/0f/S/9L/0P/R/9H/0f/R/9H/0f/S/9D/0P/Q/9D/0P/Q/9D/0f/T/9X/
2P/d/+n/8//+/wgAGAAzAFAAbgCMAK0AzQDoAPkA8ADNAJwAeABVAAwApv9B/9/+kf6E
/qf+vf7F/tf+7f4C/xr/M/9M/2v/iP+k/7z/0P/d/+b/7P/v//L/8f/y//L/8//y//P/
8//1//T/9f/1//X/+P/5//r/+//5//r/+//8//r/+//8//z//f/+////AAD//wAAAQAC
AAMABAAFAAYABwAIAAkACgALAA0ADgAPAA8AEAATABUAFQAXABcAGgAaABsAHQAfACEA
IwAlACgAKgAsAC4AMAAyADQANwA5ADsAPQA/AEMARABGAEgASgBMAE4AUABSAFMAVQBX
AFkAWgBaAFoAWwBZAFkAWQBYAFkAVwBWAFUAUwBRAFAATwBNAEsASQBFAEUAQgA+ADoA
NwA0AC8AKwApACUAIQAdABsAFwATAA8ADgALAAgABQACAP///P/5//b/9P/y//D/7v/s
/+r/6P/o/+f/5v/l/+T/4//i/+L/4//i/+L/4v/g/+D/4P/g/+D/4P/g/+D/4P/g/+D/
4P/h/+P/4//j/+P/4//j/+T/5P/k/+X/5f/k/+X/5v/m/+b/5//n/+j/6P/o/+n/6f/r
/+z/7P/s/+v/6//r/+v/6//r/+v/6//r/+v/6//r/+v/6//r/+v/7f/t/+3/7P/s/+v/
6f/p/+r/6f/p/+n/5v/l/+X/5f/l/+X/4//i/+P/4v/i/+L/3//f/9//3//e/93/3f/d
/9v/2//b/9r/2v/a/9r/2v/a/9n/2P/Y/9j/2P/X/9f/1//W/9b/1v/W/9b/1v/V/9X/
1f/V/9X/1f/V/9X/1f/V/9X/1f/V/9P/0//T/9P/0f/R/9L/0v/R/9L/0v/T/9P/0//R
/9D/0P/Q/9H/0v/R/9H/0f/R/9D/0P/Q/9D/z//O/87/z//R/9H/0P/Q/9D/0P/Q/9D/
0P/Q/9D/0P/R/9H/0//R/9L/0//U/9T/1f/V/9X/1f/W/9b/1v/X/9n/2v/b/9z/3P/a
/9v/1//W/9T/1P/T/9L/zv/M/83/zf/N/8v/zf/O/87/0P/Q/8//z//Q/8//0P/Q/9D/
0P/O/83/zf/N/83/zf/M/8z/y//L/8v/y//L/8v/y//L/8v/zP/M/8r/y//L/8v/y//L
/8v/zP/M/8z/zP/M/8z/zP/M/83/0f/X/+L/7//7/wUAEgAqAEwAawCKAKoA0ADxAAMB
/ADVAKQAgwBiABYApf86/9T+e/5l/on+qP6z/sX+2/7v/gn/Iv9C/2X/hv+h/7r/zP/Y
/+D/5//q/+z/6//s/+3/7v/u/+//8P/x//H/8//0//X/9f/1//b/9//4//n/+f/6//v/
/P/8//3//v/+////AAABAAIAAwAEAAUABgAHAAgACQAKAAsADAANAA4ADwARABIAEwAV
ABYAGQAbAB0AHwAfACIAIgAjACUAJwArAC0ALwAyADQANgA4ADoAPAA+AEEAQwBHAEkA
SwBPAFAAUgBUAFYAWABaAFwAXgBeAF8AYABhAGIAYgBiAGMAYwBjAGMAYgBhAF8AXgBd
AFsAWQBYAFcAUwBRAE8ASwBJAEYAQgA+AD0AOgA1ADEALQApACUAIQAdABkAFQARABAA
DQAKAAcABgADAAAA/f/8//r/+P/2//L/8P/u/+z/7P/r/+r/6f/o/+f/5v/m/+X/5P/k
/+T/5P/k/+T/5P/k/+T/5P/k/+T/5P/k/+T/5f/n/+f/5//p/+n/6f/q/+z/7P/t/+3/
7P/t/+7/7v/u/+//7//w//D/8P/x//H/8//0//T/9P/z//P/8//z//P/8//z//P/8//z
//P/8//x//H/8f/x/+//7//v/+7/7//v/+7/7//u/+3/7f/t/+z/6//r/+v/6f/p/+f/
5v/n/+b/5v/m/+X/5f/l/+X/5P/j/+P/4//h/+H/4f/g/+D/4P/g/+D/4P/f/97/3v/g
/+D/3//f/93/3P/c/9z/3v/e/97/3f/d/93/3f/d/93/3f/d/93/3f/c/9z/3P/c/9z/
3P/c/9z/3P/e/9//3//h/9//4P/h/+L/4v/j/+P/4//j/+T/5P/k/+X/5//o/+n/6//q
/+f/5//k/+L/3//e/93/3P/Y/9b/1v/X/9j/1//X/9j/2P/a/9j/1//X/9j/2f/a/9r/
2v/a/9j/1//X/9f/1//X/9b/2P/X/9f/1//Z/9n/2f/Z/9n/2f/a/9r/2v/b/9v/2//d
/93/3f/e/9z/3P/c/9z/3v/e/97/3//j/+f/8v///wsAFQAkAD4AXgB/AKAAwgDoAAsB
IwEgAfsAwgCZAG4AHgCt/zr/zv51/mf+j/6q/rX+yf7f/vX+Ef8u/0z/b/+Q/63/xv/c
/+j/8v/3//z//v///wAA//8AAAAAAQACAAMAAwAFAAYABwAHAAcACAAJAAoACwANAA4A
DwAQABAAEQASABIAEwAUABUAFgAXABgAGQAaABsAHAAdAB4AIQAiACMAJAAlACcAKAAp
ACsALAAvADEAMwA1ADUAOAA6ADsAPQA/AEMARQBHAEoATABOAFAAUgBWAFgAWwBdAGEA
YwBlAGkAagBsAG4AcAByAHQAdgB4AHgAeQB6AHsAegB6AHoAewB7AHsAewB6AHcAdQB0
AHMAcQBvAG4AbQBqAGcAZABfAF0AWgBWAFIATwBMAEcAQwA/ADsANwAzAC8AKwAnACMA
IAAdABoAFwASAA8ADAAJAAoACAAGAAQAAgAAAP7//P/8//v/+v/5//j/9//2//b/9f/0
//T/9P/0//T/9P/0//T/9P/0//T/9v/2//b/9v/1//f/9//3//n/+f/5//r/+v/6//v/
+//6//v//P/8//7//////wAA/v/+/////////wAAAAAAAAEAAQABAAEA////////////
/////////////////////v/9//z/+v/8//v/+f/5//j/9//3//f/9v/1//X/9f/1//X/
8//y//P/8v/y//L/8f/x//H/8f/u/+3/7f/t/+v/6//r/+r/7P/s/+z/7P/s/+v/6v/q
/+z/7P/r/+v/6//q/+r/6v/o/+j/6P/n/+f/5//n/+f/5//n/+f/5//n/+f/5//n/+f/
5//n/+f/5//n/+j/6P/n/+j/6P/p/+n/6f/o/+j/6P/o/+j/6v/q/+r/6v/q/+v/6//t
/+//8P/x//L/8v/z//P/8//0//b/9//4//f/+f/6//v/+v/4//T/8//z//L/8P/w/+//
7v/q/+j/6f/p/+n/5//l/+b/5v/o/+b/5f/l/+b/6f/q/+r/6v/o/+b/5f/l/+X/5f/l
/+T/5P/j/+P/4//j/+P/4//j/+X/5f/m/+b/5P/l/+X/5f/n/+f/5//o/+b/5v/m/+b/
5v/m/+b/5//r/+//+P8DAA8AGwAoAD4AXAB5AJgAvADiAAUBHwEkAQcB0ACbAHIANADN
/2D/9P6R/mf+hf6o/rX+xf7d/vH+C/8m/0L/Zf+G/6X/wP/W/+j/9P/9/wIABAAHAAYA
BwAIAAgACQAMAA0ADQAPAA4ADwAPAA8AEgATABQAFQAVABYAFwAYABoAGwAcABwAGwAc
AB0AHgAdAB4AHwAgACEAIgAjACQAJwAoACkAKgArAC0ALgAvADEAMgA1ADcANwA5ADkA
PABAAEEAQwBFAEcASQBLAE4AUgBUAFYAWABaAFwAXwBhAGMAZQBnAGsAbABuAHAAcgB0
AHYAeAB6AHoAewB8AH0AfgB+AH4AfwB9AH0AfQB8AH0AewB6AHkAdQBzAHIAcQBtAGsA
aQBlAGUAYgBeAFoAVQBSAE0ASQBFAEEAPQA5ADUAMQAtACkAJgAjACAAHQAaABcAFAAR
ABAADgAMAAoACAAGAAQAAgAAAP///v/9//7//f/8//z/+//6//r/+v/4//j/+P/4//r/
+v/6//r/+v/6//r/+v/5//v/+//7//v/+//7//z//P/8//3//f/+////AAAAAAAAAQAB
AAIAAgACAAMAAwABAAIAAgACAAUABQAFAAUABQAFAAUABQADAAMAAwADAAUABQAFAAUA
AwADAAMAAgACAAEA//////7//f/9//3//P/7//v/+//7//v/+f/4//n/+P/4//j/9f/1
//X/9f/0//P/8//z//H/8f/x//D/8P/w//D/8P/w/+//7v/u/+z/7P/r/+v/7f/s/+z/
7P/s/+z/7P/s/+r/6v/q/+r/7P/t/+3/7//t/+7/7//w//H/8//0//X/8//0//T/9P/z
//X/9v/3//b/9P/w/+//7//u/+z/7P/t/+z/6P/m/+T/4//i/9//3//g/+D/4v/k/+P/
4//k/+X/5v/m/+b/5v/k/+P/4//j/+P/4//i/+L/4f/h/+H/4//j/+P/4//h/+H/4v/i
/+T/5f/l/+X/4//j/+P/5P/k/+T/5P/k/+T/5P/k/+X/5f/n/+z/9f8DAA8AGgAmAD4A
WQB0AJIAtADZAPkAEAEZAQIBzQCWAG4AMQDS/2r/B/+t/oX+oP6//sX+0f7p/v3+FP8w
/0n/aP+H/6T/vP/S/+T/7//4//z/AQACAAEAAgACAAMAAwADAAIAAwAGAAcABwAHAAYA
BwAIAAkACwAMAA0ADgAQABEAEgASABEAEgATABQAFQAWABcAGAAXABgAGQAaABsAHAAd
AB4AHwAhACIAIwAlACYAKQArACsALQAtADAAMgAzADUANwA5ADsAPQBAAEIARABGAEgA
SgBMAE8AUQBVAFcAWQBdAGAAYgBkAGYAZgBoAGoAbABuAG8AcABxAHIAcgByAHMAcwBz
AHMAcgBxAG8AbgBtAGsAaQBoAGcAYwBhAF8AWwBZAFYAUgBOAEwASgBGAEMAPQA5ADUA
MQAuACsAKAAlACIAHwAcABkAFgATABAADQAMAAoACAAGAAYABAACAAAA/v/9//z/+//8
//v/+v/6//f/9v/2//b/+P/4//j/+P/4//j/+P/4//j/+P/4//j/9//5//n/+f/7//v/
+//8//z//P/9//3//v///wAAAAAAAAEAAQACAAIAAgADAAMAAwAEAAQABAAFAAUABQAF
AAUABQAFAAUABQAFAAUABQAFAAUABQAFAAUABQAFAAQABAADAAEAAQAAAP////////7/
/f/9//3//f/9//v/+v/5//j/+P/4//f/9//3//f/9v/1//X/9f/1//X/9f/0//T/9P/0
//T/9P/z//L/8v/y//L/8f/x//H/8P/w//D/8P/w//D/7//x//H/8f/x/+//7//v/+//
7//v/+//7//t/+3/7f/t/+3/7v/u/+7/7v/u/+z/7P/s/+z/7P/t/+3/7//v//D/8f/y
//D/8f/x//H/8f/y//L/8v/z//X/9v/3//n/+P/1//X/9f/0//L/8v/z//L/7v/s/+n/
6f/p/+f/5//o/+j/6v/s/+v/6//s/+3/7v/u/+7/7v/s/+v/6//r/+v/6//q/+r/6f/p
/+n/6f/p/+n/6f/r/+v/7P/s/+z/7f/t/+3/7f/t/+3/7v/u/+7/7v/u/+7/7v/u/+//
8f/z//b///8JABcAIAAqADwAWQB4AJYAsgDVAPcAEAEXAQQB1QCmAIoAXQACAJb/M//V
/pn+pv7J/tf+4/75/gv/Iv88/1X/cv+T/7L/zv/i//T///8GAAoADQAQABEAEgASABMA
EgATABMAFQAUABUAFQAVABgAGQAaABsAGQAaABsAHAAeAB8AIAAgACEAIgAjACQAJQAm
ACcAKAApACoAKwAsAC0ALgAvADAAMQAzADQANQA3ADgAOwA9AD0APwA/AEIARgBHAEkA
SwBNAE8AUQBUAFYAWABaAFwAXgBgAGMAZQBnAGkAawBvAHIAdAB2AHgAeAB6AHwAfgCA
AIEAggCDAIYAhgCGAIcAhwCHAIcAhgCHAIUAhACDAIEAfwB+AH0AewB5AHcAcwBzAHAA
bABoAGUAYgBdAFkAVgBTAFAATQBJAEUAQQA9ADwAOQA2ADMALgArACgAJQAkACIAIAAe
AB4AHAAaABgAFgAVABQAEwAUABMAEgASAA8ADgAOAA4ADgAOAA4ADgAQABAAEAAQABAA
EAAQABAADwARABEAEQATABMAEwAUABYAFgAXABcAGAAZABoAGgAaABsAGwAcAB4AHgAf
AB8AIQAiACIAIgAhACEAIQAhACMAIwAjACMAIwAjACMAIwAjACMAIwAjACMAIwAjACIA
JAAjACEAIQAiACEAIQAhAB4AHQAdAB0AHQAdABsAGgAbABoAGgAaABgAFwAWABUAFAAT
ABMAEwATABMAEwASABAAEAAQABAAEAAPAA4ADgAOAA4ADQANAA0ADAAMAAwADAAMAAwA
CwANAA0ADQANAA0ADQANAA0ADQANAA0ADQANAA0ADQANAAsACwAMAAwACwAMAAwADQAN
AA0ACwAKAAoACgALAAwADwAPAA8ADwASABIAEgASABIAEgATABUAFgAVABUAFgAaABsA
HAAdAA==
         </WaveFormData>
      </LeadData>
      <LeadData>
         <LeadByteCountTotal>10000</LeadByteCountTotal>
         <LeadTimeOffset>0</LeadTimeOffset>
         <LeadSampleCountTotal>5000</LeadSampleCountTotal>
         <LeadAmplitudeUnitsPerBit>4.88</LeadAmplitudeUnitsPerBit>
         <LeadAmplitudeUnits>��V</LeadAmplitudeUnits>
         <LeadHighLimit>2147483647</LeadHighLimit>
         <LeadLowLimit>268435456</LeadLowLimit>
         <LeadID>V3</LeadID>
         <LeadOffsetFirstSample>0</LeadOffsetFirstSample>
         <FirstSampleBaseline>0</FirstSampleBaseline>
         <LeadSampleSize>2</LeadSampleSize>
         <LeadOff>FALSE</LeadOff>
         <BaselineSway>FALSE</BaselineSway>
         <ExcessiveACNoise>FALSE</ExcessiveACNoise>
         <MuscleNoise>FALSE</MuscleNoise>
         <LeadDataCRC32>1315261674</LeadDataCRC32>
         <WaveFormData>
/v/+//7//v/8//z//P/8//r/+v/6//r/+v/6//r/+v/4//j/+P/4//b/9v/2//b/9P/0
//T/9P/y//L/8v/y//L/8v/y//L/8v/y//L/8v/w//D/8P/w//D/8P/w//D/7v/u/+7/
7v/u/+7/7v/u/+7/7v/v/+//7//w//D/8P/x//P/9P/1//b/9//4//j/+P/4//n/+f/8
//3//v///wEAAQABAAAAAAD//////v/6//f/9v/1//f/9v/1//X/8//z//P/8//w/+//
7v/t/+7/7//w//H/7f/s/+v/6//r/+n/6f/o/+n/6f/p/+n/5//n/+f/6P/q/+r/6v/q
/+j/6f/p/+n/6f/p/+n/6f/p/+n/6v/q/+r/6f/r/+3/8f/1//3/CgAYACcAPQBbAHoA
nQDLAAQBPAFwAZwBqQF/ATAB1QB8ABcAm/8T/5b+XP59/qv+t/7F/uD++f4M/yP/Ov9V
/3P/jv+i/7n/y//X/+H/6v/w//T/9v/4//n/+v/6//3//f/+////AQACAAMABAADAAQA
BQAGAAYABwAIAAkACQAKAAsADAAOAA8AEAARABAAEQASABIAEwAUABUAFQAYABkAGgAb
AB0AHgAfACAAIwAjACQAJgAnACgAKQArACkAKwAuADAAMAAxADQANgA3ADoAPAA9AD8A
QQBDAEUASABKAEwATgBOAE8AUgBTAFUAVQBXAFkAWABaAFsAXABeAF4AXwBfAF0AXQBd
AF0AWwBaAFkAWABXAFYAVQBSAE8ATABKAEcARgBEAEIAQAA6ADgANQAzADMALwAsACsA
KQAnACQAIwAfABsAGQAYABYAFAARAA8ADQALAAkACAAGAAUAAwACAAIAAQD///7////+
//7//f/+//3//P/8//r/+v/5//n/9//3//b/9v/2//b/9v/2//j/+P/4//j/9v/3//j/
+f/5//n/+f/6//r/+v/6//v//P/8//z//P/8//3//v///wEAAQABAAIAAgADAAMABAAE
AAUABQAFAAUABQAGAAYABAAEAAQAAwADAAMAAwACAAIAAgAAAAAA/////////v/9//3/
/f/7//v/+v/6//n/9//3//f/9v/3//T/8v/y//L/8v/y//L/8v/z//P/8//0//T/9P/1
//f/+P/3//j/+f/6//r/+v/6//v/+//8//3//v/9//3//f/9//7//P/7//v//P/6//f/
9v/y//H/7//t/+3/7f/t/+3/7//v/+//7//v/+//7//v/+//7f/s/+v/7f/t/+v/6//o
/+f/5//n/+f/5//n/+f/6P/o/+j/6P/q/+r/6//r/+r/6f/o/+f/6P/p/+r/7P/s/+z/
7f/t/+v/7f/x//f/AgAMABkAKwBFAGgAiQCxAOYAIgFgAZYBvwHBAZQBSQH8AKEAJQCP
//L+cv5L/nn+o/6v/sD+2/72/g3/Jv8//1v/ev+U/6n/vf/N/9v/5P/s//L/9v/2//f/
+P/4//3//f/+//////8AAAEAAgADAAQABQAGAAQABQAGAAcABwAIAAkACgAKAAsADAAN
AA4ADwAQABAAEQASABMAEwAUABUAFgAXABcAGAAZABoAHQAdAB4AIAAhACIAIwAlACMA
JQAoACoAKAApACwALgAvADIANAA1ADcAOQA7AD0AQABCAEQARgBGAEcASgBLAE8ATwBR
AFMAUgBUAFUAVgBWAFYAVwBXAFcAVwBXAFcAUwBSAFEAUABPAE4ATQBKAEgARgBFAEMA
PgA8ADoAOAA0ADIALwAtACkAJQAiACEAGwAZABYAFQATAA8ADQAMAAoACAAFAAMAAQD/
//3//P/4//f/9f/0//b/9f/z//L/8f/w//D/7//u/+3/7P/s/+r/6v/p/+n/5//n/+b/
5v/m/+b/5v/m/+b/5v/m/+b/5v/n/+j/6f/n/+f/5//o/+j/6P/o/+n/6v/q/+r/6v/q
/+v/7P/t/+//7//v//D/8P/x//H/8v/y//P/8//z//P/8//0//T/9P/0//T/8//x//H/
8f/w//D/8P/u/+7/7f/t/+3/7P/t/+3/7f/r/+n/6P/o/+f/5//n/+f/5v/l/+T/5P/j
/+H/4f/g/+D/4P/g/9//3//d/93/3f/d/9v/2//a/9r/2v/a/9r/2v/Y/9f/1//X/9f/
1//W/9b/1P/V/9X/1f/V/9T/1P/U/9T/1P/T/9P/0v/S/9L/0v/S/9L/0v/T/9P/0//T
/9L/0P/Q/9H/0f/R/9D/0P/Q/9D/0P/Q/9D/0P/R/9H/0f/S/9L/0v/T/9X/1v/V/9b/
1//Y/9b/1v/W/9f/1//Y/9n/2v/d/93/3f/d/93/3P/c/93/3P/a/9f/1v/V/9X/1P/T
/9X/1f/V/9X/1f/V/9X/1f/V/9X/1f/V/9X/0//S/9H/0v/T/9L/0//U/9P/0//T/9P/
0//T/9P/1P/U/9T/1P/U/9T/1f/V/9X/1f/V/9X/1//X/9f/2P/W/9b/1//X/9f/1//b
/+P/7v/4/wUAFwAzAFYAfQCnAN4AHgFgAZQBswGnAXYBOwH6AJMABQBj/8L+Sv4z/mf+
i/6Z/rD+y/7g/vn+Fv8x/1P/cP+K/6H/s//B/8v/1P/a/9z/3v/g/+H/4v/i/+X/5f/m
/+f/6//s/+3/7v/t/+7/7//w//D/8f/y//P/9f/2//f/+P/4//n/+v/7//z//f/+//7/
/f/+//////8CAAMABAAFAAcACAAJAAoACwALAAwADgARABIAEwAVABMAFQAYABoAHAAd
ACAAIgAhACQAJgAnACkAKwAtAC8AMgA0ADYAOAA4ADkAPAA9AEEAQQBDAEUARgBIAEkA
SgBKAEoASwBLAEsASwBLAEsASQBIAEcARgBHAEYARQBCAEIAQAA/AD0AOgA4ADYANAAy
ADAALQArACkAJQAiACEAHQAbABgAFwAVABEADwAOAAwACgAHAAUAAwABAP///v/8//v/
+f/4//j/9//1//T/8//y//L/8f/y//H/8P/w//D/8P/v/+//7f/t/+z/7P/u/+7/7v/u
/+7/7v/u/+7/7P/t/+7/7//v/+//7//w//D/8P/w//H/8v/y//L/8v/y//P/9P/1//P/
8//z//T/9v/3//f/+P/2//f/9//3//f/9//4//j/+P/4//j/9//3//f/9//2//j/+P/2
//b/9f/1//X/9P/z//P/8//x//H/8P/w/+//7//v/+//7v/t/+z/7P/r/+v/6//q/+r/
6P/o/+f/5//n/+f/5//n/+X/5f/k/+T/5P/k/+T/5P/k/+P/4//j/+P/4//i/+L/4v/j
/+P/4//j/+L/4v/i/+L/5P/k/+T/5P/i/+L/4v/j/+X/5f/m/+b/5v/n/+n/6v/p/+r/
6//s/+z/7P/s/+3/7//w//H/8v/1//X/9f/1//P/8P/u/+3/6v/o/+X/5P/l/+X/5P/j
/+P/4//j/+P/4//j/+P/4//j/+P/4//j/+P/4f/g/9//3//f/93/3f/c/9v/2//b/9v/
2//b/9v/3P/c/9z/3P/c/9z/3f/d/93/3f/d/93/3f/d/93/3v/e/97/3//f/+H/4//r
//X/AgAQACEAOwBdAIIAqwDfABwBWAGQAbYBrwF5ATAB4wCAAAEAb//X/mL+SP57/p/+
rf7D/t7+8/4K/yX/QP9h/3//mP+u/8H/z//Z/+P/6P/s/+7/8P/y//P/9P/0//f/9//4
//n/+//8//3//v///wAAAQACAAIAAwAEAAUABQAGAAcACAAIAAkACgALAAwADQAOAA4A
DwAQABEAEQASABMAFAAVABcAGAAZABoAHQAdAB4AIAAjACQAJQAnACcAKQAsAC4ALgAv
ADIANAAzADYAOAA5ADsAPQA/AEEARABGAEgASgBMAE0AUABRAFEAUQBTAFUAVgBYAFkA
WgBYAFgAWQBZAFcAVwBXAFcAVQBUAFMAUgBPAE4ATQBKAEgARgBFAEMAQAA+ADwAOgA2
ADQAMQAvAC0AKQAmACUAHwAdABoAGQAXABMAEQAQAA4ADAAJAAcABQADAAEAAAAAAP//
/f/8//z/+//5//j/9//2//b/9f/0//P/8v/y//L/8v/x//H/8f/x//D/8P/w//D/8P/w
//D/8P/w//D/7v/v//D/8f/x//H/8f/y//L/8v/y//P/8v/y//L/8v/0//X/9v/3//f/
9//3//j/+P/5//n/+v/6//v/+//7//v/+//8//z//P/8//z/+//7//v/+//6//r/+v/4
//j/9//3//f/9v/1//X/9f/z//P/8v/y//H/8f/x//H/8P/x//D/8P/v/+//7//u/+7/
7v/u/+3/7f/t/+3/7f/t/+3/7f/s/+z/7P/s/+z/7P/s/+v/6//r/+v/6//q/+r/6v/r
/+v/6//r/+r/6v/q/+r/6v/s/+r/6v/q/+r/6v/q/+r/6//t/+3/7v/u//D/8f/z//T/
9f/2//f/+P/4//j/+P/5//n/+v/7//z/+//7//v/+//6//j/9//3//b/9P/x//D/7//v
/+7/7f/r/+v/6//r/+3/7f/t/+3/7//v/+//7//t/+v/6v/p/+v/6//p/+n/5v/l/+X/
5f/n/+f/5//n/+b/5v/m/+b/5v/m/+f/5//p/+n/6f/p/+f/5//n/+j/6v/q/+v/6//t
//H/9/8BAAwAGgAtAEcAZwCIALEA4wAcAVYBigGsAaEBYwEWAcMAZADv/2n/3f5w/lz+
i/6v/rv+0f7q/v3+FP8v/0z/a/+J/6L/uP/L/9v/4//r//L/9v/4//r//v///wAAAAAD
AAMABAAFAAUABgAHAAgACQAKAAsADAAMAA0ADgAPAA8AEAARABIAEgATABQAFQAYABkA
GgAaAB0AHgAfAB8AIAAhACIAIwAlACYAJwAoACsAKwAsAC4ALwAwADEAMwA1ADcAOgA8
ADwAPQBAAEIAQwBGAEgASQBJAEsATQBPAFIAVABWAFgAWgBbAF4AXwBfAF8AYQBjAGQA
ZgBnAGgAaABoAGkAaQBpAGkAaQBpAGcAZgBlAGQAYwBiAGEAXgBcAFoAWQBXAFQAUgBQ
AE4ASgBIAEUAQwBDAD8APAA7ADUAMwAwAC8ALwArACkAKAAkACIAHwAdAB0AGwAZABgA
FgAVABMAEgAQAA8ADQAMAAsACgAKAAkACAAHAAYABgAGAAYABQAFAAUABQAEAAQAAgAC
AAIAAgACAAIAAgACAAIAAwAEAAUABQAFAAUABgAGAAYABgAHAAgACAAIAAgACgALAAwA
DQALAAsACwAMAAwADQANAA4ADgAPAA8ADwANAA0ADgAOAA4ADgAOAA0ADQANAA0ADAAM
AAwACgAKAAkACQAJAAgABwAHAAcABQAFAAQABAADAAEAAQABAAAA///+//7//f/9//3/
/P/8//r/+v/5//n/+//7//v/+//6//n/9//2//b/9v/2//b/9v/1//X/9f/1//X/9P/0
//T/9f/1//X/8//0//L/8v/y//L/8v/y//L/8v/z//P/8//0//T/9v/3//n/+v/6//r/
+v/6//r/+v/6//v//f/+////AAADAAMAAwADAAIAAAD//////v/8//n/+P/1//X/9P/z
//X/9f/1//X/8//z//P/8//1//X/9f/1//P/8f/w/+//7f/t/+v/6//q/+n/6f/p/+n/
6f/p/+n/6v/q/+r/6v/q/+r/6//r/+v/6//r/+v/6//r/+v/7P/q/+r/6//r/+v/7//z
//3/CAAWACMAOQBXAHgAmQDHAAQBQAF2AaYBtwGVAUoB+QCiADsAt/8n/6L+Wv5v/qP+
tf7B/tz+9f4K/yH/OP9R/23/iP+g/7X/x//V/+H/6P/u//L/9P/0//X/9v/2//v/+//8
//3//f/+////AAABAAIAAwAEAAQABQAGAAcABwAIAAkACgAKAAsADAANAAwADQAOAA4A
DwAQABEAEQAUABUAFgAXABcAGAAZABoAHQAdAB4AIAAfACAAIQAjACUAJwAqACwALAAt
ADAAMgAxADQANgA3ADsAPQA/AEEAQABCAEQARgBIAEkATABNAFEAUQBTAFUAVQBWAFYA
VgBWAFYAVwBXAFUAVQBVAFUAUwBSAFEAUABPAE4ATQBKAEYARABDAEEAPAA6ADgANgA0
ADIALwAtAC0AKQAmACUAHwAdABoAGQAXABMAEQAQAA4ADAAJAAcABwAFAAMAAgAAAP//
/f/8//z/+//5//j/9f/0//T/8//0//P/8v/y//D/8P/v/+//7//v/+7/7v/s/+z/7P/s
/+r/6v/q/+r/7P/t/+7/7//u/+3/7P/s/+7/7v/u/+//8v/y//L/8v/w//H/8v/z//P/
8//z//T/8v/z//P/9P/0//X/9f/1//X/9f/2//b/9P/0//T/8//z//P/8//y//T/9P/y
//L/7//v/+//7v/t/+3/7f/r/+v/6v/q/+n/6f/p/+n/6P/l/+T/5P/j/+X/5f/k/+T/
4v/i/+H/4f/f/9//3f/e/+D/4P/g/+D/3//e/93/3f/d/93/3v/e/97/3//h/+L/4f/i
/+P/5P/m/+b/5v/n/+T/5P/k/+T/5//n/+f/5//o/+b/5f/l/+b/5P/h/+D/3v/d/9v/
2f/Z/9n/2f/Z/9v/2//b/9v/2//b/9v/2//b/9n/2P/X/9f/1//V/9X/0v/R/9H/0f/T
/9P/0//T/9T/1P/U/9T/0v/S/9P/0//T/9P/0//T/9P/0//T/9T/1P/U/9X/1f/X/9f/
2f/d/+L/7P/5/wkAHwA+AGMAiQC0AOwAKgFoAZkBswGgAW0BMAHnAH8A7/9K/6r+Qf4/
/nf+lf6e/rn+1P7p/gL/G/83/1b/dP+N/6P/t//D/87/1v/c/+D/5P/l/+b/5v/n/+f/
6P/p/+v/7P/t/+7/7//w//H/8v/y//P/9P/1//X/9v/3//j/+P/5//r/+//8//3//v/+
////AAABAAEAAAABAAIAAwAHAAgACQAKAAsACwAMAA4AEQASABMAFQAVABcAGgAcABwA
HQAgACIAIwAmACgAKQArAC0ALwAxADQANgA4ADoAPAA9AEAAQQBDAEMARQBHAEoATABN
AE4ATgBOAE8ATwBPAE8ATwBPAE8ATgBNAEwASQBIAEcARABDAEIAQgBBADwAOgA4ADYA
MgAwAC0AKwApACUAIgAhAB0AGwAYABcAEwAPAA0ADAAKAAgABQADAP///f/7//r/+P/3
//X/9P/y//H/7//u/+3/7P/s/+v/6P/n/+b/5v/k/+T/4//j/+P/4//i/+L/4P/g/+D/
4P/g/+D/4P/g/+D/4f/i/+P/4f/h/+H/4v/i/+L/4v/j/+P/4v/h/+D/3v/f/+D/4f/h
/+H/4f/i/+L/4//j/+T/5P/l/+X/5f/j/+P/5P/k/+T/5P/k/+P/5f/l/+X/5P/i/+L/
4P/g/9//3//f/97/3f/d/93/2//b/9r/2v/Z/9f/1//X/9b/1f/U/9T/0//T/9P/0v/S
/9L/0v/R/9H/z//P/8//z//P/8//zv/O/87/zv/O/87/0P/P/8//z//P/8//zv/O/8z/
zf/N/83/zf/M/8z/zP/M/8z/y//L/8z/zP/M/8z/yv/K/8r/y//K/8v/zP/M/8r/yv/L
/8v/yf/J/8n/yf/L/8v/yf/J/8j/yf/J/8n/yf/I/8f/x//J/8n/yv/I/8j/yP/I/8j/
yP/I/8n/yf/J/8r/yv/K/8v/zf/O/83/zv/P/9D/0P/Q/9D/0f/R/9L/0//U/9b/1//Y
/9n/2P/W/9X/1f/S/9D/zf/M/83/zf/M/8v/y//L/8v/y//L/8v/y//L/8n/yf/J/8n/
yf/H/8b/xf/F/8X/w//D/8L/wf/B/8H/wf/B/8H/wf/C/8L/wv/C/8L/wv/D/8P/w//D
/8P/w//F/8X/xf/G/8T/xP/F/8X/x//L/9P/3f/q//j/CwApAE0AcgCdANMAFgFYAY4B
qAGZAWcBLAHnAH4A8f9T/7X+QP4s/l/+g/6T/qn+wv7Z/vD+C/8q/0v/af+A/5b/qf+1
/73/xf/K/87/0P/S/9T/1f/W/9b/2f/Z/9r/2//b/9z/3f/e/93/3v/f/+D/4v/j/+T/
5f/l/+b/5//o/+j/6f/q/+v/7P/t/+7/7v/v//D/8f/x//T/9f/2//f/9//4//n/+v/9
//3//v8AAAEAAgADAAUAAwAFAAgACgAMAA0AEAASABEAFAAWABcAGQAbAB0AHwAiACQA
JgAoACkAKQArACsALwAvADEAMwAyADQANQA2ADYANgA3ADcANwA3ADcANwA1ADQAMwAy
ADEAMAAvACwALAAqACkAJwAkACIAIAAeABwAGgAXABUAEwAPAAwACwAJAAcABAADAP//
+//5//j/9v/0//H/7//u/+3/7P/s/+j/5//l/+T/5P/j/+H/4P/f/97/3v/d/9z/2//a
/9r/2v/a/9n/2f/Z/9n/2P/Y/9n/2v/b/9z/4v/o/+7/9P/0//X/9v/3//n/+f/5//r/
/P/8//z//f/+//7//v/+//z//f/+////////////AAAAAAEAAQACAAIAAwADAAMAAwAD
AAQABAACAAIAAgABAAEAAQABAAAAAgACAAAAAAD////////+//3//f/9//v/+//6//r/
+f/5//n/+f/4//f/9v/2//X/9f/1//T/9P/0//T/8//z//H/8f/x//H/7//v/+7/7v/w
//D/8P/w/+7/7f/t/+3/7//v/+7/7v/s/+3/7f/t/+3/7P/s/+z/7P/s/+r/6v/q/+r/
6v/q/+r/6//t/+3/7v/u/+7/7//x//L/8v/y//L/8v/y//L/8v/z//X/9v/3//j/+//7
//v/+//4//b/9f/1//T/8v/v/+7/7f/t/+z/6//p/+n/6f/p/+f/5//n/+f/5//n/+f/
5//n/+X/5P/j/+P/4//h/+H/4P/f/9//3//f/9//3//f/+D/4P/g/+D/4v/k/+f/6f/r
/+3/7//x//H/8f/x//L/9P/0//X/9f/1//n/AQANABoAKAA7AFcAeQCcAMcA/QA6AXYB
rAHMAbkBewEwAd8AeAD1/2P/0/5u/mj+m/65/sX+3f72/gv/Iv89/1r/e/+X/7D/xv/Z
/+X/7f/1//z/AAACAAQABgAHAAgACAALAAsADAANAA0ADgAPABAAEQASABMAFAAUABUA
FgAXABcAGAAZABoAGgAbABwAHQAeAB8AIAAgACEAIgAjACMAJgAnACgAKQArACwALQAu
AC8ALwAwADIANQA2ADcAOQA5ADsAPgBAAEIAQwBGAEgARwBKAEwATQBRAFMAVQBXAFgA
WgBcAF4AYABhAGQAZQBlAGUAZwBpAGgAagBrAGwAbABsAG0AbQBtAG0AbQBtAGsAagBp
AGgAZwBmAGUAYgBgAF4AXQBbAFYAVABSAFAATABKAEcARQBBAD0AOgA5ADUAMwAwAC8A
LQApACcAJgAkACIAHwAdABsAGQAXABYAFAATABEAEAAQAA8ADQAMAAsACgAKAAkACAAH
AAYABgAIAAgABwAHAAUABQAEAAQABAAEAAQABAAEAAQABAAEAAIAAwAEAAUABQAFAAUA
BgAGAAYABgAHAAgACAAIAAgACAAJAAoACwAJAAkACQAKAAoACwALAAwACgALAAsACwAN
AA0ADgAOAAwADAAMAAsACwALAAsACgAMAAwACgAKAAkACQAJAAgACQAJAAkABwAHAAYA
BgAFAAMAAwADAAIAAwACAAIAAQABAAEAAAAAAP7//v/9//3//f/9//3//f/9//3//P/8
//z//P/8//z/+v/5//n/+f/7//v/+v/6//j/+f/5//n/+f/4//j/+P/4//j/9//3//j/
+P/4//j/+P/4//j/+f/5//n/+f/4//b/+P/4//j/+P/4//j/+P/4//j/+f/7//v//P/8
//3///8CAAQABQAGAAcACAAIAAgACAAJAAkACgALAAwACwALAAsACwAMAAoACQAJAAYA
BAABAAAAAQABAAAA///9//3//f/9//3//f/9//3///////////////3//P/7//v/+//5
//n/+P/3//f/9//3//f/9//3//j/+P/4//j/+P/4//n/+f/7//v/+//7//v/+//7//z/
/P/8//3//f///wEABwARABwAKgA9AFUAcwCSALkA6wAiAVwBkAG4AbUBfwEyAd8AhgAV
AJH/B/+S/mz+l/6//s3+3/76/hH/Jv89/1j/df+T/6z/wv/X/+f/8//5/wAABgAIAAoA
DgAPABAAEAATABMAFAAVABUAFgAXABgAGQAaABsAHAAcAB0AHgAfAB8AIAAhACIAIgAj
ACQAJQAmACcAKAAoACcAKAApACkAKgArACwALQAvADAAMQAyADEAMQAyADQANQA2ADcA
OQA7AD0AQABCAEIAQwBGAEgASQBMAE4ATwBRAFMAVQBXAFgAWgBcAF4AYABhAGQAZQBl
AGUAZwBpAGoAbABtAG4AbgBuAG8AbwBtAG0AbQBtAG0AbABrAGoAZwBmAGUAYgBiAGAA
XwBdAFoAWABWAFQAUABOAEsASQBHAEMAQAA/ADsAOQA2ADUANQAxAC8ALgAqACgAJQAj
ACMAIQAfAB4AHgAdABsAGgAYABcAFQAUABMAEgASABEAEAAPAA4ADgAMAAwACwALAAsA
CwAKAAoACgAKAAoACgAKAAoACgAKAAoACwAMAA0ADwAPAA8AEAAQABAAEAARABIAEgAS
ABIAEgATABQAFQATABMAEwAUABQAFQAVABYAFgAXABcAFwAXABcAGAAYABgAGAAYABcA
FQAVABUAFAAUABQAEgASABEAEQARABAADwAPAA8ADQANAAwADAALAAsACwALAAoACQAI
AAgABwAJAAkACAAIAAYABgAFAAUABQAFAAUABQAFAAUABAAEAAMAAgABAAAAAAABAAEA
AgAAAAAAAAAAAAAAAAAAAAEAAQABAAIAAgACAAMABQAGAAcACAAJAAoACgAKAAoACwAJ
AAoACwAMAA0ADQANAA0ADgAMAAsACwAKAAgABQAEAAEAAQAAAP////////////8BAAEA
AQABAAEAAQABAAEAAwABAAAA///9//3/+//7//z/+//7//v/+v/5//j/9//2//b/9v/2
//j/+P/5//n/9//3//f/9//3//f/9//4//j/+P/5//n/+f/7//3/AwAOABwAKQA9AFkA
dgCVAL0A8gAuAWoBogHJAcsBmgFLAfgAnQAlAJf/BP+K/mf+k/69/sX+1v7z/gr/If86
/1H/bf+M/6b/vf/R/+H/7f/2//7/BAAIAAoACwAMAAwADQANAA4ADwATABQAFQAWABUA
FgAXABgAGAAZABoAGwAbABwAHQAeACAAIQAiACMAJAAlACYAJgAlACYAJwAnACoAKwAs
AC0ALQAuAC8AMAAvAC8AMAAyADUANgA3ADkAOQA7AD4AQAA+AD8AQgBEAEUASABKAEsA
TQBPAFEAUwBWAFgAWgBcAF4AXwBiAGMAZQBlAGcAaQBqAGwAbQBuAG4AbgBvAG8AbwBv
AG8AbwBtAGwAawBqAGsAagBpAGYAYgBgAF8AXQBaAFgAVgBUAFIAUABNAEsARwBDAEAA
PwA7ADkANgA1ADMALwAtACwAKgAoACUAIwAhAB8AHQAcABwAGwAZABgAFgAVABMAEgAT
ABIAEgARABIAEQAQABAAEAAQAA8ADwAPAA8ADgAOAAwADAAMAAwADgAOAA4ADgAOAA8A
EAARABEAEQARABIAEAAQABAAEQAUABQAFAAUABYAFwAYABkAFwAXABcAGAAaABsAGwAc
ABwAHQAdAB0AGwAbABwAHAAcABwAHAAbAB0AHQAdABwAHAAcABoAGgAZABkAGQAYABkA
GQAZABcAFwAWABYAFQATABMAEwASABMAEgASABEAEQARABAAEAAQABAADwAPAA8ADwAP
AA8ADwAPAA4ADgAMAAwADAAMAAwACwALAAsACwALAAoACgAKAAsACwALAAsACgAKAAoA
CgAKAAkACQAIAAgACAAIAAoACgAIAAgACAAIAAgACAAIAAkACQAJAAoACgAKAAsADQAO
AA4ADgAOAA4ADgAOAA4ADwAPABAAEQASABUAFQAVABUAFQAUABQAFQAWABQAEQAQAA0A
DQAMAAsACQAJAAkACQALAAsACwALAAsACwALAAsACwAJAAgABwAHAAcABQAFAAIAAQAB
AAEAAQABAAEAAQACAAIAAgACAAIAAgADAAMAAwADAAMAAwAFAAUABQAGAAQABAAFAAUA
BwAHAAkADQAYACQAMQBBAFsAfAChAMcA9gAyAXQBrgHZAeMBwAGFAUYB9wB9AOP/QP+w
/mf+hf67/s3+3P73/g7/I/8+/1n/ef+a/7b/zf/h//H//f8GAA4AFAAWABoAGwAcABwA
HQAdAB4AHwAjACQAJQAmACUAJgAnACgAKAApACoAKwArACwALQAuAC4ALwAwADEAMAAx
ADIAMgA1ADYANwA3ADgAOQA6ADsAPQA+AD8AQABDAEMARABGAEcASABJAEsASwBNAFAA
UgBSAFMAVgBYAFcAWgBcAF0AXQBfAGEAYwBmAGgAagBsAHAAcQB0AHUAdwB3AHkAewB8
AH4AfwCAAIIAggCDAIMAhQCFAIUAhQCFAIQAgwCCAH8AfgB9AHoAegB4AHcAdQByAHAA
bgBsAGoAaABlAGMAYQBdAFoAWQBVAFMAUABPAE0ASQBHAEYAQgBAAD0AOwA7ADkANwA2
ADQAMwAxADAAMAAvAC0ALAArACoAKgApACoAKQAoACgAKAAoACcAJwApACkAKAAoACgA
KAAoACgAKgAqACoAKgAqACsALAAtAC0ALQAtAC4ALgAuAC4ALwAwADAAMAAwADIAMwA0
ADUANQA1ADUANgA2ADcANwA4ADgAOQA5ADkAOQA5ADoAOgA8ADwAPAA7ADsAOwA7ADoA
PAA8ADoAOgA5ADkAOQA4ADcANwA3ADUANQA0ADQAMwAzADMAMwAyADEAMAAwAC8ALwAv
AC4ALgAuAC4ALQAtACsAKwArACsAKwArACoAKgAqACoAKgAqACoAKQApACkAKQApACgA
KAAoACkAKQApACcAJgAmACYAKAAoACcAJwAoACgAKAAoACgAKAAoACkAKAApACoAKgAo
ACgAKQApACkAKQApACkAKgArACoAKwAtAC8AMAAxADIAMgAyADMAMwAzADQANAA3ADcA
OQA7AA==
         </WaveFormData>
      </LeadData>
      <LeadData>
         <LeadByteCountTotal>10000</LeadByteCountTotal>
         <LeadTimeOffset>0</LeadTimeOffset>
         <LeadSampleCountTotal>5000</LeadSampleCountTotal>
         <LeadAmplitudeUnitsPerBit>4.88</LeadAmplitudeUnitsPerBit>
         <LeadAmplitudeUnits>��V</LeadAmplitudeUnits>
         <LeadHighLimit>2147483647</LeadHighLimit>
         <LeadLowLimit>268435456</LeadLowLimit>
         <LeadID>V4</LeadID>
         <LeadOffsetFirstSample>0</LeadOffsetFirstSample>
         <FirstSampleBaseline>0</FirstSampleBaseline>
         <LeadSampleSize>2</LeadSampleSize>
         <LeadOff>FALSE</LeadOff>
         <BaselineSway>FALSE</BaselineSway>
         <ExcessiveACNoise>FALSE</ExcessiveACNoise>
         <MuscleNoise>FALSE</MuscleNoise>
         <LeadDataCRC32>2947977540</LeadDataCRC32>
         <WaveFormData>
BAAEAAQABAACAAIAAgACAAAAAAAAAAAAAgACAAIAAgAAAAAAAAAAAAAAAAAAAAAAAAAA
AAAAAAD+//7//v/+//7//v/+//7//v/+//7//v/8//z//P/8//z//P/8//z/+v/6//r/
+v/6//r/+v/6//z//P/8//z/+//8//3//v///wAAAQACAAMABAAFAAUABQAFAAUABQAH
AAgACgAMAA4ADgAOAA4ADgANAA0ADAAKAAcABgAGAAgACAAGAAYAAwADAAQABAABAAAA
///+/wAA//////3/+v/5//j/9//4//f/9//2//X/9f/1//X/9P/0//T/9P/2//b/9v/2
//b/9v/2//b/9P/1//X/9f/1//X/9f/1//X/9f/1//f/+f/6/wAACwAaACoAQABWAG0A
iACwAN8ADwE9AWkBegFTAf8AlgA2AOb/j/8y/+n+1P7w/hL/Hv8m/zn/Sf9S/17/bf9/
/5X/p/+1/8X/0P/b/+L/6v/w//P/9f/3//n/+v/7//3//v/+/////v///////////wEA
AgADAAMAAwADAAMAAwAEAAUABQAFAAYABgAIAAoACwALAAsACQAJAAkACQALAAwADAAM
AA0ADgAOAA8AEwATABMAFQAVABUAFQAVABQAFgAXABgAGwAcAB0AHgAfACAAIgAjACQA
JgAnACgAKgArACwALgAuAC8AMQAyADQANgA3ADgAOQA6ADoAOwA8AD0APQA9AD0APQA9
AD0AOwA7ADoAOQA7ADoAOQA4ADUANQAzADEAMQAwAC4ALQAsACoAKQAoACYAJQAkACEA
IgAgACAAHwAeABsAGwAYABYAFQAUABMAEAAPAA4ADQAMAAsACgAIAAkACQAIAAcABQAE
AAMAAQACAAIAAgABAAEAAQABAAEA/v/+//3//f/9//3//f/9//z//P/9//3//f/9//3/
/f/9//3//f/+//7//f/9//3/AAAAAAAAAAD+////AAAAAAMAAwADAAQABQAFAAUABQAF
AAUABQAGAAgACAAIAAgABgAGAAYABgAHAAcABwAHAAYABQAEAAMAAwADAAQABAADAAMA
BAAEAAIAAQABAAEA///////////9//z//P/8//z//P/7//r/+f/4//j/+f/6//v/+v/7
//z//f/8//3//v///wEAAQABAAEAAQABAAIABAAEAAYABgAGAAYABgAFAAUABQAEAAIA
AgD///7//f/6//z/+//7//z//P/6//r/+v/6//r/+f/5//X/9P/z//L/8//y//H/8f/w
/+//7//v/+//8P/w//D/7v/u/+7/7v/v//D/8f/y//H/8P/w/+//7f/t/+3/7f/v/+//
7//v/+3/7f/w//T/+/8GABQAJgA+AFsAdgCaAM0ABwFBAXsBqAGxAYcBMAHIAGIA+/+C
/wv/uP6s/tT++P4C/w//I/80/0T/Uf9h/3f/j/+h/6//vv/J/9T/3v/k/+n/7f/v//H/
8v/z//X/9v/2//f/+P/5//n/+f/5//v//P/9//3//f/9//3///8AAAEAAQD//wAAAAAC
AAQABQAFAAUABQAFAAUABQAHAAgACAAIAAkACgAKAAsACwALAAsADQAQABEAEgATABQA
FgAXABgAFgAWABYAFgAYABoAHQAfACAAIgAjACQAJAAlACYAKAAqACsALQAuADAAMgAz
ADQANwA4ADgAOQA4ADkAOQA5ADsAOwA7ADsAOQA5ADgANwA5ADgANwA2ADMAMwAxAC8A
LgAsACkAJwAoACYAJQAkACAAHwAeABsAGAAWABYAFQAUABEAEQAOABAADwAOAA0ACgAJ
AAgABwAEAAMAAgAAAP/////+//3//f/8//v/+f/4//j/+P/3//b/9f/0//P/9P/0//P/
8//z//P/8//z//D/8P/x//H/7//v/+//7//v/+//7//w//D/7//v/+//8v/y//L/8v/y
//P/9P/0//X/9f/1//b/9//3//f/9//5//n/+f/6//z//P/8//z//P/8//z//P/7//v/
+//7//v/+//7//v/9//3//j/+P/5//n/+v/6//j/9//3//f/9f/1//X/9f/3//b/9f/0
//T/9P/z//P/8//z//L/8v/y//L/8f/x//H/8f/x//H/8f/x//H/8P/w//D/8P/w//H/
8f/x//D/8P/x//H/8f/w//D/7//v//D/8P/w//D/7v/u/+7/7//x//H/8f/y//D/8P/w
//D/8P/w//D/8f/x//D/8P/w//D/8P/w//D/8P/w//D/8f/y//P/8v/z//T/9f/4//n/
+v/7//n/+f/5//n/+v/7//3/AAACAAQABAAEAAYABgAFAAUABgAEAAEAAAAAAAAAAAD+
//7//f/9//7//v/8//z//P/6//r/+f/5//j/+P/4//j/9f/0//P/8//y//H/8f/x//H/
8v/y//L/8v/y//L/8v/y//L/8v/y//L/8v/z//P/8//z//P/8//z//P/8//z//X/9f/2
//z/AwAQACAANgBOAGsAigCwAOUAIQFfAZcBwAG9AYkBNAHUAGoA+/96/wH/uP64/uD+
+v4E/xX/J/80/0T/Vf9r/4X/mf+r/7n/xv/R/9j/4P/k/+f/6f/p/+v/7P/t/+3/7v/u
/+//8v/z//P/8//z//X/9v/3//f/9//3//f/9//4//n/+f/3//j/+P/6//r/+//7//v/
+//7//v/+//9//7//v/+////AAAAAAEAAwADAAMABQAHAAcABwAHAAgACgALAAwADQAO
AA8AEAARABIAFAAVABYAGAAZABoAHgAfACAAIgAiACMAJQAmACgAKgArACwALQAuAC4A
LwAwADEAMQAxADMAMwAzADMAMwAzADIAMQAxADAALwAuAC0ALQArACkAKwAqACgAJwAm
ACQAIwAiACIAIQAgAB0AHAAaABoAGQAYABUAFQASABIAEQAQAA8ADAALAAoACQAGAAUA
BAACAAEAAQAAAP/////+//3/+//8//z//P/7//n/+f/5//n/+P/4//f/9//5//n/+f/5
//j/+P/5//n/9//3//f/9//3//f/9//4//j/9//3//f/+v/6//r/+v/6//v//P/8//v/
+//7//z//f/9//3//f/9//3//f/+//7//v/+//7//v/+//7//v/9//3//f/9//3//f/9
//3/+//7//z//P/7//v//P/8//r/+f/5//n/9//3//f/9//3//b/9f/0//T/9P/z//P/
8//z//L/8v/y//L/8f/x//H/8f/x//H/8f/x//H/8P/u/+7/7v/u/+//7//v/+7/7v/v
/+//7//u/+7/7//v/+7/8P/w//D/8P/u/+7/7v/u//D/8f/y//P/8v/z//T/9f/2//f/
+P/5//n/+f/5//n/+//7//z//v8AAAIAAgACAAAAAAD//////P/6//f/9v/4//j/+P/2
//b/9f/1//b/9P/y//L/8v/y//L/8f/x/+//7v/t/+z/7f/s/+v/6//o/+f/5//n/+n/
6v/q/+r/6P/o/+j/6P/o/+j/6P/o/+j/6P/p/+n/6f/p/+n/6f/r/+v/6//r/+3/7//y
//r/BQAWACoAQABaAHUAmADEAPkAKwFfAYcBhgFPAfcAkgAwANL/a/8G/8X+wv7k/v7+
CP8Y/yv/N/9E/1T/a/+D/5n/qf+5/8f/0v/Z/+L/5v/q/+3/7//x//P/9P/1//b/9v/1
//X/+P/5//n/+f/5//v//P/9//3//f/9//3///8AAAEAAQD//wAAAAACAAQABQAFAAUA
BQAFAAUABQAHAAgACAAIAAsADAAMAA0ADQANAA0ADwATABMAEwATABQAFgAXABgAFwAY
ABkAGgAdAB4AIAAhACIAJAAlACYAKAApACoALAAuAC8AMQAyADIANAA1ADYANwA4ADgA
OQA6ADsAOwA7ADsAOwA7ADsAOwA7ADoAOQA5ADgANwA2ADUANQAzADEALwAuACwAKwAq
ACgAJwAmACYAJQAkACEAHgAcABwAGwAaABcAFwAUABQAEwASABEAEAAPAA4ADQAOAA0A
DAAKAAkACQAIAAcABwAGAAUAAwACAAIAAgABAAEAAQABAAEAAgACAAEAAQD/////////
/wAAAAABAAEA//////////////////8AAAAA////////AAAAAAAAAAACAAMABAAEAAMA
AwADAAQAAwADAAMAAwAFAAUABQAGAAYABgAGAAYACAAIAAgACAAHAAcABwAHAAcABwAH
AAcABQAFAAYABgADAAMABAAEAAQAAwADAAMAAQABAAEAAQADAAIAAQAAAAIAAgABAAEA
AQABAAAAAAAAAAAA////////////////AQABAAEAAAAAAAAAAAAAAP////////7//v//
//////8AAAAA/////wAA/v/+/wAAAAAAAAAAAAAAAAAAAAAAAAEAAgADAAQABQAGAAcA
CAAJAAoACwALAAsACwALAA0ADQAOABAAEAASABIAEgAQABAADwAPAA4ADAAJAAgACAAI
AAgABgAGAAUABQAGAAYABAAEAAQABgAGAAUABQADAAIAAQAAAP///v/9//3//P/7//v/
+//7//z//P/8//z//P/8//z//P/8//z//P/+//7///////n/9f/x/+3/7P/r/+r/6f/r
/+3/8v/4/wMAFAAmADwAVABrAIoAtADjABEBPwFhAVoBIQHFAGIACAC2/1v/Av/J/sj+
6P4A/wr/GP8p/zX/Qv9S/2X/ff+T/6X/sf+//8r/0f/Y/97/4v/l/+f/5//p/+r/6//t
/+7/7v/v//D/8f/x//H/8f/z//T/9f/z//P/8//z//X/9v/3//f/9f/2//b/+P/4//n/
+f/5//v/+//7//v//f/+//7//v///wAAAAABAAMAAwADAAUABwAHAAcABwAIAAoACwAM
AA0ADgAPABAAEQASABQAFQAWABgAGQAaABwAHQAeACAAIAAhACMAJAAkACYAJwAoACsA
LAAsAC0ALgAvAC8ALwAvAC8ALwAvAC8ALwAuAC0AKwAqACkAKAApACkAJwAlACUAJAAi
ACEAIAAeAB0AHAAaABkAGAAVABQAEgASABEAEgAPAA8ADAAKAAkACAAHAAYABQAEAAMA
AgABAAAA/v/9//3//P/7//v/+v/5//f/9v/2//b/9f/1//X/9f/1//T/9P/z//P/8f/x
//H/8f/w//D/8f/x//H/8f/x//H/8f/x//H/8v/y//H/8f/x//L/8v/y//L/9P/1//b/
9v/1//X/9f/2//f/9//3//f/+f/5//n/+v/5//j/9//2//j/+P/4//j/9//3//f/9//3
//f/9//3//X/9f/2//b/8//z//T/9P/0//P/8//z//P/8//z//P/8f/w/+//7v/w//D/
7//v/+//7//u/+7/7v/u/+3/7f/r/+v/6//r/+v/6//r/+r/6v/q/+r/6v/r/+v/6//q
/+r/6//r/+v/6v/q/+r/6P/o/+j/6P/q/+r/6v/q/+j/6f/q/+v/7v/v//D/8f/w//H/
8v/z//H/8f/x//H/8//z//T/9v/4//r/+v/6//z//P/7//v/+P/2//P/8v/0//T/9P/y
//L/8f/x//L/8P/u/+7/7v/w//D/7//v/+3/7P/r/+r/6f/o/+f/5//k/+P/4//j/+P/
5P/k/+T/5P/k/+T/5P/k/+T/5P/k/+b/5v/n/+f/5f/l/+X/5f/l/+X/5f/l/+f/5//q
//D/+f8IABgALABEAF0AegCiANcADQFBAXMBigFtAR8BuABSAPj/l/8s/9f+uP7Q/vb+
BP8M/x//M/8+/0j/Vf9n/33/k/+j/7H/wP/L/9T/2P/e/+P/5f/l/+f/6P/p/+v/7P/s
/+3/8P/x//H/8f/x//P/9P/1//X/9f/1//X/9f/2//f/9//3//j/+P/6//r/+//7//v/
+f/5//n/+f/7//z//P/8//3//v/+////AQABAAEAAwAHAAcABwAHAAgACgALAAwADQAO
AA8AEAAPABAAEgATABYAGAAZABoAGwAbABsAHAAdAB8AIgAkACYAKAApACoAKQAqACoA
KwAqACsAKwArACsAKwArACsAKwArACoAKQAnACYAJQAkACMAIwAhAB8AHwAeABwAGwAY
ABYAFQAUABQAEwASAA8ADgAMAAwACwAIAAUABQACAAQAAwACAAEAAAD///7//f/+//3/
/P/6//f/9//2//X/8//y//H/7//v//D/8f/x//D/7//u/+3/7v/u/+3/7f/r/+v/6//r
/+j/6P/p/+n/6//r/+v/6//p/+n/6f/q/+z/6//r/+v/7v/u/+7/7v/u/+//8P/w/+//
7//v//D/8//z//P/8//x//H/8f/y//L/8v/y//L/8v/y//L/8v/x//H/8f/x//H/8f/x
//H/7//v//D/8P/v/+//8P/w/+7/7f/t/+3/7f/t/+3/7f/r/+r/6f/o/+r/6v/p/+n/
5//n/+b/5v/q/+j/5f/m/+b/5v/m/+b/5P/k/+T/5P/k/+X/5v/n/+b/5//o/+n/6v/r
/+z/7f/u/+//8P/x/+7/7f/t/+7/8P/y//L/8v/0//T/8//z//T/8v/v/+7/7f/s/+v/
6P/q/+n/6f/q/+r/6P/o/+j/6P/o/+f/5//l/+T/4//i/+H/4P/f/9//3v/d/93/3f/f
/+D/4P/g/97/3v/e/97/3v/e/97/3v/c/9z/3f/d/97/3//g/+H/4P/f/97/3f/f/+H/
4v/k/+f/7v/6/wwAIgA9AFoAfAClAN0AGQFVAY4BswGrAXABFgGyAEsA1P9N/9T+lP6i
/tD+5v7v/v/+FP8i/zP/Rf9X/3H/h/+Z/6j/t//C/8r/0v/Z/93/4f/j/+T/5f/l/+b/
5v/n/+j/6f/p/+n/6//t/+7/7//v/+//7//v/+//8P/x//H/8//0//T/9v/0//X/9f/1
//f/9//3//f/9//4//j/+P/7//z//P/9/////////wEAAQABAAEAAQADAAYACAAKAAkA
CgALAAwADQAOABAAEQASABQAFQAWABgAGQAaABwAHgAfACEAIgAkACYAJwAoACsALAAs
AC0ALgAvAC8ALwAvAC8ALwAvAC8ALwAuAC0ALQAsACsAKgArACsAKQAnACUAJAAiACEA
HgAcABsAGgAaABkAGAAVABIAEAAQAA8AEAANAA0ACgAIAAcABgAFAAIAAQAAAP///v/9
//z/+v/3//f/9v/1//f/9v/1//P/8v/y//L/8f/v/+//7//v/+7/7v/t/+3/6//r/+v/
6//s/+z/7f/t/+v/6//r/+v/6//r/+v/7P/u/+3/7f/t/+z/7P/s/+z/7P/t/+7/7v/x
//H/8f/y//P/8//z//P/9f/1//X/9v/2//b/9v/2//b/9v/2//b/9f/1//X/9f/1//X/
9f/1//P/8//0//T/8//z//T/9P/y//H/8f/x/+//7//v/+//7//u/+3/7P/u/+7/7f/t
/+3/7f/s/+z/7P/s/+v/6//r/+v/6//r/+v/6//r/+r/6v/q/+r/6v/r/+v/6//q/+j/
6f/p/+n/6P/o/+f/5//n/+j/6f/q/+r/6v/q/+v/6v/p/+j/6P/o/+j/6P/o/+j/6P/o
/+n/5//o/+j/6P/o/+j/6f/p/+r/6f/o/+j/6P/n/+f/6P/o/+n/6P/m/+b/5v/m/+j/
6P/o/+j/6P/p/+r/6//s/+3/7v/v/+//7//v/+//8f/x//H/8f/z//P/9P/2//r//P/8
//z/+v/6//n/+f/4//b/8//y//T/9P/0//L/8v/x//H/8v/y//D/8P/w/+7/7v/t/+3/
6//q/+n/6P/n/+b/5f/l/+T/4//j/+P/4//k/+T/5P/k/+T/5P/k/+T/5P/k/+T/5v/m
/+f/5//n/+f/5//n/+f/5//n/+f/5//p/+7/9v8DABQAKABAAFwAewCiANYAEQFNAYMB
pwGgAWcBFQGyAEoA4P9n//L+r/6w/tb+8P76/gz/Hf8r/zr/TP9l/3//lf+j/7P/v//K
/9H/2v/e/+L/4//l/+X/5//o/+n/6f/q/+r/6//u/+//7//v/+3/7//w//H/8//z//P/
8//x//L/8//z//P/9P/0//b/9v/3//f/9//5//n/+f/5//v//P/8//z/+//8//z//f8B
AAEAAQADAAUABQAFAAUABgAIAAkACgALAAwADQAOAA8AEAASABMAEgAUABUAFgAYABkA
GgAcABwAHQAfACAAIgAkACUAJgAnACgAKAApACoAKwArACsAKwArACsAKwArACsAKgAp
ACkAKAAnACYAJQAlACMAIQAhACAAHgAdABwAGgAZABgAFgAVABQAEQARABAAEQARAA4A
CwALAAgACAAHAAYABQAEAAMAAgABAAAA///+//z//f/9//z/+//5//j/9//1//T/9P/0
//P/8//z//P/8//y//L/8f/x//H/8f/x//H/8P/w//H/8f/z//P/8//z//P/8//z//T/
9P/z//P/8//0//T/9P/0//T/9f/2//b/9//3//f/+P/5//n/+f/5//f/9//3//j/+v/6
//r/+v/4//j/+P/4//f/9//3//f/9//3//f/9//1//X/9v/2//X/9f/2//b/9P/z//P/
8//z//P/8//z//P/8v/x//D/8P/w/+//7//v/+//7v/u/+7/7v/t/+3/7f/t/+3/7f/t
/+3/7f/s/+z/7P/s/+z/6//r/+v/6v/q/+v/6//r/+z/7P/r/+v/7P/q/+j/6P/o/+j/
6v/q/+r/6v/s/+3/7v/v//D/8f/y//P/8v/z//T/9f/z//P/8//z//T/9f/3//r//P/+
//7//v/8//z/+//7//r/+P/1//T/9v/2//b/9P/y//H/8f/y//D/7v/u/+7/7v/u/+3/
7f/r/+r/6f/o/+f/5v/l/+X/5v/l/+X/5f/j/+T/5P/k/+T/5P/k/+T/5v/m/+b/5v/m
/+b/5//n/+f/5//n/+f/5//n/+f/5//p/+n/7v/4/wUAFgAqAEIAWgB1AJgAyAD5AC0B
XwGBAXQBMwHXAHAAEgC2/1P/9v7B/sj+6v4A/wr/Gv8r/zf/RP9W/2//h/+Z/6n/t//F
/9D/1//e/+T/6P/p/+v/6//t/+7/7//x//L/8v/z//T/9f/1//X/9f/3//j/+f/7//v/
+//7//v//P/9//3/+//8//z//v8AAAEAAQABAAEAAQABAAEAAwAEAAQABAAFAAYABgAH
AAkACQAJAAsADQANAA0ADQAOABAAEQASABMAFAAVABYAFwAYABoAGwAcAB4AHwAgACQA
JQAmACgAKAApACsALAAsAC4ALwAwADMANAA0ADUANAA1ADUANQA3ADcANwA3ADUANQA0
ADMAMwAyADEAMAAvAC8ALQArACkAKAAmACUAJAAiACEAIAAeAB0AHAAZABgAFgAWABUA
FAARABEADgAOAA0ADAALAAoACQAIAAcABAADAAIAAAABAAEAAAD//////v/9//v//P/8
//z/+//7//v/+//7//r/+v/5//n/+f/5//n/+f/2//b/9//3//f/9//3//f/9//3//f/
+P/4//f/9//3//r/+v/6//r/+P/5//r/+v/7//v/+//8//3//f/9//3//f/9//3//v/+
//7//v/+//7//v/+//7//f/9//3//f/9//3//f/9//v/+//8//z/+//7//z//P/6//n/
+f/5//n/+f/5//n/+f/4//f/9v/4//j/9//3//f/9//2//b/9P/0//P/8//z//P/8//z
//X/9f/1//T/9P/0//T/9P/z//P/8//y//L/8//z//P/9P/0//P/8//0//T/9P/0//L/
8v/y//P/8//z//P/9P/y//L/8v/y//L/8v/y//T/9P/0//T/9P/0//T/9P/2//f/+P/5
//z//f/+////AAABAAIAAwADAAMAAwADAAUABQAGAAgACAAKAAoACgAIAAgABwAHAAYA
BAABAAAAAgACAAIAAAAAAP////8AAP7//P/8//z//v/+//3//f/7//r/+f/4//n/+P/3
//f/9P/z//P/8//z//T/9P/0//T/9P/0//T/9v/2//b/9v/2//b/9//3//f/9//3//f/
9f/1//X/9f/5//n//P8CAA0AHgAyAEYAXAB1AJIAugDpABcBRwFtAXIBPwHnAIIAJgDW
/3v/Hv/f/tT+9P4Q/xz/Kv87/0n/VP9g/3P/h/+b/63/vf/L/9j/4f/o/+7/8v/z//X/
9//5//r/+//7//z//P/9//7///////////8BAAIAAwADAAMAAwADAAMABAAFAAUABQAG
AAYACAAGAAcABwAHAAkACQAJAAkACwAMAAwADAANAA4ADgAPAA8ADwAPABEAEQARABEA
EQATABYAGAAaABsAHAAdAB4AHwAgACIAIwAkACYAJwAoACoAKwAsAC4AMAAxADMANAA0
ADYANwA4ADcAOAA4ADkAPAA9AD0APQA9AD0APQA9AD0APQA8ADsAOwA6ADkAOAA3ADcA
NQAzADUANAAyADEALgAsACsAKgAoACcAJgAjACIAIAAgAB8AHgAbABsAGAAaABkAGAAX
ABQAEwASABEAEAAPAA4ADAALAAsACgAJAAsACgAJAAcABgAGAAYABQADAAMAAwADAAIA
AgABAAEAAwADAAMAAwACAAIAAwADAAEAAQABAAEAAQABAAEAAgAEAAMAAwADAAQABAAE
AAQABAAFAAYABgAFAAUABQAGAAcABwAHAAcACQAJAAkACgAKAAoACgAKAAoACgAKAAoA
CQAJAAkACQAJAAkACQAJAAcABwAIAAgABQAFAAYABgAEAAMAAwADAAMAAwADAAMAAwAC
AAEAAAAAAAAA///////////+//7//v/+//3//f////////////3//f/9//z/+v/8//z/
/P/8//z//P/8//r/+v/6//r/+v/7//z//f/+////AAABAAIAAwAEAAUABwAHAAcABwAH
AAcACAAKAAoADAAMAAwADAAMAAsACwAMAAoABwAGAAQABAAEAAIAAgABAAEAAgACAAAA
AAAAAAAAAAD////////+//3//P/9//z/+//7//j/9//3//f/9//4//j/+P/4//j/+P/4
//j/+P/4//j/+P/4//n/+f/3//f/9//3//n/+f/5//n/9//5//r//P8FABIAIgA4AE4A
YwB8AKAAzwAHAT0BcwGgAakBewEgAbYAUgDz/4b/Gf/Q/sj+7v4M/xb/If81/0b/Uv9h
/3H/hf+b/63/vf/K/9f/4v/q//L/9//5//v//f/+//////8AAAAAAQAEAAUABQAFAAMA
BQAGAAcACAAJAAoACwALAAwADQANAAwADAALAAwADgAPAA8ADwAPAA8ADwAPABMAFAAU
ABQAFQAWABYAFwAXABcAFwAZABsAGwAbABsAHgAgACEAIgAhACIAIwAkACUAJgAoACkA
LAAuAC8AMAAyADMANAA2ADgAOQA7ADwAPgBAAEEAQgBCAEIAQQBBAEQARQBFAEUARwBH
AEcARwBFAEUARABDAEMAQgBBAEAAPwA/AD0AOwA7ADoAOAA3ADYANAAzADIAMAAvAC4A
KwAqACgAKAAnACYAIwAjACAAIAAfAB4AHQAaABkAGAAXABgAFwAWABQAEQARABAADwAR
ABAADwANAA4ADgAOAA0ADAALAAoACQAIAAgABwAHAAUABQAFAAUABAAEAAUABQAHAAcA
BwAHAAcABwAHAAgABgAFAAUABQAIAAgACAAIAAYABwAIAAgACwALAAsADAANAA0ADQAN
AA0ADQANAA4ADgAOAA4ADgAQABAAEAAQAA8ADwAPAA8ADwAPAA8ADwALAAsADAAMAAsA
CwAMAAwACgAJAAkACQAHAAcABwAHAAcABgAFAAQABAAEAAMAAwAFAAUABAAEAAQABAAD
AAMAAwADAAMAAwADAAMAAwACAAAAAAAAAAAAAwADAAMAAgACAAMAAwADAAMAAgAAAP//
AAAAAAAAAAD+//7//v//////AAAAAAAAAAAAAP7//v/+//7/AAABAAIAAwACAAMABAAF
AAQABQAGAAcACQAJAAkACQAJAAkACgAMAA4AEAAQABAAEgASABEAEQASABAADQAMAAwA
DAAMAAoACAAHAAcACAAKAAgACAAIAAoACgAJAAkABwAGAAUABAADAAIAAQABAP7//f/9
//3//f/+//7//v/+//7//v/+/wAAAAAAAAAAAAAAAAEAAQABAAEAAQABAAEAAQABAAEA
AwADAAQABgALABYAJgA4AFAAawCKAKoA2QATAVEBiwHAAdMBtQFsAQ4BqgA/AMb/Q//e
/rr+2v4C/xD/G/8v/0D/Tv9f/3H/i/+j/7f/x//W/+P/7P/0//z/AQADAAcACQAKAAsA
DQAOAA4ADwAQABEAEQARABEAEwAUABUAFQAVABUAFQAXABgAGQAZABkAGgAaABwAGgAb
ABsAGwAcAB0AHgAfAB8AIAAgACAAIwAkACQAJQAnACcAJwApACkAKQApACkALAAuAC8A
MAAxADIAMwA0ADUANgA4ADkAOgA8AD0APgBAAEEAQgBEAEYARwBJAEoASgBMAE0ATgBP
AFAAUABRAFQAVQBVAFUAVQBVAFUAVQBXAFcAVgBVAFUAVABTAFIAUwBTAFEATwBPAE4A
TABLAEoASABHAEYARABDAEIAPwA+ADwAPAA7ADoANwA3ADQANAAzADIAMQAwAC8ALgAt
ACwAKwAqACgAKQApACgAJwAnACYAJQAjACIAIgAiACEAHwAfAB8AHwAgACAAHwAfAB8A
HwAfAB8AHgAeAB8AHwAfAB8AHwAfACEAIQAhACIAJAAjACMAIwAkACQAJAAkACQAJQAm
ACYAJwAnACcAKAApACkAKQApACsAKwArACwALAAsACwALAAuAC4ALgAuAC0ALQAtAC0A
LQAtAC0ALQAtAC0ALgAuACwAKwArACoAKgApACkAKQApACkAKQApACkAKAAnACYAKAAo
ACcAJwAlACUAJAAkACQAJAAjACMAIwAjACMAIwAjACMAIwAiACIAIgAiACIAIQAhACEA
IAAiACMAIwAjACIAIgAhACEAIgAiACIAIgAiACIAIgAjACEAIQAhACIAIgAiACIAIgAi
ACIAIgAjACMAJAAkACQAJgAmACcAJwApACkAKQAqACsAKwAsAC4ALgAvAC8ALwAvADEA
MQAzAA==
         </WaveFormData>
      </LeadData>
      <LeadData>
         <LeadByteCountTotal>10000</LeadByteCountTotal>
         <LeadTimeOffset>0</LeadTimeOffset>
         <LeadSampleCountTotal>5000</LeadSampleCountTotal>
         <LeadAmplitudeUnitsPerBit>4.88</LeadAmplitudeUnitsPerBit>
         <LeadAmplitudeUnits>��V</LeadAmplitudeUnits>
         <LeadHighLimit>2147483647</LeadHighLimit>
         <LeadLowLimit>268435456</LeadLowLimit>
         <LeadID>V5</LeadID>
         <LeadOffsetFirstSample>0</LeadOffsetFirstSample>
         <FirstSampleBaseline>0</FirstSampleBaseline>
         <LeadSampleSize>2</LeadSampleSize>
         <LeadOff>FALSE</LeadOff>
         <BaselineSway>FALSE</BaselineSway>
         <ExcessiveACNoise>FALSE</ExcessiveACNoise>
         <MuscleNoise>FALSE</MuscleNoise>
         <LeadDataCRC32>731639448</LeadDataCRC32>
         <WaveFormData>
AAAAAAAAAAAAAAAAAAAAAP7//v/+//7/AAAAAAAAAAAAAAAAAAAAAP7//v/+//7/AAAA
AAAAAAD+//7//v/+//7//v/+//7//P/8//z//P/8//z//P/8//z//P/8//z//P/8//z/
/P/8//z//P/8//z//P/8//3//f/9//3///8BAAEAAwADAAIAAwADAAMABAAEAAQABAAH
AAgACQALAAoADAANAA4AEAAPAA8ADwAPAA0ADAAMAAwADAAMAAsACwALAAsACwAHAAcA
BgAFAAUABAADAAIA///9//z/+//8//v/+v/6//z//P/7//v/+f/5//n/+f/5//j/+P/4
//b/9//3//f/+P/4//n/+f/5//n/+f/5//n/9//3//b/9//3//f//f8IABYAJgA3AEoA
YQCCAKoAzgDyABgBLQEjAfkAuQB4AD0A+f+u/3r/bP90/37/gP+G/4//l/+b/5//pv+w
/7z/xf/L/9L/2v/g/+X/6f/s/+7/8P/x//L/8//0//X/9f/2//b/9//3//f/9//1//b/
9v/2//b/9//3//f/9//4//j/+P/4//j/+P/5//v/+//7//v/+v/6//r/+v/7//v/+//7
//v/+//8//z//v//////AAAAAAEAAgADAAMAAwADAAQAAgACAAMABQAGAAYABwAHAAoA
CwAMAA0ADAANAA4ADgAPABAAEQASABQAFgAWABcAGAAaABsAGwAcAB0AHgAeAB4AIAAh
ACEAHwAgACEAIQAfAB8AHwAgACAAHwAdAB0AHwAfAB8AHgAeAB0AHQAcABoAGAAXABYA
GAAXABYAFQAUABMAEgARABAADwAOAAwACQAJAAgABwAGAAUABAADAAUABAADAAIAAgAB
AAAA//////7//v/9//v/+//7//v/+//6//r/+P/6//r/+v/6//f/9//3//f/9v/2//b/
9v/2//b/9v/2//j/+P/4//j/+P/5//n/+f/3//f/9//4//r/+v/6//v/+//7//v//P/6
//v/+//7//3//f/9//7//v/+//7////////////+//z//P/8//z//P/8//z//P/8//z/
/P/8//r/+v/5//n/+f/4//j/+P/4//j/9v/2//b/9v/0//T/9P/0//X/9f/1//X/9f/1
//X/9//3//j/+f/5//n/+v/6//r/+v/7//z//f/9//7/AAABAAIAAgABAAEAAwADAAEA
AAD///7//f/8//v/+//7//v//f/7//v/+v/3//f/9v/1//T/8//x//D/8f/w/+//7v/w
//D/8P/v/+//7//v/+//7f/t/+z/7P/s/+z/7f/t/+v/6v/q/+v/6//r/+v/6//r/+v/
6//r/+z/6f/p/+n/7f/y//z/DAAfADIASQBmAI4AugDkABIBNwFHATcBCQHIAIEAOQDg
/4z/Wv9U/2D/aP9s/3P/ff+F/43/kv+Y/6T/r/+3/77/xv/O/9P/1//c/+L/5P/j/+T/
5f/m/+f/5//o/+j/6f/p/+n/6f/p/+r/6v/q/+z/7f/t/+3/7f/u/+7/7v/u/+7/7v/v
/+//7//v/+//8P/w//D/8P/x//H/8f/x/+//7//w//D/8v/z//P/9P/2//f/+P/5//n/
+f/5//r/+f/4//j/+f/8//z//f/9/wAAAQACAAMAAgADAAQABAAHAAgACQAKAAwADgAO
AA8ADgAQABEAEQASABMAFAAUABYAGAAZABkAFwAYABkAGQAbABsAGwAcABoAGQAXABcA
FwAXABcAFgAWABUAFQAUABIAEAAPAA4ADAALAAoACQAIAAcABgAFAAYABQAEAAIAAQAB
AAAA///9//v/+f/3//n/+P/3//b/+P/3//b/9f/z//L/8v/x/+//7//v/+//7//u/+7/
7P/s/+z/7P/s/+n/6f/p/+n/6v/q/+r/6v/q/+r/6v/q/+j/6P/o/+j/6v/r/+v/6//r
/+v/6//s/+z/7P/s/+3/7//v/+//8P/w//H/8f/x//H/8f/x//L/8v/y//L/8//z//P/
8//y//T/9P/0//T/8v/y//L/8v/0//T/9P/0//L/8v/x//H/8//y//L/8v/y//L/8f/x
//H/8f/x//H/8P/w//D/8P/u/+7/7v/u/+//7//v/+//7//w//D/8P/u/+3/7f/t/+//
7//v/+//7f/t/+3/7f/t/+3/7f/u/+7/7v/u/+7/7P/s/+z/7P/u/+//7//v/+//7//v
/+7/7v/t/+3/7v/u/+7/7P/s/+z/7P/u/+7/7v/u/+//7//v/+//7//v/+//8f/x//L/
8//z//P/9P/0//T/9P/1//b/9//5//r//P/9//7//v/9//3///////3//P/8//z//P/8
//3//f/9//3//f/7//v/+v/5//n/+P/3//b/9f/z//L/8f/w/+//7v/u/+7/7v/t/+3/
7f/t/+3/7f/t/+z/7P/s/+z/7f/t/+3/7P/s/+3/7f/t/+3/7f/t/+3/7f/t/+z/6//r
/+v/7//0/wIAEgAlADoAUQBwAJgAwgDsABgBOwFFATEB/wC8AHkAMQDc/4z/YP9e/2j/
bP9u/3X/f/+H/43/lP+e/6z/tf+9/8T/zP/S/9n/3f/g/+L/5P/l/+b/5//o/+f/5//o
/+j/6//r/+v/6//t/+7/7v/u/+7/7//v/+//7//w//D/8P/w//D/8P/x//H/8f/x//H/
8P/w//D/8P/x//H/8f/x//H/8f/y//L/8v/z//P/9P/0//X/9v/3//f/9//3//j/+P/4
//n/+//8//z//f/9//7///8AAAEAAgADAAQABAAHAAgACQAKAAwADgAOAA8ADgAQABEA
EQASABMAFAAUABYAGAAZABkAGQAaABsAGwAbABsAGwAcAB4AHQAbABsAGwAbABsAGgAc
ABsAGwAaABwAGgAZABgAFgAVABQAEwAUABMAEgARABAADwAOAAwACwALAAoACQAIAAcA
BgAFAAMAAgABAAAAAAD///7//f/9//z//P/7//v/+//7//v/+//6//r/+P/4//j/+P/4
//f/9//3//f/9v/2//b/9v/2//b/9v/2//b/9v/2//b/+P/5//n/+f/3//f/9//4//j/
+P/4//n/+f/5//n/+v/6//v/+//7//v/+//7//z//P/8//z//f/7//v/+//6//z//P/8
//z/+v/6//r/+v/6//r/+v/6//r/+v/5//n/+f/4//j/+P/4//j/9//3//X/9f/1//X/
9v/2//b/9v/0//T/9P/0//P/8//z//P/8//0//T/9P/y//H/8f/x//P/8//z//P/8//z
//P/8//z//P/8//0//T/9P/0//T/9P/y//L/8v/y//X/9f/1//X/9//3//f/+f/3//j/
+f/5//n/+v/6//r/+v/7//z//f8BAAIABAAFAAQABAADAAMAAQABAP///v8AAAAAAAAA
AP3//f/9//3//f/7//v/+v/5//n/+P/3//T/8//x//D/8f/w/+//7v/u/+7/7v/t/+//
7//v/+//7f/t/+z/7P/s/+z/7f/t/+3/7P/s/+3/7f/t/+3/7f/t/+3/7f/t/+7/6//t
//H/9/8EABQAJAA3AEwAaQCMALAA1gD8AB4BKQEXAeUAowBkACcA2/+S/2j/Yv9s/3T/
dv98/4f/jf+T/5n/ov+w/7r/w//J/9L/2P/c/+H/5f/m/+j/6v/p/+r/6//s/+v/6//s
/+z/7f/t/+3/7f/v//D/8P/w//D/8f/x//H/8f/y//L/8v/y//L/8v/z//P/8//z//P/
9P/0//T/9P/1//X/9f/1//f/9//4//j/9v/3//f/+P/4//n/+v/7//v/+//7//z/+v/6
//v//f/+//7//////wAAAQACAAMABgAHAAgACAAJAAoACwAMAAwADgAOAA8AEgAUABUA
FQAWABcAGAAYABYAGAAZABkAGQAaABsAGwAZABkAGQAaABwAGwAZABkAGQAZABkAGAAY
ABcAFwAWABYAFAATABIAEAAPAA4ADQAMAAsACgAJAAgABwAGAAQAAwADAAIAAQACAAEA
AAD///3//P/7//r//P/7//r/+f/5//j/+P/3//f/9//3//f/9//2//b/9P/0//T/9P/0
//X/9f/1//X/9P/0//T/9P/0//T/9P/0//T/9P/0//T/8v/z//P/8//z//P/8//0//T/
9P/0//X/8//z//P/9P/0//X/9f/1//X/9f/1//b/9v/2//b/9//1//X/9f/0//b/9v/2
//b/9v/2//b/9v/0//T/9P/0//b/9v/1//X/9f/0//T/9P/2//b/9f/1//X/9f/1//X/
9P/0//T/9P/0//T/9P/0//P/8//z//P/8//0//T/9P/0//P/8//z//P/8//z//P/9f/1
//X/9f/z//P/8//0//T/9P/0//T/9P/0//T/9P/0//T/9P/3//f/9//3//n/+f/5//v/
+//8//3//f/9//7//v/+//7///8AAAEAAwAEAAYABwAGAAYABQAFAAUABQADAAIABAAE
AAQABAABAAEAAQABAAMAAQABAAAA//////7//f/6//n/9//2//f/9v/1//T/8v/y//L/
8f/x//H/8f/x//H/8f/w//D/8P/w//H/8f/z//L/8v/z//P/8//z//P/8//z//P/8//0
//P/8//3//3/CgAaACoAOwBQAGsAjACuANAA9AAUAR0BBQHVAJMAVgAdANn/lv9w/2z/
dP96/37/gv+N/5X/mf+f/6r/tv/A/8n/z//Y/97/5P/n/+v/7P/u//D/8f/y//P/9P/z
//P/9P/0//f/9//3//f/9//4//j/+P/4//n/+f/5//n/+v/6//r/+v/6//r/+//7//v/
+//7//7//v/+//7//f/9//3//f/9//3//v/+/wAAAQABAAIAAgADAAQABQAFAAUABQAG
AAYABgAHAAkACAAIAAkACQAKAAsADAANAA4ADwAQABAAEwAUABUAFgAWABgAGAAZABoA
HAAdAB0AHgAfACAAIAAiACQAJQAlACMAJAAlACUAJQAlACUAJgAoACcAJQAlACUAJQAl
ACQAJAAjACMAIgAiACAAHwAeAB4AHQAcABsAGgAZABgAFwAWABUAFAASABEAEQAQAA8A
EAAPAA4ADQALAAoACQAIAAgABwAGAAUABQAEAAQAAwABAAEAAQABAAEAAAAAAP7//v/+
//7//v////////////7//v/+//7//v/+//7//v/+//7//v/+//z//f/9//3/////////
AAD+//7//v///////////wAAAgADAAMAAwABAAEAAQACAAQABAAEAAUAAwADAAMAAgAD
AAQABQAGAAQABAAEAAQAAgACAAIAAgAEAAQAAwADAAEAAAAAAAAAAAAAAP//////////
//////7//v/+//7//v/+//7//v/9//3//f/9//v//P/8//z//v/9//3//f/9//3//f/9
//3//f/9//3/+//7//z//P/8//z//P/8//z//P/8//3//f/9//3/////////AQABAAIA
AwADAAIAAgABAAAAAgADAAQABQAJAAoADAANAA4ADgANAA0ACwALAAkACAAKAAoACgAK
AAsACwALAAsACQAHAAcABgAHAAcABgAFAAMAAQD+//z/+//6//n/+P/6//r/+v/5//f/
9//3//f/9//3//b/9v/2//b/9//3//n/+P/4//n/+f/5//n/+f/3//f/9//3//T/9f/1
//X/+/8EABIAIAAxAEYAXwCCAKwA0AD4ACIBOwE1AREB0wCQAFEABwC0/3r/Zv9u/3b/
ev9+/4f/k/+Z/53/oP+q/7b/wf/H/87/1P/c/+P/5//q/+z/7P/r/+z/7f/u//H/8f/y
//L/8//z//P/8//1//b/9v/2//T/9f/1//X/9f/2//b/9v/2//b/9v/3//f/9//3//f/
9v/2//b/9v/3//f/9//3//n/+f/6//r/+v/7//v//P/8//3//v////3//f/9//7//v/+
////AQACAAIAAwADAAUABwAJAAsACwALAAsACgAJAAoACwAMABAAEgASABMAEgAUABUA
FQAWABcAGAAYABYAGAAZABkAGQAaABsAGwAbABsAGwAcABwAGwAZABkAGQAZABkAGAAW
ABUAFQAUABYAFAATABIAEAAPAA4ADQAMAAsACgAJAAoACQAIAAYABQAFAAQAAwAEAAMA
AgABAAEAAAD///7//v/9//z/+//7//r/+v/5//f/9//3//f/9//2//b/9P/2//b/9v/2
//T/8//y//H/8f/y//P/9P/0//T/9P/0//T/9P/0//T/9v/3//f/9//3//f/9//4//j/
+P/4//n/+f/5//n/+v/6//v/+//7//v/+//7//z//P/8//z//f/9//3//f/8//r/+v/6
//r/+P/4//j/+P/6//r/+v/6//r/+v/5//n/+f/4//j/+P/2//b/9f/1//f/9//3//f/
9v/2//b/9v/2//b/9v/2//b/9v/2//b/9P/0//T/9P/1//X/9f/1//f/9//3//n/9//4
//n/+f/7//z//P/8//v/+//7//v//f/+/wAAAQAEAAQAAwADAAMAAwABAAAA/v/+//7/
/v///////////////f/9//z/+//7//r/+f/2//X/8//y//H/8P/v/+7/7v/u/+7/7f/v
/+//7//v/+//7//u/+7/7v/u/+//7//t/+z/7P/t/+//7//v/+//7f/t/+3/7f/u/+3/
7f/r/+v/7P/0/wQAFQAmADsAVgB6AKQA0AD6ACcBRwFNATEB+gCzAG8AIgDG/3j/Vv9a
/2b/aP9r/3X/f/+H/4z/kv+a/6n/tf++/8T/zP/T/9f/3v/i/+T/5f/m/+f/6P/r/+v/
7P/s/+v/6//r/+v/6//s/+z/7P/s/+3/7f/t/+3/7v/u/+7/8P/w//D/8f/x//H/8f/x
//D/8P/w//D/8f/x//H/8f/z//P/9P/0//T/9f/1//b/9P/1//b/9//5//n/+f/6//r/
+v/7//3//P/8//3//f8AAAEAAgADAAIAAwAEAAQABwAIAAkACgAKAAwADAANABAAEgAT
ABMAFgAXABgAGAAYABoAGwAbABkAGgAbABsAHQAdAB0AHgAeAB0AGwAbABsAGwAbABoA
GAAXABcAFgAXABYAFgAWABQAEwASABEAEAAPAA4ADQAMAAsACgAIAAUABQAEAAMAAgAB
AAAA///9//z/+//6//z/+//6//n/+f/4//j/9//1//X/9f/1//X/9P/0//L/8v/y//L/
8v/x//H/8f/x//D/8P/w//D/8P/w//D/8P/w//D/8P/w/+7/7//v/+//8f/x//H/8v/y
//L/8v/z//X/9f/1//b/9v/3//f/9//3//f/9//4//j/+P/4//n/+f/5//n/+P/6//r/
+v/6//j/+P/4//j/+P/4//j/+P/4//j/9//3//f/9v/2//b/9P/0//P/8//1//X/9f/1
//T/9P/0//T/9P/0//T/9P/z//P/8//z//P/9P/0//T/8v/x//H/8f/z//P/8//z//H/
8f/x//H/8f/x//H/8v/y//L/8v/y//L/8v/y//L/8P/x//H/8f/w//H/8v/y//L/8f/x
//L/8P/w//H/8f/x//H/8f/y//H/8v/z//P/8v/y//H/8f/x//H/8P/w//D/8P/w//L/
8v/y//L/8f/x//H/8f/1//X/9f/3//X/9v/3//f/+f/6//r/+v/6//v//P/9////AAAC
AAMAAgACAAEAAQADAAMAAQAAAAAAAAAAAAAAAQABAAEAAQABAP/////+//v/+//6//n/
+P/3//X/9P/z//L/8f/w/+7/7v/u/+3/7//v/+//7//v/+//7v/u/+7/7v/v/+//8f/w
//D/8f/x//H/8f/x//H/8f/x//H/8P/v/+//8//7/wgAGAAqAD8AVgBzAJoAxADsABYB
NgE9AScB9QC1AHIALwDb/5D/Zv9i/27/cv90/3z/hf+N/5H/mf+k/7L/vP/D/8n/0v/Y
/9z/4f/j/+b/6P/q/+r/6v/q/+r/6//r/+z/7P/t/+3/7f/t/+3/7v/u/+7/7v/v/+//
7//v//D/8P/w//D/8P/w//H/8f/x//H/8f/w//D/8P/w//P/8//z//P/8//z//T/9P/y
//P/8//0//T/9f/2//f/9//3//f/+P/4//j/+f/7//z//P/9//3//v///wAAAQACAAMA
BAAEAAUABgAHAAgACgAMAAwADQAMAA4ADwAPABIAEwAUABQAFAAWABcAFwAVABYAFwAX
ABkAGQAZABoAGgAZABcAFwAXABcAFwAWABgAFwAXABYAFgAUABMAEgAUABMAEgARABAA
DwAOAA0ADAALAAoACAAHAAcABgAFAAQAAwACAAEAAwACAAEAAAD+//3//P/7//v/+v/6
//n/+f/5//n/+f/5//j/+P/2//j/+P/4//j/9//3//f/9//2//b/9v/2//b/9v/2//b/
9v/2//b/9v/2//f/9//3//f/9//3//j/+P/4//j/+f/5//n/+f/6//r/+//7//v/+//7
//v//P/6//r/+v/7//v/+//7//r//P/8//z//P/6//r/+v/6//r/+v/6//r/+v/6//n/
+f/5//j/+P/4//r/+v/5//n/9//3//f/9//4//j/+P/4//b/9v/2//b/9f/1//X/9f/1
//b/9v/2//b/9f/1//X/9//3//f/9//1//X/9f/1//X/9f/1//b/9v/2//b/9v/2//b/
9v/2//b/9v/3//f/9//3//n/+f/5//v/+//8//3//f/7//z//P/8//z//f/+////AwAE
AAYABwAGAAYABQAFAAUABQADAAIAAgACAAIAAgABAAEAAQABAP///f/9//z/+//7//r/
+f/4//f/9f/0//X/9P/z//L/8v/y//L/8f/x//H/8f/x//H/8f/w//D/8v/y//P/8//x
//D/8P/x//H/8f/x//H/8f/x//H/8f/w/+//7//z//3/CgAaACwAPQBUAHEAlAC4ANwA
BAEiASUBCQHVAJMAVgAXAM3/jP9q/2j/cv94/3z/gP+L/5P/l/+d/6r/tv/A/8f/z//W
/9z/4v/l/+n/6v/s/+7/7f/u/+//8P/v/+//8P/w//P/8//z//P/8//0//T/9P/0//X/
9f/1//X/9v/2//b/9P/0//T/9f/3//f/9//3//j/+P/4//j/+f/5//n/+f/5//n/+v/6
//j/+f/5//r/+v/7//z//f/9//3//f/+//7//v///wEAAAAAAAEAAQACAAMABAAFAAgA
CQAKAAoACwAMAA0ADgAQABIAEgATABQAFgAXABcAGAAZABoAGgAaABwAHQAdABsAHAAd
AB0AHQAdAB0AHgAgAB8AHQAdABsAGwAbABoAGAAXABcAFgAWABQAEwASABIAEQAQAA8A
DgANAAwACwAKAAkACAAGAAUABQAEAAMAAgABAAAA//////7//f/8//7//f/8//v/+f/4
//j/9//5//n/+f/5//f/9v/2//T/9v/2//b/9v/1//X/9f/1//T/9P/0//T/9P/0//T/
9P/0//T/9P/0//L/8//z//P/8//z//P/9P/0//T/9P/1//X/9f/1//b/9v/3//f/9//3
//f/9//4//j/+P/4//n/+f/5//n/+P/6//r/+v/6//j/+P/4//j/+P/4//j/+P/4//j/
9//3//f/9v/2//b/9v/2//X/9f/1//X/9f/1//T/9P/0//T/9P/0//T/9P/z//P/8//z
//X/9v/2//b/9P/z//P/8//1//X/9f/1//P/8//z//P/8//z//P/9P/0//T/9P/0//T/
9P/0//T/8v/z//P/8//y//P/9P/0//L/8//y//T/9P/0//T/9P/0//T/9P/3//f/9//3
//v/+//7//3///8AAAEAAQABAAIAAgACAAIAAwAEAAUABwAIAAoACwAKAAoACQAJAAkA
CQAHAAYABgAGAAYABgAFAAUABQAFAAUAAwADAAIAAQABAAAA///+//3/+//6//v/+v/5
//j/+P/4//j/9//1//X/9f/1//f/9//2//b/9P/0//X/9f/3//b/9v/3//f/9//3//f/
9//3//f/9//2//f/9f/3//3/CAAWACgAOQBMAGcAiACqAMwA8gAUASEBDwHhAKEAZAAp
AOP/nv90/2z/cv96/37/hP+N/5f/m/+f/6b/sv+8/8X/y//U/9r/4P/l/+n/6v/s/+z/
7f/u/+//8P/x//H/8v/y//H/8f/x//H/8//0//T/9P/y//P/8//z//P/9P/0//T/9P/0
//T/9f/1//X/9f/1//b/9v/2//b/9//3//f/9//3//f/+P/4//j/+f/5//r/+P/5//r/
+//9//3//f/+//7//v///wEAAgACAAMAAwAEAAUABgAHAAYABwAIAAgACwAMAA0ADgAO
ABAAEAARABAAEgATABMAFgAXABgAGAAWABgAGQAZABkAGgAbABsAGwAbABsAHAAcABsA
GQAZABkAGQAZABgAGAAXABcAFgAYABYAFQAUABIAEQAQAA8AEAAPAA4ADQAMAAsACgAI
AAcABwAGAAUABgAFAAQAAwABAAAA///+//7//f/8//v/+//6//r/+f/3//f/9//3//n/
+P/4//b/9v/2//b/9v/3//f/9//3//j/+P/4//j/9v/2//b/9v/2//b/9v/2//b/9//3
//f/+f/5//n/+v/4//j/+P/5//n/+f/5//r/+v/7//v/+//7//v/+//8//7//v/+////
/////////v/+//7//v/+//7//v/+//7//P/8//z//P/8//z/+//7//3//P/8//z/+v/6
//n/+f/5//n/+f/5//j/+P/4//j/+P/4//j/+P/5//n/+f/5//j/+P/3//b/+P/3//n/
+P/4//j/+P/4//b/9v/2//b/+f/5//n/+f/7//v/+//9////AAABAAEAAQACAAIAAgAA
AAEAAgADAAUABgAIAAkACgAKAAkACQAJAAkABwAGAAQABAAEAAQABQAFAAUABQAFAAMA
AwACAAEAAQAAAP///v/9//v/+v/7//r/+f/4//b/9v/2//X/9f/1//X/9f/1//X/9P/0
//T/9P/1//X/9f/0//T/9f/1//X/9f/1//X/9f/1//X/9P/1//P/8//1//z/CAAYACkA
PABPAGwAkAC6AOIADgE1AUUBNQEFAb4AfQA5AOb/lv9q/2T/cP94/3r/f/+J/5H/mf+e
/6T/sP+7/8X/yv/S/9r/4f/l/+r/7P/u/+//8P/x//L/8f/x//L/8v/1//X/9f/1//P/
9P/0//T/9v/3//f/9//3//j/+P/4//b/9v/2//f/+f/5//n/+f/4//j/+P/4//v/+//7
//v/+//7//z//P/8//3//f/+//7///8AAAEAAQABAAEAAgACAAIAAwAFAAQABAAFAAUA
BgAHAAgACQAMAA0ADgAOAA8AEAARABIAFAAWABYAFwAYABoAGwAbABwAHQAeAB4AHAAe
AB8AHwAhACIAIwAjACEAIQAhACIAIgAhAB8AHwAfAB8AHwAeACAAHwAfAB4AHAAaABkA
GAAYABcAFgAVABQAEwASABEAEAAPAA4ADAALAAsACgAJAAgABwAGAAUABQAEAAMAAgAC
AAEAAAD//////v/+//3/+//7//v/+//7//r/+v/4//j/+P/4//j/9//3//f/9//2//b/
9v/2//j/+P/4//j/9v/2//b/9v/2//f/9//3//f/9//3//j/+v/6//r/+//5//n/+f/6
//r/+//7//v//f/9//3//v/+//7//v////3//f/9//z//v/+//7//v/+//7//v/+//7/
/v/+//7//P/8//v/+//7//r/+v/6//r/+v/5//n/+f/5//n/+f/4//j/+P/4//j/+P/4
//j/9//3//f/9//1//b/9v/2//b/9f/1//X/9//3//f/9//3//f/9//3//X/9f/1//b/
9P/0//T/9P/0//T/9P/0//T/9v/0//T/9P/0//L/8v/y//L/9f/1//X/9f/3//f/9//5
//n/+v/7//v/+//8//z//P/6//v//P/9////AAACAAMABgAGAAUABQAHAAcABQAEAAQA
BAAEAAQAAQABAAEAAQADAAEAAQAAAP/////+//3//P/7//n/+P/3//b/9f/0//L/8v/y
//H/8f/x//H/8f/x//H/8P/w//D/8P/x//H/8f/w//D/8f/x//H/8f/x//P/8//z//P/
8v/x/+//7//x//b/AAAOACEANgBLAGYAigC0ANwACAExAUkBRQEfAeAAmQBVAAQArP9s
/1r/ZP9u/27/c/99/4f/jf+S/5r/qP+1/7//xv/M/9T/2//f/+T/5v/o/+n/6v/r/+z/
7f/t/+7/7v/x//H/8f/x//H/8v/y//L/8P/x//H/8f/x//L/8v/y//T/9P/0//X/8//z
//P/8//2//b/9v/2//X/9f/1//X/9//3//j/+P/2//f/9//4//j/+f/6//v/+//7//v/
/P/8//z//f///wAAAAABAAEAAgADAAQABQAEAAUABgAGAAkACgALAAwADQAOAA0ADQAQ
ABIAEwATABQAFQAWABYAFgAYABkAGQAbABwAHQAdABsAGwAbABwAHgAdABsAGwAbABsA
GwAaABwAGwAbABoAHAAaABkAGAAWABUAFAATABQAEwASABEAEAAPAA4ADAALAAsACgAJ
AAgABwAGAAUABQAEAAMAAgAEAAMAAgABAAEAAAAAAP////////////////7//v/8//z/
/P/8//z/+//7//v/+//8//z//P/8//z//P/8//z//P/8//z//P/8//3//f/9////////
/wAA/v/+//7///8BAAEAAQACAAIAAwADAAMAAQABAAEAAgAEAAQABAAFAAUABQAFAAQA
BgAGAAYABgAGAAYABgAGAAQABAAEAAQABAAEAAMAAwADAAIAAgACAAIAAgABAAEA////
///////+//7//v/+//7//v/+//7////////////9//7//v/+//7//f/9//3/+//7//v/
+//9//3//f/9//v/+//7//z//P/8//z//P/8//z//P/8//r/+//7//v/+v/7//z//P/6
//n/+f/6//r/+v/7//v//f/9//3//v/8//7/AAABAAEAAgACAAMAAwADAAMAAwAEAAYA
BgAIAA==
         </WaveFormData>
      </LeadData>
      <LeadData>
         <LeadByteCountTotal>10000</LeadByteCountTotal>
         <LeadTimeOffset>0</LeadTimeOffset>
         <LeadSampleCountTotal>5000</LeadSampleCountTotal>
         <LeadAmplitudeUnitsPerBit>4.88</LeadAmplitudeUnitsPerBit>
         <LeadAmplitudeUnits>��V</LeadAmplitudeUnits>
         <LeadHighLimit>2147483647</LeadHighLimit>
         <LeadLowLimit>268435456</LeadLowLimit>
         <LeadID>V6</LeadID>
         <LeadOffsetFirstSample>0</LeadOffsetFirstSample>
         <FirstSampleBaseline>0</FirstSampleBaseline>
         <LeadSampleSize>2</LeadSampleSize>
         <LeadOff>FALSE</LeadOff>
         <BaselineSway>FALSE</BaselineSway>
         <ExcessiveACNoise>FALSE</ExcessiveACNoise>
         <MuscleNoise>FALSE</MuscleNoise>
         <LeadDataCRC32>4209993107</LeadDataCRC32>
         <WaveFormData>
/P/8//z//P/8//z//P/8//r/+v/6//r//P/8//z//P/+//7//v/+//z//P/8//z//v/+
//7//v/+//7//v/+//z//P/8//z//P/8//z//P/8//z//P/8//7//v/+//7//P/8//z/
/P/+//7//v/+//7//v/+//////8AAAAAAQABAAIAAgADAAEAAgACAAIAAgADAAMAAwAD
AAUABgAHAAcACAAIAAkACwALAAsACwAJAAcABwAHAAkACQAJAAkABwAHAAcABgAFAAQA
AwACAAMAAgAAAP///P/7//n/+P/3//b/9v/2//f/9//4//j/9v/2//X/9f/1//X/9f/1
//X/9f/0//T/9f/2//f/+f/3//f/9//3//f/9//2//X/9v/1//X/+v8BAAsAGAAkADQA
SABkAIIAngC9AN4A8QDtANMApwB7AFMAHQDf/7X/p/+p/6v/q/+t/7P/uf+6/7v/v//H
/8//1f/Z/9z/4f/m/+v/8P/y//T/9f/3//j/+f/5//r/+v/7//v/+//8//z//P/7//v/
+//7//7//v///////f/9//3//f////////8AAAIAAgACAAIAAQABAAEAAQACAAMAAwAD
AAMAAwADAAIAAwAEAAUABgAIAAkACQAJAAgACAAJAAoACAAIAAgACAAJAAwADQAOAA8A
EAASABQAFQAVABUAFQAYABgAGQAaABsAHAAeAB8AHgAfACAAIQAkACUAJQAmACUAJgAo
ACgAKAAoACgAKQApACkAKgAqACoAKgAqACoAKgAqACoAKgAqACoAKQAnACYAJgAlACQA
JgAlACQAIwAiACIAIQAfACAAHwAeAB0AHAAaABgAFgAVABQAEwATABIAEgASABAADwAP
AA8ADgAMAAwACgAKAAgACAAIAAcACQAJAAkACQAJAAkACAAIAAgABwAHAAYABgAGAAYA
BgAEAAUABQAFAAYABgAGAAcACgAKAAsACwAJAAkACAAIAAkACgALAAwACwAMAAwACwAL
AAwADQAOAA4ADwAPAA8ADgAOAA4ADgAQABAAEAAQABAAEAAQABAAEAAQABAAEAASABEA
EQARAA8ADwAPAA8ADwAPAA8ADwAPAA4ADgAOAA4ADgAMAAwADAAMAA0ADQAOAA4ADQAN
AA4ADgANAA0ADgAOAAwADAANAA0ACwALAA0ADgANAA8AEAAQABEAEQARABEAEwATABEA
EQAPAA8ADwAPAA8ADwAPAA8ADgANAAwACwAKAAkACAAGAAMAAgABAP///v/9//z//P/+
//3//f/+//z//P/8//v/+//7//v/+//7//v/+//6//j/+P/4//j/+f/5//n/+f/5//n/
+f/4//n/9v/1//X/+P/7/wMADgAcACoAOgBSAHQAlACzANYA9wAHAf8A4wCzAIUAUQAN
AM3/p/+f/6P/pf+j/6X/rf+0/7X/t/+5/8H/yf/N/9L/1//a/9//5P/o/+z/7f/r/+z/
7f/t/+7/7v/v/+//7f/u/+7/7v/v/+//7//v//D/8P/x//H/8f/x//H/8f/x//H/8f/y
//L/8v/y//L/8f/x//H/8f/y//P/8//z//H/8f/x//D/8f/y//P/9P/2//f/9//3//j/
+P/5//r/+P/4//j/+P/6//z//P/8//7//v///wAAAgADAAQABQAGAAYABwAIAAcACAAK
AAsACgALAAwADQAPABEAEgAUABMAFAAWABYAGAAYABgAGQAZABkAGgAaABkAGAAXABYA
FgAWABYAFgAUABQAEwARAA4ADgANAAwADAALAAoACQAGAAYABQADAAQAAwACAAEAAQAA
AP///v/7//r/+f/5//j/+P/4//b/9//3//f/9v/2//b/9P/0//T/9P/0//P/8//z//P/
8//x//H/8P/w//L/8f/x//D/8f/y//P/9P/y//P/8//z//P/8v/x//H/9P/0//X/9f/1
//X/9P/0//T/9P/0//T/9//4//j/9//4//j/+P/4//j/+f/5//n/+P/4//j/+P/6//r/
+v/6//r/+v/6//r/+P/4//j/+P/6//n/+f/5//n/+f/5//n/+f/5//n/+f/3//f/9//3
//f/9//3//b/9v/2//b/9v/2//b/9f/z//X/9f/0//T/9P/z//P/8//z//P/8//z//T/
9P/0//T/9P/z//L/8f/x//H/8f/x//H/8f/w//D/8P/w//H/8f/x//H/8f/y//L/8v/x
//D/8v/y//L/8v/z//L/8P/w//D/8P/y//L/8v/y//H/8f/y//L/8//z//T/9P/3//f/
+P/4//b/9v/3//f/+f/5//v//P/9////AAAAAAEAAQABAAEAAwADAAEAAQABAAEAAQAB
AAMAAwADAAMAAgABAAAA///+//3//P/6//n/+P/3//X/9P/z//L/8v/y//H/8f/y//D/
8P/w/+//8f/x//H/8f/x//H/8f/w//D/8P/w//D/7//v/+//7//v/+//7//u/+3/6v/r
/+v/7P/x//v/CAAUACQANgBQAG4AjgCvANIA7QD5AO0AywCdAG8APQD7/7//n/+Z/5n/
mf+X/5v/o/+m/6f/q/+z/73/w//H/8r/0f/W/9v/3v/i/+T/5f/l/+b/5//n/+b/5v/n
/+f/6f/q/+r/6v/p/+n/6f/p/+r/6v/r/+v/6f/p/+n/6f/p/+n/6f/q/+r/6v/q/+r/
6f/p/+n/6f/o/+n/6f/p/+n/6f/p/+j/6v/q/+r/6v/s/+3/7f/t/+7/7v/v//D/8v/y
//L/8v/y//T/9P/0//T/9P/1//b/+P/5//r/+//8//z//f/+/wEAAgAEAAUABAAFAAYA
BwAIAAkACQAKAA0ADgAQABAAEAAQABAAEQATABMAFAAUABQAFAAUABQAFAAUABQAFAAU
ABQAEwARABAAEAAPAA4AEAAPAA4ADQAKAAoACQAHAAYABQAEAAMAAwACAAEAAAD///7/
/f/9//7//v/+//z/+f/5//n/+P/4//j/9v/2//j/+P/4//f/9f/1//X/9f/1//X/9P/0
//T/8//z//L/8v/y//L/8v/y//P/8//z//P/8v/x//H/8v/y//P/8//z//P/8v/y//L/
8v/y//L/8//0//T/8//w//D/8P/w//D/8f/x//H/8P/w//D/8P/w//D/8P/w//D/8P/w
//D/7v/u/+7/7v/w/+//7//v/+3/7f/t/+3/7f/t/+3/7f/t/+3/7f/t/+v/6//r/+r/
7P/s/+z/7P/s/+z/6//p/+v/6//q/+r/7P/r/+v/6//r/+v/6//r/+z/7P/s/+z/7f/t
/+3/7f/v/+//7//x//L/8v/y//L/8v/y//L/8v/y//X/9f/2//b/9//3//j/+P/3//f/
+P/4//r/+v/7//v/+//7//3//v8BAAMABAAEAAMAAwADAAMAAwADAAEAAQABAAEAAQAB
AP///////////v/9//z/+//6//n/+P/2//P/8v/x/+//8P/v/+7/7v/u/+3/7f/u/+7/
7v/u/+3/7f/t/+3/7f/t/+3/7f/s/+7/7v/u/+7/7f/t/+3/7f/v/+//7//u/+3/7v/t
/+//9P/9/wsAGAAkADYATgBoAIYAogDBAN4A6wDfAL8AkQBnADsA///F/6P/m/+f/5//
n/+j/6v/r/+w/7P/uf/D/8v/z//T/9r/3f/i/+X/6P/q/+z/7f/t/+7/7//v/+7/7v/v
/+//8f/y//L/8v/1//X/9f/1//b/9v/3//f/9//3//f/9//3//f/9//4//j/+P/4//j/
9//3//f/9//4//n/+f/5//n/+f/5//j/+v/6//r/+v/6//v/+//7//z//P/9//7//P/8
//z//P/+/wAAAAAAAAIAAgADAAQACAAJAAoACwAMAAwADQAOAA0ADgAQABEAFAAVABYA
FwAYABkAGQAaABkAGgAcABwAHAAcABwAHQAdAB0AHgAeAB4AHgAeAB4AHgAeAB4AHgAd
ABwAGgAXABQAFAATABIAEgARABAADwAOAA4ADQALAAoACQAIAAcABwAGAAUABAADAAIA
AQABAAAAAAAAAP7//f/9//3//P/8//z/+v/6//z//P/8//v/+//7//v/+//7//v/+v/6
//z/+//7//r/+v/6//r/+v/8//3//f/9//3//P/7//v//P/8//3//f///////v/+//7/
/v/+//7//f/+//7//f/+//7//v/+//7/////////AAAAAAAAAAAAAAAAAAAAAAIAAgAC
AAIAAgACAAIAAgACAAEAAQABAAMAAwADAAMAAwADAAMAAwADAAMAAwADAAUABQAFAAQA
BAAEAAQABAAFAAYABgAFAAUABQAEAAQABgAFAAUABQAFAAUABQAFAAYABgAGAAYABQAF
AAUABQAFAAUABQAFAAUABQAGAAYABgAGAAYABAAEAAQABAAHAAcACAAIAAkACQAKAAoA
DQANAA4ADgAQABAAEQARABEAEQATABQAFwAZABoAGgAZABkAGQAZABkAGQAXABcAFwAX
ABcAFwAXABcAFwAXABYAFQAUABMAFAATABIAEAAPAA4ADQALAAwACwAKAAoACgAJAAkA
CgAKAAoACgAJAAkACQAJAAkACwALAAsACgAMAAwADAAMAAwACwAKAAkACwALAAsACgAJ
AAgABwAJAAwAFQAhAC4APABMAGIAfACYALIA0QDsAPUA6QDJAJsAcQBHABEA2/+7/7X/
t/+3/7f/uf+//8X/xv/H/8//2f/f/+P/5//u//P/9v/5//z//v8AAAEAAQACAAMAAwAE
AAQABQAFAAUABgAGAAYABwAHAAcABwAIAAgACQAJAAkACQAJAAkACQAJAAkACgAKAAoA
CgAKAA0ADQANAA0ADQANAAwACwALAAsACwAKAAgACAAIAAgABgAHAAcABwAIAAgACQAK
AAoACgAKAAoACgAMAAwADAAOAA4ADwAQABIAEwAUABUAFgAWABcAGAAZABoAHAAdACAA
IQAiACMAIgAjACMAJAAnACgAKgAqACoAKgAqACsAKQApACoAKgAqACoAKgAqACoAKgAq
ACoAKgAqACkAJwAmACYAJQAkACQAIwAiACEAIAAgAB8AHQAcABsAGgAZABcAFgAVABQA
EwASABEAEQAPAA4ADQAKAAsACwALAAoACAAIAAYABgAIAAgACAAHAAcABwAHAAcABQAF
AAQABAAGAAUABQAEAAQABAAEAAQABAAFAAUABQAFAAQAAwADAAQABAAFAAUABwAHAAYA
BgAGAAYABgAGAAcACAAIAAcACAAIAAgACAAIAAkACQAJAAwADAAMAAwACgAKAAoACgAM
AAwADAAMAAwADAAMAAwADAALAAsACwALAAsACwALAAsACwALAAsADQANAA0ADQALAAsA
CwAKAAoACgAKAAoACwAMAAwACwALAAsACgAKAAoACQAJAAkACwALAAsACwAKAAoACgAK
AAsACwALAAsACQAJAAoACgAKAAoACgAMAAwADAAMAAsACwAMAAwADQANAA4ADgANAA0A
DgAOAAwADAANAA0ACwALAA0ADgAPABEAEgASABEAEQARABEAEAAPAAwACwANAA0ADQAN
AAwACwAKAAkABQADAAEA///8//v/+v/4//X/9P/z//H/7v/t/+z/7P/s/+v/6//s/+r/
6v/q/+n/6f/p/+n/6f/p/+n/6f/o/+j/6P/o/+j/6f/p/+n/6f/p/+n/6f/o/+f/6P/l
/+X/6P/v//n/BAASACIAOABUAHIAkACvANAA5wDpANMApwB3AE0AFQDT/6X/k/+T/5f/
lf+X/53/pf+o/6f/qf+v/7f/vf/B/8b/zf/S/9f/2v/c/9z/3f/b/9z/3f/d/97/3v/f
/9//3//g/+D/4P/j/+P/4//j/+P/4v/i/+H/4f/h/+H/4f/h/+H/4f/i/+L/4v/i/+L/
4//j/+P/4//i/+P/4//j/+P/4//j/+L/4//k/+X/5v/m/+f/5//n/+j/6P/p/+r/6P/o
/+j/6P/o/+r/6v/q/+v/7P/u//D/8f/x//H/8f/y//L/8//0//f/+P/6//v/+v/7//z/
/f/8//3//f/+////AAACAAIAAgACAAIAAwADAAMABAAEAAIAAgACAAIAAgACAAIAAgAA
AAAA///9//3//v/+//7//P/7//r/+f/6//r/+f/3//j/9//2//X/9f/0//P/8v/z//L/
8f/x//D/8P/w/+7/7f/t/+3/7P/u/+7/7P/s/+r/6v/q/+n/6//r/+v/6//r/+v/6v/q
/+j/5//n/+b/5//o/+n/6v/o/+n/6f/p/+v/6v/p/+n/7P/s/+3/7f/t/+3/7P/s/+7/
7v/u/+7/7f/u/+7/7f/u/+7/7v/u//L/8//z//P/8v/y//L/8v/y//L/8v/y//L/8v/y
//L/8P/w//D/8P/y//H/8f/x//H/8f/x//H/7//v/+//7//t/+3/7f/t/+//7//v/+7/
8P/w//D/8P/v//D/8P/w//D/8P/w//D/7v/u/+7/7v/v/+//8P/w//H/8f/y//L/8//z
//T/9P/2//b/9//3//b/9f/2//b/+f/7//z//P/////////////////9//3/+//7//v/
+//9//3//f/9//z/+//6//n/+P/3//b/9P/x//D/7//t/+7/7f/s/+z/7P/r/+v/7P/q
/+r/6v/p/+v/6//r/+v/6f/p/+n/6P/q/+r/6v/q/+v/6//r/+v/6//r/+v/6v/r/+r/
5//l/+T/5//r//j/BAASACIANgBSAHQAkwC0ANkA9QD9AO0AxwCVAGcALwDp/6//lf+V
/5n/l/+X/53/pP+n/6n/q/+x/7v/w//I/83/0v/X/9z/3v/i/+X/5//o/+n/6f/q/+r/
6//r/+v/7P/s/+z/7f/t/+3/7f/s/+z/7f/t/+//7//v/+//8f/x//H/8v/y//L/8v/y
//P/8//z//P/8v/z//P/8//1//X/9f/0//T/9P/0//T/9v/3//f/9//6//r/+//8//r/
+v/6//r/+v/8//z//P/+//7///8AAAAAAQACAAMABQAGAAgACgAJAAoADAANAA4ADwAQ
ABEAEgATABMAFAAVABYAGAAYABgAGAAYABkAGQAZABoAGgAbABwAHQAeABwAHAAcABwA
GgAaABkAFwAYABgAFwAWABYAFQAUABMAEgASABEADwAOAA0ADAALAAkACAAHAAYABwAG
AAUABQACAAIAAgAAAP////////7//P/8//r/+v/6//r/+v/5//n/+f/5//n/9//3//b/
9v/4//f/9//2//b/9v/2//b/9v/3//f/9//5//j/9//3//b/9v/3//f/+f/5//j/+P/4
//j/+P/4//n/+v/6//n/+f/6//v//P/8//3//f/9//7//v/+//7//v/+//7//v/+//7/
/v/+//7//v/+//7//v/9//3//f////////////3//f/9//3//f/9//3//f/9//3//f/8
//r/+v/6//r/+f/4//b/8//x//H/8P/w//D/7//v/+//8f/x//H/8f/w//D/8P/w/+//
7//v/+//7//v/+//7//v/+//7v/u/+7/7v/v/+//7f/t/+3/7v/t/+7/7v/u/+7/7v/u
/+7/7f/t/+3/7f/r/+z/7P/s/+v/6//r/+v/7f/s/+v/6//s/+z/6v/q/+r/6v/q/+z/
7P/s/+z/7P/r/+v/6v/t/+3/7v/u/+//7//w//D/8P/w//H/8f/x//H/8//0//X/9//4
//j/9//3//f/9//3//f/9f/1//X/9f/1//X/9f/1//X/9f/0//P/8v/x//D/7//u/+z/
6//q/+n/5//o/+f/5v/m/+b/5f/l/+b/5v/m/+b/5f/l/+X/5f/l/+X/5f/l/+T/5v/m
/+b/5v/n/+f/5//n/+X/5f/l/+T/4//i/+P/5f/s//X/AQAOAB4ALgBIAGYAhgCkAMcA
4ADrAN0AuwCNAGEAMQDz/7n/mf+T/5f/lf+T/5n/n/+j/6T/p/+v/7n/v//B/8X/zP/P
/9T/1//c/9z/3v/f/93/3v/f/9//4P/g/+H/4f/h/+L/4v/i/+H/4f/h/+H/4v/i/+P/
4//h/+H/4f/h/+P/4//j/+T/5P/k/+T/5P/l/+X/5f/l/+T/5f/l/+X/5f/l/+X/5P/m
/+b/5v/m/+b/5//n/+f/6P/o/+n/6v/s/+z/7P/s/+r/7P/s/+z/7v/u/+//8P/w//H/
8v/z//T/9P/1//b/9//4//r/+//6//v//P/9/wAAAQABAAIAAwAEAAYABgAEAAQABAAF
AAcABwAIAAgABgAGAAYABgAIAAgACAAIAAgACAAHAAUABAAEAAMAAgAEAAMAAgABAAAA
AAD///3//v/9//z/+//7//r/+f/4//f/9v/1//X/9P/0//T/8v/x//H/8f/w//D/8P/u
/+7/7v/u/+7/7f/t/+3/7f/t/+3/7f/s/+z/7P/r/+v/6v/s/+z/7P/s/+r/6//r/+v/
7f/s/+v/6//u/+7/7//v/+//7//u/+7/8P/w//D/8P/v//D/8P/v//D/8P/w//D/8P/x
//H/8f/y//L/8v/y//L/8v/y//L/9P/0//T/9P/0//T/9P/0//T/8//z//P/8//z//P/
8//z//P/8//z//P/8//z//P/8f/x//H/8P/y//L/8v/y//H/8v/y//H/8f/x//D/8P/y
//H/8f/x//H/8f/x//H/8v/y//L/8v/x//H/8f/x//H/8f/x//H/8f/y//D/8P/w//D/
8v/y//L/8v/z//P/9P/0//X/9f/2//b/9//3//j/+P/2//b/9//3//f/9//5//r//f//
/wAAAAD////////////////9//3////////////9//3//f/9//r/+f/4//f/9v/1//T/
8v/x//D/7//t/+z/6//q/+r/6v/p/+n/6v/q/+r/6v/p/+f/5//n/+f/6f/p/+n/6P/o
/+j/6P/o/+f/5//n/+f/5//n/+f/5v/l/+T/4//n/+z/9/8DABIAHgAwAEYAYgB+AJoA
uwDWANsAywClAHcATQAhAOX/sf+X/5P/lf+V/5P/l/+f/6P/pP+n/6//uf+//8X/x//O
/9P/1v/Z/9z/3v/g/+H/3//g/+H/4f/i/+L/4//j/+P/5P/k/+T/4//j/+P/4//m/+b/
5//n/+f/5//n/+f/5//n/+f/6P/q/+r/6v/q/+n/6f/p/+n/7P/t/+3/7f/r/+v/6//q
/+r/6v/q/+r/6v/r/+v/6//r/+r/6v/q/+z/7P/s/+z/6v/s/+z/7P/u/+7/7//w//D/
8f/y//P/9P/0//X/9v/3//j/+v/7//z//f/+////AAABAAEAAgABAAIABAAEAAIAAgAC
AAMAAwADAAQABAAEAAQABAAEAAIAAgACAAIAAgACAAEA///+//7//f/8//z/+//6//n/
+P/4//f/9f/0//P/8v/x//H/8P/v/+7/7//u/+3/7f/s/+z/7P/q/+v/6//r/+r/6v/q
/+j/6P/q/+r/6v/p/+n/6f/p/+n/5//n/+b/5v/o/+f/5//m/+b/5v/m/+b/6P/p/+n/
6f/p/+j/5//n/+j/6P/p/+n/6f/p/+j/6P/o/+j/6P/o/+f/6P/o/+f/6P/o/+j/6P/o
/+n/6f/p/+n/6P/n/+b/5v/m/+b/5v/m/+b/5v/m/+b/5v/m/+b/5v/l/+X/5f/l/+X/
5f/l/+X/5f/l/+X/5f/l/+X/5f/l/+X/5f/k/+T/5P/k/+T/4//k/+T/4//l/+X/5P/k
/+b/5f/l/+X/4//j/+P/4//k/+T/5P/k/+P/4//j/+P/4//j/+P/4//l/+X/5P/k/+T/
5P/l/+X/4//j/+P/5P/j/+T/5P/k/+T/5P/k/+T/5P/k/+T/5v/m/+b/5v/n/+f/6P/o
/+v/6//s/+z/7v/v//H/8v/0//T/9f/1//X/9f/3//j/+//9//7//v////////////3/
/f/7//v//P/9//7////+//3//P/7//z/+//6//n/+v/5//j/9v/1//T/8//x//L/8f/w
//D/7v/t/+3/7v/u/+7/7v/t/+//7//v/+//7//v/+//7v/w//D/8P/w//D/7//u/+3/
7f/t/+3/7P/r/+r/6f/p/+z/9f8DABAAHgAuAEIAXAB4AJIAsQDOAN0A1QC3AIsAYQA3
AAEAyf+n/53/n/+h/6H/o/+r/6//sv+z/7f/v//H/83/z//W/93/4P/l/+j/6v/s/+3/
7f/u/+//7//w//D/8f/x//H/8v/y//L/9f/1//X/9f/0//T/9f/1//X/9f/1//X/9f/1
//X/9v/0//T/9P/0//f/9//3//f/9v/3//f/9//5//n/+f/4//j/+P/4//j/+v/7//v/
+//8//z//f/+//7//v/+//7///8CAAMABAAEAAQABQAGAAYABwAIAAkACgAKAAsADAAN
AA4AEAARABIAEwAUABUAFgAXABcAGAAZABoAHAAcAB4AHgAeAB8AHQAdAB4AHgAgACAA
IAAgACAAIAAgACAAIAAgAB8AHQAeAB4AHQAcABwAGwAaABkAGAAYABcAFQAUABMAEgAR
ABEAEAAPAA4ADwAOAA0ADQAKAAoACgAIAAcABwAHAAYABgAGAAQABAACAAIAAgABAAEA
AQABAAEAAwADAAIAAgAEAAMAAwACAAQABAAEAAQAAgADAAMAAwAFAAQAAwADAAQABAAF
AAUABwAHAAYABgAEAAQABAAEAAUABgAGAAUABgAGAAYABgAHAAcABgAFAAgACAAIAAgA
BgAGAAYABgAGAAYABgAGAAYABgAGAAYABgAFAAUABQADAAMAAwADAAMAAwADAAMAAQAB
AAEAAQD////////+//7//v/+//7//f/+//7//f///////v/+//7//f/9//3/////////
AAD+//7//v/+/wAAAAAAAAAA/////wAAAAABAAEAAgACAAQABQAHAAgACAAIAAkACQAJ
AAkACwAMAA0ADwAQABAAEQARABEAEQARABEADwAPAA8ADwAPAA8AEQARABEAEQASABEA
EAAPAA4ADQAMAAoACwAKAAkABwAEAAMAAgACAAIAAQABAAIAAgACAAIAAQABAAEAAQAB
AAMAAwADAAIAAgACAAIAAgABAAEAAQABAAMAAwADAAIAAQACAAEA//8AAAUADwAaACYA
MgBCAFoAeACWALcA2AD5AAkBAQHhALEAgwBVABUA1/+1/63/r/+v/63/sf+5/77/wf/D
/8X/zf/V/9v/3v/h/+j/7f/w//T/9v/5//n/+v/7//v/+v/6//v/+//7//z//P/8//3/
/f/9//3//v/+///////9//3//f/9//3//f/9//7/AAAAAAAAAAD//////////wAAAQAB
AAEAAQABAAEAAAAAAAAAAAAAAAIAAwADAAMABAAEAAUABgAGAAYABgAGAAYACAAIAAgA
CAAIAAkACgAMAA0ADgAPABAAEAARABIAEwAUABYAFwAWABcAGAAZABoAGwAbABwAGwAc
AB4AHgAeAB4AHgAfAB8AHwAgACAAHgAeAB4AHgAeAB4AHgAeAB4AHgAdABsAGgAaABkA
GAAYABcAFgAVABQAFAATABEAEAAPAA4ADQALAAoACQAIAAcABgAFAAUABAAEAAQAAgD/
///////+//7//v/8//z//P/8//z/+//7//v/+//7//v/+//6//r/+P/3//f/9v/4//j/
+P/4//j/+f/5//n/9//2//X/9f/4//j/+f/5//f/9//2//b/+P/4//j/+P/5//r/+v/5
//n/+v/7//z//P/9//3//f/+//7//v/+//7//v/+//7/AAAAAAAAAAAAAAAAAAAAAAIA
AQABAAEAAAD///7//f/9//3//f/9/////////////////////v8AAAAAAAAAAAAAAAD/
//3///////7//v8AAP////////3//f/9//3//v/+//7//v////////////3//f/9//3/
//////7//v/8//z//f/9/////v/+//7//v/+//z//P/8//z//////wAAAAABAAEAAgAC
AAMAAwAEAAQABgAGAAcABwAFAAUABwAIAAkACwAMAAwADgAPABAAEQARABEADwAPAA8A
DwAPAA8ADwAPAA8ADwAQAA8ADgANAAoACQAIAAYABQAEAAMAAQAAAP///v/+//z/+//7
//z/+v/6//r/+f/5//n/+f/5//n/+f/5//j/+P/4//j/+P/3//f/9//3//f/9//3//b/
9f/0//P/8f/y//f//f8KABgAJgA0AEoAaACGAKUAyADpAP8A/wDnALkAiQBZAB0A2f+p
/5v/nf+f/53/n/+l/6z/rf+v/7P/u//F/8v/0P/T/9r/3//i/+b/6P/p/+n/6v/r/+v/
7P/s/+3/7f/t/+7/7v/u/+//7//v/+//7v/u/+//7//v/+//7//v/+//7//v//D/8P/w
//D/8P/x//H/8f/x//D/8f/x//H/8//z//P/8v/y//L/8v/y//T/9f/1//X/9v/2//f/
+P/4//j/+P/4//r//P/8//z//P/8//3//v/+////AAABAAIAAgADAAQAAwAEAAYABwAI
AAkACgALAAwADQANAA4ADQAOABAAEAASABIAEgATABEAEQASABIAFAAUABQAFAAUABQA
FAAUABQAFAATABEAEAAQAA8ADgAOAA0ADAALAAoACgAJAAcABgAFAAQAAwADAAIAAQAA
AP///v/9//3/+v/6//r/+P/5//n/+f/4//b/9v/0//T/9P/0//T/8//z//P/8//z//P/
8//y//L/9P/z//P/8v/y//L/8v/y//L/8//z//P/9f/0//P/8//y//L/8//z//X/9f/0
//T/9v/2//b/9v/3//j/+P/3//j/+P/4//j/+P/5//n/+f/8//z//P/8//z//P/8//z/
/P/8//z//P/8//z//P/8//z/+//7//v/+//7//v/+//7//v/+//7//v/+//7//v/+f/5
//n/+P/4//j/+P/4//n/+v/6//n/+f/5//j/+P/4//f/9//3//X/9f/1//X/9P/0//T/
9P/1//X/9f/1//X/9f/1//X/9f/1//T/9P/2//b/9//3//X/9f/1//b/9f/2//b/9v/0
//T/9P/0//X/9f/1//X/9//4//j/+P/5//n/+f/5//r/+v/6//v//P/8//3//v/8//z/
/v/+/w==
         </WaveFormData>
      </LeadData>
   </Waveform>
</RestingECG>
