# Supplementary material for: Detection of Left Atrial Enlargement Using a Convolutional Neural Network-Enabled Electrocardiogram
Source: Front Cardiovasc Med. 2020 Dec 17;7:609976. doi: 10.3389/fcvm.2020.609976 (PMC7773668; doi:10.3389/fcvm.2020.609976)
Supplement: Supplementary file 4 [file Data_Sheet_4.ZIP › normal3/1802031599_1012_00000017.XML]

<?xml version="1.0" encoding="Windows-1252"?>
<!DOCTYPE RestingECG SYSTEM "restecg.dtd">
<RestingECG>
   <PatientDemographics>
      <PatientID>1802031599</PatientID>
      <PatientAge>65</PatientAge>
      <AgeUnits>Years</AgeUnits>
      <Gender>Female</Gender>
      <PatientLastName>sulinshun</PatientLastName>
   </PatientDemographics>
   <TestDemographics>
      <DataType>Resting</DataType>
      <Site>1</Site>
      <AcquisitionDevice>MAC55</AcquisitionDevice>
      <Status>Unconfirmed</Status>
      <Priority>Normal</Priority>
      <AcquisitionTime>09:40:44</AcquisitionTime>
      <AcquisitionDate>07-28-2016</AcquisitionDate>
      <CartNumber>1</CartNumber>
      <AcquisitionSoftwareVersion>009C</AcquisitionSoftwareVersion>
      <XMLSourceVersion>MAC5000 v1.0</XMLSourceVersion>
   </TestDemographics>
   <RestingECGMeasurements>
      <VentricularRate>73</VentricularRate>
      <AtrialRate>73</AtrialRate>
      <PRInterval>126</PRInterval>
      <QRSDuration>78</QRSDuration>
      <QTInterval>410</QTInterval>
      <QTCorrected>451</QTCorrected>
      <PAxis>45</PAxis>
      <RAxis>39</RAxis>
      <TAxis>17</TAxis>
      <QRSCount>12</QRSCount>
      <QOnset>225</QOnset>
      <QOffset>264</QOffset>
      <POnset>162</POnset>
      <POffset>211</POffset>
      <TOffset>430</TOffset>
      <ECGSampleBase>500</ECGSampleBase>
      <ECGSampleExponent>0</ECGSampleExponent>
   </RestingECGMeasurements>
   <Diagnosis>
      <Modality>Resting</Modality>
         <StatementCount>3</StatementCount>
         <LabelText>12SL ��ϳ���</LabelText>
      <DiagnosisStatement>
         <StmtFlag>ENDSLINE</StmtFlag>
         <StmtText>�������</StmtText>
      </DiagnosisStatement>
      <DiagnosisStatement>
         <StmtFlag>ENDSLINE</StmtFlag>
         <StmtText>�������� ST ���쳣</StmtText>
      </DiagnosisStatement>
      <DiagnosisStatement>
         <StmtFlag>ENDSLINE</StmtFlag>
         <StmtText>�쳣 ECG</StmtText>
      </DiagnosisStatement>
   </Diagnosis>
   <Waveform>
      <WaveformType>Rhythm</WaveformType>
      <WaveformStartTime>0</WaveformStartTime>
      <NumberofLeads>8</NumberofLeads>
      <SampleType>CONTINUOUS_SAMPLES</SampleType>
      <SampleBase>500</SampleBase>
      <SampleExponent>0</SampleExponent>
      <HighPassFilter>16</HighPassFilter>
      <LowPassFilter>150</LowPassFilter>
      <ACFilter>NONE</ACFilter>
      <LeadData>
         <LeadByteCountTotal>10000</LeadByteCountTotal>
         <LeadTimeOffset>0</LeadTimeOffset>
         <LeadSampleCountTotal>5000</LeadSampleCountTotal>
         <LeadAmplitudeUnitsPerBit>4.88</LeadAmplitudeUnitsPerBit>
         <LeadAmplitudeUnits>��V</LeadAmplitudeUnits>
         <LeadHighLimit>2147483647</LeadHighLimit>
         <LeadLowLimit>268435456</LeadLowLimit>
         <LeadID>I</LeadID>
         <LeadOffsetFirstSample>0</LeadOffsetFirstSample>
         <FirstSampleBaseline>0</FirstSampleBaseline>
         <LeadSampleSize>2</LeadSampleSize>
         <LeadOff>FALSE</LeadOff>
         <BaselineSway>FALSE</BaselineSway>
         <ExcessiveACNoise>FALSE</ExcessiveACNoise>
         <MuscleNoise>FALSE</MuscleNoise>
         <LeadDataCRC32>2946255850</LeadDataCRC32>
         <WaveFormData>
6v/q/+r/6v/o/+j/6P/o/+j/6P/o/+j/6v/q/+r/6v/q/+r/6v/q/+j/6P/o/+j/6v/q
/+r/6v/q/+r/6v/q/+z/7P/s/+z/7v/u/+7/7v/s/+z/7P/s/+7/7v/u/+7/8P/w//D/
8P/y//L/8v/y//T/9P/0//T/9v/2//b/9v/4//j/+P/4//j/+P/4//j/+v/6//r/+v/8
//z//P/8//3//v///wAAAgACAAIAAgADAAQABQAGAAcACAAJAAoADAAMAAwADAANAA4A
DwAQABIAEgASABIAFAAUABQAFAAWABYAFgAWABQAFAAUABQAFAAUABQAFAAUABQAFAAU
ABIAEgASABIAEQAQAA8ADgAOAA4ADgAOAAsACgAJAAgABQAEAAMAAgABAAAA///+//z/
/P/8//z/+//6//n/+P/4//j/+P/4//j/+P/4//j/+P/4//j/+P/2//b/9v/2//b/9v/2
//b/9v/2//b/9v/4//j/+P/4//j/+P/4//j/+v/6//r/+v/4//j/+P/4//j/+P/4//j/
+P/4//j/+P/4//j/+P/4//r/+v/6//r/+P/4//j/+P/2//b/9v/2//b/9v/2//b/9v/2
//b/9v/0//T/9P/0//b/9v/2//b/9v/2//b/9v/0//T/9P/0//T/9P/0//T/9P/0//T/
9P/0//T/9P/0//T/9P/0//T/9P/0//T/9P/0//T/9P/0//T/9P/0//T/8v/y//L/8v/0
//T/9P/0//L/8v/x//H/8f/x//H/8v/0//T/9P/z//P/8//z//P/8v/y//L/8f/z//P/
8//z//X/9//3//f/9v/4//n/+v/6//r/+//9/wAAAwAFAAgACwANAA0ADgANAA0ADQAL
AAgABwAHAAgACgAJAAYABAADAAEAAAD9//n/9v/z//L/8v/z//P/8f/y//D/7//u/+7/
7//v/+7/7//v/+//7//t/+3/7f/t/+3/7//v/+//8f/0//P/9/8AAAoAFAAgADAAQwBf
AHkAhQCHAIMAeABrAFcAPgAnAAwA7f/V/87/yf/I/9H/4//u//L/8P/r/+j/6P/q/+z/
6v/r/+3/6f/p/+r/6v/o/+j/6f/p/+v/6//r/+v/6//r/+v/6//p/+n/6v/q/+z/7f/t
/+3/7f/t/+3/7f/t/+3/7f/u/+7/7//v/+//7//w//D/8P/v/+//7//v//H/8v/z//P/
8//0//T/9P/1//X/9f/2//X/9f/1//b/9v/4//j/9//5//r//P/8//3//v/+//7//v/+
//7////+//7/AAACAAIAAwADAAMABwAHAAcACAAKAAoACgANAA4ADwAPAA8ADwAQABEA
EgARABIAEgASABUAFQAWABYAFQAVABUAFQAXABgAGAAYABYAFgAWABYAGAAWABYAFwAV
ABQAFAATABIAEgARABEADgANAAwACwAKAAoACQAHAAcABwAGAAUABQACAAEAAAD9//z/
/P/7//z//P/7//r/9//3//f/9//3//X/9f/3//f/9//3//f/9//3//f/9//3//f/9//3
//f/9//4//j/+v/6//r/+v/6//n/+f/5//r/+v/6//r/+v/6//r/+v/7//v//P/8//z/
/P/8//z/+P/4//n/+f/5//n/+f/5//v/+//6//r/+v/6//r/+v/6//n/+f/6//r/+v/5
//n/+//7//v/+v/4//n/+f/4//j/+P/3//f/+v/6//r/+v/4//j/+f/5//f/9//3//f/
9v/2//f/9//2//b/9//3//f/9v/2//X/9f/2//b/9v/2//b/9v/2//X/9f/2//b/9v/2
//b/9P/0//T/9P/1//X/9v/3//X/9f/2//b/+P/4//f/9//1//X/9f/2//b/9v/1//X/
9f/1//X/9//5//n/+f/6//7///8AAAAA/////wAAAAADAAUACAALAA0ADQAOAA8AEQAR
AA8ADgANAA0ADgAOAA8ADAAKAAkABwAGAAMA///6//f/9v/2//f/9//1//T/9P/z//L/
8v/z//P/8v/x/+//7//v/+//8f/x//H/8f/v/+//7f/v//L/9f/3//z/BAAOABoAKAA3
AEsAZQB/AIsAjQCKAH8AbwBeAEsAMAAVAPv/5v/X/9D/0f/d/+r/8v/y//H/7P/s/+7/
7v/u/+//7//r/+v/7P/s/+z/7P/t/+3/6//r/+v/6//t/+3/7f/t/+v/6//s/+z/7v/v
/+//7//t/+3/7f/t/+3/7f/t/+7/7v/v/+//7//x//L/8v/y//H/8f/x//H/8//0//X/
9f/z//T/9P/0//f/9//3//j/9//3//f/+P/6//z//P/7//v//P/+//7//f/+//7//v/+
//7//v///wEAAgAFAAgABgAHAAcABwAHAAcABwAIAAgACAAIAAsADQAPABAAEQARABIA
EwAUABUAFgAWABYAFwAXABgAGAAZABkAGQAZABsAHAAcABwAGwAaABkAGAAaABgAGAAZ
ABkAGAAYABcAFgAWABUAFQAUABMAEgARABIAEgARAA8ADQANAAwACwALAAgABwAGAAMA
AgACAAEAAAAAAP///v/9//3//f/9/////f/9////+//7//v/+//7//v/+//7//v/+//7
//v/+//7//z//P/8//z//P/8//z/+//7//v//P/8//z//P/6//r/+v/6//n/+f/6//r/
/P/8//z//P/6//r/+//7//v/+//7//v//f/9//z//P/7//r/+f/4//j/9//3//j/+v/6
//n/+f/3//f/9//2//b/9//3//b/9v/2//X/9f/2//b/9v/2//b/9v/3//f/9f/1//X/
9f/0//T/9f/1//T/9P/1//X/9//2//b/9f/z//T/9P/0//T/9P/0//T/8//z//T/9P/0
//L/9P/0//X/9P/2//b/9v/2//T/8//z//P/8//z//T/9P/0//T/8//z//P/8//z//T/
9P/0//P/8//1//X/9f/3//f/9//3//j//P/9//7//v/8//3///8AAAUABwAKAA0ADwAP
ABAAEQARABEADwAOAA0ADQAOAA4ADQAKAAgABwADAAIA///7//j/9f/0//T/9f/1//P/
8v/w/+//7v/u/+//7//u/+3/7//v/+//7//t/+3/7f/t/+3/7f/v//H/8P/x//X/+v8E
ABIAHAAqADsAVwB1AIsAlQCVAIwAfwBxAF4ARQAsABEA9//g/9P/zv/T/93/6v/w/+z/
7f/u/+z/7P/s/+r/7f/v/+v/6//s/+z/6v/q/+v/6//t/+3/7f/t/+3/7f/t/+3/7f/t
/+7/7v/s/+3/7f/t/+//7//v/+//7//v/+//8P/u/+//7//v//H/8v/y//L/8//z//P/
8//y//L/8v/x//P/9P/0//T/9f/1//X/9v/3//f/9//4//r//P/8//v/+//8//7//v/9
//7//v/+//7//v/+////AgACAAQABgAGAAcABwAHAAkACQAJAAoADAAMAAwADwASABMA
EwATABMAFAAVABYAGQAaABoAGgAZABkAGgAaABsAGwAbABsAGQAaABoAGgAcABwAHAAc
AB4AHAAcAB0AGwAaABoAGQAaABoAGQAZABYAFQAUABMAEgASABEADwAPAA8ADgANAAsA
CAAHAAYABQAEAAQAAwACAAIAAQAAAAEAAQABAAEAAQD/////AQD9//3//f/9////////
////////////////////AAAAAAAAAAAAAAAAAAD///////8AAAAAAAAAAAAAAAAAAAAA
/////wAAAAD+//7//v/+//7//v//////AQABAAEAAQD//////v/+//z//P/8//z//v/9
//3//v/+//7//f/9//3//f/9//z/+v/7//v/+v/8//z/+//7//r/+v/6//r/+v/6//v/
+//7//v/+//7//r/+v/7//v/+v/6//v/+//7//r/+v/5//f/+P/4//j/+v/6//r/+v/5
//n/+v/6//r/+v/6//r/+P/4//j/+P/4//r/+f/5//n/+f/5//r/+v/4//j/9//3//n/
+f/5//r/+v/6//n/+f/5//n/+f/7//3//f/9//7/AAABAAIAAgACAAMABQAGAAkACwAO
ABEAEwATABQAFQAVABUAEwASABMAEwAUABQAEgAOAAsACQAJAAgABQABAP7/+//6//r/
+//7//n/+P/2//X/9P/0//X/9f/0//P/8//z//P/8//z//P/8//z//P/8//z//X/9v/1
//n/AAAIABAAIAAwAEEAWQB3AI0AlwCTAIwAfwBtAFgAPwAmAAkA6//a/9P/0P/T/+H/
8P/2//b/8//w//D/7v/u//D/8f/v/+//7//w//D/7P/s/+3/7f/v/+//7//v/+3/7f/t
/+3/7//v//D/8P/u/+//7//v//H/8f/x//H/7//v/+//8P/y//P/8//z//P/9P/0//T/
9f/1//X/9f/1//b/9//3//f/+P/4//j/+f/5//n/+v/7//v/+//8//z//v/+//3/+//8
//7//v8BAAIAAgACAAIAAgACAAMABAAEAAYACAAIAAkACQAJAAkACQAJAAoADAAMAAwA
DwAOAA8ADwAPABMAFAAVABYAGQAaABoAGgAZABkAGgAaABsAGwAbABsAGQAaABoAGgAa
ABoAGgAaABwAGgAaABsAGwAaABoAGQAYABgAFwAXABYAFQAUABMAEAAQAA8ADQALAAsA
CgAJAAkABgAFAAQABQAEAAQAAwACAAIAAQAAAP///////////f/7//v//f/9//3//f/9
/////////////f/9//3//f/9//3//v/+//7//v/+//7//P/7//v/+//8//z//P/8//z/
/P/8//z//f/9//7//v/8//z//P/8//r/+v/7//v/+//7//v/+//7//v/+v/6//z//P/8
//z/+v/5//n/+v/6//r/+f/5//v/+//7//r/+f/5//j/9v/4//j/9//3//r/+v/6//r/
+P/4//n/+f/3//f/9//3//j/+P/5//n/9v/2//f/9//5//j/+P/3//X/9v/2//b/9v/6
//j/9v/2//b/9v/2//X/9f/1//X/9f/2//b/9v/2//X/9f/1//X/9f/2//b/9v/1//X/
9//3//f/+f/6//n/+P/4//r/+//8//z//v///wEAAgADAAUACAALAA0ADQAOAA8AEQAR
AA8ADgALAAsADAAMAAwACgAJAAkABQAEAAEA/f/6//f/9v/2//f/9//1//T/8v/x//D/
8P/x//H/8P/v//H/8f/x//H/8f/x//H/8f/v//H/8//z//T/9f/5//7/BAAQABwAKAA3
AE0AaQB/AIkAiQCCAHcAaQBYAD0AJAALAO3/2P/R/87/0f/d/+z/8v/y/+//7v/s/+z/
8P/w/+3/6//q/+v/7f/u/+z/7P/t/+3/7f/t/+3/7f/t/+3/7f/t/+3/7f/u/+7/7v/v
/+//7//v/+//7//v/+//7//v//D/8v/z//P/8//x//L/8v/y//P/8//z//P/8//0//X/
9f/1//b/9v/2//n/+f/5//r/+f/5//n/+v/6//z//P/7//3//v8AAAAAAQACAAIAAgAC
AAIAAgADAAQABAAGAAgACAAJAAkACQAJAAkACQAKAA4ADgAOABEAEgATABMAEwATABQA
FQAWABgAGgAbABwAGwAbABwAHAAdAB0AHQAdAB0AHgAeAB4AHAAcABwAHAAeABwAHAAd
AB0AHAAcABsAGgAaABkAGQAWABUAFAATABQAFAATABEADwAPAA4ADQANAAoACQAIAAcA
BgAGAAUABAAEAAMAAgABAAEAAQABAAEA/////wEA//////////8BAAEAAQABAAEAAQAB
AAEA/////wAAAAACAAIAAgACAAAA////////AgACAAIAAgACAAIAAgACAAMAAwAEAAQA
AgACAAIAAgAAAAAAAQABAP//////////AQABAAAAAAD///7//f/8//7//f/9//7//v/+
//3//f/9//3//f/8//r/+//7//r//P/8//v/+//6//r/+v/6//r/+v/7//v/+//7//v/
+//4//j/+f/5//r/+v/7//v/+//6//r/+f/5//r/+v/6//r/+v/6//r/9//3//j/+P/6
//j/+v/6//f/+f/4//b/9v/2//b/+P/3//f/9//5//n/+v/6//j/+P/3//f/+f/5//n/
+v/4//j/9//3//f/9//3//n/+//7//v//P/+////AAAAAAAAAQADAAQABwAJAAwADwAT
ABMAFAAVABMAEwARABAADwAPABAAEAARAA4ADAALAAkACAAFAAEA/v/7//r/+v/5//n/
9//2//T/8//y//L/8//z//L/8f/x//H/8f/x//H/8f/x//H/8f/x//H/8f/0//f/9//8
/wYAEAAeAC4APwBZAHMAiQCVAJcAjgCDAHcAZgBLADAAFwD5/+T/2//W/9X/3//q//D/
9P/z//D/7v/w//D/8P/x//H/7f/t/+7/7v/u/+7/7//v/+3/7f/t/+3/7//v/+//7//t
/+3/7v/u/+7/7//v/+//7//v/+//7//v/+//7//w//D/8f/x//H/8f/y//L/8v/z//P/
8//z//X/9v/3//f/9//4//j/+P/3//f/9//4//n/+f/5//r/+v/8//z/+//5//r//P/8
//3//v/+//7/AAAAAAAAAQACAAIABAAGAAYABwAHAAcACQAJAAkACgAMAAwADAAPABAA
EQARABEAEwAUABUAFgAXABgAGAAYABkAGQAaABoAGwAbABsAGwAbABwAHAAcABwAHAAc
ABwAHAAaABoAGwAdABwAHAAbABoAGgAZABkAGgAZABgAFwAUABQAEwARAA8ADwAOAA0A
CwAIAAcABgAHAAYABgAFAAIAAgABAAAAAAABAAIAAwABAP////8BAP3//f/9//3//f/9
//3//f/7//v/+//7//3//f/+//7//P/8//z//P/+//3//f/9//z//P/8//z//v/+//7/
/v/9//3//v/+//z//P/8//z//P/8//3//f/9//3//f/9//3//f/8//z//P/8//z//P/8
//v/+//8//r/+v/5//n/+f/5//n/+P/6//v/+//6//j/+P/3//f/+v/6//r/+v/4//j/
+f/5//n/+f/5//n/+P/4//n/+f/6//r/+//7//n/+P/4//f/+f/6//r/+v/4//j/+P/4
//f/9//4//j/+P/2//j/+P/3//f/9//4//r/+P/4//j/+P/4//r/+f/5//n/9//3//j/
+P/4//j/9//3//f/9//3//j/+v/6//n/+f/3//f/9//5//v/+//7//z/AAABAAIAAgAC
AAMABQAGAAkACwAOABEAFQAVABYAFwAXABcAFQAUABEAEQASABIAEQAOAAwACwAHAAYA
AwD///z/+f/4//j/9//3//X/9P/0//P/8v/y//H/8f/w/+//8f/x//H/8f/v/+//7//v
/+//7//x//H/8v/1//n//v8EABAAHgAsAD8AWQB3AI8AmQCdAJgAhwB3AGQASQAqAA8A
8f/c/9X/0v/T/9v/6P/w//L/8f/q/+j/7P/u/+7/7f/x/+3/7f/u/+7/7P/s/+3/7f/t
/+3/7f/t/+v/6//r/+v/6//r/+z/7P/s/+3/7f/t/+3/7f/t/+3/7//v/+//8P/w//H/
8f/x/+//8P/w//D/8//z//P/8//x//L/8//z//P/9P/0//T/9f/1//X/9v/3//f/9//4
//j/+v/6//n/+f/6//z//P/7//z//P/8//3//v///wEAAgACAAQABgAEAAUABQAFAAcA
BwAHAAgACgAKAAoADQAQABEAEQARABEAEgATABQAFQAWABYAFgAXABcAGAAYABsAGwAb
ABsAGgAaABkAGAAaABoAGgAaABoAGAAYABkAGwAaABoAGQAYABgAFwAXABYAFQAUABMA
EgASABEADwANAA0ADAALAAkABgAFAAQABQAEAAQAAwACAAIAAQAAAP3//f/9//3////9
//3////7//v/+//7//3//f/9//3//f/9//3//f/7//v//P/8//z//P/8//z//P/7//v/
+//+//7//v/+//7//v/+//7//f/9//7//v/+//7//v/+//z//P/9//3/+//7//v/+//9
//3//P/8//r/+v/6//r/+v/5//n/+v/8//z/+//7//n/+f/5//j/+P/5//n/+P/6//r/
+f/5//j/+P/4//j/+P/4//n/+f/3//f/9//3//j/+P/5//n/9v/2//f/9//5//j/+P/3
//X/9v/2//b/+P/4//j/+P/1//X/9v/2//b/9v/4//b/9v/4//j/+P/4//b/9f/1//X/
9f/1//b/9v/2//b/9f/1//X/9f/1//b/+P/4//f/9//3//f/9//5//v/+//7//z//v//
/wAAAAAAAAEAAwAEAAcACQAMAA8ADwAPABAAEQARABEADwAOAA8ADwAQABAADQAKAAgA
BwAFAAQAAQD9//z/+f/4//j/+f/5//f/9v/0//P/8v/y//P/8//y//H/8f/x//H/8f/x
//H/8f/x/+//8f/1//X/9v/7/wEADAAWAB4AKgA8AFUAcQCFAI8AjwCHAHgAZQBPADgA
HwAAAOP/0//O/83/zP/X/+f/8v/0//T/7//q/+z/8P/y//D/7//x/+3/7f/u/+7/7P/s
/+3/7f/t/+3/7f/t/+3/7f/t/+3/7//v//D/8P/w//H/8f/x//H/8f/x//H/8f/x//H/
8v/w//H/8f/x//P/9P/0//T/8//z//P/8//z//T/9f/1//f/+P/4//j/+f/5//n/+v/5
//n/+f/6//r//P/8//v/+//8//7//v///wAAAAAAAAIAAgACAAMAAgACAAQABgAGAAcA
BwAHAAsACwALAAwADgAOAA4AEQASABMAEwATABMAFAAVABYAFwAYABgAGAAbABsAHAAc
ABsAGwAbABsAGQAaABoAGgAcABwAHAAcABwAGgAaABsAHQAcABwAGwAYABgAFwAXABQA
EwASABEAEgASABEADwANAA0ADAALAAkABgAFAAQAAwACAAIAAQACAAIAAQAAAP3//f/9
//3//f/7//v//f/9//3//f/9//3//f/9//3//f/9//3//f/7//v//P/8//z//P/8//z/
/v/9//3//f/8//z//P/8//7//v/+//7/+//7//z//P/+//7//v/+//r/+v/7//v/+//7
//v/+//7//v/+v/6//r/+v/6//r/+v/5//n/+v/4//j/9//3//n/+f/5//j/+P/5//n/
+P/4//j/9//3//j/+P/4//j/9v/2//f/9//3//f/9//3//j/+P/5//n/9v/2//f/9//3
//b/9v/1//f/+P/4//j/9v/2//b/9v/3//f/+P/4//b/9P/2//b/9//1//b/9v/2//b/
9v/2//X/9f/1//X/9f/2//b/9v/2//X/9f/1//X/9f/2//b/9v/1//X/9//3//f/+f/5
//n/+f/6//7///8AAAAAAAABAAMABAAHAAkADAAPABEAEQASABMAEQARAA8ADgAPAA8A
EAAQAA8ADAAKAAkABwAGAAMA///6//f/9v/2//f/9//1//T/8v/x//D/8P/z//P/8v/x
//H/8f/x//H/8f/x//H/8f/v//H/8f/x//T/9//5//7/BgAUACIAMgBDAFsAeQCLAJEA
jQCEAHkAawBWADsAIAADAOf/2P/R/9D/1f/h/+r/7v/y/+//7P/s/+7/7v/s/+//7//s
/+v/6//q/+r/6v/r/+v/6//r/+v/6//r/+v/6//r/+n/6f/q/+r/6v/r/+v/6//t/+3/
7f/t/+//7//v//D/7//v/+7/7f/v//D/8P/w//H/8f/x//H/7//w//H/8f/z//T/9P/0
//P/8//z//T/9f/1//X/9v/2//j/+P/3//f/+P/6//r//f/+//7//v/+//7//v////7/
/v8AAAIABAAFAAUABQAHAAcABwAIAAoACgAKAA0ADAANAA0ADQARABIAEwAUABMAFAAU
ABQAFQAVABYAFgAZABkAGQAZABcAGAAYABgAGgAaABoAGgAaABgAGAAZABcAFgAWABUA
FAAUABMAEwAUABMAEgARABAAEAAPAA0ACQAJAAgABwAHAAQAAwACAP///v/+//3//v/+
//3//P/7//v/+//7//n/9//3//n/+f/5//n/+f/5//n/+f/5//n/+f/5//n/+//7//z/
/P/6//r/+v/6//r/+f/5//n/+P/4//j/+P/4//j/+P/4//f/9//4//j/+v/6//r/+v/4
//j/+f/5//f/9//3//f/9//3//b/9v/4//j/+P/4//j/9//3//j/9v/2//X/9f/1//X/
9f/0//b/9//3//b/9v/2//X/9f/2//b/9v/2//T/9P/1//X/9f/1//X/9f/0//T/9f/1
//L/8v/z//P/8//y//L/8f/z//T/9P/0//T/9P/0//T/8//z//T/9P/0//L/9P/0//P/
8//z//T/9P/y//L/8v/y//L/9P/z//P/8//x//H/8v/y//T/9P/z//P/8f/x//H/8v/y
//L/8f/x//H/8f/x//P/9f/1//X/9v/6//v//P/8//z//f///wAAAwAFAAgACwANAA0A
DgAPAA8ADwANAAwACwALAAwADAALAAgABgAFAAEAAAD9//n/+P/1//T/9P/0//P/8P/u
/+3/7f/t/+7/7f/t/+z/6//t/+3/7f/t/+3/7f/t/+3/7f/r/+n/6//s/+3/8f/4/wAA
CgAYACgAPQBVAHEAhwCRAJEAiAB9AHEAXgBDACoADwD1/97/z//M/8//2f/k/+z/7P/n
/+b/6v/q/+j/6P/n/+f/5f/l/+b/5v/m/+b/5//n/+f/5//n/+f/5//n/+f/5//l/+X/
5v/m/+b/5//n/+f/5//n/+f/5//p/+n/6f/q/+j/6f/p/+n/6//s/+z/7P/r/+v/6//r
/+z/7v/w//H/8P/w/+//7v/x//H/8f/y//H/8f/x//L/9P/2//b/9f/1//b/+P/4//f/
+P/4//j/+v/6//r/+//8//z//v8AAAAAAQABAAEAAwADAAMABAAIAAgACAALAAwADQAN
AA0ADwAQABEAEgATABQAFAAUABMAEwAUABQAFwAXABcAFwAZABoAGgAaABgAGAAYABgA
GAAWABYAFwAXABYAFgAVABYAFgAVABUAEgARABAADwAQABAADwANAAsACwAKAAkABwAE
AAMAAgABAAAAAAD//wAAAAD///7/+//7//v/+//9//v/+//9//n/+f/5//n/+//7//v/
+//7//v/+//7//r/+f/5//j/+f/6//v//P/6//n/+f/5//z//P/8//z/+v/6//r/+v/7
//v//P/8//r/+v/6//r/+v/6//v/+//7//v/+//7//v/+//6//r/+P/4//j/+P/6//n/
+f/6//r/+v/5//n/+f/5//n/+P/4//n/+f/4//b/9v/1//X/+P/4//j/+P/2//b/9//3
//X/9f/1//X/9P/0//X/9f/2//b/9//3//X/9P/0//P/9f/2//b/9v/0//T/9P/0//X/
9f/2//b/9P/y//T/9P/1//b/9v/2//b/9v/0//P/8//z//P/8//0//T/9P/0//P/8//x
//H/8f/y//P/9P/0//X/9P/z//L/8//3//f/9//4//r/+//8//z//v///wEAAgAFAAcA
CgANAA8ADwAQABEADwAPAA0ADAANAA0ADgAOAAsACAAGAAUAAQAAAP3/+f/2//P/8v/y
//P/8//x//D/7v/t/+z/7P/t/+3/7P/r/+3/7f/t/+3/7f/t/+3/7f/t/+3/7//x//D/
8//5/wAACgAWACQANABJAGUAgQCVAJkAkwCIAHkAYwBEACcADADt/9X/yv/H/8b/z//b
/+b/7v/u/+n/5v/k/+b/7P/s/+n/6f/l/+X/5v/m/+b/5v/n/+f/6f/p/+n/6f/n/+f/
5//n/+f/5//o/+j/6P/p/+n/6f/n/+f/5//n/+n/6f/p/+r/7P/t/+3/7f/r/+z/7P/s
/+3/7f/t/+3/7f/u/+//7//x//L/8v/y//P/8//z//T/9f/1//X/9v/2//j/+P/3//f/
+P/6//r//f/+//7//v/+//7//v////7//v8AAAIABAAFAAUABQAFAAUABQAGAAkACgAL
AA8ADwAPAA4ADQARABIAEwAUABUAFgAWABYAFwAXABgAGAAZABkAGQAZABsAHAAcABwA
GgAaABoAGgAcABoAGgAbABsAGgAaABkAFgAWABUAFQAWABUAFAATABIAEgARAA8ACwAL
AAoACQAJAAYABQAEAAMAAgACAAEAAAAAAP///v/9//3//f/9//3/+//7//3//f/9//3/
/f/7//v/+//7//v/+//7//v//P/9////AAD///7//f/8//7//f/9//3//P/8//z//P/8
//z//P/8//v/+//8//z/+v/6//r/+v/5//r//P/9//3//f/9//3//P/7//n/+P/5//r/
+//8//z/+//7//z/+v/6//n/+f/7//v/+//6//j/+f/5//j/+P/4//f/9//5//r/+//8
//j/+P/5//n/+f/5//n/+f/4//j/+f/5//j/+P/5//n/9//2//b/9f/2//j/+f/6//j/
+P/4//b/9//4//n/+v/4//f/9//3//f/9//4//j/9v/2//X/9f/3//f/9//4//r/+v/5
//n/9//3//f/+f/7//v/+//8//z//f/+//7/AAABAAMABAAHAAkADAAPAA8ADwAQABEA
EQARAA8ADgANAA0ADgAOAA8ADAAKAAkABwAGAAMA///8//n/+P/4//n/+f/3//b/9P/z
//L/8v/z//P/8v/x//P/8//z//P/8f/x//H/8f/z//P/8//1//j/9//9/wQADAAYACIA
LAA/AFkAcwCHAJEAjwCCAHMAZQBOADMAHAABAOX/0v/N/8z/z//d/+7/9v/0//H/8P/w
//D/8v/y//P/8//v/+//8P/w/+7/7v/v/+//7//v/+//7//x//H/8f/x/+//7//w//D/
8v/z//P/8//z//P/8//z//X/9f/1//b/9v/3//f/9//3//j/+P/4//f/9//3//f/9//4
//n/+f/7//z//P/8//v/+//7//z//f/9//3//v/+/wAAAAD///3//v8AAAAAAwAEAAQA
BAAEAA==
         </WaveFormData>
      </LeadData>
      <LeadData>
         <LeadByteCountTotal>10000</LeadByteCountTotal>
         <LeadTimeOffset>0</LeadTimeOffset>
         <LeadSampleCountTotal>5000</LeadSampleCountTotal>
         <LeadAmplitudeUnitsPerBit>4.88</LeadAmplitudeUnitsPerBit>
         <LeadAmplitudeUnits>��V</LeadAmplitudeUnits>
         <LeadHighLimit>2147483647</LeadHighLimit>
         <LeadLowLimit>268435456</LeadLowLimit>
         <LeadID>II</LeadID>
         <LeadOffsetFirstSample>0</LeadOffsetFirstSample>
         <FirstSampleBaseline>0</FirstSampleBaseline>
         <LeadSampleSize>2</LeadSampleSize>
         <LeadOff>FALSE</LeadOff>
         <BaselineSway>FALSE</BaselineSway>
         <ExcessiveACNoise>FALSE</ExcessiveACNoise>
         <MuscleNoise>FALSE</MuscleNoise>
         <LeadDataCRC32>392382945</LeadDataCRC32>
         <WaveFormData>
4P/g/+D/4P/i/+L/4v/i/+D/4P/g/+D/4f/i/+P/5P/k/+T/5P/k/+P/4v/h/+D/4//k
/+X/5v/k/+T/5P/k/+b/5v/m/+b/5v/m/+b/5v/l/+T/4//i/+X/5v/n/+j/6P/o/+j/
6P/m/+b/5v/m/+f/6P/p/+r/7P/s/+z/7P/s/+z/7P/s/+z/7P/s/+z/7f/u/+//8P/y
//L/8v/y//P/9P/1//b/+P/4//j/+P/2//b/9v/2//f/+P/5//r//P/+/wAAAgACAAIA
AgACAAMABAAFAAYABwAIAAkACgAMAAwADAAMAA4ADgAOAA4ADgAOAA4ADgAMAAwADAAM
AA0ADgAPABAADgAOAA4ADgAOAA4ADgAOAA4ADgAOAA4ADAAKAAgABgAGAAYABgAGAAQA
BAAEAAQAAwACAAEAAAD9//z/+//6//3//v///wAA///+//3//P/9//7///8AAP3//P/7
//r//P/8//z//P/+//7//v/+//7//v/+//7/AAAAAAAAAAAAAAAAAAAAAPz/+v/4//b/
+P/6//z//v/+//7//v/+/wAAAAAAAAAA/f/8//v/+v/4//j/+P/4//r/+v/6//r/+P/4
//j/+P/6//r/+v/6//n/+P/3//b/9v/2//b/9v/3//j/+f/6//j/9v/0//L/8v/y//L/
8v/2//j/+v/8//r/+P/2//T/8v/y//L/8v/0//T/9P/0//T/9P/0//T/8v/y//L/8v/0
//T/9P/0//T/9P/0//P/8f/x//D/8P/y//L/8v/z//P/8//y//L/8v/y//L/8v/0//X/
9f/1//T/9v/1//b/+f/9/wIABQAFAAcACQAJAAsADgARABUAGQAbAB4AIgAfAB4AGwAY
ABUAEQAOAAkABwAFAAIA///9//v/+v/6//z//f/9//3/+f/0/+7/6v/q/+v/7f/w/+7/
7v/u/+3/7//v/+//7v/t/+z/7P/r/+7/7f/r/+v/7v/u/+r/7P/y//n/AQAQABwAJAA1
AFUAdwCYALEAvwDAAK4AlgCAAGcAUgBBADAAFgD5/+L/zv++/7b/uf+8/77/xf/O/9P/
1f/b/9//3//f/+D/4P/e/97/4P/g/+L/4f/h/+D/4P/g/+L/4//h/+H/4f/h/+P/4//j
/+P/4//j/+H/4f/i/+L/4//j/+L/4v/j/+P/5f/l/+X/5f/l/+X/5f/l/+X/5f/m/+b/
6P/o/+j/6P/o/+j/6f/p/+n/6f/q/+v/7f/t/+3/7v/t/+3/7P/r/+z/7f/t/+7/7//w
//H/8//y//L/8//0//b/9//4//j/+P/4//n/+f/9//3//f/+/wAAAgACAAIAAQACAAIA
BAAFAAYABwAHAAkACgALAAwADAAMAAwADQAPABAAEQARABEAEgASABIAEQARABEAEgAQ
ABAAEQARABEAEQARABEAEgASABIAEAAQABAADwAPAA4ADgANAAwADQAMAAsACQAHAAcA
BwAGAAMAAwADAAMABQADAAIAAgD///////8AAAEAAQACAAMAAwABAAEAAQD/////AAAB
AAMAAwADAAIABAAEAAQAAwABAAIAAgACAAIAAgACAAIA//////////8BAP//////////
////////AgACAAIAAAD+//7//v/+//7//v/+//7//v/9//z//P/8//z//P/9//7//v/8
//z/+//7//v/+v/4//n/+f/5//v/+//6//r/+f/4//f/9v/4//j/+P/4//n/+f/6//r/
9//2//b/9f/3//f/9v/2//f/9//3//f/+P/4//r/+P/2//X/9P/z//P/8//0//T/9v/4
//r/9//2//X/9P/0//T/8//z//X/9P/0//T/9v/2//f/9//1//T/9P/0//L/8v/y//L/
8//z//P/8//2//b/+P/6//v///8BAAMABgAJAAoACwANAA8AEgAUABUAFwAaABoAGwAa
ABkAGAAVABMADwAMAAkABQABAP///f/8//z/+//6//j/9v/0//X/8//z//L/8//z//T/
9P/z//L/8P/v/+7/7f/r/+r/7P/t/+3/7P/r/+v/6f/s/+7/7v/u//D/9f/9/wYAEgAc
ACsAPwBfAIQAowC9AMgAugCeAIQAaQBQAEEAMAAYAP3/5v/Q/8D/uP+3/7r/vv/F/87/
0//X/93/3//d/93/3v/e/97/3v/g/+D/4P/f/9//3v/c/9z/3v/f/+H/4f/h/+H/4v/j
/+T/5f/j/+P/4f/h/+H/4P/g/9//4v/i/+P/4//j/+P/4//j/+P/4//j/+P/5f/l/+b/
5v/m/+b/5v/m/+b/5v/n/+f/6f/p/+r/6//r/+v/6//s/+z/7f/t/+3/7f/t/+z/7P/q
/+r/6v/r/+//8P/y//T/9P/1//b/9v/2//b/9//3//n/+f/5//r//P/+//7//v///wAA
AAACAAMABAAFAAUABwAIAAkACgAKAAoACgALAAsADAANAA0ADQAOAA4ADgAPAA8ADwAQ
AA4ADgAPAA8AEQARABEAEQAQABAAEAAOAA8AEAAQABEAEQAQAA4ADAAJAAgABwAFAAUA
BQAFAAQAAwADAAMAAwADAAEAAAAAAP3//f/9//7//P/7//v/+//9//v/+//7//3//f/+
/////f/9//3//P/6//r/+v/5//r//P/9//7//v/+//7//v/9//3//f/9//3/+//7//v/
+f/5//n/+f/8//z//P/6//r/+v/6//r/+P/4//j/+P/6//n/+P/4//b/9v/2//f/+v/6
//j/+P/1//X/9f/0//L/8//z//P/9f/1//T/9P/y//L/8v/y//T/9P/0//T/9f/1//b/
9v/0//T/9f/1//X/9f/0//T/8f/x//H/8f/y//L/9P/y//P/8//z//P/8//z//T/9P/y
//L/8v/x//L/8P/w//D/8P/w//H/8v/y//P/9f/0//T/9P/y//L/8//z//P/8v/y//L/
8v/y//L/8v/z//P/8//z//T/9P/2//j//f8BAAMABQAHAAkACQAJAAwADwATABYAFwAZ
ABwAHAAcABoAGAAWABEADwALAAgABwADAP///f/7//r/+v/5//n/+P/3//b/9v/z//L/
8P/u/+3/7f/s/+7/7v/t/+3/6//r/+r/6v/s/+3/7f/s/+3/6//r/+7/7v/s/+7/8v/5
////BgASAB4ALQBFAGUAigClALsAvgCkAH4AZABPADwAKQAYAAAA5//Q/77/tP+0/7f/
uv/C/8n/0P/T/9f/3f/f/93/3f/e/97/3v/e/+D/4P/i/+H/4f/g/+L/4v/k/+X/5//n
/+f/5//l/+X/5f/l/+X/5f/j/+P/5P/k/+X/5f/m/+b/5//n/+n/6f/p/+n/5//n/+f/
5//n/+f/6P/o/+j/6P/o/+j/6v/q/+v/6//r/+v/7P/t/+7/7//w//L/8P/x//H/8f/x
//H/8P/w//D/8P/w//H/9P/0//X/9v/0//X/9v/2//r/+v/7//v//f/9//3//v/+/wAA
AAAAAAQABgAHAAoACQAKAAsACwALAAwADQAOABAAEAAQABEAEQASABMAEwAVABYAFgAW
ABUAFQAVABYAFwAYABoAGwAaABkAGAAXABcAGAAZABgAFwAWABQAEwAUABQAEwASABMA
EgARAA8ADQANAA0ADAAKAAkACAAHAAcABQAEAAQABQAFAAUABgAIAAcABwAHAAUAAwAD
AAMABAAFAAcACQAIAAcABgAEAAQABAAEAAMABQAGAAYABgAIAAgACAAIAAcABwAHAAcA
BQADAAMAAwADAAMAAwADAAQABAAEAAIAAgACAAIAAgACAAIAAgACAAQAAwACAAIAAAAA
AAAAAQAEAAQAAgACAP////////7//v///////////////v/+/wAAAAAAAAAA/v/+//7/
/v/9//3//v/+//7//v////////////7//v/7//v/+//7//z//P/+//z/+//7//v/+//9
//3//v/+//7//v/8//v//P/+//7//v/+//z//P/7//v/+//6//r/+v/8//z//f/9////
/v/+//7//f/8//v/+v/8//3//v///wAAAAACAAQABwALAA0ADwATABUAFQAVABUAFwAa
ABwAIAAjACcAKAAoACYAJAAiAB0AGwAXABQAEQANAAkABwADAAIAAgABAAEAAAD///7/
/v/7//r/+P/1//X/9v/2//f/+P/4//n/9v/1//P/8v/z//X/9v/2//f/9f/z//b/9v/2
//j//P8BAAMADAAcACgANwBPAG8AkACpAL8AxgCyAJQAfgBnAFIAQwA0ACAABQDq/9T/
xP++/7//xv/K/8//1P/Z/9//4//j/+X/5f/m/+b/6P/o/+r/6v/q/+n/6f/o/+f/5v/n
/+f/6P/p/+r/6//p/+n/6f/p/+n/6f/n/+f/6f/q/+z/7f/u/+7/7//v/+3/7f/t/+3/
6//r/+v/6//u/+//8f/y//D/8P/w//D/8v/y//P/8//y//H/8f/x//H/8f/x//L/9P/3
//n/+//7//v/+v/6//n/+P/3//f/+f/6//z//v///wEAAwAEAAYABgAHAAcABgAFAAQA
BAAGAAgACAAIAAoADAANABAAEAAQABAADwAPABAAEQASABQAFAAUABUAEwAUABUAFQAX
ABgAGAAYABcAFwAXABgAGgAaABsAGwAdAB0AHQAdABsAGgAZABYAGAAYABcAFwAaABoA
GQAYABcAFgAVABMAEAAPAA4ADAAMAA0ADgAPABEADwAOAA4ACwALAAsADAAMAAsACwAL
AA0ACwALAAsADQANAA4ADwANAA0ADQAMAA0ADgAPAA8ADQAOAA4ADgAOAA4ADgAOAA0A
DQANAA0ADwANAA0ADQALAAsACwALAAwADAAMAAoACgAKAAoACgAJAAgABwAGAAcABwAH
AAgACgAKAAoACwALAAoABwAGAAcABwAHAAYABgAHAAcABwAFAAUABAAEAAQABAAEAAQA
BgAGAAYABgADAAMABAAEAAQABAAFAAUAAwADAAIAAgD//////////wIAAgAEAAIAAwAD
AAIABAAEAAQABAAEAAQAAwADAAEAAAAAAAAAAQACAAQABQADAAIAAgACAAAAAAAAAAAA
AwADAAMAAwAEAAQABgAIAAsADwARABMAFQAXABcAFwAaAB0AIQAkACUAJwAqACoALAAq
ACgAJgAlACMAHwAcABcAEwAPAA0ACwAKAAoACQAJAAgABwAGAAYAAwACAAAA/f/9//7/
/v/8//z/+//7//3//f/8//z//v///////v/5//n/+//8//z//v8AAAIAAwALABQAIAAq
ADkAUQBzAJQAswDJANIAxACoAJAAeQBiAFEAQAAsABMA+v/k/9L/xv/D/8b/yv/P/9j/
3//l/+f/6f/s/+3/7//w/+//7v/v/+7/7P/r/+v/6v/s/+z/7v/v/+//7//v/+//8f/x
//H/8f/x//H/7//v/+//7v/u/+3/7//w//L/8//x//H/8f/x/+//7//v/+//8v/z//X/
9v/0//T/9P/0//b/9v/3//f/9f/1//b/9//5//n/+f/6//r/+//7//v/+v/7//v//P/8
//z//P/9//z//P/9//7//v///wAAAAACAAIAAwADAAcABwAHAAgACAAKAAoACgALAAwA
DAAOABEAEgATABMAEwAUABUAFgAWABYAFgAXABcAGAAZABkAGQAaABoAGgAbABsAGwAc
ABwAHAAdAB0AHwAfAB8AHwAcABwAHAAaABoAGgAZABkAGgAaABkAGAAXABYAFQATAA8A
DwAPAA4ADgAPABAAEQAPAA0ADAAMAAkACQAJAAoACgAJAAkACQALAAkACQAJAAkACQAK
AAsACQAJAAkACAAJAAoACwALAAoACgAJAAgACAAIAAgACAAHAAcABwAHAAcABQAFAAUA
BQAFAAUABQAEAAQABAACAAQABAAEAAQABgAGAAYABgAEAAMAAgACAAIAAgACAAMABAAE
AAIAAgABAAEAAQAAAAAAAQABAAEAAQABAAAAAAAAAAAAAAAAAAAAAAAAAAAA/v/9//3/
/P/8//z//f/9///////+//7//f/9//3//f/8//z//v/8//v/+//7//v/+f/5//r/+v/6
//r/+v/5//b/+v/8//r/+v/6//r/+v/6//n/+f/7//r/+v/6//r/+v/7//v/+//6//r/
+v/6//r/+v/6//n/+f/5//n//f/+/wEABAAGAAkACgALAA0ADwAPAA8AFAAXABsAHgAd
AB8AIgAiACQAIgAgAB4AGwAZABUAEgAPAAsABwAFAAMAAgACAAEAAQAAAP///v/8//n/
+P/2//P/8//0//T/9P/0//P/8//1//X/9P/0//L/8//z//L/8f/z//P/9P/0//b/9v/4
//3/BQAOABoAJgA1AEkAZwCKAKUAuwDCAK4AigBsAFkARAAxAB4ACgDz/9j/xv+6/7j/
v//E/8b/zf/W/9v/3//j/+f/5v/l/+X/5P/i/+L/5P/k/+T/4//j/+L/4//k/+f/6f/n
/+f/5//n/+f/5//n/+f/5f/l/+P/4//m/+b/5//n/+j/6P/p/+n/6f/p/+n/6f/p/+n/
6f/p/+n/6f/q/+r/6v/q/+r/6v/o/+j/6f/p/+n/6f/q/+v/7f/t/+3/7v/u/+//7//v
//L/8//z//T/8v/y//L/8//0//T/9f/2//j/+f/6//r/+v/6//v/+//9//3//f/+/wAA
AgACAAIAAwAEAAQABgAHAAgACQAJAAsADAANAA4AEAAQABAAEQARABIAEwATABMAFAAU
ABQAFwAXABcAGAAWABYAFwAXABcAFwAXABcAFgAWABYAFAASABIAEQARABQAFAATABIA
DwAOAA0ACwAJAAkACQAIAAcABwAHAAcABwAFAAQABAADAAMAAwAEAAIAAQABAAEAAwAB
AAEAAQD/////AAABAAEAAQABAAAAAgACAAIAAQD//wAAAAAAAP///v/9//z//P/9//7/
//8BAP//////////////////AAAAAAAA/v/+//7//v/+//7//v/+//7//v/9//z//P/6
//r/+v/7//r/+v/4//j/+v/7//z//P/8//3//f/9//z/+//5//j/+//8//3//v/9//z/
+//6//n/+f/6//r/+P/4//n/+f/7//v/+v/6//v/+//7//v/+v/6//z/+v/7//v/+//7
//n/+f/6//r/+v/6//r/+f/4//j/+P/5//3/+v/6//r/+v/6//r/+v/5//n/+f/4//j/
+P/4//j/+f/5//f/9v/2//b/9v/2//b/9v/5//n/+f/5//r/+v/8//7/AwAHAAkACwAN
AA8ADwAPABAAEwAXABoAHAAfACMAJAAkACIAIAAeABkAFwATABAADQAJAAUAAwABAAAA
AAD///7//P/6//j/9v/z//L/8P/w//H/8//0//L/8v/x//H/8f/x//D/8P/y//P/8//y
//H/8f/x//T/8v/y//L/8v/1////CgAUACAALwBJAGkAiACnAMEAxgCwAIwAbgBbAEgA
NQAgAAoA9f/e/8j/vP+2/7v/wv/E/8v/1v/d/9//4f/j/+H/4f/i/+L/4v/i/+T/5P/k
/+P/4//i/+T/5P/m/+f/5//n/+f/5//l/+X/5f/l/+X/5f/j/+P/5P/k/+X/5f/o/+j/
6f/p/+j/5//m/+X/5v/n/+j/6f/q/+n/6f/o/+j/6P/o/+j/6v/q/+v/6//t/+3/7v/v
/+//7//v//D/7//v/+7/7f/u/+//7//w//L/8v/y//P/8v/y//P/9P/1//f/+f/6//n/
+P/4//f/+//7//v//P/+/wAAAAAAAAEAAgACAAQABQAGAAcABwAJAAoACwAMAAwADAAM
AA0ADwAQABEAEQAPABAAEAAQABEAEQARABIAEwAUABYAFwAWABUAFAATABIAEgASABAA
EgASABEAEQASABIAEQAQAA0ADAALAAkACQAJAAkACAAJAAkACQAJAAgABQADAAIAAwAD
AAMABAAEAAMAAwADAAMAAQABAAEA/v/9//3//f/////////+/wEAAgADAAMAAgACAAEA
AAD+//7//v/+/////////////v/7//r/+f/6//v//P/9//z//P/8//r//P/8//z//P/+
//7//v/+//v/+f/3//b/+f/6//v//f/+//7//P/8//r/+f/4//b/+P/5//n/+f/5//n/
+P/4//b/9v/2//b/9v/2//b/9v/2//f/+f/6//j/+P/5//n/+P/3//X/9P/z//P/8//z
//b/9v/4//b/9//3//f/9//2//X/9f/0//b/+P/4//X/8v/0//T/9P/0//b/9v/1//X/
9f/0//T/9P/1//b/+P/5//j/9v/1//T/8v/y//L/8v/x//H/8f/x//f/+P/7//7/AQAF
AAcACQALAA0ADQANAA4AEQAVABgAGgAdACEAIgAgABwAGAAUABIAEQAOAAwACQAFAAEA
///7//r/+v/5//r/+v/6//r/+v/3//b/9P/x//H/8v/y//D/8P/v/+//8P/x//H/8v/0
//X/9f/0/+3/7f/t/+z/7P/y//b//v8FAAsAEgAcAC4ARwBpAIsAqAC/AMUAuACgAIoA
cgBfAFAAQQAsABAA8//a/8b/uv+0/7n/vP++/8n/1P/Z/9v/3//j/+X/5f/m/+b/5f/k
/+X/5P/i/+H/4f/g/+H/4v/l/+f/5//n/+f/5//l/+X/5f/l/+X/5f/j/+P/5P/k/+X/
5f/o/+j/6f/p/+n/6f/p/+n/6f/p/+n/6f/q/+n/6f/o/+r/6v/q/+r/6v/q/+v/6//t
/+3/7v/v//H/8f/x//L/8P/x//H/8f/y//P/8//0//T/9P/0//X/9P/0//X/9v/2//f/
+P/4//z//P/9//3//f/9//3//v8CAAQABAAEAAMABAAEAAYABQAGAAcABwALAAwADQAO
ABAAEAAQABEADwAQABEAEQARABIAEgASABUAFQAVABYAFgAWABcAFwAZABkAGQAZABcA
FgAVABIAFQAWABYAFwAVABQAEgAQAA0ADAALAAkACAAJAAoACgAJAAkACQAJAAkABwAG
AAYAAwADAAMABAAGAAUABQAFAAUAAwADAAMABQAFAAYABwAGAAUABAACAAIAAgACAAEA
AwAEAAQABAADAAIAAQAAAAEAAQABAAEAAQD//////////////////wIAAgACAAAAAAAA
AAAAAAD///7//f/8//z/+//6//r//P/8//z//f/+//7//P/8//v/+//7//r/+v/7//v/
+//7//v/+v/6//r/+v/6//r/+v/6//r/+v/5//n/+v/6//j/+P/5//n/9//3//b/9v/3
//f/9//3//b/9v/4//b/9//3//f/9//3//f/+P/4//b/9v/2//X/+P/4//j/9v/2//b/
9v/2//b/9f/1//X/9P/0//T/9v/2//f/9//1//T/9P/0//b/9v/2//b/9f/1//X/9f/4
//j/+v/8////AwAFAAcACQALAAsACwAOABEAFQAYABkAGwAeAB4AHAAaABgAFgAUABMA
EAAOAAkABQABAP//+//6//r/+f/5//j/9//2//b/8//y//D/7//v//D/8P/u/+7/7f/t
/+3/7f/s/+z/6v/r/+v/6v/r/+3/7f/s/+7/7v/u//D/9//9/wgAFgAkADUAUQBzAJIA
qwC9ALwAogCCAGwAVQA+AC0AHAAEAOv/1P/A/7L/tP+7/77/wP/J/9L/1//Z/9//4f/f
/9//4P/g/+D/4P/i/+L/4v/h/+H/4P/g/+D/4v/j/+L/4f/g/9//4f/h/+H/4f/h/+H/
3//f/+D/4P/h/+H/4v/i/+P/4//j/+P/4//j/+P/4//j/+P/4//j/+T/5P/l/+b/5//o
/+b/5v/n/+f/5//n/+j/6f/n/+f/5//o/+r/6//r/+v/7P/t/+3/7v/u/+7/7v/v/+7/
7v/v//D/8P/x//L/8v/2//b/9//3//n/+f/5//r//P/+//7//v/9//7//v8AAAEAAgAD
AAMABQAGAAcACAAKAAoACgALAA0ADgAPAA8ADQAOAA4ADgAPAA8ADwAQAA4ADgAPAA8A
DwAPAA8ADwAOAA4ADgAMAAwADAALAAsADAAMAAsACgAJAAgABwAFAAUABQAFAAQAAQAB
AAEAAQABAP///v/+//3//f/9//7//v/9//3//f////3//f/9//v/+//8//3//f/9//3/
/P/8//z//P/7//v//P/8//z//P/8//z//P/9//3//f/9//z/+f/4//f/+f/5//n/+f/6
//r/+v/4//j/+P/4//j/+P/4//j/+P/4//f/9v/2//j/+P/4//n/+f/4//X/9P/1//X/
9f/0//b/9//3//f/9//3//b/9v/2//b/9v/2//b/9v/2//b/9f/1//b/9v/2//b/9//3
//b/9f/z//L/8//z//P/8//0//T/9v/0//P/8//z//P/8//z//T/9P/0//T/9P/z//T/
9P/0//X/8//y//L/8v/y//L/9P/0//P/8//z//L/8v/y//L/8v/z//P/9f/0//T/9P/y
//L/8v/y//P/8//z//P/+P/4//r//P/9/wEAAwAFAAkACwALAAsADgARABUAGAAXABkA
HAAcAB4AHAAaABgAEwARAA0ACgAJAAUAAQD///v/+v/6//n/+//6//n/+P/0//H/8P/u
/+//7//w//D/8v/y//H/8f/v/+//7v/u/+z/7f/t/+z/6//r/+n/6v/s/+7/7v/0//n/
//8IABIAHAArAEEAYQCEAJ8AswC6AKQAgABgAEsAOAApABYAAADp/9L/wP+2/7b/u/+8
/8D/y//S/9f/2//f/9//3f/d/97/3v/g/+D/4v/i/+T/4//j/+L/4v/i/+T/5f/j/+P/
4//j/+H/4f/h/+H/4//j/+H/4f/i/+L/4//j/+L/4v/j/+P/5f/l/+X/5f/l/+X/5f/l
/+f/5//o/+j/6P/o/+j/6P/o/+j/6f/p/+f/5//o/+n/6f/p/+n/6v/q/+v/6//r/+7/
7//v//D/8P/w//D/8f/0//T/9f/2//T/9f/2//b/+v/6//v/+/////////8AAAIABAAE
AAQABQAGAAYACAAJAAoACwALAA8AEAARABIAEQAQAA8ADwANAA4ADwAPAA8AEAAQABAA
DwAPAA8AEAASABIAEwATABMAEwATABMAEAAQABAADgAPABAAEAARABAAEAAPAA4ADQAM
AAsACQAHAAcABwAGAAMAAwADAAMAAwABAAAAAAABAAEAAQACAAAA////////AQD/////
//8BAAEAAgADAAEAAQABAAAAAAAAAAAA/////wAAAAAAAAAAAAAAAAAA/f/9//3//f/9
//v/+//7//n/+f/5//n/+//8//3//P/8//z//P/8//r/+v/6//r/+v/5//j/+P/4//j/
+P/5//r/+v/4//j/9//3//f/9v/2//f/9//3//f/9//2//b/9v/2//b/9v/4//j/+P/4
//b/9f/1//T/9P/0//X/9f/3//f/9v/2//P/8//z//P/8v/y//T/8v/x//H/8f/x//P/
8//0//T/9v/2//b/9f/y//L/9P/0//T/9P/2//b/9f/1//P/8v/y//L/8v/y//P/8//z
//L/8v/y//L/8v/y//L/8f/x//H/8f/1//b/+f/8/wEABQAHAAkACQALAAsACwAQABMA
FwAaABkAGwAeAB4AHQAaABcAFAARAA8ACwAIAAMA///7//n/+P/4//n/+f/5//j/9//2
//X/8//z//L/8P/v/+//7v/u/+7/7f/t/+v/6//q/+r/7P/t/+3/7P/r/+v/7f/u/+7/
7v/0//j//f8DAAwAFAAgADMAUwB5AJYArwC/ALYAlgB0AF4ASwA8AC8AHAAEAOv/1v/C
/7j/tv+3/7r/wP/H/87/1f/X/9v/3f/d/93/3v/e/9//4P/j/+T/4f/f/97/3P/e/97/
4P/h/+L/4//k/+X/5P/j/+L/4f/h/+H/3//f/+L/4v/j/+P/5P/k/+X/5f/l/+X/5f/l
/+P/4//j/+P/5f/l/+b/5v/o/+j/6P/o/+j/6P/p/+n/6f/p/+r/6//p/+n/6f/q/+v/
7f/u/+//7//v/+7/7v/v//D/8f/z//L/8v/z//T/8v/z//T/9P/4//j/+f/5//r/+f/4
//j//P8AAAIABAADAAIAAAAAAAMABAAFAAUACQAKAAsADAAKAAoACgALAA0ADgAPAA8A
DQAOAA4ADgAQABEAEgAUABYAFgAXABcAFAATABIAEQASABIAEgAQABAAEAAPAA8AEgAS
ABEAEAANAAwACwAJAAcABwAHAAYAAwADAAMAAwAFAAMAAgACAAMABQAHAAoABwAFAAQA
AwD///v/+f/3//v//f8AAAMAAwADAAMAAgD///7//f/7//v//P/8//z//v/+//7//v/9
//3//f/9//3/+//7//v/+f/5//n/+f/6//r/+v/4//r/+v/6//r//P/8//z//P/8//v/
+v/6//r/+v/6//v//v/+//z//P/5//n/+f/4//j/+f/5//n/9//3//b/9v/4//j/+P/4
//j/+P/4//j/9//3//j/+P/0//T/9f/1//X/9f/0//T/9f/1//X/9f/2//b/+P/2//P/
8//1//T/9//4//n/+v/4//j/9//3//b/9P/z//L/9P/0//X/9f/1//T/9P/0//b/9v/2
//b/+f/5//n/+f/6//r//P/+////AwAFAAcACQALAAsACwAOABEAFQAYABkAGwAeAB4A
IAAeABwAGgAVABMADwAMAAcAAwD///3//P/8//3//f/7//r/+f/4//j/9f/0//L/7//v
//D/8P/y//L/8f/x/+//7//u/+7/7v/v/+//7v/v/+3/7f/w//D/7v/w//b/+/8BAAoA
FAAiADUATwBxAJQAqwC5AMAAsgCYAIIAbQBcAE8APgAmAAkA7P/Y/8T/tv+z/7r/vv/B
/8r/0//V/9n/3f/f/9//4P/g/+L/4v/k/+T/5P/j/+P/4v/g/+D/4v/j/+H/4f/h/+H/
4//j/+P/4//k/+X/5P/l/+T/5P/l/+X/5P/k/+X/5f/n/+f/5//n/+f/5//n/+f/5//n
/+j/6P/q/+r/6v/q/+j/6P/p/+n/6//r/+z/7f/t/+3/7f/u/+z/7f/t/+3/8P/x//H/
8v/y/w==
         </WaveFormData>
      </LeadData>
      <LeadData>
         <LeadByteCountTotal>10000</LeadByteCountTotal>
         <LeadTimeOffset>0</LeadTimeOffset>
         <LeadSampleCountTotal>5000</LeadSampleCountTotal>
         <LeadAmplitudeUnitsPerBit>4.88</LeadAmplitudeUnitsPerBit>
         <LeadAmplitudeUnits>��V</LeadAmplitudeUnits>
         <LeadHighLimit>2147483647</LeadHighLimit>
         <LeadLowLimit>268435456</LeadLowLimit>
         <LeadID>V1</LeadID>
         <LeadOffsetFirstSample>0</LeadOffsetFirstSample>
         <FirstSampleBaseline>0</FirstSampleBaseline>
         <LeadSampleSize>2</LeadSampleSize>
         <LeadOff>FALSE</LeadOff>
         <BaselineSway>FALSE</BaselineSway>
         <ExcessiveACNoise>FALSE</ExcessiveACNoise>
         <MuscleNoise>FALSE</MuscleNoise>
         <LeadDataCRC32>3765376981</LeadDataCRC32>
         <WaveFormData>
CAAIAAgACAAIAAgACAAIAAgACAAIAAgACAAIAAgACAAJAAoACwAMAA4ADgAOAA4ADQAM
AAsACgAMAAwADAAMAAwADAAMAAwADAAMAAwADAAOAA4ADgAOAA0ADAALAAoACgAKAAoA
CgAMAAwADAAMAAoACgAKAAoACgAKAAoACgAIAAgACAAIAAgACAAIAAgACQAKAAsADAAL
AAoACQAIAAYABgAGAAYABgAGAAYABgAIAAgACAAIAAgACAAIAAgABgAGAAYABgAGAAYA
BgAGAAcACAAJAAoACgAKAAoACgAIAAgACAAIAAoACgAKAAoADAAMAAwADAAMAAwADAAM
AAsACgAJAAgACwAMAA0ADgAOAA4ADgAOAA0ADAALAAoACwAMAA0ADgALAAoACQAIAAoA
CgAKAAoACwAMAA0ADgAMAAwADAAMAAsACgAJAAgACgAKAAoACgAIAAgACAAIAAoACgAK
AAoACAAIAAgACAAGAAYABgAGAAYABgAGAAYABAAEAAQABAAEAAQABAAEAAYABgAGAAYA
BgAGAAYABgADAAIAAQAAAAIAAgACAAIAAwAEAAUABgAGAAYABgAGAAYABgAGAAYABgAG
AAYABgAGAAYABgAGAAQABAAEAAQABAAEAAQABAAFAAYABwAIAAoACgAKAAoACQAIAAcA
BgAEAAQABAAEAAUABgAHAAgABgAGAAYABgAIAAgACAAIAAgACAAIAAgACAAIAAgACAAG
AAYABgAGAAgACQAJAAkABgAGAAYABgAIAAgACAAIAAgACAAIAAgACAAIAAkACQAHAAcA
BgAGAAgACAAIAAgACgALAAwADQAQABIAFAAUABEAEQARABAADAAIAAQAAAAAAAEAAgAD
AAEA///7//v//P/9//7/AAD+/wAAAAABAAUACAAIAAkACwAKAAoACgAJAAkACwALAAwA
DAAMAAwACQAJAAoACgAKAAoACgAKAAkACQAMAA8AGAAdAB8AIwAkACQAHwAdACUAMwA9
AEAASABZAGsAfgCIAIQAdQBtAHMAdgBpAFIAQAAxAB4ADAACAAIABgAJAAwADgAOAAwA
CgAKAAwACgAKAAoACgALAAsACwALAAkACQAJAAoACAAIAAgACAAKAAoACgALAAoACwAK
AAkABwAHAAcABgAIAAkACQAJAAkACgAKAAoACwALAAoACgAJAAgACAAHAAcABwAHAAcA
BQAEAAQABAAGAAUABQAFAAUABQAFAAUABQAFAAQAAwACAAEAAQABAAIAAgACAAIAAQAB
AAEAAQD///////////z//P/8//z/+v/6//r/+v/6//n/9//2//j/+P/4//j/9v/2//b/
9v/2//b/+P/4//b/9//4//j/9v/2//f/9//3//f/9//4//j/9//3//f/9//3//f/9//5
//n/+f/5//n/+f/6//r/+v/6//r/+v/6//r/+//7//v/+//7//v//f/+//7//v/8//z/
/P/8//z//P/8//z//f/9//3//P/8//z//P/8//r/+v/6//r/+v/6//n/+f/5//n/+f/3
//X/9v/2//b/9v/2//X/9f/1//X/9f/1//L/8v/y//L/8v/y//L/8v/0//T/8//z//P/
8//z//P/8f/x//H/8f/x//H/8f/x//H/8f/x//H/8f/x//H/8f/x//H/8f/x//H/8f/x
//H/8f/x//L/8v/0//X/9f/1//H/8f/x//H/9P/0//X/9f/z//P/8//z//X/9f/1//X/
9f/1//X/9f/z//P/8//z//X/9f/2//b/9P/z//L/8f/0//X/9//4//j/+P/4//j/9P/1
//b/9v/2//b/9v/3//f/9//2//T/9P/0//T/9v/2//b/9v/2//b/9v/2//b/9//3//f/
9//2//b/9v/0//T/9P/2//f/+P/5//z/AAACAAIAAQD//////v/8//n/9v/z//P/8f/x
//H/7//t/+n/6f/q/+v/7P/u/+7/8P/w//H/9f/5//r//P/9//v/+v/5//n/+f/7//v/
+v/8//z//P/7//3//v/+//7//P/8//z/+/////7//f8CAAcADQARABIAEgARABEAFQAl
ADUAOgA8AEMAUwBkAHQAdABjAFMATQBMAEcAOAAqAB0AEAD+//L/7v/y//f//P/8//z/
/P/8//7/AAD+//7//v/+//3//f/9//3//f/9//3//v8AAAAAAAAAAAAAAAAAAAEA//8B
AAEAAQADAAMAAwACAAIAAwADAAMAAwAEAAQABAAFAAUABAAEAAIAAgADAAMAAQABAAEA
AQADAAIAAgACAAIAAQABAAEA/////////////////v/9//3//f/+////AAAAAAAAAAD/
/////////////////////v/+//7//v/+//7//v/+//3//f/8//z//v/+//7//v/+//7/
/v/+//7//v8AAAAA/v///wAAAAAAAAAAAQABAAMAAwADAAQAAgABAAEAAQADAAMAAwAD
AAMAAwADAAMAAQABAAIAAgACAAIAAgACAAQABAAFAAUABQAFAAUABQAHAAgACAAIAAYA
BgAGAAYABgAGAAYABgAFAAUABQAEAAIAAgACAAIABAAEAAQABAAEAAQAAwADAAEAAQAB
AP//AQACAAIAAgACAAIAAQABAP///////////v/+//7//v8AAAAAAAAAAAAAAAD/////
/f/9//3//f//////////////////////////////////////////////////////////
///////9//3//v/+/wAAAQABAAEA///////////+//7//////wEAAQABAAEAAAD///7/
/f///////////////////////////wAAAAD///////////////8AAAAAAAAAAAAAAAD+
//3//f/9/wAAAAACAAIAAgACAAIAAQAAAP7//v/+//7//v8AAAAAAAAAAAAAAAAAAAAA
AAABAAEAAQABAAAAAAAAAAAAAAAAAAIAAwAEAAUACAAKAAwADAALAAsACwAKAAgAAwD+
//n/9//5//n/+f/3//b/8//0//b/9f/2//j/+P/4//j/+f/9/wIAAgADAAMAAgACAAIA
AwAFAAcABwAGAAUABAADAAEAAwAEAAQABAAEAAQABAADAAEAAgAFAAoAEQAVABcAGgAa
ABcAFwAhADEAPQA+AEIATwBhAHAAeABuAFcASQBHAEQAOwAsAB4AFQAIAPj/8P/w//T/
+f/8//7//v/8//7/AAACAAEAAAD///7//f/9//3//f/7//v/+//8//z//P/8//z/+v/6
//r/+//7//3//f/9//3//f/9//z//v/////////9//7//v/+//3//f/8//z//P/8//3/
/f////////////7//P/7//r/+//7//z//f/9//3//f/9//z//f/9//3//v/9//3//f/+
//7//v/+//3//f/9//3//f/9//3//f/+//7//v/+//7//v/+//7///////7//v/+//7/
/v/+//z//P/8//z///8AAAMABAAEAAUABgAGAAQABAAFAAUABwAHAAcACAAGAAUABQAF
AAUABQAFAAUAAwADAAMAAwAEAAUABwAIAAYABgAGAAYABgAGAAcABwAHAAcABwAHAAYA
BgAFAAQABgAGAAYABgAGAAYABgAGAAUABQAFAAQABAAEAAQABAADAAIAAQAAAAEAAgAC
AAMAAQABAAEA//8BAAIAAgACAAIAAgABAAEA///////////+//7//v/+//7//v/+//7/
/v/+//3//f/9//3//f/9/////////////////////////////////////////////f/9
//3//f/9//3//f/9//////8AAAAAAAABAAEAAQD9//3//f/9//7//v//////////////
////////////////////////////////////////AAAAAP3//f/9//3//f/9//7//v/+
//7//v/+/wAAAwADAAMAAgAAAAAAAAAAAAEAAQABAAAAAgACAAIAAgAAAAAAAAAAAP//
/v/9//z//v8BAAMABQACAAAA///+/wAAAAAAAAIAAQACAAMABgAIAAoACgAJAAsACwAK
AAgAAgD+//r/+f/5//n/+f/3//P/7//v//D/7//w//L/8v/2//b/9//7//7//v//////
/v/+//7//////wEAAQAAAP7//v/+//3//v8AAAEAAgAAAAAAAAD//wEAAgADAAYACwAR
ABUAGgAaABMAEQAZACkAMQA0ADoASwBbAGwAegB2AGcAWwBbAFwAUQBAAC4AHwAOAP7/
9v/y//T/9//8//z//P/+/wAAAAAAAAAAAAAAAAAA/f/9//3//f/9//3//f/+//7//v/+
//7//P/8//z//f///wEAAQABAAEAAQABAAAAAgADAAMAAwABAAIAAgACAAEAAQAAAAAA
AAAAAAEAAQABAAEAAQABAAMAAgACAAIAAAD///////8AAAEAAgADAAQABQAFAAUAAwAB
AAAA//8AAAAAAAAAAAEAAQABAAEAAAD///7//f/9//7///8AAP7//v/+//7/AQABAAAA
AAAAAAAAAAAAAAAAAAAAAAAAAAAAAAIAAgAAAAEAAgACAAIAAgADAAMABQAFAAUABgAF
AAMAAgABAAMAAwADAAMABQAFAAUABQADAAMABAAEAAYABgAGAAYABgAGAAcABwAHAAcA
BwAHAAcACAAIAAgACQAKAAsADAALAAoACQAIAAcABwAHAAYABwAIAAkACgAIAAgACAAI
AAYABgAFAAUABQAFAAUAAwADAAQABAAEAAIAAgABAAEAAwADAAMAAwAAAAAAAAAAAAIA
AgACAAIAAAAAAP////////////////////////////////////////////////3//f/9
//3///////////////////////////8AAAAAAAABAAEAAQD//////////wIAAgADAAMA
AgABAAAA/////////////wEAAQABAAEA////////////////AAAAAP3//f/9//3//f//
//7//v/+//7//v/////////+//7//v/+//7//P/8//z//P/9//7///8AAP7/////////
/f/8//z//P/8//z//P/+////AAABAAQABgAIAAgABwAJAAkACAAGAAIA/v/6//n/+f/5
//n/9//z/+//7//w//H/8v/0//T/9v/2//f/+////wAAAgADAAIAAgACAAMAAQADAAMA
AgACAAIAAgABAAEAAgACAAIABAAEAAQAAwADAAQABQAIAAsAEQATABgAGgAZABcAHQAr
ADcAOgA6AEMAVQBqAHwAgABzAGEAXQBgAFsASgA2ACkAGAAGAPj/9P/2//v/AAAAAAAA
AAAAAAAAAAAAAAAAAAAAAAEAAQABAAEAAQABAAEAAgACAAIAAgACAAIAAgACAAMAAQAD
AAMAAwAFAAUABQAEAAQABQAFAAUAAwAEAAQABAAFAAUABAAEAAQABAAFAAUABAADAAIA
AQADAAIAAgACAAQAAwADAAMAAwADAAMAAwADAAMAAgABAAIAAQABAAEAAQACAAMABAAD
AAMAAwADAAEAAQABAAEAAgACAAIAAgAAAAAAAAAAAAEAAQAAAAAAAAAAAAAAAAAAAAAA
AAAAAP7//v8AAAAAAAABAAIAAgAAAAAAAQABAAMAAwADAAQABAADAAMAAwADAAMAAwAD
AAMAAwADAAMAAQABAAIAAgAEAAQABAAEAAQABAAFAAUABwAHAAcABwAHAAgACAAIAAoA
CgAKAAoACgAKAAoACgAKAAsADAAMAAwADAAMAAwADAAMAAwADAAKAAoACQAJAAsACwAL
AAkABwAIAAgACAAGAAYABQAFAAcABwAHAAcACAAIAAgACAAIAAgACAAIAAYABgAFAAUA
BwAHAAcABwAFAAUABQAFAAMAAwADAAMAAwADAAMAAwADAAMAAwADAAMAAwADAAMAAwAD
AAMAAwADAAMABAAEAAQABQAFAAUABQAFAAUABQAGAAYABwAHAAUABQAFAAUABQAFAAUA
BQAFAAUABQAFAAUABQAFAAUABQAFAAYABgAFAAUABQAFAAUABQAGAAYABgAGAAYABgAE
AAMAAwADAAQABgAGAAQABAAEAAQABQAFAAUABAAEAAQABAAEAAQABAAEAAQABAAEAAQA
BAACAAMAAwADAAEAAAAAAAAAAQACAAMABgAFAAYABwAKAAwADgAOAA0ADQANAAwACgAG
AAIA/v/9//3//f/9//v/+f/1//X/9v/5//r//P/8//z//P/9/wEAAgACAAMAAwAEAAQA
BAAFAAUABwAHAAYABAAEAAQAAwADAAQABAAEAAQABAAEAAMAAwAEAAUACAANABMAFwAY
ABgAGQAZACEALwA9AEAAQgBPAF8AcAB6AHIAXwBPAEsARgA9AC4AIAAXAAoA+v/y//L/
9v/7//7/AAAAAP7//P8AAAAA/v/+//7//v/9//3//f/9//3//f/9//7/AAAAAAAAAAD+
//7//v//////AQABAAEAAQABAAEAAAACAAMAAwADAAIAAgABAAAAAQABAAAAAAAAAAAA
AQABAAEAAQABAAEAAQAAAAAAAAAAAP///////////////////v////////8AAP//////
//7//v/+//7//////////////////////wAAAAAAAAAAAAAAAAAAAAABAAEAAAAAAAAA
AAAAAAAAAAAAAAAAAAAAAAAAAgACAAAAAQACAAIABAAEAAUABQAFAAUABQAGAAgABwAH
AAcABwAHAAcABwAFAAUABQAFAAcABwAIAAgACAAIAAgACAAGAAYABwAHAAcABwAHAAcA
BwAIAAgACAAGAAYABgAGAAQABAAEAAQAAwADAAMAAgAEAAQABAAEAAIAAgACAAIABAAE
AAMAAwADAAMAAwABAAEAAgACAAIAAgACAAEAAQABAAEAAQABAAAAAAAAAAAA/v/+//7/
/v/+//7//f/9///////////////////////+//3//P/7//v/+//7//v//f/9//3//f/9
//3//f/9//3//f/9//3/+//7//z//P/8//3//f/9//3//f/9//3//P/8//3//f/9//3/
/f/9/////////////f/9//3//f/9//3//f/9//v/+//8//z/+//7//v/+//5//n/+v/6
//r/+v/6//r//P/7//v/+//6//r/+v/6//z//P/8//z//P/8//v/+//7//r//P/8//z/
/P/8//z//P/8//z//P/8//z/+v/7//v/+//9//z//P/8//7//v/+/wAA//8AAAEABAAG
AAgACAAHAAkACQAIAAYAAgD+//r/+f/3//f/9//1//X/8f/x//L/8f/y//T/9P/4//j/
+f/9/wAAAAABAAEAAAAAAAAAAQABAAMAAwACAAAAAAAAAP////8AAAAAAAAAAAAAAAD/
////AAADAAYACwATABcAGgAcABsAGQAdACsANQA6AD4ASwBdAG4AeAByAF8ATQBLAEwA
QQAwACAAFQAIAPj/8P/w//b//f8AAAAAAAAAAAAA/v/+//7//v/+//7//f/9//3//f/9
//3//f/+/wAAAAAAAAAA/v/+//7///8BAAMAAwADAAEAAQABAAAAAgADAAMAAwAFAAYA
BgAGAAQAAwABAAAAAAAAAAEAAQADAAMAAwADAAUABAAEAAQAAwABAAAA//8BAAEAAQAB
AAIAAwADAAMAAgABAAEAAQD+//7//v/+//7///8AAAEA///////////+//7//v/+////
AAABAAIAAwADAAIAAgACAAIAAgACAAAAAAAAAAAA/v/+/wAAAAACAAMABAAEAAQABAAF
AAUABQAFAAUABgAIAAcABwAHAAcABwAHAAcABQAFAAUABQAFAAUABgAGAAcACAAJAAoA
CgAKAAsACwAJAAkACQAJAAkACgAKAAoACAAIAAgACAAIAAgACAAIAAcABwAHAAYACAAI
AAgACAAIAAgACAAIAAYABgAFAAUACAAJAAoACQAIAAgABwAGAAgACAAHAAcACQAJAAkA
CQAGAAYABgAGAAgACAAIAAgACAAIAAcABwAHAAcABwAHAAkACQAJAAkACAAHAAYABQAH
AAcABwAHAAcABwAHAAcABwAHAAcABwAFAAUABQAFAAcABwAIAAgACAAJAAkACQAHAAcA
BwAHAAkACgAMAA0ACwALAAsACwAJAAkACQAJAAkACQAJAAkACQAJAAkACQAJAAkACgAK
AAsACwALAAsACwALAAwADAAMAAwADAAMAA4ACwALAA0ADgAMAAwADAAMAA0ADQANAAwA
DAAMAAwADAAMAAwADAAMAAoACgAKAAoACgALAAsACwANAAwADAAMAAoACgAKAAwADgAQ
ABIAFgAXABgAFwAVABUAFQAUABIADAAIAAQAAwAFAAUABQADAP//+//7//z//v8AAAMA
BAAIAAgACQANAA8ADgAOAA0ACgAKAAoACwALAA0ADQAMAA4ADgAOAA0ADQAOAA4ADgAN
AAwACwAJAA0AEAAVABoAHwAhACMAJAAiAB8AJQAvADkAPQBAAEwAXwBzAIQAigCCAHEA
bQBzAHIAYQBMADoAJwAUAAQAAAAEAAoADQAQABAADgAMAAwADAAMAAoACgAKAAoACwAL
AAsACwANAA0ADQAOAAwADAAMAAwACgAKAAoACwALAA0ADQANAA0ADQANAAwADAANAA0A
DQANAA4ADgAOAA0ADQAMAAwADAAMAA0ADQAMAAsACgAJAAkACAAIAAgACgAJAAkACQAJ
AAkACQAJAAoACwALAAsACgAJAAkACQAHAAYABQAEAAUABQAFAAUABwAHAAcABwAGAAYA
BgAGAAQABAAEAAQABwAHAAYABgAEAAQABAAEAAQABAAEAAQABAAEAAYABgAFAAUABQAE
AAIAAgADAAMABQAFAAUABgAGAAUABQAFAAQAAwACAAEAAwADAAMAAwAFAAUABgAGAAgA
CAAIAAgACAAIAAkACQALAAsACwALAAsADAAMAAwACgAKAAoACgAKAAoACgAKAAkACQAJ
AAgACAAIAAgACAAGAAYABgAGAAYABgAFAAUABQAFAAUAAwABAAIAAgACAAAAAAD/////
//////////8AAAAAAAAAAAAAAAAAAAAA/v/+//3//f/9//3//f/9//v/+//7//v//f/9
//3//f////////////3//f/9//3/+//7//v/+//9//3//f/9//v/+//8//z//P/9//3/
/f/9//3//f/9//7//v//////AQABAAEAAQD//////////wEAAQABAAEAAQABAAEAAQAB
AAEAAgACAAMAAwADAAMAAQABAAIAAgACAAIAAgACAAAA////////AgACAAIAAAAAAAAA
AAABAAEAAQAAAAEAAgADAAQAAgACAAIAAgACAAIAAgACAAIAAwADAAMAAwACAAIAAgAC
AAIAAgAEAAUABgAHAAoADAAOAA4ADQANAA0ADAAKAAQAAAD8//v/+//7//v/+f/3//P/
8//0//b/+P/7//z//v/+////AwAGAAYABwAHAAQABAAEAAUABQAHAAcABgAIAAgACAAH
AAcACAAIAAgABgAGAAYABQAHAAYACwAQABUAGwAdACAAIAAdAB0AJwA1AD8AQABGAFUA
ZQB2AH4AdABhAFcAVwBUAEUANgAoABsADAD8//T/9P/6////AgACAAQABAAEAAQABAAE
AAQABAAEAAEAAQABAAEAAwADAAMABAAEAAQABAAEAAQABAAEAAUABQAHAAcABwAFAAUA
BQAEAAYABwAHAAcABQAGAAYABgAFAAUABAAEAAQABAAFAAUABQAFAAUABQAFAAQABAAE
AAQAAwADAAMAAwADAAMAAwACAAMAAwADAAIAAQABAAEAAgACAAIAAgADAAMAAwADAAEA
AQABAAEAAAAAAAAAAAAAAAAAAAAAAP/////+//7/AAAAAAAAAAAAAAAAAAAAAAIAAgAE
AAQAAwADAAMAAgAEAAQABQAFAAUABQAFAAYACAAHAAcABwAJAAkACQAJAAcABwAHAAcA
BwAHAAgACAAIAAgACAAIAAYABgAHAAcACQAJAAkACQAHAAgACAAIAAgACAAIAAgACAAI
AAgACAAHAAcABwAGAAQABAAEAAQAAgACAAIAAgAEAAQAAwADAAUABQAFAAMAAwAEAAQA
BAACAAIAAQABAP//////////AAAAAAAAAAAAAAAAAAAAAAIAAgABAAEAAQABAAEAAQAB
AAEAAQABAAMAAwADAAMAAQABAAEAAQABAAEAAQABAAIAAwAEAAUABQAFAAUABQADAAMA
BAAEAAQABQAFAAUAAwADAAMAAwACAAIAAwADAAMAAwADAAMABQAFAAUABQADAAMAAwAD
AAMAAwADAAMAAwADAAQABAADAAMAAwADAAEAAQACAAIABAAEAAQABAACAAEAAQABAAQA
BAAEAAQABgAGAAQABAAEAAQABQAFAAUABAAGAAYABgAGAAYABgAGAAYABgAGAAYABgAG
AAcABwAHAAcABgAGAAYACAAIAAgACgALAAwADQAQABAAEgASABEAEwATABIAEAAMAAgA
BAADAAMAAwADAAEA/f/5//n/+v/7//z//v/+/////v/+/wEABQAGAAgACQAIAAgACAAJ
AAcACQAJAAgACAAIAAgABwAFAAYABgAGAAcACAAJAAkACwAKAAsAEAAVABkAGwAeACAA
HwAfACcANQBBAEYASgBXAGUAdgCCAHgAXwBPAEsARgA7ACwAIAAZAAwA/v/2//j//P8B
AAIABAAEAAQABgAIAAYABgAGAAYABgADAAMAAwADAAMAAwADAAQABgAGAAYABgAIAAgA
CAAJAAkACwALAAsADQANAA0ADAAOAA8ADwAPAA8AEAAQABAADwAPAA4ADgAQABAAEQAR
ABEAEQARABEAEQAQABAAEAASABEAEQARAA8ADwAPAA8AEAARABEAEQAQAA8ADwAPAAwA
DAAMAAwADQANAA0ADQANAA0ADQANAA4ADgAOAA4ADgAOAA4ADgAPAA8ADgAOAA4ADgAO
AA4ADgAOAA4ADgAOAA4AEAAQAA4ADwAQABAAEgASABMAEwAVABUAFQAWABYAFQAVABUA
FwAXABcAFwAVABUAFQAVABcAFwAYABgAGAAYABgAGAAWABYAFwAXABUAFQAVABUAFwAY
ABgAGAAWABYAFgAWABgAGAAYABgAFQAVABUAFAAUABQAFAAUABYAFgAWABYAFgAWABUA
FQATABMAEwARABMAFAAUABQAFAAUABMAEwATABMAEwATABIAEgASABIAFAAUABQAFAAU
ABQAEwATABMAEwATABMAFQAVABUAFQATABMAEwATABMAEwATABMAEwATABMAEwATABMA
EwATABUAFQAVABUAFwAXABgAGAAWABcAFwAXABcAFwAXABcAFgAWABcAFwAXABcAFwAX
ABkAGQAZABkAFwAXABcAFwAZABkAGQAZABkAGQAaABoAGwAbABsAGwAbABsAHAAcABoA
GgAaABoAGgAZABkAGQAaABoAGgAaABoAGgAbABsAGwAaABwAHAAcABwAHgAeAB4AHgAc
ABwAHAAcABoAGwAbABsAHQAcABwAHAAeAB4AHgAgACEAIgAjACYAJgAoACgAJwAnACcA
JgAkACIAHgAaABkAFwAXABcAFQAVABEAEQASABUAFgAYABgAGgAaABsAHwAgACAAIQAh
AB4AHgAeAB8AIQAjACMAIgAkACQAJAAjACMAJAAkACQAIwAiACEAHwAlACYAJwAsADEA
MwA3ADgAOAA3ADkAQwBRAFkAWgBiAHEAgwCWAJ4AlACBAHkAeQB2AGcAVgBIADsAKAAY
ABQAGAAeACEAIgAiACQAJAAkACQAJgAlACQAIwAiAB8AHwAfAB8AIAAhACIAJAAmACYA
JgAmACQAJAAkACUAIwAlACUAJQAnACcAJwAmACUAJQAkACMAJQAmACYAJgAlACUAJAAk
ACYAJgAnACcAJgAlACQAIwAjACIAIgAiACMAIwAkACUAJAAjACIAIQAkACUAJQAlACIA
IQAhACEAIAAgACAAIAAhACEAIQAhACMAIwAjACMAIAAgACAAIAAiACIAIgAiACMAIwAi
ACIAIAAgACAAIAAgACAAIAAgACAAIAAiACIAIgAjACQAJAAkACQAJQAlACUAJQAlACYA
JAAjACMAIwAjACMAIwAjACQAJQAmACcAKQApACoAKgAqACoAKgAqACkAKAAoACcAKQAp
ACkAKQArACwALAAsAC4ALgAuAC4ALgAuAC4ALgArACsAKwAqACgAKAAoACgAKQAqACsA
LAAuAC4ALQAtACsAKwArACkAKQAqACoAKgArACwALAAtAC0ALQAtAC0ALAAsACwALAAs
ACwALAAsACwALAArACsALQAtAC0ALQAtAC0ALQAtACsAKwArACsAKwArACsAKwArACsA
KwArACsAKwArACsALQAtAC0ALQArACsALAAsAC0ALwAwADEALwAvAC8ALwAuAC4ALwAv
AC8ALwAvAC8AMQAxADEAMQAxADEAMQAxADMAMwAzADMAMwAzADQANAAzADMAMwAzADMA
MQAyADAAMAAwADAAMAAyADMANAA0ADYANgA2ADYANAA0ADQANAA0ADQANAA0ADQANQA1
ADUANwA2ADYANgA1ADQAMwA0ADUANgA3ADoAPgBAAEAAPwA/AD8APgA8ADoANgAyADEA
LwAvAC8ALQAtACkAKQAqACsALAAuAC4AMAAwADEANQA4ADgAOQA5ADoAOgA6ADsAOwA9
AD0APAA8ADwAPAA7AD0APgA+AD4APQA8ADsAOQA9AD4AQwBIAEsATQBPAFQAVABRAFEA
VwBjAG0AcABwAHsAjwCkALYAwACzAKUApQCsAKcAlAB+AG0AXABKADoANAA0ADsAPgBA
AD4APAA+AEAAQgBCAEIAQgBCAD8APwA/AD8APwA/AD8AQABCAEIAQgBCAEIAQgBCAEMA
QwBFAEUARQBDAEMAQwBCAEQARQBFAEUAQwBEAEQARABFAEUARABEAEQARABFAEUAQwBD
AEMAQwBFAEQARABEAEYARQBFAEUAQwBDAEMAQwBEAEUARQBFAEYARQBFAEUARgBGAEYA
RgBFAA==
         </WaveFormData>
      </LeadData>
      <LeadData>
         <LeadByteCountTotal>10000</LeadByteCountTotal>
         <LeadTimeOffset>0</LeadTimeOffset>
         <LeadSampleCountTotal>5000</LeadSampleCountTotal>
         <LeadAmplitudeUnitsPerBit>4.88</LeadAmplitudeUnitsPerBit>
         <LeadAmplitudeUnits>��V</LeadAmplitudeUnits>
         <LeadHighLimit>2147483647</LeadHighLimit>
         <LeadLowLimit>268435456</LeadLowLimit>
         <LeadID>V2</LeadID>
         <LeadOffsetFirstSample>0</LeadOffsetFirstSample>
         <FirstSampleBaseline>0</FirstSampleBaseline>
         <LeadSampleSize>2</LeadSampleSize>
         <LeadOff>FALSE</LeadOff>
         <BaselineSway>FALSE</BaselineSway>
         <ExcessiveACNoise>FALSE</ExcessiveACNoise>
         <MuscleNoise>FALSE</MuscleNoise>
         <LeadDataCRC32>3637105443</LeadDataCRC32>
         <WaveFormData>
0v/S/9L/0v/Q/9D/0P/Q/87/zv/O/87/zP/M/8z/zP/O/87/zv/O/87/zv/O/87/0P/Q
/9D/0P/S/9L/0v/S/9T/1P/U/9T/1//Y/9n/2v/a/9r/2v/a/9z/3P/c/9z/3v/e/97/
3v/f/+D/4f/i/+L/4v/i/+L/4//k/+X/5v/p/+r/6//s/+3/7v/v//D/8//0//X/9v/4
//j/+P/4//z//v8AAAIABAAGAAgACgAMAA4AEAASABQAFgAYABoAHgAgACIAJAAmACgA
KgAsADAAMgA0ADYAOAA4ADgAOAA4ADgAOAA4ADoAOgA6ADoAOAA4ADgAOAA2ADYANgA2
ADUANAAzADIAMAAwADAAMAAvAC4ALQAsACcAJAAhAB4AHAAcABwAHAAZABYAEwAQAA0A
DAALAAoABwAGAAUABAACAAIAAgACAAAAAAAAAAAA///+//3//P/8//z//P/8//z//P/8
//z//P/8//z//P/8//z//P/8//v/+v/5//j/9v/2//b/9v/0//T/9P/0//T/9P/0//T/
8v/y//L/8v/w//D/8P/w//D/8P/w//D/8P/w//D/8P/v/+7/7f/s/+z/7P/s/+z/6v/q
/+r/6v/s/+z/7P/s/+z/7P/s/+z/6v/q/+r/6v/q/+r/6v/q/+z/7P/s/+z/6v/q/+r/
6v/o/+j/6P/o/+r/6v/q/+r/6v/q/+r/6v/q/+r/6v/q/+r/6v/q/+r/6v/q/+r/6v/q
/+r/6v/q/+r/6v/q/+r/6v/p/+n/6f/r/+v/6//r/+v/7P/s/+z/6v/q/+v/6//s/+z/
7P/t/+3/7f/u/+//7v/w//H/9f/5//v/+//8//v//P///wAA//////7//v///wEAAgAC
AP3/+f/3//b/+P/5//f/9f/x/+7/6//q/+//8P/w/+//7v/t/+z/7f/s/+v/6v/o/+j/
5//n/+f/5//o/+r/6//r/+v/6//p/+n/6f/s//D/+/8JABcAJwA6AEsAWgBzAKAA5AA0
AXsBowGyAagBjAFjATQB9QC1AHoAOQABANr/w/+z/7X/xf/T/9f/2v/b/9n/2v/c/+H/
4P/e/+D/4P/e/93/3P/d/93/3f/d/9v/2//b/9v/3f/d/93/3f/d/93/3f/d/93/3v/g
/+D/4f/h/+H/4f/h/+H/4v/j/+b/5//n/+j/6P/o/+j/6f/p/+j/6P/o/+r/6//s/+7/
7P/t/+7/7//x//L/9P/0//L/8//z//X/8//1//f/+P/6//v//f/9//3///8BAAIAAgAE
AAUABwAIAAkACgALAA0AEAASABQAFAAXABgAGwAbAB0AHQAfACQAJwApACsAKwAtAC8A
MQAxADMANgA4ADgAOQA6ADsAOgA6ADkAOAA5ADkAOQA6ADgANwA2ADUANQA0ADMAMwA0
ADUANAA1ADQAMwAyADEAMAAvAC8ALAAuACwAKgAmACQAIQAgAB8AHQAcABoAGAAVABIA
EQARABAADwAOAA0ACgAJAAgABQAFAAUABAADAAUABQAEAAMAAgABAAAA//8AAAAAAAAA
AP7//v/+//7//P/8//v/+//8//z/+//6//z/+//6//r/+v/6//r/+v/3//f/9f/0//T/
9P/0//T/9P/0//T/8//y//H/8f/x//H/8P/w//H/8f/w/+//7v/s/+z/7f/t/+3/7P/s
/+z/7P/s/+z/6//r/+v/6//r/+j/6P/n/+b/6P/p/+n/6f/p/+n/6f/p/+j/6P/o/+j/
6P/o/+j/6f/p/+n/6P/o/+b/5v/m/+b/6P/o/+j/6P/q/+r/6f/p/+n/6f/p/+n/5//n
/+b/5v/m/+b/5v/o/+j/6P/o/+X/5f/l/+X/5f/l/+X/5f/m/+b/5v/m/+b/5//n/+b/
5v/m/+f/5//l/+b/5//o/+r/6//v//H/8f/x//L/8//0//f/+P/5//v/+v/6//r/+//7
//r/9v/z//L/8v/z//P/8P/t/+r/5v/k/+T/5//p/+r/6v/p/+X/4//j/+P/4f/h/+D/
4P/h/+H/4f/g/+D/4f/h/+H/4f/h/9//3//j/+D/3v/l//P///8LABwALQBAAFUAeACy
AP4ARQFxAX4BegFsAVcBOAEJAc8AlgBZAB0A6P/D/63/pf+t/73/x//K/83/zf/O/9D/
0//W/9j/2P/X/9T/0v/Q/8//z//P/8//zf/N/83/zf/O/8//0P/R/9P/0//T/9P/0v/S
/9P/0v/V/9X/1f/V/9P/0//U/9X/2P/Z/9n/2v/a/9r/2v/b/9r/2v/b/9z/3//f/9//
4P/g/+H/4v/j/+H/4v/k/+T/5P/l/+X/5//n/+n/6//s/+7/7//x//H/8//1//f/+P/6
//z//f////7///8AAAEAAwAGAAgACgAOABEAEgAVABcAGQAZABsAHgAhACMAJQAnACkA
KwAtAC0ALwAyADQANAA1ADYANwA4ADoAOwA8ADsAOwA7ADwAOgA5ADgANwA1ADQAMwAz
ADUANQAzADMAMAAvAC4ALQAsACsAKwAoACgAJgAkACAAHAAZABgAFwAVABQAEgAQAA0A
CgAJAAkABgAFAAQAAwACAAEAAAD9///////+//3//f/9//z/+//5//n/+f/5//j/+P/4
//j/9//4//n/+v/6//r/+f/5//z//P/7//r/+P/3//b/9v/0//T/9P/0//X/9f/z//L/
8P/w//D/8P/y//L/8v/x/+7/7f/t/+3/7//u/+7/7//v/+7/7f/s/+r/6v/r/+v/6f/o
/+j/6P/r/+z/7f/t/+v/6//r/+v/6v/q/+n/6P/m/+f/5//n/+f/5//n/+f/5P/k/+T/
5P/k/+T/5P/l/+f/5//m/+b/5P/k/+T/5P/k/+T/5P/k/+L/4v/h/+H/4//j/+P/4//j
/+P/4//j/+X/5P/m/+b/5v/m/+b/5v/m/+b/5P/j/+L/4f/h/+H/4f/h/+L/4v/i/+L/
5P/l/+X/5P/k/+T/5f/l/+P/5P/l/+b/6v/r/+//8f/y//H/8f/x//T/9//4//n/+//6
//r/+v/7//v/+v/2//X/9P/0//X/9P/w/+z/6P/m/+T/5P/n/+j/6P/n/+X/5f/j/+P/
4//j/+P/4v/i/+D/3//e/9z/3P/d/93/3f/e/9//3v/f/9v/3P/e/+X/8////wsAHAAx
AEIAWwCIAMgAFAFRAXEBeAFwAWABSQEgAesAsQB6AD8ABwDW/7f/qf+p/7H/v//H/8r/
y//N/9D/0v/T/9T/1P/U/9T/0v/R/9D/0f/R/9H/0f/P/8//z//P/8//z//P/8//0f/R
/9H/0f/R/9L/1P/U/9X/1f/V/9X/0//T/9T/1f/Y/9n/2f/a/9r/2v/a/9v/3P/c/93/
3v/f/9//3//g/+D/4f/i/+P/4//k/+b/5v/m/+f/5//p/+j/6f/q/+r/6//t//D/8f/z
//X/9//4//j/+v/7//3//v///wAAAQADAAYACAAKAA4AEQASABUAFQAXABcAGQAeACEA
IwAlACUAJwApACsALQAvADIANAA0ADUANgA3ADcAOAA4ADgAOQA5ADkAOgA6ADkAOAA3
ADUANAAzADMAMwAzADEAMQAwAC8ALgAtACoAKQApACYAKAAmACQAIAAeABsAGgAZABUA
FAASABAADwAMAAsACwAIAAcABgAFAAIAAQAAAP3/AAABAAEAAQAAAP///f/7//3//f/9
//3/+v/6//r/+v/6//r/+v/6//j/+P/3//f/+v/6//n/+P/2//X/9P/0//X/9v/3//j/
9//3//X/9P/y//L/8v/y//P/9P/1//X/8v/x//H/8f/v/+7/7v/v/+//7v/t/+z/7v/u
/+//7//v/+7/7v/u/+7/7v/u/+3/7//v/+//7//u/+7/7f/s/+r/6//r/+v/6//r/+v/
6//s/+z/7P/s/+r/6v/q/+v/7f/t/+z/7P/s/+z/7P/s/+z/7P/s/+z/7P/s/+v/6//r
/+v/6//r/+3/7//t/+v/6v/q/+r/6v/q/+v/7P/t/+7/6//r/+v/6//p/+n/6f/p/+z/
7P/s/+z/7P/t/+3/7P/q/+r/6//r/+v/7P/t/+7/8P/x//X/9//5//n/+v/7//z///8A
AAEA///+//7//v8BAAEAAAD8//v/+v/6//v/+f/2//P/8P/u/+z/7P/v//D/8P/v/+3/
6//p/+n/6f/q/+v/6//s/+r/6f/o/+b/6P/p/+n/6f/n/+f/5f/l/+f/5v/q//X/AwAP
ABsAKgA9AE4AZQCMAMoAFgFfAY8BpgGoAZQBbQFAAQcByQCQAFMAEQDe/8X/s/+v/73/
zf/V/9j/2//b/9r/3P/d/9z/3P/e/+D/3v/d/9z/2f/Z/9n/2f/b/9v/2//b/9v/2//b
/9v/2f/Z/9n/2f/X/9j/2v/a/93/3f/d/93/3P/b/9v/2//c/93/3f/e/+D/4P/g/+H/
4v/i/+P/5P/j/+P/4//k/+T/5f/m/+f/5//o/+r/6v/r/+3/7v/x/+7/7//w//D/8v/z
//X/9f/3//n/+//8//7/AAABAAMABAAFAAYABwAJAAwADgAQABAAEwAUABcAGQAbABsA
HQAhACUAKAArACoAKwAsAC0ALgAxADUAOAA2ADcAOAA5ADcAOAA4ADgAOgA7ADwAPgA+
AD0APAA7AD0APAA7ADsAOgA5ADYANQA0ADMAMgAxADEAMQAyADAALgAsACoAJgAkACEA
IAAfAB8AHgAcABoAFQASABEAEQAOAA0ADAALAAoACQAIAAUABwAHAAYABQAFAAUABAAD
AAMAAwADAAMAAgACAAIAAgAAAAAAAAAAAP7//v/9//3//v/+//3//P/8//v/+v/6//r/
+v/6//r/9//3//X/9P/2//b/9v/2//b/9v/2//X/8v/x//H/8f/z//L/8v/z//P/8v/x
//D/7v/u/+//7//x//D/8P/w/+7/7v/u/+3/7//v/+//7//u/+7/7f/s/+r/6//r/+v/
7f/t/+3/7f/q/+r/6v/q/+z/7P/s/+3/7f/t/+z/7P/q/+r/6v/q/+r/6v/q/+r/6P/q
/+r/6v/q/+r/6v/q/+r/6v/q/+n/6f/p/+n/6f/p/+n/6f/o/+j/6P/o/+b/5//n/+b/
6P/o/+n/6f/r/+z/7f/u//L/8//3//n/+f/5//r/+//+/wEAAgADAAEAAAAAAAAAAwAD
AAIA/v/7//r/+v/7//v/+P/1//L/8P/u/+7/8f/y//L/8f/v/+3/6//r/+v/6f/p/+j/
6P/p/+n/6f/o/+j/6f/p/+n/6//r/+n/6f/j/+b/6v/z////CwAXACgAOwBMAF8AggC+
AAgBUQF/AYwBigF4AWMBRAETAdUAmgBfAB8A6P/H/7P/q/+1/8f/0f/U/9n/2//Y/9j/
2f/a/9r/3P/c/9r/2f/Y/9n/2f/Z/9n/1//X/9f/1//X/9f/1//X/9f/1//X/9f/1f/W
/9j/2P/Z/9n/2f/Z/9n/2f/a/9v/3v/f/9//4P/g/+D/4P/h/+D/4P/h/+L/4//j/+P/
5P/m/+f/6P/p/+n/6v/s/+z/6//r/+r/6//t/+//8f/y//T/9f/3//f/9//5//v//P/8
//7///8BAAIAAwAEAAUABwAKAAwADgAOABEAEgAVABUAFwAXABkAHQAhACQAJwAnACkA
KwAtAC0ALwAyADQANAA1ADYANwA1ADYANgA2ADcANwA3ADgAOAA3ADYANQA3ADYANQA1
ADMAMwAxADEALgAtACwAKwAsACsAKwAoACgAJgAkACAAHgAbABoAGQAXABYAFAASABEA
DgANAA0ADAALAAoACQAHAAUAAwD//wEAAQAAAP///f/9//z/+//7//v/+//7//z//P/8
//z/+P/4//j/+P/4//j/9//3//j/+P/3//b/+P/3//b/9v/2//b/9v/2//X/9f/z//L/
9P/0//T/9P/y//L/8v/x//D/7//v/+//7//u/+7/7//v/+7/7f/s/+7/7v/v/+//7f/s
/+z/7P/s/+z/7P/r/+v/6//r/+v/6P/o/+f/5v/o/+n/6f/p/+n/6f/p/+n/5v/m/+b/
5v/m/+b/5v/n/+X/5f/k/+T/5P/k/+T/5P/l/+b/5//o/+b/5v/l/+X/5f/l/+X/5f/l
/+X/5f/l/+P/5f/k/+T/5P/k/+T/4v/i/+L/4v/i/+P/5P/l/+P/4//j/+P/5P/k/+T/
5P/k/+X/5f/k/+L/4v/j/+P/4//k/+X/5v/o/+n/7f/v//P/8//0//X/9v/5//r/+//5
//j/+P/4//r/+//7//j/8//y//L/8//z//D/7f/q/+j/5v/m/+n/6P/o/+f/5f/l/+P/
4//j/+P/4//i/+L/3//f/9//3v/g/+H/4f/h/+D/3//c/9v/2//e/+L/6f/z////CQAY
ACkAPgBXAIIAwgAOAU8BcQF4AXABYgFLASgB8wC5AIIARwANANz/u/+r/6f/r/+9/8f/
zP/N/83/zv/S/9P/0v/W/9j/1v/U/9P/0v/P/8//z//P/9H/0f/R/9H/z//P/8//z//P
/8//z//P/9H/0v/U/9T/0//T/9P/0//V/9X/1v/X/9b/1//X/9j/2P/Y/9j/2f/c/9z/
3f/e/93/3f/d/97/4P/h/+L/4//h/+L/5P/k/+T/5f/l/+f/6P/r/+7/8P/v/+//8P/v
/+//8f/z//T/9v/4//n/+//8//3//v//////AgAEAAYACAALAAwADwATABUAFQAXABoA
HQAfACEAIwAlACcAKQAnACkALAAuADAAMQAyADMANAA2ADcAOAA3ADcANwA4ADYANQA0
ADMAMwAyADEAMQAvAC8ALQAtAC4ALQAsACsAKAAnACcAJAAiACAAHgAaABgAFQAUABMA
DwAOAAwACgAJAAYABQAFAAAA///+//3//P/7//r/9//5//n/+P/3//f/9//2//X/9f/1
//X/9f/0//T/9P/0//L/8v/y//L/9P/0//P/8//z//L/8P/u/+//7//v//D/7v/u/+7/
7v/r/+v/6f/o/+n/6v/r/+z/6v/q/+r/6f/p/+n/6v/r/+n/6P/o/+n/6//q/+n/6P/o
/+j/6f/p/+n/6P/o/+j/5v/m/+b/5f/l/+X/5f/l/+T/5P/j/+L/4v/j/+P/4//h/+H/
4f/h/+L/4v/i/+L/4P/g/+D/4f/h/+H/4P/g/+D/4P/g/+D/3v/e/97/3v/g/+D/3//f
/9//3//f/9//3//f/9//3//h/+H/4P/g/+X/4v/g/+D/4P/g/+D/4P/g/+D/4f/h/+H/
4f/h/+H/4f/h/+L/4v/i/+L/4P/h/+H/4P/i/+L/4//j/+H/4v/j/+T/5v/n/+v/7f/x
//H/8v/z//L/9f/2//f/+P/4//n/+v/5//n/+P/0//D/7v/t/+3/7//s/+n/5v/k/+L/
4v/l/+j/6P/n/+X/4v/f/97/3f/d/93/3P/c/93/3f/d/9z/2v/b/9v/2//d/93/2//b
/9n/2P/c/+P/7f/5/wkAGAArAD4AVQB6ALYAAAFJAXkBkAGUAYQBXwEqAesAqQBwADcA
/f/M/6//of+b/6X/tf/B/8b/yf/H/8b/yv/P/87/zv/Q/8//zP/K/8j/yf/J/8n/yf/J
/8n/yf/J/8n/yf/J/8n/yf/J/8n/yf/J/8r/zP/M/8//z//P/8//zf/N/87/z//Q/9H/
0f/S/9T/1P/U/9X/1P/U/9X/1v/Z/9n/2f/a/9r/2//c/93/2//c/97/3v/f/+H/4v/l
/+X/5//p/+r/6v/r/+3/7f/r/+3/7//w//L/9P/1//f/+P/5//r/+//9/wAAAgAEAAgA
CwAMAA8ADwARABEAEwAYABsAHQAfACEAIwAlACcAJQAnACoALAAvADEAMwA1ADQANAAz
ADIAMwAzADMANAA2ADUANAAzADMAMgAxADEAMQAxAC8ALwAuAC0ALAArACwAKwArACgA
KAAmACQAIAAcABkAGAAXABcAFgAUABIADQAKAAkACQAEAAMAAgABAAIAAQAAAP3/+//7
//r/+f/7//v/+v/5//n/+f/5//n/+v/6//r/+v/2//b/9v/2//T/9P/z//P/9v/2//X/
9P/0//P/8v/y//T/9P/0//T/8//z//H/8P/u/+7/7v/u//D/8P/w/+//7f/r/+r/6f/r
/+r/6v/r/+3/7P/r/+r/6f/o/+j/5//o/+j/6f/q/+j/6P/o/+f/5f/l/+X/5f/l/+b/
5v/m/+b/5//n/+f/5//n/+f/5//l/+T/4//i/+P/5P/l/+f/5f/l/+T/5P/l/+b/5//o
/+f/5v/l/+T/5v/m/+X/5f/l/+X/5f/l/+X/5//n/+X/5v/o/+j/6P/o/+j/6P/o/+j/
5f/l/+X/5f/n/+f/5//n/+j/6P/o/+j/6P/p/+n/6P/q/+r/6//r/+v/7P/t/+7/7v/v
//P/9f/3//f/+P/5//r//f/+/////f/8//z//P/9//3//P/4//f/9v/2//f/9v/y/+7/
6v/q/+r/7P/x//H/8P/u/+v/6f/n/+f/5//n/+f/5v/m/+X/5f/l/+T/4v/j/+P/4//j
/+P/4f/h/+H/6P/0//3/CwAbAC0AQABPAGAAgwC8AAYBUgGNAa8BtAGgAXoBTQEUAdEA
kwBUABEA4f/K/7n/rf+1/8f/z//T/9b/1f/V/9r/3P/b/9r/3P/c/9v/2P/W/9T/1f/V
/9X/1f/V/9X/1f/V/9f/1//X/9f/2f/Z/9n/2f/X/9j/2v/a/93/3f/d/93/2//b/9z/
3f/e/9//3//g/+D/4P/g/+H/4v/i/+P/5P/j/+P/4//k/+b/5//o/+n/6//s/+7/7v/s
/+3/7f/v/+//8f/z//T/9P/1//f/9//3//n/+//8//7/AAABAAMAAgADAAQABQAHAAoA
DAAOABAAEwAUABcAFwAZABkAGwAeACEAIwAlACcAKQArAC0AKwAtADAAMgA0ADUANgA3
ADcAOAA4ADgAOQA5ADkAOgA4ADcANgA1ADUANAAzADMAMwAzADEAMQAyADEAMAAvADAA
LwAvACwALAAqACgAJAAjACEAIQAhAB8AHgAcABoAFQASABEAEQAOAA0ADAALAAwACwAK
AAcABQAFAAQAAwADAAMAAgABAP///////////v/+//7//v/8//z//P/8//r/+v/5//n/
+v/6//n/+P/6//n/+P/4//b/9v/2//b/8//z//H/8P/w//D/8P/w//D/8P/w/+//8P/v
/+//7//v/+7/7v/v/+//7v/t/+z/7P/s/+3/7f/t/+z/7P/s/+r/6v/q/+n/6f/p/+n/
6f/o/+j/5//m/+f/6f/q/+v/6//r/+v/6//o/+j/6P/o/+j/6P/o/+n/6f/p/+j/6P/o
/+j/6P/o/+r/6v/q/+r/6P/o/+f/5//n/+f/5//n/+f/5//n/+f/5//n/+b/6P/o/+j/
6P/o/+j/6P/o/+f/5//n/+f/5f/l/+X/5f/k/+T/5P/k/+X/5//o/+j/6P/o/+n/6f/p
/+r/6//s/+7/7//z//X/9v/1//X/9f/4//v//P/9//3//P/8//z/+//7//r/9v/1//T/
9P/1//X/8v/v/+z/6v/o/+j/6//q/+r/6f/n/+f/5f/l/+X/4//j/+L/4v/j/+P/4//i
/+T/5f/l/+X/4//j/+H/4f/f/+D/5v/x//v/BwAVACYANQBGAGMAlgDcACoBZQGDAYYB
eAFkAU0BIgHpAK8AdgA3AP3/0v+3/6n/qf+3/8P/yf/O/8//z//S/9b/1f/W/9j/2P/W
/9T/0//S/9H/0f/R/9H/0f/R/9H/0f/R/9H/0f/R/9H/0f/R/9H/0//U/9b/1v/V/9X/
1f/V/9X/1f/W/9f/2P/Z/9n/2v/a/9r/2v/b/93/3v/g/+L/4f/h/+H/4v/i/+P/5P/l
/+X/5v/o/+j/6P/p/+n/6//r/+3/7//w//D/8f/z//P/8f/z//X/9v/5//z//v8BAAAA
AQACAAMABwAKAAwADgAOABEAEgAVABcAGQAZABsAIAAjACUAJwApACsALQAvADEAMwA2
ADgANgA3ADgAOQA7ADwAPAA8ADsAOwA7ADwAPAA7ADoAOQA7ADoAOQA5ADgANwA0ADMA
MgAxADAALwAuAC0ALQAqACoAKAAmACIAIgAfAB4AHQAZABgAFgAUABMAEAAPAA8ACgAJ
AAgABwAGAAUABAABAAEAAQAAAP///f/9//z/+//7//v/+//7//r/+v/6//r/+v/6//r/
+v/6//r/+f/5//j/+P/3//b/9v/1//T/9P/2//b/9v/2//X/9f/z//L/8v/y//L/8v/w
//D/8P/v/+//7//w//H/7//u/+7/7//v/+7/7f/s/+7/7v/v/+//7f/s/+z/7P/s/+z/
7P/r/+v/6//r/+v/6v/q/+n/6P/p/+v/7P/t/+z/6//q/+n/6P/o/+j/6P/q/+r/6v/r
/+r/6f/n/+b/6P/o/+j/6P/o/+j/6P/o/+j/6P/n/+f/5//n/+f/5//l/+X/5f/l/+b/
5//n/+j/6//q/+n/6P/n/+b/6P/o/+j/6P/n/+f/5//n/+n/6f/p/+n/6v/q/+r/6v/o
/+n/6f/o/+j/6P/p/+n/6f/q/+v/7P/u/+//8//1//f/9//4//n/+v/9//7///////7/
/v/+///////+//r/9//2//b/9//3//T/8f/u/+r/6P/o/+v/7f/u/+7/7f/r/+n/6f/p
/+j/5//l/+T/5f/l/+X/5P/i/+P/4//j/+T/5f/k/+X/5f/k/+b/7f/3/wMADwAgADMA
RgBfAIoAygASAVMBdQF8AXYBaAFRASgB7wC1AH4AQwAJANr/v/+v/63/uf/H/83/zv/P
/9H/1P/W/9n/2v/c/9z/2//Y/9b/1P/T/9P/0//T/9P/0//T/9P/0f/R/9H/0f/S/9P/
1P/V/9X/1v/Y/9j/2f/Z/9n/2f/Z/9n/2v/b/9r/2//b/9z/3f/e/9//4f/h/+D/4P/g
/+L/4//k/+b/5v/n/+j/6f/n/+j/6v/q/+r/6//r/+3/7f/v//H/8v/y//P/9f/1//X/
9//5//r//P/+////AQAEAAUABgAHAAcACgAMAA4AEAATABQAFwAZABsAGwAdAB4AIQAj
ACUAJQAnACkAKwAuADEANQA4ADgAOQA6ADsAPQA+AD4APgA/AD8APwBAAEIAQQBAAD8A
PwA+AD0APQA7ADsAOQA5ADoAOQA4ADcANgA1ADUAMgAwAC4ALAAoACQAIQAgAB8AHQAc
ABoAGAAXABQAEwATAA4ADQAMAAsADAALAAoABwAGAAUAAwABAAEAAQAAAP//////////
///8//z//P/8//z//P/8//z//P/8//v/+//8//z/+//6//r/+f/4//j/9v/2//b/9v/2
//f/9v/2//T/9P/0//T/9P/0//T/8//0//P/8//z//H/8P/w//H/8//y//H/8P/u/+7/
7//v//H/8P/w//D/7v/u/+7/7f/v/+//7//v/+7/7v/t/+z/6v/r/+v/6//t/+3/7f/t
/+7/7v/u/+7/7P/s/+z/7f/t/+3/7P/s/+z/7P/s/+z/7P/s/+z/7P/u/+7/7f/t/+z/
6//q/+n/6//r/+v/6//r/+r/6P/o/+j/6P/q/+r/6v/q/+f/5//n/+f/5//n/+f/5//q
/+r/6v/q/+r/6//r/+r/6v/q/+v/6//s/+7/8P/y//L/8//3//n/+f/5//r/+//8////
AAABAAIAAgADAAQAAwADAAIA/v/5//j/+P/5//n/9v/z//D/7v/s/+z/7//w//D/7//t
/+v/6f/p/+n/6f/p/+j/6P/n/+f/5//m/+b/5//n/+f/6f/p/+f/5//n/+b/7v/7/wUA
EQAjADQARwBcAHkAqgDwAD4BfwGnAbgBsAGQAWUBLAHlAKEAZAAhAOf/xv+1/6n/q/+5
/8n/1f/a/9n/1//Y/9j/2//a/97/4P/f/9z/2v/Y/9f/1//X/9f/2f/Z/9n/2f/Z/9n/
2f/Z/9n/2f/Z/9n/2f/a/9z/3P/d/93/3f/d/9//3//g/+H/4v/j/+P/5P/k/+T/5P/l
/+b/5v/n/+j/5//n/+f/6P/o/+n/6v/r/+3/7v/w//D/8P/x//H/8//x//P/9f/2//j/
+f/7//v/+f/7//3//v8AAAIAAwAFAAgACQAKAAsACwAOABAAEgAUABcAGAAbAB8AIQAh
ACMAJAAnACkAKwAuADEANAA3ADUANwA6ADwAPAA9AD4APwBBAEIAQgBCAEUARQBFAEYA
RABDAEIAQQBBAEAAPwA/AEEAQQA/AD8APgA9ADwAOwA8ADsAOwA4ADgANgA0ADAALAAp
ACgAJwAnACYAJAAiAB0AGgAZABkAFwAXABcAFwAUABMAEgAPAA0ADQAMAAsADQANAAwA
CwALAAsACwALAAoACgAKAAoACAAIAAgACAAIAAgABwAHAAgACAAHAAYABgAFAAQABAAE
AAQABAAEAAUABQADAAIAAAAAAAAAAAACAAIAAgABAP7//f/9//3/+//6//r/+//7//r/
+f/4//n/+v/8//3//P/6//n/+P/4//j/+P/3//j/+f/6//v/+v/6//n/+P/4//n/+f/5
//n/+f/5//n/9v/2//b/9v/4//j/+P/5//n/+f/4//j/9v/2//b/9v/4//j/+P/4//b/
+P/1//b/+P/4//j/+P/6//r/+v/6//n/+f/5//n/+f/5//n/+f/4//j/+P/4//r/+//7
//r/+v/6//v/+//5//r/+//8//7///8DAAUACAAJAAsADQAMAA8AEAARABEAEAAQABAA
EQARABAADAAJAAgACAAJAAsACAAFAAIAAAD+//7/AQACAAIAAQD///3/+//7//v/+f/5
//j/+P/5//n/+f/4//j/+f/5//n/9//3//X/9f/1//j//v8JABUAIQAxAEAAUQBgAHUA
mADUACQBbwGfAa4BpgGOAXcBWAEfAdsAoABjACEA8v/Z/8f/v//J/9f/4f/k/+f/5//m
/+j/6//q/+r/7v/u/+z/6//q/+f/5//n/+f/6f/p/+n/6f/r/+v/6//r/+n/6f/p/+n/
6v/s/+//8P/u/+3/7P/r/+z/7f/v//H/8v/z//P/9P/y//L/8v/z//b/9v/3//j/+P/3
//b/9v/2//f/+P/5//v//P/+//7//v//////AQABAAMABQAGAAQABQAHAAcABwAJAAsA
DAAOAA==
         </WaveFormData>
      </LeadData>
      <LeadData>
         <LeadByteCountTotal>10000</LeadByteCountTotal>
         <LeadTimeOffset>0</LeadTimeOffset>
         <LeadSampleCountTotal>5000</LeadSampleCountTotal>
         <LeadAmplitudeUnitsPerBit>4.88</LeadAmplitudeUnitsPerBit>
         <LeadAmplitudeUnits>��V</LeadAmplitudeUnits>
         <LeadHighLimit>2147483647</LeadHighLimit>
         <LeadLowLimit>268435456</LeadLowLimit>
         <LeadID>V3</LeadID>
         <LeadOffsetFirstSample>0</LeadOffsetFirstSample>
         <FirstSampleBaseline>0</FirstSampleBaseline>
         <LeadSampleSize>2</LeadSampleSize>
         <LeadOff>FALSE</LeadOff>
         <BaselineSway>FALSE</BaselineSway>
         <ExcessiveACNoise>FALSE</ExcessiveACNoise>
         <MuscleNoise>FALSE</MuscleNoise>
         <LeadDataCRC32>1071556745</LeadDataCRC32>
         <WaveFormData>
zv/O/87/zv/N/8z/y//K/8r/yv/K/8r/yv/K/8r/yv/K/8r/yv/K/8z/zP/M/8z/yv/K
/8r/yv/N/87/z//Q/9D/0P/Q/9D/0//U/9X/1v/W/9b/1v/W/9b/1v/W/9b/1//Y/9n/
2v/c/9z/3P/c/9z/3P/c/9z/3//g/+H/4v/j/+T/5f/m/+f/6P/p/+r/7f/u/+//8P/w
//D/8P/w//T/9v/4//r//P/+/wAAAgAEAAYACAAKAA0ADgAPABAAEwAUABUAFgAaABwA
HgAgACEAIgAjACQAJQAmACcAKAAoACgAKAAoACYAJgAmACYAKAAoACgAKAAnACYAJQAk
ACIAIgAiACIAIgAiACIAIgAgACAAIAAgAB4AHAAaABgAFwAWABUAFAARABAADwAOAA0A
DAALAAoABwAGAAUABAAEAAQABAAEAAIAAgACAAIAAAAAAAAAAAACAAIAAgACAAAAAAAA
AAAAAAAAAAAAAAAAAAAAAAAAAP7//v/+//7//v/+//7//v/8//z//P/8//z//P/8//z/
+v/6//r/+v/4//j/+P/4//j/+P/4//j/9v/2//b/9v/0//T/9P/0//L/8v/y//L/8v/y
//L/8v/0//T/9P/0//T/9P/0//T/8v/y//L/8v/w//D/8P/w//L/8v/y//L/8P/w//D/
8P/u/+7/7v/u//D/8P/w//D/8P/w//D/8P/w//D/8P/w//D/8P/w//D/8P/w//D/8P/y
//L/8v/y//D/8P/w//D/8P/v/+//7//x//L/8v/x//H/8f/x//H/8f/y//L/8v/y//L/
8v/y//T/9P/2//f/9v/4//n/+//+////AQABAAUABwAJAAsACwAKAAkACAAMAA0ADQAL
AAcABAACAAEAAwADAAAA/v/6//f/9f/1//f/+P/4//b/9v/0//T/9f/0//L/8P/u/+v/
6//r/+v/7P/t/+//8P/y//L/8f/x/+3/7//y//b//v8JABUAJAA4AEwAXAB5AKQA4AAq
AXQBpwHBAcgBtgGVAW0BMAHpAKMAWAAVAOb/yP+y/67/uv/D/8X/yf/N/83/0v/X/9n/
2P/a/9//4f/g/+D/3v/f/9//3//f/97/3v/d/9v/3f/e/97/3v/e/97/3v/g/+D/4P/g
/+H/3//f/+D/4P/j/+P/5P/k/+f/5//n/+j/6P/p/+n/6f/o/+j/6f/p/+r/6//r/+z/
7f/u/+7/7v/u//D/8f/x/+//8f/x//P/9f/3//n/+v/6//z//f/9//z//v///wIAAQAD
AAQABQAIAAkACQAMAA0AEAASABMAEwAUABYAGAAYABoAGgAcACEAIwAkACUAJwApACoA
LQAtAC4AMQAxAC8ALwAvADAAMQAxADAAMAAwADAAMAAwACsAKwAsACwALAAqACkAKAAo
ACkAKgArACkAKgAqACgAKQApACkAKAAoACcAJgAlACEAIAAgAB4AHgAbABsAGAAWABQA
FAAUABUAFAATABIADwAOAAwADAAOAAwACwAKAAoACQAIAAgACAAIAAgACAAHAAcABQAF
AAUABQAFAAUABQAFAAUABQAFAAMAAwADAAMAAQABAAEAAgACAAEAAAD9//z//P/8//7/
/v/9//3/+v/6//n/+f/6//r/+v/6//r/+f/5//n/9//1//X/9f/1//T/9P/0//L/8v/y
//L/9P/1//X/9f/0//P/8v/v/+3/7P/s/+3/7v/v/+//7//x//D/8P/w/+//8P/w/+//
7v/t/+3/7v/u/+7/7v/u/+z/7P/t/+7/7v/s/+v/6//s/+3/7f/t/+//7v/t/+3/6f/q
/+r/7P/s/+z/7P/s/+z/7P/s/+n/6f/p/+n/7P/s/+v/6//p/+n/6f/p/+z/7P/s/+z/
7P/s/+z/7P/q/+z/7f/u//L/8//1//j/9//5//n/+//7//3///8AAAIAAgACAAQAAwAD
AAEA/f/8//r/+f/5//n/9v/0//L/7//t/+3/7//y//L/8P/v/+r/6f/p/+n/6P/n/+b/
5f/l/+X/5f/l/+X/5v/m/+b/5P/j/+P/4f/j/+L/4v/m//H//f8GABQAKAA6AFEAdgCq
AOwAMgFlAX0BiAGKAYUBcQFGAQ8B0wCSAE0ADgDc/77/rP+u/7f/u/+//8H/w//I/83/
z//S/9b/1//V/9T/1P/S/8//z//P/8//z//Q/9D/z//R/9L/0v/S/9D/0P/Q/9L/0v/S
/9L/0//V/9X/1v/W/9X/1f/W/9b/2f/Z/9n/2v/a/9v/2//b/9z/3P/d/93/3P/d/93/
3v/f/+D/4P/g/+L/5P/l/+X/4//l/+X/5//o/+n/6v/q/+z/7v/v/+//8P/y//P/9v/3
//n/+v/7//r/+//7//7///8CAAQABQAJAAoADAAOABAAEgASABQAFwAZABoAGwAdAB8A
IAAjACMAJAAnACcAJwAnACcAKAAqACsAKwAsACwALAAsACwAKAAnACcAJgAmACQAIwAi
ACIAIwAkACUAJAAkACMAIAAfAB8AHwAeABoAGQAYABcAFwAWABYAFAASAA8ADwAMAAgA
BgAGAAYABwAGAAUABAABAAAA/v/+/////v/+//7/AAD///7//v/8//z//P/8//3//f/7
//v//f/9//3//f/9//3//f/9//3/+//7//v/+//5//n/+f/6//r/+f/4//f/9v/2//b/
9P/0//P/8//0//T/8//z//D/8P/w//D/8v/x//H/8f/x/+//7//v/+3/7P/s/+z/7P/s
/+z/7P/u/+//7//v/+3/7f/t/+v/6f/o/+j/6f/p/+n/6P/n/+n/6P/o/+j/5//o/+j/
5//o/+f/5//o/+b/5v/m/+b/5v/m/+f/6P/o/+b/5f/l/+T/5f/l/+X/5v/m/+b/5//m
/+b/5f/k/+b/5P/l/+b/5//o/+b/5v/m/+b/4//j/+P/4//m/+b/5f/l/+X/5f/l/+X/
6P/o/+j/6P/m/+b/5v/m/+b/6P/p/+r/7v/v//H/9P/0//X/9P/1//f/+f/7//z//P/8
//z//v8BAAEA///7//r/+P/3//f/9f/y//D/7v/r/+n/6f/r/+r/6v/o/+f/5f/l/+b/
5//m/+X/5P/j/+L/4f/g/9//4f/i/+L/4v/i/+H/4f/f/9//4P/i/+j/7//3/wAAFAAm
ADgAUwB+ALQA9gA0AVkBawF2AXgBbwFRASAB6wCzAHQAMwD6/9D/uv+w/7L/uf+9/7//
v//B/8j/y//L/8z/0P/R/8//zv/O/8z/zf/N/83/zf/L/8z/zP/L/8n/yv/K/8r/zP/M
/8z/zv/O/87/zv/P/83/zf/O/87/0f/R/9L/0v/R/9H/0f/S/9L/0//T/9P/1v/W/9f/
1//W/9f/1//Y/9n/2v/a/9r/2v/c/93/3f/b/93/3f/f/+D/4f/i/+L/5P/m/+f/5//q
/+z/7f/w//D/8f/x//H/8v/z//P/9v/3//r//P/9////AAACAAQACAAKAAoADAAPABEA
EgATABMAFQAWABkAGwAcAB8AHwAfAB8AHwAgACAAIQAhACIAIgAiACIAIgAhACEAIgAi
ACAAHgAdABwAGQAZABkAGQAZABoAGgAYABcAFwAXABYAFAATABIAEQAPAA4ADgAMAAoA
BwAHAAQABAACAAIAAgABAAAA///+//3//P/6//r/+//6//r/+v/4//f/9v/2//j/+P/4
//j/9//3//X/9f/1//X/9f/1//X/9f/1//X/9//1//X/9f/z//H/8f/x//T/9P/z//L/
8//y//L/8v/w//D/7//v//D/8P/v/+//7v/u/+7/7v/s/+v/6//r/+n/5//n/+f/6P/o
/+n/6v/o/+j/6P/o/+j/6f/p/+n/5//n/+f/5f/l/+T/5P/l/+f/5//m/+X/5f/k/+T/
5P/l/+b/5v/l/+T/4//j/+T/5P/k/+T/5P/m/+b/5//o/+b/5P/j/+P/5P/l/+X/5f/l
/+T/4//j/+X/5v/m/+b/5P/k/+T/5P/k/+b/5v/m/+b/5f/l/+X/5f/k/+T/4//j/+X/
5f/l/+X/5v/m/+b/5v/k/+T/5P/k/+X/6P/q/+z/7P/t/+//8v/z//X/9f/3//v//f//
/wAA///+//3//v8AAAEAAAD9//r/+P/3//f/9f/y//D/7v/s/+v/7P/v/+//7v/r/+n/
6P/n/+f/5//o/+f/5v/l/+T/4//i/+H/4//k/+T/5P/k/+P/4//h/+X/5P/k/+z/9/8D
AAwAHAAwAEQAWwCCALgA/ABCAXcBmQGqAagBkQFpATQB9wC5AHQAJwDs/8z/tv+q/7D/
u/+//7//w//D/8T/y//R/9L/1P/V/9X/1P/U/9L/0f/R/9H/0f/T/9T/1P/T/9P/1P/U
/9T/0v/S/9L/1P/U/9T/1P/V/9b/1//Z/9r/2f/Z/9r/2v/b/9v/2//c/9z/3f/d/93/
3//g/+L/4//j/+P/4v/i/+X/5v/m/+b/5v/o/+n/6f/r/+3/7f/v/+7/7//w//D/8P/y
//P/8//1//j/+v/+////AQACAAMABAAFAAUACAAJAAwADgAPABAAEAARABIAFgAYABgA
GgAeACEAIwAlACYAJwAnACkAKgAsADAAMQAxADEAMQAyADMAMwAyADIAMwA0ADUANgAz
ADMANAA0ADYANAAzADIALwAvAC8ALwAtAC4ALgAsACwALQAuAC4AKgApACgAJwAlACQA
JAAiACQAIQAhAB4AGgAYABgAGAAVABQAEwASABEAEAAOAA4AEQAQABAAEAAOAA0ADAAM
AAwADAAMAAwADQANAAsACwAJAAkACQAJAAcABwAHAAcACQAHAAcABwAFAAMAAwADAAQA
BAADAAIAAQAAAAAAAAACAAIAAQABAAAAAAD//////v/+//7//v/+//3//f/9//3/+//7
//v/+f/4//j/+P/4//j/+P/4//f/9//2//X/9f/1//X/8//z//L/8v/z//X/9f/0//P/
8//y//L/8v/x//L/8v/x//L/8f/x//L/8v/y//L/8v/y//L/8//0//P/8P/u/+3/7v/v
//D/8P/w//D/8P/w//D/8P/w/+//7//v/+//7v/u/+3/7f/v/+//7//v/+7/7v/u/+7/
7v/u/+7/7v/u//D/8f/y//T/9f/3//r/+//9//3///8BAAMABQAGAAQABAAEAAYACQAJ
AAcAAwAAAP7//f/9/////P/6//j/9f/z//P/9f/0//T/8v/x/+7/7f/t/+3/7P/r/+r/
6f/p/+n/6f/p/+n/6v/q/+r/6v/p/+n/5//l/+b/7P/0//3/AwAOACAANABKAF8AggC2
APgAPgFxAYsBlgGUAY0BeQFMAQ0BzQCKAD0A/v/W/7z/rv+y/73/w//D/8f/yf/K/83/
0f/U/9b/2f/Z/9j/2P/W/9X/1f/V/9X/1f/W/9b/1f/T/9T/1P/U/9T/1P/U/9b/1v/W
/9b/1//X/9f/2P/Y/9v/2//c/9z/3f/d/93/3v/e/9//3//f/+D/4P/h/+H/4P/h/+H/
4v/j/+T/5P/k/+T/5v/n/+f/5f/n/+f/6f/q/+v/7P/s/+3/8P/y//P/9P/2//f/+v/6
//v/+//7//7//////wIAAwAGAAgACQAJAAoADAAOABIAFAAUABYAGQAbABwAHQAfACEA
IgAlACUAJgApACkAKQApACkAKgAqACsAKwAsACoAKgAqACoAJwAnACgAKAAqACgAJwAm
ACMAIwAjACMAIQAiACIAIAAfAB8AHwAeAB0AHQAdAB0AGQAYABgAFgAUABEAEQAOAA0A
DAANAA4ACwAKAAkACAAHAAYABAAEAAYABAADAAIAAAD///7//v8AAAAAAAAAAP/////9
//3//f/9//3//f/9//3//f/9//3/+//7//v//f/7//v/+//6//r/+f/4//f/9v/2//b/
+P/4//f/9//0//T/8//z//L/8v/y//L/8P/v/+//7//x/+//7//v/+//7v/u/+7/7P/s
/+z/7P/s/+3/7f/t/+v/6//r/+n/6f/o/+j/6f/r/+v/6v/p/+v/6v/q/+r/6v/q/+n/
5//o/+f/5//o/+b/5v/m/+b/5v/m/+f/6P/q/+j/5//n/+b/5//n/+f/5//m/+X/5f/l
/+b/5v/m/+b/5//m/+T/5P/k/+T/5v/m/+b/5v/l/+X/5f/l/+b/5v/l/+X/5f/l/+X/
5f/k/+T/5P/k/+T/5P/k/+T/5P/m/+f/6P/q/+v/7f/w//L/9f/2//n/+v/7//z//P/8
//z//P/+/wEAAQD///v/9v/0//P/8//1//L/8P/u/+n/5//n/+n/6v/q/+j/5//k/+P/
4//j/+L/4f/g/9//4f/h/+H/4f/f/+D/4P/g/+D/3//f/93/3f/e/+L/5v/r//X/AAAO
ACAANgBRAHYArADuACwBVQFpAXQBdgFvAVcBKAHvALcAegA3AP7/1v++/7D/sP+3/7v/
vf+//7//xP/J/83/zv/Q/9P/0v/Q/8//zP/L/8v/y//L/8v/zP/M/8v/yf/K/8r/yv/M
/8z/zP/O/87/zv/O/8//z//P/9D/0P/R/9H/0v/S/9H/0f/R/9L/1P/V/9X/1f/W/9b/
1//X/9j/2f/Z/9r/2//c/9z/3P/c/97/3//f/9//4f/h/+P/5P/l/+b/5v/m/+j/6f/p
/+j/6v/r/+7/7f/v//D/8f/0//X/9f/4//n//P/+////AQACAAQABgAKAAwADAAOABEA
EwAUABUAFwAZABoAHQAbABwAHwAfACEAIQAhACIAJAAlACUAJgAmACYAJgAmACUAJQAm
ACYAJAAiACEAIAAhACEAIQAhAB8AIAAgAB4AHQAdAB0AHAAaABkAGAAXABMAEgASABAA
EAANAA0ACgAKAAgACAAIAAYABAACAAAAAQAAAP7//v8AAP7//f/8//z/+//6//r/+v/6
//r/+v/5//n/9//3//f/9//3//f/9//3//f/9//1//P/8//z//X/8//z//P/8v/y//H/
8P/x//D/8P/w//D/8P/v/+//7v/u/+3/7f/s/+z/7P/s/+r/6f/p/+n/6//p/+n/6f/p
/+j/6P/o/+b/5v/m/+b/5v/n/+f/5//l/+X/5f/j/+X/5P/k/+X/4//j/+L/4f/j/+L/
4v/i/+P/5P/k/+P/4v/h/+H/4v/i/+L/4v/i/+D/4P/h/+L/4v/g/9//3//e/9//3//f
/9//3v/d/93/3v/g/+H/4v/g/9//3//f/+L/4v/g/+D/4P/g/97/3v/e/97/3v/f/+D/
4f/i/+L/4f/h/+H/4f/h/+H/4v/i/+L/4v/g/+D/4P/g/+D/4v/j/+T/5v/n/+n/7P/v
//H/8f/z//P/9f/3//j/+v/6//r//P/9//3/+//3//T/8v/x//H/8f/u/+z/6v/n/+X/
5f/n/+r/6v/o/+f/4//h/+D/3//e/93/3P/b/93/3f/d/93/2//c/9z/3P/e/93/3f/b
/9v/2v/e/+b/6//1/wIAEgAkADgAUQB0AKgA5gAqAV8BgQGUAZYBgQFXASAB4wCpAGwA
KQDw/8r/tv+o/6z/tf+7/73/v/+//8D/x//N/87/zv/R/8//zv/O/8z/y//L/8v/y//L
/8z/zP/L/8v/zP/M/8z/yv/K/8r/zP/N/87/z//R/9H/0f/S/9L/0f/R/9L/0v/V/9X/
1f/W/9b/1//X/9f/2P/Y/9n/2f/a/9v/2//c/93/3v/e/97/3P/e/9//3//h/+P/4//l
/+j/6f/q/+r/6P/q/+v/6//s/+7/7//y//X/9//4//n/+v/7//v//v/9/wAAAgADAAYA
CAALAA4ADgAQABAAEgAXABkAGgAbAB0AHwAgACMAIQAiACUAJQAoACkAKgAsAC0ALQAs
ACwALAAsACwALAAqACsALQAuAC4ALAArACoAJwAnACcAJwApACoAKgAoACcAJwAnACYA
JAAjACIAIQAfAB4AHgAcABwAGQAZABYAFAASABIAEgAPAA4ADQAMAAsACgAIAAgACgAI
AAcABgAIAAcABgAGAAgACAAIAAgACQAJAAcABwAEAAMAAgABAAEAAQABAAEAAwABAAEA
AQABAP///////wIAAgABAAAA///+//7//v/+//7//f/9//7//v/9//3/+//6//n/+P/6
//n/+f/5//n/9//3//f/9f/0//T/9P/1//b/9//4//f/9//2//X/9f/1//X/8//1//T/
9P/1//X/9f/0//P/8//y//L/8v/y//L/8f/v//H/8f/y//T/8v/y//L/8v/0//T/9f/2
//P/8P/u/+3/7//x//L/8//x//D/7//v/+//8v/y//L/9P/0//T/9P/0//L/8v/y//L/
8f/x//H/8f/y//L/8f/x//H/8f/x//H/9P/0//T/9P/0//T/9P/0//T/9v/3//j/+v/7
//3/AAABAAMAAwAFAAcACQALAAwACgAKAAoADAANAA0ACwAHAAQAAgABAAEA///8//r/
+P/3//f/+f/9//v/+v/3//X/9P/z//P/8//y//H/8P/v/+//7//v/+//7f/u/+7/7v/u
/+3/7f/r/+v/8v/8/wYAEQAfADIARgBYAGoAjQDCAAQBTgGOAbkByQHGAawBhQFNAQYB
wwB5AC4A9//W/77/sP+0/8D/xf/H/8v/y//P/9b/2//b/9r/3v/f/93/3P/c/9r/2//b
/9v/2//d/97/3v/d/93/3v/e/97/3P/c/9z/3v/e/97/3v/f/9//3//g/+D/4f/h/+L/
4v/j/+P/4//k/+T/5f/l/+X/6P/o/+n/6f/o/+n/6f/q/+3/7v/u/+7/7v/w//H/8f/v
//H/8f/z//T/9f/2//b/9v/4//n/+f/8//7///8CAAEAAwAEAAUABAAFAAUACAALAA4A
EAARABMAFAAWABgAGgAcABwAHgAfACEAIgAjACUAJwAoACsAKwAsAC8ALwAvAC8ALwAw
ADAAMQAxADIAMgAyADIAMgAvAC8AMAAwADIAMAAvAC4ALQAtAC0ALQAtAC4ALgAsACsA
KwArACoAKgApACgAJwAnACYAJgAkACQAIQAhAB4AHAAaABoAGgAYABYAFAASABMAEgAQ
ABAAEAAOAA0ADAAMAAsACgAKAAgACAAIAAgABwAHAAUABQAFAAUABQAFAAMAAwADAAMA
AwABAAEAAQADAAEAAQABAAAAAAD///7/+//6//r/+v/8//z/+//7//j/+P/3//f/9v/2
//b/9v/4//f/9//3//X/8//z//P/9f/0//T/9P/y//L/8v/y//L/8//z//P/8f/x//H/
7//v/+7/7v/v//H/8f/w/+//7//u/+7/7v/t/+7/7v/t/+3/7f/u//D/7v/u/+7/7v/u
/+7/7//w//D/7v/t/+3/7P/t/+3/7f/t/+z/6//r/+v/7P/s/+z/7P/r/+r/7P/s/+z/
7P/q/+r/6v/q/+r/6//s/+3/7f/s/+r/6f/p/+n/6f/p/+r/6v/q/+r/7P/s/+z/7P/s
/+7/7//w//L/8//1//j/+f/7//v//f/9////AQACAAIAAgACAAQAAwADAAEA/f/8//r/
+f/5//n/9v/0//L/7//t/+3/7//u/+7/7P/r/+j/5//n/+f/5v/l/+T/4//l/+X/5f/l
/+X/5v/m/+b/5v/l/+X/4//j/+T/6v/w//f///8MAB4AMABEAGEAjgDKAA4BTAFxAYEB
hAGCAXUBVQEgAecAqQBkACEA7v/K/7b/sP+2/7v/vf/B/8H/w//I/83/z//Q/9T/1f/T
/9L/0v/Q/8//z//P/8//z//Q/9D/z//N/87/zv/O/9D/0P/Q/9L/0v/S/9L/0//T/9P/
1P/U/9X/1f/W/9b/1f/V/9X/1v/Y/9n/2f/Z/9z/3P/d/93/3P/d/93/3v/f/+D/4P/g
/+D/4v/j/+P/4//l/+X/5//m/+f/6P/o/+r/7P/t/+3/7v/w//H/9P/1//f/+P/5//r/
+//7//7///8CAAQABQAHAAgACgAMAA4AEAAQABIAFQAXABgAGQAbAB0AHgAhACEAIgAl
ACUAJwAnACcAKAAoACkAKQAqACgAKAAoACgAJgAnACkAKgAoACYAJQAkACMAIwAjACMA
IQAiACIAIAAfAB8AHwAeAB4AHQAcABsAFwAWABYAFAAUABEAEQAOAA4ADAAMAAwACgAI
AAYABAAFAAQAAgACAAIAAAD///7//v/9//z//P/+//7//v/+//3//f/7//v/+//7//v/
+//7//v/+//7//n/9//3//f/+f/3//f/9//2//b/9f/0//X/9P/0//T/9P/0//P/8//w
//D/7//v/+//8P/x//L/8P/v/+//7//v/+3/7f/t/+//7v/u/+7/7P/s/+z/7P/q/+v/
6//r/+n/6f/p/+f/6P/o/+n/6//r/+v/6v/p/+f/5v/m/+b/5//o/+j/5//m/+X/5f/m
/+b/5v/m/+b/5v/m/+f/6P/o/+b/5f/l/+b/5//n/+f/5f/k/+P/4//j/+T/5P/k/+b/
5f/l/+X/5v/m/+T/5P/k/+T/5P/k/+T/5P/l/+X/5f/l/+b/5v/l/+X/5f/l/+X/5f/k
/+T/5P/k/+T/5P/k/+T/5P/m/+f/6P/s/+3/7//y//H/8//z//X/9//5//v//P/+//7/
/v8AAP/////9//n/+P/2//X/9f/z//D/7v/s/+f/5f/l/+f/6v/q/+j/5//k/+P/4//j
/+L/4f/g/9//3//f/9//3//d/97/3v/e/+D/3//f/93/3f/e/+D/5v/v//f/AAAOACIA
NgBPAHYArADsACoBUwFnAXABcgFrAUsBGgHlAK8AcAAvAPr/1P+8/7L/tP+9/7//vf+/
/8P/xv/L/8v/zv/Q/9H/z//O/87/zP/L/8v/y//L/8n/yv/K/8n/yf/K/8r/yv/K/8r/
yv/M/87/zv/O/8//z//P/9D/0P/R/9H/0v/S/9P/0//T/9T/1P/V/9X/1f/W/9b/1//X
/9j/2f/Z/9r/2//c/9z/3P/c/97/3//f/93/3//f/+H/5P/l/+b/5v/m/+j/6f/p/+j/
6v/r/+7/7//x//L/8//2//f/9//6//n//P/+////AQACAAQABgAGAAgACAAKAA0ADwAQ
ABEAEwAVABYAGQAaABwAIAAhACMAIwAjACQAJAAlACUAJgAmACYAJgAmACUAJQAmACYA
KAAmACUAJAAhACEAIQAhACEAIgAiACAAIQAhACEAIAAcABsAGgAZABUAFAAUABIAEgAP
AA8ADAAKAAgACAAIAAcABgAFAAQAAwACAAAAAAAAAP7//f/8//z/+//6//r/+v/6//r/
+v/5//n/9//3//f/9//3//f/9//3//f/9//3//X/9f/1//X/8//z//P/9v/2//X/9P/z
//L/8v/y//L/8v/x//H/8P/w/+//7//u/+7/7v/u/+7/7f/t/+3/7//t/+3/7f/r/+r/
6v/q/+n/6v/r/+z/6//r/+r/6f/r/+v/6//p/+f/5v/m/+f/5//n/+b/5f/m/+b/5//o
/+f/6P/o/+f/6P/n/+f/6P/m/+b/5v/m/+b/5v/n/+j/6P/m/+X/5f/m/+f/5//n/+f/
5v/l/+X/5f/m/+b/5v/m/+b/5v/m/+b/5v/m/+b/5v/m/+f/5//n/+f/5v/m/+X/5f/n
/+f/5//n/+j/6P/o/+j/5v/m/+b/5v/n/+r/7P/u//D/8f/z//b/9//5//n/+//7//3/
//8AAAEAAgADAAYABwAHAAUAAQD8//r/+f/5//f/9P/y//D/7//t/+3/7//u/+7/7P/r
/+j/5//n/+f/6P/n/+b/5f/l/+X/5f/l/+X/5v/m/+b/5v/l/+X/4//l/+b/7v/4//3/
BQAUACgAPgBUAHMAngDaACABZAGRAasBsgGkAYUBTwEOAcsAhwA+AP3/1v+8/6z/qv+y
/73/w//H/8X/xf/K/8//0//U/9j/2//a/9j/1//U/9P/0//T/9P/1v/Y/9n/2f/X/9j/
2P/Y/9b/1v/W/9j/2P/Y/9j/2f/Z/9n/2v/a/93/3f/e/97/4f/h/+H/4v/i/+P/4//j
/+T/5P/l/+X/5P/l/+X/5v/n/+j/6P/o/+r/7P/t/+3/7f/v/+//8f/y//P/9P/0//T/
9v/3//f/+v/8//3/AAD//wEAAgADAAYABwAHAAoACwAOABAAEQATABQAFgAYABoAHAAc
AB4AIQAjACQAJQApACsALAAvAC8AMAAzADMAMwAzADMANAA2ADcANwA4ADoAOgA6ADoA
NQA1ADYANgA4ADYANQA0ADQANQA2ADcANQA2ADYANAA1ADUANQA0ADAALwAuAC0AKwAq
ACoAKAAqACcAJwAkACAAHgAeAB4AHwAeAB0AHAAZABgAFgAWABgAFgAVABQAFAATABIA
EgAUABQAFAAUABMAEwARABEAEQARABEAEQARABEAEQARABMAEQARABEAEQAPAA8ADwAO
AA4ADQAMAA0ADAAMAAwACgAKAAkACQAKAAoACQAJAAYABgAGAAYABAADAAMAAwADAAEA
AQABAAIAAgADAAQAAAAAAAAAAAACAAMAAwADAAMAAwADAAEAAQAAAAAAAQABAAEAAAD/
/wEAAAAAAAAA//8AAAAA//8AAP////8AAAIAAgACAAIAAQAAAAAAAAACAAAA//////7/
///9//7//v/+//7//v/+//7//v/+//7///8AAAEAAQAAAP7//f////////////7//v/+
//7//v/+//7//v/+/wAAAQACAAQABQAHAAoADQAPAA8AEQATABUAFwAYABYAFgAWABgA
GQAZABcAEwAOAAwACwALAA0ACgAIAAYABQADAAMABQAGAAYABAADAAAA/////////P/7
//r/+f/7//v/+//7//v//P/8//z/+//5//j/9f/3//r/AAAIABEAGwAoADwAUABiAHkA
nADUABoBYgGZAbEBtgGwAaMBiQFSAQ0ByQCAADUA/v/e/8b/vP/C/8v/z//R/9P/1f/W
/9v/4f/k/+b/6f/p/+j/6P/m/+P/4//j/+P/5f/m/+b/5f/l/+b/5v/m/+b/5v/m/+j/
6P/o/+j/6f/o/+f/5//m/+j/6f/r/+z/6//r/+v/7P/s/+3/7f/t//D/8P/x//H/8P/x
//H/8v/z//T/9P/0//T/9v/3//f/9//5//n/+//8//3//v/+//7/AAABAAEAAgAEAAUA
CAAJAA==
         </WaveFormData>
      </LeadData>
      <LeadData>
         <LeadByteCountTotal>10000</LeadByteCountTotal>
         <LeadTimeOffset>0</LeadTimeOffset>
         <LeadSampleCountTotal>5000</LeadSampleCountTotal>
         <LeadAmplitudeUnitsPerBit>4.88</LeadAmplitudeUnitsPerBit>
         <LeadAmplitudeUnits>��V</LeadAmplitudeUnits>
         <LeadHighLimit>2147483647</LeadHighLimit>
         <LeadLowLimit>268435456</LeadLowLimit>
         <LeadID>V4</LeadID>
         <LeadOffsetFirstSample>0</LeadOffsetFirstSample>
         <FirstSampleBaseline>0</FirstSampleBaseline>
         <LeadSampleSize>2</LeadSampleSize>
         <LeadOff>FALSE</LeadOff>
         <BaselineSway>FALSE</BaselineSway>
         <ExcessiveACNoise>FALSE</ExcessiveACNoise>
         <MuscleNoise>FALSE</MuscleNoise>
         <LeadDataCRC32>2933854423</LeadDataCRC32>
         <WaveFormData>
yv/K/8r/yv/J/8j/x//G/8b/xv/G/8b/xv/G/8b/xv/G/8b/xv/G/8f/yP/J/8r/yP/I
/8j/yP/L/8z/zf/O/87/zv/O/87/z//Q/9H/0v/U/9T/1P/U/9T/1P/U/9T/1v/W/9b/
1v/W/9b/1v/W/9j/2P/Y/9j/2v/c/97/4P/e/97/3v/e/+H/4v/j/+T/5f/m/+f/6P/o
/+j/6P/o/+z/7v/w//L/9f/2//f/+P/5//r/+//8////AAABAAIAAwAEAAUABgAKAAwA
DgAQABAAEAAQABAAEgASABIAEgASABIAEgASABIAEgASABIAEwAUABUAFgAVABQAEwAS
ABIAEgASABIAFAAUABQAFAAWABYAFgAWABQAFAAUABQAEgASABIAEgAUABQAFAAUABMA
EgARABAADgAMAAoACAAJAAoACwAMAAwADAAMAAwACgAKAAoACgAKAAoACgAKAAwADAAM
AAwADAAMAAwADAAKAAoACgAKAAoACgAKAAoACgAKAAoACgAIAAgACAAIAAoACgAKAAoA
CAAIAAgACAAIAAgACAAIAAgACAAIAAgABwAGAAUABAAEAAQABAAEAAIAAgACAAIAAAAA
AAAAAAACAAIAAgACAAMABAAFAAYABgAGAAYABgAFAAQAAwACAAQABAAEAAQAAgACAAIA
AgAAAAAAAAAAAAEAAgADAAQABgAGAAYABgAFAAQAAwACAAIAAgACAAIABAAEAAQABAAG
AAYABgAGAAYABgAGAAYABgAGAAYABgAIAAgABwAHAAUABQAFAAUACQAJAAkACQAFAAcA
BwAGAAgACQAKAAwADgAPABEAEgAWABcAGAAaAB0AHgAhACMAIgAhACEAIgAlACYAJgAm
ACIAHgAdABsAGwAaABgAFgAUABAAEAAQABEAEQAQAA4ADgANAA0ADgAMAAoACQAIAAcA
BgAFAAQABwAIAAkACgAKAAoACgAIAAgACgAMAAwAEgAXACAAKgA6AEwAXgB4AJsAwwD9
ADwBcwGaAbgBwwG6AaABcwE3Ae4ApABnADwAGQAAAPb/9P/w/+f/5P/j/+X/6v/v//D/
7//x//b/9//3//b/9v/1//X/9v/2//T/9P/1//X/9f/1//X/9f/3//f/9//4//n/+f/5
//r/+f/4//j/9//5//v//P/9////AAAAAAAA///+//7//f/+//7//v/+/wEAAQABAAIA
AgADAAMAAwAEAAYABgAGAAQABQAFAAcACAAIAAkACQAJAAoACgAMAA0ADgAPAA8ADgAQ
ABAAEQATABMAEwAUABYAGAAaAB0AHQAdAB0AHgAfAB8AHgAeACEAIgAjACQAJQAmACcA
KQApACsALAAsACsAKgApACkAKAApACkAKQApACoAKgApACYAJQAkACQAJgAlACMAIgAj
ACQAJgApACgAJwAmACUAJgAmACYAJgApACkAKgAqACoAKAAmACYAJQAlACUAJQAjACIA
IAAfAB8AHwAfACAAHwAdABwAGwAdABwAHAAbABkAGQAaABoAFwAXABgAGAAYABgAFgAW
ABQAFQAXABcAGQAYABcAFwAXABcAFgAVABMAEwATABMAEwATABMAEwASABAADgANABAA
EAAQAA8ADgAMAAoACQAJAAkACQAJAAkACQAJAAkABwAGAAYABgAGAAYABgAFAAQAAwAD
AAQABgAGAAYABQAEAAMAAgAAAP//////////AQACAAIAAAAAAAAAAAAAAP3//f/+//7/
/v/+//7//v/9//3//f/9//v//P/8//v//f/8//z//P/+//7//v/+//z/+//7//v/+P/4
//j/+v/6//r/+v/4//j/+P/4//b/9v/2//b/9//3//j/+f/3//f/9//5//n/+f/5//f/
+f/5//j/+P/4//j/+f/6//3///8AAAIAAwAEAAYABwAGAAkACwALAAsADAAOAA8ADwAO
AA0ACAAFAAUABAAFAAQAAgAAAP7/+P/4//j/+f/7//r/+P/3//P/8v/y//L/8v/x//D/
8P/u/+7/7v/u//D/8P/w//D/7v/u/+z/7P/s/+r/6P/s//P/+v/+/wgAFgAoAEAAXQCD
ALMA6AAbAUABYAF5AYgBhAFnAT0BBgHGAIMASAAZAPb/3v/U/9L/zf/I/8X/w//I/83/
0v/V/9f/2P/Y/9f/1f/U/9H/0f/S/9L/0v/S/9P/0//V/9X/1f/V/9X/1f/V/9b/1v/V
/9T/1P/V/9b/2P/Z/9j/2f/Z/9n/2f/a/9r/2v/a/9r/2//b/9z/3P/c/9z/3f/d/93/
3v/e/9//3//f/97/4P/g/+D/4P/h/+H/4//k/+T/5f/l/+f/6P/o/+r/6//s/+3/7f/s
/+7/7v/v/+//7//v//D/8//0//X/9//6//v//P/+//7//////wAAAQACAAMABAAFAAYA
BwAJAAkACwAMAAwACgAKAAoACwAOAA8ADwAPAA0ADgAOAA0ADAALAAoACgAKAAkABwAG
AAgACAAJAAsACgAJAAgABwAHAAgACQAKAAoACQAJAAgABwAGAAUABgADAAMAAwADAAEA
AAD+//3//f/9//3//v/9//v/+v/5//v/+v/6//n/+f/5//r/+v/5//n/+v/6//r/+v/4
//j/+P/5//v/+//7//r/+f/5//n/+f/4//f/9//3//f/9//1//X/9f/1//X/9P/z//P/
8v/y//L/8f/z//L/8f/x/+//7//v/+//7f/t/+3/7f/t/+z/7P/s/+z/7P/s/+v/6v/p
/+n/6v/s/+z/7P/r/+v/6//r/+r/6P/n/+b/5f/n/+j/6P/m/+T/5P/k/+T/5f/l/+b/
5v/k/+T/5P/k/+H/4f/h/+H/4//k/+T/4//j/+L/4v/i/+D/4P/g/+D/4f/h/+L/4//j
/+L/4f/g/+L/4v/k/+T/5P/k/+P/4v/h/+D/4P/g/+D/4P/g/9//3//f/9//3//f/+H/
4v/j/+T/4//j/+P/4v/i/+P/5P/m/+j/6//t/+7/8P/v//D/8v/z//b/+f/7//v/+f/6
//z//f/+//7//v/6//j/9//1//X/8v/w/+7/7P/o/+j/6P/p/+f/5v/k/+P/4//i/+L/
4v/i/+H/4P/g/97/3v/e/97/3v/e/97/3v/e/97/3P/c/9z/3v/g/+L/5f/o//D//v8M
ABwANABTAHsAqwDaAAMBIgFAAVUBXAFIASEB9wDEAIoATQAeAPn/3P/O/8j/xP+//7z/
uf+7/77/xf/G/8f/y//M/8z/y//J/8j/x//H/8j/yP/I/8j/yf/J/8f/x//H/8f/yf/J
/8n/yv/L/8v/y//M/8r/yv/L/8v/zv/P/8//z//N/87/zv/O/87/zv/P/8//0P/Q/9D/
0P/R/9H/0f/S/9L/0//T/9P/1P/W/9b/1v/U/9X/1f/X/9j/2P/Z/9n/2f/a/9r/3P/f
/+D/4f/h/+L/5P/k/+X/5f/l/+X/5v/p/+r/6//t/+z/7f/u//D/8v/z//P/9P/2//j/
+v/8//z//P/8//3///8BAAIAAgAAAAAAAAABAAIAAwADAAMAAwAEAAQAAwADAAMAAwAE
AAYABQADAAIAAAAAAAEAAwADAAMAAwADAAQABAAEAAQABAADAAMAAgABAAAA//8AAP//
///////////+//z/+//8//v/+v/6//r/+f/5//n/+f/4//j/9//1//X/9v/2//X/9f/2
//b/9v/2//T/9P/2//f/+f/5//f/9v/1//X/9//3//b/9f/z//P/8//z//X/9f/1//X/
9f/0//P/8//0//T/9P/z//P/8v/x//H/8//z//P/8//v/+//7//v/+3/7P/s/+z/7v/u
/+7/7f/s/+v/6//s/+7/7v/u/+3/7f/t/+3/7P/r/+v/6//r/+3/7v/u/+z/6//q/+n/
6P/q/+v/7f/u/+3/7P/r/+r/6//r/+v/6//t/+7/7v/t/+3/7P/s/+z/7f/u/+//8P/v
/+3/7P/r/+7/8P/u/+7/7v/u/+7/7v/u/+7/7v/u/+7/8P/w//D/8P/u/+3/7f/t/+//
7//v//H/7//v/+//7f/v/+//7v/u//D/8v/1//j/+P/5//n/+v/9//7/AAABAAIABQAH
AAcABwAIAAoACwAOAA4ADgAKAAQAAwABAAEAAAD+//z/+v/4//j/+P/5//f/9v/0//P/
8//y//L/8v/y//H/8P/w/+7/7v/u/+7/7v/u/+7/7v/w//D/7v/u//D/8P/w//T/+/8A
AAYAEgAkADYASgBrAJMAwwD2ACkBVAF2AYkBiAF0AU0BHQHkAKAAWwAqAAkA8P/e/9r/
2v/R/8r/yf/H/8r/0//a/93/4f/i/+L/4f/f/97/2//b/9z/3P/e/97/3//f/+H/4f/h
/+H/4P/f/97/3v/f/9//3//g/+P/5P/m/+f/5v/n/+f/5//l/+b/5v/m/+b/5v/n/+f/
6//s/+3/7v/s/+v/6v/q/+3/7//w//H/8v/0//T/9P/2//f/9//5//n/+P/4//f/9//4
//j/+v/8//7/AAABAAQABgAGAAcACQAJAAkACgANAA4ADwARABEAEQARABIAFgAXABcA
GAAcAB4AIAAiACIAIgAiACMAIwAlACYAJgAkACQAJAAlACQAJQAlACUAJgAoACkAKQAp
ACkAKQAqACwAKwApACgAJwAmACYAJwAnACcAJwAnACcAKAApACoAKQApACoAKgAqACgA
JgAmACgAKQAqACsAKwAqACgAJwAkACMAIgAiACIAIQAhACEAIwAiACIAIQAhACEAIgAi
ACEAIQAiACIAIgAiACAAIAAfAB8AIAAfAB8AHgAdAB0AGwAbABoAGQAbABsAGwAbABkA
GQAZABkAFwAWABUAFQAYABgAGAAXABcAFgAVABUAFAATABIAEQAPAA8ADwAPAA8ADgAO
AA4ADAAMAAwACwAMAAsACwAMAAwADAAMAAsACQAJAAkACAAHAAcABwAHAAcACAAIAAYA
BgAGAAYABgAFAAUABgAGAAQABAAEAAQABQAFAAUABQADAAQABAADAAEAAAAAAAAAAAAA
AAAAAAAAAAAAAAACAAIAAgACAAAAAAAAAAAAAAD///////////////8BAAEAAQABAP//
//////7//v///wAAAgAEAAUABwAIAAoACwAMAA4ADwAQABMAFQAVABUAFgAYABkAGgAa
ABoAFgAQAA8ADQANAA4ADAAKAAgABAAEAAQABQAFAAQAAgABAP3//P/8//z/+v/5//j/
+P/4//j/+P/4//j/+P/4//j/+P/4//b/9v/0//T/+P/8////AgAIABYAJgA8AFIAbwCT
AMUA/gAvAVQBcAGJAZgBkgFxAUEBBgHCAHsAQAAXAPj/5v/g/97/1//Q/8//zf/O/9H/
2P/b/93/4P/i/+H/3//e/9v/2//c/9z/3P/c/93/3f/b/9v/2//b/9v/2//b/9z/2//b
/9v/3P/e/97/3//f/+D/4f/h/+H/4f/i/+L/4v/i/+L/4//j/+T/5P/k/+T/4//j/+P/
5P/m/+f/5//n/+b/6P/o/+j/5v/n/+f/6f/s/+z/7f/t/+7/8P/x//T/9P/0//T/8//y
//T/9P/1//j/+f/6//z///8AAAEAAwABAAEAAQACAAUABwAIAAoACwAMAA0ADgANAA4A
DwARAA8AEQASABIAEgASABIAEwASABMAEwATABEAEgASABEAEQARABEAEgASABEADwAO
AAwADAANAA8ADwAPAA8ADwAOAA4ADgAOAA8ADwAQABAADwAOAA0ADgALAAsACwALAA0A
DAAKAAkACgAJAAgACAAHAAUABAADAAUABAAEAAMA/////wAAAAD/////AAAAAAAAAAD+
//7//f/9//7//f////7//f/9//3//f/8//v/+//7//v/+//7//v/+//7//n/+P/3//f/
9v/2//b/9f/z//L/8f/x//H/8f/x//H/7//v/+//7//v/+7/7v/u/+7/7v/u/+3/7v/t
/+3/7v/s/+z/7P/r/+n/6f/p/+j/5//n/+f/5//p/+r/6v/o/+j/6P/o/+j/5//n/+j/
6P/m/+b/5v/m/+X/5f/l/+X/5f/m/+b/5f/l/+T/5P/k/+b/5v/m/+b/5P/j/+P/4//i
/+L/4v/i/+L/5P/k/+L/4v/i/+L/5P/k/+T/5P/k/+T/5P/k/+L/4f/h/+H/4//j/+P/
5f/j/+P/4//h/+P/4//i/+L/4//k/+b/6P/p/+v/7P/u//H/8v/0//X/9f/3//j/9//5
//r//P/9//7//v/+//r/+P/3//X/9f/0//L/8P/u/+j/6P/o/+n/6f/o/+b/5f/j/+L/
4v/i/97/3f/c/9z/3v/e/97/3v/e/97/3v/e/9z/3P/a/9r/3P/c/97/3v/j/+j/7P/4
/wgAHAAyAE8AcwCjANQA/QAgATwBUwFeAVABKQH7AMoAkABTACIA/f/i/87/xv/C/73/
vP+5/7f/vP/F/8r/yf/N/87/zP/L/8n/yP/H/8f/yP/I/8j/yP/J/8n/yf/J/8n/yf/J
/8n/yf/K/8v/y//L/8z/zP/M/83/zf/O/8//z//P/83/zv/O/87/z//Q/9L/0//S/9L/
0v/S/9X/1f/V/9b/1v/X/9f/1//W/9j/2P/Y/9r/2//b/93/3P/c/93/3f/d/97/3v/g
/+H/4v/j/+P/5P/m/+b/5//p/+n/6f/q/+v/7P/t/+//8P/x//L/9P/2//f/9//4//v/
/P/9//7///8AAAEAAwABAAMABAAEAAQABAAEAAUACAAJAAkACQAHAAgACAAHAAkACQAJ
AAoACAAHAAUABAAGAAYABwAJAAcABwAHAAcABgAGAAYABgAHAAcACAAIAAYABAACAAIA
AwADAAMAAwABAAAA/v/9//z/+//6//r//P/7//v/+//5//j/+P/3//X/9f/2//b/9f/1
//b/9v/0//T/8v/y//L/8//1//X/9f/0//P/8//z//P/8v/x//H/8f/x//H/7//v/+//
7//v/+7/7f/t/+z/7P/s/+v/7f/s/+v/6//p/+n/6f/p/+f/5//n/+f/6f/o/+j/6P/m
/+b/5v/l/+T/4//j/+T/4v/i/+L/4f/f/9//3//e/97/3//g/+H/3//g/+D/3v/e/97/
3v/e/9//3//g/+D/3v/e/97/3v/f/9//3//f/93/3v/e/93/3f/c/9z/3P/c/9z/3P/c
/9r/2f/Z/9n/2//c/93/3v/c/9z/3P/c/+D/4P/e/97/3v/e/93/3P/b/9r/2//c/93/
3v/e/93/3f/d/93/3f/d/9//4f/h/+H/3//f/9//3v/e/9//4P/i/+T/4//l/+b/6P/r
/+z/7v/v//D/8//1//X/9//4//r/+//7//r/+f/0//L/8f/v/+//7v/s/+r/6P/k/+T/
5P/l/+f/5v/k/+P/4f/g/+D/4P/c/9v/2v/a/9r/2v/a/9r/2v/a/9r/2v/c/9z/2v/a
/9r/2v/e/+L/4//o//D//P8KABwAMgBPAHMAnwDSAAMBLAFMAV8BYAFIAR0B7QC6AIAA
QwAUAPP/2v/I/8T/xP/B/7z/u/+3/7r/w//K/83/z//Q/87/zf/L/8r/x//H/8j/yP/K
/8r/y//L/8v/y//L/8v/yf/J/8n/yv/N/83/zf/O/9D/0P/R/9H/0v/T/9P/0//R/9L/
0v/S/9T/1P/V/9X/1v/W/9b/1v/X/9f/1//Y/9r/2//b/9v/3P/e/97/3v/c/93/3f/f
/+H/4v/k/+X/4//k/+T/5v/n/+j/6f/p/+z/7v/u/+//8f/x//H/8v/1//b/9//5//z/
/f/+/wAAAAABAAEAAgAEAAYACAAKAAkACgALAA0ADQAPABAAEAARABIAEwAVABYAFwAX
ABcAFQAWABYAFQAWABcAGAAaABwAGwAZABgAFwAWABYAFwAZABkAGQAZABoAGgAaABoA
GQAZABoAGgAZABgAFwAYABkAGQAZABkAGQAYABYAFQAUABMAEgASABAADwAPAA8ADwAO
AA4ADQAMAA0ADwAQABEAEQASABIAFAAUABIAEgAQAA8ADwANAA4ADgAOAA8ADQANAAwA
CwALAAsACwALAAsACwALAAsADQAMAAsACwAMAAwADAALAAsACgAJAAkABwAHAAcABwAH
AAcABwAHAAkACAAIAAgABwAGAAUAAwADAAMABAAGAAQABAAEAAMABQAFAAUABAAFAAUA
BQAFAAUABgAGAAQAAgACAAIAAgD/////AAAAAAEAAgADAAQAAwADAAMAAwAFAAYABgAF
AAQAAgABAAAAAQACAAMABAACAAEAAQABAAIAAgACAAIABgAGAAYABgAGAAUABAADAAIA
AgACAAIAAgACAAEAAQABAAMAAwADAAUABwAHAAcABQAHAAcABgAGAAcACAAKAAwACwAN
AA4AEAARABIAFAAVABcAGwAeAB8AHgAeAB8AHwAiACIAIgAeABgAFwAVABUAEwAQAA0A
CgAKAAwADgARABAADgALAAkABwAGAAYABgAEAAMAAgACAAIAAgACAAIAAAAAAAAAAAAC
AAIAAAAAAP7/AgAIAA4AFQAkADQARABUAGYAggCrANsAFQFQAX8BngG0AbcBogF6AUMB
AQG4AHQAQwAiAAUA8v/u/+z/5P/f/9z/2//d/+b/7f/q/+v/7//w/+7/7f/r/+r/6//r
/+z/7P/s/+z/7f/t/+3/7f/t/+3/7f/t/+3/7v/x//H/8f/y//L/8v/z//P/8v/z//P/
8//z//T/9P/0//T/9P/1//X/+P/4//j/+P/4//f/9v/2//j/+f/5//n/+v/8//z//P/8
//3//f////7//v////////8AAAAAAgAFAAYABwAHAAgACgAKAAsACwALAAsADAANAA4A
DwARABIAEwAUABYAFgAXABcAGAAZABoAGwAcAB0AHgAfACEAIQAjACQAJAAkACQAJAAl
ACQAJQAlACUAIwAkACQAIwAjACMAIwAkACYAJQAjACIAIAAgACEAIwAjACMAIwAjACMA
JAAlACYAJgAlACUAJAAlACQAIwAkACMAIwAjACMAIQAgAB4AHQAcABsAGgAaABoAGQAZ
ABkAFwAWABYAFQATABMAFAAUABEAEQASABIAEAAQAA4ADgAMAA0ADwAPAA8ADgANAA0A
DQANAAwACwAJAAkACQAJAAkACQAJAAkACAAGAAQAAwAEAAQABAADAAEAAAD//////f/9
//3//f/9//3//f/9//3//P/8//z//P/8//z/+//6//n/+f/6//j/+P/4//f/9f/1//X/
9P/1//X/9f/1//X/9v/2//T/8v/y//L/8v/x//H/8v/y//L/8v/y//L/8f/x//H/8f/x
//L/8v/x//H/8P/w//D/8P/w//D/8P/u/+3/7f/t/+7/7v/u/+7/8P/u/+7/7v/u/+7/
7v/u/+7/7v/u/+7/7v/u/+7/7f/r/+r/6f/p/+n/6f/r/+v/6//r/+n/7P/t/+3/7v/t
/+7/8P/y//P/9f/2//j/+f/6//z//f/+/wEAAwADAAMABAAGAAcABwAGAAUAAAD+//3/
+//7//r/+P/2//T/8P/w//D/8f/v/+7/7P/r/+n/6P/o/+j/5v/l/+T/5P/k/+T/5P/k
/+T/5P/k/+T/5v/m/+T/5P/k/+T/5v/o/+v/7v/4/wgAGAAqAEQAZwCRAMEA9gAfATwB
WAFrAXABXAEzAQMBygCGAEkAHAD5/+D/0v/M/8b/wf++/7v/vf/C/8n/yv/L/8//0P/Q
/8//zf/M/8v/y//M/8z/zP/M/83/zf/L/8v/y//L/83/zf/N/87/z//P/8//0P/Q/9D/
0f/R/9D/0f/R/9H/0f/S/9L/0v/U/9T/1f/V/9b/1v/W/9b/1//X/9f/2P/Y/9n/2f/Z
/9j/2v/a/9r/2v/b/9v/3f/e/97/3//f/9//4P/g/+L/4f/i/+P/4//k/+b/5v/n/+v/
6//r/+z/7f/u/+//8f/0//X/9v/4//r/+//7//z///8AAAEAAgAFAAYABwAJAAcACQAK
AAoADAAMAAwADQAMAA0ADQANAA0ADgAOAA0ADQANAA0ADgAOAA0ACwAKAAoACgALAA0A
CwALAAsACwAMAAwADAAMAA0ADQAOAA4ADgAMAAoACgAJAAkACQAJAAcABgAEAAMAAgAB
AAAAAAAAAP////////3//P/8//v/+f/5//r/+v/7//v//P/8//r/+v/4//j/+v/7//3/
/f/7//r/+f/5//n/+f/4//f/9//3//f/9//1//X/9f/1//X/9P/z//P/8v/y//L/8f/x
//D/7//v//H/8f/x//H/7f/t/+3/7f/v/+7/7v/u/+7/7v/u/+3/7P/r/+v/7P/q/+r/
6v/p/+n/6f/p/+j/6f/p/+n/6f/n/+j/6P/m/+b/5v/m/+b/5f/l/+b/5v/k/+T/5P/k
/+X/5f/l/+X/5f/m/+b/5f/l/+T/5P/k/+T/5P/k/+T/5P/j/+P/4//k/+T/5P/k/+T/
5P/k/+T/5P/k/+L/4v/i/+L/4v/i/+L/4v/k/+T/5P/k/+b/5f/l/+X/4//j/+P/5f/j
/+P/4//h/+P/4//i/+L/5f/m/+j/6v/r/+3/7v/w/+//8P/y//P/9v/5//v/+//7//z/
/v////7//v/+//r/+P/3//X/9f/y//D/7v/s/+j/6P/o/+n/6//q/+j/5//j/+L/4v/i
/+D/3//e/97/3v/e/97/3v/e/97/3v/e/97/3v/c/9z/3P/c/9z/3v/l/+r/7v/6/wgA
GgAwAE8AcwCfANAA+wAaATQBSQFSAT4BFwHrALwAggBJABoA+f/e/87/yP/G/7//vP+7
/73/wv/H/8j/y//N/87/zv/N/8v/yv/J/8n/yv/K/8j/yP/J/8n/y//L/8v/y//J/8n/
yf/K/83/zf/N/87/zv/O/8//z//O/8//z//P/9H/0v/S/9L/0v/S/9P/0//S/9L/0v/S
/9X/1f/V/9b/1P/V/9X/1f/Y/9r/2v/a/9j/2f/Z/9v/3P/c/93/3f/d/97/3v/g/+H/
4v/j/+P/5P/m/+b/5//p/+n/6f/q/+v/7P/t/+//8P/x//L/9P/2//f/9//4//n/+v/7
//z//f/+////AQACAAUABwAIAAoACgAKAAsACgALAAsACwANAA4ADgANAAsACwALAAwA
DgANAAsACgAKAAoACwANAAsACwALAAsACwAMAA0ADgAMAAsACwAKAAkACAAHAAgABwAH
AAcABwAFAAQAAgABAAEAAQABAAIAAAD////////9//z//P/7//n/+f/6//r/+f/5//r/
+v/6//r/+P/4//b/9//5//n/+//6//n/+f/5//n/+P/3//f/9//3//f/9//3//f/9//3
//b/9f/1//b/9v/2//X/8//y//H/8f/x//H/8f/x//H/8f/x//H/8//y//L/8v/w//D/
8P/v/+7/7f/t/+7/7v/u/+7/7f/v/+//7//u/+3/7f/t/+3/6//s/+z/6v/r/+z/7f/u
/+3/7f/u/+7/7v/u/+7/7v/t/+3/7f/t/+v/7P/s/+v/7f/s/+z/7P/s/+z/7P/s/+7/
7f/t/+3/7P/s/+z/7P/u/+z/7v/u/+7/7v/t/+z/6//q/+v/7P/t/+7/7v/t/+3/7f/t
/+3/7f/v//H/8f/x/+//8P/v/+3/7P/u//D/8//2//f/+f/6//z//f/+/wAAAQACAAUA
BwAHAAkACgAMAA0ADgAOAA4ACgAEAAMAAQABAP7//P/6//j/9f/2//f/+f/3//b/9P/z
//P/8v/y//L/8v/x//D/8P/u/+7/7v/u//D/8P/w//D/8P/w/+7/7v/u//D/9v/8////
AgAMAB4AMABEAFwAfwCpANsAEgE/AWIBfAGFAXoBVgEhAecAqABoADMADgD1/+D/2P/Y
/9b/0f/M/8n/y//S/9n/3v/f/+H/5P/m/+X/4//i/9//3//g/+D/4//k/+b/5//n/+f/
5//n/+b/5f/k/+T/5v/n/+j/6v/p/+j/6P/n/+v/7f/u/+//7//w//D/8P/y//L/8//z
//L/8v/y//L/8//z//P/9P/2//f/9//3//b/+P/4//j/+v/7//v//f/+//7//////wEA
AgACAAQABgAIAAoACwAKAAwADAANABEAEQARABIAEwAUABUAFwAaABsAHAAeACAAIQAh
ACIAIQAiACMAJAAnACgAKQArACsALQAuAC4ALgAuAC4ALwAwADEAMQAxADMANAA0ADMA
MwAzADMANAA0ADMAMQAwADIAMgAzADUANwA3ADcANwA4ADgAOAA4ADcANwA4ADgAOAA2
ADQANAA0ADUANgA3ADUANAAyADEAMQAxADEAMgAwAC8ALwAvAC0ALAAsACsAKwArACwA
LAAtAC0ALgAuADAAMAAuAC4ALQAtAC4ALQAtACwAKwArAC0ALQAsACsAKwArACsAKwAp
ACkAKQApACkAKAAnACcAKAAoACgAJwApACgAJwAnACUAJQAlACUAIwAjACMAIwAjACIA
IgAiACQAJAAkACMAIAAfAB8AIAAiACIAIgAhACMAIwAjACIAIQAhACEAIQAfACAAIAAe
AB4AHgAeAB4AHwAfACAAIAAeAB4AHgAeAB8AHwAfAB8AHwAgACAAHwAhACAAIAAgACAA
HgAcABwAHgAeAB4AHgAgACAAIAAgACAAIAAgACAAHgAdAB0AHQAfAB8AHwAhACAAHwAe
ABsAHwAfAB4AHgAdAB4AIAAiACMAJQAmACgAKwAsAC4ALwAwADMANQA1ADUANgA4ADkA
OgA6ADoANgAxAC8ALAArACwAKgAoACYAIgAiACIAIwAjACIAIAAfAB0AHAAcABwAGgAZ
ABgAGAAYABgAGAAYABgAGAAYABgAFwAWABMAEgAUABYAGgAeACMAKAAyAEIAVABmAHwA
mwDDAPcAMgFlAYoBpAG5AcIBtgGNAVUBFAHMAIcAUgAvABQABAACAAAA9//u/+v/5//q
//H/9v/5//3/AAAAAP///f/8//v/+//8//z/+v/6//v/+//7//v/+//7//v/+//7//z/
////////AAD///7//v/9/wAAAQABAAEA//8AAAAAAAAAAAAAAQABAAQABAAEAAQABQAF
AAUABgAEAAUABQAFAAYACAAIAAgACgALAAsADQAMAAwADQANAA0ADgAOABAADwAQABEA
EQAUAA==
         </WaveFormData>
      </LeadData>
      <LeadData>
         <LeadByteCountTotal>10000</LeadByteCountTotal>
         <LeadTimeOffset>0</LeadTimeOffset>
         <LeadSampleCountTotal>5000</LeadSampleCountTotal>
         <LeadAmplitudeUnitsPerBit>4.88</LeadAmplitudeUnitsPerBit>
         <LeadAmplitudeUnits>��V</LeadAmplitudeUnits>
         <LeadHighLimit>2147483647</LeadHighLimit>
         <LeadLowLimit>268435456</LeadLowLimit>
         <LeadID>V5</LeadID>
         <LeadOffsetFirstSample>0</LeadOffsetFirstSample>
         <FirstSampleBaseline>0</FirstSampleBaseline>
         <LeadSampleSize>2</LeadSampleSize>
         <LeadOff>FALSE</LeadOff>
         <BaselineSway>FALSE</BaselineSway>
         <ExcessiveACNoise>FALSE</ExcessiveACNoise>
         <MuscleNoise>FALSE</MuscleNoise>
         <LeadDataCRC32>3378002617</LeadDataCRC32>
         <WaveFormData>
3v/e/97/3v/d/9z/2//a/9z/3P/c/9z/2v/a/9r/2v/Z/9j/1//W/9f/2P/Z/9r/3P/c
/9z/3P/c/9z/3P/c/9z/3P/c/9z/3P/c/9z/3P/c/9z/3P/c/9z/3P/c/9z/3f/e/9//
4P/g/+D/4P/g/9//3v/d/9z/3//g/+H/4v/k/+T/5P/k/+X/5v/n/+j/6v/q/+r/6v/o
/+j/6P/o/+n/6v/r/+z/7f/u/+//8P/z//T/9f/2//f/+P/5//r/+v/6//r/+v/9//7/
//8AAAIAAgACAAIABAAEAAQABAAEAAQABAAEAAIAAgACAAIAAwAEAAUABgAGAAYABgAG
AAMAAgABAAAAAAAAAAAAAAAAAAAAAAAAAP///v/9//z/+v/6//r/+v/8//z//P/8//v/
+v/5//j/9//2//X/9P/0//T/9P/0//T/9P/0//T/9P/0//T/9P/z//L/8f/w//L/8v/y
//L/8v/y//L/8v/w//D/8P/w//L/8v/y//L/9P/0//T/9P/z//L/8f/w//H/8v/z//T/
8//y//H/8P/u/+7/7v/u/+//8P/x//L/8v/y//L/8v/x//D/7//u/+z/7P/s/+z/6//q
/+n/6P/o/+j/6P/o/+v/7P/t/+7/7P/s/+z/7P/q/+r/6v/q/+v/7P/t/+7/6//q/+n/
6P/l/+T/4//i/+b/6P/q/+z/7f/u/+//8P/v/+7/7f/s/+r/6v/q/+r/7f/u/+//8P/v
/+7/7f/s/+3/7v/v/+//7//v/+//7//x//H/8f/y//L/8v/y//L/8P/x//H/8P/w//D/
8P/w//D/8f/z//T/9f/2//f/+P/8//3//v///wEABAAFAAUABAAEAAUABwAJAAwADQAN
AAoABgAFAAMAAwAEAAQAAgD+//z/+//7//j/9//2//b/+P/4//f/9//1//P/8f/v/+3/
7f/t/+3/7//v/+//8P/y//H/8f/v//D/8v/z//P/8//x//H/9/8DABIAJQA+AFoAewCo
ANsACQEsAUkBVwFTAUUBJwH2ALEAaAAtAAcA6P/Q/8r/zv/R/87/0P/R/9L/2P/e/+H/
4f/j/+X/5//m/+b/5v/j/+H/4P/g/+L/4//k/+X/5//o/+j/5//m/+T/4//k/+L/4v/j
/+P/4f/h/+H/4f/i/+T/5f/m/+j/6v/r/+z/6v/p/+j/5//n/+j/6P/o/+v/7P/t/+//
8f/x//P/8//0//X/9v/3//b/9f/z//H/8//1//j/+//5//z//P/8//z//v/+//7////+
//7//f8BAAEAAQADAAIAAwADAAUACAAIAAgACAAJAAoACwANABAAEAAQABIAEwAUABUA
FgAXABcAGAAYABkAGQAZABkAGQAaABoAGwAdAB4AHwAgAB0AHQAcABwAHgAeAB0AHAAd
AB0AHgAeABwAHQAdAB4AHAAcABoAGgAaABoAGQAYABUAEwATABMAEwASABIAEQAQAA8A
DwAOAA0ADAALAAsACQAHAAYABQAGAAYABwAIAAYABQAFAAUABQAFAAUABgAIAAgABwAH
AAcABwAHAAcACgAKAAkACQAIAAgABgAGAAUABQAFAAUABgAHAAgACQAHAAcABwAHAAcA
BwAHAAYAAwADAAIAAQADAAQABAAEAAQABAADAAMAAQABAAAAAAACAAEAAQAAAP7//v/+
//7///8AAAEAAgAAAP7//f/9//v/+//6//r//f/+///////+//7//v/+//3//P/7//r/
+v/6//r/+v/6//r/+v/6//r/+v/6//r/+f/5//n/+f/5//r/+v/6//r/+f/4//j/+P/3
//j/+P/4//j/+P/4//j/9//3//X/9f/1//X/9//3//j/+P/4//j/+P/4//v/+//6//r/
+P/4//j/+P/3//n/+v/7//7///8AAAIAAQACAAMABQAIAAkACQAKAAoACwANAA4ADgAO
AA0ACwAKAAoACQAIAAoACQAGAAQAAgABAAEAAAD///7//v/9//r/+P/3//b/9f/0//P/
8//1//X/9f/1//X/9f/2//b/8//z//H/8P/y//H/7//v//H/8f/x//X//v8NACQAPgBZ
AHwAqwDZAAIBJQFBAVMBTwE9ARoB6wCqAGcALwAIAOr/1v/Q/9X/1v/W/9f/2P/c/+D/
4f/j/+f/5//n/+b/5v/m/+T/4//j/+T/5f/l/+X/5f/m/+j/6f/p/+j/5v/l/+b/5P/k
/+X/5f/m/+f/6P/p/+j/6P/n/+b/6f/q/+r/6v/p/+n/6f/p/+v/7P/s/+z/6v/q/+r/
6//r/+v/7f/t/+v/6//r/+v/7P/t/+3/7f/u/+//8f/z//H/9P/0//T/9P/2//b/9v/4
//j/+f/5//n/+f/5//v//P/9//3///8BAAIAAwAEAAMABAAFAAcACgAKAAoADAALAAwA
DQAOAA8ADwAQABAAEwATABMAEwAUABYAFwAZABgAGAAYABgAFwAXABYAFgAWABYAFQAU
ABQAEwATABIAEgATABMAFAAUABQAEgASABEAEAAOAAwADQALAAsACwALAAoACgAJAAcA
BQAEAAIAAgACAAIAAwACAAEAAQABAAEAAAAAAAAAAgABAAEAAQABAAEAAQACAAAAAAD/
////AQABAAEAAQACAAIAAQABAAIAAgAAAAAA/////////////////////wEAAQABAAEA
/////////v///////v/9//3//v/+//7/AAAAAP/////+//3/+//6//z/+//7//r/+v/6
//r/+v/6//r/+v/6//n/+P/4//n/9//3//b/9v/2//b/9v/1//T/9P/0//T/9P/0//T/
9P/0//T/9P/0//T/9P/0//T/9v/2//b/9v/z//P/8//z//H/8v/y//L/8//z//P/9P/y
//P/8//0//b/9v/2//b/9v/2//X/9P/y//H/8f/x//H/8f/x//H/8v/y//D/8P/w//D/
8v/z//P/9P/0//T/9P/0//X/9//4//n/+v/7//z//v/9//7///8BAAQABQAFAAYABgAH
AAkACgAOAA4ADQALAAgACAAHAAYABQADAP///P/8//v/+//6//f/9v/2//X/9f/0//T/
9P/x//D/7//v/+//7//v/+//7//v//D/8P/x//H/7//u/+7/7f/t/+3/7f/r/+3/8//+
/w0AIgA6AFcAfACnANEA9AARASkBMwElAQsB6gC9AIAARQAXAPj/3v/Q/87/z//S/9L/
0//U/9r/3v/f/9//4//j/+P/4v/i/+L/4P/f/9//4P/f/9//3//f/93/3v/e/93/3//e
/97/4P/g/+D/4f/h/9//3//f/9//4f/i/+L/4v/h/+L/4v/i/+P/4//j/+P/5f/m/+b/
5v/m/+b/5v/n/+f/5//p/+n/6f/p/+n/6f/o/+n/6f/p/+v/6//s/+3/6//u/+7/7v/w
//L/8v/y//T/9P/1//X/9//3//f/+f/8//3//f////7//v/+//7///8AAAEAAwAGAAYA
BgAIAAkACgALAAwADwAPABAAEAAPAA8ADwAPAA8AEAAQABEAEAAQABAAEAAQABEAEQAS
ABAAEAAPAA4ADgANAA0ADAAOAA8ADwAQABAAEAAOAA4ADgAOAA0ADAANAAsACwALAAkA
CAAIAAcABgAFAAUABAADAAIAAQABAAIAAQABAAEAAQAAAAAAAAD+//3//f/9//3//f/9
//7//P/8//v/+//8//3//v////7//v/9//3//v/+//z//P/9//3//f/9//v/+//7//v/
+//7//v/+//7//v/+//6//v/+//6//n/9//4//j/+P/4//j/9//3//X/9f/0//T/9v/1
//X/9P/0//T/9P/0//b/9v/2//b/9f/0//T/9f/z//P/8v/y//D/8P/w/+//7v/u/+7/
7v/v//D/8f/y//D/8P/w//D/8P/w//D/8P/y//L/8v/y/+//7//v/+//7//w//D/8P/u
/+3/7P/s//D/8f/x//D/8P/v/+7/7f/s/+7/7v/t/+3/7f/t/+3/7f/r/+v/7P/s/+7/
7v/u/+7/7//v/+7/7v/s/+z/7P/s/+7/8f/z//X/9f/1//X/9v/6//z//v8BAAQABQAF
AAYAAwADAAQABAAGAAYABQADAAIABAAFAAYAAwABAP3/+v/6//n/+f/4//T/8v/x/+//
7//u/+7/7v/w//D/8P/x/+7/7f/s/+v/6//r/+z/7P/r/+v/6f/o/+z/7f/r/+n/5//n
/+n/7//6/wkAIAA8AFcAfACrANkAAgEjATkBPwEzARcB8AC5AHYANQAHAOz/1v/G/8b/
yf/I/8b/xf/G/8j/zv/V/9f/2f/d/9//3v/e/97/2v/Z/9n/2v/b/9v/2//b/9n/2v/a
/9n/1//W/9b/2P/Z/9r/3P/d/+D/4f/i/+P/4P/g/9//3v/h/+L/4v/i/+L/4f/g/9//
4P/i/+P/5P/i/+L/4v/j/+X/5f/n/+f/5f/l/+X/5f/n/+n/6v/r/+r/6f/p/+n/6//u
/+7/7v/u//D/8P/w//T/9P/1//X/9//3//f/+f/6//v/+//9//z//P/8//z///8AAAEA
AwAGAAYABgAIAAkACgALAAwADQANAA4ADgAPAA8ADwAPAA0ADgAOAA8AEAAQABAAEAAS
ABMAEwAUABcAGAAYABgAFQATABIAEAAQABEAEQASABIAEgAQABAADgAOAA0ADAAJAAcA
BwAHAAgACAAJAAkACAAHAAcABgAEAAIAAAD//wAA////////AAAAAAEAAgAEAAMAAwAD
AAIAAQAAAAAAAgACAAEAAQABAAEAAQABAAIAAgABAAEAAAAAAP7//v8AAAEAAgADAAMA
AwADAAMAAgABAAAA//8AAAEAAgACAAEAAQAAAP////8AAAAAAAAAAAAA///////////+
//7//P/7//v/+v/8//z//P/8//z//P/8//z/+//6//r/+//7//v/+v/6//r/+v/6//n/
+P/4//j/+P/2//b/9v/2//j/+P/4//j/+P/4//j/+P/2//b/9v/2//X/9f/1//X/9//4
//j/+v/6//r/+v/4//j/9//3//n/+f/5//n/9//3//j/+P/4//j/+P/4//n/+f/4//j/
+P/4//j/+P/5//v//P/9//7///8AAAIAAwAEAAUABwAKAAsACwAMAAwADQAPABAAFAAU
ABMAEQAMAAwACwAKAAsACwAJAAgABAADAAMAAgABAAAAAAD///7//P/7//r/+f/4//f/
9//3//f/9//3//f/9//4//j/9//3//X/9P/y//P/9f/1//P/8f/1//3/CgAbADIATABl
AIgAtwDjAAoBKQFFAVUBUQE9ARoB5QCgAFkAJQACAOT/1P/U/9n/2v/Y/9n/2v/a/97/
4//n/+n/7f/t/+z/7P/s/+r/6f/p/+r/6//r/+v/6//p/+r/6v/p/+v/6v/q/+z/6v/q
/+v/6//t/+3/7f/t/+3/7v/u/+7/7//w//D/8P/v/+//7//v/+//8P/w//D/8P/w//D/
8f/x//H/8//z//P/8//z//P/8v/z//P/8//1//X/9v/3//f/+v/6//r/+v/8//z//P/8
//z//f/9/////////wEABAAFAAUABwAGAAYABgAGAAkACgALAA0ADgAOAA4AEAATABQA
FQAWABUAFQAWABYAFwAXABcAFwAZABoAGgAbABoAGgAaABoAGgAbABsAHAAcABwAGwAa
ABgAFwAXABYAFgAXABcAGAAWABYAFAAUABYAFgAVABQAEwARABEAEQAQAA4ADQALAAsA
CwAMAAwACQAIAAcABwAGAAUABQAFAAcABgAGAAYABQADAAIAAQABAAEAAQACAAMABAAE
AAUABAADAAIAAQAEAAQAAwADAAYABgAEAAQAAwADAAMAAwAFAAUABQAFAAMAAwADAAMA
AwADAAMAAgADAAMAAgABAAEAAgACAAIAAQAAAP7//f/9//3//P/8//7//f/9//z//P/8
//z//P/8//z//P/8//n/+P/4//n/+f/5//j/+P/2//b/9v/1//b/9v/2//b/9v/2//b/
9v/1//T/8//y//P/9P/1//b/9P/0//T/9P/0//X/9v/3//X/9v/2//b/9P/z//L/8v/y
//P/8//0//T/9P/0//L/8v/y//L/9P/0//P/8//z//P/8//z//L/8f/x//D/8v/y//L/
8v/z//P/8v/y//L/8v/y//L/8//1//b/9//4//n/+v/8////AAABAAMABQAFAAQABAAF
AAcACgAMAAwADAALAAkABgAGAAUABAAEAAMAAAD+//r/+f/5//j/+f/4//j/9//2//T/
8//y//H/8P/v/+//7//v/+//7//v/+//8P/w/+//7//t/+z/7P/t/+3/6//p/+n/6//x
//z/DQAiADoAVQB4AKEAywDwAA8BJwE1AS0BEwHwAMMAiABLABsA/P/i/9D/zP/P/9D/
0v/R/9D/1P/c/9//4f/j/+P/4f/g/+D/4P/g/9//3//g/+H/4f/h/+H/4P/g/9//3f/e
/97/3//i/+L/4v/j/+P/4f/h/+H/4f/h/+L/4v/i/+H/4v/i/+L/5f/l/+X/5f/j/+T/
5P/k/+b/5v/m/+f/5//n/+n/6f/p/+n/6f/p/+r/6//r/+v/6f/p/+r/6//r/+7/7v/u
//D/8v/y//L/8v/y//P/8//1//X/9f/3//b/9//3//n//P/8//z//P/9//7///8BAAIA
AgACAAQABQAGAAcACAAHAAcACAAIAAsACwALAAsADQAOAA4ADwAOAA4ADgAOABAAEQAR
ABIAEAAQAA8ADgAQAA8ADwAOAA4ADwAPABAAEAAQAA4ADgAMAAwACwAKAAcABQAFAAUA
BQAEAAQAAwACAAEAAQAAAP///v/9//3//v/9//3//f/7//r/+v/6//z/+//7//v/+f/5
//n/+v/6//r/+f/5//n/+f/5//n/+P/4//f/9//6//r/+P/4//n/+f/5//n/+f/5//n/
+f/3//f/9//3//X/9f/1//T/9P/1//X/9f/1//b/9v/2//T/9P/z//P/9f/1//T/9P/y
//H/8f/w//D/8P/w//D/8P/w//D/8P/t/+z/7P/t/+//7//u/+7/7v/u/+7/7f/s/+z/
7P/s/+z/7P/s/+z/7P/s/+z/7P/s/+z/7P/s/+z/7P/s/+z/7f/t/+3/7f/s/+z/6//q
/+r/6f/o/+j/6v/r/+v/7P/q/+r/6v/q/+7/7v/u/+7/7v/u/+3/7P/q/+n/6v/r/+z/
7f/r/+v/7P/s/+r/6v/q/+r/7f/t/+z/7P/q/+r/6v/q/+v/7f/u/+//8P/x//L/9P/3
//j/+f/7//7//////wAAAAABAAMABAAFAAQAAgD///3//v/+//7//v/9//r/+P/2//X/
9f/0//P/8v/y//H/7v/s/+v/6v/o/+b/5P/j/+X/5f/l/+X/5//n/+j/6P/n/+f/5f/k
/+T/5f/l/+X/4//h/+X/7f/2/wcAHgA0AE0AbgCZAMUA6gAJAR8BJwEXAfsA2ACrAHIA
OQANAPD/2P/G/8L/xf/E/8T/x//I/8r/0P/V/9X/1//Z/9n/2P/Y/9j/1v/V/9X/1v/X
/9f/1//X/9X/1v/W/9X/1f/U/9T/1v/X/9j/2v/b/9n/2f/Z/9n/1//Y/9j/2P/Z/9r/
2v/a/93/3f/d/93/2//c/9z/3P/c/9z/3P/d/9//3//h/+H/3//f/9//3//e/9//3//f
/+D/4f/j/+X/4//m/+b/5v/o/+r/6v/q/+r/6v/r/+v/7f/t/+3/7//w//H/8f/z//T/
9P/0//T/9f/2//f/+f/9//7///8CAAAAAAAAAAAAAQABAAIAAgAFAAUABQAFAAUABgAG
AAcABwAGAAUABAAFAAcACAAKAAgACAAHAAYABgAFAAUABAAFAAcACAAKAAwADAAKAAoA
DAAMAAsACgAJAAcABwAHAAoACgALAAsACQAHAAYABAAFAAQAAwADAAIAAQABAAEA///+
//7//v/+//3//f/9//7///8AAAIAAgACAAEAAQD///////////7//v/9//3/AAAAAP7/
/v/+//3//P/7//z//f/+////AQABAAEAAQABAAEAAQAAAP/////+//3/+//8//z//P/8
//z/+//7//3//f/8//z/+//5//j/9v/3//j/+f/6//n/+P/3//b/+P/4//n/+//7//v/
+v/6//j/+P/4//f/9v/2//b/9v/1//T/8//y//X/9v/3//j/9v/2//b/9v/4//j/+P/4
//T/8//y//H/9P/2//f/+P/2//X/9P/0//T/9//5//r/+v/8//z//P/8//n/+P/2//X/
9f/1//X/9f/1//X/9v/2//T/9P/0//T/+P/5//n/+v/4//j/+P/4//v//f/+/////v//
/wAAAgABAAIAAwAFAAgACQAJAAoACAAJAAsADAAMAAwACwAJAAYABgAFAAQAAwABAP3/
+v/8//3///8AAP7//P/7//n/9v/0//P/8v/y//L/8v/z//P/8//z//P/8P/v/+//7v/u
/+//7v/u/+7/8f/z//P/8//3////DQAeADUATgBuAJUAwgDxABkBOAFPAVcBTQExAQsB
0ACFAEIAFQD3/9z/zv/O/9L/0//U/9T/1f/W/9z/4v/h/+P/5f/l/+X/5P/k/+T/4//j
/+T/5v/p/+n/6f/p/+f/6P/o/+f/5f/k/+T/5v/n/+j/6v/r/+v/6//r/+v/6f/q/+r/
6v/t/+7/7v/u/+//7//v/+//7//w//D/8P/y//L/8v/z//H/8f/z//P/9f/1//X/9f/2
//f/9//3//f/9//4//n/+f/8//z//P/+/wAAAAAAAAQABAAFAAUABAADAAIAAwAGAAcA
BwAJAAsADAANAA4AEQASABMAFQAVABQAEwAUABYAGAAaABwAHQAdAB4AHgAfAB8AHwAf
ACEAIgAiACMAIgAiACIAIgAkACUAJQAmACgAKAAnACYAJgAlACUAJAAiACMAIwAkACIA
IgAgACAAIAAgAB8AHgAeAB0AHgAfAB4AHAAbABkAFwAVABQAEgARABAADwAPABAADwAP
AA8AEQAQABAAEAAOAA0ADQANAAsACwALAAwADAAMAAsACwALAAsACwALAA4ADgANAA0A
DgAOAAwADAALAAsACwALAA0ADQANAA0ADAALAAoACQAJAAkACQAIAAcABwAGAAUABQAG
AAYABgAIAAgABwAHAAcABwAGAAYABgAFAAUABAAEAAQABAAEAAIAAgACAAIAAwACAAIA
AwABAAEAAAAAAAIAAgACAAEAAAAAAAAAAAAAAAAAAAAAAAIAAgACAAIAAgACAAIAAgAB
AAAA///+//7///8AAAEA//8AAAAAAAAAAP///v/+//7//////wAAAAD+//7//v/+//7/
/v8AAAAA/////////////////v/9//3//P/8//z//P/8///////+//7//v/+//7//v/9
////AAABAAQABQAGAAgACQAKAAsADQAOAA8ADwAQABAAEQATABQAFAAUABMAEQAOAA4A
DQAMAAwACwAIAAYABAADAAMAAgABAAAAAAD///7//P/7//r/+f/4//f/9//5//n/+f/5
//n/+f/6//r/+f/5//f/9v/2//f/9//1//H/7//z//3/CgAfADYAUABvAJQAwwDtABAB
LQFFAUsBPQEhAfoAxQCAAEEAFwD6/+L/1P/U/9f/2P/Y/9f/2v/e/+L/5f/n/+n/7f/r
/+r/6v/q/+j/5//n/+j/6f/p/+n/6f/n/+j/6P/n/+n/6P/o/+r/6P/o/+n/6f/p/+n/
6f/p/+n/6v/q/+r/6//s/+z/7P/t/+3/7f/t/+//8P/w//D/7v/u/+7/7//t/+3/7//v
/+//7//v/+//8v/z//P/8//z//P/9P/1//P/9v/2//b/9v/4//j/+P/6//r/+//7////
/////wEAAgADAAMABQAGAAYABgAGAAcACAAJAAsADAAMAAwADgAPABAAEQASABMAEwAU
ABQAFQAVABUAFQAXABgAGAAZABgAGAAYABgAGAAZABkAGgAaABoAGQAYABgAFwAXABYA
FgAXABcAGAAWABYAFAAUABYAFgAVABQAEwARABEAEQAPAA4ADgANAAwACwALAAoACQAI
AAcABwAGAAUABQAFAAUABAAEAAQAAgABAAEAAQADAAMAAwAEAAIAAgABAAEAAgADAAQA
BQAEAAQAAwADAAIAAgAAAAAAAQABAAEAAQABAAEAAQABAAMAAwADAAMAAwADAAMAAgAB
AAEAAAD/////AAAAAAAA/v/+//3//f///////v/+//7//f/9//z//P/8//z//P/6//r/
+v/6//n/+P/4//n/+//7//r/+v/4//j/+P/3//b/9v/2//b/9v/2//b/9v/2//b/9v/2
//b/9v/2//b/9v/2//b/9v/1//X/9f/1//X/9v/2//b/9v/1//T/9P/2//f/9//4//b/
9v/2//b/9v/2//T/9P/0//T/9P/0//P/8//z//P/8//z//X/9f/2//b/9P/0//T/9P/1
//X/9P/0//b/9v/2//b/9//5//r/+//8//3//v8AAP//AAABAAMABgAHAAcACAAIAAkA
CwAMAAwADAALAAkACAAIAAcABgAEAAMAAAD+//7//f/9//z/+//6//r/+f/4//b/9f/0
//P/8v/x//H/8f/x//H/8f/x//H/8v/y//P/8//x//D/7v/v/+//8f/v/+//7//z//7/
DQAiADoAVQB2AKEAyQDsAAkBHwEpAR0BAwHiALkAggBJABsA/P/k/9T/0P/T/9b/1v/X
/9j/3P/i/+P/4//l/+f/5f/k/+T/5P/i/+H/4f/i/+H/4f/h/+H/4//k/+T/4//j/+L/
4v/k/+T/5P/l/+X/5f/l/+X/5f/n/+j/6P/o/+f/6P/o/+j/6v/r/+z/7f/t/+7/7v/u
//D/8P/w//H/8//z//X/9f/3//f/9//3//f/9//2//X/9//3//j/+f/3//r/+v/6//r/
/P/8//z//v/+//////8BAAEAAQADAAIAAwADAAUABgAGAAYABgAJAAoACwANAA4ADgAO
ABAAEAAQABAAEAAUABUAFwAYABkAGQAZABkAGwAcABwAHQAeAB4AHgAeAB4AHwAfACAA
IAAgAB8AHgAeAB0AHQAcAB4AHwAfACAAIgAiACAAIAAfAB4AHAAaABsAGQAZABkAFwAW
ABYAFQAUABMAEwASABMAEgARABEAEAAPAA8ADwANAAwADAAMAAsACQAIAAcABwAHAAcA
CAAIAAgABwAHAAcABwAHAAcACQAKAAoACwAKAAoACAAIAAcABwAHAAcABwAHAAcABwAJ
AAkACQAJAAsACwALAAoABwAHAAYABQAFAAYABgAGAAYABgAFAAUABwAHAAYABgAEAAMA
AwACAAQABAAEAAQABAAEAAQABAADAAIAAgADAAMAAwACAAIAAAAAAAAA//8AAAAAAAAA
AAAAAAAAAAAAAAAAAAAAAAAAAAAAAAAAAAAAAAAAAAAA/f/9//3//f/+/wAAAQACAAIA
AQAAAAAA/v//////AAACAAAAAAAAAAAAAAD+//7//f/9//3//f/9//3//////wAAAAD+
//7//v/+/wEAAQAAAAAA///+//3//P/+/wEAAwAFAAgACQAKAAwACwAMAA0ADwASABMA
EwAUABUAFwAaABwAHAAcABsAGQAVABQAEgAQABIAEQAOAAwACAAHAAcABgADAAIAAgAB
AAIAAAD///7//v/+//7////9//3//f/9//3//f/+//7//f/9//v/+v/8//v//f////3/
+f/9/wcAGAAtAEgAZACDAKoA1wABASIBPQFLAUcBLQEJAdgAmwBYACcACQDw/9z/1P/Y
/9v/3v/e/9//4P/k/+r/7f/v//H/8//x//D/8P/w/+z/6//r/+z/8P/x//L/8//x//L/
8v/x//D/7v/t/+7/7//w//L/8//x//H/8f/x//L/9P/1//b/9//4//j/+P/4//f/9v/1
//f/+P/4//j/9v/2//b/9//5//n/+//7//3//f/9//3//P/9//3//f//////AAABAAAA
AgABAAAAAQAEAAUABgAGAAYABwAHAAkACQAJAAsADgAPAA8AEQAUABQAFAAUABcAGAAZ
ABsAGwAaABkAGgAeACAAIgAkACMAIwAkACQAJQAlACUAJQAjACQAJAAlACcAKAApACoA
LAAtAC0ALgAtACwAKgAoACoAKQApACgAKwAtAC4AMAAuACwAKAAmACYAJgAlACQAIgAf
AB4AHQAfACAAIgAjACAAHwAfAB4AHwAeAB0AHQAZABcAFgAVABQAEgARABAAFAAVABcA
GQAXABcAFwAYABgAGAAXABcAFQAVABUAFQAVABQAEgARABUAFgAVABYAGQAZABkAGQAY
ABcAFgAVABMAEwATABMAEwATABMAEgASABMAEwATABMAFAAUABQAEwASABAADwARABEA
EAAQABAADwAPAA4ADAAMAAwADAAOAA4ADgAOAA8ADgAOAA8AEAARABEAEgAQABAAEAAP
AA4ADgAOAA4AEAAQABAAEAAOAA4ADgAOABAAEAAQABAADwAOAA0ADAAOAA8AEAARABEA
EAAQABAADgAOAA4ADgAQABAADwAPABAAEQASABMAEgARABEAEAASABIAEgASABIAEQAP
AA4AEAAQABAAEAARABMAFAAVABgAGQAaABwAHwAgACEAIwAkACUAJQAmACgAKQArACwA
LgAuAC0AKwAmACYAJQAkACUAJQAjACIAIAAfAB8AHgAdABwAHAAbABsAGgAaABoAFwAW
ABUAFQAVABUAFQAVABUAFQAWABYAFAATABAADgAOAA8AEwATABEAEQAXACEAMABDAFoA
cgCRALoA6QAXATwBWwFzAXsBcwFXASoB7wCkAGEANQAUAPr/8P/y//f/9v/y//P/9v/4
//7/AwAFAAkACwALAAoACgAKAAoACQAJAAoADQANAA0ADQANAA4ADgANAA8ADgAOABAA
EgASABMAEwASABEAEAAPABEAEgASABIAEQASABIAEgARABEAEQARABIAFAAVABYAGAAY
ABgAGQAXABcAGQAZABsAGwAbABsAHAAdAB0AHQAfAB8AIAAhAB8AIgAiACIAIgAkACQA
JAAkAA==
         </WaveFormData>
      </LeadData>
      <LeadData>
         <LeadByteCountTotal>10000</LeadByteCountTotal>
         <LeadTimeOffset>0</LeadTimeOffset>
         <LeadSampleCountTotal>5000</LeadSampleCountTotal>
         <LeadAmplitudeUnitsPerBit>4.88</LeadAmplitudeUnitsPerBit>
         <LeadAmplitudeUnits>��V</LeadAmplitudeUnits>
         <LeadHighLimit>2147483647</LeadHighLimit>
         <LeadLowLimit>268435456</LeadLowLimit>
         <LeadID>V6</LeadID>
         <LeadOffsetFirstSample>0</LeadOffsetFirstSample>
         <FirstSampleBaseline>0</FirstSampleBaseline>
         <LeadSampleSize>2</LeadSampleSize>
         <LeadOff>FALSE</LeadOff>
         <BaselineSway>FALSE</BaselineSway>
         <ExcessiveACNoise>FALSE</ExcessiveACNoise>
         <MuscleNoise>FALSE</MuscleNoise>
         <LeadDataCRC32>1710709319</LeadDataCRC32>
         <WaveFormData>
3v/e/97/3v/e/97/3v/e/97/3v/e/97/3v/e/97/3v/c/9z/3P/c/93/3v/f/+D/4P/g
/+D/4P/g/+D/4P/g/+L/4v/i/+L/4v/i/+L/4v/i/+L/4v/i/+L/4v/i/+L/4//k/+X/
5v/o/+j/6P/o/+f/5v/l/+T/5f/m/+f/6P/q/+r/6v/q/+3/7v/v//D/7v/u/+7/7v/u
/+7/7v/u//H/8v/z//T/9v/2//b/9v/4//r//P/+/wAAAAAAAAAAAAAAAAAAAAABAAIA
AwAEAAUABgAHAAgACgAKAAoACgAMAAwADAAMAAsACgAJAAgACwAMAA0ADgAOAA4ADgAO
AA0ADAALAAoACgAKAAoACgAIAAgACAAIAAYABgAGAAYABAAEAAQABAAGAAYABgAGAAMA
AgABAAAA/v/+//7//v/+//7//v/+//7//v/+//7//v/+//7//v/9//z/+//6//v//P/9
//7//v/+//7//v/8//z//P/8//7//v/+//7/AAAAAAAAAAD///7//f/8//3//v///wAA
/v/+//7//v/9//z/+//6//3//v///wAAAAAAAAAAAAD///7//f/8//z//P/8//z/+//6
//n/+P/2//b/9v/2//n/+v/7//z//P/8//z//P/7//r/+f/4//n/+v/7//z/+//6//n/
+P/1//T/8//y//b/+P/6//z//v/+//7//v/7//r/+f/4//b/9v/2//b/+f/6//v//P/7
//r/+f/4//r/+f/5//n/+//7//v/+//7//v/+//7//3//f/9//3//f/9//3//P/7//v/
+//7//3//v///wIAAAABAAIAAwAHAAgACQAKAAsADQAPABAADgAOABAAEgAVABYAFgAU
ABIADwAOAAwADAANAA0ACwAJAAgABgAGAAQAAgAAAP3/AAAAAAAAAAD+//v/+v/4//f/
9//4//j/+P/3//f/+P/5//n/+f/6//j//P/8//z/+v/4//j//P8EABIAIAA0AEwAZQCI
ALIA2wD3AA0BFwETAQYB8ADMAJoAYgA2ABgA/P/l/9v/3P/c/9r/2v/a/9z/4//p/+v/
7P/s//D/8P/w/+//7//s/+v/6v/p/+v/7P/v//D/8f/x//L/8v/w//D/8f/x//D/8P/w
//D/7v/u/+7/7v/v//D/8f/y//T/9f/2//f/9v/1//X/9f/1//X/9f/1//b/9v/3//f/
+f/7//v/+v/8//3//f/9//z/+//6//r//f/+////AAD+/wAAAAABAAIAAgAEAAUABAAE
AAQABQAFAAUABwAIAAYABwAIAAkADAAMAA0ADQANAA8AEAARABIAEgASABMAFQAWABcA
GAAZABkAGQAaABgAGAAaABsAGQAZABoAGgAbABwAHQAfAB4AHQAcABoAHAAdAB0AHQAd
AB0AHgAfAB4AHwAfAB8AHQAdABsAGgAZABkAGQAYABUAFAATABIAEAAPAA8ADwAQABAA
DgANAA4ADQAMAAwACQAHAAYABQAHAAcABwAHAAcABQAFAAYABgAFAAUABgAIAAcABwAH
AAcABwAIAAkACgAKAAkACQAJAAkACAAIAAUABQAFAAYACAAIAAgACAAGAAUABQAEAAYA
BgAGAAYABAADAAEAAQADAAMAAwADAAMAAwADAAMAAQD////////////////+//7//f/9
//3//v/////////7//v/+//6//r/+v/6//r/+//9//7////+//z/+//7//n/+v/7//v/
+v/6//r/+f/6//r/+v/6//n/+f/6//r/+P/4//j/+P/6//r/+v/7//v/+//6//r/+f/3
//r/+v/6//r/+v/5//n/+f/5//j/9//2//X/9//3//f/9//3//f/9//5//n/+f/4//f/
9f/1//X/9f/2//f/+v/6//3//v///wEAAAABAAIAAwAFAAcACAAIAAYACAAKAAsACgAK
AAgABwAGAAcABwAHAAkACAAFAAMAAgAAAAAA///+//3/+//7//j/9//2//X/8//z//L/
8f/x//L/8v/y//P/8//0//T/8f/w//D/8P/u/+7/7v/u/+7/7P/s/+7/9v8CABQAKAA9
AFoAfgClAMcA5wD/AA0BCAH4ANwAuACGAFQAKAAKAO//2//W/9b/1v/W/9b/2P/b/9//
4f/k/+b/5v/o/+j/5//n/+X/5f/l/+X/5P/k/+b/5v/m/+f/6f/q/+n/6P/o/+f/5v/m
/+b/5v/n/+j/6f/q/+j/6P/o/+j/6f/p/+n/6f/p/+n/6v/r/+v/6//r/+v/7P/s/+3/
7f/r/+3/7f/s/+z/7f/t/+3/7//v/+//8P/w//D/8P/w//D/8v/y//P/8v/y//T/9f/2
//b/9v/3//f/9//5//r/+v/7//z//f/+//7/////////AQACAAMABgAGAAYABwAHAAgA
CQAKAAkACQAJAAoACgAKAAwADQAOAA8AEQASABIAEgASABMAEgARABAADgAOAA8ADwAP
AA4ADQANAA0ADgAPAA8ADwAPAA8ADQAMAAkACQAJAAgACQAIAAcABgAEAAMAAwADAAEA
AAD9//v//f/9//3//v/8//v/+//7//v/+//7//v//f/7//v//P/8//v/+//8//z/+//7
//v/+//7//z//f/8//z/+//7//3//f/8//z/+f/5//n/+v/6//r/+v/6//v/+//8//z/
+v/6//r/+v/8//v/+f/5//n/+f/5//n/+f/5//n/+f/5//f/9//3//f/9//3//b/9v/1
//X/9f/2//f/9//3//X/9f/1//T/8v/y//L/8v/y//P/8//z//L/8P/v/+//7//w//H/
8f/y//L/8v/x//D/8P/w//D/8P/x//P/9P/y//L/8v/y//D/8P/w//H/8f/x//D/8P/v
/+//7//v//D/8v/y//L/8v/y/+//7//v/+//7f/t/+3/7f/v/+//7//v/+//7//v//H/
8f/x//D/7//x//H/8f/x//L/8//2//b/9//4//n/+//7//v/+//7//7/AQADAAQABAAG
AAgACQAKAAoACAAHAAUABQAEAAMAAgAAAPz/+f/5//j/+f/5//b/9f/z//P/9P/z//L/
8f/v/+//7v/t/+v/7P/s/+z/7f/t/+7/7v/t/+z/7P/s/+z/6v/q/+z/6v/o/+r/7v/2
/wIAFAAoAD0AXAB+AKMAwQDbAPEA9QDoANIAuACUAGYAOAAUAPj/4//X/9L/0v/U/9T/
1v/W/9v/3//h/+L/5P/m/+T/5P/j/+P/4//j/+P/4//i/+L/5P/k/+P/4//k/+T/5P/k
/+X/5f/m/+b/5v/m/+T/5P/k/+T/5v/m/+b/5v/l/+X/5f/l/+f/5//o/+n/6f/p/+n/
6f/o/+j/6f/p/+v/7f/t/+z/7P/t/+3/7f/s/+v/6v/q/+z/7P/s/+z/6v/s/+z/7f/v
//D/8//1//T/9P/0//X/8//z//X/9v/4//n/+v/7//r/+v/7//v/+//9//7///8CAAIA
AgADAAQABAAEAAQABgAHAAgACgAIAAgACgALAAkACQAKAAoACgAKAAoACwALAAsACwAK
AAoACwALAAsACAAHAAcABwAKAAsACwALAAsACwAJAAgABwAHAAcABgAHAAYABQAEAAIA
AQABAAEAAgACAAAA///+//3//P/8//z/+//7//v//f/9//3//f/8//n/+P/4//j/9//3
//j/+P/3//f/9//4//n/+//9//z//P/7//v/+f/5//j/+P/5//n/+f/6//j/+P/4//j/
+v/5//n/+P/6//r/+v/6//r/+f/3//f/9//3//f/9//3//f/9//3//X/8//z//P/8//z
//P/8v/y//H/8f/x//T/9f/1//X/8//z//P/8v/y//L/8v/y//D/8f/x//H/8P/u/+3/
7f/u//D/8v/z//P/8v/x/+//8P/w//D/8P/w//H/8//0//L/8v/y//L/8P/w//D/8f/v
/+//7v/u//H/8f/x//H/8v/w//D/8P/w//H/8f/x//H/8//z//P/8//x//H/8f/x//P/
8//z//X/8//z//L/8f/x//H/8f/x//T/9f/4//j/9//4//n/+//9////AQADAAUABwAI
AAgABwAIAAkACQAIAAgABgAFAAUABwAIAAkACAAGAAIA///+//z//P/7//j/9//1//X/
9f/1//X/9f/1//X/9P/z//L/8v/x//D/8f/x//L/8v/v/+7/7v/u//D/8v/y//L/8P/u
//D/9v/+/woAHAAyAEcAYgCIALMA1QDvAAMBCQH8AOIAxgCcAGgANgAUAPz/6f/b/9j/
2v/Y/9b/1v/W/9n/3//j/+b/5v/q/+z/7P/r/+v/6f/p/+n/6f/q/+r/7P/s/+v/6//s
/+z/6//q/+r/6f/r/+z/7f/u/+//8P/x//L/8f/w/+//7v/v/+//7//v/+//7//w//H/
8//z//P/8//y//L/8//z//P/9f/1//T/9P/1//X/9f/4//n/+v/8//r/+v/6//r/+v/8
//z//f/8//z//v///wIAAgACAAMABQAFAAcACAAIAAkACgALAAsACgAKAAkACAAJAAkA
CQALAAwADQAPAA8AEAARABIAFQAVABUAFgAUABQAFgAXABcAFwAYABgAFgAWABYAFwAZ
ABkAGQAYABsAHQAeAB8AGwAZABgAFwAYABkAGQAZABsAGwAZABgAFwAXABcAFgATABIA
EQAQABEAEQASABMAEAAQAA4ADQAMAAsACgAKAAoACQAJAAkACQAJAAkACQAKAAkACgAM
AAoACQAJAAoACgAJAAkACQAJAAkACgALAAoACgAJAAkACQAJAAgACAAJAAkACQAKAAgA
CAAIAAgACAAHAAcABgAIAAgACAAIAAgABwAFAAUABQAFAAUABQAFAAUABQAFAAUAAwAD
AAMAAQABAAEAAAACAAEAAQABAAAAAQABAAEA/////////v/+//7//v/+//z//f/9//3/
///+//7////+//7//v/9//7//v/+//3//v/+//7//v/7//v//P/8//r/+v/6//r/+v/8
//z//P/8//z//P/5//n/+f/5//v/+//7//v/+//7//v/+//5//n/+f/7//v/+//6//n/
+f/5//n/+f/6//v//v/+////AAABAAMABAAFAAYABwAJAAsADAAMAAwADgAQABEAFAAU
ABIAEQANAA0ADAALAA0ADAAJAAcABgAEAAQAAwAAAP///f/9//z/+//6//n/9//3//b/
9f/1//b/9v/2//X/9f/2//b/9f/0//T/9P/y//L/9P/0//L/7v/u//L//P8MACIANgBJ
AGQAiACxANEA6wADAQ0BCAH2ANwAtACAAEoAIAACAOn/2f/Y/9j/2P/W/9j/2v/Z/93/
4//m/+j/6v/q/+r/6f/p/+f/5//n/+f/5v/m/+j/6P/l/+X/5v/m/+b/5v/n/+f/5v/m
/+b/5v/o/+j/6P/o/+r/6v/q/+r/7f/t/+3/7f/t/+3/7v/v/+7/7f/s/+v/7v/u/+//
7//v//H/8f/w//D/8f/x//H/8f/x//H/8v/y//L/8v/y//T/9v/2//f/9v/2//j/+f/4
//j/+P/5//v/+//9//7//v///wAAAQAAAAAAAQABAAEAAwAEAAUACAAIAAgACQALAAwA
DQAOAA8ADwAPABAAEAAQABIAEwATABMAFAAUABIAEgASABMAEwATABMAEgAUABUAFQAV
ABIAEQARABEAEAARABEAEQARABEADwAOAA8ADwAPAA4ADQAMAAsACgAHAAUABAADAAMA
BAADAAMAAgABAAAAAAD+//3//f/9//3//f/9//3/+//5//n/+v/8//v/+//8//7//f/9
//3//P/7//v/+//8//z/+//7//v/+//6//r/+//7//v//P/8//z//P/8//z/+//7//r/
+v/6//r/+v/6//n/9//3//n/+f/5//n/+P/3//b/9f/1//P/8//z//X/9f/1//T/9P/z
//P/8//y//P/8//z//H/8f/x//D/8P/w//D/8P/w//H/8f/x//L/8P/v/+//7//w//H/
8f/v/+7/7f/r/+3/7v/v//D/7//v//D/8P/w//D/8P/w//D/8P/w//H/8P/v/+3/7P/t
/+3/7f/t/+7/7//u/+z/7P/s/+z/7f/t/+3/7f/t/+3/7f/t/+v/6//r/+v/7f/t/+3/
7//t/+3/7P/r/+v/6//r/+v/7P/t//D/8P/x//L/8//1//j/+f/6//v//P/9//3//P/9
/wAAAwAFAAQABAACAAEA//////7//f////7/+//5//b/9P/0//P/9P/z//H/8f/w/+//
7v/t/+n/6f/o/+f/6f/q/+r/6v/n/+f/6P/o/+n/6P/o/+j/5v/m/+b/5v/k/+T/5P/o
//D//v8QACIANQBQAHQAmQC5ANUA6wDzAOoA0gC4AJQAaAA4ABQA+P/j/9P/zP/M/87/
0P/Q/87/0//Z/93/3P/e/+D/3v/e/93/3f/c/93/3v/f/97/3v/g/+D/3f/d/97/3v/g
/+D/4f/h/+L/4v/i/+L/4P/g/+D/4P/i/+L/4v/i/+L/4f/g/9//4f/h/+L/4//j/+P/
4//j/+b/5v/n/+f/5f/n/+f/5v/m/+f/5//n/+n/6f/p/+r/6P/o/+j/6P/q/+z/7P/t
/+z/7P/u/+//7v/u/+7/7//w//H/9P/2//X/9f/1//X/+P/4//n/+f/5//v//P/9//7/
/v/+////AQACAAMABAADAAMAAwAEAAYABgAIAAkACQAJAAoACgAIAAgACAAJAAsACwAL
AAoACAAJAAkACQAIAAcABwAHAAoACwALAAsACwALAAkACAAHAAcABwAGAAMAAgABAAAA
AAD////////+//7//P/7//r/+f/4//j/+P/3//f/9//1//X/9f/1//f/9f/1//b/9v/1
//X/9v/0//P/8//z//P/8//0//X/9P/0//P/8//1//X/9P/0//X/9f/1//b/9P/0//T/
9P/0//P/8//y//L/8v/y//L/9P/z//H/8f/x//H/8f/x/+//7//v/+//8P/v//D/8f/v
/+//7//u/+7/7f/t/+3/7P/t/+3/7f/r/+v/6//q/+z/7P/s/+z/6//r/+r/6f/p/+j/
6P/p/+n/6v/r/+v/6v/q/+r/6f/q/+r/6v/q/+f/5//o/+j/6v/q/+r/6v/p/+j/5//n
/+X/5f/k/+T/5P/l/+b/5//n/+f/5v/l/+n/6P/q/+r/6v/q/+j/5//m/+X/5v/n/+j/
6f/p/+n/6f/p/+f/5//n/+n/6//r/+r/6f/o/+f/5v/l/+f/6f/t/+7/7//w//H/8//y
//P/9P/1//j/+//9//7//P/+/wAAAQABAAAA/f/7//r/+//7//v/+//6//f/9f/0//L/
8v/x//D/7//t/+3/6v/p/+j/5//j/+P/4v/h/+P/5P/k/+T/5f/l/+b/5v/l/+T/5P/k
/+L/4v/k/+T/4v/g/+L/5v/u//7/DgAgADMATABwAJUAtQDRAOUA6QDeAMYAqACGAFwA
MAAOAPT/3//P/8r/yv/K/8r/zP/O/8//0//X/9j/2v/e/97/3v/d/93/2//b/9v/2//c
/9z/3v/e/9v/2//c/9z/3P/c/93/3f/f/+D/4f/i/+D/4P/g/+D/4P/g/+D/4P/h/+H/
4f/h/+L/4//l/+f/5v/l/+T/4//m/+b/5//n/+f/6f/p/+j/5v/n/+f/5//l/+X/5f/m
/+f/6P/p/+r/7P/u/+7/7//w//D/8v/z//L/8v/y//P/8//z//X/9v/2//f/+P/5//j/
+P/5//n/+f/7//z//f8BAAIAAwAFAAYABgAGAAYABwAHAAcACAAKAAoADAANAA0ADQAO
AA4ADQAMAAsACwAMAA0ADgAOAA4ADwAPAA8ADgANAA0ADQAQABEAEQARABEAEQAPAA4A
DQANAA0ADAAJAAgABwAGAAcABwAIAAkACAAIAAYABQAEAAMAAgACAAIAAQABAAEA////
//////////3//f/+/wAA/////wAAAwADAAQABQAEAAMAAwADAAEAAAD+//3///////7/
/v/9//3//f/+/wAAAAAAAAAAAQABAAIAAgAAAAAAAAAAAP7//f/7//v//f/9//3//f/9
//3//f/9/////f/9//3//P/7//r/+P/7//v//P/9//v/+//6//n/+v/7//z//P/8//z/
/P/8//r/+//7//v/+v/4//f/9//1//b/9//3//r/+v/6//n/+P/4//j/+P/5//n/+v/6
//f/9v/1//T/9//4//n/+//5//n/+P/4//X/9//5//v//P/+//7//v/+//r/+f/4//f/
9//3//f/9//5//n/+f/5//f/9//3//n/+v/7//v/+//7//v/+//7//7///8CAAIAAgAC
AAIAAwAEAAUABgAHAAsADQAOAA4ADAAOABAAEQASABIAEAAPAA8ADwAOAA0ACgAIAAQA
AQACAAIABAAFAAMAAQD+//3//P/7//r/+f/4//n/+f/5//f/+P/4//j/9v/1//X/9P/0
//T/9f/2//T/9v/2//T/8v/2//7/CAAWACgAPABUAHMAmAC+AOEA/QAPARUBCwH0ANgA
rAB0AEAAHAACAOr/2//Z/9r/2v/a/9z/3P/c/+P/5//n/+j/6v/s/+z/7P/r/+v/6//r
/+v/6//u/+7/8P/w/+3/7f/u/+7/7P/s/+3/7f/w//D/8P/w//D/8P/w//D/7v/u/+7/
7v/w//H/8v/z//P/8//0//X/8//z//P/8//0//T/9f/1//X/9//3//b/+P/5//n/+f/3
//f/9//4//r/+v/6//r/+v/8//z//f/+//7/AAABAAIAAgACAAMAAgABAAIAAgACAAMA
BAAFAAcACAAKAAsADQAPABAAEQARABAADwAPABMAFAAVABYAFwAXABcAGAAYABgAGgAb
ABsAGwAcABwAHAAcABwAHQAfAB8AHwAeAB4AHwAfAB8AHgAdAB0AHQAdAB0AHAAbABkA
GQAXABYAFgAXABgAGAAZABgAFwAWABIAEQARABEADwAOAAsACQAKAAkACAAIAAgABwAH
AAcACQAJAAkACQAHAAUABQAGAAYABQAFAAYABAADAAMAAwADAAMABAAFAAYABgAFAAUA
BQAFAAQABAADAAMAAwAEAAQABAAEAAQABAADAAMAAgACAAIAAgACAAIAAQD/////////
//////8BAAEAAQABAAEA/////////f/9//3//P/+//3//f/9//z//f/9//3/+//7//v/
+v/6//r/+v/6//z//f/9//3/+v/4//f/9//3//j/+f/5//z//P/8//v/+v/6//r/+v/3
//f/+P/4//j/+P/4//j/+P/4//j/+f/3//f/9v/2//f/9//3//f/9v/3//b/+P/4//j/
+P/3//f/9//3//f/9//3//f/9f/1//X/9f/1//X/9f/3//f/9//2//X/9//3//f/9//2
//f/+v/6//3//v///wEAAgADAAQABQAHAAkACgAKAAoADAAOAA8ADgAOAAwACwAJAAkA
CAAHAAcABgADAAEAAAD+//7//f/8//v/+f/5//j/9//2//X/8f/x//D/7//w//L/8//0
//H/8f/y//L/8//y//L/8v/w//D/8P/s/+r/6P/s//D/+v8MACAANABLAGoAkgC1ANUA
7wABAQUB+ADgAMIAmABiADIAEgD6/+P/1//U/9b/1P/U/9T/2P/b/9//4f/k/+b/5v/m
/+b/5f/l/+P/4//j/+P/5P/k/+b/5v/j/+P/5P/k/+b/5v/n/+f/5v/m/+b/5v/m/+b/
5v/m/+j/6P/o/+j/6f/p/+n/6f/p/+n/6v/r/+v/6//r/+v/7P/s/+3/7f/r/+3/7f/s
/+r/6//r/+v/7P/t/+7/8P/w//D/8P/w//D/8v/y//P/8v/y//T/9f/0//T/9P/1//f/
9//5//r/+v/7//z//f/+//7/////////AQACAAMAAgACAAIAAwAHAAgACQAKAAsACwAL
AAwACgAKAAwADQAPAA8AEAAQABAAEAAQABEAEQARABEAEAAQABEAEQARABAADwAPAA8A
DgAPAA8ADwAPAA8ADQAMAA0ADQANAAwACwAKAAkACAAIAAcABwAHAAQABAACAAEAAAD/
//7//v/+//3//f/9//3//f/9//3/+//5//n/+v/6//n/+f/6//r/+f/5//n/+//7//z/
/f/8//z/+//7//v/+//6//r/+f/5//n/+v/6//r/+v/6//z/+//7//r//P/8//z//P/6
//n/9//3//n/+f/5//n/9//3//f/9//5//f/9//3//f/9//3//b/9v/1//X/9f/0//X/
9f/1//P/8//z//L/9P/0//T/9P/y//P/8//z//L/8P/v/+//7//w//H/8f/w//D/8P/v
//D/8P/w//D/8f/x//L/8v/w//D/8P/w//D/8P/w//H/7//v/+7/7v/v/+//7//v/+7/
7//v/+//7//w//D/8P/w//D/7//v/+//7//v/+//7//v//H/8f/x//H/7//v/+//8f/x
//H/8P/v/+//7//v/+//8P/x//T/9P/3//j/+f/7//v/+//7//v///8BAAIAAgACAAQA
BgAHAAgACAAGAAUAAwADAAIAAQD///7/+//5//j/9v/2//X/9P/z//H/8f/u/+3/7P/r
/+v/6//q/+n/5//o/+j/6P/p/+n/6v/q/+n/6P/o/+j/5v/m/+b/5v/k/+T/4v/m/+7/
/P8MACAAMwBOAHAAlQCzAM0A4QDlANoAwgCoAIgAXgAyABAA9P/d/8//yv/M/8z/zv/O
/9D/1f/X/9n/3P/e/97/3v/e/93/3f/Z/9n/2f/Z/9j/2P/a/9r/2v/b/93/3v/c/9z/
3f/d/97/3v/e/97/4P/g/+D/4P/g/+D/4P/g/9//3//f/9//3//f/+D/4f/f/9//3//f
/+L/4v/j/+P/4f/j/+P/4v/k/+X/5f/l/+T/4//i/+L/4//k/+X/5v/m/+j/6P/p/+j/
6P/q/+v/7v/u/+7/7//t/+3/7//w/+7/7//w//H/8v/y//P/8//1//f/+P/5//z//P/8
//3//P/8//z//P/+////AAACAAIAAgAEAAUABQAFAAYABgAIAAgACAAJAAkACQAJAAgA
CgALAAsACwAIAAcABwAHAAgACQAJAAkACwALAAkACAAFAAUABQAEAAUABAADAAIAAAD/
///////+//7//P/7//z/+//6//r/+P/3//f/9//1//X/9f/1//X/8//z//T/9P/z//P/
9P/0//P/8//z//H/8f/y//P/9v/2//X/9f/z//P/8v/y//H/8f/x//L/8v/y//L/8v/0
//P/8//y//T/9P/0//T/8v/x/+//7//v/+//7//v//H/8f/x//H/8f/v/+//7//v/+//
7//u//D/7//v/+//7v/v/+//7//t/+3/7f/s/+7/7v/u/+7/7f/t/+z/6//r/+r/6v/r
/+v/7P/t/+3/7P/s/+z/6//s/+z/7P/s/+v/6//s/+z/6v/q/+r/6v/s/+z/7P/t/+3/
7f/s/+z/6//r/+v/6//u/+7/7P/s/+z/7P/r/+v/6//r/+v/6//r/+v/7P/t/+7/7//u
/+3/7P/t/+7/7//v/+//7v/t/+z/6//t/+//8//0//X/9v/3//n/+v/7//z//f///wEA
AgACAAQABgAIAAkACgAKAAgABwADAAMAAgABAAEAAAD9//v/+//6//v/+//3//X/8v/x
//D/7//u/+3/7v/v/+//7//t/+7/7v/u/+//7//w//D/7f/s/+z/7P/u/+7/8P/w/+7/
6v/u//T/AgASACgAPABVAHQAmgC/ANkA8QD9APkA5ADIAKQAdABAABwABADs/9f/0f/Q
/9L/1P/U/9b/2v/d/+H/5f/m/+j/6P/o/+j/5//n/+P/4//j/+P/5//o/+v/7P/p/+n/
6v/q/+f/5v/m/+X/6P/q/+z/7v/s/+z/7P/s/+3/7v/v//D/8f/x//H/8f/w/+//7//v
//H/8f/x//H/8f/w//D/7//x//P/8//y//T/9f/1//X/9f/1//X/9v/4//j/+P/4//b/
+P/4//n/+v/6//z//f/+//7//v////3//f///wAAAwAFAAcACQAKAAoACwALAAsADQAO
AA8ADwAOAA0ADQASABQAFgAYABkAGQAZABoAGQAYABkAGQAZABkAGgAaABsAHAAdAB8A
IQAhACEAIAAfAB8AHgAdABwAGwAbABsAHQAfACAAIQAeAB0AGgAYABgAGQAaABoAFwAW
ABUAFAAVABUAFgAXABQAFAASABEAEQARABEAEgAPAA0ADAALAAkACQAJAAkACwALAA0A
EAAQAA8ADwAQAA4ADQANAA0ACwALAAwADQANAAwACgAJAAwADQANAA4ADwAPAA8AEAAO
AA4ADgAOAAwACwALAAoADAAMAAwADAAOAA0ACwALAA0ADQANAA0ACgAJAAgABwAIAAcA
CAAJAAkACQAJAAgABgAFAAUABQAGAAcABwAHAAcABwAHAAYABwAIAAkACgAIAAkACQAJ
AAgABgAFAAUABwAIAAkACQAJAAgABwAFAAUABgAHAAgABgAFAAUABAAGAAYABgAGAAYA
BgAGAAYABQAEAAMAAgADAAMAAwADAAQABQAGAAcABgAFAAQAAwAFAAUABQAHAAYABQAD
AAEAAwADAAMAAwAEAAUACAAIAAkACgALAA0AEAARABIAEwAUABUAFQAUABUAGAAbAB0A
HgAeABwAGwAYABcAFQATABQAFAASABEADgAMAAwACwAKAAkABwAHAAcABwAHAAcABAAD
AAEA/////wAAAAAAAP////8AAAAA/f/8//z//P/8//z//v/+//z/+v/+/wQAEAAiADQA
RgBdAHwApADJAOsABQEXAR0BEgH8ANwArAB0AEIAHgAEAOv/4f/g/+L/4P/e/97/4P/h
/+f/6//u//D/8v/y//L/8f/x/+//7//v/+//7v/u//D/8P/x//H/8v/y//T/9P/1//X/
9v/2//b/9v/1//T/8//y//T/9P/0//T/8//z//P/8//z//P/9P/1//f/9//3//f/+P/4
//n/+f/5//v/+//6//z//f/9//3//f/9//3//v/+//7//v/+//z//v/+////AAAAAAIA
AwACAA==
         </WaveFormData>
      </LeadData>
   </Waveform>
</RestingECG>
