# Supplementary material for: Detection of Left Atrial Enlargement Using a Convolutional Neural Network-Enabled Electrocardiogram
Source: Front Cardiovasc Med. 2020 Dec 17;7:609976. doi: 10.3389/fcvm.2020.609976 (PMC7773668; doi:10.3389/fcvm.2020.609976)
Supplement: Supplementary file 4 [file Data_Sheet_4.ZIP › normal3/1802031605_1026_0000001L.XML]

<?xml version="1.0" encoding="Windows-1252"?>
<!DOCTYPE RestingECG SYSTEM "restecg.dtd">
<RestingECG>
   <PatientDemographics>
      <PatientID>1802031605</PatientID>
      <PatientAge>81</PatientAge>
      <AgeUnits>Years</AgeUnits>
      <Gender>Female</Gender>
      <PatientLastName>zengmei</PatientLastName>
   </PatientDemographics>
   <TestDemographics>
      <DataType>Resting</DataType>
      <Site>1</Site>
      <AcquisitionDevice>MAC55</AcquisitionDevice>
      <Status>Unconfirmed</Status>
      <Priority>Normal</Priority>
      <AcquisitionTime>10:25:24</AcquisitionTime>
      <AcquisitionDate>07-28-2016</AcquisitionDate>
      <CartNumber>1</CartNumber>
      <AcquisitionSoftwareVersion>009C</AcquisitionSoftwareVersion>
      <XMLSourceVersion>MAC5000 v1.0</XMLSourceVersion>
   </TestDemographics>
   <RestingECGMeasurements>
      <VentricularRate>72</VentricularRate>
      <AtrialRate>72</AtrialRate>
      <PRInterval>162</PRInterval>
      <QRSDuration>72</QRSDuration>
      <QTInterval>420</QTInterval>
      <QTCorrected>459</QTCorrected>
      <PAxis>62</PAxis>
      <RAxis>53</RAxis>
      <TAxis>55</TAxis>
      <QRSCount>12</QRSCount>
      <QOnset>226</QOnset>
      <QOffset>262</QOffset>
      <POnset>145</POnset>
      <POffset>209</POffset>
      <TOffset>436</TOffset>
      <ECGSampleBase>500</ECGSampleBase>
      <ECGSampleExponent>0</ECGSampleExponent>
   </RestingECGMeasurements>
   <Diagnosis>
      <Modality>Resting</Modality>
         <StatementCount>2</StatementCount>
         <LabelText>12SL ��ϳ���</LabelText>
      <DiagnosisStatement>
         <StmtFlag>ENDSLINE</StmtFlag>
         <StmtText>�������</StmtText>
      </DiagnosisStatement>
      <DiagnosisStatement>
         <StmtFlag>ENDSLINE</StmtFlag>
         <StmtText>���� ECG</StmtText>
      </DiagnosisStatement>
   </Diagnosis>
   <Waveform>
      <WaveformType>Rhythm</WaveformType>
      <WaveformStartTime>0</WaveformStartTime>
      <NumberofLeads>8</NumberofLeads>
      <SampleType>CONTINUOUS_SAMPLES</SampleType>
      <SampleBase>500</SampleBase>
      <SampleExponent>0</SampleExponent>
      <HighPassFilter>16</HighPassFilter>
      <LowPassFilter>150</LowPassFilter>
      <ACFilter>NONE</ACFilter>
      <LeadData>
         <LeadByteCountTotal>10000</LeadByteCountTotal>
         <LeadTimeOffset>0</LeadTimeOffset>
         <LeadSampleCountTotal>5000</LeadSampleCountTotal>
         <LeadAmplitudeUnitsPerBit>4.88</LeadAmplitudeUnitsPerBit>
         <LeadAmplitudeUnits>��V</LeadAmplitudeUnits>
         <LeadHighLimit>2147483647</LeadHighLimit>
         <LeadLowLimit>268435456</LeadLowLimit>
         <LeadID>I</LeadID>
         <LeadOffsetFirstSample>0</LeadOffsetFirstSample>
         <FirstSampleBaseline>0</FirstSampleBaseline>
         <LeadSampleSize>2</LeadSampleSize>
         <LeadOff>FALSE</LeadOff>
         <BaselineSway>FALSE</BaselineSway>
         <ExcessiveACNoise>FALSE</ExcessiveACNoise>
         <MuscleNoise>TRUE</MuscleNoise>
         <LeadDataCRC32>1001796031</LeadDataCRC32>
         <WaveFormData>
7v/u/+7/7v/s/+z/7P/s/+7/7v/u/+7/8P/w//D/8P/s/+r/6P/m/+j/6v/s/+7/7v/u
/+7/7v/r/+r/6f/o/+n/6v/r/+z/6//q/+n/6P/r/+z/7f/u/+v/6v/p/+j/6f/q/+v/
7P/q/+r/6v/q/+f/5P/h/97/4f/i/+P/5P/l/+b/5//s/+z/6v/n/+n/6//q/+j/5//r
/+7/7//v//H/7v/q/+X/5//p//D/8v/r/+n/6v/r/+3/6//p/+7/7//v/+//7f/r/+r/
7P/v//X/9//z//T/8v/0//T/9P/x//L/8v/z//P/8//z//D/7//t/+7/7//u/+3/7P/l
/+T/5P/n/+v/5f/j/+L/4v/f/9//3//d/9//5f/n/+n/5v/l/+b/3//d/+b/5//l/93/
2v/l/+v/5//h/+P/6P/u//D/9f///xEAJAAxADYALwAwAFQAcwB5AH4AeQBRACgADQD0
/+D/4P/m/+D/3v/j/9f/zv/a/+T/3P/Y/9v/3v/e/9z/3v/j/+j/6P/q/+r/6v/n/+b/
4//f/9z/3//j/+j/7f/w/+v/5v/j/+H/4//h/+H/4v/j/+P/5P/l/+X/5P/k/+P/5P/r
/+n/6f/r/+v/6//r/+v/6//s/+v/6v/r/+f/5P/m/+n/7v/u/+z/6f/n/+3/6//q//D/
8v/u/+7/8f/w/+//8P/y//H/8f/y/+3/6v/r/+z/6P/o/+X/6f/t//D/9f/6//b/8f/w
//X/9P/z//T/8//u//P/+v/1//D/8v/4//7//v/9//3//P/7//j/9//2//X/9v/6////
/f/7//3//f/6//r//P/8//z//v/7//r/+v/2/+//7//w//b/+v/+/wIA/v/+//7//P/5
//n///////b/8//0/+v/6P/s//H/8v/x/+//7v/u/+r/6f/p/+v/7//s/+X/4//m/+j/
6v/v//D/7v/s//D/7//t/+b/5P/l/+f/6v/o/+X/6P/o/+j/5f/l/+j/5v/k/+T/5//n
/+b/5v/l/+L/4f/k/+X/6P/n/+X/4//i/+T/5//j/+X/5f/j/+P/4//i/+D/5P/n/+T/
4//f/9z/5f/s/+v/7v/s/+n/5//l/+T/5f/k/+P/5f/p/+f/5P/i/+P/4//g/+X/5v/m
/+j/5P/g/+D/4v/g/+D/4v/k/+D/3v/c/9v/3f/a/9v/3//g/97/1//T/9b/1v/W/9b/
1//Y/9n/2v/X/9f/1v/T/9T/0//R/83/z//T/9X/2f/G/9L/4f/e/9T/1v/W/9b/1v/X
/9T/0f/N/8//1P/U/9P/1f/W/9b/1P/O/9L/0f/P/83/zf/N/9L/0//P/9D/1P/Z/9n/
1//V/9f/1//W/9X/0//S/9L/1f/X/9v/2//V/9X/1v/Z/9r/2v/a/9z/3f/d/9v/2//b
/9f/0v/O/83/z//P/8//z//L/8z/zv/T/9P/zf/J/8b/x//H/8j/yf/H/8X/yf/J/8r/
y//M/8//yf/G/87/zv/H/8P/yv/L/8P/v/+//8f/0P/Q/8z/1f/f/+X/8P///wwADQAQ
ACgASwBjAGoAYQBFAB4ACwD0/8j/sv+2/7L/sP+3/7H/qv+u/7L/rv+0/7b/uP+3/7T/
sf+z/7X/sv+y/7L/sv+v/7D/r/+t/6z/rf+v/7L/tf+9/7n/tf+z/7L/s/+w/6//sf+z
/7T/tv+3/7f/tv+2/7T/tv++/73/v//B/8H/wf++/73/vP+8/8L/xP/I/8f/wf/A/8D/
wv/H/8j/yP/J/8r/xf/B/8T/yv/K/87/1f/X/9f/2f/c/9n/2f/a/9X/0//V/9f/1P/U
/9H/1f/Z/9j/2//e/9j/1f/W/93/3v/e/+D/4P/c/+L/6P/i/9z/2v/e/+L/4P/j/+P/
4v/h/+L/4//k/+X/4//m/+r/5//p/+v/6//o/+b/5v/k/+L/5v/l/+b/6P/l/9//4P/i
/+b/6P/q/+z/6v/q/+r/6P/n/+f/7f/t/+n/6f/t/+f/4P/g/+H/3v/g/+H/4//m/+b/
5f/l/+f/6//o/+H/3//d/9z/2//d/9//3P/Z/9z/4f/l/+T/6P/m/+X/5f/g/+D/5P/l
/+b/4v/h/+P/4P/g/+D/4//j/+P/5P/k/+L/4v/k/+T/5v/m/+X/5P/k/+H/4f/a/9n/
3f/d/9//4f/l/+b/7f/z/+//6//k/97/4P/k/+D/4P/k/+X/5//p/+f/6f/p/+n/5//p
/+X/4P/g/+H/4f/e/+X/6P/q/+7/6v/k/+L/4v/k/+T/5v/o/+X/5P/j/+P/5P/g/+D/
4//n/+b/4P/d/+T/5v/o/+r/4//g/93/2v/e/+P/5//p/+r/6f/n/+P/4v/j/+L/4//f
/+D/4v/k/+f/6P/u/+//6v/u/+n/4v/l/+b/5//o/+z/6v/o/+X/7P/0//f/+f/1//L/
7v/o/+j/7v/v/+//7v/v//D/9v/3//P/9P/4//v/+//5//f//v///////////wAAAgAH
AAgACwAKAAMABAAGAAoADAANAA4AEQATABMAEQARABEADAAIAAUABQAGAAcACAAJAAUA
BAAEAAcADwANAA0ADgANAAsACgAJAAkACQAPABEADgANAAwADQAJAAYADgAOABUAGwAa
ABkAFwATABcAGwAaABgAIAA3AEkARQBAAE8AaAB5AIgAnAC1AMUAygC5AJUAcgBRACgA
DAAWACYAHAAQAAcABQAUAB4AFgAMABQAGgAeAB8AHgAaAB0AIAAeACIAJAAmACUAJwAn
ACYAJgAkACMAIwAjACoAJwAkACMAJwArACsALQAsACsAKQAoACsAKwAqACoAJAAkACoA
JwApAC0ALwAxADIAMQAwADAAMAAwADIALwAsAC4AMQA2ADoAOgA5ADkAOwA3ADQAOAA6
ADYANgA5ADsAOwA9AEAAPgA9AD0ANwA3ADkAOwA4ADoANwA7AD8AOwA9AD8AOAA6AD4A
SABMAEoASgBIAEIASQBSAE8ATABMAFAAVABSAFEAUQBQAE8ATwBPAE8ATwBRAFYAXABb
AFsAXQBdAFoAXABeAF4AXgBgAF0AXABcAFkAUwBUAFYAWwBcAF0AXgBcAFwAXABaAFYA
VQBaAFkAWQBbAGEAXQBVAFYAWABWAFAATQBLAEoASwBNAFAAVQBbAFgAUQBPAE0ATgBP
AFMAUABMAEgASgBNAE8ATABOAFAAUQBTAFAASwBOAE4ATgBMAE0AUQBQAE0ATABOAE0A
SwBMAEwASgBJAEwATQBQAFAATwBOAE4ATQBPAEoASwBNAEsASwBLAEkARgBJAEsASQBJ
AEYARABIAEwASABIAEYARQBFAEUAQgBDAEIAQQBFAEkARwBEAEQARQBFAEIAQgBAAD0A
PAA8ADgAOAA6ADcANgA3ADgANQA0ADMAMwAyAC4ALgAxADQAMgArACcAKgAqACoAKgAk
ACAAHAAYABoAHQAfAB8AIQAhACAAHQAZABkAFwAXABQAFAAVABYADgAOABkAFgAQAAwA
CAAEAAwADAAMAAsACwAQABAADwALAAgABAD+////BgAIAAkABAADAAIABgAGAAEAAQAE
AAQAAwAAAP3/AwAFAAYABwADAAIAAgAFAAgACwAKAAMAAAAAAAIAAgD///7//////wEA
///////////+//7/AQD///3/+//5//P/8v/y//X/+//3//X/9P/0//P/8//z/+//7f/x
//H/7//v/+//8f/q/+b/7f/s/+X/7//4//X/8//z/+3/6f/w//T//P8JABUAGwAgACkA
MAA5AEQAVgBtAIEAggBzAFkANAAbAAgA8v/o/+z/7v/o/9//z//S/+j/7P/i/+D/4//m
/+b/5P/l/+n/7f/s/+n/6P/n/+P/5f/l/+T/5P/m/+f/6f/r//H/7f/p/+f/5//p/+f/
5//p/+v/7P/u//P/8//y//L/7P/s//L/7//w//P/9P/1//T/8//y//L/9P/0//b/8//w
//D/8f/0//X/9P/y//H/9//3//j/AAAAAPz//P////z/+//8//7/AAABAAMA/////wEA
AwAAAAAA+//9/////P///wIA/P/8//7/BgAIAAoADgAQAA4ADwASAAkAAAAEAAwAFAAW
ABMAEQAOAAsADwATABcAGwAaABwAHwAbABgAGQAYABQAFwAcAB8AIgAiAB0AGgAYABgA
EwAVABgAGQAYABcAFgAUABQAFAASAA0ADQATABMADQANABEACwAHAAoADgAOAAsACQAI
AAgABAADAAMABQAOAAwABgAFAAAA/v/8//3////+//3/AgACAAEA+//6//z//f////z/
9//6//r/+v/3//f/+v/4//j/+P/7//v/+P/4//f/9P/w//L/8v/0//b/9f/0//T/8f/z
/+7/7//w/+//8P/x//H/8P/1//n/+P/3//P/8P/0//j/9P/0//T/8//z//P/8//1//X/
9f/2//n/9v/y//T/9f/1//L/9//6//z/AAD6//T/8v/y//X/9v/5//z/+f/4//f/9//1
//D/7//x//n//P/6//v/AAAAAAAAAAD//wAAAQACAAEAAQAAAP3/AgAFAAcABwAGAAcA
BgAHAPr/AAAJAA4ACwAKAAkACAAMAAoACAAFAAcADAAMAAsADAAOAA8ADgAMABIAEwAT
ABEAEQARABYAFgARABEAFAAZABkAFwAVABgAGQAZABkAGQAYABgAGwAhACUAJQAfABsA
GAAXABQAGQAcACEAJQAkACEAIAAfABwAGAAVABUAFwAZABsAHQAUABAADQANABIADwAO
AA4ADAALAAsACwAGAAMABgAFAAgACQAKAA0ACQAGAA4ADgADAP3/AgAPABMAEQARAA8A
DgAOABYAHQAhACsAOAA/AEIATQBiAHQAhwCXAJoAlQCLAGoATwBEACAA8v/o//b/+v/1
//X/9v/8/wAA+v/0//j/+v/5//b/+P/9/wIAAgAAAP7//P/3//v//f/+/wAA/P/7//v/
+/8CAP///P/7//3////9//3//v//////AAD///3/+v/4//b/9v/8//n/+v/9//7////+
//3//P/8//3//P/9//n/9f/2//j//P8AAAAA/////wEA/f/6//7//v/6//r//f/6//f/
9v/2//j/+/////3//P/9//7/+v/5//X/+P/7//j/+//+//j/9f/2//3//v/+/wAAAAD8
////BAD9//b/9f/6/////v///////v/9//7///8AAAEA/v8AAAMA/////wEAAQD+//z/
/v/+//7/AQD/////AAD+//n/+//+//7//P/6//j/+v/+/wIABAD+//v//v/7//f/9//7
//X/8P/y//X/9P/z//P/9P/2//b/9f/1//f//P/4//D/7f/t/+7/7//z//P/8P/t//D/
7v/t/+f/5v/o/+v/7//u/+3/8v/0//b/8P/v//H/7v/s/+z/7//v/+//8P/w/+7/7v/w
//D/8v/0//P/8v/y//D/8f/r/+v/7P/r/+z/7f/t/+z/8f/1//b/9//1//T/9f/2/+//
7P/t/+3/7v/v//H/8//z//P/9P/3//T/8P/x//P/9P/y//P/8v/w//D/8P/s/+z/7v/x
//L/9f/4//b/9v/2//f/9P/u/+z/7f/0//b/8//z//b/9v/2//b/9P/0//T/9P/y//P/
8//x//P/8//y/+//+f/9//n/9v/y//D/7v/s//P/8v/x/+//8f/2//b/9f/z//T/9P/y
/+//9P/0//P/8f/x//H/9v/6//f/+f/+/////f/5//X/+v/7//v/+//7//r/+v/9/wMA
BwAHAAEA///+/////v/+//7/AAABAAEA///////////+//7/AQD+//v/+P/1/+//7v/u
//H/9v/z//L/8v/z//P/9P/1//H/7f/v/+3/8P/x//L/9f/u/+r/8f/w/+//8f/4//3/
9//x/+v/5//0/wAA+v/3/wcAGQAmADUARABLAFYAbgBzAH0AmACTAGMAPgArABIA9v/u
//D/5v/Y/9X/3f/i/+b/5P/g/+b/6//u/+7/7P/o/+n/6v/m/+f/6P/p/+f/7P/t/+3/
7v/r/+v/7P/t//X/8f/t/+v/6v/r/+j/5//q/+v/6//s/+3/7f/s/+z/6P/o/+7/6//t
/+//7//v/+3/6//p/+j/7f/u//H/7//s/+z/7f/w//D/8P/v/+//8f/t/+r/7v/w/+z/
7P/v/+//7//x//T/9f/3//r/9//1//f/+f/2//L/7f/v//H/8f/1//n/9P/y//L/+P/4
//j/+v/6//b/9//8//X/7v/z//z/BQAIAAYABQADAAEAAQABAAEAAQACAAYACwAJAAgA
CQAIAAQABwAKAAsADAALAAcABQAEAAQAAQAFAAoADgAOAA4ADgAHAAYABQACAAAAAQAI
AAkABAADAAYA///8/wAABQAGAAUAAwACAAIAAgABAAEAAwAKAAgAAgABAAAAAAAAAAMA
AgD+//r//P8AAAEA/f/+//z//f////z//P8AAAEAAgAAAAEABQAEAP///v8AAP//AgAE
AAUABAAEAAYABgAIAAcABQADAAIABAAHAAMABQADAAEAAQABAAMAAgAHAAsACAAHAAMA
AAAGAAoABgAGAAcABwAIAAkABgAHAAYABQAHAAsACQAGAAoADQAPAA4ADwAQABAAEgAO
AAoACgAMAA4ADgAQABIADgAMAAoACQAHAAIAAQADAAwADgALAAsADgAOAA4ADgAMAAwA
DAAMAAwADQANAAsACwALAAoABwAJAAsACwANAAgACAAJAAoACQAIAAwACwAFAAgACgAL
AAkABAAEAAgAAQD//wIABQAIAAsADgAOAAgAAgD7//7/BAAFAAUACgAOABEAEgANABAA
DgALAAkACQAJAA4ADQAHAAYACAANAA0ACwAJABAAEQARABEADgAMAAsADQAPABMAEwAN
AA8AEAATABQAEgASABQAFQAWABMAEgARAA8ADAAKAAsADAANAA4ADwAHAAYABgAJAAsA
BwAFAAQAAQD///7//f/7//n//f/9//v/+//7//3//P/8/wcACgD1//v/BgADAAMABQAL
ABEACgACAA4AGQAfADEAOgA5AEgAWwBmAHYAkQCnAK4AoQB9AFQAMwAWAAAA9v/6//T/
5v/n//f/8v/q//T//P/4//v//v/+//z/+P/7//7//P/6//r/+v/3//n/+f/4//j/+v/9
/wEABQAJAAMA/f/5//v//f/7//v/+v/7//v//P/+//3/+//6//n/+v8BAP///v////7/
/f/6//n/+P/4////AgAHAAcAAAD+//3//v/+//7//f/9/wIAAQABAAgABQAAAP//AQAA
AP//AAACAAAAAQADAP//AwAHAAsACgAFAP//AAABAAAAAwAGAAAA/f/+/wUABgAHAAoA
CwAIAAsAEAAJAAIAAwAIAA0ADAANAA0ADAALAA0ADQANAA0ADwASABYAEwARABEADwAK
AAsADgAPABAAFAARABAAEAAQAAsADQAQABAADgAMAAoACAAIAAgABgAGAAcADgAPAAkA
CQANAAcAAgAEAAcABgAGAAUABQAGAAIAAQABAAMACQAGAP///f///wAAAQAFAAIA/v/6
//z//v////v//P/9////AgAAAPr//P/7//r/+P/5//3//P/6//r//f/9//z//P/7//j/
9//6//v//v////////8AAAIABQABAAMAAAD9//z/+//5//b/+f/7//z//f/7//r///8E
AAEAAgAAAP3/+//5//3/AQADAAUAAgADAP7/+P/6//3////+/wAAAAD//wAAAAD8//z/
/v8AAAAAAgAEAAAA/v/8//v/9//y//H/8//6//z/+f/5//n/+P/3//b/+P/6//z//v/8
//v/+f/1//f/9//2//P/9v/5//r//f/1//T/9P/0//T/7v/w//T/+P/8/wAAAQD8//f/
8f/1//r/+v/5//v//P/8//r/+P/+///////8//v/+v/+//7/+f/5//z/+//5//X/8f/4
//n/+f/5//n/+v/8/wEAAwAHAAcAAQD+//7/AAAAAAIAAgAEAAUABwAFAAUABQADAAAA
/v////3//f/9//3/+P/4//n//f8DAP///f/8//v/+f/4//f/9v/1//r/+//5//n/+f/7
//P/7v/0//L/6//z//7/9//3////+//z//T//P8AAAUAEwAjACYAIwA0AEsAUABWAGkA
fQCMAIsAewBaADUAEgD+/+7/5P/k/+r/6//v//T/9v/q/+D/5P/r/+7/7v/s/+v/7//z
//L/8f/w/+//6//w//H/8f/y//L/8//1//f/+v/1//D/7f/v//P/8//1//X/9f/0//T/
9//3//b/9v/x//D/9f/x//P/9f/1//X/9P/z//L/8v/0//T/9v/z/+//8P/y//b/9//2
//T/8//4//X/8//4//f/8v/x//P/9f/1//f/+v/8////AwABAAAAAQACAP7/+f/z//T/
9f/2//v/AAD8//X/9P/5//j/+//+/////P8AAAYAAAD6//v/AAAFAAQAAwABAP7/+//9
////AQADAAEABAAIAAUAAwAFAAUAAgAEAAYABgAGAAgABQAEAAQAAwD//wIABgAGAAQA
AgAAAPr/+v/6//j/9//5/wEAAwACAAMACAADAPv/+v/6//b/9f/1//b/+P/3//f/+P/7
/////P/1//P/8P/w//D/8//z//D/7f/w//T/9f/x//L/8f/x//L/7v/p/+z/7P/s/+v/
6//u/+z/6//s//D/8f/u/+7/7f/q/+v/7v/v//L/8f/v/+3/7P/v//P/8P/z//H/7//v
/+//7P/q/+7/8f/z//P/8P/u//T/+P/0//T/8//x//D/7//x//P/8//z//T/9//0//D/
8P/x//H/7v/z//T/9P/2//L/7v/u//D/8v/y//T/9v/0//T/9P/1//P/7v/t/+//9P/0
/+//7f/w//D/8P/w//D/8P/w//D/7v/v/+//7f/x//H/8P/t/+//8f/x//P/6//q/+r/
6v/o/+7/8P/w//D/8P/1//T/8//x//L/9v/1//P/8f/y//L/8P/v//T/9P/z//D/7//u
//L/9P/v/+//8v/3//f/9f/z//b/9//3//f/9v/2//f/+//8/////v/3//n/+v/9//7/
/f/8//3//f////3//f/9//z/+P/1//X/9P/z//L/8f/v//D/8v/3//f/7//p/+T/5//p
/+z/7//v/+3/8f/x/+7/7f/s/+3/6v/o//H/8v/1//f/7P/v//X/7//t//n/AAD+//z/
BQAZAB8AIAAvADYAMwBEAGYAewCHAJYAkQBnADwAIQAKAPD/5v/m/+b/7P/v/+H/1v/g
/+r/5v/k/+r/7v/v/+7/6v/t//D/7v/u/+7/7v/r/+3/7f/s/+z/7v/v//H/8//4//P/
7v/r/+z/7//u/+//7v/v/+//8P/y//H/7//u/+3/7v/1//P/8f/z//P/8//0//P/8v/y
//P/9P/3//X/8P/w//H/9P/2//b/9f/1//j/9f/z//j/9//y//H/8//3//n//f8CAP//
/f/8//X/9P/1//b/8v/y/+//8//3//f/+/////r/+f/6/wEAAgAAAAIAAgD+/wAABAD8
//T/+P8AAAgACgAJAAcABAABAAIAAwAEAAUAAgAEAAcAAwAEAAcACAAGAAgACgAKAAoA
CQAFAAMAAgADAAEABgAMAAkABgADAAAAAAAEAAgACgADAAEABQADAAEAAQAFAP//+//+
/wIAAgD///3//P/8//j/9//3//n////8//X/8//z//T/9f/5//n/9v/z//b/9f/1//D/
8P/z//X/+P/2//D/8v/x//D/7f/t//D/7v/s/+z/7//v/+7/7v/t/+r/6v/s/+z/7v/w
/+//7v/u//D/9f/z//f/9f/x/+//7f/v/+7/8//3//b/9f/x/+7/8v/2//L/8v/y//H/
8f/x//H/8//z//P/9f/5//f/9P/y//H/7//q/+7/8P/x//T/8//w//H/9P/y//L/9P/2
//H/8P/v/+//7P/o/+j/6//y//T/8f/x//T/9P/0//T/8P/w//D/8P/y//P/8//x//T/
9f/1//P/8//w//D/8P/w//D/9v/0//L/7//x//b/9v/1//X/9v/2//T/8f/2//b/9f/0
//X/9v/8//n/8//y//T/+v/7//r/+f8BAAMABAAFAP///P/6//v/AQAFAAUA//8AAAAA
AgACAAQABAAGAAcABwAFAAUABQABAPz/+P/3//n/+f/5//n/8f/w//D/8//5//f/9//4
//j/9//3//f/8//x//X/9f/y//H/8P/x/+z/6v/z//T//f/1//D/9f/7//v//f/5//b/
AAAMABEAGwApADAAMwBEAFcAaAB+AJMAnQCcAIsAbQBKACkACgD6//T/7P/o//D/8f/t
//L/9v/u/+z/8v/z//T/8v/u/+v/7f/v/+z/8f/2//v//f/8//v/+f/4//T/8//z//P/
/f/7//n/+f/5//v/+f/5//b/9f/z//L/9v/3//f/+P/2//b//P/5//X/9f/z//H/8//z
//P/9P/1//b/+f/3//T/9v/5//7//f/8//r/+f/+//v/+f/+//z/+P/4//v/+f/5//v/
/v/6//n/+f/z//f/+/////7/+v/1//f/+f/3//v////6//b/9v/8//z//v8CAAQAAgAD
AAYA/f/0//n/AAAHAAgACQAJAAgABwAJAAkACQAJAAkADAAQAA0ADQAPAA8ADAAJAAoA
CQAIAAsACQAJAAoACgAFAAcACgAJAAgABwAGAAIAAgACAAAA/f/9/wMAAwD/////AwD9
//v/AAAGAAgAAgD9//n/9v/4//n/+////wQAAAD4//X/9v/4//r////+//r/9v/4//f/
9//y//L/8v/z//X/8v/v//L/8v/y/+//7//y//D/8P/w//P/8//1//b/9v/0//D/8v/y
//T/8v/x//D/8P/w//P/7//x//H/7//v/+//8P/u//L/9f/z//P/8P/u//H/9P/v/+7/
7//v//D/8f/z//X/9f/1//f/+//5//b/+P/5//n/9v/1//L/7v/s/+//7v/x//b/8//y
//P/9P/x//D/7//v//D/7v/w//X/9//2//D/7f/y//L/8v/y//H/8v/z//T/9P/1//X/
8//3//f/9v/z//H/7//v/+3/6P/q/+z/7v/w//b/9P/y/+//8v/4//n/+f/4//j/9//0
/+7/8v/x/+//7//x//P/+v/4//P/8//2//v/+//5//f/+v/7//v/+//5//j/+P/7//3/
AQABAPv/+P/4//r/+v/9//7/AQADAAcABQAFAAUA///6//b/9f/4//n/+v/7//L/8P/v
//H/8//v/+3/7P/v/+//8P/x/+3/6//v/+//7v/t/+z/7f/p/+j/8v/0/+X/6//o/+X/
6//1//n/8//y/+7/7v/3/wkADwAOACMAMAArADgAUABdAGkAfAB9AFsAOAAlAAQA5P/i
/+r/3P/K/8v/0f/Q/9b/1v/O/9L/2f/e/+D/4P/b/9v/2//W/9b/1v/W/9P/1v/X/9f/
2P/X/9f/2P/Z/97/2f/U/9H/0f/T/9H/0f/O/83/y//K/8//0f/S/9T/zv/O/9T/0f/N
/83/y//J/8v/y//L/8z/zP/M/87/y//F/8T/xP/G/8r/zP/N/8//0P/L/8f/yv/K/8b/
xv/J/8f/x//J/8z/yf/J/8r/xf/C/8P/xP/A/8H/vf/A/8P/wP/D/8b/wP++/77/xP/E
/8H/wv/B/7z/vv/E/77/uP+6/8D/xv/G/8r/y//L/8v/xv/D/8D/vf/A/8T/yf/H/8f/
yf/J/8b/w//E/8P/wv/G/8P/wv/C/8L/vf+//8L/wv/C/8L/wv++/77/vv+8/7n/uf+/
/7//t/+1/7f/r/+t/7L/uP+6/7P/r/+s/6r/qf+p/6r/rf+1/7L/q/+p/6f/qP+p/63/
q/+m/6H/ov+n/6n/pv+o/6j/qf+r/6j/ov+k/6P/ov+d/53/oP+e/5//oP+k/6X/pP+k
/6P/oP+g/6L/ov+k/6H/n/+d/5z/nf+h/57/of+j/6H/of+h/5//nP+f/6H/ov+j/6H/
oP+j/6b/of+g/6P/o/+k/6X/o/+l/6X/pf+l/6f/o/+e/53/nf+c/5j/nP+e/5//ov+h
/57/n/+i/6D/nv+e/57/nf+c/5v/m/+Z/5T/k/+V/5v/nP+Y/5f/l/+W/5X/lP+Q/5D/
kP+Q/47/j/+P/43/kf+R/5D/jf+R/4v/h/+M/4r/iv+K/4r/jP+K/4j/hf+J/47/jv+N
/4r/iv+J/4b/hP+K/4v/i/+H/4X/g/+G/4j/hf+H/4z/jf+N/4v/if+K/4n/h/+F/4b/
hv+H/4v/jP+P/47/h/+E/4T/hv+G/4X/hP+F/4X/if+J/4v/jf+I/4T/gf+B/4T/hf+G
/4f/fv96/3f/d/9+/3v/ev96/3b/c/9x/2//bv9t/3L/c/9x/3H/cf9z/23/av9y/3L/
c/9v/3L/cf9t/2n/af9r/27/av90/4v/lf+R/5j/p/+u/7H/uP/K/+P/9f8AAAUA9f/M
/63/lv94/2T/Wv9U/1r/W/9P/07/Wv9g/1z/Wv9d/2D/YP9e/1j/Wf9a/1b/Vv9W/1b/
U/9X/1f/Vv9W/1L/Uf9R/1H/V/9T/0//Tf9R/1X/Vf9X/1b/V/9X/1j/W/9b/1r/Wv9T
/1D/U/9N/1D/Vf9Y/1v/V/9V/1P/Uv9U/1T/Vv9T/1D/UP9R/1T/VP9S/0//Tf9S/0//
Tf9S/1H/TP9L/03/T/9P/1H/VP9Q/0//T/9J/0j/Sf9K/0b/SP9F/0n/Tf9N/1H/Vf9Q
/0v/Sv9P/07/Tf9O/03/SP9N/1T/T/9K/0z/Uv9Y/1j/V/9V/1L/T/9P/0//T/9P/1H/
Vv9c/1v/V/9X/1X/UP9O/1D/UP9Q/1P/Uf9R/1L/Uv9P/1P/WP9W/1L/Tv9K/0j/Sv9M
/0z/R/9F/0n/R/9E/0X/Sv9F/0T/SP9N/07/Sf9F/0L/QP8//z//QP9D/0X/QP83/zP/
Nv84/zr/P/8+/zr/Nv84/zv/O/82/zb/Nv83/zn/Nv80/zj/Of86/zT/M/81/zL/L/8u
/zD/L/8v/zD/MP8u/yr/LP8s/y7/L/8v/y//MP8y/zX/Mf8z/zH/Lf8r/yn/Kv8o/yz/
L/8n/w==
         </WaveFormData>
      </LeadData>
      <LeadData>
         <LeadByteCountTotal>10000</LeadByteCountTotal>
         <LeadTimeOffset>0</LeadTimeOffset>
         <LeadSampleCountTotal>5000</LeadSampleCountTotal>
         <LeadAmplitudeUnitsPerBit>4.88</LeadAmplitudeUnitsPerBit>
         <LeadAmplitudeUnits>��V</LeadAmplitudeUnits>
         <LeadHighLimit>2147483647</LeadHighLimit>
         <LeadLowLimit>268435456</LeadLowLimit>
         <LeadID>II</LeadID>
         <LeadOffsetFirstSample>0</LeadOffsetFirstSample>
         <FirstSampleBaseline>0</FirstSampleBaseline>
         <LeadSampleSize>2</LeadSampleSize>
         <LeadOff>FALSE</LeadOff>
         <BaselineSway>FALSE</BaselineSway>
         <ExcessiveACNoise>FALSE</ExcessiveACNoise>
         <MuscleNoise>TRUE</MuscleNoise>
         <LeadDataCRC32>2541014311</LeadDataCRC32>
         <WaveFormData>
7v/u/+7/7v/s/+z/7P/s/+v/6v/p/+j/6f/q/+v/7P/q/+r/6v/q/+r/6v/q/+r/7P/s
/+z/7P/q/+j/5v/k/+j/6v/s/+7/7P/q/+j/5v/l/+T/4//i/+X/5v/n/+j/6P/o/+j/
6P/m/+b/5v/m/+T/5P/k/+T/4//i/+H/4P/j/+b/6f/v/+f/4//i/+L/3//e/9//4P/l
/+j/6//v/+//7v/w//D/9//5//n/+f/2//X/9P/z//D/7f/u/+3/7v/x//P/9P/y//L/
8v/z//X/9v/3//j/+v/3//X/9f/z//P/8//z//H/7//v//D/8v/y//L/8P/v/+3/6f/m
/+T/4//k/+T/5P/j/+H/3//e/97/3v/d/+D/4//k/+P/4v/h/9//3v/i/+P/4//k/+T/
4P/m/+b/3P/U/9r/5//1///////+/wAADwApAD0ARwBUAHMAlwCvAMEA0AC7AH0AUwA9
ACAACQAIAAYA/f/5/+r/2//b/+X/5v/g/9//3//g/9//3//g/+D/4P/g/+H/5f/m/+D/
3v/c/9n/3f/f/+H/5P/m/+b/5f/k/+L/4f/h/+D/3v/g/+H/4f/i/+T/5P/h/+H/4//e
/93/4P/j/+X/6P/n/+f/5v/l/+P/4v/i/+L/5f/j/+f/6v/n/+b/5f/k/+X/5f/i/+L/
5P/i/+L/4v/j/+X/5//r/+j/7f/q/+b/5//n/+X/4//j/+T/5v/p/+3/7//x//L/7//w
/+//7//y//T/8P/s/+//9P/z//D/9//8//7///8AAAIA/f/6//z//f8BAAEAAAABAAUA
BAAEAAcABQABAAIABAAHAAoACgALAAsACgAFAAIAAAD//wcACAALAA8ACgAJAAgABgAD
AAEAAAD+//z/+f/8//j/+P/4//z/+f/1//b/9//3//D/7//t/+z/7P/u/+7/7P/o/+f/
5f/k/+r/7P/s/+7/7//u/+r/5//t/+7/7v/q/+z/7f/t/+v/6v/q/+r/6f/p/+n/6//r
/+z/7P/r/+n/5f/n/+j/5//p/+r/6//t/+//7f/r/+r/6P/o/+r/7P/q/+r/6//s/+n/
6P/l/+T/7f/v//P/9//1//L/8P/v/+//7f/s/+r/6v/p/+j/5v/o/+j/5v/m/+j/6v/q
/+n/5//n/+X/5f/k/+P/4//j/+P/5//n/+b/3//a/9v/2//a/9v/2v/W/9j/2f/Z/9j/
2v/Z/9r/2f/X/9n/3P/Y/9f/1v/V/9X/0//X/9f/1P/O/9P/2f/X/9T/1f/W/9f/2P/b
/9b/0//T/9P/0v/R/9L/1f/W/9f/2P/W/9b/1f/X/9r/3//h/+H/3//d/93/3f/e/93/
3P/f/9z/2//c/9z/3P/c/9z/3P/b/9z/3P/c/93/4P/e/93/3v/f/+D/4f/g/9//3P/b
/9v/2v/Z/9j/1v/T/9H/zf/N/8//0v/X/9T/0v/P/8v/yf/I/8j/yP/H/8f/yf/J/8n/
yf/J/8j/y//N/87/zv/G/8D/xP/C/8L/yP/M/8j/yf/L/8//2f/g/+b/7////xMAIwAw
AEUAZwCRAKUApACfAHkASQApAAoA6//e/9z/2//Z/8r/vf+//7//uv+8/7v/u/+8/7v/
uP+4/7f/tv+z/7P/tv+2/7P/sv+x/6//sf+z/7X/uP+4/7j/t/+2/7X/tf+2/7b/tf+4
/7r/u/+8/77/vv+7/7v/vf+4/7f/u/+9/77/wP+//7//vv+9/8D/wv/F/8j/xv/D/8b/
yP/J/8r/y//M/8r/yf/F/8T/zP/O/9L/1v/V/9X/1f/X/9T/2//a/9j/2f/Z/9f/1f/X
/9j/2v/d/9v/2//b/9r/3P/e/97/3//j/+b/4//g/+X/6v/p/+b/6P/q/+n/5//r/+7/
6v/o/+n/6//w//H/8f/z//j/+P/3//n/9v/x//H/8v/0//b/+P/5//n/+P/2//b/9//5
//n/9v/1//X/9f/3//n/+v/4//f/9//2//P/8f/1//L/8P/u//D/6//o/+r/7P/t/+j/
5//l/+T/5P/o/+r/6v/n/+X/4v/g/+T/5P/i/+L/5v/o/+f/5//p/+j/5v/g/+P/5f/m
/+X/4//k/+X/5f/n/+f/6f/p/+f/5v/k/+H/4P/l/+n/6//q/+r/6v/r/+z/5//i/97/
4//m/+v/8P/u/+7/7//w/+3/7P/p/+j/6v/n/+b/5f/o/+r/7f/x//H/7//u/+z/7P/r
/+r/6P/n/+b/4//i/+f/6v/r/+v/6v/p/+b/5f/k/+P/4//j/+P/5//n/+b/5P/g/+L/
4//i/+P/4v/e/+L/5f/n/+j/5P/h/+D/3f/d/+H/5v/k/+b/5v/m/+f/5f/n/+X/4P/h
/9//4P/h/+L/5P/o/+//6v/q/+j/5P/n/+j/6f/q/+v/5v/j/+P/5//q/+3/8v/y//D/
7v/s/+3/7v/u//H/9P/7////AQD///3//f/9/////f/7//3//////wEAAgAGAAgACgAM
AAsADAAMAAwADgAQAA0ACwAMAA0ADgAPABEAEQAPAA8ADwAOAA0ADAALAAkACAAFAAQA
AwADAAUACwAOABAAEQANAAoACAAGAAkACwAPABEADQANAA0ADAAMAA0ADQAMAAwAFgAW
ABAAEAAUABgAFAAVAB0AJwAzAEIAQgA9AE8AbwCJAJwAswDTAOsA9wD4AN0ApQB7AGcA
VABDADoAOAAvABsADgAbACcAJQAcABYAGAAbAB8AIQAeAB4AHQAcABwAHQAhACIAIAAg
ACAAHwAdAB0AHQAeACEAIgAiACIAIgAjACUAJgAlACgAKgArACoAKgAoACMAJQAnACIA
IQAmACkAKwAuAC0ALQAsACsAKAAmACUAJAAmACUAKgAuAC4ALgAuAC4AMQAxAC4ALgAy
ADAAMAAwADEAMwA1ADkANAA5ADYAMgAyADMAMgAxADEAMgA0ADcAOgA7ADwAPABAAEQA
RgBJAEsATABHAEIARQBKAEkARgBMAFAAUQBRAFQAVgBRAE4AUQBVAFwAXwBdAF8AZABk
AGIAZQBjAF8AYQBiAGQAZgBlAGUAZABiAGAAYABhAGMAZwBmAGcAaQBlAGUAZQBkAGEA
XwBeAFwAWwBbAGEAYABdAFwAXwBbAFgAWABYAFcAUQBRAFAAUABMAE4ATgBMAE4ATwBP
AFAATwBOAEsASgBOAFAATwBPAFAAUABPAEoASABJAEkARwBIAEoATABNAE4ATwBSAFMA
TwBOAEwASQBIAE0AUQBTAFIAUgBSAFMAUwBPAEsASABLAEwATwBSAE8ATgBOAE4ATABM
AEoASgBPAE0ATQBNAE0ATABMAE0ATABJAEcARABIAEkASgBKAEgASABGAEYAQwBCAD8A
OwA7ADsAOQA5ADoAOQA5ADkANwA5ADcANAAwACwALgAvACwALQAsACgAJwAnACYAJAAh
AB8AHwAdABwAHwAjACAAIAAeABwAGwAZABsAGQAUABYAEwATABMAEgAWABoAFAARAA4A
CwAIAA0ACAAFAAUABgAGAAYACAAFAAIA///8/wAABAAHAA0ACwAPABAADwAOAAsACgAJ
AAsACQAHAAkACAAHAAgACAAJAAoACwAMAAoACAAFAAIABAAGAAMAAQADAAMAAwADAAEA
///7//n//v8AAAIABAAAAP3/+//3//H/7//u/+//9P/2//f/9//w/+z/6f/m/+j/6f/s
/+3/7v/v//D/8P/r/+n/5v/i/+j/7v/y//D/7P/s/+r/6v/t//X/AQALAAwACgAXAC0A
PwBLAFwAeQCXALMAwwDMALUAfQBVAEEAIgAJAAYACgAFAPX/6P/l/+n/6//q/+r/5//n
/+j/5//o/+j/5//m/+P/4//m/+b/5f/m/+f/5//k/+P/4v/i/+b/5v/l/+T/4f/h/+L/
4v/i/+b/6f/r/+z/7v/u/+v/7P/v/+v/6//r/+v/6v/q/+v/7f/u/+//7v/u/+//8P/w
/+3/8P/y//H/8P/v/+7/8v/z//H/8v/5//j/+f/6//j/9//2//f/9P/7//r/+P/4//n/
+P/3//n/+v/8/////////////v8AAAIAAgADAAkADAAJAAYACgAOAAwACAAQABQAFQAV
ABYAFgAPAAoAEAAXACEAJwAkACMAJQAiAB8AIQAeABkAHQAiACgALgArACsAKgAoACYA
JgAnACkAKQAmACUAJQAiACEAIAAeABsAGwAcABwAGAAVABgAFAATABIAFQARAA4ADgAO
AA0ABwAHAAYABgAGAAoADAAMAAgABQABAP7/AAAAAP7//v8BAAIAAAD//////v/8//b/
9//5//r/+f/3//j/+f/5//v/+//9//3//P/8//v/+f/z//X/9v/1//f/+P/5//v//P/5
//b/9P/3//j/+//+//v/+v/6//r/+v/6//j/+P/5//f/9//3//X/9P/0//X/+f/5//r/
+v/8//v/+v/4//j/+P/2//b/+f/8//3//f/8//v/+P/3//f/9//4//n/+////////v/5
//T/9f/1//n//f////7/AAABAAEAAAACAAEAAgABAAEAAwAGAAIABAAEAAQABQAFAAkA
CQAGAAgACwALAAYABgAGAAYABgAMAAgABgAHAAoACgAKAAwAEAAQABAAEAATABQAFAAX
ABgAHQAfAB8AHwAdAB0AHQAfAB0AGwAdABsAGwAdAB4AHgAeAB4AHgAhACIAIgAiACEA
IgAeABsAHAAdAB4AHwAfAB8AHQAdAB0AHAAbABoAGgAZABkAFwASAA8ADQANABAAEAAP
AA0ACQAIAAgACAAGAAUABgAFAAQABQAGAAYACAAJAAkACAD8//j//P8GAAoACgAIAAwA
DQALAA8AFwAaACAALwA/AE8AYwB6AI8AqwDJANkA5ADhALkAhQBnAEwALwAgABwAGQAN
AAIA//8FAAUAAAD8//n/+f/6//n/+v/8//3//v/4//X/9f/y//P/9v/5//v/+v/5//j/
+P/5//j/9v/0//X/9f/2//b/9P/2//f/9//3//j/9//z//P/9f/w/+//8P/x//H/8v/0
//X/9f/1//L/8v/z//T/9P/x//T/9v/0//T/9P/0//L/8f/t/+z/8v/w//D/8P/t/+3/
7f/v/+3/9f/1//T/9f/1//P/8f/v/+7/7v/v//P/9f/3//j/9//4//f/9//5//z/+f/2
//r//v/8//j/+v/8//v/+f///wIA/v/8//7///8DAAMAAQADAAgACAAGAAcAAwD9//7/
AAADAAYACQALAAwADAAHAAYABgAHAAcAAgD///3///8DAAcACgAGAAMAAQD+//3/+///
//z/+//6//3/+f/z//L/8f/v/+7/8f/z//b/8P/w/+7/6v/q/+v/6//s/+v/6v/n/+b/
6v/q/+f/5f/s/+7/7//s/+r/6//r/+n/6//s/+3/7f/s/+v/7P/r/+v/7P/s/+v/6v/t
/+//7//v/+7/7f/t//H/7//t/+z/7P/s/+7/8P/w//D/8f/y//T/9P/y//L/8//v/+3/
6//u/+7/7//x//H/8f/y//L/8v/x//D/7v/w//L/8v/0//T/9P/y/+//7v/t/+r/6f/s
/+3/7//x/+//8//z//L/7f/o/+n/6f/s/+//8P/u//H/8//0//T/8v/v/+7/6//r/+3/
8P/s/+3/7P/r/+v/7//r/+v/7v/t/+z/6//q/+7/6v/o/+n/6v/q/+r/7P/w//D/8P/w
/+//8P/w//P/9f/7//7////9//v/+//7//n/9//1//f/+v/7//7/AAD+//z/+v/4//v/
/v8AAAIA//8AAPz/+f/4//f/9v/1//b/9//2//f/+f/6//v//P/5//X/8v/t/+v/6//s
/+//7P/q/+f/4//j/+T/5v/o/+b/5f/m/+X/5P/l/+b/5v/l/+X/5P/i/+b/7P/q/+j/
6P/k/+D/3P/n//X/9//1//7/DgAVACUAQQBVAGYAgQCdAK8AwQDMAKsAdwBTAD0AIgAN
AAIA/P/x/+X/5v/t/+n/4//g/+L/4P/h/+P/4//h/+D/3v/c/93/3//k/+b/4//i/+H/
3//c/9v/2v/a/97/4P/h/+L/3//f/+D/4P/e/+D/4f/h/+D/4v/i/9//4P/j/9//3//g
/+H/4f/i/+L/4//j/+P/4P/e/93/3P/d/9v/3//i/+P/5P/l/+b/5f/l/+L/4v/m/+T/
5P/k/+H/4f/h/+P/4f/p/+n/6P/n/+f/5f/j/+T/5v/p/+3/7f/t/+3/7P/q/+z/7P/t
//H/9P/x/+7/7//y/+//6v/y//j/+//9////AgD+//z//P/9/wEAAQADAAUACgAKAAoA
DQALAAcACQAKAAwADgAMAA0ADQAMAAkACAAIAAkADgAMAAwADQAIAAcABgAEAAUABQAG
AAYABAABAAQAAAD///7/AQD9//z//v8AAAEA/f/9//z//P/8//7//v/8//n/9//0//L/
9v/2//T/9P/5//r/+P/3//j/+P/3//L/9f/3//j/9//5//r/+//7//n/9//3//X/9//6
//z//f/8////AQABAP7//P/6//n/AAD///7//v/7//r/+//8/wAAAgAFAAgABQAEAAEA
AAAFAAMAAwADAAUABAAEAAUABQADAAIAAAACAAMABAAEAAYACAAIAAoACQAKAAkABwAF
AAUAAwADAAQAAwADAAMAAgAFAAQAAgD8//j/+v/7////AwAFAAQAAwADAAIAAAABAP//
///9////AwAIAAYABAACAAAA///9/wEAAQD+/wEA//8AAAEA///+////AwAEAAIA/v/6
//r/+f/6//v/+//7//7///8AAAEAAgAAAPj/8v/v//L/9P/2//r//v8AAAIABAACAAIA
AQADAAQACQALAAsADQALAAsACwAJAAcABQAHAAkACQALAAwACwAKAAkACAALAAwADAAM
AA4AEAANAAsACQAJAAkACQAHAAcABQAFAAgACAAIAAgABQABAP7/+f/3//f/+P/7//v/
+v/4//X/9f/0//T/9P/x//H/8//z//H/8f/x//D/8//1//b/9v/s//D//P/6//D/9P/8
//j/8//5/wUABwAOACIALwAzAEMAWwBsAH8AowDDANMA1gC/AIUAXQBHACgADQAKAA4A
CwABAPz/9f/v/+3/7P/s/+7/7//x//H/8P/w/+//7v/r/+v/7v/u/+z/7P/s/+v/7v/v
//D/8v/x//D/7v/s/+n/6f/q/+r/6P/q/+v/6//v//L/8//x//L/9f/x//H/8P/v/+3/
7P/u/+//7//v//D/8v/1//j/9v/x//L/8v/y//L/8v/y//X/9f/y//L/9f/y//H/8P/u
/+3/7P/t//D/+f/6//r/+f/5//f/9f/1//b/+P/7//r/+f/4//b/+P/6//r/+////wIA
///8//7/AgAAAPz/BAAIAAkACQALAAwABgACAAUABwAMAA0ADgARABcAGAAVABUAEAAJ
AA0AEAAUABgAGAAZABkAGAAVABQAFAAVABYAEgAQAA8ADQANAA0ADAAMAA0ADwAQAAsA
BwAJAAQAAwACAAUAAQD//wAAAQABAPv/+//6//r/+//+/////v/7//v/+v/6//v/+v/3
//b/+f/6//j/9//6//r/+f/0//X/9//4//f/9//4//n/+f/3//f/+f/5//b/9v/1//P/
8v/3//v//f8AAAAAAAABAAMA///7//j/+v/6//z//v/9//z//P/8//7//v/8//z/AQD/
///////9//z//P/9//3//f/+//7//P/7//r/+P/4//j/9v/2//v//v///////v/9//r/
+f/2//X/9f/1//j//f/+//7/+f/0//X/9f/3//n/+f/2//T/9f/1//T/9f/z//P/8f/z
//f//P/6//f/9P/x/+//8v/3//j/9v/0//H/8f/x/+z/7v/y//b/+P/6//z//P/2//L/
8f/v/+7/7f/u//L/9P/2//j/9//4//j/+//6//3//f/7//3//f///wEAAAD9//r/+//5
//n/+//8//7/AAACAAQABwAIAAgACAAGAAgABQADAAEAAQABAAEABAAFAAQABQAEAAQA
BAAEAAIA///9//n/9//3//j/+//5//j/9v/z//L/8v/z//T/8//z//X/9f/w/+//7v/s
/+7/7//v/+7/6v/y//T/7v/w//L/8v/w//P//f8BAAUAEgAYABsAKQBBAFUAYgBxAI0A
sQDPAOIA2wCrAHEAVwBIACUACAAEAAcAAwD+//v/8//t/+z/6v/q/+v/7f/t/+3/7v/u
/+7/6v/p/+v/6v/r/+z/7f/t/+3/7f/t/+7/7v/u/+3/7P/t/+3/7v/u/+n/6v/q/+n/
7P/u/+7/6//u//H/7f/t/+v/6//q/+r/7P/t/+3/7f/p/+j/6P/o/+n/5//r/+7/7v/u
/+7/7v/u/+3/6f/o/+z/6v/q/+r/6v/r/+z/7//y//v//P/8//n/9//z/+//7P/s/+3/
7//y//P/9P/0//L/9P/0//X/+//+//v/+P/6//7//P/4//3/AAAAAP//AwAGAAIAAAAA
AAEABQAFAAUABwAMAAwACQALAAgAAwAFAAgADAAQAA4ADwAPAA4ACQAIAAgACQALAAgA
BwAHAAQAAwACAAAAAwAFAAgACgAIAAUACAAEAAEA/v////n/9v/4//r/+//4//n/+f/6
//f/+P/3//T/8v/x/+//7v/u/+7/7P/s//D/8P/t/+v/7//w//D/7P/s/+3/7f/r/+v/
7P/t/+3/7P/r/+z/6//t/+7/7v/t/+r/7f/v/+//8P/w//D/8f/1//P/8f/w//L/8v/0
//b/9f/0//T/9P/2//b/9P/0//b/8//y//H/8f/w//D/8f/0//X/9//4//b/9f/0//L/
9P/0//L/8v/y//T/9P/z//P/8//x//H/8v/x//H/8f/x//X/9f/0/+7/6v/s/+3/7//x
//H/7v/s/+3/7f/s/+3/6//r/+n/6f/t//L/8P/s/+r/6P/n/+j/7f/u/+z/6v/n/+f/
5//e/+L/5f/m/+f/6P/u/+z/7P/v/+//7v/t/+7/7v/u/+7/7v/w//L/8//3//X/+f/6
//n/+//5//n/+f/5//f/9f/3//n/+f/7//z//P/8//z//P/7//z//P/8//3/AAD+//3/
+//7//v/+//9//3/+//7//r/+v/6//r/9//z//D/6//q/+n/6f/r/+z/7P/r/+n/6v/s
/+//8v/t/+v/6//p/+X/5f/l/+T/5//p/+r/6v/m/+z/7P/o/+j/5v/o//L/+f/7//v/
AQAMABIAGwAtAEEAUQBmAIUApwDBANMA1gC3AIEAXQBDACQADwAKAAgAAQD1/+r/4//p
//P/8P/m/+T/5f/n/+f/6f/q/+r/6v/p/+n/7P/s/+j/6P/o/+f/6f/p/+n/6v/p/+j/
5v/k/+T/5f/n/+j/6P/q/+v/6//q/+r/6P/j/+f/6//o/+n/5//n/+b/5v/m/+f/5//n
/+n/6v/s/+7/6//n/+n/6v/t/+7/7//w/+//7//s/+z/7v/q/+j/5v/p/+v/7f/x/+//
9f/z//D/8v/z//L/8f/v//D/8v/1//X/9f/1//T/9P/2//b/9//5//z/+f/2//r//v/8
//j//f8AAAAA//8FAAgABAACAAAAAQAFAAUAAgADAAcABgAKAA8ADwANAAsADAAOABAA
EAARABEAEAAPAA4ADgAPAA8ACgAHAAUABgAJAAwADgALAAkACAAGAAUAAwAHAAQAAgAA
AAIA/f/4//j/+P/3//P/8//y//L/7v/w//D/7v/v//H/8v/0//T/8v/u/+z/7v/u/+v/
6f/v//D/8P/s/+r/6//r/+n/6f/q/+v/6//p/+n/6//r/+r/6v/p/+f/5f/p/+z/7f/t
/+z/6//r//H/8f/x//L/8f/w//H/8v/0//T/9f/2//T/9P/y//L/8//x//H/8f/x//D/
8P/x//P/8//0//T/9f/1//X/9P/z//L/7//u//H/9P/1//X/8v/x/+7/7f/v/+//8P/x
//D/8//y//D/7P/o/+r/6//t/+//7//s/+7/8f/z//T/8f/t/+v/5//n/+v/8P/u/+7/
7v/u/+//8f/s/+z/7P/s/+z/8f/s/+n/6f/r/+z/7f/w//D/8P/w//D/8//0//T/9//2
//v//f/9//r/9//2//X/+P/3//b/+f/8//3/AAACAAEAAAD///7///8AAAAAAAADAAYA
BAADAAIAAQAAAP///f/9//v/+//+//7//v/+//n/9f/y/+3/6//r/+z/7//w//D/7//t
/+z/7P/t/+7/7P/r/+z/6//q/+v/7P/s/+z/7f/t/+z/8P/u/+z/7v/w/+z/7v/0//n/
AQAHAAkADgAWACMANQBLAF0AdgCTAK8AwQDNAMoApQB3AFkAQQAoABMADAAMAAcA+f/u
/+3/8//z//L/8P/u/+3/7f/r/+j/5v/j/+D/5f/p//D/9P/w/+7/7P/p/+n/6f/p/+r/
6v/q/+n/6P/p/+v/7v/w/+z/7P/r/+n/6//u/+//7f/t/+//6v/p/+f/5//m/+b/6f/r
/+z/7f/r/+r/6v/q/+3/6//v//L/8P/u/+z/6v/t/+3/6v/q/+7/7P/s/+z/7f/v//H/
9f/y//f/9P/w/+//7//t/+v/7f/u//D/8//0//X/9v/2//P/9P/z//P/+f/8//n/9v/3
//r/9//y//n//v8AAAEABwAKAAYABAAEAAUACQAJAAgACQANAAwADQARABAADQAJAAgA
CAAIAAkACwAMAAwACgAKAAsADQAPAAwACwALAAcABwAHAAYAAwADAAQABAD///v//f/4
//r//P8CAAEA+//6//n/9//z//P/8v/y//D/8v/y//D/8f/x//D/8P/y//L/8P/w//H/
8P/s/+n/7v/w//H/7v/t/+3/7P/p/+v/7P/t/+3/8P/x//T/9f/y//L/8f/v/+z/7//x
//H/8f/w/+//7//1//P/8f/w/+7/7v/w//L/9P/0//X/9v/3//j/9//4//f/8//x/+//
8P/w//H/8//1//X/9v/2//j/9//2//T/8v/y//D/8P/w//D/7v/r/+//8f/x//P/9P/z
//P/8//y//X/9P/y//L/8P/0//f/9P/z//D/6v/t/+//8P/w//D/7//w/+//7v/x//X/
8v/y//L/8v/z/+3/7f/p/+T/5P/n/+j/6f/q//D/7v/u//H/8v/y//L/9P/z//L/8f/w
//D/8P/v//H/9P/5//v/+//9//3///8BAP///f/7//3//v///wIABAACAAAA/v/8//7/
AAABAAIAAQACAP7/+//7//v/+//7//3//f/7//v//v/+//7//v/8//n/9//z/+3/6//q
/+v/7v/w//H/8f/u/+z/6//q/+f/5//p/+n/6f/p/+n/6P/m/+f/5//m/+D/4P/g/+L/
6P/w/+7/6v/t//H/9//9/wIABgALABsAMQBBAFIAZwB/AJsAuQDMAMEAkwBfAEEAKAAP
AAAA9P/r/+n/4P/X/9n/2//W/9b/2P/Z/9v/2//Z/9j/1v/U/9P/0//W/9b/1P/U/9T/
0//Q/8//zv/O/9L/0v/R/9D/z//P/9D/0P/N/87/zv/N/83/zv/N/8n/yf/L/8b/xf/F
/8X/xP/E/8T/xf/F/8X/wv/C/8P/xP/D/7//wf/C/8D/wP/A/8D/w//D/8D/wP/G/8T/
xP/E/8D/v/++/7//vf/D/8H/vv+7/7v/uf+3/7f/uP+6/73/u/+7/7v/uv+4/7r/uv+7
/77/wP+8/7j/uv++/7z/uP+9/8D/wP+//8X/yP/E/8L/xf/H/8z/zf/M/83/0f/Q/83/
z//M/8f/yf/K/8z/zv/N/83/zP/K/8r/yv/L/83/zv/K/8j/x//F/8X/xf/E/8D/v/+/
/77/uv+3/7r/tv+1/7T/t/+z/7D/sP+w/6//rP+t/63/rv+q/6r/qP+k/6X/pf+k/6T/
o/+i/5//nv+i/6T/o/+j/6T/pP+j/57/nP+d/53/m/+c/57/oP+h/6D/n/+g/5//oP+g
/5//nf+Y/5v/nf+d/6D/oP+g/6H/pf+j/6H/oP+e/57/oP+i/6L/ov+j/6T/ov+i/6D/
oP+j/6H/of+h/6L/ov+j/6X/pf+j/6L/oP+h/6H/of+g/57/nP+Y/5b/mv+e/6D/of+h
/6H/n/+f/5z/mf+X/5X/l/+b/5v/mv+V/5D/kf+R/5L/lf+W/5T/kf+R/5D/jv+L/4n/
if+H/4f/i/+Q/47/jP+K/4j/h/+J/4f/if+E/4T/hP+E/4T/if+E/4H/gf+E/4T/hP+G
/4f/hv+F/4T/g/+E/4T/h/+F/4n/iv+J/4r/if+K/4v/jP+L/4r/jf+J/4f/h/+G/4j/
iP+I/4j/hv+G/4X/hP+H/4z/jP+N/4r/h/+E/4H/hP+H/4j/i/+J/4b/g/+A/4H/f/9+
/3v/d/91/3T/df90/3T/c/9x/23/av9o/2b/Z/9p/23/b/9s/2v/av9o/2b/Z/9n/2b/
av9s/27/aP9i/2b/Yv9e/2X/a/93/4X/iP+K/4v/kf+f/7P/yv/j/wEAHQAzAEIARwAn
APH/y/+s/5P/gv96/3n/c/9k/1n/Wf9b/1r/Vv9W/1f/Wf9Z/1X/VP9S/1D/TP9L/03/
TP9N/07/T/9P/0z/S/9K/0r/SP9G/0P/QP9B/0P/Rv9I/0f/Sv9M/03/TP9O/07/S/9L
/0v/RP9B/0P/Rf9G/0j/R/9H/0b/Rf9G/0b/R/9I/0b/Q/9G/0j/R/9G/0X/RP9D/0P/
QP9A/0L/QP9A/0D/QP9B/0L/Rf9D/0n/R/9E/0D/P/88/zn/Pf9A/0T/Sf9I/0f/Rv9E
/0T/Rv9G/0f/R/9I/0P/Pv9C/0j/SP9G/0z/UP9R/1H/U/9U/07/Sv9K/0v/T/9P/1H/
U/9Y/1j/WP9b/1n/Vf9S/1L/U/9U/1T/Vf9V/1T/Vf9W/1j/W/9a/1T/UP9N/07/T/9Q
/1D/TP9L/0v/Sv9H/0X/Sf9G/0j/SP9M/0n/Qf9A/z//Pf85/zn/OP84/zb/OP84/zb/
Nf81/zT/NP80/zT/Mv8y/zL/Mv8v/y3/MP8w/y//Kv8s/y//Mf8x/y7/Lv8u/y3/K/8r
/y3/Lf8s/yz/K/8p/yP/Jf8m/yX/Kf8q/yv/Lf8x/y//Lf8s/yv/Kv8r/yz/LP8s/y3/
Lv8k/w==
         </WaveFormData>
      </LeadData>
      <LeadData>
         <LeadByteCountTotal>10000</LeadByteCountTotal>
         <LeadTimeOffset>0</LeadTimeOffset>
         <LeadSampleCountTotal>5000</LeadSampleCountTotal>
         <LeadAmplitudeUnitsPerBit>4.88</LeadAmplitudeUnitsPerBit>
         <LeadAmplitudeUnits>��V</LeadAmplitudeUnits>
         <LeadHighLimit>2147483647</LeadHighLimit>
         <LeadLowLimit>268435456</LeadLowLimit>
         <LeadID>V1</LeadID>
         <LeadOffsetFirstSample>0</LeadOffsetFirstSample>
         <FirstSampleBaseline>0</FirstSampleBaseline>
         <LeadSampleSize>2</LeadSampleSize>
         <LeadOff>FALSE</LeadOff>
         <BaselineSway>FALSE</BaselineSway>
         <ExcessiveACNoise>FALSE</ExcessiveACNoise>
         <MuscleNoise>TRUE</MuscleNoise>
         <LeadDataCRC32>2054587289</LeadDataCRC32>
         <WaveFormData>
AAAAAAAAAAABAAIAAwAEAAQABAAEAAQAAQAAAP///v8CAAQABgAIAAYABAACAAAAAAAA
AAAAAAACAAIAAgACAAIAAgACAAIABAAEAAQABAACAAAA/v/8////AAABAAIABAAEAAQA
BAABAP7/+//4//v//v8BAAQAAgAAAP7//P/+//7//v8AAP7//v/+/wAA+//4//r//f8A
AAEABAAGAAUABAAFAAYACQAMAA0ADgANAAwACgAHAAMAAAD+//z//P/6//j/+P/1//X/
8//w//H/8f/y//b/9v/1//D/7//y//L/8//0//T/9f/1//f/+P/6//v/+//5//f/+f/7
//7//v/+///////+//z/+//7//z//f/9//v/+//7//n/+P/4//j/+////////v/9//3/
+f/7//7///8BAAkAFwAnADIAPQBNAFoAZwB0AHoAdgBiADwAEADk/7n/oP+l/7T/t/+5
/8L/w/+9/7v/wf/P/+H/6P/s//X////+//r/+v/6//n/+//9//3//f/9//7/////////
/f/9//3///////////8CAAMAAwABAAEAAQACAAIAAAACAAIAAQABAAEAAQABAAEAAAAA
AAEAAQD///////////7//v8AAAAAAAAAAAAAAAAAAAAAAAADAAMABQADAAEA///+//3/
AAABAAEAAQAFAAUAAgABAP//AAABAAIAAgACAAQAAgD///////8AAAMABAAEAAQABQAF
AAMAAwADAAQABAAEAAIABAAFAAUABQAFAAMAAwAEAAQABAAEAAMABAAEAAQAAAAAAAAA
AQACAAIAAgABAAAAAAAAAAAAAgADAAMAAgAAAP///P/6//z//P/8//z/+//7//z//P/6
//n/+f/3//r//P/9//3/+//7//v/+//4//j/+v/6//r/+//+//z/+v/8//7/+//2//X/
9v/1//j/+f/6//z/+v/6//n/+f/8//z//P/8//r/+v/5//j/+P/5//v/+//6//r/+v/6
//z//P/8//z/+v/5//n/+f/3//f/9//3//n/+f/5//n/9v/2//j/+P/3//X/9f/1//b/
9//2//X/9//3//f/9f/2//b/9//5//f/9//2//X/8//y//H/8f/z//P/9P/0//P/8f/w
/+//8P/x//P/9P/z//H/7//u/+//7//v/+//7//v/+//7//v//H/8f/v/+3/7f/v/+//
7f/t/+z/7P/t/+7/7//w//L/8v/0//T/8P/t/+v/6f/v/+3/7f/r/+z/7v/u/+7/7v/w
//D/8P/w//D/7f/q/+z/7f/t/+3/7//x//L/8//2//b/+P/6//r/+P/4//j/9//1//P/
8P/u/+r/6P/m/+T/5f/l/+b/5f/g/97/3f/d/97/3//f/9v/3f/e/97/3//e/97/3//f
/+P/5v/o/+n/5//l/+P/5f/p/+z/7P/s/+//7//u/+z/6v/p/+n/6f/p/+n/6f/p/+f/
5v/m/+b/6v/t/+7/7v/t/+f/5f/l/+b/6//x//n/AQANAB4ALwA9AFAAYQBqAGoAaABU
ACwA/v/Y/6v/fv9z/4T/h/+F/5b/nf+Z/53/qf+5/8f/zv/U/9v/3//i/+H/4v/j/+P/
4f/j/+P/4//j/+T/5f/l/+X/4//j/+P/5v/n/+j/6f/p/+n/6P/l/+P/4//k/+T/5//q
/+v/6//p/+n/6f/p/+f/5v/m/+f/6P/n/+j/6f/p/+j/6P/q/+z/7P/s/+z/7P/s/+z/
7P/t/+3/7//t/+3/7f/u/+//7v/v/+//7//x//H/7v/t//D/8v/0//b/8//y//P/8P/y
//P/9P/2//T/9P/z//L/9v/3//b/9//1//b/9v/2//b/+P/5//n/+//7//n/+f/4//j/
+P/4//f/+P/4//j/9f/2//f/+f/4//j/+P/3//j/+P/4//j/9v/3//f/9v/4//n/+P/4
//b/9P/y//D/8v/z//X/9v/0//P/8//x/+//8P/w/+//8P/x//L/8//w//D/8v/y/+//
7//x/+7/8P/0//j/9//z//H/8f/v//D/8f/y//T/8//y//D/7//w//D/8P/w//L/8v/x
//D/7v/v//H/8f/x//L/8//0//P/8v/x//D/8v/x//H/8f/y//P/9P/1//T/8//y//H/
8//0//f/+P/2//P/8v/x//H/8//z//P/8//z//P/8f/w//D/8f/z//H/8f/w/+//8P/w
//D/8f/v/+//8P/w//H/8f/y//P/8v/x//H/8P/y//H/8P/w/+//7//v/+//7//v/+//
7//v//H/8f/v/+7/7f/u/+3/8P/x//H/8v/v/+7/7f/s/+3/7v/x//L/8v/x//H/8f/w
/+//7v/t/+//8P/w//D/7v/s/+7/8P/w//D/8P/w//D/8P/w//D/8v/v/+z/7v/0//X/
9v/5//n/+P/3//j//P/+/wAAAAD+//7//v/9//3/+//4//b/9P/y//D/7v/w/+//7//t
/+z/6v/p/+n/7P/t/+3/6f/p/+r/6v/r/+3/7v/w//H/8//2//j/+f/5//f/9f/3//f/
+v/6//r//f/9//z/+v/6//v//f////3//f/9//3/+f/4//j/+P/9///////+//v//f//
////AAAHAA0AFQAfAC8APgBLAF0AcAB/AIYAhAB4AFoAMAAAAND/o/+I/43/mv+b/6f/
tv+x/6v/uf/N/9f/4//u//j///8DAAAAAQACAAMAAwAFAAcABwAHAAgACgAMAA0ADQAL
AAsACwAPAA8ADwAPAA8ADwAOAAsADAANAA8AEAASABQAFAATABAADwAOAA0AEAAQABEA
EwAVABMAEwATABUAFAAUABYAEwASABEAEAARABIAEwAUABUAFQAXABUAFAATABMAEwAV
ABcAGAAZABsAGwAYABcAFgAWABYAFgAXABgAGwAaABYAFQAUABQAGQAcAB4AIAAfAB8A
HQAdAB4AIAAhACIAIgAkACUAJQAjACMAIQAhACIAIgAiACIAJAAmACcAKAAiACIAIgAj
ACYAJgAmACUAIgAiACIAIgAiACMAIwAiACMAIwAhACAAIgAiACIAIgAhACEAIgAiAB8A
HQAcABkAHAAeAB8AHwAdAB0AHQAdAB0AHgAhACIAHgAdAB4AGgAWABgAGgAXABcAGQAd
AB8AHQAdAB0AHgAeAB4AHQAdABwAHAAcABwAHAAcABsAGgAcAB0AHwAfAB0AHAAbABoA
HQAeAB8AIAAgAB8AHwAfAB0AHQAdAB0AHwAfAB8AHwAgACAAIgAiAB8AHQAdAB0AHgAf
AB4AHQAfAB8AHwAdAB4AHgAfACEAIAAfAB0AGwAcABwAHAAdAB0AHQAeAB4AHQAbABoA
GQAbABsAHAAcABoAGQAYABgAGQAZABkAGQAWABUAFAATABMAFQAVABMAEwATABUAFQAV
ABUAFAAUABMAEgARABAAEQASABUAFgARAA8ADgANAA8ADwAPAA8AEQAQABAAEAAPAA4A
DQAMAA4ADgAOAA4ADwALAAcACAANAA0ADQAPABAAEAAQABIAFAAWABgAGAAaABoAGgAZ
ABcAFQASABAADAAKAAgABgAFAAMAAgD///z/+v/5//n//v//////+//6//r/+f/5//z/
/P/9//3//f8AAAIAAwAEAAMAAgAFAAUACAAIAAgACgALAAsACgAIAAcABwAHAAUABQAF
AAUABQAEAAQABAAHAAkACQAIAAkACQAFAAMACAANABMAFQAZACkAPABPAFsAaAB3AIIA
iACCAGoATAAiAPD/xf+s/63/vv/D/8P/yv/P/8n/xf/L/9n/6//6//z//f8FAAoABgAG
AAYABQAGAAkACgALAAgACAAIAAcACQAJAAsADQAOAA0ADAALAAoACwALAAkACgALAA0A
DgANAA4ADQALAA0ADQANAA0ADgAOAA8AEQAOAAsACgAJAAoACgALAA4ADAAMAAwADAAM
AAwADAAMAA4ADwASABEADQALAAoACQALAA0ADgAPABAADwALAAkACwAMAA0ADgAOAA4A
EAAOAAsACwALAAwAEAASABMAFAATABMAEQARAA8AEAAQABAAEAASABMAEwATABMAEQAR
ABIAEgASABIAEwAUABQAFAASABIAEgATABIAEgASABEADgAOAA4ADgAQABEAEQAQABEA
EQAPAA4ADgAOAA4ADgANAA0ADgAOAAwACwALAAkACwAMAAwACwAJAAkACQAJAAgACAAK
AAoACgALAA4ADAAIAAoADAAJAAkACQALAAsACgAJAAgACAAKAAoACQAJAAgACAAIAAgA
CgAKAAkACAAGAAcACQAJAAoACgAKAAoACgAKAAoACgAIAAcABwAHAAcABwAHAAcABQAF
AAUABQAEAAQABgAGAAUAAwADAAMABAAFAAQAAwACAAEAAAD9//3//v8AAAMAAQABAAAA
///+//7//v///wAAAQADAAQAAQD///7//f8BAAMABgAIAAUAAwABAAAAAwADAAMAAwAD
AAMAAwADAAEAAwADAAEAAwADAAUABQAFAAUABAAEAAIAAgACAAIABAAEAAYABgAGAAUA
BQAFAAkACwALAAYABAAEAAQABAAGAAYABgAGAAkABwAFAAgACgAJAAgACQALAAwADQAQ
ABIAFAAWABYAFQAUABMAEQAQAA8ADQAMAAoACAAGAAQAAgABAAEA///+//z/+//7//3/
/f/8//f/9//4//j/+f/6//r/+//7////AgAEAAUABQADAAEAAwACAAQAAwACAAYABwAH
AAYABQAFAAYABwAGAAUABAADAAMAAgACAAIAAwAFAAUABAABAP//AQABAAIAAQAFABEA
HQAnADQARwBXAGQAdQCAAIIAfABoAEgAIADy/8v/pP+R/5z/pf+l/7L/w//B/7v/xf/T
/9v/5P/u//P/+f8AAAEAAgADAAMAAgADAAIAAQAAAAAAAAD//wIAAQACAAMABQAFAAUA
BQAGAAcABwAFAAMAAwAEAAQABAAGAAYABQAFAAUABQAFAAMAAgACAAMABgAFAAYABwAG
AAQAAwAEAAIAAgACAAIAAgACAAIAAgABAAEAAwABAAIAAQABAAEAAAABAAEAAQAFAAUA
AgABAP//AAABAAIAAgACAAQAAgD///////8AAAIABAAFAAYABgAFAAIAAQADAAQABAAE
AAIABAAFAAUABgAHAAYABwAFAAQAAwACAAUABgAGAAYABAAEAAQABQADAAIAAQD/////
AAABAAIAAAABAAEAAAABAAEA///+//v/+v/5//j/+v/7//3//v/8//v/+//5//n/+v/6
//n/+//7//v/+//4//b/9v/0//b/9//6//j/9v/4//r/9//1//X/9//3//b/9f/0//T/
9f/2//b/9//6//r/+v/6//n/+P/2//T/9P/1//f/9//4//j/+P/4//b/9v/2//b/+P/3
//f/9//3//f/9//3//X/9f/1//X/9f/2//n/+v/5//f/9//3//j/+f/4//f/9f/1//X/
8//y//L/8//1//b/9//3//f/9P/0//T/9f/2//f/+f/6//j/9//3//f/9f/1//b/9v/5
//n/+f/6//v/+//7//v/+P/3//b/9f/2//n/+v/5//f/9//5//n/+//7//r/+v/4//j/
+P/4//b/9v/4//j/+P/1//f/+v/4//j/+P/4//z//P/8//z//f/5//X/9v/3//f/9//5
//v//P/9/wAAAAACAAQABAADAAIAAQD///3/+//4//b/9//2//X/9P/x/+//7v/r/+v/
6v/q/+v/7P/t/+3/6f/n/+j/6P/p/+r/6v/r/+v/7v/y//X/9//1//P/8f/z//X/+P/4
//j/9v/1//P/8P/w//H/8//1//X/9f/1//X/8//y//L/8v/z//X/9f/0//X/9//x/+//
9P/3//v/BQAXACcANgBBAFEAZABxAHYAeABsAFAAKAD2/8T/l/94/3n/iP+N/5P/ov+l
/6H/q/+3/8X/1//i/+T/6f/x//j/9f/0//P/8f/v//H/8f/x//T/9v/4//n/+P/1//T/
8//1//X/9f/1//j/+f/5//f/9f/1//b/9v/4//r/+v/5//b/9f/0//P/9P/0//X/9//1
//P/8//z//T/9P/1//j/9v/2//b/9v/0//T/9P/0//b/9//6//n/+P/3//f/9//2//f/
9//3//f/9//0//P/8//0//X/9v/4//j/+v/4//n/+f/5//r/+f/6//r/+v/9//3/+//7
//v//P/8//z//P/+//////8BAAEA//////7//v/+//7/AQACAAIAAgD8//z//P/9/wEA
AgADAAMAAQAAAP///v/+///////+//v/+//5//j/+v/6//r/+v/5//n/+v/6//j/9//3
//X/9//4//j/9//1//X/9f/1//b/9v/4//j/+f/5//v/+P/0//b/+P/1//P/8//1//X/
9f/1//X/9v/4//j/9//3//b/9v/2//b/+P/4//f/9v/0//X/9//3//j/+P/4//j/9v/2
//b/9v/5//n/+v/7//r/+f/4//f/+P/5//r/+//4//j/+v/6//v/+f/5//n/+f/7//v/
+//7//v/+//5//r/+v/7//3/+//7//r/+f/6//r/+v/7//3//f/+//7//P/7//v/+//7
//v//P/8//z/+//6//r/+//7//v/+//7//v/+//7//v//f/9//v/+f/5//v/+//8//3/
/f/+//3//P/7//r/+//8////AAD8//v/+//7//v/+//7//v/+//8//z//P/6//r/+P/6
//3//f/9/////f///wAA/f/8//v/+v/6//r/+v/6//7/+//4//r/////////AQACAAIA
AgAEAAUABgAHAAYACQAKAAsACwAHAAUAAgAAAAAA/v/8//r/+v/5//n/9//y//D/7//v
//T/9f/1//H/8f/y//L/8//y//L/8//z//X/+P/6//v/+//5//f/+f/9/wAAAAAAAAAA
///9//r/+//9/wAAAwABAAEAAQABAP7//P/7//r//v8BAAIAAgABAP3/AQADAP7/AwAN
AA8AFQAlADYAQQBRAGgAewCCAIAAegBkADwADgDi/7P/kP+V/6j/rf+z/7z/uf+z/7v/
yf/X/+H/7P/y//X//f8CAAAAAAAAAP////8BAAEAAQABAAIAAwADAAEA////////BAAF
AAYABwAIAAkACQAHAAYABQAFAAQABgAIAAgABwAGAAUABAADAAcACAAKAA0ACgAHAAYA
BQAFAAQABAAGAAgACAAIAAgACgAKAAoACgAKAAkACgAHAAgABwAHAAcACAAJAAkACQAK
AAkABQADAAQABgAIAAoADAAMAA4ADAAJAAkACQAKAAsADAAMAAwADQANAAsACwAJAAoA
CgAKAAwADgAPAA8ADwAPAA0ADQAMAAwADAAMAA4AEAARABIADAAMAAwADQAOAA4ADgAN
AA4ADgAOAA4ACwALAAoACAAIAAkACAAIAAgACAAIAAgACQAJAAoACgAJAAcABgADAAMA
BAAEAAMABgAHAAgACQAGAAQABAACAAQABQAIAAYABQAIAAsACQAFAAUABwAHAAkACQAJ
AAoACgAKAAkACQAKAAoACgAKAAsADAAMAAwACwALAAwACwAIAAgACAAIAAgACAAIAAgA
CgAJAAkACQAJAAkACQAJAAgABwAGAAUABwAIAAsADAAKAAcABgAFAAkACwALAAsACgAJ
AAgABQAFAAYACAALAAkACQAIAAcABAAEAAQABQAFAAUABgAGAAgABwAHAAcABwAHAAgA
CAAGAAUABAAEAAcABwAHAAcACQAJAAkACQAGAAcABgADAAQABQAIAAkABwAFAAIAAAAE
AAYACAAKAAgABgAGAAQABAADAAMAAwAEAAUABgAHAAUABgAGAAQABAAEAAQACAAIAAgA
CAAHAAMA//8AAAEAAQABAAMABQAGAAcACgAKAAwADgAOAA8AEAARABEADwANAAoACAAE
AAIAAAD+/wAA//////3/+P/2//X/9f/4//n/+f/1//X/9v/2//f/+v/6//v/+//7//7/
AAABAAEA///9////AwAGAAYABgAFAAUABAACAAEAAQACAAMAAwADAAMAAwAAAP7//f/8
/wAAAwAEAAQABQAFAP////8CAAMABwAPABkAJwA0AEMAUwBgAG8AegCCAIAAbgBKACAA
9v/N/6z/n/+o/6//tf/I/9H/xf+9/8H/zf/d/+z/8v/3////BgACAAIAAgABAAMABQAF
AAUABgAIAAoACwAJAAUAAwABAAYABwAIAAkACAAJAAkABwAHAAcACAAIAAcACAAHAAUA
BwAHAAcABwAJAAgACAAJAAkABwAHAAcABQAEAAQABgAGAAYABgAGAAgACAAIAAgABwAH
AAkABwAEAAMAAwADAAQABQAFAAUABwAHAAQAAwAFAAYABwAIAAYABgAIAAYABQAFAAUA
BgAFAAYABgAGAAgACQAIAAkACAAIAAcABgAIAAoACwALAAsACwAJAAkACAAIAAgACAAH
AAgACAAIAAUABgAHAAkACAAIAAgABwAIAAgACAAIAAcABwAGAAQABQAFAAMAAgAAAAAA
AAAAAP////8AAAAAAQABAAIAAQAAAAAA///9/wAAAQACAAMAAAD+//7//P/+////AgAA
APz//v8AAP3/+//7//3//f////////8AAP///v/8//v//P/8//z//P/+//7//f/8//7/
//8BAAEA/v/+//7//v/+//7//v/+//z/+//7//v//f/9//3//f/9//3//f/9//7//v8A
AAAA/f/7//v/+//9//////////z/+//6//f/+P/4//n/+//+//////////z//P/8//3/
/////wAAAAD///3//P/7//3//f/+//7//v/9//z//P/9//3//f/9//3//f/9//3/+//9
//3/+//7//v//f/9///////+//7//v/+//7//v/9//z//f/8//z/+//7//v/+//7//v/
+//7//z//P/8//z//P/+//7//v/+/wAA/f/6//z//f/9//3///8AAAAAAAACAAQABgAI
AAgACAAIAAgABwAFAAMAAAD+//r/+P/2//T/9v/1//X/8//u/+z/6//r/+7/7//v/+v/
7P/u/+//8f/w//D/8f/x//P/9v/4//n/+//5//f/+f/5//r/+P/2//r/+//7//r/+f/5
//r/+//5//n/+f/5//f/9v/2//b/+f/7//v/+v/5//v/AQD9//r/+/8BAAsAGQApADYA
RwBZAGoAdwB4AHYAbgBQACYA+v/M/6H/hv+J/5r/n/+j/67/r/+v/7f/xf/T/9//5v/q
//H/+//8//n/+P/3//X/9v/5//r/+//7//z//f/9/////f/9//3//v/9//z/+//9////
AAD///3//f/+//7//v8AAAAA//////////////3//P/8//3//v/9//7////8//r/+f/6
//3//v///wAA///+//3//P//////AQD///////8AAAEAAQABAAAA//8BAAEA/v/9////
AAABAAIAAgACAAQAAgADAAMAAwAEAAQABAADAAIAAwADAAEAAQABAAIAAgACAAIABAAF
AAUABwAHAAUABQAGAAYABgAGAAUABgAGAAYAAgACAAIAAwAEAAQABAADAAMABAAFAAYA
BQAFAAQAAgADAAMAAQAAAP7//v/+//7//f/9//7//v8AAP/////9//3//v/+//3/+//7
//v/+//6//r//P/8//v/+//9//r/9v/4//r/9//2//f/+v/7//j/9//2//b/9//4//j/
+f/5//j/9//2//f/+P/4//j/9//3//j/9//2//b/9v/2//f/+P/5//r/+f/3//b/9f/3
//f/9//3//X/9f/1//X/9v/2//j/+P/3//X/9f/1//X/9//3//f/9//3//f/9f/y//L/
8//1//X/9f/0//P/9P/0//T/9f/z//P/9P/0//f/9//4//n/9//1//T/8v/0//P/8v/y
//X/9f/1//X/9f/1//X/9f/z//X/9f/z//X/9f/3//f/9v/1//P/8v/z//T/9f/2//T/
9P/2//b/+P/2//T/9P/0//T/9f/0//P/8v/2//X/9P/4//j/9//2//f/+//8//3/AAAA
AAIABAAEAAIAAAD+//v/+v/5//f/9v/0//L/8P/u/+//7//w/+//7P/q/+n/6f/s/+3/
7f/p/+v/7P/s/+3/6//q/+r/6f/u//L/9f/3//T/8f/u/+//8v/2//f/+P/7//v/+v/4
//X/9f/2//f/9//3//f/9//2//b/9//4//n/+f/3//T/9//5//3//f/4//f//f8NAB0A
LQA8AE0AXwBsAHUAfAB4AGYASgAiAPL/wP+X/4D/hf+S/5f/of+q/6n/q/+3/8f/1f/d
/+D/5v/v//X/+P/5//r/+//7//n/+f/3//X/+f/8////AQAAAP3//P/7////////////
/v///////f/+////AQACAAAAAgACAAEAAQABAAEAAQADAAIAAgADAAUAAwADAAMAAQAA
AAAAAgACAAIAAgACAAAAAAAAAAAA/////wEA//8BAAEAAgADAAEAAQAAAP//BAAFAAMA
AwAFAAYABwAIAAUABAAFAAIABAAFAAYACAAGAAYABQAEAAYABwAGAAcABQAGAAYABgAI
AAoACwALAAsACwAJAAkACgAKAAoACgAMAA4ADwAQAAsACgAJAAkACAAIAAgABwAJAAoA
CwAMAAoACQAHAAQABAAFAAQABAAGAAYABgAGAAMAAwAEAAQAAgABAAEA///9//7//v/9
/wAAAQACAAMAAgACAAQABAAAAP//AAD8//z/AAAEAAMA/v/9//7//f/+////AAACAAAA
AAD/////AgACAAIAAgACAAIAAQAAAP////8AAP////8AAAEAAgACAAIAAgACAAAA////
////////////////////////////AAADAAQAAwABAAEAAQABAAMAAwADAAMAAwADAAEA
/v/+////AQADAAMAAgABAAIAAgACAAMAAAD//////v8AAP///////wEAAQACAAIABAAD
AAIAAgAFAAUABQAFAAUABQAFAAUAAwAFAAUAAwACAAEAAgABAAMAAwACAAIABAAEAAQA
BAADAAIAAwACAAAABQALAAUAAAAAAAAAAAAAAAQABAAEAAQABgADAAAAAgAHAAcABwAJ
AAgACAAIAAoACwAMAA0ADAAPABAAEQARAA0ACwAIAAYABQAEAAMAAgABAP///v/7//r/
+P/3//f/+P/5//n/9f/3//j/+P/5//r/+v/7//v//f8AAAIAAwADAAEA//8BAAMABgAG
AAYACQAJAAgABgAFAAUABgAHAAcABwAHAAcABwAGAAYABgAIAAkACAAGAAkABQADAAMA
BgALAA0AFQAhAC8ANgA/AE8AYgBxAHgAggCEAHAATgAoAPr/z/+w/6n/uP+//7//yv/P
/8n/v//D/9P/5f/y//T/9f/7/wAA//8AAAEAAQABAAMAAwADAAUABgAHAAcABgADAAIA
AQADAAMAAwADAAQABQAFAAMAAQABAAIAAgAEAAYABgAFAAMAAQD///3//v/+////AQD/
//3//f/9/////v/+/wAAAAAAAAAAAAD9//z/+//6//v/+//9//v/+v/5//n/+f/7//3/
/v///wAA///7//n/9v/2//b/9v/3//j/+//6//j/9//2//b/+f/6//r/+v/7//v/+f/5
//j/+P/3//b/+P/6//v/+//4//f/9P/z//b/9v/2//b/+P/6//v//P/2//b/9v/3//f/
9v/1//P/9P/0//T/9P/z//P/8v/w//L/8//y//L/7//u/+3/7P/s/+3/7//w/+//7f/s
/+n/6v/s/+3/7f/r/+v/6//r/+r/6v/s/+z/7f/t/+//7P/n/+j/6f/l/+T/5f/o/+n/
6//r/+v/7P/q/+r/6f/p/+r/6v/q/+r/6v/q/+n/6P/q/+v/7f/t/+v/6v/p/+j/6v/q
/+r/6v/q/+n/6f/p/+n/6f/p/+n/5//n/+f/5//m/+b/6P/o/+X/4//j/+P/5f/n/+f/
5//l/+X/5f/j/+D/4P/h/+P/4//j/+L/4f/i/+L/4v/j/+H/4f/i/+L/5P/j/+P/4//h
/+H/4v/i/+L/4f/g/+D/4f/h/+H/4f/f/9//3//f/93/3//f/93/3f/d/9//3//f/9//
3v/e/9z/3P/c/9z/3v/e/+D/4P/e/9v/2//Y/9n/2v/b/9z/3P/c/9z/3P/e/9v/2P/a
/93/3f/d/9//3f/c/9v/3P/g/+L/5P/k/+T/5P/k/+P/4f/f/9z/2v/Y/9b/1P/S/9D/
z//P/83/yv/I/8f/x//M/83/zf/J/8b/xv/F/8X/yP/K/83/z//P/9D/0P/P/9D/z//O
/9H/0f/U/9T/1P/S/9H/z//M/87/z//R/9P/0//T/9P/0//R/9D/0P/Q/9H/0//T/9L/
z//R/9H/z//Q/9X/1//Z/+P/8f/+/wsAGwAwAEEASABKAEwAQAAiAPr/zP+d/3T/X/9k
/3P/d/9+/4f/h/+D/4f/l/+r/7b/uv/B/8f/yP/H/8j/yf/J/8v/zf/N/83/zP/M/8z/
y//O/83/zv/P/9P/0//T/9P/0f/P/8z/x//K/8v/zf/O/87/0P/Q/8//0f/R/9H/0f/P
/87/zv/P/87/y//K/8n/yv/K/8v/zv/O/87/zv/O/8z/zP/M/8z/zf/N/8//zf/L/8n/
yP/H/8r/y//L/8v/zf/N/8r/yf/J/8r/y//M/8r/yv/M/8r/y//L/8v/zP/N/87/zv/O
/87/zf/K/8n/x//I/8j/yP/L/87/0P/R/9D/z//M/8v/zv/O/87/zv/N/87/zv/O/8r/
yv/K/8v/zv/O/87/zf/L/8r/yf/I/8j/yf/J/8j/xf/F/8P/wv/E/8T/xP/E/8P/w//E
/8T/wv/B/8H/v//B/8L/wv/B/8P/w//D/8P/v/++/7//vv+//7//wf++/7z/vv/A/73/
vf+9/7//v/+9/73/vf++/77/vv+9/73/vv++/77/vv+7/7r/uP+2/7f/uf+8/73/vv++
/77/vv+8/7z/vP+8/7z/u/+7/7v/uf+5/7n/uf+6/7v/vP+9/7n/uP+5/7j/uv+5/7r/
u/+7/w==
         </WaveFormData>
      </LeadData>
      <LeadData>
         <LeadByteCountTotal>10000</LeadByteCountTotal>
         <LeadTimeOffset>0</LeadTimeOffset>
         <LeadSampleCountTotal>5000</LeadSampleCountTotal>
         <LeadAmplitudeUnitsPerBit>4.88</LeadAmplitudeUnitsPerBit>
         <LeadAmplitudeUnits>��V</LeadAmplitudeUnits>
         <LeadHighLimit>2147483647</LeadHighLimit>
         <LeadLowLimit>268435456</LeadLowLimit>
         <LeadID>V2</LeadID>
         <LeadOffsetFirstSample>0</LeadOffsetFirstSample>
         <FirstSampleBaseline>0</FirstSampleBaseline>
         <LeadSampleSize>2</LeadSampleSize>
         <LeadOff>FALSE</LeadOff>
         <BaselineSway>FALSE</BaselineSway>
         <ExcessiveACNoise>FALSE</ExcessiveACNoise>
         <MuscleNoise>TRUE</MuscleNoise>
         <LeadDataCRC32>3359875381</LeadDataCRC32>
         <WaveFormData>
9v/2//b/9v/3//j/+f/6//r/+v/6//r/+P/4//j/+P/7//z//f/+//3//P/7//r/+v/6
//r/+v/4//j/+P/4//b/9v/2//b/9//4//n/+v/4//b/9P/y//P/9P/1//b/+P/4//j/
+P/0//L/8P/u//D/8v/0//b/8//y//H/8P/y//L/8v/0//P/8//1//P/7//s/+7/7//y
//P/9v/3//T/9P/z//L/8//0//b/9//3//b/9v/2//P/8v/x//D/8f/y//P/9P/0//b/
9v/0//H/8P/v/+//8v/y//L/8//z//P/8//z//P/8v/y//P/8//1//b/9v/1//L/8v/z
//P/8//z//L/7//u/+z/6P/o/+n/6v/q/+r/6v/q/+n/6f/o/+j/6f/s/+3/7v/u/+z/
6f/r/+3/8f/7/xAAKwBMAHMAlwC1AMkA1gDcANcA0gDOALgAlQBsADsA+v/A/5r/bP89
/yn/Mf86/0H/Vf91/5D/oP+v/8L/0//b/9z/4P/j/+P/5f/o/+j/6P/p/+v/7v/u/+z/
6v/p/+j/6v/s/+//8f/v/+7/7v/u/+7/7//x//L/8v/z//T/8P/y//L/8v/y//P/8//0
//X/9f/z//P/8//z//P/8//z//X/9v/4//j/+P/4//f/9//7//z//f/+//v/+//6//n/
+f/5//n/+/8AAAEAAgACAAEAAgABAAIABQAHAAoADQAKAAkACAAIAAwADgAQABIAFAAW
ABYAFgAWABgAGQAZAB0AIAAjACUAJAAlACYAKAArAC0ALQAtAC8AMgAzADMAMgAyADIA
MAAyADQANAAzADAAMAAvAC0ALwAvAC0ALAAoACcAIwAjACEAHwAcABsAGQAYABgAFgAS
AA8ADQAJAAgABgAHAAgABwAGAAMAAQD9//z/+//5//j/9//4//j/9P/0//P/8v/t/+3/
7v/u/+7/7//w/+//7P/r/+n/5//q/+z/7f/u/+z/6//p/+j/6P/o/+n/6f/p/+r/6//r
/+n/6f/n/+b/6P/q/+v/7P/q/+v/6//r/+z/7P/t/+//7f/v//H/8f/w/+7/7v/w//H/
8v/x//H/9P/0//T/9P/0//T/9P/1//X/9f/2//b/8v/x//D/7f/v//H/9P/2//T/8//y
//D/8P/w//H/8v/x//D/7//u/+7/7v/u/+7/7P/s/+z/7P/u/+7/7f/s/+n/6f/r/+v/
6P/n/+f/5//n/+f/5//m/+f/6P/r/+z/6f/m/+X/4//l/+X/6P/o/+j/5v/m/+b/5v/m
/+f/5//p/+n/5//k/+b/5f/l/+X/5//n/+f/6P/o/+r/6v/q/+v/6v/p/+f/5v/o/+j/
6P/o/+f/5v/l/+T/5v/m/+j/6P/m/+X/5P/j/+H/4v/i/+L/5P/l/+b/5//k/+P/4f/g
/+P/5f/n/+j/6P/l/+L/4v/l/+X/5f/l/+X/5f/l/+T/3f/c/9z/3P/e/97/3v/e/93/
3f/c/9z/2//d/93/3f/c/9r/2//Z/93/5//z/wAAEQAuAFcAewCbALMAwgDAALcAtgCw
AJ4AgwBmADsAAADG/6D/dP9B/yH/H/8o/zH/Q/9f/3r/iv+Z/6j/s//B/8X/yv/O/8//
zf/Q/9D/0P/R/9P/1v/W/9X/1P/U/9T/1f/W/9j/2f/Z/9j/2P/Y/9X/1f/W/9b/2P/b
/97/3P/e/97/3v/e/97/3f/d/93/4P/f/+D/4f/f/9//3//f/+D/4v/l/+b/5v/m/+X/
5f/l/+b/5//o/+n/6//s/+3/6//r/+v/7f/x//H/8f/w//H/9P/1//j/9v/3//n/+//8
//3//v8AAAEAAgADAAQABwAKAAsADAAMAA4ADwAPABEAFAAXABkAGgAbABwAHgAeAB8A
HgAdACEAJAAlACUAJwAoACkAKAAnACgAJwAlACUAJgAmACUAIwAjACEAIAAhACEAHgAf
ABsAFwASAA8ADwAOAA4ADAALAAkACAAFAP///P/8//z//f/8//n/9//0//T/9P/z//D/
7f/s/+r/6v/s/+3/7v/q/+n/6f/o/+j/6f/q/+n/6P/n/+X/4//j/+T/5P/k/+X/5f/k
/+T/4v/i/+P/4//j/+T/5f/l/+X/5f/j/+L/4v/k/+X/5v/n/+n/6v/r/+j/5v/l/+X/
6P/r/+7/7//s/+r/6v/s/+3/7v/t/+3/7v/u/+7/7v/w//D/8P/x/+//7//w//D/8f/x
//H/7//t/+3/7v/u//L/8//0//T/8P/u/+3/7P/s/+z/7P/s/+z/7P/s/+z/6v/q/+r/
6v/r/+z/7P/s/+r/6f/q/+n/6f/p/+r/6//q/+n/6P/m/+j/6P/q/+r/7P/q/+r/6f/n
/+f/5v/m/+f/6f/p/+n/6//n/+f/6P/o/+j/6P/o/+j/6f/p/+v/6f/n/+T/5v/q/+v/
7P/v/+7/7f/t/+z/7//w//H/8//x//H/8P/w/+7/7v/u/+7/8P/w//D/8P/y//L/9P/0
//L/8f/w/+//8P/y//P/9P/0//P/8v/x//L/8//z//T/9f/3//n/+v/4//X/8v/y//X/
9f/1//X/9v/1//T/8v/u/+7/7//w//D/8P/w//D/7//v/+7/7v/w//P/9P/1//D/8v/z
//P/9f///w8AIgA5AFoAfwChAL0A0QDSAM4AzwDSAMoAsgCPAGgAOwAAAND/qv96/1H/
Q/89/zr/Sf9n/4X/nP+u/8H/0v/f/+X/6P/s/+//7//w//T/9f/2//f/+f/8//z/+//6
//r/+v/7//z//v///////v/+//7//////wAAAAADAAUABwAEAAMAAgABAAAABAAFAAcA
CQAJAAcABwAHAAgACQAKAAsACgAKAAsACgAMAAwACwALAA8AEAARABIAEQARABAADwAS
ABMAFAAXABkAGQAZABgAFQAWABUAFgAYABsAHwAjACIAIQAgACAAJQAoACsALgAwADIA
MgAyADYAOAA5ADkAPQBAAEMARQBDAEMAQwBEAEYASQBKAEsATwBSAFMAUwBQAFAAUABO
AFEAVABVAFUAUgBSAFEATwBNAE0ASwBKAEoASQBFAEUAQwBBAD4APQA8ADwAPQA8ADYA
MwAxAC0ALAAqACsALAAqACgAJAAhACAAIAAgAB8AHAAZABgAFgASABIAEQAQAA8AEQAU
ABYAEwATABMAEQARABEAEAAPABEAEgASABIAEAAPAA0ADAAMAAwADQANAA8AEAARABEA
EQARAA8ADgAOABAAEQASABAAEQARABEAEQAQABAAEQATABUAFwAXABUAEgARABIAFAAW
ABYAFwAYABgAGAAYABYAFgAWABcAFQAVABYAFgAXABcAFwAVABUAFQAWABYAFAATABIA
EAAQABAAEQASABAAEAAQABAADwAOAA0ADAALAAwADQAOAAsACgAIAAYABwAHAAkACQAG
AAUABQAFAAMAAwADAAIAAwAEAAcACAAGAAIAAAD9///////+//7/BQAFAAMAAAD+//7/
/v/+//7//////wEA/f/7//j/+v/7//v/+//9//v/+//8//z//v/+//7///8AAAEAAQAC
AAEAAAD///7//P/8//z//P/+//7/AAAAAP3/+//5//f/+f/6//r/+v/5//n/+f/5//v/
+//6//r/+f/7//3//v////3/+//8//v/+//7//v/+v/5//j/9v/w//D/8f/y//T/9P/0
//T/8f/x//D/8P/z//X/9f/1//T/9P/x//H/9f/7/wkAHAAtAEYAcwCfALsAzwDgAOYA
4QDcANQAxACjAHgARQAGAMz/rP+C/0n/M/87/0D/Rf9b/3n/mP+u/7v/xv/X/+H/4v/m
/+n/6f/q/+7/7//w//D/8f/z//L/8//y//L/8v/1//b/+P/5//f/9v/2//b/9v/3//n/
+v/5//v//f/6//r/+v/6//r//P/9////AQABAP3/+//5//z//f/+////AQACAAQABAAC
AAIAAQABAAUABgAHAAgABwAHAAYABQAGAAcACAALAA0ADQANAAwACwAMAAsADAAOAA8A
EQATABEAEQARABIAFwAaAB0AIAAgACIAIgAiACMAJAAkACMAJgAqAC4AMQAwADEAMgA0
ADUANwA3ADcAOgA+AEAAQQA+AD4APgA8ADwAPgA+AD0APAA8ADsAOQA6ADsAOgA6ADgA
NwAzADMAMQAvACwAKwArACoAKgAoACQAIQAfABsAGQAWABYAFgAUABIADgALAAoACgAK
AAkACQAHAAcABgACAAIAAQAAAP////8AAAAA/P/7//r/9//4//n/+f/5//j/+P/3//b/
9v/1//P/8v/0//T/9f/1//X/9v/3//f/9f/1//P/8v/0//b/9//4//b/9//3//f/9//2
//b/9//3//n/+//7//j/9v/2//j/+v/8//z//f/9//z/+//6//v//P/9/////f/9//7/
/v/7//v/+//5//z//f///wAA///9//v/+P/5//r//P/+//3//P/7//r/+v/6//r/+v/5
//r/+//8//r/+v/5//j/+P/5//z//f/+//3//f/9//r/+f/4//b/+f/6//3//v/8//r/
+v/5///////8//r/+v/6//r/+v/5//n/+P/5//n/+f/4//z/+//7//v//f//////AAAA
AAIAAgACAAMAAgABAP///v8AAAAAAAAAAAAAAAAAAAAA/v/+/wAAAAABAAEAAQABAP7/
/v/9//z//f/9//3//f///////v/+//3///8BAAIABAABAP7//v/+//3//P/7//z//f/+
//7/+f/4//j/+P/2//b/9v/2//b/9//3//j/9v/3//b/9f/2//j/9//1//n//f8HABoA
MQBIAGkAlQC5ANEA3gDcANUAzgDIALwAoQB8AFcAHgDa/7D/iv9V/zf/Qf9M/03/Xf97
/5b/qv+3/8L/z//d/+L/6P/t/+//7//y//L/8v/w//H/8//y//T/9P/1//b/9f/2//j/
+f/5//j/+P/4//b/9f/1//T/9f/3//n/9v/5//r/+//8//v/+f/4//f//P/7//z//f/9
//3//f/9//v//P/+//7//v/+//3//f/+//7//v/+/wAAAQABAAEA////////AQADAAMA
AwACAAMABgAHAAoACQAJAAoACwALAAsACwAMABAAEgAUABYAFwAYABcAFgAZABwAHgAf
AB8AIgAlACcAKAApACoALAAtAC8ALwAvAC8AMgAzADMAMwA0ADUANAA0ADQAMgAvAC8A
MAAwAC8ALwAvAC0ALAAsACsAJwAnACQAIQAdABsAGwAaABoAGAAXABUAFAARAA0ACgAK
AAoABwAGAAMAAQD8//z//P/7//r/+f/6//r/9v/2//X/9P/x//H/8v/y/+//7//v/+3/
7v/v/+//7//v//D/8P/w/+7/7f/r/+r/7P/s/+3/7f/t/+7/7//v/+//7//t/+z/6v/s
/+3/7v/s/+3/7f/t/+//7v/u/+//7//x//P/8//z//L/8//2//b/9v/0//P/9P/0//T/
9P/2//b/9v/3//n/+f/6//r/+f/5//n/9//3//f/+P/4//v/+//7//r/9v/0//P/8v/1
//b/9//4//r/+v/6//r/9P/y//D/7v/w//L/8//0//P/8//1//X/9P/z//P/8//z//P/
8//y//D/8P/y//L/8v/w//L/8v/w//D/8P/w//L/8//z//X/8//x/+7/8P/v/+//7//x
//P/8//0//T/9v/2//b/9//2//X/8//y//L/8v/y//L/8//0//X/9v/0//T/9v/2//T/
8//y//H/8f/y//L/8v/z//P/8//z//L/8f/v/+7/8f/1//n//P/5//X/8f/w//H/8f/x
//H/7v/t/+z/6v/o/+j/6f/q/+v/7P/t/+7/6//r/+r/6v/p/+v/6//r/+7/7v/n/+f/
7//3/wEAFgAxAFQAewCZALMAxwDIAMAAvwDCALwAqACHAGAALwDy/8D/nP9u/0H/L/8z
/zb/Qf9b/3n/lP+o/7P/vv/P/93/3//i/+T/4//i/+T/4//i/+X/6f/u//D/7v/s/+v/
6v/q/+r/6//r/+z/7P/t/+7/6//r/+z/7P/u//H/9P/y/+//7v/t/+z/7//v//D/8f/z
//H/8f/x//P/8//z//P/8f/y//T/9P/0//T/8//z//f/+P/5//r/+v/7//v/+//7//v/
+//9//////////7//P/+//7/AAACAAMABQAHAAkACQAJAAoACgAMAA4AEAAUABYAFgAW
ABgAGgAbABsAGwAeACEAIwAlACcAKQAsACsALQAtAC0AMQA0ADUANQAyADIAMgAwADQA
NgA2ADUANAA0ADMAMQAvAC8ALQAsACoAKQAlACUAIwAhAB4AHQAbABoAGgAYABUAEwAS
AA8ACwAIAAgACAAHAAYAAwABAAAAAAAAAP//+//5//n/+P/3//j/+P/4//T/8//z//L/
9P/1//b/9f/z//P/8v/x//H/8v/y//L/8v/x/+//7v/s/+z/7f/t/+//8P/x//H/7//v
/+3/7P/t//D/8v/0//T/9f/1//X/9f/0//T/9f/1//f/+f/5//r/+P/4//r/+//8//v/
+//8//z//P/8//r/+v/6//v//f/9//7//v/////////9//3//f/+//7//f/9//3//P/7
//r/+v/6//z//P/8//z/+v/6//r/+v/4//j/+P/4//j/+P/3//b/9f/1//f/9//5//n/
+v/7//r/+f/4//b/+P/4//r/+v/6//j/+P/3//X/9f/0//T/9f/3//f/9//1//X/9f/1
//b/9v/2//b/9//5//r/+P/2//T/8v/y//P/8//1//X/8//w//L/9P/1//b/+f/5//n/
+v/6//n/+P/3//f/+P/5//n/+v/6//r/+v/6//j/+P/4//j/+v/6//z//P/4//f/9v/1
//b/+P/5//r/+f/5//n/+f/3//f/9v/2//f/+f/7//z/+v/3//T/9P/2//f/+P/5//f/
9f/z//D/7f/u//D/8v/y//L/8v/y/+//7//u/+7/8f/z//P/8//0//L/9f/1//H/+f8L
ABwALwBQAHsAmwC3ANEA3ADaANcA2ADSALwAnQB8AEkACADY/7b/gv9N/zf/N/86/0f/
Yf9//5b/qv+1/8L/0f/h/+T/6P/r/+v/6f/s/+z/7P/u//H/9f/2//L/8P/v/+7/8P/y
//X/9//3//b/9v/2//P/8//0//T/9f/3//n/9v/2//b/9v/2//r/+//9/////v/7//r/
+f/7//v/+//7//z//v8BAAIAAAAAAP///////wAAAQACAAIAAwADAAMAAwADAAMABQAH
AAcABwAGAAgACgAKAAwADAANAA8AEQASABMAFAAWABUAFgAXABgAHAAeAB4AHgAgACIA
IwAjACcAKgAtAC8ALgAvADAAMgAzADUANQA1ADgAPAA+AD8APQA8ADsAOAA8AD4APgA9
ADoAOgA5ADcAOQA5ADcANgA1ADUAMgAzADAALQApACcAJwAmACYAJAAfAB0AHAAZABUA
EgASABIAEwASAA8ADQAHAAYABQADAAMAAQABAAAA//8AAAAAAAD9//3//v/+//3//f/9
//v/+//7//r/+f/5//r/+v/6//v/+//6//r/+f/4//j/9//3//j/+f/5//f/9//1//T/
9//6//z//v/8//3//f/9//v/+v/6//v//v8BAAQABQABAP7//f/+/wEABAAFAAcABQAE
AAMAAgAEAAQABAAFAAcABwAIAAgABAADAAIA//8BAAEAAgACAAUABQAFAAQAAwACAAIA
AgAAAAAAAAAAAAIAAgACAAIAAgACAAIAAgD///7//P/6//r/+//+/////P/7//v/+//8
//3//v/+//3//P/9//z//P/6//r/+f/5//n/+P/4//n//f/+//3//P/7//r//P/9//3/
///8//n/9f/2//f/9//3//n/+v/7//3//v/8//z//P/9//3//f/8//z//v/+//7//v/9
//z/+//6//z//P/+//7//P/7//r/+f/5//r/+v/6//3//f/9//3//f/9//z//P/9////
AQACAAAA/f/6//r//P/9//7////9//v/+f/2//L/8v/z//T/9v/2//b/9v/0//P/8f/w
//P/9f/1//X/9v/4//X/8//1//X///8SACsARgBpAJEAtQDPANwA4gDfANoA1ADEAKkA
hABdACIA3P+o/4L/U/89/0H/RP9F/1X/cf+Q/6b/s//C/9H/3f/h/+b/6v/r/+3/8P/w
//D/8f/z//b/9v/z//L/8v/y//P/9P/2//f/+f/4//j/+P/1//X/9v/2//X/9//5//b/
9//4//n/+v/9//3//v///wAA/f/8//v/+//7//v/+//5//r//P/8//7//v/9//3///8A
AAEAAgABAAEAAAD//wEAAQABAAMACQAJAAkACAAKAAwADAAOAAsACwAMAA0ADwAPAA8A
EAARABIAEwAUABcAGgAbABwAHgAgACEAIQAhACQAJwApACwALQAuADAALwAxADEAMQAz
ADYANwA3ADgAOAA4ADYANgA4ADgANwA4ADgANwA1ADQAMwAwAC4ALgAtACkAKQAnACUA
IgAhAB0AHAAcABoAGgAZABkAFwARAA4ADgAOAA0ADAAJAAcAAgACAAIAAQABAP/////+
//z//P/7//r/9v/1//X/9P/0//X/9v/1//T/8//x/+//7//w//D/8P/w/+//7f/s/+7/
7v/v/+//7//w//H/8f/x//H/7//u/+7/8P/x//L/8v/z//P/8//z//L/8v/z//X/9//5
//n/+P/2//b/+P/4//r/+v/7//v/+v/5//j/9v/2//b/9//6//v//f/+//v/+//7//n/
+//7//z//P/9//3//f/8//n/+P/4//j/+v/6//r/+v/4//j/+P/4//b/9v/2//b/+P/4
//f/9v/0//P/9P/z//P/8//0//X/8//z//P/8v/w//D/8v/y//T/8v/y//H/8f/x//D/
8P/v//L/8v/y//L/8v/y//P/8//1//X/8//w//L/8f/x//H/8//z//P/9P/0//b/9v/2
//f/9f/1//T/9P/2//b/9v/2//X/9P/z//L/9P/0//b/9v/0//P/8v/x/+//8P/w//D/
8//z//P/8//x//H/8P/w//H/8//1//b/9//1//P/9P/z//H/7//t/+//7//v/+7/7P/s
/+3/7v/r/+r/6f/o/+j/6f/p/+r/6//t/+3/7f/q/+z/8f/x/+//9f8BABgAMwBUAHkA
nwC7AM0A0gDKAMUAwgC2AKAAgQBaACcA6P+4/5j/av89/y//N/9A/03/Y/9//5j/qP+1
/8T/0//b/9z/4P/j/+P/5f/o/+j/6P/n/+n/7P/s/+3/7P/s/+z/7P/s/+3/7f/v/+7/
7v/u/+3/7f/u/+7/7//x//P/8P/w//D/8P/w/+//7//w//H/9f/z//P/8//x//H/8f/x
//L/9P/3//j/9//2//T/8//1//b/9//4//r/+//7//v/+v/5//j/+f/////////+////
AgADAAYABAAFAAcACQAJAAkACQAKAAoADAAOABAAEgAUABQAFAAYABoAGwAbAB0AIAAj
ACUAJgAnACgAKgAtAC8ALwAvAC4AMAAwAC8AMAAwADAALgAwADIAMgAxADIAMgAxAC8A
LQAtACsAKgAqACkAJQAlACMAIQAeAB0AGgAYABcAFAASABEAEQAPAAsACAAIAAgABgAE
AAAA/f/9//7///////z/+f/4//b/9v/2//X/9P/z//P/9P/0//D/7//u/+v/7P/t/+3/
7f/s/+z/6//q/+v/6//q/+r/6v/q/+v/6//p/+r/6//r/+3/7f/r/+r/6f/q/+r/6v/r
/+3/7v/v/+3/7P/s/+3/7f/v//H/8f/y//D/8P/y//P/9P/z//P/9P/0//T/9P/z//L/
8f/x//P/8//0//T/8//z//P/8f/v/+//8P/w//T/9f/2//b/8v/w/+//7v/u/+7/7v/u
//D/8P/w//D/7v/u/+7/7v/w//D/7//u/+//7//x//H/7f/r/+r/6f/s/+3/7v/u/+3/
7P/t/+z/8P/w/+7/7v/u/+7/7f/t/+z/7f/t/+3/7P/w//D/7//u/+//7//v//D/8P/y
//L/8v/z//D/7//t/+z/7//w//H/8v/x//D/7//u//D/8P/y//L/8P/v/+7/7f/v//D/
8P/w//H/8f/x//H/8P/v/+3/7P/w//P/9v/4//X/8f/t/+z/7//v/+//7//u/+3/7P/q
/+b/5v/n/+j/5v/m/+b/5v/o/+n/6f/q/+j/6f/o/+f/6P/s/+//8f/z//X/AwAaADkA
XACBAKMAvQDJAMoAxgDFAMIAvACoAIMAWgApAOr/vv+Y/2T/O/8t/y//OP9J/2f/g/+Y
/6b/s//C/8//2f/d/+L/5v/n/+T/5v/l/+T/6P/r/+//8P/t/+z/7P/s/+z/7P/t/+3/
7v/u/+//8P/v/+//8P/w//D/8f/y/+7/8f/y//P/9P/z//P/9P/1//n/9//3//f/9f/1
//X/9f/3//j/+v/6//j/+P/3//f/+P/4//j/+P/7//3//v////3//f/9////BQAFAAUA
BAAGAAgACAAKAAkACQAKAAsADgAPABAAEgATABQAFQAWABgAGgAaABoAHQAgACIAIwAk
ACYAKAApACsALQAvADIAMQAzADMAMwA3ADoAOwA7ADgAOAA4ADYANgA4ADgANwA3ADgA
OAA3ADQAMwAwAC4ALQAtACoAKwArACkAJgAlACAAHgAdABoAGQAXABYAEwANAAoACgAK
AAoACgAIAAcABAAEAAQAAwAAAP3//P/6//r/+v/5//j/9//3//j/+P/1//X/9f/z//P/
8//y//H/8//0//T/9P/0//P/8f/w//D/8P/x//H/8//0//X/9f/2//f/9v/2//T/9P/z
//L/8//1//b/9//3//b/9v/3//X/9//5//n/+f/4//n//P/7//z/+//7//7//v/+//7/
/P/8//z//f/7//v//P/8//7///8AAP///P/7//v/+v/7//v/+//6//r/+v/7//z/+//6
//n/+P/7//z//f/+//n/+P/3//b/9//4//j/+P/3//f/+f/5//j/9//3//f/+P/5//r/
+v/3//b/9//2//T/+P/6//f/9v/0//T/9P/0//j/+f/5//v/+//5//b/+P/5//n/+f/7
//v/+//8//z/+//6//n/+f/7//3//v8AAP///v/9//z//P/8//z//P/8//z//v/+//z/
+//6//n/+f/6//r/+v/9//3//f/9//3//f/8//z//f///wEAAgAAAP3/+v/6//v/+//7
//v/+//7//v/+v/0//T/9f/2//b/9v/2//b/9f/1//T/9P/1//f/9//3//b/8v/z//P/
9//9/wcAFgAvAEwAbQCTALMAzQDcAN4A3wDcANYAxgCrAIYAWwAcANz/sv+G/1H/N/87
/0L/Rf9V/3P/jv+k/7P/wv/P/9v/4f/m/+r/6//p/+z/7P/s/+//8f/0//T/8f/w//D/
8P/v//D/8v/z//X/9P/0//T/8f/x//L/8v/1//f/+f/2//P/8v/x//D/8//z//T/9f/1
//P/8//z//P/8//z//P/9f/2//j/+P/3//b/9P/z//X/9v/3//j/9v/3//f/9//5//n/
+f/7//3//f/9//z/+//8//v//P/+////AQADAAIAAQAAAAAAAgAEAAYACAAKAAwADAAM
AAwADgAPAA8AEQAUABcAGQAYABkAGgAcABsAHQAdAB0AIgAmACgAKQAmACYAJgAkACQA
JgAmACUAJgAmACUAIwAiACEAHgAcAB0AHQAaABsAFwAVABIAEQAPAA4ADgAMAAgABQAD
AP///f/6//r/+v/7//r/9//1//D/8P/w/+//7v/t/+7/7v/q/+j/5f/i/+D/4f/j/+T/
4//j/+P/4f/f/9//3v/d/9//4P/g/+D/4P/f/93/3P/e/97/3//f/97/3v/e/93/3//f
/93/3P/c/97/3//g/+D/4f/h/+H/4f/g/+D/4f/j/+X/5//n/+T/4v/i/+T/5f/m/+X/
5f/o/+j/6P/o/+f/5v/l/+X/5//n/+j/6P/n/+f/5//l/+X/5f/m/+b/6f/p/+n/6P/n
/+b/5v/m/+T/5P/k/+T/5P/k/+T/5P/i/+L/4v/i/+H/4P/e/9z/3f/d/9//3//g/9//
3//f/93/3f/d/9z/3P/c/97/3v/g/97/3P/Y/9j/2P/Y/9j/2v/b/9v/3f/b/9n/1v/Y
/9v/2//b/93/3P/b/9v/2v/Y/9j/2P/Z/9r/2//b/9z/2//a/9n/2P/Y/9j/2P/Y/9b/
1v/Y/9j/1v/V/9T/0//W/9j/2f/a/9f/1f/T/9H/1f/X/9j/2v/Z/9n/2f/Y/9r/1//U
/9T/1v/X/9j/2f/W/9P/0P/M/8n/yv/M/87/zP/M/8z/zP/L/8v/yv/K/83/z//P/8//
zP/M/8v/yf/J/9H/2f/m//3/FgA3AFsAfwCdALAAsgCrAKgApgCWAHsAWAAxAPz/vv+Q
/3D/Rf8d/xH/HP8h/yn/Q/9k/3r/hf+S/6P/qf+v/7b/vP+//8H/xP/E/8T/xP/F/8f/
xv/G/8b/x//I/8v/zP/O/8//zP/I/8X/wv/E/8X/x//I/8n/y//N/8r/yv/K/8r/yv/N
/83/zv/P/87/y//K/8n/y//L/8v/y//N/87/0P/Q/87/zv/N/83/z//Q/9H/0v/P/8//
zv/N/9D/0f/S/9X/1//X/9f/1v/U/9b/1v/Y/9j/2f/b/93/3f/d/93/3v/i/+T/5v/o
/+j/6v/q/+r/6//s/+z/6//u//L/9v/5//n/+f/5//r//P///wAAAQABAAQABQAFAAIA
AgACAAAABQAIAAkACQAHAAYABAABAAEAAQD///7//v/9//n/+f/3//X/8v/x/+//7v/u
/+z/6P/l/+P/3//c/9r/2//c/9v/2v/X/9X/z//O/83/y//M/8v/zP/M/8n/yP/G/8T/
w//D/8T/xP/B/8H/wf+//7//v/++/73/vf++/77/vv+9/7v/uP+2/7f/uP+6/7v/u/+8
/73/vf+7/7v/uf+4/7j/uv+7/7z/u/+7/7r/uf+8/7z/vf+//7z/vf++/73/vv+8/7z/
vv++/w==
         </WaveFormData>
      </LeadData>
      <LeadData>
         <LeadByteCountTotal>10000</LeadByteCountTotal>
         <LeadTimeOffset>0</LeadTimeOffset>
         <LeadSampleCountTotal>5000</LeadSampleCountTotal>
         <LeadAmplitudeUnitsPerBit>4.88</LeadAmplitudeUnitsPerBit>
         <LeadAmplitudeUnits>��V</LeadAmplitudeUnits>
         <LeadHighLimit>2147483647</LeadHighLimit>
         <LeadLowLimit>268435456</LeadLowLimit>
         <LeadID>V3</LeadID>
         <LeadOffsetFirstSample>0</LeadOffsetFirstSample>
         <FirstSampleBaseline>0</FirstSampleBaseline>
         <LeadSampleSize>2</LeadSampleSize>
         <LeadOff>FALSE</LeadOff>
         <BaselineSway>FALSE</BaselineSway>
         <ExcessiveACNoise>FALSE</ExcessiveACNoise>
         <MuscleNoise>TRUE</MuscleNoise>
         <LeadDataCRC32>2062792180</LeadDataCRC32>
         <WaveFormData>
8v/y//L/8v/0//T/9P/0//T/9P/0//T/9P/0//T/9P/1//b/9//4//f/9v/1//T/9v/2
//b/9v/z//L/8f/w//D/8P/w//D/8v/y//L/8v/w/+7/7P/q/+3/7v/v//D/8v/y//L/
8v/u/+z/6v/o/+r/7P/u//D/7v/s/+r/6P/p/+r/6//u/+3/7P/r/+r/5v/k/+b/5//p
/+z/7v/w/+//7v/s/+r/7f/v//L/8//x//D/8P/v/+3/7f/t/+3/8P/w//D/8f/w//D/
8P/w//D/7//v//D/8P/w/+//7//w//D/8P/w//H/8f/v//H/8f/x//H/8f/w/+7/7v/v
/+//7f/t/+z/6//q/+j/5f/h/+T/5v/k/+T/5P/k/+T/5f/k/+T/5//p/+n/6f/p/+j/
5P/k/+j/6v/w//7/DwAqAEUAXwB4AI0AoQC6AMoA3wD2AAAB/AD0AOUAvQCDAEUA+P+g
/2P/UP9N/1D/Yf98/5H/n/+v/8H/z//U/9b/2v/c/9z/3v/f/9//3//f/+L/5f/j/+H/
4P/g/+D/4v/j/+X/5//l/+b/5v/l/+f/5//p/+n/5//o/+j/5v/n/+j/6P/p/+v/7P/s
/+3/6//q/+n/6f/o/+n/6f/q/+z/7P/s/+3/7//u/+7/8P/x//H/8f/x//D/8P/v/+7/
7v/w//H/8f/1//X/9f/z//H/8//2//b/9//4//v//P/5//j/+f/5//r//P8AAAIAAgAD
AAIAAQAEAAQABAAFAAcACgANABAADgAPABAAEAAVABUAFgAYABgAGgAdABkAGwAbABsA
HAAbABsAGwAbABkAGQAZABcAGAAZABoAGgAWABQAEgARABEAEQAPAA0ADAALAAsACgAG
AAIAAAD9//z//v8AAAIA/v/8//v/+f/2//b/9v/2//P/9P/0//X/8v/x//D/7v/s/+z/
7P/r/+z/7f/t/+7/7f/r/+f/5v/p/+r/6//s/+z/6//o/+b/5v/m/+j/6P/o/+j/6P/o
/+r/6v/q/+r/6P/p/+n/6f/p/+r/6v/r/+z/7v/v//D/7//x//H/8P/u/+7/7//v//H/
8//y//L/8//0//X/9f/3//j/+v/6//n/9//2//X/8//y//H/8P/z//T/9f/2//X/9P/y
//D/8f/y//P/8//y//H/7//u/+7/7v/v/+//7f/s/+z/7P/t/+3/7f/t/+3/7f/s/+v/
6v/o/+f/5//n/+f/6f/n/+j/6f/s/+3/6//o/+b/5f/n/+j/6v/o/+j/5v/m/+b/5v/o
/+j/6P/o/+j/5v/k/+b/5//n/+j/6P/q/+v/7P/s/+z/7P/t/+//7P/r/+n/6P/p/+n/
6f/p/+f/6P/o/+j/6v/s/+3/7v/t/+r/6P/n/+j/6P/o/+f/6P/q/+v/7P/r/+v/6v/n
/+v/7f/t/+3/6//o/+b/5v/o/+n/6P/p/+r/6f/o/+b/4P/d/9//4P/g/+D/4P/g/+D/
3//e/97/4f/h/+H/4f/f/9z/3v/c/97/5v/u//b/AQAUADEATQBkAH0AkQCeAK4AwwDa
AOoA7ADuAOMAwwCXAGMAHADI/4P/Xv9V/1b/X/90/4n/l/+l/7P/vf/G/8z/0P/S/9L/
0P/R/9H/0f/R/9T/1//V/9P/0v/S/9L/1f/V/9b/1//V/9b/1v/V/9P/0//V/9X/2P/a
/9v/2v/a/9r/2f/Z/9r/2v/Z/9n/3P/c/9z/3f/d/93/3P/c/93/3v/f/+H/4f/g/+D/
4v/j/+P/4//j/+X/5v/m/+b/5P/m/+f/5//r/+v/6//p/+n/6//u/+7/7v/u//D/8P/x
//L/9f/3//b/9v/4//j/+v/9//7///8AAAAAAAABAAQABgAIAAoACAAJAAoACgAMAAsA
CwAMAA4AEAATAA8AEAARABIAFAATABMAEwATABUAFQAVABMAEQARABEAEAASABIAEgAT
AA0ACwAHAAMABQAFAAYABgAFAAIAAQD///r/+v/6//r/+//6//r/+f/0//T/9P/0/+7/
7v/t/+3/7f/v//H/8v/t/+z/6//p/+z/7f/t/+7/7f/r/+f/5v/o/+j/6P/o/+v/6//p
/+j/6P/o/+r/6v/s/+z/7P/s/+v/6v/p/+j/6f/r/+z/7f/v//D/8P/x/+7/7v/t/+z/
7//z//X/9v/z//L/8v/x//T/9//3//j/9v/2//b/9f/3//j/+v/6//j/9//3//f/9v/2
//b/9v/0//T/9P/0//f/+P/4//j/9v/2//b/9f/1//X/9P/0//L/8v/z//P/8//y//L/
8v/z//P/8//z//H/8f/w/+//8f/w//D/8f/w/+//8P/t/+7/7//y//P/9P/y//H/8f/w
//D/7//s//D/8f/x//H/8f/t/+3/7v/w//D/8P/w//D/8P/w//D/8v/w/+7/8P/y//P/
9f/2//P/8//z//L/9f/2//j/+//6//n/9//2//X/9f/1//X/9v/4//n/+v/9//7//v/+
//z/+v/5//n/+//8//3//f/8//z/+//6//v//f/+//3///8BAAEAAQD///z/+v/6//v/
+//5//n/+f/5//n/+P/1//P/9v/4//j/+P/4//j/9v/1//T/9P/5//n/+f/5//P/+P/6
//j/+v8CAAoAEgAhADgAUwBtAIgAnwCtALwA1gDtAAABCgEKAQAB7wDNAJ0AXwASAMb/
k/98/23/cv+H/6D/sf/B/9H/3//n/+r/7v/y//T/9P/2//f/9//3//f/+v/9//v/+//6
//r/+v/7//v//P/9//v//P/8//v//f/9/////////wAAAAD+//7//v/9//3/AQACAAIA
AwAFAAQAAwADAAIAAwADAAQAAgACAAIAAwAFAAQABAAGAAcABwAHAAcABQAGAAYABgAJ
AAwADgAPABAADwAOAAsACQALAA4ADgAPABAAEwAUABMAEgATABMAFgAYABwAHgAfACEA
IQAhACQAJAAkACUAKAAqACwALgAtAC0ALQAsADAAMQAzADYANgA4ADsANwA3ADcANwA4
ADkAOQA5ADkAOQA5ADkANwA3ADcANwA2ADMAMgAxADEAMQAxAC8ALQAuAC0ALQAsACoA
JgAkACEAIQAiACMAJAAgAB4AHQAbABkAGgAbABwAFgAWABUAFQAQAA8ADgAMAA4AEAAS
ABMAEgARAA8ADgAPAA8ADQAOABAAEAAQABAADgANAAoACAAJAAoADQAOABAAEAAQABAA
DgAOAA4ADgAOAA8ADwAPAA0ADgAOAA8AEQASABIAEgASABUAFgAWABIAEgATABMAFQAX
ABYAFgAWABYAFgAVABUAFgAYABgAFQATABIAEQARABIAEwAUABQAFAAUABQAEQAQAA4A
DAANAA4ADwAPAA0ADQAMAAwACgAKAAsACwAJAAgACAAIAAYABQAEAAMABAAFAAUABQAC
AAAA//////////8BAP//AQABAAMAAwD///z/+v/5//n/+v/6//j/AAABAP///P/7//r/
+f/4//r/+v/6//r/+P/2//T/9v/3//f/+P/4//f/9//3//b/9//4//r//f/+//////8A
AP7//f/8//v/+f/6//r/+v/7//z//P/8//v/+P/2//X/9//4//n/+f/4//j/9//2//j/
+f/5//f/9//5//n/+f/6//j/9//4//j/9//0//P/8//z//P/8v/s/+n/6//s/+z/7P/s
/+z/7v/t/+z/7P/t/+3/7f/t/+3/7v/s/+z/7v/y//7/CgAPAB4AQQBnAHwAkQCtAMIA
0ADhAPgACAEGAfoA6wDFAIkATQACAKj/Zf9S/0//Uv9j/37/l/+p/7X/wf/R/9r/3f/g
/+H/4P/j/+X/5v/n/+T/5v/o/+X/5v/m/+f/6P/p/+n/6v/r/+n/6v/q/+n/6v/r/+7/
7//t/+7/7v/s/+7/7v/t/+3/8f/y//L/8//w/+7/7P/r/+//8f/y//T/8v/y//L/8//1
//T/9P/2//f/9//3//f/9f/2//b/9v/3//r//P/9//3//f/9//v/+f/7//7//v8AAAAA
AgACAAAAAAACAAMABgAIAAwADgANAA8ADwAPABAAEAAQABEAFAAWABgAGgAaABsAHAAc
ACEAIQAiACQAJgAoACsAJwAnACcAJwAoACcAJwAnACcAJwAnACcAJQAkACUAJgAmACQA
IgAgAB8AHQAdABsAGQAYABcAFwAWABMAEAAPAA0ACgAKAAoACgAIAAYABQADAAAAAAAA
AAAA/v/+//3//f/7//v/+//6//r/+v/6//n/9v/1//P/8v/1//X/8//0//P/8v/x//D/
8f/x/+//7v/w//D/8v/y//L/8v/y//L/8v/y//L/8v/y//P/8//z//H/8v/y//P/9f/2
//b/9v/0//f/+P/4//b/9v/3//f/+P/7//v//P/6//r/+v/5//v//P/+//7//P/7//v/
+//8//z//P/8//7//v/+//7/+//6//j/9v/5//r/+//7//n/+f/4//j/+v/6//v/+//7
//r/+v/6//f/9//3//f/+v/7//v/+//8//r/+f/5//f/9//5//f/+P/5//z//f/8//r/
+f/5/////v/8//r/+P/4//j/+P/4//j/+P/4//v/+v/5//z//P/7//v/+v/8//3//v/+
/wAAAAABAAMAAQABAAAAAAABAAEAAQABAAEAAgACAAIAAQACAAIAAgAEAAIAAQABAAIA
AgACAAEAAQACAAIAAgACAAMAAwABAAMABQAFAAUABwAEAAIAAgACAAEA/v/9//7///8A
AAAA/P/5//v//P/4//j/+P/4//j/9//2//b/+P/3//b/9f/3//j/+P/0//j//P8AAAwA
GwAsAEUAYwCCAJkArQC8AMwA3wDyAAYBDAEGAf0A4wCrAHEALADU/43/dv9z/2r/cf+K
/5//rf+9/8n/1f/g/+b/6v/s/+z/7v/v/+//7//s/+7/8P/t/+7/7v/v//D/8//z//T/
9f/0//T/8//x//D/7//w/+//8P/y//P/8v/0//T/8//z//L/8v/x//H/9P/0//T/9f/0
//X/9f/2//b/9v/2//f/9//2//b/+P/4//f/9v/1//f/+P/4//j/9//4//j/9//7//v/
+//5//n/+//+//7//v/+/wAAAAD+//7/AAABAAMABAAHAAgABwAJAAkACQAOAA4ADgAP
AA4AEAASABQAFgAXABgAGAAZABkAGgAcABwAHgAhAB0AHgAfACAAIgAgAB8AHgAdAB8A
HwAfAB0AGQAZABkAGAAYABgAGAAZABQAEwAQAA0ADwAPABAAEAAPAAwACwAJAAQABAAE
AAQAAwACAAIAAQD7//r/+f/4//b/+P/5//v/9//3//f/9v/0//T/9P/z//H/8f/w//D/
8f/x/+//8P/0//T/9P/0//T/8//w/+7/7v/u//D/8P/y//L/8v/y//D/8P/w//D/8P/x
//H/8f/x//L/8v/z//P/9P/0//T/9P/3//j/+P/4//j/+f/5//r/+//5//j/+P/4//j/
9//5//r//P/8//7//f/9//3//P/8//z//P/8//z//P/8//7//v/9//z/+f/4//f/9f/3
//n/+v/8//r/+v/7//v/9v/0//P/8v/z//X/9//5//n/+f/4//f/9//2//b/9//2//X/
9v/z//P/8//1//X/9v/y//P/9v/1//T/8//y//b/9v/2//b/9P/y//D/8v/z//P/9P/0
//b/9//4//j/+v/6//v//f/8//v/+f/4//f/9//3//f/+P/6//v//P/7//z//P/8//r/
+P/3//f/+v/6//r/+f/5//r/+v/6//j/+f/5//f/+v/9//7////+//r/9//2//n/+f/3
//f/9f/z//H/7v/t/+v/7v/w//D/8P/w//D/7v/t/+z/7P/v/+//7//v//H/8v/q/+r/
8P/0//z/CAAbADQATwBlAH4AkwChALAAxgDhAPgAAgEEAfgA5QDBAI0AUwAIALj/g/9w
/2n/aP95/5D/qf+5/8H/y//X/+L/4//m/+f/5v/k/+X/5f/l/+j/7P/w/+//7P/q/+n/
6P/p/+n/6v/r/+3/7v/u/+3/6//r/+3/7f/u//D/8f/w/+//7v/s/+v/7//w//D/8f/x
//D/7//v//D/8f/x//L/8P/w//D/8f/x//D/8P/y//T/9f/2//f/9f/2//b/9v/2//j/
+f/5//n/+f/5//f/9f/3//r/+v/7//z///8AAAAAAAACAAMAAQACAAUABgAHAAkACQAJ
AAoACgAKAAsADgAQABIAFAAWABcAGAAYABkAGQAaABwAHgAgACMAHwAdAB0AHQAeACEA
IQAhACEAHwAfAB8AHQAdAB0AHQAcABkAGAAXABcAFwAXABUAEwASABEAEQAQAA8ADAAL
AAkABgAGAAYABgAHAAYABgAFAAIAAgACAAIA/v/+//3//f/7//v/+//6//b/9v/2//X/
+P/5//n/+v/6//n/9v/2//j/+P/4//j/+P/3//T/8v/y//L/9P/0//b/9v/2//b/9P/0
//T/9P/3//n/+v/7//n/+v/6//v/+//8//z//P/6//3//v/+//7//v//////AQADAAIA
AgAAAAAAAAD/////AAACAAIAAgABAAEAAQACAAIAAgACAAMABAAFAAYABQAEAAIAAAAC
AAIAAgABAAEAAQAAAAAA/v/+//////////7//v/+//v/+//7//v/+v/7//v/+//9//z/
/P/9//z/+//8//n/+v/7//7////8//r/+f/5//n/+v/6//j/+v/7//v/+//5//f/9//5
//v/+//8//z/+f/8//z/+//6//n/+P/4//j/+P/4//r/+P/2//j/+v/7//3//v/9//3/
/f/8//z//P/9////AQABAAAAAAD9//3//f/9////AAAAAAAAAQACAAIAAgACAAAA////
/wIAAgACAAEAAAAAAP///v8AAAEAAQD/////AQABAAEAAQD+//z//P///////f/9//v/
+f/3//T/8//x//T/9v/0//T/9P/0//L/8f/w//D/9f/1//X/9f/1//T/9v/2//L/+P8E
AA4AFwAuAE0AZwB8AJkArwC+ANAA6QD+AAgBCgEGAfMAzQCbAGMAEgC+/4P/av9j/2j/
ff+U/6P/s/+//8n/1f/i/+T/6P/q/+r/6v/r/+v/6//r/+7/8f/v/+3/7P/s/+z/7v/v
//H/8//x//L/8v/x/+//7//x//H/8//0//T/8v/y//L/8f/x//T/9v/3//n/9v/0//L/
8f/0//X/9f/2//j/+P/4//n/9//2//b/+P/5//n/+f/5//f/+P/4//j/+v/8//3//f/+
//3//P/5//z///8DAAQAAgACAAQABAAEAAQABgAHAAUABgAJAAoACwANAA0ADQAQABAA
EAARABQAFgAYABoAGAAZABoAGgAdAB0AHgAgACEAJAAoACUAIgAhACAAIAAiACMAJAAl
ACMAIwAjACEAIQAhACEAIAAhACAAHwAfABwAGwAYABUAFgAVABUAFAARAA4ADQALAAgA
CAAIAAgACQAIAAgABwACAAAA/v/8//n/+v/6//v//P/9//7//v/6//r/+v/5//n/+f/4
//j/+P/3//T/9P/2//b/9v/2//n/+f/3//b/9P/0//b/9v/0//T/9P/0//T/9P/0//T/
9//5//r/+//5//r/+v/7//n/+v/6//r/+////wEAAgD///7//v/9/wIABQAFAAYAAwAC
AAEA//8AAAIABQAGAAYABQAFAAUAAQAAAP///v8AAAAAAAAAAAEAAgACAAIAAAAAAAAA
///9//3//P/8//7//v/////////+//7//v/8//v/+v/5//z//f/9//3/+//4//b/9f/2
//f/+v/5//j/9//4//f/+P/2//X/9f/1//b/9v/0//T/+f/6//n/+P/3//b/+P/4//j/
+P/1//L/7//w//L/8//1//b/9v/3//j/+P/4//j/+f/7//v/+//6//r/+f/5//n/+f/3
//j/+P/4//r//P/9//7//P/6//n/+f/8//z//P/7//v//P/8//z//P/9//3/+//9////
//////3/+v/4//j//P/9//z//f/5//f/9f/y/+3/6//u//D/7//w//H/8v/x/+//7f/s
//D/8f/y//P/9f/0//D/8P/y//L/+P8GABUAKABBAF8AfgCVAKcAugDQAOEA9gAGAQoB
BAH7AN8ApwBlACAAzv+J/2r/Yf9c/2H/ev+V/6n/tf/D/9P/3P/i/+b/6P/o/+r/6//r
/+v/6//u//H/7//t/+z/7P/s/+3/7f/u/+//8f/y//L/8f/w/+//8P/v/+//8P/w/+7/
7//w//D/8f/z//T/9P/1//P/8v/x//H/8v/z//P/9P/y//L/8v/z//X/9P/0//b/9//3
//f/9//1//b/9v/2//b/+P/5//n//P/9//7//f/9////AgACAAEAAAABAAAAAAAAAAIA
AwABAAIABQAGAAkACwALAAsADgAOAA4ADwAQABIAFAAWABgAGQAaABoAGwAbABwAHgAe
ACAAIwAfACAAIQAiACQAJAAjACIAIQAjACMAIwAhAB0AHQAdABwAGwAaABkAGQAVABUA
EwARABIAEQARABAAEQAOAA0ACwAGAAYABgAGAAUABAAEAAMA///+//3//P/7//z//P/9
//r/+f/4//b/9P/0//T/8//1//X/9P/0//L/8f/u/+7/8v/y//L/8v/y//H/7v/s/+7/
7v/w//D/8P/w//D/8P/w//D/8P/w//D/8f/x//H/8//0//T/9f/z//T/9P/0//b/+f/6
//r/+P/4//n/+f/8//////8AAP7//P/6//f/+f/6//z//P/9//3//v////z//P/8//z/
/v/+//7//v/8//z/+//6//r/+v/6//n/+//7//r/+v/5//j/+P/3//f/9v/2//b/9//3
//f/9//1//X/9P/z//P/8v/y//P/8//z//X/8//x//H/8//z//T/8v/x//H/8f/y//L/
8P/y//T/8v/y//L/8v/2//b/9v/2//b/9P/y//T/9P/z//P/8v/0//X/9v/2//b/9v/3
//n/9//3//b/9v/3//f/9//3//X/9v/2//b/+f/6//r/+v/4//b/9f/1//b/9v/2//X/
9//4//j/+P/3//f/9v/z//b/+f/6//v/+//4//b/9v/1//P/7//t/+7/7//w//D/7f/r
/+7/8P/t/+z/6//q/+z/6//q/+r/7//v/+//7//t/+7/8v/w/+7/8P/6/wgAGwAyAE0A
aQCCAJkApwC0AMgA3wDyAPwAAAH2AOEAtwCBAEkA/v+q/3f/av9n/2r/ef+Q/6P/sf+9
/8v/2f/g/+H/5P/l/+T/5v/n/+f/5//l/+j/6//p/+v/6v/q/+r/6f/p/+r/6//r/+z/
7P/r/+v/6//t/+3/7//w//D/7v/s/+z/6//r/+3/7v/u/+//8f/w/+//7//t/+3/7P/s
/+//8P/x//P/8v/w/+//8P/z//P/8//z//X/9v/2//b/8//0//T/8//2//f/+P/3//f/
+f/8//z//v/+/wAAAAAAAAAAAgADAAIAAgAEAAQABQAHAAcABwAMAAwADAANAA4AEAAS
ABQAFAAVABYAFgAZABkAGgAcABsAHAAeABkAGwAbABsAHAAdAB0AHQAdAB8AHwAfAB0A
GwAbABsAGgAZABgAFwAXABMAEwARAA8AEAAPAA8ADgAPAAwACwAJAAQABAAEAAQAAQAA
AAAA///+//7//v/+//j/+P/3//f/9//3//f/9v/2//b/9v/1//T/8//x//D/8v/x/+7/
7v/u/+7/7v/u//H/8f/v/+7/7v/u//D/8P/u/+7/7v/u//D/8P/w//D/7v/v/+//7//x
//L/8v/z//L/8v/x//D/8f/1//f/+P/0//T/9f/1//f/+f/4//j/+P/4//j/9//1//b/
+P/4//r/+f/5//n/+P/4//j/+P/2//b/9v/2//n/+v/6//r/+P/2//T/8f/y//P/8//0
//T/9P/1//X/8//y//L/8v/y//P/9P/1//T/9f/1//X/8v/w/+//7//x//H/8//x/+//
7//x//H/9P/0//P/8v/x//D/8P/w//D/8P/z//L/8f/0//L/8f/x//D/8f/z//X/9v/0
//T/9f/3//b/9f/z//L/8v/z//T/9f/z//T/9P/0//f/+P/4//j/9v/0//P/8//2//b/
9v/1//X/9v/2//b/9P/1//X/8//2//n/+v/7//j/9P/x//D/8f/x/+//7//w/+//7v/s
/+n/5//q/+z/6v/q/+r/6v/r/+v/6//s/+z/6//q/+n/6//u//D/8P/u/+7/9v8IAB0A
NgBPAGsAhACVAKEAtADKAOEA+AAGAQAB9gDhALUAewA9AOz/oP91/2j/Z/9u/4H/lv+j
/6//vf/J/9X/3v/g/+T/5v/m/+P/4//i/+H/5P/o/+z/6//q/+j/5//m/+f/5//o/+n/
6f/q/+r/6f/p/+n/6//r/+v/7P/s/+r/6//s/+z/7f/u/+7/7f/t/+7/7v/u/+//7//v
/+7/7v/u/+7/7v/v/+//7v/u//D/8P/v/+7/7f/w//L/8//0//P/9P/0//P/9v/3//j/
9//3//n//P/8//v/+v/7//r/+//8////AQAAAAAAAgACAAUABwAHAAcACgAKAAoACwAK
AAwADgAQABEAEwAVABYAGAAXABcAGAAZABwAIAAdABsAGwAbABwAGwAbABsAGwAdAB0A
HQAbABgAFwAWABQAFAAUABQAFQATABMAEQAPAAwACwALAAoACwAIAAcABQABAAAA///+
/wAAAAABAAEA/P/8//z//P/3//b/9P/z//P/8//z//L/8v/y//L/8f/x//H/8P/w/+//
7f/p/+j/6//s/+3/7v/v/+//7f/s/+r/6v/s/+z/7v/u/+7/7v/v//D/8f/y/+//7//u
/+3/7v/w//H/8//y//L/8f/w//D/8//0//T/9P/0//X/9f/3//n/+P/4//r/+v/6//n/
+P/4//n/+P/4//f/9//3//f/+P/5//r/+f/4//f/9v/2//b/9f/0//X/9v/3//f/9//3
//b/9v/4//j/+f/5//b/9P/z//L/8//z//P/8//y//P/8//z//T/8v/x//H/8//z//X/
8//y//H/8v/x//D/8v/z/+//7v/w//D/8P/w//L/8v/y//L/8v/w/+7/8P/z//P/9P/0
//L/8//0//T/8//y//L/8//3//n/+v/8//n/9//1//P/9P/2//f/+P/4//j/9//2//f/
9v/2//f/9v/2//b/9f/3//j/+P/4//j/+f/5//f/+f/7//v/+//7//j/9v/2//f/9//1
//X/9v/1//T/8v/t/+v/7v/w/+7/7v/u/+7/7v/t/+z/7P/x//H/8f/x//H/7P/q/+r/
7v/0//r/BAATACgAQQBfAHgAjwClALYAyADdAPAAAAEEAQAB9wDVAJsAXQAUALj/df9a
/0//TP9d/3j/i/+d/63/vf/J/9L/1//c/9//4P/i/+P/4//j/+P/5v/p/+f/5f/k/+T/
5P/l/+X/5v/n/+f/6P/o/+f/5f/l/+f/5//o/+r/6//q/+n/6P/m/+X/5//o/+j/6f/n
/+b/5f/l/+b/5//n/+j/6v/q/+r/6//o/+b/5f/m/+n/6f/p/+n/6f/q/+r/6v/s/+7/
7//v/+//7//v/+3/7P/t/+//7v/v//D/8//0//H/8P/x//H/8v/0//j/+v/5//v/+//7
//z//P/8//3/AAACAAQABgAEAAUABgAGAAcABwAIAAoACwAOABIADwARABEAEQASABEA
EQARABEADwAPAA8ADQALAAsACwAKAAsACgAJAAkABQAFAAMAAQAAAP/////+//z/+P/2
//P/8v/y//L/8v/w/+7/7f/r/+j/6P/o/+j/5//o/+j/6f/j/+H/3//c/93/3v/f/9//
3f/d/9z/3P/c/9v/2P/Y/9z/3P/c/9z/2//b/9n/2P/a/9r/3P/c/9r/2v/a/9r/2v/a
/9r/2v/a/9v/2//b/9v/3P/c/93/3//g/+D/4P/g/+P/5P/k/+L/4v/j/+P/5f/n/+b/
5v/o/+j/6P/n/+b/5v/n/+b/6P/n/+f/5//k/+T/5P/k/+T/5P/k/+T/5f/m/+b/5v/m
/+b/5v/l/+T/4//h/+D/4P/g/+H/4f/h/+D/4P/g/97/3f/c/9v/3P/d/93/3f/c/9r/
2f/Z/9n/2f/b/9n/2//b/93/3f/c/9r/2f/U/9b/1v/W/9b/2v/a/9r/2v/Y/9b/1P/W
/9n/2f/a/9r/2f/Z/9n/2P/Y/9j/2f/b/93/3f/c/9z/2v/Z/9j/1//Z/9r/2v/a/9n/
2v/a/9r/2v/Y/9f/1//b/9z/3f/d/9n/2P/W/9T/2P/b/93/3f/d/93/2//Z/9r/2P/X
/9j/2f/Z/9f/1//T/9H/z//M/8r/yf/N/9D/zP/M/8z/zP/M/8v/yv/K/83/zf/N/83/
zf/M/8z/yv/K/9D/1P/c/+n//P8TAC0ASgBnAH0AiACWAKsAwgDSANoA2ADNALcAjwBb
ACAA0P99/0z/Qf8+/z3/Uv9v/4H/i/+Z/6X/qv+y/7j/vP++/8D/wf/B/8H/vv/A/8L/
v//C/8L/w//E/8f/x//I/8n/xv/E/8H/vf/A/8H/xP/F/8X/xv/G/8T/xv/G/8X/xf/H
/8j/yP/J/8b/xP/C/8H/w//F/8b/yP/G/8b/xv/H/8f/xv/G/8j/yf/J/8n/yf/I/8j/
x//G/8f/yv/M/83/zf/N/83/y//L/83/0P/Q/87/zv/Q/9D/0v/S/9T/1f/X/9j/2//c
/9z/3f/c/9v/3f/c/9v/2//f/+L/5f/o/+b/5//o/+j/6//r/+z/7v/s/+7/8f/t/+//
7//v//D/8//z//P/8//y//H/8P/t/+z/7f/u/+7/6//q/+n/6f/n/+f/5f/j/+T/4//j
/+L/3v/a/9j/1f/T/9T/1f/W/9P/0v/S/9H/zf/M/8v/yv/J/8r/yv/L/8b/xf/E/8L/
wf/C/8P/w//B/8H/wP/A/8L/wf++/77/wP/A/8D/wP++/73/uv+4/7n/uv+9/77/vv++
/77/vv+8/7z/vP+8/7z/vf+9/73/u/+8/7z/vf++/8D/wf/C/8D/wf/A/77/v//A/8L/
w//E/w==
         </WaveFormData>
      </LeadData>
      <LeadData>
         <LeadByteCountTotal>10000</LeadByteCountTotal>
         <LeadTimeOffset>0</LeadTimeOffset>
         <LeadSampleCountTotal>5000</LeadSampleCountTotal>
         <LeadAmplitudeUnitsPerBit>4.88</LeadAmplitudeUnitsPerBit>
         <LeadAmplitudeUnits>��V</LeadAmplitudeUnits>
         <LeadHighLimit>2147483647</LeadHighLimit>
         <LeadLowLimit>268435456</LeadLowLimit>
         <LeadID>V4</LeadID>
         <LeadOffsetFirstSample>0</LeadOffsetFirstSample>
         <FirstSampleBaseline>0</FirstSampleBaseline>
         <LeadSampleSize>2</LeadSampleSize>
         <LeadOff>FALSE</LeadOff>
         <BaselineSway>FALSE</BaselineSway>
         <ExcessiveACNoise>FALSE</ExcessiveACNoise>
         <MuscleNoise>TRUE</MuscleNoise>
         <LeadDataCRC32>2374707603</LeadDataCRC32>
         <WaveFormData>
9P/0//T/9P/y//L/8v/y//D/8P/w//D/8f/y//P/9P/y//L/8v/y//D/8P/w//D/8f/y
//P/9P/y//D/7v/s/+7/7v/u/+7/7//w//H/8v/u/+z/6v/o/+n/6v/r/+z/7v/u/+7/
7v/s/+r/6P/m/+n/6v/r/+z/6P/m/+T/4v/k/+b/6P/s/+z/6P/m/+T/4v/g/+L/5f/m
/+f/6v/r/+r/6f/p/+j/6v/s/+//8P/u/+7/7f/s/+n/5//p/+n/6f/p/+v/7P/t/+3/
7P/s/+7/7f/t/+//7//v/+3/7f/t/+3/7f/u/+z/7P/s/+7/7v/u/+7/7f/r/+f/5//o
/+j/5//m/+X/5v/m/+T/4f/g/+D/4P/f/97/3v/e/97/3//f/9//4f/i/+P/5P/l/+X/
4P/e/+L/4//k/+v/9/8JABoAKgA5AEgAXgB+AJoAtQDXAPEAAQESARsBFAHrAKYAVgAD
ALz/l/+M/47/lv+h/6v/sP+6/8j/0//V/9f/2f/b/9v/2//c/9z/3P/d/93/3v/e/93/
3f/d/93/3//g/+D/4P/i/+L/4v/i/+P/5P/k/+P/4f/j/+P/4f/j/+P/4//k/+b/5v/m
/+n/6P/l/+L/4f/i/+X/5f/l/+b/5v/m/+b/5//n/+X/5//p/+r/6v/n/+X/5v/m/+b/
6v/q/+v/7P/r/+v/6v/p/+n/6f/t/+3/7//v//H/8f/x//D/7//u//H/8//1//j/9f/1
//X/9P/1//f/9//3//j/+v/+/////f8AAAAAAAAFAAUABQAGAAUACAAIAAcACAAJAAoA
DAAPAA0ADAAMAAsACwAMAAwADQANAAwACgAJAAgABwAGAAgABwAFAAUABAAEAAQABAAC
AP7//P/3//b/+f/9/wAA/f/7//n/9v/2//b/9f/z//T/8//0//X/8v/w/+//6//p/+n/
6v/q/+v/7P/t/+3/6//p/+f/5//s/+3/7f/r/+v/6//q/+n/6f/q/+z/7P/q/+r/6v/q
/+z/7P/s/+z/6v/r/+v/6//r/+3/7f/s/+3/7v/w//H/7//y//T/8v/u/+7/7//x//H/
8v/y//P/9P/1//b/9v/4//n/+v/7//j/9f/0//X/8v/v//D/7//y//T/9f/2//P/8v/x
//H/8//0//P/9P/x//D/7v/t/+3/7v/u/+7/7f/t/+3/6//s/+v/6//t/+3/7f/t/+3/
6v/q/+n/6P/o/+j/6f/p/+r/6//t/+7/6f/o/+f/5v/p/+r/7P/o/+j/5v/m/+b/5v/q
/+z/6v/q/+r/6P/m/+j/6f/n/+f/6f/q/+v/7P/u/+z/7f/u//D/7v/u/+7/7f/s/+v/
6f/r/+n/6f/p/+v/7//x//L/8v/v/+7/7P/r/+//7//v/+3/7//v/+//7//v/+7/7f/s
/+//8P/x//L/8P/t/+j/5//p/+r/6v/q/+r/6v/r/+r/5f/j/+L/4f/i/+L/4//k/+L/
4f/h/+H/5f/l/+X/5f/l/+H/4P/e/+D/5f/s/+//8f/9/w4AIAAxAEIAVgBsAIQAowDB
ANsA8wAIARMBDgH1AMAAcgAjAN7/rf+e/5r/mv+j/6v/sP+4/8L/yf/R/9H/0//V/9X/
0//U/9T/1P/V/9X/1v/W/9P/0//T/9P/1P/W/9f/2P/X/9b/1f/U/9X/1v/W/9X/2P/b
/9z/2//Z/9n/2f/a/9j/2P/Y/9v/3P/b/9r/2//b/93/3P/b/93/3v/f/+D/3//f/93/
3//h/+L/4v/f/+H/4v/i/+L/5P/k/+X/5v/n/+f/5v/l/+f/5//r/+v/6f/p/+v/6//u
/+7/7v/u/+7/7//w//L/9P/1//b/9v/1//f/9//3//n/+v/9//3/+//+//7//v//////
//8AAAMABgAGAAUABwAHAAcACAALAAkACAAIAAkACQAKAAoACQAJAAgABgAJAAoACwAM
AAoABwADAAEAAQACAAMABAAEAAIAAgD///v/+//8//z//f/9//3//P/4//j/9//1//P/
8f/x//H/9P/0//X/8//v/+//8P/w//H/8v/z//P/8f/v/+3/7f/w//H/8f/v//H/8f/w
/+//7f/u//D/8P/y//L/8v/y//H/8P/v/+7/7//x//L/8//1//f/9//2//P/8v/y//H/
9P/4//v/+v/2//b/9//5//n/+v/6//v/+//7//v/+v/8//3//v///////f/9////+//5
//v/+//6//r/+f/4//n/+v/7//3//f/8//n/+P/6//r/+f/5//f/+P/4//j/9//3//f/
9f/2//X/9f/3//X/9f/1//X/9f/2//b/9v/1//T/9P/z//T/9f/3//j/+P/4//j/+P/1
//T/9P/0//j/+v/6//j/+f/2//T/9P/2//b/9v/2//b/+P/2//b/+P/2//T/9v/6//n/
+v/9//r/+f/4//j//P///wIABgAEAAIAAAD9//7//f/7//3//v///wAAAwAGAAcABwAG
AAQABAADAAMABgAHAAgABwAFAAUABQAFAAgACAAIAAgACAAIAAgACAAJAAcAAwADAAMA
AgAAAP7///8AAAIAAgD9//3//v///////v/+//7//v/9//3//f8BAAEAAQABAPn//f8A
AP7/AgAHAAoACwARAB8AMgBCAFcAbACAAJgAtgDPAOcAAQEVASABJwEcAfMArABiACEA
7P/J/7b/uP/C/8v/0//c/+j/8P/z//P/9v/5//z//f/9//7//v/+//3//f/+//7/////
/////////wAAAAAAAAAAAAAAAAAAAwAEAAQAAwABAAMAAwABAP///////wAAAQACAAMA
BwAHAAUAAwADAAIABQAFAAUABAAEAAQABAAHAAcABQAHAAkACgAKAAcABgAGAAUABAAJ
AAoADAAOAA4ADQALAAkACAAHAAoACQAKAAsADgAPAA8ADgANAAwADwARABMAFgAWABcA
GAAYABkAGwAbABsAHQAeACEAIQAgACIAIQAgACQAJQAmACgAKQAsACwAKwAtAC0ALQAu
AC8ALQAsACwAKwArACwALAAsAC0ALQAsACsAKgApACgAKwArACoAKwApACgAJwAmACQA
IgAiAB8AHwAhACQAJgAhAB8AHQAaABoAHAAdAB0AGgAXABYAFQASABAADwALAA4AEQAV
ABgAFQAUABMAEQASABEAEAARABIAEwATABEADwAPAA4ADQANAA4AEAAQABAAEAAQABAA
EgASABIAEgAUABUAFQAVABMAEwARAA4ADwAQABIAEwATABYAGAAWABQAFAAVABcAGAAY
ABcAFwAXABcAFwAWABgAGQAaABsAFwATABEAEQASABEAFAAVABcAGAAYABgAFQASAA8A
DQARABIAEQASAA8ADgAMAAsACwAMAAwADAALAAsACwAJAAUAAwACAAMABAAFAAYABwAD
AAIAAAD+/wAAAAABAAEAAwADAAQABAAAAP7//P/6//v/+v/6//r/AAACAAIA/v/8//r/
+P/2//b/+P/2//b/+P/2//T/9v/3//X/9f/3//X/9f/1//b/+P/5//r//P/+//7//v/9
//z/+//5//v/+P/3//b/9//5//v//P/8//v/+v/4//f/+//7//v/+f/3//f/9//3//r/
+v/6//r/+//6//n/+P/6//n/9v/3//f/9v/0//L/8v/y//P/8v/s/+n/5//l/+b/5v/n
/+j/7P/t/+//8f/w/+3/6v/n/+3/8f/u/+j/6P/t//b//f/7//3/FAAyAEMAUgBuAIoA
ngC1ANUA+QALARQBHQEWAecApABaAAcAvP+Z/5D/kP+U/6P/s/+8/8L/zP/Z/9//3v/f
/+D/3//i/+T/5f/m/+T/4//j/+L/4v/j/+T/5f/k/+T/4//i/+P/5P/l/+b/6f/q/+r/
6f/o/+n/6P/l/+f/5//n/+j/6f/q/+v/7//s/+n/5v/l/+n/7f/u/+//7f/s/+v/6v/s
/+3/7P/v/+//8P/w/+3/7f/u/+7/7v/x//L/9P/2//b/9f/z//H/8f/x//X/9f/1//X/
9//3//b/9v/2//b/+P/7//7/AgABAAEAAQAAAAMABQAFAAUABwAIAAsACwAKAAwACwAK
AA8ADwAPABAAEgAWABcAFwAWABUAFAAUABkAFwAWABYAFwAXABgAGAAYABkAGQAYABUA
FAATABIAEwATABIAEwAQABAAEAAQAA4ADAAMAAkABwAHAAgACAAGAAUABAACAAAAAAD/
//3////9//3//f/9//z//P/5//n/+f/6//r/9//2//X/8//2//X/9P/1//b/9f/z/+//
8P/x//H/8f/v//D/8v/y//T/9P/0//T/9P/0//T/9P/0//X/9f/1//P/9f/1//T/9f/2
//j/+f/3//r//P/6//r/+v/7//3//v/+//3//f/7//v/+//6//z//f/+/////f/7//v/
/f/9//v//f/9//3//v/+//7/+//6//n/+f/7//z/+//8//v/+v/4//f/+P/6//v//P/5
//n/+f/3//j/9//3//n/+//7//v/+//8//z/+//6//n/+P/4//f/+P/5//v//P/8//z/
/P/8/////v/8//r/+v/6//r/+v/8//7//P/8/////v/9/wAAAgD///7///8BAAEAAQAC
AAQABQAGAAgABgAGAAYABQAGAAUAAwAFAAUABQAFAAcACAAJAAkACAAIAAgABwAHAAkA
CQAJAAcABwAHAAcABwAKAAoACgAKAAwADAAMAAwADQALAAcABwAHAAYABAACAAIAAgAD
AAIA/f/9//7////9//z//P/8//7//f/9//3//v/9//z/+//7//v/+v/6//z///8AAAcA
DwAXACQAOABNAGAAdACMAKYAvwDbAPsAEwEkATMBMgERAdYAigA3AO7/yf+6/7D/rv+5
/8H/yP/S/9z/4//p/+3/7//x//H/8f/y//L/8v/y//H/8f/w//H/8f/x//H/8v/0//X/
9v/1//T/8//y//L/8v/x/+//8v/1//b/9f/z//P/8//0//L/8v/y//X/9//1//P/8//y
//X/9f/1//b/9v/2//b/9//3//X/9//4//j/9//z//X/9v/2//b/9v/2//f/+P/5//n/
+P/3//f/9//7//v/+f/5//v/+//6//r/+v/6//v//f///wIAAAABAAIAAgAFAAcABwAH
AAUABgAJAAkACQAMAAwADAANAA0ADQAOABEAFAAUABMAFQAVABUAFgAWABMAEQAQABMA
EwAUABQAEwATABIAEAASABIAEgASABAADQAJAAcACAAKAAwADgAMAAoACgAHAAUABQAG
AAYABQAFAAUABAD///7//P/5//v/+//9/////f/8//z/+f/3//f/+P/4//b/9v/2//X/
+P/3//b/9//6//v/+//5//f/9//2//X/9f/2//j/+P/4//j/+P/4//b/9v/2//b/9P/1
//X/9f/1//f/9//2//f/+P/6//v/+f/8//7//P/8//z//f///wAAAAD//////f/9//3/
/P/8//3//v///wAA//8AAAMAAQD//wEAAQABAAIAAgACAAEAAAD//////f/8//n/+P/6
//z//f////3//v/+//7//P/7//r/9//5//n/+v/9//z/+//6//n/+f/6//r/+v/5//j/
+P/3//n/+f/6//r/+v/2//j/+P/2//b/9v/2//r//P/6//r/+P/2//T/9v/5//f/9//5
//n/+f/5//r//P/9//7/AAD///7//f/7//r/+f/3//n//P/9//7/AQABAAEAAAD+//7/
/v/9//3//////////f/9//3//f/9//z//P/8//z/AQACAAMABAACAP//+v/5//z//P/7
//r/+P/2//X/8v/x//H/8v/z//X/9P/0//T/8v/x//H/8f/1//X/9f/1//X/9f/u/+z/
8v/1//j//f8JABkAKgA4AEkAXABsAIIAogDDAOEA+wAPARoBGwEQAecApABaABEA2P+7
/67/qv+w/7n/xf/Q/9b/2v/j/+v/7P/t/+7/7f/s/+z/6//q/+7/7//x//L/8P/v/+7/
7f/r/+z/7P/s/+3/7v/v//D/7//w//D/7//x//P/8//x/+//7//v//D/8v/y//L/9f/z
//H/7//v//L/9f/1//X/8v/y//L/8v/x//H/7//x//T/9v/3//X/9f/2//b/9v/2//b/
9//4//f/9//2//X/8//z//f/9//5//n/+//7//7//v/+//7//P/9//7/AAACAAMABAAE
AAMABQAFAAUABQAGAAkACQAJAAwADAAMAA8ADwAPABAAEwAWABYAFQATABMAEwAUABgA
FwAXABgAFwAXABgAGAAZABkAGAAWABUAFAATABIAFAATABEAEQASABIAEgASABAADgAO
AAsACQAJAAoACgAJAAkACQAIAAgACAAHAAUABQADAAMAAwABAAAAAAD9//v/+//8//z/
/f/+//////8BAP///f/9/wAAAQABAP///f/9//z/+//6//r/+//6//z//P/8//z//f/+
////AAAAAAEAAQABAAAAAQAAAP7/AQACAAQABQACAAQABQACAAEAAgAEAAcABwAIAAgA
CQAGAAUABAACAAQABQAGAAcABQADAAMABQAFAAMABQAFAAYACAAJAAoACAAGAAQAAwAG
AAYABAAEAAQABAADAAMAAgACAAEAAAAAAAEAAgABAAAA/////wEA/////////////wAA
AAAAAP7//v//////AQABAAIAAgD+//7//v/+//7//v///wAA//8AAP///P/7//r/+v/8
////////////+//8//z/+v/6//r/+v/6//z/+v/6//z/+v/4//r////9//3////9//3/
/f/+/wAAAQACAAQABAAEAAQAAwACAAEA//8BAAMAAwADAAUABAAFAAUABAACAAIAAQAB
AAUABQAFAAMAAQABAAEAAQADAAQABQAGAAUABAADAAIAAQD///v/+//+//7//f/8//n/
+P/4//b/9f/1//b/9//1//T/9P/0//b/9f/1//X/9//3//f/9//1//f/+v/6//T/9//+
/wEABQAVACoANgBFAGAAeACMAKIAvQDdAPcACwEcASEBFAHtAKwAYAAXANj/tf+o/6r/
tv+//8P/yv/S/9r/3//p/+v/7f/v/+//7f/u/+7/7v/v/+//8P/w/+3/7f/t/+3/7//w
//D/8P/w//D/8P/w/+//8P/w/+//8f/z//P/8f/v/+//7//w//P/9P/1//n/9v/z//D/
7//y//X/9f/1//L/8v/y//L/9f/1//P/9f/3//j/+P/1//T/9P/z//L/9f/2//j/+v/4
//f/9f/z//b/9//8//3//f/9//////////7//f/8//z//f/+/wAAAQADAAUABgAGAAcA
BgAFAAcACAALAAsACQAMAAwADAAPAA8ADwAQABQAGAAZABkAFQATABEAEAAWABUAFQAW
ABcAFwAYABgAFQAVABQAEgATABQAFQAWABUAEwAQAA8ADgAOAA4ADgAOAAwADAAJAAUA
BQAGAAYABwAHAAcABgACAAAA/f/5//r/+f/6//v//v/+/////f/5//n/+v/6//z//P/8
//v/+v/3//T/8//0//X/9f/z//X/9f/0//P/8//0//b/9v/0//T/9P/0//L/8v/y//L/
9v/5//v//f/6//v/+v/4//f/9v/2//X/+P/8/////v/6//r/+//9//3//v/+/////f/9
//3//P/9////AQADAAMAAQABAAMA/v/7//z/+//7//z//P/8//7//v/+///////+//v/
+v/4//j/9//3//r//P/9//7//f/9//3/+//5//f/9v/3//j/+f/6//v/9//2//T/8v/1
//b/+P/5//b/9f/1//T/9P/0//T/9P/1//T/9P/0//T/+P/4//f/9v/1//T/+P/6//j/
+P/1//L/7//w//X/8//z//X/9//3//f/+P/4//n/+v/8//z//P/8//v/+v/5//f/+f/3
//f/9//5//z//f/9//z//P/8//v/+//7//v/+//5//v/+//7//v//v/+//7//v8AAAAA
AAAAAP7/+//2//X/+f/6//r/+v/2//T/8//w/+v/6//s/+3/7v/u/+//8P/v/+3/7P/r
/+7/7//w//H/8f/x/+z/7P/u/+3/8P/3/wEADQAaAC4AQwBSAGIAfgCeALcA0wDxAAkB
GgEnASgBCwHKAHwALwDo/7n/pv+c/5r/o/+z/7z/wv/M/9v/4f/j/+X/5//n/+f/6P/o
/+j/6f/p/+r/6v/p/+n/6f/p/+n/6v/q/+r/7P/s/+z/7P/r/+z/7P/r/+n/6//r/+n/
6v/r/+z/7v/u/+7/7v/x//D/7f/q/+n/7P/v/+//7//s/+z/7P/s/+//7//t/+//8f/y
//L/7//v//D/8P/w//L/8v/z//T/9//3//b/9f/1//X/+f/5//j/9//4//f/+P/4//j/
+P/4//n/+v/8//7///8AAAAA//8BAAEAAQABAAIABQAFAAUACAAIAAgACwALAAsADAAL
AA4ADgANAA4ADwAQABIAEwARABAAEAATABMAFAAUABEAEQAQAA4ADgAOAA4ADgAOAA0A
CwALAAoACgAKAAoADAAKAAoABwADAAMABAAEAAMAAwADAAIA///+//z/+f/8//v//P/9
//z/+v/5//X/8//z//T/9P/2//b/9v/1//P/8f/v/+//9P/1//X/8//x//H/8P/v//H/
8v/0//T/9P/0//T/9P/y//L/8v/y//T/9f/1//X/8//1//X/9P/2//b/9//3//n//P/+
//z/+P/4//n/+//9//7//v////z/+//6//j/+P/5//r/+//+//3//v8BAP7/+//8//v/
/f/+//7//v/7//r/+f/5//z//P/6//r/+v/6//n/+f/3//j/+P/4//f/9//3//X/9v/1
//X/9//1//X/9f/1//X/9v/2//b/9P/0//X/9f/0//P/8//y//L/8v/y//L/8//y//L/
8v/y//L/8P/w//D/8P/z//b/9f/2//b/9P/y//T/9v/z//L/8//1//X/9f/2//T/9f/2
//j/+P/4//j/9//4//f/9f/3//X/9f/1//f/+f/7//z//P/6//r/+f/5//n/+f/5//f/
+f/5//n/+f/5//j/9//2//v//P/9//7/+//5//X/9f/z//L/8P/u/+//8P/y//L/7//v
//D/8f/w/+7/7f/s/+7/7f/t/+3/7//v/+//7//v//H/9P/y/+7/7//0//3/CQAVACQA
NgBJAFwAbgCEAKAAwQDdAPcADwEcAR8BEAHjAKIAVgAHAMr/s/+q/6j/rP+z/73/xv/O
/9j/4//l/+b/5//o/+f/5//o/+j/6P/r/+v/7P/s/+n/6f/p/+n/6f/q/+r/6v/q/+r/
6v/q/+n/6v/q/+n/6v/t/+7/7f/s/+v/6v/q/+r/6v/q/+3/7//t/+v/6//p/+v/6v/p
/+v/7P/t/+7/7f/t/+v/7f/x//L/8v/v//H/8v/y//L/8v/w/+//7v/w//H/8f/x//P/
8//3//f/+f/5//v/+//7//r/+f/4//j/+f/6//z//P/9//7//v///wEAAQABAAEAAgAF
AAUABQAIAAgACAALAAsACwAMAAsADgAOAA0ADQANAA0ADgATABEAEAAQABEAEQASABIA
EQARABAADgAOAA4ADgAOAAwACwAJAAkACgAKAAoACgAMAAoACgAHAAEAAQACAAIA////
/////v/8//z/+//5//n/9//3//f/+f/4//j/9f/1//X/9v/2//X/9P/z//H/8//x/+//
7//w//H/8f/v//H/8f/w/+//7//w//L/8v/w//D/8P/w//D/8P/w//D/8P/x//H/8f/x
//P/8//y//L/8v/z//P/9f/4//r/+P/0//T/9f/3//f/+P/4//n/+f/5//n/+P/3//f/
9//3//j/9//4//v/+f/3//n/+f/4//j/9//2//f/+P/5//v/+P/2//L/8P/z//T/9P/1
//X/9v/2//b/8//z//P/8f/x//H/8v/1//X/9f/1//X/8//y//D/7v/v//D/8v/z//H/
8f/y//L/9v/2//X/9P/z//L/8f/y/+//7v/w//D/8P/0//T/8f/w//H/9P/1//b/+P/3
//f/9//4//X/9P/z//H/8v/z//P/9//1//X/9f/3//r/+//7//r/+P/4//f/9//7//v/
+//5//n/+f/5//n/+f/4//f/9v/7//z//f/+//v/9//x/+//8f/y//L/8v/v/+7/7v/s
/+v/6//s/+3/7f/s/+z/7P/t/+3/7v/v//D/7//u/+3/7f/t//D/8v/u/+3/8P/7/wkA
GQAoADgATQBcAGwAhgCiAL8A3wD7AAsBFAEXAQIByQCEADwA9//E/6//qv+s/7T/u/+9
/8T/zP/W/93/4//l/+f/6f/p/+f/5v/k/+L/5v/n/+n/6v/n/+f/5//n/+f/6P/o/+j/
6v/q/+r/6v/r/+z/7P/r/+v/7f/t/+v/6//r/+v/7P/r/+r/6f/r/+7/7f/s/+3/6//t
/+z/6//s/+z/7P/s/+3/7f/r/+3/7P/s/+v/5//q/+z/7f/u/+7/7v/v//D/8v/z//P/
8//x//H/9f/1//T/8//0//P/9f/2//f/+P/3//f/9//4//r/+//8//z//f/////////9
//7/AQABAAIABgAHAAgACgAJAAgACAALAA4ADgANAA0ADQANAA4ADwANAAwADAAPAA8A
EAAQAA4ADQALAAgACgAKAAoACgAMAAsACQAJAAgACAAIAAgACAAGAAYAAwD8//v/+//6
//v//f///wAA/f/8//r/9//1//P/8//z//P/8v/y/+//7//v//D/8P/y//L/8v/x//D/
7f/q/+n/7v/x//P/8//x//H/8P/v/+7/7v/v/+7/8P/w//D/8P/x//L/8//0//L/8f/v
/+3/7v/x//L/8v/x//D/8P/v//D/9P/3//b/9v/2//f/+f/4//j/9//3//j/+f/6//r/
9//3//f/9//3//X/9f/3//b/9f/4//n/9//4//j/+P/2//T/8v/x//P/9P/z//T/9f/2
//b/9//1//b/9v/2//f/9//3//X/8//x//D/8f/z//P/8//z//T/9P/z//L/8//0//b/
9//1//P/8v/w//D/8v/y/+7/7v/u/+7/7v/u//L/9P/y//L/8v/w/+7/8P/1//P/8//1
//X/9f/1//b/8//z//P/9P/4//r//P/9//r/9//z//P/9v/3//j/+//6//v/+//6//z/
/P/7//v/+//5//f/8//2//f/+P/5//r/+v/6//r//P/8//z//P/5//f/8//z//X/9v/2
//b/9P/y//H/7v/s/+3/7//x/+//7v/u/+7/7P/r/+v/6//v/+//7//v//P/7//o/+r/
7P/v//L/+f8BAA0AHgAyAD8ATgBmAH4AlgCxAM0A6wADARgBKQEmAQEBwABuAB0A1v+n
/5L/jP+W/6P/rf+2/8D/zP/T/9f/2v/d/+D/4f/j/+T/5P/k/+X/5f/m/+b/5P/j/+L/
4f/i/+T/5f/m/+T/5P/k/+T/5P/k/+P/4f/k/+f/6P/n/+T/4//i/+L/4v/i/+L/5f/l
/+P/4f/h/+D/4//j/+P/4//k/+X/5v/l/+P/3//f/+P/5P/k/+H/4//k/+T/5P/o/+j/
6f/q/+r/6f/n/+X/4//j/+f/5//p/+n/6//r/+n/6P/n/+b/6f/r/+3/8P/v/+//7//u
/+//8f/x//H/8//0//f/9//2//j/9//2//n/+f/5//r//P8AAAEAAQABAAEAAQACAAcA
BQAEAAQABAADAAMAAgABAAEAAAD+/wAAAAAAAAAA/v/9//v/+//8//z//P/8//r/9v/0
/+//7f/v//L/9P/x/+//7f/q/+n/6v/q/+n/6v/p/+r/6//n/+T/4v/d/93/3//i/+T/
4//i/+H/3//f/93/2//b/+D/4f/h/9//3//f/97/3f/d/97/4P/g/97/3v/e/97/3v/e
/97/3v/g/+H/4f/h/9//4f/h/+D/4v/i/+P/4//j/+b/6P/m/+b/5v/n/+n/6v/q/+n/
6f/r/+v/6//q/+j/6f/q/+v/6//p/+n/6//p/+f/6f/p/+f/6P/o/+j/6P/o/+j/6f/q
/+r/6P/o/+f/5v/k/+P/4//k/+T/5P/l/+X/5f/j/+D/3//f/+H/4//j/+P/4//g/+D/
3//e/+D/4P/h/+H/4P/f/9//3v/g/+D/4P/a/9z/3P/c/9z/3v/g/97/3v/c/9r/2P/a
/9//3f/d/9//3f/d/93/3v/e/9//4P/i/+T/5P/k/+P/4P/f/93/3//f/9//3//h/+D/
4f/h/+D/3v/e/93/3f/i/+P/5P/j/+D/3//e/93/4P/i/+T/5v/l/+T/4//i/+L/4f/e
/9//3v/e/93/3P/Y/9b/1f/S/9L/0//V/9f/1v/U/9P/0v/S/9H/0f/R/9X/1f/V/9X/
0//T/9T/0v/S/9X/1v/Z/9//6//6/woAHQAwAEQAVABsAIkAqQDFAN8A9AD/AAIB9QDM
AIQAMwDi/6f/kP+G/4L/i/+Z/6D/pP+u/7X/uf+//8P/x//J/8f/yP/I/8j/xv/F/8X/
xP/F/8f/yf/L/8v/zP/M/8z/yP/G/8T/wv/E/8b/x//H/8f/yf/J/8f/yf/J/8n/yv/K
/8r/yv/N/8r/x//E/8P/xf/J/8r/y//I/8j/yP/I/8v/y//J/8v/y//M/8z/yf/H/8j/
yP/I/8v/zP/O/9D/0P/P/83/y//N/83/0f/R/9D/z//Q/8//0P/Q/9D/0P/R/9P/1f/Y
/9b/1//Y/9j/1v/X/9b/1f/Y/9r/3v/f/93/4P/g/+D/4//j/+P/5P/k/+b/5f/j/+T/
5f/m/+j/7f/r/+r/6v/q/+n/6f/o/+r/6//r/+r/6f/o/+f/5v/m/+X/4//j/+T/5P/k
/+T/4//g/9//2//Y/9n/2//c/9n/2f/Z/9j/1P/U/9P/0f/T/9H/0f/R/8//zv/O/8v/
yv/L/83/zv/N/8z/y//J/8r/yf/I/8n/yv/L/8v/yf/H/8f/xv/F/8f/yP/K/8r/yP/I
/8j/yP/K/8r/yv/K/8j/yf/J/8n/x//J/8n/yP/J/8r/zP/N/8z/zv/P/8z/zP/M/83/
z//P/w==
         </WaveFormData>
      </LeadData>
      <LeadData>
         <LeadByteCountTotal>10000</LeadByteCountTotal>
         <LeadTimeOffset>0</LeadTimeOffset>
         <LeadSampleCountTotal>5000</LeadSampleCountTotal>
         <LeadAmplitudeUnitsPerBit>4.88</LeadAmplitudeUnitsPerBit>
         <LeadAmplitudeUnits>��V</LeadAmplitudeUnits>
         <LeadHighLimit>2147483647</LeadHighLimit>
         <LeadLowLimit>268435456</LeadLowLimit>
         <LeadID>V5</LeadID>
         <LeadOffsetFirstSample>0</LeadOffsetFirstSample>
         <FirstSampleBaseline>0</FirstSampleBaseline>
         <LeadSampleSize>2</LeadSampleSize>
         <LeadOff>FALSE</LeadOff>
         <BaselineSway>FALSE</BaselineSway>
         <ExcessiveACNoise>FALSE</ExcessiveACNoise>
         <MuscleNoise>TRUE</MuscleNoise>
         <LeadDataCRC32>3908072827</LeadDataCRC32>
         <WaveFormData>
9P/0//T/9P/0//T/9P/0//L/8v/y//L/8v/y//L/8v/1//b/9//4//f/9v/1//T/9f/2
//f/+P/0//L/8P/u/+//8P/x//L/8//0//X/9v/0//L/8P/u//H/8v/z//T/9P/0//T/
9P/y//D/7v/s/+3/7v/v//D/7//u/+3/7P/v//D/8f/y/+//7//v/+//6//r/+z/7v/v
//D/8v/z//L/8f/w/+//8f/1//b/9//2//T/8//y//L/8v/z//P/9//3//f/+P/3//f/
9//3//n/+P/4//r/+P/4//j/9//5//r/+v/6//j/+P/4//j/9//3//b/9f/1//L/8v/z
//P/8f/v/+//7//u/+z/6v/o/+n/6f/p/+n/6f/p/+f/6f/q/+v/7P/u/+//7//u/+r/
6//s/+7/7P/t//D/9P/7/wUADAAUAB4AMQBLAGQAewCZALIAyADjAPcAAAHlAKgAcAA8
AAMA4P/b/9j/1f/T/9X/1f/Y/+D/5f/l/+T/5f/m/+b/5v/n/+f/5//n/+j/6P/n/+X/
5f/l/+b/5//o/+n/6f/p/+n/6f/q/+r/6v/r/+v/6//r/+v/6v/s/+z/6//r/+z/7v/u
/+7/7P/s/+v/6//p/+n/7P/s/+3/7P/s/+z/7f/u/+//8f/w//D/8P/w/+z/7P/r/+v/
7P/u/+//8P/y//L/8P/w/+//7//w/+//7//w//T/9f/0//P/8//y//X/9v/5//r/+f/4
//b/9f/2//f/9//3//r//f/9////AQABAAEAAQABAAMABAAGAAcACAAIAAcABwAIAAoA
CgANAA0ADgAPAA4ADQAMAAsADAANAA4AEQAOAAsACQAIAAkACgAJAAoACAAIAAgABgAC
AAEAAAD+//v//f///wIA///9//r/+f/3//f/+P/5//v/+f/4//f/9v/1//X/9P/w/+7/
8P/w//P/8//z//H/7//t/+3/7v/x//L/8//z//L/8v/x/+//7//v//D/8P/w/+//7//u
//D/8P/v/+//7v/w//D/8P/w//H/8f/y//T/9P/0//T/8//y//f/9P/w//D/8v/z//L/
8v/y//L/9v/3//j/+P/2//j/+//7//j/9v/2//X/8f/x//L/8v/0//X/9v/3//b/9f/y
//H/9f/1//b/9v/x//D/7//v//D/8P/x//H/7//v/+//7//w//D/7//v/+7/7v/u//D/
7v/s/+v/6v/q/+v/6//s/+3/7v/w//H/7f/r/+r/6v/s/+7/8P/u/+z/7P/s/+z/7P/u
/+3/7f/t/+v/6f/p/+r/6v/q/+r/6//t/+3/7f/t/+3/7v/x//H/7//v/+7/7v/u/+z/
7P/t/+z/7f/s/+v/7//x//L/8//y//H/7//u//D/8P/w//D/8f/x//L/8v/x//D/7//u
/+//8f/y//L/7//t/+r/6v/s/+3/7P/r/+v/6//q/+j/4//i/+L/4f/i/+P/5P/l/+H/
4f/i/+P/5v/m/+f/5//k/+D/4f/e/97/5v/t/+z/6v/t//X//v8GABQAIwA1AEwAZQB/
AJgAtADTAOUA7gDlALgAdAA8AA0A5v/X/9T/0f/P/8v/x//M/9D/0//X/9b/1//Y/9j/
1//X/9b/1f/X/9j/2P/X/9b/1f/U/9T/1f/W/9f/1//V/9X/1f/W/9T/1P/V/9X/1v/X
/9j/2P/Y/9j/1//X/9j/2v/a/9r/3P/c/9v/2//a/9n/2//a/9v/3P/e/+D/3v/e/97/
3//e/97/3v/e/93/3v/e/9//3v/g/+H/4v/k/+T/4v/i/+L/4//l/+X/4v/i/+X/5f/m
/+f/6f/q/+j/6P/q/+r/7f/u/+7/7//u/+//7//v//D/8//z//X/9f/1//X/9f/z//X/
9v/4//n/+v/6//n/+//8//7//v//////AAABAAEAAQABAAEA////////AQAEAAMAAwAE
AAIAAAD8//r//f/+/////v/9//3//f/8//X/9f/1//b/9//3//b/9//0//P/8//z//L/
7//t/+v/7v/v//H/8v/v/+z/7f/s/+//7//v/+3/6//p/+n/6v/s/+z/7P/r/+v/7P/s
/+v/6//r/+z/7P/t/+3/7v/u/+z/7P/r/+v/7v/w//D/8P/w//H/8f/y//H/8P/v/+7/
7//w//f/9v/w//D/8v/z//T/9P/0//T/8//z//P/8v/y//T/9//3//b/9P/0//P/8//z
//T/9P/z//P/8//z//T/9f/0//X/9P/z//P/8v/w//D/8P/x//D/8P/x//H/7//v/+//
7//x//L/8v/z//P/8v/x//L/9P/y//H/8P/v/+//7v/u/+//8P/y//P/8v/x//H/8v/w
//D/8P/w//L/9P/0//P/8v/v/+//8P/y//L/8v/y//D/7//v/+//8f/v/+//8P/z//T/
9f/3//b/9f/0//P/9f/4//3////8//v/+f/4//j/9v/2//f/+P/7//z//f8AAAEAAQAB
AP/////+//7/AgACAAIAAgD/////AAAAAAMABAAFAAYABQAFAAQAAgACAAEA//8AAP//
///9//v//P/9//3//P/6//r/+//7//n/+f/5//n/+f/5//r/+//8//z//f/9//b/+v/5
//j/+v8AAAEAAAACAAkAEQAaACoAOgBHAF0AeACNAKMAvgDaAO8AAQEGAecApgBwAEgA
HwD+/+3/7P/t/+3/6//v//b/+v/5//X/9//5//v//P/8//3//f/9//3//v/+//3/////
////AAD+//7//v/9/////////wAAAAAAAAEAAQADAAMAAwACAAAAAAD/////AgAEAAQA
BAAGAAYABQAFAAMAAwAGAAYABAACAAEAAAACAAQABgAJAAkACAAHAAYABAAEAAMAAwAG
AAgACQAKAAgACAAGAAYABAAFAAcABwAHAAgADAANAAoACQAJAAgACgAMABAAEgASABIA
EQARABMAFQAWABcAFgAZABkAGwAbABsAGwAbAB0AHwAgACIAJQAmACYAJQAlACYAKAAo
ACcAJwAoACkAKQApACkAKQApACkAKQArACoAJwAlACQAJgAoACgAKgAqACoAKgAoACUA
JQAlACQAIAAhACIAJAAiAB8AGwAZABgAGQAbAB0AHAAZABcAFQATABEAEAAOAA8AEAAV
ABgAFgAVABQAEQASABEAEgAUABIAEgASABEADwAQABAADwAQABEAEwAUABQAEwATABIA
FAAUABMAEwAUABYAFgAWABUAFQAUABQAFAAUABQAFAAUABQAGgAYABQAFAAWABcAFgAW
ABYAFgAVABUAFQAUABYAGAAbABsAFwAUABMAEQARABMAFgAYABgAFwAWABUAEwARAA0A
CwAOAA8AEQASAA8ADgANAA0ADAAMAA0ADQALAAsACwALAAkACAAGAAUACAAIAAgACgAI
AAYABQAEAAQABQAFAAYABgAGAAcABwADAAEAAAAAAP7//v/+//7/AAAEAAQAAAD///7/
/f/8//7//f/9//3//f/7//v//P/9//z/+//7//n/+f/5//n/+v/8/wAAAQADAAMAAgAC
AAEA/v/9//3/+//9//3//f///wEAAgADAAIAAQD///7/AAAAAAAAAAD/////AAAAAP//
/v/9//z//v///////v/+//3/+//8//r/+f/2//P/9f/3//j/+P/y//D/7//t/+//7//v
/+//8P/x//P/9f/0//L/8f/v//L/9P/z//L/8v/y//f/+v/4//n/BQAUABwAJAA5AFUA
aAB7AJUAtgDUAOcA+wACAeMApgBuADoAAQDg/9n/1v/R/9P/2//f/97/4P/n/+v/6//r
/+v/6v/s/+3/7f/t/+z/7P/r/+n/7P/t/+7/8P/v/+7/7f/r/+v/6//r/+z/7v/u/+//
7//v/+//7//u/+7/7v/t/+3/8P/y//L/8v/w//D/7//v//L/8//3//j/9v/0//P/8v/z
//T/9f/3//f/9v/1//T/8v/y//H/8f/1//j/+v/8//n/+P/1//T/9P/1//f/9//3//j/
/P/9//z/+//7//r//f/+/wEAAgACAAIAAQABAAQABQAFAAUABAAHAAcACQAJAAkACQAJ
AAsADQAOABAAEgAUABUAFQATABQAFgAWABcAFwAYABkAGwAbABsAGwAdAB0AHQAfAB4A
GwAZABgAGAAYABYAFgAYABgAGAAWABMAEwATABIADQANAA0ADgALAAkABgAFAAMAAwAE
AAUABwAFAAQAAwACAAEAAQAAAAAA/v8AAAAA///9//v/9//6//n/+v/8//v/+v/5//f/
9//4//j/9//3//f/+P/4//r/+f/5//j/+v/6//n/+f/4//r/+v/6//n/+f/4//j/+f/6
//v//P/6//r/AAD+//r/+v/8//3//P/8//z//P/9//3//f/8//7/AAADAAMAAQD+//3/
+//6//v//f/+/////////////f/9//v/+///////AAAAAP3//P/7//v//v/+///////9
//3//f/9//r/+v/5//n/+//8//3/AAACAAAA///+//z//f/9//7/AAAAAAEAAQAAAP//
//8AAAYABAAAAP7//v/+//7//v8AAP///////wAA//8AAAIAAwACAAEAAQACAAMABAAF
AAUABgAJAAkABwAHAAYABgAGAAQABAAFAAUABwAHAAcACgALAAsACwALAAsACgAKAAwA
DAAMAAwACwALAAwADAAMAAwADAAMAA4ADwAPAA4ACwAJAAYABgAFAAUAAwABAAQABQAF
AAQAAAAAAAEAAQD///////////3//f/+/////v/+///////8//z//f/8//z//v///wIA
BAAFAAkAFAAiADAAPwBVAG4AgQCZALoA1gDtAAcBEgEBAc4AjgBUACEAAgD3/+z/5//n
/+X/5//s//D/8f/z//T/9f/2//b/9P/1//X/9f/0//T/8//x//L/8//0//b/+P/4//j/
9//1//X/9f/2//X/9P/0//P/9P/1//b/9v/2//b/9f/1//X/9v/1//T/9v/2//X/9f/1
//X/+P/4//n/+P/4//j/9v/2//b/9//3//b/9f/0//P/9P/0//X/9f/2//b/9v/4//j/
9v/2//T/9f/3//f/9v/2//n/+f/4//f/9//2//f/+P/7//z//P/8//v/+//+////////
//7/AQABAAMAAwADAAMAAwADAAUABgAIAAkACgAKAAkACwAMAA4ADgAOAA0ADQANAAsA
CwALAAsACwALAAsADQAOAA0ADQAOAAsACgAHAAYACQAKAAsACgAHAAcABwAGAAEAAQAB
AAIABAADAAEAAQD7//n/+P/3//n/+f/6//v/+P/3//f/9v/2//T/9v/2//b/9f/0//H/
9P/z//T/9v/4//j/+P/3//b/9v/1//P/8//z//T/9P/2//X/9f/0//T/9P/z//P/8v/0
//T/9P/0//X/9f/2//b/9v/2//b/9P/0//r/+P/2//b/+P/5//j/+P/4//j/9//3//f/
9v/2//j/+//7//v/+v/7//v/+f/5//r/+v/7//v/+//7//3//f/7//v/+f/3//b/9P/0
//b/+P/7//v/+v/6//n/9f/1//X/9f/1//b/9v/3//b/9v/2//j/+v/4//f/9v/0//X/
9f/2//b/9v/3//f/9v/1//X/9v/0//T/9P/0//f/9//4//n/9//1//X/9v/2//b/9v/3
//f/9//3//f/+f/6//3//f/8//v/+f/4//j/9v/2//f/+v/9//7//////////v/9//3/
/f/8//z//v/+//7//v/7//v//P/8//z//P/8//z//f///wAAAAD9//v/+P/4//v/+//5
//f/9v/1//P/8P/w//D/8f/x//P/8//z//P/7//v//D/8f/y//L/8//z//T/9P/t/+r/
7v/w//H/9v/6/wEACwASABwAKgA3AEsAZgB/AJsAuADUAOkA9wD8ANkAnABmADYACwDy
/+f/4v/f/93/3//j/+T/5P/p/+3/7f/t/+3/7P/q/+v/6//r/+7/8P/x//H/7v/t/+z/
7P/s/+z/7P/r/+3/7f/t/+7/7P/s/+3/7f/u/+//8P/w/+//7v/s/+v/7v/w//D/8P/w
//D/7//v/+//7//y//L/7//u/+7/7v/u/+7/7v/v//H/8v/z//T/8v/y//H/8f/w//L/
8//0//L/8v/w//D/7v/v//H/8f/y//L/9f/1//f/9//4//j/9v/2//j/+P/6//r/+f/5
//z//f/9//3//P//////AQABAAEAAQABAAMABQAGAAgACQAKAAoACQAHAAgACgAKAAwA
DQAPABEAEAAPAA4ADQAPAA8ADwARAA8ADQAMAAwADgAOAAwADAAMAAwADAAKAAcABwAH
AAYAAwADAAMABAAEAAMAAQABAP////8AAAEAAQD///7//f/7//v//P/8//j/9v/4//j/
+v/7//z/+//7//n/+f/6//r/+v/6//n/9//4//j/9//3//f/+P/4//r/+f/5//j/+v/6
//n/+f/6//z//P/8//v/+//6//r/+//8//3//v/9//z/AQD+//v//P///wEAAgACAAIA
AgACAAEAAAD+//7/AAADAAMAAgAAAAAA////////AAAAAAIAAwAEAAUABAADAAAA//8B
AAEAAgACAAEAAAD//////v/+///////+////AAABAP7//v/9//3//P/8//z//v////7/
/v/+//7//////wAAAAAAAAEAAQD+//3//f/+//7//v/+//7//f/+//3/+//8//v/+//8
/////////////f/+//7//f/8//v/+v/8//v/+//7//v/+f/5//r//f/+////AQD/////
////////AAADAAMAAwADAAIAAgAAAP7//v///wIABQAGAAcABQAFAAQAAwADAAMAAgAC
AAUABgAHAAgABQAFAAYABgAIAAgACAAIAAcABwAGAAQAAQD///z//P/+/////v/9//z/
+//5//b/9f/2//j/+f/3//f/9//3//X/9f/2//f/+v/6//v/+//4//j//f/8//j/+P//
//z/+v8FABEAFAAeADAARQBZAGoAgQCbALYA1ADtAPsAAAHlAKgAcABAAA8A8P/p/+b/
6f/n/+X/5//o/+b/5//t//D/8f/y//L/9P/1//X/9f/0//T/8//x/+//7//v//D/8f/y
//P/8//x//H/8f/y//T/9P/1//X/9P/z//L/8P/x//L/8v/z//b/+P/4//j/9//2//T/
8//1//X/+P/4//f/9v/2//b/9v/2//b/9//4//j/+P/4//T/9P/z//P/9v/4//n/+v/5
//j/9f/0//f/+f/8//3//P/8///////9//3//v/+//z//P/+//7/AgACAAEAAQACAAMA
AwADAAQABwAHAAkABwAHAAcABwAJAAsADAAOABAAEgATABMAEAAQABEAEAATABMAFAAV
ABMAEwATABMAEwATABMAFQAWABUAFQAWABQAFAASABIAEAAQABAADgANAA0ADQAMAAUA
BQAFAAYABwAHAAYABwADAAEAAAD//wEA///+//3//////wAAAAD+//z//v/+//3//f/9
//v/+//5//n/+v/6//r/+v/5//v//P/8//v/+f/5//r/+v/6//n/+f/4//b/9v/1//X/
+v/+/wAAAgABAAEAAAAAAP///v/9//z//v/+/wQAAgD+//7/AAABAAQABAAEAAQABAAD
AAIAAAACAAQABwAHAAgABgAGAAUAAgABAAEAAAABAAEAAQABAAIAAwACAAMAAwADAAQA
BAAAAP7//P/7////AAACAAMAAwADAAMAAwAAAP7/+//5//3//v///wIAAQD+//z/+v/9
////AAACAP///v/+//3/+v/5//n/+v/8//z//P/8//r//v8AAP7//v/+//7/AAD/////
///+//v/+v/6//z//P/8//3//f/9//3//f/9//7/AQABAAMAAwACAAIAAgAAAAAAAQAB
AAMAAwADAAIAAwADAAMABQAFAAQABAAGAAYABgAGAAUABQAGAAYACAAIAAgACAAGAAcA
BwAGAAUAAwAAAAAABAAFAAQAAwAAAP///f/6//b/9v/3//f/+P/5//r/+//2//X/9f/1
//n/+v/8//3//P/+//n/+P/6//r/+//+/wIABQANABgAIgAsADsAVQBsAIEAmQC4ANIA
6wADARQBBQHOAI4AXAArAAIA7f/o/+P/3//j/+X/5v/q/+//8//y//P/9P/0//b/9//3
//f/9f/2//b/9f/z//P/8//0//T/9P/0//P/9P/1//b/+P/1//T/9P/z//X/9f/1//T/
9f/2//b/9//4//r/+v/6//n/+P/2//X/9//3//r/+v/3//b/9v/2//b/9v/2//f/+P/4
//j/+P/2//b/9f/1//j/+v/7//z//P/8//r/+v/6//v//f/9//r/+v/9//3/+//7//z/
/P/6//r//P/8////AAAAAAEAAgADAAMAAwAEAAcABwAJAAkACQAJAAkACQALAAwADgAN
AA4ADgANAA8AEAASABIAEQARABIAEwAVABUAFQAVABUAFQAVABcAFQATABIAEgASABIA
EAAQABAAEAAQAA4ADgAPABAAEAAKAAkACAAIAAgABwAFAAUAAgABAAEAAQADAAEAAAD/
//7//f/9//z/+v/4//r/+v/7//v/+//5//f/9f/1//b/9//4//n/+f/3//j/+P/3//f/
9//4//j/+v/5//n/+P/4//j/9//3//b/+P/4//j/+P/5//n/+v/8//z//P/8//z//P8C
AAAA+v/6//z//f/+//7//v/+//7//f/8//r/+f/6//z/+//8//z//v////3//f/+//7/
/f/9//3//f/9//3/+//7//3//f/+//7//f/8//v/+//6//r/+//7//n/+f/5//n/+P/4
//f/9//4//j/+P/6//r/+P/3//b/9v/3//f/+P/3//b/9v/1//T/8//z//T/9v/2//b/
9v/2//j/9v/2//b/9v/3//f/+P/5//n/9//3//j/9//2//X/9f/3//f/9//3//f/+P/7
//v/+//7//r/+v/8//r/+v/7//r/+//6//n/+//9//7////+//3/+//6//z//P/8//z/
/P/9////AAD9//z/+//6//v//f/+//7//f/7//j/+P/2//X/8v/v//H/8//0//T/8v/y
//P/8//y//H/8P/v/+3/7f/u/+//8v/y//P/8//u//L/9//0/+z/7v/x//b//P8BAAcA
EAAcACgAOQBNAGYAgQCbALoA2gDvAP0A/gDbAJwAaAA0AAMA7P/n/+L/3//b/9v/3f/g
/+b/6f/p/+n/6f/p/+j/6v/r/+v/6//t/+7/7v/t/+v/6//r/+z/7P/s/+z/6//r/+v/
6//s/+r/6v/r/+v/7P/t/+7/7v/s/+z/6//r/+r/7P/s/+z/7v/u/+3/7f/q/+n/6//q
/+z/7P/t/+7/7P/s/+z/7f/w//D/8P/w/+//8P/w//H/7v/u/+3/7P/v//D/7//w//D/
8f/z//P/8v/y//X/9f/z//P/9P/0//T/9P/2//b/+P/4//f/9//2//f/9//3//r//f/9
//////////////8BAAMABAAGAAYABgAFAAMAAQACAAQABAAGAAcACQALAAkACQAJAAkA
CwALAAsADQALAAkACAAIAAgACAAGAAYACAAIAAgABgAFAAUABQAEAP///////wAA/v/9
//v/+//6//n/+f/5//f/9f/0//P/8//z//T/9P/0//L/9P/0//T/8//y/+//8f/v/+//
8P/u/+7/7v/t/+//8P/w/+//7//v//D/8P/w/+//7//u/+7/7v/t/+3/7P/u/+7/7v/u
/+//7//w//D/8P/w//D/8P/w//b/9P/w//D/8v/z//T/9P/0//T/8//z//P/8v/v//D/
8v/x//H/8P/x//H/8f/x//L/8v/x//H/8f/x//T/9f/0//X/8//x//D/7v/u/+7/7v/v
//D/8P/x//H/7//v/+//7//w//D/7//v//L/8v/y//T/8f/u/+z/6v/r/+3/7v/w/+7/
7v/v/+//9P/w/+7/7v/u/+7/7v/t/+3/7f/v/+//8f/0//L/8P/u/+3/8P/x//L/8//x
//L/9f/1//T/8//x//D/8f/w//H/8//x//P/8//z//X/9//4//n/+P/3//X/9P/5//r/
+//8//r/+f/5//j/9v/2//b/9v/5//v//P/8//n/9f/w/+7/8f/x/+//7f/t/+3/7P/q
/+r/6v/r/+v/6//r/+v/6//q/+v/7f/v/+//7v/u/+3/7P/u/+//7v/s/+r/7f/y//j/
AQAJABIAHgAqADkAUQBmAHsAnQC+ANQA5wD5APIAwQCEAFQAIgD5/+j/5f/i/93/2//X
/9f/3P/i/+f/6f/o/+n/6v/q/+j/5//l/+P/5f/o/+r/6//p/+n/6f/q/+r/6v/q/+n/
6f/p/+n/6v/q/+r/6//r/+v/6//r/+r/6v/q/+n/6f/o/+r/6v/q/+3/7v/u/+//7P/r
/+3/7P/t/+z/7P/s/+7/7v/u/+//7f/s/+v/6v/r/+z/7P/t/+3/7v/u/+7/8f/y//H/
8v/w//H/8//z//D/8P/z//P/9f/1//b/9v/1//T/9f/0//j/+P/3//f/+P/5//n/+f/4
//v/+//9//7///8AAAEA//8BAAIABAAFAAYABgAFAAcACAAKAAoACgAJAAkACQALAAsA
CwALAAoACQAIAAkACgAJAAkACgAKAAoACAAIAAYABgAGAAQABQAFAAUABAD8//v/+v/6
//3//f/8//3//P/7//v/+//4//X/8//x//L/8//1//b/8//w//H/8P/y//P/9P/z//L/
7//u/+7/8f/y//P/8//y//L/8f/v/+3/7f/u/+7/8f/x//L/8v/0//T/8//z//P/9P/z
//L/8P/x//H/8v/y//L/8v/y//L/8v/4//b/8v/y//T/9f/4//j/+P/4//n/+f/5//j/
9f/2//j/9//4//b/9v/1//X/9f/2//b/9f/1//X/9f/1//X/8//z//X/9f/2//b/9v/2
//b/9//4//j/+f/5//f/9//3//f/9P/0//P/8//0//T/9P/2//f/9v/2//b/+P/5//n/
+v/3//b/9v/1//D/8//1//L/8P/w//D/8P/w//L/8//1//f/9f/z//P/9P/3//j/+f/7
//r/+f/4//f/9v/2//j/9//7//3//v8AAP7/+v/4//f/+v/9//7//////////v/9////
///+//7//v/+//7//v//////AAAAAAAAAAAAAAAAAAABAAEAAAABAP///P/8///////9
//v/+f/5//j/9v/2//b/9//3//X/9f/1//X/8f/x//L/8//1//b/+P/5//j/9v/z//L/
9P/4//f/+v/+/wMACQASABgAJAA1AEkAZAB7AJEArADIAOMA+QAIAfcAwACAAEwAGQDw
/93/2v/b/93/2//b/+D/5P/n/+f/6P/p/+r/6v/s/+3/7f/t/+3/7v/u/+3/7P/r/+r/
6v/r/+z/7f/t/+v/6//r/+z/7P/s/+3/7f/v/+//7//u/+3/7P/q/+n/6P/q/+r/6v/s
/+z/6//r/+v/6//u/+7/7f/s/+z/7P/r/+r/6f/p/+r/6v/q/+r/6v/q/+n/6f/r/+7/
8P/y/+//7v/r/+r/6P/p/+v/6//s/+z/7//v/+z/6//r/+r/6//s/+//8P/y//L/8f/x
//L/8//z//P/8v/1//X/9//1//X/9f/1//X/9//4//r//f/+//7//f/+/wAAAwAEAAUA
BQAGAAcABgAFAAQAAwABAAEAAQADAAQAAwADAAQAAwACAP///v///wAAAQAAAPz/+//6
//j/9P/1//b/+P/1//P/8P/v/+7/7f/t/+3/7v/t/+3/7f/q/+f/5f/i/+P/4v/l/+b/
5f/l/+X/4//l/+P/4//k/+b/5v/m/+X/4v/i/+H/3//g/+H/4//k/+T/4//j/+L/4v/i
/+H/4f/g/+L/4v/i/+D/4f/h/+L/5f/m/+f/6P/m/+b/7P/q/+b/5v/o/+n/6f/o/+f/
5v/p/+n/6f/o/+j/6v/t/+3/6v/o/+j/5//m/+f/6f/q/+r/6f/o/+f/6v/r/+r/6//s
/+v/6//q/+f/5v/l/+X/5v/m/+f/5//l/+X/5f/l/+L/4v/h/+H/4v/i/+L/5P/k/+L/
4f/g/97/3//f/+D/4P/g/+H/4f/i/+H/4f/c/9z/3P/c/9z/3v/d/93/3f/d/9v/2//c
/97/3v/e/9//3v/d/9z/2//d/97/4f/h/+P/4//i/+L/4P/e/97/3//d/9//3//f/97/
3//f/9//3//f/97/3v/j/+T/5f/m/+P/4f/g/97/4P/i/+T/5v/j/+P/4v/g/+L/4f/f
/+D/4P/f/9z/2f/W/9X/0//Q/8//0P/S/9P/0f/R/9H/0f/R/9H/0v/T/9T/1P/V/9X/
0v/S/9P/zv/O/9L/0//S/9T/2f/h/+j/8v8AAA0AGwAyAEsAZQCAAJwAtwDLANwA4QC+
AH4AQgANANz/x//C/7v/u/+9/7v/uP+8/7//v//D/8X/x//I/8b/x//H/8f/xP/E/8P/
wf/D/8X/x//K/8z/zP/M/8v/x//F/8P/wv/E/8T/xf/F/8X/xf/F/8T/xf/G/8b/x//H
/8j/x//G/8X/xP/C/8H/w//D/8b/xv/F/8T/xP/E/8b/xv/G/8f/xv/G/8b/xv/C/8L/
wf/B/8P/xv/I/8r/yP/I/8b/xv/G/8f/yf/J/8b/xv/J/8n/x//H/8j/yP/K/8r/zP/M
/8z/zP/L/8v/yv/L/8v/y//N/9H/0v/V/9P/0//T/9P/1f/X/9j/2v/a/9r/2f/X/9f/
2P/a/9r/3P/d/9//4f/e/93/3P/b/9z/3f/e/+H/4f/f/97/3v/c/9z/2v/a/9z/3P/c
/9r/1//X/9f/1v/S/9P/1P/W/9P/0f/O/83/zP/L/8v/y//N/8v/yv/J/8j/x//H/8b/
xv/E/8b/xv/G/8X/xP/B/8P/wf/B/8L/xP/E/8T/w//B/8L/wv/B/7//v//A/8D/wv/B
/8H/wP/C/8L/wf/B/8H/wv/B/8D/vv+//7//wP/B/8L/w//E/8H/wP/F/8L/v//A/8P/
xf/E/w==
         </WaveFormData>
      </LeadData>
      <LeadData>
         <LeadByteCountTotal>10000</LeadByteCountTotal>
         <LeadTimeOffset>0</LeadTimeOffset>
         <LeadSampleCountTotal>5000</LeadSampleCountTotal>
         <LeadAmplitudeUnitsPerBit>4.88</LeadAmplitudeUnitsPerBit>
         <LeadAmplitudeUnits>��V</LeadAmplitudeUnits>
         <LeadHighLimit>2147483647</LeadHighLimit>
         <LeadLowLimit>268435456</LeadLowLimit>
         <LeadID>V6</LeadID>
         <LeadOffsetFirstSample>0</LeadOffsetFirstSample>
         <FirstSampleBaseline>0</FirstSampleBaseline>
         <LeadSampleSize>2</LeadSampleSize>
         <LeadOff>FALSE</LeadOff>
         <BaselineSway>FALSE</BaselineSway>
         <ExcessiveACNoise>FALSE</ExcessiveACNoise>
         <MuscleNoise>TRUE</MuscleNoise>
         <LeadDataCRC32>4257841942</LeadDataCRC32>
         <WaveFormData>
9P/0//T/9P/2//b/9v/2//T/9P/0//T/8v/y//L/8v/1//b/9//4//f/9v/1//T/9f/2
//f/+P/2//T/8v/w//L/8v/y//L/8//0//X/9v/z//L/8f/w//P/9P/1//b/9v/2//b/
9v/0//L/8P/u/+//8P/x//L/8f/w/+//7v/x//L/8//0//P/8v/w/+//7f/q/+r/7v/w
//L/9P/2//T/8//y//H/8//2//j/+f/3//X/9f/1//L/8v/y//P/9f/2//j/+//5//n/
+f/5//r/+P/7//z//P/7//n/+P/5//r/+//8//r/+v/6//v/+f/4//j/9//2//T/9P/1
//f/9P/x//H/8f/x/+//7f/r/+3/7f/t/+//7v/t/+v/6//s/+7/8P/y//H/8f/w/+7/
8P/x//H/7v/w//H/9P/7/wMABgAJABEAIAA5AE4AYwB8AJMAqQDCANYA4wDOAJkAawBE
ABQA9f/x/+//6v/m/+X/4//l/+n/7f/s/+r/6//s/+z/7P/t/+3/7f/s/+z/7P/r/+n/
6f/q/+z/7f/u/+//7//x//D/8P/w/+7/7//w//D/7v/v/+//7//u/+7/7//x//L/8v/z
//T/8v/x//D/8P/w//H/8f/z//P/8P/w//H/8v/z//X/9v/1//X/8//z//H/8f/w//D/
8f/z//T/9P/3//f/9f/0//P/8//1//T/9v/2//j/9f/2//X/9f/2//b/+P/7//3//P/7
//r/9//6//r/+v/6//3///8BAAEAAwADAAMABAAFAAUACAAJAAoACgAKAAoACAAKAAwA
DAAQABAAEAARAA8ADgANAAwADwARABMAFAARAA8ADAAKAAsADAAMAA0ACwALAAsACgAE
AAMAAgAAAP//AQADAAUAAgAAAP7//P/8//z//P/7//3/+//6//r/+P/3//j/9//z//H/
8//z//L/8//1//b/9P/z//D/7//0//X/9f/2//X/9f/0//H/8f/x//P/8//x//H/8f/x
//H/8v/z//T/8//0//T/8//z//P/8//z//T/9v/3//j/9//2//b/9f/0//T/9P/0//X/
9v/0//L/9P/4//f/9v/4//n/+v/6//r/+f/2//X/8v/y//L/8v/0//X/9v/1//b/9f/z
//L/8//0//X/9v/1//L/8f/w//D/8P/x//H/8f/x//H/8f/w//D/7//v/+7/7v/w//D/
7v/s/+v/6v/q/+v/6//s/+3/7v/x//D/7v/t/+z/6//t/+//8v/u/+7/7P/s/+z/7P/u
/+7/7v/t/+v/6//o/+j/7P/s/+z/7P/u/+//7//v/+3/7v/w//H/7//v/+3/7f/t/+z/
7P/s/+v/7P/s/+3/8P/x//L/8//x//D/7v/x//D/8f/x//D/8f/y//P/9P/z//L/8f/w
//P/8//y//L/8f/u/+z/7P/v//H/7v/r/+v/6//r/+n/5P/j/+T/4//k/+X/5f/l/+H/
4f/i/+T/5v/m/+X/5f/k/+L/4v/f/9//6P/u/+3/6v/r//H/+P/9/wcAFAAlADgATQBi
AHkAlQCyAMQAzwDMAKMAZwA8ABgA9//p/+X/4v/e/9f/0f/T/9f/2f/a/9j/2f/a/9r/
2P/Z/9n/2f/a/9r/2v/Z/9b/1f/V/9b/1//Y/9n/2f/Z/9j/2P/Y/9b/1//Y/9j/2v/b
/9v/2//b/9r/2v/b/9r/2v/b/9z/3v/d/9z/3P/c/93/3f/f/+D/3v/f/+H/3//f/+D/
4P/j/+P/4f/h/+H/4f/g/+D/4f/j/+T/5P/n/+f/5f/k/+T/5f/o/+j/5v/m/+j/5f/p
/+n/6v/s/+r/6v/r/+v/7//v/+//7f/w//D/8P/w//H/8//1//X/9f/1//X/9v/2//X/
9//3//j/+P/4//j/+P/6//z//P8AAAAAAAABAAIAAgACAAIAAAABAAIAAgACAAMAAwAE
AP///v/8//v//v///wAAAAD9//3//f/8//f/9//3//f/+P/4//j/+P/0//T/9P/z//H/
7//u/+7/8P/x//T/9f/w/+3/7v/t/+7/7//x//L/7//v/+3/7f/v/+//7v/u/+7/7//v
/+3/7f/t/+//7//u/+//8P/x/+//7v/t/+z/7f/w//L/8//1//X/9f/1//L/8v/x//D/
8//0//b/9//1//T/8//y//T/9v/1//T/9f/4//b/9P/2//f/+P/4//f/9//1//X/9v/2
//b/9v/1//X/9f/z//f/9//2//b/9v/2//b/9v/2//T/9P/0//T/9P/1//X/8//z//P/
8//z//T/9P/1//P/8v/z//L/8//y//L/8v/x//H/8P/w//H/8v/1//T/8//z//P/8//z
//P/8v/y//T/9f/1//b/9v/y//H/8v/0//T/9P/0//L/8v/y//H/8//z//D/8P/1//b/
9//4//X/9f/0//P/9f/4//z////+//3/+v/5//n/+P/4//j/+v/8//3///8BAAEAAQAB
AAMAAgAAAAMAAgADAAMAAgAAAAAAAAAAAAMABAAFAAYABQAFAAQABAAFAAIAAAAAAAAA
AQD9//n//P/9//7//f/7//v//f/9//3//f/8//v/+//7//z//v/+//7//f/9//j/+v/8
//n//f8CAAIA//8AAAUACwASAB8AKQA2AEkAYABzAIgAoQC7ANAA4gDpAM4AlQBpAE4A
LgARAP/////+//j/9f/3//v////9//r//P/9//7//v/+/////////wAAAAAAAP//////
/wAAAgAAAAAAAAD//wEAAAAAAAAAAgADAAQABAACAAMAAwADAAEAAAAAAAEABAAEAAUA
BgAIAAcABgAGAAYABwAHAAkABgACAAEAAQADAAUACAAKAAoACQAGAAUABQAFAAQABAAH
AAkACgAKAAkACQAHAAYABAAFAAgACAAJAAoADQALAAsACQAIAAgACgAMAA8AEQATABMA
EwARABYAFgAWABYAFQAXABkAGQAZABkAGQAaAB0AHQAgACEAJAAkACQAJAAiACQAJgAm
ACYAJgAmACcAJgAmACYAJgAoACkAKgAqACgAJwAlACQAJAAmACcAKQApACkAKQAoACMA
IwAjACIAIQAhACEAIQAfABwAGQAWABYAGAAaABsAGQAXABYAFgASABEAEgARABEAEQAV
ABcAEwATABQAFAAVABUAEwATABMAEwASABIAEAARABEADwAQABEAFAAVABUAFQAVABUA
EgASABIAEgAUABYAFwAXABYAFQAUABMAFQAWABYAFgAUABQAFQAVABQAFAAUABQAFAAW
ABUAFAAVABgAFgAUABUAFwAZABoAGQAXABMAEQATABQAFQAWABYAFQAUABEAEQAPAAwA
CgANAA4ADwAQABAADgAOAA4ADAAMAA0ADQALAAsACwALAAkACAAGAAUABgAGAAgACAAG
AAQAAwACAAQABQAFAAYABgAGAAgABgACAAEAAAD////////+//7/AAABAAEA/v/8//z/
/P/8//7//v/+//3/+//7//j/+P/6//r/+v/6//n/+f/4//f/+v/8////AQABAAEA////
//7//P/7//r/+f/6//r/+//+////AAABAAAA/v/7//3/AAABAAEAAAAAAAAAAAAAAP//
/v/9//z//f/9//z//P/+//z/+//8//n/+f/0/+//8v/1//j/+f/z//H/8f/v//D/8f/x
//H/8f/x//L/9P/z//L/8P/v//L/9P/0//P/8f/y//b/+f/0//X//f8KAA8AFQAoAD8A
UABdAHQAlQCxAMYA1gDhAMgAkwBpAEAAEgDz/+v/6f/i/97/5f/p/+f/5f/r//D/7//v
/+//7v/u/+//7//v/+//7v/t/+v/7P/t/+//8v/x//D/7//t/+//7v/u/+7/8P/x//L/
8v/w//H/8f/x/+//7v/u/+//8v/y//P/9P/z//H/7//u//D/8//1//n/9//0//T/9f/3
//f/+P/4//n/+f/3//f/9v/1//P/8v/2//n/+//8//r/+f/2//T/9P/1//j/+P/6//r/
/P/5//n/+f/6//z//P/+/wEAAwAEAAMAAgD//wQABAAEAAQABQAHAAkACQALAAsACwAM
AA0ADQAQABEAFAAUABQAFAASABQAFgAWABYAFgAWABcAGQAaABsAHAAcAB0AHgAeABwA
GwAZABgAGAAYABcAFwAZABkAGQAYABMAEwATABIADwAPAA8ADwAMAAoACAAGAAYABgAG
AAUABwAFAAQABAABAAEAAwADAAEA//8BAAEA/P/7//v/+v/8//3//P/9//7//f/7//r/
+P/5//n/9//3//f/+f/5//j/+f/6//v/+v/6//r/+v/4//r/+//7//n/+f/5//n/+v/8
//3//v/8//z//f/9//z//P/8//z//v8AAP///v///wIAAAD+/wAAAQACAAIAAAD///z/
+//7//z//f/+//////////3//f/9//z//P/9//7///8AAP7//P/8//z//v/+///////9
//3//f/9//r/+v/5//n/+//8////AAACAAAA///+//7//////wAAAAAAAAIAAAABAAEA
AQABAAcABQACAP7//v/+//7//v8AAAAAAAD//wAAAQD//wAAAgACAAIAAgAEAAUABQAF
AAUABgAIAAkACQAJAAcABwAHAAYABgAGAAcACAAIAAkADQANAA0ADQANAAwACgANAA4A
DwAPAA4ADAAMAAwADAAMAAwADAAMAA8ADwAOAA4ACwAIAAYABgAFAAcABAABAAQABQAG
AAUAAQABAAMAAwABAAEAAAD///3//f/+/wAAAgACAAEAAQD+//7//v/9//3//v8AAAEA
BAABAAMADAAXACEALgBBAFYAZwB8AJkAswDKAOIA7wDkALcAfwBSACwAEwAJAP//9v/0
//H/7//z//X/9f/0//b/9//4//j/9v/3//f/9//3//b/9f/z//L/8//1//j/+P/4//j/
9//3//b/9v/2//X/9f/1//T/9v/3//f/9//3//b/9v/3//f/9v/2//b/+P/3//b/9v/0
//X/9f/3//n/9v/2//f/9f/1//b/9v/1//X/8//z//T/9f/1//b/9v/3//f/9v/5//n/
9//2//X/9f/3//b/+P/4//r/9//4//f/9//4//f/+P/6//v//f/9//3/+//+//7//v/+
//3///8BAAEAAQABAAEAAgABAAEABAAFAAYABgAGAAYABQAIAAsADAANAAwACwALAAoA
CgAKAAoACgALAAwADAANAA0ADAAMAAcABgAEAAMABQAHAAkACgAHAAcABwAGAAEAAQAB
AAEAAwACAAEAAAD7//r/+f/3//n/+f/6//z/+P/3//j/9//1//P/9f/1//H/8f/y//L/
9P/1//T/9f/5//n/+P/4//f/9//2//P/9f/1//f/9//3//f/9//3//T/9P/0//T/8v/0
//X/9f/1//X/9f/1//f/+P/4//j/+P/4//n/+f/4//j/+P/4//j/+v/5//j/+P/6//f/
9P/1//f/+f/6//3//f/7//v/+P/4//j/+P/7//v/+//5//3//f/8//z/+v/4//b/9P/4
//j/+v/8//v/+v/6//n/9//3//f/9//4//j/9//3//b/9v/4//j/+f/4//j/+P/3//f/
9v/2//b/9v/4//b/9//1//X/9v/2//b/9v/2//f/+P/5//n/+P/3//P/8v/2//b/9v/2
//b/9//3//f/+P/6//3////+//3/+v/5//f/9v/2//b/+v/8//3/////////////////
/v/8/////v///////v/8//z//P/8//7//v/+//7/AQABAAAAAAD9//r/+P/4//n/+//4
//X/8//z//P/8f/x//H/8//z//X/9f/0//P/8f/x//L/9P/2//b/9f/1//b/9P/u/+3/
7//w//L/9f/4////BQAIABEAGwAmADkAUgBnAHwAmQC1AMoA2gDfAMIAjQBhADwAGAAB
APf/8//u/+j/6f/t/+3/6//t//D/7v/v//D/8P/v/+//7v/t//H/8v/z//P/8P/v/+//
8P/u/+7/7v/t/+//7v/u/+7/7v/v//D/8P/y//P/8//z/+//7v/u/+//8P/w//H/8v/y
//H/8P/w//L/8//z//X/9P/w/+//7//v/+//8P/w//T/9f/0//X/8//z//L/8v/x//P/
9P/0//X/9f/z//L/8P/x//T/9P/2//b/+P/1//f/9//4//r/+P/4//n/+f/7//v/+//5
//z//P/8//z//f///wEAAQABAAEAAQACAAMAAwAGAAcACgAKAAoACgAGAAgACgAKAA0A
DgAPABEAEQAQAA8ADgAOAA8AEAAQAA8ADwAOAA4ADgAOAA0ADQANAA0ADQAMAAkACQAJ
AAgABQAFAAUABQAFAAQAAwACAAIAAgACAAEAAQD///7//v/7//v//f/9//n/9//5//n/
+v/7//3//v/9//3/+//7//3//f/8//z/+v/7//v/+f/5//n/+//7//v/+//7//v/+v/6
//r/+v/8//7///////7//f/8//v//P/+////AAD+//7/////////AAABAAIABAAGAAUA
BAACAAQAAQD+/wAAAQACAAIAAQABAP////8AAAAAAAAAAAQABQAGAAUABAADAAEAAAAC
AAIAAgACAAAA/v/+//7//P/8//3//f/8//3//v////z//P/7//v/+v/6//z//P/9//z/
/P/8//r/+//7//z//v/+/wAA/v/7//v/+//7//3//f/8//z/+//7//r/+v/6//r/+f/5
//v//P/9////+//8//z/+v/6//r/+v/6//r/+v/5//v/+//4//j//f/+////AAD+////
//////3//v8AAAEAAgADAAIAAwABAAAAAAAAAAMABAAEAAUABgAFAAQAAwADAAIAAAAD
AAYABwAHAAYABgAGAAYABgAIAAgACAAIAAgABwAFAAQAAQD+//z//P///wEA/v/7//r/
+f/4//X/9v/3//r/+//5//n/+P/3//X/9f/2//j/+v/6//n/+f/6//j//P/9//f/+v/+
//v/+v8DAAsADAATACMANABDAFIAZQB6AJMAsQDKANgA4QDMAJcAaQBEABwAAQD5//f/
9v/y/+//7//v/+3/7f/w//L/8//0//T/9P/1//X/9f/0//T/9P/z//D/7//v//D/8f/y
//P/8//z//L/8v/y//T/9f/2//b/9f/1//T/8//y//L/8//1//j/+P/5//r/+f/3//X/
9P/2//f/9//5//n/9v/2//f/9f/1//b/9v/3//f/9f/1//P/8//y//L/9P/3//n/+v/6
//n/9v/0//X/9//7//z/+v/6//z/+f/7//v//P/+//z//P/9//3//f/9//3/+////wAA
AQACAAMABQAHAAcABQAFAAUABgAHAAcACgALAA0ADgAPABAADQAOAA8ADgASABIAEgAT
ABIAEgASABIAEgATABQAFAAUABUAFQAWABIAEgARABEADwAPAA8ADgALAAsACwAKAAYA
BQAEAAMABgAGAAYABgADAAIAAQD//wEA///+//7//////wEAAQD9//v//f/9//3//f/+
//7//f/9//v/+//7//v/+v/6//z//f/9//v/+f/5//v/+//5//n/+f/5//b/9v/2//b/
+P/8////AQAAAP///v/9//z//P/7//r//f/+/wAAAQD+//7//v/+/wEABAAEAAQAAgAE
AAEA/v///wEAAwAEAAUABQADAAMAAQAAAP///v/////////9/wAAAQABAAIAAgACAAIA
AgABAP7//f/8////AAACAAMAAQABAAEAAQD9//z/+v/5//3//v8BAAIA///8//r/+P/6
//3///8CAP///v////z/+f/5//n/+f/6//v/+//8//j//f/+//z//P/8//z//v/+//7/
/f/7//v/+P/4//z//P/8//z//P/9//3//f/9//7/AAABAAMAAwABAAEAAQAAAAAAAAAB
AAIAAgADAAMAAwADAAMABAAEAAMABwAIAAkACQAIAAcABgAFAAQABQAGAAcACAAHAAcA
BgAGAAUAAgAAAAAABAAHAAUAAwAAAP///v/7//n/+f/7//v//f/9//z/+//2//X/9f/2
//v//P/8//3//P/+//z/+f/7//r/+v/9//7/AQAHABAAFwAfACoAQQBWAGUAegCVAK8A
xgDgAPEA6AC3AIEAXAA4ABMAAQD9//b/7v/v//H/7//v//P/9P/y//P/9P/0//X/9//4
//n/+P/4//j/9//1//X/9v/4//j/+P/4//f/+f/4//j/+P/1//X/9f/0//b/9//3//f/
9v/2//f/+f/6//r/+//8//v/+f/3//b/+P/5//n/+//5//b/9v/3//f/9//4//j/+//7
//n/+f/3//f/9v/2//n/+//8//z/+//7//n/+P/6//v//v/+//z//P/+//v/+//7//z/
/v/8//z//f/9/wAAAQACAAEAAgACAAIAAgADAAUABwAHAAcABwAHAAgACwALAA4ADwAO
AA4ADgAOAA4AEAASABIAEwASABEAEQASABIAEgASABIAEwAUABQAEwATABIAEgAQABAA
DwAPABEAEQARABAADgAPABAAEAAMAAsACgAJAAkACAAHAAYAAgACAAIAAQACAAEAAQAC
AP7//f/+//3/+//5//v/+//7//v//P/8//r/+f/2//X/+P/5//n/+v/4//n/+f/3//n/
+f/7//v/+f/5//n/+f/4//j/+P/4//b/+P/5//n/+//7//v/+//9//7//v/+//7//v//
/////P/8//z//P/9/wAAAAAAAP//AAD8//j/+v/7//z//P/+/////v////7//v/+//7/
/f/9//3/+//7//v/+v/6//v//P/9//7//v/8//z//P/6//r/+//7//v/+//7//v/+v/6
//n/+f/4//j/+v/6//z/+v/5//j/+P/5//n/+v/5//j/+f/2//X/9f/1//X/9v/3//f/
+P/2//j/+P/4//j/+P/6//r/+v/5//v/+//4//j/+v/4//b/9P/1//f/+P/5//n/+v/8
//3///////3//f/9//z//P/8//z//P/7//v////////////9//z/+v/9//7///////7/
AAAAAAAAAAD///7//f/8//7//////wAA///8//r/+v/5//n/9P/v//H/8//1//X/8//z
//X/9f/0//P/8f/v/+//7//w//L/9v/2//X/9f/y//T/+v/3/+//8P/0//f//P///wMA
CAARABsAKAA7AFAAZwB+AJsAuwDQAN4A4wDEAI0AYwA8ABQA///5//X/7v/o/+X/5f/n
/+3/7//u/+3/7f/t/+z/7v/v/+//7//w//D/8P/v/+3/7f/u//D/7v/u/+7/7f/v/+7/
7v/u/+z/7f/u/+7/8P/x//H/8f/v/+7/7v/v/+7/7v/v//D/8v/x//D/8P/v/+//7v/v
//D/7v/v//H/8P/v/+//7v/y//P/8v/z//P/8//y//L/8f/x//D/7v/w//H/8P/w//L/
8//2//b/+P/4//r/9//4//f/9//4//b/9v/3//f/+f/5//n/9//4//j/+P/4//n/+//9
//3//f/9//3//v8BAAEABAAFAAQABAAEAAQAAgAEAAYABgAKAAoACgALAAwADAAMAAwA
DAANAA4ADgALAAsACgAKAAgACAAHAAcACQAJAAkACAAFAAUABQAEAAEAAQABAAEA///+
//3//P/6//r/+v/5//n/9//2//b/9f/1//f/9//3//X/9//3//P/8//0//T/8//z//H/
8f/x//H/8P/w//D/8f/x/+//8f/x//P/8//x//H/8f/x//L/8v/y//L/8f/y//L/8f/x
//H/8f/x//H/8v/y//L/9P/0//X/9f/0//T/9P/0//b/+P/3//b/9v/4//X/8v/w//H/
8v/y//X/9f/z//P/9P/0//T/9P/z//P/8//x//b/9//3//j/9P/y//D/7v/x//D/8f/y
//L/8v/z//P/8f/x//H/8f/x//L/8v/z//T/9P/2//b/9f/y//D/7v/w//H/8f/y//L/
8v/0//L/9f/y//L/8v/y//L/8P/w//D/7//x//P/8v/0//b/9P/y//D/8//1//b/9//2
//b/9//3//b/9f/y//H/8v/y//P/9P/z//T/9P/1//j/+f/6//v/+f/4//b/+f/7//3/
/v/+//3//P/7//r/+v/6//r/+v/8//3//f/+//r/9v/z//L/8//1//L/7//x//H/8f/v
/+3/7f/v/+//7f/t/+z/6//s/+3/7//y//P/8v/w/+//8P/w//L/8f/t/+z/8P/z//j/
//8FAAoAEwAbACgAPQBQAGUAgACfALcAygDcANkArAB3AFUAMAAKAPn/9//1/+z/5v/h
/9//4//n/+v/7v/s/+3/7v/u/+z/6//p/+f/6v/s/+7/7//t/+3/7v/w/+7/7v/u/+3/
7f/s/+z/7P/q/+v/7P/s/+z/7f/t/+3/7f/s/+z/7f/s/+z/7f/u/+//7//v//D/7f/t
/+z/7f/u/+z/7f/v/+//7//w//D/8P/v/+z/6//u/+//7//w/+7/7//v/+7/8v/z//L/
8v/y//P/9v/2//X/9P/1//H/9f/1//b/+P/0//T/9f/1//n/+f/5//f/+P/4//j/+P/3
//n/+//7//z//f/+/wAA/////wIAAwAEAAQABAAEAAQABgAIAAgACQAIAAcABwAKAAoA
CgAKAAgACQAKAAoACgALAAsADAAIAAgABwAHAAUABQAFAAQAAwADAAMAAgD8//v/+v/5
//z//P/8//z//P/8//z/+//4//X/8//y//L/8//2//f/9P/x//L/8f/w//H/8//0//L/
8f/u/+3/8P/x//H/8v/w//H/8f/v/+3/7f/v/+//8P/x//L/8//0//T/9P/0//L/9P/1
//X/9P/z//L/8f/z//T/9P/0//L/8v/z//P/8v/y//L/8v/z//b/9v/2//f/+v/4//b/
9P/1//b/9v/5//n/9//3//T/9P/0//T/9f/1//X/8//1//X/9P/0//T/9P/0//T/9f/0
//X/9v/2//b/9//3//X/9f/1//X/8v/y//H/8f/y//L/9P/0//X/9P/0//T/9P/1//X/
9v/1//T/9f/y/+//8//1//H/8P/w//D/8P/w//P/9P/1//X/8//z//D/8P/1//b/9//4
//f/9//2//X/9P/0//X/9f/5//v/+//9//r/+P/3//b/+P/6//v//f/+//3//P/7//3/
/P/6//3//v///////v/+//7//v/+//7//v/+//7///////7//v////z/+v/6//3////8
//n/9//3//f/9f/z//P/9f/1//X/9f/0//P/7//v//D/8v/1//b/9v/3//b/9P/y//P/
8//2//b/9f/6////AQAIAAsAEwAgADMASgBdAHAAhwCjALwA1ADjANgApwBxAEwAJAD/
/+3/6//s/+j/5f/l/+f/5//p/+j/6P/p/+r/6v/s/+3/7f/t/+7/7v/u/+3/6f/p/+r/
7P/s/+z/7P/r/+v/6v/q/+r/6v/r/+z/7P/u/+//7//v/+z/6v/p/+n/6P/o/+n/6v/q
/+n/6P/o/+j/6f/p/+v/6//o/+j/6f/n/+f/6P/o/+n/6f/n/+f/5//n/+b/5v/o/+v/
7f/u/+7/7f/q/+j/5v/n/+r/6v/s/+z/7v/r/+v/6f/o/+j/6f/q/+z/7f/v/+//7//t
//D/8P/w//D/8f/z//X/9f/0//P/8v/y//H/8f/0//X/+f/6//v//P/7//7/AQACAAIA
AgACAAMAAQAAAP///v/+////AAAAAAAAAQABAAIA/v/+//3//f/9//3//f/8//j/9//2
//T/8v/z//T/9f/z//D/7f/q/+n/6v/r/+v/7P/r/+v/7P/o/+X/5P/h/+D/3//i/+P/
4//j/+T/5P/l/+X/4//j/+X/5f/k/+T/4//j/+L/3//g/+H/5P/l/+H/4f/h/+H/4v/i
/+L/4v/h/+L/4v/h/9//3//f/9//4v/k/+X/5v/m/+b/5//n/+b/5v/m/+b/5//o/+b/
5P/l/+j/5v/k/+b/5//o/+j/6P/n/+T/4//l/+b/5//o/+j/5//m/+P/5v/n/+f/6P/o
/+j/6P/o/+f/5P/j/+L/5P/k/+X/5f/j/+P/4//j/+D/4P/f/9//3v/e/+D/4P/g/97/
3f/c/97/3//f/+D/3v/e/+D/3v/d/93/3f/a/9z/3P/c/9z/3P/c/9z/2//Z/9n/1v/W
/9z/3P/c/9z/2//b/9r/2f/a/9z/3//h/+H/4f/f/9//3f/c/9z/3P/d/97/3v/f/+D/
3//e/93/3f/c/9r/3f/f/+H/4v/i/9//3v/d/9z/3v/g/+L/5P/j/+H/3v/c/97/3P/b
/9z/2//d/9r/1//U/9P/0v/P/8//z//R/9H/z//P/87/zf/M/83/z//S/9L/0v/R/9H/
0P/Q/9D/zf/N/9L/0P/N/9D/1f/Z/+D/5//x//z/BwAaAC8ARABdAHcAkACkALcAwgCj
AGkAOgAQAOn/1f/R/8r/xv/F/8H/vf/B/8P/wP/B/8P/xf/G/8T/xf/F/8X/xf/E/8P/
wf/B/8P/xv/K/8r/yv/K/8n/xf/C/8D/vv+//8H/w//E/8L/w//D/8P/xP/E/8X/x//F
/8T/xP/E/8P/wf+//77/v//B/8L/xf/F/8L/wv/D/8X/xf/G/8b/xf/F/8P/w//B/8H/
wP/A/8P/xf/G/8b/xf/F/8P/wv/C/8P/xv/G/8T/xP/G/8P/w//D/8T/xv/F/8b/yP/J
/8n/yf/J/8f/yP/I/8j/yP/L/83/z//P/8//z//P/9D/0f/R/9T/1f/U/9T/1P/U/9L/
1P/W/9b/2v/a/9r/2//b/9r/2f/Y/9r/2//c/9z/2f/Z/9j/2P/W/9b/1f/V/9b/1//Y
/9j/1P/T/9L/0P/O/8//0P/R/9D/zv/M/8r/xv/G/8b/xf/G/8X/xf/G/8T/w//E/8P/
w//B/8P/w/+//7//wP/A/7//v/+9/73/v/+//77/vv+8/73/vf+7/73/vf+//7//v/+/
/7//v/++/77/vv++/73/vv++/73/vf+9/73/vf+//8D/wP/A/7//vv++/73/vf++/7//
wP+//w==
         </WaveFormData>
      </LeadData>
   </Waveform>
</RestingECG>
