# Supplementary material for: Detection of Left Atrial Enlargement Using a Convolutional Neural Network-Enabled Electrocardiogram
Source: Front Cardiovasc Med. 2020 Dec 17;7:609976. doi: 10.3389/fcvm.2020.609976 (PMC7773668; doi:10.3389/fcvm.2020.609976)
Supplement: Supplementary file 4 [file Data_Sheet_4.ZIP › normal3/1802031608_1018_0000001D.XML]

<?xml version="1.0" encoding="Windows-1252"?>
<!DOCTYPE RestingECG SYSTEM "restecg.dtd">
<RestingECG>
   <PatientDemographics>
      <PatientID>1802031608</PatientID>
      <PatientAge>74</PatientAge>
      <AgeUnits>Years</AgeUnits>
      <Gender>Female</Gender>
      <PatientLastName>huangmiaorong</PatientLastName>
   </PatientDemographics>
   <TestDemographics>
      <DataType>Resting</DataType>
      <Site>1</Site>
      <AcquisitionDevice>MAC55</AcquisitionDevice>
      <Status>Unconfirmed</Status>
      <Priority>Normal</Priority>
      <AcquisitionTime>10:03:05</AcquisitionTime>
      <AcquisitionDate>07-28-2016</AcquisitionDate>
      <CartNumber>1</CartNumber>
      <AcquisitionSoftwareVersion>009C</AcquisitionSoftwareVersion>
      <XMLSourceVersion>MAC5000 v1.0</XMLSourceVersion>
   </TestDemographics>
   <RestingECGMeasurements>
      <VentricularRate>63</VentricularRate>
      <AtrialRate>63</AtrialRate>
      <PRInterval>144</PRInterval>
      <QRSDuration>74</QRSDuration>
      <QTInterval>412</QTInterval>
      <QTCorrected>421</QTCorrected>
      <PAxis>74</PAxis>
      <RAxis>18</RAxis>
      <TAxis>-41</TAxis>
      <QRSCount>10</QRSCount>
      <QOnset>224</QOnset>
      <QOffset>261</QOffset>
      <POnset>152</POnset>
      <POffset>210</POffset>
      <TOffset>430</TOffset>
      <ECGSampleBase>500</ECGSampleBase>
      <ECGSampleExponent>0</ECGSampleExponent>
   </RestingECGMeasurements>
   <Diagnosis>
      <Modality>Resting</Modality>
         <StatementCount>4</StatementCount>
         <LabelText>12SL ��ϳ���</LabelText>
      <DiagnosisStatement>
         <StmtFlag>ENDSLINE</StmtFlag>
         <StmtText>�������</StmtText>
      </DiagnosisStatement>
      <DiagnosisStatement>
         <StmtFlag>ENDSLINE</StmtFlag>
         <StmtText>���ķ�����</StmtText>
      </DiagnosisStatement>
      <DiagnosisStatement>
         <StmtFlag>ENDSLINE</StmtFlag>
         <StmtText>�������� ST ���쳣</StmtText>
      </DiagnosisStatement>
      <DiagnosisStatement>
         <StmtFlag>ENDSLINE</StmtFlag>
         <StmtText>�쳣 ECG</StmtText>
      </DiagnosisStatement>
   </Diagnosis>
   <Waveform>
      <WaveformType>Rhythm</WaveformType>
      <WaveformStartTime>0</WaveformStartTime>
      <NumberofLeads>8</NumberofLeads>
      <SampleType>CONTINUOUS_SAMPLES</SampleType>
      <SampleBase>500</SampleBase>
      <SampleExponent>0</SampleExponent>
      <HighPassFilter>16</HighPassFilter>
      <LowPassFilter>150</LowPassFilter>
      <ACFilter>NONE</ACFilter>
      <LeadData>
         <LeadByteCountTotal>10000</LeadByteCountTotal>
         <LeadTimeOffset>0</LeadTimeOffset>
         <LeadSampleCountTotal>5000</LeadSampleCountTotal>
         <LeadAmplitudeUnitsPerBit>4.88</LeadAmplitudeUnitsPerBit>
         <LeadAmplitudeUnits>��V</LeadAmplitudeUnits>
         <LeadHighLimit>2147483647</LeadHighLimit>
         <LeadLowLimit>268435456</LeadLowLimit>
         <LeadID>I</LeadID>
         <LeadOffsetFirstSample>0</LeadOffsetFirstSample>
         <FirstSampleBaseline>0</FirstSampleBaseline>
         <LeadSampleSize>2</LeadSampleSize>
         <LeadOff>FALSE</LeadOff>
         <BaselineSway>FALSE</BaselineSway>
         <ExcessiveACNoise>FALSE</ExcessiveACNoise>
         <MuscleNoise>FALSE</MuscleNoise>
         <LeadDataCRC32>3488289993</LeadDataCRC32>
         <WaveFormData>
7v/u/+7/7v/q/+j/5v/k/+f/6v/t//D//f8KABcAJABBAFwAdwCSAJ4AqgC2AMIAswCk
AJUAhgByAF4ASgA2ACUAFAADAPL/7v/s/+r/6P/p/+r/6//s/+v/6v/p/+j/5v/m/+b/
5v/n/+j/6f/q/+j/5v/k/+L/5//q/+3/8P/w//D/8P/w/+3/7P/r/+r/6P/o/+j/6P/p
/+r/6//s/+7/7v/u/+7/7f/s/+v/6v/o/+j/6P/o/+r/6v/q/+r/6//s/+3/7v/w//D/
8P/w//D/8P/w//D/7f/q/+f/5P/n/+r/7f/w/+//7v/t/+z/7v/w//L/9P/z//L/8f/w
//D/8P/w//D/8f/y//P/9P/y//L/8v/y//T/9v/4//r//P/8//z//P/+//7//v/+//7/
/v/+//7/AgAEAAYACAAGAAYABgAGAAYABgAGAAYABgAGAAYABgAJAAoACwAMAAoACgAK
AAoACAAIAAgACAAFAAQAAwACAAMABAAFAAYABQAEAAMAAgAAAAAAAAAAAP7//P/6//j/
9v/2//b/9v/4//r//P/+//3//P/7//r/+v/6//r/+v/3//b/9f/0//f/+P/5//r/+//8
//3//v/7//r/+f/4//r/+v/6//r//P/8//z//P/6//r/+v/6//n/+P/3//b/+P/6//z/
/v/8//r/+P/2//b/9v/2//b/9//4//n/+v/6//r/+v/6//n/+P/3//b/9P/0//T/9P/1
//b/9//4//j/+P/4//j/+P/4//j/+P/5//r/+//8//v/+v/5//j/+//8//3//v/6//b/
8v/u//L/9v/6//7//P/8//z//P/8//z//P/8//j/9v/0//L/8//0//X/9v/5//r/+//8
//v/+v/5//j/9//2//X/9P/2//j/+v/8//r/+v/6//r/+P/2//T/8v/0//T/9P/0//b/
+P/6//z/+//6//n/+P/5//r/+//8//r/+v/6//r/9v/0//L/8P/y//T/9v/4//f/9v/1
//T/+P/6//z//v/6//j/9v/0//b/9v/2//b/+P/4//j/+P/5//n/+f/4//f/9//2//f/
9v/2//b/9v/5//r/+f/6//r//P/5//v//P/8//v/+v/7//z//f/+/wIAAgABAAEAAAAD
AAQABAAAAP3/AQAEAAMAAAD///7///8AAAEAAwAFAAcACwAKAAUABAAEAAMAAgADAAAA
+f/2//X/9P/z//T/9P/0//T/9f/2//b/9v/4//j/+P/5//v/+v/6//v/+v/4//b/8v/u
/+r/5//m/+j/7//7/wAAAQD//wYAGwA0AFAAdgCXAKgAsgC8AK8AlgCLAIcAdgBkAFIA
QwAwABwADAD6/+3/7f/t/+z/8f/x/+r/6//u//H/8v/w//H/8f/u//H/8v/z//X/8//z
//H/7//v/+7/7v/w//T/9P/y//L/8v/y//L/8v/y//H/8f/x//H/8P/u/+z/8f/u/+//
8//0//T/9P/0//T/8v/w//D/8f/x//L/8//z//P/8//y//P/9P/1//b/9v/2//b/9//4
//f/9v/0//L/8v/y//L/8//2//f/+P/0//T/8v/w//D/8v/0//b/+f/6//r/+//6//f/
9v/1//X/9f/4//j/+P/3//v//P/+/wAAAQABAAAAAgACAAEABAAEAAQACAALAAsACQAJ
AAkACwALAAsADQANAA0ADQAKAA0ADwAOAAsACwAKAAgACwAOAA4ADgAOAA0ADQAKAAsA
DAANAA0ADgANAAwADAAKAAkACAAIAAQAAAD///3//f/9//7//v8BAAMABQADAAEAAgAC
AAAAAgACAAAA/v/8//7//P/7//z//v8DAAQAAAD+/wIABAADAP7/+//6//v//f/9//3/
/f/9//3//v8AAP7/+//9//3//P/5//3/AAAEAAQABgACAAAA/v/+/wEAAgADAAQAAgAB
AAAAAAD9//3//f/7//3//v/+//7/+v/6//r//f8AAAAAAAD///r/+f/7//v//v///wAA
AQAAAP3//f8AAAUAAwAAAAAA/f/9/wAA///9//v/+v/9//////8AAAIAAgAAAAAA+//5
//v/+f/3//3/AAACAAQABAD///z/+//9//7/+//7//n/+f/8//7/AgAAAAAAAgABAAEA
AAD///7//v/+////AQAAAP/////+/wAA/f/6//j//P/8//v/+//7//v/+////wAA////
/wEA/////wIAAgD///n/9v/5//3//v/7//b/+v/6//r//P/8//z//f/+////AAD9//z/
+//6//z//v8AAAIAAQAAAP///v/8//v/+v/4//r//f///wMAAgAAAP7//P/6//r/+P/4
//z//v/7//3/AgACAAEAAAD///7//f/8/wEABAAGAAkACQALAAsACgAGAAEAAwAEAAgA
CAAKAAwACQAIAAcABwAHAAcACQAGAAMABAAGAAcABQAHAAUA///9//3//f/9//v/+v/5
//j/9//4//j/+P/4//j/+P/5//f/9v/2//f//P/+/wAAAAD6//T/7f/s/+7/7//t/+7/
9/8BAAoAFwAoAEQAYAB3AI4AoACsALcAtgCjAJEAjgCIAHQAXQBKADQAHgAMAAMA+//1
//j/+//3//L/7//w//H/8P/x//P/9P/y//L/8v/y//P/9f/3//f/9//0//L/8f/y//T/
9P/y//L/8v/y//L/8v/y//H/8f/x//X/9v/2//b/9v/y//L/9f/z//L/8f/w//T/9P/0
//b/+f/5//r/+//4//X/8v/u/+7/7v/u/+7/8f/y//P/9f/5//n/+f/4//b/9v/2//b/
8//0//P/8v/y//T/9P/0//b/+P/6//z//v/+//3//f/6//f/9v/1//b/9//7//z//f/9
/wIABAADAAQABAADAP//AAD///3/AAAAAAAABAAKAAsACgALAAkACwALAAsACwALAAsA
CwAOABMAFwAYABAADQAJAAQACwAQABIAFAASABEAEQAOAAsACgAJAAcACQAHAAUABAAG
AAcACAAKAAcABAAEAAMABQAFAAYABgAGAAUABAD//wEABAAGAAYABQAEAAEA/v/+/wAA
/v/9////AAAEAAQA/v/8/wAAAgACAP7//P/8//3/////////////////AAD+//z/+f/7
//v/+v/3//v//v8AAP7//v/9//7///8CAP///v/9//z/+//7//v//P/9////AQABAAEA
AAD+//z/+f/4//f/+f/6//r/+v/5//j/+f/9/////v/9//z/+//9//v//P8AAAUAAwAA
AAAA/////wIAAQD8//n/9//5//v/+//8//7/AQAAAAEA/f/7//v/9//z//b/+P/5//r/
+v/3//b/9//8//7//P/9//////8CAAQAAAD6//b/9P/5//v//P/9/wAAAAAAAAEAAAD+
//z/+//+/wAA/f/6//j//P/8//v//f///wEAAwAAAP7/+v/3//f/9f/1//j//P/9//v/
/P/5//v/+v/1//b//P/+/wAAAgD8//r/+//8//3//v/7//r/+f/4//n/+v/7//z/+v/6
//r/+v/7//z//f/+//7//v/+//7/+//6//n/+P/5//r/+//8//3//v///wAA/f/6//f/
9P/2//f/+P/4//v//f/+/wEA///+//3//P/6//r/+P/4//3/AAD+/wEAAwACAAAA/v8B
AAIAAwAEAAYABgAFAAUABAAFAAQAAgABAP//BAAIAAkACAAJAAoACAAIAAgACQAHAAcA
CQAGAAUABgAIAAkACwANAAsABQD+//v/+P/1//b/+P/6//z/+P/4//f/9v/1//T/8//z
//T/9P/1//f/+P/4//j/9v/8//r/9f/0//D/7f/v//L/+/8JABQAIQA4AFQAcACHAJ4A
sADAAMkAugClAJ0AkgCAAHAAXQBAACIAEgAIAP//+f/5//j/9//x/+z/7P/u//D/8P/w
//H/8f/u/+3/7P/r/+v/7P/v//D/8f/x//D/8P/y//L/8v/w//D/7P/s/+z/7P/w//H/
8//1//X/9v/2//b/9f/w/+//8f/0//T/9P/0//T/8v/w//D/7v/t/+3/7f/v/+//7//u
/+//8P/x//L/8v/y//L/8//3//f/9//2//H/8P/v/+7/7f/u/+3/7P/v//T/9//6//f/
9v/1//T/+P/6//v//f/8//n/+P/3//T/8//1//T/9f/1//r//P/6//z//f/9////AgAD
AAMAAQAAAP//AgAGAAcABgAHAAQAAwAAAP3/AQADAAUABwAIAA0AEQASAA4ADQALAAgA
CwAOAA4ADgAQAA8ADwAMAAoACgAKAAkACQAHAAUABAAHAAkACwAOAAsACAAIAAcABwAH
AAgACAAHAAUAAwD9//7/AgAFAAYABQAEAAEA/v8AAAIAAAD///3//v8CAAIA/P/6//7/
AAADAAAA//8AAAEAAwADAAMAAQABAAEAAgADAAIAAAADAAUABAABAAUABAAEAAAA/v/+
//7//v8AAAAAAAAAAAAAAAD///7//v/9////AQABAAEAAAD+//z//P/8//z///8AAAAA
AAD///////8CAAMAAQABAAEAAQD///v/+v/8/////f/6//r//P/9/wEAAQD///3//P//
/wAA/////wAABAAEAAYAAwACAAMAAAD9////AAAAAAAAAwABAAEAAwADAAIA/f/7//z/
/f8BAAQAAgD+//z//P///wEAAgADAAIAAgACAAMABQAEAAMAAwACAAQAAQD+/wAABAAE
AAMAAQABAAEAAQAEAAQAAgABAP//+//5//r/AAABAP//AAABAAUABgADAP//AgABAAAA
/v/8/wAAAgACAAIAAgADAAQABQAGAAIAAAD+//z//f/+////AAAAAAAAAAAAAAIAAgAC
AAIAAAAAAAAAAAABAAIAAwAEAAIAAAD+//z//f/+////AAADAAMABAAFAAQABAAFAAUA
BQAGAAYABgADAAAA/f/4//v//v8BAP////8CAAIAAQD+//z/+v/4//r//P/8//v/+//8
////AAD+//z/+f/9/wAAAAD+//7/AQACAAMABAAFAAUABQAHAAEA+v/3//X/9//5//3/
/f/4//f/+P/5//n/+P/4//j/9//0//P/8f/w//D/8P/w/+//7f/q/+j/7P/w//P/9v/y
/+z/6v/n/97/3v/j/+H/6P/x//f//P8NACYAPgBWAG0AigCoALgAvwC6AKUAlwCOAHwA
bABnAFIAMAAeAA4A+//z//X/6v/f/9//5P/l/+j/6//s/+v/6//q/+b/5v/m/+b/5//m
/+f/5v/l/+b/6P/r//D/7//u/+v/6v/o/+j/6P/o/+b/5f/l/+X/5//o/+j/6P/s/+j/
6P/r/+z/7P/s/+z/6v/o/+b/5v/l/+X/5v/n/+r/6//s/+z/6f/o/+f/5v/n/+j/6f/r
/+z/6//q/+j/6P/o/+j/6P/q/+z/7P/s/+z/7v/u/+7/6v/q/+r/6v/r/+r/6P/n/+v/
6//t/+//8P/x//X/9v/z/+//8P/u/+7/8P/x//H/8//4//v//f8AAAAAAAAEAAUABQAD
AAMAAwAFAAUABQADAAMAAwADAAYADQATABYAEwATABIAEAAQABAADQAKAA0ADQAOAAwA
CgAKAAoACQALAAsACwAMAAsACwALAAwACwAIAAgABwAFAAUABgAGAAcABwAHAAMAAgAE
AAUABAACAAIAAAD+//z//v/8//v///8CAAgACgAIAAYACgAMAAkABAABAAAA/v////7/
/f8BAAMABQAIAAYAAgD9//3//v/+//z/AQAAAAAA/P/6//3/AAADAAgABgAEAAIAAAD8
//v/+v/6//z///8CAAMABQAEAAIAAAD7//r/+f/7//7//v/+//3//f/9/wAAAQAAAP//
/v/9//7/+//7//7/AwABAP7//v///wEABgAHAAQAAQD//wEAAgABAAEAAgAAAP7//v/5
//z/AQACAAMAAQAAAP7//P/9//v/+//9////AAD9//3//f/9/wAAAgACAP7//P/8////
AQACAAMAAQAAAP/////+//z/+v/5//3/AAD+//z/+//+//3/+//7//v/+//7////AAD/
///////9//3/AAAEAAUAAwAEAAEAAwACAP3//P8AAAAAAAAEAAQABAACAAIAAgACAP//
/v/9//z/+v/6//r/+v/8//7/AAACAAAAAAAAAAAAAQACAAMABAAAAP7//P/6//3//f/+
////AAACAAUABwAFAAQAAgAAAP7//v/+//z//f8AAAMAAQAFAAgACAAHAAYABgAGAAYA
AgACAAAA/f/6//r//P/8/wAAAAD//wUABgAGAAQABAAAAP7//P/6//r/+f/4//n/+v/6
//7/AwAAAP//AAD9//X/8//z//P/9P/0//X/9v/1//L/8f/v//D/8P/w//D/8f/x//D/
8P/y//T/9f/2/+b/5P/k/+P/4v/i/9//3//s//v/CQAOAB8AQABeAHYAkwCsALgAwAC7
AKAAjQCFAHgAaABYAEEAKgAaAAQA8v/v//X/8//s/+n/7f/w/+7/7v/u/+z/6f/p/+j/
5P/n/+j/6f/r/+z/7//w//H/7P/q/+n/6v/u/+7/7P/s/+r/6v/q/+r/6f/n/+b/5f/q
/+z/7f/u/+//6v/p/+v/7f/u/+//8P/u/+z/6v/q/+3/7f/u/+//7v/t/+z/6v/t/+7/
7//w//D/8P/w//H/8f/v/+3/6v/p/+r/6//s/+r/7P/s/+z/7f/w//H/8v/w//D/8P/w
//H/8v/y//P/9P/z//T/9f/1//X/+P/4//X/8//2//b/9P/2//f/9//6//7/AAABAAEA
AAD//wIABQAFAAMAAwADAAUABQAFAAUABQAFAAUABAAHAAkACAAIAAkACQAIAAsADgAO
AA4ADgANAA0ACgAIAAgACAAHAAkABwAFAAQAAwADAAMABAADAAAAAAD///////8AAAAA
BAAFAAYAAwD//wAAAAD+//7//v/8//r/+//+//3//f/8//z////+//r/+P/8//7//f/4
//X/9P/3//v//f////v/+f/3//b/+v/6//n//f/8//r/9v/5//r//P/6//r/9//2//X/
9v/5//z///8CAP7/+//4//b/9f/3//n/+f/6//r/+f/4//b/9v/2//n/+//8//3//f/5
//n//P/9//v/+//7//v/+P/1//X/+P/5//f/9P/0//X/9//8//3//P/5//f/+f//////
AAACAAAA/v/+//n/+P/5//b/8//z//T/9P/0//r/+f/6//3//v/+//r/+f/5//n//P/+
//3/+P/1//T/+f/7//z//f/8//r/+P/3//X/9P/z//P/9f/4//b/9P/3//z//f/9//3/
/f/9//3/+//6//f/9f/1//P/8//2//z//f/7//z//P//////+//2//j/9v/0//b/+P/y
//X/9v/3//j/+P/4//j/+P/6//r/+v/5//v//f/+/wAA/v/7//r/+P/3//b/9f/0//f/
9v/3//r//P/5//v//v////////8AAP///v/9//7/AAD/////AAAFAAYABgAEAP//AwAG
AAYAAwACAAEAAAACAAIAAwADAAUABwAEAAAA/v/9//v/+f//////+//7//v/+//7//r/
+f/4//f/9P/2//X/9P/0//T/9P/1//X/9v/2//f/+P/0//T/8v/q/+T/6//w/+z/6f/r
/+z/8/8DAA4AGwA2AFAAZgB/AJIAmACiAKcAmgCRAIsAegBkAFAAQwA2ACYACADw/+v/
7f/r/+r/6//p/+j/6f/s/+//8P/w//H/8f/u/+z/7P/s/+3/6//t/+3/7f/t/+z/7P/u
//L/8v/w//D/7v/u/+7/7v/s/+n/5//l/+n/6v/q/+r/7//s/+3/8f/x//D/7//u//D/
7v/s/+z/7v/v//H/8//w/+//7v/s/+7/7v/u/+7/7P/s/+z/7f/x//H/8f/w/+//8P/x
//L/8P/y//L/8v/w//L/8v/y//D/8P/w//D/9P/2//f/+f/4//X/9P/z//X/9f/4//j/
9P/x//P/8v/z//b/+P/5//f/+v/7//v//f/+////BAAHAAcABQAFAAcACQAJAAkABgAF
AAQAAwADAAcACgAKAAoADQAPABAAEAAQAA0ACgAIAAcABwAEAAcACAAJAAkACAAFAAIA
AAAAAAEAAgAEAAMAAAAAAP///////wAAAAAAAP///v/5//r//v8BAAIA///+//v/+P/6
//z/+v/5//n/+v/+//7/+//6////AgACAP7//P/8//n/+f/3//X/+P/7//7/AgD///z/
+P/5//n/+P/1//n/+v/8//r/+v/5//r/+//+/wEAAgADAAQA/f/5//X/8v/2//n//P/9
//z/+v/3//T/8//0//X/+f/4//b/9P/x//D/8f/1//f/+P/5//r/+//7//n/+v/+////
+//2//T/8//z//b/9f/0//P/8//3//3//f/+/wAAAAD+//7/+f/2//f/9P/x//P/9P/0
//T/+f/3//f/+f/4//j/9P/z//H/8f/0//b/+P/2//b/+P/3//f/9v/1//f/+P/5//v/
+f/4//f/9//2//b/8f/s/+7/9P/2//f/9//3//f/9//6//r/+P/3//T/8f/w//L/+P/5
//f/+P/3//n/+P/z//P/+P/5//r/9v/4//r/+v/6//r/+v/5//j/9//2//T/9P/0//T/
9v/2//b/9v/3//n/+//8//n/+f/4//n/+P/2//T/8v/1//b/9f/2//n//P/6//3//v/8
//n/9v/5//r/+//8/wAAAAD///////8BAAEAAAD///3/AgAGAAQAAgACAAIABAAEAAQA
BQAEAAMABAAAAP3//v8AAAEA//8BAP//+f/1//X/9f/1//T/9P/0//T/9P/0//P/8v/z
//T/9f/3//X/8v/w/+//8v/y//L/8P/u/+r/6//s/+j/4//h/+j/9f8BAAwAGwA0AEgA
XAB/AKYAtAC2AL0AsgCZAI8AjgB6AGIAUQBAACwAGAAEAPP/8f/z/+7/8//5/+r/6P/o
/+j/5v/o/+v/7f/s/+v/6v/p/+n/7P/v//D/8f/t/+r/6P/o/+f/5v/j/+L/4//m/+n/
7P/q/+n/6f/p/+3/7v/u/+7/7f/m/+P/4//o/+r/7P/u/+7/7P/q/+r/6//r/+z/7f/t
/+3/7f/s/+7/7v/u/+7/7P/s/+z/7f/t/+3/7f/s/+j/5v/k/+L/5v/q/+z/7v/u//D/
8P/w/+z/7P/s/+z/8f/y//L/8//x/+//7//v/+3/7f/w//D/8f/v//L/8v/z//b/+P/5
//j/+v/6//n/+P/4//j//P8BAAEA/////wAAAwAEAAUAAgABAAAA///9/wEABAAEAAQA
BQAFAAQABwAKAAoACgAJAAcABgACAAQABAAEAAMAAwABAP///v/9//3//f/+//7//v8B
AAMAAAD//////v/9//v/+f/z//X/+v/+/wAA/f/8//n/9v/4//r/+P/3//X/9v/6//r/
9//2//v//v/8//j/9v/2//f/+f/5//n/+f/5//n/+v/8//r/9//5//n/+P/1//n//P/+
//z//P/5//j/9//4//X/9P/z//L/8//z//P/9P/4//v//v////z/+P/z/+7/7f/u/+//
8//1//b/9//3//f/9//6//v/+P/3//b/9f/1//P/9P/4//r/9//z//L/9f/3//z//f/3
//P/8P/x//X/9f/2//j/+P/2//b/8f/x//P/8f/v//H/8v/y//L/+P/3//j/+//6//r/
9v/1//b/9//7//7//P/2//L/8P/y//P/8//z//b/9v/2//f/+f/4//f/9//4//r/9//0
//b/+v/6//n/9//1//P/8f/y//L/8P/v//H/8f/z//j/+//7//j/+P/4//v/+//3//D/
8v/w/+7/8P/0//r/+v/6//r/+v/5//j/9//2//X/9P/z//L/9f/2//f/+P/3//b/9f/0
//b/9v/1//X/9f/0//T/9f/z//X/9v/2//r//P/+/wAA+v/4//j/+P/0//X/9//2//j/
+P/5//r//P/8//7//v/5//f/9v/3//v//P/7//n///8CAAIAAAADAAQABQAGAAYABwAH
AAcABQAAAPr/+P/6//v//P////3/9//1//X/+P/5//n/+v/2//T/8P/u/+3/7P/s/+z/
7//z//b/+P/2//X/9P/y//T/8v/0//D/6f/o/+j/6//v/+r/5//3/wwAFQAkAEAAYAB3
AJIArAC8AMkAxACpAJkAlgCCAGoAVwBCADIAJgASAPv/8//1//j/8//t/+r/7P/u//D/
8P/v/+//7v/q/+z/7v/w//P/7//v/+3/6//p/+j/6P/q/+7/8P/w//L/7v/u/+7/7v/w
/+//7//v/+//8P/w//D/8f/s/+v/7f/w//D/8P/w//D/7v/s/+z/7f/t/+7/7//x//H/
8f/w/+7/7v/u/+7/7f/s/+v/6//u/+//8P/w//H/8v/z//T/8f/y//H/8P/t/+7/7f/s
/+z/7v/w//L/9P/0//P/8//z//H/8f/x/+//7//y//L/8v/x//X/9v/2//j/+f/5//n/
/P/9//3//f/8//v//v8AAP///P/7//7/AQACAAMAAQABAAEAAQACAAcACwAMAAYABQAD
AAAABQAIAAgACAALAAsADAAKAAoACgAKAAkACwAJAAcABgADAAMAAwAEAAEA/v/+//3/
/f/9//7//v/9//v/+f/z//D/8v/z//L/9//8////AgABAAIA///9//z//P////7/+f/2
//n/+v/9//r/+f/6//z///8AAAEAAAD///7//v/8//j/8//z//P/8v/v//P/9f/4//f/
+P/2//b/9v/4//f/9v/1//T/8f/v/+3/7P/x//X/+f/7//n/9v/y/+7/7f/u/+//8//y
//L/8v/x/+z/6//t/+3/8P/z//b/+f/1/+//7P/s//H/8f/w//L/8f/x//T/8//v/+v/
6P/p/+//7//w//L/8P/u/+7/6f/q/+3/7P/r/+3/7v/u/+7/7//t/+3/7//z//T/8f/x
/+z/6f/p/+j/6//q/+v/7v/t/+3/7P/r/+7/7v/u/+//8f/w/+//7//w//L/7//s/+z/
8P/w/+//7v/t/+z/6//u/+7/7P/r/+z/6//s//D/7//t/+j/5v/n/+v/7P/p/+7/9P/w
/+T/4P/j/+T/5f/m/+b/5f/l/+X/5P/k/+X/5f/q/+z/7f/u/+z/7P/s/+r/6f/q/+v/
5//q/+7/7//v/+7/7v/u/+7/7v/w//D/7//t/+7/8f/y//T/8v/v//P/+P/4//b/9v/0
//T/9P/0//P/8//z//X/9P/w//D/8f/w/+//8P/t/+r/6f/q/+v/6f/m/+T/4v/l/+T/
5f/l/+P/4v/h/+D/4//j/+L/4v/h/+L/4v/i/+T/5v/i/9n/1v/c/93/1//Y/+H/6f/w
//v/EAAwAFQAcQCGAJQAogCtAKQAiQB3AG4AYgBQADsAIgAQAAQA8P/h/+P/6f/g/9f/
1//U/9H/0v/T/9L/1f/Z/9z/3P/a/9j/1v/V/9n/3f/f/+H/3f/a/9j/2P/a/9r/2P/Y
/9b/1v/W/9b/1//X/9j/2f/Z/9j/1v/U/9n/1v/X/9v/2v/a/9r/2v/c/9r/2P/Y/9j/
1//X/9f/1f/V/9X/1P/Y/9r/3P/e/9z/3P/c/93/3f/b/9n/1v/X/9j/2f/a/9z/3v/e
/97/3P/e/97/3v/Z/9b/0//Q/9f/2v/c/9//3v/b/9r/2f/b/93/4v/k/+H/3//i/+L/
4f/i/+L/4f/k/+j/6v/r/+r/6v/q/+7/7//v/+3/7f/q/+v/6v/p/+v/6//r/+v/7P/x
//X/9v/1//X/9P/y//X/+P/4//j/+P/3//f/9P/0//T/9P/z//D/7f/q/+j/6v/r/+z/
7v/t/+r/6v/p/+b/5f/l/+T/5P/j/+L/3f/e/+L/5f/m/+j/6P/m/+T/4//k/+H/3//f
/+D/5P/k/+D/3v/i/+T/4v/e/9z/3P/f/+H/4f/h/+H/4f/h/+L/5P/i/9//4f/j/+L/
3//j/+T/5v/k/+T/4P/e/9z/3P/d/97/3//g/+D/4f/i/+T/4P/f/97/2//e/+D/4f/i
/97/3v/e/+H/4v/i/+L/4f/h/+H/5P/l/+P/4//j/+P/4P/b/9n/2v/e/93/2//c/9z/
3f/h/+H/3P/X/9P/0//a/93/4f/m/+P/4P/f/9n/2//f/9//3//h/+L/4v/i/+f/5f/l
/+f/5f/k/9//3f/a/9n/2//c/9//3P/b/9z/2//b/9r/2f/a/9r/2v/b/93/3v/f/+H/
3//g/9z/2P/Z/97/3//f/9//3//f/9//3v/e/9z/2//a/9f/1v/Y/+P/4v/g/97/3P/a
/9j/1//X/9f/1P/U/9X/1f/Z/9z/3v/g/93/3P/b/9j/2f/c/9//3f/i/+b/5//n/+L/
4P/e/9z/2v/c/9z/2//b/9z/3//g/+P/4v/g/+X/5f/k/+H/4P/i/+L/4v/i/+T/5f/m
/+n/4//e/93/3f/f/9//4f/f/9n/1//X/9f/1//W/9b/1v/W/9T/1P/T/9H/0P/P/87/
0v/T/9P/1P/S/9L/0f/Q/9b/0P/M/8v/yP/G/8X/w//E/8v/2//q//H/AgAeAD4AVQBq
AIAAjACLAHwAawBhAFoATAA4AB8ACAD6/+z/2v/H/8P/x//K/8n/x//C/8X/yP/L/8z/
yv/J/8f/wv/D/8T/xf/H/8T/xf/E/8P/xP/E/8X/yP/K/8r/yP/I/8P/wv/B/8D/wP+/
/7//v//F/8j/yv/M/8z/xv/E/8X/x//I/8n/yv/H/8L/vf+6/77/v//B/8P/w//D/8P/
wv/C/8L/wv/C/8L/wv/C/8P/x//H/8f/xv/D/8L/wf/A/8D/wv/C/8L/v//A/7//vv+/
/8D/wf/C/8X/xv/G/8f/x//F/8X/xf/E/8P/xf/E/8b/xf/J/8r/yP/K/8v/y//K/8z/
zP/L/9D/0v/U/9r/2P/V/9D/zf/N/8//z//P/9D/0f/S/9P/0P/T/9X/1P/T/9X/1v/W
/9n/3P/c/9z/2v/Z/9n/1v/Y/9j/2P/X/9P/z//L/8j/yv/L/8z/zv/J/8b/xv/F/9H/
z//G/w==
         </WaveFormData>
      </LeadData>
      <LeadData>
         <LeadByteCountTotal>10000</LeadByteCountTotal>
         <LeadTimeOffset>0</LeadTimeOffset>
         <LeadSampleCountTotal>5000</LeadSampleCountTotal>
         <LeadAmplitudeUnitsPerBit>4.88</LeadAmplitudeUnitsPerBit>
         <LeadAmplitudeUnits>��V</LeadAmplitudeUnits>
         <LeadHighLimit>2147483647</LeadHighLimit>
         <LeadLowLimit>268435456</LeadLowLimit>
         <LeadID>II</LeadID>
         <LeadOffsetFirstSample>0</LeadOffsetFirstSample>
         <FirstSampleBaseline>0</FirstSampleBaseline>
         <LeadSampleSize>2</LeadSampleSize>
         <LeadOff>FALSE</LeadOff>
         <BaselineSway>FALSE</BaselineSway>
         <ExcessiveACNoise>FALSE</ExcessiveACNoise>
         <MuscleNoise>FALSE</MuscleNoise>
         <LeadDataCRC32>2065756632</LeadDataCRC32>
         <WaveFormData>
+v/6//r/+v/9//7///8AAAkAEgAbACQAMQA8AEcAUgBoAH4AlACqALUAvgDHANAAsQCS
AHMAVAAyABAA7v/M/9D/0v/U/9b/2v/c/97/4P/l/+j/6//u/+z/6v/o/+b/5P/k/+T/
5P/m/+j/6v/s/+r/6v/q/+r/7P/s/+z/7P/r/+r/6f/o/+j/6P/o/+j/6v/q/+r/6v/s
/+z/7P/s/+r/6v/q/+r/6f/o/+f/5v/p/+r/6//s/+v/6v/p/+j/6f/q/+v/7P/s/+z/
7P/s/+7/7v/u/+7/7f/s/+v/6v/r/+z/7f/u/+z/6v/o/+b/6P/q/+z/7v/w//D/8P/w
//L/8v/y//L/8f/w/+//7v/s/+z/7P/s/+7/8P/y//T/8f/w/+//7v/w//D/8P/w/+7/
7v/u/+7/7v/u/+7/7v/s/+z/7P/s/+3/7v/v//D/8P/w//D/8P/w//D/8P/w//L/9P/2
//j/+v/6//r/+v/4//j/+P/4//v//P/9//7///8AAAEAAgAAAAAAAAAAAAEAAgADAAQA
AgAAAP7//P/8//z//P/8//7//v/+//7//v/+//7//v/9//z/+//6//z//P/8//z//v/+
//7//v/7//r/+f/4//n/+v/7//z///8AAAEAAgAAAAAAAAAAAAAAAAAAAAAAAwAEAAUA
BgADAAIAAQAAAAAAAAAAAAAAAgACAAIAAgABAAAA///+/wEAAgADAAQAAgAAAP7//P8A
AAIABAAGAAUABAADAAIAAAAAAAAAAAACAAIAAgACAP///v/9//z//P/8//z//P/8//z/
/P/8//7//v/+//7//P/8//z//P/+//7//v/+//z/+v/4//b/+P/4//j/+P/5//r/+//8
//r/+v/6//r/+v/6//r/+v/7//z//f/+//3//P/7//r/+f/4//f/9v/4//j/+P/4//n/
+v/7//z/+v/6//r/+v/8//7/AAACAP7//P/6//j/+f/6//v//P/6//r/+v/6//v//P/9
//7//P/8//z//P/7//r/+f/4//j/+P/4//j/+v/6//r/+P/2//n//P/5//v/+v/6//r/
/P/9//7/////////AAACAAQACAAJAAoACQAJAAcABQAKAAwADgAMAA8AEgASABQAGgAd
ACEAIQAjACMAJAApACsALQAtACwAKgAlACAAHAAaABgAGAAVABQAEgAPAAwABwAGAAIA
/f/9//r/9//0//D/7v/y//L/9P/w//D/7//v//D/8f/x//X/9v/1//b/9f/0//L/7v/w
//f/+//8//7/BwASACMALAA0AD4ASQBYAHEAjgCtAM0A5gDoANkAxAC0AJUATwAJAOj/
1//I/8v/0//R/83/0P/U/9P/1//b/9v/3f/f/+D/4P/j/+T/4P/e/+D/3//d/+D/4P/g
/+D/3//g/+L/4//l/+X/5f/k/+L/5P/i/+T/6P/o/+T/4//j/+P/5f/k/+L/4P/f/9//
4P/k/+P/4v/n/+n/5v/m/+X/4//h/9//3f/g/+H/4//m/+b/5P/k/+X/6v/q/+f/5//q
/+r/6v/o/+X/5P/k/+P/5P/n/+n/6v/m/+X/5P/g/+P/5//o/+n/6v/p/+b/5P/l/+b/
6P/p/+f/6P/n/+b/5//o/+r/7v/t/+z/7P/r/+r/6f/p/+n/6P/m/+X/5f/n/+n/5//p
/+v/6//r/+r/6f/o/+f/5v/k/+f/5//n/+j/5//m/+b/5//o/+v/8P/w//D/8f/x//L/
9P/4//n//P/8//j/+P/2//b/+v/9/wEA/v/+//z/+f/5//j/9//5//v//f/+//z//P//
////+//9//3//f/5//v/+//5//f/+P/6//r/+v/7//7/AAD///v/9//4//v/+//8//z/
/P/8//z//f////3//f/9//3//P/7//r///8BAAMABAACAAEA//8AAAAA///8//v//P/9
////BQADAAMAAwACAAMABAAEAAMAAgAAAP//AAADAAMAAgACAP7//P///wEAAwADAAIA
AQD+//7//v/8/wAAAQABAP////8AAAEAAQD///z/+//7////////////AQAAAAAAAAAA
AP//+//5//v/+//7//z/AAAAAP/////+//3//P/8//v/+//8//3/+//6//v//P/+/wIA
AgABAP7//v/+//3//f/+//7//P/6//3//f/6//f/+f/9//3/+f/5//v/+//6//v/+v/7
//7//v/8/wAA/v/9//z//P/6//v/+//7//n/+f/5//f//P/+//z//P/8//z//P/7//r/
+f/4//v//P/9//7//P/8//z/+v/4//v//v/7//v/+v/6//r//P/9//7/////////AAAC
AAEABAAEAAQABgAJAAoACwAQABAAEAAMABEAFAAUABYAHAAfACMAIwAhACEAIgAnAC0A
LwAvAC4AKwAnACMAIAAdABoAGQAVABUAFAASABAADQAMAAgAAwD///z/+f/2//D/7v/y
//L/8//w//H/8f/z//T/9f/1//X/9P/x//D/9P/2//f/9v/8//3/+//8//7//f8EABMA
IgAwADwARwBSAGMAegCTALMA1ADmAOcA2ADEALMAlQBRAAQA3f/O/8v/z//Z/9v/1v/Y
/9v/2f/Z/93/2//d/97/3v/k/+b/4//i/+H/3//c/97/4P/i/+T/5f/k/+T/4//j/+T/
5f/l/+T/4f/e/9//4v/j/+D/4P/h/+P/5//o/+j/5//l/+T/5P/l/+H/3f/f/+P/4v/k
/+X/5f/l/+X/5f/i/+H/4f/i/+D/3v/e/9//4v/i/9//3//l/+b/5//m/+T/5P/l/+X/
4v/j/+P/4v/i/+P/5P/i/+b/6f/p/+n/6P/n/+T/4v/l/+b/6P/p/+n/6v/p/+j/5//m
/+b/6P/p/+r/7P/t/+r/6f/p/+n/6//q/+r/6//t/+3/6f/p/+f/5//n/+b/6P/o/+j/
6P/n/+v/7P/t/+v/6f/n/+b/5//o/+v/8P/0//T/9f/1//P/8v/z//H/9//4//X/9v/4
//j//P///wAA/P/7//j/+v/7//v/+//8//3//v/+//r/+v/9//3/+//9//3//f/7//3/
/f/7//n/+v/8//z/+P/3//j/+P/7//n/9//6//r/+f/5//j/+f/6//v//f/7//n/+f/5
//v/+v/5//j/+v/7//z//P/+//////8CAAQAAwAAAP//AAD/////AwADAAMAAwACAAQA
BAADAAEA///+//7/AAABAAEAAAAAAP7//P///wEAAwADAAIAAQACAAIAAgAAAAMAAwAC
AP///P/8//z/+//7//r/+//9//3//f/9//3////+//7//v///////P/7//3//f/9//7/
/v/+//3//f/8//v/+v/6//z//f///wEA/f/6//n/+P/5//7///////7//v/+//3//f/+
//7//P/+/wEAAQD+//n/+///////AAABAAQABQAAAP///P/7//z//P/6//7//P/7//r/
+v/7//3//v////////////3/+v/6//7//P/8//z//P/+//7//v/+/wAAAAAAAAAA/f/8
//v/+v/7//z//f/+//3//P/7//r/+//8//3//v8AAAAAAAAAAAAAAAAAAAAA/P/6//j/
9P/2//v/AAD//////v/+//7/+//7//v/+//8//3///8CAAYACgALAAwADwARABEAEQAU
ABQAFAAQABUAGAAYABoAHgAhACUAJQAjACMAJAApACsALQAtACwALQApACUAIgAfABwA
GwAXABYAFAARAA4ADQAOAAwACQAGAAIA/v/6//j/9v/6//r/+P/0//T/8//z//T/9f/1
//b/9v/0//T/9f/2//b/9P/0//v/AQACAAIACQAWAB8AKgA6AE4AXQBoAHsAlgCvAMkA
4ADoAN8A0ADAAKUAbQAfAOr/1f/I/8X/0f/b/9n/2v/g/+X/4//f/93/3//h/+L/4v/n
/+r/6P/o/+j/5//l/+j/5//o/+n/6f/o/+j/5//n/+r/6//r/+r/6v/o/+r/7v/u/+r/
6f/p/+z/7//v/+7/7P/r/+v/7P/v/+3/6//v/+//7P/s/+v/6f/p/+n/6f/p/+n/6v/s
/+//7v/v//H/8P/u/+n/5//u//D/8v/y/+7/7v/v/+//7P/t/+3/7P/s/+3/7v/s/+7/
8f/x//H/9v/3//b/9v/z//L/8v/x//D/8v/y//L/8//0//b/+v/5//j/+P/3//n/+f/6
//v/+P/2//X/9f/3//n/9//5//f/9f/z//D/8P/w//D/8P/x//f/+v/9//3/+//5//j/
+v/6//z/AAACAAIAAwADAAEAAgAFAAUACAAIAAQABAAHAAgADQARABAADAALAAgACwAN
AA4ADwAMAAsACgAIAAYABgAJAAkABwAJAAkACQAGAAcABgADAAUABgAIAAgABQAFAAcA
CAAJAAcABQAIAAsACwAMAAwACgAKAAoACwALAAkACQAJAAwADAAMAAwACwALAAsACgAI
AAkACQAMAA0ADQALAAsACAAHAAcACwANAA8AEQASABAAEAAPAA0ADQAMAAwADgAOAA0A
CwAKAAoACgAPABMAEQARABAADwAMAAwADAAKAAsACwAKAAcACgAMAA4ADwAOAAwADAAN
AA4ADQAMAAsADQAMAAwADAANAA0ACgAJAAsACwALAAwADAAKAAcABQAHAAcABwAIAAkA
CwAOABEADAAIAAYABAAEAAgACAAHAAcACAAJAAkACwAMAAwACgAIAAsACwAIAAUABwAL
AAsACwALAA0ADQALAAsACQAJAAkACAAFAAgACgAJAAgACAAKAAsACwALAA0ADQANAAsA
AgAGAAgACgAKAAoACgAMAAwADAAMAAsACgAJAAgACAAIAAgACAAGAAYABgAGAAkACgAL
AAwACgAKAAoACgAKAAoACgAKAAgACAAIAAgACQAKAAsADAAJAAgACgAMAAwADQANAA4A
DgAOAA8AEAAOAAwACgAJAA0ADwATABQAFAAVABcAFwAVABYAFAASAAwAEQAUABQAFAAY
ABsAHwAfAB8AHwAgACUAKQArACsAKwArACgAJQAiAB8AHAAbABQAEgAPAAsACgAKAAwA
CwAJAAcABAABAP7/+v/4//z//P/8//j/+P/2//X/9f/1//P/8v/w/+z/7v/x//T/9v/2
//b/+//7//b/9P/5/wYAGwAsADAAOgBNAFwAaQB+AJUAsQDOAN4A1wDKAMAAtwCZAFcA
EADr/9b/x//F/8//1f/W/9z/2//b/+H/4f/f/+H/4v/i/+b/6P/l/+T/5f/l/+T/6P/m
/+b/5v/l/+X/5v/m/+f/6P/p/+n/6P/o/+b/6P/s/+n/5P/i/+H/5f/p/+r/6v/q/+n/
6f/q/+3/6//p/+3/6//o/+j/5//n/+f/5//n/+r/6//t//D/7//s/+v/6//u/+7/6//r
/+z/7P/s/+r/6f/q/+z/7f/s/+3/7f/s/+v/6//r/+j/6v/t/+3/7f/u/+3/6v/o/+r/
7P/v//H/9P/2//b/9v/y//D/7//w//L/8v/z//P/9v/3//n/+//+//7///8BAAIAAwAA
AAEA/v/7//j/9P/3//j/+f/6//n//f/+////////////AAD+//7/AAAEAAYABgAHAAcA
BgAGAAgABwANAA4ACwAMAAoACgAOABEAEwAQABAADgAOAA8ADwAPABAAEQASABIADQAM
AA4ADQANAA8ADwAPAA8AEQARAA8AEQASABQAFAASABMAFgAYABQADwAKAAoACQAJAAoA
CgANAA4ADwARAA4ACwAKAAkADgAQABIAFAATABEADwAMABAAEwAVABoAFwAVABEADwAO
AA0ADQARABMAFQAXABgAFAASAA8ACwAOAA4ADwASABMAEwASABIAEgAQABMAFQAVABUA
FAATABEAEAAPAAwADwAPAA4ACwAOABAAEgATABMAEgATABUAFAARAA4ACwANAAwADAAM
AA8ADwAMAAsACwALAAsADAAOAA4ADQANAAsACQAHAAYABwAJAAwADwAMAAoACgAKAAwA
EAAQAA8ACwAKAAkABwAHAAgACAAGAAgADQAPAA4ABwAHAAkABwAHAAcACQAJAAoACwAK
AAsACgAKAAgADAAMAAsACgAKAAoACwALAAsADQANAA0ACwASABIAEAAMAAoACAAGAAQA
BAAEAAQABgAIAAoADAAKAAoACgAKAAwADAAMAAwACgAKAAoACgAIAAgACAAIAAQABAAH
AAoACgALAAsADAALAAoACgAKAAsADAANAA8AEwAVABkAGgAYABkAGwAbABoAHAAbABoA
GAAdACAAIAAeACAAIQAjACMAIwAjACQALAAxADQANQAxAC0AJgAfABoAFwAUABMAEwAU
ABQAEwAOAAoACAADAAAA///9//v/+v/4//j//v/6//j/8v/w//L/8//1//f/9//4//j/
9v/4//n/+v/6//T/8v/1//3/BAAEAAMADgAfADAAPgBGAE8AYAB5AJYAsQDHANIA0gDL
AMAAsACJAEMADQDu/8//wP/N/9n/2f/f/+L/4P/f/9//2//f/9//4f/i/+L/5v/o/+X/
5P/m/+f/5//s/+v/7P/t/+3/6f/o/+b/5f/m/+f/5//m/+f/5v/p/+7/7f/o/+b/5f/n
/+v/7P/s/+n/5//m/+b/7f/t/+3/8//w/+z/6//p/+n/6f/p/+n/6v/r/+3/8P/u/+z/
7P/t//H/8v/w//H/8v/w/+7/6v/n/+b/5v/l/+j/7f/x//T/8//z//P/8P/w//P/8//z
//T/8//w/+7/8P/y//X/9//3//j/9//2//T/8v/x//L/8//0//b/9//1//X/9v/3//X/
8v/w/+//8P/x/+7/7//y//P/9P/0//H/8P/v/+7/7v/x//H/8f/x//H/8f/y//T/9P/2
//r/+f/4//j/9//6//z/AAABAAIAAgD+//7/AAAAAAQABwAGAAIAAQD+/wIABQAHAAkA
CwALAAsACgADAAIABAADAP//AQABAAEAAgAFAAYABQACAAIAAwACAAIAAwAGAAgABgAB
APz//P8AAAEAAwAEAAMAAgABAAEAAgABAAIAAwAGAAYABgAGAAkACQAJAAgABwAHAAYA
CAALAAsACQAJAAUAAwACAAUABAAFAAYABgAJAAoACgAJAAgABgAFAAYACAAJAAkACgAI
AAYACQALAAgABwAFAAMABQAGAAcABgAGAAMA///5//v//v8BAAMABQAEAAUABwAGAAUA
BAADAAUABAAEAAQAAwADAAAA///9//3//f/+/wIAAgABAAEAAAD///7//v/8//3///8B
APv/+P/3//b/+P/+/wAAAQD+//7//v/9//v//P/8//r//P///////P/5//v///////7/
//8CAAMAAAD///z/+//7//r/9//6//z//f/+/wAA/v/////////+//3//P/5//r//v/6
//z//P/8//z//v/+//7//v/8//z/+v/6//7/AgAAAAEA///+//3//P/8//z//P/8/wAA
AwAHAAkACQAIAAcABwALAA0ADwAUABMAEgANABEAFQAWABkAHgAhACUAJQAlACMAJAAp
AC0ALwAvAC4ALQAoACMAHwAbABsAGwAYABgAEwAPAAsACAAJAAcABAADAP//+//3//L/
7v/y//L/8v/w//L/8//1//X/9f/0//T/9v/0//T/9f/w/+7/8P/y//n///8EAAIABQAO
ABsAKAA2AD4ARQBYAHEAigCnAMcA2gDeANcAygC4AKEAZwAbAOz/3f/U/8//0f/R/9X/
2v/c/9n/1//X/9n/3P/h/+X/6P/o/+j/4//g/+L/4f/f/+L/4v/i/+L/4f/h/+L/4v/j
/+X/5//o/+j/5f/i/+P/5v/k/+D/3//f/+H/5f/m/+b/5//n/+j/6v/r/+f/4//l/+b/
5P/l/+X/6P/p/+r/6//n/+X/5P/k/+b/5P/k/+X/6f/q/+j/6f/r/+r/6f/m/+b/6P/r
/+3/7P/t/+3/7P/r/+v/6//o/+r/7f/t/+3/7//v/+3/7P/q/+r/6//r/+z/7v/u/+7/
7P/q/+n/6v/s/+7/8f/z//L/8f/x//H/8f/w//D/8f/v/+//6//r/+3/7f/t/+z/6v/q
/+r/6v/o/+v/6//r//D/8f/y//T/8P/u/+7/8P/1//b/+P/5//v//P/////////+//n/
+P/5//r///8DAAcABAAEAAIAAwAFAAYABwAGAAUABAACAP//AAAEAAUAAgADAAIAAQAA
AAMABAADAAIAAgADAAIAAAABAAQABgAJAAcABQAIAAcABQAEAAIAAAAAAAAAAQAEAAMA
BAAFAAUABAADAAIAAwADAAMAAgAEAAUABQAIAAsACwAJAAkAAwD///z//f8CAAUACAAK
AAkACAAGAAMABAAEAAUACAAGAAUAAwACAAIAAAADAAUAAwADAAIAAQABAAIAAwACAAcA
BwAGAAMAAAAAAAAA//////7///8BAAUABQAFAAUABAACAAEAAAADAAMAAAD///z/+//6
//r//f/+//7////8//v/+v/6//r/+//9/////f/8//3//v/+/wIAAgABAP7//v/+//3/
/f/+//7//P/6//3//f/6//r//f8CAAMAAAD//wAA/////////f/9//7//v/8/wAA/v/9
//z//P/6//v/+//7//3//f/9//v//P/+//z//v/+//7//v/8//z//P/8//z//P/8//z/
/P/8//z/+v/6//3/AAD9//3//P/8//z/+v/7//z//f8AAAEAAwAGAAgADAANAA4ACwAL
AAkABwAMAA4AEAAOABMAFgAWABgAHAAfACMAIwAjACMAJAApACoAKwAqACgAKgAnACQA
IgAfABwAGwAXABcAFgAUABIADQAMAAgAAwABAP7/+//4//T/8v/2//b/+P/0//T/8//z
//T/9f/1//X/9P/x//D/9P/2//f/9v/0//f/+f/6//7/AwAMABkAKgA+AE4AWwBkAG0A
fACfAMcA3ADiAN0AygC2AJ8AbQAhAOz/1f/E/8P/0f/X/9X/3v/m/+P/4f/h/9v/2//d
/97/3v/m/+r/6f/q/+f/5f/i/+T/5//o/+n/6f/l/+T/4v/h/+D/4f/h/+D/4//i/+X/
6v/o/+T/4//j/+b/6f/p/+j/5f/j/+L/4v/m/+X/5P/p/+r/6P/p/+n/5//n/+f/5//n
/+f/6P/q/+z/6v/q/+v/7P/s/+n/6f/s/+z/7P/q/+b/5v/n/+f/5//p/+r/6v/q/+v/
7P/q/+n/6//q/+n/7v/v/+7/7v/t/+z/7P/r/+3/8P/x//L/7//u/+7/8P/y//L/8//z
//P/8//0//X/9P/y//H/8f/y//P/8P/x/+//7//v/+7/7v/u/+7/7v/q/+3/7f/t//H/
8f/x//L/9P/0//b/+v/8//z//f/9//z//P/+//3/AAAAAPz//P/9//7/AwAHAAkABgAG
AAQAAQABAAAA///////////+//3//v8CAAMAAAABAAAA///+/wEAAgABAP//AAACAAIA
/f/9////AAACAP///P/+//7//f/9//z///8AAAEAAwAFAAMAAwADAAUABAADAAIAAwAD
AAMAAgAEAAUABQAIAAcABQABAP//AAD/////AwACAAMABAAEAAMAAgAAAP3////+//7/
AAACAAMAAwAEAAQAAgAFAAcABQAFAAQAAwAEAAQABAACAAMAAQD+//n//f8AAAMABQAD
AAAA/////wAA///+//3//v/+////AAD+//3/+f/3//n/+f/5//r//v/+//3//f/8//v/
+v/6//3///8CAAUAAAD+//7//v/7//7//f/7//z//P/8//v/+//8//z/+v/6//3//f/6
//r//f8CAAMA///9//3/+//3//f/9f/1//j/+P/2//r//f/9//3//v8AAAEAAQABAP3/
+f/1/+//+v/+//7//f/8//v/+v/9//7///8AAP3//P/7//r//P/8//z//P/7//r/+f/4
//r/+P/4//v//P/5//n/+P/4//j/+P/5//v//f///wEAAQACAAEAAgACAAIAAwAFAAYA
BwALAAwADAAIAA0AEAAPABAAEwAVABoAGwAcAB0AHgAjACcAKQArACoAKQAlACEAHgAb
ABgAFgARAA8ADAALAAgABgAGAAUAAQD///z/+v/4//X/9P/2//T/8v/s/+r/6f/p/+r/
8P/z//f/+v/2//T/8//y/+7/7v/2//n/+//4//j/AQAMABMAIgA2AEIASQBUAGEAdgCT
ALcA1gDmAOUA1gDCALMAkQBJAP7/0//C/8H/zf/Z/9v/3P/g/+H/4f/h/+X/5f/n/+j/
6P/q/+r/5f/i/+X/5f/k/+j/5v/m/+b/5f/i/+L/4f/h/+T/5//p/+r/6f/m/+f/6v/s
/+j/5//n/+b/6f/p/+j/6P/n/+f/6P/s/+v/6v/v/+z/6P/n/+X/6P/p/+r/6//q/+n/
6f/q/+r/6P/o/+n/6v/q/+f/5//s/+z/7P/q/+v/7P/u/+//7f/v//D/8P/u/+3/7P/o
/+r/7f/t/+3/8f/x/+//7v/t/+z/7P/r/+7/8P/w//D/8f/w//D/8v/y//L/8//z//X/
9f/2//f/9v/0//P/8//z//P/7//v//H/8//1//b/9f/0//P/8v/y//f/+f/7//r/9//0
//L/9f/2//n//v/+//7//////wEABAAJAAsACwAKAAUABAABAAAAAwAFAAUAAgACAAAA
AgADAAMAAwADAAMAAwACAPv/+v/8//v//P8BAAQABwAEAAUABAABAAIABAAHAAgAAwAB
AAEAAAAAAP3/+v/8////AQAEAAYABAAEAAQABQABAP3/+//5//z//P/8//z///8BAAMA
BAABAAEAAAACAAQAAwAAAP///P/7//v///8CAAMABAAEAAQABAADAAEAAQAAAAAAAgAD
AAMAAgACAP3/+v/8//3///8BAAIAAwABAAAA///8/wEAAQAAAP3//P/8//z/+//3//T/
8//z//n/+//9/////P/6//n/+P/3//f/9P/z//X/9f/1//b/+v/6//n/+f/6//n/+P/4
//b/9f/1//X/9f/2//n//P/6//z/+v/3//f/+P/5//n/+P/4//f/9P/2//n/+f/2//b/
+f/+////+f/3//f/9f/z//P/8f/x//T/9P/y//b/9v/1//T/9P/y//P/8//z//v/AQAB
APX/8P/w//D/8P/w/+//8P/0//j/8v/x/+//7v/w//D/8f/y//H/8v/z//X/+//9/wEA
AgAAAAEAAwADAAIABAADAAIAAQAHAAsADAAMABAAEwAXABYAFQAUABQAGgAfACIAIwAi
ACEAHQAZABUAEQANAAsABQAEAAIA///8//r/+v/3//X/9f/0//P/7v/q/+j/7P/v//D/
7f/u/+n/5//m/+X/5f/m/+b/5P/k/+X/5v/m/+j/6v/v/+//8P/4/wMABgALABgAJAAs
ADMAPABPAGYAgQCdALQAxADJAMQAsACPAGEAIwD0/9X/vv+3/8P/yf/J/8z/0v/T/9H/
0//T/9D/0f/R/9D/1v/Y/9X/1P/S/9H/z//S/9X/2P/b/93/2f/Y/9b/1f/V/9X/1P/S
/9T/0v/U/9j/2f/W/9b/1//V/9X/0v/O/9H/0//W/9r/3f/b/9n/3f/Z/9T/0v/P/9H/
0//V/9f/1f/V/9b/2P/Z/9j/2f/b/93/3P/Y/9f/2P/Y/9j/1v/W/9b/1//X/9j/2//d
/97/2v/Z/9j/1P/T/9X/1P/T/9n/2//b/9z/2f/Y/9j/1//a/97/4P/i/9//3v/e/+D/
3v/c/9v/2f/b/93/4P/j/+P/4v/i/+P/4f/f/9n/1//U/9P/0v/Q/9L/1P/W/9j/2f/d
/97/3//f/9//3//g/97/3v/g/+T/5v/m/+f/5//p/+r/7f/t/+//7v/p/+j/6P/o/+z/
7//0//L/8//y//D/7//t/+v/7f/v//H/8v/v//D/9P/1//L/8//y//H/7P/t/+z/6f/q
/+z/7//w/+z/6//s/+z/7//t/+v/7v/x//H/8v/y//D/7v/s/+v/7P/r/+z/7f/z//T/
9f/2//T/8//y//D/8P/x//H/9P/z//H/7f/r/+z/7f/v//X/8//z//P/8v/z//T/9P/z
//X/9P/0//b/9f/1//T/9P/z//L/9v/5//j/9//1//P/8P/w//D/7v/x//H/8P/t/+z/
7P/s/+v/7P/q/+r/6//w//H/8v/z//L/8P/v/+7/8v/z//H/8f/z//P/8//0//X/9P/y
//H/7v/t/+z/7P/r/+v/7P/t/+v/6v/r/+z/6v/u/+7/7f/u/+7/7v/t/+3/7v/u/+z/
7v/x//H/7v/q/+v/7v/t/+v/6//t/+3/7f/t/+v/6//u/+7/7P/w//D/7P/q/+r/6v/q
/+n/6v/u//L/7f/t/+z/7P/s/+z/7f/u/+//8P/x//P/+P/5//z//P/+////AQABAP//
AAD+//z/+/8BAAUABgAFAAgACgANABAAEQASABQAFwAbAB0AHQAfAB8AHAAZABYAEwAQ
AA8ACgAIAAUAAQD8//r/+v/3//P/8f/u/+v/6v/m/+T/6P/m/+b/4v/i/+D/3//f/9//
4f/i/+L/4P/f/9//3//e/+T/6P/r/+n/6P/q/+//9v///wwAIAAwADcAPABPAGwAiwCn
AMIAzgDFALgArACZAGkAHwDq/8//vP+3/73/w/+9/7r/wP/H/8n/y//N/8//0f/S/9L/
0f/Q/8r/xv/K/8v/y//Q/8//0P/R/9H/0v/S/9H/0f/Q/9H/0f/Q/83/yv/L/87/0P/O
/8//0f/Q/9P/0//S/9D/z//P/9D/0//R/8//0//S/87/zf/L/8v/y//L/8v/zv/P/9H/
1P/T/9D/z//P/9D/0P/N/83/0//W/9n/2v/U/9L/0f/P/83/zf/M/8r/y//N/8//zv/S
/9X/1f/V/9X/1f/T/9L/0v/S/9P/0//T/9T/0//S/9T/1P/V/9j/1v/W/9f/1//W/9X/
1f/V/9f/2P/a/93/2f/X/9H/z//P/8//z//O/8//0P/R/9L/0f/V/9b/1//Z/9n/2f/a
/9r/2v/c/+D/4v/i/+P/4//h/+L/5f/l/+f/5v/h/+D/4v/k/+r/7//v/+r/6P/k/+b/
5//l/w==
         </WaveFormData>
      </LeadData>
      <LeadData>
         <LeadByteCountTotal>10000</LeadByteCountTotal>
         <LeadTimeOffset>0</LeadTimeOffset>
         <LeadSampleCountTotal>5000</LeadSampleCountTotal>
         <LeadAmplitudeUnitsPerBit>4.88</LeadAmplitudeUnitsPerBit>
         <LeadAmplitudeUnits>��V</LeadAmplitudeUnits>
         <LeadHighLimit>2147483647</LeadHighLimit>
         <LeadLowLimit>268435456</LeadLowLimit>
         <LeadID>V1</LeadID>
         <LeadOffsetFirstSample>0</LeadOffsetFirstSample>
         <FirstSampleBaseline>0</FirstSampleBaseline>
         <LeadSampleSize>2</LeadSampleSize>
         <LeadOff>FALSE</LeadOff>
         <BaselineSway>FALSE</BaselineSway>
         <ExcessiveACNoise>FALSE</ExcessiveACNoise>
         <MuscleNoise>FALSE</MuscleNoise>
         <LeadDataCRC32>663498368</LeadDataCRC32>
         <WaveFormData>
DAAMAAwADAAWACAAKgA0ADYAOAA6ADwAKAAWAAQA8v/H/57/df9M/zX/Hv8H//D+9f76
/v/+BP8g/zr/VP9u/4n/ov+7/9T/3f/m/+//+P/9/wAAAwAGAAcACAAJAAoACgAKAAoA
CgALAAwADQAOABAAEgAUABYAFQAUABMAEgAQABAAEAAQAA4ADgAOAA4AEQASABMAFAAT
ABIAEQAQAA4ADgAOAA4ADgAOAA4ADgAQABIAFAAWABgAGAAYABgAFwAWABUAFAAWABYA
FgAWABYAFgAWABYAFgAWABYAFgAXABgAGQAaABgAGAAYABgAGAAYABgAGAAbABwAHQAe
ACAAIAAgACAAHgAeAB4AHgAhACIAIwAkACMAIgAhACAAIAAgACAAIAAfAB4AHQAcABsA
GgAZABgAFAASABAADgANAAwACwAKAAoACgAKAAoABwAGAAUABAAEAAQABAAEAAYABgAG
AAYABgAGAAYABgAGAAYABgAGAAYABgAGAAYABAAEAAQABAAEAAQABAAEAAUABgAHAAgA
BgAGAAYABgAIAAgACAAIAAoACgAKAAoACAAIAAgACAAKAAoACgAKAAkACAAHAAYACQAK
AAsADAAOAA4ADgAOAAwADAAMAAwADQAOAA8AEAAQABAAEAAQAA4ADgAOAA4ADgAOAA4A
DgAMAAwADAAMAA4ADgAOAA4ADQAMAAsACgAMAAwADAAMAA4ADgAOAA4ADQAMAAsACgAI
AAgACAAIAAkACgALAAwADAAMAAwADAAMAAwADAAMAAoACAAGAAQABAAEAAQABAAGAAYA
BgAGAAQABAAEAAQAAgACAAIAAgADAAQABQAGAAcACAAJAAoACAAGAAQAAgACAAIAAgAC
AAMABAAFAAYABAAEAAQABAACAAIAAgACAAIAAgACAAIABAAEAAQABAAEAAQABAAEAAIA
AgACAAIAAwAEAAUABgAGAAYABgAGAAMAAgABAAAAAgACAAIAAgACAAIAAgACAAIAAgAC
AAIAAAAAAAAAAAABAAIAAwAEAAYABgAGAAYABAACAAAAAAAAAAAAAAAAAAEAAQABAAEA
AQABAAIABQAGAAgACQAJAAcABwAIAAgACgALAAsACwALAAsACwAMAA4ADgANAAwABwAE
AAQAAwAAAP3//P/7//r//P/7//n/+v/7//r/+v/6//r/+//9//3/+//7//v/+//+//7/
/f/7//v/+//7//n/+v/6//r/+//7//z//f/8//z//P/8//z//P/8//z//P/9//3///8K
ABoAKQA0AD4ARQBDADwAMQAhAA8A+f/T/5//b/9H/yb/EP8I//r+7P7j/un+A/8m/z//
Vv91/5P/rf/I/9z/5v/q/+r/7v/2//7/AgAFAAUABQAHAAcACAAJAAwADQAOABEADgAN
AA0ADAANAA4ADwAQABIAEgASABIAEgASABIAEQAQABAAEAAQABAAEAAQAA8ADQAOAA4A
DgARABEAEQASABAADwAOAAwADwAQABEAEgAUABQAFAAVABQAEwASABEAEwATABMAEwAV
ABgAGgAdABkAFwAVABMAEQAQABAAEgAVABYAGAAZABoAGgAZABgAGgAaABoAGwAdAB0A
HQAdAB4AHgAfACAAIAAgAB8AHgAeAB4AHgAeAB4AHgAeABwAGwAaABkAGAAYABYAFQAT
ABMAEgASABAADQAMAAwACwAGAAUABQAFAAUAAwAGAAcABQAEAAQABAAEAAMAAgACAAQA
AwACAAIAAAD+//z/+v/7//3/AAABAAIAAgAAAP///////wAAAQABAAAA///+//7//v8A
AP7//P/8//z//P/9//7//v///wAAAQADAAQABAAEAAMAAgAAAAEAAQACAAQAAgABAAEA
AQAAAAAAAgABAAEAAAAAAAMABQAHAAkACAAGAAUABQAFAAQABAAEAAIAAgABAAAAAgAF
AAcACQAHAAYABQADAAUABgAIAAgABwAFAAUABQAEAAMAAgABAAQABQAFAAUAAwAEAAQA
BAACAAEAAAAAAAIAAgABAAEABAAEAAIAAQAAAP//AAD//wEAAQAAAP7/AAAAAAAAAAD9
//3///////3/+//7//z//f/+////AAD+//3//f/9//3//v///////P/8//z//P/9//7/
//////3//f/9//z//P/8//z//P/9//7/AAABAP///v/+//3/+v/6//v/+//5//v/+//7
//3//f/8//z//P/8//3///////7//v/9///////8//z//f/8//z//P/8//z//P/+//7/
/v/+//7//v/+//7//P/8//z//v/+//7//v/+/wEAAQABAAEA+//5//j/+f/7//7/AAAB
AAMAAwAEAAQABAAFAAUABQAHAAcABwAIAAgACAAHAAYAAwAAAAAA///8//n/+P/3//X/
+P/4//f/+f/5//f/9v/2//b/9//5//n/9//3//f/9//6//r/+f/4//f/9v/1//j/+v/7
//z//P/7//v/+//6//r/+v/6//r/+v/6//r//P/9//3///8IABIAHwAqADQAOQA7ADYA
LwAjAA8A+//j/7v/hf9T/yz/DP/6/u7+5P7b/tf+4/4A/yP/Ov9R/3X/lf+w/8j/2P/i
/+b/6v/y//j//f8BAAIAAwAGAAcACQALAAoACQAIAAkACwALAAwADAAMAAwADAAMAA8A
EAARABIAEQAQAA8ADQAPABAAEQASABAAEAAQAA8ADQAOAA4ADgANAA0ADQAOABAAEQAS
ABIAFAAUABQAFAAUABQAFAAVABQAEwASABEADwAPAA8ADwASABQAFQAXABYAFwAYABkA
GwAaABoAHAAbABoAGgAZABsAHAAcABwAHAAcABwAHQAeAB8AIAAhACAAIAAhACIAIgAi
ACEAIAAgACAAIAAgACAAIAAgAB4AHQAcABsAGgAcABoAGQAXABYAFAATABAAEAAQABEA
EQALAAkACAAHAAkABwAKAAsACgAIAAcABgAIAAcABgAGAAYABQAEAAQABAAEAAQABAAE
AAUABwAHAAQABAACAAEAAAD///////8CAAIAAgACAAIAAgAEAAIAAgACAAIAAgAFAAYA
BgAHAAQAAwADAAIABQAGAAYABgAGAAcABwAIAAgABgAFAAUABQAEAAQABgAHAAcABgAG
AAgACQAKAAsACwAKAAoACwAJAAgACAAIAAoACgAJAAgACgALAAsACwAKAAoACgAJAAkA
CgAMAAwADQALAAsACwALAAsACwALAAoACQAHAAUABQAGAAYABgAGAAUABAAEAAUABgAG
AAcACAAIAAYABQADAAMABQAFAAUABQAEAAIAAAAAAAAAAAAAAAEABAAFAAMAAQABAAIA
AgACAAIAAgACAAEAAQABAAEAAgADAAMAAAAAAAAAAAACAAIAAgABAAMAAwADAAIAAAAA
AAAAAAD///7//v/9//3//v8AAAEAAgACAAMAAwAAAAEAAAD//wAAAQABAAIAAQAAAAAA
AQACAAIAAwADAAUABQACAAIA///+//7//P/8//z//P/9//7///8AAAAAAAAAAAAAAgAC
AAIAAgAAAAAAAAAAAP7//v/+//7///8AAAEAAgACAAIAAgACAAAAAAAAAAAA///+//3/
/v/8//z//P/8//7///8AAAEA/////wAAAwACAAQABQAFAAcABwAIAAgACgALAAsACwAL
AAsACwAMAAoACgAJAAgAAwAAAAAA///8//n/+P/3//r//v///////v/9//r/+P/4//j/
+f/7//z/+//8//3/+//+//7//f/9//3//f/9//v//P/8//z/+v/5//n/+f/8//z//P/8
//7//v/+//7/AAABAAEAAwAIABQAIwAuADgAPwA9ADYALQAdAAkA7//L/5n/af8//xr/
AP/q/tz+1v7T/tn+8f4W/y//SP9n/4X/of+8/9T/4v/u//L/8v/4/wAAAgAFAAUABQAH
AAcACAAJAA0ADQANAA8ADQANAA4ADgAMAAwADAAMAA4ADgAOAA4AEgASABIAEQASABIA
EgASABIAEgASABEAEAAQAA8ADgAQABEAEgAUABUAFQAVABQAEwASABEAEAAOAA4ADgAP
ABIAEwAUABUAEwATABMAEwAWABgAGQAbABsAGwAbABsAGgAYABcAGAAWABYAFwAXABoA
HAAdAB4AHQAcABsAGwAdAB0AHQAdAB4AHgAfACAAIgAiACEAIAAiACIAIgAiAB8AHgAd
ABoAGQAYABcAFgAWABQAEwARAA8ADgAOAAwADQAMAAwACwAIAAcABwAHAAgABQAHAAcA
BwAGAAYABgAIAAcABgAGAAQAAwACAAIAAgACAAIAAgACAAMABQAFAAYABgAEAAMAAwAD
AAQABQAEAAQABAAEAAIAAgAEAAIABAAEAAQABAAFAAYABgAHAAYABQAFAAQABAAEAAMA
AgADAAUABgAIAAsACgAKAAsACAAGAAUABgAFAAUABAAEAAcACQALAA0ACwAKAAoACwAJ
AAgACAAIAAYABgAFAAQABgAHAAcABwAKAAwADgAPAA0ADgAQABAADQALAAsACwAJAAkA
CQAJAAkACQAIAAcACQAKAAoACgAJAAcABQAEAAYABgAFAAUABAAEAAIAAQADAAMABQAF
AAUABQAEAAIAAwAEAAUABgAFAAUABwAHAAUAAwADAAQAAgACAAIAAgAEAAMAAwADAAMA
BAAFAAUAAQAAAP///v///wAAAQABAAMAAwADAAIAAAAAAAAAAAACAAIAAwADAAQABAAF
AAUAAwACAAIAAQABAAMAAwADAAMAAwACAAIAAQAAAAAAAQAAAAAAAQABAP/////8//z/
+//+/wIAAwAEAAUABgAEAAQABAAEAAEAAAD///7//v/+//7//v///wAAAQACAAIAAgAC
AAIAAAAAAAAAAAACAAIAAgACAAAAAAAAAAAA/v/+//7//v8AAAAAAAAAAAEAAwAEAAUA
AwABAAEAAgADAAIAAgABAAQABQAGAAgACAAIAAkACQAIAAcABgAFAAYABgAGAAUABAD/
//z//P/7//r/9//2//X/9f/4//j/9//3//f/9f/2//b/9v/3//j/9//0//P/9f/1//j/
+P/3//f/9//3//X/9f/2//b/+f/6//r/+//5//r/+v/6//j/+P/4//j/9v/2//f/9//7
/wAACgAVACQALgAzADcAOAAzACcAFQD9/+P/uf+F/1n/Mv8M//b+4v7U/s/+0/7h/v7+
H/84/1P/c/+R/6r/wv/U/+D/6v/y//b/+v/+/wEAAQABAAMAAwAEAAUACAAJAAoADQAK
AAkACQAIAAoACgAKAAoADgAOAA4ADgAQABAAEAAPABAAEAAQABAADwAOAA0ACwANAA4A
DgAOAA8ADwAPABAADwAPAA8ADgAOAA4ADgAOAA4ADgAOAA8AEgATABQAFQAUABMAEgAR
ABEAEgASABMAEwATABMAEwATABIAEgAUABIAEgATABMAFwAYABgAGAAXABYAFQAVABUA
FQAVABUAGAAYABkAGgAaABoAGQAYABgAGAAYABgAGQAaABsAGgAaABoAGgAaABcAFAAS
AA8AEQAQABAADgAPAA4ADgANAAoACQAJAAkABwADAAQAAwAFAAQABAAEAAYABQAEAAQA
BQAFAAUABgAEAAQABAAEAAIAAwAFAAUABAAEAAIAAQD/////AAABAAMABAAFAAYABQAE
AAUAAgAFAAYABwAIAAYABgAFAAUABQAFAAYABgAJAAoACgAKAAcABwAGAAYABgAEAAMA
AwAEAAQABQAIAAcABwAGAAYACAAJAAoACwALAAoACgALAA0ADAAMAAwACwAKAAgABgAH
AAkACgALAAwADAAMAAsACgAKAAsACgAKAAkACgALAAkACQAJAAkACgALAAsACwAJAAoA
CgAKAAkABwAFAAQABAAEAAMAAwAFAAYABQAFAAUABQAHAAcACQAJAAgABgAFAAQAAwAC
AP////8BAAEAAwADAAUACAAKAAoACgAKAAgABQADAAEAAQACAAMAAwAFAAYABwAIAAcA
BgAFAAMAAwADAAMAAgACAAIAAgACAAEAAAAAAP//AQACAAQABQAEAAQABQAFAAMABQAF
AAUAAwADAAIAAgADAAIAAgADAAQABAAFAAUABAADAP///v8FAAYABAACAAIAAgACAAAA
AAAAAAAAAgACAAIAAgAEAAQABAAEAAMAAgABAAAAAQACAAMABAACAAIAAgACAAEAAAD/
//7/AAABAAEAAQABAP////8AAAMABAAGAAcABwAHAAcACAAKAAoACwALAAsACwALAAsA
CgAKAAoACQAGAAEA/v/+//3//P/5//j/9//3//r/+v/3//f/9//1//T/9P/0//X/+f/5
//f/9//3//f/+v/6//v/+//7//v/+f/5//r/+v/6//r/+f/5//v//P/8//z//P/8//z/
/P/7//r/+v/5////CgAYACMAMAA4ADkANwA2AC8AHwALAPH/x/+V/2n/Qf8a/wT/9P7k
/tz+3f7l/gH/Jv8//1L/b/+R/63/xP/U/97/5v/u//T/+P8CAAQABwAHAAcABgAFAAUA
BQAJAAkACQALAA0ADQAOAA4ADAAMAAwADAAMAAwADAAMABAAEAAQAA8ADgAOAA4ADgAL
AAoACQAHAAgACgALAAwADwAPAA8AEAATABMAEwASABAAEAAQABAAEAAQABAAEQAPAA8A
DwAPAA8ADwAPAA8AEAASABMAFQASABEAEAAPABIAEgATABYAFgAWABcAFwAXABgAGAAY
ABkAGgAbAB0AHAAbABoAGQAYABgAGQAaABwAHAAbABoAHAAcABwAHAAaABoAGgAYABUA
FAATABIAEwASABIAEQARABAAEAAOAAoACAAHAAUABQAFAAYABwAGAAMABQAFAAUABAAE
AAQAAwABAP///v////////8AAAAAAAAAAAAA/////wAA/////wAA/////wAAAQADAAUA
BQAEAAMAAgAEAAQABgAEAAIAAgACAAIAAAAAAP////8BAAEAAgACAAQABgAHAAgACAAJ
AAkACgAKAAgABwAHAAUABAAEAAYACQAJAAgACAAGAAcACAAJAAoACgALAA0ACwAKAAoA
CgAIAAgABwAGAAcACQAKAAsACgAKAAoACQAJAAoADAAMAAkABwAHAAcABQAFAAUABQAF
AAUABAADAAQABgAHAAgACgAJAAgACAAFAAQAAgABAAIAAgAAAP//AAABAAQABQAFAAUA
BAACAAIAAgACAAIA/////wEAAQD///3//f/+//z//P/8//z//v/9//3//f/9//7/////
//7//v/+//7//v/+//7//f/9//3//f/8//r/+v/6//r/+//8//7////8//z//f/9//r/
+v/7//v/+v/9//7////9//3//P/8//3//P/8//3//P/8//3//f///////P/8//3//P/4
//b/9v/2//b/+P/6//z//v/9//z//f/8//7//v/+/////f/9//3/+//5//r//f/+/wEA
AwAEAAUABAAEAAMAAgAFAAUABQAFAAMAAwAEAAQABgAFAAQA///6//r/+f/4//f/9v/1
//X/+v/6//n/+f/5//f/9v/2//j/+f/7//v/9//3//f/9//4//j/9//3//X/9f/1//X/
+P/4//j/+P/4//n/+v/8//r/+v/6//r/+P/4//j/+P/3//n/+f8CABQAJwA2AD4AQQA9
ADgALwAdAAkA7//L/6H/df9L/yT/DP/8/u7+6P7f/t3+8/4Y/zP/SP9l/4P/o//C/9b/
4v/q/+7/8v/2//j//v8BAAEAAQAFAAUABgAHAAkACQAJAAsACQAJAAoACgAMAAwADAAM
AAwADAAMAAwADgAOAA4ADQAOAA4ADgAOAAwADAAMAAsACwAMAAwADAAPAA8ADwAQAA8A
DwAPAA4AEAAQABAAEAAQABAAEAARABEAEQARABEAEQARABEAEQARABIAEgATABIAEwAU
ABUAFwAWABYAGAAYABgAGQAZABoAGgAZABgAGAAYABgAGQAbABsAGwAbABwAHAAdAB4A
HAAcABsAGgAcABwAHAAcAB4AHgAeABwAGQAYABcAFgAYABYAFQATABIAEAAPAAwADQAM
AAwACwAIAAcABwAHAAQAAQADAAMAAwACAAIAAgAAAP///v/+//7//f/8//z///8AAAEA
AgABAAEAAgABAAIAAgAAAP//AQABAAIAAwADAAIAAQAAAAAAAAACAAAAAgACAAIAAgAC
AAIAAQABAAEAAQACAAIAAQACAAIAAgAFAAcACAAKAAwACgAJAAkABwAGAAYACAAKAAsA
CwAMAAkACQAJAAkACQAIAAgACQAJAAgACAAIAAkACgAKAAoACAAJAAkACQAIAAgACAAH
AAkACgAMAAwACQAHAAcABwAIAAkACgALAAoACQAHAAUABQAGAAYABgAIAAcABgAGAAYA
BgAFAAUACAAIAAYABQADAAMABQAFAAUABQAEAAIAAgACAAIAAgADAAMABQAFAAQAAQAA
AAAAAAAAAAAAAAAAAP//////////AAABAAEAAAAAAAAAAAABAAIAAwADAAIAAQAAAP7/
AAAAAAAAAAABAAIABAAFAAEAAAAAAP///v/+///////+/wEAAgADAAIAAQD///7//f/8
//z//f///wAAAgADAAEAAQD+//7/AQAAAAAAAAAAAAAAAAAAAAAAAAAAAP7//v/+//7/
/P/8//z//v8AAAAAAAAAAAMAAwADAAMA/////wAAAwAEAAYABwAHAAUABQAGAAYABgAH
AAcABwAHAAcABwAIAAoACgAJAAgABQACAAIAAQAAAP3//P/7//n//P/8//v/+v/5//b/
9P/2//b/9//5//r/+f/6//v/+f/8//z/+//5//n/+f/5//n/+v/6//r//P/7//v/+//+
//7//v/+//7//v/+//7//P/9//3///8EABIAIQAsADgAQQA/ADgALwAdAAUA6//H/5f/
Z/8//xr//v7s/t7+0v7P/tf+7/4S/zH/Sv9p/4n/pf++/9L/4v/q//L/+P/6//z/AAAD
AAMAAwAHAAcACAAJAAsACwALAA0AEAARABMAFAARABAADwAOABIAEgASABIAFgAWABYA
FQASABIAEgASABQAFAAUABMAEQASABIAEgARABEAEQASABMAEwATABIAEwAUABUAFgAU
ABQAFAAVABUAFQAVABUAFgAXABgAGQAXABgAGAAZABcAFwAXABcAGQAYABgAGgAaABoA
GwAbABsAHAAcABwAHgAeAB4AHwAfAB8AHwAfAB4AHgAfACAAIgAiACEAIAAiACIAIgAi
ACEAIAAfABwAHQAcABsAGgAaABgAFwAVABQAEgARAA4ADQAMAAwACwAIAAcABwAHAAgA
BQAHAAcACAAIAAkACgAJAAcABQAEAAIAAQAAAAAAAgACAAIAAgADAAUACAAJAAcABgAD
AAEAAAD///////8CAAQABgAIAAcABgAHAAQABgAGAAYABgAEAAQAAwADAAMAAwAEAAQA
BQAGAAYABgAFAAUABAAEAAQAAgABAAEABAAEAAUACAAKAAsACwAMAAwADQAOAA8ADAAK
AAkACQALAAoACgAKAAsADAAMAAwACwALAAoACQAIAAgACAAHAAUABgAIAAgABwAFAAUA
BQAHAAkACwANAAsACwAKAAkABwAIAAgACAAIAAcABgAGAAYABgAFAAUACAAIAAYABQAH
AAcACQAJAAkACQAIAAYABAACAAAA/v/+////AgADAAYABQAGAAgABgAGAAYABgAEAAMA
AwADAAUABgAHAAcACAAIAAgACAAFAAQAAwABAP////////7/AAAAAAAAAAABAAIABAAF
AAUABgAIAAkABgAGAAcABwAEAAUABAADAAMAAwACAAIAAwACAAIAAwAEAAQABQAFAAQA
AwD///7/AQAAAAAAAAAAAAAAAAABAAIAAwAEAAYABgAGAAYABgAGAAYABgAFAAQAAwAC
AAIABAAEAAQAAgACAAMAAwADAAMAAQABAAQABwAIAAoACQAJAAkACQAMAAwADAANAA0A
DQANAA0ADQAOAA4ADgANAAwABwAEAAIAAQAAAP3//P/7//v//v/+//3//f/9//3//P/8
//z/+//9//3/+//7//v/+//+//////8AAAEAAAD///7//v/8//z//P/7//v/+//8//z/
//8AAAEAAgAAAAAAAAABAP3/AQAGABAAHwAsADgAQQBBADwAOwAtAA8A8//X/6n/df9N
/yj/Bv/w/t7+0v7P/tH+4/4E/yX/Pv9d/4H/nf+4/9D/4v/u//L/+P/+/wIABAAHAAcA
BwAKAAsADQAPAA8ADwAPABEADwAPABAAEAASABIAEgASABIAEgASABIAFQAWABcAFwAV
ABQAEwASABQAFAAUABMAFQAWABYAFgAZABkAGQAaABkAFwAVABIAFAAUABQAFAAWABYA
FgAXABcAFwAXABcAFwAXABcAFwAWABgAGQAbABoAGwAcAB0AHQAcABwAHgAcABwAHQAd
AB8AIAAgACAAIAAgACAAIQAjACMAIwAjACIAIgAjACQAIgAiACEAIAAeAB4AHgAeAB8A
IAAhACAAHQAcABsAGgAaABgAFwAVABcAFgAWABQAFQAUABQAEwAQAA8ADwAPAA4ACwAN
AA0ACwAKAAoACgAKAAkACAAIAAkACQAJAAoACAAIAAgACAAIAAkACwALAAcABgADAAEA
BAAFAAcACQAKAAoACgAKAAkACAAJAAYABgAGAAYABgAGAAYABQAFAAgACQALAAwACwAM
AAwADAAJAAkACAAIAAsACgAKAAsACQAIAAgACgALAAsACgAKAAoACwAMAA0ADgAOAA8A
EQAQAA4ADQAMAAwADAALAAoACgALAAsACwALAAoACQAHAAoADAAPABAADgALAAoACQAL
AAsACwALAAkACQAIAAcACAAKAAsADAAOAA0ADAAMAAsACgAIAAcACAAIAAYABQAEAAMA
BAADAAUABQAEAAIAAwAEAAUABgACAAEAAgABAAQAAwAEAAYABgAGAAYABgAEAAMAAwAD
AAMABAAFAAUABAAEAAQABAACAAIAAgABAP////////7///8AAAEAAgAAAAAAAQABAP7/
/v////////8AAAIAAwADAAUABQAFAAIAAQD///7////+//7///8CAAIAAwADAAMAAwD+
//z/AAD+//7//v/+//7//v/+//7//P/9//3//f/+//3//v8AAAEAAgAEAAUACAAJAAoA
DAAKAAgABwAFAAcABwAHAAcACQAKAAsACwAJAAMA///+/////v/7//r/+P/3//n/+P/4
//n/+v/5//n/+v/7//3//f/7//f/9f/z//P/9v/2//f/+f/7//3//v///wEAAgAAAP7/
+//5//n/+v/6//r/+P/4//j/+P/5//r//P/9////BgAQAB0AKgA4AEEAQQBCAD8ALwAZ
AAcA7f/D/4//X/82/xT/AP/4/vD+5f7d/uv+DP8v/0j/Yf99/5n/tv/M/9j/4v/s//L/
+v8AAAIABQAFAAUABAADAAMAAwAHAAcABwAJAAwADQAPABAAEAAQABAAEAAQABAAEAAQ
ABEAEAAPAA0ACwAKAAkACAAKAAwADgAPAA8AEAAQABAADwAPAA8AEAAQAA8ADgAMAA4A
DgAOAA4ADgAOAA4ADwARABEAEQARABMAEwATABMAEQASABIAEwASABMAFAAVABQAEgAR
ABIAEwAUABYAFwAbABwAHAAcABoAGgAaABsAGwAbABsAGwAeAB4AHwAgAB4AHgAdABwA
HAAcABwAHAAcABwAHAAaABcAFgAVABQAFAASABEADwARABAAEAAOAA0ADAAMAAsACAAH
AAcABwAGAAMABQAFAAMAAgACAAIAAAD///7//v/8//v/+v/6//z//P/8//z//v///wEA
AQABAAIAAQABAP////8AAAEAAAAAAAAAAAADAAQABwAGAAMAAgABAAAAAAAAAP/////9
//3//v/+/wEAAgACAAIABAAHAAkADAAMAAgABQADAAMAAgACAAQABwAHAAYABgAGAAcA
CAAJAAcABgAGAAcACQAIAAgACAAIAAgABwAGAAYABwAHAAcABgAGAAYABQACAAIAAwAC
AAQAAwAEAAUAAwADAAMAAwAGAAcABwAHAAUABgAGAAYABAADAAIAAgABAAAA/v/9/wAA
AAD+//3/AAABAAQABQAEAAMAAQD+/wAAAAAAAAAA/////wEAAQAAAP3//P/8//7//v/+
//7/AAD//////////wAAAQABAP///v/9//z//f/+///////9//3//f/8//3//v///wAA
///+//7//f/6//r/+//7//v//P/+////+//9//3//f/9//3//P/8/////P/6//r/+v/6
//7//v/+//7//P/9//3//f/9//v/+//8//3//v8AAAEAAwADAAMABAAGAAYABwAHAAQA
AwACAAEAAwAEAAUABQADAP3/+f/4//j/+P/2//b/9v/3//v//P/4//f/9v/z//X/9v/3
//n/+v/5//b/9f/1//X/+P/4//n/+f/5//n/+f/5//r/+v/4//j/9//3//b/9v/1//T/
9//4//n/+v/6//r/+//7//n/AgAQACEALgA2ADsAOwA4ADMAJQAPAPn/3f+x/4H/Vf8q
/xD/BP/4/uz+5f7h/uv+Cv8r/0L/W/97/5n/tP/I/9b/5P/s//D/9P/6//7/AQABAAEA
AwADAAQABQAHAAcABwAJAAkACQAKAAoACgAKAAoACgAMAAwADAAMAAwADAAMAAsACgAK
AAoACgALAAwADQANAA0ADgAOAA4ADQANAA0ADgAPAA8ADwAOAAwADAAMAAwADgAOAA4A
DwAPAA8ADwAPAA8ADwAPAA8AEgAUABUAFwAUABMAEgARAA8ADAAKAAoADgAQABMAFQAZ
ABoAGgAaABoAGgAaABsAGwAbABsAGwAcABwAHQAeAB4AHgAdABwAHQAeAB8AIAAdABwA
GwAYABcAFgAVABQAEgAQAA8ADQAPAA4ADgAMAA0ADAAMAAsACAAHAAcABwAEAAEAAwAD
AAMAAgACAAIABAADAAIAAgACAAEAAAAAAP///v/9//z//P/9///////8//z/+v/5//v/
/f8AAA==
         </WaveFormData>
      </LeadData>
      <LeadData>
         <LeadByteCountTotal>10000</LeadByteCountTotal>
         <LeadTimeOffset>0</LeadTimeOffset>
         <LeadSampleCountTotal>5000</LeadSampleCountTotal>
         <LeadAmplitudeUnitsPerBit>4.88</LeadAmplitudeUnitsPerBit>
         <LeadAmplitudeUnits>��V</LeadAmplitudeUnits>
         <LeadHighLimit>2147483647</LeadHighLimit>
         <LeadLowLimit>268435456</LeadLowLimit>
         <LeadID>V2</LeadID>
         <LeadOffsetFirstSample>0</LeadOffsetFirstSample>
         <FirstSampleBaseline>0</FirstSampleBaseline>
         <LeadSampleSize>2</LeadSampleSize>
         <LeadOff>FALSE</LeadOff>
         <BaselineSway>FALSE</BaselineSway>
         <ExcessiveACNoise>FALSE</ExcessiveACNoise>
         <MuscleNoise>FALSE</MuscleNoise>
         <LeadDataCRC32>1184188118</LeadDataCRC32>
         <WaveFormData>
9v/2//b/9v/9/wQACwASAB0AKAAzAD4ATQBcAGsAegCUAKwAxADcAMwAvACsAJwAXgAi
AOb/qv+b/47/gf90/4T/lP+k/7T/vv/G/87/1v/c/+D/5P/o/+n/6v/r/+z/7v/u/+7/
7v/w//D/8P/w//H/8v/z//T/9P/0//T/9P/y//L/8v/y//T/9P/0//T/9P/0//T/9P/0
//T/9P/0//f/+P/5//r/+f/4//f/9v/3//j/+f/6//v//P/9//7/+//6//n/+P/4//j/
+P/4//v//P/9//7/AAAAAAAAAAABAAIAAwAEAAQABAAEAAQACAAKAAwADgAPABAAEQAS
ABMAFAAVABYAGQAaABsAHAAeAB4AHgAeACAAIAAgACAAJAAmACgAKgArACwALQAuACwA
LAAsACwAKwAqACkAKAAoACgAKAAoACkAKgArACwAKgAoACYAJAAjACIAIQAgAB4AHgAe
AB4AHAAaABgAFgAZABoAGwAcABkAGAAXABYAEgAQAA4ADAAKAAgABgAEAAcACAAJAAoA
CQAIAAcABgAEAAIAAAD+//z//P/8//z///8AAAEAAgACAAIAAgACAAIAAgACAAIAAgAC
AAIAAgAEAAQABAAEAAUABgAHAAgACQAKAAsADAAMAAwADAAMAAkACAAHAAYACQAKAAsA
DAAKAAoACgAKAAsADAANAA4ADAAMAAwADAAJAAgABwAGAAcACAAJAAoACAAIAAgACAAG
AAYABgAGAAYABgAGAAYABQAEAAMAAgACAAIAAgACAAAAAAAAAAAA///+//3//P/9//7/
//8AAAIAAgACAAIAAAD+//z/+v/6//r/+v/6//r/+v/6//r/+f/4//f/9v/4//j/+P/4
//j/+P/4//j/+v/6//r/+v/6//r/+v/6//n/+P/3//b/9//4//n/+v/4//j/+P/4//b/
9v/2//b/9P/0//T/9P/1//b/9//4//j/+P/4//j/9v/0//L/8P/w//D/8P/w//P/9P/1
//b/9//4//n/+v/5//j/9//2//b/9v/2//b/9P/y//D/7v/x//P/9f/5//n/+f/4//j/
9f/z//P/9P/3//f/9//3//n/+v/8/////P/6//n/9//4//r//P/+///////+//3//v/7
//n/+f/3//b/9v/3//b/9f/2//b/+P/4//j/+P/6//v//f/+//z//P/9//3/+v/5//f/
9f/3//j/9v/2//T/8//y//D/8f/w/+//7//u/+7/7//x//D/7v/t/+z/7f/u/+//8P/1
//z/AwAKABQAIAArADYARQBdAHMAggCaALgA0ADfAOwA8gDiAKMAMADZ/7j/qf+W/3v/
aP9r/4H/lf+m/7T/vP+9/8H/yP/T/9z/4v/n/+v/7v/t//D/8P/x//T/9P/z//P/8f/v
/+3/6v/q//D/8v/1//P/8//z//P/8f/x//P/9P/z//L/8f/w//P/8//z//T/9P/0//P/
8v/0//X/9v/3//X/9//3//j/+v/6//n/+P/3//j/+P/4//b/9v/2//X/8//1//b/9v/5
//r/+//9//7///8AAAMAAwAAAP//AAAEAAUABQAFAAcACQAJAAoACwALAAwADQAOABAA
EQASABEAFAAWABYAHAAgACEAJAAlACUAIwAlACUAJgAoACsAKAAnACgAJwApACsALAAu
AC8ALwAwADIAMAAuACsAJwAiACIAIgAiACMAIgAjACQAIgAiACIAIgAkACIAIAAeABwA
HAAaABcAFAASAAwACQAFAAUABQAFAAYABwAHAAQABgAFAAQAAwAAAP7//f/8//v/+//7
//v/+f/4//f/9v/4//j/+P/5//v/+//8//z/+f/4//f/9v/z//P/8//1//f/+f/6//v/
/f/+//7/AAD//////v/+//3//v/+//7/AAAAAP////8AAAAAAAD+/wAAAQADAAQABgAH
AAkADAAKAAgABgAEAAQAAwABAAEAAQABAAIAAwABAAAAAAAAAAQABgAGAAcABgAFAAMA
AQD+//3//f/9//r/+P/2//X/+P/6//v//P/6//r/+v/7//3//f/8//r/9v/2//b/9v/y
//H/8P/y//L/9P/1//f/+P/3//r/+//5//j/+P/4//b/9f/1//T/8v/y//L/8v/x//D/
8P/v//H/8v/0//X/8v/x//H/8P/w//H/8//x//D/8P/x//H/8v/z//T/9v/0//T/9P/y
/+3/7P/s/+v/7v/v//D/8v/z//P/8//0//P/8f/u/+3/8P/y//L/7//u/+3/7P/v//D/
8f/y//D/8P/w//D/7f/s/+v/6v/u/+//8P/z//f/9//2//b/9P/x//D/8P/z//P/8//z
//L/8v/z//X/9v/2//f/9//3//j/+f/6//n/9//0//H/8v/x//H/8//w/+7/7f/t/+7/
7//y//T/9P/0//T/9P/3//n//P/+//3//P/8//v/+f/5//j/9//2//T/7//s/+3/7f/t
/+z/7f/s/+v/6//r/+r/6v/r/+z/7P/t/+7/7v/u/+7/7v/1//j/+/8CAAwAFAAbACYA
MQA7AE0AYAB0AIoAogC5AMwA3gDkAN8AqAA3ANz/vf+w/53/gv9v/3P/if+i/7D/vv/L
/9P/1v/b/+D/4//n/+r/7P/t//D/8P/x//H/8P/u/+3/7//x//P/9P/w//T/9P/1//X/
9f/1//X/9P/z//T/9P/2//b/9v/2//j/9//2//b/9f/2//b/9v/0//P/8v/x//D/8//0
//b/+P/4//f/9v/1//b/9v/2//j/+P/4//f/+f/7//z//P/7//r/+f/5//z//f/+/wEA
BAACAAIABAAEAAUABQAFAAcACQAJAAoACQAJAAoACwAOABAAEQASABUAGAAaABoAGwAe
AB4AIAAjACMAIQAjACUAJgAoACsAKwArAC0ALQAtAC0ALAAsACkAKQAqACwALgAuAC0A
KwAnACYAJQAkACQAJAAmACgAJwAmACUAJAAhAB4AGwAYABgAGAAWABMAFwAYABUAFQAS
ABEAEAAPAA4ADQALAAYABQADAAEA//////7//v/+/////////////P/8//z//P/8//z/
/P/9//////8AAAAAAAAAAAAAAAABAAEAAQADAAEAAQAAAP///P/8//v//P/+//////8A
AAMABAAEAAQABgAGAAUABQAFAAQAAwAAAAMABQAIAAoABwAFAAQABAAGAAYABgAGAAkA
CQAIAAkACQAJAAoACwAJAAgACAAIAAcABgADAAEAAQABAAAA///+//3//f/9/////v/9
//3/+v/6//n/+P/5//r/+//9///////+//z/+v/6//r/+v/7//v/+//+//r/+v/5//n/
+f/3//n/+f/5//j/+P/4//X/9f/2//b/8v/y//L/8v/z//T/9v/3//X/9P/0//P/9P/z
//P/8v/y//P/9f/z//P/9P/2//f/+f/5//n/+v/3//b/9f/y//D/8P/x//H/8f/x//H/
8v/z//P/8//0//f/9//2//f/9P/0//L/8P/w//D/8P/y//L/8v/y//D/8P/w//D/8v/y
//L/8v/z//T/9f/2//X/9P/z//L/9P/0//T/9P/y//L/8v/y//T/9P/0//T/9P/0//T/
9P/1//X/9f/3//j/9//1//T/8f/v/+//8P/x//H/8f/x/+//8P/y//X/9//4//r/+//7
//z//f/+//3//f/8//v//P/5//f/9//5//j/+P/5//f/9//5//r//P/8//z//P/8//v/
+//6//n/+P/4//f/+f/5//j/9//6//r/9//2//T/8//y//D/7f/s/+v/6//t/+7/8P/z
//X/9P/0//T/8v/y//L/8v/v//T//f8IABIAHAAnADAAOwBNAF8AbAB8AJYAsADFANgA
5ADiAMcAcAAFAMz/uf+m/43/dv91/4X/nf+u/7j/wv/N/8//0P/V/9z/3//j/+b/6P/r
/+7/7v/v//L/8v/x//H/8f/x//H/8P/t//D/7//v/+7/7f/s/+v/7f/v//P/9v/2//b/
9v/2//T/8//y//L/8//0//T/9P/1//X/9f/1//X/9//3//j/9v/2//X/9P/2//j/+f/6
//n/+P/3//X/9//5//r/+v/6//r/+v/7//z//f/+/wEABAACAAIABAAFAAUABAADAAUA
BwAHAAgACgALAA0ADwASABQAFQAWABcAGgAcABwAHgAgAB8AIAAhACEAHwAhACIAJAAn
ACsAKAAnACgAJwApACkAKAAoACkAKQAqACwALgAuAC0AKwAnACYAJQAkACAAHgAeAB4A
HwAgACEAIgAgAB4AHAAaABcAFgATAA8AEgASAA4ADQAMAA0ADgAPAA8ADwAOAAoACgAJ
AAgABwAEAAIAAQAAAP7//f/8//v//P/+/wAAAgAFAAYABwAJAAcABQAEAAIAAAAAAAAA
AAD///////8BAAMAAwACAAEAAwAEAAQABgAGAAUAAwACAAUABgAGAAYABQAEAAIAAQAE
AAQABAACAAMABQAIAAoACgAJAAkACgAIAAgACAAIAAkACQAIAAkABgAFAAUABQAFAAQA
BAAEAAQABAACAAEAAgADAAMAAwAEAAMAAwADAAEA/v/7//n/+f/6//r/+v/9//7///8B
AP/////+//z/+v/6//r/+v/5//n/+f/8//z//P/7//v/+v/3//j/9//5//j/+P/4//j/
+f/7//z/+P/2//T/8v/1//b/+P/5//X/9P/0//P/9P/1//f/+P/4//n/+//5//j/+P/5
//n/9v/1//T/9P/1//b/9//2//T/9P/1//X/9f/1//X/9v/2//X/9P/0//b/9f/z//P/
8P/0//b/9P/0//T/9P/0//T/9P/0//L/8v/y//L/8//0//X/9v/0//T/9P/0//T/9P/0
//T/9f/2//f/+P/3//b/9f/0//T/9P/0//T/9P/0//T/9P/y//H/7//t//H/9f/3//j/
+v/5//f/9//1//X/9P/z//H/8f/y//T/+f/8//7/AQD///7//v/+//3//f/8//r/+P/2
//L/7//w//H/8f/y//b/9//4//v/+f/4//f/9v/0//X/9f/2//X/9P/z//P/9v/5//z/
/v/8//v/+f/0//L/8f/x//H/8P/v/+7/7f/s/+z/6//r/+7/7//v//D/7//u/+3/7P/q
/+3/8v/3/wIADAAUAB0AKgAzAD0ATQBcAGwAggCcALcAzgDcAOAA1QCkADkA3P+5/6r/
lf9+/2//df+H/5z/qP+w/7n/wf/K/8//1v/d/+P/6P/s/+r/7P/r/+v/7P/s/+v/6//r
/+v/6//q/+r/7v/u/+//7//v/+//7//x//H/8//0//T/9P/0//T/8//x/+//7v/t/+7/
7v/u//H/8f/x//H/8f/z//P/9P/2//b/9f/0//L/9P/1//b/9v/2//b/9f/2//n/+//8
//z/+v/4//f/+f/5//n/+/8AAP7//v8AAAIAAwADAAMABAAFAAQABAAFAAUABgAHAAkA
DAAOABAAEwAWABgAGAAXABgAFgAWABwAHQAcAB8AIQAiACQAJwAnACcAKQApACcAJwAm
ACYAJwAnACgAKgAqACoAKQAnACQAJAAkACQAIgAgACAAIAAhACIAIwAkACEAHgAbABgA
GgAaABgAFQATABIADQALAAkACQAJAAkACwANAA4ADAALAAkABwAFAAIAAAD///7//v//
/wAAAQADAAQABQAGAAUABAADAAMAAgABAAEAAAD+//7//v/+//v/+//7//3//v//////
//8AAAIAAwAGAAYABQADAAIAAQACAAIAAgAFAAYABgAHAAYABgAGAAQAAgADAAUABgAI
AAcABwAIAAgACAAIAAgABwAFAAIAAQACAAMABQAHAAcABgAGAAYACAAIAAYABQACAAEA
///9//7//f/9//3//f/8//v/+//+/wAAAQACAP///v/9//3//v///////v/+//7//v/+
//r/+f/4//r/+v/6//n/+f/7//n/+//7//r/+P/3//b/8//z//T/9P/z//T/9f/2//j/
+P/5//n/9v/2//f/9//3//f/+P/4//X/9f/2//P/8v/y//P/8//z//P/8//0//T/9P/0
//L/8v/y//P/8//0//X/9v/4//j/9//2//b/9v/1//P/8//0//j/9v/0//T/9P/0//T/
9P/0//T/9P/0//T/9P/0//T/9P/0//T/9P/0//T/8//y//H/8P/w//D/8P/w//P/9f/2
//f/+P/5//j/9v/1//P/8P/v//H/8//0//X/9v/3//n//P///wAAAAABAP///v/+//7/
/f/9//z/+v/3//b/8//x//P/8//y//L/9v/3//j/+//5//j/9//2//b/9//3//j/9v/2
//b/9//5//n/+f/4//n/+f/4//T/8f/v/+7/7f/s/+v/6v/p/+v/7P/s/+3/7f/t/+z/
7P/u/+7/7v/u//L/9//+/wcAEAAaACAAKQA4AEUAUwBjAHgAlAC0ANAA4QDsAOoA1gCP
ACIA0/+y/53/hv9z/2j/b/+D/5n/pv+w/7r/wf/J/87/0//a/9z/3//h/+L/5v/q/+v/
7f/s/+z/6//r/+v/6//r/+r/6//w//H/8//x//H/8f/x//H/8f/z//T/8//y//H/8P/w
/+//7v/u//D/8v/z//T/8//z//P/8//v//H/8f/y//L/8v/x//D/8f/0//b/+P/3//b/
9f/z//X/+f/8//7////+//3//f/6//n/+P/5//z/+v/6//z///8BAAIAAwAFAAcABwAI
AAsACwAMAA0ADAAOAA8AEAAQABIAEwASABYAGgAbAB4AIQAhAB8AIQAgACAAIQAjACQA
JQAoACkAJgAlACMAIgAhACEAIgAkACYAJgAlACMAIQAiACMAJAAiACAAIAAgACAAIAAg
ACAAIQAgAB8AHgAcABwAGgAXABcAFgARAA8ADAALAAoACQAHAAcABgACAAMAAQD///3/
/f/8//z//P/+////AAABAP3//P/7//r/+P/4//j/+f/5//n/+v/6//z//P/8//z//v//
/wAAAwAAAP///f/7//n/+v/6//z/AAABAAEAAgAAAAAA///+/wMABAAEAAUABgAGAAYA
BAABAAEAAgACAAQAAwADAAQABQAGAAcACAAHAAUAAgABAAEAAQACAAMAAwACAAIAAgAA
AAAA/v/9//3//f/8//v/+//7//z//f/9//z/+//7//n/+v/6//r/+P/4//j/+f/7//v/
+v/4//b/9v/2//b/9//3//f/+v/1//T/8v/x//L/8f/0//X/9//2//b/9v/z//P/9P/0
//D/8P/w//D/8v/y//P/8//0//T/9f/1//H/7//u/+z/7//x//T/8//x//D/8P/v//L/
8//0//b/9P/0//T/8v/v/+7/7v/t/+3/7f/t/+7/8f/x//H/8v/v/+3/6v/p/+z/8P/w
//H/8v/z//T/8v/y//L/8v/x//D/7//v/+7/7f/u/+//8P/w//H/8f/v/+//8P/x//L/
8//0//X/8v/y//P/8v/y//P/8//y//P/9P/1//f/+P/4//j/+P/3//X/9f/1//H/8P/w
/+//8f/z//T/9P/z//L/8f/x//T/9v/3//j/9//3//b/9f/1//T/8//z//H/7P/p/+f/
6v/r/+v/6//r/+v/7P/u/+3/7f/u/+3/7f/u/+//8P/u/+7/7P/r//L//f8KABIAGAAj
ADAAOwBHAFcAZAB6AJoAugDNANoA3gDWAKcAQADh/7b/p/+W/33/aP9p/3f/i/+a/6r/
uv/F/8n/zv/V/9j/3f/h/+T/5v/n/+r/6v/r/+r/6v/p/+n/6//r/+v/6v/p/+7/7//x
/+//7//v/+//7f/t/+//8P/v/+7/7f/s/+7/7f/s/+z/7//w//D/8P/v/+//7//v/+7/
8f/y//T/8f/w/+7/7P/v//L/9P/2//b/9v/2//X/8//1//b/9v/6//r/+v/7//3//f/9
////AQD+//3//v///////v/9/wIABQAGAAgACQAJAAoACwAMAA4ADwAQAA8AEgAUABQA
FwAaABoAHAAhACEAHwAhACMAJAAmACkAKAAnACgAJwAnACcAJgAmACUAJQAmACgAKAAo
ACcAJQAkACYAKAAqACUAIgAhACAAHgAeAB4AHgAfAB4AHQAcABsAGgAXABMAEwASAA0A
CwAKAAsADAANAAwACwAJAAQAAgD///z/+f/6//r/+//8//v/+//7//v/+P/4//j/+P/2
//b/9v/3//n/+f/6//r/+f/4//f/9v/3//n/+/////7//f/7//n/9//4//j/+v/+////
//8AAAMABAAEAAQABgAGAAUABQAGAAYABgAEAAYABwAJAAoABwAFAAQABAACAAIAAgAC
AAQAAwABAAEAAwADAAQABQADAAIAAgACAAAAAAD+//3/AAABAAEAAQD///3//P/7//z/
/P/8//3//P/8//v/+v/6//r/+v/7//n/+f/4//b/9P/0//T/9P/2//f/+P/8//n/+P/2
//X/9P/x//L/8f/z//L/8v/y//P/8//0//T/8v/y//L/8v/1//b/+P/5//f/9v/2//X/
9P/z//P/8v/0//X/9//1//L/8P/v/+3/7f/t/+3/7v/x//L/8//y//L/8v/z//P/8P/v
/+7/7v/v/+//7//w//P/8//y//P/9v/0//L/8P/w//D/8P/w//D/8P/w/+//7v/t/+z/
7//w//H/8v/z//P/8//1//T/8//x//D/8v/x//L/9P/z//P/8//z//L/8v/z//X/+P/4
//n/+f/6//r/+v/6//3//f/8//v/+v/3//X/9f/0//L/8f/x//H/8f/z//T/9//4//n/
+v/5//n/+v/6//n/+P/4//f/+f/5//j/9//4//j/9f/0//L/8f/w/+7/7f/s/+v/6//t
/+7/8P/z//L/8P/v/+7/8P/w//D/8P/z//b/AQAMABYAHgApADQAQQBNAFsAaAB2AI4A
rgDFANYA5ADmAMsAdgANANb/wf+s/5P/fv93/4f/mf+o/7L/vP/H/9H/1v/X/9z/3//j
/+b/6P/s//D/8f/z//P/8v/w/+//7f/t/+3/7P/q/+7/7v/v/+//7//v/+//7f/t/+//
8P/z//T/9f/2//j/9//2//b/9f/2//b/9v/4//n/+v/7//j/+f/4//j/9//2//T/8v/y
//T/9f/2//b/9v/2//X/9//5//r/+v/8//z//P/9/wAAAQACAAUABQACAAEAAgAGAAcA
BwAHAAsADQANAA4ADQANAA4ADwAQABIAEwAUABQAFgAXABYAGQAcABwAHgAjACMAIQAj
ACEAIgAkACcAKAApACwALQAtAC0ALAAsACsAKwAsAC4ALAAsACsAKQApACoAKwAsACYA
IgAgAB4AHgAeAB4AHgAiACIAIgAiAB8AHgAbABcAFwAWABEADwAOAA8AEAARAA8ADwAO
AAoACwAJAAcABQAEAAQABQAGAAMAAQD///3//v/+//7//v///wAAAQADAAMAAwAEAAQA
BAAEAAQABAADAAMAAwAFAAMAAwACAAEAAQACAAIABAAFAAUABAAEAAgACgALAAwACwAK
AAgABwAKAAoACgAIAAYABwAJAAoACAAHAAcACAAKAAoACgAKAAkABwAEAAMABQAFAAYA
BwAJAAgACAAIAAYABgAEAAMABQAFAAQAAwAEAAMAAwADAAIAAAD+//3/AAACAAMABAAG
AAYABgAHAAYABQADAAAA/P/8//z//P/6//n/+P/6//r//P/9/////P/5//r/+f/5//j/
+P/4//r/+//9//7//P/8//z//P/6//r/+//7//r/+v/7//v//P/7//v/+v/4//n/+//5
//n/+v/8//3/+//7//v//P/8//z//P/6//j/+P/5//n/9//3//f/+P/6//v//P/+//3/
+//4//f/+P/8//z//P/8//z//P/+//7//v/+//3//P/7//r/+f/4//f/9v/3//j/+f/6
//r/+v/7//v/+//9///////9//z/+v/3//X/9v/3//f/+f/7//3/AAAAAAMABAAEAAUA
BQAEAAQAAgACAAMAAwAEAAMAAgD///3//f/9//z//P/9//3//f///wAAAAAAAP///v/+
//3/AgAEAAYACAAIAAcABgAFAAIA///9//r/+f/4//j/+f/5//j/9//2//T/8//z//L/
9f/3//f/9v/4//j/+P/4//L/9v/9/wIABQAMABQAHgAhACoAOwBJAFEAXABuAIQAngC3
AMwA2gDiANsApAA3AOD/v/+s/5X/gv97/4X/mf+s/7b/vv/H/83/1v/f/+j/6f/r/+z/
7P/r/+7/7v/v//H/8v/y//P/8//z//P/8v/w//T/9P/1//b/9//4//n/+P/3//j/+P/2
//T/8v/w//H/8f/x//L/9v/4//n/+v/7//v/+//7//f/+f/5//r//P/8//v/+v/3//j/
+P/4//v//P/9//3//P/9//3//P8AAAAAAAABAP7//f/8//3/AgACAAQACAALAA0ADgAP
AA8ADwANAAwADQANAA4ADwAOABAAEQASABUAGAAaABoAGwAeAB4AIAAjACMAIQAjACMA
JAAmACkAKwArAC0ALQAsACsAKQAoACgAKQArAC4AKwAqACgAJQAlACYAJwAoACQAIgAi
ACIAIgAiACIAIgAiACAAHgAcAB4AHgAcABkAGQAYABMAEQAQABEAEgATABEAEQAQAAwA
DAALAAoACQAGAAQAAwACAAMAAwADAAMAAgACAAIAAgACAAIAAgADAAMAAwAEAAQABwAI
AAkACgAGAAUABAAFAAMAAwACAAEAAQACAAIABAADAAMAAgACAAEAAgACAAIAAgACAAEA
AQADAAQABQAEAAQABQAHAAgACAAHAAcACAAIAAgACAAIAAgABwAFAAUABQAFAAYABwAJ
AAgACAAIAAcABgADAAEA//////7//f/9//3//v///wEAAgADAAUAAwACAAAA/v/+//7/
/v////3//f/8//r/+//8//3//v/9//3//f8AAPz/+v/3//X/9//3//v//f/8//r/+f/4
//b/9f/1//T/9P/2//j/+v/4//j/+f/5//r/+v/7//v/9//1//T/8v/w//H/8//x//H/
8v/0//X/9P/z//L/8v/z//T/9f/0//T/9P/1//X/9f/1//X/9v/3//f/9//4//b/9//z
//H/8v/w//D/8P/w/+7/7//v/+//7//x//H/8P/z//P/8v/z//H/8f/w/+//8f/z//b/
+v///wAAAAABAP///v/+//7//v///////v/6//j/9P/x//L/8//z//T/9f/1//X/9//2
//b/9v/2//j/+f/5//r/+v/6//r/+//9//3//f/8//n/+f/4//T/7//t/+z/6//s/+3/
7v/v/+//8P/w//H/8f/v/+z/6v/s/+z/7P/s/+b/7f/2/wMAEgAgACgALwA4AD8ARwBT
AGIAegCeAL4AzwDcAOYA4gDDAGoA9/+y/5f/iP93/2j/Y/9r/33/kP+g/67/vf/F/8z/
1f/c/97/4f/j/+T/4//m/+b/5//p/+r/6v/r/+z/7f/u/+7/6//u/+3/7f/t/+3/7f/t
/+v/6//t/+7/6//q/+n/6P/s/+3/7v/w//P/9P/0//T/8//z//P/8//v//H/8f/y//D/
8P/v/+7/7//y//T/9v/1//T/8//x/+//8f/y//L/9v/2//b/9//6//v//P///wIAAAAA
AAIAAAD///3/+////wEAAQACAAYABwAJAAsADAAOAA8AEAARABQAFgAWABcAGAAWABYA
GAAXABQAFQAYABwAIQAnACgAKQAsAC0AKgApACcAJgAiACEAIQAiACMAJAAkACMAIwAk
ACUAJgAiACAAIAAgAB4AHAAaABgAGAAWABQAEgAVABgAGQAZABkAGAATABEADgANAAwA
CwANAA0ADAAIAAUAAQD9//n/+f/4//j/+P/5//n/+f/5//X/9P/z//L/8//0//X/9//3
//f/+P/4//r/+v/6//r/9//3//f/+f/8//3//f/9////AAAAAAIAAAD///3//P///wAA
AAAAAAEAAAD+//3///8AAAEAAAACAAMABQAGAAMAAQAAAAAAAgACAAIAAgAEAAMAAQAB
AAIAAwAFAAcABAACAAEAAAAAAAAA/v/9//7/////////+//5//j/9//5//j/9//3//f/
+P/4//j/9v/2//b/9//3//f/9v/0//b/+P/6//z/9//1//P/9P/y//L/8f/x//H/7//x
//H/7//s/+r/6P/r/+//9P/4//b/9v/2//b/8//y//L/8f/w//D/8f/x//D/7//v/+7/
7v/v//H/7//t/+z/7P/r/+7/7//w//L/7//u/+3/6v/p/+r/7P/t//P/8v/x//D/7//u
/+3/7f/s/+v/7//x//H/8P/y//H/7//v/+//7//u/+3/7//v//D/8v/3//j/+P/5//X/
8v/w/+7/8f/z//T/9P/1//T/8f/v/+3/7f/s/+z/7f/t/+3/7//w//D/8P/w//D/8f/x
//L/9P/0//T/9f/3//f/9//2//L/8f/v/+r/6v/r/+3/7//t/+v/6f/n/+X/5v/m/+f/
6//r/+r/6v/o/+j/6P/o/+r/7f/0////CAAMABAAGQAmADUAQwBVAGYAegCWALQAxwDS
ANwA2gC5AGIA+f/C/6//nv+J/3L/a/93/4v/mv+k/67/vf/H/8r/z//W/9v/3//i/+T/
5P/m/+X/5f/o/+j/5//n/+n/6f/p/+j/5v/q/+r/6//p/+n/6f/p/+n/6f/r/+z/7//w
//H/8v/w/+//7v/u/+3/7v/u/+7/8P/x//L/8//v/+//7f/s/+z/7P/r/+r/7P/w//P/
9v/1//T/8//x//D/8f/x//D/8//0//X/9//1//X/9f/3//r/+P/4//r//v//////////
/wEAAQACAAMAAwAEAAUABgAIAAkACgALAA4AEAAQABQAGAAZABwAHgAdABoAGwAdAB4A
IAAjACEAIQAjACMAJAAlACUAJgAjACMAJAAmACYAJgAlACMAHgAeAB4AHgAdABwAHQAe
AB8AIAAhACIAIAAeABwAGgAXABYAEwAPAA8ADgAJAAcABAADAAIAAQAEAAUABQACAPv/
+f/3/w==
         </WaveFormData>
      </LeadData>
      <LeadData>
         <LeadByteCountTotal>10000</LeadByteCountTotal>
         <LeadTimeOffset>0</LeadTimeOffset>
         <LeadSampleCountTotal>5000</LeadSampleCountTotal>
         <LeadAmplitudeUnitsPerBit>4.88</LeadAmplitudeUnitsPerBit>
         <LeadAmplitudeUnits>��V</LeadAmplitudeUnits>
         <LeadHighLimit>2147483647</LeadHighLimit>
         <LeadLowLimit>268435456</LeadLowLimit>
         <LeadID>V3</LeadID>
         <LeadOffsetFirstSample>0</LeadOffsetFirstSample>
         <FirstSampleBaseline>0</FirstSampleBaseline>
         <LeadSampleSize>2</LeadSampleSize>
         <LeadOff>FALSE</LeadOff>
         <BaselineSway>FALSE</BaselineSway>
         <ExcessiveACNoise>FALSE</ExcessiveACNoise>
         <MuscleNoise>FALSE</MuscleNoise>
         <LeadDataCRC32>36387968</LeadDataCRC32>
         <WaveFormData>
9v/2//b/9v/6//z//v8AABEAIAAvAD4AWwB4AJUAsgDfAAoBNQFgAVYBTgFGAT4B9gCw
AGoAJAAFAOb/x/+o/6//tP+5/77/xP/K/9D/1v/b/97/4f/k/+T/5P/k/+T/5v/m/+b/
5v/o/+j/6P/o/+r/6v/q/+r/6P/o/+j/6P/m/+b/5v/m/+j/6P/o/+j/6P/o/+j/6P/q
/+r/6v/q/+v/7P/t/+7/7f/s/+v/6v/s/+z/7P/s/+3/7v/v//D/7f/s/+v/6v/q/+r/
6v/q/+v/7P/t/+7/8P/w//D/8P/y//L/8v/y//D/8P/w//D/9P/2//j/+v/8//z//P/8
//7//v/+//7/AAAAAAAAAAABAAIAAwAEAAIAAgACAAIABQAGAAcACAAJAAoACwAMAAoA
CgAKAAoACQAIAAcABgAIAAgACAAIAAoACgAKAAoABwAGAAUABAAFAAYABwAIAAoACgAK
AAoADAAMAAwADAANAA4ADwAQABAAEAAQABAADgAMAAoACAAHAAYABQAEAAcACAAJAAoA
CQAIAAcABgADAAIAAQAAAAAAAAAAAAAAAgACAAIAAgACAAIAAgACAAAAAAAAAAAAAgAC
AAIAAgACAAIAAgACAAQABAAEAAQABgAIAAoADAAKAAoACgAKAAgACAAIAAgACQAKAAsA
DAAKAAoACgAKAAsADAANAA4ADQAMAAsACgAJAAgABwAGAAgACAAIAAgABgAGAAYABgAI
AAgACAAIAAgACAAIAAgABwAGAAUABAAEAAQABAAEAAMAAgABAAAA/v/+//7//v///wAA
AQACAAIAAgACAAIAAQAAAP///v/8//z//P/8//z//P/8//z/+v/6//r/+v/8//z//P/8
//r/+v/6//r//P/8//z//P/8//z//P/8//r/+v/6//r//P/8//z//P/6//r/+v/6//r/
+v/6//r/+P/4//j/+P/7//z//f/+//z//P/8//z/+f/4//f/9v/1//T/8//y//b/+P/6
//z//v/+//7//v/7//r/+f/4//j/+P/4//j/9//2//X/9P/2//f/+P/7//v/+//7//v/
+f/4//j/+f/6//r/+v/7//3//f///////v/+//7//f8AAAEAAgADAAQABAAEAAMAAgAC
AAIAAwAFAAMABQAHAAYABQAFAAQABAAEAAQABAAGAAcABwAHAAcABQAFAAQAAwACAAEA
/f////7//f/8//f/9f/0//L/8//y//H/8f/x//L/8//0//P/8//y//H/8v/x//L/8//2
//b/9P/3/wIAEAAiADgAUgB3AJkAtgDfABYBRwFuAY8BngGQAVYB7gCRAFsALgD6/8f/
pf+f/6f/sP+2/7r/v//C/8T/zP/W/93/4f/j/+X/5f/q/+r/6f/p/+r/6v/q/+r/6P/n
/+b/5P/m/+n/6//u/+z/7P/s/+z/6//r/+v/7P/q/+r/6v/q/+z/7P/r/+v/6v/q/+n/
6P/p/+v/7P/u/+7/7P/s/+z/7v/u/+7/7v/s/+z/7P/t/+3/7f/t/+3/6//r/+v/7P/u
/+//7//w//L/8v/z//P/8f/y//L/8//1//b/9v/2//b/+f/5//j/+P/5//r//P/8//z/
/f/9//3/AQABAAMABQAGAAcACQANAA0ADQANAAsADQAOAA8ADAALAAwADAAOABAAEQAR
ABIAEwAWABcAFAATABIAEQAPAA4ADQAMAA8ADgAPABEAEQARABEAEQARABEAEAAQABEA
EQAQABAAEQANAAgABQAFAAUABgAGAAgABgAGAAMABAAFAAYABwADAAEAAAD///////8A
AAAA/f/8//v/+v/6//r/+v/5//r/+//8//7/+//5//j/9//2//b/9v/3//r/+//8//3/
/f/+////AwABAAAA/////wAAAQACAAIAAQABAAIAAgABAAEAAQABAAEAAQADAAMABwAJ
AAkADQAMAAsACQAIAAcABwAGAAYABAAEAAQABQAEAAMAAgD//wIABQAHAAoABwAGAAUA
AwABAAAAAAAAAP///v/9//v//v//////AAD//////v/+/wAAAAD///7/+v/6//v/+//3
//f/9//3//r/+//8//3//f/7//3//v/8//r/+f/5//f/9//4//j/9v/2//f/9//1//b/
9v/2//b/9v/3//f/9f/1//X/9f/1//f/9//3//f/9//3//f/9//2//b/9//3//f/9//2
//L/8f/x//H/9f/2//X/9v/3//f/9//3//b/9P/z//L/9//5//j/9//2//X/9P/2//b/
9v/2//b/9v/2//b/8//y//H/8P/z//P/8//1//j/+f/6//v/+P/2//X/9f/4//j/+P/5
//j/9//4//f/+//8//3//f/+////AAABAAEAAAD///3//v/+//7////+//v//P/9//7/
//8BAAIABAAEAAQABAAFAAcACAAJAAcABQAFAAQAAgACAAIA///9//r/9//0//T/8//z
//L/8//y//H/8f/v//D/8f/y//T/9f/1//X/9f/z//P/8//4//b/9P/1//r/AgAOACIA
OABPAG0AjgCxANoACwE8AWkBigGYAZQBYgH5AJsAYgAyAP3/zf+v/6f/sP+6/7z/wf/K
/9D/0v/W/9v/4f/j/+X/5f/o/+j/5//n/+f/5v/l/+T/6P/p/+r/6v/o/+n/6f/q/+r/
6v/q/+r/6v/p/+j/6P/p/+r/6//s/+z/7P/r/+v/6f/q/+r/6v/p/+n/6P/o/+v/6v/r
/+z/7P/s/+z/7P/q/+r/6v/r/+3/7f/t/+3/7//v/+//8P/u/+//7//w//L/8v/z//P/
8//0//T/9f/1//b/9v/2//j/+//7//r/9//3//f/+P/7//z//v////3/AQABAAMABAAE
AAQABQAJAAkACQAJAAkACwAMAA0ADwAPABEAEgASABIAEQAPAA8ADwARABEAEQARABEA
EQANAAwACwAKAAwADAAOABEAEQARABEAEQAQAA8ADQAMAA0ADQAMAAwAEgARAA8ADwAN
AA0ADgAOAA8ADAALAAcABgAFAAQAAwACAAEAAQABAAEAAQACAAIAAAAAAAAAAAACAAIA
AgABAAEAAQABAAIABAADAAMAAwAEAAQABAAFAAMAAwADAAMAAQAAAP//AQADAAIAAQAB
AAQABQAGAAYABwAHAAgACAAIAAcABgAFAAYABwAKAAsACgAJAAYABwAJAAkACAAIAAsA
CwAKAAoADAAMAAwADQANAA0ADQALAAgABwAFAAQABgAGAAYABQADAAIAAgACAAQABAAE
AAMAAgABAP///v8AAAEAAQACAAIAAgABAAAA/v/+///////+////AAABAP//////////
///9////AAAAAP7//f/9//z/+//7//r/+P/4//n/+f/6//z//f/+//r/+v/7//v/+f/5
//n/+f/5//v/+//7//v/+//7//v//P/8//3////8//v/+v/4//n/+f/6//v/+//6//f/
9v/4//n/+v/7//z//P/9//7/+//5//r/+f/4//f/9v/3//j/+f/6//j/+P/4//j/+P/4
//j/+P/6//r/+v/6//j/+P/4//j/+v/6//r/+v/6//r/+v/6//z//P/8//z/+v/6//r/
+v/7//v/+//9//v/+//7//v/+f/4//j/+f/6//r/+v/7//n/+f/7//v//v8AAAIAAwAF
AAUABQAFAAQABAAEAAMABAAEAAQABQAHAAUABwAJAAcABwAIAAgACQAKAAsADAAKAAsA
CwALAAoABwAGAAQABgAGAAYAAwADAAIAAQAAAP3/+//6//j/9f/0//P/8//1//b/9//4
//r/+//7//v//f/7//v/+//2//T/9v/7/wAADgAgADYATABrAI0AqgDLAPwAMwFiAYkB
ngGgAYQBMgHLAIEATAAYAOX/v/+x/7X/wP/I/8b/y//U/9b/1v/a/+H/4//l/+f/5//o
/+j/5//n/+b/5v/m/+b/5v/l/+T/4v/i/+P/4//k/+P/4v/h/+D/4v/j/+T/5v/m/+b/
5v/m/+T/5P/j/+P/4//k/+T/5P/m/+f/5//o/+r/6P/o/+j/5//m/+X/5P/m/+b/5v/n
/+X/5f/l/+X/5//n/+f/6P/o/+n/6f/q/+r/6v/r/+v/6//s/+z/7f/u/+7/7f/s/+7/
8f/x//D/8v/z//T/9v/4//j/+f/5//f/+//7//3//P/8//z//f///////////wEAAwAE
AAUABAADAAQABAAGAAYABQADAAUABQAHAAcABwAHAAcABwAEAAQABAAEAAMAAAD/////
AgADAAQABQAFAAUABAAEAAMAAwACAAIABwAFAAIAAQACAAMABQAGAAkACAAJAAcABgAF
AAQAAwAAAP////////z/+//7//r//f/+////AAABAAIAAwADAAAA///+//7//v/9//3/
/f/8//z//P/9//7///8AAAEA/v/+//7/AQD///7//f/9////AQADAAQAAgABAAEAAAAB
AAEAAQABAAEAAQADAAMAAwADAAEAAwAEAAUABQAGAAkACQAIAAgABQAEAAMAAwABAAEA
AQD//wEAAQAAAAAAAgACAAIAAQAAAAAAAQACAP///v/9//v//f/9//z//P/9////AAAC
AAEAAAD+//z/+v/6//v/+//7//v/+//7//v/+//7//v/+v/3//j/+P/6//j/9//3//n/
+f/6//r/9//2//b/9f/2//j/+f/6//f/9v/2//X/9v/3//j/+f/3//n/+f/5//f/9//3
//f/9f/0//T/9f/2//f/+P/4//f/9//4//n/+P/4//b/9v/1//X/9f/1//f/9v/2//b/
8f/1//b/9P/0//T/9P/2//b/9v/2//T/9P/0//T/9v/2//b/9v/2//b/9v/2//j/+P/4
//j/+v/6//r/+v/5//j/9//2//j/+P/4//j/9v/2//b/9v/z//P/8v/x//b/9//4//n/
+f/5//j/+P/2//b/9f/0//f/9//3//n/+v/9////AQAAAP///v/9//v//P/8//z/+f/4
//j/+P/7//v/+f/7//7///8AAAIAAAAAAAAAAAD///7//v/9//3//f/7//v//P/+/wAA
AgD+//z/+f/2//T/8v/x//H/8v/x//D/7//u/+3/7f/t//D/8P/x//H/8f/x/+//7//t
/+7/7v/u//H/9v/6/wgAHgAyAEkAaQCKAKkA0AADAToBZwGGAZIBhgFWAfUAmQBgACwA
9f/J/6v/o/+s/7T/uP+3/7z/xP/K/9D/1f/a/93/4P/h/+P/4v/g/9//4P/g/+D/4P/f
/9//3//e/+D/4f/h/+L/5P/k/+T/5P/l/+X/5f/m/+b/5v/m/+b/5f/k/+L/4f/h/+L/
4v/i/+L/4//j/+T/5P/i/+L/4v/j/+T/5f/m/+T/5P/k/+X/5//n/+f/5//n/+f/5//o
/+f/5//m/+b/5v/m/+f/5//p/+r/6v/r/+v/7P/s/+z/6v/t/+3/7P/s/+3/7v/w//L/
8v/z//P/9f/5//n/+//6//j/9v/1//r/+//8//3//f///wAAAQADAAMABQAGAAUABAAC
AP///////wEAAQADAAMAAwADAAAAAAAAAAAAAAD+//7///8DAAUABwAJAAgABwAFAAQA
BwAHAAYABgAHAAUAAgABAAMAAwAEAAQABwAGAAcABQAGAAUABAADAAAA/////////f/9
//7//v8BAAIAAwAEAAIAAgACAAEA////////AAAAAP////////3//P/7//v//f/9//3/
/f/9//7///8DAAIAAAD+//3//v///wAAAAAAAAEAAwAEAAMAAwADAAMAAQABAAMAAwAD
AAMAAQADAAUABQAEAAQABAADAAEAAAABAAIAAwAFAAMAAwADAAEAAwADAAIAAgAAAAAA
AAD///v/+v/6//r//P/8//z/+//8//3//f/+//3//f/8//z//v/+//3//P/8//z//f/9
//n/+f/5//n/+f/5//n/+f/7//n/+//8//v/+P/2//X/9f/1//b/9v/2//b/9//3//f/
+P/4//j/9v/2//f/9//3//f/9//3//T/9f/0//P/8//z//P/8//1//T/9P/1//X/9f/1
//T/8//z//T/9f/2//b/9P/0//X/9f/1//X/9//2//b/9v/3//n/+P/3//b/9f/0//b/
9v/2//b/9P/0//T/9P/0//T/9P/0//T/9P/0//T/8v/y//L/8v/y//L/8v/y//P/9f/2
//f/+P/3//b/9f/z//P/8v/y//X/9v/2//b/+P/5//r//f/9////AAABAP//////////
/f/+//7//v/7//r/+v/6//v/+//5//v/////////AAD+//7//v/+//7//v//////////
//3//f/+//7//v/+//v/+v/4//b/8v/w/+//7//u/+3/7P/r/+v/6//s/+3/7P/s/+3/
7f/v/+//7f/t//H/8P/0//b/+f8CABAAIgA4AFIAbwCNAKwA2QASAUMBaAGDAYoBdgE0
AdIAgQBHABAA4P+5/6H/mf+l/7D/sv+0/7v/wv/I/8z/0P/X/9j/2f/a/9n/3f/e/97/
3//g/+D/4P/g/+P/4//j/+L/4//l/+b/6P/n/+b/5f/k/+f/5//n/+j/5f/k/+P/4v/i
/+L/4f/h/+L/5P/l/+b/5v/n/+f/6P/m/+T/5P/k/+T/5P/k/+T/5v/m/+b/5//l/+X/
5f/l/+f/6f/r/+7/7P/t/+3/7v/s/+r/6f/n/+X/5v/m/+f/6v/s/+3/7v/w//P/8//y
//T/9f/2//j/9v/2//f/9//1//n/+f/7//7//v/+/////////////////wEAAgADAAUA
BQAHAAgABQAEAAIA//8BAAEAAwADAAUABQAFAAUABAAEAAQABAAEAAIAAgADAAYABwAI
AAkACgALAAsADAANAA0ADAAMAAwACQAFAAMAAwADAAQABAAGAAQABAABAAIAAQAAAP//
/P/7//v/+//6//v//f/+//z//P/8//z/+//6//n/9//3//f/9//4//r/+f/5//n/+//8
//3////+//3//P/7//r/+v/6//3//v/+//7////////////+//////8AAAAAAgADAAQA
BQACAAEAAgABAAMAAwABAAMABQAFAAQABAAEAAMAAQAAAAAAAAAAAAEAAwADAAMAAQAB
AAEAAAAAAP7//v/+//3//P/8//3//v/8//z//P/7//n/+f/4//j/+P/5//n/+v/8//z/
+//6//b/9v/3//f/9//3//f/9//2//X/9P/z//T/8//2//j/+v/4//f/9//1//X/9v/2
//L/8v/z//P/9f/2//b/9v/0//T/9f/1//L/8f/w/+//8P/z//T/9f/x//H/8f/x//P/
8v/y//P/9f/1//X/9P/y//H/8f/x//L/8v/w//D/8f/x//H/8f/v/+7/7v/u/+3/8f/u
//H/8v/z//T/8v/y//L/8v/x//D/7//v/+//7//x//H/8//z//P/8//y//L/8//0//b/
9v/3//f/9P/1//T/9f/2//f/9//3//j/+f/6//z//P/8//v/+v/6//r/+//7//f/+f/7
//v//f/+//7//v/8//z//P/8////////////+//7//r/+v/6//r/9//2//H/7v/r/+j/
6v/r/+v/6//t/+3/7v/v/+//7//v/+7/8f/x//H/8f/v/+//7f/o/+z/8P/3//7/BgAY
AC4AQgBfAH0AmAC/APgALwFaAXkBiAGCAVQB+ACXAFcAKAD4/8f/pf+Z/5v/pP+o/67/
u//E/8b/zP/S/9X/2f/b/93/3f/g/+D/3//f/+L/4v/i/+L/4f/h/+H/4P/h/+P/5P/m
/+T/5P/k/+T/4//j/+P/5P/i/+L/4v/i/+T/5P/j/+P/5f/m/+b/5v/l/+X/5P/k/+f/
5v/n/+j/5//m/+X/5P/m/+b/5v/n/+n/6f/p/+n/5//n/+f/6P/q/+v/6//s/+z/7P/t
/+3/7f/u/+7/7//w//D/7//u//D/8//z//L/8v/z//T/9v/2//b/9//3//n//f/9////
AAAAAAAAAQAFAAUABQAFAAUABwAIAAkACQAJAAsADAAMAAwACwAJAAcABwAJAAkACQAJ
AAkACQAJAAoACwAMAAoACAAIAAkACQAJAAkACQAKAAsACwAMAAsACwAKAAoACwAJAAYA
BQAGAAcACQAKAAoACAAIAAUAAQD///3/+//8//v/+//7//n/+f/6//r//P/8//z//P/6
//r/+v/5//v/+//7//z/+//5//j/9//7//z//f////3//f/9//3/+//6//n/+//+//7/
/v///wAAAQACAAIAAwADAAQABAADAAMAAwADAAQABQAIAAkABgAFAAIAAwADAAMAAgAC
AAMAAwACAAIAAgACAAIAAwADAAMAAwABAAEAAQAAAAAAAgACAAIAAQD9//z//P/8//7/
/v/+//3/+//7//r/+v/6//v/+//8//z//P/7//r/+P/4//n/+f/5//n/+f/5//f/9//3
//f/9f/z//X/9v/4//b/9f/1//f/9//4//j/9P/0//X/9f/2//j/+f/6//b/9v/3//f/
9//3//f/9//3//n/+f/5//b/9f/0//P/8v/w/+//7//y//P/9P/0//X/9f/2//f/9f/0
//H/8P/z//P/8//z//X/9P/0//T/+f/3//T/9P/0//T/9P/2//b/9v/2//X/9P/z//L/
9P/0//T/9P/1//X/9f/3//b/9f/0//P/9f/0//T/9f/2//b/9v/3//X/9f/3//f/+//8
//3//f/9//3//f/9////AAABAAEA/v/+//7////9//v//f////3//f/+//7/AQACAAMA
BAADAAMAAgABAAEA//////7/AAAAAAAA/f/+//z/+v/4//X/8//y//D/7//u/+3/7f/w
//L/9P/2//P/8//y//H/8//x//H/8f/w//D/8v/3//7/CgAeADIASABjAIEAngC9AOoA
IQFQAXcBkAGUAXgBKAHDAH0ASgAUAOP/vf+r/6//uP+6/7r/v//I/9D/1P/Y/9v/3v/f
/+D/3//j/+T/5P/l/+T/5P/k/+T/4//j/+P/4v/i/+P/4//k/+T/5P/k/+T/5f/l/+X/
5v/o/+j/6P/o/+j/6P/n/+f/5//o/+j/6P/q/+v/6//s/+r/6P/o/+j/5v/m/+b/5v/m
/+b/5v/n/+f/5//n/+f/5//n/+f/6P/q/+v/6//s/+7/7v/v/+//7v/u/+3/7f/x//L/
8v/y//L/9f/1//T/9P/1//b/+P/4//j/+f/5//f/+//7//3//P/8//z//f8AAAEAAgAD
AAEAAwAEAAUABwAHAAkACgAKAAoACQAHAAcABwAJAAkACwALAAsACwAKAAoACgAKAAcA
BAADAAMAAgADAAQABQAIAAkACQAKAAsACwAKAAoACwAJAAYABQAIAAkACwAMAAwACgAK
AAcACAAHAAYABQAGAAUABQAFAAAA//////7/AAAAAAAAAAACAAIAAgABAAMAAwADAAQA
AgABAAEAAQAAAAAAAAABAAEAAQABAAEAAgACAAIABQADAAIAAQABAAUABwAJAAoACAAH
AAcABgAHAAcABwAHAAUABQAHAAcABQAFAAMABQAHAAcABgAGAAYABQADAAIABAAEAAQA
BQAGAAcACAAHAAUABQAEAAQABAAEAAQAAwADAAIAAgACAAEAAAD///3/AAABAAEAAgAC
AAMAAwAEAAIAAgABAAAA/P/8//3//f/5//n/+f/5//r/+//8//3//P/5//r/+v/6//j/
9//3//r/+//9//7//P/8//3//f/6//r/+f/4//f/+P/6//v/+f/5//n/+f/3//n/+f/5
//r/+//8//3//P/6//n/+f/3//f/9//2//f/9//4//n/+P/4//b/9v/4//n/+v/7//n/
+P/4//j/+f/9//z/+//6//n/+P/7//z//f/+//3//P/7//r/+f/4//f/9v/4//j/+P/4
//j/+P/5//n/+f/7//v/+//6//n/+P/2//b/9//4//j/+f/7//z//f8BAAEAAwAEAAUA
BQAFAAUAAwADAAQABAACAAEAAAAAAAIAAwADAAEABQAHAAcABwAGAAYABgAGAAUABAAD
AAMABQAHAAkACQAHAAYABgAGAAUAAQD///z//P/6//j/9//3//b/9f/0//L/8f/w//D/
8v/0//X/9//5//n/+f/3//P/9f/6//r/+P/5//z/BAAOACIAPgBZAHMAkACtANQACQE+
AWcBhgGSAYgBUgHvAJUAXAAoAPP/yf+z/7H/uv/C/8T/xf/K/8z/1P/c/+P/5f/l/+X/
4//m/+b/5f/l/+f/6P/p/+r/6f/p/+n/6P/m/+f/5//o/+n/6v/r/+z/6//r/+v/7P/p
/+j/5//m/+j/6P/n/+f/6v/s/+3/7v/t/+3/7P/s/+z/6v/q/+r/6//s/+3/7v/t/+z/
6//r/+z/7f/u/+//7v/t/+z/7P/u/+//7//w/+//7v/u/+3/7v/w//H/8//3//j/+P/4
//X/9//2//T/9v/3//j/+v/4//j/+f/5//n//f/9////AAAAAAAAAQADAAMAAwADAAMA
BQAGAAcABwAHAAkACgAIAAgABwAFAAYABwAKAAsACgAJAAgABwAIAAgACAAIAAgABgAG
AAcACAAJAAoACwALAAsACgAKAA0ADQAMAAwADwANAAoACQAKAAsADQAOAA4ADAAMAAkA
CQAJAAkACQAGAAUABQAFAAEAAQACAAIABAAEAAQABAACAAIAAgABAAMAAwADAAQABQAF
AAYABwAFAAQAAwADAAMAAwADAAMAAgACAAIABQAFAAQAAwADAAEAAQABAAAAAQABAAIA
AgAFAAUABQAFAAMAAwAFAAUABwAHAAUABwAFAAUABAAEAAcABwAGAAYABgAGAAYABwAJ
AAkACQAHAAUABQAEAAQAAQAAAP///f/+//7///8AAAIAAgACAAEA//////7//v/8//3/
/f/+//z//P/7//r/+//8//7////9//3//f/9//r/+f/4//f/+v/5//z//v/8//r/+f/5
//j/9//3//b/9v/4//v//f/6//r/+f/4//j/+P/5//n/9v/1//T/8//x//P/8//z//L/
8//0//X/8//y//L/8//0//X/9v/2//X/9f/2//f/9v/2//T/9P/3//f/9//3//X/9v/0
//L/9P/y//L/8v/y//L/8//z//P/8//z//P/8//1//X/9P/0//L/8v/x//D/8//1//f/
+//9////AAABAP7//f/8//v//P/+////AAD9//z//P/8//3//f/7//3/////////AAAA
AAAAAAAAAAAAAAABAAEA//////3//f/+//7//v/+//v/+v/4//b/8//w/+7/7f/v/+//
7//v/+//7//w//H/7//u/+7/7f/v/+//7f/t/+n/7P/y//j///8GABAAHgAwAEQAVwBx
AI4AtQDsACMBSAFpAX4BfgFgARABpwBZACQA9v/J/6n/mf+V/57/pv+s/7P/vv/E/8r/
1P/Z/9z/3f/e/93/4P/g/9//3//h/+L/4//k/+f/5//n/+b/5f/l/+T/5P/k/+T/5P/k
/+P/4//j/+T/4v/i/+L/4v/l/+b/5v/n/+f/6P/o/+j/5v/n/+f/6P/o/+b/5v/m/+b/
5v/m/+b/6P/o/+j/6f/o/+f/5v/l/+X/5f/l/+b/6P/p/+n/6v/r/+z/7v/v//H/8v/y
//P/8v/w/+3/6v/q/+3/7f/s/+7/8f/0//j/9v/2//f/9//3//v/+//9//z//P/8//3/
/v/9//z/+////wMABgAJAAkACQALAAwACwAKAAgABQADAAMABQAFAAYABwAIAAkACgAK
AAoACgAKAAgACAAJAAgABwAGAAUABQAFAAQABAAJAAsADAAOAA8ADQAKAAkABwAHAAgA
CAAMAAoACgAHAAQAAQD+//v/+v/5//n/+f/3//f/+P/4//f/9v/1//T/9v/2//b/9f/3
//f/9//4//j/9//3//f/+P/4//j/+f/6//v//P/9//7//v/+/wEA///+//3//f8AAAEA
AgACAP7//f/9//z///////////8AAAEABAAFAAQAAwAAAAEAAQABAAAAAAADAAMAAgAC
AAMABAAFAAcABAADAAIA//8BAAEAAAAAAAIAAgACAAEA/P/6//n/+P/4//j/+P/3//n/
+f/4//j/+P/5//n/+v/4//j/9//2//f/+P/6//v/+P/3//b/9f/1//X/9f/1//P/8f/z
//T/8f/u/+z/6//v//H/9P/2//T/9P/1//X/8//0//T/9P/y//L/8//z//H/8f/x//H/
8f/z//P/8//w/+//7v/t/+7/7v/v//H/7v/t/+z/6v/q/+v/7f/v//b/9P/z//L/8f/w
/+7/7//v/+//8f/x//H/8f/x//H/8P/w//H/8v/y//L/8f/x//H/8//1//f/+P/5//b/
9f/0//P/9P/2//f/+P/5//j/+P/4//f/9//1//f/+//7//v//P/8//z//P/8//z//P/9
//3/+//7//n/+f/5//r/+//8//b/9P/x/+7/7//u/+7/7//s/+v/6v/p/+f/5//o/+n/
7P/s/+3/7f/r/+v/6f/p/+n/7P/u//D/8//2//r/CgAgADgAVQB1AJIAtQDmABsBRAFl
AX4BggFkARIBqwBlADQABADV/6//nf+d/6T/qv+o/63/uv/C/8b/yv/T/9X/1//Z/9n/
2v/a/9n/2f/c/9z/3P/c/93/3f/d/9z/3P/d/93/3v/c/9z/3P/c/93/3f/d/97/4f/i
/+P/5P/j/+L/4P/f/9//4P/g/+D/4v/j/+P/5P/j/+D/3//e/97/3v/e/97/3//g/+H/
4//h/+H/4f/h/+H/4f/h/+L/4//l/+b/6P/l/+T/5P/j/+P/5P/k/+X/6P/q/+v/7P/s
/+//7//u/+7/7//w//L/8P/w//H/8f/x//X/9f/3//n/+v/7//3//f/9//3//f/7//3/
/v///wEAAQADAAQABgAGAAUAAwABAAEAAwADAAUABQAFAAUAAwACAAEAAAAAAP7//v//
/wEAAwAFAAcABwAHAAYABgAGAAUAAwACAAMAAQD+//3//P/7//v/+v/9//z//f/7//T/
8//y/w==
         </WaveFormData>
      </LeadData>
      <LeadData>
         <LeadByteCountTotal>10000</LeadByteCountTotal>
         <LeadTimeOffset>0</LeadTimeOffset>
         <LeadSampleCountTotal>5000</LeadSampleCountTotal>
         <LeadAmplitudeUnitsPerBit>4.88</LeadAmplitudeUnitsPerBit>
         <LeadAmplitudeUnits>��V</LeadAmplitudeUnits>
         <LeadHighLimit>2147483647</LeadHighLimit>
         <LeadLowLimit>268435456</LeadLowLimit>
         <LeadID>V4</LeadID>
         <LeadOffsetFirstSample>0</LeadOffsetFirstSample>
         <FirstSampleBaseline>0</FirstSampleBaseline>
         <LeadSampleSize>2</LeadSampleSize>
         <LeadOff>FALSE</LeadOff>
         <BaselineSway>FALSE</BaselineSway>
         <ExcessiveACNoise>FALSE</ExcessiveACNoise>
         <MuscleNoise>FALSE</MuscleNoise>
         <LeadDataCRC32>1541501540</LeadDataCRC32>
         <WaveFormData>
9v/2//b/9v/2//b/9v/2/wYAFAAiADAATABoAIQAoADKAPQAHgFIAUUBQgE/ATwBAgHI
AI4AVAA1ABYA9//Y/9T/0v/Q/87/0//W/9n/3P/e/+D/4v/k/+T/5P/k/+T/5P/k/+T/
5P/m/+b/5v/m/+j/6P/o/+j/5v/m/+b/5v/k/+T/5P/k/+b/5v/m/+b/5v/m/+b/5v/m
/+b/5v/m/+j/6P/o/+j/5v/m/+b/5v/n/+j/6f/q/+r/6v/q/+r/6f/o/+f/5v/k/+T/
5P/k/+X/5v/n/+j/6v/q/+r/6v/q/+r/6v/q/+j/6P/o/+j/6v/s/+7/8P/u/+7/7v/u
/+//8P/x//L/8v/y//L/8v/0//T/9P/0//T/9P/0//T/9//4//n/+v/8//z//P/8//r/
+v/6//r/+P/4//j/+P/6//r/+v/6//z//P/8//z/+v/6//r/+v/7//z//f/+////AAAB
AAIAAgACAAIAAgAFAAYABwAIAAYABgAGAAYABQAEAAMAAgABAAAA///+/wEAAgADAAQA
AgACAAIAAgABAAAA///+//7//v/+//7//P/8//z//P/8//z//P/8//r/+v/6//r/+//8
//3//v/+//7//v/+//7//v/+//7/AAACAAQABgAFAAQAAwACAAEAAAD///7///8AAAEA
AgAAAAAAAAAAAAEAAgADAAQAAwACAAEAAAD+//7//v/+/wAAAAAAAAAA///+//3//P/9
//7///8AAP7//v/+//7//P/8//z//P/8//z//P/8//r/+v/6//r/+P/4//j/+P/6//r/
+v/6//r/+v/6//r/+f/4//f/9v/0//T/9P/0//T/9P/0//T/8v/y//L/8v/0//T/9P/0
//L/8v/y//L/8v/y//L/8v/0//T/9P/0//L/8v/y//L/8v/y//L/8v/w//D/8P/w//L/
8v/y//L/8f/w/+//7v/w//L/9P/2//P/8v/x//D/7v/u/+7/7v/t/+z/6//q/+3/8P/z
//b/9P/0//T/9P/z//L/8f/w//D/8P/w//D/7//u/+3/7f/v/+//7//v//L/8v/y//P/
8//x//H/8f/y//P/8//1//X/9f/1//b/9v/2//b/9f/4//n/+//8//v/+//7//v/+//7
//v//f/9//3///8AAP//AAAAAAAAAAAAAP7//v/////////+/////v/8//z/+v/5//f/
8v/0//P/8//x/+z/6//r/+r/6f/p/+j/6P/o/+j/6f/p/+n/6P/n/+b/5//o/+n/6f/r
/+n/4v/i/+r/+P8LAB4AOQBdAH0AmQC/APQAJwFRAXUBhQF7AU0B/wC4AIYAVwAlAPj/
1//H/8X/w/+//73/vf++/8L/xv/N/9H/1P/X/9f/1//Y/9n/2f/a/9r/2v/Z/9n/1v/V
/9X/1P/W/9j/2//d/9v/2//a/9r/2P/Y/9n/2v/c/9v/2//a/9r/2v/a/9r/2f/Z/9n/
2P/Z/9r/2//c/9z/2//b/9z/2v/b/9v/2//Z/9n/2v/b/93/2//b/9n/1//X/9j/2P/X
/9n/2v/a/9r/2//c/93/3v/e/97/3v/f/9//3//f/+H/4f/h/+D/4P/g/+D/4f/j/+P/
4//j/+H/5P/m/+f/6v/r/+z/7P/s/+z/7P/s/+z/7f/v/+//7P/r/+r/7f/v//H/8f/y
//P/9P/3//n/9//2//T/8//u/+7/7//v//D/8v/0//X/9v/1//X/9P/2//b/9P/0//b/
+P/1//X/9//2//P/7//v/+//8v/y//L/8//z//D/8P/w//L/8//w/+//7v/r/+z/7P/u
/+7/6//q/+r/6f/o/+f/5//n/+r/6v/q/+n/6P/l/+X/5v/o/+f/5v/k/+j/6f/o/+b/
5f/m/+n/7f/q/+n/6P/o/+n/6v/s/+3/6v/q/+z/7f/r/+v/6//p/+f/6f/p/+r/7f/u
//D/8v/v/+7/7v/w/+//7v/s/+r/6f/p/+v/7P/q/+r/6f/n/+n/6//t/+//7v/t/+z/
6v/o/+f/5f/l/+X/5f/k/+L/5P/l/+X/5//l/+X/5v/n/+f/5//l/+P/4P/g/+D/4v/g
/9//3f/d/9//3//h/+X/5f/l/+X/5f/k/+L/4f/i/97/3v/h/+P/3//d/9//4f/h/+D/
3//d/93/3P/c/97/3P/c/9z/2//c/97/3//g/+D/3v/e/97/3P/a/9r/3f/e/97/3f/c
/9v/2v/a/9n/2//b/9n/2f/b/9v/3f/f/9z/2v/Y/9f/3v/d/9z/2v/a/9r/2v/a/9r/
2v/a/9z/3P/c/9z/2f/Y/9f/1//Z/9n/2f/Z/9v/3P/d/9//3f/b/9v/2//c/93/3f/f
/97/3f/c/9z/3//g/+H/4f/i/+P/5f/m/+b/5f/k/+P/5f/l/+X/5//m/+X/5v/m/+n/
6v/q/+r/6//s/+v/7P/u/+//8P/w/+//7v/s/+z/6//r/+r/5v/k/+H/3//b/9n/2f/a
/9r/1//X/9b/1v/Y/9j/2f/Z/9j/2P/Y/9j/2v/a/9r/2f/b/9v/1v/U/9j/3P/p//r/
DwAnAEcAZwCJALAA4QATAUEBZQF5AXcBTwEAAbQAgwBPABoA7//R/8X/wf+//7n/s/+4
/7z/vP+//8H/xv/J/8n/yf/M/83/zf/O/8v/yv/I/8f/yv/L/83/zv/M/8z/zf/N/8//
z//O/87/zP/M/83/zv/Q/8//z//O/9D/0P/Q/9D/z//P/8//zv/N/8z/y//K/83/zf/O
/9D/zv/P/8//z//N/83/zv/P/9H/z//P/83/zf/N/87/zv/N/8//0P/Q/9D/0f/S/9P/
0v/S/9L/0v/T/9P/0//T/9f/1//X/9b/1f/U/9P/0//W/9f/2P/Z/9n/3P/e/9//3f/d
/93/3P/g/+D/4P/g/+D/4f/j/+P/4//j/+P/5//l/+X/4//i/+T/5P/m/+f/6P/o/+f/
5//i/+L/4//j/+T/5v/o/+n/6f/p/+r/6v/o/+j/5v/m/+r/7P/p/+n/7//w/+//7f/r
/+v/7v/u/+3/7f/s/+j/5//o/+v/7f/v/+//7//t/+7/7v/w//D/8P/w//H/8f/y//H/
8f/x//L/8v/y//H/8f/v//D/8v/1//X/9f/0//P/8//x/+7/7P/s/+7/8f/v/+//7//w
//D/8P/x//H/8v/y//T/9f/z//P/8//x//P/9f/1//b/9P/y//H/8P/x//D/8P/y//T/
9P/z//L/8//z//X/9v/2//b/9f/z//L/8f/w/+//7//v/+//7v/u/+3/6//r/+3/7//w
//D/7//t/+r/6f/p/+n/6v/r/+v/6//p/+f/5//o/+n/7P/u/+3/6//r/+v/6f/p/+v/
6f/p/+n/6f/r/+r/6v/s/+f/5v/o/+n/5f/j/+X/5//q/+r/6v/p/+f/5v/m/+j/5v/m
/+b/5f/l/+b/5v/m/+X/5P/l/+b/5v/m/+j/7f/r/+r/6P/m/+b/5v/n/+f/5v/l/+L/
4f/i/+P/5v/p/+v/6v/p/+n/5P/l/+T/4v/i/+L/4v/j/+T/5f/m/+X/5P/j/+L/5P/k
/+T/5P/m/+b/5v/m/+T/5P/k/+T/4v/i/+L/4v/i/+L/4v/i/+P/5P/l/+b/5P/k/+T/
5f/l/+X/5f/l/+T/5P/k/+X/4//h/+H/4f/k/+X/5f/n/+b/5f/k/+T/6P/q/+z/7f/r
/+v/7P/s/+v/6//r/+v/7f/t/+3/7//v/+//8f/y//P/9P/0//T/9f/2//X/9v/1//X/
9f/0//H/8P/u/+7/7//v/+7/6v/r/+n/6P/l/+P/4//k/+T/4f/h/+D/4P/h/+L/5P/l
/+b/5v/m/+b/5v/m/+b/5f/h/9//4v/m/+z/9v8JAB4ANQBTAHcAlQC1AOQAGQFJAXEB
iQGNAXUBNQHmAKYAcwA9AA4A7//d/9f/1//T/83/zf/Q/9D/0v/X/9v/3f/f/97/3f/e
/9//3//g/+D/4P/f/9//4f/h/+L/4v/h/+D/4P/f/93/3f/c/9z/3//g/+L/5P/k/+P/
4//i/+L/4v/i/+L/4v/j/+T/5P/m/+b/5v/m/+b/5f/l/+b/5P/l/+X/5f/l/+X/5v/n
/+f/5f/l/+P/5f/l/+b/5v/l/+f/6P/o/+n/6f/p/+n/6P/o/+j/6P/n/+f/5//n/+v/
6//r/+r/7P/s/+z/7f/v/+//7//v/+3/8P/y//P/8v/z//T/9P/0//T/9P/0//T/9f/3
//f/9v/1//T/9//5//n/9//2//j/+P/6//v/+v/6//n/+f/4//j/+f/5//j/+P/4//f/
+f/5//r/+v/7//z/+//8//3//v/6//n//f/+//3/+//8//3/AQACAAQABQAFAAIAAAAA
AAIAAwABAP///f/5//j/+P/6//r//P/8//3//f/9//3//v////3//P/7//n/+f/3//j/
+v/7//v/+//6//3//f/7//j/9v/2//j/+//4//f/9v/2//f/+P/6//v/+P/4//r/+//5
//n/+f/3//X/9//3//j/+v/4//f/9v/4//j/+f/8//3//P/6//j/9f/1//f/+P/2//b/
9f/z//P/8//z//P/9P/1//b/9v/2//X/8//z//H/8f/w/+7/8f/x//D/8f/z//P/9P/1
//T/8//w/+3/7v/u/+7/8P/w/+//7f/t/+//7f/t/+//6//r/+v/6//t/+z/7P/u/+z/
7P/v//H/7P/p/+r/6//s/+z/7P/r/+n/6P/o/+r/7P/s/+z/6//r/+z/7P/s/+z/6v/q
/+r/6P/m/+b/6f/p/+r/6v/q/+j/6P/p/+n/6v/p/+b/5f/l/+X/5//p/+n/6P/n/+f/
5P/n/+j/5v/m/+b/5v/m/+b/5v/m/+T/5P/k/+T/5v/m/+b/5v/m/+b/5v/m/+j/6P/o
/+j/6P/o/+j/6P/m/+b/5v/m/+b/5v/m/+b/5v/m/+b/5v/k/+P/4v/h/+T/5v/n/+j/
6f/p/+f/5//m/+b/5v/l/+f/5//n/+f/6f/r/+3/7//t/+3/7f/u/+3/7f/s/+v/6f/p
/+n/6f/t/+3/7f/v//L/8//0//T/9P/0//T/8v/v/+//7v/t/+7/7f/s/+r/6//t/+7/
7v/q/+n/5//m/+H/3v/d/93/3v/d/93/3P/b/9r/2f/Z/9v/3P/c/9z/2v/a/9r/2v/Z
/9n/2f/Y/9j/2P/a/+f//v8RACkASQBpAIkArADfABEBPwFhAW8BZQE9AfQArgB5AEUA
EADp/83/wf+9/73/tf+t/67/tP+4/7v/v//E/8f/x//H/8f/x//G/8b/xv/G/8X/xf/D
/8P/xP/E/8T/xP/F/8X/xf/F/8T/xP/G/8b/x//I/8r/yf/J/8j/x//G/8X/xP/E/8X/
xv/G/8b/xv/G/8b/yP/H/8f/yP/I/8n/yf/J/8f/x//I/8n/y//J/8n/x//J/8n/yv/K
/8r/y//L/8r/yf/J/8n/yf/K/8r/yv/K/83/zf/N/83/zf/N/83/zP/O/87/zv/P/9H/
0f/R/9H/0//W/9j/2f/Y/9f/1v/U/9f/2P/Z/9r/3P/d/9//3//h/+H/4f/l/+T/4//g
/97/4P/g/+L/4//k/+T/4//j/+D/4P/h/+H/4f/i/+P/4//m/+f/6f/q/+j/6P/m/+b/
6v/s/+n/6f/s/+z/6v/n/+f/5//q/+r/7v/v/+//7P/q/+r/7P/t/+r/6f/o/+X/5P/k
/+b/5v/n/+j/6v/r/+r/6f/p/+n/6f/o/+f/5f/m/+P/4//k/+T/4//i/+D/4v/j/+L/
4P/h/+L/5f/p/+f/5f/j/+L/4v/i/+P/4//j/+T/5//p/+j/5//m/+P/4f/j/+P/5P/m
/+T/4//i/+T/5P/l/+j/5//m/+T/4v/k/+X/6P/q/+n/6P/m/+P/5f/l/+X/5f/j/+P/
4//i/+D/3//d/93/4P/h/+H/4P/i/+H/3//f/93/3f/e/9//4f/h/9//3f/c/9z/3P/e
/97/3f/b/9v/2//Z/9n/2//b/9v/2//b/9r/2P/X/9j/1P/U/9f/2f/V/9P/1f/X/9j/
2P/Y/9f/1f/U/9T/1v/W/9b/1v/V/9T/1P/T/9L/0v/Q/9D/0P/P/87/z//T/9T/1P/T
/9L/0P/Q/9H/0f/S/9H/zv/N/8//z//R/9P/0v/Q/87/zf/S/9X/1P/R/9D/z//O/87/
zv/O/87/0P/Q/9D/0P/O/87/zv/O/87/zv/O/87/zP/M/8z/zP/K/8r/yv/K/83/zf/N
/83/y//M/8z/zP/L/8v/yf/J/8v/zP/N/83/z//P/8//z//R/9P/1f/X/9f/1//X/9j/
2P/Z/9n/2f/X/9f/1//X/9n/2f/Z/9v/3P/d/97/3v/c/9z/3P/a/9z/3f/d/93/3P/b
/9r/2P/Y/9n/2f/Y/9T/0//R/9D/y//I/8f/x//I/8f/x//G/8b/xv/G/8f/xf/G/8b/
xv/I/8j/yP/I/8f/x//H/8b/yP/Q/9z/7f8CABsANwBTAHEAnQDSAAMBKQFFAU8BPwEL
Ab8AgABOABkA6//I/6//of+h/6P/m/+X/5n/nv+k/6b/qf+t/6//sf+w/6//sv+z/7P/
tP+y/7L/sf+x/7L/s/+1/7b/uP+4/7n/uf+4/7f/tf+0/7b/tv+3/7j/tv+1/7X/tP+y
/7L/sv+y/7P/tf+3/7j/uv+6/7r/uv+7/7v/vP++/8D/wf/B/8H/wP/B/8P/xf/H/8X/
xf/D/8b/x//J/8r/yv/L/8v/yv/G/8X/xP/D/8T/xP/E/8T/xv/H/8j/yf/N/83/zf/M
/83/zv/P/9H/0f/R/9H/0f/Q/9L/0//T/9T/1f/W/9b/1v/W/9b/1v/X/9n/3P/d/97/
3//g/+X/4v/h/97/3P/d/97/4f/j/+L/4v/h/+H/3//g/+L/4//l/+b/5//n/+r/6//t
/+7/8f/y//H/8v/2//j/9f/1//f/9v/z/+//8f/x//T/9P/3//n/+v/4//v//v8DAAcA
BgAFAAQAAQAEAAYACgAMAA0ADgAQABEAEAAPAA8ADwASABIAEgARABQAEwAVABgAGgAb
ABwAHAAbABsAGQAWABUAFgAZAB0AHwAfAB8AIAAfAB4AHgAdABwAHAAeAB8AIAAhACIA
IQAfACEAIQAiACMAIgAiACIAIwAiACIAJAAlACQAIgAgACEAIQAjACQAJQAmACYAJQAn
ACcAJwAnACYAJQAkACIAJQAlACQAJQAlACUAJAAiACQAIwAhACEAIwAjACQAJQApACkA
JwAlACQAJAAkACYAKAAnACUAJQAkACEAIAAhACIAIwAkACUAJgAmACcAKgAnACYAKAAp
ACMAIQAjACUAKAAoACgAJwAnACYAJgAoACUAJAAjACEAIgAkACUAJgAmACQAJAAkACMA
IgAjACcAKAAoACcAJgAlACQAJAAjACMAIwAhACEAIQAhACMAJQAjACIAIQAhACIAIwAi
ACMAJAAlACYAJAAkACQAJAAiACIAIwAjACMAIwAjACQAJgAmACcAJwAlACUAJQAmACcA
JwApACkAJgAlACUAJQAoACkAKQApACsALAAsAC0ALwAvAC8ALwAtAC0ALwAvAC8AMQAy
ADMAMgAyADIAMgA0ADIAMgAzADUANQA0ADMAMAAuAC4ALwAtACwAKAAnACQAIgAeABoA
GgAbABsAGwAeAB4AHwAgAB8AHwAeAB4AIAAgACAAIAAeAB4AGwAZABkAGgAcACIAKgA7
AE4AYwCBAJ8AuQDdABgBTwF9AaUBtQGvAY0BRwH8AMQAlQBhADYAFwAFAPv/+f/1//P/
+f8AAAAABAAJAAsADgARABEAEQAQABEAEQASABQAFAATABMAEQARABIAEgAUABQAFQAV
ABMAEwASABIAEgASABMAFAASABEAEQAQABIAEgASABIAFAAVABYAFgAVABQAEwASABUA
FQAWABgAFQAVABQAEwASABMAFQAXABkAFwAXABUAEwATABQAFAAXABkAGgAaABkAGQAZ
ABkAGgAaABoAGgAaABkAGAAXABoAGwAcABwAHAAcABwAHQAeAB8AIAAhAB8AIgAkACUA
JgAnACgAKAAqACoAKgAqACwALQAvAC8ALwAvAC8AMwAxADEALwAuAC4ALgAwADEAMgAy
ADEAMQAvADAAMgAzADIAMgAyADEAMQAxADIAMgA1ADYANQA2ADcAOAA0ADMAOAA4ADYA
MwA1ADUAOAA4ADkAOQA4ADQAMQAwADEAMQAvAC8ALwAtACwALAAuAC4ALgAuAC8ALwAs
ACsAKwArACwALAAsACsAKgAnACcAKAAuAC8AMAAwAC8ALwAtACoAKAAoACoALQAvAC8A
LwAwAC4ALgAvAC8AMAAwADIAMwAxADEAMQAvADEAMwAzADQAMgAwAC8ALgAvAC4ALgAw
ADAAMAAvAC4ALwAvADEAMgAwADAALwAtAC8ALwAvAC8ALwAvAC8ALgAsACsAKQApACwA
LQAtACwAKgApACcAJwAnACcAKAApACsAKwApACcAJgAmACYAKAAoACcAJQAlACcAJQAl
ACcAIwAjACMAIwAlACQAJAAmACQAJAAnACkAJQAjACUAJwAmACYAJgAlACMAIgAiACQA
JAAkACQAIwAjACQAJAAkACIAIAAgACAAHgAcABwAHwAjACQAJAAkACIAIgAjACMAIgAh
AB4AHQAfAB8AIQAjACMAIgAhACEAJAAhACAAIAAgACAAIAAgACAAIAAgAB4AHgAeAB4A
IAAgACAAIQAfAB8AHwAfACAAIAAgACEAIwAhACEAIQAgACEAIQAjACEAIQAhACIAJQAm
ACcAJwAnACcAKAAoACsAKwArACsAKwArACsALQAsACsALAAsACsALAAsACwALwAwAC8A
MAAwAC8ALgAsAC0ALAAqACoAKwArACoAJgAlACMAIgAfABoAGQAZABgAFwAXABYAFgAZ
ABoAHAAdAB0AHAAbABoAGgAaABoAGQAXABcAGAAYABoAJgA3AEwAYQB7AJsAuQDXAAIB
NQFlAY0BpwGrAZUBVwEIAc4AnQBnADoAGwAHAAEA///5//H/7//0//r//v///wEAAgAF
AAUABQAIAAkACQAKAAgACAAHAAcABQAFAAYABgAEAAQABQAFAAcABwAGAAYABgAGAAcA
CAAKAAkACQAIAAgACAAIAAgABgAHAAgACAAKAAoACgAKAAgABwAHAAgABwAHAAYABQAF
AAUABgAHAAcABQAFAAMABQAFAAYABgAHAAkACgAKAAsACwALAAsACwAKAAkACAALAAsA
CwALAA8ADwAPAA4ADAAMAAwADQAPAA8ADwAPAA0AEAASABMAEwATABMAEgAWABYAFgAW
ABYAFwAZABkAGQAZABkAHQAdAB0AGwAaABgAGAAaABsAHgAeAB0AHQAbABwAHgAfABwA
HAAcABsAGwAbABwAHAAfACAAHwAgACQAJgAjACMAJAAkACIAHwAgACEAJQAmACcAJwAm
ACIAIAAgACIAIwAjACMAIwAhAB0AHAAdABwAHAAcAB0AHQAeAB0AHQAdACAAIAAgAB8A
HgAbABsAHAAdAB0AHQAcAB8AHwAdABoAGQAaAB0AIQAgAB8AHgAeAB8AIAAiACMAIQAg
ACEAIQAhACEAIQAfAB0AHwAfACAAHgAcABsAGgAcABwAHQAgAB8AHgAcABoAGwAbAB0A
HgAgACAAHwAdAB0AHQAdAB0AGwAbABsAGgAcABsAGQAZABkAGQAYABYAFwAXABYAFwAY
ABkAGwAdAB4AHQAaABcAFgAWABYAGAAWABUAEwATABYAFQAWABkAFgAVABQAEwAVABQA
FAAWABQAFAAXABkAFwAVABcAGQAYABYAFAARABIAEgATABYAFQAUABMAEQATABQAFAAU
ABUAFAAVABYAFgAUABQAFwAVABQAEgAQABAAEAARABEAEQARAA8ADwAQABEAFAAXABYA
FAASABEAEgAVABQAEgASABIAEgAUABQAFAAUABIAEgASABIAEgASABIAEgAQABAAEAAQ
ABIAEwATABMAEwATABQAFAATABMAEgAPAA8ADwAQABEAEwAVABUAFQAWABgAGgAcABsA
GwAbABsAGgAaABsAGwAbABsAGwAbABsAHQAdAB0AIQAiACMAJAAiACIAIgAiAB8AHgAe
AB0AHwAgACEAIgAeAB4AHwAfABwAGAAXABUAFAARAA4ADQANAAwACwALAAgACAAIAAgA
CgALAA0ADgAQABAAEAAQAAoACwANAA0ACgAIAAoAEAAbAC4ARwBhAH8AmwC3AN4ADwFD
AW0BjQGbAZUBaQEaAdYAoQBtADoAFQD///f/9f/z/+3/5//o/+j/7v/1//v//P/9//v/
+f/6//v/+//8//7//v/9//3/+//7//z//P/8//z//f/9///////+//7//P/8//3//v/9
//v/+v/4//r/+v/6//r//P/9//7//v/+//7//v/+//7//f/9//7//v/////////7//v/
/P/9/////f/9//v/+//7//z//P/7//3//v/+//v/+//7//v//f/+////AAADAAMAAwAD
AAIAAQAAAP7///8AAAEAAwADAAMAAwADAAMABgAIAAkACQAJAAkACAAKAAoACgAKAAoA
CwANAA0ADQANAA0AEQAPAA8ADQAMAA4ADgAQABEAEQAQAA4ADQALAAwADgAPAA8AEAAR
ABEAEQARABIAEgAUABQAEgASABYAGAAVABUAGAAYABYAEwAUABUAGQAaABsAGwAaABYA
FgAWABgAGQAYABcAFgATABAAEAASABIAEAAQABEAEQAQAA8ADwAPABIAEgASABEAEgAR
ABMAFgAWABUAFAASABUAFQATABAADgAOABAAEwARABEAEQASAA8ADgAOAA0ADgAOABAA
EQARABEAEQAPAA8AEQARABIAFAASABEAEAAPAA4ADgAQABIAEgARABAADwAPABEAEgAS
ABIAEQAPAA8ADwAPAA8ADgANAAwACgALAAsACgALAA4ADwAPAA4ADAALAAkACQAJAAkA
CgALAAwACwAIAAUABwAIAAkADAAKAAkABwAHAAcABQAFAAcABgAHAAgACQAHAAYABgAI
AAUABAAGAAcABgAFAAgACwAJAAgABwAFAAUABAAEAAYABQAEAAMAAQABAAIAAgACAAEA
AAABAAIAAAD+//7/AQADAAQABAAEAAIAAgADAAMABAADAAAA//8BAAEAAwAFAAEABAAB
AP//AAD///7//f/8//////////////8AAAAAAAABAAEA//////3//v//////BAAFAAYA
BwAIAAkACgALAAoACQAIAAgACgALAAsACwALAAsACwALAAsACwALAA0ADgAPABAAEAAS
ABIAEgAQABAAEQARABEADgANAAwACgAIAAkACQAIAAUABQAEAAQAAAD8//r/+f/5//n/
+v/6//r/+v/6//v/+v/6//n/+P/6//r/+v/6//X/9//7//7/AgAGAAwAGQAsAD0AUQBr
AIcAqwDgABUBPQFdAXcBewFjASUB0gCUAGUANQAKAO3/2f/N/83/zf/J/8n/0P/U/9j/
3//j/+T/5//n/+f/5v/n/+f/6P/p/+r/6v/r/+3/7f/u/+7/6//q/+r/6f/r/+v/6v/q
/+j/6P/p/+r/6P/n/+f/5v/o/+r/7P/u/+3/7f/t/+z/7P/s/+z/7P/s/+v/6//s/+r/
6//r/+v/6//r/+z/7f/t/+v/6//p/+n/6f/q/+r/6f/r/+z/7P/s/+3/7v/v//D/8P/w
//D/7v/t/+z/6//t/+3/7f/s/+7/8P/y//X/8//z//P/8//z//b/+P/5//j/+f/6//r/
+f/4//f/9v/4//v///8BAP///////wMAAgABAP7//P/6//r//P/9/wEAAgACAAMAAQAC
AAQABQAEAAQABAADAAMAAQAAAP7/AQACAAEAAgAJAAwACgALAAwADAAKAAcABwAHAAoA
CgAOAA8ADwAMAAYABAAEAAMAAAD///7/+//8//z//v/+//3//P/8//v/+v/5//n/+f/8
//z//P/7//z/+f/5//r//f/9//3//P///////f/6//v//P///wMAAgABAAAAAAACAAIA
AwADAAAA/v/+//3//////////f/+/wEAAgAEAAIAAAD///7//v/+////AgACAAIAAQAA
AAAAAQAEAAYAAwACAAAA/f/+////AAABAAMAAwADAAIAAAD9//n/9//4//n/+f/4//r/
+f/3//f/+P/5//v//f/+//3/+v/3//f/+P/5//z/+v/5//f/9//5//f/9//5//b/9f/0
//P/8v/w/+//8P/w//L/9//7//f/9f/3//n/+f/4//f/9f/0//T/9f/4//f/9v/1//P/
9f/2//b/9v/0//L/8v/y//H/8P/x//X/8//y//D/7v/w//D/8f/x//j/9P/z//L/8f/w
//H/8f/x//H/8//0//T/9P/z//P/8f/x//L/9P/2//f/+P/3//b/9f/4//n/+v/7//r/
+f/4//j/+f/7//z//f/7//v/+//7//3//f/9////AgADAAQABAAEAAQABAACAAAAAQAB
AAEAAAD///7//P/+///////+//j/9//1//T/8v/w//D/8f/u/+3/7f/s/+r/6v/q/+v/
7P/u/+//8P/v/+7/7f/s/+v/7f/v/+7/7v/u//L/AQAWAC8ASwBpAIUApwDYAA0BNQFb
AXcBfQFlAScB2ACcAG0AOQAMAOv/1f/L/8f/w/+7/7v/wv/K/8z/0f/V/9j/2//b/9v/
2v/b/9v/3P/a/9r/2f/Z/9n/2f/a/9r/3P/c/93/3f/b/9v/2v/a/9z/3P/d/97/3//f
/+D/4P/e/97/3v/e/9z/3f/e/97/4P/g/+D/4P/f/93/3P/c/9z/3f/d/93/3f/d/97/
3//f/93/3f/b/9z/3f/f/+D/4f/j/+T/5P/i/+H/4P/f/9//3v/d/9z/4P/h/+L/4//l
/+X/5f/k/+b/5v/m/+f/5f/l/+X/5f/n/+r/7P/t/+7/7//w//D/8P/w//D/8P/u/+//
8f/x//P/8//z//f/9//3//X/9P/0//T/9v/3//j/+P/3//f/9v/2//f/9//1//b/9//3
//v/+//8//z//v/+//z//P///wAA/P/7//z//P/6//f/9//3//r/+v/6//v/+//4//L/
8v/y/w==
         </WaveFormData>
      </LeadData>
      <LeadData>
         <LeadByteCountTotal>10000</LeadByteCountTotal>
         <LeadTimeOffset>0</LeadTimeOffset>
         <LeadSampleCountTotal>5000</LeadSampleCountTotal>
         <LeadAmplitudeUnitsPerBit>4.88</LeadAmplitudeUnitsPerBit>
         <LeadAmplitudeUnits>��V</LeadAmplitudeUnits>
         <LeadHighLimit>2147483647</LeadHighLimit>
         <LeadLowLimit>268435456</LeadLowLimit>
         <LeadID>V5</LeadID>
         <LeadOffsetFirstSample>0</LeadOffsetFirstSample>
         <FirstSampleBaseline>0</FirstSampleBaseline>
         <LeadSampleSize>2</LeadSampleSize>
         <LeadOff>FALSE</LeadOff>
         <BaselineSway>FALSE</BaselineSway>
         <ExcessiveACNoise>FALSE</ExcessiveACNoise>
         <MuscleNoise>FALSE</MuscleNoise>
         <LeadDataCRC32>303987837</LeadDataCRC32>
         <WaveFormData>
/v/+//7//v/7//r/+f/4/wIACgASABoALgBCAFYAagCMAKwAzADsAPYA/gAGAQ4B7gDQ
ALIAlAB4AF4ARAAqABwAEAAEAPj/9v/0//L/8P/y//L/8v/y//D/8P/w//D/8P/w//D/
8P/w//D/8P/w//L/8v/y//L/8P/w//D/8P/w//D/8P/w//D/8P/w//D/8P/w//D/8P/w
//D/8P/w//L/8v/y//L/8v/y//L/8v/0//T/9P/0//T/9P/0//T/8//y//H/8P/w//D/
8P/w//H/8v/z//T/9P/0//T/9P/2//b/9v/2//X/9P/z//L/9f/2//f/+P/4//j/+P/4
//n/+v/7//z/+v/6//r/+v/7//z//f/+/wAAAAAAAAAAAQACAAMABAAFAAYABwAIAAYA
BgAGAAYABgAGAAYABgAIAAgACAAIAAkACgALAAwACgAKAAoACgALAAwADQAOABAAEAAQ
ABAADgAOAA4ADgAOAA4ADgAOAA4ADgAOAA4ADQAMAAsACgAJAAgABwAGAAkACgALAAwA
CgAKAAoACgAIAAgACAAIAAgACAAIAAgABgAGAAYABgAEAAQABAAEAAQABAAEAAQABgAG
AAYABgAGAAYABgAGAAYABgAGAAYACAAKAAwADgANAAwACwAKAAgACAAIAAgACgAKAAoA
CgAIAAgACAAIAAoACgAKAAoACQAIAAcABgAEAAQABAAEAAYABgAGAAYABgAGAAYABgAG
AAYABgAGAAgACAAIAAgABgAGAAYABgAGAAYABgAGAAUABAADAAIAAgACAAIAAgAEAAQA
BAAEAAQABAAEAAQAAwACAAEAAAAAAAAAAAAAAAIAAgACAAIAAQAAAP///v8AAAAAAAAA
AAAAAAAAAAAAAAAAAAAAAAAAAAAAAAAAAAAAAAAAAAAAAgACAAIAAgD///7//f/8//7/
/v/+//7/AAAAAAAAAAADAAQABQAGAAMAAgABAAAA///+//3//P/7//r/+f/4//r//P/+
/wAAAgACAAIAAgABAAAA///+//7//v/+//7//P/8//z//P/8//3//f//////////////
/P/8//z//P/+//7//v/+/wAAAAABAAIAAQACAAMAAwAEAAUABgAHAAcACAAIAAgACAAJ
AAsADAAPAA8AEAARAA4ADwAOAA0ADwAPAA4ADgAOAA4ADgANAAsACQAIAAcABQAFAAQA
AgABAP/////+//j/+P/5//n/+f/5//n/+f/5//j/+P/5//j/9//2//X/+f/6//r/+v/4
//P/7f/n/+v/9v8CABEAIwA6AE8AZACBAKYAywDuAAoBHwEjARMB7wDOALgAmwB3AFkA
PwArABoACgD5/+3/6P/m/+T/5v/n/+r/7P/t/+3/7f/v/+//7//v/+//8f/u/+7/6v/o
/+b/5P/o/+r/7P/u/+z/7P/s/+r/7P/t/+//7//v/+7/7v/u/+z/7P/r/+v/6v/q/+v/
6//t/+7/7v/t/+3/7f/t/+7/7v/u/+7/7v/u/+7/7v/u//D/8P/u/+7/7v/t/+z/6//t
/+7/8P/w//D/8P/v/+//7//v/+//8P/y//L/8v/z//H/8v/y//H/8f/x//L/9P/0//T/
9P/0//T/9//3//f/+v/8//3///8BAP7//f/8//z//f///wAA///+//7///8CAAQABQAG
AAgACAALAAwACwAKAAoACQAGAAUABwAGAAcACQAKAAsACQAKAAsACwAJAAkACQAJAAwA
DAAKAAoACAAHAAQAAQADAAMABAAFAAcABwAHAAUABQAEAAQABAABAAEAAAAAAAIAAgAC
AAIAAQAAAP///v/+//7//v/+/wAAAAAAAAAA/v/9//3//f/7//v/+//8//3//f/9//7/
/f/9//7//v/9//3//f/9////AAABAAEA/v/+//7//v/+//7//v/9//v//P/8//z//f//
/wIABAABAAAA/v/9/////////////f/+///////8//z//P/8//7/AAABAAMAAQABAAEA
AAD8//z//f/9//3//P/6//n/+//9////AQAAAP/////+//7//v/8//v/+f/6//v/+//7
//v/+//7//v/+//6//r/+//8//3//v/+//3//f/9//v/+//8//z/+v/6//r/+v/6//r/
+v/6//n/+f/5//n/+P/4//j/+P/6//z//f/+//3//f/9//3/+//6//n/+f/7//v/+//6
//n/+P/3//f/+P/3//j/+f/6//r/+//7//j/+P/3//f/+//8//z/+v/6//r/+v/6//r/
+v/6//z//P/8//z/+f/4//f/9v/2//f/9//5//r/+//8//3/+//6//n/+P/7//z//f/+
//v/+v/6//r//f/+//////8AAAEAAgADAAIAAgABAAAAAgADAAUABgAGAAUABQAFAAUA
BwAHAAcACAAJAAkACgALAAwADQANAA0ACwAKAAkACQAJAAgABgADAP///f/6//j/+P/5
//n/9//3//f/9//3//b/9v/3//f/9//3//f/+P/4//f/9v/6//f/8f/v/+3/7v/0/wEA
DQAeADUATABjAH4AoQDGAOoACwEfASkBHQH4ANYAvQCZAHMAVQA/AC4AIAATAP3/8P/u
/+r/6P/p/+r/7P/t/+3/7f/v/+//7//v/+3/7f/o/+b/6f/q/+v/7P/r/+r/6f/o/+n/
6v/r/+r/6f/p/+r/6f/s/+z/7f/u/+7/7v/t/+3/7f/s/+z/6//q/+r/6f/n/+r/6//s
/+7/7v/u/+7/7v/u/+7/7v/u/+z/7P/q/+r/7f/t/+3/7f/r/+z/7v/u/+//8P/w//H/
8f/x//H/8v/w//D/8P/x//P/9P/0//P/8P/v/+//8P/z//T/9f/2//T/9//3//f/9f/2
//b/9//8//r/+v/6//z//f///wAAAAAAAAEAAwACAAIAAQAAAAIAAgAFAAYACAAIAAkA
CQAEAAMABQAEAAcACQAKAAsACQAKAAsACwAKAAkACAAHAAkACgAJAAoADAANAAwACwAJ
AAkACgALAAoACQAIAAUABQAEAAQABAAFAAUABAAEAAIAAgACAAIAAgACAAIAAgAEAAQA
BAAEAAQABAAEAAQABAADAAMAAwAFAAUABQAGAAUAAwABAAAA/////wAAAAABAAEAAQAB
AAEAAgADAAMAAwAEAAUABgAEAAQABAADAAMABAAEAAQAAQABAAIAAgACAAIAAQABAAMA
AwADAAMAAwAEAAUABQAEAAQABAAEAAMAAgAAAP///////////v/8//z//f/9/wEAAgAC
AAMAAgABAAAA///9//3//v/+/wAAAAD+//3///8AAAEAAQADAAMAAwADAAEAAQAAAAAA
/v/+//7//v//////AAABAAAA//////7//v/+//7//v8AAAAAAAAAAP3//f/9//3//f/+
////AAD//wAAAAAAAP////////////8AAAEAAwAAAP///v/8//7//v/+/////f/7//v/
+//+//7/////////AAAAAAEA+//8//z//P/8//z//P/+//7//v/+//3//P/7//r/+//8
//3//v8AAAAAAAAAAP7//v/+//7//P/8//z//P/+//7//v/+/wAAAAAAAAAA///+//3/
/P/+//////8BAP///////////P/8//z//P8AAAAAAAAAAP///v/+//7/AgAEAAYABwAF
AAUABQAFAAUABgAGAAYACAAJAAsADAANAA0ADgAPAA8AEQARABEAEwATABIAEgAQABAA
EAAPAA0ACwAKAAkACQAJAAgABgAGAAMAAgAAAPr/+v/7//v/9//3//f/9//5//j/+P/5
//v/+//7//v//v/+//3//P/4//X/8f/v/+//9v8CABEAHwA0AE0AZAB7AJwAwwDqAAoB
IQErASkBEQHqAMgApwCBAGEASwA5ACoAHAALAPn/8P/u/+z/6v/t/+7/7P/t/+3/7f/t
/+3/7f/t/+//8f/u/+7/7P/s/+z/7P/q/+r/6v/q/+r/6v/q/+j/6//t//D/8f/w/+7/
7f/s/+r/6v/p/+n/6//s/+7/7//v//D/8P/v/+3/7f/t/+7/7v/u/+7/7v/s/+z/7P/s
/+z/7P/q/+r/7f/t/+3/7f/r/+z/7v/u//D/8P/v/+//7//v/+//8P/v/+7/7f/t/+//
8P/w/+//8f/x//L/9P/y//L/8v/y//T/9//3//f/9//4//j/+f/8//r/+v/6//r/+//9
//7//f/8//z//f///wAAAAAAAAIAAgAFAAYABAAEAAUABQABAAEABAAEAAQABQAFAAUA
BQAGAAcABwAJAAkACQAJAAkACAAFAAQABgAHAAYABQAHAAcACAAJAAkACQAJAAcACQAI
AAgACAAFAAUABAAEAAIAAgACAAIABAAEAAQABAAFAAYABwAIAAUABAADAAIABAADAAMA
AwADAAMAAwAEAAYABQAEAAQAAQABAAIAAgACAAEAAAD//wIABAAGAAcABQAEAAMAAgAC
AAIAAgABAAEAAgACAAIAAQABAAIAAgADAAQABAAFAAUABQAFAAUAAgACAAIAAQACAAIA
AgACAAAAAAD/////AAABAAIAAgAAAAAAAQABAAEAAAD+//3//v///wAAAQABAAEAAgAC
AAAAAAD+//3///8AAAEAAQABAAEAAQABAAEAAQAAAAAA/v/+//7//v8AAP//////////
//8AAAAA/v/+//7//v8AAAAAAAAAAP3//f/9//3//f/+////AAAAAAAA///+////////
/////P/8//z//f/////////+/wAAAAAAAAEA///9//3//f/+//7//////wAAAAD/////
+/8AAAAA/v/+//7//v/+//7//v/+//7//v/+//7//v/+//7//v/+//7//v/+/wAAAAAA
AAAAAAAAAAAAAAD+//7//v/+//7//v/+//7//v/+//7//v/9//z//P/7////////////
AQAAAAAAAAD//wAA///+/wAAAAAAAAEAAgADAAQABQADAAMAAwADAAEAAQACAAIAAAAA
AAEAAwAGAAcABwAIAAsACwANAA0ADQANAA0ADAALAAoACQAIAAgACQAIAAgACQAJAAkA
CAAEAAIA///+//z/+P/4//n/+//5//n/+f/3//f/9v/2//f/9//3//f/9f/2//b/9f/0
//T/8//x/+//6//q//T/AwARACIAOQBSAGcAggClAMwA7gALARsBIQETAfQA0gC3AJUA
bwBRAD0ALgAeAA8A+//s/+j/6P/o/+n/6P/q/+v/6//r/+n/6f/p/+n/6//t/+r/6v/o
/+j/6P/o/+j/6P/o/+j/6P/o/+j/5v/o/+n/6//r/+3/7P/s/+z/6v/q/+n/6f/o/+j/
6f/p/+f/6P/o/+f/5//n/+f/6P/q/+r/6v/q/+r/6v/q/+r/7P/s/+r/6v/p/+n/6f/p
/+f/6P/q/+r/6v/q/+n/6f/r/+v/6//s/+z/7P/s/+3/6//s/+z/6//p/+n/6v/s/+7/
7v/u/+7/8P/z//P/8//y//L/8f/x//X/9P/1//b/+P/5//v//P/8//z//f///////v/8
//r/+//8/wAAAgACAAIAAwADAP////8CAAIAAgADAAMAAwAEAAYACAAJAAkACQAJAAkA
CgAKAAgACAAJAAkABwAFAAMAAwAEAAUABwAHAAcABQAFAAQABAAEAAMAAwACAAIAAgAC
AAIAAgADAAQABQAGAAQABAAEAAQAAgACAAIAAgAEAAMAAwADAAIAAQAAAAAAAgABAAAA
AAABAAEAAgACAAAA///+//3//v8AAAIAAwAEAAQABAAEAAIAAgACAAEA//8AAAAAAAAB
AAEAAgACAAQABAADAAMAAgABAAAA//8BAAIAAwADAAAAAAAAAAAAAgACAAEAAQD/////
///+//r/+v/7//v//f/+//7///8BAAEAAQABAP////8AAAAAAgACAAAA///+//7//v/9
/////////////f/9//z//P/9//7///8AAP7//f/9//3//f/9//7//v/8//z//P/8//7/
/v/+//7//f/9//3//f/+//7//v/+//7//v/9//z/+//7//v/+//8//z//P/9////////
//7//v/+//7////9//v/+//7//z//P/9//3//P/8//v/+////wIAAgD///7//f/8//z/
/P/8//z//v/+//7//v/+//7//v/+//z//P/8//z//P/8//z//P/6//r/+v/6//z//P/9
//3//f/9//3//f/9//z//P/8//z//v/+//7/AAAAAAAAAQACAAMABAAFAAMAAwADAAMA
BQAFAAYABgAEAAQABQAHAAYABwAHAAgACQAJAAsACwAJAAkACQAIAAYABgAGAAYABwAH
AAUABAAFAAUABQAEAAIAAAD9//z/+P/0//T/9f/1//P/8//z//P/8//y//L/8//z//P/
8//z//T/9P/z//T/8v/v/+v/6//v//b/AAAPACEANgBJAFwAfQCmAM0A7gAGARUBFQH/
AN8AwgCoAIMAYQBJADMAHQASAAYA8f/j/+D/4P/i/+T/4//m/+b/5//n/+f/5f/l/+X/
5f/l/+f/5P/k/+b/5v/m/+b/5//o/+n/6v/p/+j/5//k/+b/5//p/+n/5//m/+b/5v/k
/+T/4//j/+b/5v/n/+f/5//o/+j/5//n/+f/5//o/+j/6P/o/+j/6P/o/+j/6P/o/+j/
5v/m/+n/6f/p/+n/6f/q/+z/7P/r/+r/6P/n/+b/5f/k/+T/5//o/+n/6//r/+z/7P/r
/+3/7f/u//D/8v/y//L/8v/v//H/8P/v//H/8v/y//P/9f/y//H/8P/y//P/9f/2//n/
+v/8/////f/8//r/+P/6//r//f/+//z//P/9//3//f/9/wAAAAACAAMAAwADAAMABAAF
AAUABwAHAAcABwAHAAYAAwACAAEAAQD///3//v///wEAAwAAAP///v/7//v/+v/6//r/
+f/5//j/+P/7//z//f/+/wAAAAAAAAAA///+//3//P/7//r/+f/4//r/+f/5//n/+v/7
//z//v/9//v/+f/4//X/9f/2//b/+f/7//3////9//z/+//5//r/+v/6//r/+//8//3/
/f/8//z/+//6//v/+//8//z//P/8//v/+//6//n/+P/3//f/+P/5//n/+//8//3//v/8
//z/+//7//v/+//7//r/+v/6//v/+//6//r/+f/5//f/9//3//f/9//3//j/+P/6//r/
+P/3//X/9v/3//f/9//3//f/9//1//X/9P/0//X/9v/3//j/+v/5//n/+f/3//f/+P/4
//b/9v/2//b/+P/4//j/+P/3//f/9//3//T/9P/0//T/9v/4//n/+v/3//f/9//3//b/
9v/2//f/9//3//f/9v/0//T/9P/1//f/9f/1//X/9P/0//X/9f/0//T/8//z//X/9v/0
//X/9v/3//j/+P/4//j/+P/3//b/9f/0//P/8//1//X/9//3//f/9v/2//b/9v/4//r/
+v/6//r/+f/5//n/+f/6//v/+//7//z//f/+/////v/+//7//v///wEAAgADAAMABAAF
AAUABQAFAAUABQAGAAYABwAIAAgACAAHAAcAAwACAAEAAQABAAAA/v/8//j/9v/z/+7/
8P/x//H/7//w//H/8v/z//D/8P/x//H/8//z//P/9P/w//H/7v/q/+n/5//p/+n/7v/6
/wcAEwAoAD0ATgBnAJQAvQDgAP4ADwETAQsB7wDMALIAlQBvAFEAOQAjAA4AAADv/+H/
4v/i/+D/4P/j/+L/4v/j/+P/4//j/+P/4//j/+T/5//l/+b/5P/k/+T/5P/k/+T/5P/k
/+T/5P/k/+L/4v/j/+X/5f/j/+L/4v/i/+L/4v/h/+H/5P/k/+X/5f/j/+T/5P/j/+T/
5f/m/+j/5f/k/+P/4v/j/+T/5f/m/+j/6P/m/+b/5f/l/+X/5f/n/+j/6v/q/+r/6v/p
/+n/6f/p/+n/6v/o/+j/6P/p/+n/6v/q/+n/6//r/+z/7v/u/+7/7v/u/+z/7//v/+//
8f/y//L/8//0//L/8v/y//b/9//5//r/+v/6//v//f/+//7//f/8//z//P///wAAAAAA
AAEAAQAAAAEABQAGAAUABQAEAAMAAQACAAMAAwAEAAUABgAHAAcABgADAAIABQAFAAMA
AQADAAMABAAFAAMAAwADAAEA///+//7//v/9//3//P/8//z//P/8//z//v/+//7//v/9
//z/+//6//z//P/8//z/+//5//j/9//6//v//P/+//z/+//6//r/+f/5//r/+v/9//3/
/f/9//v//P/9//3//v/+//7//v/+//7//v/9//7/AAABAAIAAAD//////v/9//z/+v/5
//r/+//8//3/+//8//3//f/8//z//P/8//z//P/7//v//f/9//3//P/8//z//f/9//7/
/v/9//3//P/7//r/+f/7//v//P/8//7//v/8//v/+f/6//v/+//7//v/+//7//n/+f/4
//j/+P/4//j/+P/6//n/+f/5//n/+f/6//r/+v/6//r/+v/8//z//P/8//n/+f/5//n/
+v/6//r/+v/7//z//P/8//r/+f/4//f/9P/0//T/9f/4//n/+v/6//r/+v/6//v/+f/3
//f/9//6//r/+//7//r/+v/5//n//f/6//j/+P/4//j/+P/6//r/+v/6//j/+P/4//j/
+P/4//j/+P/4//n/+f/7//v/+//7//v//P/8//z//P/+//7//v/+//3//P/8//z///8A
AAEAAQABAAEAAQABAAIABAAFAAYABAAFAAcACAAIAAcABwAHAAcACQAJAAkADAANAA0A
DgANAAwACwAJAAkABwAGAAUABwAHAAYABAACAP///v/8//b/9v/3//f/9f/1//X/9f/2
//b/9//5//f/9//3//f/+v/6//n/+P/4//X/8//x//H/+P8CAA8AHwAwAEUAWgBxAI4A
tQDcAP4AFwEhAR8BBQHgAMQApQB/AGEASQAzACQAGAADAPH/6v/q/+r/7P/t/+7/7f/t
/+z/6//t/+3/7f/t/+3/7//s/+z/6v/q/+r/6v/o/+j/6P/o/+r/6v/q/+j/6P/p/+v/
6//t/+z/7P/s/+7/7v/t/+3/7f/s/+z/6//t/+7/7v/t/+3/7f/t/+7/7P/s/+z/7P/s
/+z/7P/s/+z/7P/q/+r/7P/t/+7/7//t/+7/8P/w/+7/7v/t/+3/6//r/+v/7P/t/+7/
7//x//P/9P/0//P/8v/x//H/8v/0//T/9P/0//T/9//3//f/9f/2//b/9//8//r/+v/6
//r/+//9//7//v/+////AQACAAIAAQAAAAAAAAADAAQABgAGAAcABwAGAAcACwAMAAkA
CQAIAAcACQAKAAsACwALAAsACwALAAwADAAKAAoACwALAAkABwAIAAkACwANAAsACwAL
AAkABwAGAAYABgAIAAkACQAKAAcABgAFAAQABAAEAAQABAAGAAYABgAGAAYABgAGAAYA
BgAFAAUABQAFAAUABQAGAAYABQAEAAQABQAFAAYABgAFAAUABQAFAAYACAAKAAsACQAI
AAcABgAIAAgACAAHAAUABgAGAAYABAADAAMAAgADAAQABAAFAAMAAwADAAMAAQACAAMA
AwAFAAYABwAIAAYABgAFAAUABQAFAAUABAAEAAQABQAFAAQABAADAAMAAwADAAMAAwAE
AAUABwAIAAgACAAGAAUABAAEAAQAAwADAAMAAwADAAUABQAEAAQAAgACAAIAAgACAAEA
AQABAAMAAwAEAAQABAAEAAQABAADAAIAAQAAAAAAAQACAAMAAQAAAP///v8BAAIAAgAC
AAIAAwAEAAUABAAEAAQABQAEAAMAAgAAAAAAAAAAAAEAAQD///////8BAAIABAAFAAMA
AgAAAP//AQAEAAQAAwACAAEAAAABAAIAAwAEAAQABAAEAAQAAgACAAIAAgACAAIAAgAC
AAIAAgACAAMAAQADAAMAAwABAAEAAAAAAP7//v8AAAAAAQACAAMABAAHAAgACQAKAAkA
CQAJAAkACQAJAAkACgAKAAoACgALAA0ADgAPAA8AEAARABEAEwATABMAEwATABAAEAAQ
ABAAEQARABIAEQAQAA8ADwAPAAwACgAIAAUABAACAP7//v///////f/9//z/+//6//j/
+v/9////AQABAAEAAgACAP3//v/+//3/+f/1//X/+v8AAAsAHQAwAEEAVgBrAIYAqwDS
APYAEQEjAScBFwH0ANIAtQCRAG0AUQA/AC4AIgATAAEA9v/w/+z/8P/1//b/9P/z//H/
7//w//H/8v/z//P/9f/y//L/8v/y//L/8v/y//L/8v/y//L/8v/y//D/7v/v//H/8f/w
/+7/7f/s/+7/7v/t/+3/7//w//L/8//z//T/9P/z//H/8f/x//L/9P/0//T/9P/z//L/
8f/w//H/8v/x//L/8f/x//H/8f/v//D/8v/y//L/8v/x//H/8v/z//T/9v/4//j/+P/5
//b/9v/1//P/9f/1//b/+P/2//b/9v/2//j/+//7//v/+//8//z//f8AAP7//v/+/wAA
AQADAAQABAAEAAUABwAGAAYABQAEAAYABgAJAAoACAAIAAkACQAIAAkADQAOAA0ADQAM
AAsACwAMAA0ADQANAA0ADQANABAAEAAOAA4ADwAPAA0ACwAOAA8AEQATABAADwAOAAsA
DQAMAAwADAALAAsACgAKAAgACAAIAAgABgAGAAYABgAEAAQABAAEAAcACAAJAAoADAAL
AAsACwAKAAkACAAIAAkACQAJAAoACAAHAAcABgAJAAkACQAJAAgACAAIAAcABgAGAAYA
BgAGAAYABgAFAAcACAAIAAgABQAFAAYABgAGAAYABQAFAAYABwAIAAkACAAIAAgABwAI
AAgACAAIAAYABgAFAAUABAADAAIAAAD//wAAAgADAAYABgAFAAUAAwADAAMAAwABAAEA
AgACAAAAAAD+//3/AAACAAQABQADAAMAAwADAAEAAQAAAAAAAgACAAIAAgAAAP//////
//3//f/+//7/AQACAAMABAADAAIAAQAAAP///////////P/8//z//P/9//7//v/+//3/
/f/9//3/+v/6//r/+//+////AAAAAP///v/9//3////9//3//f/8//z//f/9//z//v/9
//n//P/7//r/+f/4//n/+v/8//3//f/9//3//f////7//v/+//3//v/9//z///8AAAEA
AwACAAMABAAFAAMAAwADAAMAAwADAAQABAAGAAYABwAJAAoACwALAAwADQANAA8ADwAR
ABEAEQAQABAAEAAQABAADAALAAgABgAFAAUABQAEAAMAAgAAAAAA/P/4//j/+f/7//n/
+f/5//n/+f/4//j/+P/3//b/9f/3//j/+P/3//T/9v/3//f/9//7//z/AgANABcAJAA1
AEgAYwCKALUA1gD2AA0BGQEVAf0A1AC0AJcAcwBVAEEAKwAaAAwA/f/t/+b/5v/m/+j/
6//s/+r/6//r/+v/6f/p/+n/6f/r/+3/6v/q/+3/7v/v//D/7//u/+3/7P/u/+7/7v/s
/+n/6f/q/+n/6//q/+r/6v/r/+z/7P/t/+3/7P/s/+v/7f/u/+7/7f/t/+3/7f/u/+z/
7P/s/+z/7f/u/+//8P/u/+7/7P/s/+v/6//r/+v/7f/u//D/8P/x//L/8v/z//H/8f/x
//L/8f/w/+//7//t/+7/7v/t//D/8f/z//b/9f/0//P/8v/0//f/9//3//f/+P/4//n/
+v/4//j/+P/7//3/AAACAAEAAAAAAAEAAgACAAEAAAD+//7/AQACAAMABAAGAAcABwAH
AAoACgAIAAkACQAJAAYABgAGAAUABgAHAAgACQAKAAoACAAIAAsACwAJAAcABwAHAAgA
CQAKAAsADAALAAkABgAEAAIAAAD///3//P///wAAAQACAP///v/9//z//P/8//z//P/+
//7//v/+//z/+//7//v//P/9//7/AAAAAP///v/+//////8AAAAA//////////8AAAIA
BAAFAAEAAAD///7/AAAAAAAA//8BAAIAAgACAAEAAQACAAIAAAAAAP////8BAAEAAQAB
AAMABAAFAAUAAQAAAP///v8BAAIAAgADAAMAAwADAAIA/f/8//z/+//9//7//v////3/
/f/9//3//////wAAAAD+//7//P/7//3//v///////f/9//3//f/+//////8AAP3//P/7
//r/+v/5//n/+f/6//v//f/+//z//P/8//z//P/8//z//P/7//v/+//7//z//P/8//z/
/f/+//7//v/8//v/+v/5//n/+v/7//3/+v/5//j/9v/3//j/+f/7/wEA/v/9//z/+//6
//j/+P/5//n//f/9//3//f/9//z//P/8//7/AAAAAAAA/v/+//7////+////AAABAAEA
AQABAAEAAwADAAQABAAEAAQABQAHAAgACQAJAAoACwALAA0ADQALAAsACwAKAAwADAAM
AAwACQAJAAcABgAHAAcABwAGAAIAAAD9//z//f/6//v//f/8//n/+P/3//X/9f/0//T/
9//3//f/9//2//b/9f/z//T/9v/1//H/7//t/+7/9v8FABUAKAA9AFAAZwCKALEA1ADy
AA0BGQEVAf0A2gC8AKEAfQBdAEcAMQAcAA4A+//n/+D/4v/k/+T/5//q/+z/7f/t/+3/
7P/r/+r/6f/n/+n/5v/m/+b/5v/m/+b/5//o/+n/6v/o/+j/6P/m/+b/5//p/+n/7P/s
/+3/7v/t/+z/6v/p/+r/6v/r/+v/6//s/+z/6//q/+n/6P/o/+r/6v/q/+r/6P/o/+j/
6P/q/+r/6P/o/+v/6//r/+v/7f/u//D/8P/v/+7/7P/r/+n/6f/p/+r/7f/u/+//8f/x
//L/8v/x/+//7//w//L/8P/w//D/8P/y//X/9f/1//f/+P/4//n//P/6//r/+v/7//v/
/P/8//7//v///wEAAgACAAEAAAAAAAAAAwAEAAQABAAFAAUAAQABAAQABAAGAAcABwAH
AAkACgALAAsACQAJAAkACQAKAAoACAAIAAcABwAFAAMAAQABAAIAAwADAAMAAwABAP3/
/P/+/w==
         </WaveFormData>
      </LeadData>
      <LeadData>
         <LeadByteCountTotal>10000</LeadByteCountTotal>
         <LeadTimeOffset>0</LeadTimeOffset>
         <LeadSampleCountTotal>5000</LeadSampleCountTotal>
         <LeadAmplitudeUnitsPerBit>4.88</LeadAmplitudeUnitsPerBit>
         <LeadAmplitudeUnits>��V</LeadAmplitudeUnits>
         <LeadHighLimit>2147483647</LeadHighLimit>
         <LeadLowLimit>268435456</LeadLowLimit>
         <LeadID>V6</LeadID>
         <LeadOffsetFirstSample>0</LeadOffsetFirstSample>
         <FirstSampleBaseline>0</FirstSampleBaseline>
         <LeadSampleSize>2</LeadSampleSize>
         <LeadOff>FALSE</LeadOff>
         <BaselineSway>FALSE</BaselineSway>
         <ExcessiveACNoise>FALSE</ExcessiveACNoise>
         <MuscleNoise>FALSE</MuscleNoise>
         <LeadDataCRC32>1816527584</LeadDataCRC32>
         <WaveFormData>
EAAQABAAEAANAAwACwAKABAAFgAcACIAMgBCAFIAYgB9AJgAswDOANoA5ADuAPgA4wDO
ALkApACMAHYAYABKAD0AMAAjABYAEQAOAAsACAAIAAgACAAIAAYABgAGAAYABAAEAAQA
BAAGAAYABgAGAAgACAAIAAgABgAGAAYABgAGAAYABgAGAAYABgAGAAYABgAGAAYABgAG
AAYABgAGAAgACAAIAAgABgAGAAYABgAIAAgACAAIAAgACAAIAAgABgAGAAYABgAGAAYA
BgAGAAgACAAIAAgACAAIAAgACAAKAAoACgAKAAkACAAHAAYACQAKAAsADAAMAAwADAAM
AA4ADgAOAA4ADAAMAAwADAANAA4ADwAQABIAEgASABIAEwAUABUAFgAYABgAGAAYABgA
GAAYABgAGAAYABgAGAAZABoAGwAcAB4AHgAeAB4AHgAeAB4AHgAgACAAIAAgACIAIgAi
ACIAIAAgACAAIAAgACAAIAAgAB4AHgAeAB4AHAAcABwAHAAbABoAGQAYABkAGgAbABwA
HAAcABwAHAAaABoAGgAaABgAGAAYABgAGAAYABgAGAAWABYAFgAWABYAFgAWABYAGAAY
ABgAGAAWABYAFgAWABYAFgAWABYAGgAcAB4AIAAfAB4AHQAcABoAGgAaABoAGgAaABoA
GgAYABgAGAAYABkAGgAbABwAGQAYABcAFgAWABYAFgAWABgAGAAYABgAGAAYABgAGAAY
ABgAGAAYABoAGgAaABoAGgAaABoAGgAYABgAGAAYABcAFgAVABQAFAAUABQAFAAVABYA
FwAYABgAGAAYABgAFgAWABYAFgAUABQAFAAUABYAFgAWABYAFQAUABMAEgAUABQAFAAU
ABUAFgAXABgAFgAWABYAFgAWABYAFgAWABYAFgAWABYAGAAYABgAGAAVABQAEwASABQA
FAAUABQAFgAWABYAFgAZABoAGwAcABkAGAAXABYAFQAUABMAEgAQABAAEAAQABMAFAAV
ABYAGAAYABgAGAAXABYAFQAUABQAFAAUABQAFAAUABQAFAAUABQAFAAUABcAFQAVABUA
EgASABIAEgATABUAFQAVABcAFwAYABgAFwAYABkAGQAbABsAGwAbABsAGwAbABsAHQAe
AB8AIQAjACMAJQAlACUAJAAjACIAJQAmACYAJAAiACEAIQAhACEAHQAdAB0AHAAbABkA
FQAUABQAEwASAA4ADAAOAA4ADwAOAA4ADgAOAA4ADgAPAA4ADQAMAAsADgAPABAAEAAO
AAoAAgD8//7/BgARABwAKgA6AEwAWwByAJIArwDMAOYA+wD/APgA4gDOAMAAqwCNAHYA
XwBNAD4ALQAZAAwABgABAP////8BAAMABAAEAAQAAwAFAAUABQAFAAMAAwADAAMA/v/9
//z/+v/+/wEABAAGAAUABAADAAAAAgACAAUABQACAAIAAgACAAAAAAD+//7/AAABAAEA
AAACAAIAAgACAAAAAAAAAAEAAwADAAMAAwABAAMAAwADAAUABQAEAAMAAgACAAEAAAAA
AAIAAgACAAMAAwAEAAUABAADAAMAAgAFAAUABQAGAAQABAAEAAMAAwAEAAQABgAEAAQA
BQAFAAYABwAHAAcACgALAAwADgAOAA0ADAAMAAsACwAOAA8ADQANAA4AEAASABQAFQAX
ABYAFwAYABoAGQAYABcAFgATABMAFQAWABcAGAAZABoAGAAZABkAGgAaABkAGQAaABoA
GQAZABkAGAAXABQAEwAUABQAFAAUABUAFgAVABUAFAAUABUAFQAUABMAEQAQABIAEQAR
ABIAEQAQAA8ADgAOAA4ADgAOABAAEAAQABAADgANAA0ADQALAAsACwANAA8ADgANAAwA
DAAMAAwADAANAA0ADQAOABAAEAARABEADQANAA4ADgAMAAwADAAMAAwADQANAAsADgAQ
ABEAEgAPAA4ADAALAAwADAAMAAwADAAMAA0ADQALAAsACwALAA0ADwAPABAADgAOAA4A
DgANAAsACgAKAAsACgAJAAgACwAMAA0ADgANAAwACgAJAAoACgAJAAgABgAHAAcABwAJ
AAkACQAJAAYABgAGAAYABwAIAAkACwALAAoACgAKAAgACAAIAAgABwAHAAcABwAHAAcA
BwAFAAUABgAGAAUAAwAEAAQABAAHAAkACgALAAgACAAIAAgABwAGAAUABAAGAAcABgAH
AAQAAwADAAIABAAFAAQABQAFAAYABgAGAAMAAgACAAIABwAGAAgABgAGAAYABgAGAAYA
BgAGAAgACAAIAAgABQAEAAMAAgAEAAQABAAEAAgABwAIAAkABwAGAAUABAAHAAkACQAJ
AAgABwAHAAYACQAKAAsACwANAA0ADQANAAsACwALAAsADwAQABEAEwARABEAEwATABQA
FAAUABQAFQAWABYAFAAVABUAFgAXABcAEwATABMAEwATABIADwAMAAoABwAEAAQAAgAE
AAQABQAEAAQABAACAAIAAgADAAMAAwADAAMABQAFAAUABAAGAAQA/v/8//r/+P/9/wgA
EAAeAC4APwBSAGgAhQCkAMIA3wDvAPwA+ADkAM4AvQChAIAAZwBVAEQAOQApABQABgAD
AP//+//7//3//v/+//7//f/9//3//f/9//r/+f/4//f/+P/5//r/+v/5//n/+f/4//j/
+P/4//b/9v/2//n/+f/5//r/+//8//z//P/6//r/+//7//r/+P/3//b/9f/0//f/+P/5
//v/+//7//v/+//5//v/+//7//n/+f/4//f/+f/6//r/+v/6//z//P/8//7//f/9//3/
/f/9//7//v/9//3//f/+/wAAAAAAAP///P/8//v//P///wAAAgADAAIAAwADAAMAAwAD
AAMABAAHAAcABwAIAAcABwAKAAsACwALAAwADgAMAAwACwALAA4ADwAQABIAFAAUABQA
FAASABEAEgASABMAFAAVABYAFAAVABUAFgAVABMAEgASABMAEwAUABUAFgAXABYAFwAX
ABYAFQAUABIAEgAQAA8ADgAOAA8ADwAPAA8ADgAOAA4ADQANAA4ADAAMAAwADAAOAA4A
DgAOAA4ADgAOAA4AEAAPAA8ADwAPAA8ADwARABAADgAMAAoACgAKAAoACgALAAsACwAM
AAwADAANAA0ADAANAA8AEAAOAA4ADgAOAA4ADwAPAA0ACwAMAAwADAAMAAwACwALAA4A
DgAOAA4ADgAOAA8ADwAPAA8ADwAPAAwACwAIAAYABwAIAAkACgAIAAcABwAIAAsADAAN
AA4ADQAMAAsACgAKAAoACQAJAAwADAALAAoACgALAAsACwANAA0ADQANAAoACgAKAAoA
CgAKAAoACwANAAwADAAMAAoACgAKAAoACQAJAAkACQALAAsACwAJAAkACgAKAAkACwAM
AAwADAAKAAsACwALAAoACgAKAAoADAAMAAwADAAMAAsACAAHAAkACQAKAAoACQAJAAcA
BwAJAAoACgAKAAoACgALAAwACQAIAAYABgAGAAYABgAHAAgACQAKAAgACAAIAAgACgAK
AAoACgAMAAwADAAMAAsACgAJAAgACAAIAAgACAAKAAoACgAKAAoACgAKAAoACQAIAAcA
BgAKAAoACgAKAA0ACwALAAsACAAIAAgACAAJAAsACwALAAoACQAJAAgADAAOABAAEQAP
AA8ADwAPAA8ADwAPAA8AEwAUABUAFwAXABcAGQAZABoAGgAaABoAGwAcABwAGgAcABsA
GwAbABoAFQAUABMAEwATABIADwANAAwACgAIAAYABAAGAAYAAwACAAIAAgACAAIAAgAD
AAUABQAFAAUABwAHAAcABgAAAP7//P/4//j//P8FABAAHAAuAEIAVQBoAIIAowDCAN4A
8QD9AP4A8gDcAMYAqwCLAHIAXwBPAEAAMQAfAAwABAABAP3/+////////P/8//z/+//7
//v/+//7//3//f/9//3/+f/5//n/+P/2//f/+P/4//j/+P/4//b/+P/4//v/+//4//j/
+P/4//j/+P/2//b/+v/7//v/+v/8//z//P/8//v/+v/5//n/+f/5//n/+f/3//n/+f/5
//f/9//2//X/9v/4//n/+v/4//r/+v/6//z/+//7//v/+f/5//r/+v/6//n/+P/4//n/
+v/7//v//f/+//7/AAD+//7//////wIAAwADAAMAAwADAAMABAAFAAUABQAGAAUABQAI
AAkACAAHAAcACAAKAAoACQAJAAoACwAMAA4ADgAOAA4ADgALAAsADQAOABAAEAAQABAA
EAARABEAEgAUABMAEwAUABEADwAOAA0ADgAPAA4ADwAQABAAEAAQABIAEgAQAA8AEAAQ
ABEAEQAQAA8ADQAMAAoACQAJAAoADAAMAAwADAANAA4ADwAQAA0ADAALAAoADAALAAsA
CwAJAAkACQALAAwADAAMAAwACgAKAAoACgAKAAkACAAIAAkACgAMAA0ACQAJAAoACgAK
AAoACgAKAAgACQAJAAcACQAKAAoACgALAAwADAANAAwADAAMAAwACgAKAAsACwAJAAkA
CQAJAAkACQAHAAYACQAKAAsADAAKAAkACQAKAAsACgAJAAgACQAKAAsADAAMAAwACwAL
AAoACgAJAAgACgALAAsACwAJAAkACQAJAAoACgAKAAoACAAIAAgACQALAAoACgAKAAoA
CgAKAAoACgAJAAgABwAIAAkACgAJAAcACAAIAAcACQAKAAoACgAIAAkACQAJAAoACgAK
AAoACQAIAAcABgAIAAkACAAJAAkACQAKAAoACQAJAAcABwAHAAgACAAIAAkACAAIAAgA
BQAIAAoACAAIAAgACAAIAAgACAAIAAYABgAGAAYACAAIAAgACAAGAAYABgAGAAgACAAI
AAgACgAKAAoACgAJAAgABwAGAAYABgAGAAYACAAIAAgACAAFAAYABQAEAAYACQAHAAcA
CQAIAAgACAAHAAcACAAHAAcABwAHAAgACAAJAAoACwAJAAkACQAJAAgABwAGAAUABQAH
AAgACQANAA0ADQAPABAAEgATABQAEgATABQAFAARABAADgANAA4ADwAMAA0ADwAPAA8A
DgAKAAcABQACAAAA/v/8//7/AAD///7//v/8//z//P/8//3//f/9//3/+//7//v/+//8
//z/+v/4//b/8v/w//f/BAAOABwALgA/AFQAaACDAKIAwgDZAOkA8ADqANgAxgC1AJcA
dgBdAE0APgAvAB8ACgD8//f/9//1//X/9f/0//T/9P/z//H/8f/x//H/8//z//P/8//v
/+//7//u/+7/7//w//D/8P/w//D/7v/w//D/8//z//T/9P/0//T/8v/y//D/8P/w//H/
8f/w//D/8P/w//D/8P/w//D/8f/z//P/8//z/+//8f/x//H/8//z//L/8f/v//D/8P/w
/+7/8P/w//D/8//z//T/9f/1//X/9v/2//f/9//3//j/9v/2//b/9f/z//T/9P/2//j/
+P/5//n//P/9//3//f/8//v/+v/6//z//f/+/wAAAQABAAQABQAHAAcACAAKAAgACAAH
AAcACAAJAAoADAAMAAwADAAMAAkACQALAAwADgAOAA4ADgAPABEAEgAUABIAEQARABIA
EgARABEAEQATABMAEQARABEAEAAPAA4AEAAQAA4ADQAMAAwADQANAAsACwAKAAoACgAJ
AAkACgALAAwADQAOAA4ADgAOAA4ADQAMAAsACgAKAAkACQAJAAcABwAHAAkACwAKAAkA
CAAKAAoACgAKAAgABwAGAAYABwAIAAoACwAKAAsADQAOAAwADAAMAAwACwALAAoABwAJ
AAoACgAKAAwADAALAAsACwAKAAkACAAJAAoADAANAAwACwAKAAkACgALAAoACgAKAAoA
CgAKAAcABQAEAAQACAAIAAgACAAKAAoACgAKAAoACgAJAAkACgAKAAkACAAGAAcABwAH
AAkACQAJAAkACAAIAAgACAAKAAoACgALAAoACAAHAAYABgAGAAYABgAHAAcABwAHAAcA
BwAHAAUABQAGAAYABQAHAAgACAAIAAYABwAHAAcABgAGAAYABgAGAAYABgAGAAgACQAI
AAkABwAHAAgACAAHAAcABQAFAAUABgAGAAYABQAEAAQABAAJAAwACgAHAAYABQAEAAQA
BAAEAAQABgAGAAYABgAGAAYABgAGAAQABAAEAAQABgAGAAYABgAEAAQABAAEAAIABAAE
AAQABAAHAAUABQAFAAQABAAEAAYABwAJAAkACwALAAsADAAMAA0ADgAPAA4ADQAMAAsA
DQANAA0ADQALAA0ADgAPAA8ADwAPABEAEwAUABQAFAASABMAFAAUABAAEAAPAA8AEQAR
AA0ADQAPAA8ADwAOAAsACQAIAAYAAgAAAP7/AAAAAP///v/+//7//v/+//7/////////
//////////////7//v/8//b/9P/4//7/BQAQAB4ALgA8AE0AZgCIAKcAxgDaAOkA6wDi
ANAAwACuAI8AcwBeAEsAOQAuAB8ACQD8//b/8//1//f/9f/3//b/9v/2//X/9f/1//X/
9f/1//X/9f/1//X/9f/1//T/9f/3//n/+v/3//b/9f/y//T/9P/3//f/9v/2//b/9v/2
//b/9P/0//b/9//3//b/9v/2//b/9v/2//b/9v/3//f/9//3//f/9f/3//f/9//3//f/
9v/1//X/9v/2//b/9v/4//j/+P/3//X/9P/z//L/8f/x//D/9P/1//b/+P/4//j/+P/3
//f/+P/4//r//P/8//3//f/9//3//P/7//v/+//7//z/+//7//v//P//////AgADAAUA
BQAGAAgABgAGAAUABQAEAAUABgAIAAYABgAGAAYABwAHAAkACgAMAAwADAAMAAwADQAN
AA4ADgANAA0ADgAMAAsACwALAAkACQAHAAcACgAKAAoACgAJAAgABQADAAQABAAFAAUA
AwADAAIAAgAFAAUABgAIAAgACAAIAAgABwAGAAUABAACAAIAAgACAAQAAwADAAMABAAF
AAYACQAGAAQAAgAAAP///v/9//z/AAADAAYACgAGAAQAAwABAAAAAQADAAQABgAGAAYA
BgAFAAUABAABAAIABAAFAAYABAAEAAMAAwADAAIAAQAAAAIAAgADAAMABQAFAAUABQAH
AAcABQAEAAQABAAEAAQABAADAAMABAAGAAYABgAGAAQABAAEAAQABAAEAAMAAwAGAAYA
BQAEAAIAAwADAAMAAwADAAMAAwAAAAAAAAAAAAEAAgADAAUABQAEAAQABAAEAAQABAAE
AAMAAwADAAMABQAFAAUAAwADAAQABAADAAIAAgABAAAAAQADAAQABQACAAIAAgACAAIA
AgACAAIAAQABAP////8BAAEAAgACAAMAAwABAAEAAQACAAIAAgABAAAAAAAAAAEAAgAA
AAIAAgACAAIAAgACAAIAAgAAAAAAAAACAAAAAAAAAAMAAQABAAEAAAACAAIAAgADAAUA
BQAFAAUABAAEAAMAAwAGAAcABwAHAAkACQAJAAkACQAJAAkACwAMAA0ADwAPAA0ADwAP
ABAAEAAQABAAEQAUABQAEgASABMAEwATABMADgANAAwACwALAAoABwAFAAMAAAD9//r/
+v/8//z/+//7//z//f/+//3//P/8//v//f/9//3//f/7//v/+P/0//T/9P/y//L/9P/9
/wgAEgAgADAAPQBUAHYAmQC2ANAA3wDlAOQA2ADCALAAmwB7AGAATwA9ACgAFwAFAPj/
9v/3//P/8//z//H/8P/w//D/7//x//H/8f/x//L/8//0//X/8v/x//D/7v/u/+//8P/w
//L/8v/y//D/8P/w//P/8//w//D/8P/w//D/8P/u/+7/8P/x//H/8P/u/+7/7v/u//D/
8P/w//H/8P/v/+7/7f/u//H/8v/z//P/8//y//H/7//w//D/8P/y//T/9P/0//T/8//z
//P/8//z//T/9P/0//P/8v/y//T/9P/0//P/8//0//T/9v/4//j/+f/5//n/+f/4//f/
+f/5//n/+v/7//v/+//8//////8CAAMAAQABAAIABAAGAAYABQAFAAUABQAFAAYABgAG
AAYABgAGAAcACgAMAAsACgAJAAgACAAJAAkACgAMAAsACwAMAAsACQAIAAcACQAJAAcA
BwAIAAgACAAIAAoACgAIAAcABAAEAAUABQADAAMAAgACAAIAAQABAAIAAgACAAIAAgAA
AAAAAAAAAAIAAgACAAIAAAD///////8AAAEAAgAFAAMAAgABAAAAAAAAAAAAAAADAAMA
AwAEAAIAAgADAAMAAgADAAUABgAEAAQABAAEAAUABwAIAAcABAAEAAMAAgAAAAAA////
/wEAAgADAAQAAgACAAMAAwADAAMAAwADAAMAAwABAAAAAQACAAMABAAEAAMAAwAEAAUA
BAADAAIAAAAAAAAAAAACAAIAAQABAAIAAgABAAAA/v////////////////////7//v/+
//7//v/+//7///////7//v/+/wAAAAAAAAAA//////////8BAAEAAQD///3//v/+//3/
//8AAAAAAAAAAAEAAQABAP7//v/+//7//P/8//z//P/+/////v////////8AAAAA////
//3//f///wAAAAAAAP///v/+//7/AwACAAAAAAAAAAAAAAAAAAAAAAAAAP7//v/+//7/
/v/+//7//v8AAAAAAAAAAAMAAQABAAEAAAAAAAAAAAADAAUABQAFAAIAAQABAAAAAwAE
AAUABQAFAAUABQAFAAYABwAIAAkACwAMAA0ADwANAA0ADwAPAA4ADgAOAA4AEAASABMA
EgAQAA8ADwAPAA8ACwALAAsACwALAAoABwAFAAQAAgAAAP7//P/+//7/+//6//r/+v/7
//z//f////7//f/8//v//f/9//3//P/6//r/9v/0//L/+P8BAAoAFgAkADQARQBWAHAA
jwCuAMwA4wDtAO4A4gDKALgAoQCBAGgAVQBDADQAJwATAP7/+P/3//f/9//3//X/9P/0
//T/8//1//X/9f/1//P/8//z//P/8f/x//H/8P/v/+//7//u/+//8P/x//D/8P/w//P/
8//y//L/8v/y//T/9P/y//L/8//z//L/8P/x//L/8//0//L/8v/y//P/8f/x//H/8f/v
//H/8f/x//P/8//y//H/8//0//T/9P/y//T/9P/0//T/8//z//P/8//z//T/9P/3//f/
9//4//r/+v/6//n/+P/4//f/+P/6//r/+//7//r/+//7//v/+//7//v//P/+////AAAC
AAEAAQAEAAUAAwADAAQABgAIAAgABwAHAAYABwAIAAoADAAMAAwADAANAA0ADwAQAA8A
DgANAAwADgAPAA8AEAAQAA8ADwAQABAADwAPAA8ADQANAAsACwAOAA4ADgAOAA4ADgAM
AAsACgAKAAsACwANAA0ADAAMAAkABwAGAAYACAAIAAgACAAKAAoACgAKAAoACgAKAAoA
CAAHAAcABwAHAAcABwAJAAkACAAHAAYACAAIAAgACAAJAAkACQAKAAwADAANAA0ACgAJ
AAkACAAKAAoACgAKAAgACQAJAAcABgAGAAUABAAFAAYABgAHAAgACAAIAAgABgAGAAcA
BwAIAAkACgALAAsACwAJAAgACAAIAAgACAAIAAcABwAIAAkACAAHAAYACAAIAAgACAAJ
AAoACgALAAwADAALAAoACAAJAAkACQAJAAkACQAJAAkACgALAAwACwAKAAkACQAJAAgA
CAAIAAkACgALAAwADQANAA0ADQAMAAsACgAHAAgACgALAAsACQAKAAoACgAKAAsACwAL
AA0ADgAPABAADgAOAA4ADgAOAA0ACgAJAAkACQAKAAoACwALAAkACQAKAAwADQAOAAwA
CgAJAAgACwAOAAwACgAKAAoACgALAAwADQAOAAwADAAMAAwACgAKAAoACgAKAAoACgAK
AAoACgAMAAwACgAKAA0ACwAJAAkACAAIAAgACAAJAAsADQANAA0ADQAQABAAEQASABMA
EwATABMAEQARABEAEQARABEAEwAUABUAFwAXABcAGwAbABwAHAAeAB4AHwAgAB8AHAAb
ABkAGgAbABwAGQAXABcAFwAXABQAEQAPAA4ADgAMAAoACAAKAAoACQAIAAcABgAFAAQA
BwAJAAoACwALAAsACwALAAcACAAIAAgABAAAAP7/AgAHABAAHAAsADoASQBaAHAAjQCu
AM4A5wD3APwA+ADiAMwAtwCZAHgAYwBTAEQANwAnABYACgADAP//AQAHAAcABAACAAAA
/f/+////AAABAAEAAQABAAEA/////////v/8//3//v/+/wAAAAAAAP7//P/8///////9
//z/+//6//z//P/6//r//f///wAAAAD+//7//v/+//z//P/8//3//v///wAAAQD9////
///////////+//3/+//8//z//P/8//7//v/+/wAA////////AQABAAIAAgADAAMAAwAE
AAMAAgABAP//AQACAAIABAACAAIAAwADAAYABwAHAAcABQAFAAUABgAJAAkACQAKAAsA
CwAOAA8ADQANAA4AEAAQABAADwAPABAAEQASABQAFAAUABQAFAAVABUAFwAYABYAFgAW
ABYAFAAVABUAFgAYABcAFwAYABoAGQAZABkAGQAZABcAFwAYABgAGAAYABYAFgAUABMA
EwAUABYAFwAWABUAEwASABAADwAPABAAEAAQABAAEAAOAA4ADgAOAA8AEAARABIAFAAT
ABMAEwASABEAEAARABIAEgASABIAEAAQABAAEAARABEAEQASABEAEAAQAA8ADQANAA4A
DgAOAA4ADgAOAA4ADwAPAA0ADQAOAA4ADgAQABAADwAPABIAEgASABIAEQAQABAADwAP
AA8ADwAPABEAEQAPAA4ADQAMAAsACgAMAAsACwAMABAAEAAQABAAEAAQABAAEAAOAA4A
DQANAAwADAALAAoADQAPABAAEQAQAA8ADgANAAwADAAMAAwADgAOAA4ADwANAAwADAAM
AAwADAAMAAwAEAARABIAEwAQAA8ADgALAAsADAAMAAsACQAKAAoACgAKAAsACwALAAwA
DAAMAAwACgAKAAoACgAMAA0ADAANAAsACwAMAAwADwAPAA0ADQANAA4ADgAOAAsADgAM
AAoACgAIAAgACAAIAAoADAAMAAwADAAPAA0ADQAPAA4ADgAOAA0ADQAOAA0ADgAPABAA
EgASABMAFAAVABMAEwATABMAEwATABMAEwAVABcAGAAZABsAGwAbAB0AHwAgACAAIAAg
ACEAIgAiACAAIAAfAB8AHAAbABYAFQAVABUAFQAUABQAEwATABIADgAMAAoADAAMAAsA
CgAKAAwADAAMAAwADAALAAoACQALAAsACwALAAgACAAKAAoACgAKAAwADwAYACAAKgA2
AEMAWAB4AJsAuADUAOkA9QD4AOwA1AC+AKcAiQByAGEATQA6AC8AIQAOAAYABQADAAMA
BwAFAAIAAgACAAEA//////////8AAAEAAgADAAMABQAHAAgABwAHAAcABgAIAAgACAAG
AAMAAgAEAAMAAgACAAIAAgADAAQAAwAEAAMAAwACAAAAAwAEAAUABgAGAAYABgAHAAYA
BQAEAAMAAgAFAAYABwAFAAUABAADAAEAAgACAAIAAwAGAAcACAAKAAkACQAJAAgABwAH
AAYABQAFAAUABgAEAAQABAADAAYACAAJAAwACgAKAAsACwAOAA8ADwAPABEAEQARABIA
EgARABAAEAASABMAFwAZABgAFwAXABgAGgAaABkAGQAZABkAGQAaABsAHAAdAB4AHwAf
ACEAIgAkACQAJAAkACEAIQAgACAAIQAhACIAJAAiACEAIQAhACMAIwAhACEAIgAiACIA
IgAlACYAJQAlACIAIAAfAB0AHAAbABkAGAAbABsAHAAeABsAGgAZABgAGAAYABgAGAAY
ABgAGAAYABgAFwAXABcAGAAZABoAHQAfAB4AHQAcABwAHAAcABwAGwAbABsAHAAfACAA
IgAjAB4AHQAdABwAHgAeAB4AHgAfACEAIgAhACEAIgAiACIAIAAgAB8AHwAiACIAIgAi
ACQAJAAlACUAIwAjACMAIwAmACcAJgAmACgAKAAoACgAJgAjACEAIAAjACQAJQAmACUA
JAAjACIAIwAkACQAJQAkACQAIwAiACMAJQAmACcAJQAlACUAJQAlACYAJwAoACcAJgAl
ACUAJQAkACQAJAAlACYAJwAoACcAJwAnACcAJwAnACcAJQAlACYAJgAlACcAKAAoACgA
KAApACkAKQAmACYAJgAmACcAKAApACoAKgApACYAJQAnACcAKAAoAC0AKgApACgAJwAm
ACQAJgAmACYAJwArACoAKwAtACwALAAsACwALQAvAC8ALQAtAC0ALgAwADEAMgAzADEA
MQAxADEAMwAzADMAMwAzADUANgA3ADsAOwA7AD0APQA+AD4APgA8AD0APgA+AD4APgA9
AD0APQA9ADkAOQA5ADkAOQA4ADcANQA0ADIAMQAwAC8AMgAxAC8ALQAsACoAKgAqACoA
LQAtAC0ALQAsACsAKgApACoALAAqACgAJgAkACIAKQAyAEAATgBeAG0AfgCcAL0A2ADy
AAsBGQEaAQ4B+ADmANEAsQCaAIcAcwBgAFEAPwAsACIAIwAjACEAIwAlACYAJgAmACUA
JQAlACUAJQAkACMAIgAhACEAIQAhACAAIgAjACQAJAAiACIAIgAgACIAIgAlACUAJgAm
ACYAJgAoACgAJgAmACYAJwAnACYAJgAmACYAJgAkACQAJAAlACUAJQAlACUAIwAlACUA
JQAnACcAJgAlACcAKAAoACgAKgAsACwALAArACkAKAAnACUAJQAmACYAKAApACoALAAs
ACwALAArACsALAAsAC4ALAAsAC0ALQAwADEAMQAxADMAMwAzADQANQA1ADUANgA2ADUA
NwA3ADgAOQA7AD4APgA+AD0APQA+AD8AQABCAEIAQgBCAEIAPwA/AEEAQgBEAEQARABE
AEYARwBHAEgASABHAEcASABGAEUARQBFAEUARQBDAEMAQwBCAEEAQABCAEIAQAA/ADwA
PAA/AA==
         </WaveFormData>
      </LeadData>
   </Waveform>
</RestingECG>
