# Supplementary material for: Detection of Left Atrial Enlargement Using a Convolutional Neural Network-Enabled Electrocardiogram
Source: Front Cardiovasc Med. 2020 Dec 17;7:609976. doi: 10.3389/fcvm.2020.609976 (PMC7773668; doi:10.3389/fcvm.2020.609976)
Supplement: Supplementary file 4 [file Data_Sheet_4.ZIP › normal3/1802031609_1036_0000001V.XML]

<?xml version="1.0" encoding="Windows-1252"?>
<!DOCTYPE RestingECG SYSTEM "restecg.dtd">
<RestingECG>
   <PatientDemographics>
      <PatientID>1802031609</PatientID>
      <PatientAge>71</PatientAge>
      <AgeUnits>Years</AgeUnits>
      <Gender>Male</Gender>
      <PatientLastName>guojinxiang</PatientLastName>
   </PatientDemographics>
   <TestDemographics>
      <DataType>Resting</DataType>
      <Site>1</Site>
      <AcquisitionDevice>MAC55</AcquisitionDevice>
      <Status>Unconfirmed</Status>
      <Priority>Normal</Priority>
      <AcquisitionTime>10:53:29</AcquisitionTime>
      <AcquisitionDate>07-28-2016</AcquisitionDate>
      <CartNumber>1</CartNumber>
      <AcquisitionSoftwareVersion>009C</AcquisitionSoftwareVersion>
      <XMLSourceVersion>MAC5000 v1.0</XMLSourceVersion>
   </TestDemographics>
   <RestingECGMeasurements>
      <VentricularRate>56</VentricularRate>
      <AtrialRate>56</AtrialRate>
      <PRInterval>162</PRInterval>
      <QRSDuration>94</QRSDuration>
      <QTInterval>404</QTInterval>
      <QTCorrected>389</QTCorrected>
      <PAxis>46</PAxis>
      <RAxis>56</RAxis>
      <TAxis>26</TAxis>
      <QRSCount>9</QRSCount>
      <QOnset>217</QOnset>
      <QOffset>264</QOffset>
      <POnset>136</POnset>
      <POffset>191</POffset>
      <TOffset>419</TOffset>
      <ECGSampleBase>500</ECGSampleBase>
      <ECGSampleExponent>0</ECGSampleExponent>
   </RestingECGMeasurements>
   <Diagnosis>
      <Modality>Resting</Modality>
         <StatementCount>2</StatementCount>
         <LabelText>12SL ��ϳ���</LabelText>
      <DiagnosisStatement>
         <StmtFlag>ENDSLINE</StmtFlag>
         <StmtText>����Ķ�����</StmtText>
      </DiagnosisStatement>
      <DiagnosisStatement>
         <StmtFlag>ENDSLINE</StmtFlag>
         <StmtText>�ٽ� ECG</StmtText>
      </DiagnosisStatement>
   </Diagnosis>
   <Waveform>
      <WaveformType>Rhythm</WaveformType>
      <WaveformStartTime>0</WaveformStartTime>
      <NumberofLeads>8</NumberofLeads>
      <SampleType>CONTINUOUS_SAMPLES</SampleType>
      <SampleBase>500</SampleBase>
      <SampleExponent>0</SampleExponent>
      <HighPassFilter>16</HighPassFilter>
      <LowPassFilter>150</LowPassFilter>
      <ACFilter>NONE</ACFilter>
      <LeadData>
         <LeadByteCountTotal>10000</LeadByteCountTotal>
         <LeadTimeOffset>0</LeadTimeOffset>
         <LeadSampleCountTotal>5000</LeadSampleCountTotal>
         <LeadAmplitudeUnitsPerBit>4.88</LeadAmplitudeUnitsPerBit>
         <LeadAmplitudeUnits>��V</LeadAmplitudeUnits>
         <LeadHighLimit>2147483647</LeadHighLimit>
         <LeadLowLimit>268435456</LeadLowLimit>
         <LeadID>I</LeadID>
         <LeadOffsetFirstSample>0</LeadOffsetFirstSample>
         <FirstSampleBaseline>0</FirstSampleBaseline>
         <LeadSampleSize>2</LeadSampleSize>
         <LeadOff>FALSE</LeadOff>
         <BaselineSway>FALSE</BaselineSway>
         <ExcessiveACNoise>FALSE</ExcessiveACNoise>
         <MuscleNoise>FALSE</MuscleNoise>
         <LeadDataCRC32>1521085479</LeadDataCRC32>
         <WaveFormData>
JgAmACYAJgAkACQAJAAkACQAJAAkACQAIgAiACIAIgAiACIAIgAiACAAIAAgACAAHwAe
AB0AHAAZABYAEwAQAA4ADgAOAA4ACwAIAAUAAgACAAIAAgACAAEAAAD///7//f/8//v/
+v/6//r/+v/6//r/+v/6//r/+f/4//f/9v/3//j/+f/6//f/9v/1//T/9//4//n/+v/4
//j/+P/4//r/+v/6//r/+//8//3//v/9//z/+//6//r/+v/6//r/+v/6//r/+v/6//r/
+v/6//v//P/9//7//v/+//7//v/+//7//v/+//3//P/7//r//P/8//z//P/8//z//P/8
//r/+v/6//r/+v/6//r/+v/6//r/+v/6//z//P/8//z/+v/6//r/+v/8//z//P/8//z/
/P/8//z/+f/4//f/9v/2//b/9v/2//f/+P/5//r/+P/4//j/+P/5//r/+//8//3//v//
/wAA/v/+//7//v8AAAAAAAAAAP7//v/+//7/AAAAAAAAAAD+//7//v/+//z//P/8//z/
/v/+//7//v/8//z//P/8//7//v/+//7//P/8//z//P/9//7///8AAP7//v/+//7//f/8
//v/+v/7//z//f/+//3//P/7//r/+//8//3//v/+//7//v/+//3//P/7//r//P/8//z/
/P/8//z//P/8//z//P/8//z//P/8//z//P/7//r/+f/4//n/+v/7//z/+//6//n/+P/6
//r/+v/6//j/+P/4//j/+v/6//r/+v/8//z//P/8//r/+v/6//r/+P/4//j/+P/6//r/
+v/6//z//P/8//z//v/+//3//f/7//v/+v/6//v//f/+/////f/9//3//f/9//3//f/+
//7/AQAEAAQAAwAEAAQABwAIAAgABwAHAAgABgAEAAQAAgAAAP7//v8AAAAAAAD9//v/
+v/6//f/+f/3//X/9f/1//X/9f/1//T/9P/1//X/9//1//X/9v/1//T/8//x//H/8f/x
//H/9P/0//P/8//w//D/8v/x//P/+f/4//D/8P/1//v/AAAFAAcACwAWACcAPABOAFgA
YQBuAHYAeACAAIYAfQBlAFYAUgBHADQAHgAVAA8ABQADAAUAAgD//wAA///9//r/+v/7
//z/+f/3//X/9f/1//T/8//z//T/9P/1//b/9f/2//b/9v/y//H/8P/v//D/8P/x//H/
7//y//L/8f/0//f/+P/3//L/9P/2//X/9f/z//X/9v/4//j/+P/5//j/9//4//j/+f/7
//z//P/8//z//P/9////AAABAAIAAAD/////AQAAAAEABAAEAAUAAwAFAAcABwAHAAgA
CgAJAAsACwAMAA8AEAARABIAEQASABMAEwAVABcAFwAXABkAGwAcAB4AHAAcABwAHgAj
ACQAJQAnACQAIgAhACEAIQAhACIAIgAgAB8AHgAaABoAGgAbABwAHAAcABgAFwAVABYA
FgAWABIADwANAAsACwAKAAkABwABAAAA///+//3//v/8//3/+//7//r/9//5//n/+f/5
//j/+P/4//f/9P/0//T/9P/y//L/8v/y//L/8P/w//L/8//0//b/9//2//X/9P/z//L/
9f/2//b/9f/0//P/8v/0//T/9P/2//b/9v/2//b/+P/2//T/9P/2//b/9f/0//T/9P/3
//T/8v/y//P/9P/0//T/9P/0//b/9f/1//b/9//3//b/8//z//T/9P/0//L/8//z//X/
9P/1//b/+P/3//T/8//y//P/8P/w//H/8f/w//D/7//t/+//8P/w//H/8v/y//H/8P/x
//D/7f/u/+//8v/z//D/8f/w/+7/8P/y//L/8f/t//H/8f/t/+//7//v/+//7f/u/+//
7//w//D/8P/w/+3/7P/t/+3/7v/v/+7/7f/u/+7/7//v//H/8f/x//D/7v/u//D/8P/w
/+7/8f/x//H/8P/w//H/7//u/+3/7f/w//D/8P/w/+7/7v/u/+7/7v/u//D/8P/y//D/
8P/v//H/8f/x//L/6P/f/+j/9P/x//D/7//u/+z/7P/s/+z/7v/u/+7/7v/s/+z/7P/s
/+7/7v/u/+7/7v/u/+7/7v/s/+z/7P/s/+z/7P/s/+z/6//q/+n/6P/r/+z/7f/u/+z/
7P/s/+z/6v/q/+r/6v/s/+z/7P/s/+z/7P/s/+z/6v/q/+r/6v/q/+r/6v/q/+r/6v/q
/+r/6//s/+3/7v/t/+z/6//q/+v/7P/t/+7/7f/s/+v/6v/o/+j/6P/o/+v/7P/t/+7/
7P/s/+z/7P/u/+7/7f/t/+//7//u/+7/7P/t/+3/7f/u/+//8P/x//D/7//u/+7/7//z
//f/+P/2//j/+f/9/wAAAAD////////+//3//v/8//r/+P/4//r/+v/6//f/9f/0//T/
8f/x/+//7f/t/+//7//v/+//7v/u/+//7//v/+3/7f/u/+//8P/x//H/7v/t/+z/6//u
/+7/7f/t//D/7v/u//H/8//1//T/8P/u//P/+f/6//f///8LABQAIwA6AE4AXABnAHIA
fgCGAIwAjAB/AGkAWgBSAEUANgAqABsACQABAAMABQACAP///P/7//3/AAD6//f//P/7
//f/+f/5//f/9P/x/+//8P/w//H/8v/z//T/9P/0//H/8f/x//H/8//y//L/8f/x//T/
9P/z//P/9f/1//P/8f/0//f/9//0//H/8v/y//X/9v/3//n/9//3//n/+v/6//v/+//6
//r/+v/6//v/+//6//n/+P/7//v//P///wAAAQAEAAQAAwABAAMABQAGAAcACQAMAA0A
DwAPABAAEgAUABYAGAAYABgAGAAXABwAHwAgACEAHgAfAB8AIAAfAB4AHQAeACEAIgAj
ACUAJwAmACYAJwApACkAKgAqACgAJwAmACIAIQAgACAAIAAjACQAIQAhAB0AHAAaABgA
FwAXABgAGQATABAADQAJAAUABAADAAIAAwAEAAIAAwABAAEAAAD9///////////////+
//3/+//9//7///8AAP///v/9//z/+v/4//j/+v/6//r/+//7//3//f/9//3/+//9//3/
/P/6//r/+v/6//r/+v/6//z//P/8//z//P/+//z/+v/6//v//P/8//z//P/8/////P/8
//z//f/+//z//P/8//z//P/7//v//P/9//3//P/5//n/+v/6//r/+v/7//v//f/7//v/
+//8//r/+P/4//j//f/6//r/+//7//r/+v/5//j/+f/5//j/+f/6//r/+f/5//v/+//5
//f/9//5//n/9//5//n/+P/4//r/+v/5//f/+//7//f/+f/5//n/+f/2//b/9v/1//b/
+P/6//z/+f/4//n/+f/7//v/+f/3//f/+P/6//v/+f/5//n/+P/6//r//P/8//r/+P/7
//v/+//6//r/+//9//z/+//7//z//P/8//z//P/8//z//P/7//r/+//6//v/+v/7//v/
+v/5//j/+P/6//f/+v/+//z//P/8//z/+v/6//r/+v/6//r/+v/6//v//P/9//7/+//6
//n/+P/6//r/+v/6//r/+v/6//r/+v/6//r/+v/4//j/+P/4//n/+v/7//z/+//6//n/
+P/5//r/+//8//z//P/8//z//f/+////AAAAAAAAAAAAAAIAAgACAAIAAAAAAAAAAAAA
AAAAAAAAAAIAAgACAAIABAAEAAQABAABAAAA///+/wAAAAAAAAAAAgACAAIAAgACAAEA
AQABAAAA/v/9//z//////////////////////wEAAQACAAIABQAIAAgACAAKAAsADwAQ
ABAADwAPAA4ACgAIAAgACAAIAAYABgAGAAUABAAAAP3//v/+//v/+//5//f/9//5//v/
+//7//r/+v/7//v/+//5//n/+v/6//n/+P/2//X/+P/5//r//P/8//v/+//8//z/+P/3
//X/9f/4//j/+P/7/wEABAAJABUAHwAmADMASABYAGQAbwB4AIAAigCQAIgAcwBfAFAA
SABBADQAKgAfABMACQAHAAsACgABAP7/AwAFAAQABAAFAAQA/f/5//3////9//z/+//7
//3//P/8//z/+//8//z//P/7//v/+//7//r/+P/3//X/9v/6//v/+//6//v/+v/3//f/
+v/9//3//P/7//7/AAD///7//f/9//3//f///wAAAAABAAEAAAD+//7//v///wMABAAF
AAYACAAHAAcACQAKAAsADgAOAA4ADQAQABMAEgARABEAEgATABUAFQAWABcAGAAZABoA
HQAeAB8AHwAfACEAIQAhACMAJQAmACgAKgAqACoALAAuAC4ALgAvAC4ALAArACsALQAt
AC4ALgArACsAKwAoACkAKAAoACgAJgAmACIAIQAcABwAGwAaABcAFQAUABMAEwASABEA
DwALAAoACQAIAAQABAABAAEAAgADAAMAAQAAAP///v/9////AAABAAEAAAAAAAAAAAD+
//7//v/+/wAA/v/+/wAAAgACAAMAAwADAAMAAwADAP7////+//z//f/+////AAAAAAAA
AAACAAEAAAD///7////+//3//v8BAAIAAgACAAQABAAHAAQAAAAAAAEAAgACAAIAAgAC
AAQAAwADAAQAAwADAAIA/////wAAAAAAAP7//////wEAAQABAAEAAgACAAAAAAAAAAEA
/v/+/////f/8//z/+//+/wEAAwAEAAEAAAD+//v/+f/7//v/+f/8//3/AAABAAEAAwAD
AAIAAQACAAEA///+/wMABAABAAAA///+//3/+//8//3//f/8//z//P/8//z//P/+////
//////3/+//8//z//f/9//3//f/9//z/+v/6//z//P/6//j/+//7//z//P/9/////v/8
//r/+f/6//r/+v/6//j/+P/4//j/+f/6//3//v/7//j/9//1//f/9//3//j/9P/z//b/
+P/2//b/9v/2//j/+P/4//j/9v/2//b/9v/0//T/9P/0//X/9v/3//j/+P/4//j/+P/2
//b/9v/2//j/+P/4//j/9f/0//P/8v/z//T/9f/2//X/9P/z//L/9P/0//T/9P/0//T/
9P/0//b/9v/2//b/9v/2//b/9v/0//T/9P/0//b/9v/2//b/+f/6//v//P/5//b/8//w
//P/9P/1//b/9P/0//T/9P/0//T/9P/0//b/9v/2//b/9P/0//T/9P/2//b/9v/2//T/
9P/0//T/9v/2//b/9v/4//j/9//3//j/+f/5//r/+P/5//n/+f/4//f/9v/1//f/9//3
//j/+v/9/wAAAAD+/wAAAQAFAAgACAAHAAcABQACAP///v/+//z/+v/6//r/+v/6//f/
9//2//b/8//x/+//7f/t/+//7//v/+//7v/u/+//7//x/+//7//w/+7/7v/u/+3/7f/t
/+3/7f/s/+z/6//r//D/8v/w/+//8f/v/+z/7v/w//X/+//+/wEADQAZACQANwBCAEwA
YABvAHYAfACEAIwAjgB9AGMAUABIAD8AMgAkABUACwAJAAsADQAGAP3/+v/9//v//P/8
//n/+v/5//H/8//7//r/+P/2//X/9f/0//T/9P/z//T/9P/0//X/9//5//v/9//0//L/
7//v//L/8v/x//P/9f/1//P/8v/2//r/+//5//f/+f/6//n/+P/3//f/9//3//n/+v/7
//3//v/+//v/+v/5//n//P/+/wAAAgACAAEAAQADAAQABQAIAAgABQADAAUABwAJAAkA
CgAMAA0ADwAPABAADwAQABEAEgAUABYAGAAZABoAGwAaABkAGwAdAB4AIAAgACAAIAAi
ACQAJAAkACUAJQAkACQAJQAlACUAJgAmACUAJQAlACIAIwAiACIAIgAgACAAHAAbABgA
GAAXABYAFQATABIAEQAPAA4ADQALAAgACAAIAAgABAAEAAEAAQD//////v/7//v/+//7
//v//P/8//z/+//8//z//P/8//7//v/+//7//P/6//r//P/6//r/+//7//v/+//7//v/
/P///wAAAAD///7//f/8//z//P/8//7/AAAAAAAAAAD+//z/+v/6//7/AAABAAIAAgAC
AAUAAgD///7//v/+//7//v/+//7//v/9//3//v8BAAEAAAD9////AAAAAAAAAgADAAMA
BQADAAMAAwAEAAQAAgACAAIABQACAAIAAwADAAIAAgABAAEAAwAEAAQABAAEAAMAAQD/
/wEAAQD//wAAAQAEAAUAAgADAAIAAAACAAQABAADAP7/AQAAAPv//P/9//7//////wAA
AQABAAAAAAAAAAAA/v/+/wAAAQABAAEA///9//7//v//////AgADAAQABAACAAAAAAD+
//z/+v/9//3/AAAAAAEAAwABAAAA//////7//v/+//7/AAAAAAAAAAAAAAAAAgACAAIA
AAAAAP//AQABAAEAAgAAAP//AgAAAAIAAgACAAIAAgACAAIAAgAAAAAAAAAAAAAAAAAA
AAAAAgACAAIAAgABAAAA///+/wAAAAAAAAAAAAAAAAAAAAAAAAAAAAAAAAEAAgADAAQA
AQAAAP///v///wAAAQACAAAAAAAAAAAAAgACAAIAAgD///7//f/8//z//P/8//z//f/+
////AAAAAAAAAAAAAP7//v/+//7/AAAAAAAAAAD///7//P/7//7//////wAAAAABAAEA
AQD//////////////////wAAAAADAAYABgAGAAgACQANAA4ADgANAA0ACgAIAAYABgAJ
AAgABwAIAAUABAADAP/////+//7/+//9//v/+f/5//r/+f/4//f/+f/6//z//f/6//f/
9v/2//j/+P/4//f/+f/5//n/+f/6//r/+f/5//r/+P/6//3//f/3//L/+P/8//n//f8G
AAkACwAVACAAKQA2AEoAXABpAHIAfACGAIoAiACBAG0AVgBKAEkAQAAuAB8AEwANAAsA
CwAKAAkABgADAAMAAgACAAMAAAD9//v/+////////v/9//3//P/6//n/+P/8//7///8A
AP3/+//5//f/+v/6//v/+//9/wAAAAD///7////+//v/+f/8///////7//n/+//8//7/
/v/+/////////wEAAgAAAAEAAQAAAAMABAAFAAcACAAIAAgACAAGAAUABQAHAAgACQAM
AAwACQAHAAkACwANAA0ADgAQAA8AEQARABIAEwAUABUAFgAZABoAGwAbABwAHQAcABsA
HAAfACEAJAAjACIAIQAiACYAJgAmACcAJwAmACYAJwAnACcAKAAoACcAJwAnACQAIwAi
ACIAIgAhACAAGwAZABkAGgAaABoAFgATABEADwAPAA4ADQALAAcABgAFAAQAAgACAP//
//8BAAEAAAD9//z/+//6//n/+//8//3//f/5//j/9//2//j/+P/4//j/+v/4//j/+v/4
//j/+f/5//f/9//3//f/9//5//n/+P/4//j/+P/4//r/+v/6//z/+//6//n/+P/6//j/
9v/2//v//P/8//z/+f/4//r/9v/1//b/+P/6//r/+v/6//r/+P/3//f/+P/5//n/+P/1
//b/+P/5//r/+v/7//v//f/4//f/9v/2//n/+P/5//r//P/4//f/9//3//b/9v/1//X/
9//4//j/+P/4//f/9f/4//v//P/7//n/9//3//X/9f/3//f/9v/2//j/+P/3//X/+f/5
//X/9f/1//X/9f/1//b/9//3//f/+P/5//r/9v/2//j/+f/3//f/9f/z//P/9P/2//f/
9//3//f/9v/2//b/+P/4//j/9v/5//n/+P/2//X/9f/2//b/9v/3//j/+P/4//j/9f/0
//P/8v/z//T/9//4//r/+P/4//f/9f/1//X/9v/4//f/+P/4//j/+P/4//j/9//2//X/
9P/y//L/8v/y//P/9P/1//b/+P/4//j/+P/3//b/9f/0//T/9P/0//T/8v/y//L/8v/0
//T/9P/0//T/9P/0//T/8v/y//L/8v/z//T/9f/2//X/9P/z//L/8v/y//L/8v/w//D/
8P/w/+7/7v/u/+7/8P/w//D/8P/y//L/8v/y//D/8P/w/+//7//v/+//7v/u/+7/7//v
//H/8f/x//H/7//v/+//7//y//L/9f/4//j/+P/6//v///8AAAAA//////7//P/6//j/
+P/2//T/9v/2//b/9v/z//H/8P/w/+v/6//p/+f/6f/r/+v/6//r/+r/6v/r/+v/6//p
/+n/6P/o/+j/6P/p/+n/6f/p/+n/6v/q/+n/5//o/+j/6P/r/+3/7f/q/+j/6v/t//P/
+P/5//3/BQASACUAOgBKAFgAZQBuAHoAggCGAIYAfwBvAFoATABHADgAJgAbAA8AAwAB
AAUABAD9//r/+f/5//b/9v/1//T/8//z//P/8//x//D/7//v//H/8P/w//D/8f/y//L/
8v/v/+//7//v//H/8P/w/+//7v/w/+//7f/u//H/8v/x/+7/8P/y//H/8v/x//T/9v/1
//T/8//z//P/8//1//b/+P/5//n/+P/4//j/+P/5//3//v///wAA///9//z//f8AAAEA
BAAEAAUAAwAFAAcABwAHAAgACgAMAA8AEAASABAAEAAQABAAEQASABMAEwAXABkAGQAZ
ABsAHQAeACAAHwAeAB0AHgAhACIAIwAlACMAIgAiACMAJQAlACYAJgAkACMAIgAeACAA
IAAhACIAHwAeABkAFwAWABYAFQAUABMAEQAQAA8ADQAMAAsACQAFAAQAAwACAP7//v/7
//v//f/9//z/+f/3//f/9//3//j/+P/4//f/9P/0//T/9P/0//T/9P/0//b/9P/0//b/
9P/0//X/9f/3//f/9//3//X/9//3//b/9v/2//b/9v/0//T/9P/2//j/+P/4//j/9v/0
//L/8v/4//r/+//8//n/+P/6//b/9v/2//f/+P/2//b/9v/2//T/8//z//T/9v/3//f/
9f/3//j/+P/4//f/9//2//f/9f/1//X/9v/0//L/8v/y//f/9P/0//X/9//2//b/9f/0
//X/9f/0//b/9v/1//P/8f/z//P/8f/z//P/9f/1//P/9f/1//T/8v/0//T/8//z//f/
9//z//P/8//z//P/9P/2//j/+f/3//b/9f/0//L/8v/0//X/9//3//X/8//y//L/8//z
//X/9f/1//T/9f/2//n/+v/3//T/9v/1//P/8v/y//P/8f/w/+//7//x//L/8//0//T/
9P/0//T/9P/0//b/9v/4//b/9v/1//T/8//y//L/9P/3//b/9v/2//b/9v/2//T/9P/0
//T/9v/2//b/9v/1//T/8//y//T/9P/0//T/9v/2//b/9v/0//T/9P/0//T/9P/0//T/
9P/0//T/9P/2//j/+v/8//r/+P/2//T/9P/z//P/8//2//b/9//4//j/9//2//X/9//3
//f/9//4//n/+//8//7/AAD///7/AQADAAgACgAHAAUABAACAAEAAAABAAIAAgAAAAAA
AAACAAIA///9//r/+v/3//f/9P/x//D/8f/z//P/8//y//L/8//z//P/8f/x//L/8v/y
//L/8f/x//H/8f/x//L/9P/z//P/9P/6//r/9//z//H/7v/s//D/+f8DAAYAAQAHABcA
IAAnADgATgBeAGcAbAB0AH4AgAB6AHEAXwBMAEYAPwA0ACQAFwANAAUAAwAFAAYABQAC
AAEA///+//7/+//4//n/+//9//3//P/6//j/9//5//j/+P/4//f/+P/4//j/9//3//f/
9//4//j/+f/5//j/+v/5//f/+f/7//v/+f/1//j/+//7//v/+f/7//z//P/8//z//f//
////AQACAP/////+//z//f/+////AQACAAIAAgACAAQAAwADAAUACAAJAAwADAAJAAcA
CQALAA0ADQAOABAADwARABEAEgATABQAFQAWABcAGAAZABkAGQAbABsAGwAdAB8AIAAi
ACIAIgAiACQAJAAkACQAJQAnACYAJgAnACYAJQAlACQAJAAlACYAJAAgAB4AHQAcAB0A
HgAbABsAGgAaABkAGAASAA8ADQALAAoACgAKAAkAAwACAAEAAAAAAAAA/f/9//v/+//6
//f/+f/7//3///////7//f/7//z//P/8//z//P/8//z//P/+//z//P/+//v/+v/6//n/
+//7//v/+//7//3//f/8//z//P/8//z//v/+//7/AAD///7//f/8//3//P/7//z//f/8
//r/+P/7//z/AAD+//r/+v/7//z//P/8//z//P/8//v/+//8//v/+//6//f/9//4//j/
+P/6//v/+//9//v/+//7//z/+//4//f/9v/5//b/9v/3//n/+P/4//f/9f/3//j/+P/2
//b/9f/z//T/9//4//f/9f/1//f/9//1//f/9//2//f/+v/7//v/9//5//f/8f/y//P/
9P/1//f/+P/5//n/9v/2//b/9v/0//T/9v/3//X/9f/z//H/8f/y//T/9f/z//P/8//y
//L/8v/0//T/9P/y//X/9f/z//L/8v/z//X/9P/z//P/8f/w/+//7v/w//L/9P/2//T/
9P/2//b/9v/0//T/8//y//H/8P/w//T/8f/w//D/8v/y//L/8v/z//T/9f/2//X/9P/z
//L/9P/0//T/9P/y//L/8v/y//T/9P/0//T/8v/y//L/8v/0//T/9P/0//b/9v/2//b/
9P/0//T/8//1//X/9f/0//b/9v/3//f/9v/1//T/8//2//f/+P/5//f/9v/4//r//P/8
//7///8EAAYABwAHAAYABAABAP7///8AAP///v/9//z/+//6//f/9f/0//T/8f/x/+//
7f/r/+3/7f/t/+//7v/u/+//7f/t/+v/6//u/+7/7v/u/+3/7f/t/+3/6//s/+z/6//t
/+7/7v/u/+3/8//z//D/8P/y//P/+f8CAAUABQALABwALwA8AE4AYABrAHYAfgCEAIwA
kgCDAGsAXABUAE0ARgA4ACEADQANAA0ACwAKAAcABAADAAMAAgAAAP3//P///wEA////
//3//P/7//v/+v/4//f/9v/5//r/+v/6//v/+//7//v/+//6//r/+f/3//r/+v/5//n/
+//7//n/+f/8///////8//n/+v/6//z//P/8//3//f/9////AAAAAAEAAQAAAAIAAgAC
AAMABwAIAAkACgAIAAUAAwADAAcACQANAA4ACwAHAAcABwAJAAsADgASABEAEQAPAA4A
EgAUABYAGAAYABgAGAAXABkAGwAbABsAHAAfACEAJAAjACIAIQAiACIAIgAiACMAJQAk
ACQAJQAnACcAKAAoACcAJwAnACQAIQAgACAAIAAeAB4AGgAZABcAGAAYABgAEgAPAA0A
CwAKAAoACgAJAAQAAgAAAP7//v/+//v/+//9//3//P/5//f/9//3//f/+f/6//v/+//4
//j/+P/4//r/+v/6//r/+f/2//X/9v/2//b/9//3//j/+f/6//v/+f/7//v/+v/6//r/
+v/6//j/+P/4//r/+//8//3//v/8//r/+P/4//n/+v/6//r/+P/4//v/+P/4//j/+f/6
//j/+P/4//j/+P/3//f/+P/6//v/+//5//j/+P/3//b/+P/5//n/+//4//f/9v/2//j/
9v/2//b/+//4//j/+f/3//b/9v/1//X/9//4//j/+v/6//n/9//4//v//P/7//r/+f/6
//n/9f/3//f/9v/2//j/+P/3//X/+f/5//X/+P/5//r/+//6//r/+v/5//r/+v/6//r/
+f/6//3////9//3/+//5//r/+v/7//v/+f/5//n/+P/5//r//f/+//v/+P/6//n/9//2
//b/9//4//j/+P/5//r/+v/6//r/+P/4//j/+P/6//r//P/8//v/+P/3//X/+P/5//r/
/P/+//3/9v/0//b/9v/2//b/+P/4//j/+P/4//j/+P/4//j/+P/4//j/+v/6//r/+v/5
//j/9//2//j/+P/4//j/9v/2//b/9v/4//j/+P/4//j/+P/4//j/9v/2//b/9v/2//f/
+P/5//j/+P/4//n/+f/5//n/+f/5//n/+f/5//v//P/8////AAAAAAAAAgACAAUABQAE
AAUABwAIAAgAAwACAAEA/v/6//r/+v/6//z/+f/3//b/9P/x//H/7//u/+//8v/z//P/
8//y//L/8f/x//H/7//t/+7/7v/u/+//7//w//H/7//v//D/8P/u/+3/7f/s//D/7//x
//P/9P/y//L/7//x//b/+/8BAAsAGgAnADYAQgBOAFsAZgBuAHgAggCEAH0AawBYAEoA
QQA6ADAAGwAHAAEAAQABAAQAAwAAAPv/+f/6//7///8AAPv/9f/1//f/9f/0//P/8//0
//T/9f/2//X/9v/2//b/9f/1//X/9f/2//b/9//3//X/+P/4//f/+f/7//v/+f/5//z/
//////z/+f/6//r//P/8//z//f/9//3///8AAP7///////7//v/+//7///8BAAIAAwAE
AAYABQAFAAcABwAHAAkACAAKAAkADAAPAA0ACwAKAAoADQAPAA8AEAARABIAEwAUABMA
FAAVABUAGQAbABsAGwAbAB0AHgAgACIAIgAiACQAJQAkACMAIwAkACQAJQAnACkAKQAq
ACoAJwAnACcAJAAjACIAIgAiACMAJAAhACEAGwAaABgAFgAVABMAEgARAA8ADgANAAsA
CQAIAAcABgADAAIA/v/9//z/+//5//X/9//3//f/9//4//j/+P/3//X/9P/z//L/8//0
//X/9v/1//L/8f/y//P/9P/2//f/9P/z//L/8f/w//P/9P/0//T/9P/0//T/8v/y//L/
9P/2//b/9v/2//b/9P/y//L/9f/2//b/9v/0//T/9//0//P/9P/2//j/9v/2//b/9v/3
//f/+P/6//r/+f/3//P/9P/2//f/+P/4//n/+f/7//n/+f/5//r//P/6//r/+v/+//z/
/f////7//P/7//n/+//9//7//v///wAAAAD/////AQABAP///////wEAAQABAAMAAwAC
AAAAAAD+//v/+v///wAA/f/7//v/+//7//3/AAADAAUAAQAAAP///v/6//r//P/9/wEA
///9/w==
         </WaveFormData>
      </LeadData>
      <LeadData>
         <LeadByteCountTotal>10000</LeadByteCountTotal>
         <LeadTimeOffset>0</LeadTimeOffset>
         <LeadSampleCountTotal>5000</LeadSampleCountTotal>
         <LeadAmplitudeUnitsPerBit>4.88</LeadAmplitudeUnitsPerBit>
         <LeadAmplitudeUnits>��V</LeadAmplitudeUnits>
         <LeadHighLimit>2147483647</LeadHighLimit>
         <LeadLowLimit>268435456</LeadLowLimit>
         <LeadID>II</LeadID>
         <LeadOffsetFirstSample>0</LeadOffsetFirstSample>
         <FirstSampleBaseline>0</FirstSampleBaseline>
         <LeadSampleSize>2</LeadSampleSize>
         <LeadOff>FALSE</LeadOff>
         <BaselineSway>FALSE</BaselineSway>
         <ExcessiveACNoise>FALSE</ExcessiveACNoise>
         <MuscleNoise>FALSE</MuscleNoise>
         <LeadDataCRC32>4096845281</LeadDataCRC32>
         <WaveFormData>
GAAYABgAGAAWABYAFgAWABgAGAAYABgAFwAWABUAFAASABIAEgASABAADgAMAAoACgAK
AAoACgAHAAYABQAEAAIAAgACAAIAAAD+//z/+v/4//j/+P/4//j/+P/4//j/9v/2//b/
9v/2//b/9v/2//T/9P/0//T/9P/0//T/9P/2//b/9v/2//T/9P/0//T/9f/2//f/+P/4
//j/+P/4//j/+P/4//j/9v/2//b/9v/0//T/9P/0//b/9v/2//b/9v/2//b/9v/4//j/
+P/4//b/9v/2//b/9//4//n/+v/4//j/+P/4//f/9v/1//T/9f/2//f/+P/4//j/+P/4
//X/9P/z//L/9f/2//f/+P/3//b/9f/0//T/9P/0//T/8v/y//L/8v/0//T/9P/0//P/
8v/x//D/8v/y//L/8v/y//L/8v/y//L/8v/y//L/8v/y//L/8v/1//b/9//4//r/+v/6
//r/+v/6//r/+v/6//r/+v/6//r/+v/6//r/+P/4//j/+P/5//r/+//8//r/+v/6//r/
/P/8//z//P/6//r/+v/6//r/+v/6//r/+v/6//r/+v/8//z//P/8//r/+v/6//r/+P/4
//j/+P/6//r/+v/6//j/+P/4//j/+v/6//r/+v/8//z//P/8//v/+v/5//j/+v/6//r/
+v/4//j/+P/4//n/+v/7//z/+v/6//r/+v/4//j/+P/4//n/+v/7//z/+//6//n/+P/4
//j/+P/4//r/+v/6//r//P/8//z//P/+//7//v/+//3//P/7//r//P/8//z//P/8//z/
/P/8//r/+v/6//r//P/+/wAABQAEAAUABQAHAAsACwALAAsABwAHAAgACAAFAAQABAAF
AAgACAALAAwACgAKAAwADwAPAA4ACwAHAAIAAQABAAEAAQABAP///v//////AAABAAEA
///8//r/9//2//T/8//2//f/+P/5//b/9v/1//P/9P/0//X/9v/2//X/9P/z//H/8//0
//T/9v/1//X/9//2//b/9v/0//L/8f/t/+f/5//v//L/9P/7/wIABwATAC0AVAB6AJkA
rAC+ANAA3wDkAOUA6gDqANEAsACbAI0AdQBYAEcANgAqACkAJwAdABcAFQASABAAEQAP
AAsABwAFAAUAAQABAP/////+/////v/9//3/AQABAAAA///8//z//P/9//3//f/9//3/
/P/8//z//P/+/wAA/f/6//z//v/+//7/AAD/////AAD///////////////8AAAAAAwAD
AAIAAgADAAMABAAEAAQABQAGAAgACAAIAAgACAAHAAYABwAGAAoACwALAA0ACwALAAwA
DgARABEAEQARABIAFAAVABYAFgAWABkAGgAbABsAHAAdAB0AHQAgACAAHgAeAB4AHgAi
ACIAIQAhACMAIgAgAB8AHgAeAB8AIAAfAB4AHgAdABwAGwAaABkAGwAaABgAFgAWABYA
FgAVABEAEAAPAA0ACwAKAAgABwAGAAcABwAHAAYABQADAAMAAQABAAEAAQD//wAAAAAA
AP///v/9//z//f/+////AAAAAP////8AAP///v/8//v//f/9//3//f8BAAEAAAAAAAAA
AAABAAEA//////////////////8AAAAAAAD///7//v/+//7//////wAAAAD///////8A
AAAA/v/+//7//f/9//7//v/+/wAAAAD+//7/AAAAAAAAAAD+//7///////7//v/9//v/
/f/+//7//P/8//v/+//8//7//v/+//7//P/8//z//P/6//r/+v/6//3//f/9//v/+f/6
//r/+v/5//n/+f/5//n/+f/5//n/9//3//f/9//2//f/+P/4//b/9//4//j/+P/4//n/
+f/1//X/9v/3//n/+f/5//n/+P/4//f/9v/4//b/9v/2//j/+P/5//n/+P/3//b/9f/1
//b/+P/5//j/+P/4//j/9//3//b/9v/2//b/9//3//T/9P/1//X/9//3//f/9//5//n/
+f/5//f/9//3//b/+P/4//b/9v/0//T/9P/0//T/9P/0//T/9f/2//f/+P/2//b/9v/2
//j/+P/4//j/9//2//X/9P/0//T/9P/0//T/9P/0//T/9P/0//T/9P/2//b/9v/2//T/
9P/0//T/9P/0//T/9P/y//L/8v/y//T/9P/0//T/9P/0//T/9P/2//b/9v/2//j/+P/4
//j/+P/4//j/+P/4//j/+P/4//f/9v/1//T/9P/0//T/9P/2//b/9v/2//b/9v/2//b/
+P/4//j/+P/4//j/+P/7//7//////wEAAgABAAAA////////AAAAAAEAAAAAAAEABAAE
AAcACAAGAAYACAALAAsACgAHAAMAAQABAAIAAwABAAEA///+//7///8BAAMAAgD///v/
+P/3//b/9P/z//X/9f/1//X/9//4//j/9//2//T/8//y//T/9f/2//f/8//1//b/9v/2
//X/9f/3//b/+P/2//L/8P/t/+3/7f/v//P/9P/y//X/+v///w0AKwBQAHYAlwCuAL4A
0gDhAOAA4wDsAO4A0wC0AKEAkQB5AFwARQA0ACoAJwAhABsAFwATABAADgALAAkACQAH
AP////8DAAEA//////7//f/8//v/+//7//v/+v/5//b/9v/2//f/+P/5//r/+//+//7/
/v/+//3//v/6//b/+v/8//z//P/6//n/+f/6//v/+//7//v//f/9//7//v///////v/+
//7//f/9//z//P/9//7/AAAAAAAAAAAAAAEAAgAFAAYACgALAAsADQALAAsADAAOABEA
EQARABEAEgAUABUAFgAUABQAFwAYABsAGwAcAB0AHQAdACAAIAAeAB4AHgAeACAAIAAf
AB8AJAAkACMAIwAfAB4AHgAeABsAGgAaABkAGgAZABgAFwAYABgAFwAWABMAEgARAA8A
DAAMAAwACwANAAwACgAJAAUABQAEAAMAAgABAP////8BAAEAAQABAP//AAAAAAAA/v/+
//7//v8AAAAAAAAAAAAA/////wAA/v/+//3//f///////////wEAAQAAAAAAAAAAAAEA
AQD//////////wEAAQABAAIAAgACAAEAAAD+//7//v///wEAAgACAAEAAQABAAIAAgAB
AAAA///9//7/AAABAAIABAAEAAIAAgD///7//f/8//7//v////////8AAAAA/////wAA
AAD+//z/+//7//z//v/+//7//v/+//7//v/+//z//P/8//z//f/9//3/+//5//r/+v/6
//3//f/9//3//f/9//3//f////////////z/+//6//j/+f/7//3//v/9//z//P/7//z/
/f///wEA/v/9//z/+//8//z/+//6//v/+v/7//z//P/8//3//f////////////3//P/8
//v/+v/6//r/+v/7//v/+v/6//v//P/+/////f/8//z/+//5//n/+f/5//r/+//8//3/
/P/7//r/+P/6//r/+v/6//z//P/8//z/+v/6//r/+v/6//r/+v/6//z//P/8//z/+//6
//n/+P/4//j/+P/4//j/+P/4//j/9v/2//b/9v/2//b/9v/2//j/+P/4//j/9v/2//b/
9v/3//j/+f/6//r/+v/6//r//P/8//z//P/+//7//v/+//7//v/+//7//P/8//z//P/+
//7//v/+//7//v/+//7//v/+//7//v/+//7//v/+//7//v/+//7/AAAAAAAAAAACAAIA
BQAGAAUABQAHAAkACQAJAAkABwAHAAgACAAHAAYABgAHAAgABgAJAAoACgAIAAoADQAN
AAwACQAFAAAA/v/9//z/+//9//v/+v/5//f/+P/5//n/+f/2//T/8//y//D/7//v//H/
8f/x//H/8f/w/+7/7f/u/+7/7v/v/+7/7f/s/+n/7v/w//H/8v/v/+//8f/y//D/7v/s
/+j/4//h/+H/4//l/+r/7v/1//7/BwAZADMAWAB+AJsArAC8ANAA2wDcAOEA5gDcAL8A
oACPAH8AZQBOADsALAAgAB8AGQARAA0ADQAIAAYABQAFAAMA/f/7//3/+//5//f/9//2
//f/9v/1//X/9f/1//T/8//y//L/8v/z//H/8f/x//H/8P/w//D/8P/y//T/8f/u//D/
8v/y//L/8v/x//H/8v/0//X/9v/3//b/9f/1//T/9f/1//T/9P/1//X/9v/2//b/9//4
//r//f/+////AAAAAAAAAgACAAQABQAFAAcABwAHAAgACgALAAsACwALAAoADAANAA4A
EAAQABMAFAATABMAFAAVABUAFQAYABgAGgAaABoAGgAcABwAGwAbAB4AHgAdAB0AGQAY
ABgAGAAXABYAFgAVABQAEwASABEAEQAQAA4ADAAKAAoACgAJAAYABgAGAAUABQAEAAIA
AQD//////v/9//z/+//5//n/+//7//v/+//7//z//P/8//7//v/+//7//P/8//z//P/8
//v/+//8//3//v/+/////f/9//3//f8BAAEAAAAAAP7//v////////////////8BAAEA
AQACAAAAAAD///7//v/+//7//////wAAAAD//wEAAQACAAIAAAAAAAAA/////wAAAAAA
AAIAAgAAAAAAAAAAAAAAAAAAAAAAAQABAP//AAAAAP///f/+//7//P//////AAACAP//
/v/9//z//P/8//z//P/8//z//P/8//v/+//7//n/+f/6//r/+v/9//3//f/9//3//f/9
//3//f/9//3//f/7//v/+//6//r/+//8//z//P/8//3//f/5//n/+v/7//3//f/9//3/
/P/8//v/+v/4//b/9v/2//f/+P/6//v/+v/5//j/9//4//j/+f/5//r/+v/6//r/+f/5
//j/+P/6//r/+//7//r/+v/7//v/+f/5//n/+f/5//n/+f/5//n/+f/5//j/9v/4//r/
+P/6//r/+v/6//j/+P/4//j/+v/6//r/+v/4//j/+P/4//r/+v/6//r/+P/4//j/+P/4
//j/+P/4//r/+v/6//r/+f/4//f/9v/2//b/9v/2//j/+P/4//j/+v/6//r/+v/5//j/
9//2//j/+P/4//j/+P/4//j/+P/2//b/9v/2//f/+P/5//r/+v/6//r/+v/4//j/+P/4
//r/+v/6//r/+f/4//f/9v/3//j/+f/6//j/+P/4//j/+P/4//j/+P/6//r/+v/6//j/
+P/4//j/+v/6//r/+v/8//z//P///wAAAQABAAMABQAFAAUABQABAAEAAgACAAEAAAAA
AAEAAwAEAAgACgAIAAgACgANAAsACgAHAAMAAAD//////////////f/8//n/+f/6//v/
/f/7//j/9v/z//L/8P/v//H/8f/x//H/8f/y//L/8f/z//L/8v/y//H/8f/x//H/7f/v
//D/8P/y//H/8f/z//b/9v/y//D/7v/n/+P/5f/n/+n/7v/w//X//v8JAB0APwBeAH4A
nQC0AMYA2ADhAN4A5QDuAOAAvQCgAJUAgwBlAEoAOwAyACoAJwAfABUADwAPAAoABgAF
AAUAAQD//wEAAQD//////f/9//z/+v/4//b/9f/3//f/9v/1//b/9v/2//f/9f/1//X/
9f/4//j/+P/4//X/9v/y/+7/8//2//f/+P/4//f/9//4//f/9//3//f/+f/5//r/+v/5
//n/+P/4//f/9//4//j/+f/7//3/AAAAAAAAAAAAAAAAAAACAAIAAgADAAMABQAHAAcA
CAAKAA0ADQANAA0ADAAOAA8AEAAOAA4AEQASABMAEwAUABUAFwAXABoAGgAaABoAGgAa
ABoAGgAZABkAHAAcABsAGwAbABoAGgAaABcAFgAWABUAFgAVABQAEwARABAADgAMAAoA
CgAKAAkABgAGAAYABQADAAIAAAD///7//////////f/7//j/9//3//f/9//3//X/9v/2
//b/+P/4//j/+P/4//j/+P/4//r/+f/5//r/+P/4//f/9//3//f/9//3//n/+f/4//j/
+v/6//v/+//5//n/+f/5//f/9//3//j/+f/6//r/+v/4//j/+P/5//r//P/9//3/+//7
//z//P/8//z//P/7//v//P/8//z/+v/6//j/+P/4//j/+P/4//n/+v/8//3//f/+//7/
/f/9//7//v/8//7//f/9//7//v/+//7//v/8//z//P/8//r/+v/6//r//f/9//3/+//7
//z//P/8//3//f/9//3/+//7//v/+//9//3//f/9//n/+f/5//j/+P/5//r/+v/8//z/
/f/9//r/+f/5//n/+//7//v/+//8//z/+//6//r/+P/4//j/+P/4//n/+f/3//f/9//3
//j/+P/5//n/+P/4//j/+P/5//n/+P/4//b/9v/3//f/+P/4//n/+f/5//n/+f/5//f/
9//3//f/9//3//f/9v/4//b/+P/4//j/+P/4//j/+P/4//j/+P/4//j/+P/4//r/+v/6
//r/+P/4//j/+P/3//b/9f/0//b/9v/2//b/9v/2//b/9v/2//b/9v/2//b/9v/2//b/
9v/2//b/9v/2//b/9v/2//X/9P/z//L/9P/0//T/9P/2//b/9v/2//T/9P/0//T/9v/2
//b/9v/1//T/8//y//P/9P/1//b/9v/2//b/9v/2//b/9v/5//z//f/9////AQABAAEA
AQD/////AAAAAP///v/+/////v/+/wEAAgADAAQABwALAAsACgAHAAMA/f/7//r/+f/7
//v/+f/4//f/9//4//n/+f/3//T/8v/x//D/7v/t/+z/6//q/+n/6//u//D/8f/u/+z/
6//q/+3/7f/t/+3/6//t/+7/7v/u/+3/7f/v//D/8P/w/+7/6v/j/9//4f/l/+n/6v/w
//P/+P8BAA0AIwBEAGwAiwCiALYAygDbAN4A3QDmAOgA0QCuAJkAjQB1AFYAQQA0ACoA
IwAdABUADwANAAgACAAJAAUAAQD9//n/+f/9//v/+f/5//j/9//2//X/9f/3//f/9v/1
//T/9P/0//X/9v/3//j/+f/5//j/9//2//b/+P/1//L/9P/2//b/9v/2//X/9f/2//f/
9//3//f/+f/5//r/+v/5//n/+P/4//v/+//8//z/+//7//v//P/8//z//P/8//7//v8A
AAAAAAABAAEAAwAFAAUABgAIAAgABwAGAAUABwAKAAwADgAMAAwADwAQABEAEQASABMA
EwATABYAFgAWABYAFgAWABYAFgAVABUAGAAYABcAFwAXABYAFgAWABcAFgAWABUAEgAR
ABAADwAPAA4ADAAKAAoACgAKAAkABQAEAAMAAQABAAAA/v/9//v/+//6//n/9v/1//P/
8//1//X/9f/1//T/9P/z//L/8//0//X/9v/0//T/9P/0//T/8//z//T/9v/2//X/9f/1
//X/9f/1//n/+f/4//j/9v/2//f/9//5//n/+f/5//n/+f/5//r/+v/6//n/+P/2//b/
9v/3//n/+v/6//n/+f/5//r/+v/8//z//P/7//n/+v/6//r//P/8//r/+v/6//r/+v/6
//r/+v/7//v/+f/6//r/+f/7//z//P/6//r/+f/5//r/+P/4//j/+P/4//j/+P/4//f/
+P/5//r/+v/5//j/9f/3//j/+P/4//v/+//7//v/+//7//v/+//5//n/+f/5//n/+f/5
//j/9f/1//X/9P/2//b/9//3//f/9//4//n/9//3//f/9//5//r/+v/6//r/+P/4//j/
9v/2//f/9//3//f/9//3//b/9v/3//f/9v/2//b/9v/5//n/+P/4//b/9v/3//f/9v/2
//f/9//5//n/+f/5//n/+f/5//n/+f/5//n/+P/4//j/+P/4//b/9v/2//b/9v/2//b/
9v/0//T/9P/0//b/9v/2//b/+P/4//j/+P/3//b/9f/0//T/9P/0//T/9P/0//T/9P/0
//T/9P/0//b/9v/2//b/9v/2//b/9v/2//b/9v/2//X/9P/z//L/8v/y//L/8v/x//D/
7//u/+7/7v/u/+7/8P/w//D/8P/u/+7/7v/u//H/8v/z//T/9f/2//f/9//7//3//f/9
//v/+f/5//r/+f/3//X/9P/3//j/+P/7//z//P/8//7/AwADAAIA///9//j/9//3//T/
8//y/+//7//v//D/8v/z//P/8f/u/+z/6//q/+j/5f/l/+X/5f/n/+f/6P/o/+X/5f/k
/+T/5v/n/+f/5//n/+X/5//o/+r/6v/p/+n/6//s/+z/6v/s/+j/4f/b/93/3//h/+b/
6v/t//T/9/8DACEARABmAIcAogCyAMQA1QDYANcA4gDkAMsAqgCXAIkAbwBUAD8AMgAm
ACEAGwATAAsACQAGAAIA/f/9/////f/5//f/9//1//P/8//y//H/8P/v/+//8f/x//D/
7//u/+7/7v/v/+//7//v/+//7//u/+3/7P/t//D/7v/s/+z/7v/u/+7/8P/v/+//8P/w
/+//7v/t/+3/7f/u/+7/7//v/+7/7v/x//H/8v/y//T/9f/2//j/9v/2//b/9v/3//j/
+//8//z//f/9/////////wAAAgADAAMAAwADAAQABgAHAAgACgAKAA0ADgAPAA8AEAAR
AA8ADwASABIAEgASABIAEgASABIAEQARABQAFAATABMAEgASABMAFAARABAAEAAPAA8A
DwAPAA8ADAAKAAcABAAEAAQABAADAAIAAgACAAEA///+//z/+//7//v/+v/5//j/9//1
//X/9//3//f/9//0//T/8//y//H/8P/v/+7/8f/y//P/9P/y//H/8f/y//L/8v/x//H/
8f/x//H/8f/x//H/8P/w//D/8P/x//H/8//z//P/8//x//H/8f/y//T/9P/z//L/8P/w
//D/8f/z//T/9P/z//P/8//0//T/9v/2//b/9f/z//T/9P/0//T/9P/y//L/8P/w//D/
8P/w//D/8f/x//T/9v/3//f/9v/2//X/8v/x/+//7v/u//D/8P/w//D/8f/y//P/9P/w
//D/8P/w/+//7//v/+3/7f/u/+7/7v/v/+//7//v//H/8f/x//H/8f/x//H/8f/t/+3/
7f/s/+7/7//w//D/8v/y//P/8//x//H/8v/z//H/8f/x//H/9P/0//P/8v/y//D/8P/w
/+7/7v/v/+//8f/x//H/8f/u/+7/7//v/+//8P/x//L/8v/x/+//7v/w//D/8f/x//D/
8P/x//H/7//v/+//7//x//H/8f/x//H/8f/x//D/8v/y//T/8v/y//L/8v/y//D/8P/w
//D/8v/y//L/8v/w//D/8P/w//L/8v/y//L/8v/y//L/8v/y//L/8v/y//D/8P/w//D/
7v/u/+7/7v/u/+7/7v/u//H/8v/z//T/9P/0//f/+P/5//n/+//9//z/+//6//f/+P/6
//v/+//6//r/+//8//z///8AAAAAAgAEAAcABwAGAAMA///6//f/9//3//f/+f/3//b/
9f/1//b/9//3//P/8P/u/+3/7f/s/+z/7f/s/+v/6v/p/+j/6P/n/+f/5//o/+n/6//r
/+v/6//p/+v/7P/s/+z/6f/p/+v/7P/w/+7/6v/k/9//2//b/+H/5f/m/+j/7f/0//3/
CwApAFAAdgCTAKIArADCANcA2gDbAOAA3gC/AJwAiwB9AGUASAA3ACoAHgAZABcAEwAP
AAsABgACAAEA+//5//n/+f/5//v/+v/3//b/9P/z//L/8f/x//X/9f/0//P/8v/y//L/
8//x//H/8f/x//L/8v/y//L/9P/2//P/8P/y//T/9P/0//T/8//z//T/9f/1//X/9f/3
//f/+P/4//f/9//2//b/+f/5//r/+v/4//n/+v/8//7//v/+//7/AAAAAAIAAgADAAMA
AgADAAUABQAGAAgACAAHAAYABQAIAAoACwAMAAwADAAPABAADwAPABAAEQATABMAFgAW
ABQAFAAUABQAGAAYABcAFwAYABgAFwAXABUAFAAUABQAFAAUABUAFQATABEADwANAA0A
DAAKAAgABgAGAAYABQAEAAQABAADAAEAAAD+//3/+//7//r/+f/5//n/+P/5//n/+f/5
//n/+//8//z//P/9//7///8AAP7//v/+//7/AAD/////AAD+//7//f/9//v/+//7//v/
/v//////AAD///7//v/9////////////////////AAAAAAAA///+/wAAAAAAAAEAAAAA
AP///f/+////AQACAAAAAAAAAP///f/+//7//v8AAAAA/v/+//z//P/8//z//v/+////
///9//7//v/9//7/AAABAAAA/v/9//3//v/8//z//P/8//z//P/8//z//P/8//z//P/7
//v/+//5//n/+v/6//r/+f/5//n/+f/7//v/+//7//v/+//7//v/+f/5//n/+P/2//f/
+P/4//j/+P/5//n/9//3//j/+f/3//f/9//3//r/+v/5//j/+P/2//b/9v/2//b/9//3
//f/9//3//f/9v/2//f/9//2//b/9v/2//f/9//2//b/9P/0//X/9f/2//b/9//3//f/
9//3//f/9//3//f/9//3//f/9//2//b/9P/0//b/+P/4//j/+P/2//b/9v/2//j/+P/4
//j/9v/2//b/9v/0//T/9P/0//b/9v/2//b/9P/0//T/9P/0//T/9P/0//X/9v/3//j/
9v/2//b/9v/6//z//v///wEAAwADAAMAAwABAAEAAgACAAEAAAAAAAEAAgACAAUABgAG
AAYACAALAAsACgAHAAMA/v/9//3//////////f/8//v/+//8//v/+//5//b/9P/z//L/
8P/v/+//7//v/+3/7f/u/+7/7//v/+7/7v/u/+//7//v/+//7f/v//D/8P/w/+//7//y
//T/9f/0//D/7v/r/+f/6f/r/+3/7v/0//n//P8BAA8AKQBMAHIAlQCsAMAA0gDdAN4A
3wDoAOoA0wC0AKUAlwB9AFwASwA+ADIALQApAB8AGQAVABQAEgANAAsACQAJAAcABwAH
AAUAAwADAAIAAQAAAP////8BAAEAAAD///7//v/+//////////////8CAAIAAgACAAAA
AgD///z//v8AAAAAAAAAAP////8AAAEAAQABAAEAAQABAAIAAgAFAAUABAAEAAUABQAG
AAYABgAHAAgACgAJAAgABwAGAAYABgAIAAgACAAJAAkACwANAA0ADgAQAA8ADwAPAA8A
EAASABMAFAAWABYAGQAaABsAGwAcAB0AHwAfACIAIgAhACAAHwAeAB8AHgAcABsAIAAg
AB8AHwAfAB4AHgAeAB0AHAAcABsAGAAXABYAFQAVABQAEgAQAA4ADgAOAA0ACAAIAAgA
BwAJAAgABgAFAAEAAQAAAP//AAD///3//f/7//v/+//7//v//P/8//z//v/+//7//v/8
//z//P/8//z/+//7//z//v/+//3//f/7//v/+//7//v/+//6//r//P/8//3//f/9//3/
/f/9//3//f/9//7//v/+//3//P/9//7///8BAAAAAAD///3/+//7//z//P/9//7/////
//3//v/+//7//v/+//z//P/8//z//P/8//v/+v/6//n/+//8//z/+//7//z//P/6//r/
+f/5//r/+P/4//j/+P/6//r/+v/6//r/+v/6//r/+f/5//n/9//4//r/+//8//v/+//7
//v/+//7//v/+//7//v/+//7//n/+f/5//j/+v/7//z//P/6//r/+//7//v/+//8//3/
//////////8AAAAA///+//7//P/8//z/+v/6//v/+//8//3//v////7//v///////P/8
//z//P/9//3//P/8//r/+v/7//v/+//8//7///////////////7//f/8//v//P/9//7/
/v8AAAAA/v/+//z//P/8//z//v/+//7//v/+//7//v/+//7//v/+//7//v/+//7//v/8
//z//P/8//z//P/8//z//P/8//z//P/9//7///8AAP3//P/7//r//P/8//z//P/+/wEA
AgADAAMABQAHAAcABwAHAAUABQAIAAgABwAGAAQABQAGAAYACQAKAAoACgAOABEAEQAQ
AAsABwACAAEAAwADAAMAAwD///7//f/9//z//f/9//v/+f/4//j/+P/1//P/8v/x//H/
8f/x//L/8//z//T/9P/z//L/8v/x//P/8//x//P/8v/y//L/8f/w//H/8f/w//T/9P/y
/+v/5f/n/+v/7f/s//L/+f/8////DQAlAEgAbACLAKIAsgDEANUA4gDjAOoA8ADfALgA
lwCJAHsAXgBFADQAKAAhACEAHQAVABEADgAMAAkABQAHAAcAAQD////////9//3//P/9
//z/+//7//v/+//6//n/+v/6//r/+//7//v/+//7//z//P/8//z//P/+//v/+P/8//7/
/v/+//z/+//7//z//f/9//3//f/+////AQACAAIAAQD///7//////wAAAAACAAMABAAG
AAYABgAGAAYABAAEAAYABgAIAAkACQALAAoACQAJAAoACwALAAsACwAOABAAEQASABIA
EgAVABYAFwAXABgAGQAZABkAHAAcABwAHAAcABwAIQAiACIAIwAkACQAIwAjACMAIgAi
ACIAHwAeAB4AHQAeAB0AHAAbABkAGAAWABQAEgASABIAEQAQABAAEAAPAA4ADAAJAAcA
BgAHAAcABwAGAAUAAwADAAMAAwADAAMABAAGAAcACAAFAAQAAwACAAQABAAEAAQABgAF
AAUABgAGAAYABQAFAAcABwAHAAcABwAHAAYABgAGAAYABwAHAAUABQAFAAUABwAHAAcA
CAAIAAgABwAGAAQABAAEAAUABwAIAAgABwAFAAUABgAGAAcACAAJAAkACAAIAAcABgAG
AAYABAAEAAYABgAGAAYABgAGAAcABwAFAAYABgAFAAcACAAIAAYABgAFAAUABgAGAAYA
BgAGAAgACAAIAAgACAAIAAgACAAHAAcABwAFAAcACAAIAAgABwAHAAcABwAJAAkACQAJ
AAcABwAHAAcABwAHAAcABgAGAAcACAAIAAgACAAJAAkABwAHAAgACQAHAAcABwAHAAgA
BgAHAA==
         </WaveFormData>
      </LeadData>
      <LeadData>
         <LeadByteCountTotal>10000</LeadByteCountTotal>
         <LeadTimeOffset>0</LeadTimeOffset>
         <LeadSampleCountTotal>5000</LeadSampleCountTotal>
         <LeadAmplitudeUnitsPerBit>4.88</LeadAmplitudeUnitsPerBit>
         <LeadAmplitudeUnits>��V</LeadAmplitudeUnits>
         <LeadHighLimit>2147483647</LeadHighLimit>
         <LeadLowLimit>268435456</LeadLowLimit>
         <LeadID>V1</LeadID>
         <LeadOffsetFirstSample>0</LeadOffsetFirstSample>
         <FirstSampleBaseline>0</FirstSampleBaseline>
         <LeadSampleSize>2</LeadSampleSize>
         <LeadOff>FALSE</LeadOff>
         <BaselineSway>FALSE</BaselineSway>
         <ExcessiveACNoise>FALSE</ExcessiveACNoise>
         <MuscleNoise>FALSE</MuscleNoise>
         <LeadDataCRC32>1969886146</LeadDataCRC32>
         <WaveFormData>
DgAOAA4ADgALAAoACQAIAAgACAAIAAgABwAGAAUABAAEAAQABAAEAAMAAgABAAAA///+
//3//P/8//z//P/8//z//P/8//z//v/+//7//v/+//7//v/+//7//v/+//7/AAAAAAAA
AAD+//7//v/+//7//v/+//7/AAAAAAAAAAD///7//f/8//3//v///wAA/v/+//7//v/+
//7//v/+/wAAAAAAAAAA/v/+//7//v/+//7//v/+//7//v/+//7/AAAAAAAAAAD+//7/
/v/+//7//v/+//7//v/+//7//v/+//7//v/+//7//v/+//7//v/+//7//v/8//z//P/8
//z//P/8//z//P/8//z//P/8//z//P/8//z//P/8//z//P/8//z//P/8//z//P/8//r/
+v/6//r//P/8//z//P/8//z//P/8//r/+v/6//r//P/8//z//P/+//7//v/+//7//v/+
//7//v/+//7//v/+//7//v/+//z//P/8//z/+v/6//r/+v/8//z//P/8//z//P/8//z/
+v/6//r/+v/8//z//P/8//z//P/8//z/+v/6//r/+v/6//r/+v/6//r/+v/6//r/+v/6
//r/+v/6//r/+v/6//r/+v/6//r/+P/4//j/+P/4//j/+P/4//j/+P/4//j/9v/2//b/
9v/2//b/9v/2//j/+P/4//j/9v/2//b/9v/4//j/+P/4//j/+P/4//j/9v/2//b/9v/2
//b/9v/2//T/9P/0//T/9v/2//b/9v/0//T/9P/0//L/8v/y//L/9P/0//T/9P/y//L/
8v/y//L/8v/y//L/9P/1//X/9v/3//f/+f/7//r/+v/6//r/+//7//n/+P/z//H/7v/t
/+r/6f/p/+f/6P/m/+b/5f/k/+P/4//j/+H/4v/k/+b/6f/q/+v/6//r/+z/7P/u/+//
7//u/+z/7v/v/+//7//v/+//8P/w//D/8P/w//D/8P/w//H/8f/w//D/8f/x//P/8//0
//T/9P/y//L/8//1//P/8//1//X/+P/7//v//P/+/////f/9/wUADAAKAPX/0v+p/4P/
YP89/xj/9v7V/rL+mv6a/qn+vP7U/vj+IP8//1n/dP+G/5f/rf/B/8v/1//i/+T/5//t
/+3/7v/u//L/9P/1//f/+v/7//r/+//8//z//v//////AAADAAMAAwAEAAMAAgADAAMA
AwACAAIAAwABAAEAAgACAAMAAwAEAAYABAAEAAQABQADAAMAAwAEAAQABAAEAAQAAgAC
AAIAAgACAAIAAgACAAIAAgADAAMAAwADAAQABAAEAAQABAAEAAQABQAFAAUABQAFAAUA
BQAFAAUABQAFAAQABAAEAAMABAAEAAUABQADAAEAAAAAAP///v/9//3/+//7//v/+v/3
//b/9P/0//b/9v/0//P/8v/y//H/8P/v/+//7v/u/+3/6//r/+v/6v/q/+r/6v/s/+3/
7f/s/+z/7f/t/+3/7f/t/+3/7f/v//D/8P/v/+//8P/x//H/8v/y//L/8v/y//P/8//z
//L/8v/w//L/9P/0//T/9P/z//L/8f/w//L/8//z//P/8//z//P/8//0//X/9v/4//f/
9v/1//T/9v/2//b/9v/2//b/9v/2//b/9//3//b/+P/5//n/+f/5//n/+f/5//n/+f/5
//r/+v/6//r/+v/6//r/+v/5//f/+P/4//j/+f/5//r/+v/4//b/9v/2//j/+P/3//f/
9//4//j/+P/4//j/+P/4//r/+f/3//f/9f/2//b/9v/4//f/9//3//f/9v/1//T/9f/1
//X/9f/3//f/9//4//j/+P/4//j/+v/6//r/+v/6//r/+v/6//r/+v/6//r//P/8//z/
/P/6//r/+v/6//z//f/+/////f/9//3//f/9//3//f/9////AAAAAP////////////8B
AAEAAQABAAAAAAAAAP//AQACAAIAAgADAAQABQAGAAYABgAGAAYACAAIAAgACAAIAAgA
CAAJAAkABwAHAAcADQAPAAsACAAKAAoACgAKAAoACgAKAAoACgAKAAoACgAMAAwADAAM
AAwADAAMAAwADgAOAA4ADgAQABAAEAAQABIAEgASABIAFAAUABQAFAAUABQAFAAUABQA
FAAUABQAFAAUABQAFAAUABQAFAAUABYAFgAWABYAGAAYABgAGAAYABgAGAAYABoAGgAa
ABoAGAAYABgAGAAaABoAGgAaABoAGgAaABoAHAAcABwAHAAcABwAHAAcABwAHAAcABwA
HgAeAB4AHgAeAB8AHwAgACMAIwAlACcAKQAqACsALAArACsAKQAoACEAHwAcABsAHAAb
ABsAGQAYABYAFgAVABQAEwATABMAEwAUABYAGAAZABoAGwAbAB0AHgAeACAAIQAhACAA
HgAgACEAIQAhAB8AHwAgACAAIgAiACIAIgAiACIAIwAjACIAIgAjACMAIwAjACQAJAAk
ACIAIgAjACMAIwAjACMAIwAkACcAKwAuADAALwAvADEANQA+AD4AKwAGANn/s/+S/2//
TP8o/wH/2v7C/sb+1f7m/gL/Jv9M/2v/if+g/7L/xf/b/+//+/8DAAoADgATABcAGQAa
ABoAGgAeAB8AIQAkACUAJAAlACYAJgAmACcAJwAoACsAKwArACwAKgAqACwALQArACoA
KgArACkAKQAqACoAKgApACkAKgAsACwALAAtACwAKwAqACoAKgAqACoAKgAqACoAKgAq
ACoAKgAqACoALAAsAC0ALQAsACsAKwAqACwALAAsACwAKgArACsAKwApACkAKQApACsA
KwArACsAKgAqACoAKQAoACgAKQApACkAJwAmACYAJwAmACUAJQAhACEAIQAgAB8AHgAc
ABwAHgAeABwAGwAcABwAGwAaABgAFwAVABQAEwARABEAEQAOAA4ADgAOAA4ADwAPAA4A
DAANAA0ADQAPAA8ADwAPABEAEgASABEADwAQABEAEQASABIAEgASABAAEQARABEAEgAS
ABAAEgASABIAEgASABIAEgASABIAEAARABEAEQARABEAEQARAA8ADwAPABAAEgASABIA
EgAQABAAEAAQABIAEgASABIAEAARABEAEAAQABEAEQARABEAEQARABEAEAAPAA4ADgAM
AAwADAAMAAwADAAMAAsACwAMAAwADAALAAsADAAMAAoACAAIAAgABgAGAAUABQAHAAgA
CAAIAAYABgAGAAYACAAHAAUABQAHAAgACAAIAAgABwAHAAcABgAGAAYABgADAAMAAwAD
AAMAAwADAAQABAAEAAQABAAEAAQABAAEAAIAAgACAAIAAgACAAIAAgAEAAQABAAEAAIA
AgACAAIAAwADAAMAAwAFAAUABQAFAAQAAwACAAEAAwAEAAQAAwAFAAUABQAFAAUABQAF
AAUABgAGAAYABQADAAQABAAEAAQABAAEAAQABAAEAAQABAAGAAYABgAGAAYABgAGAAcA
BwAFAAUABQAJAAcABQAEAAQABAAEAAQABAAEAAQABAAEAAQABAAEAAQABAAEAAQABgAG
AAYABgAEAAQABAAEAAQABAAEAAQABAAEAAQABAACAAIAAgACAAAAAAAAAAAAAgACAAIA
AgAEAAQABAAEAAIAAgACAAIAAgACAAIAAgACAAIAAgACAAIAAgACAAIAAgACAAIAAgAA
AAAAAAAAAAAAAAAAAAAA/v/+//7//v8AAAAAAAAAAAAAAAAAAAAAAAAAAAAAAAD/////
AAABAAMABQAHAAgABwAGAAUABQAHAAUABAD///3/+v/5//j/9v/1//L/8P/v//D/8P/w
//H/8f/x//H/8v/0//b/9//4//n/+f/5//r/+v/8////AQAAAP7//v/9//3//f/9////
AAAAAAAAAAAAAAAAAAD+//////8AAAAAAQABAAEAAQACAAIAAgAAAAAAAQABAAEAAQAD
AAcACAAJAA0AEAASABMAEQATABsAIgAcAAEA2P+x/4//bv9J/yb/BP/f/r7+sP62/sn+
4P76/hz/QP9d/3n/jv+e/63/xf/X/+P/7f/y//b/+f/9////AAACAAYABgAFAAcACgAL
AAwADQAOAA4ADgAPAA8AEAAPAA8ADwAQABIAEgAUABUAEwASABIAEwATABMAFAAUABQA
EwATABQAFAAUABQAFQAVABUAFQAWABYAFgAWABYAFAAUABQAFAAWABYAFgAWABYAFgAX
ABcAFwAXABgAGAAYABgAGAAYABgAGQAZABkAGQAZABkAGQAZABkAGQAZABgAGAAYABcA
FgAWABcAFwAVABMAEgASABEAEAAPAA8ADQANAA0ADAANAAwACgAKAAwADAAKAAkABgAG
AAUABAAFAAUABAAEAAEA////////AAAAAAAAAAAAAAEAAQAAAP7/////////AQABAAEA
AQD//wAAAAD//wEAAgADAAMAAgACAAIAAgACAAMAAwADAAYABgAEAAYABAAEAAQABAAE
AAQABAAEAAYABwAHAAcABQAFAAUABQAHAAcABwAIAAgACAAIAAgABgAGAAYABgAHAAgA
CQAKAAkACQAIAAYACAAJAAkACQAHAAcABwAHAAkACQAJAAoACgAKAAoACgAIAAgACAAH
AAcACAAIAAgACQAJAAoACgAKAAgACAAIAAoACgAJAAkABwAIAAgACAAIAAgACAAIAAYA
BQADAAMABQAGAAYABgAEAAMAAwADAAQABAAEAAQAAwADAAMAAwABAAEAAQACAAIAAgAC
AAIAAAAAAAAAAAAAAAAAAAAAAAIAAgACAAIAAgACAAIAAgAAAAAAAAAAAAEAAQABAAEA
AwADAAMAAwABAAEAAQABAAMABAAEAAMAAQABAAEAAQADAAMAAwADAAIAAgACAAEAAQAC
AAIAAgACAAIAAgACAAIAAgACAAIAAgACAAIAAgACAAIAAgADAAUAAwADAAMAAwADAAMA
AgAEAAQABAAEAAQABAAEAAQABAAEAAQABAAGAAYABgAGAAQABAAEAAQABAAEAAQABAAF
AAYABwAIAAYABgAGAAYABAAEAAQABAAEAAQABAAEAAQABAAEAAQABAAEAAQABAACAAIA
AgACAAIAAgACAAIAAgACAAIAAgAEAAQABAAEAAIAAgACAAIAAAAAAAAAAAABAAIAAwAE
AAIAAgACAAIAAgACAAIAAgAAAAAAAAAAAAAAAAAAAAAAAgACAAIAAgABAAAA///+//7/
/v/+//7//v/+//7//v8AAAEAAQACAAMAAwAFAAcABgAGAAYABgAFAAUAAwACAP3/+//4
//f/9v/1//X/8//y//D/8P/v/+z/6//r/+v/7f/u//D/8v/z//T/9f/1//P/9P/0//b/
+f/5//j/9v/0//X/9f/1//X/9f/2//b/9v/2//b/9v/0//T/9f/1//b/9v/3//f/9f/1
//b/9v/3//b/9//5//n/+f/5//f/9//6////AwAEAAQAAwAFAAcADQAUAAwA8f/K/6H/
ff9a/zX/EP/q/sH+nv6U/qD+tf7M/ur+EP8y/0//a/+A/5D/p//B/9H/2//j/+r/6v/t
/+//8f/0//j/+P/6//v//f8AAAEAAAABAAIAAgAEAAUABQAGAAcABwAHAAgABwAGAAcA
BwAHAAYABgAHAAcABwAIAAgACAAHAAcACAAGAAYABgAHAAUABQAFAAYABgAGAAYABgAE
AAQABAAEAAYABgAGAAYABAAEAAUABQAFAAUABgAGAAYABgAGAAYABgAHAAcABwAFAAUA
BQAFAAcABwAHAAcABgAGAAYABQACAAIAAwADAAUAAwACAAIAAQAAAP/////9//3//f/8
//v/+v/4//j/9v/2//T/8//y//L/8f/w//H/8f/w//D/7//t/+3/7f/q/+r/6v/q/+z/
7f/t/+z/6v/r/+v/6//r/+v/6//r/+v/7P/s/+v/6//s/+3/7f/u/+7/7v/u/+z/7f/t
/+3/7v/u/+z/7v/s/+z/7P/s/+z/7P/s/+z/7P/t/+3/7f/t/+3/7f/t/+3/7f/t/+7/
7v/u/+7/7v/u/+7/7v/u/+7/7v/u/+7/7v/v/+//7v/u/+//7//v/+//7//v/+//7//v
/+//8P/w//D/8P/w/+7/7v/u/+3/7f/u/+7/7v/s/+v/6//q/+v/6v/r/+z/7P/s/+v/
6//r/+z/7P/s/+r/6v/q/+r/6v/p/+f/5//n/+j/6P/o/+j/5//n/+f/6P/o/+j/6P/n
/+f/5//n/+X/5f/l/+b/5v/m/+b/5v/m/+b/5v/m/+b/5v/m/+b/5P/k/+T/5P/k/+T/
5P/k/+T/5P/k/+T/4//j/+P/4//i/+H/4P/f/+D/4f/i/+P/4f/i/+L/4f/j/+P/4//j
/+H/4f/h/+H/4v/i/+L/4f/h/+L/4v/i/+L/4v/i/+L/4v/i/+L/4v/h/+D/3//e/97/
3v/e/9//4f/f/9//3//d/9v/3f/c/97/3v/e/97/3v/e/97/3v/c/9z/3P/c/9z/3P/c
/9z/3v/e/97/3v/c/9z/3P/c/9z/3P/c/9z/3P/c/9z/3P/c/9z/3P/c/9r/2v/a/9r/
3P/c/9z/3P/c/9z/3P/c/9r/2v/a/9r/3P/c/9z/3P/c/9z/3P/c/9z/3P/c/9z/3P/c
/9z/3P/a/9r/2v/a/9z/3P/c/9z/2v/a/9r/2v/a/9v/2//c/93/3f/f/+H/4P/g/+D/
4P/j/+P/4f/g/93/2//Y/9f/1P/T/9P/0f/Q/87/zv/N/8z/y//L/8v/y//M/87/0P/R
/9L/0//T/9H/0v/S/9T/2f/Z/9j/1v/U/9X/1f/V/9X/1f/W/9b/1v/W/9b/1v/W/9b/
1//X/9j/2P/Z/9n/1//X/9j/2P/Y/9b/1v/X/9n/1//X/9f/1f/a/9//4//g/+L/5//j
/9//4//u//D/4//E/5//d/9U/y//DP/q/sf+pP6K/oL+kf6m/rz+2v78/hv/Of9U/2b/
df+J/6H/r/+3/8D/xv/J/8v/z//S/9T/1v/W/9b/1//Z/9n/3P/d/97/3v/e/9//3//g
/+P/4//j/+T/6P/q/+7/8f/y//L/8//1//j/+f/7//z//P/7//v//P/8//z//P/9//3/
/f/9//7//P/8//z//P/9//7///8AAP7//v/+//7//v/+//////8BAAEAAgACAAEAAAD/
//7/AAABAAEAAQADAAMAAwADAAEAAQABAAEAAAAAAAAA///+//7//////////f/8//z/
+//6//n/+f/5//n/+f/4//n/+P/2//b/9f/0//H/7//w//D/7//u/+//7//u/+7/7f/r
/+v/6//q/+r/6v/q/+n/6f/o/+b/5//p/+r/6//r/+v/6//r/+v/7P/s/+v/7f/u/+//
7//u/+7/7v/u//D/8f/x//H/8P/w/+7/8P/w//D/8P/w//D/8P/w//D/8P/x//H/8f/z
//P/8//z//X/9f/1//b/9P/0//T/9P/2//b/9v/2//b/9v/2//b/+P/5//n/+P/2//f/
9//3//f/9//3//f/+P/5//r//P/6//r/+v/6//j/+P/4//f/+f/6//r/+v/5//n/+v/6
//z/+v/6//r/+P/4//f/9//5//r/+v/6//r/+v/6//r/+v/5//f/9//4//r/+//8//r/
+f/5//n//P/8//z//P/7//v/+//7//3//f/9//7//P/8//z//P/8//z//P/8//7//v/+
//7//v/+//7//v/+//7//v/+//7//v/+//7///////////8BAAEAAQABAP//////////
//8AAAAA//8BAAEAAQABAAEAAQABAAEAAgACAAIAAQABAAIAAgACAAIAAgACAAIABAAE
AAQABAACAAIAAgACAAQABAAEAAUABwAFAAUABQAHAAcABwAGAAYABgAGAAYACAAIAAgA
CAAKAAoACgAKAAoACgAKAAoACAAIAAgACAAIAAgACAAIAAoACgAKAAoACgAKAAoACgAK
AAoACgAKAAoACgAKAAoACgAKAAoACgAKAAoACgAKAAoACgAKAAoACAAIAAgACAAKAAoA
CgAKAAwADAAMAAwACgAKAAoACgAKAAoACgAKAAwADAANAA0ADAANAA0ADwARABIAEgAS
ABIAEwATABEAEgANAAsACAAHAAYABQAFAAMAAgAAAAAA///+//3//f//////AAACAAQA
BQAGAAcACQAJAAoACgAMAA8ADwAOAA0ADgAQABEADwAPAA8AEAASABIAEgASABAAEAAQ
ABEAEQASABIAEwAVABUAFQAWABYAFgAUABQAFQAVABUAFQAXABcAGAAbAB8AIgAkACUA
JQAlACsANAA0ACEAAADX/6//jv9p/0T/IP/7/tT+uv64/sv+5P78/iD/Rv9l/4H/mv+u
/8P/2//v//v/BwAOABQAFQAXABkAHAAeACAAIgAlACcAKgArACoAKwAsACwALAAtAC0A
LgAvAC8ALwAwADAAMAAyADMAMwAyADIAMwAxADEAMgAyADMAMwA0ADYANAA0ADQANQA1
ADUANQA2ADgAOAA4ADgANgA2ADYANgA4ADgAOAA4ADYANgA3ADcAOQA5ADoAOgA6ADoA
OgA6ADgAOQA5ADkAOQA5ADkAOQA5ADkAOQA5ADgAOAA4ADcANgA2ADcANwA1ADMAMgAy
ADMAMgAxADEAMQAxADEAMAAtACwAKgAqACoAKgAoACcAJgAmACUAJAAlACUAJAAkACEA
HwAfAB8AIAAgACAAIAAeAB8AHwAeAB4AHwAfAB8AHwAfAB8AHwAhACIAIgAhACEAIgAj
ACMAIgAiACIAIgAgACEAIQAhACQAJAAiACQAIgAiACIAIgAgACAAIAAgACIAIwAjACMA
IwAjACMAIwAhACEAIQAiACIAIgAiACIAJAAkACQAJAAiACIAIgAiACAAIQAhACAAIAAh
ACEAIQAhACEAIQAhAB8AHwAfACAAIAAgACAAIAAeAB4AHgAdAB8AIAAgACAAHQAdAB4A
HgAeABwAHAAcABsAGgAYABcAFwAYABgAGAAaABoAGgAaABwAGwAZABkAGAAYABcAFgAY
ABcAFwAXABgAGAAYABgAFwAXABcAFwAXABcAFwAYABYAFgAWABYAFAAUABQAFAASABIA
EgASABQAFAAUABQAEgASABIAEgAUABQAFAAUABUAFQAVABUAEwATABMAEwATABMAEwAT
ABMAFAAUABMAEwATABMAEwATABMAEwATABIAEgASABEAEwAUABQAFAASABIAEgASABIA
EgASABIAEgASABIAEgAQABAAEAARABEADwAPAA8AEwATABEADgAOAA4ADgAOABAAEAAQ
ABAAEAAQABAAEAAQABAAEAAQABIAEgASABIAEAAQABAAEAAQABAAEAAQAA4ADgAOAA4A
DgAOAA4ADgAMAAwADAAMAA4ADgAOAA4AEQARABIAEwARABMAFQAWABYAFgAWABcAFwAV
ABQADwALAAgABwAGAAUABQADAAIA/v/+//3//P/9//3//f/9//z//v8AAAEAAgADAAMA
AwACAAIABAAHAAcABgAEAAQABQAFAAUABQAFAAYABgAGAAYABgAGAAYABgAHAAcACAAG
AAcABwAHAAkACgAKAAoACAAIAAkACQAHAAUABwAJAAwADwATABIAEgARABEAEwAXACAA
IAAPAOz/w/+f/37/Vf8y/xT/9f7U/rz+vP7N/uD+9P4W/zj/Vf9z/47/nv+t/8P/2f/l
/+//9v/6//3/AQADAAQABgAIAAoACQALAA4ADwASABMAFAAUABIAEwATABQAFwAXABcA
GAAWABYAGAAZABsAGgAaABsAGwAbABwAHAAaABkAGQAaABwAHAAcAB0AHQAdAB0AHgAc
ABwAHAAcAB4AHgAeAB4AHgAeAB4AHgAeAB4AHwAfACEAIQAiACIAIQAgAB8AHgAfACEA
IgAjACEAIQAhACEAIwAjACMAIwAiACIAIgAhAB4AHgAfAB8AHwAdABwAHAAZABgAFwAX
ABMAEwATABIAEgASABEAEgASABIAEAAPAA4ADgANAAwACgAJAAcABgAGAAUABgAHAAQA
BAAEAAQAAgADAAMAAgAEAAUABQAFAAMAAwADAAMABQAGAAYABQAFAAYABwAHAAYABgAG
AAYACAAJAAkACQAKAAoACAAKAAoACgAKAAoACAAIAAgACAAIAAkACQAJAAsACwALAAsA
CQAJAAkACgAKAAoACgAKAAwADAAMAAwACgAKAAoACgAMAA0ADQAMAAoACwALAAsADQAN
AA0ADQANAA0ADQAOAAwADAAMAAwADgAOAA4ADQANAA4ADgAOAA0ADQAOAA4ADgAMAAwA
DAAMAAwACwALAA0ADgAOAA4ADAAMAAwADAAMAAsACQAJAAkACgAKAAoACgAJAAkACQAM
AAwADAAMAAkACQAJAAkACwALAAsADAAKAAoACgAKAAgACAAIAAgACgAKAAoACgAIAAgA
CAAIAAgACAAIAAgACgAKAAoACgAJAAkACQAJAAsACwALAAsACwALAAsACwALAAwADAAL
AAsACwALAAsACwALAAsACwAMAAwADAALAAsADAAMAAwADAAMAAwADAAKAAoACgAKAAoA
CgAKAAoACgAKAAoACwALAAkACQAJAA0ADQANAA4ADgAOAA4ADgAMAAwADAAMAA4ADgAO
AA4ADAAMAAwADAAMAAwADAAMAA4ADgAOAA4AEAAQABAAEAAQABAAEAAQAA4ADgAOAA4A
DwAQABIAEwAUABUAFQAXABcAGAAYABgAGgAbABsAGQAWABEADwAMAA0ADAALAAsACQAI
AAYABgADAAIAAQABAAIAAwAFAAgACAAJAAoACwALAAsADAAMABAAEwATABIADgAOAA8A
DwARABEAEQASABAAEAAQABAAEAAQABAAEQARABIAEgATABMAEwATABQAFgAWABQAFAAV
ABUAFQAVABUAFQAYABsAHwAeACIAIwAhACEAJwAuAC4AHQD6/83/pf+C/1//Ov8W/+/+
yP60/rb+x/7c/vb+GP88/1//ff+W/6b/u//V/+X/7//5/wAAAgAFAAsADQAQABAAEgAU
ABUAFwAaABsAHgAfACAAIAAgACEAIQAiACEAIQAhACIAIgAiACQAJQAlACQAJAAlACcA
JwAoACgAJgAlACUAJgAoACgAKAApACcAJwAnACgAKAAoACgAKAAoACgAKAAoACgAKAAo
ACgAKAAoACkAKQArACsALAAsACwALAAsACwALgAvAC8ALwAtAC0ALQAtAC0ALQAtAC0A
LAAsACwAKwAsACwALQAtAC0AKwAqACoAKQAoACcAJwAlACUAJQAkACUAJAAiACIAIAAg
AB4AHQAeAB4AHQAcABsAGwAaABoAGQAXABcAFwAYABgAGAAYABYAFwAXABYAGAAZABkA
GQAZABkAGQAZABsAHAAcABsAHAAeACAAIQAgACAAIAAgACAAIQAhACEAIAAgAB4AIAAi
ACIAIgAiACIAIgAiACIAJAAlACUAJQAjACMAIwAjACEAIQAhACIAIgAiACIAIgAiACIA
IgAiACQAJAAkACQAIgAjACMAIgAiACMAIwAjACMAIwAjACMAIwAjACMAJAAiACIAIgAi
ACIAIgAiACEAHwAgACAAIAAfAB8AIAAgACEAIAAhACIAIAAgAB8AHwAhACIAIgAiACIA
IgAiACIAJAAjACEAIQAfACAAIAAgACAAHwAfAB8AIgAiACIAIgAhACEAIQAhAB8AHwAf
ACAAIAAgACAAIAAgACAAIAAgACAAIAAgACAAHgAeAB4AHgAeAB4AHgAeACAAIAAgACAA
HwAfAB8AHwAhACEAIQAhAB8AHwAfAB8AHQAeAB4AHQAdAB0AHQAdABsAGwAbABsAHAAc
ABwAGwAdAB4AHgAeABwAHAAcABwAHAAcABwAHAAaABoAGgAaABwAHAAcAB0AHQAbABsA
GwAbABsAGwAcABwAHAAcABwAGgAaABoAGgAcABwAHAAcABoAGgAaABoAGgAaABoAGgAc
ABwAHAAcABwAHAAcABwAHAAcABwAHAAcABwAHAAcABwAHAAcABwAGgAaABoAGwAbABwA
HQAdAB8AIQAiACIAIgAiACMAIwAhACAAGwAZABYAFQAUABMAEwARABAADgAQAA8ADgAN
AAwACwAKAAoADgAQABEAEgATABMAEwAUABIAFAAXABcAGAAWABYAFwAXABcAFwAXABYA
FgAWABYAFwAYABkAGgAZABkAGgAaAB0AHQAdAB0AHgAeAB4AHAAcAB0AHQAdAB0AHQAd
AB4AIQAnACgAKAArAC0AKQArADIAOAAtABAA6f/B/57/e/9W/zT/E//w/tL+yv7V/ur+
/v4a/z7/Yf9//5j/qv+5/8//5f/z//3/BgAOABEAEwATABYAGAAaABwAHwAhACQAJQAk
ACUAJgAmACYAJwAnACgAKwArACsALAArACoAKwArACsAKgAqACsAKwArACwALAAsACsA
KwAsAC4ALgAuAC8ALwAvAC8AMAAyADIAMgAyADAAMAAwADAAMgAyADIAMgAyADIAMwAz
ADEAMQAyADIAMgAyADIAMgAwADEAMQAxADIAMwA0ADUAMwAzADMAMwAyADIAMgAxADIA
MgAzADMAMQAvAC4ALgAvAC4ALQAtACkAKQApACgAJQAkACIAIgAiACIAIAAfAB4AHgAd
ABwAGQAZABgAGAAYABcAGAAZABYAFgAWABYAGAAZABkAGAAWABcAFwAXABcAFwAXABcA
FwAYABgAFwAZABoAGwAbABwAHAAcABwAHAAdAB0AHQAcABwAGgAcAB0AHgAfACAAHgAe
AB4AHgAgACEAIQAhAB8AHwAfAB8AIQAhACEAIgAgACAAIAAgACAAIAAgACAAIgAiACIA
IgAiACMAIwAiACIAIwAjACMAJQAlACUAJQAjACMAIwAkACQAJAAkACQAJAAkACQAIwAj
ACQAJAAkACMAIwAkACQAJgAkACQAJAAkACQAIwAjACEAIgAiACIAJAAkACQAJAAkACMA
IQAhACEAIgAiACIAIgAhACEAIQAkACQAJAAkACUAJQAlACUAKAApACoALAAtAC4ALwAw
ADEAMgAzADQAMgAyADIAMgA0ADQANAA0ADIAMgAyADIANAA0ADQANAA1ADUANQA1ADUA
NQAzAA==
         </WaveFormData>
      </LeadData>
      <LeadData>
         <LeadByteCountTotal>10000</LeadByteCountTotal>
         <LeadTimeOffset>0</LeadTimeOffset>
         <LeadSampleCountTotal>5000</LeadSampleCountTotal>
         <LeadAmplitudeUnitsPerBit>4.88</LeadAmplitudeUnitsPerBit>
         <LeadAmplitudeUnits>��V</LeadAmplitudeUnits>
         <LeadHighLimit>2147483647</LeadHighLimit>
         <LeadLowLimit>268435456</LeadLowLimit>
         <LeadID>V2</LeadID>
         <LeadOffsetFirstSample>0</LeadOffsetFirstSample>
         <FirstSampleBaseline>0</FirstSampleBaseline>
         <LeadSampleSize>2</LeadSampleSize>
         <LeadOff>FALSE</LeadOff>
         <BaselineSway>FALSE</BaselineSway>
         <ExcessiveACNoise>FALSE</ExcessiveACNoise>
         <MuscleNoise>FALSE</MuscleNoise>
         <LeadDataCRC32>3626281874</LeadDataCRC32>
         <WaveFormData>
dAB0AHQAdAByAHIAcgByAHEAcABvAG4AawBoAGUAYgBfAFwAWQBWAFIATgBKAEYAQQA8
ADcAMgAtACgAIwAeABgAFAAQAAwABwAEAAEA/v/5//b/8//w/+7/7P/q/+j/5f/k/+P/
4v/g/+D/4P/g/+D/4P/g/+D/4v/i/+L/4v/g/+D/4P/g/+P/5P/l/+b/5v/m/+b/5v/o
/+j/6P/o/+n/6v/r/+z/7P/s/+z/7P/u/+7/7v/u//D/8P/w//D/8v/y//L/8v/y//L/
8v/y//D/8P/w//D/8P/w//D/8P/w//D/8P/w/+7/7v/u/+7/7v/u/+7/7v/s/+z/7P/s
/+r/6v/q/+r/6v/q/+r/6v/o/+j/6P/o/+b/5v/m/+b/5v/m/+b/5v/m/+b/5v/m/+T/
5P/k/+T/5v/m/+b/5v/l/+T/4//i/+D/4P/g/+D/4f/i/+P/5P/k/+T/5P/k/+T/5P/k
/+T/5P/k/+T/5P/k/+T/5P/k/+T/5P/k/+T/5P/k/+T/5P/i/+L/4v/i/+T/5P/k/+T/
5P/k/+T/5P/k/+T/5P/k/+T/5P/k/+T/4v/i/+L/4v/i/+L/4v/i/+L/4v/i/+L/4v/i
/+L/4v/g/+D/4P/g/+D/4P/g/+D/4P/g/+D/4P/g/+D/4P/g/+D/4P/g/+D/3v/e/97/
3v/e/97/3v/e/+D/4P/g/+D/3v/e/97/3v/g/+D/4P/g/+D/4P/g/+D/3v/e/97/3v/e
/97/3v/e/97/3v/e/97/3v/e/97/3v/e/97/3v/e/9z/3P/c/9z/3v/e/97/3v/e/97/
3v/e/97/3v/e/97/4P/g/+D/4f/h/+L/5P/l/+X/5f/l/+X/5f/l/+X/4//h/+D/4P/g
/+D/4f/h/+H/4f/h/+D/3//h/+L/4v/h/9z/3P/d/97/4P/h/+H/4f/k/+T/5P/k/+T/
5P/h/9//3//d/9v/2v/a/9z/3P/c/9v/3P/c/9z/3v/e/97/3//d/93/3v/e/97/3//g
/+D/4P/f/9//3//g/+D/4f/j/+f/6//w//P/+v8GAA8AFAAWACQAPwBZAGwAbgBnAFkA
SQA+ADYAIwAJAOf/t/+G/27/cP97/4X/h/99/3H/cf+K/6v/xv/V/9//6//z//b/9//4
//j/9v/1//f/+f/5//r/+//9//3//f/+//7/AQACAAIAAwAEAAQABgAHAAUABQAGAAcA
CQAJAAsADAAKAAoACwALAAwADwARABMAEgATABMAFQAVABUAFgAYABoAHAAdAB4AHgAf
ACEAIgAjACQAJQAmACcAKAAqACsALgAxADIAMwA0ADQANQA4ADgAOgA8AD4AQABCAEQA
RwBJAEsATQBQAFAAUgBVAFcAWwBdAGAAZABlAGcAaQBrAGwAbQBuAHAAbwBwAHEAcQBv
AG8AbwBvAHAAbwBvAG4AbgBrAGkAZwBjAGEAXgBaAFgAVQBRAE0ARwBDAD0AOAA1ADEA
KwAlACAAHAAXABMADgALAAYAAQD///3/+P/2//H/7//t/+v/6v/o/+b/5v/l/+X/4//j
/+L/4f/g/9//4v/i/+L/4v/i/+P/4//k/+T/5P/l/+b/5P/k/+X/5v/n/+f/5//o/+b/
5v/n/+f/5//o/+n/6f/p/+r/6v/q/+v/6//r/+v/7f/v/+//7//v/+//7//v/+3/7f/t
/+3/7//v/+//7v/u/+7/7v/u/+7/7v/u/+3/7//u/+7/7v/s/+v/6//r/+r/6v/q/+r/
6v/q/+r/6f/p/+j/6P/o/+r/6v/o/+j/5v/m/+b/5v/o/+j/5//n/+X/5P/j/+P/5P/k
/+T/5P/k/+P/4//j/+P/4//j/+P/4//j/+P/4//j/+P/4//j/+X/4//j/+T/5P/k/+P/
4//j/+L/4f/g/+P/4//j/+P/4P/g/+D/4P/g/+D/4P/g/+L/4v/i/+L/4f/g/9//3v/g
/+D/4f/h/9//4P/g/+D/3//f/9//3v/e/9//3//e/97/3v/e/97/3//f/97/3v/e/97/
3v/g/9z/3P/c/9z/4v/k/+D/3P/d/97/3//g/+D/4P/g/+D/4P/g/+D/4P/g/+D/4P/g
/+D/4P/g/+D/4P/g/+D/4P/g/+D/4P/g/+L/4v/i/+L/4v/i/+L/4v/i/+L/4v/i/+L/
4v/i/+L/4P/g/+D/4P/g/+D/4P/g/+D/4P/g/+D/4P/g/+D/4P/g/+D/4P/g/+L/4v/i
/+L/4v/i/+L/4v/g/+D/4P/g/+L/4v/i/+L/4v/i/+L/4v/i/+L/4v/i/+L/4v/i/+L/
4v/i/+L/4v/k/+T/5P/l/+X/5v/o/+n/6//r/+v/6//r/+v/6//p/+f/5v/m/+b/6P/p
/+n/6f/p/+n/6P/n/+f/6P/o/+f/5P/k/+X/5v/o/+n/6f/p/+j/6P/o/+j/6v/q/+f/
5f/l/+P/4f/g/+D/4v/i/+L/5f/m/+b/5v/k/+T/5P/l/+X/5f/m/+b/6P/p/+r/6v/q
/+n/6f/p/+r/7P/t/+3/7//x//b//f8GABIAHQAkACQALgBLAG0AgACEAHkAawBdAFAA
RAAzABkA+//P/5z/hv+M/5n/n/+b/5P/hf9//5j/u//U/+P/7//5////BAAFAAYABgAG
AAMABQAHAAcACAAJAAsACQAJAAoACgANAA4ADgAPABAAEAASABMAEwATABQAFQATABMA
FQAWABYAFgAXABcAFwAZABoAGwAeAB8AHwAhACEAIQAiACQAJAAmACcAKAAmACcAKQAq
ACkAKgArACwALwAwADIAMwA0ADcAOAA5AD4APgA/AEIARABGAEgASgBMAE4AUABTAFcA
WQBbAF4AXgBgAGMAZQBnAGkAbABwAG8AcQBzAHUAeAB5AHoAfAB/AIAAgQCBAH8AfwB/
AH8AfwB9AHwAegB8AHkAdwB1AHEAbwBsAGgAZgBjAF8AWwBVAFEASwBGAEMAPwA5ADMA
LAAoACMAHwAbABkAFQARAA8ADQAIAAYAAQD///3/+//6//j/9v/2//P/8//x//H/8//z
//P/8//0//T/9P/0//T/9f/1//b/9P/0//X/9v/2//b/9//4//f/9//3//j/+f/6//z/
/f/7//z//f/9//3//v/+//7//////////////wEAAQABAP//////////////////////
///////+//7//v/+//7/AAAAAAAA//////7//v/+//z/+//7//v/+P/4//j/+P/6//r/
+v/5//f/9v/2//b/+P/4//b/9v/0//T/9P/0//T/9P/z//P/8//y//H/8f/y//L/8v/y
//L/8f/x//H/8f/x//H/8f/z//P/8//z//H/8f/x//H/8//x//H/8v/0//T/8//z//L/
8v/y//L/8f/x//H/8f/w//D/8P/w/+7/7v/u/+7/8P/w//D/8P/w//D/8P/w/+7/7v/v
/+//7//w//D/8P/v/+//7//u/+7/7//v/+7/7v/u/+7/7v/v/+//7v/u/+7/7v/u//D/
7v/u/+7/7v/w//D/7v/u/+7/7v/u/+7/7v/u/+7/7v/u/+7/7v/u/+7/7v/u/+7/7v/u
/+7/7v/s/+z/7P/s/+z/7P/s/+z/7P/s/+z/7P/u/+7/7v/u/+7/7v/u/+7/7v/u/+7/
7v/w//D/8P/w//D/8P/w//D/8P/w//D/8P/w//D/8P/w//D/8P/w//D/8P/w//D/8P/w
//D/8P/w//D/8P/w//D/8P/w//D/8P/w//D/8P/w//D/8P/w//D/8v/y//L/8v/y//L/
8//z//b/+P/5//n/+P/3//b/9f/3//f/9f/1//L/8v/y//L/8//z//P/8//1//T/8//z
//L/8v/x/+7/7v/v//D/8P/x//H/8f/y//L/8v/y//T/9P/x/+//7f/r/+n/6P/o/+j/
6P/o/+n/7P/s/+z/7P/q/+r/6//r/+v/7P/s/+z/6//s/+z/7P/t/+3/7f/u/+z/7f/z
//f/+f/8/wMADAAYACEAJAAmADgAVQBxAH4AegBvAGEAUwBKAEAAKwALAOP/rf+C/3r/
hP+P/5P/kf+H/33/h/+i/8H/2P/n//X//f8BAAIAAwAGAAYABAAHAAcABwAHAAgACQAL
AAsACwAMAAwADQAOAA4ADwAOAA4AEAARABIAEwAVABcAFgAVABYAFgAYABgAGQAZABsA
HQAeAB8AHgAfAB8AIQAhACEAIgAkACQAJgAnACgAJgAnACkAKgAtAC4ALwAwADEAMgA0
ADUAOAA7ADwAPQBCAEIAQwBGAEYASABKAEwAUABSAFQAVwBXAFkAWwBeAGAAYgBlAGcA
aQBrAG4AcgBzAHUAdwB5AHgAeQB6AHwAfQB+AH8AfwB/AH8AfwB/AH8AfQB8AHoAeAB1
AHMAcQBvAG0AagBmAGIAXwBbAFcAUwBPAEkARABBAD0ANwAxACoAJgAhAB0AGgAXABIA
DQAJAAcAAgAAAP3/+//5//f/9v/0//L/8v/z//P/8f/x//P/8//z//P/8//y//H/8P/y
//P/8//0//b/9v/3//j/9v/2//f/+P/5//n/+f/6//r/+v/7//v/+//8//3//f///wAA
AAAAAP//////////AAADAAQABQAFAAUABQAFAAUABQAFAAUABQAFAAUABAACAAIAAgAC
AAQABAAEAAMAAwACAAIAAgAAAP////////7//v/+//7//P/8//z/+//9//z//P/8//r/
+v/4//j/+v/6//r/+v/4//j/9//3//n/+P/3//f/+P/4//j/+P/2//X/9f/1//f/9//3
//f/9f/1//X/9f/1//X/9f/1//f/9f/1//b/9v/2//X/9f/0//T/9P/0//X/9f/1//X/
9P/0//T/9P/0//T/9P/0//b/9v/2//b/9v/2//b/9v/2//b/9//3//X/9v/2//b/9//3
//f/9v/2//f/9//2//b/9v/2//b/9f/1//T/9P/0//T/9P/2//T/9P/0//T/9P/0//T/
8v/0//T/9P/0//T/9P/0//T/8v/y//L/8v/0//T/9P/0//T/9P/0//T/8v/y//L/8v/0
//T/9P/0//T/9P/0//T/9P/0//T/9P/y//L/8v/y//D/8P/w//D/8v/y//L/8v/w//D/
8P/w//L/8v/y//L/8v/y//L/8v/y//L/8v/y//D/8P/w//D/8P/w//D/8P/y//L/8v/y
//D/8P/w//D/8P/w//D/8P/w//D/8P/w//D/8P/w//D/8P/w//D/8P/u/+7/7v/u/+7/
7v/u/+7/7v/u/+7/7v/w//D/8P/x//P/9P/2//f/9//3//f/9//3//f/9//1//f/9v/2
//b/9v/3//f/9//3//f/9v/1//X/9v/2//X/8v/y//P/9P/0//X/9f/1//T/9P/0//T/
+P/4//X/8//w/+3/6v/o/+r/7P/s/+z/7f/u/+7/7v/u/+7/7v/v//D/8f/z//T/8v/z
//T/9P/2//X/9f/1//b/+P/3//n/+////wgAEQAaACQALQAyADgASgBrAIkAlACQAIUA
dQBjAFYASgAzABUA8f/B/5r/kv+g/6v/q/+j/5X/if+R/7T/1f/q//n/AwANAA8ADgAP
AA4ADAAOABEAEQAPABEAEgATABUAFQAVABYAFgAZABoAGgAbABsAGgAbABsAGQAZABoA
GwAcAB0AIAAiACAAIAAhACEAIQAjACQAJQAkACUAJQAnACgAKQArAC4ALAAuAC8AMAAu
AC8AMQAyADQANgA4ADoAOQA6ADwAPQBAAEMARABFAEYARgBHAEoATABOAFAAUgBUAFYA
WABbAF0AXwBhAGQAZgBoAGsAbQBtAG8AcgB2AHcAeQB7AH0AfgB/AIAAggCBAIIAgwCD
AIEAgQCBAIEAfwB9AHwAegB5AHUAcgBvAG0AawBoAGQAYABdAFkAVQBPAEsARQBAAD8A
OwA1AC8ALAAoACMAHwAcABkAFAAPAAsACQAEAAIAAQD///3/+//6//j/9v/2//X/9f/z
//P/8//z//P/8//0//T/9P/0//b/9//3//j/+P/4//n/+v/6//r/+//8//3//f/9//7/
/v/+//////8BAAIAAwADAAMABAAEAAQAAwADAAMAAwADAAUABQAFAAUABQAFAAUAAwAD
AAMAAwAFAAUABQAEAAIAAgACAAIAAgACAAIAAQD///7//v/+/wAA/////////v/+//7/
/v/+//7//v/9//v/+v/6//r/+P/4//b/9v/3//j/+f/6//j/+P/3//f/9//2//X/9f/2
//b/9v/2//T/8//z//P/8//z//P/8//1//X/9f/1//P/8//z//P/8//x//H/8v/y//L/
8f/x//L/8v/y//L/8f/x//H/8f/w//D/8P/w//L/8v/y//L/8P/w//D/8P/w//D/8P/w
//D/8P/x//H/7//w//D/8P/v/+//7//u/+7/7//v/+7/8P/w//D/8P/w/+//7f/s/+z/
7P/s/+7/7v/u/+7/7v/q/+r/7P/q/+r/6v/q/+r/7P/s/+z/7P/q/+r/6v/q/+z/7P/s
/+z/7P/s/+z/7P/s/+z/7P/s/+z/7P/s/+z/7P/s/+z/7P/s/+z/7P/s/+z/7P/s/+z/
7v/u/+7/7v/u/+7/7v/u/+z/7P/s/+z/7P/s/+z/7P/s/+z/7P/s/+7/7v/u/+7/7v/u
/+7/7v/s/+z/7P/s/+7/7v/u/+7/7P/s/+z/7P/s/+z/7P/t/+3/7v/w//H/7//v/+//
7//x//H/8f/v/+//7v/u/+7/7P/t/+3/7f/t/+3/7P/r/+v/7P/s/+v/6v/q/+v/7P/q
/+v/6//r/+z/7P/s/+z/7v/u/+v/6f/n/+X/4//i/+L/5P/k/+T/5f/m/+b/5v/k/+T/
5P/l/+f/5//o/+j/5v/n/+j/6P/o/+f/5//n/+r/6v/r/+v/7f/z//r///8EAA4AGwAg
AB4AKABDAGMAeACAAHkAawBXAEoAQgAzABcA8//F/5L/eP98/4n/j/+P/4f/e/95/47/
r//K/93/6f/x//n//v///wAAAgACAAMAAwAFAAMABAAFAAcABwAHAAgACAALAAwADAAN
AA4ADgAQABEAEQARABIAEwARABEAEwAUABYAFgAXABcAFwAZABoAGwAcAB0AHQAfAB8A
HwAgACIAIAAiACMAJAAmACcAKQAqACkAKgArACwALQAuADAAMQA0ADcAOAA5ADoAOgA7
AD4AQgBEAEYASABMAE4AUABTAFMAVQBXAFoAXQBgAGQAZwBnAGkAbABwAHEAcwB1AHcA
dgB3AHgAegB8AH4AgACBAIEAgQCBAIEAgQB/AH4AfAB8AHkAdwB1AHMAcQBuAGoAaABl
AGEAXQBZAFUATwBKAEYAQQA6ADMALwAsACgAJQAgAB0AGAATAA8ADQAIAAYABQADAAEA
///8//r/+P/4//f/9//1//X/9f/1//X/9f/0//T/9P/0//b/9//3//j/+P/4//n/+v/6
//r/+//8/////////wAA/v/+/////////wAAAQABAAEAAgACAAIABQAFAAUABQAEAAUA
BAADAAUABQAFAAUABwAHAAcABwAHAAcABwAGAAQABAAEAAQABgAGAAYABQADAAIAAgAC
AAQAAwADAAMA/v/+//7//v8AAAAAAAD///3//P/8//z//P/8//r/+v/8//z//P/8//r/
+v/5//n/+f/4//f/9//2//b/9v/2//j/9//3//f/9//3//f/9//1//X/9f/1//f/9//3
//f/9//1//X/9v/2//b/9f/1//b/9v/2//b/9f/1//X/9f/1//b/9//4//b/9v/2//b/
9v/2//b/9v/2//b/9v/2//b/9v/3//f/9//4//j/+P/3//f/9//2//b/9//3//b/9v/2
//b/9v/1//X/9P/0//b/9v/2//j/+P/4//j/+P/4//j/+P/4//j/+P/4//j/+P/4//j/
+P/6//r/+v/6//j/+P/4//j/+v/6//r/+v/6//r/+v/6//j/+P/4//j/+v/6//r/+v/4
//j/+P/4//j/+P/4//j/+P/4//j/+P/2//b/9v/2//b/9v/2//b/9v/2//b/9v/2//b/
9v/2//b/9v/2//b/9P/0//T/9P/0//T/9P/0//b/9v/2//b/9//3//j/+v/7//v/+//7
//n/+f/5//n/+f/5//j/+P/4//j/+f/5//f/9//3//b/9f/1//b/9v/3//T/9P/1//X/
9P/0//P/9f/2//b/9v/0//b/9v/z//P/8f/v/+3/6v/q/+z/7P/u/+//8P/w//D/8P/w
//D/8//z//P/9P/0//T/9f/2//T/9P/z//P/9f/2//b/9//5//v//f8CAAkAEgAeACkA
MAAyADwAVQB3AIwAkACHAHsAbQBeAFIAQQApAA0A4f+s/5L/mP+n/63/qf+d/4//if+e
/8P/3v/v//3/BwANAA4ADQAOAA4ADgANAA0ADwARABIAEwAVABMAEwAUABQAFwAYABgA
GQAaABoAHAAdABsAGwAcAB0AHQAdAB8AIAAeAB4AHwAfACEAIwAkACUAJAAlACUAJwAp
ACkAKgAsACwALgAvADAALgAvADEAMgAzADQANQA2ADcAOAA6ADsAQABDAEQARQBGAEYA
RwBKAEwATgBQAFIAVABWAFgAWwBdAF8AYQBkAGYAaABrAG0AbwBxAHQAeAB3AHkAewB9
AH4AfwCAAIIAhQCGAIcAhwCHAIcAhwCHAIkAhwCGAIQAgwB/AHwAeQBzAHEAbgBqAGQA
YQBdAFkAVQBRAEsARgBFAEEAOwA1AC4AKgAlACEAHAAZABQADwALAAkABAACAAEA///9
//v/+f/2//P/8v/x//H/7//v//H/8f/x//H/9P/0//T/9P/z//P/8v/y//T/9P/1//b/
9v/2//f/+P/7//v/+//8//7//v///////f/+/////////wAAAAAAAP////////////8B
AAEAAQABAAEAAQABAAEAAQABAAEAAQABAAEAAAD+//7//v/+//7//v/+//3//f/8//z/
/P/6//n/+f/5//j/+P/4//j/9//2//X/8//z//L/8v/y//L/8v/w//D/7v/u/+7/7v/w
//D/7//v/+//7v/t/+3/7v/u/+7/7v/u/+3/7f/t/+3/7f/t/+3/6//r/+v/6//p/+n/
6f/p/+v/6f/p/+r/6v/q/+n/6f/q/+r/6v/q/+v/6//r/+v/6v/q/+r/6v/q/+r/6v/q
/+r/6v/q/+r/6v/q/+r/6v/q/+r/6//r/+r/6v/p/+j/6f/p/+n/6P/o/+n/6f/o/+j/
6P/o/+j/6f/p/+j/6P/o/+j/6P/q/+r/6v/q/+r/6v/o/+j/6P/o/+j/6P/o/+r/6v/q
/+r/6v/q/+r/6v/o/+j/6P/o/+j/6P/o/+j/6P/o/+j/6P/o/+j/6P/o/+b/5v/m/+b/
5v/m/+b/5v/m/+b/5v/m/+j/6P/o/+j/6P/o/+n/6f/o/+r/6//r/+v/6//r/+v/7f/t
/+v/6//p/+j/5//m/+n/6f/p/+n/6f/o/+f/5//o/+j/5//k/+T/5f/m/+b/5f/l/+X/
5v/m/+b/5v/o/+j/5f/j/+H/3//d/9z/3P/e/97/3v/f/9//3v/d/9z/3v/e/9//3//f
/+D/4P/g/+H/4v/i/+L/3//f/9//4P/g/9//4//n/+v/8v/3//7/BAANABQAGAAkAD8A
XQByAHQAZwBXAEUAOAAuAB0AAwDZ/6P/ev9s/3L/e/+B/4H/ef9t/3P/jv+t/8T/1f/j
/+v/8f/0//X/+P/4//j/9//3//n/+f/6//v//f//////AAAAAP//AAAAAAEAAgACAAQA
BQADAAMABAAFAAcABwAJAAoACgAKAAsACwAKAAsACwALAAwADQANAA8AEQARABIAFAAS
ABQAFQAWABcAGQAcAB4AHQAeAB8AIAAhACIAJAAlACgAKwAsAC0AMAAwADEANAA4ADoA
PAA+AEAAQgBEAEcASwBNAE8AUgBWAFgAWwBdAF8AYQBkAGgAaQBrAG0AbwBwAHEAcgB0
AHMAdAB1AHUAdwB3AHcAdwB3AHUAdAByAHQAcQBvAG0AZwBlAGIAXgBaAFcAUwBPAEsA
RwBBADwANwAzAC0AJwAkACAAGwAXABAADQAIAAMAAwABAPz/+v/3//X/8//x/+7/7P/q
/+r/6//r/+n/6f/r/+v/6//r/+z/7P/s/+z/6v/r/+v/7P/s/+z/7f/u//D/8P/x//L/
8v/x//D/8P/y//L/8//z//P/9P/1//X/9f/2//b/9v/5//n/+f/5//j/+f/4//f/9//3
//f/9//5//n/+f/5//f/9//3//b/9v/2//b/9v/2//b/9v/1//X/9P/0//T/9P/z//P/
8//u/+7/7v/u//D/8P/w/+//7//u/+7/7v/u/+7/7P/s/+z/7P/s/+z/7P/s/+v/6//t
/+z/6//r/+r/6v/q/+r/6v/p/+n/6f/p/+n/6f/p/+f/5//n/+f/6f/p/+n/6f/p/+f/
5//o/+j/6P/n/+f/5v/m/+b/5v/n/+f/5//n/+j/6P/o/+j/5v/m/+b/5v/o/+j/6P/o
/+j/6P/o/+j/6P/o/+n/6f/p/+r/6v/q/+n/6f/p/+j/6P/p/+n/6P/o/+j/6P/o/+n/
6f/o/+j/6P/o/+j/6v/o/+j/6P/o/+r/6v/q/+r/6P/o/+j/6P/o/+j/6P/o/+r/6v/q
/+r/6P/o/+j/6P/q/+r/6v/q/+j/6P/o/+j/6v/q/+r/6v/q/+r/6v/q/+j/6P/o/+j/
6//s/+3/7v/v/+//8P/y//P/8//z//P/8//z//P/8//x//H/8P/w//L/8v/z//P/8//z
//P/8v/v/+//8P/w//H/7v/u/+//7v/u/+//7//x//L/8v/y//L/9P/0//H/7//t/+v/
6f/o/+j/6v/q/+j/6f/q/+r/7P/s/+z/7P/t/+3/7f/u/+z/7P/t/+7/7//w//D/8f/v
//D/8P/x//H/9f/5//7/AwAMABYAHwAkACYAMABLAGsAgACEAHkAbQBdAFAARgA1AB0A
///V/6T/iP+O/53/of+d/5X/if+H/57/wf/c/+v/9f///wMABgAHAAgACgAKAAkACwAL
AAsADAANAA8AEAARABMAFAATABQAFAAVABYAFgAYABkAGQAZABoAGwAdAB0AHwAgACAA
IAAhACEAHwAhACIAIwAmACcAJwApACkAKQAqACwALAAuAC8AMAAwADEAMwA0ADUANgA3
ADgAOwA8AD4APwBAAEMARABFAEgASABJAEwAUABSAFQAVgBYAFoAXABfAGEAYwBlAGgA
aABqAG0AbwBzAHUAeAB8AH0AfwCBAIMAhACFAIYAiACHAIgAiQCJAIkAiQCJAIkAiQCH
AIYAhACGAIMAgQB/AH0AewB4AHQAbgBrAGcAYwBfAFsAVQBQAEsARwBBADsAOAA0AC8A
KwAmACMAHgAZABkAFwASABAADQALAAkABwAGAAQAAgACAAEAAQD///////////////8A
AAAAAAAAAAAAAQABAAIAAgACAAMABAAGAAYABwAIAAcABwAHAAgACAAIAAkACQAJAAoA
CwALAAkACgAKAAoADQANAA0ADQALAA0ADQANAA0ADQANAA0ADQANAA0ADQANAA0ADQAM
AAwADAAMAAwACwAKAAkABwAJAAgACAAIAAkACQAKAAsABgAGAAYABgAGAAYABgAFAAUA
BAAEAAQABQAGAAUABgAGAAYABgAGAAQABAADAAMABQAEAAMAAwACAAIAAgACAAIAAQAB
AAEAAQABAAEAAQADAAMAAwADAAUABQAFAAUAAwABAAEAAgACAAIAAQABAAMABAAFAAYA
BwAHAAcABwAGAAYABgAGAAYABgAGAAYABgAGAAYABgAEAAQABAAEAAQABAAFAAUABQAG
AAYABgAHAAcABwAGAAYABwAHAAYABgAGAAYABgAHAAcABgAGAAYABgAGAAgABgAGAAYA
BgAGAAYABgAIAAgACAAIAAgACAAIAAgACAAIAAgACAAIAAYABgAGAAYABgAGAAYABgAH
AAgACQAKAAgACAAIAAgABgAGAAYABgAGAAYABgAGAAgACAAIAAgACAAIAAgACAAIAAkA
CQAKAAwADQANAA0ADQANAA0ADQANAAsACwAKAAoACgAKAAsACQAJAAkACQAJAAkACgAM
AAoACQAGAAYACAAKAAsADQALAAsADAAMAAwADAAOAA4ACwAJAAcABQADAAIAAgAEAAQA
BAAFAAYABwAIAAkACgAIAAkACQAJAAoACgAKAAsADAAMAAwACwALAAsADAAMAA0ADwAR
ABMAGAAfACYALAA1AD4AQgBGAF0AfQCWAJ4AmwCNAHsAbgBmAFkAQQAfAO//uv+e/57/
p/+v/7P/sf+n/5//rP/P/+7///8JABMAGwAiACcAJAAkACYAJwAnACcAJwAoACkAKwAr
ACsALAAsAC0ALgAuAC8AMAAwADIAMwAzADMANAA1ADUANQA3ADgAOAA4ADkAOQA5ADsA
PAA9AD4APwA/AEEAQQBBAEIARABEAEYARwBIAEgASQBLAEwATQBOAE8AUABTAFQAVgBX
AFgAWwBcAF0AYgBiAGMAZgBmAGgAagBsAG8AcgB1AHkAeQB7AH0AgACEAIYAiQCLAI8A
kQCUAJgAmQCbAJ0AnwChAKMApQCoAKcAqACpAKkApwCnAKcApwCpAKcApgCkAKQAoQCf
AJ0AmwCZAJYAkgCPAI0AigCHAIIAfQB2AHAAbwBrAGUAXwBaAFYAUQBNAEgARQBAADsA
NwA1ADAALgArACkAJwAlACYAJAAiACIAIQAhAB8AHwAdAB0AHQAdAB8AIAAhACIAIAAh
ACEAIgAkACQAJQAmACQAJAAlACYAKQApACkAKgAqACoAKwArAC0ALgAvAC8ALwAwADAA
MAAxADEAMQAxADEAMwAzADMANQA1ADUANQA1ADUANQA1ADUANQA1ADQANAA0ADQANAA0
ADQANAAzADMAMgAyADIAMgAxADEAMQAwADAAMAAwAC4ALgAuAC0ALwAuAC4ALgAsACwA
KgAqACoAKgAqACoALAAsACsAKwArACoAKQApACoAKgAqACoAKgApACkAKQApACkAKQAp
ACsAKwArACsAKQApACkAKQAqACkAKgAsACoAKgApACkALAAsACwALAAtAC0ALQAtACwA
KgAqAA==
         </WaveFormData>
      </LeadData>
      <LeadData>
         <LeadByteCountTotal>10000</LeadByteCountTotal>
         <LeadTimeOffset>0</LeadTimeOffset>
         <LeadSampleCountTotal>5000</LeadSampleCountTotal>
         <LeadAmplitudeUnitsPerBit>4.88</LeadAmplitudeUnitsPerBit>
         <LeadAmplitudeUnits>��V</LeadAmplitudeUnits>
         <LeadHighLimit>2147483647</LeadHighLimit>
         <LeadLowLimit>268435456</LeadLowLimit>
         <LeadID>V3</LeadID>
         <LeadOffsetFirstSample>0</LeadOffsetFirstSample>
         <FirstSampleBaseline>0</FirstSampleBaseline>
         <LeadSampleSize>2</LeadSampleSize>
         <LeadOff>FALSE</LeadOff>
         <BaselineSway>FALSE</BaselineSway>
         <ExcessiveACNoise>FALSE</ExcessiveACNoise>
         <MuscleNoise>FALSE</MuscleNoise>
         <LeadDataCRC32>2596766210</LeadDataCRC32>
         <WaveFormData>
ZABkAGQAZABiAGIAYgBiAGEAYABfAF4AWgBYAFYAVABRAE4ASwBIAEMAQAA9ADoANQAw
ACsAJgAiAB4AGgAWABEADgALAAgABQACAP///P/4//b/9P/y//D/7v/s/+r/6v/q/+r/
6v/o/+j/6P/o/+n/6v/r/+z/7//w//H/8v/y//L/8v/y//P/9P/1//b/9v/2//b/9v/4
//j/+P/4//r/+v/6//r//P/8//z//P/9//7///8AAAEAAgADAAQABAAEAAQABAAEAAQA
BAAEAAIAAgACAAIABAAEAAQABAADAAIAAQAAAAAAAAAAAAAA///+//3//P/6//r/+v/6
//j/+P/4//j/9v/2//b/9v/2//b/9v/2//T/9P/0//T/8v/y//L/8v/w//D/8P/w//D/
8P/w//D/8P/w//D/8P/w//D/8P/w/+7/7v/u/+7/7v/u/+7/7v/w//D/8P/w/+7/7v/u
/+7/8P/w//D/8P/w//D/8P/w/+7/7v/u/+7/7v/u/+7/7v/u/+7/7v/u/+7/7v/u/+7/
7P/s/+z/7P/u/+7/7v/u/+7/7v/u/+7/7P/s/+z/7P/u/+7/7v/u/+z/7P/s/+z/6v/q
/+r/6v/q/+r/6v/q/+r/6v/q/+r/6v/q/+r/6v/q/+r/6v/q/+r/6v/q/+r/6P/o/+j/
6P/m/+b/5v/m/+j/6P/o/+j/6P/o/+j/6P/q/+r/6v/q/+j/6P/o/+j/5//m/+X/5P/k
/+T/5P/k/+T/5P/k/+T/5P/k/+T/5P/i/+L/4v/i/+L/4v/i/+L/4v/i/+L/4v/i/+L/
4v/i/+L/4v/i/+L/4v/i/+P/4//j/+P/5v/n/+j/6P/n/+f/5f/l/+T/5P/k/+P/4//j
/+X/5f/l/+X/5//n/+f/5//n/+f/5//l/+P/4f/j/+P/4//k/+T/5P/k/+X/5f/l/+X/
5f/h/+D/3v/c/9r/2f/Z/9r/2v/a/9n/2f/Z/9n/2//c/9z/3P/c/9z/3f/d/9v/2//c
/9z/3P/c/9z/3P/e/93/3//h/+D/4f/l/+n/8v/+/wsAFwAlAD0AXgCHAK4A0gDvAAUB
FQEfAS0BMQEiAQkB5gC+AJwAigB6AFsALQD4/8X/qP+1/9X/6v/z//n/AQAFAAUABQAE
AAEA/v/6//v/+v/5//n/+f/5//f/9//3//f/+f/5//n/+v/4//j/+f/5//r/+v/6//r/
+f/6//r//P/7//v/+//7//7///8AAAIAAQABAAEABAACAAIAAgAFAAYABwAIAAkACgAL
AAwADQAOAA8AEQARABIAEwAVABcAGAAZABoAHAAdAB4AIAAiACMAJQAnACoALQAuAC8A
MgAzADUAOAA6ADwAPgBAAEAAQwBFAEgASgBMAEwATQBQAFAAUQBSAFMAUQBSAFIAUwBT
AFEAUQBQAFEAUQBRAFAATABKAEkARwBDAEAAPwA7ADgANQAxAC0AKQAlAB8AHAAZABUA
EQAMAAcABAAAAPz/9v/z/+//7P/s/+n/5//k/+H/3//e/9z/3f/c/9z/2//b/9z/3P/c
/9z/2//b/9v/3f/f/9//3//g/+D/4v/j/+P/5P/l/+X/4//j/+T/5v/p/+n/6f/q/+r/
6//r/+v/7v/u/+//8P/w//D/8f/x//H/8v/y//L/9P/0//X/9f/1//X/9f/1//b/9v/2
//b/9f/1//X/9f/1//T/9P/1//P/8//z//P/8v/x//H/8v/w/+7/7v/u/+//7//v//D/
7//v/+//7//u/+3/7f/t/+3/7f/r/+v/6f/p/+n/6f/r/+v/6//q/+j/6P/o/+f/6f/p
/+n/6f/p/+n/6P/o/+j/6P/o/+j/6P/m/+j/6P/m/+b/5v/m/+j/6P/o/+j/6v/q/+n/
6f/o/+f/5v/l/+b/5//o/+n/5//n/+f/5//n/+f/5//n/+n/6f/p/+n/5//n/+f/5//o
/+n/6v/r/+n/6f/o/+j/6P/p/+n/6f/r/+v/6//q/+r/6v/q/+r/6v/q/+r/6v/q/+r/
6v/q/+r/6v/p/+n/7v/w/+v/6P/q/+r/6v/q/+r/6v/q/+r/6P/o/+j/6P/o/+j/6P/o
/+j/6P/o/+j/5//m/+X/5P/k/+T/5P/k/+L/4v/i/+L/4v/i/+L/4v/i/+L/4v/i/+L/
4v/i/+L/4v/i/+L/4v/g/+D/4P/g/+D/4P/g/+D/4v/i/+L/4v/i/+L/4v/i/+L/4v/i
/+L/4v/i/+L/4v/g/+D/4P/g/+L/4v/i/+L/4P/g/+D/4P/g/+D/4P/g/97/3v/e/97/
3//g/+H/4v/k/+T/5f/l/+X/5f/o/+n/7P/s/+v/6//r/+v/6v/q/+r/6f/p/+n/7f/t
/+3/7f/t/+3/7f/t/+z/6//q/+f/4//h/+P/4//k/+b/5//o/+j/6f/p/+n/5//n/+P/
4v/g/97/3P/b/9v/3P/c/9z/3//f/9//3//f/+D/4P/g/+D/4P/h/+H/4f/h/+L/4v/h
/+D/3//e/97/3//h/+H/3v/f/+H/5//y//7/CwAZACUAOwBiAI8AugDcAPkAEwEjAS8B
OQE7ATABGQH8ANQAtACmAJgAdQBBAAoA1f+w/7n/2f/w//f///8FAAkADQANAAoACQAG
AAIAAQACAAEAAQABAAEA//////////8BAAEAAQACAAIAAgADAAMABgAGAAYABgAHAAgA
CAAKAAkACQAJAAkACwALAAsADAAPAA8ADwASABEAEAAPABEAEgATABQAFQAUABUAFgAX
ABYAFwAZABkAGwAdACAAIwAkACUAJgAoACsALAAuADAAMQAzADUAOAA7ADwAPQBAAEMA
RQBIAEoASwBMAE0ATABPAFEAVABWAFYAVgBXAFoAXABdAF4AXwBgAGIAYwBlAGMAYQBh
AGAAXgBdAFwAWgBYAFYAVQBTAE0ASgBJAEUAQgA/ADsANwAzAC8AKQAmACUAIQAdABgA
EgAOAAkABAACAP//+//4//b/8//x/+7/6//p/+j/5v/l/+T/5P/j/+P/5P/k/+T/5f/l
/+b/5//n/+n/6f/p/+z/7P/u/+//7f/u/+//7//v/+//8P/y//P/8//z//T/9v/3//f/
9//2//b/9//4//j/+P/5//n/+f/6//r/+v/6//r/+//7//n/+f/5//n/+v/6//r/+v/5
//n/+f/5//v/+v/6//v//f/9//3//f/8//v/+//8//r/+P/4//j/+v/5//j/+P/7//v/
+//7//j/9//3//f/9//3//X/9f/z//P/8//z//P/8//z//L/8v/y//L/8f/v/+//7//v
/+3/7f/s/+z/7P/s/+z/7P/u/+z/7v/u/+7/7v/u/+7/7//w//H/8v/y//L/8f/x//H/
8f/x//H/8f/x//H/8f/x//H/8f/x/+//7//v/+//8f/x//H/8f/z//P/8//z//H/8f/x
//H/8//z//L/8v/w//H/8f/x//H/8f/x//D/7v/u/+7/7v/w//D/8P/w//D/8P/w//D/
8v/y//H/8f/0//T/8//y//L/8v/y//L/8P/w//D/8P/u/+7/7v/u/+7/7v/u/+7/7v/u
/+7/7v/s/+z/7P/s/+z/7P/s/+z/7P/s/+z/7P/s/+z/7P/s/+z/7P/s/+z/7P/s/+z/
7P/u/+7/7v/u/+7/7v/u/+7/7P/s/+z/7P/s/+z/7P/s/+7/7v/u/+7/7v/u/+7/7v/s
/+z/7P/s/+r/6v/q/+r/6f/o/+f/5v/m/+b/5v/m/+T/5P/k/+T/5v/m/+b/5v/l/+X/
5P/j/+X/6P/p/+r/6P/n/+f/5//n/+b/5v/m/+X/5f/l/+f/5f/l/+X/5f/n/+f/5//n
/+f/5//l/+P/4//l/+X/5f/m/+b/5v/m/+X/5f/l/+X/5//j/+L/4P/e/9z/2//b/9z/
3P/c/93/3f/d/93/3f/c/9z/3P/c/97/3//f/9//3//g/+D/4P/e/97/3v/e/93/3//h
/+T/5f/l/+3/+P8EABEAHwAtAEkAcACbAMAA4AD7AA8BGwErATUBMQEcAQEB2ACuAJYA
jAB4AE8AHQDq/73/rP/D/9//8P/5/wMACQAJAAkABwAGAAMAAgACAAEAAAD9//3//f/9
////////////////////AAD+//7//////wsAFAAdACYAJgAmACUAJgAlACUAJQAlACcA
JwAnACgAJwAnACcAKgAsACwALAAvAC4ALwAwADEAMAAxADIAMwA2ADcAOQA5ADkAOQA6
ADsAOgA7ADwAPgBBAEIARABGAEUARwBJAEwATQBOAE8AUgBRAFMAVgBYAFgAWgBcAFwA
YQBjAGYAaABoAGgAaQBsAGwAbQBuAG8AbQBuAG4AbwBvAG0AbQBsAGwAawBqAGgAZABi
AGEAXwBbAFgAVwBTAE4ASwBHAEMAQQA9ADcANAAvACsAJwAiABsAGAAUABAADQALAAgA
BgACAP///f/6//n/9//2//T/8//y//L/8f/x//L/8v/y//P/8//0//X/8//1//X/9f/2
//b/+P/5//v//P/9//3/+//7//z//v////////8AAAAAAQABAAEAAAAAAAEAAgAEAAQA
BQAFAAMABAAEAAQABgAGAAcABwAFAAUABQAFAAQABAAEAAQABQAFAAUABQADAAIAAgAD
AAMAAwADAAMABAADAAMABAAEAAIAAgACAAQAAwACAAIAAgABAAAA//8AAP////////7/
/f/6//n/+//7//v/+//5//n/+f/4//r/+v/6//n/+f/5//n/+f/5//n/+P/4//j/+P/4
//j/+P/2//j/+P/2//b/9v/2//j/+P/4//j/+P/4//f/9//3//f/9//3//f/9//3//f/
9//3//f/9//1//X/9f/1//X/9f/1//X/8//z//P/8//z//P/8//z//P/8//y//L/8v/z
//P/8//z//P/8//y//L/8v/y//L/8v/y//L/8v/y//L/8v/y//L/8v/x//H/8P/w/+//
7P/u/+7/7v/u/+7/7v/u/+7/7P/s/+z/7P/s/+z/7P/s/+r/6v/q/+r/6v/q/+r/6v/s
/+z/7P/s/+r/6v/q/+r/6v/q/+r/6v/o/+j/6P/o/+j/6P/o/+j/6P/o/+j/6P/m/+b/
5v/m/+b/5v/m/+b/5P/k/+T/5P/m/+b/5v/m/+T/5P/k/+T/4v/i/+L/4v/k/+T/5P/k
/+T/5P/k/+T/5v/m/+b/5v/m/+b/5v/m/+b/5v/m/+b/6P/o/+j/6P/m/+b/5v/m/+b/
5v/m/+b/5v/m/+b/5v/m/+b/5//n/+n/6f/s/+3/7P/s/+v/6//r/+v/6v/q/+z/6//r
/+v/7f/t/+3/7f/t/+3/7f/t/+v/6//r/+n/6f/n/+n/6f/p/+r/6v/q/+j/6f/p/+n/
6//r/+f/5v/j/+D/3f/b/93/3v/e/97/3//f/9//3//f/+D/4P/g/+D/4P/h/+H/3//f
/+D/4P/i/+L/4v/i/+L/4//j/+P/4v/j/+n/8f/8/wgAFwAlADUAUQB8AKkA0ADwAA0B
HwErATkBQQE7ASYBDwHwAMoAtACsAJYAZQAtAPb/xf+4/9H/7f/+/wcADQARABMADwAL
AAgABQAEAAQAAwAAAAEAAQABAAEA//////////8AAAEAAgAEAAIAAgADAAMABQAEAAMA
AgAFAAYABgAIAAkACQAJAAkACwALAAsADAANAA0ADQAQABAAEAAQABMAFAAVABYAFwAY
ABkAGgAbAB0AHwAiACMAIwAjACQAJQAoACkAKgAsAC0ALgAwADIAMQAzADUAOAA3ADgA
OQA8ADsAPQBAAEIARABGAEgASABKAEsATQBOAFAAUABRAFQAVABVAFYAVwBVAFYAVgBX
AFUAUwBTAFIAVABTAFIAUABNAEoASABFAEMAQAA/ADsANgAzAC8AKwApACUAHwAcABsA
FwATAA4ACQAGAAIA/v/6//f/8//w//D/7f/r/+j/5//l/+T/4v/h/+D/4P/f/93/3v/e
/97/3//f/+D/4f/j/+X/5f/l/+b/5v/o/+n/6f/q/+v/6//r/+v/7P/u/+//7//v//D/
8P/x//H/8f/y//L/8//0//T/9P/1//X/8//0//T/9P/2//b/9//3//X/9f/1//X/9v/2
//b/9v/3//f/9//3//f/9v/2//f/9//3//f/9//0//P/8//0//b/9P/0//T/9v/1//T/
9P/3//f/9//3//j/9//3//f/9f/1//P/8//1//X/9f/1//P/8//z//L/8v/y//L/8f/z
//P/8//z//H/8f/w//D/8v/y//L/8v/y//D/8v/y//L/8v/y//L/8P/w//D/8P/u/+7/
7f/t/+//7//v/+//7//v/+//7//t/+3/7f/t/+7/7//w//H/8P/v/+7/7f/v/+//7//v
/+//7//v/+//7//v/+7/7v/s/+3/7f/t/+3/7f/t/+z/7v/u/+7/7v/s/+z/7P/s/+r/
6v/q/+r/7P/s/+v/6//o/+j/6f/o/+j/6P/o/+j/6P/o/+j/6P/o/+j/6P/o/+r/6v/q
/+r/6P/o/+j/6P/m/+b/5v/m/+j/6P/o/+j/5v/m/+b/5v/m/+b/5v/m/+T/5P/k/+T/
5v/m/+b/5v/m/+b/5v/m/+b/5v/m/+b/5P/k/+T/5P/k/+T/5P/k/+L/4v/i/+L/4v/i
/+L/4v/g/+D/4P/g/+P/5P/l/+b/5P/k/+T/5P/i/+L/4//j/+P/4//m/+f/5v/m/+X/
5f/n/+f/5v/m/+T/4//j/+P/5f/l/+X/5f/l/+X/5f/l/+X/5f/l/+P/4//h/+P/4//i
/+L/4f/g/+D/4f/h/+H/4//j/9//3v/a/9j/1v/V/9f/2P/Y/9j/1//X/9f/1//X/9j/
2P/Y/9j/2P/Z/9n/2f/Z/9r/2v/Y/9j/2P/Y/9z/2//b/9n/2P/d/+H/5f/s//j/BQAR
ABsALwBUAH8ApgDKAOkA/QAJARUBIwElARYB/wDeALQAkgCCAHYAVQAnAPL/v/+e/6P/
wf/Y/+X/7f/z//X/+f/1//L/8f/y//D/7//s/+v/6//r/+v/7f/t/+3/7f/t/+3/7f/u
//D/8P/x//H/9P/0//T/9P/0//T/8//0//f/9//3//f/+f/5//n/+v/7//v/+//+/wAA
AAAAAAMAAwADAAMAAwAEAAUABgAHAAYABwAJAAkACgALAA0ADwASABMAFAAWABUAFgAY
ABoAGwAdAB8AIgAjACQAJQAoACcAKQAsAC4AMgA0ADYANgA3ADkAPAA+AEEAQgBEAEgA
RgBHAEgASQBLAEwATABNAE8ATQBNAEwASgBJAEgARgBEAEIAQQA/AD0AOgA5ADUAMgAv
ACsAJwAjAB8AGQAWABIADQAIAAIA///8//j/9P/w/+3/6f/m/+L/3//d/9r/2//Z/9j/
1v/T/9L/0v/R/9L/1P/V/9b/1//X/9j/2f/Z/9v/2//b/9z/3P/e/9//4f/i/+P/4//j
/+P/5P/m/+f/5//n/+j/6P/p/+n/6f/q/+r/6//s/+r/6v/r/+v/7f/u/+7/7v/s/+z/
7f/t/+3/7f/t/+3/8P/w//D/8P/t/+3/7f/t/+v/6v/q/+v/7f/t/+3/7f/q/+n/6f/q
/+z/6v/q/+r/6f/n/+X/5P/n/+f/5//n/+T/4//j/+P/4//j/+H/4f/j/+P/4//j/+H/
4f/h/+D/4v/i/+L/4f/f/9//3//f/9//3//e/97/3v/e/97/3v/e/9z/3v/e/+D/4P/g
/+D/3v/e/97/3v/e/97/3f/d/93/3f/d/93/2//b/9v/2//d/93/3f/d/9v/2//b/9v/
2//b/9v/2//b/9v/2//b/9n/2f/Z/9n/2//b/9r/2v/Y/9n/2f/Z/9n/2f/Z/9j/2v/a
/9r/2v/Y/9j/2P/Y/9r/2v/a/9r/2P/Y/9f/1//Y/9j/2f/Y/9j/2P/Y/9j/2v/a/9r/
2v/a/9r/2v/a/9r/2v/a/9r/3P/c/9z/3P/c/9z/3P/c/9z/3P/c/9z/3v/e/97/3v/e
/97/3v/e/9z/3P/c/9z/3v/e/97/3v/c/9z/3P/c/9r/2v/a/9r/2v/a/9r/2v/a/9r/
2v/a/9r/2v/a/9r/2P/Y/9j/2P/Y/9j/2P/Y/9n/2v/b/93/2//b/9v/3v/h/+L/4v/h
/+H/4f/h/+D/4P/g/9//3//f/+H/4f/h/9//3//f/9//3//f/9//3//f/93/2//d/9v/
2//c/9z/3v/e/9//3//f/9//3//b/9z/2v/Y/9b/0//T/9T/1P/W/9f/1//X/9X/1f/W
/9b/2P/Y/9j/2f/b/9v/2//c/9z/3P/c/9z/3P/c/93/3f/d/9z/2//d/+P/7v/6/wcA
FwAlADcAWgCFAK4A0gDzAA0BHwErATUBOQEuARcB+ADQALAApgCcAHkAQwAIANH/rv+z
/9H/6P/z//3/BQAHAAUAAwAAAP///v/8//v/+v/5//n/+f/5//n/+f/5//n/9//3//f/
+P/4//j/+f/5//r/+v/6//r/+//8//z//v/9//3//f/9/wEAAQABAAIAAwADAAMABgAI
AAgACAALAAwADQAOAA8ADgAPABAAEQAUABUAFwAXABYAFwAZABsAHAAdAB4AIAAfACAA
IgAkACUAJwApACwALQAuAC8AMgAzADUAOAA6ADoAPAA+AD4AQQBDAEYASABKAEoASwBO
AE4ATwBQAFEAUwBUAFQAVQBVAFMAUwBSAFIAUQBQAE4ATABKAEkARwBFAEIAQQA9ADoA
NwAzAC8AKwAnACEAHgAcABkAFgASAA0ACgAGAAIA/P/5//X/8v/w/+3/6//o/+n/5//m
/+T/4f/g/+D/3//f/+D/4P/g/+P/4//k/+X/5//p/+n/6f/p/+j/6f/p/+n/6v/r/+v/
6//r/+z/7v/v/+//7//w//D/8f/x//H/9P/0//X/9v/0//T/9f/1//X/9v/2//b/9v/2
//f/9//3//f/9//3//r/+v/6//r/9//3//f/9//1//T/9P/1//f/9//3//f/+P/3//f/
+P/2//T/9P/0//b/9f/0//T/8//z//P/8//0//P/8//z//P/8//x//H/7//v/+//7//x
//H/8f/w/+7/7v/u/+3/7//v/+//7//x//H/8P/w//D/8P/w//D/7v/s/+7/7v/u/+7/
7v/u//D/8P/w//D/7v/u/+3/7f/v/+//7//v/+//7//v/+//7//v/+//7//t/+3/7f/t
/+//7//v/+//7f/t/+3/7f/t/+3/7f/t/+v/6//q/+r/7P/t/+3/7f/r/+v/6//q/+r/
6v/q/+r/6v/q/+r/6v/o/+j/6P/o/+j/6P/n/+f/6P/o/+f/5v/m/+b/5v/m/+b/5v/m
/+b/5v/m/+b/5v/m/+b/5v/m/+b/5v/m/+b/6P/o/+j/6P/q/+r/6v/q/+j/6P/o/+j/
6P/o/+j/6P/m/+b/5v/m/+f/6P/p/+r/6v/r/+v/6//p/+z/7f/u/+7/7f/t/+3/7f/s
/+z/7P/p/+n/6f/r/+3/7f/t/+3/7f/t/+3/7f/t/+3/6//p/+X/5//n/+f/6P/o/+j/
6P/p/+n/6f/p/+n/5f/k/+L/4P/e/93/3f/e/97/3v/f/9//3//f/9//4P/g/+D/4P/e
/9//3//f/+H/4v/i/+L/4v/i/+L/4v/j/+H/4//m/+f/6//x//r/AgAPAB8ALwBHAGwA
lwDAAOIA+wANARcBHwErASsBHAH/ANoAsgCWAIgAdABRACMA7v+//6j/u//X/+r/8//9
/wMABQAFAAUABAABAP7//P/7//z/+//7//v/+//9//3//f/9//3//f/9//7//v/+////
//8AAAAAAAAAAAEAAgACAAQABQAFAAUABQAHAAcABwAIAAkACQAJAAwADgAOAA4AEQAS
ABMAFAAVABgAGQAaABsAHAAdAB8AHwAeAB8AIQAjACYAJwAoACoAKwAsAC4AMAAxADMA
NQA4ADkAOgA7AD4APwBBAEQARgBKAEwATgBOAFEAUwBWAFgAXABcAF0AYABgAGEAYgBj
AGEAYgBiAGMAZQBjAGMAYgBiAGEAYABeAF4AXABbAFkAUwBQAE8ASwBIAEUAQQA9ADkA
NQAvACwAKAAjAB4AGAAVABIADgAKAAUAAQD8//j/9v/z//H/7v/t/+v/6v/o/+f/5v/m
/+X/5f/m/+b/5v/p/+n/6v/r/+n/6//r/+v/7P/s/+7/7//v//D/8f/x//P/8//0//b/
9v/1//T/9P/2//f/9//3//j/+P/5//r/+v/6//v/+//9//7//v/+//z//P/9//3//f/9
//3//f/8//z//P/8//v/+//7//v//f/8//z//f/7//v/+//7//r/+f/5//r/+P/2//b/
9v/0//P/8v/y//P/8//z//P/8v/x//H/8f/x//H/7//v//H/8f/x//H/8f/x//H/8P/y
//L/8v/x/+//7//v/+//8f/x//D/8P/w//D/8P/w/+7/7P/u/+7/8P/w//D/8P/v/+7/
7f/s/+z/7P/r/+v/6//r/+v/6//r/+v/6//r/+3/7f/t/+3/6//r/+v/6//r/+v/6//r
/+v/6//r/+v/6//r/+v/6//t/+3/7P/s/+r/6//r/+v/6//r/+v/6v/q/+r/6v/q/+r/
6v/q/+r/6v/q/+r/6v/q/+r/6f/p/+z/7P/r/+r/6v/q/+r/6v/q/+r/6v/q/+z/7P/s
/+z/6v/q/+r/6v/q/+r/6v/q/+r/6v/q/+r/7P/s/+z/7P/q/+r/6v/q/+r/6v/q/+r/
7P/s/+z/7f/t/+3/7f/w/+//8P/w/+//8f/x//H/8P/v/+7/7P/r/+z/7//w//H/8f/x
//H/8f/v/+//7//v/+3/6//p/+v/6//r/+z/7P/q/+r/6//r/+3/7f/t/+n/6P/m/+T/
4v/h/+H/4v/i/+D/4f/h/+H/4f/h/+L/4v/i/+L/4v/j/+H/4f/h/+L/4//k/+X/5v/m
/+b/5//n/+f/6v/r/+v/7//4/wQADwAdACsAPwBiAI0AugDcAPkAEQEhAS0BOQE7AS4B
GQH8ANQAtACoAJwAeQBDAAwA2f+2/7//4f/2//3/AwAJAAkACQAJAAgABQAEAAQAAwAC
AAEAAQABAAEAAQABAAEAAQD///////8AAAAAAAABAAEAAgACAAIAAgABAAIAAgAEAAcA
BwAHAAcABwAHAAcACAAJAAkACQAMAA4ADgAOABEAEAARABIAEwAWABcAGAAZABoAGwAd
AB0AHgAfACEAIwAiACMAJAAmACkAKgAsAC4AMQAzADUAOAA3ADgAOQA8AD0APwBCAEQA
RABGAEgASABNAE8AUgBUAFYAVgBXAFoAWABZAFoAWwBbAFwAXABdAF0AWwBbAFoAWABX
AFYAVABTAFIAUgBRAE8ATABLAEcAQwA/ADoANQAyAC8AKgAoACMAHwAbABYAEgAQAA0A
CgAIAAUAAQD+//3/+//6//j/9//1//T/8v/x//D/8P/v/+//8P/w//D/7//v//D/8f/x
//P/8//z//T/9P/2//f/9//4//n/+f/7//v//P/+//3//f/9//7//v////////8AAAAA
AQACAAIAAgADAAMAAwAEAAQABAAGAAYABwAHAAUABQAFAAUABgAGAAYABgAFAAUABQAF
AAcABgAGAAcABQAFAAUABQAGAAUABQAGAAcABgAHAAgABwAFAAMAAgADAAMAAwADAAIA
AQABAAEAAwADAAEAAQD///////////3//f/9//z//v/+//7//f/7//v/+//7//v/+//6
//r/+v/6//r/+v/6//j/+v/6//r/+v/6//r/+P/4//j/+P/6//r/+f/5//v/+//7//v/
+f/5//n/+f/5//n/+f/5//v/+//7//v//f/9//3//f/7//v/+//7//v/+//7//v//f/9
//z//P/+//////////////////7//v/+//7//v/8//z//P/8//7//v/+//7//v/+//3/
/f/8//7//f8AAAAAAAAAAAAA/v/+//7//v/+//7//v/+//7//v/+//7//v/+//7//v//
/wAAAQACAAAAAAAAAAAAAAAAAAAAAAAAAAAAAAAAAAIAAgACAAIAAgACAAIAAgADAAMA
AwADAAYABwAIAAgACQAJAAkACQAIAAgACAAHAAcABwAJAAkACwALAAsACwAMAA0ADgAP
AA4ACwAIAAUACQAJAAkACgAMAAwADAANAAsACwALAAsACQAIAAYABAAAAP////8AAAAA
AAABAAEAAgADAAQABgAEAAQABAAEAAcABwAHAAcACgAKAAoACgAKAAoACgALAAsADwAO
AA0ADwAXAB4AKAAzAEEATwBfAIAAqwDUAPgAGQExAUEBSwFZAV8BVgE/ARwB8gDOALwA
rgCTAGkAOgAHAN7/2//5/xQAIQAnAC0AMwA5ADcANAAxAC4ALgAvAC4ALQAtAC0ALQAt
AC0ALQAtAC0ALQAtAC4AMAAwADEAMQAyADIAMgAyADMANAA0ADYANwA3ADcANwA5ADkA
OQA6ADwAPQA+AEIAQABAAEAAQwBGAEcASABJAEgASQBKAEsATABNAE8ATwBSAFMAVQBX
AFYAVwBYAFoAXQBeAGAAYgBhAGMAZQBoAGoAbABuAHIAcQBzAHYAeAB7AH4AgQCCAIUA
hwCKAIwAkACQAJEAlACVAJcAmQCbAJsAnACcAJ0AmwCZAJkAmACaAJkAmACWAJIAkACP
AI0AiwCIAIcAgwCAAH0AeQB1AG8AawBlAGIAXwBbAFcAUgBLAEgARABAADwAOQA1ADIA
MAAtACsAKAAlACMAIgAgACEAIAAgAB8AHQAeAB4AHgAfAB8AIAAhACMAJQAlACUAJAAk
ACYAJwApACoAKwArACsAKwAsAC4ALwAvAC8AMAAuAC8ALwAvADAAMAAxADIAMgAyADMA
MwAzADQANAA0ADYANgA3ADcAOQA5ADkAOQA5ADgANwA2ADcANwA3ADcAOQA4ADgAOQA3
ADcANwA3ADYANQA1ADYANgA0ADQANAA2ADUANAA0ADQAMwAyADEAMgAxADEAMQAvAC8A
LQAtAC8ALwAvAC8ALwAvAC8ALgAuAC4ALgAtAC8ALwAvAC8ALwAvAC4ALgAuAC4ALgAu
ADAALgAwADAALgAuAC4ALgAuAC4ALgAuAC4ALgAtAC0ALwAvAC8ALwAvAC8ALwAvAC8A
LwAvAA==
         </WaveFormData>
      </LeadData>
      <LeadData>
         <LeadByteCountTotal>10000</LeadByteCountTotal>
         <LeadTimeOffset>0</LeadTimeOffset>
         <LeadSampleCountTotal>5000</LeadSampleCountTotal>
         <LeadAmplitudeUnitsPerBit>4.88</LeadAmplitudeUnitsPerBit>
         <LeadAmplitudeUnits>��V</LeadAmplitudeUnits>
         <LeadHighLimit>2147483647</LeadHighLimit>
         <LeadLowLimit>268435456</LeadLowLimit>
         <LeadID>V4</LeadID>
         <LeadOffsetFirstSample>0</LeadOffsetFirstSample>
         <FirstSampleBaseline>0</FirstSampleBaseline>
         <LeadSampleSize>2</LeadSampleSize>
         <LeadOff>FALSE</LeadOff>
         <BaselineSway>FALSE</BaselineSway>
         <ExcessiveACNoise>FALSE</ExcessiveACNoise>
         <MuscleNoise>FALSE</MuscleNoise>
         <LeadDataCRC32>573160352</LeadDataCRC32>
         <WaveFormData>
KgAqACoAKgApACgAJwAmACUAJAAjACIAHgAcABoAGAAWABQAEgAQAA0ACgAHAAQAAAD8
//j/9P/w/+7/7P/q/+j/5v/k/+L/4P/e/9z/2v/X/9b/1f/U/9L/0v/S/9L/1P/U/9T/
1P/W/9b/1v/W/9f/2P/Z/9r/3f/e/9//4P/i/+L/4v/i/+P/5P/l/+b/6P/o/+j/6P/q
/+r/6v/q/+z/7P/s/+z/7P/s/+z/7P/u/+7/7v/u//D/8P/w//D/8P/w//D/8P/w//D/
8P/w//D/8P/w//D/8P/w//D/8P/u/+7/7v/u//D/8P/w//D/7v/u/+7/7v/s/+z/7P/s
/+z/7P/s/+z/7P/s/+z/7P/q/+r/6v/q/+r/6v/q/+r/6P/o/+j/6P/m/+b/5v/m/+b/
5v/m/+b/5v/m/+b/5v/m/+b/5v/m/+T/5P/k/+T/5v/m/+b/5v/m/+b/5v/m/+b/5v/m
/+b/5//o/+n/6v/q/+r/6v/q/+j/6P/o/+j/6P/o/+j/6P/o/+j/6P/o/+r/6v/q/+r/
6P/o/+j/6P/o/+j/6P/o/+r/6v/q/+r/6P/o/+j/6P/q/+r/6v/q/+r/6v/q/+r/6P/o
/+j/6P/q/+r/6v/q/+r/6v/q/+r/6v/q/+r/6v/o/+j/6P/o/+r/6v/q/+r/6P/o/+j/
6P/o/+j/6P/o/+r/6v/q/+r/6v/q/+r/6v/s/+z/7P/s/+z/7P/s/+z/6v/q/+r/6v/q
/+r/6v/q/+r/6v/q/+r/7P/s/+z/7P/s/+z/7P/s/+r/6v/q/+r/7P/s/+z/7P/q/+r/
6v/q/+z/7P/s/+z/7v/u/+//8P/u/+7/8P/x//T/9P/0//P/8f/w//D/8P/y//D/8P/w
//L/8//0//X/9f/1//X/9f/1//X/9f/z//D/7//v//D/8P/w//D/8P/y//L/8v/z//H/
8f/t/+z/6//p/+f/5v/m/+f/6P/o/+b/5v/m/+b/6P/o/+j/6f/n/+f/6P/o/+j/6P/o
/+j/6v/p/+n/6v/o/+f/5//p/+n/5//l/+j/7//5/wUAFAAnAEAAZACMALwA8gAkAVEB
cgGOAacBsgGoAZUBgAFlAUEBHwH8AMwAkABPABcA8v/u////CQAJAAoADwATABEADwAM
AAgAAwABAP///f/8//r/+v/6//j/9//3//f/+f/5//n/+f/6//r/+v/6//n/+f/5//n/
+v/6//r//P/6//r/+v/6//z//v///wAAAAAAAAAAAQABAAEAAgACAAQABAAEAAUABwAI
AAgACgAKAAwADAAMAAwADQAPABAADwAPABEAEgASABIAFAAVABUAFgAXABgAGwAcAB0A
HgAhACIAJAAlACMAJQAmACYAKgArAC0ALwAvADAAMQAxADEAMgAyADIAMAAxADEAMQAw
AC8ALgAtAC0ALgAsACwAKwAqACcAJQAhAB0AHQAbABcAFgASAA8ADAAJAAQAAgD///3/
+v/1//P/8P/t/+r/5//l/+P/4f/g/+D/3//g/9//3f/b/9n/2f/Z/9r/2v/Y/9n/2//b
/9n/2//d/97/4P/h/+L/4v/h/+H/4//j/+T/5P/l/+b/5v/m/+f/6f/q/+r/6v/r/+n/
6f/p/+r/6v/q/+v/6//s/+z/7P/s/+3/7f/t/+3/7//v/+//7//u/+7/7f/t/+7/7v/u
/+z/7v/v/+//7//t/+v/6//s/+r/6v/q/+r/7P/r/+v/6//o/+j/6P/o/+r/6f/o/+f/
5//n/+f/5//l/+X/5f/l/+b/5//o/+f/5f/l/+X/5v/m/+T/5P/l/+P/4//j/+L/4v/i
/+L/4v/k/+P/4//j/+P/4v/i/+L/4v/i/+P/4//j/+L/4v/i/+L/4f/h/+H/4//j/+P/
4//i/+L/4f/g/+L/4v/i/+L/4v/i/+L/4v/h/+H/4f/i/+T/5P/k/+T/4v/h/+D/4P/h
/+P/5P/l/+T/4//j/+L/4v/j/+P/4v/i/+L/4v/i/+H/4f/h/+D/4v/i/+L/4v/i/+L/
4//k/+P/4f/g/9//5P/l/+D/3v/g/+D/4P/g/+D/4P/g/+D/4v/i/+L/4v/i/+L/4v/i
/+L/4v/i/+L/4P/g/+D/4P/g/+D/4P/g/+L/4v/i/+L/4v/i/+L/4v/i/+L/4v/i/+L/
4v/i/+L/4v/i/+L/4v/g/+D/4P/g/+D/4P/g/+D/4v/i/+L/4v/i/+L/4v/i/+L/4v/i
/+L/4v/i/+L/4v/g/+D/4P/g/+D/4P/g/+D/4P/g/+D/4P/g/+D/4P/g/+D/4P/g/+D/
4P/g/+D/4P/i/+L/4//k/+T/5P/m/+f/6v/q/+r/6f/p/+j/6P/o/+n/5v/l/+T/6P/p
/+r/6//p/+n/6f/p/+v/6//r/+n/5P/j/+P/5P/m/+b/5v/m/+b/5v/m/+f/5v/l/+D/
3v/d/9v/2f/Y/9j/2f/a/9r/2v/a/9r/2v/a/9r/2v/b/9v/2//c/9z/3v/e/97/3v/c
/9v/2//c/9r/3f/f/93/2f/X/9X/2P/h/+3/+f8GABcALgBQAH4AsADiABQBQwFkAX4B
lQGiAZoBiQF4AV8BPQEfAQABzgCOAE8AFwDs/+T/8//9////AgAFAAcABwADAAAA/v/5
//X/8f/z//D/7v/u/+7/7P/r/+v/6//t/+3/7f/t/+7/7v/u/+7/7//v/+//7//w//D/
8P/y//L/8v/y//L/8//0//T/9P/4//j/+P/5//n/+f/6//r//P/8//z//f/9//7//v8A
AP7/AAAAAAAAAgADAAUABgAFAAUABwAIAAoACgAMAA0ADwAQABEAEgATABQAFQAWABkA
GgAcAB0AGwAdAB4AHgAgACEAIwAlACUAJgAnACcAJwAoACgAKAAqACsAKwArACgAJwAm
ACUAJAAkACEAIAAfAB4AGwAZABcAEwATABEADwAOAAoABwAEAAEA/P/6//f/9f/y/+3/
6//o/+X/4v/h/9//3f/b/9r/2v/Z/9r/2P/X/9b/1f/T/9P/1P/U/9T/1f/X/9f/2f/b
/93/3v/e/9//4P/g/+P/4//l/+X/5P/k/+X/5v/o/+j/6f/r/+z/7P/s/+3/7//v/+//
8P/u/+7/7//v//D/8P/w//D/8f/x//H/8f/x//H/8f/x//L/8v/x//H/8v/y//L/8P/w
//H/8f/x//P/8f/x//L/9P/0//T/9P/0//P/8//z//D/8P/w//D/8v/x//D/7//x//H/
8f/x/+//7//v/+//7//v/+//7f/t/+3/7f/u/+7/7P/s/+3/7f/t/+3/7P/q/+r/6v/q
/+j/5//n/+f/6f/o/+j/6P/q/+r/6//r/+v/6v/q/+r/6v/p/+n/6f/p/+n/6f/p/+f/
6P/o/+j/6P/o/+j/6P/o/+j/6P/o/+X/5f/l/+b/6P/o/+j/6P/o/+f/5v/m/+b/5//n
/+f/6f/p/+r/6v/p/+n/6P/m/+b/5v/m/+b/5f/l/+X/5P/m/+b/5v/m/+b/5v/n/+j/
6P/n/+f/5//q/+v/6P/m/+j/6P/o/+j/5v/m/+b/5v/o/+j/6P/o/+j/6P/o/+j/6P/o
/+j/6P/m/+b/5v/m/+b/5v/m/+b/5v/m/+b/5v/o/+j/6P/o/+b/5v/m/+b/6P/o/+j/
6P/q/+r/6v/q/+j/6P/o/+j/5v/m/+b/5v/o/+j/6P/o/+j/6P/o/+j/6v/q/+r/6v/o
/+j/6P/o/+r/6v/q/+r/6P/o/+j/6P/q/+r/6v/q/+r/6v/q/+r/6v/q/+r/6v/q/+v/
7P/s/+3/8P/y//T/8//y//D/7//w//D/8P/y//D/8P/w//L/8f/y//P/8//0//X/9v/3
//f/9//1//L/7//v//D/8P/y//L/8v/y//L/8v/z//P/8//v/+7/6//p/+f/5v/m/+n/
6v/q/+r/6v/q/+r/6v/o/+j/6f/p/+n/6v/q/+r/6v/q/+r/6v/r/+v/7P/s/+v/6//t
/+v/6f/n/+z/9f8BAA0AHgAxAEwAdACiANQABgE6AWMBfgGaAbEBtAGkAY8BegFZATcB
GwH0ALoAegA/AA0A8v/0/wMACwANABQAFQAVABMAEQAOAAoACQAHAAUAAwAAAP7//v/+
/wAA///////////////////+//7//v/+/wEAAQABAAEAAgACAAIABAACAAIAAgACAAUA
BgAGAAYABgAGAAYABwAJAAkACgAKAAwADAAMAA0ACwAMAAwADgAQABIAEgASABAAEQAT
ABQAFQAVABcAGAAZABoAHQAfACAAIAAgACAAIwAkACUAJgAlACYAKAApACkAKwAsACwA
LgAvADEAMwAzADQANQA1ADUANgA2ADYANAA1ADUANQA2ADUANAAzADQANAAxADAALgAs
ACgAJQAjAB8AHwAdABcAFgASAA8ADgALAAYABAABAP///P/3//P/8P/t/+r/6f/n/+X/
4//h/+D/3v/e/97/3f/c/9v/2//b/9z/3P/e/9//4f/h/+P/5f/n/+j/5v/n/+j/6P/r
/+v/7f/t/+7/7v/v//D/7v/u/+//8f/0//T/9P/1//X/9f/1//b/9v/2//f/9//6//r/
+v/6//r/+f/4//f/+f/5//n/+f/6//r/+f/5//j/+P/4//b/+P/5//n/+f/4//X/9P/0
//T/9P/0//T/9v/1//X/9f/0//T/9P/0//b/9f/0//P/8f/x//H/8f/x//H/8f/x/+//
7//v/+3/7//v/+//8P/u/+z/7P/t/+3/7f/t/+z/7v/u/+7/7v/s/+v/6//r/+3/7P/s
/+z/6v/q/+v/6//r/+r/6v/q/+z/6//r/+v/6//r/+v/6//p/+r/6v/q/+r/6v/q/+r/
6v/q/+r/6v/n/+f/5//o/+j/6P/o/+j/6v/p/+j/6P/o/+n/6f/p/+n/6f/q/+r/6v/r
/+v/6v/q/+r/6v/q/+f/5//n/+b/6P/o/+j/6P/o/+j/6f/q/+r/6f/p/+n/5v/n/+j/
6P/o/+j/6P/o/+b/5v/m/+b/5v/m/+b/5v/o/+j/6P/o/+b/5v/m/+b/5v/m/+b/5v/o
/+j/6P/o/+j/6P/o/+j/5v/m/+b/5v/m/+b/5v/m/+b/5v/m/+b/5v/m/+b/5v/k/+T/
5P/k/+b/5v/m/+b/5v/m/+b/5v/m/+b/5v/m/+b/5v/m/+b/5P/k/+T/5P/m/+b/5v/m
/+b/5v/m/+b/5v/m/+b/5v/m/+b/5v/m/+T/5P/k/+T/5v/m/+b/5v/m/+b/5v/m/+b/
5v/m/+b/5v/m/+b/5v/o/+j/6f/q/+z/7P/u/+//7v/u/+7/7f/r/+r/6v/q/+7/7P/s
/+z/7v/v//D/8f/v/+//7//v/+3/7f/t/+v/6v/p/+n/6v/q/+r/6v/q/+r/6v/q/+v/
6//r/+f/5v/h/9//3f/c/97/3//g/+D/4P/g/+D/4P/g/+D/4P/h/+H/4f/i/+L/4v/i
/+L/4v/k/+P/4//k/+T/5f/l/+P/4f/d/9//5v/v//n/BwAYAC0ASABwAKAA0gAGATgB
XQF6AZIBpwGoAZYBhwF2AVcBNQEbAfQAugB2ADsABwDu//T/AwAJAAsADgARAA8ACwAJ
AAYAAAD//////f/5//r/+P/4//j/9//1//T/8//0//X/9v/3//b/9v/2//b/9//3//f/
9//6//r/+v/8//7//v/+//7//f/+//7//v8AAAAAAAABAAEAAQACAAIABAAEAAQABQAD
AAQABAAGAAcACgALAAwACgALAA0ADgAPAA8AEQASABIAEgAUABUAFQAWABcAGAAZABoA
GwAcAB0AHgAgACEAIQAjACQAJAAkACUAJwApACkAKgArACsALQAuAC4ALgAsAC0ALQAt
ACwAKwAqACkAKAAoACUAJAAhACAAHQAbABsAFwAXABUAEQAQAAwACQAIAAUAAAD+//3/
+//4//P/7//s/+n/5v/l/+P/4f/f/9//3v/c/9z/3v/d/9z/2//b/9v/3P/c/9r/2//d
/93/3f/f/+H/4v/j/+X/5//o/+n/6f/r/+v/7P/s/+3/7v/u/+7/7//x//L/8v/y//P/
8f/x//H/8v/0//T/9f/1//T/9P/0//T/9f/1//X/9f/2//f/+P/5//j/+P/3//f/9v/2
//b/9P/2//f/9//3//n/9//3//j/+P/4//j/+P/3//X/9P/z//P/9P/1//b/9v/1//T/
8//1//X/9f/1//P/8//z//P/8f/x//H/7//x//H/8f/y//T/8v/y//P/8f/x//H/8P/w
//D/8P/w//D/7//v/+//7//u/+7/7v/u/+7/7//v/+//7v/u/+7/8P/v/+//7//t/+3/
7f/t/+//8P/w//D/8P/w//D/8P/v/+7/7f/s/+7/7//w//L/8f/w/+//7v/w/+//7v/u
/+7/7//v/+//7//v//D/8P/u/+//7//u//D/8P/w//D/8f/x//H/8P/u/+7/7v/u/+z/
7P/t/+7/8P/v/+//7//u/+//7v/u/+7/7v/u/+7/7v/u/+7/7v/u/+7/7v/u/+7/7v/u
/+7/7v/u/+7/7v/u/+7/7v/u//D/8P/w//D/8P/w//D/8P/w//D/8P/w/+7/7v/u/+7/
8P/w//D/8P/u/+7/7v/u/+7/7v/u/+7/7v/u/+7/7v/w//D/8P/w/+7/7v/u/+7/8P/w
//D/8P/u/+7/7v/u//D/8P/w//D/8P/w//D/8P/w//D/8f/y//D/8P/y//P/9P/0//T/
8//1//T/9P/0//b/9P/0//T/9P/1//b/9//3//f/9//3//n/+f/5//f/9v/1//X/9v/0
//T/9P/0//L/8v/y//P/9f/1//H/8P/r/+n/5//m/+b/5//o/+j/6P/o/+j/6P/o/+j/
6P/p/+v/6//s/+z/6v/q/+r/6v/q/+n/6f/q/+z/7f/v/+3/6f/r/+3/7v/z//3/CwAY
ACcAPgBiAI4AvgDyACgBUwFyAY4BpwGyAaoBlwGGAWsBSQErAQwB2gCaAFsAJQD6/+7/
/f8JAA8AEgATABUAFwATAA4ADAALAAkABwAFAAIAAAAAAAAAAAD/////////////////
/wAAAAAAAAAAAwADAAMAAwACAAIAAgAEAAYABgAGAAYABwAIAAgACAAIAAgACAAJAAsA
CwAMAAwADAAMAAwADQAPABAAEAASABAAEgASABIAEAARABMAFAAXABcAGQAaABgAGAAa
ABsAHQAeAB8AIAAiACQAJgAoACgAKAApACkAKgAtAC8AMAAwADEAMwA1ADcAOAA5ADkA
NwA4ADgAOAA6ADsAOwA7ADoAOQA4ADcANAA0ADEAMAAvAC4AKwApACcAIwAjACEAHQAc
ABgAFQASAA8ACgAIAAMAAQD+//n/+P/2//T/8v/x/+//7f/r/+f/5v/k/+T/5P/j/+L/
4f/h/+H/4v/i/+L/4//l/+X/4//l/+f/6P/o/+n/6v/q/+3/7f/v/+//8P/w//H/8v/y
//L/8//1//b/9v/2//f/9//3//f/+P/4//j/+f/5//j/+P/4//j/+f/5//n/+f/3//f/
9//3//r/+v/5//n//P/8//z/+v/4//n/+f/5//f/9f/1//b/+P/4//j/+P/4//f/9//3
//b/9v/2//b/9P/z//L/8f/z//P/8//z//H/8f/x//H/7//v/+//7f/v/+//7//w//D/
7v/u/+//7//v/+//7v/s/+z/7P/s/+7/7f/t/+3/7f/s/+z/7P/q/+r/6//r/+3/7P/s
/+z/6v/p/+n/6f/r/+v/6//r/+v/7P/s/+z/6//q/+n/6P/q/+r/6v/q/+n/6f/p/+r/
6P/o/+j/6P/q/+n/6P/o/+b/5//n/+f/6f/p/+r/6v/o/+n/6f/o/+j/6P/o/+j/6f/p
/+n/6P/o/+j/6P/o/+j/6P/p/+r/6P/n/+f/5//o/+n/6v/q/+j/6P/o/+j/6v/q/+r/
6v/q/+r/6v/q/+r/6v/q/+r/6P/o/+j/6P/o/+j/6P/o/+r/6v/q/+r/6v/q/+r/6v/q
/+r/6v/q/+j/6P/o/+j/6v/q/+r/6v/o/+j/6P/o/+j/6P/o/+j/6P/o/+j/6P/o/+j/
6P/o/+j/6P/o/+j/5v/m/+b/5v/m/+b/5v/m/+f/6P/p/+v/6v/q/+r/7P/v//D/8P/w
/+3/7f/s/+z/7P/u/+z/7P/s/+7/7//w/+//7//v/+//8f/x//H/8f/v/+z/6//r/+r/
6v/q/+r/6v/q/+r/6v/r/+v/6//n/+j/5f/j/+H/3v/e/9//4P/i/+L/4v/i/+D/4P/g
/+D/4f/h/+H/4v/g/+D/4P/g/+D/4P/f/9//4v/i/+P/4//h/+H/3f/b/97/5//v//v/
DAAdADIAUgB6AKoA3gAUAUMBZgGAAZcBpgGgAY8BfgFjAUUBKwEOAdwAmgBZACEA9v/s
//n/AwAFAAgACwALAAsABwAEAAAA+//5//n/9//2//T/9P/0//T/8//z//P/8//z//P/
8//0//T/9P/0//P/8//z//P/9v/2//b/+P/2//b/9v/2//n/+v/6//r//P/8//z//f/7
//v//P/8/wAAAAAAAAEAAQACAAIABAAEAAYABgAGAAQABQAHAAgACwALAA0ADgAOAA4A
EAARABEAEgATABQAFQAWABcAGAAZABoAHAAdAB0AHwAgACAAJAAlACcAKQAnACgAKQAp
ACsALAAsACwALgAvAC8ALwAsACsAKgApACoAKgAnACYAJQAkACEAHwAdABkAGQAXABUA
FAAQAA0ACgAHAAIAAAD///3/+v/1//P/8P/t/+r/6f/n/+X/4//h/+D/3v/e/97/3f/c
/9v/2//b/9z/3P/a/9v/3f/d/9//4f/j/+T/5P/l/+b/5v/m/+X/5v/l/+f/6P/q/+z/
6v/q/+v/7f/u/+7/7v/v//H/8f/x//L/8v/y//P/8//y//L/8v/y//P/8//z//P/8f/x
//H/8f/0//T/8//z//L/8v/y//D/8v/z//P/8//x/+//7//w//L/8v/y//L/8v/x//H/
8f/w//D/8P/w/+7/7f/s/+v/6//r/+v/6//t/+3/7f/t/+3/7f/t/+v/6f/p/+n/6v/r
/+r/6//t/+v/6//r/+r/6v/q/+r/6v/q/+n/6f/p/+v/6v/q/+r/6P/o/+n/6f/p/+j/
6P/o/+r/6f/p/+n/6P/n/+b/5f/n/+j/6P/o/+j/6P/o/+j/6P/o/+j/6P/n/+f/5//o
/+j/6P/o/+j/6P/n/+b/5v/m/+f/5//n/+f/5//o/+j/6v/r/+v/6v/o/+j/6P/o/+f/
5//n/+b/6P/o/+j/6P/o/+j/6f/q/+r/6f/p/+n/6v/p/+j/6P/m/+b/5v/m/+j/6P/o
/+j/6v/q/+r/6v/o/+j/6P/o/+j/6P/o/+j/6P/o/+j/6P/q/+r/6v/q/+n/6P/n/+b/
5v/m/+b/5v/o/+j/6P/o/+r/6v/q/+r/6v/r/+z/7P/q/+z/7f/u//D/8P/v/+//7v/u
/+7/8P/s/+z/7P/u//H/8v/z//P/8//z//P/8//z//P/8f/u/+3/7f/u/+7/7v/u/+7/
7v/u/+7/7//v/+//6//q/+f/5f/j/+L/4v/j/+T/5P/k/+T/5P/k/+T/5v/m/+f/5//l
/+b/5v/m/+j/6P/o/+j/5//n/+j/6P/p/+f/5//n/+X/5//q//H/+/8FABYAKQBEAGoA
mADKAAABMAFZAXgBkAGlAa4BpAGPAXgBXQE7AR0B+ADAAIAAQQANAOz/7P/7/wUABwAM
AA8ADwAPAA0ACgAGAAMAAQD///3//P/6//r/+v/8//v/+//7//n/+f/5//n/+v/6//r/
+v/7//v/+//7//z//P/8//7/AAAAAAAAAAD//wAAAAAAAAAAAAAAAAEAAwADAAQABAAG
AAYABgAHAAkACgAKAAwACgAMAAwADAAMAA0ADwAQABEAEQATABQAFAAUABYAFwAZABoA
GwAcAB0AHgAfACAAIQAiACQAJQAnACkAKgAqACoAKwAtAC8AMQAyADMAMwAzADQANAA0
ADIAMwAzADMANAAzADIAMQAuAC4AKwAqACsAKgAnACUAIgAdABwAGQAXABYAEgAPAAwA
CQAEAAIA/f/7//j/8//z//D/7f/q/+j/5f/i/9//3//e/9z/3P/a/9n/2P/X/9f/1//Y
/9j/2P/Z/9v/2//c/9//4v/k/+L/4//k/+T/5f/l/+f/5//o/+j/6f/q/+z/7P/t/+//
7//u/+3/7f/v/+//7//w//D/8P/x//H/8v/y//L/8v/1//X/9f/1//P/8//z//P/9P/0
//P/8//y//L/8v/w//D/8f/x//H/8//x//H/8v/y//L/8v/y//D/7//v/+//7v/u/+7/
7v/u/+3/7P/r/+3/7f/t/+3/7f/t/+3/7f/r/+v/6//p/+n/6f/p/+r/6v/o/+j/6f/r
/+v/6//q/+j/6P/o/+j/6P/n/+f/5//n/+b/5v/m/+T/5P/l/+X/5v/m/+f/6P/m/+X/
5f/l/+f/5//n/+f/5f/m/+b/5v/m/+b/5v/m/+j/6P/o/+j/5f/l/+X/5v/m/+b/5v/m
/+j/5//m/+b/5v/n/+f/5//n/+f/6P/o/+b/5//n/+b/5v/m/+b/5v/n/+f/5//m/+b/
5v/m/+b/5P/k/+X/5v/m/+X/5f/l/+b/5//o/+b/5v/m/+b/5v/k/+T/5P/k/+X/5v/n
/+j/5v/m/+b/5v/k/+T/5P/k/+b/5v/m/+b/6P/o/+j/6P/m/+b/5v/m/+b/5v/m/+b/
5//o/+n/6//s/+z/7P/u/+3/7v/u/+7/7f/t/+z/7P/q/+z/6v/q/+z/7v/v//D/7//v
/+//7//t/+3/7f/t/+3/6v/p/+n/6v/q/+r/6v/q/+r/6v/q/+v/6//r/+f/5v/j/+H/
3//c/9z/3f/e/97/3v/e/97/4P/g/+D/4P/f/9//3//g/97/3v/e/97/4P/g/9//3//i
/+L/4//j/+H/4f/f/93/3v/n/+//+/8IABkAMABSAHwArADiABYBQwFmAYABmQGmAZwB
iwF+AWcBQwElAQgB1ACSAFUAHwD0/+z//f8HAAcACAALAAsACQAHAAYAAgD///3/+//5
//j/9v/2//b/9v/1//X/9f/z//P/8//z//T/9P/0//T/9f/1//X/9f/2//b/9v/4//j/
+P/4//j/9//4//j/+P/8//z//P/9//3//f/+//7/AAAAAAAAAQABAAIAAgAEAAQABgAG
AAYABgAHAAkACgALAAsADQAOAA4ADgAQABEAEwAUABUAFgAXABgAGQAaABkAGgAcAB0A
HwAhACIAIgAkACUAJwApACkAKgArACsAKQAqACoAKgAoACkAKQApACoAKQAoACcAJAAk
ACEAIAAhACAAHQAbABsAFwAXABUADwAOAAoABwAGAAMA/v/8//j/9f/x/+v/6v/o/+b/
5P/h/9//3f/b/9v/2v/Y/9j/2P/X/9b/1f/V/9X/1v/W/9b/1//Z/9n/1//Z/9v/3P/c
/93/3v/e/9//3//h/+H/4v/i/+P/5P/k/+T/5f/n/+b/5v/m/+f/5//n/+f/6P/o/+j/
6f/p/+r/6v/q/+r/7f/t/+3/7f/t/+3/7f/t/+7/7v/t/+3/7P/s/+z/6v/q/+v/6//r
/+3/6//r/+z/6v/q/+r/6v/q/+n/6f/p/+n/6v/r/+z/6//p/+f/5f/n/+f/5//n/+X/
5f/l/+X/5v/n/+j/5//l/+X/5f/m/+T/4v/i/+P/5f/l/+X/5P/k/+T/5P/k/+T/4//j
/+P/4//i/+L/4v/i/+L/4//j/+X/5P/k/+T/4v/h/+H/4f/j/+P/4//j/+X/5v/m/+b/
5P/k/+T/5P/i/+L/4v/i/+P/4//j/+T/5P/k/+T/5P/k/+P/4v/i/+L/4//j/+P/4//j
/+T/5P/k/+X/5f/k/+T/5P/k/+T/4//j/+P/4v/g/+D/4P/g/+H/4v/k/+b/5P/j/+P/
4//i/+H/4v/k/+T/5P/k/+T/4v/i/+L/4v/i/+L/4v/i/+L/4v/i/+L/4P/g/+D/4P/h
/+L/4//k/+L/4v/i/+L/4v/i/+L/4v/i/+L/4v/i/+T/5P/k/+T/5P/k/+T/5P/j/+T/
5P/k/+b/5//o/+j/6v/p/+n/6P/m/+b/6P/m/+b/5v/o/+n/6P/p/+n/6f/s/+3/7v/v
/+3/6//o/+f/5//o/+j/6P/o/+j/6P/o/+b/5//n/+f/5P/k/+L/4f/f/97/3v/f/97/
3v/e/97/4f/i/+P/5P/i/+P/4//j/+b/5v/m/+b/5v/m/+b/5f/j/+T/5P/l/+f/6f/n
/+P/4f/k/+v/8//9/wwAHQAwAFIAfACuAOIAGgFJAWwBiAGhAbIBsAGdAYYBbQFLASsB
CgHeAKIAYwArAPr/6P/1/wUABwAIAAsADwATABEADAAIAAcABQADAP//AAD+//7//v/+
//3//f/9//3//f/9//3/AAAAAAAAAAABAAEAAQABAAIAAgACAAQAAgACAAIAAgADAAQA
BAAEAAgACAAIAAkACQAJAAoACgAMAAwADAANAAsADAAMAA4ADgAQABAAEAASABMAFQAW
ABUAFQAXABgAGgAaABwAHQAdAB4AHwAgACEAIgAjACQAJQAmACgAKQArAC0ALgAuADAA
MQAzADUANwA4ADkAOQA7ADwAPAA8ADoAOwA7ADsAOAA3ADYANQA0ADQAMQAwAC0ALAAp
ACcAJQAhACEAHwAdABwAGAAVABEADQAHAAQAAQD///z/9//1//L/7//s/+n/5//l/+P/
4f/g/97/3v/c/9v/2v/Z/9v/2//c/9z/3v/f/+H/4f/f/+H/4//k/+b/5//o/+j/6f/p
/+v/6//u/+7/7//w/+7/7v/v//H/9P/0//T/9f/1//X/9f/2//j/+P/5//n/+P/4//j/
+P/5//n/+f/5//n/+f/5//n//P/8//v/+//6//r/+v/4//j/+f/5//n/+v/5//r//P/6
//r/+v/6//j/9//3//f/+P/4//j/+P/4//f/9v/1//X/9f/1//X/8//z//P/8//z//P/
8//x//P/8//z//T/8v/w//D/8f/x//H/8f/w//D/8P/w//D/8P/v/+//7//t/+z/7P/s
/+7/7v/v/+//7f/s/+z/7P/u/+3/7f/t/+v/6//r/+v/7f/u/+7/7v/u/+7/7v/u/+7/
7v/s/w==
         </WaveFormData>
      </LeadData>
      <LeadData>
         <LeadByteCountTotal>10000</LeadByteCountTotal>
         <LeadTimeOffset>0</LeadTimeOffset>
         <LeadSampleCountTotal>5000</LeadSampleCountTotal>
         <LeadAmplitudeUnitsPerBit>4.88</LeadAmplitudeUnitsPerBit>
         <LeadAmplitudeUnits>��V</LeadAmplitudeUnits>
         <LeadHighLimit>2147483647</LeadHighLimit>
         <LeadLowLimit>268435456</LeadLowLimit>
         <LeadID>V5</LeadID>
         <LeadOffsetFirstSample>0</LeadOffsetFirstSample>
         <FirstSampleBaseline>0</FirstSampleBaseline>
         <LeadSampleSize>2</LeadSampleSize>
         <LeadOff>FALSE</LeadOff>
         <BaselineSway>FALSE</BaselineSway>
         <ExcessiveACNoise>FALSE</ExcessiveACNoise>
         <MuscleNoise>FALSE</MuscleNoise>
         <LeadDataCRC32>1277361993</LeadDataCRC32>
         <WaveFormData>
MAAwADAAMAAwADAAMAAwADAAMAAwADAALQAsACsAKgAqACoAKgAqACgAJgAkACIAHwAc
ABkAFgAUABIAEAAOAA0ADAALAAoABgAEAAIAAAD9//z/+//6//j/9v/0//L/8P/w//D/
8P/u/+7/7v/u//D/8P/w//D/8f/y//P/9P/y//L/8v/y//T/9P/0//T/9P/0//T/9P/y
//L/8v/y//P/9P/1//b/9v/2//b/9v/4//j/+P/4//r/+v/6//r/+P/4//j/+P/2//b/
9v/2//T/9P/0//T/9v/2//b/9v/4//j/+P/4//j/+P/4//j/9v/2//b/9v/0//T/9P/0
//b/9v/2//b/9v/2//b/9v/2//b/9v/2//T/9P/0//T/9P/0//T/9P/0//T/9P/0//L/
8v/y//L/8v/y//L/8v/0//T/9P/0//T/9P/0//T/9f/2//f/+P/4//j/+P/4//j/+P/4
//j/+f/6//v//P/8//z//P/8//r/+v/6//r/+v/6//r/+v/6//r/+v/6//z//P/8//z/
/P/8//z//P/+//7//v/+//z//P/8//z//P/8//z//P/8//z//P/8//r/+v/6//r/+v/6
//r/+v/4//j/+P/4//r/+v/6//r/+P/4//j/+P/4//j/+P/4//j/+P/4//j/+v/6//r/
+v/4//j/+P/4//n/+v/7//z/+v/6//r/+v/6//r/+v/6//z//P/8//z/+v/6//r/+v/6
//r/+v/6//r/+v/6//r/+P/4//j/+P/6//r/+v/6//j/+P/4//j/+P/4//j/+P/4//j/
+P/4//j/+P/4//j/+v/6//r/+v/5//n/+P/5//v/+//7//r/+P/4//j/+P/4//j/+P/4
//r/+v/7//3//f/9//3//v8AAAEAAQD///z/+v/6//n/+f/7//v/+//4//j/+f/5//f/
9f/z//H/8v/w/+//7v/w//D/8P/w//D/7//u/+3/7//v/+//7//v/+//8P/w/+7/7v/u
/+//7//u/+7/7v/w/+7/7v/w/+7/6//o/+b/5//u//X//f8HABcAKQBBAGMAjAC3ANoA
8wAFARkBJgEtATEBNAEuARMB9ADWALgAlgBvAE8ANAAkAB0AGAAQAAwADAAOAAwACwAI
AAQAAQD///z/+//5//n/+P/3//b/9f/1//X/8//z//P/8//z//T/9P/0//T/9P/0//P/
9f/1//X/9v/2//b/9f/y//X/9//4//n/+v/6//n/+P/3//f/+P/4//r/+v/6//r/+//7
//z//f/9//3//v/+//7//////wEAAQADAAQABAACAAMAAwAFAAYABwAIAAkADAAOAA8A
EAAPABAAEQASABMAFQAXABgAGwAcAB8AIQAiACIAJAAmACUAJgAnACcAKAApACoAKgAq
ACsAKwArAC4ALgAuAC4ALgAuAC0ALAApACgAJwAnACQAIwAiACIAHwAdABwAGQAXABQA
EgAOAAoACgAHAAMAAwABAP///f/8//v/+//6//n/9//z//L/8P/v/+//7v/s/+z/7P/s
/+r/6v/r/+v/7f/t/+3/7f/r/+v/6//s/+r/6v/q/+r/6v/q/+r/6//s/+7/7//w/+7/
7v/u/+//7//v/+//7//v//D/8P/v//H/8v/y//L/8v/z//P/8v/y//P/8//y//L/8f/x
//L/8v/y//L/8f/u/+7/7v/v/+3/7f/u/+7/8P/w//D/8P/u/+3/7f/t/+//7v/t/+3/
7P/s/+3/7f/r/+v/6//r/+z/7f/s/+3/6//r/+v/6//p/+n/6f/p/+n/6P/o/+n/6//r
/+r/6v/p/+n/6P/o/+f/5//o/+j/6P/o/+j/6P/o/+j/6P/o/+r/6v/q/+r/6v/q/+r/
6v/o/+j/6P/o/+r/6v/q/+r/6v/q/+r/6v/q/+r/6v/q/+r/6v/r/+v/6f/o/+j/6P/q
/+v/7P/t/+z/7P/q/+r/6//r/+v/6v/q/+v/6//q/+r/6v/q/+r/6v/q/+r/6v/q/+v/
6//r/+n/6P/o/+j/7P/v/+v/6P/q/+r/6v/q/+z/7P/s/+z/6v/q/+r/6v/q/+r/6v/q
/+r/6v/q/+r/6f/o/+f/5v/o/+j/6P/o/+j/6P/o/+j/6P/o/+j/6P/o/+j/6P/o/+b/
5v/m/+b/5v/m/+b/5v/m/+b/5v/m/+b/5v/m/+b/6P/o/+j/6P/m/+b/5v/m/+b/5v/m
/+b/5v/m/+b/5v/m/+b/5v/m/+b/5v/m/+b/5P/k/+T/5P/k/+T/5P/k/+T/5P/k/+T/
4v/i/+L/4v/k/+T/5P/k/+T/5f/l/+f/6P/p/+r/6v/q/+r/6v/q/+j/6P/o/+j/7P/s
/+3/7//v/+//7//w//D/8f/x/+//7v/s/+z/6//t/+//7//v/+z/7P/t/+3/6//p/+f/
5f/k/+L/4f/g/+D/4P/g/+D/4//j/+P/4//j/+P/4//j/+P/4//k/+T/5P/k/+T/5f/l
/+T/5P/k/+b/5v/o/+b/4v/f/9z/3P/h/+b/6//x//v/BwAbADcAWwCEAK8A1ADtAAEB
EQEgASkBLwE4ATABFQH4AN4AvgCYAHUAVQA2ACQAGwAUAA4ACgAIAAgACgAHAAQAAgD/
//v/9v/3//P/8//y//H/7v/t/+3/7f/v/+//7//v/+3/7v/u/+7/7v/u/+7/7f/t/+3/
7f/u/+//8P/w/+7/7v/v/+//7//z//T/9P/0//P/8//0//T/9v/2//b/9v/3//f/+P/5
//n/+f/6//r/+//9//7/AQAAAAEAAQAAAAAAAQABAAMABAAFAAYABwAGAAgACQAKAAwA
DgAQABIAEwAVABcAGAAZABoAHQAfAB8AHgAfACAAIQAiACMAIwAmACcAKAAoACgAKQAp
ACkAKAAoACgAKAAqACoAKQAoACkAKAAnACcAJAAjACIAIgAfAB0AHAAZABgAFgAVABIA
DwAOAAoABQAFAAMAAQD///7//f/9//z//P/7//j/+P/2//X/9f/0//T/9P/0//T/9P/0
//X/9f/3//f/9//3//n/+f/5//r/+f/4//f/9v/4//j/+P/5//f/+P/4//j/+f/6//v/
/f/9//3//f/9//v//P/8//v/+//8//z//P/8//3//f/8//r/+//7//r/+v/5//n/+v/4
//j/+P/3//j/+P/4//n/+v/7//3//v/+//7//v/+//3/+//6//n/+f/4//f/9//4//j/
+f/5//n/+f/5//n/+//7//n/+f/5//n/+f/5//f/9//3//f/+f/4//j/+f/3//f/9v/2
//X/9f/0//T/9P/1//f/+P/6//r/+v/6//r/+v/6//r/+v/6//r/+v/6//r/+v/6//z/
/P/8//z//P/8//z//P/6//r/+v/6//j/+P/4//j/+f/6//z//f/9//z//P/8////////
////AgACAAAAAAAAAP///v/8//z//f/9//z//P/8//z//P/+//7//v/+//7/////////
AQAAAAAAAAAAAAMA///8//7//v/+//7/AAAAAAAAAAD+//7//v/+/wAAAAAAAAAAAAAA
AAAAAAD///7//f/8//z//P/8//z//v/+//7//v/+//7//v/+//7//v/+//7/AAAAAAAA
AAAAAAAAAAAAAAAAAAAAAAAA/v/+//7//v/+//7//v/+/wAAAAAAAAAAAQACAAMABAAE
AAQABAAEAAIAAgACAAIAAAAAAAAAAAABAAIAAwAEAAQABAAEAAQAAgACAAIAAgACAAIA
AgACAAUABQAHAAcABQAFAAQABAAGAAYABgAGAAYABgAGAAgABgAHAAkACwANAA0ADgAO
AA8ADwANAAwADAAMAAsACwALAAsACwAIAAgACQAJAAkABwAFAAMAAgACAAEAAAAAAP7/
/v/+///////////////9//3//f/9//3//v/+//7//v/+///////+//7//v/+//7//P/+
//7/+f/y//T/+f8AAAUADwAZACkAPwBdAIEArADVAPQACwEdAS8BOgE/AUUBRAEyARcB
+ADcALoAlABzAFcAPAAuACsAIgAcABwAHAAaABgAFwAWABIADwAPAA4ACwAHAAcABgAF
AAYABQAFAAUAAwADAAMAAwACAAIAAQAAAAEAAgADAAMAAgABAAAAAAD//wAAAAD+/wEA
AwAEAAUABgAGAAUABAADAAMABAAEAAYABgAGAAYABQAFAAYABwAJAAkACgAKAAgACQAJ
AAsADQAPABAAEAAQABEAEQATABQAFQAWABcAFgAYABkAGgAZABoAGwAcAB0AHwAhACIA
JQAmACkAKwAqACoALAAuAC8AMAAxADEAMAAxADIAMgAyADMAMwAzADYANgA2ADYANAA0
ADMAMgAxADAALwAvACsAKQAnACYAJQAjACIAHwAfABwAGgAWABMAEgAOAAkACAAHAAYA
BQABAP///v/8//z/+//4//j/9v/1//X/9P/2//b/9v/2//b/9v/3//f/9f/1//X/9f/3
//f/9//4//j/+P/4//j/9v/2//b/9//5//r/+v/6//j/+P/4//n/+f/5//n/+f/5//r/
+v/5//f/+P/4//j/+f/7//z//P/6//v/+//6//r/+f/5//r//P/8//z/+//4//j/+P/5
//n/+f/6//r/+P/4//j/+P/4//f/9//3//j/+P/4//n/+f/4//j/9//3//f/9//3//X/
9f/z//P/9f/1//X/9f/z//P/8//z//X/9P/0//X/9f/1//T/9P/1//X/9P/0//H/8f/y
//L/8P/w//D/8P/w//D/8P/w//D/8P/w//D/8P/w//D/8P/u/+7/7v/u//D/8P/w//D/
7v/u/+7/7v/s/+z/7P/s/+z/7P/t/+3/7//u/+7/7v/t/+3/7f/t/+z/7P/q/+r/6//r
/+v/6v/p/+n/6P/m/+b/5v/m/+b/5v/m/+b/5v/o/+n/6f/p/+n/6P/o/+j/5v/n/+X/
5v/o/+j/6P/o/+b/5v/m/+b/5P/k/+T/5P/m/+b/5v/m/+T/5P/k/+T/4v/i/+L/4v/k
/+T/5P/k/+T/5P/k/+T/4v/i/+L/4v/g/+D/4P/g/+D/4P/g/+D/4v/i/+L/4v/g/+D/
4P/g/+D/4P/g/+D/4P/g/+D/4P/i/+L/4v/i/+L/4v/i/+L/4P/g/+D/4P/i/+L/4v/i
/+D/4P/g/+D/4P/g/+D/4P/i/+L/4v/i/+D/4P/g/+D/4v/i/+L/4v/g/+D/4P/g/+D/
4P/g/+D/4P/g/+D/4P/g/+D/4P/g/+L/4//j/+X/5P/j/+L/4P/e/97/3v/e/+D/4P/g
/+D/5P/k/+X/5//p/+n/6f/q/+j/6f/p/+f/6P/m/+b/5f/j/+X/5f/l/+L/4v/j/+P/
5P/j/+L/4f/f/9z/2v/Y/9r/2v/a/9r/2//b/9v/2//Z/9n/2f/Z/9v/2//c/9z/2v/a
/9r/2//b/9r/2v/a/9r/3P/a/9j/1v/T/9D/1P/X/9r/4//t//f/AwAbADsAYQCOALsA
2ADrAP8AEQEaAR8BJwEqARoB+wDgAMYAogB8AFsAOwAiABYAEQAKAAQAAAACAAAA/P/5
//b/8v/x//H/7v/r/+n/6f/o/+f/5v/l/+X/5f/n/+f/5//n/+X/5v/m/+b/6P/o/+j/
5//p/+n/6f/q/+v/7P/s/+r/6v/r/+v/6//t/+7/7v/u/+//7//w//D/8P/w//D/8P/z
//P/9P/1//f/9//4//j/+P/5//n/+//9////AAAAAP7//////wEAAAABAAIAAwAEAAYA
BwAIAAsADAANAA4AEQATABUAFgAVABYAGQAbABwAHAAeACAAIwAkACUAJQAmACcAKAAo
ACgAKQApACkAKgAqACoAKgAoACgAJwAmACcAJgAlACUAIwAhAB8AHgAbABkAGAAVABQA
EgARAA4ACgAKAAcAAwADAAEA///9//3/+//6//j/+v/5//b/9v/y//H/8f/w//D/8P/w
//D/7v/u/+//7//x//H/8f/x//P/8//z//T/8v/y//L/8v/y//L/8v/z//P/9P/0//T/
8v/y//L/8//1//X/9f/1//X/9v/2//X/9f/2//b/9v/3//n/+v/6//r/+//7//r/+f/3
//b/9v/4//j/+P/3//j/+P/4//n/+f/5//r/+v/5//j/9//2//f/9//4//n/+f/4//f/
9//6//r/+//7//v/+//7//v/+v/5//b/9f/2//f/+P/5//n/+f/5//n/+f/4//j/+f/5
//n/+P/4//n/+f/4//j/+f/5//r/+v/6//r/+v/6//r/+v/6//r/+P/4//j/+P/4//j/
+P/4//r/+v/6//r/+v/6//r/+v/4//j/+P/4//n/+v/7//z/+//6//r/+f/7//r/+v/6
//3//f/9//3//v/+//z//P/9//3//f/8//7///////7//v/+//7//v/8//z//P/8//z/
/f/9//3////+//7//v/8//v//f/+//7//v/+//7//v/+//7//v/+//7//v/+//7//v/+
//7//v/+//7//v/+//7//v/+//7//v/+//7//v/+//7//v/+//7//v/+//z//P/8//z/
/f/+////AAD+//7//v/+//7//v/+//7//v/+//7//v8AAAAAAAAAAAAAAAAAAAAAAAAA
AAAAAAD+//7//v/+/wAAAAAAAAAAAAAAAAAAAAACAAIAAgACAAAAAQABAAMAAQABAAEA
AAACAAIAAgACAAQABAAEAAQABAAEAAUABwAHAAcABwAIAAoACwALAAkACQAIAAkACQAI
AAkACAAHAAQABAAFAAUABgAFAAQAAwAAAP7//f/8//z//P/8//z/+//7//v/+//7//v/
+//7//z//f///wAA/v/+//7///////7//v/+/wAAAAAAAAAA/v/9//z/+v/7//7/BwAN
ABUAIQA1AE8AbwCYAMcA6gABARMBJwE0ATsBQQFGAT4BJwEKAfAAzgCoAIUAZwBKADYA
LwAoACAAHgAcABwAHgAdABgAFgAVABEADgANAAkACQAIAAcACAAHAAcABwAFAAUABQAF
AAYACAAJAAoACgAKAAoACQAIAAcABgAGAAkACgAKAAgACAAJAAkACQAJAAoACgAKAAsA
CwAMAAwADAAMAAwADAANAA0ADgAPAA0ADQAOAA4ADgAPAA8AEQATABUAFgAWABQAFQAV
ABcAGAAZABoAGwAeACAAIQAiACEAIgAjACQAJwApACsALAArACwALwAxADIAMgA0ADYA
NAA0ADQAMwA1ADcAOQA6ADoAOwA7ADsAOgA6ADoAOgA6ADoAOQA4ADkAOAA3ADcANgA1
ADQANAAxAC8ALgArACkAJgAkACAAIAAgAB0AGQAXABUAEwARAA4ACwAJAAYABgAFAAIA
AgACAAEAAQAAAP7//v/+//7//P/8//3//f/9//3//f/9/////////wAA/v/+//7//v8A
AAAAAAABAAEAAgACAAIAAAAAAAAAAQABAAEAAQABAP//AAAAAP//AQACAAIAAgABAAEA
AAD+//7///////7//////wAAAgAAAAAAAAD///z//P/8//3//f/9//7//v/+//7//v/+
/wAA/////////f/8//v/+//8//z//f/9//v/+//7//v/+f/5//f/9//5//n/+f/5//f/
9//3//f/9//2//b/9//3//f/9v/2//n/+f/4//j/9//3//j/+P/3//b/9f/0//b/9v/2
//b/9P/0//T/9P/0//T/9P/0//T/9P/0//T/8v/y//L/8v/0//T/9P/0//L/8v/y//L/
8v/y//P/8//1//T/9P/0//T/8//y//H/9P/0//L/8v/z//P/8//y//L/8//z//L/8v/y
//L/8v/y//L/8v/y//L/8//z//P/8f/w//D/8P/w/+//8f/w//D/8P/w//D/8P/w//D/
8P/y//L/8v/y//L/8v/y//L/8v/y//L/8v/w//D/8P/w//D/8P/w//D/8P/w//D/8P/u
/+7/7v/u/+7/7v/u/+7/7v/u/+7/7v/s/+z/7P/s/+z/7P/s/+z/7P/s/+z/7P/s/+z/
7P/s/+z/7P/s/+z/6v/q/+r/6v/q/+r/6v/q/+z/7P/s/+z/7P/s/+3/7f/v/+//7//v
/+z/7P/s/+z/7P/s/+z/7P/s/+7/7v/v/+//8f/x//H/9P/0//X/9f/z//L/8P/w/+3/
7f/v/+//7//s/+z/7f/t/+3/6//p/+f/5v/k/+P/4P/g/+D/4P/i/+P/4//j/+H/4f/h
/+H/4f/h/+H/4v/g/+D/4P/g/+H/4f/g/+D/4P/g/+D/4P/g/97/2f/U/9T/2f/c/+H/
6f/z////DwApAEkAcgCfAMYA4QD1AAUBFAEdASMBKgEkAQ0B8gDYALYAkABpAEsALgAa
ABEADAACAP7//v/8//r/9//0//L/7f/r/+r/5//n/+f/5v/l/+T/4//j/+P/4//j/+P/
4//j/+T/5P/k/+L/4v/i/+H/4f/h/+H/4v/h/+L/4v/g/+H/4//k/+X/5v/m/+X/5P/j
/+P/5P/k/+X/5v/n/+j/5//n/+j/6f/r/+v/7P/s/+z/7f/t/+//8P/z//X/9v/0//X/
9f/3//j/+f/6//v//v8AAAEAAgADAAQABQAGAAUABwAJAAoADQAOABEAEwAVABYAGQAc
AB8AIAAhACEAIgAjACQAJAAkACUAJQAlACYAJgAmACYAJgAmACUAJAAlACQAIwAjACIA
IQAgACAAHQAbABoAFwAWABQAEwAQAA4ADgALAAcABQADAAEA//////3//P/6//j/9//0
//T/8v/x//H/8P/w//D/8P/w//D/8P/x//H/7//v/+//7//t/+3/7f/u//H/8v/z//T/
8//y//H/8f/x//L/8v/y//L/8v/y//P/8//z//P/8//z//T/9P/z//X/9v/2//b/9P/1
//X/9P/2//f/9//2//j/9//3//j/9v/2//b/9f/0//T/9P/1//f/9//4//j/+P/4//j/
+P/2//X/9f/1//X/9P/z//P/8v/y//P/8//0//X/9v/3//f/9//1//X/9P/z//L/8f/y
//P/9P/1//P/8v/y//P/9f/1//T/9P/1//X/9P/0//P/8//0//T/8v/y//L/8v/0//T/
9P/0//T/9P/0//T/8//y//H/8P/x//L/8//0//L/8v/y//L/8v/y//L/8v/0//T/9P/0
//b/9v/3//f/9//2//b/9v/3//f/9//3//b/9v/0//T/9//3//f/9v/0//X/9f/0//b/
9v/2//b/+P/4//j/+P/4//n/+f/5//n/+P/4//j/+v/5//f/9v/2//b/9v/2//j/+P/4
//j/+P/4//j/+P/2//b/9v/2//j/+P/4//j/+P/4//j/+P/6//r/+v/6//j/+P/4//j/
+P/4//j/+P/2//b/9v/2//j/+P/4//j/+v/6//r/+v/7//v//f/9///////+//7//P/8
//z//P/6//r/+v/8//3///8CAAUAAwADAAQABAAFAAUAAwACAAAAAAD/////AAD///7/
+v/8//3//f/9//v/+f/3//b/9v/1//T/9P/2//b/9v/3//f/9//3//f/9//3//f/9//1
//b/9v/2//j/+P/5//n/+P/4//j/+P/4//b/+P/2//X/9P/y//X/+v///wcAFQAjADUA
UQB5AKQAzQDuAAMBEwEjATIBOQE7AT4BMgEZAfoA3gC8AJgAdQBXADwALgApACIAHAAc
ABoAGgAYABcAFAASAA8ADQAMAAsACQAJAAgABwAGAAUABQAFAAMAAwADAAMABQAGAAYA
BgAGAAYABgAFAAcABwAHAAgACQAKAAoACAAGAAcABwAHAAcACAAIAAgACQAJAAoACgAM
AAwADAAMAA4ADwARABMAEwATABQAFAASABMAEwAVABMAFQAWABYAGAAZABkAGwAeAB8A
IAAhACEAIgAiACIAJQAmACcAKAApACsALQAuAC4ALgAwADEANAA0ADYAOAA3ADgAOQA5
ADoAOwA8ADwAPgA/AD8APwA+AD4APgA+AD4APgA9ADwAOQA4ADcANwA2ADUANAA0AC8A
LQAsACkAJwAkACIAHgAeAB4AGwAXABQAEQAOAAsACwAJAAgABgAFAAMA///+//z/+//7
//r//P/8//z//P/9//7/AAABAP///////////f/9//3//v/+//7//v/+/wAAAAAAAAEA
//8AAAAAAAAAAAAAAAABAAMAAwADAAMAAQACAAIAAQADAAQABAAEAAMAAwACAAAAAAAB
AAEAAAACAAEAAQACAAAAAAAAAP//AAAAAAAAAQABAAEAAgACAAAAAAAAAAAA/v/9//3/
/f/9//z/+//7//7//v///////f/9//3//f/7//v/+f/5//n/+f/5//n/+//7//v/+//9
//z//P/9//v/+//6//r/+//7//r/+v/5//n/+v/6//j/+P/4//j/+v/6//r/+v/6//r/
+v/6//j/+P/4//j/+P/4//j/+P/2//b/9v/2//b/9v/2//b/9v/2//b/9v/2//b/9//3
//f/9v/2//b/9f/1//X/9f/2//b/9P/0//X/9f/1//T/9v/3//f/9v/2//b/9v/2//b/
9v/2//b/9P/1//X/9f/1//T/9P/0//b/9f/3//b/9v/2//b/9v/2//b/9v/2//j/+P/4
//j/9//2//X/9P/0//T/9P/0//T/9P/0//T/9v/2//b/9v/0//T/9P/0//T/9P/0//T/
9v/2//b/9v/4//j/+f/5//n/+f/5//n/+P/4//j/+P/2//b/9v/2//j/+v/6//v/+//9
//3//f/+//7///////3//P/6//r/+f/5//v/+//9//r/+v/7//v/+//5//f/8//y//D/
7//s/+z/7P/s/+z/7f/t/+3/7//v/+//7//v/+//7//w/+7/7v/u/+7/8f/x//D/8P/w
//D/8P/w//D/7v/r/+j/5v/n/+z/8f/5/wMADwAhADkAXQCIALMA2ADxAAUBFwEkASkB
MQE8ATYBGwH+AOQAwgCaAHkAWwBAAC4AJwAiABYAEAAQABAADAALAAoACAAFAAMAAAD9
//v/+//6//n/+v/5//n/+f/3//f/9//3//f/+P/4//j/+v/6//r/+f/5//n/+f/6//v/
/P/8//r/+P/5//n/+f/9//7//v/+//////8AAAAAAgACAAIAAgADAAMABAAFAAUABQAG
AAYABAAFAAUABwAJAAsADAAMAAwADQANAA8AEAARABIAEwASABQAFQAWABcAGAAZABoA
HQAfACEAIgAjACQAJwApACoAKgAsAC4ALQAuAC8ALwAwADEAMgAyADQANQA1ADUANgA2
ADYANgA4ADgANwA2ADUANAAzADMAMQAvAC0ALAApACcAJgAjAB8AHAAaABYAFgAWABMA
DwAPAA0ACwAJAAcABQAEAAIAAgABAP7//v/8//v/+//6//r/+v/6//r/+P/4//n/+f/7
//v/+//7//n/+f/5//r/+v/6//r/+v/7//z//f//////AAAAAAAAAAAAAAAAAQD/////
////////AAAAAP//AQACAAIAAgACAAMAAwACAAAAAQABAAAAAgABAAEAAgAAAAAAAAD/
/wAAAAAAAAEA/////wAAAAAAAAAAAAAAAAEAAQACAAMAAgAAAP7//f/+//7//////wEA
AQABAAEAAgADAAIAAwACAAEAAAD/////////////AQAAAAAAAQABAAEAAAAAAAEAAQAA
AAAA/f/9//7//v8AAAAAAAAAAAAAAAAAAAAAAAAAAAAAAAABAAIAAwAEAAYABgAGAAYA
BAAEAAQABAAEAAQABAAEAAUABgAHAAgABgAGAAcABwAFAAQABAAEAAUABQAFAAUABgAG
AAQABAAGAAcACAAIAAYABwAHAAYABAAEAAQABAACAAIAAgACAAMABQAGAAcABwAGAAYA
BgAEAAEAAQACAAIAAgACAAIABAAEAAQABAACAAIAAgACAAAAAAAAAAAAAgACAAIAAgAF
AAYABwAIAAYABgAGAAYABAAEAAQABAAEAAQABAAEAAUABgAHAAgABgAGAAYABgAGAAYA
BgAHAAkACwALAAsADAAMAA0ADgAMAAwADAAMAAoACgAMAAwACwANAA8ADwAQABIAEwAV
ABQAEQAPAAwADQANAA4AEQARABEADgAOAA8ADwAPAA0ACwAJAAgABgAFAAQABAAEAAIA
AgADAAMABAAFAAYABwAHAAcABwAHAAoACgAKAAoADAANAA0ADAAKAAoACgAKAAgACAAI
AAMAAgACAAUABgALABUAHwArADsAUwBxAJwAywDyAA0BIQE1AUQBTQFPAVIBSgE3ARgB
/gDgAL4AnQB9AFoARAA9ADoAMgAqACgAKgAsAC0AKAAmACUAIwAgAB0AGwAbABoAGQAa
ABkAGQAZABcAFwAXABcAGQAaABoAGgAYABgAGAAXABgAGQAaABwAGwAcABwAGgAaABsA
GwAbAB8AIAAgACAAHwAfACAAIAAhACIAIwAkACMAIwAkACUAJQAlACYAJgAoACkAKQAr
ACoAKwArACoAKwAtAC4AMQAwADEAMgAzADQANgA3ADgAOQA6ADsAPAA9AD8AQQBCAEMA
RABHAEkASABIAEoATABOAFAAUgBTAFQAVQBWAFYAVABVAFUAVQBWAFYAVgBWAFYAVgBV
AFQAUwBSAFEAUQBOAE0ATABMAEcARQBEAEEAQAA+AD0AOgA4ADgANQAxAC0AKwApACcA
JQAjACIAIAAgAB8AHAAcABwAGwAbABoAGgAaABoAGgAZABgAGAAXABgAGQAaABsAHQAd
AB0AHgAgACAAIAAgAB4AHgAeAB8AIQAiACIAIgAiACIAIgAjACMAIwAjACMAJQAmACYA
JQAjACQAJAAkACQAJQAlACQAJgAnACcAJgAmACUAJQAmACYAJgAmACUAJgAmACYAJwAl
ACUAJgAmACgAKAAoACgAKgApACkAKQApACgAJwAnACgAKAApACkAKQApACkAKQAnACcA
JQAlACYAJwAoACkAKQApACkAKQAnACYAJgAnACkAKQAoACgAKQApACgAKAAnACcAKAAo
ACoAKgAqACoAKAAoACgAKAAoACgAKAAoACYAJgAmACYAKAAoACgAKAAqACoAKgAqACoA
KgAoAA==
         </WaveFormData>
      </LeadData>
      <LeadData>
         <LeadByteCountTotal>10000</LeadByteCountTotal>
         <LeadTimeOffset>0</LeadTimeOffset>
         <LeadSampleCountTotal>5000</LeadSampleCountTotal>
         <LeadAmplitudeUnitsPerBit>4.88</LeadAmplitudeUnitsPerBit>
         <LeadAmplitudeUnits>��V</LeadAmplitudeUnits>
         <LeadHighLimit>2147483647</LeadHighLimit>
         <LeadLowLimit>268435456</LeadLowLimit>
         <LeadID>V6</LeadID>
         <LeadOffsetFirstSample>0</LeadOffsetFirstSample>
         <FirstSampleBaseline>0</FirstSampleBaseline>
         <LeadSampleSize>2</LeadSampleSize>
         <LeadOff>FALSE</LeadOff>
         <BaselineSway>FALSE</BaselineSway>
         <ExcessiveACNoise>FALSE</ExcessiveACNoise>
         <MuscleNoise>FALSE</MuscleNoise>
         <LeadDataCRC32>969875832</LeadDataCRC32>
         <WaveFormData>
RABEAEQARABEAEQARABEAEUARgBHAEgARwBGAEUARABCAEIAQgBCAD8APgA9ADwAOgA4
ADYANAAxADAALwAuAC0ALAArACoAKQAoACcAJgAkACIAIAAeABsAGgAZABgAFgAWABYA
FgAUABQAFAAUABYAFgAWABYAFwAYABkAGgAYABgAGAAYABoAGgAaABoAGAAYABgAGAAW
ABYAFgAWABgAGAAYABgAGAAYABgAGAAaABoAGgAaABwAHAAcABwAGgAaABoAGgAaABoA
GgAaABoAGgAaABoAHAAcABwAHAAcABwAHAAcAB4AHgAeAB4AHAAcABwAHAAcABwAHAAc
AB4AHgAeAB4AHgAeAB4AHgAgACAAIAAgAB8AHgAdABwAHgAeAB4AHgAgACAAIAAgAB4A
HgAeAB4AIAAgACAAIAAgACAAIAAgAB4AHgAeAB4AHwAgACEAIgAkACQAJAAkACQAJAAk
ACQAJgAmACYAJgAmACYAJgAmACYAJgAmACYAJAAkACQAJAAlACYAJwAoACgAKAAoACgA
JgAmACYAJgAoACgAKAAoACgAKAAoACgAJgAmACYAJgAmACYAJgAmACYAJgAmACYAJAAk
ACQAJAAiACIAIgAiACMAJAAlACYAJQAkACMAIgAgACAAIAAgACAAIAAgACAAIAAgACAA
IAAgACAAIAAgACEAIgAjACQAIgAiACIAIgAkACQAJAAkACIAIgAiACIAIgAiACIAIgAi
ACIAIgAiACAAIAAgACAAHgAeAB4AHgAeAB4AHgAeAB4AHgAeAB4AHgAeAB4AHgAcABwA
HAAcABwAHAAcABwAHgAeAB4AHwAdAB0AHgAgACAAIAAgACAAHwAeAB0AHAAaABoAGwAc
AB4AHwAgACEAIgAjACMAJAAnACcAJgAlACIAIgAiACEAHwAgACAAIAAeAB0AHQAdABsA
GgAYABUAFQAUABMAEgAUABQAFAAUABQAEwASABAAEAARABEAEAAOAA8ADwAPAA8ADwAP
AA8ADQAMAAwADAANAAsADAAMAAsACQAEAAAAAwAIAA0AEwAbACcAMwBEAF4AfwCiAL4A
0QDhAO8A+gADAQwBEQENAfkA3QDGALEAlQB2AF0ASAA7ADYALwAlACAAIAAgAB8AHAAa
ABYAEQAPAAsACQAHAAcABgAFAAMAAwABAAEAAQABAAEAAQD/////////////////////
/////wAAAAAAAP///P/7//3//v///wAAAAD///7//f/9//3//f/+//7//////////v/+
//7///8AAAEAAgACAAAAAQABAAIAAAACAAMAAwABAAIAAgAEAAQABAAEAAQABAAFAAcA
CAAHAAcACQAKAAsADQAOAA8AEAASABQAFQAVABYAFwAYABcAGQAaABoAGAAaABsAGwAZ
ABoAGgAbAB8AHwAeAB4AHQAcABsAGAAXABUAFAASABIAEQAQAA8ADgAMAAoACAAGAAUA
BAABAP///P/3//T/8f/w/+7/7P/q/+r/5//m/+X/4f/g/97/3f/c/9n/2f/Y/9j/2P/W
/9T/1P/U/9X/1//X/9f/1//V/9X/1f/V/9P/0//T/9P/0//T/9P/1P/V/9X/1P/U/9L/
0v/S/9L/0v/S/9P/0//S/9L/0f/Q/9D/0P/Q/9D/0P/R/9H/0P/Q/9D/0P/Q/9D/0f/R
/9H/0P/Q/9D/0P/O/87/zv/O/8//z//P/8//z//P/8//z//N/8z/zP/N/8//z//O/87/
zv/O/8//z//Q/9D/0P/Q/9H/0v/R/9L/0P/R/9H/0f/P/8//z//P/8//z//P/9D/0P/Q
/9D/0P/Q/9D/z//P/8//z//P/8//zf/O/87/zv/P/8//zv/O/87/zv/O/87/zv/O/87/
zv/M/83/zf/M/83/zv/P/9D/0P/Q/9D/0P/O/87/zv/P/8//z//P/8//zf/N/83/zf/P
/9H/1P/W/9X/1P/T/9D/0v/S/9L/0f/P/8//0P/Q/9D/0P/Q/9D/0P/Q/9D/0P/Q/9D/
0P/Q/87/zf/N/83/0f/T/9D/zv/O/87/zv/O/87/zv/O/87/zP/M/8z/zP/K/8r/yv/K
/8r/yv/K/8r/yP/I/8j/yP/I/8j/yP/I/8b/xv/G/8b/yP/I/8j/yP/G/8b/xv/G/8b/
xv/G/8b/xP/E/8T/xP/E/8T/xP/E/8L/wv/C/8L/xP/E/8T/xP/C/8L/wv/C/8L/wv/C
/8L/wP/A/8D/wP/A/8D/wP/A/8D/wP/A/8D/wP/A/8D/wP/C/8L/wv/C/8D/wP/A/8D/
vv++/77/vv++/77/vv+//8H/wf/C/8T/xv/G/8b/xv/I/8j/yP/I/8b/xv/H/8j/yv/L
/8z/zf/P/9H/0v/U/9X/1f/U/9P/0P/Q/9D/z//R/9L/0v/S/9L/0f/R/9H/0P/O/8v/
x//H/8b/xf/E/8X/xv/H/8j/yv/L/8z/zP/M/83/zf/M/8z/zf/N/83/z//P/8//z//P
/87/zv/O/9H/0f/S/9L/z//N/8j/yP/N/9L/1f/b/+P/6//5/xAALABPAHIAkAClALUA
xQDSANsA5ADvAO0A2QDBAKoAkwB1AFoAQwAsAB0AFAANAAcAAgAAAAAAAQD+//z/+v/3
//P/7//x//D/7//t/+v/6//r/+n/6f/s/+3/7v/v/+//7//v/+//7//v/+//7//x//H/
8v/y//H/8f/v/+//8P/w//D/8P/y//P/9P/1//P/8//z//T/9v/3//f/9//6//r/+v/7
//r/+//8//z//f///wAAAgAAAAIAAwADAAMABAAEAAYACAAKAAwADgAMAA0ADwAQABMA
EwAVABYAGQAbABwAHQAeACAAIgAjACMAJAAlACYAKQArACwALAAtADAAMgAzADEAMgAy
ADMAMwAzADIAMgA0ADQANAAyADQAMwAzADIAMgAxADAALwAuACwAKgAoACYAJQAkACEA
HgAcABgAFgAVABQAEgAQABAAEAANAAwADAAJAAkACAAFAAQAAQABAAIAAgACAAAAAgAC
AAIAAwADAAMAAwADAAUABQAFAAUAAwADAAMAAwABAAEAAQACAAEAAQAAAAAAAgACAAIA
AgACAAIAAwADAAUABgAGAAYABwAIAAkACgAKAAsACwAKAAgACAAIAAgACAAJAAkACQAG
AAYABgAGAAgACAAIAAgACgALAAwADQANAA0ADQANAAsACgAKAAsACwALAAoACgALAAwA
DgAPABAAEAAQABAAEgASABAAEAAOAA8ADwAPAA8ADwAPAA8AEQARABEAEgAQABAAEAAQ
ABAAEAAPAA8AEQARABEAEQATABQAFAAUABUAFQAUABQAFAAUABQAFAASABIAEgASABQA
FQAVABQAFgAWABYAFgAWABYAFgAWABUAFAATABMAFQAVABUAFQAVABUAFQAVABUAFQAW
ABYAFwAYABkAGAAZABgAFwAVABUAFQAWABYAFAAUABQAFAAWABYAFgAWABgAGAAYABgA
GgAZABkAGQAbABsAGAAYABgAGAAYABgAGgAaABoAGgAYABgAGAAYABoAGgAaABoAGgAa
ABoAGgAYABgAGAAYABgAGAAYABgAGgAaABoAGgAaABoAGgAaABgAGAAYABgAGgAaABoA
GgAaABoAGgAaABgAGAAYABgAGAAYABgAGAAYABgAGAAYABoAGgAaABoAGAAYABgAGAAY
ABgAGAAYABgAGAAYABgAFgAWABYAFgAZABoAGwAcABoAGgAaABoAGAAYABgAGAAYABgA
GQAZABsAHAAeAB4AHQAcABsAGgAaABoAGgAYABgAGQAaABwAHQAeAB8AIAAhACEAIgAj
ACUAJAAjACAAIgAiACEAIQAgACAAIAAeAB0AHQAdAB0AHAAaABcAFQAUABMAEgASABAA
EAAQABEAEQARABAAEAAQAA8ADQAMAA0ADQANAA0ADQANAA0ADQAMAAwADAANAAsACgAK
AAsABwACAAAABQAKAA8AFQAdACkAOwBQAG4AjwCyAMoA2wDrAPkAAgELARQBFQEJAfMA
2wDEAKkAiwByAF0ASAA9ADYALwAnACYAJgAkACEAIgAeABwAGQAZABcAEwARABEAEAAP
AA0ADQALAAsACwALAAsACwAKAAkACAAHAAkACQAJAAkACAAHAAcABgAHAAcABQAFAAgA
CAAIAAgABwAHAAcABwAHAAcABwAIAAYABwAHAAcACAAIAAgACQAKAAsADAAMAAwADQAN
AA4ADgAQABEAEQARABIAEgAUABMAFAAVABYAFgAXABkAGgAZABkAGwAcAB0AHwAgACEA
IAAiACQAJQAlACYAJwAoACkAKwAsACwALAAuAC8ALwAtAC4ALgAvADIAMwAzADQAMwAy
ADEALgAuAC0ALQAsACoAKQAoACcAJgAkACIAIAAeAB0AHAAZABYAFAAQAA4ADwAOAAwA
CgAHAAYAAgAAAAAA/f/9//z/+f/4//X/9f/0//T/9P/y//L/8v/y//P/8P/v/+7/7f/u
/+//8P/x//H/8f/x//H/7//v/+//8P/z//P/8v/y//L/8v/y//L/8P/w//H/8f/x//L/
8v/y//D/8P/w//D/8v/z//P/8v/w//D/8P/w//L/8//z//P/9P/0//T/9P/y//L/8v/y
//P/8//z//P/8//z//P/8//z//L/8v/z//X/9f/0//T/8v/y//P/8//y//L/8v/y//L/
8v/w//D/8P/x//H/8f/v/+//7//v/+//7//v//D/8P/w//D/8P/w//D/7//v/+3/7f/t
/+3/6//s/+z/7P/t/+3/7P/s/+z/7P/s/+z/6v/q/+r/6v/q/+v/6//q/+r/6v/q/+r/
6P/o/+j/6P/m/+b/5v/n/+f/5//n/+f/6f/p/+n/6f/p/+n/6v/q/+j/6P/o/+b/6P/o
/+j/5//n/+f/6P/o/+b/5v/m/+b/5P/k/+T/5P/k/+T/5P/k/+T/4//j/+P/4//j/+L/
4v/k/+T/5P/k/+P/4v/h/+D/3//e/93/3P/e/97/3v/e/9z/3P/c/9z/2//a/9n/2P/a
/9r/2v/a/9r/2v/a/9r/2P/Y/9j/2P/W/9b/1v/W/9b/1v/W/9b/1v/W/9b/1v/U/9T/
1P/U/9T/1P/U/9T/1P/U/9T/1P/U/9T/1P/U/9L/0v/S/9L/0P/Q/9D/0P/S/9L/0v/S
/9D/0P/Q/9D/zv/O/87/zv/O/87/zv/O/8z/zP/M/8z/yv/K/8r/yv/K/8r/yv/K/8j/
yP/I/8j/yP/I/8j/yP/I/8j/yP/J/8v/y//M/87/zP/M/8z/zP/K/8r/yv/K/8r/yv/L
/8z/zv/P/9D/0f/S/9P/0//U/9P/0//S/9H/0P/Q/9D/z//P/9D/0P/Q/9D/z//P/8//
z//O/8z/yf/F/8T/w//C/8T/xP/E/8T/xf/F/8X/xP/C/8P/w//C/8L/w//D/8P/xf/F
/8X/xf/F/8T/xP/E/8P/xf/E/8L/v/+9/7z/vv/B/8T/y//T/9n/4//z/wwALgBRAHQA
jACdAK8AvQDGAM8A2gDhANUAvwCnAJIAdwBXAD4AJwASAAcAAgD9//f/9P/0//T/8f/u
/+z/6P/n/+n/5f/j/+P/4//i/+H/4//j/+H/4f/i/+P/5P/l/+X/5f/l/+X/5f/l/+X/
5f/n/+f/6P/o/+r/6//q/+v/6v/q/+r/6v/r/+v/6//r/+3/7f/t/+7/7P/t/+3/7f/u
/+7/7v/v//L/8//0//T/9P/1//X/9v/3//r//P/9//3//v/+/wAAAQACAAMABAAEAAUA
BwAIAAkACQALAAwADwARABIAEwAUABYAGAAZABsAHAAdAB4AHQAfACAAIAAhACQAJgAn
ACkAKgAqACsAKwArACoAKgAqACoAKgAoACkAKQAqACoAKQAnACUAIwAkACIAIAAeAB4A
HQAcABkAGgAYABQAEgARABAADgAMAAoACgAHAAYACAAFAAUABAABAAAA/f/9//7//v/+
//z//v/+//7///8BAAEAAQABAAMAAwADAAMAAQABAAEAAQABAAEAAQACAAUABQAEAAQA
BAAEAAQABAAGAAYABwAHAAUABgAGAAYABgAGAAYABgAHAAkACgAKAAoACgAKAAoACAAJ
AAkACQAJAAoACwAMAAwADAAMAAwADQANAA0ADQAMAAsACgAJAAsACgAKAAsADQANAAwA
DAAOAA4ADwAPABAAEAAQABAADgAOAAwADAAOAA8ADwAPABEAEQARABEAEQARABEAEgAS
ABIAEgASABIAEgARABEAEQARABEAEQATABQAFAAUABUAFQAUABQAFAAUABQAFAAWABYA
FgAWABgAGQAZABgAFgAWABYAFgAXABgAGQAaAB0AHgAfACEAIAAfAB4AHQAdAB0AHQAd
AB8AHwAgACAAIAAgACAAHgAeAB4AHgAdAB8AHwAgACAAHgAeAB4AHgAeAB4AHgAeAB4A
HgAeAB4AHgAdAB0AHQAdABsAHgAeAB4AHgAeAB4AHAAcABwAHAAcABwAHAAcABwAHAAc
ABwAHAAcABwAHAAeAB4AHgAeAB4AHgAeAB4AHAAcABwAHAAeAB4AHgAeACAAIAAgACAA
IgAiACIAIgAiACIAIgAiACIAIgAiACIAIgAiACIAIgAiACIAIgAiACQAJAAkACQAJAAk
ACQAJAAiACIAIgAiACQAJAAkACQAIgAiACIAIgAiACIAIgAjACEAIQAiACQAIgAiACIA
IgAjACQAJQAmACYAJgAnACgAKQApACkAKQAqACsAKwAsAC8ALwAuAC0ALAAsACwAKwAq
ACoAKQAoACYAJQAlACUAJwAmACQAIQAdABwAGwAaABoAGgAaABoAGQAZABkAGAAWABcA
FwAWABgAGQAZABkAFwAXABcAFwAXABYAFgAWABcAFwAYABgAFQAVABQAEgARABQAGQAd
ACMALQA7AE4AZgCHAKwAyADbAOkA9wAEAQsBFAEdARsBBwHvANgAvwChAIQAbQBaAEkA
QAA5ADEALgAsACoALQAsACgAJgAjACEAHQAbABkAGQAYABcAFwAXABUAFQAVABUAFQAV
ABcAFwAXABcAFwAXABcAFwAUABMAEwASABUAFQATABMAFAAUABQAFAATABMAEwATABUA
FQAVABYAFQAVABQAEwAWABYAFgAXABcAFwAXABYAFgAXABcAGAAaABwAHQAdAB0AHgAe
ACAAIwAkACUAJgAoACkAKwAsACsAKwAtAC4ALwAxADIAMwAyADQANgA3ADkAOgA7ADwA
OwA9AD4APgBAAEIAQwBDAEEAQgBCAEMAQwBDAEIAQgBCAEIAQgBAAEIAQQBBAEAAQAA/
AD4APQA8ADoAOAA2ADMAMQAvACsALAAqACYAJAAjACIAIAAeABoAGgAXABYAFAARABEA
EAAPAA4ACwALAAsACgAJAAYABAAEAAQABQAEAAMAAgABAAEAAQABAAEAAQABAAEAAQD/
//////8AAAEAAQAAAAAAAAAAAAAAAAD+//7///////3//v/+//7//v/+//7//v/9//3/
/P/6//r/+v/6//r/+v/7//v/+//6//r/+v/6//n/+P/3//b/9//3//f/9//3//f/9//3
//f/9v/2//f/9f/1//T/9P/0//T/9f/1//X/9P/z//L/8v/y//D/8P/y//P/8//z//H/
8f/x//H/8f/x//H/8v/x//D/7//u//D/8P/v/+//7f/t/+3/7f/r/+z/7P/s/+3/7f/s
/+z/6v/q/+r/6v/s/+z/7P/s/+r/6//r/+r/6P/o/+j/6P/q/+r/6v/q/+j/6P/o/+n/
6v/r/+z/7f/t/+3/7f/t/+v/6//s/+z/7P/s/+z/6v/q/+r/6v/p/+n/6f/q/+r/6v/q
/+r/6v/o/+j/6P/o/+j/6P/o/+j/5//l/+T/4//l/+P/5P/k/+L/4v/i/+L/4v/i/+L/
4v/i/+L/4v/i/+D/4P/g/+D/3v/e/97/3v/e/97/3v/e/97/3v/e/97/3v/e/97/3v/d
/9z/2//a/9r/2v/a/9r/2P/Y/9j/2P/W/9b/1v/W/9b/1v/W/9b/1P/U/9T/1P/U/9T/
1P/U/9T/1P/U/9T/0v/S/9L/0v/Q/9D/0P/Q/9L/0v/S/9L/0f/R/9H/0v/U/9T/1P/U
/9L/0v/S/9L/1P/S/9L/0//S/9T/1f/W/9X/1v/X/9f/2P/Z/9n/2P/X/9T/1P/U/9L/
0f/R/9D/zv/M/8v/y//L/8v/yv/I/8X/w//C/8H/v/++/73/vP++/7//v/+//7z/vP+9
/73/vP+8/73/vf+9/73/vf+9/73/vf+8/7z/vP+9/73/vP+8/7n/tf+w/67/sf+0/7f/
v//H/8//2//s/wgAKQBOAHAAhQCVAKMAsAC7AMYAzwDLALkAowCOAHMAUwA2AB0ACAD3
/+7/5//d/9j/2P/W/9P/0P/O/8z/yf/H/8X/w//D/8P/wv/B/8P/w//B/8H/wf/B/8H/
wf/D/8P/w//D/8P/w//D/8P/w//D/8T/xP/H/8f/xf/F/8f/yP/J/8r/yf/J/8n/yf/J
/8n/yf/K/8v/zf/O/8//0P/Q/9D/0f/T/9X/1//Y/9j/2f/Z/9r/2//e/+D/4f/j/+T/
5P/m/+X/5v/n/+j/6f/r/+7/8P/z//P/9f/2//n/+//8//3/AAACAAQABQAIAAoADAAO
AA8AEQASABIAEwAWABgAGQAZABoAGgAbABsAGwAaABoAHAAcABwAGgAcABsAGwAaABwA
GwAaABkAGAAWABQAEgASABEAEAANAAwACgAGAAQABQAEAAIAAAD+//7/+//6//z/+f/5
//j/9//2//P/8//0//T/9P/y//P/9P/1//f/9f/1//X/9f/z//P/8//z//X/9//5//v/
+f/5//n/+v/7//v/+v/6//r/+v/6//r/+v/6//v/+//7//z//P/8//7//v/+//7//v//
/////v8AAAAAAAAAAAAAAQABAAEAAAAAAAAAAAD+//7//v/+/wEAAQABAAEAAwADAAMA
AwADAAIAAgADAAMAAwACAAIABAAEAAUABQAIAAgACAAIAAgACAAGAAYABAAFAAUABQAG
AAcACAAJAAkACQAJAAoACAAIAAgACAAKAAoACQAJAAcABwAHAAcABwAIAAgACAAKAAsA
CwAMAAoACgAKAAoACAAIAAgACAAJAAsADAAMAAoACgAKAAoACAAIAAgACAAIAAgACAAJ
AAsACwALAAsACQAJAAkACQAJAAkACgAKAAoACgAKAAgADAAMAAwACwAJAAkACgAKAAoA
CgAKAAoADAAMAAwADAAMAAwADAAMAA0ADQAOAA8ADQALAAoACAAKAAoACgAKAAoACgAK
AAoACgAKAAoACgAKAAoACgAKAAgACAAIAAgACgAKAAoACgAKAAoACgAKAAgACAAIAAgA
CAAIAAgACAAIAAgACAAIAAoACgAKAAoADAAMAA0ADQALAAwADgAOAA4ADgAOAA4ADgAO
AA4ADAAMAA0ADgAQABMAFAAVABYAFwAXABgAGQAbABoAGQAWABUAFAASABEAEAAQABAA
DgAPAA8ADwAPAA4ADAAJAAcACAAHAAYABgAIAAgACAAJAAkACQAIAAgACQAJAAgACAAJ
AAkACQAJAAsACwALAAsACAAIAAgACQAJAAgACgALAAkABgAGAAcACgANABMAHQAnADUA
SABoAIsArADGANcA4wDvAPwABQEOAREBDQH3AOEAygCvAJMAeABhAEwAPwA6ADMALQAq
ACgAJgAlACQAIgAgAB0AGwAZABkAFwAXABYAFQAXABcAFQAVABMAEwATABMAEwATABMA
EwATABMAEwATABUAFQAWABYAFwAXABUAFQAVABQAEwASABMAEwATABMAEwATABMAFAAU
ABUAFQAVABgAGAAYABkAGAAZABoAGgAZABkAGAAYABgAGgAbABsAGwAcABwAHgAhACIA
IwAkACIAIwAlACYAJwAnACkAKgArAC0ALgAvADAAMgA0ADUANQA2ADcAOAA5ADsAPAA8
ADsAPAA8ADsAPAA+AD8AQQBCAEEAPwA+AEAAQABAAD4APAA7ADsAOgA6ADkAOAA3ADYA
NAAyADAALAArACoAJwAoACYAIgAgAB0AHAAaABgAFgAWABMAEgASAA8ADwAOAA0ADAAJ
AAkADAAMAAwACgALAAwADQAPAA4ADQAMAAsACwALAAsACwALAAsACwALAAsACwALAAwA
DAALAAkACAAKAAoACgAKAAoACgALAAsACQAKAAoACgAMAAwADAAMAAsACwAKAAgACAAI
AAgACAAIAAkACQAJAAgACAAIAAgACgAKAAoACgALAAsACwALAAkACQAJAAkACQAIAAgA
CQAHAAcABgAGAAgACAAJAAkACAAIAAgACAAGAAYABAAEAAQABQAFAAUABQAFAAUABQAF
AAUABQAGAAQABAAEAAQABgAGAAUABQADAAMAAwADAAEAAgACAAIAAwADAAIAAgAEAAQA
BAAEAAMAAgABAAAAAAABAAEAAAAAAAAAAAAAAAIAAgACAAIAAAAAAAAAAQABAAEAAQAB
AAEAAQABAAEA/////wAAAAAAAAAAAAD+/wAAAAAAAP///////wAAAAD+//7//v/+//z/
/P/8//z/+v/6//r/+v/4//f/9//3//n/+f/4//j/+P/4//j/+P/3//b/9f/0//b/9v/2
//b/9P/0//T/9P/0//T/9P/0//T/9P/0//T/9v/2//b/9v/0//T/9P/0//L/8v/y//L/
8//0//X/9v/3//f/9//4//j/+P/4//j/+P/4//j/+P/2//T/9P/1//j/+v/7//z//P/8
//z/+//8//3//f/8//3/+v/6//r/9//3//j/+P/4//b/9f/1//P/8//y//D/6//p/+j/
5//k/+T/5P/k/+T/5f/l/+X/5v/m/+f/5//o/+j/6f/p/+f/5//n/+f/6f/p/+j/6P/o
/+n/6f/o/+j/5//j/+D/3P/d/+D/5f/r//H/+/8HABgANABXAHoAmACrAL0AywDUAN0A
5gDzAPEA3QDDAKwAkwBxAFYAQQAsABsAFAANAAEA/P/6//r/9//0//T/8v/x/+3/6//n
/+X/5f/k/+P/4//j/+H/4f/f/9//3//f/97/3f/c/9v/3f/d/93/3f/b/9v/3P/c/93/
3f/b/9v/2v/a/9r/2v/d/93/3f/d/93/3f/d/97/3v/f/9//3//e/97/3v/f/+L/4//k
/+T/5P/l/+X/5v/m/+j/6f/p/+f/6P/o/+r/6//s/+3/7v/s/+3/7//w//H/8f/z//T/
9f/3//j/+f/8//7/AAABAAMABAAFAAYABwAJAAoACgAKAAwADQANAA8AEAAQABEAEwAT
ABIAEgATABQAFQAUABYAFQAVABQAEwARAA8ADQAOAAwACgAIAAYABQAEAAEAAwACAP//
/v/9//z/+v/4//f/+P/2//b/+P/1//X/9P/1//T/8f/x//T/9P/0//L/9P/0//T/9f/3
//f/9//3//X/9f/1//X/9//3//f/9//4//n/+v/8//3//f/8//z//v/+//7//v/+//7/
/////wEAAgACAAIABAAEAAQABAAEAAUABQAEAAQABAAEAAQABAAFAAUABQACAAIAAgAC
AAIAAgACAAIAAwADAAMAAwAFAAUABQAFAAcABgAGAAcABQAFAAQABAAEAAQABQAFAAgA
CAAIAAgACQAKAAkACgAJAAkACAAHAAkACQAJAAkACgALAAwADgAOAA4ADgAOAA4ADgAN
AA0ADQANAA0ADQAQABIAEwAUABMAEwASABIAEAAQABAAEAASABQAFgAYABgAGQAZABgA
FgAWABYAFgAWABYAFgAWABcAGAAZABsAGQAZABkAGQAXABcAFwAXABUAFQAWABYAGAAY
ABgAFgAZABoAGwAbABkAGQAaABoAFgAWABYAFgAUABQAFAAUABYAFgAWABYAGAAXABcA
FwAVABUAFAAUABQAFAAUABQAFQAWABcAGAAWABYAFgAWABQAFAAUABQAFAAUABQAFAAX
ABgAGQAaABgAGAAYABgAFgAWABYAFgAWABYAFgAWABcAGAAZABoAGgAaABoAGgAYABkA
GQAZABwAHgAeAB4AHwAgACEAIgAiACIAIAAgAB8AIAAiACMAJAAlACYAJwAqACwALgAv
AC0AKwAnACYAKAAnACcAKAApACoAKQApACkAKQApACgAKAAlACMAIgAjACIAIgAiACIA
IgAjACMAJQAkACQAJQAlACQAJAAlACcAJwAnACcAJwAnACcAJgAkACQAJQAlACIAIgAh
AB8AHAAeAB8AIAAjACkAMQA3AEUAVgBsAI0AtADUAOkA+wALARYBIQEmAS0BKwEbAQMB
7ADVALsAoACJAHAAXQBUAE8ASQBCAD4APgBDAEIAPgA6ADsANwA1ADMAMQAxADAALwAx
ADEALwAvAC8ALwAvAC8AMQAxADEAMQAvAC8ALwAvADEAMQAyADIAMQAxAC8ALwAwADAA
MAAwADIAMwA0ADUAMwAzADMANAA2ADcANwA3ADYANgA2ADcANgA3ADgAOAA6ADsAOwA8
ADsAPAA8ADsAPQA+AD4AQAA/AEAAQQBCAEQARQBHAEgARwBHAEkASgBNAE8AUABRAFIA
VABWAFcAWQBaAFsAXABdAF8AYABgAGAAYgBjAGMAYQBiAGIAYwBjAGMAYgBiAGIAYgBi
AGAAYABfAF8AXgBeAF0AXABbAFgAVgBUAFIAUQBRAFEATwBOAEwASABGAEQAQgA/ADwA
OgA6ADcANgA2ADMAMwAyADMAMgAvAC8AMgAyADIAMAAuAC4ALgAvADAAMQAyADMAMwAz
ADMAMwA1ADUANQA1ADQAMwAyADIANQA1ADQANAA2ADYANgA2ADQANAA1ADUANQA2ADYA
NgA2ADYANgA2ADYANwA3ADYAOAA4ADgAOAA2ADcANwA3ADYANgA2ADYAOAA4ADgAOAA3
ADcANwA3ADcANwA3ADcANQA0ADQANQA3ADcANgA2ADQANAA1ADUANgA2ADYANgA1ADQA
MQAwADEAMwA0ADUANQA1ADUANQAzADMAMwA0ADQANAA0ADQAMgAyADEAMQAzADMAMwAz
ADUANgA2ADYANQA1ADQANAA2ADYANgA2ADQANAA0ADQANAA1ADUANAA2ADYANgA2ADQA
NAAyAA==
         </WaveFormData>
      </LeadData>
   </Waveform>
</RestingECG>
