# Supplementary material for: Detection of Left Atrial Enlargement Using a Convolutional Neural Network-Enabled Electrocardiogram
Source: Front Cardiovasc Med. 2020 Dec 17;7:609976. doi: 10.3389/fcvm.2020.609976 (PMC7773668; doi:10.3389/fcvm.2020.609976)
Supplement: Supplementary file 4 [file Data_Sheet_4.ZIP › normal3/1802031610_1030_0000001P.XML]

<?xml version="1.0" encoding="Windows-1252"?>
<!DOCTYPE RestingECG SYSTEM "restecg.dtd">
<RestingECG>
   <PatientDemographics>
      <PatientID>1802031610</PatientID>
      <PatientAge>65</PatientAge>
      <AgeUnits>Years</AgeUnits>
      <Gender>Female</Gender>
      <PatientLastName>fanghuiping</PatientLastName>
   </PatientDemographics>
   <TestDemographics>
      <DataType>Resting</DataType>
      <Site>1</Site>
      <AcquisitionDevice>MAC55</AcquisitionDevice>
      <Status>Unconfirmed</Status>
      <Priority>Normal</Priority>
      <AcquisitionTime>10:36:03</AcquisitionTime>
      <AcquisitionDate>07-28-2016</AcquisitionDate>
      <CartNumber>1</CartNumber>
      <AcquisitionSoftwareVersion>009C</AcquisitionSoftwareVersion>
      <XMLSourceVersion>MAC5000 v1.0</XMLSourceVersion>
   </TestDemographics>
   <RestingECGMeasurements>
      <VentricularRate>67</VentricularRate>
      <AtrialRate>67</AtrialRate>
      <PRInterval>100</PRInterval>
      <QRSDuration>78</QRSDuration>
      <QTInterval>418</QTInterval>
      <QTCorrected>441</QTCorrected>
      <PAxis>5</PAxis>
      <RAxis>2</RAxis>
      <TAxis>19</TAxis>
      <QRSCount>11</QRSCount>
      <QOnset>227</QOnset>
      <QOffset>266</QOffset>
      <POnset>177</POnset>
      <POffset>207</POffset>
      <TOffset>436</TOffset>
      <ECGSampleBase>500</ECGSampleBase>
      <ECGSampleExponent>0</ECGSampleExponent>
   </RestingECGMeasurements>
   <Diagnosis>
      <Modality>Resting</Modality>
         <StatementCount>6</StatementCount>
         <LabelText>12SL ��ϳ���</LabelText>
      <DiagnosisStatement>
         <StmtText>�������</StmtText>
      </DiagnosisStatement>
      <DiagnosisStatement>
         <StmtFlag>ENDSLINE</StmtFlag>
         <StmtText>��� PR ����</StmtText>
      </DiagnosisStatement>
      <DiagnosisStatement>
         <StmtText>���ų�</StmtText>
      </DiagnosisStatement>
      <DiagnosisStatement>
         <StmtText>�±��ļ�����</StmtText>
      </DiagnosisStatement>
      <DiagnosisStatement>
         <StmtFlag>ENDSLINE</StmtFlag>
         <StmtText>�����䲻ȷ��</StmtText>
      </DiagnosisStatement>
      <DiagnosisStatement>
         <StmtFlag>ENDSLINE</StmtFlag>
         <StmtText>�쳣 ECG</StmtText>
      </DiagnosisStatement>
   </Diagnosis>
   <Waveform>
      <WaveformType>Rhythm</WaveformType>
      <WaveformStartTime>0</WaveformStartTime>
      <NumberofLeads>8</NumberofLeads>
      <SampleType>CONTINUOUS_SAMPLES</SampleType>
      <SampleBase>500</SampleBase>
      <SampleExponent>0</SampleExponent>
      <HighPassFilter>16</HighPassFilter>
      <LowPassFilter>150</LowPassFilter>
      <ACFilter>NONE</ACFilter>
      <LeadData>
         <LeadByteCountTotal>10000</LeadByteCountTotal>
         <LeadTimeOffset>0</LeadTimeOffset>
         <LeadSampleCountTotal>5000</LeadSampleCountTotal>
         <LeadAmplitudeUnitsPerBit>4.88</LeadAmplitudeUnitsPerBit>
         <LeadAmplitudeUnits>��V</LeadAmplitudeUnits>
         <LeadHighLimit>2147483647</LeadHighLimit>
         <LeadLowLimit>268435456</LeadLowLimit>
         <LeadID>I</LeadID>
         <LeadOffsetFirstSample>0</LeadOffsetFirstSample>
         <FirstSampleBaseline>0</FirstSampleBaseline>
         <LeadSampleSize>2</LeadSampleSize>
         <LeadOff>FALSE</LeadOff>
         <BaselineSway>FALSE</BaselineSway>
         <ExcessiveACNoise>FALSE</ExcessiveACNoise>
         <MuscleNoise>TRUE</MuscleNoise>
         <LeadDataCRC32>1114291823</LeadDataCRC32>
         <WaveFormData>
PgA+AD4APgA8ADoAOAA2ADUANAAzADIALwAuAC0ALAAsACwALAAsAC8AMAAxADIALgAs
ACoAKAAjACAAHQAaAB0AHgAfACAAHwAeAB0AHAAeACAAIgAkACAAHAAYABQAFgAYABoA
HAAaABoAGgAaAB4AIAAiACQAIwAiACEAIAAeABwAGgAYABkAGgAbABwAHAAcABwAHAAe
AB4AHgAeAB4AHgAeAB4AHAAcABwAHAAeACAAIgAkAB8AHAAZABYAFwAYABkAGgAcABwA
HAAcABkAGAAXABYAFgAWABYAFgAWABYAFgAWABQAFAAUABQAFgAWABYAFgAUABIAEAAO
AA4ADgAOAA4AEAASABQAFgAXABgAGQAaABQAEAAMAAgACgAKAAoACgANABAAEwAWABYA
FgAWABYAFAAUABQAFAATABIAEQAQAA0ADAALAAoADgAQABIAFAASABAADgAMAA4ADgAO
AA4ADAAMAAwADAALAAoACQAGAAoADgALAAsADQAOAA4ADQALAAsADAAPABAAEAAOABEA
EQAQAA8ADgAOAA4ADgAOAA0ADQAMAAsACwALAA0ADQAKAAoACQAGAAcABgAJAAwADwAP
ABEAEgAUABUAGAAcABgAFAAQABAAFwAaABwAHQAbABwAHgAeABoAFwARAAwACwAIAAgA
CwAFAAUABQAGAAcABQAGAAoACwAKAAkABwAHAAYACgANAAcAAQAGAAkAAQD//wgACwAL
AAwAEQAfAC4AOgBPAHQAlwCvALUAtgC/AMUArQB/AFMAOwAyACMAEwANAA0ADAAKAAsA
CwAJAA4AEAANAAcACQAPAAwACwALAAwADQARABEAEQAQAA8ADAAKAAkABgAHAAgAAgAD
AAUABwAKAAsACgAKAAkABwAIAAgABgAGAAoABwAGAAkACgAKAAsACgAMAAoACAAKAAYA
BgAHAAsACwALAAwADQAOAA8AEAAOABAAEAAMAA0ADQAOAA4AEAARABQAFgAWABYAGgAa
ABYAFQAUABIAEAARABMAFgAZABsAHQAeACIAIwAoACkAJgAnACoALQAuAC8ALwAtADIA
NwA3ADYANwA3ADgAOAA9AD4APgBCAEQAQQBBAEIAQgBBAD4APQBAAEQARABBAEIARgBH
AEQAQwBFAEQAQgBCAEIARAA/ADwAOgA5ADUAMgAyADIALgAtACsALwAwAC4AKQAlACMA
IgAhACAAIQAhAB4AHwAiACAAGAAWABQAFQAUABQAEwASABEAEgARAA8ADAAOAA4ACwAK
AAoACAAKAAsACwAMAA4ACwALAA8ADwAMAAwADAAOAA4ACgAJAAwADwATABQAEgAIAAUA
AwAJAAgACQAJAAkACQAJAAcABQADAAEABAALAAsACAAIAAoADAANAA0ABwAJAAQAAQAE
AAgABQADAAcAEQASABIADQAKAAcABgAEAAQABAABAAUABQADAAUABwAEAAMAAAABAAcA
CgALAAgABwAHAAoABwAFAAQAAAD9//3//P/5/wAABgAHAAkABQAFAAcAAwABAAEAAAD/
//7/AgABAAAAAgACAP3/+/8BAAEAAAAAAAAAAAABAAUAAQADAAMA/////wAAAgAFAAQA
AwACAAAA/f8AAP//+//9////AQAEAAIAAgAEAAQAAQD9/////f8BAAoAAgD///7//f/8
//r//v8CAP///v///////v8AAAEABAAIAAgABQADAP///v/+//3//P/9//7///8AAP7/
/v//////AQD/////AQAEAAUABwAIAAQAAAD8//z//f/9//z//f8BAAUACAANAA4ADgAM
AAoACwAQABEAEQASABMAFQAYABcAFAAQAAkABgADAAAAAAAGAAMABAAFAAEA/v/4//X/
+P/6//r/+v/7//r/+v///wMAAwAHAAQACQAHAAUABgD9//P/+v8FAA8AHgAuADkAUAB1
AJkArwDEANkA2QC9AJEAYQA3ACYAHwATAAsACwAIAAgACwALAAsADAAOAA0ACwALAAcA
AgABAAEAAgADAAQAAwACAAAA/v/8//v/+////wMABwAEAAIAAwAEAAYABQACAAAA/f//
/wAAAAD+/wEABgAEAAQABwAKAAwADwAKAAgAAgD8/wEA/v///wEAAQABAAEAAgAGAAgA
CgAMAAoADgAQAA4ACQAFAAIA/v8AAAMACAAMAAwADAAQABAAEQATABUAFgARABEAEgAU
ABEAEQARABAAFAAVABoAGwAYABkAHAAfACMAJQAmACUAKAAtAC0ALAApACcAJgAkACQA
JAAjACYAKQApACwAMAA3ADkAOQA7ADUAMgArACEAIgAmACcAJAAmACkAKQAoACoALAAw
AC0ALQAsACwAKQAlACIAHwAYABYAEwAWABYAFQARAA4ADQAOAA8AEAATAA0ABgADAAIA
AAD6//r/+v/5//j/+P/3//n/+f/7//v///8AAAYACgADAP7/+v/0//L/8f/v/+7/8//x
//L/9//5//j/+v/8////AAD9//3/+f/3//b/8v/3//D/8P/x//b/9P/0//P/9f/3//n/
+f/3//X/8//2//n/+f/2//b/9f/2//b/9f/1//v/+v/7////AgD+//v/9v/5//P/7P/v
//D/8f/0//T/9P/0//H/9v/3//b/+f/6//b/9P/w/+3/8f/y//H/8P/v/+//8v/0//X/
9//2//T/8//x/+3/7P/u/+v/6f/p/+3/8//z/+//7//u/+3/7P/w/+//7v/v//D/7P/r
/+7/7f/r/+r/6f/o/+j/6//v//X/+f/5//L/7v/r/+n/6f/p/+n/6P/o/+z/7P/p/+r/
6//s/+7/8P/w//L/8v/r/+n/6//s/+r/6v/q/+r/6P/s//D/7f/t/+//8P/w/+v/5//l
/+T/6v/p/+n/5//q/+z/7f/u//D/8P/w//D/7f/q/+j/5f/n/+X/5f/n/+n/6//u//D/
7v/s/+r/7P/r/+v/6v/r//D/8//1//n/+//6//f/9P/5/wAAAwAFAAIA///9//z//f/8
//r/9f/w/+3/6v/q/+3/6f/p/+n/7P/s/+n/6f/r/+z/6//q/+v/6P/m/+n/7P/t//L/
8P/l/+f/8//w/+P/4f/s//f/+f8GABgAKwBCAF0AewCVAKQAtQDBALcAlQBrAEEAIgAR
AAUA+//3//j/+P/x/+v/7//w//L/9//1/+//7f/s/+3/7//y//X/9//3//f/9v/2//T/
8//z//T/9//6//b/8f/v/+3/7P/u/+7/7//v//H/8v/y//D/8//4//b/9v/4//j/9//3
//f/+P/1//L/9//0//X/9//3//X/8//y//X/9v/3//j/9v/6//z/+v/7//v//P/8//n/
9//3//b/9v/2//r/+v/7//3///8AAPr/+f/5//r//P///wIABAADAAEAAwABAAAAAQAE
AAcADAANAA0ACwAMAA8ADQAKAAwADQAPABAADwAOAAwADgAQAA8AEQAUABcAFwAVABUA
FAAWABQADwAOABAADwAKAAcACQAIAAYABwAIAAsABwAIAAgACQAHAAgACAAIAAQA/f/3
//f/9P/1//H/7v/t/+7/7//w//P/8v/u/+7/8P/t/+b/5f/k/+X/5P/k/+P/5f/l/+f/
5//n/+T/5v/m/+P/4P/e/9r/3P/d/93/3v/j/+H/4v/n/+b/4v/h/+D/4P/g/9z/2//d
/9//4v/i/+L/2v/Z/9n/3v/e/+D/4f/k/+X/5v/l/+T/4f/e/+D/5//n/+T/5P/h/+L/
4v/h/+D/5//n/+n/6P/o/+H/2//g/+n/6f/o/+X/5P/j/+T/4f/g/9//2//e/9//3v/h
/+T/4v/i/+D/4v/n/+n/6f/j/+H/4P/i/+P/5f/o/+j/5f/j/+D/2//b/97/3P/b/9v/
3//l/+X/4//j/+L/4f/f/+T/5P/k/+b/5v/h/9//4f/f/9z/2v/a/9r/2//f/93/4f/j
/+H/4f/i/+T/5//j/+H/3//c/97/5P/m/+X/5//n/+f/6P/l/+L/4f/e/+H/5f/t//P/
8P/s/+j/5P/g/93/4P/j/9//4P/j/+X/5v/m/+X/5v/o/+n/5//m/+P/4v/i/+H/4P/g
/+D/4P/g/+T/5v/p/+v/6v/n/+b/5//p/+v/7v/w/+v/6P/l/+b/6P/p/+n/6//s/+3/
7f/v//X/9v/1//T/+f8AAAMABQACAP///f/8/////v/8//f/8P/t/+r/6v/u/+v/7P/t
/+3/7P/o/+f/6//u/+//8P/t/+r/6P/r/+7/7//0//L/8//3//3//P/z/+//AAALAAkA
FAAuAEMAXACFAKEApQC0AMsAyQCjAHcAVQAxABIABwD5//H/+f8AAP7/AQALAAcA/P/+
/wkADQALAAUAAAADAAUACAALAAkABwAFAAIABAACAAEAAQAGAAsAEAAOAAsACwALAAwA
DQAMAAwACwALAAwADAAKAAgADAAJAAgACgAKAAkACQAMAA4ADAAKAAwABgAEAAMABwAH
AAcACAAIAAgACAAIAAYACgAMAAoACwALAAwADAAMAA0AEAASAA8ADAANAAoACwANAA8A
EAALAAsADAAOABEAEwAVABYAFgAVABgAFwAWABcAGgAdACAAIQAhAB8AIAAjACEAHgAg
ACEAIwAkACUAJAAiACQAJQAjACQAJgAmACUAIgAhACQAJgAkAB8AHQAgACAAHAAeACEA
IQAgACAAIAAiAB0AHQAcABwAGQAaABoAGgAWABIADwASABIAEQANAAoACQAJAAkACQAL
AAcAAgABAAIABAD+//7//v/9//z//P/7//n/+f/7//v/+//4//r/+v/6//r/+//6//j/
+f/5//r/+v/1//P/9f/5//r//v8CAAMAAgD9//v/+f/5//r/+P/7//T/9P/1//v/+v/7
//v//f/9//3/+//9//3//f8CAAMA///4//T/9v/4//n/+f/3//3//P/9//3/AAD8//n/
9//9//r/9v/4//j/+P/6//v//P/9//v/+//7//n/+//7//b/8//u//H/9//6//v/9v/1
//X/+P/4//f/9//0//L/8//z//H/9f/6//r/+//3//n//f/7//b/9f/z//H/8P/0//P/
8v/2//j/9f/1//v//f/+/wAA///+//7/AQD6//n/9v/v//L/9P/3//v/+f/5//n/+P/4
//z//P/5//b/9f/0//T/9//4//v//P/+//3/AgADAPn/9P/2//b/9v/2//b/+v/+//v/
+f/7//z//P/9//v/+//8//3/+//6//f/+//+/wAAAgABAAAA///+/wAAAAABAAEA/v/5
//b/9f/2//f/+f/6//z//P/8/wAAAgADAAMABQAEAAMAAQABAAQABAACAAAAAgAIAAoA
CwAOAA8AEQAUABIADgAJAAEA+v/3//T/9P/4//X/9v/3//n/+v/4//n/+f/6//n/+P/6
//j/9//7//z/+//+//r/9f/5/wEAAAD9/wEAAAADABcAKAAuAD8AYACHAJ8ArQC4ALsA
sQCRAGcAQQAdAAwABQD///3/AQACAP7/+////wUABgAEAP3/9//5/wEABAD///3//P/7
//z/+//6//j/+v/6//v//f/9////AQD8//r/+//8//7//v/+//////8CAAQABQAEAAIA
BAD///z/+//6//j/9//7//7//f/8/wAA/P/8//3/AQADAAUACAAFAAIA///8//3/AgAF
AAQABQAFAAYABgADAAMABQAGAAUABAAHAAYABwAJAAsADAAJAAkACgAMAAwADQAOAA4A
FAAVABoAGwAbAB0AIQAlACQAIQAdABcAGQAdABwAGgAbAB0AIAAiACYAKAApAC4AKwAl
ACIAIAAmACcAJgAnACgAKgAoACMAJAAoACkAJgAjACUAJAAiACQAJgAqACcAIAAaABUA
DQAPABIAFQAUABYAFQAaABwAFwARAAwACQAGAAUABAAFAAMAAAABAAQABgACAAQABgAH
AAYABgAFAAUABQAHAAcAAQD6//j/9P/2//j/+//8//7//////wAAAQD9//z///8BAP7/
/v/+//7//v/6//n/9//5//z//P8BAPz//v8BAAQAAgACAAEA/v/7//j/8//1//X/9f/6
/wAAAQD//wAAAQAEAAYABwACAAcABQAFAAQABgABAP3//f8DAAAA/P/9//7///8CAAIA
BAAGAAUAAgD///r/+f/9//r/+f/2//b/+//9//3//v///wEABgAAAP3/+//2//T/9f/1
//P/+P/8//v/+//5//v////9//v/+//6//n/9//8//z//P/9//7/+v/5///////+//7/
9//0//L/8//1//v///////z/+v/5//n/+f/5//n/+P/2//r/+v/3//f/9//3//j/+v/6
//z//P/7//n//f/9//3/9v/s/+//8v/1//j/9P/4//z/+f/4//n/+f/4//f/9f/1//b/
/P/7//v/+f/5//j/9v/0//b/9v/2//b/+P/4//n/+f/7//n/+f/7//3///8CAAQA///6
//X/9P/1//X/9P/1//r//f///wMABgAGAAQAAgABAAQAAwABAAUABwAKAA4ADQAKAAYA
///6//f/9P/0//j/9f/2//f/9v/2//P/8//4//z//v8AAP3/+P/0//X/9v/1//j/9P/z
/+v/5//u//X/8//2/wEADQAaAC4ARwBiAHsAjQCdALAAvwDDAK8AgwBRADUAKgAdAAkA
AwAHAAgAAgD7/wMACwAMAAQA9//z//X/9f/y//L/8//1//f/+f/5//n/+P/5//j/+P/5
//n/+//9//j/9//3//f/+P/8//z//f/9//v//P/8//r/9//6//b/9P/4//r/+//9//3/
/v/7//j//v/6//r/+//7//n/9//2//n/+v/7//z//P8AAAIAAAD8//v/+//6//r/+//+
/wAAAgACAAYABgAGAAcACAAIAAUABQAGAAgADAAPABIAFAAWABUAGAAXABAADwAQABEA
GQAdACAAIQAhACMAIAAcAB8AIQAkACYAJgAmACUAKAAqACcAJwAoACsAKwApACkALAAu
ACwAJwApACwALAAoACgAKwArACoAKAAmACYAHwAhACIAJAAjACAAHgAcABYAFQATABcA
GAAYABUAEwATABIAEQAQABEAEQAOAA8AEgAPAAgABwAGAAgACAAJAAkACgALAA4ADwAM
AAgACQAIAAgACAAJAAgACQALAAwADgAMAAcABQAHAAkABgAGAAYACAAIAAQAAwABAAMA
BgAGAAkAAgACAAMACAAIAAoACwAJAAkACQAHAAUAAwABAAQACgALAAkACgAMAA4ADwAP
AAgACQADAP//AQAEAAAA/f8DAA0ADgAOABAAEAAQABIADQAKAAcAAQAFAAUAAwAFAAsA
CgALAAoACQANAA4ADQAHAAUABAAGAAIAAQABAP7/AAADAAUABQAFAAgABgAFAAMABQAJ
AAcABAADAAEA///+/wIAAQAAAAIABAABAAEABwAJAAoADAAEAAAA/f/9//3/AQADAAEA
AAAAAAEAAwACAAEAAAD+//7/AgACAP//AQABAAEAAgAFAAYACQAKAP///f8DAAkAAgD/
//z/+f/2//b//P8CAAEA//8BAAIAAgADAAEAAQACAAIA/f/5//P/+P/8////AgABAAAA
///+//7//v//////AQABAAMABwABAP3/+v/2//f/9v/1//j//v8BAAMABwAHAAcABgAH
AAcABgADAAAA//8EAAUABQAJAAsADgASABYAFgAVABEACQADAP3/+v/7//X/8//x//X/
9v/0//X/+f/8//3//v/7//j/9v/5//3//f8BAP7/6f/1//v/9P/x//f//v8JABMAHAAw
AEMAWgB7AJcAqQC0AMUAxwCzAIsAXwA7ACgAFQD///P/+/8GAAYA//8BAAkADgAGAPf/
8f/5/wEA/v/7//v//P/9//3//f/9//z/+v/4//f/9//2//n//P/4//b/9//4//r//v/+
///////8//z/+//4//v/AAD+//7//f/8//r/+f/8//7//P/6//v/9v/1//X/9//3//f/
+P/6//r/+v/6//v/AAADAAIAAAD//////v/+////AgAEAAcACAANAA4ACwAJAAcABAAD
AAUACAAMAA8AEQATABQAFgAVABgAFwARABEAEwAVABYAFwAXABUAGwAhACIAIgAjACMA
JAAkACUAJgAmACoAKAAlACUAJgAnACcAJQAlACkALgAvAC0ALAAuAC0AKAAlACUAIgAe
ACIAJAAoACUAJAAkACUAIwAfAB4AHQAYABYAEwAWABYAFQARAA4ADQAOAA8AEAATAA4A
CgAKAAwACgAEAAQABAAEAAQABQAFAAUABQAHAAcAAwAAAAIAAgADAAIAAgAAAP7/////
/wAABAADAAUACwAIAAIA///8//7//v/6//n//P8BAAcACgAJAP7/+v/3//7//v8AAAEA
BQAHAAkACQADAP3/9//2//3////+/wAA/v8AAAEAAQABAAcABgAHAAYACAADAP///f8D
AAAA/P/9//7///8CAAIAAgACAP///v/9//r/+//+//z//P/6//j//f//////+v/5//n/
/P/8//v/+//4//n/+//8//v//P/+//v/+f/3//n//f/7//n/+f/4//f/+v8AAAEAAgAA
AP7/9//z//X/9f/0//T/8v/y//P/9//5//3////9//n/+P/4//n/+v/7//z//P/5//z/
+//3//b/9f/0//T/9//4//v//P/7//X/9f/5//L/8//0//X/9v/z//b/+f/1//P/9f/2
//b/9v/1//b/+P/7//n/+P/1//j/+v/7//z/+v/4//b/9P/x//D/8P/v//H/8f/z//f/
9//3//j/+P/0//L/8P/y//T/9f/1//f/+v/7//v//f8AAAAA/v/8//7/BAAGAAcABQAD
AAIAAgAFAAQAAgD9//v/+//7//7//f/3//X/8//y//D/6//p/+//8v/z//T/8f/s/+j/
6f/t/+//9f/0//f/7f/l/+7/7//p//L///8HABgALAA/AFgAdQCJAJkAsAC9AK8AjwBn
AEMAHwAKAAMA9f/n/+v/9v/8/wMA///x//D//P/7/+3/6f/r/+z/7v/v//H/8//z//P/
8//y//L/8P/v/+//8v/1//j/9P/v/+//7//w//D/8P/x//H/8P/w/+//7P/t//L/8P/w
//L/8v/x//H/9P/2//T/8v/0/+7/7P/r//D/8f/y//T/9P/0//T/9P/x//T/9f/y//P/
9f/4//r/9f/z//P/8v/1//b/+//8//3///8BAAIA/f/7//r/+v///wMABwAKAAoACQAM
AAsAAwABAAEAAQAHAAkACgAJAAwAEQARABAADgANAA0ADAATABYAGAAeAB0AGQAYABgA
GQAXABMAEQAUABYAFAAPABEAFAAUABAAEgAXABkAGgAVABAADQADAAQABgAJAAkABgAG
AAYAAgABAP//AwAEAAYAAwABAAEA///9//v/+//6//b/9v/4//j/8v/y//L/7//u/+7/
7f/r/+v/7f/t/+3/7P/w//L/8P/u/+3/6v/s/+3/7f/u/+7/6//r/+//8P/u/+//8P/y
//L/7v/t/+z/7f/v/+7/8//s/+z/7f/u/+z/7P/r/+z/7f/u/+3/8v/z//T/+v/6//f/
8f/u//H/9P/2//f/8v/1//H/7//z//b/8v/v/+3/8//w/+z/6v/q/+r/7P/r/+z/7f/r
/+7/7//u//H/9P/y//L/8P/t//H/8v/x/+7/7f/t//D/7P/r/+v/6P/p/+v/7P/r/+v/
7v/s/+v/5v/n/+r/5//o/+n/6f/p/+f/6v/o/+b/6f/q/+b/5f/r/+3/7v/w/+r/6P/n
/+n/6v/v//L/8f/s/+j/5f/j/+X/5//p/+r/5v/o/+b/4f/j/+X/5//q/+r/6v/s/+z/
7f/o/+f/5v/l/+T/4P/k/+j/5f/o/+v/7f/u/+n/5f/j/+L/5//n/+j/5//p/+r/6v/q
/+j/6P/o/+j/6v/q/+v/6//q/+f/5v/n/+n/6f/q/+r/6P/m/+T/5v/o/+n/6f/r/+r/
6//r/+3/8P/w/+7/7P/w//b/+P/5//f/9//4//r//P/8//v/9//w/+v/5v/k/+X/4f/h
/+H/5f/m/+T/5f/l/+b/5f/k/+X/4v/g/+P/5f/l/+n/5v/p/+H/2f/a/+P/5//q//H/
+/8CABIALQBEAFUAbwCHAJgAqQCvAJcAZwA/AC0AGgD///X/8//3//j/9v/v/+n/6f/s
/+j/6//x/+v/4f/k/+P/4//k/+X/6v/r/+z/7P/p/+b/5P/j/+X/6f/t/+r/5//n/+f/
6P/o/+j/6f/p/+v/7P/s/+r/6f/s/+j/5v/o/+j/5//n/+b/6P/m/+T/7P/q/+z/7//v
/+//7//w/+3/7P/r/+r/6f/s/+3/6v/t/+//8v/0//L/8f/y//L/8P/w//T/9P/y//P/
9P/0//L/8//1//j/+//9////AAAFAAUACQAJAAIAAQACAAMABwAJAAoACQAQABcAGQAa
ABMADwAMAAgADgAQABEAFgAXABUAFgAYAB0AHQAbABsAGwAcABkAEwATABYAFgASABQA
FwAXABYAFgAWABgAEwAPAAwACgAFAAgACgAMAAoABwADAAUABAACAP3/+f/3//n/+//9
/wEAAAD8//z//v/+//j/+P/4//L/7v/r/+f/6f/r/+//8f/t/+r/7P/s/+3/7P/s/+r/
6//t/+7/8P/x/+3/7P/v/+3/6v/q/+r/7v/u/+r/6f/r/+//9P/2//b/7P/p/+f/7f/u
//H/8//x//H/8f/v/+z/6f/m/+j/7//v/+z/7P/t//D/8v/z/+3/8f/u/+3/8f/2//T/
8//w//X/8f/s/+7/7v/u//D/7v/u/+7/6//v/+//7f/v//D/7P/q/+b/6f/v//L/8//u
/+3/7f/w/+7/7f/t/+r/7f/v//D/7//u//D/7f/r/+j/6f/s/+n/6v/t/+//8f/t//D/
7v/s/+z/7P/n/+X/7P/t/+3/7v/u/+7/7//z//D/8f/w/+v/6//q/+r/6//p/+n/6f/o
/+j/7P/s/+n/7P/t/+7/8P/s/+r/6v/o/+n/6//v/+//6P/q/+r/6v/q/+r/7v/y/+//
7v/v/+//7v/u/+3/7v/w//D/7f/r/+f/6P/o/+f/5v/o/+j/6P/o/+v/7v/y//X/8v/t
/+r/6f/q/+v/7f/u/+3/7P/r/+7/7v/v/+//8f/v/+3/6v/p/+//8v/z//T/9P/6//z/
/f8AAAEAAwAGAAQAAAD7//P/8P/t/+r/6v/r/+f/5//n/+v/7P/q/+v/6//s/+v/6v/s
/+r/6f/t/+3/6//t/+j/5//l/+n/7P/l/9//6P/3/wEAFAAqAD0AUgBtAIEAlQCsAMEA
yQCxAHkAPwAfABIAAQDv/+v/8//6//j/8//3//v/9v/u/+v/6//t/+X/3v/h/+P/5v/p
/+v/6//r/+r/6v/o/+f/5//q/+3/8P/s/+f/5//n/+j/7P/s/+3/7f/v//D/8P/u/+z/
8P/t/+z/6v/o/+X/4//m/+r/6v/q/+3/6P/n/+f/6//r/+v/7P/r/+r/6f/o/+n/7v/x
//D/7//v//D/8P/w//H/9P/2//L/8P/y//D/8v/z//T/9P/0//f/+/8AAP3/+//5//b/
+v/7/wAAAQAAAAEABAAHAAoACwALAAkADwAVABYAFgATABEAEAAOABMAFAAUABgAFgAT
ABMAFAAYABkAGAAZABsAHgAdABkAFgAYABcAEgAUABcAFwAWABcAGAAbABcAFAASABEA
DQANAA4ADwAMAAcAAwAFAAQABQADAAIAAwAFAAUABQAHAAMA/v/9//7/AAD6//r/+v/5
//j/+P/3//r/+//+////+//2//b/9P/0//T/9f/0//H/8f/w//D/9P/z//X/+//6//b/
9f/0//n/+v/3//f/9P/1//f/9v/6//T/9f/3//r/+P/4//f/9//3//f/9f/6//v//P8C
AAQAAQD7//j/9P/0//P/8f/w//f/9//5//3/AAD8//n/+v8BAP///P/4//b/9P/0//P/
9P/1//P/9//5//n//f/7//T/7//o/+r/8f/1//f/8//x//D/8v/x//H/8v/w//H/8//0
//P/9//6//j/9//x//H/8//v/+7/7//v/+//8//6//z//v/4//T/6//l/+n/6f/o/+j/
6P/o/+n/7f/t//H/8//x/+3/7P/s/+3/7//v/+//7v/s//D/8P/t/+v/6f/n/+b/6P/q
/+7/8P/z//X/+//0/+//6v/l/+D/4P/m/+z/6//t/+//8P/w/+3/6f/n/+b/6v/p/+n/
5//p/+r/6v/q/+r/6v/q/+r/5//m/+b/5f/o/+f/6P/r/+j/5//n/+b/5f/k/+P/5v/o
/+n/6f/r/+v/6//q/+v/8P/w/+7/7P/u//T/9v/3//n/+f/6//z/+f/2//L/6//o/+X/
4v/i/+j/5f/m/+f/5v/m/+P/4//p/+z/7f/u/+r/5P/f/9//3//f/+P/4P/j/9v/2f/c
/9v/4f/w//3/AwAOABwALwBMAG0AiQCXAJwAowCnAIsAXQAzAA8A9v/x/+//5f/l/+r/
6P/j/+P/5//o/+j/7f/x//X/8//m/+H/3//e/93/4f/j/+X/5v/k/+L/4f/h/+T/5//q
/+b/4f/f/93/3P/h/+L/5P/l/+X/5v/m/+T/5P/o/+X/5P/j/+L/4P/f/+H/5P/j/+L/
6P/k/+T/5f/n/+f/5//o/+X/5P/j/+L/4//o/+v/6v/s/+3/7//w/+v/6f/p/+j/6v/s
//L/9P/0//X/9v/2//L/8f/x//L/8//1//f/+P/9////BQAHAAEAAQADAAUABQAFAAQA
AQACAAcABwAGAAgACQALAAwAEAASABMAGAAWABEADwAOABMAEwARABEAEQASAA8ACQAL
AA4ADgAKAAsADwAQABAADQAKAAkAAQACAAIAAwABAP7//v/+//r/+v/5//7/AAD+//n/
9f/z//X/9f/1//f/8f/s/+v/7P/u/+r/7P/u/+v/6v/q/+n/6P/n/+j/5//m/+T/5//o
/+b/5P/j/+D/4f/j/+T/5v/m/+H/3//h/+H/3v/e/97/4f/i/9//3//i/+X/6f/q/+7/
6P/h/w==
         </WaveFormData>
      </LeadData>
      <LeadData>
         <LeadByteCountTotal>10000</LeadByteCountTotal>
         <LeadTimeOffset>0</LeadTimeOffset>
         <LeadSampleCountTotal>5000</LeadSampleCountTotal>
         <LeadAmplitudeUnitsPerBit>4.88</LeadAmplitudeUnitsPerBit>
         <LeadAmplitudeUnits>��V</LeadAmplitudeUnits>
         <LeadHighLimit>2147483647</LeadHighLimit>
         <LeadLowLimit>268435456</LeadLowLimit>
         <LeadID>II</LeadID>
         <LeadOffsetFirstSample>0</LeadOffsetFirstSample>
         <FirstSampleBaseline>0</FirstSampleBaseline>
         <LeadSampleSize>2</LeadSampleSize>
         <LeadOff>FALSE</LeadOff>
         <BaselineSway>FALSE</BaselineSway>
         <ExcessiveACNoise>FALSE</ExcessiveACNoise>
         <MuscleNoise>TRUE</MuscleNoise>
         <LeadDataCRC32>2915033091</LeadDataCRC32>
         <WaveFormData>
QABAAEAAQAA+AD4APgA+ADsAOgA5ADgANQA0ADMAMgAxADAALwAuACwALAAsACwAKwAq
ACkAKAAoACgAKAAoACcAJgAlACQAJAAkACQAJAAiACIAIgAiACAAIAAgACAAIgAiACIA
IgAiACIAIgAiACIAIgAiACIAJAAkACQAJAAkACQAJAAkACIAIgAiACIAJAAkACQAJAAi
ACIAIgAiACQAJAAkACQAIgAiACIAIgAgACAAIAAgAB4AHgAeAB4AHgAeAB4AHgAgACAA
IAAgAB8AHgAdABwAGgAaABoAGgAaABoAGgAaABwAHAAcABwAHAAcABwAHAAaABoAGgAa
ABgAGAAYABgAGAAYABgAGAAYABgAGAAYABgAGAAYABgAFgAWABYAFgAWABYAFgAWABQA
FAAUABQAFgAWABYAFgAWABYAFgAWABYAFgAWABYAFAAUABQAFAASABIAEgASABMAFAAV
ABYAFgAWABYAFgAVABQAEwASABQAFAAUABQAEgASABIAEgAUABQAFAAUABQAFAAUABQA
FAAUABQAFAAVABUAFQAUABMAEgARABAAEgASABMAEwAQABAAEQARABIAEgASABEAEwAW
ABsAHgAdAB4AIQAhACMAIQAeABoAFwAUABEAEQARABEAEwATABYAFgAWABUAEwAQAA8A
DwANAAwACwALAA0ADwAPAA8ADQAMAAsACwAMAA0ADgAQAAwACAAOAA8ACAADAAcACwAL
AAoACQAOABUAGgAlADgATABcAGgAdwCEAIYAggB6AGcASQA1ADIAKAAVAAUA+f/0//P/
8f/w//P/9////wMACQAQAA8ADwAOAA0ACwANAA0ADQAOAA4ADAALAAoACgAMAA0ADQAN
AA0ADQANAAwADAAMAAwADgAOAA4ADgAOAA4ADgAOABAAEQARABEADwAPABAAEAAOAA4A
DgAQAA4ADgAOAA0ADgARABIAEgAQABEAEQARABIAEgASABIADgAOAA8AEAATABMAEwAU
ABYAFgAYABgAGAAYABgAGQAaABoAGgAbABwAHQAeACEAIAAgACIAIgAkACUAJwAnACkA
KgAsAC4ALwAvADAAMwA2ADcAOAA6ADoAOwA7ADsAPgA+AD4APwBBAEMAQwBDAEIARABE
AEIARABEAEQARABDAEIAQQBAAEAAQwBDAEAAPwA+AD4APgA6ADkANwA1ADMAMAAwAC4A
KwArACsAKQAnACQAIwAhACAAIAAhACEAHwAdAB0AHQAcABoAGgAbABoAGQAYABYAFQAV
ABUAFQAVABUAFQAVABUAFQAVABUAEwATABMAEwARABIAEgASABQAFAASABQAFAATABMA
EwASABIAEwATABUAEwATABQAEgATABMAFAAUABQAEgASABUAFQAUABQAEwAQAA8AEAAP
ABAAEAANAA4ADwAQABEADwAPAA4ADgAOAA4ADgAPABEADwAPAA8ADAAMAAwADAAMAAwA
DAAMAA4ADgAOAAwACgALAAsADQALAAoACQAJAAcACAAIAAcABQAGAAcABwAHAAcACAAJ
AAsACgAKAAwACwAKAAcABgAHAAYACgALAAkACAAIAAkABwAGAAYABgAIAAgACAAIAAYA
BwAHAAcACQAIAAgACAAJAAkACQAJAAcABwAJAAkABwAHAAgACAAIAAkACAAIAAgACAAI
AAYABgAGAAYABgAGAAYABgAIAAgACAAIAAkACgALAAwACgAKAAoACgAIAAcABwAHAAQA
BAAEAAQABAAEAAQABQAGAAYABwAJAAgACAAHAAYABwAHAAoADwASABMAFAAXABkAGQAX
ABQAEAAPAAwACQAJAAkACQALAAsADAAMAAwACQAJAAYABQAHAAcABgAFAAMAAwAFAAUA
BgAGAAcACAAHAAcABwAHAAYABgAEAAQABQAAAP//AwADAP3/AgAFAAQACwAUABkAJgA+
AFAAWgBlAG4AcgB0AHIAYQA/ACUAIgAeAA8A///1/+z/6f/n/+j/6//z//f//f8BAAgA
CwAJAAgABwAFAAYABwAIAAoACAAGAAUABAAEAAYABwAHAAUABQAFAAUACAAIAAgACAAK
AAoACgAKAAoACgAKAAoACAAJAAkACQAHAAcACAAIAAgACAAIAAoACAAIAAgABwAJAAsA
CwAKAAoACwALAAsADgAOAA4ADgAKAAoACwAMAA0ADQANAA4ADgAOABAAEAASABIAEgAT
ABIAEgASABMAEQARABEAEwAWABYAGAAYABYAFwAZABkAGwAcAB4AIAAeAB0AHQAfAB8A
HwAfACAAIgAjACMAIwAmACYAJgAnACkAKwArACsAKgAsACwAKgAqACoAKgAqACoAKgAq
ACoAJgApACkAJgAlACQAJAAkACEAHwAcABkAGQAWABYAFAARABEAEQAPAAsACAAHAAUA
BQAGAAgACQAGAAMAAgABAAEAAAABAAMAAQABAAEAAAD//////////////////////f/9
//3//f///////////wEAAgACAAIAAAAAAP7/AAACAAEAAQABAAAAAAABAAEA///9//3/
/v8AAAEAAQACAAIAAgAAAAAA//////7//v/+//z//P/+//7//v/9//n/+//7//v/+//8
//3//f/+//7//v/+/////P/5//j/9//3//j/+f/6//r/+v/6//r/+P/4//j/9v/2//f/
9//5//f/9v/1//X/8//0//T/8//0//b/+P/5//b/9f/1//X/9f/0//T/9v/2//b/9P/0
//T/8v/1//X/9f/0//T/9f/3//b/9v/2//b/9v/2//b/9v/3//f/9//1//T/9P/0//f/
9//3//f/9f/1//f/9//1//f/9v/0//T/9P/0//T/8//y//H/8P/y//L/8v/y//L/8v/y
//L/9P/0//T/9P/0//T/9P/0//T/8//z//P/8v/y//L/8v/y//L/8v/z//P/8v/y//P/
8//0//T/9P/1//X/+P/9/wAAAQACAAUABwAHAAUAAgD8//v/+P/1//P/8//z//X/9f/2
//b/9v/3//f/9P/z//L/8f/v/+3/8P/x//T/9f/y//D/7//u//D/8f/y//P/9P/0//L/
8v/x/+r/6f/p/+v/7f/u/+//7v/x//j/AwAUACYANgBCAEsAWABiAGAAYABZAD0AHwAW
ABgACwD3/+n/4v/b/9f/2P/X/9v/5f/p/+//9P/3//n/+P/3//X/9//3//f/+P/6//j/
9//2//b/+P/5//n/9//3//f/9//4//j/+P/4//j/+P/4//j/+P/4//j/+P/6//v/+//7
//f/9//4//j/+P/4//j/+v/8//z//P/7//n/+//7//r//P/9//3//f/8//z//P/8//j/
+P/5//r/+//7//v//P/6//r//P/8//z//P/8//3//f/8//v/+//7//v/+//9//7//v8A
AAAA/v///wEAAQD//wAAAgAEAAIAAQABAAMABwAHAAcACAAKAAsACwALAAoACgAKAAsA
CQALAAsACwAKAAwADAAKAAsADAANAA4ADgAOAA4ADgALAA0ADAAIAAcABgAGAAYABAAD
AAEA//8BAP7//v/8//v/+//7//n/+P/2//b/9f/x//D/8P/v/+//7f/t/+3/7f/s/+3/
7//t/+3/7f/s/+n/6f/p/+n/6//r/+v/6//r/+v/6//r/+v/6//r/+v/6//s/+z/7P/q
/+r/6P/q/+z/6//r/+v/7v/u/+//7//v/+3/7f/u//D/8f/x//L/8f/w/+3/7P/r/+v/
6v/q/+v/6v/r/+7/7v/u/+3/6f/q/+v/7P/t/+3/7f/s/+z/7v/u/+7/7//t/+v/6//r
/+z/7P/s/+z/7f/u/+//8P/t/+z/6//o/+n/6//s/+//7f/s/+v/6//r/+z/7P/r/+v/
7P/t/+3/7P/r/+v/6//p/+j/6P/q/+r/6v/o/+j/6f/o/+z/7f/s/+r/6f/p/+f/5v/m
/+b/5//o/+n/6v/s/+3/7f/t//D/8P/x//L/8P/v/+7/7f/r/+v/7f/t/+3/7f/s/+z/
7P/u/+7/7v/u/+z/7P/s/+z/7v/u/+7/7v/u/+7/7v/u/+7/7v/u/+7/7P/s/+z/7P/s
/+v/6//r/+v/7P/t/+7/7v/u/+7/7//x//D/8P/x//H/8v/y//L/8//z//b/+/8AAAEA
AgAFAAQAAwAAAPz/+v/5//b/8//x//H/8f/z//T/9v/3//j/+f/5//b/9f/z//P/8v/x
//P/8//1//X/9//2//b/9v/1//X/9f/1//f/+P/3//j/+//4//X/8//z//f//P///wAA
AwAKABUAJgA8AE4AWgBjAG4AcgBwAGoAVwA1ACMAJgAeAAsA///1/+r/6f/r/+b/5//v
//n/AwAJAA4ADQANAAwACwAJAAoACwAMAA4ADgAMAAsACgAKAAwADQANAA4ADwAQABEA
EQAQAA8ADgAQABAAEAAQAA8ADgANAAwADAANAA0ADQANAA0ADgAOAA0ADAALAAwACgAK
AAoACQALAA0ADQAMAAsACwAKAAkADAAMAAwADAAIAAgACQAKAAwADQAOABAADwAOAA8A
DgAMAAwADAANAA4ADgAOAA8ADwAPAA8AEQAQABAAEgASABAAEQATABMAEwAUABYAGAAY
ABcAFwAZABkAGQAZABoAHAAdAB0AHQAgACAAIAAhAB4AHwAeAB0AHgAgACAAHgAgACAA
IAAgACEAIgAjACQAIQAjACIAHgAbABoAGgAaABgAFwAVABMAEwAQABAADgAPAA8ADwAN
AA4ADAAMAAsACQAIAAgABwAHAAUABQAFAAIAAAAAAAEA/////////v/+////AAABAP//
///////////////////9//3//f/9////AAAAAAAAAAAAAP7/AAABAAEAAgADAAMAAgAC
AAEAAQD/////AAAAAAEAAQACAAAAAAD+//7//f/9//z//P/9//z//f8AAP//AAAAAP3/
/f/9//3//f/7//v/+v/6//v//P/9///////9//3//f/6//r/+v/6//z//P/8//z//v/+
//7//P/7//v/+v/7//v/+v/5//n/+//8//z/+//6//r/+v/5//j/9//3//f/+f/4//j/
+v/8//z/+v/6//r/+P/7//v//v/+////AQAAAP7//f/8//r/+v/6//r/+v/7//v/+//7
//r/+v/6//3//f/9//3//f/9///////9//3//v/+//z//v/8//z//P/8//z//P/8//z/
/P/8//z//P/8//z//P/8//z//P/8//z//v/+//7//v8AAP////////z//P/8//z//P/8
//z//f/9//z//P/9////AAAAAAAA/f/9/wAABQAKAAsADAAPAA4ADQAKAAYABAADAAAA
/f/7//v/+//9////AAAAAAAAAQABAP7//f/8//v/+f/3//X/9f/3//f/+f/4//j/+P/7
//v/+//7//7//v/8//z/9//2//X/8//1//n/+v/5//z/BQAQAB0ALABAAFAAXABrAHYA
dgByAGYASQApACEAIgASAP3/7//j/9r/2f/Z/9r/4f/n/+v/8//9//7//f////7//f/7
//n/+f/5//r/+//6//r/+v/6//z//f/9//3//f/9//3//P/8//z//P/6//r/+v/6//z/
/P/8//z//P/9//3//f/9//3//v/+//v/+v/5//r/+//8//3//f/7//3//f/8//z//f/9
//3///8AAAEAAgD///7//v/+/wEAAQABAAIAAwAEAAcACAAHAAYABQAFAAcACAAJAAsA
CQAJAAkACwAKAAoADAAMAA4ADwARABEAEQASABQAFgAUABMAEwAVABkAGQAZABoAGwAb
ABoAGQAcABwAHAAdABsAHQAdAB0AHgAgACAAHgAeAB4AHgAeACAAIAAgACAAHAAfAB8A
HAAZABgAGAAYABgAFwAVABMAEwAQABAADgANAA0ADQALAAoACAAIAAcACAAIAAkACQAF
AAMAAwADAAAA/v/+////AAABAAIAAgABAAEAAQABAAEAAQABAAEA////////////////
//////3//v/+//7//v/+//z//v8AAP///////wAAAAABAAEAAAD9//z//P///wEAAgAE
AAYABgAEAAQAAwADAAIAAgACAAAAAAACAAMABAAEAAEA/////////////////v/+////
AAABAAMAAgD///7//f/8//z//P/8//7//v/+//7//P/8//z/+v/8//3//f////v/+v/5
//n/+f/6//r/+f/7//z//f/9//z/+//7//v/+f/4//j/+v/8//z/+v/6//j/9v/5//n/
+f/4//j/+f/7//r/+v/6//r/+v/6//r/+P/5//n/+f/5//j/+P/4//n/+f/5//n/9f/1
//f/9//3//f/+P/4//z//f/4//r/+v/6//r/+P/4//j/+P/5//r/+//8//r/+v/6//r/
+v/6//r/+v/8//z//P/8//v/+f/4//f/9v/2//b/9v/4//j/+P/5//f/9v/2//f/9//4
//j/+P/3//f/+v///wIAAwAEAAcABwAHAAUAAgD8//v/+P/1//f/9//3//n/+f/6//r/
+v/5//n/9v/1//X/9f/0//P/8//z//X/9f/3//b/9v/2//X/9f/1//X/9v/2//T/9P/3
//D/6f/p/+3/7//w//P/9P/z//z/DwAgADIAQgBQAF8AagBqAGYAYABPAC0AFwAUAAwA
+f/p/9//2P/R/9X/2v/b/93/4//r//H/9v/5//f/9v/1//P/8f/x//H/8v/0//L/8f/w
//D/8v/z//P/8f/x//H/8f/0//T/9P/0//T/9P/0//T/9P/0//T/9P/y//P/8//z//L/
8//1//b/9P/0//T/9v/0//T/9P/z//T/9//4//j/9v/3//f/9//4//j/+P/4//b/9v/3
//j/+f/5//n/+v/8//z//v/+//7//v/+////AAAAAAAAAQADAAMAAwAFAAUABAAFAAQA
BwAJAAwADQAMAAwADQAOAA4ADQANAA8AEQARABEAEgAVABcAGAAZABgAGAAYABkAGwAd
AB0AHQAcAB4AHgAcABwAHAAcABwAHQAeAB8AIAAbAB0AHAAYABkAGAAYABgAGAAXABUA
EwAVABIAEgAQAA8ADwAPAA0ADgAMAAwACwAIAAgACQAJAAcABQAFAAUABQAEAAUABwAJ
AAkACQAIAAcABwAHAAcABwAHAAcABwAHAAcABwAHAAUABQAFAAUABwAIAAgACAAIAAgA
BgAIAAgABwAHAAcACAAIAAkACQAJAAcABwAIAAoACwALAAwADAAMAAoACgALAAsACgAK
AAgABgAGAAgABwAIAAgABQAHAAkACwANAAsACwAKAAoACAAIAAgACQAHAAUABQAFAAYA
BgAGAAYACAAIAAgACAAIAAgACAAGAAQABQAFAAcABQAEAAMAAwAFAAYABgAFAAcACAAJ
AAkABwAFAAQAAwABAAAAAAACAAQABAACAAIAAgAAAAMAAwACAAAA/////wAAAAABAAIA
AgACAAIAAgACAAMAAwADAAMAAgACAAIAAQABAAEAAQAAAAEABAAFAAEAAQACAAIAAgAA
AAAAAAAAAP7//v/+//7/AAAAAAAAAAAAAAAAAAAAAAIAAgACAAIABAAEAAQABAADAAEA
AAD///7//v/+//7//P/8//z//f/9//z//P/9//3//v/+//7//f/9/wAABQAKAAsADAAP
AA8ADwANAAoABQADAP//+//9//3//f//////AAAAAAAA/f/9//r/+f/7//v/+v/5//f/
9//5//n/+f/4//j/+P/3//f/9//3//n/+v/5//r/9//0//H/7//x//f/+P/3//b//f8E
AA0AHAA0AEgAVABbAGIAZABeAFoASwAvABkAFgAQAP3/7f/n/+D/2f/b/97/4f/j/+f/
7//5//7//f/7//r/+f/3//j/+f/6//z//P/6//n/+P/2//j/+f/5//f/9//3//f/+f/6
//v//P/7//r/+f/4//r/+v/6//r/+f/5//j/9//1//X/9v/2//b/9v/2//j/+v/6//r/
+f/3//n/+f/4//r/+//7//v/+v/6//r/+v/7//z//v8AAAAA///+//7//P/8//7//v8A
AAAAAAABAAQABAAEAAUABAADAAIAAwAFAAYACQAKAAkACQAKAAkACwAMAA4AEAASABEA
EQATABQAEwASABIAFgAXABcAFwAYABgAGAAZABoAHQAeAB8AIgAkACQAIgAhACAAHwAe
AB8AIAAhACIAIAAjACMAIAAgACAAIQAiAB4AHQAbABkAGQAWABYAFAAUABUAFgAVABUA
FAAVABUAEwASABIAEQARAA8ADwAPAA4ADAAMAA0ACwALAAsACgALAAsACwALAAsACwAL
AAsADQANAA0ADQALAAsACwALAAsADAAMAAwADgAOAAwADgAMAAsACwALAA4ADgAPAA8A
DwANAA0ADgANAA0ADAAMAA4ADgAMAAwADgAPAA8AEAAOAAwADAAOAAwADAALAAcACgAL
AAwADQANAA0ADAAMAAkACAAHAAcACQAHAAcABwAIAAgACAAIAAcABgAFAAQABAAEAAQA
AgAEAAUABQAHAAcABgAFAAUABQAGAAYABQADAAQABQAFAAQAAwADAAMAAQAAAAAAAgAC
AAIAAAAAAP7//P//////AgACAAMABQADAAIAAgACAAAAAAAAAAAA/v////////8BAAAA
AAAAAAIAAwAEAAUAAgABAAIAAQD/////AAACAAQAAwACAAEAAAAAAAAAAAAAAP7//v/+
//7//v/+//7//v/8//z//P/8//3//v///wAA///9//z/+//6//r/+v/6//3//v///wEA
AAD+//3//f/+/wAAAQACAP7//f///wMACAAJAAoADQALAAsACQAGAAIAAQD+//v/+//7
//v//f/9//7//v/+//3//f/6//n/9//3//b/9f/3//f/+f/5//v/+v/6//r/+P/3//b/
9f/4//j/9v/2//v/9P/t/+v/7f/x//T/8f/y//v/BAAPACQANgBEAFIAXQBiAGgAbABm
AE0AKQAbABwAEAD9//H/4//e/9v/1//U/9X/3//p/+//8f/4//v/+v/4//b/8//1//X/
9f/2//j/9v/1//T/8v/0//X/9f/z//P/8//z//T/9P/0//T/8f/w/+//7v/w//L/9P/2
//P/8//y//H/7//v//D/8P/y//L/8v/0//L/8v/y//H/8//1//X/9P/z//P/8v/x//T/
9P/0//T/8v/y//P/9P/z//P/8//0//b/9v/4//j/+v/6//r/+//8//z//P/9//z/+//6
//v//v/+/wAAAAAAAAEAAwADAAMABAAGAAgACAAHAAcACQANAA0ADQAOAA8ADwAOAA0A
DgAOAA4ADwARABMAEwATABMAFAATABAAEAAQABAAEAAQABAAEAAQAA4AEQARAA4ADgAO
AA8AEAAOAA0ACwAJAAkABgAGAAQABQAFAAUAAwACAAAAAAD///3//P/8//v//P/7//z/
/f/5//b/9f/1//f/9//3//b/9f/1//X/9f/1//X/9f/1//X/9f/1//X/9f/1//X/9f/3
//j/+P/4//j/+P/2//j/9v/1//X/9f/3//j/+v/7//v/+f/5//r/+f/5//j/+P/6//r/
+P/4//r/+//7//z/+v/4//j/+v/9//7//v/7//n/+f/5//n/9//3//b/9v/2//b/9v/3
//n/9//3//f/9v/2//b/9v/0//T/9P/0//T/9P/0//L/9P/1//X/9//0//L/8P/v//H/
8v/y//H/8f/y//P/8//y//H/8f/x//H/8P/w//L/8//0//P/9P/0//L/9f/1//P/8v/y
//P/8//y//L/8v/w//D/8P/w//L/8//z//P/8//y//L/8v/x//H/8f/x/+//7//x//H/
8f/w//D/8P/w//D/8v/y//L/8v/y//L/8v/y//H/8P/v/+7/8P/w//D/8P/y//L/8v/y
//P/8//0//X/8//y//H/8P/w//D/8P/x//H/8P/w//H/8f/y//L/8v/w/+//8f/1//j/
+f/6//3//v////7//P/2//X/8v/v/+//7//v//H/8//0//T/9P/y//H/7f/r/+3/7f/s
/+v/6//r/+3/7f/r/+r/6v/q/+3/7f/t/+3/7f/s/+n/6P/j/+T/5f/h/+P/5//o/+f/
6v/v//b/AwAUACgAOgBIAFEAWgBgAF4AWgBPAC8AEwAMAAoA+f/n/9v/0v/N/8//0v/V
/9f/3f/j/+f/7P/t/+//7v/t/+v/6//r/+v/7P/s/+r/6f/o/+n/7P/u/+//7//v/+//
7//w//D/8P/w/+7/7v/u/+7/7P/s/+z/7P/u/+//7//v/+3/7f/u/+7/8P/w//D/8v/y
//L/8v/x//H/8//z//L/8P/x//H/8f/0//T/9P/0//L/8v/z//T/8//z//P/9P/2//b/
+P/4//f/9v/1//X/+P/4//j/+f/6//v//P///wAAAAACAAIAAgADAAUABQADAAQABgAI
AAgABwAHAAkADQANAA0ADgAOAA8ADwAPAA8ADgANAA0ADwATABUAFwAXABgAFwAUABIA
EgASABIAFQAWABcAGAAUABcAFwAUABMAEgASABIAEgARAA8ADQALAAgACAAGAAcABwAH
AAUABAACAAIAAQAAAAAAAQABAP///f/9//3//v/8//z//f/7//v/+//6//v/+//7//v/
/f/9//3//f/8//v/+v/5//r/+//8//3//P/8//v/+v/8//z/+v/8//3//f/+/////v/+
///////9//v/+//8//z//f/9//7/AAAAAP7//v8BAAEAAAAAAP7//P/8//7//f/+//7/
+//9//3//f/9//3//f/8//z/+v/6//r/+//9//v/+//7//j/+P/4//j/+//8//3//v/8
//z//P/6//r/+//7//3//f/8//v/+//7//z//P/7//r/+v/6//n/+f/5//r/+//9//z/
/P/+//3//P/5//j/+P/2//n/+f/6//r/+//9//v/+v/6//r//P/8//z//P/6//v/+//7
//n/+P/4//j/+//7//v/+//7//v//f/9//n/+f/8//z/+v/9//7///8AAP7//v/+//7/
/P/8//z//P/+//7//v/+//z//P/8//z//P/8//z//P/8//v/+//7//z//P/8//z//P/8
//z//f/9//z//P/9//3//v/+//7/+//7//7/AwAGAAcACAALAA0ADQALAAgABAADAAAA
/f/9//3//f//////AAAAAAAA//////z/+//7//v/+v/5//f/9//5//n/+//6//r/+v/9
//3//f/9//7//v/8//z/+f/2//H/7//x//f//P/9//z//f8EABUAKgA8AEgAUgBdAGYA
aABoAGIAUQAvABUAEgAQAP//7//n/97/2f/b/+D/4f/j/+n/7//1//j/+f/6//r/+v/5
//r/+//8//7//f/6//j/9v/2//j/+f/5//n/+f/5//n//P/8//z//P/6//r/+v/6//n/
+P/3//b/+f/7//z//f/5//n/+v/6//r/+v/6//z//P/8//z/+//6//v/+v/4//n/+//8
//3//P/8//z//P/8//z//f/+//3//f/9//7//v/+/wAAAAD+//7//v///wIAAgACAAMA
BQAFAAUABwAJAAoADQAOAA0ADQAOAA0ADgAQABMAFgAWABUAFQAXABcAFwAXABgAHAAd
AB0AHQAcABwAHAAdAB8AIQAhACEAIgAkACQAIgAkACQAJAAkACQAJAAkACQAIgAlACUA
IgAhACAAIAAgAB8AHwAeAB0AGwAYABgAFgAXABcAFwAVABYAFAAUABMAEAAQABEAEQAQ
AA8AEAARAA4ADAAMAA0ADgAPABAAEAAOAA0ADAALAAsACwALAAsADAANAA4ADwANAA0A
DQANAA4AEAARABIAEQAQAA0ADgAQAA8ADwAPABEAEgAUABUAEwARABEAEgASABMAEwAU
ABIAEgAQABAADwAPAA4ADgAPAA4ADwASABIAEgARAA0ADwAPAA8ADwARABEAEAAQABAA
EAAQABEADwANAA0ADQAOAA4ADgAOAA0ADAALAAoADAAMAAwACgAIAAkACQALAAoACgAK
AAsACgAKAAkABwAHAAgACQAJAAgABwAHAAcACQAIAAgACgAIAAgABgAGAAYABAAHAAcA
BQAEAAQABQAHAAYABgAGAAQABAAEAAQABgAHAAcABwAFAAQABAAEAAMAAwADAAMAAwAD
AAUABQAFAAUABgAGAAYABgAGAAYABAAEAAQABAACAAIAAgACAAIAAgACAAIABAAEAAQA
BAADAAIAAQAAAAEAAQACAAMAAgACAAIAAgD///7//f/9/wAAAAABAAMAAQACAAIAAgAB
AAEABAAJAAoACwAMAA8AEAARABAADgAJAAcAAwD//wEAAQABAAMAAQACAAIAAgAAAP//
+//5//r/+//7//v/+//7//3//f////7//v/+/wEAAQABAAEAAAAAAP7//v/1//L/9f/1
//P/9//+//3//v8FAAYADwAkADoASgBWAGMAbgB0AHQAagBRACsAGQAgABoABwD5/+3/
3v/b/9//5P/l/+n/7//z//v/AgAHAAMAAAD9//n/+v/7//z//v/+//z/+//6//r//P/9
//3//f/9//3//f/+//7//v/+//z//P/8//z//P/8//z//P/7//v/+v/5//j/+f/7//z/
+v/6//r//P/+//7//v/9//3///////7//f/9//z/+//+//7//v/+//r/+v/7//z/AAAB
AAIABAACAAIABAAEAAQABAAEAAUABAAEAAQABQAFAAUABQAHAAgACAAKAAoADAANAA8A
DwAOAA4ADwAQABAADwAPABEAFAAVABYAGAAZABkAGAAXABoAGgAaABsAGgAbABoAGQAY
ABoAGgAYABgAGAAYABgAFgAWABYAFgAUABcAFwAUABEAEAAQABAADwAPAA4ADQALAAgA
CAAGAAcABwAHAAUAAgAAAAAA///+//7///////3/+//7//v/+v/4//j/+f/5//n/+f/4
//j/+f/6//v/+f/5//n/+f/3//f/9//3//X/9f/1//X/9v/4//n/+v/4//j/9v/4//b/
9f/3/w==
         </WaveFormData>
      </LeadData>
      <LeadData>
         <LeadByteCountTotal>10000</LeadByteCountTotal>
         <LeadTimeOffset>0</LeadTimeOffset>
         <LeadSampleCountTotal>5000</LeadSampleCountTotal>
         <LeadAmplitudeUnitsPerBit>4.88</LeadAmplitudeUnitsPerBit>
         <LeadAmplitudeUnits>��V</LeadAmplitudeUnits>
         <LeadHighLimit>2147483647</LeadHighLimit>
         <LeadLowLimit>268435456</LeadLowLimit>
         <LeadID>V1</LeadID>
         <LeadOffsetFirstSample>0</LeadOffsetFirstSample>
         <FirstSampleBaseline>0</FirstSampleBaseline>
         <LeadSampleSize>2</LeadSampleSize>
         <LeadOff>FALSE</LeadOff>
         <BaselineSway>FALSE</BaselineSway>
         <ExcessiveACNoise>FALSE</ExcessiveACNoise>
         <MuscleNoise>TRUE</MuscleNoise>
         <LeadDataCRC32>863068401</LeadDataCRC32>
         <WaveFormData>
EAAQABAAEAAQABAAEAAQABIAEgASABIAEgASABIAEgASABIAEgASABEAEAAPAA4AEQAS
ABMAFAAXABgAGQAaABgAFgAUABIAEAAQABAAEAAQABAAEAAQABEAEgATABQAFQAWABcA
GAAYABgAGAAYABcAFgAVABQAEgASABIAEgATABQAFQAWABQAFAAUABQAEgASABIAEgAU
ABQAFAAUABQAFAAUABQAEwASABEAEAAQABAAEAAQABAAEAAQABAAEAAQABAAEAAOAA4A
DgAOABAAEAAQABAADgAOAA4ADgAMAAwADAAMAA0ADgAPABAADgAOAA4ADgAQABAAEAAQ
ABAAEAAQABAADgAOAA4ADgAMAAwADAAMAA8AEAARABIADwAOAA0ADAAOAA4ADgAOAAwA
CgAIAAYACAAKAAwADgANAAwACwAKAAwADAAMAAwADgAOAA4ADgANAAwACwAKAAoACgAK
AAoADAAMAAwADAAKAAoACgAJAAoACwANAA4ACwAKAAoACgANAA0ADQAOAA4ADQALAAkA
CgAKAAoACgAMAAwADQANAAwACwAJAAcACQAJAAkACAAJAAkADAANAAwACQAIAAcABQAH
AAkACgALAAsACwAHAAcABwAHAAUAAwADAAIAAQAAAP///////wEABQAJAA8ADgAMAAsA
CgAMAAsACwAMAAoADAAMAAwACQAGAAUABgAHAAgACAAIAAgACQAJAAoACwARABgAHQAg
ACYAKwAuADEANgA6ADgALwAiABQAAQDh/8T/s/+x/67/pv+e/5//qP+v/6//s/+5/7//
xv/Q/9j/3//p//P/9v/6//3/AgAFAAYABgAHAAgACgAKAAoACQAIAAcABwAHAAgACAAK
AAoACgAKAAgACQAJAAkABwAHAAcACAAGAAUABAAEAAYABgAGAAYABQAFAAYABgAIAAgA
CAAIAAcABgAFAAQABAAEAAQABAAFAAYABwAKAAoABwADAAIA////////////////AAAA
AAEAAQABAAEAAgABAAEAAQD///3/+v/4//j/+P/6//3//P/+/wAA/f/6//r/+f/4//b/
9v/2//b/+P/3//b/9P/2//b/9v/3//f/9//3//f/+P/4//n/+v/5//n/+f/4//f/9v/1
//P/8//y//L/8v/x//D/8P/y//T/9P/1//b/9v/2//f/+P/4//n/+f/5//r/+v/7//v/
+v/4//b/9f/z//L/8P/u//H/9P/2//f/9//1//X/8f/y//H/7//w//H/8f/x//T/8v/y
//H/8P/v/+//8f/z//H/8f/u/+3/7//x//H/8f/w//D/8v/2//j/+P/3//X/+f///wQA
CAAJAAsADAAMAAwADAAMAAwADgAOAA4ADgALAAsADQALAA0ADQANAA8AEgATABEAEgAQ
AA8ADgANAAwACwAKAAwADwAQAA8ADwAPABEAEQAQAA8ADwAPABAADwANAAoADAALAA0A
CgAKAAwADAALAAsACwAMAAwADAANAA0ADQAKAAgACQAJAAkACwALAAwADAALAAsACwAL
AA0ADQAMAAwADAAMAA0ADQANAA4AEAASABQAFAASAA4ADQALAAkACAAIAAsADQANAAoA
CgALAAsADAAMAAwADAAKAAwADAAMAAkACgALAAwADQAQAA8AEAAPAAwADAAMAAwADAAM
AAsACwALAAwADgANAAwADAALAAoACAAGAAYACAAJAAkACgAKAAsADAAKAAoACgALAA0A
DQANAAwACgAJAAgABwAHAAcACAAMAAsACwAJAAkACgALAA4AEQAQABEAEQARAA0ADAAL
AAoACQAHAAcABgACAAEAAAAAAAQABQAIAAsADgANAAsACgAIAAgABwAHAAoADAAQABIA
FAASABAAEAAPAA8ADwAOAAwADAALAAsACgANABEAGgAlACgAKgApACwAMwA6AEIASABD
ADIAHgABANn/uv+v/6//rv+m/6L/p/+w/7X/t/+5/73/xf/M/9T/3v/l/+//9//6//z/
AwAIAAsADAAMAA8AEAASABIAEQARABEAEQAPAA8AEAAQABEAEAAPAA4AEAATABUAFwAZ
ABkAGQAaABkAFwAVABQAFAAUABQAFAAVABUAFgAWABgAGAAYABgAGAAYABgAGAAYABgA
GAAYABYAFgAWABgAHAAbABkAGgAXABcAFwAXABYAFQAVABQADwANAAsACQAKAAkACQAJ
AAgABwAFAAQAAAD+//7//////wAAAQD9//n/+P/2//T/8//0//X/9v/2//X/9P/y//P/
8v/x//H/8v/x//D/7//u/+z/6//q/+v/7f/v//D/7v/u/+7/7f/r/+r/6v/q/+f/5v/m
/+j/6P/o/+n/6v/r/+z/7v/w/+3/7f/s/+v/7P/s/+3/7f/t/+z/6//r/+3/7v/u/+7/
8P/y//P/8//y//H/8v/v//D/7//t/+7/7f/t/+3/8P/1//r//v8CAAQABQAIAAsACAAH
AAMAAQACAAUABgAHAAcACAALABAAEAAQAA8ADQAOABEAEwAUABMAEwASABAADgAOAA4A
DgAQABAAEAAQABEAEQATABEAEQARABEAEwASABEADQAMAA0ADQANAA0ADwAPAA8AEgAQ
ABAADgANAA0ADwAPAA4ADQANAA0ADgAPAA8ADgASABEAEwAQABAAEAAQAA8ADwAPABAA
EAAQAA8ADwAPAAwADAANAA0ADQANAA0ADgAOAA0ADQANAA0ADwAPAA4ADgALAAoACgAJ
AAoACgALAAwAEAASABIAEAAOAAsACAAGAAkADQAQABEADgAOAA8ADwAQABAAEAAQAA8A
EAAPAA4ACQAIAAcABgAKAA4AEAAQABAAEAAQABAADwAPAA8AEAAOAA0ADAAMAAsACgAI
AAYACAAMAA8AEQAQAA4ADQAMAA4ADgAOAA8AEQARABEAEAAOAA0ADAALAAgABwAHAAoA
DQANAAsACwALAAsADQAPABIAEwATABMAEQAQAA8ADgAKAAcABgAEAAUABQAFAAYABwAH
AAkACwARABEAEAAQAA0ADAAKAAkADQAOABEAEgASABAADgAOAA4ADwAQABAAEAAQAA8A
DwAQAA0ADQAUAB8AJgAoACkALgAzADgAPABAAEMAOgAoABUA+//a/7//t/+0/6z/qP+n
/6z/t/+//73/wf/L/9L/2P/g/+n/8f/7/wAABAAHAAkACwALAAoADQAOABAAEAAPAA8A
DwAPABAAEQATABQAFgAWABYAFgAYABkAGQAZABkAGQAZABoAGAAXABYAFgAYABgAGAAY
ABkAGQAaABoAGAAYABgAGAAZABoAGwAcABkAGAAXABYAFgAWABYAGAAbABkAFgAWABYA
FwAYABkAGQAZABoAGgAYABcAFgAVABYAFQAVABUAFQAVABQAFAARAA4ADQANAAoACgAK
AAUAAwACAAAA/v/6//r/+v/6//n/9//1//L/8f/w/+//7//y//P/9P/1//T/8v/x//D/
7//v/+//7v/v//D/8f/x//L/8v/z//T/8f/w//D/8v/y//L/8//0//T/9P/1//b/9v/3
//f/9//0//T/9f/1//b/9v/2//f/9//2//T/8v/0//b/9//3//f/9//5//f/9v/1//P/
9P/1//X/9f/4//j/+P/3//b/9f/1//f/+f/7//v/+P/3//n/+//7//v/+P/4//r//v/9
//z/+v/3//n/+//8//z/+//7//r/+P/2//b/9v/2//f/+P/5//r/9//3//n/9//3//f/
9//5//j/9//z//L/8//z//P/8//z//P/8//2//j/+P/2//X/9f/3//f/9v/z//P/8//0
//T/8//x//T/9v/5//f/+P/2//b/9f/1//P/9P/0//T/9f/1//X/8v/x//H/8P/v//D/
8f/z//T/8f/x//H/8f/z//P/8v/y//L/8v/z//P/8v/y//P/9P/1//b/9f/y//L/8f/w
//D/7v/x//P/8//0//T/9f/1//L/8v/y//L/9P/2//b/9v/0//T/9P/0//T/9P/w/+7/
8P/y//L/8v/y//L/8//0//b/9//3//f/+P/1//T/8v/w//L/9P/1//X/8//y//L/8v/0
//T/9P/1//P/8//z//L/8v/z//T/9f/y//H/8f/0//X/9f/z//P/8//z//X/9//4//n/
+f/5//f/9v/1//T/8f/v/+//7v/v/+//7//w/+//7//x//P/+v/7//v//P/5//j/9v/1
//j/+P/6//r/+f/2//P/8v/2//f/+P/4//r/+v/5//n//P/7//3/AgANABgAGgAZACAA
JwAmACgAKgAjABYACgDz/9H/uP+t/6v/pv+e/5z/n/+k/6v/r/+x/7f/u/++/8T/zv/X
/+H/5//s//L/9//3//n/+f/4//z//v8BAAIAAQABAAEAAQABAAEAAgACAAcACAAJAAoA
CQAJAAgABwAJAAkACQAKAAgABwAGAAYABgAGAAYABgAJAAkACgAKAAgACAAIAAgABgAG
AAYABgAGAAYABgAGAAYABgAGAAgACwAJAAYABgAEAAMAAgABAAQABQAHAAgABwAHAAcA
BwAIAAcABwAHAAkACQAIAAgABAACAAIAAwABAAIAAwD//wAAAAD///7//f/+////AAAA
AP///v/8//3//P/7//v/+//7//v/+//6//j/9//2//X/9f/1//T/9v/2//b/9f/1//T/
9P/0//b/9v/3//r/+v/6//v//P/5//j/+P/4//n/+//8//3/+v/6//v/+//6//r/+v/7
//7//v/9//z/+//8//z/+//9//3////9//v/+f/2//b/+f/5//n//P/9//7//v/+//z/
+//8//3//v////3//f/8//3//P/7//v//P///wQAAgACAAEA///9////AAAAAP7/////
//7//P/8//z//P/8//z//P/8//v/+//9//v/+f/5//n/+//9//3/+v/6//f/9//3//f/
9//3//f/+v/8//z/+v/5//v//f/9//z//f/9//3//v/8//v/+f/8//v//f/6//r//P/8
//v/+//6//r/+f/4//v/+//7//j/+P/5//n/+f/5//n/+v/6//v/+//7//v/+f/5//j/
+P/6//r/+//7//j/9v/1//T/+f/8//3//P/9//3//f/+//r/+//7//n/+f/6//z//f/7
//r/+f/4//n//P/9//7/+v/6//r/+v/5//r/9//2//v//v/8//z//P/8//n/+f/5//r/
+//7//v//P/8//z/+//6//r//P/9//3//P/6//n/+P/7//z//f////3//f/9//z//f/9
//3//f/6//n/+f/8//v/+//5//n/9//3//n/+//+/wEAAwAFAP7//P/6//j/9//1//X/
9P/z//P/8//0//X/9f/3//n///////7//v/9//z/+v/5//n/+P/5//j/+v/6//r//P/9
//3//f/8////AAAAAAEAAAABAAUADAATABoAHgAfACIAKQAwADIAMAAlABYABADr/8//
tv+p/6H/nv+c/5r/nf+m/6n/q/+v/7X/vf/C/8b/zv/X/+H/6f/w//D/8f/0//f/+P/4
//r//P///wAAAwADAAMAAwABAAEAAgACAAIAAgACAAIABAAFAAUABQAEAAMAAgACAAMA
AwADAAQABAAEAAQABAAHAAcACAAIAAcABgAFAAQABAAEAAQABAAFAAYABwAIAAcABgAF
AAYACgAJAAcACAAGAAUABAADAAUABQAGAAYABgAHAAgACQAIAAcABwAHAAkACQAIAAgA
BAACAAIAAwACAAQABgADAAMABAAEAAQAAAAAAAAAAAACAAEAAAD+//z/+v/4//f//P/9
//7////9//z//P/8//j/9//2//T/9v/2//b/9f/3//b/9v/2//f/9v/2//j/+//8//7/
AAD+//z/+//6//z//f/9//3//f/+/wAAAQACAAIAAgADAAIAAgABAAAA//8AAAAA//8B
AAEAAwABAAEA///8//z///8BAAMACAAHAAYABAACAAEAAQADAAUABwAHAAQAAwABAAMA
AwADAAIAAgAEAAgABgAGAAUAAwACAAMAAwACAAMABQAGAAYABgAGAAYABgAEAAQABAAE
AAQABQAIAAcABgAFAAQABQAFAAUAAgACAAMAAwADAAMAAgABAAAAAgAAAAAA/v/9//v/
/f/9//z///8BAAMABgADAAEA/v8AAAIABQADAAQAAQAAAP7//f/+/wAAAQACAAUABQAF
AAIAAAABAAEAAQD/////AAAAAP///////////v/9//v/+v/8//7/AQADAAAA/v/9//z/
AAACAAIAAAD///3/+//6//j/+//9//3//v/+///////8//z//P/8//7/AAAAAAAA+//6
//n/+P/4//r/+P/4/wEABAAIAAUABAADAAIAAAD///7//v/+//3//P/8//z//P/7//r/
/P/+//////8BAAAAAAAAAP///v/9//3/+//7//v/+v/5//n/+f/5//j/9//3//r//f/9
//v/+//7//v//f////7/////////+f/4//f/9v/0//P/9P/0//X/9f/1//b/9//3//n/
+////////v/+//3//P/6//n//P/8//7//v/9//r/9//2//r/+//8//z//f/+//7///8C
AAEABQAKABEAGAAcABsAHgAlACgAMAAyACcAGAAGAO3/zf+w/53/mf+W/47/hv+J/5b/
n/+h/6X/r/+3/7r/wP/G/9H/4f/r/+7/8P/1//j/+//8//z/+//8//7//v/9//3//f/9
//////8AAAAAAgACAAIAAgACAAMAAwADAAUABQAFAAYACAAHAAYABgAEAAIAAAD+/wAA
AQADAAQAAgACAAIAAgADAAQABQAGAAYABgAGAAYABAAEAAQABgAKAAkABwAIAAYABQAE
AAMAAwADAAQABAAFAAUABQAFAAYABQAFAAUABQAFAAQABAACAAAAAAABAAQABgAIAAUA
AwACAAAA/v/9//7///8AAP///f/7//j/+f/6//v//f/9//3//f/9//z/+v/5//j/9f/1
//X/9P/2//b/9v/1//X/9P/0//T/9v/2//f/+v/5//j/+P/4//n/+v/8//7//v//////
///+//7//////wIAAgACAAMAAwACAAAA/v/9//7//v/9/wEAAQADAAEAAAD///3//v8C
AAMABAAIAAcABgAEAAIA/v/9//7///8DAAUABAAFAAQABQAEAAMABAAEAAYACgAIAAgA
BwAFAAMABQAGAAYABgAHAAcABgAFAAQAAwACAAQABgAIAAoACQAJAAsACQAGAAUABAAF
AAgACQAHAAgACQAJAAkACQAGAAUABAAGAAQABAACAAEAAgAFAAYABgAHAAcABwAIAAUA
AwAAAAIAAwAFAAIAAgACAAIAAQABAAIABAAFAAYABQAFAAUAAgABAAEAAAD//wEAAQAC
AAIAAgADAAQABQADAAMAAgACAAIAAgADAAMA/v/8//v/+v///wIAAwACAAQAAwACAAIA
AQADAAQAAwACAAIAAwADAAAAAAAAAAAAAAACAAIAAgAAAAAAAAAAAAQABAAEAAAAAAAB
AAIAAwAEAAEAAQABAAIABAADAAIAAgAAAAAA///+/wAAAgADAAMABQAEAAQABAABAAAA
//////////////7//f/9//3//f/9//3//v8CAAMAAwABAAEA/////wEAAwAEAAUABQAF
AAEAAAD///7/+v/3//b/9P/0//X/9v/4//b/9f/2//f//v//////AAAAAAAA//////7/
/v8AAAAA/v/8//r/+v/7//v/+//6//z//v///wEACAAFAAMACgARABQAGAAZAB4AKwAy
ADIAMgAvACIAEAD3/9P/tP+j/53/mP+S/47/j/+Y/6P/pf+n/6//t/++/8L/yv/V/+H/
6//w//T/9//4//n/+P/2//j/+v/9//7/AQABAAEAAQABAAEAAgACAAMAAgABAAAAAgAD
AAMAAwADAAMAAwAEAAYABQAEAAQAAgACAAIAAgABAAEAAgACAAIAAgACAAIAAwAEAAUA
BgAEAAQABAAEAAIAAgACAAQACAAHAAUABgAFAAUABQAFAAcABwAIAAgABwAHAAcABwAE
AAMAAwADAAUABQAEAAQAAgAAAAAAAQAEAAYACAAFAAQABAADAAIA/v/+//7//v/8//v/
+v/4//f/9v/1//X/+v/7//z//f/8//r/+f/4//X/9f/1//T/9v/2//b/9f/1//T/9P/0
//H/8P/w//L/9v/2//f/+P/2//b/9//4//r/+//7//v/+P/4//n/+f/8//z//P/9//z/
/P/7//r//P/+//////8BAAEAAwABAP3/+//4//j/+//7//v//v///wAAAAAAAP3//f//
/wEAAQABAP7//f///wEAAQABAP7//v8AAAQAAwACAAAA/f/+/wEAAwAEAAQABQAFAAQA
AQAAAP///v///wAAAQACAAEAAQADAAEA////////AQABAAEA/v/+//7///8AAAEAAAD/
//7/AAACAAIAAAD///3//f/7//j/+P/5//r//P///////v8CAAEAAwAAAAAA/v/+//3/
/f/9//7//v/+/wEAAQABAP7//v/////////+//3//f/8//z//f/+////+//5//b/9P/2
//j/+//9//3//P/8//z//v/+//z/+P/6//n/+P/4//r//f///////f/8//z/+//6//r/
+v/6//r//P/8//z/+v/8//7/AAD8//z//P/6//7//P/8//z//P/6//n/+P/4//r/+f/4
//j/+v/8//3//v/8//z/+//5//n/+P/4//j/9//2//X/9f/4//n/+v/6//v/+//7//v/
+f/3//b/+P/6//v/+v/7//r/+f/6//v//v/////////5//j/9//2//H/7//v/+7/8P/x
//L/9P/z//P/9f/3//j/9//1//T/9v/4//n/+//+//7/AAAAAP7//P/6//r//P/9//7/
/v/9//z/+v/5//r//f8BAAQACQASABQAFQAeACcAKAAoACoAJQAYAAgA7f/L/7D/qf+r
/6j/oP+Y/5n/ov+p/6v/rf+z/7f/vv/G/8z/0f/b/+P/6v/w//X/9//5//n/+P/4//j/
+f/4//z//f/+/////v/9//3//P/8//z//P/8//z//f/9//3/+//7//v//P////////8A
AP///v/9//z//f/9//7//v8BAAIAAwAEAAIAAAD+//z//f/+////AAD+//7//v8AAAEA
///8//z//f///wEAAwABAP///v/8//z//f/+/////////wAAAQABAAEAAAAAAPz/+v/6
//v//P/+/wAA/f/8//z/+//6//j/+P/4//j/+f/5//n/+P/5//j/9//3//f/9f/z//H/
9P/0//X/9v/1//X/9f/0//T/9P/0//P/8P/u/+3/7P/u/+7/7//y//L/8v/z//T/9v/2
//f/+P/2//f/9//3//T/9P/1//X/9v/2//b/9//5//r/+v/6//n/+v/6//n//v///wIA
AQD9//v/+P/4//f/9//3//r//f/+//7//v/9//3///8BAP/////8//v/+f/7//v/+//6
//r//P8AAAIAAgABAP///v///////v/8//3//f/8//3//v///wAA/v/8//r/+P/6//v/
/v/9//v/+//7//3//f/9//r/+v/6//v//P/9//z/+//6//z//P/8//r/+f/3//n/+f/4
//n/+f/5//r/+v/5//f/+v/5//v/+P/4//r/+v/5//n/+//8//z//P/7//v/+//4//n/
+//8//3//P/7//v/+v/7//v/+//7//v/+//6//r/+v/6//v/+//7//r/+v/6//v//P/7
//j/+f/3//X/9P/2//n/+//7//r/+v/7//v/+v/6//r/+v/5//r/+f/4//X/9v/3//j/
/P/6//j/+P/4//j/+f/5//n/+v/4//f/9v/2//j/+P/3//b/9P/2//f/9//3//b/9v/2
//n/+v/7//3/+v/5//j/9v/3//f/9//3//j/9//3//r/+f/5//f/9//1//X/9//5//r/
+//7//v/+f/4//f/9v/z//H/8f/w/+//7//v//D/8f/x//P/9f/3//f/9v/2//f/+P/4
//n/+P/4//r/+v/8//r/+P/4//z//f/+//7/+//6//j/9//2//v/AQAEAAkAEAASABMA
FgAfACYALAAwADEAJgAUAPn/1f+0/6P/of+c/5L/jP+N/5T/m/+d/5v/n/+r/7j/xP/M
/9X/2//f/+j/7v/v//T/9//4//j/9v/2//f/9v/5//n/+f/5//z//f///wAAAQAAAP//
/v8AAAEAAQABAAEAAQABAAIAAAD///7//v///wAAAQACAAEAAQACAAIAAAAAAAAAAAAC
AAIAAgACAAAAAAAAAAAAAQACAAMABgAGAAMA///+//7///8AAAEAAQABAAIAAgADAAMA
AwADAAAA/////////v/9//v/+v/6//r//P///wMABgAJAAcABAACAP///P/4//j/+P/4
//v/+//7//r/+f/4//f/9//5//n/+f/5//X/8v/w/+7/8P/z//b/+P/2//b/9v/1//P/
8P/u/+z/8P/y//X/+v/7//r/+v/6//r/+v/7//z/+v/7//v/+//6//r/+//7//r/+v/6
//v/+//6//j/9v/3//r//P/9//7//f/+//v//P/7//n/+v/9//3//f8AAAAAAAD///7/
/f/9////AQD///3/+P/1//f/+//9//////8AAAMACAAGAAQAAQD9/wAAAwAFAAYAAgAB
AP///P/+//7//v/+/wAAAAAAAAAA/////wEA///9//3//f/////////8//z/+f/5//n/
+f/7//v/+//+//7//v/8//v/+//9//3//P/6//n/+P/4//j/9//1//j/+v/9//v//P/+
//7//f/9//v//P/8//z//f/9//3/+v/8//3//f/9//3//f/+//7/+v/5//j/9//5//n/
+P/4//j/+P/5//n/9//2//b/9v/8//7//v/8//3/+//5//j/+P/7//3//f/7//r/+v/5
//j/+P/4//j/+v/8//z//P/6//r/+v/6//j/+P/4//j//P/6//r/+v/6//v/+//7//z/
+//5//f/9v/0//T/8//y//P/9v/4//n/+//6//r/+v/4//j/+P/5//f/9//3//b/9v/3
//j/+f/3//X/9P/2//n/+f/3//f/9f/1//f/+f/7//3//v////v/+v/5//j/8//x//H/
8P/s/+v/6v/q/+7/8f/2//v//P/7//n/+P/6//r/+f/5//n/+P/5//j/+P/2//T/9P/4
//n/+v/6//n/+P/2//X/9v/5//3/BAANABYAGAAXABoAHQAgACYALAAnABwACADt/8X/
pP+X/5n/mv+O/4T/if+W/5//n/+h/6f/rf+2/8D/yP/R/9v/3//k/+j/7//y//X/9v/2
//f/+P/6//r/+v/5//j/9//5//n/+v/6//3//v///wAAAAABAAEAAQD///////8AAP//
/f/7//r//v8AAAIABAACAAEAAQAAAP7//v/+//7/AAAAAAAAAAAAAAAAAAAAAAIAAgAC
AAQABgADAP///v/9//3//f/9//7///8BAAIAAQABAAEAAQD///3//P/7//n/+f/4//j/
+f/4//n/+//+/wAAAgD///3//P/6//j/+P/4//j/+P/7//v/+//6//f/9v/1//X/9f/1
//X/9f/0//L/8f/w/+//7//v/+7/7//w//H/8f/v/+7/7v/u/+v/6v/q/+z/8f/y//T/
9v/2//b/9//4//r/+//7//v/9//2//b/9f/4//j/+P/5//r/+v/5//j/9v/4//n/+f/7
//v//f/7//n/9//0//T/+f/7//3/AgAAAP7/+//4//n/+f/7//3/+//7//j/9//6//3/
/v////z//P/+/wIAAAAAAP///f/8//3//f/8//3///8AAAAA///+//3//P/6//r/+v/6
//r/+//+//3/////////AQD+//3/+f/4//f/9//3//f/+f/5//n//P/8//z/+v/5//v/
/f/9//z/+P/3//b/9v/5//n/+P/8//r/+//3//b/9//4//j/+f/5//r/+v/6//v/+//7
//j/9f/1//T/8//0//X/9//4//X/9f/1//X/9f/1//T/9P/1//b/+P/5//X/9P/0//T/
9f/2//X/8v/y//H/8P/w//H/9f/4//n/9v/2//f/9//z//L/8f/w//H/9P/1//b/8P/w
//D/8P/u/+7/8P/0//b/9v/2//b/9P/z//L/8v/0//P/8v/y//T/9P/z//L/8P/y//P/
8//y//D/7//u//D/8P/w//H/8//z//P/8v/u/+3/7P/r/+3/7f/u//L/8//z//H/8f/w
/+//8P/x//D/8f/x//H/7f/s/+v/6v/p/+f/5//m/+X/5f/l/+b/5f/l/+f/6f/v/+//
7v/u/+7/7v/t/+3/7P/s/+7/7v/v/+7/7f/u//D/8f/y//L/8P/w/+//7//q/+3/9f/4
//v/AgAGAAUADAAVABgAGAAcABMABAD2/+P/xf+q/53/mf+S/4r/iv+N/5L/mf+b/53/
n/+j/6z/tv++/8X/zf/V/9j/3P/n/+j/6//s/+z/6//q/+r/6P/s/+3/7v/v/+z/6//r
/+r/7//w//H/8v/v/+//7v/t/+7/7//w//L/8f/v/+3/7P/u/+7/7v/u/+//7//w//D/
7//u/+3/7P/t/+7/7//w//D/8P/w//D/7v/s/+r/6v/v/+//7v/w/+3/7f/t/+3/7f/t
/+7/7v/r/+v/6//r/+r/6f/p/+n/6//r/+r/6v/o/+b/5v/n/+b/6P/q/+f/5//o/+j/
6P/l/+T/4//i/+T/4//i/+D/3//e/93/3f/f/9//3//f/93/3P/c/9z/2//b/9v/2v/a
/9r/2v/Z/9f/1v/W/9b/1v/W/9f/2v/a/9r/2//c/9v/2v/a/9r/2v/b/9v/2//a/9r/
2//b/9z/3P/c/93/4P/g/9//3v/d/97/3v/d/9//3//h/9//3v/d/9v/3P/b/9v/2//e
/9//4P/g/+D/3v/d/97/3//g/+H/3//f/93/3//f/9//3f/c/93/4P/e/97/3f/b/9n/
2//a/w==
         </WaveFormData>
      </LeadData>
      <LeadData>
         <LeadByteCountTotal>10000</LeadByteCountTotal>
         <LeadTimeOffset>0</LeadTimeOffset>
         <LeadSampleCountTotal>5000</LeadSampleCountTotal>
         <LeadAmplitudeUnitsPerBit>4.88</LeadAmplitudeUnitsPerBit>
         <LeadAmplitudeUnits>��V</LeadAmplitudeUnits>
         <LeadHighLimit>2147483647</LeadHighLimit>
         <LeadLowLimit>268435456</LeadLowLimit>
         <LeadID>V2</LeadID>
         <LeadOffsetFirstSample>0</LeadOffsetFirstSample>
         <FirstSampleBaseline>0</FirstSampleBaseline>
         <LeadSampleSize>2</LeadSampleSize>
         <LeadOff>FALSE</LeadOff>
         <BaselineSway>FALSE</BaselineSway>
         <ExcessiveACNoise>FALSE</ExcessiveACNoise>
         <MuscleNoise>TRUE</MuscleNoise>
         <LeadDataCRC32>3222726379</LeadDataCRC32>
         <WaveFormData>
IgAiACIAIgAgAB4AHAAaABsAHAAdAB4AGgAYABYAFAAUABQAFAAUABEAEAAPAA4ADAAK
AAgABgAKAAwADgAQAA4ADAAKAAgACgAKAAoACgAJAAgABwAGAAgACAAIAAgACQAKAAsA
DAALAAoACQAIAAgACAAIAAgACQAKAAsADAAOAA4ADgAOABAAEAAQABAADwAOAA0ADAAM
AAwADAAMAA4ADgAOAA4ACwAKAAkACAAIAAgACAAIAAgACAAIAAgABgAGAAYABgAEAAQA
BAAEAAMAAgABAAAAAwAEAAUABgADAAIAAQAAAAIAAgACAAIAAgACAAIAAgD///7//f/8
////AAABAAIAAAD+//z/+v/8//z//P/8////AAABAAIA///+//3//P/9//7///8AAP7/
/P/6//j/9v/2//b/9v/5//r/+//8//v/+v/5//j/+v/6//r/+v/4//j/+P/4//r/+v/6
//r/+//8//3//v/7//r/+f/3//r/+//+////+//5//b/9P/0//X/9//5//v//f/9//3/
+f/2//X/8//2//j/+v/8//n/+P/1//T/9v/2//f/9//5//n/+f/7//b/9P/y/+//8f/y
//X/+f/2//f/9v/1//T/9f/3//j/+P/4//n/+v/3//T/9f/0//b/+P/7//3/+//6//b/
9P/1//T/9P/1//f/+f/7//n/9v/0//P/8//2//f/+v/8//r/+P/2//b/9v/7/wYAEQAc
ACwAQABTAG4AjwCuANEA8wAHAQ8BCgH1AMYAhAAyAN//l/9q/2T/cP96/4b/kv+e/6f/
sv+9/8b/0f/c/+T/5//p/+z/8P/z//T/9P/1//f/+f/7//n/+f/5//f/+v/+/wIABwAF
AAQAAgD//wEAAAD/////AwAFAAgACQAHAAUAAgAAAAIAAwAFAAgABwAHAAcABgAGAAYA
BwAHAAgACgANAA4ADAAKAAgABgAGAAgACgAPAA8ADwAOAA0ACgAJAAkACQAPABAAEgAV
ABcAFwAXABcAGAAZAB0AHwAeAB8AIAAgAB8AHQAcABsAIQAkACYAJgAkACYAJgAmACUA
JgAoACwALAAtAC0ALAArACwALQAtAC8AMQAxADEALAAsACkAJwApACoAKgAqACgAKAAn
ACUAJQAjACEAIAAgACAAIAAhAB8AHQAbABoAGQAZABoAHAAbABkAFgAQABAAEQASABIA
FAAUABQAFAARAA8ACgADAAUABwAKAAwACwAKAAUAAwADAAEAAAABAAIAAwADAAMA///+
//7//f///wEAAwADAAMAAQD///7/////////AAACAAIABQAHAAUAAAD9//v//f8AAAIA
BAAEAAUAAgAAAAIAAAAAAAEAAwAHAAgACQAFAAQAAwAAAAEAAgADAAQABgAGAAQAAwAA
AAAA/v/+/wEAAQABAAIAAwD///3/+//7//z/AAABAAEA////////+//5//j/+P/4//j/
+P/4//j/+P/4//X/9v/5//r/+//8//z/+//6//b/8f/y//H/9f/3//v/+v/3//b/9v/1
//j/+v/7//z/+//7//r/9//2//T/9P/2//r/+//7//r/+f/4//X/8v/0//X/9v/2//b/
9v/1//P/8//y//P/9f/2//j/+f/5//T/8//x/+//8v/z//P/9P/2//X/9P/0//T/9P/0
//T/9f/2//n/+P/3//b/9P/y//D/7//v//L/9f/4//n/+P/2//P/8v/0//X/9//5//f/
9v/1//L/8v/y//L/8//z//P/8//z//X/8v/w/+7/7v/v//H/9f/1//P/8//x//T/8//0
//b/9//4//n/+//6//j/9P/0//j/+P/6//3/+//6//j/8//y//H/8P/w//L/9f/4//v/
9//1//T/9P/2//f/+P/7//r/+P/0//L/7v/u//X/AgAPABoAKAA4AEsAZgCDAKYAzwDx
AAUBBQH6AOEAvgCKAD4A6/+h/27/YP9q/3T/fv+M/5j/of+s/7v/xv/N/9b/4P/h/+P/
6v/x//X/9//4//z///8CAAUAAwABAP//+//9//7///8BAAAAAAD///3/AAAAAAAAAQAD
AAUACAAJAAcABQACAAAAAwADAAQABgAHAAcABwAGAAcACAAKAAsACwAMAA4ADgAMAAoA
CAAGAAcACAAJAA0AEQATABQAFQASABEAEQARABYAFgAXABkAFwAVABMAEQATABUAGgAd
ABsAGwAbABoAHAAbABsAGwAgACQAJwAoACQAJAAiACAAIAAiACUAKgArACsAKgAoACgA
KAAoACcAJQAnACcAJwAhAB4AGAATABkAHgAiACYAJQAkACIAHwAdABsAGQAYABcAFgAV
ABUAEwARAA8ADgARABMAFgAaABsAGQAWABAADwAPAA8ADgAMAAwADAAMAAgABwADAP3/
AQADAAYACAAGAAQA/v/7//v/+f/4//n/+v/5//f/9f/0//T/9f/1//n//f8BAAMAAwD/
//v/+P/1//X/9f/2//n/+v/+/wEA///8//v/+////wIABAAGAAUABQABAP7//P/6//r/
+//+/wEAAQABAP///v/9//r//f/+////AAAAAP7/+v/3//j/+P/2//b/+f/7//3/AAD/
//v/+f/3//n/+v/+/////f/5//f/9f/1//X/9v/4//v//P/9//7//P/6//j/8//1//f/
9//3//b/9v/1//T/9f/x//P/8//y//P/9v/0//D/7v/t/+v/7//y//T/9v/1//X/9P/x
//D/7v/u//D/9P/1//X/9P/x//D/7f/q/+7/8f/0//b/9v/2//X/8//y//D/8P/x//L/
9P/1//X/8f/v/+z/6f/x//X/+P/4//f/9v/1//T/8v/x//D/8f/x//H/8f/w//H/8P/w
//H/8f/z//X/9f/0//L/7//u/+v/6//s/+3/8f/y//P/8v/x//D/7//v//H/8f/x//H/
8f/u/+z/6v/n/+f/6P/r/+3/7f/v/+//8f/v/+//8P/w//D/8P/x//T/9P/y//T/9P/y
//L/8//0//b/9//1//H/7//t/+z/7v/x//T/9//0//H/7//u//H/8f/x//P/9P/0//L/
8v/y/+7/7f/0/wUAEgAgADAAQwBaAHMAkACzANkA8wD7APQA5QDEAJAASAD5/63/cP9U
/1r/av92/4D/jv+d/6j/sf+6/8X/0P/a/+P/6//s/+//8f/x//D/8//3//v////+//3/
/P/5//n/+v/7//3/AAACAAMAAwADAAIAAQABAAIAAwAFAAUABAADAAEAAAADAAMABAAG
AAcABwAHAAYABAAEAAUABQAIAAoADQAOAAsACgAJAAgACAAIAAgACwAOAA8ADwAPAA0A
CwAKAAkAEQASABQAFwAUABMAEgARABMAEwAWABcAGgAbABwAHAAaABkAGQAZAB8AIgAk
ACQAIQAiACEAIAAeAB4AHwAiACIAIwAjACIAIgAiACIAIQAfACEAIQAhAB4AHgAbABkA
GAAYABcAFgAXABgAGAAXABUAEwARABAAEQASABMAFQATAA8ACwAIAAYABQAFAAYADQAP
ABAADgAKAAkACAAGAAYABgAGAAYAAwADAAAA+//8//3///8AAAQABAAAAP///f/5//b/
9f/4//n/+f/5//j/+P/5//n/+P/5//r/+f/8//v/+v/6//f/9//3//j/+v/6//3////9
//r/+f/5//r//P/9//7///8BAP///v/7//j/9//3//n//f/+/////f/8//v/+P/6//r/
+v/6//z//P/6//n/+P/4//b/9v/1//X/9f/2//j/9f/0//P/9P/0//f/9//3//X/9f/1
//D/7//v//D/8f/y//P/9P/0//T/9P/x/+//7//t/+v/7v/w//H/8v/v/+v/7f/t/+7/
7//y//D/7f/s/+z/6//p/+r/6v/q/+v/7f/u/+3/7P/q/+r/7P/u/+//7//u/+7/7v/s
/+r/6f/p/+n/6P/s/+7/7//v/+3/6v/p/+n/7f/w//L/8//v/+//7v/t/+v/6//q/+r/
7P/s/+z/7P/s/+v/6//r/+3/8P/x//L/8v/v/+z/6v/p/+n/6//t/+3/8P/w/+//8P/u
/+3/7f/t/+7/7v/u/+z/7P/s/+z/7f/s/+v/6v/p/+3/7P/s/+z/5//n/+j/6//w//H/
9P/1//L/7//u/+7/7P/s/+z/7f/w//L/8v/2//P/8P/v/+//8v/0//X/8//x/+//7f/s
/+//8f/z//X/9f/z//L/8v/y//H/8P/x//T/9P/y//L/9v/2//f//v8LABwALgBCAF8A
egCRALAA1QDvAPkA/QD0ANUApgBmABwAzf+J/2D/Xv9w/37/iv+W/6D/qf+y/7n/xP/N
/9j/4v/p/+//9v/3//n/+f/4//r//f8AAAMABgAHAAgABwAFAAQAAwADAAcACAAIAAcA
BQAEAAMAAwAEAAUABwAHAAkACQAIAAgABwAHAAgACgAMAA0ADgAOAAwADAANAA0ACwAM
AA4ADgAQABAAEAAQAA4ADgAOABEAEgATABMAEwARAA8ADgANABMAFAAWABkAGgAbABwA
HQAcABsAHQAdACAAIQAiACIAIgAhACEAIQAkACYAJwAmACYAKAAoACgAJAAkACUAKAAr
AC0ALgAuACoAKgAqACkAJwApACkAKQAnACgAJgAlACIAIgAhACAAIgAkACUAJQAgAB0A
GgAYABYAFgAWABcAGgAZABgAGAAUABEADwAOABIAEwATABAADQANAA0ADAAKAAoACgAK
AAoACwAJAAUABAADAAMAAgAGAAYAAgABAAAA/f/7//v//f/9//z/+//6//r/+//7//r/
+//8//v//v/9//z//P/6//n/+P/4//r/+v/9////AgAAAAAAAQABAAIAAgACAAUABwAF
AAQAAgAAAAAAAQAAAAEA///9/wAAAgAEAAQAAQAAAP///v8CAAIAAAD///z//P/6//r/
+//7//v//P////3//f/9//n/+P/6//n/+v/5//r/+//6//n/+f/6//j/+P/4//j/+f/6
//v/+f/2//f/9v/1//f/+P/4//j/9v/x//L/8f/w//H/9P/y//X/9v/4//n/9v/2//X/
9P/2//f/9//1//P/8P/v//D/8P/x//H/8P/z//b/9//4//b/9f/0//L/9f/2//b/9f/y
//D/8P/x//L/9P/1//X/9v/3//f/9//1//P/8P/u//T/+v/4//j/+P/4//b/9f/0//X/
9f/1//X/9P/y//D/7//v//H/8//1//X/9f/0//L/8v/v/+//8P/x//X/9v/3//b/9P/0
//T/9f/1//X/9f/1//f/9P/y//D/6f/n/+b/5//t/+//8//1//P/8f/x//L/8v/y//L/
8//1//b/9f/4//b/9P/0//X/9f/2//b/8//0//P/8v/y//D/8f/y//P/8v/x//H/8v/x
//H/8f/z//X/9v/1//b/+P/2//n//v8HABgAMABEAFsAfAChAMYA5wADAQ0BCwEAAecA
sgBmAA4Av/+B/2D/Xv9s/3z/iv+W/6L/rf+0/7n/wP/H/9D/3P/l/+n/7v/w//P/9P/0
//X/9//5//v/+//7//v/+f/4//j/+P/5//z//v///////f/8//v/+//7//v//P/7//7/
/////wAA/////wAAAgAFAAUABQAEAAIAAgADAAMAAAAAAAEAAAACAAQABgAIAAUABAAD
AAUACQALAAwADQAMAAsACwALABAAEAARABMAFQAVABUAFQAUABMAFQAVABcAGQAbABwA
GgAZABkAGQAbABwAHAAaAB0AIgAlACgAJQAkACQAJgAoACkAKQAoACQAJAAkACMAJQAn
ACcAJwAlACYAJAAjACAAIAAfAB4AHgAeAB0AGwAZABcAFQAUABIAEgASABMAFwAXABcA
GAAUABEADwAOAA4ADQALAAYABgAHAAgACAAKAAoACgAKAAsACwAIAAMAAQD///7//P8A
AAAA/P/7//z/+f/3//f/+//9//7////7//r/+v/5//b/9//4//f/+v/5//j/+P/3//f/
9//4//b/9v/5//v//v/8//z//f/6//r/+f/4//r//f/8//z//f/8//3//////wEAAAD/
////AAABAAAA/v/8//r/+P/7//z/+//7//3//v/9//7//v/9//z//P8AAP3//P/7//j/
9v/3//X/9//3//n/+//4//f/9//4//f/9v/1//T/9f/2//f/9f/1//f/9//3//j/+P/3
//b/9P/v//D/7//w//H/9P/y//T/9P/1//X/8v/y//H/8P/x//P/9P/z//D/7v/u//D/
8v/z//P/8v/0//T/8v/w/+//7//v/+7/8f/y//L/8f/v/+z/6//r/+z/7v/v/+//8P/x
//H/8f/u/+3/6//q/+7/8//2//P/8v/x//D/7v/t/+z/7f/v//H/8//0//P/8P/u/+3/
6//t/+//7//w//D/7//w/+7/7f/t/+3/7v/u/+7/7P/s/+z/7P/t/+z/6//q/+n/7v/s
/+v/6v/n/+f/6P/r/+3/7f/v/+//7f/r/+v/7P/v//D/8f/z//T/9P/y//T/8//w/+//
7//w//L/8//x/+3/6//p/+j/6//t/+//8f/x/+//7v/u/+z/6//q/+v/7//w/+//8P/0
//D/8//6/wMAFAAqADwATwBoAIUApgDLAOsA/wADAfwA6wDCAH4AKgDT/4n/XP9U/2b/
dv+A/47/nP+j/6j/sf+2/8H/0v/i/+f/6//w//H/8//z//L/8v/z//T/9f/1//X/9f/z
//P/9P/1//f/+//8//z/+//5//j/9//3//b/9//5//n/+v/7//v//P/8//v/+//8/wAA
AQACAAIAAQAAAAAA//8BAAIABAAEAAQABAAEAAQAAQAAAP//AQAGAAkACwANAAsACQAI
AAcADAAMAA0ADwARABEAEQARABAADwARABEAEwAVABcAGAAaABkAGQAZAB8AIgAkACQA
IwAkACMAIgAiACIAIwAmACcAJwAmACQAJAAkACQAIwAkACcAKAApACQAJAAhAB8AHwAg
ACAAIAAhACIAIgAhAB0AGwAZABgAGgAaABoAGwAZABcAFQAUABIAEQARABIAFwAXABYA
EgANAA0ADQAMAAwADAAMAAwADQANAAoABQADAAMABAAEAAgACAAEAAMAAAD9//v/+/8A
AAEAAQABAAEAAAAAAP///f/9//3/+/////////8AAP3//f/9//7//v/+/wEAAwAFAAIA
AQABAAAAAAD///7///8BAP///v/+//z//P/9/wAAAwADAAMAAgACAAIAAAD+//z/+v/4
//3/AAABAAMAAAAAAP7//v/9//3//f/+//7/+//6//n/+v/6//3//f/+//3//v////v/
+f/4//j/+P/4//j/+P/6//r/+v/3//X/9//3//f/+v/6//n/+P/1//H/8//z//T/9f/4
//b/+P/4//n/+f/2//b/9f/0//b/9//3//X/8//w/+//8P/z//X/9v/2//n/+v/5//j/
9f/1//X/9P/3//j/+P/3//T/8v/y//P/8v/0//X/9f/1//X/9P/z//H/8f/w//D/9v/5
//r/+//8//f/9f/z//P/9f/1//X/9P/0//L/8f/x//P/9f/3//f/9//2//T/9P/x//H/
8v/z//T/9P/0//L/8v/y//L/8//0//X/9v/3//n/9v/0//L/7v/t/+3/7//z//P/9f/1
//j/9//4//r/+P/4//j/+f/6//r/+P/6//j/9P/y//H/8//0//T/8f/0//X/9v/4//f/
9//3//f/9f/z//L/8v/x//H/8f/z//b/9v/0//T/AAD6//f//v8HABQAJAA2AE8AbACJ
AKYAyQDpAPsA/QDwANsAsgB2ACwA1/+N/17/Uv9g/3L/fv+K/5j/pf+w/7X/uv/D/9L/
4P/l/+v/8v/0//X/9P/y//H/8//1//f/+v/7//z/+//4//j/+P/5//z//v/////////+
//3//f/8//3//////wEAAQAAAAAA/////wAAAgADAAMAAwACAAQABAAFAAUAAwAEAAYA
BgAHAAgACQAKAAcABgAFAAcADAANAA0ADQAKAAkACQAJAA0ADAAMAA0AEAATABYAGQAV
ABMAFAATABYAFwAYABgAGAAXABcAFwAZABwAHgAeACAAJAAmACgAIwAiACIAJAAoACkA
KQAoACgAKAAoACcAJwApACkAKQAnACgAJgAlACEAIAAeABwAHQAeAB4AHQAeAB0AHAAc
ABoAGAAWABUAFwAVABMAEgAOAA0ADQAOABEAEQAQAAwACwALAAsACgAIAAYABAACAAUA
BwAGAAMAAgABAAEAAAACAAIA/v/9//7/+//5//n/+f/5//j/9//4//r//f////3//f/9
//v//f/7//n/+P/4//n/+v/8//r/+v/9///////8//v/+//7//z//P/8//3////9//z/
/P/6//r/+//6//3//f/9//7//v/+//z//P/8//z//P/8//z/+v/5//n/+v/5//r/+v/5
//j/+P/8//v//P/9//r/+P/5//f/+P/3//j/+f/2//X/9f/2//X/9P/z//L/9f/2//f/
9f/z//P/8f/v//H/8v/y//L/9P/x//T/9f/0//P/9P/w//L/8v/z//P/7//u/+z/6v/t
/+//8P/v//D/7v/u//D/8P/x//H/8P/z//T/8//y//D/7//u/+z/7f/u/+7/7f/u/+z/
7P/t/+z/7v/v/+//7v/v/+//7//r/+3/6v/q//D/8v/y//L/8v/v/+//7//x//D/7//u
/+z/7//u/+7/7//r/+v/6//p/+z/7P/r/+z/6//r/+z/7f/u/+7/7v/s/+3/7v/v//H/
7f/r/+n/5//r/+r/6v/q/+X/5f/m/+n/7f/t/+//7//v/+3/7f/u/+v/6v/p/+n/7v/w
//D/9P/x/+7/7f/t/+n/6P/m/+H/4//l/+f/6v/q/+v/7P/t/+7/7f/t/+7/7f/t/+3/
7//v/+7/6//q/+7/8P/3//z/AwAQACAAMABLAGwAiwCuANUA8QD5APkA6gDLAKIAZAAW
AMf/g/9Y/1D/YP9w/3z/hv+S/5v/pv+z/7r/vf/G/9D/2f/h/+r/7P/v//D/8P/v/+//
7//v//H/8//1//X/8v/y//L/8//3//j/+P/3//j/+P/4//n/9//3//j/9//7//3//v8A
AP3/+//6//r/+f/5//n/+P/6//z///8BAAAAAAABAAAAAwAEAAUABgADAAIAAQADAAUA
BQAEAAMABgAHAAkACwANAAoACAAHAAgACQAKAAsADAANABEAEwARABEAEQAQABIAEwAV
ABcAHQAgACIAIgAkACYAJgAmACMAIgAiACQAKAApACkAKAAnACgAKQApACYAJwAmACUA
JQAmACQAIwAhACIAIgAiAB8AHgAcABkAGQAXABUAFAATABIAEQARABIAEQAQABAADgAN
AA0ADgAQAA8ADQAIAAYABwAIAAgABQAEAAMAAgAEAAUAAwD///7//f/9//z/AAAAAPz/
+//9//v/+v/7//r/+f/3//X/9v/2//f/9//5//v//f/9//3/+//5//j/+f/5//n/+v/2
//T/9f/1//f/9v/3//n/+f/6//r/+v/5//v/+f/4//r/+v/8/////f/9//r/9//4//r/
/P/8//v/+v/5//j/+v/6//j/9//4//r/+v/8//v/+f/3//b/+f/3//f/9//1//T/9v/1
//X/8//z//P/8f/x//L/9P/x//D/7//u//H/8v/z//H/7//x//H/8f/v/+7/7P/q/+3/
6//v//H/7//v//H/7v/u/+7/7//v/+3/7v/u/+7/7f/t/+z/6f/p/+j/6f/s/+3/7f/s
/+r/6//s/+v/6v/s/+3/7v/u/+3/7P/q/+f/6f/q/+3/8f/w//D/7//t/+3/7f/s/+v/
7f/s/+v/6v/p/+j/6f/r/+3/8f/w/+//7v/s/+7/7P/r/+v/6//t/+//7//s/+r/5//m
/+n/6//u//H/7//u/+3/6v/s/+z/7P/t/+//7//v/+//7v/q/+f/5P/i/+P/5f/p/+v/
6//t/+3/7f/r/+v/7P/s/+z/7P/t/+z/7P/q/+z/7v/u//D/8//w//D/7//r/+v/6//r
/+z/6//t/+//8f/u/+v/6f/o/+z/7f/u//H/7//u/+v/6v/o/+z/8//6/wUAEAAgAC4A
QQBaAHkAngDHAO8ABwELAQAB6QDCAIYAPgDp/5v/aP9Y/2D/bP90/3z/iP+X/6b/tf/A
/8f/zP/Q/9f/2//c/+L/5//q/+z/7f/v//H/8//y//H/8P/t/+//8v/1//n/+P/4//f/
9f/3//b/9f/1//j/+f/7//v/+P/3//X/9P/4//n/+//+//3//f/9//z/+v/6//v/+//9
//7/AAAAAP7//v/+//7//v8AAAIABwAHAAcABgAFAAQAAwADAAMACAAIAAkACwAKAAkA
CAAHAAgACQANAA8ADgAPABAAEAAOAA0ADQANABIAFgAZABoAGQAaABkAGAAYABgAGQAc
ACAAIQAhACAAHgAeAB4AHQAfACEAIQAhABwAGgAVABEAEwAWABgAGgAZABgAFgATAA8A
DQALAAoADAAOABAAEwAQAA0ACgAIAAYABQAFAAYACAAHAAUAAAAAAAEAAgACAAIAAgAC
AAIA///9//j/8f/0//X/9//4//r/+v/2//X/9P/x/+//7//0//X/9f/1//L/8P/v/+3/
7//x//P/8//0//H/7v/s/+7/7//w//L/9P/0//f/+f/1//D/7f/r/+7/8v/1//j/9f/1
//H/7v/x//D/8f/z//X/+f/6//v/+f/4//f/9P/3//j/+f/6//v/+v/3//X/8f/w/+3/
7P/v//H/8//2//X/8f/v/+3/7//w//T/9f/y/+//7v/t/+z/6//r/+z/7f/u/+//8P/t
/+z/6//n/+r/7f/u/+//7f/s/+r/6P/q/+f/6v/r/+z/7f/w/+7/6//o/+b/4//n/+r/
7P/u/+3/7f/s/+n/5v/k/+T/5v/p/+v/7P/s/+v/6v/n/+T/5//p/+v/7P/r/+z/7P/r
/+f/5P/j/+P/5f/o/+r/6//n/+f/5v/l/+f/6f/q/+r/7P/r/+r/6f/o/+f/5//n/+n/
5//n/+f/5v/k/+L/4f/h/+P/5//r/+3/6//q/+j/6P/l/+X/5v/n/+j/6P/o/+b/5v/m
/+b/5//o/+n/6v/r/+r/5v/j/+D/3f/d/97/4f/m/+f/6v/r/+n/5//n/+j/6v/q/+r/
6//p/+j/5f/m/+n/6P/p/+v/6f/q/+r/5//m/+X/5P/k/+X/5//p/+v/6f/n/+b/5v/n
/+f/5//p/+r/6v/o/+j/5v/m/+f/7v///xAAIAAwAEUAWgBzAJYAvQDfAPUA8wDiAMkA
nABcABQAxf99/1D/TP9c/2r/dP+A/4r/kf+a/6f/tP+//8r/0v/V/9v/3v/i/+X/5v/m
/+n/6//t/+//7f/t/+3/6//r/+z/7f/v//H/8v/y//H/8P/u/+z/6//u/+//8f/x/+//
7//u/+7/8//1//j//P/7//n/9//0//T/9P/1//X/9v/4//v//P/5//j/9//2//X/9v/3
//v//f/9//z/+//6//n/+f/5////AAACAAUAAgABAAAA////////AgADAAUABwAJAAoA
CQAHAAYABQAKAA4AEQASAA8AEAAPAA4ADQAOABAAFAAWABcAFwAWABIAEgASABEAEgAV
ABYAFwATABIADgALAAsADAAMAAwADwAQABAADwANAAsACQAIAAgACAAIAAkACQAHAAUA
BAADAAMABAAGAAkACQAIAAQA/v/9//z/+v/7//z//f/+//3//f/6//X/9f/1//b/9v/6
//r/9v/1//P/7//s/+v/8f/z//T/9f/y//D/7//t/+7/8f/0//X/9f/z//H/8P/t/+3/
7f/u//D/8P/z//X/9f/y//H/8f/w//L/8//0//f/+f/3//b/9f/y//H/8f/y//X/9f/1
//L/8v/y//D/8f/y//P/9P/2//b/9P/z//H/8P/t/+z/7//v/+//8P/0//H/8P/v/+7/
7v/x//H/7v/r/+r/6f/n/+f/6P/q/+z/7P/s/+z/6//q/+n/5f/n/+n/6f/p/+r/6v/p
/+j/5v/h/+L/4f/k/+f/7P/s/+j/5v/l/+P/4v/i/+H/4P/i/+X/5//n/+T/4v/i/+T/
5v/n/+f/5v/k/+T/4v/g/+D/4f/i/+L/4f/i/+L/4f/e/9z/3P/d/+H/5P/m/+f/5P/j
/+H/3//b/9v/3v/i/+P/5P/l/+b/4//h/9//3//h/+H/4f/g/+D/3v/d/93/3f/f/+H/
4f/h/+D/3v/e/9v/2//c/93/4f/i/+P/4v/g/97/3P/b/93/3f/d/93/4f/e/9z/2v/W
/9X/1f/X/97/3//i/+P/4//h/+H/4v/f/97/3f/d/9//4P/f/+L/4f/e/93/3f/e/+D/
4f/f/93/2//Z/9j/1//Z/9v/3f/b/9n/2P/Y/9v/2//b/93/4f/i/+H/4v/i/+L/5f/o
/+///v8QACIAPQBcAHkAmAC9ANcA4QDhANgAvwCQAEwAAACx/2//RP9A/1D/Xv9s/3j/
gv+L/5b/n/+k/6v/tP++/8f/z//a/9v/3f/d/9z/2v/b/9z/3f/e/9//4P/f/+H/4v/j
/+X/6P/q/+v/6//q/+j/5v/l/+X/5f/m/+X/5v/n/+f/6P/o/+f/5//o/+v/6//r/+r/
6f/o/+j/5//n/+j/6v/q/+3/7v/v//D/7P/q/+j/6f/u/+//7//v/+//7//w//H/9P/0
//X/9//3//f/9//3//X/9f/4//n/+//9////AAD///3//P/7//3/AAACAAIAAwAGAAcA
CAAFAAQABAAGAAgACQAJAAgABQAEAAMAAQADAAUABQAFAAMABAACAAEA/v/+//3//P/9
//7//v/9//r/9//0//L/8//0//X/9//3//X/8//y/+//7f/s/+z/7f/t/+z/6P/n/+f/
5//m/+b/5v/m/+b/5//n/+T/3//c/9v/2//a/97/3v/a/9n/2f/X/9b/1//X/9f/1v/V
/9b/1v/X/9f/1f/V/9X/0//Y/9f/1v/W/9f/1//X/9j/1v/W/9n/2//b/9j/1//X/9D/
0P/R/w==
         </WaveFormData>
      </LeadData>
      <LeadData>
         <LeadByteCountTotal>10000</LeadByteCountTotal>
         <LeadTimeOffset>0</LeadTimeOffset>
         <LeadSampleCountTotal>5000</LeadSampleCountTotal>
         <LeadAmplitudeUnitsPerBit>4.88</LeadAmplitudeUnitsPerBit>
         <LeadAmplitudeUnits>��V</LeadAmplitudeUnits>
         <LeadHighLimit>2147483647</LeadHighLimit>
         <LeadLowLimit>268435456</LeadLowLimit>
         <LeadID>V3</LeadID>
         <LeadOffsetFirstSample>0</LeadOffsetFirstSample>
         <FirstSampleBaseline>0</FirstSampleBaseline>
         <LeadSampleSize>2</LeadSampleSize>
         <LeadOff>FALSE</LeadOff>
         <BaselineSway>FALSE</BaselineSway>
         <ExcessiveACNoise>FALSE</ExcessiveACNoise>
         <MuscleNoise>TRUE</MuscleNoise>
         <LeadDataCRC32>1293071829</LeadDataCRC32>
         <WaveFormData>
GAAYABgAGAAYABgAGAAYABYAFgAWABYAFQAUABMAEgARABAADwAOAAwACgAIAAYABgAG
AAYABgAIAAgACAAIAAcABgAFAAQABQAGAAcACAAGAAQAAgAAAAMABAAFAAYABAAEAAQA
BAAEAAQABAAEAAIAAgACAAIABAAEAAQABAAHAAgACQAKAAkACAAHAAYACAAIAAgACAAG
AAYABgAGAAYABgAGAAYABgAGAAYABgAFAAQAAwACAAMABAAFAAYABQAEAAMAAgABAAAA
///+/wAAAAAAAAAAAAAAAAAAAAD+//7//v/+/wAAAAAAAAAA/v/+//7//v/+//7//v/+
//z//P/8//z/+v/6//r/+v/6//r/+v/6//v//P/9//7//v/+//7//v/9//z/+//6//j/
+P/4//j/+P/4//j/+P/4//j/+P/4//r/+v/6//r/+P/4//j/+P/6//r/+v/6//r/+v/6
//r/+v/6//r/+v/6//r/+v/6//r/+v/6//j/+P/3//f/9//5//r/+//8//v/+//8//n/
+v/6//v/+//7//v/+//6//f/9//4//j/+v/8//z//P/6//r/+f/5//n/+P/4//X/8//1
//j/+f/5//r//P/8//7//v/+//3/+P/4//j/+f/5//n/+v/7//3//f/9//z/+//5//n/
+f/5//n/+f/5//n/+v/6//n/9v/2//j/+P/5//n/+v/6//j/+f/7//z/+v/6//3/AwAM
ABkAKgA+AFUAcwCRALIAzwDlAO0A7ADhAL0AigBOAAsAyP+d/5f/m/+c/5//p/+u/7T/
vf/E/8r/0//a/+P/6f/t//H/8//3//f/9//1//X/9v/2//j/+f/6//v//P/+////AAD/
//7//P/7//3//v/+////AQABAAEAAQD///////8AAAEAAgACAAIABAADAAMABAACAAMA
BAAEAAMAAwADAAMAAQABAAEAAgADAAIABQAHAAcABwAGAAYABgAGAAYABgAJAAkACQAL
AAwADQAOABEADwAQABIAEgAUABQAFAAVABQAFAAVABYAFwAWABYAFQAYABoAHQAeABwA
HAAdAB4AIQAhACEAIQAkACUAJQAlACUAJQAlACQAIwAkACUAJgAkACQAJAAkACIAIQAg
ACAAIgAiACIAIgAgAB4AGwAZABoAGwAcAB0AGwAbABwAHAAZABgAFQAUABQAFAAUABQA
EgAQABAADgALAAsACwAKAAwACwALAAkACAAGAAQAAwAEAAMAAQACAAMAAwADAAIAAgAC
AAUABQADAAMABAAEAAQAAwABAAAAAgAFAAUABQADAAIAAgABAAEA/////wEAAwADAAIA
AQABAAEAAQABAAIAAwAEAAUABgAHAAcABgAEAAQABAAEAAQAAwADAAUABwAGAAQAAwAB
AAIAAgACAAIA/////wEAAQABAAIAAgABAAEAAgACAAEAAAAAAAAA///+//3//f/8//v/
+P/3//j/+f/6//v//f/9//3//f/9//3//P/8//v/+f/4//f/+f/5//r/+v/5//n/+f/5
//r/+//7//z/+//6//n/+P/6//r/+//7//n/+f/5//j/+v/5//j/+P/3//f/9//2//b/
9v/2//f/+v/6//r/+v/4//n/+f/3//f/9//4//j/+P/4//j/+P/5//b/9v/3//j/+f/6
//j/+P/4//j/+P/4//f/9//2//b/9f/0//X/9v/4//v/+//6//r/+//5//n/+f/5//j/
9//3//j/9v/2//j/+P/4//b/9v/1//b/9//3//j/9//1//f/+v/6//v/+//8//z//P/8
//z//f/6//r/+v/5//n/+f/6//3//f/9//3/+//5//b/9f/1//X/9f/1//f/9//4//j/
+P/4//n//P/7//v/+v/6//j/9v/1//X/9v/0//T/+/8FAAwAGQAoADoATwBpAIcAqADH
ANsA3wDYAMkAsQCKAFQAEwDS/6P/lf+Z/5z/n/+l/6r/rv+3/8L/yP/P/9j/4f/l/+n/
8//1//n/+f/5//r/+//9//7//f/9//3//f/7//z//P/8//z//P/7//v//v8AAAEAAwAD
AAMAAwADAAEAAQABAAIAAgACAAEAAAABAAEAAgAEAAYABwAIAAgABwAHAAcABwAFAAUA
BQAGAAQAAgAEAAUACQALAAwADgANAAwACwAKAAsACwALAA0ACwALAAsADQAPABAAEgAS
ABIAEgASABMAFAAUABUAFgAYABgAGQAZABcAGAAaABoAGgAaABsAHAAfAB8AHwAfACIA
IwAjACMAIgAhACAAHgAbABoAGQAYABwAHgAgACIAIgAhACAAIAAgACAAIAAgABwAGgAX
ABUAFwAXABcAFwAWABcAGQAaABkAGAAVABQAFQAUABMAEgARAA4ADQAKAAsACwALAAoA
CwALAAwACwAJAAgABwAHAAkABwAEAAQAAQD///3/+v/9//7/AgADAAQABQAHAAgABwAF
AAIAAAD+/wEAAQABAAAAAAABAAEABAADAAQABwAHAAcABgAFAAUABQAFAAUABAADAAIA
AQAEAAUABQAEAAYABgAGAAYABAADAAMABQAEAAIA///9////AAAAAAAAAwABAAIABQAE
AAMAAwACAAEAAQACAAIA/f/8//z//P/+//7//v///wEAAQD////////////////9//3/
/f/9///////+//7//v/9//3//f/7//v//P/8//v/+//7//v//f/9//z//P/6//r/+v/6
//r/+v/7//v/+f/5//n/+P/4//f/9v/2//j/+f/6//r/+v/6//r/+//6//r/+v/6//j/
+f/5//f/9f/1//b/9v/6//z//P/6//r/+v/6//r/+v/6//r/+v/2//b/9f/1//j/+v/7
//z//P/8//3////7//r/+v/7//n/+f/5//n/+f/5//r//P/8//z//v/+//z/+v/6//n/
+//7//r/+v/3//X/9//6//r/+//7//z//f/+////AAD+//r/+f/4//r/+//8//7//f/9
//3//f/9//3//P/9//z/+//6//n/+//7//z//P/5//j/+P/6//z//f/9//7//P/6//n/
+f/8//j/9P/7/wcAEAAXACIANABHAF8AewCaAL0A1wDdANgAzQC3AJAAXAAjAOb/r/+X
/5n/oP+f/6H/qv+0/73/xP/K/9H/2P/j/+v/8f/3//f/+//7//v//f/9//7//v/9//3/
/f/9////AAAAAAAABAAEAAMAAwAFAAYABgAHAAUABQAFAAUABQAFAAUABgAHAAgACAAI
AAYABQAFAAYABgAHAAgACAAIAAkACgALAAoACQAIAAgACgAIAAoACwAMAAsACQAIAAkA
CgALAAwADwAPAA8AEQAQAA8ADgAPABEAEgAUABQAEgASABIAEwAWABYAFwAYABgAGAAZ
ABkAFwAYABoAGgAcABwAHQAeAB4AHQAcABsAHQAfACAAIQAgAB8AHgAcABoAGgAaABoA
GAAYABgAGAAaABkAGAAYABoAGgAaABoAGwAaABgAFwAWABUAFAATABEAEQASABIAEwAU
ABMAFAAVABQAEwASABAADgAOAAwACQAJAAkACAAKAAkACQAHAAcABgAFAAUABQADAAAA
AAABAAEAAQAAAAIAAgAFAAUAAwADAAQABAACAAEA///+////AwAEAAUABAAEAAUABQAD
AAEAAQADAAcABwAGAAUAAwADAAMAAwADAAMAAwADAAQABQAFAAQAAgACAAIAAgADAAMA
BAAHAAYABAABAP//AQACAAIAAgABAP3//P/9//////8AAAAAAQABAAIAAgD///7//v/+
//7//v/+////AQABAP/////9//3//f/9//v/+//7//v//P/9//3//v/+//3//f/9//v/
+//8//z/+f/5//n/+f/7//v/+v/6//r/+v/6//r/+//8//7////9//3//f/8//z/+//6
//r/+f/5//n/+P/5//r/+//9//3//P/7//r//P/9//3/+//7//v//P/8//7//P/6//j/
+P/6//r/+v/6//z//P/8//z/+//8//z//f/6//r/+f/4//r/+v/7//3//f/8//z//f/9
//3//f/9//r/+f/5//r//P/8//7//v/8//r/+v/5//v/+//6//r/+P/3//r//v///wEA
AgAEAAEAAAD///7//f/6//r/+v/9//3//f/+////////////AAD///3//f/8//v/+v/5
//r/+//9//7//f/8//z//v/+//////8AAP7//P/7//v//v/+//z/AQANABoAJwA2AEwA
YwB5AJcAugDTAOEA5QDgAMkAowB0AD4AAQDG/6P/o/+r/6z/r/+x/7T/uv/D/8r/1P/d
/+T/7f/z//n//////wMAAwADAAQABQAHAAgACwALAAsACwAKAAoACQAIAAoACgAJAAkA
CQAKAAoACwALAAsACwALAAkACQAJAAoADQAOAA4ADgAOAA0ADQAOAA4ADwAQABAADQAN
AA0ADQANAA0ADQAOABAADgAQABEAEgARAA8ADgAMAAwADAAMABAAEQASABUAFQAVABUA
FwAXABgAGgAaABgAGAAYABkAGAAYABkAGgAeAB4AHwAfAB4AHgAfAB4AIAAgACEAIgAj
ACMAIwAjACIAIwAjACMAIwAjACMAIgAgACAAIAAgACAAIAAgACAAIgAhACAAIAAfAB4A
HQAcABsAGgAYABcAGQAZABkAGQAWABUAFQAUABQAFAASABIAEQAQAA8ADgAQAA4ADgAM
AAsACwALAAoACgAJAAkABwAFAAQAAwADAAMAAQD+//7//////////v/8//z///////3/
/f/+//7/AAD///3//P/7//3//P/7//v//P/+////AQD/////AQABAAEAAAD/////////
/////////////////////v/8//3//v///wAA/v/9//3///////7//P/7//v//P/8//z/
+v/3//f/+f/5//n/+v/6//f/9//4//j/9//2//b/9v/2//b/9v/3//f/9//1//X/9f/1
//X/9f/z//P/8//z//P/8//y//L/8P/v/+//7//v/+//8P/w//D/8f/y//P/8//z//L/
8v/w//D/8P/w/+3/7P/s/+v/7f/t/+3/7P/v/+//7//w//D/7//u/+z/7v/u/+7/7//v
/+7/7f/s/+3/7//w/+//7//v//D/8P/u/+z/6v/o/+3/8P/v/+7/7f/s/+7/7v/u/+7/
6v/q/+n/6f/p/+r/6v/q/+z/7P/t/+//7P/q/+n/6f/p/+n/6f/p/+r/6f/p/+r/7P/s
/+7/7v/w/+7/7v/t/+z/6//p/+j/4//h/+P/5v/p/+v/7P/u/+z/7P/s/+z/7P/q/+v/
7P/r/+v/6//s/+//7//v/+//7v/t/+v/6//p/+n/6f/p/+f/5//o/+j/6P/o/+n/7P/s
/+3/7f/u/+7/7P/r/+v/7P/q/+z/8f/5/wYAFwAmADoAVwB5AJ0AwADdAOsA6wDmANEA
pwBqACYA4f+q/43/jf+R/5L/lf+b/6D/pv+t/7T/vP/F/8z/1f/d/+H/5f/p/+3/7f/t
/+3/7f/u/+7/7f/t/+3/7f/t/+7/7v/u//L/8v/x//H/7//w//D/8f/v/+//7//v//L/
8//0//b/9//4//j/+P/4//f/9//4//b/9//4//j/9f/1//X/9f/2//f/+P/6//j/9v/4
//n//P/9//3//v/+//7//v/+/wMAAwADAAUAAwADAAMABQAFAAYACAAIAAoACgAKAAsA
CwAKAAoACgALAAoACgAJAAsADgASABQAFAAUABUAFgAVABUAFQAVABQAFQAVABUAFgAX
ABgAGAAYABgAGAAYABYAFgAWABYAFAATABIAEgARABAADwAOAA8ADgAMAAsADQAPABEA
EwAOAA0ADQAMAAkACAAFAAQABAAEAAQABAAHAAYABwAGAAIAAQAAAP7//P/7//v/+f/5
//j/9//3//n/9//0//T/+f/7//3//v/6//j/+f/3//f/9//4//j/+v/5//f/9v/0//f/
9//3//j/+P/5//n/+f/3//f/+f/4//f/9f/z//X/9f/1//X/9v/3//j/+f/6//v/+//6
//j/+P/4//j/+P/3//f/+f/5//j/9v/1//b/+P/5//r/+v/3//f/+f/4//f/9//2//P/
8//0//T/9P/0//X/9v/0//T/9P/1//X/9f/z//P/8f/x//H/8f/y//P/9P/1//P/8//y
//L/8P/v/+//7//w//H/8//0//P/8//z//P/8f/x//D/8P/y//L/8v/y//H/8P/w/+//
8P/x//L/8v/x/+//7f/s/+//7//v/+7/7v/u/+7/7//v/+7/7f/s/+7/7//v/+3/7f/t
/+7/7v/u/+7/7v/u/+//8P/y//H/8P/v/+7/7v/u/+7/7v/v//D/8P/x/+//8P/w//D/
7//u/+7/7//u/+7/7//x/+//7//v/+//7P/r/+v/7P/u/+7/8P/w/+//7P/r/+n/6v/r
/+v/7P/q/+n/7P/w/+7/7//v//D/8P/w//D/8P/y//D/8f/y//H/8f/x//L/8f/x//H/
8f/w/+//7f/t/+3/7f/t/+3/7//v//D/8P/t/+z/7P/u/+7/7//v//D/8v/w/+//7//y
//L/8v/1//v/BgAVACQANgBJAGMAhQCqAMkA3wDjAN4A0QCvAHwAPgD9/77/k/+L/5X/
lv+X/53/pP+q/7H/uP++/8f/1v/h/+f/6//v/+//8//z//P/8f/x//L/8v/x//H/8f/x
//P/9P/0//T/9P/0//P/8//z//T/9P/1//X/9f/1//X/9v/3//j/+v/6//r/+f/4//r/
+f/5//r/+v/7//z//P/9//3//f/9//v/+//7//z//P/6//z//f8AAAEAAQACAAAAAAAA
AAAAAwADAAMABQAFAAUABQAHAAcACAAKAAoACAAIAAgACQAMAAwADQAOABIAEgATABMA
EQASABQAFAAVABYAGAAaABoAGQAYABcAGgAbABsAGwAdAB0AHQAcABoAGgAaABoAHAAc
ABwAHAAcABsAGgAaABgAGAAYABgAGAAYABcAFwAWABUAFAATABMAEwAUABQAFAAUABIA
EgARABAADwAOAA4ADAAMAAoABwAHAAcABgAGAAUABQADAAMAAgABAAEAAwABAP7//v8A
AAEAAgACAAEAAAACAAEA/////wAAAAABAAEAAAAAAAAAAwADAAMAAgACAAMAAwAFAAMA
AwAFAAYABQADAAEAAwADAAMAAwADAAMAAwADAAYABwAHAAYABQAEAAMAAgACAAEAAQAD
AAYABgAFAAUAAwAEAAQABAAEAAEAAQADAAAA//////7/AAABAAMABAACAAIAAwAEAAMA
AgABAAEAAQABAP///////////////wAAAQACAAMAAgABAP///v/+//3//f/9//3//f/+
//7//////////////////v/+//3//P/7//r/+P/4//n/+f/8//3//v/+/wAA///+//7/
/////////v/+//7//v///////v/9//z//P/9//3/+//7//v//P/8//z//P/+//z//v8A
AAAAAAAAAP///v/9//z//P/8//v/+//5//r/+v/6//v//P/+/wEA/f/8//z//f/9//3/
/f/9//z/+//7//z/+//6//v/+v/8//z//v////3//f/8//z/9//1//f/+v/7//3//v8A
AAEAAgADAAQAAwAAAAAAAAD///////8AAP7//f/8//v/+//7//r/+//8//3//v////3/
/f/+//7//P/6//n/+v/8//3//f/+//7//P/7//v/AgD8//r///8HABIAHQAqADwAUwBt
AIkAqgDLAOEA5wDcAMsAqQB4AEIABQDG/53/lf+f/6T/o/+l/6z/tP+9/8T/yv/R/+D/
6//v//H/9//4//v/+v/5//r/+//9//7//////////////wAAAAAAAAIAAgABAAEAAQAC
AAIAAwADAAMAAwADAAEAAQABAAIABQAGAAYABgAEAAMAAwAEAAYABwAIAAgACQAJAAkA
CQAJAAkACQAKAAgABgAIAAkACwALAAoACgAKAAoACgAKAA0ADQANAA8AEAARABIAFQAS
ABIAEwASABMAFAAVABcAFgAWABcAGAAcABwAHQAdAB0AHgAgACAAHgAeAB8AIAAjACMA
IwAjACIAIwAjACMAJQAlACUAJAAiACIAIgAiACAAIAAgACAAIAAfAB4AHgAfACAAIQAi
AB8AHgAcABsAGQAZABkAGQAZABkAGgAaABgAGAAWABYAFQAUABMAEgASABAAEAAOAA8A
DwAPAA4ADgANAA0ACwALAAoACQAJAAcABQACAAIABQAFAAUABAAEAAQABwAHAAcABwAI
AAgABgAFAAMAAgAEAAcABwAHAAgACAAJAAkACAAFAAQABQAHAAcABgAFAAcABwAHAAcA
BAADAAIAAQAFAAcACAAIAAcABgAFAAQABQAFAAYACQAGAAQAAQD//wEAAgACAAIABAAB
AAEAAwADAAMABAAEAAIAAQABAAAAAAAAAAEAAgAAAAAAAAABAAEAAQD/////AQABAAEA
AQD////////////////+//7/AAD////////9//3//v/+//3//f/9//3//P/7//n/+P/5
//r/+//8//v/+v/6//n//P/9//7//v/8//v/+v/6//n/+f/5//j/9v/2//b/9//4//j/
+P/4//n/+//8//v/+f/5//r/+v/2//r/+v/6//z/+//6//n/+P/6//r/+v/6//j/+P/3
//f/9//4//j/+P/2//b/9//5//f/9v/2//f/+f/5//n/+f/5//n/+v/8//v/+v/7//r/
+P/2//b/9f/3//f/9v/2//H/7//x//T/9v/5//v//v/7//r/+f/4//n/9v/2//b/+P/5
//r//P/6//n/+P/3//X/8//w/+//8P/x//L/8//0//X/9//4//X/9P/0//b/9v/3//f/
+P/4//b/9f/1//D/8v/2//n/AQAOAB0AKgA+AFUAbwCPALYA1QDjAOUA3gDHAKUAdAA6
APX/tv+T/5H/l/+e/5//n/+i/6j/r/+6/8D/xf/Q/9v/4f/n/+3/7f/x//H/8f/v/+//
8P/w//P/8//z//P/8v/y//H/8P/z//T/9P/1//P/9P/0//X/8//z//P/8//0//X/9v/4
//b/9v/1//T/8v/x//H/8v/z//X/9//4//f/9//3//f/+P/5//r//P/7//j/+f/5//v/
+//6//r/+//8//3//v8AAP///v////3//f/9////AQACAAQABAACAAIAAgADAAIAAgAD
AAQACQAKAAwADQALAAwADgAOAA0ADAAMAAwADgAPABAAEQARABEAEAAPABEAEQARABAA
DwAQABEAEgAQABAAEAAQAA4ADQAMAAwACQAIAAcABgAGAAYABQAFAAMAAwADAAMAAwAD
AAQABAAEAAQAAgACAAAA/v/8//r/+//6//v/+v/7//v/+//6//n/9//2//P/9v/2//b/
9//1//P/8P/w//H/8f/x//D/7v/u//H/8f/z//P/9P/0//b/9f/z//L/8f/z//L/8f/y
//L/8//z//T/8//0//f/9//3//b/9f/2//f/+P/5//f/9//3//f/9//3//b/9P/1//b/
9//4//j/9//3//n/+//6//j/9//3//j/+P/4//j/9f/1//f/9f/1//b/9v/z//P/9P/0
//P/8v/y//L/8f/w/+//7//x//H/7//v//H/8f/x//H/8f/x//H/8f/v/+//7v/u/+7/
7f/t/+3/7//v//D/8P/v/+//7//v/+//7//u/+7/7v/u/+7/7v/t/+z/7P/r/+z/7f/u
/+7/7v/t/+z/7P/v/+//7//u/+z/7P/s/+3/8P/w//D/8P/u/+//7//t/+v/6//s/+z/
7v/u/+7/7v/u/+7/8P/w//D/8P/u/+7/7f/t/+//8P/w//D/7//u/+7/7//t/+z/7P/t
/+7/7//w//H/7v/t/+3/7v/w//D/8v/y//D/7v/u/+3/6//r/+r/6v/n/+X/5//q/+3/
7//w//L/8P/w//D/8P/t/+r/6v/q/+z/7f/u//D/8f/x//H/8f/u/+3/6//r/+z/7f/u
/+//7v/t/+3/7P/s/+z/7f/w//D/8f/x//L/8P/u/+3/7f/s//D/8v/1//n/AgAPABwA
LgBFAGEAgQCoAM0A5QDpAOYA1wC7AI4AWAAVAMz/mf+L/4//kv+T/5X/nP+m/7P/vP/C
/8n/zv/T/9v/4//n/+z/8f/y//P/8v/x//H/8P/x//H/8f/x//P/9P/0//T/9v/2//X/
9f/1//b/9v/3//X/9f/1//X/9//3//f/+P/3//j/+P/4//r/+f/5//r/+P/5//r/+v/5
//n/+f/5//v/+//7//z//v/8//7//////////v/+/wAAAAAAAAAAAgABAAAAAQACAAMA
BAAHAAUABgAIAAgACAAIAAgACQAIAAgACQAKAA0ADgAQABEAEwAUABYAFgAVABQAFAAU
ABgAGQAaABsAGgAbABsAGwAZABkAGQAYABYAFgAWABYAFwAYABkAGgAYABcAFgAWABUA
FAATABIAEgASABEAEQATABMAEwATAA4ADQANAAwADAAMAAoACgAKAAoACgAKAAgABgAG
AAQAAQABAAEAAAAAAP/////9/////v/9//3////9//r/+v/7//v/+//6//j/+P/7//v/
+f/5//r/+v/4//f/9f/0//f/+//8//3/+v/6//v/+//5//f/9//5//3//f/8//v/+v/5
//j/9//5//n/+f/5//z//f/9//z//P/8//z//P/8//v/+//9//3//P/6//n/9//4//j/
+P/6//f/9//5//n/+f/6//r/9//3//j/+P/3//b/9v/2//b/9v/2//f/9f/1//P/8//z
//P/8//z//T/9f/2//f/9v/1//P/8v/z//P/9P/1//P/8//0//T/8v/x//D/7//x//P/
9P/2//X/9P/z//L/8P/w//H/8f/z//P/8//y//T/8//y//L/8//z//P/8v/y//L/8v/z
//P/8v/x//D/8P/x//H/7//u/+//8f/y//L/8P/w//D/8P/y//L/8v/y//T/9P/0//T/
8P/w/+//7//v//D/8P/w//L/8v/z//X/9f/0//T/9f/z//P/8//z//D/7//v//D/8f/y
//X/9v/0//L/8v/x/+//7//u/+7/6//p/+v/7v/w//P/9f/4//j/+P/4//j/9//0//T/
9P/0//P/8v/y//X/9f/1//X/8v/x/+//7//x//H/8f/x/+//7//w//D/8P/w//H/9P/y
//P/8//0//T/8v/x//H/8v/y//D/8//9/wwAFwAkADQARwBfAIEApADFANkA2QDOALsA
mQBqADgA/f++/5H/i/+V/5j/l/+d/6L/qP+x/7r/wv/L/9T/2//h/+f/7f/v//P/8//z
//X/9f/2//b/9f/1//X/9f/1//b/9v/2//j/+P/3//f/9//4//j/+f/4//f/9v/1//X/
9f/1//b/+f/8//7/AAD+//v/+f/4//n/+//9//7/+//7//v/+//7//v/+//8//7//P/+
////AAD///3//P/+//7//v/+/wEAAQABAAMAAQABAAEAAwABAAIABAAEAAUABgAHAAkA
CgAKAAsADAAQABAAEQARAA8AEAASABIAEgASABMAFAAXABcAFwAXABYAFwAXABcAGQAZ
ABkAGAAUABQAFAAUABQAFAAUABQAFgAVABQAFAAUABQAFAAUABEAEAAOAA0ADwAPAA8A
DwAPAA8AEAAQABAAEAAOAA4ADAAKAAgABgAHAAYABwAGAAcABwAHAAYABAADAAMAAQAD
AAIAAQABAP///f/6//r//v///wAAAAD9//z//v/9//7///8BAAIAAAD///3//P/8////
//////z//P/9//3//v/9//7/AQACAAEA///9/////////////////////////////v/8
//z//P/8//z//////wAAAwACAAAA/f/7//v//P/8//z/+v/3//f/+f/6//v//f/+//3/
/f/+//7/+v/4//f/9v/5//r/+//9//z/+//4//f/9//3//f/9//3//f/9//3//f/9//2
//b/9P/z//P/8//2//f/+f/6//b/9f/0//P/8f/x//D/8P/z//T/9f/2//b/9v/3//f/
9f/1//X/9P/0//P/8v/y//P/8//z//L/8f/w/+//7//u/+7/7v/u/+//8f/y//H/7//v
//D/8P/u/+z/6v/u//H/8v/z//T/8//y//H/8P/u/+7/7f/t/+//8P/w//D/7v/u/+//
8f/t/+z/7P/t/+//7//v/+//8P/v/+//8P/t/+z/7f/s/+3/7P/t/+3/6//r/+r/6v/n
/+X/5//q/+3/7//w//L/8v/y//L/8v/v/+z/7P/s/+3/7f/t/+7/7//v/+//7//u/+3/
6//r/+r/6f/o/+f/6f/p/+r/6v/o/+b/5f/m/+n/6//s/+7/8P/u/+3/7f/o/+r/7P/v
//P/AAANABoALgBHAGEAfwCmAMEAzQDPAMoAuQCTAGAAJgDn/6r/h/+F/43/jv+R/5P/
lv+c/6f/sv+4/73/xP/N/9P/2f/j/+P/5//n/+f/5f/l/+b/5v/l/+X/5f/l/+b/6P/p
/+r/7f/u/+7/7//u/+7/7f/t/+v/6//r/+v/7f/t/+3/7v/t/+7/7v/u/+7/7f/t/+7/
7f/t/+3/7P/t/+3/7f/t/+//7//v//D/7v/s/+7/7//v/+//7v/u/+//8P/x//L/9f/1
//X/9//1//X/9f/3//X/9v/4//j/+v/6//r/+//5//j/+P/4//r/+v/7//v//f/+/wAA
AAD+//7///8AAP///////////v////////8BAAEAAQAAAP7//v/+//7//P/8//z//P/+
//3//P/8//n/+P/3//b/+P/4//f/9//1//X/9f/1//P/8//0//T/8//y/+//7v/v/+7/
7f/s/+7/7P/s/+r/5//n/+f/5v/k/+P/4//h/+P/4v/h/+H/4f/f/9z/3P/d/93/3f/c
/9r/2v/d/93/2//b/9z/3P/e/93/2//a/9r/3f/d/93/3P/c/93/3f/c/9n/2P/Z/9X/
1//a/w==
         </WaveFormData>
      </LeadData>
      <LeadData>
         <LeadByteCountTotal>10000</LeadByteCountTotal>
         <LeadTimeOffset>0</LeadTimeOffset>
         <LeadSampleCountTotal>5000</LeadSampleCountTotal>
         <LeadAmplitudeUnitsPerBit>4.88</LeadAmplitudeUnitsPerBit>
         <LeadAmplitudeUnits>��V</LeadAmplitudeUnits>
         <LeadHighLimit>2147483647</LeadHighLimit>
         <LeadLowLimit>268435456</LeadLowLimit>
         <LeadID>V4</LeadID>
         <LeadOffsetFirstSample>0</LeadOffsetFirstSample>
         <FirstSampleBaseline>0</FirstSampleBaseline>
         <LeadSampleSize>2</LeadSampleSize>
         <LeadOff>FALSE</LeadOff>
         <BaselineSway>FALSE</BaselineSway>
         <ExcessiveACNoise>FALSE</ExcessiveACNoise>
         <MuscleNoise>TRUE</MuscleNoise>
         <LeadDataCRC32>3059176421</LeadDataCRC32>
         <WaveFormData>
EAAQABAAEAAOAA4ADgAOAAwADAAMAAwACwAKAAkACAAHAAYABQAEAAIAAAD+//z//P/8
//z//P/+//7//v/+//3//P/7//r//P/8//z//P/5//j/9//2//n/+v/7//z/+v/6//r/
+v/8//z//P/8//v/+v/5//j/+v/6//r/+v/9//7///8AAP///v/9//z//v/+//7//v/+
//7//v/+//7//v/+//7//v/+//7//v/7//r/+f/4//v//P/9//7//f/8//v/+v/4//j/
+P/4//r/+v/6//r/+P/4//j/+P/4//j/+P/4//r/+v/6//r/+P/4//j/+P/4//j/+P/4
//j/+P/4//j/9//2//X/9P/2//b/9v/2//f/+P/5//r/+v/6//r/+v/5//j/9//2//T/
9P/0//T/9P/0//T/9P/0//T/9P/0//b/9v/2//b/9P/0//T/9P/2//b/9v/2//b/9v/2
//b/+P/4//j/+P/4//j/+P/4//j/+P/4//b/8//z//T/9P/1//b/9//4//f/9//4//X/
9v/2//f/9//1//X/9f/z//P/8//z//P/9P/2//b/9v/3//b/9v/2//X/9f/0//L/8P/z
//X/9//2//f/+P/5//r/+//8//z/+P/3//f/+P/3//f/9//4//n/+v/6//v/+v/3//f/
9//3//f/9//3//b/9//3//b/9f/1//b/+P/4//b/9v/2//b/9//3//n/9v/0//b/+f8A
AAsAGQArAEAAWQB1AJIAswDLANcA3wDcAMYAmwBqAC8A8f/K/8D/wP+7/7n/vf/A/8T/
yP/O/9L/1//g/+f/6v/w//L/9v/3//f/9//3//b/9v/1//b/9//5//r/+v/7//z//v/9
//z/+//6//v/+//8//z//f/9//3//f/9//3//P/7//3//f/+////AQD//wEAAQD//wEA
AQABAAAAAAABAAEA///+//7/AAABAAEAAgAEAAcABQAEAAMAAwAEAAQABAAGAAYABwAJ
AAwADAANAA4ADgAPAA8ADwAPABAAEAAQAA4ADgAQABMAEgASABIAEgASABYAGQAcABoA
GgAcAB0AHwAfACAAIQAhACIAJAAkACQAJAAkACQAIwAkACUAJwAlACUAJgAmACYAJgAm
ACQAJgAmACYAJgAjACEAIAAeAB4AHgAeAB8AHgAdAB0AHQAdABwAGAAXABkAGQAXABYA
FAASABEAEAANAAwACwAKAAwADAAMAAoACQAHAAUABAAHAAYABQAGAAUABQAEAAQAAgAC
AAUAAwACAAIABAAEAAMAAwABAAAAAgAGAAYABQADAAIAAgABAAMAAQABAAQABgAFAAQA
AwADAAMAAwADAAQABQAFAAYABwAIAAgABgAEAAUABQAHAAUABAAEAAQABQAFAAUABgAE
AAQABAAEAAIAAgACAAMABQAFAAUABQAEAAQABAAEAAMAAwADAAMAAgABAAEAAAD///z/
+//5//z//f/+/////v/+//7//v/9//7///8AAP///v/9//3//f/9//3//f////7//v/+
////AAAAAAEA///////////+//7//v8AAAAA///9//z//f/9//3//v/9//3//f/9//3/
/f/9//3////////////9//7//v/+//3//f/8//z//v/+//7//v/+//z//v8AAAAAAAAA
AP7//v/+//7//v/9//3//v/9//z/+//6//v//P/+/wEAAQAAAAAAAQAAAP///v/9//3/
/f/9//3/+//8//7//v/+//3//P/8//3//f/+//7//P/6//3//////wAAAQACAAMAAwAD
AAMAAgAAAP////8AAAEAAQABAAQABAAEAAMAAQAAAP3//f/7//v/+//7//z//v8AAAEA
AgABAAEAAgADAAQAAQAAAP7//P/7//v/+//4//j//P8DAAoAEwAhADEAQgBXAHEAkgCx
AMcAzwDPAMwAvACfAHQAPQABANT/xv/G/8P/wf/D/8T/xv/M/9L/2P/d/+L/6f/u//T/
/P/+/////////wIAAgADAAMAAQABAAIAAgABAAEAAQACAAAAAAAAAAAAAwADAAQABAAF
AAUABQAFAAQABQAFAAUABAADAAMAAwAGAAUACAAJAAkACwALAAsACAAIAAkACQAJAAgA
CAAKAAgABwAHAAgADwAPABAAEQAQABAADwAOABAAEAARABMAEgAQAA8ADgARABMAFAAV
ABUAFgAWABYAFgAWABgAGwAaABoAGgAaABgAGgAbABwAHAAcAB4AHwAgACEAIwAlACUA
JgAoACgAJwAmACUAJAAgACAAIAAhACUAJwAqACwAKgAqACoAKAAoACgAKAAoACYAIwAh
AB4AHgAeAB4AHwAgAB8AHwAfAB8AHgAaABkAGQAZABcAFgAUABIAEQAQAA8ADgANAAwA
DgAOAA4ADAAMAAsACgAKAAwACgAIAAgABQADAAAA/v8BAAIABgAFAAcACAALAAwACgAJ
AAYABAADAAYABQADAAQABAAFAAUABgAFAAYACgAMAAsACgAJAAoACQAIAAcABQAFAAQA
BAAHAAgACAAGAAgACQAJAAsACQAIAAgACAAHAAUAAwACAAIAAgACAAIAAwAEAAUABwAF
AAUABQAFAAQABAAEAAQA//////////8BAAEAAgACAAQAAgACAAEAAQABAAEAAQABAAAA
///+//3//v///wAA/v/+//7////9//3//f/9//3//P/8//z//v/+//3//f/7//v/+//7
//r/+v/6//z//f/9//z//P/8//v/+v/6//3//f/9//3//f/9//3//f////////////7/
/v/9//z/+f/5//j/+P/8//7//P/8//z//P/8//z/+v/6//r/+v/4//f/9//4//v//P/9
//7//P/8//3////7//r/+v/7//n/+f/5//n/+v/7//z//f/7//z//v/+//z/+//6//r/
/P/7//v/+v/4//b/+f/7//z//P/8//z//v///wAAAQD+//z/+//7//7/////////AAAA
AAAA//8BAAAA/f/9//v/+//7//v/+//8//3//f/6//n/+f/6//7/AAD+//7//P/6//n/
+f/9//j/9P/4/wEABgANABcAJQA0AEkAYQB+AKEAuwDFAMcAxgC6AJsAcgBDAAsA2P/A
/8L/w/+9/7v/vv/G/8z/0P/U/9n/3v/n/+7/9v/6//z//f/9//3//v/+///////9//3/
/v/+/////////wAAAgACAAIAAgAFAAUABgAGAAMAAwADAAMAAgADAAMAAwADAAMABAAF
AAUAAwAFAAUAAwAFAAUABQAFAAYACAAJAAgABgAFAAYACAAHAAcACAAJAAcABgAFAAcA
CAAIAAgADAAMAA0ADwAOAAwACwAKAA0ADwAQABEAEAAQAA8ADgAQABAAEgAVABQAFAAU
ABQAEgAUABUAFgAYABgAGgAbABoAGQAZABkAGgAcAB8AIAAfAB4AHQAcABoAGgAaABsA
GwAbABwAHAAaABoAGgAYABsAHAAdAB4AHAAbABsAGgAXABYAFQAVABQAEwATABMAFQAW
ABQAFQATABMAEQAQAA4ADAALAAoACQAIAAcABgAIAAgACAAGAAYABQAEAAQAAgAAAP7/
/v///////v/+/wAAAAADAAEAAAAAAAIAAgD//////f/8//3/AgADAAMAAAAAAAEAAQD/
//3//f8AAAUABQAFAAUABAADAAIAAQABAAEAAAAAAAMABAAEAAIAAQABAAAAAQADAAIA
AgACAAAA///+//7///8AAAEAAgD///7//f/9////////////AAAAAAAAAAD7//v/+//7
//v/+//8//z//v/8//z/+//7//v/+//7//v/+v/5//j/9//4//n/+v/8//z//P/9//z/
+//6//n/9//2//b/9v/4//j/9//3//X/9f/1//X/9//4//n//P/7//v/+v/6//j/9//2
//b/9//3//f/9//5//n/+f/5//n/+f/5//n/9//4//j/+P/5//n/+P/4//r/+P/2//L/
9P/2//b/9v/2//j/+P/4//j/9//3//j/+v/3//b/9f/0//b/9v/3//n/9//2//b/9//3
//f/9//3//P/8//z//P/9f/2//j/+P/2//X/9P/0//b/9f/1//T/8//y//b/+f/5//r/
+//8//z/+//6//n/9v/0//P/8//2//f/9//3//r/+v/6//n/+//6//f/9//2//X/9P/z
//X/9v/3//f/+P/3//f/+P/4//r/+P/4//r/+P/3//f/9//0//L/9v/7/wgAEwAfADMA
SABbAHUAlgCxAMMAzQDNAMIApAB/AFQAHQDn/8b/xP/G/8P/wf+//77/wv/G/8z/1P/b
/+L/6f/u//T/+P/4//n/+f/5//v//P/+/////////wAAAAD9//3//f/+/wAAAAAAAAAA
AAD//////v/////////////////+//3//////wAAAQD///3/////////AQABAAEAAAAA
AAEAAQD///7//v8AAAIAAQABAAIAAwABAAAA///9//7//v/+/wEAAgAEAAcABQAEAAQA
BAAIAAkACQAJAAgACAAHAAYABgAGAAgACwAMAAwADAAMAAgACgALAAwADgAOABAAEQAR
ABEAEgATABMAFAAWABYAFAAUABQAFAASABIAEgATABEAEQASABIAEgASABIAEAAOAA4A
DgAOAA4ADQANAAwADQAMAAsACwAIAAcABwAHAAYABgADAAMAAwADAAEAAAAAAP7//f/8
//3//P/7//r/+v/6//r/+P/2//X/9P/0//T/8v/w//D/8f/x//D/8P/u/+7/8f/v/+7/
7v/w//D/8f/x/+//7v/r/+7/7f/r/+3/7v/w//H/8//x//H/9P/2//X/9P/z//P/8//z
//P/8//z//L/8v/y//L/8f/u/+//8f/y//X/8//y//L/8v/y//H/8P/w/+7/7v/u/+7/
7P/s/+z/7f/v/+//7//v/+7/7v/u/+7/6f/p/+n/6f/q/+v/7f/u/+7/7P/s/+v/6//r
/+v/6//q/+r/6v/q/+j/6P/o/+j/5v/m/+b/5//n/+f/5//n/+j/6P/p/+r/7P/s/+v/
6//q/+n/6P/n/+T/5P/k/+b/5//n/+b/5v/p/+n/6f/q/+r/6f/o/+f/6f/p/+n/6f/n
/+f/5//n/+n/6v/q/+r/6f/p/+j/6P/n/+b/5f/k/+j/7P/r/+r/6f/o/+r/6v/q/+r/
5v/l/+X/5v/m/+b/5v/m/+j/6P/p/+v/5//m/+b/5//p/+n/6f/p/+n/6f/p/+n/6f/q
/+z/7P/u/+3/7P/s/+v/6f/o/+b/4v/g/+P/5f/o/+r/7P/u/+7/7f/s/+v/7P/q/+n/
6f/q/+v/6//r/+7/7v/u/+3/7f/s/+n/6f/n/+f/5//n/+X/5v/n/+f/6P/n/+f/6P/q
/+z/6v/q/+z/6v/p/+n/5//m/+T/6P/t//j/BwAXACcAPgBdAH8AogC/ANEA1QDXANAA
sAB/AEQABwDT/7r/tv+0/6//r/+v/7D/tP+4/77/xv/N/9L/2f/i/+L/5v/q/+v/6//r
/+z/7P/t/+3/6//r/+z/7P/t/+3/7f/u//D/8P/w//D/7//v//D/8P/t/+3/7f/t//D/
8f/x//H/8f/x//L/8//1//P/9f/1//T/9f/0//P/8P/w//H/8f/y//L/8//2//b/9f/1
//b/+v/5//n/+f/5//r/+v/6//z//P/9///////+//7//v8AAAEAAQABAAMABAAEAAQA
AgACAAQABwAHAAYABQAEAAQACAALAA4AEAAQABIAEwASABEAEQARABEAEgAUABQAFgAW
ABYAFgAWABYAFgAXABcAFwAYABgAFwAWABUAEgASABIAEgASABAADwAPAA4ADwAQABEA
EwARAA8ADgANAAsACgAGAAUABgAHAAYABgAHAAYABgAGAAQAAgAAAP7//P/8//z/+v/6
//n/+P/4//j/9v/0//T/+f/7//z//v/8//r/+//3//T/9P/2//b/9//3//X/9P/y//b/
9v/1//b/9v/3//f/+f/3//f/+v/6//n/+P/3//f/9//3//f/+P/5//n/+v/9//7//v/8
//r/+//7//3//P/6//n/+P/6//n/+P/4//n/+v/7//z/+v/6//r/+//6//n/+P/3//b/
9v/2//b/9v/3//j/+f/4//f/9//2//j/9v/2//X/8//z//P/8//1//b/9//4//T/9P/0
//T/8v/y//L/8//1//X/9f/1//X/9P/0//T/9P/0//P/8//1//X/9f/1//L/8v/y//T/
9//3//b/9v/1//P/8f/w//P/8//z//P/8//z//P/8//x//H/8f/x//H/8v/y//L/8f/x
//D/8P/y//L/8v/y//L/9P/2//X/9P/z//L/9P/0//T/9P/z//P/9P/2//T/9P/0//T/
8//y//L/8//y//L/8//1//P/8//z//P/8f/x//H/8f/z//T/9v/2//P/8f/v/+7/7//v
//D/8P/v/+7/8v/1//b/9v/2//b/9f/1//X/9f/3//b/9v/3//b/9//3//f/9v/2//b/
9f/1//T/8f/x//H/8f/x//H/8//0//X/9f/y//H/8f/y//L/9P/y//L/8//y//L/8//3
//b/9P/0//n/AgANABsAJwA4AE8AbQCQALEAyQDTANcA1AC8AJEAYAApAO3/xv+8/8D/
vf+3/7n/vP++/8L/yP/M/9X/4P/r//D/9P/4//n/+f/4//f/9v/2//f/9//1//X/9v/2
//b/9//4//r/+P/4//j/+P/3//f/+P/4//f/9//3//f/+P/5//n/+f/5//n/+v/7//3/
+//9//3/+//9//3//f/+//7//////////v/+/wAAAAD/////AAAFAAMAAgABAAEAAgAC
AAIABAAEAAUABwAHAAYABgAGAAoACwALAAsACQAKAAoACgAMAAwADgARABQAFAAUABQA
EAASABMAFAAVABYAGQAbABgAFwAXABcAGAAaAB0AHgAgACAAIAAgABwAHAAcAB0AHwAf
ACAAIAAiACIAIgAgAB4AHgAeAB4AHgAdAB0AHAAZABgAFwAXABcAFwAYABkAGAAYABUA
FQATABMAEQAQAA8ADgAOAA4ACwAKAAkACAAIAAgACAAGAAgABwAGAAYABgAEAAIAAgAF
AAUABAAEAAIAAgAFAAMAAAAAAAIAAgAEAAUABAAEAAIABgAGAAUABAAEAAUABQAHAAUA
BQAIAAgABwAGAAUABQAFAAUABQAHAAcABgAGAAgACgALAAoACQAJAAgACQAIAAYABQAE
AAYABwAIAAoACAAIAAgACAAGAAYABgAHAAYABQAEAAMAAwAEAAUABgAEAAUABgAHAAYA
BQAFAAQABAACAAIAAQABAAEAAQABAAMABAAFAAYAAgACAAIAAgACAAIAAgADAAEAAQAB
AAEAAgACAAMABAACAAIAAQABAP///////////P/8//z//v8AAAEAAQACAAQAAwACAAIA
AQABAAEAAQABAAEAAQABAAEAAQABAAEAAQACAAIAAgD//////v/+/wIAAgAAAAAAAgAE
AAQABAAEAAIAAgACAAIAAgABAAEAAgABAAAA///+////AAACAAUAAQAAAAAAAQABAAEA
AQABAP///////////v/+/////v8AAAEAAgAEAAIAAQABAAAA/P/6//3///8BAAIAAwAE
AAYABwAIAAkACAAGAAUABQAFAAUABAADAAMAAgABAP//AQAAAP3//f8AAAEAAgADAAEA
AgADAAMA///9//z//P8AAAIAAAAAAAIAAAD/////BQAAAPz//v8DAAwAFQAfAC0AQgBZ
AHEAkACzAMsA1QDTAMoAsgCNAGAALQDz/8z/xP/I/8f/w//B/8L/yP/O/9L/1v/d/+j/
8//2//j/+v/8//3//f/9//7//v//////AQABAAIAAgABAAEAAQACAAIAAgACAAIAAwAD
AAQABAAFAAUABQAFAAUABQAEAAMABQAFAAYABwAFAAMABQAFAAcACQAJAAkACAAIAAkA
CQAHAAYABgAIAAgABwAHAAgADQALAAoACQAJAAoACgAKAAoACgALAA0ADgAOAA8AEAAR
ABEAEAAPABEAEgASABIAEAAQABIAFQAYABgAGAAYABcAGgAcAB4AHQAcAB0AHQAdAB0A
HgAfAB8AIAAiACIAJAAkACQAJAAgACAAIAAhAB8AHwAgACAAIAAgACAAHgAfACAAIQAi
ACAAHwAfAB4AGwAaABkAGQAaABkAGQAZABkAGAAUABMAEQARAA8ADgAOAAwACwAKAAoA
CgAKAAoACAAIAAgABgAGAAUABAAEAAIAAAD+//7/AQABAAAAAAAAAAAAAwABAAAAAAAC
AAIA//////3//P/+/wIAAgABAAIAAgADAAMAAgD///7/AAABAAEAAQABAAEAAQABAAEA
AAD///3//P8AAAIAAwACAAEAAQAAAAEAAgACAAMABAABAP///f/8//7//v/+//7//v/+
//7///////////////z//P/8//z/+v/7//z//f/6//n/+f/4//r/+P/4//f/9//3//f/
9//2//b/9v/2//b/9v/2//b/9v/2//b/9//1//X/9f/1//X/9P/0//T/8v/y//H/8f/z
//P/8//z//L/8v/y//T/9//3//b/9v/1//P/8f/w/+//7//v/+//7f/t/+3/7f/v/+//
7//v//D/8v/z//T/8f/x//D/8P/u//L/8v/w//T/8//y//H/8P/w//D/8P/w/+7/7f/t
/+7/7v/u/+7/7v/t/+z/7P/t/+v/6v/q/+v/7f/t/+3/7f/s/+3/7v/v/+3/7v/w//D/
7//t/+v/6v/s/+v/6//q/+j/5v/p/+v/7//w//H/8v/w/+//7v/t/+7/7P/r/+v/7f/v
//D/8f/v/+7/7f/r/+j/5v/i/+H/4v/j/+T/5f/m/+j/6v/r/+j/5//n/+j/6v/s/+r/
6v/q/+j/5//n/+P/5P/o/+j/6//2/wMADwAfADIASQBnAIwAqwC/AMUAwwC4AKIAewBI
AA0A0/+0/67/sP+x/6//qf+o/6r/sP+4/77/wf/K/9P/2P/e/+T/5P/l/+X/5f/k/+T/
5f/l/+X/5f/m/+b/5P/j/+L/4v/j/+T/5f/m/+X/5f/m/+b/5//n/+f/5//o/+n/6f/p
/+b/5f/l/+X/4//h/+P/4//k/+f/6P/p/+j/6P/p/+n/6//q/+r/7P/r/+n/6P/o/+3/
6//q/+n/6v/s/+3/7v/v/+7/7v/v/+3/7P/s/+z/7//x//L/8//x//L/8v/y//D/8P/y
//X/+f/6//v//P/6//z//f/+//3//P/9//3//v///wEAAwACAAIAAwACAAIAAgACAAIA
AQACAAMABQAFAAUABgAGAAQABAAEAAIA///+//3//P/9//3//v/+//3//P/7//v//P/7
//v/+//6//r/9//3//T/8//w/+7/7v/u/+//8P/v/+7/7f/s/+r/6v/q/+j/6v/p/+j/
6P/o/+b/5P/k/+P/4//i/+L/4P/g/+P/4f/h/+L/5f/m/+b/5//m/+b/4//m/+X/4//i
/+L/4//j/+b/5f/m/+r/7f/t/+3/7f/x//H/8f/x//H/8f/w//D/7//w//D/7v/v//H/
8v/1//P/8v/y//L/9P/z//L/8v/y//L/8v/y//D/8P/w//H/7//v/+//7//u/+7/7v/u
/+z/7f/u/+//7P/r/+v/6v/s/+r/6v/p/+r/6//s/+3/7P/s/+z/7P/q/+r/6v/q/+z/
7P/s/+3/7//v/+//7//t/+z/7P/s/+7/7v/t/+3/7f/t/+3/7f/r/+r/6f/q/+3/7f/s
/+z/7P/r/+r/6v/t/+3/7f/t/+v/6//r/+v/7P/t/+7/7//t/+7/7v/u/+z/6//p/+j/
7P/s/+z/7P/s/+z/7v/u/+7/7v/s/+v/6//s/+z/7P/s/+z/6v/q/+v/7f/r/+r/6v/r
/+z/7f/u/+//7f/t/+3/7f/t/+7/8P/w/+7/7f/s/+z/7P/r/+v/6v/m/+T/5//p/+z/
7v/w//L/8f/x//H/8f/w/+7/7f/t//D/8f/x//H/8v/y//L/8f/x//D/7f/t/+//7//v
/+//7f/u/+//7//w/+//7//w//D/8v/w//D/8v/w/+//7//t/+7/8P/w//P/+v8DAA8A
HwAyAEsAZwCKALEAywDVANcA0gDAAJ8AdAA7APf/yP+6/7j/tf+x/7H/tP+6/8L/yP/O
/9P/1v/b/+L/6P/s//H/8//0//X/8//y//L/8f/x//H/8v/y//L/8//0//b/9v/2//b/
9v/3//f/+P/4//X/9f/1//X/9v/3//f/9//3//f/+P/5//n/9//5//n/9//5//n/+f/4
//j/+f/5//r/+v/7//7//v/9//3//v8BAP///v/9////AAAAAAAAAQAAAAAAAQACAAIA
AwAEAAQABQAFAAUABwAIAAgACAAGAAYACAALAA4ADgAOAA4ADgAQABEAEgARABAAEQAR
ABQAFQAXABkAFwAYABoAGgAaABoAGgAaABYAFgAWABcAGAAZABsAHAAaABoAGgAYABYA
FgAWABYAGAAXABcAFgAXABYAFQAVABMAEQAQAA8AEAAQAA0ADQAPAA8ADQAMAAoACAAH
AAYAAwACAAEAAAAAAAAAAAD+/wAA///+//7//v/8//r/+v/9//3//P/8//v/+v/8//n/
+P/4//r/+v/5//n/9//2//j//P/8//v/+v/6//v/+//5//f/9//6//3//f/9//3//P/7
//r/+f/7//v/+v/6//3//v/+//z//v//////AQD///7//v/+//7//f/8//z/+v/6//r/
+v/5//r/+//9//v/+//7//v/+v/6//r/+v/5//n/+f/5//n/+f/6//r/+v/4//j/9//3
//f/9//3//r/+v/6//r/9v/2//b/9v/2//b/9v/3//X/9f/1//X/8//y//L/8v/1//b/
9v/3//X/9f/1//X/9P/0//T/9v/1//X/9P/0//b/9f/0//T/9//3//f/9//3//f/9//3
//X/9f/1//X/8//0//T/9P/2//f/9//4//j/9v/2//b/+P/4//j/+P/4//j/+P/4//j/
9P/z//P/9P/0//T/9P/0//b/9v/3//n/+f/4//j/+f/3//f/9//3//P/8//z//P/9P/2
//n/+v/6//n/+P/4//b/9f/1//T/8v/w//P/9f/4//r//P/+/////////////P/6//n/
+f/4//n/+f/5//z//P/8//v/+//6//f/9//5//n/+f/5//f/+P/5//n/+v/5//n/+v/6
//z/+v/6//r/+P/3//f/+f/4//T/9P/9/woAEwAdACsAOgBPAG0AjgCxAMcAywDHAL4A
pgCDAFwAKwDv/8T/vv/C/73/uf+7/7z/vv/E/8z/1P/b/+L/5//s//L/9v/6//v/+//7
//r/+v/7//v/+//7//z//P/7//v/+//8//z//P/8//z//f/9//7//v/7//v/+//7//r/
+//7//v//f///wIABQACAP//AAD//wAAAwAEAAUAAgACAAMAAwADAAIAAgAEAAQAAwAD
AAQABQADAAIAAQADAAQABAAEAAYABgAHAAkACQAIAAgACAAIAAkACQAJAAoADAANAA4A
DgAOABAAEwAUABQAFAAUABAAEgATABQAFAAUABYAFwAZABkAGgAbABsAHAAeAB4AIAAg
ACAAIAAcABwAHAAdABsAGwAcABwAHQAeAB8AHgAeAB4AHgAeABwAGwAbABoAGwAaABkA
GQAaABkAGQAZABoAGgAXABcAFgAVABIAEAAPAA4ADgAOAA0ADAALAAoACgAKAAoACAAI
AAcABgAGAAQAAgAAAAAABAAFAAUABgADAAIABAABAAMABAAHAAgABAADAAAA/v/+/wIA
AgABAAAAAAABAAEAAwABAAEABAAEAAMAAgABAAUABQAFAAUABQAFAAQABAAEAAQAAwAA
AAAAAQABAAMABAAEAAUABgAEAAMAAgACAAAAAAAAAAAA/v/+//7///8AAAEAAgADAAAA
AAAAAAAA/P/7//r/+f/8//3///8AAP///P/7//n/+f/5//n/+f/6//r/+v/6//j/+P/4
//j/9//2//X/9f/2//f/+P/5//j/9v/1//T/8v/y//H/8f/y//P/9P/1//b/9v/2//j/
+P/3//X/9P/0//P/8v/y//P/8//z//P/8f/x//H/8f/x//H/8f/x//P/9P/0//T/8f/x
//D/8P/u/+z/7P/u//H/8v/z//T/8//y//H/8P/u/+3/7f/u//D/8P/w//D/7v/u/+//
8f/t/+z/7P/t/+3/7f/t/+3/7f/t/+3/7f/s/+z/7f/s/+3/7f/t/+7/7f/r/+r/6P/o
/+b/6f/r/+3/7v/v//D/8//z//P/8//v/+z/6v/p/+r/6//r/+v/7v/u/+7/7f/r/+r/
5//n/+X/5f/l/+X/5f/m/+f/5//l/+P/4v/i/+f/6v/p/+r/7P/q/+n/6f/l/+b/5v/m
/+n/8v/9/wcAGwAwAEUAYQCEAKMAswC3ALsAsgCYAG8AQAAHANH/rv+s/67/q/+p/6f/
pP+o/7L/uP+8/7//xv/N/9L/2P/g/+L/4//j/+P/4//i/+L/4f/h/+H/4v/i/+L/4//k
/+b/6P/o/+j/6P/o/+f/5//m/+P/4//j/+P/5P/l/+X/5f/j/+P/5P/l/+X/4//l/+X/
5P/l/+T/4//i/+L/4//j/+X/5P/k/+b/5P/j/+P/5P/l/+P/4v/h/+T/5v/n/+j/6v/q
/+v/7f/s/+r/6f/o/+z/7f/t/+3/7f/u/+7/7v/t/+z/7f/v//D/8P/w//D/8P/y//P/
9P/0//T/9v/3//X/9f/2//f/9v/2//f/9v/4//j/+P/4//b/9v/2//f/9f/1//b/9v/2
//b/9v/0//L/8v/y//L/8//z//T/9P/x//D/7//v/+7/7f/t/+3/7f/s/+j/5//n/+f/
5f/k/+P/4v/i/+L/4f/g/9//3v/c/9z/3P/a/9r/2f/Y/9j/2P/W/9T/1P/V/9X/1P/U
/9T/1P/X/9X/0v/S/9T/1P/V/9X/0//S/9L/1v/W/9X/1v/W/9f/1//W/9P/0v/U/8//
0f/X/w==
         </WaveFormData>
      </LeadData>
      <LeadData>
         <LeadByteCountTotal>10000</LeadByteCountTotal>
         <LeadTimeOffset>0</LeadTimeOffset>
         <LeadSampleCountTotal>5000</LeadSampleCountTotal>
         <LeadAmplitudeUnitsPerBit>4.88</LeadAmplitudeUnitsPerBit>
         <LeadAmplitudeUnits>��V</LeadAmplitudeUnits>
         <LeadHighLimit>2147483647</LeadHighLimit>
         <LeadLowLimit>268435456</LeadLowLimit>
         <LeadID>V5</LeadID>
         <LeadOffsetFirstSample>0</LeadOffsetFirstSample>
         <FirstSampleBaseline>0</FirstSampleBaseline>
         <LeadSampleSize>2</LeadSampleSize>
         <LeadOff>FALSE</LeadOff>
         <BaselineSway>FALSE</BaselineSway>
         <ExcessiveACNoise>FALSE</ExcessiveACNoise>
         <MuscleNoise>TRUE</MuscleNoise>
         <LeadDataCRC32>4184472527</LeadDataCRC32>
         <WaveFormData>
JAAkACQAJAAkACQAJAAkACMAIgAhACAAHQAcABsAGgAYABgAGAAYABYAFAASABAAEAAQ
ABAAEAARABIAEwAUABEAEAAPAA4AEAAQABAAEAANAAwACwAKAA0ADgAPABAADgAOAA4A
DgAQABAAEAAQAA8ADgANAAwADgAOAA4ADgARABIAEwAUABEAEAAPAA4AEAAQABAAEAAQ
ABAAEAAQAA4ADgAOAA4ADgAOAA4ADgAMAAwADAAMAA0ADgAPABAADgAOAA4ADgANAAwA
CwAKAAwADAAMAAwACgAKAAoACgAKAAoACgAKAAoACgAKAAoACAAIAAgACAAIAAgACAAI
AAgACAAIAAgABgAGAAYABgAGAAYABgAGAAcACAAJAAoACgAKAAoACgAJAAgABwAGAAUA
BAADAAIABAAEAAQABAAEAAQABAAEAAYABgAGAAYABAAEAAQABAAEAAQABAAEAAQABAAE
AAQABgAGAAYABgAEAAQABAAEAAYABQAFAAMAAQAAAAAAAQAEAAQABAAEAAMAAwACAAEA
AQABAAIAAgAAAAAAAAD///7//v8AAAAAAgACAAQABAACAAEAAQABAAEAAQABAAAA/v8A
AAMABAAEAAQABAADAAcACAAJAAgABQADAAMAAwACAAIAAgACAAQABQAFAAQAAwAAAAAA
AAAAAAEAAQABAAEAAQABAAEAAAAAAAAAAQAAAAAAAAAAAP//AAD//wEA/v/5//f/9//4
//3/BQAJABAAGwApADgASwBfAHAAfgCKAIgAfwBwAFgANwAcABYAEAACAPn/9f/y/+//
7//w/+//8P/1//r//f///wAA//////7//v/8//z//P/8//3//v/9//7/AAABAAIAAgAB
AAAA///+/wEAAQABAAAAAAAAAAAAAQABAAEAAAAAAAEAAQABAAEAAwADAAMAAwABAAIA
AwADAAEAAAAAAAAAAQABAAIAAgACAAIAAgACAAIAAgABAAEAAQACAAIAAgACAAMAAwAE
AAcACAAJAAsADAALAAoACQALAAsADAAMAAwADAANAA0ADgAPABAAEAARABMAFQAWABcA
FwAXABgAGgAbABwAHAAeACAAIAAgACAAIwAjACIAJAAkACQAJAAjACQAJgAmACYAJgAm
ACYAJgAlACUAJQAkACIAIAAfACAAIAAhACEAHgAeAB0AHQAaABkAFgAVABcAFwAXABUA
EgARABAAEAAMAAwADAAJAAsACwALAAsACQAIAAcABwAIAAcABgAHAAcABwAHAAYABgAG
AAYABgAEAAQABAAFAAUAAwACAAIABAAFAAUABQADAAMAAwADAAMAAgACAAMABAAFAAUA
BQADAAQABQAFAAYABgAGAAYABAAGAAYABgAFAAUABQAFAAQABAADAAMABAAEAAMABAAE
AAQABAAEAAMAAQAAAP//AQACAAMABAADAAMAAwADAAIAAgACAAEA//8AAAAA///9//3/
/f/8//3//v///wAA/v/+//3//f////////////7//f/8//v/+//8//z/+v/6//v//f//
///////+//7//P/6//r/+//9//3//v/+//7//f/8//r//P/7//v/+f/7//v/+//7//r/
+v/5//n/+v/6//v//f/9//z/+//6//r/+f/5//n/+//7//v/+//7//r/+v/7//z//f/+
//3//P/6//n/+P/5//n/+v/6//r/+f/4//r/+v/7//v//P/7//z//v/9//z/+//6//v/
+v/6//z/+//6//n/+v/6//j/9//3//j/+f/6//v/+v/4//r//f/9//3//f/9////AAAA
AAAA/v/9//v/+//7//z//P/8//7//v///////f/7//f/9v/2//b/9//3//n/+f/5//n/
+v/6//v//P/8//z/+//6//j/9//2//X/9f/y/+//8f/z//b/+f///wUACgATAB8AMABD
AFMAXgBkAGwAcABvAGYAUAAxABYADgAKAP7/9f/v/+r/5f/j/+b/5//o/+n/7v/z//f/
/P/7//v/+v/6//r/+v/6//r//P/8//r/+v/5//n/+f/4//b/9v/2//b/+P/5//r/+v/8
//z//P/9//v/+//6//r/+P/3//b/9f/4//n/+v/7//v//P/9//3/+//6//r/+v/5//n/
+v/6//r/+v/6//r///8AAAAAAQAAAAAA///+//7//////wAA/v/+//7///8DAAMAAwAD
AAMAAwAEAAQABgAGAAcABwAIAAkACgAKAAkACQAJAAgACwALAAsADAAQABEAEgASABIA
FAAUABQAEgAVABUAFAATABIAEQAQABMAFgAaABwAHAAcABwAHAAaABkAGQAZABYAFAAS
ABEAEwASABIAEQARABIAEgATABAADwAMAAsACwALAAsACQAGAAUABAAEAAIAAgACAP//
AAABAAIAAwABAAAA/////wEA///9//3/+//5//f/9P/2//j/+v/8//3//v///wEAAAD9
//v/+v/4//n/+f/5//n/+f/5//n/+v/6//v//f/+//////////7//v/+//3/+v/6//r/
+v/6//z//P/8//3//f/9//3//v/+//3//f/7//r/+P/4//r/+v/6//r/+//7//z//f/8
//z//P/8//v/+//7//v/+P/4//j/9//5//r/+v/5//n/+f/5//j/+P/4//j/+P/2//b/
9f/1//f/9//3//f/9//3//f/9//1//b/9v/0//X/9f/2//f/9//3//b/9v/2//T/9P/1
//X/9f/2//b/9//3//f/9v/0//P/8//x//T/9f/2//f/9v/2//X/9f/3//b/9v/3//f/
9v/1//T/9P/z//P/8//1//f/9//0//T/9P/0//T/9P/0//P/8//z//P/8v/y//X/9v/2
//b/9v/2//f/9//3//X/9f/2//T/9P/0//T/9P/0//X/+P/2//b/9v/4//b/9P/z//P/
9f/1//X/9f/0//L/9P/3//b/9//4//n/+//8//z//P/4//f/9f/1//f/+P/4//j/+P/4
//n/+f/6//n/9v/2//X/9P/0//P/9f/1//X/9f/1//T/9P/0//f/+P/4//j/9//1//P/
8f/1//D/6//t//H/8v/z//f/+/8CAAkAFQAkADkATQBWAFwAZgBsAGkAXgBOADUAFgAI
AAYA/v/z/+v/6P/n/+f/5v/n/+j/6//u//P/9//6//n/+f/4//j/9v/2//b/9v/2//b/
9P/0//b/9//4//j/+P/4//j/+P/7//v/+//6//j/+P/4//n/9//3//b/9v/5//n/+f/5
//n/+f/5//n/9//4//n/+f/6//r/+//8//r/+f/5//j/+v/6//r/+v/6//r/+f/5//n/
+v/6//r//P/9//3//v/9//z/+//7//7///8AAAEAAAD//////v8AAAAAAQABAAIAAwAE
AAQAAgADAAQABAAHAAcABwAIAAkACQAJAAgACwAOAA8AEAAPABEAEAAOAA4ADgAOAA4A
DgAOAA8ADgAOAA4ADgAOAA8ADwAQABEAEQAQAA8ADwAOAAwACwAJAAgACAAHAAcABwAH
AAUABQAFAAUABQADAAAA///+//7//P/8//z/+f/5//n/+f/5//v/+v/5//n/+f/3//X/
9f/1//X/9f/0//b/9v/2//b/9v/2//b/9//1//P/8v/y//T/9f/1//X/9f/1//X/9f/z
//L/8v/z//X/9//4//n/9v/2//b/9f/0//T/9P/0//b/+P/4//j/9f/1//X/9f/4//j/
9//3//X/9P/y//L/9v/2//b/9v/0//P/8//z//T/9P/0//T/9P/1//b/9//0//T/9P/z
//P/9P/0//P/9f/1//X/9P/y//L/8v/y//D/8P/v/+//8P/x//L/8//1//X/9f/1//T/
9P/z//D/7//v//D/8f/x//H/8P/w//D/7v/u/+//8f/x//L/8v/z//P/8//y//L/8f/x
/+//7//v/+//7//x//L/8v/z//P/8v/y//P/8v/y//L/8v/0//P/8//z//X/9f/z/+//
8P/y//L/8v/y//T/9P/z//P/8v/z//P/9P/0//T/8//y//T/9P/1//X/9f/z//P/9P/0
//T/9P/0//H/8P/w//L/8//0//X/+P/2//T/8//z//X/9f/1//X/9v/0//b/+f/6//v/
/P/9//v//P/8//z/+P/3//X/9f/3//j/+P/4//r/+v/7//v//P/7//j/+P/3//b/9v/1
//b/9//4//n/9//2//b/9v/5//r/+v/6//r/+f/4//f/+f/0//H/7//z//j//f8DAA0A
FAAZACcAOgBLAFsAaAB0AHYAcgBrAGAASAApABYAFAAQAAQA+//z/+z/6f/p/+r/7f/y
//P/+P/9/wEABAAEAAMAAQAAAAEAAgADAAQABAAEAAIAAgAAAAEAAgACAAQABAAEAAQA
BQAFAAUABAAEAAQABAAFAAUABQAEAAQABwAHAAcABwAFAAUABQAFAAUABgAHAAcABwAG
AAYABgADAAMABAAEAAUABgAHAAgACQAIAAYABQADAAQABAAEAAcACQAKAAwACgAKAAoA
CwANAA0ADQANAAsACwAMAAwADgAOAA8ADwAQABEAEgASABAAEQASABIAFAAVABYAGAAY
ABkAGgAaABwAHgAeAB4AHAAfAB8AHgAeAB4AHgAeAB0AHgAgACAAHwAgACEAIgAgAB8A
HwAfAB8AHgAdAB0AHQAcABwAGwAYABgAFwAXABYAFQASABEAEQARABEADwAQAA8ADgAO
AA4ADgAOAAsACQAJAAkACQAJAAgABwAHAAcABQADAAMAAwADAAMAAgACAAIAAgACAAIA
AgACAAMABQADAAIAAgABAAEAAAD//wEAAQABAAEAAgACAAMABQAEAAUABQAFAAUABgAH
AAcABAAEAAQABAACAAQABAAEAAQABQAGAAcABgAGAAUABQAFAAQAAgACAAIAAgACAAIA
AgABAAEAAQAEAAQABAAEAAMAAwADAAMAAgACAAIAAQABAAIAAgABAAEAAQABAAAAAgAC
AAIAAgACAAIAAQABAP///////////f/9//3//f/9//7//v/8//z//f///wEAAQABAAAA
AAD+//z//P/9//z/+//7//r//f/9//3//P//////AAD///7//f/8//v//v/+//3//f/7
//r/+v/7//7//v/+//7//v/9//3//f/8//v/+v/5//v//v/8//z//P/8//7//v/9//3/
+//7//r/+v/5//r/+v/6//z//P/9//3/+//5//n/+v/8//z//P/8//v/+v/6//z//v/+
//7/AAAAAP7//f/9//v/+//7//v/+P/2//j/+//+////AAABAAAAAAD///7//v/9//v/
+//7//z//P/8//7//v///////v/9//r/+v/4//j/+f/5//n/+f/5//n/+f/4//j/+P/7
//z//P/8//z/+//6//n/9//0//H/7//x//b//f8DAAkAEgAhADEARABZAGkAcgB+AIgA
hgB3AGAAQgAnABgAEgAKAPz/8//t/+b/5f/l/+T/6f/u/+//9P/5//n/+P/7//v/+v/6
//r/+v/6//r/+v/6//j/+P/6//v//P/8//z//P/8//z//P/7//r/+P/4//j/+P/5//r/
+//7//z////////////9//3//f/9//z//P/8//v/+//6//r/+v/6//v//f/+//z//P/8
//z/AAAAAP///////wAAAAAAAAIAAwADAAQAAgACAAIAAwAFAAUABQAFAAcABwAIAAgA
BgAGAAcABwAJAAkACQAIAAsADQAPABAAEwATABMAFAAVABUAFQAUABIAFAAUABQAFQAZ
ABoAGgAaABoAGgAaABkAGgAcABwAGgAaABoAGgAaABkAGQAZABkAGAAXABcAGgAaABsA
GwAXABYAFAATABAADwAMAAsADQANAA0ACwALAAsACwAMAAgACAAIAAUAAwADAAMAAwAB
AAAA/////////f/7//v///8BAAMABAABAAAA///+//z//P/8//3////9//z//P/8//3/
/f/9//3//f/9//3//f/8//z//f/8//3//f/9//z//P/8//v/+//8//3//v/+/wAAAAAA
AP///////////v/+//3//f/9//z/+v/6//3//v///wAA///9//z/+//6//r/+v/6//n/
+f/5//n/+f/6//v/+//5//r/+v/5//v/+//7//r/+P/4//j/+P/5//r/+v/7//n/+f/5
//n/9//3//f/9//3//j/+P/2//f/9//4//n/9//3//b/9v/3//b/9//5//j/9//3//b/
+P/5//r/+v/5//f/9v/z//f/9//3//f/9v/2//X/9f/1//T/9P/1//b/9v/2//b/9P/z
//P/8//z//P/8//z//X/+P/6//n/+P/3//b/9v/2//X/9f/0//X/9f/2//X/9v/2//b/
9P/0//X/9f/2//X/9v/4//b/9v/2//b/8//y//L/9P/2//b/9v/4//f/9P/y//H/8v/z
//T/9f/1//T/9//7//n/+f/5//n/9//4//j/+P/5//n/+P/5//j/+P/3//b/9v/2//f/
9//2//X/8v/y//L/8v/z//P/8//z//P/8//z//L/8v/y//P/9P/0//T/9P/z//L/8f/3
//L/7//t/+3/8v/1//n//f8CAAsAGwAuAEMAVwBkAHAAeAB2AG0AYABKACkAEAAKAAYA
+v/v/+n/5v/h/+H/4P/h/+T/7f/2//f/9//6//r/+f/3//b/9P/0//T/9P/0//T/8v/y
//T/9f/2//b/9P/0//T/9P/1//X/9f/0//T/9P/0//X/9//3//b/9v/1//X/9f/1//f/
9//3//f/9//4//n/+f/7//r/+v/6//f/9//4//j/9v/2//b/9v/6//r/+f/5//f/+P/4
//j/+v/7//v//P/8//z//P/9/////////////f/9//7//v///wAAAgADAAYABwAIAAgA
BwAHAAcABgAKAAsADAAOAA8ADwAPAA4AEAASABIAEgAUABcAFwAWABQAFAAUABQAFQAW
ABgAGAAWABYAFgAWABYAFQAVABUAFgAWABYAFwAWABQAEwARABIAEgARABEAEAAPAAwA
CwAJAAkACQAHAAgABwAGAAYAAgACAAIA//8BAAEAAQABAAEAAAD////////9//v/+//+
////AAAAAP7//v/+//7//P/8//z//f/+//3//f/+//7//////////f/9//3//f////7/
/v/////////+//3/+//8//3//f/8//z//P/8//3/AAABAAIAAAD///7//f/8//z/+//7
//3//v/+/wAAAAAAAAAAAAD+//3//f/9//3//P/7//r//P/9//7///8AAAAAAAD///7/
/v/9//v//f/9//3//P/6//r/+v/6//v//P/8//3/+//7//v/+//7//v/+//7//v//P/8
//r/+v/7//3////9//3//P/8//r/+P/4//n/+P/3//f/9v/4//n/+v/6//z/+//7//n/
+//7//v/+//6//r/+f/5//n/+P/4//n/+v/6//r/+v/4//f/9//3//n/+//7//n/+v/8
//z//P/8//r/+v/5//n/+f/5//j/+P/4//j/9//2//f/+P/6//v/+//5//n/+v/4//j/
+P/4//f/9v/2//j/9//2//X/9v/4//j/+f/7//n/+f/5//n/9v/0//b/+f/6//v//P/9
//7/AAABAAIAAAD///3//f/7//z//P/8//v/+v/6//n/+v/5//b/9v/5//r//P/9//v/
+//7//v/+P/2//X/9P/3//j/+P/4//j/9//2//X/+//2/+//7//x//T/9//5////BgAR
ABsALABDAFcAZABqAHAAbgBlAFgARAAlAA4ACAAGAP7/8//p/+T/4//l/+L/4//o/+//
9v/3//n/+v/6//n/9//2//b/9v/2//b/9//4//f/+P/2//f/+P/4//j/+P/4//j/+f/5
//n/+P/6//r/+v/7//r/+f/3//b/9//3//f/9//3//f/9//3//n/+v/7//v//f/8//z/
/P/5//n/+v/6//j/+P/4//j//P/8//v/+//7//z//P/8//z//f/9//7/AAAAAAAAAQAC
AAEAAAD//wEAAQACAAIAAgACAAMAAwAIAAkACgAKAAwADQAOAA4ADgANAAwADAAOAA8A
EAAQABIAFAAUABQAFgAZABkAGAAWABYAFgAWABQAFAAVABQAEwAUABUAFgAYABcAFwAX
ABcAFgAVABUAEwASABIAEQASABIAEQARAA4ADQAKAAkACQAJAAkABwAIAAcABgAGAAQA
BAAEAAEAAQABAAEAAQABAAAA/////////f/7//v//f/9//3//P/8//z//P/8//z//P/8
//3/+//5//j/+P/5//v//P/9/////////////v/8//v/+//8//3//f/9//v//P/9//3/
+//6//n/+P/7//7///8AAP7//f/8//v//f/+//7////9//z/+v/6//r/+v/6//r//P/7
//v/+//8//z//P/8//n/+f/5//n/+f/6//v/+//5//r/+v/5//v/+//7//r/+v/6//r/
+v/6//r/+f/5//n/+f/5//n/+f/5//n/+f/3//j/+P/2//f/9//4//n/9v/1//P/8v/1
//T/9f/3//X/9f/2//b/+P/5//r/+v/4//f/9//1//f/9//3//f/9v/2//X/9f/3//b/
9v/3//r/+v/6//r/+P/3//f/9//3//n/+f/5//z/+//6//n/+P/4//j/9//3//f/9//2
//b/9//4//j/+P/2//b/9//3//f/9f/1//b/9v/2//b/9v/2//b/9//6//j/+P/4//r/
+v/4//f/9//5//n/+f/5//b/9P/2//n/+//9////AQD+//7//f/8//z/+//5//n/+//8
//z//P/6//r/+//7//n/9//z//L/9P/0//X/9f/4//n/+v/7//r/+P/3//b/9//4//j/
+P/4//f/9v/1//H/8v/x/+//7//0//v///8DAAwAFQAhADgATwBfAGgAcAB0AHgAcQBi
AEYAJQAUAA4ACAAAAPf/7f/k/+H/4f/k/+X/5v/r//L/9f/7//z//P/7//n/+P/4//j/
+P/4//r/+v/4//j/9//3//f/9v/3//j/+f/6//n/+f/5//j/+v/6//r/+//9//3//P/8
//r/+f/4//f/9f/1//X/9f/4//r//P/9//v/+v/6//r/+//7//z//P/6//r/+v/6//z/
/P/7//v//f/+//7//v/8//3//f/+//z//P/8//3/AAABAAIAAwADAAMABAAEAAIAAgAD
AAMABwAJAAsADAAKAAsADAAMAA0ADQANAA4AEgATABQAFAATABQAEwASABIAFQAVABQA
FgAWABYAFgAVABYAGAAYABgAGAAYABgAFwAVABQAEwAUABQAFAAVABQAEgARAA8AEAAQ
AA8ADwAQAA8ADAALAAgABwAGAAMAAwADAAMABAACAAIAAgD///3//f/9//3////+//3/
/f/7//n/9//3//n/+f/5//j/+P/4//j/+P/4//j/+P/5//r/+f/5//r/+f/5//j/9//3
//f/9//3//n/+P/4//n/+v/7//v/+//7//z//f/9//z//P/8//z/+//8//v/+v/7//v/
+//7//z//P/7//v//f/8//r/+v/8//z//P/8//z/+//7//v/+v/6//r/+v/3//f/9//3
//j/+P/4//f/9v/2//X/8//1//X/9f/0//b/9v/2//b/9P/0//P/8//z//P/8//z//P/
8//z//P/9f/2//b/9P/x//H/8v/z//P/8//y//L/9P/y//L/8//y//H/8f/w//P/8//z
//L/8P/v/+//7f/x//H/8f/x//L/8v/x//H/8//y//L/8//z//L/8f/w/+7/7f/t/+3/
7//w//L/8v/y//L/8P/w/+//7//v/+//7v/u/+//8P/w//D/7v/u/+//7//v/+3/7f/u
/+//8P/x//L/7//u/+7/8P/y//L/8v/0//L/8P/v/+//7//v/+//7//s/+r/7P/v//L/
8//0//X/9f/2//b/9v/y//H/7//v//H/8v/y//L/8v/y//P/8//y//H/7v/u/+7/7v/v
/+//7f/t/+3/7f/v/+7/7v/u/+//8P/w//D/8P/v/+7/7f/r/+z/6//n/+X/6P/t//H/
9//+/wkAFQAqAEMAVQBgAGgAcgB0AG8AaABQACsADgAGAAAA9P/r/+P/3P/b/9//4P/h
/+L/4//k/+n/7//u//D/8f/x//L/7//u/+3/7P/u/+7/7P/s/+7/7//w//D/8P/w//D/
8P/x//H/8f/w/+7/7v/u/+//8f/x//D/8P/v/+//7//v//H/8f/x//H/7//w//H/8f/v
/+7/7v/u/+7/7//x//L/8v/y//L/8v/y//L/8f/x//P/9P/0//T/8v/z//P/9P/2//b/
9v/3//f/9//3//f/9//3//j/+P/4//j/+f/5//7///8AAAAAAAABAAIAAgACAAEAAAAA
AAMABQAHAAgACAAKAAoACgAIAAsACwAKAAgACAAIAAgACgAMAA8AEAAOAA4ADgAOAAwA
CwALAAsADQAMAAsACwALAAoACgAJAAcABgAEAAMABAADAAAA//8BAAEAAQD///3/+//5
//j/9v/2//b/8//z//P/8//z//X/9P/z//P/8//x/+//7//x//H/8f/w/+7/7v/u/+7/
8P/w//D/8f/v/+3/7P/s/+7/7//v/+//7//v/+//7//t/+z/7P/t//D/8f/x//H/7v/u
/+7/7f/u/+7/7v/u/+7/8P/w//D/8f/x//H/8f/w//D/7//v//H/8P/u/+7/7//u/+3/
7P/u/+3/7f/t/+7/7v/u/+7/7f/t/+3/7f/s/+z/7P/r/+v/7P/s/+v/6//r/+v/6v/s
/+z/7P/s/+7/7v/t/+3/7P/r/+r/6f/r/+v/6//r/+n/6v/q/+j/5//n/+j/6f/q/+v/
6//s/+r/6P/o/+n/6f/p/+r/6v/p/+n/6f/o/+r/6f/p/+f/6f/p/+n/6f/q/+r/6f/p
/+f/5v/m/+f/5v/m/+b/5v/n/+f/6P/p/+n/6f/p/+f/6P/q/+r/6v/q/+r/6v/p/+n/
5f/l/+T/5P/l/+b/5v/m/+b/5v/n/+f/6f/n/+f/6P/o/+j/6P/o/+b/5P/j/+T/5//o
/+n/7P/q/+j/5//n/+X/5f/l/+X/4v/g/+L/5f/p/+v/7f/v/+3/7v/u/+7/6v/p/+f/
5//l/+b/5v/m/+f/6P/q/+v/6P/n/+T/5P/k/+T/5f/l/+P/4//j/+P/5P/k/+X/5v/l
/+b/5v/m/+b/5f/k/+P/4//i/93/2//f/+T/5//r/+//8v/7/wkAHgA1AEcATgBUAFgA
VgBPAEgAOAAVAPj/8v/y/+j/3f/X/9L/zf/N/9D/0//W/9n/3P/f/+P/5v/n/+f/5v/m
/+T/5P/k/+T/5P/k/+L/4v/g/+H/4v/i/+T/5P/k/+T/5f/l/+X/5P/i/+L/4v/j/+H/
4f/g/+D/4//l/+f/6f/m/+X/5P/j/+X/5v/n/+f/5f/k/+T/5P/j/+P/5P/k/+b/5v/m
/+b/5//m/+T/4//l/+b/5v/m/+b/5//n/+j/6P/o/+j/6f/q/+n/6P/n/+j/6f/r/+z/
7P/s/+3/7f/y//P/9P/0//P/8//z//L/9f/1//X/9v/4//n/+v/6//j/+v/6//r//P//
/////v/8//z//P/8//3//v8AAAAAAAAAAAAAAAACAAEAAQABAAAA/v/8//v//f/8//z/
+//8//z/+//7//z/+//4//f/9f/1//X/8//0//P/8v/y//L/8v/y/+//7f/t/+3/7f/v
/+7/7f/t/+v/6f/n/+f/6//r/+v/6v/o/+j/6P/o/+n/6v/r/+3/7P/p/+f/5v/o/+n/
6f/p/+f/5//n/+f/6P/o/+n/6//r/+v/6v/p/+n/6v/r/+v/6v/q/+r/6v/p/+r/6f/o
/+f/5//n/+f/6f/q/+r/6//r/+r/6P/o/+j/6P/o/+j/5v/l/+X/5f/o/+j/6P/o/+n/
6f/p/+n/5f/k/+P/4f/k/+b/5//n/+b/5f/k/+L/5P/k/+T/5P/k/+T/4//j/+P/4//j
/+P/4f/h/+H/4f/i/+T/5f/k/+L/4f/h/+H/3//f/97/3v/h/+D/4f/j/+P/4//k/+T/
5P/j/+L/4P/i/+H/4f/f/9//3//f/9//3v/e/93/3f/f/97/3v/f/+D/4P/g/+D/4P/f
/9//3//d/9v/2//e/9//4P/h/+L/4f/g/97/3f/b/9v/2v/a/9z/3v/f/+D/3//e/97/
3f/b/9n/2f/a/9v/3P/d/97/3f/c/9z/3v/d/9z/2//c/93/3P/c/93/2//b/9v/2//a
/9j/2v/d/97/3//g/+H/4//k/+T/5P/h/9//3P/b/9v/3P/c/9z/3v/e/9//3//c/9v/
2P/Y/9b/1v/X/9f/1//X/9f/1//X/9b/1v/W/9j/2v/b/9z/3P/b/9r/2f/T/9L/0//R
/9H/1P/Z/93/4//s//P/AQAWACsAOQBEAFAAWABWAE8APgAkAAMA8P/u/+j/3P/T/8v/
wv+//8P/xv/H/8j/y//O/8//1f/c/9z/2//Z/9j/1v/W/9b/1v/W/9b/1P/U/9b/1//Y
/9j/2v/a/9r/2v/Z/9n/2f/Y/9j/2P/Y/9n/1//X/9b/1v/Z/9n/2f/Z/9f/1//X/9f/
1f/W/9f/1//Z/9j/2P/Y/9f/1//Y/9j/1v/W/9b/1v/W/9b/1f/V/9b/2P/Z/9r/3P/d
/93/3v/d/9z/2//b/93/3f/d/93/3//f/+D/4P/f/97/3v/d/+D/4f/i/+L/5P/l/+b/
5v/n/+f/5//o/+n/6f/p/+j/6P/q/+r/6v/s/+//7//u/+7/7v/u/+7/7v/u/+//7v/u
/+7/7v/u/+z/6//r/+v/7P/s/+z/7f/r/+r/6v/p/+j/6P/n/+f/5P/j/+D/3//d/93/
3f/b/9v/2//b/9z/2P/Y/9j/1f/T/9P/0//T/9P/0v/R/9H/0//R/8//z//Q/8//zv/M
/87/zv/O/87/zP/M/8z/zf/P/83/zP/M/8z/zf/N/83/zf/N/83/zf/L/8r/yv/L/8j/
yf/N/w==
         </WaveFormData>
      </LeadData>
      <LeadData>
         <LeadByteCountTotal>10000</LeadByteCountTotal>
         <LeadTimeOffset>0</LeadTimeOffset>
         <LeadSampleCountTotal>5000</LeadSampleCountTotal>
         <LeadAmplitudeUnitsPerBit>4.88</LeadAmplitudeUnitsPerBit>
         <LeadAmplitudeUnits>��V</LeadAmplitudeUnits>
         <LeadHighLimit>2147483647</LeadHighLimit>
         <LeadLowLimit>268435456</LeadLowLimit>
         <LeadID>V6</LeadID>
         <LeadOffsetFirstSample>0</LeadOffsetFirstSample>
         <FirstSampleBaseline>0</FirstSampleBaseline>
         <LeadSampleSize>2</LeadSampleSize>
         <LeadOff>FALSE</LeadOff>
         <BaselineSway>FALSE</BaselineSway>
         <ExcessiveACNoise>FALSE</ExcessiveACNoise>
         <MuscleNoise>TRUE</MuscleNoise>
         <LeadDataCRC32>1629423252</LeadDataCRC32>
         <WaveFormData>
EgASABIAEgAQABAAEAAQAA8ADgANAAwACwAKAAkACAAGAAYABgAGAAMAAgABAAAA/v/+
//7//v///wAAAQACAAEAAAD///7//v/+//7//v/9//z/+//6//3//v///wAA/v/+//7/
/v8AAAAAAAAAAP///v/9//z//v/+//7//v///wAAAQACAAAAAAAAAAAAAAAAAAAAAAAA
AAAAAAAAAP7//v/+//7/AAAAAAAAAAD+//7//v/+/wAAAAAAAAAA/v/+//7//v/8//z/
/P/8//7//v/+//7//P/8//z//P/8//z//P/8//7//v/+//7//P/8//z//P/8//z//P/8
//z//P/8//z/+v/6//r/+v/6//r/+v/6//v//P/9//7//v/+//7//v/9//z/+//6//j/
+P/4//j/+v/6//r/+v/6//r/+v/6//z//P/8//z/+v/6//r/+v/8//z//P/8//r/+v/6
//r//P/8//z//P/8//z//P/8//3//f/9//z/+v/5//j/+P/8//z//P/8//r/+//7//v/
/P/8//3//f/7//v/+//6//r/+v/6//r//P/+//7//v/9//z//P/8//z//f/9//z/+v/6
//3//v/9//3//v///wAAAQACAAIA/v/9//3//f/+//7//////wIAAgACAAEA/v/8//v/
+v/6//v/+//8//z//P/8//v/+v/6//z//P/7//v/+//7//v//P/8//z/+v/1//P/8//y
//b//P8AAAUADQAXACEAMwBFAFQAZgByAHQAcQBoAFoAPgArACQAHQAOAAYAAQD8//j/
+P/3//X/9v/4//3//v8BAAIAAAD///3//f/5//n/+v/6//r/+//8//3////////////9
//3//f/9//3//f/9//7//v/+//7//v/+//7//f/9//7////////////+//7//////wEA
AQABAAEAAAAAAAAAAAAAAAEAAgAEAAIAAgAEAAUAAgABAAEAAQABAAEAAQADAAMABAAF
AAYABgAHAAkACQAKAAoACQAJAAoACwALAAsACwAMAA0ADgAOAA0ADAAPABAAEgATABMA
FAAVABcAGQAZABkAGgAbAB0AHQAdAB0AIAAgACAAHwAgACEAIwAhACMAJAAkACQAJAAk
ACIAJAAkACQAJQAjACAAHgAeAB8AHwAgACAAHQAdABwAHAAcABsAGAAXABcAFwAWABYA
FAATABEADwANAA0ADAALAA0ADQANAAwACgAKAAkACQALAAoACAAIAAgACAAGAAYABgAG
AAgACAAEAAYACAAIAAcABwAEAAIABgAGAAYABgAEAAMAAwAEAAQABAAEAAYABgAHAAcA
BwAFAAUABQAFAAYABgAHAAkACAAJAAkACAAHAAcACAAIAAgACAAIAAgACQAIAAYABwAI
AAgACAAIAAcABAADAAMABgAHAAgACQAIAAcABgAFAAUABAAEAAMAAwAEAAQABAACAAIA
AAAAAAIAAwAEAAUABQADAAIAAgACAAQABAAEAAMAAgABAAAAAgACAAIAAQADAAMAAwAD
AAYABgAFAAUABAAEAAMAAwAEAAUABQAGAAUABAADAAEAAQABAAIAAQABAAIAAwADAAEA
AQABAAIABAADAAMAAwADAAIAAgACAAMAAwADAAQABAAEAAQABAAEAAEAAgADAAQABQAG
AAUAAwACAAEAAQACAAIAAgABAAIAAQAAAAIAAgADAAMABQAEAAQABQAEAAMAAgABAAIA
AgACAAIAAAAAAAIAAgACAAEAAAAAAAEAAgAEAAUABAAEAAQABwAGAAcABwAIAAkACQAJ
AAkACAAGAAUABQAFAAQABAAFAAcACAAIAAgABQAEAAIAAQAAAAAAAQABAAQABAAEAAQA
BAAEAAUACAAFAAUABAADAAMAAQAAAAAA/v/8//v/+//9//z//v8EAAgADQARABsAJwA3
AEcAUgBYAGIAagBvAGoAXABGADEAKAAjABgADgAJAAIA+v/4//n/+f/6//z///8CAAUA
CgAIAAcABQAFAAQABQAHAAgABQAFAAUABQADAAMAAwADAAEAAQABAAEAAgADAAQABgAG
AAYABgAGAAQABAADAAMAAwADAAIAAQACAAIAAwAFAAcACQAJAAkABwAGAAYABgAGAAYA
BwAIAAYABAAEAAYACwAKAAsADQALAAsACwALAAwACwALAAsACQAIAAgACQAKAAwADQAN
AA0ADgAPAA8ADwAPABAAEQARABIAEgASABAAEAARABEAEwAUABUAFwAYABkAGgAcABsA
HQAdAB0AGwAeAB4AHgAbABoAGQAZAB0AIQAkACYAJgAmACYAJAAlACQAIwAjACIAHgAb
ABoAGwAbABwAHAAdAB0AHAAcABoAGQAWABUAFgAVABMAEgARAA8ADAAJAAoACwALAAsA
DQANAA0ADAAKAAoACQAJAAkACAAGAAYAAwACAP///v8BAAIABQAGAAYACAAKAAoABwAH
AAQAAgACAAIAAgACAAIAAQABAAIAAwAEAAUACAAGAAcABwAHAAUABQAFAAUAAwACAAIA
AwAEAAUABQAEAAUABQAGAAYABAAEAAQABAAEAAIA/////wAAAAAAAAAAAwACAAMABQAD
AAMAAwADAAMAAwADAAMAAQAAAAAA//8BAAIAAgACAAIAAgAAAAAAAwADAAMAAwABAP//
/v/+//7/AAAAAAAAAAAAAAAAAAAAAAAAAAD/////////////AAAAAP/////+//7//f/9
//7//////wAAAAAAAAAA///+//3//f/7//3//v//////////////AAACAAEAAQABAAAA
/v/9//z/+//7//v//P/+/wAA/v/+//7//v/+//7/AAD////////8//z/+//6//v//v//
/wAA/v/+///////9//z//P/9//v/+//7//v/+//8//3//v/+//7/AAAAAP7//f/8//z/
/v/+///////+//7//v8BAAEAAQAAAAAAAgADAAQABQADAAAA/v/9/wAAAAABAAMAAQAC
AAIAAgADAAIAAAD///z//P/9//3//v/+//7//v/9//z//P/+//7////////////9//z/
/P/+//j/9f/1//n/+v/4//r//v8DAAkADwAdAC8APwBIAFAAXABkAGUAYABYAEQALQAg
AB8AFgAKAAEA/v/6//r/+f/5//j/+v/9//7/AQAEAAQAAwABAAEAAQABAAIAAgD/////
/////wEAAQABAAEAAQABAAEAAQADAAMAAwAEAAIAAgACAAIAAAAAAP////8CAAMAAwAD
AAMAAgACAAMAAQADAAMAAwAFAAQABAAEAAAAAAABAAIAAwACAAMABgAIAAQAAgABAAIA
AwAEAAUABwAHAAgACQAIAAYABQAFAAYACAAJAAkACAAIAAgABwAHAAcACAAJAAsADAAM
AAwADAAMAA0ADQAPABAAEQATABIAEQAQABAAEgAVABYAFwAVABgAGAAYABYAFgAWABcA
FQAXABgAGAAYABgAGAAWABoAGgAaABsAHQAaABgAGAAXABUAFAASABEAEQAQABAAEwAT
ABEAEQASABEADwAOAA0ACwAIAAUABQAFAAQAAwAFAAUABQAEAAQABAADAAMAAQAAAP7/
/v8AAAAA/v/+//7//v8AAAAA/v8AAAIAAgD//////P/6//3//v///wAAAAD/////AAD+
//7//v8AAAIAAwADAAMAAgABAAAA//8BAAAAAAABAAIAAwADAAIA/////wAAAAACAAIA
AgACAAIAAAD9//3/AAAAAAAAAAD+//z//P/9////////////AQABAAEAAQD///7//v/9
//3//v/+//7//v/+//z//P/7//v/+//7//v/+f/4//j/+v/8//z//P/+//7//v/+//3/
/P/7//n/+f/5//n/+f/6//r/+f/5//j/+P/3//f/+v/7//v//P/6//r/+v/5//r/+f/5
//f/+P/4//j/9//4//n/+v/8//r/+f/5//n/+//6//r/+v/5//n/+f/6//z//P/4//b/
9v/3//j/+f/6//z/+//7//v/+v/6//n/+P/3//j/9//2//j/+P/5//n/+f/4//j/+f/5
//n/+f/5//b/9v/2//b/+P/4//r/+v/4//f/9v/2//b/9v/3//f/+P/4//j/+//+////
//8AAP///////////f/6//j/9//5//j/+P/5//v//P/8//z/+//6//j/9//0//T/9f/1
//j/+P/4//j/9f/0//T/9v/4//n/+f/5//n/9//2//b/9v/y/+3/7f/v//T/9v/6/wIA
BQAJABMAIwAzAEEAUABaAGAAYgBhAFoASgAwACMAIAAZAA4ABgD9//T/8P/u/+3/8f/0
//T/9//8////AAD+//3/+//7//r/+//9//7//f/9//3//f/8//v/+v/5//r/+//8//3/
/P/7//r/+v/8//z//P/8//r/+v/5//n/+v/7//v/+//5//j/+P/5//v//f/9//3/+//6
//r/+v/4//j/+f/6//z/+v/6//z//f/6//n/+f/3//f/9//3//r/+//9/////f/8//z/
/f/9//7//v/9//v//P/9//3//f/9//7//////wAAAAAAAAAAAAABAAEAAwAEAAUABwAJ
AAkACQAKAAkACwALAAsACQAMAAwADAAMAAwADAANAAsADQAOAA4ADgAOAA4ADAAMAAwA
DAANAA0ACgAIAAgACgAJAAkACAAFAAUABAAEAAQAAwAAAP///v/9//v/+v/8//v/+f/3
//n/+f/4//f/9f/1//X/9P/2//b/9f/1//X/9P/y//L/8v/y//D/8P/u/+7/8P/w/+z/
7v/w//D/8P/x/+//7v/v/+7/7f/s/+7/7f/t/+7/7v/u/+7/8P/w//H/8f/x//H/8f/x
//H/8f/w//D/8f/x//H/8P/u/+7/7//x//L/8f/w/+//7v/w/+7/6//r/+3/7P/r/+r/
7P/q/+r/6//t/+3/7f/t/+3/7f/t/+3/6//q/+r/6f/r/+z/7P/s/+z/7P/q/+r/6//r
/+v/6//t/+v/6v/q/+j/6v/q/+r/6P/o/+j/6P/o/+j/6P/n/+j/6f/q/+v/7P/s/+v/
6//q/+r/6f/p/+n/6f/o/+j/6v/q/+r/6f/p/+n/6v/p/+r/6v/q/+n/6f/p/+n/6v/o
/+f/5//n/+r/6v/r/+z/6//r/+v/7P/p/+j/5//m/+r/7v/t/+z/6//q/+z/6//r/+v/
6v/q/+n/6P/o/+r/6v/q/+z/7P/t/+3/7P/q/+n/6f/r/+v/6//r/+z/7P/s/+z/7v/u
//D/8P/y//H/8P/w/+//7v/u/+3/6v/q/+r/7f/w//H/8f/y//H/8f/x//H/8v/w/+//
7//v/+7/7v/v//H/8v/y//L/8f/w/+7/7f/q/+r/6//r/+r/6v/q/+r/6//q/+r/7P/s
/+3/7f/t/+//7f/s/+z/6v/o/+X/4//j/+b/7P/w//L/+f8FABMAIwA1AEMATABYAGYA
aABhAFIAPAAoAB0AFgALAP7/9v/t/+b/5v/k/+H/5f/q/+r/7f/y//H/8P/y//H/7//v
/+7/7//x//L/7//v/+//7//v/+//7//v//H/8f/x//H/7//v/+//8P/u/+7/7v/u/+//
8P/w//H/8v/z//P/8//z//L/8v/z//H/8//z//P/8//y//L/8v/y//L/8//0//T/8v/y
//T/+f/2//X/9f/3//f/9//3//n/+f/6//v/+f/4//j/+f/7//z//P/7//3//v//////
/f/9//7//////wAAAAAAAAMABAAGAAcACQAKAAsADQAMAAsACgAKAAkACwALAAsADAAQ
ABEAEgASABIAEgATABEAEwAUABQAEgASABIAEAAQABAAEAARABMAEAAOAA4AEQARABIA
EgAQAA8ADQAMAAoACQAGAAUABQAFAAQABAAFAAUABAADAAEAAQAAAP///////////v/8
//z/+//7//v/+v/4//j//P/+//7/AAD+//z//P/6//j/+v/8//z//f/9//r/+P/4//j/
+P/4//n/+f/6//z/+v/6//r//P/7//v/+v/5//n/+f/5//n/+v/6//v//f/+///////+
//v/+//8//z//P/8//z//P/+//z/+f/5//7//v/+//7//P/6//r/+//5//n/+f/5//n/
+f/5//n/+v/6//v/+//5//r/+v/6//z//P/6//r/+v/5//j/9//5//n/+v/8//r//P/8
//z/+//6//n/+P/6//r/+v/5//v/+//7//v/+v/6//n/+f/5//r/+v/7//v/+//6//r/
+//8//3//f/6//n/+f/3//n/+v/7//v/+f/5//n/+v/4//f/9//3//n/+P/4//j/9//3
//f/+P/4//j/+P/4//j/+//+//3//P/7//r/+v/5//n/+f/6//r/+f/4//j/+v/6//r/
+P/4//n/+f/7//r/+v/7//v/+//7//v/+P/4//j/+P/6//r//P/8//v/+f/3//b/9//4
//r/+//7//z//f8BAP/////+//7///////////8BAAAAAAABAP///v/+/////f/+//7/
/v/9//z/+v/5//j/+P/5//n//P/8//z//P/5//j/+P/6//r/+//7//v//f/7//r/+v/+
//r/9f/z//P/9v/6//z//P///wUAEQAhADUARwBSAGAAbABuAGkAYgBUADwAJwAgABsA
DgAEAP3/+v/0//L/8f/x//L/+v8BAAQAAwAEAAIAAQD//////f/9//7//v/7//v/+//7
//3//f/9//3/+//7//v/+//7//v/+//8//z//P/8//z//v/+//3//f/8//3//f/9////
/v/+/////f////////8BAAAAAAAAAAAAAAABAAIAAAD+//7/AAAEAAIAAgADAAMAAwAD
AAMAAwADAAQABQAFAAQABAAFAAcACAAIAAcABQAGAAcABwAJAAkACgALAA8AEAAQABAA
DgAOAA8ADwAQABIAFAAXABYAFQAUABQAFwAZABkAGQAbAB4AHgAeABoAGgAaABsAHQAf
ACAAIAAgACAAIAAeAB4AHgAeAB8AIAAeAB0AHgAdABsAGgAYABgAGQAZABoAGgAZABYA
FQAUABMAEQAQABEAEQAQAA8ADQANAAwACwALAAsACwAKAAoACgAJAAkACQAIAAYABgAJ
AAoACQAKAAkACAAJAAgABAAGAAgACAAIAAkABwAGAAgACAAIAAgACAAHAAcACAAIAAgA
CAAKAAgACQAJAAkABwAHAAcABwAJAAgACAAJAAwADQANAAwACQAJAAoACgAIAAgACAAI
AAoACgAJAAsADQAMAAsACgAKAAgACAAJAAgABwAGAAUACAAJAAoACwALAAoACgAJAAgA
CAAHAAYACAAIAAYABgAHAAcABwAHAAgABwAHAAgABgAIAAgACAAGAAYABgAGAAgACAAI
AAcACQAJAAkACQAIAAgABwAHAAQABAADAAMAAwADAAIAAgADAAQABQAFAAUABQAGAAUA
BQAGAAcABwAFAAUABQAGAAYABQAFAAUABwAGAAYABgADAAMAAwAEAAYABgAGAAQABgAI
AAgACAAIAAYABQAFAAUABgAGAAUABAACAAQABAAEAAUABgAIAAkABwAGAAYABwAFAAUA
BQAFAAQABAAEAAQAAgACAAQABAAHAAcABwAIAAYABgAHAAcABAAEAAQABwAIAAkACQAK
AAwADQAOAA8ADgAMAAsACwAJAAgACAAJAAYABgAFAAQABQAEAAIAAQADAAQABgAHAAYA
BgAGAAYAAwACAAIABAAEAAUABQAFAAUAAwACAAIACAACAP3//f///wAAAAACAAQACwAR
ABkAJwA7AE0AWABgAGoAbABnAGAAVAA+ACsAJgAjABoADgAFAP7//P/8//n/+f/8/wIA
BwAIAAkACgAJAAcABAADAAMAAwAEAAQABQAFAAUABQADAAMAAwADAAMAAwADAAMAAwAD
AAMABAAGAAYABgAGAAUABAACAAEABAAFAAUABQADAAIAAgADAAMABQAFAAUABgAGAAcA
CAAEAAQABQAGAAYABAAEAAYACQAGAAUABQAHAAcABwAHAAcABwAIAAkACwAKAAoACwAJ
AAoACgAJAAsADAANAA0ACwALAAwADQARABIAEgASABQAFAAVABUAFAAUABQAFQAXABcA
FwAYABkAGwAbABsAGwAeAB4AHgAcABwAHAAdABsAHQAeAB4AHgAeAB4AHAAeAB4AHgAf
AB8AHAAaABoAGgAZABkAGAAXABcAFgAWABYAFQASABEAEAAPAA0ADAAOAA0ACwAJAAsA
CwAKAAkABwAHAAcABgAGAAYABQAFAAMAAgAAAAAAAgACAAAAAAACAAIABAAEAAEAAgAD
AAIAAQABAP7//P///wAAAQACAAQAAwADAAQAAgAAAP7//v8AAAEAAQABAAEAAQABAAEA
AAD+//3//f///wEAAgACAP////8AAAAAAgACAAIAAgAAAP7/+//7//z//P/8//z//f/8
//3////9//3//f/9//v/+//7//v//f/8//z/+//7//z//P/8//z//P/6//r/+f/5//n/
+f/7//n/+P/4//j/+v/6//r/+v/6//r/+v/4//j/+P/3//f/9//3//f/9//2//T/8//1
//b/9v/3//f/9//2//b/+P/4//j/9//2//X/9f/z//P/9P/1//X/8//z//P/9P/0//P/
8//z//T/9P/1//b/8//z//P/9P/y//T/9P/0//j/9//2//X/9P/0//P/8//z//L/8v/x
//D/8P/y//L/8v/w//D/8f/x/+//7v/u/+//7//v/+//7//w//D/8P/w//D/8P/y//L/
8v/x//D/8P/w//D/8f/x/+7/7v/u//H/8//1//b/+P/2//X/9P/z//L/8P/v/+//8P/w
//H/8//y//L/8f/w/+z/6v/n/+X/5f/m/+j/6f/r/+z/7f/u/+v/6v/q/+z/6v/r/+v/
6//r/+n/6P/o/+T/5P/j/+H/3//k/+j/6v/u//P/+f8BABUAJwA3AEIASgBQAFYAVwBO
ADoAIAARAA4ACQD+//T/6//i/9z/2v/d/93/3P/g/+X/6P/r/+7/7f/r/+j/5//n/+f/
6P/o/+f/5//n/+f/5v/l/+T/4//l/+X/5f/l/+P/4//j/+T/5P/k/+T/5P/m/+b/5f/l
/+X/5f/k/+P/4f/g/+D/4f/j/+X/5f/l/+X/5P/k/+T/4//k/+b/6P/m/+T/5P/m/+n/
5v/l/+X/5//n/+f/5//o/+f/5//n/+f/5v/m/+f/6P/q/+v/6//p/+r/6//r/+n/6f/q
/+v/8P/y//P/9P/y//L/8//z//P/9P/1//f/+P/5//r//P/8//3//P/7//n//P/8//z/
+//8//3//////wEAAgACAAAAAAAAAP7////+//3//f8AAP7//f/+//z/+//7//r/+//7
//r/+v/5//n/9//3//T/8//x//D/8f/x//D/7//x//H/8P/v/+7/7f/s/+r/7P/s/+v/
6//r/+r/6P/o/+j/6P/m/+b/5v/m/+j/6P/m/+j/6v/q/+v/6//o/+b/5v/m/+b/5v/o
/+f/5//o/+j/6P/o/+r/6v/r/+v/6//t/+3/7f/t/+3/7P/s/+3/6//r/+r/6P/o/+n/
6//s/+z/7P/s/+z/7f/s/+r/6//u/+7/7v/u/+7/7P/s/+3/7f/t/+3/7f/s/+v/6v/p
/+r/6v/r/+v/6v/q/+n/6P/p/+r/6f/q/+n/6f/p/+n/6//p/+j/6P/m/+j/6P/o/+j/
6P/o/+j/6f/q/+v/6//p/+n/6f/p/+r/6v/p/+n/6v/q/+n/6f/p/+n/6P/o/+r/6v/q
/+n/6v/p/+n/5//p/+r/6//r/+n/6f/p/+r/7P/r/+v/6//r/+r/6v/q/+f/5//n/+j/
6P/q/+z/7P/s/+z/7P/r/+v/6//q/+r/6f/o/+r/7P/s/+z/6//q/+r/6f/r/+r/6v/r
/+3/7f/t/+3/6v/q/+r/6v/s/+z/7v/u/+7/7f/s/+z/7P/s/+3/7f/r/+r/6f/r/+3/
7//w//L/8//z//P/8//w/+7/7f/t/+7/7v/v//H/7//w//D/8P/v/+7/7P/r/+z/7P/t
/+3/7P/s/+z/7P/t/+z/7P/u/+7/7//v/+//7//t/+z/7P/o/+r/6f/l/+H/5P/o/+r/
7v/z//v/BQAVACkAOwBEAE4AWABeAF8AXgBQADIAHQAWAA8AAgD4//H/6v/m/+j/6f/p
/+r/6v/p/+7/8//y//P/8//y//P/8P/v/+//7v/v/+//7//v/+//7//v/+//8f/x//H/
8f/x//H/8f/y//H/8P/v/+7/7//w//D/8f/w//H/8f/x//H/8P/w//H/7//x//H/8f/x
//D/8P/w//H/8v/0//b/9v/0//T/9v/5//b/9f/1//X/9f/1//X/9f/1//b/9//5//j/
+P/5//n/+v/6//n/+f/6//v/+//7//v//P/9////AAAAAAAAAgACAAMAAwACAAIAAgAD
AAYABwAIAAoACQALAAsACwALAA4ADgAOAAoACgAKAAsADAAPABEAEgASABIAEgAQABEA
EAAPAA8AEAAOAA0ADgAOAA0ADQAMAAkACQAIAAgABwAHAAUABQAGAAUAAwACAAAA///9
//v/+//7//r/+f/5//n/+f/4//r/+v/5//n/+f/4//b/9v/4//j/9v/2//T/9P/2//b/
9P/2//j/+P/1//X/8v/w//X/9v/3//j/+P/3//f/+P/3//b/9f/2//j/+f/5//n/+P/3
//b/9f/3//b/9v/3//j/+f/5//j/+f/5//r/+v/4//j/+P/4//r/+P/1//X/9//2//X/
9P/1//T/9f/3//f/9//3//f/9//3//f/9//1//T/9P/z//P/9P/0//T/9v/2//T/9P/1
//X/9f/1//b/9f/1//b/9f/2//X/9P/0//T/9P/0//T/9P/0//P/8//z//P/8//1//b/
9v/3//T/9P/z//P/8v/z//P/9P/0//T/9P/z//P/8//0//P/8//0//X/9f/1//X/9f/2
//T/8//z//P/8//y//L/8v/y//P/9P/2//T/9P/0//T/9P/2//b/9v/2//b/9f/1//X/
8v/y//H/8P/y//T/9P/0//T/9P/1//X/9//2//b/9//1//X/9f/1//L/8v/y//L/8//0
//f/+P/2//X/9P/0//L/8v/z//P/8P/w//D/8//3//n/+v/8//3//f/9//3/+//4//b/
9f/z//L/8v/z//T/9v/3//j/9f/0//L/8f/x//L/9P/1//X/9P/z//L/8v/y//P/9v/0
//X/9f/1//X/8//y//L/8v/y/+3/6f/t//L/8v/0//j/+f/9/wkAGQAtAD0ASABOAFQA
VABVAFQASgAwABcAFAARAAYA/P/1/+7/6P/o/+n/7f/u//D/8f/y//X/+P/4//f/9f/1
//X/9f/2//b/8//z//P/8//z//P/8//z//P/8//z//P/8//z//P/9P/y//L/8v/y//L/
8v/x//H/9f/3//j/+f/2//T/8//z//X/9//3//f/9//2//b/9v/2//b/9//4//j/9v/2
//j/+f/2//X/9f/1//X/9f/1//n/+f/6//v/+//6//r/+//6//r/+f/3//j/+v/8//3/
+//7//z//f8BAAIAAgACAAAAAAABAAEAAwAEAAUABwAJAAkACQAKAAoACwAKAAkACwAO
AA4ADgAMAAwADAANAAsADQAOAA4AEAAQABAADgAQABAAEAARAA8ADAAKAAoADAALAAsA
CgALAAsACgAKAAkACQAHAAcABAADAAEAAAACAAEA///9///////+//3/+//7//v/+v/8
//z/+//7//n/+P/2//b/9//4//f/+P/3//b/9//2//b/+P/6//r/+P/3//P/8P/z//T/
9f/2//T/8//z//T/9v/2//b/+P/3//f/9v/1//X/9f/1//X/9f/0//T/9f/1//X/9P/y
//P/8//0//T/9v/2//b/9v/4//b/8//z//X/9P/z//L/8v/w//D/8f/z//P/8//z//H/
8f/x//H/8P/u/+3/6//s/+7/7//w/+//7v/r/+r/7f/t/+3/7f/v/+3/7P/s/+r/7P/s
/+z/6//q/+n/6P/r/+z/7f/t/+z/6//q/+n/6f/o/+b/5f/n/+j/6P/p/+r/6//r/+z/
6//q/+n/5//o/+f/5//l/+X/5v/n/+f/5v/l/+T/5P/k/+P/4//j/+T/5P/l/+b/4//j
/+P/5P/g/+D/4P/i/+P/5P/l/+b/5f/j/+L/4f/g/+D/3//e/+D/4v/i/+L/4P/g/+H/
4f/g/97/3f/d/9//3//f/9//3v/e/97/3v/c/9z/3v/e/+D/3//e/97/3P/c/93/3f/c
/9z/3P/f/+D/4f/h/+L/5f/l/+X/5f/j/+D/3v/d/9v/2v/a/9v/3f/e/97/3v/c/9r/
1//V/9T/1P/V/9X/1v/W/9b/1v/U/9L/0f/S/9P/1f/W/9f/2f/X/9b/1v/Q/87/zf/L
/8n/zP/Q/9L/1v/b/+H/6//9/w0AGwAmADQAPgBAAD0ANAAgAAYA+f/2/+//4v/a/9H/
xv/E/8b/x//H/8b/yP/J/8z/z//U/9T/0//R/9H/zf/N/87/zv/L/8v/y//L/83/zf/N
/83/z//P/8//z//O/83/zP/M/8z/zP/M/8z/yv/K/8n/yf/K/8v/y//L/8n/yP/I/8n/
x//J/8n/yf/L/8r/yv/K/8r/yv/L/8z/y//I/8f/yP/L/8j/x//H/8j/yf/K/8v/y//L
/8z/zf/L/8r/yv/L/8v/zP/M/8v/y//M/83/zf/M/8v/y//L/83/zv/O/87/z//Q/9L/
0//R/9L/0//V/9P/0//T/9T/0//V/9X/1f/V/9j/2P/Y/9j/2P/Y/9n/2P/Z/9n/2P/a
/9r/2v/Y/9n/2P/X/9f/2P/W/9X/1v/W/9X/1f/U/9H/0f/Q/9D/0P/P/8z/y//K/8n/
x//G/8j/x//F/8P/w//D/8L/wf+//7//v/++/7z/vP+7/7v/u/+6/7j/uP+6/7r/uP+4
/7j/uP+6/7r/t/+4/7n/uP+4/7n/t/+2/7j/uP+4/7j/uv+5/7n/uv+3/7b/tf+2/7T/
tf+5/w==
         </WaveFormData>
      </LeadData>
   </Waveform>
</RestingECG>
