# Supplementary material for: Detection of Left Atrial Enlargement Using a Convolutional Neural Network-Enabled Electrocardiogram
Source: Front Cardiovasc Med. 2020 Dec 17;7:609976. doi: 10.3389/fcvm.2020.609976 (PMC7773668; doi:10.3389/fcvm.2020.609976)
Supplement: Supplementary file 4 [file Data_Sheet_4.ZIP › normal3/1802031611_1034_0000001T.XML]

<?xml version="1.0" encoding="Windows-1252"?>
<!DOCTYPE RestingECG SYSTEM "restecg.dtd">
<RestingECG>
   <PatientDemographics>
      <PatientID>1802031611</PatientID>
      <PatientAge>73</PatientAge>
      <AgeUnits>Years</AgeUnits>
      <Gender>Female</Gender>
      <PatientLastName>huanghuiling</PatientLastName>
   </PatientDemographics>
   <TestDemographics>
      <DataType>Resting</DataType>
      <Site>1</Site>
      <AcquisitionDevice>MAC55</AcquisitionDevice>
      <Status>Unconfirmed</Status>
      <Priority>Normal</Priority>
      <AcquisitionTime>10:48:01</AcquisitionTime>
      <AcquisitionDate>07-28-2016</AcquisitionDate>
      <CartNumber>1</CartNumber>
      <AcquisitionSoftwareVersion>009C</AcquisitionSoftwareVersion>
      <XMLSourceVersion>MAC5000 v1.0</XMLSourceVersion>
   </TestDemographics>
   <RestingECGMeasurements>
      <VentricularRate>88</VentricularRate>
      <AtrialRate>88</AtrialRate>
      <PRInterval>206</PRInterval>
      <QRSDuration>74</QRSDuration>
      <QTInterval>372</QTInterval>
      <QTCorrected>450</QTCorrected>
      <PAxis>64</PAxis>
      <RAxis>57</RAxis>
      <TAxis>64</TAxis>
      <QRSCount>14</QRSCount>
      <QOnset>224</QOnset>
      <QOffset>261</QOffset>
      <POnset>121</POnset>
      <POffset>168</POffset>
      <TOffset>410</TOffset>
      <ECGSampleBase>500</ECGSampleBase>
      <ECGSampleExponent>0</ECGSampleExponent>
   </RestingECGMeasurements>
   <Diagnosis>
      <Modality>Resting</Modality>
         <StatementCount>2</StatementCount>
         <LabelText>12SL ��ϳ���</LabelText>
      <DiagnosisStatement>
         <StmtFlag>ENDSLINE</StmtFlag>
         <StmtText>�������</StmtText>
      </DiagnosisStatement>
      <DiagnosisStatement>
         <StmtFlag>ENDSLINE</StmtFlag>
         <StmtText>���� ECG</StmtText>
      </DiagnosisStatement>
   </Diagnosis>
   <Waveform>
      <WaveformType>Rhythm</WaveformType>
      <WaveformStartTime>0</WaveformStartTime>
      <NumberofLeads>8</NumberofLeads>
      <SampleType>CONTINUOUS_SAMPLES</SampleType>
      <SampleBase>500</SampleBase>
      <SampleExponent>0</SampleExponent>
      <HighPassFilter>16</HighPassFilter>
      <LowPassFilter>150</LowPassFilter>
      <ACFilter>NONE</ACFilter>
      <LeadData>
         <LeadByteCountTotal>10000</LeadByteCountTotal>
         <LeadTimeOffset>0</LeadTimeOffset>
         <LeadSampleCountTotal>5000</LeadSampleCountTotal>
         <LeadAmplitudeUnitsPerBit>4.88</LeadAmplitudeUnitsPerBit>
         <LeadAmplitudeUnits>��V</LeadAmplitudeUnits>
         <LeadHighLimit>2147483647</LeadHighLimit>
         <LeadLowLimit>268435456</LeadLowLimit>
         <LeadID>I</LeadID>
         <LeadOffsetFirstSample>0</LeadOffsetFirstSample>
         <FirstSampleBaseline>0</FirstSampleBaseline>
         <LeadSampleSize>2</LeadSampleSize>
         <LeadOff>FALSE</LeadOff>
         <BaselineSway>FALSE</BaselineSway>
         <ExcessiveACNoise>FALSE</ExcessiveACNoise>
         <MuscleNoise>FALSE</MuscleNoise>
         <LeadDataCRC32>23871135</LeadDataCRC32>
         <WaveFormData>
7v/u/+7/7v/v//D/8f/y//L/8v/y//L/8//0//X/9v/0//T/9P/0//X/9v/3//j/+v/6
//r/+v/4//j/+P/4//r/+v/6//r/+//8//3//v8AAAAAAAAAAP7//v/+//7/+//6//n/
+P/6//r/+v/6//j/+P/4//j/9//2//X/9P/y//L/8v/y//D/8P/w//D/8P/w//D/8P/w
//D/8P/w//H/8v/z//T/8//y//H/8P/u/+7/7v/u//D/8P/w//D/7//u/+3/7P/t/+7/
7//w//L/8v/y//L/8P/w//D/8P/w//D/8P/w/+7/7v/u/+7/7v/u/+7/7v/w//D/8P/w
/+7/7v/u/+7/7v/u/+7/7v/u/+7/7v/u//D/8P/w//D/8P/w//D/8P/w//D/8P/w//H/
8v/0//X/+f/6//r/9v/1//T/8//x//L/8//3//j/9//5//r/+v/9//3//P/3//P/8P/t
/+z/6v/p/+j/6P/p/+r/6//s/+v/6v/p/+j/6f/p/+f/6f/p/+f/5//n/+f/5//n/+f/
6P/o/+j/5//o/+n/7P/q/+j/6P/p/+n/5//n/+f/5//l/+X/5P/k/+T/5f/l/+T/5f/m
/+j/6f/n/+b/5v/o/+r/6v/l/+P/5f/l/+H/4f/k/+b/6P/u//j/AgARACAAMwBFAFIA
YgBwAHYAcABhAEwAPwA1ACQADgD6/+3/5f/h/9//5f/n/+f/6P/q/+r/6P/n/+f/5//n
/+X/5f/l/+X/5P/j/+L/4f/h/+L/4//k/+X/5f/l/+X/4//k/+T/5P/m/+b/5v/m/+b/
5v/n/+f/6f/p/+n/6f/p/+n/6f/p/+n/6P/o/+f/5v/m/+f/5//o/+n/6v/r/+v/7P/s
/+v/6v/p/+j/6f/r/+v/6v/q/+r/6v/r/+z/7P/t/+7/7v/x//H/8v/y//D/8P/w//H/
8f/x//H/8v/1//X/9f/1//f/9//2//b/9//3//j/+P/6//r//P/9//3//f/9//3/+//8
//z//P/9//////////////////7//v/+//7//P/9//7//v/+//3//P/6//j/+P/4//j/
+P/4//f/9//1//P/8//y//L/8//z//P/9P/2//f/9//4//f/9f/z//D/8f/y//P/9P/0
//T/9f/1//X/9f/1//T/8v/y//L/8v/z//T/9v/3//P/8//z//P/8v/y//L/8v/1//X/
9P/z//P/8//1//X/9P/z/+//7v/v//D/8//0//D/8v/y//L/8v/z//T/9f/0//T/8//y
//P/9f/3//j/+P/3//f/9//0//b/9//1//j/+f/6//v//P/7//v//f/+/wAA/P/8//z/
/P/7//v/+////wAAAQAFAAYABgAGAAUAAgD9//n/9v/1//T/9P/z//L/8v/y//L/8v/y
//L/8v/y//L/8f/x/+//8f/x/+//8f/x//H/8f/x//H/8v/y//H/7//u/+3/8f/u/+7/
7v/v/+//7//v//H/8f/x//H/7v/u/+7/7//v/+7/7v/u/+//7//v/+7/7//y//P/8v/z
/+//7f/t/+3/7f/w//T/9v/4/wIAFAAnADgATwBdAGgAdACAAIYAgABtAFgARwA7ACQA
CgD4//X/8//t/+n/6//x//H/8P/w/+7/7P/s/+3/7v/v/+3/7f/t/+3/7f/t/+3/7f/s
/+z/7P/s/+//7//v/+//8v/0//X/9v/0//L/8P/u/+7/7v/v/+//7//v/+//7//x//H/
8f/x//L/8v/z//P/8v/y//P/8//z//P/8//z//H/8v/y//H/8//z//P/9f/1//X/9P/0
//b/9v/3//j/9v/3//j/+P/5//n/+v/6//r/+v/6//v//f/9//3//v/9//3//f/9/wEA
AQAAAAAAAQABAAIAAgACAAIABAAFAAcABwAHAAcABQAGAAYABgAHAAkACQAJAAsACwAL
AAoACAAIAAgABgAHAAgACAAIAAYABgAFAAQABQAGAAcACAAFAAMAAgD////////+//7/
AAD///7//v/+//3/+//6//3//f/9//z//v/+//7//v/8//z//f/9//3//f/9//z//P/8
//z//P/9//7/AAABAP3//f/9//3//P/8//z//P/9//3//P/7//v/+//9//3//v////3/
/v/7//r/+//6//r//P/8//z//f/9//3//f/9//7//v/+//3//f/9//z//v/9//3//f/+
//r/+//8//z//P/8//z//v///wIABAAGAAIAAgACAAIAAQABAAEAAgACAAIABQAHAAgA
CQAJAAgAAwD///z/9//2//b/9f/2//b/9v/2//T/9P/0//T/9v/2//X/9f/z//X/9f/z
//H/8f/x//H/8f/x//L/8v/y//H/8f/x//X/8v/y//L/8v/x//D/7//w//H/8v/z//L/
8v/y//P/8v/w/+//7v/x//H/8f/w//D/8v/y//D/7//v//H/8f/t/+//8v/0//b//v8I
ABQAIQAyAEUAVwBiAGgAbgByAG4AXwBOAEUANQAeAAgA+P/x/+//7//t/+n/6//v//D/
8P/0//T/8v/x//D/7//v/+//7//v/+//7//v/+//8P/w//D/8P/v/+//7//v//H/8v/y
//L/8P/w//D/8P/w//D/8f/x/+//7//v/+//7//v/+//7//x//L/9P/1//T/9P/1//X/
9P/z//L/8f/y//T/9f/1//X/9f/1//f/9f/1//T/9P/y//L/8//0//b/9//4//j/9//3
//j/+P/5//r/+//9//3//f/9//7//////////////////v/+/wAAAQADAAQAAwACAAMA
AwAFAAUABQAFAAcACAAIAAgABwAJAAkACQAJAAkACQAIAAYABgAGAAQABQAGAAYABgAD
AAIAAAD+////AAABAAIA///9//z/+f/7//v/+v/6//r/+f/4//j/9//3//b/9v/3//f/
9//2//j/+P/4//j/9v/2//f/9//3//f/9//2//j/+P/4//j/9f/0//T/8//0//X/9v/3
//b/9v/2//b/9//3//b/9f/3//f/+f/5//j/9//z//L/8v/y//T/9P/y//T/9P/0//X/
9f/1//X/8//0//T/9P/z//P/8//y//L/8f/x//H/9P/0//b/9v/2//b/+P/5//z//v/9
//j/9//2//f/9//4//n//P/8//z///8BAAIAAwADAAAA+//3//T/8//y//L/8f/u/+7/
7v/u/+7/7v/u/+7/7v/u/+3/7f/s/+//8P/v/+7/7f/s/+v/7f/t/+7/7v/u/+3/7f/t
//H/7v/u/+7/7v/t/+z/6//t/+3/7f/t/+r/6v/q/+v/7v/u/+//8P/w/+//7v/s/+7/
8P/w/+7/7f/t/+v/6f/r/+//8P/w//L/9v/+/wgAFQAmADcARwBQAFoAZABoAGQAVwBI
ADsALQAeAA4A+v/p/+P/5f/n/+f/5f/l/+j/7P/w//D/7v/t/+z/6//p/+n/6f/p/+v/
6//r/+v/6P/o/+j/6P/r/+v/6//r/+v/7P/s/+z/6v/q/+r/6v/q/+r/6//r/+3/7f/t
/+3/7f/t/+3/7f/u/+7/7//v/+z/7P/t/+3/7f/t/+3/7f/v//D/8P/v//H/8f/x//P/
8v/x/+//7v/w//D/8f/y//D/8f/y//L/8//z//T/9P/0//T/9P/1//j/+f/6//z/+v/5
//j/9//7//v/+v/6//v/+//8//z//P/8//7/////////////////AAAAAAAA//8BAAEA
AQADAAMAAwACAAAAAAAAAP7///8AAAAAAAD///7//P/6//r/+v/6//r/+v/5//n/9//3
//f/9v/2//b/9f/0//T/9f/1//T/9P/1//X/9f/0//T/9P/0//T/9f/2//j/+f/3//f/
9//2//b/9v/2//b/+P/4//n/+f/1//X/9f/1//b/9v/2//b/+f/5//j/9//3//f/+f/5
//n/+f/2//b/9P/0//b/9v/2//j/+P/4//f/9//3//f/+P/6//v//P/5//n/+f/4//b/
9f/1//X/+P/6//r/+v/6//z//f8AAAIAAAD8//z//P/8//v/+//7//7//v/+/wEABQAG
AAcABwAGAAEA/f/6//X/9P/0//P/8v/y//L/8v/y//L/8v/y//L/8v/x//H/8f/z//P/
8f/x//H/8f/x/+//7//w//D/8v/x//H/8f/x/+7/7v/u//H/8f/x//H/7//v/+//7//w
//D/8P/x/+//7v/u/+7/7f/t/+3/7P/u//D/8P/u/+//7//t/+3/7//x//L/8P/y//b/
+v8EABUALAA/AEsAVgBiAGwAdAByAGcAVgBHAD0AKAASAP7/7//p/+v/7f/x/+//6//u
//D/7v/s/+n/6f/p/+n/6f/p/+n/6f/r/+v/6//r/+r/6v/q/+r/7f/t/+3/7f/r/+z/
7P/s/+3/7v/v//D/7v/u/+//7//v/+//7//v/+3/7f/t/+3/7//w//L/8//v/+7/7v/t
/+//7//v/+//8f/y//L/8f/v/+//7//x//H/8f/w//D/8v/y//P/9P/y//P/9P/0//f/
9//4//j/9v/2//b/9//7//v/+//8//3//f/9//3//f/9//z//P//////AAAAAAAAAAAC
AAMAAwADAAMAAwADAAQABAAEAAUABwAHAAcABQAFAAUABAAFAAYABwAGAAQABAADAAIA
AwAEAAQABAADAAIAAQAAAP7//f/9//v//f/9//z//P/6//n/+P/4//v/+//6//r//f/9
//3//P/5//j/9//2//j/+P/5//n/+f/5//n/+P/6//r/+v/6//j/+P/5//n/9//3//f/
9//4//j/+P/4//v/+//6//n/9//3//n/+f/7//v/+P/4//b/9v/4//j/9v/4//j/+P/5
//n/+f/5//f/+P/4//j/+v/7//z//P/6//n/+f/5//r//P/+//7//v/+//////8BAAIA
BAAAAAAAAAD+//3//f/9/wAAAAAAAAMABwAIAAkACQAHAAEA/P/4//X/9P/0//P/9P/0
//T/9P/z//L/8f/w//L/8v/x//H/7f/v/+//7f/u/+//8P/x/+//7//w//D/8f/x//L/
8//z//D/8P/w//H/8f/x//H/8f/x//H/8f/w//D/8P/x/+//7v/u/+7/8f/x//H/8P/u
//D/8P/u/+//7f/r/+v/6//r/+7/8v/0//j/AgAIABcALABDAFUAZABwAHwAgAB+AHMA
ZABVAEUAMgAcAAYA9//x//H/8f/x/+//7f/y//T/7P/o/+r/6//s/+3/7f/t/+3/7f/r
/+v/6//r/+v/7P/t/+7/7f/t/+3/7f/v//D/8P/w//D/8P/w//D/8v/y//P/8//y//H/
8P/v//D/8f/y//P/8//y//L/8f/x//L/9P/1//X/9f/1//X/9P/0//P/8f/x//H/8f/z
//T/9f/1//b/9P/0//X/9v/2//f/+P/4//n/+f/6//r/+P/4//j/+f/9//3//f/+/wEA
AQABAAEAAQABAAAAAAABAAEAAgACAAIAAgAEAAUABQAFAAUABQADAAQABAAEAAYACQAK
AAsACgAJAAgABgAIAAgACAAGAAYABgAFAAQABgAGAAUABAAEAAQABAAEAAIAAQABAP//
/f/9//z//P/9//3//f/+//3//f/8//z//f/9//3//P/6//r/+v/6//r/+v/7//v/+//7
//v/+v/8//z//P/8//r/+v/7//v/9//3//f/9//6//r/+v/6//n/+f/4//f/9//3//n/
+f/7//v/+P/4//b/9v/4//j/+P/6//r/+v/5//n/+f/5//n/+v/6//r/+P/5//r/+v/6
//f/9f/4//v//P/9//7//f/9////AAABAP7///8AAAIAAQABAAEAAgACAAIABQAJAAoA
CwALAAkAAwD+//r/9f/0//T/8//z//T/9f/2//T/9P/0//T/9P/0//P/8//x//P/8//x
//H/8f/x//H/8f/x//L/8v/y//H/8f/x//H/7v/u/+7/8f/x//H/8f/x//H/8f/x//D/
8P/w//H/8f/w//D/8P/y//P/9P/0//H/8v/x/+7/7//x//H/6//p/+3/8P/y//j//P8E
ABAAGwAoAD8AUwBcAGQAbgB0AHQAZwBYAEsAPwAqABAA+v/v/+3/6//r/+v/7//t/+z/
7v/u/+7/7v/v//D/8f/w/+//7v/t/+//7//v/+//7P/s/+z/7P/u/+//8P/x/+//8P/w
//D/7v/u/+7/7v/w//D/8f/x//H/8f/x//H/8f/x//H/8f/0//T/9f/1//b/9v/3//f/
9v/1//T/8//0//b/9//3//X/9f/1//f/9f/1//T/9P/1//b/+P/6//n/+f/5//j/+v/7
//3//v/9//z/+//7/////////wAAAQABAAEAAQAEAAUABQAGAAYABQAFAAQABgAGAAgA
CQALAAsACwALAAsADAAMAAwADwARABEAEQAPAA8ADwAOAA4ADgAOAAwADAAMAAsACgAK
AAoACQAIAAYABgAGAAYABQAFAAYABQAEAAMAAQAAAAIAAQAAAAAAAQABAAAAAAD/////
///+/wEAAgADAAQAAQAAAAAA//8AAAEAAgACAAAAAAAAAAAAAgACAAMAAwABAAEAAQAB
AAIAAgACAAIAAgABAP///f/+////AgADAAMAAwAAAAAA///+/////v/+/wAAAAAAAAEA
AQABAAEA//8AAAAAAAD8////AAAAAAAAAAAAAAAABAAFAAgACgAJAAQAAwACAAQAAwAD
AAMABAAEAAQABwALAAwADQANAA4ACQAFAAIA/f/8//z/+//6//r/+v/6//r/+v/6//r/
/P/8//v/+//5//v/+//5//v/+//7//v/+v/5//n/+P/4//f/9//3//n/9v/2//b/9//3
//f/9//5//n/+f/5//f/9v/1//X/9//2//b/9v/3//f/9//2//j/+v/6//j/9f/3//X/
8//1//f/+P/4//j//P8CAA4AHQAuAEEATwBYAGIAbABuAGoAYQBUAEMAMwAkAA4A+v/x
/+//7f/r/+v/7f/x//L/9P/2//j/9P/z//L/8f/x//H/8f/x/+//7//v/+//8P/w//D/
8P/z//P/8//z//H/8v/y//L/8v/y//L/8v/0//T/9f/1//X/9f/1//X/8//z//P/8//y
//L/8//z//X/9v/4//n/9v/1//T/8//z//T/9P/z//X/9f/1//f/9//3//b/9v/2//b/
9//4//r/+//8//z//P/7//v/+v/7//z//f///////////wAAAQABAAEAAQABAAEAAAAA
AAEAAQACAAIAAwAEAAcACQAHAAcABwAHAAUABgAGAAYACQALAAsACwAJAAkACQAIAAgA
CAAIAAYABwAIAAgACAAHAAYABAACAAAAAAAAAAAAAAD//////f/9//3//P/8//7//f/8
//z//f/9//z//P/7//v/+//6//v//P/9//7//f/8//z/+//9//3//f/8//7//v/+//7/
+//6//r/+f/6//v//P/9//7//v/+//7//f/9//z/+//5//n/+//7//z//f/7//z//P/8
//7//v/7//z/+//6//v/+//7//v//P/+////AAD4//n/+v/8//7//v/+//7/AAABAAQA
BgAEAAAAAAAAAAEAAQACAAMABQAEAAMABQAHAAgACQAJAAkABQACAAAA+//6//r/+f/4
//j/+P/4//f/9v/1//T/9v/2//X/9f/z//X/9f/z//X/9f/1//X/9f/1//b/9v/0//P/
8//z//f/9P/0//T/8//z//P/8//z//P/8//z//L/8v/y//P/9f/0//T/9P/1//X/9f/0
//L/9P/0//L/9f/3//X/8f/z//X/9v/2//b/+v8GABAAHwAyAEEATwBeAGoAdAB+AH4A
cQBcAEsAOQAmABIAAAD3//f/8//v/+//8f/v//D/9P/y/+7/7v/v//D/8f/x//H/8f/x
//L/8//0//X/8v/w/+7/7P/w//H/8v/z//H/8v/y//L/8v/y//L/8v/y//L/8//z//H/
8f/x//H/8f/x//H/8f/0//T/9f/1//T/9P/1//X/9f/1//X/9f/1//b/9v/1//P/8//z
//X/9v/3//f/+P/2//b/9//4//b/9//4//j/+//7//z//P/8//z//P/9//3//f/9//7/
AQABAAEAAQADAAMAAgACAAUABQAGAAYABAAEAAYABwAFAAUABQAFAAUABgAGAAYABwAJ
AAkACQAKAAsADAAMAAoACgAKAAgACAAIAAcABgAIAAgABwAGAAgACAAIAAgAAwABAAAA
/f/+//////8AAAEAAQABAAIAAgABAP///v8BAAEAAQAAAP///v/9//z//f/+/wAAAQAA
AP///v/8//3//v///wAA///+//7//f/+////AAABAAEAAAD///7//v/9//v/+f/6//v/
/v///wEAAQD+//7//P/8//7//v/8//7//v/+//3//f/9//3//f/+//7//v/8//3//v/+
//7///8AAAIAAgACAAIAAwADAAUABgAIAAQABAAEAAIAAQABAAEABAAEAAQABwAKAAwA
DgAPAA0ABwACAP7//f/8//z/+//4//j/+P/4//r/+v/6//r/+f/4//b/9f/z//X/9f/z
//X/9f/1//X/8//z//T/9P/y//H/8f/x//P/8P/w//D/8P/v/+7/7f/w//H/8v/z//D/
8P/w//H/7//u/+7/7v/w//H/8v/y//D/8v/y//D/6//r/+3/7f/t/+//8P/w//T/+P/8
/wYAFwAqAD0AUQBiAG4AeACAAH4AdQBkAFMARwA0ABoAAgD1//H/7f/p/+v/7f/t//D/
8v/y//D/7v/t/+z/6//t/+3/7f/t/+3/7f/t/+3/6v/q/+r/6v/t/+3/7f/t/+3/7v/u
/+7/7f/s/+v/6v/s/+z/7f/t/+3/7f/t/+3/7P/r/+r/6f/s/+z/7f/t/+z/7P/t/+3/
7f/t/+3/7f/t/+7/7v/t/+//7//v//H/7//v/+7/7v/w//D/8f/y//D/8f/y//L/8//z
//T/9P/0//T/9P/1//f/9//3//j/+//7//v/+//7//v/+v/6//v/+//8//z/+//6//v/
+//+////AAABAAAAAAD///7/AQADAAMAAwABAAEAAQAAAAEAAgADAAIABAAEAAMAAgAC
AAIAAQAAAP7//v/+//7/+v/5//n/9//6//v/+//8//r/+f/4//j/+f/5//j/+P/5//n/
+f/4//j/+P/4//j/9v/2//f/9//4//n/+v/6//n/+P/3//b/9v/2//f/9//1//X/9f/1
//b/9v/2//b/9//3//b/9f/3//f/+f/5//n/+f/2//b/9P/0//b/9v/1//j/+f/6//j/
9//2//X/8//0//T/9P/2//b/9v/2//b/9v/6//v//v8AAP3/+P/3//b/+P/3//f/9//4
//j/+P/7////AAABAAEA/v/5//X/8v/x//D/8P/v//D/8P/w//D/7v/u/+7/7v/w//D/
7//v/+v/7f/t/+v/7P/t/+7/7//u/+3/7f/s/+7/7f/t/+3/7v/q/+n/6P/q/+v/7P/t
/+3/7f/t/+3/6v/q/+r/6//t/+z/7P/s/+//7//v/+7/7v/w//D/7v/r/+//7//r/+3/
8//0//D/9P/6/wAADAAhADgASQBPAFYAYgBuAHIAcABjAFIAQQAvABwABgD2/+//7f/p
/+X/6f/p/+v/8P/w/+z/7P/p/+n/6f/p/+r/6//s/+3/6//r/+v/6//q/+r/6v/q/+3/
7f/t/+3/7P/s/+v/6v/s/+z/7P/s/+z/7P/t/+3/6//r/+v/6//r/+v/6//r/+z/7P/t
/+3/6v/q/+v/6//s/+3/7v/v/+z/7P/r/+n/6v/r/+z/7//t/+3/7P/s/+z/7P/t/+7/
7//x//P/9P/0//P/8//y//T/9P/0//X/9f/1//X/9v/4//n/+v/7//v/+//6//r/+//7
//z//P/9//7/AQADAAAA///+//3//v8AAAEAAgACAAMAAgABAAMAAwADAAIAAAAAAAAA
/v/+//7//f/8//z//P/7//r//P/8//z//P/4//f/9//1//X/9f/0//T/9P/z//L/8v/z
//P/8v/y//T/9f/2//b/9P/0//T/9P/y//L/8//z//X/9f/1//T/8v/y//L/8v/0//T/
9f/1//P/8//z//P/9P/0//T/9P/3//f/9v/1//f/9//5//n/9v/1//H/8P/y//L/9P/0
//L/9P/0//T/8f/x//H/8f/1//T/9P/2//b/9v/2//f/9//5//r//P/4//j/+P/2//X/
9f/1//j/+P/4//v///8AAAEAAQD+//n/9f/y//H/8P/w/+//7v/u/+7/7v/v//D/8f/y
/+//7v/s/+v/6v/t/+7/7f/r/+v/6//r/+3/7f/u/+7/7P/r/+v/6//t/+r/6v/q/+3/
7f/t/+3/6//r/+v/6//r/+z/7f/v/+3/7P/s/+z/6//r/+v/6v/r/+7/7//u/+3/6//p
/+f/5//n/+r/8v/4//j//P8KAB0ALgA/AE0AVABcAGQAZgBeAE0AQAA5ACkAFgD+/+z/
5f/l/+X/5f/p/+n/6f/s/+7/7P/s/+v/6//r/+v/6f/p/+n/6f/n/+f/5//n/+f/6P/p
/+r/6f/p/+n/6f/n/+j/6P/o/+n/6v/r/+z/6v/q/+v/6//t/+3/7f/t/+v/6//r/+v/
6v/q/+v/6//s/+z/7f/t/+7/7//w//H/8P/w/+//7f/v/+//7//x//H/8f/w//D/8v/y
//P/9P/z//P/8//y//P/8//0//T/9v/2//b/9//3//f/9//4//n/+f/5//n//P/9//3/
/v/+//3//f/8//7//v8AAAEAAQABAAEAAQABAAIAAgACAAMABQAFAAUABQAFAAUABAAC
AAIAAgAAAAAAAAD///7//P/8//v/+v/8//z//P/8//r/+f/5//f/9v/1//P/8v/0//P/
8v/y//P/8//y//L/8f/x//H/8P/y//L/8v/y//D/8P/x//H/7//v/+//7v/w//D/8P/w
/+7/7v/v/+//7v/v//D/8f/y//L/8v/y//P/8//y//H/7//v//H/8f/x//H/7v/u//D/
8P/y//L/8P/y//L/8v/x//H/8f/x//H/8v/y//L/8v/y//L/9f/1//f/+P/4//T/9P/0
//b/9f/1//X/9v/2//b/+f/7//z//f/9//3/+f/2//T/8f/w//D/7//t/+z/6//q/+z/
7P/s/+z/6//q/+j/5//m/+n/6v/p/+f/5//n/+f/5f/l/+b/5v/m/+X/5f/l/+X/4v/i
/+L/5P/l/+b/5//p/+n/6f/p/+f/5v/l/+X/5//m/+b/5v/l/+X/5f/k/+b/6P/o/+b/
4f/h/+P/4//j/+P/5v/o/+r/6v/w//z/DQAgADEAQwBSAFoAYgBoAGgAXQBKAD0AMwAg
AAgA8v/p/+P/3f/d/+H/4f/h/+D/5P/q/+r/5f/j/+H/3//h/+H/4f/h/9//3//f/9//
4P/g/+D/4P/f/9//3//f/9//4P/g/+D/4v/i/+L/4v/g/+D/4f/h/+H/4f/h/+H/4//j
/+P/4//k/+T/5f/l/+L/4v/j/+P/4//j/+P/4//j/+T/5P/j/+X/5f/l/+f/5//n/+b/
5v/l/+T/5P/k/+X/5//p/+r/6v/p/+n/6P/o/+j/6P/p/+v/6//r/+z/6//r/+v/6//w
//H/8f/y//H/8f/y//L/9P/0//b/9//1//X/9f/1//L/8v/x//D/8v/1//b/9//1//X/
9f/0//X/9v/3//b/9v/2//X/9P/0//T/8//y//D/8P/w//D/7v/t/+3/6//s/+3/7f/u
/+3/6//p/+j/6f/p/+j/6P/r/+v/6//q/+z/7P/s/+z/6v/q/+v/6//p/+n/6f/o/+b/
5v/m/+b/5v/m/+f/5//l/+X/5f/l/+j/6P/o/+j/5//n/+b/5f/n/+f/6f/p/+j/5//j
/+L/5f/m/+n/6v/m/+b/5P/i/+P/5f/n/+n/6P/o/+f/5v/m/+X/5v/o/+r/6v/q/+r/
6//r/+3/7v/v/+z/7f/u/+z/6//r/+v/7v/u/+7/8f/x//L/8//z//T/7//r/+j/4//i
/+L/4f/g/+D/4P/g/+D/4P/g/+D/3v/e/93/3f/d/9//3//d/9v/2//b/9v/3f/d/97/
3v/c/9v/2//b/93/2v/a/9r/3f/d/93/3f/d/93/3f/d/9z/3P/c/93/3f/c/9z/3P/b
/9v/2//a/9z/3v/e/9z/2//Z/9X/0//X/9n/2v/e/97/4P/o//j/DQAkADkARwBQAF4A
aABuAGwAWwBIADkAKQASAPb/4v/b/9n/1f/T/9P/1//d/97/3P/a/9b/0//T/9P/0//U
/9X/1v/X/9X/1f/V/9X/1P/U/9T/1P/V/9X/1f/V/9X/1v/W/9b/1v/W/9b/1v/W/9b/
1//X/9b/1f/U/9P/1f/V/9X/1f/U/9T/1f/V/9b/1v/X/9f/1f/V/9X/1f/U/9T/0//R
/9L/0//U/9f/1//X/9b/1v/W/9b/1//Y/9f/1//X/9b/1//X/9j/2P/a/9r/2v/b/9z/
2//a/9r/3f/d/93/3f/f/9//3v/e/9//3//g/+D/4P/g/+L/4//j/+P/4//j/+L/4v/h
/+D/4f/j/+P/4//l/+X/5f/k/+L/4v/i/+D/4v/i/+H/4P/g/+D/3//e/97/3v/e/97/
3v/d/93/2//a/9n/1//W/9f/1//X/9j/2P/X/9X/1P/V/9X/1f/U/9X/1v/X/9j/1v/W
/9f/1//W/9X/1P/S/9T/1P/U/9T/0//S/9L/0f/Q/9H/0v/T/9P/0v/R/9D/0//T/9L/
0f/P/8//0f/R/9L/0//R/9L/0v/S/9T/1P/R/9L/0f/Q/8//z//P/8//0P/S/9P/1P/Q
/8//zv/M/9D/0f/T/9X/1f/W/9b/1f/W/9b/1v/Z/9b/0//S/9P/1f/W/9f/2P/Y/9n/
2v/c/9n/1v/R/87/zv/N/8z/y//J/8f/yP/H/8b/xv/G/8b/yP/I/8T/xP/H/8f/x//H
/8X/xP/D/8P/xf/E/8P/w//G/8T/wv/C/8L/wv/E/8T/xP/E/8b/xv/G/8b/xP/C/8D/
vv++/w==
         </WaveFormData>
      </LeadData>
      <LeadData>
         <LeadByteCountTotal>10000</LeadByteCountTotal>
         <LeadTimeOffset>0</LeadTimeOffset>
         <LeadSampleCountTotal>5000</LeadSampleCountTotal>
         <LeadAmplitudeUnitsPerBit>4.88</LeadAmplitudeUnitsPerBit>
         <LeadAmplitudeUnits>��V</LeadAmplitudeUnits>
         <LeadHighLimit>2147483647</LeadHighLimit>
         <LeadLowLimit>268435456</LeadLowLimit>
         <LeadID>II</LeadID>
         <LeadOffsetFirstSample>0</LeadOffsetFirstSample>
         <FirstSampleBaseline>0</FirstSampleBaseline>
         <LeadSampleSize>2</LeadSampleSize>
         <LeadOff>FALSE</LeadOff>
         <BaselineSway>FALSE</BaselineSway>
         <ExcessiveACNoise>FALSE</ExcessiveACNoise>
         <MuscleNoise>FALSE</MuscleNoise>
         <LeadDataCRC32>2239991693</LeadDataCRC32>
         <WaveFormData>
7P/s/+z/7P/u/+7/7v/u//D/8P/w//D/8//0//X/9v/2//b/9v/2//f/+P/5//r/+//8
//3//v/+//7//v/+////AAABAAIABAAEAAQABAAFAAYABwAIAAoACgAKAAoACQAIAAcA
BgAIAAgACAAIAAcABgAFAAQAAwACAAEAAAD///7//f/8//v/+v/5//j/+P/4//j/+P/4
//j/+P/4//r/+v/6//r/+P/4//j/+P/4//j/+P/4//j/+P/4//j/9v/2//b/9v/4//j/
+P/4//j/+P/4//j/9v/2//b/9v/4//j/+P/4//X/9P/z//L/8v/y//L/8v/0//T/9P/0
//H/8P/v/+7/7//w//H/8v/z//T/9f/2//j/+v/8//7///8AAAEAAgAAAAAAAAAAAAMA
BAAIAAkABQAFAAQAAwADAAgACAAGAAUABgAHAAYAAAD8//v/+P/3//T/8f/w//L/8v/x
/+//6v/n/+X/5f/o/+j/5//n/+T/4v/h/97/3//g/+H/4//h/+D/3//f/9//3v/e/97/
3v/e/97/3f/f/9//3//d/9v/2//b/9v/2v/a/9r/2v/a/9r/2v/Z/9n/2v/a/9r/3P/c
/9z/3P/a/9n/2f/a/9z/3f/b/9v/2//Z/9L/zv/R/9P/2v/h/+r/9v8IAB8AOgBZAHgA
lgCxAMQAywDIALUAlABrAEUAJwAUAAgAAAD4//P/9P/2//L/7v/o/+f/5P/h/+H/4P/g
/9//3v/b/9r/3P/c/9z/3P/c/9v/2//b/97/3v/e/97/3f/c/9v/2//d/93/3f/d/93/
3f/f/93/3v/e/+D/4P/g/+D/4P/g/+D/3//e/9z/3v/e/+D/4f/h/+H/4f/h/+T/5P/k
/+T/5P/k/+X/5f/m/+b/5v/n/+b/5//o/+j/6P/q/+r/7P/v/+//7//w//L/8v/y//P/
8v/z//P/8//3//j/+f/5//v/+//8//7//v/+//7////+/wEAAQACAAQABAAEAAQABQAH
AAgACAAJAAkACgALAAsACwALAAwADAAMAAwADAAKAAoACAAHAAUABAAEAAQABAACAAIA
AAAAAAAAAgD///z//P/8//z//v/9//v/+//9//3//f/8//v/+//6//j/+v/6//r/+v/3
//f/+P/4//n/+v/6//v/+P/3//b/9f/2//b/9//4//b/9v/2//b/9v/2//b/9v/0//T/
8//y//L/8//0//X/9f/1//X/9f/z//L/8v/y//L/8//1//X/9P/0//P/9P/0//b/9f/1
//r/+//8//3//////wAAAgACAAYABAD+/wIABQAGAAcACAAJAAkABwAHAAYABQAFAAoA
CgAIAAYABgAGAAQA///8//v/+P/0//D/7v/u/+//8P/v/+3/6v/n/+X/5f/m/+b/5//n
/+f/5v/o/+b/5v/m/+b/5//n/+b/4//j/+P/4v/j/+T/5f/m/+P/4f/g/9//4f/f/9//
3//f/9//3v/e/97/3v/e/97/4P/f/9//4P/i/+L/4v/i/+H/4P/f/93/3v/g/+H/4f/h
/93/3f/b/9j/1v/b/+P/5v/p//b/CAAYADEAUgBtAIgAogC5AMgAzQDAAJ8AdgBTADMA
GQAOAAoABAD4//P/9v/4//L/7P/q/+X/5v/k/+X/5f/m/+X/5P/h/+D/4P/g/+D/4P/g
/9//3//f/+L/4v/i/+L/4//k/+X/5//l/+P/4f/f/+H/4f/j/+H/4v/i/+T/5P/k/+T/
5P/k/+P/4//j/+L/5P/k/+b/5//n/+f/5//n/+j/6P/o/+j/6P/o/+n/6f/o/+j/6P/p
/+z/7f/u/+7/7v/w//D/8v/x//H/8f/y//X/9v/3//n/+f/7//z//f/9//7/////////
//8AAAIAAgACAAIAAwAEAAcABwAIAAgACAAIAAgACQALAAwADAANAA0ADgAPAA8ADwAP
ABAAEAAQABAAEAAQABAADgANAAsACgAKAAoADAAKAAoACAAFAAQABQABAAEAAgADAAQA
AgABAP/////9//3//f/8//3///8AAAAA/v/+//7//v/9//3//v/+/wAAAAD//////f/9
//3//f////7//v/+//7//v/+//7//f/8//v/+v/6//r/+f/4//n/+f/5//n/+//7//v/
+//4//b/9f/0//T/9f/3//f/9f/2//b/+P/5//z//P/9////////////AwADAAQABgAG
AAQABAAGAAYABgAGAAYACwALAAkACQAJAAkACgAQAA4ADAAKAAoACQAGAAAA/P/8//r/
9//0//L/8v/z//T/8v/v/+v/5//m/+f/6f/q/+f/5//n/+b/5v/k/+T/5P/k/+X/5f/k
/+P/4//j/+L/4f/g/9//3v/g/9//3//f/+H/3//f/9//3f/d/9z/3P/e/97/3v/e/+D/
3//f/+D/3//e/93/3P/e/97/3v/d/93/3v/e/93/2f/b/93/2f/U/9L/1//Z/+D/6f/2
/wIAFgAzAFAAbwCQAKoAvwDMANUAzACvAIoAYQA9ACEADgAGAAQA/v/1//D/8P/y/+z/
6P/n/+T/4f/h/+D/4P/g/+D/3v/e/97/3v/e/97/4P/f/9//3//i/+L/4v/i/+H/4P/f
/9//4f/h/+H/4f/f/9//4f/f/+D/4P/i/+L/4P/g/+D/4P/k/+X/5v/m/+X/5P/l/+X/
5f/l/+X/5f/m/+b/5v/m/+j/6P/p/+n/6P/o/+j/6f/o/+n/6v/q/+z/7v/u//D/8f/x
//H/8v/0//T/9P/1//f/+f/6//v//P/8//z/+//9//3//v8AAAIAAgACAAMAAgAFAAUA
BgAIAAgACAAIAAgACQAJAAgACgALAA0ADwANAA0ADQAOAA4ADgAOAA4ADgAOAAwACwAH
AAYABgAGAAgABgAGAAQAAgACAAQAAQD///7//f/8//7//f/7//v/+//7//v/+v/6//v/
+//6//r/+v/6//r/+f/5//r/+v/4//j/9//3//f/9//3//f/9//2//b/9v/2//b/9v/2
//b/9v/2//b/9v/2//X/9P/0//X/9v/3//T/8//y//H/8//y//L/8v/w//H/8//z//L/
8v/x//L/8//2//b/9//6//v//P/9/wEAAQACAAQAAgACAAIAAgACAAIABgAHAAYABwAG
AAUABQAKAAwACgAIAAgACAAGAAEA/v/8//r/9//0//P/8v/y//L/8P/t/+n/5f/l/+X/
5v/m/+X/5f/l/+T/5v/k/+T/5P/k/+X/5f/k/+H/4f/h/+D/4v/i/+L/4v/g/9//3//f
/+D/3//g/+H/4P/f/93/3P/e/97/3v/e/97/3f/d/97/3v/e/97/3v/c/9z/3P/b/9z/
3v/f/9//2//Z/9n/1//S/9L/1f/b/+D/6f/0/wAAEAAnAEQAYwCGAKQAvQDQANcA0gC9
AJgAbQBJACsAFAAEAP7//P/3//L/8v/0//D/7P/r/+b/4v/h/9//3v/g/+D/3v/e/+D/
4P/g/+D/3//d/9z/2//e/97/3v/e/97/3v/e/9//3//f/9//3//h/+H/4//h/+D/4P/i
/+L/4v/i/+L/4v/h/+H/4f/g/+L/4v/k/+X/4//j/+P/4//k/+T/5P/k/+T/5P/l/+X/
5v/m/+b/5//o/+n/6v/q/+j/6v/q/+z/7f/t/+3/7v/y//L/8v/z//T/9//5//v/+//6
//n/9//4//n/+//+//z//P/8//3//P//////AAABAAIAAwAEAAUABwAIAAgABwAHAAgA
CQALAAsACwAMAAwADAAMAAwADAAMAAoACQAJAAgACAAIAAYABAAEAAIAAAAAAAIA//8A
AAAAAAAAAP7//f/7//v//f/9//3//P/6//v/+//6//r/+v/6//r/+v/7//3//v/8//z/
+//7//n/+f/5//n/+//6//r/+v/6//r/+v/6//r/+v/6//r/+v/6//n/+P/4//n/+v/7
//n/+f/5//n/+P/2//X/9P/2//f/+f/5//j/+P/3//j/+v/+////AQABAAEAAQABAAUA
BwAGAAYACAAIAAgACAAIAAwADQAMAA0ACgAJAAkADgAMAAoACAAIAAoACAADAAAAAgAA
AP3/+v/1//T/9P/0//X/8//w/+3/6f/p/+r/6v/p/+n/6f/o/+r/6P/o/+j/6P/p/+n/
6P/n/+f/5//m/+b/5v/m/+b/5v/l/+X/5f/l/+P/4//j/+X/5f/k/+T/4//i/+H/4P/g
/9//3//g/+L/4v/i/+L/4v/i/+L/4f/h/+L/4v/h/+H/4f/f/9v/2v/a/9n/3f/g/+f/
8v8AABIAJwBCAF8AgACeALMAxgDTANQAxQCkAHkATQArABgADAAEAP7/+//6//j/9P/w
/+z/5//m/+X/5f/k/+T/5P/k/+L/4v/i/+L/4v/i/+D/3//f/9//4v/i/+L/4v/i/+L/
4v/j/+P/4//j/+P/4f/h/+P/4f/i/+L/5P/k/+L/4v/i/+L/5P/l/+b/5v/l/+T/5f/l
/+f/5//n/+f/6P/o/+j/6P/m/+b/5//n/+r/6v/q/+v/7P/t/+7/7v/s/+7/7v/w//P/
8//z//T/9P/0//T/9f/3//n/+v/7//3//v///////v/9//3//v///wAAAQADAAIABQAF
AAYABwAIAAkACgAJAAsADAAMAAsACwAMAA0ADwAPAA8AEAAQABAAEAAQAA4ADgAMAAsA
CwAKAAoACgAIAAYABgAEAAQABAAGAAMAAgACAAIAAgABAP///P/7//z//f/+//7/AAAB
AAEAAAD///7//f/8//v/+//8//z//P/8//v/+//8//3//v////3//P/8//z//P/8//z/
/P/6//r/+v/6//z//P/7//r/9//3//f/9//5//n/+f/5//v/+v/6//r/+f/5//r/+f/3
//j/+P/6//n//P/8//3/AAABAAIAAwAHAAcACAAKAAgACAAKAAoACgAKAA8ADwANAA0A
CgAJAAkADgAOAAwACgAKAAoACAADAAAAAgAAAP3/+v/1//T/9P/0//P/8f/u/+v/6f/p
/+r/6v/p/+n/6f/o/+j/5v/m/+b/5v/n/+f/5v/l/+X/5f/k/+b/5v/m/+b/5//n/+j/
6f/o/+X/5P/j/+P/4//i/+L/4P/g/+D/4P/h/+H/4v/k/+P/4v/h/+D/4v/i/+L/4f/h
/+L/4v/h/+P/4f/d/9v/2P/W/9n/3//m/+3/9v/8/woAIwBAAF0AfgCcALMAvgDFAMgA
uQCYAGsARQArABoADAAGAAAA+//6//r//P/4//T/6//k/+T/5f/l/+b/5v/m/+T/5P/i
/+L/4v/i/+P/4//k/+X/5P/k/+T/5P/k/+T/5P/l/+X/5f/l/+X/5//n/+n/5//l/+T/
5f/k/+b/5v/m/+b/5v/l/+T/4v/l/+b/6f/r/+n/6f/p/+n/6v/q/+r/6v/o/+j/6f/p
/+3/7v/v//H/8P/x//L/8v/w//L/8v/0//f/9//3//j/+f/4//f/9//4//v//f///wMA
BAAFAAUABAADAAMABAAGAAYABgAHAAgACwALAAwACgAKAAoACgALAA0ADgAOABEAEQAS
ABMAEQARABEAEgASABIAEgASABIAEgAQAA8ADQAMAAwADAAOAAwADAAKAAYABgAIAAUA
AgACAAIAAgACAAEA//////////////7/AAABAAEAAAD+//7//v/+//3//f/+//7//v/+
//3//f///////////////v/+//7//f/8//v/+v/8//z//P/8//z//P/7//r/+f/5//n/
+f/5//n/+f/5//f/9v/2//b/9P/1//f/9//3//j/+P/6//3/AAAAAAEABQAFAAUABQAF
AAMABAAEAAUABgAHAAgADQANAAsACwAMAAsACwAQAA4ADAAKAAoACwAKAAYABAACAAAA
/f/6//f/9v/2//b/8//x/+7/6//p/+n/6v/q/+f/5//n/+b/5v/k/+T/5P/m/+f/5//m
/+X/5f/l/+T/5P/k/+T/5P/i/+H/4f/h/+H/3//f/9//3//f/97/3v/e/97/3v/e/97/
3f/d/97/3v/e/97/3v/h/+L/4//j/+H/4P/e/9v/2//f/9//2f/U/9L/1f/Z/97/5f/y
/wAAEAApAEYAZQCEAJ4AswDGAM8AzgC7AJgAbwBJACkAEAACAP7//P/5//T/9P/y/+z/
5v/j/+T/4//j/+L/4v/g/+D/3v/e/97/3v/e/97/3P/b/9v/2//d/97/3//g/97/3v/e
/9//3//f/9//3//f/9//4f/f/+D/4P/i/+L/4v/i/+L/4v/j/+P/4//i/+T/5P/m/+f/
5v/l/+T/4//l/+b/5//o/+r/6v/r/+v/6f/o/+f/5//p/+v/7f/u/+3/7v/t/+7/8P/x
//L/9P/1//T/8//z//X/9//4//n/+f/6//v/+//9//3//v8AAAIAAgACAAMAAgAFAAUA
BgAIAAgACAAIAAkACwAMAAwADwAPABAAEQAPAA8ADwAQABAAEAAQABAAEAAQAA4ADQAM
AAwADQAOAAwACgAKAAgABgAGAAgABQAEAAQABAAEAAIAAQD/////AQABAAEAAAD/////
/v/8////AAABAAIA/v/9//3//P/9//7//v////3//f/9//3////+//7//v/8//z//P/8
//7//v/+//7//f/8//r/+P/4//n/+v/7//v/+//7//v/+f/4//j/+P/4//n/+//7//7/
AAABAAQABQAIAAgACQAJAAkACQAIAAgACAAIAAgADQAPAA8AEQAPAA0ADAAQABEAEAAP
ABAADgAMAAcABAAEAAIA///8//f/9v/2//b/9f/z//D/7f/t/+3/7v/u/+v/6//r/+r/
7P/q/+r/6v/o/+n/6f/o/+n/6f/p/+j/5//m/+X/5P/m/+X/5f/l/+X/4//j/+P/4f/h
/+D/4P/i/+L/4v/i/+D/3//f/+D/4P/g/+D/4P/g/+D/4P/f/+H/4v/i/+H/3//h/93/
2f/W/9T/1//d/+D/5//w//7/EAArAEoAZwCEAKIAuwDOANcA1AC/AJgAbQBJACsAFAAG
AAIA/v/3//L/8v/0//D/7P/r/+j/4//j/+L/4v/i/+L/4P/g/+D/4P/g/+D/3v/d/93/
3f/g/+D/4P/g/97/3v/e/9//3//f/9//3//f/9//4f/f/+D/4P/i/+L/4P/g/+D/4P/h
/+H/4f/g/+H/4v/l/+f/5v/l/+T/4//k/+T/5P/k/+b/5v/n/+f/5v/m/+b/5//o/+n/
6v/q/+z/7v/u//D/7//v/+//8P/y//L/8v/z//P/9f/2//f/+f/6//v/+//5//n/+v/8
//7//v/+////AAADAAMABAAGAAYABgAGAAUABwAIAAgACwALAAwADQANAA0ADQAOAA4A
DgAOAA4AEAAQAA4ADQALAAoACgAKAAoACAAIAAYAAgACAAQAAQACAAIAAgACAAIAAQD/
/////////////v/+///////+//7//v/+//7/+//7//z//P/+//7//f/9////////////
/f/8//z//P/+//7//v/+//7//v/+//7//v/+//3//P/6//n/+P/3//n/+f/5//n/+f/4
//j/+P/4//n/+//7//z//v///wIABQAIAAgACQAHAAkABwAGAAcACAAJAAoAEAARABAA
EQANAAsACgAOAA8ADgANAA4ADgAMAAcABAACAAAA/f/6//f/9v/2//b/9//1//L/7//t
/+3/7v/u/+z/6//q/+j/6v/o/+j/6P/o/+n/6f/o/+f/5//n/+b/6P/o/+j/6P/m/+X/
5f/l/+X/4//j/+P/4//j/+L/4v/k/+T/5P/k/+T/4//j/+T/5P/k/+T/5P/m/+b/5v/l
/+P/5P/k/+P/5//n/+P/3f/c/97/3f/f/+L/6f/0/wAAEgAtAEoAZQCEAKIAuwDOANsA
2ADFAKQAdQBJACsAGgAOAAoABAD9//z/+v/2//L/7v/r/+r/6f/p/+j/6P/m/+b/5P/k
/+b/5v/m/+b/5f/j/+L/4f/j/+T/5f/m/+T/5P/k/+X/5v/n/+j/6f/o/+f/6P/l/+X/
5v/p/+r/5//m/+X/5P/o/+n/6v/q/+n/6P/p/+n/6//r/+v/6//q/+r/6v/q/+z/7P/t
/+3/7v/u/+7/7//u/+//8P/w//L/9P/0//b/9//3//f/+P/4//j/+P/5//v//f/+////
AQACAAMAAwADAAMABAAGAAYABgAGAAcACAALAAsADAAOAA4ADgAOAA0ADwAQABAAEwAT
ABQAFQAVABUAFQAWABUAFAATABIAEgASABAADwAOAA4ADwAQABIAEAAQAA4ACQAIAAkA
BQAGAAYABgAGAAcABwAGAAcABQAFAAUABAAEAAUABQAEAAIAAgACAAIABAAFAAcACAAH
AAYABAADAAUABQAFAAUABQAEAAQABAAEAAQABAAEAAIAAgACAAIAAAAAAP///v/+////
AAABAP//////////AQAAAAAAAAD9//3//v/9////AAAAAAIABAAIAAkACwAMAAsACgAJ
AA0ADQAOABAAEAAQABAAEwATABEAEQAOAA0ADQASABQAEgAQABAAEAAOAAkABgAHAAYA
BAACAPz/+v/5//j/+P/3//X/8//x//H/8v/y/+//7//v/+7/8P/u/+7/7v/s/+3/7f/s
/+v/6//r/+r/6P/o/+j/6P/o/+f/5//n/+n/5//n/+f/5v/l/+P/4v/k/+T/5P/k/+T/
4//j/+T/4v/i/+L/4v/j/+T/5f/l/+T/5P/j/+H/3//h/+P/4f/c/9r/2f/b/+D/5//u
//r/DgAjADwAWwB6AJgArwC+AMkAygC9AJ4AdQBPAC0AFAAKAAQA/P/5//j/+P/4//T/
7v/t/+z/5//n/+b/5v/k/+T/4v/i/+L/4v/i/+L/4v/h/+H/4f/g/+D/4P/g/+H/4v/j
/+X/5f/l/+X/5f/i/+H/4v/f/+H/4v/l/+b/5f/k/+P/4v/h/+H/4f/g/+H/4v/l/+f/
5//n/+f/5//m/+b/5v/m/+b/5v/n/+f/6v/q/+r/6//q/+v/7P/s/+z/7v/u//D/7//v
/+//8P/0//T/9P/1//X/9//4//n/+//8//3//f/9//3//v8AAAEAAgADAAUAAwAFAAQA
BAAFAAYABwAIAAcACQAKAAoADQANAA4ADwANAA0ADQAOAA4ADgAOAA4AEAAQAA4ADQAL
AAoACgAKAAoACAAIAAYABAAEAAYAAwACAAIAAgACAAIAAQD/////AAABAAIAAgAAAAEA
AQAAAP7//v/+//7//////wAAAAACAAIAAQABAP7//f/8//v//f/8//z//P/8//z//P/8
//7//v/+//7//P/8//v/+v/7//v/+//7//n/+f/5//n/+//6//r/+v/7//3/AAABAAEA
AgACAAQAAwAGAAYABwALAAoACQAIAAcABgALAAsACQAJAAgABwAHAAwADAAKAAgACAAG
AAQA///8//3//P/6//j/9P/y//H/8P/x/+//7P/p/+f/5//o/+j/5//n/+f/5v/m/+T/
5P/k/+T/5f/l/+T/5f/l/+X/5P/k/+T/5P/k/+L/4f/h/+H/3//d/93/3f/g/+H/4f/i
/+D/4P/g/+D/4P/f/9//4P/i/+L/4v/i/+L/4v/i/+H/4//k/+T/4//f/9//3//Z/9b/
2v/d/93/5P/t//j/BAAYADcAVABxAJAArADDANQA3QDWALUAigBjAEMAKQAUAA4ACgAA
APX/8v/2//b/8v/s/+X/5v/l/+X/5P/k/+T/5P/i/+L/4P/g/+D/4P/g/9//3//f/+D/
4P/g/+D/4P/g/+D/4f/h/+H/4f/h/+H/4f/j/+H/3v/e/+D/4P/h/+L/4//k/+T/4//i
/+D/3v/e/+D/4f/i/+P/5P/l/+b/5v/m/+b/5v/m/+f/5//m/+b/5v/n/+j/6f/q/+r/
7P/u/+7/8P/u/+3/7P/s//H/8v/z//X/8//1//b/9//5//r/+//7//v/+//8//7//v/+
//7///8BAAUABgAIAAUABAADAAIABAAHAAkACgALAAsADAANAA0ADQANAA4ADAAMAAwA
DAAMAAwACgAJAAcABgAGAAYACAAGAAYABAAAAAAAAgD///z//P/8//z//P/7//n/+f/7
//v/+//6//j/+f/5//j/+P/4//j/+P/5//n/+v/6//z//P/7//v/+v/5//j/9//4//j/
+f/6//j/+P/4//j/+P/4//j/+P/5//r/+v/6//f/9//3//f/+f/5//n/+f/7//r/+v/6
//3///8CAAMAAwAEAAQABgAFAAYABgAIAAgACAAIAA0ADQALAAsADAALAAsAEAAOAAwA
CgAKAAoACAADAAAAAgAAAP3/+v/2//T/8//y//P/8f/u/+v/6f/p/+r/6v/p/+n/6f/o
/+b/5P/k/+T/5P/l/+X/5P/j/+P/4//i/+P/5P/l/+b/5P/j/+P/4//j/+H/4f/h/+H/
4f/g/+D/4P/g/+D/4P/i/+H/4f/i/+H/4P/f/97/3v/e/97/3f/e/+D/4f/h/+H/3//b
/9X/1P/U/9f/3//o/+3/9P8EABwAOQBYAHkAlgCuAMMA1gDdANAArwCMAGcAPwAfAAwA
BgACAPr/9f/2//b/9P/y/+z/5//m/+P/4//i/+L/4v/i/+D/4P/f/97/3f/c/9//3//g
/+H/4f/g/9//3v/g/+D/4P/h/+P/4//j/+P/4v/h/+L/3//f/+D/4//k/+P/4v/h/+D/
4//j/+P/4v/g/+D/4v/j/+X/5f/l/+X/5v/m/+b/5v/o/+j/6f/p/+r/6v/q/+v/7P/t
/+7/7v/t/+7/7f/u//H/8f/x//L/9v/2//b/9//1//f/+P/5//n/+v/7//v//P/9////
AgAAAAAAAAABAAIABQAFAAYACAAIAAgACAAHAAkACgAKAAkACQAKAAsADAANAA4AEAAP
AA4ADQAMAAoACgAIAAcABgAGAAcACAAGAAQABAACAAIAAgAEAAEA///+//3//P/8//v/
+f/5//v/+//7//r/+v/7//v/+v/6//r/+v/6//f/9//4//j/+v/6//n/+f/5//n/+f/5
//f/9v/2//b/+P/4//j/+P/4//j/+P/4//b/9v/1//T/9f/1//X/9f/1//X/9f/1//b/
9v/3//j/+f/7//7///8BAAIAAgAEAAMABgAKAAkACAAHAAYACwALAAkACQAGAAUABQAK
AAwACgAIAAgACQAIAAQAAgABAP7/+v/2//P/8v/y//L/8//x/+7/6//m/+X/5f/k/+T/
5f/m/+b/5f/i/+H/4P/g/+H/4f/g/+D/4f/i/+L/4f/g/9//3v/e/93/3f/d/93/2//b
/9v/3f/d/9z/3P/e/97/3v/e/93/2//a/9r/3P/c/9z/3P/a/9r/2v/Z/9v/3P/c/9v/
1//X/9n/1//Q/8z/0f/X/9z/4//q//T/CAAfADgAWQB+AJgArQDAAM0AzgC5AJQAawBF
ACUAEAAIAAAA+P/1//T/9P/w/+j/5P/n/+j/4f/f/9z/2v/c/9z/2v/a/9r/2v/a/9r/
2v/Z/9n/2f/Y/9j/2P/Y/9n/2v/b/93/3f/d/93/3f/b/9v/3f/b/9r/2v/c/9z/3P/c
/9z/3P/f/9//3//e/9z/3P/e/9//3//f/9//3//g/+D/4P/g/+D/4P/h/+H/4v/i/+L/
4//k/+X/5v/m/+b/6P/o/+r/6//r/+v/7P/s/+z/7P/t/+//8f/y//P/9P/0//T/8//0
//X/9//6//r/+v/6//v//P//////AAAAAAAAAAAAAP7///////7/AAABAAMABQAHAAcA
BwAIAAYABgAGAAYACAAIAAYABQABAAAAAAAAAAAA/v/+//z/+P/4//r/9//4//j/+P/4
//j/9//1//X/8//z//P/8v/z//X/9v/2//T/9P/0//T/8//z//T/9P/0//T/8//z//H/
8f/x//H/8//y//L/8v/w//D/8P/w//D/8P/w//D/8P/w/+//7v/t/+3/7f/t/+3/7f/t
/+3/7v/u/+//8P/t/+3/7v/t/+//8v/0//j/+f/8//z//f/9/////f/+/wAAAAAAAAAA
AwADAAEAAQAAAP////8EAAQAAgAAAAAAAgAAAPv/+P/2//T/8f/u/+v/6v/q/+r/6//p
/+b/4//h/+H/4v/i/9//3//f/97/3v/c/9z/3P/e/9//3//e/9v/2//b/9r/2v/a/9r/
2v/a/9n/2f/Z/9r/2f/a/9v/2v/Z/9f/1v/W/9b/1v/W/9f/1//Y/9r/2P/Y/9j/2P/W
/9b/1v/V/9X/1v/W/9X/1//X/9P/z//Q/87/0f/X/9r/3//q//b/CAAjAEAAYQB8AJQA
qwDAAMcAvgChAHgAUQAvABMAAgD8//b/8P/t/+z/7P/q/+T/4P/d/9j/1v/X/9f/2P/Y
/9j/1v/W/9b/1v/W/9b/1v/V/9X/1f/U/9T/1P/U/9b/1v/W/9f/1//X/9f/1//X/9f/
2f/X/9P/0v/T/9L/1P/U/9T/1P/X/9f/1//W/9b/1v/Y/9n/1//X/9f/1//W/9b/1v/W
/9j/2P/Z/9n/2v/a/9r/2//a/9v/3P/c/9r/3P/c/97/3//f/9//4P/k/+T/5P/l/+P/
5f/m/+f/6f/q/+v/6//t/+3/7v/w//D/8P/w//H/8v/1//X/9v/0//T/9P/0//P/9f/2
//b/+f/5//r/+//9//3//f/+//3//P/7//r/+v/6//j/9//2//b/9//4//b/9P/0//L/
8P/w//L/7//s/+z/7P/s/+7/7f/r/+v/6v/p/+j/5v/o/+n/6f/o/+n/6v/r/+z/6//r
/+z/7P/q/+r/6f/p/+n/6f/p/+n/5//m/+b/5v/o/+j/6P/o/+b/5v/m/+b/6P/o/+f/
5v/k/+P/4v/h/+P/4//j/+P/5f/k/+T/5P/i/+P/5f/l/+b/6P/p/+z/7//y//L/8//z
//H/7//t//D/8f/z//b/9v/2//b/9v/4//n/+v/7//n/9f/y//D/7//v/+z/7P/p/+f/
4f/e/9z/2v/b/9z/2f/V/9X/1f/V/9P/0v/P/9D/zv/N/83/zf/N/83/zf/N/87/z//Q
/83/zP/L/8r/yv/L/8v/y//L/8r/yv/K/8r/yv/I/8j/yP/I/8j/yP/I/8j/xf/E/8P/
wv/C/w==
         </WaveFormData>
      </LeadData>
      <LeadData>
         <LeadByteCountTotal>10000</LeadByteCountTotal>
         <LeadTimeOffset>0</LeadTimeOffset>
         <LeadSampleCountTotal>5000</LeadSampleCountTotal>
         <LeadAmplitudeUnitsPerBit>4.88</LeadAmplitudeUnitsPerBit>
         <LeadAmplitudeUnits>��V</LeadAmplitudeUnits>
         <LeadHighLimit>2147483647</LeadHighLimit>
         <LeadLowLimit>268435456</LeadLowLimit>
         <LeadID>V1</LeadID>
         <LeadOffsetFirstSample>0</LeadOffsetFirstSample>
         <FirstSampleBaseline>0</FirstSampleBaseline>
         <LeadSampleSize>2</LeadSampleSize>
         <LeadOff>FALSE</LeadOff>
         <BaselineSway>FALSE</BaselineSway>
         <ExcessiveACNoise>FALSE</ExcessiveACNoise>
         <MuscleNoise>FALSE</MuscleNoise>
         <LeadDataCRC32>642049172</LeadDataCRC32>
         <WaveFormData>
/v/+//7//v/+//7//v/+//z//P/8//z//P/8//z//P/8//z//P/8//z//P/8//z/+v/6
//r/+v/6//r/+v/6//z//P/8//z/+v/6//r/+v/8//z//P/8//z//P/8//z//P/8//z/
/P/9//7///8AAAAAAAAAAAAAAgACAAIAAgAAAAAAAAAAAAAAAAAAAAAAAgACAAIAAgAA
AAAAAAAAAAAAAAAAAAAA/v/+//7//v8AAAAAAAAAAAAAAAAAAAAA/v/+//7//v8AAAAA
AAAAAP7//v/+//7/AAAAAAAAAAAAAAAAAAAAAP///v/9//z//v/+//7//v/+//7//v/+
//7//v/+//7/AAAAAAAAAAACAAIAAgACAAUABgAHAAgACQAKAAsADAAMAAwADAAMAAsA
CgAGAAEA/P/5//b/9f/1//f/9//1//X/9f/1//P/8f/x//D/8P/x//H/8f/0//b/+v/8
//z//P/8//v/+//7//z//P/8//z//P/8//3//f/9//3//v/+//7//v/+//7//v/+//7/
/P/8//z/+//9//3//v/+//7//v/+//7//P/8//z//P/+//7//v/+//z//P/7//v//P/8
//z//P/8//z//P/9//n/+//9////AgAGAAkABwAIAAkADQASABQAFgAWAA0A/v/u/97/
y/+1/5//j/+C/3z/ef95/37/jv+j/7f/xP/R/97/6f/v//P/9//6//v//P/8//7//v//
//////////////8AAAAAAAAAAAEAAQAAAAAAAAAAAAAA/v/+//////8BAAEAAQAAAAAA
AAAAAAAAAAAAAAAAAAAAAAAAAAD//////////////v/+//7//v/+//3//f/9//3//f/9
//3//////wAAAAD//////v/+///////////////+//7//v8AAAAAAAABAAEAAAAAAP//
/f/9//3//v8AAAAAAAAAAP///////wAAAAAAAAAAAAAAAP///////////////wAAAAAA
AAAAAAD+//7//v/+/wAAAQABAAEAAQABAAEAAgACAAIAAgADAAEAAQABAAEA////////
//8BAAIAAgACAAAAAAAAAAAA//////////////////////////8AAAAAAgACAAIAAgAA
AAAAAAAAAAAAAAAAAAAAAgACAAIAAgAAAAAAAAAAAAAAAAAAAAAAAAAAAAAAAAAAAAAA
AAD/////////////AQABAAEAAQD/////////////AAACAAAA/v//////AAABAAIAAwAD
AAYABgAGAAYACQAKAAwADQAPAA8ADwAMAAwACgAKAAoACgAFAAEA/v/7//j/9//1//f/
+f/3//f/9//5//f/9f/1//T/9P/z//P/9f/4//r//v/+//7//v/+//v/+//7//z//v/+
//7//v/+////////////AAAAAAAA/v/+//7//v///wAAAQACAAAA////////AAAAAAAA
AAACAAIAAgACAAAAAAAAAAAAAAAAAAAAAAABAAEAAgACAAAAAAAAAAAAAgADAAMAAwAB
AAMACAAMAA0ADQAQABUAFwAaACAAIAAYAAsA/P/s/9z/yf+x/5//kf+I/4L/gf+D/47/
pP+3/8f/1P/d/+j/8f/3//3/AQACAAMABAAEAAYABgAHAAcABwAHAAcABQAGAAYABgAE
AAUABQAEAAYABgAGAAYABgAGAAcABwAHAAcABwAGAAYABgAGAAYABgAGAAYABgAIAAgA
CAAHAAUABQAFAAUABgAGAAYABgAEAAMAAwADAAMAAwADAAMABQAFAAYABgAFAAUABAAE
AAMAAwADAAMABQAEAAQABAADAAIAAQABAAMAAgACAAEAAQABAAEAAgACAAIAAgACAAMA
AwADAAQAAgACAAIAAgAEAAMAAwADAAEAAQABAAIABAAEAAQABAACAAIAAgACAAIAAwAD
AAMABQAFAAUABgAEAAQABAAFAAUABQAFAAUABQAFAAUABQAFAAYABgAGAAYABgAGAAYA
BQAFAAUABQAFAAUABQAFAAUABQAGAAYABgAGAAYABgAGAAYABgAGAAgACAAIAAgACAAI
AAgACAAGAAYABgAGAAgACAAIAAgACAAIAAgACAAGAAYABgAFAAUABQAFAAUABQAFAAUA
BQAFAAUABQAFAAMABAAGAAQABAAFAAUABgAHAAgACQAJAAoACgAKAAoADQAOABAAEQAT
ABMAEwAUABIAEgASABIADgAJAAUAAQAAAP///f////3/+//7//v//f/7//n/+f/4//j/
9//3//n//P/+/wIAAQAAAP///v////////8AAAIAAgACAAIAAAABAAEAAQABAAIAAgAC
AAQABAAEAAQAAwACAAEAAAAAAP///////wAAAAAAAAAAAgACAAIAAgAAAAAAAAAAAAAA
AAAAAAAAAQABAAIAAgACAAIAAgACAAIAAwADAAMAAwAFAAoADgANAA0ADgARABUAGgAe
ACAAHAARAP7/8v/k/9H/u/+n/5f/jP+G/4P/if+U/6T/tf/F/9D/3f/m/+3/8//7//3/
AAABAAIAAAACAAIAAwADAAMAAwADAAUABgAGAAYABAAFAAUABAAEAAQABAAEAAYABgAH
AAcABQAFAAUABAAEAAQABAAEAAQABAAEAAQAAgACAAIAAQADAAMAAwADAAAAAAAAAAAA
AAD///////8BAAEAAQABAP////8AAAAAAQABAAAAAAD//////////////v/+//7//v/+
//7////9//z//P/7//3//f/9//7//P/8//z//P/9//3//f/+//z//P/8//z//P/7//v/
+//7//v/+//8//z//P/8//z//P/8//z//P/8//3//f/9//7///8AAAIABAAEAAQABQAD
AAMAAwADAAUABQAFAAUABQAGAAYABgAGAAYABgAGAAUABQAFAAUABQAFAAUABQAHAAcA
CAAIAAYABgAGAAYABgAGAAYABgAIAAgACAAIAAcABgAFAAQABgAGAAYABgAEAAQABAAE
AAQABAAEAAQABAAEAAQAAwADAAMAAwADAAEAAQABAAEAAwADAAMAAwABAAIABAACAAIA
AwADAAQABgAIAAoACwAOAA4ADgAOABAAEAARABEAEwAUABMAEgARABAACwAHAAQAAQD+
//3/+//9/////f/9//3//P/5//b/9f/2//b/9f/1//f/+v/8/wAAAAAAAAAAAAD/////
//8AAP7//v/+//7/AAABAAEAAQABAAIAAgACAAAAAAAAAAAAAgACAAIAAgACAAEAAQAB
AAIAAgACAAIAAgACAAIAAgACAAIAAgACAAIAAgACAAIAAQABAAIAAgACAAIAAgACAAIA
AwADAAMAAQAFAAoADgAPAA0ADgARABMAGAAeACAAHgATAAQA+P/q/9X/v/+r/5v/jP+G
/4X/h/+O/5z/r/+9/8r/1//i/+v/8//7////AgADAAIAAAACAAIAAwAFAAUABQAFAAUA
BgAGAAYABgAHAAcABgAEAAQABAAEAAYABgAHAAcABwAHAAcABgAEAAQABAAEAAQABAAE
AAQABAAEAAQAAwABAAEAAQABAAIAAgACAAIAAgABAAEAAQABAAEAAQABAAEAAQACAAIA
//////7//v8BAAEAAQABAAEAAAAAAAAAAAAAAAAAAQD///7//v/9/////////wAA/v/+
//7//v/9//3//f/+//7//v/+//7//v/9//3//f/9//3//f/+//7//v/+//7//P/8//z/
/P/8//3//f/9/////////wAAAAAAAAAAAQADAAMAAwADAAEAAQABAAEA//8AAAAAAAAA
AAAAAAAAAAEAAQABAAEAAQABAAEAAQD/////AAAAAAIAAgACAAIAAAAAAAAAAAAAAAAA
AAAAAAIAAgACAAIAAAAAAAAAAAACAAIAAgACAAAAAAAAAAAAAAAAAAAA//8BAAEAAQAB
AP//////////AQABAAEAAQD//wAAAgAAAAAAAQABAAIABAAGAAgACQAKAAoACgAKAA4A
EAATABEAEgARABAADwAOAAsABwAEAAEA/P/7//n/+//7//n/+f/5//n/9//1//X/9P/0
//P/8//z//b/+P/8/wAAAAAAAAAA/f/9//3//v/+//7//v/+//7///////////8AAAAA
AAAAAAAAAAAAAP7//v/+//7//////wAAAQACAAIAAgACAAQABAAEAAQAAwACAAEAAAAC
AAIAAgACAAEAAQACAAIAAgACAAIAAgACAAMAAwADAAMABQAIAAoADQANAA4ADwARABYA
HAAgAB4AEQAAAPL/5v/T/7v/p/+X/4r/hv+D/4H/hv+U/6v/vf/M/9n/5P/t//P/9f/7
//7///8AAAIABAAEAAUAAwADAAMAAwAFAAYABgAGAAYABwAHAAYABgAGAAYABgAGAAYA
BwAHAAcABwAHAAYABAAEAAQABAAGAAYABgAGAAQABAAEAAMABQAFAAUABQACAAIAAgAC
AAQAAwADAAMAAwADAAMAAwADAAMABAAEAAUABQAEAAQAAwADAAMAAwADAAIAAgACAAIA
AgACAAMAAQAAAAAA//8AAAEAAgAEAAIAAgACAAIAAQABAAEAAgACAAIAAgACAAIAAQAB
AAEAAwADAAMABAADAAIAAQAAAAIAAgACAAIAAgADAAMAAwABAAEAAQACAAIAAgACAAMA
AwADAAMAAwADAAMAAwADAAMABAAEAAQABAAEAAQABAADAAMAAwADAAMAAwADAAMAAwAD
AAQABAAEAAQABAAEAAIAAgACAAIABAAEAAQABAAEAAQABAAEAAQABAAEAAQAAgACAAIA
AgAEAAQABAAEAAYABgAGAAUABAADAAIAAQADAAMAAwADAAMAAwADAAMAAQACAAQAAgAC
AAMAAwAEAAQABgAIAAkACgAKAAoACgANAA4AEAARABEAEgARABAADwAOAAsABwAEAAEA
/P/7//n/+//9//v/+//7//v/+f/3//f/9v/2//X/9f/1//j/+v/+/wAAAAAAAAAAAQAB
AAEAAgAAAAAAAAAAAAAAAQABAAEAAwAEAAQABAACAAIAAgACAAAAAAAAAAAAAgABAAEA
AQACAAIAAgACAAIAAgACAAIAAgACAAIAAgACAAIAAgACAAEAAQACAAIAAgACAAIAAgAC
AAMAAwADAAMAAwAGAAoADwANAA4AEQATABgAHAAeABoAEwAEAPb/6P/X/7//p/+V/4r/
iP+D/4H/hv+W/6v/vf/K/9X/4v/t//X/+/8BAAIAAQD+/wAAAgACAAMABQAFAAUABQAF
AAYABgAGAAQABQAFAAQABgAGAAYABgAEAAQABQAFAAcABwAHAAYABAAEAAQABAAEAAQA
BAAEAAQABAAEAAMAAwADAAMAAwAEAAQABAAEAAIAAQABAAEAAgADAAQABQADAAMABAAE
AAEAAQAAAAAAAgADAAQABQADAAIAAgACAAQABAAEAAUAAwACAAIAAQABAAEAAQACAAIA
AgACAAIAAwADAAMABAADAAIAAQAAAAIAAQABAAEAAQABAAEAAgACAAIAAgACAAIAAgAC
AAIAAgADAAMAAwABAAEAAQACAAIAAgACAAMAAQABAAEAAQADAAMAAwADAAEAAgACAAIA
AgACAAIAAgD//////////wEAAQABAAEAAwADAAQABAAEAAQABAAEAAIAAgACAAIAAgAC
AAIAAgAEAAQABAAEAAQABAAEAAQABAAEAAQABAAGAAYABgAGAAUABAADAAEAAwADAAMA
AwADAAMAAwADAAMAAwADAAMAAQACAAQAAgACAAMAAwAEAAYACAAKAAsADgAOAA4ADgAQ
ABIAEwASABAAEAAQABAADAAHAAMA///+//3/+//9//v/+f/5//n/+f/3//X/9f/0//T/
8//z//P/9v/4//z/AAAAAAAAAAD///////8AAAAAAAAAAAAAAAABAAEAAQAAAAAA///+
/wAAAAAAAAAAAAAAAAAAAAACAAEAAQABAAEAAAD///7/AAAAAAAAAAACAAIAAgACAAAA
AAAAAAAA/////wAAAAAAAAAAAAAAAAAAAQABAAEAAQAFAAoADAANAA0ADgAPAA8AFAAc
ACIAIAAXAAgA+v/s/9n/v/+p/5n/kP+I/4X/h/+O/5z/rf+7/8r/2f/m/+//9f/7//3/
/v///wAAAgAEAAQABQADAAMAAwADAAUABgAGAAYABgAHAAcABgAEAAQABAAEAAQABAAF
AAUABQAFAAUABAAGAAYABgAGAAYABgAGAAYABgAGAAYABQADAAMAAwADAAQABAAEAAQA
AgABAAEAAQABAAEAAQABAAMAAwAEAAQAAwADAAIAAgADAAMAAwADAAMAAgACAAIABAAE
AAQABQAEAAIAAQD//wEAAQABAAIAAAAAAAAAAAD9//3//f/+////AAABAAIAAAD/////
//8BAAEAAQACAAIAAgACAAIAAgACAAIAAgAAAAEAAQABAAMAAwADAAQABAAEAAQABQAF
AAUABQAFAAcABwAHAAcABwAIAAgACAAIAAgACAAIAAgACQAKAAsACgAJAAgABwAJAAkA
CgAKAAwADAAMAAwACgAKAAoACgAIAAgACAAIAAoACgAKAAoACAAIAAgACAAIAAgACAAI
AAoACgAKAAoACgAKAAoACQAJAAkACQAJAAkACQAJAAkACQAJAAkACQAJAAoADAAKAAsA
DQAOABAAEAASABQAFQAYABgAGAAYABYAFgAWABYAEQANAAoABwAEAAMAAQADAAMAAQAB
AAEA///9//v/+//8//z/+//7//v//v8AAAQABAAEAAQABAADAAMAAwAEAAQABAAEAAQA
BgAHAAcABwAHAAgACAAIAAgACAAIAAgACAAIAAgACAAIAAcABwAHAAgACAAIAAgACAAI
AAgACAAIAAgACAAIAAYABgAGAAYABQAFAAYABgAIAAgACAAIAAgACQAJAAkABwALAA4A
EgAVABMAEgAVABcAHgAiACQAIgAbAAwA/v/w/93/xf+v/5//kv+K/4n/if+Q/6D/s//D
/87/2//o//H/+f/7////BAAFAAQABAAGAAYABwAJAAkACQAJAAcACAAIAAgACAAJAAkA
CAAIAAgACAAIAAgACAAJAAkACQAJAAkACAAIAAgACAAIAAoACgAKAAoACAAIAAgABwAH
AAcABwAHAAYABgAGAAYABAADAAMAAwAEAAUABgAHAAYABQAFAAQABQAFAAQABAAFAAUA
BQAFAAMAAgACAAIABAAEAAQABQAFAAQABAADAAMAAwADAAQAAgACAAIAAgABAAEAAQAC
AAIAAgACAAIAAgABAAEAAQABAAEAAQACAAIAAgACAAIAAAAAAAAAAAACAAMAAwADAAMA
AwADAAQABgAGAAYABwAHAAcABwAHAAcABwAHAAcABQAGAAYABgAIAAgACAAIAAcABwAH
AAcABwAHAAcABwAFAAUABgAGAAgACAAIAAgABgAGAAYABgAGAAYABgAGAAYABgAGAAYA
BgAGAAYABgAGAAYABgAGAAYABgAGAAYACAAIAAgABwAGAAUABAADAAMAAwADAAMABQAF
AAUABQAFAAYACAAGAAgACQAJAAoADAAOABAAEQASABQAFAAUABMAEgARABAADQAJAAYA
AwD///3/+v/7//3/+//7//v/+//5//f/9//2//b/9f/1//P/9v/4//z/AAAAAAAAAAD/
//////8AAP7//v/+//7/AAABAAEAAQABAAIAAgACAAAAAAAAAAAAAgACAAIAAgACAAEA
AQABAAIAAgACAAIAAAAAAAAAAAACAAIAAgACAAIAAgACAAIAAQABAAIAAgACAAIAAgAC
AAIAAwADAAMAAwAFAAgADAAPAA8ADgARABMAGAAcAB4AGgARAAYA9v/k/9H/u/+l/5P/
hv+E/4P/f/+C/5b/r//B/87/2f/m//H/9f/5//3/AAABAAIAAgAEAAQABQADAAMAAwAD
AAMABAAEAAQABAAFAAUABAAGAAYABgAGAAQABAAFAAUABwAHAAcABgAEAAQABAAEAAYA
BgAGAAYABgAGAAYABQAFAAUABQAFAAQABAAEAAQABAADAAMAAwADAAMAAwADAAMAAwAE
AAQAAwADAAIAAgABAAEAAQABAAMAAgACAAIAAgACAAIAAwADAAIAAgABAAEAAQABAAIA
AgACAAIAAgABAAEAAQACAAIAAgACAAIAAgABAAEAAQABAAEAAQACAAIAAgACAAIAAgAC
AAIAAgAEAAUABQAFAAMAAwADAAQABAAEAAQABQAFAAUABQAFAAMAAwADAAMAAQACAAIA
AgAEAAQABAAEAAMAAwADAAMABQAFAAUABQADAAMABAAEAAYABgAGAAYABgAGAAYABgAG
AAYABgAGAAYABgAGAAYABAAEAAQABAAGAAYABgAGAAYABgAGAAYABgAGAAYABQAFAAUA
BQAFAAMAAwADAAMABQAFAAUABQADAAQABgAEAAYABwAHAAgACgAMAA4ADwAQABAAEAAQ
ABIAEgASABAAEAAQABAADQAJAAYAAwD+//3/+//9//3/+//7//v//f/7//n/+f/6//r/
+f/5//b/+P/5//z/AAAAAAAAAAD///////8AAP7//v/+//7///8BAAIAAwABAAIAAgAC
AAIAAgACAAIAAAAAAAAAAAAAAP///////wIAAgACAAIAAgACAAIAAgACAAIAAgACAAAA
AAAAAAAAAQABAAIAAgACAAIAAgACAAEAAQAAAP//AwAFAAgADAAPAA0ADAANABEAFAAa
ACAAHgAVAAYA9P/k/9H/u/+l/5P/iv+G/4H/f/+E/5L/p/+7/8r/1//k/+//9f/3//v/
/v///wAAAgAEAAQABQADAAMAAwADAAMABAAEAAQABAAFAAUABAAEAAQABAAEAAQABAAF
AAUABwAHAAcABgAEAAQABAAEAAYABgAGAAYABAAEAAQAAwABAAEAAQABAAIAAgACAAIA
AAD///////8AAAEAAgADAAEAAQACAAIAAwADAAIAAgABAAEAAQABAAEAAAAAAAAAAAAA
AAAAAQABAAAAAAD//////////wAAAAAAAAAAAAD///////8AAAIAAgACAAIAAAD/////
//8BAAEAAQACAAAAAAAAAAAAAgACAAIAAgACAAMAAwADAAEAAQABAAIABAAEAAQABQAD
AAMAAwADAAUABQAFAAUAAwAEAAQABAACAAIAAgACAAEAAQABAAEAAwADAAMAAwAFAAUA
BgAGAAQABAAEAAQABgAGAAYABgAEAAQABAAEAAQABAAEAAQABgAGAAYABgAEAAQABAAE
AAQABAAEAAQABgAGAAYABQADAAMAAwADAAMAAwADAAMABQAFAAUABQAHAAgACgAIAAsA
DQAOABAAEQASABMAEwASABIAEAAQABAAEAAMAAcAAwD///7//f/7//3//f/7//v/+//5
//f/9f/1//b/9v/1//X/8//2//j//P8AAAAAAAAAAP///////wAA/v/+//7//v8AAAEA
AQABAAEAAgACAAIAAgACAAIAAgABAAAA///+//7//f/9//3///8AAAEAAgACAAIAAgAC
AAAAAAAAAAAAAgACAAIAAgABAAEAAgACAAAAAAAAAAAAAgADAAMAAwADAAMACgAOAA8A
DwASABMAFwAeACIAIgAeABMABAD4/+r/0/+7/6f/mf+O/4b/hf+J/5T/pv+5/8n/1P/f
/+j/8//5//3/AQAEAAMAAgAEAAYABgAHAAcABwAHAAcABwAIAAgACAAIAAkACQAIAAoA
CgAKAAoACQAIAAgABwAJAAkACQAIAAgACAAIAAgABgAGAAYABgAIAAgACAAHAAcABwAH
AAcABgAGAAYABgAEAAMAAwADAAMAAwADAAMAAwADAAQABAABAAEAAAAAAAMAAwADAAMA
BQAEAAQABAADAAIAAQABAAMAAgACAAEA////////AAAAAAAAAAAAAP///////wAA/v/+
//7//v8AAP////////3//f/9//7//v/+//7//v/+//7//v/+/wAAAQABAAEAAwADAAMA
BAAGAAYABgAHAAUABQAFAAUABwAHAAcABwAJAAoACgAKAAgACAAIAAgABwAHAAcABwAJ
AAkACQAJAAsACwAMAAwACwAKAAkACAAIAAgACAAIAAoACgAKAAoACgAKAAoACgAKAAoA
CgAKAAgACAAIAAgACQAKAAsADAAKAAoACgAJAAkACQAJAAkACwALAAsACwALAAsACwAL
AA4AEAATABIAEwAVABYAGAAYABgAGgAYABgAGAAYABMADwAMAAkACAAHAAUABwAGAAMA
AgABAAMAAQD//////v/+//3//f/7//7/AAAEAAYABgAGAAYABQAFAAUABgAGAAYABgAG
AAYABwAHAAcABwAIAAgACAAIAAgACAAIAAgACAAIAAgACgAJAAkACQAJAAgABwAGAAYA
BgAGAAYABwAIAAkACgAIAAgACAAIAAkACQAKAAoACAAIAAgACAAIAAkACQAJAAkADQAS
ABQAFQATABQAFwAdACAAJAAmACIAFQAIAPr/6v/T/7v/qf+b/5D/iP+L/4//mv+q/73/
y//W/+H/7v/3//3/AQAFAAYABQAGAAYACAAIAAkACwALAAsACwAJAAoACgAKAAwADQAN
AAwADAAMAAwADAAMAAwADQANAA0ADQANAAwADAAMAAwADAAMAAwADAAMAAoACgAKAAkA
CwALAAsACwAIAAgACAAIAAoACQAJAAkACQAJAAkACQAIAAcABwAGAAcABwAGAAYABwAH
AAcABwAHAAYABgAGAAgACAAIAAkABwAGAAYABQAHAAcABwAIAAYABgAGAAYABQAFAAUA
BgAEAAQABAAEAAYABQAFAAUAAwADAAMABAAGAAYABgAGAAQABAAEAAQABgAHAAcABwAJ
AAkACQAKAAoACgAKAAsACQAJAAkACQALAAsACwALAAsADAAMAAwADAAMAAwADAALAAsA
CwALAAkACQAJAAkACQAJAAoACgAKAAoACgAKAAoACgAKAAoACgAKAAoACgAKAAoACgAK
AAoACgAKAAoADAAMAAwADAAKAAoACgAKAAoACgAKAAkACQAJAAkACQAHAAcABwAHAAoA
CwAMAA0ADwAQABIAEAARABMAFAAWABYAGgAaABkAGAAXABYAFQARAA4ACwAHAAUAAgAD
AAMAAQABAAEAAwABAP/////8//z/+//7//v//v8AAAQABgAGAAYABgAFAAUABQAGAAYA
BgAGAAYABgAHAAcABwAJAAoACgAKAAoACgAKAAoACAAIAAgACAAKAAkACQAJAAgACAAI
AAgACgAKAAoACgAIAAgACAAIAAgACAAIAAgACQAJAAoACgAKAAoACgAKAAoACwALAAsA
CwANABIAFAAVABUAFgAZAB0AIAAkACYAJgAZAAYA+P/s/9f/v/+r/5v/kP+I/4X/g/+M
/57/s//H/9b/4f/u//f//f8BAAUACAALAAwACwAMAAsACwALAAsACwALAA0ADgAOAA4A
DgAPAA8ADgAOAA4ADgAOAA4ADgAPAA8ADwAPAA8ADgAOAA4ADgAOAA4ADgAOAA4ADgAO
AA4ADQANAA0ADQANAAwADAAMAAwADgANAA0ADQANAA0ADQANAA0ADQAOAA4ADQANAAwA
DAALAAsACwALAA0ADAAMAAwADAAMAAwADQAPAA4ADgANAA0ADQANAA4ADAAMAAwADAAN
AA0ADQAOAA4ADgAOAA4AEAAPAA8ADwANAA0ADQAOAA4ADgAOAA4ADgAOAA4ADgAOAA8A
DwAPAA0ADQANAA4ADgAOAA4ADwARABEAEQARABEAEQARABEAEAAQAA8ADgAOAA4ADgAO
AA0ADQANAA0ADQANAA0ADQAPAA8AEAAQAA4ADgAOAA4AEAAQABAAEAAOAA4ADgAOAA4A
DgAOAA4ADgAOAA4ADgAOAA4ADgAOAA4ADgAOAA4ADAAMAAwACwANAA0ADQANAA0ADQAN
AA0ADwAPAA8ADwANAA4AEAAOABEAEwAUABYAFwAYABkAGQAaABoAGAAYABgAGAAYABgA
FQARAA4ACwAHAAUAAgADAAUAAwADAAMABQADAAEAAQAAAAAA//////3/AAACAAYACgAK
AAoACgAJAAkACQAKAAoACgAKAAoACgALAAsACwALAAwADAAMAAoACgAKAAoADAAMAAwA
DAAKAAkACQAJAAwADAAMAAwADAAMAAwADAAKAAoACgAKAAwADAAMAAwACwALAAwADAAK
AAoACgAKAAoACwALAAsADQARABIAFAAVABcAGAAbAB8AJAAoACgAIAAVAAQA9v/k/8//
uf+n/5f/jv+K/4f/h/+U/6j/vf/P/97/6//4/wEAAwAFAAsAEAAPABAADgAQABAAEQAR
ABEAEQARABMAFAAUABQAEgATABMAEgASABIAEgASABIAEgATABMAEQARABEAEAARABIA
EwAUABQAFAAUABQAEgASABIAEQATABMAEwATABAAEAAQABAAEgARABEAEQATABMAEwAT
ABEAEQASABIAEQARABAAEAAPAA8ADwAPAA8ADgAOAA4ADgAOAA4ADwARABAAEAAPABAA
EQASABQAEgASABIAEgARABEAEQASABIAEgASABIAEgARABEAEQATABMAEwAUABQAFAAU
ABQAFAAUABQAFAAUABUAFQAVABMAEwATABQAFAAUABQAFQATABMAEwATABQAFQAWABcA
FgAWABUAFAAUABQAFAAUABQAFQAWABcAFgAVABQAEwAVABUAFgAWABQAFAAUABQAFAAU
ABQAFAAWABYAFgAWABYAFgAWABYAGAAYABgAGAAWABYAFgAWABYAFgAWABYAGAAYABgA
FwAVABUAFQAVABUAFQAVABUAFQAVABUAFQAXABgAGgAYABsAHQAeACAAIAAiACQAJQAm
ACYAJgAmACUAJAAkACMAHwAbABkAFAASABIADgAPAA4ADQAMAAoADAALAAsACwAJAAkA
CQAIAAoADAAPABEAEgASABMAFwAWABYAFgAVABUAFQAVABUAFQAWABYAFgAUABUAFQAV
ABUAFQAVABYAFwAXABcAFgAWABYAFgAWABYAFgAWABYAFgAWABQAFAAUABQAFAAUABQA
FAAWAA==
         </WaveFormData>
      </LeadData>
      <LeadData>
         <LeadByteCountTotal>10000</LeadByteCountTotal>
         <LeadTimeOffset>0</LeadTimeOffset>
         <LeadSampleCountTotal>5000</LeadSampleCountTotal>
         <LeadAmplitudeUnitsPerBit>4.88</LeadAmplitudeUnitsPerBit>
         <LeadAmplitudeUnits>��V</LeadAmplitudeUnits>
         <LeadHighLimit>2147483647</LeadHighLimit>
         <LeadLowLimit>268435456</LeadLowLimit>
         <LeadID>V2</LeadID>
         <LeadOffsetFirstSample>0</LeadOffsetFirstSample>
         <FirstSampleBaseline>0</FirstSampleBaseline>
         <LeadSampleSize>2</LeadSampleSize>
         <LeadOff>FALSE</LeadOff>
         <BaselineSway>FALSE</BaselineSway>
         <ExcessiveACNoise>FALSE</ExcessiveACNoise>
         <MuscleNoise>FALSE</MuscleNoise>
         <LeadDataCRC32>2510984044</LeadDataCRC32>
         <WaveFormData>
+P/4//j/+P/4//j/+P/4//n/+v/7//z//v/+//7//v///wAAAQACAAMABAAFAAYABgAG
AAYABgAGAAYABgAGAAgACAAIAAgABgAGAAYABgAIAAoADAAOAAwADAAMAAwADgAOAA4A
DgAQABAAEAAQAA4ADgAOAA4ADQAMAAsACgAHAAYABQAEAAIAAgACAAIABAAEAAQABAAD
AAIAAQAAAAIAAgACAAIAAgACAAIAAgAEAAQABAAEAAQABAAEAAQABAAEAAQABAAHAAgA
CQAKAAgACAAIAAgABgAGAAYABgAIAAgACAAIAAYABgAGAAYABAAEAAQABAACAAIAAgAC
AP///v/9//z//P/8//z//P/8//z//P/8////AAABAAIAAgACAAIAAgADAAQABQAGAAYA
BgAEAAMAAAD//////v/9//3/+//4//j/+P/5//n/9f/0//P/8f/x//H/8f/y//T/9v/3
//f/9f/z//L/8v/y//L/8v/y//P/9P/2//f/+P/4//n/+v/4//f/9//3//f/9//3//f/
9//3//f/9//1//f/9//2//j/+P/4//j/9//1//T/8//1//X/9P/0//T/8//z//P/9f/1
//X/9f/1//b/9v/2//X/9f/2//j//P8CAAUABwAIABMAIQAzAEsAaQCHAJUAmACWAI0A
fgBvAF4ASgAqAPr/w/+W/3b/Z/9k/2n/ff+X/6//xP/T/97/6P/v//L/8v/0//X/9f/1
//b/9v/2//b/9v/3//f/+P/2//f/9//3//f/9//3//f/9f/1//X/9f/3//j/+P/4//X/
9f/1//X/9f/1//X/9f/z//P/8//z//H/8f/y//L/8v/y//P/8//0//T/9P/0//P/8//z
//P/8//z//T/9P/2//b/9//4//n/+P/4//j/+P/5//r/+v/6//z//f///wIAAwAEAAUA
BgAHAAcABwAKAAwADAANAA8ADwAPABEAEgASABIAEgAQABAAEAAQABEAEgASABIAFAAU
ABQAFAASABMAFQAWABYAFwAXABcAGgAaABsAGwAaABkAGAAXABUAFQAVABQAEwASABEA
DwANAA0ADQAMAAkACQAJAAcACAAJAAoACQAKAAsADAANAAsADAANAA0ADQAMAAwADAAL
AAsADAAMAA4ADgAOAAwADgAOAA4ADgAOAA4ADQALAAwADQAOAA8AEAAQABAAEAANAA0A
DAAMAAoACQAJAAkACgAKAAoACgAIAAgACAAHAAUABQAHAAcABgAFAAQAAwAEAAQABQAF
AAgACAAIAAgACwALAAoACgAMAA4ADAANAA4ADgAOAA4ADgAMAAsACAAHAAYABAACAAEA
AQD+//7//v///////f/8//n/9//2//X/9f/2//f/+v/4//f/9P/x//D/8P/w//D/8v/y
//L/8v/z//P/8v/y//P/9P/0//P/8f/x//H/8f/z//P/8//z//P/8//x//P/8//y//L/
8v/0//T/9P/z//H/8f/x//H/8P/w//D/7//v/+//7//v/+3/7f/t/+7/7v/u/+3/7f/w
//L/+P/6//v//f8GABcAJwA5AFUAdwCPAJcAmACQAIUAegBpAFYAPgAWAN7/qf+A/2r/
Yf9i/3H/h/+d/7P/xP/N/9b/4P/n/+b/5v/m/+f/5//n/+b/5v/m/+b/5v/n/+f/6P/m
/+f/5//n/+n/6f/p/+n/6f/p/+n/6f/n/+j/6P/o/+n/6f/p/+n/5//n/+f/5//p/+n/
6f/p/+f/5//o/+j/6P/o/+n/6f/s/+z/7P/s/+z/6//q/+n/6v/r/+3/7v/t/+z/7P/s
/+7/7v/v//D/7v/v//D/8P/u//D/8f/z//T/9f/2//f/+P/5//n/+f/8//7//v//////
/////wEAAgACAAIAAgAEAAQABAAEAAMABAAEAAQABgAGAAYABgAGAAcACQAKAAgACQAJ
AAkADAAMAA0ADQALAAsACwALAAkACQAJAAgACQAIAAcABQADAAMAAwACAAEAAQABAP//
AQABAAEA//////////////3//v//////AQAAAAAAAAABAAEAAgACAAMABAAFAAQABgAG
AAYABgAFAAYABgAFAAcABwAHAAcABgAGAAYABgAFAAUABAAEAAYABQAFAAUAAgACAAIA
AgACAAIAAgABAAEAAQADAAMAAgABAAAA//8AAAAAAQABAAIAAgACAAIABAADAAEAAAAE
AAQABAAEAAYABgAGAAYABAADAAAA///9//z/+//7//v/+P/4//j/+f/5//f/9v/1//P/
8v/x//H/8v/z//b/9P/z//D/7f/u/+7/7v/u/+7/7v/u/+7/7f/t/+z/7P/t/+7/7v/t
/+7/7//w//H/7//v/+//7//v/+//7f/v/+//7v/u/+7/7//w//H/8f/v/+//7//v/+7/
7v/u/+3/7v/v//D/8f/x//H/8f/y//P/9P/0//X/9P/2//r//v///wEACAAVACcAOwBX
AHUAjwCdAKAAngCVAIgAdwBkAEoAJgDy/73/lP98/23/Zv9v/4P/l/+t/8T/0//a/+L/
6f/s/+z/6v/r/+v/6//s/+z/7P/s/+7/7//v//D/8P/x//H/8f/z//P/8//z//X/9f/1
//X/8//0//T/9P/z//P/8//z//H/8f/x//H/7//v/+//7//v/+//8P/w/+7/7v/v/+//
8v/y//L/8v/1//X/9f/1//P/8//0//T/9v/2//f/+P/5//j/+P/4//b/9//4//j/+P/6
//v//f/+////AAABAAIAAwADAAMAAgAEAAQABQAHAAcABwAJAAoACgAKAAoACgAKAAoA
CgALAAwADAAMAAwADAAMAAwADgAPABEAEgASABMAEwATABYAFgAXABcAFwAXABcAFwAV
ABUAFQAUABEAEAAPAA0ACwALAAsACgAJAAkACQAHAAcABwAHAAUABQAFAAUABQAFAAYA
BwAHAAcABgAGAAYABwAHAAgACAAIAAgACAAGAAYABgAGAAYABwAIAAgABwAHAAcABwAH
AAYABgAGAAYABwAHAAYABgAGAAUABQAFAAQABAAEAAQABgAGAAYABQADAAMABQAFAAUA
BQAFAAUACAAIAAkACQAOAA4ADgAOAA4ADQALAAoADgAQAA4ADgAOAA4ADgANAAoACQAH
AAYABQAFAAUAAgACAAIAAgABAP7//P/7//n/+P/3//j/+P/4//r/+f/5//f/9f/2//b/
9v/2//X/9P/z//L/8//z//L/8v/z//T/9P/z//H/8f/x//H/8//z//P/8//x//H/7//x
//P/8v/y//L/8P/w//D/7//v/+//7//v/+7/7v/u/+3/6//r/+v/6//r/+v/6//s/+7/
7v/t/+3/7P/u//T/+v/9////BAAPAB8AMwBNAGsAhQCTAJoAmACTAIYAdQBgAEgAJgD4
/8P/mP96/23/Zv9r/33/lf+p/77/z//c/+T/6//w/+7/7f/t/+z/6//u/+7/7v/u//D/
8f/x//L/8P/x//H/8f/x//H/8f/x//H/8f/x//H/7//w//D/8P/x//H/8f/x//H/8f/x
//H/8//z//P/8//x//H/8v/y//T/9P/1//X/9v/2//b/9v/3//f/9//3//f/9//4//j/
9v/2//f/+P/6//r/+//8//z//f/+//7//v8AAAEAAwAEAAUABgAHAAgACQAJAAkACQAK
AAkACQAKAAsADAAPABAAEAAQABAAEgASABIAEgATABQAFAAUABQAFAAUABQAFAAVABcA
GAAaABsAGwAbAB4AHgAfAB8AHQAdAB0AHQAdAB0AHQAcABsAGgAZABcAFgAXABgAGAAZ
ABkAGQAXABYAFQAUABEAEQARABEAEQAPABAAEQARABMAEgASABIAEQARABIAEgAUABQA
FAASABIAEgASABIAEwAUABQAEwAVABUAFQAVABUAFAATABIAEwATABIAEgASABEAEQAR
ABAAEAAQABAADgAOAA4ADQALAAsADQANAAsACwALAAsADQAOABAAEQAUABQAFAAUABYA
FwAZABoAHAAaABoAGgAaABYAFQASABEAEQAQAA8ADwANAAoACgAKAAkACQAHAAYABQAD
AAIAAQD+//7//v8AAAMAAwABAP///f/8//v/+v/8//z//P/8//3//f/8//z///8AAAAA
//8BAAEAAQABAAAA///+//3/+//7//n/+//5//j/+P/4//j/+P/4//f/9//3//f/9//4
//j/+P/3//f/9//3//f/9f/1//X/9v/2//b/9f/1//b/+P/8/wIAAwADAAgADwAdADEA
SQBpAIUAkQCSAJIAjQB+AGsAWABGACYA+P/F/5T/dv9n/2L/Z/95/5X/r//C/8//1v/g
/+f/6v/q/+r/6//r/+v/7P/s/+z/7P/u/+//7//w//D/8f/x//H/7//v/+//7//v/+//
7//v/+3/7v/u/+7/7f/t/+3/7f/v/+//7//v/+//7//v/+//8f/x//L/8v/y//L/8//z
//T/9P/0//T/9//3//f/9//1//X/9v/2//f/+P/6//z//v/+////AAAAAAEAAgACAAIA
BAAFAAcABgAHAAgACQALAA0ADgAPABAAEgASABMAEwATABMAFQAYABgAGAAYABgAGAAY
ABgAGQAaABoAGgAaABoAGgAaABoAGwAdAB4AHAAdAB0AHQAeAB4AHwAfAB8AHwAfAB8A
HwAfAB8AHgAbABoAGQAXABcAFwAXABYAEwATABMAEQARABEAEQAPAA8ADwAPAA8ADwAQ
ABEAEQATABIAEgASABIAEQARABAAEgASABIAEAAQABAAEAAQABEAEgASABEAEwATABMA
EwASABIAEgASABMAEwASABIAEAAPAA8ADwAOAA4ADgAOAAwADAAMAAsACQAJAAsACwAJ
AAkACQAJAAgACAAJAAkADgAOAA4ADgAQAA8ADQAMAA4AEAASABIAEgASABIAEQAOAA0A
DAAKAAgABwAFAAIAAgACAAEAAQD///7//f/7//r/+f/6//r/+v/8//3//f/7//n/+P/4
//j/+P/4//j/+P/4//n/+f/4//j/+//8//z/+//7//v/+//7//v/+//7//v/+//7//n/
+//7//r/+v/6//r/+v/6//n/+f/5//n/+f/4//j/+P/3//X/9f/1//X/9f/1//X/9v/4
//j/9//3//b/+P/6/wAAAwADAAgAEQAfADEASwBpAIMAlwCgAJwAlwCKAHkAZABMADAA
BADN/5z/ev9r/2b/a/99/5P/q//A/9H/3v/o//H/8P/u/+7/7//v/+//8P/w//D/8P/u
/+//7//w//D/8f/x//H/7//v/+//7//v/+//7//v/+//8P/w//D/7//v/+//7//t/+3/
7f/t/+//7//v/+//7//v//D/8P/w//D/8f/x//D/8P/w//D/8f/x//H/8f/x//H/8v/y
//L/8v/z//T/9v/2//f/+P/4//n/+v/6//z//v///wEAAgADAAQABQAGAAcABwAHAAgA
CgAKAAsACwALAAsADQANAAwACwAKAAsADAANAA4ADQAOAA4ADgAQABAAEAAQAA4ADwAR
ABIAFAAVABUAFQAUABQAFQAVABUAFQAVABUAEwATABMAEgARABAADwANAAsACwALAAoA
CQAJAAkABwAFAAUABQADAAUABQAFAAUAAwAEAAUABQAEAAIAAQAAAAIAAwAFAAYABgAG
AAYABAAGAAYABgAGAAcACAAIAAcABQAFAAUABQAGAAYABgAGAAMAAwACAAIABAADAAMA
AwACAAIAAgACAAIAAgACAAEA/////wEAAQABAAEAAQABAAMABAAGAAcACgAKAAoACgAI
AAkACwAMAAwADAAMAAwACgAJAAYABQAFAAQAAwADAAEA/v/+//7//f/9//v/+v/7//n/
+P/3//T/9P/0//b/+f/5//f/9f/z//L/8f/w//D/8P/w//D/8//z//L/8v/z//T/9P/z
//P/8//z//P/8f/x//H/8f/x//H/7//x/+//7v/u/+7/7v/u/+7/7f/v/+//7//v//D/
8P/w/+//7f/t/+3/7f/u/+//8P/y//H/8P/u/+3/8P/0//j//P/9////BAAPAB0ALwBJ
AGcAgwCXAJ4AmgCVAIgAdQBiAEwALgD+/8n/nP98/2n/Xv9j/3n/kf+n/77/zf/Y/+D/
6f/s/+z/7P/t/+3/7f/u/+7/7v/u//D/8f/x//L/9P/1//X/9f/1//X/9f/1//f/9//3
//f/9f/2//b/9v/3//f/9//3//f/9//3//f/9//3//f/9//3//f/+P/4//j/+P/5//n/
+P/4//j/+P/4//f/9v/1//f/9//4//j/9v/2//f/+P/6//r/+//8//z//f/+//7/AAAC
AAMABQAFAAUABQAFAAYABwAHAAcABgAIAAgACQALAAsACwANABAAEAAQABAAEgASABIA
EgAVABYAFgAWABYAFgAWABYAGAAZABsAHAAaABsAGwAbAB0AHgAgACEAIwAjACMAIwAh
ACEAIQAgAB0AHAAbABkAFwAXABcAFgAXABcAFwAVABUAFQAVABMAEwATABMAEwATABQA
FQAVABcAFgAWABYAFQAVABYAFgAWABYAFgAUABYAFgAWABYAFwAYABgAFwAVABUAFQAV
ABYAFgAWABYAEwATABIAEgAUABMAEwATABQAFAAUABQAEgASABIAEQAPAA8AEQARABIA
EwAUABUAFAAUABUAFQAWABYAFgAYABoAGgAaABoAGAAXABQAEwATABIAEQARABEADgAO
AA4ADQANAAsACgAJAAcABgAFAAQABAAEAAYABwAHAAUAAwACAAIAAgACAAAAAAAAAAAA
AwADAAIAAgADAAQABAADAAEAAQABAAEAAwADAAMAAwADAAMAAQADAAUABAAEAAQAAgAC
AAIAAQABAAEAAQABAAIAAgACAAEAAQABAAEAAQADAAMAAwAEAAMAAgAAAP//AgAEAAgA
DAAPABEAFAAhAC8AQQBZAHUAkQCjAKoAqACdAJIAgwBuAFYANAAEAM//pP+I/3n/cP91
/4f/m/+x/8j/2f/g/+j/8f/0//b/9v/3//f/9//4//j/+P/4//b/9//3//j/+f/7//z/
/f/7//v/+//7//v/+//7//v/+f/6//r/+v/5//n/+f/5//n/+f/5//n/9//3//f/9//5
//n/+v/6//r/+v/7//v/+v/6//r/+v/8//3//v////3//f/+//7//v/+////AAACAAIA
AwAEAAIAAwAEAAQABAAGAAcACQAKAAsADAANAA4ADwAPAA8AEgAUABQAFQATABMAEwAV
ABcAFgAVABQAFgAWABYAFgAVABYAFgAWABYAFgAWABYAFgAXABkAGgAcAB0AHQAdACAA
IAAhACEAIQAhACEAIQAfAB8AHwAeAB0AHAAbABkAFwAXABcAFgAXABcAFwAVABMAEwAT
ABEAEwATABMAEwARABIAEwATABMAEgASABIAEQARABIAEgASABIAEgAQABIAEgASABIA
EgASABEADwAPAA8ADwAPABAAEAAQABAADwAPAA4ADgAMAAsACwALAAwADAAMAAwACgAK
AAoACQALAAsADQANAAsACwALAAsADAAMAA0ADQAOABAAEgAQABAAEAAQABAADgANAAoA
CQAGAAQAAgABAAEA/v/+//7//f/9//v/+v/7//n/+P/3//f/+P/5//z//f/9//v/+f/4
//j/+P/4//b/9v/2//b/+f/5//j/+P/7//z//P/7//3//f/9//3//f/9//3//f/8//v/
+P/5//v/+v/6//r/+v/6//r/+f/5//n/+f/5//r/+v/6//n/9//3//f/9//3//f/9//4
//j/+P/3//f/+P/6//z/AAADAAUACAAPAB8AMwBNAGsAhQCTAJoAmgCPAIAAbwBcAEYA
JgD4/8P/lP9y/2f/ZP9p/33/l/+v/8T/0//a/+T/7f/u/+z/7v/v/+//7//w//D/8P/w
//D/8f/x//L/8v/z//P/8//z//P/8//z//P/8//z//P/9f/2//b/9v/1//X/9f/1//X/
9f/1//X/9f/1//X/9f/3//f/+P/4//b/9v/3//f/9//2//X/9P/3//f/9//3//n/+f/6
//r/+P/4//n/+v/8//z//f/+/wAAAQACAAIAAAACAAMABQAGAAcACAAJAAgACQAJAAkA
DAAOAA4ADwARABEAEQATABUAFAATABIAEgASABIAEgATABQAFAAUABQAFAAUABQAEwAT
ABQAFAATABMAEgARABQAFAAVABUAEwATABMAEwASABMAFAAUABEAEAAPAA0ACwALAAsA
CgAKAAsADAALAAsACwALAAkACQAJAAkACQAIAAgACAAHAAkACAAIAAgACwALAAwADAAK
AAoACgAIAAkACgALAAwADQAOAA4ADQANAA0ADQANAA4ADgAOAA4ADQANAAwADAAMAAsA
CwALAAoACgAKAAoACAAIAAgABwAFAAUABwAHAAcABwAHAAcACQAKAAwADQAOAA4ADgAO
ABAADwAOABEAEgATABQAEgARAA4ADQALAAoACQAJAAcABAAEAAQABAADAAAA/v////3/
/P/7//n/+P/3//j/+//7//n/9//2//b/9v/2//T/9P/0//T/9v/3//f/+P/4//j/9//1
//X/9f/1//X/9f/1//X/9f/1//X/8//1//f/9v/2//b/9P/0//T/8//z//P/8//z//D/
8P/w/+//8f/x//H/8f/x//H/8f/y//H/8P/u/+3/9P/2//j//P//////AAAJABcAKQBD
AGMAgwCVAJwAmACPAIIAcwBgAEoAMAAEAM3/mv96/2n/ZP9p/3v/k/+v/8b/0//c/+T/
7f/w//D/7v/v/+//7//y//L/8v/y//D/8f/x//L/8v/z//P/8//y//H/8P/v/+//7//v
/+//7//w//D/8P/t/+3/7f/t/+//7//v/+//7f/t/+3/7f/t/+3/7v/u//D/8P/x//H/
8v/y//L/8v/x//H/8f/x//H/8f/y//L/8v/y//P/9P/4//j/+f/6//r/+//8//z/+v/8
//3///8CAAMABAAFAAgACQAJAAkADAAOAA4ADwANAA0ADQAPABQAFAAUABQAEgASABIA
EgARABIAEgASABIAEgASABIAEgATABUAFgAYABkAGQAZABgAGAAZABkAGQAZABkAGQAV
ABUAFQAUABMAEgARAA8ADgAPABAAEAANAA0ADQALAA0ADQANAAsACwALAAsACwAJAAoA
CwALAA0ADAAMAAwADwAPABAAEAAOAA4ADgAMAAwADAAMAAwACwAMAAwACwANAA0ADQAN
AA4ADgAOAA4ADQANAAwADAAKAAkACQAJAAgACAAIAAgACAAIAAgABwAIAAkADAANAA0A
DQANAA0ADAAMAA0ADQASABIAEAAQABAAEAANAAsABwAFAAcABgAFAAUAAwAAAAAAAAAB
AAEA///+//3/+//6//n/+P/4//j/+v/5//n/9//1//b/9v/2//b/9v/2//b/9v/1//X/
9P/0//f/+P/4//f/9//3//f/9//1//X/9f/1//X/9f/z//X/9//2//b/9v/4//j/+P/3
//X/9f/1//X/9v/2//b/9f/z//P/8//z//P/8//z//T/9v/2//X/9f/0//j//P8AAAMA
BQAMABcAJwA/AFsAeQCRAKEApACkAJsAjAB5AGYATgAoAPT/wf+Y/37/cf9q/3X/if+f
/7P/xv/V/97/6P/x//L/8v/y//P/8//z//T/9P/0//T/9P/1//X/9v/4//n/+f/5//v/
+//7//v/+f/5//n/+f/5//r/+v/6//v/+//7//v/+f/5//n/+f/6//v//P/9//v/+//8
//z/+v/6//v/+//6//r/+v/6//n/+f/5//n/+//7//z//P/8//z//f/+/wIAAgADAAQA
BAAFAAYABgAFAAYABgAHAAoACwAMAA0ADgAPAA8ADwAQABIAEgATABMAEwATABUAFgAW
ABYAFgAXABgAGQAaABkAGgAaABoAGgAaABoAGgAaABsAHQAeACAAIQAhACEAIgAiACMA
IwAhACEAIQAhAB0AHQAdABwAHQAcABsAGQAZABkAGQAYABcAFwAXABUAFwAXABcAFQAW
ABcAGAAZABcAGAAZABkAFwAWABYAFgAZABkAGgAaABwAHAAcABoAGgAaABoAGgAbABwA
HAAbABkAGQAZABkAGQAYABcAFgAVABUAFAAUABMAEQAQAA8AEAAQABAAEAAOAA4ADgAN
AA8ADwARABEAEgATABQAFQAWABYAFgAWABYAFgAWABIAEQAOAA0ADwAOAA0ADQAJAAYA
BgAGAAcABwAFAAQABAADAAMAAwACAAIAAgAEAAYABwAGAAUAAgACAAIAAgAEAAQABAAE
AAUABQAEAAQABAAEAAMAAQADAAMAAwADAAMAAwADAAMAAwADAAEAAwADAAIAAgACAAAA
AAAAAP//AQABAAEAAQD+//7//v/9//3//f/9//3/////////AAAAAAAA/////wAABAAG
AAoADQAPABYAIwA1AEsAZwCFAJ0AqQCuAKwAoQCQAH0AaABOACYA9P/D/5z/hP93/3T/
f/+T/6f/v//U/+H/6v/y//f/9v/2//j/+f/5//n//P/8//z//P/7//v/+v/6//v//f/+
////AQABAAEAAQADAAMAAwADAAEAAgACAAIAAQABAAEAAQABAAEAAQABAP//////////
AQABAAIAAgACAAIAAwADAAYABgAGAAYABwAHAAcABwAHAAcACAAIAAoACgALAAwADAAM
AA0ADgAOAA8AEAAQABIAFAAVABcAGAAZABoAGwAaABsAGwAbAB4AIAAgACEAIQAhACEA
IwAkACQAJAAkACQAJAAkACQAJQAmACYAJgAmACYAJgAmACYAJwApACoAKgArACsAKwAu
AC4ALwAvAC8ALwAvAC8ALQAtAC0ALAArACoAKQAnACcAJwAnACYAJQAlACUAIwAjACMA
IwAhACEAIQAhACEAHwAgACEAIQAjACIAIgAiACEAIQAiACIAIgAiACIAIAAgACAAIAAg
ACMAJAAkACMAIwAjACMAIwAjACIAIQAgAB0AHQAcABwAHAAbABsAGwAaABoAGgAaABwA
HAAcABsAGwAbAB0AHQAfAB8AHwAfAB4AHgAeAB4AHgAeAB4AHgAdABoAGQAZABgAFwAX
ABMAEAAQABAAEQARAA8ADgAOAA0ADQANAA4ADgAOABAAEQARAA8ADQAMAAwADAAMAA4A
DgAOAA4ADQANAAwADAALAAwADAALAA0ADQANAA0ADQANAA0ADQANAA0ACwANAA0ADAAM
AAwADAAMAAwACwAJAAkACQAJAAoACgAKAAkACgALAAwADQANAA0ADQAOAA4ADgANAA0A
DgAQABIAFgAXABsAIAAtAD0ATwBpAIcAowCxALIAsACpAJwAjQB8AGYARgAUAN3/rv+U
/4f/gv+L/53/t//R/+b/8f/6/wQADQAQABAADwAPAA4ADQAQABAAEAAQABIAEwATABQA
EgATABMAEwATABMAEwATABUAFQAVABUAEwAUABQAFAATABMAEwATABEAEQARABEAEwAT
ABMAEwATABMAFAAUABYAFgAXABcAGQAaABsAHAAbABsAGwAbAB0AHQAeAB4AHgAeAB8A
IAAjACQAJgAoACoAKwAsACwALgAwADEAMwA2ADcAOAA5ADoAOwA7ADsAOgA8ADwAPQA+
AD8AQABDAEUARABDAEIAQgBCAEIAQgBFAEYARgBGAEQARABEAEQAQgBDAEUARgBGAEcA
RwBHAEUARABEAEMARQBFAEUARQBBAEEAQQBAAEEAQAA/AD0AOgA5ADgANgA3ADcANwA1
ADUANQA1ADMAMQAxADEAMQAxADIAMwAzADMAMgAyADIAMwAzADQANAA0ADQANAAyADIA
MgAyADIAMQAyADIAMQAxADEAMQAxADIAMgAyADIALwAvAC4ALgAuAC0ALQAtACwALAAs
ACwALAAsACwAKwApACkAKwArAC4ALwAwADEAMgAyADMAMwA0ADQANgA4ADoAOgA6ADoA
OAA3ADQAMwAyADAALgAtAC0AKgAqACoAKwArACkAKAAoACcAJwAnACQAJAAkACYAKQAp
ACcAJQAmACYAJgAmACYAJgAmACYAJQAlACQAJAAnACgAKAAnACcAJwAnACcAJQAlACUA
JQAlACUAIwAlACcAJgAmACYAJgAmACYAJQAjACMAIwAjACQAJAAkACMAIQAhACEAIQAh
ACEAIQAiACIAIgAhACEAJAAmACYAKAArAC0AMgA/AFMAaQCDAJ8AtwDDAMQAwAC1AKYA
mQCIAHIASgASANv/sv+c/5P/kP+d/7X/z//n//r/BQAMABYAGwAcABwAGgAbABsAGwAa
ABoAGgAaABoAGwAbABwAGgAbABsAGwAcAB0AHgAfACEAIQAhACEAHwAgACAAIAAgACEA
IgAjACIAIQAgAB8AIQAhACEAIQAkACUAJwAoACgAKAApACkAKgAqACoAKgArACsAKwAr
ACsAKwAsACwALgAuAC8AMAAwADAAMQAyADQANQA2ADYAOAA6ADsAPQA+AD8AQABBAEMA
RQBGAEcASgBMAEwATQBPAE8ATwBRAFIAUgBSAFIAUgBSAFIAUgBTAFQAVABUAFIAUgBS
AFIAVABVAFcAWABYAFkAWQBZAFgAWABZAFkAWQBZAFkAWQBVAFUAVQBUAFEAUABPAE0A
TQBNAE0ATABJAEkASQBHAEgASQBKAEkASABHAEYARQBFAEYARwBHAEkASABIAEgARwBH
AEgASABKAEoASgBIAEgASABIAEgASwBMAEwASwBLAEsASwBLAEoASgBKAEoATABNAE0A
TgBNAEsASgBJAEgASABIAEgASABIAEgARwBHAEcASQBJAEsATQBPAFEAUABQAFEAUQBU
AFQAVABUAFYAVQBTAFIAUgBSAFIAUQBQAFAAUABPAE0ASgBIAEUASABIAEcARgBEAEUA
RgBGAEcARgBGAEYARwBGAEYARgBFAEQAQwBCAEIAQQBBAEEAQgBDAEUARgBHAEcARwBH
AEkASQBIAEcARwBHAEgASgBLAEoASABIAEgASABIAEgASABIAEYARgBGAEYARwBIAEkA
SgBLAA==
         </WaveFormData>
      </LeadData>
      <LeadData>
         <LeadByteCountTotal>10000</LeadByteCountTotal>
         <LeadTimeOffset>0</LeadTimeOffset>
         <LeadSampleCountTotal>5000</LeadSampleCountTotal>
         <LeadAmplitudeUnitsPerBit>4.88</LeadAmplitudeUnitsPerBit>
         <LeadAmplitudeUnits>��V</LeadAmplitudeUnits>
         <LeadHighLimit>2147483647</LeadHighLimit>
         <LeadLowLimit>268435456</LeadLowLimit>
         <LeadID>V3</LeadID>
         <LeadOffsetFirstSample>0</LeadOffsetFirstSample>
         <FirstSampleBaseline>0</FirstSampleBaseline>
         <LeadSampleSize>2</LeadSampleSize>
         <LeadOff>FALSE</LeadOff>
         <BaselineSway>FALSE</BaselineSway>
         <ExcessiveACNoise>FALSE</ExcessiveACNoise>
         <MuscleNoise>FALSE</MuscleNoise>
         <LeadDataCRC32>3699231343</LeadDataCRC32>
         <WaveFormData>
8v/y//L/8v/z//T/9f/2//j/+P/4//j/+f/6//v//P/+//7//v/+/wAAAAAAAAAAAAAA
AAAAAAAAAAAAAAAAAAIAAgACAAIAAgACAAIAAgAFAAYABwAIAAoACgAKAAoACwAMAA0A
DgAQABAAEAAQAA8ADgANAAwADAAMAAwADAALAAoACQAIAAYABgAGAAYABAAEAAQABAAE
AAQABAAEAAYABgAGAAYABAAEAAQABAAEAAQABAAEAAYABgAGAAYABAAEAAQABAAGAAYA
BgAGAAQABAAEAAQAAgACAAIAAgACAAIAAgACAAEAAAD///7//v/+//7//v/8//z//P/8
//r/+v/6//r/+v/6//r/+v/8//z//P/8//3//v///wAAAgACAAIAAgACAAIAAgACAAQA
BAAEAAIAAgD//////v/+//7//f/7//v/+//7//r/+P/3//X/9P/1//L/8f/x//T/9f/1
//X/8v/x/+//7v/u/+7/7v/t/+3/7f/t/+3/7//v//D/8P/u/+7/7f/t/+v/6//r/+v/
7f/s/+z/7P/r/+v/6//r/+v/6//r/+v/6P/o/+j/5//p/+n/6f/o/+j/6P/o/+j/6P/o
/+j/6f/p/+n/6f/p/+n/6f/p/+n/6//s/+7/7v/x//r/CAAbADUAVwB5AJcAsgDJANgA
5wDyAPkA+ADjAK4AYwAYANr/rf+T/4v/kf+i/7P/w//Q/9j/3v/k/+X/5f/j/+L/4f/h
/+H/4f/h/+H/4f/i/+L/4v/j/+P/4//j/+X/5f/l/+X/5P/k/+T/5P/l/+X/5f/m/+j/
5//n/+f/5//n/+f/5//n/+f/6P/o/+b/5f/l/+X/5f/l/+b/5//n/+f/5//o/+j/6P/q
/+r/7P/s/+z/7P/t/+3/7v/u/+7/7//w//H/8v/y//P/8//1//b/+P/5//z//f/+////
/v/+////AAADAAQABQAGAAQABAAEAAYACAAIAAgACAAHAAcACAAIAAgACQAJAAkACwAM
AAwADQALAAwADgAOAA0ADgAQABEAEwAUABYAFwAVABUAFAAUABQAFAATABIAFAASABIA
EQAOAA4ADgAMAAsACwAKAAoACAAIAAYABgAIAAgACAAIAAgACAAIAAcABwAIAAgABwAH
AAgACAAIAAgACAAIAAgACAAIAAgACAAIAAgACAAHAAcABwAHAAcACQAJAAkACAAGAAUA
BAADAAMAAwADAAMABQAEAAQAAwAAAAAAAAAAAAAAAAAAAAAA/f/9//7//v/9/wAAAQAB
AAMAAwADAAMABAAEAAQABAAGAAcABwAGAAgACgAKAAoACgAKAAgACAAFAAMAAgACAAIA
AQD///3//f////7//v/9//n/+P/3//T/9f/1//j/+f/4//f/8//x/+//7v/u/+7/8P/v
/+//7//v/+//7//v//D/8P/w//D/7//v/+//7//v/+//7//u//D/8P/v/+//7f/t/+3/
7f/t/+3/7P/s/+z/6//r/+v/6//q/+r/6v/s/+z/7P/s/+r/6//r/+v/7f/t/+3/7f/r
/+3/7//u/+7/8P/3/wYAGAArAEsAbwCPAKkAwADTAOQA8wD6APsA8gDNAIgAPQD4/8L/
of+T/5X/o/+w/7//y//W/9z/5P/o/+n/5//p/+j/5//n/+X/5f/l/+X/5f/m/+b/5v/l
/+X/5f/l/+f/5//n/+f/6P/o/+j/6P/n/+f/5//o/+r/6f/p/+n/6f/p/+n/6f/p/+n/
6v/q/+r/6f/p/+n/5//n/+j/6f/r/+v/6//s/+r/6v/s/+z/7f/u/+//8P/v/+//8P/w
//L/8//0//X/9v/2//f/9//3//j/+v/7//r/+//8//3/AAAAAAEAAgADAAQABQAGAAgA
CAAIAAoACAAIAAgACAALAAsADAAMAAoACwALAAsADQAOAA4ADwAPABAAEgASABEAEgAU
ABUAFwAYABoAGwAZABkAGAAYABYAFgAVABQAFgAUABQAEwAQABAAEAAOAA8ADwAOAA4A
EAAQAA4ADgAMAAwADAAMAAwADAAMAAsACwAMAAwACwALAAwADAAMAAwADAAMAAwADAAM
AAwADAAKAAoACgAJAAsACwALAAsACQAJAAkACAAKAAkACAAHAAcABwAHAAcABwAGAAYA
BQACAAIAAgACAAIAAgACAAIAAQABAAIAAgACAAQABAADAAUABQAFAAUABgAGAAYABgAI
AAkACQAKAAwADAAMAAwACgAIAAgABQAHAAYABgAGAAMAAQD////////+//7//f/9//z/
+//4//n/+f/8//3/+v/5//X/8//z//L/8v/y//P/8//0//X/8//z//P/8//y//L/8v/y
//T/9f/2//f/9P/z//L/8P/w//D/7//v/+//7//v/+//8f/x//D/8P/w/+//7//v/+3/
7P/s/+z/7v/u/+7/7v/s/+3/7f/t/+//7//v/+//7//v//H/9P/y//L/+f8EABgAMQBP
AHEAlQC3ANIA5QD2AAUBEAERAQoB6wCsAFsAFADY/6v/kf+R/53/qv+5/8n/1P/c/+L/
6P/p/+f/5//m/+X/5f/l/+X/5f/l/+f/6P/o/+j/5//n/+f/5//n/+f/5//n/+r/6v/q
/+r/6f/p/+n/6v/q/+n/6f/p/+v/6//r/+v/6v/p/+n/6P/q/+n/6f/p/+n/6f/q/+v/
6//r/+v/7P/s/+z/7v/u/+z/7P/s/+z/7//v//D/8P/x//H/8f/x//L/8v/z//P/9f/2
//j/+f/6//v//P/9//7//v///wAAAAAAAAAAAAACAAIAAgAEAAYABgAGAAYABQAFAAYA
BgAIAAkACQAJAAkACgAKAAsADAAOABEAEgATABQAFgAXABcAGAAaABsAGQAZABgAGAAY
ABgAFwAWABQAEgASABEAEgASABIAEAAPAA8ADgAOABAAEAAOAA4ADAAMAAwADAAMAAwA
DAALAAsADAAMAAsACQAKAAoACgAKAAoACgAKAAgACAAIAAgACgAKAAoACQAJAAkACQAJ
AAcABwAHAAYACAAHAAYABQADAAMAAwADAAEAAAAAAP//AAAAAAAAAAD///7//f/8//v/
+//8//z//f8AAAEAAQADAAMAAwADAAQABAAEAAQABAAGAAYABgAGAAYACAAGAAYAAwAB
AAAAAAAAAAEA///9//3//P/6//n/9//3//b/9f/y//H/8f/0//X/8//z//D/7//v/+7/
7v/u/+7/7f/t/+3/7f/t/+3/7f/u/+7/7v/u/+3/7f/t/+3/7f/t/+3/7P/q/+r/6f/p
/+n/6f/p/+n/6f/p/+j/6P/q/+n/6f/p/+n/6P/o/+j/6P/o/+j/6P/m/+f/5//n/+n/
6f/p/+n/5f/n/+v/7v/u/+z/8f/+/w4AJQBBAGMAhwCnAMQA2wDuAP0ACAELAQQB6wCy
AGcAGgDa/63/j/+H/5H/nv+t/7v/yv/U/9r/4P/l/+P/4v/g/97/3f/e/9//4P/h/+H/
4v/i/+L/4f/h/+H/4f/j/+P/4//j/+L/4v/i/+L/4//j/+P/5P/m/+X/5f/l/+P/4//j
/+P/5f/l/+b/5v/k/+P/4//j/+X/5f/m/+f/5//n/+f/6P/o/+j/6v/q/+r/6v/q/+r/
6//r/+z/7P/u/+//8P/x//L/8v/z//P/8f/y//T/9f/4//n/+v/7//r/+v/7//z//f/+
////AAAAAAAAAAACAAIAAgACAAIAAwADAAQABAAEAAUABQAFAAUABgAGAAcABwAIAAoA
CgALAAwADgAPAA8AEAASABMAEwATABIAEgAUABQAEwASABAADgAOAA0ADgAOAA4ADAAN
AA0ADAAMAAsACgAHAAYACAAIAAgACAAIAAgACAAHAAcACAAIAAcABwAIAAgACAAGAAYA
BgAGAAgACAAIAAgACAAIAAgABwAHAAcABwAHAAcABwAHAAYABgAFAAQAAwAFAAUABQAF
AAMAAgACAAEAAAAAAAAAAAD+//7//v/+//3//f/+//7///8CAAMAAwADAAMAAwADAAYA
BgAGAAgACAAIAAgACAAIAAgABgAGAAMAAwACAAIAAgABAP///f/9//3//P/8//v/+//6
//n/9v/z//P/9v/3//n/+f/2//X/8f/w//D/8P/y//H/8f/x/+//7//v/+//7v/u/+7/
7v/u/+//8P/x/+//7//v/+7/7v/u/+3/7f/t/+3/7f/t/+3/7f/s/+z/7P/r/+v/6//r
/+r/6v/q/+r/6v/q/+r/6v/r/+v/6//r/+v/6//r/+v/7f/v//D/7v/u//H/+v8GABsA
NwBbAH8AmwC0AMsA3gDrAPYA+wD6AOcAtABtACIA4P+v/5X/i/+T/6b/t//F/9D/2P/e
/+T/4//j/+X/5P/j/+P/4//j/+P/4//j/+T/5P/k/+X/5f/l/+X/5f/l/+X/5f/m/+b/
5v/m/+f/5//n/+j/5v/l/+X/5f/n/+f/5//n/+f/5//o/+j/6P/n/+f/5//n/+f/6P/p
/+n/6f/p/+r/6v/q/+z/7P/q/+r/6v/q/+3/7f/u/+7/8P/x//L/8//y//L/8//z//X/
9v/4//n/+v/7//z//f8AAAAAAQACAAEAAgADAAQAAgACAAIABAAFAAYABwAIAAcABwAI
AAgACgALAAsACwALAAwADAANAAwADAANAAwADwAQABIAEwARABIAFAAVABcAFwAWABYA
FAAUABMAEgAUABIAEgARABIAEgASABAADQANAAwADAAKAAoACAAIAAgACAAIAAgACAAI
AAgABwAJAAoACgAJAAcACAAIAAgACgAKAAoACgAIAAgACAAIAAgACAAIAAcACQAJAAkA
CQAJAAkACQAIAAoACQAIAAcABQAFAAUABQAFAAQABAADAAQABAAEAAQAAwACAAEAAAD/
////AAAAAP//AgADAAMABQAFAAUABQAGAAYABgAGAAYABgAHAAgACQAKAAwACgAKAAcA
BQAEAAQABAADAAEA/////////v/+//3/+//6//n/9v/1//X/+P/5//f/9//0//P/8//y
//L/8v/y//H/8f/x//H/8f/x//H/9P/0//T/9P/x//H/8f/x//H/8f/x//D/8v/y//H/
8f/v/+//7//v/+//7//u/+7/7v/t/+3/7f/t/+z/7P/s/+7/7v/u/+7/7P/t/+3/7f/v
/+//7//v/+3/7//x//L/8v/w//X//v8MAB8AOwBZAHsAmwC2AMsA4ADvAPoA+wD2AOUA
tABtACAA4v+z/5n/kf+X/6b/tf/F/9L/3P/k/+r/6f/n/+f/5v/l/+X/5f/l/+X/5f/n
/+j/6P/o/+f/5//n/+f/6f/p/+n/6f/o/+j/6P/o/+n/6f/p/+r/7P/r/+v/6//p/+n/
6f/p/+v/6//s/+z/6v/p/+n/6f/r/+v/7P/t/+3/7f/t/+7/7v/u//D/8P/w//D/8P/w
//H/8f/y//L/8v/z//T/9f/2//b/9//3//n/+v/8//3//v///wAAAQACAAIAAwAEAAMA
BAAFAAYACAAIAAgACgAIAAgACAAIAAoACwANAA4ADAANAA0ADQAPABAAEAARAA8AEAAS
ABIAEwAUABYAFwAVABYAGAAZABsAGwAaABoAGAAYABcAFgAYABYAFgAVABIAEgASABAA
DwAPAA4ADgAMAAwACgAKAAoACgAKAAoADAAMAAwACwAKAAoACQAHAAgACgALAAwACgAK
AAoACgAKAAoACgAKAAwADAAMAAsACwALAAsACwAJAAkACQAIAAcABQADAAEAAwADAAMA
AwADAAIAAgABAAAAAAAAAAAA/v/+//7//v//////AAAAAAEABAAFAAUABwAHAAcABwAG
AAYABgAGAAgACAAIAAgACAAGAAYAAwAEAAQABQAGAAMAAQD////////+//7//f/7//r/
+f/2//X/9f/4//n/+f/5//b/9f/z//L/8v/y//L/8f/x//H/8v/z//T/9f/0//T/9P/0
//H/8f/x//H/8f/x//H/8P/w//D/7//v/+//7//v/+//7//v/+7/7v/u/+3/7f/t/+//
7v/u/+7/7P/s/+z/7P/u/+//7//v/+3/7f/t/+3/7f/x//P/9P/y//D/9f8AAA4AIwBB
AGUAiQCrAMgA3QDwAP8ACAEJAQgB8wC+AHMAJgDm/7P/lf+L/5X/pv+1/8X/0P/a/97/
5P/l/+X/5f/k/+P/4//j/+P/4//j/+X/5v/m/+b/5//n/+f/5//n/+f/5//n/+b/5v/m
/+b/5//n/+f/6P/o/+f/5//n/+n/6f/p/+n/6f/p/+r/6v/o/+f/5//n/+j/6f/r/+3/
7P/r/+r/6v/q/+r/7P/s/+7/7v/u/+7/7//v//D/8P/w//H/8v/z//T/9P/1//X/9//4
//r/+//7//v/+//7//7//v///wAA//8AAAEAAgACAAIAAgAEAAYABgAGAAYABwAHAAgA
CAAKAAsACwALAA0ADgAOAA8ADwAQABIAEgASABIAEwATABQAFgAZABsAGQAZABgAGAAY
ABgAFwAWABgAFgAWABUAEgASABIAEAARABEAEAAQAA4ADgAMAAwADgAOAA4ADgAOAA4A
DgANAA0ADgAOAA0ACwAMAAwADAAOAA4ADgAOAA4ADgAOAA4ADAAMAAwACwALAAsACwAL
AAsACwALAAoACgAJAAgABwAJAAkACQAJAAcABgAGAAUABAAEAAQABAAEAAQABAAEAAQA
BQAHAAgABwAKAAsACwALAAsACQAKAAwADAAMAAwADgAMAAwACQAHAAYABgAGAAcABQAD
AAMAAwACAAIAAQD9//z/+//4//f/9//6//v/+//7//j/9//1//T/9P/0//L/8f/x//H/
8//z//P/8//0//T/9P/0//H/8f/x//H/8f/x//H/8P/w//D/7//v/+//7//v/+//8f/x
//D/8P/u/+3/7f/t/+//7v/u/+7/7P/s/+z/7P/u/+//7//v/+3/7f/t/+3/7f/v/+//
8P/y//L/9/8CABIAJwBDAGMAhwCpAMgA3wDwAAEBDAEPAQoB8wC8AG8AIgDk/7X/lf+N
/5X/ov+x/8P/0P/W/97/5v/n/+f/5//m/+X/5f/l/+X/5f/l/+X/5v/m/+b/5//n/+f/
5//p/+n/6f/p/+j/6P/o/+j/6f/p/+n/6v/q/+n/6f/p/+v/6//r/+v/6f/p/+r/6v/s
/+v/6//r/+v/6//s/+3/7P/r/+r/6v/s/+z/7v/u/+7/7v/u/+7/7//v//D/8P/y//P/
9P/1//T/9P/1//X/9//4//r/+//8//3//v////7//v///wAAAQACAAMABAAEAAQABAAG
AAYABgAGAAYABwAHAAgACAAGAAcABwAHAAcACAAIAAkACQAKAAwADAANAA4AEAARABEA
EgAUABUAFwAXABYAFgAWABYAFQAUABQAEgASABEADgAOAA4ADAANAA0ADAAMAAwADAAK
AAoACgAKAAoACgAIAAgACAAHAAkACgAKAAkACwAMAAwADAAMAAwADAAMAAwADAAMAAwA
DAAMAAwACwALAAsACwALAAsACwALAAoACgAJAAgABwAFAAUABQAFAAUABAAEAAMAAgAC
AAIAAgAEAAQABAAEAAUABQAGAAYABQAIAAkACQAJAAsACwAKAAwADAAMAAwADgAMAAwA
CQAIAAYABQAEAAUAAwABAAEAAQAAAAAA///7//r/+f/2//X/9f/4//n/+f/5//b/9f/z
//L/8v/y//D/7//v/+//8f/x//H/8f/0//T/9P/0//H/8f/x//H/8//z//P/8v/w//D/
7//v/+3/7f/t/+3/7//v/+7/7v/u/+3/7f/t/+3/7P/s/+z/6v/q/+r/6v/s/+3/7f/t
/+3/7f/t/+3/7f/t/+//8P/w//D/8//8/wwAIQA9AF0AfwCfALwA0wDmAPMA/gABAf4A
5QCwAGcAGgDY/63/lf+N/5X/qP+3/8f/0P/Y/+D/5v/n/+X/5f/k/+P/4//l/+X/5f/l
/+P/5P/k/+T/5f/l/+X/5f/n/+f/5//n/+b/5v/m/+b/6f/p/+n/6v/o/+f/5//n/+f/
5//n/+f/5//n/+j/6P/o/+f/5//n/+f/5//o/+n/6f/p/+n/6v/q/+r/7P/s/+7/7v/u
/+7/7f/t/+7/7v/w//H/8v/z//T/9P/1//X/9f/2//j/+f/6//v//P/9//7//v///wAA
AwAEAAUABgAGAAYABgAIAAgACAAIAAgACQAJAAoACgAIAAkACQAJAAsADAAMAA0ACwAM
AA4ADgANAA4AEAARABEAEgAUABUAEwATABIAEgAUABQAEwASABIAEAAQAA8ADAAMAAwA
CgAKAAsACwAMAAwADAAKAAoACgAKAAoACgAIAAgACAAHAAcACAAIAAcACAAKAAsADAAL
AAoACQAIAAoACgAKAAoACgAKAAoACQAJAAkACQAJAAkACQAJAAgACAAHAAYABQAFAAUA
BQAFAAMAAgACAAEAAgACAAIAAgAAAAAAAAAAAAEAAQACAAIAAwAGAAcABwAHAAcABwAH
AAgACAAIAAkACgALAAwADAAKAAoABwAFAAQABAAEAAUAAwABAAEA///+//7//f/8//z/
/P/6//b/9f/3//f/+f/5//b/9f/z//L/8v/y//D/7//v/+//8P/x//L/8//z//L/8f/w
/+//7//v/+//7//v/+//7v/u/+7/7f/t/+//7//v/+//7f/t/+z/7P/s/+v/6//r/+v/
6v/q/+r/6v/q/+r/6v/s/+3/7f/t/+z/6//q/+n/7f/v/+//8v/y//D/7//2/wQAFwAz
AFUAeQCZALQAyQDaAOkA9AD3APQA5QC2AG8AJADk/7P/lf+N/5P/oP+z/8P/0P/Y/97/
5P/n/+X/4//i/+H/4f/j/+P/4//j/+H/4v/i/+L/4//j/+P/4//j/+P/4//j/+T/5P/k
/+T/5f/l/+X/5v/m/+X/5f/l/+f/5//n/+f/5f/l/+b/5v/m/+X/5f/l/+X/5f/m/+f/
5//n/+f/6P/o/+j/6v/q/+r/6v/q/+r/7f/t/+7/7v/w//H/8v/z//L/8v/z//P/8f/y
//T/9f/4//n/+v/7//r/+v/7//z///8AAAEAAgACAAIAAgAEAAUABgAHAAgABwAHAAgA
CAAGAAcABwAHAAkACgAKAAsACQAKAAwADAANAA4AEAARABEAEgAUABUAFQAVABQAFAAS
ABIAEQAQABIAEAAQAA8AEAAQABAADgALAAsACgAKAAgACAAGAAYACAAIAAgACAAIAAgA
CAAHAAcACAAIAAcACQAKAAoACgAIAAgACAAIAAgACAAIAAgABgAGAAYABQAHAAcABwAH
AAkACQAJAAgACAAHAAYABQADAAMAAwADAAEAAAAAAP//AAAAAAAAAAABAAIAAwAEAAQA
BQAHAAgACAAKAAoACQALAAwACgAKAAoACgAIAAYABgADAAQABAAFAAYABQADAAEAAQD/
//7//v/9//v/+v/5//b/9f/1//j/+f/3//f/9P/z//P/8v/y//L/8P/v/+//7//v/+//
7//v//L/8v/y//L/8f/x//H/8f/v/+//7//u//D/8P/v/+//7//v/+//7//v/+//7v/u
/+7/7f/t/+3/7f/s/+z/7P/s/+z/7P/s/+z/7f/t/+3/7//v/+//7//t/+//8f/y//D/
9P/5/wQAFgAvAE0AcQCTALMA0ADnAPoABwEOAREBCgHrAKoAWwASANb/rf+V/5P/n/+s
/7n/x//S/9z/5P/o/+n/6f/p/+j/5//n/+X/5f/l/+X/5f/m/+b/5v/n/+f/5//n/+n/
6f/p/+n/6P/o/+j/6P/p/+n/6f/q/+r/6f/p/+n/5//n/+f/5//o/+n/6//s/+r/6f/p
/+n/6f/p/+r/6//r/+v/6//s/+r/6v/s/+z/7f/u/+//8P/v/+//8P/w//L/8//0//X/
9v/2//f/9//1//b/+P/5//z//f/+/////v/+////AAABAAIAAwAEAAQABAAEAAYABAAE
AAQABAAGAAcACQAKAAgACQAJAAkACQAKAAoACwALAAwADgAOABEAEgAUABUAFQAWABgA
GQAXABcAFgAWABYAFgAVABQAFgAUABQAEwASABIAEgAQAA8ADwAOAA4ADgAOAAwADAAM
AAwADAAMAA4ADgAOAA0ACwAMAAwACwALAAwADAAMAA4ADgAOAA4ADAAMAAwADAAOAA4A
DgANAAsACwALAAsACwALAAsACgAMAAsACgAJAAgABwAGAAUABwAGAAYABQAEAAQABAAE
AAcACAAJAAoACgALAA0ADgALAAwADgAMAAwADAAMAAwACgAKAAcACQAIAAgACAAFAAMA
AQABAAEAAAAAAP/////+//3/+v/3//f/+v/7//v/+//4//f/9f/0//T/9P/0//P/8//z
//X/9f/1//X/9f/0//P/8v/z//P/8//z//P/8//z//L/8P/w/+//7//v/+//7//v/+//
7//u/+7/8P/v/+//7//v/+7/7v/u/+7/7v/u/+7/8P/x//H/8f/v/+//7//v/+//8f/z
//T/9v/2//v/CAAaADMAUwB3AJsAvQDaAO8AAAEJARABEQEKAeUAogBTAAoA0v+n/4//
kf+f/6r/u//P/9r/4P/m/+r/5//n/+n/6P/n/+f/6P/p/+r/6//q/+r/6f/o/+r/6//s
/+3/7f/t/+3/7f/s/+z/7P/s/+3/7f/t/+7/7v/t/+3/7f/v/+//7//v/+3/7f/u/+7/
8P/v/+//7//x//H/8v/z//H/8f/x//L/8v/y//T/9P/0//T/9P/0//X/9f/2//b/+P/5
//r/+//6//r/+//7//z//v8BAAMAAgADAAQABQAEAAQABQAGAAkACgALAAwADAAMAAwA
DgAOAA4ADgAOAA0ADQAOAA4ADgAPAA8ADwARABIAEgATABEAEgAUABQAFQAWABgAGQAZ
ABoAHAAdAB0AHQAcABwAHAAcABsAGgAaABgAGAAXABgAGAAYABYAFQAVABQAFAAUABQA
EgASABIAEgASABIAEgASABIAEQATABQAFAATABEAEgASABIAEgASABIAEgAUABQAFAAU
ABQAFAAUABMAFQAVABUAFQATABMAEwASABIAEQAQAA8ADwAPAA8ADwANAAwADAALAAsA
DAANAA4ADwAQABEAEgATABMAFAAUABMAFgAWABQAFAAUABQAFgAUABQAEQARABAAEAAQ
AA0ACwAJAAkACwAKAAoACQAHAAYABQACAAEAAQAEAAUABQAFAAIAAQD9//z//P/8//7/
/f/9//3/+//7//v/+//8//z//P/8//3//f/9//3//f/9//3//P/8//z/+//7//n/+f/5
//n/+f/5//j/+P/4//f/9//3//f/9v/2//b/+P/4//j/+P/2//f/9//3//n/+f/5//n/
+f/7//v/+v/4//r///8IABoALwBJAG0AkQCtAMYA3QDwAP8ACAEPAQwB9QC+AHMAJgDo
/7v/of+Z/6P/tP/F/9X/4P/m/+z/8v/1//X/8//y//H/8f/x//H/8f/x//H/8v/y//L/
9f/1//X/9f/z//P/8//z//b/9v/2//b/9f/1//X/9v/4//f/9//3//f/9//3//f/9f/1
//b/9v/4//f/9//3//X/9f/2//f/+f/5//n/+v/4//j/+v/6//z//P/8//z//f/9//7/
/v8AAAEAAgADAAQABAAFAAUABwAIAAoACwAKAAsADAANAA8AEAASABQAFAAUABQAFAAV
ABYAFwAaABoAGgAaABoAGQAZABoAGgAaABsAGwAbABsAHAAcAB0AGwAcAB4AHgAfACAA
IgAjACIAIgAjACMAJAAlACUAJgAmACYAJQAkACYAJAAkACMAIAAgACAAHgAdAB0AHAAc
AB4AHgAcABwAGgAaABoAGgAcABwAHAAbABsAHAAcABsAGwAcABwAHAAcABwAHAAcABwA
HAAcABwAHAAcABwAGwAdAB0AHQAdABsAGwAbABoAGgAZABgAFwAXABcAFwAXABcAFgAW
ABUAFgAWABYAFgAUABQAFAAUABYAFwAZABoAGgAcABwAGwAdAB0AHQAeAB4AHgAeAB4A
IAAeAB4AGwAZABgAGAAYABUAEwARABEAEgASABMAEwARABAADwAMAAkACQAMAA0ADwAP
AAwACwAHAAYABgAGAAgABwAHAAcABQAFAAUABQAGAAYABgAGAAcABwAHAAcABQAFAAUA
BAAEAAQAAwADAAUABQAFAAUABQAFAAQABAAGAAUABQAFAAUABAAEAAQAAgACAAIAAgAC
AAMAAwADAAUABQAFAAUABwAJAAcABAAGAAYADQAaACoAQwBfAH8AoQC9ANYA6wD6AAcB
EgEVAQ4B7QCqAF0AFgDe/7n/p/+p/7f/yP/Z/+f/8P/2//z/AAABAP/////+//3//f/9
//3//f/9////AAAAAAAAAAD///7//f///////////wIAAgACAAIAAQABAAEAAgAEAAMA
AwADAAMAAwADAAMAAQABAAIAAgADAAMABAAFAAMAAwAEAAUABQAFAAUABgAEAAQABgAG
AAYABgAGAAYACAAJAAsADAANAA0ADQANABAAEAARABEAEQASABQAFQAWABcAGAAZABsA
HAAeACAAIAAgACAAIAAiACIAIgAkACQAJAAkACQAJwAnACgAKAAoACkAKQApACcAKAAo
ACkAKwAsAC4ALgAvADAAMgAzADIAMgAzADMAMwAzADIAMgA0ADQAMwAyADIAMAAwAC8A
LAAsACwAKgArACsAKgAqACwALAAqACoAKQAoACcAJgAmACYAJgAlACcAKAAoACcAJQAm
ACYAJgAnACgAKQAqACgAKAAoACgAKgAqACoAKQApACkAKQApACcAJwAnACYAJwAnACcA
JwAmACUAJAAjACMAIgAiACEAIgAiACIAIgAiACIAIgAiACMAJQAoACoAKgAsACwAKwAt
AC0ALQAtAC4ALgAuAC4ALQAtACwAKgAsACsAKgAqACgAJgAkACIAJAAjACEAHwAdABwA
HAAcABsAGwAaABoAGQAYABgAGQAZABgAFwAVABYAFQAUABMAFAAVABYAFwAXABcAFwAX
ABcAFwAXABcAFwAWABYAFgAWABYAFgAWABYAFgAVABQAEwASABIAEgASABIAFAAUABQA
FAAWAA==
         </WaveFormData>
      </LeadData>
      <LeadData>
         <LeadByteCountTotal>10000</LeadByteCountTotal>
         <LeadTimeOffset>0</LeadTimeOffset>
         <LeadSampleCountTotal>5000</LeadSampleCountTotal>
         <LeadAmplitudeUnitsPerBit>4.88</LeadAmplitudeUnitsPerBit>
         <LeadAmplitudeUnits>��V</LeadAmplitudeUnits>
         <LeadHighLimit>2147483647</LeadHighLimit>
         <LeadLowLimit>268435456</LeadLowLimit>
         <LeadID>V4</LeadID>
         <LeadOffsetFirstSample>0</LeadOffsetFirstSample>
         <FirstSampleBaseline>0</FirstSampleBaseline>
         <LeadSampleSize>2</LeadSampleSize>
         <LeadOff>FALSE</LeadOff>
         <BaselineSway>FALSE</BaselineSway>
         <ExcessiveACNoise>FALSE</ExcessiveACNoise>
         <MuscleNoise>FALSE</MuscleNoise>
         <LeadDataCRC32>1799580373</LeadDataCRC32>
         <WaveFormData>
7v/u/+7/7v/w//D/8P/w//L/8v/y//L/8//0//X/9v/4//j/+P/4//r/+v/6//r//P/8
//z//P/8//z//P/8//7//v/+//7//v/+//7//v8AAAIABAAGAAgACAAIAAgACgAKAAoA
CgAMAAwADAAMAAwADAAMAAwACgAKAAoACgAHAAYABQAEAAIAAgACAAIAAAAAAAAAAAAA
AAAAAAAAAAAAAAAAAAAAAAAAAAAAAAAAAAAAAAAAAAAAAAAAAAAAAAAAAAAAAAAAAAAA
AAAAAAAAAAAAAAAA/v/+//7//v/+//7//v/+//3//P/7//r/+v/6//r/+v/6//r/+v/6
//n/+P/3//b/9v/2//b/9v/3//j/+f/6//v//P/9//7//v/+//7//v8AAAAAAAAAAAAA
AAAAAAAAAAD///7//v/8//3//f/7//v/+//7//r/+P/2//X/9P/0//L/7//v//P/9P/0
//P/7//s/+z/6//s/+z/7P/s/+r/6v/q/+r/6//r/+z/7P/s/+z/7P/r/+n/6f/p/+n/
6f/p/+n/6P/p/+n/6f/p/+n/6f/p/+n/5v/m/+X/5f/n/+f/5//n/+f/5//m/+b/5v/m
/+f/5//n/+f/6P/o/+X/5//n/+f/5//m/+X/4//n//D//f8PACYAQwBmAIkAqwDNAOkA
AwEcASoBMQEmAfgArwBjABwA6P/I/7r/uP+//8n/1P/c/+D/5P/n/+f/5f/k/+T/4//j
/+L/4v/h/+H/4f/h/+L/4v/i/+L/4//j/+X/5f/l/+X/5f/l/+T/4//m/+b/5v/m/+b/
5v/m/+b/5v/n/+f/5v/o/+j/6P/o/+b/5v/m/+b/6P/o/+j/6P/m/+b/5v/n/+j/6P/o
/+j/6//r/+v/7P/s/+z/7f/t/+//7//w//D/8P/x//H/8f/0//X/9v/3//j/+v/6//v/
+v/7//z//P///wAAAQABAAMAAwADAAUABQAFAAUABgAGAAcABwAHAAkACQAJAAkACgAL
AAsADAALAAsADAAMABEAEgASABMAFAAVABYAFgAXABYAFAATABQAFAAUABQAEwASABAA
DwAQAA8ADwAOAAsACwALAAsACwALAAsACQALAAsACwAJAAkACgAKAAkACQAJAAoACgAI
AAgACAAIAAkACQAJAAgACgAKAAoACgAIAAgACAAIAAgACAAIAAcABwAHAAcABwAFAAUA
BAAEAAYABAADAAMABQAFAAUABAACAAIAAgACAAAAAAAAAAAA/v/////////9/wAAAAAA
AAMAAwADAAQABAAEAAQABAAHAAcABwAGAAYACAAIAAgACAAIAAgABgAFAAQABAAEAAUA
BQADAAEAAQADAAIAAgAAAP3//P/6//j/9v/3//r//P/6//n/9//0//L/8f/w//D/8v/y
//L/8v/y//L/8f/x//L/8v/y//L/8P/v/+//7//x//H/8f/x//H/8P/v/+//8f/x//H/
8f/v/+//7v/u/+3/7f/t/+3/7f/t/+3/7f/u/+7/7v/u/+3/7f/t/+3/7v/u/+3/7f/v
/+//7f/s/+n/6//x//7/DQAhADwAXQB+AJ8AvwDbAPcADwEiASwBKQEMAc4AgQA5AAAA
2v/G/8L/xv/L/9P/3v/k/+j/7P/t/+3/6//o/+j/5//n/+b/5v/l/+X/5f/l/+b/5v/k
/+T/5f/l/+f/5//n/+f/6P/p/+n/6f/o/+j/6P/o/+r/6v/q/+r/6v/r/+v/6v/q/+r/
6v/q/+j/6P/o/+j/5v/m/+b/5v/n/+j/6f/r/+r/6v/q/+r/7f/t/+3/7v/u/+7/7//v
//H/8f/y//L/9P/1//X/9f/1//X/9f/1//b/+P/4//n/+v/7//z//P///wAAAQABAAMA
AwADAAUAAwADAAMABAAGAAcABwAHAAkACQAJAAkACgALAAsADAAPAA8AEAAQABEAEgAS
ABMAFgAXABgAGAAZABgAFgAVABQAFAAUABQAFQAUABIAEQAOAA0ADQAMAA0ADQANAA0A
DQANAA0ACwALAAsACwAJAAcACAAIAAcACQAJAAoACgAIAAgACAAIAAkACQAJAAgACAAI
AAgACAAGAAYABgAGAAYABgAGAAUABQAFAAUABQAFAAUABAAEAAYABAADAAMAAwADAAMA
AgAAAAAAAAAAAAAAAAAAAAAA/v/////////9/wAAAAAAAAMAAwADAAQABAAEAAQABAAH
AAcABQAGAAgACAAIAAgACgAKAAgABwAIAAgACAAJAAgABQACAAEAAwACAAIAAAD9//z/
+v/4//b/9//6//z/+f/3//T/8P/y//H/8P/w//L/8v/y//L/8P/w/+//7//u/+7/7v/u
/+//7//w//H/8P/v/+7/7f/t/+z/6//r/+v/6//r/+v/6//r/+r/6v/p/+n/6f/p/+f/
5//n/+f/6P/o/+j/6P/n/+f/5//n/+n/6v/q/+v/6//r/+v/6v/l/+X/6//2/wcAHQA4
AFkAgACnAMsA6QAHASMBOAFEAUUBLgHyAKMAVQASAN7/vv+4/7r/v//H/9L/2P/c/+L/
5f/l/+X/4//i/+D/3//e/97/3f/d/9//3//g/+D/4P/g/+H/4f/h/+H/4f/h/+L/4//j
/+P/4v/i/+L/4v/i/+L/4v/i/+T/5f/l/+T/4v/i/+L/4v/k/+T/5P/k/+L/4v/i/+L/
4//k/+X/5//n/+b/5f/k/+X/5f/l/+b/6P/o/+n/6f/p/+n/6v/q/+r/6//r/+v/7v/v
//D/8f/y//T/9P/1//T/9f/2//b/9f/2//f/9//4//n/+v/9//3//f/9//7//v//////
//8DAAMAAwADAAQABQAFAAYACAAJAAsADAANAA4ADgAPABIAEwAUABQAFAAUABMAEwAQ
ABAAEAAQAA8ADgAMAAsACgAJAAkACAAHAAcABwAHAAcABwAHAAUABQAFAAUAAwADAAQA
BAADAAMAAwAEAAQABAAEAAQABAADAAMAAwACAAAAAAAAAAAAAgACAAIAAgAAAAAAAAD/
//////////////////7//v/+//z/+//7//n/+f/5//j/+v/6//r/+v/5//j/9//2//T/
9f/1//X/9f/4//j/+P/7//v/+//8//z//P/8//z/+//+//7//v/+//7/AAAAAP7//f/8
//z//P/9//v/+f/3//f/9//2//b/9P/x//D/7v/s/+r/6//u//D/7v/t/+v/6P/p/+n/
6f/q/+n/6P/n/+b/6P/o/+f/5//o/+j/6P/o/+j/5//n/+f/6f/p/+n/6f/o/+b/5P/j
/+X/5f/l/+X/5f/l/+T/5P/l/+X/5f/l/+X/5f/l/+X/5P/k/+T/5P/j/+P/4//j/+T/
5P/j/+P/4f/j/+P/5P/f/9//5f/u//3/FQAuAE0AcACXAL8A4QABARsBNAFCAUcBNAEA
AbMAYQAaAOT/wP+w/7L/uf/B/8r/0v/a/97/4f/j/+H/3f/c/9r/2f/Z/9r/2v/b/93/
3f/e/97/3P/c/93/3f/d/93/3f/d/97/3//f/9//4v/i/+L/4v/g/+D/4P/g/+D/4f/h
/+D/4v/i/+L/4v/g/+D/4P/g/+L/4v/i/+L/4v/i/+L/4//k/+T/5P/k/+X/5f/l/+b/
5v/m/+f/5//p/+n/6v/q/+z/7f/t/+3/7P/t/+7/7//y//T/9P/1//T/9f/2//b/9//4
//n/+f/5//n/+f/7//v/+//7//z//P/9//3//f///////////wAAAQABAAIAAwADAAQA
BAAHAAgACAAJAAwADQAOAA4ADgAOAA0ADQAOAA4ADgAOAAsACgAIAAcACAAHAAcABgAH
AAcABwAHAAUABQAFAAMABQAFAAUAAwADAAQABAADAAEAAQACAAIAAgACAAIAAgADAAMA
AwACAAIAAgACAAIAAgACAAIAAgAEAAQABAADAAMAAwADAAMAAQABAAAAAAACAAAA////
//3//f/9//z/+v/6//r/+v/8//z//P/8//r/+//7//v//f8AAAAAAAD///////8AAAIA
AgACAAQABAAEAAQABAAEAAQABAACAAEAAgACAAIAAwABAP///f/9/////v/+//z/+//6
//j/9v/x//H/8//0//b/9f/z//D/7v/t/+z/7P/u/+7/7v/u/+z/7P/r/+v/7P/s/+z/
7P/u/+3/7f/t/+v/6//r/+v/7f/s/+v/6//r/+v/6//r/+v/6//q/+r/6f/p/+n/6f/p
/+n/6f/p/+j/6P/o/+j/6f/p/+n/6f/o/+j/5//n/+n/5//n/+b/4//j/+X/7v/5/w0A
KABJAGoAiwCtAM8A7wAJAR4BLgE3AS4BAgG7AGsAIgDs/8r/uv+6/8P/y//W/9z/4P/k
/+f/5//l/+b/5v/l/+X/4v/i/+H/4f/h/+H/4v/i/+T/5P/l/+X/5f/l/+X/5f/m/+f/
5//n/+j/6P/o/+j/5v/m/+b/5v/o/+n/6f/o/+j/6P/o/+j/6P/o/+j/6P/m/+b/5v/m
/+j/6P/o/+n/6v/q/+r/6v/p/+n/6f/q/+z/7P/t/+3/7//v//D/8P/w//H/8f/x//T/
9f/2//f/9v/4//j/+f/8//3//v/+////AAABAAEA////////AQACAAMABAAGAAYABwAH
AAcACQAJAAkACQAKAAsACwAMAAsACwAMAAwADwAQABAAEQASABMAFAAUABYAFgAVABUA
FAAUABQAFAAVABQAEgARABIAEQARABAADQANAA0ADQALAAsACwAJAAsACwALAAkACQAK
AAoACQAJAAkACgAKAAgACAAIAAgACQAJAAkACAAIAAgACAAIAAgACAAIAAgACAAIAAgA
BwAJAAkACQAJAAkACQAIAAgABgAEAAMAAwAFAAUABQAEAAQABAAEAAQAAwACAAEAAAAA
AAEAAQABAAEABAAEAAQABwAHAAcACAAIAAgACAAIAAkACAAKAAoACgAKAAwADAAKAAkA
BgAGAAYABwAHAAUAAwADAAMAAgACAAAA///+//z/+v/5//n/+//8//z/+//5//b/9v/1
//T/9P/0//T/9P/0//T/9P/z//P/9v/2//b/9v/0//P/8//z//P/8//z//P/9f/0//P/
8//x//H/8f/x//H/8f/w//D/7//v/+//7//x//H/8f/x//D/8P/w//D/8f/x//H/8f/y
//L/8f/x//H/8f/x//D/7//t//H/+v8FABcAMABLAGoAjQCvAM8A7wAJAR4BKgEtASIB
/AC1AGcAJADy/9L/xP/C/8n/0f/a/+T/7P/w//P/8f/t/+z/7P/r/+v/6v/q/+n/6f/p
/+n/6v/q/+r/6v/r/+v/6//r/+v/6//s/+3/7f/t/+7/7v/u/+7/8P/w//D/8P/u/+//
7//u/+7/7v/u/+7/7P/s/+z/7P/t/+7/7//w//D/8P/w//H/8v/y//L/8v/x//H/8f/y
//L/8v/z//P/8//z//T/9P/2//f/9//3//r/+//8//3//v8AAAAAAQAAAAEAAgACAAMA
BAAFAAUABQAFAAUABwAJAAkACQAKAAwADQANAA0ADgANAAwACwAOAA8ADwAQABMAEwAU
ABQAFQAWABYAFwAYABkAGgAaABwAHAAbABsAGAAYABgAGAAZABgAFgAVABQAEwATABIA
DwAPAA8ADwANAA0ADQALAA0ADQANAAsACwAMAAwACwALAAsADAAMAAwADAAMAAwACwAL
AAsACgAKAAoACgAKAAoACgAKAAoACgAKAAoACQALAAsACwALAAgABwAFAAQABgAEAAMA
AwADAAMAAwACAAIAAgACAAIAAAAAAAAAAAAAAAEAAQABAAMABgAGAAYABwAHAAcACAAI
AAgACAAIAAoACgAKAAoACgAKAAgABwAIAAgACAAJAAcABQADAAMAAwACAAIAAAD///7/
/P/6//n/+f/7//z/+v/5//f/9P/y//H/8P/w//D/8P/w//D/8v/y//H/8f/y//L/8v/y
//D/7//v/+//8f/x//H/8f/v/+7/7f/t/+3/7f/t/+3/7f/t/+z/7P/t/+3/7f/t/+3/
7f/t/+3/6v/q/+r/6v/r/+v/6//r/+r/6v/p/+n/6//t/+//6v/n/+f/7f/0/wEAFQAu
AE8AdACbAMEA4QD/ABkBLgE6AUEBNAEEAbkAaQAiAOz/yP+6/7r/wf/L/9T/2v/g/+T/
5f/n/+X/5v/m/+X/5f/i/+L/4f/h/+H/4f/i/+L/5P/k/+X/5f/l/+X/5f/l/+T/5f/l
/+X/5P/k/+T/5P/m/+b/5v/m/+b/5//n/+b/5v/m/+b/5v/k/+T/5P/k/+b/5v/m/+b/
5P/k/+T/5f/o/+j/6P/o/+n/6f/p/+r/6v/q/+v/6//t/+3/7v/u/+7/7//v/+//8v/z
//T/9f/1//b/9f/1//j/+f/6//r/+//8//3//f/7//v/+//9//7///8AAAIAAAABAAEA
AQAFAAUABQAFAAYABwAHAAgACQAJAAoACgANAA4ADgAPABAAEQASABIAFAAUABMAEwAS
ABIAEgASAA8ADgAMAAsADAALAAsACgAHAAcABwAHAAcABwAHAAUABwAHAAcABQADAAQA
BAADAAMAAwAEAAQAAgACAAIAAgADAAMAAwACAAQABAAEAAQAAgACAAIAAgAAAAAAAAD/
//////////////////7//v8AAP7//f/9//3//f/9//z/+v/6//r/+v/8//z//P/8//7/
//////////8CAAIAAgADAAMAAQACAAIAAgACAAIABAAEAAIAAQD+//7//v///wEA///9
//3//f/8//z/+v/5//j/9v/0//H/8f/z//T/9P/z//H/7v/u/+3/7P/s/+r/6v/q/+r/
7P/s/+v/6//q/+r/6v/q/+r/6f/p/+n/5//n/+f/5//n/+b/5f/l/+f/5//n/+f/5//n
/+b/5v/l/+X/5f/l/+X/5f/l/+X/5P/k/+T/5P/l/+X/5f/l/+T/5P/j/+P/4//l/+P/
4v/h/9//4//u//3/EQAqAEsAbgCXAL0A4QD9ABkBMAFAAUUBNgEGAbkAZwAeAOj/wP+y
/7T/uf+//8r/1P/Y/97/4f/h/9//3v/e/93/3f/c/9z/2//b/9v/2//c/9z/3v/e/9//
3//h/+H/4f/h/+D/4f/h/+H/4v/i/+L/4v/i/+L/4v/i/+T/5f/l/+T/4v/i/+L/4v/g
/+D/4P/g/+L/4v/i/+L/4P/g/+D/4f/k/+T/5P/k/+P/4//j/+T/5v/m/+f/5//p/+n/
6v/q/+r/6//r/+v/7v/v//D/8f/y//T/9P/1//b/9//4//j/+f/6//v/+//7//v/+//9
//3//f/9//7//v///////////////////wAAAQABAAIAAwADAAQABAAJAAoACgALAAwA
DQAOAA4AEAAQAA8ADwAOAA4ADgAOAA0ADAAKAAkACAAHAAcABgAFAAUABQAFAAUABQAF
AAMAAwADAAMAAQABAAIAAgABAAEAAQACAAIABAAEAAQABAADAAMAAwACAAQABAAEAAQA
BAAEAAQABAAEAAQABAADAAEAAQABAAEAAQABAAAAAAAAAP7//f/9//////////7//P/8
//z//P/+//7//v/+/wAAAQABAAEAAQAEAAQABAADAAcABwAGAAgACAAIAAgACAAIAAYA
BQACAAIAAgADAAUAAwABAAEAAQAAAAAA/v/7//r/+P/2//X/9f/3//j/+P/3//X/8v/w
/+//7v/u/+7/7v/u/+7/8P/w/+//7//w//D/8P/w//D/7//v/+//7//v/+//7//v/+7/
7f/t/+v/6//r/+v/6//r/+r/6v/r/+v/6//r/+v/6//r/+v/6v/q/+r/6v/r/+v/6//r
/+z/7P/r/+v/7f/t/+v/6v/n/+f/6f/y////EwAuAEkAbACTALkA2wD3ABMBKgE4AT0B
LAH+ALUAYwAaAOb/yP+6/7z/xf/N/9b/3v/i/+b/6f/p/+f/5v/m/+X/5f/k/+T/4//j
/+P/4//k/+T/5P/k/+X/5f/l/+X/5f/l/+T/5f/l/+X/6P/o/+j/6P/o/+j/6P/o/+j/
6f/p/+j/6P/o/+j/6P/o/+j/6P/o/+b/5v/m/+b/6P/o/+j/6f/q/+r/6v/q/+3/7f/t
/+7/7P/s/+3/7f/v/+//8P/w//T/9f/1//X/9P/1//b/9//4//r/+v/7//z//f/+//7/
AQACAAMAAwADAAMAAwAFAAUABQAFAAYABAAFAAUABQAHAAcABwAHAAgACQAJAAoACwAL
AAwADAANAA4ADgAPABAAEQASABIAFAAUABMAEwAUABQAFAAUABMAEgAQAA8ADgANAA0A
DAALAAsACwALAAsACwALAAkACQAJAAkABwAHAAgACAAHAAcABwAIAAgACgAKAAoACgAJ
AAkACQAIAAoACgAKAAoACgAKAAoACgAKAAoACgAJAAkACQAJAAkABwAHAAYABgAIAAYA
BQAFAAUABQAFAAQABAAEAAQABAACAAIAAgACAAIAAwADAAMABAAIAAkACgAJAAkACQAK
AAoACgAKAAsADAANAA4ADgAOAAwACwAKAAoACgALAAsACQAHAAcABwAGAAYABAAFAAQA
AgAAAPv/+//9//7//v/9//v/+P/6//n/+P/4//f/9v/1//T/9f/2//b/9//2//b/9v/2
//b/9f/1//X/8//z//P/8//z//L/8f/x//P/8//z//P/8f/x//D/8P/x//H/8f/x/+//
7//v/+//7v/u/+7/7v/x//H/8f/x//H/8P/u/+3/7//v//H/8P/v/+v/6//y////DwAo
AEcAaACLAK0AzQDpAAMBGgEoAS0BJgH+ALsAbQAmAPD/zv/A/77/xf/P/9r/4v/m/+j/
6//r/+v/6v/q/+n/6f/o/+j/5//n/+X/5f/m/+b/5P/k/+X/5f/l/+X/5f/l/+b/5//n
/+f/6P/o/+j/6P/o/+j/6P/o/+r/6//r/+r/6P/o/+j/6P/m/+b/5v/m/+f/6P/p/+r/
6P/o/+j/6f/q/+r/6v/q/+v/6//r/+z/7P/s/+3/7f/v/+//8P/w//L/8//z//P/8v/z
//T/9f/2//j/+P/5//r/+//8//z//f/+//////8BAAEAAQADAAUABQAFAAYABAAFAAUA
BQAFAAUABQAFAAQABQAFAAYACQAJAAoACgANAA4ADgAPAA4ADwAQABAAFAAUABMAEwAQ
ABAAEAAQABEAEAAOAA0ADQANAA4ADgAMAAsACgAJAAcABwAHAAUABwAHAAcABQAFAAYA
BgAFAAUABQAGAAYACAAIAAgACAAHAAcABwAGAAYABgAGAAYABgAGAAYABgAGAAYABgAF
AAcABwAHAAcABwAHAAYABgAEAAIAAQABAAEAAQABAAAAAAAAAAAAAAABAAIAAwAEAAYA
BwAHAAcABQAIAAgACAAJAAgACAAIAAgACAAIAAgABgAFAAYABgAGAAcABwAFAAMAAwAB
AAAAAAD+//3//P/6//j/9f/1//f/+P/4//f/9f/y//L/8f/w//D/7v/u/+7/7v/u/+7/
7f/t//D/8P/w//D/7v/t/+3/7f/v/+//7//v/+3/7P/r/+v/7f/t/+3/7f/t/+3/7P/s
/+v/6//r/+v/6f/p/+n/6f/q/+r/6v/q/+v/6//r/+v/7P/s/+v/6//r/+v/6//q/+f/
6f/v//j/BwAfADoAWwB8AKUAywDtAA0BJQE4AUYBRwEwAfIAowBTABIA4P/C/7r/wP/D
/8n/0v/a/+D/5v/n/+X/5f/k/+T/4//j/+L/4v/h/+H/4f/h/+L/4v/i/+L/4//j/+P/
4//j/+P/4v/j/+P/4//k/+T/5P/k/+T/5P/k/+T/4//j/+L/4P/j/+T/5f/m/+X/5P/j
/+L/4v/i/+L/4v/k/+T/5P/l/+b/5v/m/+b/5//n/+f/6P/m/+b/5//n/+n/6f/q/+r/
7v/v/+//7//t/+3/7f/t//D/8v/y//P/9P/1//b/9v/3//j/+f/5//n/+f/5//v/+f/5
//n/+v/7//3//v///wAA///+//3/AAABAAEAAgADAAMABAAEAAcACAAIAAkADAANAA4A
DgAPAA4ADAALAAoACgAKAAoACQAIAAYABQAGAAUABQAEAAMAAwADAAMAAQABAAEA//8B
AAEAAQD/////AAAAAP///////wAAAAAAAAAAAAAAAAMAAwADAAIAAAAAAAAAAAACAAIA
AgACAAAAAAAAAP///////////////////v/+//7//P/7//v/+//7//v/+v/6//r/+v/6
//3//v///wAAAAABAAEAAQABAAIAAgACAAIAAgACAAIAAgAAAP//AAAAAAAAAQD///3/
+//7//v/+v/6//j/9//2//T/8v/v/+//8f/y//L/8f/v/+z/7P/r/+r/6v/q/+r/6v/q
/+r/6v/p/+n/6P/o/+j/6P/q/+n/6f/p/+n/6f/p/+n/6f/o/+f/5//n/+f/5//n/+X/
5f/k/+T/5f/l/+X/5f/l/+X/5f/l/+T/5P/k/+T/5f/l/+X/5f/m/+b/5f/l/+X/5//l
/+T/4//l/+n/9P8HAB0AOgBdAIIArQDTAPUAEQErAT4BSgFLASwB7gCbAEkABgDU/7j/
sv+4/7v/w//Q/9j/3v/i/+P/3//f/+D/4P/f/9//3//g/+D/4f/g/9//3//e/+D/4P/h
/+H/4f/h/+H/4f/k/+X/5f/l/+T/5P/k/+T/5P/k/+T/5P/k/+X/5f/k/+T/5P/k/+T/
5P/k/+T/5P/k/+T/5P/k/+b/5v/m/+f/6P/o/+j/6P/p/+n/6f/q/+z/7P/t/+3/7//v
//D/8P/w//H/8f/x//T/9f/2//f/+P/6//r/+//6//v//P/8//3//v//////////////
AQADAAMAAwAEAAMAAwACAAEABQAFAAUABQAIAAkACQAKAAkACQAKAAoADQAOAA4ADwAQ
ABEAEgASABQAFAATABMAEgASABIAEgARABAADgANAA4ADQANAAwACwALAAsACwAJAAkA
CQAHAAcABwAHAAUABwAIAAgABwAJAAkACgAKAAgACAAIAAgACQAJAAkACAAKAAoACgAK
AAoACgAKAAoADAAMAAwACwAKAAkACAAHAAcABwAGAAYABgAEAAMAAwADAAMAAwACAAMA
BAAFAAYACAAIAAgACAAKAAsACwALAAsADgAOAAwADAAMAAwADgAOAAwACwAKAAoACgAL
AAkABwAFAAUABwAGAAYABAABAAAA/v/8//v/+//9//7//v/9//v/+P/2//X/9P/0//b/
9v/2//b/9P/0//P/8//0//T/9P/0//b/9f/1//X/8//z//P/8//z//L/8f/x//H/8f/x
//H/8f/x//D/8P/x//H/8f/x//H/8f/x//H/8v/y//L/8v/x//H/8f/x//L/8v/x//H/
8f/x//P/7v/r/+v/7//8/w8AIwA8AF0AgACjAMUA5wAHASEBOAFGAU8BQAEQAcUAcwAs
APj/2v/O/87/0//d/+b/7P/w//T/9//5//n/9//2//T/8//y//L/8f/x//P/8//0//T/
9v/2//f/9//1//X/9f/1//b/9//3//f/+P/4//j/+P/6//r/+v/6//r/+//7//r/+v/6
//r/+v/8//z//P/8//v/+v/5//j/+f/6//v//f/9//z/+//6//3//f/9//7//P/8//3/
/f8BAAEAAgACAAQABQAFAAUACAAJAAoACwAMAA4ADgAPAA4ADwAQABAAEQASABMAEwAU
ABUAFgAZABkAGQAZABoAGgAbABsAGwAdAB0AHQAdABwAHQAdAB4AHQAdAB4AHgAhACIA
IgAjACMAIwAjACIAJgAmACUAJQAkACQAJAAkACQAJAAjACMAIgAhACEAIAAfAB8AHwAf
AB8AHwAfAB0AHQAdAB0AGwAcAB4AHwAfAB0AHQAeAB4AHgAeAB4AHgAfAB8AHwAeACAA
IAAgACAAIAAgACAAIAAgACAAIAAfAB8AHwAfAB8AHQAdABwAHAAeABwAGwAbAB0AHQAd
ABwAHgAeAB4AHgAcABwAHAAcAB0AHwAgACEAHwAiACIAIgAjACUAJQAmACYAJgAmACYA
KAAoACYAJQAkACQAJAAlACMAIQAfAB8AIQAgACAAHgAdABwAGgAYABMAEwAVABYAFwAX
ABYAFAASABEAEAAQABIAEgASABIAEAAQAA8ADwAQABAAEAAQABAADwAPAA8ADwAPAA8A
DwAPAA4ADQANAA0ADQANAA0ADQANAAwADAANAA0ADQANAAsACwALAAsACgAKAAoACgAJ
AAkACQAJAAoACgAJAAkACwANAAsABgAFAAUACwAWACcAPQBWAHEAkgC3ANcA+QATASsB
PgFMAU0BMgH2AKkAXQAgAPj/4P/a/+D/6f/z//7/AgAEAAYABwAHAAcABAAEAAMAAwAC
AAIAAQABAAMAAwAEAAQAAgACAAMAAwADAAMAAwADAAQABQAFAAUABgAGAAYABgAIAAgA
CAAIAAYABwAHAAYABgAGAAYABgAIAAgACAAIAAgACAAIAAgACAAIAAgACQAIAAgACAAI
AAkACQAJAAoADAAMAA0ADQAPAA8AEAAQABAAEQARABEAEgATABQAFQAWABgAGAAZABoA
GwAcABwAHAAcABwAGwAdAB0AHQAfAB8AHwAfACAAIgAjACMAIwAnACcAJwAnACYAJwAn
ACgAKQApACoAKgAtAC4ALgAvAC4ALwAwADAANAA0ADMAMwAyADIAMgAyADEAMAAuAC0A
LAArACsAKgApACkAKQApACsAKwArACkAKAAnACYAIwAlACYAJgAlACUAJQAmACYAJgAm
ACYAJgAnACcAJwAmACQAJAAkACQAJgAmACYAJgAoACgAKAAnACUAJQAlACUAJwAnACYA
JgAkACIAIQAhAB8AHwAfAB4AIAAgACAAIAAiACIAIgAiACUAJwAoACkAJwAqACoAKgAp
ACkAKQAqACgAKAAoACgAKQApACkAKAAoACgAKQApACYAJAAjACIAIgAiACIAIAAeABwA
GwAZABoAGgAbABwAGgAZABcAFQAVABQAFAATABIAEQARABEAEwATABMAEwAVABUAFAAT
ABMAEwAUABUAEwATABIAEgAUABQAEgASABIAEgAQABAAEAAQABIAEgASABIAEgASABIA
EgAUAA==
         </WaveFormData>
      </LeadData>
      <LeadData>
         <LeadByteCountTotal>10000</LeadByteCountTotal>
         <LeadTimeOffset>0</LeadTimeOffset>
         <LeadSampleCountTotal>5000</LeadSampleCountTotal>
         <LeadAmplitudeUnitsPerBit>4.88</LeadAmplitudeUnitsPerBit>
         <LeadAmplitudeUnits>��V</LeadAmplitudeUnits>
         <LeadHighLimit>2147483647</LeadHighLimit>
         <LeadLowLimit>268435456</LeadLowLimit>
         <LeadID>V5</LeadID>
         <LeadOffsetFirstSample>0</LeadOffsetFirstSample>
         <FirstSampleBaseline>0</FirstSampleBaseline>
         <LeadSampleSize>2</LeadSampleSize>
         <LeadOff>FALSE</LeadOff>
         <BaselineSway>FALSE</BaselineSway>
         <ExcessiveACNoise>FALSE</ExcessiveACNoise>
         <MuscleNoise>FALSE</MuscleNoise>
         <LeadDataCRC32>1498133024</LeadDataCRC32>
         <WaveFormData>
7P/s/+z/7P/u/+7/7v/u//D/8P/w//D/8f/y//P/9P/2//b/9v/2//f/+P/5//r/+v/6
//r/+v/8//z//P/8//3//v///wAAAAAAAAAAAAADAAQABQAGAAYABgAGAAYACAAIAAgA
CAAIAAgACAAIAAYABgAGAAYABAAEAAQABAADAAIAAQAAAP7//v/+//7//P/8//z//P/6
//r/+v/6//z//P/8//z/+//6//n/+P/6//r/+v/6//r/+v/6//r/+v/6//r/+v/6//r/
+v/6//r/+v/6//r/+v/6//r/+v/6//r/+v/6//n/+P/3//b/+P/4//j/+P/2//b/9v/2
//T/9P/0//T/9v/2//b/9v/2//b/9v/2//f/+P/5//r//P/8//z//P/8//z//P/8//7/
/v/////////+//7//f///wEAAQD//////////////P/6//r/+f/6//f/9P/0//X/9f/1
//P/8v/w//D/7//v/+//7//v/+3/7f/t/+z/7P/t/+//8P/u/+z/7P/t/+3/7f/t/+3/
7f/s/+z/6//t/+3/7f/t/+v/6//r/+v/6v/q/+r/6v/s/+3/7f/s/+z/6//r/+v/7P/s
/+z/7P/q/+r/6v/q/+r/6v/r/+v/6f/n/+T/4v/k/+j/8////w0AIAA8AFwAfwCiAMAA
3wD5AA4BGQEYAf0AzQCSAFcAKQAJAPb/7f/o/+j/7P/v/+//7//u/+7/7P/r/+r/6f/o
/+j/6P/m/+b/5//n/+f/5v/o/+j/6P/o/+r/6v/r/+v/6v/q/+n/6P/q/+r/6//s/+r/
6v/q/+r/7P/s/+z/7f/t/+3/7f/t/+v/6v/q/+r/7f/t/+3/7f/r/+v/6//r/+3/7f/v
/+//7//w//D/8P/w//D/8P/w//T/9P/0//X/8//0//X/9f/3//j/+f/6//z//P/+////
/f/+////AAADAAMAAwAFAAUABQAFAAYABwAIAAkACQAJAAoACwALAA0ADQANAA0AEAAR
ABEAEQARABIAEgATABQAFQAVABUAFwAYABgAGAAXABcAFgAWABYAFQAUABQAEwASABEA
EAARABEAEQAQAAwACwALAAoACgAKAAoACQALAAsACgAKAAkACQAJAAkACQAJAAkACQAJ
AAkACQAJAAkACQAJAAkACQAIAAgACAAIAAgACAAIAAYABwAHAAcACQAJAAkACAAIAAgA
BwAHAAcABwAGAAYABwAHAAcABgAEAAQABAAEAAQABAAEAAQAAwADAAMABAACAAMAAwAF
AAYABgAHAAgACQAJAAsACwALAAsACwAJAAgACQAKAAsADAANAA0ADQAMAAwACwALAA0A
DQALAAsACwANAA0ADAAKAAkABwAFAAEA//8AAAIAAwABAP///P/6//r/+f/5//n/+f/5
//n/+f/5//j/9//3//j/+P/4//b/9P/1//X/9f/3//f/9//2//T/8//z//P/9f/1//X/
9f/1//X/9P/0//L/8v/y//P/8//y//L/8f/z//P/9P/0//L/8v/y//L/8v/y//L/8v/x
/+//7f/p/+b/6P/s//b/AQANAB8AOABWAHQAlQC0ANQA7wAFARQBGQEKAeEAqwByAEMA
HQAFAPz/9f/w//D/8v/3//f/9f/0//T/8v/x//D/7//u/+7/7v/s/+z/7f/t/+3/7P/s
/+z/7P/s/+z/7P/t/+3/7//w//D/8P/w//D/8f/y//D/8P/w//D/7v/u/+7/7//v/+//
7//v/+//7v/u/+7/7//v/+//7//x//H/8f/x//H/8f/z//P/9f/2//b/9v/0//T/9P/0
//b/9v/2//f/+f/6//v/+//8//z//P/8//z//P/+//////8AAAEAAgAFAAUABQAHAAcA
BwAHAAgACQAKAAsACwANAA4ADwAPAA8ADwAPAA8AEAARABEAEQAVABYAFgAXABcAFwAW
ABUAFwAYABgAGAAbABsAGgAaABgAFwAWABYAFQAUABMAEgAPAA8ADwAOAA4ADQANAAwA
DAAMAAwACwALAAsACgAKAAkACQAJAAkACwALAAsACwAJAAkACQAJAAkACQAJAAkABwAG
AAYABgAGAAYABgAGAAYABwAHAAcABQAFAAUABAAEAAQAAwADAAUABQAEAAQAAQABAAEA
AAAAAAAAAAAAAAAAAAAAAAAA////////AAAAAAEAAQADAAEAAAAAAAAAAwADAAUABQAH
AAcABQAGAAYABgAGAAYACQAJAAkACAAIAAcABwAJAAcABQAFAAUABwAHAAYABAADAAEA
///7//n/+v/8//3//P/5//X/8v/y//H/8f/x//H/8f/x//H/8f/w/+//7//y//L/8v/w
//L/8//z//P/8v/x//D/7v/u/+3/7f/t/+v/6//r/+v/7f/t/+z/7P/s/+z/7P/t/+v/
6v/q/+n/6f/p/+r/6v/o/+j/6P/o/+v/7P/t/+7/6//r/+n/5f/e/97/4v/q//f/BQAX
AC4ATAByAJUAtgDWAPUADQEeASkBHgH3AL0AgABHABcA+f/s/+n/5P/i/+b/5//n/+n/
6v/q/+r/6P/m/+T/4v/g/+D/3v/e/+D/4f/i/+L/4P/g/+D/4P/e/97/3//f/+D/4v/j
/+T/4//i/+L/4v/i/+L/4v/i/+T/5P/k/+X/4//j/+P/4//j/+L/4v/i/+X/5f/l/+X/
5//n/+f/5//m/+X/5v/l/+f/6P/o/+j/6v/q/+r/6v/r/+r/6f/p/+n/6v/r/+v/7f/u
/+//8P/w//D/8v/z//P/9P/1//b/9f/1//X/9//5//n/+f/6//3//v///////f/+////
//8BAAEAAQABAAQABQAFAAUACQAKAAoACwAMAA0ADQANAA0ADgAOAA4ADQANAAwADAAK
AAkACAAIAAUABAADAAIAAQABAAEAAAAAAP/////+//7//v/+//3/+//7//r/+v/5//n/
+f/5//n/+f/5//n/+f/5//n/+f/5//n/+f/5//f/9v/2//b/+P/4//j/+P/2//f/9//3
//f/9//3//b/+P/4//f/9//1//X/9P/0//P/8//z//L/8v/y//L/8v/y//L/8v/y//L/
8f/w//D/8P/x//H/8//0//T/9f/2//X/9f/3//f/9f/4//j/+P/4//j/+//7//v/+v/6
//n/+f/7//v/+f/5//n/9//3//b/9P/0//P/8v/v/+7/7v/v/+//7//t/+r/6P/o/+f/
5//n/+X/5f/l/+X/5f/k/+P/4//l/+b/5//m/+T/5f/l/+X/5f/l/+X/5P/i/+H/4f/h
/+P/4//j/+P/4//j/+L/4v/k/+T/5P/l/+P/4v/i/+H/4f/h/+L/4v/g/+D/4P/g/+L/
4v/i/+L/3//f/+H/3//a/9j/2v/i/+v/+f8LACAAPABgAIUAqgDKAOcAAQEWAR8BGgH7
AMcAigBNABsA+f/m/93/2v/Y/9r/3//h/9//4P/i/+D/3f/c/9v/2v/c/9z/2v/a/9v/
2//b/9r/2P/Y/9j/2P/Y/9j/2f/Z/9v/3P/c/9z/3P/c/93/3v/e/97/3v/e/97/3v/e
/9//3//f/9//3//f/97/3v/e/9//3//f/9//3//f/9//3//f/9//4f/h/+H/4v/i/+L/
4v/i/+L/4v/m/+b/5v/n/+f/6P/p/+n/6f/q/+v/7P/s/+z/7v/v//H/8v/z//T/8//z
//P/9f/1//X/9f/2//f/+P/5//n/+f/6//v/+//9//3//f/9//7/////////AQACAAIA
AwAGAAcABwAHAAcACAAIAAgACQAJAAgACAAIAAcABgAGAAUABAADAAIAAQABAAEAAAD+
//3//f/8//z//P/8//v/+//7//r/+v/5//n/+f/5//n/+f/5//n/+f/5//n/+f/3//f/
9//3//n/+P/4//j/9v/2//b/9v/4//n/+f/5//n/+f/5//j/9v/2//X/9f/3//f/9v/2
//X/9f/1//T/9P/0//T/9P/0//T/9P/0//P/8//z//T/9v/3//f/+f/5//j/+P/4//n/
+//7//v//P/6//r/+v/6//3//f/9//z//P/7//v//f/9//v/+//7//v/+//6//j/+P/3
//b/8//w//D/8f/x//P/8f/u/+z/7P/r/+v/6//r/+v/6//r/+v/6v/p/+n/7P/s/+z/
6v/q/+v/6//r/+n/6f/p/+j/6v/p/+n/6f/n/+f/5//n/+n/6f/o/+j/5v/m/+b/5//n
/+b/5v/l/+X/5f/m/+b/5v/m/+b/5v/m/+b/5v/m/+f/5f/j/+H/3v/c/97/4v/r//n/
CQAgADoAWAB5AJwAwADdAPcADAEZARoB/wDRAJQAWQAnAAUA8P/p/+j/5v/m/+n/6//r
/+j/6P/o/+f/5v/l/+T/4v/i/+D/4P/j/+P/4//i/+L/4v/i/+L/4v/i/+P/4//l/+b/
5v/m/+T/5P/l/+b/5v/m/+b/5v/m/+b/5v/n/+f/5//n/+f/6f/o/+j/6P/o/+f/5v/l
/+b/5//o/+n/6f/p/+v/6//p/+r/6v/q/+v/7P/t/+7/8P/w//D/8f/v//D/8f/x//P/
9P/1//b/9v/2//j/+f/7//z//f/+/////////wEA////////AAACAAQABgAHAAUABgAH
AAcACQAJAAkACQAMAA0ADQANAA8AEAAQABEAEgATABMAEwATABQAFAAUABUAFQAUABQA
FAATABIAEgARABAADwAOAA8ADwAPAA4ADgANAA0ADAAKAAoACgAJAAkACQAIAAgABwAH
AAcABwAJAAkACQAJAAcABwAHAAcACQAJAAkACQAHAAYABgAGAAYABgAGAAYABgAHAAcA
BwAFAAUABQAEAAUABgAGAAcABQAFAAQABAAEAAUABgAGAAQABAAEAAQAAgACAAIAAgAB
AAEAAQACAAQABQAFAAcABwAGAAYABgAHAAcACQAJAAkACAAKAAoACgAKAA0ADQANAAwA
CgAJAAkACwALAAkACQAJAAsACwAKAAgACAAHAAYAAwAAAAAAAQABAAEA///8//r/+v/5
//n/+f/3//f/9//3//n/+P/3//f/+v/6//r/+P/2//f/9//3//f/9//3//b/9v/1//X/
9f/1//X/9f/1//f/9//2//b/9P/0//T/9f/3//b/9v/1//X/9f/2//b/9P/0//T/9P/0
//T/9P/0//P/8//z//H/7v/s/+7/8v/7/wcAFwAqAEAAYACDAKQAxgDjAP0ADgEXARgB
AwHTAJgAYQAzABMAAgD5//T/8P/0//n/+//7//r/9v/0//P/8v/x//D/8v/y//D/8P/x
//H/8f/w//D/8P/w//D/8P/w//H/8f/x//L/8v/y//L/8v/z//T/9P/0//T/9P/y//L/
8v/z//P/8//z//P/8//y//L/8v/1//X/9f/1//X/9f/1//X/9f/1//f/9//3//j/+P/4
//b/9v/2//b/+v/6//r/+//5//r/+//7//3//v///wAAAgACAAQABQADAAQABQAGAAcA
BwAHAAkACQAJAAkACgALAAwADQANAA0ADgAPAA8ADwAPAA8ADwARABMAFAAVABUAFgAW
ABcAGAAZABkAGQAZABoAGgAaABsAGwAaABoAGgAZABgAGAAXABYAFQAUABEAEQARABAA
EAAPAA8ADgAMAAwADAALAAsACwAKAAoACQAJAAkACQAHAAcABwAHAAkACQAJAAkACQAJ
AAkACQAJAAgACAAIAAgACAAIAAgACAAJAAkACQAJAAkACQAIAAYABgAFAAUABQAFAAQA
BAADAAMAAwACAAIAAgACAAIAAgACAAIAAgABAAEAAQACAAMABQAGAAkACQAIAAgACAAH
AAcABwAGAAgACAAIAAgACwALAAsACgAKAAkACQALAAsACQAJAAkACQAJAAgABgAGAAUA
BAABAP7//v/////////9//r/+P/2//X/9f/1//X/9f/1//X/9//2//X/9f/0//T/9P/y
//T/9f/1//X/8//z//P/8v/0//P/8//z//H/8f/x//H/7//v/+7/7v/w//D/8P/x//P/
8v/y//H/7v/t/+3/7P/t/+7/7//w/+7/7v/u/+7/7f/v/+//6f/k/+T/5v/s//X/AwAT
ACoASABqAI8AsADQAO0ABQEYASMBIgEFAdEAlABbACkAAwDy/+3/6v/o/+r/6//t/+3/
7P/s/+z/7f/s/+v/6v/o/+j/5v/m/+X/5f/l/+T/5v/m/+b/5v/m/+b/5//n/+X/5v/m
/+b/5v/m/+f/6P/m/+b/5v/m/+T/5P/k/+X/5//n/+f/5//n/+b/5v/m/+f/5//n/+f/
5//n/+f/5//l/+X/5//n/+f/6P/o/+j/6v/q/+r/6v/s/+z/7P/t/+v/7P/t/+3/8f/y
//P/9P/y//L/9P/1//f/+P/5//r/+f/5//n/+//7//v/+//8//3//v////////8AAAEA
AQAFAAUABQAFAAYABwAHAAcACQAKAAoACwAMAA0ADQANAA8AEAAQABAADwAPAA4ADgAN
AAsACQAIAAcABgAFAAQABQAFAAUABAAAAP/////+//z//P/8//v//f/9//z//P/9//3/
/f/9//v/+//7//v/+v/5//j/9//4//n/+v/7//3//P/8//z/+v/6//r/+v/5//n/+P/3
//n/+f/5//j/+v/6//n/+f/5//n/+P/4//X/9f/1//T/9v/2//b/9v/2//b/9v/2//f/
9//3//j/+P/5//n/+//5//r/+P/4//j/+P/4//j/+v/7//z//P/6//n/+f/7//v/+f/5
//n/+//7//r/+P/4//f/9v/z//D/8P/x//H/8f/v/+z/6v/q/+n/6f/p/+f/5//n/+f/
5//m/+X/5f/o/+j/6P/m/+b/5//n/+f/5//n/+f/5v/k/+P/4//j/+X/5f/l/+X/5f/l
/+T/5P/i/+L/4v/j/+P/4v/i/+H/4f/h/+L/4v/k/+T/5P/k/+L/4v/i/+L/4f/h/9//
3f/a/9j/2v/g/+v/+f8LACAAPgBiAIcAqADIAOUAAQEUASEBHgEBAc0AjgBTAB8A+f/m
/9//3P/a/97/4//j/+P/5P/i/+D/3//e/93/3P/c/9z/2v/a/9v/2//b/9r/2//c/93/
3v/e/97/3//f/93/3v/e/97/3v/e/9//4P/g/+D/4P/g/+H/4v/j/+X/4//j/+P/4//j
/+L/4v/i/+P/4//j/+P/4f/h/+H/4f/j/+P/5f/l/+X/5v/m/+b/5v/m/+b/5v/q/+r/
6v/r/+n/6v/r/+v/7f/u/+//8P/y//L/9P/1//X/9v/3//j/9//3//f/+f/7//v/+//8
//3//v////////8AAAEAAQABAAEAAQABAAQABQAFAAUABQAGAAYABwAKAAsACwALAAsA
DAAMAAwADwAPAA4ADgAMAAsACgAKAAcABgAFAAQAAwADAAMAAgAAAP/////+//7//v/+
//3//f/9//z//P/7//v/+//7//3//f/9//3//f/9//3//f/9//3//f/9/////v/+//7/
/P/8//z//P/8//3//f/9//v/+//7//r//P/8//v/+//7//v/+v/6//n/+f/5//j/+P/4
//j/+P/6//r/+v/6//v/+//7//z//P/9//3////9//7/AAD+/wAAAAAAAAAAAwADAAMA
AgAAAP////8BAAEA//////////////7//P/8//v/+v/3//T/9P/1//X/9f/z//D/7v/u
/+3/7f/t/+v/6//r/+v/7f/s/+v/6//s/+z/7P/q/+r/6//r/+v/7f/t/+3/7P/q/+n/
6f/p/+n/6f/p/+n/6f/p/+j/6P/o/+j/6P/p/+v/6v/q/+n/5//n/+j/6P/o/+j/6P/o
/+r/6v/q/+r/6f/p/+f/4//g/+D/4v/k/+3/+/8NACIAPABeAIMAqADGAOMA/wASAR0B
GgH9AM8AkgBTACUABQDy/+v/6P/m/+r/7f/t/+3/7P/s/+j/5//m/+X/5P/k/+T/4v/i
/+X/5f/l/+T/5P/k/+T/5P/m/+b/5//n/+b/5v/l/+T/5f/m/+j/6v/o/+j/6P/o/+r/
6v/q/+v/6f/p/+n/6f/r/+r/6v/q/+n/6f/p/+n/6f/p/+n/6f/r/+v/7f/t/+//8P/w
//D/8P/w//D/8P/w//D/8P/x//P/9P/1//X/9//4//n/+v/4//j/+v/7//v//P/9//7/
AQABAAEAAwAFAAUABQAGAAUABgAHAAcABwAIAAkACQAJAAkACQAJAAwADQANAA0ADwAQ
ABAAEQAQABEAEQARABEAEgASABIAEwATABIAEgAUABMAEgASABEAEAAPAA4ACwALAAsA
CgAJAAkACgAKAAoACgAKAAkACQAJAAgACAAHAAcABwAHAAcABwAHAAcACQAJAAkACQAH
AAcABwAHAAcABgAGAAYABgAGAAYABgAGAAcABwAHAAcABwAHAAYACAAIAAcABwAHAAcA
BgAGAAMAAwADAAIABAAEAAQABAACAAIAAgACAAMAAwADAAQABgAHAAcACQAJAAgACAAI
AAkACQAIAAkACgALAAwADQANAA0ADAAMAAsACwANAA0ACwALAAsACwALAAoACAAJAAkA
CQAHAAMAAgACAAEAAwABAP7//P/8//v/+//7//n/+f/5//n/+//6//n/+f/4//j/+P/2
//b/9//3//f/9//3//f/9v/2//X/9f/1//X/9f/1//X/8//z//L/8v/0//T/9P/1//X/
9P/0//P/8//z//T/9P/0//T/9P/0//L/8v/y//L/9f/1//P/8f/u/+r/6v/w//f/AwAT
ACoARABgAIMApADCAN8A+wAOARkBHAEJAdkAngBlADMAEQD+//f/9P/0//b/+f/5//f/
9v/0//T/8//y//H/8P/y//L/8P/w/+//7//v/+7/7P/s/+z/7P/s/+z/7f/t/+3/7v/u
/+7/7v/u/+//8P/u/+7/7v/u//D/8P/w//H/7//v/+//7//t/+z/7P/s/+3/7f/t/+3/
7f/t/+3/7f/v/+//8f/x/+//8P/w//D/8v/y//L/8v/2//b/9v/3//f/+P/5//n/+v/6
//r/+v/4//j/+v/7//v//P/9//7/AQABAAEAAwADAAMAAwAEAAcACAAJAAkABwAIAAkA
CQAJAAkACQAJAAoACwALAAsADQAOAA4ADwASABMAEwATABEAEgASABIAEwATABIAEgAQ
AA8ADgAOAA4ADgAOAA4ADwAPAA8ADgAKAAkACQAIAAgACAAIAAcABwAHAAYABgAFAAUA
BQAFAAcABwAHAAcABwAHAAcABwAHAAcABwAHAAUABAAEAAQAAgACAAIAAgACAAMAAwAD
AAUABQAFAAQABAAEAAMAAwABAAEAAAAAAP////////7//v/+//7//v///wAAAQACAAUA
BQAFAAYABQAFAAQABQAFAAQABgAGAAYABgAHAAcABwAGAAgABwAHAAkACQAHAAcABwAF
AAUABAACAAIAAQAAAP3/+v/6//v/+//7//n/9v/0//T/8//z//P/8f/x//H/8f/x//D/
7//v//D/8P/w/+7/7v/v/+//7//x//H/8f/w/+7/7f/t/+3/7//v/+//7//t/+3/7P/s
/+r/6v/q/+v/7f/s/+z/6//r/+v/7P/s/+z/7P/s/+z/7v/u/+7/7v/t/+v/6f/l/+L/
5P/m/+z/9f8DABUALgBMAHAAlwC+AN4A+QAPASIBKwEgAfkAwQCEAEsAHQD9//D/6//o
/+b/6v/r/+3/7//u/+z/6v/p/+j/5//m/+T/5P/i/+L/4//j/+P/4v/k/+T/5P/k/+T/
5P/l/+X/4//k/+T/5P/k/+T/5f/m/+T/5P/k/+T/5P/k/+T/5f/n/+f/5//n/+f/5v/m
/+b/5//n/+f/5//l/+X/5f/l/+f/5//p/+n/6f/q/+r/6v/q/+r/6v/q/+z/7P/s/+3/
7//w//H/8f/w//D/8P/w//L/8v/0//X/9v/4//r//P/7//v/+//9//3//f/9//7///8A
AAEAAQADAAQABQAFAAYABQAEAAMABgAHAAcABwAHAAgACAAJAAwADQANAA0ADwAQABAA
EAAQAA8ADQAMAAwACwAKAAoACQAIAAcABgAFAAUABQAEAAQAAwADAAIAAQAAAP///f//
/////v/+/////////////f/9//3//f/7//v/+//7//z//f/+///////+//7//v8AAAAA
AAAAAP/////+//3//f/9//3//P/+//7//f/9//v/+//6//r/+f/5//n/+P/6//r/+v/6
//v//P/9//7/////////AAD+////AAD+//7//v/+/wEAAQABAAAAAgABAAEAAwABAP//
///////////+//z//P/7//r/9//0//T/9f/1//X/8//w/+7/7v/t/+3/7f/t/+3/7f/t
/+3/7P/r/+v/6v/q/+r/6P/q/+v/6//r/+v/6//r/+r/6v/p/+n/6f/p/+n/6f/p/+f/
5//m/+b/5//o/+n/6//p/+j/6P/n/+n/6f/q/+r/6v/q/+r/6v/q/+r/6v/q/+v/6f/n
/+P/4v/g/+L/6v/3/wcAGwA0AFQAeACdAMIA4AD9ABMBJgEtAR4B9QC9AHwAQwAVAPf/
7P/p/+T/5P/q/+v/6//t/+z/6P/o/+f/5v/l/+T/5f/m/+X/5v/l/+X/5f/k/+b/5v/m
/+b/5v/m/+f/5//n/+j/6P/o/+j/6P/p/+r/6P/o/+j/6P/q/+r/6v/r/+n/6f/p/+n/
6v/q/+v/7P/r/+v/6//r/+3/7f/t/+3/6//r/+3/7f/r/+z/7P/s/+//8P/x//L/9P/0
//T/9f/z//T/9f/1//f/+P/5//r/+v/6//z//f/9//7///8AAAMAAwADAAUAAwADAAMA
BAAFAAYABwAHAAUABgAHAAcACwALAAsACwAOAA8ADwAPAA8AEAAQABEAEgATABMAEwAV
ABYAFgAWABUAFQAUABQAEgARABAAEAAPAA4ADQAMAAsACwALAAoACgAJAAkACAAIAAgA
CAAHAAUABQAEAAQAAwADAAMAAwAFAAUABQAFAAUABQAFAAUABQAFAAUABQAHAAYABgAG
AAgACAAIAAgACAAJAAkACQAIAAcABgAEAAQABAADAAMAAwADAAIAAgADAAMAAwACAAQA
BAAEAAQABgAGAAYABgAJAAkACQAKAAgACQAKAAgACAAIAAgACwALAAsACgAKAAkACQAL
AAsACQAJAAkACwALAAoACAAGAAUABAABAAAAAAABAAEAAQD///z/+v/6//n/+f/5//n/
+f/5//n/9//2//X/9f/2//b/9v/0//b/9//3//f/9//3//f/9v/2//X/9f/1//P/8//z
//P/9f/1//T/9P/2//b/9v/3//X/9P/0//P/9f/1//b/9v/0//T/9P/0//T/9P/0//T/
8//1//P/7f/q/+j/7P/0//3/CQAZAC4ATABqAIsAsADUAPEACwEeASsBKAELAdkAnABj
ADMAEwACAPn/9P/y//T/9//5//n/+P/6//j/9v/0//L/8P/y//L/8P/w//H/8f/x//D/
8v/y//L/8v/w//D/8f/x//H/8v/y//L/8v/y//P/9P/2//b/9v/2//T/9P/0//X/9f/1
//X/9f/3//b/9v/2//X/9f/1//X/9//3//f/9//3//f/+f/5//n/+v/6//r/+v/6//r/
+v/+//7//v//////AAABAAEAAwAEAAUABgAGAAYACAAJAAkACgALAAwACwALAAsADQAP
AA8ADwAQAA8AEAARABEAEwAUABUAFQAVABUAFQAVABYAFwAXABcAGwAcABwAHQAcAB0A
HQAdAB0AHgAeAB4AIQAhACAAIAAgAB8AHgAeAB8AHgAdABwAGQAZABkAGAAYABcAFwAW
ABYAFgAWABUAFQAVABQAFAAVABUAFQAVABMAEwATABMAFQAVABUAFQAVABUAFQAVABUA
FAAUABQAFAAUABQAFAASABMAEwATABMAEwATABIAEgASABEAEQARABEAEAAQABEAEQAR
ABAAEgASABIAEgAQABAAEAAQABMAEwATABQAFAAVABUAFwAXABYAFgAYABoAGgAaABoA
HQAdAB0AHAAaABkAGQAbABkAFwAXABcAGQAZABgAFgAWABUAFAARAA4ADgAPAA8AEQAP
AAwACgAKAAkACQAJAAkACQAJAAkACQAIAAcABwAKAAoACgAIAAYABwAHAAcABwAHAAcA
BgAEAAMAAwADAAUABQAFAAUABwAHAAYABgAEAAQABAAFAAUABAAEAAMAAwADAAQABAAE
AAQABAAEAAQABAAEAAQABQAFAP//+f/4//r//v8EAA8AHQAtAEIAXgB+AKEAxADiAP0A
FQEoAS8BIgH7AMUAigBZADEAFwAMAAcABgAGAAgACQAJAAcABgAGAAQAAwACAAEAAAAA
AAAA/v/+//////////7//v/+//7//v/+//7/////////AAAAAAAAAAAAAAEAAgACAAIA
AgACAAIAAgACAAMAAQABAAEAAQADAAIAAgACAAEAAQABAAEAAwADAAMAAwADAAMABQAF
AAMABAAEAAQABgAGAAYABgAGAAYABgAHAAkACgALAAsACwAMAA0ADgAOAA4AEAARABMA
FAAVABYAFQAVABUAFwAYABkAGgAcABwAHAAcABsAGwAcAB0AHQAhACEAIQAhACAAIQAh
ACEAIwAkACQAJQAmACcAJwAnACcAKAAoACgAKQApACgAKAAoACcAJgAmACcAJgAlACQA
IQAhACEAIAAeAB0AHQAcAB4AHgAeAB0AGwAbABoAGgAbABsAGwAbABsAGwAbABsAGwAb
ABsAGwAbABsAGwAbABkAGAAYABgAGgAaABoAGgAaABsAGwAbABkAGQAZABgAGQAaABoA
GwAaABkAFwAWABUAFQAVABQAFAAUABQAFAAUABQAFAAUABgAGQAaABwAGgAbABsAHQAb
ABoAGgAaABsAGwAdAB0AHwAfAB8AHwAfACAAIQAhACAAHQAcABwAHgAdABwAGwAZABcA
FgAVABUAFAATABMAEAANAAwACwALAAoACgAJAAoACAAIAAgACQAJAAgACAAIAAkACQAJ
AAkACQAKAAoACgAJAAgACAAKAAoACAAIAAgACAAGAAYABgAGAAYABgAGAAYABAAEAAQA
BAAFAA==
         </WaveFormData>
      </LeadData>
      <LeadData>
         <LeadByteCountTotal>10000</LeadByteCountTotal>
         <LeadTimeOffset>0</LeadTimeOffset>
         <LeadSampleCountTotal>5000</LeadSampleCountTotal>
         <LeadAmplitudeUnitsPerBit>4.88</LeadAmplitudeUnitsPerBit>
         <LeadAmplitudeUnits>��V</LeadAmplitudeUnits>
         <LeadHighLimit>2147483647</LeadHighLimit>
         <LeadLowLimit>268435456</LeadLowLimit>
         <LeadID>V6</LeadID>
         <LeadOffsetFirstSample>0</LeadOffsetFirstSample>
         <FirstSampleBaseline>0</FirstSampleBaseline>
         <LeadSampleSize>2</LeadSampleSize>
         <LeadOff>FALSE</LeadOff>
         <BaselineSway>FALSE</BaselineSway>
         <ExcessiveACNoise>FALSE</ExcessiveACNoise>
         <MuscleNoise>FALSE</MuscleNoise>
         <LeadDataCRC32>1260349350</LeadDataCRC32>
         <WaveFormData>
BAAEAAQABAAGAAYABgAGAAgACAAIAAgACQAKAAsADAAOAA4ADgAOAA8AEAARABIAEgAS
ABIAEgAUABQAFAAUABYAFgAWABYAGAAYABgAGAAbABwAHQAeAB4AHgAeAB4AHgAeAB4A
HgAgACAAIAAgAB8AHgAdABwAGgAaABoAGgAXABYAFQAUABQAFAAUABQAEwASABEAEAAO
AA4ADgAOABAAEAAQABAADgAOAA4ADgAQABAAEAAQABAAEAAQABAADgAOAA4ADgAOAA4A
DgAOAA4ADgAOAA4ADAAMAAwADAAOAA4ADgAOAA0ADAALAAoADAAMAAwADAAKAAoACgAK
AAgACAAIAAgACAAIAAgACAAJAAoACwAMAA4ADgAOAA4ADgAOAA4ADgAOAA4ADgAOABAA
EAARABEAEgASABIAEgASABQAFAAUABIAEgATABMAEQAPAA0ADAAMAAoACAAHAAcABwAG
AAQABAACAAIAAQABAAAAAAAAAP//////////AQABAAEAAQD//////v/+//z//P/8//z/
/v/9//z//P/+//7//v/+//z//P/8//z//P/8//z//P/8//z//P/7//v/+//7//v//f/9
//z//P/9//3//v/+//r/+//9//3//P/5//T/8v/1//j///8JABUAJQA9AFoAeQCaALYA
0wDsAAEBDQEPAfsA1AClAHQASQAqABYADQAFAAMAAwAEAAQAAwACAAEA///+//3//P/8
//z//P/6//r/+v/6//r/+v/8//z//P/8//z//P/8//z/+v/6//r/+v/9//3//f/9//v/
+//8//z//v/////////////////////////+//3//v/+////AAD+//7//v///wAAAAAA
AP//AQABAAIAAwADAAMAAwAFAAUABAAEAAQABQAFAAcACAAJAAoACgALAA0ADAAMAA4A
DgAPABAAEQAUABQAFQAVABIAEQATABMAEgARABAADwAPABEAEQARABMAEwATABMAFAAU
ABQAFAAVABYAFwAYABcAGAAYABgAGgAaABsAGwAZABgAFgAWABYAFQAUABMAEgASABEA
DwAPAA8ADgANAAoACQAJAAkACQAJAAgABwAGAAYABgAHAAUABQAFAAUABgAGAAUABQAD
AAMAAwAEAAMAAwACAAEAAQACAAIAAQD////////+/wAAAAD//////////wAAAAD///3/
+//5//r/+f/6//v//P/8//v/+//6//r/+v/6//n/+f/5//n/+P/4//r/+f/3//j/+f/5
//r/+v/5//n//P/9//3//v/+//3//f/7//z//v/+//7//v///////v/+//v/+v/5//r/
+v/6//j/+P/5//n/+P/3//X/9P/x/+7/7P/r/+v/6//o/+b/5P/i/+L/4f/h/+D/4P/g
/9//3//d/93/3f/d/93/3f/d/93/3P/c/9z/3P/c/9z/3P/b/9r/2v/a/9r/2v/a/9r/
2v/c/9z/3P/c/9v/2v/Z/9j/2P/X/9f/1//X/9f/1//X/9b/1v/X/9f/1v/W/9b/1f/V
/9P/0P/L/8r/yv/P/9j/4f/p//f/CwAlAEIAYQB+AJoAtQDMANkA4wDZALcAigBbADIA
DwD4/+z/5f/d/9n/2f/c/9z/2//Y/9n/1f/W/9X/1P/U/9L/0v/Q/9D/0P/Q/9D/0P/O
/87/zv/O/87/zv/O/87/0P/Q/9D/0P/R/9H/0f/R/9H/0f/S/9L/0f/R/9D/z//R/9H/
0f/R/9D/0f/R/9H/0f/Q/9D/0P/S/9L/0v/T/9L/0v/S/9H/0v/T/9X/1//V/9X/1f/X
/9X/1P/U/9T/1//X/9n/2v/Z/9r/2v/b/93/3P/c/97/3v/f/+D/4f/k/+T/5f/l/+P/
4//m/+f/5//n/+f/5//p/+v/6//r/+v/6//r/+v/7v/u/+7/7v/v//D/8f/y//L/8v/x
//D/8v/y//P/8//1//T/8v/y//T/8//y//H/8P/w/+//7f/p/+n/6P/n/+j/5//n/+f/
5//n/+b/5f/k/+T/5P/l/+P/4//j/+P/5P/k/+P/4//j/+P/4//k/+T/4//h/9//3//g
/+D/3//f/9//3//e/9//4P/g/+H/3//f/+D/4P/g/9//3v/d/9//3f/d/93/3P/c/9v/
2//a/9r/2v/a/9n/2f/Z/9n/1//Y/9v/2//Z/9r/2//b/9r/2v/Z/9n/3P/d/93/3v/i
/9//3//e/+D/4P/g/+D/4//j/+L/4v/g/+D/4P/i/+L/4v/g/+D/4f/h/+D/3//c/9z/
2v/Y/9f/1//Y/9n/1//U/9H/zv/O/83/zf/M/87/zv/N/83/y//L/8v/y//N/83/zf/N
/87/zv/O/87/zf/M/8v/yf/I/8j/yP/I/8b/xv/G/8b/yP/I/8j/yP/I/8j/yP/I/8b/
xf/F/8X/xf/F/8X/xf/E/8T/xf/F/8j/yP/I/8f/x//F/8L/vf+4/7r/vf/E/83/2//n
//n/FQA2AFUAdACUAK8AxgDZAOMA3QC/AJAAXQAsAAEA5P/Y/9P/y//H/8f/yP/I/8n/
yP/H/8f/xf/D/8H/wP++/77/vP+8/7//wP/B/8L/wP/A/8D/wP/A/8D/wP/A/8H/wv/D
/8T/w//D/8P/w//G/8f/yf/K/9D/1f/Z/93/3v/f/+D/4f/l/+f/6P/p/+v/6v/q/+r/
7P/s/+z/7f/s/+z/7P/r/+z/7f/v//H/8f/x//H/8//z//L/8v/y//P/8//1//b/9//4
//j/+f/7//r/+v/8//z//f/+/////v/+////////////AgADAAUABQAFAAUAAwAFAAUA
BQAHAAcABwAHAAkACgALAAwADwAQABEAEgARABIAEgASABIAEgATABMAEQAQAA4ADgAO
AA0ADAALAAkACgAKAAkABQAFAAQAAwAEAAMAAwADAAMAAwACAAEAAAAAAAAAAQABAAEA
AQABAAIAAgABAAEAAQABAAEAAgAFAAUABAADAAIAAgABAP//AAABAAIAAgAEAAQAAwAD
AAUABQAGAAYABAADAAIAAQACAAEAAgADAAIAAgABAAEAAgACAAIAAgADAAMAAwADAAIA
AgAEAAMAAQACAAMAAwAFAAYABgAHAAYABwAHAAgABgAIAAoACgAKAAoADQANAAwADAAO
AA4ADgAQABAAEAAOAA4ADgANAAsACQAIAAgABgAEAAQAAwADAAMAAgAAAP7//P/+//3/
/f/8//r/+v/5//n/+f/5//n/+f/7//v/+//7//j/+P/4//j/+v/6//r/+f/4//j/+P/4
//r/+v/6//r/+v/6//r/+v/6//r/+v/6//r/+f/5//n/9//3//f/9//2//b/9//3//j/
+P/4//f/+f/3//b/9f/y//D/8//2////CQAXACkAQwBiAIMApADEAN8A+AANARkBEwH9
ANYAowBwAEMAIgAOAAUA///9//v//v/+//3//v/9//v/+v/5//j/+P/4//j/9v/2//j/
+P/4//j/9//2//X/9P/2//b/9v/2//b/9v/2//b/9//3//f/9//3//f/+P/4//j/+f/5
//n/+f/5//n/+f/4//n/+f/5//r/+v/7//z/+v/6//r/+//8//z//P/7//v/+//8//3/
/f/9//3///8BAAAAAAAAAAEAAQADAAQAAwAEAAQABQAHAAYABgAIAAoACwAMAA0ADAAM
AA0ADQANAA0AEAARABMAEwATABMAEwAVABUAFQAXABcAFwAXABgAGAAYABgAGQAaABsA
HAAfACAAIAAgACAAIAAhACEAIQAgAB4AHgAeAB0AHAAbABkAGgAaABkAFwAXABYAFQAW
ABUAFQAVABQAEwARAA8AEAAQABAAEQAPAA8ADwAPABAAEAAPAA8ADwAPAA8AEAAPAA8A
DgANAA8AEAAQAA8ADwAPAA8ADgAQABAADwAPAA0ADQAOAA4ADgANAAwACwAMAAsADAAN
AAwADAALAAsACgAKAAoACgALAAsACwALAAgACAAKAAkACgAMAA4ADwAOAA4ADQANABAA
EQARABAAEAAQABAAEAAQABMAEwASABIAFAAUABQAFgAVABQAEQAQABMAEwASABEADgAO
AAwACgAIAAcABwAHAAcABgAFAAQAAgABAAEAAAACAAIAAQABAAEAAQABAAEAAwADAAMA
AwACAAIAAgACAAEAAAD///3//f/+////AAD+//7//v/+/wAAAAAAAAAA/v/+//7//v/+
//3//f/9//3//f/9//3//P/8//3//f/+//7//v/9/////f/6//f/8v/y//P/+P/9/wkA
FwApAD8AWgB3AJgAugDVAOwAAQERARMBAQHcAKsAeABLACwAGAANAAkAAwADAAQAAgAB
AAAA///9//7//f/8//z/+v/6//j/+P/4//j/+P/4//j/+P/4//j/+P/4//j/+P/4//j/
+P/4//n/+f/5//n/9//3//j/+P/6//v/+//7//n/+f/5//n//P/9//3//f/7//r/+v/6
//z//P/8//3//P/8//z/+//7//v//P/9//3//f/9///////+//7//v//////AQACAAMA
BAAEAAUABQAEAAQABgAIAAkACgALAAwADAANAA0ACwALAA4ADwATABMAEwATABEAEwAT
ABMAFwAXABcAFwAWABYAFgAWABcAGAAZABoAGwAcABwAHAAcABwAHQAdAB0AHAAaABoA
GgAZABgAFwAVABYAFgAVABUAFQAUABMAEgARABEAEQARABEAEAAPAAwADAAMAA0ADQAN
AA0ADQAMAAwACwALAAsACwALAAwADQANAAwACwAJAAoACgAJAAsACwALAAoADAAMAAsA
CwAJAAkACgAKAAwACwAKAAkACQAHAAcABwAIAAgABwAHAAYABgAGAAYABQAFAAUABQAD
AAQABwAHAAUABgAHAAcACAAIAAcABwAGAAcABwAIAAgACAAIAAgACAAIAAsACwAKAAoA
CAAIAAgACgAKAAoACAAIAAcABwAGAAUABAAEAAIAAAD+//3//f/9//z/+v/4//b/9P/z
//P/8v/y//L/8f/x//H/8f/x//H/8//z//P/8//w//D/8P/w//D/8P/w/+//8P/w//D/
8P/w//D/8P/w//D/8P/w//D/7v/u/+7/7v/w/+//7//v/+3/7f/t/+3/7v/u/+//7//u
/+7/7v/t/+3/7f/q/+n/5v/k/+X/6v/v//f/AwATACcAQgBhAIIApAC/ANYA5wDxAPUA
5QDAAI0AXgA1ABgABAD5//H/7f/t//D/8v/x//D/7f/r/+r/6f/o/+j/6P/o/+b/5v/k
/+T/5P/k/+T/5P/k/+T/5v/m/+b/5v/m/+b/5v/m/+f/5//n/+f/5f/l/+b/5v/k/+X/
5f/l/+f/5//n/+f/5v/n/+f/5//p/+j/6P/o/+b/5v/m/+f/6v/q/+r/6f/p/+n/6v/r
/+n/6f/p/+v/7f/s/+z/7P/t/+3/7//w//H/8v/y//P/8//y//L/9P/0//X/9v/3//j/
+P/5//n/9//3//r/+//7//v/+//7//3///////////////////8CAAIAAgACAAEAAgAD
AAQABwAIAAgACAAGAAYABwAHAAkACAAGAAYABgAFAAQAAwABAAIAAgABAP/////+//3/
/P/7//v/+//5//n/+P/3//b/9v/2//f/9//3//f/9//2//b/9f/1//f/9//3//j/+P/3
//X/8//1//b/9v/1//f/9//3//b/9v/2//X/9f/z//P/9P/0//L/8f/w/+//8P/v//D/
8f/x//D/7v/t/+7/7v/u/+7/7f/t/+3/7f/t/+7/8f/x//P/9P/1//X/9P/0//P/8//0
//P/8//y//T/9P/0//T/9//3//b/9v/2//b/9v/4//b/9v/0//T/9f/1//T/8//w//D/
7v/s/+r/6f/p/+n/6v/o/+b/5P/i/+H/4f/g/+D/4P/f/9//4f/h/+H/4f/f/9//3//f
/+D/4P/g/+D/3v/e/97/3f/c/9z/3P/c/9z/3P/c/9z/2v/a/9r/2v/c/9z/3P/c/97/
3f/d/93/2v/Z/9j/1//Z/9r/3P/d/93/3P/b/9n/2f/b/9j/0//O/9D/0//W/9v/5//1
/wkAIwBCAGMAggCeALkA0ADlAPEA8QDbALIAgQBQACUAAgDu/+f/4f/d/9v/3P/c/9v/
2v/b/9n/2v/Z/9j/2P/X/9b/0//S/9T/1P/U/9T/1P/U/9T/1P/U/9T/1P/U/9T/1P/U
/9T/0//T/9P/0//T/9P/1P/U/9L/0//T/9P/1f/V/9X/1f/W/9f/1//X/9n/2P/Y/9j/
1v/W/9b/1//W/9b/1v/V/9f/1//Y/9n/2f/Z/9n/2//d/9z/3P/c/9v/2//d/97/4f/i
/+L/4//h/+D/4P/i/+T/5f/m/+f/5v/m/+f/5//n/+f/6v/r/+3/7f/t/+3/7f/v/+//
7//y//P/9P/1//b/9v/2//b/9//4//n/+v/9//7//v/+//7//v/////////+//z//P/6
//n/+P/3//f/+P/4//f/9//3//b/9f/y//H/8f/x//H/8f/w/+//7v/u/+7/7//x//H/
8f/x//D/8P/v/+//7v/t/+z/7P/u/+//7//v//H/8v/y//H/7//v/+//7v/s/+z/6//r
/+3/7f/u/+7/8P/v/+7/7f/u/+3/7v/v/+7/7v/t/+3/7v/u/+7/7v/v/+//7//v/+//
8P/z//P/8f/y//P/8//0//T/8//y//T/9P/0//T/9//3//b/9v/0//T/9P/2//b/9v/0
//T/9//3//b/9f/2//b/9P/y/+7/7f/t/+3/7v/s/+r/6P/q/+n/6f/o/+r/6v/p/+n/
6v/r/+z/7f/v/+//7//v/+//8P/x//L/8//0//X/9f/3//j/+f/6//v//P/9//7/AAAA
AAAAAAACAAIAAgACAAQAAwADAAMAAwADAAMAAwADAAQABgAHAAYABgAGAAUABQAFAAQA
AQD+//z//f8CAAsAFQAjADUATQBsAI8ArgDKAOcAAgEXASMBIwEPAeQAsQB+AFEALgAa
ABEACwAJAAsADgAMAAsACgAJAAcABgAFAAQABAACAAIAAAAAAAIAAgACAAIAAwAEAAUA
BgAGAAYABgAGAAYABgAGAAYABwAHAAcABwAHAAcACAAIAAoACwALAAsACQAJAAkACQAI
AAkACQAJAAsACgAKAAoACAAIAAgACQAMAAwADAALAA0ADQAOAA8ADgANAAwADQAOAA4A
DwAQAA8ADwARABIAEwAUABQAFQAWABYAFwAaABoAGwAcAB0AHAAcAB0AHQAdAB0AIAAh
ACMAIwAjACMAIwAlACUAJQAlACUAJQAlACcAKAApACoAKgAqACoAKgAtAC4ALgAuAC4A
LgAvAC8AMQAwAC4ALgAuAC0ALAArACoAKgApACcAJQAlACQAIwAiACEAIQAhACEAIQAg
AB8AHgAeAB4AHwAdAB0AHQAdAB0AHgAeAB8AHwAfAB8AIAAfAB8AHgAdAB8AIAAgAB8A
HQAdAB0AHAAdAB4AHgAfAB0AHQAeAB4AHgAdABwAGwAdABsAGwAbABoAGgAZABkAGAAY
ABgAGAAZABkAGQAZABsAHAAfAB8AHgAeAB4AHQAeAB4AHwAgACAAIAAgACAAIgAjACMA
JAAjACIAIQAiACQAJAAiACIAIQAhACAAHwAeAB4AHAAaABgAFwAXABcAFgAUABIAEAAO
AA0ADQAMAAwADAALAAsACwALAAsACwALAAsACwALAAoACgAKAAoADAAMAAwACwAJAAgA
BwAGAAYABgAGAAYABgAGAAYABgAGAAYABgAGAAYABQAFAAUAAwADAAMAAwAEAAQABQAF
AAYABgAGAAUABwAFAAIA///8//z//f8AAAUAEQAfAC8ARwBmAIkAqADEAOEA+gANARcB
GQEFAd4ArQB4AEsALgAcABMADQAJAAkACgAIAAcABgAFAAMAAgABAAAAAAAAAAAA/v/+
//z//P/8//z//v/+//7//v/+//7//v/+//z//P/8//z////////////9//3//v/+/wAA
AQABAAEA//////////8AAAEAAQABAAEAAAAAAAAAAAAAAAAAAQACAAIAAgABAAMAAwAE
AAUABAADAAIAAwAFAAQABAAEAAUABQAHAAgACQAKAAoACwANAAwADAAOAA8ADwAPAA8A
EgASABMAEwATABMAFgAXABcAFwAXABcAFwAZABkAGQAZABkAGQAZABwAHAAcABwAGwAc
AB0AHgAfACAAIAAgAB4AHgAfAB8AIQAgAB4AHgAgAB8AHgAdABsAHAAcABsAGQAZABgA
FwAWABUAFQAVABUAFQAUABMAFAAUABQAFQAUABMAEgARABIAEgARABEAEwATABMAFAAT
ABMAEgARABEAEgASABEADwAPAA8ADgAQABAADwAPAA0ADQAOAA4ADgANAAwACwAHAAMA
AQD///7//P/5//f/+P/4//j/+P/3//f/9//3//X/9v/5//n/+//8//3//f/8//z/+//7
//z/+//8//7//v/+//7/AQABAAAAAAAAAAAAAAACAAAAAAD+//7/AQABAAAA//8AAAAA
/v/8//n/9//2//X/9v/0//L/8P/w/+//7//u/+7/7v/t/+3/7//v/+//7//t/+3/7f/t
/+r/6v/q/+r/6v/q/+r/6f/q/+r/6v/q/+r/6v/q/+r/6P/o/+j/6P/o/+j/6P/o/+j/
5//n/+f/5f/l/+X/5f/l/+b/6P/p/+n/6P/n/+X/5//n/+T/4f/e/9r/2//e/+X/7f/5
/wsAIQA8AF0AfACYALUAzgDfAO0A8wDjALwAiwBcAC8AEAD+//X/7//r/+v/6v/o/+f/
5P/j/+P/4P/f/97/3v/e/97/3P/c/9z/3P/c/9z/2//a/9n/2P/Y/9j/2P/Y/9j/2P/Y
/9j/2f/Z/9n/2f/X/9f/2P/Y/9r/2//b/9v/2f/Z/9n/2f/Y/9n/2f/Z/9v/2v/a/9r/
2P/Y/9j/2f/c/9z/3P/b/9n/2f/a/9v/3f/d/93/3//g/+D/4f/i/+H/4f/j/+T/5P/k
/+P/4//l/+T/5P/m/+b/5//o/+n/6v/q/+v/6//r/+v/7v/v//H/8f/x//H/7//x//H/
8f/z//P/8//z//T/9P/0//T/9//4//n/+v/5//r/+v/6//r/+v/7//v//f/8//r/+v/4
//f/9v/1//f/+P/4//f/9f/1//T/8//w/+//7//v/+3/7f/s/+v/7P/s/+z/7f/t/+3/
7f/t/+z/7P/r/+v/6//r/+v/7P/r/+v/6v/p/+n/6v/q/+n/5//n/+f/5v/o/+j/5//n
/+n/6f/q/+r/6v/p/+j/5//n/+X/5f/l/+T/5P/j/+P/4v/i/+L/4v/i/+P/5P/l/+X/
5v/p/+n/5//o/+n/6f/o/+j/6P/o/+j/6P/r/+v/6v/q/+r/6v/q/+z/7P/s/+r/6v/q
/+n/5//l/+T/5P/i/+D/4P/f/9//3//e/9z/2v/Y/9j/1//X/9b/1P/U/9P/0//T/9P/
0//T/9P/0//T/9P/0v/S/9L/0v/U/9T/1P/T/9D/0P/Q/9D/0v/S/9L/0v/R/9D/z//O
/8z/zP/M/8z/zf/N/87/z//N/83/zf/N/87/zv/P/8//0v/S/9L/0f/P/83/yv/H/8T/
xP/H/8r/0f/b/+v/AQAbADoAXwCCAKAAuQDQAOMA7QDlAMcAmgBpADgADQDu/+L/2f/R
/83/z//Q/87/0f/Q/83/y//K/8n/yP/I/8j/yP/G/8b/xv/G/8b/xv/G/8b/xv/G/8j/
yP/I/8j/x//G/8X/xP/H/8f/x//H/8X/xf/G/8b/xf/F/8T/w//E/8X/xv/H/8j/yf/J
/8n/yf/I/8j/yP/G/8b/xv/H/8b/xv/G/8X/xv/H/8n/y//J/8n/yf/L/83/zP/M/8z/
z//P/9H/0v/S/9L/0f/R/9P/0v/S/9T/1//Z/9v/3f/d/9z/3P/b/9v/2//e/9//4f/h
/+H/4f/i/+X/5v/n/+j/5//m/+X/5//o/+n/6v/p/+r/6//s/+//8P/w//D/8v/y//P/
8//y//D/7f/s/+7/7f/s/+v/7f/u/+7/7f/w//P/9f/3//j/+f/7//3/+//7//r/+f/7
//z//f///////////////v/+//3//f/7//v/+//8//7/////////AQACAAIAAQADAAMA
AwACAAIAAgABAAEAAwADAAQABAAGAAUABAADAAMAAQABAAEAAAAAAP////8CAAIAAgAC
AAQABQAGAAcACQAKAA0ADQANAAwADgAQABAAEAAQABIAEwATABQAFAAUABQAFgAUABQA
EgASABMAEwASABEAEgASABAADgAMAAsACwALAAgABgAEAAIABAADAAMAAgADAAQABAAF
AAMAAwADAAMAAwADAAMAAwAEAAQABAAEAAYABgAGAAUABAAEAAQABAAEAAQABAAEAAIA
AgACAAIABAAEAAQABAACAAEAAQABAAIAAwAEAAUABgAGAAcABwAIAAgACAAHAAcABQAE
AAEA/v/8//3/BAAPABsAKwA/AFsAfACfAL4A3AD3AA4BHwEpAR0B/wDQAJsAagA/ACQA
GAARAAkACQALAAwADAALAAoABwAFAAYABQAEAAQABgAGAAQABAAEAAQABAAEAAYABgAG
AAYABAAEAAQABAAGAAYABgAGAAcABwAHAAcABwAHAAgACAAKAAsACwALAAkACQAJAAkA
DAANAA0ADQANAAwADAAMAA4ADgAOAA8ADgAOAA4ADQANAA0ADgAPABAAEQASABUAFwAW
ABYAFgAVABUAFwAYABkAGgAaABsAHQAcABwAHgAeAB8AIAAhACIAIgAjACMAIwAjACYA
JwAnACcAJwAnACcAKQApACkALQAtAC0ALQAwADAAMAAwADEAMgAzADQAMwA0ADQANAA0
ADQANQA1ADcANgA0ADQAMgAxADAALwAtAC4ALgAtAC0ALQAsACsAKgApACkAKQApACkA
KAAnACYAJgAmACcAJQAlACUAJQAmACYAJQAlACUAJQAlACYAJQAlACQAIwAlACYAJgAl
ACcAJwAnACYAKAAoACcAJwAlACUAJgAmACYAJQAkACMAJQAjACMAIwAiACIAIQAhACQA
JAAkACQAJQAlACUAJQAlACYAKQApACcAKAAoACgAKAAoACgAKQApACgAKAAoACgAKAAq
ACoAKgAoACgAKwArACoAKQAmACYAJAAiACIAIQAhACEAIAAeABwAGgAYABcAFwAWABgA
GAAXABcAFgAVABQAEwATABMAEwATABMAFAAVABYAFgAWABYAFQAUABQAFAAUABIAEgAS
ABIAFAAUABQAFAASABIAEgASABQAEwATABMAEwATABMAEwASABIAEwATABQAFAAUABMA
EQARABAACwAGAAYACwAQABkAIQAvAD8AVwByAJEAtADUAPEACAEbAScBKQEVAewAuwCK
AF8AQgAwACMAHQAZABcAGAAYABcAFgAVABUAEwARAA8ADgAOAA4ADAAMAA4ADgAOAA4A
DgAOAA4ADgAMAAwADAAMAA4ADgAOAA4ADQANAA0ADQAOAA8AEQASABEAEQAQAA8AEQAR
ABEAEQASABMAEwATABMAEgASABIAFAAUABQAFQAUABQAFAATABMAEwAUABUAFQAVABUA
FwAZABgAGAAYABcAFwAZABoAGwAcABwAHQAfAB4AHgAgACAAIQAiACMAIgAiACMAIwAj
ACMAJgAnACcAJwAnACcAJwApACkAKQApACkAKQApACoAKgAqACoALQAuAC8AMAAxADIA
MgAyADAAMAAxADEAMwAyADAAMAAwAC8ALgAtAC0ALgAuAC0AKQApACgAJwAoACcAJwAn
ACUAJQAkACMAIgAiACIAIwAjACMAIwAjACIAIgAhACEAIwAjACMAJAAjACMAIgAhACEA
IgAiACEAIQAhACEAIAAgACAAHwAfACEAIQAiACIAIQAfAB0AGwAdABsAGwAbAB4AHgAd
AB0AHgAeAB4AHgAbABsAGwAbAB0AHgAhACEAIQAiACMAIwAkACQAIQAiACQAJAAkACQA
JgAnACcAKAAmACYAJgAoACYAJgAkACQAIwAjACIAIQAgACAAHgAcABoAGQAZABkAGgAY
ABYAFAASABEAEQAQABIAEgARABEAEQARABEAEQARABEAEQARABAAEAAQABAADgAOAA4A
DQAMAAwADAAMAA4ADgAOAA4AEAAQABAAEAAOAA4ADgAOAA4ADQANAA0ADQANAA0ADQAM
AAwADQANAA4ADgAOAA0ADwANAAgAAQD+/wAAAwAIABEAHQArADsAUwByAJMAsgDOAOcA
AAERARsBEQHzAMYAlwBsAEcALgAgABkAEQAJAAEA/v/8//n/+P/3//X/9P/z//L/8v/w
//D/7v/u/+7/7v/u/+7/7v/u/+7/7v/s/+z/7P/s/+7/7v/u/+7/7//v/+//7//v/+//
8P/w//D/8f/x//H/8f/x//H/8f/y//P/8//z//P/8v/y//L/8v/y//L/8//y//L/8v/x
//P/8//0//X/9f/1//X/9//3//b/9v/2//f/9//5//r/+f/6//r/+//9//z//P/+/wAA
AQACAAMAAgACAAMAAwACAAMABwAJAAoACQAIAAcABwAJAAkACQANAA0ADQANAAwADAAM
AAwADwAQABEAEgATABQAFAAUABQAFAAVABUAFwAWABQAFAAWABUAFAATABEAEgASABEA
DQANAAwACwAKAAkACQAJAAsACwAKAAkABgAGAAYABwAHAAcABwAHAAgACAAHAAcABwAH
AAcACAAJAAkACAAHAAUABgAGAAUABwAHAAcABgAIAAgABwAHAAUABQAGAAYACAAHAAYA
BQAFAAMAAwADAAIAAgABAAEAAgACAAIAAgABAAEAAQABAAQABgAKAAsACQAKAAsACwAK
AAoACQAJAAoACwALAAwADgAPAA8ADwAOAA0ADQAOAAwACgAJAAkACwAKAAoACgAIAAcA
BAACAAAAAAABAAIAAQD///z/+f/4//j/9//3//b/9v/2//f/9//3//f/9v/3//f/+P/4
//n/+f/5//n/9//3//f/9//5//j/9v/2//b/9v/2//b/9v/2//b/9v/2//b/9v/2//b/
9v/2/w==
         </WaveFormData>
      </LeadData>
   </Waveform>
</RestingECG>
