# Supplementary material for: Detection of Left Atrial Enlargement Using a Convolutional Neural Network-Enabled Electrocardiogram
Source: Front Cardiovasc Med. 2020 Dec 17;7:609976. doi: 10.3389/fcvm.2020.609976 (PMC7773668; doi:10.3389/fcvm.2020.609976)
Supplement: Supplementary file 4 [file Data_Sheet_4.ZIP › normal3/1802031614_1035_0000001U.XML]

<?xml version="1.0" encoding="Windows-1252"?>
<!DOCTYPE RestingECG SYSTEM "restecg.dtd">
<RestingECG>
   <PatientDemographics>
      <PatientID>1802031614</PatientID>
      <PatientAge>70</PatientAge>
      <AgeUnits>Years</AgeUnits>
      <Gender>Female</Gender>
      <PatientLastName>suyueqing</PatientLastName>
   </PatientDemographics>
   <TestDemographics>
      <DataType>Resting</DataType>
      <Site>1</Site>
      <AcquisitionDevice>MAC55</AcquisitionDevice>
      <Status>Unconfirmed</Status>
      <Priority>Normal</Priority>
      <AcquisitionTime>10:50:37</AcquisitionTime>
      <AcquisitionDate>07-28-2016</AcquisitionDate>
      <CartNumber>1</CartNumber>
      <AcquisitionSoftwareVersion>009C</AcquisitionSoftwareVersion>
      <XMLSourceVersion>MAC5000 v1.0</XMLSourceVersion>
   </TestDemographics>
   <RestingECGMeasurements>
      <VentricularRate>69</VentricularRate>
      <AtrialRate>69</AtrialRate>
      <PRInterval>146</PRInterval>
      <QRSDuration>94</QRSDuration>
      <QTInterval>432</QTInterval>
      <QTCorrected>462</QTCorrected>
      <PAxis>67</PAxis>
      <RAxis>85</RAxis>
      <TAxis>76</TAxis>
      <QRSCount>11</QRSCount>
      <QOnset>215</QOnset>
      <QOffset>262</QOffset>
      <POnset>142</POnset>
      <POffset>191</POffset>
      <TOffset>431</TOffset>
      <ECGSampleBase>500</ECGSampleBase>
      <ECGSampleExponent>0</ECGSampleExponent>
   </RestingECGMeasurements>
   <Diagnosis>
      <Modality>Resting</Modality>
         <StatementCount>2</StatementCount>
         <LabelText>12SL ��ϳ���</LabelText>
      <DiagnosisStatement>
         <StmtFlag>ENDSLINE</StmtFlag>
         <StmtText>�������</StmtText>
      </DiagnosisStatement>
      <DiagnosisStatement>
         <StmtFlag>ENDSLINE</StmtFlag>
         <StmtText>���� ECG</StmtText>
      </DiagnosisStatement>
   </Diagnosis>
   <Waveform>
      <WaveformType>Rhythm</WaveformType>
      <WaveformStartTime>0</WaveformStartTime>
      <NumberofLeads>8</NumberofLeads>
      <SampleType>CONTINUOUS_SAMPLES</SampleType>
      <SampleBase>500</SampleBase>
      <SampleExponent>0</SampleExponent>
      <HighPassFilter>16</HighPassFilter>
      <LowPassFilter>150</LowPassFilter>
      <ACFilter>NONE</ACFilter>
      <LeadData>
         <LeadByteCountTotal>10000</LeadByteCountTotal>
         <LeadTimeOffset>0</LeadTimeOffset>
         <LeadSampleCountTotal>5000</LeadSampleCountTotal>
         <LeadAmplitudeUnitsPerBit>4.88</LeadAmplitudeUnitsPerBit>
         <LeadAmplitudeUnits>��V</LeadAmplitudeUnits>
         <LeadHighLimit>2147483647</LeadHighLimit>
         <LeadLowLimit>268435456</LeadLowLimit>
         <LeadID>I</LeadID>
         <LeadOffsetFirstSample>0</LeadOffsetFirstSample>
         <FirstSampleBaseline>0</FirstSampleBaseline>
         <LeadSampleSize>2</LeadSampleSize>
         <LeadOff>FALSE</LeadOff>
         <BaselineSway>FALSE</BaselineSway>
         <ExcessiveACNoise>FALSE</ExcessiveACNoise>
         <MuscleNoise>FALSE</MuscleNoise>
         <LeadDataCRC32>1092804782</LeadDataCRC32>
         <WaveFormData>
BAAEAAQABAADAAIAAQAAAP///v/9//z//P/8//z//P/7//r/+f/4//j/+P/4//j/+P/4
//j/+P/2//b/9v/2//j/+P/4//j/9f/0//P/8v/0//T/9P/0//L/8v/y//L/8P/w//D/
8P/y//L/8v/y//H/8P/v/+7/8P/w//D/8P/u/+7/7v/u/+z/7P/s/+z/7v/u/+7/7v/t
/+z/6//q/+z/7P/s/+z/7P/s/+z/7P/q/+r/6v/q/+3/7v/v//D/7v/u/+7/7v/x//L/
8//0//T/9P/0//T/9P/0//T/9P/2//b/9v/2//T/9P/0//T/9v/2//b/9v/3//j/+f/6
//j/+P/4//j/+v/6//r/+v/4//j/+P/4//r/+v/6//r/+f/4//f/9v/2//b/9v/2//j/
+P/4//j/9//2//X/9P/0//T/9P/0//L/8v/y//L/8P/w//D/8P/x//L/8//1//T/9P/0
//X/9P/1//f/+f/6//r/+//7//v//P/+//7///////////////7//f/8//7//v8AAAAA
AgACAAIAAgABAAAA/v/8//////8AAAIAAQD///3/+//6//f/9v/2//j/+P/2//X/9f/1
//b/9v/4//j/+f/7//n/+P/4//b/9//4//r/+//6//n/+f/4//b/9v/3//v//f8AAAUA
CAAJABAAGgAiACwAOQBEAEwAUgBUAFQATgA8ABgA8v/X/8v/vf+v/7H/sv+w/7T/vv/E
/8f/z//W/9z/4v/l/+b/6P/q/+r/7P/x//P/8v/z//H/8f/x//H/8f/x//H/8v/w//D/
8P/w//D/8f/x//H/8//z//P/8//x//D/7v/t/+//7//w//D/7v/u/+7/7v/s/+3/7f/t
/+3/7f/t/+7/7f/s/+v/6v/s/+3/7v/v/+7/7f/s/+v/7P/s/+v/6//u/+7/8P/w/+7/
7f/t/+7/8P/w//D/8P/w//H/8f/x/+//7//w//D/8f/y//P/9P/y//L/8//1//f/9//3
//f/9//3//f/+P/6//r/+v/7//3//f/9//3//f/9//3//f/+////AQACAAIAAgACAAIA
AgACAAIAAgADAAQABAAFAAMAAwACAAEABAADAAQABQAFAAUABAACAAQABAAEAAMABAAE
AAUABQADAAIAAAD//wEAAQABAAIAAgACAAMABAACAAEAAAAAAAMAAwAEAAUABQAFAAUA
BAAGAAYABAAEAAQABQAFAAUABQAFAAUABQAFAAUABgAIAAYABgAHAAoACgAJAAgACAAL
AAsACwALAAkACgALAAgACAALAAwADAAKAAoADQANAA0ADAALAAoADQAPABEAEgARABEA
EAAMABEAFAATABIAEAASABIAEAASABIAEwATABUAFQATABEAEwATABMAFAAWABgAGgAc
AB8AHwAfAB4AHgAeAB4AHgAbABsAHAAdABoAGAAXABYAGAAXABcAFwAVABMAEwAUABQA
EwATABQAEwASABEADwAOAA0ADAALAA0ADQANAA0ADAAKAAgABwAIAAgACAAIAAYABgAG
AAYAAwADAAMAAgAEAAQABQAIAAQAAgAAAP//AQABAP///v8AAAEAAQABAP///////wAA
/v8AAAAAAAAAAAAAAAAAAAAAAQAEAAYACAALAAcABwAIAAkACgAKAAsACwALAAwADgAO
AA8ADwAPAA8AEAAQABAAEAAPAA4ADwAOAA4ADgAOAA4ADgAOAA0ADAAOAA0ADQAOAA8A
DwAPAA8ADAAJAAgACAAKAAoACAAHAAkACQAKAAoACAAIAAkACwANAAwADAAKAAgACAAJ
AAkACwALAAwADAASABIADQALAA0AEAATABYAGwAkACwANgBAAEsAVABaAF4AZgBqAGIA
SAAiAPj/2f/J/73/tf+3/7r/uv+8/8L/xv/N/9n/3v/i/+j/7f/u//L/9P/0//T/8//3
//r/+f/5//n/+f/5//b/9f/0//T/9f/2//f/+P/2//f/9//3//f/9//3//f/+P/4//f/
9//1//X/9v/2//f/+P/5//r/+P/5//n/+f/3//f/9//4//r/+v/6//r/+v/5//j/9//3
//f/9//3//j/+P/3//f/9//2//f/9v/4//f/9//4//f/9v/1//T/9v/3//f/9//1//X/
9v/2//b/9v/2//b/+P/4//n/+//5//n/+f/5//r/+//8//7//v/+//7/////////////
/wEAAQABAAEA/////wAAAAACAAIAAgACAAIAAgACAAIAAAAAAP////8AAAEAAQABAAEA
/////////f/9//z/+v/8//z//P/7//n/+P/4//f/9//4//j/+f/2//X/9P/0//P/8v/y
//L/8v/x//D/8P/w/+//7//v//H/8f/x//D/8P/w/+7/7v/s/+3/7f/t/+3/7f/t/+3/
7f/t/+7/8P/u/+7/7//y//D/7//u/+7/8P/x//L/8//z//T/9f/y//D/8//0//T/9P/0
//f/9//3//b/9f/0//b/9//4//j/9v/3//f/9P/2//j/9v/0//P/9v/3//b/9P/0//X/
9f/2//f/9v/1//X/9f/1//b/9P/0//T/9P/z//P/8//y//H/8P/v/+7/7f/t/+7/7//t
/+z/7P/s/+v/6f/o/+f/5f/j/+P/5P/i/+H/4f/i/+L/4v/i/+H/4P/f/97/3f/c/9v/
2v/Z/9v/2v/Z/9n/2f/Y/9f/1v/Y/9j/2P/Y/9j/2f/a/9r/1//U/9j/3P/c/9z/3P/c
/9z/3P/c/93/4P/i/+T/5//m/+f/6f/r/+z/7P/t/+3/7//y//b/+P/7//v/+//7//3/
/v///wAABAAEAAYABgAIAAgACAAIAAoADAANAA4ADgANAA0ADgARABEAEQARABEADwAP
ABAAFAAUABIAEQAUABUAFwAYABgAGAAZABsAHAAcAB0AHAAdAB4AIAAhACEAIQAiACIA
JAAkACcAJwArACwAKwAuADUAPgBIAFIAXgBlAG4AdgB6AH4AgAB6AGoATAAmAAcA9f/l
/93/2//c/97/5v/u//T/+////wYADAAQABUAGgAgACIAJgAqACkAJwAqACsAKQApACkA
KQArACsAKwAsACwALAAsACwALQAvADAAMQAvAC8ALwAvADIAMgAxADEAMwAzADQANAA2
ADYANgA2ADgAOQA5ADkAOQA5ADkAOgA8ADwAPAA8AD4APwBAAEEAPwA/AD8APwBCAEIA
QQBBAEEAQABBAEAAQgBBAEEAQgA/AD4APQA8ADoAOwA7ADsAOQA5ADoAOgA4ADYANAAy
ADAAMAAxADMAMQAvAC0AKwAqACkAKAAoACgAKAAoACkAKAAnACYAJQAlACUAJQAlACMA
IwAkACQAIQAgAB8AHgAgACAAIAAgAB4AHgAdAB0AHwAfAB4AHQAcABkAGAAXABUAFQAU
ABIAFAAUABQAEwASABAADwANAAwADAALAAsACAAHAAYABgADAAIAAgACAAMAAwADAAQA
AQD///7//f/7//v/+//6//z//P/6//r/+f/5//j/9//5//n/+f/5//b/9f/1//b/9f/0
//T/9v/1//P/8f/w/+//7//v/+//7v/w//L/8P/r/+3/7f/s/+v/6v/s/+v/6//q/+n/
6P/l/+X/5f/k/+b/5//n/+T/5P/m/+T/4v/i/+T/5P/i/+T/5P/l/+X/4//j/+H/3//i
/+P/5P/m/+b/5v/m/+b/6f/p/+n/6P/p/+r/6//s/+v/6//s/+3/8P/w//H/8v/y//H/
8f/x//P/8//1//j/+v/5//n/+v/8//z//P/7//3///8BAAMAAwADAAMAAwAEAAQABAAF
AAcACAAJAAoACgAKAAoACgAMAA0ADgAOAAsACgAKAAwADAAMAAwADQAPAA8ADQAMAAsA
CwAKAAkACwALAAsADAAMAAoACAAIAAgACAAIAAgACAAJAAYABgAGAAcAAwADAAQABQAF
AAQABAADAAIAAgADAAIAAQABAAEAAQD///7//f/8//v/+v/7//r/+v/6//r/+v/4//b/
8//w//L/8f/x//L/8f/v/+3/6//q/+f/5v/m/+X/5P/h/9//3v/d/93/3P/c/9z/3f/f
/97/3P/b/9j/2v/a/9v/2//Y/9f/1//W/9T/1P/V/9n/2//e/9//4P/l/+7/9v/+/wgA
FQAiACwALAAuADQAMAAYAPb/0v+3/6f/nf+X/5X/kP+M/5T/nv+k/6n/r/+2/77/wv/F
/8j/yP/K/87/0v/T/9f/2P/V/9P/0//T/9P/1P/V/9b/2P/Y/9j/2P/Y/9b/1//X/9f/
2v/b/9z/3f/d/9z/2v/Z/9v/2//c/9z/3v/e/97/3v/c/93/3f/d/9v/2//b/9z/3P/c
/9z/3P/e/9//4P/h/+H/4f/h/+H/4P/g/9//3//h/+L/5f/m/+T/4//j/+T/5//o/+n/
6v/s/+3/7f/t/+//7//w//D/8f/y//P/9P/0//T/9f/3//n/+f/5//n/+v/7//z//v8A
AAAAAAABAAIAAwAEAAUABQAFAAUABQAGAAcACQAKAAoACgAKAAoACgAKAAoACgALAAwA
DAANAA8ADwAOAA0ADwANAA0ADQALAAsACgAIAAoACgAKAAkACwAKAAoACQAHAAYABAAD
AAIAAQAAAAAA///+//7//v/8//v/+v/6//r/+f/5//n/+f/5//n/+P/5//r/+f/6//j/
+f/5//n/9//3//f/9//3//f/+P/6//n/+P/4//r//P/7//r/+v/8//3//v//////AAAB
AP7//v8BAAIAAgACAAIABQAFAAYABgAGAAYACAAJAAoACgAMAA0ADQAKAA0AEAAPAA4A
DQAQABEAEAATABQAFgAXABcAFwAVABMAFgAXABgAGgAcABwAHAAcAB8AHwAfAB4AHgAe
AB4AHgAeAB8AIQAjACIAIAAfAB4AHwAfACAAIQAfAB0AHQAeAB8AHwAgACIAIQAgAB8A
HQAcABsAGgAZABsAGwAbABsAGgAYABYAFQAWABYAFgAWABYAFgAWABYAFAAVABYAFgAT
ABIAEgAUABIAEgASABMAFQAVABMAEgAUABUAFQAVABUAFQAVABYAGAAaABoAGgAaABgA
GgAaABoAGgAcAB4AIAAjACIAIgAiACMAJAAlACcAKQAsACwALQAtACsALAAuAC4AMAAx
ADIAMwAyADIAMgAyADYANgA4ADgAOAA4ADgAOAA4ADgANwA2ADYANQA1ADYANAAzADIA
MQAxAC8ALwAwADEAMAAtACsAKwArACwALAAtAC4AMAAzADIAMAAvACwALQAuADAAMQAv
AC8AMAAwADAAMAAxADMANwA4ADkAOgA9AEQATgBaAGYAcQB8AIIAigCMAIgAeABeADgA
EgD7/+3/3f/X/9f/1v/U/9r/4P/o//H/+/8CAAYACAAJAAoACgAMAAwADgARABMAFAAV
ABIAEQAQAA8ADQANAA0ADgAMAAwADAAMAAsACwAKAAkABwAHAAcABwAFAAQAAgABAAEA
AQACAAIAAAAAAAAAAAD//////v/9/////////wAA/f/8//v/+v/9//3//f/9//3//f/9
//3//P/8//v/+//9//7/AQACAAIAAQABAAIAAwAEAAUABgAGAAcABwAHAAkACQAKAAoA
DQAOAA8AEAAPAA4ADgAPABAAEQASABMAEwATABMAFAAUABQAFAAVABcAFwAXABcAFwAX
ABcAFwAZABkAGgAaABgAGAAYABgAFwAWABUAFAAVABYAFgAXABYAFQATABEAEwARABEA
EQARABEAEAAOAA0ADAALAAkACQAIAAgABwAEAAQAAwADAAAA///+//7//f/8//z//P/7
//n/9//2//T/8//z//P/8v/x//D/7v/u/+7/7P/s/+v/6//q/+n/5//n/+f/5//n/+f/
6P/q/+b/5P/j/+T/5P/j/+L/4v/h/+H/4f/h/+D/4P/g/9z/2v/d/97/3v/d/9z/3v/d
/9v/2v/Z/9j/1v/X/9j/2P/V/9X/1P/Q/9T/1v/U/9L/0P/S/9L/0P/Q/9D/0f/R/8//
z//N/8v/zf/N/83/zv/O/87/zv/O/87/zf/M/8r/yv/K/8r/yv/H/8f/yP/J/8j/xv/F
/8T/xP/D/8P/w//C/7//vv++/8D/v/+//8D/wP/A/8D/v/++/73/vP+7/7z/vf++/7//
v/++/73/vf++/77/vv++/77/vv++/77/vv+//8D/wP/B/8D/wP/C/8D/wP/A/8H/w//D
/8L/xP/E/8T/xP/E/8T/xP/F/8f/yP/J/8v/y//L/8z/zf/Q/9D/0f/R/9H/0v/U/9T/
1//X/9f/1//a/9r/2v/a/9z/3P/e/97/3P/c/9z/3P/e/97/3f/c/9r/2f/Z/9r/3P/b
/9r/2f/W/9P/0v/S/9T/1P/S/9H/0//T/9T/1P/T/9L/0v/T/9T/1P/V/9T/1P/U/9X/
1f/V/9X/1v/W/9r/2P/Z/9v/3//k/+X/5P/p//j/BAAOABgAIQAmACoALgAyAC4AIgAE
ANz/vv+t/5v/j/+R/5P/kv+Y/57/qP+y/7f/uf/A/8j/zv/T/9j/2v/c/9z/3P/d/9//
4v/j/+X/5f/l/+X/5v/n/+j/6v/q/+r/6v/q/+z/7f/t/+3/7f/t/+3/7f/v//D/8P/x
//H/8f/y//L/9P/0//T/9P/2//f/9//3//f/9//3//j/+f/6//v//P///////////wEA
AQABAAEABAAEAAMAAwACAAIABAAEAAUABQAGAAgACAAIAAgACAAGAAcABwAHAAcABwAI
AAgACAAIAAgACAAJAAoADAAPAA0ADQANAA0ADwAPAA8AEAASABIAEgATABMAEwATABMA
FgAXABgAGQAZABkAGgAaABoAGgAaABoAHQAeAB8AIAAeAB4AHQAdAB4AHwAfAB8AHwAd
AB0AHQAfAB8AHgAcAB4AHgAeAB0AGgAYABcAFQAVABYAFgAXABQAEwASABIAEwASABIA
EgASABEAEAAQAA0ACwAKAAkACgALAAwADAALAAoABwAGAAYABwAHAAcABQAFAAUABQAC
AAEAAQACAAIAAgADAAYABQADAAEAAAABAAEAAQABAAEAAgADAAAA+//9//3//P/8//z/
//////3//P/7//r/+P/5//r/+v/4//n/+f/2//b/+P/2//T/8//2//f/9v/0//T/9f/1
//X/9f/z//H/8f/x//H/8v/w//D/8P/w//H/8f/x//D/7v/u/+7/7v/r/+v/7P/t/+//
7v/u/+7/7f/r/+r/6f/q/+n/6v/s/+r/6f/p/+r/7P/s/+z/6//p/+n/6f/p/+n/6f/p
/+n/6//q/+n/6f/q/+r/6v/q/+r/6v/q/+r/6v/r/+z/7P/p/+j/6P/q/+v/7P/t/+//
8P/v/+z/6v/s/+3/7f/t/+7/8P/w//D/8P/u/+7/7v/v//H/8v/z//X/8v/x//H/8f/1
//b/+P/5//j/+P/5//j/9//3//f/9//6//z//v8AAAEAAAABAAAAAAAAAAAAAAAAAAAA
///+//z/+//7//z//v/9//z/+//4//X/9P/0//j/+P/2//X/9//3//j/+P/2//b/9//5
//v/+v/6//j/+v/6//v/+//9//3//v/+/wIAAgABAP//AQAKAA8AEAATAB4AKAAwADwA
RwBQAFYAXABkAGYAYABQADAACADr/9n/y//D/8X/xv/G/8r/0v/W/9v/4f/o/+7/9P/5
//r//v8CAAIAAgABAAEABAAHAAcABwAHAAcABQAFAAUABgAGAAYABgAGAAYABwAHAAcA
BQAFAAUABQAIAAgABwAHAAUABQAGAAYACAAIAAgACAAIAAkACQAJAAcABwAHAAgACQAK
AAsADAAMAAsACgAJAAsACwALAAsADgAOAA0ADQANAAwADQAMAA0ADQAOABAADgAOAA4A
DgANAA0ADAALAA0ADQAOAA4ADAAMAAwADAAOAA4ADwARAA4ADQAMAAsADQANAA0ADgAQ
ABAAEAARAA8ADwAPAA8AEQARABEAEQAQAA8ADwAOAAwADAAMAAwADAAMAAwADAAKAAoA
CQAJAAsACwAKAAkACAAFAAQAAwAFAAUABAACAAAAAAAAAP///v/8//v/+f/7//z//P/9
//v/+f/3//b/9f/0//T/9P/0//P/8v/y//L/8f/x//H/8//z//P/8v/0//T/8v/y//T/
9f/1//X/9f/1//X/9f/0//P/8//0//X/9v/4//z/+v/5//j/+P/5//n/+f/5//r//P/+
//z/+f/7//v/+v/7//z/AAABAAEAAAD///7/AAABAAIAAgAEAAUABQACAAQABgAEAAIA
BAAIAAoACgAJAAgACAAHAAgACQAIAAcACAAJAAoADAAMAAwADAAMAA4ADwAQABAADgAO
AA4ADgAPAA8AEAARABMAEgASABIAEAAPAA8ADwAQAA8AEAASABIAEQARABIAEgASABIA
EQARABEAEQARAA8ADwAPAA8AEQAQAA8ADwAPAA4ADQAMAAwADAAMAAwADAANAA4ADgAN
AAwADAAOAAwADAAMAA0ADgANAAoACAAKAA0AEAANAAwACwAKAAoACgAKAAsADQAOAA8A
EQANAA0ADgAPAA4ADgAPAA8ADwAQABIAEgARABEAEQARABIAEgASABIAFAAUABYAFgAU
ABQAFAAUABQAFAATABIAEQAPAA4ADgAOAA0ADAALAAkABQADAAIAAwACAP///f/9//3/
/v/+//z/+v/5//n/9//2//b/9P/y//L/8//z//L/8f/x//D/8v/w//H/7//x//T/9//6
////CAAOABgAIgArADgAQABCAEYASgBAACYA/v/U/7v/rf+d/5X/lf+U/5b/nv+o/6z/
sf+3/77/wP/G/8//1P/U/9b/2v/a/9n/2f/c/9//3//f/9//3//f/9//3//g/+L/4v/i
/+L/5P/l/+X/5f/j/+P/4//j/+b/5v/l/+X/5//n/+j/6P/m/+b/5v/m/+j/6f/p/+n/
5//n/+f/6P/o/+j/6P/o/+v/6//r/+v/6f/p/+n/6f/s/+z/6//r/+v/6v/r/+r/6//r
/+z/7v/u/+7/7v/u/+z/7f/t/+3/7v/v//H/8v/x//D/7//u//D/8P/x//P/8//z//P/
8//z//P/8//0//j/+P/4//n/9//3//f/9//6//v//P/9//v/+//8//z//P/8//z//P//
/wAAAQACAAEAAAD+//3/AAABAAEAAQD///3//f/9///////+//z//f/+///////+//z/
+//5//n/+v/6//v//P/7//r/+v/7//r/+v/6//z/+//6//r/+P/3//f/9//4//n/+v/6
//r/+v/4//j/+v/7//v/+//9//3//f/9//r/+f/5//r/+//8//7/AgABAP///f/8////
////////AAACAAQAAgD//wEAAQAAAAIAAgAFAAUAAwACAAEAAAACAAMABAAEAAIAAwAD
AAAAAAACAAAA/v/9/wAAAQAAAAAAAAABAAEAAwADAAEA//8BAAEAAQACAAAAAAAAAAAA
AwADAAMAAgACAAIAAgACAP////8AAAEAAgACAAMABAAGAAUABQAFAAcABQAFAAYABQAD
AAIAAgADAAQABQAFAAYABwAIAAkABwAHAAcABwAIAAgACAAJAAgACAAIAAgACgAKAAoA
CgAMAAsACgAKAAoACgAKAAsADAANAA8ADgAOAA4ADwANAA0ADgAPABAAEAARABEAEQAS
ABQAFAAVABUAFQAVABgAGAAYABgAGAAYABoAGgAbABwAHQAeABwAHAAbABoAGgAZABkA
GgAYABcAFgAVABQAEQAQABAAEgASABAADwAPAA8AEAAQABAAEAARABMAEwASABIAEAAO
AA4ADwAPAA8ADwAQABAAEAAQABEAEQATABYAGwAeACMAKgAyADwARABPAFgAXgBkAGYA
XgBMADQAEgDy/93/z//D/73/wf/E/8T/yv/U/9j/3//n/+7/9v/6//v//v8CAAQABAAE
AAcACwAMAA0ACwALAAsACwAJAAkACQAKAAwADAAMAAwACwALAAoACQALAAsACwALAAwA
DAALAAsACAAHAAcABgAHAAgACQAKAAkACQAIAAcABwAHAAcACAAGAAYABgAGAAYABQAE
AAMAAwADAAMAAwADAAIAAAD//wIAAgAEAAQABAADAAMABAADAAIAAQAAAP7/////////
/f/9//7//v/+//7//v/+//7//v///wEAAAD///7//f/9//3//f/+//7//v/+////////
//////////////////3//f/+//7//v/+//7//v/9//z/+//6//r/+v/5//n/+//7//r/
+f/4//X/9P/z//X/9f/0//L/8f/w/+//7f/t/+z/7P/r/+r/6v/p/+n/6P/n/+b/5v/n
/+b/5v/m/+X/4//h/+D/4f/h/+L/4//h/+H/4f/g/+D/4P/e/97/4P/h/+H/4f/f/9//
3//f/+D/3//f/+D/4P/g/+H/5P/j/+H/3//e/+H/4f/h/+H/4P/i/+T/4v/f/+H/4f/g
/+L/4v/l/+X/5P/i/+D/3v/f/+H/4//k/+L/4//j/+D/5P/m/+T/4v/h/+T/5f/k/+T/
5P/l/+X/5//n/+X/4//j/+P/4//k/+b/5v/m/+b/5f/l/+X/5P/k/+T/5P/k/+T/5f/n
/+n/6P/m/+X/5P/m/+X/5f/l/+b/5f/m/+j/5v/l/+X/5v/o/+j/6P/n/+X/5f/l/+X/
5//n/+f/5//n/+b/5f/l/+X/5P/j/+L/4//k/+X/5v/k/+X/5v/m/+X/5P/k/+b/5v/o
/+b/5f/k/+b/5v/m/+b/6P/o/+j/6f/o/+j/6P/p/+n/6f/q/+v/6//q/+r/6f/r/+z/
7v/u/+//7//v/+//7v/u/+7/7v/x//L/9f/2//b/9v/2//b/9//4//j/+P/3//X/9P/0
//L/8f/w/+//8P/t/+z/7P/u/+7/7P/r/+v/6//s/+z/7v/u/+//8f/v/+7/7v/s/+7/
7v/v/+//7//v//D/8P/u/+7/8f/3//f/9v/5//7/AQAIABIAGgAmADUAQABEAEgATgBQ
AEYALgAKAOT/zf/B/7f/sf+x/7D/rv+2/7z/wP/J/9H/2P/g/+T/5f/q/+z/7v/y//b/
9f/3//z/+//5//n/+f/5//r/+//8//7/AAAAAAAAAAD+/////////////////////v/+
//3//f//////AAAAAAIAAgACAAIAAAABAAEAAQACAAMABAAGAAUABAADAAIABQAFAAUA
BQAFAAUABQAFAAYABgAFAAUABwAIAAsADAAJAAcABgAGAAcACAAJAAoACgALAAsACwAL
AAsADAAMAA4ADgAOAA4ADgAOAA8AEQAUABUAFgAXABcAFwAXABgAHAAcABwAHQAeAB8A
IAAhACEAIQAhACEAIgAjACUAJgAkACQAJAAkACQAJAAkACQAJAAkACMAIwAhACEAIAAf
ACAAHwAgACEAIAAfAB0AGgAaABoAGgAZABoAGgAbABsAGAAYABcAFwAYABcAFgAWABMA
EgASABIAEAAPAA4ADgAOAA0ADQANAAwACwAKAAgABgAGAAQABAACAAMAAwADAAIAAQAA
AP//AAD/////AAD+//z/+//8//r/+f/4//j/9//3//f/9//3//j/+f/2//T/9//4//j/
9v/0//X/8//z//L/8f/w//D/8f/y//L/8P/x//H/7v/u//D/7v/s/+r/7P/s/+r/6v/q
/+v/6//p/+n/5//l/+f/5//n/+j/5v/m/+b/5v/m/+X/5P/i/+T/5P/k/+T/4f/h/+L/
4//j/+L/4v/i/+L/4f/h/+H/4f/f/9//4P/i/+H/4f/i/+D/4P/g/9//3f/d/93/3f/g
/+H/4v/j/+D/3v/c/9v/3v/e/97/3v/e/97/3v/e/93/3f/d/9z/3P/c/93/4P/a/9j/
2v/b/9z/3f/e/9z/3P/c/93/2//c/93/3//f/9//4P/h/+H/4P/g/9//3f/e/+D/4P/h
/+H/4f/h/+L/4v/i/+L/5f/m/+n/6v/o/+j/6P/o/+j/6P/n/+b/5P/j/+P/5P/l/+X/
5f/l/+b/4//i/+L/4v/i/+D/3//f/9//4P/g/+L/4v/j/+X/5f/k/+T/4v/k/+T/5f/l
/+P/4//k/+T/5v/m/+n/7f/x//D/8//2//n//v8IABYAIAAtADwARABGAEoAUABMADwA
IAD6/9f/xf+1/6f/o/+k/6T/qP+w/7r/wf/J/9D/1v/a/9//5P/k/+T/6v/y//H/7//w
//H/8f/x//H/8f/y//P/9P/2//T/9P/0//T/9P/1//X/9f/2//f/+P/5//j/+P/3//f/
+P/5//v//P/6//r/+v/6//r/+//7//v//f/9//3//v/8//z//P/8////////////////
//////8CAAIAAQABAAQABAAGAAYABQADAAIAAgADAAQABQAGAAQABQAFAAUABwAHAAgA
CAAJAAoACwAMAAsACgAKAAsADQANAA0ADQANAA0ADQAOABAAEAAQABEAEQARABEAEQAR
ABEAEQARABMAEwAUABQAEgASABIAEgASABIAEgASABIAEgARABEAEAAPAA0ACwAMAAsA
DAANAAsACwAKAAgABgAGAAYABQAHAAYABgAFAAMAAgAAAP//AAD///7//v/7//r/+v/6
//z/+//6//r/+v/5//n/+f/3//f/9//2//j/+P/2//b/9P/1//X/9f/3//f/9//3//j/
9//3//j/9f/0//T/9v/2//X/9P/0//P/8//z//P/9P/2//j/9v/z//X/9f/0//H/8P/y
//H/9P/0//T/9P/y//P/9P/0//L/8//z//D/8v/0//L/8P/w//L/8v/w//H/8v/0//X/
8//z//H/7//y//P/9P/2//b/9v/2//b/9v/1//T/8v/0//T/9P/0//X/9f/2//f/9v/0
//P/8v/0//P/8//z//P/8f/x//L/9P/z//P/9P/z//L/8f/v//H/8f/x//H/8//z//P/
8//y//D/7v/t//D/8P/w//D/7v/u/+7/7v/u/+//8P/w//D/8P/x//T/8v/y//L/8//3
//f/9f/0//T/9f/1//X/9//3//f/+P/4//r/+v/6//r/+v/7//z//v/+////AAACAP3/
+//7/w==
         </WaveFormData>
      </LeadData>
      <LeadData>
         <LeadByteCountTotal>10000</LeadByteCountTotal>
         <LeadTimeOffset>0</LeadTimeOffset>
         <LeadSampleCountTotal>5000</LeadSampleCountTotal>
         <LeadAmplitudeUnitsPerBit>4.88</LeadAmplitudeUnitsPerBit>
         <LeadAmplitudeUnits>��V</LeadAmplitudeUnits>
         <LeadHighLimit>2147483647</LeadHighLimit>
         <LeadLowLimit>268435456</LeadLowLimit>
         <LeadID>II</LeadID>
         <LeadOffsetFirstSample>0</LeadOffsetFirstSample>
         <FirstSampleBaseline>0</FirstSampleBaseline>
         <LeadSampleSize>2</LeadSampleSize>
         <LeadOff>FALSE</LeadOff>
         <BaselineSway>FALSE</BaselineSway>
         <ExcessiveACNoise>FALSE</ExcessiveACNoise>
         <MuscleNoise>FALSE</MuscleNoise>
         <LeadDataCRC32>2967229386</LeadDataCRC32>
         <WaveFormData>
8P/w//D/8P/w//D/8P/w/+z/6v/o/+b/6P/o/+j/6P/n/+b/5f/k/+L/4v/i/+L/4//k
/+X/5v/j/+L/4f/g/+H/4v/j/+T/4//i/+H/4P/f/97/3f/c/9//4P/h/+L/4P/e/9z/
2v/b/9z/3f/e/93/3P/b/9r/2P/Y/9j/2P/b/9z/3f/e/9r/2P/W/9T/1//Y/9n/2v/Z
/9j/1//W/9b/1v/W/9b/1//Y/9n/2v/X/9b/1f/U/9b/2P/a/9z/2v/a/9r/2v/a/9r/
2v/a/9z/3v/g/+L/4P/e/9z/2v/e/+D/4v/k/+P/4v/h/+D/3v/e/97/3v/h/+L/4//k
/+H/4P/f/97/4v/k/+b/6P/l/+T/4//i/+H/4P/f/97/3//g/+H/4v/g/97/3P/a/93/
3v/f/+D/3f/c/9v/2v/Z/9j/1//W/9n/2v/b/9z/2v/Y/9b/1P/V/9f/2f/b/9v/3P/e
/+D/3//i/+P/5P/m/+j/6f/s/+r/6P/k/+T/5f/n/+n/6v/q/+z/7P/r/+n/6f/q/+r/
6v/r/+z/7f/p/+n/6P/o/+n/6v/r/+z/6P/m/+P/4P/f/93/2//a/9z/3f/e/+D/3v/c
/9r/2P/a/9v/3P/d/9v/3f/d/93/3P/c/9z/3P/c/93/3v/g/9r/1v/S/8//0P/R/9L/
0v/T/9j/2v/e/+f/+v8XADUASgBbAGkAdQB7AH0AbQBZAFUAUABEAD0AOQAtACUAIwAj
ACMAJAAiAB4AGgAPAAEA9//u/+f/5P/m/+X/5P/i/9//3f/c/9r/2P/X/9b/1P/V/9b/
1v/X/9b/1P/S/9D/0P/R/9P/1P/R/9D/z//O/8z/zP/O/87/0P/R/9H/0f/P/83/y//K
/8v/zP/O/8//zv/N/83/zP/K/8v/y//L/83/zv/P/9H/z//O/8z/yv/O/8//0f/T/9H/
0f/S/9L/0f/S/9L/0//Y/9n/2v/c/9n/2P/Y/9n/3f/e/9//4v/h/+H/4//k/+X/5//o
/+n/7P/v//P/9v/2//b/9f/0//f/+v/9/wIAAgABAAIAAQABAAEAAgAEAAYACAALAA0A
DAAKAAgABgAJAAkACgAMAAoACwAMAAwACAAGAAQAAAACAAIAAwAFAAMA///7//b/9f/0
//n//P/3//b/9P/y//P/8f/w/+//8P/y//L/8v/w/+7/7f/s/+7/7//w//H/8P/v/+//
7v/t/+3/7P/s/+//8f/z//X/8v/x//D/8f/z//T/9f/2//b/9v/2//j/9//3//b/9P/1
//X/9//5//f/9//4//f/+//5//j/+f/2//f/+v/9//z/+//4//X/9//5//z////9//v/
+f/4//3//f/7//r//P/7//v/+v/4//j/+v/9//z/+//7//3//f/7//n/+f/9////BAAG
AAYABgADAAIAAAABAAEAAQACAAMAAwAEAP///P/6//j/+f/7//3//v/7//j/9//2//X/
9f/0//P/8//0//T/9P/w/+//7f/s/+//8P/x//P/8v/w/+7/7f/q/+r/6f/o/+r/6//r
/+r/5v/l/+T/4//n/+j/6f/q/+n/5//m/+T/4//j/+L/4f/k/+X/5//p/+f/5v/l/+P/
4//o/+j/6P/o/+j/5v/l/+T/4//o/+r/7f/w/+//8v/z//T/8//0//T/9v/4//j/9v/4
//T/8//y//D/8//4//v//f/7//v//P/8//j/9//2//X/9f/3//j/+v/3//b/9f/0//T/
9P/z//L/8f/v/+3/7P/p/+n/6f/q/+3/7v/v//D/7f/r/+n/5//p/+3/7//x/+//7v/t
/+z/6//r/+v/7P/w//L/7v/n/+D/3f/Y/9j/3//o//D/9v///xAAJwA7AEoAWwBzAIUA
kQCRAIEAZQBXAE4AQgA3ADEAKwAnACUAIwAhABwAFgASAA4ACQAHAAEA/P/1//D/6v/n
/+b/5v/n/+f/6P/o/+b/5f/k/+L/3//e/9z/2//e/+D/4v/k/+H/3//e/9z/3//g/+H/
4v/h/+D/4f/g/+D/4f/h/+H/5P/l/+b/6P/m/+T/4//h/+L/4//l/+b/5f/l/+T/4//i
/+L/4v/j/+X/6P/q/+z/6P/l/+P/4f/k/+X/5//o/+f/6P/o/+n/6f/p/+n/6v/r/+z/
7v/x//H/8P/v//D/8v/z//b/+P/5//v//P/9//z//f///wAABAAIAAsADgAMAAoACAAI
AA0ADwATABUAEgARABEAEgAQABAAEQARABYAGAAaABwAGgAVABEADgAQABMAFgAYABQA
EgAQAAwACAAGAAUABQAHAAUAAwAAAPv/9v/3//b/9P/0//P/8v/x/+//7v/t/+r/6v/o
/+b/5v/m/+f/6P/k/+P/4v/h/+P/4//k/+T/4//j/+L/4v/g/9//3v/d/9//4f/j/+f/
5P/i/+D/3v/h/+L/4//m/+b/5//n/+b/5f/j/+P/4//l/+f/6v/r/+v/5//k/+P/5v/p
/+7/8//w/+//7P/p/+r/6f/p/+n/7P/t/+7/8P/v/+3/6f/m/+r/6//t/+7/6//q/+v/
7f/s/+n/5//n/+z/6//q/+v/6f/n/+j/5v/o/+j/5f/k/+L/4//j/+P/4f/h/+D/4P/i
/+L/4//k/9//3f/b/9j/2f/Y/9n/2v/Z/9n/2P/X/9X/1P/S/9D/z//R/9L/1P/Q/87/
zP/L/87/zv/O/8//zv/O/83/zP/L/8v/yv/I/8r/y//M/83/yv/K/8r/zP/O/9D/0v/U
/9L/0//U/9X/1//Y/9r/3P/g/+T/5v/o/+j/6P/n/+j/7P/u/+7/8v/y//P/9P/0//f/
+v/7//v//v8BAAUACAAEAAMAAgABAAMABwAKAA4AEAAQABAAEAAOAAwACQAGAAUABQAF
AAYAAwADAAMABAAHAAgACQAKAAsACwALAAsACwANAA0ADQAOABAAEgAUABAADwAOAA4A
EAAUABYAEwAOAAkABAAAAAMADAAYACAAKwA+AFUAawB6AIkAnQCxAL8AyQC/AKsAmQCO
AIAAcwBnAF8AWQBZAF0AXQBYAFIAUABKAEMAPwA7ADgANQA0ADIALQAoACQAJAAjACMA
IgAkACUAJgAmACQAIgAfAB0AIAAiACQAJgAlACUAJgAmACQAJAAkACQAJgAoACwALgAr
ACsAKgApACwALQAuADAAMAAwADEAMQAzADMANAA0ADUANwA4ADkAOQA4ADcANwA4ADoA
OwA8ADwAOwA7ADsAOQA5ADoAOgA9AD4APgA/AD0AOwA5ADgAOgA6ADsAPQA8ADoAOAA4
ADYANQA2ADYANwA5ADoAOwA5ADcANgA0ADgAOgA7ADwAOgA6ADoAPAA6ADkAOgA5ADwA
PQA/AEIAPwA8ADoANwA7ADwAPQA+ADwAOQA3ADYANQA1ADUANAAzADIAMQAuACoAJgAj
ACEAIwAhAB8AHAAWABIAFAAUABAADgALAAgACgAJAAkACQAGAAQAAAD8//7//v///wAA
/P/7//r/+f/2//X/9f/0//T/9f/1//b/8v/x//D/7//x//H/8f/z//L/8P/u/+z/6//q
/+n/6v/u/+//7//u/+v/5//l/+P/5f/n/+r/6//p/+X/4v/h/97/3//i/+X/5f/l/+P/
4f/f/93/3P/b/9z/3f/e/+D/4f/f/9v/2P/Y/9f/1//W/9f/2P/b/9//2v/X/9X/1f/Z
/9n/2f/b/9n/2f/c/9z/3v/e/9v/2v/c/9//4f/j/+D/3//d/9z/3//g/+L/5P/k/+X/
5v/m/+b/5P/k/+T/6P/r/+3/7//s/+z/6//q/+r/7f/v//L/8v/y//L/8//1//T/8//z
//f/+v/8//7//P/7//n/9v/3//n/+//9//3//P/7//r/+v/5//n/+P/7//3//v////v/
+f/4//f/+f/6//v/+//9//r/+P/2//T/8v/z//X/9//5//j/+P/5//r/+P/6//r/+v/7
//z//P/+//v/+P/z//L/9P/1//b/9v/z//T/8//x//D/7//v/+7/7//v/+//7//q/+n/
5//m/+j/6P/o/+j/5f/i/97/2v/W/9P/0P/O/87/z//Q/9L/z//M/8n/xv/G/8f/yP/J
/8b/x//G/8X/wv/C/8L/wv/D/8P/w//E/77/uv+4/7X/tP+z/7T/tP+3/7r/vv/C/8v/
3P/3/xUAKAA7AE0AWQBfAGEAUwBBADkAOAAsACEAGwAVAA0ACQALAA0ADAAKAAoABAD5
/+//4//a/9H/zv/Q/9P/0v/Q/8v/yf/I/8b/xf/F/8X/xP/H/8j/yP/J/8j/xv/E/8L/
w//F/8j/yv/I/8j/yP/I/8b/xv/I/8j/y//N/87/z//N/8v/yf/I/8n/yv/M/83/y//L
/8z/zP/K/8v/y//L/87/0P/S/9X/0v/S/9H/0P/U/9X/1//Z/9f/1//Y/9j/2f/a/9r/
2//f/+H/4//m/+X/5P/k/+X/6P/q/+z/8P/x//H/8//0//X/9//4//n//P///wMABgAF
AAYABgAGAAoADAAOABIAEQARABMAEwAVABUAFgAYABsAHAAeAB8AHQAcABsAGgAcABsA
GwAcABoAGwAcABwAGAAWABQAEAASABIAEwAVABEADQAJAAQAAwAAAAMABAAAAP7/+//4
//X/8//y//H/8//0//P/8v/v/+z/6v/o/+j/6f/q/+v/6v/p/+n/6P/m/+X/4//i/+T/
5f/m/+f/5P/j/+L/4//m/+b/5v/m/+T/5P/k/+b/5f/l/+T/4v/l/+X/5//p/+n/6f/q
/+n/7f/r/+r/6//q/+v/7v/x/+//7//t/+v/7f/v//L/9f/0//P/8v/y//j/+f/4//j/
+v/5//n/+P/2//b/+P/7//3//f/+/wEAAAD9//r/+f/9////BAAGAAQABAABAAAAAgAD
AAMAAwAEAAUABQAGAAMAAgACAAIABAAFAAYABgAEAAIAAgACAP/////+//3///8CAAQA
BgABAP///P/6//r/+v/6//v/+f/4//f/9//1//b/9v/2//f/+f/6//r/9//1//P/8f/1
//b/9//4//j/9//3//b/9P/1//X/9f/3//f/+P/5//j/+P/4//f/+v/9////AQD///z/
+f/4//f/9v/6//3/AAADAAcACAAKAAwADAAOAA4ADgARABIAEgAUABIAEgAQABIAFQAX
ABkAGgAaABwAHAAbABsAGwAcABwAHQAfACEAIwAfAB8AHgAeAB8AIAAhACIAIAAeABsA
GAATABEADwAOAA8ADwAPABAADwAOAA0ADAAMAA0ADgAPAA0ADwAPAA8ADgAOAA4ADgAO
AA8AEAASAA4ACgAEAAEAAAD///7/AAADAAoAEgAWAB8ANABPAGMAcgCHAJ0AqwCxAKkA
kQB9AHcAcgBqAGEAVQBFADkANQA3ADUANAA2ADYAMAAlABsAEwAMAAkACgAKAAkACAAG
AAEA///+//z/+v/5//j/9v/3//j/+P/5//b/9P/y//D/8f/x//L/8v/v/+7/7f/s/+r/
6v/s/+z/7v/v/+//7//t/+v/6f/o/+n/6v/s/+3/6//r/+z/7P/r/+v/6v/p/+z/7v/w
//P/8f/w/+7/7P/w//H/8//1//f/9//4//j/+f/6//r/+////wEAAwAGAAMAAgACAAMA
BgAIAAoADgANAA0ADwAQABEAEwAUABUAGQAbAB4AIAAfACAAIAAgACQAJgAoACwALAAr
ACwAKwAtAC0ALgAwADEAMgA0ADUAMgAwAC4ALAAuAC0ALQAuACwALQAuAC4AKwAoACUA
IAAhACAAIAAhAB4AGQAUAA4ADQAKAA0ADgAIAAYAAwAAAP///f/8//v/+v/6//j/9v/z
//D/7v/s/+7/7//w//H/7f/r/+r/6P/l/+X/5P/k/+X/5f/l/+X/4v/h/+D/4f/h/+D/
3//e/9z/3P/c/97/3v/d/9v/2P/Z/9n/2//d/9z/2//b/9n/2v/X/9X/1f/U/9X/2P/b
/9r/2f/W/9P/0//T/9T/1f/T/9H/z//O/9P/0//R/9D/z//N/8z/yv/J/8j/yf/L/8v/
yf/I/8n/yv/H/8T/w//G/8f/y//M/8n/yP/E/8L/wv/D/8P/w//D/8P/wv/C/7//vP+6
/7j/uv+7/7z/vP+4/7b/tv+2/7T/tf+1/7X/tv+4/7n/uv+0/7P/sf+w/7P/tP+1/7f/
t/+2/7X/tf+0/7T/s/+y/7T/t/+5/7r/t/+1/7P/sf+1/7b/t/+4/7f/t/+4/7j/tP+1
/7j/u/+8/73/vv+7/7v/u/+7/77/wP/D/8b/yf/M/83/zv/M/8z/y//M/8//0P/P/9L/
0f/R/9H/0P/S/9b/2P/Z/9v/2//c/9z/2v/Z/9j/1//Z/9v/3P/e/9z/2v/Y/9b/1v/U
/9H/zv/M/8v/yv/K/8b/xf/E/8T/xv/I/8r/zP/K/8n/yP/H/8f/yf/J/8n/yf/K/8v/
zP/I/8f/xv/G/8r/zP/K/8f/wP+7/7j/uP/D/87/1v/g//P/CgAfAC8APgBPAGUAeQCB
AHcAZQBXAEsAPAAuACEAFwARAA8AEQAVABMADgAKAAYAAAD5//X/9f/y//H/7v/s/+f/
5P/i/+P/4//k/+T/5P/l/+b/5v/l/+T/4v/h/+b/6P/q/+z/6v/p/+n/6P/p/+r/6//s
/+7/7v/w//D/7f/t/+z/6//v//H/8//2//T/9P/1//X/9//3//j/+P/7//3//v////3/
/P/7//v///8CAAQABgAGAAUABQAFAAYABwAJAAoADQAOAA4ADwAPAA0ACwAKAAwADgAR
ABUAEwASABEAEgAUABUAGAAaAB0AHwAgACEAIQAhACIAIgAmACoALQAwAC4ALgAuADAA
MwAzADUANQA4ADkAOwA+AD0APAA8ADsAPgBAAEIARABCAD8APQA8AD4APwBAAEAAQAA+
ADwAOAA1ADIAMAAvADIAMQAwAC4AKQAkACUAJAAfAB4AHAAaABoAGQAZABkAFQAUABEA
DgAPABAAEgAUABEADwANAAsADAALAAsACgALAAsACgAKAAYABQAEAAMABAAFAAYACQAH
AAQAAQD+/wAAAAAAAAIAAgADAAMAAgAAAP3//P/7////AQAEAAUAAwD9//j/9f/1//f/
+/////3//f/7//n/9//1//T/8//2//f/+P/6//n/9//z//D/8v/x//H/8P/w//D/8v/1
//H/7f/q/+n/7P/r/+r/6//o/+f/6f/o/+r/6v/n/+b/6P/p/+n/6f/n/+X/4v/g/+H/
4v/k/+b/5P/j/+L/4P/f/97/3//g/+L/4//j/+P/3//e/9z/2v/b/93/3v/g/9//3v/d
/93/3//e/93/3f/f/+D/4P/g/93/3f/c/9r/2//d/9//4f/f/97/3f/c/93/3f/e/97/
4P/h/+H/4f/d/93/3P/f/+L/4//k/+X/5v/k/+P/4v/h/+T/5v/p/+z/7f/w//H/8v/z
//T/9P/2//n/+v/5//z/+v/5//j/9v/6//7/AAABAAAA//////7/+//7//v/+//8//3/
/f/+//z/+v/4//b/9f/0//L/8P/r/+n/5//m/+X/5f/l/+b/6f/q/+v/7P/o/+f/5v/l
/+b/6f/q/+v/6v/q/+r/6v/p/+n/6f/q//D/8P/u/+f/4v/f/97/3v/j//D/+v8AAAkA
GgAvAEcAWABpAH8AkQCdAKMAlwB/AHMAbABeAFMAUwBRAE0ATQBPAE0ARgBAADoANAAt
ACcAIQAcABUADgAIAAMAAAD+//////8AAAAA/f/9//3//P/7//r/+P/3//n/+v/7//z/
+v/5//n/+P/5//r/+//8//z//P/+//7//f/9//z/+//9////AQAEAAIAAAD///3/AAAB
AAMABAACAAMAAwADAAIAAgACAAMABgAIAAkACgAJAAcABgAFAAgACQALAAwADAAMAAsA
CwALAAsACwAMAA8AEAASABUAEgAQAA4ADgAQABEAFAAWABcAGQAaABsAGQAZABoAGgAd
ACAAIgAkACIAIgAiACQAJgAnACoAKwAqACkAKQAqACgAKAApACkALAAsACwALAApACUA
IgAgACEAIwAlACYAIgAgAB4AGgAYABYAFQAVABcAFQATABAACgAEAAQAAgAAAAAA///+
//v/+f/4//f/9P/0//L/8P/y//L/8//0//D/7//u/+3/7//v//D/8P/v/+//7v/u/+3/
7f/t/+3/7v/v//D/8//w/+7/7P/q/+z/7v/w//T/9f/1//T/8v/y//H/8v/z//f/+f/8
//3/+v/1//H/7//w//P/+P/9//3//f/7//n/+P/3//f/9//5//v//f8AAP///f/5//b/
+f/7//7/AAAAAAAAAgAFAAAA/f/7//v/AQABAAEAAwACAAEAAwACAAUABgAEAAQAAgAD
AAMAAwADAAMAAgACAAMABAAGAAgABAADAAIAAAACAAIABAAGAAYABwAHAAcABAAEAAMA
AgADAAUABgAIAAQAAgAAAP//AgACAAIAAwACAAIAAQAAAP/////+//z//f///wEAAwAA
AP7//P/6//7///8BAAIAAAABAAEAAQD5//3/AAABAAIAAwAEAAIAAQAAAP//AQACAAQA
BgAKAA4AEAASABEAEAAOAA4AEQASABEAFAATABMAEwASABMAFgAXABcAGQAZABoAGgAX
ABUAEwARABAAEQARABIAEAAOAAwACgAFAAIA/v/6//r/+f/4//j/8v/v/+z/6v/t/+7/
7//w/+v/6f/n/+X/5P/l/+T/4//k/+T/5P/k/9//3f/b/9r/3P/e/9z/1//Q/8v/xv/G
/8v/1P/c/+L/7/8CABsALwA8AE0AYwB1AIEAgQBtAFMARwBAADQAJQAbABMADQANABEA
DQAGAAIA/P/4//X/8f/t/+r/5//k/97/1//U/9D/0v/T/9X/1v/W/9f/2P/Y/9X/1P/S
/9H/1v/Y/9r/3P/Y/9f/1//W/9j/2P/Y/9j/2f/a/93/3v/b/9v/2v/Z/9v/3f/f/+L/
3//e/97/3f/f/9//4P/g/+H/4//k/+X/5P/i/+D/3//h/+T/5v/o/+j/5//n/+f/5//n
/+j/6P/q/+z/7f/v/+7/7f/s/+z/7f/u//D/8//z//L/8f/y//X/9f/3//j/+v/9////
AQABAAEAAgACAAUACAAKAAwACwAMAA0AEAATABMAFQAVABYAFwAZABwAGwAaABoAGQAc
AB4AIAAiACIAHwAdABwAGgAbABwAHAAdABwAGwAYABMAEAAOAA0ADwAPAA8ADgAHAAIA
AwACAAEAAAD+//z//v/9//3//f/5//j/9f/y//T/9P/1//b/9f/1//X/9f/0//P/8//y
//L/8//z//T/8v/x//D/7//y//P/9P/3//f/9v/1//T/9P/0//T/9v/4//n/+f/4//X/
8//z//P/9v/5//3////+//n/9f/z//T/9//8/wEA//////3/+//4//f/9//3//r/+//8
//7/AAD///z/+v/8//v/+//6//z//P/+/wEA+//3//T/8//4//n/+v/9//v/+f/6//j/
+f/6//j/+P/6//v/+//7//j/9//1//T/9//4//r//P/7//v/+//6//n/+P/5//r/+//9
//7////9//z/+v/4//j/+//9/wAA/v/+//7///8BAAAA/////wIABAAFAAYAAgABAP//
/P///wEABAAEAAQABAAEAAEAAQABAAEABgAIAAsADgALAAwACwAKAA8AEgAUABgAGAAY
ABYAGAAaABsAHAAcAB8AJAAnACkAJQAjACIAIAAiACMAJAAlACAAHwAdABwAGwAaABkA
GAAYABYAEwAQAAsABwADAAAAAwAFAAcACgAJAAgABwAGAAMAAwADAAMABAAHAAgACQAF
AAQAAwACAAIAAwAEAAYABgACAPz/9f/y//H/8v/2//3/BgAMABAAGQAuAEkAXQBwAIkA
nQCtALUArQCTAH0AbwBkAFwAUwBLAEEAPQA7ADcAMQAuAC4AMAAwAC0AKQAjABwAEwAM
AAoACQAKAAoACgAJAAkACAAFAAMAAQD+/wEAAgACAAMAAgACAAIAAgD/////AAAAAAMA
BAAFAAYAAgAAAAAA/v///wEAAgADAAMAAwADAAQAAQAAAAAA//8BAAEAAgACAP/////+
//3///8AAAEAAwACAAIAAQAAAAAA////////AgADAAUABgADAAIAAAD//wMAAwADAAQA
BAAEAAUABwAFAAQAAwAEAAYABwAKAAwACwALAAoACQAMAA0ADwAQABAAEgATABQAFAAU
ABQAFgAaABsAHgAfAB0AGwAaABoAGwAcAB4AHwAeAB4AHgAeAB0AGQAWABQAFgAXABgA
GAAUABAADAAGAAcABgAGAAcABAABAP7/+v/0//D/8v/y//D/8P/v/+7/6v/n/+X/4//j
/+T/4//i/+H/4P/g/+D/3v/d/9z/2//d/93/3v/e/9z/2//Z/9j/2P/Z/9r/2//Z/9n/
2f/b/9n/2P/X/9b/2f/a/9v/3v/c/9v/2f/W/9j/1//Y/9n/2f/b/97/3//d/9n/1v/V
/9b/2f/e/+P/3//d/9n/1f/Y/9n/2//d/93/3f/d/97/3v/d/9r/2P/c/93/3//g/97/
3P/c/93/3P/b/9v/3f/h/9//3f/d/9r/2f/b/9r/3P/e/93/3v/b/9v/2v/Z/9r/2//b
/9z/2//a/9r/2v/X/9f/1//W/9j/2P/a/9z/2f/Z/9j/1//Z/9r/2v/a/9j/2f/Z/9r/
2f/Y/9f/1//a/9r/2v/b/9n/2P/W/9T/1//Z/9r/2v/X/9f/1//X/9f/1v/V/9T/2//d
/9z/2v/Y/9f/1v/V/9T/1//Z/9v/3f/c/9z/3f/e/9//4v/j/+T/6P/q/+v/7v/r/+r/
5//o/+r/7f/w//L/8v/0//T/8//x//H/8v/y//T/9f/2//f/8f/v/+z/6v/t/+7/7//w
/+v/6P/k/+D/3//d/9v/2v/a/9v/3P/e/9z/2v/Y/9b/1//Z/9v/3f/a/9v/2v/Z/9j/
2P/Y/9j/2v/b/9z/3v/Y/9T/0P/P/9D/z//Q/9D/0f/Y/97/4P/r/wAAHwA5AE4AXwBx
AH0AgwCBAHEAXwBbAFYASgBDAD0AMwArACkAKwAtACoAKgAsACYAGQANAAMA/P/3//j/
+P/5//j/9v/z//H/8P/u/+//7//v/+7/7//w//D/8f/v/+7/7f/s/+7/7//x//L/8f/w
/+//7v/w//D/8v/y//P/9f/2//f/9P/z//L/8v/1//b/+P/5//f/9//4//j/+P/5//n/
+f/8//z//P/9//r/+v/5//j/+//9/wAAAwACAAEAAQAAAAEAAgACAAMABwAHAAcACAAH
AAYABgAHAAoADAAOABIAEgARABIAEgAVABcAGAAZABwAHwAjACYAJQAmACYAJgArAC4A
MQA2ADYANQA2ADUANwA3ADgAOgA7ADwAPgA/AD4APAA6ADgAPAA7ADsAPAA7ADsAOwA6
ADgANgA0ADAALwAuAC4ALwAtACkAJQAgAB4AHAAgACIAHgAcABkAFgAVABMAEgARABEA
EgARABAADAAKAAkACAAJAAkACQAJAAUAAwACAAAA//////7//v/9//3//f/9//n/9//1
//X/+P/4//j/+P/1//T/8//0//P/8//y//D/8P/v//D/8f/v/+//8P/v//H/7//u/+//
7f/t/+//8f/u/+3/6v/n/+n/6f/q/+v/6f/n/+X/5P/o/+n/6P/o/+f/5f/k/+L/4v/i
/+T/5//n/+X/5P/l/+P/3//b/9n/2v/b/9//4P/e/97/2//a/9r/2//b/9v/2//b/9r/
2v/Y/9b/1f/U/9f/2f/b/9z/1//U/9P/0v/U/9X/1f/V/9b/2P/Z/9r/1P/T/9H/0P/T
/9T/1f/X/9b/1P/S/9H/z//Q/9D/0P/T/9X/1v/W/9P/0f/P/83/z//Q/9H/0v/T/9H/
0v/R/9D/z//O/9D/0f/S/9P/0v/S/9P/1P/W/9r/3P/e/93/3v/e/+D/3v/e/9z/3v/i
/+X/6P/q/+r/7P/s/+v/7f/t/+7/7v/q/+n/6P/n/+L/4f/f/97/3//g/+H/4v/e/9z/
2f/W/9X/0//R/9D/0f/R/9H/0v/R/9D/z//O/9D/0f/S/9P/0f/R/8//zf/P/9D/0f/S
/9L/0//U/9b/0P/O/87/0f/S/8//zv/K/8n/zP/W/9z/5f/4/xMALwBCAE8AXwBzAH0A
gQB5AGkAWwBUAEwAOwAxACkAIQAfACMAJQAkACIAHgAYAA8ABwD///b/8f/y//T/9f/0
//D/6//p/+j/5v/m/+f/6P/o/+r/6v/p/+n/5//m/+X/5P/m/+n/7f/w/+7/7P/q/+j/
6v/q/+z/7P/v//H/8v/z//D/7//u/+7/8f/y//T/9f/y//H/8f/w//L/9f/3//n/+v/6
//r/+//5//r/+v/6//z//f///wEA/v/9//3//P/+/wAAAQADAAYABwAIAAoABwAGAAYA
BwAKAAwADgASABAADwAQABAAEgAVABcAGQAaABsAHQAeAB8AIAAgACAAJAAmACgALAAr
ACkAKQAnACoAKwAtADAALgAuAC8ALwAvAC4ALQAsAC4ALQAtAC4AKwArACsAKgAqACgA
JgAiACEAIAAgACEAHQAZABUAEAANAAoADQAOAAoACAAFAAIAAQD///7//f/+//7//P/6
//f/9v/2//b/+P/5//r/+//4//X/8//w//D/8f/x//L/9P/1//b/9//z//H/7//v//H/
8v/z//T/8P/u/+z/7P/v//H/8v/y//L/8f/y//P/8v/x//H/7//y/+//7f/t/+r/6//u
//H/8f/x/+//7f/v/+//8P/x/+//7f/r/+r/7v/v/+7/7v/t/+v/6v/o/+v/7P/v//P/
8v/v/+3/7f/t/+v/6f/p/+v/7f/y//T/8P/u/+n/5v/q/+3/7//x//H/8f/w//D/7P/q
/+n/6P/r/+3/7//w/+z/6v/q/+r/6v/r/+v/6//r/+z/7P/s/+j/5//l/+T/6P/q/+z/
7//r/+j/5f/j/+b/6P/p/+r/6v/r/+v/6v/o/+f/5v/l/+r/7P/u//D/8f/x//L/8v/0
//f/+f/7//3//f/+////AAAAAAAA//8CAAcACwAPAAsACQAIAAgACAAKAAoACgALAAYA
AgD//w==
         </WaveFormData>
      </LeadData>
      <LeadData>
         <LeadByteCountTotal>10000</LeadByteCountTotal>
         <LeadTimeOffset>0</LeadTimeOffset>
         <LeadSampleCountTotal>5000</LeadSampleCountTotal>
         <LeadAmplitudeUnitsPerBit>4.88</LeadAmplitudeUnitsPerBit>
         <LeadAmplitudeUnits>��V</LeadAmplitudeUnits>
         <LeadHighLimit>2147483647</LeadHighLimit>
         <LeadLowLimit>268435456</LeadLowLimit>
         <LeadID>V1</LeadID>
         <LeadOffsetFirstSample>0</LeadOffsetFirstSample>
         <FirstSampleBaseline>0</FirstSampleBaseline>
         <LeadSampleSize>2</LeadSampleSize>
         <LeadOff>FALSE</LeadOff>
         <BaselineSway>FALSE</BaselineSway>
         <ExcessiveACNoise>FALSE</ExcessiveACNoise>
         <MuscleNoise>FALSE</MuscleNoise>
         <LeadDataCRC32>2390197972</LeadDataCRC32>
         <WaveFormData>
EAAQABAAEAATABQAFQAWABMAEgARABAAFAAWABgAGgAXABYAFQAUABYAFgAWABYAFwAY
ABkAGgAYABYAFAASABQAFgAYABoAFwAWABUAFAAUABQAFAAUABYAFgAWABYAFAASABAA
DgARABIAEwAUABEAEAAPAA4ADgAOAA4ADgAQABAAEAAQAA4ADAAKAAgACgAMAA4AEAAN
AAwACwAKAAoACgAKAAoACwAMAA0ADgALAAoACQAIAAoADAAOABAADwAOAA0ADAAOAA4A
DgAOAA8AEAARABIADwAOAA0ADAAOABAAEgAUABEAEAAPAA4AEAAQABAAEAASABIAEgAS
AA8ADgANAAwADgAQABIAFAARABAADwAOAA4ADgAOAA4ADwAQABEAEgAQAA4ADAAKAAwA
DgAQABIADwAOAA0ADAAOAA4ADgAOABAAEAAQABAADQAMAAsACgALAAwADgAQAA8ADgAN
AA4ADwASABIAEwATABYAFgAWABUAFAASABEAEQAQABEAEQAKAAYAAwABAAMAAwACAAIA
BQAHAAcABgACAAIAAwADAAYACAAKAAwACwAKAAoACgAMAA0ADQANAA8AEAAQABAADQAL
AAoACgANAA4ADwAQAA0ADQAMAAoADAAMAAwACwAMAA4ADwAQAAgACAAKAAwAEgAXABoA
HQAZABMADQALAAgABgAGAAgA/P/k/8T/qv+b/5n/mf+T/4j/fP90/3H/df9+/4T/i/+a
/6//wv/S/9r/4f/o/+3/7f/w//b/+/8AAAYACgANAA0ACwALAAkACwALAAwADAAPABAA
EQASAA8ADgANAAwADwAQABIAEwASABAADwAPAA8ADwAOAA4AEAAQABEAEQAOAAwACgAI
AAkACwAOABAADgANAAwACwALAAsACwAKAAsADQAOAA0ACgAIAAcABgAIAAkACgALAAcA
BgAFAAMABQAFAAUABAAGAAYABQAFAAEAAAD+//z///8AAAAAAQD9//z/+v/4//f/9v/2
//X/9f/1//X/9P/w/+3/7P/q/+v/7P/t/+3/6P/m/+X/4//k/+T/4//i/+P/4//k/+X/
4f/g/+D/3//f/+H/5P/m/+T/4//i/+L/5v/m/+b/5//q/+z/7//x/+7/7//w//D/9P/2
//n/+//8//v/+v/8//v//P/8//z///8AAAEAAwAAAAAA/////wEAAwAGAAgABQAEAAMA
AgAFAAUABQAFAAgACAAIAAgABQADAAIAAgAEAAYACAAKAAcABgAEAAMABQAFAAUABQAH
AAgACAAJAAYABQAEAAMABQAFAAkADAALAAoABwAFAAUABgAGAAcACgAKAAkACQAGAAUA
BAADAAcACAAMAA0ADAAIAAQABQAFAAUABQAGAAgACQAKAAsABgAFAAQAAwAFAAkADAAO
AAsACgAHAAYABwAIAAoADAAMAA0ADQANAAsACAAHAAYACgAMAA0ADwAMAAkABwAGAAYA
BgAGAAUABgAIAAsADAAHAAUABAADAAYABwAJAAoACQAIAAYABQAFAAUABgAGAAgACAAI
AAcABQAEAAIAAAACAAQABgAIAAUABAADAAIABAAEAAQABAAEAAYABgAGAAQAAwABAP//
AQAGAAQABAAEAAQAAQAAAAAAAAACAAQABgAKAAgACgAJAAkACQAMAAwADAANAA4ADgAP
AAoABgAEAAEA///+//7////8//v/+f/4//v//f/9//z//f/+/wAAAQD+//7//v/+/wAA
AgAFAAgABwAHAAYABQAHAAgACAAIAAsACwAMAA4ADAAKAAgABgAIAAsADQAOAA0ADAAL
AAkACQAKAAoACgAOAA4ADgAMAAoACwAQABMAFwAVABEADQAGAP7/9v/0//L/5v/Q/7z/
sf+1/7n/tf+m/5r/jP+F/4n/lP+c/6P/qv+x/7r/yP/U/93/6P/z//f/+v/8//3//P/8
/wAAAwAGAAcACgALAAoACQAJAAgACAAIAAgACAAJAAoACwAMAAoACAAHAAUABwAIAAoA
DQAKAAkABwAGAAgACAAJAAkACQAKAAsADAAIAAcABwAGAAgACQAKAAsACAAHAAYABAAE
AAUABQADAAUABAAEAAQAAAD///7//f/+/wAAAgADAAAA///+//z//v/+//3//f/9//7/
/v/+//v/+v/4//f/+P/6//v//P/4//b/9f/z//T/8//y//D/8P/v//D/8P/s/+r/6P/l
/+X/5v/o/+n/5//m/+T/4v/k/+P/4//j/+T/5P/l/+X/4P/f/9//3v/h/+P/5f/o/+n/
6P/n/+f/6//s/+7/7//x//P/9f/2//b/9v/3//f/+//9////BAACAAIAAQAAAAQABAAE
AAUABgAIAAkACwAIAAcABwAGAAgACgAMAA4ADAALAAoACQAKAAoACgAKAA0ADQAOABAA
DgAMAAoACAAMAA4ADwARABAADwAOAA0AEAAQAA8ADwAQABEAEgATABEADQANAAwADgAQ
ABAAEQAOAA4ADQANAA4ADgANAA0ADgAPABAAEQAOAAwADQALAA8ADgANABEADgANAAwA
DAANAA0ADQANAA4ADwAQABEADQANAAwACgAMAA4ADgAQAA0ADAAMAAwACgALAAsACwAL
AAoACwAMAAsACgAIAAcACQAJAAoADAAJAAgABwAFAAUABgAIAAgABwAHAAgACQAHAAUA
BAACAAUABgAGAAcABgAFAAUABAAEAAQABAADAAQABgAHAAgABAAEAAIABAAHAAgACQAK
AAkACAAIAAgACgAKAAoADAAQABQAFQAXABUAFgAUABIAFAAWABcAGQAXABQAEwARAA8A
DAAKAAkACgALAAsADAAKAAsACgAIAAkADAAQABMAEwAUABUAFgAWABYAFwAYABsAHQAe
AB8AHAAcABsAGgAcAB0AHwAiACEAIAAfAB4AIAAhACEAIAAhACIAIwAjACAAIAAfAB4A
IgAmACgAKAAoACcAJgApACkAJQAjACMAIgAcABYAEgAMAAIA7v/a/83/zf/V/9X/zP+8
/67/o/+f/6b/sP+5/8L/zf/Y/+L/6v/z//z/BQALABIAFgAZABoAGgAYABkAHgAfACIA
IwAkACUAJwAoACgAJgAkACIAJAAmACgAKgAnACYAJgAlACcAJgAmACcAKAApACkAKgAo
ACYAJQAjACYAKAAqACwAKAAnACcAJgAnACcAJwAnACkAKQApACgAJQAlACQAIQAjACQA
JgAoACUAIwAhAB8AHgAeAB4AHQAeAB8AIAAgABwAGgAXABUAFwAYABgAGAAWABQAEQAP
AA4ADgANAAwADQAMAAwACwAGAAMAAAD8//7//f/+//7/+v/4//b/8//x//D/8P/v/+7/
7v/t/+z/6f/n/+b/5f/n/+j/6v/r/+b/5f/l/+T/5f/l/+X/5v/p/+r/6//t/+3/7P/s
/+v/7f/x//X/+P/2//b/9//3//v/+//7//7/AAACAAMABAAEAAIAAAD//wEABAAGAAkA
BgAFAAUABAAGAAYABgAGAAkACQAJAAkACAAGAAQAAgAFAAUABgAIAAcABgAFAAQABAAE
AAMAAwAFAAUABQAFAAIAAAD9//v//v///wAAAQD+//v//P/8//r/+v/4//f/+P/6//v/
/f/6//j/9f/z//X/9//5//v/+v/4//n/9//5//b/8//1//b/9//4//r/+f/3//X/8//1
//f/+f/7//j/+f/5//j/+v/6//j/+P/5//r//P/+//v/+//6//n//P/8//7/AAD+//7/
/f/9/////f/8//z//v8AAAIAAwD///7//v/8//3///8CAAUABAADAAMAAgAEAAQAAwAD
AAQABQAHAAgABQAEAAMAAQAEAAYABwAIAAcABgAFAAQAAgACAAIAAgADAAQABQAGAAQA
BAACAAAAAQADAAQABQADAAAA///+//3//P///wAAAgAEAAEAAAD//wAAAwAGAAYABwAF
AAgACAAIAAUABAACAAEAAQAAAAEAAQD7//b/8v/v/+//7//u/+7/8f/z//P/8v/v/+7/
7v/t//D/8v/0//b/8//y//L/8v/y//P/8//z//b/+P/5//r/9v/z//H/8P/z//T/9f/2
//P/8//y//D/8v/y//L/8f/z//T/9P/0/+7/7P/u//D/9v/9/wAAAwABAPn/8f/v/+z/
6v/q/+r/4v/K/6r/jv9//3//f/97/3D/ZP9Y/1X/W/9i/2j/cf9+/4//pP+2/8D/yf/Q
/9P/1f/Y/9z/4f/o/+z/8v/z//L/8f/y//H/8//z//T/9P/3//j/+f/6//f/9v/1//T/
9//4//r/+//6//j/9//3//f/9//2//b/+P/4//n/+f/1//T/8//y//P/9f/4//r/+P/3
//b/9f/1//X/9f/0//X/9//4//f/9P/y//H/8P/z//X/9//5//f/9v/1//P/8//z//P/
8v/1//b/9v/3//P/8v/w/+7/8v/0//X/9//z//L/8P/u/+//7v/u/+3/7f/t/+3/7P/q
/+f/5v/k/+b/5v/m/+X/4f/g/+D/3//c/9z/2//a/9v/2//c/93/2f/Y/9j/1//X/9n/
3P/e/9z/2//a/9r/3v/e/97/3//j/+T/5v/n/+X/5f/l/+T/6P/q/+3/7//w/+//7v/w
//H/8v/y//L/9v/2//b/9//1//T/8v/x//P/9f/4//r/9//2//X/9P/1//X/9f/1//f/
+P/5//r/9//1//T/9P/3//j/+f/6//j/+P/3//f/9//3//f/9//5//r/+v/7//j/9//2
//X/9//3//v//v/8//z/+v/5//v//P/8//3/AAAAAP/////8//v/+v/5//3//v8CAAMA
AQD+//v//f/9//3//f/+/wAAAQACAAMAAAD///7//f8AAAMABQAGAAUABAABAAAAAAAA
AAEAAgAEAAUABQAFAAMAAAD///7/AgAEAAUABwAGAAMAAQAAAAIAAgACAAEAAwAEAAYA
BgABAP///v/9////AQAEAAYAAwACAAAA///9//3//v/+/wEAAgADAAMAAQAAAP7//P/+
/wAAAgAEAAEAAAD///7//v/+//7//v///wIAAwAEAAIAAQD///3///8BAAMABgAGAAQA
AQAAAP///v8AAAIABQAIAAcABgAFAAYACQAMAAwADQAPABIAEgASAA8ADgAMAAsADQAM
AA0ADQAIAAQAAQD///3//f/8//z/AAADAAQABAABAAAAAAD//wEABAAHAAoACQAIAAgA
CAAIAAkACQAJAAsADAAMAAwACQAHAAYABgAIAAoADAAOAA0ADQAMAAoACgAKAAoACQAK
AAwADQAOAAYABgAGAAoAEAAXABoAGQAVAA0ABwABAPz/9v/2//r/9v/k/9D/uP+p/6v/
s/+x/6j/oP+W/43/jf+S/5b/m/+m/7H/wP/Q/9z/5f/s/+//7//w//L/9f/6/wAABAAF
AAQAAwAEAAMAAwADAAQABAAHAAgACQAKAAYABAACAAAAAgAEAAcACQAGAAQAAwADAAEA
AQAAAAAAAwAEAAYABwAEAAIAAAD+//7///8BAAIAAAD///7//f/////////+/wAAAQAB
AP///v/8//v/+v/7//3///8BAP7//v/+//3//f/9//3//P/9//7//v////3//P/6//j/
+//8//z//f/7//r/+P/2//f/9v/2//X/9//3//f/9v/z/+//7f/q/+v/7P/t/+3/6v/o
/+f/5f/k/+T/4//i/+P/4//k/+X/4v/g/9//3f/d/9//4v/k/+L/4f/g/+D/5P/k/+T/
5f/o/+r/7f/v/+z/7f/u/+7/8v/0//f/+f/4//f/9v/4//n/+v/6//r//f/+////AQD/
//7//P/7//3///8CAAQAAwACAAEAAAABAAEAAQABAAQABAAEAAQAAgD///3//P/+/wAA
AgAEAAMAAgAAAP///f/9//3//f///wAAAAABAP///f/7//n//P/7//7/AAD9//z/+f/3
//f/+P/4//n//P/8//v/+//4//f/9v/1//j/+P/7//v/+f/2//P/9f/1//X/9f/2//n/
+f/5//n/9f/1//X/9f/2//n/+//8//v/+v/3//b/9v/2//f/+P/6//v/+//7//f/9P/z
//L/9P/2//f/+f/4//X/8//y//T/9P/0//P/9f/2//j/+P/1//P/8v/x//T/9f/3//j/
9//2//T/8//1//X/9v/2//f/+P/5//n/9v/2//X/9P/3//j/+f/6//n/+P/3//b/9v/2
//r//P/8//z//P/6//j/9//2//n/+v/7//7/AQAEAAQABQACAAQAAwACAAUABgAGAAcA
AgD+//z/+f/3//b/9v/3//f/9//2//b/9v/3//b/9P/2//j/+//9//r/+v/6//r/+//8
//7/AAAAAAEAAQABAAAAAAD///7/AAABAAMABgAEAAIAAAD+////AQACAAIABAAEAAQA
AwAAAAAA///+/wYACAAKAAwACAAHAAwADQALAAkABwAFAAAA+P/2//L/6P/S/77/sP+v
/7X/t/+v/6D/kv+G/4P/h/+S/57/p/+w/7v/xP/O/9j/3//m/+//9//8//7/AQACAAAA
AAADAAgACQAMAA0ACwALAAwADAANAAwACwAKAA4AEAASABQAEgAQAA8ADQAOAA4ADwAR
ABMAEwASABIAEQAQABAADwAQABIAFAAWABMAEQAQAA4AEAARABIAEwATABMAEwASABEA
EQAQAA0ADwAQABIAFAAQAA8ADgANAA0ADgAPAA8ADwAPAA8ADgALAAoACAAHAAgACgAL
AAwACQAIAAYABQAFAAYABgAGAAUABAAEAAMA///9//v/+P/6//n/+v/6//b/9P/y/+//
7v/u/+//7//u/+7/7f/s/+v/6f/o/+f/6P/q/+3/7//s/+v/6//q/+z/7f/u//D/8v/y
//L/8//0//T/9f/1//f/+////wIAAAAAAAEAAQAEAAUABgAKAA0ADgAOAA4ADwAOAA0A
DQAQABIAEwAVABIAEQARABAAEQASABMAFAAVABUAFQAVABMAEgARABAAEgATABUAGAAW
ABQAEgAQABEAEgASABMAEwATABMAEwASABAADQALAA0ADwARABMAEQANAA0ADAAOAA4A
DAALAAsADAAMAA0ACwAKAAgABwAHAAkACwANAAoACAAJAAcACgAIAAYACQAHAAcABwAI
AAYABQAEAAMABQAHAAkACwAHAAcABgAEAAUABgAFAAYABgAGAAcACAAFAAUABAADAAYA
BgAIAAoACQAIAAYABQAIAAcABwAIAAgACAAIAAcABAAEAAUABAAEAAUABwAJAAcABQAE
AAIABQAGAAYABwAHAAcACAAIAAUABAADAAEAAwAGAAgACgAIAAYABAACAAUABgAHAAgA
CAAIAAgACAACAAIABAAIAAoACgAKAAoACgAIAAYABQAEAAcACAAJAAwADAAOAA0ADQAN
ABAAEAAQABIAFAAVABcAFAAQAA4ACwAJAAgACAAJAAYABQADAAIAAQADAAMAAgABAAIA
BAAFAAMAAgABAAAAAgAEAAcACgAJAAkACAAHAAcACAAIAAgACQAJAAoADAAJAAgABwAG
AAgACwANAA4ADQAMAAsACQAJAAoACgAKABAAEAAQABAAEAANABAAFwAbABkAFwAVABAA
CgAEAAAA9v/g/8T/sP+n/6f/o/+Z/4j/eP9s/2v/c/+C/4z/l/+k/7H/vv/K/9T/3f/o
//P/+f/+/wAAAQAAAAAAAgAHAAwADQAQABEADwAPABAAEAAQABAAEAAQABMAFAAVABYA
FAASABEADwASABIAEwAVABQAEwARABAAEAAQABEAEQATABQAFQAWABIAEQARABAAEgAT
ABQAFQAUABMAEgAQAA4ADwAPAA0AEAAQABEAEgAOAA0ADAALAA0ADgAPAA8ADgANAAwA
CgAKAAoACQAJAAkACgAKAAoACAAGAAMAAQACAAQABQAGAAQAAgABAP///v/9//z/+v/6
//n/+v/6//f/9P/x/+3/7f/u//D/8f/t/+z/6v/o/+b/5f/l/+X/5f/m/+j/6f/k/+P/
4//i/+T/5f/m/+j/6f/o/+f/5//n/+j/6v/r/+z/7//y//T/8//y//L/8f/2//f/+P/8
//z//P/7//r//P/8//z//f/+/wAAAQADAAEA///+//z///8AAAEAAgACAAEAAAD//wAA
AAAAAAAAAwADAAQABgADAAIAAQAAAAIABAAFAAcABgAFAAQAAwAEAAQAAwADAAQABQAG
AAcABAABAAIAAgAEAAYABgAHAAYABgAFAAUABAAEAAMAAwADAAUABwAJAAgABgAHAAUA
BwAGAAUACQAHAAcABwAIAAcABwAHAAcACAAJAAoACwAJAAkACAAGAAgACgAKAAwACwAK
AAoACgAIAAkACQAJAAsACgALAAwACgAKAAkACQALAAsADAAOAAwADAAMAAsACgAKAAsA
CgAKAAsADQAPAAsACQAIAAYACAAKAAsADQAMAAsACwAKAAgACAAIAAcACAAKAAsADAAK
AAgABgAEAAYACAAKAAwACQAIAAcABgACAAQACAALAAwADQAOAAwACgAJAAgACQAKAAsA
DgAPABIAEgATABIAFAATABIAFQAWABYAFwATABAADwANAAwACgAJAAkACQAJAAgACAAG
AAcABgAEAAMABAAGAAcABQAEAAMAAgADAAQABgAIAAYABwAHAAcABAAEAAMAAgADAAMA
BAAGAAQAAgAAAP7///8BAAIAAgAAAAAAAAD///7//v/9//z/AAACAAIABAACAAEAAAAB
AAEAAQD///3/+v/0/+7/6P/g/9D/uv+o/6H/qf+v/6n/mv+M/37/d/95/4D/iv+V/6D/
qf+y/7z/xv/P/9b/3//n/+z/7v/x//D/8P/y//P/+P/5//z//f/9//3//v/+//3//P/7
//r//P/+/wAAAgD///7//v/9//7//v///wEAAQABAAAAAAD///7//v/9////AAABAAIA
/v/9//3//P/8//3//v////////////7/+//7//r/9//7//z//v8AAPz/+//6//n/+v/6
//r/+f/7//v/+//6//f/9v/0//P/9P/2//f/+P/1//T/8v/x//L/8v/x//D/8f/w//D/
7//t/+v/6f/m/+f/5//p/+r/5//k/+H/3f/c/9z/3f/d/97/3v/d/9z/2//Z/9j/1//Z
/9r/3P/d/9r/2f/Z/9j/2v/b/9z/3v/i/+L/4v/j/+L/4v/j/+P/5f/p/+3/8P/w//D/
8f/x//T/9f/2//r//f/+//7//v/9//z/+//7////AgAEAAcABAADAAMAAgADAAQABQAG
AAkACQAJAAkABwAGAAUABAAGAAcACQAMAAkACAAHAAYABwAIAAgACQALAAsACwALAAkA
CAAGAAUABwAJAAsADQAKAAcACAAIAAoACgAIAAcACAAKAAsADQAMAAoABwAFAAcACQAL
AA0ACgAIAAkABwAKAAgABgAJAAsACwALAAwACwAJAAcABQAGAAkADAAPAAsACwAKAAgA
CQAKAAkACgAKAAoACwAMAAkACQAIAAcACQAKAA0AEAAPAA4ADAALAAwACwALAAwADgAO
AA4ADQAKAAoACwAKAAwADQAPABEADwANAAwACgALAAwADAANAA8ADwAQABAADwAOAA0A
CwARABQAFgAUABIAEAAOAAwADAANAA4AEQASABMAFgAVABYAFAATABUAGgAcAB4AHQAc
ABoAGQAYABYAFgAVABUAFAAUABUAEwARAA4ADAAOABEAEgASAA0ADAAMAAsACQAKAAsA
DAAPABAAEgAUABIAEQAPAA0AEAASABMAFAATABEAEAAQAA4ADgAOAA4ADwARABIAEgAP
AA4ADQALAA4AEAARABIAFAAQABAADgAQABMAGgAfAB0AFwATAA0ABAD8//r/+v/2/+j/
1P/E/73/u/+7/7P/qP+e/5j/lf+Z/6L/qP+r/7D/uf/I/9b/4v/t//b/+////wAAAAD/
/wIABAAKABEAEwATABUAFQARAA8ADgAMABEAEgATABQAEgASABIAEgARABAAEAAPABAA
EAARABMAEAAPAA0ADAAPABAAEgATABEAEAAPAA4ACwALAAwADAAOAA8AEAARAA0ACwAJ
AAYACQALAAwACwAKAAgABwAGAAMAAwADAAMABQAGAAcABwAFAAMAAQD+/wEAAgACAAMA
AQAAAP7//P/6//r/+f/5//n/+v/6//r/9//0//L/7//x//H/8f/w/+z/6f/o/+b/4//i
/+H/3//g/+D/4f/h/9z/2v/X/9T/1//X/9j/2f/X/9b/1v/V/9P/0//U/9T/1v/X/9j/
2v/b/9r/2f/Z/9z/3v/h/+P/4//l/+f/6P/n/+j/6v/r/+7/7//w//T/8v/y//H/8P/0
//b/+P/7//n/+v/6//v/+f/5//r/+v/9//7///8AAP7//f/8//v///8AAAEAAgAAAP//
//8AAP7//v/+//7/AQACAAIAAwABAP///f/7////AAAAAAEAAAD///7//f/9//v//f/+
////AAD//////P/8//v/+//+//7//f/9//v/+//7//v/+//6//z/+//9//z/+/////z/
+//6//r//P/9//7////9//3//f/9//z//f/9//z///8AAP//AAD9//z//P/8//3///8A
AAEAAAD+//7//v/+//7//f/9//////8AAAIA///+//3/+//8//7/AQACAAAA////////
/f/9//7//v///wAAAAABAP7//f/9//z///8AAAEAAQAAAAAA///+//z//P/8//z/BAAC
AAIAAAD+//z//P/8//z///8AAAIABAACAAAA/v/+/wAABAAFAAcACQAMAAwADAALAAoA
CAAHAAgACAAKAAsABgACAP///f///////v/+////AQABAAAA/P/6//n/9//5//z///8C
AP///v/+//7/AAABAAEAAQADAAQABAAEAAMAAQAAAAAAAQACAAMABAABAAEAAAD+////
AAABAAEAAQACAAIAAgD8//z//v8CAAgADQASABMADQAHAAMAAQD+//z//v/8//D/1v+0
/5z/lf+T/5P/jf+C/3T/bP9r/2//dv98/4n/mP+p/7z/zP/W/93/5P/n/+n/7v/y//f/
/v8CAAQABQAGAAUABgAFAAYABwAJAAoADAAMAAwADAALAAoACQAIAAsADAAOAA8ADAAK
AAkACQAKAAsACwAMAA4ADgAPAA8ACwAKAAkACAALAA0AEAASAA8ADQALAAkACgALAAwA
DAAMAA0ADQALAAoACAAHAAYABwAJAAsADQAJAAgABwAFAAcABwAHAAYACAAIAAcABwAF
AAQAAgAAAAIABAAFAAcAAwACAAAA/v/+//7//////wAA///+//z/+P/1//T/8v/z//T/
9f/1//L/8P/v/+3/7v/u/+3/7P/u/+3/7f/t/+n/6P/o/+f/5//p/+z/7v/s/+v/6v/q
/+7/7v/u/+//8f/y//T/9f/y//P/9P/0//f/+v/+/wEAAAD///7/AAADAAQABAAEAAYA
BgAGAAcABQAEAAIAAQAEAAUABwAIAAUABAADAAIABQAFAAUABQAGAAYABgAGAAMAAQAA
AAAAAwAEAAUABgADAAIAAAD//wAAAQACAAMABAAEAAMAAwAAAP///v/9//////8DAAYA
BAACAP7/+//8//7///8BAAIAAgABAAEA/v/9//z/+//9//7/AgADAAAA/P/4//n/+//7
//v//P/9//3//f/9//r/+f/4//f/+v/9////AAD+//z/+P/2//j/+P/5//r/+v/7//v/
+//5//b/9f/0//f/+v/8/////P/5//f/9v/3//j/+f/5//n/+v/8//z/+P/3//f/9//4
//n/+//8//v/+v/4//f/+f/5//r/+v/8//z//P/7//j/+P/3//b/+f/6//v//P/8//j/
9v/2//b/9v/2//n/+v/8//7/+v/4//b/9v/6//7///8BAAAAAgABAAAAAAAAAP////8B
AAAAAQABAPz/+P/1//P/9v/3//f/+P/2//f/9v/0//D/8P/x//H/9P/2//j/+v/2//T/
8//y//T/9//5//v/+f/6//r/+v/4//f/9//4//v//P/9//7//P/7//n/9v/5//r/+//7
//n/+v/6//r/+P/6//z//v8CAAcACgALAAcAAQD9//v/+v/4//b/+P/0/+L/xv+s/5v/
mf+f/6P/nP+O/4D/df9x/3j/gv+J/5T/o/+0/8T/zv/V/9r/3f/j/+j/7P/z//j//P/+
//3//P/7//z/+//9////AgAEAAQABAAEAAQAAgACAAIAAgAEAAYACQALAAkABgAEAAMA
BgAHAAcACAAIAAgACQAJAAcABgAFAAQABgAHAAkACgAGAAUABAADAAYABwAIAAgABwAH
AAYAAwADAAIAAgACAAQABQAGAAcABAACAAAA/f8AAAEAAgACAAAAAAD//////P/8//v/
+v/7//z//P/9//n/+P/2//T/9v/2//f/9//0//P/8v/w/+3/6//r/+r/7P/s/+z/6//m
/+T/4//h/+H/4v/i/+L/4v/h/+H/4f/e/97/3//f/97/3//h/+L/4f/f/93/3P/h/+L/
4//l/+X/5v/o/+n/5//p/+v/7P/w//L/9f/3//f/9f/z//T/+P/6//v//P/8//z//P/9
//v//P/8//3/AAABAAMABAACAAAA/v/8////AQADAAUABQAEAAMAAgACAAEAAQACAAMA
BAAFAAYAAwACAAAA//8CAAMABAAFAAUABAACAAEA//////////8CAAEABAAGAAMAAgD/
//3//v8AAAEAAwADAAIAAAD///3//f/9//3///8AAAQABQACAP7/+v/7//3///8BAAQA
BAADAAIAAQD9//3//f/9/wAAAwAFAAYABAACAP7//P/+/wAAAwAGAAUABQAEAAMAAgAA
AAAAAAACAAQABQAHAAUAAQD+//z//v8AAAIAAwABAAIABAAEAAIAAQABAAEAAgADAAUA
BgADAAIAAAD//wIAAwAFAAYABQAEAAMAAQD//wAAAAAAAAIABAAGAAgABwAGAAUABAAI
AAoADAAOAA4AEAAQABAADQANAAwACwALAAsACwAMAAkABwAEAAEAAwADAAMABQAFAAIA
/f/5/w==
         </WaveFormData>
      </LeadData>
      <LeadData>
         <LeadByteCountTotal>10000</LeadByteCountTotal>
         <LeadTimeOffset>0</LeadTimeOffset>
         <LeadSampleCountTotal>5000</LeadSampleCountTotal>
         <LeadAmplitudeUnitsPerBit>4.88</LeadAmplitudeUnitsPerBit>
         <LeadAmplitudeUnits>��V</LeadAmplitudeUnits>
         <LeadHighLimit>2147483647</LeadHighLimit>
         <LeadLowLimit>268435456</LeadLowLimit>
         <LeadID>V2</LeadID>
         <LeadOffsetFirstSample>0</LeadOffsetFirstSample>
         <FirstSampleBaseline>0</FirstSampleBaseline>
         <LeadSampleSize>2</LeadSampleSize>
         <LeadOff>FALSE</LeadOff>
         <BaselineSway>FALSE</BaselineSway>
         <ExcessiveACNoise>FALSE</ExcessiveACNoise>
         <MuscleNoise>FALSE</MuscleNoise>
         <LeadDataCRC32>550255382</LeadDataCRC32>
         <WaveFormData>
DgAOAA4ADgASABQAFgAYABUAEgAPAAwADwASABUAGAAVABQAEwASABAAEAAQABAAFAAW
ABgAGgAVABIADwAMABEAFAAXABoAFwAWABUAFAASABIAEgASABUAGAAbAB4AGQAWABMA
EAATABYAGQAcABkAGAAXABYAFQAUABMAEgAUABYAGAAaABYAEgAOAAoADgAQABIAFAAR
ABAADwAOAAsACgAJAAgADAAOABAAEgAPAAwACQAGAAoADAAOABAADwAOAA0ADAAKAAoA
CgAKAA4AEAASABQAEQAOAAsACAALAA4AEQAUABEAEAAPAA4ADQAMAAsACgAMAA4AEAAS
AA8ADAAJAAYACgAMAA4AEAAPAA4ADQAMAAoACgAKAAoADAAOABAAEgANAAoABwAEAAgA
CgAMAA4ACwAKAAkACAAHAAYABQAEAAgACgAMAA4ACQAGAAMAAAAFAAcACQALAAsACwAK
AAoACgAKAA0ADQARABQAGAAbABoAFwAUABIAFwAZABkAGgAUABAADAAKAAgABQAEAAUA
CAALAAwADQAIAAQAAgD//wEABAAIAAwACwAKAAkABwAFAAQAAwACAAMABQAIAAsABQAC
AP//+//+/wIABQAIAAgABwAEAAMAAQACAAIAAQAFAAgACgAMAAAA/////wMAEAAfAC8A
PwBOAFkAZQB4AIoAmAClAKkAmAB0AEkAFADW/5D/Pv/x/sH+n/6Q/pn+rP7A/tj+9v4X
/z3/ZP+J/6L/tv/F/87/1P/Z/9//5//y//7/BwAMAAwACwALAAsACQAJAAkACgAPABIA
FAAXABQAEQAOAAwAEAASABUAFwAUABMAEwASABEAEQARABIAFQAXABkAGwAYABUAEgAQ
ABQAFgAZABsAGgAZABYAFQATABIAEgASABYAGAAZABsAGAAVABIADgAQABIAFAAWABUA
FAAUABMADwAPABAAEAASABQAFgAYABUAEgANAAoADQASABIAFQARABAAEAAPAA0ACwAJ
AAgACAAKAA0ADgAKAAYAAgD9//z//f8AAAMA/v/9//z/+v/3//T/8//v//H/9P/2//n/
9f/z/+//6f/u/+//7//y//H/8f/y//X/8v/x//P/9f/3//r///8EAAMAAwD///z/AwAF
AAcACgAJAAoADQAPAAwACwAKAAsADAAPABIAFgAVABEACwAHAA0AEQAQABEAEAASABEA
EAANAAwADQAPAA8ADwAUABoAFQAQAAsACAANABMAEwAVABYAFQAUABIAEQAQABAAEgAV
ABgAGgAaABYAFAARAA8AFAAWABkAGwAZABgAGAAYABUAFQAXABUAFwAbABsAGwAXABQA
EgAQABIAFQAZABwAGQAWABUAEwARABEAEAAQABIAFQAXABkAFgATAA8ADAAPABEAFAAX
ABYAFQAVABQAEQARABEAEQATABYAGAAYABUAEgAPAAwADgAQABMAFQATABEAEAAPAA0A
DQANAA0AEAARABIAEwAQAA0ACAAFAAgACgANAA8ADAALAAkACAAGAAUABQAFAAcACwAN
AA8ACgAHAAMA//8CAAYACgANAAoACQAIAAcABgAFAAQAAwAGAAgACwANAAgABQACAP3/
BAAKAAoACgAKAAoABgADAAAA/f8DAAcACgAOAA0ADAAOAA0ADAAMAA0ADQAUABcAGgAe
ABoAFwASAA4ADwAOAA0ADgAKAAcABgAHAAYABwAGAAUABwAIAAsADQAJAAYABAACAAUA
CAALAA0ACwAKAAkACAAEAAMAAwADAAYACAAKAAsACAAGAAMAAAAGAAkACgANAAwADAAL
AAkACAAIAAcABgAQABEAEQATABQAGQAjADMAQgBTAGUAfgCQAJQAkQCTAIoAcgBRACQA
6v+o/17/F//f/rP+nP6h/rT+zP7o/gr/Jf9B/1z/ef+O/6b/v//W/+T/6//x//P/8v/y
//X//v8GAAkADQARABAADwAOAA4ADgAOAA0ADQAPABEAEwAWABEADgAMAAkADAAPABMA
FgAUABMAEgASABIAEQAQAA8AEwAVABcAGgAXABQAEgAPABMAFQAVABcAFgAUABMAEgAR
ABAADgANAA8AEQATABQAEQAOAAsACAAMAA4AEQATABAADwAPAA4ADgAOAA4ADgASABQA
FAAWABMAEgAMAAkACwAOABIAFQASAA8ADAAKAAUABAAEAAIABQAGAAcABwD///n/9f/x
//P/9f/3//j/9f/y//H/7f/o/+j/5//n/+j/6//s/+v/5//j/97/3P/f/+P/6P/v/+r/
6f/r/+3/6v/q/+z/7v/1//v//f8AAP///f/7//r//f8CAAkADwAOAA0ADAANAAsACwAL
AAwAEQATABMAFQAUABMADQAJAA4AFAAXABoAFQAUABUAFwAUABEAEwAWABoAGgAaABwA
GgAbABYAEwAYABsAHgAgAB4AHgAfACIAIgAiACEAHgAiACQAJQAnACUAIgAgAB0AIAAi
ACUAKAAkACMAJAAhACAAIQAeABsAHgAgACMAJgAgAB0AGwAYABsAHAAfACEAIAAfAB0A
HAAbABsAGgAZAB0AHwAgACIAHwAbABgAFQAXABkAHAAeABoAGQAYABcAFgAWABUAEgAU
ABYAGAAaABYAEgAPAAsADQAPABIAFQATABEADwANAAwACwAKAAkADAAPABAAEwAPAAwA
CgAHAAsADQAOABAADwANAAwACwAIAAkACAAHAAsADQAOAA8ACQAIAAUABgAKAAwADgAQ
ABAADwAOAA0ADAANAA0ADgATABYAHAAfABoAGAAXABUAHAAfACIAJgAmACUAIgAgABsA
GAAVABQAFwAXABkAHQAZABcAEwAPABAAEgAWABkAGAAYABkAGgAYABgAGAAXABkAHAAf
ACIAHQAZABYAEwAXABoAHQAfABwAHAAbABoAGQAZABcAFwAbAB4AIAAhABwAGgAXABQA
GgAfACUAKQAuAC8ANwBBAEoAVwBrAIgAoACuALEArwCmAJAAaQA6AAIAxP+A/z//Cf/X
/rb+sf6+/tD+6v4O/zH/T/9w/43/ov+2/8f/2P/q//n/AwALAA4AEAAPABAAFQAXABoA
HQAhACMAJQAoACQAIgAfAB0AIQAjACUAKAAnACYAJgAlACUAJQAmACYAKgAtADAANAAy
AC8ALAApACwALwAyADYAMwAyADIAMQAwAC8ALAArAC0ALgAwADIALQAqACYAIwAnACkA
KwAsACkAKAAnACYAIwAiACIAIQAhACMAJgAoACUAIgAfABwAIAAiACIAJAAiACIAHQAb
ABcAFgAWABUAFgAXABgAGgAQAAwACQAEAAcACAAJAAkAAgD///7//f/4//f/9v/0//T/
9P/2//X/7//s/+j/5f/o/+v/7P/r/+r/5//j/+L/4f/h/+L/5f/l/+f/7P/x/+v/6P/n
/+b/7f/z//X/+P/5//n/+f/6//n/+v/9////AQADAAUACQADAAEA///+/wMABQAFAAcA
CAAJAAUAAwACAAQAAwACAAIABAAIAA0ABwABAAAAAAADAAQABQAIAAYACQAGAAUABgAF
AAQAAgAFAAgADAASAA8ADAAIAAIABQAIAAoADQALAAoACgAJAAgABgAFAAQABQAHAAsA
CwAHAAUA///5//z//v8BAAQAAgABAAEAAAD///z/+//5//z///8BAAQA///9//r/9//6
//3///8CAAEA///+//3//P/7//v/+v/9////AQADAAAA/v/7//b/+f/8////AgABAAAA
AAD///z/+//7//v///8BAAMABQACAP///P/5//7/AQACAAUABQAEAAQAAwACAAEA///+
/wEAAwAGAAkABAADAAAA/f8AAAMABQAHAAQABAAEAAMAAgABAAAA//8DAAUABwAJAAYA
AgD///v///8BAAMAAwAGAAIA/v/8//r/+P/9////AQADAAIAAQD///7/AAAAAAMAAwAF
AAgADAAPAAwACQAGAAQACAALAAwADgAJAAQA///8//j/9f/0//X/9v/5//r/+//2//L/
8P/t//D/8v/1//j/9f/0//P/8f/v/+7/7f/s/+7/7//x//P/7//s/+n/5f/p/+z/7v/w
/+7/7f/q/+n/6P/o/+f/5f/p/+z/7v/w/+b/4//h/+f/8v8BABMAIwAwADsARwBaAGwA
egCFAIkAfABaAC8A+v/A/37/Kv/d/qv+h/5y/nn+jv6i/rj+1v73/h3/RP9p/4T/mP+r
/7T/uP+9/8P/y//W/+D/6f/w//D/7//v/+//7//v/+//8P/1//j/+v/9//j/9f/y//D/
9P/2//n/+//6//n/+f/4//j/9//2//b/+//9////AQD8//n/9v/0//f/+v/+/wEA////
//3//f/8//r/+f/4//v//v8AAAMAAAD9//r/9v/6//z//v8AAP///v/+//3/+f/5//r/
+v/+/wAAAgAEAAEA/v/5//b/+f/+//7/AQD///7//v/9//r/+f/4//j/+P/6//3//v/6
//b/8v/t/+z/7f/w//P/7v/t/+z/6v/n/+T/4//f/+H/5P/m/+n/5f/j/9//2f/e/9//
3//i/+H/4f/i/+X/4P/f/+H/4//l/+j/7f/y//H/8f/t/+r/8f/z//X/+P/3//j/+//9
//r/+f/4//n/+v/9/wAABAABAP3/9//z//n//f/8//3//P/+//3//P/3//b/9//5//r/
+f/9/wIA///6//X/8v/3//3//f///wAA///+//z/+//6//r//P///wIABAAEAAAA/v/7
//n//f8AAAQABwAFAAQABAAEAAIAAQACAP//AgAHAAgACQAGAAIA///8//7/AQAFAAgA
BwAEAAMAAQAAAP///f/8/wAAAwAFAAcABAABAP3/+v/9////AgAFAAIAAQABAAAA/v/9
//z/+////wIABAAEAAEA/v/7//j/+//+/wIABQADAAEAAAD///z/+//6//n//f///wEA
AwAAAP3/+P/1//j/+v/9/////v/9//v/+v/5//f/9v/1//n//f///wEA/P/5//X/8f/0
//j//P////z/+//6//n/+P/3//b/9f/6//z///8BAPz/+f/2//H/9v/4//r//f8BAPz/
+v/4//b/9P/5//v//f////7//////wAAAAAAAAMAAwAHAAoADgARAA8ADQALAAoADwAR
ABEAEgAOAAoABgAEAAAA/f/8//3/AQAFAAcACQADAP7/+//3//v//v8CAAYABQAEAAMA
AQD///7//f/8//3///8CAAUAAQD+//v/9//6//7/AQAEAAIAAQD+//3//P/8//v/+f/8
/wAAAwAGAPz/+f/5////CgAXACcANQBAAEcAVQBmAHYAgACLAJMAjABwAEUACgDE/3z/
Mv/3/s3+rf6i/qv+uP7G/tr+9v4R/zP/WP95/5j/sP+//8j/zP/P/9f/3f/m//L//f8C
AAQAAwADAAMAAAD///7//v8DAAYACAALAAgABQACAAAABAAGAAkACwAJAAkACgAKAAgA
BwAGAAYACQALAA0ADwAMAAkABgAEAAYACAALAA0ACwALAAkACQAHAAYABgAGAAgACgAL
AA0ACQAHAAUAAgAGAAgACgAMAAoACgALAAsACAAHAAcABgALAA4AEQAUABMAEAALAAgA
CwAQABAAEwAQABAAEQARAA8ADQALAAoACAAKAA0ADgAKAAYAAgD9//3//f///wEA/P/7
//r/+P/z//D/7//r/+v/7v/w//P/7v/t/+r/5f/p/+n/6P/q/+n/6f/q/+3/6v/p/+v/
7f/v//L/9//8//v/+//3//T//P///wIABgAFAAYACQALAAoACQAIAAkADAAPABIAFgAU
ABEADAAJAA8AEwASABMAEAASABEAEAANAAwADQAPABAADwATABgAFQAQAAsACAANABMA
EwAVABYAFQAUABIAEAAQABEAFAAYABoAGwAaABYAFAARAA8AFAAWABkAGwAYABYAFQAU
ABIAEQASAA8AEwAXABcAFwAUABAADQAKAA0ADwASABQAEwAQAA8ADQAMAAsACQAIAAoA
DQAPABEADgALAAcABAAHAAkADAAPAA4ADQANAAwACgAJAAgABwAJAAwADgAOAAsACAAF
AAIABAAGAAkACwAIAAcABwAHAAYABQAEAAMABQAHAAkACwAHAAUAAQD//wQABgAJAAsA
CgAJAAcABgAEAAMAAwADAAUACQALAA0ACgAHAAMA//8DAAYACQALAAoACQAIAAcAAQAD
AAgACwAMAA0ADgANAAsACQAHAAkACwAMAA4AEQASABYAFwAVABQAFAATABoAHQAgACQA
IQAfABsAGAAYABYAFAAUABQAEwAUABcAEwATABEADwARABIAFQAXABQAEgARABAAEgAS
ABIAEQATABQAFQAWABAADQALAAkACwAOABEAEwAPAA4ADAAKAAwADQAMAA0ADgAQABEA
EQANAAwACgAIABIAFwAbACEAIgAnADMAPQBKAF8AeQCUAKIApgClAJ0AhgBiADMA/v/E
/37/Ov8B/9H+rf6m/rH+wv7e/gD/IP8//2H/gP+X/6j/uv/L/9z/7v/5/wEABwAIAAYA
BwAKAA8AEQAUABcAGgAbABwAHgAbABoAGAAXABwAHwAiACYAIgAgAB8AHQAeAB8AIQAi
ACUAJwApACwAKgAnACQAIQAmACkALAAwACwAKgApACcAKQApACcAJwAoACgAKQAqACYA
JAAhAB8AIgAlACgAKgAmACQAIgAgACIAIgAjACMAJAAlACcAKAAlACIAHwAcACIAJAAk
ACYAIgAiAB0AGwAbABwAHgAfAB4AHQAcABwAFQASABAADAAOABAAEgATAAwABwAEAAEA
AQABAAEAAAD///7////9//j/9v/z//H/9f/5//v/+//4//X/8f/w//H/8//2//v/+v/7
////AwD+//z//P/8/wUACwANABAADwANAAsACgALAA4AEwAXABgAGQAaAB0AFwAVABMA
EgAYABsAHAAfAB0AHQAYABUAFgAaABsAHAAdAB4AIQAlAB8AGQAYABgAHQAeAB8AIgAf
ACEAHQAbAB8AHwAfAB4AIQAiACQAKAAlACIAHgAYAB0AIAAiACUAIgAgAB8AHQAfAB4A
HgAeAB4AHwAiACEAHAAbABYAEQAWABgAGwAeABoAFwAVABIAFAASABIAEQAUABUAFQAW
ABEADwAMAAkADgARABMAFgATAA8ADAAJAAkACQAKAAoADAANAA4ADwAMAAoABwACAAcA
CgANABAADQAKAAgABQAFAAUABgAHAAgACQAKAAsACAAFAAIA//8EAAcACAALAAgABgAF
AAMABQAFAAQABAAHAAcACAAJAAYABQACAP//AgAFAAcACQAFAAQAAwABAAMAAwADAAMA
BAAFAAYABwD8//r/+////wYACAAIAAgACAAEAAEA/v/7////AwAGAAoACwAKAAwACwAI
AAgACQAJAA4AEQAUABgAFgATAA4ACgANAA4ADwASAA8ADQANAA8ADAALAAgABQAEAAQA
BgAHAAEA/v/8//r//v8AAAIAAwABAAAA///+//n/9//2//X/9//6//3////8//r/9//0
//n/+//7//3/+//8//z/+//4//j/9//2/wAAAwADAAMABAAJABUAJwA8AE8AZwB+AJIA
mgCbAJkAhABgADkAEADe/6L/UP/7/r3+kf54/nv+lv60/tT++P4Z/zn/Vv9x/4j/mv+v
/8T/0v/d/+X/5//m/+j/6//w//j/+////wMAAQABAAEAAgAAAAAA/////wIABQAIAAwA
BwAEAAIA//8DAAUACAAKAAoACQAIAAgABgAFAAQAAwAGAAkADAAQAAsACAAGAAMABwAJ
AAkACwAJAAgACAAIAAcABgAEAAMABgAJAAwADgALAAgABQACAAYACAALAA0ACQAJAAoA
CgAJAAgABwAGAAwADgAOABAADQAMAAYAAwAEAAYACQALAAkABwAFAAQA/v/8//v/+P/6
//z//v////b/8f/u/+v/6//t/+//8P/s/+r/6v/n/+H/4P/e/93/3//j/+X/5f/i/93/
1//U/9j/2//f/+X/4P/f/+H/4//f/97/3//g/+f/7f/v//L/8v/v/+z/6v/t//D/9f/5
//b/9f/0//X/8v/x//D/8P/1//f/9//5//b/9f/v/+v/7f/y//T/9v/z//L/8//1/+//
6//s/+7/8//0//X/+P/2//f/8v/v//P/9f/3//j/9v/2//f/+v/4//j/9//0//n//P/+
/wEA/f/6//j/9f/5//r//P/+//v/+//9//v/+P/5//b/8//4//r//f8AAPz/+f/3//T/
9v/2//j/+f/5//n/+P/4//X/9f/0//P/9//5//r//P/5//X/8v/v//H/8//2//j/9f/1
//X/9f/y//L/8f/u//H/9P/3//r/9//0//L/7//y//P/9f/3//b/9f/0//P/8P/v/+7/
7f/w//P/9P/3//P/8P/u/+v/7f/v//D/8v/y//H/8f/x/+//7//t/+v/7//x//L/8//w
/+7/7P/p/+v/7f/v//H/8P/v/+7/7f/k/+T/6P/s/+7/8P/y/+//7f/r/+n/6//t/+7/
8P/z//T/+P/5//b/9P/z//H/9//5//v//v/7//n/9f/y//P/8v/x//L/8//z//X/+f/2
//X/8v/v/+//8P/z//X/8P/u/+3/7P/s/+z/7P/r/+z/7P/s/+z/5//j/+D/3f/g/+L/
5P/l/+H/4P/e/9z/3//f/93/3f/e/+D/4f/h/9//3v/c/9r/4P/j/+f/6//u/+//9/8D
AA4AHwA3AFIAaAByAHMAcQBiAEIAFwDm/7L/dP8u/+3+tf6J/nL+d/6I/p7+vP7e/gH/
H/88/1X/bP+A/5H/ov+2/8H/yf/R/9T/1P/V/9b/3P/f/+P/5//q/+v/7P/u/+v/6v/o
/+f/6v/t//D/9P/y//D/7//t/+3/7f/u/+7/8v/z//T/9v/0//H/7v/r//D/8//2//r/
9v/0//P/8f/z//P/8f/x//T/9P/1//b/8//w/+z/6f/s/+//8v/0//L/8P/u/+z/7f/u
//D/8f/x//P/9v/4//T/8v/w/+7/8//2//f/+v/4//j/8//x//L/8v/z//P/9f/1//X/
9v/v/+z/6v/m/+n/7P/v//H/6v/l/+L/3//b/9v/2//a/9v/2v/b/9n/0//S/9D/z//R
/9X/1//X/9T/0f/N/8z/zv/P/9H/1f/W/9f/2//f/9n/2P/Z/9r/4f/n/+n/7P/u/+3/
7P/s/+//8v/3//v//f///wEABQAAAP///v/+/wYACQAKAA0ACwALAAYAAwAFAAgACAAI
AAkACgANABEACwAHAAgACgAOABAAEgAWABMAFQARAA8AEgATABQAFAAWABgAGwAgABwA
GgAXABIAFgAaAB0AIQAgAB4AHQAbAB0AHAAcABwAHgAfACIAIQAeAB0AGAATABcAGgAe
ACIAHQAbABoAGAAYABYAFgAVABcAGQAaABwAGAAXABUAEwAYABsAHQAgAB0AGwAaABkA
GwAbABwAHAAdAB8AIQAjAB8AHgAcABgAGwAeACEAJAAhACAAIAAfACAAHwAfAB8AIwAl
ACcAKQAmACMAIAAdACIAJQAmACkAJgAkACMAIQAjACMAIgAiACYAJwApACsAKAAnACQA
IQAnAC0ALgAsACoAKAAmACYAJQAkACMAKAArAC0AMAAtACoAKgAnACkALAAwADMANAAz
ADIAMgAwAC8ALAAqAC0ALgAvADIALwArACkAKQArAC8AMQAzADAALgAuAC0AKgAoACcA
JgApACwALwAxACwAKAAkACAAIgAjACUAJwAkACQAJAAjACAAIAAfAB4AIwAlACUAJwAj
ACIAIAAdAB4AIAAhACIAKAAlACEAIwAoADMAQwBVAGYAdQCJAJ4ApgCoAKcApQCYAHoA
UQAaANr/lP9G/wn/2f65/rT+w/7W/uz+Cv8k/z3/Wf94/5f/sv/M/+H/8P/6//////8B
AAQACgATAB4AIgAjACUAJwAkACEAHgAcAB8AIgAkACcAJgAlACQAJAAhACAAIAAfACMA
JQAoACoAKAAlACIAIAAjACUAJwApACkAKQApACoAKAAmACUAIwAlACcAJwApACQAIAAd
ABoAHAAeAB8AIQAgAB8AHgAcABoAGAAWABQAGAAaAB0AHwAaABcAFQASABQAFgAYABoA
GQAYABUAFAARABIADgANAA4AEAATABUADwALAAcABAADAAQABgAGAAQAAgAAAP3/9//z
//H/7//v//H/8//0/+//6v/n/+H/4P/i/+P/5f/i/+P/4v/f/97/2//X/9b/2v/d/+H/
5//i/9//3//f/97/4P/k/+j/7P/v/+7/7v/w/+//7v/u//H/9v/9/wMA///7//f/9f/2
//n//P8AAAEAAQD//////v////v/+f/8/wIABQAIAAIAAAAAAAEAAAD//wMACAAGAAQA
AgACAAIABQACAAEABgAJAAwADgAMAAoACQAKAA4AEAARABAAEgASABEAEQAPAA4ADgAN
ABEAEgAUABYAEgAPAA4ACQALAA8ADwAPAA8ADgAOAA4ACgAJAAkACAALAAwADwARAA4A
CwAHAAQABgAJAAsADQALAAsACgAKAAcABQAEAAMABwAJAAwADgAKAAcABAABAAMABgAI
AAgACAAIAAgACAAGAAQAAwABAAMABQAIAAsACAAFAAIA//8BAAMABQAHAAUABQADAAMA
AQAAAAAA//8CAAUABwAKAAYAAwABAP//AgAFAAYABwAFAAUABAADAAAAAAAAAP//CQAJ
AAsABwACAP///v/9//z/AQADAAUABwAFAAUABAAEAAYABgAJAAkADAAOABEAEwAQAA0A
CgAIAA0ADwAPABAADQAKAAcABgAGAAUABgAJAAwADwAQABEACgAGAAQAAQAEAAYACQAM
AAoACAAGAAMAAgACAAIAAgADAAMABAAFAAEA/v/7//f/+v/+/wEABAABAP//+//5//v/
/P/8//v//v8AAAEAAgD2//X/9f/9/woAGwArADsARgBRAGEAdgCKAJYAoQCjAIwAYgAx
APr/wP96/yb/3/6z/pP+hv6R/qT+tv7Q/vL+Ff87/2T/hf+e/7L/wf/K/87/1f/b/+X/
8P/6////BgAHAAUABAADAAUABQAFAAYACgAMAA0ADwALAAkABwAGAAkADAAQABMAEAAP
AA8ADgANAA0ADQAOABIAEwAUABUAEQAPAA0ADAAQABIAFQAXABQAEwAQAA8AEAAQABEA
EgAUABYAFwAZABUAEwARAA4AEgAUABYAGAAWABQAEwARAA8ADwAQABAAEwAUABUAFgAU
ABIADgAMAA8AFAAUABcAEgAQAA8ADQAOAA0ADAAMAAsADAAOAA4ACQAGAAMA///+////
AgAFAAEA///9//r/+v/4//j/9f/2//j/+f/7//f/9f/x/+v/8P/x//H/9P/y//H/8f/z
/+//7//y//X/9v/4//z/AAABAAEA/f/6/wAAAwAGAAoABgAGAAgACQAJAAkACQALAAsA
DQAPABIAEQANAAcAAwAIAA0ADQAPAA0ADgAMAAoACAAIAAoADQALAAkADAAQAA0ACAAD
AAAABQALAAsADQANAAsACQAGAAgACAAJAAwADgAQABEAEAAMAAoABwAFAAoADAAPABEA
DwAMAAoACAAJAAkACwAJAAoADQAMAAsABwAEAAIAAAACAAUACQAMAAoABgAEAAEAAQAB
AAAAAAADAAUABgAHAAIA///7//j/+//9/wAAAwD///3//P/6//v/+//7//v//v8AAAEA
AAD9//r/9//0//f/+v/+/wEA/f/7//r/+f/5//n/+f/5//v//f///wEA/v/7//b/8//3
//r//v8BAP///f/6//j/+v/5//n/+f/6//3//v////v/+f/2//P/9v/6//7/AQABAPv/
9P/2//b/9v/2//r//f8AAAMAAAD9//n/9v/6//z/AQADAAEAAgAEAAUABQADAAEAAAAF
AAcABwAIAAQAAAD8//r//P/9/wAABQAFAAcABwAHAAEA/v/9//v//v8AAAMABgABAP7/
+//3//n/+v/7//z/+v/5//n/+f/3//b/9f/z//b/+v/9/wAA/P/5//T/8f/z//b/+P/5
//n/+v/6//r/8v/x//P/+/8EAA8AHwApADAAOQBHAFoAcgCIAJUAnQCaAHwATwAcAOL/
pP9g/xn/4f63/pr+k/6c/qr+wv7i/gP/Kf9Q/3X/kP+k/7H/vP/G/8//1//j//D/+P/9
/wAAAgABAAEAAQADAAUABwAKAA0ADgAOAA8ADQALAAkACAALAA4AEgAVABEADwAOAAwA
EAARABIAFAAVABUAFQAVABMAEQAPAA4AEQAUABgAGwAYABUAEAANABEAEgAUABYAFgAW
ABUAFQASABEAEAAOABIAFAAWABgAFQASABAADQANAA8AEgAUABIAEgASABIAEwASAA8A
DgARABYAFgAZABUAEgAQAA0ADwAPAA8AEAANAAwADAAKAAYABAACAP///v///wIABQD+
//v/+P/0//T/9P/2//X/9P/0//P/8//w/+//7P/n/+z/7f/t//D/6//p/+j/6f/q/+v/
7//z//H/8v/1//j/+v/7//j/9v/+/wEABAAIAAQABAAGAAcACgALAAwADwAOAA8AEAAS
ABMAEQANAAsAEQAVABQAFQARABIAEAAOAA4AEAAUABkAGAAVABcAGgAZABYAEwASABYA
HQAeACEAHwAdABsAGAAbABwAHgAiACMAJAAkACIAHwAeABwAGwAfACIAJgApACYAIgAf
ABwAHQAfACMAIwAjACUAIwAhACAAHgAdABwAHQAfACIAJAAiAB4AHAAZABwAHQAdAB4A
IAAhACEAIQAgAB8AHQAcAB8AIQAkACcAIwAhACAAHgAfACEAIwAlACUAJgAmACQAIQAg
AB8AHgAiACQAJwApACQAIQAfAB0AHwAhACMAJQAlACUAJQAlACIAIQAeAB0AIgAkACcA
KQAnACUAIgAgACIAIwAlACcAJwApACkAKQAoACcAJQAjACcAKgAtAC8ALAArACoAKQAs
AC8AMgA1ADgAOAA5ADkANgA1ADQAMQA3ADgAOQA7ADYANAAyAC8AMQAzADYAOwA/ADsA
MwAsAA==
         </WaveFormData>
      </LeadData>
      <LeadData>
         <LeadByteCountTotal>10000</LeadByteCountTotal>
         <LeadTimeOffset>0</LeadTimeOffset>
         <LeadSampleCountTotal>5000</LeadSampleCountTotal>
         <LeadAmplitudeUnitsPerBit>4.88</LeadAmplitudeUnitsPerBit>
         <LeadAmplitudeUnits>��V</LeadAmplitudeUnits>
         <LeadHighLimit>2147483647</LeadHighLimit>
         <LeadLowLimit>268435456</LeadLowLimit>
         <LeadID>V3</LeadID>
         <LeadOffsetFirstSample>0</LeadOffsetFirstSample>
         <FirstSampleBaseline>0</FirstSampleBaseline>
         <LeadSampleSize>2</LeadSampleSize>
         <LeadOff>FALSE</LeadOff>
         <BaselineSway>FALSE</BaselineSway>
         <ExcessiveACNoise>FALSE</ExcessiveACNoise>
         <MuscleNoise>FALSE</MuscleNoise>
         <LeadDataCRC32>490158233</LeadDataCRC32>
         <WaveFormData>
DAAMAAwADAAKAAoACgAKAAgACAAIAAgACgAKAAoACgAHAAYABQAEAAUABgAHAAgACAAI
AAgACAAHAAYABQAEAAcACAAJAAoACQAIAAcABgAHAAgACQAKAAwADAAMAAwACwAKAAkA
CAALAAwADQAOAAsACgAJAAgACQAKAAsADAALAAoACQAIAAYABgAGAAYACAAIAAgACAAF
AAQAAwACAAQABAAEAAQAAgACAAIAAgAAAAAAAAAAAAEAAgADAAQAAwACAAEAAAACAAIA
AgACAAIAAgACAAIAAAAAAAAAAAABAAIAAwAEAAEAAAD///7///8AAAEAAgAAAAAAAAAA
AP7//v/+//7/AQACAAMABAABAAAA///+////AAABAAIAAgACAAIAAgABAAAA///+////
AAABAAIA///+//3//P/+//7//v/+//7//v/+//7//f/8//v/+v/8//3//v///wAA///+
////AQAEAAYACAAHAAgACQAKAAsACwALAAsADwAPAA8ADQAJAAcABAACAAMAAwADAAMA
AQABAAIAAgAAAP///v/9/wAAAQAEAAUABAACAP///v/+//3//P/8//z//P/8//v/+v/5
//j/9f/4//v//P/9//r/+f/3//b/9//4//n/+v/5//n/+f/3//X/9f/2//r/AAAIABIA
HgAsAD4AVQByAJIAsQDNAOMA5ADbANAAugCPAEMA0P9m/yf/+/7e/t7+7P77/hT/Mf9S
/3P/kP+o/7n/xf/O/9X/2//h/+j/7v/z//f/+v/8//v/+//8//3//v///wAAAwABAAEA
AwADAAEAAgACAAIABQAGAAgACQAGAAYABQAEAAYABwAHAAcABwAIAAgACAAGAAYABgAG
AAcACQAKAAwACQAIAAcABgAHAAgACQAKAAoACgALAAsACgAJAAgABwAIAAoACwAMAAoA
CgAKAAsADQANAA0ADgAMAAsACwALAAkACQAJAAkADQAPABAADwAMAAsACgAJAAsACwAL
AAsACwALAAsACgAJAAgABwAEAAcABwAHAAgABAACAAEA////////AAAAAAEAAQAAAP//
/f/8//v/+v/7//z//f/9//v/+v/6//v//v/+//7//v///wAAAAACAAAAAAACAAIAAwAF
AAYACAAHAAcACAAIAAgACAAIAAgACAAJAAkABwAFAAcABwAGAAcACAAJAAkABgAFAAYA
BQAFAAYABwAIAAYABgAGAAgABgAGAAUABQAGAAcACAAJAAoACQAJAAgACgAKAAkACQAJ
AAkACwANAAwACwALAAoADAAMAA0ADwAPAA8ADgALAAwADgAPAA8ADQAOAA4ADgAMAAwA
CgAKAA0ADgAOAA4ADQAMAAoACQALAAsACQAJAAsACwALAAwACgAJAAYABgAHAAkACgAK
AAgACAAIAAcACQAKAAsADAAKAAoACgAKAAgACAAHAAcABwAIAAoACwAGAAUABQAEAAYA
BgAGAAYABAADAAMAAwABAAEAAQABAAEAAgADAAUAAgABAAAA//8AAAAAAAAAAAAAAAAA
AAAA/v/+//7//P/+////AAAAAP3//P/7//r//P/9//7////+//7//f/8//v/+//6//n/
/v8CAP///v/9//z/+//7//v/+/8AAAEAAgAFAAMABAAEAAQABwAIAAkACgANAA0ADQAN
AA0ADQANAAsACQAJAAgACAAEAAMAAgABAAMAAwAEAAQABAADAAIAAQD/////AQABAAQA
BAADAAQAAQD///3//P/9//7///////7//f/8//n/9//5//n/+f/8//3//f/+//3//P/7
//r//f/9//3/+//9//v/+v/6//z/BAAQAB4AMABCAFcAcgCMAKEAtQDHANIA0QDOALgA
hwA3AM7/cP8z/wX/6v7q/vb+Bf8a/zX/TP9l/4L/mv+t/8H/0v/d/+P/4//m/+r/6//t
//L/+v/9//3//v////7//f/8//3//v///wIAAwADAAQABAAEAAMAAgACAAEAAgAEAAUA
BgAFAAUABAADAAUABgAGAAYABgAGAAYABgAFAAUABAAEAAcACAAJAAoABwAGAAUABAAG
AAYABwAHAAkACQAJAAkABgAGAAUABAAHAAgACQALAAgABwAGAAYACAAHAAcABwAJAAkA
CQAJAAkACQAIAAUACAAJAAoACwAIAAcABgAFAAQABQAGAAYABgAGAAYABAADAAEA///+
/wAAAAABAAEA/f/7//r/+P/4//n/+f/5//f/9v/1//T/8v/y//L/8f/z//T/9v/5//b/
9P/y//D/8v/0//X/+P/6//r//P/8//r/+//7//z/AAABAAMABAADAAIAAQAAAAAAAQAB
AP//AQADAAMAAgD+//7//v/9/wAAAQAEAAUAAQAAAP///v///wAAAQAEAAIAAgABAAEA
AwADAAMAAwAHAAcACAAIAAcABgAEAAMABAAFAAgACwAJAAkACgAKAAkACAAIAAkACwAN
AA4ADQAMAAwACwAJAAsADAAMAAwADAAMAAoACgAIAAgABwAGAAkACgAKAAsACgAJAAYA
BQAFAAUABQAGAAYABQACAAIAAAABAAEAAAABAAIAAwADAAAAAAAAAAAAAAAAAAAAAAAA
AAAA//////v/+v/6//n/+v/7//3//v/8//r/+P/2//f/9//4//n/+f/5//n/+f/3//b/
9f/1//b/9//4//n/9//2//X/9P/2//b/9v/2//T/9P/0//L/8v/z//T/9P/2//b/9v/2
//b/9f/0//P/+P/5//r//f/+/wAAAQACAAEAAgADAAQABwAJAAsADQAMAAsACgAHAAcA
BwAGAAYABQAFAAUABQAEAAMAAwACAAQABQAGAAcABQAFAAcABwAIAAgABwAIAAkABwAF
AAQAAwACAAEA//8BAAMABQAFAAQABQAEAAMABAAFAAUABgAGAAYABgAGAAYABQAEAAEA
CQALAAoACgAKAA4AGAAmADQASABhAH4AnAC3AMsA2wDmAOUA4gDOAKMAXQD0/47/R/8T
//D+6v70/gH/Fv8z/07/Z/+C/57/s//H/9j/5f/v//X/+P/8//3///8EAAgADAANAA8A
EQARABEAEQATABEAEQATABMAFAAWABcAGAAXABYAFgAVABYAGAAZABoAGgAbABsAGwAZ
ABoAGgAaAB0AHgAfACAAHQAdABwAHAAdAB4AHwAgAB4AHgAeAB4AHgAeAB8AHwAgACEA
IgAjACIAIgAhACAAIAAgACAAIQAhACEAIQAiACAAHwAfAB8AIQAhACEAIQAeAB0AGwAX
ABgAGQAaABsAGQAZABkAGQAWABUAFAASABIAEgASABAADwANAAsACgALAAoACgAJAAgA
BwAHAAYABAADAAEA//8AAAAAAAAAAP3//P/7//n/+//6//r/+//8//z//P/8//z//P/7
//z//f/+/wEAAgABAAEAAAAAAAMAAwAEAAQABAAEAAQABAADAAMAAgD//wAAAwAEAAQA
AQAAAP///f/+////AgADAAIAAgACAAIAAQAAAP//AAABAAIAAgADAAIAAQAAAP//AQAB
AAIAAgAEAAQAAwADAAIAAQACAAMABQAFAAYABgACAAAA/////wIAAwADAAEAAQACAAIA
AQAAAAAA///+/wAAAAD+//7//P/8//v/+v/8//z/+//7//3//f/7//v/+v/5//j/+P/7
//v/+f/6//n/+f/4//b/+P/4//j/9//4//j/+P/4//b/9v/2//b/+f/6//r/+//5//j/
+P/3//b/9//5//r//P/8//z//P/6//n/+f/5//z//f/+/////f/8//v/+//8//3//v//
/wAAAAAAAAAA/v/+//7//v///wAAAQAAAP////////7/AAAAAAAAAAABAAEAAQABAP7/
/v/9//z//f///wAAAQD+//z//P/8//z//P/+////AAABAAEA///9//3///8CAAQABgAF
AAYABwAIAAcABwAHAAcACgALAAwACwAFAAMAAAD+//3//f/9//3//P/7//v/+v/6//n/
+P/3//j/+f/8//3/+v/4//X/9P/1//P/8f/w//D/8P/w/+//7f/t/+3/6//s/+//8P/x
/+//7f/q/+j/6v/q/+r/6v/r/+v/6//p/+f/5//o/+r/8P/4/wIADgAcAC4ARQBiAIIA
nwC7ANEA1gDNAMIArACDADsAzP9i/yH/8f7Q/sz+2v7r/gL/H/9A/13/fP+W/6n/tf/A
/8f/zf/R/9j/3v/j/+n/7P/u/+3/7f/u/+//8P/x//L/9f/z//P/9f/1//P/9P/0//T/
9f/2//j/+f/4//j/9//2//j/+f/5//n/+f/6//r/+v/5//j/9//2//n/+//8//7//f/8
//v/+v/8//z//P/8//z//P/9//3/+//7//v/+//8//7///8AAP7//v/+////AQABAAEA
AgAEAAMAAwADAAEAAQABAAEAAwAFAAYABQADAAMAAwADAAQABQAGAAcABQAFAAUABAAC
AAIAAgAAAAMAAwADAAQAAgAAAP///f/9//3//v/+//3//f/8//v/+f/4//f/9v/5//r/
+//7//j/9v/1//X/9//4//n/+v/7//z//P/+//3//P/9//z//f///wAAAgAAAP/////+
/wAAAAAAAAAAAAABAAEA///8//3//P/6//r//P/+/////P/7//z/+//8//z//P/8//z/
/P/8//7//f/8//r/+f/8//3//v////7//f/9//z//f/+//7///8BAAEAAwAFAAIAAQAB
AAAAAgACAAMABQAFAAUABAABAAIABAAFAAUABQAGAAYABgAEAAQAAgACAAUABgAGAAYA
BQAEAAIAAQACAAMAAgADAAMAAwADAAQABAADAAAAAAADAAUABgAGAAUABAADAAEAAQAC
AAMABAACAAIAAgACAAEAAAD+//3//v8AAAMABQACAAEAAQAAAAAAAAAAAAAAAgABAAEA
AQAAAP///v/9//3//v///wEAAAD///7//f/8//z//P/8//7//v/+//7//f/8//v/+P/7
//3///8AAP3//P/7//r//f/9//3//f/9//7//v/+//3//f/8//v//v//////AAD8//z/
/P/8//z//P/+////AAABAAIAAQAAAAEAAwAGAAgACgALAAwADQAOAA0ADQANAA0AEgAT
ABQAEwAOAA0ACwAKAAkACQAJAAkACwALAAwADAAIAAcABgAFAAgACQAMAA0ACgAIAAUA
BAAGAAUABAAEAAQABAAEAAMAAAD///7/+//9/wEAAwAFAAIAAQD///7/AAAAAAAAAAAB
AAEAAQD///v/+//+/wIACAAQABwAJgAyAEgAXQB2AJAAqwDFANcA3gDbAM4ArABxABsA
tP9i/y//Bf/u/vT++v4F/xr/N/9S/2//iv+k/7v/y//U/9n/3//j/+r/8P/z//n//v/+
//7//f/9//3/////////AQABAAEAAwADAAEAAgACAAIABAAEAAUABQAEAAQAAwACAAQA
BQAFAAUABQAGAAYABgAFAAQAAwACAAQABQAFAAYAAwACAAEAAAADAAQABQAGAAQABAAF
AAUABQAFAAUABQAHAAgACAAIAAYABgAGAAcACQAJAAkACgAMAAsACwALAAkACQAJAAkA
CwANAA4ADQAMAAsACgAJAAsACwALAAsACQAJAAkACAAIAAgACAAGAAcABwAHAAgABgAE
AAMAAQAAAP/////+//3//f/8//v/+f/4//f/9v/4//j/+P/3//b/9P/z//P/9v/2//b/
9v/5//r/+v/8//v/+v/7//r/+//9//7/AAAAAP/////+////AAABAAIAAgADAAMAAQD+
/////v/8//z//v8AAAEA///9//3/+//8//z//P/8//z//P/8//7//f/8//r/+f/8//3/
/v////7//f/9//z//v/+//3//f//////AQADAAAA//////7/AAAAAAEAAwACAAEA///7
//3//v/+//3//f/+//7//v/9//z/+f/4//n/+v/6//r/+P/4//f/9//5//n/9//3//b/
9f/0//T/9v/1//L/8v/z//X/9v/2//P/8v/x/+//7v/u/+7/7v/w//D/8P/w/+//7v/s
/+v/6//s/+7/7//s/+v/6//q/+z/7P/s/+z/7P/r/+v/6//o/+f/5v/l/+f/6P/p/+v/
6v/p/+j/5//n/+j/6f/q/+j/6P/o/+j/6P/o/+j/5v/n/+n/6//s/+n/6P/n/+b/5//p
/+z/6v/q/+r/6v/p/+n/6f/p/+z/7f/u//H/8f/y//L/8v/1//b/9//4//r/+//8//3/
/P/7//r/9//2//f/9//4//b/9f/0//P/9f/1//b/9v/2//X/9P/z//H/8f/z//P/9P/0
//P/9P/x/+//7f/s/+z/7P/s/+v/7f/t/+3/6//o/+n/6P/n/+r/6//r/+z/6v/q/+r/
6v/r/+v/6//p/+//7//w//D/9P/8/wgAGAAsAEQAXwB+AJoArwC/AM0AzgDJALgAlABT
AO3/gP80/wH/2f7O/tj+5v75/hb/Mf9K/2f/hP+a/6v/u//I/9P/3f/h/+T/6P/r/+3/
8P/0//b/9//5//v/+f/5//n/+//7//v//f/9//7/AAABAAIAAQAAAAAA//8AAAIAAwAE
AAIAAwADAAMAAwAEAAQABAAFAAYABwAIAAcABwAGAAYABwAIAAkACgAKAAoACgAKAAgA
CAAJAAkACgALAAwADQAMAAwACwAKAA0ADgAPABEADgANAAwADAAMAAsACwALAAwADQAO
AA8ADQANAAwACQALAA0ADwARABAADwAOAA0ACwALAAsACgAMAAwADAAKAAkABwAFAAQA
BAAEAAUABQACAAEAAQAAAP/////+//3//v/+//7//v/9//z/+//5//z//P/9///////+
//3//P/9//7//v8AAAMABAAHAAgABQAFAAQABAAGAAcACQAKAAgACAAIAAgABgAHAAcA
BQAGAAkACgAKAAcABgAFAAMABAAFAAgACQAGAAYABgAGAAQABAAEAAYABwAIAAgACQAI
AAcABgAFAAkACQAKAAoACgAKAAkACQAIAAcACAAJAAsACwAMAAwACgAIAAcABwAKAAsA
CwAJAAcACAAIAAcABQAGAAYABgAIAAgABgAGAAUABAACAAAAAQACAAIAAwABAAEA////
//7//f/8//z//v////7/AAD9//3//P/6//v//P/9//3/+v/6//r/+v/4//j/+P/4//n/
+v/6//v/+f/4//j/9//2//f/+f/6//n/+P/3//b/9P/z//P/8//2//f/+P/5//f/9v/1
//X/9//3//f/9//2//b/9v/2//T/9P/0//T/9f/2//f/9v/1//X/9f/0//b/9v/2//b/
9f/1//X/9f/z//T/9v/4//r/+f/4//f/9v/2//X/9P/z//j/+f/6//3//f/+//7//v/9
//7///8AAAIAAwAEAAUABQAFAAUAAwADAAUABgAIAAYABQAEAAMAAQABAAIAAgAAAP//
/v/9//z/+//8//v//v/+//3//v/8//n/9v/0//b/9v/2//X/9f/1//X/8//y//P/8v/x
//T/9f/1//b/9P/0//T/9P/3//f/9//1//n/+f/2//b/+P/+/woAGgAuAEQAWwB2AJQA
rQDHAN0A4ADZANQAwgCbAFUA4v9y/yv///7a/tj+7P7//hb/Nf9Q/2v/hv+e/7P/w//Q
/9v/4f/l/+j/6v/t//H/9P/6//z//f///wEAAAD///7///8BAAEAAwADAAMABAAEAAQA
AgACAAMAAwAEAAYABwAIAAcABwAGAAUABwAIAAgACAAIAAgACAAIAAYABwAHAAgACQAK
AAsADAALAAoACQAIAAoACgALAAsACwALAAsACwAJAAoACgAKAAsADAANAA8ADgANAAwA
DAANAA0ADgAPAA8ADwAPAA8ADwAPAA4ACwAMAA0ADgAPAA4ADQAMAAsACwALAAsACgAM
AAwADAAKAAkABwAFAAQABgAGAAcABwAFAAMAAgAAAP/////+//3////+//3//P/7//r/
+f/3//r/+v/7//3/+//6//n/+P/7//z//P/+/wAAAAACAAIA//////7//v8AAAEAAwAE
AAEAAAD///7/AAABAAEA/////wEAAQAAAPz//P/8//v//P/9/wAAAQD///7//f/8//z/
/P/8//7//v/+//3//f/9//3//f/9/wAAAQADAAQAAwACAAAA//8BAAEAAwAFAAUABQAG
AAYAAwACAAIAAwAHAAkACgAJAAgACAAHAAUABwAIAAgACAAIAAgABgAGAAQABAADAAIA
BQAGAAYABwAFAAUAAwADAAUABQAFAAYABgAFAAIAAgAAAAEAAQAAAAMABAAFAAUAAwAC
AAEAAAACAAIAAgACAAIAAgABAAEAAAAAAAEAAQAAAAEAAwAEAAMAAgABAAAAAQABAAIA
AwADAAMAAwADAAEAAAD/////AAABAAIAAwABAAAA///+//7//v/+//7/AAAAAAAA/v/9
//3//f/8//3//v///wAAAAD///7//f/9//7/AAAAAAAAAAAAAP7//f/8//v/AAABAAIA
BQAFAAYABgAGAAcACAAJAAoACwALAAsACwALAAsACwAJAAoACwALAAwACwALAAsACwAL
AAsADAAMAAwACwAKAAkABwAFAAUAAwAFAAQAAgACAAAA/f/6//j/+P/4//j/9//5//n/
+f/3//X/9f/z//H/9P/1//X/9v/1//T/8//y//P/8//z//H/8f/z//L/8v/y//j/AgAQ
ACAANgBLAGYAhgCfALUAwwDIAMUAvACkAHUAJQC6/1z/H//z/tj+2v7m/vH+Cv8n/0T/
Xf92/4r/n/+z/8L/zf/X/9v/3P/g/+P/5//q/+7/8P/x//P/9f/z//P/8//1//f/9//5
//n/+//8//z//P/6//r/+//7//3//v/+//7//P/9//3//f/7//z//P/8//7/AAACAAQA
AgABAP///v///wAAAQACAAEAAAD///7/AAAAAAEAAQADAAMAAwADAAAAAAD///7/AQAC
AAMABQADAAMAAwAEAAIAAQABAAEAAgADAAQABQAFAAUABAABAAIAAwAEAAUAAwADAAMA
AwD////////+/wEAAgADAAIA///9//v/+v/6//r/+//7//j/9//3//b/9f/1//T/8//0
//T/9P/0//P/8v/x/+//8P/w//H/8//y//L/8v/y//P/9P/0//b/+P/4//r/+v/4//n/
+f/6//z//f///wAAAAAAAAAAAAAAAAEAAQD//wAAAwAEAAQAAQAAAP///f/+////AgAD
AAAAAAAAAAAAAgACAAIABAAFAAYABgAHAAYABQAEAAMABwAHAAgACAAJAAoACgALAAgA
BwAIAAkACwALAAwADAAJAAgACAAJAAsADQAOAA0ACwAMAAwACwAJAAoACgAKAAsADAAL
AAwACwAKAAgABgAHAAgACAAJAAkACQAHAAcABQAFAAUABgAHAAcABQAGAAUABQAEAAIA
AwAEAAUABQACAAIAAgACAAIAAgACAAIAAwAEAAQABQADAAIAAgABAAAAAQADAAQAAgAC
AAIAAgACAAEAAQABAAIAAwAEAAUAAQAAAP////8AAAEAAgADAAIAAgACAAIAAgACAAIA
AgAGAAYABAADAAIAAQAAAAMAAwADAAMABwAHAAcACQAHAAgACAAIAAwADgAQABIAEAAP
AA4ADQARABEAEQAPABAAEQARABIAEAAPAA4ADQAPABEAFAAWABEADwANAAsACQAJAAsA
CwANAAwACgAKAAYAAwAAAP7///8AAAEAAQD////////9////AQABAAEAAQABAAAAAAAA
AAAAAAAAAAEAAQABAP/////9//r//P8CABAAHgAsAD4AUgBpAIYAogC3AM0A2QDcANcA
yACiAGMABQCY/0b/Ef/r/t7+5v7u/vv+FP8v/0r/Z/+G/6L/t//J/9b/3f/l/+f/6P/u
//P/+f8AAAYABgAFAAUABQAEAAMAAgADAAYABwAKAAsACgAKAAkACAAIAAgACQAJAAkA
CgAKAAoACQAJAAgABwAIAAoACwAMAAsACgAJAAgACgALAAsADAAKAAoACgAKAAkACAAH
AAYABwAIAAoACwAKAAkACAAHAAkACgAKAAoACgAKAAoACwAKAAkACAAIAAkACQAKAAsA
CgAJAAgABwAIAAkACQAHAAkACQAJAAkABgAFAAQAAwAEAAUABgAGAAMAAgABAP7/AAD/
//7//v/9//z//P/7//n/9//2//T/9P/1//X/9f/0//L/8P/u/+7/7v/u/+3/7//u/+7/
7//v/+7/7f/s/+//8P/w//L/8P/w//L/8v/0//X/9f/2//n/+f/6//r/+f/4//f/9v/3
//n/+v/5//j/+f/4//b/9f/2//f/9//5//n/+//7//n/+P/3//b/9//4//n//P/7//r/
+P/3//n/+f/5//n/+//7//z//P/6//r/+f/5//r/+//+/wEA/v/9//3//P/8//z//f//
//7///////3/+//8//z/+//8//7///8AAP///v/7//r//P/8//v/+v/8//z/+//7//r/
+f/2//X/+P/5//r//P/7//n/9f/0//b/9//3//b/+P/4//j/9//0//T/9P/0//X/9v/3
//j/9//2//T/8//0//T/9f/1//X/9f/2//b/9f/0//P/8v/z//P/9P/1//T/8//y//H/
8v/y//L/8//z//P/8//z//D/8P/w//D/8//0//X/9v/z//L/8f/u//D/8f/y//L/9v/0
//L/8P/w//D/8P/w//D/8//z//P/8//0//P/8v/z//X/+P/6//z/+//8//3//v/+//3/
/P/7//7///8AAP///f/9//z//P/+////AAABAAEAAQACAAIA///9//v/+f/7//v//f/9
//z/+v/3//b/9//1//P/8v/w//D/8P/v/+//7//v/+3/7v/x//L/8//w/+//7f/s/+3/
7v/v//D/7//v/+//7f/r/+v/7P/w//j/AAAMABgAKAA8AFcAdACSAK8AywDbANgAzwDC
AKgAeQAnALT/UP8V/+v+zv7S/uD+7/4K/yv/Sv9r/4j/oP+x/7//yv/R/9X/3f/i/+j/
7//x//T/9v/1//X/9v/3//j/+f/6//3/+//7//3//f/9//7//v/+/wAAAAABAAEA//8A
AAAAAAACAAMAAwADAAEAAgACAAIAAgACAAIAAgADAAUABgAIAAcABgAFAAQABQAGAAcA
CAAGAAYABwAHAAcABwAHAAcACAAKAAsADAAJAAgABwAHAAgACQAKAAwADAALAAsACwAL
AAsACwALAA4ADwAPAA0ADAALAAoACQAMAA0ADgAPAA0ADQANAAwADAAMAAwACgALAAsA
CwAMAAoACAAHAAUABwAHAAgACAAFAAUABAADAAEAAAD///7///8AAAEAAQAAAP7//f/9
/wAAAAAAAAAAAQACAAIABAACAAIABAAEAAUABwAIAAoACAAHAAcABgAHAAgACQAKAAgA
CQAJAAcABAAFAAQAAgADAAQABQAFAAMAAQABAP//AQACAAMABAADAAIAAQACAAEAAAD+
//3//v///wAAAQAAAP/////+////AAAAAAEA/////wEAAwACAAEAAQAAAAAAAAABAAMA
AQABAAAA/f/+/wAAAQABAP//AAAAAAAA/v/+//z//P/+//7//f/8//v/+v/4//f/+f/5
//f/9//3//f/9//4//b/9f/y//L/8//1//b/9v/z//L/8f/v//H/8v/z//T/8//y//H/
8P/u/+7/7f/t/+//8P/y//P/7//v//D/8P/w//D/8P/w//D/7//v/+//7f/t/+3/7f/t
/+7/7//x//D/7//u/+3/7f/u/+//8P/u/+7/7v/u/+z/7P/s/+r/6//t/+//8P/s/+z/
6v/s/+z/7P/s/+7/7//w//H/8f/v/+3/7f/x//T/9v/4//b/9v/2//b/9//3//f/9//7
//v/+//5//X/9f/0//T/9v/3//j/+f/5//n/+v/6//j/9//2//X/9f/1//f/9//2//T/
8f/w//D/7//u/+7/7f/s/+v/6f/p/+n/6f/n/+j/6//s/+3/6v/p/+f/5v/n/+j/6f/q
/+n/6f/p/+f/6f/r/+r/7P/u//T//v8GABIAJgA9AFYAdACTAK8AxQDMAMUAvgCsAIkA
TQDu/4T/Of8H/+L+1P7a/uf++v4b/zj/U/9w/47/o/+x/77/yf/P/9X/2v/g/+f/6//s
/+z/7//v//D/8f/0//X/9v/5//j/9//4//f/+f/6//r/+v/8//z//f/9//z//P/7//r/
+//9//7////+//7//f/8//7//v/+//7/AAABAAEAAgABAAAA///+////AAABAAIAAAAA
AAEAAQABAAEAAQABAAMABAAEAAQAAwACAAEAAQACAAMABAAGAAUAAwACAAEAAgADAAQA
BQAGAAcABwAFAAMAAwADAAMABAAFAAYABwAEAAMAAgAAAAIAAgACAAAAAgABAAAAAAD9
//z//P/7//v/+//8//z/+v/5//f/9f/1//T/8//y//T/9P/0//P/8v/w/+//7//x//L/
8//0//T/9P/z//T/9P/0//b/9v/3//n/+v/8//r/+f/5//j/+f/6//v//P/6//v/+//5
//n/+//7//r/+v/6//r/+f/4//f/+P/3//n/+v/7//z/+//6//n/+v/6//r/+f/5//r/
+//8//3//P/7//v/+v/9//7//v////7//f/+/////v/9//3//P/8//z//f/////////+
//v//v8AAAEAAQD+//7//f/8//3//v/9//7//P/8//v/+v/4//j/9//3//j/+f/4//n/
+P/3//b/9v/5//n/9//4//b/9//3//b/9f/0//P/8f/y//T/9v/4//f/9v/1//T/9P/0
//P/8//0//T/9f/1//H/8f/y//L/9P/0//T/9P/z//H/8P/v//D/8f/y//P/8v/y//L/
8//y//H/8P/v//H/8v/z//T/8//y//H/8P/y//L/8v/w//L/8//0//T/9P/0//T/9P/3
//n/+//9//v//P/8//z//v/////////+//////8AAP///v/+//3/AAABAAIABAACAP7/
+P/0/w==
         </WaveFormData>
      </LeadData>
      <LeadData>
         <LeadByteCountTotal>10000</LeadByteCountTotal>
         <LeadTimeOffset>0</LeadTimeOffset>
         <LeadSampleCountTotal>5000</LeadSampleCountTotal>
         <LeadAmplitudeUnitsPerBit>4.88</LeadAmplitudeUnitsPerBit>
         <LeadAmplitudeUnits>��V</LeadAmplitudeUnits>
         <LeadHighLimit>2147483647</LeadHighLimit>
         <LeadLowLimit>268435456</LeadLowLimit>
         <LeadID>V4</LeadID>
         <LeadOffsetFirstSample>0</LeadOffsetFirstSample>
         <FirstSampleBaseline>0</FirstSampleBaseline>
         <LeadSampleSize>2</LeadSampleSize>
         <LeadOff>FALSE</LeadOff>
         <BaselineSway>FALSE</BaselineSway>
         <ExcessiveACNoise>FALSE</ExcessiveACNoise>
         <MuscleNoise>FALSE</MuscleNoise>
         <LeadDataCRC32>1131451514</LeadDataCRC32>
         <WaveFormData>
CgAKAAoACgAJAAgABwAGAAUABAADAAIAAwAEAAUABgADAAIAAQAAAAIAAgACAAIAAAAA
AAAAAAD+//7//v/+////AAABAAIAAQAAAP///v///wAAAQACAAQABAAEAAQAAwACAAEA
AAADAAQABQAGAAMAAgABAAAAAgACAAIAAgACAAIAAgACAAEAAAD///7///8AAAEAAgAA
AP7//P/6//v//P/9//7//f/8//v/+v/6//r/+v/6//v//P/9//7/+//6//n/+P/5//r/
+//8//r/+v/6//r/+P/4//j/+P/5//r/+//8//n/+P/3//b/9//4//n/+v/4//j/+P/4
//b/9v/2//b/+f/6//v//P/5//j/9//2//j/+P/4//j/+P/4//j/+P/2//b/9v/2//f/
+P/5//r/9//2//X/9P/2//b/9v/2//b/9v/2//b/9f/0//P/8v/z//T/9v/3//f/9v/2
//f/+f/7//7////9////AAAAAP//////////AQAEAAUABQAAAP7//P/6//v/+//8//3/
/f/8//v/+v/5//j/9//3//r/+//9//7/+//5//b/9P/2//X/8//0//L/8v/y//H/7//u
/+3/7f/u//D/8v/z//D/7//t/+z/7v/v//D/8f/x//H/8f/v/+v/6v/r/+z/7v/z//f/
/v8HABkALgBIAGcAjQCzANMA4QDtAPYA8wDZAJ0AOgDc/6r/h/9n/1v/XP9i/27/gf+X
/6v/v//N/9f/3P/d/9//4f/i/+b/6//v//L/8//z//H/8f/y//P/9v/2//b/9//2//b/
9v/2//X/9v/2//b/9f/4//r/+//4//f/9//2//j/+f/6//z//P/7//v/+//7//r/+f/5
//r/+//9//7//f/8//v/+//9//z//P/9//3//f/+//7//f/9//z/+//+////AAABAP//
///+//3//v8AAAEAAgABAAEAAQABAAAAAAABAAEABQAHAAgACQAHAAYABgAFAAgACAAI
AAkACwALAAsACwAKAAoACgAJAAoACwAMAA4ACwAKAAkACAAJAAkACgALAAsACwAKAAkA
CQAJAAcABwAIAAkACQAKAAkACAAGAAUABgAGAAYABwAHAAcABwAHAAMAAwADAAIAAwAD
AAQABQADAAIAAQAAAAIAAgACAAIAAgACAAEA///9//3//f/8//7//v///wAA/f/8//r/
+f/6//3//v////7//v/+//7//P/7//v/+v/9//7///8BAP7//f/7//r//f/+//7/////
////AAAAAP3//f/9////AgACAAIAAgABAAAA///8//3///8AAAEAAAADAAEA///9//3/
/f/9/wAAAwAEAAQAAQD///7//v8BAAEAAQABAAAA/////wAAAAD+//3//f8AAAEAAgAD
AP//////////AQACAAQAAgABAAEAAQABAP/////9//3///8AAAEAAgAAAP///v/9////
//8BAP///v/9//z/+v/6//r//P/8//z/+//8//7//P/7//n/9//4//n/+v/6//n/+f/6
//r/+f/4//f/9v/2//f/+P/4//X/9v/1//T/9//3//j/+v/6//r/+f/4//f/9//2//X/
+v/+//v/+v/5//j/9v/2//f/9//5//r//P////////8AAP//AQADAAQABAAFAAUABQAF
AAQABgAGAAUABgAGAAYABgAFAAMAAgABAAQABAAEAAQAAwACAAEAAQABAAEAAgACAAMA
AwACAAIAAAD9//n/+P/7//z//f/9//z/+v/4//f/9f/2//f/9//6//v/+//8//r/+f/4
//f/+v/7//z/+//5//j/9f/y//L/8//7/wYAFwApADwAVABtAIkApwDDANcA5wD2APUA
2wCbADoA4P+s/4n/a/9h/2T/aP90/4X/k/+h/7P/xf/P/9z/5f/r/+v/6v/s/+3/7//w
//P/+f/6//v//f////z/+v/4//f/+//8//3//v///wAAAAAAAP3//v/+//3//v///wEA
AgACAAEAAAAAAAIAAQABAAEAAgACAAIAAwACAAEAAQAAAAMABAAFAAcABAACAAEAAQAD
AAMABAAEAAYABwAHAAcABAADAAIAAQADAAUABgAHAAYABgAFAAQABwAHAAcABwAKAAoA
CwALAAoACwALAAsADQAOABAAEQAPAA4ADQANABAAEQASABMAEwAUABUAFQAUABMAEgAS
ABUAFgAXABgAFAARAA8ADQAQABEAEQARABEAEQAPAA8ADgANAAsACgAOABAAEQATABAA
DAAIAAUABgAHAAgACQAIAAkACgAKAAkABwAGAAUACAAIAAgACAAFAAQAAwACAAIAAgAB
AP//AQABAAEAAAD+//z/+//6//3//v/+/////P/9//z/+//7//z//f/+//3//f/+//7/
/v/+//7///8CAAMAAwAEAAIAAgABAAEAAwADAAQABAADAAMAAwAFAAQABAAEAAQABgAI
AAoACgAHAAcABgAFAAgACwAJAAcABwAHAAcABwAHAAcABQACAAMAAwAEAAYABAADAAIA
AQADAAMABAAGAAQAAgABAAEAAgABAAAA///+////AAABAP7//v////z//P/9//7////9
//3/+//7//v/+v/5//j/+P/5//r/+//5//f/9//z//T/9f/2//b/9P/0//b/9v/z//H/
8f/y//P/9f/2//f/9P/z//L/8P/x//H/8v/y//D/8P/w//D/7f/v//P/8v/0//T/9P/0
//H/8P/w/+//8//0//b/+f/6//v//f/9//v//f/+//7/AgADAAQABQAFAAYABQADAAIA
AgACAAIABAADAAMAAwACAAIAAgACAAQABAAEAAUAAwADAAQABAAFAAUABAAEAAUAAwAA
AAAA///+//3/+//9//7///8BAP7//v/+//3//v//////AAABAAEAAQABAP////////3/
BQAGAAUAAgD+//3/AQAKABcALQBGAF4AfQCdAL0A2QDtAP0ADgERAf8AxQBiAPz/vP+R
/23/X/9g/2L/bP9//5P/o/+z/8P/0//g/+n/8f/3//r//P/9//3//v///wEAAwAFAAgA
CwAKAAoACgALAAoACgAKAAoADQAOAA4ADgAKAAwADQANAA4ADwARABIAEQARABEAEgAS
ABEAEQARABMAFAAVABcAFAATABMAEgAVABYAFwAZABcAFgAWABcAFQAVABYAFgAXABkA
GgAbABoAGQAYABcAGgAbABsAGwAbABwAHAAcABwAGwAaABkAHAAcAB0AHQAcABsAGQAX
ABoAGgAbABsAGgAaABoAGwAaABkAGAAXABgAGgAcAB0AGgAZABgAGAAaABoAGgAaABgA
FwAXABcAFgAVABMAEQAUABUAFAAVABIAEQAPAA4AEAAQAA8ADwAPAA4ADQANAAwACwAK
AAkACAAJAAoACgAHAAUABAADAAQABAAEAAQAAgACAAIAAgABAAAA/v/7//7///8AAAAA
/P/6//n/+P/5//r/+v/7//r/+//6//n/9//2//X/9P/2//f/+f/6//f/9v/1//X/9//3
//b/9v/5//r/+v/7//j/9//3//b/+P/5//r//f/6//j/9v/0//X/9v/3//b/9v/3//f/
9//1//f/9P/x//H/8//1//f/9f/1//P/8P/w/+//7//w//H/8f/x//H/7v/t/+3/7v/x
//D/8P/x//L/8f/w/+//7P/t/+7/7//t/+7/8P/u/+3/7f/t/+3/8P/x//D/8f/x//D/
7//u/+7/7//w//H/8//z//X/8//x//H/8f/w//P/9P/3//j/9v/z//L/8v/z//X/9v/3
//f/9//3//b/8//z//T/9P/3//j/+f/6//j/9//2//T/9v/4//j/+P/4//f/9//4//b/
9v/1//T/9f/3//j/+f/2//T/9P/0//T/9P/1//b/+P/5//j/9v/1//X/9//5//z//f/7
//3//v/+//3//f/9//3/AAACAAIAAQD8//r/+P/2//j/9//3//f/9//2//X/9P/z//L/
8f/x//L/8//1//b/8//x/+7/7P/t/+v/6P/o/+j/6P/o/+f/5f/k/+P/4//l/+b/5//n
/+T/4//h/+D/4//j/+P/4//j/+P/4//h/93/3P/d/9z/3v/j/+f/8P/7/wsAHgA4AFcA
fQChAMEA0wDdAOYA4wDNAJcANgDW/6L/ff9Z/0v/Tv9U/2D/b/+F/5v/r/+//8n/zv/R
/9P/0//U/9j/2//f/+T/5f/n/+b/5f/l/+X/6P/o/+j/6f/q/+r/6v/q/+j/6P/n/+b/
5v/q/+3/7//s/+v/6//q/+3/7f/t/+7/8P/v/+//7//t/+z/6//r/+3/7//y//T/8f/w
/+//7//w//D/8f/z//P/8//0//T/8//z//L/8f/0//X/9v/3//f/9//2//X/9v/4//n/
+v/7//v/+//7//v/+v/6//n//f///wAAAQAAAAAAAQABAAQABAAEAAUABwAHAAcABwAG
AAYABgAFAAgACQAKAAwACQAIAAcABgAHAAcACAAJAAkACQAIAAcABQAFAAMAAwAFAAcA
CAAKAAcABgAEAAMABAAEAAQABQADAAMAAwADAP////////7//////wAAAQAAAP7//P/6
//z//P/8//z//P/8//v/+f/4//f/9v/0//b/9v/3//j/9f/0//L/8f/x//P/8//z//T/
9P/0//T/8v/x//H/8P/x//L/8//1//T/8//x//D/8//0//T/9f/3//f/+P/4//b/9f/0
//X/9//4//n/+v/4//j/+P/2//n/+//8//3//f////z/+f/5//n/+f/5//3///////7/
/P/5//f/9v/6//v//P/9//r/+f/5//r//P/6//n/+f/8//3//v////n/+f/5//n/+//8
//7//P/7//v/+//7//n/+f/3//f/+//8//3//v/8//v/+v/5//v/+//9//v//f/9//3/
/P/6//j/+P/2//j/9//4//r/9//3//b/9f/3//f/9//2//f/9//4//j/9//2//X/9P/2
//f/+P/4//X/9v/1//T/9f/1//b/+P/3//j/+P/4//f/9//2//X/9//4//r/+//1//b/
9v/2//b/9v/3//j/+v/7//r/+v/7//3///8BAAQABQAFAAcACAAIAAcABwAHAAcACQAM
AA0ADQAKAAgABgAEAAUABQAGAAcABgAGAAYABgAHAAYABQAFAAYABwAJAAoABQADAAAA
/v8AAP///f/+/wAAAAAAAP///P/6//j/9//5//z///8BAP7//f/7//r/+//7//v/+//9
//3//f/7//X/9P/z//b/+v///wUACgAZADEARgBYAHEAkwC3ANUA5wD1APoA7wDHAH8A
HADS/6r/if9v/2f/ZP9i/2z/f/+T/6f/uf/J/9f/4P/j/+P/5//q/+z/7//z//b/+f/5
//j/9//3//f/+v/6//r/+//6//r/+v/6//v//P/8//z//P/+///////+//3//f/8////
/////wAAAAD////////9//z/+//7//z//f///wAA/f/8//v/+//+//7///8BAAAA////
//7//v////////8CAAMABAAFAAMAAwACAAEAAgAEAAUABgAHAAcABwAHAAYABgAHAAcA
CgANAA8AEQAPAA4ADgANAA8AEAARABMAEQARABEAEQAPABAAEQARABIAEwAUABYAFQAU
ABMAEgASABEAEQARABMAEwASABEADwAPAA0ADQAPAA8ADgAOAA0ADAAKAAkACwAKAAkA
CQALAAsACwALAAcABwAHAAYABgAFAAUABQADAAIAAQAAAAIAAgACAAIAAgACAAEA///8
//v/+v/4//n/+v/8//7//P/6//f/9f/1//f/9//3//j/+P/4//j/9P/z//P/8v/1//b/
9//5//j/9//1//T/9//4//j/+f/5//n/+v/6//j/9//2//f/+//8//3//v/7//r/+f/2
//j/+f/5//n/+P/7//n/9//z//P/8//z//f/+f/5//j/9f/z//L/8v/1//X/9f/1//P/
8f/w//D/7v/s/+v/6//u/+//8P/x/+z/6//q/+n/6f/q/+z/6v/r/+v/6//r/+n/6f/n
/+f/6v/q/+r/6v/o/+f/5v/l/+f/5//p/+f/5//n/+f/5v/j/+L/4//i/+P/4//l/+j/
5f/l/+T/4//l/+X/5f/k/+X/5f/m/+b/5f/k/+P/4v/i/+P/5P/k/+H/4v/h/+D/4P/j
/+b/5v/m/+b/5v/l/+T/5P/j/+f/6P/q/+3/7f/t/+7/7f/v//H/8v/y//T/9f/2//f/
9v/2//T/8f/z//T/9f/2//X/8//y//H/9P/0//T/9P/1//T/8//z//D/7//v/+7/7//v
/+7/7v/s/+n/5f/k/+b/5v/m/+X/5v/m/+b/5//l/+T/4//h/+T/5f/l/+b/5v/l/+T/
4//l/+X/5f/j/+f/5v/l/+L/4v/l/+///P8RACkAPgBaAH0AnQC7ANEA4wDxAPoA7QC7
AFsA7v+o/3z/V/9F/0P/Rv9O/2D/df+F/5f/qf+3/8P/zP/V/9v/3//g/+L/5f/l/+b/
6f/t/+//7//w//H/8f/w/+//7//y//L/8v/y//T/9v/3//j/9f/2//b/9f/2//f/+f/6
//v/+//7//z/+v/5//n/+f/7//z//f////7//f/9//z//f/+////AQABAAAAAAABAAEA
AQACAAIABAAFAAUABQAEAAMAAgABAAMABQAGAAcABQAGAAYABgAFAAUABQAFAAkACgAM
AA0ACwALAAoACQANAA4AEAARABEAEAAPAA8ADwAPAA8ADwASABQAFgAXABQAEwASABIA
FAAUABQAFAASABEAEQARABMAEwASABEAEwATABEAEQAPAA8ADgAOAA8AEAAQABEAEAAO
AAwACwALAAsACwALAAwADQAOAA4ADAAJAAcABQAIAAgACAAIAAcABgAFAAQAAgACAAEA
//8AAAEAAgACAAAA/v/9//z//f/+//7////+/////v/9//z//P/8//z//P/9////AAD9
//z/+//7//z//f/9//7//f/+//7////+//3//f/8//z//f/+/wEA///+//3//P/9//7/
///+//z//f/9//3//f////z/+f/6//v//P/9//v/+//5//b/+P/3//f/+P/4//f/9v/1
//L/8f/x//L/9P/0//X/9//3//X/8//x//D/8f/y//P/8P/w//H/7v/t/+3/7f/t/+7/
7//u/+//7f/s/+v/6v/s/+3/7v/v/+7/7f/u/+v/6f/p/+n/6P/p/+r/7f/u/+z/6f/o
/+j/6f/r/+z/7f/r/+v/6//q/+n/6f/q/+r/7P/s/+z/7P/q/+n/6P/m/+f/6v/r/+z/
7P/r/+v/7P/n/+r/7P/u//D/7//u/+3/7P/r/+r/6v/p/+3/7v/w//P/8//z//T/8//z
//X/9v/2//j/+f/6//v/+//8//v/+f/6//z//v8AAP3/+//6//n//P/8//z//P/5//j/
9//3//b/9f/1//T/9P/1//X/9v/y/+//6//q/+z/7P/s/+v/6//q/+n/6f/o/+j/6P/n
/+r/6//r/+z/7P/r/+r/6f/q/+v/7P/r/+//7v/p/+b/5P/n/+3/+P8JAB0ANABMAGcA
hwCpAMkA2wDnAPYA+QDlAK8ATADk/6r/h/9l/1f/Xv9o/3T/g/+V/6f/t//F/9H/2v/h
/+f/6f/o/+b/5//p/+r/7f/x//L/8//1//f/9//2//X/9f/2//b/9v/2//f/+P/4//j/
9P/2//f/9//4//n/+//8//z/+//6//r/+//7//z//f/+//7//v////3//f/+//7///8A
AAEAAwACAAAA/////wEAAQACAAIAAgADAAMAAwABAAEAAQABAAMABQAGAAcABgAGAAUA
BAAHAAcABwAHAAgACAAJAAkACQAJAAgABwALAAwADgAPAA0ADAALAAsADQANAA0ADQAP
ABAAEQARABAADwAOAA4ADwAQABEAEgARAA8ADgANAA0ADQAMAAsADQANAAsACwAJAAkA
CAAIAAoACgAJAAkACAAGAAQAAwAFAAUABQAFAAUABQAFAAQAAwABAAAA//8AAAAAAAAA
AP3//P/7//r/+//8//z/+//7//v/+//6//j/9v/1//T/9//4//j/+f/2//f/9v/1//b/
9v/2//b/9f/1//b/9v/0//T/9P/1//f/+f/6//z/+v/6//n/+f/5//n/+v/6//r/+//8
/////f/8//v/+v/8//7/AAAAAP/////+//3/AAADAAEA//////////////7////+//z/
/f/9//7/AAAAAP///v/9//3//f/+/wAAAAD+//3//f/+//3//P/7//v//f///wEA/v/+
/////P/8//3//v/////////9//3//P/8//z//P/8//3//v////7//f/+//v//P/9//7/
/v8AAAAAAgACAAAA/f/8//z//v/////////9//3//f/8//v/+//8//z/+v/6//r/+v/5
//n/+f/4//n//P/9//7//f/7//r/+v/7//z//P/+//7//v/+//v/+v/6//n/+//8//7/
AQAAAAEAAwADAAUABwAIAAgABwAHAAcABwAGAAgACAAHAAkACgALAAwACgAJAAkACQAK
AAoACgAKAAsACgAJAAkABwAFAAQAAgABAAEAAAAAAPz/+f/1//T/9v/2//b/9f/1//T/
8//z//H/8P/v/+3/8P/x//H/8v/x/+//7f/r/+z/7f/u/+3/7//u/+3/6P/m/+f/7f/4
/wkAHQAwAEQAZQCJAKsAwwDRAN8A7ADpAM0AiwAmAMz/nP93/1v/U/9S/1b/Yv91/4f/
l/+l/6//vf/K/9P/2//f/97/3v/h/+P/5P/n/+v/7v/v//H/8//x//D/7//v//D/8P/w
//D/9P/2//f/+P/0//b/9//3//f/9//4//j/+f/5//n/+v/5//f/9v/1//r//P/+/wEA
///9//z/+v/9//7///8BAAAA/v/9//3/+//7//z//P///wEAAgADAAAA///+//3/AQAD
AAQABQADAAQABAAEAAMAAwADAAMABQAGAAgACQAJAAkACAAHAAkACgAMAA0AEAAQABAA
EQAOAA0ADAALAA0AEAATABUAEwARAA8ADgARABIAEwAUABIAEQARABEAEQARABAADwAQ
ABEAEAARABAADwANAAwADgAOAA0ADQANAAwACwALAAkACQAJAAkACgALAAwADAALAAkA
CAAHAAgACAAIAAgACAAIAAgACAAGAAYABQADAAQABQAGAAYAAwACAAIAAgADAAQABAAF
AAIAAwACAAEAAQACAAMABAAEAAUABwAIAAUABAADAAMABAAFAAUABgAIAAoACwANAAoA
CQAJAAgACgALAAwADwANAAwACwAKAA0ADgAPAA4ADgAPAA8ADwAPABEADgALAAwADQAO
AA8ADwAPAA0ACgAKAAkACQAKAAsACwALAAsACgAJAAkACgALAAoACgALAAsACQAHAAUA
AwAFAAcACQAIAAgACQAGAAcABwAHAAcACQAJAAcABwAGAAYABgAGAAcABwAHAAcABwAH
AAkABwAFAAUABQAEAAUABgAJAAoABgADAAIAAgAFAAcACAAJAAcABwAHAAYABQAFAAYA
BgAKAAoACgAHAAYABQAEAAYABgAHAAcACgAKAAsADQALAAsADAALAA0AEQAUABYAFQAT
ABEADwASABQAFAATABUAFgAXABgAFwAVABQAEwAXABgAGQAaABYAFAASABEAEQARABIA
EgAQAA8ADQAMAAgABQABAAAAAQACAAMAAwABAAAA/////wEAAgADAAMAAwADAAIAAgAB
AAEAAQABAAMAAwADAAEA///8//n/9v/4/wEACwAYACkAPQBSAGwAjQCvANEA6wD9AA8B
FgEHAdcAfQAOALz/kP9v/1v/W/9Y/1j/Zv95/4v/n/+z/8f/1//k/+v/7f/t/+7/7v/x
//f//P8BAAUABAADAAMAAwADAAIAAQABAAMABAAFAAYABAAEAAMAAgACAAQABQAFAAUA
BQAGAAYABgAFAAQABAAHAAcACAAJAAcABgAFAAUABwAHAAgACAAGAAYABgAHAAUABAAE
AAUABgAHAAkACgAHAAcABgAFAAYABwAIAAkACgALAAsACwAKAAoACQAIAAoACwAMAA0A
DQAMAAwACwAMAA0ADQANAA4ADgAPAA8ADwAOAA0ADQAOAA8AEAARABAAEAAQAA8AEQAR
ABEAEgAQABAAEAAQAA4ADQANAA0ADwAPAA4ADQALAAsACQAJAAkACQAIAAgACAAIAAcA
BwAGAAQAAgABAAIAAwAEAAUAAgABAAAA/v8AAP///////wEAAAD///7//f/8//v/+v/7
//z//P/7//j/9//2//T/9P/0//X/9v/4//j/9//3//T/9f/0//P/9f/2//f/+P/2//X/
9f/0//b/9v/2//f/+f/5//j/+P/4//j/9//3//j/+f/7//z/+v/5//j/+f/8//z//P/8
//z//P/8//r/+P/5//n/+f/8/////f/7//n/+f/5//n/+f/7//v/+v/6//n/+f/6//j/
9//2//X/9//3//j/+v/5//b/9P/z//P/8//z//P/8f/z//X/9//0//T/9f/y//T/9f/2
//f/9v/1//L/8f/y//L/8v/y//P/8//z//P/8f/x//P/8f/y//P/9P/0//H/8P/x//D/
8P/v//D/8v/y//P/8//z//L/8f/w/+7/7//x//T/9v/z//L/8f/w//H/8f/x//D/9P/y
//D/7v/s/+7/7v/u/+7/7//w//L/8//z//L/8v/z//X/9//6//v/+f/7//z//P/7//v/
+//7//7/AAAAAP///P/8//z//P/+////AQADAAIAAgACAAIA/v/8//r/+f/8//3///8A
AP3/+//4//b/9//1//L/8v/x//D/7//t/+//7v/t/+3/7v/w//L/8//w/+//7f/s/+7/
7//w//H/7//v/+//7f/r/+r/6f/q/+7/9f/5/wIADwAhADgAUgBzAJcAvQDZAOcA8QD6
APMA1wCXAC4A0v+k/4H/X/9X/1r/Xv9u/4P/mf+r/7//z//X/97/4//j/+X/6P/s/+//
8//2//X/9//1//X/9v/3//r/+v/6//v//P/8//z//P/7//z//P/8//v//v8AAAEAAAD/
/////v8AAAEAAgAEAAIAAQABAAEAAgACAAIAAwAEAAUABwAIAAcABgAFAAUABgAGAAcA
CQAHAAcACAAIAAYABwAHAAcACAAJAAoACwAJAAkACAAHAAgACgALAAwADQANAA0ADQAO
AA4ADwAPABEAEwAUABUAEwASABIAEQAVABYAFwAZABkAGQAZABkAFwAYABkAGQAaABsA
HAAeAB0AHAAbABoAGwAbABwAHQAbABsAGgAZABkAGQAXABcAGAAZABkAGgAZABgAFgAV
ABYAFgAWABcAFQAVABUAFQARABEAEQAQABMAEwAUABUAEgAQAA4ADAANAA4ADwAQAA4A
DgANAAsACQAJAAkACAAIAAgACQAKAAcABgAEAAMABAAHAAgACQAHAAYABQAEAAEAAQAC
AAIAAwAEAAUABwAEAAMAAQAAAAIABAAFAAcABgAFAAUABAADAAMAAwAFAAYABgAGAAYA
BQAEAAMAAAABAAMABAAFAAMABQACAP////////////8BAAMAAwACAP///f/8//z//f/9
//3//f/8//v/+//8//z/+v/5//n//f/9//3//f/2//X/9P/z//b/+P/7//r/+P/3//b/
9f/1//X/8//z//X/9v/3//j/9v/1//T/8//0//X/+P/3//f/9//3//b/9P/0//b/9v/2
//X/9v/4//f/9//2//X/9//3//f/9v/z//P/9P/0//T/9P/0//T/9P/1//b/9v/2//T/
9P/0//T/9P/0//X/9v/4//n/9//2//b/9//6//v//f/9//v//f/+//7/AQABAAEAAQAE
AAYABgAFAAIAAgACAAIAAwADAAQABQAGAAYABgAGAAUABAADAAMAAwADAAQABAABAP//
/P/6//r/+f/3//j/9v/2//b/9f/3//b/9f/1//f/+P/5//n/+P/3//X/9P/2//f/+P/5
//j/9//2//P/9//4//n/+P/4//n/+//+/wcAGQAwAEYAYwCFAK0AzQDfAOUA7gD1AOcA
vwBsAAoAxv+h/33/Z/9k/2T/bv+D/5f/p/+5/8v/2f/i/+n/6//t/+7/8P/1//n//v/9
//3//f/9//7///8BAAIAAwAFAAQABAAEAAQABQAGAAYABgAFAAgACgALAAoACQAJAAgA
DAANAA4AEAAPAA0ADAALAA0ADgAPABEAEQARABIAEgAQABAAEAARABMAEgASABMAEQAR
ABIAEgASABMAEwATABUAFQAVABUAFQAVABQAEwAWABgAGQAaABoAGQAYABcAGgAaABsA
GwAeAB8AHwAfAB4AHgAfAB8AIQAiACMAJQAkACMAIgAhACEAIgAjACMAJAAlACYAKAAn
ACYAJQAkACcAJwAoACkAKAAnACUAIwAjACMAIQAhACMAIwAiACIAIQAgAB4AHQAfACAA
IQAjACEAHwAdABsAGQAZABkAGAAbABsAHAAdABoAGAAWABQAFQAWABcAGAAWABYAFQAT
ABUAFQAVABQAEwASABIAEgARABAADgANAA8AEwAVABcAFQAUABMAEgARABEAEgASABQA
FAAUABUAEwATABIAEgAVABYAFgAXABYAFQAVABQAFQAVABUAFwAYABgAGAAYABYAFgAW
ABQAFgAZABsAHQAaABsAFwATABMAFQAXABkAGAAZABgAFgAVABMAEgASABQAFQAWABcA
FQATABIAEgAUABQAFQAXABgAFwAWABUAEQARABEAEQASABQAFwAWABMAEwATABMAFQAV
ABMAEwAWABYAFgAWABMAEwATABMAFQAVABcAFQAUABMAEgAQABIAEgAUABQAFQATABMA
FAASABMAEwATABQAFQAWABYAFAATABMAEgATABQAFQAWABcAFwAXABYAFgAYABgAGAAc
AB0AHwAiACIAIgAhACAAIQAjACQAJQAmACYAJwAnACYAJgAmACUAKAApACoALAAqACUA
HwAdAA==
         </WaveFormData>
      </LeadData>
      <LeadData>
         <LeadByteCountTotal>10000</LeadByteCountTotal>
         <LeadTimeOffset>0</LeadTimeOffset>
         <LeadSampleCountTotal>5000</LeadSampleCountTotal>
         <LeadAmplitudeUnitsPerBit>4.88</LeadAmplitudeUnitsPerBit>
         <LeadAmplitudeUnits>��V</LeadAmplitudeUnits>
         <LeadHighLimit>2147483647</LeadHighLimit>
         <LeadLowLimit>268435456</LeadLowLimit>
         <LeadID>V5</LeadID>
         <LeadOffsetFirstSample>0</LeadOffsetFirstSample>
         <FirstSampleBaseline>0</FirstSampleBaseline>
         <LeadSampleSize>2</LeadSampleSize>
         <LeadOff>FALSE</LeadOff>
         <BaselineSway>FALSE</BaselineSway>
         <ExcessiveACNoise>FALSE</ExcessiveACNoise>
         <MuscleNoise>FALSE</MuscleNoise>
         <LeadDataCRC32>3586508525</LeadDataCRC32>
         <WaveFormData>
CAAIAAgACAAFAAQAAwACAAAAAAAAAAAAAAAAAAAAAAD9//z/+//6//v//P/9//7//f/8
//v/+v/4//j/+P/4//r/+v/6//r/+f/4//f/9v/3//j/+f/6//j/+P/4//j/+P/4//j/
+P/5//r/+//8//v/+v/5//j/+v/6//r/+v/4//j/+P/4//j/+P/4//j/+v/6//r/+v/3
//b/9f/0//X/9v/3//j/9v/2//b/9v/0//T/9P/0//X/9v/3//j/9//2//X/9P/1//b/
9//4//f/9v/1//T/9P/0//T/9P/2//b/9v/2//X/9P/z//L/9f/2//f/+P/3//b/9f/0
//T/9P/0//T/9v/2//b/9v/1//T/8//y//P/9P/1//b/9P/0//T/9P/0//T/9P/0//T/
9P/0//T/8//y//H/8P/x//L/8//0//L/8v/y//L/8P/w//D/8P/y//P/8//0//P/8v/y
//P/9f/3//j/+f/4//j/+f/5//f/+P/4//r//f/9//3//P/7//v/+v/6//v//P/9////
/P/7//v/+v/8//r/+f/5//v/+//7//v/9//3//b/9P/z//H/8P/x/+//7v/u/+3/7f/t
/+3/7P/t/+//8P/x/+7/7//s/+v/7P/t/+3/7v/t/+7/7v/s/+r/6v/p/+n/5//p/+r/
6f/s//j/BQAVACkARgBlAIAAjwCeALEAuwC3AKAAcAA/ACgAFwABAPb/8v/s/+z/8P/3
//7/AwADAAMA///5//X/9P/z//X/9f/1//X/9f/z//H/8P/w//D/8f/y//T/9v/z//L/
8f/w//D/8f/x/+//8P/y//T/9f/z//L/8f/w//H/8//0//P/8//z//P/8//x//L/8v/y
//T/9f/3//j/9//3//b/9f/2//b/9//5//j/+P/4//n/+f/5//n/+f/6//r/+v/6//j/
+f/6//r//P/9//7///////7//v/9//z//P/9//7/AQADAAUABgADAAQABAADAAcABwAI
AAkACQAKAAoADQALAA0ADgAOABEAEgAVABYAEwATABIAEgAUABUAFgAXABUAFQAVABUA
FwAXABcAFwAZABkAGQAYABUAFQAVABMAEwAUABQAEwASABAAEAAPAAsACwAIAAcABgAF
AAUABgAFAAMAAAD///7//f/9//7////+//7//v/9//z/+//5//n/+v/6//v/+v/4//j/
9v/4//f/+P/5//f/9//4//j/9v/2//b/9f/2//f/+P/7//n/+P/2//X/+P/5//r//f/9
//z/+v/5//f/9//3//f/+v/6//v/+//5//j/9v/2//n//f/8//3//f/8//v/+f/5//n/
+v/6//z//f/+/////f/7//j/9f/3//n/+//8//r/+v/6//v/+v/6//r/+f/6//r//P//
/////v/9//z//f/8//3//v/7//r/+f/4//v/+//5//n/+//7//v/+//7//v/+v/5//j/
+f/5//r/+f/3//b/9//2//b/9P/0//X/9v/2//f/9P/z//L/8f/x//L/9P/1//X/9f/1
//X/9P/z//H/8P/z//X/9v/1//L/8v/y//H/8v/0//X/9v/1//P/8f/v/+//7//v/+//
8//0//P/8v/x//D/8v/z//P/9P/2//b/9//5//j/9//1//P/9f/2//j/+f/6//z//f8A
AP////////7//v//////AAD///7//f/9//////8AAAAAAgAAAP//////////////////
///+//z/+f/1//L/8f/0//T/9f/1//P/8//z//L/8P/x//H/8f/z//X/8//z//P/8//y
//L/8//0//T/8v/u/+z/6//r/+3/7//y//X//v8KABMAHQAtAEQAYQB8AI8AogC5AMcA
wQCiAGoAOQAeAAkA9//y//D/6v/o/+j/6f/q/+3/8f/3//v//f/9//z/+f/3//X/8//x
//H/8//z//L/8v/y//H/8P/w//D/9P/2//j/+v/3//f/9v/z//P/9P/1//X/9//4//n/
+v/3//f/9v/z//f/9//3//f/9//4//j/+P/5//n/+v/6//v//f/+/////P/6//n/+f/7
//z//f/////////////////+//3//P/+////AAAAAP//////////AQACAAQABQAGAAYA
BwAIAAcABwAHAAYACQAMAA4ADwAOAA0ADQANABAAEgATABcAFQAXABgAGAAaABoAHAAc
ABwAHQAdAB4AHAAdAB4AHwAiACMAJAAlACIAIQAgAB8AIQAhACEAIAAhACEAIQAfAB0A
HAAaABcAGAAWABYAFQAVABUAEgARAA0ACwAKAAoADAALAAkACQAGAAMAAQAAAAEAAAAA
AAAA///+//3/+//4//j/9//3//n/+v/9//7/+v/3//b/9f/3//n//P/+//3//P/7//n/
+//7//v//f/8//z/+//7//v/+//7//3/AQACAAIAAwACAAEAAAD//wAAAAABAAEAAgAC
AAEAAgAAAAMAAQABAAMABAAFAAUABAADAAMAAgABAAEAAQABAAIAAwADAAMAAgABAAAA
/v///wAAAQADAAIAAAD+//v//f/8//3////+//7//v/+//z/+v/6//r/+//8//3//v/9
//3/+//7//r/+f/4//f/+v/7//v/+//2//X/8//y//P/8//0//f/9v/2//T/9P/0//T/
8//z//P/8//z//P/8P/w//H/8f/z//P/8//z//L/8f/v/+7/7v/v//H/8P/y//L/8v/y
//D/8f/x//L/8//0//b/+f/4//n/+f/5//z//P/9//3///8AAAAAAgAAAP///v/8////
AQACAAQABAAEAAQABQAFAAUABgAGAAcABgAGAAcABwAHAAcABwAGAAcABwAGAAQAAQD/
/////f/8//z/+//9////AQACAP/////+//3//v8BAAAAAQD//////v/+//3//v/+//z/
BAAEAAMA///5//f/+v/9/wQAEgAhAC8AQQBYAHUAjgCfALIAywDbANsAwgCOAFMALgAX
AAEA+P/2//D/7v/w//P/9v/7////AwAHAAsADQAMAAkABwADAAMAAwADAAUABgAGAAcA
CAAGAAYABwAIAAYABgAGAAYACAAJAAkABwAGAAYABgAFAAcACAAJAAoACAAJAAkABwAJ
AAkACQAJAAoADAANAA4ADgANAA0ADAANAA8AEAARAA8ADgAOAA8AEAAQABAAEQAUABUA
FgAXABUAFAATABIAFAAVABYAFgAWABUAFAATABYAFgAXABcAGAAYABkAGgAYABcAFgAU
ABUAGAAaABsAHAAbABsAGwAZABoAGgAdAB0AHwAgACAAIQAgACEAIAAjACUAJgAoACcA
JwAnACcAJQAlACUAJQAmACcAKAApACYAJQAkACIAIgAjACQAIwAhACAAHgAbABgAFgAW
ABUAFQAVABIAEQAOAAsACQAIAAgABwAFAAUAAQD///7//v/9//z//P/8//z//P/8//v/
+f/4//b/9f/2//b/+P/4//X/8//z//P/8f/x//L/8v/z//T/9f/1//L/8f/w//H/9P/0
//P/8//x//H/8f/z//P/8v/w/+//8P/x//L/8//y//D/7//t//D/8P/v//D/7v/x/+//
7//u/+7/7v/t/+//7//w//D/7v/t/+z/6//t/+3/7P/r/+v/6//r/+r/6v/q/+r/6//s
/+z/7P/r/+z/6v/q/+v/7P/s/+z/7P/s/+r/6v/q/+r/6v/q/+r/7P/t/+z/7f/r/+v/
6//r/+7/7//v/+//7//v/+7/7v/u/+3/7f/v//H/8v/x//L/8f/w/+7/7f/u/+//8P/x
//D/8P/x//H/8f/x//H/8f/y//P/8//0//L/8//z//H/8//0//X/9f/0//T/8//y//P/
8//z//P/8//z//P/8//x//D/8v/y//L/8v/y//P/8//0//H/8P/w//H/8//1//b/9//2
//b/9//3//b/9v/1//b/+f/5//n/+P/1//X/9P/0//b/9v/2//f/9v/1//X/9P/0//L/
8f/x//L/8//0//X/8P/v/+3/6v/q/+f/5f/l/+P/4v/i/+H/4//j/+P/4v/i/+P/4//j
/+D/4f/e/93/3//f/97/3v/d/97/3v/c/9z/3v/d/9v/2//b/9r/2//g/+r/9f8DABcA
MgBRAGwAfQCOAJ8AqwCpAJQAZgA1ABwACQDx/+b/5P/i/97/4P/n/+7/8f/1//X/8//v
/+v/5v/l/+X/5f/n/+f/5//l/+T/4v/h/+D/4f/i/+T/5v/k/+T/5P/k/+L/4//j/+H/
4v/k/+b/5//l/+T/4//i/+P/5f/m/+X/5f/l/+X/5f/j/+T/5P/k/+b/5//p/+r/6f/p
/+j/5//o/+j/6f/r/+r/6v/q/+v/6//r/+v/6//t/+7/7//w/+//7//v/+7/8P/x//L/
8//0//T/9f/1//T/9P/1//b/9//5//v//P/7//z//P/7//7///8BAAMAAwAEAAQABwAF
AAcACAAIAAsADAAPABAADwAPAA4ADgAPABEAEwAVABQAEwASABEAEwATABMAEwAUABUA
FgAWABQAEwASAA8ADwAQABAADwAMAAoACgAJAAcABwAEAAMAAgABAAEAAgD///3/+v/5
//r/+f/5//r/9//2//b/9v/0//L/8P/t/+//8P/w//H/7//u/+//7v/w/+//8P/x//D/
7//v/+7/7P/s/+z/6//s/+3/7v/x/+//7v/s/+v/7v/v//D/8//z//L/8P/v/+3/7f/t
/+3/7//w//L/8//x//D/7v/u//H/9f/0//X/9P/0//T/8//z//P/9P/0//X/9f/1//X/
9f/1//T/8//0//X/9v/2//T/9P/0//X/+P/4//j/9//3//b/9//5//f/9v/1//T/9f/0
//X/9v/4//j/+P/4//j/9//0//P/9P/1//b/9//2//f/9//3//b/9//3//j/9//1//T/
9f/2//b/9P/0//X/9v/2//f/9P/z//L/8f/w//D/8f/x//L/8//0//X/9P/z//H/8P/x
//P/9P/z//H/8v/z//P/8//0//T/9P/z//P/8//z//D/7//u/+3/8v/z//T/9v/y//L/
8//0//X/9v/2//f/9//4//X/9P/0//X/+f/7//z//f/+//7///////3//v/+/wAAAgAD
AAQABAADAAMAAgACAAQABAAEAAUABQAFAAYABgAGAAQAAwADAAQABQAGAAcAAgABAP//
/P/+//3//f////7//P/7//n/9//3//f/9v/5//v//P/9//r/+//4//f/+P/5//n/+v/5
//r/+v/4//b/9v/3//f/9f/1//b/9//+/woAFwAhADkAWgB7AJQAowC0AMMAyQC9AJoA
ZAA7ACYADwD9//T/7P/i/+L/5v/v//T/9//5////AQABAP3/+v/3//n/+//7//v/+//3
//f/9v/2//b/9//4//r//P/5//j/9//2//j/+f/5//f/+f/6//v/+//5//j/9//2//f/
+f/6//n/+v/5//j/9//5//r/+v/6//v/+//8//z/+v/5//f/9f/5//r//P///////v/9
//3//f/9//3//f8AAAAAAAAAAAAAAQACAAIAAwADAAMAAwAGAAYABwAHAAYABgAHAAgA
CgANABAAEgAPABAAEAAPABIAEwAVABcAFgAWABUAFwAYABsAHQAeACIAIgAkACQAIgAj
ACMAJAAkACUAJgAnACcAJwAnACcAJwAnACcAJwAlACUAJQAkACMAIwAjACEAIQAiACIA
IQAgAB4AHgAdABgAFwATABEADwANAAwADAALAAkABgAFAAUABQAGAAgABQAEAAQABAAC
AAAA/v/7//v//P/8//3//P/6//r/+P/5//f/9//3//X/9f/2//b/9f/0//P/8f/z//X/
9//7//j/9v/z//H/9P/1//b/+f/5//j/9v/1//X/9f/1//X/9//4//r/+//6//j/9f/0
//b/+f/3//f/9f/0//P/8f/x//H/8v/y//L/8//0//X/8//z//L/8f/y//P/9P/0//H/
8P/v/+//8P/w//D/7//v/+7/7//x/+//7v/t/+z/6//q/+v/7P/s/+z/7P/s/+z/6//o
/+f/6f/p/+n/6f/p/+n/6P/n/+b/5//n/+j/5v/l/+X/5//n/+b/4//i/+T/5v/n/+n/
6P/n/+b/5f/l/+b/6P/p/+j/5//m/+X/5f/l/+T/5P/l/+f/6P/n/+T/5P/k/+P/5f/o
/+j/5v/m/+b/5v/k/+X/5f/m/+f/6P/q/+3/7f/t/+z/6//u/+7/7//v/+//8P/w//L/
8f/x//H/8P/y//X/9//6//f/9v/1//X/9//3//j/+P/4//b/9f/1//P/8//z//P/8//z
//L/8P/s/+n/5//n/+j/6P/p/+n/5//n/+f/5v/l/+X/5P/j/+T/5//m/+f/5v/l/+P/
4v/m/+j/6f/o/+z/6v/n/+P/3//f/+L/6f/2/wYAEwAjADsAWABxAIYAmQCyAMMAxQCv
AHwAQAAZAAIA6//h/97/2v/W/9j/3P/f/+T/5//r/+//8f/x//P/8v/v/+//7//t/+3/
7f/v//H/8P/w//D/7//u/+7/7v/v//D/8f/y//T/9f/1//P/8v/y//L/8f/z//T/9f/2
//b/9//3//X/9//3//f/9//3//j/+P/4//f/9//4//j/+//9//7////+//z/+//7//3/
/v///wEA///////////+//7//v/+/wEAAwAFAAYABgAFAAQAAwAEAAQABQAFAAcACAAK
AAwACwALAAsACgANABAAEgATABIAEQARABEAEgAUABUAGQAZABsAHAAcAB0AHAAdABwA
HwAhACIAJAAiACMAJAAlACUAJQAlACUAJwAnACcAJwAlACUAJQAkACQAJQAmACUAIQAg
AB4AGwAcABoAGgAZABcAFwAUABMAEAANAAsACgALAAsACgALAAgABQADAAIAAwACAAIA
AgADAAIAAQD///3//P/6//n//P/8//7//v/8//n/+P/3//X/9f/2//b/9//4//n/+f/4
//f/9v/3//r/+v/5//n/+P/3//b/9//2//b/9f/1//b/9//4//n/+f/4//j/9//6//r/
+f/6//f/+f/2//X/9v/2//b/9f/1//X/9v/2//T/8//y//H/8v/z//P/8//y//H/8P/u
/+7/7v/u/+//8v/y//L/8f/u/+z/7P/t/+7/7v/u/+7/7P/q/+r/6v/q/+r/6v/q/+v/
6//p/+n/5//n/+f/5//p/+v/7P/t/+n/6f/o/+j/6P/n/+f/6f/q/+r/6P/o/+f/5v/k
/+P/5v/n/+j/6f/m/+b/5//n/+f/5//n/+f/6f/p/+j/6P/n/+f/5v/j/+T/5v/o/+n/
5//o/+j/6P/l/+n/6//r/+z/6f/o/+f/5v/m/+f/5//o/+n/6v/s/+//7//v/+7/7f/w
//D/8f/x//H/8v/y//T/8//z//P/8v/z//X/9v/4//f/9v/1//X/9//3//j/+P/2//T/
8//z//H/8f/x//H/8v/z//P/8v/t/+n/5v/l/+b/5v/n/+f/5//n/+f/5v/k/+X/5f/l
/+f/6f/n/+f/5f/l/+T/5P/o/+r/6//q/+z/6P/l/+H/4f/f/+L/5//u//r/BwATACMA
OgBZAHQAhwCaALEAwQC/AKgAdgA/ACQAEwD///b/9v/y//D/8P/1//j/+f/9////////
//3/+v/3//P/7//t/+//7//x//H/8P/w//D/7v/u/+//8P/w//D/8P/w//D/8f/x/+//
7//w//H/8f/0//T/9P/0//H/8f/w/+3/8v/z//T/9f/z//T/9P/0//X/9f/2//b/+P/5
//n/+f/4//b/9f/1//f/+P/5//v/+f/5//n/+f/6//r/+v/6//z//f/+//7//P/7//r/
+f/9//7/AAABAAAAAAABAAIAAAABAAIAAgADAAYACAAJAAgABwAHAAcACAAKAAsADwAN
AA8AEAAQABEAEAARABAAEQATABQAFgAVABUAFQAVABUAFQAVABUAFQAVABUAFQAVABUA
FQAUABUAFQAVABMADwAOAAwACQAKAAgACAAHAAYABwAFAAUAAQD///7//v8AAP///f/9
//r/9//1//T/9P/0//X/9v/1//T/8//x/+7/7v/t/+3/8P/w//L/8v/v/+3/7f/t/+7/
7//x//L/8P/w//D/7//t/+3/7f/v//H/8v/y//P/8v/x//D/8f/y//L/8f/x//P/8//z
//P/8v/y//P/8//2//b/9f/2//P/9f/y//H/9P/0//T/8//1//X/9v/2//X/9f/1//X/
9//3//b/9f/z//P/8//y//X/9v/3//n/+f/4//f/9f/0//L/8v/z//X/9v/3//j/9v/0
//T/9P/1//b/9//4//f/9//1//X/9f/1//X/9f/2//f/9//3//X/9f/0//T/9//3//j/
+//6//r/+P/4//b/9v/1//X/9//3//f/9//1//T/9P/z//P/8//z//P/8//z//L/8v/0
//X/9f/z//P/9P/1//X/9P/0//P/8v/1//X/9v/0//T/9P/0//T/9f/1//b/+P/4//n/
+//7//v/+v/5//z//P/9//3//f/+//7/AAABAAEAAQAAAAIAAwADAAQAAgACAAIAAwAD
AAMABAAEAAQAAgABAAEAAAD///7//f/8//3//f/8//f/8//w/+//8f/w//D/7//t/+3/
7f/s/+v/6//q/+n/6v/t/+z/7f/q/+n/5//m/+j/6v/r/+r/7P/o/+X/4f/d/93/4P/l
/+7/+v8HABUAKQBEAGEAeACHAJoAswC/ALsAnABiACsADgD5/+f/4P/e/9j/2P/c/9//
4P/h/+H/6f/v/+//7//w/+3/6f/p/+v/7f/t/+3/7f/s/+z/7P/p/+j/6P/o/+n/6v/r
/+z/7v/v/+//7f/r/+z/7f/t/+//8P/x//L/8P/x//H/7//v/+//7//v//D/8v/z//T/
9P/z//P/8v/z//X/9v/3//X/9P/0//X/9P/0//T/9f/2//f/+P/5//f/9v/1//T/9//5
//v//P/7//v/+//7//z//P/9//3/AAAAAAEAAgAAAAEAAgACAAUACAAKAAsADAALAAsA
CwAKAAoACQALAA0AEQAUABYAFwAWABcAFgAXABkAGgAcABwAHQAeAB8AHwAfAB8AHwAf
AB8AHwAfAB4AHQAcABoAGgAbABwAGwAYABgAFwAVABcAFgAXABcAFQAVABIAEQAOAAsA
CQAIAAoACQAHAAcAAwABAAAAAAABAAAAAAAAAAIAAgACAAEA/f/8//r/+f/7//z///8A
AP7/+//6//n/+//7//z//P/9//7///////z/+//6//v///8AAAAAAQABAAEAAQADAAEA
AAD+//3/AAABAAIAAwABAAAAAAD//wMABAAEAAYABQAHAAQAAwAGAAYABgAFAAcABwAI
AAgABAADAAIAAQAEAAUABQAFAAIAAQAAAP7/AQACAAMABQADAAIAAQD//////v///wEA
BAAEAAQABAAAAP7//v/+//7//v/+//7/AAABAAAAAQD//////////wAAAQABAAEAAQAB
AAAAAAACAAEAAQADAAQABAACAAIAAQAAAP7//f8AAAEAAgADAAAAAAABAAEAAwADAAMA
AwAFAAUAAgD///7//f/8//3///8AAAIAAgACAAMABQAGAAcABwAHAAkACgAMAA0ACgAK
AAkACgAMAA0ADgAOABAAEQARABIAEAAQABAAEQASABMAFQAWABUAEgAQAA8ADQANAA0A
DQANAA0ADAAKAAUAAQD+//3//v/+///////9//3//f/8//7//////////f////3//f/9
//3//P/8////AAAAAP7//P/2//P/8f/x//X/+v///wgAGAAjADMASQBmAIMAmACrAMIA
0wDVAMMAlABYAC0AFAD9//H/7P/k/97/3v/g/+X/7P/z//n///8DAAMA///8//v/+f/7
//3///8BAAEAAAD+//3//P/6//r/+//8//7//v/+//7//P/9//3/+//7//z//f/9//7/
/v/+//7//f/9//z/+f/8//3//v////z//P/7//r//P/9////AAD+//////////7//P/7
//v//f/+////AQAAAP///v/9////AAABAAIAAAABAAIAAgACAAEAAAD//wEAAgAEAAUA
BQAEAAQABAAGAAcACAAIAAoADAANAA0ADAALAAsACwAOABAAEQAVABIAEwATABIAFgAW
ABgAGAAWABcAFwAYABgAGQAaABsAHQAdAB0AHQAaABkAGAAXABkAGQAZABgAFwAXABcA
FQATABIAEAANAA0ADAANAA0ACgAJAAUAAwADAAEAAAAAAP7//f/7//v/9//1//T/9P/0
//T/9f/2//L/8P/u/+v/6//s/+z/7f/s/+z/7v/u/+3/6//r/+v/7f/t/+7/7v/r/+r/
6f/n/+r/6//s/+//7//u/+z/6//r/+v/6//t//D/8P/v/+//7v/t/+z/6//t/+7/8P/x
//H/8P/u/+7/7f/v/+z/6//t/+7/7//v/+3/7f/u/+7/7//v/+//7//v/+//7v/t/+v/
6//r/+r/6//s/+3/7//v/+7/7f/r/+z/6v/q/+v/6v/q/+r/6v/q/+j/6P/o/+n/6v/r
/+z/7P/r/+j/5//o/+n/6v/r/+r/6//r/+v/6f/p/+j/6P/p/+n/6v/t/+z/6v/m/+T/
5//o/+j/6f/p/+n/6f/p/+b/5v/n/+f/6P/p/+r/6//o/+f/5f/k/+X/5//o/+f/6//o
/+n/5//m/+b/5v/m/+b/5v/n/+f/6P/o/+j/6f/r/+7/7//v/+//7v/u/+//7//v//D/
8P/y//X/9f/1//T/8v/z//P/9P/1//b/9//5//j/9//3//b/9P/y//H/8f/0//X/9v/3
//T/8//x/+7/7v/r/+n/6f/o/+b/5f/j/+T/5f/m/+b/6P/p/+n/6f/m/+f/5P/j/+b/
5//n/+j/6P/o/+f/5P/i/+L/4f/h/+H/4//i/+P/6v/2/wMAEwAnAEQAYwB6AIkAmgCv
ALkAswCWAGIAMwAeAAsA9f/s/+b/4P/i/+j/7//0//n/+//7//v/9//z//D/8f/x//H/
8//x/+//7f/r/+r/6v/q/+3/7v/w//L/8f/w/+//7v/u/+//7//t/+7/8P/y//P/8//y
//H/8P/x//P/9P/z//T/8//y//H/8//0//T/9P/3//f/+P/4//f/9//2//X/9v/2//f/
+f/5//j/9//3//n/+f/5//n//P/8//z//P/7//v/+//6//3//f/9//3//P/8//3//f8A
AAAAAQACAAQABQAGAAYABAAGAAcABwAKAAsADQAPAA0ADgAOABEAEQATABQAFAAYABgA
GgAaABgAGQAZABoAGwAdAB8AIQAgAB8AHgAdAB8AHwAfAB8AIQAhACEAIAAeAB0AHAAZ
ABkAGgAaABkAFgAUABQAEwARABEADgANAAwACwALAAwACQAHAAQAAwAEAAMAAwAEAAIA
AAD///7//f/8//v/+f/5//r/+v/7//r/+P/4//b/+P/3//j/+f/2//X/9f/0//T/9P/0
//P/9f/1//X/9//2//T/8f/v//D/8f/y//X/9f/0//L/8f/x//H/8f/x//L/8v/z//P/
8v/w/+3/7P/t//H/8P/x//D/8P/w/+//7f/t/+7/7v/t/+3/7f/t/+v/6//q/+n/6f/p
/+n/6P/q/+r/6v/r/+z/7P/s/+v/6v/o/+j/6f/n/+b/5f/k/+T/5P/m/+j/5//m/+X/
5P/n/+f/5f/l/+f/5//n/+f/5v/n/+f/5//n/+f/5v/m/+X/4//i/+P/5P/k/+L/4v/l
/+b/5v/n/+b/5f/k/+P/5P/k/+X/5f/k/+P/4v/h/+L/4//j/+T/5v/n/+f/5f/j/+D/
4P/i/+L/4v/i/+P/5f/m/+j/5f/k/+T/5f/p/+v/7P/t/+v/6v/q/+n/6f/q/+r/7P/u
/+//8P/w/+//7//u/+7/8f/y//P/9f/1//X/9v/2//T/8v/x//H/8f/x//H/8f/u/+3/
6//o/+f/5f/k/+X/5P/i/+H/3//g/+H/4v/i/+T/5f/l/+X/5P/l/+L/4f/j/+P/4v/i
/+H/4v/i/+D/5P/m/+f/5f/h/+H/4P/f/+L/7v/7/wkAGwA2AFMAbgB/AIwAoQCzALkA
qgCAAEkAJAAPAPf/6P/i/97/3P/e/+P/5v/r//H/8//1//P/8f/w/+//7//v//H/8f/v
/+v/6f/o/+j/6P/r/+z/7v/w/+//7v/t/+z/7v/v/+//7f/v//D/8f/x//D/8P/w//D/
8v/z//P/8f/x//H/8f/x//P/9P/0//T/9f/1//b/9v/0//X/9f/1//b/9v/3//n/+f/4
//f/9//3//f/9//3//r/+v/6//r/+v/7//z//P/+////AAABAP7//P/7//n//v8AAAMA
BgAGAAcACAAIAAcACAAIAAcACgALAA0ADwAOAA4ADQAPABAAEwAVABYAFgAWABgAGAAW
ABcAFwAYABoAGwAcAB0AHQAdAB0AHQAfAB8AHwAfAB8AHwAfAB4AHAAbABoAFwAZABoA
GgAZABcAFAATABEAEQARAA4ADQALAAkACAAIAAUAAwAAAP//AAD/////AAD8//r/+f/4
//n/+P/3//X/9f/2//b/9//1//T/9f/0//b/9f/2//f/9P/z//P/8v/z//T/9f/1//P/
8//z//X/9v/2//X/9f/2//f/+P/7//j/9v/z//H/9P/1//b/9//2//b/9//3//f/9v/0
//T/9//7//r/+//6//j/9v/z//X/9//6//z/+v/5//j/9//2//X/8//x//L/8//0//T/
9P/0//T/9f/3//j/+f/5//j/9v/2//f/9v/2//b/9v/1//T/9f/2//T/9P/0//T/9//3
//X/9f/z//P/8//z//L/8//z//P/8v/z//P/9P/y//H/8f/z//b/9v/0//T/9P/0//P/
8//x//H/8f/x//P/9P/2//f/9P/z//L/8f/y//P/8//0//T/9f/1//P/8//0//X/9f/3
//r//P/+//3//f/9//3///////////8BAAEAAQACAAIAAwADAAMABgAGAAcACAAGAAAA
/v/+/w==
         </WaveFormData>
      </LeadData>
      <LeadData>
         <LeadByteCountTotal>10000</LeadByteCountTotal>
         <LeadTimeOffset>0</LeadTimeOffset>
         <LeadSampleCountTotal>5000</LeadSampleCountTotal>
         <LeadAmplitudeUnitsPerBit>4.88</LeadAmplitudeUnitsPerBit>
         <LeadAmplitudeUnits>��V</LeadAmplitudeUnits>
         <LeadHighLimit>2147483647</LeadHighLimit>
         <LeadLowLimit>268435456</LeadLowLimit>
         <LeadID>V6</LeadID>
         <LeadOffsetFirstSample>0</LeadOffsetFirstSample>
         <FirstSampleBaseline>0</FirstSampleBaseline>
         <LeadSampleSize>2</LeadSampleSize>
         <LeadOff>FALSE</LeadOff>
         <BaselineSway>FALSE</BaselineSway>
         <ExcessiveACNoise>FALSE</ExcessiveACNoise>
         <MuscleNoise>FALSE</MuscleNoise>
         <LeadDataCRC32>2783534897</LeadDataCRC32>
         <WaveFormData>
CAAIAAgACAAFAAQAAwACAAEAAAD///7/AAAAAAAAAAD+//z/+v/4//n/+v/7//z/+v/6
//r/+v/4//j/+P/4//r/+v/6//r/9//2//X/9P/3//j/+f/6//j/+P/4//j/9v/2//b/
9v/5//r/+//8//n/+P/3//b/9//4//n/+v/4//j/+P/4//b/9v/2//b/+P/4//j/+P/1
//T/8//y//P/9P/1//b/9P/0//T/9P/0//T/9P/0//b/9v/2//b/9f/0//P/8v/1//b/
9//4//f/9v/1//T/9P/0//T/9P/2//b/9v/2//X/9P/z//L/9f/2//f/+P/3//b/9f/0
//L/8v/y//L/9f/2//f/+P/3//b/9f/0//b/9v/2//b/9P/0//T/9P/0//T/9P/0//b/
9v/2//b/8//y//H/8P/z//T/9f/2//X/9P/z//L/8v/y//L/8v/0//X/9f/2//X/9P/z
//T/9v/4//j/+v/4//j/+P/4//b/9v/3//j/+v/7//z//P/7//r/+//6//3//f/9//3/
+//7//v/+//9//v/+//8//7//v/+//3/+v/5//f/9v/0//L/8v/z//H/8P/w//D/8P/v
/+//7//w//L/8//0//H/8P/v/+7/7//w//H/8v/w//D/8P/v/+3/7//t/+3/6//r/+n/
6P/q//L/+v8FABYALwBJAGAAbAB6AIkAlwCZAI0AbwBRAEQAOAAoAB0AFgARAA0ADgAQ
ABQAFAARAA8ACQACAPz/+f/4//n/+f/6//n/+P/2//P/8//z//P/9f/1//X/9f/0//P/
8v/x//P/8//z//P/9f/1//b/9v/0//P/8v/x//P/9f/3//n/+f/4//f/9v/0//T/9P/1
//j/+P/4//j/+P/3//b/9f/1//b/+P/6//j/+P/5//n/+f/6//r/+v/8//3//f/9//v/
+//8//3//v///wAAAwAAAP///v/9//7//v/+////AgAEAAUABgAHAAYABQAFAAcACAAK
AAsACQAJAAoADAALAAwADQAOABEAFAAWABoAFwAWABUAFQAZABkAGQAbABoAGgAZABYA
GAAZABkAGAAaABsAGwAbABgAFwAWABYAFgAWABYAFQATABIAEgARABAADwAMAAsACgAL
AAkACgAHAAQAAwAAAAIAAQABAAAAAQAAAAAA//////7//f/8//7//v///wAA/v/8//v/
+//+//3//f/+//v/+v/6//r/+f/6//v/+//5//r/+//8//z/+//6//n//P/9//7//f/8
//z//f/9//v/+v/6//v//f/+//7//v/8//z//P/7//3/AAACAAAA///+//3//P/+//3/
/P/8/wAAAQACAAIA/v/8//v/+v/8//3///8AAP7//v/+//7//v/+//7///8AAAAAAQAC
AAAAAAD///7//v///wAAAQD///7//f/8//3//f/9//3////////////9//3//f/9//z/
/P/8//z/+v/5//n/+f/3//f/+P/4//n/+f/6//v/+f/3//X/8//z//T/9v/3//f/9//3
//f/9f/1//T/9P/1//b/9//4//X/9P/0//P/9v/2//b/9v/z//L/8f/w//D/8P/x//H/
8//0//L/8v/y//L/8v/z//P/9P/2//b/9v/4//X/9v/1//b/9//4//n/+v/8//z//f/+
//z//f/+//7//v/+/wAAAAAAAP///v/9//7///8AAAEAAwABAAEAAgABAAAA///9////
///+//7/+v/2//T/8//0//T/9f/2//T/8//z//P/8f/y//L/8v/0//T/9P/0//L/8v/y
//L/9P/0//T/8//v/+v/6//r/+3/7f/v//T/+v8AAAgADQAYACsAQwBYAGgAfACPAJsA
nQCNAGkARwA2ACgAHAAVABAACQADAAAA/P/6//j/+///////AAAAAP3/+v/3//f/9P/v
//D/8v/x//H/8f/x//D/7//u/+3/8f/z//X/9//0//P/8v/x//H/8f/y//L/9P/1//b/
9//1//P/8f/v//L/8v/y//L/9P/0//T/9f/2//b/9v/2//n/+f/5//n/9v/0//P/8v/0
//b/+f/7//r/+v/5//j/9v/3//f/9//4//n/+//9//r/+f/4//n/+v/7//z//f8AAAAA
AAABAAIAAgABAAAAAwAEAAUABwAGAAYABwAHAAoACwANABAAEAAQABAAEAASABQAFQAY
ABQAFAAUABUAFwAXABcAGQAbAB4AIAAgAB4AHQAbABgAGgAbABsAGwAaABkAGAAYABUA
FAATABEAEQAQABAADwAOAA0ACgAJAAUABQACAAIAAQAAAAEAAAD///3//P/6//v/+v/6
//n/+f/4//f/9v/z//L/8v/y//T/9P/1//f/9P/x/+//7v/x//L/9P/2//T/9P/0//P/
8f/y//P/9P/z//P/8//z//P/8//z//H/8//2//r//f/6//j/9//3//b/9v/1//T/9//4
//n/+f/4//r/+//4//v//P/9//7//f/7//n/+P/3//f/9//2//f/+P/6//z/+P/3//f/
9v/3//j/+f/6//j/9v/0//P/9P/0//X/9v/2//b/9f/0//H/8f/x//H/8//0//X/9v/0
//P/8v/x/+//7//v/+//8P/x//L/8//w/+7/7P/q/+v/6//s/+3/6//r/+z/7P/q/+n/
6f/p/+v/6//r/+v/6f/o/+j/5//o/+n/6v/r/+n/6f/o/+j/5v/o/+r/6P/q/+r/6v/q
/+j/6f/p/+r/6//s/+3/8P/u//D/8P/y//T/9P/0//T/9f/2//j/+v/3//f/9//2//f/
+P/7//z//f/9//3//f///////////wAA//8AAAIAAQAAAP///f///////v/+//v/+P/3
//f/9//2//b/9v/5//n/+v/7//j/+P/3//b/+f/6//v//P/7//r/+f/4//j/+P/4//f/
/f/9//3/+f/1//H/8//0//r/BAAQABcAJAA3AE8AZAByAIIAlwCpAK0AoQCDAFsAQgAw
ACAAGQAWAA8ACQAIAAgACAAGAAcACQALAAwADgALAAgABQABAP7////+/wAAAAABAAIA
AwABAAEAAQABAAEAAQABAAEAAQABAAEAAQD/////AAAAAAIAAwAEAAUAAwADAAMAAwAE
AAQABAAEAAUABgAHAAkACAAIAAgACAAKAAsADAANAAoACgALAAwADAAMAA0ADQAOABAA
EQASAA8ADwAOAA0ADgAPABEAEwASABEAEAARABEAEQARABEAFAAUABQAFQAVABQAEgAQ
ABQAFAAUABUAEwAUABYAFwAXABcAGAAaABkAGgAbABwAGwAcABwAHgAfACAAIQAjACQA
IwAiACMAIQAiACIAIAAhACMAJAAkACEAIQAgAB8AHwAfAB8AIAAdABwAGwAZABUAFAAU
ABMAEgARAA4ADQAKAAkABQAEAAMAAgADAAIAAQD///7//P/7//r/+v/5//r/+v/6//r/
+P/2//X/9P/2//b/9//5//j/9f/z//L/8f/w//D/8P/z//T/9f/1//D/8P/w//D/8P/x
//L/8//x//H/8f/v/+7/7v/v/+//8P/w//H/8//y//D/7f/q/+3/7v/v/+//7f/w//L/
8P/u/+7/7v/u//D/7//u/+7/7v/t/+z/6v/r/+r/6v/q/+n/6f/q/+r/6v/q/+r/6v/s
/+z/7P/t/+v/6v/q/+r/6//s/+z/7P/p/+n/6f/p/+r/6v/q/+r/6v/r/+z/7f/r/+v/
6//r/+z/7f/u/+//7v/u/+7/7v/u/+3/7f/t/+7/7//x//L/8f/v/+7/7f/w//H/8v/z
//L/8v/z//P/8//z//P/8//0//X/9f/2//X/9P/z//L/8//0//b/9//3//b/9f/0//L/
8v/y//L/9P/0//X/9f/x//D/8v/y//L/8v/0//X/9f/2//P/8v/x//L/8//2//f/+v/4
//j/+P/4//b/9v/3//j/+P/5//r/+v/3//b/9//2//n/+f/5//n/+P/3//b/9f/1//P/
8//0//b/9v/2//X/8//x/+7/7P/q/+j/6P/p/+j/5v/l/+T/5v/l/+X/5f/l/+b/5v/m
/+P/4v/h/+D/4v/i/+L/4v/i/+L/4v/h/9//4f/h/93/3f/d/9v/3P/e/+T/7P/3/wQA
GwA1AEwAWgBoAHkAhQCJAH8AYwBFADYAKAAWAAsACAAFAP///P8AAAIABAADAAEA/f/4
//L/7f/s/+v/6//q/+n/6v/o/+b/5f/k/+P/5P/l/+b/5//l/+X/5f/l/+X/5f/l/+X/
5//n/+j/6P/o/+f/5v/l/+b/5//o/+n/6P/o/+j/6P/m/+b/5v/n/+n/6v/r/+z/7P/r
/+r/6f/p/+r/7P/u/+z/7P/t/+3/7f/u/+7/7v/w//H/8f/x//D/7//v/+//8P/x//L/
9f/1//X/9f/1//T/9P/0//X/+P/6//v//P/8//z//P/9//7/AAADAAUABQAFAAYACAAH
AAgACQAKAAwADgAPABIADgAOAA4ADwASABMAFAAXABYAFgAVABIAFAAVABUAFAAVABcA
GAAZABcAFQATABIAEgASABIAEQANAAwADAALAAoACQAGAAUABAAFAAMABAAAAP7//v/8
//7//f/9//z/+f/4//j/9//2//T/8v/w//L/8v/z//T/8//y//L/8//0//P/8//0//H/
8P/w//D/8P/w//D/7//v//D/8f/y//H/8f/x//H/8//z//P/8f/y//L/8//z//H/8P/w
//H/8//0//T/9P/y//L/8v/x//L/9v/5//j/9v/2//b/9v/2//X/9P/0//f/9//3//b/
9//2//b/9v/2//f/+f/6//n/+P/3//b/9//4//n/+//9//z//P/8//n/+P/2//T/9v/3
//j/+f/6//r/+v/6//j/9//2//X/9v/3//j/+f/3//f/9//3//f/+P/5//r/+f/3//b/
9f/3//f/+P/4//r/+f/5//n/9//1//P/8f/w//D/8f/x//L/8//0//X/8//z//L/8v/z
//T/9f/2//X/9P/0//P/9f/2//f/+P/3//b/9f/0//L/8P/v/+3/8P/z//T/9f/x//L/
8//0//X/9v/2//f/9//4//f/9v/1//b/+f/8//3/AAD+//7//v/+//z//P/9//7///8B
AAMABAACAAIABAAEAAcABwAHAAcABwAHAAcABwAFAAMAAwAEAAYABgAGAAUAAwABAP7/
/P/7//r/+//9//v/+v/6//r/+f/3//b/9f/4//r/+//8//n/+P/3//b/9//4//n/+v/4
//j/+P/3//f/9//3//f/9f/z//P/8v/2/wAACAAPACIAPQBZAG4AfACIAJcAnQCbAIkA
ZwBNAEAALgAgABcADAABAP//AAACAAQAAgABAAUABwAEAAAA+//6//n/+//6//v/+v/2
//P/8//z//P/9P/1//b/9//2//X/9P/z//H/8f/x//H/8//z//T/9P/0//P/8v/x//L/
8//0//X/9P/0//T/9P/y//L/8v/z//T/9P/0//T/9P/z//L/8f/0//b/+f/8//n/+P/4
//f/9//4//j/+P/6//v/+//7//n/+f/6//v//f/9//3//////////////wAAAAAAAAEA
BgAIAAkACgALAAoACQAJAAsADAAOAA8ADQANAA4AEAASABQAFgAYABoAHAAdACAAHQAc
ABsAGwAfAB8AHwAhAB8AIAAgAB4AIAAhACEAIAAeAB8AHwAfAB4AHQAcABwAHAAcABwA
GwAXABYAFgAVABEADwALAAkACQAJAAYABgADAAAA///8//////8AAAAA///+//7//f/6
//j/9v/0//X/9P/0//T/8f/w//D/8f/z//H/8P/w//H/8P/w//D/7v/u/+7/7f/s/+7/
8P/y//D/7//u/+3/7v/v//D/7//s/+z/7f/t/+//7v/u/+//8v/y//H/8P/v/+7/7f/r
/+v/7v/w/+7/7f/s/+v/6v/q/+n/6P/o/+v/6//r/+r/6v/q/+v/7P/t/+3/7v/u/+v/
6v/p/+j/6P/o/+j/6f/p/+j/6P/o/+f/5v/k/+L/4v/j/+T/5f/k/+T/5P/k/+L/4f/g
/9//4f/h/+H/4f/f/9//3//f/+D/4P/g/+D/3v/d/93/3f/b/9v/3P/c/97/3//h/+P/
4P/f/97/3f/d/97/4P/h/+D/3//e/93/3//f/97/3v/g/+D/4P/g/9//3v/e/93/3P/g
/+L/4P/g/+D/4P/e/9//3//g/+H/4v/j/+b/5f/m/+X/5v/o/+j/6P/o/+j/6P/p/+r/
6v/r/+z/7P/v//D/8//0//P/8f/v/+3/7v/v//D/8f/z//H/8f/y//H/8P/v/+3/7f/t
/+z/7P/o/+T/4v/h/+L/4v/j/+T/4v/h/+H/4f/g/+D/3//e/+H/4v/j/+T/4f/g/9//
3v/h/+L/4//j/+f/5f/h/93/2f/X/9n/4P/q//b//P8HABoAMwBJAFoAbACAAJEAlwCN
AG0ARQArABwADgAGAAEA+P/z//P/8v/w//D/8v/z//P/8//y//L/8f/u/+v/6//q/+n/
6P/q/+v/6//r/+v/6f/p/+n/6f/q/+v/7P/t/+//7//v/+//7v/t/+3/7P/u/+//8P/x
//H/8f/x//H/8P/w//D/8P/y//L/8v/z//L/8v/y//L/9v/3//j/+f/3//b/9v/2//f/
+P/6//v/+f/6//r/+v/4//n/+f/5//z//f///wEA/v/9//z//f/+////AAABAAQABAAE
AAUABgAGAAUABAAJAAoACwANAAwADAANAA0ADwAPABAAEgAVABYAFwAYABcAGAAYABoA
GQAaABsAHQAdAB0AHQAfACEAIgAiACAAIgAjACMAIgAgACEAIQAhACEAIQAhACIAHgAc
ABoAFwAWABYAFwAXABYAFQASABEADgANAAkACAAJAAgACQAIAAcABQAEAAIAAwACAAIA
AQD///7//f/8//v/+v/6//r//P/8//3////8//n/9//2//f/9v/2//b/9//4//n/+f/2
//b/9v/2//j/+f/6//v/+P/3//b/8//0//T/9f/1//f/9v/2//f/9//2//T/8v/0//b/
+P/5//f/+P/4//T/9v/2//b/9v/2//X/9P/0//T/8//y//D/8v/y//P/9P/y//H/8f/w
//D/8P/w//D/8P/w//D/8f/v/+7/7v/u//D/8P/v/+7/6//r/+v/6//s/+z/7P/s/+v/
6//r/+v/6//r/+v/6//t/+3/7f/t/+v/6v/p/+j/6v/p/+n/6f/r/+v/7P/s/+v/6f/o
/+f/6P/p/+r/6//p/+j/6P/n/+n/6f/p/+n/6f/p/+j/6P/m/+b/5v/m/+f/6P/q/+v/
6//q/+n/6P/o/+r/7P/s/+7/6//q/+n/6P/o/+n/6f/q/+v/7P/t//D/7v/w//D/8v/y
//L/8v/y//L/8v/z//T/8v/z//T/9P/1//b/+f/6//j/9//2//X/9v/3//j/+f/3//X/
9f/2//b/9v/2//X/9f/1//T/9P/w/+z/6v/p/+v/6v/q/+r/6v/p/+n/6f/n/+j/6P/o
/+n/6v/r/+z/6//q/+n/6P/r/+z/7f/t/+//7f/p/+f/5f/l/+X/6P/s//b//v8HABAA
IwA9AFYAZgB2AI0AmwCfAJMAdQBRAEAANgAoAB8AHAAXABEADgAOAA4ADAANAA0ADQAK
AAYAAQD+//n/9f/0//X/9P/0//X/9f/1//X/9P/z//L/8f/z//P/8//z//P/8//z//P/
8//z//T/9P/3//f/9//3//b/9f/0//P/9f/2//f/+P/2//b/9v/3//j/+P/4//j/+v/7
//z//f/7//r/+v/6//z//P/9//3/+//8//z//P/8//3//f/9//////8AAAEA/v/9//z/
/f8AAAEAAgADAAIAAgACAAMAAwAEAAQABAAIAAgACAAJAAcACAAKAAsADQANAA4AEAAP
ABAAEQASABEAEgASABQAFQAWABcAGQAYABcAFgAXABcAGAAYABYAGAAZABkAGAAWABcA
FwAXABcAFwAXABgAFAASABAADQANAAwADAALAAwACwAIAAcABQAFAAIAAgACAAAAAAD+
//3/+//6//j/+P/4//n/+f/3//b/9f/0//H/8P/w//D/8v/y//P/9f/z//H/8P/w//L/
8v/z//T/8v/y//L/8f/w//D/8P/w//T/9f/2//f/9v/1//T/8f/z//T/9v/3//f/9v/2
//f/9v/2//X/9P/3//j/+f/5//X/9v/2//L/8//0//X/9v/4//f/9v/2//f/9//3//b/
9v/2//f/+P/1//X/9v/2//n/+v/7//z/+//6//n/+f/3//b/9v/2//f/+P/4//j/9//3
//f/9//4//j/+P/4//n/+f/5//n/+f/5//n/+f/5//n/+f/5//b/9v/2//b/+f/5//r/
+//5//n/+v/6//j/9//3//f/+f/5//n/+f/2//b/9//3//X/9f/1//X/9f/1//T/9P/2
//b/9v/2//b/9v/3//f/9f/0//P/8v/2//j/+P/2//b/9v/2//b/9//3//j/+v/6//r/
/P/5//r/+f/6//z//P/8//z//v/+////AAAAAAEAAgACAAAAAAACAAIAAwADAAMAAwAD
AAMAAwADAAMAAQABAAIAAQAAAP///f/9//3//P/8//b/8v/w/+//8f/w//D/8P/u/+3/
7f/t/+z/7P/r/+r/6//s/+3/7v/s/+r/6P/m/+n/6v/r/+v/6f/n/+X/4f/f/93/3//i
/+b/8P/6/wMAEgApAEEAUgBiAHIAhwCVAJkAhwBjAD0AKAAaAAwABQAAAPn/9f/0//T/
8v/s/+3/8f/1//T/9P/z/+7/6f/p/+r/6//s/+z/6//r/+v/6//o/+f/5v/l/+b/5//o
/+n/6//r/+v/6//q/+n/6f/o/+z/7f/u/+//7f/t/+3/7f/u/+7/7v/u//D/8P/w//H/
8f/w/+//7v/w//H/8v/z//D/8P/x//L/8P/w//H/8f/z//T/9P/0//L/8//z//P/9P/1
//f/+f/4//f/9v/3//n/+f/5//n//P/8//z//f/+//7//f/8/wEAAgADAAUABAAEAAUA
BQADAAMABAAGAAoADAAOABAADwAQABAAEgARABIAEwAVABcAFwAXABkAGQAaABoAGAAY
ABkAGQAYABYAFwAXABcAFwAXABcAGAAWABQAEgAPABAAEAARABEADgANAAoACQAFAAUA
AgACAAIAAAAAAP7//P/7//v/+v/7//r/+v/5//r/+v/6//r/9v/0//P/8v/1//b/+P/7
//j/9f/z//L/9P/0//X/9v/3//j/+f/5//X/9P/z//L/9f/3//n/+//6//n/+P/1//T/
9P/1//X/9v/2//f/+f/4//j/9//2//j/+v/8//3//P/+/////P/8//z//P/8//7//f/8
//z/+v/5//j/9v/3//j/+v/8//j/9//3//b/9//4//n/+v/5//j/9//3//n/+P/4//j/
+f/6//r/+v/4//f/9v/1//b/9v/2//b/9v/3//j/+f/4//f/9v/1//f/9//3//f/9v/2
//b/9v/4//f/9//3//n/+f/6//r/9//1//T/8//1//f/+f/7//n/+P/4//f/+f/5//n/
+f/7//v/+P/1//T/8//y//P/9f/2//j/+P/4//j/+v/8//7//v8AAAIAAgACAAIA///+
//7//v///wEAAwAEAAYABgAIAAgABwAHAAcABwAJAAkACQAJAAcABQAFAAYABAAEAAQA
AwACAAEA///+//n/9v/1//X/9//2//b/9v/2//X/9f/1//X/9v/2//b/9v/2//b/9v/0
//T/9P/0//X/9v/3//f/8//v/+v/6f/r/+//7//y//r/BAAMABUAJgA/AFcAaAB4AIwA
nQCjAJsAfwBXADsAKgAcABIADQAEAPv/9f/y//T/+P/6//3///8BAAIA/P/3//b/9f/1
//b/+f/6//r/+P/3//b/9f/1//X/9f/1//f/9//3//f/9v/1//T/8//z//P/9P/0//X/
9f/1//X/8//z//P/8//1//b/9//4//f/9v/1//X/9//4//n/+v/6//n/+P/3//X/9P/0
//T/9f/2//j/+f/4//j/9//2//f/+f/6//v/+v/5//n/+f/3//f/9//5//r/+//8//3/
/f/8//v/+////wAAAAAAAAIAAgACAAMAAgACAAMAAwAGAAcACQAMAAoACgAKAAoADAAO
AA8AEgAQABAAEAARABEAEQARABMAFQAWABYAFAATABMAEgAQABAAEQARABEAEgARABAA
EAAOAAwACgAHAAcABgAGAAUAAwABAP3/+//6//v/+f/6//b/9P/0//L/8P/v/+//7v/u
/+7/7//v/+7/7P/q/+j/6P/o/+n/6v/o/+j/6f/r/+n/5//m/+b/5v/m/+f/6P/m/+b/
5v/l/+X/5v/n/+j/6f/p/+n/6f/n/+f/5//l/+f/6P/q/+v/6P/m/+X/5f/o/+r/6//s
/+r/6v/q/+n/6P/q/+v/6P/p/+r/6//s/+r/6f/o/+j/6v/r/+z/7P/r/+r/6v/q/+j/
5//n/+b/5//o/+n/6v/p/+j/5//n/+n/6P/o/+j/6P/o/+f/5v/l/+X/5f/l/+f/6P/p
/+r/6P/n/+b/5f/n/+f/5//n/+f/5//n/+f/5v/m/+b/5v/n/+f/6P/p/+b/5f/l/+T/
5f/l/+b/5//l/+X/5f/l/+T/5P/l/+X/5v/n/+j/6f/m/+X/4//i/+P/5P/l/+b/6P/m
/+X/5f/k/+b/5v/m/+b/5v/n/+f/6P/m/+b/5v/o/+n/7P/t//D/7v/u/+7/7v/s/+z/
7f/u//D/8f/y//L/8P/w//L/8v/0//X/9v/3//X/9f/1//X/9P/x//D/8P/x//L/8//z
//D/7//t/+z/6//o/+f/5//m/+T/4//i/+X/5f/m/+f/5//o/+j/6P/l/+T/4//i/+X/
5v/n/+j/5//m/+X/4//h/+P/4//h/+H/4f/f/97/4v/q//T///8QACUAPwBUAGIAcgCD
AI8AjwCBAGEAQwA2ACoAGgAPAAgAAQD//wIABgAGAAYABQADAP///P/2//P/9P/z//P/
8v/x/+7/7P/p/+n/6f/p/+z/7f/u/+//7v/t/+z/6//t/+3/7f/t/+3/7f/u/+7/7f/t
/+3/7f/u/+//8P/x//H/8P/v/+7/8P/w//D/8f/0//T/9P/0//T/8//y//H/8//0//b/
+P/3//b/9v/1//X/9v/2//b/+P/5//n/+f/4//f/9//3//j/+f/6//3/+//7//v/+//8
//z//P/9/wEAAgACAAIAAgACAAIAAwAEAAYACQALAAkACQAKAAwADwAQABEAEgASABQA
FQAYABYAFgAWABcAGgAbABwAHwAeAB4AHQAaABoAGwAbABoAHAAdAB0AHQAbABkAFwAW
ABYAFgAWABUAEQAQABAADwAOAA0ACgAJAAgACQAHAAgABQACAAEA/v8BAAEAAgACAAAA
/v/9//v/+//6//n/+P/4//j/+f/6//j/9v/1//X/+P/3//f/+P/2//T/8//y//H/8v/z
//P/8v/y//L/8v/y//H/8P/v//H/8f/x/+//7v/u/+//7//v/+7/7v/v//D/8P/v/+7/
7P/s/+z/6//r/+7/8P/u/+z/7P/s/+z/7P/r/+r/6v/t/+3/7f/s/+n/6P/o/+j/5//n
/+j/6P/o/+j/6P/o/+j/6P/o/+n/5//m/+b/5v/k/+T/4//i/+T/5f/m/+f/5f/k/+P/
4v/h/+H/4f/h/+P/4//j/+P/4//j/+P/4//k/+T/5P/k/+P/4f/g/9//3//f/+D/4P/h
/+H/4v/j/+H/4f/h/+H/4v/i/+P/4//g/9//3v/d/97/3//f/+D/4v/i/+L/4v/e/9z/
3P/e/97/3v/e/9//4f/i/+T/4f/g/9//4P/j/+b/5//q/+f/5v/l/+T/4v/i/+P/5P/l
/+f/6f/q/+n/6P/p/+j/7P/t/+7/7//t/+3/7f/t/+v/6f/p/+r/6v/q/+r/6f/m/+X/
4//i/+D/3v/e/9//3v/c/9v/2v/c/9v/2//b/9v/3P/c/9z/3P/c/9z/3P/c/9z/3P/c
/9r/2v/a/9n/3f/f/9//3f/Z/9n/1//W/9b/3v/q//H//v8VAC0ARABSAF4AbwCBAIsA
hQBvAEsAMgAiABIABQD+//f/8//y//L/8v/y//P/9f/z//D/6v/p/+r/6f/n/+j/6f/m
/+L/3//f/9//3//i/+P/5P/l/+T/4//i/+H/4//j/+P/4//j/+P/5P/k/+X/5f/l/+X/
5//n/+f/5//m/+b/5v/m/+j/6P/o/+n/6P/o/+j/6P/n/+f/5//n/+f/6P/q/+z/6//q
/+r/6f/r/+z/7P/s/+z/7f/t/+3/6//r/+z/7f/u/+//8P/z//H/7//t/+v/7v/w//L/
9f/1//b/9v/2//b/9v/2//f/+P/6//3////+//3//f/+/wEAAgADAAQABAAGAAcACgAG
AAYABgAHAAsACwALAA0ADQAOAA4ADAAOAA8ADwAOAA4ADwAPAA8ACwAJAAcABgAIAAgA
CAAHAAQAAgABAP//AAD///z/+//5//n/9v/2//P/8P/v/+z/7f/t/+7/7v/q/+j/5//l
/+f/5v/l/+T/5P/k/+X/5v/j/+L/4v/j/+T/4//j/+T/4v/g/9//3v/h/+L/4//j/+D/
4P/g/+D/4v/j/+T/5f/l/+X/5f/j/9//3v/e/93/3v/e/9//4f/i/+L/4f/g/+L/4v/i
/+H/4//m/+j/5v/k/+L/4P/e/+L/4//k/+b/5P/j/+L/4P/e/9z/2//a/9v/3f/g/+L/
4f/g/9//3v/h/+L/4//l/+T/4v/h/+D/4P/g/9//3v/f/9//3//f/93/3P/b/9r/3P/d
/97/3//c/9v/2v/Z/9r/2//c/93/3P/c/9z/3P/a/9n/2f/Z/9v/2//c/9z/3P/b/9v/
2//Z/9n/2f/Z/9n/2v/c/93/2v/Z/9j/1//a/9v/2//c/9v/2v/Z/9j/2v/a/9v/2//f
/+D/4f/i/+L/4v/i/+L/4v/i/+P/4//l/+f/5//n/+X/5v/m/+b/6f/p/+r/6v/o/+P/
4f/h/w==
         </WaveFormData>
      </LeadData>
   </Waveform>
</RestingECG>
