# Supplementary material for: Detection of Left Atrial Enlargement Using a Convolutional Neural Network-Enabled Electrocardiogram
Source: Front Cardiovasc Med. 2020 Dec 17;7:609976. doi: 10.3389/fcvm.2020.609976 (PMC7773668; doi:10.3389/fcvm.2020.609976)
Supplement: Supplementary file 4 [file Data_Sheet_4.ZIP › normal3/1802031620_1021_0000001G.XML]

<?xml version="1.0" encoding="Windows-1252"?>
<!DOCTYPE RestingECG SYSTEM "restecg.dtd">
<RestingECG>
   <PatientDemographics>
      <PatientID>1802031620</PatientID>
      <PatientAge>67</PatientAge>
      <AgeUnits>Years</AgeUnits>
      <Gender>Male</Gender>
      <PatientLastName>huanghongguan</PatientLastName>
   </PatientDemographics>
   <TestDemographics>
      <DataType>Resting</DataType>
      <Site>1</Site>
      <AcquisitionDevice>MAC55</AcquisitionDevice>
      <Status>Unconfirmed</Status>
      <Priority>Normal</Priority>
      <AcquisitionTime>10:10:14</AcquisitionTime>
      <AcquisitionDate>07-28-2016</AcquisitionDate>
      <CartNumber>1</CartNumber>
      <AcquisitionSoftwareVersion>009C</AcquisitionSoftwareVersion>
      <XMLSourceVersion>MAC5000 v1.0</XMLSourceVersion>
   </TestDemographics>
   <RestingECGMeasurements>
      <VentricularRate>58</VentricularRate>
      <AtrialRate>58</AtrialRate>
      <PRInterval>168</PRInterval>
      <QRSDuration>92</QRSDuration>
      <QTInterval>400</QTInterval>
      <QTCorrected>392</QTCorrected>
      <PAxis>81</PAxis>
      <RAxis>76</RAxis>
      <TAxis>49</TAxis>
      <QRSCount>10</QRSCount>
      <QOnset>220</QOnset>
      <QOffset>266</QOffset>
      <POnset>136</POnset>
      <POffset>193</POffset>
      <TOffset>420</TOffset>
      <ECGSampleBase>500</ECGSampleBase>
      <ECGSampleExponent>0</ECGSampleExponent>
   </RestingECGMeasurements>
   <Diagnosis>
      <Modality>Resting</Modality>
         <StatementCount>2</StatementCount>
         <LabelText>12SL ��ϳ���</LabelText>
      <DiagnosisStatement>
         <StmtFlag>ENDSLINE</StmtFlag>
         <StmtText>����Ķ�����</StmtText>
      </DiagnosisStatement>
      <DiagnosisStatement>
         <StmtFlag>ENDSLINE</StmtFlag>
         <StmtText>�ٽ� ECG</StmtText>
      </DiagnosisStatement>
   </Diagnosis>
   <Waveform>
      <WaveformType>Rhythm</WaveformType>
      <WaveformStartTime>0</WaveformStartTime>
      <NumberofLeads>8</NumberofLeads>
      <SampleType>CONTINUOUS_SAMPLES</SampleType>
      <SampleBase>500</SampleBase>
      <SampleExponent>0</SampleExponent>
      <HighPassFilter>16</HighPassFilter>
      <LowPassFilter>150</LowPassFilter>
      <ACFilter>NONE</ACFilter>
      <LeadData>
         <LeadByteCountTotal>10000</LeadByteCountTotal>
         <LeadTimeOffset>0</LeadTimeOffset>
         <LeadSampleCountTotal>5000</LeadSampleCountTotal>
         <LeadAmplitudeUnitsPerBit>4.88</LeadAmplitudeUnitsPerBit>
         <LeadAmplitudeUnits>��V</LeadAmplitudeUnits>
         <LeadHighLimit>2147483647</LeadHighLimit>
         <LeadLowLimit>268435456</LeadLowLimit>
         <LeadID>I</LeadID>
         <LeadOffsetFirstSample>0</LeadOffsetFirstSample>
         <FirstSampleBaseline>0</FirstSampleBaseline>
         <LeadSampleSize>2</LeadSampleSize>
         <LeadOff>FALSE</LeadOff>
         <BaselineSway>FALSE</BaselineSway>
         <ExcessiveACNoise>FALSE</ExcessiveACNoise>
         <MuscleNoise>FALSE</MuscleNoise>
         <LeadDataCRC32>556039384</LeadDataCRC32>
         <WaveFormData>
+P/4//j/+P/2//b/9v/2//j/+P/4//j/+v/6//r/+v/9//7///8AAP7//P/6//j/+f/6
//v//P/+//7//v/+//v/+v/5//j/+f/6//v//P/6//r/+v/6//r/+v/6//r/+v/6//r/
+v/4//b/9P/y//X/+P/7//7//f/8//v/+v/3//b/9f/0//T/9P/0//T/8v/y//L/8v/2
//j/+v/8//z//P/8//z/+f/4//f/9v/2//b/9v/2//T/8v/w/+7/8f/0//f/+v/3//b/
9f/0//b/9v/2//b/9P/0//T/9P/y//L/8v/y//X/9v/3//j/9P/y//D/7v/y//T/9v/4
//v//P/9//7//P/6//j/9v/2//b/9v/2//n/+v/7//z/+v/4//b/9P/0//T/9P/0//X/
9v/3//j/9v/2//b/9v/1//T/8//y//P/9P/1//b/+P/4//j/+P/3//b/9f/0//b/9v/2
//b/9f/0//P/8v/z//T/9f/2//X/9P/z//L/8v/y//L/8v/1//b/9//5//f/9v/0//H/
8v/z//f/+P/2//P/8f/w//P/8f/v//H/8v/z//T/9v/3//n/+v/6//f/9//4//r//v/+
//7//P/5//n/+v/9//3//f/9//z/+f/4//b/9P/w//D/8P/w//L/9f/3//n/9v/0//T/
9v/1//T/9P/z//H/8P/w/+//7f/t/+7/8P/v//H/8f/w/+3/6//r/+3/8//0//b/+/8B
AP///f8CAAYADgAbACYAKQAsADMANQA5AEkAVABQAEEAOQAyACYAGQAMAPv/6//i/97/
2v/S/9f/5f/m/+P/4f/f/+P/6v/u//H/9//z/+v/7P/w//P/9f/1//X/9//3//T/8//y
//H/8//0//X/9v/3//j/+//+//n/+f/5//n/+//7//r/+v/5//r/+v/7//v/+v/5//j/
+////wAAAQAAAP///P/7//z//P/8//7///8AAAIABQAFAAIAAgAEAAcABwAIAAoACQAK
AAsACAAJAAsADAAOAAwADQANAA0ADgAOAA8ADgAOAA4ADgAQABQAFQAVABUAGgAcABwA
HQAeAB4AHQAdAB8AHwAfAB8AIgAhACQAJwAlACMAIQAfACIAIgAjACQAIQAgAB8AHgAe
AB0AGgAZABkAGgAbABsAGAAWABUAFQATABEAEQAPAA0ADAALAAkAAwACAAAAAAAFAAcA
CAAHAAUAAwADAP7//////wAAAQABAP///f/7//r/+f/4//f/+v/9//7//////////v/+
//z/+//6//n/+v/8//3//v8CAAMABAADAAMAAwAEAAQABAD///z/+f/7//z/+//8//r/
+//7//v/+//5//n/+f/8////AQACAAEA/f/8//z//P/8//z//P/8//z//f/9//7/////
/wAAAgACAAQABAADAAIAAAD7//z///8AAP7//f/8//v/+v/+/////f/+//3//P/7//3/
+v/5//b/9f/2//j/+v/8//3//v/+//3//P/7//n/9//5//r/+//9//z/+f/2//H/9P/2
//v//v/8//r/+v/6//v/+//5//j/+v/9/////f/5//j/9//2//X/9f/0//T/+P/8//7/
/f/7//v/+//8//z//P/8//z/+P/2//X/8//1//f/9//7//v/+//7//3/+//6//v//v/9
//v/+f/4//f/9v/2//X/9//3//n/9//2//r//v8AAAAA+//3//X//P8AAP3//P/7//r/
+f/4//f/9v/5//r/+//8//r/+v/6//r//P/8//z//P/+//7//v/+//v/+v/5//j/+v/6
//r/+v/4//j/+P/4//n/+v/7//z/+v/6//r/+v/5//j/9//2//r//P/+/wAA/f/8//v/
+v/8//z//P/8//7//v/+//7//P/6//j/9//5//r/+v/5//n/+f/8//z//f/9//7/AAAC
AP///P/9//v/+//7//z//f///wAAAAD9//3//v8AAAIAAgACAAAAAQABAAIABQADAAMA
AwACAAMAAgAAAP7/+v/6//r/+v/8//3//f/9//r/+P/4//r/+f/4//j/9//5//r//P/9
//f/9f/0//T/9//5//n/+P/4//f/+P/7//n/+P/8//3/+//7/wMACgAKAAwAFQAeACEA
KgAzADkAPQBLAFYAWABTAEcAPgBAAEMANAAfABUABADy/+j/5P/d/+H/7P/z//H/8f/z
//L/8P/z//X/9f/5//7/AAD///3/+//7//3//f/9//3//f/9//z//P/8//z//v/+/wAA
AgAAAAEAAgADAAAA///9//z//v8AAAEAAwACAAIAAgACAAQABwAHAAcACAAJAAgACQAJ
AAgABwAIAAkACgAMAA8ACwAIAAgACgALAAsADAAOABAAEgAUABIAEAARABEAEgAVABcA
GAAZABgAGAAZABgAGgAaABoAHAAfACEAIgAjACQAJgAmACcAKAAoACcAJwArACsAKwAr
ACkAJwApACsALQAtAC0ALQAsACoAKQAoACoALAAuADAALgAtACoAKQAjACIAIQAfAB4A
HAAbABsAGQAXABcAFQAXABYAFQATABEAEAAOAA4ADAALAAkABQAHAAcACQAGAAMAAQAA
AP//AgADAAQABQACAAEAAAD///3/////////AQABAAAAAAD9//3//f/9//3//v/+//7/
/f/9//3/+//5//n/+v/6//7//f/+/////v/+//z//P/+/////////wEA/////////P/9
//3//P/9//v//P/+//z//P/8//z//v/+///////9//3//P/8//r/+v/8//z/+//8//z/
+f/5//v/+//4//n/+v/7//z///////z//P/8//z//P/////////9//3/+//6//n/+P/7
//z//P/7//n/+f/4//f/+P/4//j/+f/7//v/+//5//f/9v/4//j/+f/4//n/+v/4//f/
9P/y//X/+f/8//v//P/8//z//P/6//n/9//2//r//P/8//n/+f/5//n/+v/4//b/9P/y
//L/9P/3//n/+f/5//f/+f/6//v//P////v/+P/3//j/+P/3//b/9v/5//r//P/9//r/
+f/6//f/9v/4//r/+v/8//n/9//3//T/9P/1//b/9//4//j/+P/4//j/+v/6//r/+v/6
//r/+v/6//n/+P/3//b/+P/6//z//v/7//r/+f/4//r/+v/6//r/+P/4//j/+P/2//b/
9v/2//n/+v/7//z//P/8//z//P/8//z//P/8//z//P/8//z/+f/4//f/9v/4//j/+P/4
//r/+v/6//r//P/8//z//P/6//r/+//7//z//P/7//v/+//+//7//f/9//z//P////z/
+f/6//n/+//7//z//f/+//7//f/5//z//v8BAAQABgAGAAQAAwACAAIABAADAAUABQAE
AAMAAQD+//v/+P/6//r/+v/6//r/+f/4//T/8//0//f/+P/6//v/+//6//n/+f/4//T/
9v/3//n/+//8//v/+f/3//f/9//5//n/9v/6//v/+f/5//v/AgAMABgAHwAiACsAOAA/
AEMATQBTAFYAVABTAE0AQgA6ADUAJgAVAAkA+P/m/+D/5v/n/+P/6P/v/+3/6f/p/+r/
8P/x//P/9//5//b/9P/1//n/+//7//3//f/8//v/+v/5//n/+v/7//z/+v/6//z//v/6
//n/+P/3//r/+//7//z/+//8//z//f///wAAAQACAAEAAwACAAEAAAD///z/+//9//7/
//8CAAAAAAABAAMAAQD+//7/AAADAAUACAAMAAoACgAKAAYABgAHAAcACAAKAAsACwAL
AAsADAAOAA4ADgAOAA4AEAASABMAEwATABcAGgAbAB0AHwAeABwAGwAeAB8AIAAhACEA
HwAhACMAIAAfAB4AHQAfAB4AHgAeACAAIAAgACAAIAAfABwAGwAYABgAGAAXABYAFAAT
ABMAEgARABIAEQAPAAwACQAFAAEAAAD+//7/AAABAAEA///+//3//v/6//j/9//3//f/
+v/7//z//f/8//v/+v/5//r//f/+/////f/9//z//P/6//n/+P/3//f/+P/4//j/+//7
//v/+f/6//v//f/+//3/+f/3//X/9//4//f/+P/4//n/+f/5//f/9f/1//X/9//7//7/
AAD9//n/+P/4//f/9v/1//T/9//4//r/+//7//v/+v/6//3//v8BAAIAAQAAAP7/+f/6
//3//v/8//z//P/8//z//P/7//f/9v/4//j/+P/7//j/9//0//P/9v/4//r//P/8//z/
+//5//j/9//1//P/8//0//X/9//4//f/9v/z//P/9P/4//r/+//6//v//P/6//n/9v/0
//f/+//+//3/+P/2//T/8v/z//X/9v/4//j/+v/6//f/9//3//f/+P/4//j/+P/4//T/
9P/1//X/9f/1//P/9f/1//X/9f/3//b/9P/0//b/+P/3//b/9v/3//b/9v/1//j/+f/8
//v/9v/2//b/9P/4//X/8//z//7/AAD9//z/+//6//f/9v/1//T/9v/4//r//P/4//b/
9P/y//T/9P/0//T/9f/2//f/+P/3//b/9f/0//b/9v/2//b/9v/2//b/9v/0//T/9P/0
//b/9v/2//b/9v/2//b/9v/3//f/+P/4//f/9//3//r/+//7//r/+v/5//v/+P/1//b/
9f/0//P/+P/7////AgABAP3//P/8//z//v/+//7//P/7//v//P////////////7//f/8
//r/+f/4//n/+v/5//j/+P/3//X/8v/w//D/9P/0//T/9f/2//b/9//5//f/9P/z//P/
8v/z//X/9f/0//P/8f/x//f/9f/y//b//f8BAAEA/f8AAAIAAgANACAAKQAqADEAOwBB
AEcAUABOAEEAOQA4ADAAJwAWAAMA9f/q/97/2v/Y/9v/3//i/+P/6f/p/+X/5v/s//P/
8//x/+//7v/0//n/+f/5//n/+//7//3//f/9//3/+//6//n/+P/3//b/9//4//b/9//4
//n/9//3//b/9v/3//j/+P/5//z//P/8//z//f8BAAIAAwADAAMAAQABAP7//P/6//r/
+//8//7/AQD///z//P/+//////8AAAIABAAGAAgABgACAAEA///+////AQACAAMABgAI
AAsADAAOAA4ADgAQABIAEwATABMAFAAUABIAEQAYABoAGwAdABwAGwAaABkAGwAZABsA
HQAdAB0AHQAdABsAGgAaABoAHQAeAB8AIAAeABsAFgATABAAEAAQAA8AEAAOAA0ADQAN
AAsACwAJAAwADAAMAAsABQACAP7//P8AAAEAAQD///////8BAP7/+//5//j/9//7//v/
+//7//n/9//1//P/9v/5//r/+//6//n/9//2//f/9//3//f/+f/6//r/+v/4//f/9v/z
//P/8//0//T/+P/3//j/+f/7//z/+//8//r/+//7//v/+v/3//b/9f/z//X/9v/2//j/
9//5//z/+v/6//r/+v/4//j/+f/5//n/+f/4//j/+P/4//r/+v/+/wAAAQD///z//f/8
//j/+P/4//j/+P/5//n/9v/2//n/+v/7/////v/9//r/+f/1//T/8//y//b/+P/5//n/
9//3//b/9f/1//b/9//5//v/+//7//n/9//2//j/+P/6//j/+P/4//j/9//0//L/8v/1
//f/9f/2//j/+v/8//n/9//0//L/9f/4//n/9//3//f/9//4//j/+P/4//j/9v/2//f/
9//5//n/9//5//j/9//2//f/8v/w//D/8v/0//P/8v/y//f/+P/6//v/+v/5//r/9//0
//b/+P/4//z/+f/3//f/9v/2//b/9v/2//b/9v/2//b/9v/4//j/+P/4//n/+v/7//z/
+P/2//T/8v/2//j/+v/8//n/+P/3//b/9P/0//T/9P/1//b/9//4//b/9P/y//D/9P/2
//j/+v/5//j/9//2//b/9v/2//b/+P/4//j/+P/1//T/8//y//X/9v/3//j/+P/4//j/
+P/7//v//P/8//v/+//7//7//P/5//X/8v/0//n/+f/5//r/+f/4//f/+P/5//v//P/9
//v//P/+////AAD///7//P/7//v//P/8//v/+v/5//r/+//8//z/+P/2//b/9v/0//T/
9f/1//f/9v/2//j/+P/2//T/8//0//T/9f/3//f/9P/z//P/8f/x//L/8f/z//P/8v/z
//P/7//w//T/9//5/wEACQAMAAwADgAXACAAJQAoAC8ANwBBAE0AUABGAEEAPwA6ADQA
LQAmAB0ADwD8//L/6v/i/9v/2//e/+X/6//t/+v/8P/0//H/7f/x//X/9P/6//3/+f/4
//f/+P/3//j/+f/6//v/+v/6//r/+v/6//r//P/+//z//f/+/////P/7//n/+P/8//7/
//8BAAAA/v/8//r//P////////8AAAEAAAABAAAAAAAAAAIAAAAAAAEAAwADAAAAAAAC
AAIAAQABAAIABQAIAAsACgAIAAkACQAKAAgACQAJAAkADAAOABEAEgAPAA4ADQAOABEA
EwAUABUAGAAaABoAGwAeAB4AHQAdAB0AHQAdAB0AGwAZABsAHQAgACEAIgAjACEAIAAg
ACAAHgAeAB4AHgAfAB8AHQAdABgAGAAYABcAGQAYABgAGQAUABEAEAANAA8ADgANAAsA
CAAIAAcACAAFAAMAAAD7//z//f8AAP7//v///wEAAwACAAEAAAD//////////////v//
//7//f/+//////8AAP3//f/9//3//f/+//7//v8BAAEAAQD///7//f/9//z/AQD/////
//8AAAAA/v/+//7/////////AQD////////8//3//f/8//7//f///wIAAAAAAAAAAAAC
AAIAAwADAAMAAwACAAIAAQAAAAEAAAACAAQABQADAAIAAwACAP7/AAAAAAAAAAADAAMA
AAAAAP///v/9////AAABAAAAAQD+//7//v/+////AAAAAP//AQABAAAA///9//z/+//7
//7///8AAP//AAAAAAMABAACAP7//P/6//z//f/8//z/+//9//7/+//7//z//f/+//3/
/f/8//z//v8AAAAA/f////////8AAP///v/9//z/+//8//7////8//v/+P/5//n/+f/5
//v/+f/4//n//P/8//v/+v/6//7//v///////f/9/////f/4//r//P/8/////f/8//3/
AAD+//3//P/7//r/+v/6//r/+v/5//j/9//2//r//P/+/wAA/v/+//7//v/7//r/+f/4
//v//P/9//7/+//6//n/+P/5//r/+//8//r/+v/6//r//P/8//z//P/6//r/+v/6//n/
+P/3//b/+f/6//v//P/+//7//v/+//7//v/+//7//f/8//v/+//7//z//P/7//z//f8B
AAIA///9//z//P////3/+//9//7///8AAAIAAAABAAEAAAD/////AAACAAIAAgACAAAA
AAABAAMABwAFAAUABQAEAAIAAAD9//r/+v/8//7/AAD+//3/+//5//n/+P/5//z/+v/6
//v/+//5//j/+P/3//f/9//4//r/+f/7//v/+v/5//f/9//5//3/AAD+//n/9f/3//3/
AgAMABgAHwAmAC0AMgA5AD0ARQBRAGAAZABdAFEASABAADcAKAAVAAcA+v/0/+7/5P/d
/+P/6v/t/+v/7f/t/+7/8v/1//X/8//z/+7/8P/5/////////wEAAQAAAP///v/9//7/
/v/+//7//P/8//7/AAD7//v/+//7//7//////wAA//8AAAAAAQAFAAYABwAIAAUABQAC
AP//AAABAAAAAQAEAAQABAAGAAQABAAFAAcABQACAAIABAADAAMABAAGAAQABgAIAAYA
CgANAA8AEgAPAA8ADgANABEAEgAUABQAEwASABEAEgASABMAEwATABoAHgAgACMAIgAg
AB0AGwAfAB8AHwAfACIAIQAkACcAJAAjACIAIQAkACQAJQAmACMAIgAhACAAIgAhAB4A
HQAaABoAGgAZABYAFAATABMAEwARABEADwANAAoABwADAAIABAAFAAgABwAHAAYAAwAB
AP/////6//r/+//9///////9//v/+f/5//n/+f/5//f/+f/5//n/+//7//r/+v/6//v/
/P/9//v/+v/4//b/+P/5//r/+f/7//v//P/8//7/+//6//n/+//8//v//P/5//n/+P/3
//r/+f/6//v//P///wEAAgD+//n/9//2//j/+v/8//7/+//6//r/+f/6//v/+//8//z/
/P/+//7//f/8//r/9f/5//3////+//3//P/7//r/+//7//j/+P/4//j/+P/7//z//f/8
//3//P/8//z//P/7//r/+P/1//j/+f/5//n/+P/4//j/+f/5//n/+f/3//n/+v/+/wAA
/f/6//n/+P/6//v/+v/6//f/+f/6//f/9//4//n/+v/7//v/+v/6//v//P/7//f/+f/5
//n/+v/8//z//P/8//f/9v/2//X/9v/3//b/+f/3//f/9//5//f/9v/3//r//P/7//r/
+v/5//b/9P/x//P/9f/5//n/9f/2//f/9v/6//f/9f/1//7/+v/5//j/9//2//n/+v/7
//z/+v/6//r/+v/5//j/9//2//n/+v/7//z/+//6//n/+P/3//b/9f/0//j/+v/8//7/
+v/4//b/9P/1//b/9//4//b/9v/2//b/+P/5//n/+v/7//v//P/9//7//P/5//X/9f/2
//r/+f/2//f/9v/1//b/+P/6//3///8AAP7////9//z/+//4//v//P/+/wEAAAABAP//
/f/+//7//v/+//z/+v/4//j/9v/2//b/9//4//n/9//2//P/9P/z//L/9f/1//T/9P/2
//f/9f/1//T/9P/0//X/+P/4//j/9//0//X/9P/0//b/+//5//n///8CAAIACAATABoA
HwAoADEANQA7AEcAUABOAEUAOwA0AC4AJQAaAA8AAwD0/+r/4v/Y/9P/2f/k/+v/7//x
/+3/5v/o/+3/7//t/+//9P/4//v/+//6//n/+v/5//v/+//7//v/+v/6//r/+v/4//j/
+v/8//v/+//7//v//f/9//z//P/7//z//P/9//7//v/+//7//P////////8BAAEA////
//7//v/+/wAAAgACAAMABQAFAAIAAgAEAAMAAwAEAAYABgAIAAoACAAHAAcABgAGAAYA
BwAHAAcACwAMAA4ADgAPABAAEQAUABQAFQAVABUAFwAYABcAFwAcABwAGwAbAB8AHwAf
AB8AHQAZABkAGQAbAB0AHwAhAB8AHgAeAB4AHQAcABsAGgAcABsAGAAXABMAEgARAA8A
EAAQABEAEwAOAAsACgAHAAoACgAKAAkAAwACAAAAAAAAAP///f/5//r/+//+//z/+P/3
//f/9//6//v//P/9//v/+f/3//X/8//1//X/9f/4//n/+f/6//j/9//2//X/9v/4//n/
+v/6//n/+P/1//T/8//z//L/+P/3//j/+f/3//b/8//y//T/9//5//v/+P/1//T/8//0
//f/+f/6//3/+//8//7//P/6//j/9v/2//b/9//3//f/9//2//b/9P/0//b/9v/5//z/
/v/9//z//f/8//j/+P/4//j/+P/5//n/9v/2//T/9P/0//f/+P/5//j/+f/2//b/9v/2
//f/+P/4//f/+f/5//j/9//1//T/8//z//b/9//4//f/9f/0//b/9v/0//L/8v/y//T/
9f/0//T/9v/5//v/+f/6//r/+v/6//b/9f/z//L/9v/4//j/9f/1//X/9f/2//b/9v/2
//b/9P/0//X/9f/1//X/8//1//f/9//3//n/9f/y//H/8v/0//P/8v/y//T/9P/1//X/
9f/1//f/9f/z//b/+f/6//r/9//1//X/8P/w//P/9P/1//b/9P/0//T/9P/y//L/8v/y
//X/9v/3//j/9//2//X/9P/0//T/9P/0//L/8v/y//L/8v/y//L/8v/0//b/+P/6//f/
9v/1//T/9P/0//T/9P/2//b/9v/2//X/9P/z//L/8v/y//L/8v/y//L/8v/y//X/9v/3
//n/9//4//j/9//1//X/+P/4//f/9f/0//T/9f/z//H/8//2//f/+P/6//n/+f/4//b/
9v/3//n//P///wAAAQAAAP3/+//6//v//v///wAAAAD9//z/+v/4//T/9P/0//T/9f/3
//j/+f/1//L/8f/y//T/9P/1//X/9P/0//X/9f/x/+//7v/u//L/9f/2//b/8//x//H/
8//z//T/+P/7//v/+//3//r/BgAMAA8AHgAtADAAMQA5AD0ARQBSAFIARQA/AD4AOAAx
ACYAFwAHAPT/6P/k/+D/4//r/+j/5f/l/+P/4//o/+z/8f/z//P/9f/4//b/8//x//P/
8//1//X/9v/3//j/+f/4//j/+P/4//r/+v/8//7/+P/3//b/9f/4//n/+f/6//n/+v/6
//v/+f/4//f/9v/6////AQADAAAA///8//v//f/+////AgD///7//v///////P/8//7/
/////wAAAgABAAIAAwAAAAIABQAHAAoACAAJAAkACQAKAAoACwAKAAwADAAMAA4ADwAP
AA4ADQASABQAFAAVABgAGAAXABcAFwAXABcAFwAYABcAGgAdAB0AHQAdAB0AGwAaABoA
GgAdAB4AHwAgAB4AGwAWABMAEwAWABkAGwAXABIADgALAAkABwAHAAUACAAIAAgABwAC
AAAA/f/8//7///////3//P/7//z/+P/3//f/+P/5//n/+f/5//n/+v/5//j/9//1//f/
9//3//b/9f/z//L/9P/1//b/9//4//r/+//8//v/+f/3//P/9P/1//f/+P/5//f/9//3
//j/+P/2//b/9v/3//f/9//1//P/8//z//T/9//5//r/+P/1//X/9v/2//b/9v/2//f/
+P/6//v/+f/3//T/8v/1//b/+f/6//v//P/8//n/9//5//n/9v/3//j/+f/6//j/9//z
//L/8//0//X/+f/5//n/9//3//T/9P/0//T/9f/2//b/9f/1//X/9P/z//T/9P/0//X/
9v/1//T/8f/y//L/9f/2//n/+P/5//r/+P/3//T/8v/z//f/+v/5//X/9P/z//L/8//z
//L/8v/0//b/9v/z//P/8//z//T/9f/2//f/+P/2//b/9//3//b/9f/y//P/9P/1//b/
+f/0//L/8v/0//f/9//3//j/+P/2//X/8//1//X/9//1//T/9v/4//j/9//z//D/7//0
//r/+P/4//j/+P/2//T/8v/w//L/9P/2//j/9v/2//b/9v/z//L/8f/w//L/9P/2//j/
9//2//X/9P/0//T/9P/0//L/8v/y//L/8v/y//L/8v/0//T/9P/0//T/9P/0//T/9P/0
//T/9P/0//T/9P/0//T/9f/1//b/+P/3//f/9//4//b/8//v//H/8v/2//X/9f/3//f/
9//1//b/9//5//v//P/6//v/+v/6//r/+P/7//r/+v/7//7/AQABAAEA/v/8//r/+P/4
//j/+P/6//f/9v/1//X/9//3//T/8v/y//T/9P/0//P/8f/u/+z/8f/z//L/8//y//L/
8v/z//X/9P/z//H/7//x//H/8v/6//n/9//5////CAAMABAAGQAgACcALgA1AD0AQwBL
AFYAVABJAEEAOAA0ADEAJgAZAAkA+P/w/+z/5P/f/+H/4v/l/+n/6//p/+T/4v/n/+n/
6f/t//T/+P/5//3/+v/5//r/+f/5//n/+f/5//r/+v/6//r/9//2//f/+P/2//f/+P/5
//f/9//2//b/9//4//j/+f/7//z//f/+//z///////////////3//f8AAAAAAAACAAIA
AgADAAUAAwAAAAAAAgACAAEAAQACAAQACAAMAAwACgAJAAcABgAHAAkACgALAA0ADgAQ
ABAADgAOAA4AEAAUABUAFQAVABUAFgAVABUAGgAaABkAGQAeAB8AIAAhAB4AGwAcAB0A
HQAdAB0AHQAfAB4AHgAeAB0AHAAbABoAHQAdABsAGwAWABYAFgAVABQAEgARABEAEQAP
AA8ADQALAAgABQABAP7//v/9//7//f/9//z/+f/8//3/AAD+//r/+f/5//n/+f/5//n/
+f/5//n/+f/5//j/+f/4//f/9//3//b/9v/1//X/9f/1//P/9P/0//T/9v/3//j/9//3
//f/+P/4//3/+//7//v//P/8//r/+v/4//n/+f/5//v/+f/5//n/+P/5//n/+P/4//X/
9f/2//f/+P/5//r/+P/4//n/+f/7//v/+v/6//n/+P/5//j/+f/6//r/9//5//v/+//4
//f/9v/1//T/9v/3//X/9v/0//T/9P/3//j/+f/4//n/9v/2//b/9v/3//j/+P/3//n/
+f/4//f/8//y//H/8f/2//f/+P/3//T/8v/z//L/8//y//P/9P/3//f/9f/0//P/9f/2
//P/8v/y//L/8v/x//H/8P/w//T/9v/2//P/8//z//P/9P/z//L/8f/w/+//8P/y//P/
8f/x/+//8f/w/+//7v/v/+3/7P/t//D/7f/r/+n/6P/u//D/8//1//H/7//v/+v/6//u
//H/8v/y/+//7f/t/+r/6v/t/+7/7//w/+7/7v/u/+7/7f/s/+v/6v/u//D/8v/0//D/
7v/s/+r/7P/s/+z/7P/v//D/8f/y//D/7v/s/+r/7f/u/+//8P/w/+//7//u/+//7//v
//L/9P/z//H/8P/t/+//7P/p/+7/7//w//H/7//v//D/8P/w/+3/7f/u//P/9v/3//j/
9P/z//P/9P/5//n/+f/5//b/8//w/+z/7f/s/+3/7v/w//D/8f/x//D/7P/p/+j/7P/u
//D/8//x/+7/7P/r/+v/6P/n/+f/6f/r/+7/7//s/+v/6f/p/+v/6f/q/+7/8//x/+3/
7//6/wIACgATABoAHwAiACcAKwA1AEEASgBIAD0ANQAuACQAGwAUAAUA8f/i/97/3P/a
/9n/2f/c/+H/3//d/+P/5v/k/+f/6//n/+X/7v/u/+v/7//x//H/8//z//L/8f/w/+//
5v/q/w==
         </WaveFormData>
      </LeadData>
      <LeadData>
         <LeadByteCountTotal>10000</LeadByteCountTotal>
         <LeadTimeOffset>0</LeadTimeOffset>
         <LeadSampleCountTotal>5000</LeadSampleCountTotal>
         <LeadAmplitudeUnitsPerBit>4.88</LeadAmplitudeUnitsPerBit>
         <LeadAmplitudeUnits>��V</LeadAmplitudeUnits>
         <LeadHighLimit>2147483647</LeadHighLimit>
         <LeadLowLimit>268435456</LeadLowLimit>
         <LeadID>II</LeadID>
         <LeadOffsetFirstSample>0</LeadOffsetFirstSample>
         <FirstSampleBaseline>0</FirstSampleBaseline>
         <LeadSampleSize>2</LeadSampleSize>
         <LeadOff>FALSE</LeadOff>
         <BaselineSway>FALSE</BaselineSway>
         <ExcessiveACNoise>FALSE</ExcessiveACNoise>
         <MuscleNoise>FALSE</MuscleNoise>
         <LeadDataCRC32>137829013</LeadDataCRC32>
         <WaveFormData>
9v/2//b/9v/0//T/9P/0//b/9v/2//b/9v/2//b/9v/3//j/+f/6//j/+P/4//j/+P/4
//j/+P/6//r/+v/6//j/+P/4//j/+P/4//j/+P/4//j/+P/4//j/+P/4//j/+P/4//j/
+P/3//b/9f/0//X/9v/3//j/9//2//X/9P/0//T/9P/0//P/8v/x//D/8v/y//L/8v/0
//T/9P/0//L/8v/y//L/8v/y//L/8v/0//T/9P/0//P/8v/x//D/8v/y//L/8v/w//D/
8P/w/+7/7v/u/+7/8P/w//D/8P/w//D/8P/w//H/8v/z//T/8P/u/+z/6v/u//D/8v/0
//T/9P/0//T/9P/0//T/9P/y//L/8v/y//P/9P/1//b/8//y//H/8P/y//L/8v/y//L/
8v/y//L/8v/y//L/8v/w//D/8P/w//D/8P/w//D/8f/y//P/9P/z//L/8f/w//D/8P/w
//D/7v/u/+7/7v/v//D/8f/y//H/8P/v/+7/7v/u/+7/7v/v//H/8v/z//T/9v/4//j/
+//9//7////8//r/+P/3//n/+v/8//3///8BAAIABAAEAAUABQAEAAYAAQD///7///8C
AAMAAQD///////////3//f/9//z/+//6//j/8//z//L/7//v/+//7//v/+7/7f/t/+7/
8P/t/+v/6v/p/+v/6//r/+v/6f/o/+j/6f/p/+n/6f/p/+f/5v/m/+b/7P/t/+j/6v/r
/+v/7//3/wEAEgAtAEAATABcAGwAegCKAJ8AtwDGANAA4gDsANwAtQCMAGwAWABJADgA
JQAUAA0ACQADAP//+//4//f/+////////P/3//P/8//z//P/9//z//L/8f/w/+7/7v/u
/+3/7v/v//H/8//z//P/9P/0//L/8v/y//P/8//z//P/8//x//L/8//z//P/8//z//T/
9v/3//f/+P/3//b/9f/z//X/9f/2//f/9v/2//b/9v/6//v/+v/9//3//P/8//z//P/+
//7//v8AAAAAAQABAAEAAgACAAIAAgAEAAcACQAJAAkACQALAA8AEAARABEAEwAVABYA
FwAaABsAGwAbAB4AHwAgACAAIgAjACUAKAAmACUAJQAmACgAJwAnACgAJgAmACcAJwAl
ACUAJQAjACMAIwAjACIAIAAgAB4AHAAbABsAGAAWABUAEwAPAA4ACwAIAAcABgAIAAgA
BgADAAAAAAD///7//v/+////AAD///3//P/6//r/+f/5//n/+//7//v//P/+//7//f/9
//z//P/7//v/+//8//z//P///wAAAQACAAIAAQAAAP///v/9//z/+//9//7//v/9//r/
+v/6//v//P/9//3//v/+/wAAAAAAAP7//P/8//3//f/9//3//v/+//7//P/8//7//v//
/wEAAwADAAEAAQACAAIAAQD9////AQD///3/+//7//v/+//8//3//v////3//P/8//z/
+v/5//f/9v/2//f/+P/6//v/+//5//f/9//4//j/9//3//f/+P/4//f/9v/1//L/9f/3
//n/+v/4//j/9//3//n/+f/3//f/9v/4//j/+P/3//b/9v/1//X/9f/0//T/9//5//f/
9//6//r/+v/7//r/+f/4//f/8//y//L/8v/1//X/8//z//f/9//3//f/+P/4//n/+v/4
//f/9v/1//L/8v/y//P/8//z//P/8f/y//T/9f/3//f/9//2//X/+v/6//j/9v/0//L/
8v/y//L/8v/z//T/9f/2//b/9v/2//b/9f/0//P/8v/0//T/9P/0//T/9P/0//T/9P/0
//T/9P/0//T/9P/0//T/9P/0//T/8v/y//L/8v/y//L/8v/y//P/9P/1//b/9P/0//T/
9P/2//b/9v/2//j/+P/4//j/9f/1//T/8//4//r//P/8/wAAAQABAAEAAwACAAEAAQAA
AAAAAQABAAEAAwAEAAYABQAHAAgACAAGAAEA///+////AgADAAEAAQABAAEAAQD9//3/
/f/8//z//P/7//f/9//2//P/8//0//P/8v/w/+7/7f/t/+7/7P/r/+v/6//r/+v/6//r
/+n/6P/o/+n/6v/r/+z/7f/t/+z/7P/s/+r/7f/w//L/7f/r/+//9//7/wgAHQAwAD4A
UgBkAHIAfgCTAKcAuADIANgA6ADuANcArACKAHQAXwBMADcAIgARAAkABQADAAEAAAD/
///////9//7/+//3//X/9//3//X/8P/w//D/8P/y//L/8v/x/+//7//w//H/8//z//T/
9P/0//T/9P/1//P/8//z//P/9f/2//f/9//1//X/9f/2//j/+f/5//r//P/8//z/+//6
//n/+f/5//3//v///wAAAQABAP//AQAAAAAAAQACAAIABAAEAAQABAAEAAUABQAJAAoA
CgAKAAoADAAPABEAEwATABMAFQAXABgAGQAZABsAHQAeAB8AIgAjACMAIwAmACcAKAAo
ACYAJwApACwALAArACsALAAsACsAKwAsAC8AMAAyADMAMgAxADAALQAoACcAJgAkACMA
JAAjACIAHwAfABwAGgAbABkAFQAUABEADgANAAwACwAKAAcAAwAEAAQAAwACAAAA/v/9
//z//////wAAAAD9//v/+v/5//n/+f/5//r/+v/6//n/+f/4//j/9//3//f/+P/4//j/
+P/4//j/+P/3//f/9//3//j/+f/6//v/+f/6//r/+f/5//r/+//9//v/+//6//r/+f/6
//n/+P/6//j/+P/5//n/+f/5//r/+v/6//j/+P/4//j/+f/7//v/+//5//n/+//8//z/
+f/4//n/9v/z//X/9f/1//X/9v/3//j/+f/3//b/9v/2//n/+f/4//j/9f/1//X/9v/3
//f/9f/z//L/8v/x/+//8f/x//L/8v/0//T/9P/y//D/8f/y//L/9P/0//P/8//y//H/
7v/t/+//8v/z//T/8//y//L/8f/x//H/8P/w/+//8f/v/+//8v/y//L/8//y//H/8P/v
/+7/7v/v//D/8P/v/+z/6//w//H/8v/z//L/8P/v/+7/7//v/+//7//v//D/8f/z//D/
7//u/+v/7P/u/+//8f/v/+//7v/t//D/8P/w//D/8P/w/+//7v/t/+z/7//w//H/8v/w
//D/8P/w//D/8P/w//D/8v/y//L/8v/w//D/8P/w//L/8v/y//L/8P/w//D/8P/u/+7/
7v/u//D/8P/w//D/8v/y//L/8v/w//D/8P/w//L/8v/y//L/8f/w/+//7v/u/+7/7v/u
/+//8P/x//L/8v/y//L/8v/z//P/8//2//j/+v/6//z//f/9//3//f/8//v/+//8//7/
//////////8AAAIAAwAFAAYABgAGAP///f/8//z//v/+//v/+//5//n/+f/3//n/+f/4
//j/+P/3//P/8//y/+//7//u/+v/6v/o/+b/5v/n/+n/6v/p/+n/6f/p/+n/6f/p/+n/
6P/o/+n/6f/n/+f/5//n/+j/6P/o/+j/6//q/+b/5//n/+v/9f8DABYAKwA6AEoAXABq
AHoAigCXAKUAtgDKAN4A4gDOAKkAhABqAFgARQAuABsAFAAJAP3/+/////3/9v/z//X/
+f/3//T/8f/t/+v/6f/p/+3/6//s/+3/7v/u/+7/7v/t/+//7//w//H/8P/v/+//7v/u
/+7/7v/v/+//7//v/+//7f/u/+//7//x//H/8f/y//D/8f/x//L/8f/w/+//7f/w//H/
8//1//T/9P/0//T/9f/1//P/9f/4//j/+f/6//j/+v/6//r/+v/6//v/+//7//z//P/8
//7/AAADAAUABQAFAAUABwAJAAoACwALAA0ADwAQABEAEgATABMAEwAXABkAGwAcABsA
GwAcAB4AIAAfAB8AIAAgAB8AHwAgAB4AHgAfAB8AIQAhACEAHwAdAB0AHQAcABoAGgAY
ABYAFQAVABIAEAAOAAsABgAEAAMAAAD///7/AAAAAP7/+//4//j/9//2//X/9P/0//T/
9v/1//X/9P/y//H/8f/x//T/9f/2//j/9v/2//X/9f/0//T/8//z//P/9P/0//T/9P/0
//T/9P/1//X/9f/1//T/8//y//H/8//0//T/8//w//D/8P/x//P/8//y//L/9P/2//b/
9v/0//L/8v/z//P/8//z//T/9v/2//T/9P/y//L/8//1//j/+f/4//n/+P/4//f/8//z
//X/8//x//P/8//z//P/8f/x//H/8f/x//D/8P/w/+//7//u/+7/8P/x//L/9P/z//P/
8f/v/+//8P/w/+//8f/x//L/8v/w//D/8P/u/+7/7//w//D/8v/y//H/8f/v/+//7f/t
//D/8v/y//L/7v/s/+v/6f/q/+v/6//s/+3/7//t/+3/7v/u/+7/7//v/+//7//v/+3/
7P/s/+z/7f/t/+v/6//r/+v/6//r/+3/7P/s/+z/7f/t/+3/7f/s/+z/7P/t/+//7//v
/+3/7P/s/+v/6//t/+3/7P/r//L/9P/x//D/7//u/+z/7P/s/+z/7P/s/+z/7P/s/+z/
7P/s/+z/7P/s/+z/7P/s/+z/7P/s/+z/7P/s/+3/7v/v//D/7//u/+3/7P/q/+r/6v/q
/+z/7P/s/+z/7f/u//D/8f/x//T/9v/4//f/+P/4//f/+v/7//v/+//6//r/+f/5//n/
+f/7//z/AQADAAYACAAHAAYAAAD9//7//v8AAAAA+//7//v/+//7//n/+f/5//j/+P/4
//f/8//z//L/7//v/+7/7f/s/+j/5v/l/+X/5//o/+j/6f/n/+f/5//n/+f/5//m/+b/
5//n/+f/5//n/+f/5v/m/+j/6P/n/+j/7P/t/+n/6f/v//X/AgAbADgASABUAGQAcgCA
AJMApwC4AMQA1ADoAOYAwwCSAGwAWABLADgAJwAaAA8ABwD///n/9//0//H/8f/1//v/
+v/3//H/7f/t//H/7//s/+z/7P/s/+//8P/x//H/7v/t/+3/7f/v/+//8P/w/+7/7v/u
/+//7f/t/+3/7f/t/+7/7//v/+//7//v//D/8//1//b/+P/2//b/9v/1//P/8//0//X/
9v/2//b/9v/3//f/9f/3//j/+P/5//r/+v/8//z//P/7//r/+v/5//3//v/+//7/AAAC
AAUABwAJAAkACQALAAsADAANAA0ADgAPAA8ADwAUABcAGQAbABwAGwAaABgAGwAdACAA
JAAiACEAIQAiACIAIQAhACIAJAAkACUAJQAiACEAIAAdABwAHQAeAB4AHAAcABoAGAAX
ABcAFAASABMAEQANAAwACAAEAAIAAAACAAIAAAD9//z//P/7//r/+f/4//j/+P/4//f/
9//2//T/8//z//P/9P/1//b/+P/3//b/9P/z//X/9v/2//f/9f/2//b/9v/2//b/9v/2
//f/9//3//f/+f/5//n/+f/5//r/+v/5//j/+P/4//n/9//3//b/9v/2//j/+P/4//r/
+P/4//n/+f/5//n/+v/6//r/+P/4//r/+v/7//3/+//7//n/+f/9//7//v/7//n/+//5
//f/+f/5//n/+f/4//f/9v/1//j/+P/5//r/+v/5//f/9v/z//P/8//0//f/9//1//P/
8//0//T/8//0//X/9//4//X/9P/z//D/8v/z//T/9P/0//T/8//z//P/8//x//H/8v/0
//T/9P/1//T/9P/z//D/7//t/+z/7v/x//D/8f/w//D/8P/x//H/8f/x//H/7//u/+7/
7v/y//P/8v/z//T/8//y//H/7//u/+7/7v/x//H/8f/x//H/8v/z//X/8//z//P/8f/x
//L/8v/z//P/8//y//H/8P/u//D/8P/w//D/8P/w//D/8P/u/+7/7v/u//D/8v/0//b/
8//y//H/8P/w//D/8P/w/+//7v/t/+z/7f/u/+//8P/y//L/8v/y//H/8P/v/+7/7//w
//H/8v/x//D/7//u//D/8P/w//D/8P/w//D/8P/v/+7/7f/s/+7/7v/u/+7/7//w//L/
8//1//j/+v/8//r//P/9//3/+//7//r/+f/7//z//P/9//v/+//9//7/AAABAAMABAAG
AAYAAQD///z//P/+//7/+//7//v/+//6//f/9v/1//f/+P/5//n/8//z//L/7//v/+7/
7f/s/+v/6v/q/+v/6//q/+j/5//o/+n/6v/r/+r/6f/n/+b/5//n/+f/5//p/+n/6P/o
/+j/5P/l/+j/6P/n/+//9//5////DAAhADgASABYAGYAdACGAJkAqQC2AMgA4ADsAN4A
uQCYAIAAbABZAEYALwAaAA0AAwD7//n/+//6//f/+//9//f/8v/z//H/7//x//P/8f/s
/+z/7P/s/+3/7v/v/+//7f/t/+7/7//t/+3/7v/u/+//8P/x//P/8P/v/+7/7f/u//D/
8v/z//D/7//u/+7/8P/x//H/8v/0//T/9P/z//H/8f/y//P/9P/0//T/9P/1//X/8//1
//b/9v/3//j/+v/8//z//P/8//z//f/9/wEAAgACAAIAAgAEAAcACQAIAAcABgAHAAoA
DAAOAA8AEQATABQAFQAaABsAGwAbABwAHQAeAB4AHAAdAB8AIgAiACEAIQAiACQAIwAj
ACQAJAAkACUAJQAlACUAJQAjACMAIwAjACIAIAAgAB4AHAAYABcAEwAQABEADwALAAoA
CAAGAAYABgAFAAQAAQD9//z//P/7//r/+v/6//v//P/6//n/+f/4//j/9//3//f/9//3
//f/+P/6//r/+f/5//j/+P/3//f/9//4//j/+P/4//j/+P/4//n/+f/5//n/9//3//f/
9//3//j/+P/3//f/+P/5//v//f/9//z//P/6//z//P/8//z/+v/6//v/+//7//v//P/8
//z/+v/6//z//P/9/////f/7//f/9f/6//z//f/7//v//f/7//n/+f/5//n/+f/5//n/
+f/5//f/9v/2//b/+P/5//n/+v/3//f/9//4//n/+f/3//X/9//4//j/9//1//X/9v/2
//b/9v/2//T/9v/3//j/+P/3//b/9P/z//X/9f/z//P/8v/0//T/9P/1//T/9P/z//X/
9f/0//T/8//1//P/8//0//T/9P/1//P/8//z//P/8v/y//P/9P/y//H/7v/t//H/8f/x
//H/8f/w//D/8P/x//H/8f/x//H/8v/z//X/9f/1//X/8//x//L/8v/z//H/8f/w/+//
8v/y//T/9P/0//T/8//y//H/8P/w//D/8P/w//L/8v/y//L/8v/y//L/8v/w//D/8P/w
//L/8v/y//L/8v/y//L/8v/y//L/8v/y//D/8P/w//D/8P/w//D/8P/w//D/8P/w//D/
8P/w//D/8P/w//D/8P/w//D/8P/w//D/8P/w//D/8P/x//H/8f/2//j/+v/6//z//f/9
//3//f/8//v/+//8//z//f/9//3///8AAAIAAwAFAAYABgAGAAEA///+//z//v/+//v/
/f/9//3//f/5//n/+f/4//j/+P/3//P/9P/0//L/8//w/+//7v/s/+z/6//r/+z/6v/p
/+n/6f/n/+f/5//n/+j/6P/p/+v/6f/p/+n/6f/n/+b/5v/m/+r/6//q/+b/4//l/+3/
9f/9/wwAIQAyAEIAUgBiAHAAfACNAKMAtgDEANIA4ADeAL0AlAByAF4ATwBAACkAFAAH
AAEAAQD///v//P/7//X/8//1//T/8f/v/+3/7f/x//H/7P/s/+z/7P/s/+z/7P/r/+3/
7f/u/+//7//v//D/8P/u/+7/7v/v/+//7//v/+//7//w//H/8f/z//P/8//0//L/8f/v
/+7/7//w//H/8f/z//P/9P/1//T/9P/0//T/9//3//X/9//3//b/9v/2//b/+P/4//j/
+//8//7//////wAAAAAAAAIABAAHAAkACAAHAAYABwAHAAgACQAJAAwADwARABMAEwAT
ABIAEQAWABcAGAAYABsAHQAgACQAIQAfAB4AHgAfAB8AIAAiACEAIAAgAB8AIAAhACIA
IQAfAB8AHwAeAB4AHgAcABoAFwAXABQAEgAPAA0ACQAIAAYABAAEAAQABAAEAAIA///8
//z/+//6//r/+v/7//z/+f/3//b/9P/1//X/9v/3//X/9f/1//b/9P/0//P/8//1//b/
9v/3//b/9v/1//T/9f/2//f/+P/3//f/9//3//j/+f/6//v/+//8//z/+//4//j/+P/5
//v/+//6//r/+v/8//z//P/5//b/9f/1//b/9//4//r/+P/4//b/9v/3//j/+v/9//3/
/f/7//v//P/8//v/9//6//3//P/7//r/+f/4//f/9//3//f/9//3//b/9v/2//r/+//7
//z/+f/5//n/+v/6//n/9v/z//T/9v/3//f/9v/1//X/9P/2//b/9v/0//b/9//4//j/
+P/4//f/9//4//n/+P/5//j/+P/2//T/9P/0//X/9f/1//X/9P/0//P/9f/z//P/9P/0
//T/9f/1//X/9f/1//P/8v/y//L/9P/1//T/9f/1//X/9f/1//X/9P/0//T/9v/3//j/
+f/3//b/9f/1//f/9//3//X/9P/0//P/8//0//X/9f/1//j/+P/3//b/9f/0//X/9v/3
//j/9v/2//b/9v/0//T/9P/0//b/9v/2//b/9P/0//T/9P/0//T/9P/0//b/9v/2//b/
9f/0//P/8v/0//T/9P/0//T/9P/0//X/9//3//r//P/+//7/AAABAP////////7//f/9
//7//v/9//3//f///wEABAAGAAkACgAKAAoABQACAAAA//8AAAMAAQACAAMAAQABAP//
//8BAAAAAAAAAP//+//7//r/9v/1//P/8f/y//D/7v/t/+v/7P/s/+v/6//r/+v/6//t
/+3/7f/s/+z/7f/t/+3/7//v/+//7v/s/+z/7P/t/+7/7P/n/+f/6//x//f/CAAdAC4A
PgBSAGIAcgCCAJUAqQC4AMYA1gDmAOgAyQCgAIAAbgBbAEQAMQAeAA8ACQAHAAMAAwAC
AP3/9f/1//n/+v/5//X/9//3//f/9f/y//L/8v/y//L/8v/y//H/8f/x//L/8//x//H/
8v/y//D/8P/w//H/8//z//P/8//x//L/8//z//X/9f/1//b/9v/3//f/+P/4//j/+P/3
//X/9f/2//f/+v/6//r/+v/7//v/+f/7//z//P/9//7//f/+//3//P/+//7//////wEA
AgACAAIAAAACAAUABwAJAAkACQALAA0ADgAPAA8ADwARABIAEwAYABkAGQAZABwAHQAe
AB4AHQAdAB4AIAAhACEAIgAkACQAIwAjACQAIgAiACMAIwAhACEAIQAfAB0AHQAdABwA
GwAcABsAGgAYABcAEwAQABEADwALAAoABwAEAAMAAgACAAIAAAD9//z//P/7//r/9//2
//b/9v/4//f/9//2//b/9f/1//X/8//z//P/9P/1//b/9v/3//f/9v/0//P/9P/2//f/
+P/2//b/9v/2//b/9f/0//P/9P/1//b/9//0//T/8//x//L/9P/2//n/+P/3//X/9P/2
//j/+P/4//r/+P/4//n/9//3//f/+P/4//j/9v/2//T/9P/1//f/+f/5//f/9//5//r/
+v/3//f/+f/3//X/9f/1//X/9f/1//X/9f/1//X/9P/0//T/9f/1//T/9P/x//H/8f/y
//X/9f/z//H/7//w//D/7//v/+//8P/w//L/8v/y//D/7v/v//D/8P/u/+7/7f/t/+//
7//t/+3/7v/w//D/8P/v/+7/7v/t/+3/7f/s/+z/6//t/+v/6//q/+r/6v/r/+v/6//r
/+v/6//q/+r/6v/r/+v/6f/p/+z/7f/u/+//7f/q/+j/5v/p/+n/6f/p/+r/6v/q/+v/
7f/t/+3/6//r/+z/7P/t/+3/7f/s/+v/5v/o/+r/6v/q/+r/6v/q/+r/6v/q/+r/6v/q
/+z/7P/s/+z/6//q/+n/6P/q/+r/6v/q/+j/6P/o/+j/6P/o/+j/6P/q/+r/6v/q/+j/
6P/o/+j/6P/o/+j/6P/q/+r/6v/q/+j/6P/o/+j/6P/o/+j/6P/q/+r/6v/q/+z/7f/t
/+3/7v/w//L/8v/0//X/9f/1//X/9P/z//P/8v/y//P/8//2//n/+//+//z//f/9//z/
/v/5//f/9v/4//r/+v/3//b/9f/0//P/8v/z//T/9P/z//L/8P/r/+3/7P/p/+n/6P/n
/+b/5P/g/9//3//g/+L/4f/h/+H/4f/h/+H/4f/f/97/3v/f/+H/4f/h/+H/3//e/97/
3v/e/+H/4v/k/+X/5f/j/+n/9/8GABUALABAAEwAXABuAHwAiQCdALAAwgDUAOIA3gC9
AJIAdABgAE8APgAnABQACQADAPn/9f/z/+7/7f/v/+//7//w/+3/7f/t/+n/5//l/+T/
5P/k/+T/5P/k/+T/4//j/+P/5P/l/+X/5f/m/+b/4v/i/+L/4//k/+X/5v/n/+f/6P/p
/+n/5//n/+f/6P/q/+v/6//s/+v/6v/p/+f/6v/r/+3/7//t/+z/6//q/+v/6//p/+v/
7v/u/+//8P/v//D/7//u//H/8v/0//X/9//4//j/+P/3//j/+v/7//v/+//7//3//f/+
//////8CAAUABwAJAAwADQANAA0ADgAPABAAEAAQABEAEwAWABYAFQAVABYAGAAXABcA
GAAYABgAGQAZABcAFwAXABUAFAAVABYAFgASABAADAAIAAkACQAGAAQABgAFAAIAAgD+
//r/+P/2//b/9v/0//H/8P/w/+//7v/t/+z/7P/s/+7/7f/t/+z/7P/r/+v/6//p/+n/
6f/q/+j/6P/n/+f/6v/q/+n/6f/p/+r/6v/q/+r/6v/q/+r/7f/t/+3/7f/r/+v/6//r
/+v/7P/s/+v/6v/q/+r/6//p/+n/6P/o/+r/7P/s/+z/7P/q/+r/6//r/+v/6//s/+7/
7v/s/+z/6f/o/+j/6f/q/+v/6v/r/+3/7v/u/+v/6//t/+v/6f/p/+n/6f/p/+f/5//n
/+f/6P/o/+n/6v/p/+n/6P/o/+f/5//n/+j/5//n/+X/4//l/+b/5v/l/+X/5f/m/+b/
5v/m/+b/5P/k/+X/5v/m/+b/5v/l/+X/5f/l/+P/4//m/+j/6P/o/+b/5P/j/+H/4v/j
/+P/5P/j/+X/4//j/+b/5v/m/+f/6f/p/+n/6f/n/+b/5v/m/+X/5f/j/+P/4//j/+P/
4//k/+T/5f/m/+f/5//n/+f/5f/k/+P/4//j/+P/4//h/+H/4v/i/+P/4//j/+L/4f/k
/+b/5P/k/+T/5P/i/+L/4v/i/+P/5P/l/+b/5P/k/+T/5P/i/+D/3v/c/9//4P/h/+L/
4f/g/9//3v/g/+D/4P/g/97/3v/e/97/4P/g/+D/4P/i/+L/4v/i/+D/4P/g/+D/4P/g
/+D/4P/i/+L/4v/j/+H/4f/k/+b/6P/o/+r/6//p/+n/6f/o/+n/6f/q/+r/6//r/+v/
7f/w//L/8//1//T/9P/0/+//6//q/+r/7P/t/+v/7P/t/+//7//t/+3/7P/q/+n/6P/p
/+X/5f/k/9//3//e/93/3v/c/9r/2f/Z/9r/2v/Z/9j/1//W/9X/2P/Z/9r/2v/Z/9n/
2P/X/9X/1f/V/9T/1P/U/9T/1f/e/9z/2f/Z/9//5//v/wAAFQAmADgASABWAGQAbgB9
AJMApACsAL4AzgDKAKsAhABoAE4AOwAuAB8ADgABAPn/7//p/+n/7v/p/+H/4f/h/97/
3//h/+P/4//j/+H/3v/e/97/3v/e/97/3v/d/9v/2//c/93/2//b/9z/3P/c/9z/3P/d
/9v/2//b/9v/3f/e/9//3//f/9//3//g/+D/4f/h/+L/4v/i/+L/4f/h/+H/4v/j/+b/
5v/m/+b/5f/l/+P/5f/m/+b/5//o/+r/7P/s/+z/6//q/+r/6f/t/+7/7v/u/+7/8P/z
//X/9f/1//X/9//5//r/+//7//v//f/+////AgADAAMAAwAGAAcACAAIAAYABwAJAAwA
DgANAA0ADgAOAA0ADQAOAA0ADAAMAAsADgAPABAADwALAAsACwAKAAgACAAGAAQABAAF
AAMAAgD+//v/9v/0//P/8P/v/+7/7v/u/+z/6f/q/+r/6f/o/+X/5P/k/+T/5v/l/+X/
5P/k/+P/4//j/+H/4f/h/+L/4P/g/9//3//i/+L/4f/h/+P/5P/k/+T/4f/g/9//3v/i
/+P/5P/l/+P/4//j/+P/5f/m/+b/5f/j/+L/4f/h/+H/4f/g/+D/4v/k/+T/5P/k/+L/
4v/j/+P/4//j/+T/5P/k/+L/4v/i/+L/4//l/+P/4//h/+H/4f/i/+L/3//g/+P/4v/h
/+H/4f/h/+H/4P/f/97/3f/f/97/3v/e/+D/4f/h/+L/3v/d/9z/3P/f/9//3f/b/93/
3v/e/93/3P/b/9v/2v/d/97/3//e/9v/2//b/9r/3P/c/9v/2//b/9v/2f/Z/9j/2v/a
/9r/2f/Y/9j/1//X/9f/1v/W/9n/2//Z/9n/2P/Y/9j/2f/X/9f/1//X/9b/1v/X/9j/
1//X/9X/1f/X/9f/1//X/9j/2P/Z/9r/2v/Z/9j/1//W/9b/1v/X/9T/0//S/8//0v/U
/9X/1//V/9X/1P/T/9L/1P/V/9b/1//Y/9f/1v/V/9T/0v/S/9L/0v/T/9T/1f/W/9X/
1P/T/9L/0v/S/9L/0v/U/9T/1P/U/9P/0v/R/9D/0//U/9b/1//W/9j/2f/a/9z/3v/f
/9//4f/h/+D/3//d/97/3v/f/9//3//h/+L/5P/l/+f/6P/o/+j/4//h/+L/4v/k/+T/
4f/h/+H/4f/j/+H/4f/h/9//3v/d/9v/1//X/9b/0//V/9T/0//S/8//zP/K/8n/y//M
/8z/zf/M/8v/yv/J/8n/yf/I/8j/y//L/8v/y//L/8v/yv/K/8r/yP/J/8z/zP/H/8f/
z//V/9//7v8BABIAIgAwAD4ATgBgAHcAjQCaAKYAvADMAMgAqQCCAGAASAA3ACQADQD8
//P/6f/j/9//2//c/9v/2//Z/9f/1v/P/83/0//R/8//z//N/87/z//Q/87/zv/O/83/
yf/J/w==
         </WaveFormData>
      </LeadData>
      <LeadData>
         <LeadByteCountTotal>10000</LeadByteCountTotal>
         <LeadTimeOffset>0</LeadTimeOffset>
         <LeadSampleCountTotal>5000</LeadSampleCountTotal>
         <LeadAmplitudeUnitsPerBit>4.88</LeadAmplitudeUnitsPerBit>
         <LeadAmplitudeUnits>��V</LeadAmplitudeUnits>
         <LeadHighLimit>2147483647</LeadHighLimit>
         <LeadLowLimit>268435456</LeadLowLimit>
         <LeadID>V1</LeadID>
         <LeadOffsetFirstSample>0</LeadOffsetFirstSample>
         <FirstSampleBaseline>0</FirstSampleBaseline>
         <LeadSampleSize>2</LeadSampleSize>
         <LeadOff>FALSE</LeadOff>
         <BaselineSway>FALSE</BaselineSway>
         <ExcessiveACNoise>FALSE</ExcessiveACNoise>
         <MuscleNoise>FALSE</MuscleNoise>
         <LeadDataCRC32>1479242747</LeadDataCRC32>
         <WaveFormData>
BAAEAAQABAACAAIAAgACAAQABAAEAAQABgAGAAYABgAEAAQABAAEAAQABAAEAAQAAgAC
AAIAAgAEAAQABAAEAAYABgAGAAYABQAEAAMAAgADAAQABQAGAAQABAAEAAQAAgACAAIA
AgADAAQABQAGAAQABAAEAAQABAAEAAQABAAGAAYABgAGAAYABgAGAAYACAAIAAgACAAG
AAYABgAGAAYABgAGAAYABgAGAAYABgAEAAQABAAEAAUABgAHAAgABQAEAAMAAgAEAAQA
BAAEAAIAAgACAAIAAgACAAIAAgAEAAQABAAEAAQABAAEAAQABAAEAAQABAAEAAQABAAE
AAIAAgACAAIABAAEAAQABAADAAIAAQAAAAIAAgACAAIAAQAAAP///v/+//7//v/+////
AAABAAIAAQAAAP///v/+//7//v/+//z//P/8//z//v/+//7//v8AAAAAAAAAAAIAAgAC
AAIABQAGAAcACAAIAAgACAAIAAcABgAFAAQABgAGAAYABgAGAAYABgAGAAcACQAKAAoA
CgALAA0ACwAIAAgACAAIAAoADAANAA0ACgAKAAkACAAGAAQAAwAAAAAA/P/7//n/9//2
//T/8//0//T/9f/2//X/9f/2//b/+f/7//7//v/+///////////////+//7//v///wAA
AQAAAP///f/8//////8AAAAA/////wAAAQD///7//v/+/wEAAQABAAEAAAD+//3////9
//3///8AAP3/9v/u/+X/2//U/9H/zP/C/7H/n/+S/4b/eP9q/2P/aP9y/3r/hP+S/5n/
n/+m/63/s/+9/8v/1v/d/+T/7P/x//L/9P/3//v/AAADAAYACQAGAAYABQAGAAcABwAI
AAoADAANAA8AEAAPAA4ADgANAAsACwALAAwADAAMAAwADAALAAoACQAIAAkACgALAA0A
DwAOAA4ADwAPAA8ADwAPAA4ADQANAAwACwAKAAgABwAIAAoACwAMAAoACQAJAAkACAAI
AAgACQAIAAcABgAEAAYABgAGAAYABwAHAAcABwAEAAQABAAEAAQABAADAAMAAQD/////
/////////f/9//v//P/8//z/+f/5//j/+P/5//r/+//8//r/+v/5//j/+P/3//f/+P/4
//f/9//3//T/9P/0//L/8//1//b/9v/2//b/9v/2//b/9f/1//T/9v/2//f/+P/4//f/
9v/z//b/9//4//n/+P/4//j/+f/5//n/9//3//r/+v/7//v/+v/5//f/9v/3//n/+v/7
//n/+f/4//j/+P/4//j/+P/4//j/+f/5//j/+P/4//j/+v/6//r/+v/6//r/+v/5//n/
+f/5//n/+//8//3//v/8//v/+f/4//r/+f/5//n/+f/5//n/+f/5//f/9//4//j/+P/5
//n/+v/6//n/+f/7//n/+f/5//n/+v/7//v/+//7//n/+f/6//v//P/8//r/+v/6//r/
+P/6//r/+v/6//r/+v/6//z//P/8//n/+//7//v/+//6//r/+v/4//r/+//7//v/+f/5
//r/+v/7//v/+//7//v/+//7//v/+v/6//r/+v/5//r/+v/7//3//f/9//3//P/7//r/
+f/7//v/+//7//3//v/+//3//f/+//7//f/8//v/+v/5//v/+//7//v//v/+//3//f/7
//v/+//7//v/+//7//v/+//5//v/+//6//r/+v/6//z//f/9//z//P/8//v/+v/5//j/
+v/6//r/+v/4//j/+P/4//n/+v/7//z/+v/6//r/+v/6//r/+v/6//z//P/8//z/+v/6
//r/+v/8//z//P/8//v/+v/5//j/+v/6//r/+v/8//z//P/8//v/+v/5//j/+v/6//r/
+v/8//z//P/8//7//v/+//7//P/8//z//P/9////AAAAAAAAAQADAAEAAgACAAIAAgAC
AAQABQAFAAQABAADAAIAAQD+//z/+P/4//T/8//x//P/8v/w/+//7//u/+7/7v/u/+3/
7f/s/+3/7//y//L/9v/3//f/9//3//f/9v/2//P/8//z//P/9f/1//T/9P/z//P/9P/0
//f/9//4//n/+f/4//j/+P/5//n/+f/5//r//P/9//3/+f/5//v/+v/3//T/8P/p/+P/
2v/T/8z/vP+p/5X/gP9w/2L/TP89/zj/PP9G/1L/Xv9v/3v/hP+P/53/qf+1/8T/0f/a
/+L/6f/u//L/9f/1//b/+/8AAAMAAwAEAAQABgAGAAUABQAGAAcABwAIAAgACAAIAAkA
CQAJAAkACQAKAAsADAANAA4ADAAMAAwADAAMAAwADAANAA0ADAAMAA0ADQANAA0ADQAN
AA0ADgAOABAAEAAPAA8ADwAQABAAEAAQAA8ADwAPAA4ADgAOAA8AEQARABEAEAAOAA4A
DgAOABEAEQARABEAEgASABIAEgARABAADgANAA8ADQANAA0ADwAPAA0ADQANAA4ADgAO
AA8ADwAOAA4ADAAMAAwADAAMAAwACwAKAAoACQAJAAoACAAHAAcABwAGAAYABgAEAAIA
AwADAAIAAgACAAIAAgACAAEAAQAAAAAAAAABAAIAAQABAAEA/////////////wEAAgAD
AAUABQAFAAMAAwACAAIAAwADAAMAAwACAAIAAgADAAMAAwADAAMAAgACAAIAAgACAAIA
BAAEAAUABQAGAAYABgAGAAQABAAEAAQABgAGAAYABQAFAAUABQAFAAQABAAEAAQABQAF
AAQABAAEAAMAAwADAAUABQAFAAUAAwABAAEAAgAEAAQABQAFAAgACAAHAAcABwAFAAUA
BQAFAAYABwAHAAUABQADAAMABAAFAAYABgAGAAYABgAGAAQABgAGAAYABAAEAAQABAAE
AAQABAABAAEAAQABAAEAAgACAAIAAAAAAAEAAQABAAMAAwAEAAQAAgABAAAA////////
/////wIAAgACAAIAAAAAAP////8DAAMAAwADAAEAAQABAAEAAgADAAQABQADAAQABAAD
AAEAAgACAAEAAQABAAEAAQADAAMAAwADAAIAAgABAAEAAQABAAEAAQABAAEAAQABAP//
/f///////v/+//7//v/+///////+/wIAAgACAAIAAgACAAIAAgACAAIAAgACAAIAAgAA
AAAAAAAAAAIAAgACAAIAAAAAAAAAAAAAAAAAAAAAAAIAAgACAAIAAAAAAAAAAAAAAAAA
AAAAAAAAAAAAAAAA/v/+//7//v8AAAAAAAAAAP7//v/+//7//v/+//7//v/+//7//v/+
/wAAAAAAAAAAAAAAAAAAAAACAAIAAgADAAcACAAIAAgABwAJAAcABgAHAAgACQAKAAwA
DQANAAwACgAJAAgACAAIAAcABAACAP7//f/7//v/+P/2//X/9f/2//b/9v/3//f/+P/4
//n//f8AAAAAAgABAAEAAQABAAMAAgACAAEAAQABAAEAAQD///7//v///wAAAgADAAUA
AwAEAAUABQAGAAYABgAHAAkACQAJAAgABgAFAAUABwAJAAkACgAHAP7/9P/t/+f/4P/d
/9j/xv+x/53/jP9+/27/XP9T/1j/Zv9w/3z/iP+R/5f/oP+p/7P/wf/P/9z/5f/u//b/
+//8/wAAAwAHAAoADQAQABMAEQASABIAFAAUABMAEwAUABUAFQAWABYAFAAUABUAFQAW
ABcAGAAaABkAGAAXABYAFAAUABQAFAAWABYAFgAXABUAFAAUABUAFQAVABUAFQAXABcA
GAAYABgAGAAXABcAFwAYABgAGAAXABUAFAATABMAFAAVABcAFQAVABUAFAAWABYAFgAW
ABoAGwAcAB0AGgAaABoAGgAbABwAHAAdABoAFwAWABUAFQAVABMAEwAVABYAFgAWABUA
FQAUABQAFgAWABYAFgAUABQAEwASABQAEwATABQAFAATABMAEwARABAADwAMAA0ADwAQ
ABAADgAOAA4ADgANAAsACgAIAAkACgAMAA4ADgANAAwACQAKAAsADAANAAwADAAMAA0A
DQANAAsACwAMAAwADQANAA0ADQAMAAwADAANAA0ADQANAA0ADAAMAAwADAAMAAwADgAO
AA8ADwAPAA4ADQAMAA4ADgAOAA4ADgAOAA4ADQALAAsACwALAAwADAAMAAwACwALAAoA
CgAMAAsACwALAAkACQAJAAkACQAHAAcACAAHAAYABgAFAAYABgAFAAUABgAFAAYABwAG
AAYABgAFAAQABQAEAAUABgAHAAgACAAGAAYABgAGAAUACAAJAAoACAAIAAgACAAGAAYA
BgADAAcABwAHAAcACAAIAAgABgAGAAcABwAHAAYABQAFAAQAAwADAAMAAwADAAMAAwAD
AAQABAAEAAQABAAEAAMAAwADAAMAAwADAAUABQAFAAUABQAFAAUABQADAAQABAADAAQA
BgAHAAcABQAFAAUABQAFAAUABQAFAAQABAADAAMAAQABAAEAAQABAAEAAQABAAEA//8B
AAEAAAAAAAAAAAACAAMAAwACAAIAAAD+//7//v/+/wAAAAAAAAAA///+//3//P///wAA
AQACAAIAAgACAAIAAAAAAAAAAAACAAIAAgACAAAAAAAAAAAAAAAAAAAAAAD+//7//v/+
//z//P/8//z///8AAAEAAgACAAMABQAGAAQABAAFAAcABwAGAAYABgAEAAQABgAHAAcA
BgAGAAUAAwACAP///f/8//r/9v/1//X/9f/0//L/8P/v/+3/7P/u/+//7//w/+7/7//x
//T/9P/2//f/9//3//f/9//2//T/8//z//P/9P/1//b/9v/1//X/9P/0//b/9//3//j/
9//3//b/9v/2//f/9//3//f/+P/4//n/9//3//X/9f/0//H/7P/m/93/1//Q/8n/wv+4
/6v/mf+K/4D/dP9m/13/XP9i/2r/dP+A/4v/lf+c/6P/qf+x/7f/wv/N/9j/3v/l/+r/
7v/x//H/9P/3//z//f/9//7//v8AAAAA/////wAAAQABAAIAAgAAAAAAAQABAAAA///+
//7/AAAAAAAAAAD///7//f/8//7//v/+///////+//7///////////////3//f/+//7/
/v/+//3//f///wAAAAAAAP7//f/9//3//P/8//z//f/////////+//7//v/+//7//f/9
//3//f/8//z//P/8//r/+v/5//n/+//5//n/+f/3//f/9f/1//T/9P/z//L/8//z//L/
8v/w//D/8P/w//D/8P/v/+7/7//v//D/8v/y//H/8f/x//D/8P/w/+7/8P/x//H/8P/w
//D/8P/w/+7/7f/t/+z/7P/s/+3/7v/v/+//7//t/+//7//v/+//8f/y//P/9f/0//P/
8P/v//D/8P/x//H/8f/x//D/8P/u/+//7//v//D/8f/x//L/8P/w//D/8P/w//D/8f/x
//T/9P/0//T/9P/0//T/9P/0//T/9P/z//L/8f/w/+//8v/y//L/8v/z//P/8v/y//H/
7//u/+3/7v/v//D/8f/v/+3/7f/u//H/8v/0//X/9v/2//X/9f/z//H/8f/x//P/9P/1
//X/9f/1//P/8//y//P/9P/0//b/9v/2//b/8f/y//H/8P/y//L/8v/y//T/9P/0//H/
8f/x//H/8f/0//T/9P/y//D/8f/x//H/8v/z//X/9v/1//X/9f/1//b/9//4//n/+v/6
//r/+v/2//b/9f/1//f/9//3//f/9f/1//X/9f/3//f/9//3//n/+v/6//n/9//4//j/
9//5//n/+f/5//n/+f/5//n/+P/4//f/9//5//n/+f/5//j/9//2//X/9//1//f/9//0
//T/9P/0//b/9//3//b/9v/0//T/9P/0//T/9v/2//b/9v/0//T/9P/0//b/9v/2//b/
9v/2//b/9v/0//T/9P/0//b/9v/2//b/9v/2//b/9v/2//b/9v/2//f/+P/5//r/+P/4
//j/+P/4//j/+P/4//r/+v/6//r/+v/6//r/+v/8//z//P/8//v/+v/5//j/+f/6//v/
/P/8//3///8AAAAAAAABAAMAAgACAAMABAACAAIABAAFAAcABgAGAAUAAgACAAAA///6
//j/9P/z//P/8//y//D/7f/t/+z/7P/s/+3/7f/u/+7/7//x//T/9P/2//f/9//3//f/
9//2//b/9f/1//X/9f/1//X/9P/2//f/9//4//b/9//3//j/+//7//r/+v/6//v/+//7
//v//P/8//3/+//7//3////8//n/9P/w/+v/5f/a/9X/yv+4/6X/kf98/27/Xv9K/z3/
PP9E/1L/YP9u/3n/hf+U/6P/sf+9/8n/1P/d/+b/8P/3//r//P8BAAMABAAHAAoACwAM
AA4ADwASABQAEwATABQAFAATABMAEgAUABQAFQAVABUAFQAVABYAFgAWABYAFgAXABgA
GQAaABgAGAAYABkAGwAaABoAGwAZABkAGQAZABcAFwAYABgAGgAaABkAGQAXABgAGAAY
ABkAGQAaABsAGAAYABgAGQAZABkAGQAYABgAGAAYABgAGAAXABYAFQAUABQAFAAUABYA
FgAVABUAFwAVABUAFQAXABcAFQAVABMAFAAUABQAFQAVABQAFAASABIAEgASABQAFAAT
ABIAEgARABEAEgASABEAEQARABMAFAAVABQAEwATABIAEAAPAA4ADQAMAAsACQAIAAYA
BAAEAAUABgAJAAkACQAHAAcABwAHAAcACgAKAAoACwALAAsACQAJAAoACgALAAsADQAN
AAwADAAKAAsACwALAA0ADQAMAAwACgAKAAoACgAIAAgACQAJAAwADAAMAAwACwAKAAkA
CAAJAAoACwALAAsACwALAAsADAAMAAwADAAPAA8ADgAOAA0ACwAKAAkACwALAAsACwAM
AAsADAAOAAwADAANAA0ADgAOAA0ADQAPAA0ADQANAA0ADgAPAA8ADwAPAA0ADQAMAA0A
DgAOAA4ADgAOAA4ADAAOAA4ADgAOAA4ADgAOABAAEAAQAA0ADQANAA0ADQAQABAAEAAO
AAwADQANAA0ADQANAA4ADgAPAA8ADwAPAA4ADQAMAAsADAAMAAwADAAMAAwACwALAA0A
DQANAA0ADQANAA0ADQALAAsACwALAA0ADgAOAA0ACwAMAAwACwALAAsACwALAA0ADQAN
AA0ADQAMAAoACQAKAAsADAANAAsACwALAAsADQALAA0ADQAMAAwADAAMAAsACwAKAAgA
DAAMAA4ADgAOAA4ADQAMAAsACgAMAAwADAAMAAsACgAJAAgACQAKAAsADAAMAAwADAAM
AAoACgAKAAoACwAMAA0ADgANAAwACwAKAAwADAAMAAwADAAMAAwADAAOAA4ADgAOABAA
EAAQABAADwAOAA0ADAAOAA4ADgAOAA4ADgAOAA4ADAAMAAwADAAOABEAEwAUABIAEwAV
ABMAEwAUABUAFgAYABoAGwAbABgAGAAXABYAGAAWABUAEgAOAAoACQAHAAcABgAEAAMA
BQAEAAQABAADAAMABAAEAAYACQANAA4ADwAPAA4ADQAPAA8ADgAOAAsACwALAAsADQAN
AAwADAANAA0ADgAOAA8ADwAQABEAEQAQABAAEAATABMAEwATABIAEAARABMAEwAVABkA
GAATAA4ABgD9//f/8v/t/+j/3P/J/7f/pP+U/4b/dv9p/2b/bv94/4D/jv+Z/5//pP+v
/7v/yf/X/+L/7f/2//r//f8EAAgADQARABYAGQAcABsAGgAaABkAGgAcABsAGwAcAB8A
HwAgACAAHgAeAB8AHwAhACEAIQAiACEAIAAfAB4AHgAeAB4AHgAgACAAIAAhACEAIAAg
ACEAIwAjACMAIwAhACEAIgAiACIAIgAhACEAIQAiACIAIgAiACEAIQAhACAAIAAgACEA
HwAfAB8AHgAfACAAIQAiACEAIQAhACEAIAAgACAAIAAgACAAHwAfAB0AGwAbABsAHQAd
ABsAGwAbABwAHAAcABsAGwAaABoAGgAaABoAGgAYABgAFwAWABgAFwAXABgAGAAXABcA
FwAUABQAFAASABMAFQAWABYAFQAUABMAEgAVABUAFgAWABYAFgAXABgAGAAXABYAEwAU
ABUAFgAXABYAFgAWABcAFwAXABUAFQAWABYAFwAXABcAFwAWABYAFAAVABUAFQAVABUA
FAAUABQAFAAUABQAFAAUABUAFQAUABQAFAAUABYAFgAWABYAFAAUABQAEwAVABUAFQAV
ABQAFAAUABQAFAATABEAEAASABEAEQARABMAEwATABMAEwARABEAEgAQABAAEQARABAA
EAAPAA8AEAAPABAAEQAPABAAEQARAA8ADwANAA0ADgAPABAAEAAOAA4ADgAOAA0AEAAR
ABIAEQAQAA8ADgAOAA4ADgALAA0ADQANAA0ADAAMAAwACgAMAA0ADQANAAwACwALAAoA
CwALAAsACwAJAAkACQAJAAoACgAKAAoACgAKAAkACQAKAAkACAAHAAkACQAJAAkACAAH
AAYABQAFAAYABgAFAAcACAAIAAcABwAHAAcABwAHAAcABwAHAAcABgAEAAMABQAFAAUA
BQAHAAcABwAHAAUAAwAFAAUABQAGAAcACAAIAAkACQAIAAQABgAGAAYABgAGAAgACAAI
AAgABgAGAAYABgAFAAQAAwACAAIAAgACAAIABAAEAAQABAAEAAQABAAEAAMAAgABAAAA
AQACAAMABAACAAIAAgACAAMABAAFAAYABAAEAAUABwAGAAYABgAHAAoACQAJAAoACAAI
AAgACgANAA0ADAAMAA0ADAAMAAoABwAEAAIA/v/9//v/+//6//f/9f/0//L/8v/y//P/
8//2//b/9//5//r/+v/8//3//f/9//3//f/8//z/+//7//v/+//7//v//P/8//3//f/+
//7//////wIAAwADAAIAAAAAAAEAAQADAAMAAgACAAEA///9//v//f/6//n/+P/w/+X/
3//Y/9H/zP/E/7n/p/+Y/47/hP92/2v/aP9s/3b/gP+M/5P/m/+k/6v/s/+5/8P/zP/X
/+D/5v/r//D/9v/5//v//v///wIABQAHAAgACAAKAAgABwAHAAgABwAHAAgACAAIAAgA
CQAJAAgABwAGAAYABwAIAAkACgAIAAgACAAIAAgACAAIAAkACwAKAAoACwALAAsACwAL
AAwADQAPABAADgAOAA0ADQANAA4ADgAOAA4ADQANAA0ACwAKAAkACQALAAsACwAKAAoA
CgAKAAoACwALAAsACwAMAAwADAAMAAsACgAIAAcACAAHAAgACQAHAAcABQAFAAMABAAE
AAQAAwADAAIAAgAEAAQABAAEAAYABgAFAAQABAADAAMABAAEAAMAAwADAAMABAAFAAQA
AgADAAMAAgAEAAQABAAEAAIAAQABAAAAAAAAAAEAAgAFAAUABQADAAIAAQAAAP//AAAA
AAAAAQD//////f/9//7//v//////AQABAAAAAAAAAAEAAQABAAIAAwADAAQAAgACAAIA
AgACAAIAAwADAAYABgAGAAYABAAEAAQABAAEAAQABAADAAUABQAFAAUABgAGAAYABgAH
AAcABgAGAAQAAwADAAMABQAFAAUABQAFAAMAAwAEAAQABAAFAAUABAAEAAMAAwADAAEA
AQABAAEAAgADAAMAAQABAP////8AAAEAAgACAAIAAgACAAIA/v8AAAAAAAACAAIAAgAC
AAQABAAEAAEAAQABAAEAAQAEAAQABAACAAAAAQABAAEAAwADAAQABAADAAMAAwADAAMA
AwADAAMABgAGAAYABgAGAAYABQAFAAcABwAHAAcABQAFAAUABQAFAAUABQAFAAUABgAG
AAUAAwAEAAQAAwAFAAUABQAFAAcABwAHAAcABwAGAAQAAwAFAAUABQAFAAUABQAFAAUA
BwAFAAcABwAGAAYABgAGAAQABQAFAAQABAAEAAQABAAEAAQABgAGAAYABgAIAAgACAAI
AAcABgAFAAQABgAGAAYABgAGAAYABgAGAAYABgAGAAYABgAGAAYABgAEAAQABAAEAAUA
BgAHAAgABwAGAAUABAAGAAYABgAGAAgACAAIAAgABgAGAAYABgAIAAgACAAIAAYABgAG
AAYACQALAAwADAAKAAsADQALAAwADAAMAAwADgAQABEAEQASABIAEQAQABAADgANAAoA
CAAEAAMAAQADAAIAAAD//wEAAAAAAAAAAQABAAIAAgABAAMABgAGAAkACwAMAA0ADAAL
AAkACAAIAAkACgALAAkACQAIAAgABwAHAAgACAAJAAkACgALAAoACAAHAAYACQAJAAkA
CQAIAAgACQAJAAsADQALAAwACwAIAAAA+f/x/+j/4//e/87/uf+j/5D/gv9u/1j/Tf9M
/1T/XP9o/3j/h/+R/5r/p/+z/7//zf/a/+X/7P/2//v/AAAEAAcACQAOABMAFAAVABUA
FgAWABgAFgAVABUAFgAYABkAGwAcABwAHAAdAB0AHQAdAB0AHgAgACAAIAAgAB4AHgAe
AB4AIAAgACAAIQAhACAAIAAhACEAIQAhACEAIwAjACQAJAAiACIAIQAhACEAIgAiACIA
JAAjACMAIwAjACQAJQAnACkAKQApACgAJgAmACYAJgAnACcAJwAnACYAJgAmACYAJgAm
ACUAJQAnACUAJQAlACMAIwAhACEAIgAkACUAJgAlACUAJAAkACQAJAAkACQAJgAmACUA
JAAiACEAIQAiACAAHwAfAB8AHAAcABwAGgAaABsAGwAaABoAGgAaABoAHAAbABsAGgAc
ABwAHQAeAB0AHQAdABsAGwAbABsAGwAdAB4AHwAhACEAIQAfAB8AIgAiACMAIwAhACEA
IAAgACAAIQAhACEAIQAhACAAIAAeAB4AHgAeAB8AIAAiACMAJgAmACYAJgAkACQAJAAk
ACQAJAAkACMAIwAjACMAIwAlACYAJwAoACkAKQAoACgAKgApACkAKQApACkAKQApACkA
JwAnACgAJgAmACcAJwAoACgAJwAnACgAJwAoACkAKQAqACsAKwAnACcAJQAlACcAKQAr
ACwALAAsACwALAApACoAKQAoACgAKAAoACgAJgAmACYAIwAnACcAJwAnACgAKAAoACYA
JwApACoAKwAqACkAKQAoACUAJQAlACUAJwAnACcAJwAmACYAJgAmACYAJgAlACUAJwAn
ACcAJwAmACUAJAAjACQAJQAmACcAJQAmACYAJQAlACYAJgAlACcAJwAnACcAJQAlACUA
JQAnACgAKAApACcAJwAnACcAJwAnACcAJwApACcAKQApACcAJgAlACQAJQAnACgAKAAm
ACYAJgAmACYAJgAoACgAKAAoACgAKAAoACgAKAAoACgAKAAmACYAJgAmACgAKAAoACgA
KAAoACgAKAAmACYAJgAmACYAJgAmACYAJwAoACkAKgAqACoAKgAqACoAKgAqACoAKgAq
ACoAKgArACwALQAuAC4ALgAvADEAMgAyADIAMwA1ADMAMgAyADAAMAAwADIANQA1ADQA
NAA1ADQANAAyADAALAApACQAJQAjACMAIgAeAB0AHQAcABwAHAAdAB0AIAAgACEAIwAl
ACQAJQAlACcAJwAnACcAJgAmACUAJQAlACUAJQAlACQAJAAlACUAJgAmACcAJwAoACkA
KQAoACYAJgAnACcAJwAnACYAJgArACsAKQApACkAJgAjACIAGgARAA0ABgD///r/7v/b
/8n/vP+s/6D/kP+D/4D/iP+Q/5T/oP+v/7n/xP/P/9f/3//n//L///8IAA4AEwAaABwA
IwAnACoALQAuAC0ALwAwADAAMgAyADEAMQAyADEAMQAyADIANAA0ADUANQA1ADUANQA2
ADYANgA2ADYAOAA4ADgAOAA2ADYANgA3ADcANgA2ADcANQA1ADUANQA3ADcAOAA4ADgA
OAA3ADcANQA2ADYANgA4ADcANwA3ADQANAA0ADUAMwAzADMAMgAyADIAMgAyADEAMQAx
ADEAMgAyADIAMgAyADIAMQAxAC8ALQAtAC0ALQAtACsAKwApACoAKgAqACsAKwAqACoA
KgAqACoAKgAqACoAKQAoACcAJQAkACQAJgAlACUAJQAkACQAJAAiACAAIQAhACAAIgAi
ACIAIgAhAB8AHgAcABwAHAAdAB4AIQAhACEAHwAfAB8AHwAfAB4AHgAeAB8AIQAhAB8A
HwAeAB4AHwAfACEAIQAgACAAHwAfAB4AHQAfAB8AHgAeAB8AIAAhACIAHwAeAB4AHQAf
ACAAIQAiAB8AHgAdABwAHwAgACEAIQAfAB8AHwAfAB4AHgAeAB4AIQAhACAAIAAgAB8A
HwAfAB0AHQAdAB0AHwAdAB0AHgAcABwAHQAdAB8AIAAgACEAHwAdAB0AHQAbABwAHQAd
ABsAGwAZABkAGQAZABkAGAAYABgAGAAYABYAGAAYABgAFgAWABYAFgAYABgAGAAVABcA
FwAXABcAFgAWABYAFAAWABcAFwAXABcAFwAYABgAGQAZABkAGQAYABcAFgAVABYAFgAW
ABYAEgASABEAEQAVABUAFQAVABcAFwAXABcAFgAVABQAEwAUABYAFwAXABUAFgAWABUA
EwATABMAEwAUABUAFgAXABgAGAAXABcAFwAXABcAFwAXABcAFwAXABcAFQAXABcAGAAY
ABgAGAAYABkAGQAYABgAGgAcABwAHAAcABoAGgAaABoAGwAcAB0AHgAeAB4AHgAeAB4A
HgAeAB4AHAAcABwAHAAcABwAHAAcAB0AHgAfACAAHgAeAB4AHgAgACEAIwAkACQAJAAl
ACcAJQAkACQAJAAmACYAKAApACgAJgAlACMAIwAkACMAIwAgAB4AGgAZABcAFwAWABQA
EwATABIAEgASABMAEwAUABQAFQAXABoAGgAcAB0AHQAdAB0AHQAcAB4AHQAdAB0AGwAb
ABsAGgAcAB0AHQAeAB4AHwAfACAAIAAfAB0AHAAdAB8AIAAhAB8AHAAeAB8AHwAfACEA
IwAgAB0AGAAOAAEA+//2/+//7P/k/9f/x/+4/6z/ov+U/4n/iP+O/5b/nv+q/7P/t/++
/8f/0f/Z/+P/7v/7/wQADAAPABIAFAAXABsAIAAlACgAKwApACoAKgAsACoAKQApACoA
KwArAA==
         </WaveFormData>
      </LeadData>
      <LeadData>
         <LeadByteCountTotal>10000</LeadByteCountTotal>
         <LeadTimeOffset>0</LeadTimeOffset>
         <LeadSampleCountTotal>5000</LeadSampleCountTotal>
         <LeadAmplitudeUnitsPerBit>4.88</LeadAmplitudeUnitsPerBit>
         <LeadAmplitudeUnits>��V</LeadAmplitudeUnits>
         <LeadHighLimit>2147483647</LeadHighLimit>
         <LeadLowLimit>268435456</LeadLowLimit>
         <LeadID>V2</LeadID>
         <LeadOffsetFirstSample>0</LeadOffsetFirstSample>
         <FirstSampleBaseline>0</FirstSampleBaseline>
         <LeadSampleSize>2</LeadSampleSize>
         <LeadOff>FALSE</LeadOff>
         <BaselineSway>FALSE</BaselineSway>
         <ExcessiveACNoise>FALSE</ExcessiveACNoise>
         <MuscleNoise>FALSE</MuscleNoise>
         <LeadDataCRC32>1872877562</LeadDataCRC32>
         <WaveFormData>
9v/2//b/9v/4//j/+P/4//j/+P/4//j/+v/6//r/+v/6//r/+v/6//r/+v/6//r/+v/6
//r/+v/6//r/+v/6//z//P/8//z/+//6//n/+P/4//j/+P/4//j/+P/4//j/9v/2//b/
9v/4//j/+P/4//f/9v/1//T/9P/0//T/9P/0//T/9P/0//P/8v/x//D/8v/y//L/8v/w
//D/8P/w/+7/7v/u/+7/8P/w//D/8P/u/+7/7v/u//D/8P/w//D/7v/u/+7/7v/w//D/
8P/w//D/8P/w//D/7v/u/+7/7v/w//D/8P/w//L/8v/y//L/8P/w//D/8P/w//D/8P/w
/+7/7v/u/+7/7//w//H/8v/x//D/7//u//D/8P/w//D/8P/w//D/8P/w//D/8P/w//L/
8v/y//L/8P/w//D/8P/w//D/8P/w/+7/7v/u/+7/7v/u/+7/7v/u/+7/7v/u/+z/7P/s
/+z/7P/s/+z/7P/u/+7/7v/u/+z/7P/s/+z/7P/s/+z/7P/u/+7/7v/u//L/8//0//X/
9f/3//f/9//2//X/9P/y//T/9P/1//b/9P/0//T/8//z//P/8f/w/+//7P/r/+n/5f/l
/+X/5P/l/+b/5//p/+j/6f/p/+n/7P/t/+//7//v/+//7//u/+3/7P/s/+v/7f/t/+3/
7f/s/+v/6v/p/+v/6//r/+z/7P/s/+3/7v/u/+3/7f/t/+//7//v//D/8P/v//H/9f//
/wkAFQAaACIAJgApAC8AKQARAPb/5P/W/8f/s/+S/2z/QP8S//j+9f7z/u3+6/72/gX/
Df8X/yn/R/9i/33/lP+s/73/yv/X/9//5P/r//P//P8BAAYADAAOAA8ADwAQABEAEQAS
ABIAEwAWABgAGgAZABgAGAAXABkAGQAbABwAHAAcABwAHQAcAB0AHgAfAB8AIAAiACIA
IgAiACMAIwAjACQAJwAnACUAJgAoACkAKgArACwALAAwADEAMgA0ADQANAA0ADUAOAA5
ADoAPAA9AEAAQQBEAEYASABKAEwATgBQAFMAVgBWAFgAWgBcAGIAZABlAGcAagBsAG8A
cABxAHIAdAB0AHYAeAB7AHwAewB7AHoAeQB8AHwAegB6AHcAdgB1AHQAcQBuAGwAagBp
AGYAYwBgAFoAVgBSAEwASgBFAEEAPAA5ADYAMgAsACcAIwAeABsAGQAWABQAEQANAAoA
BwAFAAUABAACAAEAAQAAAP7//v/9//z/+v/6//r/+v/6//r/9//3//f/9v/4//j/+P/4
//f/9//3//b/9v/2//b/9v/4//j/+f/5//j/+P/5//n/+P/4//j/+f/7//v//P/8//r/
+v/6//r//P/8//3//f/7//v/+//7//3//f/9//7//v/+//7//v/+//7//P/8//3//f/9
//7//v/+//7//f/9//3//P/8//3//f/9//v/+f/4//f/9//5//n/+f/5//j/9//2//X/
9v/1//X/9P/0//X/9f/1//P/8//x//D/8v/y//L/8v/x//H/8f/w//D/8P/w/+//8f/y
//L/8v/w//D/7//v//H/8f/x//H/7//v/+//7//w//D/8P/w//D/8P/w/+//7f/t/+3/
7f/t/+3/7f/t//D/8P/w//D/7f/t/+3/7f/r/+v/6v/q/+v/6//r/+v/7f/t/+3/7f/r
/+v/6//r/+v/6//r/+v/6v/q/+v/6//q/+r/6//r/+v/7P/u/+//7//u/+3/7P/r/+r/
6//s/+3/7v/s/+z/7P/s/+7/7v/u/+7/7P/s/+z/7P/s/+z/7P/s/+7/7v/u/+7/7v/u
/+7/7v/w//D/8P/w/+7/7v/u/+7/7v/u/+7/7v/w//D/8P/w/+7/7v/u/+7/7v/u/+7/
7v/w//D/8P/w//D/8P/w//D/8P/w//D/8P/w//H/8v/z//X/9//3//f/9//3//f/9v/2
//b/9//4//j/+P/4//f/9f/1//P/8v/z//D/7//t/+v/6//r/+r/6v/q/+r/6//s/+3/
7f/t/+7/7//x//H/8f/x//H/8P/v/+7/7v/t/+v/6//r/+v/7P/t/+7/7//u/+3/7P/s
/+z/7P/t/+7/8P/v/+//7//v/+//7//w//D/8//1//n///8JABUAHgAkACwAOQBDAD8A
KQAOAPj/4v/T/8X/pv9+/1b/LP8G//X+7/7r/un+6v7x/v/+Df8j/0P/YP93/5D/qP+3
/8T/0//f/+j/7f/x//j///8GAAoACwANAA4AEAATABMAFAAUABIAFAAVABYAFwAYABoA
GwAZABkAGwAcABwAHAAcAB0AHgAfACAAIQAhACIAJAAkACUAJgAoACkAJwAoACsAKwAp
ACoALAAtADAAMQAyADIANgA3ADgAOgA7ADwAPQA/AD4APwBAAEIARQBIAEkATABOAFAA
UgBUAFgAWgBdAGAAZABmAGgAagBtAG4AbgBvAHQAdgB5AHoAfQB+AIAAgACBAIIAhACE
AIYAhwCHAIcAhgCGAIQAhACFAIQAgwCCAIEAfgB8AHoAdwB0AHEAbgBoAGQAYABaAFYA
UQBNAEgAQwBAADwANgAxAC0AKAAlACEAHgAcABkAFwAUABEADwANAAwACgAJAAkACAAG
AAYABwAGAAQABAACAAIAAgACAAMAAwADAAIAAgACAAIAAgABAAEAAQAAAAIAAgACAAIA
AgACAAMAAwAEAAQABQAFAAQABAAEAAUABQAFAAYABgAEAAQABAAEAAQABAAFAAUABwAH
AAcABwAFAAUABQAGAAYABgAGAAYABgAGAAQABAAFAAUABQAGAAgACAAIAAcABwAHAAYA
BgAHAAcABwAFAAMAAgABAAEAAwADAAMAAwABAAEAAQABAAIAAQABAAAAAAABAAEAAQAB
AAEA///+//z//P/8//z//////////v/8//z//P/7//3//v/+//7//v/+//3//f/7//v/
+//7//z//f/+/////f/8//v/+v/8//z//P/7//n/+f/5//n/+//7//v/+//6//r/+v/6
//j/9//2//X/9f/1//T/9P/3//f/9//3//X/9f/1//X/9//3//f/9//2//X/9P/z//L/
8v/z//P/8v/y//P/8//w//D/8f/x//P/9P/y//L/8v/y//H/8P/v/+7/8P/w//D/8P/u
/+7/7v/u//D/8P/w//D/7v/u/+7/7v/u/+7/7v/u//D/8P/w//D/7v/u/+7/7v/u/+7/
7v/u/+7/7v/u/+7/7v/u/+7/7v/w//D/8P/w/+7/7v/u/+7/8P/w//D/8P/u/+7/7v/u
//D/8P/w//D/8P/w//D/8P/w//D/8P/y//P/9P/1//X/9f/1//X/9f/1//X/9P/0//b/
9//4//j/9//2//T/8//0//P/8//z/+7/7f/r/+n/5//n/+b/5v/o/+j/6f/q/+v/6//r
/+z/7f/v/+//7//v/+//7v/t/+z/7P/r/+v/6//r/+v/6//p/+n/6f/p/+r/6//t/+7/
7P/t/+7/7v/v/+//7//v//H/8f/y//L/8f/z//n/AwARABsAIgAqADIAOwA9ADEAGwAG
APD/4P/N/7H/jP9o/zz/Ev/6/vf+8/7t/uv+8v77/gX/Ff8v/0v/aP+B/5r/rv+7/8j/
0//b/+L/6f/v//j///8GAAoADQAPABAAEgATABMAFAAUABQAFgAXABgAFgAWABcAFwAY
ABkAHAAeABwAHAAcAB0AHAAdAB4AHwAhACIAJAAkACQAJAAlACUAIwAkACcAJwApACoA
LAAtAC4ALwAwADAANAA1ADYAOAA3ADgAOQA7AD0APwBBAEQARQBIAEkATABMAE4AUABS
AFYAWABbAF4AXgBgAGIAZABqAGwAbQBvAHIAdAB3AHgAeQB6AHwAfAB/AIAAggCCAIAA
gQCBAIEAggCCAIAAgAB/AH4AfQB8AHkAdgB0AHIAcABuAGwAagBkAGAAXABWAFIATQBJ
AEQAPQA6ADYAMAApACUAIAAdABkAFgAUABEADwAMAAkABwAFAAQAAgABAP///v/8//z/
/f/8//r/+v/6//r/+v/6//f/9//3//b/+P/4//j/+P/5//n/+f/4//b/9v/2//b/+P/4
//n/+f/5//j/+P/3//j/+P/4//n/+f/5//r/+v/4//j/+P/4//j/+P/5//n/9//3//f/
9//4//n/+v/8//z//P/8//z/+//6//f/9v/5//n/+f/6//j/+P/4//f/+f/5//j/+P/3
//f/9//1//f/9v/1//X/9//3//f/9//3//f/9//3//j/9//3//b/9P/1//X/9f/0//P/
8P/u/+//8P/x//L/8//z//P/8v/w//D/8P/v/+//8P/w//D/8v/y//H/8f/x//H/8f/x
/+//7//v/+//7v/u/+7/7v/u/+7/7v/t/+3/7f/t/+3/7//v/+//7//w//D/8P/w/+//
7//v/+//7//v/+7/7v/t/+3/7f/t/+//7//v/+//7//v/+//7//v/+//7//v//D/8P/x
//H/8P/w//H/8f/w//D/8f/x//H/8P/u/+7/7v/u//D/8P/w//D/7v/u/+7/7v/v//D/
8f/y//L/8v/y//L/8P/w//D/8P/y//L/8v/y//L/8v/y//L/8P/w//D/8P/w//D/8P/w
/+7/7v/u/+7/7//w//H/8v/y//T/9f/2//X/9f/3//f/9//3//f/9//2//b/9v/3//j/
+P/4//j/9//3//f/9f/y//H/7v/t/+3/6//r/+v/6P/o/+j/6P/p/+r/6//r/+v/7P/t
/+//8f/x//H/8f/w/+//7v/u/+z/6//q/+n/6v/r/+z/7f/t/+3/7f/t/+7/7v/u/+//
7v/u/+3/7f/t/+3/7f/t/+7/8P/x//P/9//9/wUADwAWABwAIAAlAC0ALwAdAPz/5P/U
/8X/s/+W/3L/Sv8c//r+8f7t/uf+4f7o/vn+Cf8R/yP/O/9Y/3H/hv+e/7P/wP/P/9v/
4v/n/+3/8v/5/wAABAAFAAcACAAKAAsACwAMAAwADAAOAA8AEAAQABAAEQARAA8ADwAR
ABIAFAAUABQAFQAVABUAFQAVABUAFgAYABgAGgAaABsAGwAZABoAHQAdAB0AHgAgACEA
IAAhACIAIgAmACcAKAAqACkAKgArAC0ALgAvADAAMgAzADYANwA6ADoAPAA+AEAAQgBE
AEcASgBMAE4AUABSAFQAVgBXAFkAXgBgAGMAZABnAGgAagBqAGsAbABuAG4AcABxAHEA
cQBwAHAAbgBuAG8AbgBtAGwAawBoAGYAZABfAFwAWQBWAFQAUABMAEYAQgA9ADkANAAx
AC4AKgAkAB8AGwAWABMADQAKAAgABQAFAAIA///9//v/+v/4//f/+f/4//b/9v/1//T/
8v/y//L/8v/y//L/7//v/+//7v/u/+7/7v/u//D/8f/y//L/8f/w/+//7v/w//D/8f/x
//T/9P/1//X/8v/y//L/8//z//P/9P/0//T/9P/0//T/9P/0//X/9f/3//f/9//3//b/
9f/0//T/9f/2//f/+P/2//b/9P/0//f/9//3//j/+P/4//j/9//1//X/9P/0//X/9f/1
//P/9f/0//P/8//y//H/8P/v//D/8f/y//P/8P/v/+//7v/w//H/8f/x/+//7//t/+z/
7P/s/+z/7P/v/+//7//u/+z/7P/s/+v/7f/u/+7/7v/u/+7/7f/t/+3/7f/t/+3/7//v
/+//7//s/+z/7P/s/+z/7P/s/+v/6//r/+v/6//r/+v/6//r/+z/7P/s/+z/6f/p/+n/
6f/q/+v/6//s/+v/6//r/+v/6//r/+v/6//r/+v/6//r/+n/6f/p/+n/6v/q/+v/6//o
/+j/6f/p/+r/6v/r/+v/6f/o/+j/6P/o/+j/6P/o/+j/6P/m/+b/5v/m/+f/6P/p/+r/
6v/q/+r/6v/o/+j/6P/o/+b/5v/m/+b/6P/o/+j/6P/o/+j/6P/o/+r/6v/q/+r/6P/o
/+j/6P/o/+j/6P/o/+r/6v/q/+r/6f/o/+f/5v/o/+j/6P/o/+b/5v/m/+b/5//o/+n/
6v/s/+7/7//w/+//7//x//H/8f/x//H/8f/u/+7/7v/v//D/8P/w//D/8f/x//H/7//u
/+3/6v/p/+f/5f/l/+X/5v/m/+b/5v/m/+b/5v/l/+f/6P/p/+v/6v/p/+j/5//n/+f/
5//o/+X/5f/l/+X/5f/l/+X/5f/l/+X/5f/l/+T/5P/k/+X/6P/o/+f/5//n/+f/5//n
/+j/5v/n/+v/7//3/wUAEwAYAB4AKAAzADkALQARAPr/4v/Q/8X/rf+E/17/OP8Q//D+
5f7j/uH+3f7i/uv++f4L/yn/Sf9k/3v/kv+k/7H/wP/N/9X/3P/l/+3/8v/3//7/AgAD
AAUABgAIAAsACwAMAAwACgAMAA0ADgAQABAAEQARAA8ADwARABIAEgASABIAEwAWABcA
GAAZABgAGAAZABgAGQAaABwAHQAbABwAHwAfAB8AIAAiACMAJgAnACgAKAAoACkAKgAs
AC8AMAAxADMAMgAzADQANgA3ADoAOwA+AEIARABGAEgASABKAE0AUABUAFYAWABaAF4A
YABhAGMAZABmAGkAagBvAHAAcgByAHEAcgB0AHQAdgB3AHcAdwB2AHYAdAB0AHEAcABv
AG4AbQBqAGgAZgBjAGAAXQBaAFgAVABQAEoARAA/ADsANgAwACwAJwAgABwAGQAVABMA
DQAKAAgABQAFAAIA///9//n/+P/2//X/8//y//D/8P/x//D/7v/u/+3/7P/r/+r/6//r
/+v/6v/q/+r/6v/q/+v/6//r/+r/6v/q/+r/6v/q/+r/6//r/+r/6v/r/+v/6v/q/+r/
6//r/+v/7P/s/+7/7v/u/+7/7v/u/+//7//x//H/8f/x//D/7//u/+7/7v/u/+7/7v/w
//D/7v/u/+//7//v//D/7//u/+3/6//s/+3/7f/u/+3/7f/t/+v/7f/s/+v/6//p/+n/
6f/p/+n/6f/p/+n/6P/n/+f/5v/m/+f/5//n/+j/6f/o/+j/5v/m/+b/5v/n/+f/5//m
/+T/5P/k/+P/4//k/+T/5P/m/+b/5f/l/+T/4//i/+H/4//j/+P/4//i/+L/4v/i/+T/
5P/k/+P/4//j/+P/4//h/+H/4f/h/+L/4v/i/+L/4f/h/+H/4f/h/+H/4P/g/+H/4f/h
/+H/3//f/9//3//g/+H/4v/j/+H/4f/h/+H/4v/i/+P/4//g/+D/4f/h/97/3v/f/9//
3//g/+L/4v/i/+L/3//e/93/3P/f/+D/4f/i/+H/4P/f/97/4P/g/+D/4P/g/+D/4P/g
/+D/4P/g/+D/4f/i/+P/5P/k/+T/5P/k/+L/4v/i/+L/5P/k/+T/5P/k/+T/5P/k/+X/
5v/n/+j/5//m/+X/5P/m/+b/5v/m/+b/5v/m/+b/5v/m/+b/5v/q/+v/7P/t/+3/7//v
/+//7//v/+//7v/w//D/8f/y//H/8P/v/+3/7//v/+3/7P/r/+j/5//l/+H/4f/h/+D/
4f/i/+P/5f/l/+X/5P/j/+b/5//p/+n/5//n/+f/5v/l/+T/5P/j/+P/4//j/+P/4f/h
/+H/4f/i/+P/5P/m/+b/5v/n/+j/5v/l/+X/5f/n/+f/5//o/+b/5//r/+//9/8DABMA
GgAgACgALwA1ADUAJQAQAPr/5v/X/8P/oP96/1T/Jv8C//P+8/7t/uX+5v7x/vf+//4R
/zH/Uv9t/4j/nv+x/7z/x//R/9r/4//r//T/+/8CAAQABQAHAAgACgAMAA0ADwAQABIA
FAAVABYAFgAWABcAFwAZABkAGwAcABoAGgAaABsAHAAdAB4AHwAfACAAIgAiACIAIgAj
ACMAJQAmACkAKQApACoALAAtAC4ALwAwADAAMgAzADQANgA1ADYANwA5ADwAPQA+AEAA
QQBEAEUASABMAE4AUABSAFQAVgBZAFwAXgBgAGIAZABoAGoAawBtAG4AcABzAHQAdwB4
AHoAegB9AH4AgACAAIAAgQCBAIEAggCCAIAAgAB/AH4AfQB8AH0AegB4AHYAdQByAG8A
bABnAGIAXQBWAFQATwBLAEYAPwA8ADgAMgAvACsAJgAjAB0AGgAYABUAEgAOAAoABwAH
AAYABAADAAEAAAD+//7//f/8//r/+v/6//r/+v/6//f/9//3//b/9v/2//b/9v/3//f/
9//2//b/9v/2//b/9v/2//f/9//3//b/9v/1//X/9v/3//n/9//3//j/+P/4//j/+P/4
//r/+v/7//v/+v/5//j/9//5//n/+f/6//r/+v/6//r/+v/6//j/+P/5//n/+f/6//j/
+P/4//f/+f/5//j/+P/3//f/9//1//X/9P/z//P/9f/1//X/9f/z//P/8//z//P/8//0
//T/8//z//L/8f/x//H/7//u//D/8P/w//D/8P/v/+7/7P/v//D/8f/x/+//8P/w//D/
8P/w/+//7//w//H/8v/z//H/8f/x//H/8v/y//L/8v/w//D/8P/v//H/8f/x//H/7//v
/+//7//u/+7/7v/u/+7/7//w//H/8f/x//D/8P/v/+//7//v/+//7//v/+//7//v/+//
7//v/+//7//v/+7/7v/v/+//7v/u/+//7//w//D/8f/x/+3/7v/w//D/8P/w//D/8P/w
//D/7v/u/+7/7v/u/+7/7v/u//D/8P/w//D/7v/u/+7/7v/w//D/8P/w/+//7v/t/+z/
7f/u/+//8P/u/+7/7v/u//D/8P/w//D/8P/w//L/8//y//P/8//1//f/9//3//f/9//2
//b/9v/1//b/9v/2//j/9//3//f/9f/0//P/8P/v/+3/6//r/+r/6P/n/+b/5v/n/+j/
6f/q/+v/7f/v//H/8f/x//H/8f/w/+//7v/u/+3/7f/t/+3/7f/t/+3/7f/t/+3/7f/t
/+7/7v/u/+3/7v/u/+3/7f/t/+3/7f/t/+7/7v/v//P/9f/5/wMADwAUABoAIgAjACcA
LQAfAAIA6v/a/8v/uf+c/3r/Vv8m//7+8f7v/u3+5f7o/vf+B/8R/x//N/9W/2//hv+e
/7P/wP/N/9n/4v/p/+//9v/9/wIACAALAA0ADgAQABEAEQASABIAEAASABMAFAAWABYA
FwAXABYAFQAWABYAGAAYABgAGQAYABkAGgAbABkAGgAcABwAHQAeACAAIQAfACAAIwAj
ACMAJAAmACcAKAApACoAKgAsAC0ALgAwADMANAA1ADcANwA3ADcAOAA7AD4APwBCAEQA
RgBIAEoASgBMAE8AUgBUAFYAWABaAF4AYABhAGMAZgBoAGsAbABvAHAAcgByAHMAdAB2
AHYAeAB5AHkAeQB4AHgAdgB2AHcAdgB1AHQAcQBuAGwAagBnAGQAYQBeAFwAWABUAE4A
TABHAEMAPgA5ADYAMgAsACkAJQAgAB0AGQAWABQAEQAQAA4ADAALAAgABgADAAEAAwAC
AAAAAAABAAAA/v/+//3//P/7//r/+v/7//z//P/8//z//P/8//3//f/9//z//P/8//z/
/P/8//z//f/9//7//v///////v/+//7/////////AAAAAAIAAgACAAIAAgACAAMAAwAF
AAUABQAFAAMAAwADAAQABgAGAAYABgAEAAQAAgACAAEAAQABAAIAAwAEAAUABQAEAAMA
AQAAAAEAAQABAP//AAAAAAAAAQD//////////////////////v/9//3//P/8//3//f/9
///////9//z/+v/6//r/+v/7//v/+//6//j/+P/4//f/+f/6//r/+v/6//r/+f/5//f/
9//3//f/+f/5//n/+f/4//j/+P/4//j/+P/4//f/9//3//f/9//2//X/9P/z//b/9v/2
//b/9f/1//X/9f/1//X/9P/0//f/9//3//f/9v/1//T/8//0//X/9v/3//f/9//3//f/
+P/4//n/+f/2//b/9//3//b/9v/3//f/9f/2//T/9P/0//T/9P/0//T/9P/2//b/9v/2
//T/9P/0//T/8v/y//L/8v/0//T/9P/0//T/9P/0//T/9P/0//T/9P/y//L/8v/y//T/
9P/0//T/9P/0//T/9P/0//T/9P/0//T/9P/0//T/9P/0//T/9P/0//T/9P/0//b/9v/2
//b/9v/3//j/+f/7//3//f/9//v/+//7//r//P/8//3//v8AAAAAAAD///3//f/7//r/
+//4//f/9f/x//H/8f/w//L/8v/y//P/9P/1//X/9f/0//X/9//3//n/+f/5//j/9f/0
//T/8//z//P/8//z//P/8//z//P/8//z//P/9P/2//b/9//4//b/9f/1//X/9//3//f/
+P/4//n/+/8BAAsAFwAjACoAMgA8AEUASwA/ACMADAD6/+j/2f/B/5z/eP9Q/yL/BP/5
/vX+7/7t/vL+//4L/xn/M/9T/27/h/+g/7T/wf/Q/93/5//u//X/+/8CAAkAEAASABUA
FwAYABoAGQAZABoAGgAcAB4AHwAgACAAIAAhACEAIQAhACMAJAAkACQAJAAlACYAJwAo
ACkAKQAqACwALAAsACwALQAtACsALAAvAC8AMAAyADUANwA3ADcANwA2ADoAOwA8AD4A
PwBAAEEAQwBEAEUARgBIAEsATgBPAFIAUgBUAFYAWABcAF4AYQBkAGYAaABqAGwAcABy
AHMAdQB4AHoAfQB+AH8AgACCAIIAhQCGAIgAiACIAIkAiQCJAIgAiACGAIYAhQCEAIMA
ggCBAH4AfAB6AHkAdgBzAHAAawBmAGEAWgBWAFEATQBIAEMAQAA8ADYAMQAtACgAJQAh
AB4AHAAZABcAFAARAA8ADQAMAAoACQAJAAgABgAGAAUABAACAAIAAgACAAIAAgABAAEA
AQAAAAAAAAAAAAAAAwADAAMAAgACAAIAAgACAAQABAAFAAUABgAGAAcABwAGAAYABgAH
AAcABwAIAAgABgAGAAYABgAIAAgACQAJAAkACQAJAAkACQAJAAkACgAKAAoACgAKAAgA
CAAGAAYABwAHAAcACAAIAAgACAAHAAcABwAGAAYABwAHAAcABQAFAAQAAwADAAUABQAF
AAUABQAFAAUABQACAAEAAQAAAAIAAwADAAMAAQABAP///v8AAAAAAAAAAAEAAQABAAAA
AAAAAAAA/////wAAAAAAAP///v/8//v//f/9//3//f/9//3//f/9//r/+v/6//r/+//8
//3//f/8//v/+v/5//r/+//8//3//v/+//7//v/9//3//f/9///////+//7//v/9//z/
+//9//3//f/9//3//f/9//3/+//7//v/+//8//z//f/9//v/+v/6//n/+f/6//z//f/9
//z//P/8//z//P/+//7//v/+//7//v/+//7//v/+//7//v/8//z//P/8//z//P/8//z/
/v/+//7//v/+//7//v/+//3//P/7//r/+//8//3//v/+//7//v/+//7//v/+//7//v/+
//7//v8AAAAAAAAAAAIAAgAEAAUABAAFAAUABwAJAAkACQAJAAkACAAIAAgACQAKAAoA
CgALAAsADAANAAkACAAHAAQABQADAAEAAQD///7//v/+//7///8AAAEAAgADAAUABwAI
AAcABgAFAAUABAADAAIABAADAAMAAwADAAMAAwADAAMAAwADAAMAAwAEAAQABAAFAAYA
BgAFAAMAAwADAAMAAwAEAAQABQALABEAFwAhAC8ANgA8AEIASQBRAFMARQAuABoABgD1
/+H/vv+Y/3D/Rv8k/xX/E/8L//3+/v4N/xv/Jf85/1X/cP+J/6L/uv/L/9b/4//v//b/
//8JABIAFwAeACAAIwAlACYAKAArACsALAAsACoALAAtAC4AMAAwADEAMQAxADEAMwA0
ADYANgA2ADcAOAA5ADoAOwA5ADoAPAA8AD4APgA/AD8APwBAAEMAQwBDAEQARgBHAEoA
SwBMAEwATgBPAFAAUgBVAFYAVwBZAFgAWQBaAFwAWwBeAF8AYgBkAGYAaABqAGoAbABv
AHIAdgB4AHoAfACAAIIAgwCFAIgAigCNAI4AkQCSAJQAlACVAJYAmACYAJoAmwCbAJsA
mgCaAJgAmACZAJgAlwCWAJMAkACOAIwAiwCIAIUAggCAAHwAeAByAGwAZwBjAF4AWwBY
AFQATgBJAEUAQAA9ADcANAAyAC8ALQAqACcAJQAjACIAIAAfAB8AHgAcABwAGwAaABgA
GAAWABYAFgAWABcAFwAXABYAFgAWABYAFgAXABcAFwAWABgAGAAYABgAFwAWABYAFQAX
ABgAGgAbABgAGAAYABkAGwAbABwAHAAaABoAGgAaABgAGAAZABkAGgAbABwAHQAdAB0A
HQAeABwAHAAcABwAHgAeABwAHAAcABsAGgAaABwAHAAcABsAGQAZABgAGAAZABkAGQAX
ABgAGAAYABkAGAAXABYAFQAXABcAFwAXABgAFwAXABYAFAAVABUAFQAXABcAFQAUABIA
EgASABIAEwATABMAEgAUABQAFAATABMAFAAUABQAFAAUABMAEwARABEAEQARABMAEwAT
ABMAEAAQABAAEAAQABAAEAAPABAAEQASABMAEQARABEAEQASABIAEgASABEAEQARABEA
EQARABAAEAATABMAEwATABMAEwATABMAFQAVABUAFQATABMAEwATABIAEgATABMAFAAU
ABUAFQASABIAEwATABMAFgAYABgAGAAYABYAFgAWABYAFgAWABYAFgAWABYAFgAWABYA
FgAWABYAFgAWABYAFgAWABYAFgAWABgAGAAYABgAFgAWABYAFgAYABoAGwAcAB0AHQAf
AB8AHwAfAB8AHwAgACAAIAAhACEAIAAfAB4AHwAfAB8AHQAeAB0AGgAZABUAEwATABMA
EAAQABAAEAARABIAEwATABUAFgAXABkAGwAbABsAGwAaABkAGAAYABcAFwAXABcAFQAV
ABUAFQAXABcAFwAXABgAGAAYABkAGgAaABkAGQAaABsAHAAdABwAGgAbAB0AIQAnADMA
QQBIAEwAUABRAFUAWQBLADAAGgAMAP//7f/Q/6z/hP9W/zD/I/8j/xv/Ff8a/yn/M/87
/03/Z/+E/5//uv/S/+X/9P///wcADgAVAB0AJgAvADQAOAA7AD0APgBAAEEAQQBCAEIA
QgBEAA==
         </WaveFormData>
      </LeadData>
      <LeadData>
         <LeadByteCountTotal>10000</LeadByteCountTotal>
         <LeadTimeOffset>0</LeadTimeOffset>
         <LeadSampleCountTotal>5000</LeadSampleCountTotal>
         <LeadAmplitudeUnitsPerBit>4.88</LeadAmplitudeUnitsPerBit>
         <LeadAmplitudeUnits>��V</LeadAmplitudeUnits>
         <LeadHighLimit>2147483647</LeadHighLimit>
         <LeadLowLimit>268435456</LeadLowLimit>
         <LeadID>V3</LeadID>
         <LeadOffsetFirstSample>0</LeadOffsetFirstSample>
         <FirstSampleBaseline>0</FirstSampleBaseline>
         <LeadSampleSize>2</LeadSampleSize>
         <LeadOff>FALSE</LeadOff>
         <BaselineSway>FALSE</BaselineSway>
         <ExcessiveACNoise>FALSE</ExcessiveACNoise>
         <MuscleNoise>FALSE</MuscleNoise>
         <LeadDataCRC32>2111315761</LeadDataCRC32>
         <WaveFormData>
+v/6//r/+v/8//z//P/8//z//P/8//z//v/+//7//v/8//z//P/8//7//v/+//7//P/8
//z//P/8//z//P/8//7//v/+//7/+//6//n/+P/4//j/+P/4//b/9v/2//b/9f/0//P/
8v/0//T/9P/0//L/8v/y//L/8P/w//D/8P/w//D/8P/w/+//7v/t/+z/7P/s/+z/7P/s
/+z/7P/s/+r/6v/q/+r/7P/s/+z/7P/q/+r/6v/q/+z/7P/s/+z/6//q/+n/6P/q/+r/
6v/q/+r/6v/q/+r/6P/o/+j/6P/q/+r/6v/q/+r/6v/q/+r/6P/o/+j/6P/q/+r/6v/q
/+j/6P/o/+j/6v/q/+r/6v/o/+j/6P/o/+j/6P/o/+j/6P/o/+j/6P/m/+b/5v/m/+j/
6P/o/+j/6P/o/+j/6P/o/+j/6P/o/+b/5v/m/+b/5v/m/+b/5v/o/+j/6P/o/+b/5v/m
/+b/6P/o/+j/6P/o/+j/6P/o/+b/5v/m/+b/5v/m/+b/5v/o/+j/6f/q/+z/7P/t/+7/
8f/y//L/8//y/+//7v/t/+//7//v//D/7v/u/+7/7v/u/+3/7P/q/+r/6f/m/+T/4//j
/+L/4v/k/+T/5P/k/+P/5P/k/+T/6P/p/+r/6v/o/+j/5//m/+T/4//i/+L/4//k/+T/
5f/k/+L/4f/h/+P/4//j/+P/5P/k/+T/5P/j/+P/4//i/+T/5P/l/+X/5f/m/+f/7P/1
/wIADwAcACgAOQBOAGUAcwB2AHYAfACEAIkAgwBtAE0AKAD5/8v/pP+C/17/Q/84/zj/
NP8y/z//VP9p/3z/k/+l/7L/vP/H/8//0//X/97/5//u//L/+P/4//j/+f/6//z//P/8
//z//v8AAAIABAADAAMABAAEAAQABQAHAAcACAAJAAkACQAIAAgACgALAAsACwANAA4A
DQANAA0ADwARABIAEgATABMAFAAVABYAFgAXABgAGQAbAB0AHwAhACIAIgAjACQAJwAn
ACgAKgAtADAAMgA0ADQANgA5ADsAPQA/AEEARQBIAEoATABOAFIAVQBXAFkAWwBeAF8A
YwBlAGYAaABpAG4AbwBwAHEAcABxAHIAcgByAHEAcQBwAHAAbwBvAG4AawBpAGcAZQBj
AF8AXgBaAFQAUABMAEcAQwA9ADcAMwAwAC0AJwAiABwAFwASAA0ADAAIAAQAAgD9//r/
+P/2//f/9P/x/+//8P/u/+3/7f/r/+r/6f/o/+r/6v/p/+n/5v/l/+X/5P/m/+j/5v/m
/+T/5P/k/+T/4v/i/+P/4//k/+T/5f/m/+b/5f/k/+P/4//j/+P/4f/l/+X/5v/m/+T/
5P/k/+b/6P/p/+n/6f/o/+f/5v/l/+b/5//n/+j/6f/p/+n/6v/p/+n/5v/m/+n/6f/o
/+j/6v/p/+j/6P/n/+f/5//n/+f/5//n/+f/4v/i/+L/4v/j/+T/5f/m/+X/5P/h/9//
3//f/9//3//f/9//3//f/93/3f/c/9z/2//c/9z/2//Z/9j/2P/Y/9r/2v/a/9n/2f/Z
/9n/2f/Z/9n/2f/Z/9z/3P/b/9v/2v/a/9r/2v/c/9v/2v/a/9n/2f/Y/9j/1v/W/9b/
1//X/9f/1v/V/9b/1//Y/9n/2f/a/9v/2//a/9r/2P/X/9j/2f/a/93/3v/e/97/3//e
/97/3v/e/93/3f/e/97/4P/f/9//4P/i/+L/4v/i/+T/5v/o/+r/7P/q/+j/6P/o/+j/
6f/q/+v/7P/q/+r/6v/q/+z/7P/s/+z/7P/s/+z/7P/q/+r/6v/q/+v/7P/t/+7/7v/u
/+7/7v/w//D/8P/w//D/8P/w//D/8P/w//D/8P/x//L/8//0//L/8v/y//L/9P/0//T/
9P/2//b/9v/2//b/9v/2//b/9v/2//f/+P/4//j/+f/6//3//v/+///////9//3//f/7
//v/+//8//z//P/8//z/+//7//v/+v/6//n/9v/0//X/9f/0//T/9P/0//T/9P/1//b/
9v/2//b/9//4//j/+v/6//n/+P/2//X/9P/0//T/9P/z//P/9f/0//T/9f/0//P/8v/x
//T/9P/0//T/9f/1//X/9P/y//L/8//z//P/9v/7/wAABQAOABsAKAA0AEMAXAB1AIUA
jACQAJQAmgClAKkAmwCBAGYARQAbAO7/xP+e/3v/Xv9Q/07/TP9X/27/gf+S/6X/t//C
/8z/2f/h/+n/7f/w//X//P8CAAQABQAGAAgACgAOAA4ADgAOAA8AEAARABIAFQAVABYA
FgAUABUAFwAXABgAGQAZABkAGgAaABwAHQAdAB0AHwAgACMAIwAjACUAIwAkACQAJQAl
ACYAJwAoACwALQAuAC8AMgAzADQANQA3ADgAOgA8ADsAOwA8AD4AQQBEAEYASABIAEoA
TQBPAFMAVQBXAFsAYABiAGQAZgBnAGkAagBrAHEAdAB1AHkAfQB+AIAAgQCEAIUAhgCH
AIoAiwCMAIwAigCJAIkAiACIAIcAhwCGAIUAgwCBAH8AfQB5AHgAdABtAGoAZwBjAGEA
WwBVAFEATABJAEMAPgA4ADMALgApACYAIgAeABwAGQAWABQAEgAPAAwACQAHAAgABgAF
AAUABQAEAAMAAgAAAAAA//////////8AAAAA/v8AAP7//v/8//z//P/8//z//P/9//3/
/f/8//z//P////////////////////3//////wAAAAD+//7//v8AAP/////+//3//v//
/wAAAQD//////v/+/wEAAQABAAIAAQABAP7//v///////v/+/////////wAA////////
//////////////z//P/8//z/+v/6//r/+v/8//z/+v/5//n/+f/5//n/+f/5//n/+f/3
//f/9v/2//T/9P/z//H/8//y//L/8v/w//D/8P/v/+//7//v/+//7//v/+//7//u/+7/
7f/t//D/8P/w//D/7v/t/+z/7P/v/+//7v/u/+z/7P/s/+3/7f/t/+z/6//s/+3/7v/v
/+7/7v/u/+3/7v/u/+z/6//s/+3/7v/x/+//7v/t/+3/7v/u/+7/7v/t/+3/7v/u/+7/
7f/t/+7/7v/u/+7/7v/s/+z/7P/s/+7/8P/u/+7/7v/u/+3/7P/r/+r/6//s/+3/7v/s
/+z/7P/s/+z/7P/s/+z/6v/q/+r/6v/q/+r/6v/q/+z/7P/s/+z/6v/q/+r/6v/q/+r/
6v/q/+r/6v/q/+r/6v/q/+r/6v/s/+z/7P/s/+r/6v/q/+r/6v/q/+r/6v/o/+j/6P/o
/+r/6v/q/+r/7P/s/+z/7P/s/+3/7v/w//D/8f/y//P/9P/0//X/9f/z//P/8//z//X/
9f/2//b/9P/0//T/9f/2//f/9//2//T/8P/t/+v/7f/s/+z/7P/u/+7/7v/v//D/8P/w
//L/8//0//T/9P/0//P/8v/w/+3/7P/s/+z/7v/t/+3/7f/q/+r/6//r/+3/7f/t/+7/
7v/u/+7/7//v/+//7v/u//D/8f/x//H/8v/z//j/BQASAB0AKgA6AE0AZAB3AIMAigCQ
AJgAogCnAJsAhQBtAE4AJQD5/9D/qP+C/2H/Uv9M/0j/Sv9Z/2z/f/+W/6n/tf/A/8r/
1f/Z/9//4//q//H/+P/8/wIABQAGAAgACgAKAAoACgAKAAsADAANAA4ADQANAA4ADgAR
ABMAFgAXABYAFwAXABcAGAAYABoAGwAbABsAHQAeAB0AHQAdAB8AHwAgACAAIQAlACYA
JwAoACgAKQAqACsALgAvADAAMQAxADIANAA2ADgAOQA7AD4APQBAAEIARABEAEYASQBL
AE4AUQBUAFkAWgBcAF4AYABjAGcAagBtAG8AcgBzAHcAeQB6AHwAfQCBAIMAhQCHAIcA
hwCHAIYAiACHAIcAhgCEAIMAgwCCAIEAfwB9AHsAegB3AHcAdABtAGoAZwBjAF8AWQBT
AE8ATABJAEMAPgA3ADEAKwAlACMAIAAdABwAFwAUABIAEAAPAAwACQAHAAgABgAFAAUA
AwACAAEAAAACAAIAAQABAP3//f/+//7//v8AAP7//v/+//7//v/+//z//P/9//3////+
//7//v/9//3//f/9//////////3//////wAAAAD+//7//v8AAAAAAQABAAEAAQABAAEA
AQACAAMAAwAEAAMAAwADAAQABAADAP///v8BAAEAAAAAAAAA///+//7/////////////
//////////z//P/8//z//v/+//7//v/+//7//P/7//3//f/9//3/+//7//v/+//3//f/
9v/2//n/+v/6//n/+f/4//j/+P/2//b/9v/1//X/9f/1//X/9//3//f/9//4//j/9//3
//b/9v/2//b/9v/1//T/9P/1//X/9P/0//T/9P/0//X/9f/1//T/8//1//X/9f/1//P/
9P/1//X/9v/2//T/8//x//H/8f/z//X/9P/z//P/8v/y//L/8v/z//P/9P/0//T/8//z
//T/8v/y//L/8v/0//T/9P/0//L/8v/y//L/8v/y//L/8v/y//L/8P/w//D/8P/x//L/
8//0//T/9P/0//T/8v/y//L/8v/0//T/9P/0//T/9P/0//T/8v/y//L/8v/y//L/8v/y
//D/8P/w//D/8f/y//P/9f/1//b/9f/1//j/+f/6//r/+//7//n/+f/3//f/9//3//r/
+v/6//r/+P/5//n/+f/4//b/9f/y//D/7//v/+7/7v/u/+7/7v/w//H/8v/y//D/8v/z
//T/9P/0//T/8//0//L/8f/w/+//7v/t/+v/7P/t/+3/7v/t/+3/7f/t/+3/7v/u/+7/
8P/x//H/8f/w//D/8P/x//H/8//0//f/+v8BAAwAFwAiAC4APQBSAGsAfwCGAIQAhACI
AI8AjQB7AGEAQAAVAOX/vP+W/3L/Uf9C/0L/Qv9A/0f/Wv9x/4L/lf+p/7r/xP/R/9v/
4f/n/+r/7//2//7/AAADAAQABgAIAAgACAAIAAgACwAMAA0ADgARABEAEgASABEAEQAS
ABEAFAAVABUAFQAUABQAFgAXABcAFwAZABoAGwAbABsAHQAdAB4AHgAfACEAIgAjACQA
JQAlACUAJQAoACkAKgArACsALAAuADAAMQAxADIANAA3ADoAPAA+AD4AQABDAEUARwBJ
AEsATwBUAFYAWABaAFwAXwBhAGMAaQBsAG0AcQB1AHYAeAB5AHoAewB8AH0AgACBAIIA
ggCAAH8AfwB+AH4AfQB9AHwAewB5AHcAdQBxAG0AbABoAGUAYgBfAFsAVwBRAEsARwBE
AEEAOwA2ADAAKwAmACEAHAAYABQAEgAPAAwACgAIAAcABAABAP/////+//7////9//z/
+//6//j/+P/3//f/9//3//j/+P/3//j/9f/0//X/9v/3//j/9//2//b/9f/3//b/9v/2
//n/+f/5//n/+f/5//n/9//5//n/+v/6//j/+P/4//r/+v/7//v/+//7//v/+//7//n/
+f/4//j/+v/7//z//v/9//3/+v/6//3//f/8//z//v/9//z//P/8//v/+v/5//n/+f/5
//n/9v/2//b/9v/1//T/8//y//P/9P/z//P/8f/x//H/8f/x//H/8f/x/+//7//u/+7/
7f/u/+7/7f/u/+7/7//w/+//7v/t/+v/7P/t/+7/7//t/+3/7f/t/+z/7P/r/+v/7v/u
/+7/7v/s/+v/6v/q/+v/6//q/+r/6v/q/+r/6//r/+v/6v/p/+v/6//r/+v/6v/q/+r/
6f/r/+z/6//r/+3/7f/t/+//7//u/+3/7f/u/+7/7v/u/+v/6//s/+z/7v/t/+3/7v/s
/+z/7P/s/+z/7P/s/+z/7v/s/+z/7P/s/+z/7P/s/+z/7P/q/+r/6v/q/+z/7P/s/+z/
7v/u/+7/7v/t/+z/6//q/+z/7P/s/+z/7v/u/+7/7v/s/+z/7P/s/+7/7v/u/+7/7P/s
/+z/7P/s/+z/7P/s/+z/7P/s/+z/6v/q/+r/6v/s/+z/7P/s/+v/6v/p/+j/6//s/+3/
7//u//D/8P/x//D/8f/y//L/9f/1//P/8//z//P/8//z//T/9P/0//T/9v/3//f/9//0
//L/8f/u/+z/6//r/+r/6v/q/+r/6v/o/+n/6v/q/+z/7v/v//D/7v/u/+7/7f/u/+z/
6//q/+j/6P/o/+f/5//n/+b/5v/p/+n/6f/p/+f/6P/o/+j/6v/r/+v/6//q/+r/6v/r
/+v/6//q/+//9P/7/woAFwAkADAAQQBaAHEAfQCAAIQAiACOAJsAlwB/AGUASgAlAPf/
zP+k/4D/Xf9I/0L/Pv9C/1P/bP9//47/of+v/7r/xv/R/9f/2//h/+j/7f/y//b/+v/7
//z//v8AAAQABAAEAAQABQAGAAcACAAJAAkACgAKAAwADQAPAA8ADgAPAA8ADwASABIA
FAAVABQAEwAUABQAFgAXABgAGwAZABoAGgAbAB0AHgAfACAAJAAlACYAJwAmACcAKAAp
AC0ALgAwADIAMwAzADQANgA1ADgAOgA8AEAAQgBFAEcARwBJAEsATwBSAFQAVgBYAFwA
XwBhAGMAZQBoAGkAbQBxAHIAdAB1AHYAdwB4AHkAfAB9AH4AfgB8AHsAewB6AHoAeQB5
AHgAdwB1AHMAcQBvAGsAagBmAGMAYABdAFkAVQBPAEkARQA+ADsANQAwAC4AKQAkAB8A
GgAWABIAEAAPAAwACgAIAAUAAgD///3//v/8//v/+//7//r/+f/4//b/9v/1//X/9f/1
//b/9v/2//j/9v/2//b/9v/2//b/9v/2//f/9//1//T/9P/0//f/9//3//f/9f/1//X/
8//3//f/+P/4//r/+v/6//z/+v/7//v/+//9//3//f/9//v/+//6//r/+//7//v//P/9
//3/+v/6//v/+//6//r/+v/5//j/+P/7//v/+//7//n/+f/5//n/+P/4//j/+P/2//b/
9v/2//b/9v/0//P/8//z//P/8//z//P/8//z//L/8//z//T/9P/0//P/8f/z//L/8v/y
//D/8P/w/+//8f/x//H/8f/x//H/8f/x//D/8P/v/+//8P/w//D/8P/y//H/8P/w/+//
7//u/+7/8P/w//D/8f/w/+//7f/r/+z/7f/u/+//7//w//H/8f/w//D/7v/t/+//7//v
//H/7//u/+3/7f/u/+7/7v/u/+3/7f/u/+7/8P/v/+//8P/u/+7/7v/u/+z/7P/s/+z/
7P/s/+7/7v/u/+7/7f/s/+v/6v/r/+z/7f/u/+3/7P/r/+r/7P/s/+z/7P/u/+7/7v/u
/+z/7P/s/+z/7P/s/+z/7P/s/+z/7P/s/+z/7P/s/+z/7P/s/+z/7P/s/+z/7P/s/+7/
7v/u/+7/7P/s/+z/7P/s/+z/7P/s/+z/7P/s/+z/7P/s/+3/7v/y//L/8//0//P/9P/0
//X/9f/z//P/8//0//X/9v/4//f/9v/1//T/9//3//f/9v/0//P/8P/u/+v/6//q/+r/
6//s/+3/7v/u/+7/7f/s//D/8f/y//L/8f/w/+7/7P/s/+v/6v/q/+j/6P/n/+f/5//m
/+b/5//p/+n/6f/p/+r/6v/q/+r/6f/p/+n/6P/q/+r/6//r/+v/6v/t//L/+f8GABcA
IgAuAD0AUgBnAHkAhgCOAJQAmgClAKUAkwB5AF4AOwAPAOT/vP+W/23/VP9M/0b/Pv9D
/1r/c/+I/5v/rf+8/8L/y//T/9v/4//q//H/+P/8//7///8AAAIABAAGAAYABgAGAAgA
CgAMAA4ADQANAA4ADgAQABEAEwATABIAEwATABMAEgASABQAFQAXABcAGQAaABkAGQAZ
ABsAHAAeAB8AIQAhACIAIwAkACYAJwAoACkAKgArACwALQAtAC4AMAAyADUANQA2ADgA
NwA6ADwAPgBAAEIARQBHAEsATQBPAFMAVABWAFgAWgBeAGEAYwBlAGgAagBqAG0AcwB0
AHYAdwB8AH0AfgB/AH4AfwCAAIAAggCBAIEAgACAAH8AfwB+AH8AfQB7AHkAeAB1AHUA
cgBsAGgAZABfAFwAVwBSAE8ASABFAD8AOgA4ADMALgApACQAIAAcABoAFgASAA8ADAAN
AAoABwAFAAYABAADAAMAAQAAAP///v8AAAAA//////v/+//8//z//P/+//z//P/+//7/
/v/+//z//P/9//3////+//7//v/9//3//f/9//7///8AAP///////wAAAAAAAAAAAAAC
AAIAAwADAAMAAQABAAEAAQADAAMAAgACAAEAAQABAAIAAgABAP3//P///////v/+//7/
/f/8//z//f/9//3//f/7//v/+//7//j/+P/4//j/+P/4//j/+P/4//j/9v/1//b/9//4
//n/9//3//f/9//1//X/9P/0//X/9v/2//X/8//y//L/8v/0//T/9P/z//H/8f/x//H/
8f/x//H/8f/0//T/8//z//L/8v/y//L/9P/z//L/8v/x//H/8P/w//D/8P/w//H/8f/x
//D/7//v/+//7//v/+//8P/x//H/8P/w/+7/7f/t/+3/7f/v/+3/7P/r/+v/7P/s/+z/
7P/t/+3/7v/u/+z/6//r/+z/7P/s/+z/7P/s/+z/7P/s/+r/6v/q/+r/6v/q/+z/7P/s
/+z/6v/q/+r/6v/s/+z/7P/s/+z/7P/s/+z/7P/s/+z/7P/s/+z/7P/s/+v/6v/p/+j/
6f/q/+v/7P/s/+z/7P/s/+z/7P/s/+z/7f/u//D/8P/v//D/8f/y//L/8//z//H/8f/x
//H/8f/x//L/8v/y//L/8v/z//P/8//y//D/7//s/+r/6f/p/+b/5v/m/+b/5v/m/+f/
6P/q/+r/7P/t/+7/7v/u/+7/7f/s/+r/6f/m/+b/5v/m/+X/5f/l/+T/5P/l/+X/5f/l
/+X/5v/m/+b/5v/n/+f/5//m/+b/5v/n/+f/5//o/+v/8P/z//7/CwAWACIAMwBGAFkA
bwB6AHwAfACAAIcAhQB1AF0APgATAN//tP+Q/3D/T/86/zb/OP84/zv/Tv9l/3j/i/+f
/67/uv/D/83/1//d/+L/5//u//T/+P/7//z//v8AAAIAAgACAAIAAwAEAAUABgAJAAkA
CgAKAAkACQAKAAkACwANAA4ADwAOAA4AEAARABEAEQATABQAFwAXABcAGQAZABoAGgAb
ABsAHAAdAB4AIgAjACQAJQAmACcAKAApACsALAAuADAALwAvADAAMgA1ADgAOgA8AD4A
QABDAEUARQBHAEkATQBQAFIAVABWAFgAWwBdAF8AZQBoAGkAbQBxAHIAdAB1AHgAeQB6
AHsAfAB9AH4AfgB+AH0AfQB8AHwAewB7AHoAeQB3AHUAcwBvAGsAagBmAGMAYABdAFkA
VwBRAEsARwBCAD8AOQA0ADAAKwAmACEAHgAaABYAFAATABAADgAMAAoABgACAP//AAD+
//3//f/9//z/+//6//j/+P/3//f/9v/3//n/+v/4//r/+P/4//j/+P/4//j/+P/4//n/
+f/5//j/+P/4//v/+//7//v/+//7//v/+f/7//v//P/8//7//v/+/wAA//////7//f//
///////////////+//7/////////AAABAAEA/v/+///////+//7/AQABAAEAAgAAAP//
/v/9//3//f/9//3/+//8//3//v/9//z/+//6//v//P/7//v/+f/5//n/+f/5//n/+f/5
//j/+f/5//r/+P/4//f/9f/2//b/9//4//b/9v/2//X/9//3//f/9//3//f/9//3//f/
9v/0//P/9v/2//b/9v/2//X/9P/0//f/9//2//b/9P/0//T/9f/z//P/8v/x//L/8//0
//X/9P/0//T/8//z//T/8//z//X/9f/1//f/9v/0//L/8f/0//T/9P/0//H/8f/y//L/
9P/z//P/9P/0//T/9P/0//L/8v/y//L/8v/0//L/8v/y//L/8v/y//L/8v/0//T/9P/0
//L/8v/y//L/8v/y//L/8v/y//L/8v/y//L/8v/y//L/8v/y//L/8v/y//L/8v/y//L/
8v/y//L/9P/0//T/9P/y//L/8v/y//T/9P/0//T/8v/y//L/8v/0//T/9P/0//L/8v/z
//T/9P/0//X/9v/5//r/+v/7//n/9//3//f/+f/5//n/+v/8//z//P/8//v/+//7//r/
+v/5//b/9P/x//H/8P/w//D/8P/w//D/8//0//T/9P/1//X/9f/0//b/9v/1//T/8P/v
/+7/7v/u/+7/7f/t/+//7v/u/+//7f/t/+3/7f/w//D/8P/w/+//7//v/+7/8P/w//H/
8f/x//T/9f/8/wUAFAAfACoAOgBNAGIAeQCFAIgAjgCUAJwApQCjAI0AdQBYADEAAwDa
/7D/iv9p/1T/Tv9M/0r/Wf9w/4H/lP+p/7f/wv/M/9n/3//l/+v/8P/3//z/AgAEAAUA
BgAIAAoADAAMAAwADAAPABAAEQASABEAEQASABIAEgATABUAFQAYABkAGQAZABoAGgAc
AB0AHwAfACEAIgAjACMAIwAlACMAJAAkACUAKAAqACwALgAvAC8ALwAvADIAMwA0ADUA
OQA6ADwAPgA/AD8AQABCAEMARgBIAEoASwBMAE4ATwBRAFMAVQBZAFwAXgBgAGIAZgBp
AGsAbQBvAHIAcwB3AHkAegB8AH0AggCDAIQAhQCEAIUAhgCGAIYAhQCFAIQAhgCFAIUA
hACBAH8AfQB7AHsAdwB2AHIAbQBqAGcAYwBfAFkAUwBPAEoARwBBADwAOQA1ADEALQAo
ACQAIAAeABsAGAAWABQAEwAQAA0ACwAMAAoACQAJAAkACAAHAAYABgAGAAUABQADAAMA
BAAEAAQABgAEAAQABgAGAAYABgAFAAQABAADAAQABAAFAAYACQAJAAkACQAHAAcABwAF
AAcABwAIAAgABgAGAAYACAAIAAkACQAJAAkACQAJAAkACQAJAAgACAAJAAkACQAKAAkA
CQAGAAYABwAHAAYABgAIAAcABgAGAAcABwAHAAcABwAHAAcABwACAAIAAgACAAQABAAE
AAQABAAEAAIAAQD/////////////////////+//7//r/+v/9//7//v/9/////v/+//7/
/v/+//7//f/9//3//f/9//z/+//6//n//P/8//v/+//8//z//P/8//z/+//6//r//f/9
//z//P/6//r/+v/7//3//f/8//v/+//7//v/+//5//r/+//7//z//P/6//n/9//3//f/
+f/6//r/+v/7//r/+v/6//r/9//3//j/+P/6//n/+f/6//n/+P/3//b/9//4//n/+v/4
//j/+P/4//j/+P/6//r/+v/6//r/+v/6//r/+v/6//r/+v/4//j/+P/4//r/+v/6//r/
+v/6//r/+v/6//r/+v/6//n/+P/3//b/+f/6//v//P/8//z//P/8//z//P/8//z//P/8
//z//P/+//7//v/+////AAACAAIAAQACAAMABAAEAAUABQADAAUABQAFAAUABQAGAAYA
BgAIAAgACQAJAAcABgAEAAMAAgAAAP/////8//z//P/8//z//P/9//7///8AAAMABQAF
AAQAAwACAAEAAAD+//3//v/+//7//v/7//v/+//6//z//f/9//3/+//7//z//P/+//7/
//////3//P/8//z//f/9//3//v8FAAgADwAaACcAMgA8AE8AZAB7AJEAngCmAKoArgC3
ALcApQCLAHAATQAhAPT/zP+k/3n/Xv9c/1r/WP9h/3T/if+Y/6v/v//K/9L/3f/n/+//
9f/+/wMACgAOABAAEwAUABYAGAAaABoAGgAaABkAGgAbABwAHgAfACEAIgAiACMAJQAl
ACQAJQAlACUAKAAoACoAKwApACkAKwAsAC8ALwAvADEAMQAyADIAMwAzADQANQA2ADoA
OwA8AD0APgA/AEAAQQBFAEYASABKAEkASQBKAEwASwBOAFAAUgBUAFYAWQBbAFsAXQBf
AGMAaABqAGwAbgByAHUAdwB5AHsAfgB/AIMAhwCIAIoAiwCOAI8AkACRAJIAkwCUAJQA
lACTAJMAkgCSAJEAkQCQAI0AiwCJAIcAhwCDAIIAfgB7AHgAdQBxAG0AZwBhAF0AWgBX
AFEATABGAEEAPAA3ADQAMAAsACoAJwAkACIAIAAfABwAGQAXABYAFAATABMAEQAQAA8A
DgAOAA4ADQANAA0ADQAOAA4ADAAOAAwADAAOAA4ADgAOAA4ADgAPAA8ADQAMAAwADAAO
AA8AEAARAA8ADwAPAA0AEQARABIAEgAQABAAEAASABAAEQARABEAEgATABQAFQAVABUA
FAAUABMAEwATABQAFQAVABIAEgATABMAEgASABMAEwATABQAFAATABIAEQAPAA8ADwAP
AA0ADgAPABAADwAOAA0ADAANAA4ADQANAA8ADwAPAA8ADgANAAwACwAMAA0ADQAOAAwA
DAALAAkACwAKAAoACgAKAAoACgAJAAkACQAJAAkACwALAAsACwALAAoACAAHAAoACgAK
AAoACAAHAAYABgAHAAcABgAGAAgACAAIAAkABwAHAAYABQAGAAcACAAJAAgACAAIAAcA
CAAIAAYABQAHAAcABwAJAAkACAAHAAcACgAKAAoACgAHAAcACAAIAAYABQAFAAYACAAI
AAgACAAIAAgACAAIAAgACgAMAAwADAAMAAoACgAKAAoACgAKAAoACgAKAAoACgAKAAoA
CgAKAAoACgAKAAoACgAKAAoACgAKAAoACgAKAAoACgAKAAoACwAMAA4ADgAPABIAEwAU
ABQAEwATABEAEQASABMAFAAVABQAFAAUABQAFAAVABUAFQAWABQAEwAQAAwACwALAAoA
CgAKAAoACgAMAA0ADgAOAA4AEAARABIAFAAUABQAEwASABAADwAOAA4ADgAOAA0ACwAL
AAoACgANAA0ADQANAA8AEAAQABAADgAPAA8ADwAQABAAEAARABEADwAQABMAFgAdACoA
OwBGAFIAXwBwAIMAmQCiAKIApgCsALUAtQCjAIkAagA/AA8A4v++/5z/ef9m/2T/Yv9g
/2f/ev+R/6T/u//P/97/6v/z//n///8DAAoAFQAcACIAJgApACoALAAuADAAMAAwADAA
MQA0AA==
         </WaveFormData>
      </LeadData>
      <LeadData>
         <LeadByteCountTotal>10000</LeadByteCountTotal>
         <LeadTimeOffset>0</LeadTimeOffset>
         <LeadSampleCountTotal>5000</LeadSampleCountTotal>
         <LeadAmplitudeUnitsPerBit>4.88</LeadAmplitudeUnitsPerBit>
         <LeadAmplitudeUnits>��V</LeadAmplitudeUnits>
         <LeadHighLimit>2147483647</LeadHighLimit>
         <LeadLowLimit>268435456</LeadLowLimit>
         <LeadID>V4</LeadID>
         <LeadOffsetFirstSample>0</LeadOffsetFirstSample>
         <FirstSampleBaseline>0</FirstSampleBaseline>
         <LeadSampleSize>2</LeadSampleSize>
         <LeadOff>FALSE</LeadOff>
         <BaselineSway>FALSE</BaselineSway>
         <ExcessiveACNoise>FALSE</ExcessiveACNoise>
         <MuscleNoise>FALSE</MuscleNoise>
         <LeadDataCRC32>1672385877</LeadDataCRC32>
         <WaveFormData>
+P/4//j/+P/4//j/+P/4//r/+v/6//r//P/8//z//P/7//r/+f/4//n/+v/7//z/+v/6
//r/+v/4//j/+P/4//n/+v/7//z/+//6//n/+P/6//r/+v/6//r/+v/6//r/+f/4//f/
9v/2//b/9v/2//T/9P/0//T/9P/0//T/9P/y//L/8v/y//D/8P/w//D/8P/w//D/8P/w
//D/8P/w/+7/7v/u/+7/7v/u/+7/7v/s/+z/7P/s/+3/7v/v//D/7//u/+3/7P/s/+z/
7P/s/+z/7P/s/+z/6v/q/+r/6v/s/+z/7P/s/+z/7P/s/+z/6v/q/+r/6v/q/+r/6v/q
/+j/6P/o/+j/6f/q/+v/7P/r/+r/6f/o/+j/6P/o/+j/5v/m/+b/5v/m/+b/5v/m/+b/
5v/m/+b/5v/m/+b/5v/m/+b/5v/m/+b/5v/m/+b/5v/m/+b/5v/m/+b/5v/m/+T/5P/k
/+T/5v/m/+b/5v/m/+b/5v/m/+X/5P/j/+L/4v/i/+L/4v/k/+X/5v/m/+j/6f/r/+z/
7P/s/+3/7f/r/+r/6f/p/+z/7P/t/+7/7P/s/+z/7v/t/+3/7f/s/+z/6f/n/+X/5P/k
/+T/5P/m/+b/5v/n/+X/5f/n/+X/5//q/+r/6v/o/+j/5v/l/+H/4P/f/9//4f/i/+L/
4//g/9//3v/d/97/3//g/+H/4P/g/+D/4P/e/97/3v/e/+D/4P/g/+H/4//i/+L/4//q
//L//v8JABoANgBXAHcAmQC5AN0A/wAkAUYBXQFjAV0BUQEzAfkAsABkACEA6f/J/7X/
n/+N/4v/l/+f/6n/tP+9/8H/yP/Q/9L/1P/W/9r/3//k/+n/7P/s/+v/6v/r/+3/7f/t
/+7/8v/z//P/9P/0//T/9P/0//X/9v/3//j/9v/2//b/9v/2//f/9//4//n/+f/7//z/
+v/6//v/+//+//7/////////AAABAAIAAwAEAAQABAAGAAcACAAJAAoACwAMAA0AEAAQ
ABIAEwAUABcAFwAYABwAHwAhACIAJAAmACgAKgArAC0ALwAxADYAOQA8AEAAQQBEAEcA
SABJAEwATwBQAFQAVgBXAFgAVwBXAFcAVwBaAFsAWwBbAFkAWQBYAFcAVQBVAFUAVABQ
AE8ATgBLAEcARABBAD4AOwA4ADUAMAArACkAJAAgABsAGAATAA8ADgAMAAkABgABAP7/
+//4//f/9//2//b/9P/z//H/8f/w/+//7//u/+//7//w//D/7f/s/+z/6//t/+z/7P/s
/+v/6//r/+n/6f/q/+r/6v/s/+z/7P/t/+v/7P/s/+r/6v/r/+v/7P/s/+v/6//r/+n/
6f/p/+n/6v/q/+r/6v/o/+f/5v/l/+f/5v/m/+b/5//n/+f/5//p/+j/5//n/+f/6P/o
/+j/6P/n/+f/6P/q/+n/6f/p/+n/6f/o/+j/5f/l/+P/4//m/+b/5v/m/+T/4//i/+L/
5P/k/+T/5P/i/+H/4P/g/+D/3//f/9//3//f/97/3v/c/93/3f/c/9v/3P/d/97/3f/e
/93/2//b/9v/2//b/93/3f/d/93/2//a/9r/2v/Z/9r/3P/d/9v/2//b/9r/1//X/9j/
2P/Y/9j/2P/Z/9v/2//b/9v/2f/Z/9n/2v/Z/9j/1//W/9j/2P/Y/9j/2P/Z/9n/2f/X
/9f/1//X/9j/2P/Y/9n/1//X/9f/1v/W/9b/1v/W/9f/2P/Z/9r/3P/a/9j/2P/Y/9j/
2v/a/9r/2v/Z/9j/1//W/9f/2P/Z/9r/2f/Y/9f/1v/Y/9j/2P/Y/9r/2v/a/9r/2P/Y
/9j/2P/Y/9j/2P/Y/9b/1v/W/9b/1v/W/9b/1v/Y/9j/2P/Y/9b/1v/W/9b/2P/Y/9j/
2P/Y/9j/2P/Y/9j/2P/Y/9j/2P/Z/9r/2v/a/9v/3f/e/97/3v/f/9//4f/g/9//3//e
/97/3//g/+L/4v/i/+T/5P/j/+L/4P/h/9//3v/d/9z/3P/c/9z/3P/c/9z/3f/d/93/
3//d/9v/3v/e/97/4P/g/97/3f/b/9r/2f/Z/9j/2P/X/9f/2f/Z/9n/2f/X/9f/1//X
/9j/2P/Y/9j/2P/Y/9j/2P/Y/9j/2P/Z/9n/3P/e/+H/4v/m//D/+f8GABoAOQBZAHkA
lQC1ANUA9AAaATsBTQFPAU0BRwEnAewAoABZABsA6f/J/7P/nf+R/5n/n/+l/7D/uf+/
/8T/yv/Q/9T/1v/W/9n/3P/h/+T/5f/l/+X/5//n/+f/5//o/+j/6f/p/+r/6//s/+3/
7v/t/+7/7//w//D/8P/w//D/8v/z//P/9P/1//X/9//4//r/+v/7//v//P/8//3//f/9
//7///8AAAMABAAEAAQABgAHAAgACQAMAA0ADgAPAA4ADgAQABEAFAAXABcAGAAYABsA
HQAeACIAJAAmACgAKwAtAC8AMQAxADMANQA4ADsAPgBBAEIARQBIAEsATABOAFAAUQBS
AFQAVQBWAFcAVgBXAFcAVwBZAFkAWABXAFUAVQBVAFQAUgBRAFAATQBLAEgARQBCAD8A
PAA5ADQAMwAxACwAKAAjACAAGwAXABIAEAANAAoACQAGAAMAAAD8//v/+f/4//r/+f/3
//f/9v/1//X/9P/x//H/8v/y//L/8v/z//P/8//y//L/8v/z//P/8//x/+//8P/w//D/
8v/y//L/8//1//b/9v/0//L/8//z//T/9P/z//P/8//z//P/8//z//T/9P/0//T/9f/1
//X/9f/1//T/9P/0//X/9f/1//X/9f/0//P/8//1//b/9v/2//b/9f/1//b/9v/1//X/
9f/1//X/9P/0//H/8f/v/+//8P/w//D/8P/y//H/8P/w//D/8P/w//D/8v/x//D/8P/u
/+3/7f/t/+v/6//q/+r/7P/t/+3/7P/q/+r/6v/q/+r/7P/s/+v/6f/p/+n/6f/p/+n/
6f/p/+v/6v/q/+r/5v/m/+f/5//p/+n/6f/o/+f/5//o/+j/6P/o/+j/6f/p/+n/6f/p
/+f/5//n/+j/5v/m/+b/5v/o/+j/6P/o/+b/5//n/+f/6f/p/+n/6f/o/+j/6P/p/+n/
6f/p/+j/6P/o/+j/6P/o/+j/6P/o/+r/6v/q/+r/6v/q/+j/6P/o/+j/6v/q/+r/6v/o
/+j/6P/o/+r/6v/q/+r/6P/o/+j/6P/o/+j/6P/o/+r/6v/q/+r/6P/o/+j/6P/o/+j/
6P/o/+j/6P/o/+j/6P/o/+j/6P/q/+r/6v/q/+j/6P/o/+j/6P/o/+j/6P/m/+b/5v/m
/+j/6P/o/+j/6v/q/+r/6v/r/+z/7P/s/+//8f/y//L/8P/x//H/8f/w/+//7//w//D/
8f/y//L/8P/w//L/8//0//X/9f/2//L/7//s/+r/6v/q/+r/6v/s/+z/7f/t/+3/7//t
/+3/7v/u/+7/7v/s/+r/6f/n/+j/5//n/+b/6P/n/+f/5//l/+X/5f/l/+f/5//n/+j/
5v/m/+b/5v/m/+b/5v/m/+j/6P/p/+n/6v/o/+v/8v/6/wIAEQAiADwAWwB5AJcAtQDX
APkAHAE8AVEBVQFXAVEBOQEFAcAAeAA1AAEA3//F/6//n/+f/6f/sf+7/8T/x//L/9L/
2P/a/9z/3v/i/+f/7P/v//L/8//z//P/9f/z//P/8//0//j/+f/5//r/+f/4//f/9v/6
//z//v8AAP7//v/+//7//v//////AAABAAEAAwAEAAQABAAFAAUABgAGAAcABwAJAAoA
CwAMAA0ADgAOAA4AEAARABIAEwASABMAFAAVABcAGAAbAB0AHQAfAB4AHgAgACMAJQAm
ACgAKgAsAC4ALwAxADMANQA6AD0AQABEAEYASABKAEoASwBOAFEAUgBWAFgAWQBaAFsA
WwBbAFsAXABdAF0AXQBbAFsAWgBZAFkAWQBZAFgAVwBXAFcAVQBRAE4ASwBIAEcARABB
ADwANwA1ADAALAAmACIAHAAXABYAFAARAA4ADQAKAAcABAACAAEA///+//z/+//5//n/
+v/5//n/+P/3//f/+P/4//T/9P/1//X/9//2//b/9v/3//f/9//1//X/9v/2//b/9v/2
//b/9//1//b/9v/0//T/9f/1//b/9v/1//X/9f/1//X/9f/1//j/+P/4//j/9//3//f/
9//5//j/+P/4//n/+f/5//n/9//2//X/9f/1//b/9v/2//b/9f/1//b/9v/1//X/9f/1
//X/9P/0//X/9f/z//P/9P/0//T/9P/0//P/8v/y//T/9P/0//T/8v/x//D/8P/v/+3/
7P/r/+z/7f/t/+7/7v/v/+//7v/s/+z/7P/s/+r/7P/s/+v/7f/t/+3/7f/t/+3/7f/t
/+v/6v/q/+r/6P/o/+n/6f/p/+n/6f/o/+f/5//o/+j/6P/o/+j/6f/n/+f/5//n/+f/
5//n/+j/5v/m/+b/5v/m/+b/5v/m/+j/6f/p/+n/5//n/+f/5//m/+b/5v/n/+f/5//n
/+b/5v/m/+b/5v/m/+b/5v/m/+b/5v/k/+T/5P/k/+b/5v/m/+b/5P/k/+T/5P/m/+b/
5v/m/+b/5v/m/+b/5P/k/+T/5P/m/+b/5v/m/+T/5P/k/+T/5P/k/+T/5P/i/+L/4v/i
/+L/4v/i/+L/4//k/+b/6P/m/+b/5//p/+r/6v/q/+v/6//r/+r/6f/n/+j/6P/p/+r/
6v/q/+r/7P/t/+3/7f/s/+z/6f/n/+f/5v/m/+b/5f/k/+P/4v/l/+X/5f/n/+X/5f/o
/+j/6P/o/+j/5v/l/+P/4v/h/+D/3v/d/9v/3P/d/97/3//d/93/3f/d/9//4P/g/+D/
3v/e/97/3v/e/97/3v/e/9//4f/i/+L/4//m/+z/9v8BABAAJgBHAG0AjwCvAM8A7wAO
ATQBTwFbAVkBUQE9AQ8BxgB4AC8A8//L/7f/pf+R/4n/kf+b/6H/qv+1/7v/wP/I/9D/
1P/W/9j/2f/e/+P/5v/l/+X/5f/n/+f/5//n/+j/7P/t/+3/7v/w//D/8P/w//D/8P/w
//D/8v/y//L/8v/y//P/8//0//X/9f/3//j/+v/6//v/+//6//r/+//7//3//v///wAA
//8AAAAAAAAEAAUABgAHAAgACQAKAAsADAAMAA4ADwASABUAFQAWABYAGQAbABwAHgAg
ACIAJAAnACkAKwAtAC8AMQAzADYAOQA8AD8AQABBAEQARwBIAEoATABNAE4AUABRAFIA
UwBSAFMAUwBTAFMAUwBSAFEATwBPAE8ATgBKAEkASABFAEUAQgA/ADwANwA0ADEALAAr
ACkAJAAgABoAFgAQAAsACAAGAAMAAAD9//r/9//0//L/8f/v/+7/8P/v/+3/7f/s/+v/
6//q/+n/6f/q/+r/6P/o/+n/6f/o/+b/5f/k/+b/5//o/+f/5f/m/+b/5v/o/+j/6P/p
/+n/6v/q/+j/5v/n/+f/6P/q/+n/6f/p/+n/6f/p/+n/7P/s/+z/7P/t/+3/7f/t/+v/
6v/q/+r/7f/t/+3/7f/v/+7/7f/t/+//8P/w//D/7v/t/+3/7v/s/+v/6//r/+3/7f/s
/+z/7f/t/+v/6//r/+r/6f/o/+n/6f/p/+r/6P/o/+j/6P/q/+n/6P/o/+b/5f/l/+X/
5f/l/+T/5P/m/+f/5//m/+L/4v/i/+L/4//m/+f/5//l/+X/5f/l/+X/5f/l/+X/5f/k
/+T/5P/i/+L/4//j/+P/4//j/+L/4f/h/+L/4v/i/+L/4v/j/+H/4f/h/+H/3//f/9//
4P/h/+L/4//k/+L/4v/i/+L/4v/j/+P/4//j/+P/4//j/+L/4v/i/+P/4//j/+P/4v/i
/+L/4v/i/+L/4v/i/+L/5P/i/+D/4P/g/+D/4v/i/+L/4v/g/+D/4P/g/+H/4v/j/+T/
5v/m/+b/5v/l/+T/4//i/+L/4v/i/+L/5P/k/+T/5P/k/+T/5P/k/+b/5v/m/+b/5P/k
/+T/5P/k/+T/5P/k/+T/5P/k/+T/4v/i/+L/4v/k/+T/5P/k/+L/4v/i/+L/4//k/+b/
6P/o/+j/6f/r/+z/7P/s/+3/7//v/+7/7f/s/+z/6//r/+7/7v/u/+7/7v/v/+//7//u
/+7/6//p/+n/6P/o/+j/5v/m/+b/5v/n/+f/5//p/+f/5//q/+r/6P/o/+j/5v/n/+X/
5P/j/+H/4P/g/9//4f/h/+H/4f/j/+P/4//j/+H/4v/i/+L/5P/k/+T/5P/i/+L/4v/i
/+P/4//k/+j/6f/s//b//v8JABYALgBNAHEAjwCtAMsA6wAMATABSwFTAVMBUwFDARUB
0gCIAEUACwDh/8f/sf+h/5//p/+t/7X/vv/D/8f/zv/U/9j/2v/e/+L/4//m/+n/7P/t
/+3/7f/v//D/8f/y//T/9f/1//T/9P/1//b/9//4//f/+P/5//r/+v/6//r/+v/8//3/
/f/+//7//f/+//7///8AAAIAAwACAAIAAwADAAUABgAHAAgACwAMAAwADAAMAA0ADgAP
ABIAEwAUABUAFAAUABYAFwAYABsAGwAcACAAIwAlACYAJgAoACoALAAvADEAMwA1ADcA
OQA7AD4AQQBEAEcASABLAE4AUQBSAFUAVgBWAFYAWQBZAFkAWQBYAFkAWQBZAFkAWQBY
AFcAVwBXAFcAVgBSAFEAUABNAEwASgBIAEYAQQA+ADsANgAxAC8AKgAmACMAIAAbABcA
FAASAA8ADAALAAgABQACAAAA///9//z//P/7//n/+f/4//f/9//2//X/9f/2//b/9v/2
//f/9//1//T/9P/0//f/9//3//X/9f/2//b/9v/0//T/9P/1//f/+P/4//b/9f/1//T/
9P/2//X/9f/1//f/9//3//f/+P/4//j/+P/5//n/+f/5//f/9v/2//b/9//3//f/9//5
//j/9//3//f/+P/4//j/9v/1//X/9v/4//f/9//3//X/9f/0//T/9f/1//P/8//0//T/
9P/0//T/8//y//L/8v/y//L/8v/0//P/8v/y//T/8//z//P/8//z//L/8v/0//X/9f/0
//D/8P/w//D/8P/y//L/8f/x//H/8f/x/+//7//v/+//8f/w//D/8P/w//D/8f/x//H/
8f/x//D/7//v//D/8P/u/+7/7v/v/+//7//v/+//7//v/+//8P/u/+7/7v/u//D/8P/w
//D/7v/v/+//7//x//H/8f/x//D/8P/w//H/8//z//P/8v/w//D/8P/w/+//7v/t/+z/
7v/w//D/8P/w//D/7v/u/+7/7v/v//D/8f/y//H/8P/v/+7/8P/w//D/8P/w//D/8P/w
/+7/7v/u/+7/7//w//H/8v/w//D/8P/w//L/8v/y//L/8v/y//L/8v/w//D/8P/w//H/
8v/z//T/8//y//H/8P/y//L/8v/y//D/8P/w//D/7v/v//D/8P/x//P/9v/4//b/9v/3
//f/+f/4//f/9//6//r/+//8//v/+v/5//r//f/9//3//P/8//n/9//1//T/9P/0//T/
9v/2//b/9//2//X/9v/z//T/+P/5//r/+f/4//X/8//z//L/8f/x//D/8P/v/+//7f/t
/+3/7f/v/+//7//v//D/8P/w//D/7v/u/+7/7v/w//D/8P/x//H/8v/0//f/+P8AAAoA
FQAgADQAUQBvAI8AsQDRAPEAEAEyAU8BWQFbAVsBTwEtAfAApgBfACEA8//b/8P/q/+h
/6n/t/+//8b/z//V/9T/1v/e/+L/5v/s//H/9P/3//j/+P/3//b/9//5//n/+f/6//7/
/////wAAAAAAAAAAAAADAAQABQAGAAQABAAEAAQABgAHAAcACAAJAAkACwAMAAoACgAL
AAsADQAOABAAEQASABIAEgASABUAFgAWABYAFgAXABgAGQAYABkAGgAbAB4AHgAgACEA
IAAjACMAJAAoACsALQAuADIANAA2ADgAOwA9AD8AQQBBAEMARQBIAEoATABOAE4AUQBU
AFcAWABaAFwAXQBeAGAAYQBiAGMAYgBjAGMAYwBhAGEAYABfAF4AXwBgAGAAYABfAF4A
WwBXAFQAUQBOAE0ASgBHAEIAPQA7ADYAMgAuACwAKAAlACAAHgAbABgAFAAQAAwACAAI
AAcABQAEAAQAAwABAAEAAAD//////v//////AAAAAPz//P/9//3/+//6//r/+v/7//v/
+//5//v//P/8//z//P/8//z//f/7//z//P/6//3///8AAAIAAQD///7//f/9//3//f/9
//z//P/8//z//f/9//3//f////7//v/+/////////////f/8//v/+//7//z//P/8//r/
+f/5//r//P/7//v/+//5//n/+P/4//f/9//1//X/9v/2//b/9v/2//X/9P/0//b/9v/2
//b/9P/z//L/8v/0//P/8//z//H/8f/w//D/7//v/+7/7P/r/+z/7f/u/+z/7v/u/+3/
7f/t/+3/7f/v/+//7//v/+3/7P/s/+z/6//s/+7/7//t/+3/7f/s/+3/7f/u/+7/7f/s
/+v/6//p/+n/6f/p/+j/6f/q/+z/7P/s/+z/7P/s/+z/7P/s/+v/6//q/+n/6f/p/+n/
6f/q/+r/6v/r/+n/6f/p/+j/6v/q/+r/6v/q/+r/6v/q/+j/6v/q/+r/6v/q/+r/6v/q
/+r/6P/o/+j/6P/o/+j/6P/o/+r/6v/q/+r/6v/q/+r/6v/o/+j/6P/o/+b/5v/m/+b/
6P/o/+j/6P/m/+b/5v/m/+f/6P/p/+v/6v/q/+r/6//r/+z/7P/s/+7/7//w//D/7f/t
/+7/7v/v//D/8P/w//D/8v/z//P/8//y//L/7//v/+3/7P/s/+v/6v/p/+j/6P/p/+n/
6f/r/+n/6f/s/+z/7P/s/+z/6v/p/+f/5v/j/+P/4v/i/+H/4f/h/+H/4//j/+P/4//j
/+P/5P/k/+T/5P/k/+T/4v/i/+L/4v/k/+X/5f/m/+j/6f/q/+7/+P8DABIAKgBJAGsA
jQCvANEA7wASATYBUwFdAV8BWQFFARkB1gCKAEMABwDZ/8P/sf+b/5H/mf+j/6n/sP+7
/8H/xv/M/9L/2v/c/97/4f/m/+n/7P/v/+//7//x/+//7//v//D/8v/z//P/9P/2//b/
9v/2//X/9v/3//j/+v/6//r/+v/6//v/+//8//3//f///wAAAAAAAAEAAQACAAIAAwAD
AAUABgAHAAgACQAKAAoACgAMAA0ADgAPABAAEQASABMAEwASABMAEwAXABsAHAAeAB4A
IQAjACQAJgAoACoALAAvADEAMwA1ADcAOQA7AD4AQQBEAEcASABLAE4AUQBSAFQAVgBX
AFgAWgBbAFwAXQBdAF0AXABbAF0AXQBcAFsAVwBXAFcAVgBSAFEAUABNAEwASgBIAEYA
QwBAAD0AOAA1ADMALgAqACUAIgAdABkAFAASAA8ADAALAAgABQACAP7//f/7//r/+v/5
//f/9//2//X/9f/0//P/8//0//T/9P/0//X/9f/1//T/9P/0//X/9f/1//P/8//0//T/
9P/y//L/8v/z//P/9P/0//L/9P/1//X/9v/2//X/9f/1//X/9f/1//X/+P/4//j/+P/5
//n/+f/5//n/+P/4//j/+//7//v/+//5//j/9//3//f/+P/4//j/+f/5//r//P/7//n/
+P/3//n/+f/4//j/+f/5//f/9//4//j/+P/4//b/9f/0//T/8//y//H/8P/y//H/8P/w
//D/7//v/+//7f/t/+z/7P/u/+//7//u/+z/7P/s/+z/7P/u/+7/7f/t/+3/7f/t/+v/
6//r/+v/7f/s/+z/7P/q/+r/6//r/+3/7f/t/+z/6//r/+z/7P/r/+r/6f/p/+v/6//r
/+v/5//n/+f/6P/o/+j/6P/o/+r/6v/q/+r/6P/p/+n/6f/r/+v/6//r/+r/6v/q/+v/
7f/t/+3/7P/q/+r/6v/q/+r/6v/q/+r/6v/s/+r/6v/q/+r/7P/s/+z/7P/u/+7/7v/u
/+z/7P/s/+z/6v/q/+r/6v/s/+z/7P/s/+z/7P/s/+z/7P/s/+z/7P/s/+z/7P/s/+3/
7v/v//D/7v/u/+7/7v/u/+7/7v/u//D/8P/w//D/7v/u/+7/7v/w//D/8P/w//D/8f/y
//L/9P/1//f/+P/6//r/+//7//n/+P/3//f/+P/4//n/+v/6//r/+v/8//v/+//7//r/
/f/7//r/+f/2//b/9v/2//j/+P/4//n/+//7//3/+//5//z//P/8//7//v/8//v/+P/2
//T/8//0//T/8//z//X/9f/1//X/9f/1//X/9f/2//b/9v/2//X/9P/z//L/9P/0//T/
9f/1//b/9v/7/wIACgASABsAKgBAAF8AfQCbALcA2QD7AB4BQgFbAWUBaQFlAVcBLwHu
AKIAXQAjAPv/4//L/7X/sf+5/7//yf/U/9v/3//k/+r/7v/w//L/9P/3//r///8AAAEA
AQABAAMAAwADAAMABAAIAAkACQAKAAgACAAIAAgACQAKAAsADAAOAA4ADgAOAA4ADwAP
ABAAEwATABUAFgAUABQAFQAVABYAFgAXABcAGwAcAB0AHgAeAB4AHQAcAB8AIQAjACUA
JgAnACgAKQAqACoALAAtADAAMwAzADQANAA3ADkAOgA8AD4AQABCAEMARQBHAEkATQBP
AFEAVABVAFgAWwBcAFsAXgBhAGIAZgBoAGkAagBrAGsAawBrAGwAbQBtAG0AbQBtAGwA
awBpAGkAaQBoAGcAZwBnAGUAYQBeAFsAWABXAFQAUQBMAEkARwBCAD4AOwA4ADMALwAu
ACwAKQAmACMAIAAdABoAGAAXABUAFAAUABMAEQARABIAEQARABAADwAPABAAEAAMAAwA
DQANAA0ADAAMAAwADwAPAA8ADQANAA4ADgAOABAAEAAQABEAEQASABIAEAAQABEAEQAS
ABIAEQARABEADwAPAA8ADwASABIAEgASABMAEwATABMAEwASABIAEgATABMAEwATABMA
EgARABEAEQASABIAEgASABEAEQASABIAEQARABEAEQARABAAEAANAA0ACwALAA4ADgAO
AA4AEAAPAA4ADgAMAAwADAAMAA4ADQAMAAwACwAJAAgABwAIAAkACQAKAAgACQAJAAgA
CAAIAAgACAAGAAgACAAHAAUABQAFAAUABwAHAAcABwAHAAYABgAGAAQABAAFAAUABwAH
AAcABgADAAMABAAEAAUABgAHAAkACQAJAAkACQAJAAkACQAKAAoACgAKAAoACQAIAAcA
BgAHAAkACgALAAsACwALAAsACAAIAAgACQALAAsACwAKAAgACAAIAAgACQAKAAsADAAK
AAoACgAKAAoACgALAAwADQAOAA4ADgAOAA4ADgAOAA4ADgAMAAwADAAMAAwADAAMAAwA
DAAMAAwADAAMAAwADAAMAAwADAAMAAwADgAOAA4ADgAOAA4ADgAOAA4ADgAOAA4ADgAO
AA4ADgAQABAAEAARABIAEgASABMAEwAUABQAFAAXABcAFwAWABUAFQAWABYAFwAYABgA
GAAaABwAHQAdABwAGgAZABUAFQATABIAEgASABIAEgASABIAEwATABMAFgAVABYAGgAZ
ABgAFwAWABQAEwARABAADwAPAA4ADgANAA0ADQANAA0ADQANAA0ADQANAA4ADgAPABAA
EQASABAAEAAQABAADgAPAA8AEAAWABcAGgAeACgAMQBAAFYAdQCVALcA1wD3ABkBNgFY
AXUBgwGDAYEBdQFPAQwBwgB5ADcACwD3/+X/0f/L/9H/1//b/+T/7//x//L/+v8AAAIA
BgAMAA8AEgAVABYAGQAZABkAGwAbABsAGwAcABwAHQAdAB4AIAAgACAAIAAhACIAIwAk
ACQAJAAkACQAJgAnACcAKAAoACcAKAAoACoAKgArACsAKgAqACsAKwAtAC4ALwAwADEA
MgAyADIAMgAzADQANQA2ADcAOAA5ADgAOAA6ADsAOgA9AD0APgBCAEUARwBIAEgASgBM
AE4ATwBRAFMAVQBXAFkAWwBeAF8AYgBlAGYAZwBqAG0AbgBwAHIAcwB0AHUAdQB1AHUA
eAB5AHkAeQB7AHsAegB5AHcAdwB3AHYAdABzAHIAbwBvAGwAaQBmAGMAYABdAFgAVwBV
AFAATABFAEIAPQA5ADQAMgAvACwAKgAoACYAJAAgAB8AHQAcABoAGQAXABcAFQATABIA
EAAPAA8AEAAQABAAEAARABEAEQAQABAAEAARABEAEQAPABEAEgASABIAEAAOAAwACwAM
AA4ADwAOAAwADQANAA4ADwAPABAAEQAQAA8ADgANAAwADAAMAAwADgAPABAAEQAPAA4A
DgAOAA0ADQANAA0ADQAMAAsACwAJAAoACgAKAAwACwALAAwACwAJAAgABwAHAAcABgAG
AAcABwAFAAUABQAEAAMAAgAEAAMAAgACAAAAAAAAAAAAAAD///7//v//////AAABAAAA
///9//z//P/9//3//P/6//r/+v/6//r//P/8//v//P/9//7////8//v/+v/5//v/+v/6
//r/9v/2//f/9//5//n/+f/4//n/+f/6//r/+f/4//f/9//5//n/+f/5//f/9//3//j/
+P/4//j/+P/4//j/+P/4//j/+f/5//n/+v/7//z//f/5//j/9//3//f/9//3//b/9//4
//n/+v/5//j/9//2//b/+P/6//r/+v/6//r/+v/6//r/+v/6//r/+v/6//r/+v/6//r/
+v/6//r/+v/6//r/+v/4//j/+P/4//r/+v/6//r/+f/4//j/+P/6//r/+//9/wAAAAAA
AAEAAQABAAAA//8BAAIAAgADAAMAAgABAAAAAgADAAMAAwAEAAQAAQD///3//P/8//z/
/P/8//z//P/9//3//f////7///8DAAQABAAEAAQAAgD///3//P/7//3//P/8//v/+f/5
//n/+f/7//v/+//7//3//v/+//7//P/8//z//P/9//7///8AAP///f8AAAIAAwAEAA4A
HAAlADIARgBjAIMApQDHAOkACwEuAVQBcQF7AXsBdwFjATUB8ACkAF0AHwD1/9//x/+x
/6v/tf+//8f/0v/d/+P/5v/s//D/9P/2//z/AwAGAAkADgAPAA8ADwARABMAEwATABQA
FAAXAA==
         </WaveFormData>
      </LeadData>
      <LeadData>
         <LeadByteCountTotal>10000</LeadByteCountTotal>
         <LeadTimeOffset>0</LeadTimeOffset>
         <LeadSampleCountTotal>5000</LeadSampleCountTotal>
         <LeadAmplitudeUnitsPerBit>4.88</LeadAmplitudeUnitsPerBit>
         <LeadAmplitudeUnits>��V</LeadAmplitudeUnits>
         <LeadHighLimit>2147483647</LeadHighLimit>
         <LeadLowLimit>268435456</LeadLowLimit>
         <LeadID>V5</LeadID>
         <LeadOffsetFirstSample>0</LeadOffsetFirstSample>
         <FirstSampleBaseline>0</FirstSampleBaseline>
         <LeadSampleSize>2</LeadSampleSize>
         <LeadOff>FALSE</LeadOff>
         <BaselineSway>FALSE</BaselineSway>
         <ExcessiveACNoise>FALSE</ExcessiveACNoise>
         <MuscleNoise>FALSE</MuscleNoise>
         <LeadDataCRC32>321155499</LeadDataCRC32>
         <WaveFormData>
AAAAAAAAAAAAAAAAAAAAAAIAAgACAAIAAAAAAAAAAAD+//7//v/+////AAABAAIAAQAA
AP///v/+//7//v/+////AAABAAIA///+//3//P/+//7//v/+//7//v/+//7//f/8//v/
+v/8//z//P/8//v/+v/5//j/+v/6//r/+v/5//j/9//2//b/9v/2//b/+P/4//j/+P/2
//b/9v/2//T/9P/0//T/9P/0//T/9P/z//L/8f/w//P/9P/1//b/9P/0//T/9P/y//L/
8v/y//L/8v/y//L/8P/w//D/8P/y//L/8v/y//T/9P/0//T/8//y//H/8P/y//L/8v/y
//D/8P/w//D/8v/y//L/8v/x//D/7//u//D/8P/w//D/7v/u/+7/7v/u/+7/7v/u//D/
8P/w//D/8P/w//D/8P/w//D/8P/w/+//7v/t/+z/7v/u/+7/7v/w//D/8P/w/+//7v/t
/+z/7v/u/+7/7v/t/+z/6//q/+r/6v/q/+r/7P/s/+z/7P/s/+z/7P/s//D/8f/y//P/
8f/x//H/8v/w/+//7v/u/+//8P/y//T/8v/z//P/8//z//P/8//0//P/8P/u/+r/6v/r
/+v/6//s/+3/7v/v/+7/7v/u/+7/7f/u/+7/7v/s/+r/6f/n/+X/5P/k/+P/5P/l/+b/
5v/l/+P/4v/h/+T/5P/k/+T/4//j/+P/4//h/+D/4P/g/+P/4//j/+P/5f/i/+L/4v/k
/+v/8f/4/wUAHAA5AFYAcACQALUA1wD7ACIBQQFQAVMBVwFQAS0B9QC2AHwATQAqAAwA
7v/U/8r/zP/Q/9D/1f/V/9X/2f/c/9z/3P/c/97/4//l/+b/5//k/+P/4//i/+P/5P/k
/+X/5v/o/+v/7f/s/+r/6f/o/+r/6v/q/+v/6//r/+v/6//t/+3/7v/u/+7/7v/w//D/
8P/w//D/8P/w//H/8//z//H/8v/y//L/8//0//T/9f/1//f/9//3//j/+P/4//j/+f/6
//z////9/wAAAAAAAAEAAgAEAAUACAAKAA0ADQAOAA4ADwAQABEAFAAXABkAGwAeAB4A
IQAjACUAJQAnACgAKgArACwAKwAsACwALAAuAC8AMAAvADAALwAuAC0ALQAsACwALAAr
ACkAKAAoACQAIwAiACAAIAAeABwAGQAWABQAEAANAAoACAAFAAIAAgAAAP7//P/6//f/
9P/x/+//7//v/+7/7f/s/+r/6v/s/+v/6v/q/+j/6P/o/+j/5v/m/+b/5v/o/+j/6f/p
/+f/5//n/+b/5v/n/+f/5//p/+j/6P/o/+f/5//n/+X/5//o/+j/6P/o/+j/6P/o/+j/
6P/o/+j/6v/q/+v/6//o/+j/5//m/+f/6P/p/+r/6v/q/+r/6//t/+v/6//s/+r/6v/r
/+z/7v/s/+v/6//u/+7/7f/t/+z/7P/q/+n/5//n/+f/5//o/+n/6v/r/+v/6//q/+f/
5//o/+n/6v/o/+j/5//m/+b/5v/l/+X/5//n/+f/6P/m/+b/5v/k/+b/5v/m/+b/5P/m
/+b/5f/l/+T/5P/j/+X/5f/l/+b/5f/k/+L/4f/j/+P/4//j/+P/4//j/+H/3//g/+D/
4P/i/+L/4//k/+T/5P/k/+T/4v/i/+L/4v/g/+D/4P/g/+D/4P/g/+H/5P/k/+T/5P/i
/+L/4v/g/+H/4f/i/+P/4f/h/+D/3//g/+D/4v/i/+T/5P/k/+X/4//i/+D/4P/g/+D/
4v/i/+L/4v/g/+D/4P/g/+H/4v/j/+T/4//i/+H/4P/g/+D/4P/g/+H/4v/j/+T/4v/i
/+L/4v/i/+L/4v/i/+D/4P/g/+D/4v/i/+L/4v/k/+T/5P/k/+L/4v/i/+L/4v/i/+L/
4v/k/+T/5P/k/+T/5P/k/+T/5P/k/+T/5P/l/+X/5f/l/+f/5//n/+j/6v/p/+j/6P/o
/+j/6f/q/+r/6//r/+v/6//r/+v/7P/s/+r/6f/m/+j/6f/p/+n/6f/p/+n/6f/s/+z/
7P/s/+z/7P/r/+r/7P/q/+n/5//n/+b/5v/l/+P/4//j/+L/5P/j/+P/4//i/+L/4v/i
/+P/4//j/+P/5f/k/+T/5P/l/+X/5f/l/+X/6P/q/+r/6v/p/+3/9P/9/woAIwBAAFoA
dACRAK8AzwD0ABcBMAE/AUkBUAFFAR8B6ACyAIEAWAA0ABQA9v/i/9z/3P/c/93/3//f
/+H/5P/m/+j/6v/m/+f/5//s/+3/7f/t/+7/7v/u/+7/7f/t/+3/7v/w//H/8//y//L/
8v/y//L/8v/z//P/8//z//P/8//z//T/9P/2//b/+P/4//j/+P/4//j/+P/5//v/+//7
//z//P/8////AAAAAAEAAQADAAMAAwAGAAYABgAGAAgACAAJAAsACQAMAAwADAAPABAA
EgATABIAFAAXABcAGwAcAB4AIAAeACAAIgAjACcAKgAqAC0ALwAxADEAMwA0ADYANwA4
ADoAPAA9AD4APQA9AD0AOwA+AD8AQABBAEEAQABAAEAAQQA/AD4APgA8ADsAOgA4ADYA
NAAyAC8ALgAsACgAJQAiACAAHQAaABgAFgAUABIAEgAPAAwACQAHAAcABwAGAAcABgAE
AAQABAADAAIAAgABAAAA///+//3//v///wAA/v/+//////8BAAEAAQAAAP/////+//3/
///+//7//v8BAAEAAQD/////AAAAAAAAAAAAAAAAAAAAAAAAAAAAAAAAAAABAAEAAQAC
AAIAAgAAAAAAAAAAAAIAAgACAAMAAQD/////AAACAAIAAwAEAAQAAgABAAEABAAEAAMA
AwACAAIAAAD///3//f/9//3///////////8AAAEAAQD//wAAAAAAAAAAAgACAAEAAAD+
//7//f/9//3//f/9//7//v/+//7//P/8//z//P/8//7/AAAAAP///f/8//z/+//7//v/
+//8//7//v/9//3/+//7//v/+//9//3//f/7//n/+v/6//r//P/8//3//v/8//z//P/8
//r/+v/6//r/+v/6//r/+v/6//r/+v/7//r/+v/6//r//P/8//z/+v/5//n/+v/7//v/
+//6//n/+v/6//z//P/9//z/+//7//3//v/+//7//v/+//3//P/7//r//P/8//z//P/8
//z//P/8//z//P/8//z/+v/6//r/+v/6//r/+v/6//r/+v/6//r/+P/4//j/+P/6//r/
+v/6//r/+v/6//r//P/8//z//P/+//7//v/+//7//v/+//7//v/+//7//v/8//z//P/8
//z//P/8//z//v/+//7//v/+//7//v8AAAMABAAFAAUABAADAAMAAgABAAAAAAAAAAEA
AwAFAAYABQAFAAUABwAIAAkACwAMAAkABwADAAIABQAFAAUABQADAAMAAwAEAAIAAgAC
AAMABAAEAAQABAAAAP///f/7//v//P/8//3//f/9//z//P/6//n/+P/4//r/+v/6//v/
+//7//v/+//8//z//P/9//3//f/9//3//P/6//j//P///wUAEAAfADQATQBmAH4AnAC9
AN8AAwEkAT8BTgFXAV8BVgE5AQcBzgCYAG0ASAAoAAoA8v/q/+j/6v/u//H/7//t//H/
9P/0//T/9P/0//f/+f/6//v/+//7//z//P/8//z/+//7//3//v8AAAEA/v/8//v/+v/8
//7/AAADAAEAAQABAAEAAQABAAIAAgACAAIABAAEAAQABAAEAAQAAgADAAUABQAHAAgA
CAAIAAkACgAKAAsADQAPAA8ADwAPAA4ADQAMAA8AEAASABUAEgAUABMAEgARABIAFAAV
ABgAGgAdAB0AIQAiACQAJgAnACoALQAvADAAMgAxADMANAA1ADQANQA3ADoAPAA+AD0A
PgA+AD4APwA/AD8APQA+AD0APAA7AD0APAA8ADwAPQA9AD4AQAA8ADsAOgA4ADQAMgAw
AC0AKgAoACQAIQAcABoAFwAUABQAEgAQAA4ADAAJAAYAAwACAAMABAAEAAIAAAD9//z/
/v/9//z//P/8//z//P/8//r/+v/6//r//P/8//3//f/7//v/+//6//r/+//7//v//P/8
//3//v/+//3//P/5//f/+P/4//j/+v/6//r/+v/6//r/+v/6//r/+v/7//v/+//8//z/
/P/+//7//v/+//z//P/8//3//f/7//v//P/7//r/+v/6//r/+P/3//f/+P/4//f/9//4
//j/9v/1//f/9//3//f/+f/5//n/+f/5//n/+P/1//X/9v/3//j/9v/2//X/9P/z//L/
8P/v//H/8f/x//L/8v/y//L/8P/w//D/8P/w/+//8P/v/+3/7v/u/+//7//v/+//7//w
//D/8P/v/+//8f/x//H/8f/w/+//7v/r/+v/7P/s/+z/7P/s/+3/7v/t/+z/6//q/+r/
7P/u//D/7//u/+3/7P/q/+r/6v/r/+7/7v/u/+7/7P/s/+z/6v/r/+v/7P/t/+v/6//q
/+n/5v/m/+j/6P/o/+j/6P/p/+v/6v/q/+r/6v/q/+z/7P/s/+z/6//q/+n/6P/q/+r/
6v/q/+r/6v/q/+r/6P/o/+j/6P/q/+r/6v/q/+r/6v/q/+r/6P/o/+j/6P/o/+j/6P/o
/+b/5v/m/+b/5//o/+n/6v/o/+r/6//s/+3/7f/t/+3/7v/u/+3/7P/q/+r/6v/r/+z/
7P/t/+3/7f/v/+//7//u/+7/7P/r/+r/6v/r/+v/6f/p/+n/6f/r/+z/7P/s/+r/6//s
/+z/7P/s/+r/6f/p/+f/5v/m/+P/4f/f/93/3//g/+D/4f/f/+D/4P/g/+L/4//j/+P/
4v/h/9//3v/e/9//3//f/+H/4f/i/+D/4P/g/+P/5//w//v/DAApAEoAZgCEAKMAwwDn
ABABMQFGAU0BUwFUATsBBQHEAIgAUwAsABAA9v/a/8j/xv/I/8r/y//N/9H/0f/W/9z/
3v/c/9z/2//b/97/4f/h/+H/4v/i/+L/4v/h/+H/4//k/+b/5//l/+T/5P/k/+T/5P/k
/+X/5//n/+f/5//l/+X/5v/m/+j/6P/q/+r/6v/q/+r/6v/q/+v/7f/t/+3/7v/u/+7/
7v/u/+3/7f/x//P/8//z//L/8v/y//L/9P/0//X/9//3//r/+v/6//v//P/+////AAAC
AAUABQAHAAgACgAMAAoADAAOAA8AEwAWABYAGQAZABsAGwAdACAAIgAjACQAJwAoACgA
KAAnACcAJwAlACcAJwAnACcAJwAmACYAJgAlACMAIgAiACAAHwAeABwAGAAWABQAEQAS
ABAADAAJAAYABAABAP7/+v/4//b/9P/0//H/7v/r/+f/5//n/+b/5v/m/+X/5v/k/+P/
4v/i/+T/5P/k/+T/4P/g/+D/4P/e/97/3//f/+L/4//k/+T/4//j/+L/4f/j/+L/4v/i
/+X/5f/l/+P/4f/i/+L/4v/i/+L/4v/i/+L/4v/i/+L/5P/k/+X/5f/j/+T/5P/k/+L/
4v/i/+L/4//k/+X/5//n/+X/5f/m/+b/5v/n/+j/6P/m/+X/5f/m/+b/5f/l/+j/6P/m
/+X/5f/l/+X/5f/j/+P/4//j/+b/5//n/+X/4f/g/9//3v/f/+D/4P/g/+D/4P/f/9//
3//f/9//4P/g/+D/4P/e/9z/3P/c/9z/3f/g/+H/4f/f/97/3v/d/9//3//f/+D/4P/g
/9//3//d/93/3f/d/93/3f/d/9v/2//c/9z/3P/e/97/3//g/97/3v/e/97/3P/c/9z/
3P/e/97/3v/e/97/3v/e/9//3v/e/97/3v/e/97/3v/c/9v/2//c/93/3//f/97/3f/c
/9z/3v/e/+D/4P/g/+H/3//e/97/3v/e/97/3v/e/97/3v/c/9z/3P/c/93/3v/f/+D/
4v/i/+L/4v/g/+D/4P/g/97/3v/e/97/4P/g/+D/4P/g/+D/4P/g/+L/4v/i/+L/4P/g
/+D/4P/g/+D/4P/g/+D/4P/g/+D/4P/g/+D/4P/g/+D/4P/g/97/3v/e/97/4f/i/+P/
5P/i/+T/5f/m/+n/6f/p/+n/7P/s/+v/6v/p/+j/5//n/+j/6P/p/+n/6f/r/+v/6//s
/+z/6v/p/+j/6P/p/+n/5//n/+f/5//p/+r/6v/q/+z/7f/u/+7/7P/s/+r/6f/p/+f/
5v/m/+P/4//j/+P/5P/k/+P/4//l/+b/5v/m/+T/5f/l/+X/5v/n/+f/6P/n/+f/5v/l
/+X/5f/o/+r/6P/o/+v/8f/0//3/EAAtAEwAZgCCAJ0AuQDbAAABIQEyAT0BSQFKATMB
AwHOAJgAawBGACQABADq/97/3P/c/9z/3f/b/93/4f/k/+b/5v/o/+j/6f/p/+z/7f/t
/+3/7v/u/+//8P/w//H/7//w//L/8//0//T/9f/2//b/9v/2//f/9f/1//X/9f/3//f/
+P/4//j/+P/6//r/+//8//3//v/8//3//////wEAAgACAAIABQAGAAYABwAIAAkACAAH
AAkACgALAAwADAAMAA0ADwAPABIAEgASABQAFgAZABsAGwAcAB4AHQAfACAAIgAkACYA
KAAqACsALQAwADAAMwA3ADkAOQA7ADoAPAA9AD4AQQBCAEIAQgBBAEEAQQA/AEEAQQBB
AEEAQwBCAEIAQgBBAD8APgA+AD0APQA9ADwAOAA2ADQAMQAwAC4AKgAnACUAJAAiACAA
HgAcABoAGAAYABUAEgAPAA0ADQANAAwACwAKAAgACAAIAAcABgAGAAgACAAIAAgACAAI
AAgACAAGAAYABwAHAAkACQAJAAgACAAJAAkACQALAAoACgAKAAsACwALAAkABwAIAAgA
CAAKAAoACgAKAAoACgAKAAoADAAMAA0ADQANAA4ADgAOAA0ADAALAAoADAAMAAwADQAP
AA0ADQAOAA4ADgAPABAADgAMAAsACwAOAA4ADQANAA4ADgAMAAsACwALAAsACwALAAsA
CwALAAwADQANAAsACgAKAAoACgAMAAwACwAKAAoACgAJAAkACQAJAAkACgAMAAwADAAK
AAoACgAKAAoACQAKAAkABwAJAAgACAAHAAcABwAHAAgACAAIAAcABwAJAAkACQAJAAkA
CQAJAAcABQAGAAYABgAGAAYABwAIAAgACAAIAAgABgAGAAYABgAGAAYABgAGAAgACAAI
AAkACQAIAAcABgAIAAgACAAGAAcABwAIAAkACwALAAoACQAIAAgACgAKAAoACAAGAAUA
BwAIAAgACAAIAAgACAAIAAgACAAJAAoACwAMAAkACAAHAAYABgAGAAYABgAIAAgACAAI
AAgACAAIAAgACgAKAAoACgAIAAgACAAIAAoACgAKAAoACAAIAAgACAAIAAgACAAIAAoA
CgAKAAoACAAIAAgACAAIAAgACAAIAAgACAAIAAgACAAIAAgACAAMAA0ADgAPAA4ADQAM
AAwADgANAAwADAAOAA4ADwAQAA4ADwAPAA8AEwATABMAFAASABAADwAMAAoACwALAAsA
DQANAA0ADQAMAAwADAAMAA8AEAAQABAADgAMAAsACQAHAAYABgAFAAMAAwADAAIAAgAB
AAEAAQAEAAQABAAEAAMAAwADAAMAAwACAAIAAgAFAAUABQAFAAcABgAIAAYABAAJAA8A
FgAdACwAQwBgAHwAmAC3ANUA8wAWATUBTAFZAWEBZgFXAS0B9gC6AIkAYABAACAAAgDw
/+7/9P/2//f/+//7//f/9v/6//7//v8AAAUABwAIAAUAAwADAAQABAAGAAYABQAFAAcA
CAAKAAsACQAIAAgACAAKAAoACgALAAkACQAJAAkACQAJAAoACgAMAAwADgAOAA4ADgAO
AA4ADgAPABEAEQARABIAEgASABUAFgAWABcAFgAXABYAFQAWABYAFgAWABgAGAAZABsA
GgAcABsAGgAcAB4AIQAjACYAKAArACsAKwAsAC4AMAAuADAAMgAzADMANgA2ADkAOwA9
AD0APwBAAEIAQwBEAEcASABIAEgARwBHAEcARQBJAEkASQBJAEsASgBKAEoASQBHAEYA
RgBCAEEAQAA+ADwAOgA4ADUANAAyAC4AKwApACgAJgAkACEAHgAbABgAFQARAA0ACQAI
AAkACgAKAAkACAAGAAYACAAHAAYABgAGAAYABgAGAAQABAAEAAQAAgACAAMAAwABAAEA
AQAAAAAAAQABAAEAAwACAAIAAgADAAMAAwABAAMABAAEAAQAAgACAAIAAgAEAAQABAAE
AAIAAgADAAMAAwAEAAQABAAFAAYABwAIAAYABgAGAAcABQADAAMABAAGAAYABwAIAAYA
BAADAAMABAAEAAMAAwAEAAQAAgABAAEAAQABAAEAAwADAAMAAwABAAEAAAD9//7/AAAC
AAQAAwACAAAA/v8AAAAA//////3//f/9//7//f/8//v/+P/5//r/+//8//v//P/7//n/
+v/6//v/+//7//v/+//8//z//P/7//v//f/9//3//f/8//v/+v/3//j/+v/7//z/+//6
//r/+v/3//b/9f/0//X/9v/3//j/+v/6//r/+v/4//j/+P/5//n/+P/3//b/9v/2//b/
9P/1//X/9v/3//X/9f/0//P/9P/0//b/9v/2//b/9v/3//X/9v/2//b/9v/2//T/9P/0
//T/9P/0//T/9P/0//T/9P/0//b/9v/2//b/9v/2//b/9v/0//T/9P/0//L/8v/y//L/
9P/0//T/9P/y//L/8v/y//T/9P/0//T/9P/0//b/9//4//n/+f/5//v//P/8//v/+f/4
//f/9v/3//j/+P/5//n/+f/7//v/+//8//z/+v/7//j/+P/5//f/9//3//f/9//3//j/
+P/4//j/+f/6//r/+v/6//j/+f/3//X/9P/0//P/8//z//H/8P/w/+//7f/t/+7/7v/u
/+7/7//v//H/8f/x//D/7//u/+7/7f/u/+//8P/y//L/8v/w//H/9//8/wcAGgAzAFAA
bgCMAK8A0QDzABgBOwFSAVsBYwFiAU0BHwHeAKIAbwBGACYACgDu/9z/2v/c/9z/3//h
/+H/4f/m/+r/7P/s/+z/6//t//D/8f/x//H/8v/y//L/8v/x//H/8f/y//T/9f/3//b/
9v/2//T/9P/0//X/9v/3//j/+f/5//n/+v/6//r/+v/8//z//P/8//z//P/6//v//f/9
////AAAAAAAAAwAEAAQABQAHAAkACQAJAAoACgAKAAoACAAIAAkACwANABAAEAAQAA8A
EAASABMAFAAWABkAGQAdAB4AIAAiACAAIgAkACUAJwAqACoALQAvADEAMQAzADYAOAA5
ADoAOwA8ADwAPAA9AD0APQA7AD0APQA9AD0APQA8ADwAPAA5ADcANgA2ADYANQA0ADIA
MgAwAC4AKwAqACgAJAAhABwAGgAXABQAEgAQAA4ADAALAAkABwAFAAEAAQABAAAAAQAA
AP7//v/+//3//P/8//r/+v/6//r/+f/6//v//P/8//z//f/9//3//f/9//z//P/9//3/
/f/7//r/+v/6//3//f/9//v/+//8//z//P/+//7//v/+//7//v/+//7//P/8//3//f/9
//7//v/+//7//v/+//7///8AAAEAAwABAP////8AAP7//v///wAAAQAAAAAAAQABAAAA
/v/9////AAD///////////////////////////7///////3//P/8//z//P/+//7//f/8
//z//P/7//v/+f/5//n/+v/8//z//P/6//r/+v/6//r/+v/8//z/+//7//r/+v/5//n/
+f/5//r/+v/6//n/+f/3//f/9//3//j/+f/6//n/+//8//z//P/5//j/+P/4//j/+P/4
//j/+P/4//j/+P/4//j/+P/4//r/+v/6//v/+v/6//r/+v/8//z//P/6//n/+f/6//v/
/f/9//z/+//6//r//P/8//3//P/7//v/+//8//z//P/8//z//P/8//z//P/8//z//P/8
//r/+v/6//r/+v/6//r/+v/8//z//P/8//z//P/8//z//P/8//z//P/8//z//P/8//7/
/v/+//7//P/8//z//P/+//7//v/+//7//v/+//7//P/8//z//P/+//7//v/+//7//v/+
//7/AgADAAQABQAFAAUABQAGAAYABQAEAAQABgAGAAcACAAIAAkACQAJAAsACwALAAwA
DAAKAAkABgAGAAcABwAHAAcABwAHAAcACgAKAAoACgAKAAoACQAIAAoACAAHAAUAAQAA
AAAA//8BAAEAAQAAAAIAAQABAAEAAgACAAIAAgADAAMAAwADAAEAAAAAAAAAAQABAAEA
AQABAAIAAgAEAAgACwANABQAHwAwAEkAZgB+AJoAtwDXAPkAHAE7AVABXQFlAWQBUwEp
AfAAugCPAGoASgAoAAwA/P/6//r/+v/9//3//f///wIABAAEAAQABAAFAAcACAAJAAkA
CQAKAAoACgAKAAkACQAKAAwADwARABAADgANAAwADQAOAA8AEQATABMAEwATABMAEwAU
ABQAFgAWABgAGAAWABYAFgAWABgAGQAbABsAHQAeAB4AHgAdAB4AHgAfACEAIwAjACMA
JAAkACQAJAAmACYAJwApACkALAAsACwALwAwADIAMwA0ADYAOQA5ADoAOgA7ADwAPQBA
AEMARQBHAEoASgBNAE0ATwBPAFEAVABWAFcAWABXAFgAWABYAFoAWwBcAFsAWwBbAFsA
WwBdAFwAXABcAFwAWwBbAFwAWQBXAFUAUgBQAE4ATABJAEoASABEAEEAQAA+ADsAOAA4
ADYANAAyADAALQAqACcAJgAnACgAKAAnACYAJAAkACYAJQAkACQAIgAiACIAIgAgACAA
IAAgACIAIgAjACMAJQAlACUAJAAkACUAJQAlACUAJAAkACQAJQAlACUAIwAlACYAJgAm
ACYAJgAmACYAJAAkACQAJAAlACYAKAApACcAKAAoACgAKAAoACgAKAAqACoAKgArACkA
JwAnACgAKAAoACkAKgAsACoAKQApACoAKgApACkAKgAqACgAJwAlACUAJQAlACYAJwAo
ACkAKAApACkAJwAoACgAKAAoACoAKgApACgAJgAmACUAJQAnACcAJwAoACgAKAAoACYA
KAAoACgAKAAnACgAJwAlACUAJAAkACMAJAAlACYAKAAoACgAJwAnACcAJwAnACcAJwAn
ACcAJQAjACQAJAAkACYAJgAnACgAJgAmACYAJgAlACYAJwAoACoAKgAqACoAJwAmACUA
JQAnACgAKQAqACgAKAAoACYAJwAnACgAKQApACkAKAAnACQAJAAmACYAKgAqACoAKwAp
ACoAKAAoACgAKAApACoAKwAsACoAKgAqACoAKgAqACoAKgAqACoAKgAqACwALAAsACwA
LAAsACwALAAsACwALAAsACwALAAsACwALAAsACwALAAsACwALAAsAC4ALgAuAC4ALgAu
AC4ALgAwADAAMAAwADAAMAAyADMAMgAzADMAMwAzADQANAAzADQANAA0ADQANQA2ADYA
NwA3ADcAOQA5ADkAOgA6ADgAOQA2ADYANwA3ADcANwA3ADUANQA2ADYANwA4ADoAPAA6
ADoAOgA4ADcANQAzADIAMgAxADEAMQAxADAAMAAvAC0ALQAuAC4ALgAuAC8ALwAwADEA
MgAyADIAMgAzADMAMQAxADEAMgA2ADQAMgA1ADsAQgBLAF4AeQCWALIAzgDtAAsBKwFO
AXEBiAGRAZsBoAGLAVsBIgHoALEAigBuAFIAOAAoACQAJAAkACcAKQAnACUAKgAsACwA
MAAyADMAMwA2ADUANwA3ADgAOAA3ADYANAAzADUANgA4ADkAOQA4ADgAOAA2ADYANgA3
ADkAOQA5ADkAOQA5ADoAOgA5ADgAOQA4ADoAOgA6ADoAOQA5ADoAOQA7ADwAPAA8ADwA
PAA7ADsAPAA9ADwAOwA9AD4APwBAAD8APgA+AD8APgBAAD8APgA9AD4AQABBAEEAQgBE
AEMARQBGAEgASgBKAEwATgBPAE8AUgBSAFUAVgBXAFYAVwBYAFoAWwBcAFsAXABcAFwA
XABbAFoAVwBXAFcAVwBXAFcAVgBWAFYAUwBRAFAAUABNAEsASQBGAEIAQAA+ADsAOgA4
ADQAMQAtACoAJgAiAB8AHAAZABYAEQANAAkABQACAAEAAAD+//v/+v/4//j/9f/z//H/
8P/v/+7/7f/s/+z/7P/s/+z/6//q/+r/6f/p/+n/6f/o/+r/6//r/+v/5//k/+L/4P/j
/+P/4//h/+D/4P/f/97/4P/g/+D/4P/d/9z/2//a/9j/2P/Z/9n/2v/c/93/3v/c/9z/
3P/c/9v/2v/Z/9n/1//V/9X/1v/W/9b/1//Y/9r/2P/X/9f/1f/U/9L/0f/S/9L/0P/P
/83/zf/N/83/zf/N/83/zf/O/8//z//N/8r/yv/K/8r/yv/K/8n/yP/K/8r/yf/J/8f/
x//H/8j/x//G/8X/wv/C/8L/wv/C/8T/xv/G/8X/x//G/8b/xf/E/8P/wv/C/8L/wv/B
/8H/wP+//77/vf+//7//v/+9/7//wP/A/8D/v/++/77/vv+8/7z/vP+8/7z/vP+8/7z/
vv++/77/vv++/77/vv+//77/vv++/77/v//A/8H/wP++/73/vf+9/73/vf+8/7v/vP+8
/77/vv+//77/vf+9/73/vv/A/8D/wP/A/77/vv++/77/vv++/77/vv++/77/vv++/8D/
wP/A/8D/wP/A/8D/wP++/77/vv++/7//wP/B/8L/wf/A/7//vv/A/8L/w//E/8f/x//H
/8f/yv/K/8n/yP/K/8r/yv/L/8v/yv/K/8n/y//N/83/zf/O/87/zP/L/8r/yv/L/8v/
yv/J/8j/x//H/8j/yP/I/8n/y//N/87/zv/O/8z/y//J/8f/xv/G/8X/xf/F/8X/wv/C
/8H/wf/C/8T/xf/G/8j/yf/J/8n/yf/J/8j/yP/K/8v/y//L/8n/yf/K/8z/zP/K/8//
2f/g/+n/+P8TAC4ATABqAI0AsQDVAPwAHwEyAT0BRQFGAS8B/wDAAIQAUQAoAAgA6P/M
/77/vv/A/8L/xf/J/8n/y//M/87/zv/O/9L/1f/X/9b/2f/b/9v/3P/c/97/3v/d/93/
3//g/w==
         </WaveFormData>
      </LeadData>
      <LeadData>
         <LeadByteCountTotal>10000</LeadByteCountTotal>
         <LeadTimeOffset>0</LeadTimeOffset>
         <LeadSampleCountTotal>5000</LeadSampleCountTotal>
         <LeadAmplitudeUnitsPerBit>4.88</LeadAmplitudeUnitsPerBit>
         <LeadAmplitudeUnits>��V</LeadAmplitudeUnits>
         <LeadHighLimit>2147483647</LeadHighLimit>
         <LeadLowLimit>268435456</LeadLowLimit>
         <LeadID>V6</LeadID>
         <LeadOffsetFirstSample>0</LeadOffsetFirstSample>
         <FirstSampleBaseline>0</FirstSampleBaseline>
         <LeadSampleSize>2</LeadSampleSize>
         <LeadOff>FALSE</LeadOff>
         <BaselineSway>FALSE</BaselineSway>
         <ExcessiveACNoise>FALSE</ExcessiveACNoise>
         <MuscleNoise>FALSE</MuscleNoise>
         <LeadDataCRC32>722266673</LeadDataCRC32>
         <WaveFormData>
9v/2//b/9v/0//T/9P/0//b/+P/6//z/+//6//n/+P/3//b/9f/0//f/+P/5//r/+f/4
//f/9v/2//b/9v/2//j/+P/4//j/9v/2//b/9v/3//j/+f/6//n/+P/3//b/9P/0//T/
9P/1//b/9//4//b/9v/2//b/9P/0//T/9P/y//L/8v/y//T/9P/0//T/9P/0//T/9P/0
//T/9P/0//T/9P/0//T/8//y//H/8P/y//L/8v/y//T/9P/0//T/8//y//H/8P/x//L/
8//0//H/8P/v/+7/7v/u/+7/7v/v//D/8f/y//L/8v/y//L/8P/w//D/8P/y//L/8v/y
//H/8P/v/+7/7//w//H/8v/x//D/7//u/+//8P/x//L/8P/w//D/8P/w//D/8P/w//D/
8P/w//D/8v/y//L/8v/x//D/7//u/+7/7v/u/+7/8P/w//D/8P/y//L/8v/y//H/8P/v
/+7/7v/u/+7/7v/s/+z/7P/s/+7/7v/u/+7/7v/u/+7/7v/u/+7/7v/u//L/8//1//P/
8//0//X/9f/z//H/7//u//D/8v/1//b/9//3//f/9//5//j/9//1//X/9P/z//L/8P/w
//D/8P/y//L/8v/z//H/8//z//L/9P/0//T/9P/x/+//7v/r/+v/6v/r/+z/7f/t/+3/
7f/r/+n/6P/o/+r/6v/q/+r/6//r/+v/6//q/+n/6P/n/+j/6f/q/+v/6//r/+n/6//v
//P/9//8/wgAGgAxAEgAXgB6AJoAtgDUAPYAEAEbASABJgElAQwB4wCwAIIAXQA/ACUA
CQDy/+X/5f/m/+b/6P/o/+b/6P/q/+v/6f/r/+3/7//u/+7/7v/u/+7/7v/u/+//7//x
//H/9P/0//X/9f/w//D/8f/z//T/9f/2//f/9P/0//T/9f/3//f/9//3//f/+P/3//f/
+P/5//n/+f/5//r//f/9//v//P/8//z//P/8//3//f/+/wAAAAAAAAAAAAABAAEAAgAD
AAMABAAEAAYABgAGAAkACwANAA0ADgAQABAAEgARABIAEwAUABcAGgAdACEAIAAjACQA
JQAnACgAKQAqACkAKwAsAC0ALgAuAC0ALQAwADEAMgAzADIAMQAwAC8ALwAvAC8ALwAu
AC4ALQAqACoAKgApACUAJgAkACIAIAAdABsAGQAWABQAEgAPAAwADAALAAkABwAFAAMA
AAD///3//f/9//z/+v/4//f/9//4//j/+P/5//f/+P/4//j/9//1//X/9f/2//f/+f/6
//r/+//3//X/9//4//j/9//3//f/+f/6//j/9//3//f/+f/5//n/+f/5//n/+f/5//v/
+//6//r/+//7//v//P/7//v/+v/5//r/+//8//3//f/+//7//v8AAP7//v////7//v/9
//z//v/8//z//f/////////+//3//P/7//r/+//7//v/+//8//z//f/9//v/+v/5//j/
+v/7//z//f/6//j/9f/0//X/9v/3//b/9v/3//f/9//2//b/9v/1//f/9//2//b/9P/0
//X/9f/1//T/9P/0//X/9f/0//T/9P/z//L/8f/0//T/9f/2//b/9v/1//T/8f/w//D/
7//y//L/8//1//X/9P/0//P/8v/y//L/8P/u/+7/7v/v/+//7//w//D/8//z//H/8f/x
//H/8f/x//H/8f/y//L/8f/w/+7/7f/v/+7/7v/u/+//8P/x//P/8v/y//D/8P/w//D/
8P/w//D/8P/w//D/8P/w//L/8v/y//L/8f/w/+//7v/w//D/8P/w//L/8v/y//L/8f/w
/+//7v/w//D/8P/w//D/8P/w//D/7v/u/+7/7v/v//D/8f/y//H/8P/v/+7/8P/w//D/
8P/w//D/8P/w/+7/7v/u/+7/7//w//H/8v/z//P/9P/x//L/9P/2//f/9v/1//T/9P/z
//T/9v/2//X/9f/1//X/9v/2//b/9f/3//b/9f/0//b/9v/2//b/9P/0//T/9f/1//f/
9//2//T/9P/0//T/8//z//T/8//w/+7/7v/u/+z/6//q/+n/6v/r/+3/8P/t/+z/6//q
/+3/7f/t/+3/7f/t/+3/7f/t/+3/7f/t/+3/7//v/+//7//t/+//9P/8/wgAHQA2AEwA
ZAB6AJIArADMAOoAAwEQARwBJQEeAf8A1ACqAIcAYwBDACkADgD7//P/8P/s/+z/7v/q
/+j/6v/t//H/8f/t/+v/7v/w//L/8P/w//D/8P/t/+3/7//v//L/8v/z//P/8v/y//P/
9f/z//P/8//z//T/9P/0//X/9f/1//X/9f/2//j/+P/5//n/+f/4//f/9//4//v/+//5
//r/+v/6//r/+v/7//v//P/+//7//v8AAAAAAQABAAAAAQABAAIABAAGAAYABgAHAAkA
CwALAAwADgAOABAAEQASABMAFAAVABYAFwAZABwAHwAgACEAIQAiACMAJAAlACcAKAAp
ACwALAArACsAKwArACsAKwAvAC8ALwAvAC0ALQAtAC0ALgAuAC0AKgAqACoAKQAlACUA
JAAjACIAIAAdABoAFgAWABQAEQAOAA4ADQALAAkABwAFAAIAAQAAAP///v/8//3//P/8
//3//f/8//v/+//6//r/+f/4//j/9//4//n/9//3//j/+P/7//3/+v/5//j/+P/3//X/
9//3//n/+v/6//n/+f/5//f/9//3//f/+f/5//n/+f/5//n/+P/4//n/+f/5//r/+P/5
//n/+f/5//n/+f/5//n/+v/6//r/+v/4//j/+f/7//z//P/8//z/+v/6//v//f/9//3/
/P/7//r/+f/4//f/9//3//f/+P/4//n/+f/5//j/9//2//j/+f/6//v/+//6//j/+P/2
//b/9v/0//T/9f/1//X/9P/0//T/8//z//P/8v/y//P/9P/2//f/9P/y//H/8P/z//P/
8v/y//X/9f/1//X/9P/y//H/8P/y//L/8f/w//D/8P/x//H/8//y//L/8//y//L/8//z
//D/8P/w/+7/7v/u/+7/7//v/+//8P/w//H/8f/v/+//7//v/+//7//v/+//8P/w//D/
8P/v/+//8f/w//D/8P/v/+7/7f/t/+7/8v/y//L/8v/y/+7/7P/q/+j/6v/s/+7/8P/u
/+7/7v/u//D/8P/w//D/7//u/+3/7P/u/+7/7v/u/+7/7v/u/+7/7P/s/+z/7P/u/+7/
7v/u/+z/7P/s/+z/7f/u/+//8P/u/+7/7v/u/+//8P/x//L/8P/w//D/8P/u/+7/7v/u
/+z/7P/s/+z/7//w//H/8v/w//D/8P/y//X/9//1//X/9P/1//X/9P/z//L/8v/z//T/
9v/2//X/9f/1//X/+P/7//z//P/9//v/+f/3//b/9v/2//b/9v/0//T/9f/1//n/+f/4
//j/9v/2//b/9P/z//P/8f/w/+7/7v/u/+3/7//v/+//7v/s/+v/6//q/+z/7P/s/+3/
7f/t/+3/7f/v/+//7//v//H/8f/x//H/7f/n/+X/6f/x//n/AgAMABwAMQBIAF4AdgCQ
AKwAygDmAPwACwESARwBGwEIAeMAtACKAGcARwAnAA0A+P/t/+f/6P/q/+z/6v/o/+r/
7P/t/+3/7//t/+3/7P/s/+7/8P/w//D/8P/v/+//8f/x//L/8v/z//P/7v/u/+//8f/z
//X/9//5//X/9P/z//P/9P/1//b/9//4//r/+v/7//n/+f/4//f/9f/2//n/+f/7//z/
/P/8//z//P/9//3/AAACAAIAAgAAAAAAAQABAAIAAwADAAQAAwAEAAMAAgADAAUABwAH
AAkADAANABAAEwAUABUAFgAXABgAGQAbABwAHwAgACEAIwAkACUAJgApACsALAAtAC8A
LgAsACsAKQApACkAKQApACkAKQApACsAKwArACsALQAuAC4ALAAtACwAKgAlACQAIgAg
AB4AHwAdABsAGAAVABIADgAKAAgABwAFAAMAAgABAP/////////////+//v/+P/2//X/
9v/2//b/9//3//j/+P/4//n/9//3//f/9//3//j/+P/2//f/8//x//L/9P/1//X/9v/3
//r//P/6//f/9f/z//X/9f/1//X/9f/1//X/9f/3//f/9v/2//b/9f/0//T/9f/3//j/
+f/5//n/+f/5//n/+v/6//r/+P/2//b/9//3//j/+P/4//j/9v/2//f/9//3//f/9v/0
//T/9P/0//T/9f/2//f/+P/4//n/+f/4//b/9P/y//X/9//5//v/+P/2//P/8v/y//L/
8v/w//D/8f/x//H/8//0//X/9f/z//P/8v/y//D/8P/x//H/8//y//L/8v/z//P/8v/y
//P/8//z//P/8//y//L/8v/x//D/7v/s/+7/7v/v/+//7//u/+7/7//v/+7/7v/t/+7/
8P/y//L/8f/w/+//7//x//H/8v/y//P/8//x//H/8f/x//H/8f/z//P/9P/0//H/8P/u
/+3/7f/s/+z/7P/t/+7/7//x//D/7v/w//D/8P/w//L/8v/y//L/8f/w/+//7v/w//D/
8P/w/+7/7v/u/+7/8P/w//D/8P/w//D/8P/w//D/8P/w//D/7v/u/+7/7v/u/+7/7v/u
//D/8P/w//D/8P/w//D/8P/w//L/8//1//X/9f/2//f/9//2//X/9P/z//P/8//0//b/
9f/1//X/8//2//b/9v/2//f/9//3//b/9v/2//b/9P/0//T/9P/2//f/+v/7//j/+P/4
//j/+v/4//f/9//3//b/9P/0//H/7f/q/+f/6v/s/+7/8f/x//D/7//u//D/8f/x//H/
8P/v/+7/7f/v/+//7//v/+//7//v/+//7//v//H/9f/6/wQAEgArAEYAXgB2AJAAqgDG
AOgABAEXASABJgEpARoB8QC+AIwAYQBDAC0AEwD4/+X/4//m/+T/4v/k/+b/6P/s//H/
8f/t/+n/5//q//D/9P/z//L/8f/w/+3/7f/v/+//8v/y//P/8//y//L/8//1//P/8//z
//P/9P/0//T/9f/0//P/8v/x//P/9v/3//n/+f/5//j/9//5//r//f/9//v//P/8//z/
+v/6//v/+//9/wAAAQACAAEAAAAAAP//AgADAAMABAAGAAgACAAIAAkACwANAA0ADAAO
AA4AEAATABQAFQAWABUAFgAXABkAGwAfACEAIwAkACQAJAAkACcAKQAqACsALAAsACsA
KwAsAC0ALgAvAC8ALwAvAC8ALwAvAC8ALwAsACwAKwAoACwALAArACcAJQAiAB8AHAAe
AB0AHAAaABcAFAAQAAwACgAJAAcABQADAAEA/v/9//z/+//6//j/+//6//r/+//5//j/
9//3//f/+P/4//j/9//1//X/9f/1//X/9v/2//j/+//5//n/+P/4//f/9f/3//f/+f/6
//z/+//7//v/+v/5//j/9//5//n/+f/5//f/9//2//b/+P/5//r//P/6//v/+//7//r/
+f/4//f/+P/6//v//P/8//r/+v/7//3//v/+//7//P/6//r/+//7//v/+//6//z//P/8
//z/+//7//v/+//6//r/+//7//3//P/7//r/9//3//f/9//4//j/9//4//j/+P/4//b/
+P/5//n/+f/5//j/9//1//f/9//2//b/+P/4//n/+f/4//b/9f/0//f/9//2//b/9f/1
//X/9f/1//T/9P/0//T/9P/z//L/8v/y//P/8//z//L/8v/z//b/9v/3//f/8//y//H/
7v/w//L/9P/3//X/9f/2//b/9//3//X/9f/z//P/8//z//P/8//0//T/9v/2//X/9f/z
//L/8v/y//T/9P/0//X/8v/y//L/8v/y//L/8v/y//L/8v/w//D/8P/w//H/8v/z//T/
9v/2//b/9v/2//b/9v/2//P/8v/x//D/8f/y//P/9P/y//L/8v/y//P/9P/1//b/9P/0
//T/9P/0//T/9P/0//T/9P/0//T/8v/y//L/8v/0//T/9P/0//L/8v/y//L/8//0//X/
9v/0//b/9//5//j/+f/7//3//P/6//j/9v/4//n/+v/8//r/+f/5//n/+//+//7//v/7
//v/+v/5//r/+v/6//r/+P/4//j/+P/3//f/+f/5//n/+v/7//z/+//4//b/9f/1//T/
8v/y//D/7//v/+//7//u/+3/7f/v//D/8f/y//H/8f/w/+//8P/x//L/8//w/+//7v/t
//H/8//z//X/9f/z//P/8//2/wIAFgAvAEYAXAByAIgAoAC8ANoA9gAHARQBIgEnARQB
7wDCAJoAeQBbADkAGwAGAPv/9f/y/+7/7P/s/+z/8P/y//H/8f/x/+//8f/y//T/9v/0
//T/9P/0//P/8//1//X/9P/0//X/9f/z//T/9v/5//n/+f/5//n/9//2//X/9f/4//n/
+v/7//n/+v/5//n/+v/7//v/+//5//r//f/9//3//v/+//7//v/+///////+/wAAAAAA
AAEAAgAEAAUABQAFAAQABAAGAAgACAAIAAcACQALAAsADAAOAA4AEAARABIAEwAUABcA
GAAZABsAGgAdAB4AHwAkACYAKAAqACcAJwAmACUAKwAsACwALQAtAC0ALQAtAC8ALwAv
AC8ALgAtACwAKwAsACwAKwAoACwALAArACcAJAAiACAAHgAdABsAGQAWABYAFAARAA4A
CgAJAAcABQAEAAMAAQABAP////////7//P/6//n/+f/7//r/+f/5//n/+v/6//r/9//1
//X/9f/2//f/+f/6//v//f/6//n/9//4//j/9//3//f/+f/6//j/9//3//f/9//3//f/
9//5//n/+f/5//v/+//6//r/+//7//v//P/8//3//f/9//r/+f/4//f/+P/6//v//P/8
//r/+v/7//v//P/8//z/+v/4//j/+f/3//f/9//2//f/+P/5//r/9//3//f/9//4//j/
+f/5//n/+P/3//b/9v/3//j/+f/3//b/9P/0//b/9v/2//T/9P/1//X/9f/4//j/+P/3
//b/9f/z//L/8v/y//P/8//1//T/9P/0//P/8//y//L/8//z//P/8//1//T/9P/0//L/
8v/x//D/8P/w//H/8f/z//L/8v/z//L/8v/z//P/8v/y//L/8P/w//D/8P/x//P/8//0
//T/8v/x/+7/7f/u/+//8P/x/+//7//w//D/8f/y//L/8//x//D/8P/w/+//7v/t/+3/
7v/u//D/8P/w//D/8P/w//D/8P/y//L/8v/y/+//7v/t/+z/7v/u/+7/7v/w//D/8P/w
//D/8P/w//D/8P/w//D/8P/u/+7/7v/u//H/8v/z//T/8//y//H/8P/w//D/8P/w//H/
8v/z//T/8f/w/+//7v/v//D/8f/y//L/8v/y//L/8v/y//L/8v/0//X/9//1//P/9P/1
//X/9f/1//X/9v/3//j/+v/6//f/9//3//f//P/8//z/+//5//j/9//2//j/+P/4//j/
+P/4//j/+f/3//n/+f/4//n/+v/7//z/+P/3//f/9f/z//D/7//u/+//7//v/+//7v/t
/+3/7v/w//D/8P/w//D/7//u/+3/7//v/+//7//x//H/8f/x//H/7//v/+//7//1//n/
/P8CAA4AJQA8AFIAagCCAJoAtADSAPAAAwEOARgBIQEaAf0AzACcAHUAVQA3ABsA/v/t
/+v/7v/w//D/8P/w/+z/6P/r/+v/7f/v//P/9P/y//D/7v/u/+7/7v/u/+//8v/z//T/
9P/1//X/8v/y//P/9f/1//X/9f/1//L/8v/y//P/8//z//P/8//2//j/+P/5//f/9//2
//X/9//4//v/+//9//7//v/+//7//v///////v8AAAAAAAD+//7//////wIAAwADAAQA
AwAEAAMAAgAEAAcACgALAA4AEAAQABIAEQASABMAFAAVABYAFwAZABgAGwAcAB0AIQAi
ACMAJAAjACUAJgAnACoAKgApACkAKwArACsAKwAvAC8ALwAvAC8ALwAvAC8ALgAuAC0A
KgAqACoAKQAlACQAIgAgAB4AHQAbABkAFgAWABYAFQAUAA8ADQAKAAcABAABAP3/+//8
//3//v/+//z/+v/5//n/+//6//n/+f/3//j/+P/4//n/9//3//f/9v/1//X/9P/z//X/
8v/x//P/9P/0//P/8f/x//P/9P/2//X/9f/1//X/9f/1//X/9//3//f/9//1//X/9P/0
//P/8//z//T/9v/3//f/9//5//n/+f/5//f/+P/4//j/+P/2//b/9//3//j/+P/4//b/
9P/0//X/9f/1//X/9P/y//L/8v/y//H/8f/x//H/8v/y//P/8//x//D/7//u//H/8//1
//f/9v/0//H/8P/y//L/8v/w//D/8f/x//H/8P/u/+z/6f/s/+3/7f/u/+z/7P/t/+3/
7//u/+7/7v/v/+//7v/u/+//7//v/+//7//u/+7/7v/s/+z/6//q/+3/7v/w//H/7v/s
/+v/6//r/+r/6v/p/+r/7P/u/+7/7v/u/+7/7//t/+3/7v/u/+7/7f/q/+n/6v/r/+z/
7f/r/+v/7P/s/+r/6v/p/+n/6v/q/+v/7P/u/+7/7v/v/+7/8P/v/+7/7f/s/+v/6v/p
/+j/6//s/+3/7v/s/+z/7P/s/+z/7P/s/+z/7P/s/+z/7P/q/+r/6v/q/+r/6v/q/+r/
7P/s/+z/7P/q/+r/6v/q/+v/7P/t/+7/7P/s/+7/7//z//H/8f/y//X/9f/0//P/7//u
/+7/7v/y//L/8f/x//H/8f/0//T/9v/1//X/9P/1//T/9P/0//P/8v/x//D/8P/x//H/
8//1//T/9P/0//b/9v/0//P/8//x//D/7v/s/+z/6//r/+n/6f/o/+f/6f/q/+r/6v/s
/+z/7f/t/+3/7f/t/+3/6v/p/+j/5//o/+n/6v/r/+3/6//p/+v/7//0//r/CgAhADwA
VgBwAIgApADCAOAA/AARARwBJAEnARoB9wDCAJQAbQBJACsAFQD8/+n/5f/m/+T/5P/k
/+T/5v/o/+v/7f/p/+f/6f/s/+7/7v/w//D/8P/w/+//7//x//H/8P/w//H/8f/v//D/
8v/1//T/8//y//H/8//0//X/9//2//X/9P/z//b/+P/4//n/9//3//b/9f/1//b/+f/5
//n/+v/6//r//P/8//3//f/+/wAAAAAAAP7//v///////v//////AAACAAQABAAEAAcA
CQALAAsADAAOAA4AEAARABIAEwAUABMAFAAVABcAGgAdAB4AHwAhACIAIwAkACcAKQAq
ACsALAAsACsAKwArACsAKwArAC8ALwAvAC8ALQAtAC0ALQAqACoAKQAmACgAKAAnACMA
JAAiACAAHgAdABsAGQAWABIAEAANAAoACAAHAAUAAwAEAAMAAQABAP7//f/8//r/+v/4
//f/9//3//b/9f/1//X/9v/2//b/9//1//X/9f/1//X/9v/2//n/+//4//f/9f/2//b/
9f/z//P/9f/2//j/9//3//f/9//3//f/9//3//f/9//3//n/+f/4//j/+f/5//n/+v/4
//n/+f/5//n/+f/5//n/+f/6//r/+v/4//b/9v/3//n/+v/6//r//P/6//r/+//6//n/
+P/2//f/+P/5//r/9//3//f/9//2//b/9//3//n/+P/3//b/9v/3//j/+f/3//b/9P/0
//X/9v/3//b/8//z//L/8f/0//T/9P/z//P/8//y//L/8v/y//P/8//1//T/9P/0//T/
8//x//D/8f/x//H/8f/x//D/8P/w//P/9P/0//T/8v/y//P/8//w/+7/7f/t/+//8P/y
//P/8f/w/+//7P/t/+7/7//x//H/8f/y//L/8f/x/+//7//t/+3/7f/t/+7/7//x//L/
8v/y//H/8f/x//D/8P/w/+7/7v/u/+//8P/w/+7/7v/u/+7/7P/s/+z/7P/u/+7/7v/u
/+7/7v/u/+7/7v/u/+7/7v/u/+7/7v/u/+z/7P/s/+z/7P/s/+z/7P/s/+z/7P/s/+7/
7v/u/+7/7P/s/+z/7P/t/+7/7//w/+7/7v/u/+7/7v/u/+7/7v/u/+7/7v/u/+7/7v/u
/+7/8P/x//P/8f/z//T/9f/1//T/8//y//L/8f/y//T/9P/1//X/9f/1//j/+P/4//f/
9//2//X/9P/y//L/8v/y//T/9P/0//X/8//1//X/9P/y//L/8v/y//H/8f/y//H/7//s
/+v/6v/r/+v/6//r/+z/6//r/+z/6v/q/+r/6v/r/+v/6//r/+n/6f/p/+n/6//r/+v/
6//p/+n/6//r/+//8f/z//r/AgASACcAPgBQAGYAfgCYALQA1ADwAAMBDgEYARsBEAHv
AMQAmgB3AFkAPQAfAAQA9f/v/+z/6v/q/+j/6P/q/+z/7f/r/+n/6//t/+7/7v/u/+7/
7v/u/+7/6//r/+3/7f/v//D/8v/z/+3/7P/s/+3/7v/v//D/8f/y//L/8v/z//L/8f/w
/+//8f/0//X/9//1//X/9P/z//P/9P/3//f/+f/6//r/+v/5//j/+P/3//r//P/8//z/
+v/6//v/+//+//////8AAAAAAgACAAIAAwAFAAcABwAIAAoACgAMAAwADAAMAAwADgAQ
ABIAFQAWABkAGgAbABsAHAAdAB4AIQAjACQAJQAnACYAJAAjACUAJQAlACUAJQAlACUA
JQAnACcAJwAnACcAKAAoACYAJAAiAB8AGQAaABoAGgAaABcAFQATABAADgAMAAkABgAG
AAUAAwABAP3/+//4//f/+f/5//n/+P/4//b/9f/1//X/9P/z//P/8v/y//H/8P/w/+//
8P/x//H/8f/y//L/8f/z//D/7//x//L/8v/x//D/7//w//D/8v/x//H/8f/z//P/8//z
//H/8f/x//H/7//v/+7/7v/w//H/8v/0//P/8//y//H/8//z//P/8//x//L/8v/y//T/
8v/y//P/8f/y//L/8v/0//L/8v/z//P/8//z//L/8P/w//D/8P/v/+//7//v//D/8P/x
//H/7//u/+3/7P/s/+3/7v/v/+//7v/s/+z/6v/q/+r/6P/p/+v/7P/t/+z/7P/s/+v/
6//r/+r/6v/o/+j/6f/p/+f/5v/m/+b/6f/p/+j/6P/n/+f/5//n/+n/6P/o/+j/5//m
/+T/4v/k/+T/5f/l/+X/5P/k/+X/5v/m/+f/5//o/+j/6P/m/+T/5P/k/+X/4v/h/+H/
4P/k/+X/5P/l/+T/4//i/+H/4v/j/+X/5v/k/+T/4//j/+H/4P/g/+D/4f/i/+P/5f/k
/+T/4v/i/+L/4v/k/+T/5P/k/+L/4v/i/+L/4//k/+X/5v/k/+T/5P/k/+T/5P/k/+T/
5P/k/+T/5P/k/+T/5P/k/+L/4v/i/+L/4v/i/+L/4v/k/+T/5P/k/+T/5P/k/+T/4v/i
/+L/4v/k/+T/5P/k/+T/5P/m/+f/6P/l/+T/5P/n/+f/5v/l/+b/5v/n/+j/6v/q/+n/
6f/p/+n/7P/s/+r/6f/p/+j/5//m/+b/5v/o/+j/6P/o/+b/5//n/+n/6v/q/+v/7P/r
/+r/5//l/+f/5f/k/+L/4v/i/+H/4f/f/9//3v/d/9v/3P/c/9z/3P/c/93/3f/f/9//
3//f/9//3//f/9//3v/d/9z/2//d/9v/2f/f/+X/6v/y/wIAGQAwAEYAXAB2AJAAqgDI
AOYA+wACAQ4BFQEIAeEAtACGAFsAOwAjAAsA8v/j/93/2v/W/9T/1v/S/9L/1v/Z/9f/
2f/b/9v/2v/c/97/4P/g/+D/4P/e/93/3v/d/9z/3P/d/93/3f/e/+D/4//i/+H/4P/f
/9//4P/h/+P/4v/h/+D/3//f/+D/3//f/9//3//e/93/2//c/9//3//d/97/3v/e/97/
3v/f/9//4P/i/+L/4v/j/+T/5v/n/+b/5f/j/+L/4//m/+f/6P/n/+n/6//r/+r/7P/s
/+7/8f/y//P/9P/3//j/+f/7//z///8AAAEAAQACAAMABAAFAAcACAAJAAwADAALAAsA
CQAJAAkACQAMAA0ADgAPAA8ADwAPAA8ADAAMAAsACAAKAAoACQAFAAQAAgAAAP7//v/9
//z/+v/2//T/8f/u/+z/6//p/+f/5f/j/+D/3//g/+H/4v/i/+D/3v/d/93/2//a/9n/
2f/X/9j/2P/Y/9n/1//X/9f/1//X/9j/2P/b/93/2v/Z/9r/3P/d/93/2f/X/9f/1v/a
/9v/3f/f/97/3f/c/9v/3P/d/97/3//d/9v/2P/W/9r/2//c/97/3//h/+L/4//h/+H/
4f/h/+H/4v/i/+L/4v/g/+D/4f/j/+T/5P/k/+b/5P/k/+X/5f/l/+X/5P/k/+T/5P/k
/+X/5f/l/+X/5//o/+r/6//t/+z/6//q/+j/6f/q/+v/7P/s/+v/7P/u/+7/7v/s/+z/
7f/t/+3/7v/u/+7/7f/t/+3/7P/s/+7/8P/z//X/9f/0//T/9P/3//f/9v/2//j/+f/6
//v//f/8//z//P/+//7//f/8////AAACAAMABQAEAAQABQAIAAgACQAJAAgACAAIAAYA
CAAKAAwADwANAA0ADgAOABEAEQAPAA8AEgAVABgAGwAZABkAGgAaABsAHAAcAB0AHgAe
AB8AIAAgACAAIAAhACYAKAAmACYAJgAmACcAKAApACoALAAsACwALAAqACoAKgAqACsA
LAAtAC4ALgAuAC4ALgAuAC4ALgAuAC8AMAAxADIAMgAyADIAMgAzADYAOAA7ADoAOwA9
AD8APwA+AD0APAA9AD8AQQBEAEMAQQBAAD8AQABEAEUARgBHAEcARgBFAEQARABEAEQA
QgBCAEIAQgBFAEUARwBHAEcASABJAEoATABKAEkASQBFAEQAQgBCAEMAQwBEAEUAQwBC
AEEAQQBDAEQARQBGAEgASQBJAEkARwBHAEcARwBIAEkASgBLAEsASQBLAEsASwBLAE8A
VQBcAGQAcACDAJgAsADMAOwACgEkAUQBYgF1AYABigGPAYABWwEoAfgA0QCxAJMAdwBg
AFEATQBQAFAAVABYAFYAVgBUAFUAVQBVAFkAXQBcAFwAYgBiAGIAYgBiAGMAYwBlAGUA
ZABmAA==
         </WaveFormData>
      </LeadData>
   </Waveform>
</RestingECG>
