# Supplementary material for: Detection of Left Atrial Enlargement Using a Convolutional Neural Network-Enabled Electrocardiogram
Source: Front Cardiovasc Med. 2020 Dec 17;7:609976. doi: 10.3389/fcvm.2020.609976 (PMC7773668; doi:10.3389/fcvm.2020.609976)
Supplement: Supplementary file 4 [file Data_Sheet_4.ZIP › normal3/1802031622_1027_0000001M.XML]

<?xml version="1.0" encoding="Windows-1252"?>
<!DOCTYPE RestingECG SYSTEM "restecg.dtd">
<RestingECG>
   <PatientDemographics>
      <PatientID>1802031622</PatientID>
      <PatientAge>70</PatientAge>
      <AgeUnits>Years</AgeUnits>
      <Gender>Male</Gender>
      <PatientLastName>huangtie</PatientLastName>
   </PatientDemographics>
   <TestDemographics>
      <DataType>Resting</DataType>
      <Site>1</Site>
      <AcquisitionDevice>MAC55</AcquisitionDevice>
      <Status>Unconfirmed</Status>
      <Priority>Normal</Priority>
      <AcquisitionTime>10:28:31</AcquisitionTime>
      <AcquisitionDate>07-28-2016</AcquisitionDate>
      <CartNumber>1</CartNumber>
      <AcquisitionSoftwareVersion>009C</AcquisitionSoftwareVersion>
      <XMLSourceVersion>MAC5000 v1.0</XMLSourceVersion>
   </TestDemographics>
   <RestingECGMeasurements>
      <VentricularRate>97</VentricularRate>
      <AtrialRate>97</AtrialRate>
      <PRInterval>142</PRInterval>
      <QRSDuration>94</QRSDuration>
      <QTInterval>352</QTInterval>
      <QTCorrected>447</QTCorrected>
      <PAxis>86</PAxis>
      <RAxis>93</RAxis>
      <TAxis>78</TAxis>
      <QRSCount>16</QRSCount>
      <QOnset>218</QOnset>
      <QOffset>265</QOffset>
      <POnset>147</POnset>
      <POffset>194</POffset>
      <TOffset>394</TOffset>
      <ECGSampleBase>500</ECGSampleBase>
      <ECGSampleExponent>0</ECGSampleExponent>
   </RestingECGMeasurements>
   <Diagnosis>
      <Modality>Resting</Modality>
         <StatementCount>4</StatementCount>
         <LabelText>12SL ��ϳ���</LabelText>
      <DiagnosisStatement>
         <StmtFlag>ENDSLINE</StmtFlag>
         <StmtText>�������</StmtText>
      </DiagnosisStatement>
      <DiagnosisStatement>
         <StmtFlag>ENDSLINE</StmtFlag>
         <StmtText>������ƫ</StmtText>
      </DiagnosisStatement>
      <DiagnosisStatement>
         <StmtFlag>ENDSLINE</StmtFlag>
         <StmtText>���Ĳ���</StmtText>
      </DiagnosisStatement>
      <DiagnosisStatement>
         <StmtFlag>ENDSLINE</StmtFlag>
         <StmtText>�쳣 ECG</StmtText>
      </DiagnosisStatement>
   </Diagnosis>
   <Waveform>
      <WaveformType>Rhythm</WaveformType>
      <WaveformStartTime>0</WaveformStartTime>
      <NumberofLeads>8</NumberofLeads>
      <SampleType>CONTINUOUS_SAMPLES</SampleType>
      <SampleBase>500</SampleBase>
      <SampleExponent>0</SampleExponent>
      <HighPassFilter>16</HighPassFilter>
      <LowPassFilter>150</LowPassFilter>
      <ACFilter>NONE</ACFilter>
      <LeadData>
         <LeadByteCountTotal>10000</LeadByteCountTotal>
         <LeadTimeOffset>0</LeadTimeOffset>
         <LeadSampleCountTotal>5000</LeadSampleCountTotal>
         <LeadAmplitudeUnitsPerBit>4.88</LeadAmplitudeUnitsPerBit>
         <LeadAmplitudeUnits>��V</LeadAmplitudeUnits>
         <LeadHighLimit>2147483647</LeadHighLimit>
         <LeadLowLimit>268435456</LeadLowLimit>
         <LeadID>I</LeadID>
         <LeadOffsetFirstSample>0</LeadOffsetFirstSample>
         <FirstSampleBaseline>0</FirstSampleBaseline>
         <LeadSampleSize>2</LeadSampleSize>
         <LeadOff>FALSE</LeadOff>
         <BaselineSway>FALSE</BaselineSway>
         <ExcessiveACNoise>FALSE</ExcessiveACNoise>
         <MuscleNoise>FALSE</MuscleNoise>
         <LeadDataCRC32>1097960307</LeadDataCRC32>
         <WaveFormData>
CgAKAAoACgAKAAoACgAKAAgACAAIAAgACgAMAA4AEAAOAA4ADgAOABAAEAAQABAAEAAQ
ABAAEAASABIAEgASABMAFAAVABYAFAAUABQAFAAUABQAFAAUABQAFAAUABQAEgASABIA
EgASABIAEgASABIAEgASABIAFAAUABQAFAATABIAEQAQABIAEgASABIAEAAQABAAEAAO
AA4ADgAOAA8AEAARABIAEgASABIAEgASABIAEgASABIAEgASABIAEAAQABAAEAAQABAA
EAAQABAAEAAQABAAEAAQABAAEAAOAA4ADgAOAA4ADgAOAA4AEAAQABAAEAAOAA4ADgAO
ABAAEAAQABAADgAOAA4ADgAQABAAEAAQABIAEgASABIAEgASABIAEgAUABQAFAAUABIA
EgASABIAFAAUABQAFAAUABQAFAATABEAEAAQABEAEwASABIAEgATABMAEwATABEAEQAR
ABMAEwATABMAEwARABAAEAAQABIAEgASABIAEAARABEAEQAQAA4ADQAMAA4ADwAPAA8A
EQARAA8ADwAPAA4ADgAPABEAEQARABEADwAPAA8ADgAMAAwADAAMAAwADAAMAAwADgAO
AA0ADQAPABAAEAAQAA4ADQANAA4ADgAOAA0ADgAQABIAEgARABEAEwATABcAGQAXABcA
GgAaABUAFgASAAcA/f/9//////8CAAcABwAFAA0AEQALAAsAEgASAAsACQAQABIADgAM
AA8AEQARABEAEAAOABIAFAATABIAEQAQABAAEAARABEAEQARABEAEQASABIAEgASABAA
EAARABIAEgASABIAEgASABIAEgASABQAFAASABQAEgAQABAAEQARABMAEwATABQAFAAU
ABYAGgAaABcAFwAXABgAGQAZABkAGgAbABsAGQAZABkAGwAeAB4AHQAdABwAHAAcABwA
HwAfAB4AHgAeAB4AHgAeAB0AHAAbABkAGgAaABsAHQAcABoAGQAYABgAGQAZABoAGgAX
ABYAFgAVABQAEQAQABIAEwATABMAEQAQAA8ADQAMAAwADgAOAAsACwAMAAwADgAOAA4A
DAAMAA0ADQANAAsACwAKAAoADAAMAAwADAAOAA4ADQAMAAoACgAKAAsADAANAA4ADwAO
AA0ACwAJAAsACwALAAsADQANAA0ADQALAAoACgAKAAkACQAJAAkACwALAAsACwAKAAoA
CQAIAAYABgAEAAYACAAHAAcACAAHAAcABgAGAAAABAACAAIAAgACAAMAAwAEAAQAAwAD
AAIAAAACAAIAAwADAAEAAQABAAEAAQADAAEAAQABAAEAAAAAAAEAAgACAAIAAgACAAIA
AwAFAAUABQAEAAQABAAEAAUAAwADAAMAAwADAAMAAQAAAP7/////////AQABAAEAAQD/
//7//v/+////AAABAAIA///+//3//P/7//v/+//8//7//v/+//3////+//r/9v/7//7/
+v/4//z/AQD///////8BAP3//f///wYACAADAP7/+P/x/+v/4//d/9//5v/p/+3/7f/t
/+3/8f/z//T/9v/5//n/+v/8//j/+P/3//X/9f/1//T/9v/2//b/9//2//X/9P/0//T/
9f/1//P/8//z//P/8v/y//L/8v/w//D/8f/y//L/8v/y//L/8v/y//L/8v/y//L/8P/y
//L/8P/w//H/7//x//H/8f/x//L/8//2//j/+P/1//X/9//4//n/+f/3//j/+f/5//v/
+//7//3//v/+//3//f/+//7//v/+//3//f/8//z//f/+////AAD+//7//v/9//v/+v/6
//v//f/8//z//P/7//v/+v/6//v/+f/5//r/+v/6//j/+P/1//X/9P/z//P/9P/1//X/
8f/w//H/8P/w//H/8//0//L/8v/y//D/7v/v/+//7//x//H/8P/w//D/8P/w//D/8v/y
//H/8P/v/+7/7f/t/+//7//v/+//8f/x//D/7//x//H/8f/x/+//7//v/+//7//u/+7/
7v/w//H/8v/z//D/7//u/+3/7f/u/+7/7v/u/+7/7P/u//D/7f/t/+7/7P/s/+z/7P/u
/+3/7f/s/+r/6//r/+r/7P/s/+3/7f/r/+v/6//r/+v/7f/r/+v/6//r/+r/6v/r/+z/
7P/s/+z/7P/s/+3/7f/t/+3/7P/s/+z/7P/t/+//7//v/+//6//r/+n/6P/q/+v/6//r
/+r/6f/o/+f/6f/o/+j/6P/o/+j/6P/o/+b/5v/m/+b/5//n/+f/6P/n/+b/5f/j/+H/
6P/s/+T/4//q/+r/5P/m/+v/6f/n/+n/7f/x//H/7f/s//D/7//o/97/1//T/8//zf/T
/9j/2f/Z/9n/3f/h/+P/5f/o/+j/5//j/+L/5v/o/+j/6f/p/+f/6//s/+T/5P/o/+r/
6v/q/+r/6v/q/+v/6//r/+v/6//r/+r/6v/q/+r/6v/q/+v/7P/q/+r/6v/q/+z/7P/s
/+z/6v/q/+j/6v/r/+r/6//t/+v/7f/t/+3/7v/u/+7/8P/w//D/7f/t/+7/8P/y//P/
8//0//X/9f/z//P/8//1//j/+P/3//f/+P/4//j/+P/3//f/9v/2//f/+P/5//r/+f/4
//f/9f/3//b/9v/3//X/9P/0//T/8v/z//P/9P/0//H/8P/w//H/8v/x//L/8P/x//H/
8f/u/+7/7v/t/+7/7v/w//D/7f/t/+7/7v/w//D/8P/u/+7/7//v/+//8f/x//D/8P/y
//L/8v/y//H/8P/u/+z/7P/s/+z/7f/v/+//7//v/+//7//u/+3/7//v/+//7//t/+3/
7f/t/+//7v/u/+7/7//v/+//7//v/+//7//v/+3/7v/u/+7/8P/w/+7/8P/u/+7/8P/w
//D/8P/w/+//7//u/+3/7f/s/+r/6//s/+7/7//v/+//7//v/+//8f/v/+//8f/x//D/
8P/x//L/8v/y//L/8v/y//P/8//z//P/8v/y//L/8v/z//X/9f/1//X/8f/x/+//7v/w
//H/8f/x//P/8//z//P/8P/u/+3/7P/t/+7/7//w/+7/7v/u/+7/7//v/+//8P/w//D/
8P/v/+//8P/y//L/8f/y//b/9v/w//P/9f/1//f/9//3//n/+//6//r/+f/2/+7/5f/f
/93/3f/h/+T/6f/v/+//6//v//P/8f/y//b/9//1//T/9P/2//b/9//1//P/9f/4//r/
+v/4//f/9v/1//T/9v/2//f/9//5//n/+f/5//j/+P/4//j/+P/4//n/+v/4//j/+P/4
//r/+v/6//r/+P/4//b/+P/6//j/+P/5//n/+//7//v//P/8//z//v8CAAIA//////3/
/v////////8AAAEAAQABAAEAAQADAAYABgAFAAUACAAIAAgACAAJAAkACAAIAAoACgAK
AAoACQAIAAcABQAFAAQABAAFAAcABgAGAAYABAAFAAUABgAIAAUABAAEAAQABAACAAIA
AgADAAMAAwADAAQABQAFAAIAAgAEAAQABQAFAAYABgAGAAYABgAEAAQABQAFAAUABQAF
AAQABAAEAAQABAAEAAYABgAFAAQAAwACAAEAAQABAAEAAQABAAMAAwACAAEA////////
//8BAAEAAQABAAEAAAAAAAAAAQABAAEAAQADAAMAAwADAAMABAAEAAQAAgAEAAQABAAE
AAQABAAGAAUABQAEAAYABwAHAAYABAAEAAUABQAFAAUABQAFAAcACQAHAAcABQAFAAQA
BAAFAAYABgAGAAYABgAGAAcABwAHAAcABgAGAAYABgAHAAUABQAFAAUAAwADAAEAAAAA
AAEAAQABAAEAAQABAAEAAQAAAAAAAAAAAAAAAAAAAAIAAgACAAIA////////AAAAAAAA
AAD//wEABgACAPr//f8AAAIAAgAEAAUABQAFAAcACwALAAsACQAKAAwADQAIAAIA/f/1
/+3/7f/x//b/+f/7//v//f8BAAEA//8AAAIAAwADAAQABAAEAAQABQAFAAMA//8CAAQA
AgAEAAQABAAEAAQAAgACAAMAAwAFAAUABQAFAAQABAAEAAQAAgACAAMABAAEAAQABAAE
AAQABAAEAAQABAAEAAIABAAGAAQABAAFAAUABwAHAAcABgAGAAYACAAKAAoABwAHAAkA
CgALAAsACwAMAA0ADQANAA0ADQAPABAAEAAPAA8AEAAQABAAEAATABMAEgASABIAEgAS
ABIAEgASABIAEQARABAAEAARAA8ADgAOAA4ADAANAA0ADgAOAAsACgAKAAwADAAKAAoA
CgALAAsACwAKAAoACgAJAAoACgAMAAwACQAJAAoACgAJAAgABwAEAAQABQAFAAUAAwAD
AAIAAgAEAAQABAAEAAIAAgABAAAAAQACAAMABQAEAAMAAgABAAMAAwACAAEAAQABAAEA
AQABAAEAAQABAAMAAgACAAIAAQABAAEAAQABAAEAAQABAAMABAAEAAQABgAEAAQABgAE
AAQABAAEAAQAAwADAAIAAgADAAMAAgAEAAQABQAFAAMAAwADAAMABQAHAAUABQAFAAUA
BAAEAAQABAADAAIABAAEAAQABQAFAAUABQAEAAYABgAGAAcACQAJAAkACQAFAAUAAwAC
AAIAAwADAAMAAwADAAMAAwADAAIAAgACAAQABAAEAAQABAAEAAQABAADAAMAAwAEAAIA
AgACAAEABQACAAIABgAJAAYABAAEAAQABwAJAAcABwANAA0ADQAPABAADgANAAoABAD7
//f/9f/3//n//v8BAP////8DAAUAAwADAAQAAgADAAMABAAGAAYACAALAAkAAQD9/wQA
CgAIAAQABgAGAAYABgAIAAgACQAJAAcABwAHAAcACAAIAAgACAAIAAgACQAKAAgACAAI
AAgACAAIAAgACAAIAAgABgAIAAoACAAIAAkACQALAAsACwAMAAwADAAOABAAEAANAA0A
CwAMAA0ADQAOABAAEgATABEAEQARABMAFgAWABUAFQAUABQAFAAUABMAEwASABIAFAAU
ABQAFAASABIAEgARABIAEgATABUAFAASABEAEAAQABEAEQASABIADwAOAA4ADgAOAAwA
DAAKAAsACwALAAwADAAMAAsACAAIAAoACgALAAsADAAMAA4ADgAOAAwADAANAA0ADQAL
AAsACgAKAAkACAAHAAYACAAKAAsADAAKAAoACgALAAkACQAJAAkACQAJAAgABwAJAAkA
CQAJAAkACQAJAAkACwAKAAoACgALAAsACwALAAoACQAIAAcACQAKAAoACgAKAAoACAAK
AAoACgAKAAoACgAKAAwACwALAAoACgALAAsACgAJAAgACAAHAAkACQAJAAkACQALAAkA
CQAKAAsACwAMAAwADAALAAoACgAKAAoACwANAA0ADQAMAAwADAAMAA0ADQANAA0ADQAN
AA0ACwAKAAoACwALAAsACQAJAAkACQALAAoACgAKAAkACAAHAAYABgAGAAYABgAHAAcA
BwAIAAcABgAFAAMAAwAEAAYABAADAAgACgAIAAQABQAFAAMABwAJAAkACwALAAwACgAJ
AAYAAAD3//H/7//t//H/+P/5//f/9//9/wMAAwABAAQABgADAAEAAgAAAAIAAgADAAMA
AwAFAAQAAgACAAIAAgACAAIAAgABAAAAAAD//wAAAQACAAMAAAAAAAAAAAD+//7///8A
AP7//v/+//7//v/+//7//v/+//7//P/+/wAA/v/+/////f/////////+//7//v8AAAIA
AgD///////8AAAEAAQADAAQABQAFAAUABQAFAAcACAAIAAcABwAGAAYABgAGAAcABwAG
AAYABgAGAAYABgAGAAYABgAFAAcABgAGAAcABgAEAAMAAgACAAMAAwAEAAIA///+//7/
/P/8//r/+v/6//v/+//7//v//P/9//3/+f/4//n/+P/4//n/+//8//v/+v/5//b/9v/3
//f/9//5//n/+P/4//b/9v/2//b/9v/2//X/9P/y//L/8v/z//b/9//4//n/9v/1//P/
8f/v/+//7//v/+3/7f/t/+3/7//u/+7/7v/v/+//7//v/+3/7f/t/+3/7f/u/+7/7v/w
/+7/8P/w//D/8P/u/+3/7f/s/+//8f/y//L/8f/w//D/7//x//H/8f/x/+//8f/v/+//
8f/x//D/8P/z//T/9P/0//L/8v/y//P/8//z//P/8v/y//L/8v/z//P/8//z//P/8//z
//H/8P/w//H/8f/x//H/8f/x//H/8f/w//D/8P/u/+7/7v/u/+//8P/x//L/8P/v/+7/
7v/v//D/8f/x//H/8P/s/+7/8//0/+7/8P/0//X/8//z//P/8//3//f/8//w//L/8//u
/+j/3//X/9P/0//T/9T/2f/d/+H/4//j/+P/5//q/+j/5f/r/+z/6v/q/+z/6f/r/+3/
7f/o/+j/7v/u/+//7v/t/+z/7P/s/+3/7f/t/+3/7f/t/+3/7v/v//D/7P/s/+3/7v/u
/+7/7v/u//D/8P/w//D/8P/w/+7/8P/y//D/8P/x/+//8f/x//H/8P/w//D/8v/0//T/
8f/x//P/9P/1//X/8//0//X/9f/3//f/9//5//j/+P/3//f/9v/2//b/9v/5//n/+P/4
//j/+P/4//j/+P/4//j/9//5//j/+P/5//f/9v/2//b/+P/5//n/+v/4//X/9P/0//b/
9v/0//T/8//z//L/8f/y//L/8v/x//L/8v/0//T/8P/v/+//7v/w//D/8P/u//D/8f/x
//H/8P/v/+3/7P/u/+7/7v/u//D/8P/v/+7/7v/u/+7/7//x//H/8f/x/+//7//u/+3/
7v/v//D/8f/w/+//7v/t/+//7v/u/+7/7//v/+//7//v/+//7//v/+//8v/y//L/8v/y
//L/8v/w/+//7//u/+7/7//v/+7/8P/w//H/8f/x//H/8f/x//H/8//x//H/7//v/+7/
7v/v//D/8P/w//L/8v/y//P/8//z//P/8v/w//D/8P/x//H/8f/x//H/8P/x//D/8P/v
/+//7v/t/+3/7f/t/+3/7v/u/+//8P/w//D/8P/w/+//7v/t/+z/7f/t/+3/7v/s/+z/
7P/r/+3/8v/w//D/8//w//D/8v/y//H/8f/z//X/9//3//X/9//4//j/9//0//D/5f/b
/9f/1//Z/9r/3//j/+X/5//p/+v/7//y/+7/7//z//T/8v/w/+7/7//1//f/8//0//L/
7v/w//L/8v/y//L/8P/w//H/8f/x//H/8f/x//L/8v/y//L/8v/y//P/9P/z//L/8f/w
//L/8v/y//L/8v/y//D/8v/z//L/8//1//P/9f/1//X/9v/2//b/+P/4//j/9f/1//X/
9v/3//f/+v/8//7///////////8BAAEAAAD+//3///8AAAEAAgABAAEAAAAAAAAAAAAA
AAAAAgACAAIAAQABAAAAAAABAAMAAgACAAIA//////7//v////3//f/+//7//v/8//z/
/P/9//3//f/+//7//v/9//z//P/+//7//////wAAAAD+//7//v/8//7//////////f/9
//z//P/+//7//v/+/wAAAAD///7//P/8//z//f/9//3//f/9//3//f/8//v/+f/5//n/
+f/6//v//P/9//3//P/8//z//P/7//r/+f/6//v//P/9//z//P/7//r//P/8//7//v/+
//7//f/7//r/+P/6//v/+//6//j/+P/5//n/+f/5//n/+f/6//3//P/9//v/+//6//r/
+//8//z//P/+//7//v////7//f/8//r/+//8//3////8//v/+v/5//n/+f/3//b/9//5
//r/+//6//n/+P/3//n/+P/4//j/+P/4//j/+P/6//r/+v/6//f/9//3//j/+P/4//j/
9//5//r/+v/6//n/+v/8//z//P/7//v//f///wEAAwAFAAUABgAGAAUAAAD2/+3/5//n
/+v/7f/s//H/9f/z//X/+//9//v/+v/6//n/+/8AAAAA+P/2//v//f/9//3//v/8//7/
/v/+//7//v/+//z//P/9//3////////////+//7//v/+//z//P/9//7/AAAAAAAAAAD+
//7//v/+//7//v/8//7/AAD+//7//////wEAAQABAAEAAgADAAYABgAGAAMAAwAEAAYA
CAAJAAkACgALAAsACwALAAsADQAQABAADwAPAA4ADgAOAA4AEAARABEAEgAQABAAEAAQ
AA4ADgAOAA0ADwAOAA4ADwAOAAwACwAKAAoACwALAAwADgALAAoACgAKAAoACAAIAAgA
CQAJAAkACgAKAAoACQAIAAgACgAKAAcABwAIAAgACAAIAAgABgAGAAcABwAHAAkACQAI
AAgACAAIAAgACAAIAAgABwAGAAYABgAGAAcABQAFAAUABQAHAAcABgAFAAcABwAHAAcA
BQAFAAUABQADAAIAAgACAAUABQAFAAUABQAFAAUABQAFAAYABgAGAAgACAAEAAUABgAH
AAgACgAJAAkACAAGAAcABwAGAAgACAAJAAkACwALAAsACwAJAAsACQAJAAsACwAKAAoA
CQAKAAoACgAIAAgACAAJAAsACwALAAoACQAIAAcABwAJAAkACQAJAAcABwAFAAQAAgAD
AAMAAwAFAAUABQAFAAUABAAEAAQAAwACAAEAAAACAAIAAgACAAEAAQABAAIABAAEAAQA
AwADAAQABgAEAAMABgAGAAQABAAHAAkABQADAAkADQARABEAEgASAA0ACgAEAP3/9f/z
//P/9f/8/wMAAwD/////AwAFAAMAAgAAAAEAAQAAAAAAAAAAAAMABQAFAAMAAAAAAAIA
BAAEAAIAAAD+/wAAAAABAAEA/v/9//z/+//8//7/AAACAP7//v///wAAAAAAAAAAAAD+
//7//v/+//7//v/8//7////+////AQD//wEAAQABAAAAAAAAAAIABgAGAAMAAwAFAAYA
BwAHAAcACAAJAAkABwAHAAcACQAKAAoACQAJAAgACAAIAAgACQAJAAgACAAIAAgACAAI
AAYABgAGAAUABQAEAAQABQAGAAYABwAIAAUABQAEAAQABgADAAIAAgACAAIAAAAAAAIA
AwADAAMABAAEAAQAAwACAAIABAAEAAMAAwAEAAQABAAEAAQAAgACAAMAAwADAAUABQAE
AAQAAwACAAEAAAAAAAAA///+/wAAAAAAAAEA/////////////////v/9////////////
//////////////7//v/+//////////////////////8BAAIAAgACAAIAAgAAAAIABAAD
AAYABgAGAAYABgAIAAcABwAGAAYABwAHAAYABgAGAAcABwAHAAcABwAHAAcACQAHAAcA
CQAJAAgACAAJAAoACgAKAAgACAAIAAkACwALAAsACgAKAAoACgALAA0ADQANAA0ACwAL
AAkACAAGAAcABwAHAAkACQAJAAkABwAGAAYABgAGAAYABgAGAAYABgAGAAYABwAHAAcA
CAAKAAoACgAJAAUABAAGAAgACwAMAAwADAAMAAsACwALAAsADwAPAA8AFQAYABQAEwAW
AA4AAQD9///////9/wIAAwAFAAUABQAJAAsACwAKAAoACQANAA4ADAAMAA4ADwALAA0A
DwAMAAoADAAMAA4ADgAOAA4ADAAMAA0ADQALAAsACwALAAoACgAKAAoACAAIAAkACgAK
AAoACgAKAAgACAAIAAgACAAIAAYACAAGAAQABAAFAAYACQAKAAsACAAIAAgACgAMAAwA
CQAJAAkACgALAAsACwAMAA0ADQANAA0ADQAPABAAEAAPAA8AEAAQABAAEAAPAA8ADgAO
ABAAEAAQABAAEAAQABAADwANAAwADAANAA0ADAAMAAwACgALAAsADAALAAcABQAEAAcA
CAAHAAgABgAHAAcABwAGAAYABgAFAAQABAAGAAYABQAFAAYABgAGAAYABgAEAAQABQAF
AAUABQAFAAQABAAGAAYABgAGAAUABAACAAAAAAAAAAAAAQD////////////////+//3/
+v/5//j/9//3//f/9//3//f/9v/2//b/9v/1//T/8//1//X/9f/1//T/9P/z//L/8P/w
/+7/8P/y//P/8v/w//D/8P/w//D/7//v/+7/7P/t/+3/7P/s/+z/7f/t/+//7//v/+//
7v/v/+z/6//u/+//7//w/+7/7v/t/+z/7P/s/+z/7f/v/+//7//u/+z/7P/s/+3/7v/v
//D/8f/u/+3/6v/o/+n/6//s/+3/7P/r/+r/6f/p/+j/6P/o/+r/6v/q/+r/6v/q/+r/
6v/p/+n/6f/q/+z/7P/s/+v/5f/m/+b/5P/r//D/7P/o/+r/7f/t/+n/5//r//H/8f/z
//T/7v/r/+T/3v/X/8//y//P/9X/2P/X/9n/3f/d/93/3f/h/+T/5v/n/+X/5v/k/+L/
5P/p/+n/4//l/+b/5P/k/+T/5f/k/+P/4v/i/+L/4//j/+X/5f/l/+X/5P/k/+T/5P/j
/+T/5v/o/+X/5P/j/+L/5P/k/+T/5P/k/+T/4v/k/+b/5P/k/+X/4//l/+X/5f/i/+L/
4v/k/+j/6P/l/+X/4//k/+X/5f/n/+j/6f/p/+f/5//n/+n/6P/o/+f/5//p/+r/6//s
/+v/6//q/+r/7P/s/+z/7P/s/+z/7P/r/+v/6v/q/+v/7f/s/+z/7P/p/+n/6P/o/+j/
5f/k/+T/5v/m/+T/5P/k/+X/5f/l/+L/4v/i/+H/4v/i/+T/5P/j/+P/5P/k/+T/5P/k
/+L/4P/h/+H/4f/j/+P/4v/i/+T/5P/k/+T/5v/m/+X/5P/i/+L/4v/j/+P/4//j/+P/
4//j/+L/4f/f/9//3//f/+D/4f/i/+P/4v/g/9//3v/f/9//3//f/+H/4f/h/+H/4//k
/+T/5P/g/9z/2P/a/9r/2v/a/9z/2//b/9r/2v/b/9v/2v/a/9r/2//b/9n/2f/Z/9n/
2f/b/9n/2f/Z/9n/2P/Y/9f/2P/Y/9j/2v/a/9r/2//Z/9n/2f/Y/9b/1v/W/9f/1//X
/9f/1//W/9f/1v/W/9P/0//S/9H/0f/R/9H/0f/R/9D/0P/Q/9D/0P/Q/9D/zv/O/87/
zv/P/8//z//Q/9D/0P/Q/8//0//S/9L/1P/R/8z/0P/Q/8z/z//T/9X/2//Z/9f/2f/Z
/9j/3P/f/9b/zv/J/8H/u/+//8P/wP/B/8v/0f/T/9P/0//V/9b/2P/Z/9P/0P/W/9r/
3P/f/93/1//X/9r/2v/e/97/3v/c/9r/2P/Y/9j/2f/Z/9v/2//b/9v/2v/a/9r/2v/Y
/9j/2f/a/9r/2v/a/9r/2P/Y/9j/2P/Z/9r/2f/c/9z/2v/a/9v/2f/b/9v/2//a/9r/
2v/c/93/3P/Y/9f/2f/c/9//4f/e/97/3v/d/93/3f/d/9//4P/g/9//3//g/+D/4P/g
/+P/4//i/+L/4P/g/+D/4P/i/+L/4v/h/+H/4P/g/+H/4f/g/+D/4P/e/9//3//g/+D/
3f/c/9z/3P/c/9r/2v/a/9v/2//b/9j/2P/Y/9f/1//Y/9v/3P/a/9n/2f/Y/9r/2v/a
/9j/1v/X/9f/1//X/9f/1v/W/9b/1v/W/9b/1v/W/9X/1P/V/9b/1//Z/9f/1//X/9f/
1//X/9b/1f/W/9f/2P/Z/9n/2f/Z/9n/2f/Y/9j/2P/b/9v/2//b/9v/2//b/9v/3P/e
/9//4P/e/97/3P/e/+L/4P/i/+L/4v/i/+T/4//j/+L/4v/j/+P/4v/i/+L/4//j/+X/
5f/l/+X/5f/n/+X/5f/m/+f/5//o/+f/6P/o/+j/6v/q/+r/6//t/+3/7f/s/+z/7P/s
/+3/7P/r/+r/6f/p/+v/6//s/+z/7f/t/+3/7f/t/+3/7f/u/+7/7//w//L/8v/y//L/
9P/0//T/9P/z//P/8//0//L/8v/y//H/8//y//T/+P/5//b/9v/0//L/7//x//X/+f/3
//X/9f/3//z//P/3//T/8P/n/9//2f/Z/93/4P/j/+n/6//r/+3/7//t/+r/7P/v/+//
7v/u/+7/7v/t/+//7//t/+r/6v/s/+7/7v/u/+7/7v/s/+z/7f/t/+v/6//r/+v/6P/o
/+j/6P/m/+b/5//o/+r/6v/q/+r/6f/o/+f/5v/o/+j/5v/o/+r/6P/o/+n/5//p/+n/
6f/q/+r/6v/s/+z/7P/p/+n/6v/s/+7/7//t/+7/7//v/+//7//v//H/8v/y//H/8f/x
//D/7//u/+//7//u/+7/7v/u/+7/7v/u/+7/7v/t/+//7v/u/+//7f/s/+z/7P/s/+3/
7f/u//D/7f/s/+z/7f/u/+3/7v/w//H/8f/x//D/8P/w/+//8P/w//L/8v/z//P/9P/0
//L/8v/y//D/8v/z//P/8//x//H/8P/w//D/8P/w//D/7v/u/+3/7P/s/+z/7P/t/+3/
7f/t/+3/7//v/+7/7f/r/+v/6//r/+v/6//r/+v/6//q/+r/6v/r/+v/6//r/+n/6f/p
/+n/5//o/+j/6P/p/+r/6f/s/+r/6f/r/+z/7P/s/+z/7P/q/+n/6f/o/+r/6//r/+r/
7P/s/+3/7f/q/+n/6P/n/+j/6//q/+v/6f/p/+j/6P/n/+j/6P/o/+j/6P/o/+n/6//r
/+v/6v/n/+b/5f/l/+f/5//n/+f/5//n/+X/5P/j/+P/4v/h/+H/4f/h/+H/4//i/+L/
4v/g/+D/4P/g/+L/4v/i/+L/3//f/9//4P/f/97/3f/b/9v/4P/i/9z/3f/g/+L/5P/k
/+H/4f/h/+H/4//n/+f/6f/q/+j/5f/k/+D/1f/N/8//0f/P/9D/1//X/9f/2f/f/93/
2//a/9z/3//h/+D/4v/k/+D/2//b/93/3f/i/+L/2v/Y/9j/2P/Y/9j/2v/a/9v/2//Z
/9n/2f/Z/9b/1v/W/9b/1v/W/9f/2P/W/9b/1v/W/9T/1P/U/9T/1P/U/9L/1P/W/9T/
1P/V/9P/1f/V/9X/1v/W/9b/2P/Y/9j/1f/V/9X/1v/X/9f/1//Y/9n/2f/Z/9n/2f/b
/9r/2v/Z/9n/2P/Y/9j/2P/Z/9n/2P/Y/9b/1v/W/9b/1P/U/9T/0//T/9L/0v/T/9P/
0v/Q/w==
         </WaveFormData>
      </LeadData>
      <LeadData>
         <LeadByteCountTotal>10000</LeadByteCountTotal>
         <LeadTimeOffset>0</LeadTimeOffset>
         <LeadSampleCountTotal>5000</LeadSampleCountTotal>
         <LeadAmplitudeUnitsPerBit>4.88</LeadAmplitudeUnitsPerBit>
         <LeadAmplitudeUnits>��V</LeadAmplitudeUnits>
         <LeadHighLimit>2147483647</LeadHighLimit>
         <LeadLowLimit>268435456</LeadLowLimit>
         <LeadID>II</LeadID>
         <LeadOffsetFirstSample>0</LeadOffsetFirstSample>
         <FirstSampleBaseline>0</FirstSampleBaseline>
         <LeadSampleSize>2</LeadSampleSize>
         <LeadOff>FALSE</LeadOff>
         <BaselineSway>FALSE</BaselineSway>
         <ExcessiveACNoise>FALSE</ExcessiveACNoise>
         <MuscleNoise>FALSE</MuscleNoise>
         <LeadDataCRC32>143209352</LeadDataCRC32>
         <WaveFormData>
/v/+//7//v/8//z//P/8//7//v/+//7///8AAAEAAgAEAAQABAAEAAYABgAGAAYACAAI
AAgACAAJAAoACwAMAA0ADgAPABAAEAAQABAAEAATABQAFQAWABgAGAAYABgAGgAaABoA
GgAcABwAHAAcABwAHAAcABwAHQAeAB8AIAAeAB4AHgAeAB4AHgAeAB4AHgAeAB4AHgAc
ABoAGAAWABQAFAAUABQAFAAUABQAFAAUABQAFAAUABMAEgARABAADgAOAA4ADgAPABAA
EQASABAAEAAQABAAEAAQABAAEAAQABAAEAAQABAAEAAQABAAEgASABIAEgASABIAEgAS
ABIAEgASABIAEgASABIAEgASABIAEgASABMAFAAVABYAFAAUABQAFAAWABYAFgAWABYA
FgAWABYAFAAUABQAFAAUABQAFAAUABUAFQAVABQAEwATABMAFAAZABkAHAAeAB4AIQAk
ACYAKgArAC4AMAAuAC8ALwAxADUANgA4ADsAPAA8AD0APQA7ADoAOAA2ADUAMwAvACoA
LAAoACMAHwAXABMAEQAPAA0ACwAKAAcABQAFAAQABAACAAIAAAD//////v/9//3////+
//7//f////////8AAP/////+//3////9//3////9//f/9f/2//3/BAAJAAsAEgAfADMA
UABnAHQAfACAAHQAYwBHACMADQALABMAFAAYACIAKwApACMAIwAjAB8AHAAfABsAEQAN
AA0ADAAGAAgABgACAAQABwAFAAIAAgACAAIAAgADAAMAAwADAAMAAwAFAAUABQAEAAMA
AgADAAIAAwADAAQABAAEAAQABAAFAAUABQAFAAUABgAGAAUABQAHAAcABwAHAAkACgAL
AAwADwAQABAAEQARABEAEQASABQAFAAUABUAFgAXABcAGQAcABwAHAAeABwAHAAcAB8A
IQAiACIAIgAiACMAIwAkACQAJAAlACUAJwAnACgAKAAnACgAKgArACkAKgAqACsALQAt
AC0ALQAsACsAKgAoACUAJQAlACUAIQAhACAAIAAgACAAHwAbABkAGAAXABYAFwAYABkA
GQAXABcAFwAYABcAFQATABIAEwAUABUAGAAYABUAFQAVABUAEwAVABUAFgAWABYAFwAV
ABUAFQATABMAFAAUABQAFwAYABkAGwAZABgAGAAZABUAEwAQAA4AEQAVABcAGQATABMA
EQAPABIAEwAUABQAEQARAA8AEgASABEADgAMAAwADgAMAAwADAAMAAoACgAJAAkACQAI
AAcABwAJAAoADQANAA4AEAASABUAGAAaABsAGwAdAB4AHwAhACEAIwAkACQAKAArACwA
LAAwADEAMQAyAC8ALgArACkAJQAgACAAHAAaABcAEgAPAAsABwADAP//AAD9//v/+//3
//b/9f/0//T/9f/3//j/9P/z//L/8P/u/+3/7f/t/+7/8P/y//P/8P/z//H/7f/v//H/
6f/n/+f/7P/x//r///8DAAYACwAXACwARQBUAFYAUgBWAFcATQA1ABsABwABAAAA/v/+
/wcAEwAVAA8ADQANAA4ADwANAAUAAQD9//b/8P/y//T/8P/s/+3/7f/q/+r/6v/o/+j/
6f/p/+n/6f/p/+n/6P/n/+b/5P/k/+T/5v/m/+X/5f/m/+b/5P/k/+T/5f/m/+f/6P/p
/+j/6P/n/+f/5//n/+f/5//r/+z/7f/u/+3/7v/u/+//8f/x//H/8v/z//L/8f/x//P/
9f/2//n/+v/6//r//P/7//r/+f/7//3//v/+//7/AAABAAEAAgACAAIAAwADAAIAAQAB
AAAAAgAEAAcACQAGAAYABQAFAAgACQAKAAsACQAJAAkACAAFAAUABQAFAAMAAwACAAIA
AgACAAEA/f/7//r/+f/4//j/+P/4//f/9f/1//X/9v/4//f/9v/2//X/9P/z//T/+P/3
//n/+//4//X/9v/1//T/9P/0//X/9v/3//j/9//3//j/+P/4//b/9v/2//f/+f/4//j/
+f/7//v/+v/6//r/+//6//n/9P/1//T/8//1//X/9f/0//X/+f/5//j/9f/0//P/8v/y
//L/8f/x//H/8P/v/+//7f/u//H/8f/0//b/+P/7//z//v//////AQACAAMABQAGAAkA
CwAMAA8AEwAVABYAFgAVABMAEgASABIAEAAPAAsABgAGAAIA///7//X/8f/v/+3/6//p
/+f/4//g/9//4P/g/+D/4P/g/9//3//e/9v/2//b/9r/2P/X/9f/1//X/9j/2f/Z/9j/
1//d/9n/1//b/9n/1//Z/97/4f/m/+v/7//y//n/BQAYADEARABIAEIARgBLAEMAMwAh
AA8AAQD0/+j/5v/v//3/BwALAAcAAQD6//f/9//1//P/8//w/+z/7v/s/+T/5P/j/+X/
4v/i/+L/4v/i/+P/4//k/+X/5v/n/+X/5f/l/+T/5P/k/+b/5v/l/+X/5v/m/+j/6P/o
/+n/6P/n/+b/5f/p/+r/6v/r/+z/6//q/+n/7f/u/+//8P/w//D/7//v//H/8f/x//L/
9P/0//T/9f/1//X/9P/1//f/+P/5//z/+v/6//r//f/9//7//v/+//7//////wAAAAAA
AAEAAQACAAMABQAGAAUABgAIAAkABwAIAAgACQAHAAcABwAHAAgACQAKAAoACQAJAAkA
CQAGAAUAAwACAAQABAADAP//AAAAAAAAAAAAAAAAAAD//////////wAA/v/9//z//P/9
//7///8CAAAA/f/9//3//f/7//3//f/+//7//v///wAAAQACAAEA//8AAAAAAAD+//7/
/v///wEAAAAAAAEAAwADAAIAAgABAAMAAwADAP//AQABAAEAAQABAAEAAAABAAIAAgAC
AAIAAgAAAAAA/////wEAAAD//////f/+/wEAAQAGAAgACgANABIAFAAVABUAFwAYABkA
GwAaAB0AHwAgACIAJQAmACYAKAApACkAKgAnACYAIwAhAB8AGgAaABYADwALAAUAAQAB
AP///f/7//z/+f/3//f/8//y//H/8P/w/+//7//u/+v/6//r/+r/7P/r/+v/6//r/+z/
7f/t/+j/6f/r/+v/6//r/+//7f/n/+j/8f/6//v/+f/+/w0AIQA0AEsAXABgAFwAXgBV
AD0AIwAPAAkABQAAAP7/AgANABUAEQARABcAFQAQAA0ABwADAAEA/f/4//b/9v/2//b/
9v/1//P/8P/w//D/8v/y//P/8//x//H/8f/x//H/8f/x//D/8P/w//L/8v/v/+//8P/w
//L/8v/y//P/8//z//P/8//0//T/8//z//X/9f/1//X/9v/2//b/9v/3//j/+P/5//n/
+f/5//r//P/8//z//f/8//3//f///wAAAAAAAAIABAAEAAQABwAFAAYABgAGAAgACQAJ
AAoACgAKAAsACwAJAAkACgAKAAsADAAOAA8ADQAOAA4ADwAPAA8ADwAPABEAEQARABAA
DgANAAwACwAMAA0ADQAOAA4ADgANAAkACgAKAAoACgAKAAoACgAJAAUABQAFAAYACAAH
AAYABgAGAAYABgAIAAYAAwADAAMAAwABAAMAAwAEAAQABAAFAAUABQAFAAMAAQACAAIA
AgACAAIAAgADAAMAAgACAAMABQAFAAQABAAFAAcABwAHAAUABwAHAAcABwAHAAgABgAG
AAYABgAGAAYABQAFAAYABgAGAAcABQAGAAkACQAOABAAEgAVABoAHAAdAB0AHAAcABwA
HQAfACMAJgAoACkAKwArACoAKwArACoAKgAqACoAKAAnACEAHAAcABgAEwAPAAkABQAD
AAEA///9//v/9//0//P/9P/0//T/9P/w/+//7//u/+//7//v/+7/7v/t/+3/7f/t/+7/
7//v/+r/7//v/+v/6f/r/+v/5//l/+j/7f/2////AQACAAkAFwAqAEMAVgBeAGQAZgBh
AE0ALwARAAUABQACAAIACgAVABkAFwATABMAEwAQAA0ACwAHAAMA///+//r/9P/2//j/
9v/z//P/8P/w//D/8P/w//H/8f/x//H/8f/x//H/8f/x//D/7v/u//D/8P/x//H/8v/y
//L/8v/y//P/8//z//P/8//y//L/8f/x//X/9f/1//X/9P/0//T/9P/2//j/+f/7//n/
+f/5//r//v/+//7////+//////8BAAQABAAEAAYABAAEAAQABwAJAAoACgAKAAwADQAN
AA4ADAAMAA0ADQANAA0ADgAOAA8AEAASABMAEQASABIAEwATABMAEwATABMAEwATABIA
EwATABMAEwAPAA8ADgAOABAAEAAPAAsACAAIAAgACAAHAAYABQADAAEAAQABAAIAAAD/
//7//v8AAAAAAAACAAAA/f/9//3////9///////+//7//v////3//f/9//v//f/+//7/
/v/+//7//v////z/+v/5//n/+//9//7/AAABAAMAAwADAAMABQAFAAUABQADAAMABAAE
AAQABAAEAAIAAgABAAEA///+//3//f///wAAAwADAAgACgAMAA8AEgAUABUAFQAXABgA
GQAbABwAHwAhACIAIgAlACYAJgAnACcAJgAmACMAIgAfAB0AGQAUABQAEAAJAAUA///7
//v/+f/3//X/9P/x/+//7//s/+z/7P/s/+z/6//r/+r/6f/p/+n/6P/o/+f/5//n/+f/
6P/p/+n/7P/p/+n/6//p/+X/4//h/+P/5P/r//L/8f/z//r/CQAjAD4AUwBgAGYAZgBc
AEkAKQAHAPn//f////7/BAASABMAEQANAAsACQAJAAgACQAFAP//+//5//b/8P/s//D/
8v/u/+v/7P/q/+v/7P/s/+z/7f/t/+3/7f/t/+3/7f/t/+3/7P/u/+7/8P/w/+3/7f/u
/+7/8P/w//D/8f/x//H/8f/x//T/9P/z//P/8//z//P/8//1//b/9//4//n/+v/6//v/
+//7//v//P8AAAAAAAABAAAAAQABAAMABgAGAAYACAAGAAYABgAJAAkACgAKAAoADAAN
AA0ADgAQABAAEQARABMAEwAUABQAEwAUABYAFwAVABYAFgAXABcAFwAXABcAFwAXABcA
FgAUABMAEgARABEAEQAQABAADwAOAAwABwAIAAgACAAIAAgACAAIAAcABQAFAAUABgAG
AAUABAAEAAIAAgACAAQABQADAAQABQADAAEAAwADAAQABAAEAAUABQAFAAUAAwAFAAYA
BgAGAAQABAAEAAUABQAEAAQABQAHAAcABgAGAAUABQADAAEAAAADAAQABQAFAAUABQAE
AAMABAAGAAYABgAGAAQABAADAAMAAwACAAEAAQD//wAAAwADAAgACgAMAA8AEgAUABUA
FQAZABoAGwAdAB4AIQAjACQAJgApACoAKgAtAC0ALAAsACkAKAAlACMAHQAYABgAFAAR
AA0ABwADAAIAAQAAAP//+//3//T/8//0//T/9P/0//D/7//v/+7/6//r/+v/6v/r/+v/
7P/t/+v/7P/t/+3/6v/t/+3/6//p/+n/6f/l/+P/5v/v//j/+f/3//z/DQAjADoATwBa
AGIAZABgAE8AMQAPAPv/+//7//j//v8MABcAGQATAA8ADQAJAAIA///7//v/+//5//b/
9P/y//L/8v/w/+3/6//o/+j/6P/r/+z/7v/v/+v/6f/n/+X/5//n/+f/5v/m/+b/6P/o
/+X/5f/m/+b/5v/m/+b/5//l/+X/5f/l/+j/6P/n/+f/6P/n/+b/5f/n/+j/6f/q/+n/
6v/q/+v/7f/t/+3/7v/t/+z/6//r/+7/8f/z//f/9//2//X/9v/0//T/9P/3//n/+v/6
//r//v//////AAAAAAAAAQABAP////8AAAAAAQACAAQABQADAAQABAAFAAQAAwACAAEA
AwADAAMAAgAAAP///v/9//n/+f/4//j/9v/2//X/8f/x//L/8//0//L/8v/y//H/7//v
/+//8P/w/+//7v/u/+v/6v/p/+r/7v/t/+//8f/v/+v/6//p/+v/7P/t/+//7f/t/+3/
6//p/+r/6v/q/+n/6P/n/+f/6P/o/+n/6//t/+3/7P/s/+n/6f/n/+X/5P/n/+j/6f/t
/+r/6P/o/+j/6P/l/+T/4v/h/+T/5v/o/+v/6P/o/+r/6f/s/+7/8P/z//T/9v/3//f/
+f/6//v//f8AAAMABQAGAAoADQAOAA4ADgANAAsACgAHAAYAAwABAP///P/+//z/9f/x
/+v/5//n/+X/4//h/97/2//Z/9n/2v/a/9r/2v/W/9X/1f/U/9X/1f/V/9T/0v/R/9H/
0f/S/9T/1v/X/9b/z//L/8//0f/V/9f/1f/P/87/0//e/+f/6f/s//P/+/8IAB0AMAA4
ADoAPAA/ADsAJwAPAP3/8f/q/+b/5v/p/+//8//3//P/7f/w/+v/6f/t/+3/5//g/9z/
2P/Q/87/1v/Z/9f/1P/U/9T/0//S/9L/0f/U/9X/1v/X/9X/0//R/87/z//Q/9P/1P/U
/9X/1//Y/9j/2P/Y/9n/1//X/9f/1//W/9b/1f/V/9n/2f/Z/9n/2v/a/9r/2v/Z/9r/
2v/b/9v/2//b/9z/3v/e/97/3//e/9//3//h/+L/4v/i/+T/4v/i/+L/5f/m/+j/6f/q
/+v/6//q/+r/6v/q/+v/6//t/+3/7v/u/+7/7v/v/+//8P/y//P/9f/y//H/8P/v//H/
8f/x//D/8P/x//L/8//w/+//7f/s/+z/7P/r/+f/5v/m/+b/5v/m/+b/5v/l/+P/4//j
/+T/5P/j/+L/4v/k/+T/5P/m/+b/4//j/+P/5f/j/+X/5f/m/+b/5v/n/+f/5//n/+X/
5v/o/+n/6v/p/+j/5//n/+j/6P/p/+v/6f/p/+j/6P/p/+v/6//r/+v/7f/t/+z/7P/s
/+z/7P/q/+r/6f/p/+v/6v/p/+n/6v/s//D/8f/z//T/9f/3//r//P/9//3//f/+////
AQAAAAMABQAGAAkADQAPABAAEQARABAAEAARABAADQALAAUAAAAAAPz/+P/1//D/7f/p
/+f/5f/j/+T/4f/f/9//3v/e/97/3v/e/93/3f/c/9r/2f/Y/9b/1v/V/9X/1f/V/9b/
1//X/9T/1//V/9f/2f/V/9P/1f/V/9T/1//i/+n/6//s//X/BQAYAC0AQABKAE4ATgBL
AD8AKQAPAP3/8//s/+b/6P/x//3/AwADAP//AQAAAPn/9f/v/+v/6f/s/+j/4v/i/+D/
3P/h/9//3P/c/9z/3P/c/93/3f/d/93/3f/d/93/3f/d/9z/3v/e/+D/4P/e/93/3f/c
/9//4P/h/+P/4v/h/+D/3//e/97/3f/d/+H/4f/h/+H/5P/k/+T/5P/l/+b/5v/n/+f/
5//n/+j/6v/q/+r/6//u/+//7//x//H/8P/v//D/8f/y//P/9//3//j/+P/4//j/+f/5
//r/+//8//7////+//3//f/8////AAACAAMAAQACAAIAAwADAAMAAwADAAMAAwADAAIA
AQABAAEAAQD9//3//P/8//7//v/9//n/+v/6//r/+v/8//z//P/7//n/+f/5//r/+f/3
//X/9P/2//b/9v/4//r/9//3//f/9//1//f/9//4//j/+P/5//f/9//3//X/9f/2//b/
9v/2//b/9v/3//n/+P/4//n/9//3//b/9v/3//n/+f/5//f/+f/5//n/+f/4//r/+v/6
//r/+f/4//b/9f/1//T/8//z//T/9v/6//v/AAACAAQABwAIAAoACwALAAsADAANAA8A
EAATABUAFgAZAB0AHwAgACAAHwAdABwAGwAaABcAFQAQAAoACQAEAP//+//1//H/8f/v
/+3/6//q/+f/5f/l/+b/5v/m/+b/5P/j/+P/4v/h/+H/4f/g/+D/3//f/9//4f/i/+P/
4//k/+X/4f/f/9//3//b/9v/2//c/+X/7v/z//P/+P8LACEAOgBRAF4AYABeAFgASQAr
AAsA+f/1//X/9P/4/wQADQANAAcABQAFAAMAAgABAP//9//x/+//7v/s/+z/6v/o/+j/
5f/m/+T/5f/m/+T/5P/l/+X/5//n/+f/5//n/+f/5//m/+T/5P/m/+b/5//n/+j/6P/m
/+b/5v/n/+f/5//n/+f/6v/q/+n/6f/r/+v/6//r/+7/7v/u/+7/7f/u/+7/7//w//H/
8v/0//j/+P/4//n/+f/5//j/+f/7//z//f8AAAAAAAAAAAMABQAGAAYABgAIAAkACQAK
AAgACAAJAAkACwALAAwADAAMAAwADQANAA0ADgAOAA8ADwAPAA8ADwANAA0ADQAMAA0A
DQANAA0ACQAJAAgACAAIAAgABwADAAQABAAEAAQABAAEAAQAAwABAAEAAQACAAIAAQAA
AAAAAAAAAAAAAgAAAP3//f/9//7//f8AAAEA///+//3//f/////////9////AAAAAAAA
/v/+//7///////7//v///wEAAQAAAAAAAQADAAMAAwADAAUABQAFAAMAAwAGAAYABgAG
AAYABgAGAAUABQAHAAYABQAFAAUABgAJAAkADQAQABMAFwAYABoAGwAbAB0AHgAfACEA
IAAjACUAJgAoACsALAAsAC0ALQAsACwAKgAoACQAIQAfABoAGgAWABAACwAEAP/////9
//v/+f/4//X/8//z//L/8v/y//L/8P/v/+//7v/v/+//7//u/+z/6//r/+v/7f/u/+//
7//u/+3/6//r/+v/6//p/+X/5f/q//H/9P/5//3/BAATACsARABZAGoAcAByAGoAVwA5
ABUAAQD//wMABgAMABQAFwAVABEACwAJAAsADAALAAcA///7//f/9v/2//T/8P/u/+7/
7f/r/+j/6P/o/+j/6P/p/+n/6P/n/+b/5f/m/+f/6P/o/+j/6P/q/+r/6f/p/+r/6v/q
/+r/6v/r/+v/6//r/+v/7P/s/+v/6//t/+3/7f/t/+7/7v/u/+7/8f/y//L/8//z//P/
8//0//j/+P/4//n/+v/7//v//f/+//7//v8AAAAAAAAAAAMAAwAEAAQABAAGAAcABwAI
AAgACAAJAAkACQAJAAoACgAMAA4AEQATABIAEgARABEAEQARABEAEQARABEAEQAQAA0A
DQANAA0ACwALAAoACgAIAAgABwADAAQABAAEAAQABgAGAAYABQABAAEAAQACAAQAAwAC
AAIAAAAAAAAAAgAAAP3//f/9//7//f8AAAEAAgACAAIAAwABAAEAAQD/////AAAAAAAA
AgACAAIAAwADAAIAAgADAAUABQAEAAQAAwAFAAUABQAFAAcABwAHAAcABwAHAAYABwAJ
AAoACAAIAAgACAAKAAoACQAJAAkACAAHAAcABQAGAAkACQANABAAEwAXABgAGgAbABsA
HgAgACIAJQAkACcAKQAqACwALwAwADAAMgAzADMANAAyADAALAApACUAIAAgABwAFwAT
AA0ACQAFAAMAAQD///7/+//5//n/9v/2//b/9v/2//X/9f/0//H/8f/x//D/8v/x//H/
8f/y//T/9v/3//D/7//v/+//8f/z//H/7//t/+z/7//0//v//f8AAA8ALQBGAFkAagB2
AHYAbgBdAD8AGQADAAMACwAQABgAHgAfAB0AGwAXABcAFwAWABMAEQAJAAMAAQD+//7/
AAD+//r/+P/5//n/9v/2//b/9v/2//f/9//3//f/9//3//f/9//3//b/+P/4//r/+v/3
//f/+P/4//b/9v/2//f/9f/1//X/9f/4//j/9//3//n/+f/5//n//P/8//z//P/9//7/
/v////3//f/9//7/AAAAAAAAAQACAAMAAwAFAAkACgALAA4ACwAKAAkACwAMAA4ADwAQ
ABIAEwATABQAFQAWABgAGQAYABcAFwAWABkAGgAcAB0AGwAcABwAHQAcABsAGgAZABkA
GQAZABgAFQAVABUAFQATABMAEgASABAAEAAPAAsADAAMAAwADAALAAoACQAHAAgACQAK
AAwACwAJAAcABgAGAAYABgAIAAgABQAFAAUABQADAAUABQAFAAQAAwADAAMAAwADAAEA
///+//z/+v/9//7///8BAP///P/6//n/9//3//b/9v/3//n/+f/5//X/9//3//f/9//3
//f/9v/5//X/8P/x//L/8//0//T/9P/z//P/8P/u/+z/6//t//D/9f/3//n/+v/7//3/
/v8AAAEAAQAEAAYACAALAAoADQAPABAAEAATABQAFAATABMAEgASABEAEAANAAsACgAG
AAcABAD///v/9f/x/+//7f/r/+n/5v/j/+H/4f/h/+L/4//k/+H/3//e/9z/3f/f/+H/
4v/f/93/3P/b/93/3v/f/9//3P/d/93/2f/d/+H/2//X/9v/4v/n/+z/8f/z//j/BQAV
ACYANwBEAEYASABMAEMAMQAbAAkAAwD///L/6P/q//n/AwAHAAUABQADAP7/+//5//H/
7f/x/+z/5P/g/9z/3P/i/+H/3//c/9z/3P/c/9z/3f/d/9v/2//b/9v/3P/d/97/3v/g
/+D/4v/i/93/2//a/9j/2//c/93/3//h/+H/4f/h/+L/4v/h/+H/4v/h/+D/3//e/97/
3v/e/+D/4v/j/+X/4//j/+P/5P/l/+T/4//j/+b/5//n/+n/6f/o/+f/6P/q/+r/6v/t
/+v/7P/s/+z/7v/v/+//8P/y//L/8//z//P/8//0//T/9f/2//j/+f/2//b/9f/1//f/
9//3//f/9f/1//X/9P/1//X/9f/1//P/8//y//L/9P/0//P/7//w//D/8P/w/+//7v/t
/+v/7P/t/+7/8P/t/+v/6f/o/+n/6v/r/+7/7//t/+7/7//v/+3/7//v//D/8P/w//H/
8//z//P/8f/w//D/7//u/+//8P/x//P/8f/w//D/8f/x//H/8P/w/+//8f/x//H/8f/z
//P/8//x/+//7P/s/+z/7P/s/+r/6v/p/+n/6f/o/+f/5//n/+j/6//r/+7/8P/y//X/
+P/6//v/+//7//z//f////7/AQADAAQABgAJAAoACgALAAsACgAKAAsACgAHAAUAAQD8
//z/+P/z/+//6f/l/+L/3//c/9n/2f/X/9b/1//V/9T/0//S/9L/0f/R/9D/zf/N/83/
zP/O/83/zf/N/8v/zP/N/83/0P/N/83/z//L/8v/z//N/8n/zP/T/97/5f/n/+j/8/8H
ABwALwBCAEQAQABGAEUAMwAdAAcA9//r/+T/6P/w//n///8DAP///f////r/8//x//H/
8//x/+z/5P/g/+L/4v/i/+H/3//c/9z/3P/d/97/4P/h/+D/3//e/93/3//f/9//3v/e
/97/4P/g/+H/4f/i/+L/4P/g/+D/4f/j/+P/4//j/+L/4v/h/+H/4//j/+P/4//k/+T/
5P/k/+T/5P/j/+P/5v/n/+j/6v/p/+j/5//n/+j/6f/p/+v/7P/s/+z/7v/w//D/8P/z
//H/8v/y//L/9P/1//X/9v/4//j/+f/5//n/+f/6//r/+//8//7//////wAAAAABAAAA
///+//3/+//7//v/+v/5//n/+f/5//f/9//2//b/+P/4//f/8//y//L/8v/y//L/8v/y
//H/7//v/+//8P/u/+3/7P/s/+7/7v/u//D/8P/t/+3/7f/v/+3/7//v//D/8P/w//H/
7//v/+//7f/w//L/8//0//T/9P/0//X/9f/0//T/9f/1//X/9P/0//f/+f/5//n/+P/7
//z//f/7//v/+//6//3/+v/8//z//P/8//3//v/+///////+//3//f/+/wAABAAFAAYA
CAAKAA0AEAASABMAEwAXABgAGQAbABwAHwAhACIAJQApACsALAAtAC0ALAAsACkAKAAl
ACMAHwAaABoAFgASAA8ACgAHAAYABQAEAAMAAgD///3//f///wAAAQACAAAA//////7/
/f/9//3//P/+//3//f/9//v//P/9//3//P/5//v///////3/9//1//P/9P/7/wYADQAL
AAwAGQAxAEgAWwBoAHAAdAByAGMARwArABcADwAPAAwADgAYACEAJQAhABsAGwAbABoA
FQARAA8ACQAFAAIAAAD+//z//P/8//v/+//4//j/+P/4//j/+f/5//j/9//2//X/8//z
//P/8v/y//L/9P/0//X/9f/2//b/9P/0//T/9f/z//P/8//z//X/9v/2//f/9//3//f/
9//4//j/+P/4//n/+v/6//v//f/9//3//v/+//7//v///wAAAQABAAMAAgACAAIABAAE
AAQABAAHAAcACAAIAAgACgALAAsADAAMAAwADQANAA8ADwAQABAADwAQABIAEwATABQA
FAAVABcAFwAXABcAGQAZABkAGAAaABsAHAAdABkAGQAYABgAGAAYABcAEwATABQAFQAW
ABQAFAAUABMAEgATABQAFgAVABMAEQAQABAAEAAQABIAEgAPAA8ADwANAAsADQANAA4A
DgAOAA8ADwAPAA8ADQAPABAAEAAQABAAEAAQABEAEQAQABAAEQATABMAEgASABIAEwAS
ABEADwARABEAEQARABEAEQAQABEAEQATABQAFgAWABYAFgAVABQAEgARABMAEgARABEA
EwAUABcAFwAYABoAHAAfACMAJgAoACkAKQAqACsALQAsAC8AMQAyADYAOQA6ADoAOwA7
ADoAOgA2ADQAMAAtACkAJAAkACAAHQAZABMADwALAAkABwAFAAIA///9//3//v/+//7/
/v/6//n/+f/4//n/+f/5//j/+P/3//f/9//1//b/9//3//b/9//3//f/9//3//X/9f/x
//L/+/8CAAMABwAOAB0ANQBOAGUAdAB8AHwAcgBfAEEAHwAJAAcADQAOABYAIgAnACMA
HQAZABcAFwAYABcAFwATAAsAAwAAAAIAAgACAPz/+v/7//n/9v/2//b/9v/2//f/9//1
//X/9f/1//X/9f/1//T/9P/0//b/9v/1//X/9v/2//T/9P/0//X/9f/1//X/9f/4//j/
9//3//f/9//3//f/+v/6//r/+v/7//z//P/9/////////wAAAgACAAIAAwACAAMAAwAF
AAgACAAIAAoACAAIAAgACwANAA4ADgAOAA8ADwAOAA4AEAAQABEAEQATABMAFAAUABUA
FAASAA==
         </WaveFormData>
      </LeadData>
      <LeadData>
         <LeadByteCountTotal>10000</LeadByteCountTotal>
         <LeadTimeOffset>0</LeadTimeOffset>
         <LeadSampleCountTotal>5000</LeadSampleCountTotal>
         <LeadAmplitudeUnitsPerBit>4.88</LeadAmplitudeUnitsPerBit>
         <LeadAmplitudeUnits>��V</LeadAmplitudeUnits>
         <LeadHighLimit>2147483647</LeadHighLimit>
         <LeadLowLimit>268435456</LeadLowLimit>
         <LeadID>V1</LeadID>
         <LeadOffsetFirstSample>0</LeadOffsetFirstSample>
         <FirstSampleBaseline>0</FirstSampleBaseline>
         <LeadSampleSize>2</LeadSampleSize>
         <LeadOff>FALSE</LeadOff>
         <BaselineSway>FALSE</BaselineSway>
         <ExcessiveACNoise>FALSE</ExcessiveACNoise>
         <MuscleNoise>FALSE</MuscleNoise>
         <LeadDataCRC32>3310667747</LeadDataCRC32>
         <WaveFormData>
HAAcABwAHAAcABwAHAAcAB0AHgAfACAAIQAiACMAJAAmACYAJgAmACkAKgArACwALQAu
AC8AMAAzADQANQA2ADcAOAA5ADoAOwA8AD0APgBAAEAAQABAAEIAQgBCAEIAQgBCAEIA
QgBBAEAAPwA+ADwAPAA8ADwAOgA4ADYANAAwAC4ALAAqACcAJgAlACQAIQAgAB8AHgAc
ABoAGAAWABQAFAAUABQAEgASABIAEgAQABAAEAAQAA8ADgANAAwADgAOAA4ADgAOAA4A
DgAOAAwADAAMAAwADgAOAA4ADgAQABAAEAAQABIAEgASABIAEgASABIAEgAQABAAEAAQ
ABAAEAAQABAAEAAQABAAEAAQABAAEAAQABIAEgASABIAEAAQABAAEAASABIAEgASABEA
EAAPAA4ADgAOAA4ADgAOAA4ADQANAA0ADAAMAAwADgAOAA4ADwANAA8ADwAQABIAEgAS
ABAAEAAQABAAEQAPAA8ADgANAA0ACgAGAAYABgAGAAQAAwACAAIAAgAEAAQAAwADAAQA
BAAEAAQABwAIAAoACgAJAAcABwAGAAQABAAEAAUABgAIAAgABwAHAAYABgAGAAYACAAI
AAgACQAJAAkACQAJAAsACwALAAsADAAKAAoADgAPAA8AFAAZABsAGAAUAA8ABQDt/8f/
lv9l/zf/DP/u/tr+0P7d/vj+Cv8a/zP/Vv9z/4j/nf+z/8L/zf/W/9//6P/y//r/AgAI
AA8ADgAOAA8AEQARABMAFgAXABgAGAAYABYAFwAXABcAGQAZABoAGgAbABsAHAAcABsA
GwAbABsAHAAdAB4AHgAcABwAHAAdAB4AHwAhACIAIgAhACAAHwAiACIAIgAkACYAJwAo
ACkAKAAqACoALAAvAC8ALwAvADIANAA1ADYANwA5ADkAOgA9AD4APwBAAEIAQwBFAEcA
SQBJAEkASQBKAEoASgBKAEoASgBKAEoATABLAEsASwBJAEcARABBAEAAPgA+AD8AOwA6
ADUAMgAvAC0AKwAoACcAJgAkACIAIAAfABwAGwAXABYAEwASABMAEwASABEAEQAQABAA
EQARABAAEAAQABAAEAAPAA8ADwAPAA8AEAAQABAADwAPAA4ADgAPAA8ADgAOAA8ADwAP
AA8ADwAPABEAEQARABEADwAQABAAEAAQABAADwAPAA8ADwAPABAADgANAA0ADAAMAAwA
DQANAAsADAANAA0ACwALAAsACwALAAwADAAMAAgABgAIAAgACAAIAAcABwAHAAYABgAG
AAYABgAGAAcABwAJAAsADAAMAAwACwAIAAcABgAIAAkACQAJAAgABwAFAAIAAAAAAAAA
AAD8//v/+v/6//r//P/8//v/+//8//z//P/8////AAACAAAA/////////P/6//r/+v/9
//7//v/+//z/+//7//r//P/8//z//P/8//3//f/9////////////+//9//7//P/6//7/
/////wYACQADAAAAAAD///3/9f/l/9D/r/+H/2L/QP8k/xD/A/8C/xD/Hv8d/yL/Pf9i
/3v/i/+c/6//vP/D/8r/0v/c/+L/6v/z//b/9v/5/////f/5//z///8AAAAAAAACAAMA
AwADAAEAAQACAAIAAQABAAIAAgABAAEAAQABAAAAAQACAAIAAgACAAIAAwACAAEAAQAA
AAIAAwAEAAUABAAEAAQABgAFAAUABQAFAAYACAAIAAoACQAJAAkACQAOABAAEQASABAA
EQAQABAAEgAUABYAGAAZABkAGgAbABsAGwAbABsAHAAcABwAHAAaABoAGgAaABsAGwAc
AB0AGQAXABQAEQARABAAEQATABAAEAAMAAoACgAJAAgABgAHAAYABAACAAAA///8//v/
+//6//f/9v/3//f/9v/1//X/9P/0//X/8//y//L/8v/0//T/8//z//H/8f/x//L/9P/0
//P/8//0//T/9f/1//L/8v/z//P/8f/x//H/8f/x//H/8f/x//H/8v/y//L/8v/y//H/
8f/x//H/8f/y//D/7//v/+7/7//w//L/8//x//D/7//t/+3/7f/t/+r/7P/s/+z/7P/r
/+v/6//q/+r/6v/q/+r/6//t/+7/8f/u/+7/7f/s/+z/6v/q/+r/6P/p/+n/6f/q/+n/
5//k/+H/4v/j/+T/4v/h/+D/4P/e/97/3P/Z/9z/3v/f/+D/3v/h/+L/5P/l/+X/5v/n
/+T/4v/i/+L/4//k/+T/5P/j/+P/5P/k/+L/4v/i/+L/4//l/+b/5//m/+X/5P/j/+X/
5//k/+L/5P/m/+f/5//o/+n/7f/u/+7/5//j/+P/3//U/7v/m/98/2T/Sv8s/xf/Fv8a
/yD/I/8q/zn/VP9z/4n/mv+j/67/uf/C/8r/0P/W/97/4//m/+j/5//r/+//7//s/+//
8P/w//D/8v/z//P/8//x//H/8v/y//P/8//0//T/9f/1//X/9f/2//f/+P/4//f/9v/1
//X/9//3//j/+P/5//n/+f/5//r/+v/6//z//P/7//r/+f/6//z//P/+////////////
AQACAAIAAgABAAMAAwAEAAUABgAHAAgACAAJAAsADQANAA0ADQANAA4ADgAOAA4AEAAQ
ABAAEAAOAA0ADQANAA4ADQALAAkACQAGAAUABQAGAAgABgAGAAUAAwABAP7//v/+//3/
/P/7//v/+f/5//j/+P/2//b/9//3//b/9f/1//T/9P/1//X/9P/0//T/9v/2//X/9f/1
//X/9f/2//b/9v/1//X/9v/2//f/9//4//j/+f/5//f/9//3//f/9f/1//X/9f/3//j/
+P/4//j/+P/3//f/9//3//f/+P/6//n/+f/4//b/9v/3//f/9//4//n/+f/3//L/8//0
//X/9v/2//f/+P/4//b/9v/2//b/9v/3//f/+f/5//r/+v/6//z/+v/6//r/+v/7//v/
+//4//f/9f/y//D/8P/w//D/7P/r/+r/6v/q/+z/7P/r/+3/7v/u/+7/7v/x//L/9P/0
//P/8//z//L/8P/w//D/7//w//D/8P/w//H/8//0//L/8v/y//L/8v/z//P/8//x//H/
8f/x//H/8//0//T/9v/4//X/9//8//3//f/6//b/8//x/+n/1f+y/43/bf9M/yb/Cv/8
/v3+CP8W/xz/H/80/1X/cv+J/53/rv+3/8D/x//S/9r/4v/s//D/8//4//r/+//7//v/
/f8AAP//AAAAAAAAAAABAAEAAQABAAEAAgACAAMAAwAEAAQAAwADAAMAAwAEAAUABgAG
AAYABgAGAAcABwAHAAgACAALAAsACwALAAoACgAKAAwADQANAA0ADQAOABAAEAASABMA
EwATABMAFgAYABkAGgAZABsAGwAcAB8AIAAhACIAJAAlACcAKQAnACcAJwAnACgAKAAo
ACgAJgAmACYAJgAmACUAJQAlACUAJQAkACMAIQAeAB0AHQAdAB4AGwAaABkAFwAVABIA
EgASABEAEAANAA0ACwALAAsACgAHAAYABgAHAAcABwAFAAQABAAFAAcABgAGAAYABgAG
AAUABQADAAMAAwAEAAYABgAFAAUABAAEAAUABQAGAAYABwAHAAkACQAJAAkABwAHAAcA
BwAHAAgACAAIAAgACAAHAAcABwAHAAcACAAKAAkACQAIAAgACAAJAAkACQAIAAoACAAI
AAgACAAHAAcABwAGAAYABgAGAAYABgAHAAcACQALAAwADAAMAAwACgAKAAoACgALAAsA
CwAMAAsACQAGAAAAAAAAAAAAAAD///7//v/8//7//v/9//3//v/+//7/AAADAAQABgAF
AAMAAgABAAIAAAAAAAAAAQACAAIAAgABAAEAAgACAAIAAgACAAIAAAABAAEAAQADAAMA
AwADAAMAAwACAAAAAAACAAUABwAKAA0ADwAMAAYAAQD9//H/3f+8/5P/bf9I/yL/BP/w
/u3+/v4S/xj/H/82/1X/dP+H/5f/qv+9/8j/0f/c/+b/7P/y//r//f8AAAQACQALAAkA
CwAOAA0ADgAOAA4ADgAPAA8ADwAPAA8AEAAQABEAEQASABIAEwATABMAEwASABMAFAAU
ABQAFAAUABUAFQAVABYAFgAVABUAFQAVABgAGAAYABoAGwAbABsAGwAcAB4AHgAgACMA
IwAjACMAJgAoACkAKgArAC0ALQAuAC8AMAAxADIANAA1ADcAOQA5ADkAOQA5ADoAOgA6
ADoAOgA6ADoAOgA4ADcANwA3ADcANwA2ADUAMwAwAC8ALwAuAC4AKgAoACkAJwAlACIA
IQAgAB4AHAAZABkAFwAXABcAFgATABIAEQARABAADwAPAA4ADgAPAA0ADAAMAAwADgAO
AA0ADQANAA0ADQAOAAwADAALAAsADgAOAA8ADwAMAAwADQANAA4ADwAQABEAEQARABEA
EQAPABAAEAAQABEAEgASABMAEAAPAA4ADgAQAA8ADwAOABAAEAARABEAEQAQABEAEAAS
ABIAEgASABEAEQARABAAEAAQABAAEAAQABEAEQATABMAFAAUABQAFAASABIAEgASABMA
EwATABIAEQAPAAwACAAIAAgACAAGAAUABAAEAAYACAAIAAcABwAIAAgACAAIAAsADAAO
AAwACwALAAsACgAIAAgACAAJAAoACgAKAAkACQAKAAoADAAMAAwADAAMAA0ADQANAAsA
CwALAAsADQANAAwADgAOAA4AEQAVABgAGQAZABgAEgAJAP3/5f+9/47/Y/8z/wr/8P7g
/tz+7/4I/xj/JP9B/2L/f/+U/6f/uf/K/9P/3P/l/+7/+P/+/wYACgAPABIAEgARABUA
FwAXABoAGQAaABoAGgAaABsAGwAbABsAGwAcABwAGwAbABwAHAAcAB0AHgAfAB4AHwAg
ACAAIAAgACAAIQAhACEAIgAiACMAIwAjACMAJgAmACYAKAArACsAKwArACwALgAuADAA
MQAxADEAMQA0ADYANwA4ADsAPQA9AD4AQABCAEQARgBHAEcASABJAEsASwBLAEsATABM
AEwATABKAEoASgBKAEwASwBLAEsASABHAEUAQwBDAEAAPwA/ADwAPAA4ADYAMwAxAC8A
LAArACoAKAAmACQAIwAgAB8AHgAeABwAHAAbABsAGgAZABkAGAAYABkAGQAYABgAGAAW
ABYAFQAVABcAFwAXABgAGAAYABcAFwAYABgAGQAZABgAGAAZABkAGQAZABkAGQAZABkA
GQAZABkAGgAaABoAGgAaABkAGQAZABkAGQAaABgAFwAXABYAGAAYABkAGQAXABgAGQAZ
ABkAGAAYABgAGAAYABcAFwAXABYAFgAWABYAFgAWABcAFwAZABcAGAAYABgAGgAYABgA
GAAYABkAGQAZABgAFwAVABIAEAAQABAAEAANAAsACQAIAAkADAANAA0ADQAOAA4ADgAO
ABEAEgAUABIAEQARABEADgAMAAwADAAPABAAEAAQAA8ADwAQABAAEAAQABAAEAAOAA8A
DwAPAA8ADwAPAA8AEQATABAADgASABIAEQAVABoAHQAbABgAFgARAAUA8//V/6r/f/9X
/yr/Cv/8/vT+//4W/yj/Lv9B/2D/f/+U/6f/t//E/83/2P/j/+7/+P/8/wAACgAPABIA
EgATABMAEQATABQAFwAYABgAGAAWABcAFwAXABkAGQAaABoAGQAZABoAGgAXABcAFwAX
ABgAGQAaABoAGgAaABoAGwAbABsAHAAcAB0AHQAdAB0AHgAeAB4AIAAhACEAIQAhACIA
JAAkACYAJQAlACUAJQAoACoAKwAsAC0ALwAvADAAMQAyADMANAA0ADUANwA5ADkAOQA5
ADkAOQA4ADcANgA2ADYANgA2ADgANwA3ADcANAAzADEALwAvACwAKwArACoAKgAmACQA
IQAfAB0AGgAbABoAGAAWABMAEwARABEADwAOAAsACgAKAAsACwALAAkACAAIAAkABwAG
AAYABgAEAAQAAwADAAUABQAFAAYABgAGAAUABQAGAAYABwAHAAQABAAFAAUAAwADAAMA
AwAFAAUABQAFAAUABgAGAAYABQAEAAIAAQABAAEAAQACAAIAAQABAAAAAAAAAAEAAQD/
//7//v/+//7//v8AAAEAAgACAAAA/v/8//r//P/9//3//////wAAAAAAAAAA/v/+//7/
/v/////////8//v/+f/2//D/8P/w//D/7//v/+//8P/v//D/7//t/+//8P/w//D/7v/x
//L/9P/0//P/8//z//L/8P/w//D/8f/y//L/8v/y//P/9f/2//X/9P/z//L/8v/z//P/
8//z//P/8//z/+//8//4//b/8v/w//P/9f/4//n/+//6//j/8f/t/+v/7f/k/8n/q/+S
/3b/Vv82/yP/HP8k/zT/O/88/0P/WP91/43/oP+v/7j/v//I/9L/2v/i/+b/5f/o/+7/
8f/1//f/9f/y//T/9v/3//j/+P/5//n/+f/3//f/+P/4//f/9//4//j/+P/5//r/+//6
//n/+P/2//f/+P/5//v/+v/5//n/+P/7//v/+//7//r/+v/6//z/+v/5//j/9//4//r/
+v/8//3//f/9//3//f/+//7//v///wEAAQACAAIAAgACAAIAAgADAAUABwAFAAUABQAF
AAgACAAIAAgACAAIAAgACAAHAAUABAADAAMAAwACAAEAAgAAAAAAAQAAAAAA/P/6//v/
+//7//r/+//6//j/9v/3//f/9f/1//T/9P/y//L/8//z//L/8f/x//D/8P/x//H/8P/w
//D/8P/w/+//7//v/+//7//w//D/8P/v/+//8v/y//P/8//y//L/8//z//H/8f/x//H/
7//v/+//7//x//L/8v/y//L/8v/x//H/8f/x//H/8v/y//H/8f/w//T/9P/x//D/8P/w
//D/8P/w//H/8v/y//L/8v/y//L/8v/z//P/9f/1//b/9v/2//T/8v/y//L/9P/1//X/
9f/0//P/8f/u/+j/6P/o/+j/6P/n/+b/5v/k/+b/5v/l/+b/6P/p/+r/6P/r/+z/7v/u
/+3/7f/t/+7/7P/s/+z/6//s/+z/7P/t/+3/7v/u/+7/7v/u/+7/7v/v/+//7//x//H/
8f/x//H/8f/y//L/8v/y//P/8//0//f/+f/4//b/8//t/+n/4//M/6v/h/9o/0r/MP8U
/wf/DP8c/yT/Jf8s/0P/Yv99/5P/pP+x/7r/wf/I/9L/4P/m/+r/7//y//T/9//7//v/
+f/6//3//v/+//7/AAABAAEAAQD/////AAAAAAEAAQACAAIAAwADAAMAAwAEAAUABgAG
AAQABAAEAAUABQAFAAYABgAIAAkACgALAAsACgAJAAoACwALAAsACwAMAA4ADgAQABEA
EQARABEAEgAUABUAFgAVABcAFwAYABsAHAAdAB4AIAAhACMAJQAjACMAIwAjACUAJgAn
ACgAJwAmACUAJAAlACUAJgAnACYAJQAjACEAIAAeAB4AHwAeAB4AGgAYABgAFwAWABQA
EwASABAADgAPAA8ADQANAA0ADAAJAAgACgALAAsACwAKAAgABwAHAAkACAAIAAgACgAK
AAkACQAIAAcABgAGAAcACAAIAAkACAAIAAkACQAKAAoACwALAAsACwALAAsACQAJAAkA
CQALAAwADAAMAAoACgAJAAkACwALAAsADAAOAA0ADQAMAAoACgALAAsADQAMAAoACgAK
AAoABwAHAAcABgAHAAgACQAKAAoACwALAA0ACwAMAAwADAAOAAwADAAMAAoACwALAAsA
DAALAAkABgAAAAAAAAAAAP7//f/8//z//v8AAAAA///9//7//v/+/wAAAwAEAAYABQAD
AAIAAQABAAAAAQACAAMABAAEAAQAAQABAAIAAgAEAAQABAAEAAIAAwADAAMAAwADAAMA
AwAFAAMAAgAEAAgACgAHAAkADgAPAA0ACgAIAAEA9//l/8f/nv93/1H/Kv8K//r+9v4B
/xb/IP8k/zn/WP91/4r/nf+v/77/y//U/93/5v/u//j//v8CAAMABgAIAAsACwANAA8A
DgARABIAEgASABQAFQAVABUAFQAVABYAFgAVABUAFgAWABUAFQAVABUAFgAXABgAGAAW
ABYAFgAXABkAGQAaABoAGwAbABsAGwAcABwAHAAeAB8AHwAfAB8AIAAiACIAJAAnACcA
JwAnACoALAAtAC4ALwAxADEAMgA1ADYANwA4ADkAOQA6ADsAPQA9AD0APQA8ADwAPAA8
AD4APgA+AD4APAA7ADsAOwA4ADcANQAzADIAMAAwADEALgAuACoAKAApACcAJQAiACMA
IgAgAB4AHAAbABgAFwAWABYAFAAUABUAFQAUABMAEwASABIAEwARABAAEAAQAA4ADgAN
AA0ADwAPAA8AEAAOAA4ADQANABAAEAARABEAEAAQABEAEQARABEAEQARABMAEwATABMA
EQASABIAEgAUABQAEwATABEAEQARABIAFAATABMAEgAUABQAFQAVABMAEgASABIAEgAS
ABIAEwATABMAEgASABIAEgASABIAEwATABUAFQAWABYAFgAUABIAEgASABQAFQAVABUA
EgARAA8ADAAKAAoACgAKAAcABQADAAIABAAGAAYABQAFAAYABgAGAAYACQAKAAwACgAJ
AAkACQAKAAgACAAIAAkACgAKAAoACQAJAAoACgAKAAoACgAKAAgACQAJAAkACwALAAsA
CwAJAAkACgAMAAwADgAPABEAFAAVABUAEgAQAAkA+//l/7//kP9j/zP/CP/s/uD+3P7r
/gb/GP8k/z//Xv95/4z/of+1/8T/z//Y/+H/6v/y//j//v8GAAsADgAQAA8AEQARABEA
FAATABQAFAAUABYAFwAXABcAFwAXABgAGAAZABkAGgAaABcAFwAXABcAGgAbABwAHAAc
ABwAHAAdAB0AHQAeAB4AIQAhACEAIQAiACIAIgAkACUAJQAlACUAJgAoACgAKgAtAC0A
LQAtADAAMgAzADQANQA3ADcAOAA6ADwAPgBAAEAAQQBDAEUARQBFAEUARQBGAEYARgBG
AEYARgBGAEYARgBFAEUARQBEAEMAQQA/AD0AOgA5ADkANgA2ADIAMAAtACsAKQAmACUA
JAAiACAAHQAdABsAGwAbABoAFwAWABUAFQAUABMAEwASABIAEwATABIAEgASABIAEgAR
ABEADwAPAA8AEAASABIAEQARABAAEAARABEAEgASABMAEwATABMAEwATABMAEwATABMA
EwAUABQAFAAUABQAEwATABMAEwATABQAFAATABMAEgASABIAEwATABUAFgAXABcAFQAT
ABQAFAAUABQAFAAVABUAFQAUABIAEgASABIAFAAVABUAFwAXABgAGAAYABgAFgAWABYA
FgAXABcAFwAWABUAEwAQAA4ADgAOAA4ACgAJAAgACAAIAAoACgAJAAsADAAMAAwACgAN
AA4AEAASABEAEQARAA4ADAAMAAwADQAOAA4ADgAPAA8AEAAQABAAEAAQABAAEAARABEA
EQARABEAEQARABEAEwAUABQAFAAWABcAGwAeAB8AIQAgAB4AFwALAPP/zf+a/2f/N/8M
/+7+4v7c/uv+CP8c/yz/Sf9o/4X/mv+t/8H/0v/b/+T/7f/y//r/BAAMABAAFQAaAB4A
HQAbABsAHQAeAB0AHgAeAB4AHgAfAB8AHwAfAB8AIAAgACMAIwAkACQAIQAhACEAIQAi
ACMAJAAkACQAJAAkACUAJQAlACYAJgAnACcAJwAnACYAJgAmACgAKgArACwALQAsAC4A
LgAwADMAMwAzADMAOAA6ADsAPAA7AD0APQA+AEEAQgBDAEQARABFAEcASQBJAEkASQBJ
AEwATABMAEwASgBKAEoASgBKAEkASQBJAEgARwBFAEMAPwA8ADsAOwA8ADwAOAA2ADIA
LwAsACgAKQAoACYAJAAiACEAHgAdAB0AHAAZABgAGQAZABgAFwAXABYAFgAXABcAFgAW
ABYAFAAUABMAEwAVABUAFQAWABQAFAATABMAFAAUABUAFQAUABQAFQAVABMAEwATABMA
EwATABMAEwASABIAEQAQABEAEgASABMAEAAPAA4ADgAQAA8ADwAOAAwADAANAA0ADQAO
AA8ADwAJAAkADAAMAAwADAAMAAkACQAJAAgACgAKAAoACgAIAAkACQALAAsADAAMAAwA
CgAIAAgACAAIAAkACQAJAAgABwAFAAIA/v/+//7//v/8//v/+v/6//r//P/8//v/+f/6
//r/+v/4//v//P/+//z/+//7//v/+//6//v//P/7//z//P/8//3//f/+//7//P/8//z/
/P/8//3//f/9//3//f/9//3//f/7//7/AAAAAP7///8BAAQABwADAP7//v8BAP3/8f/n
/9T/tf+T/3b/Wv84/yL/G/8m/zD/MP8z/z7/W/92/43/of+0/8H/yP/L/9D/2v/k/+7/
8v/z//b//P/9/wMAAwD9//r//v8AAAEAAgACAAMAAwADAAUABQAGAAYABAADAAMAAgAC
AAMABAAFAAUABQAFAAQAAgACAAIAAwAFAAUABgAGAAYABQAEAAMABgAGAAYACAAHAAcA
BwAHAAUABgAFAAYABwAHAAcABwAJAAoACgAKAAsADQANAA4ADQAOAA8AEAARABEAEgAT
ABMAEwATABMAFgAWABYAFgAVABQAEwASABIAEQARABEAEAAPAA0ACwALAAoACwANAAoA
CgAGAAQABgAFAAQAAgADAAIAAAD+///////9//3//f/8//n/+P/4//n/+f/5//f/9v/2
//f/+f/4//j/+P/4//j/9//3//f/9//3//j/+P/4//f/9//6//r/+//7//n/+P/4//f/
+P/5//r/+//5//n/+f/5//n/+v/6//r//P/8//v/+//4//f/9v/2//f/9//4//j/+P/4
//n/+f/1//j/+v/4//j/+P/4//X/9f/1//T/9v/2//b/9v/0//X/9f/3//f/+P/4//j/
9v/0//T/9P/0//X/9f/1//b/9f/z//D/7P/s/+z/7P/o/+f/5v/m/+T/5v/m/+X/5//o
/+j/6P/q/+3/7v/w//D/7//v/+//7v/s/+z/7P/t/+7/7v/u/+v/6//s/+z/7f/u/+//
8P/u/+//7//v/+//7//v/+//7f/v//L/8P/w//L/8//z//b/+f/5//b/8v/x/+//6f/d
/8r/q/+N/3D/VP82/xz/D/8W/yb/LP8t/zj/Vf9y/4f/mf+q/7n/xP/N/9T/2v/i/+j/
6v/v//T/9P/3//3////9//7///8AAAAAAAACAAMAAwADAAEAAQACAAIAAwADAAQABAAF
AAUABQAFAAMAAwADAAIABAAEAAQABQADAAMABAAEAAUABQAFAAUABgAGAAYACAAJAAkA
CQAJAAgACgAKAAwADQANAA0ADQAOABAAEQASABMAFQAVABYAFQAWABcAGAAYABkAGwAd
AB0AHQAdAB0AHgAeAB4AHgAeAB4AHgAeAB4AHQAdAB0AHgAdABsAGQAaABgAGAAZABgA
GAAUABIAEgARABAADgAOAA4ADQAMAAsACwAJAAkACQAIAAUABAAFAAUABAADAAUABAAE
AAUABQAEAAQABAAGAAYABQAFAAUABQAFAAYABAAEAAMAAwAGAAYABwAHAAYABgAHAAcA
BwAHAAcABwAJAAkACQAJAAcACAAIAAgACgAKAAkACQAJAAkACQAKAAoACQAJAAgACgAK
AAsACwAJAAoACwALAAsADAAMAAwADAAMAA0ADQANAAwADAAMAAwADAAMAA0ADQAPAA8A
EAAQABAAEAAOAA4ADgAQABEAEQARABAADwANAAoABAAEAAQABAAEAAMAAgACAAQABgAG
AAUABQAGAAYABgAIAAsADAAOAA4ADQANAA0ADgAMAAwADAANAA4ADgAOAA0ADQAOAA4A
EAAQABAAEAAOAA8ADwAPAA8ADwAPAA8AEQAPABIAFAAUABIAEwAVABgAGQAZABYAEgAN
AAUA+f/j/7z/lf9z/07/LP8U/wr/Df8g/y7/MP89/1r/ef+S/6P/tf/G/9X/3P/l//D/
+v8AAAgADAAPABIAFgAXABkAGwAbABwAHQAeAB4AHgAeAB8AHwAfAB8AHwAgACAAHwAf
ACAAIAAgACEAIgAjACMAIwAjACIAIgAiACIAIwAjACMAJAAkACUAJQAlACUAKAAoACgA
KgApACkAKQApACwALgAuADAAMwAzADMAMwA0ADYANwA4ADsAPQA9AD4APwBAAEEAQgBC
AEMARQBHAEkASQBJAEkASABIAEgASABKAEoASgBKAEkARwBGAEUARgBFAEMAQQBAAD4A
PgA/ADwAPAA4ADYANgA1ADQAMgAzADIAMAAuAC0ALQArACsAKwAqACcAJgAnACcAJgAl
ACMAIgAiACMAIQAgACAAIAAiACIAIQAhACEAIQAhACIAIgAiACEAIQAiACIAIwAjACIA
IgAjACMAIwAjACMAIwAlACUAJQAlACMAJAAkACQAJgAmACUAJQAlACUAJQAmACYAJQAl
ACQAJgAmACcAJwAmACYAJgAlACUAJQAlACYAJAAkACQAJAAlACUAJQAkACQAJAAkACQA
IgAjACMAJQAnACgAKAAoACYAJAAkACQAJAAlACUAJQAkACMAIQAeABoAGgAaABoAGgAZ
ABgAGAAWABgAGAAXABkAGgAaABoAGgAdAB4AIAAeAB0AHQAdAB4AHAAcABwAGwAcABwA
HAAdAB0AHgAeAB4AHgAeAB4AHAAdAB0AHQAfAB8AHwAfAB8AHwAgACAAIAAiACUAKQAs
AC0AKwAmACIAGwALAPP/y/+a/2//Qf8Y//z+7v7u/gH/GP8o/zz/Wf96/5P/pv+3/8n/
2v/l/+7/9/8AAAgAEgAaAB4AHwAiACYAKQArACkAKwAsACsALAAsACwALgAvAC8ALwAv
AC8AMAAwADAALwAvAC4ALgAvADAAMQAwADEAMgAyADIAMgAyADMAMwAzADQANAA1ADUA
NQA1ADcAOAA5ADwAOwA7ADsAOwA+AEAAQABCAEUARQBFAEUASABKAEsATABNAE8ATwBQ
AFMAVABVAFYAVgBXAFkAWwBdAF0AXQBdAF4AXgBeAF4AYABgAGAAYABeAF0AXQBdAFwA
WwBZAA==
         </WaveFormData>
      </LeadData>
      <LeadData>
         <LeadByteCountTotal>10000</LeadByteCountTotal>
         <LeadTimeOffset>0</LeadTimeOffset>
         <LeadSampleCountTotal>5000</LeadSampleCountTotal>
         <LeadAmplitudeUnitsPerBit>4.88</LeadAmplitudeUnitsPerBit>
         <LeadAmplitudeUnits>��V</LeadAmplitudeUnits>
         <LeadHighLimit>2147483647</LeadHighLimit>
         <LeadLowLimit>268435456</LeadLowLimit>
         <LeadID>V2</LeadID>
         <LeadOffsetFirstSample>0</LeadOffsetFirstSample>
         <FirstSampleBaseline>0</FirstSampleBaseline>
         <LeadSampleSize>2</LeadSampleSize>
         <LeadOff>FALSE</LeadOff>
         <BaselineSway>FALSE</BaselineSway>
         <ExcessiveACNoise>FALSE</ExcessiveACNoise>
         <MuscleNoise>FALSE</MuscleNoise>
         <LeadDataCRC32>1073795042</LeadDataCRC32>
         <WaveFormData>
IgAiACIAIgAjACQAJQAmACcAKAApACoAKwAsAC0ALgAwADIANAA2ADgAOgA8AD4AQABC
AEQARgBKAEwATgBQAFIAVABWAFgAWgBcAF4AYABhAGIAYwBkAGIAYgBiAGIAYgBiAGIA
YgBfAF4AXQBcAFoAWABWAFQAUQBOAEsASABEAEAAPAA4ADUAMgAvACwAKQAmACMAIAAc
ABoAGAAWABMAEgARABAADwAOAA0ADAAMAAwADAAMAAkACAAHAAYABgAGAAYABgAGAAYA
BgAGAAQABAAEAAQABQAGAAcACAAIAAgACAAIAAoACgAKAAoACgAKAAoACgAMAAwADAAM
AA4ADgAOAA4ADAAMAAwADAAOAA4ADgAOAA4ADgAOAA4ADAAMAAwADAAOAA4ADgAOAA0A
DAALAAoACgAKAAoACgAKAAoACgAJAAkACQAJAAgACgAKAAoACwAJAAkACgALAA0ADAAM
AAwADQANAAwADAAKAAoACgAIAAYABAAEAAQABAACAAEAAAD///7//v8AAP///////wAA
AAAAAAAAAAACAAMAAwABAAAAAAD+//3//f/9//3//f////////8AAP7//v/+//7//v//
/////////////////wAAAAD/////AwACAAIACAAOABAAFQAcAB8AIAAiACIAGwANAO//
wv+O/1X/F//b/pb+Wv5X/n3+p/7M/vf+JP9M/3D/jP+i/7L/wP/M/9b/3//s//X//f8C
AAoACwAJAAwADQAPABQAFQAVABYAFwAZABkAGQAZABsAHQAdAB0AHgAeAB8AHwAgACAA
IQAiACIAIgAiACUAJQAkACQAJQAlACcAKAAoACkAKQAoACkAKAArACwALQAtADEAMgAy
ADMAMwA1ADYANwA6AD0APgBAAEIARABFAEcASgBLAEwATgBTAFYAWQBbAFsAXABeAGAA
YQBiAGUAZwBnAGcAZwBoAGgAZwBmAGUAZABkAGQAYwBgAFwAWwBaAFcAVABRAE0ASABG
AEEAPgA6ADcAMwAwAC0AKgAnACQAIQAfABwAGwAWABQAEwATABAAEAAOAA0ADAAKAAkA
CAAIAAcABwAHAAUABQADAAMAAwADAAMABAAGAAYABQAFAAQABAAEAAQABwAHAAgACAAH
AAcABwAHAAgACgAMAA0ADAALAAoACQAKAAoACgAKAAoACgAKAAsACQAJAAkACAAIAAgA
CAAIAAYABgAGAAYABgAEAAQABAAFAAUABQAFAAAA/v8AAAAAAAAAAAAA///////////+
//7//v/8//3//f/9/wAAAQABAAAAAAAAAP////8AAAAAAAAAAP7//P/6//j/+P/4//j/
9v/3//b/8//y//D/8v/z//P/9f/2//b/9v/0//T/9v/3//n/9//2//b/8v/x//H/8f/x
//H/8f/x/+//8P/w//D/7v/u/+7/7//x//H/8f/x//H/8f/y//L/8//z//X/9P/y//L/
9P/8/wEABAAHAAoADgAQAA0AAwD1/+D/vP+N/1n/Hf/c/pz+Zf5Z/nn+mv6v/sz++v4m
/0z/bv+I/5z/rP+4/8H/yP/P/93/6P/u//H/9f/4//n/+f/6//v//f/+////AQADAAMA
AwAFAAMAAwADAAQABAAFAAUABgAEAAUABgAGAAYABgAJAAkACQAKAAwADQAMAAwACwAL
AA0ADgARABIAEQASABMAEwAVABYAFgAXABsAHQAeAB8AIQAjACMAJAAoACoAKwAtADIA
MwA0ADYAOQA8AD8AQQBDAEQARgBIAEoASgBMAE0ATwBPAE8AUABOAE0ATABLAEsATABN
AE0ASgBGAEUARABCAEAAPgA7ADgANgAxAC4AKgAnACMAIAAdABoAFwAUABEADwAMAAsA
BQACAAAA///8//z/+v/5//j/9v/1//T/8v/x//H/8f/x//H/7//v/+//7//v//D/8P/w
/+//7//y//L/8v/y//H/8f/y//L/8f/x//H/8f/z//T/9f/1//X/9f/1//X/9P/0//T/
9P/2//b/9v/3//T/8//y//D/8f/y//P/9P/z//L/8f/w/+7/8P/w/+7/7v/u/+7/7v/w
/+//7//v/+z/6v/p/+j/6f/r/+z/7f/s/+3/7f/s/+r/6v/p/+n/6P/o/+j/6P/o/+b/
5P/i/+L/4v/i/+D/3//e/9v/2v/Y/9r/2//b/9z/3v/f/+D/3v/e/+D/4f/j/+H/4P/g
/9z/2//b/9v/3f/d/93/3f/d/97/3v/e/97/3v/e/9//3//f/9//3//f/9//4P/g/+H/
4f/h/+D/4v/m/+j/6P/t//b/+f/4//z/AgABAPv/7f/S/7L/j/9h/yX/4P6Y/mf+X/57
/pz+sf7M/vD+Gv9C/2T/gP+W/6T/rv+5/8L/zf/X/97/5v/p/+n/6v/t/+3/7v/v//P/
9P/1//f/9//3//f/+f/5//n/+f/6//r/+//7//z/+v/7//z//P/+//7/AQABAP7//v//
////AQACAAIAAwAGAAYACAAIAAcACAAJAAkACQAKAAoACwANAA8AEAARABIAFQAWABgA
GgAcAB0AHwAiACMAJAAmACkALAAvADEAMQAyADQANgA0ADQANgA3ADgAOQA6ADwAOwA5
ADcANQA2ADYANgA1ADMAMAAwADAALAAqACgAJQAlACQAIAAeAB4AGwAXABQAEgAQAA4A
DAALAAkABgAFAAAA/v/9//3//P/8//r/+f/2//T/8//y//T/8//z//P/8//z//H/8f/z
//P/8//0//L/8v/x//H/9P/0//T/9P/1//X/9v/2//X/9f/1//X/9f/2//f/9//3//f/
9//3//r/+v/6//r/+v/6//r/+//7//v/+//6//j/+P/4//j/+v/6//r/+v/4//b/9v/2
//b/9v/4//f/9//3//b/9P/z//L/9P/1//X/9f/2//f/9//2//T/9P/z//P/9P/0//T/
9P/0//L/8P/u/+7/7v/u/+z/6//q/+f/5v/k/+b/5//n/+j/6v/r/+z/6//q/+v/6//t
/+v/6v/q/+j/5//n/+f/5f/l/+X/5f/n/+j/6P/o/+b/5v/m/+f/5//n/+f/5//n/+f/
6P/o/+f/5//p/+z/7v/w//T/+P/9/wIABQAGAAoACgADAPX/4f/A/5b/a/8x/+n+pP5s
/ln+c/6X/rD+y/70/iD/Rv9o/4L/lv+o/7b/vv/H/9L/2//j/+r/7v/z//X/9v/3//n/
+v/9//3//v///wEAAQABAAEAAwADAAMAAwAEAAYABwAHAAgABgAHAAgACAAIAAgACwAL
AAwADAANAA0ADQAOAA4ADwASABIAFAAUABMAFAAVABUAGQAaABoAGwAbAB0AHgAfACIA
JQAmACgALAAuAC8AMQAzADMAMwA0ADkAPAA/AEEAQwBEAEYASABGAEYASABJAEkASQBJ
AEoASgBJAEgARwBGAEYARgBFAEEAPgA+AD4AOgA4ADYAMwAxADAALAAqACYAIwAfABwA
GgAYABYAFAATABEADgANAAoACAAHAAcABgAGAAQAAwAAAP7//f/8//7//f/9//3//f/9
//v/+//5//n/+f/6//v//P/8//3//P/8//z//P//////AAAAAAMAAwADAAMAAQACAAMA
AwAFAAUABQAFAAQABAAEAAQABgAGAAYABwAHAAcABwAGAAYABgAGAAYABgAGAAYABgAG
AAYABgAEAAMAAwADAAUABAAEAAQAAgADAAMAAwAEAAUABQAEAAQABAADAAMAAgACAAIA
AgAEAAIAAAD+//3//P/7//j/+P/4//b/9v/0//b/9//3//f/+P/4//j/+P/4//r/+//5
//f/9v/2//T/8//z//P/9f/1//X/9f/z//T/9P/0//b/9v/2//f/9f/1//X/9f/3//f/
+P/4//f/9f/1//T/9v/4//7/BAAJABAAEwAUABYAGgATAAcA+f/g/7b/h/9N/wn/xv6E
/l3+a/6X/rb+z/72/iL/Sv9q/4T/mP+s/7z/xv/R/9z/4//r//T/+P/7/wEABAAFAAcA
CAALAAwADAAMAA0ADwAPAA8AEQARABEAEQASABIAEwATABQAFAAVABYAFgAUABQAFwAX
ABcAGAAaABsAGwAcABwAHQAdABwAHQAcAB4AIAAiACMAJQAmACYAJwApACsALAAtADAA
MwA0ADYAOAA6ADsAPQBBAEMARQBIAEoATABOAE8AUwBUAFYAWABaAFoAXABdAF0AXQBd
AF4AYABfAF4AXQBaAFoAWgBZAFcAVABUAFQAUQBOAEsARwBEAEIAPQA6ADgANQAxAC4A
KwAoACUAIgAfAB0AGgAZABYAFAATABMADgAOAAwACwAMAAoACQAIAAYABQAFAAUABQAF
AAMAAwAFAAUABQAGAAUABAACAAEAAwAEAAUABgAFAAUABgAGAAcABwAHAAcACQAKAAsA
CwAJAAkACQAJAA0ADgAPABAADQAMAAsACwALAAsACwAKAAwADAAMAAwADAAMAAoACgAM
AAwADAAMAAwACwALAAsACQAIAAgACAAKAAsACwALAAwADQANAAwADAAMAAsACwAKAAoA
CgAKAAoACAAGAAQABAAEAAQAAgD///7/+//6//v//v8AAAEA//8AAAAAAAAAAAAAAgAD
AAEA///+//7//P/7//v/+//9//3//f/9//v//P/8//z//v/+//7///////////////3/
/f/+//7/AQABAP//AAAEAAgACgAQABUAGgAbACAAIgAeABUABwDp/7r/hv9J/wn/yf6G
/lz+af6T/rf+2v4D/zD/WP94/5L/pv+2/8T/zv/Y/+P/7v/3//3/AgAKAA0ACwAMAA0A
DwASABUAFQAWABcAGQAXABcAFwAZABsAGwAbABwAGgAbABsAHAAeAB8AIAAgACAAIAAj
ACMAIAAgACEAIQAlACYAJgAnACYAJgAoACgAKQAqACsAKwAuADAAMQAzADMANQA2ADcA
OgA9AD4AQABEAEYARwBJAE4ATwBQAFIAVwBaAF0AXwBfAGAAYgBkAGUAZgBpAGsAaQBp
AGkAagBoAGcAZgBlAGQAZABkAGMAYABcAFsAWgBXAFQAUQBNAEgARgBBAD4AOwA3ADIA
LgAtACoAJwAkAB8AHQAaABkAGAAWABUAFQASABIAEAAPAA4ADAALAAoADAALAAsACwAJ
AAkABwAHAAkACQAJAAoACAAIAAcABwAIAAgACAAIAAkACQAKAAoACwALAAsACwANAA4A
DwAPAA0ADQANAA0AEAAQABAAEAAQABAAEAARABAADwAOAAwADgAOAA4ADgAQABAAEAAQ
AA4ADAAOAA4ADgAOAAwACwALAAsADQAMAAwADAAMAA0ADQANAAwADQANAAwADgAOAA0A
DQAOAA4ADgAOAA4ADAAKAAgABgAGAAYABAADAAIA///+/wAAAgADAAMAAwAEAAQABAAC
AAIABAAFAAcABQAEAAQAAQD///7//f////////////3//v/+//7//v/+//7///8BAAEA
AQABAAAA//////7///8DAAEAAAACAAQACAAQABMAGAAbAB4AIAAcABEABQDt/8b/kv9X
/xX/1f6W/mL+Yf6J/q3+yv7x/iD/Rv9q/4j/nv+w/77/yP/Q/93/6P/x//n/AAAEAAUA
CQAKAAkACwAOAA8AEQASABMAFQAUABMAEgATABQAFQAWABgAGAAZABkAGgAYABkAGgAa
ABgAGAAbABsAHAAcAB0AHQAfACAAIAAhACIAIgAkACQAJQAmACcAJwArACwALAAtAC0A
LwAwADEANAA3ADgAOgA+AEAAQQBDAEgASQBKAEwATwBSAFUAVwBZAFoAXABeAF4AXgBg
AGEAYQBhAGEAYgBiAGEAYABfAGAAYABgAF8AWwBYAFgAWABVAFIATwBLAEcARAA+ADoA
NwAzAC4AKgAnACQAIQAeABsAGQAWABUAEQAOAAwACwAKAAoACAAHAAUAAgAAAP7/AAD/
///////9//3/+//7//3//f/9//7//P/8//v/+//8//z//P/8//////8AAAAA////////
/////wAAAQABAAEAAQABAAEA///+//3//P/+//7//v////3//f/9//z//v/+//7//v8A
APr/+v/6//r/+v/8//v/+//7//v/+v/6//r/+P/5//n/+f/4//n/+f/4//r/+v/5//n/
+P/4//j/+P/4//b/9P/y//H/8P/v/+z/7P/s/+r/6v/p/+r/6v/p/+v/7P/s/+z/6v/q
/+z/7f/t/+v/6v/q/+r/6f/p/+n/5//n/+f/5//p/+r/6v/q/+r/6v/q/+v/6f/p/+n/
6f/q/+v/7f/u/+f/6f/r/+r/7P/q/+z/9P/7/wAAAwACAAQABAABAP3/8f/c/7z/kf9j
/y//7P6m/nH+Zf59/qL+uf7Q/vT+HP9A/2L/gP+a/6r/sv+9/8r/0f/b/+L/5P/l/+v/
8P/x//P/9P/3//j/+P/4//n/+//7//v//f/7//v/+//8//z//f/9//7//v///wAAAAD+
//7/AQABAAIAAgADAAMABQAGAAYABwAHAAYABwAGAAcACAAJAAkACwAMAAwADQAPABEA
EgATABQAFwAYABoAGwAcABwAHQAhACMAJQAoACgAKgAsAC0AMQAyADQANgA2ADYAOAA5
ADkAOQA5ADoAPAA7ADoAOQA3ADYANQAzADMAMAAwADAALgAsACoAJwAmACQAHwAcABsA
GQAWABQADwAMAAkABgAEAAMAAQABAAAA/v/9//3/+P/4//b/9f/2//T/8//y//D/7//v
/+//8f/x/+//7//t/+3/7f/u//D/8P/v/+//8v/y//L/8v/x//H/8v/y//X/9f/1//X/
8//0//X/9f/3//f/9//3//j/+P/4//j/+P/4//j/+f/5//n/+f/4//z//P/6//j/+v/6
//r/+v/6//n/+f/5//f/9v/2//b/+P/5//n/+f/6//v/+//6//j/+P/3//f/9v/2//b/
9v/2//T/8v/w/+7/7v/u/+z/7f/s/+n/6P/n/+j/6P/n/+n/6v/q/+r/6v/q/+z/7f/v
/+3/7P/s/+z/6//r/+v/6f/p/+n/6f/p/+r/6v/q/+r/6v/q/+v/7f/t/+3/7f/r/+v/
7P/s/+v/6//t/+7/8P/y//b/+v/9/wAABQAGAAgADAAHAP//8f/a/7b/if9X/x3/2P6U
/mn+af6L/q7+xf7i/gz/Nv9a/3j/kv+k/7T/vv/F/9L/2//j/+r/8P/1//f/+v////3/
+v/9////AAABAAMAAwADAAMABQADAAMAAwAEAAYABwAHAAgACAAJAAoACgAJAAgACgAJ
AAkACgAMAA0ADQAOAA4ADwASABIAFAAUABUAFgAXABcAFwAYABgAGQAbAB0AHgAfACAA
IwAkACYAKgAsAC0ALwAyADMANAA2ADkAPAA/AEEAQwBEAEYASABIAEgASgBLAE0ATQBN
AE4ATABLAEoASQBIAEgASABHAEcARABEAEQAPwA8ADkANQAzADIALgAsACoAJwAjACAA
HgAcABoAGAAVABMAEAAPAAwACgAJAAkACAAIAAYABQAEAAIAAQAAAAAA////////////
//3//f/9//3//f/+/wAAAAD//////v/+//7//v//////AAAAAAMAAwADAAMAAQACAAMA
AwAEAAUABgAHAAgACAAIAAgACAAIAAgACQALAAsACwAKAAkACAAHAAYACAAKAAgACAAI
AAgABwAFAAQAAwAEAAQABQAGAAYABwAHAAcACAAJAAkACAAIAAgABwAHAAQABAAEAAQA
BAACAAAA/v/+//7//v/8//n/+P/1//T/9f/4//r/+//6//r/+f/4//r/+v/8//3/+//5
//j/+P/3//f/+P/5//f/9//3//f/9f/2//b/9v/3//j/+f/7//r/+f/4//f/+f/5//r/
+v/7//n/+f/4//z/AgAGAAoAEQAWABkAHAAeABwAEQAFAO//xv+a/2v/Kf/f/pz+cv5z
/pf+uf7U/vn+Jv9K/2z/iv+e/7D/vv/K/9L/2//o//H/9//8/wAAAwAFAAgACQALAAoA
DQAPABAAEQATABMAEwATABUAFQAVABUAFgAWABcAFwAYABYAFwAYABgAGAAYABsAGwAa
ABoAGwAbAB8AIAAgACEAIAAgACIAIgAlACYAJwAnACkAKgAqACsAKwAtAC4ALwA0ADcA
OAA6ADwAPgA/AEEARgBHAEgASgBNAFAAUwBVAFUAVgBYAFoAWwBcAF8AYQBfAF8AXwBg
AGAAXwBeAF0AXABcAFwAWwBYAFQAUwBSAE4ATABKAEcAQgBAADsAOAA2ADMALwAsACkA
JgAjACAAGwAZABYAFQATABIAEgATAA4ADgAMAAsADAAKAAkACAAIAAcABwAHAAcABwAF
AAUABQAFAAUABgAGAAYABQAFAAYABgAGAAYABQAFAAYABgAHAAcABwAHAAkACgALAAsA
CQAJAAkACQAKAAoACgAKAAwADAAMAA0ADQANAA0ADAAOAA4ADgAOAAwACgAMAAwADAAM
AAwADgANAA0ADQAMAAoACQAIAAkACwAMAA0ADAANAA0ADAAMAAwACwALAAwADAAMAAwA
CgAIAAYABAAGAAYABgAEAAEAAAD9//z//P/+//////8BAAIAAgACAAEAAAABAAEAAwAB
AAAAAAD+//3//f/9/////////////f/+//7//v/+//7//v//////////////AQABAAIA
AgD9////AQACAAQACAAOABIAFQAaAB0AHgAkACQAGQALAPH/xP+S/13/H//h/qD+bv5r
/o/+uf7c/gX/Lv9U/3b/kv+m/7j/xP/O/9r/4f/q//P/+f8AAAYACwANAA4ADwAPABAA
EQARABIAEwAVABYAFwAYABsAGQAZABkAGgAcAB0AHQAeABwAHQAeAB4AHgAeACEAIQAi
ACIAIwAjACMAJAAkACUAKAAoACoAKgApACoAKwArAC8AMAAwADEAMwA1ADYANwA4ADsA
PAA+AEEARABGAEkATABNAE4AUABVAFgAWwBdAF8AYABiAGQAZgBmAGgAaQBrAGsAawBs
AGwAawBqAGkAaABoAGgAZwBjAGAAYABgAFwAWABUAE8ASgBIAEMAQAA8ADkANQAyAC0A
KgAnACQAIQAfABwAGwAYABYAFQAVABIAEgAQAA8ADgAMAAsACgAMAAsACwALAAsACwAJ
AAkABwAHAAcACAAIAAgABwAHAAYABgAGAAYABwAHAAgACAALAAsACwALAAoACgAKAAkA
CgALAAwADQANAAwACwAKAAwADAAMAA0ADQANAA0ADAAMAAwADAAMAA4ADgAOAA4ADAAM
AAwADgAOAA4ADgAOAA0ADQANAA0ADAAMAAwADgAPAA8ADwAOAA8ADwAOABAAEAAPAA8A
EAAQABAAEAAOAAwACgAIAAoACgAKAAgABwAGAAMAAgAEAAYABwAHAAcACAAIAAgABwAG
AAcABwAJAAcABgAGAAQAAwADAAMAAwADAAMAAwAFAAYABgAGAAQABAAEAAUABQAFAAUA
BQAGAAcACQAKAAcABwAHAAgADAAQABQAGAAfACIAIwAkACoAKAAdAA0A8//E/4r/Uf8T
/9n+mv5q/mn+kf67/uD+C/84/2D/gP+c/7L/xP/O/9j/4v/r//L//f8HAAwAEgAVABUA
GAAZABsAHAAdAB0AHgAfACEAIQAhACEAIwAjACMAIwAkACYAJwAnACgAJwAnACcAJgAo
ACgAKwArACoAKgArACsALAAsACsAKwAtAC4AMQAyADIAMgAyADEANAA2ADcAOQA7AD0A
PgA/AEIARQBGAEgASgBMAE0ATwBTAFUAVwBaAF0AYABjAGUAaQBqAGwAbgBwAHAAcgBz
AHMAcwBzAHQAdABzAHIAcQBwAHAAcABvAGsAaABoAGgAZABgAFwAVwBSAFAASwBIAEUA
QQA8ADgAMwAwAC0AKgAlACMAIAAfAB4AHAAbABsAFgAWABQAEwAUABIAEQAQABAADwAP
AA8ADwAPAA0ADQALAAsACwAMAAwADAALAAsACgAKAAoACgALAAsADAAMAAsACwALAAsA
CQAKAAsACwALAAsACwALAAwADAAMAAwACwAKAAkACQAJAAkACQAIAAgACAAIAAgACAAI
AAgACAAGAAYABAAGAAYABgAGAAQAAwADAAMAAwACAAIAAgAAAAEAAQABAAQABQAFAAQA
AgACAAEAAQACAAIAAgACAAAA/v/8//r/+v/6//r/+P/3//b/8//y//L/9P/1//X/9//4
//j/+P/3//b/9//3//j/9//3//j/9P/z//P/8//y//H/8P/v//D/8v/z//T/8v/y//L/
8//1//X/9f/1//X/9f/2//b/7//x//P/9P/4//r/+v/+/wUADAANAAwAEAAUAA0A/f/t
/9L/qv+B/1H/E//I/ob+af57/p/+tP7H/uj+FP9A/2T/gP+W/6r/tv++/8f/1P/f/+n/
7v/w//H/9//8//v//f/+//n//f/+////AQABAAEAAQADAAMAAwADAAQABAAFAAUABgAG
AAcACAAIAAgACAALAAsACAAIAAkACQALAAwADAANAA4ADgAQABAAEQASABMAEwATABQA
FAAVABcAGQAaABsAHAAfACAAIgAiACQAJQAnACoAKwAsAC4AMQA0ADcAOQA7ADwAPgBA
AD4APgBAAEEAQwBDAEMARABCAEEAQAA/AD4APgA+AD0APQA6ADoAOgA2ADQAMgAvAC4A
LAAnACQAIgAfABsAGAAWABQAEgAQAA0ACwAIAAcAAgAAAP/////+//7//P/7//r/+P/3
//b/9P/z//P/8//0//X/9P/1//P/8//z//T/9P/0//P/8//0//T/9P/0//f/9//4//j/
+f/5//n/+f/5//r/+//7//3//f/9//3//f/8//v/+v/8//z//P/9//////////7//f/8
//v/+v/6//z/+v/4//j/+P/4//j/9//3//f/9//2//b/9v/2//f/9//3//b/9//3//b/
9v/2//X/9f/y//L/8v/y//P/8v/x//D/7//u/+3/6v/r/+r/5//m/+X/5v/m/+X/5//o
/+j/6P/p/+r/7f/v/+//7f/s/+z/6P/n/+f/5//p/+n/6f/p/+n/6v/q/+r/7P/s/+z/
7f/r/+v/6//r/+v/6//s/+z/7f/t/+3/7P/u//T/+P/4//v/BAAHAAgADAAOAAcA+//r
/9D/rv+H/1H/D//E/ob+af55/p3+vP7T/vL+HP9G/2b/gv+a/6z/uP/E/8//2P/h/+n/
8P/y//X/9//4//3/AQACAAMABAAEAAQABQAFAAUABQAHAAcABwAHAAgACAAJAAkACgAK
AAsADAAMAAoACgANAA0ADgAOAA8ADwARABIAEgATABIAEgAUABQAFQAWABcAFwAZABoA
GgAbAB0AHwAgACEAIgAlACYAKAAoACoAKwAtADEAMwA1ADgAOgA8AD4APwBBAEIARABG
AEgASABKAEsASQBJAEkASgBMAEsASgBJAEYARgBGAEUAQwBAAEAAQAA+ADwAOgA3ADIA
MAArACgAKQAnACQAIgAhAB4AGwAYABcAFQASABEADgAMAAsACwAIAAgABgAFAAQAAgAB
AAAAAAD//////////////f/9/////////wAA/v/+//3//f8AAAAAAAAAAAEAAQACAAIA
BQAFAAUABQAHAAgACQAJAAkACQAJAAkADAAMAAwADAAMAAwADAANAA8ADwAPAA4ADgAO
AA4ADgAOAA4ADgAOAA4AEAAOAA4ADgAOAAwACwALAAsADQAMAAwADAAMAA0ADQANABAA
EQARABAAEAAQAA8ADwAOAA4ADgAOABAADgAMAAoACQAIAAcABAAFAAQAAQAAAAIABAAF
AAUAAwAEAAQABAAFAAYACQALAAkABwAGAAYABgAFAAUABQAHAAcABwAHAAcACAAIAAgA
CgAKAAoACwAJAAkACQAJAAsACwAMAAwADQAJAAsADgAOABAAFAAaACEAJgAnACgALgAu
ACEAFQADAOT/uP+N/1X/Df/E/or+e/6Z/r/+2P73/iL/TP9w/47/pP+4/8b/0v/c/+v/
9P/7/wMACgAMAA8AEwAUABcAGQAaABsAHQAeAB8AIQAfAB8AHwAhACMAIwAjACQAIgAj
ACMAJAAmACcAKAAoACYAJgApACkAKAAoACkAKQArACwALAAtAC4ALgAwADAAMQAyADMA
MwA1ADYANgA3ADkAOwA8AD0AQABDAEQARgBIAEoASwBNAFEAUwBVAFgAWQBcAF8AYQBj
AGQAZgBoAGkAagBtAG8AbgBtAGwAbABuAG0AbABrAGoAagBqAGkAZgBiAGEAYABgAF4A
XABZAFQAUgBNAEoASABFAEEAPgA9ADoANwA0ADEALwAsACsAKQAoACgAKQAkACQAIgAh
ACAAHgAdABwAHgAdAB0AHQAbABsAGQAZABsAGwAbABwAGgAaABkAGQAaABoAGgAaABsA
GwAcABwAHQAdAB0AHQAfACAAIQAhAB8AHwAfAB8AIgAiACIAIgAiACIAIgAjACMAIwAj
ACIAJAAkACQAJAAiACIAIgAiACQAJAAiACQAIgAiACIAIgAiACEAIQAhACMAIgAiACIA
IAAhACEAIQAiACMAIwAiACIAIgAhACEAIAAgACAAIAAgAB4AHAAaABgAGAAYABYAFwAW
ABMAEgASABQAFQAVABUAFgAWABYAFgAWABgAGQAXABUAFAAUABQAEwATABMAEwATABMA
EwATABQAFAAUABYAFgAWABcAFQAVABUAFQAXABcAGAAYABcAFwAVABYAGgAgACYALAAx
ADQANQA2ADoANgApABkA+//O/5j/Xf8d/+P+pP54/n/+qf7R/vj+If9M/3D/kP+q/77/
zv/c/+j/8v/7/wYADwAXABoAHAAfACUAKAApACsALAAvAC4ALgAuAC8AMQAxADEAMwA1
ADUANQA2ADUANQA0ADQANgA3ADgAOAA4ADgAOwA7ADoAOgA7ADsAPQA+AD4APwA+AD4A
QABAAEMARABFAEUARwBIAEgASQBNAE8AUABRAFIAVQBWAFgAXABeAF8AYQBlAGcAaQBs
AG8AcgB1AHcAewB8AH4AgACBAIIAhQCHAIUAhQCFAIYAiACHAIYAhQCCAIIAggCBAH8A
fAB6AA==
         </WaveFormData>
      </LeadData>
      <LeadData>
         <LeadByteCountTotal>10000</LeadByteCountTotal>
         <LeadTimeOffset>0</LeadTimeOffset>
         <LeadSampleCountTotal>5000</LeadSampleCountTotal>
         <LeadAmplitudeUnitsPerBit>4.88</LeadAmplitudeUnitsPerBit>
         <LeadAmplitudeUnits>��V</LeadAmplitudeUnits>
         <LeadHighLimit>2147483647</LeadHighLimit>
         <LeadLowLimit>268435456</LeadLowLimit>
         <LeadID>V3</LeadID>
         <LeadOffsetFirstSample>0</LeadOffsetFirstSample>
         <FirstSampleBaseline>0</FirstSampleBaseline>
         <LeadSampleSize>2</LeadSampleSize>
         <LeadOff>FALSE</LeadOff>
         <BaselineSway>FALSE</BaselineSway>
         <ExcessiveACNoise>FALSE</ExcessiveACNoise>
         <MuscleNoise>FALSE</MuscleNoise>
         <LeadDataCRC32>2733648386</LeadDataCRC32>
         <WaveFormData>
KgAqACoAKgAsACwALAAsAC0ALgAvADAAMQAyADMANAA2ADgAOgA8AD8AQABBAEIARABG
AEgASgBNAFAAUwBWAFkAWgBbAFwAXgBgAGIAZABmAGYAZgBmAGYAZgBmAGYAZABkAGQA
ZABhAGAAXwBeAFwAWgBYAFYAUgBQAE4ATABHAEQAQQA+ADsAOAA1ADIALgAsACoAKAAm
ACQAIgAgAB4AHAAaABgAFwAWABUAFAASABIAEgASABEAEAAPAA4ADgAOAA4ADgAMAAwA
DAAMAAwADAAMAAwADgAOAA4ADgAOAA4ADgAOABAAEAAQABAAEAAQABAAEAASABIAEgAS
ABQAFAAUABQAEgASABIAEgATABQAFQAWABYAFgAWABYAFAAUABQAFAAWABYAFgAWABQA
FAAUABQAFAAUABQAFAAUABQAEwATABEAEQARABAAEQARABIAEwATABMAEwAVABYAFgAW
ABYAGAAYABcAFwAXABkAFwAVABUAFAAUABQAFAATABIAEQAQAA8ADwAQAA8ADwAOAA4A
DgAOAA0ADQAPAA8ADwANAAoACQAHAAUABwAHAAcABwAFAAUABQAFAAUABQAFAAUABwAH
AAcABwAFAAUABgAHAAkACAAIAAgACQAIAAoADwAUABcAHwAmACoAMgA7AEEAQgBEADwA
IwABAND/kf9H/+j+lP50/ob+qf7M/vH+Hv9G/2v/iv+g/7D/wP/O/9r/5v/x//z/AwAI
AA8AEAAQABQAFQAYAB0AHwAgACAAIAAgAB8AIAAhACEAJAAkACUAJQAnACgAKQApACkA
KQArACwAKgAqACwALAAsACwALAAsADAAMQAzADMAMgAxADIAMQA0ADUANwA4ADkAOQA6
ADsAOwA8AD4APwBBAEQARgBHAEoATABNAE8AUQBSAFUAWABaAF0AXwBhAGEAYwBlAGcA
aQBqAGsAbQBsAGsAagBpAGkAaABpAGoAZwBmAGQAYwBiAF8AXQBbAFgAVQBUAFEATwBL
AEUAQwBCAEAAPQA5ADgANQAxAC4AKwAoACUAJAAfAB4AHAAbABgAGAAXABYAFgAUABMA
EwAQABAAEAARABMAEQAQABAADQAMAAwADAAOAA4ADgAPABEAEAAQABAAEAAQABAAEwAS
ABEAEAAPABEAEgASABIAEgATABMAEwAUABQAFAAUABIAEgATABQAEwASABEADwARABEA
EgATABIAEQAQAA8ADwAOAA4ADwAPABAAEAAQAAoADAAMAAwADAAMAAoACQAIAAcACQAI
AAcABwAGAAcABwAHAAkACwAMAAwACgAKAAoACgAKAAsADAAPAAwACQAIAAYABwAIAAkA
CQAKAAkABgAFAAQABAAEAAMAAgACAAIAAgABAAEAAQABAAEA///+//3/+//5//n/+f/3
//f/9//3//n/+f/5//n/9v/1//T/8//0//X/9v/3//f/9//2//T/+v/6//v//P/6//X/
9v///wcADAAUABoAIwAtADIAMAAuACsAFwDy/73/ef8s/9T+gv5i/nf+kv6j/r7+5v4T
/zz/YP98/5D/ov+y/77/x//Q/9v/6P/t//L/9v/6//3/+v/5//n//P/+/wAAAgAFAAYA
BwAHAAYABgAHAAcABQAGAAcABwAFAAUABwAIAAgACAAKAAoACgAKAAoACgAKAAsADQAN
AA8ADwARABEAEAARABMAFAAXABcAGAAZAB0AHgAgACEAIgAkACUAJQAqACwALQAvAC8A
MAAzADYAOgA9AD8AQQBBAEMARQBHAEgASgBMAE8AUQBRAFEAUQBQAE4ATgBOAE4ATgBN
AE0ATABJAEcARQBFAEMAQwBBAD8AOwA1ADMALgAsACkAJQAkACEAHQAaABkAFgATABIA
CwAIAAQAAQD+//7//f/8//z/+v/5//n/9f/0//P/8//x/+//7v/u/+//7v/u/+7/8P/w
//D/8f/x//D/8P/w//L/8v/y//X/8//z//P/8//z//T/9P/0//b/9//3//f/9//2//X/
9P/1//b/+P/6//j/9v/0//H/8v/z//X/9//1//P/8f/v/+//8P/y//D/7//u/+3/7P/s
/+3/7v/v/+3/6v/n/+X/6P/p/+n/6f/p/+v/7P/s/+v/6v/p/+j/5f/l/+X/5//l/+P/
4//i/+T/5P/k/+P/4P/f/9z/2//a/9r/2v/Z/9n/2v/b/9z/2f/Z/9n/2f/Z/9f/1v/V
/9L/z//O/83/zv/P/9D/0f/P/8//z//P/8//z//P/8//z//P/8//z//P/8//zv/M/9D/
0v/T/9L/0v/T/9b/2//l//D/9P/0/wEADQAQABIADAD9/+f/zP+f/1f//P6c/lb+QP5V
/nD+g/6e/sT+7f4Y/z7/XP90/4T/kv+g/6v/uP/D/87/1f/Y/9r/3P/d/9z/3//h/+T/
5v/o/+r/6//s/+3/7f/w//D/8f/x/+//8P/x//H/8f/x//P/9P/1//b/+f/6//j/+P/4
//j//P/9////////////AQABAAIAAwAFAAYABQAFAAYABwALAAwADgAPAA8AEgAUABUA
FgAYABkAGwAdAB4AIQAkACgAKwAtAC8AMAAxADIAMwAxADIAMwA1ADcANwA3ADcANAAy
ADIAMgAzADIAMAAvADAALQArACkAJgAjACIAHwAeABsAFgAVABMAEgAQAA0ADgALAAcA
BAADAAAA/f/8//n/+P/2//X/8v/y//H/8P/s/+r/6f/p/+b/5v/m/+f/5//l/+T/5P/m
/+b/5//o/+b/5v/m/+f/6P/o/+n/6v/r/+z/7f/x//D/7//u/+3/7//w//D/8P/u/+//
7//v//H/8v/z//T/9P/0//X/9v/2//b/9v/1//P/8//0//X/9f/1//X/9f/1//D/8P/w
//D/8P/x//H/8f/x//D/7v/s/+v/7v/v/+//7//x//P/9P/0//L/8v/y//L/8f/x//H/
8//x/+//7//u//D/8P/w/+//7f/r/+f/5f/j/+T/5f/l/+f/6P/p/+r/6P/n/+b/5f/n
/+X/5P/j/+H/3//f/9//3f/d/93/3f/d/93/3f/d/9//3//f/9//3f/d/93/3f/c/93/
3f/c/9z/3v/f/+L/5v/p/+7/8f/3//7/BgAQABkAHwAeABwAGAAFAOv/xP+D/y//1P6C
/lb+Yv6B/pj+sf7W/gD/Kf9O/2r/fv+S/6L/rP+4/8X/zv/X/+D/5f/o/+r/6v/t/+7/
7//x//X/9v/3//j/9//4//n/+f/6//r/+//7//3//v///////////wEAAgACAAIABAAE
AAQABAAEAAQABgAHAAkACQAJAAkACwALAAwADQAPABAAEQARABIAEwAVABYAGAAZABsA
HgAgACEAJgAoACkAKwAsACwALgAwADQANwA5ADsAOwA9AD8AQQBBAEIAQwBFAEUARQBF
AEUAQgBAAEAAQAA/AD4APAA7ADwAOQA3ADUAMgAvAC4AKwAsACkAJAAjACAAHgAbABcA
GAAVABEADgAMAAoACAAIAAUABAACAAEAAAAAAP///v/8//r/+f/5//j/+P/4//n/+f/3
//b/9v/z//L/8v/y//P/9P/1//f/9//2//b/9v/4//j/+P/7//3//f/9//3//f/+//7/
/v8AAAEAAQABAAIAAgACAAIAAgACAAMABAAEAAQABAADAAMAAwAEAAUABQAFAAQAAgAC
AAIAAgABAAEAAQABAAMAAgABAAEAAAABAAEAAQADAAUABgAGAAQABAAEAAQAAwADAAMA
BQAFAAMAAwACAAAAAAAAAP////////3//f/7//z//f/9//r/+v/6//r/+//7//v/+//6
//f/9f/z//P/8f/x//H/8f/x//H/8f/x//H/8f/x//P/8//z//P/8f/x//H/8f/0//X/
9f/0//T/8v/x//L/8v/1//z/AQAHABAAGAAeACcAMQAyADIANAAtABMA7v+1/2n/Ev+4
/nb+bv6L/qj+v/7k/g7/Nf9W/3L/iv+e/67/vP/K/9X/3P/n//D/9f/4//z//v8BAAIA
BQAHAAcACAAJAAoADQAOAA8ADwAOAA4ADwAPABEAEgATABMAEwATABUAFgAUABQAFgAW
ABgAGAAYABgAGgAbAB0AHQAbABsAHQAdACAAIQAjACQAIwAjACQAJQApACoALAAtAC8A
MgA0ADUAOAA6ADsAPQBBAEIARQBIAEkASwBMAE0AUQBTAFUAVwBXAFgAWQBbAFsAWwBb
AFsAXABaAFoAWgBYAFYAUwBRAFEATwBOAE0ASgBHAEYAQwBBAD0ANwA1ADMAMgAwAC0A
KgAnACMAIAAfABwAGQAYABcAFgAUABMADwAOAAwACgAJAAgACAAJAAYABgAGAAcABwAF
AAQABAAFAAQABAAEAAIAAgACAAMABAAEAAUABgAEAAQABAAHAAcABwAHAAcACQAKAAoA
CgAIAAkACQAJAA0ADgAPABAADQAMAAwADAAOAA4ADgANAA0ADQAOAA8ADwANAAsADAAO
AA4ADgAOAA0ADQANAA0ADQAMAAsACwAOAA8ADwAPAA8AEQASABIAEgASABIAEgARABEA
EQATABEADwAPAA4ADgAOAA4ADQAKAAkABgAFAAYACAAKAAsACAAIAAgACAAHAAcABwAH
AAUAAwACAAEA///9//3//f////////////3//f/9//3///////////////////////7/
//////7/AgACAP//AgAGAAkADAARABcAHgAkADAAOwA9AEAAQgA4ABsA9f++/3n/J//K
/oT+eP6S/rH+0P73/iL/TP9t/4b/nP+u/77/yP/U/+D/7f/2//3/AgAHAAoACgAMAA0A
EAARABUAFQAWABcAGAAXABgAGQAZABwAHAAdAB0AGwAcAB0AHQAfAB8AIQAiACIAIgAk
ACQAJAAkACQAJAAmACcAKQApACkAKQArACsALAAtAC8AMAAzADMANAA1ADUANgA4ADkA
OwA+AEAAQQBEAEYARwBJAE0ATgBRAFQAWABbAF0AXwBgAGEAYgBjAGUAZgBnAGkAZwBn
AGcAZwBmAGQAZABkAGUAZABiAGEAXwBbAFgAVQBUAFEAUABNAEkARQA/AD0APAA6ADcA
MwAyAC8AKwAoACUAIgAfAB4AHAAcABsAGwAZABgAFgAUABQAEgARABEAEAAQABAAEQAP
AA0ADAAMAAwADAANAA4ADgAOAA4ADwARABAAEAAQABIAEgASABUAEwATABMAEwAVABYA
FgAWABQAFQAVABUAFgAWABYAFgAYABgAGQAaABkAGAAXABUAFwAXABgAGQAXABcAFwAX
ABUAFAAWABYAFgAWABMAEwATABMAFQAUABMAEwAUABUAFQAVABMAFQAWABYAGAAYABgA
GAAXABcAFwAZABkAFwAXABYAFAAUABQAEwASABEADgANAA0ADgAPAA8ADgAOAA4ADgAL
AAsACwALAA0ACwAKAAkABgADAAIAAQADAAMAAwADAAIAAQAAAP////////////8CAAMA
BAAFAAQAAwABAP7/AgAGAAUAAgAEAAcADAARABUAHAAmAC4ANwA7ADoAPgA6ACUA/f/I
/4P/M//Y/oz+cv6I/qX+wP7j/g7/OP9d/37/lP+m/7T/vv/K/9j/4//w//n/AAABAAQA
CgAMAAkACgANAA8AEwAUABUAFgAUABQAFAATABYAFgAXABcAFwAYABkAGQAXABcAGQAa
ABoAGgAcABwAHgAeAB4AHgAfAB8AIAAfACAAIQAkACUAJQAlACYAJgAoACkAKwAtAC0A
LgAwADEAMwA2ADgAOQA8AD4APwBBAEMARABHAEoATABPAFEAUwBVAFcAWQBbAFsAXABd
AF8AXwBfAF8AXwBcAFoAWgBaAFsAWgBYAFcAVABRAE8ATQBMAEkASABFAEIAPQA2ADMA
LgAsACkAJQAkACEAHQAaABcAFAARABAADAAKAAcABQACAAIAAQAAAPz/+v/5//n/+P/4
//j/+f/4//X/8//y//T/9P/1//b/9f/0//P/8//x//D/8P/w//H/8v/z//f/9v/1//T/
8//z//T/9P/0//b/9//3//f/9v/0//L/8P/y//L/8//0//L/8v/y//H/8f/x//L/8//3
//D/7//u/+3/7P/t/+3/7f/t/+3/7P/r/+v/7P/t/+3/7f/r/+3/7v/u//D/8P/w//D/
7//v/+//8f/x/+//7//u/+z/7P/s/+v/6//r/+n/6f/n/+j/6f/p/+n/6v/r/+z/6f/p
/+n/6f/p/+f/5v/l/+T/4//k/+X/5f/l/+X/5f/l/+X/5f/l/+X/5f/l/+X/4//j/+P/
4//m/+f/5//m/+D/5P/j/+T/6v/n/+b/8f/7/wIABgAKABEAGQAeAB4AGgARAP3/2P+p
/2v/Fv+6/nD+Uv5h/oD+lf6s/tD++f4e/0L/Yv+A/5T/nv+o/7X/vv/J/9b/2f/Y/97/
5P/l/+j/6//t/+7/7v/u/+7/8f/y//P/8//y//L/8//z//H/8v/z//P/8//z//X/9v/0
//T/9v/2//b/9v/2//b/+P/5//v/+//7//v//f/9//3//f/+//7//////wAAAQABAAIA
BAAFAAQABgAHAAcACAAKAAsADQAQABIAFgAaABoAGwAbABsAHwAhACMAJQAlACYAJwAp
ACkAKQApACkAKQAoACkAKgAmACQAIQAfAB8AHQAcABsAGgAXABYAEwATAA8ACQAHAAQA
AgD///v/+P/1//H/7v/t/+r/5//m/+P/4v/g/9//3f/c/9r/2P/W/9T/0//T/9D/0P/Q
/9H/z//N/8z/zP/N/8z/zP/M/8z/zP/M/83/0P/Q/9H/0v/Q/9D/0P/T/9T/1f/W/9f/
1//Y/9j/2P/b/93/3v/f/+D/4P/g/+D/4v/i/+P/5P/n/+j/6f/p/+3/6f/m/+j/6v/q
/+r/6v/r/+v/6//r/+r/6P/m/+X/5//p/+r/6//p/+v/7P/s/+7/7v/u/+7/7f/t/+3/
7//t/+v/6//q/+z/7P/s/+v/6P/n/+T/4//i/+L/4v/h/+P/5P/l/+b/4//j/+P/4//l
/+P/4v/h/+H/3//f/9//3//f/9//3//f/9//3//f/93/3f/d/93/3v/f/+D/4f/h/+H/
4P/e/+D/4P/h/+b/6P/p/+7/8//3//z/BAAKABUAHwAgACAAIAAVAP3/2v+t/2f/EP+0
/mz+Wv5x/o7+o/7C/ur+F/88/17/eP+O/57/rv+4/8X/0P/Z/+D/5//s//D/8v/3//b/
9f/3//v//P/9//7///8AAAEAAQACAAIAAwADAAQABgAIAAkABwAHAAkACgAIAAgACgAK
AA0ADgAPABAADwAPABAADwAQABEAFAAVABYAFwAZABoAGwAbABwAHQAfACAAIgAjACUA
KAAqACsALAAuAC8AMQA1ADYAOQA8ADwAPwBBAEMARwBJAEsATQBLAEwATQBPAFEAUQBR
AFEATgBMAEwATABLAEoASABHAEcARQBEAEMAQQA9ADsANwA4ADUAMAAvACwAKgAnACMA
JAAhAB0AGgAZABYAEwASABEAEAAOAA0ACgAKAAkACAAIAAYABQAFAAMAAgABAAEAAwAB
AAAAAAD///7//v/+/wAAAAAAAAEA///+//7//v8AAAAAAAADAAMAAwADAAMABQAGAAYA
BgAIAAkACQAJAAoACgAKAAoACgAKAAsADAAMAAwADAALAAsACwAMAA0ADQAQAA4ADgAO
AA4ADAALAAoACQALAAoACQAJAAoACwALAAsACwANAA4ADgAQABAAEAAQAA4ADQAMAA0A
CwAJAAkACAAIAAgACAAHAAQAAwAAAP//AAACAAQABQADAAIAAQAAAAEAAQABAAEA///9
//z/+//7//n/+f/5//f/9//3//f/9//3//f/9//4//n/+v/7//r/+f/4//f/+P/5//n/
+P/8//z/+//4//z/AQAIAA0AFQAcACQAMAA7AD0APgBAADwAJQAFANj/kf81/9r+kP54
/o7+qf7E/uf+Ev84/13/ev+Q/6L/sv/A/8z/2P/l/+7/9f/6//3/AAACAAYACQAKAAkA
DQAPABAAEQASABMAFAAVABUAGAAYABkAGQAYABgAGAAXABkAGQAbABwAHAAcAB4AHgAc
ABwAHAAcAB4AHwAhACEAIQAhACMAIwAmACcAKQAqACsAKwAsAC0ALQAuADAAMQA0ADgA
OwA9AD4AQABBAEMARwBIAEsATgBQAFMAVQBXAFcAWQBbAF0AXwBgAGEAYwBhAGEAYQBh
AGIAYABgAGAAXQBcAFoAWQBYAFUAUwBRAFAATQBMAEkARQBBADsAOQA4ADYAMwAvACwA
KQAlACIAIQAeABsAGgAZABgAFgAVABMAEgAQAA4ADQAMAAwADQAKAAoACgALAAkABwAG
AAYABgAGAAcACAAGAAYABgAHAAcABgAGAAYABgAGAAYACQAHAAcABwAHAAkACgAKAAoA
CAAJAAkACQAMAAwADAAMAAwADAANAA4ADgAOAA4ADQAPAA8AEAARAA0ADQAOAA4ADgAO
AA4ADwAPAA8ADwANAAwACwALAA0ADwAQABEADwARABIAEgASABIAEgASABMAEwATABUA
EwARABEAEAAQABAAEAAPAAwACwAIAAcABwAIAAkACQAIAAgACAAIAAUABQAFAAUABwAF
AAQAAwD///3//f/9/////////////////////////////////////////////v//////
/v/+/wAAAQACAAQACQAOABEAFwAeACQALgA7AEEAQgBGAEAAJQADANT/lf9J/+7+nv6A
/pD+sf7S/vX+Hv9G/2n/hv+c/6z/vP/I/9T/3v/p//L/+f8AAAUACgAMAAwADQAOAA8A
EQATABQAFQAWABcAGAAZABkAGgAaABsAGwAdAB4AHwAfAB0AHQAfACAAHgAeACAAIAAh
ACIAIwAkACUAJQAmACUAJwAnACkAKQAoACkAKwAsAC8ALwAwADEAMwA0ADYANwA3ADoA
PAA9AEIARABFAEcASQBKAE0AUABUAFcAWQBbAF0AXwBhAGMAYwBkAGUAZwBpAGkAaQBp
AGYAZABkAGQAZQBkAGIAYQBgAF0AWwBZAFcAUwBRAE0ATQBJAEMAQQA9ADoANgAxADAA
LQApACYAJQAiAB8AHgAbABoAGAAXABQAFAATABIAEAAOAA0ADQAOAA4ADgAPAA0ACwAK
AAoACQAIAAgACAAKAAoACgALAAkACAAIAAgACAAIAAgACwALAAsACwALAAkACgAKAAoA
CwANAA4ADwAPAA4ADQAMAA4ADgAPABAAEAAQABAADwAPAA8AEAARABMAEwATABMAEwAS
ABIAEgASABIAEgATABMAEwATABMAEgARABEAEgATABMAEwATABUAFgAWABgAGAAYABgA
GQAZABkAGwAXABUAFQAUABYAFgAWABUAFAATABAADwAPABAAEQARABIAEgASABIAEAAP
AA4ADQAPAA0ADAALAAcABQAFAAUABQAFAAUABQAHAAcABwAHAAcABwAHAAcABQAFAAUA
BQAIAAkACQAIAAYABgAHAAoADgARABQAGQAfACQAKAAwAD0AQQBAAEIAOgAfAPf/xv+J
/z3/5v6a/n7+kv6z/tb+/f4o/1L/df+U/6j/uP/I/9T/3P/m//H/+v8DAAoADwAQABIA
FgAXABgAGwAdAB0AHgAfACAAIQAiACMAIwAiACIAIwAjACUAJgAnACcAJQAlACcAKAAo
ACgAKgAqACoAKgAqACoAKwArACwAKwAsAC0AMAAxAC8ALwAwADAANAA1ADcAOQA7ADwA
PgA/AD8AQgBEAEUASABKAEsATQBPAFAAUwBWAFoAXQBfAGEAYwBlAGcAaQBrAGwAbQBv
AHEAcQBxAHEAbgBsAGwAbABtAGwAagBpAGgAZQBjAGEAXQBZAFcAUwBRAE0ARwBFAEAA
PgA7ADcANgAzAC8ALAAnACQAIQAgAB8AHgAcABsAGQAYABYAFAAUABIAEQARABAAEAAQ
ABEAEQAPAA4ADgANAAwADAAMAAwADAAMAA0ADQAMAAwADAAKAAoACgANAA0ADQANAA0A
CwAMAAwADAAMAA0ADQANAAwADAAMAAwACgAKAAsADAAOAA4ADgANAA0ADQAOAA8ADgAN
AAwACwANAAoABgAHAAgACQAKAAkACQAJAAkABwAGAAUABQAGAAcABwAHAAkACwAMAAwA
CgAKAAoACgAKAAsADAAPAAwACQAIAAYACAAIAAgABwAGAAUAAgABAAEAAgADAAMABAAE
AAQABAACAAEAAAD//wEA///+//3/+f/3//f/9//1//X/9f/1//f/9//3//f/9//3//f/
9//3//f/9//3//j/+f/5//j/9P/2//f/+v/+////AAAFAA8AGAAeACAALQA5ADgANAAw
AB0A/f/a/6f/W//8/qL+cP54/pP+pv65/tb+BP8x/1j/dv+M/6D/sv+8/8T/1f/k/+n/
7P/z//b/+v/+/wEABAAFAP//AwAEAAUABgAFAAYABwAHAAYABgAHAAcABQAGAAcABwAF
AAUABwAIAAcABgAHAAYABgAGAAYABgAIAAkACwALAAsACwANAA0ADAANAA8AEAAPAA8A
EAARABMAFAAWABcAGAAaABsAGwAcAB4AHwAhACIAIgAkACYAKgAtAC8AMQAzADUANwA5
ADYANgA2ADcAOQA5ADkAOQA3ADQAMwAyADEAMAAuAC0ALgArACkAJwAlACEAHwAbABoA
FwASABEADgAMAAkABQAFAAMAAAD+//3/+v/3//b/8v/w/+3/6//r/+z/7P/s/+r/6P/n
/+f/5P/k/+T/5f/m/+X/5f/m/+X/5P/k/+T/5v/m/+b/5//p/+j/6P/o/+n/6v/r/+//
7//v/+//7//v//D/8P/w//L/8//z//P/8//y//H/8P/w//D/8f/y//L/8v/y//H/7v/t
/+3/7f/t/+v/6v/p/+j/5//m/+X/5f/l/+X/5f/k/+P/4//k/+X/5f/l/+P/5f/m/+b/
5v/m/+b/5v/j/+P/4//l/+T/4//k/+T/4v/i/+L/4f/g/9//3P/b/9v/3P/d/93/2v/a
/9r/2v/c/93/3v/f/93/2//a/9n/1//V/9X/1f/T/9P/0//T/9T/1f/W/9f/1//X/9f/
1//X/9f/1//X/9j/2f/Z/9j/2P/a/9v/2P/a/+H/6P/r/+//+P8AAAgAEwAbABwAGAAS
AAMA6//I/4//P//g/oj+Vv5Y/nX+kP6n/sb+8P4Z/z7/XP92/4r/mv+o/7T/wf/M/9f/
4P/j/+L/5P/o/+3/8P/z//X/9v/2//b/9v/3//j/+f/5//r/+v/7//v/+//8//3//f//
////AQACAAAAAAACAAIABAAEAAQABAAGAAcACQAJAAkACQALAAsADAANAA8AEAARABEA
EgATABUAFgAYABkAGQAcAB4AHwAiACQAJQAnACsALAAvADIAMgA1ADcAOQA7AD0APwBB
AEEAQgBDAEUAQwBDAEMAQwBCAEAAQABAAD8APgA8ADsAPAA5ADcANQA2ADMAMgAvACwA
JwAgAB0AHQAcABoAFwAWABMADwAMAAwACgAIAAgAAwACAAAA///+//7//f/8//r/+P/3
//f/9f/0//P/8//z//H/8P/w//D/8P/x//L/8P/w//D/8f/y//L/8//0//T/9P/0//f/
+f/5//n/+f/7//z//P/8//z//f/9//3///8AAAEAAgACAAIAAwAEAAYABgAGAAUABQAF
AAYABwAGAAUABAADAAUABgAGAAYABgAGAAQAAwACAAEAAwACAAEAAQAEAAUABQAFAAUA
BwAIAAgACAAIAAgACAAHAAcABwAJAAkABwAHAAYABAAEAAQAAwAEAAMAAAD/////AAAB
AAEA/v/+//7//v/+////AAABAAEA///+//3//f/7//v/+//7//v/+//7//v/+//7//v/
/f/9//3//f/7//v/+//7//7///////7/AAD8//v//v8AAAUACgARABcAIAAmAC4AOwBB
ADwAPgA8ACsAEQDs/6//Wf/6/qT+eP6E/qX+vv7b/gT/LP9R/3T/jP+e/7D/vv/K/9j/
5f/u//f//P///wQACAAIAAsADgAPABEAEQASABMAFAAVABYAFwAXABgAGAAZABkAGQAa
ABsAGwAbABsAHQAeAB4AHgAgACAAHgAeAB4AHgAiACMAJQAlACUAJQAnACcAKAApACsA
LAAtAC0ALgAvADEAMgA0ADUANwA6ADwAPQA+AEAAQQBDAEYASABMAFAAUABTAFUAVwBZ
AFsAXQBfAGEAYgBjAGUAZABjAGIAYQBhAGAAYQBiAGEAYABeAF0AWgBXAFUAUwBUAFEA
UABNAEsARwBBAD8APgA8ADkANQA0ADEALQAqACkAJgAjACIAIQAgAB4AHQAbABoAGAAW
ABUAFAAUABUAEgASABIAEwARAA8ADgAOAA4ADgAPABAADgAOAA4ADwARABAAEAAQABAA
EAAQABMAEQARABEAEQATABQAFAAUABIAEwATABMAFQAWABcAGAAYABgAGQAaABoAGgAa
ABkAGQAZABoAGwAaABkAGAAXABkAGgAaABoAGAAYABgAGAAXABcAFwAXABkAGAAXABcA
FgAXABcAFwAZABsAHAAcABwAHAAcABwAGwAbABsAHQAdABsAGwAaABkAGAAXABUAFQAV
ABMAEwARABIAEwATABIAEgASABIAEQARABEAEQAQAA0ACwAJAAgABwAIAAkABwAHAAcA
BwAJAAkACQAJAAkACQAJAAkACQAJAAkACQAKAAsACwAKAAwACgAHAAgADAATABoAIQAn
ACwAMAA6AEcARwBGAEoAQgAlAP//yv+H/z3/4v6W/oD+mP67/t7+Bf8u/1T/df+Q/6T/
tv/G/9b/4P/s//f/AgAJAAwADQASABgAGgAbABwAHwAhACIAIgAiACIAJQAmACcAJwAo
ACgAKQApACcAKAApACkAKwArAC0ALgAsACwALgAuAC4ALgAuAC4AMAAxADMAMwAzADMA
NQA1ADgAOQA7ADwAOwA7ADwAPQBBAEIARABFAEUASABKAEsATgBQAFEAUwBWAFgAXABg
AGAAYwBlAGcAawBtAG8AcQByAHQAdgB5AHgAdwB2AHUAdQB0AHUAdgBzAHIAcABvAHAA
bQBtAA==
         </WaveFormData>
      </LeadData>
      <LeadData>
         <LeadByteCountTotal>10000</LeadByteCountTotal>
         <LeadTimeOffset>0</LeadTimeOffset>
         <LeadSampleCountTotal>5000</LeadSampleCountTotal>
         <LeadAmplitudeUnitsPerBit>4.88</LeadAmplitudeUnitsPerBit>
         <LeadAmplitudeUnits>��V</LeadAmplitudeUnits>
         <LeadHighLimit>2147483647</LeadHighLimit>
         <LeadLowLimit>268435456</LeadLowLimit>
         <LeadID>V4</LeadID>
         <LeadOffsetFirstSample>0</LeadOffsetFirstSample>
         <FirstSampleBaseline>0</FirstSampleBaseline>
         <LeadSampleSize>2</LeadSampleSize>
         <LeadOff>FALSE</LeadOff>
         <BaselineSway>FALSE</BaselineSway>
         <ExcessiveACNoise>FALSE</ExcessiveACNoise>
         <MuscleNoise>FALSE</MuscleNoise>
         <LeadDataCRC32>3805039278</LeadDataCRC32>
         <WaveFormData>
HgAeAB4AHgAeAB4AHgAeACEAIgAjACQAJAAkACQAJAAnACgAKQAqAC0ALgAvADAAMQAy
ADMANAA4ADoAPAA+AD8AQABBAEIAQwBEAEUARgBHAEgASQBKAEgASABIAEgASABIAEgA
SABFAEQAQwBCAD8APgA9ADwAOwA6ADkAOAA1ADIALwAsACkAKAAnACYAJAAiACAAHgAb
ABoAGQAYABcAFgAVABQAEQAQAA8ADgAOAA4ADgAOAAsACgAJAAgACAAIAAgACAAIAAgA
CAAIAAYABgAGAAYABwAIAAkACgAIAAgACAAIAAoACgAKAAoACgAKAAoACgAKAAoACgAK
AAsADAANAA4ADAAMAAwADAAOAA4ADgAOAA4ADgAOAA4ADAAMAAwADAAOAA4ADgAOAAwA
DAAMAAwADAAMAAwADAAKAAoACgAKAAgABwAHAAcACQAJAAkADAALAAoACQAJAAsADAAM
AA0ADwAPAA8AEAAOAA4ADQANAA4ADwAQABEADwAPAA4ADQAMAAkACQAKAAoACgAKAAkA
BwAFAAUABAAFAAQABAADAP///v/7//n/+//7//r/+v/7//v//P/8//j/+P/5//n//P/8
//3//v/8//z//P/8//7//v/+//7/AAAAAAEABAAGAAcADAATABoAJAAzAD4ASABVAFwA
VgBIAC0A/f+6/2b/Ev/o/uT+8v4F/yD/P/9h/4D/m/+p/7b/wf/N/9j/4f/s//b/+v//
/wUABgAEAAYACAAIAA0ADwARABEAEgASABMAEgARABIAFAAVABUAFgAWABYAGQAZABcA
FwAXABcAGAAZAB0AIQAcABsAGgAZAB4AHwAgACAAHgAfAB8AHwAeAB4AIAAjACUAJQAl
ACcAJwAmACYAJQApAC0ALgAwADEAMgAzADUANQA3ADoAOwA+AD4APgBBAEAAQgBEAEQA
RABEAEUARgBHAEcARQBFAEUARABCAEEAQgBBAEIAQwBAAD0APAA7ADoANgA0ADQAMgAu
ACsAKgAoACYAJAAjACMAIwAiAB0AGQAXABUAFQASABIAEgAQAAsACwALAAoACwAKAAoA
CgAJAAYABQAEAAUABQAEAAQABAADAAIAAgACAAIAAgADAAMAAwAFAAUAAgADAAQABwAG
AAUABAADAAUABgAGAAYACAAJAAkACAAGAAcABwAHAAcACAAIAAkACAAHAAYABQAHAAcA
BwAIAAYABAAEAAUAAwABAAEAAQACAAMABAAFAP7/AAAAAAAAAAAAAP///v/9//v//f/9
//3//f/7//7//v/+/wAAAQABAAIAAQABAAAA//8AAAIAAwAEAAAA///+//3///8BAAMA
BQAFAAUABQADAAAAAAD///7//v/9//3/+//9//z/+//6//j/9//1//T/8//x//H/8f/v
/+7/7v/t/+//8P/v//D/7//t/+v/6P/p/+r/6//s/+r/6v/q/+r/7v/w//L/8v/v/+r/
6P/v//j//f8EAAwAGQAqADYAOwBGAFIAUAA/ABcA2v+S/0D/8P7K/s7+3f7i/vH+C/8q
/03/b/+I/5f/pf+0/7//xv/O/9b/3f/l/+z/8v/2//T/7v/r/+//8f/x//L/8v/3//j/
+f/8//v/+//6//r/+v/6//3//f/8//v/+v/5//r/+////wMAAwADAAMAAwADAAMAAwAC
AAQABQAFAAUABgAGAAgACwANAA0ADQAPABIAEgATABMAEgAVABUAFgAaABwAHgAhAB4A
HwAhACEAJwAoACkALQAtAC4ALwAuAC8AMAAyADQANwA3ADUANQA0ADIALwAtAC4ALQAu
AC8ALgArACoAKQArACgAJwAoACgAJAAhACAAHQAaABcAFQARABEAEAALAAwACwAKAAsA
BAAAAPz/9v/z//P/8//y//L/8v/z//T/8f/u/+3/7P/r/+v/6v/q/+r/6f/o/+j/6f/q
/+v/7f/q/+n/6v/p/+f/6f/r/+//8P/x//L/8//x//D/7v/s//H/8//0//T/8//z//L/
8f/y//T/9f/3//X/8//x/+//8P/x//L/9P/y/+7/7P/r/+//7//z//D/7v/s/+r/6P/q
/+z/7v/v/+z/6f/m/+P/5f/o/+j/6P/q/+v/6//s/+v/6//q/+n/6v/s/+3/7v/s/+v/
6v/p/+r/6//s/+3/6v/p/+j/5f/k/+T/4//i/+X/5f/m/+X/4//i/+H/4P/h/+H/4P/g
/9n/1f/T/9H/0//U/9b/1//a/9r/2P/Y/9j/1//W/9T/1v/W/9b/1v/U/9T/1P/U/9b/
1P/a/9r/1//Y/9z/3//o//P/9v/6/w0AHgAoADEANgA0AC4AJQABALz/ZP8M/8b+pv6u
/r/+xv7X/vH+FP8z/1P/cv+F/4//nP+p/7D/uv/G/8//2f/a/9r/3P/c/9r/3f/h/+X/
5f/m/+b/5v/m/+b/6P/q/+v/6//s/+v/6v/s/+v/6f/p/+n/6f/s/+3/8f/1//H/8f/x
//H/9P/1//b/9v/3//n/+v/7//z//P/+/wEAAAD///7///8BAAIABAAFAAUACQAKAAwA
DwAQABEAEwARABMAFgAXABwAHAAcAB8AHgAgACIAIgAhACAAIAAgACQAJQAkACUAJAAi
AB8AHQAeAB0AHgAfAB8AHQAdAB0AGQAUABEAEAARAA4ADAAMAAsACgAJAAkABQAFAAQA
///9//v/+f/5//T/9P/0//L/7v/v//D/8P/s/+r/6f/o/+j/5v/m/+b/5//n/+b/5v/o
/+f/5v/m/+b/5v/m/+f/5//n/+n/6f/n/+n/6//v/+3/7f/t/+3/7//w//D/8P/x//H/
8P/u//D/8f/x//H/8//0//T/9f/3//f/9//3//T/8//y//L/9f/0//X/9//1//L/8f/w
/+//7v/v//D/8f/x/+7/7f/s/+v/7f/w//D/8P/x//P/9P/2//X/9f/0//P/9f/2//b/
9v/z//P/8//z//b/9//4//n/9f/z//H/7f/r/+z/7P/s/+//7//w/+//7P/q/+j/5v/n
/+f/5v/m/+X/4//j/+P/4f/g/+D/3//i/+L/4P/g/9//3//f/97/3P/c/9z/3P/e/97/
3v/e/97/3v/g/+L/5f/o/+7/7//y//n/AgAOABsAKAAwADsARgBEADwAIwDv/6L/Sv/6
/sr+xv7S/t/+7v4H/yf/Sv9n/33/jv+f/63/tv+//8j/0P/Y/9//5f/q/+r/6P/q/+r/
6//t//H/8f/y//L/8v/y//L/9P/0//P/8f/w//H/8v/2//f/9//3//f/9//5//n//P//
////////////AQABAAEAAAACAAMAAwADAAYABgAIAAsACQAJAAkACwAOAA4ADwAPAA8A
EwAUABYAGAAaABwAHwAeAB8AIQAhACQAJAAkACcAKgAsAC4ALgAsACwALQAuADEAMQAv
AC8ALwAuACwAKwApACcAJwAnACkAJwAnACcAJAAgAB4AHgAhAB4AHAAcABkAFgATABEA
EQARABAACwAKAAkACAAJAAUABAADAAAA/v///wAAAAD9//z//P/8//r/+P/4//j/+f/5
//j/+P/3//X/8//y//X/9v/3//n/9//3//n/+f/2//f/+P/7//3//f/9//3/+//8//z/
/P/+///////+/wAAAQABAAEAAQACAAIAAwAFAAUABQAFAAMAAwADAAQABAAEAAYABQAE
AAMAAgABAAAA///9/wAAAQACAAMAAAACAAEAAAABAAMABAAGAAYABwAHAAcABQAGAAYA
BgAHAAcABwAHAAYABQAEAAMAAwADAAMAAQABAAIAAgACAAAA//////3////+//3//P/5
//f/9P/y//D/7//w//H/8P/w//H/8f/w//D/7v/u//D/8f/y//L/8f/w/+//7v/v//D/
8f/y//T/8v/y//D/7//y//b/+/8CAAsAEgAaACcANAA8AEMAUgBaAFYARQAdANz/iv80
//D+1v7e/u3+/v4Z/zn/WP9x/4X/lv+n/7f/xP/R/9r/4P/o/+3/7//y//b/9v/6//7/
//8BAAIAAQABAAAABAAEAAQABgAHAAcABgAGAAYABgAJAAkACwALAAsACwAJAAkADAAP
AA0ADQANAA0AEgATABQAFAATABMAEgARABMAFAAXABsAGgAZABgAGQAcABwAHQAdAB8A
IwAkACYAJQAmACcAKQAqAC0AMQAzADUANAAzADUAOAA6ADwAPAA+AD4APwBAAEIAQQA+
AD0APgA+AD0APQA7ADkAOQA5ADkANwA3ADcANgAyADAAMAAuACoAJwAmACUAJAAjACMA
IAAfAB0AFwAXABUAEwATABAAEAAQAA4ABwAHAAcABgAGAAYABwAIAAcABAADAAIAAQAB
AAAAAAACAAEAAAAAAP7//v/+////AQABAAMAAwD///////8BAAEAAQABAAEAAwAEAAQA
BAAFAAUABAACAAQABwAJAAsACQAIAAYABQAHAAcABwAHAAkACQAJAAoACgAGAAYABgAI
AAgACAAIAAgACAAIAAcABwAHAAcABwAJAAwADAAMAAoACwALAAwADgAPAA8ADwANAA4A
DgAOAA0ADQANAA0ADQANAA0ADQAKAAkACAAFAAYACAAJAAoACAAHAAcABQAFAAQAAwAC
AAIAAQD///7/+//5//n/+f/6//r/+//7//v/+v/3//b/9//3//f/9v/4//j/+P/4//j/
+P/4//j//P/8//r//P/9/wAAAgAFAAgADQAYACgANwA+AEoAWwBiAFgARgAjAOv/oP9K
/wL/5v7q/vj+Df8o/0f/af+G/5v/q/+4/8P/zf/Y/+H/7P/0//r//f8DAAQAAgACAAQA
BAAHAAkADQANAA4ADgAPAA4ADQAOABEAEQAQABAAEgASABUAFQATABMAEwATABUAFQAY
ABsAFwAXABcAFwAaABsAHAAcABwAHQAdAB0AHAAcAB4AIQAjACMAIwAlACQAJAAlACUA
KQAtAC4AMAAxADIAMwA1ADMANQA4ADkAPwBAAEEARQBFAEYARwBGAEcASABKAEwATgBN
AEoASQBJAEgARgBFAEYARQBGAEcARABBAEAAPwBAADwAOgA6ADgANAAxADAALgAsACoA
KQAnACcAJgAhAB0AGwAZABkAGAAYABgAFgATABMAEwASAA8ADgAOAA4AEAAOAA4ADgAL
AAsACgAKAAwACwAKAAoACgAKAAoACwAJAAkACwALAAkACwANABEAEAAPAA4ADQAOABAA
EQASABMAEwASABAAEAARABEAEQASABQAFQAXABUAEwARAA8AEAARABIAFAAUABIAEgAT
ABEADgARABIAEwAUABIAEgASABEAEQARABEAEQATABYAFgAWABUAFQAUABQAFgAXABcA
FwAZABoAGgAaABkAGQAZABkAGwAbABsAGwAYABcAFgATABEAEgASABIAFAATABMAEQAP
AA4ADQAMAA0ADQAMAAwABgADAAIAAQACAAIAAwADAAIAAgAAAAAA/////////v8CAAQA
BgAIAAYABAACAAAABAAIAAgABAAFAAYACgANABIAFwAiAC4AOQBCAE4AXwBsAGgAVAAx
APv/sP9a/xD/7P7q/vb+A/8c/zv/W/96/5f/rf+8/8P/yf/Q/9v/6P/y//r/AQADAAYA
CgAMAAYABAAFAAkADAANAA8AEAARABAADwAQAA8ADwAOAA4AEQASABYAFwAWABUAFAAT
ABMAEwAWABkAGQAZABkAGQAZABkAGQAYABsAHQAeAB8AHgAcABwAHQAeAB8AIAAjACQA
JAAlACUAKQAtAC4AMAAwADAAMAAxADEAMwA2ADcAOwA8AD0AQQBAAEIARABEAEYARgBH
AEgATQBNAEsASwBIAEYAQwBBAEMAQwBFAEcARgBDAEIAQQBAADwAOgA6ADkANAAwAC4A
KgAoACYAJQAhACEAIAAbABsAGQAXABcAEQAQAA8ADAAIAAkACgAKAAcABAACAAAAAgAA
AAAAAAD+//3/+//6//3//f/9//7//v/+//7////9//v/+//5//n/+//9/wEA////////
///9//7//v/+/wMABQAGAAYAAgABAP///f/+/wAAAQADAAEAAQABAAEAAQABAAEAAgAK
AAQAAQAAAP///v/+//7//v/9//7///8AAAEA//8CAAIAAgABAAEAAAAAAAIAAwADAAMA
AQACAAIAAgABAAEAAQABAAEAAQABAAEAAgABAAAA/f/6//r/+f/4//r/+//9//3//P/6
//j/9v/0//P/8f/w/+7/7f/u/+//7v/u/+//7//w//D/7v/u/+//7//v/+7/6//q/+n/
6P/q/+z/7v/w/+r/7P/s/+z/8//y/+z/8//+/wcADgASABsALAA4AD0AQgBKAEoANQAP
ANT/hP8s/+D+uv7A/tH+2v7t/gv/Kv9F/13/eP+V/6v/sv+3/8L/zP/W/+X/5//i/+T/
7P/u/+7/9f/5//j/9//3//b/+P/4//j/+v/9//3//P/8//n/+P/6//n/+v/7//z//f/9
//3/AAADAP//////////BAAFAAYABgAEAAUABQAFAAUABAAFAAcACAAJAAoADQAOAA4A
DwAPABAAEwATABQAEwAUABUAFwAaAB0AIQAjACQAIgAgACEAIwAmACkAKgAtAC4AMAAy
ADIAMQAuAC0ALgAuAC0ALQAqACcAJgAlACUAIwAjACMAJAAgAB4AHgAcABgAFQAUABAA
DgAMAAsACAAHAAUA///9//v/+f/5//j/+P/4//b/8f/x//H/8P/u/+z/6//q/+z/6v/q
/+r/5//n/+b/5v/m/+X/5P/k/+L/4v/i/+P/5P/l/+j/6f/l/+X/5f/n/+r/6//s/+3/
6//s/+z/7P/u/+//7//u/+3/7f/s/+v/6//s/+z/7f/w//H/8v/z//f/8//v/+7/8P/w
//D/8P/w//D/8P/v/+z/6//q/+n/6v/u/+//8P/u/+//7//w//D/8f/x//H/8f/y//L/
8v/v/+//7//v//H/8f/x//H/8P/v/+7/6//o/+j/5//m/+j/6f/r/+v/6v/o/+b/5P/l
/+X/5P/k/+P/4f/h/+H/3//e/97/3f/c/9z/2v/a/9v/2//b/9r/3f/e/9//4P/d/9z/
2//a/9r/2v/c/+D/5f/o/+z/7//w//H/+P8EABMAIgAqADMAQgBKAEAALwANAND/fP8i
/9j+uP6+/s/+3P7x/g//MP9P/2v/gP+T/6X/sv+7/8L/yv/O/9P/2f/g/+T/5v/s/+z/
6f/r/+//7//w//D/8v/y//L/9P/z//P/8v/y//X/9v/6//v/+//7//v/+//6//n/+//9
//3///8BAAMAAgABAAAA/v///wEAAgADAAYABgAIAAsACgAJAAgACQALAAwADgAPAA8A
EwAUABYAFwAYABkAGwAbAB0AIAAhACIAIgAiACUAKQAsAC8AMAAvAC4ALgAuADQANQA0
ADUANAAyAC8ALQAtACsAKwArACwAKwAsAC0AKQAkACEAIAAiAB4AGwAaABYAFAASABEA
DwAPAA4ACQAJAAcABQAFAAAAAAAAAP7/+v/7//z//P/7//r/+v/6//f/9P/z//L/8v/z
//P/9P/z//H/7//u//D/8P/w//H/8f/x//P/8//x//H/8f/z//T/9f/2//f/9f/2//b/
9v/5//v//P/8////AQACAAMAAQACAAIAAwAFAAUABQAFAAQAAwACAAIABAAIAAYABgAG
AAYAAwACAAEA//8AAAEAAgADAAEABAAEAAQABgAHAAcACAAJAAsADAANAAkACAAGAAQA
BAAFAAYABwAHAAcABwAHAAUAAwABAP3/AAACAAMABAADAAEAAAD9/////v/9//z/+v/5
//f/9v/1//P/8//z//L/8v/z//P/8//y/+//7v/y//P/9P/0//L/8v/y//L/8v/y//L/
8v/2//b/9P/0//P/9v/8/wEACAARABoAKgA7AEQATABbAGYAYgBUADcA+/+o/1L/Bv/g
/uD+7v7//hr/N/9V/3T/jf+f/6z/uf/D/8z/1//i/+z/8v/1//f/+v/8//7//v8AAP//
AQAFAAUABgAGAAYABgAGAAgACgALAAsADAAKAAoADQANAAsACwALAAsADQANABAAEwAP
AA8ADwAPABQAFQAWABYAFAAVABUAFQAWABYAGAAbABsAGwAbAB0AHAAcAB0AHQAgACUA
JwAqACkAKgArAC0ALwAxADQANQA6ADoAOgA9ADwAPgBAAEAAQwBEAEYASABIAEcARABD
AEQARABDAEMAQwBBAEEAQQA/ADsAOQA3ADcANAAzADQAMwAuACoAKAAmACQAIgAhAB8A
HwAeABkAFQATABEAEQAQABAAEAAOAAkACQAJAAgABwAGAAYABgAGAAQABAAEAAEAAQAA
AAAAAQABAAEAAgAAAAAAAAABAAEAAQADAAMAAQABAAEAAwACAAEAAAD//wAAAgADAAQA
BQAFAAQAAgADAAUABgAHAAcACAAIAAkACQAJAAkACQAKAAsADAAOAAoACAAIAAgACAAI
AAgACQAKAAsACwAKAAkACAAHAAgADAANAA4ADgAPAA8AEAAOAA8ADwAPABAAEgATABQA
EgARABAADwAQABEAEgATABEADwANAAkACQAKAAoACgAMAAsACwAJAAgABgAEAAIABAAD
AAEAAAD7//n/+f/5//r/+v/7//v//P/8//r/+v/5//n/+f/4//j/+P/4//j/+v/6//r/
+v/4//j/+v/8//3/AgAGAAkADAARABgAIgA1AEIATABdAGYAYgBSADcABQC+/2r/HP/w
/uz++v4N/yb/Q/9h/37/l/+n/7b/wf/N/9j/3//m/+7/9P/5//3/AAACAAQABAACAAMA
BQAHAAcACAAIAAwADAAMAA4ADgANAAsACgANAA4AEgATABIAEQAQAA8ADwAPABIAFQAV
ABUAFQAVABUAFQAVABQAFQAXABgAGQAZABgAGQAbABsAGwAbAB0AHwAgACIAIwAiACUA
JQAmACoALAAuADEALwAxADQANQA4ADgAOAA7AD4AQABCAEIAQgBCAEMARABJAEkARwBH
AEcARgBEAEMARQBDAEMAQwBBAD8APwA/AD0AOAA1ADQANgAyAC8ALgArACgAJQAjAB8A
HwAeABkAFwAVABMAEwAPAA4ADQAKAAgACQAKAAoACAAGAAUABAAFAAQABQAGAAUABQAE
AAQAAgABAAAAAAACAAIAAgADAAEAAQADAAMAAQABAAEAAwAFAAUABQAFAAQABAADAAIA
BgAHAAcABgAEAAUABQAFAAcACAAIAAkACQAJAAkACQAJAAkACQAKAAwACgAKAAsACwAJ
AAgACgAKAAoACgAMAAwADAALAAkACQAJAAkACQAMAAwADAANAA8AEAASABIAEwATABMA
FAAWABcAGAAWABUAFAATABUAFQAVABUAEgARABAADQAPABAAEAAQABIAEQARAA8ADgAM
AAoACAAKAAkABwAGAAMAAQABAAEA/v/+//////8BAAIAAQACAAIAAQAAAP7/AAAAAAAA
AAABAAIAAwAEAP7//v8AAAQABwAMAAwADQAQABMAGAAiADMAPgBGAFUAYABaAEYAKQD5
/7T/Yv8W/+7+7P78/hH/LP9L/2v/jP+l/7X/wP/N/9f/3v/j/+z/9P/6/wEABQAGAAgA
CgAKAAoADQAPAA8ADwAQABAAFAAUABQAFgAWABUAEwASABMAFAAYABkAFwAXABcAFwAX
ABcAGgAdABsAGwAbABsAGwAbABsAGgAbAB0AHgAfAB0AHAAdAB8AIAAhACIAJQAnACgA
KgArACoALQAtAC4ALwAwADEAMwA1ADcAOgA7AEAAQABAAEMARABGAEgASABIAEgASQBK
AE8ATwBNAE0ATQBMAEoASQBLAEkASQBJAEsASQBJAEkARwBCAD8APgA+ADoANwA2ADIA
MAAuAC0ALQAtACwAJwAjACEAHwAfABwAHAAcABoAFQAVABUAFAATABIAEgASABQAEgAS
ABIAEQARABAAEAAOAA0ADAAMAAwADAAMAA0ADwAPABEAEQAMAAsACgALAAsACwALAAsA
CwAMAAwADAAQABEAEQAQAA8ADwAOAA0ACgAKAAkACQAMAA0ADgAPAA8ADwAPABAAEAAO
AA4ADwARAAsACAALAAwADQAOAAwADAAMAAsACwALAAsACwALAA4ADgAOAAwADQANAA4A
DAANAA0ADQAQABIAEwAUABIAEQAQAA8ADQANAA0ADQAMAAsACgAHAAcACAAIAAgACgAL
AA0ADQALAAgABQACAAMAAwACAAIA///9//3//f/7//r/+v/5//z//P/6//r/+//7//v/
+v/4//j/+P/4//X/9P/z//L/8P/w//D/9P/5//r/+P/9/wYADwAYACAALQA8AEgAUQBa
AFIAQAApAP//uP9e/wj/1P7Q/t7+5/7u/gH/I/9K/23/g/+W/6v/u//A/8X/1v/k/+L/
5f/r/+7/8P/4//z/AgADAPn//f/9//7//v/+//7//v8AAAEAAQAAAAAAAgACAAUABQAG
AAcACAAJAAgABwAJAAsACwALAAsACwAMAA0ADgAOAA4ADwAPAA8AEAAQABIAFQATABMA
EwAVABkAGgAcAB0AHQAfAB4AHgAgACIAJAAnACYAJwApACkALQAuAC8AMwA1ADgAOwA8
ADkAOAA4ADgAOwA7ADkAOQA7ADoAOAA3ADUAMwAzADMAMwAxADEAMQAvACoAJwAmACcA
JAAiACIAHwAcABkAFwAXABcAFgARAA8ADQALAAsABgAEAAIA/v/8//3//v/+//v/+P/2
//T/9P/y//L/8v/z//P/8v/y//H/7//t/+z/7//w//H/8//x//H/8//z//L/8//0//f/
9//3//f/9//5//r/+v/6//r/+//7//r/+v/7//v/+//7//z//P/9//7///8AAAEA/v/9
//z//P/8//z//P/6//r/+v/6//n/+P/3//X/9//3//f/9//1//j/+P/4//j/+f/5//r/
+v/7//v/+//4//j/9//2//j/+f/6//v/+v/5//j/9//4//f/9v/z//P/9P/0//T/8//x
//D/7f/w//D/8P/w/+7/7f/r/+r/5f/j/+P/4//i/+L/4//j/+T/5P/i/+L/4//j/+P/
4v/i/+L/4v/i/+L/4v/i/+L/4v/i/+L/4v/j/+r/8P/x//T//f8IABYAJQAyADgAPQBC
AEQAPgArAP3/sv9Y/wL/xv64/sb+2f7o/v3+Hf8+/1v/df+K/5v/qf+2/8H/zP/W/+T/
7f/r/+T/5P/o/+7/8v/3//n/+P/3//f/9v/2//b/9v/4//v/+//6//r/+v/6//3//f//
//////////////8CAAUAAQABAAEAAQAFAAcACQAKAAoACwALAAsADAAMAA4AEQAPAA8A
DwARABQAFAAVABUAFwAbABwAHgAdAB4AHwAhACIAJQApACsALAAsACwALwAuADAAMgAy
ADUANgA4ADoAOgA5ADYANQA3ADYANAAzADMAMQAxADEAMAAtACwAKwAtACoAKQAqACYA
IAAbABgAGQAYABcAFwATABMAEgANAA0ACwAJAAkABgAGAAYABAABAAEAAQAAAP///v/+
//7//f/6//n/+P/3//f/9v/2//f/9//3//j/9//2//X/9f/2//f/+v/7//n/+f/5//v/
/f/9//3//f/+/wAAAQACAAMAAwACAAAAAwAFAAYABwAFAAYABgAHAAkACQAJAAkACwAL
AAsADAAKAAgACAAJAAkADAAMAAwADAAMAAkACAAHAAUABgAHAAgACQAJAAwADAAMAAsA
CwAKAAoACwANAA4ADwANAA4ADgAOAA4ADwAQABEADwAPAA8ADwAOAA0ADAAJAAoADAAN
AA4ADQALAAoABwAIAAgACAAIAAgABwAFAAQAAwABAAEAAQABAAIABAAFAAQABAACAAIA
BAAFAAYABgAFAAQAAwACAAQABAAEAAQACAAEAAQABgAHAAoADAARABgAIQAqADgASQBS
AFYAYQBwAHIAagBVACEA1P98/yb/8v7q/vj+Bf8c/zv/Wf94/5X/p/+0/8H/zf/Y/+f/
8P/4/wAAAwAFAAYACgAMAAwAEAARABMAEwATABQAFAAWABYAFgAYABsAGwAaABoAGAAY
ABsAGwAbABsAGwAbAB0AHQAgACMAIAAfAB4AHQAiACMAJAAkACQAJQAlACUAKAAoACoA
LQArACsAKwAtACwALAAtAC0AMAA1ADcAOgA6ADoAOgA7ADwAPwBDAEUASgBKAEoATQBN
AE4ATwBOAE8AUABSAFQAVgBVAFIAUQBUAFQAUwBTAFMAUQBRAFEATwBLAEkARwBJAEYA
RQBGAEUAQAA8ADoAOgA4ADYANQAzADMAMgAtACkAJwAlACUAJQAmACcAJgAgAB8AHgAc
ABsAGgAaABoAGgAYABgAGAAVABUAFAAUABUAFQAVABYAFAAUABQAFQAXABcAGQAZABcA
FwAXABkAGAAXABYAFQAWABgAGQAaABoAGwAbABoAHAAdAB0AHQAfACAAIAAhAB8AHwAf
AB8AIQAhACEAIgAiACAAIAAhAB8AIQAjACIAIgAiACIAIgAgACAAIAAfACEAIQAhACEA
IAAiACEAIAAiACMAIwAkACUAJwAoACkAJgAmACUAJAAkACUAJgAnACUAJQAlACUAJgAl
ACQAIQAhACIAIgAiACEAHwAeABsAHAAcABwAHAAbABkAFgAUABIAEQASABMAEgASABMA
EwASABIAEAAQABMAEwATABIAEgASABIAEgAUABQAFAAUABYAFgAUABIAEwAYAB4AIwAo
AC8ANgBEAFEAWgBiAHMAfAB2AGYARQARAMr/dP8m/wD/AP8S/yn/Rv9j/4H/nv+x/8H/
zv/b/+n/8v/7/wYAEAAWABcAFwAYABwAHgAgACQAJQAnACgAJwAnACYAKAAoACgAKgAt
AC0ALAAsACsAKgAsACsALAAtAC4ALwAtAC0AMAAzADEAMQAxADEANAA1ADYANgA0ADUA
NQA1ADgAOAA6AD0AOwA7ADsAPQBAAEAAQQBBAEMARwBIAEoASQBKAEsATQBOAFEAVQBX
AFoAWgBaAF0AXgBgAGIAYgBlAGYAaABqAGoAaQBmAGUAaABoAGcAZwBnAGUAZQBlAGEA
YQBhAA==
         </WaveFormData>
      </LeadData>
      <LeadData>
         <LeadByteCountTotal>10000</LeadByteCountTotal>
         <LeadTimeOffset>0</LeadTimeOffset>
         <LeadSampleCountTotal>5000</LeadSampleCountTotal>
         <LeadAmplitudeUnitsPerBit>4.88</LeadAmplitudeUnitsPerBit>
         <LeadAmplitudeUnits>��V</LeadAmplitudeUnits>
         <LeadHighLimit>2147483647</LeadHighLimit>
         <LeadLowLimit>268435456</LeadLowLimit>
         <LeadID>V5</LeadID>
         <LeadOffsetFirstSample>0</LeadOffsetFirstSample>
         <FirstSampleBaseline>0</FirstSampleBaseline>
         <LeadSampleSize>2</LeadSampleSize>
         <LeadOff>FALSE</LeadOff>
         <BaselineSway>FALSE</BaselineSway>
         <ExcessiveACNoise>FALSE</ExcessiveACNoise>
         <MuscleNoise>FALSE</MuscleNoise>
         <LeadDataCRC32>2975194266</LeadDataCRC32>
         <WaveFormData>
FgAWABYAFgAWABYAFgAWABgAGAAYABgAFwAWABUAFAAWABgAGgAcABwAHAAcABwAHAAc
ABwAHAAdAB4AHwAgACIAIgAiACIAJAAkACQAJAAmACYAJgAmACQAJAAkACQAJAAkACQA
JAAiACIAIgAiACIAIgAiACIAIQAgAB8AHgAbABoAGQAYABYAFgAWABYAEwASABEAEAAP
AA4ADQAMAAoACgAKAAoACAAIAAgACAAIAAgACAAIAAcABgAFAAQABAAEAAQABAACAAIA
AgACAAAAAAAAAAAAAgACAAIAAgAAAAAAAAAAAAAAAAAAAAAA/v/+//7//v/+//7//v/+
/wAAAAAAAAAA/v/+//7//v/+//7//v/+//7//v/+//7//P/8//z//P/8//z//P/8//r/
+v/6//r/+P/4//j/+P/4//j/+P/4//X/9f/1//b/+P/3//f/+P/3//b/9v/1//X/9v/4
//z/+v/6//r/+v/5//j/9//2//n/+f/6//r/+f/4//j/9//1//T/9P/0//T/9P/0//T/
8v/y//H/8P/u/+7/7v/t/+n/6P/n/+b/6P/o/+f/5//n/+f/5//n/+T/4//i/+H/4v/j
/+P/5P/i/+L/4v/i/+L/4v/i/+L/5P/i/+D/4P/i/+P/5P/j/+T/6//w//T//P8BAAcA
DgAQAA0AAgDv/9H/tP+i/5n/mf+d/6T/rP+2/8H/yv/P/9D/0v/W/9n/3f/i/+T/4//n
/+n/6P/m/+f/5//n/+n/7P/s/+z/7P/t/+v/6//r/+3/7v/v//D/8f/v/+//7//u/+7/
7v/u/+//8v/y//P/8//x//H/8f/y//P/9f/2//f/9v/1//X/9f/1//X/9f/2//r/+v/5
//n/9//4//j/+f/9//3//f/9//7//v/9//3//f/9//7/AAABAAEAAQADAAIAAgADAAQA
BAAFAAUABQAEAAMAAgAAAAEAAwAEAAQABgAGAAYABgAFAAQABAAEAAEAAQABAP/////+
//3//P/6//n/+P/3//T/9P/z//H/7//u/+z/6v/p/+j/5//n/+T/5P/l/+X/5v/k/+T/
5P/i/97/3P/b/9v/2v/a/9r/2v/a/9j/2v/Y/9f/1//X/9n/2v/a/9r/2f/Z/9n/2f/W
/9X/1P/S/9D/0P/S/9L/0f/Q/8//zf/N/83/zf/N/8z/yv/I/8b/w//C/8H/wP/A/8H/
wf/B/77/vf+8/7v/t/+2/7b/t/+2/7X/tf+0/6v/rv+w/7D/sP+w/63/rP+q/6n/qf+q
/6r/qf+n/6j/qP+o/6v/q/+q/6r/qP+q/6n/qP+r/67/sf+0/7P/sv+y/7H/tf+2/7f/
uP+5/7n/t/+2/7X/tP+z/7L/sv+y/7L/sv+0/7T/s/+0/7P/sf+u/6z/rf+s/6z/rP+r
/6v/q/+r/6z/rf+u/6//rv+t/6z/q/+s/6z/rP+s/6z/rP+s/6z/rv+y/7T/tv+0/7D/
sP+1/7j/uf+4/7v/wP/G/8z/0f/b/+b/6v/n/+D/0f+7/6D/hv93/3P/b/9s/27/dP97
/4j/lf+e/6D/pP+r/6//sP+y/7f/uf+7/7z/vP+9/7v/uf+5/7z/vf++/7//wf/E/8X/
xv/J/8n/yf/J/8n/y//L/8v/yv/I/8j/yP/J/8v/zP/O/8//z//P/8//0P/O/8//z//P
/83/zf/O/8//0f/R/9H/0v/V/9b/1v/X/9j/2v/b/93/3f/d/93/3f/h/+L/4v/j/+H/
4f/i/+T/5v/n/+j/6//q/+r/6//s/+z/7f/t/+3/7//v/+//7v/u/+//7//u//D/8P/w
//D/7//u/+7/7v/u/+//8P/v//D/8P/w//D/7v/t/+z/6//s/+z/6//p/+r/6v/p/+j/
5f/i/9//3f/e/97/3//f/9//3v/f/+D/3v/c/9z/3f/d/9z/3P/c/97/3v/c/97/4P/f
/9//3//d/97/3v/e/+H/4f/h/+H/4f/h/+H/4P/e/97/4P/g/+P/5P/l/+X/4//j/+P/
4//n/+j/6f/q/+n/6P/n/+b/5//p/+r/6//q/+n/6P/n/+v/6v/o/+b/5v/m/+b/5v/o
/+r/6//t/+r/6v/p/+f/6P/q/+v/7P/v/+//7v/u/+7/8P/v/+7/8P/w//D/8P/w//D/
8f/x//P/9P/1//b/9//3//X/9P/y//L/8v/y//P/9P/1//b/9f/0//L/8v/z//P/8v/y
/+7/7P/r/+r/6v/r/+z/7f/v/+//7//v/+3/7f/t/+3/7v/u/+7/7v/u/+7/7v/u//D/
8P/w//D/7v/u/+7/7f/y//X/9P/1/wAACgAQABkAGwAcACAAIwAcAAUA5//K/7L/pf+j
/6P/ov+m/6z/tf/A/8v/1v/c/9z/4f/n/+j/6v/v//X/9//2//T/9f/1//H/8//2//f/
+P/5//v/+//7//v//f////////////z/+//6//j/+f/6//v//f8AAAAAAQABAP//////
/wAAAAABAAEAAQADAAMABAAFAAUABQAFAAYABgAGAAUABQAHAAgACAAJAAsACwALAAsA
DQAOAA4ADwARABEAEgAUABcAFwAXABkAGAAYABkAGgAYABkAGQAZABwAHQAeAB4AHAAd
AB0AHAAaABoAGgAaABoAGgAbABwAGQAZABkAFwAXABYAFQAUABYAFQAUABMAEgASABEA
DwAMAAwACwAKAAkACAAHAAcACAAIAAkACQAHAAQAAwACAAQAAgACAAMABQAEAAQABAAG
AAYABAAGAAQAAwADAAMAAQACAAIAAgAGAAcACAAJAAcABwAHAAYACAAIAAoACgAHAAYA
BQADAAQABQAGAAcACAAIAAgACAAIAAgACAAIAAcABwAGAAUABwAHAAcABwAHAAQAAgAC
AAIAAgADAAQABAAFAAQABAADAAEAAwAEAAQABAAHAAcABgAGAAYACAAHAAYABgAGAAYA
BgAGAAYABwAHAAoACgAKAAoACQAJAAcABgAGAAYABgAGAAcACAAJAAoABgAEAAEAAAAD
AAMAAgACAP///v/+//7//P/7//r/+f/6//v//P/9//v/+//7//v/+v/6//r/+v/6//r/
+v/6//j/+P/6//z//v8AAAAA///+////AgAJAA4AEgAaACEAJwAsAC4AKwAcAAEA5f/M
/7j/r/+t/6v/sP+4/8D/y//Y/9//4v/m/+z/8f/z//b/+P/5//v//f8AAAAA/f/9////
/f/+/wAAAAAAAAEAAQABAAEAAwACAAEAAAD//wAAAQACAAIAAAAAAAAAAQAEAAQABQAF
AAcABwAHAAgABgAHAAcABwAHAAcACAAJAAkACQAJAAoACwAKAAgABwAIAAoACwANAA8A
DwAPAA8AEwAUABQAFQATABMAFAAWABkAGQAZABsAHAAcAB0AHgAcAB0AHQAdACEAIQAh
ACAAHgAfAB8AHgAeAB4AHgAeAB8AHgAeAB4AGwAbABsAGQAcABwAHAAcABsAGQAXABUA
FQAWABYAFQAWABYAFQAUABIAEAAOAA0ADgAOAA8ADwAOAAwADAAMAAwACgAKAAsADAAM
AA0ADgANAAwACQAKAAwACwALAAsACwAMAAwADAALAAsACwALAA0ADQANAAwACgAKAAwA
DAAOAA4ADgANAA0ADQANAA0ADgAOAA4ADgAQABAAEAAQAA4ADwAPAA8AEQARABIAEAAQ
ABAAEAAOAA4ADQANAA4AEAARABEAEAAQAA8ADgAQABEAEQASABMAFgAWABYAFgAWABYA
FgAUABQAFQAVABQAFAAUABQAFgAXABYAFgAWABYAFgAWABYAFgAWABYAEwASABAAEAAO
AA0ACwAKAAsACgAKAAoABwAHAAcABwAHAAcABwAHAAkACQAJAAkABgAGAAYABgAGAAYA
BgAGAAYACAAGAAQABAAGAAgACwAOAA8AEAATABgAHAAiACcALwA4ADwAOwAwAB8ABQDq
/9D/w//B/7//wP/I/9L/2f/g/+f/7P/y//b/+/8BAAIABAAFAAcABwAIAAgACQAJAAkA
CwAMAAoACgAKAAsADQANAA0ADwANAA0ADQANAAsACwALAAoADAAMAAwADQAMAAwADQAN
AA0ADQANAA4ADgAPAA8ADwAOAA0ADQANAA4ADwAQABIAEgASABEAEQATABQAFAAVABUA
FQAVABUAFwAYABgAGQAbABsAHAAeAB4AHQAcAB0AIAAgACEAIgAiACMAIwAjACQAIwAi
ACAAIQAjACQAJAAiACIAIgAiACMAIgAiACIAHwAfAB8AHQAdABwAGwAaABwAGwAaABkA
FgAWABUAEwASABIAEQAQABEAEAAPAA8ADAAMAA0ADQAOAAwADAAMAAwACgAKAAsACwAK
AAoACgAKAAoACAAKAAgABwAHAAcABwAIAAgACAAIAAcABgAFAAYABwAIAAgACgAKAAwA
DAAKAAoACgAJAAwADQAOAA8ADQAMAAsACgAMAAwADAAMAA4ADwAPAA8ADQALAAsADAAO
AA4ADgAOAA4ADgANAA0ACwAMAAwACwANAA4ADgAOAA8ADwAOAA4AEQAUABQAFAASABIA
EgASABIAEgATABMAFgAWABYAFgAUABMAEAAOAA8AEAARABIAFAAUABQAFAARABAADgAO
AA4ADQALAAoACQAIAAgACAAJAAkACQAJAAgABwAGAAUABQAFAAUABQAGAAYABgAGAAQA
BAAEAAQACAAIAAYACAAIAAgACAAHAAgACwAOABMAGAAeACQALwAzADYAOAAxACIACQDv
/9j/yP/B/8H/xf/K/9L/3v/p//D/8//4//r/+v/7//3/AAAEAAcACQALAAoACAAHAAcA
CQAJAAwADAAMAAwADQAMAAsACgALAA0ADQANAA0ADQANAA0ADAAMAAwADAANABAAEAAR
ABEAEAAPAA4ADgAQABEAEQARAA8ADwAQABEAEQARABEAEgAWABYAFQAVABMAFAAUABUA
FQAVABUAFQAXABgAGAAZABsAGwAcAB4AIQAhACEAIwAiACIAIwAkACQAJQAlACUAJQAl
ACUAJAAkACUAJQAkACYAJgAmACYAIwAiACIAIgAjACMAIwAhAB8AHgAdABwAHAAbABoA
GQAaABoAGQAXABQAFAATABIAEgASABIAEwASABIAEwATABEADgANAAwADwAOAA8AEQAQ
AA4ADQAMAA4ADgAMAA4ADgANAA0ADQANAA4ADgAOAA8ADwAPAA8ADQANAA0ADAANAA4A
EQASABAAEAAQAA8ADwAPAA8ADwASABIAEgASABEAEAAPAA4AEAARABEAEQARABEAEQAR
ABEADgAQABAAEAAQABIAEgARABEADwAQABAADwAPABAAEAAQAA8ADwAOAA4AEQAUABQA
FAAUABQAFAAUABQAFAAVABUAFgAWABYAFgAVABUAEwASABIAEgASABIAFAAUABQAFAAV
ABQAEgASABAADwANAAwACgAIAAcABgAHAAcABwAHAAUABQAFAAUAAwADAAMAAwAFAAYA
BwAIAAYABAACAAAAAAAEAAYABAAAAAAABAAFAAQABQAKAA0AEgAUABoAJQAvADQANAAt
AB4ACQDt/9L/wv+7/7f/t/++/8b/0P/d/+b/7f/w//L/8v/z//f/+v/+/wEAAwADAAQA
BAAFAAUAAwABAAIAAwAEAAUABwAGAAUABAAFAAMAAwADAAMAAwADAAMAAgAEAAQABAAF
AAQABAAFAAUABQAFAAUABgAFAAUABAADAAQABQAHAAkACAAHAAYABgAKAAoACQAJAAgA
CAAHAAcACwALAAsACwALAAwADAANAA8ADwAQABIAEwATABMAFQAUABQAFQAWABQAFQAV
ABUAGQAZABkAGAAVABUAFAASABMAFAAVABYAFQAUABQAFAAVABUAFQATABIAEAAOAAwA
CgAJAAgABwAGAAYABQADAAQABAADAAIAAAD+//z/+//8//z//f/9//r/9v/0//L/9f/0
//X/9//1//T/9P/0//X/9v/1//j/9v/1//X/9f/0//T/8//y//T/9f/2//f/9v/1//T/
8v/y//L/9P/0//X/9v/3//f/9f/z//H/7//z//T/9f/2//T/9P/0//T/9v/3//f/9//5
//b/9P/0//T/9P/0//T/8//z//T/9v/3//f/9//4//j/+P/4//f/9f/0//T/9v/1//T/
9f/2//f/+P/4//j/+f/5//j/+P/4//j/+v/7//r/+v/3//b/9f/0//b/+P/6//z/+v/4
//X/9P/x/+//7P/q/+r/6v/r/+z/7P/t/+7/7//t/+3/7f/t/+v/6//r/+v/6v/q/+r/
6v/s/+7/8P/y/+z/6v/o/+j/7P/s/+r/7f/0//f/9v/3//r/AgAKAA8AEQAYACAAHQAU
AAEA5f/I/67/nf+b/5v/nP+e/6b/sf+2/7//yv/W/97/3//d/97/3v/j/+v/7f/q/+r/
6//v//H/9f/0//H/8P/v/+//8f/x//H/8//z//P/8//z//H/8f/x//D/8f/y//P/9f/2
//b/9//3//b/9f/0//T/9f/3//j/+f/3//f/+P/5//f/9//3//j//P/8//v/+//9//7/
/v//////////////AQACAAIAAwAEAAUABwAKAAgABwAGAAcACAAIAAkACgANAA8AEAAR
ABEAEQARABAAEAARABEAEAAOAA4ADgAOAA4ADgAPABAADQANAA0ACwAJAAgABwAGAAYA
BQAEAAMAAgACAAEA//8AAAAA///+//v/+v/5//n/+P/4//n/+f/4//b/9v/2//j/9v/2
//f/9f/0//T/9P/2//b/9P/2//T/8//z//P/9P/2//f/+P/4//f/9v/1//j/+f/6//r/
+v/6//z//P/8//z//P/7//n/+f/5//n//P/8//z//P/+//7//v/+/wAA///9//z//v/+
//7//v8AAAAA//////7//v/9//v//f/+//7//v///////v/+////AgACAAIABAAEAAQA
BAADAAIAAgABAAMABAAFAAYABwAHAAUABAABAAAA///+/wEAAgADAAQAAQAAAP7//v8A
AP///f/8//v/+v/6//r/+f/5//n/+f/5//n/+f/5//f/9//3//f/+P/4//j/+P/2//b/
9v/2//b/9v/4//r//P/8/wAAAQAAAPv//v8DAAoAEAAWAB0AJwAuADAAKwAmABUA+f/Y
/8D/s/+v/63/rv+0/7r/wf/M/9X/3P/k/+z/8f/z//T/9v/3//f/+f/8//7///8BAP//
/f8AAAAAAAAAAAEAAQABAAEAAwABAAEAAQABAAIAAwAEAAQABAAEAAQABQAFAAQABAAD
AAQABQAGAAgABwAHAAYABQAGAAcACQALAAsACwALAAwADAAMAAsACwAMAA4ADwARABEA
EQARABEAEQASABIAEwATABMAFAAWABcAFwAXABkAGwAcAB4AIAAfAB8AHgAdACEAIQAh
ACAAHgAfAB8AHgAgACAAIAAgACAAIAAhACIAIAAfAB4AGwAdABwAGwAaABgAFwAWABUA
FgAWABUAEwASABIAEQAQAA8ADgANAA0ADgAOAA8ADwAOAAwADAAMAAsACAAHAAcABwAG
AAYABgAIAAgABgAIAAoACQAJAAkACQAKAAoACgAJAAkACQAJAAsACwALAAoACAAIAAoA
CgAMAAwADAALAA0ADQANAA0ADAAMAAwADAAOAA4ADgAOAAwADQANAA0ADQASABAAEAAQ
ABAADgAOAA0ADQAPABAAEAAPAA0ADgAOAA4ADwAPAA4ADgARABQAFAAUABMAEgARABAA
EgASABMAEwAUABQAFAAUABMAEwARABAAEQASABMAFAATABIAEQAQAA8ADgAMAAwADgAN
AAsACgAJAAgACAAIAAcABwAHAAcABQAFAAUABQAGAAcACAAJAAYABgAGAAYABgAGAAYA
BgAIAAgACAAIAAgACgAKAAsADgAPABAAFwAeACIAKAAzADsAQABCAD0AKgAPAPP/2v/I
/8H/v//B/8j/0P/a/+X/7P/v//T/9v/6//v///8GAAoACQAJAAkACgAKAAsADQALAAsA
CgALAAwADQAPAA0ADQANAA8AEQARABEAEQARABEAEQAQAA4ADgAOAA8AEgASABMAEwAR
ABEAEQASABIAEwATABMAEwATABQAFQAVABUAFQAWABgAGAAXABcAFQAWABYAFwAcAB0A
HgAfACAAIAAfAB8AIQAhACIAJAAlACUAJQAnACYAJgAnACgAKgArACsAKwArACsAKwAq
ACwALQAtACwALAAsACwALAAqACgAJwAmACcAJwAnACUAJQAkACMAIgAiACEAIAAfAB4A
HgAdABsAGAAYABcAFgAWABYAFgAXABQAFAAVABUAFAASABIAEgAUABIAEgATABEAEAAQ
ABAAEgASABAAEgAQAA8ADwAPAA8AEAAQABAAEQARABEAEQAPAA8ADwAOAA8AEAATABQA
EwASABEADwAQABEAEgATABMAEgARABAAEAAQABAAEAATABUAFgAXABMAEwASABQAFAAU
ABQAFgAWABUAFQAUABQAEwARABIAFAAVABYAFwAXABYAFgAVABgAGAAYABoAGgAaABoA
GAAYABkAGQAaABoAGgAaABkAGQAXABYAGAAYABgAGAAYABgAGAAYABYAFAARABAAEgAR
AA8ADgANAAwADAAMAAsACwALAAsACwALAAsACwALAAsACwALAAwADAAMAAwACgAKAAoA
CgAGAAgADAAOAAwADgAQABEAEAARABIAFQAeACQAKgAzADsAQABAADsALgAZAP3/5P/S
/8n/x//J/87/1P/e/+n/8P/1//j//P8AAAMAAwAEAAYABwAJAAsADAAOAA0ACwALAAsA
DAAMAAwADAANAA8ADwAPABEAEAAPAA4ADQAOAA8AEAAQAA4ADgAOAA8ADwAOAA4ADQAP
AA8ADwAQAA4ADwAPAA8AEQARABIAEwARABEAEQASABIAEgARABEAEwAUABQAFQAVABUA
FQAVABkAGgAaABsAGgAZABkAGgAdAB0AHQAfACAAIAAhACIAIAAhACEAIQAlACUAJQAk
ACIAIwAjACIAJAAkACQAJAAhACAAIAAgAB0AHQAdABsAHAAcABwAHAAbABkAFwAVABYA
FgAVABMAEgASABEAEAAPAA4ADQANAAwADAANAA0ADAAKAAoACgAMAAoACgALAAkACAAI
AAgACAAIAAYACAAIAAcABwAHAAUABgAGAAYABwAHAAcABwAJAAkACQAIAAYABgAIAAgA
CgAKAAoACQAJAAkACQAJAAgACAAIAAgACgAKAAoACgAKAAsACwALAA0ADQANAA0ADQAK
AAoADAAMAAwADAAOAA4ADQANAAsADAAMAAsADQAOAA4ADgAPAA8ADgAOAA8AEgASABIA
FAAUABQAFAATABIAEgARABQAFAAUABQAFQAVABMAEgAUABQAFAAUABQAFAAUABQAEQAQ
AA4ADgAQAA8ADQAMAA0ADAAMAAwACQAJAAkACQAHAAcABwAHAAcABwAHAAcACAAIAAgA
CAAKAAoACgAKAAYABgAIAAgADAAOAA4ACwAMAAsADAARABgAHgAkACsANwA4ADQAMwAo
ABMA+f/e/87/x//F/8f/zv/W/97/6//0//f//P8AAAIAAwABAAIABAAHAAkACwAOAA4A
DwANAA0ADQAOAA4ADgAOAA8ADQANAA0ADwANAA0ADQANAA8ADwAPAA4ADAAMAAwADQAM
AAwADQANAA0ADQANAA4ADAANAA0ADQANAA0ADgAPAA0ADQANAA4ADgAOAA0ADQANAA4A
DgAPABEAEQARABEAEQASABIAEwATABMAFAAWABUAFQAVABcAFgAWABcAGAAaABsAGwAb
AB0AHQAdABwAGwAbABoAGAAaABoAGgAaABsAGgAaABoAFgAVABQAEQAPAA4ADQAMAA4A
DQAMAAsACgAKAAkABwAFAAQAAgAAAAAAAAAAAAEA/v/+///////+//z//P/8//z/+v/6
//v//f/8//z//P/7//r/9//4//j/9//3//f/+f/6//r/+v/6//n/+P/3//n/+f/5//j/
9//2//f/9v/4//j/+P/3//f/9//3//f/9f/0//P/8v/z//T/9f/2//T/9f/1//X/8//z
//P/8//1//L/8P/z//T/9f/2//X/9P/y//H/7//w//D/7//w//L/8//0//P/8//y//L/
8f/0//T/9P/1//b/9//4//b/9v/3//f/9v/2//b/9v/1//X/8//y//T/9P/0//T/9f/2
//f/+P/1//L/7v/s/+//7//u/+7/7P/q/+n/6P/l/+X/5f/l/+f/5//n/+f/5//n/+f/
5//m/+b/5v/m/+T/5P/k/+T/5P/k/+T/6P/s/+z/6P/p/+r/7//y//P/9v8AAAYADQAT
ABQAFgATAAgA8f/R/7L/ov+f/53/mf+W/5r/pP+x/7z/w//I/8z/1P/V/9f/3v/i/+H/
4//n/+b/5P/n/+n/7f/v/+r/6P/o/+j/6f/n/+f/5//p/+n/6f/p/+n/6v/r/+z/7P/q
/+r/6v/r/+z/7P/t/+3/7//v/+//8P/u/+//7//v/+//7//w//H/8f/x//H/8v/y//L/
8f/x//T/9v/3//n/+v/5//j/9//3//j/+P/5//n/+f/6//z//v///wAAAwAEAAQABQAG
AAQABQAFAAUABwAHAAcABgAFAAUABAACAAMABAAFAAYABwAGAAYABgADAAEA///7//3/
/v///wAA/v/9//z/+//6//r/+f/3//b/9v/1//T/8v/w/+7/7f/t/+7/8P/x/+3/6v/p
/+j/6v/o/+j/6f/q/+r/6//s/+n/6P/l/+b/5//n/+j/6f/n/+j/6P/o/+v/6//r/+v/
6f/p/+n/6P/q/+r/7P/s/+7/7v/u/+3/7f/t/+3/7f/u/+7/7v/u//D/8P/w//D/7v/v
/+//7//v//H/8P/t/+z/6//q/+r/6v/p/+n/6//s/+z/6//p/+r/6v/q/+z/7f/t/+7/
7//y//L/8v/x//D/7//u/+//8P/y//P/8//y//H/8P/z//P/8f/w//D/8P/w//D/8P/w
//D/8P/w//D/7//w/+//7f/q/+j/5f/k/+T/5P/k/+X/5v/n/+f/5//n/+f/5//n/+f/
5//m/+b/5v/m/+b/5v/m/+b/6P/m/+b/5v/m/+r/7v/t/+r/7f/y//n//v8GAAoADwAT
ABoAIAAdABAA9//Z/7z/pv+d/53/n/+g/6j/sv+5/8D/x//O/9L/2P/f/+X/6P/q/+//
8//z/+7/7v/v//H/9f/3//b/9P/0//T/9f/z//P/8//1//X/9f/1//X/9//3//f/9v/3
//j/+f/7//v/+v/6//n/+f/5//n/+v/8//3//f/9//3//f/+////////////AAAAAAAA
/////wEAAgACAAMABQAFAAUABQAFAAYABgAHAAkACQAKAAwADQANAA0ADwAQABAAEQAS
ABQAFQAVABUAFQAVABUAFAAWABcAFwAWABQAFAAUABQAEwASABIAEgATABMAEwARABAA
DgAMAAoACwALAAsACwAKAAoACQAHAAYABgAFAAQAAwACAAEAAQAAAAAAAQABAAAA/v/+
//7//P/6//r/+//9//z//P/8//7//v/8//7//P/7//v/+//8//7///8AAP//////////
AQABAAEAAAACAAIABAAEAAIAAgACAAEAAgADAAQABQAGAAYABgAGAAgACAAIAAgACgAL
AAsACwAJAAkACQAJAAkACgAIAAgACAAIAAgACAAHAAcACQAKAAoACQAJAAoACgAKAA0A
DQAMAAwADQAQABAAEAAOAA4ADgAOAA8AEAASABMAEgASABIAEgATABMAEQAQABIAEgAS
ABIAEAAQABAAEAARABAADgAOABAADwANAAwADQAMAAwADAALAAsACwALAAkACQAJAAkA
CgALAAwADQAMAAwADAAMAAwADAAMAAwADAAKAAoADAAOAA4ADgAPABIAFQAYAB0AIgAm
ACoAMQA7AEAAQgBDADYAHwABAOT/zv/F/8P/xf/K/9L/2v/h/+r/8//2//j//P8BAAcA
CgAMAA0ADQANAA4ADgARABEAEQATABQAEgASABIAEwARABEAEQATABQAFQAWABcAFgAV
ABQAEgATABQAFQAXABYAFgAXABcAFQAVABUAFgAYABkAGQAZABkAGQAaABsAGwAbABsA
HAAeAB4AHQAdAB0AHgAeAB8AIQAhACEAIQAjACQAJAAlACcAJwAoACoAKQApACkAKwAs
ACwALQAuAC4ALwAvAC8ALwAvAC8ALgAwADEAMQAwADAAMAAwADAALgAsACsAKgAsAC0A
LgAtACsAKgApACgAKgApACgAJwAoACgAJwAlACIAIgAhACAAIgAiACIAIwAhACAAIAAf
ACAAHgAeAB4AHgAcABwAHQAdABwAHAAcAB4AHgAcAB4AHQAbABoAGQAaABwAHQAeAB0A
HQAdAB0AHQAdAB0AHAAcABwAHgAeAB4AHgAeAB0AHQAdAB0AHQAgACAAIAAgACAAIAAg
ACAAIgAjACMAIwAhACEAIQAhACEAJAAkACIAIgAiACIAIgAiACIAIQAhACMAJAAkACMA
IgAiACEAIAAiACMAIwAkACUAKAAoACgAJgAmACYAJgAoACgAKQApACgAKAAoACgAKwAr
ACkAKAAmACYAJgAmACYAJgAmACYAJQAkACIAIgAgAB8AHQAcAB0AHAAcABwAGQAZABkA
GQAbABsAGwAbABsAGwAbABsAGgAaABoAGgAcABwAHAAcAB4AHgAcABoAHgAgACIAIwAi
ACMAJgApADAANAA6AEMASwBQAFIASwA+ACcACwDw/+D/1//X/93/5P/q//T///8GAAcA
CgAQABQAFwAZAB4AIgAjACEAHwAgACIAJQAlACUAJQAmACUAJAAjACMAJQAlACUAJwAn
ACcAJwAnACYAJQAkACIAJQAmACcAKQApACgAKAAnACkAKQApACoAKgArACsAKwApACkA
KgArAC0ALQAtAC4ALwAuACwAKwAtAC4ALgAvADMAMwAzADMAMwA0ADQANQA3ADcAOAA6
ADkAOQA5ADsAPAA8AD0APgBAAEEAQQBBAEIAQQBAAD4APwBBAEIAQgBCAEIAQgBCAD0A
PAA+AA==
         </WaveFormData>
      </LeadData>
      <LeadData>
         <LeadByteCountTotal>10000</LeadByteCountTotal>
         <LeadTimeOffset>0</LeadTimeOffset>
         <LeadSampleCountTotal>5000</LeadSampleCountTotal>
         <LeadAmplitudeUnitsPerBit>4.88</LeadAmplitudeUnitsPerBit>
         <LeadAmplitudeUnits>��V</LeadAmplitudeUnits>
         <LeadHighLimit>2147483647</LeadHighLimit>
         <LeadLowLimit>268435456</LeadLowLimit>
         <LeadID>V6</LeadID>
         <LeadOffsetFirstSample>0</LeadOffsetFirstSample>
         <FirstSampleBaseline>0</FirstSampleBaseline>
         <LeadSampleSize>2</LeadSampleSize>
         <LeadOff>FALSE</LeadOff>
         <BaselineSway>FALSE</BaselineSway>
         <ExcessiveACNoise>FALSE</ExcessiveACNoise>
         <MuscleNoise>FALSE</MuscleNoise>
         <LeadDataCRC32>393732228</LeadDataCRC32>
         <WaveFormData>
5P/k/+T/5P/m/+b/5v/m/+X/5P/j/+L/5P/k/+T/5P/n/+j/6f/q/+j/6P/o/+j/6v/q
/+r/6v/q/+r/6v/q/+z/7P/s/+z/7v/u/+7/7v/u/+7/7v/u/+7/7v/u/+7/7P/s/+z/
7P/s/+z/7P/s/+z/7P/s/+z/6v/q/+r/6v/p/+j/5//m/+P/4v/h/+D/3//e/93/3P/e
/97/3v/e/97/3v/e/97/3P/c/9z/3P/c/9z/3P/c/9v/2v/Z/9j/2v/a/9r/2v/Y/9j/
2P/Y/9j/2P/Y/9j/1v/W/9b/1v/T/9L/0f/Q/87/zv/O/87/zv/O/87/zv/O/87/zv/O
/8z/zP/M/8z/yf/I/8f/xv/I/8j/yP/I/8X/xP/D/8L/vf+6/7f/tP+x/7D/r/+u/6z/
qv+o/6b/pP+i/6D/nv+b/5r/mP+X/5X/lf+V/5X/kv+R/5D/j/+O/43/jP+K/4n/if+L
/4z/i/+J/4j/h/+F/4X/hv+G/4T/hv+G/4b/hP+E/4T/hP+D/4H/gP9//33/f/9//37/
fv9+/3z/e/93/3X/df91/3P/cf9v/27/bf9s/2r/aP9m/2T/Yv9g/2D/YP9g/2D/YP9f
/1//X/9d/13/Xv9e/17/Xf9d/13/Xf9b/1r/W/9d/2H/Yf9h/2P/Z/9o/2v/cv94/4D/
iP+O/47/iv+D/3L/Y/9Z/1T/U/9V/1v/X/9i/2r/cP9y/3L/dP94/3v/f/9//4H/gP+B
/4P/hP+C/4b/iv+K/4z/jv+R/5H/kf+R/5T/lf+V/5b/mf+a/5z/nv+e/57/nf+d/6D/
o/+n/6v/rP+u/7D/sf+0/7X/tv+3/7v/vf/A/8L/wv/C/8L/wv/F/8f/yP/K/8v/zP/N
/8//0P/R/9P/1f/Z/9r/2//c/+D/4P/g/+H/5P/l/+b/5v/n/+n/7P/v//H/8//0//T/
9//4//j/+P/4//n/+f/4//r//P/+/wAAAgACAAIAAAABAAEAAgADAAEAAQABAAEAAgAB
AAEAAQADAAEAAQABAAEAAAD///7//f/8//v/+//7//v/+//7//v//P/9//3//f/+////
AAD+//7//v/+/wIABAAGAAgACgALAAwADQAPAA4ADgAOABAAEgAVABcAFwAXABcAGAAa
ABoAGgAaABwAHAAdAB0AHwAfAB4AHAAeAB8AIQAjACEAIAAdAB4AHwAhACIAIwAmACcA
JwAmACYAJgAlACQAJAAlACYAJwAnACkAKQApACUAJgAnACgAKQAqACcAJwAnACcAJwAn
ACcAJwAnACcAKAApACkAKAAmACUAJwAoACgAJwAqACsALAAtAC0ALAArACwALQAuAC8A
MAAwADAAMAAvAC8ALwAvADEALwAuAC4ALgAuAC0AKwApACgAJwAlACMAIwAkACUAJgAm
ACYAJwAoACYAJgAmACYAJAAkACQAIwAlACUAJQAlACQAJAAkACMAJQApACkAJwAmACUA
IwAhACMAIwAhACUAKgAvADIANAA8AEQASgBKAEgAQQA2ACkAGQAQAA0ABwAFAAUACAAM
ABAAFgAYABgAGgAdAB0AHQAfACAAIQAfABwAGgAYABgAFgAaAB4AHQAdAB0AHQAdAB0A
HAAcABwAHAAdAB4AHAAcABsAGwAZABkAGgAbABsAHAAdAB0AGwAbABsAGwAYABcAFwAW
ABYAFgAWABYAFwAZABoAHAAeAB4AHgAfAB0AHQAeAB8AHgAeAB4AHgAgACAAIAAhACEA
IQAhACAAIgAjACUAJwAlACUAJAAiACIAIgAhACAAIgAjACMAIgAkACQAJAAkACYAJgAm
ACQAIwAhACAAHwAfAB8AHwAfAB4AHQAdAB0AHAAZABgAFwAZABgAFwAWABQAEgAQAA8A
DQANAA0ADQAOAA4ADgANAAwADAAMAAwACgAKAAoACgAMAAwADAAMABAAEQASABMAEAAO
AA0ADAAMAAwADQANAAsACwALAAwADAAMAAwADAANAA4AEAARABIAEwATABIAEQARABIA
EwAVABYAFQAYABcAFwAWABUAFwAZABoAGgAZABgAFgAUABUAEwATABIAFQAWABcAGAAa
ABsAHAAdABoAGQAYABcAGAAZABsAHQAcABwAGwAbAB0AHgAeAB0AHwAfAB8AHwAeAB4A
HgAgACEAIgAjACQAIwAiACEAHwAdAB0AHQAfACIAIgAjACQAIgAhAB8AHQAeAB8AHwAf
ABwAGgAYABYAFgAWABcAGAAWABYAFgAWABgAGAAYABcAFwAXABcAFwAWABYAFgAVABcA
FQATABEAEgATABMAFQAZABsAGwAbACIAKQAuADAAMgAyADgAPAA4AC0AHgANAAEA+v/5
//f/9f/3//j//P8AAAQACgAMAAwADQARABEAEQAWABkAGQAYABYAFgAUABQAFgAYABkA
GQAZABkAFwAXABYAFgAWABYAFwAYABYAFgAVABUAFgAXABkAGwAbABwAHQAdABwAGwAa
ABkAGwAbABwAHAAcABwAHAAcAB4AHwAfACAAHwAeAB0AHQAdAB0AHgAfACIAIgAiACIA
IwAiACEAIQAlACUAJQAkACUAJQAmACcAKAApACkAKAApACoAKgAqACoAKwArACoAKQAo
ACcAJgAoACgAKAAmACcAJwAoACkAKQApACkAKQAmACUAJQAlACcAJQAlACUAJAAiACAA
HgAdABwAGwAbABkAGQAZABkAGAAYABgAFwAWABYAFgAWABYAFgAWABYAFgAWABYAFgAX
ABcAFwAXABUAFAAUABQAFAAUABUAFQAXABcAFwAYABcAFgAVABQAFAAUABUAFQAUABMA
EQAOABEAEwAWABkAGAAYABYAGAAWABcAFwAXABYAFwAXABYAFgAWABUAFAAVABIAFAAU
ABQAFAAVABUAFQAVABQAEwASABEAEwATABQAFQAWABYAFQAVABUAFgAWABUAFQAVABUA
FQAUABQAFAAWABYAFgAWABYAGAAYABgAFwAZABkAGQAbABsAGgAaABoAFgAVABMAEQAS
ABMAEwATABAAEAAQABAADwAOAA4ADgAOAA4ADgAOAA4ADgAOAA0ADQANAA0ADQAMAAwA
DAALAA0ADQAPAA8ADgAPABEADwANAA8AEwAXABwAHwAiACgALAAwADQANAAsAB0ADgAB
APf/8P/v/+//8//3//r//v8GAAgACAAIAAoACwANAA8ADwAQABEAEQASABIAEAAQABAA
EAASABEAEQARABEAEQARABAAEAASABIAEwAUABQAFAATABMAEQARABIAEwATABQAFQAV
ABUAFQAVABUAFQAVABYAFgAUABQAFAAUABIAEwATABQAFAAUABQAFQAXABcAGAAZABwA
HAAcABwAHgAeAB4AHwAgAB8AHgAcAB4AHwAhACMAJAAlACUAJAAjACQAJAAkACQAJQAl
ACQAJAAkACQAJAAmACYAJgAkACYAJQAlACUAJAAjACIAIQAhACEAIgAjACAAHQAcABsA
HgAeAB4AHgAbABoAGQAZABcAFwAXABcAGQAaABsAGwAaABoAGgAaABoAGgAaABoAGgAa
ABoAGgAaABkAGAAXABkAGAAYABgAFgAWABcAFwAZABkAGQAaABgAGAAYABgAGAAYABkA
GQAZABkAGAAWABYAFwAZABsAHAAcABoAHAAaABsAGwAbAB4AHwAfAB4AHgAeAB4AHAAc
ABwAHAAbABsAGwAbAB0AHQAdAB0AHQAdAB4AHwAgACAAHwAfAB8AIAAgAB8AIQAhACEA
IQAhACAAHwAgACEAIgAjACQAJgAmACYAJQAjACMAIwAlACUAJAAkACQAIgAhAB8AHQAd
AB0AHAAbABoAGgAaABoAGQAYABgAGAAYABgAGAAYABoAGgAaABkAGQAZABkAGQAaABoA
GgAZABcAFwAZABcAGAAZABsAHQAdAB0AHQAhACQAJwAsADAANgA8AEIAQgA8ADUAKgAb
AA0ABAD///3//f///wQACAAOABIAFgAYABoAGwAdAB8AHQAcAB0AHwAgAB4AHgAeACAA
HgAeAB8AHwAfAB8AIQAhACAAIAAeAB4AHwAgACIAIgAhACEAHwAfACAAIQAfACAAIQAh
ACMAIwAjACMAIwAjACQAJAAiACIAIgAiACIAIwAjACQAJAAkACQAJQAlACUAJgAnACgA
KAAoACgAKgAqACoAKwArACsAKwAqACkAKQAqACsALgAxADMANAAzADQANAA0ADQANQA1
ADQANgA2ADYANgA0ADQANAAyADMAMwA0ADUANAAzADIAMQAyADEAMQAxADMAMQAxADEA
LwAuAC0ALAAtACwAKwArACsAKwArACsAKgAqACoAKQAqACoAKgAqACoAKgAqACoAKwAs
AC0ALgAvAC8ALwAvADEAMAAwADAAMAAwADEAMQA0ADUANgA4ADkAOgA7ADwAPAA8AD0A
PQA7ADsAOgA4ADkAOwA+AEEAQAA+ADoAOgA8AD0APQA9AD0APQA8ADoAOgA6ADsAOgA6
ADoAOgA6ADkAOQA5ADkAOQA5ADkAOQA3ADcAOAA5ADoAOgA5ADkAOwA8ADwAOwA7ADsA
OwA7ADoAOgA6ADwAPAA8ADwAPAA7ADoAOQA3ADgAOQA6AD0APQA8ADwAPAA6ADkANwA1
ADMAMwAyADEALgAuAC4ALgAvAC4ALgAuACwALAAsACwALAAsACwAKwArACsAKwArACoA
KgAqACkAKwArACkAKQAqACsAKQApACkALQAvAC8AMgA1ADwAQgBIAEwATgBMAEYAOQAs
AB8AFQAOAA0ADwARABMAGgAeAB4AHgAgAB4AHAAdAB8AIQAnACgAJwAnACYAJAAkACQA
JAAmACYAJgAlACQAIwAjACMAIgAiACIAIgAjACQAIwAiACAAHwAhACEAIgAjACIAIgAi
ACEAIAAfAB4AHQAfAB8AIAAgAB4AHgAeAB4AHgAfAB8AIAAeAB4AHgAfAB4AHQAdAB0A
HAAcABwAHAAgACAAIAAhACMAIwAjACIAIwAjACQAJQAkACUAJQAkACMAJAAkACQAIwAj
ACIAIAAgACAAIAAgACAAIAAgAB4AHAAbABsAGwAdAB0AHQAdABsAGQAYABcAFQATABMA
EwATABIAEQAQAA8ADgANAA0ADQANAA0ADQAKAAgABgADAAMABAAFAAYACAAIAAgACAAG
AAYABgAGAAcABwAHAAcABQAEAAQABAAEAAQABQAFAAMAAwADAAQAAgACAAIAAgACAAIA
AwADAAEAAQAAAP7//v///wEAAwACAAIAAAACAAEAAQAAAP//AAABAAEAAAD+//7//f/8
//n/+P/5//r/+//8//3//f/9//3/+//7//v/+//6//n/+f/5//n/+P/2//X/+f/6//r/
+f/3//f/9//3//b/9v/2//j/9v/2//b/9v/0//T/9P/z//H/8f/x//P/8//y//L/8v/w
/+//7f/r/+j/5//l/+P/5P/k/+T/5P/l/+T/5P/k/+P/4v/h/+D/3v/e/97/3f/f/9//
3//f/9//3v/d/9v/3f/f/+H/3//c/9v/3f/f/93/3f/h/+X/6P/p/+7/9v/+/wQABgAC
APz/8f/i/9X/y//G/8P/xf/J/8v/zv/W/9z/3v/c/9z/3v/f/+H/4//l/+b/5//l/+T/
5P/k/+T/4v/i/+L/4//j/+P/4//h/+H/4P/g/+L/4v/j/+T/5v/m/+X/5f/o/+n/6//t
/+v/7P/t/+3/7f/t/+3/7f/r/+v/7P/s/+7/7v/u/+7/7v/v/+//8P/u/+7/7v/v//H/
8f/y//P/9f/2//f/+P/6//r/+v/7//////////7//////wAAAQACAAMAAwACAAMABAAE
AAQABAAFAAUABAABAAAA///+/wAAAgAEAAQABgAFAAUABQAHAAcABwAHAAUAAwACAAEA
AQD///////////7//f/8//3//P/7//v/+//7//v/+//5//j/9//1//L/8v/y//L/9f/2
//f/+P/3//b/9f/0//f/9//3//f/9f/0//T/9P/0//T/9f/1//X/9f/1//b/9f/0//P/
8v/0//T/9f/1//T/8//x/+7/7//v//D/8f/0//T/8v/0//L/8//z//P/9P/1//X/9P/0
//L/8P/w//D/8P/x//H/8f/x//H/8f/x//H/8f/x//L/8//y//D/7f/r/+//8P/w/+//
8v/z//T/9f/1//T/8//0//T/9P/0//T/9P/0//T/8//w/+//7v/v//L/8v/z//T/8f/v
/+z/6f/m/+X/4//h/+P/5P/l/+b/5//m/+b/5v/m/+b/5v/m/+X/5P/j/+H/4f/h/+H/
4f/l/+b/5//n/9//2//Z/9v/4P/j/+H/5f/n/+n/6f/p/+r/7//2//r//P8AAAYABAAA
APn/7P/b/8//xv/B/7//v/+//8L/xv/I/8z/0v/a/9r/1f/V/9X/1//a/+H/4f/g/97/
4P/i/+L/4v/g/+D/3//e/93/3//f/97/3v/e/97/3//g/97/3v/d/93/3f/d/97/3//e
/97/3v/d/9v/2//b/9v/3f/f/+L/5P/k/+T/5P/k/+L/4//j/+T/5v/m/+b/5//n/+f/
6P/p/+n/6P/n/+b/6v/q/+r/6//t/+3/7f/s/+n/6f/q/+v/7//x//L/8v/z//T/9P/0
//T/9f/1//T/9P/0//T/9P/y//L/8v/w//H/8f/y//P/8v/x//D/7//u/+3/7f/t/+v/
6f/p/+n/6f/o/+f/5v/l/+T/4//j/+H/4f/h/+H/4f/i/+P/4//g/+D/4P/g/+D/4P/g
/+D/4P/g/+D/4P/f/9//3//f/+H/4P/g/+D/4v/i/+P/4//h/+H/4f/i/+T/5P/k/+T/
5P/k/+X/5f/l/+X/5P/i/+P/4//k/+X/5//o/+f/6v/q/+v/6//r/+r/6f/n/+j/6v/q
/+r/6v/r/+v/6//r/+v/6//r/+v/6//r/+z/7f/s/+z/6//r/+7/8P/x//H/8f/x//H/
8f/w//D/8P/y//P/9P/1//b/9P/0//T/8//y//H/8P/x//T/9P/1//b/9P/z//H/7//x
//H/8P/v/+z/7P/s/+z/7f/s/+z/7P/s/+z/7P/s/+r/6v/q/+n/6v/r/+z/7f/t/+z/
6//p/+n/6//r/+3/7v/v/+//8f/v/+3/7//z//j//f8AAAYADAASABQAFAASAAsA/v/t
/9//1v/R/8//zf/P/9D/1P/c/+L/5P/o/+z/7//v/+//7//w//H/8//0//T/8v/y//L/
8P/0//P/8//z//P/8//z//L/8v/0//T/9f/2//b/9v/1//X/9f/1//b/9//1//b/9//3
//f/9//3//f/9f/1//b/9v/3//j/+f/6//r/+//7//z//v/+//7////9//3//v///wAA
AAAAAAAAAAAAAAAAAQAEAAUABgAGAAgACQALAA0ADQAPABAAEAAPABAAEAAQABIAEwAT
ABIAEAAQABAAEAARABIAEwASABQAEwATABMAEgARABAADwAPAA8AEAARABAADQAMAAsA
DAAMAAwADAALAAoACQAJAAkACQAJAAkACgAKAAoACQAGAAYABgAGAAUABAADAAIABAAE
AAQABAAHAAcABwAHAAcABgAGAAYABgAGAAcABwAFAAUABQAGAAYABgAGAAYABgAGAAcA
BwAJAAkACAAGAAcABwAIAAkACAAIAAYACAAIAAkACQAJAAgACQAJAAgACgAMAAoACgAK
AAoABwAHAAcABwAJAAkACQAJAAgABwAHAAcACAAIAAcABwAKAAwADQANAAsACwALAAsA
DgAOAA4AEAAQABAAEAAQABAAEAAQAA8AEQARABEAEwASABAADwAOAA4ADQALAAkACQAJ
AAgABwAGAAYABgAGAAUABAAEAAQABAAEAAQABAAGAAYABgAFAAQAAwACAAEABAAEAAQA
AwAFAAUAAwADAAQABQAFAAUABQAFAAcACwASABcAHAAkAC4AMgA0ADIAKgAbAAwA///1
/+7/7f/t//H/8//2//z/AAACAAAAAgAGAAUABwALAAsACgAJAAkACAAKAAwADAAMAAoA
CAAJAAkACQAJAAoACwALAAwADAAMAA0ADgALAAoACAAHAAkACQAKAAsADQAOAA8ADwAN
AA0ADQANAA0ADQAOAA4ADgAOAA4ADgAQABEAEQASABAAEAAQABEAEQARABIAEwAVABYA
FwAYABgAGAAYABkAGwAbABsAGgAbABsAHAAdAB0AHwAgACAAIQAiACIAIgAiACMAIwAi
ACQAJAAkACQAIgAiACIAIAAeAB0AHQAdAB4AHwAgACEAHgAdAB0AHQAfAB0AHQAdABsA
GgAZABgAGAAYABgAGQAXABcAFwAXABYAFgAWABUAFgAWABYAFgAUABQAFAAUABYAFgAW
ABYAFQAVABUAFQAVABQAFAAUABQAFAAVABUAEwATABMAFAAUABQAFAAUABYAFgAXABcA
FQAVABQAEgASABMAFQAXABYAFAAQABAAEwAVABYAFwAaABsAGwAaABYAFgAYABoAGgAa
ABoAGQAZABkAGQAZABkAGQAZABsAGwAcAB0AHAAcABsAGwAdAB4AHgAdAB0AHQAdAB0A
HgAeAB4AIAAgACAAIAAgAB4AHgAeAB0AHwAfAB8AIQAfAB4AHgAeABwAGwAZABcAGQAZ
ABgAFwAUABQAFAAUABQAFAAVABYAFAAUABQAFAAUABQAFAATABEAEQARABEAEQAQAA8A
DQAPABMAFQAVABQAEwAVABUAFQAXABkAGwAgACUAKAAuADQAOgA8ADwAOAAvACIAEwAJ
AAAA/f/9////AQAIAAwAEAASABIAEgAUABUAFQAVABcAGAAXABcAFgAWABQAFgAWABQA
GAAXABcAFwAXABcAFwAWABYAFAAUABUAFgAYABgAFwAXABQAEwATABMAFQAWABcAFwAZ
ABkAGQAZABkAGQAaABoAGgAaABoAGgAYABkAGQAaABwAHAAcAB0AGwAbABwAHQAeAB4A
HgAeACAAIAAgACEAIgAhACAAHgAgACEAIwAlACQAJQAlACQAJQAmACYAJgAmACcAJwAm
ACYAJgAmACYAKAAoACgAJgAkACMAIwAjACUAJQAlACUAJgAlACUAJQAjACEAIQAhACMA
IgAhACAAHwAeAB0AHQAbABsAGwAbABoAGgAaABkAGAAYABgAGAAaABoAGgAaABkAGAAX
ABYAFQAVABUAFQAVABQAFAAUABQAFAAVABUAFwAXABcAGAAWABYAFgAWABYAFgAXABcA
GQAZABgAFgATABMAFAAVABYAFgAUABYAFgAXABcAFwAZABsAHAAcABwAHAAbABoAGwAb
ABoAHAAcABwAHAAbABsAGwAbABsAGwAbABsAGwAbABwAHQAeAB4AHQAdACEAIgAiACEA
IQAhACEAIQAgACAAIAAiACIAIgAiACIAIgAiACIAIQAhACEAIQAjACEAIAAgACAAIAAf
AB0AGwAbABsAGgAZABYAFgAWABYAFAASABEAEAASABIAEgASABQAFAAUABMAFQAVABUA
FQAUABQAFAATABEAEQATABMAFAAVABUAEwATABUAFwAZABwAIQAkACoAMgA0ADQAOAA2
ACsAHAAPAAMA/v/7//n//f8BAAYADAAQABIAEgAQABAADwANAA0AEQAWABcAGQAYABgA
GAAYABYAGAAYABcAFwAXABcAFQAVABQAFAAUABQAFQAWABYAFgAVABUAEwATABQAFQAV
ABYAFwAXABQAEwASABEAEQARABIAEgASABIAEgASABAAEQARABIAEQAQAA8ADwARABEA
EgATABYAFgAWABYAFwAWABUAFQAVABUAFQAUABQAFQAXABkAGQAZABgAFgAXABgAGAAY
ABgAGQAZABgAFgAWABYAFgAYABgAGAAWABYAFQAVABUAEgARABAADwAQAA8ADwAPABEA
DwAPAA8ADwAOAA0ADAAIAAYABAADAAUABQAFAAUAAgACAAIAAQD+//7//v/+//7//v/+
//7//f/8//v/+v/6//n/+P/3//j/+P/5//r/+P/4//n/+f/3//f/9//4//f/9v/1//T/
9P/0//X/9f/1//X/9P/y//H/8f/y//P/8v/y//D/8v/w//H/8f/x//H/8f/w/+7/8P/w
/+//7v/z//P/8P/z//T/9f/2//T/8//y//H/8f/x//H/8f/x//H/8v/z//L/8v/x//H/
8//0//T/8//1//X/9f/1//X/9P/z//T/8v/y//L/8v/0//T/9P/z//T/9f/2//n/+//6
//r/+v/3//X/8v/v//D/8f/x//H/7v/u/+7/7v/t/+z/7P/s/+7/7v/u/+7/7P/s/+z/
6//r/+v/6//r/+7/7v/u/+3/6//t//H/8f/0//P/7//v//H/8//3//f/+v8BAAYACgAM
AA4AEgAUAA4AAwD0/+X/3f/a/9f/0//P/9H/1P/Y/9z/4P/i/+b/6v/r/+v/8f/1//L/
9f/3//T/8P/y//L/9P/2//T/8//z//P/8//x//H/8P/w//L/8v/z//T/8//y//D/7//x
//H/8v/z//P/9P/1//X/8//z//P/8//z//P/9P/0//L/8v/y//L/8v/z//P/9P/0//T/
9P/1//X/9f/2//f/9//2//X/9P/2//b/9v/3//n/+f/5//j/+v/7//3///8AAAEAAQAA
AP//AAAAAAAAAAABAAEAAAD+//7//v/+/wAAAAAAAP7//f/7//r/+f/3//f/9//3//n/
+f/6//v/+v/3//b/9f/1//T/8//y/+//7v/t/+3/6//r/+v/6//q/+r/6v/p/+f/5v/l
/+T/5v/m/+b/5v/k/+T/5P/k/+L/4f/g/9//4f/i/+T/5v/k/+T/5f/l/+f/5//n/+j/
5v/m/+b/5v/o/+j/6f/p/+n/6f/o/+b/5f/l/+b/5//q/+r/6P/q/+j/6f/p/+n/6P/p
/+n/6P/q/+r/5v/j/+L/4f/g/+H/4//l/+f/5//n/+f/5//l/+X/5v/n/+j/6P/n/+f/
6f/q/+r/6f/p/+n/6f/p/+r/6v/q/+z/6v/q/+r/6v/s/+z/7P/r/+n/6f/p/+v/6//q
/+r/6v/q/+n/5//l/+T/4//h/9//3//g/+H/4v/j/+L/4v/i/+T/5P/k/+T/4//i/+H/
3//f/9//3//f/+L/4v/i/+H/4//h/9//3//i/+f/5//l/+P/5f/p/+v/8P/3//r//P8C
AAgADAAMAAYA+f/q/9v/z//K/8n/x//H/8n/yv/M/9D/1v/c/97/4v/n/+n/6f/n/+r/
6//t/+r/6P/o/+r/7P/u/+z/7P/r/+r/6f/q/+v/6//s/+r/6v/r/+z/7v/u/+3/7f/t
/+3/7v/v/+3/7v/v/+//7f/t/+3/7f/v/+//8P/w//L/8v/y//L/8v/z//P/9P/y//L/
8v/z//X/9f/2//f/9v/2//b/9v/3//b/9f/1//n/+f/5//j/+P/5//v//f///wEAAgAC
AAEAAgACAAIAAgADAAMAAgAEAAQABAAEAAQABAAEAAIAAwADAAQABQADAAMAAwADAAAA
////////AQD///////////7//f/8//3//P/7//v/+v/5//j/9//4//j/+P/3//X/9P/z
//L/8v/y//L/8v/1//b/9//4//f/9//3//f/9//2//b/9v/2//b/9//3//n/+f/5//r/
+v/6//r/+v/6//r/+//7//3//f/8//r/+v/7//3////+//7//P/+//7/////////AAAB
AAEAAAACAAIAAQAAAP///v/+//7//v/+//7///8AAAEAAwADAAMAAwADAAMABAAFAAgA
CAAHAAcACQAKAAoACQAJAAkACQAJAAoACgAKAAwADAAMAAwADAAOAA4ADgANAA0ADQAN
AA8ADQAMAAwADAALAAsACgAJAAkACQAIAAcABwAIAAkACgAIAAYABQAEAAUABgAHAAgA
CQAKAAsACwAJAAkACQAJAAwADAAMAAsACwAJAAkACwAMAA0ADQANAA8AEQATABUAGAAd
ACAAJgAsADIANgA4ADIAJQAWAAcA+f/0//H/8f/z//f/+v/+/wIABgAGAAYACAANAA8A
DwAPABAADwAPAA4AEAASABAAEAAOAA4ADQANAA0ADQAQABEAEQASABQAFAAVABYAFQAU
ABIAEQATABMAFAAVABQAFAAUABMAEwATABMAEwATABMAFAAUABQAFAAUABQAFgAXABcA
GAAYABgAGAAZABkAGQAaABsAHAAcABwAHAAeAB4AHgAfACMAIwAjACIAIQAhACIAIwAj
ACUAJgAmACUAJgAmACYAKAApACkAKAAqACoAKgAqACkAKAAnACQAJQAlACYAJwAoACkA
KgArACoAKQApACkAKQAnACcAJwAnACYAJQAkACUAJAAjACMAIwAjACMAIwAiACIAIgAh
ACIAIgAiACIAIQAgAB8AHgAgACAAIAAgACEAIQAhACEAHwAeAB4AHgAgACAAIQAhAB8A
HwAfACAAIAAgACAAIAAgACAAIQAhACAAHwAdABoAGgAbAB0AHwAhACIAIQAkACIAIwAj
ACMAJAAlACUAJAAkACQAIwAiACUAJQAlACQAJAAkACQAJAAlACUAJQAlACUAJQAlACUA
IwAjACQAJQAoACgAJwAnACkAKgAqACkAKQApACkAKQAqACoAKgAsACwALAAsACwALgAu
AC4ALQArACsAKwAtAC0ALAAsACwALAArACkAJwAlACUAJAAjACIAIgAiACIAIQAgACAA
IAAhACIAIwAkACQAJAAkACMAIwAjACMAIwAkACQAJAAjACUAJQAhACEAJgAnACkAKQAp
ACkAKwAtADAAMwA4AEIASgBOAFAAUABKAD0AMAAhABcAEAARABMAEwAVABgAHgAiACIA
JAAmACgAKQApACsALQAuACsAKQAqACwALgAuACwALAAsACsAKwArACsALAAtAC0ALgAr
ACoAKgAqACoAKgApACkALAAtAC8AMQAuAC4ALgAtAC4ALwAwADEALwAvADAAMAAuAC4A
LgAuADAAMQAxADIAMAAwADAAMQAzADMANAA1ADQANAA0ADQANgA2ADYANwA5ADkAOQA4
ADkAOQA6ADsAOwA9AD4APgA/AEAAQABAAD4APwA/AD4AQABAAEAAQAA/AD4APQA6ADwA
PwA/AA==
         </WaveFormData>
      </LeadData>
   </Waveform>
</RestingECG>
