# Supplementary material for: Detection of Left Atrial Enlargement Using a Convolutional Neural Network-Enabled Electrocardiogram
Source: Front Cardiovasc Med. 2020 Dec 17;7:609976. doi: 10.3389/fcvm.2020.609976 (PMC7773668; doi:10.3389/fcvm.2020.609976)
Supplement: Supplementary file 4 [file Data_Sheet_4.ZIP › normal3/1802031624_1039_0000001Y.XML]

<?xml version="1.0" encoding="Windows-1252"?>
<!DOCTYPE RestingECG SYSTEM "restecg.dtd">
<RestingECG>
   <PatientDemographics>
      <PatientID>1802031624</PatientID>
      <PatientAge>70</PatientAge>
      <AgeUnits>Years</AgeUnits>
      <Gender>Female</Gender>
      <PatientLastName>zhangyanbo</PatientLastName>
   </PatientDemographics>
   <TestDemographics>
      <DataType>Resting</DataType>
      <Site>1</Site>
      <AcquisitionDevice>MAC55</AcquisitionDevice>
      <Status>Unconfirmed</Status>
      <Priority>Normal</Priority>
      <AcquisitionTime>11:00:19</AcquisitionTime>
      <AcquisitionDate>07-28-2016</AcquisitionDate>
      <CartNumber>1</CartNumber>
      <AcquisitionSoftwareVersion>009C</AcquisitionSoftwareVersion>
      <XMLSourceVersion>MAC5000 v1.0</XMLSourceVersion>
   </TestDemographics>
   <RestingECGMeasurements>
      <VentricularRate>63</VentricularRate>
      <AtrialRate>63</AtrialRate>
      <PRInterval>148</PRInterval>
      <QRSDuration>76</QRSDuration>
      <QTInterval>410</QTInterval>
      <QTCorrected>419</QTCorrected>
      <PAxis>41</PAxis>
      <RAxis>8</RAxis>
      <TAxis>10</TAxis>
      <QRSCount>10</QRSCount>
      <QOnset>230</QOnset>
      <QOffset>268</QOffset>
      <POnset>156</POnset>
      <POffset>211</POffset>
      <TOffset>435</TOffset>
      <ECGSampleBase>500</ECGSampleBase>
      <ECGSampleExponent>0</ECGSampleExponent>
   </RestingECGMeasurements>
   <Diagnosis>
      <Modality>Resting</Modality>
         <StatementCount>3</StatementCount>
         <LabelText>12SL ��ϳ���</LabelText>
      <DiagnosisStatement>
         <StmtFlag>ENDSLINE</StmtFlag>
         <StmtText>�������</StmtText>
      </DiagnosisStatement>
      <DiagnosisStatement>
         <StmtFlag>ENDSLINE</StmtFlag>
         <StmtText>��������ST����T���쳣</StmtText>
      </DiagnosisStatement>
      <DiagnosisStatement>
         <StmtFlag>ENDSLINE</StmtFlag>
         <StmtText>�쳣 ECG</StmtText>
      </DiagnosisStatement>
   </Diagnosis>
   <Waveform>
      <WaveformType>Rhythm</WaveformType>
      <WaveformStartTime>0</WaveformStartTime>
      <NumberofLeads>8</NumberofLeads>
      <SampleType>CONTINUOUS_SAMPLES</SampleType>
      <SampleBase>500</SampleBase>
      <SampleExponent>0</SampleExponent>
      <HighPassFilter>16</HighPassFilter>
      <LowPassFilter>150</LowPassFilter>
      <ACFilter>NONE</ACFilter>
      <LeadData>
         <LeadByteCountTotal>10000</LeadByteCountTotal>
         <LeadTimeOffset>0</LeadTimeOffset>
         <LeadSampleCountTotal>5000</LeadSampleCountTotal>
         <LeadAmplitudeUnitsPerBit>4.88</LeadAmplitudeUnitsPerBit>
         <LeadAmplitudeUnits>��V</LeadAmplitudeUnits>
         <LeadHighLimit>2147483647</LeadHighLimit>
         <LeadLowLimit>268435456</LeadLowLimit>
         <LeadID>I</LeadID>
         <LeadOffsetFirstSample>0</LeadOffsetFirstSample>
         <FirstSampleBaseline>0</FirstSampleBaseline>
         <LeadSampleSize>2</LeadSampleSize>
         <LeadOff>FALSE</LeadOff>
         <BaselineSway>FALSE</BaselineSway>
         <ExcessiveACNoise>FALSE</ExcessiveACNoise>
         <MuscleNoise>FALSE</MuscleNoise>
         <LeadDataCRC32>215431090</LeadDataCRC32>
         <WaveFormData>
+v/6//r/+v/9//7///8AAP///v/9//z///8AAAEAAgACAAIAAgACAAMABAAFAAYABAAE
AAQABAAEAAQABAAEAAQABAAEAAQAAwACAAEAAAAAAAAAAAAAAP7//v/+//7/+//6//n/
+P/1//T/8//y//P/9P/1//b/8//y//H/8P/x//L/8//0//L/8v/y//L/8v/y//L/8v/x
//D/7//u//D/8P/w//D/8P/w//D/8P/u/+7/7v/u/+7/7v/u/+7/7v/u/+7/7v/s/+z/
7P/s/+z/7P/s/+z/7f/u/+//8P/v/+7/7f/s/+7/7v/u/+7/7P/s/+z/7P/s/+z/7P/s
/+3/7v/v//D/7//u/+3/7P/t/+7/7//w//D/8P/w//D/8v/y//L/8v/y//L/8v/y//L/
8v/y//L/8//0//X/9v/0//T/9P/0//T/9P/0//T/9//4//n/+v/4//b/9P/y//P/9P/1
//b/9v/2//b/9v/0//T/9P/0//b/9v/2//b/9//4//n/+v/4//b/9P/y//L/8v/y//L/
8//0//X/9v/1//T/8//y//P/9P/1//b/9f/0//P/8v/0//T/9P/0//T/9P/0//T/8f/w
/+//7v/x//L/8//0//b/9v/2//b/9v/2//b/9v/2//b/9v/2//X/9P/z//L/9P/0//T/
9P/0//T/9P/0//P/8v/x//D/8//0//X/9v/1//T/8//z//T/8//y//b/8//z//L/8f/y
//L/8//0//b/9P/0//b/9//0//P/8v/2//f/+P/5//j/9//2//X/9//5//r/+//7//v/
+//6//v//P/9////AAACAAMAAwADAAQABAAEAAYACAAKAAsABwADAAMAAgACAAIAAQAB
AAEA///8//r/9v/2//P/8P/y//L/8//2//L/8v/y//L/8v/x//H/8P/w//L/8v/u//L/
8v/y//L/8P/t//L//f8LABQAIQA7AFMAaAB8AJAAnACmAKYAlwB/AGMARwAnAA8A/f/r
/9n/1//c/9r/2P/Y/9b/1//e/+X/5//r/+z/8v/0//D/8P/y//L/8//z//H/8f/x//X/
9f/1//X/8//z//P/8//2//b/9v/2//T/8v/y//P/9P/0//X/9f/z//P/9P/0//T/9P/0
//T/9f/2//f/+P/3//j/+P/3//j/+f/5//n/+P/4//f/9v/2//j/+P/4//r/+v/6//n/
+v/8//3//v8AAAAAAAAAAAAAAAABAAIAAAAAAAAAAQABAAEAAwAFAAUABQAGAAYABAAH
AAcABwAIAAgACQAKAA0ADQAOABAAFAARABAAEAAPAA4ADQALAAwADgAPAA8ADQALAAsA
CwANAA0ADQALAAsACwAKAAgABQAFAAUABAAEAAUABgAHAAMAAgAAAP7///8AAAAAAQAA
AAAAAAD///7//v/9//v/+v/6//r/+v/6//v//P/9//v//f/9//v/+f/4//f/9//6//v/
/P/9//z/+//6//n/+f/5//n/+f/3//b/9//2//b/9v/0//L/8//0//X/+f/4//f/+P/6
//j/+P/3//f/9f/1//X/9v/4//j/+P/4//b/9//3//f/+P/6//v/+//5//n/+f/6//r/
+v/8//z/+//5//z//v8BAAEAAQABAP///v/+//3//v8AAAEAAwAFAAUABgAGAAUABQAE
AAQAAgADAAUAAgABAAAAAAD//wAAAwAEAAIAAQABAAIAAgACAAMAAwAEAAIAAgACAP//
//8AAAAA/f/+/wAABAACAAAAAQABAAEA///+//7//v8CAAIAAgABAP///v/+///////+
//z//v8AAP7/AAAAAP7//v/+//7///////7//f/9//z/+//7//7//v/8//z//v//////
/f/9//7//v/+/wAA///6//n//f/8//z//f/9//j/+/8AAP///v/9//z/+v/6//r/+v/6
//r/+v/6//z//P/8//z/+//7//r/9//3//z//v8BAP7//f/8//r//P/8//z/+v/6//z/
/v/8//z//P/////////////////9//3//f///wAAAQACAAMABQAGAAcACAAGAAcACgAM
AA0ADQANAA4ADgAOAA8AEAAPAA8ADQAJAAkACAAIAAgABwAHAAcABQADAAIAAQACAP7/
+v/4//b/+P/6//j/+P/4//j/+P/3//X/9P/0//b/9//0//f/+P/0//b/+P/7//7/BwAV
ACgAPwBVAGkAfACOAJ4ApgCmAJ4AjwBxAE8AMwAdAAkA8//h/9//4f/c/9r/2v/c/+L/
5f/q/+//7//r//L//P/6//b/9P/2//b/9//5//f/9//3//z//f/+/////P/7//r/+f/4
//j/+P/4//n/+P/5//v/+//6//r/+f/4//n/+//8//v/+v/5//j/+v/6//r/+v/4//r/
+//7//v/+//6//n/+//8//z//P/6//z//P/8//7//v/+//3//f/+//7//v8CAAIAAgAC
AAIAAgADAAQABAAEAAQABQAGAAcACgANAAsACQAIAAYABgAJAAkACQAMAAwADQAOAA8A
DwAQABIAFAARABAAEAASABIAEgARAA8AEAAQAA8AEQAPAA8ADwANAA0ADQALAA0ADQAM
AAoACQAJAAkACAAFAAUABQAFAAQABAADAAIAAgACAAEAAQD+//7//v/9//3//v/+//3/
+v/6//r/+v/5//n/+f/5//v//f/9//v/+//6//n/+f/3//f/9//3//j/+f/6//v/+//7
//v/+//5//j/+f/4//r/+v/4//b/9v/2//b/+f/4//f/+P/6//f/9v/0//P/8//z//P/
9P/0//T/9P/0//T/9f/1//X/9f/2//b/9f/3//f/9//4//X/9P/1//T/9f/1//r//v/8
//v/+v/5//r/+v/7//v/+//8//z//f/9//3//v/+//3//f/8//z//f///wIAAAD///7/
/v/9//v//f/9//r/+//7//z//P/+//////8AAAAAAAAAAP3/+//8//z/+f/7//z////8
//v/+//6//n/+v/6//v//P/8//z//P/7//3//P/8//3//f/8//r//P/7//j/+f/4//j/
+P/4//j/+v/7//v/+//7//r/+f/5//7//v/8//z/+f/5//j/9f/3//j/+P/4//n/+f/1
//X/+v/4//f/9//5//j/9//2//j/+P/4//j/+P/4//j/+P/3//b/9f/0//f/+P/5//r/
+v/6//r/+v/5//j/9//2//b/9v/2//f/9//1//P/9v/2//f/9//3//n/+P/4//j/+P/2
//b/+P/6//j/+P/4//n/+f/5//n/+//7//v/+//9////AAABAAIAAwAEAAQAAgACAAIA
AwAGAAgACQAJAAkACgAKAAoADQAOAA8ADwALAAcABwAGAAQABAADAAMAAwABAP7//P/8
//z/+f/2//X/9P/0//b/9P/0//T/9P/0//P/8//y//L/9P/0//D/8v/y//L/8v/y//P/
9P/7/wcAFAAnAEEAWQBwAIgAmgCoALAArACbAH0AXwA/ACMAEQD//+3/4f/f/97/2v/U
/9T/2P/b/+b/8f/z/+3/6v/w//T/8v/0//b/9v/3//X/8//z//P/9f/1//X/9f/z//P/
8//z//f/+P/5//r/+f/2//X/9f/4//j/+f/5//X/9f/2//b/+P/4//j/+P/6//r/+v/6
//n/+v/6//n/+f/5//j/9//3//j/+P/4//n//P/9//7////+//3/+//7//z//P/8//z/
/P/8//z//v/+////AAACAAIAAgADAAEAAQADAAUABQAFAAYABgAFAAkACgALAAoACgAL
AAwACgAJAAkACgANAAsACwAMABAAEAAQAA8ADwAQABAADwANAAsACwALAAwADQAOAA0A
DQANAAwACgALAAsACwAKAAYABQAEAAMAAgACAAEAAAD8//z/+//7//z//v8AAAEA//8A
AAAA///9//z/+//6//v/+//7//v/+v/7//r/9//5//j/9//3//n/+f/5//n/9//3//f/
9//5//n/+f/5//b/9v/4//j/+P/4//b/9P/0//T/9P/3//X/8//z//T/9f/2//b/9//1
//X/9f/2//T/9P/0//T/9P/1//X/9f/1//b/9v/1//X/9f/1//b/9//4//v//P/5//f/
+v/8//z/+//6//n/+P/4//n/+f/7//z//P/9//v/+//8//z/+//7//r/+v/9////AgAA
AP3//P/8//v//P///wAA/v/9//3//v/+//7//////wAA/f/8//v/9//6//z//f/7//v/
/P////z/+//7//r/+f/7//r/+v/6//3//v/////////+//7////9//r/9v/2//n/+P/7
//z//P/8//z//P/9//3//P/7//n/+P/3//f//P/8//r/+v/6//v/+//5//r//P/9//7/
/v/9//j/9//6//j/9//3//n//P/9//r/+v/6//r/+v/6//r/+v/6//z//P/8//z/+v/6
//r/+v/6//n/9v/z//j/+P/5//n/+f/5//j/+P/6//r/+P/4//r//P/6//r/+v/9//3/
/f/+////AAABAP///f/9//z//f/+////AAABAAIAAwAEAAMABgAIAAkACQAJAAoACgAI
AAkACgALAAwACwAIAAkABgAGAAYABQAFAAUAAwAAAP7//P/8//n/9//3//f/+P/6//j/
+P/4//j/+P/3//f/8//y//P/8v/u//D/8P/w//T/9P/1//b/+/8HABQAJwBBAFkAaAB4
AI4AngCkAKQAmQCFAHEAUQArABEA/f/l/9f/1//Y/9j/2P/c/9z/3f/k/+v/7//v/+z/
7P/y//D/8P/y//L/8//0//P/9P/1//f/9//3//f/9f/1//X/9f/2//b/9v/2//b/9P/0
//X/+P/4//n/+f/5//n/+v/6//j/+P/4//j/+P/4//j/+P/2//j/+f/5//v/+//6//n/
+f/6//r/+v/8//7//v/+/////v/9//v//f/+//7//v8CAAIAAgACAAEAAAAAAAAAAgAC
AAIAAwAFAAUABwAJAAcABwAIAAgABgAJAAkACQAMAAwADQAOAAwACwALAAwADAAJAAgA
CAAKAAoACgAJAAsADAAMAAsADQALAAsACwAJAAkACQAHAAcABwAGAAQAAQABAAEAAAAA
AAEAAgADAAIAAgABAAAA/v/+//3//f/6//r/+v/5//j/+P/3//X/9v/2//b/9v/1//X/
9f/1//f/+f/5//f/9f/0//P/8//z//P/8//z//X/9f/1//X/8//z//P/8//0//T/9v/2
//b/9v/0//L/8v/y//L/9f/z//H/8f/y//D/8P/v/+//7//v/+//8P/z//T/9f/2//P/
8//y//H/8//2//j/+f/4//f/9v/2//b/9v/4//j/+f/3//r//P/8//v/+v/5//r/+v/7
//v//f/+//7/////////AAAAAP/////+//7//f///wIAAAABAAAAAAD/////AQABAP7/
+//7//z//P/8//3//f/+//7//v/+//v/+//8//z/+f/5//r//f/6//r/+//7//v/+//6
//r/+v/6//r/+v/5//r/+v/7//3//f/8//r//P/6//j/+v/6//v//P/9//7//f/7//j/
9f/2//b/9v/3//j/+P/2//b/9v/3//f/9f/2//j/+f/6//v/+//3//f//P/6//n/+f/7
//r/9//2//f/+P/5//r/+P/4//j/+P/6//r/+v/6//n/+f/3//X/+v/6//v/+//9//3/
/P/8//v/+v/3//b/9v/4//b/9v/4//v/+//7//z//f/+/////P/7//z//P///wAAAQAC
AAQABAAEAAQAAwAGAAgACQALAAsADAAMAAwADQAOAA8ADwANAAkACQAKAAoACgAJAAgA
BwAEAAAAAAD+//7/+//4//f/9v/2//b/9P/0//T/8v/y//H/8f/x//L/9f/2//L/9P/0
//T/9v/0//H/8v/7/wcAEgAhADkAUwBoAHoAjgCcAKQApgCdAIkAbwBXADcAGQAHAPX/
4f/V/9z/5P/e/9b/2v/h/+L/4//r//H/8P/y//j/9v/1//b/9f/1//b/9f/2//f/9//3
//f/9//5//n/+f/5//j/+P/4//j/+f/4//n/+//6//r/+//7//v/+//8//z/+//6//n/
+P/4//j/+P/4//r//P/9//3///////7//f/6//r/+f/4//r//P/8//z/AAAAAAAA////
/wAAAAAAAAEAAAD///7//v/+////AAACAAIAAgADAAEAAQADAAUABwAHAAgACAAIAAsA
CwALAAoACgALAAwADwAPABAAEgATAA8ADQAMAA8AEAARABEAEQASABIAEQARAA8ADwAP
AA0ADQANAAsACwALAAoACAAHAAcABwAGAAUABQAFAAUAAgACAAEAAAAAAAAA//////3/
/v///////v/+//3/+//6//r/+v/6//n/+f/5//n/+v/9//7//f/8//r/+P/3//b/9f/0
//P/9v/3//j/+f/3//f/9//3//X/9P/1//T/9P/0//L/8P/x//L/8//3//P/8f/x//L/
9P/0//P/8//1//X/9f/2//T/9P/0//T/9P/1//X/9f/z//T/9P/z//X/9f/1//b/9P/0
//b/9v/1//P/9v/4//n/+f/5//n/+//8//7////+//7//f/9//////8AAAAA/f/9//z/
/P/7//3/AAD+//3//P/8//v//f///////P/5//n/+v/6//z//f/9//7//v/+//7/+//7
//z//P/5//f/+P/7//j/+//9//7////9//z//P/8//z//P/8//v/+//6//r/+//7//r/
+P/6//j/9v/4//j/+v/6//r/+v/9//3//P/7//n/+P/3//f/+P/4//b/9v/3//n/+v/5
//n/+v/6//r/+//7//f/9//6//j/9//3//v/+v/7//j/9v/2//b/9v/2//b/9v/2//f/
+P/5//r/+f/4//f/9v/4//r//P/+//r/+P/3//X/9f/z//b/9v/5//n/+f/5//b/9v/2
//b/9v/2//j/+v/3//b/9f/3//X/9f/1//X/+P/5//r/+////wAAAQACAAIAAgABAAAA
AQACAAQACAAKAAsACwALAA4ADgAOAA8ADQANAAwACQAFAAUABAAEAAYABQAFAAUAAwAA
AP7//P/6//f/9P/z//L/8v/0//L/8v/y//L/8v/y//P/8//0//T/9P/w//L/+P/w/+7/
8v/z//L/+/8HABoANwBLAFkAcACKAJoAqACsAKQAjwB3AFsAOwAfAAsA+f/j/9X/1f/a
/9r/2P/Y/9r/3f/e/+H/6f/t/+7/7v/w//L/9P/2//b/9//1//P/8//z//T/8//y//H/
9P/1//b/9//2//b/9v/2//X/8v/x//H/8v/y//P/8//y//P/9f/2//b/9v/2//b/9P/0
//T/9P/2//j/+f/5//f/9//2//X/9//4//j/+P/4//r/+v/6//r/+v/6//n/+//8//z/
/P/+//7//v/+//7//v///wAAAAAAAAAAAQADAAMABQAHAAUABQAGAAYABAAHAAcABwAI
AAgACQAKAAsACwAMAA4AEgAPAA4ADgAQABAAEAAPAA8AEAAQAA8ADwANAA0ADQANAA0A
DQALAAsACwAKAAgABQAFAAUABAAEAAUABgAHAAUABAACAAAAAAAAAP/////7//r/+f/3
//n/+v/6//n/+v/6//r/+v/5//n/+f/5//n/+//7//n/9//2//X/9f/3//f/9//3//n/
+f/5//n/+P/3//b/9f/2//b/+P/4//j/+P/2//T/9P/0//T/9//1//P/8//0//P/8v/w
/+//8P/x//L/9P/0//T/9P/0//T/9f/1//X/9//4//j/9//1//X/9f/2//b/9v/4//j/
9v/z//X/9v/4//n/+v/7//j/+P/5//n/+f/6//r/+//9//3//v/+//v/+//6//r//f//
/wIAAAD+//z/+//5//v//f/9//r//P/9////AAD//////v/+//7//v/+//v/+f/6//r/
9//3//j/+//4//r/+//7//v/+f/4//j/+P/7//z//f/9//v/+v/6//v/+f/4//b/+P/6
//j/+v/6//r/+v/6//r//f/9//z/+//9//z/+//7//v/+v/3//b/+P/5//n/9//1//b/
9v/2//r/+//4//n//P/6//n/+f/3//b/9//4//j/+P/4//j/9v/2//b/9v/3//n/+v/5
//n//P/8//3//P/7//r/+P/6//r/+v/4//r//P/+//z/+v/6//3//f/9//3//f/9////
/////wEA//////////8BAAIAAwAEAAIAAwAGAAgACwALAAsADAAMAAwADQAOAA0ADQAL
AAcABgAEAAMAAgAFAAcACQAJAAMAAAD9//z/+v/4//j/+P/2//j/9v/2//b/9v/2//X/
9//2//b/+P/6//b/+P/4//j/9v/2//v//P/5/wMAHAA3AE0AYQB0AIYAmACmAKoApgCX
AH8AXwA/ACUAEwD9/+X/1//b/+D/3v/Y/9b/2v/h/+b/5//r/+//7v/w//L/9v/2//j/
+P/5//n/9//3//f/+P/3//b/9f/4//n/+v/7//n/+P/3//b/9//2//f/+f/8//z//f/9
//j/9//3//b/9//4//n/+v/8//z//P/8//v//P/8//v//P/9//3//f/7//z//P/8//r/
/P/8//z//v/+//7//f///wAAAAAAAAAAAAAAAAAAAQACAAQABgAEAAQABAAFAAUABQAH
AAkABwAHAAgACAAIAAsACwALAAwADAANAA4ADQANAA4AEAASAA8ADgAOAA4ADgAOAA0A
DAAMAAsACQALAAkACQAJAAoACwAMAAsACQAJAAgABgAFAAUABQAEAAEAAQABAAEAAwAE
AAQABAABAAAA/v/9//v//P/9//3/+v/6//n/9//2//b/9v/2//f/9//3//f/9f/3//f/
9f/3//b/9f/1//b/9//4//n/9v/1//T/8//1//X/9f/1//b/9v/4//j/9v/2//T/8v/x
//D/7//x//H/7//v//D/8v/y//H/8f/x//H/8f/y//D/8P/w//D/8//1//b/9//3//j/
+P/3//b/9f/0//T/9v/2//j/+P/4//f/+//+//z/+//6//n/+P/4//n/+f/7//z//P/9
//v/+//8//z//f/9//z//P/7//3/AAD+/////v/+//3/+//9//3/+v/6//v//f/+//v/
+//6//r/+f/4//f/8//2//j/+f/3//X/9v/5//b/+f/7//z//f/6//j/9//2//b/9v/2
//X/9//2//b/9//3//b/9P/2//j/9v/4//j/+P/4//j/+P/5//n/+P/3//f/9v/1//X/
9v/2//T/9P/1//f/+P/3//b/9v/1//T/9//3//P/8//4//b/9f/1//X/8P/v//b/+P/4
//j/+P/1//T/8//y//T/9P/1//X/8//x//T/9P/3//f/9//3//X/9P/z//L/8v/y//T/
9v/0//T/9P/3//n/+f/5//n/+P/3//b/9f/4//r//P/+//3//v/+//7//P/8//3/AAAE
AAUABQAFAAgACAAIAAkACQAJAAgABQACAAMAAwAEAAMAAQAAAP/////8//r/+P/6//f/
9P/z//L/8v/0//L/8f/w/+//7v/r/+v/6v/q/+3/7v/r/+7/6v/q/+b/7v/1//L/9f8B
ABIAJwBBAFkAbgCEAJQAoACiAJgAiQB3AF8AOwAdAAkA9f/h/9P/0f/Y/9j/1P/Q/9T/
1//c/+P/5f/n/+r/6P/q/+7/7v/w//D/8f/w/+3/7P/r/+//7//v/+//7//v/+//7//v
/+7/7f/s/+3/7P/t/+//7f/s/+z/6//q/+v/7f/u//D/8P/w//D/8P/w//D/8P/u//D/
8f/x/+//7//u/+3/7//y//T/9v/0//T/8v/w//D/8P/w/+//8f/y//L/8v/0//T/9P/0
//X/9v/4//r/+P/4//j/+f/2//X/9v/3//n/+//+/wAA/P////////8AAAAAAQACAAEA
AQACAAQABAABAAAAAAAEAAQABAADAAMABAAEAAMABQADAAMAAwADAAMAAwABAAAA///9
//r/+//9////AAD///////////z/+v/3//T/8//0//T/9f/x//D/7//t/+7/8P/x//H/
7v/u/+7/7v/w//H/8v/z//D/8f/w/+3/7f/s/+v/6//s/+3/7v/v/+3/7f/t/+3/6//r
/+v/6//o/+j/6v/q/+z/7P/q/+j/6P/o/+j/6//p/+f/5//o/+r/6v/p/+n/6f/p/+n/
6v/p/+j/5//m/+j/6f/p/+n/6//s/+z/6//p/+n/6f/q/+z/7P/u/+7/6//p/+z/7v/v
/+//7//v/+7/7v/v/+//7//w//D/8f/w/+//7//u//D/8f/x//L/8P/x//P/8P/w//D/
8f/x//P/9f/1//L/8P/v/+//7v/u/+//7//w//H/8v/z//H/7//w//D/7f/t/+7/8f/u
/+//8f/y//P/8P/u/+3/7P/s/+z/7P/r/+3/7P/s/+3/8P/w/+//8v/x/+7/7//u//D/
8P/w//D/8P/v/+3/6//t/+z/6//r/+z/7P/q/+r/6//t/+7/7f/r/+z/7P/s/+3/7f/p
/+n/7v/s/+v/6//v/+r/5//q/+z/7P/s/+z/6v/q/+r/6v/s/+z/7P/s/+3/7v/v//H/
7v/r/+j/6v/r/+3/7v/v/+7/7P/r/+r/6v/o/+j/6v/u/+z/7P/s/+//7//v/+//7f/t
/+3/7f/v//H/8v/z//P/8//z//L/9f/2//f/+f/8//7///////3//v/+//7///8AAAEA
AQABAP3//f/8//r/+v/5//n/9//1//L/8P/x//L/8P/u/+r/5v/j/+L/4v/k/+b/6P/r
/+v/7P/s/+n/6P/l/97/4f/i/+P/5P/m/+v/7v/v/wEAGgArAEMAXQB0AIgAmACkAKIA
mACHAGMAPwAnABMA///p/9X/y//N/87/zP/M/8r/zP/R/9T/2f/f/+H/5P/m/+b/6P/q
/+z/7P/t/+r/5//m/+X/5//n/+f/5//p/+n/6f/p/+j/6P/o/+j/6v/o/+j/6f/s/+z/
7f/t/+j/5//n/+b/6P/o/+j/6P/o/+j/6P/o/+r/7P/t/+3/7P/r/+n/5//p/+r/6v/q
/+z/7v/u/+7/8P/w//D/7//x//L/8v/y//P/8v/x//D/8v/y//P/9P/z//L/8f/x//P/
8//1//f/+f/5//r/+v/6//3//f/9//7//v///wAAAQABAAIABAAEAAEAAAAAAAIAAgAC
AAEAAwAEAAQAAwABAP///////wEAAQABAP////////7//P/7//v/+//6//f/9//3//f/
9v/2//X/9P/w//D/7//v/+7/7v/u/+3/7//w//D/7//u/+7/7v/u/+z/6//q/+n/6//t
/+3/6//p/+j/5//n/+j/6f/q/+v/6f/n/+X/4//l/+f/6f/r/+r/6v/s/+z/6f/o/+X/
4v/j/+T/5f/p/+X/4//j/+T/5v/m/+X/5f/n/+f/5//o/+j/6P/o/+j/5//n/+b/5f/l
/+b/5v/l/+b/5//o/+r/6P/o/+r/6v/n/+X/6P/q/+3/7f/t/+3/7v/u/+//7//u/+7/
7f/t/+v/6//s/+z/7P/t/+3/7v/x//P/9v/0//L/8P/v/+3/7v/x//L/8P/u/+3/7f/s
/+z/7f/t/+7/8P/w//D/7f/t/+7/7v/r/+3/7v/x/+7/7f/t/+z/6//s/+z/7f/u/+7/
7v/u/+3/6//q/+r/6//t/+z/6v/s/+z/6v/s/+z/7v/u/+7/7v/u/+3/6//p/+r/6v/q
/+v/7P/s/+r/6v/o/+n/6f/n/+j/6v/r/+z/7f/t/+n/6f/s/+r/6f/p/+3/7P/u/+z/
7P/s/+z/7P/s/+3/7f/q/+f/6f/o/+n/6f/p/+n/6f/q/+v/7P/p/+j/6f/q/+r/6v/q
/+3/7f/t/+3/7f/s/+v/6v/p/+3/7v/v//D/8v/0//X/9v/z//L/8v/0//f/+f/6//v/
/v/+//7///8AAAEAAQD///v/+//6//r/+v/5//n/+f/1//L/8P/u/+z/6f/m/+X/4//i
/+P/4P/i/+T/5v/o/+T/4//h/+D/4//k/+H/5P/k/+L/4P/k/+f/6P/r//H//v8VAC8A
QwBaAG4AgACSAKAAnACNAHMAVQA9ACUACwDx/9v/z//J/8b/xv/I/8b/xv/N/9L/2f/h
/+H/3P/c/+D/4P/e/+D/4P/h/+T/4//k/+X/5//n/+f/5//l/+X/5f/l/+j/6P/o/+j/
5v/k/+T/5f/k/+T/5f/l/+X/5f/m/+b/6P/o/+j/6P/n/+b/5f/k/+b/6P/p/+n/6//r
/+r/6f/o/+j/5//m/+b/6P/o/+j/6P/o/+j/5//p/+r/6v/q/+7/7v/u/+7/7f/s/+z/
7P/t/+7/7//x/+//7//x//P/9f/1//b/9v/z//X/9P/z//L/8v/z//T/9//3//j/+v/8
//n/+P/4//j/+P/4//f/+P/6//v/+//6//f/9v/1//P/8//z//H/9P/1//X/9P/x//H/
8f/w/+z/6//q/+n/6f/q/+r/6v/o/+j/5//n/+L/4v/i/+H/4f/i/+L/4f/i/+L/4v/i
/9//3//f/9//4f/j/+P/4f/h/+D/3//f/93/3f/d/93/2//b/9v/2//b/9v/2//b/9j/
2P/a/9r/3f/e/93/3P/a/9j/1v/X/9f/1f/V/9b/2P/Y/9f/1//Z/9n/2f/a/9n/2P/X
/9b/2P/Z/9n/2f/c/97/3//f/9v/2f/X/9b/2P/Y/9r/2v/b/9n/3P/e/9z/2//a/9n/
2//c/97/3//d/97/3v/f/9//3//g/+D/3//f/97/3v/d/9//4v/g/+H/4P/g/9//3v/f
/97/2v/b/9v/3P/c/97/3//f/+D/3f/c/9v/1//a/9z/3f/b/9r/2v/c/9j/1v/X/9f/
1//X/9b/1v/W/9r/2v/a/9n/2P/W/9X/1f/V/9T/0v/U/9f/1v/Z/9r/2v/a/9r/2v/Z
/9f/1P/R/9T/1P/U/9X/1//W/9P/0v/S/9P/0//R/9T/1v/X/9j/2f/X/9H/z//W/9L/
z//P/w==
         </WaveFormData>
      </LeadData>
      <LeadData>
         <LeadByteCountTotal>10000</LeadByteCountTotal>
         <LeadTimeOffset>0</LeadTimeOffset>
         <LeadSampleCountTotal>5000</LeadSampleCountTotal>
         <LeadAmplitudeUnitsPerBit>4.88</LeadAmplitudeUnitsPerBit>
         <LeadAmplitudeUnits>��V</LeadAmplitudeUnits>
         <LeadHighLimit>2147483647</LeadHighLimit>
         <LeadLowLimit>268435456</LeadLowLimit>
         <LeadID>II</LeadID>
         <LeadOffsetFirstSample>0</LeadOffsetFirstSample>
         <FirstSampleBaseline>0</FirstSampleBaseline>
         <LeadSampleSize>2</LeadSampleSize>
         <LeadOff>FALSE</LeadOff>
         <BaselineSway>FALSE</BaselineSway>
         <ExcessiveACNoise>FALSE</ExcessiveACNoise>
         <MuscleNoise>FALSE</MuscleNoise>
         <LeadDataCRC32>1400922833</LeadDataCRC32>
         <WaveFormData>
+v/6//r/+v/7//z//f/+//z//P/8//z//v8AAAIABAACAAIAAgACAAMABAAFAAYABAAE
AAQABAAHAAgACQAKAAgACAAIAAgABgAGAAYABgAEAAQABAAEAAIAAgACAAIAAAAAAAAA
AAAAAAAAAAAAAP///v/9//z/+//6//n/+P/4//j/+P/4//b/9v/2//b/9v/2//b/9v/0
//T/9P/0//L/8v/y//L/8P/w//D/8P/w//D/8P/w//D/8P/w//D/7v/u/+7/7v/u/+7/
7v/u/+7/7v/u/+7/8P/w//D/8P/u/+7/7v/u/+z/7P/s/+z/7v/w//L/9P/y//L/8v/y
//T/9P/0//T/9v/2//b/9v/2//b/9v/2//j/+P/4//j/9v/2//b/9v/4//r//P/+//3/
/P/7//r//P/8//z//P/7//r/+f/4//n/+v/7//z//v/+//7//v/9//z/+//6//r/+v/6
//r/+P/4//j/+P/2//b/9v/2//j/+P/4//j/+v/6//r/+v/4//j/+P/4//f/9v/1//T/
9f/2//f/+P/2//b/9v/2//T/9P/0//T/9v/2//b/9v/2//b/9v/2//b/9v/2//b/9f/0
//P/8v/0//T/9P/0//b/9v/2//b/9v/2//b/9v/0//T/9P/0//b/9v/2//b/9P/0//T/
9P/2//b/9v/2//T/9P/0//T/9v/2//b/9v/0//T/9P/1//P/8v/x//H/8v/1//b/9//1
//T/9P/0//P/8//z//b/+f/7//z//v8AAAAAAAAAAP7/AQABAAAAAAADAAMAAwAFAAUA
BgAHAAYACwAMAAwADwAQABAADwAQABEAEgATABAADwAPAAsACAAIAAcAAwABAAEAAAAA
AP///v/8//r/+P/3//T/9P/1//X/9f/1//P/8P/u/+3/7//x//P/9f/z//L/8P/w/+7/
7v/t/+//+f/8/wAABQAMABAADwARABsALAA9AE4AXwBwAH4AjQCEAEoADAD6/////f/0
/+r/5f/g/9n/1//V/9H/zf/T/9r/3f/e/+H/5f/q/+3/7v/v/+//7//x/+//8f/y//L/
8v/z//P/9f/2//b/9v/2//b/9f/1//P/8//0//T/8v/y//L/8v/0//X/9f/2//X/9f/2
//b/9v/3//f/9f/z//T/9P/0//X/9f/0//T/9P/1//X/9f/1//X/9f/1//P/9P/1//X/
9//4//j/+P/2//b/9v/4//v/+//7//v//v/+//7//v///wAAAQACAAIAAgACAAIABAAF
AAUABQAHAAgACAAKAAwADAAMAAwADAAOAA8AEAASABMAEwATABEAEAAQABEAEQAPAAwA
DwAPAA8ADwAPAA0ADQANAA0ACwAJAAkACAAJAAgABwAHAAUABQAEAAQABAAEAAQAAwAC
AAIABAABAP///////////f/9//r/+v/7//v/+//5//v//P/8//3//P/3//b/9f/5//n/
9//3//f/+P/5//v/+P/3//b/9f/z//L/8v/x//P/9P/0//P/8v/y//L/8//1//T/9P/1
//b/9v/0//T/8//0//T/9P/1//b/9//4//X/9f/4//j/+P/4//n/+f/5//v//P/8//7/
AAABAAEAAAAAAAEAAgAEAAQABQAFAAUABQAGAAcABQAHAAcABgAIAAcABwAHAAkACQAI
AAYABgAGAAYABQAFAAUABQAGAAYABgAGAAUABQAFAAUABQAEAAQABQAHAAMAAgACAAIA
AgACAAIAAQACAAIABQAFAAEAAgACAAEAAQAAAP////8AAAAAAAAAAAMAAAD/////AQAD
AAMAAwAAAP7//v8BAP///f/9//7//v/+//7//f/9/wAA/v/9//3//v/+//3//v////z/
/f///wAAAAAAAP7//v///////v/+////AAD8//3//P/+/wAAAAAAAAAA/v/+//7//v/8
//z//P/8//7//v/+//7//P/9//3//P/8//3//v8BAP7//f/8//r/+//8//7///8BAAQA
BQAHAAYACAAKAAoACgAKAAoADQALAAoACgANAA8ADwAPAA8AEAARABIAFwAaABoAGwAc
ABoAGQAZABkAFwAXABYAFQAXABMAEAAQAA8ACwAJAAkABgAGAAUABAACAAAAAAD///7/
/v/+//3//P/7//v/+v/6//v/+//7//v/+//7//r/+v/6//v//P/6//3/AQAGAAwAEwAY
ACAAJQAtAD0AUABlAHgAhwCMAJgAlwBmACYABgAAAPn/6//g/97/3//c/9H/zf/T/9f/
2//h/+b/5//m/+//9//0//P/9//5//r/+//5//f/+f/6//r/+v/7//v/+//8//z//P/+
//7//f/9//z/+//7//r//P/8//z//P/7//v/+v/6//v/+//8//z/+v/7//v/+f/5//r/
+v/6//v/+//6//r/+//9//7////+//3//P/7//3//v////////8AAAAAAAACAAIAAgAE
AAUABQAFAAUABgAGAAYABgAIAAgACAAIAAgACAAIAAgACwANAA4ADwARABIAEgAUABYA
FgAWABYAFgAYABkAGgAaABsAGwAbABkAGAAYABkAGwAZABYAGQAZABkAGQAZABgAGQAa
ABsAGQAVABMAEAAQABAAEAARAA8ADwAOAA4ADQAMAAsACQAKAAoADAAJAAcABwAHAAcA
BwAHAAQABAADAAMAAwABAAEAAgACAAMABQABAAEAAQACAAEA/v/9//3//v///wEA////
//////////7//v/9//3//v/+//3/+v/6//r/+//9//z//P/9//z//P/6//r/+//8//z/
/P/+//7//v/+//v/+//+//7/AAAAAAEAAQABAAMABAAEAAIABAAFAAUAAwAEAAYACAAG
AAYABwAHAAkACQAKAAsACgALAAoACAAKAAkACQAJAAkACQAIAAYACgAKAAoACQAHAAcA
BwAIAAoACgAKAAkABwAHAAcABwAFAAYACAALAAcABgAGAAYACAAIAAgABwAEAAQABwAH
AAQABgAHAAcABgAGAAYABwAHAAYABQAEAAcABAADAAMAAwAFAAUABQACAAAAAAADAAMA
AQABAAIAAgACAAIAAQABAAQAAgABAAMABAAEAAMAAwADAP////8BAAIAAgACAAIAAgAD
AAMAAgACAAMABAAEAAMAAAAAAAIAAgACAAIAAgACAAIAAgAAAAAAAAAAAAIAAgACAAIA
AAAAAAAAAAACAAIAAgACAAAAAAAAAAEAAwACAAEAAQD//wEAAQABAAMAAgACAAIAAQAB
AAEABAAGAAkACwAOABAAEAAQABAADwARABAADgAQABMAEwATABEAEQASABMAFAAZABoA
GgAZABoAGgAZABkAGQAZABkAGgAZABkAFQAUABQAEwAPAAwACwAJAAgACAAIAAcABgAE
AAMAAAAAAAAA///+//3//f/8//z//f////////////3//P/6//r//P/+////AwAHAAgA
CAAPABgAHgAjACkANQBIAF8AbgB9AIgAlgCjAIwATAAYAAwABQDx/+T/4v/h/+D/3//X
/9X/2f/d/9//6P/v//L/8f/1//r//f///////v/9//v/+f/7//z//P/8//3//f/7//z/
/P/8//7//v/9//3//////wAAAAAAAAAAAAAAAP/////+//7//f/9//7//v8AAAEAAQD/
//3//v/+//7///////7//v/+/////////wEAAQABAAEA//8AAAEAAQABAAIAAgACAAAA
AAAAAAIABQAFAAUABQAGAAYABgAGAAkACgALAAwADAAMAAwADAAMAA0ADQANABEAEgAS
ABQAFgAWABYAFgAUABYAFwAYABoAGwAbABsAGwAaABoAGwAZABcAFAAXABgAGQAaABsA
GQAZABkAGQAWABMAEgAQABEAEAAPAA8AEAARABEAEgAQAA4ADAAJAAgACAAKAAcACQAJ
AAkACQALAAsACAAIAAYABQAEAAEAAAAAAP////8CAP//AAABAAEAAQD//////P/8//z/
/f////////////v/+v/6//n/+//8//z/+//6//r/+v/7//3//P/8//3//P/8//r/+v/6
//r/+f/4//n/+v/7//z/+f/5//z//P/7//r/+v/5//v//f/+//7//v8AAAEAAQAAAAAA
AQACAAAAAAABAAEAAwADAAQABQAEAAUABAACAAIAAQABAAEABQAFAAQAAgAGAAYABgAF
AAUABQAFAAYABQAEAAMAAQABAAEAAQABAP//AAACAAUAAwACAAIAAgD///7//f/7//v/
/P8AAAEA/v8AAAEAAQABAAAA/////wAAAAAAAAAAAAD8//r/+f/5//v/+//7//v/+v/7
///////9//3//v/8//z//P/7//n//P/6//n/+f/6//r/+f/5//n/9f/1//j/+v/7//z/
+//6//r/+f/6//r/+//8//r/+//8//b/9v/2//b/9v/3//j/+f/6//j/+P/4//j/+v/6
//r/+v/5//n/+P/3//n/+f/7//v/+f/5//j/+P/2//f/9//3//z//f///wAABAAGAAYA
BgAIAAgACwALAAkACAAKAAkACwALAAsADAALAAwAEQASABMAFQAXABgAFwAXABcAFwAX
ABYAFQAVABAADAALAAkABQADAAMAAgAFAAUABQAEAAAA/v/7//b/9//4//j/+P/3//f/
9v/2//f/9//3//f/9f/1//T/8v/y//P/9P/0/+//9//+/wIABwAOAA4ADQAPABsALgA9
AEwAXQBsAHwAjQCGAFQAGAAAAP///f/w/+r/5f/c/9X/1f/X/9f/1//X/9T/2f/e/+H/
4f/o/+3/8v/z//P/8//z//H/8//0//L/8v/z//P/9f/2//b/9v/2//b/9f/1//X/9f/2
//b/9f/0//P/8v/0//X/9f/2//f/9//4//j/9f/1//T/8f/y//T/9f/2//X/9f/0//T/
9f/3//j/+f/4//f/9v/1//X/9v/3//f/9//4//j/+P/6//r/+v/8//v/+//7//v//v/+
//7//v8AAAAAAAAAAAAAAAAAAAAAAwAFAAYABwAHAAYABAAEAAcACAAJAAoACAAKAAsA
DAAKAAsACwALAA0ADAAMAA0ADQALAAgACwAKAAkACAAHAAUABQAFAAUABwAFAAUABAAD
AAIAAQABAAEAAQAAAAAAAQAAAP///f/8//z//v/7//n/+f/5//n/+f/5//b/9v/3//f/
9//1//f/+P/4//n/9v/x//D/7//x//H/7//v//D/8P/w//H/7//v/+//7//u/+7/7//v
/+//8P/w/+//7P/s/+z/7f/t/+z/7P/t/+7/7v/s/+z/7f/u/+7/7v/v//D/8f/y//H/
8f/0//T/8//y//L/8f/y//X/9//4//b/+P/5//n/9v/2//f/+P/4//j/+f/5//r/+//9
/////v////7//P/+//3//f/9///////+//z//P/8//z/+//8//3//v8AAP7//v/+//3/
/P/7//r/+f/5//r//P////r/+P/3//b/9//4//n/+f/3//b/+P/3//L/9P/1//X/8//y
//H/8f/1//b/9//4//r/9v/0//P/8//1//X/9f/0//L/8v/1//X/8//z//T/8v/y//L/
8f/z//b/9P/z//H/8v/y//H/8f/x/+3/7f/x//L/8v/y//D/8P/x//H/8P/w//H/8v/w
//H/8P/y//T/9P/0//T/8//y//H/8P/w//D/8P/w//H/8f/w/+//7//v//H/8f/x//H/
8P/w//D/8f/x//H/8v/z//X/9v/6//z//P/8//7//v8BAAEA/v/+/wEAAQADAAMAAwAE
AAQABAAIAAgACQALAA0ADgALAAsACwALAAsACgAJAAkABwAEAAQAAwABAP/////+//z/
+//6//j/9v/2//X/8v/w//D/7//u/+3/7f/s/+z/7f/t/+3/7f/v/+//7v/s/+r/6//s
/+z/7//z//T/9P/5/wQACAANABUAGwAoAD8AVgBlAHAAegCJAIYAWAAcAAAA+f/x/+L/
2v/V/9L/0f/R/8v/x//J/83/1P/d/+D/3f/b/+T/6f/s/+3/7f/t/+v/6f/r/+z/7P/s
/+3/7f/t/+7/7v/u/+7/7v/t/+3/7//v//D/8P/w//D/8P/w//H/8f/w//D/7//v//D/
8P/u/+//7//t/+7/8P/x//L/8v/x/+//7v/u/+//7//v//H/8f/x//H/7//w//H/8f/x
//L/8v/y//T/9P/0//b/9//3//f/9//4//j/+P/4//v//P/9//7//P/8//z//P///wEA
AgADAAMABAAEAAYACAAIAAgACAAIAAoACwAMAAoACwALAAsACwAKAAoACwAMAAsACQAN
AAsACwALAAsACQAJAAkACQAJAAcABwAGAAcABgAFAAUABQAFAAQABAADAAIAAQD///7/
/v8AAP3/+//7//v/+//9//3/+v/6//j/9//2//P/9f/2//b/9//5//X/9f/1//X/9f/z
//P/9P/0//T/9f/z//P/8//z//H/8P/w/+//8f/y//L/8f/y//L/8v/z//L/8P/v/+//
8v/y//D/8P/x//L/8v/y//L/8v/y//L/8f/x//T/9P/y//L/8//z//P/9f/2//b/9v/4
//n/+f/3//j/+v/8//r/+v/7//v//f/9//7//////wEAAQAAAAAA////////AQABAAAA
/v8CAAIAAgABAAAA///+//7///8AAAEAAQAAAP///v/9//z//P/9/////f/8//z//P/8
//z//P/7//j/+P/7//v/9v/4//n/+f/5//j/9//3//j/+P/4//j//f/6//n/+f/3//n/
+f/5//j/9v/2//n/9//1//X/9v/4//j/+P/3//X/+P/2//X/8//0//T/8//0//X/8v/z
//P/9P/0//T/9v/2//f/9//0//T/9f/2//j/9f/y//D/8f/y//P/9P/0//T/9P/0//X/
9v/3//j/9f/0//P/8v/0//T/9P/0//T/9P/1//X/9v/1//X/9f/1//X/9f/1//T/9P/0
//X/9f/1//j/+f/9//7/AAACAAAAAAAAAAAAAwADAAIAAgAFAAUABQAFAAcACAAJAAoA
DQAOAA4ADwAQABAADwAPAA0ADQANAAwADQANAAkABgAIAAcAAwABAP///v/+//3//v/8
//r/+v/3//T/9P/0//P/8v/x//H/8P/w//H/8f/x//H/8f/x//D/7v/u/+//9P/w//X/
+//8//z/AwAIABAAHQAhACcAPgBVAGgAdwB+AIoAmQB+ADoABgD8//3/7f/a/9L/1f/W
/8//zf/P/8//0f/V/9r/3//k/+n/6//u//H/8//z//L/8f/v/+3/7//w//L/8v/z//P/
9f/2//b/9v/0//T/8//z//H/8f/y//L/8v/y//L/8v/1//X/9P/0//H/8f/y//L/8v/z
//P/8f/z//T/9P/0//P/8//y//L/8v/z//P/8//0//X/9v/3//X/9v/3//f/9//4//j/
+P/4//j/+P/6//z//f/+/////v/+//7//v8AAAAAAAAAAAIAAgACAAIABQAHAAgACQAK
AAoACQAKAAwADAAMAAwADAAOAA8AEAAQABEAEQARABMAEgASABMAEQAPAAwADwAPAA8A
DwAPAA8ADwAPAA8ADgALAAoACAAJAAgABwAHAAgACQAJAAoACQAIAAcABQADAAIAAwD/
////////////AQABAP7//v/9//3//f/7//v//P/8//3//f/5//n/+f/5//n/9//3//b/
9v/2//f/9//3//f/9//1//T/9P/z//X/9v/2//X/9f/2//f/+f/4//b/9f/1//T/9P/y
//L/9f/2//b/9v/4//j/+P/4//f/9//6//r/+f/4//j/9//3//n/+v/6//r//P/9//3/
+v/6//v//P/+//7///////3//f/+/////f///////v8AAP///////wMAAwACAAAAAAAA
AAAA///9//3//f/+//7//v/+//3////////////8//z//f////3//P/8//z/+v/6//r/
+f/4//j/+//7//j/+v/7//v/9//2//X/9f/3//j/+f/6//v/+P/3//f/+P/7//z//f/3
//T/8//1//b/9f/2//j/9v/2//b/9f/3//r/+P/3//f/+P/4//f/9//3//P/8//1//b/
9v/2//b/9v/3//f/+P/4//n/+v/0//P/9P/0//b/9v/2//b/9P/0//T/9P/2//f/9//2
//X/9f/1//f/9f/1//X/9P/0//T/9f/1//f/+v/7//3//v8AAAIAAgAAAAAAAAADAAUA
BAAEAAcABgAFAAQAAwAGAAcACAANABAAEAARABIAEAAPAA8ADwARABEAEAAPAA8ACwAI
AAgABgABAP7//f/9//7//v/+//r/+P/4//f/9f/2//f/9//0//H/7//s/+//8f/y//P/
8f/x//H/8P/u/+7/7//w//L/9f/3//z/AgADAAQACgARABcAIQA0AEEAUgBjAHIAhgCR
AHQANAAIAAAA///3/+z/4P/X/9b/1//V/9P/0//T/9X/3P/f/97/5f/p/+r/6//w//H/
8f/x//H/7//x//L/8v/y//P/8//z//T/9P/0//b/9v/1//X/9f/1//b/9v/0//T/9P/0
//f/9//2//b/8//z//T/9P/0//X/9f/z//X/9v/2//b/+f/5//j/+P/3//f/9v/1//X/
9f/1//X/9v/4//r/+//5//r/+v/6//j/+P/4//r/+//7//v/+//+//7//v/+////AAAB
AAIAAgACAAIAAgAEAAUABQAFAAkACgAKAAwADQAMAAsACgAMAA4ADwAQAA4ADwAPAA8A
EQAQABAAEQAPAA0ACgANAA0ADQANAA0ACQAJAAkACQALAAkACQAIAAcABgAFAAUABQAF
AAQABAADAAIAAQD//wAAAAACAP///f/9//3//f/9//3/+v/6//v/+//7//n/+f/6//r/
+//7//f/9//3//n/+f/3//f/9P/0//T/9f/3//f/9//3//f/9v/2//X/8//0//T/8//w
//D/8P/x//P/8v/y//P/8v/y//D/8P/y//T/9f/2//b/9v/2//b/9//3//r/+v/4//j/
+f/5//f/+f/6//r/+v/8//3//f/7//z//v8AAAAAAAABAAEAAQABAAIAAwABAAMAAwAC
AAIAAQABAAEABQAFAAQAAgAGAAYABgAFAAMAAwADAAQAAwACAAEA//8AAAEAAgADAAAA
AAABAAMAAAD+//3//P/+//7//v/9//z//P//////+v/8//3//f/9//z/+//7//r/+v/6
//r//f/6//n/+f/7//3//f/9//r/+P/4//v/+//5//n/+v/8//z//P/7//n//P/6//n/
+f/6//r/+f/7//v/9//3//j/+P/3//b/9P/0//X/9f/2//b/9//4//r/+f/4//r/+P/4
//j/+P/4//j/+P/4//b/9v/3//f/9v/1//X/9f/5//n/+f/5//b/9v/2//f/9//3//r/
+//8//z//f/+////AAABAAIABQAFAAQABAAJAAkACQAJAAkACgALAAwAEAAQAA8ADwAS
ABIAEQARABEAEQARABAADwAPAAsACAAKAAkABQADAAEAAAAAAP///v/8//r/+v/7//j/
+P/4//f/9v/1//X/8v/y//P/8//x//H/8f/x//L/8P/w//H/8P/y//X/+f/6//7/BQAM
ABIAGQAfACcAOABPAGQAdQB+AIoAlQB+AEAACAD6//v/8f/g/9T/0f/W/9H/y//L/8//
0f/X/9z/3//k/+n/5//o/+//8v/z//P/8//x/+//8f/y//T/9P/1//X/9P/0//P/8v/0
//T/8//z//X/9f/2//b/9f/0//P/8v/0//X/9f/2//X/9f/2//b/9v/3//f/9f/z//T/
9P/0//X/9f/0//T/9f/3//j/+f/4//f/9v/1//X/9v/3//f/+f/6//r/+v/4//j/+P/6
//v/+//7//v//P/8//z//P8BAAIAAwAEAAYABgAGAAYABwAHAAYABQAHAAgACAAKAAoA
CgAKAAoACwAOABAAEgASABMAEwATABIAEAAPAA8AEgARAA8AEwASABEAEAAPAA0ADQAN
AA0ADwANAA0ADAALAAoACQAJAAYABQADAAIAAgACAAIAAQD+//7/AAD9//7///8AAAEA
//////z//P/7//v/+//5//f/+P/4//n/+//3//f/9//5//n/9//3//b/9v/2//f/9f/1
//X/9f/1//T/9P/z//X/9v/2//X/8v/y//L/8//z//L/8v/z//b/9v/0//T/8//0//T/
9P/0//T/9P/0//X/9f/4//j/9v/2//f/9//1//f/+P/4//r//P/9//3/+v/6//v//P/6
//r/+//7//3//f/+/////f///////v/+//3//f/9/wEAAQAAAP7/AAAAAAAA////////
//8AAAAAAAAAAP/////////////8//z//f////3//P/8//z/+v/6//r/+f/6//r//f/9
//r//P/9//3/+//6//n/+f/6//r/+v/6//v/+P/3//f/+f/7//v/+//6//j/+P/7//n/
9//3//j/+P/4//j/9//1//j/9v/1//f/+P/4//f/9f/1//H/8f/1//b/9v/2//b/9v/3
//f/9v/2//f/+P/6//X/9P/2//b/9v/2//b/9f/0//P/8v/z//T/9f/2//T/9P/0//X/
9//2//X/9f/3//n/+f/5//f/9v/2//b/9f/1//X/+P/7//3//v8AAAIAAgACAAIAAQAD
AAIAAAACAAUABQAFAAcABwAIAAkACgAPABAAEAARABIAEgARABAADwAOAA0ADAALAAsA
BwAGAAYABQABAAEAAQAAAAAA/f/8//r/+P/4//f/9P/0//P/8f/v/+3/8P/w//H/8//1
//X/9f/1//T/8v/v/+7/8f/y//L/9f/3//7/AgAFABAAGgAbAB8ALwBCAFMAaAB5AIIA
lACTAFwAGgACAAAA8//f/9b/0v/T/9T/zf/J/8n/zf/T/9f/3P/h/+L/5//r/+r/6//u
/+//7//v//H/7//x//L/8v/y//P/8//y//L/8f/w//D/8P/v/+//7//v//D/8P/y//L/
8v/y//L/8f/v/+7/7//v//D/8P/u/+//7//t/+//8P/w//D/8v/z//P/9P/z//P/8v/x
//P/8//z//P/9f/2//f/9//2//b/9f/0//b/9v/2//j/+//7//v/+//7//r/+f/4//v/
/P/9//7///8AAAEAAgADAAMAAgABAAEAAgACAAQABwAIAAkACgAKAAwADQAOAA0ADQAM
AAsADgAOAA8AEQAPAA0ACgANAAsACwALAAsACwALAAsACwALAAkACQAIAAcABgAFAAUA
BwAHAAYABgACAAAA/v/7//v//P////3//f/9//3//f/9//3/+v/6//v/+//7//n/+f/6
//r/+//5//X/9f/1//X/9f/z//P/9P/0//T/9f/1//X/9f/1//X/9P/0//P/8f/y//L/
8f/w//D/8P/x/+//7v/u/+//8f/y//H/8v/x//L/8v/y//H/8P/v/+7/7v/v//P/9P/0
//T/9f/1//f/+f/6//r/+P/6//v/+//2//b/9//4//b/9v/3//f/9//3//j/+f/7//3/
/f/8//z/+//7//v///////7//P/9//z/+//5//r/+//8//7//f/8//v/+f/3//f/9//3
//T/9P/1//f/9v/2//f/+P/2//b/9v/1//T/9P/3//f/9P/2//f/9//3//b/9f/1//T/
9P/0//T/+P/2//b/9//2//f/9v/1//D/7v/u//H/8v/x//L/9P/0//T/9P/z//H/9P/y
//H/8f/y//L/8f/z//P/7//v/+//8P/w//D/8v/y//P/8//x//D/8P/w/+7/7//0//L/
8v/y//L/8f/w//D/7//u/+3/7f/t/+3/7f/t/+3/7f/u/+//8f/v/+//8v/z//f/+P/6
//z/+v/6//r/+v/9//3//P/8//7//f/8//v//v8AAAIABAALAAwADAANAAwADAALAAsA
CwALAAsACgALAAsABwAEAAIAAQD9//v/+f/4//j/9//2//T/8v/y//P/8P/w//D/7f/s
/+v/6//s/+z/7f/t/+v/6f/n/+X/5f/k/+X/5//m/+r/6//r/+7/9P/5//r//v8HAA0A
EQAeADMARABTAGQAcACBAHgAQgAMAPr/+//3/+7/4P/X/9D/y//L/8//0f/N/8f/yv/T
/9j/1f/X/+D/5f/m/+f/5//n/+f/5f/n/+j/6v/q/+v/6//p/+r/6v/q/+j/6P/n/+f/
5//n/+j/6P/o/+j/6P/o/+v/6//q/+r/6P/n/+f/5v/o/+n/6f/n/+X/5v/m/+b/6P/p
/+n/6v/p/+n/6P/n/+X/5f/l/+X/5v/o/+r/6//r/+z/7P/s/+z/7P/s/+7/7f/t/+3/
7f/w//D/8P/w//L/8v/y//L/9P/0//T/9P/2//f/9//3//v//P/8//7////+//3//P/6
//z//f/+/wAAAQABAAEAAgACAAMABQAEAAEA/f/////////////////////////9//v/
+//6//j/9v/0//P/9f/1//T/9P/0//T/9P/z//H/8P/x/+3/7f/t/+3/7f/t/+3/6v/q
/+r/6//s/+v/6//s/+z/7f/s/+f/5v/l/+j/6f/o/+n/5v/m/+b/5//k/+P/4v/h/+D/
4P/h/+H/4f/i/+L/4f/g/+D/4P/h/+H/4P/g/+H/4v/i/+D/4P/h/+L/4v/i/+L/4v/i
/+L/4//j/+b/5v/m/+b/5//n/+f/6f/q/+r/6f/q/+r/6f/n/+j/6v/s/+7/7v/v/+//
7//v//D/8f/w//H/8P/u/+//7//w//H/8f/x//D/7v/u/+7/7v/t/+//7//v//D/7v/u
/+7/7f/u/+//8P/x/+3/7P/s/+3/7f/s/+z/7P/q/+r/6v/p/+r/6v/t/+3/6f/q/+r/
6f/p/+j/5//n/+j/6P/o/+j/6v/m/+T/4//h/+P/4//j/+P/4v/j/+f/5f/j/+P/5P/k
/+T/5P/j/+X/6P/m/+X/5f/m/+b/5f/j/+P/3//f/+H/4v/i/+L/5P/k/+X/5f/m/+D/
3f/e/w==
         </WaveFormData>
      </LeadData>
      <LeadData>
         <LeadByteCountTotal>10000</LeadByteCountTotal>
         <LeadTimeOffset>0</LeadTimeOffset>
         <LeadSampleCountTotal>5000</LeadSampleCountTotal>
         <LeadAmplitudeUnitsPerBit>4.88</LeadAmplitudeUnitsPerBit>
         <LeadAmplitudeUnits>��V</LeadAmplitudeUnits>
         <LeadHighLimit>2147483647</LeadHighLimit>
         <LeadLowLimit>268435456</LeadLowLimit>
         <LeadID>V1</LeadID>
         <LeadOffsetFirstSample>0</LeadOffsetFirstSample>
         <FirstSampleBaseline>0</FirstSampleBaseline>
         <LeadSampleSize>2</LeadSampleSize>
         <LeadOff>FALSE</LeadOff>
         <BaselineSway>FALSE</BaselineSway>
         <ExcessiveACNoise>FALSE</ExcessiveACNoise>
         <MuscleNoise>FALSE</MuscleNoise>
         <LeadDataCRC32>1255193113</LeadDataCRC32>
         <WaveFormData>
BgAGAAYABgADAAIAAQAAAAIAAgACAAIABAAEAAQABAADAAIAAQAAAP7//v/+//7//v/+
//7//v8BAAIAAwAEAAIAAgACAAIAAgACAAIAAgADAAQABQAGAAYABgAGAAYABwAIAAkA
CgAKAAoACgAKAAgACAAIAAgACgAKAAoACgAIAAgACAAIAAoACgAKAAoACAAIAAgACAAG
AAYABgAGAAcACAAJAAoACAAIAAgACAAKAAoACgAKAAkACAAHAAYABgAGAAYABgAHAAgA
CQAKAAgACAAIAAgACAAIAAgACAAJAAoACwAMAAwADAAMAAwADgAOAA4ADgAMAAwADAAM
AAwADAAMAAwADAAMAAwADAAMAAwADAAMAAwADAAMAAwACgAKAAoACgAMAAwADAAMAAoA
CgAKAAoACAAIAAgACAAKAAoACgAKAAgACAAIAAgABgAGAAYABgAGAAYABgAGAAYABgAG
AAYABgAGAAYABgAIAAgACAAIAAgACAAIAAgABQAEAAMAAgADAAQABQAGAAYABgAGAAYA
BAAEAAQABAAGAAYABgAGAAUABAADAAIAAwAEAAUABgAGAAYABgAGAAUABAADAAIABAAE
AAQABAAGAAYABgAGAAQABAAEAAQAAgACAAIAAgAEAAQABAAEAAQABAAEAAQAAgACAAIA
AgACAAIAAgACAAQABAAEAAQABAAEAAQABAACAAIAAgACAAIAAgACAAIAAQABAAIAAgAE
AAQABQAFAAMAAgACAAMABQAHAAoACgAIAAYABgAHAAUACAAIAAkADAANAA4ADwANAA0A
CwAIAAQAAQD///z/+f/2//P/9f/3//b/9f/z//D/8P/w//D/7v/u//D/8//3//j/+P/4
//b/+P/6//r//v/+//7//v8AAAAA/////wAAAAABAAIABAAEAAQABAADAAIAAgABAAIA
AwAGAAcABQAFAAcACQAGAP7/8v/e/8z/wP+2/6z/qP+q/6v/qf+t/8P/3f/x//z/BwAS
ABYADQAHAA4AGgAhACYAKgAoACYAIAAdABoAFQATAA8ADgANAAwACwANAAwADAAMAAwA
DAALAAsACwAMAAwADAAKAAoACwALAAsACwALAAsACQAIAAgACAAKAAoACgAKAAwADAAM
AAwACQAJAAoACgAMAAwACwAKAAgACQAKAAoACgAKAAoACgAMAAsACwALAAoACQAIAAgA
CQAKAAkACgAJAAgABwAGAAUABQADAAMABQAFAAYABgAGAAYABgAGAAIAAgACAAIAAgAC
AAIAAgABAAAAAAAAAAIAAgACAAIAAAAAAAEAAQABAAQABAADAP/////+//7/AQABAAIA
AgAEAAQABAAEAAMAAwACAAIABQAFAAUABQAHAAgACAAJAAgACAAIAAgACQAJAAkACQAL
AAsACwALAAoACgAKAAoACAAIAAgACAAIAAgACAAHAAcABwAGAAYABgAGAAYACAAIAAcA
BwAHAAUABAAEAAQABAAEAAQABAAFAAYABwAIAAoACgALAAwACgAKAAoACgAKAAoACgAK
AAkACQAJAAkACwALAAsACwAKAAkACAAIAAoACgAJAAkACgAKAAoACgAJAAgABwAFAAUA
BQAGAAYABAAEAAMAAwAEAAQABAADAAQABAAEAAMAAQADAAMAAwACAAEAAAD/////AQAB
AAAAAAAAAAAAAAAAAAEABAADAP//AQABAAEA//////////////////8AAAAAAAD/////
AQACAAIAAgD///7//v/+////AAABAAIAAQABAAEAAQAAAP///v/8//3//v///wAA/v/+
//7//v/+/////////wEA/////wAA/v/9//3//f/9//3/////////////////AAAAAAAA
///9//v//f/9//3//v/+//7//P/9//3//P/7//3//v/+//7//v/+//7//P/8//z//P/+
//7//v/+//7//v/+//7//P/8//z//P/8//z/+//7//z//P/8//z//f/9//3//P/9////
AAADAAUABAADAAAAAAABAAEABAAGAAcABwAHAAUABQAFAAUAAQD+//r/9//1//L/7//s
/+n/6//r/+r/6//p/+j/6P/p/+r/6//s/+3/7//w//D/8P/w//D/8v/1//b/+f/6//j/
+P/7//z/+//7//r/+P/6//r/+v/6//r/+v/6//r/+f/5//n/+f/7//v/+//9/////f/2
/+b/0v/C/7r/tP+q/6L/ov+m/6H/n/+v/8f/3f/r//b/AQAGAP7/+f8FABAAFAAXABwA
GgAUAA4ADAANAAoABQABAAEAAwADAAMAAwADAAIAAgACAAAAAAD/////AQACAAIAAgAC
AAIAAwADAAEAAQABAAEAAwACAAIAAgACAAIAAgACAAIAAgACAAIAAQABAAIAAgACAAIA
AQAAAAAAAQACAAIAAAAAAAAAAAACAAEAAQABAAEAAQABAAIAAgACAAAAAAAAAAAAAAAA
AP/////9//3/+//7//z//P/+//7//v/+//z//P/8//z//v/+//7//v/7//r/+v/6//j/
+P/4//j/9//4//r/+//5//z//P/7//v/+//6//r/+f/5//r/+v/8//z//P/8//7/////
/wAA//////////8BAAIAAgADAAIAAgACAAIAAwADAAMAAwADAAMAAwADAAMAAgABAAAA
AwAEAAUABgAEAAQABAADAAMAAwACAAIAAAAAAAAAAgAEAAMAAwADAAMAAgACAAIAAQAA
AP///v///wAAAQACAAEAAAAAAAAAAgACAAIAAgACAAIAAgACAAUABQAFAAUABQAFAAUA
BQAFAAUABQAGAAYABgAFAAUACAAIAAgACAAGAAYABgAFAAMAAwAEAAQABAAEAAMAAwAG
AAYABgAFAAQABAAEAAMAAgADAAIAAQABAAEAAQABAP//AQABAAAAAgACAAIAAgABAAEA
AwABAP3///////////////////////////8AAP7//v/9//3///8AAAAAAAD9//z//P/8
//z//P/8//z//f/9//3//f/////////+//z//P/8//z//P/8//z//P/+//////////3/
+//7//z//P/7//v/+//7//v//f/9//z/+//6//n/+f/6//v/+//9//v//f/9//v//P/8
//z/+v/7//v/+v/7//v//P/6//z//P/8//z//P/8//z//P/8//z//P/8//z//P/8//z/
+v/6//r/+v/8//z//P/8//z//P/8//z//P/8//z//P/7//v//P/8//r/+v/7//v//f/8
//z//f/9////AgACAAIAAAAAAAEAAwAGAAYABwAEAAMAAgABAAIAAwACAAAA/v/7//n/
9v/x/+7/6//t/+7/7v/u/+3/6f/o/+f/5v/o/+j/6v/t/+3/7v/u/+7/8P/y//T/9P/2
//b/9v/2//f/+P/4//n/+//6//r/+v/6//r/+v/6//z//P/9//3/+//7//3//f/3//n/
/f////r/8P/i/9D/wv+2/6r/pP+i/6D/m/+Z/6P/vf/V/+P/7P/3/wIAAAD5////DgAY
ABsAHAAaABYAEgAOAAsACgAHAAUAAwADAAMAAwADAAMAAgACAAIAAAAAAP////8BAAIA
AgACAAIAAgADAAMABQAFAAUABQADAAIAAgACAAIAAgACAAIABAAEAAQABAABAAEAAgAC
AAQABAADAAIAAgADAAQABAAGAAYABgAGAAUAAwACAAEAAwADAAMABAAGAAYABAAEAAIA
AgACAAIAAQABAP////8BAAEAAgACAAAAAAAAAAAAAAAAAAAAAAAAAAAAAAAAAP///v/+
//7//v/+//7//v/6//r/+//7//v//v/+//3//f/9//z//P/9//3//v/+/////v/9//z/
/P/9//3//v8AAAEAAgADAAMABAAEAAUABgAGAAYABgAFAAUABQAFAAcABwAHAAcABgAG
AAYABgAGAAYABgAGAAYABgAGAAUABwAHAAYABgAEAAQABAAGAAYABQAFAAUABwAGAAYA
BgAGAAYABgAGAAQABAAEAAQABAAEAAUABgAGAAYABgAGAAgACAAIAAgABwAHAAcABwAJ
AAkACQAJAAkACQAJAAoACgAKAAkACQAKAAoACgAKAAwADAAMAAsACQAJAAoACgAKAAoA
CQAJAAoACgAKAAkACgAKAAoACQAHAAkACQAJAAYABQAEAAMABAAHAAgACAAGAAYABgAG
AAUABQAHAAUAAwAFAAUABQAFAAUABQAFAAUABQAFAAYABAAEAAMAAwADAAQABAAEAAQA
BAAFAAYABQAEAAMAAgAEAAUABgAHAAQAAwACAAAAAwAEAAUABgAGAAYABgAGAAUABQAE
AAMABQADAAMABAADAAEAAAD//wIAAwAGAAcABQAFAAUABQAEAAQABAADAAIA//8AAP//
AgAEAAUABgAEAAUABQAEAAUAAwAEAAQABAAEAAQABAADAAIAAQAAAAIAAgACAAIABAAE
AAQABAAGAAYABgAGAAUAAwACAAIABAAEAAQABQAFAAUABAAEAAMAAwAFAAgACAAIAAYA
BgAHAAcACgAKAA0ADQANAA0ADwAPAA8ADQAJAAQAAAD9//v/+f/3//X/9v/1//P/8f/x
//D/8P/w//D/8P/w//L/9//5//r/+v/5//j/+f/6//r//P/8//z//P///wAAAAD/////
/v/+/wAAAAAAAAAAAQACAAMABQAEAAMAAgADAAMABwAHAAUAAwACAPz/8P/e/87/wv+4
/6z/pv+o/6v/p/+t/8P/2f/t//r/BQAQABgAEwALABIAHAAhACQAJgAmACIAGgATABQA
FQAPAA0ACwALAAsACwAJAAgACAAIAAgACAAHAAcACQAKAAoACgAIAAgACQAJAAsACwAL
AAsACQAIAAgACAAKAAoACgAKAAgACAAIAAgABQAFAAYABgAIAAgABwAGAAYABwAIAAgA
BgAGAAYABgAIAAcABwAHAAcABwAHAAgACAAIAAYABgAEAAQABAAEAAUABQADAAMAAwAD
AAQABAACAAIAAgACAAAAAAAAAAAAAAAAAAAAAAABAAAAAAAAAP7//v/+//7//P/8//3/
/f/7//7//v/9//7//////wAA/////wAAAAAAAAAAAAAAAAAAAQABAAIAAwADAAMAAwAF
AAYABgAHAAgACAAIAAgABwAHAAcABwAHAAcABwAHAAgACAAIAAgACAAIAAgACAAIAAgA
CAAHAAcABwAGAAYABAAEAAQABgAIAAcABwAHAAcABgAGAAYACAAIAAgACAAIAAgACAAI
AAYABgAHAAgACAAIAAgACAAIAAgACAAIAAsACwALAAsACQAJAAkACQAHAAcABwAIAAkA
CgAKAAsACwAKAAkACAAGAAYABgAFAAcABwAIAAgABwAGAAQAAwAEAAQABAADAAQABAAE
AAMAAQADAAMAAwAEAAMAAgABAAMABQAFAAQAAgACAAIAAgABAAEAAwABAP//AQABAAEA
AAABAAIAAwABAAEAAQACAAIAAgABAAEAAQACAAIAAgABAAAAAAAAAAEAAgADAAQABAAD
AAIAAQADAAMAAwACAAIAAgACAAIAAQAAAP///v8AAAEAAQABAAEA/////wAAAgABAAEA
AQD/////AQABAAEAAQABAAEAAgACAAIAAQABAP//AQABAP//AAAAAAAAAAABAAEAAAD/
/wEAAgAEAAIAAgACAAIAAQAAAP///v8AAAAAAAAAAAIAAgACAAIAAAD/////AAAAAAAA
AAABAAMAAwACAAIAAQABAAMABgAEAAQAAgACAAQABQAJAAoACQAJAAkACQAJAAkACQAH
AAQAAAD9//v/+v/3//T/8f/y//H/7//t/+v/6v/q/+r/7P/s/+z/7v/z//X/9v/2//T/
9P/2//j/+P/6//r/+v/8////AAAAAP/////+//7/AAAAAAAAAAD+//7//v//////////
/wEAAwD//wEAAwADAAAA+v/w/+D/zP++/7T/rv+q/6z/q/+j/6P/s//P/+f/8v/5/wYA
DgAHAAEACAASABkAIAAgABwAGAAUABEAEAANAAkABQAHAAcABwAHAAcABgAGAAYABgAG
AAUABQAFAAYABgAGAAgACAAJAAkABwAHAAcABwAHAAYABgAGAAQABAAEAAQABAAEAAQA
BAAEAAUABwAIAAgACAAHAAYABAAFAAYABgAEAAQABAAEAAQAAwADAAMABQAFAAUABgAE
AAQAAgACAAQABAAEAAQAAwADAAEAAQD/////AAAAAAIAAgACAAIAAAAAAAAAAAD+//7/
/v/+//3//P/8//z//v/+//7//v/8//z//f/9//v//v/+//3//f/9//z//P/7//v//P/8
/wAAAAAAAAAAAgADAAMABAAFAAUABQAFAAMABAAEAAUABgAGAAYABgAFAAUABQAFAAUA
BQAFAAUACAAIAAgACAAIAAgACAAIAAgACAAIAAcABwAHAAYABgAGAAYABgAIAAgABwAH
AAcABwAGAAYABgAGAAYABgAGAAYABgAGAAYABgAGAAcACAAKAAoACgAKAAgACAAIAAgA
CQAJAAkACQAHAAcABwAHAAkACQAJAAoACgAKAAkACQAKAAoACgAKAAoACgAKAAkACQAJ
AAoACgAKAAoACQAJAAwADAAMAAsACAAIAAgABwAHAAkACQAJAAgABwAGAAUABQAHAAcA
BgAGAAYABgAGAAUABQAHAAUAAwAFAAUABQADAAMAAwADAAUABQAFAAYABAAEAAMAAwAD
AAQABAAEAAMAAgACAAIAAgACAAIAAgACAAEAAAD//wAAAQACAAIAAAAAAAAAAAACAAIA
AgACAAIAAwADAAMAAwABAAEAAgAAAP///////wEAAQADAAMAAwADAAMAAwAAAAAAAAD/
/wEA//8BAAEAAwAEAAQABAACAAMAAwACAAEAAQAEAAIAAgACAAIAAgAEAAQABAAEAAQA
BAAEAAQAAwACAAEAAAD///7//f/8////AAABAAIAAgACAAIAAQABAAIAAgACAAAAAQAB
AAEAAgACAAMAAwAFAAgACAAIAAYABgAHAAcADAAMAA0ADQALAAsACwALAAkABwAEAAAA
///9//r/9//y/+//8f/x//D/7//t/+z/7P/s/+z/7P/v//L/9v/5//f/9v/1//T/+P/6
//r//P/+//7//v8BAAIAAgADAAMAAAAAAAAAAAD+//7//v/+//7///////////8DAAMA
AQADAAMAAQD+//L/4v/S/8T/tv+q/6T/qv+u/6n/o/+r/8f/4f/v//b//f8GAAQA//8H
ABIAHAAhACIAHAAYABQAEAARABAADQAJAAcABwAHAAcABwAHAAYABgAGAAYABgAFAAUA
BQAGAAYABgAIAAgACQAJAAkACQAJAAkACwAKAAoACgAKAAoACgAKAAkACAAHAAYABgAH
AAkACgAKAAoACQAIAAcABwAHAAYACAAIAAgACAAIAAcABwAHAAcABwAHAAgABgAGAAQA
BAAGAAYABgAGAAcABwAFAAUAAwADAAQABAAEAAQABAAEAAMABAAFAAYABQAEAAMAAgAD
AAIAAgACAAAAAAAAAAAA/v/+/////////wIAAgABAP/////+//7//////wAAAAACAAIA
AgACAAIAAwADAAQABQAFAAUABQAHAAgACAAJAAgACAAIAAgACQAJAAkACQAKAAsADAAN
AA0ADAALAAoACAAIAAgACAAIAAgACAAHAAcABwAGAAYABwAIAAkADAALAAkACAAHAAgA
CAAJAAoACgAKAAoACgAJAAgABwAGAAkACgAMAA4ACwAKAAkACAAIAAgACAAIAAwADQAO
AA8ADQANAA0ADQALAAsACwAMAAwADAALAAsADAAMAAwADAAOAA4ADgANAAsACwAMAAwA
DAAMAAsACwAKAAoACgAJAAkACgALAAsACwANAA0ADQAKAAkACAAHAAkACwALAAoACgAK
AAoACgAJAAkACwAJAAUABwAHAAcABQAFAAUABQADAAMAAwAEAAUABgAGAAcABQAGAAYA
BgAGAAYABwAIAAgACAAIAAgACAAHAAYABQAFAAUABQAEAAQABAAEAAQABgAGAAYABgAE
AAUABQAFAAUAAwADAAQAAgABAAEAAQADAAMABQAFAAcABwAHAAcABAAEAAQAAwADAAEA
AwADAAIAAgABAAAAAgADAAMAAgADAAUABgAEAAIAAgACAAIAAgACAAIAAgAAAAAAAAAA
AAIAAgABAAEAAwAEAAUABgAGAAUABAACAAIAAwADAAUACgAKAAoACAAGAAcABwAKAAoA
CwALAAsADQANAA0ADQAJAAYAAgD///v/+P/1//L/8f/z//P/8v/y//H/8f/y//D/8P/w
//D/8P/z//X/9v/2//b/9v/4//z//P/+//7//P/8////AAACAAMAAwACAAAAAAAAAAAA
AAAAAAAAAAABAAEAAQABAAUAAwABAAMABQADAAIA/P/q/9b/yP+8/67/pv+o/6r/qf+p
/7X/y//f/+//+v8FABIAFAANAAsAEgAcACEAJAAkACIAHgAYABUAFAARAA0ACwALAAsA
CwALAAsACgAKAAoACgAKAAkACQAIAAgABwAGAAgACAAJAAkACQAJAAkACQAJAAgACAAI
AAYABgAGAAYACAAIAAgACAAHAAcACAAIAAgACAAHAAYABAAFAAYABgAGAAYABgAGAAYA
BQAFAAUABQAFAAUABgAGAAYABAAEAAIAAgACAAIAAwADAAEAAQABAAEAAgACAAAAAAAA
AAAA//8AAAEAAgABAAAA///+/////v/+//7//f/8//v/+v/6//r/+//7//n//P/8//v/
+//7//r/+v/9//3//v/+//7//v/+//7//v//////AAABAAEAAQABAAEAAgACAAMABAAE
AAQABAADAAMAAwADAAMAAwADAAMABQAGAAcACAAHAAYABQAEAAQABAAEAAMABAAFAAUA
BgAEAAQABAAGAAQAAwADAAMABQAEAAQABAAEAAQABAAEAAIAAgACAAIAAAAAAAEAAgAF
AAYABwAIAAgACAAIAAgACAAHAAYABQAFAAUABQAFAAYABwAIAAoACQAIAAYABQAEAAQA
BAAEAAYABgAGAAUAAwADAAQABAACAAIAAQABAAIAAgACAAEAAgACAAIAAQD//wEAAQAB
AAIAAQAAAP////8BAAEAAAD+//7//v/+//////8BAP////8BAAEAAQD//////////wEA
AQABAAIAAAAAAP/////9//7//v/+//7//v///wAA/v/+//7//v////////////3//f/9
//z//f/+////AAAAAAAAAAAAAAAAAQABAAEA///9//3//v8AAP////////////8BAAEA
AQABAAEAAQACAAIAAgABAAAA/f/+//3///8AAAAAAAD+///////+/wEAAwAEAAQAAgAC
AAIAAgABAAAA///+/wAAAAAAAAAAAAAAAAAA/////wAAAAAAAP7///////////8AAAIA
AwADAAYABgAGAAQABAAFAAUACAAIAAkACQAJAAkACQAJAAkABwAEAAAA///9//r/9//y
/+//8f/x/+7/7f/r/+r/7P/s/+z/7P/q/+z/7//x//T/9P/0//T/9P/2//b/+P/5//r/
+/////7//v///////v/+//7//v/8//z//P/8//7///////////8BAAEA/////wEAAwAA
APT/4v/Q/8T/uP+s/6T/pv+o/6f/pf+r/8H/2//r//b///8IAAoAAQADAA4AGAAdACAA
HgAaABQAEgARAA4ACQAHAAcACQAJAAkACQAHAAYABgAGAAQABAADAAMABQAGAAYABgAG
AAYABwAHAAcABwAHAAcABQAEAAQABAAGAAYABgAGAAgACAAIAAgABgAFAAUABAAEAAQA
AwACAAMABQAHAAgACAAIAAgACAAGAAUABQAFAAUABQAFAAYACAAIAAYABgAEAAQABAAE
AAUABQADAAMAAwADAAQABAAEAAQABAAEAAIAAgACAAIAAAAAAAAAAAABAAAAAAAAAAAA
AAAAAAAAAAAAAAEAAQAAAAIAAQD////////+//7/AQABAAIAAgACAAIAAgACAAIAAwAD
AAQABQAFAAUABQAEAAQAAwADAAcACAAJAAoACwALAAsACwALAAsACwALAAoACgAKAAoA
CAAIAAgACAAKAAoACgAJAAkACQAIAAgACAAIAAgACgAIAAcABwAHAAkACAAIAAgACAAI
AAgACAAKAAoACgAKAAgACAAJAAoACAAIAAgACAAJAAoACwAMAAsACwALAAsACwALAAsA
CwANAA0ADQAOAAsACgAIAAcACQAKAAsADAAOAA4ADgANAAsACwAMAAwADAAMAAsACwAK
AAoACgAJAAoACgAKAAkACQALAAsACwAMAAsACgAJAAcACQAJAAgACAAIAAgACAAFAAUA
BwAFAAMABQAFAAUABgAHAAgACQAIAAcABgAGAAQABAADAAMABgAIAAkACgAHAAYABgAG
AAQABAAEAAQABQAFAAUABQAHAAcABwAGAAUABAADAAIAAgACAAIAAgACAAMAAwADAAEA
/////wAAAQABAAIAAwADAAMABQAFAAUABQAFAAUAAgACAAIAAQADAAEAAwADAAMABAAE
AAQABAAFAAUABAAFAAUAAgAAAAIAAgACAAIAAgACAAIAAgAEAAQABAAEAAMAAgABAAAA
AQACAAMABAADAAMABAAEAAQABAAFAAUABQAEAAQABQAFAAcACgAKAAoACAAIAAkACQAM
AAwADQANAA0ADQANAA0ADQALAAgABAABAP///P/4//T/8P/x//L/8v/y//H/8v/y//L/
8v/0//T/9v/5//r/+v/5//j/+P/6//z//P/+//7//v/+/wMABAAEAAUAAwACAAIAAgAC
AAIAAgACAAMABAAGAAcABwAHAAkACQAFAAUABQAFAAAA8P/a/9D/wv+0/6z/rv+u/6r/
pf+n/7f/0f/n//H/+v8FAAoABgAHABEAGgAiACUAJAAgABwAGAAYABUAFAAPAAsACwAL
AAsACwALAA0ADAAMAAwADAAMAAsACwAKAAoACQAIAAoACgALAAsACwALAAsACwANAAwA
DAAMAAoACgAKAAoADAAMAAwADAAJAAkACgAKAAoACgAJAAgACQALAA0ADgAMAAwADAAM
AA4ADQANAA0ADQANAA0ADgALAAoABwAGAAcACAAJAAoABwAHAAUABQAHAAcACAAIAAkA
CgALAAwACAAIAAgACAAGAAYABgAGAAUABAAEAAQABAAEAAQABAAEAAQABQAFAAMABgAG
AAUAAgABAP///v8BAAMABgAIAAgACAAIAAgACAAJAAkACgAJAAkACQAJAAkACgAKAAsA
CgAKAAoACgAOAA8AEAARABAADwAOAA0ADgAOAA4ADgAOAA4ADgAOABAAEAAQAA8ADwAP
AA4ADgAOAA4ADgAQAA4ADQANAA0ADwAOAA4ADgANAAwACwAKAAsADAANAA4ADgAOAA8A
EAAQABAAEAAQABIAEgASABIAEgARABAADwARABEAEQARABMAEwATABQAFAAUABMAEwAT
ABIAEQAQABIAEgASABEAEQARABIAEgAUABQAEwATABQAFAAUABMAEgASABIAEQAQABEA
EAAPAA8ADwAPAA8ADQAPAA8ADgAQABAAEAAQAA0ADQAPAA0ACwANAA0ADQANAA0ADQAN
AA0ADQANAA4ADAAMAAsACwAJAAoACgAKAAkACAAIAAgACwAMAA0ADgANAA0ADQANAAwA
CwAKAAgACgAKAAoACgAMAAwADAAMAAsACwAKAAkACwAJAAkACgAIAAcABwAHAAcABwAJ
AAkACQAJAAkACQAKAAoACgAJAAkABwAJAAkACQAKAAoACgAIAAkACQAIAAcABwAIAAgA
CAAIAAgACgAKAAoACgAMAAwADAALAAoACgAJAAgACgALAAsACwAIAAgACQAJAA0AEAAQ
ABAADgAOAA8ADwAQABAAEQARABEAEQARABEADwANAAoABgAFAAUABAADAP7/+//9//3/
+//5//b/9P/2//b/9v/2//X/9v/4//n//P/+/wAAAgADAAQAAwAEAAIAAgACAAUACAAI
AAkACQAIAAgACAAIAAoACgAKAAoACAAJAAkACQAJAAsACwAJAAsACwANAAwABgD6/+b/
1v/K/7z/sv+u/7D/s/+v/7P/xf/f//H//v8JABoAIgAZABEAEgAaACMALgAyAC4AKAAi
AB8AHgAbABcAEwATABMAEwATABEAEAAQABAAEQASABIAEwASABIAEQAQABAAEAARABEA
EQARABEAEQARABAAEAAQABAAEAAQABAAEAAQABAAEAARABEAEgASABEAEAAOAAwADgAP
ABAAEAASABIAEgASABQAEwATABMAEQARABEAEgARABAADQAMAA4ADgAOAA4ADQANAAsA
CwALAAsADAAMAAsACgAJAAgACAAIAAgACAAIAAgACAAIAAkACAAIAAgACAAIAAgACAAG
AAYABwAHAAUACAAIAAcABQAFAAQABAADAAMABAAEAAcACAAJAAoACAAJAAkACgANAA0A
DQANAA0ADgAOAA8AEAAQABAAEAARABEAEQARABEAEQARABEAEgASABIAEgASABIAEgAS
ABAAEAAQAA8AEQARABAAEAAQABAAEAASABQAEwATABMAEQAQABAAEAARABIAEwAUABQA
FAAUABQAFAAUABUAFgAUABQAFAAUABIAEgASABIAFQAVABUAFQAVABUAFQAVABMAEwAT
ABQAFQAWABYAFwAXABYAFQAUABYAFgAWABUAEwATABQAFAAUABQAEwATABIAEgASABEA
EgASABIAEQARABMAEwATABAADwAOAA0ADwARABEAEAASABIAEgASAA8ADwARAA8ADwAR
ABEAEQARABEAEQARABAADwAOAA4ADwAQABAAEQAPABAAEAAQAA8ADgAOAA4AEAAQABAA
EAARABEAEQARABMAEwATABIAEAAQABAAEAARABIAEwAUABEAEQAQAA8AEQAPAA8AEAAR
ABEAEgATABEAEQATABMAEQARABEAEQASABIAEgARABMAEQATABMAFQAWABYAFgAUABUA
EwAQAA==
         </WaveFormData>
      </LeadData>
      <LeadData>
         <LeadByteCountTotal>10000</LeadByteCountTotal>
         <LeadTimeOffset>0</LeadTimeOffset>
         <LeadSampleCountTotal>5000</LeadSampleCountTotal>
         <LeadAmplitudeUnitsPerBit>4.88</LeadAmplitudeUnitsPerBit>
         <LeadAmplitudeUnits>��V</LeadAmplitudeUnits>
         <LeadHighLimit>2147483647</LeadHighLimit>
         <LeadLowLimit>268435456</LeadLowLimit>
         <LeadID>V2</LeadID>
         <LeadOffsetFirstSample>0</LeadOffsetFirstSample>
         <FirstSampleBaseline>0</FirstSampleBaseline>
         <LeadSampleSize>2</LeadSampleSize>
         <LeadOff>FALSE</LeadOff>
         <BaselineSway>FALSE</BaselineSway>
         <ExcessiveACNoise>FALSE</ExcessiveACNoise>
         <MuscleNoise>FALSE</MuscleNoise>
         <LeadDataCRC32>2994647966</LeadDataCRC32>
         <WaveFormData>
KAAoACgAKAArACwALQAuADIANAA2ADgAOwA8AD0APgA/AEAAQQBCAEQARABEAEQAQgBC
AEIAQgBEAEQARABEAEEAQAA/AD4APQA8ADsAOgA4ADgAOAA4ADYANAAyADAALQAsACsA
KgAoACYAJAAiAB8AHgAdABwAGQAYABcAFgASABAADgAMAAkACAAHAAYAAwACAAEAAAD+
//7//v/+//3//P/7//r/+P/4//j/+P/4//j/+P/4//j/+P/4//j/9v/2//b/9v/4//j/
+P/4//j/+P/4//j/+P/4//j/+P/4//j/+P/4//v//P/9//7//v/+//7//v8AAAAAAAAA
AAIAAgACAAIAAwAEAAUABgAGAAYABgAGAAcACAAJAAoACgAKAAoACgAKAAoACgAKAAoA
CgAKAAoACAAIAAgACAAKAAoACgAKAAkACAAHAAYABAAEAAQABAAEAAQABAAEAAMAAgAB
AAAAAAAAAAAAAAD+//7//v/+//3//P/7//r/+v/6//r/+v/6//r/+v/6//n/+P/3//b/
9P/0//T/9P/1//b/9//4//b/9v/2//b/9v/2//b/9v/0//T/9P/0//T/9P/0//T/9P/0
//T/9P/0//T/9P/0//L/8v/y//L/8v/y//L/8v/w//D/8P/w//D/8P/w//D/8v/y//L/
8v/w//D/8P/w//L/8v/y//L/8v/y//L/8v/w//D/8P/w/+7/7v/u/+3/7v/u/+//7//x
//L/8v/y//D/8P/w//D/8f/x//P/8//x//H/8v/y//T/9P/1//b/9v/4//v//f/9//3/
/f/7//r/+f/5//j/9f/y//L/8//1//X/8//w/+7/7f/s/+v/6P/n/+f/5//p/+r/6v/q
/+r/7f/u/+//8f/w/+//7f/r/+v/6f/p/+n/6P/o/+j/6f/p/+n/6f/r/+v/6//r/+v/
6//s/+z/7//2//7/DwAuAE4AWABRAFMAVQBPAEsAUgBYAEsAIADz/8//qf96/1b/Sf9O
/1f/Yf9w/4D/jv+Z/6j/tv/E/87/0v/b/+H/5f/p/+//8f/z//P/9P/3//j/+P/4//r/
+v/6//r/+v/6//v/+//7//z//P/8//3//f/9//7//P/7//v/+//8//3//f/9//7///8A
AAMAAgABAAAAAQABAAEAAgACAAQABQAFAAYABAAEAAYABgAJAAkACgAKAAoADAAMAA0A
EAARABEAEQASABIAEgASABUAFgAXABgAGgAcAB0AHQAdAB8AIAAiACUAKAAoACsAKQAq
AC0AMAAxADMANgA3ADgAOAA5ADsAPAA8AD4APwBAAEAAQABAAEAAPwA+AD4AQAA+AD4A
PAA6ADoAOAA3ADcANAAzADAALwAvAC0ALAAqACkAJgAlACUAJAAhACAAHAAaABkAFwAY
ABcAFQATABEADwAPAA0ADAAJAAcABgADAAIAAQD////////8//z/+//7//r/+v/6//n/
+P/4//r/+P/4//n/9//2//b/9v/4//j/9v/4//j/9//3//f/+P/4//j/+P/2//b/9v/2
//f/9//3//j/+P/5//n/+v/6//v//P/8//z//f/9//7//v///wAAAAD/////AAABAAEA
AQADAAMAAwADAAMABAAHAAcACQAJAAkACQAKAAoABwAHAAgACAAIAAgACAAGAAYABwAH
AAcABwAHAAcABwAFAAQABAADAAQABAAEAAIAAAAAAAAA///+//7//v/+/////v/+//7/
/P/7//v/+//7//v/+//7//v/+f/4//j/+P/4//n/+f/4//b/9v/3//f/9v/2//b/9P/0
//T/9P/0//T/9P/y//T/8//z//T/9P/1//X/9f/y//L/8//z//L/8v/y//H/8f/x//H/
8f/x//H/8f/w//D/8P/x//H/8v/x//H/8v/x//H/8f/w//L/8v/y//L/8v/y//L/8v/w
//D/8P/w//D/8P/w//D/8P/w//D/8P/w/+//7v/u/+3/7f/t/+7/8P/w//D/8P/w//D/
8f/x//P/8//z//P/9v/2//b/9v/1//b/9v/4//v//f/9//3/+//5//b/9f/1//T/8//w
//H/8//2//f/9P/w/+3/6//s/+v/6v/p/+n/6f/p/+r/7P/s/+z/7//u/+//7//u/+3/
6//r/+v/6f/p/+n/6P/o/+j/6f/p/+n/6f/p/+n/5//n/+X/5f/o/+j/7f/6/wwAKQBG
AFIAUgBXAFsAWwBbAGMAbABaACkA7P+9/5X/a/9M/z7/Rf9O/1X/Zf98/4z/lP+f/7D/
vv/I/9D/2v/l/+n/6//r/+//8f/z//P/9P/2//j/+f/6//v/+v/5//j/+v/6//v/+//9
//7//v/+//3//f/9//7//v/9//3//f/+/////////wEAAQABAAMAAQABAAEAAwAFAAUA
BgAGAAYABwAHAAgABgAGAAgACAALAAsADAAMAAwADgAOAA8AEAARABEAEQATABQAFQAW
ABcAGAAZABoAHAAeAB8AHwAhACMAJAAmACcAKgAqAC0ALwAwADMANgA1ADcAOgA7AD4A
PgA/AEEAQgBCAEQARQBEAEQARABEAEQAQwBCAEIAQgBAAEAAPgA8ADwAOgA5ADkANgA1
ADIAMwAzADEAMAAsACsAKAAnACUAJAAhACAAHgAcABsAGQAYABcAFQATABEADwAPAA0A
DAAJAAcABgAFAAQAAwABAP/////8//z/+//7//r/+v/6//n/+P/4//r/+P/4//n/+P/2
//X/9P/0//T/8v/0//T/8//z//P/9v/2//b/9v/0//T/9P/0//f/9//3//j/+P/5//n/
+v/6//v//P/8//z//f/9//7/AAABAAIAAgADAAMABAAFAAUABQAHAAcABgAFAAQABAAF
AAUABwAHAAkACQAKAAoACQAJAAoACgAKAAoACgAIAAYABwAHAAcABwAHAAcABwAHAAYA
BgAFAAQABAAEAAIAAgACAAIAAQAAAAAAAAAAAP///v/+//7/AAD////////7//v/+//7
//v/+f/4//j/9v/2//f/9//4//b/9v/3//f/9v/2//b/9P/0//T/9P/2//b/9v/0//T/
8//z//T/8v/z//P/8//0//T/9f/1//T/9P/0//P/8//z//P/8//z//P/8//y//L/8v/z
//P/8v/x//H/8v/x/+//7//u/+//8P/x//L/8P/w//D/8P/w//D/8P/w//L/8v/y//L/
8f/w/+//7v/w//D/8P/w//L/8v/y//L/8P/w//D/7//u/+7/7//v/+3/7v/u/+7/7v/u
/+7/7v/x//H/8//z//H/8f/y//L/9P/0//X/9v/2//j/+//9//v/+//7//n/9//3//j/
+P/3//T/9P/1//f/9//1//L/7v/t/+z/6//q/+n/6f/p/+n/6v/q/+r/7P/v//D/8f/v
/+7/7f/r/+v/6//p/+n/6//q/+r/6v/p/+n/6f/p/+n/6f/p/+n/5//n/+j/6P/n/+7/
/v8ZADgATgBWAFkAYQBhAFsAYQBsAGwASwAMANH/qf+B/1b/Ov85/0j/T/9V/2r/gv+Q
/5v/qP+0/8D/yv/S/9v/5f/r/+3/8f/0//X/9P/0//f/+P/4//j/+v/6//r/+v/6//r/
+//7//v//P/8//z//f/9//3//v8AAP////////7/////////////////AQABAAEAAQAD
AAMAAwAEAAQABAAFAAUABgAIAAgACgAKAAoACQAJAAgACgAMAAwADQAOAA8ADwAPABMA
FAAVABYAGQAaABsAHAAdAB4AHgAdACAAIwAlACgAKQAsACwALwAtAC4AMQA0ADUANwA6
ADsAPQA+AEAAQwBDAEIAQwBDAEQARABEAEQARgBFAEQARABEAEIAQgBAAEAAQAA+AD0A
PQA6ADkANgA1ADUAMwAyADIAMQAuAC0AKQAoACUAJAAiACAAHwAdABwAGwAZABcAFQAT
ABMAEQAQAA0ACwAKAAcABgAFAAMAAQABAP7//v/9//3//P/8//z/+//6//r/+P/2//b/
9//5//j/+P/4//j/+P/2//j/+P/3//f/9//4//j/+P/4//r/+v/6//r/+v/5//j/+P/4
//n/+f/6//r/+//8//z//f///wAAAgAAAAEAAgACAAMAAwAEAAUAAwADAAUABQAHAAcA
BwAIAAkACQALAAsACQAJAAoACgALAAsADAAMAAoACgAKAAgACgALAAsACwAJAAkACQAJ
AAcABgAGAAUABAAEAAQAAgAAAAAAAAD/////AAABAAIAAAD+//3//P/+//3//f/9//z/
/f/+/////f/7//r/+v/4//j/+f/5//j/9v/2//f/+f/4//j/+P/4//j/+P/4//b/9v/2
//T/9P/z//P/9P/y//P/8//z//P/9P/2//f/9P/0//T/8//z//P/8//z//P/8//z//L/
8v/y//P/8//y//H/8f/y//P/8//x//L/8v/y//L/8v/0//T/9P/0//P/8v/x//D/8P/w
//D/8P/y//L/8v/y/+//7v/u/+//8f/x//L/8v/y//L/8v/y//H/8f/w//H/8v/z//T/
9v/0//T/9P/1//T/9P/2//n//f/9//3//f/9//r/+f/5//b/9f/y//L/8f/z//P/8f/w
/+7/7f/s/+z/7P/s/+3/6//r/+z/7P/q/+r/7f/u//H/8f/w/+//6//r/+v/6f/p/+n/
6P/o/+j/6f/p/+n/6//r/+v/6//r/+n/6f/q/+z/7//y//r/DQAuAE4AWABVAFcAVwBP
AEsAUgBcAE8AJgD3/8//o/92/1T/Rf9K/1f/Yf9y/4L/kP+d/6b/tP/E/9D/1P/Z/+P/
5//n/+3/8v/1//b/+P/3//j/+P/4//r/+v/6//r/+v/6//v/+//7//z//P/8//3//f/9
//7//v/9//3//f8AAAEAAQABAP///////wEAAQABAAEAAwAFAAUABgAGAAYABwAHAAgA
BgAGAAgACAAJAAkACgAKAAoADAAMAA0ADgAPAA8ADwAPABAAEQASABMAFAAVABYAGgAc
AB0AHQAfACEAIgAkACUAKAAoACsAKQAqAC0AMAAvADEANAA1ADgAOAA5ADsAOgA6ADwA
PQBAAEAAQABAAEAAPwA+AD4APgA8ADwAOgA6ADoAOAA3ADcANAAzADAALwAvAC0ALAAo
ACcAJAAjACMAIgAfAB4AHgAcABsAGQAWABUAEwARABEADwAPAA0ADAAJAAcABgAFAAQA
AwABAP/////8//z//f/9//z//P/8//v/+v/6//r/+P/4//n/9//2//b/9v/4//j/9v/4
//b/9f/1//X/9P/0//T/9P/2//b/9v/2//n/+f/5//r/+v/7//v//P/8//3//v/+//7/
/////wAA/v///wAAAAD/////AAABAAMAAwAFAAUABwAHAAcACAAHAAcACQAJAAkACQAK
AAoACQAJAAoACgAMAAwADAAKAAoACwALAAsACQAJAAkACQAHAAYABgAFAAYABgAGAAQA
BAAEAAQAAwACAAIAAgACAAEAAAAAAAAAAAD//////////////////////f/8//z/+v/6
//v/+//8//r/+v/7//n/+P/4//j/+P/4//j/+P/6//r/+v/4//b/9f/1//b/9v/3//f/
9//2//b/9//3//b/9v/2//X/9//3//f/9//1//X/9f/0//T/9P/1//X/9v/1//X/9v/1
//X/9//4//f/9v/1//T/9P/0//T/9P/0//T/9P/0//b/9v/2//b/8//y//L/8//z//P/
9P/0//L/8v/y//L/9P/1//X/9//5//n/+f/6//j/+P/4//n/+v/6//z///8BAAEAAQAB
AP///P/7//v/+v/5//b/9v/3//n/+f/3//T/8v/x//D/7//u/+3/7f/t/+3/7v/u/+7/
7v/x//L/8f/x//D/7//v/+//7//t/+3/7f/s/+z/7P/t/+3/7f/t/+3/7f/t/+3/6//r
/+z/7P/t//L//P8NACgARgBWAFcAVwBbAFkAWQBiAGgAWwAuAPH/wf+d/3b/Uv8//0b/
Vf9b/2j/ev+K/5f/pP+0/8L/yv/S/9v/5f/r/+3/8f/3//n/+f/6//n/+v/6//r//v/+
//7//v/+//7/////////AAAAAAAAAQABAAEAAgACAAEAAQABAAIAAwADAAMAAwADAAMA
BQAFAAUABQAHAAUABQAGAAYACAAJAAkACgAKAAoADAAMAA0ADQAOAA4ADgAQABAAEQAS
ABMAEwATABUAFgAXABgAGQAaABsAHAAcAB4AHwAfACMAJQAmACgAJwAqACoALQAvADAA
MwA2ADYANwA5ADkAOwA8AD4AQQBCAEIARABFAEYARgBGAEYARgBFAEQARABEAEIAQgBA
AEAAQAA+AD0APwA8ADsAOAA3ADcANQA0ADEALwArACkAKQAoACUAJAAiACAAHwAdABoA
GQAXABUAEwARABEADwAOAAsACQAIAAUABAADAAEAAAABAP//AAD9//3//P/8//7//f/8
//z/+//4//f/9//5//j/+P/4//j/+P/2//j/+P/3//f/9//2//b/9v/2//b/9v/2//b/
+f/5//n/+v/6//v/+//8//r/+//8//z//f///wAAAgAAAAEAAgACAAMAAwAEAAUABwAH
AAkACQAHAAcABwAIAAsACwANAA0ACwALAAwADAALAAsADAAMAA4ADgAOAAwADAANAA0A
DQAJAAkACQAJAAkACAAIAAcACAAIAAgABgAGAAYABgAFAAIAAgACAAIAAwACAAIAAgAA
AP////////3//f/9//3//f/7//r/+v/4//j/+f/5//r/+P/4//n/+f/4//j/+P/6//r/
+v/6//r/+v/6//j/9v/1//X/9v/2//f/9//3//b/9v/3//f/9v/2//b/9f/1//X/9f/1
//P/8//z//L/9P/0//X/9f/0//P/8//0//P/8f/z//L/9P/0//T/9P/y//L/8v/y//T/
9P/0//T/9P/0//T/9P/z//L/8f/w//P/9P/1//b/9f/0//L/8P/w//H/8f/x//D/8P/w
//D/8f/y//P/9f/1//f/9//3//f/+P/4//j/+v/7//z//P/8////AQABAAEAAQD///z/
+f/5//j/9//2//b/9//5//f/9f/y//D/8f/w/+//7v/t/+3/7f/t/+z/7P/s/+z/7//w
//H/8f/y//H/7//v/+7/6//q/+n/6v/q/+r/6//r/+v/6//r/+n/6f/p/+f/6f/s/+j/
6//2/wYAHQA+AFIAWABdAF8AXwBdAGUAcABqAEEAAADH/6H/e/9S/zj/Of9G/1H/W/9u
/4T/kP+f/6z/tv/C/8z/2P/j/+v/7f/v//P/9v/3//b/9v/3//j/+P/4//z//P/8//z/
+v/6//v/+//9//7//v/+/////////wAAAgABAAEAAQACAAMAAwADAAEAAQABAAMAAwAD
AAMABQAHAAcACAAIAAYABwAHAAgACAAIAAoACgALAAsADAAMAA4AEAAQABEAEgATABMA
EwATABQAFQAWABkAGgAbABwAIAAiACMAIwAiACMAIwAkACYAKgArAC8ALwAwADMANgA3
ADkAPAA9AD4APgA/AEEAQgBCAEQARQBEAEQARABEAEQAQwBCAEIARABCAEIAQABAAEAA
PgA9ADsAOAA3ADQANQA1ADMAMgAwAC8ALAArACkAKAAlACQAIgAgAB8AHQAeAB0AGwAZ
ABUAEwATABEADgALAAkACAAHAAYABQADAP/////8//z//f/9//z//P/8//v/+v/6//z/
+v/6//v/+//6//r/+v/5//j/9f/2//j/9//3//f/+P/4//j/+P/2//b/9v/2//j/+f/6
//z/+v/7//v//P/8//3//v/+//7//////wAA/v///wAAAAADAAMABAAFAAMAAwAFAAUA
BwAHAAcACAAJAAkACwALAAsACwAMAAwACwALAAwADAAKAAoACgAIAAgACQAJAAkACQAJ
AAkACQAHAAYABgAFAAQABAAEAAIAAAAAAAAA//8AAAAAAAAAAP///v/+//7//v/9//3/
/f/7//v/+//7//3/+//6//r/+P/4//n/+f/4//b/9v/3//f/9v/2//b/9v/2//b/9v/0
//T/9P/y//P/8//0//b/9P/1//X/9f/y//L/8//z//T/9P/0//P/8//z//P/8//z//P/
8//y//L/8v/z//P/8v/x//H/8v/z//P/8//y//L/8v/y//L/8P/w//D/8P/w//D/8P/w
//L/8f/w//D/8f/x//H/8v/y//L/8v/y//L/8v/z//P/9//3//f/9//2//b/9v/2//f/
+P/4//r//f////////////3/+v/5//n/+P/3//T/9P/1//f/9//1//L/8P/v/+z/6//q
/+n/6//r/+v/7P/s/+z/7P/v//D/8f/x//D/7//t/+3/7f/r/+v/6//q/+j/6P/p/+n/
6//r/+v/6//p/+n/5//n/+j/6v/t//T/AgAZADoAVgBYAFMAVwBXAE8ATQBaAFoAPwAO
AOP/vf+P/2T/SP9D/0z/V/9l/3j/iP+W/6H/rv+8/8b/zv/U/93/4//n/+3/8f/1//f/
9//4//n/+v/6//r//P/8//z//P/8//z//f/9//3//v/+//7/////////AAD+//3//f/9
/wAAAQABAAEAAQABAAEAAwACAAEAAAABAAMAAwAEAAQABAAFAAUABgAGAAYACAAIAAkA
CQAKAAoACgAMAAwADQAOAA8ADwAPABEAEgATABQAFQAWABcAGAAYABoAGwAbAB0AHwAg
ACIAJQAoACgAKwAqACoALAAuADEAMwA2ADcANgA2ADcAOQA6ADoAPAA9AEAAQABAAEAA
PgA9ADwAPAA+ADwAPAA6ADgAOAA2ADUANQAyADEALgAtAC0AKwAqACgAJwAkACMAIQAg
AB0AHAAaABgAFwAVABIAEQAPAA0ADAALAAwACwAIAAUAAwACAAEAAAD///3//v////3/
/v/8//v/+f/4//j/9//2//b/9v/0//T/9f/1//T/9P/0//L/8v/w//L/8v/x//H/8f/0
//T/9P/0//b/9v/2//b/9f/1//X/9v/2//f/9//4//r/+//8//z/+v/7//v//P/8//3/
/v/+/wEAAQACAAMAAwADAAUABQAFAAUABQAGAAUABQAHAAcABwAHAAgACAAJAAkACgAK
AAoACgAKAAgACAAJAAkACQAFAAUABQAFAAUABAAEAAMAAgACAAIAAAAAAAAAAAD//wAA
AAAAAAAA/f/8//z//P/8//v/+//7//v/+//7//v/+f/3//b/9v/2//b/9//3//j/9v/2
//f/9//2//b/9v/2//b/9v/2//b/9v/2//T/9P/z//P/9P/0//X/9f/1//L/8v/z//P/
9P/0//T/8//z//P/8//z//H/8f/x//D/8v/y//P/8//w/+//7//w//P/8//z//L/8v/y
//L/8v/y//L/8v/y//L/8v/y//L/8v/y//H/8P/w//H/8f/x//L/8v/y//L/8v/y//L/
8//z//X/9f/1//X/9v/2//b/9P/1//b/9v/6//3///////3//f/7//j/+f/5//j/9//0
//T/9f/3//X/8//w/+7/7f/s/+v/6v/p/+n/6f/p/+z/7P/s/+z/7P/s/+z/6//s/+v/
6f/p/+r/6f/q/+v/6P/o/+j/6f/p/+n/6f/p/+n/6f/p/+f/5//q/+r/6//y/wIAGQA6
AE4AUABRAFcAVwBVAFkAZgBkAEMACADR/6n/f/9Y/0D/Pf9I/1P/Xf9u/4L/jP+Z/6r/
uP/E/87/1v/d/+H/5f/r//H/8//1//X/9v/3//j/+P/4//j/+P/4//j/+P/4//n/+f/7
//z//P/8/////////wAAAAD////////+/////////////////wEA////////AQADAAMA
BAAEAAIAAwADAAQABgAGAAgACAAJAAkACgAKAAoADAAMAA0AEAARABEAEQATABQAFQAW
ABUAFgAXABgAGgAcAB0AHQAhACMAJAAmACcAKgAqAC0AKwAsAC8AMgA1ADcAOgA7ADwA
PAA9AD8AQABAAEIAQwBEAEQARABEAEQAQwBCAEIAQgBAAEAAPgA8ADwAOgA5ADsAOAA3
ADQAMQAxAC8ALgAuAC0AKgApACcAJgAjACIAIAAeAB0AGwAaABkAFwAVABMAEQARAA8A
DAAJAAcABgAFAAQAAwABAAEAAQD+//7/+//7//r/+v/6//n/+P/4//j/9v/2//f/9//2
//b/9v/2//b/9P/2//T/8//z//P/9v/2//b/9v/4//j/+P/4//n/+f/5//r/+P/5//n/
+v/6//v//P/8//r/+//7//z//f///wEAAgADAAMABAAFAAUABQAHAAcABQAFAAUABgAJ
AAkACwALAAsACwAMAAwACwALAAwADAAOAA4ADgAMAAoACwALAAsACQAJAAkACQAHAAYA
BgAFAAQABAAEAAIABAAEAAQAAwAAAAAAAAAAAP3//P/8//z//v/9//3//f/7//v/+//7
//v/+f/4//j/+v/6//v/+//6//j/+P/5//j/9v/1//T/9P/0//T/9P/2//b/9v/0//T/
8//z//T/9P/1//X/9f/0//T/9f/1//T/9P/0//P/8f/x//H/8f/z//P/8//y//T/9P/1
//X/8v/x//H/8v/z//X/8//w//L/8v/y//L/8P/w//D/8P/y//L/8v/y//D/8P/w//D/
8v/y//L/8f/w//D/8f/x//H/8v/y//L/8v/y//L/8v/z//P/9f/1//X/9f/2//b/+P/4
//n/+v/6//z///8BAAEAAQABAP//+v/5//n/+P/3//T/9P/1//n/+f/3//T/8P/v/+7/
7f/s/+v/6//r/+3/7v/u/+7/7P/v//D/8f/v/+7/7f/r/+3/7f/r/+v/7f/s/+z/7P/r
/+v/6//r/+z/7f/u/+//6//r/+z/7P/v//r/DgAtAEwAVgBYAGEAZwBhAGMAbwByAF4A
KwDq/7n/kf9l/0L/Nv8//0z/U/9j/3z/jP+Y/6X/tP++/8b/0P/c/+X/7f/v//H/8//1
//f/9//4//v//P/8//z//P/8//z//P/8//z//f/9////AAAAAAAA////////AAACAAEA
AQABAAAAAQABAAEAAwADAAMABQAHAAcABwAJAAkACQAKAAoACAAJAAkACgAKAAoADAAM
AA0ADQAOAA4AEAASABIAEwATABMAEgARABQAFgAYABoAGQAaABsAHAAfACIAJAAlACUA
JwAoACoALQAwADAAMwAzADQANwA6ADkAOwA+AD8AQABAAEEAQwBGAEYASABJAEgASABI
AEgARgBFAEQARABGAEQARABCAEIAQgBAAD8AQQA+AD0AOgA3ADcANQA0ADIAMQAuAC0A
KwAqACcAJgAlACQAJAAjACAAHwAdABsAGAAVABQAEQAOAAsACQAIAAgACAAIAAcAAwAD
AAAAAAABAAEAAAAAAP7//f/8//z//v/8//z//f/9//z//P/8//r/+v/4//r//P/7//v/
+//6//r/+v/6//r/+v/6//r//f/9//3//v/+//////8AAAIAAwAEAAQABAAFAAUABgAG
AAcACAAIAAcABwAIAAkACQAJAAsACwALAAsACwAMAA0ADQAPAA8ADwAPABAAEAAPAA8A
EAAQABIAEgASABAADgAPAA8ADwANAA0ADQANAA0ADAAMAAsACAAIAAgABgAIAAgACAAH
AAYABgAGAAYABQAEAAQABAAEAAMAAwADAAEAAQABAAEAAgABAAEAAgAAAAAAAQABAP7/
/P/8//3//v/+////AAD+//7//v/+//z//P/8//r//P/7//v//P/8//3//f/9//z//P/9
//3/+v/6//r/+f/6//v//P/9//z/+//6//j/+v/6//v/+//8//v/+//8//3//f/8//v/
+v/5//j/+v/6//r/+v/8//z/+//6//j/+f/5//n//P/8//z//P/7//r/+f/5//v//f/9
//3/+//8//z//P/9////AQACAAIABQAHAAcABwAHAAUAAgABAAEAAAD///z//P/9////
///9//r/+P/5//j/9//2//T/8//y//H/8//0//X/9v/5//r/+//7//j/9//1//X/9//1
//X/9f/y//L/8v/z//X/9f/1//X/9f/1//X/8//z//b/9P/1//z/BgAXADQAVgBkAF8A
XQBhAFkAUwBaAGQAVwAwAP//1/+z/4b/Yv9R/1j/Y/9t/3z/iv+Y/6X/tP/C/8z/1P/c
/+P/6//x//X/+f///wEAAQACAAMABAAEAAQABgAGAAYABgAGAAYABwAHAAcACAAIAAgA
CQAJAAkACgAKAAkACQAJAAwADQANAA0ACwALAAsADQANAA0ADQAPAA8ADwAQABAAEgAT
ABMAFAASABIAFAAUABUAFQAWABYAGAAaABoAGwAbABsAGgAZABsAHAAdAB4AIQAiACMA
JAAkACYAJwAnACkAKwAsAC4ALQAwADAAMwA1ADYAOQA8AD0APwBCAEMARABEAEUARwBI
AEgASgBLAEoASgBKAEoATABLAEoASgBIAEYARgBEAEYARgBEAEMAQwBAAD8APAA7ADsA
OQA4ADYANQAyADEALwAuACsAKgAoACYAJQAjACQAIwAhAB8AHQAbABsAGQAWABMAEQAQ
ABEAEAAPAA0ADQANAAoACgAHAAcABgAGAAcABwAHAAgABgAEAAQABQADAAIAAgACAAQA
BAACAAQABgAFAAUABQAEAAQABAAEAAQABAAEAAQABQAFAAUABgAGAAcABwAIAAgACQAK
AAoACAAJAAkACgAKAAsADAAMAA8ADwAQABEAEwATABUAFQAVABUAFQAWABUAFQAXABcA
GQAZABoAGgAbABsAHAAcABoAGgAaABgAFgAXABcAFwAXABcAFwAXABUAFAAUABMAFAAU
ABQAEgASABIAEgARABAAEAAQABAAEQAQABAAEAAOAA0ADQANAA0ADQANAA0ADQALAAoA
CgAKAAoACwALAAoACAAIAAkACQAIAAgACAAIAAgACAAIAAgACAAIAAYABgAFAAUABgAG
AAcABwAHAAgACAAJAAkABgAGAAYABQAFAAUABQAFAAUABQAFAAQABQAGAAgACQAIAAcA
BQACAA==
         </WaveFormData>
      </LeadData>
      <LeadData>
         <LeadByteCountTotal>10000</LeadByteCountTotal>
         <LeadTimeOffset>0</LeadTimeOffset>
         <LeadSampleCountTotal>5000</LeadSampleCountTotal>
         <LeadAmplitudeUnitsPerBit>4.88</LeadAmplitudeUnitsPerBit>
         <LeadAmplitudeUnits>��V</LeadAmplitudeUnits>
         <LeadHighLimit>2147483647</LeadHighLimit>
         <LeadLowLimit>268435456</LeadLowLimit>
         <LeadID>V3</LeadID>
         <LeadOffsetFirstSample>0</LeadOffsetFirstSample>
         <FirstSampleBaseline>0</FirstSampleBaseline>
         <LeadSampleSize>2</LeadSampleSize>
         <LeadOff>FALSE</LeadOff>
         <BaselineSway>FALSE</BaselineSway>
         <ExcessiveACNoise>FALSE</ExcessiveACNoise>
         <MuscleNoise>FALSE</MuscleNoise>
         <LeadDataCRC32>2832146814</LeadDataCRC32>
         <WaveFormData>
IgAiACIAIgAlACYAJwAoACwALgAwADIANAA2ADgAOgA7ADwAPQA+AD8AQABBAEIAQQBA
AD8APgBAAEAAQABAAD0APAA7ADoANwA2ADUANAAzADIAMQAwAC4ALAAqACgAJQAkACMA
IgAgAB4AHAAaABgAFgAUABIADwAOAA0ADAAKAAgABgAEAAEAAAD///7/+//6//n/+P/2
//b/9v/2//X/9P/z//L/8f/w/+//7v/u/+7/7v/u/+7/7v/u/+7/7f/s/+v/6v/s/+z/
7P/s/+r/6v/q/+r/6v/q/+r/6v/q/+r/6v/q/+3/7v/v//D/8P/w//D/8P/w//D/8P/w
//P/9P/1//b/9//4//n/+v/7//z//f/+////AAABAAIAAgACAAIAAgADAAQABQAGAAQA
BAAEAAQABgAGAAYABgAIAAgACAAIAAYABgAGAAYABAAEAAQABAACAAIAAgACAAEAAAD/
//7//P/8//z//P/8//z//P/8//n/+P/3//b/9v/2//b/9v/2//b/9v/2//X/9P/z//L/
8f/w/+//7v/v//D/8f/y//D/8P/w//D/8P/w//D/8P/w//D/8P/w/+7/7v/u/+7/7v/u
/+7/7v/u/+7/7v/u/+z/7P/s/+z/7P/s/+z/7P/s/+z/7P/s/+z/7P/s/+z/7P/s/+z/
7P/s/+z/7P/s/+7/7v/u/+7/7P/s/+z/7P/q/+r/6v/q/+v/6//r/+v/6v/q/+r/6f/q
/+v/7f/u/+z/7P/t/+7/7v/u//D/8P/u/+7/7v/v//H/8f/z//P/8//0//j/+v/6//r/
+v/6//v/+v/5//j/9//2//X/9P/3//f/9v/z/+3/7f/t/+z/7P/q/+r/6v/q/+r/6v/q
/+r/7f/t/+z/7v/u/+z/6//o/+f/5v/m/+T/5P/k/+T/5v/m/+b/5v/m/+b/5v/m/+X/
5f/l/+f/6//0//v/DgA3AGoAjwCjAMAA5AD8ABIBKgE9ATMBBAHDAHgAHgC8/2//Sf89
/zT/Of9R/2b/c/+C/5D/n/+v/7z/x//U/93/3//k/+n/7P/t/+//7//y//L/9P/0//b/
9//5//n/9//3//f/9//3//j/+P/6//r/+v/6//r/+P/4//j/+P/8//3//f/9////////
/wAA/v//////AQABAAEAAQABAAQABAAFAAUABQAGAAcABwAIAAkACgAKAAsACwALAAsA
DQAPABAAEgARABMAFAAVABYAGAAbABsAHgAfACAAIgAjACUAJAAlACoAKwAsAC4AMAAw
ADQANQA5ADsAPQBAAD4AQABBAEMARABEAEYARgBJAEoASgBJAEcARwBFAEUARgBFAEQA
QwBAAD8APgA7ADkAOAA2ADQANAAyADAALgAqACgAJQAjACEAIAAeABwAGwAYABYAFQAT
ABMAEAAPAAwACgAKAAgACQAGAAQABAAAAP///v/9//r/+f/4//f/+P/3//f/9//3//b/
9f/z//P/8//z//L/8P/u//D/8P/w//D/7v/u/+7/7v/t/+3/7//v/+//7//t/+3/7f/t
/+//8P/w//D/8P/w//H/8f/v//H/8v/y//L/8//z//T/9P/2//b/9//2//f/+P/5//n/
+f/8//z/////////AQACAAIABAAFAAcABwAJAAkABwAJAAkACQAHAAcABwAGAAYABgAH
AAcABwAHAAcABwAFAAUABQAFAAMAAwADAAIAAQABAAEAAQD+//3//P/8//7//f/8//z/
/P/8//v/+//5//n/+f/5//j/9//2//b/9v/1//X/9f/1//P/8//z//L/8v/y//P/8//y
//L/8v/y//L/8v/w//D/8P/w//D/8f/x//H/8f/w//D/8P/w//D/8P/w//D/7v/u/+7/
7f/v/+//7v/u/+7/7v/u/+7/7P/s/+z/7P/s/+7/7f/s/+z/7P/s/+z/7P/s/+z/7P/q
/+r/6v/q/+z/7P/s/+z/7P/s/+3/7f/r/+v/6v/q/+r/6f/p/+n/7P/s/+z/7P/r/+z/
7P/s/+7/7v/u/+7/7v/v/+//7//x//H/8f/y//j/+v/6//r/+f/4//b/9P/1//T/9P/0
//b/9v/3//f/9P/x/+3/7f/v/+7/7P/q/+j/6P/o/+j/6v/q/+r/7f/r/+r/6v/q/+j/
5//m/+X/5P/k/+T/5P/k/+T/5P/k/+T/5P/k/+T/4v/i/+H/4f/j/+P/5//y/wcALgBd
AIIAoQDHAPIAFgE0AVIBaAFdASkB3gCLAC4AyP96/03/P/81/zL/Sf9n/3T/e/+I/5z/
rf+7/8b/0f/c/+H/4f/i/+X/6P/p/+v/6//u/+7/8P/w/+//7//w/+//8f/x//H/8f/z
//T/9P/2//T/9P/0//T/9P/0//T/9P/2//f/9//3//n/+f/5//r/+P/5//n/+//9//3/
/f/9//7//v////////8AAAEAAQAEAAUABgAGAAYABwAIAAkADAANAA0ADgAOAA8ADwAP
ABAAEgAVABUAGAAZABoAHAAcAB8AHwAhACYAJwAoACoALAAsADAAMQAzADUANwA6ADwA
PgA/AEEAQgBCAEQARABDAEQARABDAEMAQwBBAEEAQAA/AD4APQA8ADsAOgA3ADUANAAy
ADAAMAAuACwAKgAoACYAIwAhAB8AHgAcABoAGQAWABQAEwARABEADgANAAoACAAIAAYA
BQACAAAAAAD+//3//P/7//j/9//2//X/8v/x//H/8f/x//D/7//t/+//7//v/+7/7P/q
/+z/7P/u/+7/7P/s/+z/7P/r/+v/6//r/+v/6//p/+n/6f/p/+v/7P/s/+z/7v/u/+//
7//t/+//8P/w//D/8f/x//L/9P/2//b/9//2//f/+P/5//n/+f/8//z/+//7//v//f8A
AAAAAgADAAMAAwAFAAUABQAHAAcABwAHAAcABwAGAAQABAAFAAUABQAFAAUABQADAAMA
AwADAAEAAQABAAAA///////////+//3//P/8//z/+//6//r/+v/6//n/+f/3//f/9//3
//T/8//y//L/8v/x//H/8f/y//H/8v/z//D/8P/w//H/7//u/+7/7v/v//D/8f/w//D/
8P/w//D/8P/v/+7/7f/t/+7/7//w/+//7v/t/+z/7v/u/+7/7f/t/+3/7P/s/+z/7P/s
/+z/7P/s/+z/7P/s/+r/6f/o/+n/6v/r/+z/7P/s/+z/7P/s/+z/7P/s/+r/6v/q/+r/
6P/o/+j/6P/q/+r/6v/q/+z/7P/s/+z/7P/r/+r/6f/o/+j/6P/n/+f/5//o/+j/6P/o
/+n/6v/q/+r/7P/s/+7/7v/u/+//7//v//H/8f/x//L/9v/4//j/+P/4//j/9//2//X/
9P/y//L/8v/y//T/9f/1//P/7f/t/+3/7P/o/+b/5v/m/+b/5v/m/+b/6P/r/+v/6v/q
/+r/6P/n/+T/4//i/+L/5P/k/+T/5P/k/+T/5P/k/+T/5P/k/+T/4f/h/+H/4//h/+b/
9f8WAD8AbgCRALMA3gAEASQBRgFmAW8BUQEOAb8AbAAKAKb/X/9D/zn/Mv83/1X/cP95
/4T/lP+h/7H/wP/J/9T/3f/j/+T/5f/m/+f/6f/p/+z/7P/u/+7/7P/t/+//7//v/+//
7//v//H/8v/y//T/8v/y//L/8v/0//T/9P/0//T/9f/1//X/9//3//f/+P/4//n/+f/7
//n/+f/5//n//P/8//3//f/9//7///////7///8AAAAABAAFAAYABwAIAAkACQAKAAkA
CwAMAA0AEAASABUAFQAWABcAGAAaAB4AIQAhACMAJAAlACYAKAAqACoALgAvADEAMwA1
ADgAOgA8AD0APwA+AD4AQABAAEEAQgBCAEEAQgBDAEIAQwBAAD8APgA9ADwAOwA6ADcA
NwA2ADQAMgAyADAALgAsACwAKgAnACUAIQAgAB4AHAAbABgAFgAVABUAFQASABEADgAM
AAwACgAJAAYABAAEAAAA///+//3/+v/5//j/9//2//X/9f/1//P/8v/x/+//7//v/+//
7v/w/+7/8P/w/+7/7v/s/+z/7v/u/+3/7f/t/+3/7f/t/+3/7f/t/+3/6//s/+z/7P/s
/+z/7f/t/+3/7//w//D/8f/z//T/9v/1//b/9f/1//b/9//4//n/+f/5//z//P/9//3/
/f///wAAAAACAAMAAwADAAUABQAFAAcABwAHAAcABwAHAAYACAAIAAkACQAHAAcABwAH
AAUABQAFAAUAAQABAAEAAAD//////////wAA///+//7//P/7//r/+v/8//z/+//7//v/
+//7//v/+P/3//b/9v/2//X/9f/1//P/8f/x//H/8v/y//L/8//z//L/8v/y//D/8P/w
/+7/8P/w//D/8P/v/+//7//v/+//8P/x//L/8P/w//D/8P/u/+7/7v/t/+//7//u/+7/
7v/u/+7/7v/u/+7/7v/u//D/7v/r/+z/7v/u/+7/7v/w//D/8P/w/+//7v/t/+z/6v/q
/+r/6v/s/+3/7f/t/+3/7P/s/+z/7f/t/+3/7v/s/+z/7P/t/+z/7P/s/+7/8P/w//D/
8P/v/+//7//x//H/8f/y//b/+v/6//r/+v/6//n/+P/3//b/9v/2//b/9f/1//T/8v/x
/+3/7f/t/+7/7P/q/+r/6v/q/+r/6v/q/+r/7f/t/+7/7v/u/+z/6f/o/+f/5v/k/+T/
5P/k/+T/5P/k/+T/5v/m/+b/5v/k/+P/4//j/+f/6//u//f/DAA1AGYAiwChAMAA5AD8
ABABKgE9ATMBBgHFAHgAHAC6/23/Rf85/zL/N/9R/2j/df+C/47/nf+v/77/x//O/9n/
3//i/+f/7P/t/+//7//w//D/8v/y//L/8//1//X/9f/1//X/9f/1//b/9v/4//r/+v/6
//r/+P/4//j/+P/8//3//f/9//3//f/9//7//P/9//3///8BAAEAAQABAAIAAgADAAMA
AwAEAAUABQAEAAUABgAGAAgACQAKAAsADAANAA0ADgAPABEAEgATABQAFgAZABkAHAAd
AB4AIAAgACMAIwAlACoAKwAsAC4ALgAuADIAMwA1ADcAOQA8ADwAPgA/AEEAQABAAEIA
QgBFAEYARgBFAEUARQBDAEMAQgBBAEAAPwA8ADsAOgA3ADcANgA0ADIAMAAuACwAKgAm
ACQAIQAfAB8AHgAcABoAGQAWABQAEwAPAA8ADAALAAkACAAJAAgABwAEAAIAAgD+//3/
/P/7//j/9//2//X/9v/1//X/9f/1//T/8//x//H/8f/x//D/8P/u//D/8P/w//D/7v/u
/+z/7P/r/+v/6//r/+v/6//t/+3/7f/t/+3/7v/u/+7/8P/w//H/8f/v//H/8v/y//T/
9f/1//b/9f/2//X/9f/2//f/+P/5//v/+//+//7/AQABAAEAAwACAAIABAAFAAUABQAH
AAcABwAJAAkACQAJAAkACQAIAAoACgALAAsABwAHAAcABwAFAAUABQAFAAMAAwADAAIA
AQABAAEAAQAAAP///v/+//7//f/8//z//P/8//v/+//7//v/+//7//r/+f/4//j/9v/1
//X/9f/1//P/8//z//L/8v/y//P/8//y//L/8v/y//L/8v/w//D/8P/w//D/8f/x//H/
8f/w//D/8P/w//D/8P/w//D/8v/y//L/8f/x//H/8P/w/+7/7v/u/+7/7v/u/+7/7v/w
//D/8f/y//H/8P/v/+7/7P/s/+z/7P/s/+z/7P/s/+7/7//v/+//7f/s/+z/7P/t/+3/
7f/u/+z/7P/s/+3/8P/w//D/8v/y//L/8v/y//H/8f/x//P/9f/1//b/+v/6//r/+v/6
//z/+//6//n/9v/2//b/9v/4//n/+f/4//P/7//v/+//8P/u/+z/7P/q/+r/6v/q/+r/
6v/t/+3/7v/u/+7/7P/r/+r/6f/o/+j/6P/o/+j/6P/o/+j/6P/m/+b/5v/m/+j/5//n
/+f/5//n/+z/9f8IACsAWgCDAKMAxADqAAwBKgFIAV0BVQEmAd0AigAyAND/e/9J/z3/
Nv81/0n/ZP9z/37/jP+d/63/uv/H/9L/2//h/+b/6f/s/+3/7//v//D/8P/y//L/9P/1
//f/9//1//X/9f/1//X/9v/2//j/+P/4//j/+P/4//j/+P/4//r/+//7//v/+//7//v/
/P/+//////8BAP//////////AAAAAAEAAQABAAIAAwADAAYABwAIAAgACAAJAAoACwAK
AAsACwAMAA4AEQATABUAFgAYABsAGwAaABsAHAAeACAAIwAjACUAKAApACoALAAwADAA
NAA1ADUANwA5ADwAPAA+AD8AQQBEAEQARgBGAEUARgBGAEUARQBFAEMAQwBEAEMAQgBB
AEAAPwA+ADsAOwA6ADgANgA0ADIAMAAuACwAKgAnACUAIwAiACAAHgAdABoAGAAXABMA
EwAQAA8ADgAMAAwACgAHAAQAAgACAAAA///+//3//P/7//r/+f/2//X/9f/1//f/9v/1
//P/8f/x//H/8P/y//D/8v/y//D/8P/u/+7/7v/u/+3/7f/v/+//7//v/+3/7f/t/+3/
7f/u/+7/7v/u/+7/7//v/+//8f/y//L/9P/1//X/9v/0//b/9v/3//r/+//8//3//f/9
/wAAAAABAAEAAQADAAQABAAGAAcABQAFAAcABwAHAAkACQAJAAkACQAJAAgACAAIAAkA
CQAHAAcABwAHAAcABwAHAAcABwAHAAcABgADAAMAAwADAAAA///+//7/AAD///7//v/8
//z/+//7//n/+f/5//n/+P/3//b/9v/0//P/8//z//X/8//z//P/8v/y//L/8//1//T/
9P/0//T/9P/0//L/8v/y//L/8v/x//H/8f/x//L/8v/y//L/8v/y//L/8v/y//L/8v/x
/+//7//u/+7/8P/w//D/8P/w//D/8P/w/+7/7v/t/+7/7v/u/+7/7v/w//D/8P/w//D/
8P/w//D/7v/u/+7/7v/t/+z/6//q/+3/7v/v//H/7v/t/+z/6v/s/+z/6//r/+v/7P/s
/+z/7v/v//D/8P/u//D/8P/w//L/8v/z//P/8//1//X/9f/2//r//P/8//z//P/8//v/
+P/3//b/9v/2//b/9v/3//f/9v/z/+//7//v/+7/7P/s/+z/7P/s/+v/6v/p/+j/7f/t
/+z/7P/s/+r/6f/o/+X/5P/k/+T/5v/m/+b/5v/k/+T/5P/k/+L/4v/i/+H/4//l/+H/
4//u//3/GgBJAHYAmQC9AOYACgEqAUwBbAFvAUcB/gCrAFYA9P+U/1X/Pf8z/y7/Pf9b
/3D/ef+I/5b/o/+z/8L/zf/Y/+H/4//k/+f/6P/p/+v/6//s/+z/7v/u//D/8f/z//P/
8f/x//H/8f/z//T/9P/2//b/9v/2//b/9v/2//b/9v/4//n/+f/5//n/+f/5//r/+v/7
//v//f/9//3//f/9//7//v////////8AAAEAAQACAAMABAAEAAYABwAIAAkACgALAAsA
DAANAA8AEAARABIAFAAXABcAGgAbABwAHgAfACEAIAAhACYAJwAoACoALAAsADAAMQAz
ADUANwA6ADoAPAA9AD8AQABAAEIAQgBDAEQARABDAEEAQQA/AD8AQAA/AD4APQA+AD0A
PAA5ADUANAAyADAAMgAwAC4ALAAqACgAJQAjACEAIAAeABwAHQAaABgAFwAVABUAEgAR
AA4ADAAMAAoABwAEAAIAAgD+//3//P/7//j/9//2//X/9v/1//X/9f/z//L/8f/v//H/
8f/x//D/8P/u//D/8P/t/+z/6f/o/+v/7P/s/+3/7f/t/+3/7f/r/+v/6//r/+3/7v/u
/+7/7v/u/+//7//v//H/8v/y//L/8//z//T/8v/0//T/9f/4//n/+v/7//n/+f/8//z/
////////AQACAAIABAAFAAUABQAHAAcABwAJAAkACQAHAAcABwAGAAYABgAHAAcABwAH
AAcABwAFAAUABQAFAAEAAQABAAAA///////////+//3//P/8//z/+//6//r/+v/6//n/
+f/3//f/9//3//j/9//2//b/9P/z//P/8//z//H/8f/x//D/8P/w//H/8f/w//D/8P/u
/+7/7v/s/+3/7v/v//D/7//v/+//7//u/+7/7v/u/+7/7v/u/+7/7P/s/+z/6//t/+3/
7P/s/+z/7P/s/+z/7P/s/+z/7P/u/+7/7f/s/+z/7P/s/+z/7P/s/+z/7P/q/+r/6//r
/+v/6//q/+r/7P/r/+v/6//s/+z/7P/s/+3/7v/u/+7/8v/y//L/8v/y//P/8//z//P/
8//z//T/+P/6//r/+v/4//j/9//2//X/9P/0//T/9v/2//f/9//0//H/7f/t/+3/7P/q
/+j/6v/q/+r/6v/q/+r/6v/t/+3/7P/s/+z/6P/n/+b/5f/k/+T/5P/k/+b/5v/m/+b/
5v/m/+b/5v/k/+T/4//j/+P/5f/p/+7//f8YAEcAegCVAKkA0ADwAAYBGgE2AT8BIQHq
AKUAUgDw/5L/Vf85/zH/Lv89/1v/bv95/4b/lv+j/7P/wP/J/9T/2//f/+T/6f/s/+3/
7//v/+7/7v/w//D/8v/z//X/9f/1//X/9f/1//f/+P/4//r/+v/6//r/+v/4//j/+P/4
//z//f/9//3/+//7//v//P/6//v/+//9////////////AAAAAAEAAQADAAQABQAFAAQA
BQAGAAYACAAJAAoACwAMAA0ADQAOAA0ADwAQABEAFAAWABkAGQAaABsAHAAeAB4AIQAh
ACMAKAApACoALAAsACwAMAAxADUANwA5ADwAOwA8ADwAPQBAAEAAQgBCAEMARABEAEMA
QQBBAD8APwA+AD0APAA7ADoAOQA4ADUAMwAyADAALgAsACoAKAAmACQAIgAfAB0AGwAa
ABgAFgATABAADgANAA0ADQAKAAkABwAGAAcABgADAAAA/v/+//z/+//6//n/+P/3//b/
9f/0//P/8//z//H/8P/v/+3/7f/t/+3/7P/u/+z/7v/u/+3/7P/p/+j/6P/o/+f/5//o
/+n/6v/r/+v/6//r/+v/6f/q/+r/6v/s/+z/7f/t/+//8f/y//L/8P/x//H/8v/y//T/
9P/1//b/9//4//n/+//7//7//v////////8BAAAAAAACAAMAAwADAAUABQAFAAcABwAH
AAcABwAHAAYABgAGAAcABwADAAMAAwADAAMAAwADAAMAAQABAAEAAAD9//3//f/9//7/
/f/8//z/+v/5//j/+P/2//b/9f/1//T/9f/2//f/9f/z//H/8P/x//H/8v/z//H/7//v
/+//8P/w//D/8f/x//D/8P/w//D/8P/w/+7/7v/u/+7/7v/v/+//7//v/+z/7P/s/+z/
7v/u/+7/7v/s/+z/7P/r/+v/6//q/+r/7P/s/+z/7P/q/+r/6v/q/+z/7v/t/+z/6v/q
/+r/6v/q/+r/6v/q/+r/6v/q/+v/7f/t/+3/7P/s/+z/6//r/+n/6v/q/+r/6v/r/+z/
7P/u//D/8P/w/+7/7v/v/+//7//x//H/8f/y//b/+P/4//j/+P/4//f/9v/1//T/9P/0
//T/9P/1//X/9P/x/+3/6//r/+r/6P/o/+j/6P/o/+j/6P/o/+j/6f/p/+j/6P/o/+b/
5f/k/+X/5P/k/+T/5P/k/+T/5P/k/+T/5P/k/+L/4v/i/+H/4//j/+X/5f/q//f/FgBD
AG4AjQCtANYA/AAaAToBVgFdAT8B/ACvAFoA9v+W/1f/O/8z/y7/O/9V/2r/c/+A/5L/
o/+z/8D/yf/S/9n/3f/i/+f/6P/p/+v/6//s/+z/7v/u/+z/7f/v/+//7//v/+//7//x
//L/8v/0//T/9P/0//T/9v/2//b/9v/2//f/9//3//f/9//3//j/+P/5//n/+//7//v/
+//7//r/+v/7//v//f/+//////8AAAEAAgACAAIAAwAEAAUABwAJAAoADAANAA8AEAAR
ABEAEgAUABMAFgAXABgAGgAcAB8AHwAhACYAJwAoACoAKgAqAC4ALwAxADMANQA4ADgA
OgA7AD0APgA+AEAAQABBAEIAQgBBAEEAQQA/AD8APgA9ADwAOwA6ADkAOAA1ADUANAAy
ADAALgAsACoAKAAmACQAIQAfAB0AHAAaABgAGQAWABQAEwARABEADgANAAoACAAIAAYA
BAAAAP3//P/8//v/+v/5//b/9f/0//P/8v/x//H/8f/x//D/7//t/+v/6//r/+r/7P/q
/+z/7P/s/+z/6v/q/+r/6v/p/+n/6f/p/+n/6f/r/+v/6//r/+v/7P/s/+z/6v/q/+v/
6//r/+3/7v/u/+z/7f/t/+7/8P/y//L/8//2//f/+P/5//f/9//6//r/+//7//v//f8A
AAAAAgADAAMAAwAFAAUAAwAFAAUABQAHAAcABwAGAAQABAAFAAUAAwADAAMAAwABAAEA
AQABAP////////7//f/9//3//f/8//v/+v/6//j/9//2//b/+P/4//f/9//1//X/9f/1
//T/8//y//L/9P/z//P/8//x/+//7//v/+z/7P/s/+3/7f/s/+z/7P/u/+7/7v/s/+z/
7P/s/+z/7//v/+//7//s/+z/7P/s/+z/7P/s/+z/6v/q/+r/6f/r/+v/6v/q/+r/6v/q
/+r/6P/o/+j/6P/s/+z/6//o/+r/6v/q/+r/6P/o/+j/6P/q/+r/6v/q/+n/6P/n/+b/
6f/p/+n/6f/m/+b/5v/l/+f/5//o/+j/6P/o/+n/6v/q/+r/7P/s/+z/7P/s/+3/7//v
//H/8f/x//L/9v/4//r/+v/6//r/+P/2//T/8v/y//L/8v/y//X/9f/0//H/6//r/+v/
6v/o/+b/5v/m/+b/5v/m/+b/5v/p/+n/6P/m/+b/5P/j/+T/4//i/+L/4v/i/+L/4v/i
/+L/4v/i/+P/5P/l/+b/5P/j/+L/4//l/+7/BQAsAF0AhACjAM0A+AAYAToBXAFwAWEB
LQHeAIkALADE/3D/Q/83/zH/MP9J/2f/dP99/4z/nP+r/7n/xP/P/9r/4f/j/+T/5f/o
/+n/6//r/+7/7v/w//D/7v/v//H/8f/x//H/8f/x//P/9P/0//b/9P/0//T/9P/0//T/
9P/0//T/9f/1//X/9v/3//j/+v/8//3//f////3//f/9//3//P/8//3//f///wAAAQAB
AAIAAwAEAAQABgAHAAgACQAJAAkACAAIAAoADQAPABEAEAASABUAFQAXABkAGwAeAB4A
IQAhACMAJgAnACgAKgAuAC4AMgAzADMANQA3ADoAOgA8AD0APwBAAEAAQgBCAEMARABE
AEMAQQBBAD8APwBAAD8APgA9ADwAOwA6ADcANwA2ADQAMgAwAC4ALAAqACoAKAAlACMA
IQAgAB4AHAAcABoAGQAZABUAFQASABEADQAKAAkABgAFAAIAAAAAAAAA///+//3/+v/5
//j/9//2//X/9f/1//P/8v/x/+//8f/x//H/8P/y//D/8v/y//H/8P/t/+z/7v/u/+3/
7f/t/+3/7f/t/+3/7f/t/+3/7f/u/+7/7v/u/+7/7//v//H/8//0//T/9P/1//X/9v/2
//j/+P/5//n/+f/5//n/+v/7////AAABAAEAAQADAAIAAgAEAAUABQAFAAcABwAHAAkA
CQAJAAsACwALAAoACgAKAAsACwAHAAcABwAHAAUABQAFAAUAAwADAAMAAgABAAEAAQAB
AAEAAQABAAIAAQD///3//P/8//z/+//7//n/+f/5//n/+f/5//n/+v/4//f/9//3//X/
8//z//P/8//0//X/9//1//T/9P/0//L/8v/y//D/8P/w//D/8P/z//P/8//z//L/8v/y
//L/8P/w//D/8P/x//L/8//z//H/8f/w//D/8v/y//L/8v/y//L/8v/y//L/8v/y//H/
8P/v/+7/8P/w//D/8f/x//H/8f/w//D/8P/v/+//8f/y//L/8v/x//H/8f/w//H/9P/1
//b/9P/0//X/9f/3//n/+f/5//r//v8AAAAA/v/+//7//f/+//3//P/8//r/+v/6//v/
/f/8//n/9f/1//X/9P/y/+//7v/t/+z/7f/u/+//8P/z//P/8v/y//L/8P/v/+7/7f/s
/+z/7P/q/+r/6v/q/+v/7P/t/+7/7P/s/+z/6//r/+3/7f/v//L//f8SADkAaACRAKcA
xADoAAABFAEuAUEBOQEMAc0AggAoAMj/ef9N/z//Ov89/1X/bP93/4b/mP+n/7P/vv/L
/9b/3//l/+r/7f/y//P/9f/1//b/9v/4//j/+v/7//3//f/7//v/+//7//v//P/8//7/
/v/+//7//v8AAAAAAAAAAAQABQAFAAUAAwADAAMABAAEAAUABQAHAAcABwAHAAcACAAI
AAkACQAJAAoACwALAAwADQAOAA4AEAARABIAEwAUABUAFQAWABcAGQAaABsAGgAcAB8A
HwAgACEAIgAkACYAKQApACsALAAtAC4AMAA0ADQAOAA5AD0APwBBAEQAQgBEAEUARwBI
AEgASgBKAEsATABMAEsASwBLAEkASQBGAEUARABDAEQAQwBCAD8AOwA6ADgANgA2ADQA
MgAwAC4ALAApACcAJwAmACQAIgAfABwAGgAZABcAFwAUABMAEAAOAA4ADAALAAgABgAG
AAYABQAEAAMAAAD///7//f/8//v/+//7//v/+v/5//f/9f/1//X/9P/0//L/9P/0//T/
9P/y//L/9P/0//P/8//x//H/8f/x//P/8//z//P/8//0//T/9P/0//T/9f/1//P/9f/2
//b/9P/1//X/9v/2//j/+P/5//z//f/+////AQABAAQABAAFAAUABQAHAAYABgAIAAkA
CwALAA0ADQANAA8ADwAPAA8ADwAPAA4ADgAOAA8ADwALAAsACwALAAkACQAJAAkACQAJ
AAkACAAHAAcABwAHAAQAAwACAAIABAADAAIAAgAAAAAA//////3//f/9//3//P/7//r/
+v/8//v/+//7//v/+f/5//n/+P/4//j/+f/7//r/+v/6//n/+P/3//T/9v/2//b/9v/3
//f/9//3//j/+P/4//j/9v/2//b/9v/2//b/9v/1//f/9//2//b/+P/4//j/+P/4//j/
9P/y/w==
         </WaveFormData>
      </LeadData>
      <LeadData>
         <LeadByteCountTotal>10000</LeadByteCountTotal>
         <LeadTimeOffset>0</LeadTimeOffset>
         <LeadSampleCountTotal>5000</LeadSampleCountTotal>
         <LeadAmplitudeUnitsPerBit>4.88</LeadAmplitudeUnitsPerBit>
         <LeadAmplitudeUnits>��V</LeadAmplitudeUnits>
         <LeadHighLimit>2147483647</LeadHighLimit>
         <LeadLowLimit>268435456</LeadLowLimit>
         <LeadID>V4</LeadID>
         <LeadOffsetFirstSample>0</LeadOffsetFirstSample>
         <FirstSampleBaseline>0</FirstSampleBaseline>
         <LeadSampleSize>2</LeadSampleSize>
         <LeadOff>FALSE</LeadOff>
         <BaselineSway>FALSE</BaselineSway>
         <ExcessiveACNoise>FALSE</ExcessiveACNoise>
         <MuscleNoise>FALSE</MuscleNoise>
         <LeadDataCRC32>653361738</LeadDataCRC32>
         <WaveFormData>
CgAKAAoACgAMAAwADAAMAA8AEAARABIAEwAUABUAFgAYABgAGAAYABgAGAAYABgAGAAY
ABgAGAAYABgAGAAYABUAFAATABIADwAOAA0ADAALAAoACQAIAAUABAADAAIAAAAAAAAA
AAD9//z/+//6//n/+P/3//b/9P/0//T/9P/y//L/8v/y//L/8v/y//L/7//u/+3/7P/u
/+7/7v/u/+z/7P/s/+z/6//q/+n/6P/o/+j/6P/o/+j/6P/o/+j/5//m/+X/5P/k/+T/
5P/k/+L/4v/i/+L/4v/i/+L/4v/i/+L/4v/i/+T/5P/k/+T/5f/m/+f/6P/m/+b/5v/m
/+f/6P/p/+r/7f/u/+//8P/x//L/8//0//X/9v/3//j/+f/6//v//P/9//7///8AAAAA
AAAAAAAAAgACAAIAAgADAAQABQAGAAQABAAEAAQAAgACAAIAAgAAAAAAAAAAAAAAAAAA
AAAAAAAAAAAAAAD+//7//v/+//3//P/7//r/+f/4//f/9v/4//j/+P/4//f/9v/1//T/
9P/0//T/9P/2//b/9v/2//T/9P/0//T/9P/0//T/9P/y//L/8v/y//T/9P/0//T/8v/y
//L/8v/y//L/8v/y//L/8v/y//L/8v/y//L/8v/w//D/8P/w//D/8P/w//D/8P/w//D/
8P/w//D/8P/w//L/8v/y//L/8P/w//D/8P/w//D/8P/w/+//7//v/+//8P/w//D/8P/w
//H/8f/x/+//7//v//D/8v/z//X/9v/0//P/8//0//f/9//4//j/+P/6//z//v/8//z/
/P/9/////////////f/9//3//v8BAAEA///8//n/+f/3//b/9f/1//X/9f/z//T/9P/z
//X/9f/1//X/9//2//T/8v/w/+//7//v/+3/7P/r/+r/7f/s/+3/8P/v/+7/7f/s/+7/
7f/t/+7/9P/5//z/DQAwAGMAmwDOAA0BVwGfAeQBJgJYAmoCUwIOApYB/QBnAPb/rv+B
/1v/Uf9o/3v/gv+M/5n/pf+0/8H/yv/V/9v/3v/i/+n/6v/r/+z/7f/w//H/8f/x//P/
8//z//P/8//0//T/9P/0//T/9f/2//b/9v/2//f/9v/1//T/8//2//b/9v/3//n/+f/5
//n/9//3//f/+P/7//v//P/8//v/+//8//3//f/9//7//v/+////AAAAAP7/AAABAAIA
AwAEAAUABgAHAAcABwAHAAkACwANAA8ADwAQABAAEgARABQAFAAUABgAGgAbABwAHgAe
AB8AIQAiACIAJAAlACYAJwAoACgAKgAqACwALAAsAC0ALQAtACkAKAAoACYAJwAmACUA
JQAkACIAHwAcABoAGAAWABUAFQAUABMAEQANAAsACgAJAAgABgAEAAMAAgACAAEAAAAA
AAAA/v/+//v/+//7//v//P/7//n/+f/5//n/+P/3//T/8//y//L/9f/1//X/9f/1//P/
8v/y//H/8P/w//H/7//u/+7/7v/u/+7/7f/t/+z/7P/s/+z/7P/s/+v/6//p/+n/6f/p
/+n/6f/p/+n/6//r/+v/6//q/+r/7P/s/+7/7//v//D/7v/u//D/8P/y//P/9P/1//b/
9//3//j/+f/6//v//f/+////AAABAAMABAAGAAkACAAJAAkACAAGAAcACAAIAAgACAAI
AAgACQAJAAoACgAIAAgACAAIAAYABgAGAAQABQAFAAUABQAEAAEAAAD//wAAAAAAAAAA
/f/9//3//f/8//z//P/8//z/+v/5//n/+//7//v/+//4//f/9//2//j/+P/5//n/9//3
//f/9v/2//b/9f/0//b/9v/2//b/9v/3//f/9//1//X/9f/0//P/8//0//T/8v/y//L/
8v/y//L/8v/y//L/8v/0//L/8P/w//H/8f/x//H/8//y//D/8P/w//D/8v/y//L/8v/w
//D/8P/w//D/8P/w//D/8P/w//H/8f/v/+//7v/u/+7/7v/u/+//7//v/+//7//x//L/
8v/z//X/9v/2//X/9f/2//f/9//2//b/9v/4//z//v/+//7//P/9//3//f/9//3//f/9
////AAABAAEA/f/6//n/+f/3//b/9P/z//L/8f/x//L/8v/x//H/8f/x//H/8f/w/+7/
7P/s/+v/6//r/+r/6v/s/+z/7P/q/+r/7P/s/+z/6//q/+n/5//p/+r/7P/z/wQAIwBS
AIkAwQACAU8BowHtATACZAJ4AmICHQKqARIBewADALb/hv9f/0//Zf+A/4X/hv+S/6H/
sf/A/8v/1P/d/9//3v/g/+P/5P/l/+b/5//q/+v/6//r/+z/6//q/+n/6v/s/+3/7v/u
/+7/7//w/+7/7v/u/+//7//v/+//7//w//D/8P/x//P/8//z//P/8f/x//H/8v/z//P/
9P/0//P/8//0//X/9f/1//b/9v/4//n/+v/6//n/+v/6//r//P/8//z//P/8//3//v//
/wAAAQACAAMABQAGAAYACAAHAAoACgAKAA4AEAARABIAFAAUABUAFwAYABgAGgAbABwA
HQAeAB4AHgAeACAAIAAgACEAIQAhACEAIAAgAB4AGwAaABkAGQAXABYAFAASABIAEAAO
AA0ADQAMAAsACQAHAAUABAADAAIAAAD+//3//P/8//v/+v/6//r/+P/4//f/9//3//f/
9v/1//P/8//z//P/8v/x//D/7//u/+7/7f/t/+3/7f/t/+v/6v/q/+v/6v/q/+v/6f/o
/+j/6P/n/+j/6P/p/+f/5v/l/+T/5v/m/+X/5f/j/+P/4//j/+X/5f/l/+X/5f/l/+X/
5f/k/+T/5v/m/+b/5//n/+j/6v/q/+z/7P/s/+3/7v/v//L/8//z//T/9P/0//T/9f/4
//n/+v/7//z//P/9/////v///////v///wEAAwAEAAMAAgABAAAAAQABAAIAAgAAAAAA
AAAAAAAAAAAAAP7//f/9//3//f/9//v/+//7//r/+v/6//r/+f/5//n/+f/2//b/9v/2
//b/9P/z//P/8//z//P/8//0//P/8//y//L/8v/z//P/8f/x//H/8P/x//L/8v/y//D/
8P/w//D/8P/x//H/8f/x//H/8f/w/+3/7f/u/+7/8P/w//D/8P/u/+7/7v/u/+7/7v/w
/+7/7v/u/+//7//v/+3/7f/s/+7/7v/u/+7/7v/u/+7/7v/s/+z/7P/s/+z/7P/s/+z/
6v/q/+r/6v/r/+z/7f/u/+7/7v/u/+7/7f/t/+3/7f/s/+z/7P/s/+r/6//r/+v/6//r
/+v/7P/s/+3/7//w//L/8f/x//L/8//z//T/9P/y//T/9v/4//r/+v/6//v/+//7//v/
+//7//v/+//8//3//f/7//j/9f/1//P/8v/w/+//7v/t/+3/7v/u/+3/7//v/+//7//t
/+z/6v/o/+b/5f/l/+X/5f/m/+f/6P/o/+b/5v/o/+b/5v/m/+b/5v/l/+X/5v/k/+f/
8v8LADAAYQCXANAAEwFdAakB8gEuAlQCVAIpAtQBVAG7ADEAzv+U/23/T/9R/27/gf+E
/4z/mf+l/7T/wf/K/9P/2//g/+D/4f/j/+P/4//j/+b/5//n/+f/5//n/+f/5//n/+j/
6P/o/+j/6P/p/+r/7P/s/+z/7f/t/+3/7f/t/+z/7P/s/+3/7//v/+//7//v/+//7//w
/+//7//w//D/8f/x//L/8//z//P/9P/0//L/8//0//T/9v/4//n/+v/4//j/+P/4//z/
/f/+////AAABAAIAAwABAAIAAgAEAAcACgAKAAoACgAMAA0ADgAOAA4ADwARABQAFAAW
ABcAGgAbABwAHAAaABoAHAAcABwAHQAdAB0AHQAcABwAGgAbABoAGQAZABcAFgAUABIA
EgAQAA4ADQALAAoACQAHAAYABQAFAAUAAgAAAP7//f/8//z/+//6//z//P/6//r/+f/5
//n/+f/6//n/9//3//X/9f/0//P/9P/z//L/8v/y//H/8P/v/+//7f/s/+z/6//q/+r/
6//t/+z/7P/s/+r/6v/p/+n/6P/o/+j/6P/m/+b/5f/l/+f/5//n/+f/5v/l/+T/4//j
/+P/4//j/+b/5v/o/+j/6v/r/+v/7P/q/+r/7P/s/+7/7//w//H/8P/x//H/8v/z//T/
9f/3//j/+f/6//v//P/8//3///8AAAEAAQAAAAIAAwAEAAQABgAGAAYABgAEAAMAAwAC
AAQABAAEAAQAAAAAAAAA/v///////////wEA/////////P/8//z//P/7//v/+//7//r/
+v/6//r//P/6//n/+f/3//f/9//3//b/9f/1//T/9P/0//X/9f/1//X/9f/0//T/9P/z
//L/8v/y//L/8v/w//H/8f/x//L/8//0//T/8f/x//L/8v/y//L/8v/y//L/8v/y//L/
8P/w//L/8P/w//D/8f/x//H/7//v//D/8P/w//D/8P/w//D/8P/w/+7/7v/u/+7/7P/s
/+z/7P/t/+//8P/x//D/7v/t/+z/7f/u//D/8f/v/+//7//v/+7/7v/v//H/9P/0//P/
8//y//P/8//0//T/9P/2//j//P/8//z//P/7//v/+//7//3//f/9//3//P/9//3/+//4
//f/9//1//X/9P/0//T/8f/x//L/8v/v/+//7//v//D/8f/x//D/7P/s/+v/6//p/+j/
6P/o/+r/6v/o/+j/6P/o/+j/6P/p/+r/6v/r/+7/8P/x//b/BwAqAF0AkwDKAAcBUQGb
AeABJAJWAmgCUwIQApgB/wBrAPb/qv9//1v/Tf9k/3v/gv+K/5X/of+w/8H/yv/R/9v/
4P/g/+P/6P/p/+r/6//q/+v/6//r/+//7//v/+//8f/y//L/8v/w//D/8f/y//T/9P/0
//X/8//z//P/8//2//b/9v/3//f/9//3//f/9f/1//X/9v/3//f/+P/4//n/+f/6//v/
+f/5//r/+v/6//v//P/8//z//v///wAAAgACAAIAAgACAAMABAAFAAgACQAKAAsACwAM
AAwADgAPABIAEgASABQAFgAXABgAGAAYABkAGwAeAB4AIAAhACIAIwAkACQAIgAiACQA
JAAmACcAJwAnACUAJAAkACIAIQAgAB8AHwAdABwAGgAYABYAFAASABEADwAOAA0ACwAJ
AAcABgAFAAQAAgAAAP///P/8//v/+v/6//r/+P/4//n/+f/5//n/+P/3//X/9f/1//X/
9P/z//L/8f/w//D/8f/x//H/8f/z//H/8P/w/+3/7P/s/+3/7f/s/+z/7P/s/+z/6//r
/+j/6P/o/+j/6P/o/+f/5//n/+f/5//n/+f/5//n/+f/6f/p/+n/6f/q/+r/7P/s/+7/
7//v//D/7//u/+//7v/w//H/8v/z//b/9//3//j/+//8//3///8AAAEAAgADAAQABAAF
AAcABgAHAAcABgAIAAkACgAKAAoACgAKAAoACQAJAAoACgAIAAgACAAIAAYABgAGAAQA
AwADAAMAAwADAAEAAQABAAIAAgACAAIAAAD///7//f/+//7//v/+//7//P/7//v/+//7
//v/+//6//n/+f/4//b/9v/3//f/9//3//f/9v/4//j/9//2//T/9P/0//T/9v/3//f/
9//1//X/9f/0//X/9f/2//b/9v/2//b/9v/0//T/9P/0//T/9P/2//T/8v/y//P/8//1
//X/9f/2//T/9P/0//T/8v/y//L/8v/y//L/8v/y//T/9f/1//X/8//y//L/8v/y//L/
8//z//H/8f/x//H/9P/0//X/9//4//j/9//3//j/+f/5//r/+v/6//z//v8AAAAAAAAA
AAEAAQABAAEAAQABAAEAAQACAAMAAwABAPz/+//7//n/+v/4//f/9v/1//X/9v/2//P/
8//z//P/8//z//L/8P/u/+7/7f/t/+3/7P/s/+z/7P/s/+r/6v/s/+z/7P/s/+z/7P/r
/+v/7P/s/+//9v8FACQAUQCHAMAA/QBFAZUB4gEmAloCcAJfAh4CrgEbAYMABgC0/4f/
Yf9P/2T/e/+E/4r/l/+j/7D/v//K/9H/2//g/+T/5//q/+v/7P/t/+z/7f/t/+3/7//v
/+//7//v//D/8P/w//D/8P/x//L/8v/y//L/8//z//P/8//z//T/9P/0//X/9f/1//X/
9f/3//f/9//4//f/9//4//j/9//3//j/+f/5//n/+v/6//r/+//8//z//P/+////AAD+
//7//v/+/wIAAwAEAAUABgAHAAgACQAHAAgACAAKAA0AEAAQABAAEAASABMAFAAWABYA
FwAZABoAGgAcAB0AHgAfACAAIAAhACIAJQAmACUAJQAkACMAIQAgACAAHgAfAB4AHQAd
ABsAGgAYABYAFgAUABIAEQAPAA4ADQALAAkABwAGAAUABAACAAAA///+//7//f/8//r/
+v/4//j/9//3//f/9//2//X/8//z//P/8//y//H/8v/x//D/8P/x//H/8f/x//P/8f/w
//D/7f/s/+z/7f/t/+z/7P/s/+r/6v/p/+n/6P/o/+j/6P/o/+j/5//n/+f/5//n/+f/
5//n/+f/5//l/+X/5f/l/+j/6P/q/+r/6v/r/+v/7P/s/+z/7v/u//D/8f/y//P/9P/1
//X/9v/3//j/+f/7//z//f/+////AAAAAAEAAwAEAAUABQAEAAIAAwAEAAQABgAGAAYA
BgAFAAUABgAGAAQABAAEAAQAAwAEAAUABAABAAEAAQABAAEA/////////v/+//7//v/7
//v/+//7//r/+v/6//r/+v/4//f/9//3//f/9//3//j/9//3//b/9P/0//X/9f/1//X/
9f/0//T/9P/z//L/8v/y//L/8v/y//P/8//z//P/8//z//L/8f/x//L/8v/y//L/8v/y
//D/8P/w//D/8P/w//L/8P/y//L/8//z//H/7//v//D/8P/w//D/8P/w//D/8P/w//D/
8P/w//D/8P/w//D/8P/u/+7/7v/u/+//8P/x//P/8v/x//D/7v/u/+7/7v/u/+3/7f/t
/+3/7v/v//H/8v/x//P/9P/0//X/9f/2//f/9//4//j/+P/4//r//P/8//z//P/9//3/
/f/9//3//f/7//v//P/9/////f/6//n/9//1//T/8v/y//L/8v/z//P/8v/w/+//7//v
/+//7//w/+7/7P/s/+n/6f/p/+j/6P/o/+j/6P/m/+b/6P/o/+b/5v/m/+b/5//p/+j/
6P/v//r/DwA6AG0ApQDgACMBbwG7AQACPAJeAlYCIQK+ATgBowAdAMD/iP9j/03/Wf92
/4H/hv+S/53/p/+2/8X/zv/X/9//4v/i/+P/5f/l/+X/5f/k/+X/5f/l/+j/6f/q/+v/
6f/q/+r/6v/q/+r/6//s/+7/7v/u/+//7//v/+//7//u/+7/7v/v/+//7//v/+//8f/x
//H/8v/x//H/8v/y//H/8f/y//P/8//z//T/9P/0//X/9v/2//b/+P/5//r/+v/6//r/
+v/8//3//v///wIAAwAEAAUABQAGAAYACAAIAAoACQAIAAwADgAPABAAEAAQABEAEwAW
ABYAGAAZABgAGQAaABoAHAAcAB4AHgAcAB0AHQAdABsAGgAaABgAGQAYABcAFwAXABYA
FAASABAADgAMAAsACwAKAAkABwAHAAUABAADAAIAAAD+//3//P/8//v/+v/8//z/+v/6
//n/+f/5//n/+P/3//X/9f/z//P/8v/x//D/7//u/+7/7//v/+//7//v/+3/7P/s/+3/
7P/s/+3/7f/s/+z/7P/p/+j/5v/l/+X/5v/n/+j/5v/m/+X/5f/j/+P/4//j/+T/5f/m
/+f/5f/l/+X/5f/m/+b/6P/o/+b/5//n/+j/6v/q/+z/7P/u/+//8P/x//L/8//z//T/
9f/2//f/+f/6//v//P/9//7//v///wEAAgADAAMAAgACAAMABAAEAAQABAAEAAQAAwAD
AAQABAAEAAQABAAEAAIAAgACAAAAAQABAAEAAQD///3//f/9//z//P/8//z/+//7//v/
+//6//r/+v/6//r/+P/3//f/9f/1//X/9f/1//X/9v/2//T/9P/1//X/9//3//f/9v/0
//T/8//y//P/9P/1//b/9f/1//T/8//z//P/8//y//L/8//1//b/9f/0//P/8v/0//T/
9P/0//L/8v/0//L/8v/y//P/8//z//X/9f/0//T/9P/0//T/8v/y//L/8v/w//D/8f/x
//P/8//y//L/8v/y//L/8//z//P/8//z//X/9v/2//f/9//4//j/9//3//j/+f/5//z/
/P/8//7/AAACAAIAAgACAAMAAwADAAEAAQABAAEAAwAEAAUABQABAP7//f/9//v/+v/4
//f/+P/3//f/+P/2//X/9f/1//f/9//3//b/8v/w//D/7//t/+3/7P/s/+7/7v/u/+z/
7v/w//D/8P/u/+7/7v/t/+//8v/0//f/AgAXAEAAdQCpAN4AJQFzAbsB/gE6AmACXgI3
AuABVgG5AC8AzP+U/23/Uf9X/3L/gf+G/5L/n/+r/7r/x//S/9n/3//k/+b/6f/q/+v/
7P/t/+7/7//v/+//8//z//P/8//z//T/9P/0//b/9v/3//j/9v/2//b/9//1//X/9f/1
//j/+P/4//n/9//3//f/9//3//f/9//4//v/+//8//z/+//7//z//f/9//3//v/+//7/
//8AAAAAAAACAAMABAAEAAQABAAEAAQABQAGAAcACgALAAwADQANAA4ADgAQAA8AEgAS
ABIAFgAYABkAGgAYABgAGQAbACAAIAAiACMAIgAjACQAJAAkACQAJgAmACgAKQApACkA
JQAkACQAIgAhACAAHwAfAB0AHAAaABgAFgAUABIAEQARABAADwANAAkABwAGAAUABAAC
AAAA///8//z/+//6//r/+v/4//j/+f/5//n/+f/4//f/9f/1//X/9f/0//P/8//z//P/
9P/z//P/8//z//H/7//u/+7/7f/s/+z/7f/v/+7/7v/u/+v/6v/o/+f/6P/o/+j/6P/q
/+r/6f/p/+f/5//n/+f/5f/l/+X/5f/m/+f/6P/p/+z/7P/u/+7/7f/t/+z/7P/s/+z/
7v/u//L/8//0//X/9v/3//f/+P/5//r/+//9//z//f/+////AgACAAMABQAGAAcABwAG
AAYABwAIAAgACgAKAAoACgAIAAcABwAGAAYABgAGAAYABAAEAAQAAgABAAEAAQABAAMA
AQABAAEA/v/+//7//v/9//3//f/9//z//P/8//z/+v/4//f/9//3//f/9//3//j/9//3
//b/9v/2//f/9//1//X/9f/0//b/9v/1//T/8v/y//L/8v/y//P/8//z//P/8//z//L/
8//z//T/9P/y//L/8v/y//L/8v/y//L/8v/y//T/8v/w//D/8f/x//H/8//x//D/8P/w
//D/8P/w//D/8P/w//D/8P/w//H/8f/x//H/8P/w//D/8P/w//H/8f/x//H/8f/x//L/
8v/z//X/9v/2//X/9f/2//f/9f/2//b/9v/4//r//P/8//7//v/////////////////9
//3//v///////f/6//n/+f/3//b/9P/z//L/8f/x//L/8v/x//H/7//v/+//7//w/+7/
7P/s/+v/6//r/+r/6v/q/+r/6v/o/+j/6v/q/+j/6P/o/+j/6f/p/+r/6v/t//j/DwA4
AGsAnwDYAB8BbQG7AQICQAJiAmICOQLcAVIBuQAvAM7/kv9p/03/U/9w/33/gv+M/5v/
qf+2/8P/zP/V/9n/3P/g/+P/5P/l/+b/5//m/+f/5//n/+n/6f/p/+n/6f/q/+r/6v/s
/+z/7f/u/+7/7v/u/+//7//v/+//7//u/+7/7v/v/+//7//v/+//8f/x//H/8v/x//H/
8v/y//H/8f/y//P/9f/1//b/9v/2//f/+P/4//b/+P/5//r/+v/6//r/+v/8//3//v//
//7///8AAAEAAwAEAAQABgAJAAwADAAMAA4AEAARABIAEAAQABEAEwAWABYAGAAZABgA
GQAaABoAHAAcAB4AHgAeAB8AHwAfAB0AHAAcABoAGwAaABkAGQAXABYAFAASABIAEAAO
AA0ADAAKAAgABQAEAAMAAwADAAIAAAD+//3//P/8//v/+v/6//r/+P/4//f/9//3//f/
9P/z//H/8f/x//H/8P/v//D/7//u/+7/7f/t/+3/7f/t/+v/6v/q/+v/6v/q/+v/6f/o
/+j/6P/m/+b/5f/l/+T/5P/k/+T/5P/k/+P/4//j/+P/4//j/+P/4//j/+P/4//j/+P/
4//k/+T/5v/m/+T/5f/l/+b/5//o/+v/7P/u/+//8P/x//D/8f/x//L/8//0//X/9//4
//n/+v/7//z//P/9////AAABAAEAAAAAAAEAAgACAAIAAgACAAIAAQABAAIAAgAAAAAA
AAAAAAAAAAAAAP7//f/9//3//f/9//v/+//7//j/+P/4//j/+f/5//n/+f/2//b/9v/2
//b/9P/z//P/9f/1//X/9f/0//P/8//y//D/8P/x//H/8f/x//H/8P/y//L/8f/w//D/
8P/w//D/8P/x//H/8f/v/+//7//u/+7/7//x//L/8f/w/+//7v/u/+7/7v/u/+z/7P/u
/+z/7P/s/+3/7f/v//H/7//s/+z/7P/s/+z/7P/s/+z/7P/u/+7/7v/u/+3/7P/r/+r/
7f/t/+3/7f/q/+r/6v/q/+z/7f/t/+3/7f/t/+3/7v/u/+//8f/y//L/8f/x//L/9f/1
//b/9v/2//j/+v/8//z//P/8//3/+//7//v/+//7//v/+//8///////9//r/9//3//X/
9P/y//H/8P/v/+3/7v/u/+3/7//v/+//7//v/+7/7P/q/+r/6f/p/+n/6v/q/+r/6v/q
/+j/6P/q/+z/7P/s/+z/6v/p/+n/6v/s//P/BAAjAFIAhQC7APwARQGPAdcBGgJKAlgC
QAL7AYQB7gBdAOv/ov94/1n/T/9n/37/g/+K/5j/pf+1/8L/zf/U/93/4f/g/+L/4//m
/+f/6P/p/+z/7f/t/+3/7f/t/+3/7f/t/+7/7v/u//D/8P/x//L/8P/w//D/8f/x//H/
8f/x//D/8P/w//H/8//z//P/8//1//X/9f/2//f/9//4//j/9f/1//b/9//3//f/+P/4
//r/+//8//z//P/+////AAD///7//f/8/wEAAwAFAAcABwAHAAcABwAIAAoACwAOAA0A
EAAQABAAEgAUABUAFgAYABgAGQAbAB0AHAAdAB0AIAAhACIAIgAiACIAJAAkACQAJQAl
ACUAIwAiACIAIAAhACAAHwAfAB0AHAAaABgAGAAWABQAEwATABIAEQAPAA8ADQAMAAsA
CAAGAAQAAwADAAQABAAEAAQABAACAAIA///////////8//v/+f/5//r/+//7//v/+v/5
//j/+P/3//f/9//3//f/9f/0//T/9f/0//T/9f/z//L/8v/y//D/8P/v/+//7v/u/+7/
7v/w//D/7//v/+3/7f/t/+3/7//v/+//7//v/+//7//v//D/8P/y//L/9P/1//X/9v/2
//b/+P/4//n/+f/5//n/+//9//7/AAABAAIAAwAFAAQABQAGAAcACAAIAAkACwAOAA8A
DwAOABAAEQASABIAEgASABIAEgAPAA8AEAAQABAAEAAQABAADgAOAA4ADAANAA0ADQAN
AA4ADQAOAA8ADAAMAAwADAAJAAkACQAJAAgACAAIAAgACQAIAAgACQAHAAcABwAHAAQA
AwADAAIAAwAEAAYABwAGAAUABAACAAIAAgABAAAAAgACAAIAAgACAAMAAwADAAMAAwAD
AAIA/////wAAAAABAAIAAwAEAAIAAgACAAIAAQACAAUABAACAAIAAwADAAUAAwAEAAIA
AgACAAIAAAAAAAAAAQADAAMAAwACAAQABAAEAAQABQAFAAUABQAEAAMAAwACAAYACQAL
AAwACgAJAAkACQALAAwADAAMAA4AEAASABIAEAAQABEAEQATABMAEwATABEAEQASABMA
FAATABEAEQATABEAEAAOAAwACgAIAAcACgAKAAkACQAJAAkACQAJAAgABgAEAAQAAwAD
AAMAAgACAAIAAgACAAAAAAACAAIAAgACAAIAAgADAAUABgAIAAkAEAAhAEAAcQCpAN4A
GwFlAbEB9gE4AmwCfgJtAiwCuAEhAY0AFADG/5n/c/9l/3z/k/+Y/6L/sf+9/8j/1f/g
/+3/9//8//7///8CAAMABAAFAAYABwAHAAcACQAJAAkACQAJAAoACgAKAAoACgALAAwA
DAAMAAwADQANAA0ADQANABAAEAAQABEADwAPAA8ADwAQABEAEgAUABQAEwATABIAEwAT
ABQAFQAVABUAFgAWABYAFwAYABgAFgAYABkAGgAcABwAHAAcAB4AHwAgACEAIAAhACIA
IwAjACQAJAAmACkALAAsACwALAAuAC8AMAAyADIAMwA1ADoAOgA8AD0APAA9AD4APgA+
AD4AQABAAEAAQQBBAEEAPwA+AD4APAA5ADgANwA3ADkAOAA2ADQAMAAuACwAKwArACoA
KQAnACUAIwAiACEAIAAeABwAGwAYABgAFwAWABYAFgAUABQAFQAVABUAFQAUABMAEQAR
ABEAEQAQAA8ADgANAAwADAANAA0ADQANAA8ADQAMAAwACQAIAAgACQAJAAgACAAIAAgA
CAAHAAcABgAGAAYABgAEAAQAAwADAAMAAwADAAMAAwADAAMAAwAFAAUABQAFAAYABgAI
AAgABwAHAAYABgAIAAgACgAKAA4ADwAQABEAEgATABMAFAAXABgAGQAbABoAGwAcAB0A
IAAgACEAIwAkACUAJQAkACQAJQAmACYAJgAmACYAJgAlACUAJgAmACQAJAAkACQAJAAk
ACQAIgAjACMAIwAjACEAHwAfAB8AIAAgACAAIAAdAB0AHQAdABwAHAAcABwAHAAaABkA
GQAZABkAGQAZABoAGQAZABgAGAAYABkAGQAZABkAGQAYABgAGAAXABYAFAAUABQAFAAW
ABcAFwAXABcAFwAXABYAFwAXABgAGAAWABYAFgAWABYAFgAWABYAFQAWABkAGAAWABgA
FQAVAA==
         </WaveFormData>
      </LeadData>
      <LeadData>
         <LeadByteCountTotal>10000</LeadByteCountTotal>
         <LeadTimeOffset>0</LeadTimeOffset>
         <LeadSampleCountTotal>5000</LeadSampleCountTotal>
         <LeadAmplitudeUnitsPerBit>4.88</LeadAmplitudeUnitsPerBit>
         <LeadAmplitudeUnits>��V</LeadAmplitudeUnits>
         <LeadHighLimit>2147483647</LeadHighLimit>
         <LeadLowLimit>268435456</LeadLowLimit>
         <LeadID>V5</LeadID>
         <LeadOffsetFirstSample>0</LeadOffsetFirstSample>
         <FirstSampleBaseline>0</FirstSampleBaseline>
         <LeadSampleSize>2</LeadSampleSize>
         <LeadOff>FALSE</LeadOff>
         <BaselineSway>FALSE</BaselineSway>
         <ExcessiveACNoise>FALSE</ExcessiveACNoise>
         <MuscleNoise>FALSE</MuscleNoise>
         <LeadDataCRC32>2239745182</LeadDataCRC32>
         <WaveFormData>
/P/8//z//P/+//7//v/+/wEAAgADAAQABgAGAAYABgAIAAgACAAIAAoACgAKAAoACQAI
AAcABgAGAAYABgAGAAUABAADAAIAAQAAAP///v/+//7//v/+//z/+v/4//b/9v/2//b/
9v/0//T/9P/0//P/8v/x//D/7//u/+3/7P/s/+z/7P/s/+z/7P/s/+z/6//q/+n/6P/q
/+r/6v/q/+r/6v/q/+r/6P/o/+j/6P/o/+j/6P/o/+j/6P/o/+j/5//m/+X/5P/m/+b/
5v/m/+P/4v/h/+D/3v/e/97/3v/f/+D/4f/i/+X/5v/n/+j/5f/k/+P/4v/i/+L/4v/i
/+T/5P/k/+T/5//o/+n/6v/q/+r/6v/q/+v/7P/t/+7/7P/s/+z/7P/u/+7/7v/u/+//
8P/x//L/8v/y//L/8v/z//T/9f/2//T/9P/0//T/9P/0//T/9P/y//L/8v/y//D/8P/w
//D/8//0//X/9v/1//T/8//y//D/8P/w//D/7v/u/+7/7v/u/+7/7v/u/+z/7P/s/+z/
7P/s/+z/7P/v//D/8f/y//H/8P/v/+7/7P/s/+z/7P/q/+r/6v/q/+r/6v/q/+r/7P/s
/+z/7P/s/+z/7P/s/+z/7P/s/+z/6v/q/+r/6v/q/+r/6v/q/+j/6P/o/+j/6v/q/+r/
6v/n/+b/5f/k/+b/6P/q/+z/6v/q/+r/6v/o/+j/6P/q/+r/6v/q/+j/5f/l/+X/5v/o
/+n/6v/r/+j/5//m/+X/5v/o/+v/7P/q/+r/6v/r/+7/7v/v//H/7v/u/+7/7v/s/+z/
7P/s/+7/7v/w//L/8v/x//D/8P/1//b/9v/3//f/9//2//b/8v/y//D/8P/w/+//7f/t
/+3/7P/s/+v/6//p/+j/5v/l/+T/4//g/+L/4v/h/+H/4v/k/+X/5v/k/+T/5P/k/+T/
5P/l/+X/6//r/+v/8/8EABwAPQBdAIIArwDfAAcBKgFEAVEBTgEzAfcAqwBoADUAEQDq
/8b/uP+8/7z/uv+8/8T/0f/a/97/4//r/+3/7P/t//H/8v/z//P/9P/1//b/+P/5//j/
9//2//X/9f/1//b/9//3//f/+P/4//v/+//6//r/+v/5//f/9v/3//n/+v/7//v/+f/5
//r/+P/4//n/+v/8//3//f/7//v/+v/6//r//P/8//z//P/8//v/+//7//n/+v/7//v/
/f/+//7////+/wAAAQAAAAMAAwADAAMAAwAFAAYABgAEAAUABQAFAAkACgALAAwACgAL
AAsADQAMAA0ADgAOAA8ADwAQABIAEAARABMAEwASABIAEgASABMAEgAQABAAEQASABMA
FAASABAADgANAAoACQAHAAcACQAJAAcABwAFAAMAAwACAAIAAgABAAEA//////7//v/9
//3/+//7//v/+v/7//z//v/9//z/+//5//v/+//7//r/+P/4//n/+v/6//r/+//9//z/
+f/4//r/+v/7//v/+//7//r/+f/7//n/+v/7//n/+v/7//z//P/8//v/+//5//n/+f/6
//v//P/8//3/AAAAAP///////wAAAQABAAIAAwADAAQABwAIAAsADAAJAAkADAAMAAoA
DAAPAA8AEQARABEAEQATABQAFQAVABcAFwAZABoAGAAYABgAGgAaABsAHAAcABwAHAAc
ABwAHAAbABsAHAAeAB4AHgAeAB0AHQAdABsAGgAcAB0AHAAbABoAGAAXABkAGAAYABgA
GAAYABgAGAAYABYAFgAYABYAFgAWABYAFgAWABQAFgAUABMAEQARABUAFQAVABUAEwAT
ABMAEwAWABYAFQAUABMAEwATABQAFgAWABcAFwAWABUAFAASABEAEQARABIAEgASABIA
EQATABMAEwATABEAEgASABIAEQAQABAAEQAOABAAEgASABIAEgASABIAEAAQABAAEAAO
AA4ADgAOABAAEAAQABAAEAASABIAEgASABAADwAPAA0ADgAPAA8ADQANAA0ADQANAA0A
DQAOABIAEgASABIAEAARABEAEAAQABEAEQASABUAFgAWABYAFgAWABYAFgAWABgAGQAZ
ABsAHAAeAB4AGwAbABsAGwAcABwAGgAaABYAFgAWABUAEwATABMAEgASABEADwANAAwA
CgAKAAoACgAIAAgACAAHAAcABwAIAAgACAAIAAgABgAGAAQABAAHAAUABQAJABEAIwA6
AFYAdQCXAMIA8QAZATsBVgFmAWsBVAEdAc8AiwBeADkAEwDw/+D/5v/o/+L/3v/g/+T/
6//w//b/+f/9/////v/9/////v//////AAACAAIAAwADAAEAAQABAAEAAQABAAIAAwAD
AAMABAAEAAQAAwABAAAAAgADAAMABAADAAMAAgABAAIAAQACAAQAAgACAAMABAAEAAUA
BQADAAMAAgACAAIAAwACAAEAAAABAAEAAgADAAIAAgACAAEAAgACAAEAAQD//wIABAAE
AAMAAwADAAMAAwAFAAYABgAGAAcABwAHAAkACgALAAwADgAPAA8AEQAQABEAEgASABQA
EwATABQAFgAXABkAGQAZABgAFwAWABcAFgAUABQAEgASABIAEgARABAADwAPAAwACwAJ
AAkACQAJAAcABwAHAAUABQAEAAMAAgAAAP///f/9//z//P///////f/9//z/+v/6//r/
+v/5//j/9//1//f/9//3//b/9P/0//X/9P/0//T/9f/1//T/8f/w//H/8v/0//X/9f/1
//T/8//z//H/8v/z//H/8v/z//T/9P/0//P/8//z//P/8//0//L/8v/x//H/8v/y//H/
8f/x//L/8//z//P/8//y//L/9P/0//b/9v/1//X/+P/4//b/+P/7//v/+v/5//j/9//7
//z//f/9//3//f///wAAAAAAAAAAAgACAAMABAAEAAIAAgACAAIABAADAAMABAACAAIA
AgACAAAAAQACAAEA//8CAAQABAACAAIAAQABAP///v/+//7/AAAAAAAAAAD+//z//P/+
//z//P/8//z//v/+//z//v///////v///wEAAQABAAEAAQABAAEAAQACAAIAAQAAAP//
/////wAA///+//7//f/+////AAAAAP3//f/9//7/AAAAAAAA//////////////3//v/+
//7////+//7///8AAP7/+v/6//v//P/9//7//v/+//7//v/8//z//P/8//7//v/+//7/
/P/8//z//P/+//7//v/+//7//v/+/wAA/v/+//7//P/9//3//f/+//3//f/9//3//f/9
//3//f/9//7/AAAAAAAAAAAAAAEAAwACAAIAAwACAAIAAgACAAQABAAEAAQABgAGAAgA
CgAKAAkACAAIAAwADAALAAsACQAJAAgACAAGAAYABAAEAAQAAwABAAEAAwACAAIAAQD/
//3//P/6//j/+P/4//b/+P/4//f/9//3//j/+P/4//b/9v/2//b/9P/0//X/9f/z//X/
+/8HABoAMgBTAHMAmgDDAO0AEQEuAUQBTwFKASsB7QClAGoAPwAZAPT/1v/Q/9T/1P/S
/9T/1v/Z/97/5v/p/+3/8f/0//P/9f/0//X/9f/2//j/+P/5//n/9//3//f/9//1//X/
9v/3//f/9//4//j/9//3//b/9v/3//f/9v/2//f/+f/6//v/+f/3//f/+P/4//j/+f/6
//r/+//7//n/+//6//r/+v/6//r/+v/6//j/9//3//f/+f/6//v/+//7//r/+P/3//X/
+P/6//r/+//7//v/+//6//v/+//6//3///8AAAEAAQACAAMABAACAAMAAwAFAAgACQAK
AAoADAALAAsADAAKAAsADQANAAwADAAMAAwADAAMAAsADAAKAAoACgAKAAgABgAEAAMA
AwADAAIAAwADAAMAAQABAP///f/9//z/+P/2//P/8f/z//P/8v/y//T/9f/0//X/9P/y
//L/8v/y//H/8P/v/+//8f/x//H/7v/s/+z/7f/t/+z/6//r/+3/7P/p/+j/6v/q/+v/
6//u/+//7//v/+7/6//r/+v/6P/o/+j/6P/q/+r/6f/p/+n/6f/p/+r/6P/o/+f/5//o
/+j/5//n/+j/6P/o/+f/6P/p/+n/6v/q/+r/7P/s/+n/6f/s/+z/6//s/+7/7f/v/+//
7//v//H/8v/z//P/8f/x//P/9P/2//b/9v/4//j/+f/6//r/+f/4//f/9v/1//P/8v/y
//X/9v/3//j/9v/3//j/9//2//j/+f/4//j/+P/3//f/9//2//b/9v/4//j/+P/4//r/
+P/4//r/9//2//X/9P/0//T/8v/0//T/8//x//H/9f/1//X/9f/1//X/9f/1//X/9P/y
//D/8f/x//H/8v/y//L/8//z//X/9f/1//T/8//z//P/9P/2//b/9v/1//P/8f/v/+3/
8P/y//P/9P/z//L/8v/z//D/7v/u//D/8P/w//D/8P/x//L/8//0//H/8P/v/+7/7f/s
/+v/6v/v//D/8f/y//D/7//v/+//8f/z//T/9f/0//P/8v/x/+7/7f/t/+7/8f/y//P/
9P/z//P/8v/y//X/9f/2//f/9v/2//b/9v/2//b/9v/4//z//f/9//3//f/+//3/+//7
//v/+//6//3//P/9//z//P/8//v/+f/5//n/+P/4//f/9f/z//L/7v/u/+7/7v/r/+r/
6f/n/+f/5//o/+j/6//s/+3/7v/s/+r/6v/r/+3/7f/v//H/+/8OACYARQBnAIoAtwDj
AA0BNAFSAV8BWgE/AQEBsQBuAD8AFwDy/9L/xP/I/8b/xP/G/8j/yf/Q/9j/2//d/+P/
5v/l/+n/7P/t/+3/7v/s/+z/7f/t/+3/7f/t/+3/7f/t/+7/7//t/+3/7v/u//D/8f/x
//L/8//z//L/8v/y//P/8//z//X/8//z//T/8v/y//P/9P/0//X/9f/z//X/9P/0//T/
9P/0//T/9P/2//X/9f/1//P/9P/1//X/9//2//T/8//z//b/+P/4//n/+f/5//n/+//9
//7//v/+////////////AAABAAIAAgADAAMABQAGAAcACAAIAAoACQAJAAoACQAJAAoA
CQAMAAwADAAMAA0ADAAKAAoACAAIAAgACAAJAAgABwAHAAQAAwABAAEA//////3//f/9
//v/+//6//v/+v/4//f/9//3//b/9v/3//f/9f/1//b/9P/0//T/9f/1//X/9f/0//X/
9P/z//L/8P/w//H/8v/y//L/8//1//T/8f/w//L/8v/z//P/8//z//L/8f/z//H/8v/z
//H/8v/z//T/8v/y//H/8f/z//P/8//0//f/+P/4//n//P/8//v/+//7//z//f/9/wAA
AQABAAIAAAAAAAIAAgABAAEABAAEAAQABgAJAAkACgALAAwADQANAA4ADwAPAA8ADwAR
ABIAEAAQABAAEgAUABUAFgAWABYAFgAWABYAFgAVABUAFgAWABYAFgAWABMAEwATABEA
EwAWABgAGAAWABYAFQAVABUAFAAUABQAEgASABIAEgAUABIAEgAUABQAFAAUABQAEwAS
AA8AEAASABEADwAPABEAEQARABEAEQARABEAEQAUABQAEwASABAADwAOAA4ADwAQABIA
EwATABMAEwASABEAEQARABIAEgASABIAEQAPAA8ADwAPABEAEgASABIAEQAQABAAEQAQ
ABAAEAASABAAEAAQABAAEAAQABAAEAAQABAAEAAQABAAEAAQABAADgANAA0ADQAOAA8A
DwAPAA0ADQANAA0ADwAPABAAEgAUABQAFAAUABMAEwASABIAEwATABQAFQAWABYAFgAW
ABYAFgAWABgAGgAbABsAGwAcAB4AHgAdAB0AHQAdABwAHgAcABwAGgAYABgAFwAVABUA
FQAUABQAEwARAA8ADgAOAA4ADgAOAAwADAAMAAsACwALAAwADAAKAAoACgAKAAoACAAI
AAkACQAJAAsAEQAZACQAOgBZAHsAnADDAPEAHwFCAV4BbQFwAVsBJQHbAJgAZQA9ABgA
9v/k/+b/5v/i/+T/5v/n/+z/9P/3//n///8CAAUABQAHAAkACgAMAAsACgAKAAkABwAH
AAcABwAHAAcACAAJAAcABwAIAAgACQAJAAgACAAJAAkACAAIAAgACQAJAAkACwAJAAkA
CgAKAAoACwAMAAoACwALAAkACQAIAAgACAAIAAgACAAIAAkACQAKAAsACwAMAA0ADQAL
AAoACAAHAAcACgAMAAwADQANAA0ADQALAA0ADgAOABAAEQARABEAEQASABMAFAAWABcA
FwAZABgAGQAaABoAHAAbABsAHAAcAB0AHwAfAB4AHgAeAB4AHQAcABoAGgAYABgAGAAY
ABkAGAAXABcAFgAVABMAEwATABMAEQARAA0ACwALAAoACQAIAAYABQAFAAUABAAEAAMA
AwABAAEAAQAAAAEAAgAAAP///v/9//v//f/9//3//v/8//z//f/9//z/+//7//7//v/8
//z/+v/6//v/+//6//v/+//7//z/+f/5//n/9//4//n/+v/6//r/+f/5//f/9//3//j/
+P/4//f/9//4//j/9//3//j/+P/4//f/+P/5//n/+v/6//r//P/8//v/+//+//7//v8A
AAMAAwABAAEAAQABAAUABgAHAAcABgAFAAYABgAIAAgACAAKAAgACQAKAAoACgAKAAoA
CgAKAAkACQAKAAgACAAIAAgACAAJAAoACQAIAAoACwAKAAgACAAHAAcABwAGAAYABgAG
AAYABgAGAAYABAAEAAYABAAEAAQABAAEAAQAAgAEAAYABQADAAMABAADAAIAAQABAAEA
AQABAAQABAADAAIA////////AAAAAAAAAQABAAEAAQABAAAA/f/9//3//v8AAAAAAAD/
//3//f/9//3//f/+//7//v////7//v////z/+v/6//z//v/+//7//v/8//z//P/8//7/
/v/+//7//f/8//v/+v/4//j/+P/4//n/+v/9//7//P/8//r/+f/5//n/+v/7//n/+f/5
//n/+//7//v/+//8//7//v/+//z//P/9//3//v/+///////+////AAAAAAIAAgACAAIA
AAACAAQABQADAAMABAAGAAgABwAHAAcABwAGAAYABAAGAAQABAAEAAEA/////////v/+
//3/+//7//r/+P/4//b/9v/0//T/9v/1//X/9f/1//T/8//y//D/8P/w/+7/8P/z//P/
8//3//v/AwAYADQAVwB5AJ4AyQDzABcBNgFKAVEBRgEfAdsAkwBcADEACQDi/8z/zP/Q
/8z/yv/O/9D/0f/a/+D/5f/p/+3/7v/t/+3/7v/v/+//8P/v/+7/7v/t/+//7//v/+//
7f/t/+7/7//x//H/8v/y//P/8//y//L/8//z//L/8v/y//P/8//z//H/7//v//D/8v/y
//P/9P/0//X/9f/z//P/8v/y//L/8v/y//L/8v/0//P/8//z//P/9P/1//X/9f/0//L/
8f/w//L/8//y//P/8//z//P/9P/3//n/+v/4//n/+f/5//n/+v/7//z/+v/7//v//f//
/wEAAwAEAAYABQAFAAYABQAFAAYABQAGAAYABgAGAAMAAgAAAAAAAgACAAIAAgADAAIA
AQABAP///f/6//n/+//7//n/+f/3//X/9f/0//P/8v/w/+//8f/x//D/8P/x//H/7//v
//D/7v/u/+7/7v/t/+z/6//r/+3/7f/t/+z/6v/q/+v/6v/q/+r/6//t/+z/6f/o/+r/
6v/r/+v/6v/r/+v/6//p/+X/5P/j/+T/5v/o/+r/6P/o/+f/5//n/+f/5//o/+j/6P/n
/+f/5v/m/+X/5f/l/+b/5//n/+j/6f/p/+r/6P/o/+r/6v/q/+v/7//w/+7/8P/z//P/
8v/x//D/7//z//T/9f/1//T/8//0//T/9P/0//T/9v/0//X/9v/2//X/9P/z//L/9f/1
//b/+P/2//b/9v/2//T/9f/2//X/8//2//j/+P/2//b/9f/1//X/9P/0//T/8v/y//L/
8v/z//L/8//2//L/8v/y//L/8v/y//D/8v/w/+//7f/t/+7/7f/s/+v/7f/t/+3/7f/u
/+7/7f/s/+z/7f/u//D/8P/w//H/8f/v/+//7//u/+3/7f/t/+7/7v/u/+7/7f/t/+3/
7f/t/+3/7v/u/+7/7f/s/+z/7f/w//L/8v/0//L/8v/y//L/8f/w/+//7v/s/+7/7v/u
/+7/7P/r/+v/7f/u/+//7//v/+//7//v//H/8f/x//L/8v/y//L/8v/w//H/8f/w//L/
8//z//T/9v/4//n/+v/5//j/9//2//n//P/+//////8AAAIAAgAAAP///v/9//7//v/8
//z/+v/6//r/+f/3//f/9//2//b/9f/z//H/7v/s/+z/7P/t/+z/7f/u/+3/7f/t/+7/
7v/u/+7/7v/t/+z/6f/o/+n/7f/t/+//9/8BABIALABNAHEAngDRAP8AJQFEAVgBXQFS
ASkB4QCTAFYAKwAFAOL/yv/I/8r/yP/G/8j/yv/P/9T/2v/d/+H/5f/m/+n/6f/s/+3/
7f/u/+z/7P/t/+3/7v/v//D/8f/v/+//8P/x/+//7//w//D/8v/z//P/9P/0//P/8f/w
//H/8//0//X/8//x//H/8v/w//D/8f/y//L/8//z//H/8f/w//D/8P/z//T/9f/2//T/
8//z//P/8//0//X/9f/4//j/9//3//X/+P/6//r/+//7//v/+//5//v//P/8//z//f/9
//3/AQACAAMABAADAAMAAgADAAQABQAGAAYABwAHAAgACgAIAAkACwALAA4ADgAOAA4A
CwAKAAgACAAGAAYABgAGAAcABgAFAAUAAwABAP7//f///////f/9//3/+//7//r/+//6
//j/9//1//X/9P/0//P/8//x//H/8//y//P/9P/0//P/8v/x//H/8//z//P/9P/y//L/
8//y//L/8v/z//H/8P/t/+z/7v/u/+//7//u/+//7//v//D/7f/t/+3/7f/u/+//8P/x
//L/8v/z//H/8f/x//L/8f/w/+7/7f/x//L/8v/z//f/+P/5//n/+//7//r/+v/8//z/
/v/+//3//f8AAAAAAAACAAUABQADAAMAAwADAAUABgAHAAcACQAJAAsADAAMAAwADAAO
AAwADQAOAA4ADgAOAA4ADgAOAA0ADQAOAAwADAAMAAwACgALAAwACwAKAAwADQAMAAwA
DAALAAsADQAMAAwADAAKAAoACgAKAAwACgAKAAwACAAIAAgACAAIAAgABgAIAAoACQAH
AAcABwAHAAcABwAJAAkACQAJAAoACgAJAAgABQAFAAUABgAGAAYABwAHAAkACQAJAAgA
BwAHAAcACAAIAAgACAAHAAUABQAFAAUABQAGAAYABgADAAIAAgADAAQABgAGAAQABAAE
AAQABAACAAIAAgACAAIAAgAEAAQABgAGAAQAAwADAAMABAAFAAUABQAFAAUABQAFAAUA
BQAIAAoACgAKAAkACAAIAAcABgAGAAcABwAKAAsADAAMAAwADAAMAAwADAAOABAAEQAP
AA8AEAASABIAEQARABEAEQAQABAADgAOAAwADAAMAA0ACwALAAsACQAIAAYAAwADAAIA
AAAAAAIAAgAAAAAA/v/9//3//f/+//7//v/+//7//v/+//z//P///////////wUAEQAk
AD4AXQB9AKQA0wABASUBRAFaAWMBXAE1AfEApQBuAEMAHQD2/9z/2v/e/9b/0v/W/9r/
4f/m/+z/7//v//H/9P/1//n/+v/7//v//P/8//z//f/9//v/+//7//v/+f/5//r/+//7
//v//P/8///////+//7//f/9//z//P/8//3//f/9//3/+//7//z/+v/6//v//P/8//3/
/f/7//3//P/8//z//v/+//7//v/+//3//f/9//3//v//////AQAAAP7//f/7//7/AAAA
AP////////////8BAAIAAgADAAUABgAHAAcACAAJAAoACQAJAAgACQAMAA0ADgAOAA4A
DQANAA4ADAANAA8ADwAQABAAEAAQAA8ADgAMAAwADAAMAAwADAALAAoACQAJAAgABwAF
AAUAAwADAAEAAQABAP/////+//3//P/6//n/+f/5//j/+P/5//n/9//3//b/9P/0//T/
8v/x//D/7//v//H/8f/x//L/8P/w//H/8P/w//D/8f/x//D/7f/s/+z/7P/t/+3/7v/v
/+//7//w/+3/7f/t/+z/7P/s/+z/7v/u/+3/7f/r/+v/6//s/+z/7P/r/+v/7P/s/+v/
6//r/+z/7f/t/+v/6//q/+r/6//s/+//8P/x//H/9P/0//P/9P/2//X/8//z//P/8//2
//j/+v/7//v/+//9//7//P/8//z//v/+////AAAAAP7//v/+//7//v/9//3//v/+//7/
/v/+//z//f/+//3/+//+/wAAAAD///7//P/7//v/+v/6//r//P/8//z//P/8//r/+v/8
//j/+P/4//j/+P/4//b/+P/6//n/9//3//j/9//2//X/8//z//P/8//1//b/9v/2//P/
8//z//T/9v/2//f/9//1//X/9f/0//X/9f/1//b/9P/0//T/8//z//P/8//z//P/9P/0
//T/8//y//L/8//0//b/9P/y//L/8v/y//L/8P/w//D/8P/y//L/8v/y//H/8P/v//D/
8P/w//D/7v/v/+//7//w//H/8f/x//H/8//z//P/8//z//T/9v/2//X/9P/z//P/9P/0
//X/9//1//b/9//4//r/+v/6//r//P/8//7/AAAAAP///v/+/wEAAgACAAMAAgABAP//
/v/8//z/+v/6//r/+f/3//f/9//2//b/9f/z//H/8P/u/+7/7v/u/+z/7P/s/+v/6//p
/+r/6v/q/+v/7P/t/+7/7P/s/+3/7f/r/+//+f8JACAAPgBfAIMAqgDVAP8AIQE6AUYB
SQE0Af0AsQBvAEAAGwD1/9b/yv/O/87/yP/K/87/0v/V/9r/3v/j/+f/6//s/+v/7f/s
/+3/7f/u/+z/7P/t/+3/7f/t/+3/7f/r/+v/7P/t/+3/7f/u/+7/7//v/+7/7v/v/+//
7v/u/+z/7f/t/+3/7//t/+3/7v/v//D/8v/0//P/8//y/+//7f/s/+z/7P/w//D/8P/w
//D/7//v/+//8f/y//P/8//x//D/7v/t/+7/8v/1//b/9v/1//T/8//1//f/+P/4//b/
9//3//f/+f/6//v//P/9////AAADAAIAAwAEAAQAAgABAAEAAgADAAUACAAJAAgACAAI
AAgABQAEAAIAAgAEAAQABAAEAAMAAgABAAEA/v/9//v/+//9//3/+//7//f/9f/1//T/
8//y//D/7//x//H/8P/w//H/8f/v/+//7P/q/+r/6v/q/+n/6P/n/+n/6//r/+v/6P/m
/+b/5//q/+r/6v/r/+n/6P/l/+T/5v/m/+f/5//o/+n/6f/p/+b/4//j/+P/5f/m/+f/
6P/m/+b/5f/l/+X/5f/l/+b/5v/m/+X/5f/o/+j/5//n/+v/7P/t/+3/7P/r/+n/6P/q
/+r/7P/s/+n/6f/s/+z/7v/w//P/8//x//H/8f/x//P/9P/1//X/9//3//n/+v/4//j/
+P/6//z//f/+//7//v/+//7//v/8//v/+//8//z//P/8//z/+f/5//n/9//5//z//v/+
////AAAAAAEA///+//7//v/8//z//P/8//r/+P/4//r/+//8//3//v8AAAAA/v8AAP7/
+//3//X/+v/7//z//f/7//v/+//7//z//P/7//r/+//7//v//P/6//r/+//7//n/+f/5
//j/+f/5//n/+v/8//z//P/7//3//f/9//3//f/+//7//v/9//z//P/9/wAAAAAAAP3/
/P/7//r//P/8//7//v/8//z/+v/5//n/+f/6//v//v///wAAAQD+//3//P/7//3/AAAB
AAIAAAAAAAEAAQAAAAAAAQABAAIAAwAEAAQABAAEAAQABAAFAAgACwANAA0ADQAOABAA
DwANAAwACwAMAAwADQAMAAoACAAIAAgACAAHAAgACQAIAAgABwAFAAMAAgAAAAAAAAAA
AP7//v/8//v/+//7////AAABAAIAAQAAAP///P8AAAEAAQD//wEABwARAB4AMABPAHEA
mADFAPcAIQFGAWIBbwFsAVUBGQHNAIgAUQAnAAYA5v/Y/9r/2P/S/9j/4P/h/+T/6P/t
//P/9f/4//v/+//8//3//f/+/wAAAAABAAEAAwADAAMAAwABAAEAAgADAAEAAQACAAIA
AwADAAIAAgAEAAUABQAGAAgACQAJAAkACQAHAAcACAAHAAYABgAGAAYABwAHAAUABgAG
AAcACAAIAAgACAAIAAoACQAJAAkACQAKAAsACwANAAwACgAJAAkADAAOAA4ADQANAA0A
DQANAA8AEAAQABAAEQARABEAEwAUABUAFgAUABUAFQAXABoAGwAcABwAHgAdAB0AHgAc
AB0AHwAfAB4AHgAeAB4AHQAcABoAGgAYABgAGAAYABoAGgAaABsAGQAXABQAEwAVABUA
EwATABEADwAPAA4ACwAKAAgABwAHAAcABgAGAAUABQADAAMAAwACAAMABAAEAAMAAgAB
AAEAAwADAAMAAgAAAAAAAQAAAAAAAAABAAMAAgD///7//v/+/////////////v/9////
/f/+/////P/8//z//P/6//r/+f/5//v/+//7//z//P/8//v/+//+//7//f/9//3//v//
/////f/9//z//P/9//7/AQACAAIAAwAHAAgABwAIAAoACQAJAAkACQAJAAsADAANAA0A
DgAPABIAFAAUABQAFAAWABQAFQAWABYAFAAUABQAFAAUABMAEwAUABQAFAAUABQAEgAT
ABQAEwARABQAFgAWABUAFAASABEAEwASABIAEgAQABAAEAAQABAADgAOABAAEAAQABAA
EAAPAA4ACwAMAA0ADQAMAA0ADQANAA0ADQAPAA8ADwAPAA4ADgANAAwACQAJAAkACgAL
AAwADgAPAA0ADQANAAwACQAJAAkACgAKAAoACgAJAAkACQAJAAkACwAMAAwADAALAA4A
DAAJAA==
         </WaveFormData>
      </LeadData>
      <LeadData>
         <LeadByteCountTotal>10000</LeadByteCountTotal>
         <LeadTimeOffset>0</LeadTimeOffset>
         <LeadSampleCountTotal>5000</LeadSampleCountTotal>
         <LeadAmplitudeUnitsPerBit>4.88</LeadAmplitudeUnitsPerBit>
         <LeadAmplitudeUnits>��V</LeadAmplitudeUnits>
         <LeadHighLimit>2147483647</LeadHighLimit>
         <LeadLowLimit>268435456</LeadLowLimit>
         <LeadID>V6</LeadID>
         <LeadOffsetFirstSample>0</LeadOffsetFirstSample>
         <FirstSampleBaseline>0</FirstSampleBaseline>
         <LeadSampleSize>2</LeadSampleSize>
         <LeadOff>FALSE</LeadOff>
         <BaselineSway>FALSE</BaselineSway>
         <ExcessiveACNoise>FALSE</ExcessiveACNoise>
         <MuscleNoise>FALSE</MuscleNoise>
         <LeadDataCRC32>1533337246</LeadDataCRC32>
         <WaveFormData>
2v/a/9r/2v/c/9z/3P/c/93/3v/f/+D/4v/i/+L/4v/j/+T/5f/m/+j/6P/o/+j/5f/k
/+P/4v/i/+L/4v/i/+D/4P/g/+D/3v/e/97/3v/e/97/3v/e/9z/2v/Y/9b/1P/U/9T/
1P/T/9L/0f/Q/87/zv/O/87/zf/M/8v/yv/K/8r/yv/K/8r/yv/K/8r/yP/I/8j/yP/K
/8r/yv/K/8j/yP/I/8j/xv/G/8b/xv/I/8j/yP/I/8b/xv/G/8b/xv/G/8b/xv/G/8b/
xv/G/8L/wP++/7z/uf+2/7P/sP+u/67/rv+u/7H/sv+z/7T/sf+w/6//rv+u/67/rv+u
/7H/sv+z/7T/t/+4/7n/uv+4/7j/uP+4/7v/vP+9/77/vP+8/7z/vP++/77/vv++/7//
wP/B/8L/wf/A/7//vv/A/8D/wP/A/8L/wv/C/8L/wv/C/8L/wv/A/8D/wP/A/8D/wP/A
/8D/w//E/8X/xv/E/8T/xP/E/8T/xP/E/8T/w//C/8H/wP/E/8b/yP/K/8r/yv/K/8r/
zf/O/8//0P/V/9j/2//e/+D/4P/g/+D/4//k/+X/5v/m/+b/5v/m/+f/6P/p/+r/6//s
/+3/7v/w//D/8P/w//H/8v/z//T/8v/y//L/8v/1//b/9//4//r/+v/6//r//P/8//z/
/P/6//r/+v/6//3/AAADAAYACAAIAAgACAAKAAoACgALAA0ADQANAAwACgAKAAoACwAO
ABAAFAAWABIAEQARABIAEwAXABYAFwAZABoAGwAbABwAHgAgACIAIAAfAB8AHgAcABsA
GwAdACEAIgAjACUAJgAmACUAJgApACwALwAxADAALwAuAC0ALgAtACsAKwArACoAKAAo
ACYAJgAmACQAJAAiACIAHwAdAB0AHQAbAB8AIQAiACQAKQArAC4AMgAyADEAMQAvAC4A
MQAzADQAOwA7ADsAPwBLAF4AeQCSAKoAzgDzABMBKwE/AUsBTQE7AQ8B2QCqAIoAbQBQ
ADIAIwAfABkAFQAVABQAFAAYABsAHwAjACYAJgAmACoAKwArACsALAAwADEAMgAzADMA
MwAzADIAMgA0ADQANAA2ADYANwA3ADgAOAA4ADkAOAA3ADYANQA4ADoAOgA4ADgANwA3
ADgAOgA6ADsAPAA+AD4APgA+AD0APQA9AD0APwA/AD4APQA8ADwAPQA8ADwAPAA8ADwA
PQA+AD4APgA8AD0APQA9AD4APwBDAEQARABEAEMAQwBEAEUASABJAEsASwBNAE0ATQBN
AE4ATwBNAE8AUQBSAFQAVABUAFQAVwBYAFgAWABWAFcAVwBXAFUAVQBUAFQAVgBWAFUA
VQBUAFUAUgBQAE4ATgBNAEoASQBJAEoASgBIAEQAQwBCAEMAQgBAAD8APQA9AD0APQA8
ADwAPAA6ADcANgA2ADcAOQA1ADUANAAyADMANAA0ADAALwAvADEAMQAxADEAMgAwAC8A
LwAtAC8ALQAsACwAKgApACgAJgAmACIAIAAeABoAFgAUABIAEAAPAA0ACwAKAAkABwAG
AAgACQAKAAsADAAMAAwADAAKAAkACgAJAAoACgAKAAgACAAKAAwADAAKAAkACQAIAAkA
CQAJAAkACgALAAwADwAOAA8ADwARABEAEQATABMAEQAQABAAEgASABEAEQARAA8ADwAP
AA8AEAAPAA8ADwASABIAEgASABEAEQAPAA8ADQAOAA4ADgANAAsACQAIAAsACwALAAsA
CwANAA0ADQALAAsACwALAAkACAAIAAkACQAJAAkACgAIAAYABgAHAAkABwAHAAcABwAH
AAcABwAHAAgACAAHAAcABQAFAAYABwAHAAcABwAEAAQABAAEAAIABAAEAAUABQAEAAMA
AQADAAQABQAFAAUABQAEAAQABAACAAIABAACAAQABQAEAAYABgAGAAYACAAIAAgACAAH
AAYABQAEAAYABgAGAAYABgAHAAcABwAFAAQABAAEAAIAAwAEAAQABQAEAAIAAQACAAQA
BAAHAAcABwAHAAgABwAHAAYABgAGAAYABgAHAAsADAAMAAsACgALAAsACgAKAAsADQAO
AAwADgAOAA4AEAAPAA8ADwARABEAEAAPAAwACwAKAAgACAAIAAgACAAIAAYABAACAAIA
////////AQD//wEAAQD///7//f/7//3//v/+//3//f/7//n/+//8//z//f8BAAcAEwAj
ADgATQBmAIgArADLAOMA+QAJAQ0BAQHVAJsAawBOADYAFwD6//D/8f/v/+f/4//h/+T/
6v/u//H/9f/5//j/+P/2//j/+//7//v//P/9//3//f/9//z/+//6//j/+v/8//z//P/8
//z//f/9//v/+v/5//n/+//7//v/+//5//r/+f/2//f/9//4//r/+f/4//j/+P/6//r/
+v/6//n/+f/5//n/+f/5//j/9//5//r//P/8//r/+v/6//r//P/8//v/+v/6//v/+//7
//n/+f/8//z//v/+//3//f/9//3///////////8BAAEAAwADAAQABQAEAAUABgAGAAgA
CAAIAAgABwAIAAgACAAIAAkACQAJAAkACQAIAAgABwAGAAQAAwADAAUAAwACAAAAAAD/
//z//f/9//7//v/7//j/+P/4//j/9v/z//H/8f/x//H/8f/y//L/8v/w/+//7v/u/+//
8f/t/+3/7P/s/+3/7v/u/+r/6f/p/+v/6v/p/+j/6P/m/+X/5f/j/+b/5f/l/+b/5P/l
/+b/5v/m/+T/5P/k/+L/4P/g/+D/4v/j/+P/4//h/+H/4P/g/+H/4f/h/+H/4P/g/+D/
4P/h/+H/4//j/+L/4v/i/+D/4v/k/+b/5v/l/+X/5v/m/+f/5//n/+f/5v/l/+T/5f/n
/+n/6v/t/+3/7f/v/+//7//u/+7/8P/w/+//7//v/+3/7f/t/+3/7f/t/+7/7//u/+7/
7v/u/+3/7f/r/+v/6//s/+z/7P/u/+3/7P/s/+r/6f/o/+f/6f/r/+v/6//q/+n/6P/n
/+f/5v/m/+f/5//n/+f/6P/o/+b/5v/n/+f/5f/l/+X/5//n/+f/5//n/+j/6P/n/+f/
5f/l/+b/5f/l/+X/5f/m/+b/5v/m/+P/5P/j/+P/5v/m/+b/5f/l/+b/5//n/+f/5//m
/+b/6P/m/+b/6P/m/+T/4//i/+P/5P/l/+b/5v/m/+b/5v/k/+T/5P/k/+T/5P/k/+T/
4v/i/+L/4v/j/+T/5f/m/+T/5P/k/+X/5f/l/+X/5P/i/+L/4v/j/+P/4v/j/+L/4//j
/+T/5v/k/+f/5f/l/+X/5v/n/+f/5v/m/+b/5v/k/+X/5//o/+r/6f/p/+v/7P/s/+z/
7f/t/+7/7v/w//L/8v/y//H/7//v/+//7//u/+3/6//r/+n/6P/m/+b/5//o/+n/6P/k
/+L/4v/f/97/3f/c/9n/2//b/9r/2v/c/9v/2//c/9r/2f/Z/9f/1f/X/9j/2P/V/9f/
3f/n//X/CAAfADYAUgBwAJEAqwDBANUA3wDfAMsAmwBlADoAHgADAOT/zP/F/8f/w//B
/8H/wP/A/8T/yf/L/8v/0P/U/9T/1P/V/9X/1f/W/9f/1//X/9f/1//X/9f/1v/U/9b/
1v/W/9b/1v/X/9f/1//W/9X/1f/X/9f/1//X/9n/3P/d/9z/3P/b/9v/3P/c/9z/3f/e
/97/3v/e/97/3//f/9//3//i/+P/4//j/+X/6P/s/+7/7//w//H/8v/v/+7/7P/q/+z/
7f/t/+3/6//r/+7/7v/s/+z/6//r/+7/8f/2//n/+P/3//j/9//3//f/+P/5//n/+//9
//7///8AAAEAAgADAAQABAAEAAIAAwADAAMAAgADAAMABAAEAAQAAwADAAIAAwAAAP7/
/f/+//7//P/9//3//v/+//3/+v/6//r/9//0//D/7f/w//H/8v/z//b/9v/2//T/8//y
//L/8//1//H/8f/w//D/8f/y//L/8P/v/+//8f/w/+//7v/u/+z/6//r/+n/6v/p/+n/
6v/r/+3/7//w//X/9P/1//b/9v/0//T/9P/1//f/+P/5//v/+//6//r/+v/5//j/9//3
//j/+f/6//r/+f/6//n/+//8//3//P/+/wAAAgACAAIAAQABAAAAAQABAAEAAQADAAMA
AwAFAAQABQAFAAcABQAFAAcABwAFAAQABAAGAAgABwAHAAcABQAFAAUABQADAAEAAAD/
/wIABAAGAAgABwAHAAUABQAFAAYABgAGAAgABwAGAAYABAADAAIAAQAEAAcACAAJAAcA
BwAHAAcAAwACAAIAAwADAAMAAwAEAAMAAAD/////AgABAAIAAwABAAEAAQABAP//AAAA
AP//AAD//wAAAgABAAEAAQABAAMABAAFAAYAAwAEAAMAAwAEAAQABAADAAAAAAAAAP//
AgADAAMABAAGAAQABAAGAAIAAgABAAIABAAEAAQABAAFAAYABwAIAAUABAADAAIAAQAA
AP///v8BAAMABQAHAAQABAAEAAQACAAKAAsADgAMAAkABwAGAAUABAAGAAMABQAHAAoA
DQAMAAoACQAIAAoACgALAA0ADAAMAAsACwAMAAwACwAKAA4AEQATABQAFAAUABQAFAAT
ABMAEwATABQAFAAUABMAEwATABIAEAASABIAEgASABAADgAMAAwACwANAA8AEQAOAA8A
DgAMAA4ADgANAA0ADwAQABAAEQAPAA0ADwAQABIAEwARABEAGQAnADoAUwBsAIQApADH
AOcABwEdAScBKQEXAesAsQCCAGIARQAoAA4AAwABAP//+//9//7//P8AAAcABwAJAA4A
EgASABYAGQAZABkAGgAZABkAGQAZABoAGwAcABwAGgAcABwAHAAeAB4AHwAfACIAIgAi
ACMAIQAhACEAIQAgACIAIgAgAB4AHQAdAB4AHQAcABwAHAAeAB4AHgAeAB8AHwAfAB8A
IwAjACIAIQAhACIAJAAkACMAJAAlACYAJAAkACMAIgAkACUAJQAlACcAJwAqACoALAAs
ACsAKwAuAC8AMgAzADEAMQAzADMANQA1ADYANwA5ADsAPQA+AD4APgA+AD4APQA+AD4A
PgA/AEEAQgBDAEEAQQBAAEAAPgA+AD0APQA9AD8APQA8ADwAPAA7ADgANwA3ADgAOAA3
ADQANAA0ADYANAAxAC8ALwAvAC8ALwAyADIAMgAwAC8ALgAuAC8AMQAtAC0ALAAqACsA
LAAsACgAJwAnACkAKQApACkAKgAsACsAKwApACsAKQAoACgAJgAnACgAKAAoACYAJgAm
ACQAIgAiACIAIgAjACMAIwAhACEAIAAgACEAIQAhACEAIAAgACAAIAAgAB8AIAAfAB4A
HgAeABwAGQAaABsAGgAZABkAGgAaABwAHQAeAB8AHgAdABwAHQAbABsAGgAbABoAGQAa
ABkAFwAWABYAGAAaABkAGQAZABoAGwAcAB0AHAAbABsAGwAaABoAGgAaABkAGQAXABcA
GAAaABsAHAAcABsAGgAaABwAGwAaABkAGAAZABgAFwAZABkAGQAZABcAFgAWABcAFQAV
ABUAFgAYABYAFgAXABYAEwASABEAEQARABEAEQAQABAADwANAAwACQAIAAgACgALAAwA
DQAKAAoACgAKAAkACgAJAAkACwAKAAkABwAHAAgACQAJAAoACwALAAwACgAIAAgACgAI
AAgACQAKAAgACAAIAAgACAAIAAgACAAIAAgACAAIAAkACQAJAAkABwAGAAUABAAFAAYA
BgAIAAcABQAEAAQACAAIAAsACQALAAsADAANAA0ADAAMAAwADAAMAA0ADwAOAA4ADQAN
AA8AEAAQABAADwARABIAEgAWABYAFgAWABMAEwATABMAEQAQAA8ADQALAAsACgAIAAgA
CAAIAAgACAAGAAQABAABAAEAAQABAP3///////7//v/+//3//f/+//7//f/9//3/+//9
//7//P/7//3/AQAHAA8AHAAxAEgAXgB6AJ8AwQDdAO8A/QAFAfkA0QCZAGoASAArAA4A
8v/l/+P/3//b/93/3P/c/97/4//j/+X/6v/u//D/8v/1//X/9f/2//b/9f/0//P/8//z
//P/8v/w//L/8v/y//L/8v/z//P/8//y//H/8f/x//H/8f/x//L/9P/0//L/8v/x//H/
8v/0//T/9f/2//X/9P/z//L/8v/x//D/7//x//H/8P/v//D/8v/1//b/9v/2//b/9v/1
//T/8v/w//L/8//z//P/8//z//b/9v/0//T/8//z//T/9f/4//n/+P/3//j/9//4//n/
+//9//v//f///wAAAAAAAAAAAAADAAQABAAEAAIAAwADAAMAAQABAAAAAAAAAAAA////
////AQD///7//v/+//3/+v/5//n/+v/6//f/9P/0//T/9v/0//H/7//v/+//7//v/+7/
7v/u/+z/7f/s/+z/7f/r/+f/5//m/+b/5//o/+j/5v/l/+X/5//l/+X/5f/m/+f/5//o
/+f/5//l/+T/5P/k/+X/5v/m/+b/5P/k/+T/5f/k/+X/5v/m/+f/5//n/+f/5//m/+b/
6f/p/+n/6f/o/+j/6P/o/+f/5//p/+n/6v/q/+r/6P/o/+r/7P/s/+3/7f/u/+7/7//v
/+//7//v/+//7//x//L/8//z//X/9P/z//T/8//2//b/9//6//n/9//2//X/9f/1//X/
9f/2//X/9f/1//T/9P/0//T/9//3//X/9f/z//T/9P/0//T/8//y//L/9P/z//L/8f/x
//P/8//z//P/8//z//P/8f/w//D/8f/v/+//7//w//D/7v/u/+//7//t/+3/7f/u/+//
8P/x/+//8P/w/+//7//t/+3/7v/t/+3/7f/t/+3/7v/v//D/7//w/+//7//v/+7/7f/r
/+3/7v/v/+//7//v/+7/7v/w/+7/7v/w/+7/7v/t/+7/8P/w//D/8P/w//D/8P/w//D/
8P/w//D/7//u/+3/7P/s/+z/7P/s/+3/7v/w//H/7//v/+7/7v/s/+z/7f/u/+7/8P/w
/+//8P/y//X/9v/5//f/9//3//r/+//7//r/+v/6//r/+v/5//v//P/8//v/+//9//7/
/v/+////AQAAAAAAAgACAAQABAADAAMAAQABAAEAAAAAAP//AAABAP///P/7//r/+v/6
//j/9v/0//T/8f/x/+//7//t/+//8f/w//D/8P/u/+3/7f/s/+3/7f/r/+n/6//u/+z/
6//v//H/+f8HABwANwBQAGoAigCpAMMA3QDvAPUA8wDVAKEAbwBIACoACQDs/9z/2//b
/9X/0//R/9D/0v/Y/93/4f/j/+j/6v/o/+j/6f/p/+n/6v/q/+n/6P/n/+f/5//n/+b/
5v/o/+j/6P/q/+r/6//r/+3/7P/r/+v/6v/p/+j/5//o/+r/6v/o/+b/5f/l/+b/6P/o
/+n/6v/q/+r/6v/q/+n/6f/p/+n/6v/p/+f/5f/l/+b/6P/o/+j/6P/o/+j/5v/m/+X/
5P/j/+P/4v/h/+T/5f/p/+r/7f/w//L/9f/0//X/+P/5//j/9//4//f/9//3//j/+f/6
//3/AAACAAAAAAAAAAAA//8AAAAAAAAAAAEAAQABAP/////+//7//v/+//3//f///wEA
///+//r/+v/5//b/9//3//j/+P/3//T/9P/0//L/8P/t/+v/7f/t/+3/7f/s/+z/7P/q
/+v/6v/q/+v/6f/l/+X/5P/m/+f/6P/o/+X/4//i/+P/5f/l/+X/5v/k/+P/4//h/+L/
4f/h/+L/4P/h/+L/4v/g/9z/2v/Y/9r/2v/c/97/3v/f/9//3//f/9//3v/e/9//3//f
/9//3f/c/9v/2v/b/9v/3f/d/97/3v/e/9z/3v/g/+L/4v/l/+X/5v/m/+f/5//n/+f/
5//n/+f/6f/o/+n/6f/r/+v/6//t/+3/7f/s/+z/7v/w/+//7//v/+7/7f/s/+v/7P/t
/+//8f/w//D/8P/w//H/8f/v/+//7//w//D/8P/w/+//7v/u//D/7//u/+3/7P/t/+z/
6//s/+3/7v/v/+3/7P/s/+3/7f/t/+3/7v/s/+r/6v/r/+n/5//n/+f/6P/p/+r/6//r
/+z/7P/r/+z/6//s/+7/7//v/+//7//s/+z/7P/s/+z/7v/u/+//7//u/+3/6//s/+7/
8P/x/+//7//u/+7/7P/q/+r/7P/w//L/8//0//L/8v/y//L/8v/y//L/8v/w//H/8f/x
//H/8P/w//D/8P/x//L/8v/y//L/8f/x//L/9P/0//f/9f/1//X/9v/1//X/9P/0//b/
9v/2//f//P/+///////+///////+/wAAAQADAAQABgAIAAgACAAHAAUABAADAAUABQAE
AAMAAQABAAEAAAD8//z//P/8//7//P/6//j/9v/z//P/8//2//X/+P/5//b/9v/2//X/
9f/2//b/9f/1//P/8f/z//T/9v/3//n///8FAA8AIgA5AFQAdgCgAMMA3wD1AAUBDQEJ
Ae0AtwB/AFQANgAZAP7/7P/n/+f/5f/j/+H/4P/i/+b/5//p/+3/8P/0//j/+P/5//n/
+f/6//v/+//7//v//P/9//7//v/8//7//v/+//z//P/9//3/AAAAAAAAAQAAAP///v/9
/wAAAgACAAAAAgABAAEAAgACAAIAAwAEAAQABAAEAAQAAwADAAMAAwAGAAcABwAHAAUA
BgAIAAgABwAIAAkACgAMAAwACwAKAAoACwALAAsADQANABAAEAAOAA4ADQANAA4ADwAS
ABMAFQAVABcAFwAVABUAFgAXABkAGwAdAB4AIAAgACAAIAAfACAAIAAgACEAIwAkACUA
IQAhACAAIAAgACAAHwAfAB8AIQAfAB4AGwAaABgAFAAUABUAFwAYABkAFgAWABYAGAAW
ABMAEQARABEAEQARAA8ADgANAAoACgAKAAsADQAPAAsACwAKAAoACwAMAAwACwALAAwA
DwAPAA8ADwAQAA8ADQAMAAkACwAJAAgACAAIAAkACgAKAAsACAAHAAYABQAEAAUABgAI
AAkACQAJAAgABwAFAAQAAwADAAMAAwADAAQABQAGAAcABwAJAAkACgAKAAoACAAKAAwA
DgAOAA4ADQANAAwADAALAAoACQAIAAcABgAHAAUABQAEAAUABQAFAAcABwAJAAgACAAK
AAgABwAHAAcABwAHAAcABwAEAAMAAwADAAQABAAEAAQABwAHAAUABQADAAQABAAEAAUA
BQAFAAYACAAHAAYABQAFAAcABwAHAAUABQAFAAUAAQAAAAAAAQADAAMAAwAEAAIAAAAA
AAEAAwABAAEAAQADAAMAAwADAAEAAgACAAEAAAD9//z//P///////////wAAAAAAAAAA
/v8AAAAAAQD///7//f/7//n/+v/7//v/+//7//r/+v/4//b/9v/4//r//P/7//j/+P/4
//j/+P/4//j/+P/4//b/9v/3//f/9//3//b/9v/2//b/9//4//b/+P/4//f/9//4//r/
+v/9//v/+//7//r/+//7//r/+v/6//r/+v/7//3//v/+//3//f///wAAAgACAAMABQAF
AAQABQAEAAYABgAFAAUAAwADAAMAAgACAAEAAgADAAQAAgACAAIA///+//v/+P/3//j/
9v/3//f/9//1//f/9f/0//T/9P/z//P/9P/0//X/9f/z//H/9f/2//b/9f/1//n/AQAP
ACIAOQBQAGwAkACxAM0A5QD1AP8A/wDlALEAeQBSADgAGwD6/+b/4//j/93/1//Z/9r/
3P/g/+P/5f/n/+j/6v/s/+z/7//v/+//8P/x//H/8f/x//H/8f/x//D/7//w/+//7v/v
//D/8v/z//X/9P/z//P/8f/x//H/8f/w//L/8v/w//D/7//v//D/7v/u/+//8P/w//D/
8P/w/+//7//v/+//8//z//L/8f/v//D/8v/y//H/8v/z//T/9P/0//P/8v/y//P/8//z
//P/8//2//b/9P/0//P/8//2//f/+v/7//n/+f/7//v/+f/5//r/+//9////AQACAAIA
AgACAAIAAwAEAAQABAAEAAUABQAFAAUABQAEAAQABAAEAAMAAwACAAMAAAD+//7//v/9
//r/+f/5//r/+v/5//b/9v/2//j/+P/3//f/+f/5//n/+f/8//z//P/6//n/+P/4//n/
9//z//P/8v/0//X/9v/2//T/8//z//X/8//z//P/9P/y//H/8f/v//H/7//u/+7/8P/x
//L/8v/z//D/7//u/+3/7P/t/+7/7v/v/+//7//v/+//7v/u/+//7//v/+//7v/u/+7/
7v/t/+3/7//v/+7/7v/u/+z/7f/w//P/9P/1//X/9v/2//b/9f/0//P/8//z//P/9f/4
//n/+f/7//v/+//9//3//f/8//z//v/+//3//f/9//3//f/9//3//P/7//v/+//8//z/
/P/8//3//f/7//v/+//8//z//P/6//n/+P/4//r/+f/4//f/9//5//n/+f/5//n/+f/5
//f/9v/2//f/9//3//f/+P/4//b/9v/3//f/9f/1//X/8//z//P/8//1//b/9v/1//X/
8//z//T/9f/1//X/9f/0//T/9P/0//T/9v/2//f/9f/0//P/8f/z//T/9f/1//X/9f/0
//T/9P/y//L/9P/4//r/9//0//T/9P/0//T/8v/y//L/8v/0//T/9P/0//P/8v/x//H/
8v/z//T/9P/y//L/8v/z//b/9v/4//j/9f/1//b/+P/4//v/+f/5//f/+P/5//n/+f/6
//v//P/8//3///8AAAAA/////wEABAAEAAQABQAGAAYABQAGAAcACAAJAAkABwAHAAcA
BwAEAAMAAQABAAEAAAD+//7//v/+//7//P/4//b/9v/z//X/9f/1//P/8//z//L/8v/x
/+//7v/u//H/8f/y//H/7v/v/+//7v/r/+//9/8DABUAKgBBAFwAegCaALsA1QDnAPMA
9wDtAMEAhwBZADwAIgAFAOz/4v/j/9//1//V/9f/2P/c/97/4f/l/+f/6v/s/+z/7P/t
/+3/7f/u/+3/7f/t/+3/7//v/+//7v/s/+7/7v/u/+7/7v/v/+//7//u/+3/7f/v/+//
7//v/+7/8P/w/+7/7//v//D/8v/z//T/9v/4//b/9v/2//b/9P/z//L/8f/1//X/9P/z
//X/9v/4//j/+f/6//v//P/5//j/9v/0//f/+f/6//v/+v/5//v/+v/8//z/+//7//v/
+//9//3//f/9//////8BAAEAAgADAAIAAwAEAAQAAgACAAIAAgAFAAYABgAGAAcACQAK
AAsABwAHAAYABgAIAAgABwAHAAcACQAHAAYABAAEAAMAAAACAAMABQAGAAMAAAAAAAAA
/v/8//n/9//4//n/+v/7//z//P/8//r/+P/2//X/9f/2//P/9P/0//T/9f/2//b/9P/z
//P/9f/1//X/9f/2//P/8f/w/+3/7v/t/+3/7v/u/+//8P/w/+//7P/r/+r/6f/o/+n/
6v/s/+3/7f/t/+//7//u/+7/7f/t/+3/7f/s/+z/7P/s/+7/7//y//P/8P/w//D/7v/u
//D/8v/y//H/8f/y//L/9P/1//b/9//3//f/9//5//r/+//7//3//////wEAAQD///7/
/v8AAAEAAQACAAMAAwADAAMAAwACAAEAAQABAAIAAgACAAIAAgABAP7//f/+/wAAAQAC
AAMAAwADAAQABAADAAIAAQD//wEAAQABAAAA///+//3//f/+/wAAAwADAAMAAwAEAAAA
/P/6//n//f/9////AQABAAEAAQABAAMABAAEAAMAAQD/////AAADAAMAAwADAAAAAAAA
AAAA/v8AAAAAAQACAAIAAgABAAMABAAFAAUAAwADAAIAAgADAAIAAwAGAAgACAAIAAcA
BgAFAAQABgAGAAcABwAFAAUABAAEAAQABAAFAAYABwAKAAsACwAIAAgACQAIAAsACQAJ
AAkACgALAAsACgAMAAwADAAMAA0ADwAQABAADQANAA8AEAATABQAFgAZABoAGgAcABwA
GgAaABkAGQAbABsAGwAaABkAFwAXABcAGAAWABYAFgAUABQAEgAQABAAEAANAA0ADAAL
AAgACQAGAAQAAwACAAQABQAHAAgABwAHAAUAAwAHAAYABgAHAAUACQATABsAKAA9AFoA
dgCaAL8A3wD7ABEBHQEdAQ8B4wCrAHwAWAA5AB4ABAD5//n/8f/t//H/8v/y//L/8//3
//n//P8AAAIAAgAEAAMAAgACAAUABQAFAAUABgAHAAgACAAGAAgACAAIAAgACAAJAAkA
BwAGAAUABQAGAAcACAAJAAwADgAOAAwACgAJAAkACgAJAAgACAAIAAoACgAKAAoADQAN
AA0ADQANAA0ADAALAAsADAAOAA4ADwAQABEAEgASABIAEQAQAA4ADwAPAA8AEQARABQA
FAAUABQAEwATABQAFQAYABkAGQAZABsAGwAbABsAHAAdAB0AHwAhACIAIgAiACIAIgAj
ACQAJAAkACQAJQAlACUAIwAjACIAIgAgACAAHwAfACIAJQAkACQAIAAgAB8AHAAbABsA
HAAcABsAGAAYABgAGAAWABMAEQAPAA8ADwAPABAAEAAQAA4ADQAMAAwADQANAAkACQAI
AAoACwAMAAwACAAHAAcACQALAAsACwAMAAwACwALAAkACQAHAAYABgAEAAUABgAGAAsA
CgALAAwACgAIAAgACAAIAAkACQAJAAkACQAIAAgACQAJAAkACQAIAAgACAAIAAkACQAL
AAsACQAIAAcABAAGAAgACgAKAA4ADwARABIAEAAPAA4ADQAOAA8AEAATABIAEwATABUA
FgAXABoAGwAbABoAGgAcABwAGwAbABsAGwAbABsAGwAcABsAGwAbABoAGgAaABoAGwAb
ABkAGQAXABgAGAAYABgAFwAWABYAGAAXABYAFQATABUAFQAVABUAFQAVABUAFQAUABQA
FQATABMAEwAUABYAFAAUABUAEwARABEAEQATABMAEwATABEAEgASABEAEQAPAA8AEAAT
ABMAEwATABAAEAAQABAADgAQABAAEQARABAADwANAA0ADgAPAA8AEAARABEAEgAQABIA
EAAOAA==
         </WaveFormData>
      </LeadData>
   </Waveform>
</RestingECG>
