# Supplementary material for: Detection of Left Atrial Enlargement Using a Convolutional Neural Network-Enabled Electrocardiogram
Source: Front Cardiovasc Med. 2020 Dec 17;7:609976. doi: 10.3389/fcvm.2020.609976 (PMC7773668; doi:10.3389/fcvm.2020.609976)
Supplement: Supplementary file 4 [file Data_Sheet_4.ZIP › normal3/1802031626_1037_0000001W.XML]

<?xml version="1.0" encoding="Windows-1252"?>
<!DOCTYPE RestingECG SYSTEM "restecg.dtd">
<RestingECG>
   <PatientDemographics>
      <PatientID>1802031626</PatientID>
      <PatientAge>67</PatientAge>
      <AgeUnits>Years</AgeUnits>
      <Gender>Female</Gender>
      <PatientLastName>qupeiqun</PatientLastName>
   </PatientDemographics>
   <TestDemographics>
      <DataType>Resting</DataType>
      <Site>1</Site>
      <AcquisitionDevice>MAC55</AcquisitionDevice>
      <Status>Unconfirmed</Status>
      <Priority>Normal</Priority>
      <AcquisitionTime>10:55:41</AcquisitionTime>
      <AcquisitionDate>07-28-2016</AcquisitionDate>
      <CartNumber>1</CartNumber>
      <AcquisitionSoftwareVersion>009C</AcquisitionSoftwareVersion>
      <XMLSourceVersion>MAC5000 v1.0</XMLSourceVersion>
   </TestDemographics>
   <RestingECGMeasurements>
      <VentricularRate>60</VentricularRate>
      <AtrialRate>60</AtrialRate>
      <PRInterval>158</PRInterval>
      <QRSDuration>94</QRSDuration>
      <QTInterval>428</QTInterval>
      <QTCorrected>428</QTCorrected>
      <PAxis>44</PAxis>
      <RAxis>7</RAxis>
      <TAxis>27</TAxis>
      <QRSCount>9</QRSCount>
      <QOnset>226</QOnset>
      <QOffset>273</QOffset>
      <POnset>147</POnset>
      <POffset>196</POffset>
      <TOffset>440</TOffset>
      <ECGSampleBase>500</ECGSampleBase>
      <ECGSampleExponent>0</ECGSampleExponent>
   </RestingECGMeasurements>
   <Diagnosis>
      <Modality>Resting</Modality>
         <StatementCount>2</StatementCount>
         <LabelText>12SL ��ϳ���</LabelText>
      <DiagnosisStatement>
         <StmtFlag>ENDSLINE</StmtFlag>
         <StmtText>�������</StmtText>
      </DiagnosisStatement>
      <DiagnosisStatement>
         <StmtFlag>ENDSLINE</StmtFlag>
         <StmtText>���� ECG</StmtText>
      </DiagnosisStatement>
   </Diagnosis>
   <Waveform>
      <WaveformType>Rhythm</WaveformType>
      <WaveformStartTime>0</WaveformStartTime>
      <NumberofLeads>8</NumberofLeads>
      <SampleType>CONTINUOUS_SAMPLES</SampleType>
      <SampleBase>500</SampleBase>
      <SampleExponent>0</SampleExponent>
      <HighPassFilter>16</HighPassFilter>
      <LowPassFilter>150</LowPassFilter>
      <ACFilter>NONE</ACFilter>
      <LeadData>
         <LeadByteCountTotal>10000</LeadByteCountTotal>
         <LeadTimeOffset>0</LeadTimeOffset>
         <LeadSampleCountTotal>5000</LeadSampleCountTotal>
         <LeadAmplitudeUnitsPerBit>4.88</LeadAmplitudeUnitsPerBit>
         <LeadAmplitudeUnits>��V</LeadAmplitudeUnits>
         <LeadHighLimit>2147483647</LeadHighLimit>
         <LeadLowLimit>268435456</LeadLowLimit>
         <LeadID>I</LeadID>
         <LeadOffsetFirstSample>0</LeadOffsetFirstSample>
         <FirstSampleBaseline>0</FirstSampleBaseline>
         <LeadSampleSize>2</LeadSampleSize>
         <LeadOff>FALSE</LeadOff>
         <BaselineSway>FALSE</BaselineSway>
         <ExcessiveACNoise>FALSE</ExcessiveACNoise>
         <MuscleNoise>TRUE</MuscleNoise>
         <LeadDataCRC32>246608006</LeadDataCRC32>
         <WaveFormData>
7v/u/+7/7v/+/wwAGgAoAD4AVABqAIAAjwCeAK0AvACxAKYAmwCQAG8ATgAtAAwA/v/w
/+L/1P/W/9j/2v/c/+H/5P/n/+r/6P/o/+j/6P/r/+z/7f/u//D/8P/w//D/7f/s/+v/
6v/s/+z/7P/s/+7/7v/u/+7/7P/s/+z/7P/v//D/8f/y//X/9v/3//j/9P/y//D/7v/v
//D/8f/y//T/9P/0//T/8v/y//L/8v/y//L/8v/y//b/+P/6//z/+v/6//r/+v/4//j/
+P/4//r/+v/6//r/+P/4//j/+P/4//j/+P/4//v//P/9//7//P/8//z//P/+//7//v/+
/wEAAgADAAQAAgACAAIAAgADAAQABQAGAAgACAAIAAgACgAMAA4AEAAPAA4ADQAMAAoA
CAAGAAQABQAGAAcACAALAA4AEQAUABIAEAAOAAwACwAKAAkACAALAAwADQAOAA0ADAAL
AAoABwAGAAUABAAGAAYABgAGAAQABAAEAAQAAgACAAIAAgAEAAQABAAEAAEAAAD///7/
/P/8//z//P/7//r/+f/4//n/+v/7//z//v/+//7//v/+//7//v/+//v/+v/5//j/+f/6
//v//P/7//r/+f/4//r/+v/6//r//P/8//z//P/8//z//P/8//z//P/8//z//P/8//z/
/P/7//r/+f/4//n/+v/7//z/+f/4//f/9v/4//j/+P/4//z//v8AAAIAAAD+//z/+v/4
//j/+P/4//n/+v/7//z//v/+//7//v/8//z//P/8//z//P/8//z/+v/6//r/+v/8//z/
/P/8//r/+v/6//r/+f/4//f/9v/4//j/+P/4//v//P/9//7//P/8//z//P/3//T/8f/u
//X/+v///wQAAQAAAP///v///wAAAQACAAAA/v/8//r/+P/4//j/+P/5//r/+//8//7/
AAACAAQAAAD+//z/+v/5//j/9//2//j/+P/4//j/+//8//3//v/+//7//v/+//3//P/7
//r//P/8//z//P/7//r/+f/4//j/+P/4//j/+v/8//7/AAABAAIAAwAEAAEAAAD///7/
/f/8//v/+v/4//j/+P/4//n/+v/7//z/+v/6//r/+v/+//////8AAP3//P/7//r//P/8
//3//v8AAP///v/+////AAAAAAEAAAD+//r/+P/5//v//v8CAAoACgAKAAoACgALAAsA
DAAOAA4ADgAOAAsACgAJAAgACgALAA0ADwANAAgABQADAAQAAQD7//n/+P/3//f/+P/7
//3/AAAAAP/////+////AQD+/wAAAwD///v/+f/3//r/+v/4//f//P/+//7//f/z//z/
AADx/+f/7v/3//X/8//5/wEAEAAmADwAUwBvAH0AhACfAL4AygDOANYAzwC4AJgAcQBF
ACAAAwDx/+b/2//a/+L/5v/n/+//8//q/+j/8v/2/+7/5P/m/+z/7f/t/+3/7f/q/+z/
8P/y//L/8v/1//D/7v/u//D/8P/x//L/8v/y//H/8v/v//H/8v/0//X/8P/t/+//8f/w
/+7/8P/x//H/9P/1//X/9f/1//b/9v/z//P/8f/x//T/9v/0//H/8P/x/+3/7P/v//L/
8P/v//T/+f/5//f/+//7//f/9f/0//b/9//2//n/+f/5//b/9v/4//j/+P/5//n/+P/3
//b/9//7//z//v///wMABAADAAIAAQABAAIAAwAEAAYAAgABAAEAAAADAAUABQADAAEA
BQAJAAoADAANAA0ACgAMAA0ADgAQAA8ADgANAAwACAADAAIA//8AAAAAAwADAAQABwAM
AAwABwAHAAkACQADAAAA///+//////////7/AAAAAP///P/9//z/+v/3//n/+f/2//b/
+f/6//z//f/7//r/+v/5//P/8P/z//P/7//u/+7/7v/u/+7/8f/z//L/8P/z//T/9f/z
//P/8//0//T/8v/y//H/8v/z//T/9P/z//H/8P/x//H/7//x//L/8v/v//D/7//v/+//
8P/z//P/8v/v//L/9P/6//j/+P/2//X/9P/0//f/+f/3//P/8v/x//P/9v/3//b/9P/y
//P/9f/z//X/9f/1//X/8f/w//L/8f/z//b/9v/z//b/9f/0//X/9P/1//b/9v/z//L/
7//r/+7/7//x/+//7//w/+//8//0//H/7//v//L/9v/0//L/9P/0//T/9P/1//P/8v/3
//f/9f/5//n/9P/z//T/8P/u//H/8//z//T/9v/0//D/8f/x//P/8P/x//L/8//0//L/
8v/x//H/8P/u/+z/6v/p/+z/8f/w/+z/7//z//r//P/+//r/+f/4//f/9v/0//T/9P/0
//H/7v/r/+j/6//s/+3/7v/y//T/9v/4//b/9P/y//D/8P/w//D/8P/u/+7/7v/u//D/
8P/w//D/8f/y//P/9P/0//T/9//3//L/8P/u/+z/8f/0//f/+v/4//j/9//1//L/8v/z
//T/9v/3//f/9v/y//D/7//v//T/+P///wAA///+//3//f///wAAAAAAAAAAAAAAAAAA
AgACAAIAAQD////////8//j/9//1//H/7v/t/+3/7f/q/+r/6v/r//D/8v/y//P/7//v
/+//7P/u//H/8f/v//D/8f/y//L/7f/p/+r/6v/q/+n/6f/q/+7/7f/r/+b/4f/f/93/
4f/1/xIAJgA0AEsAaQCBAJAAlQCiALAAuACyAJUAbABSADUACwDq/9n/0f/I/8H/xv/M
/87/0//Z/9//5P/o/+b/4P/e/+L/5P/o/+//9f/v/+j/4v/h/+L/6P/q/+z/8f/u/+z/
7P/u/+7/7//w//D/7v/t/+7/6//u//D/8//1//D/7f/v//H/6//o/+n/6f/q/+7/8P/x
//D/8f/z//T/8//z//H/8f/z//T/8f/t//H/8//w//D/8v/0//H/7//0//v//f/9//7/
/f/4//X/9P/2//f/9v/1//X/9f/y//f/+v/7//z//v/////////5//f/+P/2//j/+/8B
AAQAAwACAAEAAQD///////8AAP7///8BAAIABwALAA0ADQAGAAcACAAGAAoACwALAAgA
BwAHAAcACAAJAAoACwAMAA8ADwATABUADwAKAAgAAwABAAEAAwAAAAEAAwAHAAkAAwAA
AP///v/////////+/wEAAgACAAAA/v/8//n/9f/1//X/8v/y//b/+P/7//3/+//6//r/
+f/z//D/8//z//P/8v/y//L/8//0//j/+//2//L/8//y//P/8//1//f/9v/0//D/7v/t
/+7/7//w//L/8//z//T/9v/3//b/+f/8//z/+f/6//r/+f/4//j/+f/3//T/7//v//D/
9f/y//b/9v/3//j/+P/7//3/+//1//T/8//1//f/9//1//L/8v/z//X/8//z//P/8//z
//P/9P/4//n/9//4//b/8f/1//X/9f/3//b/9//4//j/9v/2//T/8f/0//X/9//1//L/
8v/w//P/9v/z//H/8f/z//b/8//w//H/8P/v/+7/8P/v/+//9f/z//H/9f/1//X/9f/3
//T/8v/1//f/9//5//r/9//y//P/8//1//L/8//0//X/9v/z//L/8P/v//P/9v/5//z/
9//4//v/+P/u/+v/6f/q/+b/7P/0//f/+P/5//r/+f/4//f/9v/z//L/8f/w//D/8P/w
//D/8P/w//D/8P/y//L/8v/y//X/9v/3//j/9v/2//b/9v/2//b/+f/5//b/9v/2//b/
9f/0//P/8v/z//T/9P/z//P/9P/2//j/+v/7//v/+v/5//j/+P/5//n/+v/+//z/+//6
//n/+f/7//z//P/8/wAAAgAEAAYABAAEAAQAAwADAAMAAwAAAP7//f/7//f/7//t/+z/
6//r/+z/7f/v//T/9P/y//H/8P/x//L/8P/x//P/8v/v/+z/6f/m/+L/5P/l/+v/8P/w
/+//7//w/+7/8f/x/+7/6//n/+X/5f/1/w4AJAA6AE0AXQBxAIwAlwCeAKwAuAC4AKkA
igBkADcADQD0/+n/4f/c/9X/zP/S/9r/2//X/9v/5v/s/+b/2v/e/+T/5P/m/+n/5//p
/+X/4v/k/+j/6//s/+3/8f/r/+j/5//o/+r/6//s/+z/6//r/+3/6//s/+z/7f/t/+v/
6f/s/+//7f/s/+//8f/u//D/8P/v/+7/7//x//L/8P/v/+z/6//w//T/9P/z//L/8//v
/+7/8v/0//H/7//y//f/9//1//n/+f/1//P/9f/4//r/+v/4//f/9v/y//T/9v/2//b/
+P/5//n/+f/4//n//f/+//z/+//9//z///8AAAEAAwABAP///f/8//3///8CAAQABgAJ
AAoACQAHAAsADwAQAA8ADwAOAAoABwAHAAcACAAFAAQAAwACAAMAAQADAAMABgAIAA0A
DwAJAAcABwACAAEAAQADAAMAAQAAAAEAAgD////////+//v/+v/4//T/+P/6//v/+//5
//f/8v/w//X/9v/4//n/9v/2//f/9//z//D/8//z//L/8v/z//T/8v/y//X/9//4//b/
+f/6//f/8//x/+//9f/2//X/9v/y//L/8v/y//P/8//y//L/9v/3//b/+f/5//j/9P/0
//T/8//y//L/9f/1//T/8f/y//T/+v/4//X/8v/w/+7/8f/1//j/9//3//j/+f/9//7/
/f/6//b/9P/z//P/7//x//H/8f/x//P/9v/8/////P/8//n/8//0//P/8v/z//L/8//0
//T/9f/2//X/8//0//X/9//1//P/8v/v//H/9//1//T/9f/4//z/+v/4//n/+P/3//b/
9P/x/+//8//z//H/9f/1//L/8f/y/+7/7//z//b/9//5//r/9//y//L/8//2//T/8//y
//H/8P/v//D/8P/x//P/9P/1//b/9v/4//z/+v/0//X/9//8//b/+P/+//r/+P/2//T/
9P/0//T/9P/0//T/9P/0//L/8v/y//L/8P/w//D/8P/0//b/+P/6//j/+P/4//j/9f/0
//P/8v/w//D/8P/w//L/9P/2//j/+P/4//j/+P/1//T/8//y//H/8P/v/+7/8v/0//b/
+P/2//b/+f/5//j/+P/4//j/9f/0//P/8v/x//L/8v/x//L/9P/3//r/+v/7//v/+v/4
//j/+f/7//v//P8AAP7/AQAEAAcACwAKAAoACQAIAAUABAADAAIAAQAAAP///f/9//3/
/f/6//v//f/+//3/9P/x/+//7f/w//L/9P/3//j/9v/y/+//7v/v//D/7v/y//X/9f/z
//X/9f/1//T/7//t//D/8v/w/+//7//w//b/8f/x//D/5//j/+P/5//x/wQAFgAmAEMA
ZQB5AIYAmQCsALoAxgDIAL0AqgCKAGEAPwAiAAkA9f/u/+P/1P/W/9z/2//b/+P/7P/s
/+j/5v/o/+j/5v/o/+f/5f/l/+f/5v/q//D/9P/0//T/9//z//D/7//w/+//7//v/+7/
7f/t/+//7f/u/+7/7//v/+//7//0//n/9v/0//b/9//1//b/9f/z//T/9f/3//j/9v/1
//L/8f/y//T/8v/v/+//8f/u/+7/8//2//T/8//0//n/+f/3//v/+//3//X/8//2//j/
+P/5//n/+f/2//f/+P/3//b/+v/9////AQD+//3////+//////8CAAIAAwAEAAUABwAH
AAcABwAIAAUABQAGAAYABwAJAAkABwAGAAkADAAMABAAEQARAA4ACgAJAAgACAALAAwA
DQAOAA8ADQAPAA8ACwAKAAwACwAOABEAFgAWAA8ADQANAAsABgAEAAQABAABAAEAAQAA
AAEAAgACAAAABQAGAAYABQADAAMAAAAAAAEAAAAAAP///v/+///////8//r//v////3/
/P/8//z//P/8////AQD9//r//P/8//r/9//2//X//P/+//7/AAD8//z//P/8//3//f/8
//z/+f/3//P/8//2//b/8//0//b/9//4//r///////7/+//5//r////8//z/+v/5//j/
+P/7//3/+//3//b/9f/3//z//f/8//r//P/9/////f/7//v/+//7//n/+P/6//n/9//6
//r/9//7//v/+//9//v/+//7//r/+v/6//j/9f/6//v//f/7//n/+P/1//f//P/5//f/
9//7//7/+//4//j/+P/4//j/9f/x/+7/8f/z//P/+f/7//v//f8BAAAA+//9//7//f/+
//7/+v/0//T/9f/4//b/9v/2//b/9v/4//r/+//9//v/+v/5//j/9P/2//r/+P/y//P/
9f/6//j/9v/0//b/9v/2//b/+P/4//j/+P/5//r/+//8//v/+v/5//j/9//2//X/9P/2
//b/9v/2//b/9v/2//b/+P/4//j/+P/4//j/+P/4//n/+v/7//z/+v/6//r/+v/2//T/
8v/w//L/9P/2//j/9v/2//b/9v/2//b/9v/2//r/+//7//z/+//6//n/+P/7//z//v8A
AP7//f/8//z/+//8//z//f/7//r/9//2//n/+//+/wIABgAEAAIAAAACAAUABwAKAAoA
CgAKAAoABwAGAAUABAAEAAMAAwADAAYABAAEAAUAAQD9//b/8//0//P/8//0//j/+///
/wAA+v/3//P/8f/v/+z/7v/x//P/8//1//f/9f/0//H/7//0//b/9v/1/+3/9v/0/+f/
4//q//X/8//l/+H/9/8UACYANABNAG8AjQCYAJ8AqgC8AMoAxgCzAJoAdgBNACUABgDz
/+v/4v/P/8L/yv/a/93/3f/h/+T/6P/w//L/7v/q/+z/7v/p/+n/7//v/+z/7v/y//P/
8v/x//P/7v/s/+z/7v/u/+//8P/w//H/8f/z//H/7v/u/+//7//v/+//9P/5//j/9v/4
//n/9f/2//X/8//z//X/+P/6//n/+f/3//f/9//4//X/8f/4//3//f8AAP3//P/2//H/
9P/5//n/9//7//v/9//1//X/+P/6//r/+//7//v/+P/8/wAAAgAEAAYABwAHAAcABAAD
AAUABAABAAEABAAEAAEAAAD/////AQADAAUACAAJAAsADgAQABAAEQAQAA0ABwAJAAsA
CgAOABEAEwASAA8ADwAPABAAEwAUABUAFgATABEAEwATAA8ADgAQAA8ADQANAA8ADAAH
AAcACQAJAAcABgAHAAgABQAFAAUABAAGAAYABQACAAYABgAFAAMABgAHAAUABgAGAAYA
BwAHAAQAAgABAP//+f/2//n/+f/5//j/+P/4//n/+v/+/wEA/f/4//j/9v/2//X/9v/3
//r/+v/4//j/9//4//n/+v/9////AAACAAUABQADAAUAAgAAAPv/+v/7//v/+//8//3/
/f/8//n/+f/6/////P/+//z/+//6//n/+//8//n/9//4//n//f8BAAEA///8//z//f//
//3//P/7//r/+f/2//b/+f/5//3/AgAEAAMA///7//f/9f/0//X/9v/2//f/+P/3//X/
+P/5//v/+f/5//r/+f/9//7/+f/1//P/9f/4//X/8v/2//j/+v/8//z/+f/3//v/+//5
//3//f/4//f/+P/0/+//8f/y//H/+P/+/wAAAAD7//n/+f/0//T/9P/0//T/+f/8//7/
AQD///z/+f/2//b/+v8AAAAA9f/z//L/9P/2//r/+v/5//j/9//2//j/+P/4//j/+f/6
//v//P/4//T/8P/s/+3/7v/v//D/9P/2//j/+v/8//z//P/8//z//P/8//z/+v/4//b/
9P/2//b/+f/5//r/+v/6//r/+f/4//f/9v/6//z//f/9//n/+P/4//j/+f/7//z//P/2
//T/8//z//j//P8DAAQABwAIAAkACwAJAAgABgAEAAIAAgACAAIAAwAEAAUABQAFAAUA
BQACAAEAAQAAAP3/+f/3//b/9f/1//b/9//5//r/+v/4//f/8//x/+//6v/u//P/9f/1
//f/9//3//b/8//x//T/9v/1//P/8v/y/+z/6//r/+r/6f/v//X/+f///xIAJgAwAD8A
YQCBAJIAmwCoALYAvAC2AKMAiABqAEUAGQD4/+//7//e/8X/xv/U/9b/1//l//P/8v/q
/+r/7v/u/+z/7v/u/+3/8f/v/+r/5P/j/+T/6f/s/+//9f/y//D/8P/y//P/9f/3//j/
9v/1//b/8//x//D/8P/v/+7/7f/x//X/9P/y//T/9f/z//b/9//3//T/8//z//L/8//1
//X/9//5//r/9//z//X/9//0//T/9v/4//X/8//0//n/+f/3//r/+//4//f/9//6//z/
/P/9//3//f/6//r//P/8//z//v/////////7//v//v/+/wAAAQAFAAYACAAIAAgACQAL
AAsACwAMAAgABwAHAAYABwAJAAkABwAHAAsADwAQABIAEwATABAADAALAAoACgAHAAYA
BQAEAAcABwALAA0ADgAOABEAEQAOAA0ADgAKAAcABwAJAAkACAAGAAYABgAGAAcACAAI
AAUABAACAP7/AAAAAP///f///////P/8//z//P/9//3//P/8//3//f/5//b/+f/5//T/
8v/x//D/8v/0//n//f/7//j/+v/6//v/+f/5//n/+//6//f/9v/0//T/9P/0//j/+f/5
//r//f/9//v//f/6//j/8//y//X/9//5//z//v/9//v/9//1//b/+//4//j/9v/1//T/
9f/5//z/+//4//j/+P/7//n/9//z/+7/8P/z//f/9//4//n/+v/7//f/9v/4//f/+f/8
//z/+f/3//X/8//z//b/9//4//j/9//2//P/7//0//X/9//1//T/9P/y//X/+f/3//b/
9//7//7/+//4//f/9P/x/+7/8f/v/+7/8//x/+//8//z//P/8//1//L/7v/x//P/8//3
//r/+f/2//f/9//5//b/9//4//n/+v/5//j/9v/1//j/+P/4//j/+P/6//7//P/z//H/
8P/y//D/9P/2//P/8v/x//D/8f/y//P/9P/y//L/8v/y//D/7v/s/+r/7v/y//b/+v/4
//j/+P/4//b/9v/2//b/9P/0//T/9P/2//j/+v/8//f/9P/x/+7/8f/1//b/9v/4//j/
+P/4//f/9v/1//X/+P/4//f/9v/4//n/+v/6//r/+f/3//P/8v/y//P/9f/6/wAAAAAA
AAIAAgADAAMABAAEAAQABAACAAIAAgACAAQABAADAAMABQAFAAIAAQABAAAA/f/3//P/
8P/t/+v/7v/v//H/9P/1//T/9P/z//P/8//w//L/8v/x/+7/7f/w//H/8f/v/+r/7P/t
/+z/8f/1//T/8v/x/+//7P/l/+P/5f/n/+3//P8UACgAOwBVAG0AgACXAKgAtADAAMIA
vQCuAJQAcQBFABoAAQDz/+b/2//U/9L/1P/V/9f/3//o/+b/6P/w//L/7P/q/+7/6//n
/+f/5v/k/+f/7P/r/+r/6f/r/+r/6v/s//D/7v/v//D/8P/v/+//8f/v/+7/7v/v/+//
7f/r/+7/8f/s/+r/7P/t//D/9P/2//f/8v/v/+3/6v/r/+v/6f/p/+7/8v/y//H/9f/3
//T/9P/1//b/8v/v//P/+f/6//n/9v/z/+z/5//p/+7/8v/0//b/9//4//b/9//4//f/
9v/4//n/+f/5//f/9//6//r/+f/5//z//P/7//r/+f/5//v/+//7//z//f///wIABAAE
AAUABAABAAAAAwAGAAYABQAFAAQAAAADAAcACwAQAAwACAAEAAAAAwADAAcACQAKAAoA
DQANAAkACQALAAgABQAFAAcABwAEAAIAAgACAAAA///+//z//v8AAAEAAAAEAAQAAwAB
AP7/+//1//L/9f/2//j/+f/6//z///8BAP///P//////+//4//b/9P/2//b/+f/7//j/
9P/1//T/9f/1//f/+f/7//r/9//2//P/8v/x//D/8f/x//D/8P/y//P/8v/1//X/9P/w
//D/8f/x//H/8v/z//P/8v/v//P/9v/9//z/+v/2//P/8P/y//X/9//1//H/8P/v//H/
9//5//n/+P/3//f/+P/1//T/8//y//H/8P/w//P/8//0//j/+f/3//T/8f/u/+3/8f/z
//X/9v/0//T/8v/v//L/8//1//P/9P/0//L/9f/1//H/7v/t//L/9v/0//L/9f/2//f/
+P/1//H/7v/x//H/7//z//P/8//1//n/+P/4//v//f/9//3//P/3//D/8f/x//P/8P/x
//L/8//0//P/9P/0//X/+P/4//j/+P/1//b/+f/2/+7/7f/t//D/+v/2/+7/8P/y//T/
9v/5//r/+//8//r/+v/6//r/9v/0//L/8P/y//T/9v/4//r/+v/6//r/+P/4//j/+P/1
//T/8//y//P/9P/1//n/+v/6//v//P/6//r/+v/6//f/9//3//b/9v/2//f/+f/6//r/
+//7//r/9//2//b/9v/3//n//v/+//7//v/+//3//f/+//7/AQACAAMABAAEAAQABAAE
AAEA///9//v/+P/3//f/9v/3//P/8//0//H/8f/y//P/9v/6//v/+v/3//X/9f/1//D/
8P/x/+//7//v/+//7//w/+3/6//u//D/8P/v/+//8v/u/+n/5f/q//H/7f/p//H/AQAW
ACYAMgBRAHsAjQCQAJkApgC0ALoAsgCfAIYAaAA9AA8A7v/j/+H/2v/L/8T/yP/K/8//
2f/p/+7/5v/o//b//v/0/+b/5P/t//X/8//v/+r/6v/s/+z/7P/s/+//7v/s/+z/7v/w
//H/8v/y//T/9f/4//f/9v/2//f/9//0//H/8//1//D/7P/s/+v/7//2//v////6//n/
+f/4//n/+f/3//f/+f/6//f/8//1//f/9P/0//X/9v/y/+//9P/5//n/9//7//3/+//7
//v//v8AAAAA/v/9//z/+P/5//r/+f/4//n/+f/4//f/9//5//7/AAD+//3////+/wAA
AgAEAAcAAwABAP///v8AAAEAAwAEAAYACQAKAAkABAAHAAoACgALAAsACgAGAAMAAwAD
AAQABgAIAAoADAAGAAEAAAD9//7/AAAFAAcABQAFAAcABAABAAEAAwADAP///P/7//r/
+//7//v/+v/8//z/+//4//r/+v/5//f/+v/7//n/+v/4//b/9f/z//H/8P/w/+//7P/q
/+7/7//w//D/8f/y/+3/6v/q/+n/6v/q/+//8v/w/+3/7P/r//D/8P/u/+7/7P/s/+z/
7P/w//P/9f/4//b/9f/y//P/8P/u/+n/6P/p/+n/6f/q//D/8f/x/+//7f/s/+//6v/o
/+T/4f/e/+L/5//r/+v/5v/m/+b/6f/p/+n/5//k/+b/6f/t/+3/6v/p/+j/5//m/+b/
6f/p/+v/7v/u/+v/7P/r/+r/6//r/+v/6//q/+r/6v/o/+X/5f/l/+b/4//k/+T/4v/l
/+r/5//l/+X/6f/s/+n/5v/q/+r/6v/q/+n/5f/i/+X/4v/f/+L/4f/i/+P/5v/k/+T/
5//p/+n/6//s/+n/5P/h/+H/4//g/97/3v/e/97/4v/k/+X/5//q/+r/6v/q/+b/5v/o
/+T/3//f/+D/5P/m/+7/7v/r/+j/5f/i/9//3v/d/9z/3v/e/97/3v/g/+L/5P/m/+f/
6P/p/+r/5//k/+H/3v/h/+L/4//k/+H/4P/i/+H/3v/e/97/3v/h/+L/4//k/+X/5v/m
/+X/4v/g/9//3v/g/+P/5f/m/+L/4P/f/9//4f/k/+r/6v/o/+j/6P/p/+f/6P/o/+j/
6v/q/+r/6v/t/+7/7//v//H/8f/x/+7/6P/l/+H/2//Y/9n/2//d/9r/2v/a/9v/2//a
/9f/1f/U/9X/1v/U/9r/3//h/+H/3f/b/9n/1v/U/9P/1//a/9r/2f/Z/9r/3P/d/9v/
2P/T/83/zf/T/9v/6v8AABgALwBDAFEAXgBzAH4AgACMAJwAlwCCAGwASQAdAPj/3f/J
/77/u/+2/7r/uP+z/73/z//a/9T/zv/M/8j/yv/K/8b/zf/T/8//0f/Q/9T/2v/Y/9T/
0P/P/8//zv/P/9L/0v/T/9T/1P/Y/9v/4P/h/93/2v/Y/9X/0P/N/8//0f/S/9L/1v/Z
/9j/2v/a/9n/1f/V/9b/1v/V/9X/0//T/9f/2v/Z/9f/1v/X/9P/0v/S/9T/0f/P/9X/
2//c/9v/2v/Z/9T/0f/P/9L/1P/U/9j/2f/a/9j/3f/g/+H/4v/i/+P/4//j/+H/4f/k
/+T/3//d/97/3P/d/97/3//h/9//3//f/+D/5P/n/+v/7v/u/+//7v/r/+f/6f/r/+r/
6v/r/+v/6P/p/+n/6f/q/+v/7P/t/+7/7//t/+//7//r/+j/6P/l/+b/5//q/+j/5//n
/+n/6f/o/+b/5v/m/+T/4//i/+D/4v/i/+H/3v/c/9r/1//T/9b/1//V/9b/2v/a/9v/
2//X/9b/1v/V/9L/0P/U/9X/1P/U/9X/1v/U/9L/0//T/9T/0v/V/9b/1P/R/9D/z//R
/9D/zf/M/8v/zP/N/87/z//P/87/zv/N/83/y//N/83/zP/I/8j/y//L/8v/zP/Q/9H/
0f/P/9H/0v/X/9T/1v/U/9P/0v/O/8//z//L/8n/yv/L/8//0v/T/9L/0P/N/8v/yv/F
/8n/y//N/8//zv/O/9H/0f/O/9D/z//L/8j/xf/C/8H/xf/H/8n/yv/N/87/zf/L/87/
z//R/8//0P/Q/87/0f/T/8//zP/L/8n/yv/F/8D/xv/I/8r/zP/O/8v/yf/N/83/y//P
/8//y//L/83/yv/F/8f/yP/H/8j/yv/I/8T/xf/H/8v/yv/I/8j/yP/I/8b/xv/F/8X/
yP/I/8j/yP/F/8b/yf/G/77/vf+9/8D/wP/A/8T/x//I/8n/yv/I/8j/yP/I/8b/xv/G
/8b/xf/E/8P/wv/E/8T/xP/E/8T/xP/E/8T/xP/E/8T/xP/D/8L/wf/A/8D/wP/A/8D/
wf/C/8P/xP/B/8D/v/++/8D/wP/A/8D/vv++/77/vv/A/8D/wP/A/77/vv++/77/wP/A
/8D/wP+//77/vf+8/7//wP/B/8L/w//E/8X/xv/D/8L/wf/A/8L/wv/C/8L/xP/G/8j/
yv/M/w==
         </WaveFormData>
      </LeadData>
      <LeadData>
         <LeadByteCountTotal>10000</LeadByteCountTotal>
         <LeadTimeOffset>0</LeadTimeOffset>
         <LeadSampleCountTotal>5000</LeadSampleCountTotal>
         <LeadAmplitudeUnitsPerBit>4.88</LeadAmplitudeUnitsPerBit>
         <LeadAmplitudeUnits>��V</LeadAmplitudeUnits>
         <LeadHighLimit>2147483647</LeadHighLimit>
         <LeadLowLimit>268435456</LeadLowLimit>
         <LeadID>II</LeadID>
         <LeadOffsetFirstSample>0</LeadOffsetFirstSample>
         <FirstSampleBaseline>0</FirstSampleBaseline>
         <LeadSampleSize>2</LeadSampleSize>
         <LeadOff>FALSE</LeadOff>
         <BaselineSway>FALSE</BaselineSway>
         <ExcessiveACNoise>FALSE</ExcessiveACNoise>
         <MuscleNoise>TRUE</MuscleNoise>
         <LeadDataCRC32>1412529366</LeadDataCRC32>
         <WaveFormData>
CgAKAAoACgATABoAIQAoAC8ANgA9AEQAXwB4AJEAqgCSAHwAZgBQACkAAgDb/7T/rP+m
/6D/mv+j/6z/tf++/8n/0v/b/+T/6P/q/+z/7v/v//D/8f/y//T/9P/0//T/8f/w/+//
7v/v//D/8f/y//L/8v/y//L/8f/w/+//7v/v//D/8f/y//P/9P/1//b/8//y//H/8P/u
/+7/7v/u//H/8v/z//T/8//y//H/8P/u/+7/7v/u//D/8v/0//b/9v/2//b/9v/4//j/
+P/4//f/9v/1//T/9v/2//b/9v/z//L/8f/w//P/9P/1//b/+P/4//j/+P/5//r/+//8
//7//v/+//7///8AAAEAAgAEAAQABAAEAAUABgAHAAgACgAMAA4AEAAOAA4ADgAOAAwA
DAAMAAwADgAOAA4ADgAQABIAFAAWABMAEgARABAADwAOAA0ADAAOABAAEgAUABEAEAAP
AA4ADQAMAAsACgAKAAoACgAKAAoACgAKAAoACgAKAAoACgAHAAYABQAEAAQABAAEAAQA
AQAAAP///v/8//z//P/8//3//v///wAAAAAAAAAAAAACAAIAAgACAAAA/v/8//r//P/+
/wAAAgAAAAAAAAAAAAAAAAAAAAAAAwAEAAUABgAIAAgACAAIAAgACAAIAAgABwAGAAUA
BAACAAIAAgACAAUABgAHAAgABwAGAAUABAAEAAQABAAEAAUABgAHAAgABQAEAAMAAgAE
AAQABAAEAAQABAAEAAQABAAEAAQABAAGAAYABgAGAAQABAAEAAQAAgACAAIAAgAEAAQA
BAAEAAQABAAEAAQAAQAAAP///v/+//7//v/+/wEAAgADAAQABAAEAAQABAD///z/+f/2
//r//v8CAAYABAAEAAQABAAGAAYABgAGAAMAAgABAAAAAAAAAAAAAAADAAQABQAGAAQA
BAAEAAQAAwACAAEAAAD///7//f/8//7//v/+//7/AQACAAMABAADAAIAAQAAAP7//v/+
//7/AAAAAAAAAAD///7//f/8//7//v/+//7/AgAEAAYACAAHAAYABQAEAAIAAAD+//z/
/P/8//z//P/8//z//P/8//3//v///wAA/v/+//7///8BAAIAAgACAAAA/v/8//v//f//
/wIAAgAGAAcACAAJAA4ADgAOAA8AEAAPAAwACAAHAAcACAAKABAAEQARABIAFQAVABMA
EAAQAA8ACwAKAAkABwAHAAYABgADAAMAAwAAAP7//f/+/wAA+//4//f/+P/4//n/+f/4
//j/+v/6//n/+P/4//r/+//6//3////8//r/9//2//f/9//2//b/+f/5//n/+P/0//z/
AAD1/+3/9P/5//z/AwAOABgAIwAtADQAOAA7ADUANABSAIEAoQCzALgAogB4AEsAHgDx
/8f/o/+S/5H/l/+g/6n/t//D/87/1//Y/9z/6v/y/+n/4f/l/+z/7f/v/+//7P/q/+z/
7//x//D/8P/y/+//7f/s/+z/7v/u//D/8P/x//H/8f/w//L/8f/x//L/8f/t/+z/7v/s
/+r/7P/s/+z/7v/y//T/8f/w/+//7f/t/+3/7P/s/+z/7P/s/+v/6//q/+n/6f/u/+3/
7v/w/+//8P/w//D/8v/y//H/7v/v//D/8P/v//H/8//x//H/8f/z//P/8//z//L/8P/u
//D/8f/0//b/9v/4//j/+v/6//r/+f/5//z/+/8AAAEAAAD//wAA//8FAAUABQADAAIA
AwAGAAYACAAKAAgACAAGAAUABAADAAEAAAD///7//P/5//X/9f/2//f/+f/6//z//P8A
AAIA+//6//3//P/5//f/9//1//L/8//0//L/8v/y//H/8P/w/+//6//r/+v/6//r/+v/
7f/t/+3/7f/p/+f/6v/q/+b/5P/n/+j/6P/o/+j/5//m/+b/6P/o/+b/5//n/+j/6v/n
/+X/5//q/+n/6v/s/+v/6P/n/+b/6P/p/+n/7P/u/+7/7//v/+3/7P/q/+f/6P/q/+v/
7v/w/+//7f/p/+z/7f/z//T/9P/y//L/8v/w//L/8v/v/+z/7P/x//H/7//v/+//7P/r
/+3/8P/z//b/9v/y//D/7P/q/+j/5v/n/+j/6f/s/+//7//s/+3/8P/w//D/8v/y/+//
6f/i/+P/5v/n/+X/5v/n/+j/6v/q/+r/6f/p/+z/7P/t/+3/7v/t/+7/7//t/+v/6//r
/+v/6//s/+7/7f/s/+v/6v/r/+v/7v/u/+z/7//t/+z/6f/p/+j/5//p/+v/7f/u/+z/
6v/p/+n/6//q/+r/6f/p/+n/6v/q/+b/5v/s/+7/7f/x//D/8P/w//D/8P/v/+7/7f/s
/+r/6P/m/+T/5v/o/+r/7P/t/+7/7//w/+3/7P/r/+r/6v/q/+r/6v/s/+z/7P/s/+z/
7P/s/+z/7P/s/+z/7P/s/+3/7f/u/+v/6v/p/+j/6v/t/+//8//1//T/9P/z//X/9f/4
//j/9//3//j/9//3//T/9P/1//f/+v/+////AQACAAMAAwACAAAAAQABAPv/+P/1//H/
8v/y//H/7//x//H/8f/w/+7/8P/w/+v/6v/p/+j/6P/o/+f/5f/k/+n/6v/o/+j/5v/o
/+j/5v/o/+n/6f/o/+n/6v/s/+3/6f/o/+j/5//p/+j/6P/o/+r/6//p/+b/5//u//P/
+v8IABEAFQAaABwAHwAlADQATgBxAJEApQCoAIQATgAjAP7/0f+p/4//iv+P/5H/mP+j
/6v/sf+8/83/3P/i/+L/4P/j/+X/5f/k/+n/6//r/+b/5P/m/+n/6P/m/+X/5v/m/+X/
5f/m/+f/6P/r/+z/7f/t/+3/7P/v/+//8P/y/+//6f/m/+b/5P/i/+T/5P/m/+j/7P/u
/+3/7P/r/+n/6//r/+r/6v/p/+j/5//l/+j/6P/o/+n/7f/r/+v/7P/r/+z/7P/s/+7/
7v/t/+r/6//s/+z/6//r/+3/6//r/+7/8f/y//P/9P/0//P/8v/t/+v/6//q/+v/7v/v
//L/9P/2//f/+f/5//f/+//7//n/+f/7//v/AAABAAIAAQD+////AgACAAQABgAEAAQA
BQAFAAUABQAGAAYABgAGAAgACQAJAA0ACQAHAAYABAAGAAQABgAGAAUABgALAAwACAAH
AAgABwAGAAcACAAGAAcABgAEAAIAAAD///v/+//9//3//f/9//v/+//7//v/+v/5//3/
/v/4//b/+f/6//n/+P/3//X/9//4//v//P/6//v/+//8//7/+//5//v/+//5//n/+v/6
//j/+P/4//n/+//8/wAA///+//7//f8AAAIAAwADAAIAAgABAAIAAgABAP//+//7//v/
AAAAAAAA/v/+//7/AQAEAAUAAwD///7/AgABAAAA///+//r/+f/7//7/AQAAAAAA/P/6
//3//v///wAA/v/+//7/AAD+//3/+f/5//z//v8AAAQABQADAP7/+P/6//7/AAD///z/
+//6//r//v/+//3//f////7//v/9//z/+//8//3//////wEAAwABAP///v/+/wAAAAAA
AAAAAQABAAQABAD+/wEA///+/wAAAQABAAEAAQABAAEAAAAAAP7//f/9/wEAAgAEAAUA
BQAFAAYABgD9//r//f/8//v/+//+/wEAAgADAAQABgAGAAYABgADAAIAAQAAAAIAAgAC
AAIA///+//3//P/+//7//v/+////AAABAAIAAQAAAP///v///wEAAgAEAAMAAgABAAAA
//////7///8EAAQABQAFAAcACQAOABAADwAPABAADwAPAAwADAANAA0ADgAQAA8AEQAS
ABMAEwAPAAwADAALAAkACAAHAAUABQAEAAIA//8BAAEAAQAAAP7/AAAAAPv/9//1//P/
8v/x//H/8P/w//X/9v/0//T/9f/4//n/+P/4//n/+f/4//T/8v/x/+//8v/0//f/+f/3
//b/9v/2//L/+f/7//r/9//8/wUACgAWACcAMQA0ADYAMwAzAEgAagCJAKEAswCwAI4A
XgAvAP7/zf+p/5X/kP+b/6P/nv+d/63/v//G/8//4P/q/+r/6P/r/+//7//u//H/8//z
/+//7P/t/+//8P/w//H/9P/v/+3/7P/s/+3/7v/x//L/8f/x//H/8P/u/+3/7f/u//D/
7f/t//D/8f/w//P/9P/x//D/8f/w//D/8P/w/+//8f/x//D/8P/0//T/9P/z//L/8P/u
/+3/7//t/+3/7v/x//L/8v/y//L/8v/x/+7/8//0//T/8//y//P/8P/v//H/8//z//P/
9P/0//P/8v/0//X/+P/6//j/+v/6//z//v8AAAEAAwACAP//AgABAP////8BAAEABQAF
AAUAAwAEAAcADAAOAA4AEAAOAA4ACwALAAsACwALAAoACQAIAAoACQAHAAkACwANABAA
EgAQAAwADAAKAAgACAAMAAwADQANAA8ADwAJAAkACQAGAAgACAAHAAYABwAHAAQABQAE
AAMAAgABAAMAAwADAAMA///9/wAAAAD8//r//f/+//7//v/+//3//v/+/wAAAAABAAMA
BAAGAAQAAQD//wEAAAD9//z//P8AAP7//v/+//7//////wIAAwAEAAYABwAEAAQAAwAB
AAEAAgACAAQABQAFAAQAAQADAAMACAAIAAYABAAEAAQABQAIAAkABwADAAIABgAFAAMA
AwADAAAA+//9/wAAAwAFAAYAAwACAAQABgAIAAoABwAEAAEAAAACAAEA/f/9/wAAAAAA
AAIABwAHAAQAAAACAAQABAABAP///////wAABAAEAAMAAwAFAAQABAADAAMAAQABAAEA
///9//3//f//////AAACAAIAAgACAAIAAwADAAYABgAAAAMAAQAAAP/////+//3//P/9
//7//v/+//7///8BAAMAAgACAAEAAQABAAIAAgD///7/AwAEAP//AQAGAAIAAAD+//z/
/f/+////AAAAAAAAAAAAAP///v/9//z//P/8//z//P/+/wAAAgAEAAIAAgACAAIAAAD+
//z/+v/6//r/+v/6//v//P/9//7/AAAAAAAAAAD+//7//v/+//3//P/7//r/+//8//3/
/v/+//////8AAAAAAAAAAAAA/f/9//z//f/+//7//////wIAAwAHAAgACQALAA4ADwAL
AAgACAAJAAkACgAMAAsADwASABUAFwATABAAEAAPAAkACAAHAAUAAwACAAAA/f/6//n/
+P/2//r//v8AAP3/+f/3//X/9P/2//f/9//4//j/+P/1//T/9v/4//j/9v/4//n/+f/4
//f/+P/6//v/+f/4//j/9//1//T/9P/0//T/9f/5//r/+f/8/wMADAAaACMAJQAmADIA
PQBBAEgAXgCBAJ8AtQC6AKIAdgBHABgA6f/D/6X/kv+R/5n/mv+h/63/t//A/8//3v/k
/+T/5v/t/+//7f/u/+//8f/v/+7/7v/y//f/9f/0//T/9v/z//H/8P/w//L/8v/0//T/
9f/1//X/9P/0//P/8//0//b/8//z//b/9P/y//T/9P/w//D/8v/y//P/9P/1//X/9P/z
//H/8P/y//L/8v/x//H/8P/v/+//8//x//H/8v/z//T/9P/0//b/9v/1//L/9P/0//P/
8f/x//P/8f/x//P/9f/1//X/+f/6//r/+v/3//f/+f/6//z//v/+/wAA//8AAAAAAQD+
//v//v/9//////8BAAEABgAHAAgABwAFAAcACwAMAA8AEgARABIADgANAAwACwANAA4A
DwAQABIAEQAPABEAEAAPAA8ADgASABIAFgAYABEAEAATABIADQALAAsACQAHAAcABwAE
AAcACAAIAAgACwALAAgACQAGAAUABAADAAEAAQABAAEA///9/wAAAAD9//z/AAACAAAA
AAAAAP///f/8//3//P/9////AAACAAIA///9////AwABAAEAAgACAAAAAAAAAP/////+
/wAAAgACAAMAAwAAAAAA///9/wAAAgADAAYACQAJAAgABQADAAMACAAIAAUAAgABAAAA
AgAEAAQAAQD+//7/AwADAAUABQAFAAIA//8BAAQABwAHAAYAAQD+//z//P/8//z//P/8
//z//v8BAAEA/v///wAAAAAAAAIABQAFAAIA/v/+/wAAAAD9//v/+//7//z//P/8//v/
+/8AAAAAAQABAAEA/////////f/7//v/+//7//v//P/+////AAABAAIAAAD//wEAAAD6
//3/+//6//r/+//7//v//P/9//7//v/9//z//P/9/////v/+//3/+//7//z//P/3//b/
+//8/wEA/f/4//j/+P/4//j/+f/6//v//P///wAAAQACAP3/+v/3//T/9//4//n/+v/6
//r/+v/6//j/+P/4//j/+v/6//r/+v/4//j/+P/4//n/+v/7//z//v/+//7//v/7//j/
9f/y//T/9v/4//r/+P/4//j/+P/4//j/+P/5//n/+v/6//r/+P/4//j/+f/8////AwAE
AAIAAQAAAP//AgACAAIAAwAHAAcABQACAAQABQAHAAoADgAPAA8AEAAPAA8ADQAKAAgA
BwADAAIAAQD//////v/8//n/+f/5//v/+v/6//z//P/3//T/8//w//D/8f/x//P/9P/3
//j/8//w/+7/7v/v/+7/8f/z//P/8v/w//D/8f/x//D/8P/z//P/8//y/+z/8P/y/+//
7f/y//f/+v/5/wIAEAAXAB8AJgAuADEAMQA4AFIAeQCbALEArgCQAGYAPQAQAOH/uf+b
/5L/l/+X/5L/mf+r/7n/xv/T/+D/5v/q/+7/7//r/+3/9P/x/+3/7f/r/+r/7f/x/+//
7v/u//D/7v/t/+3/7v/s/+z/7v/u//H/8f/x//D/7//t/+z/7P/u/+3/7//0//P/8P/x
//D/7P/s/+7/7v/w//D/8P/v/+//7//u/+7/8v/y//L/8f/x//D/7//v/+//7f/t/+7/
7f/u/+7/7v/w//D/7//s//H/8v/y//H/8f/z//H/8f/z//X/9f/1//r/+v/5//j/9f/1
//f/+P/6//z//P/+//v/+v/4//f/+f/5////AQACAAMABgAHAAgABwAGAAMAAgADAAYA
BgAIAAwADAAOAAsACwALAAsADwAQABEAEgAQAA8ADQAPAA8ADwAQABAADwAMAA0ADAAI
AAgADAAMAA0ADQAPAA8ACwALAAsACAAHAAYABAACAAMAAwAAAAEAAwADAAMAAwAEAAUA
BgAHAAEA//8CAAIA/f/6//z//P/+//7//v/9//7//v8AAAAA//////7//v/+//v/+f/7
//7//f/+/wAAAAD+//7//v8BAAMABAAIAAUABAAEAAMAAQAAAP7/+//9//7//v8AAAMA
AwACAP///f/9/wIAAgADAAIAAwAEAAMABAADAP///v/+/wMAAwABAAEAAQD+//v//f8A
AAMABAAEAAAA/v8BAAIAAwAEAAQABAAEAAYAAwD///j/9f/4//j/+P/6//7////9//r/
/P/+//7/+//+////AAACAAIAAAD9//v//P/8//3//f/+//3//v////3/+//7//v//f/9
//7/AAD+//z/+v/4//n/+f/8//z//P8BAAEAAgAAAP///f/7//v/+//7//r/+v/6//v/
/f////7//v/9//7///8BAAIA+P/0//b/9P/7////+v/4//j/+P/4//j/+P/4//j//P/+
/wAAAgD9//r/9//0//f/+P/5//r/+v/6//r/+v/8//z//P/8//7//v/+//7/+v/4//b/
9P/2//f/9//4//r/+v/6//r/+f/5//j/+f///wAAAgADAP///f/+//z//v8BAAUABwAD
AAAAAAABAAUACAAMAA0ADwASABUAFwASAAwACQAFAAIAAgACAAEAAQAAAP7/+//5//n/
+f/4//n//P/9//n/9v/1//T/9P/3//f/9v/2//b/9v/z//L/7//w/+//7P/x//P/9P/0
//H/8P/w/+//7v/u/+//7//x//D/8P/w//D/8//z//T/9/8AAAUACgAQAB0AJQAkACQA
KwAzADoAVgCBAJ8ArwCwAJQAYAAzAA4A4f+z/5n/lP+R/4n/jP+d/63/t//I/9f/4P/i
/+L/5v/n/+f/6//s/+v/7//x/+r/5v/m/+f/6v/q/+v/7v/t/+3/7v/w//D/8P/y//L/
8P/v/+7/7P/q/+n/6f/q/+3/6//s//D/8P/u//D/8P/s/+z/7v/u/+z/7P/s/+v/6//r
/+r/6v/u/+7/7v/t/+7/7v/u/+//7//r/+n/6P/s/+7/7//w//L/8v/x/+7/7v/u/+3/
6//t/+//7f/t/+//8f/x//H/9f/2//b/9v/z//H/8f/w//P/9v/3//r/+f/6//r/+//9
//v///////7//f/+//3/AQABAAEA//8AAAMACAAKAAoADAAKAAoACAAHAAYABQAIAAgA
CAAIAAoACQAHAAkACQAJAAoACgAIAAYACAAIAAQABAAIAAgACQAJAAsACwAHAAcABwAE
AAUABAACAAAAAgABAP3//f/9//3//f/9//3//f/9//3/+f/3//r/+v/2//T/9//4//r/
+v/6//n/9v/2//j/+P/4//n/+f/6//r/9//1//f/+f/3//f/+P/8//r/+v/6//r/+//7
//7//v/+///////8//z/+//5//v//P/8//7///////7/+//9//3/AgACAP///P/7//r/
/P/+//7/+//4//j//f/9//3//f/9//r/9//5//z///8AAAAA/P/6//j/+P/4//j/+v/6
//r//P///////P/9//3//P/7//z//f/9//r/9v/2//j/+P/1//X/9f/1//b/+//8//z/
/f/+//7///////r/9//2//X/9//1//X/9f/1//X/9v/4//r/+v/6//r/9//3//r/+v/2
//n/9//2//j/+f/5//n//P/9//7//v/7//j/9v/1//r/+v/7//v//v///wEAAgD6//b/
+P/2//X/9//4//f/9v/1//T/9f/2//f/+P/6//r/+v/6//j/9v/0//L/9P/2//j/+v/6
//r/+v/6//r/+v/6//r/+v/6//r/+v/9//7///8AAP3/+v/3//T/9v/3//n/+v/7//z/
/f/+//z/+//8//7//P/9//3//f8AAAQABQAGAAYABwAGAAMAAAAAAAEAAwAIAAwADQAN
AA4ADwAPAA0ADAAMAAsABwAGAAUAAwADAAAA/v/7//v//f/9//z//P/8//z/9//0//H/
8P/w//H/9P/0//X/+P/3//P/8f/w//D/8P/u//D/8//z//L/8P/x//P/9P/0//P/8//y
//H/8v/y//D/8P/z//H/8P/x//b//f8IABAAGQAjACwAMgA3ADkAPgBWAHsAmwCvALIA
oAB6AE8AJAD1/8X/o/+Q/43/lf+a/5//qf+z/7z/y//a/+D/5v/s//H/7//v//D/7f/r
/+n/6f/o/+v/7//x//D/8P/y//D/7//v//D/8P/w//L/8v/y//H/8P/u//D/7//v//D/
8v/v/+//8v/w/+7/8P/w/+7/7v/w//D/7//u/+3/6//t/+3/7P/s/+//8P/x//H/7//u
/+3/7f/v/+3/7f/u/+3/7v/u/+7/7v/u/+3/6v/v//D/8P/v//H/8//x//H/8P/x//D/
7//z//T/9P/0//P/8//1//b/9v/4//j/+v/5//r/+v/7//3/+////////////wEAAQAD
AAMAAwABAAQABwAMAA4ADAAMAAgABgAIAAkACgALAAsACgAJAAgACwALAAoADQAPAA8A
EAAQAA8ADAANAAwACgAKAA4ADgALAAsADQANAAcABwAHAAQABwAIAAgACAAIAAcAAwAD
AAIAAQAAAP//AQABAAEAAQD9//v//v/+//j/9v/5//r/+v/6//r/+f/6//z/AAACAP7/
/f/7//r//P/7//v///8BAP////8AAP7/+v/4//b/9//5//r//v/+//7///////7//v/9
//v//P/+////AgAEAAMAAQD9//7///8FAAYAAwAAAP///v/+/wAAAAD9//r/+v//////
AgADAAQAAgABAAMABgAJAAYABAD+//r//f/+////AAABAAIAAwAGAAIA///5//f/+f/6
//v//v8BAAEA/v/6//z//v/+//v//f/9//3//v/+//z/+f/3//z//P/9//3//f/7//v/
+//7//n/+f/5//v/+//8//7/+//6//n/+P/5//v/AAACAP3////8//r/+v/7//v/+//+
////AAAAAP3/+v/4//f/+//8//7////9//3//v/+//r/+P/8//z/AQADAAAA///+//3/
/P///wAAAQACAAIAAgACAAIA/v/8//r/+P/8//7/AAACAAEAAAD///7//v/+//7//v/8
//z//P/8//z//P/9//3/AAACAAQABgAGAAYABwAHAAYACAAHAAcACAAJAAoADgANAAwA
DAANAAsACQAGAAYACQALAA4AEgATABMAFAAVABYAFQATABQAEgANAAsACQAJAAkACAAG
AAQABQAGAAcAAgAAAAAA/v/6//j/+P/4//f/9//2//T/9v/4//j/9f/1//b/+f/6//f/
+P/4//f/9P/y//L/8//z//L/8v/z//X/9f/0//T/9v/0//H/7//0//v//v8FABAAHAAn
ACcAIgAqADkAOQA+AFoAgwCfAK8AqgCKAFoALwAGANn/q/+X/5z/nf+V/5b/o/+t/7f/
zP/j/+7/7v/u/+7/8//z/+v/6P/z//v/9//y/+7/7v/v//H/8P/w//L/8v/x//H/8v/w
//D/8v/y//P/8//z//L/9f/1//b/+P/4//X/9f/4//b/9P/2//b/9P/0//b/9v/0//T/
9P/z//T/9f/1//b/9f/0//P/8f/y//L/8v/z//T/8f/w//D/8v/0//X/9v/5//r/+v/4
//n/+v/6//n/+f/7//n/+f/4//n/+P/3//n/+P/2//T/9f/1//f/+P/2//j/+P/6//7/
AAABAAMAAAD9/wAA//8AAAEABAAFAAkACQAJAAcABgAHAAoACgAKAAwACgAKAAsACwAL
AAsADAAMAAwADAAJAAcABAAFAAgACQALAAwACwAIAAkACAAGAAYACgAKAAgABwAIAAcA
BQAFAAUAAgAHAAgACAAIAAgABwADAAMAAwADAAMAAwAAAP///v/9//r/+f/9//7/+v/4
//v//P/8//z//P/7//n/+P/5//j/+f/7//z//v/+//v/+f/7/////f/9//7/AgAAAAAA
AAD+//////8CAAAAAAABAAEA/f/8//r/9//3//j/+P/6////AQACAAEA/v/9/wEAAAD7
//j/9//2//f/+v/7//n/9v/2//v/+//9//3//f/6//n/+//+/wEAAAD+//j/9P/3//j/
+f/6//j/+P/4//r//P/7//f/9//2//b/9v/4//v/+//4//T/9v/4//j/9f/0//P/8v/y
//L/8v/x//H/8v/y//P/8//0//P/9P/1//b/9f/2//f/8//x//D/8P/x//L/8//0//L/
8f/z//L/7//z//L/8v/y//P/8//z//H/8f/x//D/8v/y//P/9f/1//T/9P/z//L/8f/x
//D/7P/s//L/9P/z//f//P/3//T/8f/u/+7/7v/u/+7/7P/s/+z/7P/t/+7/7//w//H/
8v/z//T/8f/w/+//7v/u/+7/7v/u/+7/7//v//D/7v/u/+7/7v/y//X/9//7/wAAAAAB
AAEA/P/5//n/9v/4//n/+//7//n/9v/2//f/+v/+/wMABQABAAAA///9//3//P/+////
/v/+//7//f/8//r/9//z//b/9//4//j/9P/y/+7/5f/l/+X/5f/m/+X/5f/k/+T/5P/k
/+H/4P/e/+D/4P/e/+H/4//k/+T/4P/g/+H/4f/i/+L/4//j/+P/4v/i/+L/4v/h/9//
3v/f/+D/5f/y/wAADQAVACIAKgArACUAJAA6AF0AdwCPAKIAlgBsAEEAFgDl/7f/kf94
/3f/gf+E/4f/kf+d/6z/v//S/9T/1P/U/8//z//V/9r/2//b/93/3f/c/9//4//f/9z/
2v/a/9j/1//X/9j/1v/W/9j/2P/d/9//4f/i/+D/3f/b/9r/2f/V/9T/1v/Z/9j/2//c
/9r/2v/c/9z/3P/c/9z/2//b/9v/2v/a/9//4P/h/+H/3f/a/9f/1f/X/9X/1f/W/9n/
3P/e/+D/4f/g/97/2v/a/9r/2f/X/9n/3f/d/9//3//h/+H/4f/k/+T/4//i/9//3//h
/+L/3//g/9//4P/k/+b/5//p/+n/5//r/+v/7v/v//L/8//0//P/8v/v/+3/7//z//T/
9v/4//b/9v/1//X/9f/1//f/+P/5//r/+v/5//f/+f/3//f/+P/4//b/9P/2//b/8v/y
//b/9v/2//f/+v/7//b/9f/0//D/8P/w/+//7v/t/+v/5v/l/+j/6f/q/+v/6f/p/+n/
6f/j/+H/5P/k/+D/3v/h/+L/4//k/+X/5f/i/+D/4P/e/+H/4//k/+b/5P/h/9//4f/j
/+H/4f/i/+P/4P/f/97/4P/h/+H/5P/k/+T/5f/l/+L/4v/h/9//4v/k/+X/6P/q/+n/
5//j/+P/4//o/+j/6P/o/+r/7P/q/+r/6P/j/+L/4v/n/+f/6P/p/+r/6P/h/+H/4v/j
/+X/5v/j/+L/5f/m/+f/6P/n/+b/5f/m/+X/4//e/93/4P/g/+D/4v/j/+P/4P/c/93/
4P/h/9//4P/h/+L/5P/j/+L/4P/f/97/3P/b/9n/2//b/93/3//f/93/3f/d/9//3//g
/+L/4P/g/+D/4P/b/9n/2v/Y/9b/2//b/9z/2v/b/9v/2//a/9v/3P/c/9r/2P/X/9f/
2v/a/9v/2//b/9v/3P/c/9T/0v/W/9b/1f/V/9b/2P/Y/9j/2P/W/9b/1v/W/9j/2P/Y
/9j/2v/a/9r/2v/X/9b/1f/U/9T/1P/U/9T/1P/U/9T/1P/W/9b/1v/W/9b/1v/W/9b/
1v/W/9b/1v/V/9T/0//S/9T/1P/U/9T/0v/S/9L/0v/U/9b/2P/a/9r/2v/a/9r/2//c
/93/3v/c/9z/3P/c/97/3v/e/97/4P/i/+T/5v/l/+T/4//i/+T/5P/k/+T/4v/i/+L/
4v/j/w==
         </WaveFormData>
      </LeadData>
      <LeadData>
         <LeadByteCountTotal>10000</LeadByteCountTotal>
         <LeadTimeOffset>0</LeadTimeOffset>
         <LeadSampleCountTotal>5000</LeadSampleCountTotal>
         <LeadAmplitudeUnitsPerBit>4.88</LeadAmplitudeUnitsPerBit>
         <LeadAmplitudeUnits>��V</LeadAmplitudeUnits>
         <LeadHighLimit>2147483647</LeadHighLimit>
         <LeadLowLimit>268435456</LeadLowLimit>
         <LeadID>V1</LeadID>
         <LeadOffsetFirstSample>0</LeadOffsetFirstSample>
         <FirstSampleBaseline>0</FirstSampleBaseline>
         <LeadSampleSize>2</LeadSampleSize>
         <LeadOff>FALSE</LeadOff>
         <BaselineSway>FALSE</BaselineSway>
         <ExcessiveACNoise>FALSE</ExcessiveACNoise>
         <MuscleNoise>TRUE</MuscleNoise>
         <LeadDataCRC32>481743851</LeadDataCRC32>
         <WaveFormData>
NAA0ADQANAA7AEIASQBQAEMAOAAtACIAAgDk/8b/qP+Q/3j/YP9I/07/VP9a/2D/aP9w
/3j/gP+P/5z/qf+2/8H/yv/T/9z/4v/o/+7/9P/4//r//P/+/wAAAAAAAAAAAQACAAMA
BAAEAAQABAAEAAYABgAGAAYABQAEAAMAAgAEAAQABAAEAAcACAAJAAoACAAIAAgACAAG
AAYABgAGAAcACAAJAAoACAAIAAgACAAIAAgACAAIAAgACAAIAAgACgAKAAoACgAKAAoA
CgAKAAkACAAHAAYACAAIAAgACAAHAAYABQAEAAUABgAHAAgACAAIAAgACAAIAAgACAAI
AAYABgAGAAYABgAGAAYABgAEAAQABAAEAAYABgAGAAYABgAGAAYABgAEAAQABAAEAAMA
AgABAAAAAAAAAAAAAAACAAIAAgACAAAAAAAAAAAAAAAAAAAAAAD+//7//v/+//7//v/+
//7//v/+//7//v/+//7//v/+/wAAAAAAAAAAAgACAAIAAgABAAAA///+////AAABAAIA
AQAAAP///v8AAAAAAAAAAAIAAgACAAIAAAAAAAAAAAACAAIAAgACAAEAAAD///7///8A
AAEAAgACAAIAAgACAAIAAgACAAIABAAEAAQABAAEAAQABAAEAAQABAAEAAQAAgACAAIA
AgACAAIAAgACAAQABAAEAAQAAgACAAIAAgAEAAQABAAEAAIAAgACAAIAAAAAAAAAAAAB
AAIAAwAEAAIAAgACAAIAAgACAAIAAgACAAIAAgACAAAAAAAAAAAAAgACAAIAAgACAAIA
AgACAAQABAAEAAQAAwACAAEAAAACAAIAAgACAAQABAAEAAQAAgACAAIAAgACAAIAAgAC
AAIAAgACAAIAAgACAAIAAgAEAAQABAAEAAMAAgABAAAAAgACAAIAAgACAAIAAgACAAIA
AgACAAIAAgACAAIAAgAAAAAAAAAAAAEAAgADAAQABAAEAAQABAACAAIAAgACAAIAAgAC
AAIAAgACAAIAAgACAAIAAgACAAIAAgACAAIAAwAEAAUABgAEAAQABAAEAAEAAAD///7/
//8AAAEAAgAEAAQABAAEAAQABAAEAAQAAgACAAIAAgADAAMABAAFAAQAAwACAAIAAAAC
AAMAAwAFAAYABgAIAAkACwAMAA4AEQATABAADgALAAkACQAIAAUABAADAAAAAAD///3/
+//9//z/+//6//r/+v/7//z//P/8//z//P/8//v/+v/8//3//v///wEAAQAAAAAAAAD+
//7///////7//v8AAAEAAwAEAAQABAAEAAQABAAEAAQAAwACAAEAAwADAAMAAgAAAAQA
BwAEAAYADgAVAB4ALgA8AEgAUQBYAFgAVABIADUAHQAFAOv/yP+q/47/a/9T/03/Uv9d
/2j/av9o/2//gv+Q/5j/pf+1/8P/z//X/97/6P/w//H/7//0//n//P///wQAAgACAAQA
BQAFAAUABQAGAAQABAAEAAUABwAIAAgACgAMAAwACwALAAoACgAKAAoACAAIAAgACQAL
AAoACgALAAsACwAMAAwACQAJAAgACAAKAAsACwAKAAkACQAJAAgACQAJAAoACwANAAwA
DAAMAAkACQAKAAoACAAKAAoACgAKAAoACgAIAAkACgALAAwACgAKAAsACwAJAAkABwAH
AAcACAAKAAsACgAJAAcABgAGAAYABgAGAAYABQAFAAUAAgACAAIAAgAFAAYABwAIAAUA
BAACAAEAAwAEAAQABQAHAAcABwAHAAUABQAFAAQABQAFAAUABQADAAMAAwADAAQABQAH
AAgABQAFAAcABwAHAAcACQAJAAgACAAIAAgACQAJAAkACQAJAAkACAAIAAkACQAJAAoA
CwALAAkACAAIAAkACQALAAcABwAHAAcACgALAAsACwALAAsACwALAAkACwALAAwADAAM
AAoADAAOAA4ADAAOAAwACgAKAAsADQANAA0ADQAMAAwADAAMAAoACAAIAAcACQAKAAoA
CgAKAAsACwALAAsACwALAAsADQANAA0ADQAMAAwADAAMAAwACgAKAAoACgALAAsACwAL
AAsADAANAA8ADwAOAA0ADAAMAAsACgAIAAcABwAHAAkACgALAAwADAALAAsADAAMAAsA
CQAHAAkACgAKAAoACgALAAsACwALAAsACwALAAkACQAJAAkACwAKAAoACgALAAsACwAL
AAkACAAIAAgABwAHAAgACAAIAAkACQAIAAoACgAJAAkACgAKAAoACAAIAAkACQAJAAgA
CAAJAAkACQAJAAoACgAKAAoACgAIAAoACgALAAsACAAHAAYABwAIAAkACgAMAAwADAAM
AAoACgAKAAoADAAMAAwADAAKAAoACgAKAAkACAAHAAYACAAIAAgACAAKAAoACgAKAAwA
DAAMAAwACQAIAAcABgAIAAgABwAHAAkACwAMAA0ADAAMAAsADAAPAA8ADwAQAA4AEAAQ
ABEAEQASABUAFwAWABQAEwARABAADgAMAAoADAAKAAkACQAJAAcABwAGAAIAAAD///7/
AQACAAIAAgABAAAAAAD//wAABAAFAAYABQAFAAQAAgACAAIAAgACAAYABwAHAAgACQAJ
AAgACAAIAAgABgAGAAYABgAHAAcACQAJAAkACQAKAAoACwAMAAsADgAQABYAHwAsADgA
QABIAEsATABQAE4AQgA5ACsAEQDx/9T/vv+o/4v/cf9r/3D/ff+E/4D/gP+L/5T/nP+k
/63/uf/J/9f/4//s//D/9v/5////AgADAAgACwAMAAwADAAOAA8ADgANAAwADAAMAAwA
DAANAAsADAAMAA4ADwAQABAAEQAQABAAEAAQAA8ADgANAA0ADQAMAAwADQAOAA8AEQAS
ABEAEQAQABAADgAPAA8ADgAMAA0ADgAOAA8ADwAQABEAEAAOAA0ADAALAAsADAAMAAwA
DgAOAA4ADgAOAA4ADAAKAAoACgAKAAwADAANAA0ADQANAAsACwAJAAgACAAHAAkACQAI
AAgACAAIAAgACAAIAAcABwAHAAQABAAEAAQAAwACAAEAAAD+//7//f/9/wAAAAD/////
/f/9//3//f/////////+//v/+//7//v/+f/5//n/+f/7//v//P/8//7///8CAAMABQAF
AAcABwAFAAQAAwACAAEAAQABAAEABAAFAAUABgAFAAUABQAGAAkACQAHAAYABAAFAAUA
BwAHAAcABwAHAAgACQAJAAkACAAHAAYABQAEAAcACAAKAAgACAAGAAgACAAIAAYACAAI
AAYABgAHAAUABQAFAAUACAAIAAgACAAIAAYABgAFAAMABAAEAAQAAgADAAMAAwADAAMA
AwADAAMAAwADAAMABgAGAAYABgAEAAIAAgACAAIAAwADAAMAAwADAAQABQAHAAcABgAF
AAMABAAEAAQABgAFAAUABQAEAAQABAAEAAQAAwADAAQABQAFAAQAAwADAAQABAAEAAMA
AwACAAEAAgADAAQABQAEAAMAAgABAAIAAgADAAQABwAHAAcABwAEAAIAAQAAAAEAAQAC
AAIAAAABAAEAAAACAAIAAQABAAQABAAEAAIAAwADAAIAAQABAAIABAAFAAQAAwADAAIA
BQAGAAcABgADAAIAAgABAAAAAQAAAAIAAgACAAIAAgACAAIAAgAEAAQABAAEAAYABgAG
AAYAAwACAAEAAAACAAIAAgACAAIAAgACAAIAAgACAAIAAgAEAAQAAwADAAQABQAFAAUA
AwAEAAQABgAHAAcABwAIAAkADAANAA8ADgAOABAAEQAPAA4ADgANAAsACgAJAAgABwAE
AAIAAQD9//v/+//6//n/+P/4//j/+f/6//r/+v/8//z//f/9//3/AAAAAAAAAAABAAEA
AAD+//7//v/+///////+//7/AgADAAMABAAEAAQAAgACAAIAAgADAAMAAwADAAMAAwAB
AAAAAAAAAAMADAAQABQAGwAmADQAQgBOAFkAXABcAFgASgAzAB0AAwDf/7r/nP9+/2H/
T/9P/1j/Yf9o/2j/av95/4z/lP+Y/6f/uf/D/8v/2f/i/+j/7v/3//v//v///wIABQAG
AAYABgAIAAkACQAJAAkACgAJAAgABwAHAAkACgAKAAwADAAMAAsACwAKAAoACgAKAAwA
DAAMAA0ADgAOAA8AEQAQAA8ADwAOAA0ADQAMAAwADgAPAA8ADgAOAA8AEAAQAA4ADQAN
AA0ADQAMAAwADAANAA0ADgAOAA0ADgANAAwADgAOAA4ADAAMAAwADAAMAA4ADgAPAA8A
DQANAAsACwALAAwADgAPAA0ADQAMAAwADAAMAAwADAAMAAsACwALAAYABgAGAAYABQAE
AAMAAgABAAIAAgADAAUABgAGAAcABgAFAAQAAwABAAEAAQAAAAAAAQACAAMAAwADAAMA
AwACAAEAAQAAAP////8BAAEAAQABAAMAAwACAAIAAgACAAUABQAFAAUAAwADAAIAAgAF
AAUABQAGAAUABQADAAIABAAFAAUABwADAAMAAwADAAIAAwADAAMABQAFAAUABQADAAUA
BQAGAAgACAAGAAgABQAEAAEAAgADAAIAAwAFAAUABQAFAAUABAAEAAQABAAGAAQABAAD
AAUABgAGAAYABAAFAAUABQAFAAUABQAFAAcABwAHAAcACgAKAAoACgAHAAQAAwACAAQA
BQAFAAUAAQABAAIAAwAEAAUABQAFAAUABgAGAAYABAADAAMAAwAGAAYABgAGAAYABQAF
AAYABQAFAAQAAwAFAAYABgAGAAQABQAFAAUABwAHAAcABwAHAAcABwAHAAYABAADAAIA
AwADAAMAAwAFAAQABAAEAAUABQAGAAYABgAHAAcABgAEAAQAAwADAAQABAAEAAIABgAH
AAcABwAIAAgACQAJAAcABwAIAAgABwAGAAUAAgADAAQABgAHAAYABQAGAAUABAADAAIA
AwAEAAUABgAEAAQABAAEAAMAAgABAAAAAwAEAAUABgAGAAYABgAGAAgACAAIAAgABQAE
AAMAAgAEAAQABAAEAAQABAAEAAQABAAEAAQABAAFAAYABwAIAAcABgAFAAQABAAEAAQA
BAAGAAYABQAFAAUABQAEAAMABQAGAAYACAAJAAkACQAKAAwADgAOAA8ADwAQABMAFQAS
ABAADwANAAsACgAJAAgABwAEAAIAAQD///3//f/8//z//P/9//7//v/+//3//P/6//r/
+//7//v//v/+//7/AAABAAEAAAAAAAAAAAAAAAEAAQAAAAAABAAFAAUABgAFAAQAAQAA
AAEAAgAEAAUAAwADAAMAAwADAAIAAgACAAUACAAQABYAHQAoADQAPgBMAFUAWABYAFgA
UAA/ACMABQDj/8D/oP+C/2P/Tf9J/1D/W/9i/2j/Zv9r/37/jv+Y/6X/s/+//8v/1//g
/+b/7v/z//f/+v/9//7/AQAEAAQABAAGAAcABwAHAAcACAAGAAYABgAHAAkACgAKAAwA
CgAKAAkACQAMAAwADAAMAAwADAAMAA0ACwAKAAoACwAMAA0ADwAQAA8ADwAOAA4ADQAN
AAwACgAMAA0ADgAOAAwACwALAAsADQAMAAwADAANAA0ADgAOAA4AEAAQABAADgAOAA4A
DAAMAAwADAAMAA4ADgAPAA8ADQANAAsACwAMAAwADQANAA8ADwAOAA4ADgAOAA4ADgAN
AAsACgAJAAgACAAIAAgACgAKAAoACgAKAAoACQAJAAgACAAHAAcACQAJAAkACQAHAAcA
BwAGAAUABQAFAAUABQAFAAUABQAHAAcACAAIAAUABQAHAAcABAADAAQAAwACAAIAAgAC
AAUABQAFAAUABQAFAAQABAADAAMAAwAEAAUABQADAAIAAgADAAMABQAEAAUABgAHAAYA
BwAHAAcABgAFAAQAAwACAAUABgAIAAgACAAGAAgACAAIAAYACAAIAAYABgAHAAYABQAE
AAMABQAGAAcACAAIAAYABgAFAAcACAAIAAgACAAJAAkACQAJAAkACQAJAAcABwAHAAcA
BgAGAAYABgAIAAYABgAGAAYABwAHAAcABwAHAAgACQAIAAcABQADAAMABAAEAAQABAAD
AAMAAwAEAAQABAAEAAQAAwADAAQABwAHAAYABQADAAQABAAEAAQABQAFAAUAAwADAAMA
AwAFAAUABQAFAAMAAgACAAIABQAFAAUABQAFAAQABAAEAAMAAwAEAAQABAAFAAUABAAE
AAQAAwADAAQABAAEAAIABgAHAAcABwAFAAQABAADAAMAAwAEAAQAAgACAAIAAAACAAIA
AwADAAYABQACAAIAAgACAAIABAAEAAQABAAFAAYABwAIAAYABAACAAAAAwAEAAUABgAE
AAQABAAEAAMAAgABAAAAAQACAAMABAAEAAQABAAEAAQABAAEAAQABgAGAAYABgAFAAQA
AwACAAQABAAEAAQABgAGAAYABgAGAAYABgAGAAQAAwADAAMABQAFAAUABgAGAAgACQAJ
AAcACAAIAAoACwANAA4AEAASABMADwAMAA0ACwALAAoACwAKAAkABgACAAEA///9//v/
+v/5//j/+P/4//n/+v/8//z//P/8//v/+//7//7//v/+//7///8BAAAAAAAAAAAAAAAB
AAEAAAAAAAIAAwADAAQABAAEAAAAAAAAAAAAAwADAAMAAwADAAMAAwACAAIAAgAFAAoA
DgAUABkAIAAqADgARABJAEwAUABQAEIALQAbAAcA7f/O/7L/lP91/1//Wf9e/2n/cv9w
/3D/e/+K/5T/mv+l/7X/w//P/9v/5P/o//D/9f/1//j///8AAAEAAAACAAIABAAFAAUA
BQAFAAYACAAIAAgACQAJAAoACgAMAAoACgAJAAkACgAKAAoACgAMAAwADAANAAwACgAJ
AAkACgALAA0ADgANAA0ADAAMAAoACwALAAoADAANAA4ADgALAAkACAAHAAoACgALAAwA
CQAJAAoACgAMAA4ADgAOAA4ADgAOAAwADAAMAAwADAAMAAwADQANAAsACwAJAAkABgAG
AAcABwAHAAcABgAGAAYABgAGAAYACAAHAAcABwAGAAYABgAGAAQABAAEAAQAAgACAAEA
AQAAAAAA////////////////AQABAAEAAAD+//3//P/7//3//f/9//3//f/9//7//v/9
//3//////wAAAQAEAAUAAgACAAIAAgACAAEAAAD//wEAAQAAAAAA////////AAACAAMA
AgACAAIAAwADAAUAAQABAAEAAQAEAAUABQAFAAcABwAHAAcAAwAFAAUABgAEAAQAAgAE
AAUABgAFAAgABgAEAAQABQAHAAcABwAHAAcABgAFAAQABgAEAAQAAwACAAIAAQAAAAIA
AwADAAMAAwADAAMAAwADAAMAAwADAAYABgAGAAYABAACAAIAAgAAAAEAAQABAAAAAQAD
AAUAAwADAAIAAQACAAQABQAGAAQAAwADAAMAAQAAAP///v//////AAACAAMAAwACAAEA
AwAEAAQABAAEAAUABQAFAAQAAwACAAEAAwAFAAcACQAHAAYABgAGAAQAAwACAAEABAAE
AAUABgADAAMABAAEAAQABQAFAAQAAgACAAEAAQAAAAAAAAD+/wAAAQABAAEAAgACAAMA
AwAEAAUABwAIAAYABgAGAAQAAwACAAIAAQAGAAcAAgACAAIAAgACAAIAAgACAAIABQAG
AAcACAAGAAQAAgAAAAEAAgADAAQAAwACAAEAAAADAAQABQAGAAQABAAEAAQAAwACAAEA
AAABAAIAAgADAAQABQAFAAUABQAGAAYACAAJAAkACQAKAAkACgAJAAkADAAOABIAFQAS
ABAADwANAAsACgAJAAgABwAEAAIAAQD+//v/+v/4//j/+P/5//r/+f/6//r/+v/4//j/
+f/5//r//v///wAAAAABAAEAAAAAAAAAAAAAAP/////+//7/AAABAAEAAgAEAAQAAgAC
AAEAAAAAAP////////////8AAAAAAQACAAUACgAOABQAHQAmAC4ANAA+AEkAUgBYAFgA
TgA9ACcADQDx/9D/sP+U/3f/W/9T/17/a/9y/27/bv95/4T/jv+a/6f/tf/D/8//2f/i
/+b/7P/z//f//P/9/wAABQAIAAcABgAHAAcABwAHAAcACAAKAAoACgALAAsADAAMAA4A
DQAMAAoACQAKAAoACgAKAAsADAANAA8ADQAMAAwADQALAAsADAAMAAsACwAKAAoADAAN
AA0ADAAMAA0ADgAOAA4ADQANAA0ADQAMAAwADAANAA0ADgAOAAwADgAOAA4ADAAMAAwA
CgAKAAoACgAKAAoACgALAAsADQANAAsACwAIAAgACQAJAAkACQAIAAgACAAIAAgACAAI
AAcABwAHAAQABAAEAAQABAAEAAQABAAEAAQAAwADAAMAAgAAAP////////////8BAAEA
AQAAAP3//f/9//3//f/9//3//f//////AAAAAP////8BAAEA/////wEAAQACAAIAAgAC
AAMAAwADAAMAAwADAAIAAgAFAAUABQAGAAcABwAFAAQAAgADAAMABQAFAAUABQAFAAYA
BwAHAAcABQAFAAUABQADAAUABQAGAAYABgAEAAYABgAGAAQABgAHAAYABwAJAAgABwAG
AAUABgAGAAYABgAHAAYABwAHAAYABgAFAAQABAAFAAUABQAHAAcABwAHAAYABQAEAAMA
BAAEAAQABAAGAAQABAAEAAYABwAHAAcAAwADAAQABQAFAAUABAADAAMABAAEAAQABgAF
AAUABQAGAAYABgAGAAQAAwADAAQABwAHAAYABQAEAAQAAwACAAQABQAFAAUABwAHAAcA
BwAHAAcABwAHAAUABAAEAAQAAwADAAMAAwAFAAQABAAEAAQABQAHAAgACAAJAAkACAAH
AAYABAADAAYABgAGAAQACAAJAAkACQAFAAQABAADAAQABQAHAAgACAAIAAgABgAEAAQA
BQAFAAYABwAGAAUABAADAAIAAwAEAAUABgAGAAYABgAGAAQABAAEAAQABAAEAAQABAAC
AAIAAgACAAMABAAFAAYACAAIAAgACAAGAAYABgAGAAYABgAGAAYABgAFAAUABgAJAAkA
CQAJAAcABgAHAAcABwAHAAgACAALAAwADgAPAA8AEQASAA4ADQANAAwADQAKAAkACAAH
AAYABAADAAEA/f/9//z/+//8//z//P/9//7//v/+//7//P/9//3//f8AAAAAAAAAAAIA
AwADAAQABAAEAAQABQAEAAIAAQACAAIAAQABAAAAAQAAAAEAAgADAAUABgAHAAUABQAF
AAUAAgACAAQABwAKAA4AEgAZACIAMAA+AEoAVQBeAGIAYABWAEUAKwAPAPP/zv+q/4b/
Zf9N/0X/TP9X/2D/Zv9k/2f/eP+K/5b/of+v/7//y//V/+D/6v/u//H/9//8//3//P//
/wIABAAEAAYABwAJAAkACQAKAAoACgAKAAsADQAOAA4AEAANAAwACgAJAA0ADgAPABAA
DwAOAA0ADQAPAA4ADgAPAA4ADQANAAwADAANAA0ADgAQABEAEQAQAA4ADwAQABAAEAAP
AA8ADwAPAA4ADgAOAAsACwAMAAwADQAQABEAEgARABAADwAMAA4ADgAOAA4ADAAMAA0A
DQAPAA8ADQANAA0ADgAQABEADwAPAA4ADgAQABAAEAAQAA8ADQAMAAsACAAIAAgACAAJ
AAoACwAMAAwADAALAAsACwAKAAgABwAFAAUABQAFAAcABwAHAAYABwAHAAcABwAHAAcA
BwAHAAUABQAGAAYABQAFAAcABwAFAAUABwAHAAgACAAIAAgACAAHAAYABQAFAAUABAAE
AAcABwAHAAgABwAHAAUABAAEAAUABQAHAAQAAwACAAEABAAFAAUABQAGAAcACAAJAAUA
BwAHAAgACAAIAAYACAAIAAgABgAIAAgABgAGAAcACQAJAAkACQAIAAgACAAIAAoACAAI
AAcACQAKAAoACgAIAAkACQAJAAkACQAJAAkABgAFAAQAAwAHAAgACQAKAAwACgAKAAoA
CAAJAAkACQAJAAkACgALAAgABwAFAAMABAAGAAcACAAGAAUABQAFAAYABgAGAAYABgAF
AAUABgAJAAkACAAHAAcACAAIAAgACAAJAAkACQAJAAkACQAJAAkACQAJAAkABwAGAAYA
BgAJAAkACQAJAAkACAAIAAgABgAFAAUABAAFAAcACAAIAAgACAAHAAcACgAKAAoACAAI
AAkACQAJAAcABgAGAAUABwAHAAgACAAKAAoACgAIAAoACgALAAsACAALAAoACQAIAAcA
BgAHAAgACQAKAAoACgAKAAoACAAIAAgACAAKAAoACgAKAAoACgAKAAoACAAIAAgACAAI
AAgACAAIAAYABgAGAAUABgAIAAoACwAOAA8AEQASABMAEwASABEAFAAUABYAFgAWABUA
FQAXABYAEgAPAA0ADAANAA0ADQAMAAsACAAGAAUAAwABAAEA///9//v/+v/6//v//P/8
/wAAAgAEAAcABQAFAAgACAAHAAYABgAFAAIAAgACAAIABAAFAAUABAAEAAYABwAHAAoA
CgAKAAgACAAIAAgACQAHAAcABwAHAAcABwAGAAYABgAHAAwAEgAaACMALAA2AEAASABN
AFAAUABOAEgAOwAjAAcA6f/I/67/kv9z/13/Wf9k/3P/eP92/3j/g/+K/5T/ov+v/7//
z//b/+X/7P/w//L/9////wAAAwAIAAsACgAJAAgACQAJAAkACQAJAAoACwAMAA0ADwAO
AA4ADQAOAA4ADgANAA0ADwAQABEAEgASABIAEgATABUAFAAUABUAEwARABAADgAOAA8A
DwAQABAAEQARABAAEAARABIAEgAUABMAEwATABIAEAAPAA4ADgAPABEAEgARABIAEQAQ
ABEAEgATABIAEAAQABAAEAASABIAEwATABEAEQAPAA8ADAAMAA0ADQAOAA8ADwAQAA8A
DgANAAwADAALAAsACwAJAAoACwAMAAsACgAJAAgACAAIAAcABwAGAAYABQAFAAUABQAF
AAUAAwADAAMAAgABAAEAAQABAAIAAwAEAAUABAADAAMAAgADAAMABQAFAAUABQAHAAcA
BwAIAAkACgANAA0ADQANAAoACQAHAAYACQAJAAkACgANAA0ACwAKAAgACQAJAAsACwAL
AAsACwAMAA0ADQANAAsACwALAAsACwANAA0ADgAOAA4ADAAOAA4ADgAMAA4AEAAOAA4A
DwAMAAsACgAJAAwADAAMAAwACgAIAAgABwAHAAgACAAIAAsADQAOAA8ADQANAA0ADQAM
AAsACgAJAAkACAAHAAYACAAGAAYABgAHAAkACgALAAkACQAKAAsACQAJAAgABwAHAAgA
CAAIAAkACQAKAAsACgAKAAoACgAKAAkACQAKAAwADQANAA0ACwAMAAwADAAKAAsACwAL
AAkACQAJAAkACQAJAAkACQAKAAoACwAMAA8ADwAPAA8ADQAMAAwADAALAAsADAAMAAsA
CwAKAAgACwAMAAwADQANAAwACwAIAAwADQANAA0ADgAOAA8ADwAOAA0ADQAMAAwADAAM
AAoACwAMAA4ADwAOAA8AEAANAAwACwAKAAwADAAMAAwADAAMAAwADAAKAAoACgAKAAsA
DAANAA4ADAAMAAwADAAMAAwADAAMAA4ADgANAA0ADQANAAwACwAOABAAEQAUABYAFwAY
ABoAGQAaABkAGQAWABYAGAAZABYAFAATABEAEwASABEAEAAPAAwACgAJAAgABwAIAAgA
BwAGAAYABgAEAAQAAwACAAYACAALAA0ADAAOAA0ADAAKAAsACwAKAAwADAAMAAwADAAL
AAkACAAKAAsACwAMAAoACgAIAAgACQAKAAwADQAPAA8ADwAPAA0ADAAMAAwADQAOABIA
GAAfACgAMgA+AE4AXQBkAGwAcABoAFcAQQAnAAkA5P/A/6L/gf9j/1X/WP9j/2z/cv9w
/3X/hP+U/57/p/+5/8n/1f/f/+b/7v/2//n//f8EAAkACgANABAAEgASABQAFQAVABUA
FQAWABQAFAAUABUAEwAUABQAFgAXABgAGAAZABgAGAAYABgAFgAWABYAFwAZABgAGAAZ
ABkAGQAaABoAGQAZABgAGAAYABkAGQAYABoAGwAcABwAGgAZABkAGQAbABoAGgAaABsA
GwAcABwAHAAeAB4AHgAeAB4AHgAcABoAGgAaABoAGgAaABsAGwAbABsAGQAZABoAGgAb
ABsAGQAZABgAGAAYABgAGAAYABoAGQAZABkAFAAUABQAFAAUABQAFAAUABIAEgARABEA
EgASABEAEQATABMAEwATABMAEwATABIAEQARABEAEQARABEAEQARABAADwAPAA4ADwAP
ABEAEQATABMAFQAVABIAEgASABIAEwATABMAEwAVABUAFAAUABcAFwAXABgAFwAXABUA
FAASABMAEwAVABUAFQAVABUAFgAXABcAFwAVABUAFQAVABMAFQAVABYAFgAWABQAFgAX
ABgAFwAaABkAFgAVABUAGAAZABoAGwAaABoAGgAaABoAGAAYABcAGQAaABoAGgAZABkA
GAAXABUAFQAVABUAFgAXABgAGQAaABoAGgAaABoAGAAYABgAGgAbABsAGwAXABcAGAAZ
ABsAGwAaABkAGQAaABoAGgAaABkAGQAZABgAGAAYABgAGQAZABoAHAAcABsAGQAXABcA
GAAYABgAGgAbABsAGwAZABkAGQAZABkAGQAZABkAGQAYABgAGAAbABsAGwAbABsAGgAa
ABoAGwAbABwAHAAbABsAGgAYABkAGgAaABsAGgAaABoAGAAcAB0AHQAdABoAGgAbABsA
GwAbABwAHAAaABoAGgAYABkAGgAcAB0AHgAdABwAHAAcABwAHAAaABoAGgAaABwAHAAc
ABwAHgAeAB4AHgAdABwAGwAaABoAGgAaABoAGgAaABoAGgAbABwAHQAeABwAHAAcABwA
HgAeAB4AHgAcABwAHAAcAB0AHgAfACAAHgAeAB4AHgAfACAAIQAiACMAJAAlACYAKAAo
ACgAKAAqACoAKgAqACgAKAAoACgAJgAmACYAJgAlACQAIwAiACAAHgAcABoAGQAYABcA
FgAUAA==
         </WaveFormData>
      </LeadData>
      <LeadData>
         <LeadByteCountTotal>10000</LeadByteCountTotal>
         <LeadTimeOffset>0</LeadTimeOffset>
         <LeadSampleCountTotal>5000</LeadSampleCountTotal>
         <LeadAmplitudeUnitsPerBit>4.88</LeadAmplitudeUnitsPerBit>
         <LeadAmplitudeUnits>��V</LeadAmplitudeUnits>
         <LeadHighLimit>2147483647</LeadHighLimit>
         <LeadLowLimit>268435456</LeadLowLimit>
         <LeadID>V2</LeadID>
         <LeadOffsetFirstSample>0</LeadOffsetFirstSample>
         <FirstSampleBaseline>0</FirstSampleBaseline>
         <LeadSampleSize>2</LeadSampleSize>
         <LeadOff>FALSE</LeadOff>
         <BaselineSway>FALSE</BaselineSway>
         <ExcessiveACNoise>FALSE</ExcessiveACNoise>
         <MuscleNoise>TRUE</MuscleNoise>
         <LeadDataCRC32>3957833904</LeadDataCRC32>
         <WaveFormData>
XgBeAF4AXgB9AJwAuwDaANMAzADFAL4AlgBwAEoAJAADAOL/wf+g/3L/Rv8a/+7+6v7o
/ub+5P4F/yT/Q/9i/3f/jP+h/7b/wP/K/9T/3v/j/+j/7f/y//X/9v/3//j/+//8//3/
/v///wAAAQACAAQABAAEAAQABAAEAAQABAAGAAYABgAGAAcACAAJAAoADAAMAAwADAAM
AAwADAAMAA0ADgAPABAAEAAQABAAEAAQABAAEAAQABEAEgATABQAFgAWABYAFgAXABgA
GQAaABoAGgAaABoAHQAeAB8AIAAfAB4AHQAcAB4AIAAiACQAJQAmACcAKAApACoAKwAs
AC4ALgAuAC4AMQAyADMANAA2ADYANgA2ADgAOAA4ADgAOgA6ADoAOgA6ADoAOgA6ADcA
NgA1ADQAMgAyADIAMgAwADAAMAAwAC4ALAAqACgAJwAmACUAJAAjACIAIQAgAB0AHAAb
ABoAFwAWABUAFAATABIAEQAQAA8ADgANAAwACwAKAAkACAAHAAYABQAEAAIAAgACAAIA
AQAAAP///v8AAAAAAAAAAAAAAAAAAAAA/v/+//7//v/+//7//v/+//3//P/7//r//f/+
////AAD+//7//v/+//7//v/+//7/AAAAAAAAAAAAAAAAAAAAAAIAAgACAAIAAQAAAP//
/v8AAAAAAAAAAAIAAgACAAIAAgACAAIAAgACAAIAAgACAAEAAAD///7//v/+//7//v/+
//7//v/+//z//P/8//z//v/+//7//v/+//7//v/+//z//P/8//z/+v/6//r/+v/6//r/
+v/6//z//P/8//z/+//6//n/+P/4//j/+P/4//r/+v/6//r/+v/6//r/+v/5//j/9//2
//j/+P/4//j/+P/4//j/+P/6//r/+v/6//j/+P/4//j/+v/6//r/+v/6//r/+v/6//n/
+P/3//b/+P/4//j/+P/4//j/+P/4//j/+P/4//j/+v/6//r/+v/4//j/+P/4//j/+P/4
//j/9v/2//b/9v/2//b/9v/2//b/9v/2//b/+f/6//v//P/7//r/+f/4//f/9v/1//T/
9f/2//f/+P/4//j/+P/4//r/+v/6//r/+P/4//j/+P/3//f/+P/4//b/9//3//f/+P/6
//v/+//9//7/AQADAAMAAwAEAAQABQAFAAQAAgAAAAEAAwAEAAYABgAGAAYABQADAAAA
/v8AAAEAAQD+//7//v/+//3/+v/3//b/9v/z//P/8//0//b/9P/z//P/9P/0//P/8//x
//H/8f/w//D/8P/x//L/8v/y//P/8//z//L/8v/z//P/8//z//P/8//z//P/8//y//b/
+P/3//n/AAAKAB8AQABmAI0AtADWAOwA9QD3AOYAwgCRAFoAMwAkAA8A6//E/5b/Yf8w
/wr/3v69/rr+z/7t/gz/LP9O/3D/i/+f/7D/wP/N/9P/1v/b/+P/6f/x//b/9P/2//j/
+v/7//z//f////////8BAAMABAAFAAYABgAFAAUABQAFAAUABgAGAAgABgAGAAYABgAK
AAoACwALAA0ADQAOAA8ADgANAAwACwANABAAEAAQAA4ADwAPABAAEgASABAAEgAVABUA
FgAXABYAFQAVABYAFgAWABkAGQAXABkAGQAXABoAHQAfACAAIAAhACEAIwAiACIAIgAj
ACQAJQAoACwALAAsACwALAAtAC4ALwAxADEAMQAyADIAMgAzADMAMwA2ADYANgA2ADcA
NgA0ADEAMgA0ADUANgA4ADcANgA1ADIAMgAwAC4ALgAsACsAKwArACkAJwAmACUAJAAl
ACYAIwAiACEAHwAdABsAGwAaABoAGgAaABgAFgAVABIAEQATABEADwAOAAwACgAKAAoA
CgAIAAcABgAFAAUABQAFAAQABAAEAAQABQAFAAUABAAGAAcABwAGAAUABQAHAAcABwAH
AAYABgAGAAYABwAHAAYABAADAAMABQAFAAYABgAGAAcABwAHAAUABQAEAAQABQAHAAgA
CQAHAAcABwAHAAYABgAGAAYABwAHAAcABwAHAAcABgAGAAYABAAEAAQAAwADAAQABAAD
AAMABAAEAAUABQAEAAUAAwACAAEA///9//z/+//7//z//f/+////AAAAAAAAAAD+//7/
/f/8//z//f/9//3/+//6//r/+//9//3//f/9//z/+//6//j/+v/7//z//f/9//7//v/+
//z/+//6//n/+f/5//n/+f/6//v/+//5//n/+v/7//z/+//6//n/+P/6//v/+//6//r/
+v/7//v/+//7//z//P/8//z/+//6//f/9//5//n/+f/6//r/+v/6//r/+v/6//r/+v/6
//r/+v/6//r/+//8//3//v/9//z/+//6//j/+P/4//j/+v/6//r/+v/8//z//P/8//r/
+v/6//r/+f/4//f/9v/4//j/9//3//r/+v/6//v/+f/5//r//P//////AAAAAAAAAQAB
AAEAAgACAAMAAwAEAAIAAgADAAQABAAFAAQABwAIAAgABwAEAAIAAgADAAAA/P/7//r/
/P/7//r/9//0//T/8//z//T/9v/3//b/9P/z//H/8P/v/+//7//v//D/8P/x//L/8f/y
//L/8v/z//P/8f/w//L/8//1//X/8//z//P/8//1//X/9P/0//b/+f///wQAEgAtAFAA
dACXALoA1gDsAP8ABwH+AOAArwBwAEMAMgAZAOf/pv9i/yf/AP/g/r7+sf68/tP+7f4O
/yz/UP9y/4//pf+2/8T/z//Z/+D/5f/p//H/9f/4//j/+v/8//7//f/+////AQADAAMA
BQAHAAYABwAIAAgACgALAAwADQALAAwADAAOAAsACgAJAAgACwAMAA4ADwARABEAEgAT
ABMAEwATABMAEQAUABQAFAASABMAEwAUABcAGAAXABoAGgAZABkAGQAZABkAGgAcABwA
HAAfAB8AHwAhACEAHwAhACMAJAAkACYAJwAnACkALAAsACwALQAqACkAKgAsAC0ALgAv
ADAAMwA0ADUANwA3ADcAOAA4ADoAOwA7ADsAOwA6ADkAOAA5ADgANgAzADQANAAzADIA
MAAvAC4ALQAqACoAKAAmACQAIgAhACEAHwAdABsAGgAZABgAGQAaABgAGAAYABcAFgAV
ABYAFgATABIAEQAOAA4ADQAKAAkACwAJAAcABgAGAAQABAAEAAYABAADAAIAAQABAAEA
AQAAAAAAAAAAAAEAAQABAAAA/v///////v/+////AgADAAEAAQAAAAAAAgACAAMAAwAD
AAIAAgADAAEAAQACAAIAAgADAAMAAwADAAMAAgACAAIAAwADAAMAAQABAAEAAQACAAIA
AgACAAEAAQABAAEAAwADAAIAAgAAAP7//v/+//3//f/+//7//f/9//7//v/+//3/+//7
//r/+v/6//n/+//6//n/+f/3//f/9//3//r/+v/6//r/+P/4//f/9v/4//n/+f/5//j/
9v/1//X/9//3//f/9//1//X/9f/0//T/9f/2//f/9//4//j/+P/2//X/9P/z//P/8//z
//P/9P/1//X/8//0//T/9P/0//T/9P/0//T/8v/z//P/8v/0//T/9f/1//P/8//0//T/
9f/2//b/9v/0//P/9P/z//P/8v/w//H/8v/z//T/9P/0//T/9P/0//T/9P/0//b/9v/2
//b/8//y//H/8P/y//L/8v/y//L/8v/y//L/8v/y//L/8v/0//T/8//z//T/9P/0//X/
9f/1//b/+P/5//n/+v/6//3///8AAAEAAQAAAAAA//8AAP7//v///wEAAgAEAAQABAAE
AAMAAQD8//r/+v/7//v/+P/4//j/+P/3//b/8//y//L/8f/x//P/9P/0//L/7//v/+7/
7v/r/+v/6//r/+3/7P/s/+z/7v/w//H/8v/x//H/7//u/+7/7//x//H/8f/x//H/8f/w
/+//7f/s/+7/9f/9/wQAEAArAFAAdgChAMoA5gD2AP8A/QDiALoAhwBOAC8AIAAHAOH/
sv94/z3/Dv/i/rr+rf7A/tv+9f4O/zD/Vv90/43/pf+2/8L/zf/X/+D/4//n/+3/8//0
//T/9v/4//r/+//8//3/////////AQADAAQABQAGAAYABwAHAAcABwAHAAgACAAKAAwA
DAAMAAwADgAOAA8ADwAPAA8AEAARAA8ADwAPAA8AEQAUABQAFAAUABUAFQAWABYAFgAU
ABYAFwAXABgAGQAXABcAGAAaABoAGgAdAB0AHwAhACEAHwAgACEAIQAgACQAJQAlACcA
JgAmACYAJwAqACsALgAyADEAMgAzADQANQA2ADcAOQA5ADkAOgA6ADkAOQA4ADcAOAA4
ADgAOAA6ADoAOQA3ADcAOAA4ADgANgA1ADQAMwAuAC4ALAAqACwAKgApACkAKQAnACUA
JAAhAB4AHQAcABoAGgAaABkAFwAVABUAFAARABAADwAMAA4ADQAKAAkACQAHAAUABAAG
AAQABAAEAAIAAAD///7//f/9//3//f/8//z//P/8//3//f/9//z//v///////v/9//3/
///////////+//7//f/8//z/+//9//z//P/9//7///8BAAIAAAABAAEAAQD//////v/+
/wAAAQABAAEAAQABAAEAAQACAAIAAgACAAMAAwADAAMAAwADAAIAAgABAP7//f/8//3/
/f/+//7/+//7//z//P/9//3//P/9//7//v/+//3//P/6//j/9//5//n/+f/5//r/+v/6
//r/+v/6//n/+P/4//n/+f/5//v/+v/6//v/+//7//v/+//7//v/+//6//f/9//3//f/
9f/2//b/9v/2//f/+P/5//n/+f/5//n/+P/5//n/9//0//T/9P/0//T/9P/0//T/9v/3
//f/9v/4//j/+f/5//f/9//4//j/9v/2//X/9P/0//X/+P/5//f/9v/4//f/9v/1//T/
9f/2//f/+P/2//b/9v/2//b/9v/2//b/9v/2//b/9v/2//b/9v/2//b/9v/2//b/9f/0
//P/8v/0//T/9P/0//b/9v/2//b/9v/2//b/9v/3//j/+f/6//n/+P/3//b/9P/0//T/
9P/2//b/9f/1//b/9v/2//f/9//3//j/+v/7//v//P/8//7/////////AQACAAQABQAD
AAAA/////wEAAgAEAAQABgAGAAUAAwAAAP7//v///wEA/v/+//7//P/7//r/9//0//T/
8//z//P/9P/0//L/8f/x//D/8P/v/+//7//v/+//7v/u/+7/8P/y//P/9P/0//P/8P/u
//D/8f/z//P/8//z//P/8//x//H/8P/w//D/9f/7/wQAEAAlAEQAaACPALYA0gDmAPEA
8QDgALgAgQBKACUAGAAHAOn/yv+e/2n/Nv8I/+D+vf64/s/+7f4O/yz/Sv9q/4f/n/+w
/7z/yf/V/9z/4f/l/+3/8f/0//T/9v/4//r/+f/6//v//f/9//3///8BAAIAAwAEAAQA
BQAFAAUABQAHAAgACAAKAAgACAAIAAgACgAKAAsACwANAA0ADgAPAA8ADwAPAA8ADQAQ
ABAAEAAQABEAEQASABIAEgAQABIAFQAVABYAFwAXABcAGAAaABoAGgAdAB0AGwAdAB0A
GwAdAB8AIAAgACQAJQAlACcAKAAoACgAKQApACkAKwAuADEAMgAzADQAMwA0ADUANwA1
ADUANgA2ADYANwA3ADcAOQA6ADsAPAA8ADwAOwA5ADoAOgA5ADgAOAA3ADYANQAyADIA
MAAuAC4ALAArACsAKwApACcAJgAmACQAJAAkACIAIgAiACEAHAAZABgAFgAXABYAFQAS
ABQAEwAQAA8ADwANAAsACgAIAAYABgAGAAYABAADAAIAAQABAAEAAQACAAIAAgACAAEA
AQABAAAA/v///////v//////AQABAAEAAQAAAAAA/v/+//////////7//v////3//f/+
//7/AAABAAEAAQD//////v/+/wAAAQABAAEAAQABAAEAAQACAAIAAgACAP//////////
AQABAAAAAAACAAAAAAAAAP////8AAAAA/////wAAAAD+//3/+//7//z//P/8//v/+//6
//n/+f/5//n/+f/5//r/+v/6//r/+v/6//n/+P/4//n/+f/5//n/+P/4//n/9//3//f/
9//4//n/+v/6//f/9//3//f/9//4//j/+P/3//f/9//3//f/9//3//f/+P/5//n/9//2
//b/9v/2//j/+P/4//j/+P/5//n/+P/2//b/9//3//f/9//4//j/+P/4//f/9v/1//X/
9//3//v/+v/2//b/9v/2//b/+P/4//j/+P/6//r/+v/6//f/9v/1//T/9//4//n/+v/4
//j/+P/4//j/+P/4//j/+v/6//r/+v/4//j/+P/4//r/+v/6//r/+v/6//r/+v/5//j/
9//2//j/+P/4//j/+P/4//j/+P/6//r/+v/6//f/9//4//j/+P/5//n/+f/6//z//f/9
//7//v8AAAEAAwADAAQABAAFAAUABAACAAIAAwAFAAYACQAKAAsADAAIAAUAAQD+//7/
//////z//P/8//z/+//6//f/9v/2//X/9f/1//b/9v/0//P/8//0//T/8//z//P/8//z
//L/8P/w//H/8v/0//T/9f/1//H/8P/w//H/9f/1//X/9f/1//X/9f/1//T/9P/2//v/
//8EAA4AIwBCAGoAjwC0ANQA7AD7AP0A7ADKAJsAYgA1ACQADwDn/7b/fv9H/xr/8v7K
/rX+vP7T/un+CP8q/0z/bv+L/6X/tv/C/83/1//c/+H/6//v//P/8v/0//b/+P/6//3/
/v///wEAAQABAAMABQAGAAcACAAIAAkACQAJAAkACwAMAAwADgAOAA4ADgAOAA0ADAAM
AAsADAANAA8AEQARABEAEQARABEAFAAUABQAFgAXABcAGAAVABQAEQASABQAFQAXABkA
FwAXABgAGgAcABwAHwAfACEAIwAjACEAIQAjACQAJAAmACcAJwApACoAKgAqACsAKwAr
AC0AMAAxADIAMwA0ADMANAA1ADcANwA3ADgAOAA4ADkAOQA5ADoAOgA6ADoAOgA6ADkA
NwA0ADQAMwAyADQAMwAyADEALgAuACwAKgAoACYAJQAlACcAJQAjACIAIAAeAB4AHgAe
AB4AHgAdAB0AGwAbABoAGQAYABcAFAATABEADQALAAsACQAHAAYABgAEAAQABAAGAAQA
AwACAAEAAQABAAEA/v/+//7//v8BAAEAAQAAAAIAAwADAAIA/////wEAAQABAAEAAAAA
AAIAAgADAAMAAQAAAAAAAQACAAMABQAGAAMAAwACAAEAAwADAAIAAgACAAMAAwADAAUA
BQAFAAUABAAEAAQABAAFAAUABQAFAAcABwAGAAYABAACAAIAAgAAAP/////+//////8A
AAAAAAD///3//f///wAAAQABAAEAAAD//////P/7//r/+f/6//r/+v/6//z//P/7//r/
/P/9//3//f/9//z//P/9//z/+//6//n//P/9//7//v/7//v/+//7//n/+v/6//r/+f/5
//n/+f/5//n/+f/5//r/+//7//n/9v/2//b/9v/4//j/+P/4//b/9//3//b/+P/4//n/
+f/6//v//f/+//z//P/7//r/9//3//n/+f/7//z/+v/4//j/+P/4//j/+P/4//j/+f/6
//v//P/7//r/+f/4//r/+v/6//r/+f/4//f/9v/3//j/+f/6//r/+v/6//r/+f/4//f/
9v/3//j/+P/5//r/+v/6//v/+//7//z//v//////AAAAAAEAAQAAAP//AQACAAQABQAE
AAIAAgADAAUABgAIAAgACgAKAAkABwABAP7//f/9//7//P/9//7//f/7//n/9f/0//T/
8//z//X/9v/2//T/8//z//L/8v/z//P/8//z//H/8P/w//D/8f/y//L/8v/z//P/8f/w
//D/8f/z//P/8f/x//H/8f/z//P/8v/y//b/+/8BAAgAFgArAEgAagCRALwA3ADyAAMB
CwH8ANoAqQBwAEkANgAfAPX/vP98/0X/GP/u/sL+r/66/s/+6f4K/y7/UP9w/4v/o/+2
/8L/zf/X/97/4//p/+//9f/6//j/+v/8//7//f/+////AQADAAMABQAHAAoACwAMAAwA
DAALAAoACQAJAAoACgAMAA0ADgAPABAAEAAQABEAEQAPAA8AEAARABEAEQARABEAEQAU
ABQAFAAWABcAFwAYABoAGgAYABoAGgAZABkAGQAaABsAHQAgACAAIAAjACMAIgAjACIA
HwAhACMAJAAkACgAKQApACsALgAuAC4ALwAuAC0ALgAwADEAMgAzADQANQA2ADcAOQA5
ADkAOgA6ADgAOQA5ADkAPAA8ADwAPAA8ADwAOwA5ADgAOAA3ADYANAAzADIAMQAwADAA
LgAsACoAKAAnACcAJwAlACMAIgAgAB4AHgAeABwAHAAcABsAGwAZABkAGAAVABQAEwAQ
ABIAEQAOAA0ADQALAAkACAAIAAYABgAGAAgABgAFAAQAAwADAAMAAwAAAAAAAAAAAAIA
AwAEAAQAAwADAAIAAAD/////AQABAAMAAwACAAIAAgACAAMAAwAFAAQABAAFAAUABQAG
AAYABAAFAAUABQAHAAcABgAGAAQABQAFAAUABQAFAAUABQAIAAgACAAIAAYABQAEAAMA
BQAFAAQABAAEAAIAAgACAAEAAQACAAIA/////wAAAAAAAP///f/9//7//v/+//3//f/8
//v/+//8//3//v///////v/9//z//v/+//3//P/7//v/+v/5//v/+v/6//v//f/9//3/
/f/9//3//f/8//r/+f/4//f/+f/6//r/+v/5//n/+f/5//v/+//7//v//P/9//3/+//4
//j/+P/4//r/+v/6//r/+v/7//v/+v/5//j/+P/3//n/+f/6//r//P/8//v/+v/3//f/
+f/5//n/+P/4//f/9v/1//T/9f/2//f/+P/4//j/+P/4//b/9v/2//b/9v/2//b/9v/4
//j/+P/4//r/+v/6//r/+v/6//r/+v/6//r/+v/6//j/+P/4//j/+P/3//f/+P/6//r/
+//7//r/+v/7//v/+f/6//r//P/+////AAACAAAAAQABAAAAAAAAAAEAAwAGAAgACAAI
AAgABwAFAAIA/v/+///////+//7//v/+//3//P/5//j/9v/1//X/9f/2//b/9P/z//X/
9P/0//P/8//z//P/8//x//D/7//v/+7/7v/u/+//8P/v/+//8P/z//X/9f/1//P/8//z
//P/8//0//L/9P/3//n/AAAMAB8APgBkAIkArgDQAOgA8wD1AOoAxgCXAGIAOQAoABMA
9//W/6z/df9C/xb/6v7D/rr+y/7p/gb/KP9G/2b/hf+d/7D/wP/J/9H/2v/h/+X/6f/v
//L/9P/2//j/+v/9//7///8BAAEAAQADAAUABgAHAAgACAAIAAcABgAFAAYACAAJAAwA
CgAKAAoACgAOAA4ADwAPAA4ADQANAA0ADgAPABAAEQARABQAFAAUABIAEwATABQAFAAU
ABIAFAAVABUAFgAXABUAFQAWABgAGQAaAB4AHwAfACEAIQAfACEAIwAkACQAJAAlACUA
JwAqACoAKgArAC0ALQAvADIAMgAyADIAMgA0ADYAOAA7ADkAOQA6ADoAOgA7ADsAOwA9
AD4APwBAAEIAQgBBAD8APgA+AD0APAA6ADkAOAA3ADUANgA1ADQANAAyADEAMQAxAC8A
LQAsACoAKAAoACgAJAAkACQAIwAhAB8AHwAeAB0AHAAbABgAFwAVABEADwAPAA0ACwAK
AAwACgAKAAoACgAIAAcABgADAAMAAwADAAAAAAAAAAAAAwADAAMAAgAEAAUABQAEAAEA
AQADAAMABQAFAAQABAACAAIAAwADAAEAAAAAAAEAAwADAAQABAACAAMAAwADAAUABQAE
AAQABAAFAAUABQAFAAUABQAFAAQABAAEAAQAAwADAAMAAwAFAAUABAAEAAYABAAEAAQA
AwADAAQABAADAAMABAAEAAIAAQD/////AAAAAAAA//8BAAAA/////////////////v/+
//7//v8AAAAA///+//7////////////+//7//////////////wEAAQABAAAA/v/9//z/
+//9//7//v/+//3//f/9//3/+//7//v/+//+///////9//z//P/8//z//v/+//7//v/8
//3//f/8//r/+v/7//v/+//7//z//P/8//z/+//6//r/+//+/////f8AAAIAAAD+//z/
+v/7//z//f/+//7//v/+//7//f/8//v/+v/7//z//f/+//z//P/8//z//P/8//z//P/6
//r/+v/6//r/+v/6//n//P/+////AAABAAEAAQACAAIAAwADAAQAAgAEAAUABQAFAAYA
BgAHAAUABAACAAIAAwAFAAYACAAHAAYABQADAAMAAAD+//7//f/9//r/+v/6//r/+f/4
//n/+v/8//3//P/7//v/+v/2//X/9f/0//T/8//z//P/9f/1//T/9P/0//X/9v/2//b/
9//3//X/9P/0//X/9//3//f/9//3//X/9f/1//T/+P/4//v/AQAMABoAMQBUAHoAnwDE
AOIA8gADAQsB+ADOAJsAYAA7ACoAEwDn/6r/aP8x/wj/4P68/rP+wv7V/vH+Fv84/1r/
fv+Z/6//vv/I/8//2f/i/+f/6//1//v//P/7//z//f/+/wAAAgAEAAcABwAHAAkACwAK
AAsADAAMAA0ADQANAA0ADwAQABAAEgAUABQAFAAUABYAFgAXABcAFAATABMAEwAVABUA
FQAVABcAGgAaABoAGgAbABsAHAAcABwAGgAcAB0AHQAeAB8AIQAhACIAJAAiACIAJQAl
ACUAJwAnACUAJwApACoAKgAuAC8ALwAxADAAMAAwADEALwAvADEANAA3ADgAOQA6ADkA
OgA7AD0APQA9AD4APgA/AEEAQgBDAEIAQgBCAEIAQgBCAEEAPwA+AD4APQA8AD4APQA8
ADsANgA2ADQAMgAyADAALwAvAC8ALQArACoAJgAkACQAJAAkACQAJAAjACMAIQAhACAA
HgAcABoAFgAZABkAFwAXABQAEQAOAAwADAAKAAoACgAMAAoACQAIAAcABwAHAAcACAAI
AAgACAAHAAcABwAGAAYABwAHAAYABQAFAAcABwAHAAcABgAGAAgACAAJAAkACwAKAAoA
CwAIAAcABwAGAAcACQAKAAsACgAJAAcABgAGAAcABwAHAAgACQAKAAsACgAKAAoACgAH
AAcABwAHAAcABwAGAAYABgAEAAQABAAFAAUABgAGAAUABQAGAAYABAADAAEAAQACAAIA
AgABAAIAAgACAAMAAQABAAEAAQAAAAAAAAAAAAEAAgACAAIAAAABAAEAAQABAAAAAAAB
AP//////////AQABAAEAAAD//////////wAAAgADAAQAAgABAAAA//8BAAEAAQABAAEA
AQAAAP3//f/+////AAAAAAAAAAAAAAAAAQABAAAAAAAAAAEAAQD/////AAAAAAAAAAD/
//7//v///wIAAwABAAQABAABAAAA///+//7//v/+//7//v/+//7//v/8//z//P/8////
AAABAAIAAAAAAAAAAAD+//7//v/+////AAAAAAEAAAAAAAAAAQACAAMABQAIAAsACwAM
AAwADAALAAkABwAIAAgACQAJAAoACAAIAAkACQAKAAwADAAKAAgABQABAAEAAAABAAMA
BAACAAMABAADAAEA///7//3/AAACAAUAAgACAAEA/v/9//3//P/8//3//f/9//3/+//6
//r/+v/7//z//P/8//v/+//5//j/+v/7//3//f/9//3//f/9//3//f/8//z//P///wEA
BgAQACUAQABkAI0AuADgAPwADwEVAQwB7gDDAIwAVwA+ADEAEQDm/7L/df88/w7/5P6/
/rj+z/7p/gb/KP9K/27/jf+n/7r/xv/T/9v/4v/t//X/+f/9/wIABAAGAAgACgALAAwA
DQAPAA0ADQAPABEAEAARABIAEgAUABUAFgAXABcAGAAYABoAGgAaABoAGgAaABoAGwAb
ABwAHQAfACEAIQAhACEAIQAhACQAJAAkACYAJwAnACgAJwAmACMAJAAlACUAJgAnACkA
KQAqACwALgAuADEAMQAxADMAMwAxADMANQA2ADYANgA3ADcAOQA6ADoAOgA7ADsAOwA9
AEAAQQBCAEMARABHAEgASQBLAEsASwBMAEwATABNAE0ATQBOAE4ATgBOAFAAUABPAE0A
TABMAEsASgBMAEsASgBJAEcASABHAEYARABCAEEAQQBDAEEAPwA+ADsAOAA3ADYANAA0
ADQAMwAzADEAMQAwAC4ALAAqACYAJgAlACIAIQAfAB0AGwAaABwAGgAaABoAGAAWABUA
FAAVABUAFQAVABQAFAAUABQAFQAVABUAFAASABMAEwASABMAEwAVABUAEwATABIAEgAT
ABQAFgAXABQAEgARABEAEgATABUAFgAWABcAFwAXABcAFwAWABYAFgAXABcAFwAVABUA
FQAVABYAFgAWABYAFgAXABgAGQAZABkAGAAYABgAFgAWABYAFwAXABgAGAAVABUAFgAW
ABYAFQATABMAFAAUABQAEwAVABQAEwATABMAEwATABMAFAAUABQAFAASABIAEQAQABAA
EQARABEAEwASABIAEwARABEAEQARABEAEQARABAAEQARABEAEQARABIAEgASABMAEwAT
ABMAEwATABMAEwATABMAEgAPAA8AEAARABIAEAAQABAAEAASABMAEwASABIAEgATABMA
EwATABQAFAAUABQAEwASABEAEQATABMAFQAUABIAEAAQABAAEAASABIAEgASABQAFAAU
ABQAFAAUABQAFAASABIAEgASABIAEgASABIAEgASABIAEgATABQAFQAWABYAFgAWABYA
FgAWABYAFgAUABQAFAAUABYAFgAWABYAFgAWABYAFgAZABoAGwAcAB0AHgAfACAAIAAg
ACAAIAAiACIAIgAiACIAIgAiACIAJAAkACQAJAAhACAAHwAeABwAHAAcABwAGgAaABoA
GgAcAA==
         </WaveFormData>
      </LeadData>
      <LeadData>
         <LeadByteCountTotal>10000</LeadByteCountTotal>
         <LeadTimeOffset>0</LeadTimeOffset>
         <LeadSampleCountTotal>5000</LeadSampleCountTotal>
         <LeadAmplitudeUnitsPerBit>4.88</LeadAmplitudeUnitsPerBit>
         <LeadAmplitudeUnits>��V</LeadAmplitudeUnits>
         <LeadHighLimit>2147483647</LeadHighLimit>
         <LeadLowLimit>268435456</LeadLowLimit>
         <LeadID>V3</LeadID>
         <LeadOffsetFirstSample>0</LeadOffsetFirstSample>
         <FirstSampleBaseline>0</FirstSampleBaseline>
         <LeadSampleSize>2</LeadSampleSize>
         <LeadOff>FALSE</LeadOff>
         <BaselineSway>FALSE</BaselineSway>
         <ExcessiveACNoise>FALSE</ExcessiveACNoise>
         <MuscleNoise>TRUE</MuscleNoise>
         <LeadDataCRC32>616336178</LeadDataCRC32>
         <WaveFormData>
PgA+AD4APgBZAHIAiwCkAK4AuADCAMwAxgDCAL4AugCbAHwAXQA+AP7/vv9+/z7/Mf8k
/xf/Cv8k/z7/WP9y/4b/mP+q/7z/xv/O/9b/3v/i/+b/6v/u//H/8v/z//T/9f/2//f/
+P/5//r/+//8//7//v/+//7//v/+//7//v/+//7//v/+////AAABAAIAAgACAAIAAgAC
AAIAAgACAAMABAAFAAYABAAEAAQABAAEAAQABAAEAAYABgAGAAYABwAIAAkACgAMAAwA
DAAMAAoACgAKAAoADQAOAA8AEAANAAwACwAKAAwADgAQABIAEwAUABUAFgAXABgAGQAa
ABoAGgAaABoAGwAcAB0AHgAfACAAIQAiACMAJAAlACYAKAAoACgAKAAoACgAKAAoACYA
JgAmACYAJAAkACQAJAAiACIAIgAiACEAIAAfAB4AHgAeAB4AHgAcABwAHAAcABkAGAAX
ABYAFQAUABMAEgAQABAAEAAQAA4ADgAOAA4ADQAMAAsACgAJAAgABwAGAAUABAADAAIA
AAAAAAAAAAAAAAAAAAAAAAAAAAAAAAAAAAAAAAAAAAAAAAAAAAAAAP///v/9//z//f/+
////AAAAAAAAAAAAAAAAAAAAAAAAAgACAAIAAgACAAIAAgACAAQABAAEAAQAAgACAAIA
AgAEAAQABAAEAAQABAAEAAQABAAEAAQABAAEAAQABAAEAAIAAgACAAIAAAAAAAAAAAAA
AAAAAAAAAP7//v/+//7/AAAAAAAAAAAAAAAAAAAAAP7//v/+//7//v/+//7//v/8//z/
/P/8//7//v/+//7//P/8//z//P/8//z//P/8//z//P/8//z//v/+//7//v/9//z/+//6
//r/+v/6//r//P/8//z//P/8//z//P/8//r/+v/6//r//P/8//z//P/8//z//P/8//r/
+v/6//r//P/8//z//P/8//z//P/8//z//P/8//z//P/8//z//P/8//z//P/8//z//P/8
//z//P/8//z//P/8//z//P/8//z//P/8//z//f/+////AAD///7//f/8//v/+v/5//j/
+f/6//v//P/8//z//P/8//7//v/+//7//P/8//z//P/6//r//P/9//v/+//7//z//f/9
//////8AAAIABAAGAAcABwAHAAcABwAHAAcABwAEAAQABgAIAAkACgALAAsACwAJAAUA
AwAHAAcABgAFAAQABAADAAIAAQD+//3//f/6//n/+P/3//j/9//3//j/+f/5//n/9//1
//T/9P/0//b/9v/3//j/9v/2//b/9v/2//b/+P/4//j/9//2//X/9f/1//T/9P/2//r/
+v/4//b/+v///w0AJgBCAF8AfgCbALEAwgDMANEAyQC/ALcAtQC9ALcAmgBrACwA3/+Z
/13/JP/4/uz++P4O/yj/Q/9f/3v/lP+l/7T/wf/N/9H/0//Y/+D/5P/p/+3/7P/s/+//
8v/0//T/9f/2//f/9//5//r/+//7//v//P/9//3//f/7//3//v/+//7//v/9//z/+//9
//7//v/+/wEAAQABAAIAAAD///7//f/+////AAABAAAAAQABAAEAAgACAAMABQAHAAcA
BwAHAAUABQAFAAcABQAHAAgACQAJAAkACQAHAAoADQAOAA8ADQAPAA8AEQAQABEAEQAR
ABIAEgATABUAFQAWABYAGAAYABkAGgAbABsAHAAdAB0AHQAdAB4AHgAiACIAIgAiACIA
IQAgAB8AIgAjACMAJAAmACYAJgAlACQAIwAiACAAIAAgAB4AHgAdAB0AGwAaABoAGgAb
ABwAGQAZABkAGQAWABYAFgAWABcAFwAVABUAEgARAA8ADgAQAA8ADAAMAAoACAAHAAYA
CAAGAAUABAADAAMAAwADAP////8AAAAAAAAAAAAAAAABAAEAAQABAP///////wAAAgAC
AAEAAQD///////8AAP///f/8//z//f/+////AQABAAEAAQABAP//////////AAACAAMA
BAACAAIAAwADAAMAAwAEAAQAAgACAAIAAwADAAQABAACAAQAAwADAAMAAQABAAEAAQAC
AAIAAwADAAUABAADAAIAAQABAAAA///8//v/+//7//3//f/9//7/AAD/////AAD///7/
+//6//z//f/9//3/+//5//v/+//9//r//P/9//3//P/7//j/+P/5//r/+//7//z//P/8
//r/+f/5//n/+P/4//j/+v/6//v/+//6//v/+//6//r/+f/5//n/+P/6//v/+//7//z/
+//7//z//v/+//7//v/8//z/+//5//j/+P/7//z/+v/8//r//P/8//z//P/8//z//P/8
//r/+v/6//r//P/8//z//P/6//r/+v/6//j/+P/4//j/+v/6//r/+v/6//r/+v/6//r/
+v/6//r/+f/4//f/9v/4//j/9v/2//j/+f/5//n/+f/6//v/+/////////8AAP//AAAB
AAEAAQABAAEAAQABAAEAAAAAAAIABAAFAAYACAAJAAoACQAFAAMABQAFAAMAAQD///7/
///+//3/+v/4//f/9v/1//b/9//4//f/9P/0//P/8//x/+//7//u/+//8P/x//L/8f/y
//L/8v/0//T/8v/y//L/8v/z//P/8//z//P/8//0//T/9P/0//b/+P/4//r/AwAXADIA
TgBnAIIAnQC1AMwA3gDlAOMA2wDLAMMAxQC9AI4AQQDo/5f/V/8j//b+4P7i/vL+CP8i
/z//W/95/5T/qf+4/8H/y//T/9n/3v/k/+j/7f/x//D/8P/z//b/9P/0//X/9v/5//n/
+//8//v/+//7//z//v///wAA/////wAAAAAAAP7//f/8//v//P/+////AAADAAMAAwAE
AAMAAwADAAMAAQABAAEAAQACAAMAAwADAAYABgAHAAkACAAHAAYABQAHAAcABwAJAAcA
CQAKAAsADQANAA0ACwANAA8ADwAPAA8AEQARABMAFAAVABUAFQATABIAEgATABUAFgAW
ABgAGQAbAB0AHwAfACAAIQAhACEAIQAiACIAIgAiACIAIgAhACEAIQAhACEAIQAgACAA
HgAeAB4AHQAaABkAGAAWABYAFgAUABQAEwATABEAEAARABAAEAAQAA8ADwAPAA8ADQAO
AA8AEAAPAA8ADQANAAwACwAJAAgACAAHAAQABAADAAIAAgACAAQAAgABAAAA////////
///9//3//v/+/wAAAAAAAAAA/f/9//3//f/9//3//f/+//7//v/9//3/////////AAAA
AP////8AAP7//v/+//////////////8BAAEAAQABAP//AAAAAAAAAAAAAAEAAQD/////
AAAAAAAAAAAAAAEAAQACAAIAAAD+//3//f/9//3//f/9//3//P/8//3//f////7//f/8
//r/+//7//v//P/7//v/+//5//n/+f/6//z/+//7//z//P/8//r/+v/8//3//f/9//r/
9//4//f/+P/2//n/+//7//r/+f/2//b/9//4//n/+f/6//r/+v/5//f/9v/1//b/9v/2
//j/9v/3//f/9v/2//f/9//4//f/9//3//b/9P/1//X/9f/3//f/+P/6//v/+v/5//j/
+f/6//r/+f/3//b/+P/4//b/9v/0//X/9v/3//j/9v/2//b/9v/4//j/+P/4//j/+P/4
//j/9//2//X/9P/2//b/9v/2//b/9v/2//b/9v/2//b/9v/3//j/9//4//n/+f/4//f/
+f/6//v/+//9//3//f/+/wAAAgAEAAUABAADAAIAAQABAAEAAAAAAAQABgAHAAgABwAH
AAcABQABAP//AQABAP7//f/8//z/+//6//n/9v/1//X/9f/1//f/9//3//X/8v/y//H/
8f/v/+3/7f/s/+7/7v/u/+7/8f/y//L/8v/y//L/8P/w//D/8P/x//H/8//z//P/8//x
//D/7//u/+7/8v/4//r/AQATAC4ATABrAJAArQDBANQA3gDbANMAywC/AL0AxQC5AJIA
VQAEALH/af8r//b+3v7m/vr+Dv8i/z//Yf99/5L/qf+6/8X/z//Z/93/4v/m/+r/7//x
//D/8P/z//b/+P/4//n/+v/7//v//f/+/////////wAAAQABAAEA/////wAAAAAAAAMA
AwADAAMABQAGAAYABgAFAAUABQAGAAUABQAFAAUABgAHAAgACQAIAAkACQAJAAsACgAK
AAsACwALAAsACwALAAsACwANAAsADQAOAA8AEQARABEADwAQABEAEAAPABEAEwATABUA
FAAVABUAFQAXABgAGgAdAB0AHgAeACAAIAAhACIAIwAjACQAJQAlACMAIwAkACQAJAAk
ACQAJAAnACcAJwAnACkAKQAoACgAJgAmACYAJQAiACEAIAAeAB8AIAAfACAAIQAhAB8A
HgAcABoAGQAYABcAFwAXABcAFAAUABQAFAARABEADwAPAA8ADwAOAA4ADAALAAgACAAJ
AAgACAAIAAYABAADAAIAAQABAAEAAQD9//3//v/+//7//v/+//7//v///wAAAQD/////
//8AAAIAAgABAAEA/v/9//z//P/9//3//v8AAAIAAgACAAMAAQABAAEAAQABAAEAAQAB
AAMABAAEAAQAAgACAAMAAwAFAAUABgAGAAYABgAGAAcABwAIAAgABgAFAAMAAgABAAMA
AwADAAMAAAAAAAEAAQADAAIAAQAAAAAAAQABAAEA/v/9//3//f////////8AAAAA////
/wAA/v/+//z//P/8//3//f/9/////f/////////8//7////+//7//v/8//v/+//7//v/
+f/6//r/+v/7//v//P/9//z//P/8//7//v///////v/8//v/+f/4//n/+f/5//j/+v/7
//v/+//7//v//P/+/////v/9//z/+v/6//n/9//3//j//P/+//r/+v/8//v/+v/5//j/
+f/6//v//P/6//r/+v/6//r/+v/6//r//P/8//z//P/8//z//P/8//z//P/8//z/+//6
//n/+P/6//r/+v/6//z//P/8//z//P/8//z//P/+//7//v/+//z//P/8//z/+v/6//r/
+v/8//z/+v/6//r/+//7//v/+//8//3//f/9//3//f/+/wAAAgAEAAUABwAHAAcABwAG
AAUAAwACAAQABgAHAAgACwALAAsACQAHAAUABwAHAAYABQAEAAQAAwACAAEA/v/7//v/
+//7//v/+//7//n/+P/4//f/9//5//f/9//2//T/9P/0//T/9//4//j/+P/2//b/9P/0
//j/+P/5//n/9//3//f/9//2//b/9v/2//b/+P/8/wIABwAVACoARABjAIAAmQCxAMIA
0ADVAM0AvQCxALEAuwC5AKIAeQA8AO//o/9h/yj//P7u/vr+EP8q/0P/Xf93/5L/p/+2
/8H/y//V/93/4v/k/+r/7//x//L/8v/1//j/9v/2//f/+P/5//n/+//8/////////wAA
AQABAAEA//8BAAIAAgACAAEAAQABAAEAAQACAAIAAgAFAAUABQAGAAUABQAFAAUABQAF
AAUABQAGAAcABwAHAAcABgAGAAcACQAJAAkACQAJAAkACQALAA0ADwAQABEAEAAPAA4A
CwAPABEAEQARABMAFQAVABcAFgAXABcAFwAYABgAGQAbAB0AHgAeACAAIAAhACIAIwAh
ACIAIwAjACMAIwAkACQAJwAoACkAKgArACsAKwArACkAKQAoACgAKAAoACgAJwAoACcA
JgAkACQAJAAiACIAIQAhAB8AHgAfAB4AHgAeAB0AHQAdAB0AGQAYABcAFgAVABUAEwAT
ABQAEwARABAAEAAPAAwADAALAAoACgAKAAoACAAHAAYABQAFAAUABQAFAAUABgAGAAYA
BgAGAAYAAwADAAMAAwAFAAUABQAGAAYABgAFAAUAAwADAAMABAAEAAMAAwAEAAIAAgAC
AAMABQAFAAUABQADAAMAAwADAAUABgAGAAYACAAIAAkACQAJAAkACgAKAAcABgAFAAUA
BwAIAAgABgAHAAcACAAJAAcABwAHAAcABgAGAAcABwAHAAYABQAEAAIAAwADAAMAAgAB
AAEAAQABAAEAAQACAAIAAQABAAIAAgACAAAAAAAAAAEAAQABAAEA//8BAAEA///8//7/
//8CAAIAAgAAAP////////////8AAAAAAAAAAP////////z//P/8//7/AAABAAEAAAD9
//3//P/8//7///8AAAAAAAABAAEAAQD+//3//f/+/wAAAAAAAAAA/v/+//3/+//6//r/
/f/+/wIAAAD+//7//v/+//7/AAAAAAAAAAAAAAAAAAAAAP3//P/7//r//f/+////AAD+
//7//v/+//7//v/+//7/AAAAAAAAAAD+//7//v/+/wAAAAAAAAAA/v/+//7//v/8//z/
/P/8//3//v///wAA/v/+//7//v8AAAAAAAAAAPz//P/+////////////AAABAAEAAwAD
AAEAAgADAAQABwAHAAcABwAHAAcABwAHAAgACAAKAAwADwAQABEAEQAOAAsABgADAAUA
BQAEAAMABAAEAAMAAgABAP7//f/9//3//f/9//3//f/7//r/+v/5//n/+f/3//n/+P/4
//j/9v/2//f/+P/4//j/+P/4//T/9P/2//b/+f/5//n/+f/7//v/+v/6//r/+v/6//7/
AAACAAcAEwAqAEgAZQCAAJ0AtwDKANgA2QDTAMsAwwC9AMEAuwCYAF8AFgDH/4P/Rf8Q
//L+8P78/g7/KP9F/2P/ff+Y/6//vP/F/9H/2f/d/+L/6v/w//H/8f/0//T/9//6//r/
+v/7//z//f/9////AAABAAEAAQACAAEAAQABAP//AwAEAAQABAAHAAcABwAHAAYABgAF
AAQABwAHAAcACAAHAAcABwAHAAgACQAKAAsADAANAA0ADQAMAAoACQAJAA0ADQANAA0A
CwALAAsADQAPABEAEgATABUAFQAVABMAEwAVABUAFQAXABkAGQAbABoAGwAbABsAGgAa
ABsAHQAfACAAIAAiACIAIwAkACUAJwAoACkAKQAnACcAKAAoACoAKgAqACoAKQApACkA
KQAnACcAJgAmACgAKAAoACcAJAAjACIAIAAgACAAHgAeAB8AHwAdABwAGwAaABoAGgAb
ABsAGwAbABoAGgAaABoAGQAZABcAFwAUABMAEQAQABAADwAMAAwACQAIAAgACAAKAAgA
BwAGAAcABwAHAAcAAwADAAQABAAGAAYABgAGAAcABwAHAAcABQAFAAUABgAGAAYABQAF
AAUABQAFAAYABgAFAAUABgAIAAgACAAJAAgABwAGAAUABQAFAAUABQAFAAYABgAGAAgA
CAAJAAkACQAJAAoACgAKAAoACgALAAsADAAMAAoACAAHAAcABwAFAAUABQAFAAYABgAH
AAcABwAGAAUABAAGAAcABwAHAAYABQAFAAUAAgABAAAAAAACAAEAAQACAAIAAgAAAAAA
AQADAAQABQADAAEAAwADAAEA/v8AAAEAAwAEAAUABAACAAEAAAD/////AAAAAAAAAgAB
AAEAAQAAAAAAAAACAAIAAwADAAIA//////7//v8BAAEAAQAAAP/////+//3//f/9//7/
AAAEAAQABAAEAAIAAgABAP///P/8////AAACAAIAAgAAAAAAAAAAAP7//v/+//7///8A
AAEAAgABAAAA///+/wAAAAAAAAAA/v/+//7//v///wAAAQACAAIAAgACAAIA///+//3/
/P///wAA//8AAAAAAQABAAEAAwAEAAUABQAHAAcABwAIAAgACAAIAAcACAAJAAoACwAL
AAsACgAKAAwADgAPABAAEQARABEADwAKAAcACAAHAAcABwAHAAgABgAEAAIA/v/9//3/
/f/9//////////3//P/8//v/+//9//v/+//6//j/+P/4//j/9//4//j/+P/6//r/+P/4
//j/+P/5//n/+f/5//n/+f/6//r/+v/6//z/AAACAAYADwAdADIASgBnAIwAqQDBANYA
6ADtAOcA3wDVANEA1QDPAKwAaQAWAMf/f/89/wb/6P7q/vb+Cv8m/0X/Y/9//5j/rf++
/8n/0f/b/9//5v/s//D/9f/5//j/+P/7//7//v/+////AAABAAEAAwAEAAcABwAHAAgA
CAAHAAYAAwAFAAYABgAGAAgACQAKAAsACwAMAAwADAAMAAsACgAKAAsACwALAAsACwAL
AAsACwAOAA8ADwAPABEAEAAQABEAEgARABAADwAQABEAEgAVABMAFQAWABcAFQAVABUA
EwAVABcAFwAXABkAGwAbAB0AHgAfAB8AHwAcABwAHQAfACEAIgAiACQAJAAlACYAJwAn
ACgAKQApACcAJwAoACgAKgAqACoAKgArACsAKwArACsAKwAqACoAKgAqACoAKQAoACcA
JgAkACIAIgAgACAAIQAhAB8AHgAdABwAHAAcABsAGwAbABsAGAAYABgAGAAXABcAFQAV
ABYAFQATABIAEAAPAAwADAANAAwADAAMAA4ADAALAAoABwAHAAcABwAFAAUABgAGAAgA
CAAIAAgABgAFAAQAAwAFAAUABQAGAAYABgAFAAUABQAFAAUABgAIAAcABwAIAAgACAAI
AAkABwAHAAcABwAJAAkACQAJAAcACAAIAAgACAAIAAkACQALAAsADAAMAAgACAAIAAkA
CQAKAAoACAAIAAcABwAHAAUABQAFAAUABAAEAAUABQAFAAQAAwACAAIAAwADAAMAAgAB
AAEAAQACAAMABAAGAAUAAwACAAIAAgACAAAAAAD+/////////////f//////AAD+/wEA
AwADAAIAAQD+//v/+//7//v//f/+//7//v/+//3//f/9//7//v/+/wAAAAABAAEAAAD+
//3/+//6//3//f/9//z//v/////////9//v/+v/6//7//v/+//7/AAAAAP///f/7//r/
/P/8//z//P/8//r/+v/6//r//P/8//z//P/8//z//P/8//r/+v/6//r/+v/6//r/+v/6
//r/+v/6//z//P/8//z/+v/6//r/+v/6//r/+v/6//j/+P/4//j/+v/4//j/+v/9//3/
/f/9//v/+//6//v/+//7//z//f///wEAAgADAAEAAQABAAEAAwACAAIABAAGAAcACAAJ
AAsACwAJAAUAAQADAAMAAgADAAIAAgABAAAA///8//v/+f/5//n/+f/5//n/9//2//j/
9//3//f/9//3//b/9v/1//T/8//z//L/8v/y//L/9P/y//L/9P/2//f/9//3//X/9f/1
//T/9P/0//L/9P/2//b/+P///wsAIAA8AFkAdgCTAK0AvgDMANMAzQDDALsAuQDBAL0A
qACDAEYA+f+v/2v/MP/+/uz+8v4I/yD/O/9V/3H/jP+h/7T/wf/J/8//1//e/+D/4v/n
/+v/7P/s/+//8v/0//T/9f/2//f/9//5//r//f/9//3//v/+//3//P/5//z//v///wAA
//////////8BAAIAAgACAAIAAQAAAAAAAwADAAMAAwAFAAUABQAFAAQABQAFAAUABQAE
AAQABQAFAAUABQAFAAUABQAFAAcACAALAA0ADwANAA0ADQALAA0ADwAPAA8ADQAPAA8A
EQAUABUAFQAVABYAFgAXABkAGgAaABkAGgAcAB0AHgAfAB0AHgAfAB8AIQAhACIAIgAm
ACYAJgAmACkAKQApACkAKQApACgAKAAnACYAJQAjACMAIwAjACIAIgAiACAAIAAhACEA
HwAeAB0AHAAcABwAGwAbABsAGwAWABYAFgAWABcAFwAVABUAEwARAA4ADAAOAA0ACgAK
AAcABgAGAAYACAAGAAUABAABAAEAAQABAP7//f/9//z//v/+//7//v////////////7/
/f/8//z//f/+//7////9//3//f/+//z/+//7//z//v/+//7/////////////////////
//////8AAAAAAAD+//7///////////8AAAAA/v/+//7///8BAAIAAgAAAAAA////////
//////////8AAAAAAQABAP///v/9//z//v/////////8//v/+//7//v/+//7//z//P/7
//v//P/+//7//P/8//7////////////9//////////z//v///wIAAgACAAAA/v/9//z/
+//9//7//v/+//7//f/9//3/+v/6//r//P/+///////+//3//f/8//z//////////v/8
//3//f/9//r/+f/5//r//P/8//z//P/+//7//f/7//z//P///wAA/v8AAAIAAAD+//z/
+v/7//z//f/+//7//v/+//7//P/8//z//P/+//7//v/+//3//P/7//r//P/8//z//P/6
//r/+v/6//r/+v/6//j/+//+/wAAAQADAAMABAAFAAQABQAEAAMAAgADAAQABQAFAAUA
BQAFAAUABQAFAAQABAAGAAgACQAIAAkACQAJAAcAAwABAAMAAQAAAP///v8AAP///v/9
//z//f///wEA/v/9//z/+//3//b/9v/1//f/9//1//X/9P/0//T/9P/0//X/9v/2//j/
+P/4//b/9P/2//b/9//3//f/9//3//f/9v/2//b/+P/4//j//P8CAAsAGwA2AFIAbwCO
AKcAvQDQAOQA5wDbANMAxwDDAMcAvQCSAEkA9P+l/2H/Jf/2/ub+6v70/gr/LP9J/2X/
hf+g/7X/wP/J/8//1f/f/+L/5v/w//f/9f/1//T/9v/4//n/+v/8//7//f/9////AAAB
AAEAAQACAAUABQAFAAMABQAGAAYABgAJAAkACQAJAAsADAAMAAwACgAJAAgACAAHAAcA
BwAHAAgACQAKAAsACgALAAsACwANAAwADAANAA8ADwAPAA8AEAARABIAFQAUABUAFQAV
ABcAFwAXABUAFwAZABkAGQAbAB0AHQAfAB8AHwAeAB0AHAAcAB0AHwAjACQAJAAmACYA
JwAoACkAJwAoACkAKQAqACsALQAuAC4ALgAuAC4ALQAtAC0ALQAtAC0ALAAsAC0ALgAv
AC8ALAArACoAKAAmACYAJAAkACcAJwAlACQAIQAgACAAIAAhACEAIQAhAB4AHgAeAB4A
GwAbABkAGQAZABkAGAAYABcAFQARABAADQAMAAwADAAOAAwACwAKAAkACQAJAAkACQAJ
AAoACgAJAAgABwAGAAcABwAHAAcABQAFAAUABgAGAAYABQAFAAYABwAIAAoADAALAAsA
DAAJAAgABwAHAAgACQAKAAsACgAJAAgABwAHAAgACAAIAAkACgAMAA0ADQANAA4ADgAL
AAoACQAJAAcACAAIAAYACAAHAAcABwAJAAkACQAJAAgACAAJAAkABwAGAAUABAAEAAUA
BQAFAAUABQAGAAcABQAFAAUABgAGAAUABQAGAAgACAAGAAYABAAFAAUABQAFAAMABQAF
AAUAAgAEAAUABAAEAAQAAgADAAMAAwADAAUABgAGAAYABAADAAMAAwAEAAQABAAGAAUA
BQAEAAIAAgADAAMABAADAAMAAwACAAIAAwADAAMAAwADAAQABgAHAAYABQAEAAQABAAD
AAEAAQACAAYACAAIAAgACgAHAAYABQAEAAQABAAEAAQABAAEAAQABAACAAIAAgACAAMA
BAAFAAYABgAGAAYABgAFAAQAAwACAAUABgAFAAYABgAHAAcABwAIAAoADAANABEAEQAR
ABIAEQAQAA8ADQANAA0ADQANAA8ADwAOAA4AEAASABMAFAATABEADwALAAoACQAMAA0A
DQANAA0ADgAKAAgABgACAAQABwAKAA0ACwAJAAcAAwACAAIAAQABAAMAAQABAAAAAAAA
AAAAAAABAAIAAgACAAAAAAD+//7/AgACAAMAAwADAAMAAwADAAIAAgACAAIAAgACAAIA
BAAJABUAKgBEAGUAhgCnAMUA3ADuAPUA8QDpAN0A0wDVANsAyACbAFYAAQCv/2n/Kv/6
/uz++P4K/yD/Pf9d/3n/lv+v/8D/y//V/9v/4f/s//L/9v/5//3/AAAAAAMABgAGAAYA
BwAIAAcABwAJAAoACwALAAsADAAPAA8ADwANAA0ADgAOAA4ADwAPAA8ADwAPABAAEAAQ
ABMAEwATABQAFQAVABUAFQAVABUAFQAVABgAGQAZABkAGAAWABUAFQAXABcAFwAXABgA
GQAaAB0AHQAfACAAIQAhACEAIQAfACEAIwAjACMAIQAjACMAJQAkACUAJQAlACYAJgAn
ACkAKwAsACwALgAwADEAMgAzADMANAA1ADUANQA1ADYANgA6ADoAOgA6ADsAOwA7ADsA
OwA7ADoAOgA8ADwAPAA7ADwAOwA6ADgANgA2ADQANAA3ADcANQA0ADEAMAAwADAALwAv
AC8ALwAuAC4ALgAuACwAKwAoACcAJgAlACMAIgAgAB8AHAAcAB0AHAAcABwAGgAYABcA
FgAVABUAFQAVABUAFQAWABYAFgAWABYAFgATABMAEwATABUAFQAVABYAFAAUABMAEwAU
ABUAFgAYABUAEwASABIAFQAWABcAGQAZABkAGQAZABcAFwAXABcAGQAaABoAGgAYABgA
GQAZABcAFwAYABgAFwAYABkAGwAZABoAGgAYABoAGQAZABkAGwAbABsAGwAYABgAGQAZ
ABkAGAAXABYAFgAXABcAFwAYABcAFwAXABcAFwAXABgAGAAXABcAGAAWABYAFAAUABQA
FQAVABUAFwAVABcAFwAXABQAFgAXABYAFgAWABQAFQAVABUAFQAVABYAFgAWABgAFwAX
ABcAFgAWABYAGAAXABcAFgAUABQAFQAVABYAFQAVABUAFAAWABcAFwAXABgAFwAXABgA
GAAYABgAGAAYABgAFwAVABYAFgAZABoAGgAYABYAFAAUABQAFAAWABYAFgAWABcAGAAZ
ABoAGgAaABoAGgAYABgAGAAYABYAFgAWABYAGAAYABgAGAAZABoAGwAcABoAGgAaABoA
GgAaABoAGgAYABgAGAAYABkAGgAbABwAHAAcABwAHAAdAB4AHwAgACEAIgAjACQAJAAk
ACQAJAAmACYAJgAmACYAJgAmACYAJwAoACkAKgApACgAJwAmACQAJAAkACQAJAAkACQA
JAAkAA==
         </WaveFormData>
      </LeadData>
      <LeadData>
         <LeadByteCountTotal>10000</LeadByteCountTotal>
         <LeadTimeOffset>0</LeadTimeOffset>
         <LeadSampleCountTotal>5000</LeadSampleCountTotal>
         <LeadAmplitudeUnitsPerBit>4.88</LeadAmplitudeUnitsPerBit>
         <LeadAmplitudeUnits>��V</LeadAmplitudeUnits>
         <LeadHighLimit>2147483647</LeadHighLimit>
         <LeadLowLimit>268435456</LeadLowLimit>
         <LeadID>V4</LeadID>
         <LeadOffsetFirstSample>0</LeadOffsetFirstSample>
         <FirstSampleBaseline>0</FirstSampleBaseline>
         <LeadSampleSize>2</LeadSampleSize>
         <LeadOff>FALSE</LeadOff>
         <BaselineSway>FALSE</BaselineSway>
         <ExcessiveACNoise>FALSE</ExcessiveACNoise>
         <MuscleNoise>TRUE</MuscleNoise>
         <LeadDataCRC32>3802608859</LeadDataCRC32>
         <WaveFormData>
IAAgACAAIAA2AEoAXgByAIUAmACrAL4A0gDkAPYACAHqAMwArgCQAEkABAC//3r/bP9e
/1D/Qv9U/2b/eP+K/5n/qP+3/8b/zv/U/9r/4P/j/+b/6f/s/+3/7v/v//D/8f/y//P/
9P/2//b/9v/2//b/9v/2//b/9v/2//b/9v/2//b/9v/2//f/+P/5//r/+v/6//r/+v/4
//j/+P/4//n/+v/7//z//P/8//z//P/6//r/+v/6//z//P/8//z//f/+////AAACAAIA
AgACAAAAAAAAAAAAAgACAAIAAgABAAAA///+/wEAAgADAAQABgAGAAYABgAIAAgACAAI
AAgACAAIAAgACgAKAAoACgALAAwADQAOABAAEAAQABAAEQASABMAFAAUABQAFAAUABQA
FAAUABQAFAAUABQAFAAUABQAFAAUABMAEgARABAAEgASABIAEgAUABQAFAAUABMAEgAR
ABAADgAOAA4ADgAOAA4ADgAOAA4ADgAOAA4ADAAMAAwADAALAAoACQAIAAgACAAIAAgA
BwAGAAUABAAEAAQABAAEAAIAAgACAAIAAgACAAIAAgACAAIAAgACAAEAAAD///7/AAAC
AAQABgAEAAQABAAEAAQABAAEAAQABgAGAAYABgAGAAYABgAGAAgACAAIAAgABgAGAAYA
BgAIAAgACAAIAAoACgAKAAoACgAKAAoACgAKAAoACgAKAAoACgAKAAoACAAIAAgACAAK
AAoACgAKAAgACAAIAAgACAAIAAgACAAKAAoACgAKAAgACAAIAAgACAAIAAgACAAGAAYA
BgAGAAgACAAIAAgABgAGAAYABgAGAAYABgAGAAYABgAGAAYACAAIAAgACAAFAAQAAwAC
AAQABAAEAAQABgAGAAYABgAGAAYABgAGAAUABAADAAIABAAEAAQABAAEAAQABAAEAAIA
AgACAAIABAAEAAQABAAEAAQABAAEAAQABAAEAAQABAAEAAQABAAEAAQABAAEAAQABAAE
AAQAAgACAAIAAgACAAIAAgACAAQABAAEAAQABQAGAAcACAAHAAYABQAEAAIAAgACAAIA
AwAEAAUABgAEAAQABAAEAAUABgAHAAgABwAGAAUABQADAAMAAwADAAIAAgACAAQABAAE
AAYABgAJAAsADAAOAA0ADgAOAA4ADwAPAA0ADAAKAAsADQAPABAAEQASABIAFAASAA8A
DwAQABAADwAOAA8ADQANAAwACAAGAAUABQAEAAIAAQABAAMAAQAAAAAA/////wAAAAD+
//7//v/9//7//v///wAAAAAAAAEAAQAAAAAAAAAAAP//////////AQABAAEAAQABAAUA
BQABAP7//v///wYAFwAqAD4AVgBvAIUAlQCnALYAvgDMAOIA/AASARgB/wDJAIAALADf
/53/ZP9C/zr/QP9M/13/cP+G/5z/sP+9/8j/1P/b/9//3//j/+r/7v/x//X/8//0//X/
9//4//j/+P/6//r/+v/6//v//P/9//3//v///////v/+//7//////wAA/v/+//7//v8A
AAAAAQABAAMAAwADAAQAAwABAP///v8BAAIAAgACAAAAAQABAAEAAgABAAEAAgAEAAQA
BAAFAAQAAgABAAEAAwADAAQABAAEAAUABQAEAAYABwAHAAgABgAIAAgACAAIAAgACAAH
AAkACgALAA0ADAANAA0ADQANAA8AEAAQABAAEAARABEAEQARABEAEgAVABYAFgAWABYA
FQAVABQAFwAYABoAGwAbABsAGwAbABsAGwAbABoAGgAYABgAGQAYABgAFwAXABgAGQAa
ABsAGQAaABsAGwAaABoAGgAaABoAGQAZABgAGAAYABcAFgAWABUAFAATABAADwAPABAA
EAAPAA4ADQANAA4ADwAQAA0ADAAMAAwADAANAA0ADAAOAA4ADgANAAsACwAMAAwACwAL
AAoACgAMAAsACwAMAAsACQAIAAgACwALAAsACwAKAAkACAAHAAYABQAEAAMABAAGAAcA
CAAGAAcABwAHAAYABgAFAAQABAADAAYABwAHAAcACAAIAAcABgAGAAcABQAFAAUABQAG
AAYABwAHAAkACAAHAAcABAADAAIAAQAAAAAAAAAAAAEAAQACAAQABAAEAAQABAADAAIA
AAD/////AAAAAAAAAAAAAAAAAAABAAEAAgACAAEAAAD///3/////////////////AAAA
AP7//f/9//3//f/9//3//v/+//7/AAD9//z//P/8//z/+v/6//n/+f/8//3//f/9//3/
/f/9//7/AAAAAAEAAQD//////v/9//v/+//9//3//v/+//z//v/+//7//v/+//7//v/+
//z//P/8//z//v/+//7//v/+//7//v/+//3//P/7//r//P/8//z//P/8//z//P/8//r/
+v/6//r/+P/4//j/+P/6//v/+//7//v/+//8//z//P/+//7//v8CAAIAAgADAAEAAgAD
AAQAAgACAAMAAwADAAIAAgADAAQABQAFAAUACQAKAAsACgAFAAUABgAGAAMAAgABAP//
AQAAAP7//P/6//n/+P/2//f/+f/6//n/9v/2//X/9f/0//T/8v/y//T/8//y//L/8//0
//T/9P/1//X/9P/0//T/9P/1//X/9f/1//X/9f/1//X/9f/1//f/9f/0//L/9/8CABUA
KAA8AFIAaQCBAJkArwDAAM4A5AD4AAwBHAEYAesAmwA8AOb/m/9f/zb/JP8k/yr/OP9L
/17/cv+K/6L/tf/A/8j/zf/V/9n/2//g/+T/5//r/+v/7P/t/+//7//u/+3/7v/v//D/
8f/z//P/8//y//L/9v/3//f/+P/3//f/9v/2//X/9P/z//L/9P/0//X/9f/3//f/9//4
//r/+f/4//j/+P/4//f/9v/2//f/9//3//f/9//4//r/+f/4//f/9//3//b/9v/3//n/
+f/6//r/+v/7//v/+v/8//3//f/+//z//v/+//7///8AAAEAAQD///7//f/9//7/////
////AQADAAQABAAEAAQABQAFAAcABwAHAAgACAAIAAcABgAFAAUABgAGAAgACAAJAAkA
BwAHAAcABwAGAAUABAACAAQAAgACAAMABAAEAAMAAwADAAMAAwADAAEAAgADAAMAAwAE
AAUABgAIAAcABwAGAAQABAADAAIABAADAAIAAQD+//3//f/+//7//f/8//v//P/8//z/
/P/7//r/+v/6//z//f/9//z/+v/6//r/+f/5//n/+v/6//v/+//6//r//P/7//v//P/8
//v/+//8//3//f/9//3//P/7//r/+f/6//v//P/9//v//P/8//z//v/////////9//7/
/v/+//3/+//9//3//////wAAAAD+//z/+//7//v/+//7//v/+v/6//v/+//9//z/+//7
//n/+f/5//n/+v/6//r/+v/5//f/9v/2//f/+P/5//r/+P/4//f/9//5//r/+v/6//n/
+P/3//b/9//3//j/+P/2//b/9v/1//b/9//4//n/+f/5//r/+v/3//X/9P/z//X/9f/1
//b/9P/0//b/8//z//T/9f/2//b/9v/1//X/9P/1//X/9f/3//f/9//4//b/9v/3//f/
+P/5//n/+f/0//P/9P/z//T/9P/y//P/9P/1//b/9v/2//b/9v/2//b/9v/2//j/+P/4
//j/9f/0//P/8v/z//T/9f/2//T/9P/0//T/9v/2//b/9v/2//f/9//3//X/9f/2//b/
+P/6//r/+v/8//z//P/9/wAAAgAEAAYAAwACAAIAAQABAAAAAAABAAMABQAGAAcABgAG
AAYABAABAAEAAgACAAEAAAD///3/+//6//j/9v/3//f/9//2//j/+f/5//f/9v/2//X/
9f/1//T/8f/w//H/8f/x//L/9f/2//b/9v/1//X/9P/0//T/9P/1//X/9//3//f/9//2
//X/9P/z//H/9f/2//T/9f8AABEAJgA8AFoAdQCLAKEAtwDCAM4A5AD4ABABIgEgAfkA
sQBWAPz/q/9l/zb/JP8o/zT/Pv9L/2L/fP+Q/6L/tf/C/8r/0f/Z/93/3//i/+b/6f/r
/+n/6v/r/+3/7v/u/+7/8P/w//D/8P/x//T/9f/1//b/9//3//b/9v/1//X/9P/0//b/
9v/2//b/9v/2//f/9//3//f/9//4//j/9//2//b/9//4//j/+P/4//n/+f/5//r/+f/5
//r/+P/4//j/+f/5//j/+P/5//v/+//8//z//P/9//3//P/6//v/+//8//z//v/+//7/
/v/+//7//f/+/wAAAgAFAAQABQAFAAUABwAJAAoACgAIAAgACQAJAAcABwAHAAgACQAK
AAoACgALAAsADAAMAA0ADgAQABEADwAPAA8ADwANAA0ADQAMAA4ADAAMAA0ADgAOAA0A
DQALAAsACwALAAsADAANAA0ADAAMAAwADAAKAAkACQAIAAoACgAJAAgABgAFAAQAAwAD
AAMABAAGAAUAAwABAP///v/+//7//v/9//z//P/8//z//f/9//z//v/+//7//f/9//3/
/v/+///////+//7//f/7//r/+v/8//v/+//8//7///8AAAEA////////////////////
/wEAAgACAAIAAAABAAEAAQABAAIAAgACAAIAAQAEAAUABQAFAAYABgACAAAA/////wEA
AQABAAEAAAAAAAEAAQADAAIAAQABAAMAAwADAAMAAQAAAP///v8AAP////8AAAIAAgAC
AAIAAAAAAP///////wAAAAAAAAAAAAAAAAAAAAABAAMABAACAAIAAgABAAAA///+//3/
/f/9//7//v8AAP///////////////wAAAAAAAAIA///8//z//P/8//r/+v/5//n/+//9
//7///////////8AAP7//v///////v/9//v/+f/6//v//v////7//v/+//3//P/7//r/
+//8//3//v/8//z//P/8//7//v/+//7/AAAAAAAAAAAAAAAAAAAAAP7//v/+//7//f/8
//v/+v/8//z//P/8//7//v/+//7//v/+//7//v8AAAAAAAAAAP7//v/+//7//P/8//z/
/P/8//3//f/9//v/+//8//z//v8AAAAAAAACAAIAAgADAAUABgAHAAgACgAKAAsACwAI
AAYABQAFAAUABwAIAAkADAAMAAwACgAJAAkACgAKAAsACgAJAAcABwAGAAQAAgAAAP//
/v/8//z//f/9//v//P/8//v/+//8//z/+v/6//r/+f/4//j/+v/8//3//v/8//v/+f/4
//r/+v/7//v/+f/5//n/+f/5//n/+f/5//n/+f/8//7/AQAGABMAJAA6AFAAZQB7AJEA
pwC4AMIAzADgAPwAEgEYAQUB0wCIADQA4f+Z/2D/PP8y/zj/RP9X/2r/fP+Q/6b/t//C
/8r/0//b/+H/5f/m/+j/6//t/+//8P/x//P/8v/y//L/9P/0//T/9P/1//b/9//3//j/
+f/5//j/+P/4//n/+f/6//r/+v/6//r/+P/4//n/+f/6//v//P/+//7//f/8//z//P/8
//v/+v/6//v/+//7//r/+f/5//r//P/8//z//f/9//z//P/9//////8AAAAA/v//////
/v/+//////8AAAIABAAEAAQABgAGAAYABQADAAQABQAHAAoACwALAAsACwANAA4ADgAM
AAwADQANAA0ADQANAA4AEAASABMAFAAVABUAFgAWABYAFgAXABcAFQAVABUAFQAVABUA
FQAUABYAFAAUABUAFAAUABMAEwAVABUAFQAVABMAFAAVABUAEwASABEAEAARABEAEgAS
ABQAFAATABIAEAAPAA4ADQAMAAsACwAMAAwACwAKAAkACAAIAAgACAAJAAgACAAIAAYA
BwAHAAYABAAEAAQAAwAEAAUABwAIAAcABwAGAAYABgAFAAUABgAGAAUABQAGAAUABQAF
AAUABwAHAAcABwAFAAUABQAFAAcACAAIAAgACgALAAsACwALAAwADAAMAAoABwAIAAcA
CQAJAAoACgAKAAoACwANAAsACwALAAsACAAIAAkACQAJAAgABwAHAAcABwAHAAcACAAI
AAgACAAIAAcABwAIAAgACAAIAAgACgAKAAkACQAHAAgACAAIAAgACAAIAAgABQAFAAYA
BgAIAAgACAAHAAcABwAHAAcABwAHAAgACAAGAAUABQAFAAUABQAFAAYABgAGAAgABQAC
AAIAAgACAAMABAAEAAUABgAHAAcABwAGAAUABAAEAAUABgAIAAkABwAHAAYABQADAAMA
BQAFAAoACAAGAAgACAAIAAgACAAIAAgACAAIAAgACAAIAAYABAACAAAAAgAEAAYACAAH
AAYABQAEAAQABAAEAAQABAAEAAQABAACAAIAAgACAAQABAAEAAQABAAEAAQABAADAAIA
AQAAAAEAAgADAAQABAAEAAQABAAEAAQABAAFAAQAAwACAAEAAgACAAIABAAEAAQABgAG
AAYABwAHAAgACQAKAAoACgALAAsACQAIAAoACwANAA8AEgATABQAFAARAA4ACgAJAAoA
CgAJAAgACQAHAAcABgAEAAIAAQABAAEAAAAAAAEAAQD///7//v/9//3//v/+//r/+v/6
//n/+P/4//n/+v/6//r/+//7//n/+P/3//b/+P/5//r/+//9//3//f/9//v/+//7//3/
/v/+////BAARACYAOgBOAGcAgQCXAKkAtAC8AM4A5gD6AA4BEAHzALUAZgAQAMP/f/9K
/zD/MP82/z7/Uf9m/3z/kv+o/7v/xv/M/9X/2//d/+H/6P/s/+3/6//s/+7/8P/z//L/
8v/y//T/9v/2//b/9//4//n/+f/6//v/+//6//r/+v/7//v//P/8//z//P/8//v/+v/6
//n/+//7//v//P/8//v/+v/6//3//v/+//7/AAABAAEAAQD9//v/+v/6//v//P/9////
/v/8//v/+///////AAAAAAIAAwADAAIAAAABAAEAAgACAAQABAAEAAYABgAGAAUAAwAE
AAUABwAIAAkACQAJAAcACQAKAAoADAAMAA0ADQANAA0ADQAOAA0ADgAOAA4ADwAPABAA
EAAOAA4ADwAPAA8ADwAPAA8ADQANAA0ADAAOAAwADAANAA4ADgANAA0ACwALAAsACwAL
AAwADQANAA0ADgAPABAAEAAPAA8ADgAMAAwACwAKAAoACQAIAAcABAADAAMABAAGAAUA
BAADAAQABAAEAAQAAQAAAAAAAAAAAAEAAQAAAAIAAgACAAEA/////wAAAAABAAEAAAAA
AAIAAQABAAIAAAD/////AAACAAMABAAFAAIAAQAAAP///////////////wAAAAAAAAIA
AwADAAMABQAGAAYABgAHAAUABwAHAAUABQAGAAYAAwACAAIAAwACAAEAAAD/////AAAC
AAMAAQAAAP////8AAAEAAgADAAAAAAAAAAAA/f/7//r/+v/8//z//P/8//z//P/7//v/
/P/+////AAAAAAAAAAAAAP7//f/9//z//f/+///////+//3//P/7//v/+//8//z//v/9
//3//f/9//3//f/+/wAAAAACAP///f/8//v/+v/8//z/+//7//v/+//6//n/+//7//v/
/P/+//7////////////+//3/+v/5//r/+f/8//7//v/9//z/+//6//r/+v/6//r/+//8
//3//v/8//z//P/8//7//v/+//7//f/8//v/+v/7//z//f/+//z//P/8//z/+//6//n/
+P/7//3//v////3//f/+//7//v8AAAAAAAAEAAQABAAFAAQABAAEAAQABQAGAAgACQAH
AAYABgAHAAkACwAMAA0AEAAQABAADgAKAAkACQAIAAkACAAHAAUABAACAP///P/9//3/
/f/8//7///////3//P/8//v/+//8//z/+v/6//j/9//2//b/9//4//j/+P/5//n/+P/4
//j/+P/5//n/+f/5//n/+f/5//n/+f/5//3////+//7/AQAKABUAJAA4AFQAbwCFAJ0A
tQDGANAA5AD+ABQBKAEsAQsBwwBqABIAw/93/0L/Kv8q/y7/OP9P/2j/fP+S/6b/t//E
/87/1f/b/9//4//m/+r/7//x/+//8P/x//P/9P/0//T/9v/4//j/+P/5//r/+//7//z/
/P/7//n/+P/4//n/+f/6//v//P/9//7//v/+///////+//3//P/8//z/+//6//r/+//8
//z//P/+/////////wAA/////wAA///+//3//f/+//7///8BAAEAAQACAAIAAAABAAEA
AAACAAMAAwAEAAQABgAGAAYACAAIAAgABwAFAAYABwAJAAgACQAJAAkACQALAAwADAAO
AA4ADwAPAA0ADQANAA4ADwAQABAAEAATABMAFAAUABIAEgATABMAEwATABMAEwATABMA
EwASABIAEAAQABEAEgASABEAEQARABEAEQARABEAEgATABMAEgASABIAEgASABEAEQAQ
ABAAEAAPAA4ADgANAAwACwAMAAsACwAMAAwACwAKAAkABgAGAAYABgAHAAYABgAGAAcA
CQAKAAoACQAIAAcABQAFAAUABgAGAAcABwAGAAYACAAHAAcACAAIAAcABwAIAAkACQAJ
AAkABwAHAAcABwAJAAkACQAJAAcACAAIAAgACgALAAsACwANAA4ADgAOAAsACQALAAsA
CwALAAwADAALAAoACgALAAkACQAJAAkACAAIAAkACQALAAoACQAJAAkACQAJAAkABgAG
AAYABgAHAAcACAAKAAkACAAHAAYABgAGAAUABQADAAQABAAEAAYABgAGAAYABwAHAAgA
CAAGAAYABgAFAAUABQAFAAUABQAFAAYABgAIAAcABwAHAAkACQAJAAoACgAKAAwACQAH
AAYABQAEAAUABgAGAAcACgALAAsACwAIAAcABgAGAAcACAAKAAsACwALAAoACQAHAAcA
CQAJAAgACgAIAAcABgAFAAQABQAGAAcACAAIAAgACAAIAAYABgAGAAYACAAIAAgACAAI
AAgACAAIAAoACgAKAAoACgAKAAoACgAIAAgACAAIAAgACAAIAAgACQAJAAkACQALAAwA
DAAMAAsACgAJAAoACgAKAAsACwAOAA8AEAAQAA4ADwAPAA0ADQAOABAAEwAXABgAGQAa
ABoAGgAYABUAEwAUABQAEwAQAA8ADQANAA4ADAAKAAkABwAHAAYABgAHAAcABQAEAAUA
BQAGAAgABgAEAAQABAABAAAAAAABAAAAAAAAAAEAAgACAAMABAAGAAcABwAHAAUABQAF
AAUABQADAAMAAwADAAIAAgAFAAwAGQAsAEAAVABrAIUAmQCtAL4AyADWAOwABAEcASYB
FQHpAKAATAD7/7H/dv9M/z7/QP9M/13/cP+C/5b/rP+9/8z/2P/d/+P/6//v/+7/8P/z
//X/9//4//n/+//8//z//P/+/wAAAAAAAAEAAgADAAMABAAEAAMAAQAAAAEAAwAEAAYA
BAAEAAQABAAGAAYABwAHAAYABQAEAAQABQAFAAUABgAHAAgACAAIAAgACQAJAAkABgAF
AAUABgAGAAYABgAHAAUABAAEAAUACgALAA0ADgANAA0ADAAKAAwADQANAA4ADAAOAA4A
DgAOAA4ADgANAA4AEAASABUAFQAVABQAEwAVABcAGAAYABgAGAAZABkAFwAXABcAGAAa
ABwAHQAeACEAIQAiACIAIAAgACEAIQAgAB8AHgAdAB8AHwAfAB4AIAAeAB4AHwAgACAA
HwAfAB0AHQAdAB0AHQAeAB8AHwAeAB4AHgAeACAAHwAfAB4AHQAcABoAGAAaABkAGAAX
ABYAFQAVABYAFgAVABQAEwAQABAAEAAQAA0ADAAMAAwADgAPAA8ADgAQABAAEAAPAA4A
DQANAAwADgAPAA8AEAAOAA0ADQAOAAwACwALAAwADwAPAA8ADwAPAA8ADwAPABEAEQAR
ABEAEQASABIAEgARABEAEAAPAA8AEAAQABAADwANAA8ADwARABEAEgASABEAEAAQABEA
EQARABEAEQAQABAAEQARAA8ADgANAA0ADwAPAA8ADwAOAA4ADgAOAAwACwALAAwADAAM
AAwADAAMAAwACwALAA0ADgAOAA4ADgAOAA4ADgANAA0ADgAOABAAEAAQAA8ADgANAAwA
CwANAA0ADgAOAA4ADQANAA0ADAALAAoACgALAAwADwANAA4ADgAOAA4ADAAMAAsACwAK
AAsACwALAAoACQAIAAgACgAKAAsACwANAA0ADAALAAkACQALAAsADAAOABAADgAMAAoA
CAAJAAoACwAMAAwADAAMAAwACgAKAAoACgAKAAoACgAKAAgACAAIAAgACgAKAAoACgAI
AAgACAAIAAYABgAHAAcACgALAAwADgAQABAAEgASABAAEgASABIAEQARABIAEwASABIA
EgATABEADwAOAA4AEQATABUAFgAVABYAFgAWABYAEwATABQAEgARABAADwANAA0ADAAK
AAsACwAMAA0ACQAIAAgABwAEAAIAAQD//wEAAgACAAAAAgACAAEAAAAAAAEAAgACAAQA
BQAFAAQAAgACAAIAAwADAAMAAwADAAMAAwADAAMAAwABAP//AgAEAAcAEAAhADYASgBi
AHsAjwCnAL8AzgDWAOoAAgEWASgBJgH9AK0AUAD8/6//bf9C/zT/NP80/0T/Xf9y/4j/
oP+4/8n/1P/a/93/4f/p/+v/7P/0//n/+f/4//j/+P/5//v//P/9/wAA/v/+//7///8A
AAEAAQACAAMAAwACAAIABAAFAAUABgAIAAgACAAIAAgACAAJAAkABgAFAAQABAAGAAUA
BAAEAAUABgAGAAYABAAFAAUABQAGAAUABQAGAAYABgAGAAcACAAIAAkACwAKAAkACQAI
AAoACwALAAoACgALAAsADAAOABAAEAAQAA4ADgAOAA0ADAAMAAwADQAPABEAEgATABMA
FQAWABYAFAAUABUAFQAWABcAGAAaABkAGgAaABoAGQAZABoAGgAaABoAGwAbABwAHQAe
AB8AHgAdABwAGgAaABgAGAAZABwAHAAbABsAGQAZABkAGQAbABwAHQAdABwAHAAcABwA
GgAZABkAGAAbABwAHAAcABkAFwAVABMAEgARABEAEgAUABMAEgARAA4ADgAOAA4ADgAO
AA8AEAANAA0ADAAKAAwADAAMAAsACwALAAwADAALAAsACgAKAAsACwAMAA4ADwAPABAA
EgARAA8ADQALAAwADQAOAA8ADQANAA0ADQANAA4ADgAOAA8AEQASABMAEwAUABQAFAAS
AA8AEAAPAA8ADwAQABAADwAOAA4ADwARABEAEQARABAAEAARABEAEQAQAA8ADwAPAA8A
DwAPABAAEAAQABAAEAAPAA8AEAAPAA4ADQAMAA0ADgAOAA8ADwAQABAAEAAOAA4ADgAO
AA0ADQAOAA4ADgAOAA4ADQANAA0ADQANAA4ADwARABIAEAAPAA8ADwAPAA8ADwAQAA4A
DgAQAA0ADgAOAA4ADgAOAA4ADQANAA4ADwAPAA8AEAARABIAFAATABIAEgARABEAEQAQ
AA8ADgAPABIAEwAUABQAFAATABIAEQAQABIAEgASABIAEAAQABAAEAAOAA4ADgAOABEA
EgATABQAEgASABIAEgAQABAAEAAQABEAEwAUABUAFQAVABYAFgAXABoAGwAcAB4AHgAe
AB8AHAAcABwAHAAcABwAHQAdABwAHAAdAB8AHwAhACIAIwAiACAAHgAaABkAGwAeACAA
IAAgACAAHwAeABwAGQAWABkAGwAdAB4AHAAbABkAFQAWABYAFQAVABYAFgAUABQAFAAT
ABIAEgATABQAFAAUABMAEwASABIAFAAUABUAFQAVABUAFQAVABUAFQAVABUAFQAVABIA
EAATABgAIwA0AEoAZAB/AJsAtQDLANwA6AD4AAwBIgE6AUwBQQERAcIAZAALALv/eP9O
/0T/Sv9S/1//dv+O/6b/vP/P/9z/5v/t//H/9f/9/wQABgAJAA0ADwAQABEAEwAUABQA
FAAWABQAFAAUABUAFgAXABcAGAAbABsAGgAaABgAGQAZABoAGgAaABoAGgAcABwAHQAd
AB8AHwAfACAAIAAfAB4AHgAfACAAIAAgACIAIwAjACMAIQAfAB4AHgAgACAAIAAhACMA
IgAiACMAJQAlACYAJgAmACcAJwAmACYAJwAnACgAKAAqACoAKgAqACoAKgApACcAKAAp
ACsALgAvAC8ALwAvADEAMgAyADQANAA1ADUANQA1ADUANgA5ADoAOgA6ADsAOwA8ADwA
OgA6ADsAOwA+AD8AQABBAEEAQQBBAEAAQAA+AD4APwBAAEAAPwA/AD8APwA/AD8APwBA
AEEAQQBCAEIAQgBCAEEAPwA+ADwAPAA8ADsAOgA6ADkAOAA3ADgANwA3ADgANgA1ADQA
MwAyADIAMgAyADMAMgAyADIAMgAzADMAMgAyADIAMgAxADEAMQAyADIAMQAxADAAMAAy
ADEAMQAyADEALwAuAC4AMAAxADIAMwA1ADUANQA1ADMAMwAzADMANAA2ADcAOAA3ADcA
NgA1ADUANgA2ADYANgA1ADgAOQA5ADkAOgA6ADsAOgA6ADsAOwA7ADsAOwA6ADoAOwA7
ADsAOgA5ADkAOQA5ADkAOQA6ADoAOgA6ADoAOQA5ADoAOgA6ADoAOgA4ADgANwA3ADcA
OAA4ADgAOgA6ADoAOgA5ADkAOgA6ADoAOgA6ADkAOQA5ADkAOQA7ADsAPAA8ADwAOwA7
ADsAOwA7ADsAPAA8ADwAPgA7ADsAPAA9AD4APAA8ADsAOwA8AD0APQA9AD8APwA/AEAA
QABAAEEAQQA/AD8APgA9AD0APQA/AD8AQgBAAD4APAA8ADwAPAA9AD4APwBAAEAAQABA
AEAAQgBCAEIAQgBBAEAAPwA+AD4APgA+AD4AQABAAEAAQABDAEQARQBGAEQARABEAEQA
RgBGAEYARgBFAEQAQwBCAEMARABFAEYARgBGAEYARgBHAEgASQBKAEsATABNAE4ATgBO
AE4ATgBQAFAAUABQAFIAUgBSAFIAVABUAFQAVABSAFIAUgBSAFIAUgBSAFIAUgBSAFIA
UgBUAA==
         </WaveFormData>
      </LeadData>
      <LeadData>
         <LeadByteCountTotal>10000</LeadByteCountTotal>
         <LeadTimeOffset>0</LeadTimeOffset>
         <LeadSampleCountTotal>5000</LeadSampleCountTotal>
         <LeadAmplitudeUnitsPerBit>4.88</LeadAmplitudeUnitsPerBit>
         <LeadAmplitudeUnits>��V</LeadAmplitudeUnits>
         <LeadHighLimit>2147483647</LeadHighLimit>
         <LeadLowLimit>268435456</LeadLowLimit>
         <LeadID>V5</LeadID>
         <LeadOffsetFirstSample>0</LeadOffsetFirstSample>
         <FirstSampleBaseline>0</FirstSampleBaseline>
         <LeadSampleSize>2</LeadSampleSize>
         <LeadOff>FALSE</LeadOff>
         <BaselineSway>FALSE</BaselineSway>
         <ExcessiveACNoise>FALSE</ExcessiveACNoise>
         <MuscleNoise>TRUE</MuscleNoise>
         <LeadDataCRC32>758122664</LeadDataCRC32>
         <WaveFormData>
+v/6//r/+v8IABYAJAAyAEgAXgB0AIoAqQDGAOMAAAHsANoAyAC2AHcAOgD9/8D/sf+i
/5P/hP+Q/5r/pP+u/7j/wP/I/9D/1v/a/97/4v/l/+b/5//o/+r/6v/q/+r/6v/q/+r/
6v/r/+z/7f/u//D/8v/0//b/+P/4//j/+P/4//j/+P/4//n/+v/7//z//v/+//7//v/+
//7//v/+/wIABAAGAAgABwAGAAUABAADAAIAAQAAAAAAAAAAAAAAAQACAAMABAAHAAgA
CQAKAAkACAAHAAYACQAKAAsADAAKAAoACgAKAAoACgAKAAoADAAMAAwADAAKAAoACgAK
AAgACAAIAAgACAAIAAgACAAGAAYABgAGAAgACAAIAAgACgAKAAoACgAMAAwADAAMAA4A
DgAOAA4ADgAOAA4ADgARABIAEwAUABIAEgASABIAEgASABIAEgATABQAFQAWABUAFAAT
ABIAEgASABIAEgASABIAEgASABQAFAAUABQAEgASABIAEgAQAA4ADAAKAAwADAAMAAwA
CwAKAAkACAAIAAgACAAIAAgACAAIAAgABgAGAAYABgAEAAQABAAEAAMAAgABAAAAAQAC
AAMABAACAAIAAgACAAIAAgACAAIAAwAEAAUABgAIAAgACAAIAAkACgALAAwACwAKAAkA
CAAGAAYABgAGAAUABAADAAIAAgACAAIAAgACAAIAAgACAAEAAAD///7//v/+//7//v8A
AAAAAAAAAP7//v/+//7/AAAAAAAAAAABAAIAAwAEAAMAAgABAAAAAAAAAAAAAAD+//7/
/v/+////AAABAAIAAgACAAIAAgACAAIAAgACAAMABAAFAAYABgAGAAYABgAEAAQABAAE
AAcACAAJAAoACwAMAA0ADgAQABAAEAAQAA0ADAALAAoADAAMAAwADAAOAA4ADgAOAAwA
CgAIAAYABAAEAAQABAADAAIAAQAAAAIAAgACAAIAAwAEAAUABgAEAAQABAAEAAQABAAE
AAQAAwACAAEAAAD///7//f/8//r/+v/6//r/+//8//3//v/8//r/+P/2//L/7v/q/+b/
6P/o/+j/6P/n/+b/5f/k/+X/5v/n/+j/6v/q/+r/6v/r/+n/6v/s/+7/7P/u/+//7f/v
//D/8P/u/+7/7v/u/+//7//v//D/8P/w/+//7v/w//D/8//0//T/9f/2//b/9v/1//T/
9P/1//X/9f/2//f/9//2//X/8v/w/+//7//t/+r/6f/p/+j/5v/l/+X/5f/k/+T/5P/g
/+L/5P/k/+P/4//k/+T/5f/l/+X/5f/l/+X/5v/m/+X/5f/k/+P/4v/g/97/3f/a/9v/
2v/U/9H/z//N/8//1//h/+3//f8TACUAOABMAGIAdgCPALQA2gD4AAYB+gDSAJcAUAAJ
AMj/k/92/3L/dP92/3z/i/+Z/6X/sP+3/8D/y//S/9L/0f/V/9j/2f/Z/9v/2//b/9z/
3//f/97/3v/e/97/3v/f/+D/4v/j/+P/5P/k/+P/4P/f/+H/4f/i/+L/4//k/+X/5v/m
/+b/5v/n/+f/5//n/+f/5v/m/+T/5P/l/+f/6P/n/+f/5//n/+b/6P/n/+f/6P/p/+r/
6//t/+z/6v/p/+j/6f/r/+3/7v/w//D/8P/v//H/8//0//b/9P/1//X/9f/0//T/9P/0
//b/9f/1//j/9v/2//b/9v/3//f/9//4//n/+v/9//////8AAAAAAgAFAAcABwAHAAYA
BgAHAAYACAAJAAoADQAOAA4ADgANAAoACgAKAAoACgALAAsADQAPABEAEwAUABUAFAAV
ABcAFQAVABgAGAAXABYAFQAUABUAFQAWABcAFgAWABUAFAAUABMAEQARABIAEgARABEA
EQARABAADwAQABAAEQARAA8ADgANAAwACgAKAAkACQALAAsACwALAAoACQAJAAgACAAI
AAcABwAHAAYABgAHAAUAAwADAAMABgAGAAYABQAGAAYABQAGAAYABgAGAAcACQALAA0A
DgAPABAAEQASABIAEwATABMAFAAUABUAFgAWABYAFgAVABYAFgAXABcAFwAWABYAFgAT
ABMAFAAVABMAEgASABIADwAPAA4ADQAOAA4ADgAOAA4ADQANAA0ADQAMAAwADQALAAsA
CwALAAwADgAPABAADwAOAA4ADQANAA0ADQANAAsACwALAAsADAAMAAwADAAOAA4ADgAP
AA4ADQAMAAsACwAMAAwADAAOABAAEAAQAA8ADwAPAA4ADwAQABEAEgATABMAFAAUABYA
FgAWABYAGQAaABoAGgAYABgAGAAWABQAFgAYABgAGAAbABoAHAAcABwAHAAfACAAIQAi
ACIAIgAiACIAIwAkACUAJgAmACYAJgAmACcAKAApACoALAAsACwALAAuAC4ALgAuACwA
LAAsACwALAAsACwALAAtAC4ALwAtAC8AMgA0ADQAOAA5ADkAOwA8ADwAPAA8ADwAPAA9
AD0AOwA8ADwAPAA9AD4AQABCAEQARABFAEUARwBIAEkASQBJAEoASwBLAEkASABIAEcA
RgBFAEQAQgBBAEEAQAA+AEAAQQBBAEAAPgA/AD8APgA8ADwAOgA8AD4APgA9AD0APAA8
AD0APQA/AD8APQA9AD8AQABBAEMAQQBBAEEAQABCAEMAQwBDAEIAPgA5ADUANQA7AEMA
SwBZAGkAewCRAKoAxADcAPIAEwE4AVYBbAFwAVABEgHDAHYAMQD4/9X/yP/E/8L/zP/Y
/+P/7////w4AGQAgACEAJAAqAC0ALwAwADMANwA5ADcANwA4ADsAOAA2ADUANAA3ADgA
OgA8ADoAOwA7ADwAQQBDAEMARQBKAEsATQBOAE0ATABLAEoASgBKAEoASwBMAE0ATgBP
AFAAUABOAE4ATABNAE0ASwBNAE0ATQBMAE8ATwBQAFIAUABQAFAAUQBRAFAAUABQAFMA
VQBXAFgAWgBaAFoAWQBZAFkAWABYAFoAWwBbAFsAXABcAFwAXABaAFkAWQBcAF4AXgBe
AF4AYABhAGIAZABiAGIAZABlAGcAaABoAGoAaQBrAGsAawBpAGoAbABsAG4AbwBwAHMA
cgByAHIAcQBwAHAAcABwAHAAcQBxAHMAdAB1AHYAdgB0AHIAcgBzAHUAdQB4AHgAegB6
AHoAegB4AHcAdwB3AHcAdgB0AHIAcABvAG0AbQBsAGwAawBrAGsAawBqAGkAaABoAGkA
aQBoAGgAaABoAGsAbABsAG0AbABrAGoAaQBnAGcAaABoAGYAZgBlAGUAZwBmAGYAZwBn
AGUAZQBlAGEAXgBbAFcATgBEADkAMAApACQAHwAbABIACwAEAPz/+P/2//T/8v/u/+v/
5//j/+D/3P/Z/9b/0//S/9H/z//N/8z/zP/L/8j/xP/B/77/vP+7/7v/u/+9/77/wP/C
/8T/xf/F/8X/xP/E/8T/xP/D/8H/wP+//8H/wP/A/8H/v/+9/7v/uf+5/7r/uv+6/7z/
vP+9/73/vv+//8D/wf/A/7//vv+9/7z/vP+8/7z/vP+8/7z/vf+7/7v/u/+7/73/vv++
/77/u/+8/7v/uv+5/7n/uf+4/7r/uv+6/7r/uv+5/7n/uP+6/7r/uv+6/7r/uv+5/7j/
t/+4/7n/uP+1/7b/t/+2/7b/t/+2/7j/uv+8/77/v//A/8H/wv/F/8b/x//I/8n/yv/L
/8z/zv/O/87/zv/Q/9D/0P/Q/9H/0v/T/9T/1P/U/9T/1P/Y/9r/3P/b/9v/3P/c/9r/
2//b/9r/2//d/97/3//g/97/3v/f/9//3P/c/9v/2v/Z/9j/2P/Y/9j/2P/Z/9n/3f/e
/9//3//c/9z/3P/b/9n/2P/Y/9f/1//X/9f/1v/W/9f/1//W/9f/2f/a/9r/2v/b/9v/
2v/c/9z/2v/c/+D/4P/f/9//4P/g/+H/4f/f/9//3f/d/9z/3P/c/93/3//f/9//3v/b
/9v/2v/Z/9r/3P/d/9n/1f/T/9f/3f/r/wMAGwAxAEoAZAB4AJAAswDWAPQADAEUAfoA
xAB7ACwA4f+g/3P/ZP9k/2j/aP9s/3v/jf+X/6D/pf+k/6f/qv+q/6n/q/+s/6//sf+x
/7H/sf+y/7X/uf+6/7z/vv++/77/v//A/8D/wf/B/8L/wf/B/7//v/++/73/vf+8/7v/
uv+5/7j/tf+0/7P/s/+y/7H/sP+v/67/rP+o/6b/pv+n/6f/pf+n/6f/p/+m/6n/qf+q
/6z/q/+q/6n/qf+n/6b/pv+m/6T/pf+m/6b/qP+o/6j/p/+m/6X/o/+i/6H/of+g/5//
nv+e/57/nv+g/6H/o/+o/6r/qv+q/6r/rP+t/67/sP+u/67/sP+x/7H/sv+y/7T/s/+1
/7X/tf+4/7r/vf++/8D/wf/C/8X/xv/G/8b/xf/D/8L/wf/A/8L/w//D/8X/xP/F/8b/
xv/F/8L/wf/B/8H/wf/E/8T/xv/G/8b/xv/F/8P/wv/B/8P/xP/E/8T/xv/F/8P/w//H
/8j/yP/J/8n/yf/I/8f/yP/I/8n/yf/J/8r/y//M/87/zv/N/83/zv/P/9D/0f/R/9H/
0v/S/9P/1P/U/9X/0v/Q/8//z//Q/8//0P/R/9T/1P/U/9P/1f/U/9L/0v/T/9L/0f/R
/9L/0//U/9T/1P/U/9T/1P/V/9f/2P/Z/9z/3P/d/97/4P/g/+D/3//c/9z/3f/d/97/
3v/f/+D/3f/d/97/3//g/+D/4f/i/+L/4//j/+P/4f/g/9//3v/e/93/3f/d/9z/2v/Z
/9n/2P/X/9b/1f/W/9j/2f/a/9j/2P/Z/9n/1v/V/9T/0//S/9H/0P/P/8z/zP/M/8z/
y//K/8n/yf/M/83/zv/P/9H/0v/S/9L/0P/S/9L/0v/Q/8//zv/M/8z/zP/M/8z/0P/R
/9P/1P/V/9b/1//Y/9n/2v/a/9r/2P/Y/9j/1v/V/9j/2//c/9r/2f/c/9v/2v/Z/9j/
1v/W/9b/1v/W/9b/1v/W/9b/1v/W/9b/0v/Q/87/zP/O/9D/0v/U/9D/zv/M/8r/zf/O
/8//0P/P/87/zf/M/87/0P/S/9T/1P/U/9T/1P/V/9b/1//Y/9b/1v/W/9b/1f/U/9P/
0v/Q/9D/0P/N/87/0P/R/9D/0//V/9b/2f/a/9r/2v/a/9v/3P/e/9//4f/k/+b/6P/k
/+D/3f/a/+D/4v/l/+f/6f/q/+v/6//o/+j/6P/n/+b/5v/n/+f/5v/l/+T/4v/e/9v/
1//S/9X/1//Y/9j/3f/j/+j/7P/u/+7/7P/u//D/8P/v/+//8v/y//P/8//z//P/8f/x
//T/9P/0//X/9P/z//L/8P/u/+3/6//p/+T/5v/n/+f/5f/l/+v/8////w0AHQAvAEYA
XgB2AIgAnwC+AOAA/gAOAQQB4AClAF4AFwDU/6H/gv96/3r/gP+O/53/qf+1/8L/zf/U
/9n/3v/i/+H/3f/c/+H/4//h/9//3//g/+P/4P/e/93/3P/c/9z/3f/e/+D/4f/h/+L/
4f/h/9//3//f/9//4P/g/97/3v/e/97/3v/e/97/3//g/+H/4v/j/+T/5P/i/+L/3v/d
/9v/1//W/9X/1P/S/8//zf/M/8z/zP/M/8z/zf/P/87/zv/O/9D/0f/S/9L/0f/Q/8//
zf/K/8n/x//G/8T/xf/F/8X/yP/I/8j/yP/K/8n/yf/M/83/zv/P/9D/zv/N/8z/zP/J
/8j/yf/J/8n/yv/K/8z/zf/P/8//z//P/9D/0v/S/9L/0f/Q/9H/0f/Q/8//zf/M/8z/
zP/M/8z/zf/N/8//z//P/8//zv/Q/87/zv/P/8//z//S/9L/0//U/9X/1v/a/9v/3f/f
/+D/4P/f/97/4P/f/93/3f/c/9z/2//b/9n/2f/Y/9f/1v/W/9f/1//S/9D/zv/M/8j/
xv/D/8H/wP+//77/vf++/7//wf/C/8D/wP+//7//v/++/77/v/+//73/vf+9/73/vP+7
/7n/vP+8/7v/vP+9/7z/u/+7/73/v//B/8L/xP/E/8T/xP/F/8f/yP/J/8f/xv/G/8b/
yP/K/8z/zf/N/87/0P/R/8//zv/O/87/z//P/9D/0f/R/9D/0P/Q/9D/0f/R/9H/1f/W
/9f/2P/W/9X/1f/V/9f/1v/W/9f/2f/Z/9n/2f/b/9z/3P/c/9z/3P/d/93/3f/d/93/
3f/f/+H/4//l/+L/4v/i/+L/4v/i/+L/4//g/9//3v/d/9//4P/g/+D/4f/k/+X/5v/j
/+P/4//i/+T/5P/k/+T/5//n/+j/6P/m/+b/5v/m/+f/6P/o/+j/5v/m/+b/5P/h/+L/
4//i/+j/5f/i/+L/4v/i/+L/5P/k/+T/5P/m/+b/5v/m/+T/4v/g/97/4v/k/+b/6P/m
/+b/5v/m/+X/5P/j/+L/5P/k/+T/5P/h/+D/3//e/9v/2v/Z/9j/1v/W/9b/1v/T/9L/
0f/Q/9D/0P/Q/9D/zP/K/8j/xv/D/8L/wf/A/7//u/+6/7r/uP+2/7j/uf+5/7v/vP+8
/7z/vP+8/7z/v/+//7//wP/A/8D/v/++/8D/wP/D/8T/xv/H/8j/yP/H/8X/w//C/8T/
w//C/8L/xf/F/8T/w//E/8L/wf/B/8D/vv++/7//vv+8/7v/u/+9/7z/vP+8/7v/vv/B
/8L/wP+//7//vv/A/8H/wv/D/8H/wf/C/8L/xf/H/8j/yf/J/8j/x//H/8j/yf/I/8r/
y//H/8X/xf/H/9P/4f/v/wUAHwA2AEoAXABuAIsArgDSAO4A+ADmALoAeQAuAOX/pP9z
/2L/Yv9i/2L/bP97/4f/lf+i/6//tv+7/8D/wv/D/8X/yv/N/8v/y//M/83/z//T/9X/
1P/U/9T/1P/U/9X/1v/U/9X/1f/W/9n/2f/X/9f/1//X/9j/2P/a/9r/2v/a/9b/1v/W
/9f/2f/b/93/3//g/+D/3v/e/+D/4f/h/9//5P/l/+b/5v/m/+X/5f/m/+f/6P/p/+v/
6v/o/+f/5v/o/+n/6v/q/+v/7P/t/+3/6//r/+r/6v/s/+3/7f/t/+//8P/x//L/8v/x
//H/9P/2//b/9v/2//n/+f/5//r/+//8////AQD//wAAAAACAAEAAwADAAMAAQACAAQA
BAAFAAUABQAHAAoACgAKAAkACQAKAAsADAAKAAsACwANAA4ADwAQABAAEAAOAA4ADwAR
ABEAFAAUABYAFgAWABYAGAAXABcAFwAWABYAFQAUABQAEwARABEAEAAQAA8ADwAQABEA
EQARABAAEAARABEADgAOAA4ADgAQABAADwAPAA8ADwAPAA8ADwAPABAAEAAOAA4ADQAN
AA4ADgAPABEAEQAPAA8ADwARABIAEwATABMAEgAQABAAEgASABIAEwAVABUAFQAUABUA
FgAXABgAGQAbABwAHQAfAB4AHgAeAB4AHgAeAB0AHAAcAB0AHQAdABwAHAAcABwAHQAf
ACEAIAAeAB0AHAAfACEAIgAjACMAIgAhACAAHwAdABwAGwAcABwAHQAfACEAIQAhACEA
IAAgAB8AHgAeAB4AHwAfAB8AHwAfAB8AIgAjACQAJQAhACAAHwAeACAAIAAgACEAIwAj
ACMAIwAhACIAIgAiACQAJgAmACYAJAAjACIAIAAiACIAIgAiACIAIQAhACAAIAAgACAA
IAAiACQAJQAmACMAIgAhAB4AGQAaABsAGgAeACEAIAAeAB4AHgAeAB0AHAAbABoAHQAe
AB8AIAAfAB4AHQAcAB4AHgAeAB4AHAAcABwAHAAfACAAIQAiACAAIAAgACAAHwAeAB0A
HAAgACIAJAAjACIAIgAhAB4AHwAfAB4AHwAhACIAIwAkACMAIgAiACEAIgAkACUAJgAn
ACYAJgAmACsALAAuAC8AMgAyADIAMQAvAC4ALQArACwALAAtAC0AKwApACcAJAAjACMA
IgAgACIAIwAjACIAHwAfAB4AHAAeAB4AHAAeAB4AHgAdAB0AHAAcAB0AHQAbABsAGQAZ
ABgAGAAYABkAGQAZABkAGAAZABkAGAAXABoAHAAbABkAGQAZABkAHQAnADsAUwBpAIAA
mgCwAMQA4QAKAS4BRgFQATwBBgG9AHYAKwDm/7f/pP+i/57/oP+u/73/yf/V/+L/7f/4
//v/AAACAAUACQAKAAsADQARABAADwAPABEAEgASABMAFAAUABQAFQAWABYAFwAXABgA
FgAVABIAEQATABMAFAAUABYAFgAWABYAFAAUABQAFQAUABMAEgARABIAEgAQABAAEAAR
ABEADwARABEAEQAQABAADwAPABAADQAMAAsACwAMAAwADQAOAA0ADQANAAwACgAIAAYA
AwAFAAUABAAEAAUABwAIAAkACAAIAAgACAAGAAUABQAIAAgACAAIAAgACQAJAAkACgAL
AAwADwARABMAFAAUABYAGQAbABsAGwAbABwAHgAeABwAGwAaABsAGgAaABoAGQAWABYA
FgAWABUAFQAUABUAFgAXABgAGAAWABQAFAAVABQAEwAVABQAEwASABEAEAAOAA0ADQAN
AAwADAALAAoACgAJAAcABwAKAAoACQAJAAsADQAOAA8ADAAMAA0ADQAKAAoACgAKAAsA
DAAMAA0ACgAJAAgABwAIAAkACwAMAAwADAALAAsADQAMAAwADQAMAAkACAAHAAYABgAG
AAUABgAGAAUABgAIAAgACAAJAAsACwALAAoACwAMAA0ADgAPABEAEgATABIAEAAPAA4A
DwAQABEAEQASABIAEwATABMAEgASABIAEwATABQAFQAVABQAFAAUABQAFQAVABUAGAAY
ABgAGAAbABsAHAAdABoAGAAXABcAFwAXABcAFwAUABQAEwASABIAEgATABMAFQAVABUA
FQATABMAEwATABIAEgASABIAEAAQABAAEQARABEAEQARABEAEgASABIAEAASABIAEgAQ
AA8ADgAMAAoACgAKAAoACgAJAAkACAAEAAIAAAD+////AAAAAAAA/v/+//7//P/5//r/
+//6//r/+f/2//T/9P/0//T/9v/2//b/9v/4//j/+P/4//b/9v/2//b/9v/2//b/9v/0
//T/9P/0//P/8v/x//D/8v/y//L/8v/y//L/8v/y//L/8v/y//L/9P/0//H/8f/z//T/
8//2//b/9f/2//b/9f/0//P/8v/0//f/+f/7//n/+P/3//X/9P/0//T/9//3//j/+P/4
//b/9v/1//T/8v/y//H/8P/u/+//7//u/+3/7P/q/+n/5//m/+T/5P/l/+X/5P/k/+f/
5//m/+b/5P/i/+T/5v/k/+P/4//k/+T/5f/l/+X/5//l/+X/5v/k/+T/5f/l/+P/4//i
/+H/4f/g/9//3v/e/93/2//b/9v/4f/r//f/AwAVACsAQABSAGgAfACTALQA2gD2AAYB
AAHiAKkAZAAdANr/of+A/3b/dv92/3z/h/+R/5v/qP+x/7r/w//G/8b/xf/F/8T/wf/D
/8P/w//D/8T/x//J/8j/yP/I/8j/yP/J/8r/y//N/87/0P/R/9H/z//P/9L/0//V/9b/
1v/W/9b/1v/T/9L/0f/R/87/zf/M/8v/zf/O/83/zv/Q/9P/1f/V/9X/1f/V/9T/0v/R
/9H/0v/S/9L/0v/T/9P/0v/S/9L/1f/X/9n/2v/Z/9j/1//V/9L/0f/P/87/y//L/8r/
yf/K/8r/yv/K/8r/yf/J/8z/yv/I/8b/xP/F/8X/xf/G/8T/xP/G/8f/yf/K/8r/zP/P
/9H/0f/R/9P/1v/a/9z/3//f/9//4f/i/+L/4v/h/+L/4v/i/+L/4v/j/+P/5f/o/+n/
6v/q/+z/6v/q/+v/7f/t//D/8P/v/+7/7f/s/+7/7f/t/+3/7P/s/+v/6v/s/+v/6f/p
/+r/6v/p/+n/5//n/+b/5f/h/+D/4P/f/9z/3P/c/9z/3//g/+D/4f/i/+P/5P/l/+P/
4//k/+T/5f/m/+b/5//l/+T/5P/l/+P/4f/h/+H/5f/m/+f/5//o/+j/5//o/+n/6P/n
/+f/5f/l/+X/5P/h/+D/3//e/97/3//f/9//3f/c/9z/3P/e/97/3v/d/9z/3P/d/93/
3f/c/9z/3P/c/93/3//h/9//3v/e/97/4P/h/+H/4f/k/+T/5P/k/+L/4f/h/+H/4v/i
/+P/5f/m/+f/6P/p/+r/7P/t/+7/7v/u/+//7//t/+3/7f/t/+7/7//w//H/8P/w//D/
8P/w//D/8P/x//P/8//z//P/8v/y//H/8P/z//b/9//4//n/+f/5//j/9v/2//b/9v/1
//X/9v/2//T/9P/0//T/9//4//j/+P/5//r/+//6//r//P/+//7/AAADAAQAAgAAAP7/
/P///wAAAQACAAQABAAEAAQABAAEAAQABAAHAAgACQAKAAoACgAKAAoADAAMAAwADAAL
AAoACQAIAAoACgAKAAoACgANABEAFAAUABYAFwAXABkAGgAaABoAHAAcABwAHQAbABsA
HAAcAB4AHQAcABwAHwAjACUAKAApACoAKgAqACkAKAAoACgAJQAkACQAJQAnACYAJQAk
ACQAJQAnACgAJQAkACQAIwAgACAAIQAhACIAIgAiACAAJAAmACYAJQAnACgAKAApACcA
JwAnACUAJAAkACMAIgAkACUAJgAnACgAJwAnACYAJQAkACIAIQAhAB8AIQApADUAQQBT
AGcAewCUALIAyADaAPkAHgE+AVgBXgFCAQYBuQBuACkA7P/H/77/uv+0/7r/yv/V/+P/
9f8EAA8AFgAXABQAGAAdAB0AHAAjACcAJwAmACUAJQAnACgAKAApACoAKQAoACgAKAAm
ACcAJwAoACkAKQAnACcAKwArACwALAAuAC4ALgAuAC4ALgAuAC8ALgAtACwAKwAuAC4A
LAAsAC4ALwAvAC0ALwAvAC8ALgAuAC0ALQAuAC4ALgAuAC8AMAAwADEAMgAxADEAMQAw
ADIAMgAyADEAMwAzADIAMgA0ADcAOQA7ADsAOgA5ADgANgA1ADUAOAA4ADgAOAA4ADkA
OQA5ADoAOAA4ADoAOwA8AD4APwBCAEIAQwBCAEEAQABAAEEAQABDAEMAQwBFAEYARgBG
AEUAQgBCAEIAQgBFAEcASABLAEwATQBOAE4ATgBMAEwATQBPAE8AUgBSAFAAUABQAFAA
TgBNAE0ATQBPAFAAUABQAE8ATQBKAEkATABMAEsASwBJAEkASABHAEYARgBHAEcASABI
AEgASABHAEYARABDAEMAQwBDAEMAQQBBAEIAQgBEAEQAQwBDAEUARABEAEUASABHAEgA
SQBGAEQAQgA/AEIAQgBBAEIAQQBAAD8APwBBAEEAQQBAAEQARgBIAEoASgBLAEsASwBK
AEgARwBGAEYARgBGAEUARABEAEUARQBGAEYARwBIAEUARQBGAEcARABCAEEAQABAAEEA
QQBBAEIAQgBCAEIARABDAEMAQwBDAEIAQgBDAEQARQBGAEcARQBGAEYARgBGAEYARwBH
AEUARQBFAEUAQwBDAEMAQwBEAEQARABEAEYARgBGAEcARwBHAEcARwBFAEYARgBGAEQA
RgBGAEYARQBFAEUARABEAEQARABEAEUARQBGAEYARwBIAEkASgBIAEgARwBGAEYARgBG
AEQAQwBGAEkASgBKAEsATgBMAEoASABGAEQARABEAEQAQgBCAEIAQgBAAEAAQABAAEIA
RABGAEgARgBGAEYARgBFAEQAQwBCAEMARABFAEMARQBGAEYARABHAEkASgBNAFAAUABQ
AFAATABKAEkARwBFAEYARgBGAEcARgBGAEYASABIAEkASQBHAEYARQBDAEUARgBHAEcA
RwBIAEoASwBHAEUAQwBAAEEAQQBAAD4APQA9ADwAOgA3ADcANgA0ADQANAAyADQANQA0
ADIAMQAwADAAMQAxADEAMQAvAC8AMAAwADAAMQAzADMAMwAyADIAMwAzADMAMgAyAC8A
KwArAC0ALwA5AEUAVQBpAH8AmACwAMgA3AD1ABYBOgFaAXABcAFOAREBxAB3AC4A8f/M
/8b/yP/G/8r/2//p//P/AgAPABYAGQAeAB4AIQAlACoAKwAtADEALwAvADAAMwAzADIA
MgAyADEAMAAwADAALgAvAC8AMAAxADEALwAvADAALwAvAC4ALgAuAC4ALgAuAC4ALgAv
AC8ALwAvAC8AMgAyADAAMAAyADMAMwAxADUANQA1ADQAMQAvAC4ALgAwADAAMAAxADEA
MAAwADAALgAvADAAMAAwADAAMAAvADEAMQAwADAALgAvAC8ALwAwADAAMAAwAC4ALQAt
ADAAMgAyADIAMgAxADEAMQAyADAAMAAyADMAMQAyADIANAAzADUANQA1ADUANgA4ADgA
OAA3ADYANwA5ADoAOwA7ADsAPAA9AD4APQA9ADwAPQBAAEEAQgBCAEAAPgA+AD8APQA9
AEAAQABBAEIAQwBEAEMAQQBAAD8AQgBCAEEAQAA/AD0AOgA5ADgAOAA3ADcANQA1ADQA
MwA1ADYAOAA5ADsAPAA9AD4APwBAAEAAQQBBAEEAQQBBAEMAQwBEAEQAQwBCAEAAPwBB
AEAAQABBAEEAPwA/AD8AQwBEAEUARQBIAEgARwBIAEcARgBFAEUARgBHAEgASABGAEYA
RgBGAEYARwBHAEcASgBKAEsATABLAEoASQBHAEgASABJAEkASQBIAEgASABHAEcASABJ
AEsASgBKAEoASgBLAEsASwBMAEwATABMAEoASQBJAEkASwBKAEoASwBLAEsASwBLAE0A
TgBOAE4ATwBQAFIAUwBRAFEAUQBRAFMAUwBTAFMAVABUAFQAVABWAFYAVgBXAFkAWQBZ
AFkAWwBcAFwAXABcAF4AXgBeAGEAYwBlAGYAZABkAGQAZABnAGcAaABoAGgAaABoAGgA
ZwBoAGgAaABoAGgAaABmAGYAaABqAGoAagBrAGoAaABoAGgAaABpAGoAawBsAG8AcABx
AHIAdAB0AHQAdAByAHIAcgByAHQAdAB0AHQAdgB2AHYAdgB5AHoAewB8AHoAegB6AHoA
ewB8AH0AfgB8AHwAfAB8AH4AfgB+AH4AfgB+AH4AfgCAAIAAgACAAIEAggCDAIQAhgCG
AIYAhgCHAIgAiQCKAIwAjACMAIwAjQCOAI8AkACOAI4AjgCOAI4AjgCOAI4AiwCKAIkA
iACKAA==
         </WaveFormData>
      </LeadData>
      <LeadData>
         <LeadByteCountTotal>10000</LeadByteCountTotal>
         <LeadTimeOffset>0</LeadTimeOffset>
         <LeadSampleCountTotal>5000</LeadSampleCountTotal>
         <LeadAmplitudeUnitsPerBit>4.88</LeadAmplitudeUnitsPerBit>
         <LeadAmplitudeUnits>��V</LeadAmplitudeUnits>
         <LeadHighLimit>2147483647</LeadHighLimit>
         <LeadLowLimit>268435456</LeadLowLimit>
         <LeadID>V6</LeadID>
         <LeadOffsetFirstSample>0</LeadOffsetFirstSample>
         <FirstSampleBaseline>0</FirstSampleBaseline>
         <LeadSampleSize>2</LeadSampleSize>
         <LeadOff>FALSE</LeadOff>
         <BaselineSway>FALSE</BaselineSway>
         <ExcessiveACNoise>FALSE</ExcessiveACNoise>
         <MuscleNoise>TRUE</MuscleNoise>
         <LeadDataCRC32>54067172</LeadDataCRC32>
         <WaveFormData>
CgAKAAoACgAWACIALgA6AFAAZAB4AIwAqQDEAN8A+gDrAN4A0QDEAI8AXAApAPb/6f/c
/8//wv/I/87/1P/a/+D/5v/s//L/9f/4//v//v///wAAAQACAAIAAgACAAIAAgACAAIA
AgAEAAQABAAEAAQABAAEAAQAAgACAAIAAgAEAAQABAAEAAUABgAHAAgABgAGAAYABgAG
AAYABgAGAAgACAAIAAgABgAGAAYABgAGAAYABgAGAAgACAAIAAgACAAIAAgACAAKAAoA
CgAKAAkACAAHAAYACAAIAAgACAAGAAYABgAGAAcACAAJAAoACgAKAAoACgAKAAoACgAK
AAwADAAMAAwADQAOAA8AEAASABIAEgASABIAEgASABIAEwAUABUAFgAWABYAFgAWABYA
FgAWABYAGAAYABgAGAAaABoAGgAaABgAGAAYABgAGAAYABgAGAAYABgAGAAYABgAGAAY
ABgAGgAaABoAGgAZABgAFwAWABYAFgAWABYAFAAUABQAFAATABIAEQAQABIAEgASABIA
EQAQAA8ADgAOAA4ADgAOAA4ADgAOAA4ADAAMAAwADAAMAAwADAAMAAsACgAJAAgACQAK
AAsADAAKAAoACgAKAAoACgAKAAoACwAMAA0ADgAOAA4ADgAOABAAEAAQABAADwAOAA0A
DAAMAAwADAAMAA4ADgAOAA4ADgAOAA4ADgAOAA4ADgAOAAwADAAMAAwADgAOAA4ADgAO
AA4ADgAOAA4ADgAOAA4ADAAMAAwADAAOAA4ADgAOAAwADAAMAAwACgAKAAoACgAKAAoA
CgAKAAwADAAMAAwACwAKAAkACAAKAAoACgAKAAwADAAMAAwACgAKAAoACgAIAAgACAAI
AAoACgAKAAoACgAKAAoACgAMAAwADAAMAAsACgAJAAgACgAKAAoACgAMAAwADAAMAAoA
CgAKAAoACAAIAAgACAAKAAoACgAKAAoACgAKAAoACgAKAAoACgAIAAgACAAIAAgACAAI
AAgACAAIAAgACAAIAAgACAAIAAYABgAGAAYABwAIAAkACgAJAAgABwAGAAQABAAEAAQA
BQAGAAcACAAGAAYABgAGAAgACAAIAAgACAAIAAgACAAIAAgACAAKAAgACAAKAAoACAAK
AAsACwAMAA0ADgAQABMAEwATABMAEwATABIAEQAQABAAEAAPAA8ADwASABIAFAAUABMA
EQATABQAFAASABIAEQAQABAADwANAA0ADgANAAoACQAIAAoACAAGAAYABgAGAAYABgAG
AAYABgAFAAUABQAGAAYABQAFAAYABgAGAAUABgAJAAkACAAHAAYABgAGAAUABQAFAAkA
CQAFAAEAAAD9////AwAKABIAHwAxAEIAUABjAHYAhQCcAMEA5wAEAREBCAHoALYAfABB
AAkA3f/G/8D/v/+9/8P/zP/V/93/5P/p/+//+v////v/+P/5//z//P///wAAAAAAAAAA
AgAAAP///////wEAAQACAAMAAwAEAAQABQAFAAUABAACAAIAAgACAAIAAgACAAIAAgAC
AAEAAQADAAMAAwADAAQAAgABAAAA/v8BAAMABAACAAMAAwACAAEAAwADAAMAAwADAAMA
AwADAAAAAAAAAAEAAgADAAMABAACAAIAAgD//wAAAgADAAQABAAEAAQABQAGAAUABAAD
AAUABQAFAAcABgAFAAQAAwAGAAYABwAIAAoACQAJAAgACAAKAAsADAAPABEAEgATABAA
DwAPAA4ADwASABQAFQAWABYAFgAWABYAFgAWABYAFAAVABUAFgAYABgAGAAYABoAGwAc
AB4AHQAcABwAGwAcABsAGwAbABwAHAAcABwAGwAbABkAGAAYABgAFwAWABYAFQAVABYA
FgAVABQAFAAWABQAFgAWABIAEQARABEAEQARABEAEQATABMAEwASABEAEAAPAA4ADgAN
AA0ADQANAA0ADQANAAsACwALAAoADAALAAsADAANAA0ADgAPAA4ADQALAAoACgALAAsA
CwANAA4ADgAPAA4ADQANAAwADAAMAAwADAAMAA0ADQALAAwADAANAA0ADQAOAA4ADgAK
AAoACwAMAAwACgAJAAkACAAIAAgACAAIAAgACAAHAAkACAAIAAkACQAJAAkACQAHAAcA
BgAGAAYABgAHAAcABAAEAAMAAwAEAAUABgAIAAcABgAFAAQABQAEAAUABwAJAAkACQAK
AAkABgAFAAQABAAEAAQABQAFAAYABgAGAAQABAAEAAQAAgACAAIAAgAAAAEAAQABAAIA
AgADAAMABgAHAAcABwAFAAQAAwACAAQABAAGAAYABAAEAAIABAAEAAQABAAGAAYABgAG
AAUABAADAAIABQAGAAcACAAHAAYABQAEAAQABAAEAAQABAAEAAQABAAGAAYABgAGAAYA
BgAGAAYABQAEAAMAAgACAAIAAgACAAQABgAEAAQABAAEAAQABgAJAAkACQAJAAcACAAJ
AAkACAAHAAYABQAHAAcACAAKAAoACQAKAAkADgAOAA4ADgAQAA8AEAASABAADAAKAAcA
BAAEAAMAAQABAAIAAgAAAAIAAgACAAAA/v/+//7//v/8//z/+v/6//r/+f/5//n/+v/6
//v/+//8//z/+//5//v//f/+//7//P/8//z//P/9//3//f/9//v/+f/1//L/7//z//n/
/v8IABUAIwA4AE4AZwB6AJEAsgDVAPEABgENAfQAwgCEAEYACQDZ/7v/rv+o/6P/qf+z
/7r/wf/L/9j/4f/j/+T/5f/n/+r/6//s//D/8f/0//L/8v/y//T/8//x//D/7//w//H/
8//1//P/9P/0//X/9v/3//f/9v/4//j/+P/4//X/9P/z//L/8v/x//H/8//0//X/9v/4
//r/+f/4//b/9v/3//f/9P/0//X/9f/1//j/+f/6//v/+v/5//j/9//0//T/9P/1//b/
9//3//j/+P/4//j/9f/3//j/+P/4//r/+v/6//v//P/7//r/+f/3//f/9//5//n/+f/5
//n/+v/6//v//P/7//n/+P/2//j/+v/7//z//f/9//z/+//5//n/+v/6//z//v//////
AAAAAAAAAAD+//7//v/+//z//f/9//7/AAAAAAAAAAD///////8AAAEAAgAEAAUABQAF
AAYABwAFAAQAAwACAAIAAQD+//z//P/8//v/+v/6//n/+f/6//r/+f/4//j/+v/4//r/
+v/6//n/+f/5//v/+//7//v/+P/3//b/9P/1//b/9//4//b/9f/1//X/9v/3//j/+f/5
//n/+f/4//r/+f/5//r/+f/5//r/+//6//n/9//2//b/9//3//f/9//4//j/+f/3//f/
+P/4//b/9v/2//b/9v/3//f/9f/y//L/8//z//H/8v/y//L/8f/y//T/9v/4//b/9f/1
//X/9P/z//L/8v/y//L/8f/x//D/8P/x//P/8//z//P/8v/x/+//7v/w//D/8f/x/+7/
7v/t/+3/7v/v//D/8v/w//D/8P/w//H/8P/x//P/8f/x//H/8v/x/+7/7f/s/+7/7v/u
/+//7f/u/+7/7v/u/+7/7v/u/+7/7v/u/+7/7f/t/+z/6//r/+z/7v/v/+//7//u/+3/
8P/w//D/8P/v/+7/7//u/+z/7P/s/+7/7v/u/+7/7P/s/+z/7P/t/+7/7//w/+7/7v/u
/+7/7P/s/+z/7P/s/+z/7P/s/+z/7P/s/+z/7v/u/+7/7v/w//D/8P/w/+7/8P/u/+7/
7v/u/+7/8P/z//P/8//z//T/9v/4//n/+P/3//b/9f/1//X/9v/4//f/9//5//n//v/+
//7//v/7//n/+f/6//n/9v/1//P/8//0//T/8//z//T/9P/y//T/9P/0//L/8P/w//D/
8P/v/+7/6//q/+z/6//r/+v/7v/u/+//7//u/+7/7f/r/+v/7f/u/+7/8P/w//D/8P/s
/+v/6v/p/+n/6//r/+j/4//j/+v/8v/8/w8AIwAyAEgAXQBuAIUApADFAOMA+AD/AOoA
wACGAEYABwDT/7H/pv+m/6X/o/+l/67/u//B/8b/z//V/9j/2//d/+D/4f/i/+L/5f/k
/+T/5P/k/+b/5v/l/+X/5f/j/+P/5P/l/+f/6P/o/+n/5//n/+b/5P/m/+b/5v/m/+b/
5v/m/+b/6P/n/+f/6f/n/+f/5//o/+j/5//m/+T/6P/p/+n/5v/o/+n/6f/p/+f/5//n
/+f/5f/l/+X/5f/l/+b/5//p/+r/6//r/+z/6v/q/+r/5//l/+b/5v/m/+f/6P/p/+v/
7P/r/+r/6f/q/+v/7P/v/+3/7f/t/+3/8P/w//H/8v/y//H/8f/w/+7/8P/x//L/8//z
//L/8f/0//X/9//4//j/+v/7//v/+v/6//r/+v/6//r/+v/6//r/+//7//z//v/+//7/
/v/9//3//f/+//7//v///////v/9//3//f/8//z//P/8///////9//z/+v/6//n/+P/6
//n/+f/6//n/9//1//T/9v/0//b/9v/y//H/8f/x//H/8f/x//H/8//z//P/8v/y//L/
8v/y//T/8//z//P/8P/v/+7/7f/v/+//7//u/+//7//w//L/8//z//T/9f/2//f/9//4
//n/+//8//3/+//8//z//f//////AAAAAP//AAABAAIAAQABAAAA/f/6//r/+//7//v/
/P/8//z//P/8//3//v8AAP7//f/9//7//v/+//7/+//6//n/9//4//j/+f/7//n/+f/5
//n/+f/5//j/+P/6//r/+//7//z//P/7//v/+f/5//n/+v/6//r/+v/6//r/+P/4//n/
9//3//f/+P/5//j/+f/6//z//P/8//3//f/+//7//v/6//r/+v/6//z//P/8//z///8B
AAIAAwAEAAQABQAFAAUABQAEAAMAAQAAAP///v///wAAAwAEAAQAAgAEAAIAAgACAAIA
AwAEAAUABgAEAAQABAAEAAQABAAEAAQABgAGAAYABgAHAAgACQAKAAgACAAIAAgABgAG
AAYABgAIAAgACAAIAAoACgAKAAoACAAIAAgACAAJAAoACwAMAAoACgAKAAoACAAIAAgA
CAAKAAoACgAKAAkACgAHAAYACgAKAAoADAALAAsACwALAA0ADgAPAA8AEAARABIAEwAR
AA8ADgAOAA8ADwARABEAFgAWABYAFgAVABMAEwAUABQAEgASABEAEAAQAA8ADQALAAwA
DAAKAAsADAANAAwACAAIAAgACAAKAAoACAAIAAgABwAHAAcACgAKAAsACwALAAoACAAF
AAcACQAKAAoACgAKAAoACgAHAAcABwAHAAcABwAHAAYAAQABAAEACAAUACEALQA+AFQA
awCAAJMAqADHAOkABgEXAQ4B8ADAAIQARwAPAOH/yv/E/8P/w//H/9D/1f/b/+T/7f/x
//T/+f/9//7//f8AAAIAAwACAAQABAAEAAYABQADAAIAAQABAAEAAgADAAMABAAEAAUA
BQAFAAQAAgAEAAQABAAEAAQABAAEAAQABAADAAMABQAFAAUABQAGAAYABQAEAAIABAAF
AAUAAgAEAAUABQAFAAMAAwADAAMAAwADAAMAAwAEAAQABAAFAAYABwAHAAgACAAIAAgA
BQAFAAYABgAGAAYABgAGAAcACQAJAAkACQALAAsACwANAA8ADwAPAA8ADwAOAA4ADgAO
AA0ADQAMAAwADgAPABAAFAAVABUAFQAVABUAFgAWABQAFgAXABcAGgAaABoAGgAaABoA
GgAaABoAGwAbABwAHQAcABsAGgAaABsAHAAeAB4AHgAfAB8AHQAbABoAGQAYABgAGAAY
ABkAGQAXABYAFwAYABgAGAAWABUAFQAWABYAFQAUABQAFAASABQAFAASABEAEQARABEA
EQARABEADwAPAA8ADgAQABAAEAAQABIAEQARABEAEQARABEAEQAPAA8ADwAOAA4ADQAN
AA4ADwAPABAAEQAPAA8ADgAOABAAEQARABEAEQASABIAEwATABMAFAAUABAAEAAQABAA
EgATABMAEQASABIAEwATABEAEgASABIAEAAQABEAEgASABAADwAPAA8ADgANAAwADQAO
AA8ADwANAAwADAANAA0ADQANAA0ADwAPAA4ADgAOAA4ADwAPAA4ADgANAA0ADQANAA0A
DgAQABAAEAAQAA4ADAAMAA0ADQANAA0ADgANAAoACQAIAAgACAAIAAkACgAMAA0ADgAK
AAoACgAKAAoACgAKAAoACgALAAsACwAIAAgACQAJAAoACwALAAsACwAKAAkACAAGAAYA
CAAIAA4ADAAKAAgACAAIAAgACgAKAAoACgAMAAwADAAMAAkACAAHAAYACAAKAAwADgAL
AAoACQAIAAgACAAIAAgACgAKAAoACgAKAAoACgAKAAwADAAMAAwACgAKAAoACgAKAAoA
CgAKAAoACgAKAAoACAAIAAgACAAKAAoACgAKAAgACAAIAAoACgAKAAwADAAMAA4ADwAP
AA0ADQANAA4AEQARABEAEQAPAA8ADgANAA8AEAARABEAEwATABYAFgAUABQAEwARAA8A
EAAQAA4ADgANAAwADAANAAsACwAMAAoACAAIAAgACAAGAAQABAAGAAYABgAGAAYABgAG
AAUABAADAAMAAgADAAMABAAEAAEA/////wEABAAEAAQABAACAAIAAQABAAEAAQADAAMA
AwD+//n/9//5/wIADAAZACsAQABUAGUAdgCFAKIAyQDpAAQBDQEAAdoApABmACcA7//H
/7j/uP+1/7H/t//C/8n/0f/c/+X/6f/s/+//8//y//P/9v/2//X/8v/z//T/9f/4//r/
+f/5//n/9//3//j/+f/3//j/+P/5//v/+//6//j/+v/6//r/+v/8//z//P/8//r/+f/5
//v//f/9//3//v/+//3//P/6//7///////z/AAABAAEAAQD///3/+//5//r/+//8//3/
+//6//n/+f/8//3//f/+/wAAAAAAAP3/+//8//z//P/8//z//P/9////////////////
////AQABAAEAAQABAAAAAAABAAIAAwADAAQABAACAAQABQAGAAcABwAGAAUAAwADAAQA
BAAEAAYABwAHAAoACgAKAAoACgAKAAoACgAIAAkACQAKAAwADAAMAAwACQAJAAkACgAM
AAwADQANAA4ADQANAA0ADgAOAA4ADgAOAA0ACgAIAAgACAAHAAYACAAHAAcACAAIAAcA
BgAGAAYABAAGAAYAAgABAAEAAQD///////////3//f/9//z//P/8//z//P/8//v/+//7
//3//f/9//3//f/9//3//P/+//3//f/+//3/+//6//n/+v/7//v//P/7//v/+v/5//n/
+v/6//v//f/9//7//v/8//z//P/8//7///////3/+v/6//v/+//7//z//P/8//z//P/9
//7//f/6//j/9//7//z//f/+//v/+v/5//f/9f/0//T/9f/3//f/9//3//n/+f/4//j/
+P/4//n/+f/2//b/9f/1//X/9f/1//b/+P/4//j/+P/3//T/8//z//H/8f/x//L/8//y
//P/9P/y//L/8v/z//P/9P/0//T/8P/w//D/8P/y//L/8v/y//H/8f/w/+//7v/u/+//
7//z//X/9v/3//b/9P/y//D/7//u/+//7v/0//T/8v/y//L/8v/y//H/8P/v/+7/8f/y
//P/9P/z//L/8f/w//L/8v/y//L/8P/w//D/8P/z//T/9f/2//X/9P/z//L/8f/w/+//
7v/w//L/9P/2//X/9v/z//L/8v/y//L/9P/3//f/9//3//b/9v/2//X/9v/3//j/+f/6
//n/+f/6//v/+//9//3/AgACAAIAAgAAAP3//P/8//7//P/8//v/+v/6//n/9//1//b/
9v/0//b/9v/2//T/8f/w/+//7v/v//D/7//w//D/7//v/+//7//u/+7/7f/u/+7/7f/r
/+v/7f/u/+7/7v/u/+7/7v/v/+//7//v//H/8//x//D/7//v/+//8P/6/w0AIQA0AEYA
WwBuAH8AnADDAOUA/AAHAfoAzgCUAFgAGwDh/7n/qv+m/53/nf+p/7b/vf/F/8z/0//Z
/9z/3//j/+L/5f/m/+b/6f/q/+j/6P/o/+r/6v/p/+n/6f/r/+v/7P/t/+3/7v/u/+//
7v/t/+v/6P/s/+z/7P/s/+7/7v/u/+7/7v/t/+3/7//v/+//7//w//D/7//u/+z/7v/v
/+//7P/w//H/8f/x//H/8f/x//H/7//v/+//7//x//L/8//1//X/9f/0//T/8v/y//L/
7//x//L/8v/y//T/9P/0//X/9v/1//T/8//z//P/8//1//f/9//3//f/9v/2//f/+P/6
//n/+f/4//j/+v/7//z//v////////8BAAEAAgACAAAAAgADAAMABAAEAAQABAAGAAYA
BgAGAAQABQAFAAYABgAGAAYABgAFAAUABQAGAAQABAAFAAUABAADAAMAAwAEAAQABAAE
AAMAAwABAAAAAAAAAP///v8AAP////8AAAAA///+//7//P/6//z//P/6//n/+f/5//r/
+//8//3/+//7//v/+v/6//r/+v/6//z/+//7//v/+//7//v/+//9//3//f/8//z/+//7
//z/+//7//z//f/9//3//P/8//v/+//6//n/+//8//z//f/+////AQACAP///v/9//z/
/P/9//3/+//8//z//f/9//3//v/+//7/+v/6//v//P/8//r/+f/5//r/+v/6//r/+v/6
//r/+f/6//r/+//9//v/+//7//v//f/9//z//P/7//r/+v/5//n/+v/6//v/+//7//v/
/P/8//z//P/8//v/+P/3//f/9//3//f/+P/4//b/9v/2//j/+P/4//n/9//4//j/+P/2
//b/9v/2//b/9v/2//b/+P/5//n/+f/3//b/9v/1//f/+f/6//v/+//6//n/+P/2//b/
+P/4//j/+P/4//f/9v/1//T/9f/2//f/+P/4//j/+P/4//j/+P/4//j/+P/4//j/+P/4
//j/+P/4//j/+P/4//j/+v/6//r/+v/6//r/+v/6//j/+P/4//j/+P/4//j/+P/8//r/
+v/8//v/+v/7//v/+//7//v/+//9////AAABAAAA///+//z//f/9//7//////wEAAQAE
AAQABAAEAAMAAQABAAIAAgACAAIAAQAAAP7//f/7//v/+v/6//j/+P/6//r/+P/2//b/
9v/2//b/9v/0//T/9P/z//P/8//0//f/+//+/wIABgAHAAcACQANAA4ADgAOAA4ADgAO
AA0ADwAPAA8ADQAPAA0ACgAHAAkACwASAB4AJwA3AEoAXABtAIIAlQCsAM8A8QAMARkB
GAH+ANIAmABdACMA9f/Y/9L/z//N/8//2P/d/+X/7v/3////BAAHAAkACgALAAwACgAL
AAwADgAOAA4AEAASABEAEQARABEAEQASABMAEQASABIAEwARABEAEAAOABEAEgATABQA
EgASABIAEgATABMAFAAXABYAFQAUABQAFgAVABQAEgAWABcAFwAUABQAFQAVABUAFwAX
ABcAFwAXABcAFwAXABUAFAATABMAFQAXABgAGgAYABgAGAAVABcAGAAYABgAGAAYABgA
GQAbABsAGwAbAB0AHQAdAB8AHgAdABwAGwAdAB4AIAAiACAAHwAfAB4AIAAiACMAJAAo
ACkAKQApACsAKwAsACwAKwAsACwAKwArACoAKQAoACkAKgArACwALAAtAC0ALgAyADIA
MgAyADEAMQAxADIAMAAwADEAMQAxADEAMgAzADQANAA0ADQANAAzADAALgAxADIAMgAy
ADAALwAvADAAMAAvAC4ALgAsACoALAAsACgAJwAnACcAKgArACwALQAtAC0ALQAsACsA
KgApACgAKQApACoAKwApACkAKQApACcAJwAnACYAKQApACoALAAsACsAKwArAC0ALQAs
ACwALAAtAC0ALQArACwALAAtACsAKwAsACwAKgAqACoAKgAsAC0ALQArACoAKgArACsA
KwAsACwALAAsACwALQAuAC0AKgAoACcAJgAmACYAJgAmACYAJgAlACcAJgAmACcAJwAn
ACcAJwAnACcAJgAmACYAJgAnACcAJgAmACUAJQAjACMAIwAkACYAJgAmACYAKAAmACYA
JwAlACUAJQAmACYAJAAkACQAIwAiACEAIQAiACQAJQAmACQAJAAkACQAIwAiACEAIAAi
ACMAIwAjACEAIAAgAB8AIAAhACEAIQAhACAAHwAeACAAIAAiACIAIAAkACQAIgAgAB4A
HAAdAB4AHwAgACAAIAAgACAAHwAeAB0AHAAcABwAHAAcABwAHAAcABwAHAAcABwAHAAb
ABoAGQAYABgAGAAYABgAGwAcAB8AHgAgACIAIgAiACQAJQAlACUAIwAjACQAJQAjACMA
IwAjACEAIAAfAB8AIQAjACQAJwAnACoAKgAqACgAJwAlACUAJAAkACIAIgAjACIAIgAh
ACIAIwAlACYAIgAgAB4AHAAYABYAFgAWABYAFgAWABQAFAAUABMAEwAVABYAFgAXABUA
FgAWABUAEQARABMAFAAUABQAFAAUABIAEQARABEAEQARAA8ADQAMAAsACwAPABYAIAAv
AD8AUABmAIEAlACjAMAA4wADARoBHwEMAdwAngBiACcA8f/P/8j/xP+9/8H/zf/U/93/
6f/0//v//f/+//v///8EAAMAAgAGAAkABgAEAAQABAAGAAgABwAHAAcABQAFAAYABwAH
AAgACAAJAAkACQAIAAYACgAKAAoACgAKAAoACgAKAAoACQAJAAsACAAHAAYABgAHAAcA
BwAGAAYABwAHAAQACAAJAAkACQAJAAkACQAJAAcABwAHAAcABgAGAAYABwAFAAUABAAE
AAUABgAHAAUABQAGAAYABgAJAAoACwANAAwACwAKAAkACAAHAAYABwAJAAkACQAJAAoA
CgALAAwADgANAA0ADAANABAAEgAUABUAFQAUABMAEwATABQAFAAUABYAFwAXABYAFgAW
ABYAFgAWABYAFgAXABkAGgAcACAAIAAgACAAHgAdABwAHAAcABwAHQAdAB4AHQAdAB0A
GgAaABoAGgAdAB0AGwAaABkAGAAWABQAFAATABMAFAASABEAEAAQABAADgAQABAAEAAP
AA8ADwANAA0ADQANAA0ADQANAAwADAAMAAwADAAMAAsACwALAAsACwALAAsADAANAA4A
DgAMAAsACwAMAA8ADwAQABEAEAAPAA0ADAAMAA0ADQANAA4AEAARABMAEgARABEAEAAM
AAwADAAMAAoACwALAAkACAAIAAkACQALAAwADAAMAAgACAAJAAoACgAIAAcABwAJAAoA
CwAMAA4ADgAOAA0ACwAKAAoACwALAAsACwALAAsACwAKAAoACAAIAAkACQAKAAoACQAJ
AAcABwAHAAgABgAGAAYABgAHAAYABwAJAAsACwALAAwADAAKAAoACgAKAAoACgALAAkA
CgAKAAoACgAKAAoACgAIAAgACAAIAAgACQAJAAkACwAMAA4ADwANAA0ADAALAA0ADAAL
AAoADAAMAA4ADgAMAA4AEAAOAAwACgAIAAgACAAIAAgACAAIAAgACAAGAAYABgAGAAkA
CgALAAwACgAKAAoACgAJAAgABwAGAAkACgALAAwACgAMAAoACgANAA4ADwASABMAEwAT
ABMAEgASABIAEQARABEAEQARABIAEQARABIAFQAVABcAFwAYABYAFAASABMAEwAVABgA
GQAYABkAGQAXABYAFAARABIAFAAVABQAEwASABEADgAMAAwADAAMAAwADAAKAAoACgAJ
AAkACQAIAAgACQAJAAgACAAHAAUABgAJAAsADAAMAAwADAAMAAsACwALAAsADQALAAkA
BgAFAAMABQAKABQAIQAxAEYAWgBvAIIAlQCsAMsA7QAOASMBJAEIAdgAnABZABsA6f/K
/8T/w/+9/7//yv/V/9v/5P/t//P/+P/7//v//P///wQABAAFAAgACAAIAAgACgAKAAkA
CQAJAAkACQAKAAsACQAKAAoACwANAA0ADAAKAAoACgAKAAoADAAMAAwADAAMAAsACwAN
AA0ADQANAA4AEAAPAA4ADAAQABEAEQAOABAAEQARABEAEAAPAA4ADQAPAA8ADwAPABAA
EAAQABEAEgATABMAFAAUABQAFAARABEAEgASABIAEgASABIAEwATABMAEwATABMAEwAT
ABUAFQAVABUAFQAYABgAGQAaABwAGwAbABoAGgAcAB0AHgAeAB8AHwAfACEAIQAiACIA
IgAkACUAJQAoACgAKAAoACoAKgAqACoAKgArACsALAAuAC4ALgAuACwAKwAqACoALAAs
AC0ALQAuAC0ALQAtACwALAAsACwALQAtACsAKgApACgAJgAkACUAJQAmACgAJgAlACQA
JAAkACIAJAAkACIAIQAhACEAIQAhACEAIQAhACEAIQAgACEAIgAjACQAIgAhACEAIQAj
ACMAIwAjACEAIQAhACAAIwAjACQAJgAlACUAJgAnACYAJQAjACIAJAAlACUAJQAkACQA
IwAjACQAJQAnACgAJwAoACkAKgApACkAKAAlACYAJgAnACcAJwAoACgAKAAmACYAJwAo
ACoAKAAnACcAKgAqACoAKgAqACoAKgApACkAKAAoACkAKQApACkAKQApACkAKAAoACgA
KAApACkAKQAqACoAKwAoACcAJgAmACQAJAAkACQAJgAkACQAJQAnACcAJwAoACoAKAAo
ACgAKAAoACgAKQApACoAKgAqACoAKgAqACoAKgAqACoAKgArAC0ALgAvAC4ALgAvAC8A
MAAxADEAMQAvAC4ALQAsAC4ALgAwADAANAAyADAALgAuAC4ALgAwADAAMAAwADAAMAAw
ADAAMgAyADIAMgAwADAAMAAwADAAMAAwADAAMgAyADIAMgAzADQANQA2ADQANAA0ADQA
NAA0ADQANAA0ADQANAA0ADYANgA2ADYANgA2ADYANgA4ADgAOAA4ADkAOgA7ADwAPgA+
AD4APgBAAEAAQABAAD4APgA+AD4APwBAAEEAQgBAAEAAQABAAEIAQgBCAEIAQgBCAEIA
QgBEAA==
         </WaveFormData>
      </LeadData>
   </Waveform>
</RestingECG>
