# Supplementary material for: Detection of Left Atrial Enlargement Using a Convolutional Neural Network-Enabled Electrocardiogram
Source: Front Cardiovasc Med. 2020 Dec 17;7:609976. doi: 10.3389/fcvm.2020.609976 (PMC7773668; doi:10.3389/fcvm.2020.609976)
Supplement: Supplementary file 4 [file Data_Sheet_4.ZIP › normal3/1802031632_1046_00000001.XML]

<?xml version="1.0" encoding="Windows-1252"?>
<!DOCTYPE RestingECG SYSTEM "restecg.dtd">
<RestingECG>
   <PatientDemographics>
      <PatientID>1802031632</PatientID>
      <PatientAge>76</PatientAge>
      <AgeUnits>Years</AgeUnits>
      <Gender>Female</Gender>
      <PatientLastName>liyanfen</PatientLastName>
   </PatientDemographics>
   <TestDemographics>
      <DataType>Resting</DataType>
      <Site>1</Site>
      <AcquisitionDevice>MAC55</AcquisitionDevice>
      <Status>Unconfirmed</Status>
      <Priority>Normal</Priority>
      <AcquisitionTime>08:21:17</AcquisitionTime>
      <AcquisitionDate>07-29-2016</AcquisitionDate>
      <CartNumber>1</CartNumber>
      <AcquisitionSoftwareVersion>009C</AcquisitionSoftwareVersion>
      <XMLSourceVersion>MAC5000 v1.0</XMLSourceVersion>
   </TestDemographics>
   <RestingECGMeasurements>
      <VentricularRate>56</VentricularRate>
      <AtrialRate>56</AtrialRate>
      <PRInterval>196</PRInterval>
      <QRSDuration>100</QRSDuration>
      <QTInterval>406</QTInterval>
      <QTCorrected>391</QTCorrected>
      <PAxis>44</PAxis>
      <RAxis>31</RAxis>
      <TAxis>4</TAxis>
      <QRSCount>9</QRSCount>
      <QOnset>225</QOnset>
      <QOffset>275</QOffset>
      <POnset>127</POnset>
      <POffset>154</POffset>
      <TOffset>428</TOffset>
      <ECGSampleBase>500</ECGSampleBase>
      <ECGSampleExponent>0</ECGSampleExponent>
   </RestingECGMeasurements>
   <Diagnosis>
      <Modality>Resting</Modality>
         <StatementCount>2</StatementCount>
         <LabelText>12SL ��ϳ���</LabelText>
      <DiagnosisStatement>
         <StmtFlag>ENDSLINE</StmtFlag>
         <StmtText>����Ķ�����</StmtText>
      </DiagnosisStatement>
      <DiagnosisStatement>
         <StmtFlag>ENDSLINE</StmtFlag>
         <StmtText>�ٽ� ECG</StmtText>
      </DiagnosisStatement>
   </Diagnosis>
   <Waveform>
      <WaveformType>Rhythm</WaveformType>
      <WaveformStartTime>0</WaveformStartTime>
      <NumberofLeads>8</NumberofLeads>
      <SampleType>CONTINUOUS_SAMPLES</SampleType>
      <SampleBase>500</SampleBase>
      <SampleExponent>0</SampleExponent>
      <HighPassFilter>16</HighPassFilter>
      <LowPassFilter>150</LowPassFilter>
      <ACFilter>NONE</ACFilter>
      <LeadData>
         <LeadByteCountTotal>10000</LeadByteCountTotal>
         <LeadTimeOffset>0</LeadTimeOffset>
         <LeadSampleCountTotal>5000</LeadSampleCountTotal>
         <LeadAmplitudeUnitsPerBit>4.88</LeadAmplitudeUnitsPerBit>
         <LeadAmplitudeUnits>��V</LeadAmplitudeUnits>
         <LeadHighLimit>2147483647</LeadHighLimit>
         <LeadLowLimit>268435456</LeadLowLimit>
         <LeadID>I</LeadID>
         <LeadOffsetFirstSample>0</LeadOffsetFirstSample>
         <FirstSampleBaseline>0</FirstSampleBaseline>
         <LeadSampleSize>2</LeadSampleSize>
         <LeadOff>FALSE</LeadOff>
         <BaselineSway>FALSE</BaselineSway>
         <ExcessiveACNoise>FALSE</ExcessiveACNoise>
         <MuscleNoise>FALSE</MuscleNoise>
         <LeadDataCRC32>3908509839</LeadDataCRC32>
         <WaveFormData>
AAAAAAAAAAACAAIAAgACAAQABAAEAAQABAAEAAQABAAGAAYABgAGAAcACAAJAAoACgAK
AAoACgALAAwADQAOABAAEAAQABAAEgASABIAEgAVABYAFwAYABkAGgAbABwAHwAgACEA
IgAjACQAJQAmACgAKAAoACgAKQAqACsALAArACoAKQAoACcAJgAlACQAJwAoACkAKgAo
ACgAKAAoACYAJAAiACAAHAAaABgAFgAVABQAEwASABAADgAMAAoACAAIAAgACAAHAAYA
BQAEAAEAAAD///7//v/+//7//v8AAAAAAAAAAAIAAgACAAIAAQAAAP///v/8//z//P/8
////AAABAAIAAAAAAAAAAAD///7//f/8//7//v/+//7/AAAAAAAAAAACAAIAAgACAP//
/v/9//z//f/+////AAD///7//f/8//3//v///wAAAAAAAAAAAAD///7//f/8////AAAB
AAIABAAEAAQABAABAAAA///+//7//v/+//7//v/+//7//v/8//z//P/8//z//P/8//z/
/v/+//7//v/9//z/+//6//3//v///wAA/v/+//7//v/+//7//v/+//z//P/8//z//v/+
//7//v/7//r/+f/4//n/+v/7//z/+//6//n/+P/2//b/9v/2//f/+P/5//r/+P/4//j/
+P/5//r/+//8//r/+v/6//r//P/8//z//P/6//r/+v/6//j/+P/4//j/+P/4//j/+P/4
//j/+P/4//b/9v/2//b/+P/4//j/+P/6//r/+v/6//j/+P/4//j/+f/6//v//P/5//j/
9//2//f/+P/5//r/+v/6//r/+v/4//j/+P/4//f/9v/1//T/9v/4//r//P/6//r/+v/6
//j/+P/4//j/9v/2//b/9v/3//j/+f/6//j/+P/4//j/+v/6//r/+v/4//j/+P/4//j/
+P/4//j/+v/6//r/+v/6//r/+v/6//z//P/8//z//f/9//3//v/9//r/+f/4//r/+//8
//z/+v/6//v//P/+//3//P/6//r/+//8//3/+//7//r/+f/7//z//P/7//j/+P/4//f/
+f/6//z//P/7//r/+v/6//f/9v/1//P/9f/3//j/+v/3//X/8//z//D/7//u/+3/7v/u
/+//8P/w//D/8P/x//L/8f/y//T/9P/z//L/8f/x//H/8f/w//D/8f/x//H/8f/w//D/
7//t//H/+v8BAAgADwAZACQAMgBHAFwAagB0AHwAfgCCAIYAhQCCAH4AdQBjAE4AQAA1
ACYAGgAZABQADwANAAoAAgD7//j/9//1//H/7//w//L/8f/z//b/9//2//L/7//v/+//
8P/x//D/8P/w/+//8f/y//L/8v/x//H/8f/x/+//7//v//D/8f/z//X/9v/0//P/8//y
//L/8P/y//L/9f/2//b/9v/0//T/9P/0//X/9f/1//b/+P/5//j/+//7//v/+//6//n/
+f/5//n/+//8////AAD9//7///8AAAAAAAABAAEABQAIAAsADwAPAA4ADQANAA0ADQAN
ABAAEgAUABUAFgAYABoAGgAbABkAGQAaABwAIQAfAB8AHQAhACEAIAAgAB4AIAAgACAA
HgAcABwAHgAhACIAIQAhAB4AHQAcABkAFwAWABUAFAATABIAEAAOAAsACQAJAAkABgAC
AAIAAwADAAIA/v/8//3//f/8//v/+v/6//z//P/6//n/+P/4//r/+f/5//n//P/8//z/
+//4//j/+f/5//v/+//7//v//f/8//z//P/7//v/+f/3//n/+v/6//r/+v/6//r/+v/4
//j/+P/4//r/+v/6//r//P/8//z//P/8//3//f/9//z/+//6//n/+v/7//z//f/8//z/
+//6//z//P/9//3//f/+//7//v/8//z//f/+//7//v/9//3//v/+//3//f/8//7//f/6
//v//P/+///////8//v/+//6//r/+v/6//v/+//7//z/+v/6//z/+v/7//v//P/8//n/
+P/4//z//P/5//n/+f/8//3//P/9//3//P/7//r/+//7//v/+f/3//n/+f/4//r/+v/6
//r/+P/3//j/9//6//r/+//8//r/+f/4//j/9//4//j/+v/6//j/+P/4//v/+f/4//j/
+f/6//v//P/6//r/+f/5//f/+v/+//v/+v/4//f/9//2//b/9v/2//b/9//4//n/+v/4
//j/+P/4//j/+P/4//j/+v/6//r/+v/5//j/9//2//f/+P/5//r/+P/4//j/+P/4//j/
+P/4//b/9v/2//b/9v/2//b/9v/4//j/+P/4//b/9v/2//b/9P/0//T/9P/3//j/+f/6
//j/+P/4//j/+P/4//j/+P/4//j/+P/4//r/+v/6//r/+v/6//r/+v/6//n/+f/5//z/
/P/6//r//P/9//3//f/8//r/+v/7//z//////////P/7//v/+//9//3//f/8//n/+f/6
//r/+f/4//j/+P/3//f/+P/6//r/+f/4//j/+f/6//v//P/7//v/+//6//n/9//0//H/
8f/x//H/8f/v/+//7v/u/+7/7v/u/+7/8P/x//D/8f/y//P/8//z//P/8//z//P/8v/y
//P/8//1//X/9P/y//P/8//z//j///8IABEAGQAkADQAQwBWAGYAdAB+AIQAhgCEAIEA
hACEAH0AawBSAEQAOQAuACIAGwAUAA0ACQAIAAYAAQD8//n/+//9//v/+P/8//3/9f/y
//X/+P/4//f/9P/z//P/8//2//b/9v/1//X/9v/2//b/9f/1//X/9f/3//f/9//4//f/
9//3//b/+P/5//v//P/6//j/+v/6//n/+v/6//r/+v/6//r/+v/7//v/+//8//7////+
/wEAAQABAAEAAAD///////////3//P/9//z///8CAAUACAAIAAgACQAJAAcACAAJAAsA
DAAMAAwADQANAA0ADQAQABQAFgAXABgAFgAYABgAGQAbABsAHAAeACAAHQAcABkAHQAf
ACAAIgAfACAAHwAeAB8AHgAfACIAIAAgAB4AHQAdAB0AHQAbABkAGAAXABYAFAASAA8A
DAAJAAcABwAHAAcABAAFAAcABQAEAAAA/v///////v/9//r/+v/8//z//P/7//r/+v/7
//v//P/9//v/+v/5//f/9//4//r/+//6//n/+P/3//j/+P/5//r/+//9//3//f/8//z/
+//6//z//P/8//z/+v/6//r/+v/3//b/9f/0//f/+P/5//r/+P/5//n/+f/5//n/+f/5
//f/9//3//f/+f/6//r/+v/8//z//f/9//v//P/8//z/+P/4//n/+v/8//z/+//7//r/
+v/5//n/+//+//7//P/8//z//f/9//3/+v/5//n//P/8//z//P/7//v/+//8//z//P/+
//z/+f/5//r/+v/5//j/+P/8//7/+//7//v//f/9//v/+//6//r/+v/6//n/+f/5//f/
+P/7//z//P/6//r/+v/6//v/+//9//3//f/8//z//P/8//v/+v/6//3//v/+/wAAAgAA
AAAAAAAAAP3/+//6//z//P/8//z/+v/6//n/+f/5//z/AAD9//7/AAABAP3//v/8//z/
/P/8//z//P/8//z//P/8//z//P/8//z//P/8//3//v///wAAAgACAAIAAgABAAAA///+
//z//P/8//z//v/+//7//v/+//7//v/+/wAAAAAAAAAA/v/+//7//v/9//z/+//6//7/
AAACAAQAAwACAAEAAAAAAAAAAAAAAP7//v/+//7///8AAAEAAgAEAAQABAAEAAMAAwAD
AAQAAwAAAP///v8CAAMABAAEAAEAAAAAAAAABQAFAAUABAADAAMAAwADAAMAAwACAAEA
AQACAAIAAQAAAAAAAAD//wAAAgAFAAYABAACAAEAAAACAAIAAgABAAIAAwADAAQAAgD/
//z/+//8//3//v////3//P/8//z//v/+//7////+//v/+v/6//3//f/9//3/////////
/v/+//////////3/+v/4//v/AQABAAIACQASABcAIwAyAEAAUQBiAG4AegCKAI4AjACO
AI8AjAB+AG0AXwBQAEAAMQAoACQAHwAcABkAEQAMAAYAAwACAAEAAQABAAMAAgAAAAEA
AQACAP///P/8/////f/9//7///8AAAAAAAD/////AAAAAAAA//////////8CAAMABAAG
AAMAAwADAAIAAgADAAUABgAEAAIABAAEAAcACAAIAAgABwAGAAUABAAHAAcABwAIAAcA
BwAFAAcACAAJAAoACgAHAAcABwAHAAQAAgACAAAAAgAEAAYACAAFAAQABAADAAUABgAH
AAkACwAMAA0ADwAPAA8ADwASABMAFAAUABQAFQAYABkAGwAZABkAGgAcAB8AHQAdABsA
HwAfAB4AHgAcAB4AHgAeABwAGgAaABwAHQAeAB0AHQAbABsAGwAZABcAFgAVABQAFAAS
AA8ADAAJAAcABwAHAAYAAgACAAMAAgAAAPv/+P/5//n/+P/3//b/9v/4//j/+//7//v/
/P/6//n/+f/5//n/+P/3//X/9P/0//X/9f/3//f/9//3//X/9P/0//T/9f/3//f/9//1
//b/9v/2//j/+P/4//j/+v/6//r/+v/6//r/+v/6//n/+P/3//b/+P/5//n/+f/5//n/
+f/5//n/+f/5//n/+//8//z//P/6//r/+//7//3//v/+//7//P/8//3//v/9//z/+v/5
//n/+v/6//v//f8AAAAA/v/9//z//P/7//r/9v/0//P/9//4//n/+v/5//n/+f/6//j/
+P/6//j/9//3//j/+P/1//T/9P/4//j/9f/1//X/9v/3//b/9//3//b/9f/0//f/9//3
//X/9f/3//f/9v/4//j/+P/4//X/9f/3//f/9v/0//P/8v/1//X/9f/2//b/9v/1//b/
9v/0//T/9P/2//P/8f/w//P/9P/1//b/9P/0//P/8//x//T/+P/1//L/8v/1//X/9P/0
//T/9P/0//T/9P/0//T/8//y//H/8P/x//L/8//0//L/8v/y//L/8v/y//L/8v/w//D/
8P/w//D/8P/w//D/8f/y//P/9P/0//T/9P/0//L/8v/y//L/8v/y//L/8v/y//L/8v/y
//L/8v/y//L/8v/y//L/8v/y//L/8v/y//T/9P/0//T/8//y//H/8P/u/+7/7v/u//H/
8v/z//T/9P/0//T/9P/y//L/8v/y//L/8//0//b/+P/2//b/9v/2//X/9P/y/+7/7v/v
//D/8//z//P/8v/v/+//7//v//D/8f/x//H/8v/0//X/9f/z//L/8f/v//H/8v/0//T/
8f/w//D/8P/y//L/8v/x//D/7//t/+z/7f/r/+n/6f/n/+f/5//n/+n/6P/o/+j/5//m
/+X/5f/o/+f/6P/q/+r/6f/o/+f/6f/p/+n/6P/m/+f/5//n/+v/6v/q/+v/5//n//D/
9//6/wMACwAUACYAPQBQAGAAbAB2AHgAdgB0AHkAeABwAGMATwA+ADQAKQAcABAACwAG
AAcAAwD6//D/7f/s/+v/6f/r/+//7v/s/+v/6//o/+f/6P/o/+f/5//n/+j/6f/s/+z/
7P/r/+v/7P/s/+z/6f/p/+n/6f/n/+f/5//o/+v/7f/v//D/7v/t/+3/7P/s/+r/7P/s
/+v/7P/s/+z/7f/u/+//8P/x//H/8f/y//L/8f/u/+//8f/z//X/9v/z//P/8//z//T/
9P/2//b/9v/4//r//P/6//r/+//7//3//v///wEAAgACAAIAAwAFAAUABQAIAAgACgAL
AAwACgAMAAwADQAOAA8AEQAUABcAFQAVABMAFAATABEAEAATABYAFwAYABcAFAATABQA
FAAUABIAEQAPAA8ADwANAA0ADAALAAoABgAEAAEA/v/+//3//v////z/+P/4//n/+f/4
//T/8v/v/+//7v/t/+z/7P/u/+7/8P/v/+7/7v/s/+v/6//r/+7/7v/u/+3/7P/s/+3/
7f/r/+v/6//r/+3/7P/s/+z/7P/t/+z/6//r/+z/7P/s/+7/7v/u/+7/8P/w//D/8P/u
/+7/7v/u/+z/7P/s/+z/7P/t/+3/7f/t/+3/7f/t/+7/7//w//H/8P/w/+//7v/u/+7/
7//v/+//8P/w//D/7v/u/+//8P/y//L/8f/x/+7/7v/t/+3/7f/w//D/7v/u/+7/7//v
/+//7P/r/+v/7P/s/+z/7P/t/+3/7f/u/+3/7P/t/+r/6//r/+z/7P/r/+r/6v/u//D/
7f/t/+3/7P/r/+j/5//p/+r/6//s/+v/6//r/+n/5//p/+n/6P/o/+j/6P/o/+j/6f/s
/+3/6//q/+r/6v/s/+v/6v/q/+r/6v/p/+r/7P/q/+r/6v/u/+3/7f/u/+7/7v/u/+7/
6v/q/+n/6f/p/+z/8P/t/+7/7P/v//H/7P/q/+r/6v/q/+z/7P/s/+z/7P/s/+z/7P/r
/+r/6f/o/+n/6v/r/+z/7P/s/+z/7P/u/+7/7v/u/+z/7P/s/+z/7P/s/+z/7P/q/+r/
6v/q/+r/6v/q/+r/6v/q/+r/6v/q/+r/6v/q/+r/6v/q/+r/6f/o/+f/5v/p/+r/6//s
/+7/7v/u/+7/6//q/+n/6P/p/+r/6//s/+z/7P/s/+z/6v/q/+r/6v/q/+r/6v/q/+r/
6v/q/+r/7f/u/+//8P/w//D/7//v/+//8P/w/+7/7v/u/+//7//t/+z/6v/q/+z/7v/y
//P/8//y//H/8f/v/+//7//v/+7/7f/t/+7/7v/t/+z/7P/s/+v/6//s/+7/7v/t/+z/
7P/s/+z/7P/s/+v/6//r/+r/6v/p/+f/5//n/+f/5//m/+X/5P/i/+T/5P/k/+T/5P/l
/+X/4//j/+T/5f/l/+b/5//o/+n/5//m/+b/5//j/+f/5//i/+L/5//n/+f/8P/5/wAA
BwARABoAKgBBAFYAYgBuAHoAgAB+AHwAeQB2AHIAZwBTAEIANgApABoAEgANAAgA///5
//b/9v/1//L/7f/t//H/8f/w//D/8f/x//D/6f/o/+z/7f/r/+n/6P/n/+z/7v/w//H/
7//w//D/8P/v/+//7//v/+//7//v//D/7//v/+//7v/v/+//8P/w//L/8P/y//L/8//0
//T/9P/y//L/8v/y//X/9f/1//b/9f/1//P/9f/3//n/+//8//v/+//7//v/+v/6//z/
/P/8//7/AAACAAIAAgADAAMAAwAEAAUABwAKAAoACgALAAsACwALAA4AEgAUABUAFgAU
ABYAFgAXABUAFQAWABgAHQAbABsAGQAbABsAGgAaABoAHAAcABwAHAAaABoAHAAcABwA
GgAZABkAGQAZABcAFQAUABMAEgASABAADQAKAAkABwAHAAcABAAAAAAAAQACAAIA///+
//v/+//6//n/+P/4//r/+v/4//f/9v/2//b/9f/1//X/+P/4//j/9//2//b/9//3//X/
9f/1//X/9//2//b/9v/3//n/+f/5//f/+P/4//j/+P/4//j/+P/6//r/+v/6//r/+v/6
//r/+v/6//r/+v/8//3//f/9//3//f/9//3/+//7//v/+//8//7///8AAP7//v//////
//8AAAAAAAD8//z//f/+////AAAAAAEA/v/+//3//f/9/wAAAAD+//z//P/9//3//f/6
//n/+f/2//T/8v/w/+//7//v//D/8P/w//L/8P/w//H/8//0//H/8P/w//T/9f/z//T/
9f/1//X/8//z//L/8v/y//L/8f/x//H/7//y//X/9v/2//j/+P/4//j/9//3//n/+f/4
//b/9f/0//X/9f/1//b/9f/2//b/+P/2//T/9P/0//n/9//2//b/+P/4//j/+P/4//j/
9//3//b/+P/7//f/9v/4//v/+f/2//j/+P/4//j/+v/6//r/+v/4//j/+P/4//b/9v/2
//b/9//4//n/+v/8//z//P/8//n/+P/3//b/+f/6//v//P/7//r/+f/4//r/+v/6//r/
+v/6//r/+v/4//j/+P/4//r/+v/6//r/+v/6//r/+v/6//r/+v/6//z//P/8//z//P/8
//z//P/8//z//P/8//z//P/8//z//P/8//z//P/+////AAACAAAA/v/+//7//v/9//z/
+v/6//r/+//8/wEAAQABAAAAAQABAAEAAQAAAP///f/7//3//v/+//3//P/8//z/+//7
//z//v/+//z/+v/5//j/+P/4//j/9//3//f/9v/2//b/9f/0//X/9f/1//X/9f/z//L/
8v/y//T/9P/0//X/9P/x//D/8P/y//P/9P/1//T/8//y//D/8f/z//T/9f/5//r/+P/3
//X/9f/+/wcACgARABsAJgA2AEsAYABuAHYAfACGAIYAgAB9AHwAdABnAFcARgA4ACsA
HAAUABMAEAANAAkABAD8//n/+v/5//n/9//z//T/+v/9//3//P/3//L/9P/5//j/9//3
//f/9//2//X/8//1//b/9v/2//X/9f/1//X/8//z//P/9P/1//f/+f/6//j/9//3//b/
9//2//n/+v/7//z//P/8//r/+v/6//r/+f/5//n/+v/8//3//P///wAAAQACAAIAAQAB
AAEAAQD+//7/AAAAAAEABAAHAAoACAAIAAkACQAHAAgACQALAAwADAAMAA0AEQARABEA
FAAWABgAGQAaABwAHgAeAB8AHgAdAB0AHgAhAB8AHwAdAB0AHQAcABwAHgAgACAAIAAi
ACAAIAAiACQAJAAiACEAIAAfAB4AGwAbABoAGQAYABQAEgAPAAwACwAJAAkACQAIAAQA
BAAFAAMAAgD+//z/+//7//r/+f/6//r//P/8//z/+//6//r/+v/5//n/+f/6//r/+v/5
//b/9v/3//f/+P/5//r/+//6//j/9//2//f/+f/5//n/9//4//j/+P/4//j/+P/4//b/
9v/2//b/+P/4//j/+P/6//r/+v/6//j/+f/5//n/+v/7//z//f/8//v/+v/5//f/+P/4
//j/+P/4//n/+f/5//r/+v/6//j/+P/5//r/+v/6//n/+f/6//r/+f/5//n//P/8//r/
+P/4//n/+f/7//j/9//3//j/+P/4//j/9f/1//X/9v/2//b/+P/2//P/8//0//T/8f/w
//D/9P/y/+//7//v//D/8f/w//H/8v/y//L/8v/y//H/8P/t/+7/8f/y//L/8P/w//D/
8P/v/+//8f/x//P/8v/y//L/8P/t/+r/6P/o/+j/5//o/+r/6P/o/+j/6//p/+j/6P/o
/+j/6P/o/+j/6P/n/+f/5P/m/+n/5f/k/+b/6f/p/+j/5v/m/+b/5v/m/+b/5v/m/+b/
5v/m/+b/5//o/+n/6v/p/+j/5//m/+T/5P/k/+T/5P/k/+T/5P/k/+T/5P/k/+L/4v/i
/+L/4//k/+X/5v/k/+T/5P/k/+T/5P/k/+T/5v/m/+b/5v/m/+b/5v/m/+b/5v/m/+b/
5v/m/+b/5v/o/+j/6P/o/+f/5v/l/+T/5P/k/+T/5P/l/+b/5v/n/+f/6P/o/+b/6P/o
/+n/6f/p/+j/5v/m/+X/5v/p/+n/6f/o/+f/5//n/+f/5//n/+j/5//n/+j/6P/n/+b/
5v/l/+P/4v/i/+b/5v/l/+T/5P/k/+T/5P/k/+P/4//j/+T/5P/j/+H/3v/d/9z/2//e
/9//4P/g/+D/4P/g/+D/3v/f/9//3f/b/9z/3f/d/93/3f/d/93/3v/e/9//4f/d/9//
3f/Y/9r/3f/d/9//6P/1//z///8JABIAHgAxAEwAYgBqAHAAdgB2AG4AawBsAGIAVQBF
ADYAJgAXAA4ADAAJAAIA+//z/+z/6v/p/+j/5f/h/+P/5f/k/+L/4f/j/+L/3f/c/97/
3f/f/9//4P/h/+D/4P/g/9//3f/e/97/3v/g/+H/4v/j/+L/4f/g/+D/4P/h/+L/4v/h
/+H/4v/i/+L/4P/i/+L/5P/m/+f/6P/n/+b/5f/k/+X/5f/l/+b/5f/l/+P/5f/m/+f/
6P/o/+j/6f/q/+v/6v/q/+z/7P/q/+z/7v/w//H/8v/0//X/8//0//X/9//6//r/+v/7
//v/+//7//7/AAACAAMABAACAAQABAAFAAcABwAIAAoADQALAAsACQAJAAkACAAIAAgA
CgAKAAoACAAGAAYACAAIAAgABgAFAAgACQAKAAkABgAEAAIAAAABAAAA/v/8//j/9f/0
//P/9P/w//D/8f/z//L/7v/s/+r/6f/n/+X/5P/k/+b/5v/m/+X/5P/k/+T/4//j/+P/
5P/k/+T/4//i/+L/4//j/+P/4//j/+P/5f/k/+T/5P/j/+X/5f/l/+f/6P/o/+j/5v/m
/+b/5v/m/+b/5v/m/+b/5v/m/+b/5v/m/+b/5v/m/+f/5//n/+f/5//n/+f/6f/p/+n/
6f/n/+j/6P/o/+b/5v/n/+f/6f/q/+r/6v/q/+r/6//s/+r/6v/p/+n/5v/m/+X/5f/n
/+r/6v/o/+j/6P/p/+n/5//k/+P/4//m/+b/5v/m/+P/4//j/+T/5P/k/+b/5P/l/+X/
5v/m/+X/5P/k/+j/5v/j/+P/4//h/+H/3//f/+H/4v/j/+T/5f/l/+X/4//j/+X/5f/k
/+L/4v/i/+L/4//j/+X/5f/k/+L/4f/g/+L/4f/g/+D/4//k/+T/5v/k/+L/4v/i/+X/
4//i/+L/4P/g/+D/4P/e/97/3f/d/9//4v/m/+P/4v/i/9//3//i/+D/4P/g/+D/4v/i
/+L/4v/i/+L/4v/i/+H/4P/f/97/3//g/+H/4v/i/+L/4v/i/+H/4P/f/97/4P/g/+D/
4P/g/+D/4P/g/9//3v/d/9z/3//g/+H/4v/h/+D/3//e/9//4P/h/+L/4P/g/+D/4P/g
/+D/4P/g/97/3v/e/97/4f/i/+P/5P/k/+T/5P/k/+T/4//j/+P/5v/m/+T/5P/i/+P/
4//j/+T/4v/i/+P/4v/l/+X/5f/k/+P/4//j/+X/5f/l/+T/4v/h/+H/4P/g/+D/4f/i
/+H/4f/i/+T/4v/h/+D/4P/g/+D/4P/g/+H/4f/h/+D/3v/d/9v/2f/Z/9n/2f/Z/9n/
2f/Y/9j/2f/a/9v/3P/c/9v/2P/X/9b/1//X/9f/2P/Z/9r/2//a/9r/2//b/9f/2f/c
/9z/2f/b/9v/2v/j/+z/8//7/wQAEgAlADgASgBeAHAAcABwAHQAcQBsAGoAYQBPAEAA
NAAjABQACgADAAQAAQD3/+7/6P/j/+D/4f/h/93/3f/g/97/3f/b/9z/3f/g/97/2f/Z
/9n/2v/b/9z/3P/c/9v/2//c/9z/3P/d/93/3f/d/93/3f/d/97/3v/f/+D/4P/f/9//
4P/g/97/3P/e/97/4f/i/+L/4v/i/+L/4v/i/+P/4//j/+T/5f/l/+P/5f/m/+f/6P/o
/+X/5f/l/+X/5v/o/+z/7v/t/+7/7//w/+7/7v/v/+//8f/y//P/9f/4//j/+P/5//n/
+f/5//z//P/+////AAACAAQABAAFAAUABQAGAAgADQALAAsACQAJAAkACAAIAAoADAAM
AAwACgAIAAgACgAIAAgABgAFAAYABwAIAAcABQAEAAMAAgD+//z/+f/2//b/9f/2//f/
9P/w//D/8f/w/+7/6f/m/+b/5//n/+f/5P/k/+b/5v/m/+X/5P/k/+b/5f/l/+X/5P/k
/+T/4//i/+L/4//j/+X/5f/l/+X/5//m/+b/5v/m/+f/5v/l/+T/5P/j/+L/4v/i/+L/
4v/j/+T/5f/m/+j/6P/o/+j/5v/m/+b/5v/o/+n/6f/p/+f/5//n/+f/5f/l/+X/5f/m
/+j/6f/q/+z/7P/t/+3/7P/s/+v/6v/p/+r/7P/u/+3/7P/q/+n/6f/q/+r/6//p/+z/
7P/q/+j/6P/p/+n/6v/o/+j/6f/q/+r/6v/q/+v/6//r/+z/6//q/+v/6P/p/+n/6v/q
/+n/6P/o/+z/6v/n/+f/5//p/+n/5//n/+n/6v/r/+z/7f/t/+3/6//o/+n/6P/m/+j/
6P/o/+j/5f/l/+f/5//p/+j/6P/o/+j/5//m/+b/5f/m/+b/6P/r/+r/6//s/+7/6//p
/+j/6P/o/+j/6P/m/+b/5f/l/+X/6P/s/+n/6v/q/+n/5//o/+r/6v/q/+r/6P/o/+j/
6P/o/+j/6P/o/+j/6P/o/+j/5v/m/+b/5v/m/+b/5v/m/+j/6P/o/+j/6v/q/+r/6v/o
/+j/6P/o/+r/6v/q/+r/6v/q/+r/6v/p/+j/5//m/+f/6P/p/+r/6v/q/+r/6v/q/+r/
6v/q/+r/6v/p/+n/6v/s/+3/7P/r/+r/6v/p/+z/7P/r/+z/7P/s/+7/7f/v/+7/7f/t
/+z/6//q/+n/6P/n/+f/6P/r/+v/6//s/+v/6f/o/+j/6P/o/+f/5v/o/+j/6P/o/+j/
5//n/+f/5P/k/+P/4f/h/+P/5f/n/+T/4//i/+D/3v/e/97/3v/g/+H/4f/f/+H/4v/j
/+P/4v/h/+D/3//f/97/3v/f/+H/3//f/+L/5P/j/9//3f/g/+f/7P/1//3/BgAWACkA
PgBQAF4AaABwAHQAcgBtAGgAYABXAEUAMgAiABUACAACAP//+v/3//H/6v/i/+H/5P/n
/+X/4//h/+D/3P/Z/9v/4P/f/9r/3P/d/93/3f/e/9//3v/e/97/3f/c/9z/2//a/9v/
2//b/9v/3P/d/97/4P/d/93/3f/c/9z/3f/f/+D/4v/g/+L/4v/h/+L/4v/i/+H/4P/f
/97/4f/h/+H/4v/h/+H/3//h/+L/4//k/+T/5f/l/+X/5f/k/+T/5v/m/+T/5v/o/+r/
6v/q/+v/6//r/+z/7f/v//H/8v/z//X/9f/1//X/+P/4//r/+//8//z//v/+////////
/wAAAgADAAEAAQD//wEAAQAAAAAA//8AAP///v8AAP7//v8AAAEAAgABAAEAAAD///7/
+//5//j/9//2//T/8v/v/+z/6f/n/+f/5//k/+D/4P/h/9//3v/a/9j/2v/b/9v/2//Z
/9j/2f/Y/9j/1//W/9b/1v/V/9X/1f/Y/9j/2P/X/9X/1P/U/9P/1f/V/9X/1f/R/9L/
1P/U/w==
         </WaveFormData>
      </LeadData>
      <LeadData>
         <LeadByteCountTotal>10000</LeadByteCountTotal>
         <LeadTimeOffset>0</LeadTimeOffset>
         <LeadSampleCountTotal>5000</LeadSampleCountTotal>
         <LeadAmplitudeUnitsPerBit>4.88</LeadAmplitudeUnitsPerBit>
         <LeadAmplitudeUnits>��V</LeadAmplitudeUnits>
         <LeadHighLimit>2147483647</LeadHighLimit>
         <LeadLowLimit>268435456</LeadLowLimit>
         <LeadID>II</LeadID>
         <LeadOffsetFirstSample>0</LeadOffsetFirstSample>
         <FirstSampleBaseline>0</FirstSampleBaseline>
         <LeadSampleSize>2</LeadSampleSize>
         <LeadOff>FALSE</LeadOff>
         <BaselineSway>FALSE</BaselineSway>
         <ExcessiveACNoise>FALSE</ExcessiveACNoise>
         <MuscleNoise>FALSE</MuscleNoise>
         <LeadDataCRC32>1073433851</LeadDataCRC32>
         <WaveFormData>
9v/2//b/9v/2//b/9v/2//f/+P/5//r/+P/4//j/+P/6//r/+v/6//r/+v/6//r/+//8
//3//v/+//7//v/+////AAABAAIAAgACAAIAAgADAAQABQAGAAcACAAJAAoADQAOAA8A
EAARABIAEwAUABIAEgASABIAFAAWABgAGgAYABgAGAAYABcAFgAVABQAFgAWABYAFgAZ
ABoAGwAcABoAGAAWABQAEAAOAAwACgALAAwADQAOAAsACgAJAAgACgAKAAoACgAJAAgA
BwAGAAMAAgABAAAAAAAAAAAAAAAAAAAAAAAAAAEAAgADAAQAAwACAAEAAAAAAAAAAAAA
AAIAAgACAAIAAgACAAIAAgABAAAA///+//7//v/+//7/AAAAAAAAAAACAAIAAgACAP//
/v/9//z///8AAAEAAgABAAAA///+////AAABAAIA///+//3//P/6//r/+v/6//z//v8A
AAIAAgACAAIAAgABAAAA///+////AAABAAIAAQAAAP///v/+//7//v/+//z//P/8//z/
//8AAAEAAgABAAAA///+////AAABAAIAAgACAAIAAgABAAAA///+/wAAAAAAAAAA/v/+
//7//v/8//r/+P/2//j/+v/8//7//f/8//v/+v/4//j/+P/4//r//P/+/wAA/v/8//r/
+P/6//r/+v/6//j/+P/4//j/+f/6//v//P/8//z//P/8//z//P/8//z/+v/6//r/+v/4
//j/+P/4//j/+P/4//j/+P/4//j/+P/6//r/+v/6//z//P/8//z//P/8//z//P/6//j/
9v/0//f/+P/5//r/+f/4//f/9v/3//j/+f/6//j/9v/0//L/9v/4//r//P/7//r/+f/4
//j/+P/4//j/+P/4//j/+P/2//b/9v/2//f/+P/5//r//P/8//z//P/6//r/+v/6//3/
/v///wAAAgACAAIAAgACAAIAAgACAAIAAgACAAIAAwACAAIAAgAAAP3//f/+//7/+//4
//f/9f/2//n//v/7//n/9v/z//b/9f/2//j/+f/4//f/9v/3//f/9f/1//L/8//y//D/
8v/0//T/9P/2//b/9v/1//T/8//y//H/9P/4//f/+f/3//b/9P/2//T/8f/u/+z/7v/v
/+7/7//w//H/8v/z//X/9f/z//P/8f/x//H/9P/z//H/8P/v/+//7f/v//D/8v/z//X/
9f/4//7/AgAIABMAGwAbACcAQwBZAF0AYQByAH4AgwCIAI8AjgCAAGUAQwAsACYAIAAc
ACIAJgAoACYAKAAtACsAIQAXAA8ABwAFAAMA/f/3//n/+v/5/wEABQABAPf/9P/x//H/
8f/x//H/8f/x//L/8f/x//L/8//w/+z/7f/s/+7/7f/t/+3/7//y//L/8f/v/+//7v/u
/+3/7v/v//H/8f/v/+z/6f/r/+j/6P/o/+3/7//t/+3/8P/x//H/8f/w/+//7v/w//D/
7//s/+z/8f/y//P/9P/3//X/8//w/+//7//v/+//9P/3//n//P/8//z/+v/6//n/+f/7
//////8AAAAA//8BAAMAAwAFAAcABwAJAAsADAAMAAkACQAKAAsADQAQAA0ADAALAAoA
CQAHAAcACQAOAA8ADwAQAA0ACgAIAAcACAAJAAoACwAJAAYABQAFAAMAAQAAAP///f8A
AP7//f/7//z//P/9////+//1//L/+P/3//j/+f/4//b/9f/1//f/9v/1//X/9P/3//T/
8f/z//b/9//3//f/9//3//f/9v/2//b/8//v//T/8v/y//T/9P/v/+//8f/1//f/+P/4
//f/9f/0//P/8//x/+//9P/2//j/8//x//T/9P/z//H/8f/x//L/9//3//f/9//y//H/
7//u//T/9f/0//P/9P/0//L/8v/0//T/9//3//T/8//1//H/7v/z//P/8P/w//T/9P/y
//T/9P/0//T/9v/0//H/8f/y//H/8P/t/+7/8P/y//T/8v/y//X/9f/z//P/8//x/+//
7v/t/+3/7v/u/+//8v/1//X/8v/x/+//9P/w/+7/7v/y/+7/7v/t/+3/7P/s/+3/7f/t
/+z/6v/q/+r/6P/r/+z/7v/z/+//7f/r/+v/7//u/+3/6//r/+z/7P/s/+3/7v/v/+//
7P/t/+//7P/u/+//7f/r/+n/8P/y/+7/7f/t//H/8f/q/+j/6P/o/+j/7P/u//D/8v/u
/+z/6v/o/+n/6v/r/+z/7P/s/+z/7P/p/+j/5//m/+j/6v/s/+7/7v/u/+7/7v/s/+z/
7P/s/+7/7v/u/+7/7P/q/+j/5v/o/+r/7P/u/+z/7P/s/+z/6v/q/+r/6v/r/+z/7f/u
//D/8P/w//D/8f/y//P/9P/0//T/9P/0//X/9v/3//j/9//2//X/9P/2//b/9P/z//P/
9P/y//P/8//0//D/7P/t/+r/6v/s//D/7v/t/+v/5//n/+X/5f/p/+z/7f/u/+r/6P/l
/+D/4v/j/+b/5//m/+b/6P/o/+f/5v/l/+T/5f/n/+n/6//q/+r/6//n/+f/5//m/+T/
5v/m/+X/5P/i/+P/4//h/+L/4//k/+X/4//j/+P/4f/i/+P/5P/l/+f/5v/k/+P/4//j
/+H/4//o/+b/5f/n/+f/4v/m/+7/8v8DABUAFQAZACsANQA9AEkAWgBmAG8AdgB3AHQA
bgBlAE0AKgASAA4AFAASAAwAEgASAA4AFQAdAB0AFwAJAP//+//1//X/+f/3//L/8f/v
/+3/7//v/+r/5v/l/+T/4//k/+P/4v/i/9//3//g/+H/3//c/97/3v/f/9//4P/h/9//
4P/e/9v/3//h/+L/5P/h/+D/3//f/9//3//e/93/3v/c/93/3v/g/+H/3v/d/+D/4f/h
/+H/4//j/+P/5v/k/+H/3P/a/93/3v/f/+D/5//n/+f/5v/n/+f/5//n/+j/6f/p/+r/
6f/o/+X/5P/m/+f/6v/v//H/8v/y//H/8f/z//P/9f/1//X/9//5//n/+P/0//P/9//5
//z/AAD8//r/+P/2//f/9//5//3//P/7//n/+P/7//r/+v/7//j/9//2//X/9v/0//T/
9f/x/+//7v/t/+3/8P/u/+3/6//s/+z/7f/w/+3/6P/m/+r/5//m/+X/5v/m/+f/6f/n
/+b/5f/l/+T/5//k/+H/4v/m/+j/6f/o/+f/5v/l/+T/5P/k/+H/3//m/+b/6P/m/+b/
4f/h/+T/5//o/+j/5//n/+b/5v/j/+P/4f/f/+P/5v/p/+X/4f/k/+T/4//l/+X/5f/m
/+b/5f/k/+P/5f/n/+j/6v/s/+v/6P/l/+r/6v/o/+j/5v/k/+X/4//k/+X/6f/n/+T/
6f/p/+b/5P/o/+j/5v/o/+j/6P/o/+j/5v/j/+P/5//n/+f/5f/k/+T/5P/k/+X/5v/q
/+v/5v/l/+T/4f/g/+D/4P/h/+L/4v/j/+b/5//n/+T/4//j/+j/5P/i/+H/5P/f/97/
4f/j/+T/5v/k/+P/4v/g/+L/5P/m/+b/4//i/+L/5f/j/+H/3//f/+b/6P/q/+v/7P/u
/+//8P/u/+7/7v/t/+3/7//y//D/8//1//T/8//z//r//P/4//v/+//5//X/+v/7//z/
/f/+//7//v/+//7//v/+//7//v///wAAAQACAAMABAAFAAYABwAIAAkACgAJAAgABwAG
AAMAAgABAAAAAwAEAAUABgAGAAYABgAGAAYABgAGAAYACAAIAAgACAAGAAYABgAGAAoA
DAAOABAADgAOAA4ADgAPABAAEQASABMAFAAVABYAGQAaABsAHAAdAB4AHwAgAB8AHAAa
ABgAGAAVABUAFgAbABkAFwAXABMAEgATABYAFgAVABMAEQARAA8ADwAQABIAEgASABIA
EAAPAAwACwANAA8ADwAOAA8AEgATABQAEwASABEADwARABEAEQARABQAFgATABMAEQAO
AAoACgAMAA0ADgAQAA8ADwANAA0ADQANAA0ADQALAAsACQAJAAsACwALAA4ADAALAAsA
CwAMAAsADgAQABAACwAHAA0AEAASABQAGgAfACsAOwBFAE8AYQBtAGsAeACUAKcAqACh
AKQApgCLAF8ASABCADwAOgBCAEQAOgA8AEgASQBFAEUAPwAvACUAJwAlAB8AHQAbABoA
FwATABMAEwAVABYAEgARABAADwANAAsACQAIAAgACQALAA0ACwAIAAoACgALAAsADAAN
AA0AEAAQAA8ADQANAAwADAAIAAYABAADAAgACQAJAAkACQAGAAYABgALAA0ACwALAAoA
CQAHAAUABgAHAAgADAAOAA0ACgAKAAsACgAJAAgAEAARABIAEgAPAA8ADwAPABIAEwAT
ABQAFAAUABIAEgAVABUAFwAbABkAGgAaABkAGQAbABsAHQAdAB0AHwAhACQAJAAhACEA
IQAhACIAJAAlACYAJwAoACQAIQAgACEAJQAlACQAJAAiACAAHwAfACEAIQAhACEAHwAc
ABsAGwAXABUAFAATABMAFgAUABMAEAAQAA8ADwASAA8ACgAIAAsACQAJAAkACgAKAAsA
DQAPAA4ADQANAA0ADwALAAcACQAMAA0ADQAMAAsACgAJAAUABAADAP////8GAAYACAAG
AAYAAQABAAMABwAJAAoACQAJAAgACAAIAAkACAAHAAkACgALAAUABgAKAAsACwAKAAkA
CAAIAAkACQAJAAkABQAFAAQABAAJAAkABwAFAAYABgAEAAQABQAGAAoACwAIAAcACQAF
AAMACQAKAAgABgAKAAoACAAFAAQAAwACAAEA/v/6//n/AQADAAUABQAEAAQABAAEAAIA
AgAFAAUAAQABAAEA/////wAAAQADAAQABAAFAAgABgAFAAEA/////wQAAAD+/wEABgAD
AAQABAADAAEAAAADAAMAAwACAP//AAABAAAAAQAAAAAAAwACAAEAAAABAAMAAgABAP//
AQACAAIAAgD///7//f/7//3///8CAAAAAQABAP7/+//5/wAAAgD+//n/+f/9//3/+v/8
//7/AAACAAAAAAAAAAAA///+//3//P/9//7///8AAP7//v/+//7//v/+//7//v/8//z/
/P/8//v/+v/5//j//P/+/wAAAgAAAP7//P/6//j/+P/4//j/+f/6//v//P/7//r/+f/4
//n/+v/7//z/+v/6//r/+v/4//j/+P/4//r//P/+/wAA///+//3//P/8//z//P/8////
AgAFAAgABQAEAAMAAgADAAQABQAGAAcABgAGAAYABwAFAAYACAAIAAMA/v/7//r/+v/8
/wAA/v/9//v/+f/3//X/9f/2//n/+v/7//z//f/9//v/+//6//v/+v/4//r//P/8//z/
/P/8//z/+//7//v/+//7//r//P/5//n/+v/6//n//P/6//n/+P/4//v/+//5//n/9//3
//f/9//5//n/9//3//X/9f/1//j/+f/5//r/+//6//f/+P/4/wAA+//5//v//v8CAAgA
DAARAB0AIQApAEEAVwBfAGcAdACGAI0AjgCPAJIAhgBvAFMANgAiACAAKgAuACgAKAAu
ADIAMwAtACMAGwATAA0ADwARAAsABQAFAAAAAQABAPn/+f8BAAAA/P/7//r/+f/3//X/
8//y//D/8f/z//X/9P/w//H/8P/u/+3/7f/t/+//9P/2//f/9v/1//P/8v/u/+7/7v/v
/+//7//u/+3/8P/u/+//8P/z//X/8//z//H/8f/w/+//8P/x//L/9v/4//f/9P/0//T/
9P/0//T/+//7//v/+v/4//f/9v/1//r/+//7//z//P/8//r/+v/7//v//f8BAP//AAAA
AP//AQADAAMABQAHAAcACQALAAwADAAJAAkABwAHAAgACgANAA4ADwAQAAwACQAIAAkA
DQANAAwADAAMAAoACQAJAAcABwAHAAcACAAGAAYABwADAAEAAAD///3/AAD+//3//f/+
//7///////v/9f/y//n/9//3//f/9//2//b/9//5//j/9//3//b/+f/2//P/9f/4//n/
+f/3//f/9//3//T/9P/0//H/7//2//b/+P/5//r/9v/3//b/+f/6//r//P/9//3//v/7
//v/+f/3//f/+P/5//P/8//4//r/+//5//n/+f/6//3//f/9//3/+P/3//X/9P/6//v/
+v/5//r/+v/4//j/9//2//j/9//3//f/+v/3//D/9f/1//L/8//4//n/+P/2//b/9v/2
//j/9v/z//P/9//3//f/9f/2//b/9v/2//T/9P/3//f/9//3//f/9f/y//L/8v/z//P/
8v/y//T/9P/z/+//7f/w//b/8//y//D/9P/w//D/8v/z//P/9P/y//H/8P/u//D/9P/4
//r/9f/y//D/8f/w/+//7v/v//L/8P/u/+v/7f/w//L/9P/0//T/9P/z//P/9f/4//b/
8//z//D/7f/s//L/8//u//X/9//1//P/8v/w//D/8P/w//L/8v/y//L/7//u/+3/7P/u
/+7/7v/u//H/8v/z//T/8v/y//L/8v/0//T/9P/0//T/9P/0//T/9P/0//T/9P/2//b/
9v/2//X/9P/z//L/9P/0//T/9P/y//L/8v/y//L/8v/y//L/8v/y//L/8v/x//D/7//u
//P/9v/5//z/+P/2//T/8v/0//T/9P/0//f/+P/5//r/+P/4//j/+P/6//r/+v/6//z/
/P/8//z//v8AAAIABAAEAAQABAACAAAA/v/9//n/+v/8/////f/6//n/9v/2//r//v/8
//v/+f/3//f/9f/z//T/9v/2//T/9P/0//P/7v/t/+3/7//w//D/8f/0//b/9v/2//b/
9f/z//L/8f/y//P/9f/4//L/8f/w/+7/7//y//P/8//x//D/8P/v/+3/7f/t/+3/7f/t
/+3/7f/t/+3/7f/t/+v/7v/u/+3/8P/x//L/8f/x//L/8v/v/+//8//4//z/BAAIABMA
GQAbACcAOwBNAFcAXQBuAIAAhQCCAIMAhgB+AGkASwAuAB4AHAAiACQAIgAiACAAIAAj
ACcAKQAjABMADQAJAAMABQAJAAUAAAD///3/+f/3//f/8v/w//H/8v/z//T/8//y//L/
8P/x//P/9f/z//D/8v/y//H/7//u/+3/7f/w//D/7//t/+3/7P/s/+z/7v/w//P/9P/z
//H/7//w/+7/7//w//L/8//w/+//8v/z//P/8//1//X/9f/4//b/9f/y//L/9P/0//T/
9P/5//n/+f/4//f/9//3//f/+v/7//v//P/8//z/+v/6//z//f8AAAUABgAIAAkACQAI
AAkACAAJAAgABwAIAAkADwAQAA4ADwAOAA0ADQAOABAAEAAQABAADQALAAsADQARABEA
EAAQAA4ADAALAAsACwALAAsACwAMAAoACgALAAkABwAGAAUABwAKAAgABwAEAAQAAwAD
AAYAAwD+//z/AAD9//z/+//8//z//f////3//P/7//v//v8BAP7/+//6//z//P/7//n/
+f/5//n/+P/6//z/+//5//7//P/8////AAD8//3//f///////v/9//3//P/8//z//f/8
//v//P/+/wAA+//7//7//v/9//7///8AAAIAAwABAP///f/8//3//f/+/wEAAQD///3/
/v/+//z//P/+//7/AQABAAEAAQAEAAEA+/////7/+v/8/wAAAAD+/wAAAAAAAAAAAgAA
AP3//f/////////9//z//P/8//z//f/+/wIAAwD////////9//z//P/8//3/AAAAAAEA
BAACAAEA/f/7//v/AAD8//r/+v/+//r/+v/+//////8AAP///f/7//j/+f/8////AAAB
AAAAAAADAAEA///9//3/AQAAAP///f/8//z/+//6//z//P/8//v//P///wMAAgD/////
/P/5//n/AAACAP7/+f/9/wUABQD+//7//v/+//7///8AAAEAAgABAAAA///+//z//P/8
//z//v/+//7//v8BAAIAAwAEAAIAAAD+//z//f/+////AAD///7//f/8//3//v///wAA
AAAAAAAAAAD+//7//v/+/wAAAAAAAAAAAQACAAMABAACAAIAAgACAAUABgAHAAgACgAK
AAoACgAJAAgABwAGAAgACAAIAAgACgAMAA4AEAARABAAEAAQAA8ACwAKAAoACgAHAAQA
AwD+//7/AAAEAAUABQAEAAMAAAD9//z//P8BAAIAAwAEAAMAAQD9//v//f///////v8A
AAIAAgACAP///v/9//v//f/9//3//f/+/wAA/f/9//7//v/9/wAAAgABAAAAAAAAAP//
/P/7//z//f/+/////v/9//r/+f/8//3//v8CAP///f/8//v//P/7//7/AAD8//3/BQAD
AAIABAAIAAwAFQAdACMANQBLAFcAXQBnAHQAggCVAJgAjwCMAIgAdwBZADwAKgAoAC4A
MAAuADYAPAA6ADcAOQAzACkAIwAfABcADwANAAsACQAOABEADwAFAP3/AwAKAAQAAwAC
AAEA///9//v/+v/5//n/+v/7//v/+P/6//r/+v/5//n/+f/3//r/+v/5//f/9//2//b/
9f/2//f/+f/9//3//P/7//n/9v/2//b/+f/7//n/+f/8//3//f/9//v/+//7//7/////
//3//v/9//z/+//6/wIAAwAEAAQAAQABAAEAAQACAAMAAwAEAAQABAACAAIABQAFAAcA
CwALAAwADAALAA0ADwAPABEAEQARABMAFQAVABQAEAAPABEAEQASABQAEgASABIAEgAT
ABEAEQATABYAFwAXABgAFwAUABIAEQATABMAEwATABIADgAMAAsACwAJAAgABwAHAAoA
CAAHAAQABAADAAMACAAFAAAA/v8DAAEAAQABAAAA/v/9//3/AAAAAAAAAQABAAMA///7
//v//v//////AQABAAEAAQD9//z/+//3//b//v///wIAAAAAAPv/+//8////AAAAAP7/
/f/7//r/+//9//3//f/+/wAAAgD9//v//v/+//3/////////AAACAAEAAAD///v/+//6
//r///////3/+////wAA//8AAP3//P/+//3//v///wMAAQD6///////8//7/AgACAAAA
/v/+//7//v8CAAAA/f/9/wEAAQABAP//+//6//n/+P/5//r//v////3//f/9//v//P/8
//z//f/9//z//P/+//z/+//3//X/9v/8//n/+P/2//r/9v/2//r/+//7//z/+v/5//j/
9v/2//j/+v/6//v/+v/6//3/+f/3//X/9f/4//j/+P/3//n/+v/6//r/+P/4//j/9//1
//f/+v/4//r/+//5//f/9f/6//r/9P/3//v//f/7//j/9v/2//b/9v/3//j/+f/6//j/
+P/4//j/+v/6//r/+v/4//j/+P/4//b/9v/2//b/+P/4//j/+P/3//b/9f/0//T/9P/0
//T/9f/2//f/+P/3//b/9f/0//L/8v/y//L/9f/2//f/+P/4//j/+P/4//n/+v/7//z/
+//6//n/+P/6//z//v8AAP7//v/+//7//v/+//7//v8BAAIAAwACAAMAAgACAP////8A
AAIA///6//n/9v/2//j//P/6//n/9//1//X/8//z//T/9v/2//j/+P/4//f/8v/x//H/
8//z//L/8v/0//L/8v/y//L/8v/x//H/8f/z//P/9P/2//P/8//z//L/8P/y//L/8f/y
//L/8//z//H/8f/x//H/8f/x//H/8f/t/+3/7f/t/+3/8P/w/+//8f/x//H/7//n/+7/
8v/x/+3/8f/2//z/AgAKABEAFwAfACcANQBJAFkAZQB0AIIAhwCIAH8AdgB2AGUAQwAo
AB4AGgAeACIAJAAkACQAJgAtAC0AIwAbABMABQD9////AQABAAMAAgD///3/9//x//H/
8v/x//H/8f/x/+7/7f/s/+z/6v/r/+3/7//x/+7/8P/w/+3/6//q/+n/6f/s/+z/6//t
/+3/7P/s/+r/6v/q/+v/7v/v/+//7//t/+r/6v/q/+v/7f/r/+v/7P/t/+3/7f/t/+3/
7f/w//D/7//s/+z/7//w//H/8v/2//X/9P/y//L/8//0//X/9v/1//P/8v/2//j/+P/6
//n/+f/7//////8AAAAA///9//////8BAAMAAwAFAAcADAAMAAkACQAIAAcABwAIAAoA
CgAKAAoACQAHAAcACQAJAAkACAAIAAsACgAKAAsACAAHAAYABQAGAAQABAAFAAMAAQAA
AP////8CAAAA///+//7//f/9//3/+f/z//D/9v/1//b/9//2//T/8//z//X/9P/z//P/
9f/5//f/9f/0//b/9v/1//f/9//3//f/9P/0//T/8f/v//b/9v/4//n/+v/2//f/9f/3
//f/9v/4//n/+f/6//n/+f/3//X/+P/6//z/9//1//j/+P/3//f/9//3//j/+f/5//n/
+f/3//f/9v/2//v/+//5//f//P/8//r/+v/4//j/+//7//n/+f/8//n/8v/3//f/9P/2
//r/+v/4//j/+P/4//j/+P/2//P/8//4//n/+v/5//b/9P/y//D/8v/y//X/9f/0//X/
9v/1//b/9v/2//f/9//2//b/+P/2//X/8f/v//H/9v/y//D/8v/2//L/8v/y//P/8//0
//T/8//y//D/8P/y//T/9P/x//D/8P/z//L/8f/w//H/9v/2//b/9f/0//T/8//y//L/
8v/y//H/8f/z//b/9P/y//H/7f/p/+z/9P/3//T/8f/z/+3/7f/y//D/8P/w//D/8P/w
//D/8P/x//L/8//0//P/8v/x//D/8v/y//L/8v/w//D/8P/w//D/8P/w//D/8P/w//D/
8P/y//L/8v/y//D/7v/s/+r/7f/u/+//8P/u/+7/7v/u//H/8v/z//T/8//y//H/8P/z
//T/9f/2//T/9P/0//T/9v/4//r//P/+//7//v/+/wAAAAD+//3/+//6//b/9f/4//r/
9//0//P/8P/w//L/9P/y//H/7//t/+3/6//r/+7/8P/w//D/7v/u/+3/6v/q/+v/7v/v
/+7/7v/w//D/7v/s/+r/6P/o/+n/6v/r/+n/6v/s/+n/5//n/+b/5P/k/+L/3//c/9v/
2//a/9f/1f/V/9X/1f/S/9H/0P/N/83/zf/N/83/0v/S/9H/0f/Q/8//zP/N/9b/0v/P
/8//zf/Q/9j/3v/k/+v/8//9/wcAGQArADcAPwBWAGwAdQB6AHsAdgB0AG8ATwAoABoA
GgAWABgAHAAeACAAHgAbACEAIQAZABcAFwALAAEA/f8BAAMA/v/1//f///8DAPv/9v/1
//X/9f/1//b/9f/0//T/7//v//D/8f/x/+7/8P/w/+7/7f/t/+3/7//y//L/8f/v/+//
7v/u/+7/7v/u/+//7//v/+7/7f/w/+7/7//w//D/8f/u/+3/8P/x//H/8f/x//H/8f/0
//L/8f/u/+7/8v/0//b/+P/7//n/9//0//P/8//z//P/9//5//r//P/9//z/+f/4//r/
+//+/wMAAQACAAIAAQAEAAcACAALAAgABwAIAAkADAAMAAkACQAKAAsADQAQAA8ADgAN
AAwACwAJAAkACwALAAsACgAKAAsACgAKAAsACwALAAsACwAIAAQAAgABAAEAAQACAAMA
BQAIAAYABQAAAP7/+//5/wAA///8//z/AAD9//z/+//5//j/+P/5//r/+v/6//v/+//9
//n/9f/3//r/+//7//n/+f/5//n/+P/6//z/+//1//r/+P/4//r/+v/1//X/9v/5//r/
+v/5//n/+P/4//r/+//6//n/+//8//3/9//3//r/+v/5//v/+//7//z/+//5//f/9f/1
//f/+P/6///////9//v//f/8//n/+P/7//z/AAABAPz/+//9//n/9//9//7//P/5//z/
+//4//j/+P/4//j//P/6//f/9//5//n/+f/3//n/+v/7//z/+//6//z/+//5//n/+f/3
//f/+P/5//v/+P/2//X/9v/4//n/9//3//r/AAD9//z//v8CAP7//v/8//v/+f/4//j/
9//2//T/9f/4//v//P/5//j/+P/7//v/+f/3//f/+v/6//r/+f/8//7///8AAP///v/9
//v/+f/7//7//P/7//v/+P/1//j/AAADAAAA+f/1////AwAAAP///v/9//z/+//6//n/
+P/6//z//v8AAP7//v/+//7/+v/4//b/9P/3//j/+f/6//z//P/8//z/+v/6//r/+v/8
//z//P/8//z//P/8//z///8AAAEAAgAAAAAAAAAAAAQABgAIAAoABwAGAAUABAAGAAYA
BgAGAAcACAAJAAgACQAIAAgABQAFAAYACAAFAAUABQADAAQABQAIAAUAAwABAP/////9
//v/+v/6//j/+v/6//r/+f/4//n/+/////z/+v/5//r//P/8//z//P/8//v/+//7//v/
+//8//7/+//7//v/+v/5//z//f/9//3//v8AAAEA+//5//f/9f/2//f/+P/5//f/9//3
//f/9v/4//f/9f/2//f/+P/3//f/9P/2//n/+f/7/wAAAgAGAAYACwATABcAIQA3AEkA
UwBfAGoAdACFAJQAkwCOAIgAewBnAEgAKAAeACoAMgAuACwALAAqAC0AMQAvACkAJQAb
ABEAEQATABEADQAGAP3/AwAHAP3/+f/8//v/+//7//v/+v/5//j/+P/z//P/9P/1//f/
9P/2//b/9f/z//L/8f/x//T/9P/z//X/9f/0//T/8v/y//L/8//3//f/9v/1//T/8P/v
/+7/8f/z//H/8f/z//X/9v/3//b/9f/0//b/9//3//X/9v/2//T/8v/w//b/9//4//j/
9//3//f/9//4//n/+f/6//3//v/9//7//f/9////AwABAAIAAgABAAIABQAGAAkABgAF
AAYABwALAAwACgALAAoACQAJAAoADAAMAAwADAANAAsACwANAA8ADwAOAA4ADgAMAAsA
CwAJAAkACQAJAAsACAAHAAcAAwABAAAA///+/wAA/f/7//n/+v/6//v/AAD9//j/9v/5
//f/9//3//j/+P/5//v/+P/2//T/8//1//n/9//1//P/9P/z//H/9P/1//b/9//0//T/
9v/1/w==
         </WaveFormData>
      </LeadData>
      <LeadData>
         <LeadByteCountTotal>10000</LeadByteCountTotal>
         <LeadTimeOffset>0</LeadTimeOffset>
         <LeadSampleCountTotal>5000</LeadSampleCountTotal>
         <LeadAmplitudeUnitsPerBit>4.88</LeadAmplitudeUnitsPerBit>
         <LeadAmplitudeUnits>��V</LeadAmplitudeUnits>
         <LeadHighLimit>2147483647</LeadHighLimit>
         <LeadLowLimit>268435456</LeadLowLimit>
         <LeadID>V1</LeadID>
         <LeadOffsetFirstSample>0</LeadOffsetFirstSample>
         <FirstSampleBaseline>0</FirstSampleBaseline>
         <LeadSampleSize>2</LeadSampleSize>
         <LeadOff>FALSE</LeadOff>
         <BaselineSway>FALSE</BaselineSway>
         <ExcessiveACNoise>FALSE</ExcessiveACNoise>
         <MuscleNoise>FALSE</MuscleNoise>
         <LeadDataCRC32>49765129</LeadDataCRC32>
         <WaveFormData>
AgACAAIAAgACAAIAAgACAAIAAgACAAIAAAAAAAAAAAD///7//f/8//7//v/+//7//P/8
//z//P/8//z//P/8//r/+v/6//r/+P/4//j/+P/4//j/+P/4//j/+P/4//j/9//2//X/
9P/y//L/8v/y//D/8P/w//D/8P/w//D/8P/u/+7/7v/u/+3/7P/r/+r/6//s/+3/7v/w
//D/8P/w//D/8P/w//D/8//0//X/9v/4//j/+P/4//n/+v/7//z//v/+//7//v/+//7/
/v/+//7//v/+//7/AAAAAAAAAAAAAAAAAAAAAAIAAgACAAIAAQAAAP///v/+//7//v/+
/wAAAAAAAAAA/v/+//7//v/+//7//v/+//7//v/+//7///8AAAEAAgAAAAAAAAAAAP7/
/v/+//7/AAAAAAAAAAD+//7//v/+/wAAAAAAAAAAAAAAAAAAAAD+//7//v/+////AAAB
AAIAAAAAAAAAAAD+//7//v/+//7//v/+//7//v/+//7//v8AAAAAAAAAAAAAAAAAAAAA
AgACAAIAAgAAAAAAAAAAAAAAAAAAAAAAAAAAAAAAAAACAAIAAgACAAAAAAAAAAAAAgAC
AAIAAgAAAAAAAAAAAAAAAAAAAAAA/v/+//7//v8AAAAAAAAAAAIAAgACAAIAAAAAAAAA
AAACAAIAAgACAAAAAAAAAAAAAgACAAIAAgAAAAAAAAAAAP7//v/+//7///8AAAEAAgAA
AAAAAAAAAAAAAAAAAAAAAAAAAAAAAAACAAIAAgACAAAAAAAAAAAAAAAAAAAAAAAAAAAA
AAAAAP7//v/+//7///8AAAEAAgAAAAAAAAAAAP7//v/+//7/AAAAAAAAAAACAAIAAgAC
AAEAAAD///7/AAAAAAAAAAACAAIAAgACAAAAAAAAAAAAAgACAAIAAgAEAAQABAAEAAYA
BgAGAAYABwAIAAkACgAKAAoACgAKAAgACAAIAAYABQAEAAEAAAAAAP///v/+//3//f/9
//3//P/7//v/+v/6//v/+//5//r/+v/7//z//P/8//z//f/9//7//v///////////wAA
AAAAAAEAAQAAAAAAAQABAAEAAgACAAIAAgADAAMAAwAEAAUABQAFAAQABAADAAMABQAF
AAUABgAGAAYABgAGAAYABQAFAAUABwAIAAgACAAHAAcABQAFAAYABgAGAAYACAAJAA4A
EwAVABYAGAAWABgAGgAhACYAJgAlACcAKAAqADYATQBeAFkAOQAFAND/rP+b/5L/jP+N
/5P/mP+g/6b/q/+2/7//yf/Q/9X/2f/d/9//4v/n/+z/7f/w//P/9f/5//v/+//9//3/
/P/8//3//v//////AQACAAMAAwADAAMAAwADAAEAAgACAAMAAwACAAIAAgADAAUABgAH
AAYABQAFAAQABAAFAAYABwAHAAcABwAHAAUABQAFAAUABgAFAAYACAAHAAcABwAGAAQA
BAAEAAQABgAGAAYABgAEAAQABAAEAAQABAAEAAQABAACAAIAAwABAAAAAAAAAP7//f/9
//3//f/9//7//v/8//z//P/7//n/+f/5//n/9//3//f/9//5//n/+P/2//b/9v/1//X/
9f/0//P/8v/z//T/9f/2//b/9v/2//b/9P/2//b/9v/6//r/+//8//3//f/+/wAAAAAA
AAAAAgAAAAAAAAAAAP//AwAEAAUABQAEAAIAAAAAAAEAAQABAAMAAwADAAMAAwACAAIA
AgAAAAAAAAABAAEAAQAAAAAAAQABAAEAAQABAAEAAQABAAIAAgACAAIAAAACAAIAAQAB
AAEAAQABAAEAAQABAAEAAwADAAMAAwADAAIAAgACAAIAAgACAAMABQAFAAQABAACAAIA
AwADAAIAAgACAAIAAwADAAMAAwACAAIAAgADAAMAAwABAAEAAwADAAMAAwADAAIAAgAD
AAMAAwADAAMAAwAEAAQAAwABAAEAAQABAAEAAQADAAMAAgACAAIAAgACAAIAAgACAAUA
BQAFAAUAAwADAAMAAwAFAAUABQAFAAcABwAHAAcABAAEAAQABAACAAMAAwAEAAQAAwAD
AAMAAwADAAMABAAGAAUABQAFAAUABQAFAAUABQAFAAUABQAFAAQABAAEAAQABAAEAAYA
BgAGAAYABgAEAAMAAwADAAUABgAGAAYABAACAAEAAgAEAAIAAgACAAIABAAEAAQABAAE
AAQABAAEAAQABAAEAAQABAAEAAQABAAEAAQABAAEAAQABAAEAAQAAgACAAIAAgAEAAQA
BAAEAAIAAgACAAIABAAEAAQABAAEAAQABAAEAAIAAgACAAIABAAEAAQABAAGAAYABgAG
AAgACAAIAAgACAAIAAgACAAJAAoACwAMAAwADAAMAAwACgAKAAoACgAIAAcABgADAAIA
AgABAAAAAgABAAEAAQABAAAA//////z//P/9//3//f/8//z//f/8//z//P/8//////8A
AAAAAQABAAEAAQACAAIAAgADAAMAAgACAAMAAwADAAQABAAEAAQABQAFAAUABgAHAAcA
BQAGAAYABQAFAAUABQAFAAQABAAEAAQABgAGAAUABQAFAAUABgAGAAQABQAFAAMAAwAE
AAQABAAGAAQABwAMABMAFwAYABgAGAAWABYAGQAeACQAJwAlACIAIgAqADkATABZAFEA
LQD2/8j/q/+e/5b/kf+R/5b/nP+g/6f/sP+7/8P/yP/N/9P/2f/f/+L/4//o/+3/7v/t
//P/9f/3//n/+//7//r/+v///wAAAQABAP//AAABAAEAAQABAAEAAQABAAIAAgADAAUA
BAAEAAQAAgADAAMAAwACAAEAAQAAAAAAAQACAAMAAwADAAMAAwADAAMAAwADAAQAAwAE
AAYABAADAAIAAAACAAIAAgACAAEAAAD///7///8AAAEAAgACAAIAAgACAAAA/v/+////
///+//7//v/6//n/+f/5//n/+f/6//r/+v/6//r/+f/3//f/9//3//X/9f/1//X/9//3
//b/9P/0//T/8//z//T/9P/0//T/9v/2//b/9v/0//T/9P/0//b/+P/4//j/+f/4//j/
+P/7//v//P/+//7//v/+/wAAAAAAAAAAAAAAAAMAAwADAAIAAgABAAAAAgADAAMAAwAD
AAMAAwADAAEAAAAAAAAAAgACAAIAAwABAAEAAAAAAAMAAwADAAMAAwADAAMAAwAAAAAA
AAAAAAMABgAHAAcABQAFAAUABQAFAAUABQAFAAUABQAFAAUABQAEAAQABAAEAAQABAAF
AAUABQAEAAQABAAEAAUABQAEAAQABAAEAAMAAwADAAMABAAEAAQABQADAAMAAQABAAUA
BQAFAAUABQAEAAQABQAFAAUABQAFAAUABgAGAAUAAwADAAMAAwAFAAUABwAHAAYABgAG
AAYABgAGAAYABgAHAAcABwAHAAcABwAHAAcABwAHAAcABwAFAAUABQAFAAQABAAEAAQA
BgAHAAcACAAGAAUABQAFAAcABwAHAAgACAAHAAcABwAFAAUABQAFAAcABwAHAAcABQAE
AAQABAACAAIAAgAEAAIAAgACAAIAAgABAAEAAQABAAIAAgACAP7/AAD//wAAAgABAAAA
///+//z//P/8//z//v/+//7//v/+//7//v/+//z//P/8//z//P/8//z//P/8//z//P/8
//z//P/8//z//P/8//z//P/6//r/+v/6//v//P/9//7//P/8//z//P/6//r/+v/6//v/
/P/9//7//v/+//7//v8AAAAAAAAAAAAAAAAAAAAAAgACAAIAAgACAAIAAgAAAP3//P/5
//j/+v/5//j/+P/2//X/9P/z//T/8//z//L/8v/z//P/8f/w//D/8f/y//L/8v/y//P/
8//0//T/9f/z//P/8//0//T/9P/1//X/8v/y//P/8//1//b/9v/2//b/9//3//f/+v/7
//v/+//8//z/+//7//n/+f/5//r/+v/6//r/+v/6//n/+f/5//v//P/8//z//f/9//v/
+//8//z//P/8//z//f8CAAcADQAOAAwACgAMAAwADQASABoAGwAVABQAFgAcACkAQABV
AE8AJwD2/8z/r/+e/5T/j/+N/5L/mv+e/6H/qP+x/7f/vv/F/8v/z//T/9j/2//e/9//
4P/l/+f/5//p/+v/7//v/+7/7v/v//D/8f/x/+//8P/x//H/8f/x//H/8f/y//T/9f/3
//X/9P/0//T/9v/3//f/9//5//n/+v/6//j/9//2//X/9f/1//X/9f/z//P/8//z//P/
8f/x//L/9f/1//X/9P/y//L/8v/y//T/9v/4//r/+v/6//r/+v/5//j/9//2//j/9v/2
//f/9//2//b/9v/y//H/8f/x//H/8f/y//L/8P/w//D/7//v/+//7//v/+//7//v/+//
7f/t/+z/6v/s/+z/6//r/+z/7P/s/+z/7P/s/+z/7P/q/+r/6v/q/+v/7v/v//D/9P/0
//X/9v/3//f/+P/6//r/+v/6//z/+v/6//r/+v/5//3//v////7//v/9//z//P/9//3/
/f/7//v/+//7//3//P/8//z//P/8//z//f///////v/+///////////////////////+
//7//v/+//z//v/+//3////////////9//3//f/9//3//f/9//3//f/8//z//P/8//z/
/P/9//v/+//6//r/+//8//7////8//z//P/8//v/+//7//v/+v/6//r/+//9//3/+//7
//3//f/9//3////+//7////9//3//f/9//3//v/+//3//f/9//3//f/9//3///////z/
/P/8//z//P/8//z//P/9//3//f/9//v/+//7//v//P/9//7////9//3//f/9//7//v/+
//7//v//////AAAAAP///////////////wAA/v/9//3//f/9//3//f/9//3//f/9//3/
+//6//r/+v/8//z//P/+//7//v/+//7//v/9//3//f/9//7//v/+//z//P/9//7//v/9
//z/+//6//z//P/8//z//P/8//z//P/9//7///8AAP7//v/+//7//v/+//7//v8AAAAA
AAAAAAAAAAAAAAAAAAAAAAAAAAAAAAAAAAAAAAAAAAAAAAAA/v/+//7//v8AAAAAAAAA
AAIAAgACAAIAAAAAAAAAAAACAAIAAgACAAQABAAEAAQABAAEAAQABAAEAAQABAAEAAUA
BgAHAAgACAAIAAgACAAGAAYABgAEAAMAAgD///7/AAD///7//v/9//3//f/9//r/+f/5
//j/+P/5//n/9//2//b/9//4//j/+P/4//n/+f/6//r/+//9//3//f/+//7//v//////
/P/8//3//f///wAAAAAAAP7/////////AAABAAEAAQACAAIAAQABAP///////wAA/v/+
//7//v//////AAABAP//AAAAAAAAAQABAP////8AAAAAAAAAAAIABQAKABEAEQAQABIA
EAAQABAAFQAaACAAIwAjACAAIAAoADkAUABZAEkAIQDs/77/pf+c/5b/kf+T/5r/nv+g
/6n/tP+7/8P/yP/N/9P/1//d/+T/5//q/+v/7P/v//X/9//1//f/+f/5//j/+P/7//z/
/f/9//7/AAACAAMAAgABAAAA/////wAAAAABAAMAAgACAAIAAgADAAMAAwADAAMABAAE
AAMAAwADAAMAAwADAAMAAwAFAAUABQAFAAMAAQABAAIAAwADAAMAAgACAAIAAgACAAIA
AgACAAIABAAEAAQABAACAAIAAgACAAIAAAAAAAEAAQAAAAAAAAAAAP////////3//f/+
//7/+v/6//r/+f/7//v/+//7//n/+f/5//n/9//3//b/9P/1//b/9v/3//b/9v/2//b/
9v/2//b/9v/0//T/9P/0//T/9v/2//b/+P/4//n/+v/9//3//v8AAAIAAgACAAQAAgAC
AAIAAgD+/wEAAQABAAIAAgABAAAAAgADAAMAAwABAAEAAQABAAMAAgACAAIAAAAAAAAA
AQABAAEAAAAAAAEAAQABAAEAAwADAAMAAwAAAAAAAAAAAAAAAgACAAEAAQABAAEAAQAB
AAEAAQABAAEAAQABAAEAAQAAAAAAAAACAAIAAgADAAMAAwACAAIAAgACAAMAAwAAAAAA
AAAAAAEAAQABAAEAAgACAAIAAwAFAAUAAwADAAMAAwADAAMABQAEAAQABQAFAAUABQAF
AAMABAAEAAMABQAFAAUABQADAAMABQAFAAUABgAHAAgABwAGAAUABAAHAAcABwAHAAkA
CQAJAAkACAAHAAYABQAHAAcABwAHAAYABgAGAAYABAAFAAUABgAGAAUABQAFAAUABQAF
AAYACAAHAAcABwAHAAcABwAHAAcABwAHAAcABwAGAAYABgAGAAYABgAIAAQABAAEAAQA
BAADAAMAAwAFAAYABgAGAAYAAgAFAAYABgAEAAQABAAEAAYABgAGAAYABgAGAAYABgAE
AAQABAAEAAIAAgACAAIAAwAEAAUABgAIAAgACAAIAAcABgAFAAQABAAEAAQABAAEAAQA
BAAEAAQABAAEAAQABAAEAAQABAAEAAQABAAEAAQABAAEAAQABAAEAAQABAAGAAYABgAG
AAYABgAGAAYABAAEAAQABAAGAAYABgAGAAYABgAGAAYACAAIAAgACAAKAAoACgAKAAsA
DAANAA4ADAAMAAwADAAMAAoACQAIAAUABAAEAAMAAgACAAEAAQABAAEAAAD//////v/+
////AQD///7//v///wAAAAAAAAAAAQABAAIAAAABAAEAAQADAAQABAAEAAMAAwACAAIA
AwADAAMABAAGAAYABgAHAAkACQAKAAsACgAJAAkACAAHAAcABwAHAAkACgAKAAoACgAK
AAoACQAHAAcABwAIAAkACgAMAA0ACgAJAAkACAAGAAYACAALABIAFwAZABgAGAAYABYA
GgAfACIAJgApACcAIgAiACwAQQBWAF0ASQAdAOr/wP+p/57/mP+V/5n/nv+k/6r/r/+0
/73/xf/M/9P/2f/d/+X/6P/p/+z/8f/0//X/9//5//3/AQACAAEA///+/wMABAAFAAUA
BQAGAAcABwAFAAUABQAFAAMABAAEAAUABQAEAAQABAAGAAcABwAHAAUABQAGAAYABwAH
AAcABwAHAAcABwAHAAkACQAJAAkABwAFAAUABgAJAAkACQAIAAYABgAGAAYABAAEAAQA
BAAGAAYABgAGAAQABAAEAAQABgAEAAQABQADAAIAAgACAAAA/////////f/9//7//v/8
//z//P/7//z//f/+/////f/9//3//f/9//3//P/6//r/+v/5//n/+v/6//r/+v/4//j/
+P/4//n/+v/7//z/+v/8//z//P/+//7///8AAP////8AAAIAAgACAAIABAAGAAYABgAG
AAQABwAHAAcACAAIAAcABgAGAAcABwAHAAcABwAHAAcABQAEAAQABAAGAAYABgAHAAcA
BwAGAAYABgAFAAQAAwAFAAUABQAFAAYABgAGAAYABAAGAAYABQAHAAcABwAHAAUABQAF
AAUABQAFAAUABQAFAAQABAAEAAQABAAEAAUABQAFAAQABAACAAIAAwADAAQABAAEAAQA
BwAHAAcABwAEAAQABAAFAAUABQADAAMABQAFAAUABQADAAIAAgADAAMAAwADAAMABQAG
AAYABQAHAAcABwAHAAUABQAHAAcACAAIAAgACAAKAAoACgAKAAkACQAJAAkACQAJAAkA
CQAHAAcABwAHAAkACQAJAAkACAAIAAgACAAIAAkACQAKAAwACwALAAsACQAJAAkACgAI
AAcABwAHAAcABwAHAAcABwAHAAcABwAJAAgACAAIAAYABgAGAAgACAAIAAgACAAGAAUA
BQAFAAUABgAGAAYABgAGAAcABgAGAAQABAAEAAQABgAGAAYABgAEAAQABAAEAAYABgAG
AAYACAAIAAgACAAHAAYABQAEAAQABAAEAAQABAAEAAQABAAEAAQABAAEAAQABAAEAAQA
BAAEAAQABAAEAAQABAAEAAIAAgACAAIABAAEAAQABAAGAAYABgAGAAgACAAIAAgACAAI
AAgACAAJAAoACwAMAAwADAAMAAwACwAKAAkABgAHAAYAAwACAAIAAQAAAAAA/f/9//3/
/f/9//3//v/+//7///////3//v/+////AAD+//7//v//////AAAAAAEAAQABAAEAAgAC
AAIAAwADAAAAAAABAAEAAwAEAAQABAAEAAUABQAFAAYABwAHAAcACgAKAAkACQAHAAcA
BwAIAAgACAAIAAgABgAFAAUABQAFAAYABgAGAAUABQADAAMABQAGAAcACAAMAA8AEAAV
ABUAFgAYABYAFAAWABkAGgAgACMAIQAgACAAKgA5AFAAXQBPACcA9P/M/7X/qP+g/5v/
m/+e/6D/pP+r/7b/vf/D/8z/0f/V/9n/4f/m/+f/7P/t/+7/8//1//f/+f/7//v/+//6
//r//f/+//////8BAAIAAwADAAEAAQABAAEAAQACAAIAAwADAAIAAgACAAIAAwADAAMA
AwADAAQABAABAAEAAQABAAMAAwADAAMAAQABAAEAAQABAP////8AAAMAAwADAAIAAAAA
AAAAAAAAAAAAAAAAAP7//v/+//7/AAAAAAAAAAAAAP7//v////3//P/8//z//P/7//v/
+//7//v//P/8//j/+P/4//f/9//3//f/9//1//X/9f/1//X/9f/0//L/9P/0//P/8//2
//b/9v/2//T/9P/0//T/8v/y//L/8v/z//b/9//4//j/+P/5//r/+//7//z//v/+//7/
/v8AAP7//v/+//7//v8BAAEAAQAAAAAA///+/wAAAQABAAEAAQABAAEAAQABAAAAAAAA
AAAAAAAAAAEA//////7//v8BAAEAAQABAP///////////v/+//7//v/+/wAAAAD//wEA
AQABAAEA//////////8BAAEAAQABAP///v/+//7///8AAAEAAwACAAEA///+//7//v//
////AAAAAAAAAAD//////////wAAAAAAAAEAAQABAP///////////////wEAAAAAAAEA
//////////8BAAIAAgABAP//////////AQABAAMAAwAEAAQABAAEAAMAAgABAAAAAQAB
AAEAAQABAAEAAQABAAEAAQABAAEAAQABAAEAAQAAAAAAAAAAAAIAAwADAAQAAgABAAEA
AQABAAEAAQACAAMAAwAEAAUAAwADAAMAAwAFAAUABQAFAAcABgAGAAYABQAEAAMABAAE
AAQABAAEAAQAAwADAAMABQAGAAYABgAEAAQABQAGAAYACAAIAAgACAAGAAYABgAGAAYA
BgAGAAYABgAGAAYABgAGAAYABgAGAAYABgAGAAYABgAGAAYABgAEAAQABAAEAAYABgAG
AAYABAAEAAQABAAEAAQABAAEAAYABgAGAAYABAAEAAQABAAGAAYABgAGAAgACAAIAAgA
CQAKAAsADAAMAAwADAAMAAwADAAMAAwADAAMAAwADAAOAAwACwAKAAcABgAGAAUABAAE
AAMAAwADAAMAAgABAAEAAAAAAAEAAQD///7//v///wAAAAAAAAAAAQABAAIAAgADAAMA
AwABAAIAAgACAAUABQAEAAQAAwADAAMABAAGAAYABgAHAAcABwAIAAkACAAHAAcABgAH
AAcABwAHAAkACgAKAAoACAAIAAgABwAHAAcABwAIAAgACAAJAAkACQAJAAoACgAKAAgA
CAALABAAFQAXABgAGAAaABoAHAAdACIAJgAlACMAJgAqADQASQBaAF0AQwAPANj/tP+n
/57/mP+X/5v/pP+o/67/s/+6/8H/y//Q/9P/2f/h/+f/7P/r/+r/7f/y//X/+f/7//3/
//8DAAMAAgACAAQABAAEAAMABQAGAAcABwAHAAcABwAHAAcACAAIAAkACQAIAAgACAAG
AAcABwAHAAkACQAKAAoACQAJAAkACQAHAAcABwAHAAcABwAHAAcABwAFAAUABgAHAAcA
BwAGAAgACAAIAAgABwAGAAUABAAGAAYABgAGAAYABgAGAAYABAACAAIAAwADAAIAAgAC
AAIAAQABAAEA/////wAAAAD+//7//v/9//3//f/9//3//f/9//3//f/7//v/+v/4//r/
+v/5//n/+P/4//j/+P/4//j/+P/4//r/+v/6//r/+v/8//z//P8AAAAAAQACAAIAAQAB
AAIAAgACAAIABAAEAAQABAAEAAQABwAHAAcABgAGAAUABAAEAAUABQAFAAcABwAHAAcA
BQAEAAQABAAGAAYABgAHAAUABQAEAAQABQAFAAUABQAFAAUABQAFAAQABAAEAAQABAAG
AAYABQAFAAUABQAFAAMAAwADAAMAAwADAAMAAwAFAAQABAAEAAIAAgACAAMAAwADAAIA
AgACAAIAAwADAAIAAgACAAIAAQABAAEAAQACAAIAAgADAAUABQADAAMAAwADAAMAAwAF
AAQABAAFAAMAAwADAAMAAwAEAAQAAwAFAAUABQAFAAMAAwAFAAUABgAGAAYABgAEAAQA
BAAEAAUABQAFAAUABQAFAAUABQAHAAcABwAHAAcABwAHAAcABAAEAAQABAAEAAUABQAG
AAYABQAFAAUABQAFAAUABgAGAAUABQAFAAMAAwADAAMABAAFAAYABwAFAAQABAAEAAQA
BAAEAAYABAAEAAQABAAEAAMAAwADAAUABgAGAAYABgAGAAUACAAGAAYABgAGAAYACAAI
AAgACAAHAAYABQAEAAYABgAGAAYABgAGAAYABgAGAAYABgAGAAYABgAGAAYABgAGAAYA
BgAEAAQABAAEAAQABAAEAAQABgAGAAYABgAGAAYABgAGAAgACAAIAAgACAAIAAgACAAK
AAoACgAKAAoACgAKAAoADQAOAA8AEAANAAwACwAKAAkACQAJAAcABAAEAAMAAgACAAEA
AQABAAEAAAD//////v/+///////9//z//P/9//7//v/+//7//////wAAAAABAAEAAQAB
AAIAAgACAAMABQAEAAQABQADAAMABAAEAAQABAAFAAUABQAGAAcABwAJAAoACgAJAAoA
CwAMAA0AEAAQABAAEAASABIAEQARAA8ADwAQABAAEAARABEADwARABIAEgASAAwAEAAV
ABgAGwAfACIAIgAiACIAIAAfACIAKAAtAC0AKgAoACoANQBIAFsAXQA9AAoA2P+3/6j/
nv+X/5X/mP+g/6T/qf+y/7n/wf/K/9H/0//Z/93/4P/j/+b/6//u//H/9f/1//X/9//7
//v/+v/6////AAABAAEA//8AAAEAAQADAAMAAwADAAMABAAEAAUABQAEAAQABAAEAAUA
BQAFAAUABQAGAAYABQAFAAUABQAHAAcABwAHAAUABQAFAAUABQADAAMABAADAAMAAwAC
AAQABAAEAAQABAAEAAQABAAEAAQABAAEAAQABAAEAAQAAgAAAAAAAQADAAIAAgACAAAA
////////+//7//z//P/7//z//f/9//z/+//6//n/+//7//v/+//7//v/+v/4//r/+v/5
//n/+v/6//r/+v/4//j/+P/4//r/+v/6//r/+P/6//r/+v/8//z//f/+/wEAAQACAAQA
AgACAAIABAAEAAQABAAEAAIABQAFAAUABAAEAAMAAgAEAAUABQAFAAQAAwACAAEAAwAC
AAIAAgAEAAQABAAFAAUABQAEAAQABQAFAAUABQADAAMAAwADAAQABAAEAAQAAgAEAAQA
AwADAAMAAwADAAUABQAFAAUAAwADAAMAAwAFAAQABAAEAAIAAgACAAMABQAFAAQABAAE
AAQABQAFAAQABAAEAAQAAwADAAMAAwAEAAQABAAFAAUABQADAAMABwAHAAcABwAFAAQA
BAAFAAUABQAFAAUABQAGAAYABQADAAMAAwADAAUABQAHAAcABgAGAAYABgAGAAYABgAG
AAUABQAFAAUABwAHAAcABwAFAAUABQAFAAUABQAFAAUABgAGAAYABgAGAAcABwAIAAYA
BQAFAAUABwAHAAcACAAGAAUABQAFAAcABwAHAAcABgAFAAQAAwAFAAQABAAEAAYABgAG
AAgABAAEAAQABAAFAAUABgAHAAUABgAGAAYACAAIAAcABAAGAAYABgAGAAYABgAGAAYA
BgAGAAYABgAGAAYABgAGAAYACAAIAAgACAAKAAoACgAKAAkACAAHAAYABwAIAAkACgAI
AAgACAAIAAoACgAKAAoACgAKAAoACgAKAAoACgAKAAwADAAMAAwADQAOAA8AEAAQABAA
EAAQABAADgANAAwACQAIAAgABwAGAAYABQAFAAUABQAEAAMAAwACAAIAAwADAAEAAAAA
AP//AAAAAAAAAgADAAMABAACAAMAAwADAAMABAAEAAQABwAHAAYABgAHAAcABwAIAAgA
CAAIAAkACAAHAAcABwAJAAkACgAKAAkACQAJAAkACQAKAAoACgAMAAwADAALAAkACQAJ
AAoACgAKAAsACwAJAAkACgAKAAoACgAMAA0AEgAVABkAGgAaABoAFgAWABkAHAAgACMA
JQAiACIAJgAvAEIAWwBfAEcAHADu/8n/tP+s/6H/m/+g/6b/qv+t/7T/vf/D/8j/z//Z
/9//4//k/+f/6v/t//L/9f/3//n//f/9//3//f/8//z/AQACAAMAAwABAAIAAwADAAUA
BQAFAAUABQAGAAYABwAFAAQABAAEAAQABQAFAAUABwAHAAgACAAHAAcABwAHAAUABQAF
AAUABQAFAAUABQAHAAUABQAGAAkACQAJAAgABgAGAAYABgAGAAYABgAGAAYABgAGAAYA
BAAEAAQABAAEAAIAAgADAAUABAAEAAQAAgABAAEAAQD/////AAAAAP7//v/+//3//f/9
//3//f/9//3//f/9//3//f/8//r/+v/6//n/+f/6//r/+v/6//z//P/8//z//P/8//z/
/P/8//7//v/+/wIAAgADAAQAAwADAAQABgAIAAgACAAKAAgACAAIAAgABgAJAAkACQAK
AAoACQAIAAgACQAJAAkACwALAAsACwALAAoACgAKAAgACAAIAAkACQAJAAgACAAJAAkA
BQAHAA==
         </WaveFormData>
      </LeadData>
      <LeadData>
         <LeadByteCountTotal>10000</LeadByteCountTotal>
         <LeadTimeOffset>0</LeadTimeOffset>
         <LeadSampleCountTotal>5000</LeadSampleCountTotal>
         <LeadAmplitudeUnitsPerBit>4.88</LeadAmplitudeUnitsPerBit>
         <LeadAmplitudeUnits>��V</LeadAmplitudeUnits>
         <LeadHighLimit>2147483647</LeadHighLimit>
         <LeadLowLimit>268435456</LeadLowLimit>
         <LeadID>V2</LeadID>
         <LeadOffsetFirstSample>0</LeadOffsetFirstSample>
         <FirstSampleBaseline>0</FirstSampleBaseline>
         <LeadSampleSize>2</LeadSampleSize>
         <LeadOff>FALSE</LeadOff>
         <BaselineSway>FALSE</BaselineSway>
         <ExcessiveACNoise>FALSE</ExcessiveACNoise>
         <MuscleNoise>FALSE</MuscleNoise>
         <LeadDataCRC32>3095721850</LeadDataCRC32>
         <WaveFormData>
/P/8//z//P/9//7///8AAAAAAAAAAAAAAgACAAIAAgADAAQABQAGAAcACAAJAAoADAAM
AAwADAANAA4ADwAQABIAFAAWABgAGwAcAB0AHgAfACAAIQAiACYAKAAqACwALwAwADEA
MgA0ADQANAA0ADUANgA3ADgANgA2ADYANgA0ADQANAA0ADMAMgAxADAAMAAwADAAMAAv
AC4ALQAsACgAJgAkACIAIAAeABwAGgAXABYAFQAUABAADgAMAAoABwAGAAUABAABAAAA
///+//3//P/7//r/+P/4//j/+P/2//b/9v/2//f/+P/5//r/9//2//X/9P/0//T/9P/0
//b/9v/2//b/9v/2//b/9v/2//b/9v/2//T/9P/0//T/9f/2//f/+P/4//j/+P/4//b/
9v/2//b/+P/4//j/+P/2//b/9v/2//b/9v/2//b/9//4//n/+v/4//j/+P/4//n/+v/7
//z/+v/6//r/+v/4//j/+P/4//j/+P/4//j/+P/4//j/+P/6//r/+v/6//j/+P/4//j/
+v/6//r/+v/4//j/+P/4//j/+P/4//j/9v/2//b/9v/2//b/9v/2//b/9v/2//b/+P/4
//j/+P/3//b/9f/0//L/8v/y//L/8v/y//L/8v/y//L/8v/y//L/8v/y//L/8v/y//L/
8v/y//L/8v/y//L/8v/y//L/8v/y//L/8v/w//D/8P/w//D/8P/w//D/8v/y//L/8v/w
//D/8P/w//L/8v/y//L/8P/w//D/8P/y//L/8v/y//D/8P/w//D/8v/y//L/8v/y//L/
8v/y//L/8v/y//L/8P/w//D/8P/y//L/8v/y//D/8P/w//D/8v/y//L/8v/y//L/8v/y
//D/8P/w//D/8v/y//L/8v/y//L/8v/y//L/8v/y//L/8v/y//L/8v/y//L/8v/y//P/
9P/1//b/+P/4//j/+P/6//r/+v/6//z//P/8//v/+//7//r/+v/6//n/+P/2//b/9v/2
//X/9P/0//T/9f/z//T/9P/0//X/9f/z//P/8//z//L/8v/v/+//7//v//D/8f/z//T/
8v/y//P/8//x//H/8f/x//L/8v/y//L/8v/y//L/8v/y//L/8f/x/+//7//u/+7/8P/u
/+7/7v/u/+7/7v/v/+//7f/t/+7/7v/v/+//7//w//D/7//v//D/8f/x//H/9f/4//3/
BQAKABUAIwA2AEwAZgCFAKYAyADsAA4BMQFRAW0BcwFXAR4B4gCiAGcALwD8/8n/ov+M
/4L/gf+L/5T/l/+a/6D/p/+s/7L/uf+//8L/xf/M/9L/1P/X/9r/3v/i/+P/5f/m/+f/
5//q/+r/7P/t/+7/8f/z//P/8//1//X/9v/2//f/9//3//n/+f/5//j/+P/6//v/+//8
//r/+v/7//v//f/9//7//v//////AAABAP///////wAAAgACAAMAAwAFAAYABgAHAAcA
CAAKAAoADAAOAA8ADwAQAA8AEAAQABMAFQAWABcAGgAbAB0AHwAeAB8AIgAkACUAJQAn
ACoALQAuADEAMwAzADQANQA3ADcAOAA4ADkANwA3ADcANwA4ADgAOQA5ADkAOAA2ADYA
NQAzADIAMAAxADEAMQAwAC4AKwArACkAJgAlACEAHwAfAB0AGwAYABUAEQAQABAADwAM
AAoACgAHAAUAAwACAAQABAACAAIA///+//3//P/8//z/+//7//v/+//6//r/+//6//r/
+v/4//j/+P/4//r/+f/5//n/+v/6//n/+f/3//f/9v/2//j/+f/5//n/9//3//f/9//1
//X/9f/1//f/+P/4//n/+f/5//n/+f/5//n/+f/6//r/+f/5//n/+v/6//r/+v/6//r/
+//7//r/+v/7//v/+v/6//r/+v/4//n/+v/6//z//P/6//r//P/8//z//P/6//r/+v/6
//n/+P/4//j/9v/3//j/+P/4//b/9v/2//T/9P/1//b/+P/4//j/9v/2//b/9v/2//b/
9v/3//f/9P/0//T/9P/z//P/8//z//X/9f/1//X/8//y//L/8f/x//L/8v/y//L/8v/y
//H/8f/x//H/8f/z//P/8//z//L/8v/y//L/8v/y//P/8//z//H/8f/x//H/8f/x//L/
8v/y//H/8f/x/+//7//w//P/8//z//P/8//u/+3/7v/w//D/8P/w//D/8P/w//D/8P/y
//L/8v/y//L/8v/y//L/8P/w//D/8P/w//D/8P/w//D/8P/w//D/8P/w//D/8P/y//L/
8v/y//H/8P/v/+7/8P/w//D/8P/y//L/8v/y//H/8P/v/+7/8P/w//D/8P/w//D/8P/w
//H/8v/z//T/9P/0//T/9P/1//b/9//4//j/+P/4//j/+P/4//j/+P/5//n/+f/4//j/
+P/3//b/9P/0//T/9P/z//L/8v/y//P/8//0//T/9P/z//P/8f/v/+//7//u/+7/7f/t
/+3/7f/t/+3/7v/w//D/8P/x//H/7//v/+//8f/y//L/8v/w//D/8P/w//D/8P/w/+//
7v/t/+z/6v/s/+z/6v/q/+r/6v/q/+r/7f/t/+v/6//s/+z/7f/t/+v/7P/s/+v/7f/u
/+//7//v/+//8P/3////CAAPABsALgBAAFYAcQCOALIA2gD6ABsBPQFdAW8BXwEyAfgA
uAB3ADkABADT/6r/jP98/3n/f/+E/4n/jv+W/53/pP+q/6//t/++/8H/wv/K/9D/0f/U
/9z/4v/h/+P/5P/l/+X/6P/q/+z/7f/u/+//8f/x//H/8//z//T/9P/3//f/9//5//n/
+f/4//j/+v/7//v//P/6//r/+//7//3//f/+//7//f/9//7///8BAAEAAQACAAQABAAF
AAUABgAGAAUABQAHAAgACgAKAAgACgALAAsADQANAA8AEAASABUAFwAZABkAGQAaABsA
HgAfACIAJAAlACUAJwAqACsALAAvADEAMwA0ADUANwA1ADYANgA3ADkAOQA5ADkAOwA6
ADoAOQA4ADYAMwAyADQAMwAzADIAMgAxADAALgAsACkAKQAnACYAJwAlACUAIAAdABoA
FgAXABMAEgASAA8ADAAKAAoABwAFAAMAAgAEAAQAAgACAP///v/9//z//v/+//3//f/9
//3//P/8//n/+P/4//j/+v/6//r/+v/4//f/9//3//r/+v/5//n/9//3//b/9v/2//f/
9//3//j/+f/6//v/+f/5//n/+f/7//z//P/9//3//f/9//3//f/9//3//v/+//3//f/9
//7//v/+//7//v/+///////+//7///////7//v/+//7/AAABAAIAAgABAAAA/f/8//3/
/v///wAA/v/+//7//v////7//v/+//7///8AAAAA///8//v/+v/5//r//P/+//z//P/8
//r/+P/4//j/+P/6//r/+//7//r/+v/6//r/+//7//v/+//5//n/+f/5//f/9v/2//X/
9//4//j/+P/2//b/9v/1//b/9//4//n/9//3//f/9//0//T/9P/0//T/9P/1//X/9f/z
//P/8//x//H/8f/y//D/8P/v/+//7//t/+3/7v/v/+//7//v/+v/6v/r/+7/7v/s/+z/
7P/s/+r/6v/q/+r/6v/q/+r/6v/q/+r/6v/q/+r/6v/q/+r/6P/o/+j/6P/o/+j/6P/o
/+r/6v/q/+r/6P/o/+j/6P/m/+b/5v/m/+f/6P/p/+r/6f/o/+f/5v/m/+b/5v/m/+f/
6P/p/+r/6P/o/+j/6P/q/+r/6v/q/+z/7P/s/+z/7v/u/+7/7v/u/+7/7v/t/+3/7f/s
/+z/7v/t/+z/6v/o/+j/6P/n/+j/6P/o/+n/5//o/+j/6P/p/+n/5//n/+f/5//m/+b/
5//n/+f/5//l/+X/5v/m/+T/5P/l/+X/4f/h/+H/4f/j/+T/5f/m/+T/5P/k/+T/5P/k
/+P/4//j/+P/4v/i/+L/4P/g/+D/4v/i/+L/4//h/9//3//g/+D/4f/h/+H/5P/k/+P/
4//i/+P/4//j/+P/6P/t//f/AgALABUAJgA8AFAAZwCGAKwA0ADwAA0BLQFJAVEBQQEY
Ad4AmABVABkA4v+x/4r/bv9g/2P/b/92/3n/fv+G/4v/kv+c/6P/qf+w/7f/vP++/8L/
x//K/87/0P/T/9X/2P/Z/9n/3P/e/+D/4f/i/+P/5f/l/+X/5f/l/+b/5v/p/+n/6f/r
/+n/6f/o/+j/7P/t/+3/7v/w//D/8f/x/+//7//w//D/8f/x//L/8//z//P/8//0//T/
9P/1//X/+f/6//r/+//5//r//P/8////AgAEAAUABwAHAAkACgAJAAsADAANAA4ADwAR
ABMAFAAVABgAGgAbABsAHQAgACEAIgAlACcAKQAqACsALQArACwALAAtAC0ALQAtAC0A
LwAuAC4ALQAsACoAJwAmACgAJwAnACYAKAAnACYAJAAjAB8AHgAbABkAGQAWABUAFQAT
ABEADgANAAkACAAIAAkABgAEAAQA///9//v/+v/8//z/+v/6//f/9v/1//T/9v/2//X/
9f/z//P/8v/y//H/8P/w//D/8P/w//D/8P/y//H/8f/x//L/8v/x//H/8//z//L/8v/w
//H/8f/x//H/8f/x//H/8//z//P/8//z//T/9P/1//P/8//z//P/8//z//P/9P/0//P/
8//z//T/9P/0//T/9v/2//f/9//2//b/9//3//b/9v/2//b/9v/3//j/+P/2//b/9P/0
//b/9v/2//b/9v/2//b/9v/1//T/9P/0//L/8//0//T/9v/0//T/9P/y//L/8//0//T/
9P/0//L/8v/y//L/8v/w//D/8f/x//D/8P/w//D/8P/x//L/8//x//H/8f/x/+//7v/u
/+3/7//w//D/8P/w//D/8P/v/+//7//v/+//7f/t/+3/7f/u/+7/7v/u//D/8P/x//H/
7//t/+3/7f/t/+3/7f/u/+7/7v/t/+3/7f/r/+v/7P/v/+//7//v//H/8P/v//D/8P/u
/+7/7v/u//D/8P/w//D/7v/u/+7/7v/w//D/8P/w/+//7v/t/+z/7v/u/+7/7v/w//D/
8P/w/+7/7v/u/+7/7v/u/+7/7v/u/+7/7v/u/+7/7v/u/+7/7P/s/+z/7P/u/+7/7v/u
//D/8P/w//D/7v/u/+7/7v/w//D/8P/w//L/8v/y//L/8v/y//L/8v/0//T/9P/0//b/
9v/2//b/+P/4//j/+P/4//j/+P/3//n/+f/4//j/+P/3//b/9P/0//T/9P/z//D/8P/w
//H/8//0//T/9P/x//H/7//v//H/8f/w//D/7f/t/+3/7f/t/+3/7v/u/+7/7v/v/+//
7f/t/+3/7f/w//D/8P/w/+7/7v/u/+7/7v/u/+3/7f/t/+3/7P/s/+z/6v/q/+r/6v/q
/+r/6//r/+n/6f/q/+r/6//r/+v/7v/u/+3/7f/s/+3/7f/t/+//8v/7/wMACAARAB8A
MgBEAFoAcwCQALgA3gAAAR0BPQFZAWMBUQEiAeQApABlACkA9v/J/6D/hv94/3n/ff+E
/4v/kv+Y/53/pP+q/7P/t/+8/8X/yv/M/9D/0//W/9z/4P/h/+H/5v/n/+f/6v/q/+z/
7f/u//H/8//z//P/9P/z//P/8v/1//X/9f/3//f/9//2//b/+P/5//n/+v/6//r/+//7
//v/+//8//z//////wAAAQD///////8AAAAAAAABAAEABQAGAAYABwAFAAYACAAIAAgA
CgALAAsADQANAA8AEAARABMAFAAVABYAFwAZABsAHAAdACAAIgAlACUAJwAqACkAKgAt
AC8ALQAuAC8AMQAzADQANAA1ADUANQA1ADUAMwAyADIAMQAzADIAMAAwADIAMQAxADAA
MAAvAC4ALAArACcAJgAjACMAIwAgAB8AHwAdABsAGAAXABMAEgASABEADgAMAAwACQAH
AAUABAACAAIAAAAAAP///v/9//z//P/8//v/+//7//v/+v/6//v/+v/6//r/+P/4//j/
+P/4//f/9//3//j/+P/3//f/+f/5//j/+P/2//f/9//3//n/+f/5//n/9//3//f/9//3
//j/+P/5//n/+f/5//n/+f/5//n/+v/8//v/+//7//z//P/8//z//P/8//3//f/+//7/
//////z//P/8//z//P/9//7//v/+//7//P/8//r/+v/6//r//P/8//z//P/7//r/+v/6
//j/+f/6//r/+v/4//j/+P/2//b/9//4//r/+v/6//j/9v/2//b/9v/4//j/+f/5//j/
+P/4//j/9//3//f/9//3//f/9//3//n/+P/4//f/9f/2//b/9v/2//b/9v/1//P/8//z
//P/9f/1//X/9f/0//T/9P/0//L/8v/z//P/8//x//H/8f/z//P/8//0//T/9P/z//P/
8//x//H/8v/z//P/8//z//X/8v/x//T/8v/y//L/8v/y//T/9P/0//T/9P/0//T/9P/z
//L/8f/w//D/8P/w//D/8P/w//D/8P/x//L/8//0//P/8v/x//D/8v/y//L/8v/w//D/
8P/w//L/8v/y//L/8v/y//L/8v/w//D/8P/w//L/8v/y//L/8f/w/+//7v/v//D/8f/y
//L/8v/y//L/8P/w//D/8P/x//L/8//0//T/9P/0//T/9P/0//T/9P/0//T/9P/0//b/
9v/2//b/9//4//n/+v/6//n/+f/5//r/+v/6//n/9v/0//T/9P/0//P/8v/y//T/9f/1
//b/9v/2//X/9f/x//H/8f/x//L/8v/x//H/8f/x//H/8f/w//D/8P/w//H/8f/v/+//
7//v//D/8P/w//D/8P/w//L/8v/y//L/8f/x//H/8f/u/+7/7v/s/+z/7P/s/+z/7v/v
/+//7f/s/+z/6//r/+z/7f/v//D/7v/t/+3/7f/t/+3/8f/0//3/BQAMABUAIQA0AEgA
YAB7AJgAwADoAAYBIwFFAV8BZQFPARwB3ACeAF8AIwDu/8H/nP+C/3j/ef+D/47/jf+Q
/5b/n/+k/6z/sf+5/8L/x//I/87/1v/Z/9j/2P/c/+H/5f/n/+f/5v/o/+z/7v/v//D/
8f/z//P/8//z//P/9P/0//X/9f/1//f/9//3//b/9v/6//v/+//8//z//P/9//3/+//7
//z//P/9//3//v///wEAAQABAAIAAAAAAAEAAQADAAQABAAFAAUABgAIAAgACgAMAA0A
DQANAA0ADwAQAA8AEQASABMAFgAXABkAGwAcAB0AIAAiACEAIQAjACYAKQAqAC0ALwAt
AC4ALwAxADMANAA0ADUAMwAzADMAMwA1ADQANAAzADMAMgAwADAAMAAvAC8ALgAsACsA
KgAoACoAJwAnACUAIwAjACAAHwAdABsAGQAWABUAEQAQABAADQAKAAgACAAHAAUAAwAC
AAAAAAD+//7//v/+//7//v/9//z/+v/5//n/+f/4//j/+f/4//j/+P/4//j/+P/4//j/
9//3//f/9v/2//X/9f/3//f/9v/2//b/9//3//f/9//3//f/9//5//n/+f/5//f/+P/4
//n/+//7//v/+//5//n/+f/6//z/+//7//v/+v/6//r/+v/6//r/+//7//z//P/9//3/
+v/6//r/+v/4//n/+v/6//z//P/6//r/+v/6//r/+v/6//r/+v/6//f/9v/2//b/+P/5
//r/+v/7//r/+//8//j/+P/5//r/+P/4//j/9v/4//j/+P/4//j/+P/5//n/+P/4//j/
+P/1//X/9f/1//X/9f/1//X/9f/0//T/8//z//T/9P/0//X/9v/3//f/9v/1//T/8//z
//P/8//z//L/8v/y//L/8v/y//P/8//z//H/8f/x//H/8f/x//L/9P/0//P/8//z//H/
8f/y//H/8f/x//H/8//0//P/8v/y//L/8v/y//L/8v/y//L/8v/w//D/8P/w//D/8P/w
//D/8P/w//D/8P/w//D/8P/w//D/8P/w//D/8P/w//D/8P/w//D/8P/w//D/8P/w//D/
8P/w//D/8P/w//D/8P/w/+7/7v/u/+7/8P/w//D/8P/x//L/8//0//T/9P/0//T/9P/0
//T/9P/1//b/9//4//r/+v/6//r/+P/4//j/9//4//n/+f/6//r/+f/4//b/9f/0//P/
8f/x//L/8//1//P/9P/0//T/9P/1//T/9f/0//P/8f/w/+//7//v/+//8f/x//L/8v/y
//L/8//z//H/8f/x//H/8v/y//L/8v/y//L/8v/y//L/8v/x//H/8f/x//D/8P/w/+7/
7v/u/+7/7v/u/+//7f/r/+v/7P/u/+//7//v//D/8P/v/+//8P/x//H/8f/3//z///8H
AA4AFQAnADgATABkAH0AmgC+AOYABgEjAUEBWQFfAUcBFgHYAJQAUwAZAOb/uf+U/3r/
bv9x/3f/fv+F/47/kv+Z/6T/qv+v/7f/wP/F/8r/0P/S/9P/2P/e/+L/4//j/+b/5//n
/+r/7P/u/+//8P/z//X/9f/1//X/9f/2//b/9//3//f/+f/7//v/+v/6//r/+//7//z/
/P/8//3//f/9//3//v/+/wEAAQACAAMAAQABAAEAAgACAAIAAwADAAcACAAIAAkABwAI
AAoACgAKAAwADQANAA8ADwARABIAFQAXABgAGQAYABkAGwAdABwAHQAgACIAJQAlACcA
KgAtAC4AMQAzADEAMgAzADUANQA2ADYANwA3ADcANwA3ADUANAA0ADMAMwAyADAAMAAy
ADEAMQAwAC4ALQAsACoAKgAnACcAJQAjACMAIAAfAB0AGwAZABYAFQARABAAEAAPAAwA
CgAKAAkABwAFAAQAAwACAP///v////7//f/8//z//P/7//v/+//7//r/+v/5//j/+P/4
//j/+P/4//j/+P/3//f/9//4//j/9//3//n/+f/4//j/+P/5//n/+f/7//v/+//7//v/
+//7//v/+f/6//r/+//8//3//v////3//f/9//7/AAD///////////7//f/8//z//P/9
//3//P/8//3//f/8//z//P/8//7///8AAAAA/v/+//z//P/8//z//P/8//7//v/+//7/
+//6//r/+v/8//3//v/+//z/+v/6//r/+P/4//n/+v/7//z//f/8//r/+v/6//r/+v/6
//v/+//6//r/+v/6//v/+//7//v/+f/5//n/+f/3//b/9v/1//f/+P/4//j/9v/2//b/
9f/3//f/9//3//n/+f/5//n/9v/2//b/9v/4//j/+f/5//v/+f/5//n/9//3//f/+P/4
//j/9//3//n/9//3//j/+f/5//n/+f/3//j/+f/4//j/+v/6//r/+v/4//j/+P/4//j/
+P/4//j/+v/6//r/+v/4//j/+P/4//j/+P/4//j/9v/2//b/9v/2//b/9v/2//j/+P/4
//j/+P/4//j/+P/4//j/+P/4//r/+v/6//r/+P/4//j/+P/4//j/+P/4//j/+P/4//j/
+f/6//v//P/8//z//P/8//7//v/+//7/AAAAAAAAAAACAAEAAQABAP7//v/+//3//v/8
//z//P/8//v/+v/6//r/+//7//z//P/8//v/+//5//n/+f/5//j/+P/3//f/+f/5//n/
+f/4//j/+P/4//n/+f/3//f/9//3//j/+P/2//b/9v/2//b/9v/2//b/8//z//P/8//y
//L/8v/w//L/8v/y//L/8v/z//P/8f/x//L/8v/z//X/9f/2//b/9f/1//b/9//3//X/
9//6/wMADQASABsAKwBAAFYAbgCJAKgAzgDyABQBNwFXAWsBawFJARAB1ACQAE0AFQDo
/73/mP+C/3z/g/+L/5L/lf+Y/5z/pf+s/7D/uf/B/8j/zf/O/9D/1v/b/97/4P/i/+X/
6f/s/+3/7f/w//D/8v/z//T/9f/3//f/9//5//n/+v/6//v/+//7//3///////7//v//
/////v/+/wAAAAABAAEAAQABAAIAAgADAAMABAAFAAMAAwADAAQABAAEAAUABQAHAAgA
CAAJAAsADAAOAA4ADAAOAA8ADwATABMAFQAWABcAGQAaABsAGgAbAB0AHwAgACEAJAAm
ACcAJwApACwALQAuADEAMwAzADQANQA3ADcAOAA4ADkANwA3ADcANwA3ADYANgA1ADUA
NAAyADIAMAAvAC8ALgAwAC8ALgAsACoAJwAnACUAJQAlACIAIQAhAB8AHQAaABgAEwAR
ABAAEQAOAAwADAAJAAcABQAEAAQABAACAAIAAQAAAP///v/+//7//f/9///////+//7/
+//6//r/+v/6//r/+v/6//j/9//3//f/+P/4//f/9//5//n/+P/4//j/+f/5//n/+//7
//v/+//7//v/+//7//n/+v/6//v//f/9//3//f/9//3//f/+//z/+//7//v//v/+//7/
/v/+//7///////7//v///////f/8//v/+v/8//3//v/+//7//v/8//z/+v/6//r/+v/8
//z//P/8//v/+v/6//r/+P/5//r/+v/8//r/+v/6//j/+P/5//r/+v/6//r/+P/2//b/
9v/2//j/+P/5//n/+P/4//j/+P/1//X/9f/1//f/9//3//f/9//2//b/9f/3//j/+P/4
//b/9v/2//X/9f/1//X/9f/1//X/9f/1//L/8v/y//L/9P/0//X/9f/1//P/8//z//P/
8//z//T/8v/y//H/8f/z//H/8f/y//P/8//z//P/9f/0//H/9P/2//T/9P/0//T/9v/2
//b/9v/z//L/8f/w//H/8v/z//T/8v/y//L/8v/0//T/9P/0//L/8v/y//L/8v/y//L/
8v/y//L/8v/y//L/8v/y//L/9P/0//T/9P/2//b/9v/2//b/9v/2//b/9v/2//b/9v/2
//b/9v/2//j/+P/4//j/+f/6//v//P/8//z//P/8//z//f/+//7//P/8//v/+v/4//j/
+P/4//n/+P/4//j/9//3//j/+P/6//n/+f/3//f/9//3//b/9P/z//P/8//z//P/8//0
//b/9v/2//f/+f/3//f/9//1//b/9v/2//b/9v/2//b/+P/4//j/9//3//f/9//2//f/
+P/3//j/+v/6//r/+v/7//v/+f/5//j/+P/5//n/+f/6//r/+f/6//z//v////v//f8C
AAcADQAUABkAJQA4AEwAXgBzAI4AsgDaAAIBIwFBAWEBdQFvAUoBEgHQAIsATQAUAOP/
uP+Y/4L/ff+D/4z/kf+U/5j/n/+o/6z/sf+7/8L/x//K/87/1P/Z/9z/4P/k/+X/5f/o
/+n/6f/s//D/8v/z//T/8//1//X/9f/5//n/+v/6//3//f/9/////f/9//z//P/+////
//8AAAAAAAABAAEAAwADAAQABAADAAMABAAFAAUABQAFAAYACAAIAAkACQAKAAoACQAJ
AAsADAAOAA4ADgAQABEAEQARABEAEwAUABUAFwAYABkAGgAbAB0AHwAiACMAJgAoACcA
JwApACwALQAuADEAMwA1ADYANwA5ADcAOAA4ADkAOgA7ADwAPQA7ADoAOgA5ADsAOgA4
ADgAOAA3ADcANgA0ADMAMgAwADIALwAvAC0AKwArACgAJwAjACEAHwAcABwAGQAZABoA
GAAUABEAEAAOAA0ADAAMAAsACgAHAAYABQAEAAMAAgAEAAQAAwADAAIAAQD///7////+
//7//v/+//7//v/+//7//f/9//3/AAAAAP/////9//3//P/8//7//////////f/9//3/
/f//////////////AAAAAAEAAAD///7//f/+////AAACAAEA///+//3/AAAAAAAAAAAC
AAIAAwADAAAAAAABAAEAAgACAAIAAgACAAMABAAEAAIAAgAAAAAAAgACAAIAAgAAAAAA
AAAAAAEAAAAAAAAA/v///wAAAAD+//z//P/8//v//P/+/wAA///+//3/+v/8//z//P/8
//r/+v/7//v//P/8//z//P/7//v/+//7//n/+f/5//n/+//6//r/+f/5//r/+v/6//j/
+P/4//f/+f/5//n/+f/4//f/9v/1//f/+P/5//r/+f/4//j/9//3//X/9f/1//b/9//4
//r/+f/4//b/9f/3//X/9f/2//X/9f/1//X/9//4//X/9v/2//j/+P/4//j/9v/2//b/
9v/0//T/9P/0//T/9P/0//T/9P/0//T/9P/2//b/9v/2//T/9P/0//T/9f/2//f/+P/3
//b/9f/0//X/9v/3//j/+P/4//j/+P/4//j/+P/4//r/+v/6//r//P/8//z//P/+//7/
/v/+//7//f/9//3//v/+//7//f/8//r/+v/6//r/+f/4//j/9v/3//f/+P/6//r/+f/5
//X/9f/1//X/9P/0//P/8//z//P/8//z//L/8v/y//L/9f/1//P/8//z//P/9P/0//T/
9P/0//T/9P/0//T/9P/1//X/9f/1//L/8v/y//D/8P/w//D/8P/u/+//7//t/+//8P/w
//H/7//v//D/8P/v/+//8P/x//H/8//z//j///8FAAwAFQAfADAAQABWAHEAigCoAM4A
9AAVATMBUwFjAVkBNgH8ALwAeQA7AAIAzf+k/4D/bP9r/3P/fv+F/4z/kP+X/5z/pP+v
/7n/vv/D/8j/yv/O/9P/2P/c/+D/5f/l/+b/5//n/+r/7f/w//L/9P/z//X/9f/1//f/
9//4//j/+f/5//n/+//5//n/+P/4//z//f/9//7/AAAAAAEAAQD/////AAAAAP////8A
AAEAAwADAAMABAACAAIAAwADAAcACAAIAAkACQAKAAwADAAMAA4ADwAPABEAEQATABQA
FQAXABgAGQAYABkAGwAdACAAIQAkACYAJwAnACkALAAtAC4AMQAzADMANAA1ADcANwA4
ADgAOQA5ADkAOQA5ADkAOAA4ADcANQA0ADIAMgAyADEAMQAwADAALwAuACwALQArACwA
KwAoACcAIwAhACEAHwAdABoAFwATABIAEgATABAADgAOAAsACQAHAAYACAAIAAYABgAF
AAQAAwACAAAAAAD/////AQABAAAAAAD9//z//P/8//z//P/8//z//f/9//7////+//7/
+f/5/w==
         </WaveFormData>
      </LeadData>
      <LeadData>
         <LeadByteCountTotal>10000</LeadByteCountTotal>
         <LeadTimeOffset>0</LeadTimeOffset>
         <LeadSampleCountTotal>5000</LeadSampleCountTotal>
         <LeadAmplitudeUnitsPerBit>4.88</LeadAmplitudeUnitsPerBit>
         <LeadAmplitudeUnits>��V</LeadAmplitudeUnits>
         <LeadHighLimit>2147483647</LeadHighLimit>
         <LeadLowLimit>268435456</LeadLowLimit>
         <LeadID>V3</LeadID>
         <LeadOffsetFirstSample>0</LeadOffsetFirstSample>
         <FirstSampleBaseline>0</FirstSampleBaseline>
         <LeadSampleSize>2</LeadSampleSize>
         <LeadOff>FALSE</LeadOff>
         <BaselineSway>FALSE</BaselineSway>
         <ExcessiveACNoise>FALSE</ExcessiveACNoise>
         <MuscleNoise>FALSE</MuscleNoise>
         <LeadDataCRC32>3922850030</LeadDataCRC32>
         <WaveFormData>
+P/4//j/+P/5//r/+//8//z//P/8//z//v/+//7//v8AAAAAAAAAAAEAAgADAAQABgAG
AAYABgAHAAgACQAKAAsADAANAA4AEQASABMAFAAVABYAFwAYABwAHgAgACIAJQAmACcA
KAApACoAKwAsAC0ALgAvADAALgAuAC4ALgAsACwALAAsACsAKgApACgAKgAqACoAKgAp
ACgAJwAmACQAIgAgAB4AHAAaABgAFgAUABIAEAAOAAsACgAJAAgABQAEAAMAAgABAAAA
///+//3//P/7//r/+P/4//j/+P/2//b/9v/2//f/+P/5//r/9//2//X/9P/0//T/9P/0
//b/9v/2//b/9v/2//b/9v/0//T/9P/0//T/9P/0//T/9v/2//b/9v/2//b/9v/2//T/
9P/0//T/9v/2//b/9v/2//b/9v/2//b/9v/2//b/+P/4//j/+P/2//b/9v/2//f/+P/5
//r/+v/6//r/+v/4//j/+P/4//j/+P/4//j/+P/4//j/+P/4//j/+P/4//j/+P/4//j/
+P/4//j/+P/3//b/9f/0//b/9v/2//b/9v/2//b/9v/2//b/9v/2//T/9P/0//T/9v/2
//b/9v/0//T/9P/0//L/8v/y//L/8v/y//L/8v/y//L/8v/y//T/9P/0//T/8v/y//L/
8v/y//L/8v/y//L/8v/y//L/8v/y//L/8v/w//D/8P/w//D/8P/w//D/8v/y//L/8v/w
//D/8P/w//L/8v/y//L/8P/w//D/8P/w//D/8P/w//D/8P/w//D/8P/w//D/8P/w//D/
8P/w//D/8P/w//D/8P/w//D/8P/w//D/8P/w//D/8P/w//D/8P/w//D/8P/w//D/8P/w
//D/8P/w//D/8P/w//D/8P/w//D/8P/w//D/8P/w//D/8v/y//L/8v/y//L/8v/y//T/
9P/0//T/9v/2//b/9v/4//j/+P/4//j/+P/4//j/+P/4//j/+P/3//f/9v/0//P/8//z
//L/8v/y//L/8//x//H/8f/x//L/8f/x//H/8f/x/+//7//u/+7/7v/u/+7/7//v/+//
7//v/+//7//v/+7/7v/u/+3/7v/u/+3/7//v/+//7//v/+//7v/u/+z/7P/r/+v/7f/r
/+v/7P/s/+z/7P/s/+z/6//q/+r/6//s/+z/7f/t/+3/7f/t/+3/7f/u/+7/8P/w//P/
9f/5/wIAEAAhADgAUABuAI8AtADYAAIBKwFXAXsBiQFvATwBAwHLAJAAWgAoAP3/3P/M
/8P/v//E/8j/yP/J/8v/y//K/8r/y//N/87/0f/W/9f/2P/a/97/3//h/+H/4v/j/+P/
4//k/+b/6P/o/+j/6f/r/+v/6//r/+z/7P/s/+z/7v/u/+7/8P/t/+3/7v/w//D/8P/x
/+//7//w//D/8v/y//P/8//0//T/9P/1//P/8//z//T/9v/2//j/+P/6//v/+//7//n/
+v/8//z//P/+////AAD+//7/AAACAAQABQAHAAgACwAMAA0ADQANAA8AEAATABMAFAAW
ABgAGQAaAB0AHwAiACMAJAAlACYAJwAnACcAJgAmACYAJgAnACgAKAApACkAKAAnACcA
JQAkACMAIwAlACQAIwAiAB8AHgAdABwAFwAXABcAFAATABEAEAAOAAoACAAHAAYABwAE
AAIAAgAAAP3/+//6//v/+//7//v/+P/3//X/8//1//X/9P/0//T/9P/0//T/8v/x//H/
8v/y//L/8v/y//L/8f/x//H/8f/x//H/8f/w//D/8P/w//L/8v/y//H/8f/y//L/8v/w
//D/8P/w//L/8//z//T/9P/0//P/8//x//H/8v/y//D/8P/w//D/8v/y//L/8v/y//L/
9P/0//P/8//0//T/8//z//P/8//y//L/8v/z//X/9P/z//P/9P/2//b/9v/0//T/9P/0
//L/8v/x//D/7v/w//L/8P/w//D/8P/w/+7/7//v/+//8f/w//D/7//t/+3/7v/u/+//
7//w//H/7//v/+//7//v/+//7v/u//D/8P/w//D/7v/t/+3/7f/t/+3/7f/s/+z/7P/s
/+7/7v/t/+3/7f/v/+//7//v/+7/7v/t/+3/7f/t/+z/7P/t/+3/7v/u/+7/7f/t/+3/
7//u/+7/7v/u/+z/7P/t/+7/7//v/+7/7//r/+r/7P/s/+z/7P/s/+z/7P/s/+z/7P/s
/+z/7P/s/+7/7v/u/+7/7P/s/+z/7P/u/+7/7v/u/+z/7P/s/+z/7P/s/+z/7P/u/+7/
7v/u/+z/7P/s/+z/7v/u/+7/7v/u/+7/7v/u/+z/7P/s/+z/7P/s/+z/7P/u/+7/7v/u
/+//8P/x//L/8P/w//D/8P/x//L/8//0//T/9P/0//T/9v/2//b/9v/2//b/9v/2//b/
9f/1//T/9P/z//P/8//y//L/8v/y//H/8f/x//H/8f/w/+//7//t/+3/7f/r/+3/7P/s
/+z/7P/s/+3/7f/t/+3/7f/t/+//7//u/+7/7P/t/+7/7v/t/+3/7f/t/+3/7f/t/+z/
6v/q/+r/6f/r/+v/6f/p/+n/6P/n/+b/6P/o/+f/5v/m/+f/6P/o/+n/6f/p/+n/6f/p
/+n/6v/s/+r/6v/v//P/+f8AAAoAGwAsAEIAWgB3AJwAxADqAA0BOQFjAX0BcQFGAQ8B
1wCeAGQAMAADAOD/yv+9/7n/uv+8/77/v//F/8f/xv/G/8X/x//M/8v/zP/R/9b/1v/Y
/9v/3//d/97/4f/h/+H/4v/k/+b/5v/m/+f/6f/p/+n/6f/q/+r/6v/q/+z/7P/s/+7/
6//r/+z/7v/u/+7/7//t/+3/7v/u//D/8P/x//H/8P/w//D/8f/z//P/8//0//T/9P/2
//b/9P/1//X/9f/3//j/+v/6//j/+v/7//z//v/+/wAAAgAEAAUABwAIAAgACAAIAAcA
CwANAA4AEQARABIAFAAWABcAGAAbAB0AIAAhACIAIwAkACUAJQAlACYAJgAmACYAKAAo
ACcAJwAlACQAIwAjACUAJAAjACMAIwAiACEAIAAdABwAGwAaABkAGQAZABYAFAARAA8A
DAAMAAoACQAIAAcABAACAAIAAgD///3//P/7//v/+//7//n/+f/4//f/+f/5//j/+P/2
//b/9v/2//T/8//z//T/9v/2//b/9v/2//X/9f/1//X/9f/1//X/9f/0//P/8v/y//L/
8v/x//L/9P/1//b/9P/0//T/9P/2//f/9//4//j/+P/3//f/9//3//j/+P/4//j/+P/4
//j/+P/4//j/+P/4//r/+v/5//n/+v/6//n/+f/5//n/+v/6//r/+//5//j/9//3//j/
+v/6//r/+P/4//j/+P/4//j/9//2//b/+P/6//j/9v/2//b/9v/2//f/9//3//f/9v/2
//X/9f/1//b/9v/2//X/9f/1//X/9f/1//X/9//3//b/9v/0//T/9P/0//T/8//z//P/
9f/1//X/9P/y//L/8v/0//T/8//z//P/9f/1//X/9f/0//T/8//z//X/9f/0//T/8f/x
//L/8v/y//H/8f/x//H/8P/w//D/7v/s/+z/7f/u/+//7//u/+v/6//q/+z/7v/s/+z/
7P/s/+r/6v/q/+r/6v/q/+r/6v/q/+r/6v/q/+r/6v/q/+r/6P/o/+j/6P/o/+j/6P/o
/+r/6v/q/+r/6v/q/+r/6v/o/+j/6P/o/+r/6v/q/+r/6P/o/+j/6P/o/+j/6P/o/+n/
6v/r/+z/7P/s/+z/7P/u/+7/7v/u/+7/7v/u/+7/8P/w//D/8P/w//D/8P/w//D/8P/w
//D/8f/x//D/7v/r/+v/6//q/+r/6v/q/+v/6//r/+v/6//s/+v/6//r/+v/6//p/+n/
6P/o/+j/6P/o/+n/6f/p/+n/6f/p/+n/5//m/+b/5v/p/+r/6v/p/+f/5//n/+f/5//n
/+b/5v/o/+j/5//n/+X/4//j/+T/5v/m/+b/5v/k/+P/4v/i/+X/5v/m/+f/5//n/+f/
5//n/+f/6P/o/+j/6P/r/+//9//+/wgAGQAwAEYAXAB7AKIAygDwABcBRQFtAX8BbwFC
AQkBxwCMAFQAIADx/9D/uv+t/63/tP+2/7b/uf+9/73/vv/A/8P/w//G/8v/zP/N/9D/
0v/W/9f/1//Z/9z/3//f/9//4P/i/+T/5P/k/+P/5f/l/+X/4//k/+T/5P/l/+j/6f/q
/+r/5//n/+j/7P/s/+z/7f/v/+//8P/w/+7/7v/v/+//8P/w//D/8f/x//H/8f/y//L/
8v/0//T/9v/3//f/9//1//b/+P/4//n//P/+/wAAAgACAAQABgAFAAUABgAGAAkACgAL
AAsADQAPABAAEwATABQAFgAYABkAGgAdAB8AIAAhACIAIwAkACUAJQAlACgAKAAoACgA
KAAoACcAJwAmACQAIgAhACMAIgAhACEAIQAgAB8AHgAbABoAGQAYABUAFQAVABIAEwAR
ABAADgAKAAgABwAGAAcABAACAAIAAAD9//v/+v/7//v/+//7//n/+f/4//f/+f/5//j/
+P/2//b/9v/2//T/8//z//T/9P/0//T/9P/2//X/9f/1//X/9f/1//X/9f/0//P/8v/0
//T/9P/z//P/9P/0//T/9v/2//b/9v/0//X/9f/2//b/9v/1//X/9f/1//b/9v/2//b/
9v/2//b/9v/2//b/+P/4//r/+v/3//f/+P/4//f/9//3//f/+P/4//j/+f/5//j/9//3
//f/+P/3//b/+P/4//j/+P/2//b/9f/0//T/9v/4//b/9v/2//b/9v/0//X/9f/1//f/
9v/2//X/8//z//T/9P/0//P/8//z//H/8f/x//H/8v/z//P/9P/y//L/8v/y//D/7//v
/+//8P/x//L/8v/w//D/8P/y//L/8f/x//H/7//v/+//7//w//D/7//v//D/8f/x//L/
7//v//D/8P/y//H/8f/x//H/8P/w//D/8P/u/+7/7//y//P/8//y//H/7//w//L/8v/w
//D/8P/w//D/8P/w//D/7v/u/+7/7v/v//D/8f/y//H/8P/v/+7/8P/w//D/8P/w//D/
8P/w//D/8P/w//D/8P/w//D/8P/w//D/8P/w//D/8P/w//D/7v/u/+7/7v/u/+7/7v/u
//D/8P/w//D/7v/u/+7/7v/w//D/8P/w//L/8v/y//L/8v/y//L/8v/0//T/9P/0//b/
9v/2//b/+P/4//j/+P/4//j/+P/4//r/+v/6//r/+f/5//j/9v/1//X/9f/0//L/8v/y
//P/8//z//P/8//y//H/8f/x//H/8f/v/+//8P/w//D/8P/v/+//7v/t/+//7//v/+//
7//u/+7/7v/v//D/8P/v/+3/7f/t/+3/7//v/+7/7v/u/+7/7f/t/+3/6//r/+z/6v/q
/+r/6v/r/+v/6//s/+v/7P/s/+3/7f/t/+3/7f/t/+3/7v/u//D/8v/1//n//f8CABAA
IQA0AEoAZACBAKgA0AD2AB0BRQFrAYEBcQFCAQkBzwCWAFwAKAD//+D/zP+//73/wP/A
/8T/yf/J/8n/yP/K/8v/y//O/9P/1v/Z/9r/2P/a/9//4//j/+L/5f/l/+X/5v/o/+r/
6v/q/+3/7//v/+//7f/u/+7/7v/u//D/8P/w//L/7//v//D/8v/y//L/8//z//P/9P/0
//T/9P/1//X/9v/2//b/9//3//f/9//4//b/9v/4//j/+f/7//z//f/8//z//f/8//z/
/v///wAAAgACAAQABgAEAAUABwAIAAkACgALAAsADQAPABAAEwAVABYAGAAaABkAGgAd
AB8AIAAhACIAIwAmACcAJwAnACYAJgAmACYAJgAmACUAJQAnACYAJQAlACUAJAAjACMA
IwAiACEAIAAdABwAGwAaABkAGQAZABYAEwARABAADgAOAAwACwAKAAkABgAEAAQABAAB
AP///v/7//v/+//7//v/+//6//n/+f/5//j/+P/2//b/9v/2//b/9f/1//b/9P/0//T/
9P/0//P/8//z//P/8//z//P/9P/0//T/9P/y//L/8v/x//H/8v/y//L/8v/y//L/8v/w
//H/8f/y//T/9P/z//P/8f/x//L/8v/y//L/8v/y//T/9P/0//T/9P/0//b/9v/1//X/
9v/2//X/9f/1//X/9v/2//b/9//3//b/9f/1//f/+v/7//z//P/8//z//P/8//z/+//6
//j/+v/8//r/+v/6//r/+v/4//n/+f/5//v/+v/6//n/9//3//j/+P/6//n/+f/5//n/
+f/5//n/9//3//b/9v/4//j/+P/4//j/9//3//f/9f/1//X/9P/0//T/9P/2//b/9f/1
//X/9f/1//X/9f/2//b/9f/1//X/9f/0//T/8//z//T/9P/2//X/9f/1//X/9P/0//T/
9P/y//L/8//0//X/9f/0//X/8f/y//b/9P/y//L/8v/y//T/9P/0//T/9v/2//b/9v/0
//T/9P/0//P/8v/x//D/8v/y//L/8v/0//T/9P/0//L/8v/y//L/8v/y//L/8v/y//L/
8v/y//L/8v/y//L/8v/y//L/8v/y//L/8v/y//L/8v/y//L/8P/w//D/8P/y//L/8v/y
//L/8v/y//L/8P/w//D/8P/y//L/8v/y//T/9P/0//T/9P/0//T/9P/0//T/9P/0//X/
9v/3//j/+v/6//r/+v/6//r/+v/6//r/+v/5//n/+P/2//X/9f/z//L/8v/y//T/9f/1
//X/8//z//L/8f/x//H/8f/x/+//7//u/+7/7v/u/+7/7//x//H/8f/x//H/8f/x//D/
7v/u/+//8P/w/+//7//v//H/8f/x//H/8P/w//D/8P/t/+3/7f/r/+3/7v/u/+7/7v/u
/+7/7f/q/+r/6//s/+7/7//v/+//7v/t/+z/6//s/+7/7v/w//X/+////wQAEgAjADgA
UABqAIcArgDYAPwAHwFJAW0BewFlATQB+wDFAIwAVAAgAPf/2P/G/73/u//C/8b/xP/D
/8f/yf/I/8r/yf/L/9L/1f/U/9f/3P/e/97/3f/d/+P/5v/m/+X/5P/k/+f/6v/r/+z/
7f/v/+//7//t/+7/7v/u/+7/8P/w//D/8P/t/+3/7v/y//L/8v/z//P/8//0//T/9P/0
//X/9f/0//T/9P/1//f/9//3//j/9v/2//j/+P/6//v/+//7//v//P/+//7//P/+////
AAAAAAAAAgAEAAIAAwAFAAYACQAKAAsACwANAA8AEAATABMAFAAWABgAGQAaAB0AHwAg
ACEAIgAjACQAJQAlACUAJAAkACQAJAAmACYAJQAlACcAJgAlACUAIwAiACEAIQAhACAA
HwAeAB0AHAAbABoAFwAXABcAFAAVABMAEgAQAAwACgAJAAgABwAEAAIAAgAEAAEA///+
//v/+//7//v/+v/7//v/+//5//n/+P/4//j/+P/4//j/+P/3//f/+P/4//j/+P/4//j/
9//3//f/9f/1//X/9f/4//j/+P/4//j/+P/4//f/9f/2//b/9v/4//j/+P/4//b/9//3
//j/+v/6//n/+f/3//f/+P/4//r/+v/6//r/+v/6//r/+v/4//j/+v/6//v/+//8//z/
+//7//v/+//6//r/+v/7//3//P/7//v/+v/8//z//P/6//r/+v/6//r/+v/5//j/+f/8
/////v/+//7//v/+//z//f/9//3//f/8//z/+//7//v//P/8//7//f/9//3//f/9//3/
/f/7//v/+v/6//r/+v/6//r/+v/5//n/+f/5//n/+f/4//r/+v/6//z/+v/5//n/+f/3
//f/9//3//j/+P/3//f/9//3//b/9v/3//f/+P/4//j/9//3//f/+f/4//j/+P/4//b/
9v/3//b/9//3//b/+f/5//j/+P/4//j/+P/4//j/+v/6//r/+v/4//j/+P/4//j/+P/4
//j/+P/4//j/+P/4//j/+P/4//j/+P/4//j/9v/2//b/9v/4//j/+P/4//j/+P/4//j/
+P/4//j/+P/4//j/+P/4//f/9v/1//T/9f/2//f/+P/5//r/+//8//z//P/8//z//P/8
//z//P/+//7//v/+/wAAAAAAAAAA/v/+//7//v8AAAAAAAAAAAEAAQAAAP7/+//7//v/
+v/6//r/+v/7//v/+//7//v/+//7//z//f/8//v/+P/3//b/9v/2//b/9v/3//f/9//5
//n/+f/5//n/+P/4//j/9//4//j/9//3//f/9//3//f/9//2//b/+P/4//f/9//1//P/
8//0//T/9P/0//T/8v/x//D/8P/y//T/9f/3//X/9f/1//X/9f/1//b/9v/6//z//f8B
AAUADAAcAC8AQABYAHIAjwC0AOIACgExAVsBgQGNAXUBQAEFAccAigBWACQA+f/c/8j/
u/+5/77/wP/C/8f/y//N/9D/0P/P/9H/1v/Z/9r/3//i/+L/5v/p/+n/6//q/+v/6//r
/+z/7v/w//D/8P/z//X/9f/1//X/9v/2//b/9v/4//j/+P/6//f/9//4//r/+v/6//v/
+//7//z//P/8//z//f/9/wAAAAAAAAEAAAD///7//v8AAAAAAgACAAIAAwADAAMAAwAE
AAYABgAGAAgACQAKAAoACgAMAA4ADgAPABEAEgATABQAFQAVABUAFwAYABsAHQAeACAA
IgAjACQAJwApACgAKQAqACsALAAtAC0ALQAuAC4ALgAuACwALAArACsAKwAqACkAKQAr
ACoAKQApACkAKAAnACYAIwAiACEAIAAfAB8AHwAcABoAFwAVABIAEAAOAA0ADAANAAoA
CAAIAAgABQADAAIA///////////9//3//P/7//3//f/8//z//P/8//z//P/6//n/+f/6
//r/+v/6//r/+P/3//f/9//5//n/+f/5//r/+v/6//r/+v/6//r/+f/5//r/+v/6//r/
+v/6//r/+P/5//n/+v/7//z//P/9//v/+//8//z//v/+//7//v/8//z//P/8//z//P/+
//7//f/9//7//v/7//v/+//7//7//v/+///////+//3//f/8//7//v/+//7//v/+//7/
/v/+//3//P/8//7/AAD+//z//P/8//z//P/9//3//f////7//v/9//v/+//8//z//v/9
//3//f/9//3//f/9//3//f/8//z//P/8//z//P/8//v/+//7//v/+//7//r/+P/4//j/
+v/6//n/+f/5//v/+//7//v/+v/6//n/+f/7//v/+v/6//v/+//8//z//P/7//v/+//7
//r/+v/6//r/+P/4//n/+v/7//v/+v/5//v//P/8//r//P/8//z//P/6//r/+v/6//r/
+v/6//r//P/8//z//P/6//r/+v/6//r/+v/6//r/+v/6//r/+v/6//r/+v/6//r/+v/6
//r/+v/6//r/+v/6//r/+v/6//z//P/8//z/+v/6//r/+v/8//z//P/8//z//P/8//z/
/P/8//z//P/+//7//v/+//7//v/+//7/AAAAAAAAAAACAAIAAgACAAIAAgABAAEAAAD+
//3//f/9//z//P/8//z//f/9//3/+//7//r/+f/5//n/+f/5//n/+f/4//j/+P/4//j/
+f/4//f/9v/1//f/9//3//b/9v/2//f/+P/4//f/9//3//f/9//3//f/9P/0//T/9P/z
//P/8//x//H/8v/y//L/8v/y//L/8f/y//L/8//0//L/8//z//P/9f/1//X/9f/0//T/
8v/0//f//f8DAAwAGgAtAEQAXAB0AJMAvADiAAgBMwFdAX0BgQFhASwB9QC5AHwARgAa
APP/2P/I/8H/wf/G/8j/yP/J/8n/y//M/8z/zf/R/9T/2f/Y/9f/3P/g/+D/4//l/+X/
6P/r/+v/6//s/+z/7v/u/+7/7f/v/+//7//w//L/8//0//L/9P/0//T/+P/1//X/9v/3
//b/9f/1//b/9//5//r/+P/4//n/+f/6//r/+v/7//v/+//7//z//P/8//7//v/+////
/////wEAAgAEAAQAAwAEAAQABAAGAAYACAAKAAgACQALAAwADQAOAA8ADwARABMAFAAX
ABkAGgAcAB4AHwAgACMAJQAkACUAJgAnACgAKQApACkAKgAqACoAKgAqACoAKQApACcA
JgAlACUAIwAiACEAIQAjACIAIQAgAB8AHgAdABwAGwAbABsAGAAXABUAFAASAA4ADAAL
AAoACwAIAAYABgAGAAMAAQAAAP///////////f/9//z/+//7//v/+v/6//r/+v/6//r/
9v/1//X/9v/2//b/9v/2//b/9f/1//X/9f/1//X/9f/2//b/9v/2//T/9P/0//P/9P/2
//f/+P/4//j/+P/4//b/9//3//j/+P/4//f/9//5//n/+v/6//j/+P/4//j/+v/6//r/
+v/6//r//P/8//n/+f/6//r/+f/5//n/+f/6//r/+v/7//v/+v/5//n/+f/6//n/+P/4
//j/+P/4//j/+P/3//b/9P/2//j/9v/0//T/9P/0//T/9f/1//X/9v/2//f/9//2//X/
9f/0//b/9f/1//X/8//z//P/8//z//P/8v/y//T/9P/0//T/8v/x//H/8f/z//P/8//y
//D/8P/w//L/8v/x//H/8f/x//H/8f/x//D/8P/v/+//8P/x//H/8v/v/+//8P/w//D/
7//v/+//7//u/+7/7v/w/+7/7v/v//D/8f/x//D/8f/v/+7/8P/w//L/8v/y//L/8v/y
//L/8v/w//D/8P/w//L/8v/y//L/8P/w//D/8P/y//L/8v/y//D/8P/w//D/8P/w//D/
8P/u/+7/7v/u/+7/7v/u/+7/8P/w//D/8P/y//L/8v/y//L/8v/y//L/9P/0//T/9P/y
//L/8v/y//T/9P/0//T/9f/2//f/+P/4//j/+P/4//r/+v/6//r/+P/3//f/9v/2//X/
9f/1//T/9P/0//T/9f/1//X/9f/1//T/8//z//P/8//z//H/8f/w//D/8P/u/+7/7//v
//H/8f/x//H/8//z//L/8v/w//H/8v/y//P/8//z//P/9f/1//X/9P/0//T/9P/z//T/
9f/0//X/9v/2//b/9v/2//b/9f/0//T/9f/2//b/9//3//f/9//5//n/+f/6//T/+P/8
//3/AQAFAAoAFAAlADYASgBeAHkAnADEAOwAEQE3AV8BfQF7AVgBJQHrALAAdgBAABMA
7v/W/8X/vf/A/8b/xv/H/8f/yf/M/8z/y//N/9D/0f/S/9X/2P/c/97/3//j/+P/4v/l
/+X/5f/m/+r/7P/s/+z/7P/t/+z/6//s/+7/7//w//D/8v/y//L/9P/x//H/8v/0//T/
9P/1//X/9f/2//b/9v/2//f/9//6//r/+v/7//v/+//7//z//P/8//7//v/8//3//f/9
////AAACAAIAAAACAAMABAAEAAQABgAIAAgACQALAAwACwAMAA0ADQAQABMAFQAZABcA
GAAaABwAHQAeACEAIwAkACUAJgAnACgAKQApACkALAAsACwALAAsACwAKwArACsAKgAp
ACkAKQAoACcAJwAnACYAJQAkACUAJAAjACIAHQAdAB0AGgAZABcAFgAUABQAEgARABAA
DQAKAAgACAAJAAcABgAGAAQAAwACAAEA//////7//f///////v/+//z//P/8//z//P/7
//v//P/8//z//P/8//z/+//7//v/+//7//v/+//8//z//P/8//z//P/8//v/+f/6//r/
+v/8//z//P/8//7//////wAA///+//z/+//9//3//v/+//z//P/8//z//v/+//7//v/+
//7/AAAAAP////8AAAAA//////////8CAAIAAgADAAEAAAD/////AAACAAIAAgAAAAAA
AAAAAAAAAAD///7//v8AAAIAAAD8//z//P/8//7//////////f/8//z/+//9//3//v/+
//z/+//7//v//f/9//3//f/7//v/+v/6//r/+v/6//r/+//7//z//f/7//v/+//6//r/
+v/6//z//P/7//v/+//7//v/+//7//7//v/9//3//P/7//n/+P/4//n/+//8//z/+//7
//v/+f/4//j/+P/5//j/+f/7//v/+//6//j/+//9//r/+v/8//7//v/+//7//f/8//v/
+v/6//r/+v/6//r/+v/6//r/+v/6//r/+v/7//z//f/+//3//P/7//r/+//8//3//v/9
//z/+//6//v//P/9//7//v/+//7//v/+//7//v/+/wAAAAAAAAAAAQACAAMABAAEAAQA
BAAEAAQABAAEAAQABAAEAAMAAwAEAAIAAQABAAEAAAAAAAAA/v////////8BAAEAAAD/
/////////////f/9//z//P/8//z//P/9//v/+//7//v//f/9//3//P/8//z//f/+//7/
/f/9//3/+//7//v/+//7//z//f/+//v/+//7//n/9//4//j/+P/4//j/+P/3//j/+P/5
//r/+v/7//v/+//5//n/+f/5//z//P/8//7/AQAFAAcADgAaACkAOgBQAGoAgwCkAMwA
+gAhAUsBdwGRAYsBZAEpAe0AsgB6AEIAEQDs/87/v/+7/77/xP/I/8n/zf/P/87/0P/V
/9f/2v/b/9z/3f/g/+b/6P/p/+v/8f/y//H/8f/x//L/9v/4//j/+P/4//n/+P/3//n/
+v/6//r/+v/8//z//P/8//n/+f/6//7//v/+/////////wAAAAD+//7//////wAAAAAA
AAEAAwADAAMABAADAAIAAwACAAMABQAGAAcABQAGAAgACAAIAAoACwAMAAwADAAOABAA
DgAPABEAEgAVABYAFwAXABsAHQAeACEAHwAgACIAJAAnACgAKwAtACwALQAuAC8AMAAx
ADEAMQAyADIAMgAyADAAMAAvAC8ALwAuAC0ALQArACoAKQApACsAKgApACgAKQAoACcA
JgAhACEAIQAeAB0AGwAaABgAFAASABEAEAARAA4ADAAMAAwACQAHAAYABQAFAAUABQAD
AAMAAgABAAEAAQAAAAAAAgACAAIAAgD+//3//f/+//7//v/+//7/AAD////////9//3/
+//7/w==
         </WaveFormData>
      </LeadData>
      <LeadData>
         <LeadByteCountTotal>10000</LeadByteCountTotal>
         <LeadTimeOffset>0</LeadTimeOffset>
         <LeadSampleCountTotal>5000</LeadSampleCountTotal>
         <LeadAmplitudeUnitsPerBit>4.88</LeadAmplitudeUnitsPerBit>
         <LeadAmplitudeUnits>��V</LeadAmplitudeUnits>
         <LeadHighLimit>2147483647</LeadHighLimit>
         <LeadLowLimit>268435456</LeadLowLimit>
         <LeadID>V4</LeadID>
         <LeadOffsetFirstSample>0</LeadOffsetFirstSample>
         <FirstSampleBaseline>0</FirstSampleBaseline>
         <LeadSampleSize>2</LeadSampleSize>
         <LeadOff>FALSE</LeadOff>
         <BaselineSway>FALSE</BaselineSway>
         <ExcessiveACNoise>FALSE</ExcessiveACNoise>
         <MuscleNoise>FALSE</MuscleNoise>
         <LeadDataCRC32>1896275580</LeadDataCRC32>
         <WaveFormData>
8P/w//D/8P/y//L/8v/y//T/9P/0//T/9P/0//T/9P/2//b/9v/2//f/+P/5//r//P/8
//z//P/9//7///8AAAEAAgADAAQABwAIAAkACgALAAwADQAOABAAEgAUABYAGQAaABsA
HAAfACAAIQAiACMAJAAlACYAJgAmACYAJgAkACQAJAAkACIAIgAiACIAJAAkACQAJAAj
ACIAIQAgAB4AHAAaABgAFQAUABMAEgAPAA4ADQAMAAoACAAGAAQAAwACAAEAAAD///7/
/f/8//v/+v/5//j/+P/4//j/+P/2//b/9v/2//j/+P/4//j/9f/0//P/8v/0//T/9P/0
//b/9v/2//b/9P/0//T/9P/0//T/9P/0//T/9P/0//T/9v/2//b/9v/2//b/9v/2//T/
9P/0//T/9P/0//T/9P/0//T/9P/0//T/9P/0//T/9v/2//b/9v/0//T/9P/0//X/9v/3
//j/+P/4//j/+P/2//b/9v/2//b/9v/2//b/9v/2//b/9v/4//j/+P/4//b/9v/2//b/
9v/2//b/9v/0//T/9P/0//T/9P/0//T/9P/0//T/9P/2//b/9v/2//b/9v/2//b/9v/2
//b/9v/0//T/9P/0//L/8v/y//L/8v/y//L/8v/y//L/8v/y//T/9P/0//T/8v/y//L/
8v/y//L/8v/y//L/8v/y//L/9P/0//T/9P/y//L/8v/y//D/8P/w//D/8v/y//L/8v/y
//L/8v/y//T/9P/0//T/8v/y//L/8v/0//T/9P/0//L/8v/y//L/8v/y//L/8v/y//L/
8v/y//L/8v/y//L/9P/0//T/9P/y//L/8v/y//D/8P/w//D/8v/y//L/8v/w//D/8P/w
//D/8P/w//D/8P/w//D/8P/y//L/8v/y//L/8v/y//L/8v/y//L/8v/y//L/8v/y//T/
9P/0//T/9v/2//b/9v/4//j/+P/4//r/+v/6//r/+P/4//j/9//3//b/9v/1//T/9P/0
//T/8v/y//P/8//x//H/8v/y//H/8v/z//T/8f/w//D/8P/w//D/7v/u/+//7//v/+//
7//v//D/8P/v/+7/7v/v//D/8P/w//D/8P/v/+//7//w//D/8P/v/+3/7f/s/+v/7f/t
/+3/7f/s/+z/6//r/+3/6//r/+z/7P/t/+3/7f/s/+3/7f/s/+7/7v/u/+//7//t/+3/
7//v//b/AgARACMAOQBSAG4AjACtAM8A9gAaAT0BSwE8ARgB7wDEAJYAZwA9ABoABwD9
//j/9P/y//H/8P/v/+7/6P/l/9//3f/b/9z/3f/f/+H/4v/i/+P/5f/n/+j/6v/p/+n/
6f/p/+f/6f/q/+r/6//t/+//8P/u/+7/7v/u/+7/7//v/+//8P/w/+//7//y//P/8//0
//P/8v/y//H/8//z//T/9P/0//X/9f/1//P/9P/0//T/9v/2//f/9//4//n/+f/5//n/
+v/7//v//v/+/wAAAQAAAP//AQAAAAIAAwAFAAUACAAJAAoADAAMAAwADAANABAAEAAS
ABQAFQAWABgAGwAcAB0AHQAfACAAIQAiACIAIgAjACMAJAAmACYAJQAlACUAJQAkACQA
IgAiACIAIgAkACIAIgAhACAAHwAeAB0AGQAZABgAFwAWABMAEQAQAAwACwAKAAoABwAF
AAQABAABAP///f/7//v//P/9//3/+v/6//n/+f/5//n/+P/4//j/+P/4//j/+P/4//f/
9//2//b/9v/3//n/9//3//j/+P/4//j/+P/2//f/9//2//j/+P/4//j/+P/5//n/+f/3
//f/9//3//f/9//3//f/+P/4//j/9//3//f/9//3//f/9//3//j/+v/6//r/+v/4//j/
+P/4//j/+P/5//n/+f/5//r/+v/6//r/+v/7//v/+//5//n/+//7//v//f/7//v/+v/6
//r/+v/6//j/+P/6//r/+v/5//j/+P/4//j/+P/5//n/+f/5//n/+P/3//f/9v/2//f/
9//4//j/9//3//f/9//3//f/9//3//n/+P/4//j/9v/2//b/9f/3//f/9//3//X/9f/2
//b/9v/2//b/+P/4//f/9//3//X/9f/1//X/9//2//b/9//1//X/9f/1//T/9P/1//f/
9//3//f/9//1//P/8//0//b/9v/2//b/9v/y//L/9P/0//T/9P/0//T/9P/0//T/9P/2
//b/9v/2//b/9v/2//b/9P/0//T/9P/2//b/9v/2//T/9P/0//T/9P/0//T/9P/2//b/
9v/2//X/9P/z//L/8//0//X/9v/2//b/9v/2//X/9P/z//L/9P/0//T/9P/2//b/9v/2
//j/+P/4//j/+P/4//j/+P/6//r/+v/6//r/+v/6//r//P/8//z//P/8//z//P/8//v/
+//6//r/+f/4//j/+P/4//b/9v/3//f/9//3//j/+P/2//b/9v/0//P/8v/y//T/9P/0
//L/8v/z//P/8//z//P/8//0//b/9f/0//T/9f/2//b/9v/2//b/9f/1//X/9v/2//b/
8//z//P/8v/x//H/8f/x/+//8P/w/+//8P/x//D/8f/w//D/8f/x/+//8P/x//H/8v/y
//L/8v/1//X/9f/3//n/+/8AAAgAFQAlADcASgBkAIYApwDHAOYADAE1AU0BSAEoAf8A
1gCoAHcASwAmAA8AAwD6//b/9v/z//L/8//0//L/7f/n/+P/4//m/+P/4f/l/+j/5v/n
/+v/7f/q/+z/6//r/+v/6//t/+//8P/w/+7/7//w//D/8v/y//L/8v/w//H/8f/x//L/
8v/x//H/8v/z//P/9P/0//T/9f/1//X/9f/2//b/9v/3//f/9//3//j/+P/4//r/+v/7
//v/+//7//r/+f/7//z//f/9//3//P/9//3//v///wMABAAGAAcACQAJAAkACQAJAAoA
DQAOAA8AEQASABIAFAAWABcAGAAaAB0AIAAhACEAIwAiACMAJAAkACYAJwAnACgAKgAq
ACkAKQAoACcAJQAkACUAJgAnACgAKAAmACYAJQAjACEAHwAdAB0AHQAcABsAGAAVABMA
EgAQAA8ADgAOAAsACQAIAAgABwAFAAMAAQACAAIAAgABAP7//v/9//3///////7//v/8
//z//P/8//r/+v/5//n//P/8//z//f/9//v/+//8//z//P/8//z/+v/7//v/+v/4//j/
+P/4//r/+//7//v/+//7//v/+//9//3//f/9//7//v/+//3//f/9//3//f/9//3//f/+
//7//v/+//7//v/+//7//v/8//z//f/9//3//f/+//7/AAAAAAAAAQAAAP///P/7//3/
/f/9/////f/9//z//P/+//7//v/8//z//v/+//7//f/8//z//P/+//7///////7//f/8
//r/+//7//r/+v/5//n/+v/6//n/+f/5//n/+f/5//n/+f/5//j/+P/4//b/9v/2//X/
9//3//f/9//1//X/9v/2//b/9v/2//j/9v/1//X/9f/1//X/9f/1//f/9v/2//f/9f/1
//X/9f/y//L/8//1//P/8//z//P/8v/v/+7/7v/w//D/8P/w/+z/7v/u//D/8v/x//D/
7//u/+z/7P/s/+z/7P/s/+z/7P/s/+z/7P/s/+z/7P/s/+z/7P/s/+z/7P/q/+r/6v/q
/+z/7P/s/+z/7P/s/+z/7P/q/+r/6v/q/+z/7P/s/+z/6//q/+n/6P/o/+j/6P/o/+n/
6v/r/+z/7v/u/+7/7v/u/+7/7v/u/+7/7v/u/+7/8P/w//D/8P/w//D/8P/w//L/8v/y
//H/8f/w//D/7//s/+z/7P/s/+z/7P/t/+3/7f/t/+7/7v/s/+z/7P/s/+v/6v/q/+r/
6v/q/+j/6P/p/+n/6f/p/+n/6f/q/+r/5//m/+b/5//q/+r/6v/q/+j/5//n/+f/6P/o
/+j/5//p/+n/6P/n/+X/5f/l/+X/6P/o/+f/5//m/+P/4v/i/+T/5f/l/+X/5v/n/+f/
5v/m/+b/5v/n/+f/5//n/+f/6//w//j/BwAdAC8AQgBcAIAApQDFAOoAFgE7AUsBRAEk
AfcAxACSAGMANwASAP3/8//o/+b/6P/n/+T/5f/k/+D/3f/b/9n/1f/W/9n/2f/Z/9r/
3P/d/93/2//e/97/3//f/9//3//h/+P/5P/k/+T/5f/m/+b/5f/k/+P/4v/j/+X/5v/n
/+b/5v/l/+X/5v/n/+f/6P/r/+z/7v/v/+3/7f/u/+7/7P/t/+3/7f/t/+7/7v/u/+7/
7v/v/+//8v/z//P/8//x//L/8//z//f/+P/7//3/+//7//7//v/+////AQABAAIAAwAE
AAYABwAIAAkACwAMAAwADgAQABEAEgAUABcAGgAbABsAHQAeAB8AIAAgACAAIQAhACIA
IgAiACEAIQAfAB8AHgAeAB4AHgAeAB4AIAAeAB4AHQAbABkAFwAVABUAFQAUABMAEgAP
AA0ADAAKAAkACAAIAAcABQAEAAQAAgD///z/+f/6//r/+v/5//r/+v/5//n/9//3//b/
9v/2//b/9v/2//T/9P/z//P/9P/0//T/9f/3//X/9f/2//b/9v/2//b/9P/1//X/9P/0
//T/9P/0//T/9f/1//X/9//3//f/9//3//f/9//3//b/9v/2//X/9//3//f/9//3//f/
9//4//b/9v/2//b/+P/4//j/+P/4//j/+f/5//f/9//4//j/+P/4//j/+f/3//f/9f/1
//f/9//3//n/+f/5//j/+P/4//j/+P/2//T/9v/2//b/9//2//b/9v/2//b/9//3//f/
9//3//b/9f/1//T/9P/1//X/9v/2//T/8//y//H/9P/1//b/9//2//T/8//y//L/8v/y
//H/8v/z//T/9f/z//P/9P/0//L/8v/y//T/8v/x//H/8f/z//P/8//z//X/9P/0//X/
8//z//P/8//w//D/8f/z//P/8//z//P/8//x//H/8v/0//T/9P/0//T/8v/0//T/9P/y
//L/8v/y//T/9P/0//T/8v/y//L/8v/z//T/9f/2//X/9P/z//L/8v/y//L/8v/0//T/
9P/0//L/8v/y//L/9P/0//T/9P/y//L/8v/y//T/9P/0//T/8v/y//L/8v/y//L/8v/y
//T/9P/0//T/8v/y//L/8v/0//T/9P/0//T/9P/0//T/9v/2//b/9v/4//j/+P/4//r/
+v/6//r//P/8//z//P/8//z//P/8//z//P/8//v/+//6//r/+f/6//r/+v/6//f/9v/2
//X/9f/1//b/9v/0//T/9P/0//X/9P/0//T/9P/0//L/8v/x//H/8f/x//P/8//0//T/
8f/w//D/8f/0//T/9P/0//L/8f/x//H/8v/y//L/8f/x//H/8P/v//H/8f/x//H/8P/w
/+//7//x/+//7//w//D/8f/x//H/8P/x//H/8P/y//L/8v/z//P/8//1//f/9//6/wYA
FQAlADkATgBoAIoArQDPAPAAFgE5AU0BRgEkAfkAzgCeAG8AQQAiAA8AAQD4//b/9P/x
//L/9f/0/+7/6f/l/+P/4f/g/+P/5f/l/+b/5v/l/+n/6//q/+r/6//r/+v/6//r/+3/
7v/u/+7/7//w//D/7v/u/+7/7v/u/+//7//v//L/8v/x//H/8v/z//P/9P/0//T/9f/1
//X/9f/2//b/9v/3//f/9//3//j/+P/4//j/+P/5//n//P/9//3//f/7//z//f/9//7/
/v8AAAEAAQABAAQABAAEAAUABwAHAAgACQAKAAwACwAMAA0ADwASABIAFAAWABcAGAAa
AB0AHAAdAB0AHwAiACMAJAAkACQAJQAlACYAJAAkACMAIwAlACUAJAAkACQAJAAkACQA
JAAiACIAIQAeAB0AHAAbABsAGwAaABkAGAAVABMAEgASABEAEAAQAA0ACwAKAAoACQAH
AAUAAwACAAIAAgABAAAAAAD//////f/9//z//P/8//z//P/8//z//P/7//v/+v/6//r/
+//5//f/9//4//j/+P/4//j/+P/5//n/+P/4//j/+P/4//j/+f/5//n/+f/5//n/+f/3
//f/9//3//j/+P/4//f/9//3//f/9//3//f/9//4//j/+P/4//j/+P/4//j/+P/4//j/
+f/5//f/9//4//j/+P/4//j/+f/5//n/9//3//f/9//3//n/+f/5//j/+P/4//j/+P/2
//T/9v/2//b/9//2//b/9v/0//T/9f/1//f/9//3//b/9f/1//T/9P/1//X/9v/2//X/
9f/1//X/8//z//P/8//1//T/9P/0//T/9P/0//P/8//z//P/8//z//P/9P/0//L/8v/y
//T/9P/z//P/8//z//P/8//z//P/8v/y//P/8f/x//H/8f/y//L/8//1//H/8f/x//H/
8f/v/+//8P/w//D/8P/w//D/7v/w//L/8v/w//D/8P/w//D/8P/w//D/8P/w//D/8P/u
/+7/7v/u/+7/7v/u/+7/7v/u/+7/7v/v//D/8f/y//H/8P/v/+7/8P/w//D/8P/u/+7/
7v/u/+7/7v/u/+7/8P/w//D/8P/w//D/8P/w//D/8P/w//D/7v/u/+7/7v/w//D/8P/w
//D/8P/w//D/7v/u/+7/7v/w//D/8P/w//L/8v/y//L/8v/y//L/8v/y//L/8v/y//P/
9P/1//b/+P/4//j/+P/4//j/+P/4//j/9//3//b/9v/1//T/9P/0//T/8v/y//X/9f/1
//X/9P/0//L/8v/w//D/7//u/+7/7v/u/+7/7P/s/+3/7f/u/+//8P/x//D/8P/v/+7/
7P/t/+7/7v/w//D/8P/v//H/8f/y//L/8P/v/+//7//s/+v/6//r/+v/6//s/+z/7f/t
/+3/6//p/+r/6v/r/+z/7f/v//H/8P/u/+3/7P/s/+3/7f/t/+//8//1//r/BAATACUA
OwBOAGYAigCvAM0A7gAUATUBRQE4ARQB6QDAAJQAYwA3ABgABQD7//T/8v/0//P/8P/t
/+z/6P/j/+H/3f/d/+D/4f/f/+P/5v/m/+X/4//j/+j/6v/o/+f/5v/l/+b/6f/r/+z/
6v/r/+z/7P/s/+z/7P/s/+z/7f/t/+3/7P/s/+v/6//t/+//8P/y//D/8P/x//H/7//v
//D/8P/y//P/8//z//P/9P/0//T/8//y//L/8f/0//X/9f/1//X/9v/3//f/+P/4//r/
+//9//3/AAAAAP7///8BAAEAAgADAAQABgAHAAgACQALAAwADAAOABAADwAQABIAFQAW
ABcAFwAZABwAHQAeAB4AHAAdAB0AHgAgACAAHwAfACEAIQAgACAAHwAeAB0AHAAcABoA
GgAZABoAGQAYABcAEwATABIAEQARAA8ADgAOAAoACQAIAAgABQADAAIAAgADAAEA///9
//v/+v/5//f/9//4//j/+f/4//f/9f/0//b/9v/2//b/9P/0//P/8//0//T/9P/1//X/
8//z//T/8v/y//L/8v/z//X/9v/2//T/9P/0//T/9P/1//X/9f/3//f/9//3//X/9f/1
//X/9v/2//b/9f/1//X/9f/1//X/9f/1//b/9v/2//b/9v/0//T/9P/0//X/9v/4//n/
9f/1//b/9v/0//T/9P/1//b/9//2//f/9//3//f/+f/3//f/9v/2//T/9P/0//L/8//2
//f/+P/5//j/+P/4//b/9v/3//f/9//3//f/9v/3//f/9v/2//f/9//4//j/9//3//f/
9//1//X/9f/1//X/9P/0//T/9P/0//T/8//z//P/8//z//X/9f/2//b/9P/0//T/9v/0
//P/8//z//P/8//z//P/8//y//L/8//z//P/8//z//L/8v/z//X/9f/1//X/9f/1//P/
8//0//L/8v/y//L/9P/0//T/8v/y//L/8v/y//L/9P/0//T/9P/y//L/8v/y//L/8v/y
//L/8v/y//L/8v/y//L/8v/y//L/8v/y//L/9P/0//T/9P/y//L/8v/y//L/8v/y//L/
8v/y//L/8v/0//T/9P/0//L/8v/y//L/9P/0//T/9P/2//b/9v/2//j/+P/4//j/+P/4
//j/+P/6//r/+v/6//v//P/9//7//f/8//v/+v/8//z//P/7//3//P/8//v/+f/4//f/
9v/1//b/+P/5//n/+f/6//r/+v/6//r/+v/3//b/9v/2//b/9v/0//T/9f/1//X/9f/1
//X/9v/2//X/9P/0//X/9v/2//b/9v/0//P/8//z//b/9v/2//X/9f/1//T/8//z//P/
8//z//T/9P/z//P/8f/v/+//8P/y//P/8//z//L/8//z//L/8v/y//L/8//3//n/9//3
//n//v8MABsALQBBAFYAbgCSALkA3QACASgBTQFbAUoBJAH1AMYAlABlADsAHAALAP//
9P/w//D/7//u/+//7v/s/+v/5//j/+H/4v/j/+X/6f/q/+r/6//t/+3/7v/u/+3/7f/t
/+3/6//t/+7/7v/v//H/8//0//T/9P/0//T/9P/1//X/9f/2//b/9f/1//T/9f/1//b/
+P/4//n/+f/3//f/+P/4//r/+//7//v/+f/6//r/+v/6//r/+//7//z//f/9//3//f/+
//////8AAAAAAgADAAMAAwAGAAYABgAHAAkACQAKAAsADAAOAA8AEAARABMAFAAUABYA
GAAbABwAHgAhACAAIQAhACMAJAAlACYAJgAkACUAJQAmACYAJgAlACUAJQAlACQAJAAk
ACQAJAAkACQAIgAiACEAHgAdABwAGwAaABsAGwAbABkAFQASABAADgANAAwADAALAAkA
CAAIAAcABQADAAEA/v/+//7//f/8//z/+//7//3//f/8//z//P/8//z//P/6//r/+f/5
//r/+v/6//v/+f/3//f/+P/6//r/+v/6//r/+//7//r/+v/6//r/+v/6//v/+//7//v/
+//7//v/+f/5//n/+f/8//z//P/7//v/+//7//v//f/9//3//v/9//z/+//6//z//P/8
//z//P/8//3//f/7//v//P/8//z//P/8//3//f/9//v/+//7//v/+//9//v/+//6//r/
+v/6//r/+P/6//z//P/8//n/+P/4//j/+P/4//n/+f/7//v/+//6//n/+f/4//j/+f/5
//r/+v/5//n/+f/5//f/9//3//f/+f/4//j/+P/2//b/9v/1//f/9//3//f/9f/1//b/
9v/2//b/9v/4//j/9//3//f/9//3//f/9//3//b/9v/3//f/9//3//f/9v/2//f/+f/3
//f/9//3//f/9f/1//b/9v/2//b/9v/2//b/9v/2//b/+P/4//j/+P/2//b/9v/2//j/
+P/4//j/+P/4//j/+P/2//b/9v/2//b/9v/2//b/9v/2//b/9v/2//b/9v/2//b/9v/2
//b/9v/2//b/9v/2//b/9v/2//j/+P/4//j/9v/2//b/9v/4//j/+P/4//b/9v/2//b/
9//4//n/+v/6//r/+v/6//z//P/8//z//v/+//7//v/+//7//v/+//7//f/9//z//v/9
//z//P/6//r/+P/4//v/+//7//v/+v/6//j/+P/4//j/9//2//b/9v/2//b/9P/0//X/
9f/z//P/8//z//b/9v/1//T/9P/1//b/9v/0//T/9P/z//P/8//0//T/9P/z//P/8//y
//H/8f/x//H/8f/y//L/8//z//P/8f/x//L/8v/z//P/8//0//X/9f/0//T/9P/0//P/
8f/x//P/9f/5/wAACgAdADEARQBYAHQAlgC5ANsAAgEoAUUBTQE2ARAB5wC6AIYAVwAz
ABgABwD9//j/+P/4//X/9P/x/+7/7P/n/+P/4//j/+b/5//l/+H/5P/m/+X/5//p/+r/
6v/t/+3/7f/t/+v/7f/u/+7/7v/v//D/8P/y//L/8v/y//L/8//z//P/8v/y//H/8f/w
//H/8f/y//T/9P/1//X/9//3//j/+P/5//v//P/9//v//P/8//z//P/8//3//f/+////
/////wEAAgADAAMAAgACAAQABQAFAAUACAAIAAgACQALAAsADAANAA4AEAAPABAAEQAT
ABYAFgAYABoAGwAcAB4AIQAgACEAIQAjACYAJwAoACgAJgAnACcAKAAoACgAJwAnACUA
JQAkACQAJAAkACQAJAAkACIAIgAhACAAHwAeAB0AHQAdABwAGwAcABkAFwAWABMAEQAP
AA4ADQALAAoACgAJAAcABQADAAIAAgACAAEAAAAAAP///////////v/+//7//v/+//7/
/P/8//v/+//8//z//P/9//v/+f/5//r/+v/6//r/+v/6//v/+//6//r/+v/6//r//P/9
//3//f/9//3//f/9//v/+//7//v//P/8//z/+//9//3//f/9//3//f/9//7//v/+//7/
/v/+//7//v/+//7//v//////+//7//z//P/+//7//v/////////9//3/+//7//v//f//
/////v/+//z//P/8//r/+v/8//z//P/7//r/+v/6//r/+v/7//v//f/9//3//P/5//n/
+P/4//n/+f/6//r/+f/5//n/+f/5//n/+f/5//v/+v/6//r/+P/4//j/9//5//n/+f/5
//f/9//4//j/+P/4//j/+v/4//f/9//3//X/9f/1//X/9v/2//f/+f/3//f/9//3//b/
9v/3//n/9//3//f/9//3//X/9f/2//j/+P/4//j/+P/2//T/+P/4//b/9v/2//b/+P/4
//j/+P/2//b/9v/2//j/+P/4//j/+P/4//j/+P/4//j/+P/4//j/+P/4//j/9v/2//b/
9v/2//b/9v/2//T/9P/0//T/9f/2//f/+P/6//r/+v/6//j/+P/4//j/+P/4//j/+P/6
//r/+v/6//r/+v/6//r/+//8//3//v/+//7//v/+/wAAAAAAAAAA//////7//v/7//r/
+v/6//z/+v/6//v/+//7//v//P/8//r/+v/6//r/+f/4//j/+P/4//j/9v/2//f/9//3
//n/+f/5//r//P/7//r/+v/5//r/+v/6//r/+v/5//n/+f/6//r/+v/7//v/+//6//z/
/f/+//////8AAAAA/////////f/9//z//P/9//3///8AAAEAAQACAAIAAgACAP3///8D
AAMAAwAFAAgAEAAdAC0APQBOAGQAggCnAMkA6AAKAS0BSQFKATYBDwHkALYAhwBZADIA
GQALAAAA+v/6//v/+v/3//b/9P/z/+//5//n/+j/6f/n/+f/6v/s/+3/7f/v/+7/7P/t
/+3/7f/t/+7/8f/z//T/8//z//P/8v/0//T/9P/0//b/9//3//f/+P/4//f/9//4//n/
+f/6//j/+P/5//n/+f/5//r/+v/6//v/+//7//v//P/8//z//v/+/////////////v/9
//7/AAACAAMAAgACAAQABQADAAMABgAGAAgACQALAAsADAANAA4AEAATABQAFQAXABYA
FgAYABoAGwAcAB4AIQAiACMAIwAlACYAJwAoACgAKgArACsALAAqACoAKQApACsAKwAq
ACoAKgAqACoAKgApACYAJQAjACMAIwAjACMAHwAfAB4AHQAcABkAFwAWABYAFQAUABQA
DwANAAwADAAMAAsACgAJAAYABgAGAAUABAAEAAMAAwADAAMAAgACAAAAAAAAAAAAAAAA
AP////8AAAAAAAABAAEA/////wAA/v/+//7//v8AAAEAAQAAAAAAAAAAAAAA//////7/
/f///////////wEAAQABAAEAAAAAAAAA//8BAAEAAQABAP///////wAAAAAAAAAAAAAC
AAIAAgACAAIAAgADAAMAAQABAAIAAgAEAAQABAAFAAQAAwAAAP//AAABAAIABQAEAAMA
AQAAAAIAAgACAAAAAAACAAIAAgABAAAAAAAAAAAAAAABAAEA/////////v///////v/+
//3//f/+//7//////////////////////////v/+//7/AAAAAAAA///9//3//f/9//v/
+//8//z//v/+//7/AAD+//3//f/9/////////////f/8//z//f////////////7//v//
/wEA/v/9//z/+//8//v//P/+//z//P/8//z//v/+//z//P/+/wAAAAAAAAAA/v/+//7/
/v/+//7//v/+//7//v/+//7//v/+//7//v8AAAAAAAAAAP///v/9//z//f/+////AAD+
//7//v/+/wAAAAAAAAAAAAAAAAAAAAACAAIAAgACAAIAAgACAAIABAAEAAQABAAGAAYA
BgAGAAYABgAGAAYABgAFAAUABAAGAAUABAAEAAQABAACAAIAAQABAAEAAQAEAAQAAgAC
AAAAAAD///7//v/+//7//v/+//7///////3//f/9//3/AAAAAP///v/8//3//v/+/wAA
AAAAAP///f/9//7//v//////AAABAP7//f/9//3/+//7//z//P/7//v/+//5//n/+v/6
//v/+//7//z//f/9//z//P/8//7/////////AQD/////BAAMABsAKQA9AFIAaACGAK0A
0wD4ACABSQFjAWIBRAEXAeYAugCLAFkAMgAZAAcA/P/4//j/+//4//f/+P/2//P/8f/x
/+//7v/t/+3/6//u//L/8//x//P/9v/2//X/9f/1//X/9//5//r/+v/5//n/+f/4//r/
+v/6//r/+v/7//v/+//8//z/+//7//z//f/9//7/AAAAAAEAAQD/////AAAAAAAAAQAB
AAEAAQACAAIAAgAAAAAAAQABAAQABQAFAAUABQAGAAcABwAIAAgACgALAAkACQAMAAwA
DAANAA8ADwAQABEAEgAUABcAGAAZABsAGgAaABwAHgAhACIAJAAnACYAJwAnACkAKgAr
ACwALAAuAC8ALwAwAC4ALgAtAC0AKwArACoAKgAqACoAKgAqACwAKgAqACkAKgApACgA
JwAjACMAIgAhACAAHQAbABoAFgAVABQAFAATABEAEAAQAA8ADQALAAkACAAIAAgABwAG
AAYABQAFAAMAAwACAAIABAAEAAQABAACAAIAAQABAAIAAgACAAMAAwABAAEAAgACAAAA
/v/+/w==
         </WaveFormData>
      </LeadData>
      <LeadData>
         <LeadByteCountTotal>10000</LeadByteCountTotal>
         <LeadTimeOffset>0</LeadTimeOffset>
         <LeadSampleCountTotal>5000</LeadSampleCountTotal>
         <LeadAmplitudeUnitsPerBit>4.88</LeadAmplitudeUnitsPerBit>
         <LeadAmplitudeUnits>��V</LeadAmplitudeUnits>
         <LeadHighLimit>2147483647</LeadHighLimit>
         <LeadLowLimit>268435456</LeadLowLimit>
         <LeadID>V5</LeadID>
         <LeadOffsetFirstSample>0</LeadOffsetFirstSample>
         <FirstSampleBaseline>0</FirstSampleBaseline>
         <LeadSampleSize>2</LeadSampleSize>
         <LeadOff>FALSE</LeadOff>
         <BaselineSway>FALSE</BaselineSway>
         <ExcessiveACNoise>FALSE</ExcessiveACNoise>
         <MuscleNoise>FALSE</MuscleNoise>
         <LeadDataCRC32>4029511485</LeadDataCRC32>
         <WaveFormData>
+v/6//r/+v/8//z//P/8//z//P/8//z//P/8//z//P/+//7//v/+/wAAAAAAAAAAAgAC
AAIAAgAEAAQABAAEAAUABgAHAAgACQAKAAsADAANAA4ADwAQABIAFAAWABgAGgAaABoA
GgAdAB4AHwAgACEAIgAjACQAJAAkACQAJAAmACYAJgAmACQAJAAkACQAJgAmACYAJgAl
ACQAIwAiACEAIAAfAB4AGwAaABkAGAAVABQAEwASABAADgAMAAoACQAIAAcABgAFAAQA
AwACAAAAAAAAAAAA/v/+//7//v/8//z//P/8//7//v/+//7//f/8//v/+v/8//z//P/8
//7//v/+//7//v/+//7//v/+//7//v/+//z//P/8//z//f/+////AAD+//7//v/+//z/
/P/8//z//v/+//7//v/9//z/+//6//z//P/8//z//v/+//7//v/8//z//P/8//7//v/+
//7/AAAAAAAAAAD+//7//v/+//7//v/+//7//P/8//z//P/+//7//v/+//z//P/8//z/
/v/+//7//v/9//z/+//6//z//P/8//z//P/8//z//P/8//z//P/8//z//P/8//z//v/+
//7//v/9//z/+//6//r/+v/6//r/+P/4//j/+P/4//j/+P/4//j/+P/4//j/+P/4//j/
+P/6//r/+v/6//j/+P/4//j/+v/6//r/+v/5//j/9//2//j/+P/4//j/+P/4//j/+P/4
//j/+P/4//r/+v/6//r/+f/4//f/9v/4//j/+P/4//b/9v/2//b/+P/4//j/+P/4//j/
+P/4//j/+P/4//j/+P/4//j/+P/2//b/9v/2//T/9P/0//T/9v/2//b/9v/2//b/9v/2
//b/9v/2//b/9v/2//b/9v/2//b/9v/2//b/9v/2//b/9v/2//b/9v/4//j/+P/4//j/
+P/4//j/+v/6//r/+v/8//z//P/8//z//P/8//z//P/8//z//P/6//r/+f/3//f/9//3
//f/9v/2//f/9//1//X/9v/2//X/9v/3//f/9f/0//P/8//z//P/8//z//b/9v/2//b/
9v/3//f/9//3//X/9f/1//X/9f/0//T/9v/2//b/9v/2//b/9f/1//P/8//y//L/8v/x
//H/8v/y//L/8f/x//H/7//v//D/8f/x//L/8v/y//L/8v/x//P/9P/0//T/9P/w/+//
7//t//D/+f8DABAAHAArAD4ATwBjAH0AlgCvAMgA1QDWAMwAwACxAJgAfABhAE0ARABB
ADoANAAvACkAIQAeABgADgAHAAIA/P/3//X/9f/1//X/9f/0//P/8//0//L/8v/x//H/
8P/w/+7/7//v/+//8P/x//L/8//x//H/8f/x//L/8v/y//L/8v/x//H/8f/x//L/8v/z
//H/8f/x//D/8v/z//P/8//0//T/9P/0//L/8v/y//P/9f/1//X/9v/3//f/9//3//X/
9//4//j/+v/7//z//P/6//r/+//9////AAAAAAAABAAEAAQABgAGAAUABgAHAAkACQAM
AA0ADgAQABEAEwAVABUAFgAXABgAGAAaABoAGgAbABsAHAAgACAAIAAgACAAIAAfAB8A
HgAeAB4AHgAeAB4AHgAdAB8AHQAdABsAGQAXABYAFAASABAADgAMAAoACQAIAAgABQAC
AAAAAAABAP///f/8//z//P/8//v/+P/4//f/9//3//f/9v/2//j/+P/5//n/+P/4//j/
+P/2//f/9//3//n/9//3//j/+P/4//j/+P/2//b/9//3//j/+P/4//j/9v/3//f/9//1
//X/9v/2//j/+P/4//j/+P/3//f/+P/2//b/9v/2//T/9P/0//T/9v/2//f/9//1//X/
9f/1//f/9//3//f/9v/2//f/9//1//b/9v/2//j/+P/1//f/+f/5//n/+v/4//f/9//4
//j/9//3//f/9f/1//b/9v/2//X/9f/2//T/9f/2//b/9v/1//T/8//0//T/9f/1//b/
9v/2//b/8//z//P/9P/2//b/9v/1//f/9//3//f/9f/0//T/8//z//T/9P/z//P/8//z
//P/9f/1//X/9v/2//X/9f/1//P/8//z//P/8//z//P/8//y//L/8//z//P/8//z//P/
9f/1//P/8//z//L/8v/z//T/9P/1//X/8//x//D/8f/y//L/8v/y//L/8v/y//L/8v/y
//L/8v/y//L/8v/y//L/8v/y//L/8v/y//L/8v/y//L/8v/y//L/8v/y//L/8v/y//L/
8v/y//D/8P/w//D/8v/y//L/8v/y//L/8v/y//D/8P/w//D/8P/w//D/8P/y//L/8v/y
//T/9P/0//T/9P/0//T/9P/2//b/9v/2//b/9v/2//b/+P/4//j/+P/4//j/+P/4//j/
+P/4//f/9f/1//X/9f/1//T/9P/1//P/8//z//T/9v/0//T/9P/x//H/8P/v//H/8f/x
//H/8f/y//L/8v/w//D/8f/x//P/8//x//H/8//1//X/9P/0//T/9P/0//T/9P/0//P/
8v/x//D/7v/w//D/7//v/+7/7v/u/+3/7//v/+3/7f/s/+3/7f/u/+7/7v/u/+7/7//v
//D/8P/w//D/7v/v/+3/7f/w//X//f8IABQAIQAwAEUAWwBvAIYAoQC8AM8A1ADKALwA
rwCaAH4AYwBNAEIAOwA2ADAAKQAhABsAGAAWABAABwAAAPr/9//3//P/7//z//P/8P/v
/+//7v/s/+7/7f/t/+z/7P/u/+//7//v/+3/7f/t/+3/7f/t/+3/7f/u/+7/7v/u/+7/
7f/t/+3/7//w//D/8f/v/+//7//u/+7/7//v/+//8P/w//D/8P/w//D/8P/x//P/8//z
//T/9P/z//L/8f/z//X/9v/2//T/9f/2//b/+P/4//n/+//9//7//v/+/////v/9//7/
AQABAAMABQAFAAUACAAJAAwADgAPABEAEwATABQAFQAUABQAFgAWABgAGQAZABoAHAAc
ABwAHAAaABoAGQAZABsAHAAdAB4AHAAcABwAGwAZABcAFwAVABQAEwATABIADgAMAAoA
CAAHAAcABwAIAAUAAgAAAAAA///9//v/+v/8//z//P/7//j/+P/3//f/9//3//b/9v/2
//b/9//3//T/9P/0//T/9v/3//f/9//3//X/9f/2//b/9v/2//b/9P/0//X/9f/0//T/
9P/0//b/9//3//f/9f/1//b/9v/4//j/+P/4//j/9//3//j/+P/4//j/+P/4//j/+P/4
//j/+P/5//n/+f/5//n/+f/3//f/9//3//j/+P/5//n/+f/6//r/+v/4//j/9f/3//f/
9//3//j/+v/5//n/+v/6//n/+f/5//f/9//4//j/9v/1//X/9v/4//n/+v/6//j/9//2
//X/9v/2//f/9//2//b/9v/2//f/9//3//j/9v/2//b/9f/1//X/9f/1//X/9P/0//P/
8//0//T/8//z//P/8//z//X/9f/1//b/9v/1//X/9f/z//P/8//z//P/8//z//P/8v/y
//P/8//x//H/8f/x/+//7//t/+3/7f/s/+z/7f/u/+7/7//v/+v/6//s/+3/7v/s/+z/
7P/s/+r/6v/q/+r/7P/s/+z/7P/q/+r/6v/q/+z/7P/s/+z/7P/s/+z/7P/r/+r/6f/o
/+n/6v/r/+z/6v/q/+r/6v/q/+r/6v/q/+z/7P/s/+z/6v/q/+r/6v/o/+j/6P/o/+n/
6v/r/+z/7P/s/+z/7P/s/+z/7P/s/+r/6v/q/+r/7P/s/+z/7P/s/+z/7P/s/+7/7v/u
/+7/7v/u/+3/6//r/+v/6//r/+r/6v/r/+v/6f/p/+r/6v/q/+r/6v/p/+v/6v/p/+n/
6f/p/+n/6f/o/+j/6P/o/+j/6f/p/+n/5//l/+X/5f/p/+n/6P/o/+b/5v/m/+b/5v/m
/+X/5f/l/+X/5P/k/+b/5f/l/+b/5v/m/+X/5f/j/+H/4f/i/+X/5f/m/+b/5P/k/+T/
4//j/+T/5P/k/+T/4v/f/9//4f/k/+f/8f8AAA4AFwAoAD8AVwBtAIYAowC+AM0A0gDO
AL4AqQCSAHgAXQBDADYAMQAqACYAJQAdABMADgAKAAIA+//6//T/7f/r/+v/6f/n/+X/
5v/l/+X/4v/i/+L/4//j/+L/4v/i/+P/4//j/+P/4//j/+P/4f/h/+H/4f/j/+T/5f/m
/+X/4//i/+H/4//k/+T/5f/n/+f/5//m/+b/5//n/+f/5v/m/+b/5v/m/+b/5v/n/+n/
6f/p/+r/6//r/+v/6//q/+v/6//q/+3/7//x//L/8v/y//P/9f/1//b/9v/2//r/+v/6
//z//f/9////AQD/////AgADAAYACAAJAAsADQANAA4ADwAOAA4AEAAQABIAEwATABQA
FgAWABYAFgAUABQAEwATABYAFgAWABYAFgAWABYAFQATABEAEQAPAA4ADQANAAwADAAK
AAgABgAEAAMAAgACAAEA/v/8//z/+f/3//X/9P/2//b/9v/1//T/9P/z//P/8//z//L/
8v/w//D/8f/x//D/8P/w//D/7v/v/+//7//x/+//7//w//L/8v/y//L/8f/w//D/7//u
/+7/7v/u/+7/7//v/+//8f/x//L/8v/y//L/8v/y//L/8f/x//L/8P/w//D/8P/y//L/
8v/y//D/8P/x//H/8//z//P/8//z//P/8//z//L/8v/z//P/8//0//T/9P/0//T/8f/z
//H/8f/x//L/9P/z//P/9P/0//P/8//z//P/8//0//T/8v/x//H/8v/w//H/8v/y//T/
8//y//H/8P/w//H/8f/y//L/8v/y/+//7//v//D/8f/y//P/8//x//H/8f/x//H/8P/w
/+//8f/y//L/8f/x//H/8f/x//H/8f/x//L/8f/v/+7/7f/v/+//7//v//H/8f/x//H/
8P/w//H/8f/x//H/8f/x//P/8//x//H/8f/w//D/8f/y//L/8//z//H/8f/y//P/8v/w
//D/8P/w//D/8P/w//D/8P/w//D/8P/y//L/8v/y//D/8P/w//D/8v/y//L/8v/y//L/
8v/y//L/8v/y//L/8v/y//L/8v/y//L/8v/y//L/8v/y//L/8v/y//L/8v/y//L/8v/y
//L/8v/y//L/8v/y//L/8v/z//T/9f/2//b/9v/2//b/9v/2//b/9v/2//b/9v/2//j/
+P/4//j/+v/6//r/+v/6//r/+v/6//r/+v/6//r/+v/6//n/9//5//n/+f/5//b/9v/3
//f/9f/1//b/9v/0//T/9P/z//X/9P/z//P/8//z//P/8//y//L/8v/y//T/9f/1//X/
8//x//H/8f/0//X/9f/2//X/9P/z//L/8v/y//H/8f/x//H/8P/w//L/8f/x//L/8P/w
/+//7//x/+//7//w//H/8f/y//L/8v/y//L/8f/x//L/8v/y//L/8P/x//H/7//w//f/
AQAMABoAJQA2AE0AZQB7AJAAqwDEANUA2gDSAMQAswCcAIAAYwBRAEgAQQA6ADYALwAl
ACEAHgAYABAABwAEAAAA+//5//v/+//3//f/9P/z//X/9v/0//T/8//z//L/8v/w//H/
8f/x//P/8//z//P/8f/x//H/8f/y//L/8v/y//L/8f/x//H/8f/y//L/8//1//X/9f/0
//T/9f/1//X/9v/2//b/9v/4//j/+P/5//f/9//3//j/+v/7//z//f/8//3//f/8//z/
/f/+//7/AAAAAAEAAwADAAQABAAEAAQABAAEAAYABwAHAAkACwANAA0AEAARABAAEgAT
ABUAFQAVABYAFwAaABoAHAAcABwAHQAdAB4AHgAeAB4AHgAfACAAIAAhACIAIgAiACIA
IgAiACIAIQAfAB0AHQAbABwAGwAbABoAFgAUABIAEAAQAA8ADgAOAA8ADAAKAAoABwAF
AAMAAgACAAIAAgABAAAAAAD/////AQABAAAAAAD///7//v/9//7//v/+//7//P/9//3/
/f/7//n/+f/6//z//P/8//z/+v/6//v/+//6//r/+v/6//r/+//7//v/+f/5//r/+v/6
//r/+v/6//z/+//7//z/+v/6//r/+v/8//z//P/8//r/+v/7//v//f/9//3//f/9//3/
/f/9//z//P/9//3//f/+//7//v/+//7/+//9//3//f/9//7//v/9//3//v/8//v/+//7
//v/+//8//z//P/7//v//P/7//v/+//6//z/+//6//n/+P/4//n/+f/8//z//P/8//v/
+//7//z/+v/6//r/+f/5//n/+f/5//v/+v/6//n/9//4//j/9//3//f/9//3//X/9f/1
//b/+P/3//f/9//3//f/9//3//f/9//3//f/9v/2//f/9//3//f/9//3//f/9//1//X/
9f/0//T/9f/2//b/9//3//f/8//0//f/9v/0//T/9P/0//b/9v/2//b/9v/2//b/9v/0
//T/9P/0//L/8v/y//L/8v/y//L/8v/0//T/9P/0//L/8v/y//L/9P/0//T/9P/y//L/
8v/y//L/8v/y//L/8v/y//L/8v/y//L/8v/y//L/8v/y//L/8P/w//D/8P/x//L/8//0
//L/8v/y//L/8P/w//D/8P/x//L/8//0//T/9P/0//T/9P/0//T/9P/0//T/9P/0//b/
9v/2//b/+P/4//j/+P/6//r/+v/6//j/+P/4//j/9//1//X/9f/z//P/8v/y//T/9f/2
//f/9v/2//T/9P/0//P/8//y//H/8f/x//H/8f/x//L/8v/0//T/9P/1//P/8//z//H/
7//v//H/8f/y//L/8v/y//L/8v/y//L/8f/x//H/8f/w//D/8P/v/+//8P/w//D/7//v
/+//7f/t/+7/7//v//L/8v/y//L/8f/v/+7/7v/u/+7/7v/u/+3/7//t//D/9/8BAA4A
GgAlADQATQBlAHkAjgCpAMIA0QDWAMwAvACrAJQAeABdAEsAQgA7ADYAMAArACcAHQAY
ABIADAAFAAIA/P/3//n/9//z//P/9f/0//H/7f/u//D/8v/w/+//7f/s/+7/7//v/+//
7//v/+//7//v/+//7//v//D/8P/w//D/7v/t/+3/7f/v//D/8P/x/+//7//v/+7/8P/x
//H/8f/y//L/8v/y//L/8v/y//P/8f/x//H/8v/1//X/9f/1//X/9//4//j/+v/7//z/
/P/6//r/+//9//v//P/8//z//v/+//7/AAADAAMABQAHAAcABwAKAAsACgAMAA0ADwAR
ABEAEgATABQAFAAWABYAFgAXABcAGAAaABoAGgAaABwAHAAbABsAGgAaABoAGgAaABoA
GgAZABsAGQAZABcAFAATABMAEgASABAADgAMAAoACQAIAAgABQACAAAAAAABAP///f/8
//z//P/8//v/+//8//z//f/6//n/9//2//b/9v/3//f/9v/2//b/9v/2//f/9//3//f/
9f/1//b/9P/0//T/9P/2//b/9//3//T/9P/0//T/9f/3//j/+f/3//f/+P/4//b/9v/2
//b/9v/1//X/9v/2//b/9v/2//j/+P/4//j/+P/4//n/+f/5//n/+f/5//v/+//7//v/
+P/4//n/+f/3//j/+P/4//n/+v/4//v/+f/5//n/+v/6//n/+f/6//j/9//3//f/+P/5
//v//P/8//v/+//8//r/+//8//z//P/7//r/+f/6//r/+//7//z//P/8//z/+//7//v/
/P/6//r/+v/5//v/+//7//v/+f/4//j/9//3//j/+P/3//j/+f/6//v/+v/5//j/+P/4
//f/9//3//f/9//3//f/+f/5//n/+f/4//j/+f/5//f/9//3//f/+f/5//f/9//3//b/
9v/3//b/9v/3//f/9//3//b/9f/2//b/9v/2//b/+P/4//j/+P/3//b/9f/0//b/9v/2
//b/9v/2//b/9v/2//b/9v/2//b/9v/2//b/9v/2//b/9v/0//T/9P/0//b/9v/2//b/
9P/0//T/9P/0//T/9P/0//T/9P/0//T/9v/2//b/9v/4//j/+P/4//j/+P/4//j/+P/4
//j/+P/6//r/+v/6//v//P/9//7/+//6//n/+P/5//r/+//8//z//P/7//n/9//3//f/
9//4//j/+f/5//n/+f/6//r/+//8//3//f/8//r/+P/3//X/9f/1//X/9v/2//b/9v/4
//n/+f/5//f/9f/1//X/9//3//b/9v/2//b/9v/2//b/9v/1//X/9f/1//T/9P/0//P/
8//0//T/9P/z//P/8f/v/+//8P/z//P/9P/0//L/8v/y//H/8f/y//L/8v/4//b/8f/v
/+3/8P/5/wUAEAAeACsAOgBRAGsAhQCcALcA0gDhAOAA2ADIALMAnACAAGUAUwBKAEUA
OgAyAC0AJQAfABwAFgAQAAsABgD+//v/+f/3//X/9//3//b/9f/3//T/9P/0//H/8f/w
//D/8P/x//H/8f/z//P/8//z//H/8f/x//H/8v/y//L/8v/0//P/8//z//H/8v/y//P/
8//z//P/8v/y//P/8//z//b/9v/2//b/9P/0//T/9f/3//f/9//4//n/+f/5//n/9//5
//r/+v/8//3//v/+//z//P/9////AQACAAIAAgAEAAQABAAGAAUABQAHAAkACwALAA4A
DwAQABIAEwAVABYAFQAVABUAFgAWABgAGAAaABsAGwAcABwAHAAcABwAHAAcABsAGwAe
AB4AHgAeABwAHAAcABsAGwAZABkAFwAYABcAFwAWABIAEAAOAAwACgAJAAgACAAHAAQA
AgACAAMAAQD///7//P/8//z/+//4//j/9//3//n/+f/4//j/9v/2//f/9//2//b/9v/2
//b/9//3//f/9f/z//P/9P/2//b/9v/2//b/9v/3//f/9v/2//b/9v/2//f/9//3//X/
9f/2//b/9v/2//b/9v/4//f/9//4//b/9v/2//b/9//4//n/+v/5//j/+P/3//f/9//3
//f/+f/5//n/+f/2//b/9//3//n/+v/6//r/+P/4//X/9//3//f/9//4//j/9//3//j/
9v/1//X/9f/3//f/+P/4//T/8//z//T/9P/1//b/9v/4//f/9v/1//T/9P/1//X/9P/0
//T/9P/z//P/8//0//T/9P/0//P/9f/1//X/9f/z//L/8v/x//P/9P/0//P/8//z//P/
8//z//P/8//0//T/8//z//P/8//z//P/8//1//X/9f/1//T/9P/1//X/8//z//P/8//1
//X/8//z//P/8v/y//P/9P/0//X/9f/z//P/9P/z//L/9P/0//T/9P/y//L/8v/y//L/
8v/y//L/9P/0//T/9P/y//L/8v/y//L/8v/y//L/8v/y//L/8v/y//L/8v/y//L/8v/y
//L/9P/0//T/9P/y//L/8v/y//T/9P/0//T/8v/y//L/8v/0//T/9P/0//T/9P/0//T/
9v/2//b/9v/2//b/9v/2//T/9P/0//T/9f/2//f/+P/4//j/+P/4//b/9v/2//b/9//1
//X/9f/1//X/9P/0//X/9f/1//X/9P/0//L/8v/0//P/8//y//H/8f/x//H/7//v//D/
8P/w//D/8P/x//H/8f/x/+//7//v//H/8f/w//D/8P/w//D/8P/w//D/7f/t/+3/7f/u
/+7/7v/t/+3/7v/u/+7/7f/t/+3/6//r/+z/7f/t/+7/7v/u/+7/7v/t/+3/7v/u/+z/
6v/o/+n/5//p/+z/9f8BAA4AGgAnADgATwBlAHsAlgCzAMgA0wDQAMQAuACjAIYAagBV
AEUAPAA3ADIALAAnAB8AGQASAAoABAABAPr/9v/z//P/8//v/+v/6//s/+v/6//s/+z/
7P/r/+v/6v/q/+r/6//r/+v/6v/p/+j/5//o/+n/6v/r/+z/7P/s/+z/7P/r/+v/6//p
/+r/6v/r/+3/7f/t/+z/6v/r/+v/6//s/+z/7P/s/+z/7P/s/+3/6//r/+v/7P/v/+//
7//v/+//8f/y//L/8P/x//L/8v/0//T/9f/3//f/+P/4//j/+P/4//j/+v/7//v//f//
/wEAAQAEAAUABgAIAAkACwALAAsADAANABAAEAASABIAEAARABEAEgAUABQAFAAUABIA
EgARABEAEgASABIAEgASABIAEgARABMAEQARAA8ADgANAA0ADAAMAAoACAAGAAIAAQAA
AAAAAQD+//z//P/7//n/9//2//T/9P/0//P/8v/y//H/8f/x//H/8P/w//P/9v/6//3/
/f/+////AAACAAMAAwADAAMAAQABAAIAAgACAAIAAgACAAIAAwADAAAAAAAAAAAAAgAD
AAMAAwADAAMABAAEAAIAAgACAAIAAgABAAEAAgACAAIAAgACAAIAAgACAAIAAgACAAMA
AwADAAMAAwADAAMAAwADAAMAAgACAAMAAwADAAQABAAEAAQABAABAAMAAQABAAEAAgAE
AAMAAwAEAAIAAQABAAEAAQABAAIAAgAAAP////8AAAAAAQACAAIAAgABAAAA///+//7/
/////wAAAAAAAAAA/f/9//3//v/+//7//v/9/////////////f/8//z/+//7//z//P/7
//3//f/9//3//f/9//3//v/+//3//f/9//z/+//6//n/+v/7//z//f/8//z//f/9//v/
+//7//v/+//7//n/+f/5//j/+P/5//z//P/9//3//f/7//r/+//8//z//P/8//z//P/8
//z//P/7//r/+f/4//r/+v/6//r/+v/6//r/+v/6//r/+v/6//r/+v/6//r/+P/4//j/
+P/4//j/+P/4//j/+P/4//j/+v/6//r/+v/6//r/+v/6//r/+v/6//r//P/8//z//P/8
//z//P/8//z//P/8//z//f/+////AAD+//7//v/+/wAAAAAAAAAAAAAAAAAA///9//3/
/f/9//3//P/8//3//f/9//3//v/+//z//P/8//v/+//6//n/+f/5//n/+f/5//r/+v/6
//r/+v/7//v//f/9//v/+//6//v/+v/4//r/+v/6//r//P/8//z/+//9//3//f/8//3/
/v/+////AAAAAAAA/////////f/9//z//f/9//7/AAAAAAAAAAAAAAEAAwAEAP7/AAAC
AAEA//////7/AwALABYAIAApADQARwBhAHcAjgClAL4A0QDYANYAygC5AKQAjABxAFkA
SgBDAD4ANgAxAC0AJwAgABoAFgAPAAgAAgD///3/+f/1//f/9//4//f/9f/0//T/8v/x
//H/8P/w//L/8//z//P/8f/x//H/8f/z//P/8//z//T/9P/0//T/9P/z//P/8//z//T/
9P/1//P/8//z//L/9P/1//X/9f/2//b/9v/2//j/+P/4//n/+f/5//n/+v/6//n/+P/3
//j/+//9//7//P/9//7//v/+//7///8BAAEAAgACAAIABAAEAAQABgAJAAkACwANAAsA
CwAOAA8ADgAQABEAEwAXABcAGAAZABgAGAAaABoAGwAdAB4AIAAhACAAHwAeACAAIAAf
AB8AIAAgACAAIAAeAB4AHgAdAB4AHQAeAB0AGgAZABkAGAAYABYAFAASABIAEQAQABAA
DgAKAAcABgAHAAUAAwACAAAAAAAAAP///v/+//3//f///////v/+//3//P/8//v/+v/6
//r/+v/6//v/+//7//3/+//7//z//P/8//z//P/8//z//f/9//7//v/+//7/+//7//r/
+f/7//v//P/8//7//v/+//7//P/7//v//P/+//7//v/+//z//P/8//z//v/+///////9
//3//f/9/////////////v/+/////////wAAAAAAAP7//v/7//3/////////AAD+//3/
/f/+/wAA/////////////wAAAAD+//3//f/+//z//f/+//7//P/7//r/+f/5//r//P/9
//v/+v/5//j/+v/7//z//v/9//z/+//5//n/+f/5//n/+v/6//v/+//7//z//P/7//n/
+f/5//n/+f/5//n/+v/6//n/+f/5//v/+//7//v/+v/5//j/9//3//j/+v/7//v/+//7
//v/+f/5//f/9//4//j/+f/7//v/+v/6//n/+//7//j/9//6//z//P/8//z//P/8//z/
/P/6//r/+v/6//r/+v/6//r/+v/6//r/+v/6//r/+v/6//j/+P/4//j/+f/6//v//P/7
//r/+f/4//n/+v/7//z//P/8//z//P/8//z//P/8//z//P/8//z//v/+//7//v8AAAAA
AAAAAAAAAAAAAAAAAAAAAAAAAAD///3//f/9///////+//7//f/9//3//f/+//7//P/8
//z/+//7//r/+f/5//n/+f/5//n/+v/6//r/+v/6//v/+//7//v/+f/5//n/+//7//z/
/P/8//z/+//6//n/+P/4//n/+v/7//j/+P/4//f/9f/2//b/9v/3//f/9//1//P/9P/1
//X/+P/4//j/+P/4//f/9//4//j/+P/4//j/9//1//H/8v/5/wEACgAYACUANABHAF8A
eQCUAK8AygDfAOYA4gDUAMEArgCWAHUAWwBMAEUAPAA4ADUAMQApACIAHAAWAA0ACgAI
AAMA///7//n/9//3//j/9//1//b/+P/4//X/9f/0//T/9P/1//X/9f/z//P/8//z//X/
9f/1//X/9P/0//T/9P/0//P/8//z//P/9P/0//X/9v/3//j/+P/3//f/9v/1//b/9v/2
//b/9v/2//b/9//1//X/9f/2//n/+f/5//n/+f/7//z//P/8//3//v/+//z//P/9////
AQACAAIAAgAEAAQABAAGAAkACQALAA0ACwALAA4ADwASABQAFQAXABcAFwAYABkAGgAa
ABwAHAAeAB8AHwAgACEAIAAfAB4AHgAeAB0AHQAcABwAHAAcAB0AHgAfAB8AHQAbABsA
GQAYABcAFwAWABYAFAASABAADAALAAoACgALAAgABgAGAAMAAQD///7//v/+//7//f/8
//z/+//7//n/+f/4//j/+v/6//v/+//4//j/+P/4//b/9//3//f/+f/3//f/+P/4//j/
9P/0/w==
         </WaveFormData>
      </LeadData>
      <LeadData>
         <LeadByteCountTotal>10000</LeadByteCountTotal>
         <LeadTimeOffset>0</LeadTimeOffset>
         <LeadSampleCountTotal>5000</LeadSampleCountTotal>
         <LeadAmplitudeUnitsPerBit>4.88</LeadAmplitudeUnitsPerBit>
         <LeadAmplitudeUnits>��V</LeadAmplitudeUnits>
         <LeadHighLimit>2147483647</LeadHighLimit>
         <LeadLowLimit>268435456</LeadLowLimit>
         <LeadID>V6</LeadID>
         <LeadOffsetFirstSample>0</LeadOffsetFirstSample>
         <FirstSampleBaseline>0</FirstSampleBaseline>
         <LeadSampleSize>2</LeadSampleSize>
         <LeadOff>FALSE</LeadOff>
         <BaselineSway>FALSE</BaselineSway>
         <ExcessiveACNoise>FALSE</ExcessiveACNoise>
         <MuscleNoise>FALSE</MuscleNoise>
         <LeadDataCRC32>622295918</LeadDataCRC32>
         <WaveFormData>
7v/u/+7/7v/v//D/8f/y//D/8P/w//D/8v/y//L/8v/0//T/9P/0//b/9v/2//b/+P/4
//j/+P/4//j/+P/4//n/+v/7//z//f/+////AAACAAIAAgACAAUABgAHAAgACQAKAAsA
DAANAA4ADwAQABEAEgATABQAFAAUABQAFAAWABYAFgAWABQAFAAUABQAFQAWABcAGAAX
ABYAFQAUABMAEgARABAADwAOAA0ADAAJAAgABwAGAAMAAgABAAAA///+//3//P/7//r/
+f/4//b/9v/2//b/9v/2//b/9v/2//b/9v/2//j/+P/4//j/9f/0//P/8v/0//T/9P/0
//b/9v/2//b/9P/0//T/9P/0//T/9P/0//T/9P/0//T/9f/2//f/+P/2//b/9v/2//T/
9P/0//T/9v/2//b/9v/0//T/9P/0//b/9v/2//b/+P/4//j/+P/2//b/9v/2//j/+P/4
//j/+P/4//j/+P/4//j/+P/4//b/9v/2//b/9v/2//b/9v/4//j/+P/4//b/9v/2//b/
+P/4//j/+P/3//b/9f/0//X/9v/3//j/9v/2//b/9v/4//j/+P/4//j/+P/4//j/+P/4
//j/+P/2//b/9v/2//b/9v/2//b/9v/2//b/9v/2//b/9v/2//T/9P/0//T/9P/0//T/
9P/0//T/9P/0//T/9P/0//T/9v/2//b/9v/0//T/9P/0//T/9P/0//T/9P/0//T/9P/0
//T/9P/0//b/9v/2//b/9f/0//P/8v/z//T/9f/2//X/9P/z//L/8v/y//L/8v/0//T/
9P/0//L/8v/y//L/9P/0//T/9P/y//L/8v/y//L/8v/y//L/9P/0//T/9P/y//L/8v/y
//L/8v/y//L/8v/y//L/8v/y//L/8v/y//T/9P/0//T/9P/0//T/9P/0//T/9P/0//b/
9v/2//b/9v/2//b/9v/3//j/+f/6//r/+v/6//r/+v/6//r/+//5//n/+P/2//b/9//3
//f/9v/2//f/9//3//b/9v/2//b/9v/2//b/9P/0//P/8//z//P/8//z//X/9f/2//b/
9P/0//T/9P/0//L/8v/z//P/9P/0//P/8//z//L/8v/1//X/9P/0//P/8v/x//D/8f/x
//L/9P/0//P/8//z//L/8f/x//L/8//z//P/8//x//H/8P/w//H/8v/y//L/8//w/+3/
7f/r/+7/9f/+/wgAEgAbACkANwBFAFYAagB8AJAAnQCfAJwAlQCNAH0AaQBUAEUAQABB
AD0ANgAxACwAJwAlAB4AFgAQAAoABAD///v/+//8//z/+v/4//b/+P/3//b/9v/z//L/
8f/x/+//7//w//D/8P/x//H/8v/x//H/8f/x//H/8f/x//H/8f/w//D/8P/y//P/8//z
//H/8P/v/+7/7//w//H/8v/z//P/8//z//H/8f/x//H/8//z//P/9P/1//X/9f/1//X/
9v/3//f/9//4//j/+f/3//f/9//4//z//P/8//z///8AAAAAAgACAAEAAAADAAQABAAE
AAYACAAIAAoADAANAA4ADgAQABAAEAARABEAEAASABIAEgAWABYAFQAVABUAFQAVABUA
FAAVABUAFAAWABYAFgAWABYAFQATABIADwAPAA4ADQAMAAsACQAHAAUABQAEAAMAAQD+
//3//f/+//3//P/5//v//P/8//v/+f/4//b/9f/3//f/9v/2//b/9//3//b/9v/3//f/
9v/2//b/9v/2//b/9v/3//f/9//4//j/+P/4//f/9f/1//j/+f/5//n/+f/5//j/9//1
//X/9v/2//b/9//3//f/9//3//b/9v/2//b/9//3//X/9P/0//T/9//3//f/9//3//f/
+P/4//f/9//3//f/9//3//f/9//4//j/+P/4//j/+P/3//f/+f/5//n/+v/5//n/9v/4
//j/9//3//f/9//5//n/+P/2//b/9v/2//b/9//5//n/+f/4//f/9//2//b/9v/2//n/
+f/5//n/9v/2//b/9v/2//b/9//3//j/+P/4//j/9v/2//b/9v/0//b/9P/z//X/9P/0
//X/9f/1//X/9v/2//X/9f/1//X/9f/1//X/9v/2//X/9f/1//X/9f/1//X/9P/0//b/
+P/2//b/9v/0//L/8v/z//b/9v/3//f/9v/x//H/8//0//T/9P/0//T/9P/0//T/9P/2
//b/9v/2//b/9v/2//b/9P/0//T/9P/2//b/9v/2//b/9v/2//b/9v/2//b/9v/2//b/
9v/2//X/9P/z//L/8//0//X/9v/2//b/9v/2//T/9P/0//T/9v/2//b/9v/2//b/9v/2
//j/+P/4//j/+P/4//j/+P/6//r/+v/6//r/+v/6//r/+v/6//r/+v/6//r/+v/6//v/
+//7//r/+v/6//v/+//5//j/+P/5//n/+f/4//j/+P/4//j/+P/2//T/9P/z//X/9f/1
//X/9f/1//X/9v/0//T/9P/0//X/9v/1//b/9//3//j/+P/3//f/9//2//b/9//3//b/
9P/0//T/9P/2//b/9f/1//T/9P/z//P/9f/0//P/8//y//P/8//z//P/8//z//L/9P/1
//b/9v/2//P/8v/z//P/8//0//f//v8GAA4AFwAjADMAQwBSAGIAdgCMAJ0AoQCcAJcA
jwCDAG8AWgBLAEYAQwBBADwANQAuACkAJQAkAB4AFAAOAAgABQAFAAEA/P/+/wAA/P/6
//r/+f/4//j/9//2//X/9f/3//f/+P/4//X/9f/0//T/9f/1//X/9f/z//P/8//z//X/
9P/0//T/9v/3//f/9//2//b/9v/2//b/9v/2//b/9//3//f/9//5//n/+f/5//v/+//7
//z//P/7//r/+f/7//z//f/9//v//P/8//3/////////AAAEAAQABAAEAAQABAADAAQA
BwAHAAcACwAKAAoACgAMAA0ADgARABQAFQAWABYAGAAXABYAFgAVABgAGgAaABoAHgAe
AB0AHQAbABsAGwAbAB4AHwAfAB4AHgAeAB4AHgAcABsAGQAYABcAFwAWABUAEgARAA8A
DQANAA0ADAALAAkABgAFAAUABgAFAAQAAQABAAIAAgABAP7//v/9//3//v//////AAD+
///////+//z//f/9//z//v/+//7//v/+//7///////3//v/+//7//v/9//v/+//8//3/
/f/9///////+//3//f/9//7//v/+///////////////+//7//v/+//////8BAAAAAAAA
AP///////////////wAAAAD//////////wEAAQABAAEAAgACAAIAAgABAAAA/v/9////
/////wAAAQABAP7/AAAAAP////////3///////7//v/+//7//v/+////AQABAP///v/9
//3//v/+//7//v/9//3//f/9//3//v///wAA/v/+///////+//7//v/+//7//v/+//7/
/P/+//z/+//9//z//P/9/////////wAA/v/9//3//f/9//3//f/9//7//v/9//3//f/9
//3//f/7//r/+v/8//r/+P/4//j/+P/2//b/9//6//r/+//7//b/9//3//f/+P/2//b/
9v/2//T/9P/0//T/9P/0//T/9P/0//T/9P/0//T/9P/0//T/9P/0//T/9P/y//L/8v/y
//P/9P/1//b/9f/0//P/8v/y//L/8v/y//P/9P/1//b/9P/0//T/9P/y//L/8v/y//T/
9P/0//T/9P/0//T/9P/0//T/9P/0//T/9P/0//T/9v/2//b/9v/0//T/9P/0//b/9v/2
//f/9f/1//T/8v/y//P/8//z//L/8v/z//P/8//y//L/8v/y//L/8v/y//L/8v/x//H/
8f/x//H/8f/v/+//8P/w//D/8P/w//D/7v/s/+z/7f/v//D/8P/v/+3/7f/s/+z/7//v
/+7/7v/u/+7/7v/u/+z/6//r/+z/7v/t/+3/7f/q/+n/6f/q/+3/7f/t/+3/7f/t/+z/
7P/r/+z/7P/s/+v/6P/l/+P/5f/o/+v/9P8AAAgADwAbAC8AQQBQAGIAeACMAJsAoQCg
AJsAjQB9AGsAVgBDADwAOwA1ADIALwAqACEAHQAaABAACgAIAAQA+//5//n/9v/y//D/
8P/w/+7/6//q/+r/6//q/+n/6f/r/+v/7P/s/+n/6f/o/+j/5//n/+f/5//o/+n/6v/r
/+r/6P/n/+b/5//p/+r/6//u/+7/7v/u/+z/7P/s/+z/7f/t/+3/7f/r/+v/6//r/+3/
7f/t/+7/8f/x//H/8f/w//D/8P/v//H/9P/2//n/9//3//f/+P/4//j/+P/4//v//P/8
//7/////////AwACAAIAAgAEAAYABgAIAAoACwAMAAwADgAMAAwADQANAA4AEAAQABAA
FAAUABMAEwARABEAEQARABIAEwATABIAEgASABIAEgAQAA8ADQAMAA0ADQAMAAsACgAJ
AAcABQADAAMAAgABAAEA/v/9//3/+v/5//j/9f/1//b/9v/1//b/9v/1//X/9//3//b/
9v/0//X/9f/0//L/8//z//L/8v/y//L/8v/y//L/8//z//P/9P/0//T/9P/z//H/8f/w
//H/8f/x//P/8//y//H/8f/x//L/8v/y//P/8//z//P/8//y//L/8v/y//P/8//1//T/
9P/0//P/8//z//P/9f/1//b/9v/1//X/9f/1//P/8//z//P/9P/0//T/9P/y//L/8f/x
//P/8//z//T/9f/1//L/9P/0//P/8//z//P/9f/1//T/8v/y//L/8v/y//P/9f/1//X/
9P/z//P/8v/y//L/8v/z//P/8//z//H/8P/v/+7/8f/y//T/9f/y//L/8v/y//D/8P/w
//D/8v/0//L/8f/x//D/8P/x//H/8f/x//L/8P/v/+//7//v/+//7//v//L/8v/x//H/
7//v/+//7//x//D/8P/y//L/8P/w//D/8P/u/+7/7//y//L/8//z//L/7//x//H/8v/w
//D/8P/w//D/8P/w//D/7v/u/+7/7v/v//D/8f/y//H/8P/v/+7/8P/w//D/8P/w//D/
8P/w//D/8P/w//D/8v/y//L/8v/w//D/8P/w//D/8P/w//D/7v/u/+7/7v/w//D/8P/w
//D/8P/w//D/8P/w//D/8P/y//L/8v/y//L/8v/y//L/8v/y//L/8v/y//L/8v/y//T/
9P/0//T/9v/2//b/9v/2//b/9v/2//j/+P/4//n/9//3//b/9P/2//f/9//3//T/9P/1
//X/9f/0//T/9P/y//L/8v/y//L/8v/x//H/8f/x//H/8f/v/+//8P/w//L/8v/y//L/
8P/u/+7/7//w//L/8//z//H/8f/w//D/8f/x//D/8P/u/+7/7v/u//D/7//v//D/7v/t
/+3/7f/u/+3/7f/u/+//7//v/+//7//v/+7/7v/v//D/8P/w/+//7v/t/+3/6//s//P/
/P8EAA4AFQAhADEAQwBUAGQAeACMAJkAoQCeAJcAjQB/AGkAUgBFAEIAPwA9ADgAMQAo
ACUAIwAeABQADgAKAAYA///9//3//P/6//j/9v/0//b/9//0//L/8//y//H/8f/x//H/
8v/y//P/8//y//L/8v/x//D/7//v/+//7//v/+//7v/u/+7/8P/x//H/8f/y//L/8v/y
//D/8P/w//D/8//z//P/8//z//P/8//z//P/8//z//T/9//3//f/9//2//b/9v/1//X/
9v/2//f/+f/5//n/+v/8//z//P/8//3//v/+/wAA////////AwAGAAYABgAIAAYABgAI
AAoACwAMAAwADgAQABAAEQARABAAEgASABIAFAAUABMAEwAUABUAFgAXABYAFwAXABYA
FgAWABYAFgAUABMAEQAQABAAEQARABEADgANAAsACQAJAAkACAAHAAkABgAFAAUAAgAB
AAAA/f/9//7//v/9//r/+v/5//n/+//7//r/+v/4//n/+f/4//j/+f/5//j/+P/4//j/
+P/2//b/9//3//n/+v/6//r/+v/5//f/9//2//f/9//3//j/+f/5//n/9//3//j/+P/2
//f/9//3//n/+f/4//j/9v/2//f/9//5//j/+P/4//f/9//3//f/+f/5//r/+v/5//n/
+f/5//n/+f/5//n/+v/6//r/+v/6//r/+f/5//n/+f/5//r/+//7//j/+v/4//f/9//3
//f/+f/5//j/+P/4//j/+P/2//f/+f/5//v/+v/5//n/9v/2//b/9v/5//n/+f/5//j/
+P/4//j/9v/2//f/9//2//b/9v/2//b/9v/2//b/9P/2//T/8//1//T/9P/1//P/8//z
//T/9v/1//X/9f/1//X/9f/1//b/9v/1//X/9f/1//X/9f/3//b/9v/4//b/9P/0//T/
9P/y//L/8//0//T/9f/1//T/8f/z//X/8v/y//L/8v/y//T/9P/0//T/9P/0//T/9P/0
//T/9P/0//P/8v/x//D/8v/y//L/8v/0//T/9P/0//L/8v/y//L/8v/y//L/8v/w//D/
8P/w//L/8v/y//L/8v/y//L/8v/y//L/8v/y//L/8v/y//L/8P/w//D/8P/x//L/8//0
//L/8v/y//L/8P/w//D/8P/x//L/8//0//T/9P/0//T/9P/0//T/9P/0//T/9P/0//b/
9v/2//b/+P/4//j/+P/4//j/+P/4//r/+//7//v/+P/2//b/9//1//X/9P/0//b/9//4
//j/9v/2//b/9v/2//b/9P/0//H/8f/x//H/8//z//P/8//2//b/9v/2//T/9P/0//L/
8v/z//P/9P/0//P/8//z//T/9P/1//X/9P/0//T/9P/y//L/8v/x//P/9P/0//P/8//z
//L/8f/v//D/8f/x//P/8//z//P/8f/w//D/8P/w//L/8f/w//H/8f/v//D/9f/+/wYA
EAAZACUANQBHAFYAaAB8AI4AnQCjAKAAlwCNAH0AZwBSAEcARABBAD0AOgA3ADAAKQAh
ABwAFgAQAAwABgADAAUAAwD+//7/AAD+//z/9v/1//j/+v/2//T/8v/x//L/8//1//b/
9f/1//T/9P/z//P/8//z//X/9f/1//X/8//y//L/8v/0//X/9f/1//T/9P/0//T/9P/0
//T/9P/3//f/9//3//n/+f/5//n/9//3//f/+P/5//n/+f/5//n/+v/7//v//f/+//7/
//////////8AAAEAAAD///7/AQACAAIABAADAAMAAwAHAAgACAAIAAoADAAMAA4AEAAP
ABAAEAASABQAFAAVABUAFQAWABUAFAAYABgAFwAXABkAGQAZABkAGAAZABkAGAAYABgA
GAAYABoAGQAXABYAFwAXABYAFQASABEADwANAAsACwAKAAkACQAGAAUABQAGAAUABAAB
AAEAAgACAAEAAQACAAIAAwACAAEA///+//7///////7//P/9//3//P/+//7//v/+//7/
/v///////f/+//7//v8AAP///f/9//3//f/8//v//P/9//3//f//////AAAAAP/////+
//3//f/9//z//P/6//r/+//7//z//P/9//7//f/9//3//f/9//3//v/+////////////
///////////+//7//v/+////AAAAAAEA////////AAABAAEA/v8AAAAA////////AQAD
AAMAAgACAAIAAgACAAAAAQADAAMAAwACAAEAAQACAAIAAgACAAUABQAFAAUAAgACAAIA
AgACAAIAAwADAAIAAgACAAIAAAAAAAAAAAAAAAIAAAD//wAAAAABAAMAAQABAAEAAgAA
AP//////////////////AgACAAEAAQABAAEAAQABAP///v/+/wAAAgAAAAAAAAACAAAA
AAABAAEAAAAAAP//AAABAP/////+/wAAAAAAAAAAAAAAAAAAAAD+//7//v/+/wAAAAAA
AAAAAAAAAAAAAAD+//7//v/+//7//v/+//7//v/+//7//v/+//7//v/+//z//P/8//z/
/P/8//z//P/8//z//P/8//z//P/8//z//v/+//7//v/+//7//v/+/wAAAAAAAAAA/v/+
//7//v///wAAAQACAAQABAAEAAQAAQAAAP///v///wAAAQADAAMAAwACAAAA//////7/
/f/+//7//////wEAAAAAAAAAAgACAAIAAgD+//7//f/9//v/+//7//v//f/9//7//v8A
AAAAAAAAAP7//P/8//3//f/+//7//f/9//3//P/8//3//f/8//z/+v/6//r/+v/6//n/
+f/6//r/+f/5//n/+P/3//f/+P/7//v/+//7//n/+f/4//j/9//4//j/+P/9//z/9//z
//P/9P/9/wYADgAYACEAKwA7AFEAZAB2AIoAoACrAK8ArACjAJcAhwB1AGAAUwBOAEsA
RwBAADkAMAAtACsAJAAcABgAFAAMAAcABQADAAIAAgACAAAA/v/+//3//P/6//f/9v/1
//X/9f/1//b/9v/2//f/9//4//f/9//3//f/9//3//f/9//3//b/9v/2//b/9//3//f/
+P/4//j/+P/4//j/+P/4//v/+//7//v/+v/5//j/9//5//n/+f/6//v/+//7//v/+f/6
//v/+//9//7//v////3//f/9//7/AgACAAIAAgADAAQABAAGAAUABQAFAAkACgAKAAoA
DAAOAA4AEAASABIAEgARABIAFAAUABUAFQAUABYAFgAWABgAGAAXABcAFwAXABcAFwAa
ABsAGwAaABoAGgAaABoAGAAXABUAFAAVABUAFAATABAADwANAAsACwALAAoACQAJAAYA
BQAFAAQAAwACAP////8AAAAA///8//z/+//7//3//f/8//z/+v/7//v/+v/6//v/+//6
//r/+v/6//r/+P/4//n/+f/5//r/+v/6//z/+//5//n/+P/5//n/+f/7//v/+v/5//n/
+f/6//r/+P/5//n/+f/7//v/+v/6//r/+v/7//v//f/8//z//P/8//v/+v/5//v/+//8
//z/+//7//v/+//5//n/+f/5//z//P/8//z//P/8//v/+//7//v/+//8//3//f/6//z/
+v/5//n/+f/7//3//f/8//j/+P/4//j/+P/5//v/+//9//z/+//7//j/+P/4//j/+f/5
//n/+f/4//j/+P/4//j/+P/5//n/+P/4//j/+P/4//j/+P/4//j/+v/4//f/9//2//b/
9//3//f/9//4//r/+f/5//n/+f/5//n/+f/6//r/+f/5//n/+f/5//n/+f/4//j/+v/8
//r/+v/6//r/+P/4//n/+v/6//v/+//4//n/+f/5//r//P/8//z//P/6//r/+v/6//r/
+v/6//r//P/8//z//P/6//r/+v/6//j/+P/4//j/9v/2//b/9v/4//j/+P/4//j/+P/4
//j/+P/4//j/+P/4//j/+P/4//j/+P/4//j/+P/4//j/+P/4//j/+P/4//j/+P/4//j/
+v/6//r/+v/6//r/+v/6//r/+v/6//r//P/8//z//P/+//7//v/+//z//f/9//3//P/6
//r/+//7//v/+v/6//v/+//7//r/+v/6//r/+v/8//z/+v/6//n/+f/5//n/+f/5//n/
+f/4//j/+P/4//j/+P/4//b/9v/3//f/+P/2//X/9f/1//b/9v/3//f/9P/0//T/9P/0
//T/9P/z//X/9v/2//X/9f/1//T/8//x//L/8//z//X/9f/1//X/9P/0//X/9v/4//b/
8//w/+//7f/v//L/9/8CAAwAFAAdACsAOwBLAFoAcACGAJgAoQChAJ4AlwCLAHUAXwBQ
AEcAQgA/AD0AOgA1ACwAJwAhABoAFAAQAAoABgADAP/////8//b/+P/4//b/9P/1//T/
9v/1//T/8//z//H/8f/y//L/8f/x//D/8P/x//H/8f/x//H/8f/x//H/8//y//L/8v/w
//H/8f/x//L/8v/y//L/8v/y//L/8v/z//P/8//z//P/8//z//P/8//z//P/9P/1//X/
9f/1//f/+P/5//n/9v/2//X/9f/3//f/9//4//r/+v/6//r/+//8//z//v////////8D
AAQABAAEAAYABgAGAAgACgALAAwADAAOABAAEAARABEAEAASABIAEgAUABQAEwATABEA
EQARABEAEgATABMAEgASABIAEgASABIAEQAPAA4ADwAPAA4ADQAOAA0ACwAJAAUABQAE
AAMAAwAAAP/////+//3//P/5//v//P/8//v/+v/6//n/+f/3//f/9v/2//b/9//3//b/
9P/1//X/9P/0//T/9P/0//T/9P/1//X/8//0//T/9P/2//X/8//z//L/8//z//P/9P/1
//X/9f/1//X/9v/2//T/9f/1//X/9f/1//T/9P/0//T/9f/1//f/9v/2//b/9f/1//X/
9f/1//X/9v/2//X/9f/1//X/9f/1//X/9f/2//b/9v/2//b/9v/1//X/8//z//P/9P/3
//f/9P/2//b/9f/1//X/9f/3//f/9v/0//T/9P/0//T/9f/3//f/9//2//X/9f/y//L/
8v/y//X/9f/1//X/9P/0//T/9P/y//L/8//z//T/9P/0//T/8v/y//L/8v/y//T/8v/x
//P/8v/y//P/8//z//P/9P/0//P/8//z//H/8f/x//H/8//0//T/9f/z//P/8//z//P/
8v/y//T/9P/y//L/8v/y//D/8P/x//T/9P/1//X/9P/z//H/8//0//T/9P/0//T/9v/2
//b/9v/1//T/8//y//P/9P/1//b/9f/0//P/8v/0//T/9P/0//L/8v/y//L/9P/0//T/
9P/0//T/9P/0//L/8v/y//L/8//0//X/9v/2//b/9v/2//b/9v/2//b/9v/2//b/9v/2
//b/9v/2//j/+P/4//j/+v/6//r/+v/4//j/+P/4//r/+v/6//r/+f/5//n/+P/4//j/
+f/5//n/+P/4//n/+f/5//j/+P/4//j/+P/4//j/9v/2//X/9//3//f/9//3//f/9//4
//j/+P/4//j/+v/6//j/+P/4//f/9//2//b/9//4//j/+P/5//n/+P/6//r/+v/6//v/
/P/8//3//v/+//3//f////7//f/9//z//f/9//3//////////v8AAAEAAgACAPz///8C
AAEA//////z///8GAA4AFgAbACMAMwBHAFgAaAB4AIwAmwChAKIAnQCTAIcAdwBiAE8A
RgBFAEEAPAA3ADQALwApACQAHgAYABIACgAFAAMA///8//z//v/+//r/+v/5//j/9P/1
//T/8//z//X/9f/2//b/9P/z//H/8P/y//P/9P/1//X/9f/1//X/9f/0//T/9P/0//X/
9f/1//T/9P/0//T/9v/2//b/9v/3//f/9//3//f/9//3//f/+f/5//n/+v/6//n/+P/3
//n/+v/7//v/+//8//z//f////////8AAAAAAAAAAAAAAQACAAIABAAHAAcABwALAAoA
CgAKAAwADAAMAA4AEAARABIAEgAUABQAFAAVABUAGAAaABoAGgAbABoAGAAXABgAGQAa
ABsAGgAbABsAGgAaABoAGgAaABwAGwAZABgAFQAVABQAEwASABEADwANAAwADQANAA0A
DAAIAAYABQAFAAUABQADAAEAAgACAAEAAAAAAP////8BAAEAAAAAAP/////+//z//P/9
//3//P/8//z//P/8//z//P/9//3//f/+//7//v8AAP///f/9//7//////////v/9//v/
+f/6//v//f/+//7//////////f/9//z//P/+//7///////3//P/8//z////////////9
//3//v/+//////////////////////8CAAIAAgACAAAAAAD/////AQABAAEAAgACAAEA
/f/+//////8AAAEAAQADAAMAAgD+//7//v/+/wAAAQADAAMAAgAAAP7//f/9//7///8A
AP//////////AAAAAAAAAAD+//7///////z//P/8//z//f/+////AAD+/wAA/v/9//3/
/P/8//3//f/9//3//v/+//3//f/9/////////////f/8//r/+f/8//3//v///////v/+
/wAA///8//v/+v/7//r/+//9//3//P/8//v//v////3/+//8//7//v/+//7//P/8//z/
/P/8//z//P/8//z//P/8//z//P/8//z//P/8//z//P/8//r/+v/6//r/+//8//3//v/9
//z/+//6//3//v///wAA/v/+//7//v/+//7//v/+//7//v/+//7/AAAAAAAAAAACAAIA
AgACAAAAAAAAAAAAAAABAAEAAQACAAAAAAABAAEAAQAAAAAA/////////v8AAAAAAAAA
AP7//v/8//z/+//7//v/+//7//v/+//7//z//P/8//z//P/8//z/+v/6//v/+//8//z/
+//7//v/+f/4//j/9//3//j/+f/6//j/+P/4//f/9f/2//b/9f/3//f/9v/1//P/9P/1
//X/9f/1//X/9f/0//T/9f/2//b/9v/3//b/9f/z/+//7v/x//j/AAAIABUAHwArAD0A
UgBmAHwAkAChAKkAqACjAJcAjQB7AGQATwBGAEEAPQA4ADcANAAtACUAIgAaABIADgAM
AAcAAQD9//r/+P/4//j/+P/0//X/9v/2//T/8v/w/+//7//v//D/8P/t/+3/7P/s/+3/
7f/t/+3/7f/t/+3/7f/t/+z/7P/s/+7/7//v/+//8P/w//D/8P/u/+7/7v/u/+3/7f/t
/+3/7//v/+//7//t/+3/7f/u//H/8f/x//H/8f/y//P/8//z//T/9P/1//P/8//z//T/
9v/2//b/9v/3//j/+P/6//3//f/9/wEAAQAAAP//AAABAAIABQAIAAcACAAIAAoADAAM
AA0ADQAMAA4ADgAOAA4ADgANAA0ADQANAA0ADQAMAA0ADQAMAA4ADgAOAA4ADgANAAsA
CgAJAAkACAAHAAYABQADAAEA//////7//f////z/+//7//n/9//1//H/8//0//T/8//y
//L/8f/x/+//7//u/+7/8P/x//H/8P/u/+//7//u/+7/7v/u/+7/7v/u/+//7//v/+7/
7P/s/w==
         </WaveFormData>
      </LeadData>
   </Waveform>
</RestingECG>
