# Supplementary material for: Detection of Left Atrial Enlargement Using a Convolutional Neural Network-Enabled Electrocardiogram
Source: Front Cardiovasc Med. 2020 Dec 17;7:609976. doi: 10.3389/fcvm.2020.609976 (PMC7773668; doi:10.3389/fcvm.2020.609976)
Supplement: Supplementary file 4 [file Data_Sheet_4.ZIP › normal3/1802031634_1047_00000002.XML]

<?xml version="1.0" encoding="Windows-1252"?>
<!DOCTYPE RestingECG SYSTEM "restecg.dtd">
<RestingECG>
   <PatientDemographics>
      <PatientID>1802031634</PatientID>
      <PatientAge>71</PatientAge>
      <AgeUnits>Years</AgeUnits>
      <Gender>Female</Gender>
      <PatientLastName>linpeixin</PatientLastName>
   </PatientDemographics>
   <TestDemographics>
      <DataType>Resting</DataType>
      <Site>1</Site>
      <AcquisitionDevice>MAC55</AcquisitionDevice>
      <Status>Unconfirmed</Status>
      <Priority>Normal</Priority>
      <AcquisitionTime>08:30:44</AcquisitionTime>
      <AcquisitionDate>07-29-2016</AcquisitionDate>
      <CartNumber>1</CartNumber>
      <AcquisitionSoftwareVersion>009C</AcquisitionSoftwareVersion>
      <XMLSourceVersion>MAC5000 v1.0</XMLSourceVersion>
   </TestDemographics>
   <RestingECGMeasurements>
      <VentricularRate>55</VentricularRate>
      <AtrialRate>55</AtrialRate>
      <PRInterval>208</PRInterval>
      <QRSDuration>72</QRSDuration>
      <QTInterval>464</QTInterval>
      <QTCorrected>443</QTCorrected>
      <PAxis>38</PAxis>
      <RAxis>58</RAxis>
      <TAxis>82</TAxis>
      <QRSCount>9</QRSCount>
      <QOnset>221</QOnset>
      <QOffset>257</QOffset>
      <POnset>117</POnset>
      <POffset>155</POffset>
      <TOffset>453</TOffset>
      <ECGSampleBase>500</ECGSampleBase>
      <ECGSampleExponent>0</ECGSampleExponent>
   </RestingECGMeasurements>
   <Diagnosis>
      <Modality>Resting</Modality>
         <StatementCount>3</StatementCount>
         <LabelText>12SL ��ϳ���</LabelText>
      <DiagnosisStatement>
         <StmtFlag>ENDSLINE</StmtFlag>
         <StmtText>����Ķ�����</StmtText>
      </DiagnosisStatement>
      <DiagnosisStatement>
         <StmtFlag>ENDSLINE</StmtFlag>
         <StmtText>�������� ST ���쳣</StmtText>
      </DiagnosisStatement>
      <DiagnosisStatement>
         <StmtFlag>ENDSLINE</StmtFlag>
         <StmtText>�쳣 ECG</StmtText>
      </DiagnosisStatement>
   </Diagnosis>
   <Waveform>
      <WaveformType>Rhythm</WaveformType>
      <WaveformStartTime>0</WaveformStartTime>
      <NumberofLeads>8</NumberofLeads>
      <SampleType>CONTINUOUS_SAMPLES</SampleType>
      <SampleBase>500</SampleBase>
      <SampleExponent>0</SampleExponent>
      <HighPassFilter>16</HighPassFilter>
      <LowPassFilter>150</LowPassFilter>
      <ACFilter>NONE</ACFilter>
      <LeadData>
         <LeadByteCountTotal>10000</LeadByteCountTotal>
         <LeadTimeOffset>0</LeadTimeOffset>
         <LeadSampleCountTotal>5000</LeadSampleCountTotal>
         <LeadAmplitudeUnitsPerBit>4.88</LeadAmplitudeUnitsPerBit>
         <LeadAmplitudeUnits>��V</LeadAmplitudeUnits>
         <LeadHighLimit>2147483647</LeadHighLimit>
         <LeadLowLimit>268435456</LeadLowLimit>
         <LeadID>I</LeadID>
         <LeadOffsetFirstSample>0</LeadOffsetFirstSample>
         <FirstSampleBaseline>0</FirstSampleBaseline>
         <LeadSampleSize>2</LeadSampleSize>
         <LeadOff>FALSE</LeadOff>
         <BaselineSway>FALSE</BaselineSway>
         <ExcessiveACNoise>FALSE</ExcessiveACNoise>
         <MuscleNoise>FALSE</MuscleNoise>
         <LeadDataCRC32>873900366</LeadDataCRC32>
         <WaveFormData>
+P/4//j/+P/4//j/+P/4//r//P/+/wAA///+//3//P/7//r/+f/4//n/+v/7//z/+f/4
//f/9v/3//j/+f/6//z//P/8//z/+f/4//f/9v/5//z///8CAAEAAAD///7//P/8//z/
/P/6//r/+v/6//v//P/9//7//P/8//z//P/8//z//P/8//n/+P/3//b/+f/6//v//P/9
//7///8AAP7//P/6//j/+v/6//r/+v/4//j/+P/4//r/+v/6//r//P/8//z//P/8//z/
/P/8//n/+P/3//b/9//4//n/+v/7//z//f/+//v/+v/5//j/+v/6//r/+v/4//j/+P/4
//f/9v/1//T/9//6//3/AAD///7//f/8//v/+v/5//j/+P/4//j/+P/7//z//f/+//z/
+v/4//b/+f/6//v//P/7//r/+f/4//n/+v/7//z//v/+//7//v/8//r/+P/2//b/9v/2
//b/+P/4//j/+P/6//r/+v/6//n/+P/3//b/9//4//n/+v/5//j/9//2//T/9P/0//T/
9//4//n/+v/4//j/+P/4//j/+P/4//j/9v/2//b/9v/0//T/9P/0//b/+P/6//z/+//6
//n/+P/6//z//v8AAAEA/v8BAAQABAACAAIAAQD+//7//v/+//7//v/9//n/9f/2//X/
8f/w//L/8v/y//H/8v/x/+7/8P/z//X/9//0//P/9P/0//b/9P/x//T/9f/1//P/9v/3
//f/9v/2//T/9P/z//L/9P/0//T/8//0//X/9v/3//T/9f/1//T/9//3//f/9//z//H/
8P/w//T/9v/4//r/+f/3//X/9P/3//v////9//n/9//1//r/BgAUACAAKAA2AEkAWgBo
AHAAdgB6AIQAhgB1AFMAMAASAP7//P/9//v///8BAPz/9v/1//P/7//v//H/8f/z//P/
8//1//P/8//z//L/8P/y//L/8f/x//L/9f/2//L/8f/y/+//7//w//D/8P/u/+7/7f/t
//b/+P/3//n/9v/y/+//8v/x/+//7f/r/+//8//0//T/9f/3//j/9//y//H/8P/v/+//
8v/2//f/8f/v/+3/6//r/+z/8P/y//T/9f/z//L/9P/0//T/9v/1//T/8f/w//H/8f/v
/+7/7v/v//D/8P/w//D/8P/w//T/9v/6//z/9//2//T/8//1//b/9v/2//n/+f/5//n/
9//1//T/8v/0//b/+f/7//v//P/+////AQABAAEAAgAAAAAAAQABAP3//f/9//n//f8B
AAMABQAJAAkACAAGAAYABwAIAAkABwAHAAgACgALAAsACQAHAAcABwAHAAcABgAGAAYA
BQAHAAYABgAGAAMAAwADAAMAAQABAAAA+//9/wAA/f/9//7//v/+//z//v/9//3/+v/4
//n/+//7//n/+P/4//n/+P/y//H/8v/2//j/+v/8//b/9v/6//z/+v/6//j/+P/3//b/
9P/z//T/9P/0//T/9P/2//n//P/5//f/9v/1//X/9P/0//X/9f/1//T/9P/1//f/+f/6
//n/9v/0//P/8//1//b/9//5//j/9v/0//f/+v/7//z//v/9//n/9v/0//T/9P/0//b/
9//3//b/9//3//f/9//5//b/9v/2//f/+P/4//j/9v/2//b/9f/2//z/+//2//T/9//3
//b/+P/5//r//P/4//T/8//1//b/9//3//j/9v/3//f/9//4//v//f/+//n/8v/2//b/
+P/6//z/+v/7//z/9//1//P/8f/u/+7/8P/1//f/+f/3//n//P/6//P/8f/x//T/+P/7
//f/+//9//z/+v/6//r/9v/0//b/9v/2//b/9P/0//T/9P/2//j/+v/8//n/+P/3//b/
9v/2//b/9v/3//j/+f/6//j/9v/0//L/9P/2//j/+v/4//j/+P/4//b/9v/2//b/9v/2
//b/9v/2//b/9v/2//X/9P/z//L/9P/0//T/9P/2//b/9v/2//j/+v/8//7/+//6//n/
+P/6//r/+v/6//v//P/9//7/AAAAAAAAAAD///z///8CAAEA/v/9//v//P/8//z//P/1
//L/7v/n/+n/8P/1//f/7//u/+v/6P/t//L/9f/2//j/+f/5//n/9//1//X/9P/0//L/
7//y//L/8f/u//D/8v/z//P/9P/0//T/8//y//D/8P/w/+//8P/x//L/8//w//H/8f/w
//D/7//u/+3/7//v//D/8v/y//D/7v/s/+//8f/z//b/8f/1//n/9//1//v/BQAIAAwA
FgAoADYARABRAFgAXABeAGAAagBwAGAAPwAZAPz/8P/y//j/9//1//X/9f/w/+z/7//x
/+3/6//z//f/8//x/+//7//v/+//7//u/+//8v/z//P/7//u/+//7v/u/+//8v/x//D/
8P/v/+7/7v/u/+3/7f/0//T/8f/x/+7/6v/n/+r/7P/t/+7/7//z//f/+P/4//T/8//x
/+3/7f/t/+3/7f/q/+z/7//v//H/8//1//f/9P/y//P/8v/w/+//6//o/+r/7P/u//L/
8f/w/+3/7P/w//H/8P/w/+7/7//w//D/7v/u/+7/7v/w//D/8v/y//L/8v/x//H/8//0
//T/9P/1//X/9f/1//L/8f/x//D/8f/y//T/9f/3//j/+v/7//n/+f/5//r//P/8//3/
/f/7//3////9//7/AQACAAMAAwADAAIAAAD+//3//P/7//7///8BAAQABQAFAAMAAQAE
AAUABgAHAAIAAAD+//v//f/+/wAAAgADAAUABwAJAAQAAQD9//X/9//6//f/9//7//z/
/f/8//r/9//1//D/8f/z//b/9//2//T/8//z//X/8v/0//j/9v/2//b/9v/w//D/9P/2
//n/+v/5//r/+P/2//P/8f/0//T/9P/0//L/8v/z//T/9v/1//X/9f/0//L/8f/x/+//
7//u/+7/8f/z//X/9v/4//b/9f/1//X/9//4//n/+P/2//P/8P/w//L/8v/y//j/+//7
//z/+//6//n/+P/2//f/9//2//L/8f/w/+//8v/w//H/8v/0//T/8//y//X/9v/3//f/
9f/4//T/7P/t//H/8v/y//P/9f/3//r/9//0//T/9//1//X/9P/0//L/8//z//P/8P/x
//H/8P/u/+r/8f/0//T/9P/0//D/9P/4//b/9//1//P/8P/w/+//8f/w/+//8P/z//f/
9v/z//H/8f/0//b/9//x//P/8f/w/+7/7v/s/+7/+P/4//j/+P/4//b/9P/y//D/8P/w
//D/8P/w//D/8P/w/+7/7v/u/+7/8P/w//D/8P/z//T/9f/2//X/9P/z//L/8P/w//D/
8P/w//D/8P/w//L/8v/y//L/9P/0//T/9P/y//L/8v/y//L/8v/y//L/7//u/+3/7P/q
/+r/6v/q/+z/7v/w//L/8v/y//L/8v/0//T/9P/0//T/9P/0//T/9P/0//T/9P/1//b/
9//4//b/9v/2//b/9v/1//L/9f/5//r/+f/6//b/8v/v/+z/8P/y//b/+f/z/+7/7v/s
/+z/6v/t/+7/7//w//P/9P/u/+z/6//p/+r/6//s/+//7v/u/+z/6f/s/+z/6//o/+n/
6f/o/+b/5//p/+v/7P/v//D/8f/y/+7/7f/s/+v/7f/r/+3/7v/w//H/8f/x/+//7v/t
/+3/7P/u/+7/7v/s/+z/6//q/+b/5f/r//H/8//x//H/8f/4/wQACgAOAB4ANgBBAEYA
VgBmAHAAdAB4AHIAXQBBACQACgD+//b/7//t//H/7//s/+r/5//f/9//5f/r/+//7f/r
/+n/6f/p/+v/7f/u/+r/6v/o/+X/6P/q/+7/8P/r/+n/6f/l/+b/6P/p/+r/7f/u/+7/
7//y//L/7//v/+3/6P/k/+b/6//t/+//8f/v/+//7P/o/+n/6//s/+v/7P/t/+7/7//t
//D/9P/1//D/7//u/+3/6v/q/+3/7v/x//H/7v/s/+7/7v/u//D/8P/w/+7/7v/z//P/
8f/w//L/8//0//T/8v/y//L/8v/v/+7/7//u/+r/6v/p/+n/7v/w//H/8v/w/+//7v/t
/+7/7//x//L/8v/y//P/8//x//L/9P/1//X/9f/1//b/9f/0//T/8//1//f/+f/3//r/
/f/+////AQABAAAA/v/8//v/+v/5//z//f///wIAAwADAAEA//8BAAEAAQABAAAAAAAA
AP/////+//7//v/7//v/+//7//7///////v/+v/8//j/9//7//z//f/8//r/+f/5//b/
+P/5//v/+//4//b/9f/1//X/8P/w//L/9f/2//f/+P/y//L/9v/4//b/9v/0//T/8//y
//D/7//y//T/9v/4//j/+P/5//r/+f/3//b/9f/3//b/9v/3//f/9//2//b/9P/z//L/
8P/z//L/8v/z//P/9f/2//f/+f/4//b/9P/0//b/9v/2//f/9f/w/+z/7//w//H/8v/x
//H/8P/u//L/9f/4//v/+v/2//X/9P/3//j/+P/4//f/9v/1//P/8//4//b/8P/x//X/
9v/2//X/9f/1//b/8f/u/+7/8f/1//f/+P/6//f/9f/y/+//7//z//b/+P/3//L/+P/6
//n/+P/3//L/9f/4//X/9f/3//X/8v/y/+//8f/w/+//8//3//z//P/2//P/8v/0//f/
+f/0//f/9f/0//L/8v/4//j/8v/z//T/9f/2//T/9P/0//T/9P/0//T/9P/y//L/8v/y
//X/9v/3//j/+P/4//j/+P/2//b/9v/2//b/9v/2//b/9v/2//b/9v/z//L/8f/w//L/
9P/2//j/+v/6//r/+v/5//j/9//2//j/+P/4//j/9f/0//P/8v/2//j/+v/8//z//P/8
//z//v/+//7//v/+//7//v/+//v/+v/5//j/+//8//3//v///wAAAQACAAIAAQD+/wEA
BgAGAAQABAADAAIAAgACAAAA/P/6//f/9v/0//f/+P/1//L/9P/0//L/8v/0//T/9P/0
//X/9f/3//f/9//5//n/+P/1//H/9//4//j/9v/1//X/9P/y//T/9f/2//b/+v/8//7/
AAD8//n/9v/z//T/8//2//j//P///wEAAwAAAP7//P/7//r//P/8//z//f/+//7//v/+
/wEAAwADAAcADQALAAcACAAQABgAKABCAFgAZwByAHQAdgB8AIwAlAB+AFEAJwAKAAQA
CAAEAP3/////////AAAEAAcABQAJAAkA///3//r/+//8/////f/9//3//P/+/wAAAAD/
//z//P/+//7/+f/5//v/+f/5//r/+v/6//7/AAABAAMABQACAPz/+f/6//j/9//8//v/
+f/3//X/+P/9////AAAAAAEAAQD///v/+//7//v/+P/6//3//f/4//f/9v/1//X/9v/6
//z//f/9//r/+P/2//b/9v/4//j/+P/2//b/+//7//n/+P/4//n/+v/6//z//P/8//z/
/v/+/wAAAAD+//7//f/9//7//v/9//z/+//5//f/9f/5//v//v8AAAIAAgADAAMAAQAC
AAQABQAHAAcABwAIAAYABgAHAAcABgAHAAgABQAEAAUABAADAAcACQAKAAoABwAHAAcA
BwALAA0AEAAUABEADwALAAcACgALAAwADQAMAAwADAALAAkACAAIAAgABwAHAAcABwAI
AAkACQAFAAQABgACAAEA///+//3/+v/7//v//P/6//f/9//4//f/+f/6//z////+//j/
9//4//j/+P/4//j/9f/2//v//v/9//z/+f/4//n/+v/6//v/+f/4//f/9v/3//j/+v/8
//n/9//2//X/9//4//r//f/7//v/+v/6//r/+//8//z/+v/4//f/9//6//3///8BAAAA
/v/7//j/+P/6//r/+v/8//v/9//0//b/9v/2//b/9P/1//X/9P/2//f/+P/5//n/9v/2
//b/9//4//j/+P/2//b/9v/1//j//v/9//j/+P/7//v/+v/6//v//P/+//n/9v/2//n/
+f/5//j/+P/6//v/+//7//f/+f/6//r/9f/w//b/+P/5//r/+//4//v//v/7//v/+f/3
//T/9P/3//v//P/9//r/+//9//r/9//1//X/+P/+/wEA/f8BAP7//P/5//j/AgACAPz/
+f/4//f/9v/4//j/+P/4//j/+P/4//j/+P/4//j/+P/3//b/9f/0//b/+P/6//z//P/8
//z//P/6//r/+v/6//f/9v/1//T/9P/0//T/9P/2//b/9v/2//f/+P/5//r/+P/4//j/
+P/2//b/9v/2//L/8P/u/+z/7f/u/+//8P/0//b/+P/6//z//P/8//z/+f/4//f/9v/4
//j/+P/4//j/+P/4//j/+v/6//r/+f/3//v///8AAP7//v/9//z//v/+//7//P/8//v/
9//0//X/9P/w/+z/7//w//H/8v/y//D/7P/q/+3/7//x//P/8f/z//T/9P/w/+3/8P/w
/+//7P/u/+//7f/s/+z/7f/v//D/8f/y//D/8P/v/+//7f/t/+3/6//v//D/8P/x/+//
7//v/+7/7f/t/+7/8P/t/+z/6//q/+f/5v/m/+f/9f/5//f/9f/1//f//v8AAAYAFAAm
ADAAPQBMAFoAXgBcAGQAcABuAFcAMwAMAPL/8v/4//P/6//t/+//6P/i/+H/4f/j/+f/
5f/l/+X/5f/l/+f/5//n/+f/5v/k/+b/5v/l/+b/5v/o/+j/4v/h/+L/3//i/+T/5f/m
/+n/6v/q/+v/7v/s/+f/5f/n/+T/4v/m/+f/5//n/+f/6v/t/+3/7P/r/+v/6v/n/+X/
5f/l/+X/4f/i/+T/4//j/+P/4//j/+T/5v/r/+7/7v/t/+n/5v/j/+D/3f/c/+T/6P/q
/+7/8P/v/+z/6v/o/+n/6v/q/+r/6v/q/+r/6f/o/+n/6P/o/+r/6//t/+3/7v/u/+7/
7f/t/+3/7f/t/+3/7v/u/+z/7P/t/+3/7f/u//D/8f/z//P/8//0//P/8v/y//H/8//3
//v/+//4//n/+P/3//r/+//7//r/+P/5//r/+//+////AQAEAAQAAwAAAP3/AQABAAEA
AQD+//7//v/9//3//P/8//z/+v/5//j/9//6//v/+//3//n//P/5//n/+f/4//f/9P/0
//P/8//w//L/8//1//X/9v/2//f/+f/3//L/8v/0//H/8P/v/+7/7v/w//b/+v/3//b/
8//y//P/9P/0//X/9P/0//T/9P/v/+7/7v/u//L/8//1//f/9v/0//P/8//2//f/9//4
//X/9f/1//T/9P/y//H/8f/z//X/9v/3//X/9P/y//D/8v/0//T/9P/6//v/+f/4//b/
9v/2//b/9//5//r/+v/3//X/8//x//X/9P/2//j/9//2//T/8v/0//b/+P/5//n//v/8
//b/9f/3//b/9P/z//P/8//0//P/8v/0//n/+P/3//X/9P/3//n/+v/7//f/9//2//T/
8//u//T/9v/0//T/9P/w//P/9v/z//P/9P/z//H/8v/w//P/8//z//P/9f/4//b/9P/z
//T/+P/3//f/8P/x/+7/7P/p/+j/9P/w/+z/7//y//X/+P/3//b/9f/0//H/8P/v/+7/
8f/y//P/9P/y//L/8v/y/+7/7P/q/+j/7P/u//D/8v/z//T/9f/2//P/8P/t/+r/7f/u
/+//8P/u/+7/7v/u//D/8v/0//b/8//y//H/8P/v/+7/7f/s/+7/7v/u/+7/7//w//H/
8v/w//D/8P/w/+//7v/t/+z/7v/w//L/9P/y//L/8v/y//D/8P/w//D/8f/y//P/9P/2
//j/+v/7//r//f8AAAAA+//6//j/9v/4//j/+P/2//b/9f/x/+7/8f/y//D/7v/y//L/
8v/y//j/+v/6//z//P/7//r/+f/5//v//P/8//z/+f/8//z//P/6//3////9//z//P/9
/wAAAAAAAAAA/v/+//3//f/8//v/+v/3//r//P/9/////////////v/8//v/+//8//3/
/v///wAA///+//7///8JAAcABQAHAAUABQAMABIAGAAgACwAPABNAFwAbgB+AIIAiACY
AJwAiwBnADoAGgAMAAoABwAFAAEAAwAEAAIA+//5//v/+f/3//v//f/9//3////7//n/
9//0//f//P///wEA/v/+/wAAAAD9//3////9//z//P/7//r/+P/4//f/9//9//7//P/9
/////v/+/wQAAQD///3/+//7//3//P/6//v//f/+//3/+f/5//n/+f/4//z/AQADAP7/
/f/8//v/+P/4//v//P/9//3/+v/4//v//P/9/wAAAQAAAP3//P8AAAEAAAAAAAIAAwAE
AAQAAwACAAEAAAADAAQABwAIAAIAAAD9//v//v8AAAEAAgAEAAUABgAHAAkACQAKAAoA
CAAGAAUAAwABAAIABAAFAAgACQAKAAwADwAQABIAEwAQABEAEgAPAA8AEQARABEAEgAR
AA8ADAARABUAGQAdABkAFQASABAAFAAVABQAEwAXABcAFwAXABYAFgAWABUAFAASABEA
EAANAA0ADQANAA4ADwAPAAsADQASABEAEwATABIAEQAOAA0ACwAKAAYABgAHAAkACQAL
AAwADgARAA8ACAAGAAYABgAGAAYABgABAAAAAwAEAAcACAAHAAgACAAIAAcABwAFAAQA
AwACAAAAAAABAAIAAwADAAQABQADAAAA/v/9///////+//7/AgAFAAgACgAKAAgABwAH
AAUABQAEAAMABAAEAAMAAgAEAAYABgAGAAgABwADAAAAAAAAAAAAAAAEAAcACQAKAAcA
BQADAAEAAQD+//7//v8GAAoADQAQAA0ACgAHAAMABQAKAAgAAgADAAcACAAIAAQAAwAC
AAIAAgACAAUACwAJAAcABAACAAMABQAGAAcAAwAFAAYABgADAP7/BAAGAAYABgAGAAIA
BAAGAAIAAQACAAEA//8AAAAAAwADAAMAAwAFAAgABgAAAP3//P/+/wEAAwD+/wEAAgAC
AAEAAgAAAAYACgAIAAgACAAIAAQAAgAAAP7//v/+//7//v///wAAAQACAAQABgAIAAoA
BwAGAAUABAAAAP7//P/6//7/AAACAAQAAgACAAIAAgAEAAQABAAEAAEAAAD///7///8A
AAEAAgAEAAQABAAEAAMAAgABAAAA/v/+//7//v8DAAYACQAMAAkABgADAAAAAQACAAMA
BAAGAAYABgAGAAgACgALAAoACwAOAA4ADAAJAAcABQAEAAcACgALAA4ACwAFAAAAAAD+
//v/+P/6//z//P/8//7//P/6//r/+//7//v/+//7//3//v/+//z/+//+//7//f/4//r/
+//7//z//P/9//7//P/6//j/9v/5//n/+v/7//7////+/wEAAAD+//3/+//7//v/+v/5
//v//P/+//7//f/8//v/+f/6//r/+////wUACQAFAPf/8//+/xAAIAAqADIAPgBLAFoA
aAByAHgAfACAAH4AawBLACwAFAACAPj/8//3////AQD8//j/+f/5//n/9//1//H/8//1
//f/+//5//n/+f/4//f/+P/3//X/9P/0//b/9v/1//f/+//7//n/+v/6//r/+f/4//b/
9f/4//j/9f/1//b/9P/z//j/+P/3//b/9f/6////AQACAP7//f/7//f/9//3//f/9//2
//j/+//7//f/9//3//f/9P/0//f/+P/7//3//P/8//n/9v/z//L/9v/4//j/+v/8//v/
+P/2//X/9f/1//T/9f/2//f/+P/4//j/+v/6//j/+P/3//f/+P/4//f/9v/5//v//f//
//3//f/+//7//P/8//3//f8AAAIABQAHAAUAAwABAAAAAAAAAAEAAQADAAUABwAFAAQA
BQAEAAMABwAHAAYABAAFAAcACQALAAoACQAJAAoACwALAAkABwAHAAcABwAHAAgACAAI
AAcABAACAAEAAAABAAMABQAHAAQAAwABAPv//P8AAP7////+//7//v/8//z/+//7//j/
+P/5//v/+//4//b/9f/1//b/8v/z//b/+P/4//j/+P/z//L/9f/2//j/+P/2//b/+f/6
//r/+//8//z//P/8//n/+P/4//j/9f/z//L/8f/y//L/8//1//j/+f/5//r/+P/5//r/
+v/5//b/9P/z//X/9//4//n/+//6//j/9v/4//r/+v/6///////8//r/+v/6//r/+v/5
//n/+P/2//X/9f/1//X/9//0//T/9P/5//z//v8AAP3//P/7//n/9v/6//f/8P/z//f/
+P/4//r/+//8//7/+v/2//X/9//5//v//P/+//z/+//5//f/9//5//r/+v/6//b//f8A
AP3/+v/3//D/9v/6//j/+f/6//n/9//4//f/+f/4//f/9//5//z/+v/3//X/9f/4//n/
+f/y//P/+P/6//v//v/y//b/+P/1//T/8//y//P/9P/1//b/+P/4//j/+P/4//j/+P/4
//f/9v/1//T/9v/2//b/9v/3//j/+f/6//v//P/9//7//P/6//j/9v/4//j/+P/4//j/
+P/4//j/+P/4//j/+P/2//T/8v/w//P/9v/5//z/+v/4//b/9P/3//j/+f/6//r/+v/6
//r/+P/4//j/+P/6//r/+v/6//j/+P/4//j/9v/2//b/9v/4//j/+P/4//b/9v/2//b/
+v/+/wIABgABAPz//f/+/////v///////v/+//7//v/9//7//v/7//f/+P/3//P/8P/y
//L/8v/w//L/8v/w//D/8f/x//H/8f/x//P/9P/y//D/7f/w/+//7f/p/+r/7v/v/+//
8P/v//D/8P/w//L/8v/y//H/8f/x//H/8f/u/+//7//u//H/8f/x//H/8P/v/+//8P/0
//T/9P/0//T/8//y//L/7//3//f/8f/v//X/9f/2/wAADgAWACAAMgBJAFIAXABmAGgA
aAB0AIIAcwBPACoADgD8//b/9//5//v/+f/y//D/8//z//P/7//x//X/8v/x//D/8f/w
//H/8v/y//D/8v/y//H/7//u/+//7v/t/+//8//z//D/8P/v/+7/7v/u/+3/7f/w//D/
7f/t/+3/6v/o/+z/8f/z//X/9//1//f/9v/0//b/9//3//X/8v/x//D/7//q/+z/7//v
/+//8f/z//X/8v/y//X/9v/3//f/9P/y//L/8v/y//T/9P/0//L/8v/3//f/9f/0//X/
9//5//r/9v/0//L/8P/y//L/9P/0//P/9P/0//X/9f/2//b/9v/4//n/+v/7//r/+f/5
//j/+v/6//v/+//7//z//v////7//f/8//z/AAACAAUABwAJAAsADQALAAgACQAIAAcA
BgAFAAMAAAACAAUACAALAAoACQAJAAoACwALAAkABwAJAAkACQAJAAoACgAKAAkACgAK
AAsADAAIAAcABgAFAAYABwAHAAMAAQACAP3/+////wAAAQAAAAIAAQABAP7//v///wEA
AQD///7//v///wEA/P/8//7//f/8//v/+v/4//j//P/+//7//v/8//z//P/8//v/+//+
//7//v/+//n/+P/4//j/+v/5//n/+f/5//j/+P/5//f/9//2//b/9v/3//j/+P/4//b/
9f/1//n//f8AAAMAAgAAAP3/+v/4//r/+v/6//v/+//4//b/+P/4//j/+P/6//v/+//6
//v/+//7//v/+v/2//X/9P/4//r/+//8////AAABAAEA//8CAP7/9v/4//v/+//6//z/
/f/+/wAA/P/4//f/+f/2//X/8//y//T/9//5//v/+//9//7//v/5//T/+v/8//v/+v/5
//T/9//6//f/9//5//f/9P/0//T/9//3//f/+P/7/////v/5//f/9//6//r/+//1//f/
+P/4//f/+P/w//L/8P/y//T/9v/4//b/9v/2//b/9v/2//b/9v/1//T/8//y//X/9v/3
//j/+//8//3//v/6//j/9v/0//X/9v/3//j/9v/2//b/9v/4//j/+P/4//b/9v/2//b/
9v/2//b/9v/3//j/+f/6//n/+P/3//b/9v/2//b/9v/2//b/9v/2//f/+P/5//r/+f/4
//f/9v/0//T/9P/0//b/+P/6//z//v/+//7//v////z///8CAAIAAAAAAP//AQACAAMA
BAAAAP7/+//1//T/9v/2//P/7//w/+//7v/w//T/9v/2//L/8f/v/+3/7//v//H/8v/1
//T/8v/2//P/8f/t/+7/8f/x//D/8P/x//L/8v/y//L/8v/y//H/8//z//P/8//x//P/
9P/0//L/8f/w/+//8v/z//X/+P/4//j/+P/4//b/9f/0//T/+f/3//P/9////wEAAQAK
ABAAGAAwAEYAUABXAGQAcAB0AHgAgACAAGgAPwAZAAoACAAEAAQAAQD7//n/+//8//r/
+//9//n/+f8DAAkABQADAAEAAQD8//v/+v/4//v//v///////f/8//3//P/5//n/+//5
//v//P/8//z//v8AAAEAAwAGAAQA///9//7//P/7/wAAAgADAAQABQAFAAcABgAEAAEA
AQAAAP3//v8BAAQABwADAAQABgAFAAEAAQABAAEAAAAAAAMABAAHAAcABAACAAIAAgAC
AAQABAAEAAIAAgADAAMAAQAAAP7///8AAAAAAwAEAAUABgAFAAQABQAEAAYACAAJAAsA
CgAKAAkACAALAAsACwALAAoACQAJAAgABgAGAAcABwAJAAoADAANAAsACwALAAwADAAM
AA0ADQAQABMAFgAVABUAFwAXABcAGQAZABgAFgATABMAEwATABIAEQARABIAGAAbABwA
HQAcABsAGgAZABgAGAAYABcAFgAUABMAEgASABMAFAAVABUAFQAUAA8ADQAQAA0ADQAP
ABAAEQAQAA8ADQAMAAgACAAJAAsACwALAAoACgALAAwACAAJAAwACwAKAAkACAACAAIA
BgAIAAoACgAIAAgACgAKAAkACQAIAAgACAAIAAcACAAKAAwADAALAAsACwALAAoACgAL
AAoACQAHAAYABgAHAAgACAAJAAgACAAJAAgACQAJAAkADAAMAAsACgAHAAgABwAGAAsA
CwAGAA==
         </WaveFormData>
      </LeadData>
      <LeadData>
         <LeadByteCountTotal>10000</LeadByteCountTotal>
         <LeadTimeOffset>0</LeadTimeOffset>
         <LeadSampleCountTotal>5000</LeadSampleCountTotal>
         <LeadAmplitudeUnitsPerBit>4.88</LeadAmplitudeUnitsPerBit>
         <LeadAmplitudeUnits>��V</LeadAmplitudeUnits>
         <LeadHighLimit>2147483647</LeadHighLimit>
         <LeadLowLimit>268435456</LeadLowLimit>
         <LeadID>II</LeadID>
         <LeadOffsetFirstSample>0</LeadOffsetFirstSample>
         <FirstSampleBaseline>0</FirstSampleBaseline>
         <LeadSampleSize>2</LeadSampleSize>
         <LeadOff>FALSE</LeadOff>
         <BaselineSway>FALSE</BaselineSway>
         <ExcessiveACNoise>FALSE</ExcessiveACNoise>
         <MuscleNoise>FALSE</MuscleNoise>
         <LeadDataCRC32>1914097403</LeadDataCRC32>
         <WaveFormData>
+v/6//r/+v/8//z//P/8//7//v/+//7//v/+//7//v/8//z//P/8//7//v/+//7//f/8
//v/+v/9//7///8AAP7//v/+//7//P/8//z//P/9//7///8AAAAAAAAAAAAAAAAAAAAA
AAD///7//f/8//7/AAACAAQAAQAAAP///v/+//7//v/+//z//P/8//z//P/8//z//P/+
//7//v/+//v/+v/5//j/+f/6//v//P/8//z//P/8//n/+P/3//b/+f/6//v//P/+//7/
/v/+//r/+P/2//T/9f/2//f/+P/5//r/+//8//v/+v/5//j/9v/2//b/9v/2//b/9v/2
//b/9v/2//b/9//4//n/+v/4//j/+P/4//b/9v/2//b/+P/4//j/+P/6//r/+v/6//j/
9v/0//L/8//0//X/9v/2//b/9v/2//b/9v/2//b/+f/6//v//P/4//b/9P/y//T/9P/0
//T/9P/0//T/9P/0//T/9P/0//b/9v/2//b/9f/0//P/8v/y//L/8v/y//D/8P/w//D/
8v/0//b/+P/3//b/9f/0//L/8v/y//L/9v/4//r//P/6//r/+v/6//3//v///wAA///+
//3//P/8//z//P/8//r/+f/3//n/+//5//n/+f/3//b/9v/1//b/9v/2//X/8f/v/+z/
6f/q/+v/7P/r/+n/6v/q/+n/6//r/+v/6//p/+n/6//s/+z/6f/n/+n/7P/s/+3/8P/u
/+7/7v/s/+v/6v/q/+n/7P/s/+z/7P/v/+//7f/s/+z/7v/w//D/7//u/+z/6//q/+f/
5//p/+z/7v/v//L/8P/v/+//7v/u//P/8//t/+T/3//d/9//6f/0/wMAEwAsAE8AdQCP
AJsAoACdAJkAmQCYAJoAmQCMAG4ASAAzACoAHwAWABAADQAKAAgABAAEAAUABQD///3/
+v/3//X/9f/z//L/9P/1//X/8//1//T/9P/1//L/8P/u/+r/6v/t/+7/7v/w/+7/7v/v
//L/8//0//X/9P/y//H/8f/x//D/7//u//H/8//1//b/9//3//f/9v/z//H/8f/s//D/
8//2//j/9P/z//H/7//w//D/8v/z//X/8//y//L/9P/1//b/9//2//b/9v/1//P/8//z
//P/8v/y//L/9P/2//f/+P/4//n/+v/7//z/+//6//n/+f/8//3//f/9//3//P/7//z/
+//6//n/+P/7//3/AAACAAIAAgAEAAUABwAHAAgACAAJAAgACAAIAAYACAALAAsACwAM
AA4AEAATABMAFAAUABIAEgARABEAEgATABMAFgAXABcAFgAVABMAFAAUABIAFAAUABQA
EwASABEAEQAOAA4ADQAMAAwADQANAAoABwAEAAIAAQD//wMAAwACAAIAAQD//////f/7
//3//f/9//v/+//7//v/+P/3//T/9v/6//v//P/9//n/+P/4//j/+v/6//v/+//8//z/
+//7//n/9//5//n/+//9/wAAAgD+//v/+f/3//r/+v/6//r/+v/8//z/+v/5//3//v/+
//7/////////+//8//v/+f/4//n//P/7////BAAGAAYABAABAP7//P/8//z//P/9/wAA
AAD9//3//f/9//3//v/+//3/+P/5//3/+//5//v//P/9////AAD+//3/+//4//j/9//3
//f/+P/5//r//f/6//n/+P/3//j/+f/8//3/+v/3//b/9f/3//j/+//9//r/9//2//b/
+f/6//v/+v/4//r//P/8//n/9P/x//D/9P/2//j/+//5//r//f/5//X/9P/z//P/9v/3
//T/+P/2//n/+v/6//b/9P/0//X/9v/3//j/9v/0//L/8P/0//b/+P/6//f/9v/1//T/
8//y//H/8P/z//b/+f/8//j/9v/0//L/9v/4//r//P/5//j/9//2//T/9P/0//T/9v/2
//b/9v/4//j/+P/4//X/9P/z//L/8v/y//L/8v/0//T/9P/0//n//P///wIAAAAAAAAA
AAD+//7//v/+////AAABAAIABQAGAAcACAADAAEA/v////7/+//6//n/+v/6//v/+//3
//b/9f/z//T/8//x/+//7P/r/+r/5//p/+r/6v/p/+3/7//x//P/8P/v//D/8P/w/+3/
6//t/+3/7P/s/+7/7P/s/+z/6v/r/+z/7v/v/+//7v/t/+z/7v/v/+7/7v/u//D/8v/y
//H/8P/u/+3/7f/r/+z/7//v/+7/7P/s/+7/7//x//L/6v/r/+3/5//e/+P/7f/v//P/
AAATAC8AUgB3AJUApwC1AL4AuQCzAK8AqACiAJsAfgBSADIAJwAkABsAFAAOAAkACAAI
AAIA/v8DAAMA/v/9//v/+f/3//f/9f/0//X/9//4//f/9v/0//P/8//0//T/9P/y//D/
8//0//T/8v/w//D/8f/z//P/8//z//P/8v/y//P/9v/2//b/9v/3//n/+//8//f/9f/z
//D/8P/x//T/8v/w//H/8v/y//X/9//4//n/9v/2//j/+f/4//X/8//y//T/9f/2//f/
9v/2//b/9f/3//f/9//3//j/+P/4//r/+v/7//z//P/6//r/+v/6//r/+v/6//v//P/9
//3//f///wAAAQAEAAMAAgABAAAABAAFAAcACAAJAAgACQAJAAcABwAIAAgADAAOABEA
FAASABIAEwARABMAFAAWABgAFwAXABgAGAAWABYAFQAVABkAGwAcACAAHgAdABsAGQAa
ABwAHQAcABoAGgAaABkAGAAXABcAFAAWABcAGAAaABgAFQAPAAkACgAIAAcABQAKAAsA
CwAMAAcAAwABAP3//f8BAAMABQAEAAMAAgABAAEAAQD//wIAAwADAAMAAwD///7//v/+
/wIABAAHAAkABgAEAAEA//8BAP//AQABAAQABQAHAAgABwAFAAQAAwAEAAQABAAEAAMA
BAADAAAAAAADAAMAAgAEAAUABQAFAAEABAAFAAUABAAFAAgABwAGAAgABwAEAAYABwAI
AAoACQAIAAcABwAIAAgABQAFAAMAAwADAAQABQAFAAEAAwAHAAUAAwAFAAUABQAGAAYA
BAADAAEA/v8BAAEAAgADAAMAAwADAAUAAwADAAMAAwABAAEAAwADAAIA///+//3//f/+
/wEAAwABAP////8AAAIAAgACAAAAAAACAAQABAAGAAIAAAAAAAIAAgACAAMAAQAAAAEA
+//6//r/+v/7//7////8/wAA+//9//3//P/+/wIABAADAAIAAQAAAP3//P/7//r/+v/6
//r/+v/6//r/+v/6//z//P/8//z/+//6//n/+P/7//z//f/+//z//P/8//z/+v/6//r/
+v/6//r/+v/6//r/+v/6//r//P/8//z//P/9//7///8AAP///v/9//z/+v/6//r/+v/4
//j/+P/4//j/+P/4//j//P/+/wAAAgACAAIAAgACAAUABgAHAAgACAAIAAgACAAIAAgA
CAAIAAoACgAKAAoACAACAP//+/8AAAEAAAABAP///v/+////AQD///7//f/7//r/+f/3
//X/9f/1//X/9f/3//r//P/5//f/9f/z//X/9f/1//f/+v/6//f/9f/1//X/9P/0//X/
9P/z//L/8v/0//b/+f/3//j/+P/4//r/+//7//n/9//2//f/+P/2//b/9v/1//j/+P/2
//f/9//5//r/+v/7//r/+P/3//j/9v/1//f/9f/u/+f/5//t//P//P8HABsAOgBdAH0A
mQCvALYArQClAKUAnACcAKUAoAB+AFIAOwA2ADEAKAAeABMAEAAOAAoADAAPAAsABQAD
AAAA/f8AAAEAAAAAAP3//f/8//n//P/8//3////+//z/+v/2//j/+//8//z//v/8//z/
/f/7//v/+//7//j/9v/1//X/+v/8//7/AAD9//3//f/8//3//f/9//z//P/9/wAA/v/9
//3//f/8//z//f/9//3/+v/6//z//f////3//P/8/////////////v/+//7//f/+////
AAABAAIAAgACAAQABAAFAAYABgADAAIAAQAAAAIAAgACAAMABgAHAAcABwAGAAYABgAI
AAoACgAKAAoADQANAA4ADgAPAA4ADwAPABIAEwAVABYAFgAUABMAEgATABYAGgAbABwA
HgAhACQAIgAhACEAIAAfAB4AHAAbAB8AIQAiACYAKQApACgAJwAmACYAJQAiACAAIAAg
AB8AIQAhACIAIAAdABsAGQAYABsAHQAcABsAGQAWABQAEQARABEAEAAQABIAEQASABEA
DwARABEAEQAPAA8ADwAPABAADwAMAA4ADwAPAA8ADwAMAAwADQAOAAsACgAKAAkADQAO
AA4ADwAPAA0ADwAPABEAEQASABIAEgARABEAEQAUABQAFAAUABIAFAAUABIADgARABEA
EAAOAA8ADwAPABAAFAAWABcAEwATABUAEwATABYAFgAUABIAEQAQABAAEwAUABUAFwAW
ABYAEwATABIAEQAQABAAEwATAA8AEQAUABMAEgAVABQAEwATABIAEQARABAADgAQAA8A
DwAPABAAEQASABUAFQAVABUAFQATABMAFQAVABQAEQAQAA8ADgAOABAAEQASABEAEgAU
ABEAEAAPAAwADAAOABAAEAARAA4ADQAOAA4ADAAKAAkACgAMABAADQAHAAYABQAFAAYA
BQAAAAIAAQADAAMAAgD8//r/+P/3//b/9f/0//T/9P/0//T/8v/w/+7/7P/u/+7/7v/u
/+z/7P/s/+z/6//q/+n/6P/q/+r/6v/q/+j/5v/k/+L/5f/m/+f/6P/m/+T/4v/g/+L/
5P/m/+j/6P/o/+j/6P/k/+L/4P/e/+D/4v/k/+b/4//i/+H/4P/h/+L/4//k/+X/5v/n
/+j/6v/q/+r/6v/t/+7/7//w/+//7v/t/+z/7//w//H/8v/1//b/9//4//b/8P/t/+n/
7f/v/+//8f/w/+7/7f/t/+z/6f/n/+X/4//i/+H/3//e/9//4P/h/9//3//g/+D/3//f
/9//3//h/+H/4f/j/+L/4v/f/93/3//f/97/3v/i/+L/4v/i/97/3v/e/9//4v/k/+X/
5v/l/+X/5P/h/+D/4P/i/+T/5v/o/+r/6//n/+T/3//d/+D/4//l/+b/6v/q/+n/6f/k
/+L/4f/f/+H/4v/f/9n/2//j/+z///8hAEIAZQCHAJ8ArwC2ALUArwChAJYAlACJAHAA
TAAyACUAGgANAAIA/v8BAAQABgAIAAIA8//x//H/8f/w/+//7//v/+3/7P/u/+//7//t
/+3/7P/s/+3/7f/s/+v/6P/n/+n/6f/o/+v/6v/r/+3/6v/p/+j/5//o/+j/6f/r/+n/
6P/n/+b/5v/n/+j/6P/p/+v/7f/u/+r/6f/q/+b/5v/n/+j/6P/o/+n/6f/p/+b/5v/o
/+n/6//p/+j/6P/p/+n/6f/p/+j/6P/o/+f/6f/p/+n/6f/q/+r/6v/s/+7/7//w//D/
7//u/+3/7P/t/+7/7//x//L/8//z//P/8f/w/+//8P/z//T/9f/2//b/9f/1//T/+P/4
//r/+//8//3///8AAAAAAAABAAIAAQACAAQAAwAAAAAAAQACAAYABwAJAAoACQAIAAYA
BQAJAAsADAAQAA8ADQAKAAcACQAKAAoACAAKAAoACgAJAAgABwAHAAQAAgABAAAAAAAE
AAUAAwABAP3/+v/4//X/9//3//b/9v/3//X/9f/z//D/8f/w/+//8v/z//T/9f/z//H/
7f/u//H/8f/x//H/8P/w//H/8v/v/+7/7v/t/+//8P/w//H/7//t/+//7//w//H/8//0
//P/8f/w/+//8P/w//D/8P/y//T/9P/y//D/8//z//L/9P/1//X/9f/z//b/9//3//P/
8//1//P/8//2//b/9P/0//P/8v/y//P/9P/1//f/9f/0//D/7//w//H/8v/0//X/9f/x
//P/9P/x/+7/7//v/+//8P/w//T/9f/1//T/8//x//D/7//v/+//7//x/+//7//v/+//
7f/t/+//7//x/+//7//v/+v/6v/r/+v/6//p/+n/6v/t/+7/7//u//D/8v/0//T/8v/u
/+z/7P/w//D/8P/x/+7/7v/w/+v/6f/q/+v/7f/w//H/7v/y/+//8f/x//D/8P/w/+z/
7P/s/+z/7P/u/+7/7v/u/+7/7v/u/+7/7v/u/+7/7v/r/+r/6f/o/+v/7v/x//T/9P/0
//T/9P/z//L/8f/w//D/8P/w//D/7v/u/+7/7v/w//D/8P/w//D/8P/w//D/8P/w//D/
8P/w//D/8P/w/+7/7P/q/+j/6//s/+3/7v/x//L/8//0//f/+P/5//r/+//8//3//v/8
//z//P/8//r/+v/6//r/+//8//3/+v/2//P/9P/z//L/8//0//T/8v/z//P/8f/x//H/
8P/w/+z/6f/m/+X/5//p/+n/6//p/+j/5v/l/+X/5f/l/+X/5//p/+r/6v/n/+X/5//n
/+X/5P/l/+T/5f/m/+X/5v/l/+X/5P/k/+L/4v/i/+P/5f/j/+L/4v/m/+j/6P/o/+j/
5//n/+b/4f/h/+P/5f/k/+T/5v/m/+f/5//m/+b/5f/j/9//2v/V/9f/2//h/+r/+/8P
ACYARwBxAJEAnQCcAJUAjwCPAI4AjACHAHgAWgA6ACsAIAAXAAwAAAD7//j/+P/2//j/
9//1//H/7//s/+n/7P/t/+z/7P/p/+n/6P/l/+f/6P/q/+3/6//o/+X/4P/g/+P/5P/k
/+f/5v/n/+n/6P/n/+b/5f/l/+T/5P/l/+b/5v/m/+b/6P/p/+r/6v/p/+n/6f/o/+X/
5f/n/+T/4//j/+P/4v/j/+X/5v/n/+f/6P/r/+3/7P/p/+f/5v/k/+P/4v/h/+X/6P/r
/+3/7P/r/+r/6f/q/+r/6v/s/+z/7f/u/+7/7f/s/+v/6v/r/+z/7f/v//D/8f/x//H/
8P/w//D/8v/0//T/9P/0//X/9f/2//b/9//2//f/9//5//n/+v/6//z//P/9//7///8C
AAYABwADAAIAAgACAAQABQAHAAgABgAGAAUABQAGAAcABwAKAA0ADQAMAAsADAAOAA8A
DgANAAwACwAJAAYABQAFAAIABAADAAIAAgABAAEA/v/7//v/+v/6//n/+v/5//f/9v/2
//X/9v/1//P/9f/1//X/9f/1//X/9f/2//X/8v/0//L/8f/w/+//7v/w//P/9v/0//L/
8f/v//H/8v/y//P/9f/z//X/9f/z//H/8P/u//L/8//1//f/9//2//X/9P/1//j/+f/4
//X/9//2//T/8v/z//P/8//z//b/9//3//X/9f/3//X/8//2//b/9P/1//X/9f/2//T/
9P/0//X/9//4//b/9//1//P/8f/w//T/9f/y//X/9f/z//H/8//1//X/9v/2//n/+f/4
//b/9v/1//X/9f/y//H/8P/x//L/8//0//X/8v/x//L/8f/y//H/8v/z//H/8P/x//H/
8//x//H/8v/x//D/7//s/+z/7v/w//D/8v/u/+z/7P/u/+7/7v/v/+//8P/z/+//7v/u
/+7/7//v/+//6//u/+v/7f/t/+z/7P/m/+T/6f/s/+//8v/w//D/8P/w/+3/7P/r/+r/
6//s/+3/7v/u/+7/7v/u/+v/6v/p/+j/6//s/+3/7v/u/+7/7v/u/+z/7P/s/+z/6v/q
/+r/6v/p/+j/5//m/+n/7P/v//L/8P/u/+z/6v/s/+z/7P/s/+z/7P/s/+z/7v/u/+7/
7v/s/+z/7P/s/+r/6v/q/+r/7f/w//P/9v/4//j/+P/4//j/+P/4//j/+f/6//v//P/6
//r/+v/2//f/9f/3//f/8//z//P/8v/y//P/8//x//D/7//t/+z/7P/r/+r/6//p/+f/
4//h/+T/5v/n/+n/5//n/+f/5//p/+v/7P/s/+f/4//j/+H/4//k/+f/6P/o/+j/5v/m
/+b/5//n/+j/5v/m/+b/5//k/+H/3//e/+T/6P/q/+z/6v/p/+n/6P/j/+P/5f/n/+r/
6v/s/+z/6//r/+r/6v/x/+3/6f/i/93/2f/Z/93/5v/x/wcAIgBFAG0AjQCbAJwAmQCb
AJ8AmgCSAIkAfgBkAD4AKwAkABsAFAAOAAcAAgAGAAYAAAD5//X/9P/1//X/9f/y//H/
7v/s/+7/7//v/+3/7v/u/+//8f/x//D/7//s/+r/7f/u/+7/7f/q/+n/6f/q/+v/7P/t
/+//8P/y//X/8v/w/+7/7P/q/+v/7P/s/+z/7f/u/+7/7f/t/+//7P/t/+//8f/y//H/
8f/w/+//7P/s/+7/7//w/+//7//w//D/7//u/+3/8P/y//T/9f/4//n/+v/7//j/9v/0
//T/9P/1//b/9v/5//r/+//8//v/+v/5//n/+f/5//j/9//5//r/+//+////AAABAAIA
AAD//////v8AAAAAAgADAAUABQAGAAYACAAIAAkACgAKAAwADwAPABAAEAARABIAEAAP
AA8ADgASABQAFQAXABQAEwARABIAFQAXABgAGQAXABYAFAAQABEAEgATABMADwANAAwA
CAAKAAkACAAIAAsADQAMAAsACAAEAAEA/f8CAAMAAwAEAAIA///+//v/+f/7//v/+//+
////AAABAPz/+f/0//T/9//3//f/9//0//T/9f/2//n/+v/8//3//v/+//3//f/7//f/
9//1//f/9//4//j/+f/5//r/+//5//j/9//2//j//P/+//7/+//9//z/+v/6//v/+//7
//j/+v/6//n/+v/7//7//f/7//7//v/8//v/+f/3//b/+f/6//v//f/8//z/+f/5//f/
9//3//j/+//7//f/+f/8//v/+v/9//r/+f/5//j/+v/7//v/+v/6//n/+f/5//j/9//2
//f/9v/3//j/+f/1//X/9//3//n/9//3//f/+P/4//r/+//4//X/9P/0//b/9v/2//T/
9P/2//j/+P/4//T/8v/y//T/9P/0//X/9v/4//z/+f/1//T/8//z//b/9//0//j/9P/1
//T/8v/w//T//v/+//7//v/+//r/+P/2//T/8//y//H/8P/y//L/8v/y//X/9v/3//j/
+P/4//j/+P/2//T/8v/w//H/8v/z//T/9v/2//b/9v/0//T/9P/0//T/9P/0//T/9v/2
//b/9v/0//T/9P/0//L/8v/y//L/8v/y//L/8v/3//r//f8AAP7//v/+//7/AAAAAAAA
AAAAAAAAAAAAAAMABAABAAEAAQADAAMAAQD+//3/+//6//3//f/7//r/+f/3//b/9f/z
//H/8f/x/+//7f/t/+7/7P/r/+v/6//s/+3/7v/v/+//8P/w/+3/7f/v/+//7v/s/+7/
7v/u/+7/7P/s/+z/6//r/+z/7P/u/+7/7//v/+3/7P/s/+7/7//u/+3/7P/s/+3/7f/r
/+v/7f/v//D/7//w/+//7f/v/+7/7v/v//X/8//o/9n/2f/l/+3/9P///xMAKgBLAG8A
kQCnALAAqwCjAJ0AlgCWAJcAjABqAEQAKwAiAB8AGAASAA0ADAAKAAYAAgD///n/9//3
//b/9f/2//f/9v/2//P/8//y/+//8P/w//H/8//z//L/8f/u/+//8//1//b/8//w/+//
7//x//H/8f/x//L/8v/z//X/9f/0//P/8v/0//X/9v/2//P/8//z//L/8P/v//D/7P/v
//H/8//0//T/9f/1//X/9P/0//b/9//3//X/9P/0//P/8f/v/+3/7//y//X/9//1//X/
9f/1//T/9P/0//b/9P/1//b/9v/0//T/9P/0//b/9v/2//f/+P/5//n/+f/6//r/+v/8
//7//v/+//7//f/9//7//v8DAAQABwAJAAgABwAHAAYABgAGAAcACAAIAAoADQANAAoA
CgALAAwADQANAA4ADgARABIAEgATABIAEQAPABAAEgATABMAEwARABIAEgAQABIAEgAS
ABEADwANAAwACAAJAAkACQAKAAoACQAFAAEAAQAAAAAA/////////v/+//3/+//7//n/
9f/3//f/9//3//f/9//3//f/9//1//j/9//3//f/9//y//L/8//0//X/9v/4//n/+v/6
//n/+f/4//X/9v/1//X/9f/2//b/9P/z//P/8//0//T/9P/0//f/+v/7//r/9//5//j/
9v/0//X/9f/1//X/+P/5//n/9v/1//b/8//0//j/+f/4//j/9//2//b/9P/0//T/9f/2
//b/8//z//P/8//z//T/9v/3//T/9//3//X/8//1//T/8//z//L/8//z//L/8P/z//P/
9P/1//P/8//z//X/8P/v/+7/7f/v//H/9f/3//X/8f/v/+3/7P/s/+7/7//y//H/8v/0
//L/8P/u/+r/7P/w//T/9v/0//D/7v/u/+7/7v/u/+//7//w//P/7//u/+7/7v/v//H/
8f/t//D/7//z//X/9v/u/+z/7P/s/+z/7P/s/+z/7P/s/+z/7f/u/+//8P/w//D/8P/w
/+7/7v/u/+7/8P/w//D/8P/w//D/8P/w//L/8v/y//L/8v/y//L/8v/x//D/7//u/+//
8P/x//L/7//u/+3/7P/s/+z/7P/s/+7/7v/u/+7/8P/w//D/8P/v/+7/7f/s/+7/7v/u
/+7/7v/u/+7/7v/w//D/8P/w//D/8P/w//D/8v/0//b/+P/6//r/+v/6//r/+v/6//r/
+//8//3//v/3//X/8v/z//X/8//z//P/8v/y//P/8//y//L/8v/x//D/7//t/+v/6P/n
/+b/4//l/+b/5v/l/+X/5f/l/+X/5f/l/+f/6P/o/+X/4//l/+L/4P/f/+D/4//k/+X/
5P/i/+L/4//j/+L/4v/i/+L/5f/n/+f/6P/m/+b/5v/k/+b/6P/p/+v/6f/l/+T/5f/o
/+r/6//u/+z/6//r/+r/5v/r/+v/5//i/9//3f/d/+H/6P/x/wUAIgBBAGMAgwCXAJoA
lQCVAJkAlACOAJEAigB0AFIAOQAqAB8AFAAKAAMABAAGAAQA/v/9////+f/3//T/8f/z
//P/8f/w//D/8f/x/+//7v/s/+v/6//t/+7/7//u/+z/7f/s/+r/6//q/+v/7f/t/+3/
7f/t/+z/6v/p/+n/7v/w//L/9P/x/+//7f/q/+z/7f/u/+7/7f/t/+//7P/p/+n/6f/o
/+z/7//x//P/8f/w//H/8f/w/+3/6//q/+z/7f/u/+//7//w//H/8f/z//P/8//z//D/
8P/w//L/8f/x//H/8P/y//L/8v/y//D/8P/w//H/9f/3//j/+f/4//j/+P/6//j/+P/4
//j/+//7//z//P/8//z//v////3//f/+//7/AwAEAAYACAAKAAwADwAPAAoACAAHAAYA
CQAJAAoACgANAA4ADgAPAA0ADQAMAA4ADwAPAA4ADQANAA4ADgAMAA4ADgAOAA0ADgAN
AA0ACgAHAAUAAwACAAUABQACAP///v/8//v/+f/9//3//P/8//3/+//7//n/9v/3//b/
9f/3//f/9//3//T/8//w//L/8//z//P/8//w//D/8f/y//T/9P/1//X/9v/2//X/9f/1
//P/9f/1//L/8f/x//D/8//z//T/9f/0//T/9P/0//T/9v/2//T/8v/1//X/9P/z//P/
8v/x//H/9v/5//v/9//1//X/8f/x//T/9P/y//P/8//z//T/9P/0//T/9f/0//T/8f/x
//H/8f/x//L/8f/x/+3/7//z//H/7//x//T/9f/3//j/+P/3//X/8v/w/+//7//v//L/
8//0//f/8v/x//D/7//r/+v/7f/t/+7/7f/u/+//7v/u//D/8f/x/+//7//w/+//7v/t
/+r/7P/u//D/8P/y/+7/7P/s/+7/7v/u/+//8P/y//b/8//w//D/8P/x//H/7//p/+r/
6f/t/+//8P/u/+7/6v/q/+r/6v/q/+v/7P/t/+7/7P/s/+z/7P/s/+z/7P/s/+r/6v/q
/+r/7v/w//L/9P/x//D/7//u/+z/7P/s/+z/7v/u/+7/7v/w//D/8P/w/+3/7P/r/+r/
7P/s/+z/7P/t/+7/7//w/+//7v/t/+z/7P/s/+z/7P/u/+7/7v/u//H/8v/z//T/9f/2
//f/+P/6//r/+v/6//j/+P/4//j/+f/6//v//P/6//n/9//5//f/9f/1//X/9v/2//f/
9//z//L/8f/v/+7/7f/r/+n/6//r/+v/6f/o/+j/5//l/+X/5f/l/+X/5P/j/+T/5P/n
/+X/5P/n/+f/5v/m/+j/5v/m/+b/5P/m/+b/5//n/+j/6P/o/+j/6P/n/+T/4v/k/+b/
6P/o/+b/5v/l/+X/5f/j/+T/5//p/+r/6v/s/+z/6//r/+r/8P/v/+P/2//g/+H/3//l
/+///P8TAC0ASABrAI0ApQC1ALoAsQClAJ0AlACQAIUAaABAACoAIQAYAA8ACgAEAP//
AAACAPz/+P/9/wMA/v/7//f/8//y//H/7v/s/+3/7//w/+//7//u/+7/7//t/+z/6//o
/+n/7f/v//D/8v/w//D/8f/w/+//7v/t/+3/7P/s/+3/7v/u/+7/7v/w//H/8v/y/+7/
7f/s/+r/7f/v//P/8v/x//H/8f/w/+7/7//v/+//8P/w//L/8//x/+//7v/u/+//7//v
/+//7f/u/+//7//v/+//7//v/+z/7P/s/+7/8P/x//L/8v/y//L/8v/y//P/9P/1//f/
9f/1//T/8//3//j/+f/8//v/+v/5//j/+f/5//r/+v/8//z//v////////8AAAAAAAAA
AAEAAgAEAAYACQAJAAoACgALAAwACwALAAwADAAKAAoACQAJAAoACwALAA4AEQARABAA
DwAPABAAEAAOAA0ADAALAAkABgAFAAUAAgAFAAUABQAGAAYABQABAP3//f/8//z/+//7
//v/+v/6//j/9f/0//H/8f/z//P/8//x//H/8f/x//L/8f/u//D/7//v/+//7//s/+z/
7f/u/+7/7v/v/+//8v/y//H/8f/x/+//8f/x//H/8f/y//L/8P/v/+//7//y//L/8v/y
/+//8P/v/+z/7f/x//L/8v/w//H/8f/x/+7/8P/w/+//7//x//X/9f/y//T/8//w//D/
8f/u/w==
         </WaveFormData>
      </LeadData>
      <LeadData>
         <LeadByteCountTotal>10000</LeadByteCountTotal>
         <LeadTimeOffset>0</LeadTimeOffset>
         <LeadSampleCountTotal>5000</LeadSampleCountTotal>
         <LeadAmplitudeUnitsPerBit>4.88</LeadAmplitudeUnitsPerBit>
         <LeadAmplitudeUnits>��V</LeadAmplitudeUnits>
         <LeadHighLimit>2147483647</LeadHighLimit>
         <LeadLowLimit>268435456</LeadLowLimit>
         <LeadID>V1</LeadID>
         <LeadOffsetFirstSample>0</LeadOffsetFirstSample>
         <FirstSampleBaseline>0</FirstSampleBaseline>
         <LeadSampleSize>2</LeadSampleSize>
         <LeadOff>FALSE</LeadOff>
         <BaselineSway>FALSE</BaselineSway>
         <ExcessiveACNoise>FALSE</ExcessiveACNoise>
         <MuscleNoise>FALSE</MuscleNoise>
         <LeadDataCRC32>2897289131</LeadDataCRC32>
         <WaveFormData>
CgAKAAoACgAKAAoACgAKAAgACAAIAAgACQAKAAsADAALAAoACQAIAAkACgALAAwACwAK
AAkACAAGAAYABgAGAAcACAAJAAoACAAGAAQAAgADAAQABQAGAAQABAAEAAQABgAGAAYA
BgAGAAYABgAGAAQABAAEAAQAAgACAAIAAgACAAIAAgACAAIAAgACAAIABAAEAAQABAAD
AAIAAQAAAAEAAgADAAQABAAEAAQABAACAAIAAgACAAEAAAD///7//v/+//7//v///wAA
AQACAAEAAAD///7//v/+//7//v///wAAAQACAAEAAAD///7//v/+//7//v8AAAAAAAAA
AP7//v/+//7/AAAAAAAAAAD///7//f/8//7//v/+//7/AAAAAAAAAAD///7//f/8//z/
/P/8//z/+v/6//r/+v/7//z//f/+//z//P/8//z/+v/6//r/+v/9//7///8AAP///v/9
//z//P/8//z//P/8//z//P/8//r/+v/6//r/+P/4//j/+P/4//j/+P/4//b/9v/2//b/
9//4//n/+v/4//j/+P/4//r/+v/6//r/+//8//3//v///wAAAQACAAUABgAHAAgABwAG
AAUABAABAP7/+//4//L/7f/q/+n/6f/p/+r/7P/v//D/8P/w//P/8//z//T/9P/2//n/
+f/3//f/9//2//f/9f/1//f/9v/1//T/8//1//b/9v/2//j/9//3//f/+P/4//j/9//5
//n/+v/6//n/+P/3//f/9f/1//X/9f/2//f/9//4//f/9//2//X/9f/1//X/9f/3//b/
9v/2//f/9//3//f/9//3//f/9//z//H/9f/5//7/AgAEAAsAFQAZABIACAD1/9r/tf+Q
/3f/Zf9N/yz/Ff8W/x//L/9M/2v/g/+a/6v/tf+9/8j/1P/a/97/4//p/+7/7//z//P/
9P/1//b/9//3//f/+f/5//n/+f/2//b/9f/0//f/+P/5//r/+v/6//r/+v/4//f/9//3
//n/+f/6//r/+f/4//f/9v/3//j/+f/6//f/9//4//j/9v/1//X/9v/2//b/9v/2//X/
9f/0//P/8//1//b/9//3//f/9//3//X/9f/1//X/9v/3//j/+v/5//n/+f/4//b/9v/2
//X/9P/0//b/9v/4//j/+P/4//n/+f/5//j/9f/0//P/8v/z//P/9P/1//X/9v/2//X/
8f/x/+7/7v/v//H/8v/y//D/8P/w/+//7v/t/+3/7f/t/+z/7P/s/+z/6//q/+n/6//s
/+3/7v/q/+f/5v/l/+f/6P/o/+n/6P/o/+f/5//q/+r/6f/p/+n/6f/q/+r/6f/p/+j/
5f/n/+n/6v/r/+//8P/y//P/8//z//P/9P/z//P/8//z//T/9P/0//X/+P/5//r//f/6
//n/+P/3//f/9//2//b/+f/6//z//f/+//3//P/5//n/+f/4//j/+//8//z//P/6//r/
+v/5//z//v///wEA//////////////////////3//f/8//z//f/9//3//P/9////AAAB
AP7//v///////////wEAAQAAAP7//f/8////AAABAAEA/v/+//7//v/8//v/+//7//7/
//8AAAEAAQAAAAAAAAD///7/AAD//////v/+//////////////////z//P/9//3//f/9
//z//f/9//3//f/9//3//f/+/wAAAAD/////AAAAAAEAAQD///7//v/////////9//3/
/////wAAAQABAAEAAQABAAEAAQABAAMAAQAAAP////8AAAEAAgADAAEAAQADAAQAAgAC
AAIAAgAEAAUABQADAAUABgAEAAQABAAEAAQABgAGAAYABgAGAAYABgAGAAQABAAEAAQA
BgAGAAYABgAIAAgACAAIAAcABgAFAAQABgAIAAoADAAJAAgABwAGAAgACAAIAAgACAAI
AAgACAAIAAgACAAIAAYABgAGAAYACAAIAAgACAAKAAoACgAKAA0ADgAPABAAEgASABIA
EgASABIAEgASABUAFgAXABgAFQASAA8ADAAHAAEA/f/7//3//f/+/wAAAQACAAIAAgAG
AAcACAAKAAgACAAJAAcACAAJAAoACgAHAAUABQAHAAkACQAJAAkADAAOAA8AEAAOAA0A
DQANAA4ADgAOAA0ADwAPABAAEAAQABAAEAARABAADwAOAA0ADwAPAA4ADgAOAA8ADwAP
ABEAEQARABEAEAAOAA0ADAAPAA8ADwAPAA8ADwAPAA8ACwAPABcAGwAgACIAJAApACsA
JwAgABoACwDs/8f/pP+T/4P/af9Q/1H/Wv9h/3X/kv+n/7f/xv/T/9v/4//s//T/+v8C
AAkADQASABMAFAATABMAEwAUABUAFQAVABkAGQAZABkAFwAYABgAGAAaABoAGgAaABsA
GgAZABgAFwAXABgAGQAZABkAGgAaABgAGAAYABgAGAAYABgAGAAXABcAGAAYABkAGQAa
ABwAHAAcABwAHAAaABkAFwAVABYAGQAbAB0AHAAbABoAGQAYABkAGgAbABsAGwAbABwA
GwAbABsAGgAYABgAGAAXABYAFgAYABgAGgAaABoAGgAZABkAGQAYABYAFgAWABYAFgAV
ABUAFQAVABYAFgAVABUAFQASABIAFAAVABUAFAATABIAEQAPABAADwAPAA8ADQAMAAwA
DAAKAAkACAAHAAgACAAIAAgABAABAAAA//8AAAIAAwAFAAMAAgAAAP//AgACAAEAAQAC
AAMABQAGAAQABQAFAAMABQAHAAgACQAJAAoADAANAA0ADQANAA4AEQARABEAEQASABIA
EgATABEAEQARABMAFQAVABUAFQAXABcAFgAWABQAFAAVABUAFQAVABUAEwAUABUAFQAW
ABUAFgAWABYAFAAUABQAEwATABQAFAAVABcAFwAXABcAFQAVABUAFQATABMAEgASABQA
FQAWABYAFAAVABUAFQASABIAEwATABMAEwAVABUAFQAUABQAFAASABIAEgARABIAEgAS
ABIAEQAPAA4ADQAQABEAEgATABEAEAAQABAAEAAQABMAEwASABAADwAPAA0ADQANAA0A
DwAMAAwADQARABEAEQAQAA8ADwAPAA8ADQANAA0ADgAMAAwACwALAAsADAAOAA8ADgAM
AAsACwANAA0ACwALAAsACwAMAA0ACwALAAsACwANAA0ADQAPAA8ADgANAA0ADAALAAoA
CQAHAAcACQAKAAoACgAKAAoADAANAA0ACwALAAwACgAIAAgACAAIAAgACAAIAAgACAAI
AAgACAAKAAoACgAKAAgACAAIAAgABwAGAAUABAAFAAYABwAIAAoACgAKAAoACgAKAAoA
CgAHAAYABQAEAAQABAAEAAQABQAGAAcACAAGAAYABgAGAAgACAAIAAgABgAGAAYABgAF
AAQAAwACAAQABAAEAAQABgAGAAYABgAHAAgACQAKAA0ADgAPABAAEQASABMAFAATABIA
EQAQAAoABgACAP7//P/5//X/8//0//X/9v/4//z//f/+//7//P////////8AAAAAAgAF
AAUABQAFAAUAAgABAP////8BAAEAAQABAAMAAwAEAAQAAgACAAEAAQADAAQABAAEAAEA
AQABAAIAAgACAAIAAgAFAAUABQAFAAcABwAHAAYABgAGAAcABwAGAAUABAADAAQABQAF
AAYABAAFAAUABQADAAMAAwADAAUAAwADAAMACwASABIAEAAVABsAHQAaABQAAQDk/73/
lv+B/3H/U/8y/yX/Jv8v/0n/aP+D/5X/pv+1/8P/z//a/+D/5P/q//P/+//+////////
/wAAAQACAAMAAwADAAcABwAHAAcABQAGAAYABgAEAAQABAAEAAgACAAIAAgABAADAAMA
AwADAAMABAAEAAIAAgACAAIAAwAEAAUABgADAAMABAAEAAIAAQABAAIABAAEAAQABAAD
AAMAAgABAAAAAQABAAEA///////////+////AAABAP///////wAA/v///wAAAAD//wAA
AQABAAAAAAACAAIAAgACAAIAAgD////////+//7//v/+//7//P/7//v/+//+/wAAAQAB
AP3//f/6//r/+P/5//n/+P/4//j/+P/3//j/9//3//f/9f/0//T/9P/y//H/8P/v/+//
8P/x//L/8f/v/+//7//r/+r/6P/n/+n/6v/q/+v/7P/s/+v/6//p/+n/6v/q/+r/6//r
/+n/5//p/+r/6//u//D/8//1//P/8//z//T/8//z//P/8//y//L/8v/z//X/9f/1//f/
9//3//f/9//1//X/9P/0//b/9v/3//f/9//3//f/9f/z//P/8v/y//P/9P/0//T/9v/2
//b/9f/0//T/8//z//T/9f/2//f/9P/z//L/8f/y//P/8//0//X/9f/1//T/9P/1//X/
9f/z//L/8v/x//D/8f/0//X/9f/0//T/9P/y//L/8v/x//D/8P/w//D/8f/x//L/8//z
//P/8//z//H/8P/w//D/7//u//D/7//u/+z/6//r/+z/7f/u/+//7//s/+z/7f/v/+//
7//u/+3/7f/t/+3/7//v/+//8P/u/+7/7f/t/+z/7P/t/+3/7//u/+7/7//v/+//7f/t
/+v/6//s/+3/7//v/+//7//u/+3/7P/t//D/8P/w//H/8//z//P/8//w/+//8P/w//T/
9v/4//r/+P/5//n/9//1//b/+P/6//r/+v/6//r/+v/6//r//P/8//z//P/8//z//P/8
//3//v///wAA///+//3//P/9//7///8AAAAAAAAAAAAA/v/+//7//v8AAAAAAAAAAAEA
AgADAAQABgAGAAYABgAFAAQAAwACAAQABAAEAAQABAAEAAQABAADAAIAAQAAAAEAAgAD
AAQABQAGAAcACAAIAAgACAAIAAoADAAOABAADgAOAA4ADgAKAAgABgAEAAMA///6//f/
+f/5//n/+v/6//v//P/8//z//////////v/+/wAAAwAEAAUABgAHAAYABQADAAMABQAF
AAUABQADAAMABAAEAAYABgAFAAUABwAIAAgACAAFAAUABQAGAAYABgAGAAYACQAJAAkA
CQAHAAcABwAGAAgACAAJAAkACwALAAsACwAIAAcABQAEAAQABQAFAAUAAwADAAMAAwAJ
AAcABwANABMAFgAWABQAFwAZABkAGgAWAAMA5P+//57/i/97/2P/UP9N/1b/Yf9z/4j/
m/+t/77/zf/V/9//6v/y//b/+P8BAAMAAgAFAAcABwAIAAkACgALAAsACwANAA0ADQAN
AA8AEAAQABAAEAAQABAAEAAQABAAEAAQAAwACwALAAsADAANAA8AEAAOAA4ADgAOAAwA
DAAMAAwADAANAA8AEAAQAA8ADwAQAA4ADgAOAA4ADQANAAwACwANAA8AEAARABMAEwAT
ABMADwANAAsACQALAAsACwAMAA4ADwAQABAADgAOAA4ADQAMAAwADgAOABAAEAAQABAA
DgANAAwACgAMAAwADAAMAA4ADQANAA0ADQAOAA4ADQALAAsACAAIAAcABwAGAAQABgAG
AAYABQAEAAMAAwADAAUABAAEAAQAAwABAP///f/+//7//v/+//7//f/+/////f/8//r/
+f/6//r/+f/5//j/+P/3//f/+f/5//r/+v/9////AAD///3///8AAAEAAQACAAQABQAG
AAcACAAKAAkACQAJAAkADAAMAAwADQALAAsACwANAA0ADQANAA0ADQANAAwADAAKAAoA
CwALABAAEQASABEADwAPAA4ADgANAA4ADgAOAA4ADgAOAA0ADwAQABAAEQAPAA8ADwAP
AA8ADwAPAA8ADwAPAA4ADgAPAA8ADwAOAA4ADwAPAA8ADgAOAA8ADwANAA0ADwAPAA8A
DgAOAA4ADgAOAA4ADQAMAAwADAAMAA4ADwARABMAEQAPAA0ACwANAAwADAAMAAoACgAN
AA0ADQAMAAwADQAPAA8ADwAPAA8ADAAMAA0ADwAPAA8ADgALAAsACwALAA0ADQANAA4A
DgAOAA0ADQAKAAoACwALAAsACgAKAAsACwALAAkACQALAAsADAANAA8ADwAPAA8ADwAP
AA8AEQAPAA4ADQANAAsACwALAAsACgALAA4AEAAOAA4ADgAOAAwADQANAAsACwAMAA4A
DQAMAAsACgAMAAwADAAMAA0ADgAPABAADgAOAA4ADgAOAA4ADgAOABAAEAAQABAADgAO
AA4ADgAQABAAEAAQABAAEAAQABAAEgASABIAEgAQABAAEAAQAA4ADgAOAA4ADwAQABEA
EgAQABAAEAAQABAAEAAQABAAEgASABIAEgASABIAEgASABUAFgAXABgAGgAaABoAGgAc
ABwAHAAcABwAHAAcABwAGQAWABMADQAIAAUABAADAAMABAAGAAcACAAIAAgACwALAAsA
DAAMAA4AEQARABEAEgATABMAEwAPAA8AEQARAA8ADwAPAA8AEAAQABAAEAARABEAEQAS
ABQAFAATABMAEgASABEAEAAOAA4ADwAPAA8ADwAPAA8ADwAOAA4ADgARABEAEQARABEA
EQARABEAEgASABIAEwAVABUAFQAVABUAFQAVABUAEwAVABkAHgAgAB4AIQApACsAKgAi
AA0A9P/V/67/k/+B/2P/RP85/z7/Sf9d/3j/kf+l/7b/xf/R/93/6P/y//j//P8BAAUA
DAAPABMAEwAUABUAFgAXABcAFwAXABUAEwARABMAFgAYABoAGAAYABgAGAAZABgAFwAW
ABUAFQAWABcAFQAVABYAFgAWABYAFgAWABQAFAAUABQAFAAVABcAGAAYABcAFwAYABcA
FgAVABQAFQAVABQAEwATABUAFgAXABkAGQAZABkAFQAVABUAFQAVABUAFQAWABgAGQAa
ABoAFwAWABUAEwAUABQAFgAWABYAFgAWABYAFQAVABUAFAAWABYAFgAWABQAEwATABMA
EQASABIAEQARABEADgAOAA4ADwAPAA4AEAAQABAADwANAAsACgAJAAsACgAKAAoACgAJ
AAgABwAEAAQABAAEAAQAAwAEAAUAAwACAAAA//8AAAAA/////wIAAgABAAEA/////wAA
AAAAAAEAAQD///3///8AAAEABQAGAAgACQAJAAkACQAKAAkACQAJAAkACwAMAA0ADwAO
AA0ADAANAA8ADwAPAA8ADwAPAA4ADgAMAAwADQANAA8ADwAPAA0ADwAPAA4ADgAOAA4A
DQAMAAwADAAMAAsACwAMAAwADQAPAA8ADwAPAA0ADQANAA0ADgAPAA8AEAARABEAEQAQ
AA8ADwAOAA0ADAAMAA0ADQANAA0ADwAPAA0ADAAMAAwADgAOAA4ADQAMAAwADAAMAAwA
CwALAAsACQAJAAkACQAJAAgACAAIAAgACAALAAsACgAIAAcABwAHAAcABwAHAAsACAAI
AAkACwALAAsACgAHAAcABwAHAAcABwAHAAgACAAIAAcABwAFAAQABAADAAUABAAEAAUA
BgAHAAYABwAFAAUABgAHAAcABwAHAAcABAADAAIAAwAFAAQAAwADAAUABQAFAAUAAQAB
AAMABAAEAAQABAAEAAIAAwADAAEA///+/wAAAgACAAIAAgACAAIAAgACAAIAAgACAAIA
AAAAAAAAAAAAAAAAAAAAAAAAAAAAAAAAAAAAAAAAAAACAAIAAgACAAAAAAAAAAAAAAAA
AAAAAAD+//7//v/+//7//v/+//7/AAAAAAAAAAAAAAAAAAAAAP7//v/+//7///8AAAEA
AgABAAAA///+////AAABAAIAAwAEAAUABgAIAAgACAAIAAgACAAIAAgACQAKAAsADAAJ
AAYAAwD9//b/8//y//H/7//w//L/8//2//b/9v/5//f/9//4//j/+v/9//3//f//////
/v/9//n/+f/7//v/+f/5//n/+f/8//z//P/8//r/+f/4//j/+v/6//n/+f/3//j/+P/4
//r/+v/7//v/+f/5//n/+f/7//r/+v/6//n/+f/5//n/+f/5//n/+f/6//r/+v/7//n/
+f/5//n/+//7//v/+//7//v///8CAAQABgAJAA0AEQAQAAgA+f/i/8P/nv9//23/V/88
/y3/MP81/0H/XP95/4v/nP+t/7v/x//U/9z/4v/o/+3/7//y//X/+f/5//r/+//6//v/
+//7//////////////8AAAAAAAACAAIAAgACAAQABAAEAAQAAAD////////9//3//v/+
/wAAAgAEAAYABQAEAAMAAgABAAEAAgACAAAA/////wAAAgACAAIAAgADAAMAAgABAP//
AQACAAMAAwADAAMAAwADAAMAAwADAAIAAQAAAAAAAAABAAIAAgADAAQABQAFAAIAAgAE
AAQAAQAAAP///v8AAAMABgAIAAcABgAFAAQAAwABAAAA//8BAAIAAgABAAEAAQD+//7/
AAABAAEAAAD9//z/+//5//r/+f/5//n/+//6//r/+v/6//n/+P/3//b/9v/2//b/9f/z
//P/8//y//L/8f/x//T/9P/z//P/8v/y//H/8f/x//H/8v/y//T/9f/1//P/8//1//b/
9//3//j/+v/7//3//f/9//7//f/9//3//f/+//7//v////7//f/8//3/AAABAAIAAwAB
AAEAAAAAAAIAAgADAAMABAADAAIA//8BAAEAAAAAAAIABAAFAAYABAAEAAQAAwADAAQA
BAAFAAUABQAFAAUABQAFAAUABQAHAAcABgAGAAcABwAHAAYABgAHAAcABwAGAAYABwAH
AAQAAwAEAAMABAAEAAUABgAGAAYABgAFAAYABgAGAAYACAAHAAcABwAFAAUABQAFAAYA
BgAHAAgABgAGAAkACQAIAAYABQAFAAUABQAFAAUACAAGAAcACQAJAAkACQAIAAUABQAF
AAUABgAHAAgACgAIAAgABwAHAAYABgAHAAcACAAIAAkACwAKAAkABgAFAAcABwAIAAkA
BwAHAAcABwAHAAcABwAJAAkACAAHAAcACQAJAAkACQAJAAkACwAMAAoACgAKAAoACAAJ
AAkABwAHAAgADAAMAAwADAAMAAoACgAKAAoACAAIAAgACAAIAAgACAAIAAoACgAKAAoA
CAAIAAgACAAJAAoACwAMAAoACgAKAAoACAAIAAgACAAKAAoACgAKAAoACgAKAAoADAAM
AAwADAAKAAoACgAKAAgACAAIAAgACgAKAAoACgALAAwADQAOABEAEgATABQAFgAWABYA
FgAVABQAEwASABAADgAJAAMAAAD///7//f/8//7///8AAAAAAAADAAMAAwAEAAQABgAL
AAsACwALAAkACAAHAAUABQAHAAcABwAJAAkACQAKAAgACAAIAAcACQAJAAoACgAJAAcA
BgAFAAgACAAIAAgACgALAAsACwAJAAkACQAJAAgACAAIAAkACwALAAsACwALAAsACwAK
AAoACgALAAsACgAJAAgABwAIAAkACgALABEAEwAUABQAFgAdACEAIQAgABwAEwD+/9//
vP+b/4n/ef9e/0n/SP9P/1v/cP+N/6H/tP/D/83/1f/i/+7/8P/0//v///8CAAUACAAJ
AAsADQAMAA0ADQANAA8ADwAPAA8ADwAQABAAEAAQABAAEAAQABMAFAAVABYAEgARABEA
EQATABMAFAAUABQAFAAUABQAEgASABIAEgATABMAFAAUABMAEQAQABAAEgASABIAEgAT
ABMAEgARABEAEwAUABUAFQAVABUAFQARABEAEQARABEAEQARABIAEgATABQAFAASABIA
EgARABIAEgAUABQAEgASABIAEgARABEAEQAQAA4ADgAOAA4ADAALAAsACwAMAA4ADwAP
AA0ADQAKAAoACgALAAsACgAKAAoACgAJAAYABQAFAAUABQAEAAQABAACAAEAAAD/////
AAABAAIA///9//3//f/+//7//f/9//3//P/6//n//P/8//v/+//7//v//P/8//z//f/9
//v/+//9//7//////wAAAgADAAUABQAFAAYACAAJAAoACwAKAAoACgALAAkACQAJAAsA
CwALAAsACwALAAsACgAKAAwADAANAA0ADQANAA0ACwALAAsACgAKAA0ADgAOAA4ADgAO
AA4ADQALAAwADAANAA0ADQANAA0ADQANAA0ADQANAA0ADAAMAAsACwALAAoADAANAA0A
DQAKAAoACwALAAkACQALAAsACQAIAAgACAAGAAYABgAFAAUABgAHAAgACAAHAAcABwAJ
AAkACQAJAAkACAAIAAgABgAGAAkACQAIAAYABQAFAAUABQAFAAUACQAGAAYABwAJAAkA
CQAIAAYABQAEAAMABQAFAAUABgAIAAgABwAHAAUABAAEAAMABQAEAAQABQAFAAUAAwAD
AAMAAwAEAAUABwAHAAcABwAGAAUABAAFAAUABAADAAMAAQABAAEAAQAAAAEABAAGAAUA
BAADAAIABAAFAAUAAwAFAAIAAgABAAAA///+/wAAAAAAAAAAAAAAAAAAAAAAAAAAAAAA
AAAAAAAAAAAAAAAAAAAAAAD+//7//v/+//z//P/8//z//f/+////AAAAAAAAAAAAAAAA
AAAAAAAA///+//3//P/+//7//v/+//z//P/8//z//f/+////AAD+//z/+v/4//n/+v/7
//z//v/+//7//v/9//z/+//6//v//P/9//7///8AAAEAAgADAAQABQAGAAgACAAIAAgA
BgAEAAIAAAD8//f/9P/z//H/7//u/+7/7//w//D/8P/z//P/8//0//T/9v/5//n/9//3
//f/9v/3//X/9f/3//f/9//3//f/9//4//j/+P/3//X/9P/z//b/9v/2//X/9f/1//b/
9v/4//j/+P/5//f/9//3//f/+f/5//j/+P/2//f/9//3//f/9//3//f/9f/0//T/9P/2
//f/+P/5//j/9//2//X/9//5//v/+//+/wIABAAHAAsADQAMAAYA+//o/8n/pP+F/3H/
Wf86/yX/Iv8l/zP/TP9p/4H/lP+l/6//t//C/9L/3P/g/+X/6f/u//H/8f/x//L/8//2
//f/9//3//v/+//7//v/+f/6//r/+v/4//j/+P/4//v//P/9//7/+v/5//n/+f/7//v/
/P/8//z//P/8//z//P/8//z//P/7//v//P/8//z/+//7//z/+v/6//r/+v/7//v/+v/5
//n/+//8//3/+//7//v/+//5//n/+f/5//v/+//7//z//v///wAAAAD8//z//P/7//z/
/P/+//7//P/8//z//P/5//n/+f/4//r/+v/6//r//P/7//v/+//7//z//P/7//j/9//z
//L/8v/z//P/8v/z//T/9f/1//L/8f/x//H/8//y//L/8v/y//H/8P/v/+3/7P/r/+r/
6v/p/+r/6//o/+j/5//n/+n/6v/q/+v/6v/q/+n/6f/n/+f/6P/o/+r/6//r/+n/6f/r
/+z/7f/u/+7/7//v/+//7//v//D/8f/x//H/8f/y//L/8v/z//H/8f/x//P/9f/1//X/
9f/3//f/9v/2//P/8v/y//H/9P/1//b/9f/1//X/9P/0//f/+P/4//j/9v/2//b/9f/z
//T/9P/1//b/9//4//n/9//3//f/9//4//n/+f/6//v/+//7//r/+P/5//n/+f/6//r/
+//7//n/+f/7//v/+//6//r/+v/6//r/+v/5//j/+P/4//j/+//7//z//f/7//n/9//1
//b/9v/3//j/+v/6//3//f/7//j/9v/1//b/9//4//n/+//4//j/+f/5//n/+f/4//f/
9//3//f/9//3//f/+P/7//z//P/9//n/+P/4//f/+f/4//j/+f/7//v/+f/5//j/9//3
//f/+v/7//z//f/8//v/+v/7//n/+P/3//f/+v/7//z//f/7//v//f/+//3//P/7//r/
/P/9//3/+//7//7//P/7//r/+f/4//r/+v/6//r//P/8//z//P/6//r/+v/6//r/+v/6
//r//P/8//z//P/+//7//v/+//7//v/+//7//f/8//v/+v/8//z//P/8//z//P/8//z/
/P/8//z//P/8//z//P/8//r/+v/6//r/+v/6//r/+v/8//z//P/8//7//v/+//7/AgAE
AAYACAAKAAoACgAKAAoACgAKAAoACAAGAAQAAgD9//f/8//x//P/8//0//b/9f/2//b/
9v/3//f/9//4//v//v8CAAMAAwADAAMAAgD///3//f///wEAAQABAAEAAAAAAP///v//
////AAABAAAAAAAAAP//AQABAAIAAgACAAIAAgADAAMAAwADAAMABQAFAAQABAADAAMA
AgABAAIAAwAEAAUAAgAAAP///v8AAAEAAgADAAUABQAFAAUAAwAFAAUABwAOABAAEgAX
ABkAFwASAAgA8//W/7f/nP+L/3f/W/9I/0n/VP9j/3f/iv+f/6//uv/D/8//2f/g/+j/
8P/4//v//f8AAAEAAQABAAIAAwAGAAcABwAHAAcABwAHAAcACQAKAAoACgAIAAgACAAI
AAgACAAIAAgACAAHAAcABwAJAAkACgAKAAkACAAHAAYABgAGAAYABgAFAAUABgAGAAYA
BQAFAAYACAAIAAgACAAFAAUABAADAAUABwAIAAkABwAHAAcABwAIAAkACgALAAkACQAJ
AAoABwAHAAcABgAFAAYABwAHAAQABAAGAAYABwAIAAkACgAHAAcABwAGAAQABAAEAAQA
BgAFAAUABQADAAQABAADAAMAAwAAAAAAAAABAAEAAAD+//7//v/9//7//f/9//3/+//6
//r/+v/4//f/9v/1//L/8v/y//L/8//x//H/8f/x//L/8v/z//P/8v/w/+//8P/w/+//
7//v/+//8P/w//D/8f/x/+//8f/z//T/9f/1//b/+P/5//r/+//8//7////////////+
//7//v///wEAAQABAAMAAQABAAEAAQACAAMAAwAEAAMAAgACAAEAAQABAAEA//8AAAEA
AQACAAIAAgABAAAAAQACAAMAAwABAAIAAgADAAMAAwADAAMABQAFAAUABQADAAMAAgAC
AAMAAwADAAIAAgADAAMAAwAEAAQABQAFAAEAAQADAAMAAwACAAIAAgACAAIAAgABAAIA
AgACAA==
         </WaveFormData>
      </LeadData>
      <LeadData>
         <LeadByteCountTotal>10000</LeadByteCountTotal>
         <LeadTimeOffset>0</LeadTimeOffset>
         <LeadSampleCountTotal>5000</LeadSampleCountTotal>
         <LeadAmplitudeUnitsPerBit>4.88</LeadAmplitudeUnitsPerBit>
         <LeadAmplitudeUnits>��V</LeadAmplitudeUnits>
         <LeadHighLimit>2147483647</LeadHighLimit>
         <LeadLowLimit>268435456</LeadLowLimit>
         <LeadID>V2</LeadID>
         <LeadOffsetFirstSample>0</LeadOffsetFirstSample>
         <FirstSampleBaseline>0</FirstSampleBaseline>
         <LeadSampleSize>2</LeadSampleSize>
         <LeadOff>FALSE</LeadOff>
         <BaselineSway>FALSE</BaselineSway>
         <ExcessiveACNoise>FALSE</ExcessiveACNoise>
         <MuscleNoise>FALSE</MuscleNoise>
         <LeadDataCRC32>814270681</LeadDataCRC32>
         <WaveFormData>
BAAEAAQABAAFAAYABwAIAAYABgAGAAYABwAIAAkACgAKAAoACgAKAAgACAAIAAgACgAK
AAoACgAIAAgACAAIAAkACgALAAwACgAKAAoACgAIAAgACAAIAAkACgALAAwACwAKAAkA
CAAIAAgACAAIAAoACgAKAAoABwAGAAUABAAFAAYABwAIAAYABgAGAAYABgAGAAYABgAG
AAYABgAGAAUABAADAAIABQAGAAcACAAGAAYABgAGAAMAAgABAAAAAQACAAMABAACAAIA
AgACAAAAAAAAAAAA/v/+//7//v/+//7//v/+////AAABAAIAAQAAAP///v///wAAAQAC
AAAAAAAAAAAAAgACAAIAAgAAAAAAAAAAAP7//v/+//7/AQACAAMABAABAAAA///+//7/
/v/+//7///8AAAEAAgABAAAA///+/wAAAAAAAAAA/v/+//7//v/+//7//v/+/wAAAAAA
AAAA///+//3//P/9//7///8AAP7//v/+//7//v/+//7//v8AAAAAAAAAAP///v/9//z/
/f/+////AAD+//7//v/+//7//v/+//7/AAACAAQABgAGAAYABgAGAAkACgALAAwADgAO
AA4ADgANAAwACwAKAAQA///+//3//P/6//n/+f/8//z//v/+//3/+v/5//f/9//4//n/
/P/7//v/+//6//j/9//3//f/9//2//b/9//1//b/9v/2//j/9v/2//f/9v/2//b/9v/1
//X/9f/1//f/9//3//j/9//2//X/9P/2//b/9v/2//j/+P/5//n/+P/1//T/8//0//X/
9v/4//f/+P/4//n/+//7//v/+//9//7/AQAGABEAIAA0AE8AbgCNAKYAvADEAKUAWgAQ
ANj/qf9//1f/M/8X//X+2/7j/gz/M/9R/3D/jP+c/6//wP/L/9D/2P/h/+n/8v/0//f/
+P/7//r/+v/5//r//v8AAAEAAgACAAEAAQAAAP7//v/8//z/AAADAAQABQACAAIAAgAB
AAMABAAGAAcABQAFAAQAAwADAAMAAwADAAQABQAIAAkABwAGAAUABAAGAAYABwAHAAkA
CQAJAAkABwAHAAgACQALAAsACwAMAAkABwAGAAUABwAJAAsADQANAA4ADQAMAAoACgAK
AAoADAAMAAwADQALAAwADAAMAA8AEAARABMAEAAPAA4ADgAPABAAEQATABMAFAAUABQA
FAATABEAEAATABQAFgAXABUAFgAWABYAGAAXABYAFgAXABcAGAAYABgAFgAWABYAFgAX
ABgAGQAWABYAFgAUABMAEQARABEAEgATABQAFQATABMAEgASABEAEQASABIAFAAVABUA
FQAUABQAFAAUABcAGAAYABgAGAAXABYAFAAVABQAFAAUABIAEgASABEADgAMAAwADAAM
AAwADAAMAAoACgAIAAcACAAJAAoADAALAAoACAAGAAYABgAGAAYACgALAAsACgAJAAgA
BQAEAAUABwAKAA0ACwAKAAkACAAGAAUABAAEAAgACAAIAAkACQAIAAcABQAFAAYACQAK
AAkACAAHAAYABwAHAAcABgAEAAUABgAGAAcACAAJAAoACAAHAAcABwAGAAYABgAGAAUA
BAAEAAQABgAGAAcABwAFAAUABQAEAAQABQAGAAcABwAHAAcABgADAAEAAAABAAMAAwAD
AAMAAQAAAP////8AAAEAAgADAAEAAQABAAEA///9//3///8CAAIAAgADAAIA///9//z/
/f/+/wAAAQD//wAAAAD//wEAAAAAAAAAAAAAAAEAAQD///7//v/9//z//f8AAAEAAQAB
AAEAAQD+//7//v/+/wIAAQD+//7//v/+//7//v/+//7//v///wAAAQACAP///v/9//z/
/v/+//7//v8AAAAAAAAAAP7//v/+//7/AAAAAAAAAAD///7//f/8//3//v///wAA/v/+
//7//v/+//7//v/+/wAAAAAAAAAA///+//3//P/9//7///8AAAIABAAGAAgACAAIAAgA
CAAKAAoACgAKAAoACgAKAAoACgAKAAoACgAFAP///f/7//r/+P/3//f/+f/6//3//v/8
//r/+v/5//j/+P/4//r/+f/5//n/+P/0//P/8//z//b/9v/3//n/9v/2//X/9P/3//b/
9//5//n/+P/3//b/9f/1//X/9f/3//f/9//4//b/9v/2//b/9//4//n/+v/5//j/+P/3
//n/9//3//f/9//3//f/+P/4//j/9//3//r/+//8//3/+f/8/wkAFAAfADAASABnAIIA
mwC2AMwAxACPAEIA+v/A/5H/Z/9B/xv/8/7R/tH+9/4k/0v/af+E/5r/rP+5/8T/y//U
/97/5//v//b/9//5//n/+//6//r/+f/6//7/AAABAAIA///9//z/+v/9//7//f/+////
AQABAAEAAAAAAAAA//8BAAIABAAFAAQAAwABAP//AgADAAQABQACAAEAAgABAAAAAAAA
AAAAAQACAAQABQACAAEAAAD//wAAAQADAAUABQAFAAUABgAFAAMAAgABAAIAAwAEAAUA
BQAGAAUABAAGAAYABgAGAAYABgAGAAcABQAGAAYABgAIAAgACAAJAAcABwAHAAgACgAK
AAoACwAJAAoACgAKAAkACQAIAAgACQAKAAwADQALAAoACAAGAAcABwAHAAgACwALAAwA
DAALAAgABwAGAAcABwAHAAcAAwACAAEA/v/+//3//v///////////////f/9//z//P8A
AAEAAwAEAAUABQAEAAMABgAGAAYABgAJAAoACgAKAAkACQAJAAgACAAIAAkACgAIAAgA
CAAHAAgABgAGAAYABgAGAAYABgAEAAQAAgABAAIAAwAEAAYABAAEAAMAAgAEAAQABAAE
AAYABwAHAAYABgAGAAQABAAFAAUABgAHAAYABgAGAAYACAAHAAYABgAGAAYABgAHAAgA
CAAIAAcACAAIAAoACgAJAAgABwAGAAYABwAIAAgACAAJAAoACgAIAAgACAAIAAcABwAI
AAkABwAGAAUABAADAAQABgAIAAYABgAHAAcABQAFAAUABAAEAAUABgAHAAUAAwABAP7/
/////wAAAwADAAMAAwADAAEAAAD/////AQABAAEAAQAAAP///v/9//z/+//8////AAAA
AAAAAQABAP///v/+/wAAAAABAAEA/v/+//3/+//+//7///8AAP7//v///////f/8//z/
+//6//v//v////3//f/9//3//v/+//7//v/+/wEA/v/8//z//P/8//z//P/8//z//P/8
//z//P/8//z//P/8//7//v/+//7//f/8//v/+v/7//z//f/+//3//P/7//r/+v/6//r/
+v/6//r/+v/6//r/+v/6//r//P/8//z//P/8//z//P/8//z//P/8//z//v/+//7//v/9
//z/+//6//z//P/8//z///8AAAEAAgAEAAQABAAEAAYABgAGAAYABgAGAAYABgAKAAwA
DgAQAA0ACgAHAAQAAQD9//j/9//6//r/+f/5//n/+v/6//z/+v/6//j/+P/4//b/9//4
//n/+f/4//f/9//2//b/9//2//X/8//y//T/9f/3//j/+P/4//b/9v/3//j/+P/4//j/
9//3//f/9//3//f/9//4//j/+P/4//r/+v/6//r/+P/4//j/+f/7//v/+f/5//n/+f/5
//n/+v/7//z//P/8//v/+v/5//v//f8AAAUAEgAfACwAPABVAHAAiQCmALwAwACZAEwA
AgDO/5//b/9F/yP/Bf/h/tH+5/4U/zf/Uf9w/4r/oP+x/8D/y//U/9r/4f/n/+z/8P/z
//T/9//5//r/+v/8//z//P/7//r//P/9////AAD+//7//P/8////AQABAAEAAAAAAAAA
///+//7////////////+//3//v///wAAAQABAAEAAwADAAAAAAAAAAAA/v/+//////8B
AAEAAQABAP////8AAAEAAQABAAEAAgADAAMABAAFAAQAAwACAAEABAAGAAYABgAGAAYA
BgAGAAQABAAEAAUABgAIAAkACgAJAAgABwAHAAgACQAKAAwACgAKAAoACwANAA4ADgAO
AA8ADwAOAA4ADgAOAA8ADwARABIAEgASABIAEQAQABAADwAPABAAEAAQAA4ADgAOAA8A
DwAPAA8ADgAOAA4ADAAJAAcABwAHAAkACQAJAAkACgALAAsADAAKAAkACQAIAAwADQAN
AA0ADgAOAA4ADgAOAA4ADQAMAA8ADwAPAA4ACwAKAAoACgAIAAgACAAHAAcABgAHAAgA
BgAGAAYABgAIAAgABgAFAAMAAwADAAQABgAGAAUABAAEAAQABAAEAAUABQAEAAIABQAG
AAUABgACAAEAAQABAAQABAAEAAQABAADAAIAAgAEAAQABAAFAAYABgAGAAUAAwACAAMA
AgAEAAQABAAEAAUABQAFAAQAAwADAAMAAgAEAAQABAAEAAIAAQABAAEAAwAEAAUABgAB
AAAAAAAAAP7//v///////////////v/9//3//f/9//7///8AAAAA/P/7//v//f/7//v/
+//7//3//P/7//v/+//7//v/+//7//v/+//7//n/9//3//n/+f/4//f/9//4//f/9//4
//f/9v/2//X/+P/6//v/+//6//j/9//2//j/+P/5//n/+f/6//z//f/6//n/+v/5//z/
/f/+/////v/+//7//v/8////AgABAAAA///+//7//v/+//7///8AAAEAAgAEAAQABAAE
AAIAAgACAAIAAgACAAIAAgAEAAQABAAEAAQABAAEAAQABgAGAAYABgAEAAQABAAEAAYA
BgAGAAYABgAGAAYABgAEAAQABAAEAAUABgAHAAgABwAGAAUABAAEAAQABAAEAAQABAAE
AAQABgAIAAoADAAOAA4ADgAOAA4ADgAOAA4AEgAUABYAGAAWABQAEgAQAA4ACQADAAEA
AgACAAEAAQAAAAAA//8AAAIAAgAAAAAA/f/6//r/+v/9////AAABAAAA/v/9//3//P/7
//n/+P/7//v//P/8//z//P/6//r/+//8//z//P/+//3//f/9//v/+//7//v//f/+////
AAD///7//f/8//z//P/8//3//f/9//v/+//6//n/+P/3//r/+//8//z/+//7//v/+//7
////BAANABwAJwAyAEQAXQB0AI8AtADSANAAowBcABYA2P+j/3n/U/8t/wP/4/7h/gH/
Lv9V/3P/iv+c/7D/w//Q/9n/4P/o/+v/7f/y//j/+//8//////8AAAAAAgACAAIAAQAA
AAMAAwAEAAQABgAGAAQABAADAAUABQAFAAQABAAEAAMAAQACAAQABQAHAAcABgAFAAQA
AwACAAEAAwADAAUABQAFAAYABwAIAAUABAAEAAMABAAFAAYABwAFAAUABgAHAAcABwAH
AAgABgAFAAUABQAFAAUABQAFAAgACgAKAAoACAAIAAgACAAKAAoACgALAA0ADgAOAA4A
DQAMAAsACwAMAA0ADgAQAA8ADgANAA0ADwAQABAAEAARABEAEAAQAA8ADgAOAA0ADwAQ
ABAAEAAQAA8ADgAOAA8ADwAQABAADgAMAAwADAAJAAkACQAJAAkACgALAAoACAAFAAQA
AwAFAAUABQAFAAUABQAEAAQAAwADAAQABAAHAAkACgALAAsACgAJAAgACwAMAAwADAAO
AA8AEAAQAA4ADAALAAoADAAMAAwACwAKAAgACAAIAAgACAAIAAgACgAKAAgABwAGAAUA
BAAEAAUABgAGAAYABQAEAAMAAgACAAMAAwACAAQABAACAAIAAQABAAIAAwAFAAYABwAI
AAYABQAEAAQABgAGAAYABwAIAAgACAAHAAYABgAIAAgACQAKAAsADAAJAAkACQAIAAgA
CQAKAAoACgAKAAoACgAGAAUABQAFAAgACgAMAA4ACgAIAAcABgAGAAYABwAHAAcABwAH
AAYABAADAAIAAQACAAMABAAEAAAA/////wEA//////////8BAAAA////////////////
AQABAAEAAQD///3//f///////v/9//3////9//z//P/8//z//f/9//7/AAABAAEAAAD+
//3//P/8//z//f/9//z//P/9//3/+f/5//v/+//9//3//f/9//z//P/8//z/+v/7//7/
/P/8//z//P/8//z//P/8//3//v///wAA/f/8//v/+v/4//j/+P/4//z//v8AAAIA///+
//3//P/9//7///8AAAAAAAAAAAAA/v/+//7//v8AAAAAAAAAAP7//v/+//7/AAAAAAAA
AAAAAAAAAAAAAP7//v/+//7///8AAAEAAgAAAAAAAAAAAAIABAAGAAgACAAIAAgACAAK
AAoACgAKAAwADgAQABIADwAMAAkAAwD+//3//P/6//r/+f/5//r/+P/6//r/+v/5//r/
+v/4//f/9v/3//f/+P/5//n/+P/3//f/9//3//X/9P/0//P/9f/2//f/+P/0//T/9f/2
//j/+P/4//f/9//3//f/9//2//X/9f/0//X/9v/3//j/9f/0//P/8v/z//X/9v/3//b/
9//4//n/+P/3//f/9//7//z//v////3//f/9/////P8DABAAHQAqADoAUwBuAIkApAC+
AMAAnwBYAA4A0v+d/3H/S/8p/wn/5f7T/un+Fv89/1n/dP+M/6D/tf/E/8//2P/g/+f/
7//y//X/9//3//n/+//+/wAABAADAAIAAAD+/wEAAwAGAAgABgAGAAQABAAEAAUABAAD
AAMABAAFAAUAAwAEAAYABwAHAAcABgAFAAUABQAFAAUABQAFAAcABwAIAAgACAAIAAcA
BgAGAAUABwAHAAcABwAJAAkACgALAAoACQAIAAgACgAJAAkACQAHAAcABwAHAAkADAAN
AA4ADAAMAAwADAAMAAwADAANAA8AEAAQABAADwAOAA0ADQAPAA8ADwAQABAAEAAQABEA
DwAQABAAEAASABMAEwAUABIAEgATABMAFQAWABYAFgAWABUAFAAUABUAFQAWABYAGAAW
ABYAFgAUABMAEgARABEAEgATABIADwANAA0ADQANAA0ADQANAA8ADwAOAA4ADQANAA4A
DgASABMAEwATABIAEgASABIAEwAUABQAFAAXABcAFwAWABQAEgARABAAEgASABIAEQAQ
AA4ADgAOAAwADAAMAAwADQAOAA0ADQALAAsACwAMAA4ADgANAAwADAAMAAwADAANAA0A
DAAKAAsADAALAAwACwALAAwADQAMAAwADAAMAA4ADQAMAAwADQAMAAsACwAPABAAEQAR
AA0ADAANAAwADgAOAA4ADgAPAA8ADwAOAAwADQAOAA4ADgAOAA4ADgAKAAkACQAJAAwA
DAAMAAwACgAKAAsADAALAAoACgAJAAoACwAMAAwACQAJAAkACQAKAAsADAAMAAgABwAH
AAkACQAJAAkACQAJAAgABwAHAAcABwAHAAcABwAHAAcABwAHAAUABQAHAAUABAADAAMA
BgAFAAUABgADAAIAAgABAAMABAAEAAMAAwACAAIAAgAAAAAAAQABAAIAAgADAAMA////
/wEAAQADAAMAAwADAAQABAAEAAQA/v/9//z///8AAAEAAgACAAIAAgACAAIAAgACAAIA
AgACAAIAAgAAAAAAAAAAAAEAAgADAAQAAwACAAEAAAACAAIAAgACAAQABAAEAAQAAQAA
AP///v///wAAAQACAAIAAgACAAIAAgACAAIAAgAEAAQABAAEAAIAAgACAAIAAgACAAIA
AgACAAIAAgACAAIAAgACAAIABgAIAAoADAALAAoACQAIAAsADAANAA4ADwAQABEAEgAR
ABAADwALAAQAAwACAAAA/P/7//v//P/+/wAAAAAAAPz//P/7//j/+v/6//z//f/7//v/
+v/4//b/9f/0//P/8//0//b/9//2//b/9v/2//P/8v/y//L/8//0//X/9f/z//P/8//z
//T/9f/3//j/9f/0//P/8v/0//T/9P/0//X/9//4//n/9v/1//T/8//1//X/9v/3//b/
9v/3//f/+f/5//n/+//+/wEABgARAB4ALgBDAGAAfQCaALgAxACxAHYAKgDo/7P/h/9j
/0X/Jf8B/+H+4/4I/zP/T/9s/4r/ov+1/8b/z//W/9z/4f/n/+z/8v/1//b/+f/5//r/
+v/8////AAAAAAAAAQABAAIAAgACAAIAAAAAAAIABQAGAAcABQAEAAMAAQD//wAAAgAD
AAYABwAHAAcABAADAAIAAQACAAMABgAHAAQABAAEAAQABAAEAAUABQAGAAcACAAJAAgA
BwAHAAcACQAJAAkACgAKAAkACQAJAAcABwAHAAcACgAMAAwADAAOAA4ADgAOAAwADAAM
AA0ACwAMAAwADAANAA4ADwARABEAEQARABIADwAOAA0ADQAQABIAEwAUABMAEwASABIA
EgASABMAEwAVABYAFgAWABMAEQAPAA4AEgATABUAFgAUABIAEgASABMAEwATABMAEgAS
ABIAEAAPAA0ADQANAA0ADQANAA0ADQANAAwADAANAA0ADgAOABAAEQARABEAEQAQAA8A
DgAQABIAEwAUABcAFwAXABYAEwAQAA4ADAANAA4ADwAPAA0ACgAJAAgACQAKAAsADAAL
AAoABwAFAAUABQAFAAYABgAGAAUABAACAAIAAgACAAYABwAHAAYABgAGAAQABAABAAEA
AgADAAYABgAGAAYABAADAAIAAgAFAAYABwAJAAoACgAKAAkABwAGAAcABgAIAAgACAAI
AAUABQAFAAQABQAHAAkACgAJAAgABwAGAAQAAwADAAMABQAGAAcACAADAAIAAgACAAQA
BAAFAAUAAwADAAMAAgADAAMAAwADAAMAAwADAAIAAAD/////AQABAAEAAQABAP///v/9
//3////////////9//3//f/9//3/+//7//3/AAAAAAAAAQD+//v/+f/4//r/+v/7//v/
+//8//z/+//5//j/+P/4//n/+v/8//3//P/8//3//f/7//v//f/9//3//f/9//3/+//6
//n/+P/4//v/AAD+//7//v/+//3//P/7//r/+P/4//j/+P/2//b/9v/2//f/+P/5//r/
+v/6//r/+v/6//r/+v/6//z//P/8//z/+f/4//f/9v/4//j/+P/4//j/+P/4//j/+P/4
//j/+P/6//r/+v/6//n/+P/3//b/9//4//n/+v/7//z//f/+/wAAAAAAAAAAAwAEAAUA
BgAFAAQAAwACAAIAAgD///v/+f/5//j/9v/0//P/8//y//b/9v/2//T/9P/z//D/8P/y
//T/9f/1//P/8v/w/+//7//v/+//7v/v//H/8v/0//L/8P/u/+r/6//t/+//8P/u/+7/
7f/t/+3/7f/t/+3/7v/w//H/8v/w//D/8P/w//D/8P/w//D/8f/x//H/7//v/+//7//v
//H/8v/z//T/8//z//L/8f/x//H/8//2//3/BgAPABgAJgBBAFwAdQCQALIAyAC9AIgA
QAD8/8H/jf9l/0H/Hf/1/tX+1/78/if/Tf9s/4T/mv+x/8D/x//M/9T/3f/j/+j/7v/x
//L/9f/z//T/9P/2//n/+v/6//r//f/9//7//v/7//r/9//2//r//f/+/////f/8//v/
+f/5//r//P/9//7//////////v/9//z/+//9//3///////7//v/+//7//P/8//3//f/+
////AAABAP////8AAAEAAgADAAQABgADAAEAAAD/////////////AQAEAAUABgAFAAQA
AwACAAUABgAHAAkABgAGAAUABAAEAAQABAAFAAYABwAIAAoACAAIAAgACQAJAAoACgAK
AAkACQAIAAgACgAKAAsACwALAAwADAAMAAoACQAIAAgACwALAAwADAAKAAgACAAIAAcA
BwAHAAcABgAGAAYABAADAAEAAQABAAEAAQABAAEA//////7//v//////AAAAAAQABQAF
AAUABAAEAAQABAAGAAgACQAKAAsACwALAAoACwAKAAoACgAMAAwADAALAAgABgAGAAYA
CAAIAAgACAAIAAgABgAFAAUABQAFAAYABgAGAAUABAACAAIAAgACAAUABwAIAAgABgAG
AAQABAADAAMABAAFAAgACAAIAAgACAAHAAYABgAIAAgACAAJAAoACgAKAAkACgAKAAwA
DAAOAA4ADgAOAAwACwAKAAgACAAJAAoACgAMAAwADAAMAAgABwAHAAcACgAKAAoACgAJ
AAgACAAIAAoACgALAAsACQAJAAkACAAFAAUABQAFAAUABQAFAAQAAgABAAEAAwAGAAcA
CAAJAAgABgAEAAMAAQABAAEAAQADAAMAAwADAAAA/f/8//3/AAAAAAAAAQADAAEAAAAA
AP7//v//////AAACAAMAAwACAAAA///+/wAAAAABAAEA/v/+////////////AQABAAEA
AQABAAEA/v/+//7//v8AAP//AAD+//7//v/+//z//P/8//z//f/+////AAD+//7//v/+
//7//v/+//7//v/+//7//v/9//z/+//6//3//v///wAA/v/+//7//v8AAAAAAAAAAAAA
AAAAAAAA/f/8//v/+v/9//7///8AAP3//P/7//r//f/+////AAD///7//f/8//z//P/8
//z//v/+//7//v/8//z//P/8//3//v///wAAAwAEAAUABgAIAAgACAAIAAwADgAQABIA
DwAOAA0ADAAGAAEAAAD///3/+v/4//f/+v/6//z//P/9//z//f/9//n/+P/3//j/9//3
//f/9v/1//X/9v/3//T/8v/x//H/8v/0//X/9v/0//L/8v/z//T/9P/0//T/9P/1//b/
9//0//P/8v/y//P/9P/1//b/9v/2//b/9v/2//b/9//3//n/9//3//f/9f/1//X/9v/4
//r/+//9//z/+//6//n/+f/8/wEACgAVACIAMABDAFwAdQCQAKwAwgC5AH4ALgDs/7P/
gf9Z/zn/G//9/t3+2f78/in/R/9g/3j/kv+n/7r/yf/S/9r/4f/n/+z/8v/1//b/+f/6
//z//f8AAAAAAAD///7/AQABAAIAAgADAAQAAwAEAAQABQAEAAMAAwAEAAUABQAEAAQA
BQAFAAcABwAGAAUABwAHAAcABwAEAAMABAADAAUABgAHAAgABgAGAAcABwAFAAUABQAF
AAcABwAIAAkABwAHAAcACAAJAAkACgALAAoACQAIAAcACQAMAA0ADgAMAAwADAAMAAwA
DAAMAA0ADwAQABAAEAAOAA4ADgAPAA8ADwAPABAAEgASABIAEwATABQAFAAUABUAFQAU
ABQAEgASABMAEwAUABYAFwAYABcAFQATABIAFAAVABcAGAAZABgAGQAaABcAFQATABEA
EgAUABYAFgATABEAEQARAA8ADwAPAA8AEAARABEAEgARABEAEgASABQAFQAVABUAFgAW
ABYAFgAWABYAFQAUABUAFQAVABQAEQAQABAAEAASABIAEgARAA4ADAAMAAwACgAKAAoA
CgALAAwACwALAAkABwAFAAQABwAIAAgACAAGAAYABgAGAAgACQAJAAgACgAKAAgACAAG
AAUABQAFAAgACAAIAAgABgAFAAQABAAEAAQABAAFAAcACAAJAAkABwAGAAcABgAIAAgA
CAAIAAcABwAHAAYABAAFAAYABgAHAAgACQAKAAYABQAFAAUACAAIAAgACAADAAIAAgAC
AAIAAgADAAMABAAFAAYABgACAAEAAAD//wIAAwAEAAQAAgABAAEAAwABAAEAAQABAAMA
AgABAAEAAAD///7//f/+////AAABAP///f/9///////+//3//f/+//3//f/+//3//P/8
//v//P/+///////9//z//P/8//r/+v/7//v//f/+/wAAAQD+//3//v/9//v/+//7//v/
/P/8//z//P/8//3//P/8//z//P/8//r/+v/6//r//P/8//z//P/8//z//P/8//r/+v/6
//r//f/+////AAD///7//f/8//z//P/8//z/+v/6//r/+v/6//r/+v/6//v//P/9//7/
/f/8//v/+v/8//z//P/8//r/+v/6//r/+P/4//j/+P/7//z//f/+//7//v/+//7/AQAC
AAMABAAFAAYABwAIAAgACAAIAAgACQAKAAsADAAFAP///f/7//z/+v/5//n/+v/6//z/
/P/5//b/9f/z//P/9P/1//j/9//3//f/9v/y//H/8f/x//L/8v/z//X/8v/y//H/8P/y
//L/9P/3//X/9P/z//L/8f/x//H/8f/z//P/8//0//L/8v/y//L/9P/0//T/9P/y//L/
8//z//X/8//z//P/8f/x//H/8v/z//T/9P/1//f/9//3//f/+//+/wUAEAAfADAAQgBf
AHoAlwC2AMwAwgCRAEoABgDO/5v/b/9F/xv/8f7V/tv+//4s/1P/b/+I/57/rv+3/8L/
zf/W/9z/4//r//D/8v/z//L/8//x//L/8v/0//f/+P/4//j/9//3//j/+P/6//r/+P/4
//f/+f/5//n/9v/2//b/9f/2//j/+//9//r/+f/3//X/9v/3//j/+f/5//n/+//7//n/
+P/3//b/9//4//r/+//6//n/+P/3//j/+f/7//3/+//7//v//P/8//v/+//7//3//f/9
//3/+//8//v/+v/9//7///8AAP///v/9//3//f/+//7//v///wAAAQADAAIAAQAAAAAA
AQACAAMABQADAAQABAAEAAMAAwACAAIABAAEAAUABQACAAIAAQAAAAMAAwADAAQAAgAB
AAEAAAD+//z//P/8//3//f/9//3/+//6//n/9v/2//X/9v/3//X/9f/1//X/8//z//L/
8v/0//X/9//4//n/+f/4//f/+//8//3//v///wAAAAAAAAEAAQABAAAAAAAAAAEAAgAA
AAAAAAD///7//P/8//z//P/8//z//P/8//z/+v/5//v/+//7//z/+//6//j/9v/3//j/
+f/6//v/+//6//j/+f/6//n/+v/6//v//f///////v/9//z/////////AAABAAAA////
//7//v/+//3//v8AAAQABgAFAAQAAwACAAMAAwADAAIAAAABAAIAAgAAAAAAAAAAAAIA
BQAFAA==
         </WaveFormData>
      </LeadData>
      <LeadData>
         <LeadByteCountTotal>10000</LeadByteCountTotal>
         <LeadTimeOffset>0</LeadTimeOffset>
         <LeadSampleCountTotal>5000</LeadSampleCountTotal>
         <LeadAmplitudeUnitsPerBit>4.88</LeadAmplitudeUnitsPerBit>
         <LeadAmplitudeUnits>��V</LeadAmplitudeUnits>
         <LeadHighLimit>2147483647</LeadHighLimit>
         <LeadLowLimit>268435456</LeadLowLimit>
         <LeadID>V3</LeadID>
         <LeadOffsetFirstSample>0</LeadOffsetFirstSample>
         <FirstSampleBaseline>0</FirstSampleBaseline>
         <LeadSampleSize>2</LeadSampleSize>
         <LeadOff>FALSE</LeadOff>
         <BaselineSway>FALSE</BaselineSway>
         <ExcessiveACNoise>FALSE</ExcessiveACNoise>
         <MuscleNoise>FALSE</MuscleNoise>
         <LeadDataCRC32>1444166471</LeadDataCRC32>
         <WaveFormData>
BAAEAAQABAAGAAYABgAGAAYABgAGAAYACAAIAAgACAAGAAYABgAGAAgACAAIAAgACAAI
AAgACAAIAAgACAAIAAkACgALAAwACgAKAAoACgAKAAoACgAKAAwADAAMAAwACgAKAAoA
CgAKAAoACgAKAAwADAAMAAwACgAKAAoACgAKAAoACgAKAAgACAAIAAgACgAKAAoACgAJ
AAgABwAGAAYABgAGAAYACAAIAAgACAAGAAYABgAGAAUABAADAAIAAwAEAAUABgAGAAYA
BgAGAAUABAADAAIAAgACAAIAAgAEAAQABAAEAAIAAgACAAIAAAAAAAAAAAACAAIAAgAC
AAAAAAAAAAAAAgACAAIAAgAAAAAAAAAAAAAAAAAAAAAAAgACAAIAAgABAAAA///+//7/
/v/+//7/AAAAAAAAAAAAAAAAAAAAAAAAAAAAAAAAAAAAAAAAAAAAAAAAAAAAAP7//v/+
//7//v/+//7//v8AAAAAAAAAAP7//v/+//7//v/+//7//v/+//7//v/+//z//P/8//z/
/f/+////AAD+//7//v/+/wAAAAAAAAAAAQACAAMABAAEAAQABAAEAAcACAAJAAoADAAM
AAwADAAKAAoACgAKAAcAAgABAAAA///+//7//v8AAAEAAQABAP7//f/8//v/+//7//v/
/P/6//r/+f/4//b/9//4//r/+P/3//f/9//1//X/9f/1//f/9//3//f/9f/1//X/9f/3
//f/9//3//T/9P/1//b/9P/0//T/9P/2//b/9v/1//X/9v/2//b/9P/0//T/9P/0//T/
9P/0//b/9v/2//b/+P/5//v//P/7//v/+//8/wAACQAaADEATgBuAJUAwwDuAAcBCwEJ
AQcB+gDmAM0AnwBdAAwAv/+U/4j/iP+S/6b/uf/E/8//2f/e/+L/4//q//D/9v/3//b/
9P/z//L/8v/y//L/9P/1//b/9//3//b/9f/1//P/8//z//P/9f/2//b/9v/0//T/9P/0
//X/9v/4//n/+f/4//f/9P/1//f/+P/5//n/+f/6//r/+P/3//b/9f/3//f/+P/4//n/
+f/5//n/9//4//n/+f/3//f/9//3//X/9f/1//X/+P/5//r/+//6//r/+v/5//j/+P/5
//n/+f/5//r/+v/6//r/+//7//3//v/+//7//P/7//r/+f/9//7/AAADAAMAAgABAAAA
/v/+//7//v8CAAUABgAHAAUABgAHAAcACQAJAAkACwAKAAoADAAMAA4ADgAOAA4ADwAQ
ABIAEwATABIAEQAQABIAEQARABEAEwAUABQAFQAWABYAFgAWABYAFgAWABYAGAAZABkA
GQAZABsAGwAbABsAGwAbABsAGQAZABcAFgAXABYAFAAUABIAEgARABAAEQAOAA4ADgAM
AAwACgAKAAoACgAJAAcACQAJAAkACQAHAAcABQAFAAQABAAEAAQABQAFAAYABgAEAAQA
AwADAAQABQAHAAkABgAGAAUAAgACAAMAAwADAAEAAQABAAIAAAABAAEAAAABAAIAAwAE
AAQAAwACAAEAAwADAAMAAwABAAEAAQABAAIABAAFAAYAAwADAAMABAADAAEAAAD//wEA
AAAAAAEA/////////v8AAAEAAQAAAAAAAQACAAMAAwADAAMAAQAAAP///v/9//3//f/9
//3//v/9//3//f/9//3//v/+//7//f/9//3/+v/5//n/+v/8//z//P/9//v/+v/4//j/
+f/7//3//v/9//v/+v/4//n/+v/8//7//f/8//r/+P/4//j/+P/4//j/+f/7//7//P/8
//v/+v/8//z//P/8//z/+v/4//r/+v/6//r/+v/6//r/+v/8//z//P/8//r/+v/6//r/
+P/4//j/+P/5//r/+//8//r/+v/6//r//P/8//z//P/7//r/+f/4//n/+v/7//z/+v/6
//r/+v/6//r/+v/6//j/+P/4//j/+P/4//j/+P/4//j/+P/4//z//v8AAAIAAgACAAIA
AgAAAAAAAAAAAAIAAgACAAIABAAEAAQABAD///r/+f/4//n/+P/4//j/+v/7//v/+//8
//v/+v/5//b/9f/0//T/9P/0//P/8v/v/+//7//w//L/8f/x//H/8f/x//H/8f/z//P/
8//z//H/8f/x//H/8f/x//H/8f/w//D/8f/y//L/8v/y//L/8v/y//L/8f/x//L/8v/y
//L/8v/y//L/8P/w//D/8P/y//L/8v/y//T/9f/3//j/8f/1//v/AAAGABcAMABLAGoA
jgC9AO0AEgEdAR0BFQEHAfIA1gCjAFcA9/+e/23/Yv9s/3z/kP+m/7f/wv/J/9H/2P/e
/+P/6P/u//L/8//y//D/7//w//D/8P/w//P/8//z//P/8f/w/+//7//w//H/8v/z//H/
8v/y//L/8v/y//L/8v/y//L/8//z//L/8v/y//D/8f/z//T/9f/y//H/8f/w//H/8f/x
//H/8f/x//L/8v/v/+//7//v//D/8v/0//X/9P/z//L/8f/x//H/8f/x//P/8//z//P/
8v/y//L/8f/y//L/8//z//L/8f/x//D/8v/y//P/8//z//T/9P/0//P/8//z//P/9v/2
//f/+f/4//j/+P/4//r/+v/6//r//f/////////8//z//P/7//z//f/+/wEAAgACAAQA
BAAEAAQABAAEAAQABAAFAAUABQAEAAMAAgADAAMABAAFAAMABAAEAAUABgAGAAYABgAJ
AAoACwAMAAwADQANAA0ADQAPAA8ADwANAA0ADQANAA0ADQALAAoACwAKAAgACAAIAAgA
BwAGAAUAAgACAAIAAAAAAP7//v8AAAAA///9//3//f/9//3//f/9//v/+//8//z//P/8
//3//f/+//7//v/+//3//f/5//n/+v/7//3//v/+//z//P/9//3//f/7//v/+//8//7/
//////7/AAAAAAAAAAD//////////wEAAQABAAEAAQABAAEAAQABAAIAAgACAAMAAwAD
AAQAAwABAAAA//8AAAAAAQADAAIAAQAAAP7/AAABAAEAAAABAAEAAQABAAAA///+//v/
/P/9//7////9//3//f/9//z/+//7//v/+//7//z//P/6//n/+f/5//n/+f/6//z/+v/6
//r/+//9//z/+v/6//j/+f/6//r/+P/3//f/9v/4//j/+f/6//j/+P/3//b/9P/0//T/
9P/z//P/9P/2//b/9v/1//T/9v/2//b/9v/2//j/9P/y//L/8v/y//T/9P/0//T/8v/y
//L/8v/0//T/9P/0//b/9v/2//b/9f/0//P/8v/0//T/9P/0//L/8v/y//L/9P/0//T/
9P/z//L/8f/w//L/8v/y//L/9P/0//T/9P/0//T/9P/0//T/9P/0//T/9P/0//T/9P/y
//L/8v/y//L/8v/y//L/9f/2//f/+P/6//r/+v/6//z//P/8//z//P/8//z//P///wAA
AQACAP///v/9//z/+v/4//T/9P/2//X/9P/0//b/9v/3//f/9f/0//P/8v/z//H/8f/x
//L/8v/y//H/8v/v/+//7//u/+7/7f/t/+//7//v/+//7//v/+//7//x//H/8f/x/+//
7//v/+//7//u/+7/7//w//D/8P/w//L/8v/y//L/7//v//D/8P/u/+7/7v/u//D/8P/w
//D/8P/y//L/8v/w//H/8f/y//b/9//3//n//P8AAAcAFgAtAEgAaACVAMUA8AADAQMB
/wD9AO4A2AC7AIkAPwDo/6X/hP9+/3z/iP+e/7P/wv/N/9P/2P/c/9//4v/m/+r/7v/u
/+3/7f/u/+7/7v/u/+3/7f/t/+3/8P/w//D/8f/u/+3/7P/r/+3/7v/u/+7/7P/s/+z/
7P/q/+r/6//r/+z/7P/s/+r/7P/t/+3/7f/t/+3/7v/u/+z/6//q/+n/6//r/+z/7P/r
/+v/6//r/+n/6v/r/+v/6//r/+v/6//r/+v/6//r/+v/6//r/+v/6//s/+3/7f/s/+z/
7f/t/+3/7f/u/+7/7//w//L/8//y//L/8f/w//L/8//0//X/9f/0//T/9f/5//r/+//8
//r/+v/6//r/+f/7//v/+//9//7//////////////wEAAAAAAAIAAgACAAIAAgACAAMA
BAAGAAcABgAGAAYABgAEAAMAAwADAAUABgAGAAcACgAKAAoACgALAAoACQAIAAwADQAN
AA0ACwANAA0ADQAMAAsACgAJAAsACwAJAAgABwAGAAQABAADAAIAAAD+/////P/8//z/
/P/8//r/+v/6//r/+f/3//n/+f/5//n/+f/5//f/9//2//b/9v/2//b/9f/1//T/9v/2
//X/9f/x//H/8v/z//P/9P/0//L/8P/x//H/8f/x//H/8f/y//D/8f/x//D/7v/u/+7/
7v/x//H/8f/x/+//7//v/+//7//v/+//7//v//D/8P/w/+3/7f/t/+7/8P/v/+//7//t
/+z/7P/t/+3/7f/t/+z/7P/t/+3/7P/t/+3/7f/t/+7/7//w/+//7f/t/+3/7f/t/+3/
7f/t/+7/7f/t/+3/7v/v//H/8v/x/+//7v/t/+r/6f/p/+r/6v/q/+r/6//t/+z/6v/q
/+n/6f/p/+j/6f/p/+r/6v/p/+j/6P/o/+r/6v/p/+j/6f/q/+v/7P/p/+n/6v/s/+//
8P/w//D/8P/w//D/8P/w//L/9P/x//D/7//u/+//8P/x//L/9f/2//f/+P/4//j/+P/4
//r/+v/6//r/+P/4//j/+P/6//r/+v/6//r/+v/6//r/+v/6//r/+v/6//r/+v/6//r/
+v/6//r/+v/6//r/+v/6//r/+v/6//z//P/8//z/+v/6//r/+v/4//j/+P/4//r/+v/6
//r//f/+////AAACAAIAAgACAAIAAgACAAIABAAGAAgACgAIAAgACAAIAAcABAD///7/
/v/9//z//P/8//z//f/9//v/+v/5//j/9f/z//P/8//3//j/+f/5//b/8//z//P/8v/y
//H/8f/x//H/8f/x//H/8f/x//H/8//z//P/8//z//P/8//z//P/8v/y//P/9v/2//b/
9v/0//T/9P/0//X/9f/2//b/9P/0//T/9P/z//L/8f/w//L/9P/0//T/9P/1//X/9v/4
//n/+////wYACgATACYAQQBeAIYAuwD1ABoBJwEpASUBFQH+AOAArwBhAAEArP93/2r/
cv+E/5j/rP+7/8b/0//d/+D/5P/p/+z/7P/w//T/9P/z//P/9P/0//T/9P/z//P/8//z
//b/9v/2//f/9//3//f/9//1//b/9v/2//T/9P/0//T/9v/2//f/9//4//j/+P/2//T/
9f/1//X/9//3//j/+P/3//f/9//3//f/9//4//j/9//3//f/9//3//j/+f/5//n/+f/5
//n/9v/1//T/8//0//X/9v/3//n/+v/7//v/+P/4//n/+f/7//v//P/8//z//P/9//3/
+//8//z//P////////////7//v///wEABAAEAAQABAAEAAQABAAEAAQABQAEAAMABAAG
AAgACQAHAAcABwAJAAwADAAOAA4ADQAMAAsACgAMAAwADQANABAAEAAQABAADgANAA0A
DQANAA4ADgAPAA4ADgAOAA4AEgASABIAEgAUABUAFQAVABEAEwATABMAEwATABMAEwAV
ABUAEwASAA8ADgAMAAwADAAMAAsACgAHAAQABAAEAAQABAACAAIABAAEAAMAAQD/////
///////////9//3/+v/6//r/+v/7//v//P/8//z//P/7//v/+v/7//3//////wAAAAD+
//z//f/9//3//v///wAAAgAAAAEAAQAAAAAAAAAAAAAAAgADAAQABQADAAMAAwADAAUA
BQAFAAUAAwAEAAQABAADAAMAAwAEAAUABQAGAAcABgAEAAMAAwAFAAUABQAEAAIAAwAD
AAIAAQABAAEAAQABAAEAAQD///3//f/9//3////////////8//v/+//7//3//f/+//7/
/v/9//3//f/8//v/+//8//z//P/8//3/+//6//j/+P/6//v//P/8//3//f/+//7//P/8
//3//v/+//7//f/8//r/+v/6//r/+//7//z//v/+//7//f/8//z//P/8//z/+v/8//7/
/P/8//z//P/8//z//P/8//3//v///wAA///+//3//P/8//z//P/8////AAABAAIAAQAA
AP///v///wAAAQACAAAAAAAAAAAAAAAAAAAAAAAAAAAAAAAAAP7//v/+//7///8AAAEA
AgAAAAAAAAAAAAAAAAAAAAAAAgACAAIAAgACAAIAAgACAAUABgAHAAgACAAIAAgACAAJ
AAoACwAMAA0ADgAPABAADwAOAA0ACgAFAAQAAwABAAAAAAAAAAAAAwADAAMAAgABAAAA
///9//v/+//8//z//f/9//3/+//5//n/+v/6//f/9//3//f/+f/5//n/+f/5//n/+f/5
//v/+//7//v/+v/5//j/9v/2//f/+P/4//r/+v/6//r/+P/4//f/9//6//r/+v/6//r/
+v/6//r/+v/6//r//P/+//7//v//////AAAAAAEAAQADAAgADAATACIAOQBWAHoApQDX
AP4AFwEdARsBEQH+AOwAzwCXAEkA8P+p/4j/gv+K/5j/qv+9/87/2f/h/+b/6v/v//T/
+P/8//z//P/7//v//f/+////AAD+//3//P/7//7/AAACAAUAAwABAP///f/9//7//v/+
//7//v/+//7//v/+//////8AAAAAAAD+//z//f/9//3//////wAAAAABAAEAAQABAP//
//8AAAAAAQABAAEAAQD//wAAAQABAAEAAQABAAEA/////////////////////wAAAgAE
AAUAAwACAAIAAQADAAMABAAEAAQABAAFAAUAAwAEAAQABAAFAAUABQAFAAYABgAHAAkA
CgAKAAoACgAMAAwADAAMAAwADQAMAAsADAAOABAAEQAPAA8ADwARABIAEgAUABQAFAAU
ABQAFAASABIAEwATABUAFgAXABgAFwAVABQAEwAVABYAFgAXABgAGAAYABgAGgAaABoA
GgAcAB0AHQAdABkAGwAbABsAHQAdAB0AHQAdAB0AGwAaABkAGAAWABYAGAAYABcAFgAV
ABIAEgASABIAEgAQABAAEAAQAA8ADQANAA0ADQANAA0ADQALAAsADAAMAAwADAAMAAsA
CwAKAAwADAALAAsACwALAAwADQALAAwADAAKAAoACwALAAsACwALAAsADAAOAA8ADwAO
AA0ADAALAAoACwALAAsACwALAAsACwALAA0ADQANAA0ACwAMAAwADAAJAAkACQAKAAsA
CwAMAA0ACwAKAAoACwALAAsACwAKAAoACwALAAoACQAJAAkACQAKAAsADAALAAkACQAJ
AAkACQAJAAkACQAIAAcABwAHAAUABQAGAAYACAAHAAcABwAEAAMAAwAEAAQABAAEAAUA
BwAGAAQABAADAAMAAwACAAMAAwAEAAQAAgACAAMABAACAAIAAQAAAAIAAgACAAIA////
/wAAAgAEAAQAAwACAAIAAgACAAIA/v/+//7///8AAAEAAgAAAAAAAAAAAAIAAgACAAIA
AAAAAAAAAAAAAAAAAAAAAAAAAAAAAAAA/v/+//7//v8AAAAAAAAAAAAAAAAAAAAA/v/+
//7//v/+//7//v/+//7//v/+//7/AAAAAAAAAAD+//7//v/+//7//v/+//7//v/+//7/
/v/+//7//v/+/wAAAAAAAAAAAQACAAMABAAEAAQABAAEAAUABgAHAAgACgAKAAoACgAK
AAoACgAIAAEAAAD///3/+v/6//r/+v/8//3//v/+//z/+v/4//X/9//3//j/+P/3//X/
8//v/+//7//w//D/7//v/+//7//v/+//7//v/+7/7f/s/+v/7f/t/+3/7f/t/+3/7f/s
/+z/7f/u/+7/7P/s/+z/7P/u/+7/7f/t/+7/7v/u/+7/7P/s/+z/7P/s/+z/7P/u/+7/
7v/u/+//8f/y//L/8//1//X/9v/4/wEADgAjAD4AXgCJALcA4gABAQ0BDQEFAfYA4ADH
AJsAWQAEALX/iP98/3z/hv+a/6//wP/L/9P/2v/e/+H/5P/m/+j/6//s/+z/7f/u/+7/
7v/u//H/8f/x//H/8v/y//L/8//x//H/8f/x//P/9P/0//T/8f/w/+//7v/w//D/8f/x
//P/9P/1//T/8//z//L/8f/z//P/9P/0//P/8//z//P/9f/1//b/9v/3//f/9//3//b/
9v/2//X/9f/1//X/9f/z//P/8//z//H/8f/x//H/8//0//X/9f/3//j/+v/7//j/9//3
//b/9P/0//X/9f/4//r/+//8//z/+//6//n/+f/4//j/+f/7//z//f/+/wAAAAAAAAAA
AQADAAMAAwADAAQABQAFAAMAAwADAAUACAAIAAoACgAIAAgACAAIAAoACgALAAsACgAK
AAoACgAMAAsACwALAAkACgAKAAsADAAMAAwADAAQABAAEAAQABAAEQARABEADwARABEA
EQATABMAEwATABUAFQATABIADgAMAAkACAAKAAoACQAIAAUAAgACAAIABAAEAAIAAgAB
AAAA/v/7//v/+//7//v/+//7//n/+f/4//j/+P/4//v/+//8//z/+v/6//n/+f/5//n/
+v/7//n/+v/6//j/+P/5//n/+f/7//v/+//8//7///////7//f/8//v/+v/7//v/+//7
//v/+//7//v//P/9//7////+//7//f/8//v/+//7//z//v/9//3//f/7//r/+v/7//3/
/f/9//z/+v/7//v/+v/7//v/+//7//n/+f/5//f/9//3//f/9//3//f/9//3//b/9f/1
//X/9f/1//b/9v/0//P/8//z//T/8//z//T/9v/2//b/9//0//L/7//u/+//8f/z//T/
8v/x//H/8P/w//D/8f/y//T/9P/z//L/9P/0//T/9P/x//H/8v/0//L/8v/x//D/7v/u
/+7/7v/w//L/9v/0//T/9P/0//L/8v/y//L/8f/w/+//7v/w//D/8P/w//L/8v/y//L/
8v/y//L/8v/y//L/8v/y//L/8v/y//L/8f/w/+//7v/w//D/8P/w//D/8P/w//D/8v/y
//L/8v/w//D/8P/w//D/8P/w//D/8v/y//L/8v/z//T/9f/2//j/+P/4//j/+v/6//r/
+v/6//r/+v/6//z//P/6//b/9P/0//P/8v/y//L/8v/z//P/8//y//H/8P/v/+3/7f/v
//D/8P/w/+3/7P/p/+n/6f/q/+r/6f/r/+v/6//r/+r/6f/o/+f/6v/r/+z/7f/s/+v/
6v/p/+v/6//q/+r/6//s/+z/7P/s/+z/7P/s/+z/6//r/+z/7P/s/+z/7P/u/+7/7v/u
/+7/7v/w//D/7v/u/+//7//w//D/8f/z//f/+P/8////DAAnAEQAYACHALkA6AAFAREB
FQERAQIB6gDLAJ0AUwD2/6X/ev9w/3b/hv+c/63/vv/N/9X/1v/a/+H/5v/q/+7/8v/y
//H/8f/w//D/8P/w//P/8//z//P/9P/0//T/9f/z//P/8//z//b/+P/5//r/9//2//X/
9P/2//b/9//3//r/+v/6//j/9v/3//f/9//5//n/+v/6//f/9//3//f/+f/5//r/+v/7
//v/+//7//n/+v/7//v//f/9//3//f/6//n/+P/3//f/9//3//f/+f/6//v/+//6//r/
+//7//z//f///wAA///+//7//f/9//7//v/+/wEAAQABAAEAAgACAAMABQAEAAQABAAE
AAIAAgACAAIABQAHAAcABwAJAAoACwALAAsACwALAA0ADAAMAA4ADgAOAA4ADgAOABAA
EAARABEAEQAQAA8ADgAQAA8ADwAPAA0ADgAOAA8ADgAOAA4ADgASABIAEgASABQAFQAV
ABUAEwAVABUAFQAXABcAFwAXABUAFQATABIAFAAUABMAFAAUABQAEwASAA8ADAAMAAwA
DgAOAAwADAAKAAoACQAHAAkACQAJAAkACQAJAAcABwAGAAYABgAGAAkACQAKAAoACQAI
AAYABQAFAAUABgAHAAcACAAIAAYABgAHAAcABwAJAAkACQAKAAoACwALAAoADAAMAAwA
DAALAAsACwALAAsACwALAAsACQAJAAkACQAJAAoACgAKAAkACQAJAAoACgAJAAkACQAJ
AAgACAAJAAsACwALAAoACAAJAAkACAAHAAcABwAHAAcABwAHAAUABQAFAAUABQAGAAcA
CAAJAAcABQAEAAMAAwADAAQABAAGAAUABQAFAAMAAQAAAAAAAgACAAIAAwADAAIAAAAA
AAAAAQACAAIABAADAAMAAgAAAAAAAQACAAIAAgABAAAAAAAAAAAAAAABAAEAAgAEAAIA
AgABAAAAAgACAAIAAgACAAAAAAD///7//f/8//7//v/+//7/AAAAAAAAAAD+//7//v/+
/wAAAAAAAAAA/v/+//7//v/8//z//P/8//3//v///wAA/v/+//7//v8AAAAAAAAAAAAA
AAAAAAAA///+//3//P/+//7//v/+//z//P/8//z//f/+////AAD///7//f/8//7//v/+
//7/AAAAAAAAAAD///7//f/8////AAABAAIABAAEAAQABAAFAAYABwAIAAsADAANAA4A
DQAMAAsACgAGAAIAAgACAAAA/v/9//z//f///wAAAQACAAEAAAD///z/+//6//r/+v/6
//n/+P/3//f/9//4//b/9f/1//X/9//3//f/9//1//X/9f/1//X/9f/1//X/9//3//f/
9//0//T/9f/2//b/9v/2//b/9v/2//b/9f/1//b/9v/2//b/9v/2//b/9v/2//b/9v/6
//r/+v/6//n/+f/6//r/+//9/wEABAAEAAkAFAAnAEAAXACBAK8A4AADAQ8BDQEJAfoA
5gDTALMAdwAkANH/mP+G/4b/jv+a/6v/vv/L/9f/4P/m/+n/7P/w//T/+P/4//f/9//4
//j/+P/4//v/+//7//v/+v/6//r/+//7//v/+//7//v//P/8//z/+v/6//r/+v/6//r/
+//7//z//P/8//r/+v/7//v/+//6//n/+f/4//n/+f/5//n/+//7//z//P/6//n/+P/3
//n/+v/7//v/+f/5//n/+f/3//f/9//3//f/9//3//f/+P/6//z//f/7//r/+v/5//v/
+//8//z/+v/6//v/+//7//z//P/8//3//f/9//3/AAAAAAEAAwAEAAQABAAEAAIAAgAC
AAIAAQADAAMAAwAEAAYACAAJAAcABQADAAMABwAIAAsADAAMAAwADAAMAAkACAAIAAcA
CQAKAAsADAAMAAsACwALAAsADAAMAA0ADgAOAA4ADgAQABAAEAAQABQAFQAVABUAEQAT
ABMAEwATABMAEwATABMAEwARABAADwAOAAwADAAOAA4ADQAMAAoABgAFAAQABAAEAAIA
AgAEAAQAAwABAAAA///+//3/AAABAAAAAQD///7//f/8//////8AAAAAAAAAAP/////8
//v/+//7//3//v/+//z//P/9//3//f/9//3//f/+//7///////7//P/8//z//P/9//3/
/f/9//3//f/9//3//f/9//3//f/9//7//v/+//v/+//7//z//f/9//7////8//r/+f/5
//r/+//8//z//v///////v/6//n/+P/3//r/+//8//v/+f/5//n/+f/5//n/+f/5//j/
9//3//f/9f/1//b/9v/3//f/+P/5//f/9f/0//T/9P/0//T/9f/3//b/9P/0//L/8//0
//T/9f/1//b/9v/1//T/9P/0//T/9P/z//L/9f/2//f/+P/2//X/9f/2//T/9P/z//L/
8v/y//L/8v/0//b/9v/1//T/8//y//L/8v/y//L/9P/0//T/9P/y//L/8v/y//T/9P/0
//T/9v/2//b/9v/0//T/9P/0//b/9v/2//b/9f/0//P/8v/y//L/8v/y//T/9P/0//T/
8v/y//L/8v/0//T/9P/0//L/8v/y//L/8v/y//L/8v/z//T/9f/2//j/+P/4//j/+//8
//3//v8AAAAAAAAAAAAAAAAAAAAAAgACAAIAAgD9//j/9//2//f/9v/2//b/9P/1//X/
9f/0//P/8v/x//H/8f/x//L/8v/y//H/8P/r/+v/6//s/+7/7f/t/+3/6//r/+v/6//s
/+3/7v/v/+3/7f/t/+3/7f/t/+3/7f/u/+7/7//w/+7/7v/u/+7/7v/u/+7/7f/t/+7/
7v/u/+//8P/x//L/8f/w/+//7v/y//L/8v/y//P/8//0//T/9f/3//n//P8GABcAKgBF
AGgAkgDBAPMAEgEhASUBHQENAfIA0ACXAEUA5/+a/3H/av90/4b/mP+q/7n/xP/L/9P/
3P/i/+X/6P/u//L/8v/w/+3/6//u/+7/7v/u/+//7//v/+//7v/u/+7/7//w//H/8v/z
//L/8v/x//D/8P/w//D/8P/w//D/8f/x//H/8P/v/+z/7f/v//D/8f/v/+//8P/w/+//
7//v/+//8f/x//L/8v/x//H/8f/x//P/9P/1//X/9P/z//L/8f/w//H/8v/z//P/8//z
//P/8v/y//L/8f/x//L/9P/1//T/8//z//L/8//0//b/9//3//j/+P/4//f/9//3//f/
+v/6//v//f/8//z//P/8//7//v/+//7///8BAAEAAQD//wAAAQABAAIAAwAEAAcABwAG
AAcABgAEAAQABAAEAAYABgAHAAcACAAIAAgACAAIAAcABwAHAAcACAAIAAkACgAKAAoA
CgAMAAwADAAMAAwADQANAA0ADAAPABAAEQAPAA8ADwAPAA8ADwANAAwADQAMAAoACgAI
AAgABwAGAAUAAgACAAIAAAAAAP7//v///wAAAAD///7//f/8//v//f/9//v/+//7//z/
/f/+//7//f/9//z//f/+//7/////////AAABAP//AAAAAP7///8BAAIAAwABAAEAAQAC
AAIAAwADAAIABQAGAAcACAAHAAcABwAHAAcABwAHAAcABQAFAAUABQAHAAgACAAIAAcA
BwAHAA==
         </WaveFormData>
      </LeadData>
      <LeadData>
         <LeadByteCountTotal>10000</LeadByteCountTotal>
         <LeadTimeOffset>0</LeadTimeOffset>
         <LeadSampleCountTotal>5000</LeadSampleCountTotal>
         <LeadAmplitudeUnitsPerBit>4.88</LeadAmplitudeUnitsPerBit>
         <LeadAmplitudeUnits>��V</LeadAmplitudeUnits>
         <LeadHighLimit>2147483647</LeadHighLimit>
         <LeadLowLimit>268435456</LeadLowLimit>
         <LeadID>V4</LeadID>
         <LeadOffsetFirstSample>0</LeadOffsetFirstSample>
         <FirstSampleBaseline>0</FirstSampleBaseline>
         <LeadSampleSize>2</LeadSampleSize>
         <LeadOff>FALSE</LeadOff>
         <BaselineSway>FALSE</BaselineSway>
         <ExcessiveACNoise>FALSE</ExcessiveACNoise>
         <MuscleNoise>FALSE</MuscleNoise>
         <LeadDataCRC32>4205564583</LeadDataCRC32>
         <WaveFormData>
AgACAAIAAgAEAAQABAAEAAMAAgABAAAAAwAEAAUABgAEAAQABAAEAAIAAgACAAIABAAE
AAQABAAEAAQABAAEAAYABgAGAAYABAAEAAQABAACAAIAAgACAAMABAAFAAYABAAEAAQA
BAACAAIAAgACAAQABAAEAAQAAwACAAEAAAABAAIAAwAEAAMAAgABAAAAAgACAAIAAgAA
AAAAAAAAAP///v/9//z///8AAAEAAgAAAAAAAAAAAP3//P/7//r/+//8//3//v/8//z/
/P/8//z//P/8//z/+v/6//r/+v/8//z//P/8//r/+v/6//r/+f/4//f/9v/3//j/+f/6
//j/+P/4//j/+v/6//r/+v/4//j/+P/4//b/9v/2//b/9//4//n/+v/5//j/9//2//b/
9v/2//b/+P/4//j/+P/3//b/9f/0//b/9v/2//b/9P/0//T/9P/y//L/8v/y//T/9P/0
//T/8//y//H/8P/x//L/8//0//L/8v/y//L/8v/y//L/8v/0//T/9P/0//P/8v/x//D/
8//0//X/9v/1//T/8//y//T/9P/0//T/9f/2//f/+P/4//j/+P/4//n/+v/7//z//P/8
//z//P/8//z//P/8//f/9f/0//T/9P/z//L/8v/0//X/9//4//f/9P/y//D/7//v//D/
8v/w//D/7//u/+//7f/t/+7/8P/u/+7/7//u/+3/7f/s/+7/7f/t/+3/7v/u/+7/7v/v
/+//7//u/+7/7//v//D/7//v/+7/7P/t/+7/7//v/+//8P/w//D/7v/t/+3/7f/v/+//
7//w//D/8P/w//D/8v/z//T/9f/2//T/8//v/+3/7//4/woAHgA3AFgAggCxANsAAQEd
ATQBOwE8ATEBEAHZAJgAWwAqAAQA5//c/+T/6f/s/+7/8v/x/+//8f/y//f//f/8//z/
+//6//n/+P/2//P/9v/3//j/+f/4//f/9v/1//X/8//z//P/9f/1//b/9v/z//P/8//x
//L/9P/2//f/9//2//X/9P/1//b/9v/2//j/+P/7//z/+f/4//X/8v/0//X/9f/1//j/
+P/5//n/+P/4//j/+P/4//j/+f/6//n/9v/0//P/9f/2//j/+f/4//j/+v/5//j/9//3
//f/+f/6//r/+//5//v/+//6//v//P/9//7/+//8//v/+v/7//3///8AAP////8AAAAA
/v////////8DAAUABwAIAAkACgAKAAsADAALAAkACAAMAAwADgAQABIAEgASABIAFAAU
ABUAFgAVABQAFAATABMAEwATABQAFwAYABkAGwAaABoAGgAaABsAGwAbABsAGgAaABsA
GwAbABsAGwAbABsAGwAbABsAGAAWABUAFAATABQAEwATABEAEwATABAADwANAA0ADgAM
AAwACwALAAkACQAHAAUABgAIAAkACwALAAsACQAHAAUABQAEAAQABgAGAAYABwAFAAQA
BAAEAAMABQAIAAoACQAIAAkACAAHAAUABAADAAUABQAEAAQABQAEAAIA//8CAAQABQAG
AAYABQAFAAUABwAHAAgACAAFAAUABgAHAAkACQAJAAgABgAGAAYABwAIAAcABQADAAQA
BAAGAAYABgAGAAYABgAGAAYABQAFAAgACAAJAAkACwALAAsACwAIAAcABgAGAAgACAAJ
AAkABgAEAAQABAAGAAYABgAGAAYABgAHAAcABAADAAAAAgAFAAYABwAIAAcABgAEAAIA
AgADAAUABwAHAAYABgAFAAYABQAGAAcABQAEAAMAAgADAAMAAwACAAQABQAGAAkABwAH
AAcABwAFAAUABAADAAgABgACAAIAAgACAAIABAAEAAQABAAEAAQABAAEAAIAAgACAAIA
AAAAAAAAAAADAAQABQAGAAUABAADAAIAAwAEAAUABgADAAIAAQAAAAEAAgADAAQAAwAC
AAEAAAACAAIAAgACAAIAAgACAAIAAAAAAAAAAAACAAIAAgACAAYACAAKAAwADgAOAA4A
DgAMAAwADAAMAAoACgAKAAoADQAOAA8AEAAKAAcABQAEAAYABQAEAAQABwAHAAgACAAG
AAQAAwACAAAA/////wAAAAAAAP///v/7//n/+f/6//v/+v/7//3//P/7//v/+v/7//v/
/P/9//3//P/7//r/+//7//v/+v/6//v/+//8//r/+//7//r//P/8//z/+//7//z//P/8
//z/+//7//v/+//7//v//P/9//z/+//6//7///8AAAEA+P/6//v/+//5/wMAFgAqAEIA
YQCMAL4A8QAfAUUBXQFsAXEBZAE5AfIAnwBQABkA9v/e/9P/2P/i/+n/6v/s/+7/7//x
//X/+P/9/////P/8//v/+v/5//j/9v/z//T/9f/2//f/9f/z//H/7//y//H/8v/z//H/
8f/y//L/8//z//P/8f/z//T/9f/1//X/9P/z//L/9f/2//b/9v/1//T/9v/2//T/9P/y
//D/8f/z//T/9f/z//L/8v/x//P/9P/1//b/9P/0//X/9v/2//T/8//z//P/9P/2//f/
9v/2//j/9//4//f/9//3//n/+v/6//v/+f/7//v/+v/8//z//P/8//r//P/8//z//v//
/wAAAAABAAEAAgACAAIAAwADAAMABQAHAAkACgAIAAgABwAHAAoACwALAAwADgAOABAA
EgASABIAEgASABQAFAAVABYAFQAUABQAEwAUABUAFgAYABgAGAAYABkAGgAaABoAGgAe
AB8AIAAhACEAIAAgAB8AHwAfAB8AHwAdAB0AHQAdABoAGAAXABYAFQAWABUAFQAUABUA
FAAQABAADQAMAAwADAAMAAsACwALAAsACQAHAAkACgAKAAsACgAJAAYAAwAFAAUABAAE
AAgACAAIAAkABgAEAAMAAgAAAAEAAwAEAAQABAAGAAYABgAFAAUABQAHAAcABgAGAAoA
CgAJAAcACAAKAAsADAAKAAkACQAJAAoACwANAA4ADQANAA4ADwAOAA0ADAAKAAsADAAN
AA8ADwANAAoABwAJAAoADQAOAAwADAAMAAwACgAKAAkACQAKAAoACwALAAoACQAIAAcA
CQAJAAkACgAIAAgACQAJAAgABgAGAAYABgAGAAYABgAEAAQABQAFAAYABQACAAQABAAE
AAQABAAEAAQAAwACAAMAAwAEAAUABQAEAAQAAwAEAAMABAAFAAQABAAEAAQAAgABAAAA
/v/+////AAADAAEAAQABAAEAAgADAAMAAwAEAAYAAgAAAAAAAAAAAAIAAgACAAIAAAAA
AAAAAAACAAIAAgACAAQABAAEAAQAAwACAAEAAAABAAIAAwAEAAIAAgACAAIAAgACAAIA
AgAAAAAAAAAAAP7//v/+//7/AQACAAMABAACAAIAAgACAAIAAgACAAIABAAEAAQABAAC
AAIAAgACAAIAAgACAAIABQAGAAcACAAIAAgACAAIAAkACgALAAwACgAKAAoACgANAA4A
DwAQAA8ADgANAAwACwAHAAQAAgADAAQABAAEAAQABQAFAAYABQAEAAEA//8AAP7//f/9
//z//P/8//v/+//7//r/+//6//r/+P/4//v/+//7//z/+v/6//n/+f/7//z//P/8//z/
+//7//v/+v/6//v/+//8//z//f/9//z//P/8//z/+f/5//r/+v/8//z/+//7//v/+//7
//v//P/+//7//v/8//3//f/9////AAACAAMAAQD//wEABgAUACYAPwBmAJYAxwDxABUB
MQFCAUsBSAE3ARAB0QCMAFcALgAKAO3/5P/q//P/9v/6//r//f////3//P///////f/+
//7//v/+//7//f/7//n/+f/5//n/+//7//v/+//5//f/9//3//f/9//4//j/9//3//f/
9f/z//T/9f/1//T/9P/0//T/9v/2//X/9P/y//L/9f/2//X/9P/x/+7/7v/v/+//7//w
//D/8f/x/+7/7v/u/+7/7P/s/+3/7v/u/+z/6//r/+n/6P/o/+f/5f/m/+n/6f/o/+f/
5//n/+b/5v/l/+X/5//p/+n/6P/l/+T/4//i/+T/5v/m/+b/5f/l/+X/5P/n/+f/6P/o
/+b/5//n/+f/5v/n/+j/6P/p/+r/6v/r/+3/7f/s/+z/7f/s/+3/7v/u/+7/7v/u//D/
8P/x//L/8P/w//H/8f/w/+//7v/u/+7/7v/u/+//8v/y//L/8v/0//P/8v/x//L/8v/z
//P/8f/x//H/8f/w/+//7v/t/+7/7P/r/+r/6v/q/+j/5//m/+f/5v/i/+H/3//f/+D/
4P/g/9//3//h/+H/3//d/93/3v/e/9//4P/h/+D/3//d/93/3P/c/9z/3P/c/93/3v/e
/9//4P/c/9v/2//a/97/3v/g/+D/3v/d/93/3f/f/9//3v/e/+L/4v/h/9//3v/e/93/
3P/f/9//4P/h/+D/3//f/97/2//b/9z/3f/f/9//3//e/9r/2v/a/9v/3//f/97/3f/b
/9r/2//a/9r/2v/a/9r/2v/a/9n/2f/Z/9j/2P/X/9j/2f/a/9v/2P/X/9b/1v/W/9b/
1//X/9f/1v/X/9j/2f/a/9v/3P/a/9r/2//b/9j/1//U/9b/1P/U/9T/1P/V/9b/1v/W
/9P/0//U/9X/1//Y/9r/2//a/9f/1v/V/9j/2P/Y/9j/2v/b/9z/3P/Z/9n/2f/b/97/
3//g/+H/4f/h/+D/3//g/+D/5P/i/+L/4v/i/+L/4v/i/+L/4//k/+X/5v/m/+b/5v/m
/+f/6P/p/+r/6P/o/+j/6P/o/+j/6P/o/+r/6v/q/+r/6v/q/+r/6v/o/+j/6P/o/+n/
6v/r/+z/7P/s/+z/7P/s/+z/7P/s/+3/7v/v//D/7v/u/+7/7v/s/+z/7P/s/+z/7P/s
/+z/7//w//H/8v/z//T/9f/2//T/9P/0//T/+P/6//z//v/8//z//P/8//v/9//0//L/
8//0//T/9P/z//P/8v/y//T/9P/y//H/7//s/+r/6f/t/+7/7//v/+7/7f/r/+v/6//q
/+f/5v/p/+n/6f/q/+r/6v/p/+n/6f/q/+r/6v/q/+n/6f/p/+j/6P/p/+n/6//s/+7/
7//t/+z/6//q/+v/6//s/+z/7P/s/+v/6//q/+n/6P/n/+r/7P/s/+z/7P/t/+3/7f/t
/+z/7v/x//H/7//z//7/EAAmAEkAfAC2AOkAFQE7AVUBYAFhAVQBKQHiAJEATAAXAPD/
0v/L/9D/2P/b/97/4v/q/+3/7//v/+7/6//t/+3/7v/u/+7/8P/w/+//7f/s/+v/6v/p
/+z/7f/u/+//8f/v/+//7//t/+3/7v/u/+//7//v/+3/6//s/+3/7f/w//D/8P/w/+//
7v/s/+r/6//s//D/8v/0//T/8v/w/+7/7//v/+//8P/w//H/8f/y//L/8v/y//T/9P/1
//b/9f/y//D/7//w//D/8f/x//P/9P/3//f/9v/1//X/9f/3//j/+P/5//n/+//7//r/
+v/6//r/+v/6//z//P/8//z//f/+//7/AQABAAIAAgACAAMAAwADAAEAAQABAAAAAwAE
AAQABQAHAAcABgAGAAoACgAMAA4ADQAMAAsACgAMAAwADQAOABEAEgAUABUAFAATABIA
EgAUABQAFAAVABgAGAAYABgAGgAZABgAFwAZABoAHAAdABkAGQAZABkAFwAXABcAFwAX
ABYAFgAWABMAEgAPAA0ADQAPAA8ADAAIAAUABAAEAAMAAgAAAP//AAABAAAA///8//z/
+//7//z//f/8//v/+v/5//f/9v/2//b/9v/3//n/+P/4//j/9//3//j/+P/6//r//P/8
//r/+f/5//n/+v/7//v//P8AAAAA///9//v//P/8//z//////wAAAQAAAP/////+////
//8AAAEAAQABAAEAAAD8//z//P/9/wAAAQABAAEA/f/8//3//P/+//7//v/+//7//v/9
//3/+//6//r/+f/6//v//P/9//z/+//6//r/+v/6//v/+//6//j/+P/4//j/+P/4//j/
+P/4//n/+f/2//X/8v/0//T/9P/0//T/9P/0//P/8v/x//H/8v/z//b/9v/3//f/9f/z
//P/8//y//L/8v/y//P/8//z//L/7//v/+//8f/z//P/8//z//P/8//y//H/7v/w//T/
8//y//H/8P/w//D/8P/w//H/8v/z//T/8f/w/+//7v/s/+z/7P/s/+7/8P/y//T/8//y
//H/8P/y//L/8v/y//L/8v/y//L/8f/w/+//7v/w//D/8P/w/+//7v/t/+z/7f/u/+//
8P/u/+7/7v/u/+7/7v/u/+7/8P/w//D/8P/w//D/8P/w//P/9P/1//b/+P/4//j/+P/2
//b/9v/2//n/+v/7//z/+v/6//r/9//z//L/8v/y//H/8P/w//H/7//w//D/8P/v/+//
7//u/+r/6f/p/+j/6f/p/+n/6f/n/+f/6P/o/+T/5P/l/+X/5//o/+j/6P/l/+X/5f/m
/+j/6P/o/+f/5f/l/+T/5P/j/+P/5P/k/+b/5//n/+j/5//m/+T/4//l/+b/5//o/+f/
5//n/+f/5f/l/+b/6P/p/+r/6//t/+3/7f/t/+7/6v/r/+v/6f/r//L/AgAWADEAWACG
ALUA4wAPAS0BPAFBAUABLQH+ALsAdAA7ABAA7v/V/87/0P/X/9z/4P/i/+X/5//n/+j/
6//p/+f/6P/o/+j/6f/q/+r/6f/n/+X/4//h/+P/5f/n/+n/6P/l/+T/4//h/+H/4v/i
/+L/4//k/+P/4f/i/+P/4//k/+T/5P/k/+T/5P/j/+L/5P/k/+f/6P/q/+r/6P/m/+X/
5f/k/+P/5v/m/+f/5//m/+b/5v/m/+b/5v/n/+j/6f/o/+j/6f/n/+b/5v/l/+f/6P/r
/+v/6P/n/+f/5//n/+j/6P/p/+v/7f/t/+z/6v/q/+r/6v/q/+z/7P/s/+z/7f/u/+7/
7f/t/+7/7v/w//H/8f/x//D/8f/y//L/9f/2//b/9//5//n/+P/4//z//P/+/wAAAgAC
AAIAAgAAAAAAAQACAAUABgAIAAkACAAHAAYABgAGAAYABgAHAAkACgALAAwADAALAAoA
CQAMAAwADQANAAkACQAJAAkACQAJAAkACQAKAAgABwAGAAIAAgAAAP////8BAAEA/v/9
//v/+//8//z//P/7//v//P/9//z/+//4//j/9//3//j/+f/4//f/9//3//b/9v/1//T/
8//z//T/9P/1//b/9f/1//b/9v/3//b/9//2//b/9f/1//X/9f/1//T/9P/5//r/+v/5
//b/9v/1//T/9f/1//b/9//1//X/9v/2//P/8//0//X/9//3//f/9v/y//L/8v/z//f/
9//2//X/9P/0//b/9v/0//T/9P/0//b/9v/1//X/8//y//L/8f/y//P/9P/1//P/8//z
//T/9P/0//X/9f/0//L/8v/y//L/8v/y//L/9P/0//X/9f/0//P/8P/y//L/8v/y//L/
9P/0//P/8v/v/+//8P/x//T/9P/1//X/8//x//H/8f/y//L/8v/y//L/8//0//T/8v/x
//D/8f/z//P/8//z//P/8//y//H/7v/u/+7/8f/y//P/9P/0//T/9P/0//L/8v/y//L/
9P/0//T/9P/z//L/8f/w//D/8P/w//D/7v/u/+7/7v/v//D/8f/y//T/9P/0//T/8//y
//H/8P/y//L/8v/y//L/8v/y//L/8v/y//L/8v/0//T/9P/0//T/9P/0//T/9P/0//T/
9P/0//T/9P/0//T/9P/0//T/9f/2//f/+P/4//j/+P/4//v//P/9//7/AAAAAAAAAAAA
AAAAAAD9//v/+v/6//r/+P/2//X/9f/2//j/+f/6//b/9f/0//L/8f/x//L/8v/w/+//
7v/t/+n/6f/q/+r/6f/q/+z/7f/r/+z/7P/s/+r/6f/o/+j/6v/q/+r/6f/n/+f/5v/m
/+r/6//t/+7/7f/r/+j/5v/o/+j/5//n/+n/6v/r/+z/6v/p/+j/5//o/+n/6//u/+7/
7v/u/+//7f/t/+3/7v/y//H/7//r/+v/8v8AABQALQBQAHwAqwDXAAEBIQE0ATkBNgEr
AQwB1QCOAE8AIAD4/9v/0v/W/+H/6v/s/+7/7//x//H/8P/v/+//8P/y//P/9P/y//L/
8f/v//H/8f/x//H/8f/x//H/8f/v/+3/7f/t/+7/7//x//L/8P/v/+7/6//r/+z/7f/t
//D/8v/0//b/8//y//D/7v/v//D/9P/2//T/9P/y//D/8P/x//H/8f/0//T/9f/1//L/
8v/y//L/8v/y//P/9P/0//L/8f/x/+7/7v/v/+//8f/y//X/9f/3//f/+P/5//f/+P/4
//n/+P/5//j/9v/5//r/+//8//r//P/8//z/+f/5//n/+P/7//3/AAACAAAAAQABAAEA
BAAFAAYABgAHAAgACAAJAAoACQAHAAYACQAKAA0AEAAPAA4ADQAMAA4ADgAPABAAEgAS
ABMAEwARABEAEQASABQAFAAUABUAFgAWABYAFgAZABkAGQAZABoAGgAbABsAGQAZABkA
GQAbABsAGwAbABwAGgAZABgAFAASAA4ACwAMAA8AEAAOAAoABwAGAAYABwAIAAgACQAH
AAcABQADAAMABAAEAAUABQAFAAMAAQD//////v/+/wIAAgACAAMAAwACAAIAAgABAAEA
AgACAAIAAgAEAAQAAwABAAAA//8BAAMABAAGAAgACAAHAAUABAAEAAMAAgAEAAMAAwAD
AAEAAQACAAIAAgADAAUABwAHAAcABwAGAAQABAAEAAUACQAJAAgABwAEAAQABgAGAAgA
CAAIAAgABgAGAAUABQAHAAYABgAFAAUABQAFAAUABAADAAIAAgACAAIAAwADAAIAAAAA
AAAAAgACAAIAAgAAAAAAAQABAAAA///8//7///8AAAEAAgD///7//P/6//r/+//9////
/v/+///////+//v/+v/5//v//P/9//7//////////v/9//3//f///////////////P/7
//n/9//6//z/AAAAAAAAAAAAAP///v/9//z/+v/6//r/+v/4//j/+P/4//n/+v/7//z/
+v/6//r/+v/6//r/+v/6//r/+v/6//r/+f/4//f/9v/3//j/+f/6//j/+P/4//j/+P/4
//j/+P/4//j/+P/4//b/9v/2//b/+P/4//j/+P/5//r/+//8//7//v/+//7///8AAAEA
AgABAAAA///+////AAD+//3//P/8//z/+//4//j/+f/5//r/+v/6//j/+f/4//b/9f/1
//b/9v/2//P/8v/x/+//7//w//D/7v/v//H/8v/z//H/8P/v/+3/7v/v//H/8v/w//D/
7//v/+//7v/u/+//8f/y//L/8//x//D/8P/w//D/7//v//D/8P/w//D/7//w//H/8v/z
//P/9P/2//b/9f/0//T/8//1//X/9v/2//n/+f/1//H/+P8KABwAMQBUAIIAswDhAAkB
LQFCAUsBTAE9ARYB1QCMAEkAGgD2/9v/1P/a/+H/6P/u//D/7f/v//H/8v/z//X/8//0
//T/9P/0//T/8//x//P/8//z//P/8//z//P/8//y/+//7v/t//D/8f/z//T/8f/x//H/
7//v//D/8f/x//T/9P/0//T/8//y//D/7v/w//D/8//0//L/8v/w/+7/8P/x//H/8f/0
//T/9f/1//L/8v/y//L/9P/0//X/9v/1//L/8P/v//D/8P/x//H/8f/y//X/9f/y//H/
8f/x//T/9v/3//n/9v/3//b/9P/2//b/9v/2//b/+P/4//j/+P/5//r/+v/9//3//v/+
//3//f/8//v//v///wAAAAADAAQABAAFAAYABQADAAIABAAEAAYACAAKAAoACgAKAAoA
CgALAAwACgAKAAsACwALAAsACwAMAA4ADgAOAA8AEAAQABAAEAARABEAEQARABQAFAAV
ABUAEwATABMAEwATABMAEwATABIAEAAPAA4ADgAOAAwACwALAA0ADQAKAAYAAwACAAIA
BAAEAAMAAwADAAMAAQD///3//v/+//////////3/+//7//v/+v/6////AAABAAMAAgAA
AP///v/7//v//P/8//7//v8AAAAA/v/9//3//f/+//////8AAAIAAgABAP////8AAAAA
AAACAAEAAQABAAAA//////7//////wAAAQD////////+//7//v/+////AQABAAAA///8
//z//v/+/wAAAAAAAAAAAAAAAP/////+//z/+//5//v/+//7//v/+f/5//n/+v/7//z/
/v////3/+v/5//j/9v/2//b/9v/3//j/+v/7//n/9//z//T/9f/2//f/+P/4//j/9//2
//X/9f/2//f/+v/6//v/+//6//f/9v/1//j/+P/4//j/9f/1//X/9P/1//X/9f/3//n/
+f/5//n/9//3//b/9f/2//b/9v/0//T/9P/0//L/8v/y//L/8//0//X/9v/0//T/9P/0
//b/9v/2//b/9v/2//b/9v/0//T/9P/0//X/9v/3//j/9v/2//b/9v/3//j/+f/6//r/
+v/6//r/+f/4//f/9v/3//j/+f/6//f/9v/1//T/9//4//n/+v/3//b/9f/0//b/9v/2
//b/+P/4//j/+P/3//b/9f/0//f/+P/5//r/+//8//3//v8AAAAAAAAAAAEAAgADAAQA
AwACAAEAAAD///3//P/8//v/+f/3//b/+f/5//r/+v/7//r/+v/6//f/9f/0//T/8v/y
//H/8P/x/+//7//w//D/7v/u/+//8f/x//L/8v/x/+//7v/t/+7/7v/u/+7/7v/v//D/
8P/v/+//7v/u//D/8f/x//D/8P/w//D/7//t/+7/7v/u//D/7//v/+//7f/t/+3/7v/x
//L/8//0//L/8f/w/+//8v/0//f/9//1//P/9v8AABAAJQBEAG4AnwDPAPcAGQE0ATsB
PAE5ASQB7wCqAGkAOAAQAPH/3v/Y/93/5P/q/+z/7//z//X/9P/1//X/8//0//T/9P/1
//b/9v/1//P/8//z//P/8//z//P/8//z//H/8f/x//H/8f/y//L/8//z//P/8f/v//D/
8f/x//T/9P/0//T/9v/2//X/9P/x//D/8v/y//P/9P/z//L/9P/1//X/9f/1//T/9P/z
//T/9P/0//T/8v/y//P/9P/2//T/8//z//D/8P/x//H/8//0//f/9//0//P/8//z//P/
9P/0//X/9//5//n/+P/2//b/9v/2//j/+v/6//r//P/9//7//v/9//3//v/+//7/////
////AAABAAIAAgAFAAYABgAHAAYABQADAAIABQAGAAkADAAOAA4ADgAOAAwACgAJAAgA
CwAMAA4ADwAPAA8ADwAQABEAEAAPAA8AEgASABIAEgATABMAEwATABYAFgAXABcAFQAV
ABUAFQATABMAEwATABQAEgARABAADAAMAAoACQALAA0ADQAKAAoABwAGAAYABAAEAAMA
AwAEAAUABAADAAEAAAD+//3/AAABAAAA///9//3//P/8//z//P/8//3////+//7//v/5
//n/+v/6//7//v8AAAAA///9//z/+//7//v/+v/6//7//v/9//v/+v/6//n/+P/6//n/
+f/5//n/+f/6//r/+P/3//f/9//4//n/+v/6//j/+P/4//n/+//7//r/+f/1//T/9f/0
//X/9v/3//j/+f/6//r/+//4//b/9f/z//b/9//4//n/9//3//f/+P/4//j/+f/5//n/
+P/5//r/9//2//X/9P/3//j/+v/7//j/9//0//b/9P/0//T/9P/1//b/9v/2//T/8//z
//P/9f/2//j/+f/3//X/9f/1//T/9P/0//T/9//5//v//P/6//n/+P/5//n/+f/5//n/
9//3//b/9f/0//b/+v/4//j/+P/4//j/+P/4//j/+P/4//j/+P/4//j/+P/4//b/9v/2
//b/9//4//n/+v/4//j/+P/4//r/+v/6//r/+P/4//j/+P/4//j/+P/4//n/+v/7//z/
+f/4//f/9v/3//j/+f/6//j/+P/4//j/+P/4//j/+P/7//z//f/+//7//v/+//7/AQAC
AAMABAAFAAYABwAIAAcABgAFAAQABwAIAAkACgAGAAMAAQAAAAEAAQABAAIAAQABAAIA
AgACAAAA///+//7//f/9//7//P/8//v/+v/4//X/9P/0//b/9v/4//v/+f/3//b/9P/4
//n/+//9//v/+v/5//j/9//3//f/9v/4//n/+f/6//n/+f/4//b/9//4//n/+f/3//j/
+P/4//r/+f/5//n/9//3//f/+P/4//j/+P/4//r/+//8//3//P/8//f/8//3/wMAEAAk
AEAAZQCSAMIA8QAdAUEBWQFkAWUBUAEbAdQAhwBEABcA8v/c/9f/3P/k/+n/7P/q/+z/
8//3//f/+v/9////+//6//j/9v/2//b/9f/z//X/9f/1//X/9P/z//L/8f/y//H/8v/z
//H/8f/y//L/8f/x//H/7//x//L/8//z//H/8P/v/+7/8P/w/+//7v/s/+r/6//q/+z/
7P/q/+j/6//t/+7/7//v/+7/7v/t/+//8P/x//L/8f/w//D/8P/y//D/7//v//H/8v/0
//X/8f/w//H/7//v/+//8P/x/+//8P/w//H/8f/z//P/8v/z//T/9f/2//T/9v/2//b/
9//5//v//P/9//3//v/+/wAAAQABAAEABAAFAAYABgAGAAYABQAFAAgACQAJAAoACwAK
AAsADAALAAoACQAIAAoADAAPABIAEAAQABEAEQATABMAEwAUABQAFAAUABUAFgAWABYA
FgAbABsAGwAbABoAGAAXABUAFgAXABgAGQAXABcAFwAXABYAFAATABIAEgASABAADwAM
AA0ADAAIAAgABQAEAAQABAAEAAMAAwADAAMAAQD/////AAAAAAEAAAD///z/+f/8//3/
/f/+//7//v/+///////+//7//v/+////AQACAAEAAAABAAAAAgABAAEAAQABAAEAAAAA
AAIAAgABAP//AgAEAAUABgAEAAMAAwADAAMAAwAEAAQAAQABAAIAAwAFAAUABQAEAAYA
BgAGAA==
         </WaveFormData>
      </LeadData>
      <LeadData>
         <LeadByteCountTotal>10000</LeadByteCountTotal>
         <LeadTimeOffset>0</LeadTimeOffset>
         <LeadSampleCountTotal>5000</LeadSampleCountTotal>
         <LeadAmplitudeUnitsPerBit>4.88</LeadAmplitudeUnitsPerBit>
         <LeadAmplitudeUnits>��V</LeadAmplitudeUnits>
         <LeadHighLimit>2147483647</LeadHighLimit>
         <LeadLowLimit>268435456</LeadLowLimit>
         <LeadID>V5</LeadID>
         <LeadOffsetFirstSample>0</LeadOffsetFirstSample>
         <FirstSampleBaseline>0</FirstSampleBaseline>
         <LeadSampleSize>2</LeadSampleSize>
         <LeadOff>FALSE</LeadOff>
         <BaselineSway>FALSE</BaselineSway>
         <ExcessiveACNoise>FALSE</ExcessiveACNoise>
         <MuscleNoise>FALSE</MuscleNoise>
         <LeadDataCRC32>1318008567</LeadDataCRC32>
         <WaveFormData>
FAAUABQAFAAYABoAHAAeABwAGgAYABYAGAAYABgAGAAbABwAHQAeABwAGgAYABYAGgAc
AB4AIAAeABwAGgAYABoAGgAaABoAGwAcAB0AHgAcABoAGAAWABoAHAAeACAAHQAcABsA
GgAaABoAGgAaABwAHgAgACIAHQAaABcAFAAYABoAHAAeABsAGgAZABgAGAAYABgAGAAZ
ABoAGwAcABgAFgAUABIAFgAYABoAHAAZABgAFwAWABUAFAATABIAFAAWABgAGgAYABYA
FAASABMAFAAVABYAFQAUABMAEgASABIAEgASABUAFgAXABgAFAASABAADgASABQAFgAY
ABUAFAATABIAEgASABIAEgAUABQAFAAUABIAEAAOAAwADwASABUAGAAUABIAEAAOAA4A
DgAOAA4AEQASABMAFAAQAA4ADAAKAA4AEAASABQAEgAQAA4ADAAMAAwADAAMAA8AEAAR
ABIADwAMAAkABgAJAAwADwASAA8ADgANAAwADAAMAAwADAANAA4ADwAQAA0ACgAHAAQA
BwAKAA0AEAAOAAwACgAIAAgACAAIAAgADAAOABAAEgAPAA4ADQAMABAAEgAUABYAFQAU
ABMAEgASABIAEgASABMAEwASABIADwALAAoACQANABAAEgAVABYAEQANAAkACAAHAAcA
CAAKAAoACgAKAAcAAwABAAAAAwAFAAYACAAGAAYAAQD///7//v///wEABAAFAAcABwAE
AAEA///8//7/AAAEAAgABQADAAEA/v/9//3//v///wIABgAGAAUAAgD///z/+v/9////
AgAFAAQAAgACAP7///8AAAEAAwAIAAYAAgD9//f/9P/2/wAADQAdADAASABkAIIAoADA
ANsA7QAAAQoBBwH2AN4AvgCdAHsAWABAADcAMwAtACUAHQAVABEADAALAA0AEwASABIA
EgASAAwACgAFAAEAAgAEAAUABwAHAAYABAACAP///v/9//n//f8CAAQACAACAP///f/5
//3///8CAAYAAwAEAAMAAAAAAAAA/v/6//3/AAAIAA4ACAADAP//+//9//7//f8CAAIA
BQAFAAIA/v/+//7//P///wQABgAHAAMA/v/6//f/+f/5/wEABQAEAAQAAwABAP3//P/6
//r//v8BAAUABgADAAEAAAD9//3///8FAAgABwAHAAUAAwADAAMAAwAEAAUABwAJAAoA
CAAFAAIAAAADAAYACgAQAA8AEQAQAA4ACwALAAsACwAQABUAGQAcABoAGAAWABQAFgAY
AB0AIQAgACAAHwAeAB0AGwAZABgAHAAgACMAJwAmACQAIAAbABsAHAAfACIAIAAhACEA
HwAaABkAFgAVABcAGwAdAB8AGwAXABIADAAMAA4ADwARAA8ADwAPAA4ACgAHAAUABQAI
AAoACwANAAoABwADAPz///8BAAMABgAHAAYABAACAAAA/f/7//r//f8AAAMABgADAP//
/P/3//j/+//+/wIAAQACAAEA/v/6//j/9v/1//n//P8AAAUAAQD8//j/8v/x//P/9//5
//r//f/9//z/+f/3//X/9P/1//f/+P/7//j/9//1//P/9P/0//X/9v/4//n/9//z//L/
7v/t/+3/7//y//f/+//5//b/8//u/+//8P/y//X/9v/4//f/9f/z/+//7P/r/+//8f/0
//b/8//w/+3/7P/t/+7/8P/x//L/8//y//D/7P/q/+j/6P/s/+7/8v/4//X/8f/t/+b/
5//p/+z/7//w//H/8P/u/+3/7P/p/+n/7f/v//D/9P/x/+3/6v/k/+b/6P/r//D/8P/x
//H/8f/w/+3/6f/n/+3/7v/s/+r/6v/q/+r/6P/o/+j/6P/r/+z/7f/u/+r/6P/m/+T/
5//o/+n/6v/q/+r/6v/q/+f/5v/l/+T/6P/q/+z/7v/q/+j/5v/k/+b/6P/q/+z/6f/o
/+f/5v/k/+T/5P/k/+f/6P/p/+r/5v/k/+L/4P/i/+T/5v/o/+n/6v/r/+z/7P/s/+z/
7P/t/+7/7//w/+7/7P/q/+j/7P/u//D/8v/x/+//7P/q/+r/5//n/+f/6f/s/+7/8f/x
/+v/5v/h/+L/4f/h/+L/5P/k/+T/5P/f/9v/2f/Y/9z/3//h/+T/4//i/9z/2f/b/9z/
3v/h/9//3//g/9//3//d/9z/2v/c/97/4v/m/+L/3//c/9j/2//d/+D/4//i/+T/4v/f
/97/3f/c/9z/3P/d/9//4f/g/97/3v/a/93/4P/j/+f/5P/e/9r/1f/P/9T/4P/u//3/
DwAmAEQAZACIAK4AzADnAP0ACAEAAekAwgCYAHgAVwAzABgAEAAPAAkAAQD3//H/7f/r
/+r/7f/z//f/8//y//H/8P/q/+j/4//f/+P/5v/o/+v/6f/m/+L/3v/h/+L/4//h/+X/
6P/o/+r/5v/j/+H/3f/h/+P/5v/q/+b/5v/k/+D/4v/k/+T/4v/i/+L/5//q/+b/4//h
/9//4//k/+P/6P/n/+f/5P/e/+D/4v/k/+T/5v/q/+v/6//o/+T/4f/f/+H/4f/p/+3/
7P/q/+f/4//j/+T/5P/m/+f/6f/s/+z/6f/n/+b/4//l/+f/7f/w/+7/7f/q/+f/6P/p
/+r/7P/v//H/8//0//H/7//t/+z/8f/0//j//v/8//v/9//y//P/9f/3//n//v8BAAMA
BAACAAAA/v/8////AgAIAA0ACgAIAAUAAgAGAAcACAAKAAwADgAPABEADwAOAAsABwAL
AA4AEwAYABMAEQAOAAkACQAJAAcABwAHAAkACQAJAAcAAwD+//j/+//+/wAAAwAAAP3/
+v/2//f/9f/0//X/9//4//j/+f/3//X/8v/s/+7/8f/0//j/9//0//D/7P/u/+3/7f/u
//D/8v/0//b/8v/v/+3/6f/r/+3/7//y//L/8v/w/+z/7P/s/+z/7f/t/+7/8P/z//D/
7v/t/+r/6v/t//L/9f/x//H/7v/q/+r/6//s/+7/8P/x//H/8//x/+//7P/p/+z/7v/x
//T/8//z//D/6//t/+z/7v/x//H/8v/1//f/8//w/+3/6P/q/+z/7//z//H/8P/s/+f/
6v/p/+n/6//u/+//8f/y/+7/6v/m/+T/5f/o/+z/7//s/+v/6P/k/+T/5P/k/+b/6P/o
/+r/7v/s/+n/5v/g/+L/5f/p/+3/6v/p/+b/4v/j/+T/4//l/+j/6f/p/+z/6f/l/+L/
3P/d/+D/5P/q/+f/5f/i/9//4v/h/9//3//p/+r/5P/i/+D/3v/c/97/4P/i/+T/4//i
/+H/4P/e/97/3v/e/+D/4v/k/+b/4//g/93/2v/c/97/4P/i/+H/4P/f/97/3P/c/9z/
3P/f/+D/4f/i/97/3P/a/9j/2v/c/97/4P/e/97/3v/e/9z/3P/c/9z/3//g/+H/4v/e
/9z/2v/Y/9v/3P/d/97/4P/g/+D/4P/e/97/3v/e/+H/4v/j/+T/4P/e/9z/2v/e/+D/
4v/k/+L/4v/i/+L/4P/f/93/2v/e/+D/3//h/97/3f/d/9z/3f/g/93/2//Z/9f/1f/U
/9P/1P/T/9L/1v/W/9X/1v/U/9L/0f/P/9H/1P/X/9X/1f/T/9L/0v/R/9L/0//V/9b/
1//W/9b/0f/Q/8//0P/T/9X/1v/X/9T/0v/R/9H/0P/Q/9P/0v/U/9T/1P/U/9H/z//O
/87/0P/U/9X/2P/U/9L/0v/S/9H/1P/S/9T/1f/V/9D/zv/O/9P/3//2/xQAOABcAIAA
oAC1AMMAzADQAMkAtACeAIYAbwBNACQACgD9//f/8f/r/+f/6f/p/+T/3//b/9X/1P/U
/9T/1P/U/9b/1f/V/9L/0P/N/8v/0P/Q/8//zv/N/8z/y//H/8j/yv/J/8r/y//L/8z/
y//H/8X/xP/E/8X/yP/J/8j/yv/K/8j/xP/C/8L/x//K/8r/yf/J/8n/xv/E/8D/wv/G
/8n/yf/G/8T/xP/E/8L/wf/E/8T/w//E/8T/xf/H/8L/vf/A/7//v//A/8D/v/++/77/
vf++/73/vf++/7z/wP/B/8P/w/+9/7v/vf+8/7//wf/B/8H/v/+//7//wP/A/8H/wv/C
/8P/w//D/8T/wv/A/7//wP/E/8f/x//G/8b/x//I/8n/yv/L/8v/yv/N/87/z//Q/83/
zP/O/8//0f/S/9L/0v/S/9H/0P/Q/8//0P/Q/9H/1f/Y/9n/2f/W/9T/1P/U/9b/1//X
/9X/1P/T/9D/z//N/83/y//J/8v/y//K/8j/w//C/8D/v/+//7//v/++/77/u/+5/7n/
uP+4/7f/t/+6/7v/u/+4/7b/tf+0/7T/uP+4/7f/tv+1/7P/sv+y/7D/sP+w/7D/s/+z
/7T/s/+t/6v/qf+o/63/sP+x/7D/rf+s/6v/q/+q/6r/q/+t/6//sP+y/7L/rf+r/6v/
qf+r/6//sP+w/7D/r/+u/67/q/+r/6r/q/+t/6//sP+x/6z/qv+p/6j/rf+x/7L/sf+y
/67/rf+t/6v/qv+r/6v/rf+u/6//rv+q/6j/p/+n/6v/rv+u/63/rv+r/6n/qf+n/6f/
qP+o/6r/qv+q/6z/qv+q/6v/q/+r/63/rf+s/6z/qv+o/6j/pf+k/6X/qP+q/6v/rP+q
/6b/pf+l/6X/qv+t/67/rv+v/67/q/+r/6v/q/+q/6z/r/+x/7T/tP+w/67/rf+u/7L/
tf+3/7n/vP+7/7n/uf+z/7T/uv+7/7z/vf++/7z/vP+8/7z/vf++/7//wP/C/8T/xv/I
/8f/xv/F/8T/xv/I/8r/zP/L/8r/yf/I/8n/yv/L/8z/z//Q/9H/0v/P/87/zf/M/9H/
1P/X/9r/2P/Y/9j/2P/Y/9j/2P/Y/9v/3v/h/+T/4f/g/9//3v/i/+T/5v/o/+j/6P/o
/+j/6v/s/+7/8P/0//b/+P/6//f/9v/1//T/+f/8////AgACAAIAAgACAAIAAwADAAIA
BQAGAAQABQACAAEAAQAAAAIABgAEAAMAAQD///3//P///wIAAwAEAAUABAACAAIAAAD+
//3/+////wIABQADAAUAAwACAAIAAwAEAAUABwAIAAkACAAIAAUABAADAAQACQALAAwA
DQAMAAoACQAJAAkACgAOAA4ADgAOAA4ADgAMAAkABwAGAAoADgAPABIAEAAOAA4ADgAL
AAwAEAAUABMADwAKAAwAEAAXACsATgB4AJ4AxgDwABABIwEvATYBLgEXAfwA4ADCAJ0A
dQBYAEgAQQA5ADMAMQAzADMAMQAuACkAIwAhACEAIgAjACQAJAAmACUAJQAgAB4AGwAZ
AB4AIAAhACIAIwAiACEAHQAeACAAHwAgACEAIQAiACEAIAAfAB8AIAAhACQAJQAkACMA
IgAfABoAGwAcACIAJgAnACcAKAApACcAJAAfACAAJAAnACcAJAAkACQAJAAiACIAJgAn
ACcAKAAmACUAJQAjAB8AIwAjACcAKgAsAC0AKwAqACgAKAAnACkALAAsAC8ALwAwAC8A
KgApACwALAAuADEAMgAzADEAMQAxADIAMQAzADUANgA5ADkAOQA6ADgANgA1ADYAOwA/
AEAAQAA9AD0APQA9AEAAQwBFAEYARwBIAEkASgBHAEYASABJAE0AUABSAFQAUwBRAE8A
TgBOAFAAUQBTAFUAVgBVAFMATwBOAE8AUABTAFUAVgBVAFAATwBMAEsASgBLAEoASQBM
AEsASQBGAEIAQAA9ADsAPgA/AEAAQAA9ADkANgA1ADQANAAzADMANQA3ADgANgAzADEA
LwAuADIANAA1ADYANAAxAC8ALgAuAC4ALgAuADAAMQAzADMAMAAvAC4ALgAzADYANwA2
ADMAMgAxADEALwAwADIANQA4ADgAOQA4ADMAMQAxAC8AMgA3ADkAOgA2ADUANAA0ADQA
NQA1ADcAOAA5ADkAOQA0ADIAMQAwADUAOQA6ADkANgAyADEAMQAvADAAMwA1ADYANgA2
ADQAMgAwAC8ALwAyADYANwA3ADUAMQAuAC0ALgAvADEAMgA0ADIAMAAwACwALAAtAC0A
MQAzADMAMgAwAC4ALAAsACsAKgArAC4ALwAvAC8ALAAqACkAKQApACwALwAwADAALQAs
ACkAKQApACkAKAAqACsAKwAsACoAJQAkACQAJgAqACsAKwArACsAKQAmACUAHwAiACgA
KgAqACoAKgAoACYAJAAiACQAJgAoACoAKQAoACcAJgAjACIAIQAgACUAKAArAC4AKgAo
ACYAJAAlACYAJwAoACgAKAAoACgAJQAkACMAIgAkACYAKAAqACYAJAAiACAAIwAkACUA
JgAoACgAKAAoACYAJAAiACAAJAAmACgAKgAoACYAJAAiACQAJgAoACoALAAsACwALAAp
ACgAJwAmACoALAAuADAALQAsACsAKwAqACgAJwAmACQAJQAmACcAJgAkACMAJAAlACUA
JQAlACEAHgAcABwAHQAeAB8AHgAcABwAHQAeABsAGQAYABgAHAAbAB0AHQAZABgAGAAY
ABkAGwAbABsAGgAaABkAGgAWABYAFgAVABkAGwAcABwAGQAXABUAFAAaABoAGQAYABgA
GAAZABkAFwAWABUAFgAaAB4AHgAeABsAGgAaABoAFAAWABcAFwAWABQAFgAfAC0AQABc
AIAAqADSAPQACwEXASABIgEVAQAB6ADSALcAkwBuAFQARQA7ADMALQArACsALQAsACkA
JQAjAB8AHgAdABwAHgAgAB8AHwAaABgAFQATABkAGgAaABoAGwAaABkAFQATABQAEgAS
ABQAFQAXABcAFQATABIAEgAUABYAFgAUABYAFgAUABAADAAMABEAFAAXABcAGAAZABcA
FAAPABAAEgAVABUAEgATABQAFQAUABIAFAATABEAFAAUABUAFwATAA8AEwATABUAFgAW
ABUAFAAUABMAFAARABEAEgAQABIAEwAVABUAEgARABQAFAAVABcAFwAXABYAFwAYABoA
FwAXABcAFgAaABsAHAAeABsAGgAaABwAIAAjACMAIgAiACMAJAAlACYAJwAnACYAKAAq
ACwALgApACgAKgArAC8AMAAwADAAMgAxADAAMAAwADAALwAvADQANgA2ADUAMwAyADMA
NAAyADMAMwAxADAALwAsACsAKgArACoAKQAsACsAKQAmACEAIAAeAB0AHgAfACAAIAAg
AB0AGwAbABkAGAAWABUAGAAZABkAFgAUABMAEgASABYAFgAVABQAFAATABMAFAATABIA
EQAQABIAEwAVABUAEgARABAAEAAQABIAEgAQABAAEAAQABEADgAOAA8AEQATABQAFgAW
ABAADwAQAA8AEAATABMAEgARABEAEQASAA8ADwAOAA8AEQATABQAFQARAA4ADAAKABAA
EwATABEAEQAOAA4ADwANAAwADQANAA8AEAARABAADgAMAAsACwANABAAEAAPAA8ADQAM
AA0ACwALAAwADAAPAA4ADQAOAAsACgAKAAkACwANAA0ADAALAAoACQAKAAgABgAGAAgA
CwALAAsACAAGAAUABQAFAAUABwAHAAYABgAGAAQABQAEAAMAAQACAAUABQAGAAQA///+
//7/AAACAAMAAwADAAQAAwABAAEA+f/4//j/+//+/wEABAACAAIAAgACAAAAAAAAAAAA
AQACAAMABAAAAP7//P/6//z//v8AAAIAAQAAAP///v/+//7//v/+/wEAAgADAAQAAQD+
//v/+P/6//z//v8AAP7//v/+//7//P/8//z//P///wAAAQACAAAA/v/8//r/+//8//3/
/v/8//z//P/8//r/+v/6//r//v8AAAIABAACAAAA/v/8//7/AAACAAQABAAEAAQABAAE
AAQABAAFAAcABgAGAAYAAQD///3/+//+/wAAAwAIAAQAAQD+//v/9//2//b/+P/4//j/
+P/2//H/7v/s/+r/7f/v//L/9v/3//P/8v/v/+v/6v/q/+r/7P/v//D/8f/u/+z/6f/o
/+v/7v/x//P/8v/x/+//7P/r/+v/6//s//L/8v/x//D/7P/q/+n/5//p/+z/7//0//P/
9P/x/+7/7P/s/+3/7v/0//b/8//r/+T/5P/o/+//AQAaADQAVAB2AJoAvADTAOMA8AD6
AP0A6gDQALIAkQBrAEIAJgAZABcAFwATAA0ACQAHAAAA+f/1//X/9//4//n/+v/2//b/
8//x/+7/7v/t/+3/8//0//T/9P/w/+7/7P/n/+v/8P/y//b/8v/v/+3/6f/n/+f/6P/q
/+z/8P/y//L/7//u/+v/5v/o/+r/8f/2//T/8f/v/+3/6//q/+f/6v/t//H/8v/w/+3/
7P/r/+j/6f/u//D/8f/u/+z/6//r/+n/5f/p/+n/7v/w//H/8f/v/+7/7P/s/+v/7f/w
//D/7v/t/+3/6//q/+v/8P/y//P/9f/1//X/8f/v/+3/7P/w//P/9v/4//j/9//2//b/
9P/0//X/+P/7////AAAAAPz/+//6//n//f8BAAQABgAEAAQABAAEAAIAAgAFAAcACgAM
AA0ADgALAAkABwAGAAsADgAQABMAEgASABAADQAMAAwADgAQABIAEwATABEADQALAAcA
BQAIAAsADAANAA0ACwAIAAQA///+//z/+//+////AAAAAPz/9//z//H/9P/2//f/+f/5
//n/+P/0//H/8f/x//L/9f/2//b/9v/y/+//7f/s/+//8v/1//j/9v/1//X/8//v/+//
7//w//P/9v/3//b/8v/w/+7/7f/v//L/9v/7//v/+v/6//j/8v/x//L/8f/z//f/+P/4
//X/8//x//D/9P/3//n//f/8//v/+f/3//P/8v/y//L/+f/9//7//f/7//b/9P/z//b/
+P/8/////f/8//v/+P/3//b/9v/3//r//v//////+//3//T/8//3//n//P/+//3/+v/3
//b/9P/0//X/9f/5//v/+//6//f/9P/x//D/8v/0//j//v/7//n/9//y//P/8//0//X/
+f/7//v/+v/2//T/8P/v//T/9//5//7//f/7//r/9v/0//T/9f/4//z//f/9//3/+//3
//L/7//z//j/AAAAAAAAAAAAAPz/+v/4//b/+P/4//j/+P/3//b/9f/0//X/9v/3//j/
+f/6//v//P/5//j/9//2//j/+v/8//7/+v/4//b/9P/3//j/+f/6//v//P/9//7//P/6
//j/9v/4//r//P/+//z/+v/4//b/9//4//n/+v/9//7///8AAP///v/9//z///8CAAUA
CAAGAAQAAgAAAAIAAgADAAMABAAEAAQAAQD+//3//P/8//7/AQAGAAUAAgD///z/+f/6
//r//P/8//z//P/6//f/9f/0//P/8//1//j//P8AAPv/+f/1//L/8//1//f/+f/5//n/
+f/3//T/8v/y//L/9f/4//r/+//6//j/9f/z//X/9f/2//r//P/7//r/+f/2//b/9f/1
//f/+f/9//7//v/6//b/9P/1//f/+f/6/wAA/f/1/+7/8P/2////CwAgAD4AXgCCAKIA
xADhAPMAAgEKAQUB8ADUALQAlQBvAEoAMgAnACEAHwAbABUADwALAAgABQADAAEAAQAC
AAMABAAAAAAA/f/7//r/+v/5//n//f/+//7//v/7//j/9f/v//X/+v/8/wAA+//5//j/
9f/1//X/9v/4//v//v////7//P/6//b/8P/w//L/+f/+//v/+f/4//f/9v/0//D/8v/3
//v//P/6//f/9v/1//L/8//4//r/+//4//b/9f/1//L/7//0//X/+P/6//v/+//4//b/
8//y//b/+f/9//7//P/7//v/+f/3//f/+//8//7/AQACAAMA/v/9//z//P/+/wEABAAG
AAQAAwACAAIAAgACAAMABgAJAA0ADgAOAAwACwAKAAkADAAPABEAEgASABIAEgASABAA
EAATABUAGQAaABoAGgAZABcAFQAUABgAGgAbAB0AHAAcABoAFwAYABgAGgAcAB4AHwAf
AB0AGQAXABMAEQASABUAFgAXABUAEwAQAAwADAAMAAsACwAMAA0ADgAOAAoABQABAP//
AgAEAAUABwAFAAUABAAAAP///////wAABAAEAAMAAgAAAP3/+//6//3/AAADAAYAAwAB
AAAA/f/5//n/+f/6////AgADAAIAAAD+//z/+//8//7/AQAFAAQAAgABAP7//f/9////
//8BAAUABgAGAAEA///9//z//f///wAAAwADAAMAAgABAP3//P/8//z/AgAFAAUAAwAA
APz/+//7//7/AAAEAAcABgAEAAIA/v/7//r/+v/7////AgACAAEA/v/7//n/+f/9////
AgAEAAMAAAD9//z/+P/4//n/+f/8////AAAAAPz/+P/0//L/9P/2//r/AAD+//3//P/4
//f/9//4//n//f///////v/6//j/9P/z//X/9//4//z/+//5//j/9P/0//T/9f/4//z/
/f/9//3/+v/3//P/8f/3//r//P/7//r/+f/4//b/9P/y//D/9P/2//j/+v/3//b/9f/0
//b/9v/2//b/9//4//n/+v/2//T/8v/w//T/9v/4//r/+f/4//f/9v/2//b/9v/2//j/
+P/4//j/9P/y//D/7v/y//T/9v/4//b/9P/y//D/8//0//X/9v/0//T/9P/0//P/8v/x
//D/8v/0//b/+P/1//T/8//y//P/9P/1//b/9//4//n/+v/5//j/9//2//r//P/+/wAA
/v/8//r/+P/5//n/+P/4//j/9f/1//X/8//0//T/9f/6//n/+f/5//b/8//x//D/8f/w
/+//7v/v/+3/7f/u/+v/6//q/+r/7f/w/+7/7//s/+r/6f/p/+j/6f/r/+v/7v/t/+3/
7P/q/+j/6P/o/+z/7f/u/+7/7P/r/+v/6//r/+7/7f/r/+3/7f/t/+7/6v/p/+n/6f/v
//D/8//y/+//7v/t/+3/6P/s//L/8//x/+7/7P/s/+//9f8GACAAQgBoAI4AtADRAN8A
6gD0APcA6gDUALwAoQCDAF4AOgAjABcAEQALAAkACQAJAAgAAwD9//f/9P/0//T/9P/1
//b/9P/z//H/8P/u/+3/8P/w/+//7v/u/+7/7v/r/+v/7P/q/+r/7P/t/+//7//s/+v/
6//s/+7/8P/w/+7/8P/w/+7/6v/l/+T/6P/q/+3/7f/u/+//7v/s/+j/6v/q/+3/7f/q
/+v/7P/t/+z/6P/q/+n/5//o/+j/6f/r/+f/4//n/+f/6//s/+z/6//r/+r/6P/o/+f/
5//o/+b/6P/p/+v/6//o/+f/6v/q/+v/7f/t/+3/7P/t/+7/8P/v/+//7//u//H/8f/x
//L/7//u/+7/8P/0//f/9//2//P/8//z//P/9P/3//n/+v/8//7/AAACAP3/+v/6//n/
/v8AAAEAAgADAAMAAwAEAAMABAAEAAUACQAKAAkABwADAAIAAwAEAAYABwAHAAUAAwAD
AAEAAQD//////f/7//7//f/7//j/9f/0//L/8f/y//P/9P/0//L/7//t/+3/6v/q/+n/
6f/r/+3/7v/s/+f/5f/j/+L/5//o/+j/6P/n/+X/5P/k/+T/5P/k/+T/5v/n/+n/6f/j
/+H/3//e/+H/5P/l/+T/5P/k/+T/5f/j/+L/4v/j/+X/5v/o/+j/4v/h/+L/4f/i/+X/
5f/k/+P/4//j/+T/4v/h/9//3//h/+P/5P/l/+D/3v/d/9z/4v/l/+X/4//i/97/3f/d
/9z/3P/e/9//4//k/+X/5P/g/97/3f/d/+H/5P/k/+P/4//h/+D/4f/f/9//4P/g/+P/
4v/h/+L/3f/c/9z/2//e/+H/4v/i/+L/4P/e/97/2//a/9v/3v/g/+H/4v/g/93/2//a
/9n/3P/f/+D/4P/g/+D/3v/f/97/3f/b/9z/4P/h/+P/4v/f/97/3v/g/+L/4//j/+P/
5f/j/+D/3//b/9z/3v/h/+L/4//k/+L/4v/i/+L/4v/i/+L/4v/k/+T/5P/k/+H/4P/f
/97/4v/k/+b/6P/n/+b/5f/k/+b/5v/m/+b/6P/o/+j/6P/l/+T/4//i/+b/6P/q/+z/
6f/o/+f/5v/o/+j/6P/o/+n/6v/r/+z/6v/o/+b/5P/o/+r/7P/u/+7/7v/u/+7/7//w
//H/8v/0//b/+P/6//b/9P/y//D/8//2//n//P/6//n/9//2//j/9f/1//X/+P/6//v/
/f/+//n/9f/x//P/8//0//b/9//2//X/9P/w/+3/7P/s/+7/8f/z//b/8//y/+z/6f/s
//D/9f/7//r/+f/5//f/9f/z//L/8P/y//T/+P/8//v/+f/3//T/9f/3//r//f/6//z/
+v/3//f/9//3//j/+P/5//v//f/8//r/+v/2//f/+v/9/wEABAAAAPj/7//v//T//v8K
ABkALwBIAGYAiACuANYA9gARASMBKAEaAfsA1gCyAJIAbQBLADgALgApACUAGwAPAAsA
DQALAAoADQARABMAEAAOAAwACgAHAAYAAgD//wIABAAFAAcABgAEAAEA/v8BAAIAAwAB
AAEABAAEAAYAAwABAAAA/f8BAAMABgAKAAUABAABAPz//v/+//z/+P/u/+j/5//k/+v/
8f/4////BQAKAA0AFgAWABcAFQAQABEAFAAXABgAFwAaABoAGQAXABQAEgARABIAEQAY
ABsAGQAWABIADQAPABAAEAASABIAEwAVABQAEwARABAADQANAA8AFQAYABYAFQASAA8A
EAARABIAFAAVABcAGQAaABkAFwAVABQAGAAaAB0AIgAfAB8AHAAYABoAHQAgACMAJQAn
ACgAKAAnACYAJQAkACYAKAAtADEAMAAuACsAKAAsAC0ALgAwADIANAA1ADcANQA0ADEA
LQAxADQAOQA+ADoANwAzAC0ALgAvAC4ALwAtAC8ALwAvAC4AKwAnACIAJAAmACcAKQAm
ACMAIAAcABsAGQAYABkAGwAcABwAHQAaABkAFwASABMAFQAXABoAGQAWABIADgARABEA
EgAUABMAFAAVABYAFQATABIADwARABMAFQAYABcAFgATAA4AEQASABMAFQAUABQAFQAX
ABQAEgARAA4ADwATABkAHQAbABsAGAAUABUAFQAVABYAFgAXABcAGQAWABUAEwARABkA
GgAcAA==
         </WaveFormData>
      </LeadData>
      <LeadData>
         <LeadByteCountTotal>10000</LeadByteCountTotal>
         <LeadTimeOffset>0</LeadTimeOffset>
         <LeadSampleCountTotal>5000</LeadSampleCountTotal>
         <LeadAmplitudeUnitsPerBit>4.88</LeadAmplitudeUnitsPerBit>
         <LeadAmplitudeUnits>��V</LeadAmplitudeUnits>
         <LeadHighLimit>2147483647</LeadHighLimit>
         <LeadLowLimit>268435456</LeadLowLimit>
         <LeadID>V6</LeadID>
         <LeadOffsetFirstSample>0</LeadOffsetFirstSample>
         <FirstSampleBaseline>0</FirstSampleBaseline>
         <LeadSampleSize>2</LeadSampleSize>
         <LeadOff>FALSE</LeadOff>
         <BaselineSway>FALSE</BaselineSway>
         <ExcessiveACNoise>FALSE</ExcessiveACNoise>
         <MuscleNoise>FALSE</MuscleNoise>
         <LeadDataCRC32>3209985536</LeadDataCRC32>
         <WaveFormData>
GgAaABoAGgAbABwAHQAeAB0AHAAbABoAGwAcAB0AHgAcABwAHAAcABwAHAAcABwAHgAe
AB4AHgAdABwAGwAaAB0AHgAfACAAHwAeAB0AHAAeAB4AHgAeACAAIAAgACAAHwAeAB0A
HAAeAB4AHgAeACAAIAAgACAAHwAeAB0AHAAdAB4AHwAgAB8AHgAdABwAHQAeAB8AIAAe
AB4AHgAeABwAHAAcABwAHQAeAB8AIAAfAB4AHQAcABoAGgAaABoAHAAcABwAHAAcABwA
HAAcABoAGgAaABoAGgAaABoAGgAcABwAHAAcABwAHAAcABwAGgAaABoAGgAbABwAHQAe
AB0AHAAbABoAHAAcABwAHAAcABwAHAAcABoAGgAaABoAHAAeACAAIgAgAB4AHAAaABoA
GgAaABoAGgAaABoAGgAaABoAGgAaABwAHAAcABwAGwAaABkAGAAaABoAGgAaABgAGAAY
ABgAFgAWABYAFgAXABgAGQAaABgAGAAYABgAGgAaABoAGgAYABgAGAAYABYAFgAWABYA
GQAaABsAHAAZABgAFwAWABgAGAAYABgAGQAaABsAHAAcABwAHAAcAB0AHgAfACAAHwAe
AB0AHAAeAB4AHgAeAB4AHAAbABsAGwAZABkAGwAeAB4AHgAeABwAGgAYABcAFQAUABUA
FgAUABQAFAATABQAEgASABMAEwATABMAEwASABIAEQAQAA8ADwAQABIAEQARABAAEAAR
ABEAEgASABIAEgATABQAEwASABAADwAPABAAEQASABAAEQARABAAEAAQAA8ADwASABIA
EgASABEAEgARABAAEwAUABUAFgAUABIADgAMAAgABgAKAA4AFQAfACsAPgBTAGwAjgCs
AMQA1QDjAO4A7gDnANsAywC3AJoAeABfAFIARgA8ADIAKgAkACAAHQAdAB4AIQAfABwA
GwAZABcAFQAUABAAEQASABMAFAARAA8ADgANAA8ADgAOAA4ADQAPAA8ADwALAAoACQAJ
AAsADgARABMAEgARAA8ADgAQABEAEQAPABEAEgAUABQAEQAOAA0ADAANAA4AEAARABEA
EgASABAAEAARABIAEgASABIAEgASAA8ADgANAAwADwAQABEAEwASABIAEgARAA8ADwAQ
ABEAEQARABEAEQASABIAEwATABQAFQAXABgAFQAVABQAEwAVABYAFgAZABcAFwAXABgA
FwAVABQAFAAXABoAGwAeABwAHQAdAB4AHwAgACEAJQAmACcAKAApACcAJwAoACkAKgAt
AC8AMAAvAC8ALwAuAC4ALgAvAC8AMQAyADIAMwAxADMAMQAxADMAMwAzADIAMQAwAC8A
KwAsAC0ALgAuAC4ALgAtACwAKQAoACYAJAAmACUAIwAjACEAIAAeAB0AGwAaABsAHAAb
ABsAGQAZABkAGAAVABQAFwAYABkAGgAYABoAFwAWABYAFQAVABYAFwAXABgAGAAXABYA
EwASABQAFgAYABsAGAAXABYAFQAVABUAFQAWABcAFwAXABgAFQAUABMAEQASABMAFQAW
ABQAFQAVABUAFQAVABYAFgAVABUAFQAWABQAFAAUABQAEwAUABYAGAAXABUAEwARABEA
EQARABYAFQAUABUAFQATABMAEgARABMAEwAUABYAFQAUABQAEwASABAADgANAA8AEQAT
ABEAEQARABEADwAPABAAEQAUABIAEAAPAA0ADgALAAsADAAOAA4ADgAQAA8ADAAKAAkA
CwAMAA4AEAANAA0ADgANAAwADAAMAA0ADwAPAA8ADwAOAAwACwAJAAwACwAOABAADgAO
AA4ADQAKAAoACgAJAAsACwAIAAgACAAIAAgACAAIAAgACAAIAAgACAAIAAcABgAFAAQA
BAAEAAQABAAEAAQABAAEAAMAAgABAAAAAwAEAAUABgAFAAQAAwACAAQABAAEAAQAAgAA
AP7//P///wAAAQACAAEAAAD///7//f/8//v/+v/8//z//P/8//7//v/+//7///8AAAEA
AgABAAAA///+//7//v/+//7/AAAAAAAAAAD///z/+v/5//v/+f/5//v/+v/6//r/+v/3
//b/9f/1//D/7v/u/+7/7f/s/+v/6f/m/+T/5P/l/+X/5f/l/+X/5P/k/+P/4v/h/+H/
4v/k/+T/4//h/+D/4f/h/+L/4v/i/+L/4//k/+L/4P/d/9v/2//c/93/3v/d/93/3P/a
/9v/3P/c/93/2//a/9n/2P/W/9j/2P/Y/9r/3P/e/+D/2P/W/9b/0P/O/9L/2v/g/+f/
8f8DABoANwBYAHwAmgCuAMEAywDIALoApwCRAHsAYwBAACIAEwAMAAIA9v/u/+r/6P/o
/+f/5//q/+v/5//k/+P/4f/g/9//3//c/93/3v/f/+D/3f/b/9r/2f/c/9z/3f/e/97/
3//e/93/3P/c/9z/3f/f/+D/4f/h/+D/3//d/9z/3//h/+L/4f/e/97/3//e/+D/3v/e
/97/3v/e/9//3//e/97/3f/a/9z/3//i/+T/4//i/+H/4P/g/+D/4P/g/+H/4v/j/+X/
5P/k/+T/4//k/+X/5//p/+f/5//n/+f/6v/q/+v/6//t/+3/7v/u/+z/7f/t/+3/7v/w
//H/9f/z//P/8//0//b/9f/1//b/9//6//v//v/8//v/+f/4//r//P/+/wMAAgADAAQA
BQAFAAUABgAHAAkACwAMAAwACQAJAAkACAAKAAwADwARABAAEAAPAA8AEQATABEAEQAS
ABMAFAAUABMAEgARAA0ADQANAA0ADAAKAAoACQAIAAcABgAEAAIAAwADAAIAAwAAAAAA
//////7//P/8//z/+//7//n/+f/8//z/+v/6//z//P/8//z/+//8//j/9v/5//n/+v/8
//v/+//8//z//P/8//r/+v/6//r/+v/7//v/+//7//v/+//7//v//P/8//v/+v/6//z/
/P/8//v/+//7//z//P/7//v/+v/5//r/+//9//7//f/9//3//v/+//7//v/+//3//v8A
AAIAAAD///7//f////////8EAAEAAAABAAEAAQABAAAA////////AAACAP///v/+//3/
/v/+//7////9////AQD///////////3//v/+//7/AAD///7//v/9/wAA/f/9//7//P/8
//z//v8AAP7//f/9//7//v///wAA/v/9//3/+//8//z//P/9//v/+//7//v/+//6//r/
+f/5//f/+f/6//j/+P/4//f/+f/6//v/+//7//3/+v/4//j/+P/4//r/+v/6//r/+P/4
//j/+P/6//r/+v/6//r/+v/6//r/+f/4//f/9v/5//r/+//8//n/+P/3//b/9//4//n/
+v/4//j/+P/4//b/9v/2//b/9//4//n/+v/4//j/+P/4//r/+v/6//r/+v/6//r/+v/3
//b/9f/0//X/9v/3//j/+v/6//r/+v/8//z//P/8//z//P/8//z/+//6//n/+P/7//z/
/f/+//z//P/8//z//P/8//r/+f/6//v/+v/7//3//v/+//7//P/7//r/+f/5//b/9P/0
//T/9P/0//T/9f/0//L/8v/x//H/8f/x//P/8//0//T/9P/y//H/8f/0//X/9f/0//T/
8//z//T/9P/0//T/9f/2//b/9v/1//X/9P/0//T/8v/y//P/8//y//L/8v/x//P/9P/0
//T/9v/2//j/+P/3//b/9f/0//j/+v/4//j/9P/w/+z/6v/s//H/+/8NACQAPQBcAHoA
lgCqALsAxwDQANAAxQC5AK0AmQB6AFQAOwAuACgAIAAYABAADAAKAAUAAQD+//3//f/8
//3//f/8//v/+//4//b/9v/2//b/+P/3//f/9//2//T/8//y//X/9//3//f/9f/0//P/
8//x//L/8//z//X/9f/0//T/9P/1//X/8//z//T/9v/2//T/8v/y//L/8v/y//P/8//z
//T/9P/y//H/8f/x//D/8v/y//L/8v/y//L/8v/y//H/8P/v/+//8f/y//P/8//x//H/
8v/z//H/8f/x//H/8//0//b/9//1//X/9v/2//f/+f/6//v/+v/6//n/+//8//3//v8A
AP7//f/9//7//P/+//7/AAACAAMAAwAEAAIAAgACAAUABgAHAAgACQAJAAkACgALAAsA
DQAOAA4AEAARABIAEgAQABAAEQARABMAFAAUABUAFwAZABcAFwAXABcAFwAWABYAFgAW
ABMADwAPAA8ADgAOAA4ADQAMAA0ADAAKAAgABgAFAAMAAwAAAAAA//////7//P/8//z/
//////3//f/8//z/+v/6//j/+P/4//j/+v/8//n/+P/2//X/9f/2//X/9f/2//b/+P/4
//b/9v/0//L/8P/v//L/8//0//X/8f/x//H/8v/1//X/9f/2//j/+P/4//f/9v/1//X/
9P/2//f/9//3//X/9f/2//b/9f/1//X/9v/2//b/9v/2//L/8v/z//T/9v/3//j/+f/1
//P/8f/0//L/8v/0//X/9f/1//T/8//y//H/8f/y//T/9P/1//X/8//y//H/8f/v//H/
8//x//H/8f/x/+//7//w//H/9P/z//L/8v/x//D/6//p/+j/6f/q/+v/7v/u/+z/6//r
/+j/6P/p/+r/6//t//D/8f/t/+z/6//r/+3/7f/t/+3/7v/u/+//7//u/+v/7P/s/+//
8P/x//H/8P/w//D/7//v//H/9P/z//L/8f/w/+7/7v/u/+7/8f/y//P/9P/y//L/8v/y
//T/9P/0//T/8v/y//L/8v/w//D/8P/w//H/8v/z//T/9P/0//T/9P/z//L/8f/w//P/
9P/1//b/9P/0//T/9P/z//L/8f/w//D/8P/w//D/7v/u/+7/7v/u/+7/7v/u/+z/7P/s
/+z/7//w//H/8v/y//L/8v/y//L/8v/y//L/9P/0//T/9P/0//T/9P/0//T/9P/y//H/
8//z//H/8f/y//L/8f/w/+7/7f/s/+v/6f/m/+T/5P/n/+j/6f/q/+n/6P/m/+b/5v/l
/+T/4//l/+X/5v/m/+b/5P/j/+P/5v/n/+f/5v/m/+X/5f/m/+X/5P/j/+P/5f/m/+f/
5//l/+T/5P/k/+b/5v/n/+f/5f/k/+P/4f/h/+L/4v/i/+T/5P/m/+b/5P/k/+T/5P/m
/+b/6P/m/+L/3P/Y/9r/3v/l//P/CwAqAEcAZgCIAKYAvADLANUA1gDKALsAqQCTAHMA
TgAwACEAGgASAAgAAAD+//z/+v/3//P/7v/r/+z/7P/u/+//7v/t/+3/6v/o/+j/6P/o
/+r/6f/p/+n/6f/o/+j/6P/n/+n/6f/p/+n/6P/n/+f/5//o/+n/6f/r/+v/6v/q/+f/
5//m/+P/5v/o/+v/7P/s/+r/6v/q/+j/6P/p/+n/6f/q/+r/6P/m/+f/6P/o/+n/6v/r
/+z/6f/o/+f/5v/n/+j/6f/r/+z/7v/w//H/7v/t/+3/7f/v/+//7//v//L/8v/z//P/
8f/x//L/8v/0//X/9f/1//P/9P/0//f/+P/5//r//P/8//v/+//8//v//P/7//z//f//
/wAAAgD///7//f///wMABQAHAAkACAAHAAcABwAHAAkACgAKAAwADQAOAA4ADQAMAAwA
CwAPABAAEAARABAAEQAOAA0ADQANAA0ADAANAA4ADwANAAoACQAIAAYACAAIAAcABgAF
AAQAAgAAAP///f/6//n/+f/6//r/+//3//T/8//y//X/9f/z//P/8v/y//D/8P/u/+7/
7v/u/+//8v/w//D/7//t/+z/7P/t/+3/7v/u//D/8P/u/+7/7v/u/+7/7//w//H/8v/z
//D/7//u/+7/7//v/+//8P/w//D/8P/v/+//7//w//D/8v/z//P/8//v/+//8P/w//L/
8//0//b/9P/0//T/9P/y//L/8//0//f/9//3//f/8//x/+//8v/0//T/9v/3//f/9//2
//X/9P/z//P/9P/2//b/9//3//b/9P/y//H/8//1//f/9f/z//P/8//x//H/8v/z//b/
9v/2//f/9//1//H/8P/w//L/8v/y//T/9P/y//H/8f/x//L/9P/2//j/+f/7//v/9//2
//X/9f/3//f/9//3//b/9v/3//f/9//1//f/+P/6//r/+v/5//j/+P/4//f/9f/5//z/
+v/6//r/+v/4//j/+P/4//v//P/9//7//f/8//v/+v/4//j/+P/4//r//P/+/wAA/f/8
//v/+v/7//z//f/+//z//P/8//z//P/8//z//P/+//7//v/+//z//P/8//z//f/+////
AAD+//7//v/+//7//v/+//7/AAAAAAAAAAD///7//f/8//7/AAACAAQABAAEAAQABAAE
AAQABAAEAAUABgAHAAgACAAIAAgACAAGAAUABQAFAAEAAQADAAQABAAEAAQAAwAEAAMA
AwAAAP3//P/7//r//f/+//7//v/6//r/+//7//v/+//7//v//P/8//z/+v/5//n/+v/7
//z//P/9//3/+//8//z//P/6//v//P/8//7//f/9//z/+//6//n/+P/8//3//f/+//z/
+//7//z//P/8//z//P8AAAAAAAAAAAAAAAAAAAAAAAAAAP7//P/2//T/9v///wsAGwAw
AEkAagCOAKwAvgDJANcA3gDcANUAyQC7AKUAggBeAEcAOAAwACoAIgAcABgAFgARAA8A
DgANAAoACAAIAAcACQAJAAoACAAGAAQAAgAAAAQABQAHAAkABgAEAAMAAgABAAMAAwAD
AAMAAgABAAEA//8AAAEAAQADAAMAAgACAAAAAQABAP//AQACAAQABAAGAAQABAAEAAMA
AgACAAEAAwAEAAQAAgACAAMABAAEAAYABgAGAAYABgAGAAYABgAFAAQAAwADAAQABgAI
AAkABgAFAAUABQAHAAcABwAHAAoACgALAAsACQAJAAoACgAMAA0ADQANAAwADAALAA0A
DQANAA0ADgAPAA8AEAASABEAEgARABIAEwAVABYAGAAXABYAFQAXABoAGwAcAB0AHwAf
ACAAIQAgACEAIQAgACEAIwAlACYAJQAkACQAIwAlACYAJgAnACkAKwApACkAJwAnACcA
JgAoACgAKAAlACEAIQAhACAAIgAiACEAIAAfAB4AHAAaABgAFwAVABUAFQAWABYAFwAS
ABAAEAAQABEAEQAPAA8AEgASABAAEAAPAA4ADQAMAA0AEAAOAA4ADgANAA0ADgANAA0A
DgAOABAAEAAOAA4ADAAMAAwADQANAA0ADQANAAsACwALAAwACwALAAsADAANAA4ADwAP
AAwACwALAAoADQAPABAAEQAPAA8AEAAQAA8ADwAPABAAEAAQABAAEAANAAwADAAMAA8A
DwAPAA8ADwANAAsADgAMAAwADgAPAA8ADwAOAA0ADAALAAsADAAOAA4ADwAPAA0ADAAL
AAsACwANAA8ADQAPAA8ADwANAAwADAAMAA4ADgAOAA8ADwANAAkACAAIAAoACgAKAAwA
EAAOAA0ADQALAAoACgAKAAoACwANAA0ACQAIAAcABwAJAAkACQAJAAoACgALAAsACAAF
AAYABgAHAAgACQAJAAgACAAIAAcABQAFAAYABwAIAAkACgAJAAgABwAGAAgACAAIAAgA
CAAIAAgACAAGAAYABgAGAAgACAAIAAgABwAGAAUABAAFAAYABwAIAAgACAAIAAgABwAG
AAUABAAGAAYABgAGAAQABAAEAAQABgAGAAYABgAGAAYABgAGAAQABAAEAAQABgAGAAYA
BgAEAAQABAAEAAYABgAGAAYACAAIAAgACAAIAAgACAAIAAoACgAKAAoACgAKAAoACgAL
AAwADQAOAAoACQAJAAkABwAHAAkACgALAAwADQANAAkABwAGAAIAAgACAAIAAgABAAAA
/v/8//j/+P/5//n/+v/7//z//f/8//z//P/6//f/9//4//n/+//6//r/+f/3//j/+P/4
//n/+//9//7//f/7//r/+P/6//r/+v/6//v/+//6//r/+P/3//f/+P/6//r/+v/6//v/
+v/5//j/+v/6//r/+v/6//r/9v/w/+z/7P/w//X///8PACIAOQBWAHYAlgCsAL8AzQDY
ANwA1QDFALMAnQB8AFgAPwAyACwAJgAcABQAEAAOAAkABQAEAAMABAACAAIAAQD+//3/
/f/6//z//P/8//z//v/9//3//f/8//r/+f/4//r//f/+////+v/4//b/9f/1//b/9//3
//j/+f/5//r/+P/5//n/9//5//r//P/8//v/+P/3//b/+P/4//n/+f/5//r/+v/4//b/
9//4//j/+v/6//r/+v/4//j/+P/4//j/+P/4//n/+f/6//v/+//9//3//v////3//f/9
//3//f/8//z/+//+////AQACAAAAAQABAAEA/v/+//3///8CAAMABAAGAAQAAwADAAQA
BgAIAAgACgAIAAkACQAKAAgACAAIAAsADgAPABAAEQAQAA8ADwAPABEAEwAUABQAFgAX
ABgAGAAWABYAFwAXABsAHAAcAB0AHAAdABoAGQAbABsAGwAaABoAGgAaABcAEwATABMA
EgAUABQAEwASABEAEAAOAAwACgAJAAcABwAGAAYABQAFAAIAAAAAAAAAAwADAAEAAQAA
AAAA/v/+//7//v/+//7//v8AAP3//P/6//n/+f/6//7///8BAAIAAQAAAP3//P/8//z/
/P/9//3//f/9//3/+f/5//n/+v/8//3//v8AAAAAAAAAAP///f/9//7//v/+////////
//v/+//8//z//v///wAAAgABAAAA///+//z//P/9//7/AQABAAEAAQD9//v/+f/8//7/
/v8AAAEA//////7//f/+//3//f/+//z//P/9//3//f/8//v/+//7//3////9//z/+//6
//f/+f/6//v//v/9//z//P/7//v/9//2//b/+f/6//v//v/+//r/9//1//X/9v/4//r/
+f/5//r/+f/3//b/9f/1//j/+f/6//v/+v/6//v/+//5//f/+f/6//j/+P/4//f/9P/0
//T/8//3//f/+v/6//r/+v/6//j/+P/4//j/9//2//X/9P/0//T/9P/0//f/+P/5//r/
+f/4//f/9v/3//j/+f/6//j/+P/4//j/9//2//X/9P/1//b/9//4//b/9v/2//b/+P/4
//j/+P/4//j/+P/4//f/9v/1//T/9f/2//f/+P/4//j/+P/4//n/+v/7//z//f/+////
AAD9//z/+//6//v//P/9//z//f/9//3/+//6//v/+//6//v//P/8//z/+//7//j/9v/2
//b/9v/2//T/8//y//D/8v/z//P/8//1//X/9f/2//X/9P/x/+//8v/0//b/9//1//T/
8v/x//L/8v/y//L/9f/2//b/9v/z//P/8v/y//T/9P/0//X/8//y//L/8v/y//P/9f/2
//b/9v/2//j/9f/0//P/8v/1//b/9//4//r/+P/w/+r/7P/0//n///8NACIAOQBUAHIA
lACwAMEA0QDaANoAzwC9AKsAlwB6AFYAPwAyACoAJAAcABIADAAIAAUAAwAEAAMAAgAA
AAAA///8//v/+//4//r/+v/6//r/+v/5//n/+f/3//b/9v/2//j/+//8//3/+v/4//b/
9f/2//j/+v/7//v/+//6//r/+P/5//n/9//5//r//P/8//r/+P/4//j/9v/2//f/9//5
//r/+v/4//j/+f/6//r//P/8//z//P/5//j/9//2//j/+P/4//n/+f/6//v/+//5//n/
+v/7//7///8AAAEA///+//7//f/+////AQACAAAAAQABAAEAAQACAAIABQAFAAUABQAG
AAQAAwADAAQABgAIAAgACgAMAA0ADQAOAAwADAAMAA8AEAARABIAEwARABEAEgATABQA
FwAZABoAGAAZABoAGgAaABoAGwAbAB0AHgAeAB8AHQAfAB0AHQAfAB8AHwAeACAAIAAg
AB0AGQAZABkAGAAaABoAGQAYABUAFAASABAAEQARABAAEQAOAA4ADQANAAgABgAGAAYA
CQAJAAcABwAGAAYABAAEAAYABgAGAAYACAAKAAcABgAEAAMAAwAEAAYABwAJAAoABwAG
AAMAAgAEAAQABAAFAAUABQAFAAUAAwADAAMABAAFAAUABQAGAAYABgAGAAUABwAHAAgA
CAAIAAkACQAJAAYABQAFAAQABwAHAAcACAAGAAYABgAGAAYABgAHAAgABwAHAAcABwAH
AAUAAwAGAAgACAAKAAsACAAHAAUAAwAEAAMAAwAEAAIAAgADAAMABQAEAAMAAwAEAAcA
CgAJAAcABQADAP////8AAAEABAAEAAQABQAFAAMA///+//7/AQACAAMABgAHAAQAAgAB
AAIAAgADAAQABAAFAAcABwAEAAIAAAD//wIAAwAEAAUABAACAAEA//8AAP//AgAEAAYA
BgAGAAUABAAEAAQAAwAFAAUABAACAAIAAgACAAAAAAAAAAAAAQACAAMABAACAAIAAgAC
AAMABAAFAAYABAAEAAQABAADAAIAAQAAAAEAAgADAAQABAAEAAQABAAGAAYABgAGAAQA
BAAEAAQAAgACAAIAAgADAAQABQAGAAMAAgABAAAAAgAEAAYACAAGAAQAAgAAAAIAAgAC
AAIAAwAEAAUABgAFAAQAAwACAAUABgAHAAgACAAIAAgACAAKAAoACgAKAAsADAANAA4A
DQAMAAsACgALAAoACgALAAoABwAGAAcACQAKAAsADAAMAAwADAANAAgABgAGAAYABAAE
AAQAAwACAAAAAAABAAEAAQABAAEAAwAEAAQABAAAAP////8AAAEAAQAAAAAAAQABAAIA
AgABAAAAAAAAAAIAAgABAAEAAAAAAAAAAAACAAMAAwACAAIAAgABAAEAAgACAAIAAgAD
AAYABwAIAAUABAADAAIAAgAGAAgACAACAPz/+v/8////BQARACQAPQBYAHgAmgC0AMMA
0QDcAOYA4QDXAMsAuQCeAHwAXQBIADoANAAsACIAIAAeABsAFwAUABMAEAAOAA4ADQAO
AA0ADQAKAAgACAAIAAgACgAJAAkACQAHAAYABgAGAAUABwAHAAcABgAGAAYABwAFAAYA
BwAHAAkACQAIAAgACAAJAAkABwAGAAYABwAGAAcABgAHAAgACAAIAAkACQAJAAoACgAI
AAgACQAKAAoACAAIAAgACAAGAAYABgAGAAQABAAEAAUABgAIAAoACwAKAAkACQAJAAkA
CQAJAAkACAAIAAkACQAHAAcACAAIAAoACwALAAsACwAMAAwADwARABEAEQASABAADwAP
ABAADgAQABAAEgATABUAFgAYABUAFAATABUAFwAZABsAHQAfAB8AIAAhAB8AHwAeABwA
HwAhACMAJAAiACIAIwAjACcAKAAoACkAJwApACcAJwAmACUAJAAiACUAJgAnACUAIQAh
ACEAIAAeAB4AHQAcAB0AHAAaABgAFgAVABMAEwATABQAFAAVABAADgAOAA4ADwAPAA0A
DQAQABAADgAOAAsACgAJAAgACwAOAAwADAALAAkACAAIAAsACwAMAAwADgAOAAwADAAL
AAoACQAJAAsACwALAAsACwALAAsADAALAAsACwAMAA4ADgAOAA0ADAALAAsACgAKAAsA
CwALAAkACQAKAAoACQAJAAkACgALAAwADQAOAAwADAANAA4AEQARABEAEQAOAAsACAAK
AAwADAAOAA8ADwAPAA4ADQAKAAkACQAKAAsADAAOAA8ADQAMAAsACwALAA0ADwANAA0A
DQANAAsACAAIAAgACgALAAwADgAPAA0ACQAIAAgACAAIAAgACgAOAAwACwALAAkACAAI
AAgACQALAA4ADwALAAoACQAJAAkACQAJAAkADAAMAA0ADQALAAkACwAMAAwADAAMAAsA
CgAKAAoACQAJAAsADAAMAAwADAAMAAwADAAMAAwADAAMAAwADAAKAAoACgAKAAoACgAK
AAoADQAOAA8AEAAPAA4ADQAMAA0ADgAPABAADgAOAA4ADgAMAAwADAAMAA0ADgAPABAA
DwAOAA0ADAANAA4ADwAQAA8ADgANAAwADAAMAAwADAANAA4ADwAQABIAEgASABIAFQAW
ABcAGAAYABgAGAAYABcAFgAVABQAFQAWABcAGAAWABQAEwATABYAFQAWABkAGAAYABgA
GAAVABQAEwATABEAEAARABIAEAAQABAADwAQAA4ADgAPAA8ADwAPAA8ADAAMAAsACgAM
AA0ADwASABAADwANAAwADQANAA4ADgAOAA4ADwAQABAAEAAPAA8ADwAQABEAEgARABEA
EAAOABAAEgATABUAEwASABEAEAASABQAFAAUABYAFgAWABYAFAASAA4ACAAIAAwADgAU
AB0AKwA9AFQAcwCYALwA2ADwAP8ABQH6AOoA2QDHALEAkwBwAFgASwBCADoALgAkACAA
IgAkACEAIQAkACEAHQAaABkAFwAYABcAFwAUABQAFAAUABQAEgARABEAEQASABIAEwAU
ABMAFQAVABUAFQAUABMAEwAVABYAFwAXABYAFQATABIAEgATABMAEQAPAA4ADgAMAA4A
DgAQABIAFAAUABUAFQAUABQAEwAQABEAEwAVABYAFAASABAADgANAA4ADwAQABAAEAAQ
ABEADgAOAA4ADQAQABEAEwAVABMAEwATABMAFQAWABgAGQAZABkAGgAaABkAGQAYABcA
GAAaABsAHwAeAB0AHAAcAB0AHQAeACAAIAAiACIAJAAjACMAIgAiACQAJgAoAC0AKwAr
ACsAKwAtAC0ALgAvADEAMwA0ADQAMwAzADMAMgA0ADYAOQA7ADoAOgA5ADkAOwA9ADsA
OwA8AD0APgA+ADsAOgA5ADUANgA3ADgAOAA1ADQAMgAwADAAMAAvAC4AMAAvAC0ALQAq
ACoAKQApACgAJgAmACYAJgAlACIAIQAkACQAIgAiACQAJAAkACQAIwAkACAAHgAhACEA
IgAkACQAIwAjACIAJQAmACUAJgAmACYAJgAnACYAJQAkACMAJAAlACYAKAAoACcAJgAm
ACgAKAAoACcAKAApACsALAAqACsAKwArACsAKwAsACwAKwArACsALAAuAC4ALgAuADAA
MAAvAA==
         </WaveFormData>
      </LeadData>
   </Waveform>
</RestingECG>
