# Supplementary material for: Detection of Left Atrial Enlargement Using a Convolutional Neural Network-Enabled Electrocardiogram
Source: Front Cardiovasc Med. 2020 Dec 17;7:609976. doi: 10.3389/fcvm.2020.609976 (PMC7773668; doi:10.3389/fcvm.2020.609976)
Supplement: Supplementary file 4 [file Data_Sheet_4.ZIP › normal3/1802031637_1049_00000005.XML]

<?xml version="1.0" encoding="Windows-1252"?>
<!DOCTYPE RestingECG SYSTEM "restecg.dtd">
<RestingECG>
   <PatientDemographics>
      <PatientID>1802031637</PatientID>
      <PatientAge>75</PatientAge>
      <AgeUnits>Years</AgeUnits>
      <Gender>Male</Gender>
      <PatientLastName>linkongpei</PatientLastName>
   </PatientDemographics>
   <TestDemographics>
      <DataType>Resting</DataType>
      <Site>1</Site>
      <AcquisitionDevice>MAC55</AcquisitionDevice>
      <Status>Unconfirmed</Status>
      <Priority>Normal</Priority>
      <AcquisitionTime>08:39:13</AcquisitionTime>
      <AcquisitionDate>07-29-2016</AcquisitionDate>
      <CartNumber>1</CartNumber>
      <AcquisitionSoftwareVersion>009C</AcquisitionSoftwareVersion>
      <XMLSourceVersion>MAC5000 v1.0</XMLSourceVersion>
   </TestDemographics>
   <RestingECGMeasurements>
      <VentricularRate>75</VentricularRate>
      <AtrialRate>75</AtrialRate>
      <PRInterval>142</PRInterval>
      <QRSDuration>94</QRSDuration>
      <QTInterval>396</QTInterval>
      <QTCorrected>442</QTCorrected>
      <PAxis>0</PAxis>
      <RAxis>57</RAxis>
      <TAxis>10</TAxis>
      <QRSCount>13</QRSCount>
      <QOnset>224</QOnset>
      <QOffset>271</QOffset>
      <POnset>153</POnset>
      <POffset>207</POffset>
      <TOffset>422</TOffset>
      <ECGSampleBase>500</ECGSampleBase>
      <ECGSampleExponent>0</ECGSampleExponent>
   </RestingECGMeasurements>
   <Diagnosis>
      <Modality>Resting</Modality>
         <StatementCount>2</StatementCount>
         <LabelText>12SL ��ϳ���</LabelText>
      <DiagnosisStatement>
         <StmtFlag>ENDSLINE</StmtFlag>
         <StmtText>�������</StmtText>
      </DiagnosisStatement>
      <DiagnosisStatement>
         <StmtFlag>ENDSLINE</StmtFlag>
         <StmtText>���� ECG</StmtText>
      </DiagnosisStatement>
   </Diagnosis>
   <Waveform>
      <WaveformType>Rhythm</WaveformType>
      <WaveformStartTime>0</WaveformStartTime>
      <NumberofLeads>8</NumberofLeads>
      <SampleType>CONTINUOUS_SAMPLES</SampleType>
      <SampleBase>500</SampleBase>
      <SampleExponent>0</SampleExponent>
      <HighPassFilter>16</HighPassFilter>
      <LowPassFilter>150</LowPassFilter>
      <ACFilter>NONE</ACFilter>
      <LeadData>
         <LeadByteCountTotal>10000</LeadByteCountTotal>
         <LeadTimeOffset>0</LeadTimeOffset>
         <LeadSampleCountTotal>5000</LeadSampleCountTotal>
         <LeadAmplitudeUnitsPerBit>4.88</LeadAmplitudeUnitsPerBit>
         <LeadAmplitudeUnits>��V</LeadAmplitudeUnits>
         <LeadHighLimit>2147483647</LeadHighLimit>
         <LeadLowLimit>268435456</LeadLowLimit>
         <LeadID>I</LeadID>
         <LeadOffsetFirstSample>0</LeadOffsetFirstSample>
         <FirstSampleBaseline>0</FirstSampleBaseline>
         <LeadSampleSize>2</LeadSampleSize>
         <LeadOff>FALSE</LeadOff>
         <BaselineSway>FALSE</BaselineSway>
         <ExcessiveACNoise>FALSE</ExcessiveACNoise>
         <MuscleNoise>FALSE</MuscleNoise>
         <LeadDataCRC32>2065761304</LeadDataCRC32>
         <WaveFormData>
9v/2//b/9v/4//j/+P/4//f/9v/1//T/9f/2//f/+P/3//b/9f/0//b/9v/2//b/9f/0
//P/8v/0//T/9P/0//b/9v/2//b/9P/0//T/9P/0//T/9P/0//X/9//4//j/9v/4//n/
+v/8//z//P/9/wAAAAAAAAAA/v/+//7//v8BAAEAAQABAP////////7/////////////
/////f/8//r/+P/2//b/9f/1//X/9f/0//P/8v/w//D/8P/w//H/8P/w//D/8P/t/+3/
7f/t/+//7//v/+//7f/t/+3/7f/w//H/7v/u/+3/6f/m/+b/6P/q//X///8FAA4AIgA2
AEQAUABgAGoAawBhAE0ANwAcAAQA9f/r/+T/3f/a/9r/2f/W/9T/0v/U/9T/1f/Z/9//
5f/l/+f/5//p/+r/6//s/+7/7v/u/+//8P/w//D/8P/u/+//7//v//L/8v/y//L/8v/y
//L/8v/z//P/8//z//P/8//z//P/8f/x//L/8v/0//T/9P/0//T/9P/1//X/9f/1//b/
9v/2//b/9//3//b/9v/2//b/+P/5//r/+v/5//n/+P/3//j/+f/8//3/+//7//v//f/9
//3///////////8BAAIAAgACAAQABQAGAAYABwAJAAoACwAMAA0ADQAPAA8ADwAPABAA
EgASAA8ADwAQABAAEQASABMAFAATABMAEwASABIAEQAQAA8AEAAQAA4ADQALAAgABQAE
AAQAAgAAAP//AQAAAP///v/7//r/+f/4//f/+P/5//r/+f/4//f/9f/1//X/9f/z//X/
9v/2//b/9f/1//P/8//1//X/9f/1//P/9P/1//X/9P/0//T/8//0//X/9v/3//X/9f/1
//X/9//3//f/+P/3//b/9f/0//X/9v/3//j/9v/2//b/9//3//j/+P/3//j/+P/5//r/
+f/4//f/9f/2//j/+f/5//n/+f/5//n/+f/5//n/+f/5//n/+f/5//f/9//3//f/+P/4
//n/+v/4//n/+f/5//j/+P/5//n/+v/7//v//P/5//j/9//3//r/+v/7//z/+v/6//r/
+//7//v/+v/6//r/+//8//v/+v/5//j/+v/6//r/+v/6//r/+v/6//j/+P/4//j/+f/6
//v//P/7//3//v/+//7/AAABAAIAAgACAAIAAwAIAAgACAAIAAYABgAGAAYACQAJAAkA
CQALAAsACwAKAAkACQAJAAkABwAHAAUABAAEAAIAAAAAAP3//f/9//3//f/9//3//P/7
//r/+f/5//r/+v/6//r/+//7//v/+//5//n/+f/5//n/+f/5//n//P/7//r/9v/x/+//
7v/w//T/+v8DAA0AGQAmADgASABWAGoAegB4AG8AYwBPADEAGAAGAPn/7//o/+X/5P/k
/+P/4P/e/+D/4P/g/+X/7f/v//H/8f/z//P/9f/0//X/+P/6//r/+v/7//r/+v/6//r/
+v/7//v/+//8//z//P/8//z//P/8//z//f/9//3//f/9//3//f/9//////8AAAAA/v/+
//7//v/+//7///////////8AAAAAAAAAAAEAAQACAAIAAgACAAIAAwAEAAQAAgADAAMA
AwAFAAUABwAHAAUABQAFAAcABwAHAAkACQALAAsADQAOAAwADAAOAA8AEQASABQAFwAV
ABUAFQAVABcAGQAZABkAGQAaABwAHAAbABsAHAAcABwAHAAcABwAGwAbABsAGgAaABkA
GAAXABgAGAAWABUAEgAQAA4ADgAOAAwACgAJAAgABgAEAAIAAgACAAIAAgAAAAAAAAAA
AAAAAAAAAP///////////f/7//z//P/8///////9//3//f/9//3//f/9//7///////7/
/v/+//3//f/9//3//f/9//3//f/9//v/+//7//z//P/8//z//P/+//7//v/+//3//P/7
//v//f/+//7//f/+//7///8AAP7//v/+//3///8AAAAA///9//3//f/9////////////
///////////9//3//f/9/////v/+//7//P/9//3//f/+//7///////3//f/8//z//P/8
//z//f/+//7///8AAP///v/9//3//f/9//z//P/+//3//f8AAP7//v/+//7//v/+//7/
/v/8//z//P/8//z//P/8//z//v/+//7//v/+///////+////AgAEAAYABgAGAAYABwAM
AAwADAAMAAwADAAMAAwACwALAAsACwALAAsACwAKAAkACQAJAAkACwALAAkACAAFAAIA
///+/////////////v/9//z/+v/4//b/9P/z//T/9P/0//T/8//z//P/8//x//H/8f/x
//H/8f/x//H/8P/v/+r/5v/l/+X/4v/k/+z/9P/5/wEADwAgADIARABYAGgAcABwAGMA
TQA3AB0ABAD2/+v/4f/a/9f/1P/U/9H/0P/Q/9D/0v/Y/93/4//l/+P/4//l/+f/6f/s
/+3/7P/s/+z/7P/t//D/8P/w//D/8P/x//H/8f/w//D/8P/w//L/8v/y//L/8//z//P/
8//x//H/8f/x//H/8f/y//L/8v/y//L/8v/0//T/9f/1//P/8//0//T/9P/0//X/9f/1
//b/9//4//b/9//4//j/+v/7//v/+//5//n/+//7//n/+f/5//v//P/9/wAAAQD/////
AQACAAQABAAGAAcACAAIAAkACwAKAAsADAANAA8AEQARABEADwAQABIAEgATABMAFAAU
ABQAFAAUABQAFQAVABUAFAAUABMAEgARAA4ADgAMAAsADAAKAAgACAAEAAIAAAD///3/
/P/7//r/+v/6//r/+v/2//b/9v/2//j/+P/4//f/9//3//f/9f/3//j/+P/4//f/9//1
//X/9f/1//X/9f/3//j/+f/5//f/9v/1//P/8//z//P/8//1//X/9f/1//X/9f/1//b/
9v/2//b/9v/2//b/9v/2//T/9P/0//X/9f/2//b/9f/1//b/+P/6//j/+P/4//f/9//4
//j/9//5//n/+f/5//n/+f/5//n/9//3//f/9//5//n/+f/5//n/+P/4//j/+P/5//n/
+f/4//j/+f/5//n/+f/4//j/+v/6//r/+//5//j/+P/4//j/+P/4//n/+f/5//j/+P/6
//n/9v/4//j/+P/4//r/+v/6//r/+P/4//j/+P/4//j/+P/4//j/+P/4//j/+f/7//z/
/P/8//7///8AAAAAAAAAAAEABgAGAAYABgAGAAYABgAGAAUABQAFAAUABwAHAAcABgAF
AAUABQAFAAcABwAFAAQAAAD+//z//P/7//v/+//7//v/+//7//r/+f/4//f/9//6//r/
+v/6//f/9//3//f/9//3//f/9//5//n/+f/5//b/9f/2//T/8//x/+7/7v/w//b//f8F
ABEAIAA0AEYAWABoAHQAdgBvAGkAWwA/ACIAEAAFAPn/7v/l/+L/5P/h/9z/3P/g/+D/
4P/j/+f/6//t/+//8f/z//f/+P/5//b/+P/4//j/+f/6//r/+v/6//r/+//7//v/+//6
//n/+P/6//r/+v/6//n/+f/5//n/+//7//v/+//5//n/+v/6//z//P/8//z//P/8//3/
/f/9//3//v/+//7//v///////v/+//7//v/+////AAAAAAAAAQABAAEA/////wEAAQAD
AAMAAwAFAAUABQAHAAcABQAFAAcACAAJAAoADQAPAA4ADgAPABEAEgATABQAFQAVABcA
FwAXABcAGAAaABoAGQAZABoAGgAYABgAGAAYABsAGwAbABoAGgAZABgAFwAUABQAEgAR
ABIAEAAOAA4ADAAKAAgABwAHAAYABQAEAAMAAgABAAAA/v/+//7//v/+//7//v/9//z/
+//6//f/+P/6//v//P/7//v/+f/5//n/+f/5//n/+//8//3//f/6//r/+v/5//n/+f/5
//n/+f/5//n/+f/7//v/+//8//z//P/8//z/+v/6//r/+v/8//z//P/9//v//P/8//v/
/P/8//3//v/+//7//v/9//z//P/7//n/+v/7//z//f/7//v/+//7//n/+f/5//n/+v/7
//z//f/7//r/+v/6//z//f/9//3/+v/6//v/+//5//n/+P/4//n/+v/7//3//f/8//z/
/P/+//7//v////z/+//5//j/+v/+//7//v/+//7//f/8//v/+v/6//r/+v/6//r/+v/6
//r/+v/6//r/+v/9////AAAAAP7/AAABAAIAAgACAAIAAwAGAAYABgAGAAYABgAGAAYA
BwAHAAcABwAIAAkACgAKAAcABwAHAAcACAAJAAgACAAFAAIA///+/////////////f/9
//3//P/7//r/+f/5//z//P/8//z/+f/5//n/+f/7//v/+//7//n/+f/5//n/+v/3//b/
9v/1//P/8v/w//L/9v///w0AFwAkADgATABcAGgAcgB2AHEAYwBLADEAHAAMAP3/8f/o
/+X/5P/k/+P/4v/e/97/4P/i/+X/6//t/+3/7//x//P/9f/2//f/+P/4//j/+P/5//r/
+v/6//r/+v/7//v/+//8//z//P/8//z//P/8//z/+//7//v/+//8//3//v////3//f/+
//7/AAAAAAAAAAD+//7///////3//f/+//7/AAAAAAEAAQD+//7//v/+/wAAAQACAAIA
AgADAAMAAwABAAEAAwADAAMAAwADAAUAAwADAAUABQAFAAUABwAIAAgACAAKAAsACgAK
AAsADQAQABEAEgATABEAEwATABMAFQAWABgAGAAXABcAGAAYABYAFgAWABYAGQAZABkA
GAAWABUAFAATABQAFAASABEAEgAQAA4ADgAKAAgABgAFAAUABAADAAIAAQAAAP///v/+
//7//v/+/wAAAAAAAP///v/9//z/+f/6//z//f/+//7//f/6//n/+//7//v/+//7//z/
/f/9//r/+v/6//n/+v/7//z//f/7//v/+//7//3//f/9//7//v/+//7//v/8//z//P/8
//7//v/+/////f/+//7//f/8//z//f/+//7//v/+//3//f/+//7//f/7//v/+//7//z/
/f/+//////////////////////////3//P/8//z//P/9//3//f/8//z//f/9///////+
//7//P/8//z//f/7//r/+v/6//v//P/9/////f/9//z//P/8//3//f/9/////f/9//7/
/P/8//z//P/8//z//P/8//z//P/8//z//P/8//z//P/8//z//P/8//v//f/+//7//v8A
AAEAAgACAAIAAgADAAQABAAEAAQABgAGAAYABgAFAAUABQAFAAUABQAFAAQAAwADAAMA
AwABAAEA///+//z/+v/4//j/9//3//f/9//5//n/+f/4//j/+P/4//n/+P/4//j/+P/4
//n/+v/7//n/+f/5//n/+//7//v/+//8//n/+P/0//H/8f/w//L/+P8AAAcAEQAdADAA
RABYAGgAdAB8AHwAbQBZAEEAJQAOAAAA9f/r/+T/4//i/97/3f/c/9j/2P/a/+D/5f/p
/+v/6f/p/+v/7//x//b/9f/y//D/8P/w//H/9P/0//T/9P/0//X/9f/1//T/9P/0//T/
9P/0//T/9P/1//X/9f/1//X/9f/1//X/9f/1//b/9v/2//b/9v/2//b/9v/3//f/9v/1
//X/9P/2//b/9//3//j/+P/4//j/9v/3//j/+P/4//n/+f/5//v/+//9//3/+//7//v/
/f/+////AgADAAIAAQACAAIABAAEAAYABwAGAAYABwAJAAoACwAMAA0ADwARABEAEQAP
ABAAEgASABEAEQASABIAEgASABIAEgATABMAEwASABQAEwASABEADgAOAAwACwAKAAgA
BgAGAAYABAACAAEAAAD+//z/+v/7//r/+f/4//j/+P/4//j/9v/2//b/9f/3//f/9//1
//X/9v/2//b/+f/5//f/9//1//X/9f/1//X/9v/3//f/9P/0//T/8//1//X/9f/1//X/
9f/1//X/8//z//P/9P/2//b/9v/2//b/9v/2//b/9v/2//b/9//3//j/+P/3//T/9P/1
//b/+P/4//j/9//3//j/+P/3//f/9//3//f/+f/5//n/+f/4//f/9v/1//f/9//3//f/
9//2//b/9v/2//f/9//3//b/9v/3//f/9//3//b/9v/2//b/9v/3//f/9v/2//b/9v/2
//b/9//5//n/+P/4//j/+f/2//j/+P/4//j/9v/2//b/9v/4//j/+P/4//j/+P/4//j/
+v/6//r/+v/5//v//P/8//7/AAABAAIAAAAAAAAAAQAGAAYABgAGAAQABAAEAAQABQAF
AAUABQAHAAcABwAGAAMAAwADAAMAAwADAAEAAAD+//z/+v/6//f/9//3//f/+f/5//n/
+P/1//T/8//z//T/9P/0//T/9f/1//X/9f/z//P/8//z//X/9f/1//X/8v/x//D/8P/v
/+//7P/u//L/9P/3////DQAcAC4AQgBWAGYAbgBwAG0AXwBLADMAGgAGAPn/7f/i/93/
3P/a/9n/2P/W/9b/2v/a/93/5f/l/+P/6f/v/+3/6//w//P/8v/w//D/8P/x//T/9P/0
//T/9P/1//X/9f/0//T/9P/0//X/9v/3//j/+P/3//b/9f/3//f/9//3//f/9//4//j/
+P/4//j/+P/6//r/+//7//n/+f/6//r/+P/4//n/+f/6//z//v8AAP3//f/9//z//P/9
//3//f//////AQABAAEAAQABAAMAAwADAAUABQADAAMABQAGAAgACAAKAAsADAAMAA0A
DwASABMAFAAVABMAFQAVABUAEwAUABYAFgAXABcAGAAYABgAGAAYABgAGQAZABkAGAAY
ABcAFgAVABIAEgAQAA8ADwAOAA0ADgALAAgABQADAAUABAADAAIAAQAAAP///v/8//z/
/P/8//r/+v/6//n/+//7//v/+f/3//j/+P/4//n/+f/3//f/9//3//f/9//5//r/+//7
//j/+P/4//f/+f/5//n/+f/5//n/+f/5//v/+//7//z//P/8//z//P/6//r/+v/6//z/
/P/8//3/+//8//z/+//6//r/+//8//7//v/+//3//f/+//7//f/9//3//f/9//3//f/9
//3/+//7//v/+//9//3//f/9//v/+v/6//r/+v/7//v/+//6//r/+//7//v/+//6//r/
/P/8//z//f/9//z//P/8//z//P/8//3//f/9//z//P/7//v/+v/5//r/+//8//3/+//4
//j/+v/6//r/+v/6//r/+v/6//j/+P/4//j/+v/6//r/+v/6//r/+v/6//v//f/+//7/
AAACAAMABAACAAIAAgADAAYABgAGAAYACAAIAAgACAAJAAkACQAJAAcABwAHAAYABQAF
AAUABQAFAAUAAwACAAEAAAD//wAA/f/9//3//f/////////+//3//P/7//v//P/8//z/
/P/7//v/+//7//n/+f/5//n/+f/5//n/+f/4//f/+P/2//X/8//w//D/9P/8/wUACQAT
ACYAOABKAFwAbgB0AHYAcQBhAEkAMwAcAAwAAQD3/+r/5f/k/+L/4f/g/+D/4v/i/+L/
5f/p/+3/7f/t//H/8f/x//L/9f/2//T/9P/0//X/9P/0//T/9P/0//X/9f/1//T/9P/0
//T/9f/2//f/+P/3//f/9//3//f/9//3//f/9//3//j/+P/4//j/+P/4//r/+v/7//v/
+v/5//n/+P/2//b/9//3//f/+P/5//r/+P/5//r/+v/8//3//f/9//v/+//9//3//f/9
//3///8BAAEAAwADAAIAAQACAAIABAAEAAYABwAIAAgACQALAAwADQAOAA8AEAATABQA
FQASABIAEwASABIAEwAVABYAFAAUABQAFAAVABUAFQAUABQAEwASABEAEgASABAADwAO
AAwACgAKAAYABAACAAEAAwACAAEAAAD///7//f/8//j/+P/4//j/+v/6//r/+f/3//f/
9//1//f/+P/4//j/+f/5//f/9//1//X/9f/1//X/9v/3//f/9v/2//b/9f/3//f/9//3
//f/9//3//f/9//3//f/+P/4//j/+P/4//b/9v/2//b/+P/4//j/+f/5//r/+v/5//f/
9v/2//b/+P/4//j/9//3//j/+P/3//n/+f/5//n/+f/5//n/+f/3//f/9//3//j/+f/6
//v/+v/4//f/9v/4//n/+f/5//j/+P/5//n/+f/5//j/+P/4//j/+P/5//f/9v/2//b/
+P/4//j/+f/5//n/+P/4//b/9//3//f/+f/5//n/+f/5//T/8v/2//z/+//6//n/+P/4
//j/+P/4//b/9v/2//b/9//4//n/+v/4//j/+P/4//n/+//8//z//P/+////AAAAAAAA
AAABAAYABgAGAAYABQAEAAMAAgADAAMAAwADAAUABQAFAAQAAQABAAEAAQABAAEA///+
//r/+P/2//b/9//3//f/9//3//f/9//2//X/9P/z//P/9P/0//T/9P/z//P/8//z//P/
8//z//P/8//z//P/8//y//H/8P/u/+3/6//s/+7/8v/0//v/CQAZACwAPgBSAGIAbABy
AHAAZwBRADkAIQAMAPz/7//h/9z/3//e/9z/1//W/9j/2P/Y/97/4//l/+f/5//p/+v/
7f/x//L/8f/y//D/8P/w//H/8v/y//L/8v/y//P/8//z//b/9v/2//b/9v/2//b/9v/3
//f/9//3//f/9//3//f/9//3//j/+P/4//j/+P/4//r/+v/7//v/+v/5//n/+P/4//j/
+f/5//r/+v/6//r/+v/7//z//P/8//3//f/9//v/+//9//3//v///wAAAwABAAEAAwAD
AAUABQAHAAgACAAIAAoACwAKAAoACwANABAAEQASABMAEQATABMAEwAVABYAGAAYABcA
FwAYABgAGAAYABgAGAAXABcAFwAWABYAFQAUABMAEgASABAADwAOAAwACgAKAAgABgAE
AAMAAwACAAEAAAD///7//f/8//z//P/8//z//P/8//z/+//5//n/+f/3//n/+v/6//r/
+f/5//f/9//5//n/+f/5//f/+P/5//n/+P/4//j/9//5//n/+f/5//n/+f/5//n/9//3
//f/+P/4//j/+P/4//j/+P/4//j/+P/4//j/+f/5//r/+v/5//j/+P/5//r/+P/4//j/
9//5//r/+v/5//v/+//7//v/+f/5//n/+f/5//n/+f/5//v/+//7//v/+v/4//f/9v/3
//n/+v/7//j/+P/5//n/+f/5//j/+P/6//r/+v/7//n/+P/4//j/+v/6//r/+//5//n/
+P/4//j/+f/5//n/+f/5//n/+f/7//r/+P/6//r/+v/6//r/+P/4//j/+P/2//b/9v/2
//j/+P/4//j/+P/4//j/+P/6//r/+v/6//n/+//8//z//v8AAAEAAgACAAIAAgADAAQA
BAAEAAQABQAGAAcACAAIAAcABgAFAAUABQAFAAQABQAFAAUABQAEAAMAAAD+//7//P/6
//r/+f/5//n/+f/5//n/+f/4//n/+P/3//f/9//2//X/9P/2//f/+P/5//j/9//2//X/
9f/1//X/9f/0//X/9P/y/+//6//q/+z/9P/8/wUAEQAbACoAQgBWAGQAcAB4AHgAawBX
AD8AIwAMAP7/8f/n/+D/4f/i/97/2//Y/9j/2P/a/9z/3//l/+n/6//v//H/8f/x//L/
7//w//P/9P/1//f/9//2//X/9P/0//X/9f/1//b/9v/2//b/9v/2//b/9v/3//f/9//3
//f/9//3//f/9//3//j/+P/4//j/+P/4//j/+P/5//n/+f/5//r/+v/6//r/+//7//r/
+v/6//r//P/9//7//v/8//3//f/9//3//f//////AQABAAEAAwADAAMABQAFAAMAAwAF
AAYABgAGAAgACQALAAwADgARABEAEQARABEAEQATABMAEwATABQAFgAWABUAFQAWABYA
FwAYABkAGgAaABkAGAAWABYAFQAUABMAFAAUABIAEQAPAAwACQAIAAgABgAEAAMABQAE
AAMAAgABAAAA///+//z//P/8//z/+//6//n/9//5//n/+f/3//X/9v/2//b/+P/5//j/
+f/5//n/+f/5//j/+P/4//f/+P/4//j/9//3//f/9//3//f/9//3//f/+f/5//n/+v/4
//j/+P/4//j/+P/4//j/+P/4//j/+f/7//z//P/7//r/+v/7//z/+//6//n/9//5//r/
+v/5//f/9//3//f/+f/5//n/+f/3//f/9//3//f/9//3//f/+f/4//j/+P/2//f/9//3
//b/9v/3//f/9f/1//T/9P/1//b/9//5//n/+P/4//j/9v/2//b/9//3//f/9v/2//j/
+f/5//n/9v/1//T/8//2//b/9f/4//j/9v/2//j/9v/0//T/9P/0//T/9P/0//T/9v/2
//b/9v/2//b/9v/2//T/9P/0//T/9//5//r/+v/4//r/+//8//z//P/8//3/AgACAAIA
AgAAAAAAAAAAAAMAAwADAAMAAQABAAEAAAABAAEAAQABAP/////9//z//P/6//j/+P/3
//f/9//3//X/9f/1//T/9f/0//P/8//0//T/9P/0//H/8f/x//H/8v/z//T/9f/0//P/
8v/x/+7/7f/y//T/7//r/+j/5v/o/+7/9f///wsAGAAkADgATgBeAGgAcABtAGEAUwA9
ACIADAD///P/6P/f/9z/3P/d/9r/2v/Y/9j/2P/b/9//4f/n/+n/6f/r/+//7v/t//D/
8P/w//D/8f/y//L/8v/y//D/8f/x//H/8v/y//L/8v/0//T/9P/0//P/8//z//P/8//z
//P/8//1//X/9v/2//b/9v/2//b/9v/2//f/9//1//X/9v/2//j/+P/5//n/+P/4//j/
+P/4//n/+v/6//r/+//7//v/+f/5//v/+//9//3//f////3//f//////AQABAAMABAAE
AAQABgAHAAgACAAJAAsADgAPABAAEQAPABEAEQARABMAFAAWABYAEwATABQAFAAUABQA
FAAUABUAFQAVABQAFAATABIAEQASABIAEAAPAA4ADAAKAAoACAAGAAQAAwADAAIAAQAA
AP3//P/7//r/+v/6//r/+v/4//j/+P/3//f/9//3//X/9//4//j/+P/3//f/9f/1//f/
9//3//f/9//4//n/+f/2//b/9v/1//f/9//3//f/9//3//f/9//3//f/9//4//j/+P/4
//j/+P/4//j/+P/4//j/+P/5//f/+P/4//f/9//4//r//P/6//r/+v/5//f/+P/4//f/
+P/5//r/+//5//n/+f/5//v/+//7//v/+f/5//n/+f/7//r/+v/6//r/+//7//v/+P/4
//n/+f/5//n/+P/4//j/+P/4//n/+f/4//j/+P/6//r/+v/7//n/+f/4//j/+P/5//n/
+f/7//v/+//7//n/+P/2//j/+v/6//r/+v/6//f/9v/5//r/+//8//z//P/8//z/+v/6
//r/+v/6//r/+v/6//r/+v/6//r/+//9//7//v/+/wAAAQACAAIAAgACAAMACAAIAAgA
CAAIAAgACAAIAAcABwAHAAcACQAJAAkACAAGAAUABAADAAUABQADAAIA/v/8//r/+v/5
//n/+f/5//n/+f/5//j/+f/4//f/9//4//j/+P/4//f/9//3//f/9//3//f/9//3//f/
9//3//b/9f/0//L/8f/v/+z/6v/w//r///8JABMAJAA4AEwAYABwAHYAdABvAF0AQwAr
ABgABgD1/+n/5P/f/9z/3P/d/9r/1P/Y/9z/3P/h/+X/6f/p/+v/7f/v/+//8P/z//T/
8v/y//L/8//0//T/9P/0//T/9f/1//X/9v/2//b/9v/4//j/+P/4//j/9//2//X/9//3
//f/9//1//X/9v/2//T/9P/0//T/9f/2//j/+f/4//f/9//2//j/+P/5//n/+P/4//j/
+P/6//v//P/8//r/+//7//v/+f/5//v/+//9//3//f////////8BAAEAAQABAAMABAAE
AAQABgAHAAoACgALAA0ADAANAA4ADwAPABEAEQARABEAEgAUABQAFQAVABYAFgAUABQA
FAAUABUAFQAVABQAFgAVABQAEwAQABAADgANAA0ADAALAAwACQAGAAMAAQADAAIAAQAA
AP///v/9//z/+P/4//j/+P/4//j/+P/3//f/9//3//X/9//4//j/+P/5//n/9//3//X/
9f/1//X/8//0//X/9f/2//b/9v/1//X/9f/1//X/9f/1//X/9f/z//P/8//0//b/9v/2
//b/9v/2//b/9v/2//b/9v/3//f/+P/4//f/9v/2//f/+P/4//j/+P/3//f/+P/4//f/
+f/5//n/+f/4//f/9v/1//X/9f/1//X/9f/1//X/9f/1//T/9P/0//b/9//3//f/9P/0
//X/9f/1//X/9P/0//T/9P/0//X/9f/0//T/9P/0//T/9P/1//X/9f/0//T/8v/z//P/
8//1//X/9f/1//f/9v/0//b/8//y//H/8P/0//b/9f/0//P/8v/0//T/9P/0//T/9P/0
//T/9P/0//T/9P/2//b/9v/2//X/9//4//j/9v/4//n/+v/8//7/AAADAAQAAgAAAP7/
//8AAAEAAgABAAEAAQABAAEAAQABAAAAAQABAAEAAQD//////f/8//r/+P/2//b/8//z
//P/8//z//P/8//y//P/8v/x//H/8P/w//D/8P/x//H/8f/x//H/8f/x//H/8f/x//H/
8f/w/+//7P/q/+n/5//m/+b/6v/u//f/AwAPABwALABAAFYAaABuAHAAbwBhAEsAMQAU
APz/8f/n/97/2f/a/9r/2f/U/9L/0v/U/9T/1//d/+P/5//n/+X/5//p/+r/7f/u/+7/
7v/u/+//7v/u/+7/7v/w//H/8f/x//D/8P/w//D/8P/w//D/8P/x//H/8f/x/+//7//v
/+//8P/x//P/9P/y//L/8v/y//L/8v/z//P/9f/1//b/9v/0//T/9f/1//b/9v/2//b/
+v/3/w==
         </WaveFormData>
      </LeadData>
      <LeadData>
         <LeadByteCountTotal>10000</LeadByteCountTotal>
         <LeadTimeOffset>0</LeadTimeOffset>
         <LeadSampleCountTotal>5000</LeadSampleCountTotal>
         <LeadAmplitudeUnitsPerBit>4.88</LeadAmplitudeUnitsPerBit>
         <LeadAmplitudeUnits>��V</LeadAmplitudeUnits>
         <LeadHighLimit>2147483647</LeadHighLimit>
         <LeadLowLimit>268435456</LeadLowLimit>
         <LeadID>II</LeadID>
         <LeadOffsetFirstSample>0</LeadOffsetFirstSample>
         <FirstSampleBaseline>0</FirstSampleBaseline>
         <LeadSampleSize>2</LeadSampleSize>
         <LeadOff>FALSE</LeadOff>
         <BaselineSway>FALSE</BaselineSway>
         <ExcessiveACNoise>FALSE</ExcessiveACNoise>
         <MuscleNoise>FALSE</MuscleNoise>
         <LeadDataCRC32>756132010</LeadDataCRC32>
         <WaveFormData>
+P/4//j/+P/6//r/+v/6//f/9v/1//T/9//4//n/+v/5//j/9//2//j/+P/4//j/9//2
//X/9P/1//X/9f/0//f/+v/7//3/+v/7//j/9//2//X/9P/0//b/9//7//3//v/9//v/
9v/5//r/+//8//n/9v/1//P/8//y//L/8//3//j/+P/4//j/+P/3//T/9v/1//T/9f/y
//P/8//y//P/9P/1//f/+f/4//j/+f/4//f/9v/z//X/9P/0//X/8//z//L/8f/x//H/
8f/v/+//8P/w//D/8f/x//H/8P/x//H/7//u/+z/6f/l/+P/4f/g/+P/5f/k/+v//P8P
ACIAOwBcAHsAkwCpALwAtQB6AC8A+//p//L/+//7//j/+v/1/+b/2//W/9D/zP/P/9f/
5f/w//T/9f/z//T/8v/v/+7/7v/v//H/7//x//L/8v/y//L/8P/w//H/8v/0//X/8//y
//H/8P/x//L/8v/z//H/8f/y//L/8P/w/+7/7v/v//D/8f/y/+//7//u/+3/7P/t/+7/
7//v/+//8P/x/+//7//s/+z/7f/u//D/8f/u/+7/7f/r/+z/7v/w//D/8v/y//H/8P/v
/+//7//v//D/8v/0//b/9v/1//b/9f/4//j/+v/7//z//f/8//v//f//////AAACAAYA
BwAHAAUABQAGAAYABwAGAAkADAANAA0ADAALAAsACwALAAsADQAQABAAEAAPAAwACgAJ
AAoACQAJAAoACgAKAAoACgAHAAQAAwABAAEAAQACAAMAAgAAAP3/+P/6//r/+//7//j/
+P/6//v/+f/4//b/9v/1//b/+P/5//f/9v/1//P/8//0//X/9v/3//f/+P/5//f/9v/2
//b/+P/5//z//f/6//r/+f/4//n/+f/6//z/+v/8//z//f/9//3//P/8//3///8AAAEA
///+//3//P/8//7/AQAEAAIAAQABAAIAAAAAAP////8BAAEAAQADAAQAAAD///7/////
/wAAAQD/////AAAAAAAAAAAAAP//AAAAAAEAAgABAAAA///9////AAABAAMAAQABAAMA
AwABAAEA/////wUAAwACAAEAAAD///7/AQABAAEAAAACAAQABAAFAAQABQACAAEAAQAB
AAEAAgAAAAEABQAHAAsACwAKAAYABgAGAAYABgAEAAIAAgABAP///v/+////BgAIAAkA
CgAMAAwACwAIAAkABwAFAAUAAgADAAMAAgAEAAYACAALAAoACAAHAAcABwAHAAcABQAG
AAQAAwADAAMAAwACAAEAAgADAAQAAwABAAIAAgACAAMAAwADAAIABQADAP///v/6//X/
8//z/+//8P/x//P/+v8FABgALwBIAGsAkgCrAL0A0wDWAKcAWgAfAP//+f/+//3//f/+
//b/6//k/+X/4P/e/+b/9f8BAAcACgAKAAkABwAEAAIAAQAAAAIABQAJAAYABwAHAAYA
BgAGAAQABAAGAAYABwAHAAcABgAFAAQABQAGAAYABwAEAAMAAwACAAMABAADAAQABAAE
AAQABAACAAMAAwADAAIAAwAEAAUABAADAAMAAwABAP//+v/4//P/8P/u/+v/6v/q/+n/
5//p/+r/6//q/+v/6v/o/+b/6v/r/+z/7f/v//D/8f/y//L/8f/y//H/9f/2//n/+//6
//v/+v/5//z///8AAAIAAAAEAAUABQADAAMABAAEAAcABgAJAAwADAALAAkABwAGAAcA
CAAJAAcACgAKAAoACAAGAAUABQAEAAMAAwAEAAIAAgACAAIAAgAAAAAA///+//3//f/9
//3//P/6//b/9v/2//f/9//1//T/9f/1//f/9v/0//T/9P/0//X/9f/0//T/9P/z//T/
9P/0//T/9P/z//P/8//1//T/9P/0//P/8//1//X/9P/0//P/8v/1//X/9v/4//X/9v/1
//X/9v/3//f/+P/6//v/+//7//n/+P/3//b/9//4//r//P/7//n/+P/4//r/+v/5//n/
+f/5//n/+//7//j/+P/4//f/9//4//n/9//3//j/+P/4//j/+P/3//f/9v/2//b/9//2
//X/8//2//b/9v/3//T/8//0//P/9P/1//T/9f/3//X/8//2//T/9P/0//T/9v/3//j/
+P/3//j/9//3//f/+f/3//f/+P/3//b/9v/0//X/+f/7//7///////z/+//6//n/+P/4
//b/9v/1//T/9P/1//f/+v/8//3//v/+//7//f/6//f/9f/z//P/9f/3//j/+P/2//b/
9v/3//f/9v/2//f/9//3//f/9f/y//D/7//v//L/8//z//P/8//z//P/8f/x//L/8v/y
//P/8//z//L/8f/v/+v/6P/q/+f/4f/f/+H/4P/b/93/5v/3/woAIwBCAGUAggCbAK0A
vQCuAHEAKgD7/+n/6f/q/+f/5//m/9z/1f/S/9H/0P/Q/9b/4//t/+//7v/0//X/8//y
//L/7//u/+7/7//x//H/8//0//T/9P/0//L/8v/x//D/8P/v//H/8v/z//T/8v/y//H/
8f/w/+//7//u//D/8P/u/+7/7P/s/+z/7P/u/+//7//v/+3/7f/t/+3/6//r/+z/7f/u
/+//7f/u/+r/6v/r/+v/6//s/+z/6//q/+r/6v/o/+n/6v/q/+r/7v/v//D/8f/w//D/
8P/w//L/8//2//f/+v/6//z//f///wEAAQABAAQABwAIAAoABwAKAAoACQAMAA0ADwAQ
AA8ADAANAA4ADwAPAA4ADQAOAA8AEAARAA4AEAAPAA4AEAAOAA0ADQALAAkACAAIAAUA
BAADAAIABAACAAIAAQD9//v/+v/5//r/+v/5//b/9f/0//T/8//0//T/9v/3//f/9v/0
//T/8P/w//H/8f/0//T/9P/z//D/8P/w//D/8f/x//L/8//1//T/9P/0//H/8f/z//P/
9f/2//b/9v/2//X/9f/2//X/9v/1//X/9f/1//T/9P/3//n/+v/7//r/+v/6//r/9v/2
//f/+P/4//f/9//4//r/+v/5//n/+P/3//b/9//6//j/+f/6//b/9f/1//X/9f/1//b/
9v/3//j/+f/5//f/9v/2//b/+P/4//j/9//3//b/9f/1//P/8//1//X/9//3//X/9f/3
//P/8P/x//L/8//0//f/9//3//b/+P/6//r/+//6//v/+P/3//X/8//x//D/8v/z//f/
+f/9//3//P/4//b/9v/2//b/9//2//f/9//y//D/7//v//b/+P/5//r//P/8//v/+P/3
//X/8//z//T/9//5//r/9//2//X/9f/3//b/9v/3//n/+f/5//f/9P/y//H/8f/z//X/
9v/3//T/8//y/+//8P/y//P/9P/z//P/8//y/+//7f/v/+7/8P/v/+v/5f/h/97/2//b
/+D/7/8AABUALABLAGwAiQCjAL0A0ACzAGwALwALAAEABgAHAAUABAACAPf/7v/t/+r/
4v/g/+P/6//3/wAABgAJAA0ADgAIAAEA/P/8//3///8BAAMABAAEAAYABgAEAAQAAgAC
AAMAAwAGAAYABgAGAAIAAgABAAEAAwADAAQABAACAAIAAAAAAAEAAgADAAQABAAFAAUA
BQADAAMAAwADAAIAAQABAAEAAQABAP7//v/+//7//////wAAAgADAAMA///+//3/+v/+
/wAAAQACAAMAAwADAAMAAQACAAMABAAGAAcACgALAAkACAAJAAkACwANAA0ADQAPABEA
EQASABEAFAAUABMAFAAVABcAGAAWABQAFgAYABoAGwAbABsAGQAZABkAGQAXABoAGgAa
ABsAGgAaABsAGQAXABYAFgAWABYAFgAWABMAEAAPAA0ADAALAAsACwANAA4ADgAMAAgA
BgAFAAMABAAEAAYABwAFAAQAAgACAAAAAAABAAEAAwAEAAUABQADAAIAAQAAAAMAAwAE
AAUAAwACAAIAAgADAAMABQAFAAcACAAIAAgABgAFAAUABgAIAAoACgALAAoACQAHAAYA
CAAJAAkACQAMAAwADAAMAAkACAAIAAgACgAJAAkACgAKAAoACQAJAAcABwAHAAkACwAI
AAgACAAGAAUABQAFAAYABwAJAAoACAAIAAgABwAFAAQABAAEAAcACAAJAAkACQAIAAcA
BwAJAAkACwALAAoACQAGAAUABQAIAAgACAAIAAgABwAHAAcABgAGAAgACAAJAAsADQAL
AAsACQAHAAUABAAFAAcADAAPAA8ADwAOAAoACgAKAAoACgAMAAoACgAJAAQAAgABAAEA
CAAKAAsADAAOAA4ADQAKAAkABwAFAAUABwAJAAoACgAJAAgABwAHAAgACAAJAAsACQAJ
AAkABwAGAAQAAwADAAYABwAHAAcABgAFAAQAAQAEAAYABwAIAAgABwAGAAQABQABAP//
/v/+//3/+f/1//H/7P/r//H/+P8HABwAMwBMAGkAhgCfALcAzwDWAK0AZAAnAAUA//8G
AAUAAQACAAIA9//s/+n/6P/k/+L/7f/5/wEACAAMAA8ADwAMAAgABQAAAAAAAQADAAQA
BwAJAAoACAAIAAYABgAGAAYABwAHAAgACAAIAAgABAAEAAMAAwAEAAUABwAIAAcABgAD
AAIABAAEAAQABAAEAAUABQAFAAEAAQABAAEAAwADAAQABQAEAAMA///+//3//v8AAAEA
AwAEAAQAAwACAAIAAgAAAAUABgAGAAYABgAFAAQAAwAFAAYABwAIAAkACQALAAsACwAK
AAsACwAOABEAEgATABEAEwATABQAFgAaABsAGwAdAB0AHgAeAB0AGgAbABwAIAAhACEA
IQAdAB0AHQAdAB0AIAAgACAAIgAgAB8AHwAbABkAGAAYABgAGAAYABgAFQASABEADwAQ
AA8ADwAPABIAEgARAA4ADAAKAAkABwAIAAgACgALAAoACAAFAAQAAwAEAAYABwAIAAgA
CAAHAAQABAAEAAQABwAHAAgACQAIAAYABQAEAAUABQAHAAcABwAIAAgACAAGAAUABQAG
AAcACgALAA0ACwALAAoACgAKAAsACwALAAwADAAMAAwACgAKAAsADAAMAAsACwAMAAwA
DAALAAsADQANAA0ADwAPAAwADAAMAAgABwAHAAcACAAJAAsADAALAAoACQAHAAgACAAJ
AAoACgAKAAoACQAHAAYABQAFAAYABwAKAAsACgAJAAYABQAFAAUABQAFAAoACgAKAAoA
BwAGAAUABAAIAAkACgAKAAgACgAKAAsACQALAAkACQAKAAkACAAIAAYABwALAA0ADwAP
AA4ACgAIAAgACAAIAAcABAADAAEAAgACAAMABQAJAAoACgAKAAwADAALAAgABgADAAAA
/////wEAAgACAAQABAAEAAUABAACAAEAAQACAAMABAADAAQAAgABAAEAAgADAAMAAwAE
AAUABgAFAAMABAAEAAQABgAHAAgACAAHAAMAAQD+//z/+f/3//X/8//y/+//8f/+/xEA
KgBDAF4AgQCgALUAyQDXAMQAfwA6AA0A+//7//z/+f/5//L/6v/h/9z/3f/e/+D/6v/3
///////+/wIAAQD//wAA/v/7//j/+P/5//v/+//9//7//v8AAAAA/v/+//3//P/8//v/
/P/8//z//P/8//z/+//7//v/+//8//z//P/8//r/+v/6//r/+v/6//r/+//7//v/+f/5
//n/+f/5//n/+v/7//j/9//z//L/7P/o/+X/4f/h/+L/4v/h/+D/4P/g/97/3//g/+D/
4P/i/+P/5P/l/+P/5P/l/+b/6P/p/+z/7f/u/+7/8P/x//H/8//z//P/9v/5//r//P/5
//z//P/7//z//f///wAA/v/8//7/AAABAAEAAAD/////AQADAAUAAwAEAAIAAAABAAAA
AAABAP3/+//6//r/+f/4//f/9v/2//T/9P/z//D/7//v/+//8P/w/+//7P/t/+z/7P/r
/+n/6P/p/+n/6v/q/+n/6v/m/+b/5//n/+j/6P/o/+f/5v/m/+b/5v/l/+X/5v/n/+n/
6P/o/+j/5f/l/+f/5//n/+j/6P/o/+r/6f/p/+r/6f/q/+n/6f/q/+v/6//s/+n/6f/o
/+f/6f/q/+v/7P/s/+z/7f/u/+z/6//r/+z/7v/u/+3/7f/r/+v/6//t/+//7P/s/+z/
7P/r/+v/6//p/+n/6v/q/+r/6v/q/+n/5//m/+b/5v/q/+r/6v/p/+v/6v/p/+n/6P/n
/+j/5//o/+n/6P/p/+n/6f/o/+n/6v/r/+z/7//v/+//7v/s/+7/7v/v//H/8//x//H/
8P/v/+7/7v/u/+//8//1//f/9//2//L/8P/w//D/8P/y//D/8P/v/+v/6v/q/+v/8P/y
//P/9P/2//b/9f/y/+7/6//o/+f/6P/r/+3/7v/u/+7/7v/v/+//7v/u/+//8f/x//H/
7//t/+r/6P/n/+j/6f/p/+n/5//n/+f/5f/n/+j/6P/o/+n/6f/p/+j/5//l/+P/4v/i
/+H/3f/b/9n/1P/N/83/1v/l//T/CQAmAEMAXgB1AI0ApwCuAIkAQgAHAOX/3f/i/+X/
4f/g/9z/1f/K/8f/yv/E/8T/zf/T/9v/5P/o/+f/5//q/+j/5f/g/+D/4f/j/+X/5//o
/+j/6v/q/+j/6P/m/+b/5//n/+r/6v/q/+r/5//m/+T/4//l/+X/5v/m/+j/6P/m/+b/
5P/k/+T/5P/k/+X/5f/l/+H/4f/h/+H/4//j/+T/5f/o/+n/5//o/+P/4v/i/+H/4//k
/+T/4//k/+T/5P/i/+X/5v/m/+b/6f/p/+n/6f/o/+j/6P/o/+r/6//u/+//7//u/+//
7//x//P/8//z//P/9f/1//b/9v/6//v/+//9//3//v/+//7//P/+/wAAAgADAAMAAwAD
AAUABwAJAAkADAAMAAwADwAOAA4ADwANAAsACgAKAAgACAAIAAgACQAGAAUAAwAAAP//
/////wIAAgABAP7//f/8//z/+//6//r//P/9//3//P/6//r/9v/2//f/9//5//r/+//7
//n/+P/3//b/9//3//j/+f/5//j/+P/4//f/9//5//n/+v/8//3//v/9//v/+v/6//z/
/v/+////AQABAAAAAAD//////v/9////AAABAAIA/v/+////AAD+//3//f/+/wAAAAD/
/////v/9//z//f8CAAAAAQACAP///f/8//v/+//7//z//P/+//7//v/9//v/+v/6//r/
/v/+//7//f/7//r/+f/5//v/+//9//3//f/9//v/+//6//n/+P/3//v//P/9//7/+v/4
//j/+v/6//r/+v/9//3//f/8//v//P/7//v//P////7////8//v/+v/6//j/+f/9////
AgADAAMAAAD///7//f/8//7//P/8//v/9//2//b/9//+/wAAAQACAAQABAADAAAA/v/7
//j/9//5//v//P/8//7//v/+/////f/8//z//f/////////9//r/+P/3//f/+P/5//n/
+f/7//v/+//5//f/+P/4//j/+//7//v/+v/1//P/8//w//D/8f/v/+v/5//o/+f/4f/q
//3/EgAnAEQAYwCAAJUAqwDBAMYAmwBUABkA+//5/wAA/f/5//j/9P/p/+L/3//c/9j/
2P/f/+n/8f/2//j/+//7//r/+v/3//P/8v/y//P/8//1//b/9v/0//T/8v/y//L/8v/z
//P/9P/0//T/9P/y//L/8f/x//H/8f/y//L/8v/y//D/8P/u/+7/7v/u/+//8f/y//P/
8P/v/+7/7f/t/+3/7v/v//D/8f/v//D/7P/s/+3/7f/u//D/8f/x/+7/7v/u/+z/7//w
//D/8P/y//P/9P/1//L/8v/y//L/9f/1//f/9//2//b/+P/5//v//f/9//3//v8BAAIA
BAACAAQAAwABAAMABQAIAAoACAAGAAgACgAMAA0ADQANAA0ADQANAA0ADAAOAA0ADAAN
AAwADAANAAkABwAGAAYABgAGAAYABgAHAAQAAwABAP3/+//6//n/+//8//z/+v/3//b/
9v/1//T/9P/2//f/+P/4//f/+P/1//T/9P/z//b/9v/2//X/9P/0//T/9P/1//X/9v/3
//f/9v/2//b/9f/1//f/9//3//j/+P/4//b/9f/1//b/+P/6//r/+//8//3//f/+//v/
+//6//n/+//8//3//v/6//r/+//8//z/+//7//z//P/8//v/+//5//n/+f/7/wAA/v//
/wAA/P/7//v/+//7//v//P/8//z//P/8//v/+f/4//j/+P/8//z//P/7//n/+P/3//f/
+f/5//v/+//7//v/+f/5//f/9//3//f/+f/6//v//P/6//T/8//1//r/+v/6//r/+v/5
//n/+f/4//j/+v/6//v//P////7////9//v/+f/4//v//f8CAAUABAADAAEA/P/8//z/
/P/8//z/+v/6//n/9//2//b/9//+/wAAAQACAAEAAAD+//r/+f/3//X/9f/2//n/+//8
//r/+v/6//v//f/8//z//f/7//v/+//5//b/9P/z//P/9f/3//j/+f/4//f/9v/z//b/
+P/5//r/+v/5//j/9v/z//H/8f/y//L/7//r/+f/4//e/9v/4//y/wUAGgA1AFIAbwCK
AKEAuwDLALQAcwAuAAMA7//p/+r/6//t/+b/3P/V/9j/1//U/9j/4P/p//P/9//6//7/
///9//z/+P/1//T/9P/1//f/9//5//r/+v/4//j/9v/2//j/+P/5//n/+v/6//r/+v/2
//b/9f/1//f/9//4//j/9v/2//T/9P/2//b/9v/2//b/9//3//f/9f/1//X/9f/3//f/
+P/5//j/9//z//L/8//0//b/9//2//b/9f/z/+7/6v/m/+D/4//k/+T/5P/j/+P/4//j
/+X/5v/n/+j/6v/r/+7/7//w//D/8v/z//f/+f/5//n/+//9//3//v/+/wIAAwADAAUA
BQAGAAYABAACAAQABgAGAAcABwAHAAUABQAFAAUAAwAGAAYABgAGAAQAAwADAAEA///+
//7/AAACAAQABgAHAAQAAwABAAIAAQABAAEAAgACAAEA/v/9//z//P/7//z//P/+////
/v/8//n/+P/3//j/+v/7//z//P/8//v/+v/6//r/+v/7//v//P/9//3//P/8//z/+//7
//3//f///wAAAAAAAP7//f/9//7//v8AAAAAAQD//////v/+//7/////////AgACAAIA
AgD+//7///8AAAEAAQACAAQAAwACAAAA//8BAAEAAQADAAUAAgACAAIA/v/9//3//f/+
////AQACAP///v/9//v//P/8//3//v/+//7//v/9//3//P/7//v//f/9///////9//3/
+//7//3//f/9//3//v/+//7//v/8//z/+//7//3/AQABAAIAAQAAAP///v/9//3//f/8
//3/AAABAAMAAQABAP3/+//9//3//f/+//7///8DAAUABQAFAAQAAAACAAIAAgACAAEA
/v/9//v/+//8//7/AQADAAQABAAEAAIAAgABAP7//v/9//z//f/8//3//f/8////AAAB
AAMAAQAAAAAAAQD////////9//3//P/8//3//P/7//n/9//5//v//f/9//v//P/8//z/
+//7//v/+v/7//v/+//2//L/7f/p/+f/6f/o/+f/7f/0/wMAGAAzAFAAbQCMAKUAuwDL
ALIAbQAqAP//7//z//j/+f/7//j/7v/h/9r/1f/U/9L/1v/j/+//+f/8//z/+//5//b/
8v/z//T/9v/5//3/+v/7//v/+v/6//r/+P/4//r/+v/7//v/+//6//n/+P/5//r/+v/7
//r/+f/5//j/+v/6//j/+P/2//b/9v/2//b/9//3//f/+P/5//r/+//4//f/9//3//f/
9//0//T/8//0//b/9//1//b/9v/1//X/9v/3//b/9//4//j/+P/7//v/+//7//n/+v/7
//z/+//7//3//f8BAAIABQAHAAYABwAGAAUABgAJAAoADAAKAA4ADwAPAA4ADQANAAwA
DgAOABIAFgAVABMAEAANAA0ADwARABMAEwAWABYAFgAUABAADQALAAsACwAMAA4ADAAM
AAwADAALAAgABwAFAAQAAwADAAMAAQAAAP7/+v/7//z//v////v/+v/7//v//P/8//v/
/P/6//r/+//7//v/+v/5//f/+f/6//v//P/8//v/+//7//v/+v/6//r/+v/7//7////8
//z/+//6//3//f/+/wAA/v8AAAAAAQABAAEAAAAAAAIAAwADAAMAAQAAAP///v///wAA
AgAEAAMAAQAAAAAAAgACAAEAAQABAAEAAQADAAIA/v/9//z//P/9////AQD/////AAAA
AP7//v/+//3//f/8//z//P/+//7//v/9//7//v/+/////P/7//z/+//7//v/+f/5//r/
+//8//3/+//6//n/+P/7//z//P/9//v/+f/3//r/+P/5//r/+//8//z/+//6//j/+P/6
//r/+//9/////f/9//n/9//1//T/9//5//7/AQABAAEAAAD8//z//P/8//z//f/8//3/
/f/4//b/9f/1//v//v8AAAIAAAAAAP///P/9//v/+f/5//f/+f/6//r/+P/4//j/+f/8
//z//f////7//f/8//n/+v/4//f/9//4//n/+f/5//f/9//3//X/+P/6//v//P/8//v/
+v/4//P/8//3//r/9v/1//H/6//l/+T/4//j/+j/9f8CABUAMABJAGYAgwCZALEAygC/
AIIAOQAJAPX/9v/7//n/+P/6//X/7P/j/97/2P/U/9P/2//p//b/+v/7/wEA/v/4//f/
8v/y//P/9f/2//n/+//8//v/+v/3//b/9//4//r/+//6//r/+v/6//b/9v/1//X/9//3
//j/+P/4//j/9v/2//j/+P/4//j/+P/5//n/+f/2//X/9P/z//T/9f/3//n/9//3//T/
9P/z//T/9v/3//f/+P/4//f/9P/0//T/8v/3//j/+P/4//f/9//3//f/9//4//n/+v/5
//n/+//7//r/+v/8//3/AQADAAMAAwADAAUABQAGAAYACgALAAsACwALAAwADAAKAAgA
CgAMABAAEQARABEADwAPAA8ADwANABAAEAAQABIAEAAPAA8ADQALAAoACgAMAAwADAAM
AAkABgAFAAMABAADAAMAAwACAAIAAQD+//3//P/8//v/+//8////AQAAAP7/+//6//r/
+v/7//v//P/8//z/+//6//r/+v/6//3//f/+/////f/8//z//P/7//v//f/9//3//v/+
//7//v/9//3//v/+/wAAAAABAP/////+//7/AAABAAEAAQACAAIAAgACAP7//v///wAA
AwADAAQABgAFAAQAAgABAAEAAQABAAMAAwAAAAAAAAAAAP///////wEAAQACAAIAAQAA
AP///f/+//7///8AAAEAAAD///3//f/8//v/+//8//3/AAABAAAA///8//v//P/9//7/
//8AAAAAAAAAAP///v/8//v//P///wAAAgD+//v/+v/7//z//f/+/wEAAQABAAAA/v8A
AAAAAQABAAMAAQABAAIAAQAAAAAAAAABAAUABwALAAsACgAGAAQABAAEAAQABAACAAIA
AQABAAAAAAABAAYACAAJAAoACgAKAAkABgAEAAEA/v/9//7/AQADAAQABAAEAAQABQAD
AAIAAgADAAMAAwADAAEAAAD+//3//f8AAAEAAQABAAEAAQABAP///f/+//7//v8BAAEA
AQAAAP3/+//5//j/+P/3//H/7f/t/+7/6//r//L/BQAYADEATgBvAIoAoQC5AM0AyACX
AFQAGQD5//X/+P/z/+//8P/s/+H/2P/b/9z/3P/g/+v/9//9//7/AAADAAEAAAAAAP3/
+v/6//v//f/9////AAAAAAAAAAD+//7//v/+//////8CAAIAAgACAP7//v/9//3/////
/wAAAAAAAAAA/v/+//3//P/7//r//f///wAAAQD+//3//P/7//v/+//8//3//v////3/
/v/8//z//f/9//3//v/+//3//P/8//z/+v///wAAAAAAAAEAAQABAAEA//8AAAEAAgAF
AAUABwAHAAoACgAMAA0ADQAPAA8ADwAQABMAFAAWABUAGAAYABcAGAAZABsAHAAbABgA
GQAaABwAHQAdAB0AHQAdAB0AHQAaABwAGwAaABsAGgAaABsAGAAVABMAEgASABIAEgAS
ABEADgANAAsACAAHAAcABwAKAAoACQAGAAUABAAEAAMAAgACAAQABQADAAIAAAAAAPz/
/P/9//3/AAAAAAAA//8AAAAAAAAAAP////8AAAEAAwACAAIAAgABAAEAAwADAAUABgAG
AAYABAADAAMABAACAAQABAAFAAYABwAHAAgABwAHAAYABQAHAAgACQAKAAYABgAHAAgA
CgAJAAkACgAKAAoACQAJAAcABwAHAAkACwAIAAgACAAIAAcABwAHAAcABwAIAAgABgAG
AAYABQADAAIAAgACAAYABgAGAAUABQAEAAMAAwADAAMABQAFAAUABQADAAMAAQABAAEA
AQAEAAQABAAEAAQABAADAAMAAgADAAIAAgAEAAYABQAEAAMAAgADAAMAAwACAAQABgAG
AAcABgAHAAQAAwADAAMAAwAEAAIAAwAHAAkACQAJAAgABAAGAAgACgAMAAgABAACAP//
//8AAAIABQAIAAoACwAMAAoACgAJAAYABwAFAAMAAwACAAMAAwACAAUABgAHAAkABwAG
AAYABwAGAAUABAABAAEAAAAAAAEAAAABAAEAAQACAAMABAADAAEAAgACAAIAAwADAAMA
AgAFAAMA///8//r/9f/x//H/7//u/+3/7//4/wUAEgAnAEYAZQCCAJsAtQDNANIAqQBe
AB8A/f/3//7//////wAA+v/t/+L/3f/c/9r/3P/n//X///8CAAIAAwABAP7//v//////
AAACAAUAAgADAAMAAgADAAQAAwAEAAIAAgADAAMAAgACAAIAAgADAAQABAAFAAIAAQAB
AAAAAQACAAEAAgACAAIAAgACAAEAAQAAAP//AAABAAIAAwACAAEAAQABAAEAAQD+//7/
BAACAA==
         </WaveFormData>
      </LeadData>
      <LeadData>
         <LeadByteCountTotal>10000</LeadByteCountTotal>
         <LeadTimeOffset>0</LeadTimeOffset>
         <LeadSampleCountTotal>5000</LeadSampleCountTotal>
         <LeadAmplitudeUnitsPerBit>4.88</LeadAmplitudeUnitsPerBit>
         <LeadAmplitudeUnits>��V</LeadAmplitudeUnits>
         <LeadHighLimit>2147483647</LeadHighLimit>
         <LeadLowLimit>268435456</LeadLowLimit>
         <LeadID>V1</LeadID>
         <LeadOffsetFirstSample>0</LeadOffsetFirstSample>
         <FirstSampleBaseline>0</FirstSampleBaseline>
         <LeadSampleSize>2</LeadSampleSize>
         <LeadOff>FALSE</LeadOff>
         <BaselineSway>FALSE</BaselineSway>
         <ExcessiveACNoise>FALSE</ExcessiveACNoise>
         <MuscleNoise>FALSE</MuscleNoise>
         <LeadDataCRC32>3448856888</LeadDataCRC32>
         <WaveFormData>
+v/6//r/+v/6//r/+v/6//r/+v/6//r/+v/6//r/+v/8//z//P/8//r/+v/6//r/+P/4
//j/+P/4//n/+v/7//n/+v/6//r/+v/6//v/+//8//z//P/9//7//v/9//z///8BAAIA
AgD/////AAD//wAAAAD///7/+v/4//j/+P/3//T/8v/w//L/8v/y//L/8f/y//L/8f/z
//P/8//z//T/9v/3//j/+P/4//f/9//4//n/+f/6//n/+f/4//f/+f/5//j/+P/4//j/
+f/6//j/+P/4//j/+v/6//r/+v/6//j/+P/7/wEACQARABYAGgAcABoAFQAXABsAHQAX
AAcA7P/P/7X/mP99/2//d/+Y/8T/4v/q/+z/7//o/9f/yv/D/73/u//D/8j/zf/U/+D/
7f/2//3/AAABAAUABwAHAAkACAAHAAUABQAEAAQABAAGAAYABgAHAAYABQAEAAMABQAF
AAUABQADAAQABQAFAAYABgAGAAYACAAIAAgACAAIAAcABgAFAAYABgAGAAYABAAFAAUA
BQAFAAYABgAFAAcACAAIAAkABgAGAAUABAAGAAYABgAGAAUABQAGAAYABwAHAAcABwAI
AAgACQALAAoACQAJAAgACgAKAAkACQAKAAsACwALAAsACwALAAoADAAMAAwADgAMAAwA
DAAMAA4ADgAOAA4ADQAPABAAEAASABIAEgASABIAEwAUABYAFQAVABQAFAATABMAEgAT
ABEAEQAQAA8ADwAMAAoACgAIAAcABwAGAAQAAgABAAAAAgABAAAAAAAAAAAAAAAAAP7/
//////7/AAAAAP/////+/////////wEAAQABAAAA/v////////8AAAAA/v/+/wEAAQAB
AAIAAQAAAP7//f///////v/+//3//f/9//3//f/9//v/+//9//3//f/9//v/+//7//r/
+v/6//v/+//7//v/+//7//v/+v/5//n/+//7//v//P/7//r/+f/3//b/9//4//r/+f/4
//f/9//3//b/9f/1//f/9//3//j/9//2//X/8//y//L/8//2//X/9f/2//b/9f/0//T/
9P/0//T/9f/1//T/9P/y//T/9P/0//T/8//z//P/8//z//T/9P/0//b/9v/3//f/9v/2
//b/9//5//r/+v/6//z//f/9//z/+//7//z/+//6//r/+f/4//T/8v/y//L/8//w/+7/
7P/q/+r/6v/q/+j/6v/r/+v/7f/t/+3/7f/s/+7/7//w//T/9P/z//P/8//z//L/8v/w
//H/8f/x//P/8//y//L/8P/w//H/8v/0//T/9P/0//T/9P/0//T/9P/y//T/+f8BAAkA
DwASABQAEgASABMAGQAbABkADQDx/9L/tf+T/3T/Z/9l/33/qP/M/9j/2v/c/9P/wv+5
/7T/r/+1/7//x//O/9n/5P/w//n//P/9/wAAAQADAAUABQAEAAIAAAD9/////v/+//7/
/v/+//7//////////////wEAAQABAAEA//8AAAEAAQACAAIAAgACAAIAAgACAAIAAQAB
AAEAAQACAAIAAgACAAAAAQABAAEAAwAEAAQAAwAEAAYABwAJAAsADAAMAAwADQAOAA8A
EAAPAA8AEAAQABMAEwATABMAEgASABMAFQAVABUAFgAWABgAGAAXABcAFgAXABcAFwAX
ABcAFwAWABYAFgAWABgAGAAYABgAGAAaABoAGgAaABkAGwAcABwAHgAeAB4AHgAeAB8A
IAAiACEAIQAgACAAIAAfAB0AHQAaABkAFwAVABUAEgAQABAADAALAAsACgAKAAgABwAG
AAgABwAGAAYABAAEAAQABAAEAAUABQAEAAQABAADAAMAAgADAAMAAwAEAAUABgAGAAQA
BQAFAAUACAAIAAYABgAFAAUABQAGAAYABgAFAAUABwAHAAYABgAFAAUABQAFAAcABwAF
AAUABQAFAAUABQAFAAUABQAEAAQABAAFAAUABAADAAIAAQADAAIAAQABAAEAAQABAAIA
AAAAAAAA///+////AAACAAEAAAD/////AAAAAAAAAQABAAEAAQACAAAAAAAAAP///v/+
////AgACAAEAAQAAAP///v/+//7/AAAAAAEAAQD+//7///8AAAAAAAAAAAAA/f/9//3/
/f///wAAAAAAAAAAAAABAAEAAgACAAIAAwAFAAYABgAGAAYABwAHAAYABgAHAAkACQAH
AAYABAACAAAA/v/+//7//f/6//j/9v/0//T/9P/0//X/+P/6//v/+//7//v/+//6//z/
/f/+/wIAAgABAAEA//////7//v///wEAAgADAAMAAwACAAIAAgACAAMABAAEAAQABAAE
AAIAAgACAAIABgAGAAgADQAVAB0AHwAiACQAJAAiACcALQAvACsAGQD7/9z/wf+l/4z/
gf+H/6f/0P/q/+7/8P/u/+P/1P/N/8r/x//L/9P/2f/g/+v/+P8EAAsADgARABIAEwAT
ABMAFQAVABQAEwARABEAEAAQABAADgAOAA4ADwARABEAEQARAA8ADwAPAA8ADwAQABEA
EQASABIAEgASABAAEAAQABAAEwATABMAEwASABIAEgASABIAEwATABMAEwAUABQAEwAR
ABIAEgATABUAFgAWABYAFgAWABYAFgAXABcAGAAYABkAGQAZABkAGAAYABkAGwAZABkA
GgAaABoAGgAZABkAGgAbABsAGwAbABsAGwAaABgAGAAYABoAGgAaABoAGgAaABoAGgAa
ABkAGwAcABwAHQAeAB8AIAAeAB8AIAAiACMAIwAiACIAIAAfAB0AHQAbABsAGgAZABkA
FgAUABQAEAAPAA8ADgAQAA4ADQAMAAwACwAKAAoACgAKAAoACgAKAAsACwAKAAoACgAJ
AAkADAANAA0ADQALAAsACwAKAAoACwALAAsADAAMAAoACgAJAAkACQAKAAwADAALAAsA
CQAJAAgACAAJAAkACQAJAAsACwAJAAkACAAHAAYABQAGAAcACAAIAAQABAAFAAUABQAF
AAUABQAFAAQAAwADAAMAAwADAAQABAAEAAQAAwADAAMAAwAEAAIAAgACAAMAAwACAAEA
AQD///////8AAAIAAgACAAEA///+//7/AAD/////AAAAAAEAAAAAAAAA/v/+//////8A
AAIAAgAAAAAAAAAAAP////////////8AAAAAAAAAAAAAAQABAAIAAgACAAMABQAGAAYA
BgAGAAcABwAGAAYABwAJAAkABwAGAAQAAgACAAAAAAAAAP///P/6//j/9v/2//b/9v/2
//j/+f/5//f/9//3//f/+v/8//3//v/+//7//f/9//3//f/8//z//v/////////9//3/
/P/8//7//v///wAAAAAAAAAAAAD+//7//v/+/wAAAgAEAAUACQARABcAHAAeACIAIAAj
ACUAJQAjABkABQDo/8v/r/+Q/3v/d/+D/6T/zP/g/+T/5v/n/9z/y//C/7v/t/+5/8H/
yP/P/9r/5v/z//7/AQACAAEAAwAFAAUACAAIAAgABwAFAAQABAAEAAQABAAEAAUABQAF
AAUABQADAAMAAwADAAUABgAHAAcABAAEAAQABAAGAAYABgAGAAcABwAHAAcABAAEAAQA
BAAGAAcABwAHAAcACAAIAAcABQAGAAYABwAHAAgACAAIAAYABgAGAAYACQAJAAoACgAJ
AAkACQAJAAoACgALAA0ACwALAAwADAAKAAoACQAJAAwADQANAA0ACwALAAsACgAMAAwA
DAAOAA4ADgAOAA4ADgAOAA4ADgAPABEAEgASABIAEgASABIAEgATABQAFgAXABcAFgAW
ABYAFQATABMAEwATABIAEQAPAAwACgAKAAgABwAHAAYACAAGAAUABAACAAEAAAAAAAAA
AAAAAAAA/v///////v8AAAAA/////wAAAQABAAEA/////////v///wEAAgADAAIAAgAA
AAAA////////AAACAAIAAQABAP/////+//7/AQABAAEAAQD//////f/9//3//f/9//3/
/f/9//3//P/6//r/+//7//3//f/9//3/+//6//n/+f/5//n/+f/6//z//P/8//v/9//3
//f/+P/6//r/+v/7//n/+P/3//f/9//3//f/+P/6//r/+v/5//f/9v/2//j/9//3//j/
+P/3//b/9v/2//b/9v/3//f/+P/4//b/9v/2//b/9f/1//X/9f/1//b/9v/2//b/9v/3
//f/+P/4//j/+f/5//r/+v/6//z//f/9//z//P/9///////9//z/+v/4//j/9v/2//b/
8//w/+7/7P/s/+z/7P/s/+z/7v/v/+//7f/t/+3/7f/w//L/8//0//b/9v/1//X/9f/1
//T/9P/0//X/9f/1//P/8//y//L/9P/0//X/9v/0//T/9P/0//T/9P/0//T/+P/4//j/
+////wcADQASABYAFgAUABcAGwAbABkADQDz/9b/uf+b/37/a/9p/3v/pv/M/9j/3P/g
/9//0v/D/7z/tf+z/7v/w//K/9X/4v/u//n/AAABAAIAAwADAAUABwAHAAYABQADAAEA
AAAAAAAAAAAAAAAAAQABAAEAAQABAAEAAQABAAEAAwAEAAUABQACAAIAAgACAAQABAAE
AAQAAwADAAMAAwACAAIAAgACAAQABQAFAAUAAwAEAAQAAwADAAQABAAFAAUABgAGAAYA
BAAEAAQABAAGAAcACQAKAAoACQAIAAcABwAIAAoADQALAAsADAAMAAwADAALAAsADgAP
AA8ADwANAA0ADQAMAA4ADgAOABAAEAAQABAAEAAOAA4ADgAOABEAEwAUABQAEgASABIA
EgAUABUAFgAYABcAFwAWABYAFAATABEAEQARABEAEAAPAA0ACgAIAAgACAAHAAcABgAE
AAIAAQAAAAAA///+//7//v/+//7//v/8//3//f/8//7//v/9//3//v/////////9//3/
/f/8//3///8AAAEAAAAAAP7//v8BAAEAAQACAAAAAAD///////////7//v8BAAEAAQAB
AP/////9//3////////////////////+//z//P/9//3////////////+//z/+v/5//v/
+//7//z/+v/6//r/+f/3//f/9//4//r/+v/6//v/+f/4//f/9//5//n/+f/6//j/+P/4
//f/9f/0//T/9v/5//n/+v/6//f/9v/2//b/+P/4//n/+f/4//j/9//2//X/9f/1//b/
9v/2//b/9v/1//X/9f/1//X/9v/2//b/+P/4//n/+f/4//j/+P/5//v//P/8//z//P/9
//3//P/8//3///////3//P/6//j/9f/y//H/8P/x/+7/7P/q/+r/6v/q/+r/6v/s/+3/
7f/t/+3/7f/t/+7/8P/x//L/9v/2//X/9f/z//P/8v/y//T/9f/1//X/9f/1//T/9P/0
//T/9f/2//b/9v/2//b/+P/4//j/+P/4//j//P8DAAkADwATABYAFgAWABYAGwAfACEA
GwAHAOf/yP+t/43/dv9t/3f/nf/G/9r/3v/g/97/z//C/7v/uP+5/7//yf/R/9j/4//w
//z/AQAEAAcACAAHAAkACQAHAAUABAADAAEAAgACAAMABAACAAIAAgADAAMAAwADAAMA
AwADAAMAAwADAAQABQAFAAYABgAGAAYABAAEAAQABAAHAAcABwAHAAYABgAGAAYABAAF
AAUABQAHAAgACAAHAAkACgAKAAsADgAQABEAEgASABIAEgASABMAEwAUABQAFwAXABcA
FwAUABQAFQAXABkAGQAaABoAGgAaABkAGQAYABkAGQAZABsAGwAbABoAGAAYABgAGgAc
ABwAHAAcABwAHAAcABwAGwAdAB4AHgAgACAAIAAgAB4AHwAgACIAIQAhACAAIAAgAB8A
HQAdABwAGwAZABcAFgAUABMAFAAQAA8ADwAOABAADgANAAwADAALAAoACgAIAAgACAAI
AAoACwALAAoACAAIAAcABwAKAAsACwALAAkACQAJAAgACAAJAAkACQAMAAwACgAKAAkA
CQAJAAoADAAMAAsACwALAAsACgAKAAkACQAJAAkACwALAAkACQAJAAkACQAJAAkACQAJ
AAgABgAGAAcABwAFAAUABQAFAAcABgAFAAUAAwADAAMABAAEAAQABAADAAMAAwADAAQA
AgACAAIAAwAFAAQAAwADAAEAAQABAAIAAgACAAIAAQABAAAAAAACAAIAAQABAAAAAAAA
AAEAAgAAAAAAAQABAAIAAgACAAAAAAAAAAAA/f/9//3//f///wAAAAAAAAAAAAABAAEA
AgACAAIAAwAFAAYABgAGAAYABwAHAAYABgAHAAkACQAHAAYABAACAAAA/v/+//7////8
//r/+P/2//b/9v/2//j/+v/7//v/+f/5//n/+f/4//r/+//8/wAAAAD//////f/9//z/
/P/+///////////////+//7//P/8//3//v8AAAAAAAAAAAAAAAAAAAAAAgACAAYACQAN
ABUAGQAeACIAIgAeACEAJwApACcAHQAFAOj/y/+v/5T/g/9//5H/uP/c/+z/8P/y/+//
4P/T/8r/w/+//8X/zf/S/9v/6P/0////CgANAAwADQAPABEAEwATABIAEQAPAA8ADgAO
AA4ADAAMAAwADQANAA0ADQANAA0ADQANAA0ADQAOAA8ADwAQABAAEAAQAA4ADgAOAA4A
EQARABEAEQAOAA4ADgAOAA4ADwAPAA8ADwAQABAADwAPABAAEAARABMAFAAUABQAEgAS
ABIAEgATABMAFAAUABUAFQAVABUAEgASABMAFQAXABcAGAAYABgAGAAXABcAFgAXABcA
FwAZABkAGQAYABYAFgAWABgAGgAaABoAGgAaABoAGgAaABsAHQAeAB4AHgAeAB4AHgAc
AB0AHgAgACEAIQAgACAAHgAdABsAGwAZABkAGAAXABcAFAASABIAEAAPAA8ADgAQAA4A
DQAMAAoACQAIAAgACAAIAAgACAAGAAcABwAGAAgACAAHAAcACAAJAAkACQAHAAcABwAG
AAgACQAJAAkACgAKAAgACAAHAAcABwAIAAoACgAJAAkABwAHAAYABgAHAAcABwAHAAcA
BwAFAAUAAwADAAMAAwAEAAUABgAGAAQABAAFAAUABQAFAAUABQAFAAQAAwADAAEAAQAB
AAIAAgACAAIAAQD///////8AAAIAAgACAAMAAwACAAEAAQABAAEAAQACAAIAAgACAAEA
///+//7/AAD/////AAAAAP///v/+//7//v/+//////8AAAAA///+//3//f/9//3//v/+
/wAAAAAAAAAAAAD9//3//f/9////AAAAAAAA/v/+//////8AAAAAAAABAAMABAAEAAQA
BAAFAAUABAAEAAUABwAHAAUABAACAAAAAAD+//7//v/9//r/+P/2//X/9P/z//L/9P/2
//f/9//3//f/9//3//j/+v/7//z//v/+//3//f/7//v/+v/6//z//f/9//3/+//7//r/
+v/6//r/+//8//z//P/8//z/+v/6//r/+v/8//7/AAADAAkAEQAXABoAHAAcABwAHQAh
ACUAIQATAPf/2P+9/6H/hP9z/3P/if+0/9j/5P/m/+j/5f/Y/83/xv/B/73/v//H/87/
1f/i//L///8GAAkACAAHAAcACQALAA0ADAALAAkABwAGAAYABgAEAAQABAAFAAYABwAI
AAkABwAHAAcABwAHAAgACQAJAAgACAAIAAgABgAGAAYABgAJAAkACQAJAAgACAAIAAgA
CAAJAAkACQAJAAoACgAJAAkACgAKAAsACQAKAAoACgAKAAoACgAKAAsACwAMAAwADQAN
AA0ADQAMAAwADQAPAA8ADwAQABAADgAOAA0ADQAQABEAEQARABEAEQARABAAEAAQABAA
EgAUABQAFAAUABQAFAAUABQAEwAVABYAFgAYABgAGAAYABYAFwAYABoAHQAdABwAHAAa
ABkAFwAXABUAFQAUABMAEwAQAA4ADgAMAAsACwAKAAoACAAHAAYABgAFAAQABAAEAAQA
BAAEAAIAAwADAAIAAgACAAEAAQACAAMAAwADAAEAAQABAAAAAgADAAMAAwAEAAQAAgAC
AAMAAwADAAQABgAGAAUABQADAAMAAgACAAMAAwADAAMAAwADAAEAAQABAAEAAQABAAMA
AwADAAIAAAAAAAEAAQABAAEAAQABAAEAAAD//////f/9//3//v///wAAAQABAP//////
/wAAAAAAAAAAAQABAAAA//////3//f/9//7/AAAAAAAA///9//z//P/+//3//f/+//7/
///+//7//v/8//z//f/9//7//v/9//z/+//7//v/+//6//z//P/+//7//P/8//z//P/7
//v/+//7//3//v/+//7//P/8//3//f8AAAAAAAABAAMABAAEAAQABAAFAAUABAAEAAUA
BwAHAAQAAgD///z/+//6//v//P/5//b/9P/y//T/9P/0//T/9v/4//n/+f/3//f/9//3
//r//P/9//7////+//z/+//9//3//P/8//z//f/9//3/+//7//r/+v/7//z//v8AAP7/
/v/+//7//v/+//7//v8AAAIABAAJAA8AFQAZAB4AIAAeAB4AIwAnACcAIQANAO3/0P+z
/5X/gP95/4H/o//M/+D/5P/m/+b/2f/M/8X/wP+//8X/zf/X/+T/7//8/wgADQAOAA0A
DgAPABEAEwATABEAEAAPAA0ADQAMAAwADAAOAA4ADgAPAA8ADwAPAA8ADQANAA0ADQAP
ABAAEQARAA4ADgAOAA4AEAAQABAAEAAPAA8ADwAPAA4ADgAOAA4ADwARABIAEwARABIA
EgARABEAEgASABMAEwAUABQAFAAUABQAFAAUABgAGQAbABwAHQAdAB0AHQAeAB4AHwAh
ACEAIQAiACIAIAAgAB8AHwAiACMAIwAjACEAIQAhACAAIgAiACIAJAAkACQAJAAkACQA
JAAkACQAJQAnACgAKAAmACYAJgAmACgAKQAqACwAKwArACoAKgAoACcAJQAlACUAJQAk
ACMAIAAcABkAGAAWABUAFQAUABQAEgARABAADgANAAwADAANAA4ADwAQAA8ADwAOAAwA
DgAOAA0ADQAOAA8ADwAPAA0ADQANAAwADgAPAA8ADwAOAA4ADAAMAA8ADwAPABAAEAAQ
AA8ADwAPAA8ADgAOAA8ADwAPAA8ADQANAAsACwANAA0ADQANAAsACwALAAoACgAKAAsA
CwALAAsACwALAAkACAAHAAcABwAHAAcACAAIAAgACAAHAAUABQAFAAYACAAIAAgACQAH
AAYABQAFAAUABQAFAAYACAAIAAgABwAFAAQABAAGAAcABwAIAAgABQAEAAQABAAEAAQA
BQAFAAYABgAFAAQAAwADAAMAAwAGAAYABgAGAAQAAwACAAQABAAEAAQABAAFAAUABQAF
AAMABAAEAAQABgAGAAcABwAIAAgACAAJAAsADAAMAAwADAANAA0ADAAKAAsADQANAAsA
CgAIAAYABAACAAIAAgD///z/+v/4//n/+v/7//z/+v/8//3//f////////////7/AAAB
AAIABAAEAAMAAwADAAMAAgACAAIAAwADAAMAAwADAAIAAgACAAIAAwAEAAQABAAEAAQA
BgAGAAYABgACAAQACAANABUAHQAhACQAJgAiACIAJQApACkAJQATAPX/2P+9/5//hv9/
/43/rf/U/+z/8P/y//D/4f/Q/8f/wv+//8X/zf/V/9z/5f/y//7/BwAKAAsADgARABMA
EwATABMAEgARAA8AEQAQABAAEAAOAA4ADgAPAA8ADwAPAA8AEQARABEAEQAPABAAEQAR
ABIAEgASABIAEgASABIAEgARABEAEQARABIAEgASABIAEAARABEAEQATABQAFAATABEA
EgASABMAEQASABIAEgAUABQAFAAUABMAEwAUABQAFwAXABcAFwAWABYAFwAZABcAFwAY
ABgAGgAaABkAGQAYABkAGQAZABsAGwAbABoAGgAaABoAHAAaABoAGgAaABsAHAAdAB4A
HgAfAB8AHgAfACAAIQAiACAAIQAiACQAIwAjACIAIgAhACEAIAAhACAAHwAdABsAGgAY
ABcAGAAUABMAEwASABIAEAAPAA4ADwAPAA8AEAAPAA4ADQAMAAwADQANAAwADgAOAA0A
DQAMAA0ADQANAA8ADwAPAA4ADAANAA0ADQAQABAADgAOAA8ADwAPABAADwAOAAwACwAN
AA0ADAAMAAsACwALAAsADQANAAsACwAJAAkACQAJAAkACQAJAAgACAAIAAkACQAIAAcA
BgAFAAYABgAGAAcABwAHAAcACAAGAAYABgAFAAQABQAGAAgABwAGAAUABQAHAAYABQAF
AAUABQAFAAYABAAEAAQAAwACAAIAAwAGAAYABQAFAAQABQAEAAQABAAEAAQABQAFAAQA
BAADAAIAAwADAAMAAwACAAIAAgACAAIAAwAEAAYABgAFAAQAAwACAAEAAQABAAEAAwAE
AAQABAACAAIAAwADAAYABgAGAAcABwAIAAgACAAIAAkACQAIAAgACQALAAsACQAIAAYA
BAADAAIAAwAEAAEA/v/8//r/+v/6//r/+v/6//z//f/9//v/+//7//v//v8AAAEAAgAC
AAIAAQABAAEAAQAAAAAAAgADAAMAAwABAAEAAAAAAAIAAgADAAQAAgACAAIAAgAEAAQA
BAAEAAYABAAEAAcACwARABkAHgAiACYAJAAjACUAJwAlAB8ADwDy/9X/vf+g/4f/e/+B
/6D/zP/o//D/8v/1/+7/3f/Q/8v/w//B/8f/zv/V/97/7P/7/wYACQAIAAsADQAPABEA
EgASABIAEQAQAA4ADQAMAA4ADgAOAA8ADwAPAA8ADwANAA0ADQANAA8AEAARABEADgAO
AA4ADgAQABAAEAAQABEAEQARABEAEAAQABAAEAAQABEAEQARAA8AEAAQAA8AEQASABIA
EwARABIAEgASABIAEgASABIAEwATABQAFAATABMAEwATABQAFAAVABcAFwAXABgAGAAY
ABgAFwAXABgAGQAZABkAGQAZABkAGAAaABoAGgAcABwAHAAcABwAHAAcABwAHAAdAB8A
IAAgAB4AHgAeAB4AHwAhACMAJgAlACUAJAAkACQAIwAhACEAIwAjACIAIQAfABwAGgAa
ABoAGQAZABgAFgAUABMAEgASABEAEAAQABAAEAAQABAADgAPAA8ADgAQABAADwAPAA4A
DwAPAA8ADwAPAA8ADgAQABEAEQARABAAEAAOAA4ADwAPAA8AEAAQABAADwAPAA8ADwAO
AA4ADwAPAA8ADwANAA0ACwALAA0ADQANAA0ADQANAA0ADAAKAAoACwALAAsACwALAAsA
CwAKAAkACQAJAAkACQAKAAoACgAKAAkACQAJAAkACgAKAAoACgALAAkACAAHAAcACQAJ
AAkACgAKAAoACgAJAAkACAAIAAoACwALAAwADAAJAAgACAAIAAoACgALAAsACgAKAAkA
CAAJAAkACQAJAAoACgAKAAoACgAJAAgACAAJAAkACgAMAAwADAAMAAkACQAJAAkACwAM
AAwADAAMAAwADQANAA4ADgAOAA8AEQASABIAEgAQABEAEQAQABIAEwAVABUAEQAQAA4A
DAAKAAgACAAIAAcABAACAAAAAAAAAAAAAAACAAQABQAFAAUABQAFAAUABgAIAAkACgAK
AAoACQAJAAkACQAIAAgACgALAAsACwAJAAkACAAIAAgACAAJAAoADAAMAAwADAAMAAwA
DAAMAA4AEAAQABUAHQAjACUAKAAsACwAKgAvADMANQAzACUACQDo/8v/r/+W/4f/h/+h
/8r/6P/u//L/9P/r/9z/0//Q/8v/zf/X/9//5v/z/wAADAAVABoAGwAcAB0AHwAdAB8A
HwAeAB0AGwAbABoAGgAaABgAGAAYABkAGwAbABsAGwAZABkAGQAZABkAGgAbABsAHAAc
ABwAHAAcABwAHAAcAB0AHQAdAB0AHAAcABwAHAAeAB8AHwAfAB8AIAAgAB8AHQAeAB4A
HwAfACAAIAAgACAAIAAgACAAIQAhACIAIgAlACUAJQAlACIAIgAjACUAJwAnACgAKAAo
ACgAJwAnACoAKwArACsAKwArACsAKgAqACoAKgAsACwALAAsACwALAAsACwALAAtAC8A
MAAwADAAMAAwADAAMAAxADIANAA1ADUANAA0ADIAMQAvAC8ALwAvAC4ALQAtACoAKAAo
ACQAIwAjACIAJAAiACEAIAAeAB0AHAAcAB4AHgAeAB4AHgAfAB8AHgAeAB4AHQAdAB4A
HwAfAB8AHQAdAB0AHAAdAB8AIAAhACIAIgAgACAAHwAfAB8AIAAiACIAIQAhAB8AHwAe
AB4AHwAfAB8AHwAfAB8AHQAdAB0AHQAdAB0AHwAfAB8AHgAcABwAHQAdAB0AHQAdAB0A
HQAcABsAGwAZABkAGQAaABsAHAAdAB0AGQAZABkAGgAaABoAGgAbABsAGgAZABkAGQAZ
ABkAGgAcABwAHAAbABkAGAAYABoAGQAZABoAGgAbABoAGgAaABgAGAAZABkAHAAcABsA
GgAZABkAGQAZABoAGgAaABoAHAAbABoAGgAZABoAGgAaABoAGgAbABsAGwAbABkAGgAa
ABoAGwAcAB4AHwAeAB4AHgAfACEAIgAiACIAJAAlACUAJAAiACMAJQAlACQAJAAjACIA
HgAcABwAHAAZABYAFAASABQAFAAUABQAEgAUABUAFQAWABcAGAAZABgAGgAbABwAHgAe
AB0AHQAdAB0AHAAcABoAGwAbABsAHAAdAB0AHgAeAB4AHwAgAB4AHgAeAB4AIAAgACAA
IAAgACAAIgAnAC0ANwA9AEAAQgBCAD4APwBDAEUARQA7ACUABgDp/83/sv+h/5//sf/Y
//z/DAAOAA4ACQD4/+v/4v/f/9//5f/t//T//f8IABQAIQAoAC0AMAAzADUANQA1ADMA
MgAxAC8AMQAwADAAMAAwADAAMAAxAC8ALwAvAC8AMAAxADIAMwAyADIAMgAxADIAMgAy
ADIANAA0ADQANAAzADMAMwAzADMANAA1ADYANQA1ADQAMwA1ADYANgA1ADUANgA2ADcA
NQA2AA==
         </WaveFormData>
      </LeadData>
      <LeadData>
         <LeadByteCountTotal>10000</LeadByteCountTotal>
         <LeadTimeOffset>0</LeadTimeOffset>
         <LeadSampleCountTotal>5000</LeadSampleCountTotal>
         <LeadAmplitudeUnitsPerBit>4.88</LeadAmplitudeUnitsPerBit>
         <LeadAmplitudeUnits>��V</LeadAmplitudeUnits>
         <LeadHighLimit>2147483647</LeadHighLimit>
         <LeadLowLimit>268435456</LeadLowLimit>
         <LeadID>V2</LeadID>
         <LeadOffsetFirstSample>0</LeadOffsetFirstSample>
         <FirstSampleBaseline>0</FirstSampleBaseline>
         <LeadSampleSize>2</LeadSampleSize>
         <LeadOff>FALSE</LeadOff>
         <BaselineSway>FALSE</BaselineSway>
         <ExcessiveACNoise>FALSE</ExcessiveACNoise>
         <MuscleNoise>FALSE</MuscleNoise>
         <LeadDataCRC32>4211038031</LeadDataCRC32>
         <WaveFormData>
6v/q/+r/6v/p/+j/5//m/+T/5P/k/+T/5P/k/+T/5P/k/+T/5P/k/+T/5P/k/+T/4v/i
/+L/4v/k/+P/4//j/+H/4f/h/+H/4f/h/+H/4f/g/+D/4P/i/+L/5P/k/+T/6P/r/+z/
7f/s/+3/8P/w//H/8v/z//L/8//z//T/9P/0//D/7P/p/+r/6P/m/+b/5f/k/+H/4P/i
/+L/4f/h/+H/4f/h/+P/4//j/+P/4//j/+L/4f/g/93/3P/b/9r/2v/a/9r/2v/Y/9r/
2v/a/9n/2f/Z/9r/3P/c/9z/3P/c/9z/2v/Y/9v/4//p//P/+/8IABsANgBYAIsA0wAh
AVMBZQFlAVIBEQGaAAgAif9I/zL/Iv8P/wL/Av8N/xn/HP8f/yf/MP9C/1b/af97/5X/
q/+7/8b/zv/V/9r/3//j/+T/5P/j/+P/4P/g/+H/4v/k/+T/5P/l/+P/5P/k/+X/5//n
/+f/6P/q/+v/6//s/+v/7P/t/+3/7//x//H/8v/x//L/8v/y//P/9f/1//b/9//3//j/
+f/4//r/+v/7//7///8BAAIAAgADAAQABAAFAAgACgAMAA4AEAASABYAFwAaAB0AHgAk
ACcAKgAtADEANQA4ADsAQQBFAEkATQBPAFMAWQBdAGAAZABmAGkAbgBxAHMAdQB3AHgA
eQB4AHkAewB8AHwAfgB/AIAAgAB+AH4AfQB7AHsAegB5AHYAcwBvAGkAYwBcAFQATgBH
AEAAOwA1ADAAJwAfABgAEQAMAAgABQABAP3/+P/0//D/7f/q/+j/5v/m/+X/5P/j/+D/
3//f/97/4P/g/+D/4P/e/97/3//f/9//3//g/+D/4P/h/+L/4//k/+T/5P/k/+b/5v/n
/+f/5//o/+j/6P/q/+n/6f/p/+n/6f/q/+r/6P/p/+n/6P/p/+r/6v/r/+v/6//q/+j/
6v/p/+j/6P/o/+j/6P/o/+b/5v/l/+T/5P/l/+b/5//l/+T/4//h/+D/4P/g/+H/4P/g
/+D/4f/f/9//3f/d/9z/3P/c/9z/3P/b/9v/2//d/9v/2//b/9n/2v/a/9n/1//X/9f/
1f/W/9f/2P/Z/9n/1//W/9b/1v/W/9b/1v/V/9X/1f/T/9P/0//T/9X/1f/V/9X/1P/U
/9T/1v/X/9r/2//c/97/4f/i/+P/4v/j/+b/5v/n/+j/6f/o/+X/5f/m/+b/6P/k/+D/
3f/c/9r/2P/Y/9b/1v/U/9T/1v/W/9X/1f/V/9X/1f/X/9n/2f/Z/9n/2f/Y/9f/1v/T
/9L/0f/Q/9D/0P/Q/9D/zv/Q/9D/0P/R/9H/0f/S/9L/0v/S/9L/0v/Q/9D/0P/V/93/
5f/t//n/DgAnAE4AhADNACEBYwGFAY0BewE+Ac0APgCu/1P/Mv8i/wr/+/74/v7+Bf8L
/xL/Hf8r/z7/Vv9q/4P/n/+1/8P/y//Q/9j/3f/i/+P/5f/l/+T/4v/h/+L/4v/j/+T/
5v/m/+b/5//l/+b/5v/n/+j/6f/q/+z/7P/t/+3/7v/v//D/8f/x//P/9f/1//b/9f/2
//b/9v/4//v//P/+//3//f/+////AgAEAAQABQAHAAkADAAOABEAEwAVABYAGAAcAB8A
IgAkACYAKAAsAC8AMgA1ADYAPAA/AEIARQBIAE0AUQBVAFsAXwBjAGcAaQBtAHMAdwB8
AIAAggCFAIoAjQCPAJEAkgCUAJYAlgCZAJsAnACcAJoAmwCcAJwAngCeAJ0AmwCYAJYA
lACQAIkAhQB/AHkAcwBqAGMAWwBSAEsAQwA8ADMAKwAkAB0AGQAUABAACwAGAAIA///8
//v/+P/2//T/8v/x//D/7//u/+3/7f/s/+7/7v/u/+7/7P/s/+3/7f/v/+//8P/w/+//
7//v/+//8v/y//L/8v/y//L/8//z//T/9P/z//L/8//z//T/9f/z//P/9P/0//T/9f/1
//T/9v/2//X/9f/0//X/9f/0//b/9f/0//T/8v/y//L/8v/y//L/8f/w//H/8f/x//H/
7v/u/+7/7f/s/+z/7P/t/+v/6v/p/+n/6f/p/+f/5//o/+j/6P/o/+b/5f/l/+X/5//l
/+X/5f/j/+T/5P/j/+P/4//j/+H/4//j/+P/4//j/+H/4f/k/+T/5P/k/+T/4v/h/+H/
4f/h/+H/4f/h/+H/4f/h/+H/4v/i/+L/5P/n/+r/6//s/+3/7//v/+//8f/z//f/+P/4
//j/+P/2//P/8//0//T/9P/w/+z/6f/m/+T/4v/i/+L/4v/g/+D/4P/g/9//3//f/9//
3//h/+X/5f/l/+X/4f/g/9//3v/f/97/3f/c/97/3v/e/97/3P/e/97/3v/h/+H/4f/i
/+D/4P/g/+D/4v/i/+D/4v/p//H/9f/9/w0AIgA9AGYApAD1AEcBewGTAZMBeQEuAbMA
JACs/2n/Tv80/xz/C/8I/xL/Gf8f/yb/Mf8//1L/aP9+/5X/r//H/9X/3f/k/+r/7//y
//P/9f/0//T/8//z//T/9P/1//b/9P/0//T/9f/3//j/+P/5//v/+//7//z//P/9//3/
/v8BAAIAAwADAAMABQAFAAYACQAKAAoACgAJAAsACwAMAA0ADQAOAA8AEgAUABQAFQAU
ABUAFwAYABsAHQAfACAAIwAmACgAKgAtAC4ALwAyADcAOgA9AD4AQgBFAEgASwBQAFUA
WQBdAF8AYwBnAGsAbwBzAHkAfQCCAIYAiACLAIwAjwCRAJMAlgCYAJoAmgCZAJsAnACc
AJ4AnwCgAKAAogCiAKEAnwCaAJgAlgCSAI0AiQCDAH0AdQBsAGUAXQBTAE0ARgBAADsA
MwAsACUAHwAaABYAEQAQAAwACQAGAAUAAgAAAP7/+v/5//j/9//3//f/+P/4//b/9v/2
//b/+P/4//n/+f/5//n/+v/6//j/+f/6//v//P/8//z//P/8//z//f/9////AAAAAAAA
/v/9//3//f/9//3//v/+/wAAAQABAAAA/v/+//3//f/+///////+/wAA///+//7//f/8
//v/+v/8//z/+//6//f/9//3//f/+P/4//j/9//3//b/9f/1//L/8v/y//P/8//z//H/
8f/w//D/8P/w//D/7//v/+//7//t/+3/7f/t/+7/7v/t/+//7//v/+3/6//r/+v/6//t
/+3/7v/s/+z/7P/s/+z/6//r/+v/7f/t/+3/7f/r/+v/6//r/+z/7P/s/+7/7//y//P/
9P/1//f/9//3//f/+f/9//7/AAAAAAAA/v/9//3//v/+/wAA/P/4//X/8v/w/+7/7v/u
/+7/7P/s/+z/7P/r/+v/6//r/+v/7f/v/+//7//v/+3/7P/r/+r/6//q/+n/6P/m/+b/
5v/m/+b/6P/o/+j/6f/p/+n/6v/o/+j/6P/o/+r/6v/q/+r/6//x//n///8JABoAMQBO
AHoAuQAJAVMBfQGLAYMBYAELAYgA/P+R/17/Rv8u/xf/DP8O/x3/Jf8m/yn/M/9A/1D/
ZP93/4v/p/+//8//2P/e/+H/5v/n/+v/7v/u/+3/7f/s/+z/7f/u/+7/7v/u/+//8f/y
//L/8//x//H/8f/y//b/9//3//j/+f/6//v/+//5//v/+//8//7/AAABAAIAAgADAAIA
AgAFAAUABgAHAAgACgAKAAsACgALAA0ADgARABMAFQAWABUAGAAaABwAHgAgACIAJgAp
ACwALwAwADQANwA6AD0AQgBHAEsATwBRAFUAWQBdAGMAZwBtAHEAdAB4AHoAfQCAAIMA
hQCHAIoAjACOAI4AjQCPAJAAkACSAJMAlACUAJYAlgCVAJMAkACOAIwAiACEAIEAfAB3
AHEAaABhAFkAUwBNAEYAQAA5ADEAKgAjABsAFgASAA0ADAAIAAUAAgD9//r/+P/2//T/
8//y//H/8P/v/+//7v/s/+z/7P/s/+7/7v/v/+//7f/t/+7/7v/w//H/8v/z//T/9P/0
//T/8v/y//P/8//3//j/+P/4//b/9f/1//X/9f/1//b/9v/2//f/9//2//b/9v/1//X/
9v/3//f/9v/0//P/8v/y//T/9P/0//T/8v/y//H/8P/v/+//7//v//D/8P/w/+//7f/s
/+v/6//q/+r/6v/r/+n/6f/n/+f/5P/k/+T/5P/m/+X/5f/l/+P/4f/h/+H/3//g/+D/
3//h/+H/4f/f/93/3f/d/93/3//g/9//3v/d/9z/3P/b/9v/2//d/93/3f/d/9z/2//a
/9n/2v/a/9r/3P/d/+D/4f/i/+P/5f/l/+X/5//p/+3/7v/u/+7/7v/s/+3/7f/u/+7/
7v/q/+b/4//i/+D/3v/e/97/3v/c/9z/3P/c/9v/2//b/9v/2//d/9//3//f/9//3f/c
/9v/2v/Z/9j/1//W/9X/1P/T/9L/0v/U/9T/1P/V/9X/1f/W/9T/1P/U/9T/2P/Y/9b/
1v/X/9//5//t//v/EAArAFAAgADFABcBVwF7AYEBdQFEAdsASAC0/1H/Lv8e/wr/+/72
/gL/D/8V/xj/H/8p/zr/Tv9g/3f/kf+p/7v/yf/Q/9T/1//c/9//4//i/+L/4f/h/97/
3v/f/+D/3v/e/97/3//h/+L/4v/j/+P/4//j/+T/5v/n/+f/6P/p/+r/6//r/+v/7f/t
/+7/7//w//D/8P/v//H/8f/y//P/8//0//X/9v/4//j/+f/4//n/+//8////AQADAAQA
AwAGAAgACgAOABAAEgAWABcAGgAdAB4AIgAlACgAKwAyADcAOwA/AEIARQBIAEsAUQBV
AFsAXwBiAGYAaABrAHAAcwB1AHcAegB8AH4AfgB9AH8AgACAAIIAgwCEAIQAggCCAIEA
fwB+AHwAegB2AHMAbwBpAGMAWQBQAEkAQQA6ADUALwAqACMAGwAUAA0ABwACAP7/+f/4
//T/8f/u/+v/6P/m/+T/5P/j/+L/4f/g/9//3//e/97/3v/e/97/3v/e/9//3//f/9//
4P/g/+H/4//l/+f/6P/o/+j/6P/q/+r/6//r/+3/7v/u/+7/7v/t/+3/7f/v/+//8P/w
/+7/7//v/+7/7v/u/+3/7f/u/+//7//u/+7/7f/s/+z/7f/u/+//8P/v/+7/7P/q/+v/
6//r/+v/6v/q/+r/6f/n/+b/5f/l/+T/5P/k/+X/4//j/+H/4f/i/+L/4v/i/+L/4f/h
/+H/4f/f/9//3//h/+L/4v/h/9//3//f/93/3f/d/93/3f/d/93/3f/d/93/2//c/9z/
3v/e/97/3v/d/9v/2v/Z/9n/2f/Z/9n/2v/b/9z/3f/c/9z/3P/e/+H/5P/l/+b/5//p
/+n/6f/p/+v/7//w//D/8P/w/+7/6//r/+z/7P/q/+b/4v/f/+D/3v/c/9z/2v/a/9j/
2P/a/9r/2f/Z/9n/2f/Z/9v/3f/d/93/3f/d/9z/2//a/9n/2P/X/9b/2P/Y/9j/2P/W
/9j/2P/Y/9n/2f/Z/9r/2v/a/9r/2v/a/9r/2P/a/+H/6f/v//f/CQAgAD0AagCsAAEB
UQGFAZkBlwFzARwBlwAGAJD/U/88/yT/DP///gD/CP8P/xP/Hv8p/zn/Tv9k/3z/l/+x
/8P/z//X/97/4v/n/+r/7f/r/+v/6v/o/+f/6f/q/+z/7v/s/+z/7P/t/+//8P/w//H/
8f/x//H/8v/y//P/8//0//f/+P/5//n/9//5//n/+v/9//7//v/+////AQABAAIAAwAD
AAQABQAIAAoACgALAA0ADwASABQAGAAbAB4AIAAhACQAJgAoACoALAAuADIANwA6AD0A
PgBCAEUASABLAFAAVQBZAF0AYQBlAGkAbQBvAHMAeQB9AIQAiACKAI0AkACTAJUAlwCY
AJoAnACcAJ8AoQCiAKIAoAChAKIAogCkAKQAowChAJwAmgCYAJQAjQCJAIMAfQB3AG4A
ZwBfAFYATwBHAEAAOwAzACwAJQAfABoAFgARAA4ACgAHAAQAAwAAAP7//P/6//n/+P/3
//j/9//3//b/9v/2//b/9v/2//b/9//3//f/9//4//j/9v/3//j/+f/6//r/+v/6//r/
+v/7//v/+//8//z//P/+//3//f/9//v/+//8//z//v///////v/8//z/+//7//z//f/9
//z//v/9//z//P/6//r/+v/6//r/+v/5//j/9//3//f/9//4//j/+P/3//f/9v/1//X/
8v/y//L/8//z//P/8f/x/+7/7v/u/+7/7v/t/+3/7f/v/+3/7f/t/+v/7P/s/+v/7P/t
/+7/7f/r/+v/6//r/+n/6f/q/+r/6v/q/+r/6P/n/+f/5//p/+n/6f/p/+f/5//n/+f/
6P/o/+j/6v/t//D/8f/y//H/8//z//P/9//5//3//v/8//z//P/6//n/+f/6//r//P/4
//T/8f/u/+z/6v/q/+z/7P/q/+r/6v/q/+n/6f/n/+f/5//p/+3/7f/t/+3/6f/o/+f/
5v/n/+b/5f/k/+T/5P/k/+T/4v/k/+T/5P/n/+f/5//o/+f/5v/l/+T/5v/o/+j/6P/r
//H/+f/9/wcAGgAxAFIAgADFABkBYQGHAZEBhwFcAfsAdADs/43/ZP9K/zD/G/8Q/xT/
If8n/yr/L/85/0b/Wv9u/4H/m/+z/8n/2f/i/+b/6//w//P/9f/2//b/9f/1//T/9P/1
//b/9P/0//T/9f/3//j/+P/5//n/+f/5//r//P/9//3//v8AAAIABAAFAAMABQAFAAYA
CAAKAAsADAALAA0ADQAOAA8ADwAQABEAEgAUABQAFQAWABcAGQAaABsAHQAfACAAIQAk
ACYAKAAqACwALgAyADUAOAA7ADwAPgBBAEQARwBOAFMAVwBbAF0AYQBlAGkAbQBxAHcA
ewCAAIQAhgCJAIwAjwCRAJMAmACaAJwAnACbAJ0AngCeAKAAoQCiAKIApACkAKMAoQCc
AJoAmACUAI8AiwCFAH8AdwBuAGcAXwBXAFEASgBEAD8ANwAwACkAIQAcABgAEwAQAAwA
CQAGAAMAAAD+//z/+v/5//j/9//2//X/9f/0//L/8v/y//L/9P/0//X/9f/1//X/9v/2
//b/9//4//n/+v/6//r/+v/6//r/+//7//3//v/+//7//v/9//3//f/7//v//P/8//7/
//////7//P/8//v/+//+///////+//z/+//6//r//P/8//z//P/8//z/+//6//f/9//3
//f/9v/2//b/9f/1//T/8//z//D/8P/w//H/8//z//H/8f/u/+7/7v/u//D/7//v/+//
7//t/+3/7f/t/+7/7v/t/+v/6//r/+n/6f/p/+n/6f/r/+v/6//r/+n/6f/o/+f/5//n
/+j/6P/o/+j/6P/m/+X/5f/l/+f/5//n/+f/5f/l/+X/5f/k/+T/5P/m/+n/7P/t/+7/
7//x//H/8f/x//P/9//4//j/+P/4//b/9f/1//b/9v/4//T/8P/t/+r/6P/m/+b/6P/o
/+b/5v/m/+b/5f/l/+P/4//j/+X/5f/l/+X/5f/i/+D/3v/c/93/3P/b/9r/2P/Y/9j/
2P/U/9b/1v/W/9n/2f/Z/9r/2f/Y/9f/1v/Y/9j/2P/Y/93/4//r/+//+/8QACkATAB+
AMcAFwFXAXcBfwFxAT4B1QBEALj/X/8+/yz/Fv8F/wD/CP8V/xv/Hv8n/zH/Pv9S/2T/
d/+P/6n/vf/N/9T/2v/d/+D/4//l/+b/5v/l/+X/5P/k/+X/5v/k/+T/5P/l/+b/6P/p
/+v/6//r/+v/7P/u/+//7//w//P/9P/1//X/8//1//X/9v/3//j/+P/4//n/+//7//z/
+//7//z//f/+/wAAAAABAAIAAwAFAAYABwAJAAsADAANABAAEgAUABcAGAAZABwAIQAk
ACcAKAAqAC0AMAAzADgAPQBBAEUARwBLAE8AUwBXAFsAYQBlAGoAbgBwAHMAdAB3AHkA
ewB+AIAAggCCAIEAgwCEAIQAhACFAIYAhgCIAIgAhwCFAIIAgAB+AHoAdgBzAG4AaQBi
AFoAVABNAEMAPQA2ADAAKgAjAB0AFwAPAAoABgABAP7/+v/3//T/8f/u/+z/6v/o/+f/
5v/l/+T/4//j/+L/4P/g/+D/4P/i/+L/4//j/+H/4f/i/+L/4v/j/+T/5f/o/+j/6P/o
/+j/6P/p/+n/6//s/+z/7P/s/+v/6//r/+v/6//s/+z/7v/v/+//7v/u/+7/7f/t/+7/
7//v/+7/7v/t/+z/7P/s/+z/7P/s/+7/7v/t/+z/6f/p/+n/6f/q/+r/6v/p/+n/6P/n
/+f/5v/m/+b/5//l/+X/4//j/+L/4v/i/+L/5P/j/+P/4//h/9//3//f/9//4P/g/9//
4f/h/+H/3//d/93/3f/d/93/3f/d/93/3f/d/9z/2//b/9v/2//d/97/3P/c/9z/3P/c
/9v/2//b/93/3f/d/93/2//b/9v/2//e/97/3v/g/+P/5v/n/+j/5//p/+n/6f/t/+//
8//0//P/8v/x/+7/7//v//D/8P/u/+r/5v/j/+T/4v/g/+D/4v/i/+D/4P/e/97/3f/d
/9//3//f/+H/4f/h/+H/4f/f/97/3f/c/93/3P/b/9r/2P/Y/9j/2P/Y/9r/2v/a/9n/
2f/Z/9r/2v/a/9r/2v/c/9z/2v/c/+H/6f/v//f/CQAiAEEAcgC0AAkBWQGJAZ0BlwFx
ARgBlQAEAJD/Vf88/yL/Cv///gL/Cv8T/xn/IP8r/zv/UP9m/4D/m/+1/8v/1f/b/+D/
5v/p/+z/7f/v/+7/7v/t/+3/7P/s/+3/7v/s/+z/7P/t/+v/7P/s/+3/6//r/+v/7P/w
//H/8f/y//H/8v/z//P/8//1//X/9v/3//j/+P/4//n/+//7//z//////wAAAQACAAQA
BAAFAAQABQAHAAgADQAPABEAEgATABYAGAAaACEAJAAnACwALQAwADMANAA6AD0AQABD
AEgATQBRAFUAVwBbAF8AYwBnAGsAcQB1AHgAfAB+AIEAhACHAIkAiwCOAJAAkgCSAJMA
lQCWAJYAlgCXAJgAmACWAJYAlQCTAJAAjgCMAIgAgwB/AHkAcwBpAGAAWQBRAEsARQA+
ADgALgAlAB0AFQAPAAoABgABAP7/+v/3//T/8//w/+7/7P/s/+v/6v/p/+j/5//n/+b/
5P/k/+T/5P/m/+b/5//n/+X/5f/m/+b/5v/n/+j/6f/o/+j/6P/o/+r/6v/r/+v/6//s
/+z/7P/s/+v/6//r/+3/7f/u/+7/7P/t/+3/7P/u/+7/7f/t/+z/7f/t/+z/7P/r/+r/
6v/s/+z/7P/s/+r/6v/p/+j/5//n/+f/5//o/+j/6P/n/+X/5P/j/+P/5P/k/+T/5f/j
/+P/4f/h/+D/4P/g/+D/4v/h/+H/4f/f/93/3f/d/9//4P/g/9//3f/d/93/2//b/9v/
2//b/93/3f/d/93/2//b/9r/2f/a/9v/3P/d/9z/3P/c/9r/2v/a/9r/2v/c/9v/2//b
/9n/2f/Z/9n/2//b/9v/2//c/9z/3P/e/+H/5P/l/+b/6f/r/+v/6//r/+3/8f/y//L/
8v/y//D/7//v//D/8P/t/+j/4//f/9//3v/d/97/3P/c/9r/2v/c/9z/2//b/9v/2//b
/93/3f/d/93/3f/d/9z/2//a/9f/1v/V/9T/1v/W/9b/1v/W/9j/2P/Y/9f/1//X/9j/
2v/a/9r/2v/Y/9b/1v/Y/9//5//v//v/CwAgAD0AaACoAPsASwF9AY8BiwFrARYBkQAE
AJj/Yf9E/yr/Fv8H/wb/EP8X/xn/Hv8n/zP/SP9e/3D/h/+j/7v/yf/R/9b/3P/j/+j/
6f/r/+r/6v/p/+n/6v/q/+v/7P/u/+7/7v/v/+3/7v/u/+//8P/x//L/9P/1//X/9P/0
//f/+P/5//n/+//9//3//v/9//7//v/+/wEAAwADAAQAAwADAAQABQAGAAgACAAJAAwA
DQAPABAAEgATABQAFAAWABoAHQAgACEAIgAjACYAKwAuADEAMgA4ADsAPgBBAEUASQBM
AE8AVQBZAF0AYQBjAGcAbQBxAHYAegB8AH8AggCFAIcAiQCKAIwAjgCOAI8AkQCSAJIA
kgCTAJQAlACWAJYAlQCTAJEAkACPAIwAhQCBAHsAdQBuAGYAYABZAFEASwBEAD4ANwAv
ACgAIQAdABgAFAAPAAsABgACAP7//P/6//n/+P/0//P/8v/x/+7/7f/t/+z/7v/u/+7/
7v/s/+z/7f/t/+7/7//x//L/8v/z//T/9f/2//b/9v/2//b/9v/3//f/9//4//j/+P/6
//n/+f/5//f/9//4//j/+v/7//v/+v/8//z/+//7//v/+//6//j/+v/5//j/+P/2//b/
9v/2//T/9P/z//L/8v/z//T/9f/z//L/8f/v/+3/7P/r/+v/6f/o/+f/5//n/+f/5f/l
/+T/5P/k/+T/4//h/+D/3//g/9//4P/h/9//4P/g/9//3//f/9//3f/f/9//3//f/97/
3f/c/9v/3P/d/93/3f/b/9v/2//b/9z/3P/e/97/3v/c/9z/3P/c/9r/2f/Z/9n/2v/b
/9z/3f/c/9v/2v/Z/9z/3P/c/97/3f/g/+H/4v/l/+f/5//n/+f/6f/t/+7/7v/u/+7/
7P/t/+3/7v/u//D/7P/o/+X/4//g/93/3P/d/97/3f/e/93/3P/a/9n/2//b/9v/3f/f
/9//3//f/93/3P/b/9r/2f/Y/9f/1v/U/9T/1P/U/9T/1v/W/9b/1f/V/9X/1v/W/9b/
1v/W/9j/1v/Y/9j/1//d/+X/7f/1/wYAGwA4AF4AlQDfAC0BYwF5AXkBZAEfAaIAEgCX
/1b/Ov8m/xP/Bv8G/xP/Hf8g/yP/J/8w/z7/Uv9l/3v/k/+v/8H/yv/Q/9f/2v/d/+P/
5v/m/+X/5f/i/+L/4//k/+T/5P/k/+X/5//o/+j/6f/p/+n/6f/q/+z/7f/t/+7/7f/u
/+//7//v//H/8f/y//X/9v/2//b/9v/3//b/9v/5//n/+v/7//r//P/8//3//P/9////
AAADAAUABwAIAAgACgALAAwAEAASABQAGAAaABwAHgAeACQAJwAqAC0AMQA1ADgAOwA9
AEEARQBJAE8AUwBZAF0AYQBkAGUAZwBsAG8AcQBzAHYAeAB6AHoAeQB7AHwAfAB+AH8A
gACAAIAAgAB/AH0AfQB8AHsAeAB2AHMAbgBpAGIAWgBUAE0ARgBBADsANgAtACUAHgAX
ABEADAAIAAMA/v/6//f/9P/w/+z/6f/m/+b/5f/k/+P/4f/f/97/3P/c/9z/3P/c/9z/
3P/d/93/2//b/9z/3P/e/9//4P/h/+D/4P/g/+D/4f/i/+T/5f/n/+j/6P/o/+j/5//n
/+f/6f/p/+r/6v/o/+n/6f/o/+r/6v/p/+n/6v/r/+v/6v/o/+f/5v/m/+j/6P/o/+j/
5v/m/+X/5P/l/+X/5f/l/+T/5P/k/+P/4f/g/9//3//e/97/3v/f/93/3f/b/9v/2v/a
/9r/2v/c/9v/2//b/9n/1//X/9f/2f/a/9r/2f/X/9f/1//V/9f/1//X/9f/1//X/9f/
1//V/9X/1P/T/9X/1f/V/9X/1P/U/9L/0v/S/9L/1P/W/9b/1v/W/9T/0//T/9P/0//T
/9P/0//V/9X/1f/V/9T/1P/U/9b/2f/c/93/3v/f/+H/4f/h/+P/5f/p/+r/6v/q/+r/
6P/l/+X/5v/m/+b/4v/e/9v/2v/Y/9b/1v/Y/9j/1v/W/9b/1v/V/9X/1f/V/9X/1//Z
/9n/2f/Z/9X/1P/T/9L/0//S/9H/0P/Q/9D/0P/Q/87/0P/Q/9D/0//T/9P/1P/S/9L/
0v/S/9L/0v/S/9L/1//f/+X/6f/3/w4AKQBSAIoA2wAvAW8BjwGTAXsBPAHJADwAuP9l
/0b/LP8Q///+/P4A/wf/Df8W/x//K/8+/1L/aP+D/53/tf/F/8//1v/a/9//4v/l/+X/
5v/m/+X/5f/m/+b/5//o/+b/5v/m/+f/6f/q/+r/6//r/+v/6//s/+7/7//v//D/8//0
//X/9f/z//X/9f/2//n/+v/6//r/+f/7//v//P/9//3//v///wIABAAEAAUABAAFAAcA
CAANAA8AEQASABEAFAAWABgAGgAcAB4AIgAlACgAKwAsADAAMwA2ADkAPgBDAEcASwBP
AFMAVwBbAF8AYwBpAG0AcAB0AHYAeQB8AH8AgQCDAIYAiACKAIoAiwCNAI4AjgCOAI8A
kACQAJIAkgCRAI8AjgCMAIoAhgCDAH8AeQBzAG0AZABdAFUASwBFAD4AOAAzACsAJAAd
ABYAEAALAAUABAAAAP3/+v/1//L/8P/u/+z/6//q/+n/6f/p/+r/6v/o/+j/6P/o/+j/
6P/p/+n/5//n/+j/6P/q/+v/7P/t/+7/7v/u/+7/7P/s/+3/7f/v//D/8P/w//D/7//v
/+//7//v//D/8P/w//H/8f/w/+7/7v/t/+3/8P/x//H/8P/w/+//7v/u/+7/7v/u/+7/
7v/u/+3/7P/r/+v/6//r/+r/6v/q/+n/6f/o/+f/5//k/+T/5P/l/+f/5//l/+X/4v/i
/+L/4v/i/+H/4f/h/+H/3//f/9//3//g/+D/3//f/9//3//d/93/3f/d/93/3f/d/93/
3f/f/9//3v/d/9v/2//b/9v/3P/c/9r/2v/a/9r/3P/c/9z/3P/c/9v/2//b/9n/2f/Z
/9n/2//b/9v/2//c/9z/3P/e/9//4v/j/+T/5//p/+n/6f/p/+v/7//w//L/8v/y//D/
7//v//D/8P/v/+r/5f/h/+H/4P/f/+D/3//e/9v/2v/c/9z/2//b/9v/2//b/93/3f/d
/93/3f/c/9z/3P/c/9n/2P/X/9b/2P/Y/9j/2P/W/9j/2P/Y/9n/2f/Z/9r/2v/a/9r/
2v/a/9r/2P/Y/93/5//v//X/AQAUACkATAB8AMUAGQFhAYcBkQGDAVAB6wBgANz/g/9Y
/zz/JP8R/wb/Cv8T/xn/Gv8j/y3/PP9S/2b/ef+T/6//wf/N/9T/3P/j/+j/6//r/+v/
6v/o/+f/5v/m/+f/6P/q/+r/6v/r/+v/7P/s/+3/7v/v//D/8v/y//P/8//0//P/9P/1
//X/9//5//n/+v/6//r/+f/4//v//f/9//7//f/9//7///8CAAQABAAFAAYABwAJAAoA
CwALAA==
         </WaveFormData>
      </LeadData>
      <LeadData>
         <LeadByteCountTotal>10000</LeadByteCountTotal>
         <LeadTimeOffset>0</LeadTimeOffset>
         <LeadSampleCountTotal>5000</LeadSampleCountTotal>
         <LeadAmplitudeUnitsPerBit>4.88</LeadAmplitudeUnitsPerBit>
         <LeadAmplitudeUnits>��V</LeadAmplitudeUnits>
         <LeadHighLimit>2147483647</LeadHighLimit>
         <LeadLowLimit>268435456</LeadLowLimit>
         <LeadID>V3</LeadID>
         <LeadOffsetFirstSample>0</LeadOffsetFirstSample>
         <FirstSampleBaseline>0</FirstSampleBaseline>
         <LeadSampleSize>2</LeadSampleSize>
         <LeadOff>FALSE</LeadOff>
         <BaselineSway>FALSE</BaselineSway>
         <ExcessiveACNoise>FALSE</ExcessiveACNoise>
         <MuscleNoise>FALSE</MuscleNoise>
         <LeadDataCRC32>1850120619</LeadDataCRC32>
         <WaveFormData>
4v/i/+L/4v/g/+D/4P/g/+D/4P/g/+D/3//e/93/3P/c/9z/3P/c/9z/3P/c/9z/2v/a
/9r/2v/a/9r/2v/a/9j/2P/Y/9j/2P/Y/9j/2P/Y/9j/2f/b/9v/2//c/9z/3v/h/+P/
5P/j/+T/5v/m/+f/6P/p/+n/5v/m/+j/6v/q/+j/5f/j/+L/4f/g/+H/3//d/9r/2P/a
/9n/2f/Z/9f/1//Z/9n/2f/Z/9n/2P/a/9n/2v/a/9j/1v/T/9L/0f/R/9H/0f/R/9H/
0v/S/9D/0v/S/9L/0v/T/9T/1f/T/9D/z//M/8n/yf/P/9f/3P/q/wwAPQB4AMwAOgGu
AQ4CTgJvAm0CTAIBAoIB3gBAAL7/WP8f/wX/+f4C/xD/Fv8W/xr/If8q/zz/Sf9V/2r/
fv+O/5j/ov+t/7T/vv/C/8X/yP/K/83/z//R/9L/0//X/9j/2f/a/9r/2v/a/9r/3P/d
/97/4P/g/+H/4v/j/+L/4v/i/+L/5P/l/+j/6f/q/+n/6f/o/+v/6//s/+z/7f/s/+z/
7P/t/+7/7//v//H/8v/z//b/9//3//j/+f/8//3/AAACAAIABQAIAAsADgAQABMAFgAb
ACAAJAAoACoAMAA1ADgAQABFAEsAUABWAFsAYABlAGoAbwB0AHgAfQCCAIcAjACPAJAA
kACRAJMAlACVAJYAlgCXAJgAmQCXAJYAlgCUAJIAkACNAIkAhAB+AHcAbwBpAF8AVwBR
AEYAPQA3AC8AKAAgABgAEAAMAAUAAAD9//b/8v/t/+j/5v/i/+D/3v/c/9z/2//Z/9X/
1P/T/9L/0v/T/9T/1f/U/9P/0v/Q/9L/0v/S/9L/0P/R/9P/0//V/9X/1f/V/9f/2P/a
/9v/2//b/9v/2v/b/9z/3f/e/9z/3v/f/+D/4P/g/+D/4P/i/+P/4//k/+T/5P/k/+P/
5f/k/+P/4//j/+P/4//j/+H/4f/h/+H/4f/h/+H/4P/d/93/3f/d/97/3f/d/9v/2v/a
/9v/2//Z/9j/1//W/9f/1//X/9f/1P/U/9P/0f/R/9H/0f/S/9L/0v/S/9L/0f/R/8//
zv/Q/9D/0P/Q/9D/z//O/87/zv/O/87/zv/O/87/zv/M/8z/zP/M/87/zv/O/87/zf/M
/8z/zf/Q/9H/0//U/9f/2f/a/9r/2P/a/93/3v/f/+D/4f/h/93/3P/d/97/3//e/9z/
2//b/9n/1//X/9X/0//Q/87/0P/P/8//z//P/8//0f/R/9P/0//T/9L/0f/P/8//zv/L
/8r/yP/I/8n/yf/J/8n/x//H/8j/yP/I/8r/yv/K/8v/y//L/8v/yf/I/8f/wP+9/73/
w//F/9D/8P8eAFsArgAcAZgBBAJUAoICiQJrAioCvQEcAXQA4P9m/xr/+/7t/uv+9v4A
/wL/CP8S/yH/Mv9C/1X/bf+A/47/mP+i/6r/s/+6/8D/xP/E/8b/x//J/8v/zf/O/8//
0//U/9X/1v/V/9b/1//Y/9n/2f/Z/9r/2v/b/9z/3f/g/+D/4P/g/+P/4//l/+X/5//n
/+j/6P/r/+v/7P/s/+3/7P/s/+z/7v/w//L/8//2//j/+v/+/wIAAwAFAAcACgALAA4A
EAAQABMAFgAZACAAIgAlACgALQAyADYAOgA8AEIARwBKAFEAVwBeAGQAaQBvAHUAewCB
AIcAjQCSAJYAmgCeAKIApgCoAKkAqwCvALAAsQCyALIAswC0ALUAswCyALIAsACrAKgA
pACfAJgAkgCLAIMAfABxAGgAYQBVAEsARAA7ADQALAAkABwAFgAPAAoABwACAP7/+f/0
//T/8P/u/+z/6P/o/+f/5f/l/+T/4//i/+P/4//j/+P/4v/h/+D/3v/f/+D/4f/i/+H/
4f/i/+H/4//j/+P/4//h/+L/5P/l/+X/5f/l/+T/5f/m/+f/6P/n/+j/6P/o/+r/6v/q
/+r/6//r/+r/6v/p/+r/6//r/+z/7P/s/+3/6//r/+v/6//r/+v/6//r/+v/6//r/+r/
5//n/+f/5//o/+f/5//l/+L/4v/j/+P/5P/k/+T/5P/j/+P/4//j/+L/4v/h/9//3//f
/9//4P/e/97/3v/e/9//3//d/9z/3v/e/97/3v/a/9v/2f/c/97/3v/e/97/3f/c/9v/
2v/a/9r/2v/a/9r/2v/a/9r/2v/a/9v/3f/g/+H/4//k/+P/5f/m/+b/6P/q/+3/7v/s
/+z/7P/r/+r/6v/s/+7/8P/u/+v/6f/l/+P/4f/h/+L/4f/f/97/3v/d/93/3f/b/9v/
3f/d/+D/4f/i/+L/3//d/93/3P/d/9z/2v/a/9n/2f/Z/9n/2f/Z/9r/2v/c/97/3v/e
/9v/2//b/9v/2//c/9n/0v/P/9H/0//V/+b/CgA6AHkA1ABIAb4BIAJoAogChwJlAhoC
nwECAWAAzv9e/yT/C////gX/Ev8a/xz/JP8q/zf/SP9W/2n/gf+Y/6T/rP+4/8D/x//O
/9T/2P/a/9z/3f/f/+P/5f/m/+f/6P/o/+j/6P/q/+z/7v/w//H/8f/x//L/9P/1//b/
9//6//r/+v/6//v/+//9//3/AQABAAIAAgADAAMABAAEAAYABgAHAAgACwAMAA0ADQAO
AA4ADgAQABQAFQAXABkAGgAbAB4AIAAgACMAJgApADAAMgA1ADgAOQA+AEIARgBMAFIA
VwBaAF4AYwBpAG4AdQB7AIEAhwCMAJEAlgCaAJwAoACkAKgArACuAK8AsQCzALQAtQC2
ALYAtwC4ALkAuQC4ALgAtgCxAK4AqgClAJ4AmACRAIkAgQB1AGsAYwBaAFEASwBDADoA
MgAqACIAHAAVABAADQAJAAYAAgD+//3/+P/1//L/8P/w/+//7f/t/+z/6//q/+f/5//n
/+f/6f/p/+n/6P/o/+j/6P/o/+j/6f/r/+v/6//r/+v/6//q/+r/6//r/+7/7//w//D/
7v/u/+7/7v/u//D/8f/y//T/9P/0//T/9P/z//H/8P/z//T/9f/1//P/8v/x//H/8f/x
//H/8f/z//P/8//z/+//7//v/+7/7//v/+//7//u/+3/7f/r/+r/6v/r/+v/6//q/+n/
6P/l/+X/5f/l/+f/6P/o/+f/5v/l/+T/5P/k/+T/5P/k/+X/5f/j/+L/4P/g/+D/4P/i
/+P/5P/j/+L/4f/g/97/3v/e/97/4P/g/+D/4P/g/+D/4P/g/97/3v/f/+H/4v/j/+X/
5v/n/+n/6v/q/+r/7P/v//D/8P/w//D/7//u/+7/8P/y//T/8v/v/+3/6f/n/+X/5f/m
/+X/4//i/+H/3//e/93/3f/d/9//3//j/+P/4//i/+H/3//f/97/3//e/9z/3P/a/9n/
2P/X/9n/2f/a/9r/2v/c/9z/3P/Z/9n/2f/Z/9v/3P/b/9b/0f/P/9H/0//a//D/GABN
AJAA7ABgAdIBKgJiAncCbQJAAukBYgHCACoApP9E/xv/Bf///gz/GP8a/xj/Hv8j/zD/
PP9L/13/dP+K/5j/ov+q/7H/tv++/8T/yf/M/87/0f/T/9X/1v/X/9n/2v/b/9z/3f/e
/9//4P/h/+H/4f/i/+b/5//o/+n/6P/o/+j/6P/n/+f/6f/p/+3/7f/u/+7/7f/t/+7/
7v/y//L/8//0//P/9P/1//X/9//4//n//P/+////AQADAAIAAwAGAAgACgANABAAEwAY
ABoAHQAgACMAKAAsADAANAA6AD8AQgBGAEsAUQBWAF8AZQBrAHEAdgB7AIAAhACIAIwA
kACUAJoAnACdAJ8AnwCgAKEAogCkAKUApgCnAKUApACkAKIAoQCeAJoAlQCSAIwAhQB9
AHQAaQBgAFkAUABHAEEAOQAuACYAHgAWABAACQAEAAEA+//4//T/8P/t/+j/5f/i/+D/
4P/f/93/2//a/9n/2P/V/9X/1f/V/9X/1f/V/9T/1P/U/9T/1P/W/9f/2f/Z/9f/1//X
/9f/1//Y/9r/2//e/9//4P/g/97/3v/e/97/4P/i/+P/5P/k/+T/5P/k/+X/5f/k/+T/
4//k/+X/5f/l/+T/4//j/+X/5f/l/+X/4//j/+P/4//h/+H/4f/g/+H/4f/h/+H/3v/d
/93/2//a/9r/2//b/9n/2P/X/9b/1f/V/9X/1f/V/9b/1v/V/9L/0f/Q/9D/0v/S/9L/
0v/R/9H/z//O/87/zv/O/87/0P/Q/87/zv/O/87/zP/M/8z/zP/O/87/zv/O/83/zP/L
/8r/yv/K/8v/zf/M/83/z//Q/9P/1f/W/9b/1P/W/9n/2v/c/9z/3P/b/9r/2v/c/97/
3v/c/9n/1//V/9P/0f/R/9L/0f/P/87/zf/L/8r/yf/L/8v/zf/N/8//z//P/87/zf/L
/8v/yv/L/8r/yP/I/8b/xf/E/8P/xf/F/8b/xv/I/8r/yv/K/8v/y//L/8v/z//Q/83/
xv/B/8H/xf/L/9r/+P8mAGMAsAAYAZIB/gFOAnwChwJxAjQCxQEiAXQA4P9o/x7///7x
/vP+Av8K/wz/EP8W/x//Lv8+/0//Zf98/47/mP+i/6r/r/+2/77/xP/I/8r/y//N/83/
z//Q/9H/0//U/9X/1v/X/9j/2f/a/9v/2//b/9z/3v/f/+D/4f/i/+L/4v/i/+X/5f/n
/+f/6f/p/+r/6v/p/+n/6v/q/+z/7P/t/+7/7f/u/+//7//z//T/9f/4//j/+f/7//3/
/P/9/wAAAgAGAAkADAAPABIAFAAXABoAHwAkACgALAAwADYAOwA+AEQASQBPAFQAXQBj
AGkAbwByAHcAfACAAIYAigCOAJIAmACaAJsAnQCeAJ4AngCeAJ8AoQCjAKUAowCiAKIA
oACdAJoAlgCRAIwAhgB/AHcAbwBjAFkAUQBKAEEAOwAzACgAIAAYABAACwAFAAEA///5
//b/8v/u/+z/6P/m/+T/5P/k/+P/4f/d/9z/2//a/9n/2f/Z/9n/2//b/9v/2v/Y/9j/
2P/Y/9r/2//d/93/2//b/9v/2//d/97/4P/h/+D/4f/i/+L/4v/i/+L/4v/k/+b/5//o
/+b/5v/m/+b/6f/p/+j/6P/p/+r/6//r/+n/6P/n/+f/6P/p/+r/6//o/+f/5v/l/+T/
5f/m/+b/5//n/+f/5//k/+P/4//h/+L/4v/j/+P/4f/g/9//3v/d/93/3f/d/9//4P/g
/9//3f/b/9n/2P/Z/9r/2//c/9z/2//Y/9b/2P/Y/9j/2P/W/9f/1//X/9X/1P/U/9b/
1v/W/9b/1v/V/9T/0//S/9T/1P/U/9T/1P/U/9T/1P/U/9T/1f/X/9r/2//d/97/3//h
/+L/4v/g/+L/5f/m/+b/5v/m/+X/4v/i/+T/5v/m/+T/4f/f/93/2//Z/9n/1v/V/9P/
0v/U/9P/0//T/9H/0f/T/9P/1//X/9f/1v/V/9P/0//S/9H/0P/O/87/z//P/8//z//P
/8//0P/Q/9D/0v/S/9L/0f/R/9H/0f/R/9D/y//G/8X/x//J/8v/4P8IAD4AgQDkAF4B
1gE4AnwCmAKPAmMCEAKNAeoASgC4/0j/Ev/9/vH+9f4C/wj/Dv8U/yD/L/9A/1D/Z/9/
/5L/nv+o/7L/uv/B/8j/zP/O/87/0P/R/9P/1v/Z/9v/3f/e/97/3v/e/+H/4v/j/+T/
5f/l/+X/5v/o/+n/6v/r/+7/7v/u/+7/7v/t/+7/7f/x//H/8v/y//P/8//0//T/9v/2
//f/+P/7//z//f/9////AAABAAQACQALAA4AEQAUABUAGAAaABwAHwAiACUAKgAsAC8A
MgAzADgAPABAAEUATABSAFYAXgBjAGkAbgBzAHkAfwCFAIwAkQCWAJoAngCiAKYAqgCs
AK4ArwCxALUAtgC3ALgAtgC3ALgAuQC7ALoAugC4ALQAsACrAKUAngCYAJEAiQCAAHUA
bABlAFsAUQBKAEEAOgAyACoAIgAcABUAEAANAAkABgACAP7//P/4//b/9P/w//D/7//t
/+7/7v/u/+7/7f/t/+3/7f/t/+3/7f/s/+z/7P/s/+z/6v/r/+3/7f/v/+//7//v/+7/
7v/v/+//7v/v//D/8P/y//L/8v/y//D/8v/z//T/9v/2//b/9v/1//X/9P/0//X/9v/3
//f/9//2//X/9f/1//X/9f/1//f/9//3//f/8//z//P/8v/z//P/8//z//L/8f/x/+//
7v/u/+//7//x//D/7//u/+v/6//r/+v/6f/q/+r/6f/q/+n/6P/o/+b/5v/m/+b/6f/p
/+f/5v/k/+T/5P/k/+T/5f/m/+T/5P/k/+T/4//i/+H/4P/i/+L/4v/i/+D/4P/g/+D/
4v/i/+P/5f/m/+f/6f/q/+n/6//s/+z/7v/w//P/9P/y//L/8v/x//D/8P/y//T/9v/0
//H/7//r/+n/5//n/+j/5//l/+T/4v/h/+H/4f/h/+H/4//j/+f/5//n/+b/4//h/+H/
4P/f/97/3P/c/9v/2//b/9v/2//b/9z/3P/e/+D/4P/g/97/3f/c/9v/3f/e/93/2P/T
/9H/1f/X/+D/+v8kAFkAogAIAX4B7gFEAngChwJ1AkQC5QFaAb4AKACg/0j/I/8P/wn/
Fv8i/yL/JP8o/y//Pv9K/1n/b/+E/5j/qP+y/7j/vf/E/8z/0v/W/9j/2f/b/93/3//g
/+H/4//k/+X/5v/p/+r/6//s/+v/6//r/+z/7v/v//D/8f/0//T/9P/0//P/8//1//X/
9//3//j/+P/3//f/+P/4//z//P/9//7///8AAAEAAQADAAQABQAIAAoACwANAA8AEAAR
ABQAFgAWABkAHAAfACQAJgApACwALQAyADYAOgBAAEYASwBOAFQAWQBfAGQAawBxAHcA
fQCEAIkAjgCSAJYAmgCeAKIAqACqAKsArQCtAK4ArwCwALAAsQCyALMAtQC0ALQAsgCu
AKoApQCfAJgAkgCLAIMAegBvAGYAXwBUAEsARQA9ADQALAAkABwAFAANAAgABQABAP7/
+v/2//H/7P/p/+b/5v/m/+X/4//h/+D/3//e/93/3f/d/93/3f/d/93/3P/c/9z/3P/c
/97/3//h/+H/4f/h/+H/4f/f/+D/4v/j/+b/5//o/+j/6P/o/+j/6P/m/+j/6f/q/+z/
7P/s/+z/6//r/+r/6v/t/+7/7//v/+3/7P/r/+v/7f/t/+3/7f/r/+v/6//r/+n/6f/p
/+j/5//n/+f/5//k/+P/4//h/+L/4v/j/+P/4//i/+H/4P/d/93/3f/d/93/3v/e/93/
3P/b/9r/2v/c/9z/3P/c/9z/2//Y/9b/1v/W/9b/1v/Y/9n/2f/Z/9n/1v/U/9T/1f/V
/9b/1v/W/9b/1v/U/9T/1P/U/9b/1v/W/9b/1P/U/9T/1P/U/9T/1f/X/9j/2f/b/9z/
2//d/97/3v/g/+L/5f/m/+b/5v/m/+X/5P/k/+b/6P/q/+j/5f/j/+D/3f/a/9n/2v/Z
/9f/1v/U/9P/0//T/9P/0//V/9X/2f/Z/9n/2P/V/9P/0//S/9P/0v/Q/9D/zf/N/83/
zf/N/83/zv/O/9D/0v/S/9L/z//P/8//z//R/9L/0f/M/8f/x//L/83/2P/4/ygAYwCy
AB4BlgEAAlICgAKHAm8CNALHASwBhADy/3r/LP8L//n++/4K/xT/Fv8Y/x7/Jf80/0L/
T/9l/37/kP+e/6b/rv+z/7r/wP/G/8r/zP/N/8//0f/T/9T/1f/W/9b/1v/W/9j/2v/c
/97/3f/d/93/3v/g/+H/4v/j/+T/5P/k/+T/4//j/+X/5f/p/+n/6v/q/+n/6f/q/+r/
7P/s/+3/7v/v//D/8f/x//P/9P/1//j/+P/5//v//f/8//3/AAACAAQABwAKAA0AEgAU
ABcAGgAdACIAJgAqAC4ANAA5ADwAQgBHAE0AUgBZAF8AZQBrAHAAdQB6AH4AgACEAIgA
jACSAJQAlQCXAJcAmACZAJoAmgCbAJwAnQCdAJwAnACaAJcAlACQAIsAhwCCAHwAdQBw
AGUAXABVAEwAQwA9ADUALgAmAB4AFgAOAAcAAgD///v/+P/0//D/7//q/+f/5P/i/+L/
4f/f/93/3P/b/9r/1//X/9f/1//X/9f/1//W/9b/1v/W/9b/1v/X/9n/2f/b/9v/2//b
/9v/3P/e/9//4P/h/+L/4v/i/+L/4v/i/+L/5P/l/+b/6P/o/+j/6P/n/+f/5v/m/+f/
6P/p/+n/6f/o/+f/5//p/+n/6f/p/+n/6f/p/+n/5f/l/+X/5P/l/+X/5f/l/+T/4//j
/+H/4P/g/+H/4f/h/+D/3//e/93/3f/d/93/3f/e/97/3f/a/9n/2P/Y/9j/2P/Y/9j/
2f/Z/9f/1v/W/9b/1v/W/9j/2f/Z/9n/2f/W/9T/1P/T/9P/1f/W/9j/1//W/9X/1P/U
/9T/1P/U/9T/1P/U/9T/1P/U/9T/1P/W/9b/1//Z/9r/2//d/97/3//h/+L/4v/k/+b/
6f/q/+n/6P/n/+X/5f/m/+n/7P/r/+j/5P/h/9//3f/b/9v/3P/b/9n/2P/W/9X/1f/V
/9f/1//Z/9n/2f/Z/9n/2P/X/9X/1f/U/9P/0v/Q/9D/z//P/8//z//R/9H/0v/S/9D/
0v/S/9L/0f/R/9H/0f/T/9L/zf/G/8P/w//H/8v/4v8MAEQAiwDuAGoB4AFAAoICngKR
AmcCEgKPAeoASgC0/0b/FP///vX++/4K/w7/EP8W/yD/L/9A/1b/a/+F/5j/pP+s/7L/
uv/B/8j/zv/U/9b/2P/Z/9v/3P/d/93/3f/h/+L/4//k/+X/5v/n/+j/6f/p/+n/6v/s
/+3/7v/v/+7/7v/u/+7/8f/x//P/8//z//P/9P/0//X/9f/2//b/+f/6//z//v/9//7/
/////wEAAgADAAYACAAJAAsADQAOAA8AEgAUABgAHQAiACcAKgAsAC8AMgA3ADwAQABE
AEoAUABVAFgAXQBhAGYAagBzAHkAfwCFAIgAjQCSAJYAmgCeAKIApgCqAKwArQCvALEA
sgCzALQAtgC3ALgAuQC3ALYAtgC0ALEArgCqAKUAoACaAJMAiwCDAHcAbQBlAFwAUwBN
AEUAOwAyACkAIAAaABMADgALAAUAAgD+//r/+f/0//H/7v/t/+7/7v/t/+v/6v/p/+j/
5//n/+f/5//n/+f/5//m/+T/5P/k/+T/5v/n/+n/6f/o/+f/5v/l/+f/6P/q/+v/6v/r
/+z/7P/s/+z/7P/s/+7/8P/x//L/8P/w//D/8P/x//H/8P/w//H/8v/z//P/8f/w/+//
7//x//H/8f/x/+//7//v/+//7//v/+//7v/v/+//7//v/+z/6//r/+n/6v/q/+v/6//p
/+j/5//m/+X/5f/l/+X/5f/m/+b/5f/i/+H/4P/g/+H/4v/j/+T/5P/j/+D/3v/g/+D/
4P/g/+D/4f/h/+H/4f/e/9z/3P/f/9//3//g/97/3f/d/97/3v/e/97/3v/e/97/3v/e
/9z/3P/c/9z/3v/e/97/3v/c/9z/3f/f/+H/4//m/+j/6f/r/+z/7P/s/+7/8f/y//L/
8v/y//H/8P/w//L/9P/x/+7/6v/n/+b/5f/k/+X/4//h/97/3P/d/93/3v/f/9//3//h
/+H/4f/h/+H/4P/h/9//3//e/9z/2v/X/9b/1//X/9f/1//X/9f/2P/Y/9j/2v/a/9r/
2//b/9v/2//X/9b/0f/M/8v/z//T/9n/7P8SAEYAhwDmAF4B1gE2AnYCkAKFAlsCBgKH
AeoAUADA/1b/KP8T/wf/D/8a/xz/Hv8k/yr/N/9I/1b/Zf99/5L/oP+o/7L/uv/D/8z/
0P/U/9b/2P/Z/9v/3f/f/+D/4f/j/+T/5f/m/+b/5v/m/+b/6f/p/+n/6v/r/+v/6//r
/+3/7v/v//D/8f/x//P/8//z//P/9P/0//b/9//5//r/+//6//r/+v/9//7//////wEA
AgADAAYABgAHAAkACwAOAA8AEgAUABQAFwAaAB0AIgAkACcAKgAvADQAOAA8AD8ARABI
AEoAUQBXAF4AZABqAG8AdAB5AIAAhQCKAI4AkgCWAJoAngChAKIAogCjAKcAqACpAKoA
qACpAKoAqwCrAKoAqgCoAKcApACgAJsAlACOAIcAfwB5AG8AZwBhAFcATQBGAD0ANQAu
ACcAIAAaABMADgALAAYAAgD9//j/9v/y//D/7v/r/+r/6P/l/+P/4v/h/+D/4f/h/+H/
4f/f/9//3//e/9//4P/h/+L/4P/h/+P/4//k/+X/5v/n/+f/6P/q/+v/6//r/+v/6v/r
/+z/7f/u/+3/7v/u/+7/8P/w//D/8P/z//P/8v/y//H/8v/z//P/8//y//H/8f/v/+//
7//v//H/8f/x//H/7//v/+//7v/s/+v/6v/p/+n/6f/q/+n/5v/m/+f/5//p/+j/5//m
/+f/5//n/+f/5P/k/+P/4f/j/+P/4//k/+P/4v/h/+D/4f/h/9//3v/g/+D/4P/g/9//
3//e/93/3v/c/9v/3P/b/9v/2//c/9z/3//f/+D/3v/c/9z/3P/c/9r/2v/a/9r/3P/c
/9z/3P/b/9r/2f/Y/9r/2v/b/93/3P/d/9//4P/j/+X/5v/m/+b/6P/r/+z/7P/s/+z/
6//s/+z/7v/w//D/7v/r/+n/5f/j/+H/4f/h/+H/4P/g/9//3f/c/9v/3f/d/9//3//f
/9//3//e/9//3f/d/9z/2//a/9j/2P/V/9X/1f/V/9X/1f/W/9b/1P/W/9b/1v/X/9f/
1//X/9n/2P/X/9T/zf/J/83/1f/a/+7/FABFAIQA2gBIAb4BIAJmAocChwJkAhkCmgH6
AFwA0v9k/yn/E/8H/xD/Hv8g/yD/Iv8n/zD/Pv9L/1v/cv+K/5r/pP+s/7X/vP/C/8r/
z//S/9T/1//X/9n/2v/b/93/3v/f/+D/4f/i/+P/5P/j/+P/4//k/+f/6f/r/+3/7P/s
/+z/7P/v/+//8f/x//H/8f/y//L/8f/x//L/8v/0//T/9f/2//X/9v/3//f/+//8//3/
AAAAAAEAAwAFAAQABQAIAAoADgARABQAFwAbABwAHgAgACMAKAAsADAANAA6AD8AQgBG
AEsAUQBWAFsAYQBnAG0AcgB3AHwAgACGAIoAjgCSAJgAmgCbAJ0AnQCeAJ8AoACiAKMA
pAClAKQAogChAJ4AngCcAJkAlQCTAI4AiACBAHsAcQBpAGMAXABTAE0ARQA8ADQALAAk
AB4AFwASAA8ACQAGAAIA/v/5//T/8f/u/+z/7P/r/+n/5f/k/+P/4v/h/+H/4f/h/+H/
4f/h/+D/4P/g/+D/4P/i/+P/5f/l/+X/5f/l/+X/5f/m/+j/6f/q/+v/7P/s/+z/7P/s
/+z/7v/w//H/8v/w//D/8P/w//L/8//z//T/9f/2//f/9//1//T/8//z//T/9f/2//f/
9v/1//T/8//z//P/8//y//H/8f/x//H/7v/t/+3/6//s/+z/7f/t/+v/6v/p/+j/6f/p
/+n/6f/n/+j/6P/n/+b/5f/k/+T/5v/m/+b/5v/m/+X/4v/g/+L/4v/i/+L/4v/j/+P/
4//l/+L/4P/g/+H/4f/h/+L/4P/f/9//4P/g/9//4P/i/+L/4v/i/+H/4P/f/97/3//g
/+H/4v/g/+D/4P/g/+L/4v/j/+X/6P/p/+v/7P/r/+3/7v/u//D/8v/1//b/9P/0//T/
8//y//L/9P/2//b/9P/x/+//6//p/+f/5//o/+f/5f/k/+T/4//j/+P/4//j/+X/5f/n
/+f/5//m/+X/4//j/+L/4f/g/97/3v/d/93/3f/d/93/3f/e/97/4P/i/+L/4v/f/9//
3//f/9//3v/d/9b/0f/T/9X/1f/k/wYANgB1AMoAPAG2ASICcgKeAqEChQJGAtsBQgGg
AAgAgv80/xn/C/8H/xL/Gv8g/yT/Kv83/0b/Vv9r/4P/mv+q/7T/vv/G/83/1P/Y/9r/
3v/g/+H/4//l/+f/6P/p/+n/6v/r/+z/7//w//H/8v/x//H/8f/y//T/9f/2//f/+v/6
//r/+v/5//n/+//7//////8AAAAAAQABAAIAAgAEAAQABQAGAAkACgALAAsACwAMAA0A
EAAUABUAFwAZABgAGQAcAB4AIAAjACYAKQAuADAAMwA2ADkAPgBCAEYASgBQAFUAWABe
AGMAaQBuAHUAewCBAIcAjACRAJYAmgCeAKIApgCqAK4AsACxALMAtQC2ALcAuAC4ALkA
ugC7ALsAugC6ALgAtwC0ALAAqwCoAKIAmwCTAIwAgQB4AHEAaABfAFkAUQBKAEIAOgAy
ACoAIwAeABsAFwAUABAADAAJAAQAAQD+//z//P/7//n/+P/4//j/+P/1//X/9f/1//X/
9f/1//T/9P/0//T/9P/2//f/+f/5//n/+f/5//n/+P/4//n/+f/8//3//v/+//z//P/8
//z//P/+////AAAAAAAAAAAAAAEAAQAAAAAAAwAEAAUABQAFAAQAAwADAAMAAwADAAMA
AwADAAMAAwD////////+//7///8AAAEA/v/9//3/+//6//r/+//7//3//P/7//r/9//3
//f/9//3//j/+P/3//b/9f/0//T/9P/0//T/9P/1//X/8//y//L/8v/y//L/8v/z//P/
8//1//L/8P/w//H/8f/x//L/8P/v/+//8P/w//D/8P/w//D/8P/w//D/8P/w/+7/7v/u
/+7/7//w//H/8v/w//D/8f/z//b/9//5//r//f///wAAAAD+/wAAAwAEAAYABgAGAAUA
AgACAAQABgAGAAQAAQD//////f/7//v/+f/3//T/8v/z//P/9P/1//P/8//1//X/9//3
//f/9v/3//X/9f/0//H/8P/u/+7/7//v/+//7//v/+//8P/w//D/8v/y//L/8//z//P/
8//x//D/7//q/+f/6f/t/+//+P8SADwAcwC+ACYBoAEQAmYCmAKjAo0CWAL3AWwBzgA4
ALD/XP87/yf/If8s/zT/Nv86/0D/Sf9Y/2b/c/+H/57/sv++/8j/0P/Z/+D/5v/s/+7/
8P/x//P/9f/3//j/+f/7//z//f/+////AAABAAIABQAFAAUABgAGAAcACAAJAAoACgAK
AAoADQANAA8ADwAPAA8AEAAQABMAEwAUABQAFAAUABUAFgAZABoAGwAbAB0AHgAfACIA
IAAhAA==
         </WaveFormData>
      </LeadData>
      <LeadData>
         <LeadByteCountTotal>10000</LeadByteCountTotal>
         <LeadTimeOffset>0</LeadTimeOffset>
         <LeadSampleCountTotal>5000</LeadSampleCountTotal>
         <LeadAmplitudeUnitsPerBit>4.88</LeadAmplitudeUnitsPerBit>
         <LeadAmplitudeUnits>��V</LeadAmplitudeUnits>
         <LeadHighLimit>2147483647</LeadHighLimit>
         <LeadLowLimit>268435456</LeadLowLimit>
         <LeadID>V4</LeadID>
         <LeadOffsetFirstSample>0</LeadOffsetFirstSample>
         <FirstSampleBaseline>0</FirstSampleBaseline>
         <LeadSampleSize>2</LeadSampleSize>
         <LeadOff>FALSE</LeadOff>
         <BaselineSway>FALSE</BaselineSway>
         <ExcessiveACNoise>FALSE</ExcessiveACNoise>
         <MuscleNoise>FALSE</MuscleNoise>
         <LeadDataCRC32>1645944167</LeadDataCRC32>
         <WaveFormData>
7P/s/+z/7P/r/+r/6f/o/+j/6P/o/+j/5v/m/+b/5v/o/+j/6P/o/+j/6P/o/+j/5//m
/+X/5P/k/+X/5f/m/+X/5f/l/+X/5f/l/+X/5f/j/+P/5P/k/+X/5v/o/+f/6//t/+7/
7//s/+3/7v/u//H/8v/y//L/8P/w//H/8//2//T/8v/x//H/7//u/+7/7P/q/+j/6P/o
/+j/5//m/+b/5//p/+r/6f/p/+n/6f/o/+j/6P/o/+b/5P/i/+H/4f/f/9//3//f/+D/
4P/g/9//3//f/9//4P/h/+H/4v/f/9z/2v/X/9D/yv/K/8z/zf/X//X/HABPAJkA+ABb
AbIB+gEqAjwCOAIYAsgBPQGKANf/Wf8u/zD/NP8+/0f/S/9N/07/UP9V/17/Z/9v/37/
jv+d/6b/rv+3/73/w//J/83/0P/R/9P/1f/V/9b/1v/X/9j/2v/c/93/3P/c/93/2//b
/9v/2//c/9z/3P/c/9v/3P/d/93/3v/e/9//4P/h/+D/3//f/+D/4f/i/+P/4f/i/+X/
5f/n/+f/6P/o/+n/6//r/+z/7P/s/+z/7P/v//H/8v/z//T/9f/4//r/+v/7//z//v8D
AAUACAALAA0ADwARABMAFwAbAB8AIwAlACoALgAyADUANwA7AD4AQwBGAEcASgBMAE0A
TwBPAFEAUwBTAFMAUwBUAFUAVgBUAFQAVABSAFAATwBOAE0ASwBHAEQAPwA8ADYAMQAs
ACcAIwAeABoAFQAQAAwACAAFAAEA/v/8//n/9f/y/+//7v/s/+r/6f/l/+X/5P/i/+D/
3//e/93/3f/e/97/3//e/93/3P/b/9r/2v/a/9r/3P/c/9z/3f/b/9v/2//b/9z/3f/e
/+H/4P/f/+D/3//g/+D/4f/h/+P/5P/l/+b/5P/k/+T/5P/m/+f/5//n/+j/6P/n/+b/
6P/n/+f/5//o/+j/6P/p/+f/5//n/+X/5v/n/+j/6f/m/+X/5f/k/+T/4//j/+T/4//j
/+P/4//h/+H/4f/f/9//4P/h/+L/4v/h/+D/3//f/9//3v/f/97/3v/f/9//3f/d/9v/
2//d/93/3v/e/97/3f/c/9z/3P/c/9z/3f/d/9z/3P/b/9v/2//b/93/3f/d/93/2//b
/9z/3P/c/97/4f/h/+X/5//o/+n/6P/p/+r/6v/r/+z/7P/s/+v/6v/q/+v/8P/u/+z/
6//r/+n/6P/o/+T/4v/g/+D/4v/i/+H/4P/g/+H/4//k/+P/4//j/+P/4//i/+H/4P/d
/9z/2//b/93/2//b/9v/2f/a/9r/2v/b/9v/2//b/93/3f/c/9z/2f/Y/9T/zf/G/8L/
wv/A/8f/3/8FADQAeQDVADgBkQHgARoCNAIyAh4C5AFuAcUADAB3/y//JP8o/yr/Mv85
/zv/P/9E/07/Wf9i/3H/h/+Y/6T/qf+y/7r/wf/J/83/0f/S/9T/1P/V/9n/2f/a/9r/
3P/c/93/3v/e/97/3//h/+H/4f/h/+H/4v/i/+L/4v/j/+T/5f/l/+f/5v/m/+b/5v/m
/+b/5//p/+n/6f/p/+f/6P/r/+v/7f/t/+7/7v/w//P/9P/2//j/+v/8//7/AQADAAQA
BQAEAAUACAAKAA4ADwAQABIAEwAVABgAGwAeACEAJAAnACsALwAzADcAOgA+AEEARABL
AE0AUQBUAFkAXABdAGAAYwBlAGgAaQBrAG0AbQBtAG0AbgBvAHAAbgBuAG4AbABrAGkA
ZwBlAGIAXQBZAFMATwBKAEYAQgA6ADUALwAqACUAIAAcABgAEwAPAAwACgAGAAMAAQD/
//3//P/7//v/9//3//b/9P/2//X/9P/z//T/9P/z//P/8v/x//D/7//v//D/8f/y//H/
8P/v/+//8f/x//H/8f/x//H/8f/z//H/8f/z//P/9P/0//X/9f/0//T/9P/0//b/9v/2
//b/+P/5//n/+f/6//r/+f/4//r/+f/5//n/+P/4//j/+f/5//n/+f/3//n/+f/5//n/
9//3//j/+P/5//f/9v/2//b/9f/0//P/9f/1//X/8//0//T/9P/0//T/8//y//H/8f/x
//D/8f/w//D/8f/x//H/8f/v/+//8f/x//L/8v/u/+//7f/w//D/8P/w//D/7//v/+7/
7v/v/+//7//v/+//7//v/+//7//v//D/8P/y//T/9//3//j/+f/5//n/+//9////AAD+
//7//f/8//z//P/9////AgAAAP7//f/5//f/9v/2//b/9P/y//L/8v/y//H/8P/u/+//
8f/y//X/9f/1//X/8//y//H/8P/v/+7/7f/t/+//7f/t/+3/7f/u/+7/7v/w//H/8v/z
//L/8f/v/+7/7//u/+j/3//a/9b/1P/S/93//f8jAFQAnwD9AFwBrwH2ASYCNgI0AhYC
ygFAAYcA1P9d/zP/NP86/0T/Tv9V/1f/Wf9c/2b/b/96/4n/nf+w/7r/wf/K/9L/2f/d
/+H/4//l/+j/6f/r/+//7//w//D/7v/u/+//8P/0//T/9f/3//X/9f/1//X/9v/2//b/
9v/3//j/+f/5//n/+P/4//j/+v/6//r/+//7//v/+//7//v//P//////AQABAAIAAgAC
AAMAAgACAAUABgAHAAgACQALAAwADQAOAA8AEgAUABYAFwAYABoAHQAfACIAJQAoACsA
LgAxADQANwA6AD0AQQBGAEoATgBRAFMAVwBaAFsAXgBfAGIAYwBlAGgAaQBrAG0AbQBt
AG0AbgBvAHAAcABwAHAAbgBpAGcAZQBjAGEAXQBaAFUAUABKAEUAQAA7ADcAMgAuACkA
JAAgABwAFwATABAADgAMAAkABwAFAAIAAAD+//3/+//7//r/+P/6//n/+P/3//b/9v/1
//X/9//3//f/9//2//b/9v/2//T/9P/0//X/9//3//f/9//1//X/9f/3//n/+f/7//v/
+P/4//n/+f/5//r/+//8//7//v/+//7//P/9//3//f///wAAAAAAAAAA/////////v/+
//7///8BAAEAAQD///3//f/9//3//f/9//7//v////3//P/8//v/+//7//v//f/9//3/
+//4//j/+P/4//n/+f/5//n/+P/3//X/9f/2//b/9//3//n/+f/3//f/9f/1//b/9v/2
//f/+P/2//b/9v/2//P/8//y//L/8//z//P/8//z//P/8//z//P/8//0//T/9v/4//v/
+//6//v/+//7//3///8BAAIAAAAAAP///v8AAAAAAQADAAYABAACAAEA///9//z//P/8
//r/+P/4//f/9v/0//L/8v/z//X/9v/5//n/+f/5//X/9P/z//L/8f/w/+//7//v/+3/
7f/t/+//8P/w//D/8f/x//H/8f/v/+//7v/u/+//7v/s/+f/3v/Y/9b/1v/Z/+n/CwA2
AG0AuwAYAXMBxAEEAigCMgIoAgACpAEJAVAAq/9N/zb/PP9E/07/Wf9Z/1X/Vv9a/1//
Zv9v/3v/jv+i/6//uP+8/8H/x//N/9P/1v/a/9z/3//h/+H/4v/i/+L/4v/j/+T/5P/k
/+X/5//l/+X/5f/l/+f/6P/p/+r/6v/q/+r/6f/r/+r/6v/q/+7/7v/u/+//7f/t/+3/
7f/t/+7/8f/x//H/8f/y//L/8f/z//P/9P/3//j/+f/6//n/+//8//3/AAABAAQABgAI
AAkACgAMAA0ADwASABUAGgAdACAAIwAkACcAKgAtADMAOAA8AEAAQwBFAEkATABPAFIA
UwBWAFsAXQBgAGEAXwBhAGEAYQBhAGIAYwBkAGIAYgBiAGAAXgBdAFwAWwBZAFUAUgBN
AEgAQgA9ADgANQAxACwAKAAhABwAGAAUAA0ACQAGAAQAAgD///3/+//2//T/8v/x/+//
7//u/+z/6v/p/+j/5//k/+T/4//j/+X/5f/l/+X/5P/k/+T/5P/m/+b/5v/n/+X/5f/l
/+X/4//j/+P/5f/n/+f/6f/p/+j/6P/p/+n/6f/q/+v/7P/s/+z/7P/s/+z/7f/t/+3/
7f/u/+7/7v/u/+3/7f/t//D/8P/w//H/8P/v/+7/6//r/+v/6//r/+v/6//s/+z/6f/n
/+b/5v/n/+f/5//n/+X/5f/l/+P/5P/k/+T/5P/j/+P/4//j/+L/4f/f/9//4P/g/+H/
4f/f/9//3f/d/9v/2//c/9z/4P/g/9//3v/d/9z/2//b/9r/2v/d/93/3f/d/9z/2//a
/9n/2//b/9z/3P/d/97/4P/f/+L/4//j/+P/4f/j/+X/5v/m/+b/5f/k/+T/5P/l/+f/
6v/o/+b/5f/l/+P/4v/i/+D/3v/c/9z/2//a/9j/1v/Y/9n/2//c/93/3f/d/93/2f/Y
/9f/1v/X/9b/1f/V/9P/0f/R/9H/0f/S/9L/0v/T/9P/0//T/9P/0//S/9L/0//S/87/
xf+8/7j/tv+4/7//1////y4AcQDLAC4BiQHYARICMAI2AiQC6gF0AcsADgBx/yX/Gv8g
/yb/MP85/zn/N/86/z7/Sf9S/13/cf+E/5T/nf+k/6r/sf+3/73/w//F/8j/yf/L/8z/
y//L/8r/zP/M/83/zv/O/87/z//R/8//z//P/8//0v/S/9L/0v/R/9L/0//T/9T/1P/V
/9b/2v/a/9r/2//b/9v/2//b/93/3v/h/+H/3//f/+D/4P/h/+P/4//k/+f/6P/p/+r/
6f/r/+z/7f/w//H/9P/2//b/9//4//r///8BAAQABwAKAA0AEAATABYAGQAcAB8AJQAq
AC4AMgA1ADcAOwA+AEMARgBHAEoATQBPAFIAUwBRAFMAUwBTAFQAVgBYAFoAWABYAFgA
VgBVAFMAUQBPAE0ASQBGAEEAPAA2ADEALAAnACMAHgAaABMADgAKAAYAAwD///z/+v/4
//X/8//x/+7/7P/q/+n/5//n/+b/5P/k/+P/4v/h/+L/4v/h/+H/4f/h/+H/4f/g/+D/
4P/g/+L/4v/i/+P/4f/h/+H/4f/j/+P/4//l/+P/4//l/+X/5P/k/+X/5f/n/+j/6f/q
/+j/6P/o/+j/6v/r/+v/6//r/+z/7P/s/+z/6//r/+v/7v/u/+7/7//u/+3/7P/p/+v/
6//r/+v/6//r/+z/7P/r/+n/6P/o/+n/6f/p/+n/5//n/+f/5f/l/+b/5//o/+f/5//n
/+f/5v/l/+P/4//k/+T/5f/l/+X/5f/j/+P/4//j/+T/5P/i/+P/4//i/+L/4P/g/+L/
4v/i/+L/4v/h/+H/4P/g/+H/4f/h/+H/4//j/+P/4//h/+H/4v/i/+b/6P/r/+v/7P/t
/+3/7f/r/+3/7//w//L/8v/x//D/7v/u/+//8f/0//L/8P/v/+3/6//q/+r/6P/m/+T/
5P/k/+T/4//i/+L/4//l/+b/5//n/+f/5//l/+T/4//i/+H/4P/f/9//4P/f/+D/4f/f
/+D/4P/g/+P/4//j/+P/4//j/+L/4v/f/9z/2P/R/8r/yP/G/8b/0//z/x0AVACjAAcB
agG/AQQCLgI8AjQCEAK+ATABdwDA/03/Kf8o/y7/NP8+/0H/Q/9J/07/WP9j/3D/gf+V
/6T/rv+1/77/xv/L/9H/1f/V/9X/2P/Z/9v/3//f/+D/4P/g/+D/4f/i/+L/4v/j/+X/
5//n/+f/5//m/+b/5v/m/+n/6v/r/+v/6f/o/+j/6P/s/+z/7P/t/+3/7f/t/+3/6//s
/+//7//x//H/8v/y//X/9//3//j//P/+/wAAAgADAAUABgAHAAgACQAMAA4AEgATABQA
FgAXABkAHAAfACQAJwAqAC0AMgA1ADgAOwA9AEIARgBKAFEAUwBXAFoAWwBeAF8AYgBl
AGcAagBrAG0AbwBvAG8AbQBuAG8AcAByAHIAcgBwAG0AawBpAGcAZABfAFsAVQBSAEwA
RwBCADwANwAxACwAKQAkACAAHAAVABEADgAMAAwACQAHAAUAAgAAAP7//f/5//n/+P/2
//j/9//2//X/9P/0//P/8//1//X/9f/1//L/8v/y//L/8P/w//D/8f/y//P/9P/1//P/
8//z//X/8//z//X/9f/2//b/9//3//b/9v/2//b/9//4//n/+v/4//n/+f/5//v//P/8
//z//P/7//v/+//6//r/+v/7//v/+//7//n/+f/5//n/+f/5//n/+v/6//v/+f/4//j/
9//3//f/9//3//f/9//1//T/9P/0//T/8//z//P/8//z//P/8v/z//L/8v/z//P/9f/1
//P/8//x//H/8v/y//D/8f/y//H/8P/v/+7/6//r/+r/6v/s/+3/7v/v/+3/7f/t/+3/
7//v//D/8P/w//L/9f/1//j/+f/5//n/+f/7//3//v/+//7//f/8//r/+v/7//3/AgAA
AP7//f/6//f/9f/0//P/8v/x//L/8v/y//H/8P/u/+//8f/y//X/9f/1//X/8f/w/+//
7v/t/+z/6//r/+v/6f/p/+n/6//s/+z/7P/t/+3/7f/t/+v/6//q/+r/6//s/+r/4//a
/9b/1P/U/9f/6/8NADgAdQDJACoBgwHSARACLgI2AioC/AGWAfcAPACd/0n/PP9C/0j/
Uv9b/13/W/9a/2D/Z/9w/3n/if+c/6z/t//A/8b/y//T/9f/2//f/+L/4//l/+X/5f/m
/+b/6P/o/+n/6v/s/+z/7f/v/+3/7f/t/+3/8P/w//D/8P/z//T/9f/1//T/8v/x//D/
9P/0//T/9f/z//P/8//z//X/9v/5//n/+f/5//r/+v/5//v/+//8////AAABAAIAAQAD
AAQABQAGAAcACgAMAA4ADwAQABIAEwAVABgAGwAfACMAJwArACwALwAyADUAOQA+AEIA
RgBNAE8AUwBWAFcAWgBbAF4AYwBlAGgAaQBpAGsAawBrAGsAbABtAG4AbgBuAG4AbABo
AGUAYgBfAF0AWQBWAFEATABGAEEAPAA3ADMALgAqACUAIAAcABgAEQANAAoACAAGAAMA
AQD///r/+P/2//X/9f/1//T/8v/w/+//7v/t/+r/6v/p/+n/6//r/+v/6//o/+j/6P/o
/+r/6v/q/+v/6//r/+v/6//r/+v/6//t/+//7//x//H/7v/u/+//7//v//D/8f/y//L/
8v/y//L/8v/z//P/8//1//b/9v/2//b/9f/1//X/9v/2//b/9//3//f/9//1//P/8//z
//P/8//z//T/9P/1//P/8v/y//H/8f/x//H/8f/x//H/7//s/+z/7P/s/+//7//v/+//
7P/r/+n/6f/s/+z/7f/t/+v/6//p/+n/5//n/+j/6P/o/+n/6f/o/+j/6P/m/+b/5//n
/+j/6P/o/+j/6P/n/+f/5v/m/+f/5//n/+f/5f/l/+X/5f/l/+X/5v/m/+b/6P/r/+v/
7v/v/+//7//v//H/8//0//T/9P/z//L/8P/w//H/8//4//b/9P/z/+//7f/s/+z/6v/o
/+b/5v/m/+b/5f/k/+T/5f/n/+j/6//r/+v/6//n/+b/5f/k/+P/4v/h/+H/4f/f/9//
3//d/97/3v/e/9//3//f/9//3f/d/9z/3P/d/9z/2v/T/8z/yP/E/8T/yf/h/wkAOgB/
ANsAQAGbAewBJAJAAkICMAL4AYQB2wAeAIP/N/8s/zD/NP9A/0f/R/9J/0r/Tv9X/17/
Z/93/4r/mv+l/67/tP+5/73/w//H/8n/zP/N/8//0f/R/9L/0v/S/9L/0//U/9b/1v/X
/9n/1//X/9f/1//a/9r/2v/a/9v/3P/d/93/3f/c/9z/3P/g/+D/4P/h/+H/4f/h/+H/
4f/i/+X/5f/l/+X/5v/m/+f/6f/p/+r/6//s/+3/7v/t/+//8P/x//L/8//2//j/+v/7
//z//v///wEABAAHAAwADwASABUAFgAZABwAHwAlACoALgAyADUANwA7AD4AQQBEAEUA
SABNAE8AUgBTAFEAUwBTAFMAUwBUAFUAVgBYAFgAWABWAFMAUQBPAE0ATABJAEcAQwA+
ADgAMwAuACkAJQAgABwAGQAUABAADAAHAAMAAAD+//z/+f/3//X/9P/y//D/7//r/+v/
6v/o/+j/5//m/+X/5P/k/+P/4//j/+P/4//j/+L/4v/i/+L/4v/i/+L/4//j/+P/4//j
/+P/4//j/+X/5//n/+n/6f/o/+j/6f/p/+n/6v/r/+z/7P/s/+z/7P/s/+3/7f/t/+//
8P/w//D/8P/v/+//7//y//L/8v/z//P/8//z//H/7//v/+//7//x//H/8v/y//H/7//u
/+7/7f/t/+3/7f/v/+//7//t/+z/7P/s/+z/7f/t/+3/7f/s/+v/6f/p/+r/6v/r/+v/
6//r/+n/6f/n/+f/6P/o/+r/6//r/+r/6v/q/+j/6P/l/+X/5//q/+r/6P/o/+j/6P/n
/+f/5v/m/+n/6f/p/+n/5//n/+f/5//p/+n/6v/q/+7/8P/z//P/8//z//L/8f/y//X/
+P/6//n/+P/2//T/9f/2//j/+//8//r/+P/3//P/8f/w//D/8P/u/+z/7P/s/+z/6//q
/+z/7f/v//D/7//v/+//7//r/+r/6f/o/+n/6P/n/+f/5//l/+X/5f/n/+j/6P/o/+f/
5//n/+f/5//n/+b/5v/n/+T/3v/V/87/yv/I/8j/2f/5/yUAXgCxABUBdAHHAQwCNgJE
AjwCGgLIATgBewDE/1H/Lf8u/zT/Pv9I/0v/S/9N/1T/XP9p/3b/if+d/67/uP+9/8T/
yv/P/9X/2f/d/93/4P/h/+P/4//j/+T/5P/l/+b/6P/q/+r/6v/r/+3/6//r/+v/6//t
/+7/7//w//D/8P/w/+//8f/w//D/8P/y//L/8v/z//P/8//z//P/9f/2//n/+f/3//f/
+P/4//n/+//7//z///8AAAEAAgADAAUABgAHAAsADQARABQAFgAXABgAGgAdAB8AIgAl
ACoALQAwADMANAA3ADoAPQBBAEYASgBOAFEAUwBXAFoAXQBgAGEAZABnAGkAbABtAG0A
bwBvAG8AcQByAHMAdAByAHIAcgBwAG0AawBpAGcAZQBhAF4AWQBUAE4ASQBEAD8AOwA2
ADIAKgAkAB8AGgAXABMAEAAOAAoABwAFAAMAAAD+//z/+//7//v/+v/4//j/9//2//X/
9P/0//P/8//z//P/8//z//L/8v/y//L/9P/0//T/9f/0//P/8v/x//H/8f/x//P/8//z
//X/9f/0//T/9f/1//X/9v/3//j/9v/2//b/9v/4//n/+f/5//n/+v/6//r/+v/5//n/
+f/6//r/+v/7//n/+f/5//f/+f/5//n/+f/5//n/+v/6//n/9//2//b/9//3//f/9//1
//X/9f/z//L/8v/y//L/9f/1//X/9f/y//H/7//v//L/8v/z//P/8f/x/+//7//v/+//
8P/w//D/8f/x//D/8P/w/+7/7v/u/+//8P/y//D/7v/u/+7/7v/u/+7/7v/v/+//7v/u
/+3/7f/t/+3/7//v/+//7//v/+//8P/w//L/9P/3//f/+v/7//v/+//5//v//f/+//7/
/v/9//z//P/8//3///8BAP7/+//5//j/9//3//j/9P/y//D/8P/y//L/8f/w//D/8f/z
//T/8//z//P/8//z//L/8f/w/+3/7P/r/+v/7P/r/+z/7f/r/+z/7P/s/+v/6//r/+v/
7f/t/+z/7P/p/+b/4P/X/9L/0v/S/9T/4f8BACkAYACtAA8BbAHBAQYCLAI4AjACDAK0
ASQBawC+/1f/O/9A/0T/TP9W/1f/V/9Z/1z/ZP9t/3b/g/+V/6j/tP+7/8L/yv/T/9f/
2//f/9//4v/j/+X/5//n/+j/6P/q/+r/6//s/+3/7P/s/+3/7//v/+//7//u/+7/7v/u
//H/8v/z//P/9f/0//T/9P/1//T/8//z//X/9f/1//X/9f/2//n/+f/5//n/+v/6//v/
/f/9//7//f/+////AAABAAMABAAFAAYABwAKAAwAEAARABIAFAAVABcAGgAdAB4AIQAk
ACcALAAvADIANQA4ADwAPwBCAEcASQBNAFAAUwBWAFcAWgBcAF0AXwBfAGEAYwBjAGMA
YQBiAGMAZABkAGQAZABiAGAAXwBeAF0AWgBVAFEASwBJAEQAQAA8ADUAMQAsACgAJQAg
ABwAGAATAA8ADAAKAAcAAwAAAP3/+//6//n/+f/1//X/9P/y//D/7//u/+3/7f/u/+7/
7//u/+3/7P/r/+z/7P/s/+z/7P/s/+z/7f/v/+//7//v/+//7//v//H/8P/v//D/7//v
//D/8v/z//L/8v/y//L/9f/2//f/+P/4//n/+f/5//r/+v/5//j/+v/5//n/+f/5//j/
9//3//n/+f/5//f/+f/5//n/+f/2//X/9f/0//T/8//z//T/9P/z//L/8f/x//H/8f/v
/+//8P/x//L/8P/v/+7/7f/v/+//7v/v/+//7v/u/+3/7f/t/+v/6//r/+v/7P/s/+v/
6//q/+j/6f/q/+n/6v/p/+n/6f/q/+r/6v/s/+z/7P/r/+r/6f/o/+n/6f/o/+j/6f/p
/+n/6f/n/+f/5//n/+n/6f/q/+r/6//s/+7/7f/w//H/8f/x//H/8//1//b/9v/2//X/
9P/0//T/9f/3//j/9v/0//P/8//x//D/8P/w/+7/7P/s/+r/6v/p/+j/6P/p/+v/7P/t
/+3/7f/t/+v/6v/p/+j/5//m/+X/5f/j/+H/4f/h/+P/5P/k/+T/4//j/+P/4//j/+P/
4v/i/+P/4P/g/93/0v/M/8r/zP/N/9v/+/8kAFcAoQD+AF8BuAECAjICRgJCAiQC2AFP
AZgA4f9h/zb/OP88/0b/Uf9T/1H/UP9Q/1P/XP9n/3H/gP+W/6X/rP+y/7n/v//D/8v/
z//S/9P/1f/X/9f/2P/Y/9j/2P/Z/9r/2v/a/9v/3f/b/9v/2//b/93/3v/f/+D/4P/g
/+D/3//h/+D/4P/g/+T/5P/k/+X/5f/l/+X/5f/l/+b/6f/p/+f/5//o/+j/6//t/+3/
7v/v//D/8f/y//H/8//0//X/+P/5//z//v/+////AAACAAUABwAKAA0ADgARABQAFwAa
AB0AIAAjACcALAAwADQAOAA5ADwAPgBDAEYARwBKAE0ATwBSAFMAUQBTAFMAUwBVAFYA
VwBYAFYAVgBWAFQAVABTAFIAUQBRAE0ASgBFAEEAPAA4ADQAMAAtACkAJgAfABoAFgAS
AA8ACwAIAAYAAgD///3/+//4//b/9P/z//H/8f/w/+7/7f/r/+n/5//o/+j/5//n/+f/
5//n/+f/5P/k/+T/5P/m/+b/5v/n/+X/5f/l/+X/5v/n/+j/6//r/+v/7f/t/+z/7P/t
/+3/7//w//H/8v/w//D/8P/w//L/8//z//P/9f/2//b/9v/0//P/8//z//b/9v/2//f/
9f/1//X/8//1//X/9f/1//P/8//0//T/8//x//D/8P/z//P/8//z//H/8f/x/+//8P/w
//D/8P/v/+//7//v/+7/7f/r/+v/7v/u/+//7//t/+3/6//r/+3/7f/u/+7/7v/v/+//
7v/u/+7/7P/s/+3/7f/t/+7/7f/s/+v/6v/r/+v/7P/u/+7/7v/u/+3/7f/s/+z/7//v
/+//7//v/+//7//v/+//7//w//D/8v/0//f/9//2//f/9//3//n/+//9//7//P/8//v/
+v/8//z//f///wIAAAD+//3/+f/3//b/9v/2//T/8v/y//T/9P/z//L/8P/x//P/9P/3
//f/9//3//P/8v/x//D/7//u/+3/7f/t/+v/6//r/+v/7P/s/+z/7//v/+//7//t/+3/
7P/s/+3/7P/o/+H/2P/U/9L/0P/Z//X/GwBMAJMA7wBQAakB9AEsAkICRAIyAvgBhAHZ
AB4Ah/9B/zr/Pv9C/0z/U/9X/1n/Wv9i/23/dv+H/5v/rv+6/8H/yv/Q/9f/3f/f/+P/
5f/o/+n/6//t/+3/7v/u/+7/7v/v//D/9P/0//X/9//2//X/9P/z//T/9P/0//T/9f/2
//f/9//1//T/9P/0//j/+P/4//n/+//7//v/+//7//z///////////8AAAAAAAABAAAA
AAACAAQABgAIAAgACQAJAAkACgALAA4AEAAUABUAFgAYABkAGwAeACEAJgApACwALwAw
ADMANgA5AD0AQgBGAEoATQBPAFMAVgBZAFwAXQBgAGUAZwBqAGsAaQBrAGsAawBrAGwA
bQBuAHAAcABwAG4AawBpAGcAZQBlAGEAXgBZAFYAUABLAEYAQQA9ADgANAAxACwAKAAk
AB0AGQAWABQAEgAPAA0ACwAIAAYABAADAAMAAwACAAAAAAD///7//f/8//z/+//7//v/
+//7//v/+v/6//r/+v/6//r/+v/7//3//f/9//3//P/7//r/+//9//3///////7//v//
//////8AAAEAAgACAAIAAgACAAAAAQABAAEABQAGAAYABgAGAAUABQAFAAQABAAEAAUA
BQAFAAUAAwADAAMAAwADAAUABQAGAAYABQADAAIAAgABAAEAAQABAAMAAwADAAEAAAAA
AAAAAAABAAEAAQABAAAA///9//3//P/8//3//f///////f/9//v/+//8//z//v//////
/v/8//z/+v/6//r/+//8//7//P/8//z//P/9//z//P/8//z//P/9//3//P/8//v/+//7
//v//f/9//3//f/9//3//v/+/wAAAgAFAAUACAAJAAkACQAHAAkACwAMAAwADAALAAoA
CgAKAAsADQAQAA4ADAALAAoACQAJAAoABQACAP///v///wAAAAAAAAAAAQADAAQAAwAD
AAMAAwACAAIAAgACAP///v/9//3////9//3//f/9//7//v/+//3//f/9//3//v//////
AAD9//r/+P/x/+z/6P/m/+b/6/8BACMATgCLAN8AQAGbAeoBJgJCAkYCOAIGAp4B/QBC
AKX/W/9S/1b/Wv9k/23/a/9t/27/dP99/4b/jf+b/67/wP/L/9L/2v/h/+n/7f/x//H/
9P/1//f/+//7//z//P/9//7/AAACAAMAAgACAAMABQAFAAUABQAEAAQABAAEAAUABgAH
AAcACQAIAAgACAAIAAgACAAJAAsACwALAAsACQAKAA0ADQAPAA8AEAAQABEAEwATABQA
EQASAA==
         </WaveFormData>
      </LeadData>
      <LeadData>
         <LeadByteCountTotal>10000</LeadByteCountTotal>
         <LeadTimeOffset>0</LeadTimeOffset>
         <LeadSampleCountTotal>5000</LeadSampleCountTotal>
         <LeadAmplitudeUnitsPerBit>4.88</LeadAmplitudeUnitsPerBit>
         <LeadAmplitudeUnits>��V</LeadAmplitudeUnits>
         <LeadHighLimit>2147483647</LeadHighLimit>
         <LeadLowLimit>268435456</LeadLowLimit>
         <LeadID>V5</LeadID>
         <LeadOffsetFirstSample>0</LeadOffsetFirstSample>
         <FirstSampleBaseline>0</FirstSampleBaseline>
         <LeadSampleSize>2</LeadSampleSize>
         <LeadOff>FALSE</LeadOff>
         <BaselineSway>FALSE</BaselineSway>
         <ExcessiveACNoise>FALSE</ExcessiveACNoise>
         <MuscleNoise>FALSE</MuscleNoise>
         <LeadDataCRC32>4212492615</LeadDataCRC32>
         <WaveFormData>
6v/q/+r/6v/o/+j/6P/o/+j/6P/o/+j/5v/m/+b/5v/n/+j/6f/q/+r/6v/q/+r/6f/o
/+f/5v/o/+j/5//n/+f/6P/o/+j/6f/p/+f/5//n/+j/6P/o/+n/6f/p/+j/6//s/+3/
7v/t/+3/7P/r/+//8P/v//D/7//u/+3/7//w/+//7v/t/+7/7v/u/+//7P/r/+r/6v/s
/+v/6//q/+n/6f/r/+v/6v/p/+j/5v/n/+f/5v/l/+P/4v/i/+L/4//i/+L/4//h/+H/
4f/h/+H/4v/i/+L/5P/k/+P/4//h/9//3f/Z/9T/0P/M/8z/yv/O/9r/5//6/xYAOgBi
AIcArADNAOUA8AD0AOwAxgB0ABoA2/+6/7D/rv+q/6j/qf+k/5//nf+f/6D/pP+n/63/
tf+9/8P/yP/M/9D/0v/U/9X/1v/X/9j/1//Y/9j/2P/Z/9r/2//d/93/3P/b/9r/3P/c
/9z/3P/c/9v/2//b/9r/2v/a/9r/3P/c/9z/3P/a/9r/2v/a/9z/3P/c/93/3f/d/93/
3v/c/9z/3P/d/9//3//g/+H/4P/g/+H/4P/i/+L/4//j/+H/4//k/+X/5v/m/+b/5v/q
/+v/7P/t/+z/7v/v//D/8//0//X/+P/3//n/+//9////AQADAAQABwAKAAoADQANAA0A
DQANAA8AEAARABIAEgATABQAFAASABIAEgASABEAEgASABIAEQAPAA0ACgAJAAcABQAD
AAEA///+//z/+v/4//b/9P/0//H/8P/w/+7/7P/q/+b/6P/o/+j/6P/m/+b/5v/l/+b/
5P/j/+P/4v/i/+L/4//i/+H/3//d/93/3v/f/+D/4P/h/+D/3//f/97/3v/d/93/3v/f
/9//3//g/+H/4f/i/+L/4v/j/+H/4f/j/+P/4f/h/+D/4P/h/+P/5f/m/+b/5v/l/+T/
5v/m/+f/6P/o/+j/6P/n/+X/5P/k/+T/5f/m/+b/5v/k/+T/5P/j/+T/4v/i/+T/4v/i
/+L/4v/k/+T/5P/i/+T/5P/k/+X/4//j/+P/4//j/+P/4//j/+H/4f/h/+H/4f/h/+H/
4f/i/+L/4v/i/+H/4f/g/+L/4v/i/+L/5P/k/+P/4//j/+T/5P/k/+X/5f/j/+P/4//k
/+T/5P/m/+f/6P/o/+v/7P/t/+7/7P/t/+3/7f/v//D/7//w/+//7v/t/+//8//z//P/
8//z//L/8f/x/+//7f/r/+r/6//r/+z/7P/p/+n/6//r/+v/6//r/+r/6//r/+r/6f/n
/+b/5v/m/+X/5P/k/+X/4//j/+P/4//j/+T/5P/k/+b/5v/l/+X/4f/f/93/2f/W/9L/
0P/O/87/1v/i//P/DgAwAFYAfgClAMgA4wDxAPoA/ADiAJoAOgDu/7//rP+k/6D/nv+e
/5v/mP+Z/53/n/+i/6j/s/+9/8P/x//N/9D/1P/Y/9r/2v/Z/9r/2//c/9//4P/g/+D/
4P/g/+D/4f/g/+D/4P/g/+L/4v/i/+L/4v/h/+H/4f/i/+L/4v/i/+L/4v/i/+L/4P/g
/+D/4P/h/+L/4//l/+T/4//i/+L/5P/k/+T/5f/n/+f/6P/p/+v/7P/u/+7/8P/w//H/
8f/v//H/8v/z//b/9v/2//b/+P/5//r/+//+/wAAAQACAAUABgAHAAoACQALAA0ADwAR
ABMAFQAWABcAGgAaAB0AHgAfACAAIQAlACYAJwAoACkAKQApACgAKgAqACoAKgAoACgA
JwAmACQAIwAiACAAHwAdABsAGQAVABMAEgAQAA4ADAAKAAgACAAFAAQABAABAAAA///8
//z//P/8//z/+v/6//r/+f/5//j/+P/5//j/+P/4//n/+P/3//X/8//z//T/9f/2//T/
9f/0//P/9P/0//X/9f/1//b/9//3//X/9v/3//f/9//4//n/+//6//n/+v/5//v/+//6
//r//P/9//7//v/+//7//f/8//7//v///wAA/v/+//7//f////7//v/+////AAAAAAAA
/v/+//7//f/9//z//f8AAP///v/9//z//v/+//7//P/+//7//v////7//f/8//v//P/9
//7////+//3//P/7//3//f/9//3//P/8//z//P/7//n/+f/8//7//v/+//7//P/8//v/
+//7//z//P/8//3//f/7//v/+//8//z//P8AAAEAAgACAAIAAgACAAIABAAFAAUABQAE
AAQAAgACAAIAAgACAAUACQAJAAkACQAFAAQAAwADAAIAAQAAAAAAAAD//////v//////
AQABAAMAAwADAAIAAQABAAAA//////7//v/+/////v/+//////////////8BAAIAAgAC
AAEAAAD+//3///////v/8//w/+z/6P/m/+z/+P8EABUANABaAH4ApgDLAOwAAwERARoB
FgHsAJIAMgDw/8v/vv+8/7r/uv+8/7n/tv+3/7v/vf/C/8j/1f/f/+f/6//v//L/9v/4
//j/+v/7//z//f/+////AAAAAAAA/v/+//7///8BAAIAAwAEAAIAAgACAAIABAADAAMA
AwACAAIAAgACAAAAAAAAAAAAAgACAAIAAgACAAIAAgADAAUABQAFAAYABgAGAAYABwAF
AAUABgAHAAcACAAKAAoACAAIAAkACQAJAAsADAANAA4ADgAOAA4AEAARABIAEwAUABYA
FwAYABkAGgAbAB4AHwAhACMAJQAnACkAKwAsACsALgAuADEAMgAzADQANQA2ADYANgA2
ADgAOQA6ADoAPAA8ADwAPAA4ADgANwA2ADYANQA0ADIALwAtACsAKQApACcAJgAkACAA
HgAcABoAFgATABIAEgATABIAEQAOAA8ADgANAAwADAAMAAwACwALAAoACgALAAgACAAI
AAkACwALAAoACQAIAAgACAAIAAcACQAJAAkACwAKAAoACQAHAAgACQAJAAcACAAJAAkA
CAAIAAgACQAJAAkACwALAA0ADQAMAAwACgALAAwADAAQABAADwAOAA8ADgAOAA4ADQAO
AA8ADwARABAAEAAQAA4ADgANAAwADgAOAA4ADQAMAAoACgAMAAwADAAMAAwADAAMAAwA
CgAIAAgACAAJAAkACQAJAAkABwAHAAcABwAHAAcABwAHAAcABwAHAAcABAAEAAQABAAH
AAcACAAHAAYABQAEAAQABAADAAMABQAGAAYABgAFAAUAAwADAAUABgAGAAYACAAJAAoA
CgAKAAoACgAKAAoACwALAAsACgAKAAgACAAKAAoACgANABEAEQARABEADwAOAA0ADQAM
AAsACgAKAAkABwAGAAQABQAFAAcABwAHAAcABwAGAAUABQAEAAMAAwACAAIAAgAAAP7/
/f/9////////////AQACAAIAAgAAAAAA/////////f/7//f/8v/q/+b/5P/m/+z/+P8H
ABoAOgBeAIIAqQDMAOkA+QAEAQoBAAHEAGQAEgDb/8L/vv++/7z/vv+7/7T/r/+v/6//
sP+y/7f/wf/N/9P/1//a/97/4P/i/+T/5v/o/+r/7P/q/+r/6f/o/+r/6v/q/+v/7P/s
/+z/7P/s/+z/7P/s/+3/7f/u/+//7v/u/+7/7v/u/+7/7v/u/+7/7v/u/+7/7f/s/+v/
6//s/+3/7v/w//D/8P/w//H/8f/x//L/8//x//L/9P/0//P/8v/y//H/8//1//b/9//4
//j/+P/4//r/+//8//3/AAACAAMABAAEAAQABAAGAAkACwANAA8ADwARABMAFAAXABoA
GgAdACAAIQAiACMAIgAiACIAIgAiACMAJAAkACQAJAAkACQAJAAkACMAIgAgAB8AHgAc
ABsAGQAXABUAFQATABIAEAAOAAwACgAIAAgABQAEAAQAAQAAAP///P/7//r/+f/4//j/
+P/4//f/+P/2//X/9f/z//L/8f/x//P/8//y//H/7v/u/+7/7v/x//P/8//z//L/8P/v
/+3/7f/u/+//7//x//L/8//z//H/8P/v/+//7//v//H/8f/z//P/8v/y//D/8f/y//L/
9P/0//P/8v/z//L/8v/y//P/9P/1//X/9f/0//T/9P/0//T/8//y//L/8v/y//H/8P/u
/+7/8P/w//D/8P/w/+7/7v/u/+z/6v/q/+r/6//r/+v/6//r/+v/6//r/+v/6//r/+v/
6//p/+n/6f/p/+j/6P/o/+j/7f/u/+v/6v/p/+j/6P/o/+f/5//n/+j/6P/o/+f/5//l
/+X/5//o/+j/6P/o/+n/6v/q/+z/7P/s/+z/7P/t/+3/7f/u/+7/7P/s/+z/7P/s/+//
8f/x//H/8f/x//D/7//v//D/7//u/+7/7f/r/+r/6P/p/+n/6//r/+v/6//r/+r/6f/p
/+j/5//n/+b/5v/m/+P/4v/i/+P/5f/l/+X/5f/l/+b/5v/m/+T/5P/j/+P/5f/l/+H/
3f/W/9L/zv/O/9D/2v/o//n/EAAwAFYAfgCjAMYA4QDzAP4AAAHoAKQARAD2/8n/tv+w
/67/qv+s/6f/ov+f/6H/of+k/6r/tf+//8f/zf/P/9T/1v/Y/9z/3v/h/+L/4//k/+P/
5P/k/+T/5P/k/+T/5f/m/+b/5v/m/+b/5v/m/+b/5//n/+j/6f/o/+j/6P/o/+r/6v/q
/+r/6v/q/+r/6v/o/+j/6P/p/+v/6//r/+z/6v/q/+r/6//r/+v/7P/t/+3/7v/w//D/
7v/u/+//7//v//H/8v/z//L/8v/y//L/9P/1//b/9//6//z//f/+//7//v/+/wAAAgAF
AAgACwAMAA0ADgAOAA8AEgASABUAGAAZABoAGwAaABoAGgAaAB4AHwAgACAAHgAeAB4A
HgAeAB4AHQAcABwAGwAaABgAEwARAA8ADQANAAsACgAIAAQAAgAAAP7//P/5//j/+P/3
//b/9f/y//H/8P/v/+7/7v/u/+7/7f/s/+r/6f/p/+j/6P/o/+n/6f/p/+j/5//m/+b/
5v/m/+f/6f/p/+n/6f/o/+j/5//n/+j/6f/p/+n/6v/r/+v/6v/q/+r/6//r/+v/7f/t
/+v/6//q/+r/7P/t/+7/7v/w//D/7//u/+3/7P/s/+z/7f/u/+//7//v/+7/7v/u/+//
8P/w//D/8P/w//D/7//u/+z/7P/u//D/8P/w//D/7v/u/+7/7P/u/+7/7v/v/+//7//v
/+//7f/t/+3/7f/v/+//7//v/+3/7f/t/+3/7v/u/+7/7v/v/+//7//v/+z/7P/r/+z/
7v/u/+7/7v/s/+z/6//r/+v/7P/s/+z/7//v/+3/7f/r/+z/7P/s//D/8f/y//L/8v/y
//L/8v/y//P/8//z//b/9v/0//T/8v/y//L/9f/3//f/9//3//X/9P/z//P/8v/x//D/
8P/y//H/8f/w/+3/7f/v/+//7//v/+//7v/t/+3/7P/r/+v/6v/q/+r/6//q/+r/6//p
/+n/6f/p/+v/7P/s/+z/7P/s/+v/6//n/+X/4//h/9z/2P/W/9b/2v/m//T/BwAmAE4A
dACaAMEA4AD1AAEBCgECAdQAeAAcANz/uf+u/6r/pv+m/6b/o/+i/6P/pf+p/67/uP/D
/8v/0f/V/9v/3v/g/+L/5P/k/+X/5v/n/+j/6//s/+z/7P/s/+z/7P/t/+7/7v/u/+7/
7v/u/+7/7v/s/+v/6//r/+3/7v/v//D/7//u/+3/7P/t/+7/7//w//D/8P/w//H/8f/x
//H/8v/1//b/9//5//f/9//4//n//P/+/wEAAgAEAAQABQAFAAMABQAGAAcACQAKAAsA
DAANAA0ADQANABAAEgATABQAFwAYABkAHAAdAB8AIQAjACcAKQArACwALQAwADAAMwA0
ADUANgA3ADoAOgA6ADoAOgA7ADwAPAA9AD4APwBAAD4APgA9ADwAOgA5ADgANgA1ADMA
MQAvACsAKQAoACYAJgAkACIAIAAcABkAGAAYABcAFgAVABIAEgASABIAEgAQABAAEAAP
AA8ADgAOAA8ADAAMAAwADQANAA0ADAALAAwADAAMAAwADAANAAwACwAMAAwADQANAAsA
DAANAA0ADQAOAA8ADwAOAA4ADgAPAA0ADQAPAA8AEAARABEAEgAQABEAEgASABQAFAAT
ABIAEgASABMAFAAUABQAFAATABUAFAAUABQAFAAUABMAEgATABQAFQAVABQAEgASABQA
EwASABEAEAASABIAEgAQABAAEAAQABEAEQARABEAEQAPAA8ADwAPAA8ADwAPAA8AEQAR
ABEAEQAOAA4ADgAOAA0ADQAMAAwADAAMAAwACgAKAAkACQALAAwADAAMAAsACwAJAAkA
CwAMAAwADAAOAA8AEAAQABAAEAAQABAAEgATABMAEwASABIAEAAQABAAEAAQABMAFwAX
ABcAFwATABIAEQARABEAEQARABIAEAAPAA8ADgALAAsADQANAA8ADwAPAA4ADQANAAwA
CwALAAoACgAKAAcABgAGAAcABwAHAAcABwAIAAoACwAMAAoACgAJAAkABwAHAAcAAQD8
//j/9P/y//T//P8IABUALgBQAHQAmAC/AOIA/QAPARwBIgEQAcwAbAAaAOf/0P/O/8z/
zP/O/83/yP/D/8H/w//C/8j/0f/d/+X/7f/v//L/9P/4//r//P///wAAAQACAAMABAAE
AAQAAgACAAIAAwAGAAYABgAGAAUABAADAAIABAADAAMAAwAGAAYABgAGAAUABAADAAIA
AgACAAIAAgAAAAAAAAABAAMAAwADAAQABAAEAAQABQADAAMABAAFAAMABAAGAAYACAAI
AAkACQAHAAkACgALAAwADAAMAAwADAANAA4ADwASABQAFQAWABkAGgAbAB4AHQAfACEA
IwAnACkAKwAsAC0AMAAwADMANgA3ADgAOQA5ADgANwA2ADgAOQA6ADoAPAA8ADwAPAA5
ADgANgA0ADIAMQAwAC4AKwApACcAJQAhAB8AHgAcABoAGAAWABQAEgAPAA4ADgANAAwA
CwAIAAYABAACAAAAAgACAAIAAQAAAP7//f/9//r/+v/6//v/+//7//r/+f/2//b/9v/2
//f/+f/5//n/9//2//b/9f/1//b/9//3//j/+v/8//3/+//6//n/+f/3//f/+f/5//v/
+//6//r/+P/5//r/+v/+//7//f/8//3//P/8//z//f/+//////////7//v/+//7//v/9
//z//P/8//z/+//6//j/+P/6//j/+P/4//j/+v/6//r/+P/2//b/9v/3//f/9//3//f/
8//z//P/8//z//P/8//z//P/8//z//P/8v/y//L/8v/1//X/9f/1//T/9P/z//P/8//z
//T/9P/0//T/9P/y//L/8f/x//H/8v/y//L/9f/1//P/8//x//L/8v/y//L/8//0//T/
9v/2//b/9v/2//f/9//3//j/+P/2//b/9v/2//b/+f/9//3//f/9//n/+P/3//f/9v/1
//T/9P/0//P/8//y//H/8f/z//P/8//z//P/8v/v/+//7v/t/+3/7P/s/+z/6//q/+r/
6//r/+v/6//r/+v/7P/s/+z/6//q/+j/5//p/+n/6f/l/+D/3P/Y/9T/1P/g/+7///8Y
ADwAZACKAK8A1ADrAPkABAEIAfAAqgBMAAAA0f++/7j/sv+y/7T/sf+s/6n/qf+r/6z/
sP+3/8P/zf/T/9f/2P/a/9z/3v/g/+H/4v/j/+T/4//k/+T/5P/k/+T/5P/l/+j/6P/o
/+j/5v/m/+b/5v/m/+X/5f/l/+j/6P/o/+j/6P/o/+j/6P/q/+r/6v/q/+j/6P/o/+n/
6//r/+v/7P/s/+z/7P/t/+v/6//s/+3/7f/u//D/8P/u/+7/7//v/+//8f/y//P/9P/0
//T/9P/0//X/9v/3//r//P/9//7//f/+////AgADAAUABwAJAAsADQAPABAAEAASABEA
EwAWABcAGAAZABoAGgAaABoAGgAbABwAHAAeAB4AHgAeABoAGgAZABgAGAAXABYAFAAT
ABEADwANAAsACQAIAAYAAgAAAP7//P/8//n/+P/4//X/9P/z//D/8f/w/+//7v/u/+7/
7v/t/+7/7P/r/+v/6v/q/+r/6//r/+v/6v/p/+j/6P/o/+j/5//p/+n/6f/r/+r/6v/p
/+n/6v/r/+v/7f/u/+//7//s/+z/7P/t/+3/7f/v/+//8f/x//D/8P/u/+//8P/w//L/
8v/x//D/8P/w//H/8v/x//L/8//z//X/9P/0//T/8v/y//H/8P/x//L/8//z//L/8P/w
//L/8v/y//L/8v/y//L/8v/w/+7/7v/u/+//8f/x//H/8f/v/+//7//v/+//7//v/+//
8f/x//H/8f/u/+7/7v/u/+//7//v/+//7v/u/+3/7f/r/+v/7f/u//D/7v/u/+7/7v/u
/+7/7f/t/+//8P/w//D/7//v/+3/7f/v//D/8P/w//D/8f/y//L/8v/y//L/8v/z//X/
9v/3//f/9v/z//L/8//0//X/+f/5//n/+f/5//X/9P/z//P/9P/z//L/8v/w/+//7//u
/+//7//x//H/8f/x//H/8P/v/+//7v/t/+3/7P/s/+z/6//q/+r/6//t/+3/7f/t/+3/
7v/u/+7/7P/s/+v/6//t/+3/6f/j/9z/2P/U/9b/3v/o//b/DQAsAFIAeACeAMUA5AD7
AAkBEgEKAdgAegAcANz/u/+w/67/rP+u/67/p/+m/6f/qf+r/7T/vP/J/9P/1//b/9//
4P/i/+T/5v/o/+v/7P/t/+7/7f/u/+7/7v/u/+7/7v/v//L/8v/y//L/8P/w//D/8P/x
//H/8v/z//L/8v/y//L/8P/w//D/8P/y//L/8v/y//L/8v/y//P/9f/1//X/9v/2//b/
9v/3//f/9//4//n/+f/6//z//P/6//r/+//7//7/AQADAAUABgAGAAYABgAKAAsADAAN
AA4AEAARABIAEQASABMAFgAYABsAHgAhACEAIwAlACYAJwAqACoALQAuAC8AMAAxADIA
MgAyADIANgA3ADgAOAA4ADgAOAA4ADYANgA1ADQAMgAxADAALgArACkAJwAlACMAIQAg
AB4AGwAYABUAEgASAA8ADgAOAA0ADAALAAgACQAIAAcABgAIAAgACAAHAAYABAADAAMA
AgACAAIAAwADAAMAAgABAAAAAAAAAAAAAQADAAMAAwABAAAAAAD/////AAABAAEAAwAE
AAUABQAEAAQABAAFAAcABwAJAAkABwAHAAYABgAIAAkACgAKAAwADAALAAoACwAKAAoA
CgALAAwADQANAAsACgAKAAoACQAKAAoACgAMAAwADAALAAoACAAIAAoADAAMAAwADAAL
AAoACQAGAAYABgAGAAcABwAHAAcABwAFAAUABQAFAAcABwAHAAcABgAFAAQAAwAEAAQA
BAAEAAcABwAHAAcABAAEAAMAAwAFAAUABQAGAAQABAAEAAQABAAEAAQABAAGAAYABQAF
AAQABAADAAIABQAFAAMAAwADAAQABAAEAAgACQAKAAoADAAMAAwADAAKAAsACwALAAwA
DAAKAAoACgAKAAoADQANAA0ADQANAA0ADAALAAsABwAFAAMAAgADAAMABAAEAAEAAQAD
AAMAAQABAAEAAAAAAAEAAQABAAAA/v/9//z//f/8//z//f/9//3//f/9//3//v/+//7/
/v/+//3//f/5//f/9f/t/+r/6P/m/+b/7P/4/wQAGwA4AF4AhgCsANMA8AADAREBFgEM
AdgAegAgAOT/yf/C/8D/vP+8/7r/t/+0/7P/tf+3/7r/wP/J/9P/2//h/+X/6v/u//L/
8v/w//H/8v/z//T/9f/2//b/9v/4//j/+P/5//j/+P/4//j/9v/2//b/9v/0//P/8//z
//b/9v/2//b/+P/4//j/+P/4//j/+P/4//j/+P/4//n/9//3//f/+P/4//j/+P/5//n/
+f/6//v/+f/6//z//P/+//7///////7/////////AgACAAIAAgACAAMABAAFAAYACAAJ
AAoADAAOABAAFAATABUAFwAZABsAHQAfACAAHwAiACIAJQAmACcAKAApACwALAAsACwA
LQAtAC0ALAAuAC4ALgAuACwALAArACoAKQAnACUAIgAhAB8AHQAbABcAFQAUABIAEgAQ
AA4ADAAKAAcABgAGAAMAAgABAP7//v/+//7//v/9//z/+//5//j/9v/1//X/9P/0//T/
9f/z//P/8v/x//H/8v/z//T/9P/1//T/8//0//T/9f/1//P/9P/1//X/9P/0//T/8//z
//T/9f/3//X/9f/3//f/+f/5//j/+P/2//f/+P/4//j/+P/3//b/9v/2//f/+P/4//j/
+P/3//f/9v/2//b/9//4//j/+P/2//b/9v/1//X/9P/1//j/9//2//X/9P/0//T/9P/y
//L/8v/y//P/8v/x//D/7//w//H/8v/z//L/8f/w/+//7//v/+//7//w//D/8P/w//D/
7//u/+3/7f/u/+7/7//t/+3/7f/u//D/8v/y//L/8P/v/+7/7f/s/+z/7P/r/+v/6//s
/+z/7P/r/+v/6f/p/+r/7P/t/+7/7//v/+//7v/y//L/8v/y//T/9f/1//X/9P/0//L/
8v/y//L/8v/1//X/9f/1//X/9P/0//T/9f/2//X/9P/0//L/8f/x//D/8f/x//P/8//x
//H/8f/w//H/8f/w/+//7//u/+7/7v/s/+r/6f/p/+n/6f/p/+n/5//o/+j/6P/o/+j/
5//n/+n/5f/n/+P/3P/W/9T/0v/S/9r/6P/1/wgAJABGAGwAkwC6ANsA7wD+AAQBAAHW
AIAAJADj/8D/tv+0/7L/sv+v/6j/o/+h/5//oP+k/6v/s/+//8f/y//O/9D/1P/W/9r/
3f/e/9//4P/f/+D/4P/g/+L/4v/i/+P/4v/i/+L/4v/i/+L/4v/i/+P/4//k/+X/5f/k
/+P/4v/k/+T/5P/k/+L/4v/i/+L/4v/i/+L/4//l/+X/5f/m/+b/5v/m/+f/5f/l/+b/
5//n/+j/6v/q/+j/6P/p/+n/6//t/+7/7//v/+7/7f/s//D/8f/y//P/8v/0//X/9v/3
//j/+f/8//3///8BAAMAAwAFAAcACAAJAAwADAAPABAAEQASABMAFAAUABQAFAAYABkA
GgAaABgAGAAYABgAFwAYABgAGAAYABcAFgAUABMAEQAPAA0ADQALAAoACAAEAAIAAAD+
//7/+//6//r/+f/4//f/9P/z//L/8f/w//D/8P/w/+//7v/s/+v/6//q/+r/6v/r/+v/
6//q/+n/6P/o/+j/6P/p/+v/6//r/+n/6P/o/+f/6f/q/+v/6//p/+r/6//r/+r/6v/q
/+v/7P/t//D/8f/v/+//7v/u/+//8f/z//T/9P/0//P/8v/x//D/8P/w//H/8v/z//P/
8f/w//D/8P/v//D/8P/w//L/8v/y//H/8P/u/+7/8P/y//L/8v/y//D/8P/w/+7/8P/w
//D/8f/v/+//7//v/+3/7f/t/+3/7//v/+//7//t/+3/7f/t/+7/7v/u/+7/7//v/+//
7//u/+7/7f/t/+3/7f/t/+7/7P/s/+z/7P/t/+3/7v/w//D/8P/w/+7/7v/t/+3/7//w
//D/8P/x//H/7//v/+//8P/w//D/9P/1//b/9v/2//b/9v/2//j/+f/5//n/+P/4//b/
9v/2//b/9v/5//v/+//7//v/9//2//X/9f/0//P/8v/y//L/8f/x//D/8f/x//P/8//z
//P/8//y/+//7//u/+3/7f/s/+z/7P/t/+z/7P/t/+v/6//r/+v/7P/u/+//8P/v/+7/
7P/r/+v/6//p/+X/4P/a/9b/1P/Y/+T/8P8DAB4AQgBoAI4AtQDYAO8AAQEMARAB9ACo
AEYA9v/H/7T/sP+u/67/rv+v/6r/qf+p/63/sP+4/8P/z//V/9v/3f/i/+b/6P/o/+j/
6f/q/+v/7P/v//D/8P/w/+7/7v/u/+//8v/y//L/8v/w//D/8P/w//D/7//v/+//8P/w
//D/8P/u/+7/7v/u//D/8P/w//D/8v/y//L/8//z//P/8//0//T/9P/0//X/8//z//T/
9f/1//b/+P/4//b/9v/3//f/9f/3//j/+f/8//z//P/8//3//f/9//3///8CAAQABgAF
AAYABwAKAAsADQAPABEAEwAVABcAGAAXABoAGgAdAB4AHwAgACEAIgAiACIAIgAkACUA
JgAmACYAJgAmACYAJgAmACUAJAAmACUAJAAiAB8AHQAbABkAFwAVABQAEgARABAADwAO
AAwACQAIAAgABwAGAAUAAgD///7//f/8//7//v/+//3//v/8//v/+//6//r/+v/7//v/
+//6//n/+P/4//j/+P/5//v/+//7//v/+v/6//n/+P/4//j/9//5//r/+//7//r/+v/6
//v//f/9//////8BAAEAAAAAAP7///8AAAAABAAEAAMAAgADAAIAAgACAAMABAAFAAUA
BwAGAAYABgAGAAYABQAEAAUABgAHAAcABAACAAIABAAEAAQABAAEAAQABAAEAAIAAgAC
AAIAAwADAAMAAwADAP//////////AQABAAEAAQABAAEAAQABAP7//v/+//7/AQABAAEA
AQD+//7//f/9//3//f/9//7//v/+//7//v/9//z//v/+//7//v/+//7//f/9//z//P/7
//r//f/9//v/+//5//r/+v/6//7///8AAAAAAgACAAIAAgACAAMAAwADAAQABAACAAIA
AgACAAIABQAHAAcABwAHAAYABgAGAAcAAwABAP///v8AAP/////+//v/+//9//3//f/9
//3//P/8//3//f/9//z/+v/5//j/+P/4//n/+//5//n/+f/5//n/+v/6//r/+v/6//n/
+f/1//P/8f/t/+j/5P/i/+L/4v/q//b/BwAeAEAAZgCMALUA2gDzAAMBEAESAf4AugBY
AAYA0//A/7z/uv+4/7j/tf+w/6//sf+z/7b/uP+//8v/0//b/9//5P/o/+r/6v/s/+v/
7P/t/+7/7//w//D/8P/y//L/8v/z//L/8v/y//L/9P/0//T/9P/y//H/8f/x//D/8P/w
//D/8v/y//L/8v/w//D/8P/w//L/8v/y//P/8//z//P/9P/2//b/9v/3//X/9f/2//f/
9f/0/w==
         </WaveFormData>
      </LeadData>
      <LeadData>
         <LeadByteCountTotal>10000</LeadByteCountTotal>
         <LeadTimeOffset>0</LeadTimeOffset>
         <LeadSampleCountTotal>5000</LeadSampleCountTotal>
         <LeadAmplitudeUnitsPerBit>4.88</LeadAmplitudeUnitsPerBit>
         <LeadAmplitudeUnits>��V</LeadAmplitudeUnits>
         <LeadHighLimit>2147483647</LeadHighLimit>
         <LeadLowLimit>268435456</LeadLowLimit>
         <LeadID>V6</LeadID>
         <LeadOffsetFirstSample>0</LeadOffsetFirstSample>
         <FirstSampleBaseline>0</FirstSampleBaseline>
         <LeadSampleSize>2</LeadSampleSize>
         <LeadOff>FALSE</LeadOff>
         <BaselineSway>FALSE</BaselineSway>
         <ExcessiveACNoise>FALSE</ExcessiveACNoise>
         <MuscleNoise>FALSE</MuscleNoise>
         <LeadDataCRC32>1006654891</LeadDataCRC32>
         <WaveFormData>
BAAEAAQABAACAAIAAgACAAIAAgACAAIA///+//3//P/+//7//v/+//7//v/+//7/+//6
//n/+P/4//n/+f/5//j/+P/5//n/9//3//f/9//1//X/9v/2//b/9v/3//f/+P/6//v/
/P/5//j/+P/3//r/+v/7//v/+P/3//b/9//3//f/9//3//f/+P/5//n/9//1//P/8f/z
//P/8//y//D/8P/w//H/8P/u/+3/7P/s/+z/6//r/+n/6f/o/+j/6v/q/+n/6P/n/+b/
5f/l/+X/5f/l/+T/5P/j/+P/4//k/+H/3f/a/9j/1//T/9H/0f/S/9f/3f/n//j/EQAr
AEQAYQB7AI4AnQCmAKkAkwBaABkA6//T/83/yv/F/8P/wf++/7n/tv+2/7T/tP+3/7v/
wf/H/8v/zf/R/9T/1//Y/9f/2f/a/9z/3P/c/9z/3P/e/97/3v/e/97/3//g/+D/4f/h
/+H/4f/g/9//3v/d/93/3f/d/93/3P/c/9z/3P/c/9v/2v/a/9r/2v/a/9r/2v/Z/9n/
2f/Y/9f/1v/V/9X/1v/X/9j/1f/U/9P/0v/U/9T/1f/V/9b/1f/V/9T/1f/V/9X/1f/X
/9j/2P/Z/9j/2v/b/9z/3P/d/97/4P/f/+L/5P/k/+b/6P/o/+n/6//s/+3/7//v/+//
7//u//D/8P/x//H/8P/x//H/8P/w//D/8P/w//D/8P/v/+//7v/t/+z/6//q/+j/5//m
/+P/4v/h/+D/3v/c/9r/2v/Z/9f/1//X/9T/0//R/8//0P/P/87/zf/L/8z/zP/M/8v/
yf/I/8X/x//G/8b/xv/G/8X/xP/D/8T/xP/E/8T/w//D/8L/wf+//7//vv++/77/vv++
/77/vf+9/77/vv+//7//v/+//73/vf+//7//v/+//7//v/+//8D/wP/A/77/v/+//7//
wf/B/8D/wP+//7//v//A/77/vv++/73/v/+//7//v/+9/73/vf+9/73/vf++/8D/v/+9
/7z/vP++/77/vP+8/73/vf+9/77/vP+8/7z/vP+9/7z/vP+8/7r/uv+7/7v/uf+5/7j/
uP+5/7n/uv+7/7r/uP+4/7r/uv+6/7r/uP+5/7n/uf+4/7j/uf+5/7v/u/+7/7v/uv+5
/7n/uP+8/7z/vf+9/7//wP/A/8D/wP/A/8H/wf/D/8L/wv/B/8D/v/++/7//wv/D/8T/
xf/E/8T/xP/D/8D/v/++/73/v/+//7//vv+8/7z/vP+9/7//vv++/77/vP+8/7v/u/+5
/7n/uP+4/7r/uv+5/7j/uP+4/7j/uf+5/7n/uf+4/7r/uf+5/7n/tv+1/7X/tP+w/6v/
qf+n/6f/qv+x/7n/yf/g//v/FQAyAE8AZQB0AH8AigB/AE8ACADP/63/m/+X/5L/j/+P
/4v/iP+H/4r/iv+K/5D/l/+f/6P/p/+r/6//sf+y/7P/tP+z/7X/tv+4/7v/vP+9/77/
vv++/77/vv++/7//wP/A/7//v/+//7//v/+//7//v//B/8H/wf/B/8L/wv/C/8L/w//D
/8P/xP/F/8b/x//I/8f/x//I/8n/zP/N/87/z//Q/9L/1P/W/9f/2P/Z/9r/2//c/97/
3//h/+H/4v/i/+X/5f/l/+X/5//o/+j/6f/q/+z/7f/u//H/8//1//j/9//6//z//P8A
AAIAAgADAAMABAAFAAcACAAJAAoACgAOAA4ADwAPAA4ADwAPAA4AEAAQABAAEAAOAA4A
DQANAA4ADQAMAAsACgAIAAcABgACAAAA/v/8//v/+v/5//r/+P/1//T/8//x//H/8P/v
//H/8f/x//H/7//w//D/8P/y//H/8f/v//H/8P/w//D/7//v/+//7//v//D/8f/y//H/
8f/w/+//8f/x//D/8P/w//D/8P/w//H/8f/y//L/8//z//P/8//z//P/9f/1//b/9//4
//n/+f/6//r/+v/8//3//f/9///////+//7//v/9//z//P/+//7//v/9//3//f/9//3/
////////////////AAACAAEA///+//7///8AAP//AAD///////8AAAAAAAAAAAAAAAAA
AAEAAgAAAAAAAQABAAMAAwACAAIABAADAAMAAwACAAIAAgAEAAQABAAEAAQAAwADAAIA
AQACAAIAAwADAAEAAQABAAEAAQABAAIAAgAEAAQABQAFAAUABgAGAAYACAAIAAkACQAH
AAYABgAFAAcABwAHAAkADQANAA0ADQAKAAoACgAJAAoACQAIAAcABwAHAAcABgAGAAYA
BgAHAAkACAAIAAgABAAEAAMAAwAFAAUABAAEAAQABAADAAIAAgACAAIAAwAFAAUABQAE
AAIAAQABAAEAAgADAAEA/P/4//P/7//t//H/+P///wkAHQA0AE0AZwCGAKEAtQDGANMA
2gDDAIMAPAAJAO3/4//h/97/3//f/9v/2P/X/9b/1v/Y/9z/5//v//X/+f/9//3///8A
AAEAAAADAAUABgAIAAgACAAIAAgACAAIAAgACAAKAAsADAAMAAsACwALAAsACwALAAsA
CwALAAsACwALAAoACgAKAAoACwALAAsADAAMAAwADAAMAA0ADQAOAA8AEQARABEAEQAR
ABIAEwAUABYAFgAWABYAGAAYABkAGQAdAB0AHgAeACEAIQAhACEAIQAiACIAIwAmACgA
KQAqACgAKQAqACwALwAyADQANAA2ADgAOAA5ADsAPAA9AD8AQgBDAEQARABGAEYARwBH
AEkASwBMAEwATgBOAE4ATgBNAEwASgBJAEkASQBJAEkASgBIAEcARgBFAEQAQwBCAEIA
QAA+AD4APQA7ADsAOwA7ADsAOgA5ADgANwA2ADUAMwA0ADQANAA2ADUANQAzADUANAA0
ADQANgA3ADgAOQA6ADoAOgA6ADoAOwA7ADsAPQA9ADwAPAA6ADoAOgA6AD0APQA+AD4A
OwA7ADsAOwA9AD0APwA/AD8APwA/AD8APgA+AD0APAA+AD8APwA/AD0APQA8ADwAPwA/
AD8AQABCAEIAQgBBAD8APwA/AD8APwA/AD8APwA+AD0APQA+AD4APQA9AD4AQABAAD4A
PgA7ADsAOwA8AD4APgA+AD4AOwA6ADoAOgA8ADwAPQA9AD8APwA+AD4APQA7ADoAOQA6
ADwAPAA7ADoAOQA4ADgAOQA5ADkAOAA4ADkAOQA3ADcANwA3ADcANwA4ADgAOgA6ADsA
OwA7ADwAPAA8ADoAOgA7ADsAOwA6ADoAOQA5ADkAOQA7AD0APQA9AD0AOgA6ADoAOQA4
ADcANgA1ADMAMwAzADIAMgAyADIAMwA1ADQANAA0ADAAMAAvAC8ALwAvAC4ALgAtACwA
KgAoACoAKgAqACsAKwArACsAKgAoACcAJwAnACgAJQAhAB4AGgATAA8ADwAPABQAHQAj
AC0AQABXAG8AigClAL0AzgDbAOgA5wDBAHwAPQAXAAMA///+//3//f/5//D/6//q/+j/
6P/o/+3/9f/9/wEAAwAHAAkACAAJAAwADwARABIAFAATABIAEQAQAA4ADgAOAA4ADgAP
ABAAEAANAA0ADQANAA4ADwAQABEAEAAPAA4ADQAMAAwADAAMAA0ADQANAA4ADQAMAAsA
CgAMAA0ADwARAA8ADwAPAA8AEQASABMAFAAUABQAFAAUABMAEgASABEAEwATABQAFAAV
ABUAFQAVABUAFgAWABcAGAAaABsAHAAaABsAHAAeAB0AIAAiACIAIgAkACQAJQApACoA
KwAtAC4ALwAwADAAMAAwADEAMQAvADEAMgAyADAAMAAwADAAMgAyADEAMQAwAC8ALgAt
ACoAKAAnACYAJQAkACMAIgAeABwAGgAaABoAGQAaABsAFwAXABYAFQASABEAEAAPAA8A
EAAQABAAEAAPAA8ADQALAAoACgAKAAsACwALAAsACQAIAAcABgAIAAkACQAJAAkACQAI
AAgACgAKAAoACgAJAAkACgAKAAYABQAEAAMAAwADAAUABQADAAMAAwADAAEAAgACAAIA
AgADAAMAAwABAAEAAAAAAAEAAQABAAIAAAAAAAAA//////////////3//f/9//3/+//5
//j/+P/4//f/9//4//f/9v/z//L/7//v/+//8P/u/+7/7v/u/+v/6v/q/+r/6v/q/+v/
6//p/+n/6P/o/+f/5f/k/+P/5v/m/+P/4v/h/+D/3//f/97/3f/a/9r/2//b/9j/1//W
/9X/1f/V/9b/1v/X/9b/1v/V/9X/1v/W/9b/1P/U/9X/1f/T/9L/0v/R/9H/0f/R/9P/
0//T/9P/0//S/9L/0v/R/87/zf/M/8v/yf/J/8n/yP/K/8r/yv/L/8n/yP/I/8j/xv/G
/8X/xf/D/8P/wv/C/8D/wP+//77/wP/A/8D/wf+//7//v/++/7z/u/+7/7v/vv+7/7n/
tv+w/6n/p/+n/6n/rv+1/7//y//g//f/EQAsAEcAXQBwAH0AhAB7AE0ABgDN/6v/nf+X
/5b/k/+R/43/hv+D/4L/gv+C/4b/j/+V/5v/nf+h/6P/o/+m/6n/rP+t/6//sP+y/7H/
sP+v/67/sP+w/7D/sP+w/7H/sv+y/6//r/+v/6//sf+x/7H/sf+v/6//r/+v/7D/sP+w
/7D/sf+x/7H/sv+0/7T/tP+0/7f/t/+4/7n/uf+5/7n/uf+5/7r/u/+8/7z/vP+8/7z/
vP+8/73/vf/B/8H/wv/C/8H/wf/B/8H/xf/G/8b/x//I/8r/y//M/8z/zf/O/9D/0v/W
/9n/2v/a/9z/3P/d/+D/4v/k/+f/6v/r/+z/7P/u/+7/7//v//H/8//0//T/9v/2//b/
9v/2//b/9f/1//X/9f/1//X/8v/w/+//7v/u/+7/7v/u/+r/6P/m/+b/5//l/+X/5f/j
/+P/4v/h/+D/3//e/93/3//g/+D/4P/e/93/3f/b/93/3P/c/9z/2//b/9v/2//a/9r/
2v/a/9z/3f/d/93/2//b/9r/2v/c/9z/3P/c/93/3f/e/97/3f/d/93/3f/e/9//4v/j
/+P/4//j/+P/5P/m/+f/6P/q/+v/6//r/+v/6//q/+r/7P/t/+7/8P/v/+7/7f/r/+3/
7f/t/+3/7f/t/+3/7f/s/+v/6//s/+7/7f/t/+7/7P/s/+r/6v/q/+v/7P/u/+z/7P/s
/+z/6f/o/+j/6P/p/+r/7P/t/+z/6//p/+j/6v/p/+n/6f/q/+r/6v/p/+r/6v/p/+r/
7P/s/+z/7P/r/+v/6v/p/+r/6v/r/+v/6//r/+v/6//r/+v/7P/s//D/8P/x//H/7//w
//D/8P/w//D/8f/x//H/8P/w/+//8f/x//H/8//3//f/9//3//b/9v/2//X/9P/z//L/
8f/z//P/8//y//D/8P/w//H/8v/y//P/9P/y//L/8f/x//P/8//y//L/9P/0//P/8v/y
//L/8v/z//X/9f/1//T/9P/z//P/8//0//P/8f/u/+z/5//l/+P/5f/s//X/AQATACwA
RQBhAH4AmQCrALoAxwDMALEAbwAqAPn/3//V/8//zP/N/83/yf/G/8X/xv/I/8r/0P/Z
/+H/5f/p/+3/7//x//L/8f/w//H/8//0//b/+P/4//j/+P/4//j/+P/4//r/+//8//z/
+//7//v/+//7//v/+//7//3//f/9//3/+v/6//r/+v/8//3//v8AAP7//v/+//7/////
/wAAAQADAAMAAwADAAUABgAHAAgACwAMAA0ADgAQABAAEQARABEAEQASABIAFAAVABYA
FwAYABgAFwAXABkAHAAeACAAIgAjACQAJgAlACgAKgAqAC0AMAAxADMAMwA0ADUANwA5
ADsAPQA+AEAAQABBAEEAQQBDAEQARABFAEYARwBIAEYARgBFAEUARABDAEIAQQBAAD4A
PQA8ADkAOAA3ADYANgA0ADIAMgAwAC0ALAArACsAKwAqACkAKAAnACYAJQAlACYAJgAm
ACgAJwAnACUAJQAkACQAJAAnACcAJwAnACYAJgAmACYAJQAlACQAIwAlACUAJAAkACIA
IgAiACIAJQAlACYAJgAlACUAJQAlACMAIwAlACUAJwAnACcAJwAlACYAJgAmACgAKQAp
ACkAKQApACgAKAAnACcAJwAoACoAKgAqACkAJwAnACcAJwApACkAKQApACgAJwAnACgA
JgAlACUAJgAoACgAJgAmACMAIwAjACQAJgAmACYAJgAlACQAJAAkACQAJAAlACUAJwAn
ACYAJgAkACMAIwAjACIAIgAkACIAIgAiACIAIAAhACEAIQAiACIAIwAjACIAIQAgAB8A
IQAhACIAIgAkACQAJQAlACUAJgAmACYAJgAmACcAJwAlACQAJAAjACQAJQAmACkALQAt
AC0ALQArACoAKQAnACcAJwAnACcAJwAnACcAJgAkACQAJAAlACUAJAAkACQAIgAiACEA
IQAhACEAIAAgAB4AHgAdABwAHAAcABwAHQAfAB8AHwAeABwAGwAbABsAGgAbABsAGAAS
AA8ADQANAA8AEgAXAB8ALQBCAFkAcwCQAKsAwQDSAOEA7ADnALsAdAA3ABEA///9//r/
+f/7//n/8v/t/+r/6v/o/+z/8//9/wMACQALAA0ADQAQABEAEAATABUAFgAYABgAGAAY
ABgAFwAWABUAFAAVABcAGQAaABcAFwAXABcAFwAXABcAFwAXABcAFwAXABYAFgAWABYA
FwAXABcAGAAWABYAFgAWABkAGQAaABsAGwAbABsAGwAZABoAGwAcAB4AHgAeAB4AHgAe
AB8AHwAgAB8AHwAeAB8AHwAfAB8AHwAgACAAIQAkACYAJwAoACgAKQAqACwALQAwADIA
MgA0ADYANgA3ADkAOgA7AD0AQABBAEIAQgBBAEAAQAA/AEEAQwBEAEQAQgBCAEIAQgBB
AEAAPgA9ADwAOwA6ADkANgA0ADMAMgAxADAALwAuACwAKgAoACgAJQAjACMAIwAiACMA
IwAjAB8AHQAbABkAGwAcABwAHAAcABsAGwAZABcAFgAWABYAFwAXABcAFwAUABQAFAAU
ABQAFQAVABUAFQAVABQAFAASABIAEgASABUAFQAWABYAEwATABMAEwATABMAFQAVABcA
FwAXABcAFgAWABUAFAAVABcAGAAZABgAFwAVABQAFQAVABUAFgAYABgAGAAXABUAFQAV
ABUAFAATABIAEQAQAA8ADwAQAA4ADQANAA4AEAAQAA4ADgANAA0ADQAOAAwADAAMAAwA
CQAIAAgACAAIAAgACQAJAAcABwAGAAYABgAFAAUABQAGAAYABgAFAAQABAADAAMAAgAC
AAQAAgACAAIAAgAAAP///f/7//r/+v/7//v/+//7//v/+//5//n/+v/6//v/+v/6//n/
+f/6//r/+v/6//r/+//7//n/+P/4//f/9f/1//X/9//7//v/+//7//n/+P/3//X/9v/1
//T/8//y//H/8P/u/+7/7v/u/+//7f/s/+z/7P/q/+r/6f/p/+f/5//m/+b/5f/k/+L/
4P/g/+D/4P/h/+H/4f/h/+D/3//d/9z/2//c/9v/2//W/9L/zf/J/8f/xf/K/9X/3f/r
/wIAGQAxAE4AaQB9AIwAmwCkAJsAawAoAO//zf+//7f/sv+x/7H/rf+m/6P/oP+e/5z/
nv+l/63/tf+5/7v/vf+7/7z/v//A/8H/w//E/8b/xP/E/8T/xP/C/8L/wv/C/8L/w//E
/8T/wf/B/8H/wf+//7//v/+//7//v/+//7//vP+8/7z/vP+//7//v//A/77/vv++/77/
wP/B/8P/xf/D/8P/w//D/8H/wv/D/8T/xP/E/8T/xP/E/8T/xf/F/8f/x//I/8j/yf/J
/8n/yf/J/8r/yv/L/8z/zv/P/9D/zv/P/9D/0v/V/9j/2v/a/9z/3v/e/9//4f/i/+P/
5f/o/+n/6v/q/+z/7P/t/+3/7f/v//D/8P/w//D/8P/w/+7/7v/t/+3/7f/t/+3/7f/u
/+z/6//q/+z/7P/s/+z/6//q/+n/6v/n/+X/5f/l/+X/5f/k/+P/5P/j/+L/4f/f/+D/
4P/g/+D/3//f/93/3f/c/9z/3P/d/93/3f/d/9r/2v/a/9r/3P/d/93/3f/d/93/3P/c
/9z/3P/c/9z/3//f/+D/4P/d/93/3f/d/9//3//h/+H/4f/h/+H/4f/f/+D/4P/g/+H/
4//k/+X/4//j/+L/4v/j/+P/4//k/+b/5v/m/+X/5f/l/+X/5f/m/+f/6P/p/+b/5f/l
/+b/6P/n/+f/6P/o/+j/5v/m/+X/5f/l/+b/6P/o/+j/6P/l/+T/5P/k/+b/5v/n/+f/
5//n/+b/5v/m/+X/5f/l/+j/6P/o/+f/5v/m/+X/5f/k/+b/5v/o/+j/5//m/+X/5P/i
/+P/4//j/+P/5P/m/+f/5v/l/+T/4//l/+X/5v/m/+j/6P/p/+n/6//s/+z/7P/u/+7/
7//v/+3/7P/s/+v/7f/t/+3/7//x//H/8f/x//D/8P/w/+//7//v/+//7//t/+3/7f/s
/+3/7v/v//H/8f/w//D/8P/u/+7/7f/t/+3/7f/s/+z/7P/s/+v/6v/r/+z/7f/v/+3/
7f/t/+z/7v/t/+3/7f/s/+v/5//i/97/2f/X/9f/2//i/+v/9/8JACAAOQBXAHYAjwCj
ALQAwQDGAKcAYQAcAO3/0//J/8n/yP/H/8X/v/+6/7v/uv+8/8D/yP/R/9n/3f/f/+H/
4//l/+b/5//q/+v/7f/u//D/7v/u/+7/7v/u/+7/7v/u/+z/7f/u/+7/7f/t/+3/7f/v
/+//7//v/+3/7f/t/+3/7v/u/+7/7v/x//H/8f/y//L/8v/y//L/9P/1//f/+f/5//n/
+f/5//n/+v/7//z//P/8//z//P/8//z//f/9/wIAAwAFAAYABQAFAAUABQAJAAoACgAL
AAwADgAPABAADgAPABAAEgAVABgAGgAaABsAHAAbABsAHwAgACEAIwAkACUAJgAmACYA
JgAnACcAKQArACwALAArACoAKQAoACoAKgApACkAKAAnACYAJQAiACAAHwAeAB8AHgAd
ABwAGQAWABMAEgAPAA0ADQANAA0ADQAMAAsACgAJAAgABwAJAAoACgAKAAkABwAGAAMA
BAAEAAUABgAFAAUABQAFAAQABAAEAAQABAAFAAUABQAFAAUABAAEAAYABgAGAAYABQAF
AAYABgAFAAUABQAFAAcABwAJAAkABwAHAAcABwAHAAgACAAIAAgACQAJAAkABwAHAAYA
BgAJAAkACQAKAAgACAAIAAcABwAHAAcABwAJAAkACQAJAAYABQAFAAYABwAHAAgACgAI
AAgABgAGAAcABwAHAAgACAAIAAgACAAHAAYABgAGAAgACAAJAAkACAAHAAUABAAGAAUA
BQAFAAgACAAIAAcABgAGAAUABQAIAAgACAAIAAgABwAFAAYACAAIAAgACAAIAAkACQAJ
AAYABgAHAAcACQAJAAkACQAJAAkACgAKAAwADAANAA0ADwAQABAAEAAOAA4ADwAPAA8A
DgAOAA0ADQANAA0ADwARABEAEQARABAAEAAQAA8ADQALAAkABwAIAAkACgAKAAoACgAK
AAsACwAKAAoACgAKAAoACQAJAAgABwAFAAQABQAGAAYABgAGAAYABgAHAAcABwAHAAYA
BgAFAAUABQACAAEA///6//b/9f/z//P/9//8/wMADwAjADwAVwB1AJIAqQC7AMoA0wDW
ALUAbwAuAAMA7f/n/+P/4P/f/93/2f/U/9P/1P/U/9b/2v/h/+n/7f/z//f/+//9//7/
///+//3///8AAAIABAAEAAQABAAEAAQABAAEAAIAAwAEAAQABQAFAAUABQADAAMAAwAD
AAQABQAGAAcABgAGAAYABgAHAAcABwAIAAoACgAKAAoACgAJAAkACQAHAAcABwAHAAcA
CAAJAAoACgAKAAoACgAMAAwADQANAAwACwALAAoADAANAA4ADwAPABAAEAARABAAEgAT
ABQAFQAXABkAHAAcAB4AHwAeACIAJAAkACUAJQAmACcAKQAoACkAKgAqAC4ALgAvAC8A
LgAvAC8ALgAwADAAMAAwADAAMAAvAC8ALQArACkAJwAoACYAJQAkACIAIAAeABwAHAAa
ABgAGAAXABUAFQAVABEAEQAQAA8ADwAPAA8ADwAMAAwACwAKAAoACQAJAAcABwAGAAYA
BgAHAAcABwAHAAgACAAIAAgABgAHAAcABwAIAAkACQAKAAoACgAKAAoACQAJAAoACgAL
AAsACwALAAgABwAIAAcACQAJAAkACQALAAwADAAMAAoACwALAAsACwALAAoACgAKAAkA
CAAIAAoACgAKAAkACQAJAAkACQAHAAcABwAHAAcABwAIAAoACQAHAAYABgAIAAgABgAG
AAMAAwADAAQAAgACAAIAAgAEAAQABQAGAAMAAgACAAEAAwADAAIAAgAEAAMAAwADAAIA
AgACAAEAAAAAAP////8AAAAAAAAAAAIAAwADAAEAAAD///7//f/8//z//f/9//3//P/8
//3//f/7//v/+//7//3//f/+//7////+//7//f///wAAAAAAAAAAAAABAAEA///+//7/
/f////////8BAAIAAQAAAP//AAAAAAAA//////////////z/+//6//j/+P/4//j/+f/5
//j/+P/4//j/+P/3//f/9//3//b/9v/1//T/8v/w//L/8v/y//P/8v/x//D/7v/w/+//
7//v//D/7f/r/+r/5P/f/9v/2//b/+D/5//t//f/CAAdADcAUgBvAIkAngCrALYAvQCl
AGYAIwD1/9v/0//S/8//zf/L/8T/vf+4/7b/tv+6/73/xf/N/9H/0//T/9f/2P/Z/9z/
2//d/97/4P/e/97/3v/e/+D/4P/g/+D/3v/f/+D/4P/d/93/3f/d/9//3//f/9//3v/d
/9z/2//c/9z/3P/c/93/3f/d/97/3P/c/9z/3P/f/9//4P/h/+D/3//e/93/3f/e/9//
4P/e/97/3v/e/97/3v/f/9//4f/h/+L/4v/h/+H/4f/h/+P/5P/k/+X/5P/m/+f/6P/o
/+n/6v/s/+3/8P/y//L/8v/0//T/9f/3//j/+f/7//z//f/+//7//v/+//////8BAAMA
BAAEAAIAAgACAAIAAwAEAAQABQAEAAMAAgABAAAA/v/9//z//f/8//v/+v/4//b/9P/0
//X/8//z//P/7//v/+7/7f/s/+v/6v/p/+v/7P/s/+z/6//p/+j/5f/m/+b/5//o/+f/
5//n/+f/5v/m/+b/5v/m/+f/5//n/+X/5f/k/+T/5f/m/+f/6P/p/+n/6v/q/+n/6f/p
/+n/6//r/+3/7f/r/+v/6//r/+3/7v/u/+7/7v/v/+//7//v/+//7v/u//H/8f/x//L/
8f/w/+//7f/v/+//7//v//H/8f/x//H/7v/t/+3/7v/v/+//8P/y//H/8P/t/+z/7P/t
/+7/8P/u/+7/7v/u/+//7v/u/+7/8P/w//H/8f/w/+//7f/s/+3/7f/u/+//7v/u/+7/
7f/s/+z/6//r/+7/7v/u/+7/7P/r/+v/6//w//D/8P/w//D/8P/w/+//7//u/+3/7f/u
//D/8f/v/+//7//v/+//7//w//D/9P/0//X/9f/1//b/9v/2//j/+P/5//n/+f/4//j/
9//3//f/9//5//3//f/9//3/+//6//n/9//4//f/9v/1//X/9f/1//T/9P/0//T/9f/3
//b/9v/2//b/9v/1//X/9//3//b/9v/4//j/9//2//b/9v/2//f/+f/5//n/+P/4//f/
9//3//b/9//1//L/7P/n/+P/4f/l/+z/8//9/w8AJgA/AFcAdACPAKcAuADFANAAwwCP
AEoADwDp/9n/1//U/9P/0//R/8z/x//I/8r/zP/Q/9n/4//p/+3/8f/z//X/9v/1//b/
9//5//r//P/8//z//P/8//r/+v/6//r/+//9////AAD+//3//P/7//3//f/9//3//f/9
//3//f/6//r/+v/6//3//f/9//7//P/8//z//P//////AAABAP///////////f/+////
AAACAAIAAgACAAAAAAABAAEAAwADAAQABAAHAAcABwAHAAcACAAIAAkACwAOABAAEgAQ
ABEAEgAUABcAGgAcABwAHAAeAB4AHwAhACIAIwAlACgAKQAqACoALAAsAC0ALQAtAC8A
MAAwADAAMAAwADAALgAuAC0ALQAuAC0ALAArACgAJgAlACQAIwAiACEAIAAeABwAGgAa
ABcAFQAVABUAFQAVABQAEwASABEAEAAPAA8AEAAQABAAEAAPAA8ADQAPAA4ADgAOAA0A
DQANAA0ACgAKAAoACgAMAA0ADQANAA0ADQAMAAwADAAMAAwADAAOAA8AEQASAA8ADwAP
AA8ADwAPABEAEQARABEAEQARAA8AEAAQABAAEgATABMAEwATABMAEgASABMAEwATABQA
FgAWABYAFQATABMAEwATABUAFQAVABUAEgARABEAEgASABEAEQASABQAFAASABIAEQAR
ABEAEgAUABQAFAAUABEAEAAQABAAEAAQABEAEQATABMAEgASABAADwAPAA8AEQASABMA
EwASABIAEQARABQAFAAUABQAFAATABMAEwAQABIAEgASABIAEgASABMAEwATABAAEAAR
ABEAEwATABMAEwARABEAEgASABYAFgAXABcAGQAaABoAGgAYABgAGQAZABsAGgAaABkA
FwAXABcAGQAcAB0AHgAfACAAIAAgAB8AHAAbABoAGQAaABsAHAAcABsAGgAZABkAGwAa
ABoAGgAaABoAGQAZABcAFwAWABYAFwAYABgAGAAWABYAFgAXABkAGQAZABgAGgAZABkA
GQASABEAEQAQAAwACQAFAAMABQAIAA8AFwAnADoAUwBvAI4AqQC9ANAA3QDqAOMAtQBw
ADMADQD9//n/9v/z//P/7//q/+f/5v/o/+j/6v/v//f//f8DAAcACwAPABIAEQAQAA8A
EQASABQAFgAWABYAFgAYABgAGAAYABoAGwAcABwAHQAdAB0AHQAbABsAGwAbAB0AHQAd
AB0AHgAeAB4AHgAdAB0AHQAeACAAIAAgACAAHwAfACAAIQAjACMAIwAjACEAIgAjACQA
IAAgAA==
         </WaveFormData>
      </LeadData>
   </Waveform>
</RestingECG>
