# Supplementary material for: Detection of Left Atrial Enlargement Using a Convolutional Neural Network-Enabled Electrocardiogram
Source: Front Cardiovasc Med. 2020 Dec 17;7:609976. doi: 10.3389/fcvm.2020.609976 (PMC7773668; doi:10.3389/fcvm.2020.609976)
Supplement: Supplementary file 4 [file Data_Sheet_4.ZIP › normal3/1802031640_1051_00000007.XML]

<?xml version="1.0" encoding="Windows-1252"?>
<!DOCTYPE RestingECG SYSTEM "restecg.dtd">
<RestingECG>
   <PatientDemographics>
      <PatientID>1802031640</PatientID>
      <PatientAge>65</PatientAge>
      <AgeUnits>Years</AgeUnits>
      <Gender>Male</Gender>
      <PatientLastName>linyaoping</PatientLastName>
   </PatientDemographics>
   <TestDemographics>
      <DataType>Resting</DataType>
      <Site>1</Site>
      <AcquisitionDevice>MAC55</AcquisitionDevice>
      <Status>Unconfirmed</Status>
      <Priority>Normal</Priority>
      <AcquisitionTime>08:45:54</AcquisitionTime>
      <AcquisitionDate>07-29-2016</AcquisitionDate>
      <CartNumber>1</CartNumber>
      <AcquisitionSoftwareVersion>009C</AcquisitionSoftwareVersion>
      <XMLSourceVersion>MAC5000 v1.0</XMLSourceVersion>
   </TestDemographics>
   <RestingECGMeasurements>
      <VentricularRate>70</VentricularRate>
      <AtrialRate>70</AtrialRate>
      <PRInterval>174</PRInterval>
      <QRSDuration>104</QRSDuration>
      <QTInterval>400</QTInterval>
      <QTCorrected>432</QTCorrected>
      <PAxis>65</PAxis>
      <RAxis>80</RAxis>
      <TAxis>66</TAxis>
      <QRSCount>12</QRSCount>
      <QOnset>217</QOnset>
      <QOffset>269</QOffset>
      <POnset>130</POnset>
      <POffset>175</POffset>
      <TOffset>417</TOffset>
      <ECGSampleBase>500</ECGSampleBase>
      <ECGSampleExponent>0</ECGSampleExponent>
   </RestingECGMeasurements>
   <Diagnosis>
      <Modality>Resting</Modality>
         <StatementCount>2</StatementCount>
         <LabelText>12SL ��ϳ���</LabelText>
      <DiagnosisStatement>
         <StmtFlag>ENDSLINE</StmtFlag>
         <StmtText>�������</StmtText>
      </DiagnosisStatement>
      <DiagnosisStatement>
         <StmtFlag>ENDSLINE</StmtFlag>
         <StmtText>���� ECG</StmtText>
      </DiagnosisStatement>
   </Diagnosis>
   <Waveform>
      <WaveformType>Rhythm</WaveformType>
      <WaveformStartTime>0</WaveformStartTime>
      <NumberofLeads>8</NumberofLeads>
      <SampleType>CONTINUOUS_SAMPLES</SampleType>
      <SampleBase>500</SampleBase>
      <SampleExponent>0</SampleExponent>
      <HighPassFilter>16</HighPassFilter>
      <LowPassFilter>150</LowPassFilter>
      <ACFilter>NONE</ACFilter>
      <LeadData>
         <LeadByteCountTotal>10000</LeadByteCountTotal>
         <LeadTimeOffset>0</LeadTimeOffset>
         <LeadSampleCountTotal>5000</LeadSampleCountTotal>
         <LeadAmplitudeUnitsPerBit>4.88</LeadAmplitudeUnitsPerBit>
         <LeadAmplitudeUnits>��V</LeadAmplitudeUnits>
         <LeadHighLimit>2147483647</LeadHighLimit>
         <LeadLowLimit>268435456</LeadLowLimit>
         <LeadID>I</LeadID>
         <LeadOffsetFirstSample>0</LeadOffsetFirstSample>
         <FirstSampleBaseline>0</FirstSampleBaseline>
         <LeadSampleSize>2</LeadSampleSize>
         <LeadOff>FALSE</LeadOff>
         <BaselineSway>FALSE</BaselineSway>
         <ExcessiveACNoise>FALSE</ExcessiveACNoise>
         <MuscleNoise>FALSE</MuscleNoise>
         <LeadDataCRC32>2657551285</LeadDataCRC32>
         <WaveFormData>
AAAAAAAAAAD7//j/9f/y//f/+v/9/wAAAAAAAAAAAAD9//z/+//6//j/+P/4//j/+//8
//3//v///wAAAQACAAAA/v/8//r/+v/6//r/+v/9//7///8AAP7//P/6//j/+v/8//7/
AAD9//z/+//6//v//P/9//7//P/6//j/9v/4//j/+P/4//j/+P/4//j/+v/8//7/AAD8
//r/+P/2//n/+v/7//z/+v/6//r/+v/4//j/+P/4//b/9v/2//b/+f/6//v//P/7//r/
+f/4//j/+P/4//j/+P/4//j/+P/5//r/+//8//z//P/8//z/+//6//n/+P/4//j/+P/9
//7//v//////AQADAAEAAQABAAQAAAD7//3/BAAAAAAABAAGAAIAAgAEAAUACAAJAAIA
///5//f//P/3//b/9//3//f/9//3//v/+P/4//j/+P/4//f/9//3//r/9//3//b/9v/1
//D/8v/0//T/8f/1//n/+//9//v/+P/6//7/+v/0//L/8v/2//X/+f/7/+T/7P/7//v/
9//t/+n/+/8GAAUABgAHAAUAEAAcACAAMgBFAD4AOgBPAFkASQAsABYABwD4/+r/4//j
/+r/5f/c/+H/6f/q/+3/7//q//D/8P/f/+v/AQDz/+T/7v/y/+v/7f/1//r/+P/2//f/
+////wEA/f/9//3//P/8//3/+f/6//n/9P/0//T/9P/7//7/AQADAPz//P/8//X/9f/6
//7/AAD///n/9P/x//T/+P/7//7/AAABAAEA/f/5//7/BAABAP7////+//v/9f/4//z/
/v8BAAEA////////AAAEAAQAAQAAAAAAAAD+/wAAAAAAAAAAAQAFAAIAAQAFAAcACQAH
AAUABQAKAA4ACwALAAcABQAJAA0ADgAQAAwACwALABAAFAAVABQAEQANAAoACQAIAAYA
CwAQAAwABwAGAAUABgAFAAQABQAFAAYABgACAAQAAwADAAUAAQD///7//v8EAAAAAAAB
APz/+//8//v/9//y//D/9P/5//3/AAD+//j/9//2/+7/7P/x//f/9f/z//P/9f/1//r/
+//2//r//f/7//n/+P/4//v//f/7//X/+P/4//f/+P/6//3////9//v///////n/9//3
//j/+v/3//b/9v/4//v///8EAAEA/f/8//r/+f/8//z//P/4//n/+f/4//j/+P/8//7/
+f/5//n/9v/4//z/+P/2//T/+P/7//v/+f/6//z//v/9//z/+f/2//f/+v/6//b/9P/y
//D/8//0//P/9P/7//z/+f/4//n/+f/5//b/9v/7//r/9f/2//b/9f/w//H/+v/8//r/
+f/8//z/9//1//r//P/4//b/9//7//3//v/5//b/8//w/+//8//2//T/9//4//n/+//7
//j/9v/4//z/8//v//b/+P/4//j/+P/6//r/+v////3//P/8//v/+f/7//n/+f/7/wAA
/v/7//z/BAABAAIABgAIAAQABAABAP3/+//3//r//f/9/wEABAD9//r/+f/7//v/+//7
//v/9v/0//L/8//0//T/9f/1//j/9f/1//j/+P/3//L/9f/4//n/9//3//f/9f/z//X/
9P/4//7//f/4//f/+P/7//n//P/9/+7/8P/9/wcA+//1//v/+f/4/wkADAABAAsAHAAi
ACgAMgA3ADoANgAtACkAIwAUAAgA/f/s/9r/1f/h/+7/7f/m/9//2//i/+3/9f/0//L/
7v/p/+//+f/5//j/+P/y//P//f/7//L/9P/8//X/+P/9/wAA/f/7//n/9v/0//v/+f/8
//3//f/+////AAACAAIAAgABAPv//P/9//f/+P/+/wMABgAGAAEA/f/7//3/AAACAAQA
AgADAAMA///+/wQACwAJAAMAAwABAP3//P8AAAUACAAGAAUAAgABAAEAAgAGAAYABwAG
AAYABgAGAAgACAAIAA0AEQAYABgAEgATABIAEQATABEAEQAWABcAEQAOAAcACQAPABUA
GAAaABgAGQAbABoAGgAXABIAEAANAAsACwAOAA4AFQAcABcAEQAPAA0ADgANAAwADQAN
AAwACgAEAAgACwAPABUAEQAPAA4ADgAMAAQAAAD9//7///8CAAMAAwD+//z/AAAAAAEA
AQD8//7/AQAEAAAA+////wQAAQD9//3///////7//f/2//j/AAD///7//v/9////AAD9
//7/BAAHAAkAAwACAAIAAQACAAEABgAHAAAA//8AAAIABAABAAAAAAAAAAEAAwAGAAUA
AQAAAP7//f8AAAAAAAD9////AAAAAAAAAgAIAAwABAABAP7/+P/+/wQAAgACAAEABAAG
AAUAAAD+//3//P/9//7//f/8//7/AAD///r/+P/4//j//f/9//v/+/8BAAIA///+////
AwADAAAAAAADAAAA+f/4//7////8////AwACAP3/+f/8//z/9//1//j/+v/2//T/9//7
//3//v8AAAAAAAAAAPr/+//7//b/+v/8//7/AQD+//r/9//4//j/9f/3//r//v/w//b/
+v/+/wIAAgAAAP7/AQD9//z//P/7////AwADAAUABAAGAAEA+//+/wYAAwAEAAgADAAK
AAwABwADAAEA/f///wEAAAADAAoABQAEAAUA///7//f/8//4//b/9//4//v//P/8//3/
/v8AAPz/+//6//r/+f/0//X/+P/5//f/+//9//3//f/6//b/9//6//v/+P/5//z/+v/3
//n/+f/4//b/8//3//v//f8DAAcABgAFAAQAAwAHAA4AFAAgADAAOQA8ADoAOQA1ADEA
LgAaAAcA/v/y/+n/6//m/93/4P/h/+X/8P/v/+X/7P/6//b/8f/1//P/6//o/+7//v8D
AP3////+//b/9v/1//j//f8AAP3/AAABAAEAAgAEAAEAAwADAP3//P/7//r///8CAAUA
BwACAAQABgABAP3/AAACAAIABgADAAEAAQABAAIAAgACAAQABQAFAAEA/f8CAAgABQAB
AAMAAwABAPv//v8CAAQACAAJAAgACQAFAAQABgAEAAMAAgACAAIABAAIAAoADAAJAAkA
DAAIAAYACQAKAAsACQAHAAcADAAQAA0ADQAJAAoADwAUABYAFQAQAA4ADQASABYAFwAW
ABoAGQAZABsAEwAKAAgABgAJAAkADQARABMAEQAPAA8ADwAOAAwABgAGAAUABQAHAAgA
BwAHAAgADQAIAAcABwADAAMABQAFAAIA/P/5//z//P/7//n/8v/2//3/BAAEAPz//f//
//n/+P/5//z//f8CAAMA/v8CAAUAAQD9//r//f8BAAQAAwD//wIAAgABAP7//v//////
/v/7//7//f/7//v//f8AAP7/+//6//r/9//3//j/+v/7//n/+v/6//r//v///wAA/f//
/wAAAAD8//z/AAACAP////////z//f8AAPv/+P/6//7/AQABAPr/+P/3//b/+f/8//3/
/v8DAAYABgACAP7//P/6//3//P/7//z/AwACAP3/+v/5//n/+f/2//b/+v/4//L/8v/1
//X/8f/z//r//P/6//n//f/+//r/+f/6//z/+P/2//b/+f/6//r/+P/4//j/+P/6/wEA
BwAIAAEA/P/3//P/9f/0//T/+P/4//X/9//6//L/6P/0/wIAAQAAAP///v/9//z/+///
//3//P/8//v/+v/7//j/9//6/wAA///9//3/BAAAAAAA//8AAPv/+v/+////AgADAAEA
AQD+///////3//P/8f/1//f/+f/7//3/+v/6//r/9//0//D/7f/z//j/9//5//n/+P/2
//D/8v/0//T/8f/x//P/8//z//X/9P/4//7/+v/0//L/8v/z//H/9P/1//T/9P/5//n/
+f/5//f////8/+3/8v8LAB0AGgAOABIAJgA1AEIARAA/ADsAOQAyABwACwAAAPb/8f/v
/+b/3//i/+P/2//a/+H/5//s/+b/3P/d/+f/9f////r/7v/s//H/7//r//L/+P/u/+3/
8f/3//v/+f/3//f/9v/2//7//f8BAAMA+//2//H/7P/y//T/9v/3//f/+v/9//n/9f/4
//r/+v////3//P/9//v/+v/4//b/+f/7//z/+f/0//j//f/5//r//f/+//3/9v/4//v/
/P/+/////v////z//P////7////+//7//v/8//7//v/+/wAAAwAJAAgABQAHAAcABwAG
AAMAAgAGAAwACwANAAsACgANABAAEAASAA4ADQANAAwADgANAAoADQALAAoACwAIAAYA
CwAQAA0ACQAJAAkABwADAP///f8CAAQABQACAAMAAwAEAAcAAwD///z/+v8AAPz//P/9
//n/+f/7//v//P/4//f//P/7//n/9v/u//D/8//2//L/7//z//j/9f/1//f/+//9//z/
+//0//b/+f/3//X/9P/y//X/9//1//T/+P/5//n/+P/6//3////9//n/+//5//X/9f/3
//r/+//5//n/+v/3//f/+P/6//7//f///wAA+v/8//v/+v/5//v//P/8//r/+v/+/wAA
/f/9//3/+v/5//z/9//0//P/9v/4//f/9P/0//X/9v/4//r/+v/6//r/+v/3//D/9P/2
//j////8//n/+P/9////+//5//n//P/9//v//P8AAP7/+P/4//j/9//y//P/+P/4//T/
8f/3//r/+P/5//r//P/4//b/9f/3//f/9v/4//r//P/+//r//f////z/+v/4//b/9f/3
//b/9v/6//7/+//9/wAA+v/4//z///////P/7f/u//P/+P/9/wIAAQAAAP//AwAAAP7/
/f/7//v//f/7//v///8EAAIA//8BAAgABAAEAAQABgACAAIAAwADAAUABQABAP//+v/5
/wAA/f/+/wEAAAD///7//f/+//r/+f/4//n/+v/6//v//P/+//r/+f/3//b/9P/u//H/
9P/1//P/9//5//n/+f/5//b/+P/8//7/+v/6//z/+v/3//n/+f/2//7//f/z//n/AQD7
//v/BAAFAP7///8FABQAJgAwADIANQA+AD4AOwBBADsALgAkAAkA9P/w/+X/2//i/+f/
5P/h/+H/5P/j/9//4v/q//D/9//3//f/9f/q/+r//v8LAAsA///y/+r/8P/3//v///8B
AP3/+v/5//f/9v/6//f/+f/5//r//P/+/wAA///+//3/+//5//z////7//f/+v/8//z/
AwABAAAAAQD//wAAAAAAAAAAAQABAP3/+P/8/wEA/f/9/wEAAwADAAAABAAJAAwACwAJ
AAUAAwACAAIABQAEAAUABAAEAAQAAgAEAAQABAADAAUACgAIAAgACwAMAA0ADAAJAAgA
DAATABEAEgAPAAwADwASABIAFQASABIAEwATABQAEgAOABAADQALAAsACwAKABAAFgAS
AA0ADAALAA0ACwAJAAkADgAQABEADgALAAcABAADAAIAAQABAAIABwACAAEAAQD9//3/
////////+v/4//z//v//////+v/8/wEABgAEAP3/AQAGAAMA+v/3//b/8//3//n/9f/6
/////f/7//r/+v/9/////f/4//z//f/9//v//P/+/////f/7///////9//3///8CAAYA
BQAGAAgAAwABAAAAAAADAAEAAgACAPz//v/9//z//P///wEAAgD///7/AQACAP3//f/9
//r//f8CAP///v/8/wAAAwADAPv/+P/2//T/+P/6//r/+v8AAAQABQACAAQABAAEAAkA
BAABAAAABQAEAP///P/7///////8//z/AgACAP7/AAAAAP//+v/7//3//P/3//P/+v/8
//n/+f/+/wIAAAAAAP7/AQACAAIAAAD+//z/+v/6////AwACAP3/+v/3//X/+P/4//n/
/v8CAP//AQAEAPj/+P/4//v//P/9//7/AAAAAAAABQAFAAQABAADAAEAAwABAAEAAgAG
AAMA//8CAAoABwAIAAgACgAGAAYACQALAA8AEQAMAAkAAwABAAQA/f/6//n/+//9////
AQADAAAAAAAAAP///v/8//v/+//+//v/+//+//7//f/4//n//P/9//v//f/////////9
//r//P8AAAIA/v/+/wAA///7//z/+//6/wQAAwD//wcAAwD7/wEACgALAAoADwAXACAA
IgAkAC4AOQA0ADAAOQBBAC0AEgAQAA0A9v/i/+P/9f/0/9n/1v/h/+X/6v/z/+//6P/u
//r/AwABAAMABwDw/+L/9v8FAP3/+f8GAAYA9P/t//X//f8DAAMAAQD///z/+v8DAAMA
CAALAAcABgAFAAQABQAEAAMAAQABAAYACwAJAAQABgAHAAYACQAFAAIAAQABAAIAAgAC
AAAAAQABAP3//v8EAAsACQAKAA0ADgANAAQABAAFAAQACAAJAAgACQAKAAwAEQASABEA
EAAQABAADAAMAAoACAALAA0AEgAQAAwADQAMAAsAEAARABQAHAAdABcAFAANABEAFwAd
ACAAHAAWABMAEQAVABgAGAAWABQAEQAPAA8AEAAQABcAHgAaABUAFAATABMAEQAPAA8A
DQAMAAoABAAIAAsADwAVABAACwAHAAQACgAGAAYABwAEAAMABAADAAIA/v/9/wIAAgAD
AAMA/v///wMABwAEAP7/AQAFAAEA/////wEAAQACAAEA+v/8/wEA///9//z//P///wEA
///+/wIAAwADAP///v/+//3//////wUABwAAAP//AAACAAIA///+//7/AAABAAMABgAE
AAEAAQAAAPv//v/+//7//P///wEAAgD+//7/AgAEAP3//f/9//r//v8EAAIAAgD+/wAA
AQD/////AAACAAQAAAD+//r/9v/6//7////8//7//v/+/wMAAQD/////BQAGAAMAAgAD
AAIAAQD9//z//v/8//b/9v/4//f/8v/z//r//P/6//n//f/+//r/+f/+/wAA/P/6//v/
//8BAAIAAQAAAP///v/6//3////8//r/+v/6//v//f/8//z/AAD+//n/+f/6//j/BgAS
AAEA7P/x//T/9//6//v/+v/5//3//f/+/wAAAQABAAMAAQABAAMACAAGAAMA//8EAP7/
/P8AAAQAAgAEAAcABwAJAAkABQADAP7//f8CAP3//P/9//v/+//7//v//f/6//r/+v/4
//j/9//3//r//v/8//3/+//6//j/8v/z//b/9//1//n/+//7//v/+P/0//X/+P/8//r/
/P8AAP3/+f/6//n/+v/0//P/8//z//P/9////wgADwAQAAcAAQAGABYAIAAwADsAOAAy
ADUAPwA9ACgAFgALAPz/5v/b/+X/8P/p/97/6//z/+j/1f/T/+j/7v/m/+3/9f/z//X/
AAACAP7/8//v//X/8P/q//T////+/////v/3//r//f///wIAAgD9//3/+//8//7/AAAC
AAAA/v/8//n/+P/8/wAA/f/5//z//v/+/wMAAQAAAAEA//8AAAAAAAAAAAEAAQD9//n/
/v8EAAEAAQADAAMAAQD9/wAABAAGAAgABwAEAAMABgAIAA0ADgAJAAQAAAD8/wAABAAG
AAgABwAJAA4ADAAIAAkACAAHAAkACQALABIAFQARABAACwAKAA0AEAAQABAADAALAAsA
DgASABMAEgAVABMAEgATAA4ACgANABAAEAANAA4ADwAPAA0ACwALAAwADAALAAYABAAD
AAMABQAGAAUABQAGAAkABAADAAMA/////wEAAQD+//j/9f/4//v//f/+//r/+f/7//3/
+P/z//f//P/5//X/9f/3//f//P/9//j//P////3/+//6//n/+//8//n/+f/+/wAAAQD8
//z//f/9//v/9//5//f/9f/1//f/+v/7//n/+f/6//r/+//9/wAAAAD9//3//P/5//z/
/P/8//v///8CAAQA/v/8//7//v/6//v//P/6//r//v/6//j/9//6//z/+//3//b/9v/2
//n/+v/5//j/+v/8//v/9v/2//b/9v/7//r/+f/6/wEA/v/5//b/9f/6//v/+f/6//z/
+P/w/+7/9P/1//L/9f/9//7/+//5//z//P/3//X/9v/4//T/8v/1//n/+//8//v/+v/5
//j/8v/1//f/9P/1//b/9//5//b/8v/v//D/8//x//T/+P/2//T/+P/7//n/9f/3//n/
+//4//j/+P/4//j/+P/4//j//f8AAAIABQAHAAIAAQD8//n/+P/8//n/9f/4/wAA/f/+
/wIABAAAAAAAAQABAAMAAwD+//3/+f/5//7/+f/4//n/9//1//P/8f/0//L/8//0//b/
+P/5//v/+f/6//X/8//2//j/+f/2//X/9v/1//H/8//1//X/9f/0//D/8f/0//j/9v/4
//z/9//x//D/7f/6//r/9f/x//H/8//5//3/AAD//wIAEQAbABIADgAgADIAQwBOAEYA
NQA1ADcAIgAKAAMAAADw/93/2//m/+f/4P/f/+X/3v/b/+f/6P/i/+j/7//v//P/9f/2
//z/6v/V/+f/+//4//j/+v/3//n//f////v/+f/3//T/8v/6//n//f////r/+P/2//T/
8//y//H/7//y//j//v/9//n/+v/6//j//v/9//3////9//z/+v/4//n/+//8//n/9//8
/wIA///9///////9//j/+v/9//7//f/7//f/9f/3//r/AAACAAEAAAAAAAAAAgAGAAgA
CgAHAAcACgAGAAQABwAIAAkABwAFAAUACgAMAAkACQAFAAMABwALAAwADgAKAAkACQAL
AA4ADgAMAAwACQAHAAcABgAEAAkADgAJAAUABQAFAAcABQADAAMACAAKAAsACAAFAAMA
AgADAAEA///+//7/AQD8//v/+//5//n/+//7//v/9v/0//j/+//9//7/+v/3//n/+//2
//D/8//3//P/8v/z//b/9//6//v/9v/6//7/+//4//b/9v/5//v/+f/3//z//v////n/
9v/0//H/9f/1//v//f/5//n/+//+//z/9//0//L/9v/5//3/AgABAP3//P/6//n//P/8
//z/9//5//r/+v/1//T/9//4//b/9//4//b/+P/8//j/9v/4//7/AwAFAP///P/6//j/
9//2//P/8P/0//j/+f/2//j/+P/4//3/+P/1//T/+f/9//v/+//9//v/+f/0//L/9v/0
/+7/7v/0//f/9v/7//z/+v/0/+//9//6//j/+f/7//z/9//0//T/9//4//j/+v/8//7/
AAD6//v/+//2//n/+v/7//3/+f/0//D/8P/0//P/9//8//T/9P/8//7//v/+//7//v/+
//7/AwD+//z/+//5//j/+f/2//X/+/8EAAYABwADAAgAAgAAAAAAAgD+//7/AAABAAQA
BQACAAEA/f/9//7/9//0//P/9P/1//b/9//8//r/+//8//r/+v/5//n/+//+//v/+//6
//r/+f/0//X/+P/5//f/+//9//3//f/6//b/9//6//r/9v/2//j/+P/1//f/9//0//z/
CwADAO//8///////+v///woADQAPABgAKAAqACgAMQA4ADoAQQBFAC8AFAAQAAUA8P/q
/+H/0//a/+n/5P/b/+H/7v/t/+H/5P/w//D/8//1/+v/7f8EAP7/6v/v/+//6f/2/wAA
/P8FAAEAAQD///f/+f/7//z//v8CAP//AQABAAAAAAAAAAAA/v/8//r/9//4//z/AAD9
//z/AAADAAQABQABAP7//f///wAAAAAAAAAAAQABAP3/+/8AAAYAAwD//wEAAQD///7/
AgAHAAoACQAHAAMAAQD///7/AAD+/wEABAAIAAwACwAMAAsACgAJAAsAEAAOAAsADQAN
AA0ADAAJAAgADAARAA8AEAANAA8AEwAXABgAFQAQAA4ADQAPABIAEgAQABEADwAOAA8A
DgAMABEAFgATAA8ADwAPABEADwANAA0ADwAQABAADAAHAAMAAAD//wEAAQACAAQABgAA
AP7//f///wEABQAHAAMA/P/4//r//v//////+v/8////AgD+//f/+/8AAP3//P///wQA
BwADAP//9f/0//z/+//6//r/+v/9/////f/8/wAAAQABAAAAAAABAAEA///7//3/+//5
//v///8EAAMA///9//z//f///wIABgAFAAEAAAD+//z/AAABAAIA/f/9//z/+v/6//z/
AgAGAP///f/7//b/+v/+//r/+P/5//7/AgADAP///v/+//7//v/+//z/+v/8//7//f/4
//r//P/+/wUAAQD/////BQABAPn/8//v//f/+//8/wAAAgD+//b/9P/7//3/+////wEA
/v/3//H/+f/8//r/+//9//7/+f/2//f/+//9//7/AAAAAAAAAAD7//3//v/6//3//v//
/wEA/f/4//T/9P/3//X/+P/8//b/+P/6//T/9v/4//r//P/+//7//v8DAAAA/v/9//v/
+f/7//n/+f///wYABgAFAAIACAADAAIABgAIAAQABAACAAEAAgABAAEAAQD+////AAD5
//b/9f/4//n/+v/7//v/+P/4//j/9f/0//L/8f/1//r/+f/7//7//v/9//j/9v/2//T/
7//z//X/9f/1//P/8P/y//b/+P/0//T/9v/2//P/9f/1//b/9P/x//H/9f///wcA///2
/wEABgD7/wEAGAAcABoAIAArAC4AMAA9ADsAKQAiABYA///0/+z/4f/d/97/4f/k/+H/
2//a/9v/3f/i/+D/4P/p//P/8//r/+T/7v/4//H/8/8BAAQA8v/s//n/9//3//X/7f/v
//H/8v/0//f/8//0//P/8v/0//b/+P/5//j/9//1//X/+P/7//f/8//2//j/+P/+//v/
+f/5//v//P/8//z/+//7//r/9f/1//r/AAD9//v//f/9//v/9//6//7/AAD///3/+f/3
//j/+v///wAA/v/8//v/+v/5//r/+f/4////BQAOABAACQAHAAMA//8CAAEAAgAIAAoA
BwAHAAMABQAJAA0ADgAOAAoACQAJAAwAEAARABAADgALAAkACQAGAAIABQAIAAgABQAG
AAcABgADAAAA//8FAAgACgAIAAYABQAFAAcAAwD///z/+v/7//b/9f/1//T/9f/4//n/
+f/0//L/9v/4//n/+f/0//T/9//6//b/8v/3//3/+//2//X/9v/1//n/+f/z//b/+f/3
//X/9P/2//n/+//5//b/+v/7//v/9f/0//T/8//2//X/+v/7//X/9f/3//r/+v/3//b/
9v/2//f/+f/8//r/9//3//b/8f/0//T/9P/y//X/9//4//P/8v/1//b/9P/3//r/+v/7
//7/+f/2//b/+v/9//3/9//2//b/9v/4//j/9v/0//b/+P/3//L/8f/w/+//8//z//H/
8f/3//n/9//3//n/+f/3//L/8P/2//T/7v/u//T/9f/y//X/+f/4//P/7//2//j/9f/1
//b/+P/0//L/8f/z//P/8v/w//D/8P/w/+7/8f/z//D/8f/y//P/9f/z//D/7v/w//L/
7//x//T/7f/q/+3/7//9//v/+//8//z//P/8//z/+//4//X/9//0//L/8f/v//D/8//y
//P/9f/6//j/9f/3//7/+v/6//v//P/3//b/9//3//n/+f/4//f/8//z//j/8//y//P/
8v/x//D/7//v/+z/7P/s/+//8P/w//H/8f/y/+3/6//u//D/8f/u/+3/7v/t/+n/6f/r
/+v/6//t/+r/7P/w/+7/6v/q/+z/7v/t//H/8//i/97/7f/v/+//6//h/+n/+v/z/+r/
9f/9/wgAFgAWABgAIwAwADoAOQA1ADUALgAYAAEA7P/g/+H/4f/Y/9n/4v/X/8n/1v/j
/9f/0P/e/+b/4//f/9n/4f/m/97/4P/h/9//5//q/+b/6P/t/+//8//1//H/8//z//L/
8v/z/+3/7P/p/+n/6v/r/+z/8P/w//D/7//p/+r/6//l/+b/7P/x//T/9P/v/+v/6f/q
/+z/7f/u/+3/7f/s/+f/5//u//b/9f/z//X/9f/z//L/9v/7//7/+v/1/+7/6f/s/+7/
8//0//L/8P/v/+7/7//y//P/9P/z//P/9v/y//L/9//6//3/+v/3//b/+v8AAP3//f/5
//n//f8BAAIA///6//j/9//9/wQACAAKAAQA/f/3//P/9v/4/wEACgAFAP///f/7//r/
9//0//P/+P/6//v/+P/2//X/9f/3//T/8f/v/+7/8v/u/+7/7//r/+v/7f/t/+7/7P/t
//T/8f/v/+z/5P/k/+f/6v/m/+X/6//y//H/6v/n/+b/4//m/+f/4v/m/+7/7f/s/+z/
6f/r/+z/6f/j/+b/5v/l/+T/5v/p/+v/6f/n/+v/6//q/+v/7v/y/+7/6f/m/+T/5f/n
/+r/7v/w/+3/7f/s/+f/6P/m/+T/4v/l/+f/6P/m/+b/6v/s/+f/5//n/+T/5f/o/+P/
4P/k/+r/7//x//D/8P/x//L/7f/o/+H/2v/h/+b/6P/m/+L/4P/e/+H/4f/h/+P/6//r
/+f/5f/l/+f/5//k/+T/6v/q/+b/6P/n/+P/2//Z/+H/5P/j/+P/5//o/+T/4//o/+r/
5v/k/+H/4//j/+L/5f/m/+f/6P/j/+X/5v/i/+L/4v/i/+P/4//g/97/4P/g/93/3//i
/+D/3v/i/+X/4//f/+H/4//n/9//3v/g/+L/5P/m/+f/5v/l/+n/6f/o/+j/5//l/+X/
4f/f/+X/7P/s/+v/5//s/+b/5P/m/+j/5P/k/+j/6f/s/+3/6P/n/+P/4//l/9//3f/d
/9v/2//b/9v/4P/e/9//4P/f/97/3P/b/97/4v/g/+H/4P/g/9//2v/Z/9r/2f/V/9T/
1f/U/9P/2P/Y/93/5P/h/9z/2//c/9z/2f/b/9v/3P/k/9X/zf/f/+f/3f/T/9j/6//2
//X/9f/8//z/AgASABsAIAAmACEAGwAbAAQA6v/j/+D/zv/D/8X/vv+7/8j/x/+9/7j/
vf/P/9T/yP/K/8//zf/T/93/1v/U/9T/z//X/9//3P/a/97/2//b/93/3f/X/9j/2f/Z
/9r/4f/f/+L/4//d/9z/2//a/93/3v/f/9//3v/i/+b/4//a/9j/1f/Q/9f/1//Y/9v/
2//c/w==
         </WaveFormData>
      </LeadData>
      <LeadData>
         <LeadByteCountTotal>10000</LeadByteCountTotal>
         <LeadTimeOffset>0</LeadTimeOffset>
         <LeadSampleCountTotal>5000</LeadSampleCountTotal>
         <LeadAmplitudeUnitsPerBit>4.88</LeadAmplitudeUnitsPerBit>
         <LeadAmplitudeUnits>��V</LeadAmplitudeUnits>
         <LeadHighLimit>2147483647</LeadHighLimit>
         <LeadLowLimit>268435456</LeadLowLimit>
         <LeadID>II</LeadID>
         <LeadOffsetFirstSample>0</LeadOffsetFirstSample>
         <FirstSampleBaseline>0</FirstSampleBaseline>
         <LeadSampleSize>2</LeadSampleSize>
         <LeadOff>FALSE</LeadOff>
         <BaselineSway>FALSE</BaselineSway>
         <ExcessiveACNoise>FALSE</ExcessiveACNoise>
         <MuscleNoise>FALSE</MuscleNoise>
         <LeadDataCRC32>536562756</LeadDataCRC32>
         <WaveFormData>
/P/8//z//P/4//T/8P/s//D/8v/0//b/9P/0//T/9P/2//b/9v/2//T/8v/w/+7/8P/y
//T/9v/4//j/+P/4//X/9P/z//L/8P/w//D/8P/z//T/9f/2//T/8v/w/+7/7//w//H/
8v/x//D/7//u/+//8P/x//L/8P/u/+z/6v/t/+7/7//w/+7/7v/u/+7/7//w//H/8v/u
/+z/6v/o/+j/6P/o/+j/6v/q/+r/6v/r/+z/7f/u/+z/6v/o/+b/6f/s/+//8v/v/+z/
6f/m/+f/6P/p/+r/6v/q/+r/6v/r/+z/7f/u/+7/7v/u/+7/8f/y//P/9P/2//f/9//5
//r/+P/5//r//P/8//v/+//7/wEAAQAAAAMABwACAAEACAAIAAMAAwADAAUABgAEAP//
+//z//H/+f/0//D/8P/x//D/7v/t/+3/6P/m/+b/5f/l/+L/4v/h/+T/4f/h/+P/5v/i
/9//3v/g/9z/1v/f/+T/5v/o/+n/6f/p/+3/5//j/+H/3//h/+P/6P/q/9H/2f/h/97/
2v/M/8P/1//n/+f/8f/7//z/EAAkADEATwB0AH0AjACyANIA4ADaAMkAtACcAIgAcABL
ACUACgD6//b/+v/8/wAACwAPABQAEgD/////CwD4/+b/7//w/+b/6P/x//X/7P/o/+j/
6v/w//L/8P/s/+v/6P/n/+j/6P/s/+n/5//n/+b/5v/q/+//8f/z/+3/6//t/+v/6P/v
//L/9P/x/+7/5//k/+f/7f/w//L/8P/w//D/7f/r/+7/8P/w/+7/8P/w/+7/7//y//f/
+P/2//b/9f/y//T/9//7//v/+f/3//f/9//2//j/+f/5//n/+//+//3//v8AAAYACAAF
AAMAAQADAAUABQAFAAUABgAIAAsADgAQABAAEgAUABQAFwAYABkAFgARABAADwARABIA
FQAYABYAEwATABQAFgATABIAEgATABUAFgATABAADQAKAAgABAACAAAAAAACAAMAAQAD
AP7/+//6//z/+f/0//P/9f/2//f/+P/1/+7/8P/w/+v/6f/u//T/8f/u/+7/7v/v//X/
9P/0//b/+f/4//b/8v/y//X/9v/2//P/9P/1//T/9P/0//T/9P/2//T/+f/7//P/7//w
/+7/7//v/+7/8f/1//f/+//+//z/+P/2//T/9f/6//n/+f/z//P/8v/w//D/8//2//f/
9P/0//P/8f/y//b/8v/v/+3/8P/1//X/8v/x//P/9f/4//j/9v/2//X/9P/x/+7/8P/x
/+7/7f/w/+7/7f/z//f/8v/w//D/8f/x/+7/8P/x//H/7f/r//D/7f/r/+v/8P/0//P/
9f/0//P/8f/w//L/8v/v/+3/7//y//T/8v/s/+3/6//p/+z/7v/x//P/8//z/+//8f/0
//P/8P/2//j/7//r//b/+P/4//j/+P/7//3//v8BAAMAAAAAAAAA///+//z/+//8/wMA
BAAEAAkADwAMAA0AFAAWABMAFQANAAkABAD8//7////8////AwD+//r/+v/5//j/9v/1
//L/7P/p/+j/6v/r/+n/6v/q/+z/6P/n/+j/7P/p/+f/5f/o/+X/4P/n/+r/6v/q/+v/
6//r/+//7//t/+3/7f/t/+3/8P/w/93/4f/x//L/5P/g/+P/2//f//P/+////xoANAA+
AFEAaQB+AJ0AtADAANYA5gDiAMsArgCQAHwAaABJACcAEgAKAAAA+P/8/wYAEQARABIA
EgANAA0ADQAEAAAA+//u/+z/+P/3/+3/9v8CAPr/+P/8//z/+P/1//P/7//t//H/8v/3
//X/8//1//b/+P/6//3//f/9//f/9f/3//X/8f/3//n/+v/7//r/9f/0//b/+//9//7/
AAAAAAAA/f/7//7/AAAAAP//AAD///z//f8AAAUABgAFAAQAAgD+//7/AQAFAAUABAAB
AAAA//8CAAQABQAFAAkADQASABMADwAOABEAEAASABMAFAAZABkAFwAVABMAFQAYABwA
IAAiACAAIAAgAB0AHwAfAB8AHQAZABkAGQAdACAAJQAqACUAHwAcABoAHgAdAB4AIAAd
AB0AHAAXABsAHQAfACIAHAAaABgAGAAVABEACgAHAAYABQAGAAoABwACAAEAAwADAAUA
BwAFAP//AgADAP///P8AAAUAAQD//wAAAQADAAMA/v/6//j/AAACAAMAAgAAAAMABAAE
AAAAAgAEAAQABAAEAAQABAAEAAIABwAJAAAA/f////7/AQABAAAAAwADAAMABQAGAAQA
AAD+//z//P8CAAIAAwAAAAEAAQAAAP//AwAHAAkAAgAAAP3/+f/+/wQAAgABAAAAAgAG
AAUAAAD9//3//f/7//r/9//2//j/+P/2//T/+v/9//z//f/8//j/9f/5////+v/4//j/
+//7//j/+v/5//n/9f/z//v/+f/4//n/+//8//j/9//2//X/8//y//P/8v/u/+v/7v/y
//X/9P/z//f/+P/5//b/9P/z//H/9f/3//X/+f/6//f/8v/2//X/7//y//X/AwD2//r/
/v8CAAYABQAFAAQABQADAAAAAAAAAAQABgAHAAkABwALAAkABgAMABMAEQATABkAGgAW
ABcAEQANAAgAAAABAAEA/f///wUAAAD8//z/+f/2//L/7//y/+7/7f/u/+3/7f/q/+r/
7f/w/+3/7f/t//D/7P/p/+v/7v/r/+b/6P/q/+n/6P/n/+f/5//r/+f/5f/l/+X/5//n
/+r/6v/p/+P/3//c/97/3v/h/+P/3//h/+3//f8GABYAKgBBAFkAcACFAKQAvgDKAOAA
8gDhAMAAogCIAHIAVwArAAgA+v/y//j/CAAGAPn/BwAWAA4ABwAJAAMA+P/y/+//+v8C
APz/+f/3//L/9P/w/+//8v/x/+z/7//x//H/8//2//b/+v/3//L/8f/v/+7/8f/1//b/
9//z//P/9//3//H/9f/1//T/+P/4//T/9P/2//n/+f/4//b/9v/2//P/9f/4//r/+v/8
//7//v/8//f/+P/7//r//P/+/////v/6//v//f/7//v/+f/5//n//v8CAAUABwAEAAUA
BwAFAAQABAAIAAgABAADAAIABQAIAAkACgALAA8AEgAWABoAGAAWABYAFgAYABsAHAAd
ACAAHQAeAB8AGAAUABIAEAATABMAFgAaABwAGQAYABgAFgAXABcAEwAQAA8ADgAOAAsA
CgAJAAoACgAJAAUABQAEAAMABAAIAAUAAAD//wEA/f/7//n/8//0//z/AgADAP3//v8A
APn/9v/2//b/9//7//r/+v/8//3//P/6//b/+P/7//z//P/6//z//v/+//v/+v/5//j/
9//0//j/+f/1//X/+v/8//n/9//0//X/8v/x//L/8v/0//T/9v/4//f//P/7//v/9//5
//r/+v/3//n/+//7//r/+v/5//f/+P/6//T/7//w//T/+v/7//X/8f/w/+//8f/y//H/
8v/1//b/9f/0//T/9f/y//H/9f/0//T/+//+//j/9f/0//T/8//v//D/7//v/+v/6f/s
/+n/5//n/+z/8P/v//H/8v/x/+//7v/y//L/7//t/+//8v/0//L/7v/x//H/8f/1//j/
/P////r/9f/s/+n/7v/t/+r/8P/y/+3/8f/1/+3/4v/u//z//P/8//z//P/8//3//f//
//7/+v/5//j/9v/2//X/9f/4////AAAAAAUACwAIAAkADAAKAAMAAQAAAAEAAQD+//3/
/f/5//v//f/2//D/7v/w//D/7//v//H/7P/q/+r/5//l/+D/3v/i/+b/5P/l/+L/5P/f
/9v/3v/i/+D/3P/f/+L/4v/i/+X/5//p/+//6v/l/+L/3//g/+H/5f/m/+P/4f/p/+j/
4v/e/9n/2f/X/8//2f/5/xQAGAAcAC0ARwBiAIEAlgCiALAA0ADmAN0AyACuAJIAegBX
ACkADgAIAPj/6v/0//z/AQAHAAIA+v/7/wEABQAIAPz/8f/w/+z/4v/d/+X/7P/m/+T/
5//s/+3/6v/r/+v/6f/p/+3/7v/z//H/6v/n/+P/4P/l/+n/6v/r/+j/5//q/+n/5f/r
/+3/7v/w//D/7P/s/+v/7f/s/+r/7P/u//D/7//t/+7/7v/s/+3/8P/x//D/7P/s/+7/
7P/u//D/8f/w/+//8f/0//P/9P/z//T/9f/2//j/+f/5//j/+///////+v/6//7//v//
//////8DAAcACQALAA0ADQAOABAAEgAPAAwACwAKAAgACwAMAA0AEQAPABEAEwARABAA
EQASABMAEQASABQAEwANAAkABgAHAAkACgAHAAcABwAHAAgAAwAAAP3//P///////P/9
//f/9f/1//j/9v/y//L/9f/w/+3/6v/j/+P/6P/r/+n/5v/q/+//6//r/+z/7f/v/+//
7P/q/+r/7v/u/+3/6v/o/+n/6P/m/+b/6v/u//D/8f/y//P/9P/w/+z/7//v/+z/6//v
//D/8P/v/+3/7//u/+3/7v/u//H/8P/x//L/7v/w/+z/6f/q/+3/7//w/+v/7f/v/+//
7f/u/+7/7f/t//D/6//n/+f/6v/v/+//6//p/+r/6//t/+7/7f/u/+7/7P/o/+T/6//v
/+//8f/v/+r/5v/p/+//7P/s/+7/7f/t/+r/7P/t/+3/6f/n/+v/5//k/+P/5v/o/+X/
5f/o/+n/6f/q/+z/7P/p/+f/5v/o/+n/5v/l/+n/6v/r/+r/6v/r/+v/6v/p/+T/5f/o
/+f/5P/q/+z/5//r/+//7v/q/+3/7//n/+P/4//q/+//9P/5//7//f/9//z//f/7//b/
9P/y//T/9v/3//n/+P///wAAAAAFAAsACAAJAAsACgAEAAMAAwADAAIA/v/6//f/8P/v
//f/9P/y//T/9v/2//X/9f/w/+j/4//g/+X/5//m/+j/5v/o/+T/4//g/+L/3f/Z/9v/
4P/f/9z/3//i/+L/4v/f/9//3//j/+T/4//k/+X/4v/h/+P/4v/l/+X/4//c/97/4v/T
/8n/1//j/+P/5//6/xQAKgA7AEkAXgB7AJIAogC8ANYA6gDpAMIAmACEAHAAVQA3ABoA
BgD4//T//P/2/+//+/8GAAwADwALAAcABADy/+n/9v/+//7/9f/l/97/5P/q/+v/8P/x
/+7/6v/p/+b/5f/o/+j/7P/p/+f/5//m/+b/6f/t/+7/7//s/+v/7v/t/+j/7f/u/+7/
8//0//H/8v/v//H/8P/u/+//8P/x/+//7P/u/+//7v/v//L/8//y//P/9v/7//z//P/8
//v/+P/2//n//f/9//n/9f/z//H/9f/4//r/+//6//3/AQABAAIABAAKAAwACAAHAAYA
CQANAA0ADQANAAwADgARABQAFQAUABUAFgATABUAFQAVABcAEwATABMAFQAWABkAHAAa
ABcAFwAYABgAFQAUABQAFgAZABsAGQAWABMAEAAOAAoACAAGAAYACAAHAAMAAwD8//n/
+P/6//r/+P/6////////////+//3//r/+//3//f//v8GAAUA/f/4//P/7//y//D/7//w
//X/9v/2//T/8v/1//b/9v/y//T/9v/2//X/9v/3//j/+P/2//v//f/6//n//f/+/wAA
///9/////v/9//7//v/+//z//P/8//j//P/6//n/+f/7//z//P/3//n/+//7//j/+P/3
//X/+v/+//r/9//1//j//f/9//b/8//z//P/9P/0//L/8v/2//j/+P/4//v//f/7//v/
/P/4//X/+f/6//T/8f/w//T/9f/z//b/+v/7//j/9//7//f/9P/z//P/9P/w/+//8v/z
//P/9P/4//j/9f/z//X/+P/6//j/9P/1//P/8f/z//T/9v/3//T/8//u/+//8v/x/+7/
9P/4//X/+/8BAPP/9v/4//r//P/+/wAAAwAFAAYACQAHAAQABAAEAAMAAgAAAP///v8F
AAYABgANABUAFAAXABoAGgAVABUAFQAVABQAEAAKAAcAAAD//wMA/P/2//T/9v/4//n/
+//5//T/8v/y//L/8f/t/+z/7v/y//D/8f/v//L/7v/r/+3/8P/t/+j/7//y//L/8v/w
/+//7v/x//L/8f/y//P/7//t/+7/7P/r//P/7f/k/+j/4P/X/93/6f/z//v/CQAcADIA
QABPAG8AigCbAKwAyADmAO4A5ADbAMIAlgCAAHIAWwAvAAIA9P/+/wAAAAAIAAsABwAK
ABQAGwARAAsACgD2/+3/+P/8//T/8f/9//7/8P/q/+//9v/5//j/9P/z//D/7//1//j/
//////n/+f/4//j/9//5//j/9//2//f//P/9//j//f/+//7////+//n/+P/2//n/+f/4
//f/9v/1//H/9v/8/wEABAACAAQABAACAP//AAADAAIAAgACAAEA/v/8////AwADAAYA
BQAGAAcABAAEAAMAAQAFAAkADgAPAAsACgANAAwADQANAA0AEQATABMAEwATABYAGAAb
AB4AHQAaABkAGAAaAB0AHgAfABwAFwAWABUAGAAcACIAKAAkAB8AHQAcAB8AHQAdAB4A
GwAZABYADwASABMAFAAWABEADgALAAoACwALAAgACQAHAAUABQAIAAQAAAAAAAMAAwAD
AAMA/////wQABwAFAP//AAACAPv/+//8//3////+//j/8//w//X/9v/2//T/9v/5//r/
+v/4//r//P/8//v//P/9//7//v/8/wEAAwD///3/AAAAAP///f/6//v//f/9////AAD+
//z//P/8//f/+v/3//X/9P/3//n/+v/3//n/+//7//j/+P/3//X/+/8AAP3/+//3//j/
+//5//b/9f/3//n/+f/4//X/9P/2//b/9P/y//f/+f/3//f/+f/2//T/+f/9//j/9v/2
//b/9f/x//L/8//z/+//7f/w/+3/6//r/+//8v/w//H/8v/x/+//7v/z//T/8v/x/+//
8v/0//L/8v/1//X/9f/z//L/8v/x//H/8f/t/+//9P/z//D/9v/y/+v/7f/v/+///P8E
APv/7P/v//L/9f/4//r/+//7//3//v/8//3//v/8//z/+//7/wAACQAMAA4ADAANAAUA
AQAKAAwACQALAAsACwAKAAYA///7//P/8f/6//b/8//0//H/8P/u/+3/7//q/+j/6P/r
/+v/6P/o/+v/7v/r/+v/6f/q/+T/3//h/+b/5f/i/+b/6P/n/+b/4v/h/+D/4//l/+X/
5//p/+f/5//q/+r/5//d/9v/4P/a/9T/1//d/+X/8//3//P/+P8OACIANQBXAHYAhwCa
ALAAzADiAOgA3wDIAKIAgABoAEsAJwAIAPL/9v8AAPr/8P/x/wMACgAEAAcACQADAPz/
/v////r/8P/k/+f/5f/g/+b/7v/s//D/8P/s/+3/7//v//H/8v/w//L/7f/q/+v/6//s
/+v/7f/s/+v/6v/r//D/8f/r/+//7//u//L/8v/u/+7/7//z//T/9P/y//L/8v/v/+//
8v/0//T/9P/2//b/9P/x//L/9f/0//X/9v/2//T/9f/5//7////7//f/9f/z//b/+v/9
////AAADAAcABwACAAIABgAGAAUABQAFAAkACwALAAsACwAIAAgACQAKAAwADAAOABAA
EgAVABYAFwAaABcAGAAZABcAFgAXABgAGQAXABgAGgAaABcAFgAWABUAFQAUAA8AEAAP
AA4ADgANAAwACwAMAAkABwACAAEA///9//3/AAD8//b/9P/1//X/9//5//f/8//2//f/
8//u//L/9//z//D/8P/w//H/8f/u/+z/7P/x//L/8v/w//L/9f/2//b/9v/4//r/+v/2
//b/9v/2//T/8P/z//P/7v/t//H/8v/1//X/9P/3//X/9f/3//j/9v/0//T/9P/y//b/
9P/z//P/9//6//z/9//5//v/+//3//b/9P/x//T/+P/0//H/7//y//f/9//x/+3/7P/r
/+3/7v/t/+7/8v/y//D/7v/v//H/7//v//P/8P/u//P/8//s/+j/5v/r/+//8P/2//T/
8f/q/+X/7P/p/+f/5//r/+7/7P/t/+7/7f/r/+r/7v/u/+v/6f/o/+r/6//o/+f/6//s
/+3/6v/q/+v/6//s/+3/6v/t/+7/6//m/+r/7P/n/+v/7//s/+j/6//t/+v/6//t//H/
7v/u/+//8P/x//L/9v/3//f/+f/8//z///8CAP///v/8//v/+v////7//P8BAAcABAAF
AAcABgAAAP///f/9//z/+P/4//f/8v/z//f/8v/u/+7/6//q/+j/5//p/+T/4v/i/+b/
5//l/+b/5v/o/+T/4//l/+j/5P/h/9//4v/f/9r/3//i/+L/4v/h/+H/4f/l/+T/4//k
/+X/4f/f/+D/3v/p/+n/4f/g/+D/1v/R/9f/3f/f/+3/CQAYABYAIgBBAF8AfgCdAKIA
pADIAOoA4gDHALYAogCCAFgALQATAAYA/v/8/wAA+P/6/wsABwD+/wgABwD//wEABAD+
/wEA8P/W/+D/7f/p/+r/7v/u/+3/8P/v/+r/6v/r/+r/6//v//D/9f/z/+3/6//o/+b/
5f/n/+b/5f/o/+v/8v/1/+7/8f/w/+7/8f/y/+//8P/v//H/8P/u//D/8P/w/+3/7f/w
//L/8v/y//T/9P/y/+7/8P/0//T/8//y//D/7P/w//X/+//9//v/+f/5//n/+//+/wAA
AQD//wEABAADAAIABAAKAAwACgAJAAgACwAKAAkACAAHAAoADAAPABIAEwASABMAFAAR
ABMAEwATABYAEwAUABUAEgASABQAFgAUABEAEQASABYAEwASABIAFAAXABkAFwAUABEA
DgAMAAgABgAEAAQAAgABAP3//f/8//v//P8AAPz/9v/0//X/9f/3//n/9//y//T/9P/v
/+z/8P/1//H/8f/y//P/9f/5//j/+P/6//v/+v/4//T/8//1//X/9P/0//b/+P/4//P/
8v/x//D/8v/y//n//f/5//f/+v/6//j/9f/x//H/8//1//n//P/7//j/9//2//b/+v/4
//f/9f/3//j/+P/0//X/9v/1//T/9P/z//H/8v/2//L/7//z//j///8BAPn/9f/0//P/
9v/2//T/9P/z//L/7//s//L/9f/0//X/9//0//L/9//+//r/+f/6//j/9f/v/+7/7//v
/+v/6f/z//P/9P/3//f/9v/w/+3/8f/x//D/8P/0//T/8f/v/+3/8P/y//D/8f/1//b/
9//z//L/8v/x//P/9f/z//f/9f/x/+v/7v/w/+3/8//5//n/+P/8//3//v///wAAAgAD
AAMABQAEAAAA///+//7//v/9//3/AgALAA4AEAAQABMADQALABIAEgANAA0ADQANAAwA
CAACAP//+P/3//3/+P/0//T/9v/2//X/9f/3//T/9P/2//b/9f/x//D/8P/y/+7/7f/t
//D/7P/p/+v/7v/r/+b/7f/w//D/8P/t/+3/7f/x/+3/6//r/+v/7f/t//D/8P/p/+//
9//u/9z/4P/p/+n/4f/n//X/AwASACgARABPAF0AeACXALIAygDcAOIA4gDdAL4AmACG
AHQATwAtABgABAD6/wIADgAIAPv///8OABAADwANAAMABgAUAAcA8P/u/+r/5//1//z/
9P/6//j/+v/4//L/8f/x/+//7//0//b//P/7//f/9//2//b/9f/3//b/9f/z//P/9//3
//X/+//9//7//f/8//f/9v/2//n/+f/4//n/+v/7//n/+f/8//7//v/8//7//v/8//z/
AAAGAAgABQAEAAIA/v/7//3/AAD//wMABQAJAA0ACgAKAAkABwAJAA0AEgATAA8ADgAR
ABAADgANAAwADwASABMAFAAVABgAGgAdACAAHgAaABgAFgAUABcAGAAZABsAGQAbAB0A
GwAcAB8AIgAiAB8AHwAgACIAHwAeAB4AHwAhACIAHwAbABcAEwAQABAAEAAQABIAEgAR
AA0ADQAJAAcABwAKAAkABgAHAAsABgAFAAQA/////wQABwAFAP//AgAGAAEAAgAEAAYA
CQAIAAIA/f/6/wAAAAD///z//v8BAAIAAgD+/wAAAgACAAIAAgACAAIAAAD+/wMABQAB
AP//AgACAAIAAQD//wEAAQABAAMABAACAAAAAAAAAAAABAACAAEA/v///////v/9////
AQABAPv/+v/4//X/+/8AAP3/+//8/wAABgAHAP//+//6//n/+//8//v//P/7//r/9//0
//r//f/8//3/AQD+//z/AQAAAPj/8//w//X/9//2//r/+f/5//X/8//8//v/+//9//z/
/P/3//X/+f/5//j/+P/6//r/9//1//f/+v/8//r/9v/5//n/+f/3//b/9v/1//X/9f/x
//P/9//1//H/9v/0/+//8//3//X/+P/8//j//P/+/wAAAgAEAAUABQAHAAUAAgACAAIA
AgACAAEAAQAEAAsADAAMAA8AEwAOAA0AFAAUAA8ADwANAA0ADAAIAAUAAwD9//3/AAD4
//H/7v/z//b/+P/7//n/8v/u/+z/6//r/+j/6P/q/+7/7P/t/+//8v/u/+v/6v/s/+j/
4v/p/+z/7P/s/+n/5//l/+f/5//l/+X/5f/l/+X/6P/o/+v/5//n/+T/4P/i/+f/4f/X
/+X/8//z/wYAJgA0AD0AUwBuAIUAoAC+ANAA1gDgAOMAxgCeAIQAdgBbACsADAD+//T/
9v/+//r/+/8FAAgACAALAA0ACwD+//D/8//4//L/9P8DAAMA8P/s//b/8v/y/+7/5v/n
/+n/6f/r/+3/7P/v/+v/6//t/+7/8P/u/+//7f/r/+r/6//w//H/7f/z//X/9v/2//b/
8v/y//P/9//4//j/9//2//X/8f/x//T/9v/2//b/+P/4//b/8f/y//X/9P/1//b/9v/0
//X/+f/+///////9//3//f/7//z//P/7////BQAMAA8ABwAEAAUAAgADAAUABwANAA0A
DQANAA0ADgAQABMAFgAUABIAEgASABUAGQAbAB0AHAAXABYAFQASABIAFAAWABgAFwAZ
ABwAGwAXABUAFAAWABkAGwAZABcAFQATABIADAAKAAgACAAHAAUAAAD///z/+//8/wAA
AAD8//z////7//v/+//3//H/9P/1//H/8f/4/wAA///7//r/+f/5//3/+v/4//j/+//6
//j/9P/2//n/+v/6//j/+v/8//z/9//2//X/9P/1//T/+v/9//X/8//2//b/9//3//b/
+f/4//f/+P/4//v/+v/7//z/+P/6//b/8//z//f/+v/8//b/9//4//f/9//4//j/9//5
//z/9//z//X/+P/9//3/+P/1//X/9f/1//T/8f/w//X/9v/1//T/9P/z/+7/6//w/+7/
7f/z//r/9v/1//b/8//x/+z/7P/v//H/7//v//L/7//t/+3/7v/w/+3/7f/w//H/8f/y
//L/8v/v/+3/6//u//D/7v/s/+//7//v/+z/7P/t/+3/7v/v/+z/7//w/+3/6P/s/+7/
6f/t//H/7//q/+z/7f/3//n//f/8//r/+v/6//r/+v/7//v//f/9//r/+v/6//r/+v/5
//n/+v8BAAIAAgAGAAsABwAHAAwADAAHAAcAAwADAAIA/v/7//n/8//z//v/+P/2//j/
9f/y/+7/6//t/+j/5v/m/+r/6//p/+r/5//o/+P/4f/k/+j/5f/j/+H/5P/h/9z/3v/g
/9//3v/e/9//4P/l/+H/3//f/9//4v/l/+v/7v/d/9f/4//k/+L/1v/D/8f/2//f/9//
6f/2/w4AKAAzAD8AWgB9AJoAqgC4AM4A4gDbAMYAqgCQAHwAXQArAAwACgD6/+j/9P8C
APn/+f8KABIABwD9//X//P/6/+3/6v/s/+b/6f/p/+T/5P/q/+r/7v/u/+r/7P/t/+z/
7f/s/+r/7P/n/+T/5f/l/+b/5//p/+j/5//k/+P/5v/l/+T/6//u//D/8P/u/+j/5v/p
/+3/7v/u/+v/6v/p/+X/5v/q/+3/7v/s/+7/7v/s/+3/8P/1//b/8v/w/+3/6P/r/+//
9P/1//T/8f/w/+//8P/y//P/8//y//X/+f/5//r//P8CAAQAAgABAAAAAwAFAAUABQAF
AAgACgANABAADQAIAAUAAgAHAA8AFQAbABYADQAIAAMACQAOABUAHAAWABEADwAOAA4A
CwAKAAoADAANAA0ACQAIAAcABgAGAAEA/v/7//r//f/9//r/+//0//H/8P/y//T/8v/0
//n/8//x/+//6f/o/+z/7v/r/+v/8P/2//P/7f/q/+f/5f/o/+b/5f/m/+z/7P/r/+j/
6P/r/+z/7P/n/+j/6f/o/+j/6v/s/+7/7v/s//H/8//t/+v/7v/u/+3/6//o/+n/6f/p
/+v/7P/s/+r/6v/q/+b/6v/o/+f/5v/p/+v/7P/n/+n/6//r/+j/6P/n/+X/5f/o/+P/
3//j/+j/7//x/+7/6//r/+v/6P/m/+L/4P/k/+b/5v/m/+b/5f/g/93/4v/g/9//5f/r
/+b/5P/k/+X/5f/i/+T/6f/r/+n/6f/o/+H/2//X/93/4v/i/+X/4//h/97/3P/h/+L/
4P/f/9//4v/k/+L/4f/l/+b/5//l/+T/5P/j/+P/4//f/+H/4//h/93/4v/g/9v/3//j
/+H/3v/i/+X/4//j/+X/6f/w/+L/3P/g/+T/6P/s//D/8f/x//P/8//w//D/8P/v/+7/
7P/r/+3/9f/3//j/+v/9//f/9f/8//z/9//3//b/9//3//T/8f/v/+n/6f/t/+j/5P/k
/+D/3v/b/9n/3f/a/9r/3P/a/9n/1f/U/9f/3P/b/93/2//e/9r/1//W/9j/1P/O/9L/
1P/T/9L/1f/X/9n/3//a/9f/1v/V/9b/1//b/9z/3f/f/8//xP/O/9b/y//F/8//4f/t
//P/BAAWACAAMwBPAGwAiwCkALAAxADeANQAtwCgAIQAbABUADMADQDy/+z/6v/k/97/
6v8BAAEA9v/4//f/8f/7//z/6P/j/+L/2P/c/+P/3//g/+j/6v/n/+j/5f/e/93/3f/b
/9v/4f/i/+f/5f/e/93/2//a/93/4f/i/+P/5P/l/+r/6//f/9//2//W/9v/3v/d/+D/
5P/l/w==
         </WaveFormData>
      </LeadData>
      <LeadData>
         <LeadByteCountTotal>10000</LeadByteCountTotal>
         <LeadTimeOffset>0</LeadTimeOffset>
         <LeadSampleCountTotal>5000</LeadSampleCountTotal>
         <LeadAmplitudeUnitsPerBit>4.88</LeadAmplitudeUnitsPerBit>
         <LeadAmplitudeUnits>��V</LeadAmplitudeUnits>
         <LeadHighLimit>2147483647</LeadHighLimit>
         <LeadLowLimit>268435456</LeadLowLimit>
         <LeadID>V1</LeadID>
         <LeadOffsetFirstSample>0</LeadOffsetFirstSample>
         <FirstSampleBaseline>0</FirstSampleBaseline>
         <LeadSampleSize>2</LeadSampleSize>
         <LeadOff>FALSE</LeadOff>
         <BaselineSway>FALSE</BaselineSway>
         <ExcessiveACNoise>FALSE</ExcessiveACNoise>
         <MuscleNoise>FALSE</MuscleNoise>
         <LeadDataCRC32>552454904</LeadDataCRC32>
         <WaveFormData>
/v/+//7//v/7//r/+f/4//r/+v/6//r//P/8//z//P/8//z//P/8//v/+v/5//j/+//8
//3//v/+//7//v/+//7//v/+//7/+//6//n/+P/7//z//f/+//z//P/8//z/+v/6//r/
+v/8//z//P/8//v/+v/5//j/9v/2//b/9v/3//j/+f/6//r/+v/6//r/+v/6//r/+v/4
//j/+P/4//r/+v/6//r/+P/4//j/+P/6//r/+v/6//r/+v/6//r/+v/6//r/+v/4//j/
+P/4//r/+v/6//r/+P/4//j/+P/5//r/+//8//r/+v/6//r//P/8//z//P/8//z/+//7
//v/+//7//v//f/+//7//P/6//r/+v/4//n/9v/1//X/9v/1//P/8v/z//P/9P/0//T/
9P/y//T/9f/1//X/9f/1//X/9v/3//f/9f/1//b/+P/4//n/+f/5//r/+v/7//n/+v/6
//j/+P/4//j/+P/7//7/AAACAP////8BAAEA///+//7///8BAAEAAQABAPr//v8BAAMA
BgAGAAYAEQAYABoAIAAkAB4AGQAXAA4ABAD1/9T/tf+g/4v/bf9X/0//Wv9o/2v/Z/9h
/2H/Zv9s/3b/f/+D/4v/nf+s/7v/xP/K/9b/5v/m/+X/8f/3//b/+f/+/wAAAAAAAAIA
BQAGAAcACAAGAAYABgAGAAsADAAMAAwACgAKAAoACgAMAA0ADQANAA0ADQANAA0ADAAM
AAwADAAMAAsACAAHAAkACgAKAAkACgAMAA0ADQAMAAsACwAKAAwADAAMAAwADgAPABEA
EQAOAA4ADgANAA4AEQATABQAFAASABIAEgAUABUAFQAVABQAFQAVABQAFQAVABYAFgAW
ABUAFQAXABYAFQAVABQAFAAUABQAFAAXABgAGQAaABgAGAAYABgAGgAZABkAGQAXABYA
FgAWABYAFgAVABQAEwATABIAEgATABMAEwATABEADgAOAA4ADAAMAAwACgALAAwADQAO
AAwADAAMAA0ACwALAAwADAAKAAsADQAOAAwACwALAAoACgAKAAwADAAMAAwADAAMAA4A
DgAMAAwACwANAA0ADQANAA0ADgAOAAwADAAMAAwACgALAAsACgALAA0ADgAOAA0ADAAL
AAoADAAKAAoACgALAAwADQANAAsACwALAAoACwAMAA0ADgAMAA0ADgAPAA0ADQANAA0A
CwALAAwADAAMAA4ADAAKAAoACwAMAAwADAALAAsADAAPAA8ADAAMAAsADAAMAAwADQAQ
AA8ADwAOAAwACwANAA0ADAALAAsACwAMAAwACwANAAwADAAMAAsACwAKAAoADAAOAAwA
DAAOAA4ADgAPAA4ADQAMAAsADQANAA0ADQALAAsACwALAAwADAANAA0ADAAOAAwACwAM
AA0ADgAPAA8ACgAKAA4ADgAOAA4ADgAOAA4ADQANAA4ADwAQABEADwAOAAwACAAIAAgA
CAAGAAcABAADAAMABQAFAAQABAADAAMABAAEAAYABgAEAAYACQAJAAkACQAJAAkACgAL
AAgABQAEAAQABQAGAAgACQAHAAgACAAJAAsADAAMAAoACgAKAAoACgALAAwADAAMAA0A
DQAPAA8AEQAQABAAEQAQAA8ADgANAAgADAAVABcAFgAaAB4AIQAoAC4AKgAmACYAIQAZ
ABAACAD1/9z/w/+q/5H/ef9v/3H/ev+E/4n/h/+D/3//hv+O/4z/jf+V/5//rf+8/83/
1v/c/+b/7v/2//3//////wQACwAMAAoADgAUABIAEgASABIAEgASABIAEgASABIAEgAR
ABAADwAQABEAEgAUABUAFQAVABIAEQAQAA8AEAAQABAAEAAPAA8ADQANAA0ADgAOAA0A
DwAQABAADwANAA0ADgAOAAwADAAMAAwADAANAA8ADwAOAA4ADgANAAsADQAOAA4ADQAK
AAkACAAKAAsACwALAAkACwAMAAwACQAJAAoACgAMAAsACwANAAsACQAIAAYACAAIAAgA
CAAGAAYABgAGAAgACAAIAAgABgAFAAUABQAFAAQABAAEAAMAAgAAAP7//v//////AAD/
/////////wEA/v/+//7//P/8//z/+v/6//r/+v/6//r/+v/6//v/+//7//z//P/6//v/
/f/+//z/+//7//r/+P/4//r/+v/5//r/+//8//z//P/6//r//f/////////7//v//P/8
//z//P/8//z//P/9//3//P/6//v/+//6//n/+P/3//b/+v/4//j/+P/6//r/+v/5//j/
9//2//T/9//4//n/+v/4//n/+v/7//n/+f/5//n/+f/5//r/+v/6//z/+v/4//r/+//8
//z/+v/5//n/+v/6//n/9f/0//X/9v/2//b/+P/6//j/9//3//b/9v/5//n/+P/3//f/
9//4//j/9//5//j/+P/4//f/9//2//b/9//6//n/+v/5//j/9//3//b/9f/0//P/9P/1
//b/9//3//f/9//3//b/9v/3//f/+P/6//j/9//2//X/9P/z//X/9P/0//X/+f/2//j/
+P/4//j/+P/4//f/9//1//X/9f/1//f/+P/4//b/9v/2//b/9P/1//L/8f/x//X/9f/0
//T/8P/v/+//7v/v//D/7//y//f/9//3//f/9f/1//b/9//4//f/+P/6//n/+P/4//f/
+f/6//r/+//9//7//v/8//7//v/+//7///8AAAAAAAD/////AQABAAEAAAAAAAEAAQAB
AAEAAQACAAAA//8BAAgACgAQABUAGAAcACAAIgAeABsAFwASAAgA9//c/8P/qv+N/3H/
X/9b/2D/av9z/3P/b/9t/27/dP96/4P/jf+V/53/rv+//8b/zP/Y/+L/6P/x//X//f8C
AAMABAAGAAYACAAMAA0ADAALAAoACwAMAA0ADgASABQAFQAWABMAEgARABAAEgATABMA
EwATABMAEwATABEAEAAPAA4AEgATABIAEwARABIAEgARABEAEgASABEAEwATABQAFAAU
ABQAFAAUABIAEwAVABUAFgAWABYAFQATABUAFgAWABgAFgAWABYAFAAVABUAFQAXABkA
GgAaABcAFwAYABgAGAAXABcAGQAbABsAHAAcAB4AHgAeAB4AHgAeAB4AHgAcABwAHAAc
AB0AHQAeAB8AHAAaABkAGAAYABgAFwAWABcAFwAWABYAFwAXABcAFwAVABIAEgASABIA
EgASABAADgAOAA4ADgAPABAAEQATABIAEQARABAADAALAAsACgAMAA0ADwAQAA0ADAAN
AAwADAAMAAwADAAOAA4ADAAMAA0ADwAPAA8ADQANAA4ADgAMAAwADAAMAAwADQANAAwA
CwALAAoACAAJAAoACwAMAAwACgAKAAoACQAIAAcABQAHAAkACwAMAAoACgAKAAoACAAJ
AAoACwAJAAkACQAJAAcABwAIAAgACAAKAAgABgAGAAcACAAIAAYABQAFAAYABwAHAAQA
BAAEAAQAAwACAAMABgAFAAUABQAEAAQABwAJAAgABwAHAAYABgAFAAMAAQAAAAAAAAAD
AAMAAgACAAIABAACAAIAAgACAAIAAwADAAMAAwADAAMAAwADAAMAAQABAAEAAQADAAQA
BgAHAAYABgACAP//AAABAAIAAwAFAAQABAAFAAMAAQADAAYABgAGAAYABgAIAAgABwAH
AAYABQAEAAMABAAEAAMAAAACAAIAAgAAAP3/+v/5//n/+v/5//f/9v/3//f/+P/4//j/
+P/2//j/+//7//v/+//9//3//v///////f/9//7//P/8//3//f/8//z/+//7//3//v/+
//z//v/+//7//v8BAAIAAgACAAMAAwAFAAUAAgAAAP////8BAAEAAQABAAIAAgADAAMA
BAAGAAoAEQAUABYAGgAiACQAHQAVABAACAD5/+L/w/+k/4f/a/9V/03/VP9e/2H/Yf9f
/1//ZP9q/3D/c/97/4f/l/+o/7P/uP/C/9D/2v/k/+n/7//3//b/8//2//z//v/8//7/
AgACAAIAAgAEAAQABAAEAAUABgAGAAYABAAEAAQABAAGAAcABwAHAAUABQAFAAUABAAE
AAQABAADAAMAAQABAAMABAAEAAMABQAGAAYABQAFAAUABgAGAAYABgAGAAYAAwADAAQA
AwAFAAYABwAHAAYABwAHAAYACAAGAAYABgAIAAkACQAJAAcACQAKAAoACQAJAAoACgAM
AAsACwANAA4ADwARABIAEAAQABAAEAANAAwACwAKAAwADAAMAAwADQANAA4ADwANAAwA
DAAMAAwADAALAAoACAAHAAUABAAEAAUABgAHAAUAAgACAAIAAAAAAAAA/v8AAAAAAAAA
APz//P/8//3//////wAAAAD8//v/+//6//r/+//9//7//f/8//3//P/6//r/+v/6//v/
/P/7//z/+//9//3//f/5//n/+v/6//v//P/9//7//v///////v/9//3//P/6//r/+v/6
//r//v/8//z//P/8//z//P/7//3//f/9//z/+//6//n/+P/4//n/+v/7//v/+//7//v/
+f/5//r/+v/4//r/+P/2//f/+f/7//z/+v/5//n/+v/5//n/9v/2//f/+P/4//j/+v/8
//r/+f/5//j/+P/7//n/+P/3//f/+f/6//r/+f/7//r/+v/6//n/+f/4//j/+P/6//j/
+P/4//j/+P/5//n/+f/5//n/+f/5//n/+f/3//f/9//3//j/+P/5//n/+P/6//j/9//5
//n/+f/5//n/+P/4//n/9//3//f/+f/5//n/+f/8//z//P/8//z/+v/6//n/+f/5//n/
+f/5//v//P/8//r/+f/4//f/9P/1//L/8f/x//H/8f/w//D/7f/t/+7/7v/u/+7/7P/u
//L/8//0//X/9f/1//b/9//2//P/8v/y//P/9P/2//f/9v/2//X/9f/3//j/+P/2//j/
+P/4//j/+f/6//r/+v/3//f/+f/5//v/+v/6//v/+//7//v/+//8//r/+//7/wAABAAE
AAcAEgAaABoAFgAWABUAEwAMAAAA8f/c/73/oP+H/23/Wf9R/1L/WP9j/2X/Zf9j/2b/
av9u/3X/ff+B/43/nv+t/7b/wP/M/9j/4P/h/+f/8f/4//n/+P/y//L/9v/6////AAAB
AAIAAQAAAP///v8BAAIAAgACAAAAAAAAAAAAAgADAAMAAwABAAEAAQABAP///v/9//z/
//8BAAEAAwABAAIAAgABAAEAAgACAAEA/////wAAAAAAAAAAAAAAAAIAAwAFAAUABgAG
AAYABQAEAAUABQAEAAQAAgACAAIAAgADAAMAAwAFAAcACAAIAAgACQALAAwACwAJAAgA
CQAJAAkACgAKAAgACAAIAAgACQAKAAsADAAKAAoACgAKAAcABQAEAAMABAAEAAUABgAI
AAgABwAGAAUABQAEAAQAAwADAAMAAwADAAAAAAAAAAAAAAAAAP7//v/+//7//v/7//r/
+f/5//r/+//9//7/+//7//z//P/5//n/+v/6//z//v8CAAQAAAD+//z/+v/8//z/+v/6
//v//f/9//3/+//7//z//P/8//z//P/8//z//f/9//z//P/9//3//P/+//7//v/+//7/
/P/8//z//P/8//z/+//9//3//f/8//r/+v/6//r/+v/7//z//f////////////v/+//8
//z//v8AAP7//P/+////AAAAAP3/+//6//r//P/9//v//P/7//z//P/8//7/AAD+//3/
///+//7/AQAAAP7//P/7//z//v/////////+//7//v/9//3//P/8//z//v/8//z//v/+
//7///8BAAEAAQABAAEAAQABAAEA//////////8AAAAAAQABAAEAAgD///3//v///wAA
AQABAAAAAAABAP3///8CAAQABAAEAAQAAgACAAEAAQADAAMAAwADAAIAAgABAP7//P/8
//z/+v/8//r/+v/7//v/+//6//r/+//7//z//P/6//r/+P/6//3//f/9//3//v///wEA
AwABAP////8AAAAAAAABAAEAAwAEAAQABQADAAQABAACAAYABgAGAAYABwAIAAgACAAH
AAcACQAJAAkACAAIAAkABwAHAAcABwAKAA4ACwAJAA4AEgAWAB0AJAAoACYAIgAeABkA
EwAMAAQA8//U/7f/oP+H/2//Y/9r/3b/gP+F/4P/f/9//4L/iP+M/4//k/+f/6v/tv/F
/9L/3v/i/+r/8v/z//n/AwAIAAcABgAMABAADAAIAAsADAANAA4ADgAOAA4ADgARABIA
EgASABIAEgASABIAEAARABEAEQARABEAEQARABIAEgASABIAFQAVABMAEwARABIAEgAR
AA8AEAAQAA8AEAARABMAFAAUABQAFAAUABMAEwAUABMAFAAUABQAEwARABMAFAAUABQA
EgASABIAFAAVABUAFQAVABcAGAAYABcAFwAYABgAFgAVABUAFwAZABkAGgAaABwAHAAc
ABwAGgAaABoAGgAcABwAHAAcABoAGQAZABkAGwAaABoAGgAYABgAFwAWABYAFwAXABgA
FQAVABUAFQAVABIAEgASABIAEgASABAAEgASABIAEgAQABAAEAARABEAEQASABIAEQAR
ABIAEgARABEAEgASABEAEAARABAAEAAQABAAEAAQABAADgAOAA0ADwAPAA8ADwAPABAA
EAASABIAEgASABAAEQARABAAEAARABEAEAASABIAEgASABMAEAAPAA4AEAAQABAADwAR
ABEAEQAQAA8ADgANAAwADgAPABAAEQAPAA8ADwAPAA8ADwAQABAAEgAUABIAEAAOAA8A
EAAQABAADwAPABAAEwATABAAEAAPABAAEAAQABAAEgAQAA8AEAAQABEAFQATABIAEQAR
ABEAEgASABEAEwASABIAEgASABEADwAOABAAEgAQABAAEAAQABAAEQARABEAEQARABEA
EQARABEAEQARABEAEQASABIAEwATABIAFAASABEAEQARABEAEQARABAAEAARABMAFQAZ
ABcAFAAUABQAFAAUABIAEgARABEAEwATABMAEwAUABQAEwAQABEAEgATABIAEAAMAAoA
CQANAA0ADAAMAA0ADQAOAA4ADAAMAAoADAAPAA8ADwAPAA8ADwAQABEAEwARABEAEgAS
ABIAEwATABMAFAAUABUAFAAUABMAEAAVABYAFwAYABcAGAAYABgAFQAVABcAFwAZABgA
GAAZABkAGQAZABkAGAAWABcAGwAcABwAIgArADQAOgA8ADYAMAAxAC0AJAAaAAcA6v/P
/7b/m/9//2v/a/90/3r/e/95/3v/f/+C/4j/kv+Z/5v/o/+z/8T/0f/c/+b/8P/6/wAA
BQANABUAEgAPABIAFAAWABgAHAAcABwAHAAcAB0AHgAfACAAIgAiACEAIAAeAB4AHgAe
AB8AIQAiACMAIgAhACAAHwAgACAAIAAgACEAIQAfAB8AIQAiACIAIQAfACAAIAAfAB8A
HwAgACAAIgAiACIAIgAgACEAIwAjACIAIgAiACEAIgAlACcAKAAnACQAIwAiACMAJQAm
ACcAKQArACwALAApACkAKgAqACgAJwAnACkAKQApACoAKgAqACoAKgAqACsALAAtAC4A
LAAsACwALAAtAC0ALgAvAC4ALAArACoAKgAqACkAKAAnACcAJgAmACMAIwAjACMAJQAi
ACIAIgAiACIAIgAgACAAIAAgACAAIAAgACAAIQAfAB0AHAAaABoAGwAdAB4AHAAbABsA
GgAaABoAHAAcABwAHAAcABwAGwAaABcAFgAYABsAHAAdAB0AHQAeAB4AHgAeAB4AHgAc
AB0AHQAcABoAGwAbABoAGgAaABoAGgAcABoAGgAaABsAHAAdAB0AGwAbABsAGgAYABgA
GAAYABoAGwAcAB0AGwAbABsAGwAZABkAGgAaABoAHAAaABgAFgAXABgAGAAWABUAFQAW
ABcAFwAUABQAFwAYABgAGAAWABgAFgAVABUAFAAUABcAFQAUABMAEwAUABYAFwAXABUA
FAAUABQAEwATABIAEgAUABYAFAAUABQAFAAUABUAEwATABMAEwARABEAEQARABMAEwAT
ABMAEgASABMAEwAUABYAFAATABEAEQARABEAEgASABMAFQAUABMAEgATABMAEwATABMA
FQAWABYAFgAWABYAFAAUABMAEwAUABUAFgAXABcAFgAUABAADgAOAA4ADAANAAoACQAJ
AAoACQAHAAYABwAHAAgACAAKAAoACAAKAA0ADQANAA0ACwALAAwADQALAAkACQAKAAwA
DAANAA0ACwAMAAwADQAPABAAEAAOABAAEAAQABAADwAQABAAEAAQABEAFAAVABQAEgAR
ABEADwAPAA8ADwASABIAEQAVABgAGAAcACUALAAuADAANAAyACUAHQAYAAwA9f/a/7n/
lv9//23/Xf9d/2z/dv9z/2v/bf9x/3j/gv+K/43/kf+f/7P/wP/H/9L/3v/m//D/+P//
/wcABwACAAcADAAQABAAEAASABIAEgASABIAEwAUABUAFgAYABgAFwAWABQAFAAUABQA
EgATABMAEwAUABUAFgAXABQAFAAUABQAFQAVABMAEwATABQAFAATABMAFAAUABMAEwAT
ABQAFAAUABQAFAAUABIAEwAVABUAFgAWABYAFQATABUAFgAWABgAFgAWABYAGAAZABkA
GQAWABcAFwAWABcAGQAcAB4AHQAbABoAGwAaABkAGQAYABkAGgAbABwAGgAaABoAGgAa
ABoAGgAaABoAGQAZABkAFwAWABYAFgAYABgAFwAWABMAEwASABIAEQARABEAEQARAA4A
DgAOAAwADAAMAAoACgAKAAoACgAIAAgACAAJAAgABwAHAAYABAAFAAcACAAHAAcACAAI
AAgACAAKAAoABgAGAAYABgAJAAoACQAKAAoACwAKAAkABQAFAAYABgAIAAgACAAIAAcA
BwAGAAQABgAHAAcABgAEAAQABAAEAAQAAgACAAIABQAGAAcABwAGAAUABAACAAMABAAF
AAYABAAFAAYABwAFAAUABQAFAAEAAQACAAIAAAACAAAA/v///wEAAwAEAAIAAQABAAIA
BQAFAAIAAgAAAAAA///+//7/AAD+//3//v/+////AwADAAIAAQABAP///v/8//n/+//6
//r/+v/+//////8AAP3//v/7//r/+v/6//r/+//9//3//f/9//3//f/9//3/+//7//v/
+//6//r/+//7//v//P/5//f/+f/5//n/+f/7//r/+v/7//n/9//4//v//P/9//7//v/+
//3//f/6//n/+P/3//j/+P/3//T/9v/2//b/9P/x/+7/7f/t/+//7//u/+7/7f/t/+7/
7v/s/+z/6v/s/+//7//v/+//8f/x//L/8//z//H/8f/y//L/8v/z//P/8//0//T/9f/1
//b/9v/0//T/9P/0//T/9f/2//b/9v/z//P/9f/1//X/9P/0//X/9f/1//X/9f/y//T/
+f/5//j//P8EAAsADgAQABAAEgAQAAsACQD+//D/4//K/7H/mv9//2H/V/9b/2D/Zv9v
/23/Zf9n/27/cP92/33/g/+H/4v/mP+p/7b/vv/I/9T/3v/p/+n/5//q/+n/6v/0//b/
9P/0//j/+P/4//j/+P/4//j/+P/9//7//v/+//r/+v/6//r//P/9//3//f/7//v/+//7
//v//P/9//7//P/7//j/9//5//r/+v/5//v//P/8//v/+//7//z//P/6//r/+v/6//v/
/f8AAAEA///+//3/+//7//3//v/+/////v///wAA/f/9//z/+//+/wEAAwAEAAIAAQAB
AAAAAgABAAEAAwAFAAUABgAGAAgACAAIAAgABgAGAAYABgAEAAQABAAEAAcABwAIAAkA
BwAGAAYABgAGAAYABQAEAAMAAwACAAIAAQABAAEAAQADAAAAAAAAAP7//v/+//z//v/+
//7//v/8//z//P/9//7///8BAAIA/f/9//7//v/9//3//v/+//z//P/+//7///8AAAEA
AgABAAAA/f/8////AQABAAEA/////wAAAAAAAAAAAAAAAAAAAQABAAAAAAABAAEAAAD+
//7//v/+/wIAAAAAAAAAAAAAAAAA//8BAAEAAQAAAP7//v/+//7//v///wAAAQABAAEA
AQABAP////8AAAAAAgAEAAIAAAAAAAEAAgACAAAA/////wAAAwADAAAAAAAAAAAA///+
/wAAAgAAAP/////+//7/AQD///7//f/9//v//P/8//v//P/8//3//v8AAAEAAQACAAEA
AgD///7///8AAAEAAwABAAEAAQABAAEAAQABAAEAAwADAAMAAwD///7//v/9/wAAAgAA
AP//AQABAAEAAQABAAAAAAABAAMAAwADAAQABAAEAAQABAAEAAQAAwADAAMAAwADAAMA
BAAEAAMAAAAAAAAAAAD+//v/+P/3//f/+v/7//v//P/5//n/+v/6//z//P/6//z//v/9
//z/+//8//3///8BAAMAAQABAAIAAQAAAAAA/////wAAAAABAAIABAAFAAQABQAEAAMA
AgAFAAYABgAGAAQAAwAEAAMABQAEAAQABQADAAMAAwADAAYABAAFAAcACAAMABQAGQAa
ACIAJAAiACIAIQAbABIACgD5/+D/w/+u/5H/bf9Z/1n/YP9o/3H/df9x/23/bv9y/3b/
gf+N/5P/nf+s/7n/xP/M/9b/4P/o/+n/8f/5//z/AQAIAAgAAgAEAAgACQAIAAcABgAG
AAYABgAGAAsADAAMAAwADAAMAAwADAALAAsACgAJAAsACwALAAsADAAMAAwADAAMAAsA
CAAHAAkACgAKAAkABwAIAAgABwAJAAkACgAKAAgACAAIAAgABgAHAAkACQAKAAoACgAJ
AAsADQAOAA4AEAAOAA4ADgANAA0ADAALAAwADwARABIADwAPABAAEAAOAA0ADQAPAA8A
DwAQABAADgAOAA4ADgAPABAAEQASABIAEgASABIAEAAPAA8ADwAPAA4ADgAOAAwADAAL
AAoACQAJAAgACAAIAAkACgALAAoABgAFAAQABAAEAAQAAgD///7//f/8//z//v8AAAMA
AQABAAIAAgD9//3//v/+//3//f/+//7/AAAAAAIAAgACAAIAAgACAAIAAgAAAAAAAAAB
AAAA////////AAAAAAAAAAAAAAAA/v///////v/+///////+//3//P/7//r////+////
AAD///7//f/7//3///8BAAIAAQAAAP///v8AAAEAAgADAAEAAQABAAEA/f/9//7//v8A
AAIAAAD+/wAAAQACAAIAAAD/////AAD//////P/8////AAAAAAAAAAACAAAA//////7/
/v8BAAMAAgABAAEA/v/+//3/+//8//z//f/+///////+//7//v8AAP7//v8AAAAAAAAB
AAMAAwADAAMAAgABAAAA//8BAAEAAQABAP7//v//////AAACAAAA/////////////wEA
AAAAAAEA////////AQAFAAcABQACAAIAAgACAAIABAAEAAMAAwADAAMAAwADAAQABAAD
AAAAAAAAAAAA/v/9//r/+f/5//3//f/8//z/+P/3//f/9v/4//j/9v/4//z//f/+////
/f/9//7///////3//f/+/wAAAAABAAEAAQACAAIAAwADAAQABAACAAIAAgACAAIAAwAE
AAQABAADAAMABQAFAAUABAAEAAUABgAHAAgACQACAAIABwAHAAoADgAMABEAHAAkACQA
IAAgACMAJQAcAAwA/f/k/8f/qv+N/2//W/9V/1r/ZP9r/2v/Zf9j/2b/cv96/33/h/+R
/5v/qP+5/8T/zP/Y/+L/7P/z//f/+//+//3/AAACAAQABgAKAAwADAAMAAwADAAMAAwA
DAAPABAAEAAQAA4ADgAOAA4ADgAPAA8ADwANAA0ADQANAA4ADgAOAA4ADwAPAA0ADQAO
ABAAEQARAA8AEAAQAA8AEQARABIAEgARABAADwAOABAAEQATABMAEQAQAA8ADQAQABMA
FQAWABYAFAAUABQAEgATABMAEwAVABcAGAAYABcAFwAYABgAGgAZABkAGwAZABkAGgAa
ABoAGgAaABoAGAAYABgAGAAZABoAGwAcABoAFwAVABMAFgAWABcAGAAVABQAEgAQABIA
EwATABQAEQARABEAEQARAA4ADgAOAAwADAAMAAoACgAKAAoACgAIAAgACAAJAAkACQAK
AAoABQAFAAYABgAHAAcACAAIAAYABgAIAAgABgAGAAYABgAGAAYABAAEAAcACQAJAAkA
BwAHAAgACAAIAAgACAAIAAoACwALAAoACAAJAAkACAAGAAYABgAGAAgABgAGAAYACAAI
AAgABwAHAAcABwAGAAYABgAGAAYABgAHAAgACQALAAsACwALAAgABwAHAAYACAAKAAgA
BgAIAAkACgAKAAoACQAJAAoACQAJAAYABgAJAAoACgAKAAgACgAIAAcABQAEAAQABwAJ
AAgABwAHAAcACAAIAAcACAAIAAkACgAKAAkABwAGAAcACgAJAAoACQAIAAcABwAIAAkA
CgALAAoACQAIAAcACAAJAAoACwAJAAgACAAHAAgACgAIAAcACAAJAAoACwAJAAgACAAJ
AAsACwALAA0ACwALAAsACwAPAAkACAALAAwADQAOAAwADAALAAsADgAPABAAEQARABAA
DgAKAAgACAAIAAYABwAEAAMAAwAHAAcABgAGAAUABQAGAAYABgAGAAQABgALAAsACwAL
AAkACQAKAAsACQAHAAcACAAIAAgACQAJAAsADAAMAA0ADQAOAA4ADAAOAA4ADgAOAA0A
DgAOAA4ADgAPABIAEwAQAA4ADQANAA4ADwAQABEAFgAUAA8ADwAWABoAHgAjACwAMgAw
ACwALAArACEAFAAKAPf/4P/F/6b/jf95/2//cf98/4b/hf+B/4H/g/+G/4z/kP+R/5f/
o/+3/8T/y//Y/+L/7P/6/wAA//8FAAkACgAPABIAEgASABYAGgAbABoAGQAYABoAGgAa
ABoAHQAeAB4AHgAcABwAHAAcABoAGwAbABsAGwAbABsAGwAYABgAGAAYABkAGQAXABcA
FwAaAA==
         </WaveFormData>
      </LeadData>
      <LeadData>
         <LeadByteCountTotal>10000</LeadByteCountTotal>
         <LeadTimeOffset>0</LeadTimeOffset>
         <LeadSampleCountTotal>5000</LeadSampleCountTotal>
         <LeadAmplitudeUnitsPerBit>4.88</LeadAmplitudeUnitsPerBit>
         <LeadAmplitudeUnits>��V</LeadAmplitudeUnits>
         <LeadHighLimit>2147483647</LeadHighLimit>
         <LeadLowLimit>268435456</LeadLowLimit>
         <LeadID>V2</LeadID>
         <LeadOffsetFirstSample>0</LeadOffsetFirstSample>
         <FirstSampleBaseline>0</FirstSampleBaseline>
         <LeadSampleSize>2</LeadSampleSize>
         <LeadOff>FALSE</LeadOff>
         <BaselineSway>FALSE</BaselineSway>
         <ExcessiveACNoise>FALSE</ExcessiveACNoise>
         <MuscleNoise>FALSE</MuscleNoise>
         <LeadDataCRC32>3059470686</LeadDataCRC32>
         <WaveFormData>
8v/y//L/8v/v/+7/7f/s/+3/7v/v//D/8f/y//P/9P/z//L/8f/w//D/8P/w//D/8f/y
//P/9P/y//L/8v/y//L/8v/y//L/7//u/+3/7P/t/+7/7//w/+7/7v/u/+7/7P/s/+z/
7P/s/+z/7P/s/+v/6v/p/+j/6P/o/+j/6P/p/+r/6//s/+z/7P/s/+z/7P/s/+z/7P/q
/+r/6v/q/+z/7P/s/+z/6v/q/+r/6v/q/+r/6v/q/+v/7P/t/+7/7P/s/+z/7P/r/+r/
6f/o/+v/7P/t/+7/7f/s/+v/6v/r/+z/7f/u/+z/7P/s/+z/7v/u/+7/7v/v//D/8f/y
//H/8f/w//D/8P/x//H/7//x//L/8v/x//D/7//u/+7/7f/t/+z/6f/q/+v/7f/u/+v/
6f/o/+j/6P/o/+f/5//m/+b/5//n/+b/5v/l/+X/6P/o/+j/6P/m/+f/5//o/+r/6//r
/+r/6P/p/+n/6f/r/+7/7//w/+7/8P/x//H/7//u/+7/7//v/+//7//v/+v/8f/z//P/
+v///wUAGAAoAC4ANQA7AD8ARwBSAFAASQAyAO3/pf95/0//Ff/b/rX+pv6j/pf+k/6n
/sz+6v7+/hn/Lv87/0v/Y/97/5D/of+q/7j/yf/Q/9P/4f/o/+r/7v/0//T/8//0//b/
+v/8/wAAAgABAAEAAwADAAQABwAHAAYABAAEAAQABQAGAAkACgALAAwADAAPAA8ADAAM
AA0ADwAOAA8ACgAJAAsADwAQABAAEgATABMAEgAPABEAEAAPABIAFAAXABgAGAAYABoA
HAAbABoAGQAZABwAHQAfACAAJAAkACQAJgAoACsALQAtAC0ALwAzADQANAA1ADkAOwA5
ADkAOwA+ADwAPAA8AD8AQQBBAEIAQwBEAEQARQBGAEQARABCAEIAPwA7ADoAOgA7ADoA
OQA4ADQAMgAvACsAKAAlACIAIQAgAB8AHgAZABUAEQAOAAoACwAKAAgABwADAAAA/v/+
//7/+//7//v/+v/5//j/9//3//b/9f/1//L/8P/y//L/8P/x//P/8//0//T/9f/1//b/
9v/1//X/9f/1//X/9P/0//T/9v/2//T/9P/2//b/9//3//f/9v/4//n//P/8//f/9//4
//j/9v/4//j/+f/6//r/+//8//v/+//7//z//P/7//v/+v/5//n/+P/4//r/+v/6//n/
9//2//b/9v/0//X/9f/1//X/9f/2//b/9//0//T/9P/2//b/9f/x//H/8//x/+//8v/3
//X/9v/1//T/8//z//X/8v/y//P/8//x/+//7//v/+//7//v//H/8f/x//H/8P/w//H/
8f/u/+7/7v/v//P/8//z//L/8//z//P/8f/u/+7/8f/x//L/8v/y//P/8v/y//H/8f/x
//D/8f/1//P/8f/x//b/9v/2//b/9v/0//T/9P/0//j/+f/5//r/+P/3//X/8f/z//T/
9P/z//T/8//y//L/9P/1//X/8//x//H/8v/y//P/8f/w//D/8v/y//H/8f/w//D/8f/x
/+//7v/s/+v/7v/u/+7/7v/w//H/8f/y//L/8//z//L/8P/x//H/8f/w//L/8v/y//H/
9P/2//f/+f/4//j/+f/4//f/9v/1//H/9////wUABgAPAB0AJgAuADoAOwA5AEEASwBQ
AE4AQQAeAN3/m/9p/zX//f7X/sf+wv7B/rX+s/7P/vj+FP8o/zP/Pv9N/1//df+P/6T/
s/+8/8r/1f/c/+P/6f/o/+7/+P/+/wAAAwAIAAYABgAEAAQAAgAFAAcACwANAAwADQAL
AAgACwAMAA0ADwAPABEAEQARAA0ADAAOAA0ADgAOAA8AEQARABMADwAPAA4AEQARABAA
EwAVABYAFgATABUAFAATABQAFgAZABoAGgAaABwAHgAeAB4AHgAfACAAIQAjACQAIwAi
ACEAIgAkACcAKQApAC0ALwAzADQAMgAzADcAOQA8AD0AQABEAEEAQAA/AEEAQQBBAEIA
QwBDAEIAQgBCAEAAQAA+AD4APwA7ADoAOgA5ADgANwA2ADIAMAAtACkAKQAnACUAJQAg
AB8AHgAZABkAFwAWABQAEgAQAA0ACwAJAAYABAAEAAMAAQACAAMAAAD///7//f////7/
/f/9//r/+P/6//r/+P/5//v/+//8//z//f/9//7//v/9//3/AAABAAIAAgABAAAAAQAA
AP7//v8AAAAAAAABAAIAAgAAAAEABAAEAP////8AAAAAAgAEAAQABQAHAAYABgAGAAQA
AwACAAIAAwADAAQABAAEAAUABQAGAAgACAAIAAcABQAEAAQABAAEAAUABQAFAAcABwAI
AAgACQAGAAYABgADAAIAAAD7//z////+//3/AAAFAAMABAACAAIAAgADAAMAAAAAAAEA
BQADAAEAAQADAAMAAwADAAEAAQABAAEAAgACAAMAAwAAAAAAAAABAAAA///+//z//v//
/wAA///+//7/AQABAAIAAgACAAMABgAGAAUABQACAAAAAAADAAQAAQAAAP//BwACAAQA
BAAEAAQABgAGAAYABgAFAAUABAAEAAYABwAHAAUAAwAEAAQAAwACAAEAAAAAAAEAAwAE
AAMAAgABAAEAAAD///3//P/8////AAAAAAEA///+//7//f/9//7//v///////v/9//z/
/v//////AAAAAAEAAQAAAAAAAQABAAEAAgAEAAQABAAAAAIAAwADAAUABAAEAAUABQAF
AAUABQAFAAMAAwAHAA4AFwAhAC4AOABAAEkATQBPAFcAXABaAFEAOAABAMH/kf9h/yn/
9/7V/sT+wf69/rf+x/7s/g7/IP8v/0L/U/9j/3f/k/+m/7H/vP/O/9v/4v/p//H//P8E
AAYACAAKAA0ADgAQABEAEAARABAAFAAVABgAGQAWABcAFQASAA8ADgANAA0ADgARABIA
EwARABAAEgARAA4ADgAPABEAEgAVABIAEwASABUAFQAUABQAFQAVABQAFAAXABcAFwAZ
ABoAHAAcABsAGgAbABwAHgAeAB4AHwAfAB8AIAAgACMAJAAlACgAJgApACsAKwAvADEA
NQA2ADQANQA5ADsAPQA9AD8AQgBEAEQARABHAEcARwBIAEkASwBKAEoASgBJAEgARQBE
AEYAQwBDAEQAPwA8ADkANgA0ADQAMwAxACwAKQAmACUAIwAjACMAHwAbABcAFAAQAA8A
DgAMAAsABwAEAAIAAgACAAEAAwAFAAEA///9//v/+v/4//b/9f/2//b/+v/8//r/+f/5
//f/9v/2//f/9//3//j/+P/5//n/+f/5//j/+P/4//r/+v/4//j/+v/6//v/+//7//r/
+P/5//z//P/7//v//P/8//z//v/+/////v/8//v/+v/8//3//v8AAAAA//////7//P/9
//3//v/8//z//P/7//v/+v/6//r/+P/5//n/+f/5//n/+v/6//n/9v/2//b/9v/2//X/
8f/z//X/8//x//P/9//0//T/9v/2//b/9//5//b/9v/3//j/9f/y//H/8f/x//H/8f/v
/+//7//v//H/8v/0//X/8//y//H/8f/1//X/9f/0//X/9f/1//P/8v/y//X/9f/0//T/
9P/1//P/8v/w/+//8f/w//H/9f/3//X/9f/1//H/7//1//j/+P/4//j/+P/6//r/+v/6
//j/9//1//T/9v/3//f/9f/2//j/+f/5//j/9//2//b/8//z//L/7//x//H/8v/y//P/
8f/w//D/8f/w/+7/7f/t/+7/8P/x//D/8P/v/+//7v/u/+7/7v/u/+//7//w//D/8f/x
//D/8P/x//H/8f/y//T/9P/0//P/9v/4//n/+P/2//X/9f/3//f/9//3//v/+f/5//v/
/v8DAAkAGAAmAC4ANwBBAEcATQBUAFQATQA8AAcAv/+F/1f/I//r/sP+rv6l/qH+m/6p
/s7+8P4I/xf/Jv83/0v/Z/+B/47/m/+s/7z/zf/a/+H/6f/y//T/8v/0//r//f/+/wAA
AwAEAAcACAAJAAkACwALAAwADwAPAA4ADAAMAAwADQANAA8ADwAPABAAEAATABMAEgAS
ABMAFQATABUAEQARABIAFQAVABQAFQAXABgAGAAWABkAGQAZABsAHAAeAB4AHQAcAB0A
HgAfACAAIQAjACIAIwAlACYAKgAqACoALAAtADEANAA1ADYANwA6ADoAPAA9AEEAQwBF
AEUARwBKAEsATABNAFEAUABPAE8ATwBNAEwATABMAEwATABKAEoASgBHAEcASABHAEYA
RQBEAD8APgA8ADkAMwAvACsAKQApACkAKQAlACAAHQAbABgAFAASAA8ADQAOAAwACwAM
AAgABQAFAAUABgAFAAQAAwAAAP7//P/7//n/+P/7//z/+v/7//3//f/7//r/+v/5//n/
+v/6//v//f/9//3//P/8//z//v/+/wAAAAACAAIAAQABAAEAAAD/////AQAAAP7///8B
AAIAAAACAAIAAwABAAAAAAAAAAAAAQACAAQAAwABAAAA/v/+//////8AAAIAAgACAAEA
/v/8//v/+v/8//3//f/9//7///8BAAIA///8//z//P/8//z/+//3//n/+//5//f/+///
//z//P/6//r/+v/7//v/+P/4//n//f/7//n/+f/7//v/+//7//n/+f/5//n/+v/6//v/
+//6//r/+v/7//3//f/9//z/+//7//v/+f/4//j/+//7//j/+P/4//n/+P/4//f/9//4
//b/9v/5//n/9//3//f/+f/5//n/+f/6//z/+//8//3//v///wAA/v/+//7//v//////
/v/+/wAAAQABAP///f/+//7//f/8//v/+v/6//z//f/9//v/+//7//z//P/5//f/9v/2
//j/+P/3//f/+P/4//n/+f/3//b/9P/z//X/9v/3//j/9//3//b/9v/4//n/+f/4//j/
+f/5//n/+v/8//z//P/6//z//f/9//v/+v/6//v/+//7//v/+////wMAAQABAAgADwAT
AB4AMAA+AEMARQBJAFUAXgBcAFMAQgATAMn/j/9l/y//+f7R/rj+rf6r/qf+t/7c/vz+
EP8h/zT/Qf9P/2H/f/+W/6X/sv/C/9H/3v/h/+n/9P/8/wAAAAD8//v/AAAEAAkACgAN
AA4ADgANAA4ADQAMAA8ADwAOAA8AEAARABMAEwAVABUAFQAUABQAFwAXABUAFAAUABUA
FgAZABYAFwAYABsAGwAaABoAGwAbABoAGQAbABoAGQAZABoAHAAcAB0AHgAhACQAJgAm
ACYAJwAmACUAJQAkACYAJgAmACgAKQAtADAAMQAxADMANwA4ADoAOwA/AEEAPwA/AEEA
RABGAEYARgBJAEgARwBHAEcASQBIAEgASABIAEgARgBGAEMAPwA+AD4APQA8ADsAOgA5
ADgANgAzADAALQAqACkAJgAlACQAHwAeABsAGQAWABQAEgAPAA0ACwAIAAYABgABAP3/
/P/7//z//f/+/////f/8//v/+//4//b/+P/4//r//f8BAAMA///8//r/9//3//j/+P/5
//v/+//7//r/+v/6//z//P/6//r//P/8//z//f/+//7//v///wIAAgD9//3//v/+/wAA
AgACAAMAAwACAAIAAgD///////8AAAAA//////7//P/9//3//v8AAAAAAAD//////v/+
//7//v//////////////AAAAAP7/+v/5//j/+f/6//r/9//4//v/+v/5//v////8//z/
/P/8//z//f/8//j/9//3//r/+f/4//n/+//7//v/+//6//n/+P/3//j/+P/5//n/+P/4
//j/+f/5//n/+f/4//n/+f/5//f/9f/0//b/9f/3//j/+f/7//n/+P/2//X/9f/0//X/
+f/7//n/+f/5//X/9//4//n/+v/7//z//P/8//z//P/7//v/+v/6//r/+//7//n/9//4
//j/9//3//f/9//4//f/9//2//P/9P/1//f/+P/1//P/8v/y//L/8v/x//H/8f/y//T/
9f/z//L/8P/v//D/8P/w//D/8v/z//P/9P/z//P/8v/w//H/8//0//X/9v/4//j/+P/0
//b/9//3//j/+P/5//v/+v/5//j/9//5//3/+//9/wgAEwAdACoANgA+AD8APwBBAEkA
TABGAD0AGADT/4//Yf8z//v+1f7H/sb+xf67/rn+1f7+/hb/Kv87/0b/T/9h/3f/jf+g
/7H/wP/K/9H/2v/f/+X/8P/4//r//P8AAAUABAAAAAIAAgAEAAQAAwADAAUABQAJAA0A
DgAOAA4ADgAOAA8ADgAPAA4ADQAKAAoADQANAA0ADgAQABMAEwAVABEAEQARABMAEgAQ
ABAAEQARABAAEgAVABUAFQATABQAFgAWABQAFAAWABgAGgAaABoAGwAeAB8AIQAiACMA
IgAhACIAIAAjACUAJQAqAC0AMgA0ADMAMwA2ADcANwA3ADkAPAA+AD4APgBBAD8APwBA
AEEAQAA+AD0APAA9AD4APQA+ADsANwA2ADYANQA0ADMAMgAtACwAKgAnACcAJQAjACMA
HQAbABkAEwARAA8ADgAMAAsACgAIAAcABwAEAAIAAgAAAP3//f/9//3//f/9//3/+//6
//n/+f/2//T/9v/2//j/+f/7//v/+P/4//n/+f/4//j/9//3//n/+f/5//j/9f/0//X/
9P/1//b/+f/6//n/+f/5//j/+v/7//7//v/9//3//v/+//z//P/6//n//P/8//3//v/9
//3//f/+//z/+//7//r//P/9//3//v/8//z//P/7//r/+v/7//z//P/9//3//f/8//v/
+//6//z/+v/7//z//P/8//v/9//3//n/9//1//X/+f/2//b/+P/4//j/+f/7//j/+P/5
//r/9//0//P/9v/3//j/+f/4//f/9v/1//b/9v/3//f/9v/2//b/9//3//f/9//2//f/
9//3//X/9v/2//n/+f/3//b/9f/1//b/9v/1//X/9f/0//X/+f/6//f/9v/1//f//f//
//v/9v/3//j/+f/6//j/+P/4//j/+v/7//v//P/6//v/+//5//r//P/9//3/+f/3//X/
9P/1//f/+P/3//n/+f/6//r/9//1//T/9P/2//b/9f/1//L/8v/z//P/9P/0//P/8//0
//T/9P/0//T/9f/1//b/9P/1//X/9P/0//X/9f/1//f/+v/7//z/+P/6//v/+//9//z/
/P/9//v/+//7//v/9//1//f/AQAIAA0AGQAqADYAQgBDAEEAQwBLAFIATABFACoA6f+n
/3v/T/8Z/+f+x/68/rX+q/6n/r/+7P4G/xb/Lf8+/0n/Wf9t/4n/nP+r/7j/xv/P/9j/
4f/v//j/+P/2//r//v///wIACAAIAAgACgAKAAsACwANAA0AEAATABMAEgAQABAAEAAR
ABMAFQAVABUAEgASABUAFQASABIAEwAVABYAGQAWABcAFgAZABkAGAAaABsAGwAaABgA
GwAbABsAGwAcAB4AHgAeAB4AIAAiACQAJAAkACUAKAApACsALAAtACwAKwAsAC8AMwA2
ADcANwA5AD0APgA+AD8AQwBFAEMAQwBFAEgASgBKAEoATQBLAEsATABNAE8ATgBOAE4A
TABMAEoASgBKAEcARwBIAEYARABCAEAAPQA8ADoANwA0ADEALgAtACoAKQAoACMAIQAf
AB4AHAAYABYAEwARABEADgAMAAwACwAJAAoACwAIAAUAAgD//wAAAAAAAAEA/v/8//7/
/v/8//3///////7//v///////f/8//r/+f/8//3//v/+////AAADAAQAAgACAAQABAAD
AAMAAwACAAEAAQADAAIAAQABAAIAAgAEAAYABgAHAAcABgAGAAYAAwADAAMABAACAAEA
AQAAAAIAAwADAAQABQAGAAcABwADAAIAAgACAAIAAwADAAMAAgABAAEAAAABAP7//v/+
//z//P/7//f/+v/9//z/+//9/wEA/v/+//z//P/8//3/+//4//j/+f/9//3//f//////
/f/7//n/+//7//v/+//8//z//f/9//r/+v/6//v/+//7//v/+v/7//v/+//5//j/+P/7
//v/+v/6//r/+//8//z/+//7//n/9v/1//f//P/7//z//f/7//v/+//7//r/+v/7//7/
AAD+//7//v/+//7//P/8//z//P8AAAEAAQACAAAAAQABAP///f/+//7//f/+//3//P/8
//r/+f/3//P/9f/3//r//P/9//v/+v/6//r/+v/5//n/+P/4//n/+f/2//b/9f/1//j/
+P/4//j/+P/5//n/+v/4//n/+f/4//r/+//7//v//v8AAAAAAAD+/wAAAQABAAEAAAAA
AAEA/v/9//z/+/8BAAMAAwAJAA4AEQAdADAAPABCAEkAVQBbAFsAWgBYAEkAHgDZ/5n/
af87/wf/1/69/rj+tf6p/q/+0/72/g7/JP83/0L/Tf9j/4H/k/+i/7P/wv/Q/93/5v/x
//n/+v/2//z/AgAEAAUACAAMAA4ADgAQABAAEwATABUAFQAWABkAGQAYABYAFgAWABcA
FQAXABcAFwAXABgAHAAdABwAHAAdAB8AHQAfABsAGwAcAB8AHwAeACAAIQAhACAAHgAh
ACEAIQAjACQAJgAmACQAJAAmACgAKgAqACoAKwAsAC0ALwAwADQANAA0ADYANwA7AD4A
PwA/AD8AQQBAAEIARQBLAE8ATQBNAE8AUgBPAE4ATQBPAFIAUwBVAFcAVQBUAFQAVABS
AFIAUABQAE8ASwBKAEoASABGAEQAQgBCAEIAQQA/ADoANwA0ADMALgAtACwAJwAkACEA
HwAcABkAGAAWABUAFQASABAAEAAMAAkACQAJAAoACQAIAAcACQAIAAcABwADAAAAAQAA
AAEAAwAGAAcABAAEAAUABQAFAAYABgAHAAcABwAHAAYABAAEAAYABgAIAAgACgAKAAgA
BwAGAAQABQAHAAsADAAKAAsADQAOAAwADAAKAAkADAAMAA0ADgALAAsACwAMAA0ADQAO
AA4ADgAPAA8AEAANAAwACwAJAAkACAAIAAgABgAHAAcABwAJAAkACgAKAAkABgAGAAYA
CAAIAAcAAwABAAMAAQD//wMABwAEAAQABgAGAAYABwAJAAYABgAHAAYAAwAAAP//AQAB
AAEAAQAEAAUABgAHAAUABAAEAAMAAgACAAIAAwAFAAUABQAEAAUABQAFAAMABAAEAAcA
BwAEAAQABAAFAAYABgAFAAUABgAEAAQABwAJAAcABwAHAAcABQAGAAkACgALAAwADAAM
AAwADAALAAsACgAKAAoACwALAAkACQAKAAoACQAHAAUAAwACAAUABwAIAAcABgAFAAUA
BAADAAEAAAAAAAQABAADAAMABAAEAAUABQAGAAYABQAFAAQABAAEAAQABAAFAAUABgAE
AAUABQAEAAQABQAFAAUACAAKAAoACgAGAAgACQAJAAkACAAIAAkACgALAAwADQAJAAsA
EQATABQAGwAnADgARgBOAE8AUwBXAF8AaABkAFkAQgAJAMX/kf9f/yP/+f7l/tz+1/7P
/sX+0/7+/iD/NP9H/1j/Z/9x/33/lf+u/73/yv/Y/+X/8v/9/wEAAgAGAAQACAAUABsA
GAAYABoAGgAcABwAGwAbAB0AHQAfACMAJAAkACMAIgAhACEAIwAlACUAJQAiACIAJQAl
ACIAIgAjACUAJwApACUAJQAmACkAKQAoACgAKQApACgAKAArACsAKwArACwALgAuAC8A
MAAzADYAMwAyADEAMQAyADMANQA2ADkAOgA7AD4AOwA9AD4APQBAAEMASABKAEgASQBN
AE8ATwBPAFEAVABWAFYAVgBZAFkAWQBaAFsAWwBaAFoAWgBZAFgAVQBUAFQAUQBRAFIA
UwBSAFEAUABLAEoASABFAEAAPQA6ADkANwA3ADcAMwAwAC0AKwAoACUAJAAiACEAIAAe
AB0AHgAaABcAFwAXABcAFwAXABcAFQAUABMAEwASABAAEgASABIAEwAVABUAFgAWABcA
FwAUABQAEwATABYAFwAYABgAFgAWABgAGAAWABYAGAAYABkAGQAZABgAGgAbAB4AHgAZ
ABkAGgAaABoAHAAcAB0AHQAcABwAHAAdAB0AHQAeABwAGwAbABoAHQAfACAAIgAgACAA
IAAfAB0AHAAcABwAHgAfAB8AHwAdAB0AHgAeAB0AGgAaABoAFgAUABEACwAEAAEA+v/z
//P/9//0//T/8f/w/+//7//v/+z/7P/t/+//7f/r/+v/7//v/+//7//v/+//7//v/+z/
7P/t/+3/7P/s/+z/7f/v/+//7//u/+v/6//r/+n/6v/q/+3/7f/q/+r/6v/r/+7/7v/t
/+3/7v/s/+z/7//w/+3/7P/r/+//7//x//D/7//u/+3/7P/t/+7/7//w//P/8//y//L/
8P/x//H/7//x//L/8v/x/+//7f/r/+r/6//t/+7/7f/r/+v/7P/s/+v/6f/o/+j/6f/o
/+b/5f/l/+b/6P/p/+j/6P/n/+f/6P/o/+j/6P/m/+f/5//o/+n/6//s/+z/7P/t/+3/
7f/s/+7/7v/u/+7/8P/x//H/7//u/+7/7//v/+//7//v//H/8f/x//P/+P/9/wsAGAAi
ACwAMwA1AD0ARwBIAEYAPwAqAPH/rf9//1H/Ef/d/sP+tv6x/q3+qf63/tr+/P4O/x//
Mv9D/1P/Zf97/47/n/+s/7j/xf/O/9P/3f/m/+r/7v/2//r/9//4//z//P/8//7//v/9
//3//////wAAAwADAAIAAwAEAAUABwAGAAcABgAFAAUABgAKAAsACgAKAAsADQAMAA0A
CAAHAAkADQAOAA4ADAANAA0ADAAOABEAEQARAA8AEAASABIAEAAQABIAFAAUABQAFAAV
ABcAGQAcAB4AHgAeAB4AIAAgACMAJQAlACkAKwAvADAAMAAxADUANwA1ADUANwA6ADwA
PAA8AD8APQA9AD4APwA/AD4APgA+AEEAQgBBAEIAPwA7ADoAOgA4ADYANAAyADAAMAAv
AC0AKAAlACIAIQAeAB0AHAAXABIADwANAAoACwAKAAgABwACAP7/+//6//v/+f/6//v/
+v/5//j/9//3//b/9f/1//D/7v/w//D/8P/x//P/8//0//T/9f/1//T/9P/z//P/9P/z
//L/8P/y//L/9P/0//T/9P/2//b/8//z//P/8v/y//P/9v/2//P/8//0//T/9//6//v/
/f/7//j/9v/0//X/9//5//z/+//5//j/9v/2//f/9//4//j/+P/4//f/9f/0//T/9P/0
//X/9f/1//X/9f/2//b/9f/y//L/8v/0//T/8//v//H/8//x/+//7//z//D/8P/x//L/
8//1//P/8P/w//H/8v/v/+z/6//u/+//8P/x/+//7//v/+//8P/w//H/8f/u/+7/7v/v
//P/8//z//L/7//v/+//7f/s/+z/7//v//D/8P/w//H/8f/w/+7/7f/u/+z/7P/v//H/
7//v/+//7f/t/+3/7f/y//T/8//y//L/8v/y//L/8//0//X/9v/2//X/8//y//L/8//z
//H/8//0//T/8//w/+//7v/u/+//8f/y//H/7v/t/+3/7P/r/+n/6P/o/+v/7P/s/+3/
6//q/+r/6f/q/+r/6f/p/+z/7P/s/+z/7P/t/+3/7v/u/+//7//u/+z/7f/t/+3/7v/w
//D/8P/s/+7/7//v//H/8P/w//H/8//z//P/8//t/+v/8f/1//j//f8BABAAJAAuADEA
MwA9AEsAWABWAEsAOAADAL3/if9d/yX/8f7J/rL+p/6h/pv+qf7I/uj+BP8Z/yj/N/9J
/1v/c/+K/5n/qP+2/8P/0P/Z/93/5P/o/+r/7v/0//X/+P/+/wAAAAACAAIAAwADAAUA
BQAGAAkACQAIAAYABgAGAAcACQALAAsACwAIAAgACwALAAsADAAOABEAEAARAAwACwAO
ABEAEQAQAA8ADwAOAAwADwATABQAFQATABQAFgAWABgAGAAaABwAGwAaABkAGQAcAB0A
HwAgACQAJAAkACYAJAAnACkAKQAtAC8AMwA0ADIAMwA3ADkAOwA7AD0AQABAAEAAQABD
AEMAQwBEAEUARABCAEEAQABBAEIAQQBCAD8AOQA2ADQANgA4ADoAPAA2ADQAMQAtACsA
KQAnACcAIgAhACAAGwAWABMAEQAOAAsACgAIAAcABwAEAAIAAgD+//v/+//7//r/+f/4
//f/9f/0//P/8//w/+7/8P/w//L/8//1//X/8v/y//P/8//w//D/7//v//L/8//0//T/
9P/0//b/9v/1//T/9f/0//T/9f/2//b/9P/1//j/+P/1//X/9v/2//b/+P/4//n/+P/2
//X/9P/1//X/9f/2//j/9//3//b/9v/3//f/+P/2//b/9v/1//H/8P/w//D/8P/x//H/
8f/z//P/9P/0//P/8P/w//D/8P/w/+//6//s/+//7v/t/+7/8f/t/+z/6v/q/+r/6//s
/+r/6//t/+//7f/r/+v/7f/t/+3/7f/q/+n/6P/n/+f/6P/q/+v/6P/o/+j/6f/t/+3/
7f/s/+v/6//r/+n/6v/q/+3/7f/r/+r/6f/p/+j/6P/n/+f/6f/o/+n/7f/u/+v/6v/p
/+n/6f/p/+n/7P/s/+3/8P/u/+r/6P/p/+r/6//s/+3/7v/v//D/8f/x//D/8P/u/+//
7//t/+v/7P/s/+v/7P/r/+r/6v/o/+n/6f/n/+n/6f/q/+r/6f/n/+b/5v/o/+j/5//n
/+T/5P/l/+X/5P/k/+P/4//k/+T/5P/k/+T/5f/l/+b/5v/n/+f/5v/m/+f/5//n/+f/
6P/n/+b/5f/o/+r/6//o/+b/5f/l/+j/6f/q/+v/7//v/+v/7f/4/wMADQAYACIALAAv
ADMAPQBHAEgAPgAxAA4Azf+N/1n/J//z/sv+tf6s/qf+nf6h/sX+7P4C/xT/Jf8u/zv/
T/9r/3//jP+b/6r/uv/L/9L/0//b/+D/4P/m/+z/7v/v//T/+P/5//j/+f/4//f/9//5
//n//P///////v/+//7//v//////AQABAAEA/v/+/wEAAQD+//7///8BAAEAAwD/////
AgADAA==
         </WaveFormData>
      </LeadData>
      <LeadData>
         <LeadByteCountTotal>10000</LeadByteCountTotal>
         <LeadTimeOffset>0</LeadTimeOffset>
         <LeadSampleCountTotal>5000</LeadSampleCountTotal>
         <LeadAmplitudeUnitsPerBit>4.88</LeadAmplitudeUnitsPerBit>
         <LeadAmplitudeUnits>��V</LeadAmplitudeUnits>
         <LeadHighLimit>2147483647</LeadHighLimit>
         <LeadLowLimit>268435456</LeadLowLimit>
         <LeadID>V3</LeadID>
         <LeadOffsetFirstSample>0</LeadOffsetFirstSample>
         <FirstSampleBaseline>0</FirstSampleBaseline>
         <LeadSampleSize>2</LeadSampleSize>
         <LeadOff>FALSE</LeadOff>
         <BaselineSway>FALSE</BaselineSway>
         <ExcessiveACNoise>FALSE</ExcessiveACNoise>
         <MuscleNoise>FALSE</MuscleNoise>
         <LeadDataCRC32>1434418470</LeadDataCRC32>
         <WaveFormData>
AAAAAAAAAAABAAIAAwAEAAYACAAKAAwADwAQABEAEgAQABAAEAAQABIAEgASABIAFAAU
ABQAFAATABIAEQAQABAAEAAQABAADwAOAA0ADAAPABAAEQASABAAEAAQABAADgAOAA4A
DgAOAA4ADgAOAAwADAAMAAwADgAOAA4ADgAQABAAEAAQABAAEAAQABAAEAAQABAAEAAO
AA4ADgAOABAAEAAQABAAEgASABIAEgASABIAEgASABQAFAAUABQAFAAUABQAFAASABIA
EgASABUAFgAXABgAFwAWABUAFAAXABgAGQAaABgAGAAYABgAGQAaABsAHAAeAB8AHwAg
AB4AHgAeAB8AIQAiACIAHwAhACQAJAAkACQAJAAkACMAIwAkACQAIwAkACIAJQAlACQA
IQAfAB8AHgAdABwAGgAcABwAHAAcABsAGQAZABoAGgAaABoAGAAcABwAHAAcAB4AHwAf
AB4AHQAdABwAGwAeACAAIQAiACQAJQAlACUAJQAkACIAIQAiACMAJAAlAB0AIwAnACcA
LAAuADUARgBVAF0AawB8AIkAngC1AMsA3gDeALMAgQBqAE4AGgDZ/5r/aP8//xX/7/7v
/gv/Iv8y/0v/YP9w/4H/mv+y/8n/2P/i//H/AwAKAA4AGgAiACMAJgAtAC8ALgAxADQA
NgA5ADwAQQA/AD4APgA+ADgANAAvACkAJwAmACgAKAApACgAKQArACsAKQArAC4AKAAq
AC8ALwAuAC0AKgApAC4ALgAwADAAMgAzADMAMwAxADIANAA1ADgAOQA6ADoAPAA+AD8A
QABAAD8APwA/AEEAQgBEAEUARgBHAEkASgBOAE8AUgBTAFQAWABcAF0AXwBhAGQAZgBm
AGYAZgBoAGcAZwBnAGoAbABtAG4AbwBwAG4AbwBwAG4AbgBtAG0AawBoAGUAYgBdAFkA
UwBOAEcAQwBAADwAOAAzAC4AKwArACoAKQAoACIAHQAYABQAEwARAA8ADQALAAkABwAG
AAQAAgACAAIA///9//z//P/7//r/+v/4//X/9P/0//P/8//z//X/9f/1//b/9v/2//b/
9//3//f/+f/5//n/+P/4//j/+f/5//f/+f/5//n/+f/5//n/+f/8//7/AQACAP7//f/8
//v/+//8//z//f8AAAEAAwAEAAAAAAABAAEAAQABAAAAAAD///////8AAAAA//////7/
+//7//v/+//5//r/+v/5//n/+f/6//r/+f/3//b/+f/5//f/9v/1//T/8//y//H/9P/1
//X/9v/2//X/9f/2//b/9f/z//P/8v/0//H/8f/w//D/8P/w//L/8f/x//H/8v/y//H/
8f/u/+3/7P/r/+3/7f/u/+7/7v/v//D/8P/v/+//7v/t/+v/6//r/+v/7P/s/+3/7v/u
/+7/7//x//H/7f/r//D/8v/y//L/8v/y//P/8//0//b/9v/2//f/9v/2//X/8f/x//T/
9P/0//P/9P/1//X/8//0//T/8//w/+z/7f/r/+r/5//l/+X/5//n/+f/5v/k/+T/5P/k
/+H/3//f/+D/4v/i/+L/4P/i/+L/4v/i/+L/4//j/+L/4v/j/+P/4//j/+T/5P/k/+b/
5//n/+f/6P/o/+f/5//n/+f/5//n/+P/6f/x//f/9v/8/wkAFAAfAC8AOQBCAFMAaAB5
AIkAkgCCAFEAHQD2/8b/iP9N/yD/+P7V/rX+p/67/tn+8P4A/xH/Hv8w/0P/XP94/4//
nv+q/7f/w//K/9T/2v/c/+P/7P/x//P/+P/7//j/9//3//f/+f/7//7/AgAGAAMAAgAA
AP3//v8AAAUACAAIAAYABgAHAAUAAQABAAIA//8CAAgACQAKAAsACgALAAsACgALAAoA
CAAJAAkACQAGAAYABwAHAAkACwANAA4ADgAQABEAEgATABMAFAAVABkAGgAcAB0AGwAb
ABwAHAAgACEAJAAlACQAKAAsAC0ALQAvADIANAA3ADgAOQA8ADoAOQA4ADoAPAA9AD4A
PwA9ADoAOgA6ADoAOgA5ADkANgA0ADIAMAAwADEAMAAwACkAJQAiAB4AHQAbABkAGQAV
ABIADwAMAAkABwAFAAQAAAD9//r/9//3//X/8//y//D/7v/u/+7/6//p/+j/6P/o/+j/
6f/o/+X/5P/k/+P/4//j/+X/5f/m/+b/5f/k/+T/5f/l/+X/6f/p/+n/6P/m/+b/5//n
/+f/6f/p/+n/6//r/+v/6//r/+z/7v/u/+z/6//q/+n/6v/s/+3/7//x//H/8v/y/+//
7v/u/+3/7v/v/+//8P/x//H/8f/y//T/8//z//L/7f/t/+3/7f/t/+7/7v/t//D/8f/z
//T/7v/p/+X/5f/h/93/2v/X/9X/1f/V/9X/2f/Z/9j/2P/Y/9f/1//Y/9r/2f/X/9f/
1v/Y/9X/1f/X/9j/2f/a/9j/1//X/9f/2P/Y/9f/1//X/9f/1//X/9b/1f/V/9T/1v/X
/9j/2P/Y/9n/2f/Z/9v/2//b/9v/3P/c/93/3v/b/9r/2v/b/9v/2//Z/9v/4f/e/+D/
4P/g/+D/4v/j/+P/5P/i/+L/4v/j/+X/5v/m/+P/5f/o/+j/6P/n/+j/6f/p/+n/6v/q
/+n/5f/i/+T/4//l/+P/4v/j/+T/5f/m/+b/5f/k/+P/4v/j/+H/4f/i/+D/4P/g/97/
4f/i/+P/5P/k/+X/5f/k/+T/5f/l/+X/5//o/+j/6P/o/+n/6f/p/+r/6v/p/+n/6v/r
/+z/7f/r/+n/6//x//j//P8HABQAHQApADUAQABLAFwAcQCDAI4AigBlADMAFAD0/8D/
hf9M/xr/9f7R/rP+s/7P/ur++P4J/yD/NP9D/1j/dP+L/5j/pP+1/8H/yv/U/+D/6v/x
//L/9f/5//r///8AAP///////wEABAAGAAkADAANAA4ADgANAAwADAAPABAAEwASABMA
FQATABEAEwAWABAAEgAXABcAGAAZABgAGQAcABwAHgAeABwAHQAdAB0AHwAgACIAIwAk
ACUAJgAmACgAKgArACwALQAtAC4ALwAwADAAMQAxADMANQA4ADoAOgA7AD4APwA+AEIA
RgBHAEcASQBMAE4AUQBSAFMAVgBZAFkAWQBcAFwAXQBeAF8AYABeAF8AYABfAF4AXABb
AFsAWgBZAFgAVABTAFAATgBMAEkARwBEAEQAQQA+AD0AOgA4ADYANAAvACsAJwAkACQA
IQAeABsAGQAXABUAFAASABIAFAAWABQAEQAPAA4ACgAIAAcABAAGAAgACwANAAsACQAJ
AAcABwAIAAgACAAIAAkACQAJAAkACQAJAAgACgAKAAsACwAJAAsACwALAAsACwALAAsA
CwAMAA4ADgAPAA8ADwAPABEAEgASABMAEAAPAA8ADgAOABAAEwAVABcAFwAWABYAFgAV
ABQAFAAUABMAEwASAA8ADwAPAA8ADQAOAA4ADQAPAA8AEAAQABAADQALAA0ADQALAAoA
CQAJAAkACQAJAAsACwAKAAoADAALAAsADAAOAA0ACwALAAkACgAGAAUABgAGAAYABgAG
AAUABQAFAAcACAAIAAkABwAHAAcABwAIAAkACwAMAAsACwALAAoADAANAA0ADQANAA0A
DQANAAwACgAJAAgACgAKAAsADQAPAA8ADQAPAAsACgAQABQAEgASABIAEgAUABUAFQAW
ABUAFAATABMAFQAWABYAEwAVABgAGAAYABYAFgAWABUAFAAUABMAEQATABIAFgAXABYA
EwARABEAEAAPAA4ADAANAA4ADwAQAA0ACwALAAwADgAOAA4ADAAOAA4ADgAOAAwADQAN
AAwADgAPAA8ADwARABIAEgASABQAFQAVABUAFQAUABIAEQASABMAFAAVABkAFwAXABcA
GAAaAB8ALAA7AEcAWQBqAHkAiACZAK0AwADEAKkAdwBSADYACgDT/5j/YP8x/wn/4/7Z
/u/+Cv8e/y3/PP9Q/2X/gP+a/6n/tv/G/9n/6f/2//z/BAAMAA8ADgARABUAGAAbAB4A
IAAhACIAJQAlACYAKAAqACsALAAsACsAKgAqAC0ALgAwAC4ALgAvAC8ALQAvADIALgAw
ADUANQA0ADMAMAAvADIAMgA0ADQANQA3ADgAOQA5ADoAPAA9ADwAPQA+AD4APQA+AD4A
PgBAAEEAQwBFAEYARgBHAEcASgBLAE0ATgBSAFMAVgBXAFYAWgBeAF8AXwBhAGQAZgBp
AGoAawBuAHAAcQByAHYAdQB1AHUAdQB1AHIAcgByAHIAcgBxAHEAcQBwAG8AbgBrAGsA
aQBoAGcAZQBkAGIAXgBZAFQAUQBRAFAATwBOAEkARQBBAD4AOgA3ADQAMQAyADEAMAAw
ACoAKAAoACgAJwAlACQAJAAgAB4AHQAaABkAGgAcAB0AGwAbAB0AHQAbABoAGAAWABYA
FwAXABcAGgAbABwAHAAeAB4AHwAfACEAIwAjACMAIQAhACEAIQAfACAAIgAiACMAIwAj
ACMAIwAkACQAJQAkACMAIwAiACEAIgAkACUAJAAjACEAIAAhACEAIQAiACIAIQAhACAA
HQAdAB0AHQAdAB4AHgAdAB4AHwAhACIAIAAdABsAHQAbABkAGAAXABkAGQAZABkAGwAb
ABoAGgAYABcAFwAYABgAFwAVABUAFgAYABUAFQAWABYAFgAWABYAFQAVABUAFgAWABUA
FQAXABcAFwAXABcAFwAYABgAFwAXABcAFgAUABUAFQAVABUAFQAVABUAEQAOAAwACgAF
AAAA/P/5//f/9//1//f/9//2//b/+P/2//b/9v/6//z//P/8//z/+v/7//v//P/8//z/
/P/9////AAAAAP3//P/+//3//P/8//z//P/7//v//P/8//v//P/6//3//f/6//f/9f/1
//f/9//3//b/9P/0//T/9P/x/+//7//w//P/9P/1//T/9f/0//P/8v/0//X/9f/0//T/
9f/1//X/9f/2//b/9v/2//f/9//3//j/+P/3//f/9//3//f/9//7//3/+//7/wAACAAN
ABYAJwA3AD8ARABRAGgAgQCTAKIAqACNAFkAMgAWAOj/rf90/zj/Cf/j/sH+t/7P/uj+
9v4J/x7/MP89/1L/cP+H/5b/pP+x/8H/zv/U/9r/5v/v//T/8//t/+7/8f/4//v//f//
/wMAAAAAAAEAAgACAAIAAQD//wAAAgAHAAoACgAIAAgACQALAAkACwAOAAkACgAOAA0A
DwAPAA0ADQAQABAAEgASABIAEwATABMAEQASABQAFQAYABkAGgAaABsAHgAgACIAIwAj
ACQAJQAkACQAJQAlACQAJQAnACgALQAvADMANQA0ADgAPAA9AD4AQQBFAEgASABIAEgA
SgBMAE0ATgBSAFEAUQBRAFEAUwBQAFAAUABRAFIAUgBTAFEATgBLAEgASQBJAEcARgBE
AEEAPwA8ADoANwA0ADMAMgAwAC4ALAAnACMAHwAcABwAGQAWABMAEQAPAA0ADAAHAAQA
AwACAAIAAQABAAIA///+//7//P/6//r/+//7//7///8CAAMA///8//j/9P/2//f/9//3
//n/+f/5//j/9v/2//f/9//5//v/+//7//3//f/9//3/+//8//7//v/7//v/+//7//3/
/v/+////AQABAAIAAgD9//z//P/7//n/+f/4//j/9v/1//T/9P/1//X/9v/2//H/8f/x
//H/8//0//T/8//z//P/9P/0//H/7f/q/+v/7f/r/+r/6f/p/+n/6f/p/+n/6f/o/+j/
6f/p/+r/7P/r/+n/5v/l/+j/6v/n/+f/6v/q/+r/6v/o/+f/5//n/+j/6P/n/+f/6f/p
/+n/6f/r/+v/7P/s/+v/6//r/+r/6f/p/+j/5//o/+n/6v/r/+v/6v/q/+r/6//q/+r/
6//t/+3/6//t/+v/7v/w//L/8v/y//L/8P/x//H/8v/w//D/8P/x//P/9P/0//H/7//y
//L/8v/x//L/8//z//D/7v/r/+f/6P/m/+n/6f/m/+H/3f/b/9v/2//b/9r/2//c/93/
3v/a/9f/1v/W/9b/1v/W/9T/2P/Y/9j/2P/W/9f/1//W/9b/1//X/9f/2f/a/9r/2v/Z
/9n/2P/X/9r/2v/Z/9n/1//X/9f/1//b/9//3f/d/+T/7v/7/wwAGQAjAC0AMgA9AFQA
ZwBxAHoAZgAtAPX/0v+o/2j/K/8E/+T+wf6h/pX+qf7J/tz+7P4B/xD/HP8z/0r/Xv9z
/4b/mP+j/6v/tP+6/8D/yv/V/9j/2f/d/+D/4f/e/+D/4f/i/+X/4//i/+L/4v/k/+b/
5//n/+n/6v/u//D/7//s/+v/6//r/+n/6//u/+v/7v/0//X/9f/1//P/8//1//T/9f/0
//P/8//y//H/8v/0//f/+f/4//n/+v/6//j/+v/7//z//f/9//7///8CAAQABwAJAAkA
CQAKAAoACgALAA4ADwATABgAHQAfABwAHQAfACAAIwAkACUAKAApACkAKQAsAC4ALwAw
ADEALwAsACwALAAqACoAKQApACYAJAAiACAAIQAhAB8AHgAaABcAFQASABAADQAKAAkA
BQACAP///P/6//f/9P/y//L/7//s/+n/6f/n/+X/5P/g/97/3v/e/97/3f/d/97/2f/Y
/9j/1v/U/9T/1f/V/9X/1f/X/9f/1v/W/9X/1P/R/9H/0P/P/9P/0//T/9L/0v/S/9P/
0//V/9f/1//X/9X/1f/V/9X/1//Y/9r/2v/Z/9n/2f/Z/9j/2P/X/9f/2P/Z/9v/3P/a
/9r/2//b/9n/2f/Y/9j/2v/b/9z/3v/d/9v/2v/Y/9j/2f/a/9v/2f/a/9r/2f/X/9f/
2P/Y/9j/1f/T/9X/1f/T/9L/0f/P/8//z//P/9H/0f/Q/9D/0v/R/9H/0v/S/9H/z//P
/83/zv/K/8n/zf/O/8//0P/O/83/zf/N/87/zv/N/83/zP/L/8r/yf/I/8f/x//G/8f/
x//H/8b/xv/H/8f/x//F/8X/xf/F/8b/xv/H/8j/x//G/8b/x//H/8f/xf/H/8f/zP/Q
/9D/yv/L/8z/zf/O/87/z//P/9D/0v/S/9L/0//S/9L/0f/N/87/0v/T/9T/0f/Q/8//
zf/O/9D/0f/R/9L/0P/T/9P/0P/N/8v/y//L/8v/y//K/8j/yP/I/8j/yf/H/8f/yP/I
/8j/yP/G/8r/yv/K/8r/x//H/8b/xP/F/8f/yP/J/8v/zP/M/8z/zP/N/83/zf/Q/9D/
z//P/87/zf/M/8v/yf/J/83/0f/W/9r/4//0/wUAEQAZABwAJQA8AFMAYwBwAGgAOwAL
APD/0P+c/1//KP/8/tX+rf6N/pX+tf7K/tj+7/4C/xD/I/88/1b/a/94/4j/l/+h/6r/
tP/A/8r/y//K/83/0f/S/9n/3v/c/93/3v/h/+H/4v/k/+b/5//o/+j/5//l/+b/6v/s
/+3/7P/t/+//7f/r/+3/8P/q/+z/8f/x//L/8//y//P/9v/2//j/+P/4//n/+f/5//f/
+P/6//v//P/9//7//v8AAAIAAwAEAAMAAwAEAAUACAAKAA0ADwAPAA8AEAAQABMAFQAZ
ABsAHAAgACQAJQAjACUAKAAqACkAKgArAC4AMQAxADEANAA0ADUANgA3ADkANgA2ADYA
NgA2ADUANQA1ADQAMwAyADAALwAsACoAKAAlACMAIAAeABsAGAAXABYAFAASABAADQAJ
AAUAAgD+//v/+P/1//f/9f/z//L/7//u/+//8P/r/+f/5P/i/+H/4v/k/+T/4P/g/+H/
4f/f/9//4f/h/+D/4P/f/97/3P/d/93/3f/g/+H/4v/i/+P/5P/m/+f/6f/r/+v/6//p
/+n/6f/p/+f/6P/q/+r/6f/p/+n/6f/q/+z/7f/v/+3/7f/u/+7/7P/s/+3/7f/s/+v/
6f/o/+r/6//s/+7/8f/x//L/8v/u/+3/7P/r/+3/7v/u/+3/7P/r/+v/6v/q/+f/5f/n
/+f/5f/k/+P/5v/n/+j/6f/r/+v/6v/q/+j/5//n/+j/5v/l/+P/4//m/+r/6f/r/+j/
5v/k/+L/4//j/+T/5f/o/+j/5//n/+f/5//n/+f/5f/l/+b/5v/l/+X/5f/k/+T/5f/l
/+X/5f/l/+X/5f/j/+L/4v/i/9//3v/e/9//4f/h/9//4f/a/9T/z//M/8r/yP/K/8z/
zf/M/87/zv/O/87/zP/N/83/zv/R/9L/0//V/9L/0v/R/83/z//S/9L/0v/R/9L/0//T
/8//zv/M/8n/yf/I/8z/zf/O/8v/yf/J/8n/yf/J/8j/yP/I/8j/yP/F/8P/w//E/8T/
xP/E/8L/xv/G/8b/xv/G/8f/x//G/8T/xf/F/8X/yf/K/8r/yv/M/83/zf/N/83/zP/K
/8n/x//H/8f/x//P/9H/z//V/9j/2v/l//b/BQANABkALAA9AEoAXwB1AH4AaAA5AA8A
8P/M/5z/Xf8k//7+2f6r/pP+pf7B/tT+6v4B/wz/GP8x/07/YP9t/37/jv+b/6n/tP++
/8j/yP/D/8j/z//T/9b/1//a/9v/3f/f/+P/4f/i/+T/5v/o/+j/5//l/+f/6P/s/+7/
7f/q/+n/6f/r/+v/7//0/+//8P/0//P/8//z//H/8f/0//T/9v/2//b/9//3//f/9f/2
//j/+f/7//3///8AAP7/AAABAAIABAAFAAcACQALAAwADgAPABIAEwAVABYAGQAbAB8A
IQAfACIAJQAlACgAKwAvADIAMQAyADMANgA2ADUANAA2ADgAOQA6ADsAPQA6ADoAOgA4
ADgANwA3ADYANAAyADAALwAvAC0ALAAqACkAKQAoACUAIQAdABsAGAAWABQAEgAOAAsA
CAAGAAQAAQD+//v//f/7//n/+P/0//L/8v/y//H/7//u/+7/7P/s/+3/7P/n/+b/5v/l
/+b/5//q/+v/6P/o/+f/5v/p/+v/7P/t/+v/6f/n/+T/4v/i/+P/4//l/+f/5//n/+b/
5f/k/+P/5f/m/+j/6P/p/+n/6f/p/+f/6P/o/+n/6f/p/+r/6v/o/+j/6f/p/+v/6//q
/+r/6f/p/+n/6v/o/+f/5//m/+X/5f/l/+X/4//k/+T/4//l/+X/5v/m/+T/4f/f/+H/
4v/h/+H/4f/f/9//3//f/+H/4f/g/+D/4v/h/+H/4v/k/+P/4f/h/9//4P/c/9v/3v/e
/97/3v/h/+H/4v/j/+H/4P/e/93/3f/d/93/3f/d/93/3v/e/97/3//g/+D/4P/h/+H/
4f/h/+H/4f/h/+H/4P/g/+D/4P/g/+H/4//l/+X/4//l/+f/5v/m/+j/6P/o/+j/6f/r
/+z/7v/r/+r/6f/p/+v/7P/s/+n/6f/s/+z/7P/q/+r/6v/p/+z/7v/v/+//6//o/+r/
6f/m/+P/4f/h/+P/4//j/+L/4//k/+X/5v/n/+X/5f/m/+X/5P/j/+D/5P/k/+T/5P/i
/+P/4//i/+L/4//j/+P/5//o/+j/6P/n/+f/5v/l/+f/6P/o/+n/6v/r/+z/7f/p/+v/
8f/z//T/+P8FABgAJQAxADkARABTAGYAfQCJAJAAjABlAC8ACADe/6T/af86/xD/5/7F
/qv+sf7V/vD+AP8T/yj/OP9J/1j/bv+F/5j/pv+3/8X/0v/g/+T/5P/l/+b/6//5/wIA
//8AAAAAAQACAAUAAwAEAAYACAALAAwADAALAAoACgANAA4AEAAOAA4ADwARAA8AEQAU
ABAAEgAXABcAFwAXABUAFQAYABgAGgAaABoAGwAbABsAGQAaABwAHQAfACEAIwAkACUA
KAAqACwAKgApACkAKQArACwALgAvADIAMwA1ADYANQA1ADcANwA7AEAARQBHAEUARwBK
AEwASwBMAE0AUABSAFMAVABYAFgAWQBaAFsAWwBYAFgAWABWAFYAVQBVAFcAVgBVAFQA
UwBTAFEAUABKAEcARQBCAEAAPQA6ADkAOAA2ADQAMgAoAB8AFgAOAAoABQAAAPv/+f/3
//X/9P/w/+7/7v/u/+//7f/s/+z/6P/m/+X/4v/h/+L/5P/l/+X/5f/n/+f/6P/o/+f/
5v/o/+n/6f/p/+n/6f/p/+j/5v/m/+f/5//l/+f/5//n/+j/6f/q/+v/6//s/+7/7v/r
/+v/6//r/+3/7v/u/+//7//v//D/8P/s/+z/7f/t/+//7//u/+7/8P/x//L/9P/y//H/
8f/w/+3/7f/t/+3/7//w//D/7//v/+//8P/w/+7/6//p/+v/7f/r/+r/6f/p/+n/6f/p
/+3/7f/s/+z/6//p/+j/6P/o/+f/5f/l/+j/6v/n/+f/6P/o/+j/6P/q/+n/6f/p/+j/
6P/n/+f/6P/p/+r/6//p/+n/6v/q/+f/5//n/+b/5v/n/+f/5//l/+X/5f/l/+b/5v/n
/+j/6P/o/+n/6//q/+n/5v/n/+n/6v/u/+7/7f/s/+v/6v/t/+//8P/y//L/8v/y//P/
8v/y//H/7f/v//L/8v/y/+//7v/t/+v/7f/w//L/8//w/+7/8f/x/+7/6//p/+n/6P/n
/+b/5P/l/+b/5//o/+j/5//o/+r/6P/o/+j/5v/o/+j/6P/o/+n/6//s/+z/7P/t/+3/
7f/v//D/8P/w/+7/7//v/+//7v/u/+3/7f/v/+//7//v/+//7f/t//H/9P/6/wUAEgAd
ACsANwBAAE0AYABxAIEAkACQAGsANwAWAPT/uP99/0z/Hv/3/tX+u/65/tH+6P74/g3/
Iv82/0f/XP92/4n/mv+m/7X/w//M/9D/2v/k/+f/7v/1//n/9v/5//z//P/9//7/AQAA
AAAAAQACAAQABAADAAEAAwAEAAgACgAIAAYABgAHAAoACQAMABAADAAOABMAEwATABMA
EQARABQAFAAWABYAFAAVABUAFQAXABgAGgAbABoAGwAcABwAGgAcAB0AHgAfAB8AIAAh
ACQAJgApACsALAAtAC8AMAAwADEANAA1ADYAOgA+AD8APwBBAEQARgBFAEYARwBKAEsA
SwBLAE4AUABRAFIAUwBTAFAAUABQAFEAUgBSAFMAUABOAEwASgBHAEcARQBEAEEAPwA+
ADwAOgA3ADQAMwAuACwAKgAoACUAIQAdABoAGQAXABUAEwAQAA0ACgAIAAUABAAFAAYA
BQADAAIAAgD///7//v/8//n/+P/4//f/+f/5//v/+//9//7//v/+//3//f/8//v/+//7
//v/+v/7//z//v//////AQABAAEAAAD///7//f/9//7/AAAAAP//////////AAACAAMA
BQACAAEAAQAAAAEAAgAEAAUAAwADAAIAAgAFAAUABQAGAAQAAwADAAIA///////////9
//7//v/9//3//f/+//7//v/7//n/+//9//v/+v/5//f/9//3//f/9//3//b/9v/4//f/
9//4//f/9f/y//H/8v/0//H/8f/0//T/9P/0//L/8f/x//H/9P/0//P/8//z//P/8//z
//P/8//0//T/8f/x//H/8P/y//P/8//z//H/8f/x//H/8f/w//D/8P/v/+7/7v/v//D/
8f/w//P/8v/w/+//8P/4//r/+P/4//j/+P/4//j/+P/5//n/+v/5//j/9//3//b/9v/1
//H/7//y//L/8v/u/+7/7v/t/+//8P/w/+//6//o/+r/6f/m/+P/4f/h/+P/4//j/+L/
4P/g/+D/4P/f/93/3f/e/9//4P/h/+D/4P/g/+D/4P/g/+H/4f/g/97/3//f/9//3//g
/+D/4P/g/+H/4f/h/+L/4v/h/+H/4//j/+P/4//f/93/4//l/+b/6P/t//r/DQAZACEA
KgA5AFIAbwCBAIwAkAB3AEUAIgAIANz/o/9q/zL/A//b/rf+qf63/tD+6P77/gz/HP8x
/0j/YP93/4j/lP+h/6//vv/I/87/0v/X/9j/3f/h/+L/5//s/+7/7//w//P/8v/y//P/
9P/1//b/9v/1//T/9P/3//j/+v/4//j/+f/5//f/+f/8//n//P8CAAMAAgABAP7//f8A
AAAAAgACAAAAAQABAAEAAgAEAAcACQAJAAkACQAIAAoADAANAA4ADgANAA0ADQAQABIA
FQAXABYAFwAZABoAGwAbAB0AHQAeACIAJgAnACkAKwAuADAAMQAyADMANgA5ADkAOQA8
ADoAOwA8AD0AOwA4ADgAOAA5ADoAOgA7ADgANAAwACwALgAxADIANAAuACsAKQAmACYA
IwAgAB8AGgAYABYAFAARAA0ACQAGAAYAAwAAAP3//f/7//n/+P/y//D/8P/w/+//7f/s
/+z/6f/o/+j/5v/i/+L/4//j/+P/4//l/+X/5P/k/+P/4v/i/+P/4//j/+f/5//n/+b/
6P/o/+n/6f/o/+n/6P/n/+f/5//n/+f/6f/q/+z/7P/p/+n/6f/p/+n/6v/q/+v/6v/p
/+n/6P/m/+b/5//n/+j/6f/p/+r/7f/t/+3/7v/s/+v/6//q/+f/5//n/+f/5f/m/+b/
5f/l/+X/5v/m/+b/4//h/+P/5f/j/+L/4f/j/+P/4//j/+P/4//i/+L/4f/f/97/3v/f
/9//3v/f/+L/5P/h/+H/4P/g/+D/4P/e/93/3f/d/+D/4P/f/9//3f/d/93/3f/e/9//
4f/i/+D/3//e/9z/3v/f/9//3//e/93/3P/b/9v/2v/a/9r/2//a/9r/2//d/93/2//d
/9v/2v/a/9z/3v/c/97/4P/f/9v/2P/a/9r/2v/a/9b/0//P/8z/y//K/8n/yf/H/8b/
xP+//7//wv/C/8L/wv/C/8L/wf/B/8L/wv/B/8D/vv/B/8H/v/+7/7j/t/+4/7n/uv+6
/7n/uP+3/7b/tf+z/7P/tP+y/7L/sv+w/7T/tP+0/7T/sv+z/7P/sv+y/7P/s/+z/7T/
tP+z/7L/s/+1/7b/t/+1/7T/sv+x/7L/s/+0/7X/uf+3/7P/s/++/8j/0f/e/+v/+f8B
AAwAIQA4AEkAVwBeAEoAFwDl/8D/lP9c/yH/7v7E/pn+df5n/oH+n/6u/rz+zf7a/uj+
//4c/zT/Qf9Q/2D/cf+B/4j/iv+Q/5b/l/+e/6P/pf+m/63/sP+v/6//r/+x/7D/sP+x
/7L/s/+0/7T/s/+x/7L/tv+4/7j/tv+2/7f/uf+3/7n/vP+3/7j/vP+7/7v/u/+5/7n/
vv+8/w==
         </WaveFormData>
      </LeadData>
      <LeadData>
         <LeadByteCountTotal>10000</LeadByteCountTotal>
         <LeadTimeOffset>0</LeadTimeOffset>
         <LeadSampleCountTotal>5000</LeadSampleCountTotal>
         <LeadAmplitudeUnitsPerBit>4.88</LeadAmplitudeUnitsPerBit>
         <LeadAmplitudeUnits>��V</LeadAmplitudeUnits>
         <LeadHighLimit>2147483647</LeadHighLimit>
         <LeadLowLimit>268435456</LeadLowLimit>
         <LeadID>V4</LeadID>
         <LeadOffsetFirstSample>0</LeadOffsetFirstSample>
         <FirstSampleBaseline>0</FirstSampleBaseline>
         <LeadSampleSize>2</LeadSampleSize>
         <LeadOff>FALSE</LeadOff>
         <BaselineSway>FALSE</BaselineSway>
         <ExcessiveACNoise>FALSE</ExcessiveACNoise>
         <MuscleNoise>FALSE</MuscleNoise>
         <LeadDataCRC32>4144833455</LeadDataCRC32>
         <WaveFormData>
AgACAAIAAgABAAAA///+////AAABAAIABAAEAAQABAACAAIAAgACAAIAAgACAAIABAAE
AAQABAACAAIAAgACAAIAAgACAAIAAQAAAP///v8AAAAAAAAAAP7//v/+//7//f/8//v/
+v/8//z//P/8//v/+v/5//j/+P/4//j/+P/6//r/+v/6//r/+v/6//r/+v/6//r/+v/5
//j/9//2//j/+P/4//j/9v/2//b/9v/4//j/+P/4//r/+v/6//r//P/8//z//P/7//r/
+f/4//v//P/9//7/+//6//n/+P/6//r/+v/6//z//P/8//z//f/+////AAAAAAAAAQAB
AP//////////AAABAAIAAgACAAUABQAHAAcABwAHAAcABgAFAAMAAgACAAMABAAEAAQA
AgD//////P/7//f/+P/6//r/+f/4//f/9v/0//T/9f/1//X/9P/0//T/9P/0//T/9v/2
//P/8f/0//L/8v/1//b/9//3//f/+P/4//n/+P/2//X/9P/3//f/+P/4//D/9v/5//n/
+//6//3/DAAZACEAMABFAFkAeQCfAMIA7AAEAf4A9QD+AAAB7AC6AHEAIgDZ/4//Tf8w
/zP/Nv87/0r/Wv9m/3T/iv+c/6z/uf/A/83/2P/b/9z/5//u//D/8v/3//v/+f/5//3/
AQACAAQABQAGAAUABAAEAAcACQALAAkACAAIAAkACQAJAAsADAAMAAwADAAPAA8AEAAQ
ABIAEwASABEAEAAPAA8AEQARABIAFQAWABYAFgAUABUAFwAXABoAGwAcABwAHQAfACAA
IQAhACAAHwAeAB8AJAAmACgAJwAoACkAKQAtAC4AMAAxADIANAA4ADgAOgA8AD8AQQA/
AD8AQQBEAEMARABEAEYARwBHAEgASABJAEoASwBMAEoASABIAEgASABFAEUARABEAEIA
QQBAAEEAPwA+ADsAOAA1ADIALwAuAC4ALQAtACoAJQAhAB4AGwAZABgAFQAVABMAEgAR
AA8ACwALAAsACQAGAAUAAwACAAIA/v/9//r/+f/4//b/+P/5//n/+P/5//n/+v/7//v/
+v/6//z//f/9//z/+//6//z/+//6//v/+//7//z/+v/6//v/+//+////AQACAP///v/9
//z//P/8//7//P/9//7///8CAP///v/+//7/AAD+//v//v/9//3//f/7//n/+v/8//r/
9//0//T/9v/4//v/9//3//b/9v/2//X/9f/z//P/8//y//L/8P/w/+3/7f/s/+z/8P/x
//H/7v/r/+v/6//r/+v/6v/p/+n/6f/p/+j/5//m/+b/5f/i/+T/5P/k/+L/5P/m/+f/
5//l/+T/4//i/+T/5P/h/+P/4//j/+X/5f/h/+D/3//e/93/3f/d/93/3f/d/93/3P/e
/93/3f/e/9z/2P/X/97/3v/e/97/3v/e/97/3//f/+H/4f/h/+H/4P/f/97/3P/d/+H/
4v/l/+f/5//n/+f/6f/p/+j/6P/m/+X/5P/i/+D/3v/b/9v/3P/d/9v/3v/c/9z/2//a
/9j/1v/T/9L/1P/V/9b/1v/W/9b/1v/W/9b/2P/Y/9X/1f/Y/9b/1v/W/9b/1v/V/9f/
2P/Y/9n/2//a/9r/2v/Z/9n/2v/a/9T/1v/f/+H/4f/m//H/+P8FABUAJAA1AFEAcQCR
ALQA1ADeANQAyQDCAK4AgABCAP3/tv9t/yn/B/8I/xH/Fv8d/yj/MP9A/1L/Zv98/5D/
m/+m/7H/uv/B/8r/z//O/9D/2P/d/9v/4f/n/+P/5P/k/+X/5f/o/+n/6v/s/+z/7f/u
/+v/6//s/+7/7//x//P/9P/0//L/8P/x/+//8P/w//L/8//1//X/9f/1//X/9//3//j/
+v/8//3//v/7//v//P/7//3///8BAAIAAwAFAAYABwAJAAoACwAMAAoADgAPABAAEAAQ
ABAADwASABQAFwAZABwAHgAiACIAJAAmACkAKwAsAC0AMAA0ADQANAAzADQAMwAzADQA
NAA0ADQANAA0ADQAMgAyADIAMAAtAC0ALAAsACoAKQAoACYAIwAhAB0AHQAbABkAFwAV
ABQAEgARABEADQAKAAgABQADAAIA///9//v/+v/5//f/8//z//P/8v/w//D/7//v//D/
7f/t/+z/6//q/+j/6v/r/+v/6v/t/+3/7v/v/+3/7P/s/+7/8P/x//H/8f/v//L/8v/y
//P/8//z//T/9P/0//X/9f/3//f/+P/4//j/+P/4//j/+v/6//z/+v/7//z//f8AAPz/
/P/9//7/AQAAAP7/AgADAAMAAwABAAEAAgAEAAIAAQD+//7/AAAAAAMA/////wEAAgAD
AAMABAABAAAA///7//r/9//2//b/9//3//j/+v/7//v/+P/5//n/+f/5//v/+v/5//n/
+f/5//j/9//5//r/+v/4//r/+v/6//j/+P/6//v/+//7//r/+f/4//b/9v/z//X/9v/3
//r/+//4//j/+P/4//f/9//3//f/+v/7//z//P/6//n/+f/6//r/+v/7//v/AgAAAAEA
AgADAAQABAAEAAUABQAFAAUABQAFAAcABwAHAAYABgAJAAkACwANAA0ADQANAA0ADQAM
AAwACgAJAAgABgAFAAQAAgADAAQABQADAAYAAwACAAAA/v/+//7//f/+//7//f/8//r/
+//8//3//v/+/wAAAAD9//3/AAD+//7/AAAAAAAA/////wAAAAABAAAA/v/9//z//v//
/wEAAgAAAP7//f///wUACAAPABoAIQArADwATwBjAH8AoQDEAOQA+AD0AOsA7ADoANAA
pABhABQAzf+F/0f/LP8z/zb/Of9E/1b/Zv90/4L/mv+u/7f/wP/P/9r/4f/q//H/+v8A
AAAAAQADAAcACwANAA0ADAAMAAsAEAARABIAFAAVABcAGQAXABUAFAAUABMAFAAXABkA
GgAaABoAHQAdABoAGgAcAB0AHgAfACAAIQAfACEAIQAiACMAJAAkACQAJgAnACkAKQAo
ACkAKgAqACsALQAuAC8AMgAyADIAMgAxADQANAA0ADcAOAA5ADkAOQA6ADwAPQA+AEAA
RABEAEIARABHAEkASwBLAE0AUABTAFQAVABWAFkAWQBaAFoAXABcAFwAXABbAFgAVwBW
AFgAVQBVAFQAUwBQAE4ATABLAEkASABFAEMAQQA/AD0AOwA6ADgANwAzAC8ALAAqACkA
JwAmACMAIAAdABsAGQAZABcAGQAbABkAFgAVABMADQAMAAcABQAJAAsADQAOAAwACwAJ
AAYABgAFAAUABQAFAAQABAAGAAQAAwABAP///f8AAAAAAAD///////8AAAAAAAABAAEA
AwADAAQABAAEAAQABAAEAAQABAAGAAQAAwACAAEAAgABAAIABAAGAAYABAABAAQAAwAD
AAMAAQABAAIABAACAAAA/v///wIAAQADAP7//f///wAAAQABAAAA/f/8//v/+v/6//j/
+P/2//f/9//4//j/+f/5//b/9v/3//j/+f/7//r/+f/5//f/9//2//X/9P/0//P/8P/y
//L/8v/w//D/8v/z//P/8//y//H/8P/z//T/8v/1//P/8//1//X/9v/2//b/9v/3//f/
9//3//X/8//x/+7/8f/x//L/9P/y//L/8//z//D/8P/1//r/+P/4//j/+P/5//r//P/9
//r/+f/4//f/+f/5//n/+P/6//3//f///////////////f/9//z//P/9//3//f/8//z/
+v/3//f/9f/1//L/9P/y//L/8f/w/+//7v/s/+z/6//r/+v/6v/s/+z/7P/s/+r/7P/s
/+n/6f/s/+r/6v/u/+7/7v/t/+7/8P/x//P/8P/u/+3/7P/v/+//8P/w//L/8P/x//H/
8f/w//P/+v8HABEAIAA3AE8AZwCDAKgAzgDqAPAA5wDoAOgA3AC6AHsALgDf/5X/T/8o
/yP/Kv8x/zj/Qv9U/2T/eP+O/5r/o/+u/7v/yP/T/9b/2//i/+L/4P/j/+n/7f/v//H/
9P/0//X/9f/5//n/+f/6//r/+//8//n/+v/6//v/+//7//3//v/+//z//P///////v/+
/wAAAQABAAEAAQABAAMABQAFAAYABwAIAAgACAAGAAcACQAJAAoACwAMAAwACgALAAsA
CwAPABAAEQASABEAFAAUABQAFwAYABkAGQAdAB4AIAAhACIAJAAoACgAJgAoACsALQAu
AC8AMgA2ADgAOgA7AD4APQA9AD4APgA8ADwAPAA8ADwAOgA6ADoAOwA5ADoAOgA4ADYA
NQA0ADQAMwAzADEALgArACgAJQAlACQAIgAhAB0AGQAWABQAEwARABAADQAMAAsACwAL
AAgAAwACAAEAAAD+//7//f/5//j/8//x//T/9f/2//b/9f/1//T/8v/0//P/8//z//P/
8v/y//T/9f/1//T/8//z//b/9v/2//n/+f/5//r/+v/6//v/+//5//n/+v/6//r/+v/6
//r/+v/6//z/+v/6//r/+v/8//z//P/9//7//P/6//f/+v/7//v/+//5//f/+P/6//j/
9//0//T/9v/2//n/9f/1//b/+P/6//v/+P/1//T/8//w//D/7v/u/+7/7//v//D/8v/z
//P/8P/x//H/8f/x/+//7v/t/+3/8P/x//H/8f/y//L/8f/u/+z/7P/s/+r/7P/u/+//
7//w//D/8P/w/+7/7v/r/+3/7//v//H/8f/w//D/8P/w/+//7//v/+//7f/t/+3/7P/s
/+v/6//s/+z/7P/t/+3/7v/u/+//7//t/+//7//0//X/9v/3//j/9v/2//f/9//2//X/
9P/z//b/9//4//j/9v/5//n/+//9//3//f/9//v/+//6//r/+f/5//n/+P/3//b/9P/1
//f/9//0//b/9P/0//P/8v/v/+7/7P/s/+7/7//w//D/7f/s/+v/6v/s/+7/7v/r/+3/
8P/u/+7/8P/w//D/7//t/+7/7v/v/+//7v/u/+7/7//v//D/8P/y//L/8f/x//X/+v/7
/wAAEQAfACoANQBJAGkAjQCuANAA7ADyAOUA4gDmANgAtAB3ACYA1/+R/0//LP8t/zD/
L/82/0b/VP9e/27/hv+Y/6P/sP+7/8j/0//W/9v/5P/s//D/7f/p/+n/7//z//j/+P/5
//n/+P/3//b/9v/5//v//f/7//z//P/9//3///8BAAIAAgABAAAAAgABAP7//v8AAAEA
AgADAAQABQADAAUABQAGAAUABgAGAAYABgAHAAkACQAIAAkACgAKAAwADwARABMAEgAS
ABIAEgARABQAFAAUABMAFAAVABUAGQAaABwAHQAgACIAJgAmACcAKgAuADEALgAtAC4A
MAAzADQANAA2ADYANQA1ADQANgA2ADYANgA2ADQANAA0ADMALwAuACwALQAsACwALAAt
ACsAKgAnACUAIwAhAB8AHgAeAB0AHQAZABUAEgAQAA0ACwAKAAcAAwABAAAA///6//X/
9P/z//P/8v/z//P/8v/y/+7/7f/t/+3/7f/s/+//8f/y//L/8P/t/+v/6f/r/+r/6v/s
/+3/7f/s/+v/6//u/+7/7v/v/+//7//w//H/8v/0//X/8//z//T/9P/0//T/9P/0//b/
9v/4//b/+P/4//j/+v/2//b/9//4//j/9v/z//b/9f/1//X/8//0//b/+f/4//P/8P/w
//L/9P/3//P/8//z//T/9f/1//L/7//u/+3/7f/u/+3/7v/t/+3/7P/s/+7/7//v/+z/
6//r/+v/6//p/+j/5//n/+n/6//s/+3/7v/u/+3/6v/q/+r/6v/o/+b/6P/p/+n/6v/q
/+r/6v/s/+z/6f/r/+v/6//t/+3/6//q/+n/6P/p/+n/6f/p/+f/5//n/+b/6P/n/+f/
6P/q/+r/6//r/+j/7P/u/+//8P/x//L/8f/w//D/7//v/+//7//v/+//7//v/+7/7v/x
//H/8//1//X/9f/1//T/8//x//D/8P/x//L/8v/v/+z/6P/n/+f/5//k/+b/5//o/+j/
6P/m/+T/4f/g/+H/4f/h/+D/4f/i/+P/5P/i/+T/5P/h/+H/5P/i/+L/5v/m/+b/5f/j
/+T/5P/l/+b/5v/n/+j/6P/n/+f/5v/o/+z/6f/p/+//9P/7/wgAFwAnADgASQBfAH8A
oQDCAN4A5gDSAMEAvgCuAIAAQgABAL7/c/8z/w//FP8f/x7/Jf82/0L/TP9e/3T/hP+U
/6f/tv+9/8L/y//Q/9f/3v/k/+b/5//t//P/8f/v//T/9P/1//X/9f/1//X/9v/4//v/
/v/9//7//v///////v///////v/8//z//////wEAAgAFAAcABwAHAAcABwAFAAcABwAI
AAgACAAHAAYABwAJAAwADQAOAA8AEAAQAA8AEQASABMAFgAWABYAFgAWABoAGwAcABsA
HAAdAB0AHwAgACIAIwAnACoALwAwAC4AMAAzADUAMwAzADUAOAA6ADwAPQBAAD8APwBA
AEAAPgA+AD4APgBAAD4APgA+ADsANwA2ADQANgA0ADMAMgAvAC0ALAApACkAJwAlACMA
HgAcABkAFwAXABMAEAAOAA0ACwAKAAcABwAFAAQAAwABAP3//f/9//z/+v/6//n/9//4
//X/9f/z//P/8//y//D/8f/x//D/8f/x//L/8//w/+7/7f/u//D/8f/x//H/8f/0//T/
9P/1//X/9f/2//b/9v/3//f/+P/5//v//P/+//7//v/+//z//P/+//z//f/+////AgD/
//7//v/+//7//P/5//z//////////f/7//z//v/8//v/+v/8/wAAAQADAP7//f/8//z/
/P/7//r/9//2//X/8//0//P/9P/y//P/8//0//X/9f/0//D/8P/x//L/8//1//T/8//z
//H/8f/w/+//8f/y//L/8P/w//D/8P/u//D/8v/z//P/8v/y//L/8v/0//T/8f/z//H/
8f/z//P/9P/0//T/9P/x//H/8f/x//L/8//0//T/9P/z//P/9P/y//L/8//z//L/9P/5
//n/9v/4//j/+P/4//r/+v/7//v//f/9//3//f/7//v/+//6//v///8AAAMAAAD///7/
/f8AAAEAAQACAP////////7//P/6//f/9//1//X/8v/0//T/9P/z//L/8v/y//H/8v/z
//P/8//y//T/9P/0//T/8v/y//D/6//u//L/8f/y//L/8v/y//H/8f/y//L/8//0//T/
9f/2//b/9f/1//T/8P/u/+//9f/1//b///8MABkAJwA0AD8AUQBvAJEAtgDYAOwA4ADX
ANwA2gDCAJIATwAGAL3/cf8z/x7/J/8s/y//PP9O/1r/aP98/5L/pP+v/7z/x//O/9X/
3P/l/+z/7P/q/+3/7//x//f//f////7//v/9/wEAAQABAAIAAwAFAAcABQAEAAQABQAF
AAUABwAIAAgABgAGAAkACQAIAAgACgALAA0ADQANAA0ACwANAA0ADgANAA4ADgAOAA4A
DwARABEAEAARABIAEgATABUAFgAXABgAGAAYABgAGAAcAB0AHgAdAB4AHwAfACQAJgAp
ACsALAAuADIAMgAyADQANwA5ADgANwA4ADoAOQA6ADoAPAA9AD0APgA+AEAAQABAAEAA
QAA+AD4APgA/AD0APgA+AD0AOgA4ADYAMwAxADAALQAtACsAKQAnACUAJAAiACEAIQAd
ABoAGAATABEAEAANAAsACQAIAAcABwADAAMAAwAAAPz/+v/3//b/+P/2//f/9f/1//X/
9P/2//f/9//2//T/8//z//P/8f/w//D/8v/0//X/9f/1//b/+v/7//z/+//7//v//P/6
//r/+//7//n/+f/6//r/+v/6//r/+v/7//z////+/wAAAAAAAAIA/v/+////AAD///z/
+P/6//z//f/+//3//v8AAAMAAgD+//r/+f/6//z////7//v/+v/6//r/+f/4//X/9P/z
//P/9P/z//T/9P/1//X/9v/4//n/+f/2//X/9f/1//X/8//y//H/8f/1//f/+P/5//f/
9v/0//D/8v/y//L/8P/w//L/8//z//b/9v/2//b/9f/0//D/8f/v/+//8f/x//L/8v/y
//L/8f/x//H/8f/y//P/9P/0//L/8f/x//L/9P/0//X/9f/1//T/9P/z//X/9f/1//b/
9//4//r/+v/6//r/+v/6//v/+//+////AAABAAAA///+//z//P//////AQADAAMAAwAD
AAIAAQD///7//////////v/8//r/9//3//f/9//0//b/9v/2//X/9P/z//L/8P/w//H/
8f/x//D/8v/y//L/8v/y//T/9P/x/+//8v/w//D/9P/0//T/8//0//b/9//5//j/9v/1
//T/9P/z//P/8v/4//r/9//5//3//P8BABAAHQApADoAUQBpAIEAowDOAO4A9gDwAOsA
6gDmAMwAjgBBAPr/tf9p/zf/Lv8z/zj/Q/9W/2D/Zv94/5D/nv+m/7H/vv/J/9b/3//m
/+//7v/o/+z/8//3//n/+f/7//7//v//////AwADAAMABAAEAAUABgADAAIAAgADAAMA
AQADAAQABAAHAAgADAANAAwADAAOAA8ADQALAAkABwAIAAsADAAOAA4ADgANAAwADAAN
AA8ADwASABMAFAAUABMAFQAWABcAGgAaABoAGgAaAB4AHwAgACEAIgAjACMAJwAoACoA
KwAsACwALgAsAC4AMgA3ADsAOQA5ADsAPgA+AD4APQA+AEEAQQBCAEIAQgBCAEIAQgBC
AEAAQABAAEAAPQA9ADwAPAA6ADkAOAA5ADcANgAzADEALwAtACsAJwAmACQAIwAhAB0A
GgAYABUAEwASAA8ADQALAAoACQAHAAMAAwADAAAA/v/+//3/+//8//n/+f/2//X/9P/y
//P/9f/2//b/9v/1//X/9f/2//b/9//6//r/+f/3//X/9P/2//X/9P/2//f/+P/6//f/
9v/2//X/9//3//j/+P/6//r/+v/6//j/+P/6//j/+v/6//r//P/4//j/+f/6//z/+v/3
//r/+v/5//j/9f/z//T/9v/0//L/8P/x//T/9P/1/+//7f/v//D/8f/x/+7/6//q/+n/
6f/q/+n/6v/o/+f/5f/k/+b/5//n/+T/5f/l/+X/5f/l/+T/4//j/+H/4f/g/9//4v/i
/+H/3v/g/+L/5P/k/+P/5P/k/+P/4v/i/+L/4v/j/+T/4v/l/+X/5f/n/+f/5P/k/+T/
5P/l/+X/5f/l/+f/5//n/+b/6P/n/+f/6P/n/+b/5v/l/+b/5P/m/+f/6P/p/+r/7P/s
/+3/7f/r/+v/6//r/+v/6//r/+r/7P/v/+//8f/v/+//7//v//D/8f/x//L/7v/t/+z/
6v/m/+T/4f/h/+P/4//g/+L/4//k/+T/5P/l/+T/4v/i/+H/4f/h/+D/4P/g/+D/4P/e
/+D/4P/d/9//4v/g/+D/5P/k/+T/4//i/+L/4f/h/+L/4v/j/+T/5f/l/+b/5v/k/+T/
5//p/+n/7P/1/wQADwAZACgAPQBVAHUAlwC2ANIA6ADiANMA0ADCAJwAZgAnAOD/lf9P
/x3/EP8d/yT/J/82/0b/VP9g/2r/fP+Q/5//rv+7/8j/0//g/+P/5P/m/+b/6f/1//3/
+f/7//z//P/9//3/////////AAAEAAcACgAJAAYABgAHAAcABQAHAAgACAAIAAgACwAL
AAoACgAMAA0ADQANAA0ADQANAA8ADwAQABEAEgASABIAEAARABMAEwAUABUAFgAWABoA
HQAfACEAIQAgAB8AHgAcACAAIQAiACQAJgAoACkAKgAqACsAKwAvADIANwA4ADcAOAA6
ADsAPQA9AD8AQgBFAEYARgBIAEkASQBKAEoASABIAEgASABGAEQARABEAEcARQBGAEYA
RQBCAEAAPgA7ADkAOAA1ADMAMQAvAC0AKwAqACgAJwAjAB8AHAAaABcAFQAUABEAEQAP
AA4ADQALAAcABwAHAAcABgAHAAcABAAEAAAA///9//3//f/8//z//f/9//z//f/9//7/
///9//z//P/+/wEAAQAAAP///v8AAP///v/+//3//P/8//3//v8AAAEAAwADAAQABAAC
AAIAAgACAAIAAgAEAAIAAwAEAAUACAAEAAQABQAGAAYABAABAAQABgAHAAgABwAGAAYA
BwAEAAMAAAAAAAIABAAHAAMAAwABAAIAAwADAAAA/f/8//v/+//8//v//P/7//v/+v/6
//z//f/9//r/+//7//v/+//5//j/9//3//j/+f/5//n/+v/6//n/9v/5//r/+//6//j/
+P/3//X/+P/4//j/+P/4//j/9f/3//X/9f/3//f/9v/2//b/9v/z//P/8//z//T/9f/2
//b/+P/3//f/+P/3//b/9v/1//j/+v/7//r/+v/6//r/+v/7//z//v//////////////
/f/9//3//P/+/wEAAQADAAAA///+//3///8BAAIABAABAAEAAQAAAPz/+v/3//f/9v/1
//H/8v/z//T/9P/0//P/8v/w//D/7//v/+//7v/w//D/8P/w//L/9P/0//H/8P/y/+//
7v/y//L/8v/x/+//8P/w//H/7//u/+7/7v/x//H/8v/y//T/8v/z//P/9f/4/wEACgAR
ABsAKgA5AFMAcQCNAKwA0ADoAOQA2QDaANQAtACEAEkABAC7/3P/N/8e/yH/JP8n/zL/
Rv9W/2T/dv+M/5z/qf+0/73/yP/P/9T/3f/i/+T/6P/x//X/8//z//X/9//2//b/9f/1
//X/9f/2//n/+//9//v//P/8//3//f/8//3//f/8//3//v8CAAMAAgACAAQABQAFAAUA
BQAFAAUABwAHAAgABwAIAAgACAAIAAkACwALAAwADQAOAA4ADgAPAA8ADwASABIAEgAS
ABQAGAAZABoAGwAcAB0AHQAfACAAIgAjACYAKAAsACwAKgAsAC8AMQAxADEAMwA2ADcA
OAA4ADoAOwA7ADwAPAA7ADoAOQA4ADsAOgA7ADwAOgA3ADcANgA0ADIAMQAwADAALwAv
AC0AKQAnACUAIwAhACAAHgAdABkAFQASABAADwANAAwACQAEAAEA///9//z/+f/6//v/
+v/4//j/9//2//b/8v/x//D/7//u/+z/7f/v//D/8P/x//H/8v/z//H/8P/w//L/8f/x
//D/7//x//T/9P/0//X/9f/1//b/9P/0//X/9f/3//f/+P/4//f/9v/1//T/9f/2//n/
+P/2//b/9v/4//f/+P/6//z/+v/4//X/+P/6//v//P/7//j/+P/5//b/9P/y//P/9v/3
//n/9P/z//X/9v/3//f/9v/z//L/8f/w//D/7v/u/+7/7//v//D/8f/x//D/7P/s/+3/
7v/v/+//7v/t/+3/6//r/+r/6f/r/+z/7P/q/+r/6v/q/+j/6P/q/+v/6//q/+r/6v/q
/+r/6v/n/+n/5//n/+n/6f/q/+r/6v/q/+n/6f/p/+n/6f/p/+n/6P/o/+f/5//o/+j/
6P/p/+n/6f/o/+j/5//v//H/7//u/+z/7P/s/+z/7f/u//D/8f/v/+//7//v/+//7//v
/+7/7v/x//H/8//y//H/8P/v//H/8//0//b/8//x/+//7P/s/+r/5//n/+j/6f/n/+r/
6f/o/+b/5P/k/+T/4//k/+f/5//n/+b/5P/k/+T/5P/k/+b/5v/j/+P/5v/k/+T/5v/m
/+b/5f/j/+T/5P/l/+b/5v/n/+j/6//r/+z/7P/m/+T/6//t/+3/7P/r//b/BwATAB4A
LQA/AF8AhwCoAMgA5ADqAN8A3gDiANIArgBxACQA1/+P/0n/IP8T/xb/H/8s/zj/RP9U
/2b/eP+M/5f/oP+p/7T/wf/K/83/0P/S/9T/1//Z/9v/3f/j/+T/5P/l/+X/6f/p/+n/
6v/r/+3/7//t/+r/6v/r/+v/7f/v//D/8P/u/+7/8f/x//L/8v/0//X/9f/1//X/9f/1
//f/9//4//f/+P/4//j/+f/7//7////+////AAAAAAMABQAGAAcABgAGAAYABgAHAAwA
DgAQABEAEgATABMAEwAUABYAFwAaABwAIAAgACIAJAAnACkAKgArAC4AMgA1ADYANgA4
ADcANwA4ADgAOAA4ADgAOAA7ADoAOwA8ADkANQA0ADIANgA2ADcAOAA1ADEALgApACoA
KQAoACcAJwAmACQAIwAjAB8AHAAaABUAEwASAA8ADwANAAwACwAHAAMAAwADAAIAAAAA
AP///v/+//r/+f/5//n/+f/4//b/9//3//b/+P/3//f/9//1//T/9P/2//n/+f/4//f/
+f/8//z//P/8//v/+v/6//z//P/9//3//f/9//7//v/+//7//v/+/wAAAAACAAAA/v/+
//7/AAD8//z//f/+/////v/8/wAAAgADAAQAAwABAAIABAACAAEA/v/+/wAA//8BAPz/
+//7//z//f/9//7/+//6//n/9//4//f/+P/4//n/+f/6//v/+//6//b/9f/1//X/9f/3
//b/9f/1//j/+f/5//n/+v/6//n/9v/2//b/9v/0//T/9v/3//f/9P/y//D/7v/w//L/
8f/1//P/8//1//X/9v/2//b/9v/0//P/8v/x//H/8f/x//D/8f/x//L/9P/y//L/8//z
//T/9P/1//X/9f/1//X/9v/1//H/8P/y//T/9v/4//j/+P/5//n/+f/5//n/+f/3//f/
9//2//b/+f/5//v/+//7//v/+//7//v/+v/6//n/+f/5//j/9P/y/+//7//w//H/7//y
/+//7v/s/+r/5//m/+T/5P/j/+P/4//i/+P/5P/l/+b/5f/m/+X/4f/h/+T/4v/i/+P/
4v/h/9//4P/i/+P/5f/k/+L/4f/g/+P/4//k/+T/5v/m/+H/3//l/+7/8//8/wkAGQAo
ADkAVQB3AJcAuADYAOIA2ADTAMwAvgCaAF4AFQDK/33/N/8V/xb/H/8c/x//Kv82/0L/
Vv9u/37/iP+V/6L/rf+4/7//wP/F/8j/yP/O/9P/0//X/93/3//h/+D/4P/f/9//3//f
/+D/4f/j/+X/4//k/+T/5f/l/+f/6f/q/+r/6v/q/+3/7f/r/+r/6//r/+3/7f/t/+3/
7//x/w==
         </WaveFormData>
      </LeadData>
      <LeadData>
         <LeadByteCountTotal>10000</LeadByteCountTotal>
         <LeadTimeOffset>0</LeadTimeOffset>
         <LeadSampleCountTotal>5000</LeadSampleCountTotal>
         <LeadAmplitudeUnitsPerBit>4.88</LeadAmplitudeUnitsPerBit>
         <LeadAmplitudeUnits>��V</LeadAmplitudeUnits>
         <LeadHighLimit>2147483647</LeadHighLimit>
         <LeadLowLimit>268435456</LeadLowLimit>
         <LeadID>V5</LeadID>
         <LeadOffsetFirstSample>0</LeadOffsetFirstSample>
         <FirstSampleBaseline>0</FirstSampleBaseline>
         <LeadSampleSize>2</LeadSampleSize>
         <LeadOff>FALSE</LeadOff>
         <BaselineSway>FALSE</BaselineSway>
         <ExcessiveACNoise>FALSE</ExcessiveACNoise>
         <MuscleNoise>FALSE</MuscleNoise>
         <LeadDataCRC32>3214059156</LeadDataCRC32>
         <WaveFormData>
+v/6//r/+v/5//j/9//2//b/9v/2//b/9v/2//b/9v/2//b/9v/2//T/9P/0//T/9f/2
//f/+P/2//b/9v/2//j/+P/4//j/9//2//X/9P/1//b/9//4//f/9v/1//T/8//y//H/
8P/w//D/8P/w/+//7v/t/+z/7P/s/+z/7P/v//D/8f/y//D/8P/w//D/8P/w//D/8P/v
/+7/7f/s/+7/7v/u/+7/7v/u/+7/7v/u/+7/7v/u/+z/7P/s/+z/7P/s/+z/7P/q/+r/
6v/q/+v/7P/t/+7/7P/s/+z/7P/u/+7/7v/u/+z/7P/s/+z/7//w//H/8v/0//T/9P/0
//P/8v/x//D/8f/y//P/8//z//X/9v/3//n/+v/6//r/+//7//r/+f/6//r/+v/6//n/
9//0//T/8v/y/+//7//v/+//7f/t/+n/6P/o/+j/6v/q/+r/6f/p/+n/6f/p/+n/6v/q
/+n/5//n/+X/5f/n/+j/6f/q/+r/6v/q/+v/6f/o/+j/6P/r/+v/7f/t/+X/6f/r/+j/
5f/h/97/5f/s//D//f8RACIAOQBTAHEAlwC6AMsA3AD3AAwBEwEDAdgAqQB3AEQAFQDz
/9//1P/I/8L/xf/F/8n/0f/Y/93/4f/e/+H/6f/l/+H/5P/p/+f/5//t/+//7f/s/+z/
7//w//P/9P/z//L/8f/w//P/8//z//H/8v/y//P/8//0//X/9v/2//j/+P/4//j/9f/1
//b/9//3//b/8//y//X/9v/2//f/+f/5//n/+f/5//n/+v/6//3//f/+//7//v8AAAEA
AgABAAAA/f/8/wAAAwAFAAcABwAIAAgACAAGAAkACgALAAoACwAOAA4AEAASABUAFgAW
ABYAFwAZABoAGgAaABwAGgAaAB0AHgAgACAAIAAgACIAIwAjACQAJgAkACQAJQAjACMA
IwAiACIAIgAjACQAIgAgAB8AHAAZABkAGAAXABQAEQAQAA4ADwANAA0ACgAKAAcABwAG
AAEA/////////v/9//z//P/6//v/+//7//f/9//3//f/9f/2//j/9v/1//j/+f/6//v/
+//6//r/+//8//z/+v/5//n/+f/4//r/+v/6//r//P/9//3/+//8//3/AQACAP///f/7
//r/+v/6//r/+v/8//7/AQADAAAA/////////////////////wAAAgACAP////////7/
+v/6//r/+v/7//3//v/+//3//P/7//r/+f/5//r//P/7//v/+f/4//j/+P/3//f//f/+
//z//f/9//z/+//6//j/+P/3//f/9v/2//T/9P/0//X/9f/1//X/9v/3//j/+f/5//j/
+P/6//j/9v/4//n/+P/2//X/9f/2//f/+P/z//b/9v/2//j/+P/4//j/9v/4//j/+f/5
//j/+P/4//j/9f/1//z//P/8//z//P/+//7//v/+/wAAAAAAAAAA/f/8//v/+f/7//3/
/v///wIABAAFAAYABwAHAAYABQAEAAQABAAEAAMAAQD+//7//v/+//v/+//7//v/+f/5
//X/9P/0//T/9f/2//f/9//2//X/9P/z//P/9P/0//P/8//z//H/8f/y//L/8v/y//L/
8v/y//P/9f/0//T/9P/z//P/9f/1/+//8//3//j/8//z//b/9//8/wgAEwAjADwAVQBv
AI8ArwDKAOEA9AADAQgB/wDdAK4AdwBBABAA7f/b/9H/yP/A/7z/vf+//8X/zf/U/9v/
4f/k/+f/6f/p/+v/7P/p/+v/8f/z/+//8//4//b/9P/0//b/9v/3//j/+f/6//v/+f/3
//P/9f/2//j/+f/8//3//v/+//v/+v/5//j/9//3//j/+f/6//r/+P/4//v//P/8//3/
///////////+//3//f/8//3//f/+//7///8CAAQABgAGAAYABAAEAAQABQAFAAUABAAE
AAMAAgADAAcACQALAAwADQAQABAAEAASABUAFgAYABgAGQAbABoAGgAaABwAHgAeACEA
IgAfAB4AHQAcAB4AHwAfACAAIAAeAB4AHwAfAB8AHwAeABsAGAAWABQAFAAUABUAFAAT
ABMAEgARABAADQAMAAoACAAFAAQAAAACAP/////+//v/+f/5//n/9v/1//T/9P/0//X/
9f/1//L/8f/w/+//7//w//L/8P/x//T/9f/2//X/9f/0//T/9v/4//n/+P/3//f/9//2
//b/9v/2//b/+P/5//n/9//3//f/+v/6//j/9//2//b/+P/4//j/+P/6//r/+//7//f/
9f/0//P/9v/3//j/+f/3//j/+v/6//n/+f/5//j/9P/0//T/9P/2//f/9//2//f/+P/5
//r/9v/1//X/9v/0//P/8P/u//D/8P/v/+//9P/0//H/8f/w//D/8P/w//L/8v/x//H/
8P/w/+7/7v/w//H/8f/x//D/8P/w//D/8f/x//D/8P/y//D/7v/w//L/8P/t/+v/6//s
/+3/7v/t//D/8P/w/+7/7v/u/+7/7f/w//H/8//x/+7/7P/q/+z/6//r/+z/8P/s/+3/
7v/v//D/8P/w//D/8P/w//D/8P/w//L/8v/y//H/7//x//L/8//1//b/9v/2//v/+//6
//n/9//2//X/9P/1//P/8P/w//L/8v/v/+//7v/t/+r/6f/q/+r/6//s/+v/6v/p/+f/
5//n/+f/5//o/+r/6//r/+v/6//p/+n/6v/q/+r/6v/o/+j/6P/p/+f/5v/m/+b/5//n
/+n/6f/p/+f/5f/m/+f/6f/o/+n/6v/w//3/DwAgADcAUQBvAJEArAC/ANYA7QD+AAMB
9wDSAJ0AZwAyAAMA4//R/8T/uv+0/7n/wf/D/8P/yv/T/9H/0v/Z/93/3//j/+T/5//p
/+n/6f/p/+n/7P/u/+3/7P/t/+z/7v/u/+7/7v/z//P/8//x/+//7v/u/+3/8P/x//L/
8v/w//D/8P/w/+3/7f/u/+//8//0//P/9P/y//L/8f/x//H/8f/x//H/8v/z//X/9v/3
//f/+P/4//b/+P/5//r/+P/4//b/9v/3//n/+v/7//3//v/+//7//P///wAAAQAEAAUA
CAAIAAcACAAKAAoACgAKAAsADQAQABAAEAASABIAEgAVABYAFwAYABkAGgAYABkAGQAa
ABwAGgAaABsAGQAXABUAEgARABAAEAAQABAAEAARABAAEQARABAADwAMAAkACAAGAAMA
AQABAP7/+//3//b/9P/1//X/9//5//b/9f/0//T/7//v/+7/7f/u/+//8P/x/+//7v/u
/+r/6v/s/+z/7P/t/+3/7P/s/+3/7v/u/+z/7P/t/+7/7v/s/+z/7P/s/+r/6//r/+n/
6f/p/+z/7P/t/+3/7f/u//D/8P/w//D/7f/s/+z/6//u/+//8f/z//H/8f/x//H/8P/w
//H/8P/v/+//7//u/+z/7P/s/+z/7P/t/+3/7P/q/+r/6v/q/+j/5//n/+j/6f/p/+f/
5v/k/+T/4//j/+j/6P/l/+X/6P/o/+j/6P/q/+r/6f/p/+j/6P/m/+b/5f/l/+T/4//k
/+T/5P/k/+f/5//m/+b/5P/i/+D/4v/k/+T/4//j/+T/5P/k/+T/4v/m/+f/6P/o/+j/
6P/o/+T/5P/i/+H/4v/i/+P/5P/m/+X/5f/m/+b/5P/o/+z/6//q/+n/6P/p/+r/6//s
/+r/6v/q/+r/6P/o/+j/5//o/+v/7f/v//H/8v/y//L/9P/z//H/7//w//D/8P/w//H/
7//s/+z/7P/s/+n/6f/n/+f/5f/l/+X/5P/k/+T/4v/i/+L/4f/h/+H/4f/h/9//4P/g
/9//4f/h/9//3//i/+L/4v/i/+T/5P/k/+X/5P/i/+H/4P/j/+P/5f/l/+X/4//j/+L/
4f/d/9z/3f/e/+D/6/8BABgAKwBBAF8AgQCkAL0A0gDlAPYAAwH/AOIAsQB7AEgAGQDz
/9v/zv/G/7r/tf+5/73/xf/M/83/zf/S/9f/2//f/9//4P/j/+H/3f/d/+H/5f/k/+b/
5v/m/+j/6P/q/+r/6v/q/+v/6//r/+n/6v/q/+v/6//q/+v/7P/s/+r/6v/q/+r/6//r
/+z/7f/s/+z/6v/q/+3/7v/u/+//8f/x//H/8f/x//H/8v/y//X/9f/2//b/8//0//T/
9P/3//j/9//4//b/9//3//f/+P/6//v//P/8////AAABAAIAAwAGAAYABQAGAAgACAAJ
AAoADAAPABMAFAAVABgAFgAWABkAGgAYABgAGAAYABYAFwAXABgAGwAaABsAHQAcABsA
GgAYABgAGAAZABoAGAAWABUAEgATABMAEgARAA4ACwAKAAgABwAFAAUAAgAEAAEAAQAA
APv/+f/5//n/+v/5//j/+P/y//H/7//t/+z/7f/u/+//7f/u//D/7v/s/+7/7v/u//D/
8f/x//L/8f/y//L/8P/w//H/8v/y//T/9P/0//T/9P/1//X/8//z//P/9v/2//P/8//z
//T/9P/0//T/9P/y//L/8//z//P/8//0//X/8//z//P/8//z//T/9v/2//f/9//3//b/
8v/y//L/8v/y//P/8//y//X/9v/3//j/9f/z//L/8v/z//P/8f/w//D/8P/v/+//9P/0
//H/8f/x//D/7//u//D/8P/v/+//8v/y//D/8P/w//H/8f/x/+//7v/t/+z/7//v/+7/
7v/v/+7/7f/w//P/8v/w/+//7v/u/+7/7v/t//D/8P/w//D/8P/w//D/7f/u/+3/7f/t
/+z/7P/s/+r/6f/p/+r/7P/s/+7/7//v//H/8v/y//P/9P/1//b/9P/0//T/9P/z//L/
8f/w//L/9P/2//f/9v/3//f/9//7//z//P/8/wEAAQAAAP///f/8//v/+v/7//n/9v/2
//j/+P/1//X/8//z//H/8f/u/+z/6//q/+v/7P/t/+3/6//r/+v/6//r/+z/7P/r/+3/
7f/r/+v/7P/s/+z/7P/s/+z/7P/t/+3/7P/s/+z/7f/t/+//7//v/+//7f/o/+f/6f/m
/+P/6v/2////CQAcADcAUwBtAIkArADHANgA6QD6AAcBBQHoALMAeQBIABsA9//j/9b/
yP++/73/w//B/8X/zv/X/9n/3v/h/+X/5//j/+T/6//v//H/7f/n/+f/6v/u/+//8P/z
//T/8v/w/+7/7P/v/+//7//t/+3/7v/w//H/8//1//f/+P/2//b/9v/2//P/8//0//X/
+f/6//n/+v/6//r/+f/5//n/+f/5//n/9//3//j/+P/5//n/+v/6//3/AAACAAQABAAE
AAIAAgACAAMAAwADAAEAAgACAAIABQAJAAsADQAMAA0AEAAQABIAFAAXABgAFgAWABcA
GQAaABoAGgAcABoAGgAdAB4AHwAgACEAIgAgACEAIQAiACEAHgAdAB0AHgAfACAAIAAh
ACAAIAAgAB8AHgAeABwAGwAbABoAGQAYABUAFAASAA8ADQANAAoACAAFAAUABAAAAP3/
/P/7//3//f/9//7/+//7//r/+f/3//f/9//3//j/+v/9//z/9//4//f/9v/4//n/+f/6
//r/+v/5//b/9v/3//j/+P/6//r/+v/6//v//f/+//3//f/9/wAAAAD9//3//f/+/wAA
AAAAAAAAAAAAAAEAAQAAAP////////////////////8AAAIAAgADAAMAAwACAP7//v/+
//7/AAABAAEAAAACAAIAAgACAP7//f/9//7///////3//P/8//z/+//7////AAD+////
/v/+//7//v/7//r/+P/3//r//P/8//7//P/9//3//f/6//r/+v/6//v/+//6//r//f/8
//v//v8AAAAA//////7//v/+//7/+f/6//j/9v/3//j/+f/6//j/+v/6//v//f/8//z/
/P/8//v/+//8//b/+v/+////AAABAAIAAAAAAAAAAAACAAIAAgACAAAAAAAAAP////8B
AAIAAwAGAAgACQAKAAoACQAHAAUABgAGAAYABgAFAAMAAAAAAP///v/6//n//P/9//z/
/f/5//j/+P/4//j/+P/4//f/9//3//f/9//3//j/+P/3//f/9//1//X/9v/2//b/9v/2
//b/9v/3//f/9v/2//b/9v/1//b/9f/5//3/+f/0//X/9f/0//v/AgAMABkAKQA8AFcA
dQCTALMAzADbAOgA+QACAfcA1wCqAHkAQwAQAO//4f/X/8j/vv/A/7//vf/F/8//1P/Z
/+H/6P/p/+f/6f/r/+7/8//1//X/9f/5//3/+v/2//j/+P/6//r/+v/6//r/+v//////
///9//z//P/9//3//f/9//3//P/8//z//P/8//z//f///wEAAgACAAAAAAD//wAAAAAB
AP//////////AAABAAMABAAFAAUABgAGAAQABgAHAAgACQAKAAkACgAJAAsADAANAA0A
DgAOAA4ADAAPABAAEQATABUAGQAaABkAGgAcABwAGgAaABsAHQAfACAAIQAkACQAJAAn
ACgAJgAmACYAJgAmACcAJwAoACYAJAAkACUAJQAlACUAJAAhACAAIAAgACEAIAAgAB4A
HAAbABkAFwAWABMAEgAQAA8ADQANAAoACgAHAAcABgAFAAMAAwADAAAA///+//7//f/9
//z/+//7//v/+//7//n/+v/8//r/+P/6//r/+v/6//n/9//2//n/+v/6//j/9v/3//j/
+P/6//r/+v/6//r/+//7//n/+v/7////AAABAAEAAQACAP///v/9//z//v/+//////8A
AP////////7//f/8//v/+f/6//z//P/7//v/+//6//r//P/+/wAAAAABAAEAAAD9//z/
+//6//n/+f/6//z//P/7//j/9v/2//b/9f/1//j/+P/1//X/+P/4//j/+P/2//b/9f/1
//T/9P/y//L/8//1//b/9//0//T/9P/0//f/9//2//b/9v/0//L/9P/2//b/9f/1//b/
9v/2//b/8//2//b/9v/2//b/9v/2//T/9v/2//f/9f/0//T/9P/0//P/8//0//L/9P/4
//n/9v/3//j/+f/6//j/+P/4//j/+v/6//r/+v/4//j/+P/3//j/+//9////AAAAAP//
/v8DAAMAAgABAAIAAgACAAIAAAD9//n/+P/6//r/9//3//X/9f/z//P/8f/w//D/8P/y
//L/8v/x//P/8//z//P/8P/w/+//7f/w//H/8P/x//H/8P/v/+7/7P/s/+z/7f/v/+7/
7v/u/+//7//x//H/8f/v/+//8P/t/+n/6v/t//L//P8FAA8AIgA9AFkAdQCZALYAxwDc
APMABAEHAfcA0AChAGsAMgAFAOf/2f/Q/8L/vP+//8H/v//D/87/1//d/+D/4//l/+X/
5//s/+//6//n/+n/6//r/+7/8v/w//D/8v/y//L/8v/y//L/8//z//P/8f/w//D/8f/x
//T/9f/2//b/9v/2//b/9v/3//f/+P/5//r/+v/4//j/9//4//j/+f/3//f/9//3//f/
9//4//j/+f/5//r/+v/5//r/+v/6//z//P/6//r//P///wEAAwABAAIAAgACAAMABwAJ
AAsACgALAA4ADgANAA4AEAAQABAAEAARABMAFAAUABQAFgAWABYAGQAaABwAHAAcABwA
HAAdAB0AHgAgAB4AHgAfAB4AHQAcABoAGwAaABoAGgAbABoAGgAYABUAFQAUABMAEgAP
AA4ADAALAAkACQAGAAYAAwADAAIAAQD////////8//n/9v/0//T/9f/1//X/8v/x//D/
7//x//L/9P/y//D/8v/y//L/8P/v/+3/7P/u//D/8f/w//H/8//1//b/9v/2//b/9v/0
//X/9f/z//H/8f/0//T/8f/x//H/8v/0//T/9P/0//T/9P/1//X/9P/z//P/8//x//H/
8f/x//H/8v/0//T/9P/1//b/9v/y//L/8v/y//L/8//z//L/8P/w//D/8P/s/+v/6//s
/+//7//t/+z/7f/u/+7/7//w//D/7f/t/+3/7P/r/+r/6v/q/+n/6f/s/+7/7v/w/+3/
7f/s/+v/6P/o/+j/6P/p/+n/6P/o/+v/6v/p/+z/7f/s/+r/6f/o/+j/6P/o/+f/6v/q
/+r/6P/o/+j/6P/n/+r/6//t/+z/6v/p/+j/6f/p/+r/7P/r/+r/6//r/+r/6f/p/+n/
6v/q/+z/7P/s/+z/7P/s/+z/7P/v//D/8f/y//H/8P/v/+3/7f/v//D/8f/1//b/9v/2
//j/9//1//P/8v/y//L/8v/z//H/7v/u/+7/7v/r/+v/6f/p/+f/5//l/+T/5P/k/+T/
5P/k/+P/4f/h/+H/4f/j/+T/5P/j/+P/4//h/+H/5P/k/+T/5P/m/+b/5v/n/+X/5P/k
/+T/4//j/+X/5f/n/+f/5f/k/+X/3//c/+H/6P/w////FwAsADsAVQB7AJ0AugDRAOAA
6wAAAQcB6QC2AIcAVQAiAPn/3//R/8j/wP++/7//vf/B/8v/zv/P/9P/1v/X/9n/3f/h
/+b/5f/f/+H/4//l/+X/5v/o/+b/5v/o/+j/6f/q/+v/7P/t/+3/7f/r/+j/6P/p/+n/
6f/p/+n/6P/p/+r/6//s/+v/6//s/+3/7v/u/+z/7P/v//D/8P/x/+//7//v/+//7f/t
/+7/7v/w//H/8//0//P/9P/0//T/9v/2//T/9P/3//n/+v/7//n/+v/6//r//P///wAA
AQD/////AQAAAAQACAANABAADgAOAA8AEQARABAADwAQABAAEAATABQAFAAUABQAFAAW
ABcAFwAYABYAFAAUABUAEwATABMAEgAUABQAFQAWABQAEgARAA4ACwALAAoACQAHAAUA
BQAEAAMAAQABAP7//P/5//n/+P/1//P/8//z//L/8f/w//D/7//v/+7/7f/q/+n/6P/n
/+n/6v/s/+r/6P/q/+r/6v/s/+3/7f/u/+3/7v/u/+z/6//r/+v/6v/s/+z/7P/s/+v/
6//q/+f/6P/p/+3/7v/t/+3/7f/u/+v/6v/p/+j/6//s/+7/7//u/+3/7f/t/+3/7f/t
/+3/7f/u//D/8P/t/+3/7f/s/+z/7P/s/+z/6f/p/+j/5v/n/+j/6f/q/+r/6f/p/+r/
6//r/+n/6P/n/+b/5P/j/+j/6P/l/+X/5//o/+n/6v/q/+r/6f/p/+n/6P/l/+T/5P/l
/+X/5f/m/+b/5v/m/+b/5f/j/+L/4//i/+H/5P/o/+j/5//n/+b/5v/m/+b/4f/k/+T/
5P/m/+b/5v/m/+b/6P/o/+n/5//m/+b/5v/m/+X/5f/m/+j/5v/o/+r/7P/u//D/8P/w
//D/8P/t/+z/6//q/+v/7P/t/+3/7//x//L/8//0//T/8//y//f/9//2//X/8v/y//L/
8v/v/+3/6v/q/+z/7v/t/+//8f/x/+//7//v/+7/7v/u/+z/7P/s/+v/6//r/+v/6//p
/+r/6v/p/+n/6f/n/+f/6v/q/+r/6v/o/+j/6P/p/+z/7P/t/+7/7//v//H/8f/t/+//
8f/w/+v/6//u//P/9P/4/wcAGwAyAE0AaQCDAJ8AvADTAOYA+QACAf0A5wDAAI0AUwAc
APP/2//T/8z/xP/C/8X/yf/J/8n/zv/X/93/4P/n/+v/8f/3//T/7f/t/+v/7f/1//n/
9v/2//b/9v/4//j/+P/4//j/+P/9////AQABAP///v/+//3/AAABAAIAAgACAAIAAgAC
AAMAAwAEAAUABQAEAAEAAAADAAQABAAFAAcABwAHAAcABQAFAAYABgAHAAcACAAIAAsA
DgAQABIADwAOAAsACgANAA8AEAARABIAFAAVABYAFQAXABcAFwAbAB0AIQAiACEAIgAk
ACQAJAAkACUAJwAoACgAKAAqACwALAAvADAALgAuAC4ALgAsAC0ALQAuAC8ALgAvADEA
MQAxADEAMAAtACwALAAsACkAKAAoACYAJwAnACYAJQAiAB8AHgAcABsAGQAZABYAGAAV
ABUAFAARAA8ADwAPABAADwAOAA4ACgAJAAcABQADAAMAAwADAAUABgAIAAYABQAIAAkA
CgAJAAkACAAIAAsADAAMAAoACQAJAAkACAAGAAYABgAGAAkACwAMAAsACwALAA4ADgAL
AAsACwAMAAwADAAMAAwACgAKAAsACwAMAAsACwALAAsACwALAAsADQAOABAAEAAOAA0A
DAAKAAgACAAIAAgACQALAAwADAAMAAwADAAMAAgABwAHAAgACwALAAkACAAGAAYABQAF
AAgACAAFAAUABAAEAAQABAAEAAQAAwADAAIAAgAAAAAAAgADAAMAAwADAAQABQAGAAYA
BQADAAIAAwACAAEABAAHAAYABAADAAIAAgACAAIAAQAEAAQABAABAAAA///+//7/AAAA
AAEAAwACAAIAAgAAAP////8AAAIABAAGAAQABAAEAAQABAAHAAgACQAKAAgACAAIAAgA
BgAGAAYABQAHAAkACgALAAwADAALAAoADwAPAA4ADQAKAAoACgAKAAkABwAEAAQAAwAC
AP7//f/+/////v///////v/+//7//v/+//7//f/7//v/+//7//z//v///////v/9//r/
+f/8//z//P/8//v/+v/5//n/+f/4//j/+P/3//f/+f/5//v/+f/5//r/9//3//j/+//6
/wIADQAZAC4ASwBhAH0AoQDAANUA6AD/AAoBBwH5ANwAqwBzADwAEwDz/9//1P/G/8D/
xf/N/9H/0//a/9//4//o/+v/7//v/+3/8P/z//X/+f/9//3/9//6//z/+//6//v/+v/4
//j/+P/4//3//f/9//v//P/8//3//f/7//v/+//6//v//P/9//7//v///wEAAwACAAIA
AAAAAAEAAgACAAMAAgABAAAA//8BAAEAAgACAAEAAQACAAIAAAACAAMABAAEAAQAAgAC
AAUABwAIAAkACwAMAAwADAALAA0ADQANABAAEQAUABQAEgAUABcAGAAYABgAGQAbABwA
HAAcAB4AHAAcAB8AIAAiACIAIgAiACQAJQAlACYAJAAiACIAIwAhACEAIQAgACAAIAAh
ACIAIQAgACAAHgAdAB0AHAAbABcAEwARAA4ADwANAA0ACgAHAAMAAgAAAAAA//8AAAEA
AAD///7//v/5//n/+P/3//P/8//z//P/9P/2//n/+P/3//r/+//8//z/+//5//j/9//4
//j/9v/4//n/+v/6//j/+P/4//j/+P/5//n/9//5//n//P/8//r/+f/4//j/+f/6//v/
/P/5//j/+P/3//j/+f/7//3//P/7//r/+f/7//z//v/+//3//f/9//z/+P/4//j/+P/4
//n/+f/4//r/+v/6//r/9v/1//X/9v/1//X/8//y//P/9P/0//X/9v/2//P/8//y//L/
8v/y//T/9P/z//P/8v/y//D/8P/y//P/8//z//L/8v/y//L/8//z//L/8v/0//L/8P/y
//b/9v/1//X/8v/y//L/8v/v//L/8v/y//D/8P/w//D/8P/y//L/8//z//L/8v/y//D/
7//v//D/7v/u//D/8f/3//n/+P/0//T/9P/0//T/9//4//n/+v/6//r/+v/6//j/+P/4
//f/9//5//r/+//9//7//v/+/wMAAwACAAEA///+//3//P/7//n/9v/2//f/+P/2//f/
9v/1//L/8f/x//D/8P/w//L/8v/y//H/8f/x//H/8f/v//D/8P/v/+//7//t/+3/7v/u
/+7/7v/s/+z/7P/t/+//7v/u/+7/8f/x//P/8//t/+v/8f/y//H/7f/m/+X/7P/y//n/
BwAYADUAUwBtAIkArADHANoA8QACAQ0BCQHwAMEAiwBYACsABQDp/9z/1v/K/8X/yf/N
/8v/0v/b/9//4P/j/+X/6//t/+z/6//t/+v/6//t/+3/7v/0//L/8v/0//T/9v/2//b/
9v/3//f/9//1//T/9P/1//X/9v/3//j/+P/2//b/9v/2//f/9//4//n/+v/6//j/+P/7
//z//P/9//v/+//7//v//P/9////AAAAAP/////+//7/AAABAAIAAAAAAP7//v8AAAMA
BQAHAAUABgAGAAYABQAHAAcABwAJAAsADwAQABAAEgAVABYAFgAWABcAGQAaABoAGgAc
ABwAHAAfACAAHgAeAB4AHgAgACEAIQAiAB8AHAAbABsAHgAfACAAIAAcABoAGQAYABkA
GgAcABwAGwAbABoAGQAUABEAEAAOAA8ADQANAAoADAAJAAkACAADAAEAAQABAAIAAQAA
AAAA+//7//r/+f/5//n/+f/5//j/+P/5//b/8v/0//T/9P/z//P/8v/y//X/9v/2//T/
9f/3//n/+v/5//j/9//2//f/+f/6//n/+f/5//z//P/7//v/+//8//z//P/8//z/+v/6
//v/+//6//n/+f/5//v/+//7//v/+v/6//v/+v/6//v//P/8//r/+v/6//r/+P/5//n/
+P/6//r/+v/6//j/9//3//j/9//3//X/9P/2//b/9f/1//b/9v/z//P/8//y//H/8P/x
//L/8v/z//b/9v/0//T/9P/1//X/9f/y//L/8v/y//X/9f/0//T/8//w/+3/7v/0//T/
8//z//D/8P/w//D/7v/y//P/9P/z//L/8f/w/+7/8P/w//H/8//y//L/8v/y//H/8f/y
//L/8v/0//X/8//z//T/9f/2//L/8P/z//T/9f/2//b/9v/2//b/+f/6//v//P/7//r/
+f/3//f/+f/6//v/+//8//z//P///////v/9//z//P/8//z/+//5//b/9v/3//j/9v/3
//b/9f/y//H/7//u/+7/7v/s/+z/7P/r/+z/7f/u/+//7//w//D/7//v/+//7f/t/+3/
7P/r/+r/6//s/+3/7//u/+z/6//q/+3/7f/v/+//8//z/+3/6v/t/+3/7P/v//b/AgAP
AB8AOABTAGsAhwCpAMQA3QDwAP0ABgEDAeMAtACBAEkAFgD1/+P/2f/K/77/vP+9/73/
w//P/9T/1f/b/+L/5f/r/+3/6f/o/+n/6f/t//H/7//v//L/9P/y//L/9P/0//b/9v/2
//b/+//7//v/+f/2//b/9//3//j/+f/6//r/+P/4//j/+P/3//f/+P/5//j/+P/2//b/
+f/4/w==
         </WaveFormData>
      </LeadData>
      <LeadData>
         <LeadByteCountTotal>10000</LeadByteCountTotal>
         <LeadTimeOffset>0</LeadTimeOffset>
         <LeadSampleCountTotal>5000</LeadSampleCountTotal>
         <LeadAmplitudeUnitsPerBit>4.88</LeadAmplitudeUnitsPerBit>
         <LeadAmplitudeUnits>��V</LeadAmplitudeUnits>
         <LeadHighLimit>2147483647</LeadHighLimit>
         <LeadLowLimit>268435456</LeadLowLimit>
         <LeadID>V6</LeadID>
         <LeadOffsetFirstSample>0</LeadOffsetFirstSample>
         <FirstSampleBaseline>0</FirstSampleBaseline>
         <LeadSampleSize>2</LeadSampleSize>
         <LeadOff>FALSE</LeadOff>
         <BaselineSway>FALSE</BaselineSway>
         <ExcessiveACNoise>FALSE</ExcessiveACNoise>
         <MuscleNoise>FALSE</MuscleNoise>
         <LeadDataCRC32>2491890034</LeadDataCRC32>
         <WaveFormData>
DAAMAAwADAAJAAgABwAGAAgACAAIAAgACAAIAAgACAAGAAYABgAGAAYABgAGAAYABwAI
AAkACgAIAAgACAAIAAoACgAKAAoACQAIAAcABgAHAAgACQAKAAkACAAHAAYABQAEAAMA
AgACAAIAAgACAAEAAAD///7//v/+//7//v8AAAIABAAGAAQABAAEAAQAAgACAAIAAgAB
AAAA///+////AAABAAIAAgACAAIAAgAAAAAAAAAAAP///v/9//z//v/+//7//v/8//z/
/P/8//7//v/+//7//P/8//z//P/+//7//v/+//z//P/8//z///8AAAEAAgADAAMAAwAE
AAMAAQD///7///8AAAEAAgACAAQABQAGAAgACwAJAAkACQAJAAkACQAGAAUABAACAAQA
AgACAAMABAABAP3//P/8//v/+v/5//b/9P/y//X/8//y//H/8f/0//T/8//z//X/9v/2
//P/8v/0//D/7f/y//L/8v/y//H/8f/x//H/7//v/+//7//y//L/8//z/+z/8P/w/+3/
7P/l/+H/5//s/+//+f8IABYAJwA8AFIAcQCPAKAAsQDLAOEA6wDmAMsAqgCGAGAAPQAg
AA8AAgD2/+7/7P/q/+r/7v/z//f/+P/z//T/+v/0/+3/7//y//D/7//1//b/9P/x//L/
9v/3//f/+P/2//X/9P/z//P/9v/2//X/9P/0//T/8//2//j//P/7//v/+//8//3/+//7
//v/+//5//n/+P/4//j/+v/7//v//v/+//7//v/9//z//P/7//3//v8AAAEAAQADAAQA
BAACAAAA/v/8/wAABAAHAAoACQAJAAkACQAJAAsADAAMAAwACwALAAkACwAOAA8AEAAQ
ABAAEQAUABQAFAAUABUAFQAXABgAGQAZABoAGgAaABkAGgAaABsAHAAcAB0AHgAgACAA
IAAgACEAIAAgACAAHgAdABsAGgAYABcAFQASABEADwANAAwACwALAAwACgAJAAgABwAH
AAQAAgABAAEA/v/9//z//P/7//z//f/9//n/+f/5//j/+P/7//z//P/8//z//P/8//r/
+v/6//r//P/8//v/+v/4//n/+f/5//n/+f/5//n/+f/6//r/+v/6//v//v////z/+v/4
//f/9//1//X/9f/4//v/AAADAP///P/9//z/+P/4//j/+P/5//v//P/+//3//P/7//j/
9P/2//b/9f/3//j/+P/3//X/9f/2//b/9v/0//T/9P/1//X/8v/y//T/9P/0//T/9//6
//n/+v/2//T/8//z//L/8v/v/+//7//u/+3/7P/u/+7/7v/u/+//7//v//D/8P/x//H/
8f/v/+//7//v/+7/7v/t/+3/7f/t/+//7//t/+z/6//r/+3/7f/t/+v/7f/u/+7/7v/u
/+3/7f/u/+7/7f/t//T/8//y//H/8P/z//P/8//0//b/9f/0//T/8f/w/+//7v/w//L/
8//0//f/+//6//v/+//7//v/+//5//n/+f/4//X/8v/x//H/9f/z//D/8P/w/+//7v/t
/+r/6P/m/+n/6v/q/+r/6//p/+j/5v/l/+X/5v/m/+P/5f/o/+X/4//m/+b/5v/m/+X/
5f/l/+X/5f/l/+X/5f/k/+T/5f/l/+D/4v/o/+n/5P/h/+P/4//m//H/+f8EABgALQBA
AFgAcwCJAKIAtQDFANEA0QC8AJkAcgBKACgADQD6/+v/4v/Y/9L/0P/Q/9L/2P/b/9//
4v/h/+L/4P/g/+P/5f/i/+L/5//n/+T/5v/r/+j/6f/p/+j/6P/r/+v/6//r/+n/6v/o
/+X/5v/o/+r/6//t/+7/8f/v/+3/6//q/+n/6f/p/+n/6f/r/+v/6v/q/+z/7v/v/+//
8v/y//L/8v/w//D/8f/x//L/8v/z//P/9P/3//n/+v/8//z//P/8//n/+v/6//r/+P/3
//b/9f/4//v//f/+/wAAAQADAAMAAwAGAAcACAALAAwADgASABEAEAAPAA8AEAATABUA
FwAUABQAEwASABUAFgAWABcAFQAUABQAFAAWABYAFgAWABMAEAAOAAwADQANAAwADAAM
AA0ADQAMAA0ACwAJAAgAAwABAAAA/P/8//z//P/9//7//P/7//v/+f/3//X/9P/1//b/
9//3//T/8//y//D/7v/x//L/8v/0//T/9P/0//T/9P/0//T/9//4//j/+P/1//X/9P/z
//X/9f/1//X/9f/2//b/9v/1//X/9//3//X/9P/z//P/9f/z//P/8//z//P/9f/1//H/
7v/v/+7/8P/y//T/9v/0//X/9f/2//T/9P/0//L/8P/y//L/8f/x//L/8v/x//L/8//1
//b/8v/w//D/8P/w/+//6//q/+r/6v/q/+r/7P/u/+z/7P/r/+r/6v/r/+7/7v/r/+v/
6v/q/+r/6v/s/+z/7P/s/+r/6f/o/+j/6P/p/+n/6f/r/+v/6//r/+v/6v/o/+f/5v/n
/+r/6//o/+j/6P/p/+n/6f/p/+f/6v/s/+3/7v/r/+n/6P/o/+j/5//n/+j/7P/o/+n/
6v/r/+z/7//v/+//8P/u/+3/7P/s/+//8P/x//L/8f/y//L/8v/0//f/9f/1//j/+f/6
//v/9v/1//T/8v/0//L/8v/z//T/8f/t/+z/6v/p/+j/5//o/+j/6P/t/+r/6P/m/+X/
6P/o/+f/5//p/+r/6v/n/+X/6P/l/+P/5v/m/+b/5v/l/+X/5f/l/+X/5f/l/+X/5P/k
/+X/5f/k/+L/4P/j/+T/4//j/+H/4P/j/+3//P8MAB8ANABKAGMAeQCKAKEAvQDPANkA
2gDBAJoAcABIACUADgD9//D/4v/a/9z/4P/e/9z/4f/l/+L/3//k/+b/5v/p/+n/7P/u
/+3/6//q/+z/7//w/+//7//u/+7/7//v/+//7//w//T/9f/1//L/8v/y//H/8//0//f/
9f/1//X/9v/3//T/8//y//H/8//1//b/+P/3//j/+P/3//j/+P/4//j/+f/6//z//f/8
//z//f/9//3///8AAAAA///+//3//P/8//7///8AAAMAAwADAAMAAwAFAAYABgAJAAsA
DgAPAA4AEAAQABAAEAAQABEAFAAWABYAFgAXABUAFwAYABkAGwAeACAAIgAiACIAIQAh
ACMAIgAiACIAIAAeABwAGgAbABoAGgAaABsAGwAaABoAGwAbABoAGAAVABMAEQAQAA4A
DQANAAoACAAGAAQAAwAEAAQABQAHAAYABQAEAAQAAQAAAP///f/+////AAAAAPv//f/9
//z//f/+////AAD+//7//v/+//7//v/9//z//v/////////+//3//P/7//v//P/8//z/
+//7//3//f/+//7//v///wEA/////////v/9//7//f/9//z///8AAP7//v/+//7//v//
////AAD+//7//v/8//r//P/8//v/+//8//z/+//5//n/+v/6//j/9v/2//b/9f/1//L/
8v/0//T/9P/0//T/9v/0//T/9v/2//f/+f/8//z/+f/5//n/+P/3//b/9P/0//T/9P/2
//X/9P/0//X/9//4//n/+P/3//b/9f/2//b/9f/1//T/9f/4//n/+f/6//v//f/9//3/
/f/7//n/+P/2//T/9f/1//b/+P/6//n/+f/6//r/+P/8/wAA/f/8//v/+v/8//3//v8A
AP///f/7//r/+P/4//j/+P/5//z//v8AAAIABQADAAMAAwADAAMAAwABAAEAAQAAAP//
/P/7//v////9//r/+v/6//n/+P/3//b/9P/y//X/8//y//H/8f/w//D/7//v/+3/7v/u
/+v/7f/w/+3/6//w//D/8P/w//D/8f/y//P/8f/v/+3/6//v//D/8v/z//L/8P/w/+3/
7v/t/+n/6f/o/+f/7/8CABYAIwA0AEoAZwCDAJwArwDDANUA4wDqANsAvACUAGwASwAu
ABUABgD8/+7/5v/q/+r/7v/x//H/7v/v//L/8v/y//P/8//0//L/8f/x//L/9P/1//b/
+f/5//j/+P/3//f/9//3//f/+v/6//n/9v/2//b/9f/1//b/+f/3//b/9f/1//X/9f/1
//X/9f/3//f/9v/2//j/+v/7//v///8AAAEAAgAEAAQABQAFAAQABAAFAAUABAAFAAUA
BAAFAAYABwAIAAcACAAIAAgACwALAAsACwANAA8AEAAQABIAEwAVABUAEwAWABcAGAAa
ABoAGwAeACEAIgAjACUAIwAlACYAJwAnACgAKAAoACkAKgAqACsAKwAqACoAKgAsACwA
LAAsAC0ALAAsACwAKQApACgAKAAnACcAJgAkACEAHwAdABwAGAAXABcAFAAUABQAFAAV
ABIAEAAPAA8AEAAPAA4ADgAJAAgABwAFAAUABQAFAAQAAgAFAAYABgAEAAQABAAEAAUA
BgAHAAgABgAGAAUABAACAAMAAwADAAUABQAFAAUABQAGAAYABgAFAAUABwAHAAUABAAD
AAMABQADAAMAAwAAAP//AAD//////v8BAAIA/v/+//7//v/+//////8AAAIAAgACAAAA
/P/+//7//f/9//7//v/9/wAAAQADAAQAAAD+//7//v8AAAEA//8AAP7//v/+//7/AAAC
AAAAAAD///7//v///wEAAgAAAAEABAAEAAQABAACAAIAAgACAAAA///+//7///8BAAIA
AwAFAAUABQAFAAUABAACAAEA/////wEAAQABAAIAAwAFAAUABQAFAAMAAAAAAP///v/8
//v/+//8//z/+//7//z//P/8//z//////wEABAAGAAgACAAIAAgACAAHAAYABgAFAAMA
AQAAAAEAAgADAAQABgAIAAkACgAOABEADwAPABMAEwATABMAEAAPAA4ADAALAAgABwAH
AAwACwAJAAoACQAHAAUAAwAAAP7//P///wEAAAD////////+//z/+//9//7//v/7//v/
/v/7//n//v/+//7//v/7//v/+//7//3//f/9//3//v/+//////8AAPz/+P/1//T/9f/v
/+v/8v/7/wEADAAaAC8ARgBYAG8AiwCkALUAxQDZAOkA8ADhALoAjgBsAE0AMgAfABAA
AADy//D/8v/u/+z/8//3//r//f/+//7/AAD7//n/AAACAAEA/f/2//b/+f/6//z//f/9
//7//P/5//b/8//z//b/9v/1//T/9P/0//P/9v/4//z/+//7//v//P/9//r/+f/4//f/
+f/7//z//v/8//7///////3//P/7//r/+v/6//v/+//8//z//f/9//7/AQADAAQABAAE
AAQABAABAAIAAgACAAIAAQAAAP//AQAFAAgACgAMAA0ADwAPAA8AEgATABQAEwASABIA
FAAUABQAFAAVABMAFQAWABcAGAAaABsAHAAbABwAHAAdABoAGAAXABYAGQAaABsAHAAd
ABwAHAAcABkAGQAYABgAGQAZABgAFgATABEADwAOAAwACwALAAgABQAEAAMAAwABAP7/
/P/7//v/+//7//z/+v/6//r/+f/3//f/9//2//X/+f/7//z/+P/2//T/8v/z//T/9f/2
//b/9v/1//T/8v/z//P/8//z//P/8//z//T/9v/3//j/9f/1//f/9//2//b/9v/3//n/
9//3//f/9//3//n/+f/4//b/+P/4//T/9P/0//T/9P/1//X/9v/2//b/9v/0//L/9P/0
//P/9f/2//b/9f/1//X/9v/2//T/8v/y//L/8//z//D/8P/u/+7/7v/u//L/9P/y//L/
8f/w//D/8f/w/+7/6f/n/+r/7P/u//D/8P/w//D/8P/u/+3/7P/s/+7/7//v/+//8f/x
//H/8f/w//D/7//v/+3/7f/v/+//6//q/+n/6f/q/+v/7P/r/+3/7v/u/+7/7v/t/+3/
7v/u/+3/7f/u/+r/7v/w//P/9P/1//b/9P/z//L/8v/z//P/8//0//L/8v/y//L/8v/0
//X/9v/5//3//P/9//z/+//6//n/+P/5//r/+v/4//T/8v/x//D/7f/p/+j/7P/t/+7/
7//r/+j/5f/n/+r/6v/q/+v/6v/q/+n/6f/p/+r/6v/n/+f/6v/n/+X/6P/o/+j/6P/n
/+f/5//n/+f/5//n/+f/5v/m/+f/5//o/+z/5v/h/+T/4//h/+X/6v/x//v/CAAWAC0A
QgBaAHcAjQCcAKsAuwDJAMsAtgCZAHQATAAoABEAAADx/+D/1v/W/9L/zv/Q/9b/2f/d
/+T/6f/m/+L/5P/j/+P/6P/q/+n/6f/s/+7/6f/m/+j/6f/p/+r/6f/p/+n/6f/r/+7/
7v/t/+7/7v/u/+3/7P/s/+7/6//p/+n/6v/r/+z/7f/u/+//8f/x//D/8P/u//D/8f/x
//H/8P/v/+7/7//w//L/8//2//b/9//3//b/9//3//b/9//4//n/+v/5//r/+v/6//v/
+//7//v/+f/7//z//P///wEABAAFAAMABgAHAAgACAAIAAkADAAOAA4ADgAPABEAEwAU
ABUAEwASABAADgARABIAEgATABEAEAAQABAAEAAQABAAEAAPAA4ADgAOAA8ADwAOAA4A
CwALAAoACAAJAAcABQAEAAIAAQABAP7//f/8//v/+//4//b/9f/1//T/8//y//L/8v/y
//L/8f/w//H/8v/y/+//8f/x//D/8P/w//D/8P/u/+7/7v/u//D/8P/v/+7/7v/v/+//
7//v/+//7//v/+//8P/w//D/8P/x//T/9f/2//b/9v/3//b/8//y//H/7//v//H/8f/x
//D/8//0//H/8P/v/+7/7v/v/+//8P/u/+7/7v/s/+z/8P/y//P/8f/y//L/8f/v/+//
8P/w/+7/7P/s/+z/6//r/+j/6P/m/+b/5v/m/+r/7P/q/+r/6//q/+r/6//r/+r/5v/l
/+b/5v/m/+b/6P/o/+j/6P/n/+X/4//i/+P/5f/m/+f/5f/l/+X/5f/m/+b/5f/l/+P/
4//l/+X/4v/i/+L/4//k/+X/5v/l/+X/5v/m/+b/5f/j/+L/4v/k/+P/4//k/+T/5P/o
/+n/5v/n/+j/6f/q/+v/6//r/+z/7P/r/+r/6v/o/+j/6P/o/+r/7P/t/+7/7v/x/+//
7//y//P/9P/1//X/9f/1//T/8f/u/+3/7f/t/+v/6P/o/+j/5//m/+X/5P/i/+D/4//l
/+T/4//j/+T/5P/j/+P/4v/i/+H/3f/g/+T/4v/h/+P/4v/h/+D/3//f/9//3//h/+H/
4f/h/+L/4v/j/+P/5P/k/+L/4//e/9v/2f/b/97/5f/t//T/AAAXAC4ARgBhAHsAjACj
ALcAyQDVANAAuQCWAGwAQgAfAAoA/f/y/+L/2v/Y/9b/0P/Q/9n/3//k/+X/5v/o/+b/
5f/l/+j/5P/h/+X/5v/m/+f/6v/p/+n/6P/o/+v/6//r/+v/6f/s/+z/6//o/+j/6P/n
/+j/6v/u/+3/7f/t/+7/7//x//H/8f/x/+//7//u/+7/7v/w//H/8f/y//L/8v/y//L/
8v/z//P/9P/0//X/9f/y//P/8//y//T/9P/0//T/9//6//z//v/8//v/+v/5//3/AQAE
AAYABwAHAAgABwAFAAgACQAKAAoACgALAA4ADAAMAAwADQAPABEAEgATABUAFgAWABYA
FQAWABYAFwAZABgAGAAYABcAFgAVABQAFAAUABUAFgAVABUAFAAUABMAEwASABAAEQAP
AA0ADAAIAAcABwAEAAUABAADAAMABAACAAEAAQD+//v/+P/2//f/+P/5//n/9v/1//T/
8v/y//X/9v/2//b/9v/2//b/9f/0//P/8v/z//T/9P/0//X/9//4//n/+//7//v/+//6
//r/+f/4//X/9f/3//f/9P/0//T/9f/3//X/9f/1//b/9//6//v/+f/2//f/9v/2//b/
9v/2//T/9f/1//b/+f/6//v/+v/4//r/+v/5//n/+v/6//n/+P/3//f/9v/0//L/8v/y
//X/9f/y//L/9f/2//f/+P/3//j/9f/0//L/8P/v/+//8P/w/+3/7f/y//T/9v/4//b/
9v/2//b/9f/z//H/8P/w//H/8f/x//P/8//z//P/8v/y//H/8f/v/+//8f/x/+7/7v/u
/+//7//v/+//7f/w//L/8//0//L/8f/x//L/8//z//T/9v/z//L/8f/z//H/8f/y//P/
9P/0//T/9P/0//T/9f/1//X/9v/3//f/9//4//f/9v/1//T/9v/4//n/+v/+/wEA////
//7//f/8//v/+v/7//z//P/7//j/9//3//n/9//0//T/8v/x//D/7//u/+z/6v/t/+//
7v/t/+3/7f/s/+r/6f/q/+z/7f/r/+v/7v/r/+n/6v/q/+r/6v/r/+3/7//x//D/7//u
/+3/7P/s/+3/7f/w/+7/7P/t/+z/5f/j/+X/6v/v//v/EAAeACcAOgBYAHMAjQCqALkA
xQDdAOkA1gCxAJAAbgBMAC0AFAAFAPj/7v/o/+j/5P/k/+z/6//n/+r/6f/o/+j/6v/t
//P/8P/q/+v/7f/s/+7/7f/u/+//7//u/+7/8P/x//L/8//x//T/9P/z//D/8P/w/+//
7P/s/+7/6//t/+//8v/1//P/8//z//P/8//z//L/8v/y//T/9f/1//b/9v/2//b/9P/0
//X/9f/2//b/9//3//X/9//4//j/+f/6//v//P/8//7///8AAP//////////AQADAAQA
BAADAAMABAADAAYADAAQABQAEwASABIAFAATABIAEQARABMAFQAWABcAFQAWABYAFgAY
ABoAGwAdABsAGgAaABoAGQAYABcAFgAYABgAGQAaABgAFwAVABQAEwATABIAEAAPAA0A
CwAKAAoACQAJAAYAAwACAAEAAQD///z/+v/5//n/+f/5//r/+P/4//j/9//z//P/8//y
//H/9f/3//j/9f/0//P/8v/0//b/+P/6//n/+P/2//T/8v/z//P/8//0//X/9v/3//T/
9P/z//L/8//z//X/9f/0//T/9P/1//T/8f/w/+//8v/z//b/9//0//L/9P/0//P/9P/1
//b/9v/3//f/+P/2//b/9v/0//L/9P/0//P/8P/w/+//7f/u/+//8f/y//L/8P/w//D/
8v/z//H/8v/v/+7/7f/s/+7/8P/u/+7/8P/w//H/8//y//L/7//v/+7/7v/u/+7/7P/s
/+z/7P/u/+3/7P/s/+v/6//q/+n/6//r/+v/6//t/+7/7v/v/+v/6//t/+3/6v/q/+r/
6//t/+3/7f/r/+3/7v/u/+7/7P/r/+v/7P/q/+n/6f/q/+j/6P/s//D/8v/0//b/9P/z
//L/8v/w/+//7v/u/+//8P/x//L/8v/0//X/9v/3//n/9v/1//n/+f/5//n/9f/1//X/
9P/x/+7/7f/t//D/7//t/+7/8P/v/+7/7f/u/+z/6v/t/+v/6v/p/+n/6P/o/+f/5//l
/+b/5v/j/+P/5v/j/+H/5v/m/+b/5v/j/+P/4//j/+b/5//o/+n/6v/q/+v/6//m/+j/
6P/n/+D/3//j/+X/5P/n//H/AgAWAC0AQgBSAGcAgQCWAK0AvwDLAM8AxACrAIYAXAA2
ABcAAADz/+r/4v/e/+L/5P/e/9j/2//f/+L/5f/o/+z/8P/z/+//5v/k/+H/4f/q//D/
6//q/+3/7f/s/+z/6//r/+v/6//t//L/9P/1//H/8P/v/+3/7//w//P/8f/z//P/9P/1
//P/8//z//P/8f/x//D/8P/y//T/9f/1//j/+P/4//j/9f/0//T/8//2//b/9//3//r/
/f///wAA///+//3//P/8//7///8AAAIAAwAEAAUAAwAFAAYABgAJAAsADgAPAAwADgAO
AA4AEAAQABEAFAASABIAEgATABUAFwAYABkAGQAaABoAGgAYABgAFwAXABkAGgAcAB4A
HAAcABwAHAAZABgAGAAYABcAFwAWABYAFwAXABYAFAATABEADwAOAAoACQAJAAYABwAG
AAUABQACAAAA/////////////wAA/f/8//v/+f/3//f/9//2//T/9//4//j/+v/6//r/
+v/6//r/+v/6//v//P/8//z/+//7//r/+f/3//f/9//3//j/+v/7//z//f/9///////9
//z/+//7//v/+f/5//n/9//3//n/+f/5//j/+//8//j/+P/4//j/+f/7//z//v/8//r/
+P/0//T/9v/2//X/9v/4//n/+f/5//n/+v/6//b/9P/0//T/9v/3//X/9v/0//T/9P/0
//T/9v/0//T/8//y//L/8//0//T/8f/x//D/8P/w//D/8P/w//D/8P/x//H/8f/y//H/
8f/w/+//8P/x//L/8//y//L/8f/x/+//7//x//H/8v/y//L/8//w/+//7v/r/+3/7v/u
/+7/8P/v/+//8P/u/+3/7f/u//L/8v/0//L/8v/y//L/8v/0//X/9v/4//j/9//2//b/
9P/0//T/9P/0//b/9//4//j/+//5//n//P/9//7////7//v/+//6//n/9v/1//X/9v/z
/+//7v/v/+//7//v//D/7v/s/+//7f/s/+v/6//u/+7/7f/t/+7/8P/x/+//7v/w/+z/
6f/u/+7/7v/u/+z/6//q/+n/5//n/+f/5//q/+r/6//r/+z/6v/q/+v/6v/p/+n/6f/m
/+v/8//8/w4AJQA2AEwAawCHAJwArwDFANEA1QDSAMEAoAB2AE4ALQAUAP//8v/k/9j/
2v/i/+L/4v/p/+v/7P/v/+7/8P/u/+v/7//w/+7/8f/3//b/8v/z//b/9v/1//P/8v/x
//H/8f/x//P/9v/2//X/9P/0//T/8//w//D/8v/v//L/8//1//f/+P/5//r/+//7//v/
+v/6//r//P/9//3//f/8//v/+v/8//z//f/9//7//v///////v///////v8AAAAAAAAA
AAAAAgADAAQABgAHAAgACQAIAAkACQAIAAwADQAPAA8ADgAQABAAEAASABIAEwAWABgA
GAAYABkAFwAZABoAGwAdAB4AHgAeAB8AIAAgACEAHwAeAB4AHgAeAB4AHgAeAB4AHgAf
ACAAHwAfAB4AHgAfAB8AHgAcABoAFwAUABIAEgARABEADgALAAgABQADAAUABAAEAAUA
BgAFAAQABAABAAAA///9//v/+//7//r/+f/9////AAABAAIAAwAEAAEAAAD///7//v/+
//3//P/9////AAABAAEAAQABAAEAAAAAAP///v//////AQABAP7//v/+////AAD//wAA
AQD+//3//v/9//7//v8CAAQAAQAAAP///v8BAAMABAAGAAQABAAEAAIA//8AAP///f//
/wAAAAD//wEAAQACAAIA/v/8//z//P/9//3/+v/6//z//P/8//z//P/+//z//P/7//r/
+v/7//z//P/5//n/+f/4//f/9v/3//j/+f/6//r/+f/4//j/+P/5//n/+f/5//n/+f/5
//v//P/8//3/+f/5//v/+//6//r/+v/7//r/+f/4//X/9//4//j/+P/4//f/9//4//b/
9f/1//b/9P/0//T/9//9/////P/4//j/+P/4//j//P/9//7/AAAAAP///v/+//7//v/+
//7//f/+//7//v8AAAMAAQABAAQABQAGAAcABAADAAIAAAABAP7//f/9/wEA///8//z/
+//5//f/9f/2//T/8v/1//X/9P/z//P/9v/2//X/9f/1//b/9v/z//P/9v/z//H/8v/y
//L/8v/v/+//7//v//H/8f/x//H/9P/0//X/9f/w/+z/8v/x//L/7//n/+X/7P/v//P/
/v8MACEAOgBOAGMAfQCWAK0AwwDXAOUA7ADfAMAAmgB0AFMANgAZAAoABAD2/+z/7v/u
/+r/7f/z//T/8//0//b/+P/5//X/9v/2//P/9f/2//L/8f/2//n/+f/4//j/+f/5//n/
+f/5//z//P/7//n/+P/3//X/9//4//v/+f/3//f/+P/5//v/+//7//v//P/9//3//v/9
//7//v/9//7//v/+//7///8AAAIAAwABAAAAAAD//wAAAwAFAAYABQAEAAMAAgADAAYA
CAAKAAkACQAJAAkACAAJAAkACAANAA8AEgATABMAFgAXABgAGAAYABkAHAAcABwAHAAd
AB0AHwAgACEAHwAgACAAIAAhACIAIgAjACIAIAAfAB4AIAAiACQAJgAhAB4AHAAaAB4A
IQAjACYAJAAjACEAHgAbABkAFwAWABUAFQAWABQAEwASABEAEQAPAAwACgAJAAoACQAI
AAgABAAEAAQAAwABAAEAAQAAAP3///////7//v/+//7//v/8//z//P/8//z//P/7//r/
/f///wAAAQD///////////3//v/+//7//f/9///////+//7//v///wEA/////////v/9
//7//f/+//z//v/+//7//v/+//7//f/9//z//P/+//7//v/8//r//P/8//v/+//8//z/
+//5//n/+v/6//j/9v/2//b/9//3//T/9P/0//T/9P/0//T/9v/0//T/8f/w//D/8f/y
//L/7//v//L/8v/y//L/8v/y//L/8v/y//H/8P/w/+7/7//v/+//7P/r/+r/6f/t/+7/
7v/v/+v/6//t/+3/7v/u/+7/7//v/+//7//t/+v/7P/s/+z/7f/t/+7/8P/u/+3/7f/u
//D/8P/w//P/8v/x//H/8f/y/+7/6v/t/+7/7//w/+//7//v//D/8//z//P/9P/y//L/
8v/y//L/9P/1//b/+P/7//n/+f/9//3//f/9//v/+//7//r/9//0//P/8//2//X/8//0
//P/8f/v/+3/7P/q/+j/6//p/+j/5//n/+v/7P/s/+3/7f/u/+7/6//r/+7/6//p/+n/
6P/n/+b/6P/p/+r/6//o/+f/5v/l/+f/6P/q/+v/7v/u/+b/4f/k/+f/5//n/+r/8f/5
/wgAHAAxAEQAWgB1AI8AqAC5AMcA1QDbAMgApwCAAFgANgAbAAoA+//s/+D/2v/W/9T/
1v/e/+H/4f/m/+v/7P/y//L/6f/n/+j/5v/r/+//7P/s//H/8v/w/+//7f/s/+//7//v
/+//8f/0//T/8//y//L/8v/x/+//8P/z//H/8f/x//L/8//x//H/8f/x/+//7//u/+7/
7v/w/w==
         </WaveFormData>
      </LeadData>
   </Waveform>
</RestingECG>
