# Supplementary material for: Detection of Left Atrial Enlargement Using a Convolutional Neural Network-Enabled Electrocardiogram
Source: Front Cardiovasc Med. 2020 Dec 17;7:609976. doi: 10.3389/fcvm.2020.609976 (PMC7773668; doi:10.3389/fcvm.2020.609976)
Supplement: Supplementary file 4 [file Data_Sheet_4.ZIP › normal3/1802031641_1052_00000008.XML]

<?xml version="1.0" encoding="Windows-1252"?>
<!DOCTYPE RestingECG SYSTEM "restecg.dtd">
<RestingECG>
   <PatientDemographics>
      <PatientID>1802031641</PatientID>
      <PatientAge>81</PatientAge>
      <AgeUnits>Years</AgeUnits>
      <Gender>Male</Gender>
      <PatientLastName>linmingkang</PatientLastName>
   </PatientDemographics>
   <TestDemographics>
      <DataType>Resting</DataType>
      <Site>1</Site>
      <AcquisitionDevice>MAC55</AcquisitionDevice>
      <Status>Unconfirmed</Status>
      <Priority>Normal</Priority>
      <AcquisitionTime>08:48:47</AcquisitionTime>
      <AcquisitionDate>07-29-2016</AcquisitionDate>
      <CartNumber>1</CartNumber>
      <AcquisitionSoftwareVersion>009C</AcquisitionSoftwareVersion>
      <XMLSourceVersion>MAC5000 v1.0</XMLSourceVersion>
   </TestDemographics>
   <RestingECGMeasurements>
      <VentricularRate>69</VentricularRate>
      <AtrialRate>69</AtrialRate>
      <PRInterval>172</PRInterval>
      <QRSDuration>86</QRSDuration>
      <QTInterval>406</QTInterval>
      <QTCorrected>435</QTCorrected>
      <PAxis>43</PAxis>
      <RAxis>13</RAxis>
      <TAxis>28</TAxis>
      <QRSCount>11</QRSCount>
      <QOnset>222</QOnset>
      <QOffset>265</QOffset>
      <POnset>136</POnset>
      <POffset>181</POffset>
      <TOffset>425</TOffset>
      <ECGSampleBase>500</ECGSampleBase>
      <ECGSampleExponent>0</ECGSampleExponent>
   </RestingECGMeasurements>
   <Diagnosis>
      <Modality>Resting</Modality>
         <StatementCount>2</StatementCount>
         <LabelText>12SL ��ϳ���</LabelText>
      <DiagnosisStatement>
         <StmtFlag>ENDSLINE</StmtFlag>
         <StmtText>�������</StmtText>
      </DiagnosisStatement>
      <DiagnosisStatement>
         <StmtFlag>ENDSLINE</StmtFlag>
         <StmtText>���� ECG</StmtText>
      </DiagnosisStatement>
   </Diagnosis>
   <Waveform>
      <WaveformType>Rhythm</WaveformType>
      <WaveformStartTime>0</WaveformStartTime>
      <NumberofLeads>8</NumberofLeads>
      <SampleType>CONTINUOUS_SAMPLES</SampleType>
      <SampleBase>500</SampleBase>
      <SampleExponent>0</SampleExponent>
      <HighPassFilter>16</HighPassFilter>
      <LowPassFilter>150</LowPassFilter>
      <ACFilter>NONE</ACFilter>
      <LeadData>
         <LeadByteCountTotal>10000</LeadByteCountTotal>
         <LeadTimeOffset>0</LeadTimeOffset>
         <LeadSampleCountTotal>5000</LeadSampleCountTotal>
         <LeadAmplitudeUnitsPerBit>4.88</LeadAmplitudeUnitsPerBit>
         <LeadAmplitudeUnits>��V</LeadAmplitudeUnits>
         <LeadHighLimit>2147483647</LeadHighLimit>
         <LeadLowLimit>268435456</LeadLowLimit>
         <LeadID>I</LeadID>
         <LeadOffsetFirstSample>0</LeadOffsetFirstSample>
         <FirstSampleBaseline>0</FirstSampleBaseline>
         <LeadSampleSize>2</LeadSampleSize>
         <LeadOff>FALSE</LeadOff>
         <BaselineSway>FALSE</BaselineSway>
         <ExcessiveACNoise>FALSE</ExcessiveACNoise>
         <MuscleNoise>FALSE</MuscleNoise>
         <LeadDataCRC32>2217256778</LeadDataCRC32>
         <WaveFormData>
8P/w//D/8P/u/+7/7v/u/+//8P/x//L/8v/y//L/8v/y//L/8v/y//L/8v/y//L/8//0
//X/9v/0//T/9P/0//P/8v/x//D/8f/y//P/9P/y//L/8v/y//L/8v/y//L/8//0//X/
9v/z//L/8f/w//P/9P/1//b/8//y//H/8P/x//L/8//0//P/8v/x//D/8f/y//P/9P/y
//L/8v/y//D/8P/w//D/8v/y//L/8v/x//D/7//u//H/8v/z//T/8v/y//L/8v/y//L/
8v/y//H/8P/v/+7/7v/u/+7/7v/u/+7/7v/u//H/8v/z//T/8//y//H/8P/y//L/8v/y
//L/8v/y//L/7//u/+3/7P/t/+7/7//w/+7/8P/x//H/8v/x//T/9v/2//b/9v/2//T/
9f/1//T/9P/2//j/+f/6//r/+f/5//j//P/8//z//v///wEAAgAAAP7//P/6//n/+f/3
//P/8v/x//D/8P/u/+3/7f/t/+3/7v/w//H/7//u/+7/7f/r/+v/7P/s/+v/6v/q/+n/
6f/p/+n/6v/q/+r/6v/q/+z/7P/s/+z/7v/u/+7/7//u/+3/7P/r/+v/6//p/+X/5f/j
/9r/3//u//r/BgARACYAQABWAGQAdwCPAJ8AqQCvAKkAnACTAIcAawBIACoACwD1//H/
7v/n/+T/5//r/+//7f/s//D/8//y//L/9v/z//P/8f/x/+//7//v/+//8P/x//P/9P/y
//H/8P/v//L/8v/y//L/7//v/+//7//x//H/8v/y//L/8//0//T/8v/y//L/8v/z//T/
9P/z//P/9v/2//T/8f/x//L/8v/1//b/+P/7//z/+P/3//f/+P/5//r//P/8//v/+v/7
//n/+f/4//j/+v/7//3//v8AAAAAAAAEAAYABgAHAAkABgAHAAYABQADAAUABQAFAAcA
CwALAAsACwALAAwADAANAA4AEQASABEAEAAPAA4ADwAQABEAEgAQABAAEAAQAA4ADQAN
AAwADgAMAAwADAAKAAoACQAIAAQAAgABAP////////7//v////7//f/7//n/+P/4//n/
9//1//X/9v/2//P/8//z//b/+P/5//j/9//2//X/8v/w//H/8f/x//H/8f/x//L/8v/x
//H/8f/z//T/9P/y//D/8P/w//D/7v/v/+//8P/x//L/8v/z//H/8f/w//D/8f/y//T/
9v/z//L/7//t/+7/8f/z//T/9v/0//b/9v/2//b/9f/z//T/8//y//H/9P/0//T/9f/1
//P/8//y//L/8v/0//b/8//z//P/8//y//L/9f/1//T/9P/0//P/9f/1//X/9f/z//L/
8v/x//D/8P/x//H/8f/x//H/8v/w/+//7//v//D/8P/x//L/8v/y//L/8P/u/+//7//v
/+//7//v/+//7v/u/+7/7f/u//H/8v/z//D/7//v/+7/7//w/+//8v/z//P/8//x//H/
8f/x//H/8P/v/+//7//t/+3/7v/u/+7/7v/w//H/7//w//D/8P/u/+7/7v/x//D/7//u
/+3/7//y//b/9f/0//P/8v/y//P/8//z//D/8f/x//D/8f/y//P/9P/z//P/8v/y//X/
+P/6//7//v/9//3//v8CAAIAAgACAAEAAQAAAAAA/v/8//r/+f/3//X/8f/w//H/8P/w
//D/7f/t/+3/7P/s/+3/7f/s/+r/6//r/+n/6f/q/+r/6f/q/+r/6f/p/+n/6f/q/+r/
7P/s/+z/7P/q/+r/6v/q/+z/7P/t/+3/6//v/+//6//p/+f/4f/Z/9n/5v/t//D//P8I
ABEAJgBCAFYAaAB/AJkArwC9AMMAuwCoAJcAgwBrAFAALgAJAPf/8//u/+n/7P/p/+X/
6f/x//L/8v/x//D/8v/y/+//7//t/+3/7f/t/+3/7f/u/+//8f/y//P/8//z//P/8v/y
//L/8v/v/+//7//v//D/8f/z//T/8//z//P/8v/0//T/9P/0//X/9v/2//X/8//2//b/
9P/1//X/9v/2//b/9v/3//n/+//4//j/+f/7//v/+//8//3//f/9//////////7//v/9
//3//v/+/wEAAgADAAgABgAGAAcACQALAA0ADQANAAsADQANAA0ADQARABEAEQASABMA
FQAWABUAFAAVABQAEgASABIAEgATABQAFQAWABUAFAATABIAEQARABIAEgATABIAEwAU
ABEAEAAOAAwACwAKAAoACQAGAAUAAwACAAMAAgABAP///f/8//z//f/7//n/+f/6//z/
+f/5//n/+//8//z/+v/4//j/+P/2//b/9//3//f/+f/5//n/+v/4//f/9//3//X/9v/2
//T/9v/2//b/9v/2//f/9//4//b/9v/1//X/+P/5//n/+v/5//j/+P/4//r/+v/4//f/
9f/3//j/+P/2//T/9v/2//f/+P/4//f/+P/3//b/9f/3//j/+f/7//v/+f/5//j/9v/2
//j/+v/3//f/9//3//j/+P/7//v/+v/6//r/+f/7//v/+//7//n/+P/4//f/9f/0//T/
8//1//X/9f/2//j/9//3//f/+P/4//n/+v/5//j/9//0//b/9//3//f/9f/1//X/9f/3
//j/+f/5//j/+f/4//f/9f/1//b/9v/1//T/8f/y//X/9f/1//P/9f/1//X/9f/z//P/
9P/1//P/8//0//T/9P/w//P/9P/1//b/9v/3//f/9//2//n/+//8//r/+v/6//r//f/9
//z//P/9//7//v8AAAEAAQACAAQABgAGAAYABgAEAAMAAQAAAAAA/v/8//v/+//5//X/
9P/z//L/8v/y//H/8f/x//D/8v/z//P/8v/0//X/9f/z//P/9P/0//P/8f/w/+7/7f/t
/+3/7v/u//D/8P/w//D/7v/u/+7/7v/u/+7/7//v/+3/7//v/+//7//p/+X/5f/n/+T/
6f/6/wYAEAAhADgAUABkAHYAjwCrALcAvwDDALMApACdAIcAZQBAABYA+f/3//v/9P/v
/+7/7f/r/+3/7//w//L/+f/8//j/8v/y//P/8v/z//P/8//z//P/8f/x//L/8v/z//X/
9//5//n/+P/3//b/9f/1//X/9f/1//X/9v/2//j/+f/6//r/+f/4//f/9v/5//r/+v/5
//j/+v/5//b/8//z//T/9P/2//j/+////wEA/v/+/////f/9//3//v////////8BAAEA
AQAAAAAAAQABAAIAAgACAAIAAgAGAAkACgAMAA8ADAANAAwACwANAA8ADwAPAA0AEQAR
ABEAEwATABQAFAAWABYAGAAYABYAFgAWABYAFgAWABYAFgAWABYAFgAWABYAFQAVABQA
EwAQAA8ADgAMAAwACwAKAAoACAAHAAUABQAFAAQABAABAAAA///9//v/+v/6//v//f/7
//v//P/6//f/9//3//n/+v/6//j/+P/4//j/9v/2//f/9//3//X/9f/1//b/+f/5//r/
+//6//r/+f/2//T/9P/0//T/9v/3//f/+P/4//j/9//3//f/9//2//b/9v/2//f/+P/2
//b/9P/z//P/9f/2//b/+P/2//j/+P/4//j/9//1//X/9f/1//X/9//4//n/+//6//f/
9v/0//b/9v/4//r/+f/5//n/+f/4//j/+//7//r/+v/6//n/9v/1//T/8//0//T/9f/1
//b/9v/3//f/9//3//f/+P/2//X/9f/1//T/9P/1//b/9v/2//b/9P/2//f/9//3//n/
+f/5//n/9//2//X/8//x//P/8//z//P/8//0//T/9P/0//L/9P/3//f/9//1//T/8//y
//H/8//z//T/8//y//L/8v/y//L/9f/3//j/+f/1//f/+P/4//f/9v/1//T/9v/3//f/
+P/4//r/+//+//7//f/9//7/AgACAAIAAgADAAMAAgACAAEAAAD//////P/5//T/8v/y
//L/8//0//P/8//z//L/8f/x//D/7v/u/+//7//t//D/8v/z//P/8f/w/+7/7f/u/+//
8f/y/+//7v/t/+z/7v/u/+7/7v/s/+z/7f/t/+3/7f/t/+3/7//t/+n/6//j/97/5//0
//7/CAATACQAQgBYAGQAcwCNAKEAqwCvAKkAmgCJAHsAZwBMACoACwD3//H/8P/r/+j/
6f/n/+v/7f/y//T/9f/4//j/9v/1//X/8//z//P/8//z//P/8v/x//H/8P/v/+//7//v
/+7/7v/u/+7/7//v/+//7//x//H/8v/y//T/9f/2//b/9v/2//b/9v/0//T/8//x//L/
9v/3//b/9f/1//b/9v/2//b/9//5//n/9v/2//f/9//3//f/+P/4//f/9v/3//j/+f/5
//r//P/9////AAABAAAA//8CAAIAAgADAAUABQAHAAcABwAIAAsADAANAAoADQAMAAsA
DQANAA4ADgAQABAAEgASABEAEAAPAA4ADAAMAAwADAAOAA4ADgAOAAoACQAJAAgACgAK
AAwADgALAAoACAAGAAYABAADAAEA/v/9//v/+v/6//r/+v/5//n/+P/4//n/+P/1//T/
9P/3//X/9v/3//T/9P/z//D/7v/u/+7/7P/t/+//8P/x//P/8//z//T/8v/x//H/8f/w
//D/7//s/+3/7v/v//D/8P/x//H/8v/x//D/7v/t/+//7//u/+7/7v/u/+//8P/w//D/
7v/t/+3/7//w//D/8f/w//P/9P/z//L/8P/t//H/8f/x//H/8P/w//D/8f/y//H/8v/y
//H/8P/x//L/7f/t/+3/7f/s/+z/7//v/+7/7v/u/+3/7//v/+//7//t/+z/7P/r/+3/
7v/w//H/7//v/+//8P/u/+3/7f/t/+z/7P/t/+7/7P/s/+z/6v/s/+3/7f/t/+3/7f/t
/+3/7v/u/+7/7f/t/+//7//v/+3/7f/u/+7/7P/s/+r/7P/t/+3/7f/r/+n/6f/p/+n/
7//x//L/7v/s/+r/6P/s/+3/7f/t/+z/7//x//L/8P/w//D/8P/0//X/9f/2//T/9P/z
//T/9//3//j/+v/+//7//v/+//z/+//5//j/+P/2//T/8//z//H/7f/s/+v/6v/q/+r/
6//r/+v/6v/o/+n/6f/o/+n/6//s/+v/6P/o/+f/5f/n/+j/6P/p/+f/5//o/+j/6P/o
/+j/6P/m/+b/5v/m/+f/6P/q/+v/8f/x//H/8//x/+3/6f/l/+H/5v/v//L//P8IABUA
KAA8AFAAaAB/AJcAqwC5AL0AuQCsAJ8AkQB3AFYANAATAP///f/6//H/7P/r/+3/7//x
//T/9v/3//r//v/6//v/+//5//n/+v/7//z//f/6//n/+f/4//b/9f/0//P/9v/4//r/
/P/6//n/+P/3//f/9//4//j/9v/3//j/+P/2//b/9v/2//n/+v/6//n/9//6//r/+P/4
//n/+//8//r/+v/7//3//f/6//r/+//9////AQAEAAQAAwACAAMAAwADAAIAAgADAAMA
BAAEAAYABgAGAAoACAAIAAkACwANAA8ADwAPABAAEwAUABUAFQAZABkAGQAXABcAGAAY
ABgAGAAaABoAGAAYABgAGAAYABgAGAAYABgAGAAYABgAFAATABMAEgATABIAEwAUABAA
EAAPAA4ADAAKAAkABwAHAAcABgAGAAUABAADAAEA///+//7////9//v/+//8//7/+//7
//v/+f/6//r/+P/4//j/+P/2//j/+f/5//n/9//3//f/+P/6//n/+f/5//n/+v/6//j/
9v/2//b/9v/2//f/9//4//j/+P/3//f/+P/5//n/+v/5//j/+P/4//b/9v/0//P/9v/5
//v//P/7//j/+f/4//r/+v/5//f/9//3//f/9//4//j/+P/5//n/9//3//b/9v/2//j/
+v/3//f/9//3//f/+P/8//3/+//6//n/9//3//f/9//3//n/+P/4//f/9P/0//X/9f/3
//f/9//4//b/9f/1//X/9//4//r//P/5//j/9//0//b/9//3//f/9v/1//T/8//0//T/
9P/z//X/9//3//f/9//3//j/+P/2//b/9P/2//f/9//3//X/9f/1//X/9f/1//X/9v/3
//n/9f/y//T/9v/2//b/9v/4//n/+f/5//n/+//8//z/+v/6//r/+v/5//n/+P/4//v/
/v8AAAQAAgABAAEAAgAHAAgACQAKAAkACQAIAAgABQACAP///f/9//v/9//2//P/8v/y
//L/8f/x//H/8P/z//X/9v/2//P/8//y/+//8f/y//L/8f/y//L/8f/x/+//7//w//D/
7v/u/+7/7v/s/+z/7P/s/+3/7v/w//H/8f/x/+//8f/x/+3/5//j/+H/4v/n/+7/9v8A
AAsAHAA0AFAAbgCHAJ0AswC/AMEAvwC8AKsAkwB7AGAAPAAXAP//9//0//P/8P/t/+3/
8//z//L/+P/5//L/8v/0//T/9f/0//X/8v/x//D/7//x//P/9v/4//X/9f/1//X/9f/0
//P/8v/z//P/8//z//H/8f/y//L/8P/x//L/8v/1//b/9//4//j/+P/3//X/9//6//r/
+P/5//n/+v/6//j/+P/5//v/+//4//j/+f/5//n/+f/6//z//f/+/wEA//////7//v//
////AAAAAAIAAgACAAYACAAIAAkACwAKAAsACgAJAAsADQANAA0ADwATABMAEwARABEA
EgASABQAFAAWABYAFgAWABYAFgAUABQAFAAUABQAFAAUABQAEwATABQAFAATABAADwAO
AAwADAALAAoACAAGAAUAAwAEAAUABQAGAAQAAgAAAP3/+f/4//j/+f/7//n/+f/6//z/
+f/5//n/+P/4//f/9P/2//b/9v/0//b/9//3//f/9f/1//X/9v/0//P/8//z//b/+P/5
//j/9//2//X/9P/0//X/9f/2//j/+P/3//f/9f/1//T/9P/0//T/9f/2//T/9P/y//H/
8f/z//T/9P/2//T/9v/2//T/9P/z//H/9f/1//X/9f/4//j/+P/5//n/9//3//b/9f/0
//X/9v/z//P/8//z//T/9P/3//f/9P/0//T/8//1//X/9f/1//X/9P/0//P/8v/y//P/
8//1//X/9f/2//b/9f/1//X/8//y//L/8v/z//T/9f/0//P/8//y//H/8v/z//T/9f/0
//T/9P/z//H/8//z//P/7//v//D/8P/y//L/8P/y//X/9f/1//P/8v/x//D/7//v/+3/
7v/y//P/9P/1//b/9f/1//T/8//z//X/9v/2//j/+P/4//j/+P/3//X/9P/3//r//P8A
AP7//f/9//7////+//3//P/8//3//f/+//7//P/6//n/+//5//X/9P/z//L/8v/y//H/
8f/x//D/7v/v/+//7v/w//H/8f/v/+3/7v/u/+3/7v/u/+3/7f/s/+v/6//q/+z/7P/s
/+z/7v/u/+7/7v/t/+z/7P/r/+n/5//n/+n/6//n/9//4f/n/+j/6f/0//z/BAAVACoA
QABYAGgAewCXAKkAqwCtAK0AngCNAH0AYwBCAB4A/f/v/+3/6P/j/+b/5//p/+//8//w
//D/7//y//T/9v/0//P/8P/v/+3/7f/t/+3/7f/t/+7/7v/v/+//7//v//P/9P/1//b/
9P/z//L/8f/x//H/8v/y/+//7//v/+7/8P/w//D/8P/y//T/9f/1//f/+v/6//j/9v/1
//X/9P/z//L/8v/z//j/9v/3//n/9//3//f/+P/7//v/+//9//v/+//6//r/+f/5//r/
+v/+//7//v8CAAAAAAABAAMABAAHAAgACQAHAAkACQAJAAkADQANAA0ADwAPABAAEAAN
AAwADQAMAA0ADgAPABAADgAOAA4ADgAOAA4ADgAOAA4ADQANAAwACgAIAAgACAAGAAYA
BQAEAAQAAgABAP//AQABAAAAAAD+//z/+v/3//X/9P/0//X/9v/1//b/+P/2//P/8//z
//H/8v/y//D/8f/y//P/8v/w//H/8f/x//H/8f/x//L/8P/v/+//7//w//L/8//y//L/
8v/y//L/8v/z//P/9P/0//T/8//z//H/8f/w//D/8v/y//P/9P/z//L/7//t/+7/8f/z
//T/9P/y//T/9P/y//L/8f/v//P/8//z//P/8v/y//L/8//1//P/8//y//T/9P/2//j/
8//z//P/8//y//L/9f/1//b/9v/2//X/9f/1//X/9f/2//b/9//3//X/9P/0//P/8f/x
//H/8v/0//P/8//z//H/8P/w//D/8P/w//D/7v/w//P/9f/3//T/8//y//H/8P/w//D/
7//x//P/8//z//P/8//0//T/8v/y//D/8v/x//H/8f/v/+3/7f/t/+3/6f/s/+7/8P/y
//T/9P/1//X/9f/z//X/9v/2//X/9P/z//L/9P/1//X/9v/4//r/+//+//7//f/9//7/
AAAAAAAAAAD//////v/+//z/+v/4//f/+P/3//T/9P/x//D/8P/w//H/8f/x//D/7v/v
/+//7v/s/+3/7f/r/+z/7v/v/+//6//q/+j/5//p/+n/6v/q/+r/6v/q/+r/6//s/+3/
7v/s/+z/7f/t/+v/7f/v/+3/6f/p/+X/4f/h/+j/7f/y//z/CAAXACoAQABYAGwAgwCZ
AK0AtwCvAKEAlgCJAHMAXQBGACQABwD5//X/8P/v/+7/5f/n/+//7f/s//D/8//y//T/
9v/z//P/8f/x//P/8//z//P/8v/x//H/8P/x//H/8f/x//H/8P/v/+7/7//x//P/9f/y
//H/8f/w//L/8//0//T/8v/y//L/8v/0//b/9//3//f/+v/6//j/9f/1//b/9v/4//j/
+f/7//3/+v/6//v/+v/5//j/+P/7//v/+//9//v/+//6//r/+//7//z//P/+//7//v8C
AAMABAAGAAkACwANAA0ADQALAA0ADQANAA0AEQARABEADgANAA0ADAAOAA4AEAAQABAA
EAAQABAAEAAQABAAEAAQABAAEAAQABAADwAPAA4ADAAKAAoACgAJAAoACgAKAAYABAAD
AAEAAQABAAAAAAD+//z/+v/3//b/9v/3//n/+//5//n/+v/5//X/9P/z//P/9P/0//L/
8//0//X/9P/y//P/8//z//P/8//z//T/9P/z//P/8//y//L/8f/u/+//8P/x//L/8v/z
//P/9P/2//b/9f/1//T/8//x//D/8v/y//P/9P/2//b/9P/z//D/8f/x//D/8f/w//P/
9P/2//b/9f/z//f/9//3//f/9v/2//b/9//1//P/8//y//T/9P/2//j/9f/1//X/9f/z
//L/9P/z//T/9P/0//P/8//z//P/8//z//L/8v/x//D/8P/x//H/9P/1//b/+P/3//X/
9P/z//D/8P/x//L/9P/0//T/8v/x//H/8P/v//D/8f/y//P/8P/w//D/7//v//H/8f/x
//H/8f/y//L/9P/0//L/9P/y//H/8P/t//D/8f/y//P/8f/x//T/9P/0//T/9P/1//X/
9P/z//H/8//0//T/9v/2//b/9v/5//n/+P/4//z//v///wIAAAD/////AAAGAAYABgAG
AAcABwAGAAYAAQD+//v/+f/5//f/8//y//P/8v/y//L/7v/t/+z/6v/r/+3/7v/u//D/
8f/x/+//7f/u/+7/7f/u/+7/7f/t/+v/6//s/+z/6v/q/+r/6v/s/+z/7P/s/+z/7P/t
/+3/8//t/+n/7f/t/+P/3//d/9//4v/l/+r/8v8AABMAJgBAAFoAcACFAJ8AtQDDAMUA
vwC0AKUAjwBxAFAALgANAPn/8//y/+//7P/r/+3/8f/v/+7/7P/p/+7/9P/0//P/8//x
//H/8v/z//T/9f/0//P/8//y/+//7//v/+//8P/w//D/8P/w//H/8v/z//L/8f/x//D/
8v/z//T/9P/0//T/9P/0//f/+P/4//f/9//6//r/+P/3//f/+P/4//b/9v/3//n/+//4
//j/+f/4//f/9v/2//j/+f/6//3/AAABAAEAAgABAAEAAgACAAIAAgACAAYABQAEAAQA
BQAHAAkACQAJAAcACQAJAAkADAARABIAEwAVABUAFgAWABQAFAAWABYAFgAWABYAFgAV
ABQAEwASABMAFAAVABYAEgARABEAEAASABAAEAAQAAwADAALAAoACAAGAAUAAwABAAEA
AAAAAAEAAAD///3/+//6//r/+//5//f/9//4//b/8//z//P/9f/2//b/9P/y//L/8v/w
/+7/7//v/+//8P/x//L/9P/y//H/8f/x//L/9P/1//T/8v/y//L/8v/w//H/8f/y//L/
8v/x//H/7//v/+7/7v/v//D/8v/0//b/9v/0//P/8//1//b/9v/1//L/8//y//D/8P/v
/+3/8f/x//H/8f/0//T/9P/1//P/8f/x//D/8v/y//T/9v/y//H/8P/v/+7/7v/x//H/
8f/y//P/8//z//P/8//z//P/8v/y//H/7v/u/+//7//v/+//7//w//D/7//v/+//8P/w
//H/8v/w//D/8P/u/+7/7//v/+//7//v/+//7//s/+z/7P/r/+3/7//v/+//8P/x//P/
9P/y//D/7P/s/+//7//v/+3/8f/x/+3/7P/u/+7/7v/u//H/8//0//X/8v/z//P/8v/0
//T/9P/0//P/8//y//L/8v/0//X/+P/5//n/+v/8/wAAAAAAAAAA//////7//v/8//r/
+P/3//X/8//v/+7/7f/s/+z/7P/r/+v/6//q/+r/6//r/+r/6v/r/+v/6f/p/+r/6v/p
/+j/6P/n/+f/6P/p/+v/7P/q/+r/6v/q/+j/6P/o/+j/5v/m/+f/5//r/+3/7//t/+f/
4//f/+H/4f/g/+n/8v/4/wAADQAiADoATgBeAHcAkQClALMAswCjAJYAkQB/AF8APAAc
AP3/8f/1/+z/3//m/+v/5f/l/+3/9P/0//H/9P/2//D/7f/t/+v/6//r/+v/6//r/+3/
7f/u/+7/7//v/+//7//v/+7/7f/s/+v/6//r/+v/6//r/+z/7P/u/+//8P/w//D/8P/w
//D/8f/y//L/8f/v//L/8v/w//H/8f/y//L/8P/w//H/8//z//D/8P/x//P/8//z//T/
9//3//f/+f/5//n/+P/4//b/9f/1//T/9//4//n//v/8//z//f///wEAAwADAAMABQAH
AAcABwAGAAkACAAHAAgACQALAAwACwAKAAsACgAKAAoACgAKAA0ADgAPABAADQAMAAsA
CgAJAAkACgAKAAgABgAGAAYABgAGAAUABAACAAAA///9//3//f/8//z//P/8//z/+//5
//j/+P/5//f/9f/1//b/+P/1//X/9f/z//T/9P/y//D/8P/w/+7/8P/x//H/8f/z//P/
8//0//H/7//u/+3/7v/w//H/8P/v/+7/7f/s/+7/7//v//D/8P/w/+//7//x//H/8P/w
/+//7v/u/+7/8f/y//H/8f/v//H/8v/y//H/7v/v/+7/7//w//D/7//w/+//7v/t/+//
8P/x//P/8//x//H/8P/v/+7/7//w/+7/7//w//H/8v/y//X/9f/x//D/7//t/+3/7f/t
/+3/7f/s/+z/6//q/+r/6//r/+7/7//w//L/8P/v/+//7//t/+z/7P/s/+z/7P/s/+r/
7P/t/+3/7f/v/+//7//v/+3/7P/r/+n/6f/r/+v/6//n/+f/6P/o/+r/7P/q/+r/6v/q
/+r/6//r/+v/6v/t/+//8P/v/+7/7f/s/+v/6//q/+r/7v/w//H/9P/2//X/9f/2//z/
/P/8//z/+P/3//X/9P/y//D/7v/t/+7/7f/q/+r/5//m/+b/5v/n/+f/5//m/+b/5//n
/+b/5v/n/+f/5f/j/+T/5P/j/+L/4v/h/+H/4v/j/+X/5v/l/+T/4//i/+P/5P/l/+b/
5P/k/+X/5f/l/+v/5f/f/9//4f/d/9f/0//S/93/5v/u//j/CQAcACwARABaAG8AgwCT
AJ0AowCfAI4AgQBxAFkAOgAaAPn/6f/p/+b/4f/i/+X/4f/d/+P/5v/m/+v/7v/m/97/
4f/j/+P/5f/o/+n/6v/r/+n/6f/q/+r/6P/n/+b/5f/p/+r/6//s/+n/5//l/+P/5v/n
/+n/6v/o/+n/6v/q/+r/6v/q/+r/6f/q/+r/6f/n/+r/6v/o/+j/6f/r/+z/7P/s/+3/
7//x/+7/7v/v/+3/7f/t/+7/7//v/+//8f/z//P/8v/y//H/8f/y//L/9v/2//b/+v/8
//z//f////z//f/8//v//P///wAAAQADAAcABwAHAAQAAwADAAIABAAEAAYABgAEAAQA
BAAEAAQABAAEAAQABAAEAAQABAAAAP/////+//z/+v/6//r/+f/6//r/+v/2//T/8//x
//T/9f/1//b/9P/y//D/7f/t/+z/7P/t/+z/6f/o/+j/5v/j/+P/4//j/+T/5P/i/+P/
5P/l/+T/4//j/+L/4f/h/+H/4f/i/+X/5f/m/+f/5//o/+j/5v/l/+T/4//i/+P/5f/m
/+j/5v/k/+H/3//f/9//3v/e/+H/4v/k/+b/5P/k/+L/4f/h/+P/5P/k/+L/4P/i/+L/
4//k/+T/4//k/+P/4v/h/+D/4P/g/+H/4//h/+H/4P/e/97/4P/i/+L/4//k/+X/4//i
/+T/4//g/+D/4P/f/+H/4f/h/+H/3//e/97/3f/d/97/4P/h/+D/3//e/97/3v/d/93/
3f/a/9r/2//c/9//4P/h/+D/4P/h/+H/4f/e/93/3P/b/9r/2v/a/9n/3P/f/+D/4f/c
/9v/2//a/9v/3P/b/97/3f/d/93/2//b/9v/2//b/9v/2//c/93/4P/h/+P/5P/h/+D/
4f/h/9//4P/g/+D/4v/k/+b/6//r/+v/6//r/+r/6v/q/+n/5//o/+j/6v/m/+T/4P/c
/9z/3v/a/9r/2v/a/9r/2P/Y/9j/2P/Y/9j/2P/Y/9b/1v/W/9b/1f/U/9P/0v/U/9T/
1P/U/9T/1P/U/9T/0//S/9H/0P/R/9L/0//U/9P/0v/R/9D/0v/S/9L/0v/O/8z/yv/I
/8z/zv/Q/9L/3//s//n/BgAaAC4AQgBWAGcAeACJAJoAjQCCAHcAbABPADQAGQD+//T/
7P/k/w==
         </WaveFormData>
      </LeadData>
      <LeadData>
         <LeadByteCountTotal>10000</LeadByteCountTotal>
         <LeadTimeOffset>0</LeadTimeOffset>
         <LeadSampleCountTotal>5000</LeadSampleCountTotal>
         <LeadAmplitudeUnitsPerBit>4.88</LeadAmplitudeUnitsPerBit>
         <LeadAmplitudeUnits>��V</LeadAmplitudeUnits>
         <LeadHighLimit>2147483647</LeadHighLimit>
         <LeadLowLimit>268435456</LeadLowLimit>
         <LeadID>II</LeadID>
         <LeadOffsetFirstSample>0</LeadOffsetFirstSample>
         <FirstSampleBaseline>0</FirstSampleBaseline>
         <LeadSampleSize>2</LeadSampleSize>
         <LeadOff>FALSE</LeadOff>
         <BaselineSway>FALSE</BaselineSway>
         <ExcessiveACNoise>FALSE</ExcessiveACNoise>
         <MuscleNoise>FALSE</MuscleNoise>
         <LeadDataCRC32>500615916</LeadDataCRC32>
         <WaveFormData>
BAAEAAQABAAEAAQABAAEAAYABgAGAAYABgAGAAYABgAIAAgACAAIAAYABgAGAAYACAAI
AAgACAAGAAYABgAGAAQABAAEAAQABwAIAAkACgAJAAgABwAGAAYABgAGAAYACAAIAAgA
CAAGAAYABgAGAAYABgAGAAYABQAEAAMAAgADAAQABQAGAAYABgAGAAYABAAEAAQABAAE
AAQABAAEAAIAAgACAAIAAgACAAIAAgACAAIAAgACAAAAAAAAAAAAAQACAAMABAACAAIA
AgACAAAAAAAAAAAAAgACAAIAAgAAAAAAAAAAAAIAAgACAAIAAAAAAAAAAAAAAAAAAAAA
AAIAAgACAAIAAQAAAP///v8BAAIAAwAEAAQABgAHAAgACwAMAA4ADwAPAA4ADgAPAAwA
CwAJAAgACgANAA8AEgATABMAEwATABEAEQAPAA0ACwAKAAkACQAFAAQAAgD+/wAAAAD/
//7//P/8//v/+//9//3//P/7//v/+v/6//r/+f/3//b/9f/3//f/9//3//X/9f/1//X/
9//3//f/9//5//n/+f/5//f/9//3//j/+P/4//j/+P/2//b/9v/2//b/9v/1//T/9P/y
/+3/8P/4//z/AQAJABUAJAA0ADwASgBWAGEAbgCAAI8AkQCHAHgAYwBLADIAGgANAAoA
BQD+//r/+v/+//7/+v/8/wAAAAD+////AAD9//z/+//6//j/+P/4//j/+v/6//r/+f/5
//n/+f/5//n/+f/5//n/+//8//z//P/6//n/+P/3//j/+P/4//j/9//3//b/9v/4//n/
+f/5//n/+v/6//r/+P/4//n/+f/7//v/+//7//r/+f/4//f/+f/5//n/+v/7//v//P/9
//v/+//7//v//P/9////AAD+//////8BAAMAAwAEAAYABQAGAAYABgAFAAYABQAEAAgA
CgALAAsACwANAA0ADQARABEAEgATABIAEwATABMAFQAVABcAFwAZABkAGgAaABYAFQAU
ABMAEwAUABUAFgAWABUAFQAUABEAEAAPAAwADQAMAAwACgAJAAcABgAFAAUABQAEAAQA
BAADAAMAAQD+//z/+v/5//v//f///wAA/v/9//3//P/8//z//P/6//z//P/8//z/+//5
//j/+P/6//v/+//5//n/+f/5//n//P/8//z//f/9//3//f/8//v/+//6//n/+v/8//3/
/v/9//z/+//5//v//P/9//3////////////+//3//P/7//3//f/9//3//f/8//z//f/9
//3//f/9//z//P/+//7//P/6//n/+P/7//z//v////3//P/8//v//P/7//v/+//6//r/
+v/6//n/+P/4//n/+f/5//n/+f/3//b/9v/3//n/9//5//n/+v/6//r/+P/3//f/+P/3
//j/9//3//f/9f/1//X/9P/0//T/9f/1//P/8//z//P/8//z//P/8//1//b/9//4//b/
9f/0//T/9P/0//f/9//2//X/9v/2//T/9f/1//X/8//1//X/9f/0//X/9f/0//T/9P/0
//T/8v/y//b/9v/2//b/9v/7//3///8AAP/////+//3//v/+//////////7//v//////
AAACAAMABQAFAAUABQAFAAMAAQD+//r/+P/3//b/+P/3//T/8//w/+7/7P/s/+7/7f/t
/+3/6//q/+n/6f/q/+r/6v/q/+f/5//n/+f/5//n/+f/5//p/+n/6f/p/+n/6f/p/+n/
6P/n/+b/5f/m/+f/6f/q/+n/6P/n/+b/6P/q/+z/7P/o/+X/5v/k/+L/5//s/+7/9P/5
/wEACwAYACIALgA8AEoAVwBmAHYAgQB/AHMAYABJADUAHgAIAPv/+v/x/+r/6v/m/+L/
6v/w//L/9P/0//T/8//u/+z/7P/s/+z/7v/u/+7/7v/s/+z/7P/r/+z/7f/u/+//7f/t
/+3/7f/t/+7/7v/u/+3/7f/t/+3/7P/s/+z/7P/v/+//7v/u/+7/7//v/+//7//w//D/
8P/w//D/8f/x//D/7//u/+3/7v/v//D/8f/z//P/8//0//T/8//z//P/9P/1//b/9//2
//X/9f/0//T/9f/1//f/9//3//j/+v/9//7//v/+//7/AAAAAAAAAAACAAMAAwAEAAcA
CAAJAAoACQAJAAkACAAJAAkACQAMAA0AEAARABAADwAPAA4ADwAPAA8ADwAOAA4ADgAO
AAwACwALAAoACQAKAAsACgAHAAQAAgD+/wAA/////////f/9//z//P/8//v/+//5//v/
+v/5//n/9//3//f/9v/1//X/9v/2//b/9v/2//T/8v/y//L/8v/z//P/9P/2//X/9f/0
//H/8//z//P/8//2//b/9v/3//T/8//y//D/8//1//b/9//2//b/9f/0//b/9v/2//X/
8//0//X/9f/1//X/9f/1//f/9//3//f/9f/1//X/9f/3//b/9v/3//f/9//3//f/9P/0
//b/9v/3//b/9v/2//T/9P/1//X/9v/2//f/9//2//X/9f/1//b/9v/2//b/9f/0//T/
9f/z//P/8//z//T/9P/1//f/9f/z//X/9f/z//L/8f/u//H/8//2//f/9P/z//P/8//1
//X/9f/0//L/8v/z//P/8f/x//H/8f/z//P/8//z//P/8v/x//D/8f/x//H/8v/w//D/
8//z//L/8f/y//L/8//2//f/+P/5//r//P/9//7//v/+//////////7//v//////AQAA
AAAAAQADAAQABgAHAAUABQAFAAUAAwABAP///P/6//j/9//2//j/9//0//P/8v/w/+7/
7v/s/+v/6//r/+3/7P/r/+v/6v/q/+r/6v/r/+v/6//r/+v/6//r/+v/6v/p/+j/5//o
/+n/6v/r/+v/6//r/+v/6f/p/+r/6v/s/+z/7P/s/+z/6v/q/+r/7P/r/+b/5P/o/+v/
6v/s//T/+/8BAA0AHAAoADIAQABSAFsAaAB8AIEAdwBvAF4ARwAvABIA/P/7//z/8//u
/+7/6v/q/+z/7P/u//L/9P/0//H/7v/s/+z/7P/s/+r/6v/q/+r/7P/s/+z/6//t/+3/
7f/t/+3/7f/t/+3/6//s/+z/7P/s/+3/7v/v//L/8v/y//L/8v/x/+//7v/w//H/8f/x
//H/8v/y//L/8P/w//H/8f/z//P/8//z//P/8//z//P/9f/1//X/9v/2//X/9f/1//P/
8//z//P/9f/3//r//P/5//n/+P/5//v/+//8//7///8AAAAAAAD+/wAAAAAAAAQABgAH
AAcABQAHAAcABwALAAsADAANAAwADQANAA0ADQANAA8ADwARABEAEgASAA8ADwAPAA8A
DgAOAA4ADgALAAkACAAGAAYABgAGAAQABAAEAAUABAABAP///v/9//v/+//6//r//P/7
//v/+f/3//b/9f/1//f/9//3//b/9P/z//P/8v/z//T/9f/0//L/8v/y//L/9P/z//P/
9P/0//X/9f/z//H/8f/x//H/9P/0//T/9f/z//P/8//y//L/8//z//P/9f/2//b/9v/0
//T/9P/z//P/9P/1//X/9f/1//X/9f/1//X/9f/1//b/9//4//n/+P/2//X/9f/z//P/
8//z//L/8v/0//T/9f/0//T/9P/2//b/9//3//T/9P/1//X/9v/1//X/9f/0//T/9P/0
//P/8v/y//P/9P/1//b/9//2//T/8//z//T/8//2//f/9f/0//P/8P/w//H/8//z//X/
9f/2//f/9P/z//L/8P/y//L/8//z//P/8//z//P/8//z//P/8//1//b/9//4//X/8//x
//D/9P/2//f/9//2//j/+P/4//j/+//9////AAABAAMABAAFAAMAAgACAAEAAgACAAMA
BQAFAAYACAAJAAsACwALAAsACwAJAAcABAACAAAA///+///////9//3/+f/2//P/8v/y
//H/8f/x//L/8v/y//P/7//u/+3/7P/s/+3/7v/v/+3/7f/t/+3/7//v/+//7//x//H/
8f/x/+//7//v/+//8f/x//L/8v/y//L/8v/y/+7/7v/w//L/9v/z/+7/7P/o/+n/8P/2
//r/AQAHABEAHgAuADoASABWAGMAdACIAJUAkwCFAHYAZQBPADQAHAARAAwABQAAAPr/
9v/0//j/+P/8/wAAAgACAP//+v/3//b/9f/0//b/9v/2//b/9v/2//b/9f/z//P/8//z
//X/9f/1//X/9P/0//P/8v/0//X/9v/3//b/9v/2//b/9f/1//T/9P/2//f/9//3//b/
9v/1//T/9f/2//j/+f/5//n/+f/5//n/+f/5//n/+//7//v//P/7//v//P/9////////
/////f/9//7//v8AAAEAAQADAAUABQAGAAgABgAGAAUABAAHAAoACwAMAA0ADgAOAA0A
DQAPAA8ADwATABMAFAAVABQAFQAVABUAFQAVABcAFwAWABUAFQAUABMAEwATABMAFAAU
ABQAFAARAA8ADgAMAAsADAANAAwACQAIAAgABgAHAAUABAADAAEAAQAAAAAA///9//z/
+f/8//z//P/9//v/+//7//r/+P/3//f/9v/4//j/+P/2//b/9v/2//b/+P/3//f/+P/2
//f/9//1//X/9f/1//X/9//4//n/+//4//f/9v/0//f/+f/6//v/+f/6//r/+v/6//r/
+v/5//v//P/9//3//P/7//r/+f/7//v/+//7//v/+//7//v/+//6//r/+//+////AAAB
AP3//P/9//z/+f/4//j/+P/5//r//P/9//r/+v/7//v//P/7//v/+//6//r/+v/6//v/
+v/6//v/+//7//v/+//6//j/9//3//n/9//5//n/9v/2//b/9P/1//f/+v/7//r/+f/5
//n/+P/3//b/9P/3//j/+v/7//r/+f/4//f/9//3//f/9//4//j/+P/4//b/9f/0//T/
+v/8//7/+//6//n/+P/9////AQACAAQABQAFAAUAAgACAAMAAwAFAAQABAAFAAQABAAF
AAUABgAHAAgACQALAAkABwAEAAEA/v/8//r/+//7//n/+f/2//T/8v/y//L/8f/x//H/
8f/w/+//7//u/+7/7v/u/+//7//v/+//7v/t/+z/6//r/+v/6//r/+3/7f/t/+3/6//r
/+v/6//t/+3/7v/u/+z/7P/s/+z/7P/s/+7/8P/w/+3/7P/o/+b/6//w//L/9v/9/wEA
CwAYACQAMABAAE4AWwBoAHYAhQCJAH0AbABZAEMAKgASAAUAAgD7//L/7P/s/+7/8P/w
//j//P/4//r/+//0//P/8v/x//D/8f/y//P/9P/z//L/8f/v//H/8f/x//H/8//z//P/
8//x//L/8v/y//H/8f/x//H/8v/y//L/8v/x//H/8P/w//H/8//0//X/9P/0//P/8v/0
//T/9f/1//X/9f/1//X/8//z//P/8//0//X/9v/4//j/9//3//f/9//3//f/9//5//n/
+v/6//j/+f/5//v/+//7//z//v8BAAIAAgACAAMABgAHAAgACQAKAAoACQAHAAkACQAJ
AAwADQAPABEAEQARABAADwAPAA8AEQARABEAEQASABIAEQARABEAEQASABIAEgASAA4A
DQANAAwADAAMAAwACgAJAAgACAAGAAUAAwACAAEAAQABAAAAAAD9//v/+v/3//r/+v/6
//v/+f/5//n/+P/1//X/9v/2//j/+P/4//b/9f/0//P/8v/z//P/9P/2//T/9f/1//P/
9f/1//X/9f/2//b/9v/3//X/9f/1//T/9v/3//f/9//1//b/9v/2//b/9v/2//X/9//4
//n/+f/4//f/9v/1//f/9//3//f/9//3//f/9//3//b/9v/3//n/+f/5//n/9v/2//j/
+P/4//j/+f/6//j/+P/5//n/9v/2//f/9//4//f/9//3//b/9v/2//b/9//2//b/9//3
//f/9//3//X/9P/0//X/9v/1//j/+f/3//b/9f/y//T/9f/3//f/9P/z//P/8//z//P/
8//y//P/9P/2//f/9f/1//X/9f/3//f/9//3//f/9v/1//T/9P/z//L/8v/z//T/+P/5
//X/8//v//D/9P/2//j/+v/9////AQACAAIAAwADAAMAAAAAAAEAAQAAAP7//f/9/wEA
AgAEAAUABQAFAAUABQAFAAMAAQD+//z/+v/5//j/9v/1//L/8f/x//D/7//w//D/7//v
/+//7f/s/+v/6//s/+z/7P/s/+r/6f/o/+f/6f/p/+n/6f/r/+v/6//r/+r/6f/o/+f/
6P/p/+r/6//o/+f/5//m/+f/6P/p/+r/7P/q/+r/6v/q/+n/6P/m/+j/7//y//D/7v/x
//n/AQAMABwAMAA+AEYATwBeAGgAcwB5AHEAYABPAD0AJAAKAPv/9v/v/+r/6P/q/+z/
8v/w/+7/9v/2//L/7//u/+//8P/x//L/7//u/+3/7P/u/+7/7v/t/+3/7f/t/+3/7f/t
/+3/7f/v//D/8P/w/+3/7f/t/+3/7P/s/+z/7P/w//H/8f/y//H/8f/w/+//8f/y//L/
8v/w//D/8f/x//H/8f/x//H/8f/x//H/8f/v/+//7//w//L/8//1//f/9f/1//X/9f/1
//X/9v/2//b/9//3//n/+f/5//r//P/9//7//v/+//7/AAAAAAAAAgAEAAUABQAHAAkA
CQAJAAoACQAJAAkACwANAA4ADwANAA0ADwAPAA8ADwAQABAAEAARABIAEwAPAA4ADQAM
AAsACwAMAAwABwAGAAUAAgACAAIAAwACAAEA///+//3/+v/5//f/9v/3//f/+P/3//X/
9P/z//P/8//z//P/8v/z//P/9P/0//L/8v/y//D/8v/y//L/8v/y//H/8f/y//T/9f/1
//P/8f/x//H/8f/x//D/7//v//H/8f/x//D/8P/x//H/8f/z//T/9P/0//b/9v/2//X/
9f/2//f/9//5//n/+f/5//j/9//2//X/9f/1//X/9f/2//b/9//5//f/9//3//f/9v/2
//j/+P/1//T/9P/0//b/9v/3//f/9v/2//f/9//2//X/9f/1//j/+P/4//j/9//2//b/
9//5//n/+f/5//v/+v/6//v/+P/1//b/9f/2//j/+v/6//f/9//4//f/+P/3//f/9//5
//n/+f/4//j/+P/5//n/+f/5//n/+f/4//f/9v/1//f/+P/5//r/+v/5//j/+P/4//b/
9//2//r//P/+/wAAAAABAAIAAgACAAMAAwADAAMABAAGAAcABgAEAAMAAwAIAAoADQAP
AA0ADQANAA0ACwAJAAcABAAEAAIAAQAAAP///f/5//f/+P/2//T/9P/0//P/8//z//P/
8v/x//H/8v/y//L/8v/v/+//7//v/+//7//v/+//7//v/+//7//t/+3/7f/t/+7/7//w
//H/7//v//D/8P/y//L/8v/y//D/7v/u/+7/7v/p/+T/5v/q/+v/7P/w//L/9/8BAA8A
IAAuADoASABaAGUAbAB+AI8AiwB/AHIAXwBHACwAEgAHAAQA/f/2//b/9v/2//j/+v/8
//r/+P/4//n/+P/3//b/9f/0//L/8v/y//L/8v/y//L/8f/x//H/8f/x//P/8//z//P/
8//0//T/9P/x//H/8f/x//L/8v/y//L/8//z//L/8v/0//X/9f/1//b/+P/5//r/9//2
//b/9f/z//P/8//z//X/9f/1//X/9f/1//X/9v/4//n/+//9//z/+//6//n/+//7//z/
/P/8//3//f////3//f/+/wAAAgAEAAUABgAFAAYABQAEAAcACgAMAA0ADQAPAA8ADwAP
AA8AEAARABQAFQAVABUAEwATABUAFQAXABcAGAAYABUAFQAVABUAEgASABIAEgASABEA
EQAQAA4ADgAOAAwADQAMAAwACgAJAAcABgAFAAEAAQAAAAAAAgABAAEA///9//z/+//7
//n/+f/5//j/+f/5//r/+v/4//j/+P/2//f/+P/5//r/+P/3//f/+P/6//v/+//5//n/
+f/5//n/+f/4//f/9//4//n/+v/6//n/+f/4//f/+P/6//v//P/7//r/+f/3//n/+v/7
//v//f/9//3//f/7//v/+//7//z//f/+///////+//7////9//3//f/9//3//v8BAAIA
AAD+//3//P/8//z//f/9//7//v///////v/9//3//f/+//7//v/+//z/+v/5//n/+f/5
//n/+f/7//r/+v/7//n/9//5//n/+f/6//v/+v/4//n/+//7//r/+f/5//n/9//3//f/
9v/3//j/+v/7//v/+//7//v/+v/5//j/9//6//r/+v/6//j/9//2//b/9P/2//n/+v/7
//z///8BAAMABAACAAMAAwADAAQABAAFAAUAAwACAAIAAwAHAAgACgALAAkACQAJAAkA
CQAHAAUAAgABAAAAAAAAAP///f/5//f/9//2//X/9v/0//P/8//z//H/8P/v/+//8P/w
//D/8P/t/+3/7f/t/+//7//v/+//7//v/+//7//u/+3/7P/r/+3/7f/t/+3/7f/t/+7/
7v/u/+7/7v/u//D/8P/w/+7/6v/n/+b/5v/q/+//9P/2//j///8FAA8AHgAsADoASgBW
AGUAcgB8AIMAgQBzAGIAUQA/ACYADAADAAAA+f/0/+z/5v/s//b/9v/4//j/9v/0//X/
8v/0//T/9P/0//T/9P/0//T/8//y//H/7//x//H/8f/x/+//7//v/+//8P/y//P/9P/x
//H/8f/x//L/8v/y//L/9f/1//T/9P/z//P/8v/x//P/9P/0//T/8v/y//P/8//1//X/
9f/1//f/9//3//f/9v/1//T/9P/3//f/+P/5//f/9//3//f/+f/5//r/+v/8//3//f//
//3//f/+/wAAAwAEAAQABAACAAQABAAEAAYACAAJAAkACQALAAsACwALAAsADAANAA8A
EQASABMAEgARABIAEQARABEAEgASABIAEwAUABUAEwASABEAEAAPAA8AEAAQAA0ADAAL
AAgACAAIAAkACAAGAAMAAQD///v/+//6//r//f/9//7//f/8//r/+P/3//n/+f/5//j/
+f/5//r/+v/5//j/9//0//b/9v/2//b/9v/1//X/9v/2//f/9//1//f/9//3//f/9//2
//X/9f/3//f/9//2//j/+f/5//n/+P/4//f/9v/4//j/+P/3//X/9v/3//f/+P/5//r/
+//6//n/+P/3//n/+f/5//n/+//6//r/+//5//n/+f/5//r/+v/8//z/+//6//r/+v/4
//j/+f/5//n/+v/8//3/+f/3//b/9f/3//j/+f/6//f/9v/2//f/9f/1//X/9f/3//b/
9v/3//f/9f/3//f/+P/4//j/9v/1//X/9v/1//b/9f/1//X/9//3//f/9v/0//T/9f/1
//X/9f/1//X/9f/1//X/9f/0//T/9P/0//X/9f/1//b/9P/0//b/+f/6//v//P/+////
AAAAAAAAAQABAAEAAQACAAQABQACAAAA/////wIABAAHAAkACQAJAAkACQAHAAUAAwAA
AP///v/+//7//f/7//f/9f/2//T/8v/y//L/8f/x//H/8P/u/+z/6//r/+z/7f/u/+3/
7f/t/+3/6//r/+v/6//t/+3/7f/t/+//7//v/+//7//v/+//7//t/+3/7v/u//D/8P/w
//D/9P/y/+7/8P/u/+v/6v/q/+7/9f/2//b/9v/7/wUADQAYACYAMgA+AEwAWQBkAHIA
ewB9AHMAXgBJADkAIgAIAPv/+P/v/+j/6P/q//D/9v/4//b/8v/u//L/9//0//L/8v/y
//L/9P/0//T/9P/y//L/8v/x//H/8f/x//H/7//v/+//7//x//L/8v/y/+//7//v/+//
8v/y//L/8v/1//X/9P/0//P/8//y//H/8v/0//X/9v/2//b/9//3//X/9f/1//X/9//3
//f/9//2//X/9P/0//f/9//4//n/+f/5//n/+f/7//v//P/8//z//f/9/////f/9//7/
AAABAAIAAgACAAAAAgACAAIABQAIAAoACwALAA0ADQANAA8ADwAQABEAFAAVABUAFQAU
ABMAFAATABUAFQAWABYAEwATABMAEwASABIAEgASABIAEQARABAADgAOAA4ADAAJAAgA
CAAGAAYABQAFAAUAAgABAP///v//////AAD///3//P/7//v/+//7//v/+v/7//v//P/8
//n/+P/3//T/9f/2//f/+P/1//P/8v/y//P/9f/2//X/9f/1//X/9f/0//T/9P/1//b/
9//4//j/9//3//b/9f/3//j/+P/4//r/+v/6//n/+P/4//j/9//5//n/+f/5//f/9//3
//f/+f/5//n/+f/5//j/+P/5//f/9//3//f/+P/4//r/+v/3//b/9v/2//b/9v/3//f/
9v/2//f/9//2//X/9f/1//b/9v/2//b/9f/0//T/9f/1//X/9f/1//X/9P/0//X/8//x
//P/8//z//T/9f/0//T/9f/3//f/9P/z//P/8//z//P/8//y//T/9P/1//X/9//3//f/
9//1//P/8f/v//D/8P/w//D/9P/1//T/8v/0//T/9P/0//r//f8AAAIAAAD///3/+//8
//z//f/9/////v/+//////8AAAIAAwAEAAUABgAHAAYAAwAAAPz//P/6//n/+P/5//n/
9//3//P/8P/t/+z/7f/t/+7/7//t/+z/6//r/+z/7P/s/+z/7f/t/+3/7f/s/+v/6v/p
/+z/7f/u/+//7f/t/+3/7f/t/+3/7f/t/+v/6//s/+z/6v/q/+r/6v/u/+7/8P/w//D/
7f/o/+b/6P/r//D/9P/4//v///8NABwAJAAwAEIAUABdAHAAfgCDAIEAewBsAFUAPwAo
ABIABwAIAP//8P/w//L/7v/y//j//v/+//z//P/7//T/8//y//H/8P/x//L/8//0//L/
8v/y//H/8//z//P/8//x//H/8f/x//H/8v/y//L/8f/x//H/8f/w//D/8P/w//P/8//y
//L/8v/z//P/8//z//T/9P/0//b/9v/3//f/9f/1//X/9f/1//X/9f/1//X/9f/1//b/
9f/1//b/9//5//n/+f/5//j/9//3//b/+f/7//z////9//3//v8AAP//AAAAAAAAAQAE
AAUABgAFAAYABgAFAAYACQAKAAsADAALAAsACwANAA8AEAARABQAFQAYABkAFgAVABUA
FAAVABUAFQAVABYAFgAWABYAEgARABEAEAAQABAAEAAOAAwACgAJAAYABgAFAAUABQAD
AAMAAgACAAEA///+//v//P/8//z//f/8//v/+v/4//n/+f/6//r//P/8//z/+v/4//j/
+P/4//j/9//3//j/9v/3//f/9f/3//f/9//3//j/+P/4//n/+f/5//n/+P/4//n/+f/5
//j/+P/3//b/9//4//n/+f/3//j/+f/5//f/9//3//f/+P/5//r/+//5//n/+f/5//v/
+v/6//v/+//7//v/+//4//j/+v/6//v/+v/6//r/+P/4//n/+f/4//j/+f/5//j/9//3
//f/9v/2//b/9v/3//b/9v/3//X/9f/1//X/9v/2//f/+f/3//X/9//3//b/9v/2//T/
9v/3//n/+f/4//f/9//3//f/9//3//b/9P/0//X/9f/0//P/8v/x//P/9v/4//j/+P/4
//v//f///wAAAgADAAMAAwABAAAAAAD///3//P/8//3/AQACAAQABQAHAAcABwAHAAcA
BQADAAAA/f/6//j/9v/4//f/9P/z//L/8P/u/+7/7P/r/+v/6//s/+z/7P/t/+v/6v/p
/+j/6f/p/+n/6f/p/+n/6f/p/+f/5//n/+f/6f/p/+n/6f/o/+f/5v/l/+b/5//p/+r/
6v/q/+r/6v/o/+7/7P/q/+r/5//m/+L/3P/d/+b/7P/s//X///8HABQAJAAwAD4ATABX
AGYAegCJAIkAewBsAFcAQwAmAAwAAwACAPv/9P/w/+7/7v/u/+7/8v/2//r/+v/1/+r/
7P/s/+z/7P/u/+7/7v/u/+7/7v/u/+3/7P/r/+r/6f/r/+3/7//x/+//7v/s/+r/6v/r
/+z/7f/u/+7/7v/u/+7/7f/r/+r/7f/v//D/8f/w//D/7//u/+7/7v/v/+//8f/x//H/
8f/v/+//7//v//D/8f/y//T/8//z//T/9f/1//X/9f/1//X/9f/2//b/9P/1//X/9//4
//n/+//+////AAAAAAAA/v8AAAAAAAAEAAYABwAHAAQABQAEAAMACAAJAAsADQAMAA0A
DQANAA0ADQAPAA8ADwAPABAAEAANAA0ADQANAA4ADgAOAA4ADgANAA0ADAAHAAYABQAC
AAIAAgADAAIAAAD9//v/+f/4//n/+f/6//j/9//3//X/9f/0//P/8//z//P/8//y//H/
8f/y//L/8v/y//L/8P/y//L/8v/y//T/8//z//T/8v/z//P/8f/w/+//7v/t/+//8P/x
//P/8f/x//H/8P/w//H/8f/x//P/9P/0//T/8//y//H/7//x//L/8//z//H/8f/x//H/
8f/x//H/8f/x//H/8f/x/+//7v/u/+//7P/r/+r/6f/k/+L/4v/g/97/3P/b/9r/2P/Y
/9n/2f/V/9T/1P/T/9T/0//T/9P/0f/Q/8//zv/N/8z/zP/N/83/zf/N/83/zP/K/8n/
yf/L/8n/y//L/8r/yv/K/8j/xv/H/8n/yf/G/8X/xf/F/8T/w//C/8D/wf/C/8T/xf/E
/8P/wv/B/8H/wf/B/8H/wv/C/8L/wv/F/8X/xf/G/8f/yP/M/83/zf/N/8//0P/N/83/
zP/L/8v/zf/N/83/zv/P/8//zv/P/9D/0f/S/8//zP/L/8j/x//G/8X/xf/E/8L/v/+7
/7f/tv+y/7P/tP+1/7b/tP+0/7T/tP+y/7L/sv+y/7T/tP+0/7T/sf+w/6//rv+w/7D/
sP+w/7D/sP+w/7D/r/+u/63/rP+v/7D/sf+y/7H/sP+v/67/sP+w/7D/sP+t/6z/q/+q
/63/rv+v/7D/uP++/8T/yv/V/+D/6//2/wQAEgAgAC4AKgAoACYAJAAQAPz/6P/U/87/
yP/C/w==
         </WaveFormData>
      </LeadData>
      <LeadData>
         <LeadByteCountTotal>10000</LeadByteCountTotal>
         <LeadTimeOffset>0</LeadTimeOffset>
         <LeadSampleCountTotal>5000</LeadSampleCountTotal>
         <LeadAmplitudeUnitsPerBit>4.88</LeadAmplitudeUnitsPerBit>
         <LeadAmplitudeUnits>��V</LeadAmplitudeUnits>
         <LeadHighLimit>2147483647</LeadHighLimit>
         <LeadLowLimit>268435456</LeadLowLimit>
         <LeadID>V1</LeadID>
         <LeadOffsetFirstSample>0</LeadOffsetFirstSample>
         <FirstSampleBaseline>0</FirstSampleBaseline>
         <LeadSampleSize>2</LeadSampleSize>
         <LeadOff>FALSE</LeadOff>
         <BaselineSway>FALSE</BaselineSway>
         <ExcessiveACNoise>FALSE</ExcessiveACNoise>
         <MuscleNoise>FALSE</MuscleNoise>
         <LeadDataCRC32>1000827807</LeadDataCRC32>
         <WaveFormData>
AgACAAIAAgAAAAAAAAAAAP7//v/+//7/AAAAAAAAAAAAAAAAAAAAAAAAAAAAAAAA/v/+
//7//v8AAAAAAAAAAAAAAAAAAAAA/v/+//7//v/+//7//v/+//7//v/+//7//v/+//7/
/v/+//7//v/+//7//v/+//7//v/+//7//v/+//7//v/+//7//v/+//7//v/+//7//v/8
//z//P/8//7//v/+//7//v/+//7//v/+//7//v/+//7//v/+//7//v/+//7//v/+//7/
/v/+/wAAAAAAAAAAAAAAAAAAAAAAAAAAAAAAAP7//v/+//7//v/+//7//v/+//7//v/+
//7//v/+//7///8AAAEAAgACAAIAAgACAAIABAAGAAYABgAGAAcABwAFAAUABQAFAAcA
BwAHAAgACgAJAAYABAABAP///v/8//r/+f/4//f/9//3//f/9v/0//X/9v/2//j/+f/7
//z//P/8//z//f/9//3//f/9//v/+//7//v//f/9//3//f/+//7//v/+/wEAAQABAAIA
AwADAAMAAwADAAMAAwADAAMAAwAEAAQAAwACAAEAAAAAAAEAAgAEAAUABwANABUAHwAj
AB8AGwAZABMADAAFAPr/7v/k/97/2P/L/7j/pv+V/43/h/99/3H/b/95/4j/mf+d/5v/
oP+p/7H/vf/K/9f/4v/t//L/9v/6///////9////AAABAAMABAAFAAcABQAFAAUABgAI
AAgACAAIAAcABwAHAAcABwAIAAgACAAKAAsACwAKAAgABwAHAAgACAAIAAgACAAIAAgA
CAAIAAgACAAIAAgACQAKAAsADAAKAAoACQAJAAcABwAHAAcABwAHAAcABwAGAAYABgAG
AAgACAAIAAgABwAHAAgACAAHAAcABwAHAAcABgAGAAYABAAEAAQABAAEAAQABAAEAAMA
AwADAAMABQAFAAUABAACAAIAAQABAAEAAgACAAIAAgACAAMAAwAAAAAAAAABAAMAAwAD
AAMABQAFAAUABQADAAMABAAEAAYACAAIAAcABgAFAAQAAwAFAAUABQAFAAUABQAFAAUA
BgAGAAYABgAEAAQABAAEAAIAAgACAAIAAgADAAUABgAGAAYABwAHAAYABgAGAAYABgAG
AAYABgAEAAQABAAFAAcABgAGAAYABgAGAAUABQADAAMAAwADAAUABQAFAAUAAwADAAMA
AwAFAAUABQAFAAMAAwADAAMAAwADAAMAAwADAAMAAwADAAEAAAAAAAEABAAEAAMAAgAA
AAAAAAAAAP7//v/+//7//v/+//7///8BAP///v/+//3//v/+//7//v/+//7//f/7//z/
/P/8//7//v/+//7//P/7//v//P/+//7//v/+//7//v/+//7//P/8//3//f/8//z//f/9
/////v/+//7///////7//v/+//////////z//P/8//3//f/9//3//f/9//3//f/9//3/
/f/9//7//P/8//z//f/9//3//f/9//3//f///////v/+//7//v8AAAAA///+/wAAAAAA
AP///f/7/wAAAAAAAAAAAAACAAQABAAEAAQABQAFAAUABwAHAAcABwAFAAUABgAGAAUA
AgAAAP3/+v/4//X/8v/x//D/7//v//H/8f/w//D/8f/y//L/9P/1//f/+P/4//j/+P/5
//n/9//3//f/9//4//n/+v/7//r/+f/4//j/+f/6//v//f/7//v//P/9////////////
/v/9//z/+//7//z//P/8//z//P/8//v//f/9//7//////wcAEwAdAB8AGwAVAA8ACQAE
AP3/9P/o/97/2P/O/73/qv+W/4f/gf99/3X/bf9v/3X/hv+V/5f/k/+W/6H/rf+3/8L/
0f/c/+P/6P/s//L/+f/7//r/+//7//v//P/8//z//f/7//v/+//8//7//v/+//7//f/9
//3//f///wAAAAAAAP/////+//z//v/9//3//v8AAAAAAAAAAP///v/9//z//f/+////
AAD///7//f/8//z//P/7//v//f/9//3//f/7//v/+//7//z//P/8//z//P/8//z//P/7
//v//P/8//v/+//7//v/+f/4//j/+P/6//r/+v/6//n/+P/3//b/9//3//f/9//3//f/
9//2//T/9P/z//P/9f/2//b/9v/0//T/9f/1//T/9P/0//X/9//3//f/9//1//X/9f/1
//f/9//4//j/+P/6//r/+f/5//n/+f/5//v/+//7//v/+//7//v/+//8//z//P/8//r/
+v/6//r//P/8//z//P/7//v//P/8//r/+v/7//v/+v/6//r/+v/8//z//P/8//z//P/8
//3/+//6//r/+v/6//r/+f/5//n/+f/5//n/9//3//f/9//5//n/+f/5//v/+//7//v/
+//7//v/+//7//v/+//7//r/+f/4//f/+P/4//n/+//8//z/+//6//j/+P/4//j/+v/6
//r/+v/4//j/+P/5//r/+f/5//r/+f/6//r/+v/5//j/9//1//b/+P/5//r/+v/6//r/
+v/8//v/+//8//r/+v/6//r/+P/4//j/+P/5//r//P/9//r/+v/7//v/+//6//r/+v/9
//3//P/8//r/+//7//v//P/8//z//f/7//v/+//7//3//f/9//3//P/7//r/+v/8//z/
/P/9//3//f/9//3/+//8//7//v/+//7/AAACAAIAAgACAAMAAwADAAUABQAFAAUABQAF
AAYABgADAAAA/v/7//v/+v/4//b/9P/y//D/7//x//H/8P/w//P/9P/0//b/+f/7//z/
/P/8//z//f/9//3//f/9//3/+//7//v/+//9//3//f/+//7//v/+////AQABAAIAAwAB
AAEAAQABAAMAAwADAAMAAQACAAIAAgACAAIAAgABAAUABwAGAAcACwAVAB0AHwAjACEA
GwAVABMAEAAFAPj/7v/k/9r/0P/B/67/nP+R/4v/g/93/3H/df+F/5r/o/+h/5//pv+v
/7v/xf/S/+H/7v/3//r//P8AAAUABwAFAAcACAAJAAoACgAKAAsADQANAA0ADgAPAA4A
DQAMAA0ADQANAA0ADQAOAA4ADgAQABEAEQAQAA4ADQANAA4AEAAQABAAEAAOAA4ADgAO
AA4ADgAOAA4ADgAOAA4ADgAOAA4ADQANAA0ADQANAA0ADQANAA0ADQAMAAwADAAMAA4A
DgAOAA4ADQANAA4ADgAPAA8ADwAPAAsACgAKAAoACgAKAAoACgAKAAoACgAKAAkACQAJ
AAkACwALAAsACgAIAAgABwAHAAkACgAKAAoACgAKAAsACwAIAAgACAAJAAsACwALAAsA
CwALAAsACwALAAsADAAMAA4AEAAQAA8ADgANAAwACwANAA0ADQANAAsACwALAAsADgAO
AA4ADgAOAA4ADgAOAA0ADAALAAoACgALAA0ADgAMAAwADQANAA4ADgAOAA4ADAAMAAwA
DAAMAAwADAANAA8ADgAOAA4ADAAMAAsACwALAAsACwALAA0ADQANAA0ADQANAA0ADQAP
AA8ADwAPAA0ADQANAA0ADAALAAoACQALAAsACwALAAwADAANAA8ADwAOAAwACgAKAAoA
CgAKAAoACgAKAAoACwAMAA0ADwAOAAsACQAIAAsADAAMAAwADAAMAAwACwALAAwADAAM
AA4ADgAOAA4ADAALAAsADAAMAAwADAAMAAwADAAMAAwACgAKAAsACwAKAAoACwALAAsA
CgAKAAoACwALAAoACgAMAA0ADQANAAwADAAMAA0ADQANAA0ADQAMAAsACgAJAAkACQAJ
AAoADAAMAAwACwAKAAoACgAKAAoADgAQABAAEAAOAA8ADwAPAA0ADQANAA0ADQANAA4A
DgAOAAwACwAJAAcABgAEAAIA///+//3//f/9//3//P/8////AAAAAAIAAQADAAQABAAE
AAQABQAFAAMAAwADAAMABQAFAAUABQAFAAUABQAGAAQABAAEAAUABQAFAAYABwAFAAUA
BQAFAAcABwAHAAcABwAIAAgACAAKAAoACgAJAAcABwAGAAcACwARABsAIwAnACUAIwAd
ABcAEgAJAAAA9P/q/+T/3P/L/7j/pP+V/4v/hf99/3P/cf97/4r/m/+d/5v/ov+r/7P/
u//K/9n/6P/x//T/+P/8/wEAAwADAAUABgAHAAgACAAIAAkACQAJAAkACgAKAAoACgAK
AAkACQAJAAkACwAMAAwADAAMAA0ADQAMAAsACQAIAAgACQAKAAsADAAMAAwADAAMAAoA
CgAKAAoACgAKAAoACgAMAAwACwALAAsACwALAAsACQAJAAkACQAKAAoACgAKAAgACAAI
AAgABQAFAAYABgAHAAcABwAHAAcABgAGAAYABgAGAAYABgAGAAYABgAGAAMAAwADAAMA
BQAFAAUABAAEAAQAAwADAAUABgAGAAYABAAEAAUABQAEAAQABAAFAAcABwAHAAcABgAF
AAQAAwAFAAUABgAGAAYACAAIAAcABwAHAAcABwAHAAcABwAHAAUABQAFAAUACAAIAAgA
CAAIAAgACAAIAAYABgAGAAYABgAHAAkACgAIAAgACQAJAAYABgAGAAYACAAIAAgACAAI
AAgACAAJAAkACAAIAAgACAAIAAcABwAHAAcABwAHAAcABwAHAAcABwAHAAcABwAJAAkA
CQAJAAgABwAGAAUABwAHAAcABwAHAAcABwAHAAcABgAGAAcACAAIAAcABgAGAAYABgAG
AAgACAAIAAgABgAGAAYABwAJAAcABgAGAAcACAAIAAgACAAIAAgABwAHAAgACAAIAAYA
BgAGAAYACAAHAAcACAAIAAgACAAIAAYABgAGAAYACAAIAAkACQAIAAgACQAJAAcABgAG
AAYABwAHAAYABgAGAAcABwAHAAgACAAIAAkACQAJAAkACQAJAAkACQAJAAkACQAJAAoA
CAAKAAoADAAMAAwADAAMAA4ADgAOAAwADQANAA0ADgAPABAAEQAPAA8AEAAQAA8ADAAK
AAcABwAGAAQAAgD///7//f/9///////+//7//f/+//7/AAADAAUABgAGAAgACAAJAAkA
CAAHAAYABQAGAAcACAAJAAgABwAGAAYACAAIAAgACQAJAAkACgALAAkACQAJAAkACgAL
AAwADQAMAAwACwAKAAoACgAKAAkABwAJAAgABwAJAA8AGQAjACkAKwAnAB0AGQAUAAsA
AgD6//D/6P/g/9P/wv+s/5n/kf+L/4H/df91/33/jP+Z/53/m/+c/6f/sf+//87/2//q
//P/9v/4//7/AQABAAEAAwAEAAUACAAIAAgACQAJAAkACQAKAAwADAAMAAwACgAJAAgA
BwAIAAoACwAMAAwADQANAAwADAALAAsADAAOAA4ADgAOAAwADAAMAAwADAAMAAwADAAK
AAoACgAKAAwADAALAAsACwALAAsACwAJAAkACQAJAAkACgALAAwACwAKAAkACAAJAAkA
CgAKAAkACQAJAAkABQAEAAQABAAGAAYABgAGAAQABAAEAAQAAwADAAMAAwADAAMAAwAC
AAQABAADAAMAAQACAAIAAgAAAAAAAQABAAIAAgACAAMABQAFAAUABQAEAAMAAgABAAMA
AwAEAAQABAAGAAYABQADAAMAAwADAAUABQAFAAUABQAFAAUABQAEAAQABAAEAAUABgAH
AAgABgAGAAYABgADAAMABAAEAAYABgAHAAcABgAGAAYABgAEAAQABAAEAAQABAAEAAUA
BwAGAAYABgAGAAYABQAFAAUABQAFAAUAAwADAAMAAwADAAMAAwADAAUABQAFAAUAAwAD
AAMAAwADAAMAAwADAAEAAQABAAEAAwACAAIAAwACAAIAAQAAAAAAAAAAAAAAAgACAAIA
AgAEAAQABAAFAAQAAQD///7///8AAAAAAAAAAAAAAAD//wEAAgACAAIAAAAAAAAAAAAC
AAEAAQACAAIAAgACAAIAAAAAAAAAAAACAAIAAwADAAIAAgADAAMAAwACAAIAAgABAAEA
AAAAAAIAAwADAAMAAgACAAIAAwACAAEAAAD//wEAAQABAAEAAwADAAMABAACAAIAAgAD
AAMAAwABAAIABAAEAAQABAAIAAoACgAKAAwADQANAA0ACwALAAsACwANAA0ADgAOAAwA
CAAFAAEA///+//z/+v/7//r/+f/5//j/9//1//T/9//4//j/+v/7//3//v/+/wAAAAAB
AAEAAQABAAEAAQABAAEAAQABAAEAAQABAAIAAgACAAIAAwADAAMABAAFAAcABwAHAAcA
BQAFAAUABQAHAAgACAAIAAgACAAIAAcABwAHAAYABwAHAA0AFQAbACMAJwAlABsAFQAS
AA0ABAD4/+z/5v/e/9H/vv+q/5n/j/+J/4H/d/93/33/iP+Z/6H/n/+e/6P/r/+//87/
2//m/+3/+P/+/wIAAwABAAEAAwAEAAUACAAIAAgACQAJAAkACQAKAAoACgAKAAoACgAL
AAwADQALAAwADAAMAAoACwALAAoADAALAAsADAAKAAoACgAKAAoACgAKAAoADAAMAAwA
DAAKAAoACgAKAAwADAALAAsACwALAAsACwANAA0ADQANAAoACgAKAAoACgAKAAoACgAJ
AAkACgAKAAcABwAHAAcABwAGAAYABgAGAAYABgAGAAYABgAGAAYABQAFAAUABQAFAAUA
BQAEAAQABAADAAMABQAGAAYABgAFAAQABAADAAQABAAEAAUAAwADAAMAAwAEAAUABgAH
AAcABwAIAAgABgAIAAgABwAJAAkACQAJAAkACQAJAAkACwALAAsACwAKAAoACgAKAAgA
CAAIAAgACAAIAAgACAAJAAkACgAKAAoACgALAAsACAAIAAgACAAKAAoACgAKAAgACAAI
AAkABwAGAAYABgAJAAoACgALAAoACQAIAAcACQAJAAkACQAJAAkACQAJAAkACQAJAAkA
CQAJAAkACQAJAAkACQAJAAkACQAJAAkACQAIAAgACQAIAAgABwAGAAcACAAJAAoACAAI
AAgACAAKAAoACgALAAsACQAIAAgABwAIAAgACAAKAAoACgAJAAcACAAIAAgACgAKAAoA
CgAIAAcABwAIAAgACAAIAAgACgAKAAoACgAKAAoACwALAAgACAAJAAkACQAIAAgACAAH
AAcABgAGAAkACwAMAA0ACwAKAAkACQAJAAkACQAJAAkACQAJAAkACQAJAAkACgAOAAwA
DAAMAAwADAAMAAwADAAOAA4ADgAPABEAEgATABIAEQAQAA8AEAARABMAFAARAA4ADAAJ
AAkACAAGAAQABQAEAAMAAwACAAEA///+/wEAAgACAAQAAwAFAAYABgAIAAgACQAJAAcA
BwAHAAcABwAHAAcABwAJAAkACQAKAAoACgAKAAsADQANAA4ADwANAA0ADQANAA0ADQAN
AA0ADwAQABAAEAAPAA4ADQALAA0ADwAQABMAFQAZACMAKwAtACsAJwAjAB0AGAATAAgA
/v/y/+r/4P/R/77/qP+Z/5f/kf+H/33/f/+J/5r/p/+p/6n/sP+3/8H/y//W/+P/8v/9
/wAAAgAGAAsADQALAA0ADgAPABAAEAAQABEAEwATABMAFAAWABYAFgAWABUAFQAVABUA
FAAUABMAEgAUABUAFQAUABUAFQAWABgAFwAWABUAFAAUABQAFAAUABQAFAAUABQAFAAU
ABQAFAAUABQAEwATABMAEwATABMAEwATABMAEwASABIAEgASABQAFAAUABQAEwATABQA
FAARABEAEQARABEAEAAQABAADgAOAA4ADgAQABAAEAAQAA8ADwAPAA8ADQANAA0ADAAO
AA4ADQANAAsADAAMAAwADgAOAA8ADwAOAA4ADgAPAA0ADQANAA0ADwAPAA8ADwANAA0A
DgAOABAAEgASABEADwAPAA8ADwAPAA8ADwAPABEAEQARABEAEQAQAA8ADgAOAA4ADgAO
AA4ADgAOAA4ADQANAA4ADgAQABAAEQARAA4ADgAOAA4AEAAQABAAEAAOAA4ADgAPAA8A
DgAOAA4ADgAOAA0ADQAPAA8ADwAPAA8ADwAPAA8ADQANAA0ADQALAAsACwALAA0ADQAN
AA0ADQANAA0ADQANAA0ADQANAA0ADAAMAA0ADgAOAA0ADAAMAAwADAAMAAsACgAJAAgA
CgAKAAoACwALAAkACAAIAAcACAAIAAgACgAKAAoACQAJAAoACgAKAAgACAAIAAgACAAH
AAcACAAIAAgACAAIAAgACAAIAAgABgAGAAcABwAGAAYABwAHAAkACAAIAAgACQAJAAgA
CAAGAAcABwAHAAYABgAGAAcACQAJAAkACQAHAAcABwAHAAcABwAHAAgACAAKAAgACAAI
AAgACgAMAAwADAAOAA8ADwAPAA0ADQANAA0ADQANAA4ADgALAAgABgADAAEAAAD+//z/
/P/8//z//f/8//v/+f/4//v//P/8//7///8BAAIAAgAAAAAAAQABAAMAAwADAAMAAwAD
AAMAAwAFAAUABQAGAAUABAADAAMABAAFAAcACQAHAAcABwAHAAYABQAEAAMABAAGAAcA
CAAIAAgACAAHAAcACwAKAAkADQATAB0AIwAlACMAHwAbABkAEgAJAP7/9P/q/+D/2P/H
/7T/pP+X/5P/jf+B/3n/ff+F/5b/of+f/5//pP+v/7v/w//Q/+P/7v/z//j//v8AAAMA
BQADAAUABgAHAAgACAAIAAkACQAJAAkACgAMAAwADAAMAA0ADQANAA0ADQAOAA4ADgAO
AA8ADwAOAA4ADQANAA4AEAAQABAAEAAOAA4ADgAOAAwADAAMAAwADgAOAA4ADgAQABAA
DwAPAA0ADQANAA0ADgAPABAAEQAOAA4ADgAOABAAEAAQABAADQANAA4ADgALAAsACwAL
AAsACgAKAAoACgAKAAoACgAKAAoACgAKAAkACQAJAAkABwAHAAcABgAIAAgABwAHAAUA
BgAGAAYACAAIAAkACQAIAAgACAAJAAcABwAHAAcACAAJAAoACwAJAAkACgAKAAoADAAM
AAsADQANAA0ADQALAAsACwALAA0ADQANAA0ADAAMAAwADAAOAA4ADgAOAA4ADgAOAA4A
DwAPABAAEAAOAA4ADwAPAA4ADgAOAA4AEAAQABAAEAAQABAAEAARABEAEAAQABAAEAAQ
AA8ADwANAA0ADQANAA4ADwAQABEAEAAPAA4ADQAPAA8ADwAPAA8ADwAPAA8ADwAPAA8A
DwAPAA8ADwAPAA8ADgAOAA8ADgAOAA0ADAANAA4ADwAQAA4ADgAOAA4ADgAOAA4ADwAP
AA0ADAAMAA0ADgAOAA4ADgAOAA4ADQANAA4ADgAOABAAEAAQABAADgANAA0ADgAOAA4A
DgAOABAAEAAQABAADgAOAA8ADwAQABAAEQARAA8ADgAOAA4ADwAPAA4ADgAQABEAEQAR
AA4ADgAOAA8ADwAPAA8ADwARABEAEQARAA8ADwAPABAAEAAQABAAEgASABIAEgASABQA
FAAUABYAFwAXABcAFwAXABcAFwAXABcAGAAYABUAEgAQAA0ACwAKAAgABgAFAAQAAwAD
AAEAAQAAAAAAAgAEAAUACAAHAAkACgAKAAoACgALAAsADQANAA0ADQALAAsACwALAA0A
DQANAA4ADAAMAAwADQALAAsADAANAA4ADwAQABEADwAPAA8ADwARABIAEgASABAAEAAQ
AA8ADwAPABIAFQAXAB0AJQArAC8AMQAtACUAIQAcABUADAD+//L/7P/i/9X/wv+w/6H/
mf+V/4n/f/+D/4//nP+n/6v/qf+q/7P/wf/P/9z/6f/2//3/AAAEAAwAEQARABAAEQAR
ABEAEgASABIAEwAVABUAFQAWABgAGAAYABgAFwAXABcAFwAXABgAGAAYABgAGQAZABgA
GAAXABcAGAAWABYAFgAWABgAGAAYABgAFgAWABYAFgAWABYAFgAWABgAGAAXABcAFwAX
ABcAFwAXABcAFwAXABYAFgAWABYAFAAUABQAFAATABMAFAAUABEAEQARABEAEAAQABEA
EgAQABAAEAAQABAAEAAQABAAEQARABEAEQAQAA8ADgAMAA0ADgAOAA8ADQAOAA4ADgAO
AA4ADwAPABAAEAAQABEADwAPAA8ADwAPAA8ADwAPAA8ADwAQABAAEgAUABQAEwARABEA
EQARABMAEwATABMAFQAVABUAFQAWABYAFgAWABQAFAAUABQAFAAUABQAFAATABMAFAAU
ABYAFgAXABcAFAAUABQAFAAWABYAFgAWABYAFgAWABcAFgAUABMAEgATABQAFAAVABcA
FwAXABcAFQAVABUAFQAVABUAFQAVABUAFQAVABUAFQAVABUAFQATABMAEwATABUAFQAV
ABUAFwAWABYAFwAXABYAFAASABMAFAAVABYAFAAUABQAFAAUABQAFAAVABcAFQAUABQA
EwAUABQAFAAWABYAFgAVABMAFAAUABQAFgAWABYAFgAYABcAFwAYABcAFgAVABQAFgAW
ABYAFgAVABQAFAATABMAFAAWABcAGQAYABgAGAAWABUAEwASABQAFQAVABUAFAAUABQA
FQAVABUAFQAVABcAFwAXABcAFQAVABUAFgAXABgAGQAaABsAHAAbABoAGAAZABkAGQAa
ABsAHAAdAB0AHQAeAB4AHwAcABoAFwATABIAEAAOAAsACgAJAAkACQAJAAgACAAJAAoA
CgAMAA0ADwAQABAADwAOAA4ADQAOAA8AEAARAA8ADwAPAA8AEAARABIAFAASABIAEgAT
ABEAEQASABMAEwATABMAEwATABMAEwATABIAEgARABAAEgASABIAEQATABEAEgAVABkA
IQArADEAMwAxACkAIwAfABoAEQAKAAAA9v/w/+b/1f/E/7L/o/+Z/5P/i/+B/4H/if+c
/6v/q/+p/67/t//B/83/2v/n//L/+f/+/wQACAANAA8ADwARABIAEwATABIAEQARABEA
EQARABIAFgAWABYAFgATABMAEwATABQAFgAXABgAFgAXABcAFgAVABMAEgASABQAFAAU
ABQAFAAUABQAFAAUABQAFAAUABIAEgASABIAFAAUABMAEwATABMAEwATABEAEQARABEA
EQASABMAFAASABIAEgASABEAEQASABIAEQARABEAEQAPAA4ADgAOAA4ADgAOAA4ADAAM
AAwADAAMAA0ADgAPAA4ADQAMAAoACgAKAAkACQALAAwADAAMAAwADAANAA0ADgAOAA4A
DwANAA0ADQANAA0ADQANAA0ADQANAA4ADgAOABAAEAAPABEAEQARABEADwAPAA8ADwAN
AA0ADQANAA4ADgAOAA4ADAAMAAwADAAOAA4ADgAOAA0ADQAOAA4ADAAMAA0ADQAOAA4A
DgAOAA4ADgAOAA4ADgAOAA4ADwAPAA4ADgAOAAwADAALAAsADQANAA0ADQALAAsACwAL
AAkACQAJAAkACQAJAAkACQAKAAsADAANAAsACwALAAsACwALAAsACwALAAoACgALAAoA
CgAJAAgACAAIAAgACAAIAAgACAAIAAgACAAIAAkACwAJAAgACAAHAAgACAAIAAgACAAI
AAcABwAIAAgACAAGAAYABgAGAAYABQAFAAYABgAGAAYABgAEAAQABAAEAAYABgAHAAcA
BAAEAAUABQAFAAQABAAEAAMAAwACAAIAAgADAAMAAwAEAAQABAAFAAUABAAEAAQABAAE
AAgACgAKAAoACgALAAsACwAJAAkACQAJAAkACQAKAAoACgAIAAcABQABAAAA/v/8//v/
+v/5//n/+//7//r/+v/6//r/+f/6//n/+//8//z//f/+/wAAAQD///////////3//f/9
//3/////////AAAAAAAAAAABAAEAAQACAAMAAgABAAAA//8CAAMABAAFAAQABAADAAIA
AgACAAIAAQAFAAcACAAJAAkADQAXAB8AHwAdABkAFwATABAABwD8//D/5P/c/9T/x/+2
/6T/lf+L/4f/ff9x/2//ef+I/5f/m/+b/57/pf+x/7v/yP/V/+L/6f/w//T/+P/7//v/
/P///wEAAwACAAIAAgADAAEAAQABAAIABgAGAAYABgAHAAcABwAHAAYABgAFAAQABAAF
AAUABAAGAAUABQAGAAYABgAGAAYABQAEAAMAAgACAAIAAgACAAQABAAEAAQAAwACAAAA
//8AAAEAAgADAAMAAwADAAMAAAAAAAAAAAD+//7//v/+//3//f/+//7////////////7
//r/+v/6//z//P/8//z/+v/6//r/+v/5//n/+f/5//j/9//2//T/9v/2//X/9f/1//b/
9v/2//T/9P/1//X/9P/0//T/9f/3//f/9//3//f/9//3//f/9//3//j/+P/3//j/9//1
//f/9//3//f/+f/5//n/+f/3//f/9//3//j/+P/4//j/+P/4//j/+P/4//j/+P/4//n/
+f/6//r/+f/4//j/9//4//j/+P/4//b/9v/2//b/9v/2//b/9//3//b/9v/2//b/9v/1
//X/9//3//f/9//3//f/9//3//X/9f/1//X/9//3//f/9//3//f/9//3//f/9//3//f/
9//3//f/9//3//b/9v/3//j/+P/3//b/9//4//n/+v/8//z//P/8//z//P/8//3////9
//z//P///wAAAAAAAAAAAAAAAP////8AAAAAAAAAAAAAAAAAAAIAAQABAAIAAAAAAAAA
AAACAAIAAgACAAIAAgADAAMABAAEAAUABQADAAIAAgACAAUABQAEAAQAAgADAAMAAwAE
AAQABAAFAAUABQAFAAUAAwADAAMAAwAGAAcACAAKAAoACgAKAAsACwALAAsACwALAAsA
DQANAAwADAAMAAwACgAIAAUAAgAAAAAAAAD///z/+//4//b/+P/2//j/+f/7//v//P/+
/wEAAQACAAIAAgACAAIABAAEAAQABAAEAAQABAAEAAQABAAEAAQABgAGAAYABgAGAAYA
BgAGAAcACAAJAAoADAAMAAwADAAKAAoACgAKAAwADAAMAAwADAAMAAwADAATABgAHQAi
ACQAJAAkACQAGwAUAA0ABgD8//T/7P/k/9P/xP+1/6b/nP+U/4z/hP+K/5D/lv+c/57/
oP+i/w==
         </WaveFormData>
      </LeadData>
      <LeadData>
         <LeadByteCountTotal>10000</LeadByteCountTotal>
         <LeadTimeOffset>0</LeadTimeOffset>
         <LeadSampleCountTotal>5000</LeadSampleCountTotal>
         <LeadAmplitudeUnitsPerBit>4.88</LeadAmplitudeUnitsPerBit>
         <LeadAmplitudeUnits>��V</LeadAmplitudeUnits>
         <LeadHighLimit>2147483647</LeadHighLimit>
         <LeadLowLimit>268435456</LeadLowLimit>
         <LeadID>V2</LeadID>
         <LeadOffsetFirstSample>0</LeadOffsetFirstSample>
         <FirstSampleBaseline>0</FirstSampleBaseline>
         <LeadSampleSize>2</LeadSampleSize>
         <LeadOff>FALSE</LeadOff>
         <BaselineSway>FALSE</BaselineSway>
         <ExcessiveACNoise>FALSE</ExcessiveACNoise>
         <MuscleNoise>FALSE</MuscleNoise>
         <LeadDataCRC32>383919128</LeadDataCRC32>
         <WaveFormData>
BgAGAAYABgAEAAQABAAEAAQABAAEAAQABAAEAAQABAACAAIAAgACAAIAAgACAAIAAgAC
AAIAAgACAAIAAgACAAIAAgACAAIAAgACAAIAAgAAAAAAAAAAAAAAAAAAAAAAAAAAAAAA
AAACAAIAAgACAAAAAAAAAAAAAAAAAAAAAAAAAAAAAAAAAP7//v/+//7//f/8//v/+v/6
//r/+v/6//r/+v/6//r/+P/4//j/+P/6//r/+v/6//n/+P/3//b/+P/4//j/+P/2//b/
9v/2//j/+P/4//j/+P/4//j/+P/4//j/+P/4//b/9v/2//b/9v/2//b/9v/2//b/9v/2
//T/9P/0//T/9v/2//b/9v/4//j/+P/4//j/+//8//z//P/9//3//v/8//z//P/9////
AQACAAMABgAGAAYABAADAAEA/v/+//7///////////////z/+f/2//X/9P/0//L/8v/y
//H/8v/x//D/8P/u/+7/7f/t/+z/7P/s/+z/7P/s/+z/7P/s/+z/6v/s/+3/7f/t/+3/
7f/t/+3/7f/t/+3/7f/t/+3/7f/t/+3/7v/u/+7/7//x//H/8f/y//T/9////wwAGQAi
ACEAIQAkACkALgA0AD0ATwBhAHcAlAClAJkAcQBBABMA4P+q/3f/SP8g/wv/A//5/v3+
E/8t/0j/Zf+D/6D/u//O/9r/4f/k/+v/7//v/+//8P/x//L/9P/2//j/+P/4//j/+P/5
//r/+v/6//r/+v/6//v//f/+//7//////wAAAAAAAP//////////AAACAAIAAgAGAAkA
DQARABIAFgAZABwAHAAdAB0AHgAdAB4AHQAcABwAHQAfACAAIgAjACQAJAAmACgAKQAp
ACsALQAvADAAMQAyADMANAA3ADcAOQA6AD0APgBAAEAAQQBDAEMARgBIAEkASwBOAEwA
TQBOAE8AUgBSAFIAUgBRAFIAUgBTAFUAVQBVAFQAVgBWAFYAVgBVAFUAVQBVAFcAVQBV
AFQAVQBTAE4ATQBLAEkARgBDAEIAQQBBAD8APQA6ADcANQA0ADIAMAAuACoAKAAmACUA
IwAiACEAHwAfAB4AHQAcAB0AHQAdAB0AHAAcAB0AHQAeAB4AHgAdAB0AHQAdAB0AHQAd
AB0AHQAdAB0AHQAcAB4AHgAeAB4AIAAgACAAIAAfAB4AHQAcABoAGwAbABwAGwAaABkA
GAAaABoAGgAbABoAGgAaABoAGAAYABgAGAAaABoAGgAaABgAGAAYABkAGwAaABkAGAAa
ABoAGQAYABoAGgAaABoAFwAXABcAGAAYABcAFgAVABUAFgAWABUAFQAWABYAFAATABQA
EwARABIAEwATABQAEgARABEAEQATABMAEwATABMAEwATABEADwAQABEAEQARABEAEQAR
AA0ADQAOAA4AEAAQAA8ADwAPAA8ADwAOAAwADAAMAAwADwAPAA4ADgAPAA8ADwAPAA0A
DQANAA0ADgAOAA4ADgANAAwADAAMAAwADQAMAAsACQAJAAoACgAJAAoACwAMAA0ADQAN
AA0ACwAJAAwADgAOAA4ADgARABIAEgASABMAEwAUABQAFgAWABcAFwAXABgAGQAaABoA
GgAYABcAEwAQABAAEAARABEAEQAPAA8ADAAJAAYAAwACAAIAAgAEAAQAAwACAP///v/+
//7//P/7//v//P/9//7///8AAP7//v/+//7/AAD+/wAAAQABAAEAAQABAAEAAQABAAEA
//////////////////8AAAIAAgADAAMAAQABAAIABAAFAA0AIAAxADoAOwA5ADwAQQBI
AFAAXwBvAIMAmwC2AL8AqQB9AEsAHQDo/67/ef9K/yL/Df8F//v+Bf8d/zn/Wv95/5f/
tv/R/+D/7P/z//j///8DAAUABQAGAAcABwAIAAkACgAMAA4AEAASABQAFgAXABgAGAAY
ABgAGQAcAB4AHwAhACAAIAAfAB4AHwAfAB8AHwAiACQAJAAkACMAIwAkACUAIwAmACgA
KgApACkAKAAoACYAKAAoACgAKgArAC0ALgAsAC0ALgAuAC8AMgA0ADUANQA3ADkAOgA7
ADwAPQA+AD8APwBBAEIAQQBCAEQARABJAEsASwBOAE0ATQBOAFAAUABRAFIAUwBWAFYA
VgBWAFkAWgBaAFsAWQBZAFkAWABXAFYAVQBUAFUAVQBVAFUAVQBTAFMAUgBPAE0ASABH
AEQAQwBBAD8APQA7ADoANwAzADAALQArACoAKAAmACQAIAAeABwAGwAaABoAGgAZABcA
FgAVABQAEgARABAADwAOAA4ADwAPAA0ADAALAAkACQAJAAkACQAJAAkACQAJAAkACQAJ
AAgACAAIAAgACAAGAAQAAgAAAAIAAgACAAIAAAABAAEAAgAEAAQABAAEAAQABAAEAAUA
BAAEAAQABAAGAAYABgAGAAQABAAEAAQABAAEAAQABQAFAAQAAwACAAIAAgABAAAAAgAC
AAIAAgD///////8AAAAA///+//3//f/+//7//f/8//z/+//4//j/+v/6//n/+P/5//n/
+v/6//n/+f/5//f/9//3//f/9f/1//X/8//1//b/9//3//b/9f/0//P/8f/x//L/8v/y
//L/8f/x/+//7//v/+7/7v/u/+7/7v/v/+//7v/u/+//7//v/+//7//v/+//7//v/+7/
7f/s/+7/7v/v//D/7f/u/+7/7v/u/+7/7//w//D/8P/v/+//8P/w//L/8v/z//P/9f/2
//f/+P/4//j/9v/1//L/7v/t/+z/6//r/+v/6f/r/+j/5f/i/+H/4P/g/+D/3v/e/93/
3P/d/9z/3P/c/9z/2//b/9z/2//a/9n/2P/Y/9j/2P/Y/9j/1v/Y/9n/2//b/9v/2//Z
/9n/2f/Z/9v/2//b/9v/2f/Z/9n/2v/Y/9j/2f/Z/9v/3f/e/97/5f/x//7/CwAUABUA
EwAYACEAKAAwAD0ATwBjAHkAlACbAH0ASwAdAO//tv+A/0v/Hv8A//P+6f7l/vX+D/8p
/0j/Z/+D/6L/uf/K/9T/2f/c/+P/5//l/+X/5v/n/+X/5v/n/+j/6f/q/+v/7P/t/+7/
7v/u/+7/7v/u/+//7f/u/+7/7//v//D/8P/w/+//7//v/+//8P/y//L/8v/x//H/8v/z
//r/AgAJABAAFgAdACMAKgApACoAKQAoACkAKwAuADAALgAvADAAMAAwADIAMwAzADMA
NQA3ADgANwA4ADkAOgA7ADsAPQA+AD8AQABCAEIAQwBFAEUASABKAEsATQBQAFAAUQBS
AFMAUgBSAFIAUgBSAFIAUQBRAFAATwBOAEwATABMAEwATABIAEcARgBFAEUAQwBDAEIA
QQA/ADoAOQA3ADUAMgAvAC0AKwAqACcAJQAiAB8AHQAcABoAGAAWABIAEAAOAA0ADQAM
AAsACQAJAAgABwAGAAQAAwACAAEAAAAAAAEAAQACAAIAAgABAAEAAQABAAEAAQABAAEA
AQABAAEAAQAAAAIAAgACAAIAAQAAAP///v8AAAAAAAAAAAIAAwADAAQAAgACAAIAAgAE
AAQABAAFAAQABAAEAAQAAwACAAEAAAACAAIAAgACAAAAAAAAAAEAAwACAAEAAAACAAIA
AQAAAAAAAAAAAAAAAQABAAEAAgABAP///f/7//3//v/+//3//f/+//7//P/6//z//P/7
//v/+//6//r/+v/5//n/+f/5//n/+f/5//n/+f/5//f/9f/2//f/9//3//f/9//3//f/
9//4//j/+P/4//f/9//1//X/9f/0//b/9v/2//b/+f/5//j/+P/2//X/9P/z//X/9f/1
//X/+P/2//j/+P/2//j/+P/4//j/+//8//z//P/7//v//P/8//z//P/9//3//v/+//7/
/v///wAA//////3/+v/6//r/+v/5//j/9f/1//L/7//s/+z/7P/t/+7/7v/u/+3/7P/r
/+r/6v/q/+z/6//r/+z/7v/u/+7/7v/s/+z/7P/s/+z/6v/s/+3/7//v/+//7//t/+3/
7f/t/+//7//v/+//7//v/+//8P/w//D/8f/x/+//8f/w//L/9f///w4AHQAmACsAKwAu
ADMAOAA+AEkAWwBtAIMAngCtAJ0AdQBFABkA6v+4/4f/WP8s/xn/E/8J/w3/Jf8//1b/
c/+R/6z/xf/W/+D/5f/q//H/9f/1//X/9v/3//f/+P/5//r/+f/6//v//P/9//7//v/+
//7//v/+//////8AAAAAAQABAAIAAgACAAEAAQABAAEABAAGAAYABgAFAAUABgAHAAUA
CAAKAAwACwALAAoACgAIAAoACgAKAAsADQAQABIAEAARABIAEgAUABYAFwAXABoAHQAg
ACIAIQAiACMAJAAoACkALAAuAC8AMAAyADIANQA3ADcAOgA8AD0APwBCAEAAQQBCAEMA
RgBGAEYARgBHAEgASABJAEkASQBJAEgASgBKAEoASgBJAEkASQBJAEkARwBHAEYARABB
ADsAOQA6ADkANwA1ADEALwAuACsAKwAoACUAIwAiACAAHgAcABoAGAAWABUAFQAUABMA
EQARABAADwAOAA4ADQAMAAsACwAMAA4ADwAMAAwADAALAAkACQAJAAkACQAJAAkACQAL
AAsACwAKAAoACgAKAAoACgAKAAoACgAKAAoACgAKAAoACwALAAwADAAMAAwADAAMAAwA
DAANAA0ADAALAAoACgAKAAoACgAMAAwADAAMAAsACgAJAAkACwAKAAkACAAIAAgABwAG
AAgACAAIAAgABQAFAAUABgAGAAUABAADAAMABAAEAAMAAwAEAAQAAgACAAQABAADAP//
///+//7/AAD////////9//3//f/9//3//f/9//v/+//8//3//f////////////v/+//8
//z//P/8//v/+//9//3//f/8//r/+v/6//r/+//7//r/+v/9//3//f/9//3//f/9//3/
/P/+//7//v/+//7//v8BAAIAAgACAAEAAQACAAIABAAEAAUABQAHAAgACQAKAAwADAAK
AAkABQACAAIAAgABAAEAAQD//wAA/v/8//r/+P/2//X/9P/2//b/9f/0//P/8v/y//L/
8P/v/+//8P/w//D/8P/w/+7/7v/u/+7/7v/s/+7/7//t/+3/7f/t/+3/7f/t/+3/7f/t
/+3/7f/t/+3/7f/u/+3/7P/s/+v/6f/r/+z/7P/t//X/BAATACAAJwAlACIAKQAwADIA
PQBRAGUAewCWAKsAnwB3AEcAFwDi/6b/cf9E/xj/+/7x/uf+6f7//h3/PP9f/33/nP+5
/87/2P/b/+L/6f/t/+3/7f/u/+//8f/y//P/9P/1//b/9//4//n/+v/6//r/+f/4//f/
9//3//j/+P/5//v//P/8//z//v///wAAAQACAAQABAAEAAMAAwAEAAUABQAIAAoADAAL
AAsACgAKAAoADAAMAAwADAANAA8AEAAOAA8AEAAQABEAFAAWABcAFQAXABkAGgAbABwA
HQAeACEAIQAjACQAJQAmACgAKAAtAC8ALwAyADIAMwA1ADgAOAA5ADoAOwA+AD4APgA+
AD8AQABAAEEAQQBBAEEAQAA+AD4APgA+AD0APQA9AD0APQA7ADsAOgA3ADUAMAAvAC4A
LQArACkAKQAnACYAIwAfABwAGQAXABYAFAASABAADgAMAAoACQAHAAYABQADAAUABAAD
AAIAAAD///7//f/6//r/+//7//r/+v/6//n/+f/5//n/+f/3//f/9//3//X/9f/1//T/
9v/2//b/9v/4//j/+P/4//j/+P/4//j/9v/3//f/+P/4//j/+P/4//r/+v/6//v/+//6
//n/+P/6//r/+v/6//r/+v/6//r/+P/4//j/+f/7//r/+f/4//r/+v/5//j/+f/6//v/
/P/9//3//f/+//z/+//6//n/+f/6//r/+f/3//j/+P/2//f/+v/7//v/+//7//r/+v/6
//n/+f/5//v/+//7//v/+f/5//n/9//5//r/+//7//n/+f/5//n/9//3//j/+P/4//j/
9//3//X/9f/1//T/9v/2//b/9v/1//X/9P/0//f/9//3//f/+v/7//z//f/8//z//P/8
//7//v////7//v/+//7//v8BAAIAAgACAAQABQAHAAgABgAGAAcABwALAAwADQAOAA4A
DgAMAAsABwAEAAQABAAHAAcABwAFAAQAAAD8//j/+f/4//j/+P/6//r/+f/4//f/9v/2
//b/+P/3//f/+P/3//b/9f/0//L/8v/y//L/9P/y//T/9f/1//X/9f/1//X/9f/1//X/
8//z//P/8//1//X/9f/2//j/+P/5//n/9//3//r//P/9/wMAEAAdACwANQA1ADIANwA8
AEIATwBhAHMAiwCmALsAtQCPAF0AKwD0/7j/gf9Q/yT/Bf/3/u/+8/4J/yf/SP9p/4v/
rv/J/9z/7P/z//j//f8DAAUABQAGAAcACAAKAAwADgANAA4ADwAQABEAEgASABIAFAAU
ABQAFQAVABYAFgAXABkAGgAaABoAHQAdAB0AHQAcAB4AHgAeACEAIQAiACMAIQAkACYA
KAAnACcAJgAmACgAKgAqACoAKgArAC0ALgAwADEAMgAyADAAMAAvAC0ALAAtAC4ALgAv
ADAAMQAyADEAMQAzADQANwA4ADoAOgA8AD0APAA+AD8AQQBEAEgASABJAEoASwBKAEoA
SgBKAE0ATgBOAE8ATQBNAE0ATABKAEoASgBKAEkASQBJAEkASQBHAEcARgBHAEUAQAA/
AD0AOwA4ADUAMwAxADAALQArACgAJQAjACEAHgAbABgAFgAUABIAEQANAAwACwAJAAcA
BgAFAAQABAADAAIAAQD+//7///////7//v/+//3/+//7//v/+//9//3//f/9//v/+//7
//r/+P/4//j/+P/6//r/+v/6//j/+P/4//j/+P/5//n/+v/4//j/+P/4//r/+v/6//v/
/P/8//z//P/8//z//P/8//r/+v/6//r/+v/6//r/+//7//r/+f/4//r/+v/5//j/+P/4
//j/+P/3//f/9//4//j/9//2//X/8//0//T/8//1//b/9v/0//P/9P/z//H/8f/x//D/
8P/u/+3/7f/t/+v/6//r/+v/6//r/+v/6f/r/+z/7f/t/+z/6//q/+n/5f/l/+b/5v/m
/+b/5f/l/+f/5//n/+b/5f/k/+P/4v/l/+X/5P/k/+P/4//j/+P/4//j/+P/4//m/+b/
5P/i/+P/5P/l/+b/6P/o/+f/5v/o/+n/6//s/+v/6v/q/+n/7f/u/+//8P/y//L/8P/v
/+3/6v/q/+r/6//r/+v/6f/p/+b/4//g/9//3v/e/97/3v/e/93/3P/Z/9j/2P/Y/9j/
1//X/9j/2P/Y/9j/2P/Z/9r/2//c/97/3P/e/9//4f/h/+H/4f/h/+H/4f/h/+P/4//j
/+P/4//j/+P/5P/i/+L/4//j/+X/5f/o/+r/7f/1/wIAEQAaABsAHQAiACcALgA2AEUA
VwBjAHkAlACjAI8AYwAxAAcA1v+i/3H/QP8a/wf/Af/3/v/+G/8z/07/a/+J/6L/u//O
/9b/2//i/+n/6//p/+n/6v/r/+v/7P/t/+7/7f/u/+//8P/x//L/8v/y//L/8v/y//P/
8//0//T/9f/1//b/9v/2//j/+f/6//v//v8AAAAAAAABAAEAAgADAAIABAAFAAYABQAF
AAQABAAEAAYABgAGAAQABQAHAAgACgALAAwADAALAAwADAALAAsADQAPABAADwAQABEA
EgARABEAEwAUABYAGAAbABwAHQAfAB8AIgAkACUAJwAqACwALQAuAC8AMAAwADAAMAAv
ADAAMAAxAC8ALwAvAC4ALgAuAC4ALgArACsAKwArACkAJwAnACYAJwAlACAAHwAcABsA
GQAXABUAEwASAA8ADQAKAAcABQAEAAIAAAD+//7//P/6//n/9f/0//P/8f/x//D/7//u
//D/7//u/+3/7P/s/+3/7f/t/+7/7//v/+3/7f/t/+3/7//v/+//7//t/+3/7f/s/+z/
7P/s/+z/7P/s/+z/7P/u/+7/7v/u//H/8//0//b/9P/0//T/9P/2//b/9v/3//b/9v/2
//b/9v/2//b/9v/2//b/9v/2//j/+P/4//n/+f/4//f/9v/2//b/9f/0//T/9P/0//T/
8//z//P/9P/y//H/8P/v/+//8P/w/+//8f/y//L/8P/w//L/8v/x/+//7//u/+7/7v/t
/+3/7f/v/+//7//v/+//7//v/+3/6//s/+3/7f/r/+v/6//r/+v/6//s/+z/7P/s/+v/
6//t/+3/7f/s/+z/7P/s/+z/6//r/+r/6v/r/+v/6//r/+n/6f/p/+n/7P/u/+3/7P/r
/+r/7f/u/+7/7v/x//H/8v/y//L/8v/z//P/9f/2//f/+P/2//b/9P/z//H/7v/u/+7/
8P/x//L/8f/v/+z/6f/m/+X/5P/k/+T/5P/k/+P/4v/f/97/3v/e/9//3//g/+L/4P/g
/+D/4P/h/+L/4//k/+L/4P/i/+P/5f/l/+X/5f/k/+P/4v/h/+D/3//e/93/3//f/9//
4P/g/+D/4f/h/+H/4//k/+j/7f/1/wIAEQAaABsAGwAgACcALgA0AEEAVQBpAIEAmgCh
AIcAWwAtAP3/xv+O/13/Lv8I//f+7f7p/vf+E/8z/1D/bf+L/6z/w//S/97/4//q//H/
8//z//P/9P/1//X/9v/3//j/+f/6//v//P/7//z//P/8//3//v///wEA//8AAAAAAQAD
AAQABAAEAAMAAwADAAMAAgAEAAQABAAEAAMAAwADAAIABAAFAAYABgAHAAcACAAJAAwA
DQAOAA4ADwARABIAEwAVABcAGAAYABoAGwAbABkAGwAdAB4AHwAgACEAIgAhACEAIwAk
ACUAJgAoACgAKQArACsALgAsAC0ALwAyADQANQA2ADcAPgBCAEYASgBJAEoASgBLAEsA
SwBLAEoASgBKAEoASgBHAEcARwBHAEcARQBFAEQARABDAD8APwA8ADsAOQA3ADUAMwAy
AC8ALwAsACkAJwAlACIAHwAcABoAGAAWABUAEwASABEADwAPAA4ADQAMAAwACwAKAAkA
BgAGAAcABwAGAAYABgAFAAUABQAFAAUABQAFAAUABQAFAAUABQAEAAQABAAEAAQABgAG
AAYABgAGAAYABgAGAAcACQAKAAwACwAKAAkACAAIAAgACAAJAAwADAAMAAwACgAKAAoA
CgAKAAoACgAKAAgABgAEAAMAAAD+//z/+v/7//z//P/8//r/+v/6//r/+f/5//n/+v/6
//n/+P/3//n/+v/6//n/+f/6//r/+P/2//j/+P/3//X/9f/0//T/8v/x//H/8f/x//H/
8f/x//X/9//5//n/+f/6//v/+//7//v/+//7//v/+//8//z//P/8//v/+//9//3//f/8
//z//P/8//z//f/9//z//P/9//3//f/9//v/+//7//v//P/8//r//P/8//z//P/9//7/
/v/+/wEAAQACAAIAAgACAAMAAwAFAAYABwAIAAgACAAGAAUAAwAAAAAAAAADAAMAAwAB
AP///P/5//b/9//2//b/9v/2//b/9f/0//P/8v/y//L/8//z//T/9v/1//T/8//y//L/
8v/y//L/8P/u//D/8f/x//H/8f/x//L/8//0//X/9f/1//X/9f/3//f/9//4//b/9v/3
//f/9f/3//j//P///wcAFAAhACwAMwAzADQAPQBEAEoAVwBnAHsAkwCuAL8ArwCHAFcA
JQDs/6z/d/9I/x7/A//3/vH++f4R/zH/VP93/5X/tv/R/+T/7P/1//7/BwAHAAYABQAF
AAUABwAIAAkACgANAA4ADwAQAA8AEAAQABAAEQASABMAFQAVABYAFgAXABUAFgAWABYA
FwAXABcAFwAWABgAGAAYABkAGQAaABsAGQAcAB4AIAAgACEAIQAiACIAJAAkACQAJAAl
ACcAKAAqACsALAAsACwALgAvAC8ALQAvADEAMgAzADQANQA2ADcANwA5ADoAPQA+AEAA
QABBAEMAQwBGAEYARwBJAEwASgBLAEwATQBNAEwASwBKAE0ATgBOAE8ATQBNAE0ATABO
AE4ATgBOAE8ATwBPAE8ATwBNAE0ATABMAEsARwBHAEYARQBDAEEAPwA9ADwAOQA5ADYA
MwAxADIAMAAuACwAKgAoACYAJQAjACIAIQAfAB0AHAAbABoAHAAbABoAGQAWABYAFwAX
ABgAGAAYABcAFwAXABcAFwAXABcAFwAXABkAGQAZABgAFgAWABYAFgAYABgAGAAYABgA
GAAYABgAFgAXABcAGAAaABoAGgAaABoAGgAaABsAGgAaABoAGgAaABoAGgAaABoAGgAa
ABoAGgAaABoAGwAZABgAFwAWABkAGgAaABoAGQAYABcAFgAXABcAFwAYABoAGQAYABcA
FgAWABUAEwATABQAFAASABAAEgASABEAEQARABAAEAAQAA8ADwAPAA8ADwAPAA8ADwAP
AA8ADQALAAwADQANAA0ADQANAA0ADQANAA4ADgANAAwACgAJAAsACwALAAoACgAKAAoA
CgAJAAkACAAIAAkACQAJAAkABwAHAAkACAAKAAoACgAKAA8AEAAQABAADwAPABAAEAAS
ABIAEwATABQAFAAUABQAFQAWABUAFQASAA4ADQAMAA0ADQANAAsADAAKAAgABgADAAIA
AgACAAIAAgABAAAA/f/8//z//P/+//3//f/+//z//P/8//z//P/8//z//P/8//r//P/9
//v/+//7//v//f/9//3//f/9//3//f/9//v/+//7//z//v/+//////////3//v8AAAUA
DwAcAC0ANgA5ADcAOgBBAEQASgBbAG8AfwCTALAAvwCvAIcAVQAjAPL/vP+J/1z/NP8h
/xn/Df8T/yv/Rf9i/4H/n/+8/9f/6P/y//f//P8DAAkACQAJAAoACwAJAAoACwAMAA0A
DgAPABAAEwAUABQAFAAUABQAFAAVABUAFgAWABcAFQAWABYAFgAUABMAEgARABQAFgAW
ABYAFwAXABgAGQAXABoAHAAeABsAGwAaABoAHAAeAB4AHgAeAB8AIQAiACAAIQAiACIA
JAAmACcAJwAlACcAKQAqACsALAAtAC4ALwAvADEAMgAzADQANgA2ADkAOwA7AD4APgA/
AEEARABCAEMARABFAEYARgBGAEYARQBGAEYARwBJAEkASQBIAEoASgBKAEoASQBJAEkA
SQBHAEUARQBEAEUAQwA+AD0APgA9ADsAOQA3ADUANAAxAC8ALAApACcAJgAkACIAIAAc
ABoAGAAXABcAFgAVABMAEQAQAA8ADgAQAA8ADgANAAwADAANAA0ADAAMAAwACwANAA0A
DQANAAsACwALAAsACwALAAsACgAKAAoACgAKAAkACAAHAAYABwAIAAkACgAJAAkACAAI
AAYABgAGAAYABgAGAAYABwAHAAYABQAEAAIAAgACAAIAAgACAAIAAgAAAAAAAAABAAEA
AAD///7/AAAAAP///v/+//7//v/+//3//f/9//7/AAD///7//f/7//z//P/7//z//v//
//7//v8AAAAA/////////v/+//7//f/9//3//f/9//3//f/9//3//f/7//3//v//////
/f/9//3//f/7//v//P/8//r/+v/5//n/+v/7//z//P/8//z//P/8//v//P/8//z//P/8
/wEAAgACAAIABQAFAAYABgAFAAQABAADAAMABAAFAAYACAAIAAYABQADAAAAAAAAAP//
//////3/AAD+//z/+v/3//b/9v/2//X/9P/y//D/8v/y//P/9P/y//H/8f/y//D/8P/w
//D/8P/w//D/8P/w/+7/8P/x//P/8//z//P/8f/x//H/8f/x//H/8f/x//L/8//0//b/
9v/2//f/9//5//v//P/+////BQAUACMAKgAtAC8ANAA5AEAARABPAF8AcQCDAJ4AsQCl
AH8ATQAdAOr/tv+D/1T/LP8Z/xH/C/8R/yf/Qf9e/3v/l/+0/83/3v/q//H/9v/7//3/
/////wAAAQABAAIAAwAEAAQABAAEAAQABwAIAAgACAAGAAYABgAHAAUABgAGAAcABwAI
AAgACAAJAAkACQAJAAgACgAKAAoACwALAAwADQANABAAEgAUABMAEwASABIAEAASABIA
EgASABMAFQAWABQAFQAWABYAFgAYABkAGQAZABsAHQAeAB8AIAAhACIAJQAlACcAKAAp
ACoALAAsAC8AMQAxADQANAA1ADcAOgA8AD0APgA/AD4APgA+AD4AQQBCAEIAQwBDAEMA
QwBCAEIAQgBCAEIAQQBBAEEAQQBDAEEAQQBAAEEAPwA6ADkAOgA5ADcANQAyAC8ALQAp
ACkAJgAjACEAIgAgAB4AHAAbABoAGQAZABkAGAAXABUAEwASABEAEAAQAA8ADgANAA4A
DgAPAA8ADAAMAAwACwALAAsACwALAAsACwALAAsACwALAAsACgAMAAwADAAMAAwADAAM
AAwADQAOAA8AEAAOAA8ADwAQAA4ADgAOAA4ADwAQABEAEwASABIAEgASABIAEgASABIA
EgASABIAEgASABIAEgATABUAFAATABIAEwAUABQAFAAVABYAFwAYABcAFwAXABgAGgAZ
ABgAFwAXABgAGAAXABcAGAAYABYAFgAYABgAFwAWABcAFwAYABgAFwAXABcAGQAZABkA
GQAbABsAGwAZABkAGgAbABsAGwAbABsAGwAZABkAGgAaABoAGgAZABkAGQAZABkAGAAZ
ABoAGwAcAB0AHQAcABwAHAAbABoAGQAcAB0AHgAfACIAIgAiACIAIAAgACEAIgAjACUA
JQAlACcAJwAoACgAJgAmACYAJgAmACUAJAAjACMAIwAhACEAIAAcABsAGwAaABgAFgAU
ABcAFwAUABIAEgASABIAEgASABIAEgAUABQAFAAUABQAFAAUABQAFAAUABQAFAAWABYA
FgAWABYAFgAWABYAGgAcAB4AIAAiACIAIgAiACUAJgAnACgAKQAqACsALAA0ADwARABM
AFMAWgBhAGgAcAB2AHwAggCYAKwAwADUAMQAtACkAJQAXQAoAPP/vv+c/3r/WP82/zT/
NP80/w==
         </WaveFormData>
      </LeadData>
      <LeadData>
         <LeadByteCountTotal>10000</LeadByteCountTotal>
         <LeadTimeOffset>0</LeadTimeOffset>
         <LeadSampleCountTotal>5000</LeadSampleCountTotal>
         <LeadAmplitudeUnitsPerBit>4.88</LeadAmplitudeUnitsPerBit>
         <LeadAmplitudeUnits>��V</LeadAmplitudeUnits>
         <LeadHighLimit>2147483647</LeadHighLimit>
         <LeadLowLimit>268435456</LeadLowLimit>
         <LeadID>V3</LeadID>
         <LeadOffsetFirstSample>0</LeadOffsetFirstSample>
         <FirstSampleBaseline>0</FirstSampleBaseline>
         <LeadSampleSize>2</LeadSampleSize>
         <LeadOff>FALSE</LeadOff>
         <BaselineSway>FALSE</BaselineSway>
         <ExcessiveACNoise>FALSE</ExcessiveACNoise>
         <MuscleNoise>FALSE</MuscleNoise>
         <LeadDataCRC32>2539996740</LeadDataCRC32>
         <WaveFormData>
6v/q/+r/6v/o/+j/6P/o/+j/6P/o/+j/6P/o/+j/6P/q/+r/6v/q/+z/7P/s/+z/7P/s
/+z/7P/s/+z/7P/s/+z/7P/s/+z/7v/u/+7/7v/s/+z/7P/s/+z/7P/s/+z/7v/u/+7/
7v/s/+z/7P/s/+z/7P/s/+z/6v/q/+r/6v/q/+r/6v/q/+r/6v/q/+r/6f/o/+f/5v/m
/+b/5v/m/+j/6P/o/+j/5f/k/+P/4v/k/+T/5P/k/+L/4v/i/+L/4v/i/+L/4v/i/+L/
4v/i/+L/4v/i/+L/4P/g/+D/4P/i/+L/4v/i/+D/4P/g/+D/4P/g/+D/4P/g/+D/4P/g
/97/3v/e/97/4P/g/+D/4P/i/+L/4v/i/+T/5v/n/+n/6f/p/+n/6f/o/+j/6P/p/+n/
6v/q/+3/7v/v/+//7v/w/+7/7P/s/+3/7f/t/+v/7f/t/+n/5f/i/+D/3v/e/9z/3P/a
/9n/2f/Z/9n/2f/Z/9n/1//X/9X/1f/V/9X/1//X/9f/1//X/9b/1v/W/9b/1v/X/9j/
2P/Y/9j/2P/W/9f/1//X/9f/1//X/9f/1f/V/9b/1v/X/9j/2v/d/+D/4P/j/+n/8v/9
/wcAEAAaACcANgBBAFUAdwCXALUA3QAAAQgB+wDfAL8AlwBsADwA/f+5/3//VP8x/yb/
M/9E/1j/bf+F/5z/sP+//8z/1P/Z/93/4v/i/+L/4//j/+X/5//o/+n/6f/p/+n/6f/r
/+v/7P/s/+z/7P/t/+3/7f/u/+//7//x//H/8f/y//H/8f/w/+//8v/y//P/8//z//T/
9f/1//X/9//4//j/+f/6//z//f/8//3//P/8//z//f//////AQADAAQABAACAAQABQAG
AAkACgANAA8ADwAQABAAEAAQABEAEwAVABgAGgAbABwAGwAeACAAIgAkACQAJwAoACcA
KQAqACoAKwAuADAAMQAwADAAMQAxAC8AMAAwAC8ALwAvADAAMAAxADEALwAuACwALAAr
ACsAKgApACgAKAAjACEAIQAdAB0AHAAdABwAGAAVABQAEgAPAA4ADAAJAAYABgAFAAUA
AgABAAEA/v/+//3//P/5//r/+v/7//v/+P/4//j/+P/3//f/9//3//j/9//4//n/+P/4
//n/+f/2//b/9f/1//f/+P/5//r/+v/6//r/+v/4//n/+f/5//v/+//7//v/+f/5//n/
+f/7//z//P/8//z//P/8//z/+v/6//r/+v/8//z//P/8//z/+//7//z//P/8//z//P/8
//v/+//7//3//f/9//3//P/7//v//P/8//v/+v/6//j/+P/4//j/9//3//f/9v/1//P/
8v/w//H/8f/y//P/8v/x//D/7//x//D/7//v/+7/7v/u/+7/7P/s/+z/7P/u/+7/7v/t
/+z/6//r/+v/6//s/+z/7P/s/+z/7P/r/+n/6f/p/+n/6//r/+v/6//r/+v/6//t/+n/
6f/o/+j/6f/p/+n/6v/q/+n/6P/n/+b/5//p/+n/5//n/+f/5//l/+f/5//o/+j/6v/r
/+v/6f/m/+j/6f/q/+v/7P/s/+3/7//v//H/8f/x//L/9P/0//X/9f/0//T/9//4//f/
9//2//b/9v/0//T/9f/1//X/8//z//P/7//r/+r/5v/k/+T/5P/m/+T/4//h/+D/3//e
/93/3//d/93/3f/f/9//3//f/93/3f/d/93/3f/e/9//4P/e/9//4P/g/+D/4P/g/+D/
4P/f/97/3f/f/9//3//f/+H/4v/i/+L/4P/f/+P/5v/k/+n/8//+/wcADQAUACAAKwA6
AEsAZQCFAKMAxwDtAAgBCAH1ANcAtwCPAGQAMgDv/6n/df9M/yv/KP83/0b/XP91/4v/
pP+6/8f/0P/Y/9//5f/o/+r/6v/r/+v/6v/r/+v/6//v/+//7//v/+//7//w//D/8P/w
//H/8f/y//T/9v/3//T/8//y//L/8//1//b/9//6//r/+//7//n/+v/7//v/+//9//7/
/v8AAAAAAQABAP//AQABAAIAAgADAAUABQADAAUABgAGAAgACgALAAwACwAMAA8AEQAS
ABQAFQAWABQAFQAXABkAGgAcAB0AHgAfACIAJAAmACYAJgApACoALQAvADAAMAAyADQA
NQA1ADUANAA0ADMAMwA0ADQAMwAxADEAMgAyADIAMwAyADIAMgAyADEAMQAuAC0ALAAs
ACsAKQApACUAJAAiACIAIAAeABsAGgAYABcAFgAUABEADQAMAAoACQAIAAcABwAEAAQA
AwACAP//AAAAAAEAAQAAAAAAAAAAAP3//f/9//3//f/7//v/+//8//z//f/9//z//P/7
//v//P/8//z//P/+//7//v/+//7//////////f/9//3//f////////////3//v/+//7/
AAAAAAAAAAACAAIAAgACAAAAAAAAAAAAAgABAAEAAgAAAAAAAAAAAP7//f/9//3//v//
/wAAAQD+//3//f/+//7//f/8//z//P/8//z//P/5//n/+f/4//j/9//3//b/+P/3//f/
9//3//f/9//3//f/9v/1//X/8v/y//L/8v/0//T/9P/0//L/8v/y//H/8P/v/+//7//x
//L/8v/y//D/8P/w/+//8f/x//H/8f/v/+//7//v/+//7//v//H/7//v/+7/7v/t/+3/
7f/u/+//7//v/+//7v/w//D/8P/w//D/9P/1//f/9//3//f/9//4//r/+v/7//v//P/8
////AAD//////v/+//z/+v/6//v/+f/5//f/9//3//P/7//u/+3/7P/t/+7/7//u/+7/
7f/t/+3/7f/t/+//7f/t/+3/6//r/+v/6//r/+v/6//r/+r/6v/q/+r/6v/r/+z/7P/s
/+z/7P/s/+//7//v/+//7f/t/+3/7f/r/+z/7P/s//D/8f/x//L/9P/7/wMADAAVABsA
JAAwAEEATgBdAHcAlwCzANUA/QAWARAB9wDbALkAjQBgACoA5f+l/3X/Tv83/zz/Tf9e
/3L/h/+h/7r/zP/b/+b/6v/t//P/9v/0//T/9f/1//b/9//3//f/+f/5//n/+f/9//3/
/v/+//7//v///////v/+//7//f/+////AAACAAAAAQABAAEAAgACAAMAAwADAAQABQAF
AAMABQAGAAYABwAIAAoACwAKAAsACgAKAAwADQAPAA8ADQAPABAAEAAQABIAEwAUABUA
FgAZABsAGwAcABwAHAAdAB8AIgAlACUAJgAmACYAJwAqACwALgAwADAAMwA0ADUANwA4
ADgAOgA8AD0APQA8ADwAPQA9AD0APgA+AD0APQA9AD4APgA7ADsAOQA4ADgAOAA3ADcA
NAAzADIAMgAtACsAKwAnACYAJAAkACIAHgAbABoAGAAZABgAFgATAA0ADAAKAAkACgAJ
AAkABgAIAAcABgADAAAAAAABAAEA/v/+//7//v/9//3//f/9/////f/9//3//P/8//3/
/f/6//r/+f/5//r/+v/6//r/+f/4//f/9v/4//n/+f/5//n/+f/5//n/+//7//v/+//5
//r/+v/6//r/+v/6//r/+f/4//f/9v/3//j/+f/6//j/9//3//j/+P/4//j/+P/4//f/
9//3//f/9//3//f/9v/1//X/9v/z//H/7//u//D/8P/w//D/7//v/+//7v/s/+v/6//q
/+r/6f/p/+n/6f/p/+n/6f/r/+r/6f/p/+j/6P/o/+j/5//m/+X/5P/k/+T/5P/j/+T/
4//j/+P/4//k/+T/5P/i/+L/4v/h/+P/4//j/+P/4//j/+P/4//g/9//3v/f/97/3//f
/+D/4//h/+P/4P/g/+L/4v/i/+L/5f/n/+r/6//p/+n/6f/q/+r/6v/r/+v/6//q/+z/
7P/v/+//7v/u/+7/7P/s/+3/7P/r/+j/5//o/+X/4v/i/+L/4P/g/+D/3v/c/9v/2f/X
/9f/1//X/9j/1//Y/9n/2f/Z/9n/2f/X/9f/1//X/9b/1v/W/9b/2P/Z/9r/2v/Z/9j/
1//W/9n/2f/Z/9n/2//b/9v/2//d/97/3v/e/97/3//f/+L/5P/n/+//+P8DAA0AFgAg
AC0AOgBJAGEAgQCfAMMA6QAKARABAQHlAMUAowB6AEoACwDD/4n/XP85/zD/P/9S/2L/
df+P/6T/uP/H/9L/2P/d/+P/6P/o/+j/6f/p/+r/6//r/+v/6//r/+v/6//v/+//8P/w
/+7/7v/v/+//8f/y//P/8//x//H/8f/y//D/8f/x//H/8//0//b/9//3//j/+f/5//f/
+f/6//r/+v/6//v/+//7//3//f/+/wAAAQADAAMAAQADAAQABAAEAAYABwAIAAcACAAL
AA0ACwAMAAwADAANAA8AEgAVABYAGAAZABoAGwAeACAAIgAiACIAJQAmACUAJwAoACgA
KQAsAC4ALwAwADAAMQAxADEAMgAyADEAMQAxADIAMgAvAC8ALQAsAC4ALgAtAC0AJwAl
ACMAIgAhAB8AHwAbABoAGAAYABYAFAARABAADgALAAoACAAFAAMAAgAAAP///v/9//3/
+v/6//n/+P/1//L/8v/z//P/9P/0//T/9P/x//H/8f/x/+//7f/t/+3/7v/u/+//7//v
//D/8P/x//D/8P/w//D/8P/w//D/8P/w//H/8f/x//H/8f/x//H/8f/x//H/8f/x//L/
8v/y//L/8v/y//L/8v/y//L/8v/y//L/8v/y//D/7//v//D/8v/y//L/8v/y//H/8f/x
//H/8f/x//H/8v/x//H/8v/w/+//7v/u/+7/7v/u/+7/7f/t/+3/7P/t/+3/7v/u/+z/
6//r/+v/7f/t/+3/7f/t/+z/6//r/+n/6P/n/+b/6P/o/+j/6P/q/+r/6v/p/+j/5//n
/+f/5f/m/+b/5v/m/+b/5v/l/+X/5f/l/+X/5f/l/+X/5f/l/+X/5f/n/+f/5//m/+b/
5f/l/+b/6P/o/+j/6P/q/+v/7f/t/+v/6//r/+z/7v/u/+//7//w//D/8//0//f/9//2
//b/8v/w//D/8f/v/+//7f/t//D/7f/q/+r/5//k/+P/4v/k/+L/4f/f/93/3f/d/93/
2//Z/9n/2f/b/9v/2//b/9v/2//b/9v/2v/a/9r/2v/a/9v/3P/c/9z/3P/c/9z/3//f
/9//3//d/93/3f/d/9v/3P/c/9z/3P/d/93/3P/c/+H/6f/y//3/BwAOABYAIwAwADsA
UQBzAJUAtQDbAP4ACAH7AOEAwQCXAGoAPAABALn/ef9M/yf/Gv8l/zj/Tv9n/3//mP+u
/8H/yv/Q/9X/2//g/+D/4P/h/+H/4v/j/+P/4//l/+X/5f/l/+n/6f/q/+r/6f/o/+j/
5//p/+r/6//r/+3/7f/t/+7/8P/x//H/8f/y//L/8//z//P/9P/1//X/9//5//r/+v/4
//j/+f/5//n/+//7//z//P/9///////9////AAAAAAEABAAGAAgACAAIAAoACwAMAA4A
DwAQABIAEwAVABcAFwAYABgAGAAbAB4AIAAiACIAIgAlACYAJwApACoAKgAqACwALQAt
ACwALAAtAC0ALwAwADAALwAtAC0ALgAuAC8ALwAtACwALgAuAC0ALQApACcAJQAkACEA
HwAfABsAHAAaABoAGAAUABEAEAAOAA0ADAAKAAcABQAEAAIAAQD+//3//f/6//v/+//7
//n/+P/4//n/+f/2//b/9v/2//X/9f/1//X/9//1//X/9f/1//T/9P/z//L/8v/x//H/
9P/0//T/9P/0//T/9P/0//b/9//3//f/9v/1//T/8//1//X/9f/1//X/9v/2//b/9P/0
//T/9P/2//b/9v/2//T/9P/0//T/9v/1//X/9v/2//b/9v/2//X/8//y//H/8//z//P/
8//y//H/8f/y//D/7//u/+7/7v/u/+7/7v/t/+3/7f/s/+z/6//r/+r/7P/r/+v/6//r
/+v/6//r/+v/6v/p/+n/6P/o/+j/6P/o/+j/6P/o/+b/5v/m/+X/5v/l/+X/5f/j/+T/
5P/k/+L/4v/i/+H/4//j/+P/4//l/+X/5f/l/+P/4//j/+X/4//j/+L/4v/j/+P/4//k
/+X/5//l/+b/5v/m/+b/5v/o/+n/6//r/+3/7f/t/+7/7P/s/+3/7f/v//D/9P/2//X/
9f/0//T/8P/u/+7/7//w//H/8P/x/+7/6f/k/+L/4P/e/97/3v/g/97/3f/b/9v/2//b
/9v/2//Z/9n/2f/Z/9n/2f/Z/9f/1//X/9f/2P/Y/9j/2P/b/93/3//g/+H/4v/j/+T/
4//j/+P/4//j/+P/4//j/+P/5P/k/+T/5P/l/+f/6P/o/+3/9f/8/wUAEwAaAB4AJwAy
AD8AVwB1AJUAtQDZAPoACAH9AOMAvwCXAGwAPAADAL3/ff9Q/y//Iv8t/z7/Uv9r/4f/
oP+0/8X/1P/c/+H/5f/o/+r/6v/r/+v/7v/v/+//7//x//H/8f/x//H/8f/y//L/9P/0
//X/9f/1//b/9//3//n/+f/5//r/+v/7//v/+//7//r/+v/5//r//P/+//////8BAAIA
AgAAAAAAAQABAAIABQAGAAgABgAHAAkACQAKAA0ADwAQAA8AEAAQABAADwAQABMAFQAW
ABgAGQAaABoAGwAdAB8AHgAgACEAIgAjACYAKAAqACsALAAwADIAMwA1ADYANgA2ADgA
OQA5ADoAOgA7ADsAOwA8ADwAOwA7ADsAPAA8AD0APQA7ADoAOgA6ADkAOQA4ADcANgA2
ADEALwAvACsALAAqACoAKAAkACEAIAAeAB0AHAAaABcAFQAUABIAEQAPAA0ADAAIAAoA
CQAIAAUABgAGAAcABwAFAAQAAwACAAEAAQABAAEAAQD///////8AAAAAAQABAP7//v/9
//3//v/+//7//v///wAAAQACAAAAAQABAAEAAQABAAEAAQD//////////wEAAgACAAIA
AgACAAIAAgACAAIAAgACAAIAAgACAAIAAAD/////AAAAAAAAAAAAAAAA////////////
//////8AAP////8AAP7//f/8//z/+v/6//r/+v/7//v/+//6//r/+f/5//j/+P/3//f/
9//1//X/9f/1//X/9P/z//P/9P/0//T/9P/0//T/9P/0//T/9P/0//P/8v/x//H/8f/v
//D/8P/w//D/8P/w/+//7f/t/+3/7f/u/+//8P/x/+//7//v//H/8f/x//D/8P/z//P/
8f/u/+7/7v/u/+7/8v/z//X/9f/2//f/+P/6//n/+P/4//f/+v/6//3//v///////v/+
//r/+P/4//n/+//7//n/+f/5//X/8f/w/+z/6v/q/+r/6v/o/+f/5f/l/+X/5f/l/+P/
4f/h/+H/4f/h/+H/4f/i/+P/5P/l/+L/4v/i/+L/4v/j/+T/5P/i/+L/4v/i/+P/4//j
/+P/5f/l/+X/5f/j/+T/5P/k/+b/6f/p/+r/6P/t//P//P8HAA8AFgAkADEAQABRAGsA
iwCnAMUA8QAOARQBAQHlAMUAnwB2AEIA/f+1/3//VP8z/zL/Q/9S/2b/f/+V/6r/vv/N
/9b/3P/j/+n/7P/q/+r/6//r/+z/7f/t/+3/7//v/+//7//x//H/8v/y//L/8v/z//P/
8f/y//P/8//z//P/8//0//X/9//4//n/+P/4//n/+f/5//r/+//7//n/+//8//z//P/8
//3//f/9//////8AAAAAAQADAAMABQAHAAgACAAHAAgACAAIAAsADAAPABEAEAASABMA
FAAUABUAFwAZABwAHgAfACAAHwAiACQAJgAoACgAKwAsAC8AMQAyADIAMgA0ADUANQA2
ADYANwA3ADUANgA2ADUANQA1ADYANgA1ADUAMwAyADAAMAAvAC8ALgAtACwALAAnACUA
JQAhACEAIAAhACAAHAAZABgAFgATABIAEAANAAwADAALAAsABwAFAAQAAAACAAEAAAD9
//z//P/9//3/+v/6//r/+v/7//v/+//7//v/+f/5//n/+v/6//v/+//6//r/+f/5//n/
+P/3//b/+P/4//j/+P/4//n/+f/5//v/+//7//v/+f/5//n/+f/7//z//P/8//z//P/8
//z//P/8//z//P/8//z//P/8//7//f/9//7//P/8//z//P/8//v/+//7//n/+f/5//n/
+f/5//r//P/7//n/9//2//b/9v/2//b/9//3//f/9v/4//f/9//2//T/8//z//P/9f/1
//X/9f/1//T/8//z//L/8v/y//L/8v/y//L/8v/y//L/8v/x//L/8f/x//H/7//w//D/
8P/w//D/8P/v/+//7//v/+//8f/x//H/8f/v/+//7//x/+//7//u/+7/8f/y//D/8P/w
//D/9P/1//f/9//5//n/+f/6//j/+P/5//n//P/8////AAD//////v/+//z/+v/6//v/
/f/9//v/+//5//X/8f/w/+7/7P/s/+z/6v/o/+f/5f/k/+P/4v/h/+T/4//k/+X/4//j
/+P/4//l/+X/5f/l/+T/5P/k/+T/5P/l/+b/5v/o/+j/6P/o/+f/5//n/+f/6P/p/+r/
6//r/+z/7P/s/+z/6//t//D/8v/1//v/AgALABMAHAAqADkASABZAHMAlQC1ANUA+wAU
ARQB/wDhAL0AkQBkADAA6/+l/2//SP8t/zL/Q/9W/2z/gf+Z/7L/xv/V/+D/5P/r//H/
9P/y//L/8//z//b/9//3//f/+f/5//n/+f/5//n/+v/6//z//P/9//3//f/+////////
//////8AAAAAAQABAAEAAgACAAMAAwABAAIAAwADAAUABwAIAAgACAAIAAkACQALAA0A
DQAOAAwADQAPAA8ADwARABIAEgASABQAFQAWABcAGAAbAB0AHQAeAB4AHgAeAB8AIQAj
ACQAJgAnACgAJwAqACwALgAuAC4AMQAyADUANwA4ADgAOAA6ADsAOwA+AD4APwA/AD0A
PgA+AD0AOwA7ADwAPAA7ADsAOQA4ADoAOgA5ADkAOAA3ADYANgAxAC8ALwArACoAKAAo
ACYAJgAjACIAIAAdABwAGgAXABUAFAASABEAEAAPAA8ADAAMAAsACgAHAAgACAAJAAkA
BwAGAAUABAAFAAUABQAFAAUAAwADAAMAAgACAAMAAwADAAQABAAFAAQABAAEAAQABAAE
AAQABAAEAAUABQAFAAcABwAHAAcABgAFAAQAAwADAAQABAAEAAUABgAHAAgABgAGAAYA
BgAGAAYABgAGAAYABQAFAAYABAAEAAQABAAGAAUABQAFAAMAAwADAAMAAgABAAEAAgAC
AAEAAAAAAAAAAAAAAAAA/////////v/+//3//f/8//z/+//7//v/+//7//v/+//7//r/
+f/5//r/+v/6//r/+P/4//j/+P/4//j/+P/3//b/9f/1//X/9f/2//b/9v/4//j/+P/3
//X/9f/1//X/9f/1//X/9f/1//X/9f/3//X/9f/0//T/9f/1//b/+P/4//j/+P/4//n/
+//7//z//f/+/wAA/v/+//////8AAAAAAwAEAAMAAwACAAIAAgAAAAAAAQABAAEA////
//7/+f/0//L/8v/w//D/8P/w/+7/7f/r/+v/6//r/+v/7f/r/+v/6//p/+n/6f/p/+n/
6f/p/+n/5v/m/+b/5v/m/+f/6P/o/+r/6v/q/+r/6f/p/+n/6f/r/+v/6//r/+v/7P/s
/+z/7P/t/+//8v/y//f//f8EAA8AGQAgACoANwBEAFMAaQCHAKcAxQDpAAgBDgH9AOMA
wQCXAGgAOAD7/7X/ff9S/zX/MP89/07/ZP99/5X/sP/I/9f/4v/o//H/+f/6//n/+P/4
//f/+P/5//n/+f/9//3//f/9/wEAAQACAAIAAgACAAMAAwABAAIAAwADAAMAAwADAAQA
BgAHAAcABwAGAAYABwAHAAkACgALAAsACQALAAwADAAMAAwADQANAA0ADwAPABAAEAAR
ABMAEwATABUAFgAWABQAFgAXABgAFwAYABsAHQAeACAAIQAiACQAJQAnACkAKgAsAC0A
LgAtADAAMgA0ADQANAA3ADgAOQA7ADwAPAA6ADwAPQA9AEAAQABBAEEAQQBCAEIAQQBB
AEEAQgBCAEMAQwBBAEAAPgA+AD0APQA6ADkAOAA4ADUAMwAzAC8ALgAsACwAKgAoACUA
JAAiAB8AHgAcABkAFQAUABIAEQAPAA0ADAAIAAYABQAEAAEAAQACAAQABQADAAIAAQAA
AAEAAQABAAEA///9//3//f/+//7///////7//v/9//3//P/8//z//P/+//7//v/+/wAA
AQABAAEAAAD///7//f//////////////AAAAAAAAAAAAAAAAAAD+//7//v/+/wAAAAAA
AAAA/v/9//3//v/+//7//v/+/wAA/////////v/9//z/+//8//v/+//8//3//f/9//7/
+//6//n/+P/5//n/+f/4//j/9//3//b/+P/3//f/9//3//f/9//3//f/9v/1//X/9P/0
//T/9P/y//L/8v/y//L/8v/y//H/8f/x//L/8//y//L/8f/w//D/8P/w/+//8f/x//H/
8f/v/+//7//v/+//7//v//H/7//v//D/8P/y//L/8v/y//T/9f/3//f/9//3//f/+P/6
//r/+//7//r/+v/9//7/AQABAAAAAAD8//r/+v/7//v/+//5//n/+f/1//H/8P/u/+z/
7P/s/+z/6v/p/+f/5v/l/+T/4//k/+P/5P/l/+X/5f/l/+X/4//j/+P/4//i/+L/4v/i
/+D/4f/i/+L/5P/k/+T/5P/l/+X/5f/l/+L/4f/g/9//4v/k/+X/5v/m/+P/4//m/+r/
7f/1//7/BwAPABQAIAAvADgARQBhAIUAowDBAOkABgEOAf0A4QC9AJcAbAA8AP3/tf9/
/1j/Nf8s/z3/TP9g/3f/j/+o/7z/y//U/9z/3//l/+r/6v/q/+v/6//s/+3/7f/t/+//
7//v/+//8f/x//L/8v/w//D/8f/x//P/9P/1//X/9f/1//X/9v/1//X/9P/z//X/9v/4
//n/9//4//n/+f/7//3//v/+//3//P/8//v//f//////AAAAAAEAAwADAAMABQAGAAYA
CAAKAAsADAAKAAoADAANAA4AEAARABIAEgATABUAFwAWABgAGQAaAB0AIAAiACQAJAAk
ACcAKAApACsALAAsACwALgAvAC8ALwAuAC4ALQAvADAAMAAvADEAMQAyADIAMQAxAC8A
LgAuAC4ALQAtACoAKQAoACgAJwAlACUAIQAeABwAHAAaABoAFwAWABQAEQAQAA4ACwAH
AAYABAADAAIAAQABAP7/AAD///7/+//6//r/+//7//j/+P/4//j/+f/5//n/+f/7//n/
+f/5//j/+P/5//n/+f/6//r/+//6//r/+v/6//f/9v/1//T/9//5//r/+//5//n/+f/5
//n/+f/5//n/+f/6//r/+v/6//r/+v/6//r/+v/6//r/+v/6//r/+v/6//n/+f/6//j/
+P/4//j/+P/3//f/9//3//f/9//3//j/9//3//j/+v/5//j/+P/3//b/9f/0//X/9f/1
//T/9P/z//P/8v/0//P/8//z//H/8f/x//H/8f/w/+//7//u/+7/7v/u//D/8P/w//D/
7v/u/+7/7f/u/+3/7f/t/+v/7P/s/+z/7v/u/+7/7f/t/+3/7f/t/+v/7P/s/+z/7P/s
/+//8f/0//X/9f/1//X/9v/0//T/9f/1//T/9P/3//j/+//7//r/+v/6//j/+P/5//f/
9//1//X/9v/z//D/8P/s/+r/6v/q/+j/5v/l/+P/5f/l/+X/5f/j/+H/4f/h/+P/4//j
/+P/4f/h/+H/4f/g/+D/4P/g/+H/4//l/+b/5f/k/+P/4v/j/+P/4//j/+P/4//j/+P/
5f/m/+b/5v/m/+n/6//s/+r/6//z//7/AwALABgAJAAxAD4ASwBfAIMAowDBAOcACgEW
AQUB5wDFAJ0AdABEAAMAuf9//1b/Of8y/z//UP9i/3n/kf+o/7z/yf/W/97/5f/r/+z/
7v/u/+//7//u/+//7//v/+//7//v/+//8f/x//L/8v/y//L/8//z//P/9P/1//X/8//z
//P/9P/0//X/9f/1//b/9v/3//f/9f/2//f/9//5//v//P/8//z//P/9//3/+//9//3/
/v8AAAEAAwADAAMABQAGAAYABAAGAAcACAARABgAIQApAC4ANAA5AD4APgA/AEEAQwBC
AEQARQBGAEkATABOAFAAUABQAFMAVABVAFcAWABYAFYAWABZAFkAWgBaAFsAWwBbAFwA
XABbAFsAWwBcAFwAWQBZAFcAVgBYAFgAVwBXAFQAUwBSAFIATwBNAE0ASQBGAEQARABC
AD4AOwA6ADgAOQA4ADYAMwAxADAALgAtACwAKwArACgAJgAlACQAIQAiACIAIwAjACAA
IAAgACAAHwAfAB8AHwAhAB8AHwAfAB4AHgAfAB8AHgAeAB0AHQAgACAAIAAgACAAIAAg
ACAAHgAfAB8AHwAhACEAIQAhACEAIQAhACEAIwAkACQAJAAjACIAIQAgACIAIgAiACIA
JAAkACQAJAAkACMAIwAkACIAIgAiACIAIwAjACQAJQAmACcAKAApACgAJwAnACgAKgAp
ACgAKAAqACoAKgAqACcAJwAnACYAKAAnACcAJgAoACcAJwAnACcAJwAnACcAKQAoACcA
JwAkACQAJAAkACQAJAAkACQAJgAmACYAJQAmACUAJQAlACMAJAAkACQAJAAkACQAIwAl
ACUAJQAlACUAJQAlACUAJAAjACIAIwAlACcAKAAqACwALQAuADAALwAvAC8ALwAwADEA
MwAzADUANQA1ADUAMwA1ADUANgA1ADYANgA1ADQAMgAxAC8ALgAsACsAKgAnACYAJQAi
ACIAIgAgAB8AHgAdABwAHAAcABwAHAAdAB4AHwAgAB4AHgAeAB4AHAAcABwAHAAeAB4A
HgAeAB4AHgAeAB4AHwAgACEAIgAgACAAIAAgACEAIgAjACQAJQAmACcAKAAsADAANAA4
AEQATgBYAGIAcQCAAI8AngDAAOAAAAEgASMBJgEpASwBAAHWAKwAggBKABIA2v+i/5T/
hv94/w==
         </WaveFormData>
      </LeadData>
      <LeadData>
         <LeadByteCountTotal>10000</LeadByteCountTotal>
         <LeadTimeOffset>0</LeadTimeOffset>
         <LeadSampleCountTotal>5000</LeadSampleCountTotal>
         <LeadAmplitudeUnitsPerBit>4.88</LeadAmplitudeUnitsPerBit>
         <LeadAmplitudeUnits>��V</LeadAmplitudeUnits>
         <LeadHighLimit>2147483647</LeadHighLimit>
         <LeadLowLimit>268435456</LeadLowLimit>
         <LeadID>V4</LeadID>
         <LeadOffsetFirstSample>0</LeadOffsetFirstSample>
         <FirstSampleBaseline>0</FirstSampleBaseline>
         <LeadSampleSize>2</LeadSampleSize>
         <LeadOff>FALSE</LeadOff>
         <BaselineSway>FALSE</BaselineSway>
         <ExcessiveACNoise>FALSE</ExcessiveACNoise>
         <MuscleNoise>FALSE</MuscleNoise>
         <LeadDataCRC32>1336686940</LeadDataCRC32>
         <WaveFormData>
7P/s/+z/7P/q/+r/6v/q/+z/7P/s/+z/7P/s/+z/7P/s/+z/7P/s/+z/7P/s/+z/7P/s
/+z/7P/u/+7/7v/u//D/8P/w//D/8P/w//D/8P/u/+7/7v/u/+7/7v/u/+7/8P/w//D/
8P/w//D/8P/w/+7/7v/u/+7/8P/w//D/8P/u/+7/7v/u/+z/7P/s/+z/6v/q/+r/6v/q
/+r/6v/q/+r/6v/q/+r/6P/o/+j/6P/o/+j/6P/o/+j/6P/o/+j/5v/m/+b/5v/m/+b/
5v/m/+b/5v/m/+b/5P/k/+T/5P/k/+T/5P/k/+L/4v/i/+L/5P/k/+T/5P/k/+T/5P/k
/+L/4v/i/+L/4//k/+X/5v/m/+b/5v/m/+j/6v/r/+z/7P/t/+3/7f/r/+v/6//s/+7/
7//v//D/8f/y//P/8//1//T/8//z//P/8//y//H/8f/w/+3/6v/p/+f/5v/l/+X/5f/k
/+P/4f/g/9//3v/c/97/3P/c/9v/2//a/9r/3P/c/9z/3P/c/9r/2v/b/9v/3P/c/9z/
3P/c/9z/2//Z/9r/2v/a/9r/2v/a/9r/2v/a/9r/2//d/93/3f/f/+H/4P/g/97/4//r
//X/AwAQABwALQA+AFUAdwCZALcA1gD3AAgBEQERAQwB+wDjALwAhQBGAAoA0v+s/57/
of+k/6f/q/+x/7j/vv/I/9T/2//c/93/4f/h/+D/4P/g/+H/4//k/+X/5f/k/+P/4v/l
/+X/5f/l/+P/4//j/+P/4//k/+T/5P/m/+f/5//n/+b/5f/l/+T/5v/n/+f/5//o/+j/
6P/p/+n/6//r/+r/7P/s/+z/7P/r/+z/7P/t/+3/7f/v/+//8f/y//L/8v/w//L/8v/y
//T/9P/2//f/9v/3//j/+P/4//n/+//9//////8AAAEAAwAEAAcACQAJAAoADQANAA4A
EAAQABAAEgAVABYAFwAWABYAFwAYABcAFwAXABcAFQAWABYAFgAWABcAGQAaABoAGgAa
ABoAFwAXABUAFAASABEAEQARABIAEQARAA8ADAAKAAoACQAGAAUABQACAAIAAQABAP7/
+//6//r/+P/2//b/9f/0//X/9f/0//T/8//z//P/8v/y//P/8//y//P/9P/1//b/9v/1
//T/8v/y//H/8f/x//P/9P/0//T/9P/0//T/9P/y//P/8//z//P/8//z//P/8f/x//L/
8v/0//T/9P/1//X/9f/0//T/8v/z//P/8//z//T/9P/y//T/9P/0//T/9P/0//T/9P/2
//b/9f/1//X/8//1//b/9f/0//P/8f/z//T/9f/3//n/+v/6//r/+P/2//b/9v/0//T/
9P/0//b/9//4//n/+P/2//X/9f/1//X/9f/0//X/9P/0//T/8//z//P/8v/0//T/9P/0
//L/8f/w//D/8v/z//P/8v/y//L/8v/x/+//8P/w//D/8v/y//L/8v/y//L/8v/z//H/
8f/x//L/8v/y//L/8v/x//D/8P/v/+//8f/x//H/7//v//D/8P/w//H/8f/x/+//8P/x
//H/7//t//D/8f/y//P/9P/2//f/+P/4//n/+f/5//n/+//7//z//P/7//v//P/9//z/
/f/9//3//f/9//7////9//z/+//7//z/+f/2//X/8f/w/+//7f/v/+7/7f/r/+j/5//m
/+b/6v/o/+j/6f/r/+r/6v/q/+j/6P/o/+j/5//o/+r/6//r/+r/6f/o/+j/6P/n/+f/
6P/o/+j/6P/o/+j/6P/o/+r/6v/r/+v/6f/r/+3/7f/q/+r/7v/z//n/AQANABoAKAA5
AFAAaQCJAKsAxwDkAP0ACgEPAQ0BCAH5AN8AuAB/AD4ACADW/7L/rP+x/67/sf+1/7v/
xP/O/9T/3P/j/+j/7f/t/+3/7P/s/+z/7P/t/+3/7f/s/+z/7P/s/+3/7f/t/+3/7f/t
/+3/7f/u//D/8f/y//H/8f/w/+//8f/x//L/8v/0//X/9f/1//T/9P/0//X/9//5//n/
+P/4//j/+P/4//n/+v/6//v//f/9///////+//7//f/8//3/AAABAAIAAgACAAQABQAE
AAUABgAGAAYABwAJAAsACwALAAwADQARABIAFQAXABYAFgAYABcAGgAcABwAHAAeACEA
IgAjACIAIgAjACQAJQAlACUAJQAlACYAJgAmACcAJwAoACgAKAAoACgAKAAnACcAJQAk
ACQAIwAjACMAIAAfAB8AHQAcABoAGgAZABoAGQAZABYAFAATABMAEAAPAA4ADgAMAAwA
DAALAAoACwALAAoACgALAAsACwAKAAoACwALAAoACAAIAAgACAALAAsACwAKAAoACQAJ
AAkACQAKAAoACgAMAAwADAAMAAoACwALAAsACQAJAAkACQALAAsADAAMAAwADAAMAA0A
DQANAAwADAAOAA8ADwAPAA4ADgANAAoADAAMAAwADAAKAAoACgAKAAgACAAHAAcACAAH
AAoADAAKAAoACgAJAAsACgAJAAkABwAIAAgACAAGAAQABAAEAAQABAAEAAQABQAFAAUA
BQAFAAQABAAFAAQAAwACAAAA///+//7//v8AAAEAAgACAAEAAAD///7//v/9//z//P/+
///////+//z//P/8//v/+//8//z//P/8//z//P/8//z//P/8//3//f/9//3//v/8//z/
/P/8//z//P/9//3//f/8//7//v/+//7/AAABAAIAAgADAAMAAwADAAUABQAGAAYABQAF
AAYABwAIAAkACQAJAAoACQAJAAkABwAGAAUABQACAP///P/7//f/9v/1//P/8//y//H/
7//w/+//7v/u//D/7v/u/+//7f/s/+z/7P/q/+r/6v/q/+j/6P/p/+n/6v/q/+r/6v/q
/+r/6f/p/+z/7P/s/+z/6v/q/+r/6v/o/+j/6f/p/+3/7//t/+3/7P/u//D/8//9/wcA
EwAiADQAQwBSAG8AkQCtAMkA6gAFAQ4BDwENAQYB7wDRAKIAZwAsAPT/yP+0/7L/s/+2
/7n/vf/D/8z/1v/g/+j/6//s/+//8f/v/+7/7v/u/+7/7//v/+//8v/y//L/8v/z//P/
8//z//P/8//z//P/8f/y//L/8v/1//f/+P/5//j/9//3//b/+P/5//n/+f/4//j/+P/5
//n/+//7//r/+//8//3//v/9//7//v////3//f//////AQACAAIAAgACAAQABAAEAAYA
BgAIAAkACAAJAAoACgAMAA0ADwARABAADwAPAA8AEwAUABcAGQAZABoAHQAdABwAHgAe
AB4AIAAjACQAJQAmACYAJwAoACkAKQApACkAKQAqACoAKgAnACcAKAAoACgAKAAoACgA
JwAnACUAJAAgAB8AHwAfAB4AHQAdABsAGAAWABYAFQAWABUAFQASAA0ACwAKAAYABwAG
AAYABAAGAAYABQAEAAIAAQD///7//f/9//3//P/8//3//f/8//z//P/8//z//f/9//3/
/P/6//n/+f/5//n/+v/6//r/+P/4//j/+P/5//v//P/9//3//f/9//3//f/9//7//v8A
AAAAAAABAAAA///9//z/+v/7//v/+//8//7////+//z//P/8//z//v/+//7//v8AAAAA
//////3/+//9//7//P/8//z/+//7//r/+f/5//v//P/8//z//P/6//r/+v/4//j/+P/4
//X/9f/1//X/9//2//b/9//1//X/9f/0//X/9P/0//T/8v/x//D/7v/v//D/8f/y//L/
8f/w//D/8v/z//P/8v/w//D/8P/v/+//8P/w//D/8v/y//L/8v/v/+7/7f/t/+3/7f/t
/+7/7v/u/+7/7v/s/+3/7v/v//D/8//1//f/+P/3//f/9//3//X/9f/2//b/9//3//j/
+f/8//3//f/9//z/+//7//v/+f/4//f/9//2//P/8P/v/+7/7v/u/+3/6//q/+n/5//m
/+X/5P/k/+j/5v/m/+f/5//m/+b/5v/k/+T/5P/k/+T/5P/l/+X/5P/k/+T/5P/k/+T/
4//j/+b/5v/m/+b/5v/m/+b/5v/o/+j/6f/p/+n/5//n/+f/5v/m/+j/6//z////DQAa
ACgANwBKAGUAiQCrAMsA7gAJARwBJwEnASIBFQH9ANYAmwBaABoA4P+4/6r/rf+w/7X/
uf+9/8T/yv/U/9z/4f/k/+n/6//r/+r/6v/q/+r/6//r/+v/7P/s/+z/7P/t/+3/7f/t
/+v/6//r/+v/7P/u/+//8P/u/+//7//v/+//7//w//D/8v/z//P/8//0//T/9P/1//P/
9f/1//T/9P/0//T/9P/z//T/9P/1//f/9//5//n/9//4//j/+P/6//z//P/8//z//P/+
/////////////v///wEABAAHAAcABwAIAAkADQAOABEAEwATABQAFwAXABYAGAAYABgA
GQAdAB8AIQAgACAAIQAiACUAJQAlACUAJQAmACYAJgAjACMAJAAkACQAJAAkACQAIgAh
AB4AHAAcABsAGwAbABoAGQAZABcAFgAUABQAEwAQAA8ADwAMAAoACQAJAAYABwAGAAYA
BAACAAIAAQAAAP/////+//7//v///wAAAAD//////v/8//r/+v/6//r/+//7//v/+v/7
//v//P/9//v//P/8//z/+v/6//r/+v/6//v/+//7//3//f/9//3//f/9//7//v/+//7/
/v/////////+//7//v////////8BAAIAAgAAAP///v/9//z//P/8//z//P/6//r/+f/5
//v/+f/7//z//P/8//z/+//5//j/9//3//f/+P/4//j/+v/4//j/+P/6//r/+v/6//j/
9//2//X/9//2//b/9//3//f/9//2//P/8v/y//L/9f/1//X/9P/0//T/9P/0//L/8f/w
//D/8P/x//H/8P/y//L/8v/x/+//8P/w//D/8P/w//D/8P/y//L/8v/z//H/8f/x//L/
8v/0//T/9v/2//b/9v/4//n/+v/6//n/+f/5//n/+v/7//3//v/9//3//v///wIAAwAD
AAMAAQD///7//f////7//f/9//7/+//4//f/9P/y//D/7f/v/+7/7f/r/+r/6f/o/+j/
6f/m/+X/5f/n/+b/5v/m/+b/5v/m/+b/5P/k/+X/5f/m/+b/5v/m/+f/6P/o/+n/6v/q
/+r/6v/o/+j/6P/o/+b/5v/n/+f/5//p/+f/5f/k/+b/6v/t//P//f8JABQAIgAxAEAA
VwB9AJ8AvQDeAPsADAETARUBEAEDAekAxgCTAFYAFgDg/7b/pP+l/6r/rf+1/7v/wv/K
/9b/3v/h/+b/6f/t/+3/7P/s/+z/6v/r/+v/6//s/+z/7P/s/+//7//v/+//7v/t/+z/
6//r/+z/7P/s/+7/7//v/+//7f/t/+7/7v/u/+//7//v/+7/7v/u/+//8f/z//P/8v/y
//L/8v/y//P/9P/0//X/9f/1//f/9//1//b/9v/2//j/+v/6//r/+P/4//r/+//8//3/
/v/+/wAAAQADAAUAAwADAAQABQAJAAoADQAPAA0ADgARABEAEgAUABQAFAAWABkAGgAb
ABoAGgAbABwAHwAfAB8AHwAfACAAIAAgACEAIQAiACIAIgAiACIAIgAgAB8AHAAaABoA
GQAZABkAGAAXABcAFQASABAAEAAPAA4ADQANAAoACAAHAAcABAADAAIAAgAAAAAAAAD/
//7/+//7//r/+v/5//n/+f/4//j/+f/5//j/+P/4//j/+P/3//f/9//2//b/9f/1//X/
9//4//j/+P/4//j/+P/4//r/+//7//v/+f/5//n/+f/5//n/+v/6//r/+v/6//v/+f/5
//j/+P/5//v//P/9//v//P/8//r//P/8//z//P/+//7//v/+//z//P/7//v//f/7//3/
/v/+//7//v/9//v/+v/5//n/+//8//z//P/6//j/+P/4//j/+P/4//j/+f/5//n/+f/5
//j/+P/5//n/+f/5//j/+f/4//j/+P/7//v/+//6//r/+v/6//r/+v/5//j/+P/4//n/
+f/4//b/9v/2//X/9//4//j/+P/4//j/+P/4//j/+P/4//n/9//3//f/+P/4//j/+P/4
//r/+v/5//j/+v/6//r/+v/+////AAAAAAEAAQABAAEA/////wAAAAAEAAUABwAJAAkA
CQAIAAcABAADAAMAAwAGAAYABgAHAAMA///7//n/9//2//X/8//1//T/8//x//L/8f/w
//D/8P/u/+7/7//v/+7/7v/u/+7/7v/u/+7/7P/s/+3/7f/w//D/8P/w/+7/7v/t/+3/
7P/s/+z/7P/u/+7/7v/u/+z/7P/t/+3/7f/t//H/8//w//L/9P/1//v/BwARABoAJAAv
AEAAWwB7AJkAtQDOAOsA/gAHAQkBAgH1AN0AvACLAFAAFADg/7z/rv+x/7L/s/+5/8P/
zv/S/9r/5v/t//D/8f/z//P/8v/y//L/9P/1//X/9f/4//j/+P/4//j/9//2//X/9//3
//f/9//3//j/+P/4//j/+f/5//n/+f/5//r/+v/4//n/+f/5//v//P/9/////f//////
/v/8//z//P/8////AAAAAAEA/////wEAAQADAAQABAAEAAIABAAEAAQABAAEAAYABwAI
AAkACgAKAAwADQAPABEADwAPABAAEQARABIAFQAXABkAGgAdAB0AHAAeAB4AHgAgACMA
JAAlACYAJgAnACgAKQApACkAKQApACoAKgAqACsAKwAsACwALAAsACwALAArACsAKQAo
ACYAJQAlACUAIgAhACEAHwAeABwAHAAbABoAGQAZABYAFgAVABUAEgAQAA4ADQAKAAwA
DAALAAoACwALAAoACgAHAAcABwAGAAYABwAHAAYABgAGAAYABgAFAAUABQAEAAIAAQAB
AAEAAQACAAIAAgADAAQABQAGAAYABwAHAAcABQAFAAUABQADAAMABAAEAAIAAgACAAMA
BQAFAAQABAAGAAcABwAHAAUABgAGAAQABAAEAAQABAACAAIAAgACAAQABAADAAMAAgD/
/wAAAAACAAIAAgABAP///v/9//3/+//8//z//P/9//z//f/+//3//P/7//r/+f/5//n/
+f/3//b/9v/3//X/9f/1//T/9f/0//T/9P/z//P/8//y//T/9P/0//T/8//x/+//7v/u
/+//7//u/+z/7P/s/+v/6//s/+z/7P/u/+7/7v/u/+7/7v/u/+//7f/t/+3/7v/w/+7/
7P/s/+z/7P/s/+z/8P/x//L/8v/z//P/8//z//X/9f/2//b/9//3//j/+f/6//v/+//7
//j/9//3//f/9//2//X/9f/2//P/8P/v/+v/6v/p/+f/5//m/+X/4//i/+H/4P/g/+H/
3v/d/93/3//e/97/3v/f/+D/4f/i/9//3v/e/93/3v/e/97/3v/g/+D/3//f/97/3v/e
/97/4P/g/+D/4P/e/97/3//f/+H/4f/l/+X/4v/i/+L/5f/r//X/AQAQACIAMQBGAGMA
hwCjAL8A5gABARABGQEbARYBAwHnALwAgQA+AAAAyv+m/6D/p/+m/6f/sf+3/7z/wv/M
/9T/2//e/+P/4//h/+D/4P/g/+L/4//j/+P/4v/i/+L/4v/j/+P/4//j/+P/4//j/+P/
4f/i/+L/4v/i/+P/4//j/+T/5f/n/+j/5v/n/+f/5//q/+r/6v/r/+r/6//q/+j/6f/q
/+v/7P/t/+7/7v/v/+//7//x//H/8f/y//L/8v/w//L/8v/y//T/9P/2//f/+P/5//r/
+v/4//n/+//9//////8AAAEAAQACAAUABwAJAAoADQANABAAEgASABIAEAATABQAFQAY
ABgAGQAaABoAGQAYABcAGQAaABoAGgAbABsAHAAcABoAGgAaABoAFwAXABUAFAASABEA
EQARABIAEQARAA8ADAAKAAoACQAHAAUABAAAAP////8AAP7/+//6//r/+P/4//j/9//2
//X/9f/0//T/8//z//P/8v/0//X/9f/0//L/8v/y//L/9f/1//X/9P/0//P/8//z//H/
8v/y//L/8v/y//L/8v/y//P/8//z//X/9f/1//X/9P/z//P/8v/0//T/9P/1//X/9f/0
//T/9v/3//f/9//1//b/9v/0//b/9v/2//b/9P/0//T/9P/2//b/9f/1//P/8f/z//T/
9v/2//b/9f/z//L/8f/x/+//8P/w//D/8f/w//H/8v/y//L/8v/y//D/7//u/+3/7//u
/+7/7//v/+//7//u/+//7v/u/+7/7f/t/+3/7P/s/+z/7P/s/+7/7f/s/+z/7P/t/+3/
7P/s/+z/7P/r/+v/7P/s/+z/7P/s/+z/7P/q/+r/6v/r/+v/6//r/+z/7v/w/+7/7v/u
/+7/8P/x//L/8v/0//X/9v/3//X/9f/2//b/9//3//j/+f/4//n/+f/5//j/9//3//f/
+P/4//j/+f/3//P/7//t/+3/7P/r/+n/5//m/+X/4//i/+H/4P/g/+T/4v/i/+P/4f/g
/+D/4P/i/+L/4v/i/+D/4P/h/+H/4v/i/+L/4v/g/+D/3//f/97/3v/e/97/3//g/+H/
4v/i/+L/4//j/+P/4//l/+f/5v/i/+L/5//t//f/BwAUACIANQBKAGcAiwCrAMcA5gD9
AAoBEQENAQYB8wDXAKgAbQAuAPL/wP+k/6L/p/+q/6v/rf+3/8D/yP/S/9z/3//i/+X/
5f/l/+T/5P/k/+b/5//n/+f/5v/m/+b/5v/n/+f/5//n/+n/6f/p/+n/5//o/+j/6P/q
/+v/6//r/+v/6//s/+z/7P/t/+3/7f/s/+z/7P/t/+//8f/x//D/8P/w//D/8P/x//L/
8v/z//P/8//1//X/9f/2//b/9v/2//j/+P/4//r/+v/8//3//P/9//7//v/+////AQAD
AAUABQAGAAcABwAIAAsADQANAA4AEQARABIAFAAUABQAFAAXABgAGQAcABwAHQAeAB0A
HQAdAB0AHQAeAB4AHgAbABsAHAAcAB4AHgAeAB4AHwAfAB0AHAAYABcAFwAXABYAFQAV
ABMAEgAQABAADwAOAA0ADQAKAAgABwAHAAQAAwACAAIAAAACAAIAAQAAAP/////+//7/
+//7//v/+v/8//3//f/8//z//P/8//z/+//7//v/+v/7//v//P/9//v//P/8//z//P/8
//z//P/8//3//f/9/////////////f/9//7//v/+//7//v///wAAAQABAAIAAAABAAEA
AQD//wAAAAD+////AAABAAIAAgACAAIAAgAEAAQAAwADAAEA//8BAAIAAgACAAIAAQAD
AAIAAQABAAEAAgACAAIAAgAAAAAAAAAAAAAAAAAAAP3//f/9//3//f/8//z//f/9//3/
/f/8//v/+v/6//r/+f/5//n/+P/6//r/+v/6//j/9//2//b/+P/5//n/+P/6//r/+v/5
//n/+v/6//r/+v/6//r/+v/6//r/+v/7//n/+f/5//r/+v/8//z//P/8//z//P/+////
AAAAAAMAAwADAAMAAwADAAQABAAFAAUABgAHAAgACQAJAAkABgAFAAUABQAHAAYABQAF
AAIA///8//v/+//6//n/9//3//b/9f/z//L/8f/w//D/9P/y//L/8//x//D/8P/w//L/
8v/y//L/7v/u/+//7//u/+7/7v/u//D/8P/v/+//8P/w//D/8P/y//L/8v/y//D/8P/x
//H/8//z//X/9f/2//b/+P/5////CwAVACAALgA9AE4AZQCBAJ8AuwDWAO0A/AABAQEB
/ADvANMArAB5AD4ACADY/7b/rv+v/7D/tf+9/8X/zv/W/+L/6v/v//T/+//7//j/9v/1
//T/9P/1//X/9f/4//j/+P/4//v/+//7//v/+//7//v/+//5//r/+v/6//r/+//7//v/
+//7//z//P/+//////////7//v/+/////f///////v8AAAAAAAAAAP//AAAAAAEAAQAB
AAMAAwAFAAYABgAGAAQABgAGAAYABgAGAAgACQAKAAsADAAMAAwADQAPABEAEQARABIA
EwAVABYAGQAbABkAGgAdAB0AHgAgACAAIAAeACEAIgAjACYAJgAnACgAJwAnACcAJwAp
ACoAKgAqACkAKQAqACoAKQAoACcAJgAnACcAJQAkACIAIQAhACEAIAAfAB8AHQAbABoA
GwAbABoAGQAZABYAFAATABMAEAANAAwADAAKAAoACgAJAAgACQAJAAgACAAFAAUABQAE
AAYABwAHAAYABAAEAAQABAAFAAUABQAEAAQAAwADAAMAAgACAAEAAAABAAIAAwAEAAQA
BQAFAAUABAADAAIAAQADAAMABAAEAAYABgAGAAcABQAFAAQABAAEAAUABQAFAAUABgAG
AAQAAgACAAIAAgAEAAQABAAEAAIAAgABAAEAAQD//wEAAgAEAAQABAADAAQABAAEAAUA
AgACAAEAAAACAAAAAAAAAP7//v/+//7///////////////7//v////3//f/9//z//f/8
//z//P/7//v/+//6//r/+v/6//r//P/7//r/+v/5//n/+P/2//f/+P/5//n/9//4//j/
+P/2//b/9v/2//b/9v/2//f/+f/5//n/+P/6//r/+v/6//z//f/+//7/AQABAAEAAQD/
////AAAAAAEAAQACAAMABAAFAAUABQAEAAMAAwADAAMAAgABAAEAAAD9//r/+f/3//b/
9f/z//P/8v/x/+//7P/r/+r/6v/u/+z/7P/t/+3/7P/s/+z/7P/s/+z/7P/o/+j/6f/p
/+j/6P/o/+j/6f/q/+r/6//q/+r/6v/q/+j/6P/o/+j/6f/q/+z/7f/r/+n/6f/r/+z/
7P/u//H/9/8BAAsAGAAmADMARgBlAIkApwDFAOQA/wAQARcBFQEOAf8A5QC+AIUARgAM
ANr/tP+q/63/sP+1/7v/wf/K/9D/2P/i/+f/6v/v//P/8v/w/+//7v/s/+3/7f/t/+7/
7v/u/+7/7//v/+//7//t/+3/7f/t//D/8v/z//T/8//z//L/8f/v/+//8P/w//H/8//0
//X/9P/0//T/9f/1//f/9//2//T/9P/0//T/9//4//j/+f/5//n/+//7//n/+v/6//r/
/P/+//7//v/8//z//v///wAAAQACAAIAAgADAAUABwAJAAkACgALAA0ADgARABMAEwAU
ABcAFwAYABoAGgAaABoAHQAeAB8AHwAeAB4AHgAhACEAIQAhACMAJAAkACQAIQAhACIA
IgAiACIAIgAiACEAIQAfAB4AHgAdAB0AHQAcABsAGwAZABYAFAAUABMAEAAPAA8ADAAK
AAkACQAGAAcABgAGAAQAAgACAAEAAAABAAEAAAAAAP////////7//v///////v/+//7/
/v/+//////////7/AAD//////////wAAAAAAAP3//P/7//r/+//9//7/////////////
/wEAAQACAAIAAAAAAAAAAQABAAEAAAAAAAIAAwADAAMAAQACAAIAAAACAAIAAgACAAEA
AAD///7//v/+//3//f/9//v//f/+//7//v/+//3////+//3//f/8//z/+//6//r/+P/4
//j/9v/2//b/9v/1//X/9f/1//P/8v/y//P/8f/x//H/8P/v/+7/7v/u/+//7//v/+7/
7P/s/+z/7P/s/+v/6v/q/+r/6//r/+r/6v/q/+r/6f/p/+r/6v/q/+j/6P/q/+r/6v/q
/+3/7//x//L/8//z//P/8//z//P/9P/0//T/8//z//P/9v/3//f/9//4//f/9//3//X/
9P/z//P/8//x/+//7//t/+z/6//p/+j/5v/k/+H/4f/h/+H/4v/j/+D/3//f/+H/4P/g
/+D/4P/g/+D/4P/e/97/3//f/+L/4v/i/+L/4P/g/9//3//g/+D/4P/g/+D/4P/g/+D/
4v/i/+P/4//j/+f/5//l/+L/4P/k/+f/6f/z/wMAEgAgADEAQgBZAH8AowC/AOIAAQEW
AR0BGwESAQMB6QDEAIsASgAKANT/sP+m/6f/qP+t/7H/uf/C/8j/zv/a/+H/5P/n/+f/
6f/o/+j/6P/o/+n/6f/p/+j/6P/o/+j/6//r/+v/6//r/+v/6//r/+v/7P/s/+z/7P/t
/+3/7f/r/+v/7P/s/+7/7//v/+//7//u/+3/7f/u//H/8v/y//L/8v/y//L/8f/y//L/
8//1//X/9//3//f/+P/4//j/9v/4//j/+P/6//r//P/9//z//f/+//7/AAABAAMABQAD
AAMABAAFAAkACgANAA8ADQAOABEAEQASABQAFAAUABQAFwAYABkAGAAYABkAGgAdAB0A
HQAdAB8AIAAgACAAHgAdAB0AHAAeAB4AHgAeABsAGwAZABgAGAAXABcAFwAUABMAEwAR
AAwACgAKAAkACwALAAwACgAIAAcABwAEAAMAAgACAAAA///+//z/+v/6//v/+//8//v/
+//7//r/+P/5//n/+P/4//j/+P/4//v/+//7//r/+v/5//n/+f/5//r/+v/6//r/+v/6
//r/+v/7//v/+//9//3//f/9//3//f/+//7/AAAAAAAAAQD//////v/+/wAAAQABAAEA
AQACAAIAAAACAAIAAgACAAIAAgACAAIAAwAEAAQABQAGAAUACAAKAAgACAAIAAcACQAI
AAcABwAJAAoACgAKAAgABgAGAAYACAAIAAgACAAJAAkACQAJAAkACAAIAAkACQAJAAkA
CAAHAAYABgAGAAcABwAHAAYACAAIAAgACAAIAAcABgAGAAYABwAHAAYABgAGAAYABQAH
AAgACAAIAAgACAAIAAgABgAGAAYABwAKAAsADAAOABAAEAAQABAAEgASABMAEwAUABUA
FAATABUAFQAWABYAGAAZABkAGQAXABgAGQAZABYAFQAUABMAEAAPAA8ADwAMAAsACgAH
AAcABQAEAAMAAgABAAAAAAAAAAAAAAABAAIAAwAEAAMAAgABAAAAAAAAAAAAAAAAAAAA
AAAAAAAAAAAAAAAAAgACAAIAAgACAAIAAgACAAQABAAEAAQABgAGAAYABgAIAAgACAAI
ABIAHAAmADAAQQBSAGMAdACTALIA0QDwAP4ADAEaASgBEgH+AOoA1gCiAG4AOgAGAPT/
5P/U/w==
         </WaveFormData>
      </LeadData>
      <LeadData>
         <LeadByteCountTotal>10000</LeadByteCountTotal>
         <LeadTimeOffset>0</LeadTimeOffset>
         <LeadSampleCountTotal>5000</LeadSampleCountTotal>
         <LeadAmplitudeUnitsPerBit>4.88</LeadAmplitudeUnitsPerBit>
         <LeadAmplitudeUnits>��V</LeadAmplitudeUnits>
         <LeadHighLimit>2147483647</LeadHighLimit>
         <LeadLowLimit>268435456</LeadLowLimit>
         <LeadID>V5</LeadID>
         <LeadOffsetFirstSample>0</LeadOffsetFirstSample>
         <FirstSampleBaseline>0</FirstSampleBaseline>
         <LeadSampleSize>2</LeadSampleSize>
         <LeadOff>FALSE</LeadOff>
         <BaselineSway>FALSE</BaselineSway>
         <ExcessiveACNoise>FALSE</ExcessiveACNoise>
         <MuscleNoise>FALSE</MuscleNoise>
         <LeadDataCRC32>747025</LeadDataCRC32>
         <WaveFormData>
5P/k/+T/5P/i/+L/4v/i/+D/4P/g/+D/4P/g/+D/4P/g/+D/4P/g/+L/4v/i/+L/4v/i
/+L/4v/k/+T/5P/k/+X/5v/n/+j/6P/o/+j/6P/m/+b/5v/m/+T/5P/k/+T/5P/k/+T/
5P/l/+b/5//o/+b/5v/m/+b/5v/m/+b/5v/m/+b/5v/m/+b/5v/m/+b/5P/k/+T/5P/k
/+T/5P/k/+b/5v/m/+b/5f/k/+P/4v/i/+L/4v/i/+L/4v/i/+L/4v/i/+L/4v/g/+D/
4P/g/+L/4v/i/+L/4v/i/+L/4v/i/+L/4v/i/+D/4P/g/+D/4v/i/+L/4v/k/+T/5P/k
/+P/4v/h/+D/4f/i/+P/5P/k/+T/5P/k/+T/5v/n/+j/6f/p/+n/6v/o/+j/5//n/+n/
6//s/+3/7f/u/+7/7v/y//L/8v/y//H/8f/x//H/8//x//D/7f/s/+v/6//p/+j/5v/l
/+T/4v/h/+H/4P/i/+L/4v/i/+D/4P/g/+D/4v/i/+L/4v/g/9//3//f/9//3//f/9//
3//f/9//3v/g/9//3//f/+D/4v/i/+L/4P/g/9//3//i/+L/4v/j/+X/4f/b/9T/z//N
/9L/3//t//v/CgAeADgAXgCBAKEAxADnAAYBHwEzAT8BNgEhAQAB1gChAFkACwDj/9r/
1//S/9L/1f/X/9r/4P/k/+r/7f/r/+v/6//p/+n/6P/o/+r/6//s/+z/6v/r/+v/6//s
/+z/7f/t/+v/6//r/+v/6//r/+z/7f/t/+3/7v/v/+3/7f/t/+3/7v/u/+3/7P/t/+7/
7//w//L/8f/x//H/8v/z//X/9//3//b/9f/0//b/9v/3//f/+P/5//n/+P/2//f/+f/7
//v/+//9//7//f/+/wAAAQABAAEABAAFAAcABwAJAAoADQAOABEAEQAUABUAFwAaABsA
GwAbABwAHQAfACIAJQAlACQAJAAmACYAJgAlACUAJQAmACgAKAAoACgAKAAnACgAKQAq
ACsAJwAmACYAJAAfAB4AHgAbABsAGgAaABkAGAAWABUAFQARAA8ADQALAAwACgAKAAgA
BQAEAAQAAwABAP///v/8//3//f/+/////v/+///////////////////////+//7/////
///////+//7//v/+/////////////v/+//7//v/+//7//v/+/wAAAAAAAAAA/P/+//7/
/v/8//3//f/+/wAAAAAAAAAA/v/+//7//v/+//7//v/+//7//v///wAAAgACAAIAAgAB
AAEAAQABAAEAAQABAAEAAQAAAAAAAQABAAEAAQAAAAAAAAAAAP///f/9//3//f/9//3/
/f/9/////////////v/9//z/+//8//v/+//8//7//v/+//7//P/+//7//v/8//z//P/8
//7//P/8//z//v/+///////9//3//f/9//z//P/8//z//P/9//3//f/7//v/+//8//7/
/f/9//3//P/7//v/+//5//r/+v/7//r/+v/6//n/9//4//j/+f/5//n/+v/6//j/+P/5
//n/+P/2//j/+f/6//v//P/8//3//v///wEAAQACAAIABAADAAMABAAEAAMAAgADAAQA
BAAEAAYACAAIAAgACQAJAAkACQAJAAkACAAFAAQAAQABAP///v/9//3//f/8//r/+f/3
//b/+P/4//j/+P/6//r/+v/6//n/+P/3//b/9v/3//j/+f/3//f/9//3//f/9//2//b/
9//3//f/+P/4//j/+P/4//r/+f/5//r/+v/6//v/+//3//H/7P/p/+f/6v/3/wMADQAe
ADYAUgB0AJkAtwDUAPMADgEjATUBPQE4AScBCAHWAJ0AWQAVAPP/8P/r/+b/6P/r/+v/
8P/0//b/+P/7//3////////////+//7//f/9//3//P/8//3//f/9//7//v///////f/9
//3//f/+////AQADAAIAAQABAAEAAAABAAIAAwAEAAQAAwACAAQABAAEAAQABgAFAAUA
BQADAAMABAAFAAYABgAGAAYACAAIAAkACQAIAAkACQAIAAgACQALAA0ACwALAA0ADgAP
ABAAEgATABMAEwAWABcAFQAVABcAGAAcAB4AIgAjACMAIwAkACYAKAApACoALAAsAC0A
LwAxADAAMAAxADQANgA2ADUANQA1ADYAOAA4ADgAOAA4ADcAOAA5ADoAOwA3ADYANgA0
ADIAMgAzADEALwAuAC4ALQAoACYAJQAlACYAJQAkACMAIQAeAB0AGgAbABoAGgAZABoA
GQAZABgAFgAVABUAFQAUABQAFQAVABMAEwATABMAFAAVABUAFgAXABcAFwAXABgAGAAY
ABgAFwAXABcAFwAYABgAGAAYABoAGgAaABoAGQAYABcAFgAWABgAGAAYABoAGwAbABwA
HAAcABwAHAAeAB4AHgAeABwAHAAcABwAHgAeAB8AIAAgACAAIAAgAB4AHQAcABsAHAAd
AB4AHwAfAB4AHgAfAB8AHwAfAB4AHAAcABwAGwAZABkAGQAZABsAGwAbABsAHQAdAB0A
HQAdAB0AHQAdABoAGQAZABoAGAAYABgAGAAXABoAGwAcABoAGgAaABoAGgAYABgAGAAW
ABYAFwAXABcAFwAXABcAGAAYABgAGAAYABkAGQAZABsAGwAbABwAGgAZABkAGQAXABUA
FAATABQAFgAXABkAGQAYABgAGAAYABgAHAAdAB4AHwAdAB0AHgAeACAAHwAfACAAIQAh
ACEAIwAkACQAJAAmACYAJgAmACcAJgAlACQAIwAhACAAHQAcAB0AHQAbABoAGAAXABYA
FAATABMAEgASABEAEAAPAA4AEAAQABAAEAAOAA4ADgAOAA0ADQANAA0ADwAPAA8ADwAN
AA0ADAAMAAwADQAOABAAEAAOAAwACgAMAAsACwAMAA4AEAAPAA0ACQADAPr/9f/5/wQA
DQAZACcAOgBQAG4AkgCzAM8A8gARASwBQQFRAVMBRgEtAQgB1ACXAEkADQD9//r/9f/0
//b/9//7/wAABgAMAAwADQANAAsACwAJAAkACAAIAAkACQAJAAgACgALAAsACwAMAAwA
DQANAAkACQAJAAkACgAJAAkACQALAAsADAANAA0ADQANAA0ADgAOAA0ADAALAAoACQAI
AAgABwAHAAcABwAHAAgACQAIAAgACAAIAAkACgAMAA0ADAANAA0ADAAMAA0ADwARABEA
EQATABQAEwAUABYAFwAZABkAHAAdABsAGwAdAB4AIQAiACUAJQAoACkAKwAuAC8ALwAv
ADAAMgAzADUANwA4ADgAOQA8ADsAOgA4ADcAOQA6ADwAPAA7ADoAOQA3ADcANwA3ADcA
NQA0ADQAMgAvAC4ALgArACcAJgAmACUAIgAgAB8AHwAfAB0AGwAZABcAFAATABAAEQAQ
ABAADwAQAA8ADwAOAAwACwALAAsACgAKAAsACwAKAAkACAAHAAkACQAIAAgACAAHAAYA
BQAGAAYABgAGAAcABwAHAAcABwAGAAUABAAEAAQABAAEAAQABAAEAAQAAgAEAAQABAAG
AAcABwAIAAYABgAGAAYABAAEAAQABAAEAAQABAAEAAYABgAHAAgACgAKAAoACgAJAAkA
CQAJAAcABwAHAAcACQAIAAgACQAHAAcABwAGAAYABgAGAAUABwAHAAcABwAGAAUABAAD
AAEAAQABAAEAAwADAAMAAwADAAMABAAGAAYABgAGAAYAAQACAAEAAAABAAIAAwAEAAIA
AAAAAAAA/v/+//////////////////7//v/+//7///8BAAIAAwABAAEAAQACAAAA////
/////v/9///////+////AAABAAIAAgADAAQABQAFAAUABgAGAAQAAwADAAQABAADAAIA
AwAGAAYABgAIAAYABgAGAAcABQAFAAUABQAFAAQAAQAAAP7//f/6//j/9v/1//T/8v/w
/+//7f/s/+7/7v/u/+7/7v/u/+7/7v/t/+z/6//q/+b/4//g/93/1//T/8//y//J/8f/
xP/C/7//v/+//8D/v/++/73/vP++/73/vf++/7z/uP+3/7f/s/+t/6b/n/+f/6T/sf+9
/8v/2v/u/wwAMgBZAH8AogDDAN4A+wANARcBEAH/AN4AsAB1ACcA1/+r/6T/nf+Y/5r/
n/+j/6b/qP+s/67/r/+v/6//rf+v/6//rv+u/6//r/+v/67/rP+t/63/rf+s/6z/rf+t
/6v/q/+r/6v/rf+t/67/r/+u/63/rf+t/6z/rf+u/6//sP+w/6//rv+w/7D/sP+w/7D/
r/+v/6//rv+t/63/rf+w/7D/sP+w/7L/sv+z/7P/sv+z/7P/sv+z/7X/uP+7/7r/uf+6
/7r/uv+6/7v/u/+8/73/wf/D/8P/w//F/8b/yf/K/83/zf/Q/9H/0//W/9f/1//X/9j/
2f/b/97/4f/i/+L/4//m/+j/6P/n/+f/5//o/+r/6v/o/+j/6P/n/+j/6f/q/+v/5//m
/+b/5P/i/+L/4//h/97/3P/b/9n/2P/W/9X/1f/V/9P/0f/P/87/zP/M/8r/y//K/8r/
yf/I/8f/x//G/8T/w//D/8P/xP/E/8X/xf/F/8X/xf/F/8P/w//C/8L/w//D/8P/w//D
/8T/xf/G/8X/xf/F/8X/yP/I/8j/yP/I/8j/yP/I/8b/xv/G/8b/xv/I/8j/yP/J/8v/
zP/O/8z/zP/M/8z/yv/K/8r/yv/L/8z/zf/O/8z/zP/N/87/0P/Q/9D/0P/R/9H/0f/R
/9P/0//T/9P/0//S/9L/0//V/9X/1f/U/9b/1v/W/9X/1f/V/9X/1f/X/9f/1//X/9X/
1f/V/9X/1//X/9f/1//W/9X/1f/W/9b/1v/W/9b/1v/Y/9j/2P/Y/9j/2P/Y/9r/2P/Y
/9j/2P/Y/9n/2f/Z/9n/2f/Z/9r/2v/a/9r/2P/Z/9n/2f/Z/9n/2f/a/9z/2//b/9v/
2v/b/9z/3v/e/97/3v/g/+H/4v/j/+P/4//k/+T/5v/l/+X/5v/p/+n/6f/r/+//8P/x
//T/8v/y//L/8//x//H/8f/x//D/8P/u/+7/6//r/+n/6P/o/+f/5v/k/+P/4//i/+L/
4v/i/+L/4v/k/+T/5P/k/+L/4v/i/+L/4//j/+P/4//j/+P/4//j/+X/5f/k/+T/5P/l
/+b/6P/p/+j/5//m/+b/5f/l/+b/6P/q/+n/5//l/+H/2v/V/9P/2P/j/+3/+f8IABwA
NgBaAIEApQDCAOMAAAEZASsBNwE4ASUBCAHgAK0AawAfAO3/4P/f/9r/2v/f/+H/4v/m
/+z/7v/t/+//8//z//P/8//y//L/8//z//P/8v/0//X/9f/1//b/9v/3//f/8//z//P/
8//0//X/9//5//v/+//8//3//f/9//3//f/+//7//f/8//z//P/8//z//f/9//7/////
////AAABAAIAAgACAAIAAgACAAMAAwACAAMAAwACAAMABQAIAAsACQAJAAsADAANAA4A
EAARAA8ADwASABMAEwATABUAFgAXABgAGwAbABwAHQAfACIAJAAlACYAKAApACsALgAx
ADAAMAAxADQANAA0ADMAMwAzADQANgA2ADgAOAA4ADcAOQA5ADkAOQA1ADQANAAyADEA
MAAwAC0AKwAqACoAKQAmACQAIwAjACEAHwAdABsAGgAYABgAFgAVABQAFAATABQAEwAT
ABIAEgARABEAEQAOAA4ADwAPAA0ADQANAA0ADgAPAA8AEAARABEAEQARABAAEAAQABAA
EQARABEAEQAQABAAEAAQABEAEgATABQAEgASABIAEgASABQAFAAUABQAFQAVABYAFAAU
ABQAFAAWABYAFgAWABgAGAAYABgAFgAWABcAGAAaABoAGgAaABkAGQAZABkAGwAbABsA
GwAdABwAHAAdABsAGwAbABoAGgAaABoAGQAbABsAGwAbAB0AHQAdAB0AHQAdAB0AHQAf
AB8AHwAfABwAGwAbABwAGgAaABoAGgAZABwAHQAeAB4AHgAeAB4AHAAaABoAGgAaABoA
GwAbABsAGwAbABsAHAAcABwAHAAaABsAGwAbABsAGwAbABwAHAAbABsAGwAcABsAGwAb
AB0AHAAcAB4AHAAcABwAHAAeAB8AIAAhACMAIwAkACQAIgAhACEAIgAlACUAJQAnACYA
JgAmACgAKAAoACgAKQArACsAKwArACgAJgAiACAAIQAhAB8AHgAcABsAGgAYABcAFwAW
ABYAFgAWABYAFgAWABYAFgAWABQAFAAUABQAFAAVABYAFwAXABcAFwAXABUAFQAUABQA
EwATABMAFAAUABQAFAAUABYAFQAVABYAFgAUABcAFwAXABMADAADAAEACAARABsAJQAy
AEQAXgB8AJ0AvQDYAPMAEAErAT0BSQFIATcBHAH0AMMAhQA/ABMACgAHAAAA/v8BAAUA
BgAIAAwAEgAVABUAFQATABMAEwASABIAFQAVABUAFAASABMAEwATABIAEgATABMAEwAT
ABMAEwAUABMAEwATABUAFQAWABcAFwAXABcAFwAVABQAEgAQABEAEgATABQAFQAVABYA
FwAVABUAFgAXABYAFgAWABYAFgAWABcAFwAYABkAGQAYABgAGQAbAB0AHAAbABwAHAAd
AB4AIAAhAB8AHwAiACMAJQAlACcAKAAnACgAKwArAC0ALwAyADYANwA3ADcAOAA2ADcA
OQA7ADwAPAA9AEAAQABAAD8APwBBAEIARABEAEQARABEAEMAQwBDAEMAQwBBAEAAQAA+
ADkAOAA4ADUAMwAyADIAMQAuACwAKwArACcAJQAjACEAIgAgACAAHgAaABgAFwAVABYA
FQAVABQAFAATABMAEwAUABQAFQAVABIAEQAQAA8ADQANAAwADAALAAsACwALAAoACgAK
AAoACwALAAsACwAOAA4ADgAOAAwADAAMAAwADAAMAAwADAAJAAoACQAIAAYABwAHAAgA
CAAIAAgACAAGAAYABgAGAAUABAADAAIAAgACAAMABAACAAIAAgACAAMAAwADAAMAAQAB
AAEAAQABAAAAAAABAP////////7/+//6//n/9//3//f/9//3//f/9//3//f/+f/5//n/
+f/3//f/9//3//X/8//y//L/9P/0//T/9P/x//L/8f/w//D/8P/w//D/8P/u/+7/7v/u
/+7/7//v/+//7//v/+//7v/u/+7/7v/u/+//7//v/+3/7f/t/+7/6f/l/+L/3//O/8v/
yf/G/8X/xP/D/8L/xP/F/8b/x//J/8n/yv/K/8j/x//H/8j/yf/J/8n/y//K/8r/yv/M
/8r/yv/K/8v/y//L/8v/y//H/8b/w//C/7//v/+9/7z/uP+3/7b/tP+0/7X/tf+2/7T/
tP+0/7T/sv+y/7L/sv+0/7T/tP+0/7L/sf+w/6//sP+x/7L/s/+z/7P/sv+y/6//r/+v
/7D/tP+0/7T/tP+y/7H/sf+y/7T/tP+1/7f/s/+r/6L/m/+b/6L/r/+9/8v/3v/0/xQA
OgBdAH0AoADDAOIA+QANARUBDgH1ANQAogBlABUAy/+t/6z/qf+i/6L/o/+l/6b/qv+w
/7T/s/+1/7f/uf+4/7f/tf+0/7X/tf+1/7T/tP+1/7X/tf+2/7b/t/+3/7f/t/+3/7f/
tP+z/7P/s/+z/7P/tP+1/7j/uf+6/7v/uv+6/7n/uP+4/7j/uP+4/7j/t/+3/7f/t/+3
/7j/uf+8/7z/vP+8/7r/uv+7/7v/vv+//7//vv+8/73/v//B/8H/wf/D/8T/x//I/8r/
y//J/8n/zP/N/83/zf/P/9D/0f/S/9X/1f/Y/9n/2//e/+D/4f/i/+T/4v/j/+X/5//q
/+r/6//u/+7/7v/t/+3/7f/u//D/8P/w//D/8P/v/+3/7f/t/+3/7f/s/+z/6v/p/+j/
6P/l/+X/5P/k/+P/3//c/9r/2f/X/9X/0//R/9H/0P/R/9D/zv/M/8v/yf/K/8n/yf/I
/8n/yf/K/8v/yv/K/8v/y//N/83/zf/N/83/zf/M/8z/z//P/8//z//O/87/zv/O/9H/
0f/R/9H/0v/S/9L/0v/Q/9D/0P/Q/9H/0v/T/9T/1P/W/9b/1v/W/9f/1//Y/9n/2v/b
/9z/2v/a/9r/2v/c/9z/3P/c/97/3v/f/+D/4v/i/+L/4v/j/+P/4//j/+H/4f/h/+H/
4v/i/+P/5f/l/+X/5f/k/+b/5v/m/+X/5//n/+f/5//n/+f/5//n/+n/6f/p/+n/6f/p
/+n/6f/q/+n/6f/q/+r/6v/q/+r/6P/q/+r/6v/q/+r/6v/q/+z/6v/q/+r/7P/s/+3/
7f/t/+3/7f/t/+z/7P/s/+z/7P/t/+3/7f/r/+v/6//s/+3/7f/u/+//8v/w//L/8v/y
//L/9P/1//b/9//4//n/+//8//r/+f/5//r//f/9//3///////7//f/+/wAAAAAAAAEA
AgADAAQABQACAAAA/P/6//r/+//6//r/9v/1//T/8v/x//H/8P/w//H/8v/z//T/8v/y
//L/8v/0//T/9P/0//H/8f/x//H/8//z//P/8//z//P/8v/y//H/8f/x//L/9v/2//b/
9v/4//f/9//4//b/9v/5//n/9//t/+T/4f/f/+b/8/8BAA8AJAA8AFoAgACjAL8A3gD9
ABgBMQFDAUcBPgEpAQQB0ACXAE0ACQDx//D/7f/s/+z/6f/t//T/+P/8/wAA////////
/////////v/+/wEAAQABAAAA/v////////8AAAAAAQABAAAAAQACAAMAAgABAAEAAQAE
AAUABwAJAAkACQAJAAkACAAIAAcABgAIAAgACAAIAAkACQAKAAsACwALAAwADQAOAA4A
DgAOAA4ADgAPAA8AEgATABMAEgASABMAFQAXABUAFQAXABgAGQAaABwAHQAdAB0AIAAh
ACMAIwAlACYAJQAmACkAKQArAC0AMAA0ADUANQA1ADYANgA3ADkAOwA+AD4APwBCAEIA
QgBBAEEAQQBCAEQARABCAEIAQgBBAEEAQQBBAEEAQABAAEEAQAA8ADoAOQA1ADUANAA0
ADMAMgAwAC8ALwArACkAJwAlACQAIgAiACAAHwAeAB4AHQAeAB0AHQAcAB4AHQAdAB0A
GgAaABsAGwAdAB0AHQAdABwAGwAZABgAGwAbABsAGwAcABwAHAAcABsAGwAbABsAHAAc
ABwAHAAaABoAGgAaABsAHAAdAB4AGwAcABsAGgAcAB0AHQAeACAAIAAgACAAHgAeAB4A
HgAeAB4AHgAeAB4AHgAfACAAIAAgACAAIAAhACEAIQAhACAAHwAeAB0AHwAeAB4AHwAd
AB0AHQAcAB4AHgAeAB0AHQAdAB0AHQAdAB0AHQAdAB0AHQAdAB0AGwAbABsAGwAaABkA
GQAaABwAHAAcABwAGAAaABoAGgAaABoAGgAaABoAGAAYABgAGAAYABkAGQAbABsAGwAb
ABgAGAAYABgAGgAbABsAGwAbABsAGwAcABoAGQAZABkAGgAdABwAHgAeAB4AHgAeAB8A
IAAhACEAIQAiACIAIgAhACEAIgAjACMAIwAlACYAJgAmACgAKAAoACgAKQApACkAKQAp
ACUAJAAhACAAIAAhACAAIAAeAB0AHAAaABkAGQAYABgAGgAaABoAGgAYABgAGAAYABoA
GgAaABoAFwAXABcAFwAZABkAGQAZABoAGwAbABwAGwAbABsAHAAeAB4AHgAeAB4AHQAd
AB4AHAAeACEAIQAfABsAFAANAA0AEgAdACcAMwBEAFgAcACQAK8AywDmAAMBHgExAUMB
TQFIATcBFgHsAL0AfQA7ABsAFgATAAwADgARABMAFgAaAB4AIAAjACkAKwAnACYAJQAj
ACIAIwAjACMAIgAkACUAJQAlACQAJAAlACUAJQAlACUAJQAmACUAJQAlACUAJQAmACcA
KAApACoAKwAqACoAKQAoACgAKAAoACgAKAAnACcAJwApACkAKgArACsAKgApACgAJgAm
ACcAJwApACsALAAsACwALQAvADEALwAvADEAMgAxADIANAA1ADUANQA4ADkAOQA5ADsA
PAA8ADwAPgA9AEAAQQBDAEYARgBHAEgASgBIAEkASwBNAFAAUABRAFQAUgBSAFEAUQBT
AFQAVgBWAFQAVABUAFMAUQBRAFEAUQBRAFAAUABOAEkASABIAEUARQBEAEQAQwBAAD4A
PQA9ADkANwA1ADMAMQAuAC0AKgArACoAKgApACoAKQApACgAJgAlACUAJQAkACQAJQAl
ACcAJwAnACcAJAAjACEAIAAhACEAIQAhACIAIgAiACIAIAAfAB4AHQAfACAAIQAiACAA
IAAgACAAHwAeAB0AHAAYABoAGgAaABoAGwAbABwAHAAcABwAHAAaABoAGgAaABoAGgAa
ABoAGAAYABkAGgAYABgAGAAYABcAFwAXABcAFgAVABQAEwAUABQAFQAXABkAGQAZABgA
FwAWABUAEwATABMAEwATABIAEQAQAA8ADwAPAA8ADwAPAA8ADwAPAAwACwALAAwADAAM
AAwADAAJAAoACQAIAAYABgAGAAYABAACAAIAAgABAAAAAAD///3//f/9//3/+v/4//b/
9P/y//P/8//z//P/8//z//T/9P/z//P/8v/y//L/8v/y//L/8//0//X/9//3//j/+P/6
//n/+f/6//r/+f/4//n//P/8//z//v/9//z/+//7//3//f/9//3/+//6//f/9v/z//P/
8f/w/+//7//v/+7/7P/r/+n/6P/o/+j/6P/o/+b/5v/m/+b/5P/k/+T/5P/l/+X/5f/l
/+T/4//i/+H/4//j/+L/4v/f/9//3//g/+H/4P/f/97/4f/h/+L/5P/i/+D/3f/b/9v/
1f/K/8P/w//I/8//2//n//L/AAAaAEAAYwB/AJ4AvQDYAPEAAQEFAf4A7QDMAJ4AZQAb
ANH/rf+o/6P/nv+g/6P/pf+q/6z/sP+0/7f/uf+5/7f/tv+1/7P/sv+x/7H/sf+w/7D/
sf+x/7H/sv+y/7P/s/+z/7P/s/+z/7T/s/+z/7P/sP+v/6//r/+w/7H/sv+z/7T/tP+z
/7L/sv+y/7L/sv+z/7P/tP+1/7L/sf+x/7H/tP+0/7T/tP+1/7b/uP+5/7j/uf+5/7j/
uP+5/7v/vf+9/73/v//A/8H/wv/E/8X/xP/D/8X/xf/F/8X/x//I/8n/yv/N/83/0P/R
/9P/1v/a/9v/3P/e/97/3//h/+P/4//i/+L/5P/k/+T/4//j/+X/5v/o/+j/6P/o/+j/
5//n/+f/5//n/+P/4v/i/+D/3//e/97/2//Z/9j/2P/X/9b/1P/T/9P/z//N/8v/yf/G
/8T/xP/C/8H/wP/A/7//vv+9/73/vP+9/73/vv+//7v/uv+6/7n/u/+7/7v/u/+8/73/
vf++/77/vf+8/7v/uv+6/7r/uv+7/7v/u/+7/7z/vP+8/7z/uv+6/7r/uv+6/7r/uv+6
/7r/vP+8/7z/uv+7/7v/vP++/77/vv++/77/vv++/77/vv++/77/vv++/77/v//A/7//
vv+9/7z/v/+//7//v/+//7//v/+//73/vP+8/73/v/+//7//vv+9/7z/u/+5/7r/u/+8
/73/u/+7/7v/u/+7/7v/u/+7/7n/uf+5/7n/uP+3/7f/uP+4/7j/uP+4/7j/uv+6/7r/
uf+4/7f/tv+2/7T/tP+0/7T/tP+1/7X/tf+1/7X/tf+2/7b/tv+2/7T/tP+2/7b/tv+2
/7b/t/+4/7n/uv+7/73/vv++/73/vf++/7//v/+//8H/xP/E/8T/xv/G/8b/xv/H/8X/
xf/F/8X/xv/G/8T/xP/B/8H/v/++/7r/uf+4/7b/uP+5/7n/uv+5/7j/t/+2/7j/uP+4
/7j/uv+6/7r/uv+7/7v/u/+7/7z/vf++/7//vv+9/7v/uv+6/7v/vP++/8D/wP/A/8D/
wv/B/8H/wv/G/8b/x//H/8X/vf+2/7H/rf+y/8H/0//h//L/BgAiAEwAcwCTALYA2QD4
ABMBJwEtASgBFwH4AMoAkwBJAP3/1f/Q/8v/xP/G/8n/zf/S/9T/2P/c/9//4f/h/9//
4f/h/+D/4P/h/+H/4f/g/+H/4//k/+X/6P/q/+3/7//v/+//7//v/+//7//w//H/8f/x
//L/8//y//P/9P/1//j/+P/3//b/9P/0//T/9P/3//f/+P/5//n/+f/6//v/+v/6//r/
+v/8//z//f/9////AQACAAIABAAFAAcACQAJAAkACwAMAAsADAAOAA8AEgATABcAGQAb
ABsAHQAeACIAJAAoACkAKgArAC0AMAAyADMANAA2ADYANwA5ADsAOgA6ADsAPgBBAEIA
QgBDAEMARABGAEYARQBEAEMAQQBDAEMAQwBDAEEAQABAAD4APAA8AD0AOwA3ADYANgA1
ADIAMAAvAC8ALgAtACwAKwAsACoAKgAoACcAJgAmACUAIgAhACEAIAAgAB8AHwAfACAA
IAAhACEAHwAfAB8AHwAhACEAIAAgAB8AHwAfAB8AIAAgACAAIAAhACEAIQAhACQAJAAk
ACQAJQAmACcAKAAoACgAKAAoACcAKgArACwALAAtAC0ALgAsACwALAAsACwALAAsACwA
LgAuAC4ALgAuAC4ALwAwADIAMgAyADIANQA1ADUANQA4ADkAOgA7ADoAOAA3ADcAOQA5
ADkAOAA7ADwAPQA9ADsAOwA7ADsAPQA9AD0APQA/AD8APwA/AD8APwA/AD8APwA/AEAA
QgBAAEAAQABAAEAAQgBCAEIAQwBEAEUARgBIAEYARgBGAEYARgBHAEcARwBHAEcARwBH
AEgASQBKAE0AUQBUAFcAVwBXAFcAWABbAFsAXABdAF4AXQBdAF0AXwBgAGAAYQBfAGAA
YQBhAGEAYgBiAGMAZQBlAGYAZgBoAGgAaQBpAGgAaABoAGgAZwBmAGUAZABjAGEAXQBb
AFoAWwBaAFkAWABXAFYAVABUAFQAVABXAFgAWQBaAFgAWABYAFgAWABYAFgAWABWAFYA
VgBWAFYAVgBWAFYAVwBYAFkAWgBaAFoAWgBaAFwAXABcAFwAWgBaAFoAWgBVAFIATwBM
AFEAVgBbAGAAcgCEAJYAqADKAOoACgEqAUIBWgFyAYoBgQF6AXMBbAE5AQYB0wCgAIsA
eABlAA==
         </WaveFormData>
      </LeadData>
      <LeadData>
         <LeadByteCountTotal>10000</LeadByteCountTotal>
         <LeadTimeOffset>0</LeadTimeOffset>
         <LeadSampleCountTotal>5000</LeadSampleCountTotal>
         <LeadAmplitudeUnitsPerBit>4.88</LeadAmplitudeUnitsPerBit>
         <LeadAmplitudeUnits>��V</LeadAmplitudeUnits>
         <LeadHighLimit>2147483647</LeadHighLimit>
         <LeadLowLimit>268435456</LeadLowLimit>
         <LeadID>V6</LeadID>
         <LeadOffsetFirstSample>0</LeadOffsetFirstSample>
         <FirstSampleBaseline>0</FirstSampleBaseline>
         <LeadSampleSize>2</LeadSampleSize>
         <LeadOff>FALSE</LeadOff>
         <BaselineSway>FALSE</BaselineSway>
         <ExcessiveACNoise>FALSE</ExcessiveACNoise>
         <MuscleNoise>FALSE</MuscleNoise>
         <LeadDataCRC32>1074374336</LeadDataCRC32>
         <WaveFormData>
9P/0//T/9P/z//L/8f/w/+7/7v/u/+7/7v/u/+7/7v/u/+7/7v/u/+7/7v/u/+7/8P/w
//D/8P/w//D/8P/w//L/8v/y//L/9P/0//T/9P/y//L/8v/y//L/8v/y//L/8v/y//L/
8v/y//L/8v/y//D/8P/w//D/8P/w//D/8P/w//D/8P/w//D/8P/w//D/7v/u/+7/7v/s
/+z/7P/s/+3/7v/v//D/7v/u/+7/7v/s/+z/7P/s/+z/7P/s/+z/7P/s/+z/7P/s/+z/
7P/s/+z/7P/s/+z/7P/s/+z/7P/s/+z/7P/s/+r/6v/q/+r/6v/q/+r/6v/s/+z/7P/s
/+v/6v/p/+j/6f/q/+v/7P/s/+z/7P/s/+r/7f/t/+3/7//v/+//7//t/+3/7f/t/+//
7//w//D/7//w//L/8v/2//b/9v/2//b/9//3//b/9f/1//P/8//v/+7/7v/t/+v/6f/o
/+b/5v/j/+P/4//j/+T/5P/j/+H/4f/g/+D/4v/i/+L/4v/f/97/3v/e/97/3//f/9//
3//e/97/3f/d/93/3f/d/93/3v/e/97/3v/e/97/3v/g/+D/4f/h/+D/3v/Z/9H/y//L
/83/1f/h/+j/9P8FABoANwBVAG8AiQClAMAA2QDtAPoA9gDpAM8ArwCNAFgAGgD6//L/
7P/i/9z/2v/Z/93/4f/j/+b/5v/k/+b/5v/n/+b/5v/n/+j/5//o/+r/6P/o/+j/6P/q
/+v/6//r/+r/6v/q/+r/6P/p/+n/6f/r/+v/6//r/+n/6f/q/+r/6P/p/+n/6f/p/+n/
6f/q/+r/6//r/+v/7f/t/+3/7f/r/+z/7P/t/+//8P/x//H/8f/x//L/8//x//L/8v/z
//X/9f/2//b/9f/3//j/+f/5//n/+//7//7///8BAAIAAgAFAAcACQALAAsACwANAA0A
DgAQABEAEwAUABYAFwAZABkAGQAZABoAGwAaABkAFwAYABgAGQAbABsAGgAaAB0AHgAe
AB0AGgAZABgAFwATABMAEgAPAA4ADQAMAAoACgAIAAYABgAFAAIAAgABAP7//f/7//v/
+f/4//f/9v/1//X/9P/z//L/8v/y//H/8//z//P/8//z//T/9f/2//T/9P/0//T/8v/y
//L/8v/x//H/8f/w//D/8f/y//T/8//0//P/8v/y//H/8P/w//H/8f/y//T/8v/y//H/
8f/v//D/8P/x//L/8//z//P/8//z//H/8P/y//L/8//0//L/8v/y//L/9P/0//T/9f/z
//P/8//y//P/8v/x//H/8f/y//L/9P/z//L/8f/w//H/8f/x//H/8P/u/+3/6//t/+3/
7f/s/+z/7f/u/+//7f/s/+v/6//r/+n/6f/p/+n/6f/p/+n/6f/q/+r/6v/s/+z/7P/s
/+r/6v/q/+r/7P/s/+z/7P/q/+v/6//q/+n/6f/p/+n/6v/q/+r/6v/s/+r/6P/o/+r/
6//r/+v/6f/q/+r/6v/p/+n/6v/q/+j/5//n/+j/6f/p/+j/6P/q/+v/6//q/+j/6f/p
/+r/6v/m/+j/6f/q/+v/7P/y//P/9P/3//n/+f/5//n/+//7//v/+//5//r/+v/7//7/
AAAAAAIABAAEAAQABAAHAAcABgAFAAUAAwADAAEA/v/+//3/+//7//r/+P/4//P/8//z
//P/9P/0//P/8//1//T/9P/0//L/8v/y//H/8f/y//P/9P/z//P/8//z//T/9P/z//P/
8v/x//D/7//y//L/8v/y//L/8v/y//L/8v/z//X/8v/u/+v/5//l/+H/4//r//P/+v8G
ABkAMABLAGUAfwCXALEAyADbAOsA+AD4AO0A1wC3AI0AVgAgAAQA/v/4//D/7P/q/+v/
7//x//P/9P/0//b/+P/4//X/9P/0//X/8//x//H/8v/0//T/9P/0//P/8//y//H/8P/w
//D/8P/x//P/9P/1//T/8//y//H/8//z//T/9P/2//f/9//3//X/9f/1//b/+P/5//n/
+f/3//f/9//3//f/+P/4//n/+f/6//v/+//5//n/+v/7//v//P/8//3//f/9//7//v//
/wEAAgADAAMAAwAFAAUAAwADAAQABAAFAAkADAAPABAADwAOAA8ADwAQABIAEwATABQA
FgAXABcAFwAXABcAGQAbABsAGwAaABoAGQAZABsAGwAaABoAHgAiACUAJwAoACcAJgAl
ACQAJQAlACMAIAAfAB4AHAAcABoAGAAYABgAFgAXABcAEgARAA8ADwAOAA4ADgAOAA0A
DQAMAAsACwAKAAkABwAHAAcABwAHAAYABgAGAAYABgAGAAYABgAIAAgACAAIAAgACQAK
AAoACQAJAAkACgAJAAoACQAIAAkACQAJAAoACAAHAAcACAAIAAgABwAHAAkACgAKAAsA
CgALAAsACwAMAA0ADAAMAAwADAANAA4ADgAOAA4ADgAQABAAEAARAA4ADQAMAAoACwAM
AA0ADwAOAA4ADQAOAA4ADgAOAA4ADwAPAA8ADwAOAAwACwAJAAoACwAMAAwADAANAA4A
DwAPAA4ADQANAA8ADQANAA0ACwALAAsACwANAA4ADgAOAAwADAAMAAwADAAMAAwADAAO
AA4ADgAOAAwADQANAAwADAANAA4ADwAOAA4ADgAOABEAEAAPABAAEQARABAADwANAA4A
DgAOAA4ADwARABIADgAQABAAEAAQABAAFQAVABUAFwAVABUAFQAVABcAFwAXABcAFQAW
ABYAFwAbAB4AHwAiACIAIgAiACIAIgAhAB8AHQAdABsAGwAZABoAGgAZABcAFwAWABQA
FAARABEAEQARABEAEAAOAA0ADwAOAA4ADgAMAAwADAALAAwADAAMAAwADQANAA0ADQAL
AAoACAAHAAkACQAJAAkACAAGAAQAAgAAAAAAAAAAAAQABQADAAAA/v/3/+//6f/r//P/
+/8DABAAHgAvAEYAYwB9AJUArwDNAOQA+QAJAQ4BBAH1ANsAtwCLAE4AHAAOAAgA/v/6
//z/+v/5//3/AwAHAAgABgAGAAQAAgABAAAAAAABAAEA/////wAAAgACAAIAAgAEAAUA
BQAFAAMAAgABAAAAAAABAAEAAQADAAMAAwADAAMAAwAEAAQABgAHAAcABwAGAAUABAAE
AAQABQAFAAUAAwADAAMAAwABAAIAAgADAAYACAAKAAsACQAJAAoACwALAAwADAANAA8A
DwAQABAADwARABIAEwAVABUAFwAXABUAFQAWABYAGAAbAB0AHwAjACMAIwAlACYAJgAn
ACcAKQAqACwALQAvAC8ALwAvADAAMQAwAC8ALwAwADAAMQAxADEAMAAwAC8AMAAwAC8A
LQArACkAJwAlACUAJAAhACAAHwAeABwAGAAWABQAFAATABAAEAAPAAoACQAHAAcABwAG
AAUABAAAAP///f/7//v/+v/5//f/+f/5//n/+f/3//b/9f/0//T/9P/0//T/8v/y//L/
8v/z//P/8//y//P/8//z//T/8//0//P/8v/y//H/8P/w//D/7//v//D/7v/u/+3/7f/v
//D/8P/x//D/8f/x//H/7//v/+3/7P/u/+7/7//w/+7/7v/u/+7/7//w//H/8//x//H/
8f/w//H/8P/v/+//7//w//D/8v/v/+7/7f/s/+n/6f/p/+n/6//q/+r/6f/n/+f/5//m
/+T/5f/m/+f/5//m/+X/5f/o/+f/6P/p/+n/6f/p/+n/5//m/+T/4v/j/+T/5f/m/+X/
5P/j/+L/4P/g/+D/4P/i/+P/4//i/+P/4//j/+P/5P/k/+T/5P/k/+L/4P/g/+D/4f/h
/+H/4f/g/+D/4P/g/+H/4v/j/+T/5//n/+f/6f/p/+n/6f/p/+f/5//n/+f/5//o/+j/
6f/q/+z/7P/u/+z/7P/s/+z/7f/t/+z/6//p/+f/5//l/+T/5P/j/+H/3//e/9z/3P/Y
/9f/1v/V/9f/2P/Y/9n/2v/a/9v/3P/b/9r/2f/X/9T/1P/U/9T/1//X/9f/1//U/9T/
0//T/9X/1f/V/9X/1v/W/9b/1v/W/9b/1v/W/9b/1f/V/9T/0v/N/8X/v/+9/8H/yf/T
/97/6P/3/w4ALwBPAGsAiQClAL4A1wDrAPYA8gDnANEAswCJAE4ADgDs/+b/3v/U/9D/
0P/T/9X/1//Z/9r/2v/Y/9j/1v/X/9b/1v/X/9n/1//X/9j/1v/W/9b/1v/Y/9n/2f/Z
/9b/1v/W/9b/1v/X/9f/1//X/9f/1//X/9f/1//Y/9j/2P/Z/9n/2f/Z/9n/2f/a/9j/
2f/Z/9n/2f/Z/9n/2f/b/9z/3P/d/9//4P/h/+H/4P/f/9//3//h/+L/4v/j/+H/4f/i
/+L/4f/j/+T/5f/m/+f/6v/r/+3/7f/u/+7/7v/x//P/9f/3//f/9//5//v//P/+////
AQACAAQABQAFAAUABQAFAAkACwALAAsACwAMAAwADQALAAsACgAKAA0ADgAOAA0ACwAJ
AAcABQAEAAUABQADAAAA///+//z//P/6//j/+P/5//b/9v/1//L/8f/v/+//7//u/+3/
7P/s/+3/7f/t/+v/6v/p/+f/6f/p/+n/6f/o/+j/6P/o/+b/5v/m/+b/5v/m/+b/5v/n
/+f/5//m/+f/5//n/+j/6f/q/+n/6P/o/+f/5v/m/+b/5f/l/+b/5v/m/+X/5f/m/+j/
6f/r/+n/6f/o/+f/6P/p/+j/6P/p/+r/7P/u/+3/7P/r/+r/7P/s/+z/7f/r/+v/6//q
/+r/6v/q/+v/6//s/+z/7v/x//T/9//6//v/+//7//v/+//6//r/+f/7//v/+//6//n/
+f/5//n/+//6//n/+f/7//n/+f/5//f/9//3//f/9//4//j/+P/4//j/+P/4//b/9v/2
//b/9P/0//T/9P/0//X/9f/0//X/9f/1//X/9P/0//T/9P/1//T/8//0//X/9f/0//P/
8//2//b/9v/2//b/9v/3//f/9//5//f/9//3//f/+f/5//n/+f/4//j/9//3//v//v//
/wIAAAAAAAAAAAD//////v/9//7//f/+//3//P/8//v/+f/5//j/9v/2//P/8//z//P/
8v/y//H/8f/z//L/8v/y//D/8P/w/+//8P/w//D/8P/v/+//7//v//D/8P/v/+//8P/x
//L/8//y//L/8v/y//D/8P/w//D/8P/v/+//7v/s/+f/4f/d/9n/3f/j/+3/9v8AAA0A
IgA/AF0AdwCRAKsAxADZAOsA+gD8APEA3QDBAJ8AbgAyAAwAAAD4//D/8P/w/+//8f/z
//X/9v/0//T/9v/4//f/9v/2//f/9//1//X/9v/2//b/9v/2//b/9//3//f/9f/0//P/
8v/0//X/9f/1//b/9//4//n/+f/5//r/+v/8//3//f/9//v/+//7//z//v//////////
/////////wEAAgACAAMAAQACAAMAAwADAAMABAAFAAcACAAIAAkABwAHAAgACAALAA0A
DgAPABAAEQAUABUAFwAZABwAHgAgACMAJQAnACcAJwAnACkAKwAsAC4ALwAxADIANAA1
ADUANQA1ADUANQA3ADcANwA3ADgAOAA5ADkAOQA4ADgANwA4ADgANwA1ADMAMQAvAC0A
LQAsACkAKAAnACYAJAAiACAAHgAeAB0AGgAaABkAFgAVABMAEwATABIAEQAQAA8ADwAO
AA0ADAAMAAwACwALAAsACwALAAgACAAIAAgABwAIAAkACgAKAAoACgAKAAkACQAJAAgA
CQAJAAkACgAKAAoACAAGAAcABwAHAAgABgAFAAUABgAIAAgABwAHAAcACAAIAAkABwAH
AAYABQAGAAcABgAGAAYABgAHAAgABgAGAAYABgAGAAYABgAHAAUABQAFAAQABAAEAAQA
BQAFAAYABgAIAAcABgAFAAQAAwADAAMAAwABAAAAAAD//wEAAQABAAAA/v///wAAAQAD
AAIAAQABAAEA/////////f/9//3//f/+/wAAAQACAAAAAAAAAAAA///+//3//P/8//z/
/P/8//z//f/9//z/+//7//v/+//6//r/+v/6//v/+v/5//r//P/9//3//f/7//z//P/8
//3////+//z//P/8//z//P////////8BAAEAAQABAAEAAAD///7//f8AAAIAAwAFAAQA
BgAGAAgACAAIAAgACAALAAsACgAJAAgABQAEAAEA/v/+//3/+//7//r/+P/4//f/9//3
//f/9v/2//X/9f/1//T/9P/0//T/9P/0//P/9P/0//T/9P/3//f/9//3//b/9v/1//X/
8//z//P/8//2//b/9v/2//j/+P/4//j/+P/5//n/+v/4//X/7//l/+P/6f/x//f//v8I
ABcAKgBBAFsAdQCLAKMAvADVAOkA9gD2AO8A3QC/AJ0AbAA0ABIACgAEAPz/+P/2//f/
+f/5//v/AAACAAAA/v/+/////v/+////AAD//wAAAgAAAAAAAAAAAP/////+//3///8A
AAEAAgAAAAEAAQABAAMAAwADAAMAAwADAAQABAADAAMAAgABAAIAAwAEAAYACAAJAAkA
CQALAAsACwALAAoACgAJAAkACQAKAAsACwANAA0ADgAPAA8AEAAQABEAEQARABIAEgAT
ABUAFgAXABUAFQAXABcAGgAbAB0AHgAcAB8AIQAjACcAJwAnACkAKQAqACwALQAtAC4A
MAAxADMAMwAzADMANwA5ADkAOQA5ADoAOgA7ADsAOwA6ADoAPQA+AD4APQA8ADsAOgA5
ADUANQA0ADEAMAAvAC4ALAAsACoAKAAoACcAJAAkACMAIgAhAB8AHwAaABgAFgAUABYA
FwAXABcAGAAYABgAFwAZABkAGQAZABYAFgAWABYAFgAWABYAFgAWABYAFgAWABMAEwAT
ABIAEwATABMAFAAUABYAFgAWABQAEwASABIAEgARABEAEgAQABAADwAPAA4ADgANAA0A
DgAPAA8ADwARABEADwAOAA4ADgAPABAADgAOAA4ADgAOAA4ADgAPABEAEQARABAAEQAQ
AA8ADwANAA4ADgAQAA4ADgAOAA4ADQANAA0ADQALAAoACgAJAAsACwALAAoADAANAA4A
DwAPAA4ADQANAAsACQAJAAkACgALAAwADQAMAAwACwAKAAgACAAIAAgACAAIAAgACAAI
AAgACAAIAAoACwALAAoABwAHAAcABwAJAAoACwAMAA4ADAAKAAoACwALAAoACQANAAoA
CAAGAAQABAAEAAQACQAJAAkACwANAA0ADQANAAsACwALAAsACwAMAAwADQAMAA4ADgAQ
ABIAEgASABIAEwATABIAEQARAA8ADwANAAwADAALAAkABQAEAAIAAgAAAAEAAgADAAQA
BAADAAMAAQAAAAAAAAABAAIAAwADAP///v/9//z//v///wAAAQAAAAAA//////3//f/9
//3///8AAAEAAgAAAAAAAAAAAAAAAQABAAAA/v/5/+//5//n/+n/8//9/wYAFAAnAEAA
XQB5AJEArQDNAOgA/QARAR4BGAEHAe8AzQCfAGIAKgASAA4ABgD8//j/9v/1//P/9//9
/wAAAAAAAAIAAgAAAP7//f/9//3/+//7//z//P/8//z//P/8//3//f/9//7//v/+//7/
/f/9//z/+//9//3//f/9//3//f/+//7/AAABAAEAAQABAAEAAQACAAAAAQABAAEA////
//////8BAAIAAgADAAEAAgADAAMAAwADAAQABQAFAAYABgAHAAUABQAGAAYACAALAA0A
DwAPAA8AEQARABIAEwAVABYAFQAXABgAGQAbABsAGwAdAB0AHgAgACEAIgAiACMAIwAm
ACcAKAApACoAKwAqACkAKQAqACoAKwApACkAKAAoACcAKAAoACcAKAAnACYAJQAjACMA
IgAfAB4AHQAcABoAFgAUABIAEgAQAAwACwAJAAcABwAGAAcABAACAAAA/v/8//3//f/9
//3//P/7//n/9//3//f/9//4//j/+P/4//b/9v/2//b/9//4//n/+v/3//f/9//2//f/
9//3//j/+P/6//r/+v/5//f/9f/0//f/9//4//r/+P/4//f/9//3//j/+P/5//r/+//7
//v/+//7//n/+P/6//r/+//8//r/+v/6//r/+v/6//r/+//7//v/+//6//n/+P/3//f/
+f/6//r//P/7//r/+f/4//f/9//3//f/+P/4//n/+f/3//f/9//2//b/9//4//n/9//2
//X/9f/2//X/9v/3//f/9//3//f/9v/2//X/9P/0//T/9P/0//T/9P/0//T/9v/2//b/
9v/0//X/9f/0//P/8//z//P/9P/0//T/9P/2//T/8v/y//T/9f/1//X/9f/2//b/9v/2
//b/+f/5//n/+//9//3//f/9//v/+//7//v/+//8//z//f/8//7//v8AAP7//v/+//7/
AgADAAMAAwACAP///v/7//r/+v/5//f/9f/0//L/8v/t/+3/7f/t/+7/7v/t/+3/6//q
/+r/6v/s/+z/7P/r/+j/6P/o/+j/6f/p/+n/6f/o/+j/5//n/+X/5f/l/+X/6P/o/+j/
6P/q/+r/6v/q/+j/6f/r/+z/6v/h/9f/0//R/9X/3//n//L/AgATACoARwBjAHsAlQCv
AMYA3QDvAPYA9ADlAMkApQB5AEAADAD2//L/7P/o/+L/3v/h/+f/6f/p/+z/7P/q/+r/
6v/p/+j/6P/p/+n/5//n/+j/5v/m/+b/5v/m/+f/5//n/+b/5v/m/+b/5v/n/+f/5//p
/+n/6f/p/+n/6f/q/+r/6P/p/+n/6f/p/+n/6f/q/+r/6//r/+v/7f/t/+3/7f/t/+7/
7v/v/+//8P/x//H/8//z//T/9f/z//T/9P/1//f/9//4//j/9//5//r/+//5//n/+//7
//z//f///wAA//8BAAIAAwAHAAcABwAJAAkACgAMAA0ADQAOABAAEQATABMAEwATABMA
FQAVABUAFwAYABgAGQAaABsAGwAcABsAHAAcABsAHAAbABoAGQAVABUAFAARABAADwAO
AAwADAAKAAgACAAFAAIAAgABAP7//f/7//v/9//2//X/9P/3//n/+v/7//r/+v/6//n/
+f/5//n/+f/4//j/+P/4//b/9v/2//b/+P/4//j/+P/3//f/9//2//f/9//3//j/+P/6
//r/+v/4//f/9v/2//f/9//4//r/+f/4//b/9f/3//j/+P/5//r/+//7//v/+//7//n/
+P/6//r/+//8//r/+v/6//r/+v/6//r/+//9//3//f/8//v/+v/5//n/+f/6//r//P/6
//r/+v/6//v/+//7//v/+//6//r/+f/5//n/+f/4//b/9//4//n/+f/4//f/9//3//X/
9f/1//f/9//3//f/9f/2//b/9v/2//b/9v/2//T/9P/0//T/9v/2//b/9v/2//f/9//2
//X/9f/1//X/9v/2//b/9v/3//b/9f/2//f/9//2//X/9f/2//b/9v/2//b/9v/3//f/
9//5//v/+//7//v/+//7//v/+//7//z//P/9//z//v/+/wAAAgACAAIAAgADAAMAAgAB
AP///f/9//v/+//8//z/+//5//j/9v/2//P/8//z//P/9P/0//P/8//1//T/9P/0//T/
9P/0//P/8P/w//D/8P/v/+//7//v/+//8P/w//H/7//v/+//7//y//L/8v/y//H/8P/v
/+7/8P/x//H/8v/y/+//6f/h/9//4//p//H/+v8IABcAKgBDAFkAcQCJAJ8AtADLANsA
5gDmANsAxwCpAIcAVgAgAAYAAAD6//L/8P/w//H/8f/z//X/+P/6//z/AAD8//r/+P/3
//f/9//1//X/9v/4//j/+P/4//j/+f/5//n/9v/2//b/9v/0//X/9f/1//b/9//4//n/
+//7//z//P/6//v/+//7//v/+//7//z/+v/7//v/+//9//3//f/9//v//P/8//3/+//8
//3//f/+////AQADAAEAAgACAAMAAwADAAQABAAFAAcACAAJAAsACwANAA0ADwAPABAA
EAAPABEAEgATABcAFwAXABkAGwAcAB4AHwAgACAAIQAhACIAIwAkACUAJQAnACcAJwAp
ACoAKgArAC0ALQAsACwALAAsACsAKQAqACkAKAAnACMAIwAiAB8AIAAfAB4AHAAaABgA
FgAWABMAEAAQAA8ACgAJAAcABwAGAAYABgAGAAQABQAFAAUABQAEAAMAAQADAAMAAwAD
AAQABAAEAAQAAAAAAAAAAAAAAAAAAAAAAP////////7/+//7//v//P8AAAIAAgACAAIA
AQAAAAAAAAD/////AAAAAAAA////////AAAAAAEAAgADAAMAAwABAAEA///+//7//v//
/wAAAAAAAAAAAAAAAAAAAAABAAEAAQABAAAA///+//3//f///wAAAAACAAAAAAAAAAAA
AQABAAEAAQD///7//v/9//3//f/9//z//v///wAAAQABAAAA/////////f/9//3/////
///////9//7//v/+//7//v/+//7//v/+//7//v/+//7//v/+//7///////7//f/9//3/
/f/+//7//v/+//3/+v/3//b/9v/5//v/+v/6//r/+v/6//z/+//6//v/+//7//v/+//9
//3//f/9//z//P/7//v//P/+//7/AAD+//7//v/+/wAAAQABAAEA///9//3/+//6//r/
+f/3//X/9P/y//L/7f/t/+3/7f/w//D/7//v/+3/7P/s/+z/6v/q/+r/6f/r/+z/7f/u
/+7/7f/s/+v/7P/s/+v/6//r/+v/6//r/+r/6v/q/+r/6//s/+3/7v/u/+v/6f/q/+j/
4//d/9X/1f/Z/+H/6//0/wAAEQAsAEkAYwB9AJkAswDMAOUA9wAAAf4A7wDXALkAkQBY
AB4AAgD6//L/6v/o/+j/6f/r/+3/7//y//T/9v/2//T/8v/w/+//7//v/+3/7f/u/+z/
7P/s/+z/7v/v/+//7//u/+7/7v/u/+7/7//v/+//7v/t/+z/6//s/+3/7//w/+7/7//v
/+//8f/x//H/8v/w//H/8f/x//D/7//u/+3/8P/y//P/9f/1//b/9//3//X/9f/2//f/
+f/6//r/+//7//v//P/8//3///8AAAEA/////wEAAQABAAEAAgACAAAAAwAFAAcACwAL
AAsADQARABIAFAAVABcAGAAaABsAGgAZABgAFwAZABsAGwAbAB0AHgAeAB8AHQAdABwA
HAAbABwAHAAbABgAFwAWABUAFQAVABQAEQAQAA8ADgAMAAwACgAIAAgABQACAAIAAQD8
//v/+f/5//f/9v/1//T/8v/z//P/8//1//b/9//3//T/8//y//H/8v/y//L/8v/z//T/
9f/2//X/9P/z//L/8f/x//H/8P/x//H/8f/y//L/9P/0//T/9P/z//L/8v/y//H/8f/y
//T/9P/z//P/8f/y//L/8//y//P/8//z//P/8//x//D/8v/y//P/9P/0//T/9P/0//L/
8v/y//P/8//z//P/8v/y//L/8v/z//H/8v/y//T/8v/y//L/8v/w/+//7v/t/+7/7v/v
/+//7//v/+//7v/s/+3/7v/v/+3/7P/r/+v/6//p/+n/6f/r/+v/6//r/+3/7v/u/+7/
6//q/+n/6P/o/+j/6P/o/+j/6P/o/+j/5v/n/+f/5v/n/+f/5//n/+b/5v/o/+j/6P/o
/+v/6//r/+3/6//r/+v/6//t/+3/7f/t/+v/7P/s/+3/8P/y//L/9P/y//L/8v/y//P/
8//y//H/8//x//H/7//u/+7/7f/r/+j/5v/j/+L/4v/j/+T/5f/j/+L/4P/f/+H/4P/g
/+D/4P/g/+D/3//g/+D/4P/g/+H/4f/h/+H/3v/e/93/3f/d/93/3f/d/97/3v/e/97/
3v/e/97/3v/e/+H/4f/e/9r/0//N/8n/w//F/9H/3f/m//L/AwAYADUAVQBvAIkApQDA
ANkA7QD2APYA5wDTALMAiwBSABYA9v/w/+b/2v/Y/9r/2//b/93/3//g/+L/4v/i/+D/
4f/g/+D/4f/f/93/3f/e/97/3v/e/97/4P/h/+H/4f/e/97/3v/e/9//4f/i/+P/4f/h
/+H/4f/f/9//4P/g/+L/4//j/+P/4v/h/+D/4P/i/+P/4//j/+X/5f/l/+X/4//k/+T/
5f/l/+b/5//n/+n/6f/q/+v/7f/u/+7/7//t/+3/7v/u/+3/7//w//H/8f/x//P/8//z
//P/9P/0//b/+f/7//3//f/9//3//////wAAAgADAAQABAAFAAUABwAHAAcABwALAA0A
DQANAA0ADgAOAA8ADgANAAsACgANAA4ADgANAAoACQAIAAcABQAFAAQAAQD+//3//P/6
//b/9P/y//L/8//w//D/7//u/+3/6//r/+v/6v/p/+j/5f/l/+T/4//j/+L/4f/f/+H/
4f/h/+H/3v/e/97/3v/e/97/3v/e/9z/3P/c/9z/3f/d/93/3P/d/93/3f/e/97/3v/c
/9r/2//b/9v/3P/c/9v/2//c/97/3v/d/93/3//g/+D/4f/f/9//3v/d/9//3//d/9z/
3P/c/93/3v/c/9z/3P/c/97/3v/e/9//4f/h/+H/4P/i/+L/4v/j/+L/4v/h/+L/4v/i
/+L/4v/i/+P/5P/l/+X/5P/k/+P/5f/l/+X/5P/i/+P/5P/l/+P/4v/h/+H/4//h/+H/
4f/j/+P/4//j/+P/5P/k/+T/5v/m/+b/5v/m/+b/5v/m/+b/5v/m/+b/5v/n/+f/5v/n
/+f/5//n/+j/6P/o/+j/6P/m/+T/5P/n/+n/6v/r/+3/7v/u/+7/7f/t/+7/7v/s/+v/
6//s/+//7//u/+7/7//x//L/8v/y//P/8//0//L/8v/y//T/8//y//L/8f/v/+3/6//o
/+j/5v/k/+L/4v/i/+L/4P/g/+D/4P/i/+T/5v/o/+j/6P/o/+j/6P/o/+j/6P/n/+b/
5f/k/+b/5v/m/+b/5v/m/+b/5v/o/+j/6P/o/+r/6v/q/+r/6f/o/+f/5v/i/97/2v/W
/9n/3P/f/+L/8f/+/wsAGAAyAEwAZgCAAJYArADCANgA0wDQAM0AygCjAH4AWQA0ACMA
FAAFAA==
         </WaveFormData>
      </LeadData>
   </Waveform>
</RestingECG>
