# Supplementary material for: Detection of Left Atrial Enlargement Using a Convolutional Neural Network-Enabled Electrocardiogram
Source: Front Cardiovasc Med. 2020 Dec 17;7:609976. doi: 10.3389/fcvm.2020.609976 (PMC7773668; doi:10.3389/fcvm.2020.609976)
Supplement: Supplementary file 4 [file Data_Sheet_4.ZIP › normal3/1802031642_1054_0000000A.XML]

<?xml version="1.0" encoding="Windows-1252"?>
<!DOCTYPE RestingECG SYSTEM "restecg.dtd">
<RestingECG>
   <PatientDemographics>
      <PatientID>1802031642</PatientID>
      <PatientAge>71</PatientAge>
      <AgeUnits>Years</AgeUnits>
      <Gender>Male</Gender>
      <PatientLastName>linpeijian</PatientLastName>
   </PatientDemographics>
   <TestDemographics>
      <DataType>Resting</DataType>
      <Site>1</Site>
      <AcquisitionDevice>MAC55</AcquisitionDevice>
      <Status>Unconfirmed</Status>
      <Priority>Normal</Priority>
      <AcquisitionTime>08:55:04</AcquisitionTime>
      <AcquisitionDate>07-29-2016</AcquisitionDate>
      <CartNumber>1</CartNumber>
      <AcquisitionSoftwareVersion>009C</AcquisitionSoftwareVersion>
      <XMLSourceVersion>MAC5000 v1.0</XMLSourceVersion>
   </TestDemographics>
   <RestingECGMeasurements>
      <VentricularRate>76</VentricularRate>
      <AtrialRate>76</AtrialRate>
      <PRInterval>140</PRInterval>
      <QRSDuration>86</QRSDuration>
      <QTInterval>400</QTInterval>
      <QTCorrected>450</QTCorrected>
      <PAxis>51</PAxis>
      <RAxis>15</RAxis>
      <TAxis>3</TAxis>
      <QRSCount>12</QRSCount>
      <QOnset>227</QOnset>
      <QOffset>270</QOffset>
      <POnset>157</POnset>
      <POffset>207</POffset>
      <TOffset>427</TOffset>
      <ECGSampleBase>500</ECGSampleBase>
      <ECGSampleExponent>0</ECGSampleExponent>
   </RestingECGMeasurements>
   <Diagnosis>
      <Modality>Resting</Modality>
         <StatementCount>2</StatementCount>
         <LabelText>12SL ��ϳ���</LabelText>
      <DiagnosisStatement>
         <StmtFlag>ENDSLINE</StmtFlag>
         <StmtText>�������</StmtText>
      </DiagnosisStatement>
      <DiagnosisStatement>
         <StmtFlag>ENDSLINE</StmtFlag>
         <StmtText>���� ECG</StmtText>
      </DiagnosisStatement>
   </Diagnosis>
   <Waveform>
      <WaveformType>Rhythm</WaveformType>
      <WaveformStartTime>0</WaveformStartTime>
      <NumberofLeads>8</NumberofLeads>
      <SampleType>CONTINUOUS_SAMPLES</SampleType>
      <SampleBase>500</SampleBase>
      <SampleExponent>0</SampleExponent>
      <HighPassFilter>16</HighPassFilter>
      <LowPassFilter>150</LowPassFilter>
      <ACFilter>NONE</ACFilter>
      <LeadData>
         <LeadByteCountTotal>10000</LeadByteCountTotal>
         <LeadTimeOffset>0</LeadTimeOffset>
         <LeadSampleCountTotal>5000</LeadSampleCountTotal>
         <LeadAmplitudeUnitsPerBit>4.88</LeadAmplitudeUnitsPerBit>
         <LeadAmplitudeUnits>��V</LeadAmplitudeUnits>
         <LeadHighLimit>2147483647</LeadHighLimit>
         <LeadLowLimit>268435456</LeadLowLimit>
         <LeadID>I</LeadID>
         <LeadOffsetFirstSample>0</LeadOffsetFirstSample>
         <FirstSampleBaseline>0</FirstSampleBaseline>
         <LeadSampleSize>2</LeadSampleSize>
         <LeadOff>FALSE</LeadOff>
         <BaselineSway>FALSE</BaselineSway>
         <ExcessiveACNoise>FALSE</ExcessiveACNoise>
         <MuscleNoise>FALSE</MuscleNoise>
         <LeadDataCRC32>3087975610</LeadDataCRC32>
         <WaveFormData>
7v/u/+7/7v/s/+z/7P/s/+7/7v/u/+7/6//q/+n/6P/h/9z/1//S/9j/3P/g/+T/+/8S
ACkAQABZAHIAiwCkAJcAigB9AHAAWABCACwAFgAKAP7/8v/m/+H/3v/b/9j/2f/a/9v/
3P/g/+L/5P/m/+b/5v/m/+b/6P/o/+j/6P/m/+b/5v/m/+T/5P/k/+T/5P/k/+T/5P/l
/+b/5//o/+f/5v/l/+T/5P/k/+T/5P/m/+b/5v/m/+j/6P/o/+j/5v/m/+b/5v/o/+j/
6P/o/+j/6P/o/+j/6v/q/+r/6v/q/+r/6v/q/+r/6v/q/+r/6//s/+3/7v/u/+7/7v/u
//D/8P/w//D/8v/y//L/8v/z//T/9f/2//j/+P/4//j/+v/6//r/+v/7//z//f/+/wEA
AgADAAQAAgACAAIAAgAEAAQABAAEAAYABgAGAAYACAAIAAgACAAKAAoACgAKAAgACAAI
AAgABgAGAAYABgAEAAQABAAEAAMAAgABAAAA///+//3//P/6//r/+v/6//j/+P/4//j/
9f/0//P/8v/x//D/7//u//D/8P/w//D/8P/w//D/8P/u/+7/7v/u/+7/7v/u/+7/7//w
//H/8v/w//D/8P/w//L/8v/y//L/8f/w/+//7v/u/+7/7v/u//D/8P/w//D/8P/w//D/
8P/w//D/8P/w//L/8v/y//L/8f/w/+//7v/w//D/8P/w//L/8v/y//L/8v/y//L/8v/x
//D/7//u//D/8P/w//D/7v/u/+7/7v/u/+7/7v/u/+//8P/x//L/8v/y//L/8v/x//D/
7//u/+7/7v/u/+7/7v/u/+7/7v/u/+7/7v/u//D/8P/w//D/8f/y//L/8f/u/+7/7//v
//H/8f/x//H/7v/u/+7/7v/v/+//7//v//D/8f/x//H/9f/2//f/9//4//j/+P/4//f/
9v/4//f/+f/6//v//P///wAAAQABAAEAAQD+/wEAAwAEAAYABAAEAAQAAgD///7/+//3
//b/8//z//H/7//s/+r/6v/q/+v/7f/u/+//7v/t/+z/7P/s/+r/6v/r/+3/7f/t/+3/
7P/u/+7/6v/m/+H/2f/V/9H/0f/W/+D/7/8EABwAOwBeAIAAlwCdAJYAhQByAGAAUAA5
ACAAEQAEAPT/6f/o/+P/3f/c/97/4P/f/+D/4//n/+n/6P/q/+z/6//l/+f/5//o/+j/
6f/p/+n/6f/p/+r/6v/q/+r/6v/q/+n/5//o/+j/6P/p/+r/6v/r/+n/6v/r/+v/6//q
/+r/7P/q/+r/6//r/+v/6//s/+z/7P/s/+v/6f/t/+3/7f/v/+3/7f/t/+3/7f/u/+//
7//t/+//8P/w//D/8f/x//H/8f/y//L/8v/x//H/8v/y//T/9P/2//b/9v/3//n/+v/4
//j/+P/5//r//P/9//7/AAAAAAAAAgACAAMAAwADAAMABAAEAAQABgAHAAgACAAIAAkA
CgALAAsACwAMAAwADAAMAAwADAAKAA0ADQAMAAoADAAMAAoACQAJAAkACAAHAAcABgAF
AAQABAACAAIAAQD///7//v/+//7//P/7//r/+f/5//n/+//6//j/+P/4//f/9//3//n/
+f/6//r/9//1//T/8//1//T/9P/1//X/9f/1//X/8//y//L/8v/0//T/9P/1//T/9P/0
//T/9f/0//T/9f/3//j/+P/4//f/9//3//f/+P/5//n/+f/4//f/9v/z//T/9f/3//j/
9v/3//f/9//3//f/+P/4//b/9v/1//X/+P/4//j/9//1//X/9P/0//b/9//3//f/9//3
//f/9f/3//X/9//4//f/9v/2//X/9v/2//b/9v/2//b/9//3//j/+P/4//f/+//7//T/
9f/2//f/+P/4//n/+v/6//j/9v/1//X/8//z//P/8//2//b/9//4//f/9//2//X/9v/4
//r/+//5//v//P/9//3//P/8//z//v/+//7/AQD//wEAAgADAAQABQAGAAcACAAJAAoA
CAAJAAsADAAOAAwADAAMAAoABwAGAAMA///8//n/+f/3//b/9P/z//T/8v/y//P/8//1
//X/9f/1//b/9v/0//T/9P/z//L/8f/y//L/8//2//L/7P/n/9//1//R/9X/3v/k//P/
CgAkAEUAbACMAKMArQCoAJcAhgB0AFwAPQAkAB0AFAAEAPn/9P/z/+//7P/o/+r/6//s
/+3/7//t/+z/7v/u//H/9f/0//P/8//y//D/7//u/+3/7f/u/+7/7v/w//D/8P/v/+3/
7v/u/+7/8P/w/+//7//t/+7/7//v//D/8P/x//T/8f/w//D/7//t/+3/7v/u/+7/7v/t
/+v/7v/v//D/8//x//H/8f/x//P/9P/1//X/8v/z//P/8v/y//P/8//z//X/9v/2//b/
9f/1//b/9v/2//b/+P/4//b/9//5//r//P/8//z//f/8//7///8AAAIAAgACAAQABAAF
AAUABQAHAAgACAAIAAgACQAKAAoACgALAAwADQALAAsADAAMAAwADAAMAAwADAAPAA8A
DgAKAAwADAAKAAoACwAMAAwACQAJAAgABwAIAAgABgAGAAUAAwACAAIABAAEAAIAAQD+
//3//f/9//v/+v/4//j/+f/5//r/+//6//n/+f/4//j/9//3//f/+f/4//j/+f/3//f/
9//3//f/9v/2//b/9//4//n/+//5//j/9//2//X/9P/0//X/9f/2//b/9v/3//f/9//3
//j/+f/5//n/+//7//v/+f/4//f/9//2//f/+f/6//v/9//3//j/+P/4//j/9//3//r/
+v/6//n/+P/3//X/9P/2//f/9//3//f/9//3//X/9//1//f/+P/4//j/+f/5//b/9v/2
//b/9v/2//f/9//4//j/+P/3//b/9f/0//P/9v/2//b/9v/2//b/9v/2//T/9f/2//b/
9f/0//T/9f/1//X/9f/1//f/9v/2//b/+P/5//n/+f/5//r/+//7//v//f/+///////+
//7//v8AAAAAAAADAAEAAwAEAAUABgAHAAgACQAJAAkACQAGAAkACwAMAA4ADgAOAA4A
DAAGAAQAAAD7//z/+f/5//f/9f/y//D/8P/x//L/9P/1//T/8//y//H/8//0//P/9P/1
//X/9f/1//P/8v/y//T/8P/s/+P/2f/V/9f/1//c/+r//f8UADAAVwCCAKYAuQC9ALQA
nwCEAG4AVgA7ACQAGQAOAP7/8//w/+3/5//m/+b/5v/p/+z/7f/t/+//8P/w/+7/7f/x
/+//7//w//D/7v/t/+z/6//s/+7/7//w//D/8P/w/+//7f/u/+7/7v/u/+7/7f/t/+7/
8P/y//P/8P/u/+3/7v/u/+7/7//v/+3/7f/u/+7/8P/w/+//7f/x//H/8f/z//H/8f/x
//H/8f/y//P/8//z//X/9v/2//X/9f/0//P/9f/2//b/9v/3//f/+P/4//j/+P/6//r/
+P/5//v//P/+//7//v///wAAAgADAAQABAAEAAQABgAKAAsACwALAA0ADgAOAA4ADQAN
AA0ADAAMAA0ADgAPAA8ADwAQABAAEAAQABAAEAAQABMAEwASAA4AEAAQAA4ADwAPAA8A
DgAPAA8ADgANAAoACgAIAAgABwAFAAQABAAGAAYABAADAAAA///////////+//z//P/8
//v/+//7//z//f///wAA/P/7//v/+//7//r/+v/7//v/+//7//v/+f/4//j/+P/4//j/
+P/5//r/+v/6//r/+//6//r/+//5//r/+v/6//n/+f/5//n/+v/7//v/+//7//v/+//5
//v/+//8//z/+v/7//v/+//5//n/+v/6//z//P/7//v/+//6//n/9//5//n/+P/4//j/
+f/5//n/+//7//v/+f/3//X/9//4//j/+P/5//n/+P/4//j/+P/2//b/9//3//j/+P/4
//f/9//4//j/+P/4//j/9v/3//j/+P/5//j/+P/5//f/9//3//f/9f/0//T/9P/2//f/
9//3//f/+P/5//n/9//5//r/+//9//z//P/8//z//P/8//////8BAAIAAwAEAAUABgAH
AAcABwAHAAQABwAJAAoADAAIAAgACAAGAAMAAgD///v//P/5//n/9//1//L/8P/w//D/
8P/x//H/7//v/+//7//w//D/7v/u//H/8f/x//H/8P/u/+3/7v/w/+z/5//d/9P/0f/R
/9b/4P/v/wQAIgBFAGoAkACtALcAsAChAI4AdABaAEMAKAAXAAoA/v/1/+z/4//d/97/
4P/g/9//4v/n/+P/4f/m/+r/6v/p/+n/6//r/+z/7P/p/+n/6f/p/+n/6v/q/+r/7P/s
/+z/6//p/+r/6v/q/+r/6v/p/+n/6//s/+3/7f/v/+7/7v/w/+7/7v/v/+//7f/t/+7/
7v/u/+7/7f/r/+3/7f/t/+//7f/t/+3/7f/u//D/8v/z/+//8f/y//L/8P/x//H/8f/z
//T/9P/0//b/9//5//r/+f/4//n/+P/4//n/+//8//z//P/8//3/AAACAAMABAACAAIA
AgAEAAYABwAHAAcACwAMAAwADAAMAA0ADgAOAA0ADQANAA0ADQANAA4ADgAPABAAEQAS
AA8AEQAQAA4ADgAQABAADgALAAsACwAKAAsACwAKAAkACAAIAAYABgAHAAUABAAEAAMA
AgD///3//P/7//v/+//5//j/9v/2//j/9//3//f/+P/5//v//P/3//X/9P/z//T/9P/1
//f/+f/5//n/+f/2//T/8//y//X/9v/3//n/+f/4//f/9v/2//b/9//5//f/+P/4//j/
9//3//f/9//6//v/+//7//n/+f/5//f/+f/5//r/+v/5//n/+P/3//b/9//5//r/+v/6
//n/+f/5//j/9//1//f/9//2//b/9v/3//f/9//3//f/9//1//X/8//1//b/+P/4//n/
+f/3//b/9f/0//b/9v/3//f/8P/0//b/9v/2//b/9P/1//b/9v/z//L/8v/z//T/9f/2
//f/9f/0//T/9P/2//f/9//3//f/+P/5//n/9//5//r/+//9//z//P/8//v/+v/5//v/
+//9//7///8BAAMABQAHAAQAAwACAP7/AwAFAAYACAAIAAgACAAGAAQABAACAP///P/5
//n/9//1//L/8P/w//D/8P/x//H/7//v/+//7//u/+7/7P/s/+//8f/z//X/8v/w/+//
8P/w/+7/5//h/9v/1f/V/9j/4P/r/wAAGgA5AFoAeACPAKEAogCTAIAAbABSADsAJgAX
AAwA/P/t/+r/5//j/+T/4v/g/+H/4v/h/+f/7//u/+r/6v/p/+n/6v/r/+3/7v/t/+3/
7f/t/+v/7P/s/+z/7v/u/+7/7f/v//D/8P/w//D/8P/v/+//7f/u/+//7//v/+7/7v/w
//H/8v/0//X/8v/x//H/8P/u/+7/7f/r/+7/7//w//P/8//z//P/8//z//T/9f/1//H/
8//0//T/8v/z//P/8//1//b/9v/2//f/9//4//j/+v/6//z//P/7//v//P/8//3//v//
/wEAAQACAAIAAgAEAAQABAAGAAgACQAJAAkACQAKAAoACgAMAA0ADgAOAA4ADwAQABEA
EQARABIAEgAQABAAEAAQAA8AEwAUABQAEAASABIAEAAPAA8ADwAOAA0ADQAMAAsACAAI
AAYABgAFAAMAAgACAAIAAgAAAP//AAD////////9//z/+v/6//r/+f/5//n/+f/5//r/
+v/4//f/9//3//f/9v/2//f/+f/5//n/+f/3//b/9v/2//j/+P/4//n/+P/4//j/+P/4
//j/+f/7//r/+v/5//j/+f/5//n/+f/4//n/+f/5//n/+f/5//f/9//3//j/+P/6//v/
+//7//f/9//4//j/+v/6//n/+f/4//j/+P/3//f/9//2//b/9v/3//f/9//3//f/9//1
//f/9f/3//j/9v/2//f/9//3//j/+f/6//j/+P/5//n/9v/2//b/9f/5//v/+P/2//b/
9v/2//j/+f/6//r/9//2//b/9//5//n/+f/5//j/9v/1//T/9v/3//f/9//5//r/+//7
//v//f/+/////f/8//z//P/6//r/+v/9////AQACAAMABAAFAAYABwAFAAUABQACAAUA
BwAIAAoACgAKAAoACAAHAAYAAwD///7/+//7//n/9//0//L/8v/y//L/8//z//H/8f/x
//H/8v/y//D/8P/z//P/8//z//H/8P/w//L/7v/s/+v/4f/Z/9f/0//U/+D/7//8/xIA
LwBSAHgAmQCtAKoAnQCMAHYAYABNADQAHwAUAAoA+//y//H/7f/o/+b/5v/p/+7/7f/v
//X/9v/u/+j/6//t/+7/7//x//L/8P/v/+7/7f/v//D/8P/w/+7/7v/u/+3/7//w//D/
8P/u/+7/7f/t/+3/7v/v/+//8P/w//H/9P/w//D/8f/x//H/8f/y//L/8v/y//H/7//v
/+//7//x//P/8//z//P/8//0//X/9f/x//P/9P/0//b/9//3//f/9f/2//b/9v/5//n/
+v/6//r/+v/8//z/+v/7//3//v8AAAAAAAABAAIABAAFAAYABAAEAAQABgAIAAkACQAJ
AAsADAAMAAwADgAPABAAEAAQABEAEgATABMAEwAUABQAEgASABIAEgAOABEAEQAQABAA
EgASABAAEAARABIAEgAPAA8ADgANAAoACgAIAAgABwAFAAQABAAEAAQAAgABAAAA////
////AgACAAEAAgABAP///v/9//3//f/+//7//P/7//v/+//5//j/+P/5//n/+f/5//n/
+f/4//j/+P/4//j/+P/5//r/+v/6//r/+f/4//j/+f/6//z//f/+//v/+//7//v//P/9
//3//f/9//3//f/7//v/+//8//z//v/////////9//3//v/+//z//P/7//v//v/+//7/
/f/7//v/+v/6//z//f/9//3//f/9//3/+//9//v//f/+//z//P/9//3//P/8//z//P/8
//z//f/9//7//v/+//3/+//7//v/+//+//z//v/+//z//P/8//z//P/6//v//P/8//z/
/P/9/////v/9//z/+//9//z//P/8//z//f/9//3//f/+///////9////AAABAP///v/+
//7/AQACAAMABwAJAAsADAANAA0ADQANAA0ADQANAA0ACgANAA8AEAASAA8ADgANAAoA
BwAGAAMA//////3//v/9//v/+P/2//b/9v/2//f/9//3//f/9//3//b/9v/0//T/8//z
//P/8//1//T/9P/2//b/9P/t/+X/3f/X/9f/2v/m//f/DgAqAE8AegCeALcAwQC8AKkA
kgB6AGAARQAuAB8AEAAIAP//9P/r/+n/7P/s/+z/6f/o/+v/8f/3//L/8v/0//P/8f/x
//H/8v/y//H/8f/x//H/8//0//T/9P/z//L/8f/v//D/8v/z//T/9P/0//P/8//x//L/
8//z//L/8P/v//D/7//w//L/8//z//P/9P/0//b/9v/1//P/8//z//P/9f/1//X/9f/1
//X/9v/3//f/9//5//r/+v/8//3//f/9//z//P/7//r/+//7//z//P/+//7/AAAAAP//
//8AAAAAAgACAAIAAwAGAAgACQAKAAoACgAKAAwADgAPAA8ADwARABIAEgASABAAEQAS
ABIAEgATABQAFQAVABUAFgAWABgAGAAYABgAFgAZABkAGAAWABgAGAAWABMAEwATABIA
EQARABAADwAOAA4ADAAMAA0ACwAKAAoACgAKAAgABwAGAAUABQAFAAUABAACAAIABAAD
AAMAAwACAAEAAQAAAAAA///////////+//7//////////////////v/+//7//v/+//7/
//8CAAIAAgACAP7//P/7//v//v8AAAEAAgD///////////7/////////AAABAAIAAQAA
AP/////+//z//f/9//3/+//7//z//P/+//7//f/9//7//v/+//3//f/9//z//P/8//3/
/f/9//z/+//6//f/+v/5//z//v/9//z//P/7//z//P/8//z//P/8//3//f/8//z//P/7
//r/+f/4//f//v/+//r/+f/4//f/9v/2//f/+P/4//j/+P/5//v/+f/5//n/+f/7//r/
+v/6//j/+f/5//n/+f/6//v/+//7//3//v///wAAAAABAAIAAgACAAIABQAEAAUABQAF
AAgACQAKAAsACQAJAAkABgALAA0ADgAQAA0ADAALAAgAAwACAP//+//7//n/+v/5//X/
8v/w//D/8P/w//H/8f/z//P/8//z//L/8v/w//D/8f/x//H/8f/x//D/8P/y//L/7v/n
/93/1//R/8//2v/o//n/EAAwAFcAggCiALUAuwCyAJ8AhABqAFYAPwAkABMACAD8//P/
7v/n/+H/3v/e/97/4f/k/+f/6f/r/+r/6v/u//H/8f/u/+3/7f/s/+3/7f/t/+3/7f/u
/+7/7v/u/+7/7v/t/+3/7v/u/+7/8P/w/+//7//t/+7/7//v/+//7v/u//D/8P/w//H/
8f/w/+//7//u//D/8P/v/+3/7//v/+//8f/x//H/8f/x//H/8v/z//P/8f/z//T/9P/0
//X/9f/1//f/+P/4//j/+f/5//r/+v/6//r//P/8//r/+//9//7/AAAAAAAAAQAAAAIA
AwAEAAUABgAHAAoACwALAAoACQANAA4ADgAOABAAEQASABIAEAARABIAEwATABMAFAAU
ABQAFAAUABQAEgAVABUAFAASABQAFAASABEAEQARABAADwAPAA4ADQAKAAoACAAIAAcA
BQAEAAQAAgACAAAA//8AAP////////3//P/6//r/+v/5//n/+f/7//v//P/8//z/+//7
//v/+v/4//f/9//3//f/9//3//n/+P/4//j/+f/6//v//f/9//z/+//6//n/+P/4//n/
+f/6//r/+v/5//n/+f/5//z//f/9//3//P/7//r/9//3//f/+P/4//r/+//7//v/+f/5
//r/+v/4//j/9//3//j/+P/4//f/+f/5//j/+P/4//n/+f/5//f/9//3//X/9//1//f/
+P/2//b/9//3//b/9v/2//b/9v/2//f/9//0//T/9P/z//P/9P/0//T/9P/0//b/9//4
//j/9f/0//T/9f/1//X/9f/1//f/9v/2//b/+P/5//n/+f/4//j/+P/3//n/+//8//3/
/f/8//z//P/6//r/+v/9////AQACAAMAAwADAAMAAwAFAAUABQACAAcACQAKAAwACAAI
AAgABgADAAIA///7//v/+f/6//n/9//0//L/8v/y//L/8//z//H/8f/x//H/8//0//P/
9P/1//X/9f/1//P/8v/y//T/8v/w/+f/3//d/9n/1f/c/+z///8UADAAUwB4AJYAqQCp
AJ4AjwB6AGIATAA1ACAAFQAMAPz/8f/u/+v/5//k/+T/5v/n/+T/6f/v/+//8P/0//T/
8//x//H/8f/y//L/8f/x//H/8f/x//L/8v/y//T/9P/0//P/8//0//T/9P/0//T/8//z
//P/9P/1//X/9f/0//T/9v/2//b/9//3//f/9//4//j/9//2//T/8f/z//P/8//1//b/
9//4//n/9//4//n/+f/3//n/+v/6//j/+f/5//n/+v/8//3//v/9//3//v/+//7//v8A
AAAAAQADAAYACAAGAAYABgAHAAYACAAJAAoACgAKAAoADAAOAA8ADwAPABMAFAAUABQA
FAAVABYAFgAUABUAFgAXABUAFQAWABYAGAAYABgAGAAWABkAGQAYABgAGgAaABgAFQAV
ABUAFAATABMAEgARABAAEAAOAA4ADQALAAoACgAIAAgABgAFAAQAAwADAAMAAwACAAAA
AAAAAP////////3//f/+//7//f/9//7///////7//v///////////////f/8//z//P/+
//7//v///wAAAAAAAAAAAQAAAAAAAQD//wAAAAAAAAEAAQABAAEAAAABAAEAAQD/////
///9//////8AAAAAAAABAAEAAQD/////AAAAAAIAAgABAAEAAAAAAAAA//8BAAEAAAAA
AP/////+//3//v///wAA///9//v//f/+//7//v///////P/8//z//P/9//7/AAABAP//
/v/9//v//f8DAAQAAQAAAP///v/8//3//v/+/////v/+////AQABAAEAAQD///7//v/+
//7///////////8AAAEAAQACAAUABwAJAAcABAACAAAAAgACAAIABQAGAAkACwANAA0A
DQANAA0ADgAPABAADgAPABEAEgAUABQAFAAUABIADQAMAAkABQAHAAUABgAFAAEA/v/8
//z/+//6//r/+f/7//v/+//7//z//P/6//r/+//7//v/+//5//j/+P/6//j/+P/z/+v/
4f/f/+H/5P/s//n/CAAcADsAYACGAKEAsQCyAKUAkAB8AGgAUwA6ACkAIAAQAAMA/v/5
//f/9P/w/+7/8f/0//X/9f/5//z//P/4//f/9//3//f/+P/4//n/+f/5//n/9//4//j/
+P/4//j/+P/3//f/+P/4//j/9v/2//X/9f/1//b/9//3//f/9v/2//j/+P/4//n/+f/5
//n/+v/6//r/+v/5//f/9//3//f/+f/5//n/+f/5//r//P/+////+v/7//v/+v/7//3/
/v//////AAAAAAAAAQABAAIAAgAAAAAAAgACAAQABQAHAAgABwAGAAUABQAHAAoADAAO
AA0ADAALAAwAEAARABEAEQATABQAFAAUABUAFwAZABoAGQAZABkAGQAbABsAHAAcABoA
GgAaABoAGAAbABsAGgAaABwAHAAaABcAFwAXABYAFwAXABYAFQAUABQAEgASABMAEQAQ
ABAADgAOAAwACwAKAAkACQAJAAcABgAEAAQABgAFAAUABQAFAAUABgAGAAIAAQABAAEA
AwACAAIAAwADAAMAAwADAAMAAgACAAIAAAAAAAAAAQAEAAQABAAEAAMAAgACAAMABQAG
AAYABgADAAMAAwADAAQABQAFAAUABwAHAAcABQADAAMABAAEAAQABQAFAAUAAwADAAQA
BAAEAAQAAwADAAQABAAEAAMAAwADAAIAAgACAAMAAwADAAMAAwADAAEA///9////AAAC
AAIAAwADAAAAAAAAAAAAAAAAAAEAAQACAAIAAgABAP//////////AQACAAMABAAAAP7/
/v/+//7//v///wEAAwAEAAIAAAD/////AQABAAEAAQD///7//v/+//7//////////f/+
/////////wEAAgADAAMAAgACAAIABAAEAAQABwAHAAkACgALAAoACwAMAA0ADQANAA0A
CgANAA8AEAASABAAEAAQAA4ADQAMAAkABQAEAAEAAQD///v/+P/2//b/9v/2//f/9//3
//f/9//3//b/9v/0//T/9//3//f/9//2//T/8//0//b/9v/x/+f/3f/X/9f/3P/o//P/
BAAgAD0AYACKAKkAuQC6AKsAlgCAAGoAUwA4ACUAGAAMAAEA/P/1/+3/7P/q/+b/5f/q
/+3/7f/t/+7/8v/y//P/8//y//H/8f/w//D/8f/y//P/8//0//T/9P/z//L/8f/v//H/
8v/y//L/8v/y//H/8f/v//D/8f/x//P/8v/y//T/8v/y//P/8//z//P/9P/0//b/9v/1
//P/8//z//P/9f/3//f/9//3//X/9v/3//f/9f/3//j/+P/3//f/9v/1//f/+P/4//j/
+f/5//r/+v/8//z//v/+//z//f///wAAAgACAAIAAwAFAAgACgAMAAoACgAKAAwADAAN
AA0ADQARABIAEgASABIAEwAUABQAFgAXABgAGQAXABcAGAAYABgAGAAYABgAFgAZABkA
GAAXABoAGwAaABcAFwAXABYAEwATABIAEQASABIAEAAQAA8ADQAMAAwACgAKAAgABwAH
AAcACAAJAAgABgADAAIAAgABAAEAAQADAAMABAAEAAAA///////////+//7/////////
/////////v/+//7//v/+//7///8AAAAAAAAAAP///v/+/////f/+//7//v/7//v/+//7
//7//////////////////f//////AAAAAP7/////////+//7//z//P/8//z/+//7//7/
/v/+//3//f/9//z//P/+//////////7//f/8//n/+f/3//n/+v/6//r/+//7//r/+v/6
//r/+v/6//v/+//6//r/+v/5//v/+//7//v//P/8//z//P/8//n/+v/8//z//P/8//v/
+//7//r/+f/4//j/+f/7//v/+//7//v/+v/6//r/+P/5//n/+f/6//z//v////3///8A
AAEAAQAAAAAAAAACAAIAAgAFAAMABQAGAAcACgALAAwADQANAA0ADQAKAA0ADwAQABIA
DwAOAA0ACgAJAAgABQABAP//+//6//f/9v/0//P/9P/0//T/9f/1//P/8//z//P/9v/2
//T/9P/z//P/8//z//H/8P/w//L/8P/s/+X/3f/X/9X/1f/e/+z//f8UADYAXQCGAKgA
uQC5ALAAoQCIAHAAXABDACYAFQAKAPz/9f/y/+3/5//k/+L/5P/l/+b/5//r/+v/7v/y
//D/7//v/+//7//w//D/8P/x//L/8//x//L/8v/y//H/8P/v/+3/7v/w//H/8v/w//D/
7//v//H/8v/z//P/8f/w//D/8v/w//D/8f/x//L/8//1//b/9P/0//P/8f/1//X/9f/3
//X/9f/1//X/8//0//X/9f/0//f/+f/6//j/+f/5//n/+//8//z//P/7//v//P/8//z/
/P/+//7/AAABAAMABAACAAIAAgADAAQABgAHAAgACgAKAAoADAAQABEAEQARABEAEgAS
ABIAEgATABQAFAAUABUAFgAXABkAGQAaABoAGgAaABoAGgAXABkAGAAWABQAFgAWABQA
EwATABMAEgATABMAEgARAA4ADgAMAAwACwAJAAgACAAIAAgABgAFAAUABQAGAAcABgAE
AAEAAAAAAP////////////8AAAAA/v/9//3//f/9//z//P/9//3//f/9//3//v/+////
AAAAAA==
         </WaveFormData>
      </LeadData>
      <LeadData>
         <LeadByteCountTotal>10000</LeadByteCountTotal>
         <LeadTimeOffset>0</LeadTimeOffset>
         <LeadSampleCountTotal>5000</LeadSampleCountTotal>
         <LeadAmplitudeUnitsPerBit>4.88</LeadAmplitudeUnitsPerBit>
         <LeadAmplitudeUnits>��V</LeadAmplitudeUnits>
         <LeadHighLimit>2147483647</LeadHighLimit>
         <LeadLowLimit>268435456</LeadLowLimit>
         <LeadID>II</LeadID>
         <LeadOffsetFirstSample>0</LeadOffsetFirstSample>
         <FirstSampleBaseline>0</FirstSampleBaseline>
         <LeadSampleSize>2</LeadSampleSize>
         <LeadOff>FALSE</LeadOff>
         <BaselineSway>FALSE</BaselineSway>
         <ExcessiveACNoise>FALSE</ExcessiveACNoise>
         <MuscleNoise>FALSE</MuscleNoise>
         <LeadDataCRC32>2308076031</LeadDataCRC32>
         <WaveFormData>
8P/w//D/8P/v/+7/7f/s/+3/7v/v//D/7v/u/+7/7v/s/+r/6P/m/+v/7v/x//T/+v/+
/wIABgAbADAARQBaAGQAbAB0AHwAawBcAE0APgAsABwADAD8//X/8P/r/+b/6P/q/+z/
7v/w//D/8P/w/+3/7P/r/+r/6v/q/+r/6v/p/+j/5//m/+T/5P/k/+T/5v/m/+b/5v/o
/+j/6P/o/+f/5v/l/+T/5P/k/+T/5P/m/+b/5v/m/+j/6P/o/+j/5v/m/+b/5v/o/+j/
6P/o/+b/5v/m/+b/5//o/+n/6v/q/+r/6v/q/+f/5v/l/+T/5v/o/+r/7P/q/+r/6v/q
/+z/7P/s/+z/7v/u/+7/7v/v//D/8f/y//L/8v/y//L/9P/0//T/9P/1//b/9//4//n/
+v/7//z/+v/6//r/+v/8//z//P/8//z//P/8//z//f/+////AAAAAAAAAAAAAP7//v/+
//7/AAAAAAAAAAAAAAAAAAAAAP///v/9//z//v/+//7//v/+//7//v/+//7//v/+//7/
/P/6//j/9v/2//b/9v/2//f/+P/5//r/+f/4//f/9v/3//j/+f/6//j/+P/4//j/+v/6
//r/+v/8//z//P/8//z//P/8//z/+v/6//r/+v/4//j/+P/4//r/+v/6//r/+v/6//r/
+v/6//r/+v/6//r/+v/6//r/+f/4//f/9v/4//j/+P/4//j/+P/4//j/+P/4//j/+P/2
//b/9v/2//b/9v/2//b/9P/0//T/9P/y//L/8v/y//T/9P/0//T/9v/2//b/9v/1//T/
8//y//T/9P/0//T/9P/0//T/9P/0//T/9P/0//T/9P/0//T/9P/0//T/8//y//H/8f/w
//H/8//0//P/8P/w//D/8P/0//T/9v/3//j/+f/7//3/AAABAAIAAgABAAEAAQABAP//
//8BAAQABgAIAAsACwAJAAoACwALAAsACgAKAAsADAAMAAwACwAHAAQAAgD+//3//f/8
//r/9v/0//L/7//t/+r/6f/p/+f/5//n/+f/5v/m/+b/5f/m/+b/5//o/+j/5//m/+X/
5P/o/+v/6f/j/+L/4f/e/+D/5P/o/+7/8//4//n///8QACsARABcAHMAfwB/AH8AdgBa
AEMANQAkABAA///w/+T/3//d/9//4v/m/+j/6P/q/+r/6f/q/+r/6f/g/9//3//e/93/
3v/e/97/3f/f/9//3//f/9z/3P/c/9z/3v/e/97/3v/g/+D/4P/e/9z/3f/e/97/3P/c
/93/3f/d/93/3f/d/9//4P/g/+D/3v/d/9v/2v/b/9z/3f/f/9//3//f/+D/3//e/93/
3v/e/97/3v/e/9z/3v/e/97/4P/g/+D/4P/i/+L/4//k/+L/4v/k/+T/5P/m/+b/5v/l
/+X/5v/n/+n/6f/s/+3/7f/s/+z/7f/t/+3/7f/t/+v/7f/v/+//7//v/+//7//v/+//
8P/w//L/8//z//P/8f/w//D/8P/x//P/9P/1//P/9P/0//T/9v/2//b/9f/1//X/9f/1
//X/9f/0//T/8v/y//P/8//v/+//7//v/+3/7f/t/+z/7P/s/+z/7f/r/+r/6v/r/+z/
7f/v//D/7f/s/+r/6f/p/+n/6v/r/+3/7f/t/+3/6//r/+n/6//t/+3/7f/u/+7/7v/u
/+7/7v/t/+3/7f/t/+7/7v/u/+//7//v/+//7//v//D/8P/v/+3/6v/n/+j/6v/s/+7/
7v/t/+z/6//r/+v/7P/s/+r/6v/p/+n/7P/s/+z/6//p/+n/5//n/+j/6P/o/+j/6P/o
/+j/5//p/+n/6f/q/+r/6v/q/+r/6f/p/+n/6f/n/+j/6P/o/+f/5//n/+f/7P/s/+j/
5v/m/+b/5v/p/+r/6//s/+j/5//m/+b/5f/k/+T/4//j/+T/5v/o/+b/6P/o/+r/7f/w
//H/8//z//T/9f/2//b/9f/1//X/9v/3//j/+//8//7/AAADAAEAAQACAAMABAAEAAMA
AwADAAQABAAEAAMAAQD+//z/+P/3//f/9v/z//D/7f/q/+j/5f/j/+P/4f/h/+H/4f/j
/+T/5P/k/+P/4//i/+L/4P/h/+H/4f/j/+D/4v/j/+H/3//e/93/2v/a/+D/5v/o/+v/
8P/z//v/EAArAEIAXABxAHsAfQB3AGAAQAApAB0AEAAAAO//4v/c/9n/2//d/+D/5v/o
/+j/5v/m/+X/4v/g/+H/4v/h/+H/4P/f/93/3P/b/9n/2//b/9v/2//c/9z/3P/c/9r/
2v/a/9r/3P/c/9z/2v/Y/9n/2v/a/9z/3P/d/93/2//b/9v/2//Z/9r/2v/a/9v/2//a
/9r/2v/a/9r/2//d/93/3f/e/97/3v/e/+D/3f/c/9v/2v/c/97/3v/e/+D/4P/g/+D/
4P/g/+H/4v/i/+L/5P/k/+D/4v/i/+L/5P/l/+f/6f/n/+f/6v/r/+n/6P/o/+n/6//r
/+v/6//r/+3/7//v/+//7//v/+//8f/x//L/8v/z//P/8v/x//P/8v/y//L/9P/1//X/
9f/z//T/9P/0//T/9P/0//P/8f/x//H/8f/z//P/8v/y//D/8P/x//H/8P/x//L/8//v
/+//7//u/+3/7P/r/+v/7P/s/+3/7//u/+3/7f/s/+3/7v/u/+//7//v//D/8f/w/+//
7v/t/+3/7f/r/+3/7v/v//D/8v/w//D/8P/w//L/8f/x//H/8f/y//L/8v/x//H/8f/x
//H/8f/y//L/8//z//L/8f/u/+7/7v/u//L/8//0//X/8v/x//H/8P/w//D/7//v//H/
8v/z//P/8P/v/+z/6//u/+7/7v/u//D/8P/w/+//7//v/+//8P/u/+7/7v/u/+//7//v
/+//8f/y//L/8v/z//P/8//z/+//7v/t/+z/6//v/+3/7P/u/+7/7v/u/+z/7P/s/+z/
7f/t/+3/7v/u/+7/7//v/+//7v/u/+7/8P/y//L/9P/1//j/+f/7//v//P/9//7//v/9
//3//f/9//3//f///wIABAAGAAkACQAJAAoACwALAAoACAAHAAcACAAIAAgACQAHAAQA
AgD8//v/+//6//b/9P/y//D/7v/r/+n/6f/q/+v/7P/t/+r/6v/p/+j/6P/p/+n/6v/o
/+n/6f/p/+v/6P/q/+v/7f/r/+j/4//k/+j/7P/u//L/9f/4//3/BwAeADcATgBmAHsA
fQB5AG8AWAA+ACsAHwAUAAYA9f/o/+L/3//h/+X/6v/u//L/8v/y//D/8f/u/+j/5//q
/+r/6//r/+v/5//m/+X/4//k/+X/5v/n/+b/5v/m/+b/5P/k/+T/5P/m/+b/5v/k/+b/
5//o/+j/5//m/+b/5f/n/+f/5//n/+X/5v/m/+b/5//n/+b/5v/m/+b/5v/n/+f/5//n
/+j/6P/o/+j/6v/q/+r/6v/q/+j/6v/q/+r/7P/s/+z/7P/s/+z/7f/u/+7/7v/w//D/
7v/w//D/8P/z//P/9P/1//X/9f/4//n/9//2//b/9//7//v/+//7//v//f///////v/9
//z/+//9//3//v/+//7/////////AQAAAAAAAAAAAAEAAQABAP//AAAAAAAAAAAAAAAA
/////////////wAAAQABAAIA/v/+///////9//3//f/9//v/+//7//r//P/8//z//f/7
//r/+v/7//3//f/+//7//P/8//v/+//7//v//P/9//3//f/9//3///////3////+//3/
/P/8//3//v///wAA/v/9//3//f///wAAAAAAAP3//f/9//3//////wAAAAABAAEAAAD/
//7//v/+//7////////////9//3//v/+//7//v/9//3//v/+//7//f/7//v/+f/5//z/
/P/8//z//P/8//z/+//7//v/+//8//z//P/8//z/+//7//v/+//5//r/+v/6//v/+//7
//v//P/8//z//P/8//z//P/8//z//P/9//3//f/+//z//P/9//3/+//6//r/+v/6//z/
/P/+//3/AAABAAMAAwAEAAUABgAIAAcABwAHAAkACQAJAAsAEAASABQAFwAXABcAGAAZ
ABcAFgAUABMAEwAUABQAFAATABEADgAMAAYABQAFAAQABAACAAAA/v/7//f/9P/z//X/
9f/1//X/8//0//T/9P/x//H/8P/w//L/8//z//P/8f/u//D/8f/1//f/9P/v/+r/6v/u
//D/9P/3//r/AQAHABYALwBIAF4AdQCBAIUAhQB6AGIASwA7ACwAHgARAAAA8P/p/+n/
7f/w//D/9v/2//D/7P/x//L/8v/v/+z/7v/v/+//7//s/+z/7P/r/+v/6//r/+v/7P/s
/+z/7P/q/+r/6v/q/+v/7P/t/+z/6v/r/+z/7P/s/+z/7f/t/+//7//v/+//7//w//D/
8P/u/+3/6//q/+r/6v/q/+v/7f/t/+3/7v/s/+z/7P/u/+7/7v/u/+7/7P/u/+7/7v/w
//D/8P/w//T/9P/1//b/9P/0//b/9v/0//b/9v/2//b/9f/1//X/9//3//r/+//9//z/
/P/9//3//f/9//3///8BAAMAAwABAAEAAQABAAAA//////7/AgADAAMAAwAFAAQABAAE
AAIAAwADAAMABAAGAAcACAAGAAYABgAFAAMAAwADAAMABQAFAAQABAAEAAQABQAFAAIA
AQAAAP///////////v/8//z//P/9//3//P/8//3//v///wEAAgD9//z/+v/5//r/+//9
////AQABAAEAAQAAAP///P/9//7///8AAAIAAAAAAAAAAAAAAP//////////AAAAAAAA
/f/9//3//f/+////AQACAAEAAQAAAP////8AAAEAAgACAAEAAAD///////8AAAAAAAAA
AP////////7//f/7//v/+//5//n//P/8//z//P/6//r/+v/5//v/+//7//z/+v/6//r/
+v/5//n/+f/5//v//P/8//z/9f/4//r/+v/6//r/+v/6//r/+v/3//f/9//4//j/+P/5
//n/+f/4//j/+P/4//r/+v/8////AgADAAUABgAGAAYABgAJAAkACgALAAgABwAGAAcA
CgAMAA4AEQAUABUAFwAZABcAFAAQAA0ADwAQABAAEAARAA8ADAAKAAgABwAHAAYAAwAA
AP3/+v/1//H/7v/t//D/8f/y//P/8f/y//L/8v/w/+//7f/s/+7/7//v/+//7//s/+7/
7//x/+//7v/r/+j/5v/o/+r/7v/1//z/AwANABgAKwBAAFgAcwCFAIsAiQB8AGYATwA/
ADIAIAALAPz/8P/p/+f/6f/q/+r/6v/q/+7/8v/z//D/6v/p/+r/6v/r/+v/6//o/+j/
6P/n/+f/5//n/+f/5v/m/+b/5v/o/+j/6P/o/+j/6P/o/+b/5v/n/+j/6P/o/+j/6f/p
/+v/6//r/+v/6v/q/+n/6P/l/+X/5P/k/+X/5v/n/+n/5//n/+f/6P/o/+j/6P/q/+r/
6v/q/+r/6P/q/+r/6v/q/+r/6v/q/+z/7P/t/+7/7v/u//D/8P/s/+7/7v/u//H/8f/y
//P/8f/x//T/9f/3//b/9v/3//n/+f/5//n/9//5//v/+//7//v/+//7//z//f///wAA
AAABAAEAAQD///7//v/+////AQACAAMAAgACAAEAAAAAAAAAAAD//wEAAQABAAEA////
//7//v/8//z//f/9//v/+//7//v/+f/5//n/+P/4//j/+P/5//f/9v/2//f/9//3//j/
+P/2//b/9f/1//P/8//0//X/9v/3//j/+f/3//f/9f/3//n/+f/5//r/+P/4//j/+P/6
//n/+f/5//f/+P/4//j/+P/5//r/+//5//n/+v/6//v/+//6//n/9v/2//b/9v/5//n/
+f/5//X/9f/2//b/+P/4//f/9//4//j/+P/3//X/9f/z//P/9P/0//T/9P/y//L/8v/x
//P/8//z//T/8v/y//L/8v/y//P/9P/1//X/9v/2//b/8//z//P/8//2//T/8v/0//T/
9P/0//b/9v/2//b/8//z//P/9P/0//T/9f/1//H/8P/w//D/7v/w//D/8v/1//j/+f/7
////AAABAAIAAgABAAEAAQD///////8BAAQABgAIAAsADQANAA4ADwANAAwACgAJAAsA
DAAMAAwACwAJAAYABAACAAEAAQAAAPz/+v/4//b/8//v/+z/6//p/+n/6f/p/+v/7P/s
/+z/6f/p/+j/6P/q/+v/6//r/+n/5v/o/+n/6//p/+j/4//g/+L/5v/o/+7/9f/2//f/
//8MACMAQABaAHEAgQCFAH8AcgBcAEUAMQAgABQABQD2/+r/4//f/9//5P/q//D/8v/y
//T/8//s/+T/4f/i/+P/5f/m/+f/5f/k/+P/4f/j/+P/4//j/+L/4v/i/+L/5P/k/+T/
5P/j/+L/4f/e/97/3//g/+D/4v/i/+P/4//j/+P/4//j/+H/4v/i/+L/4v/j/+P/5P/j
/+L/4f/h/+H/4f/h/+L/4v/i/+L/5P/k/+T/5P/k/+T/5v/m/+b/5v/m/+b/5v/m/+b/
5//o/+j/6P/q/+r/6v/s/+z/7P/t/+3/7v/v/+3/7f/w//H/8f/w//D/8f/1//X/9f/1
//P/9f/3//f/+f/5//n/+f/5//n/+v/6//r/+//7//v/+f/4//j/+P/4//n/+f/5//v/
/P/8//z//P/8//z/+//5//n/+f/5//n/+f/4//j/9v/2//f/9//3//f/9//3//X/9f/1
//T/9v/2//b/9//2//T/8//z//X/9f/2//b/9P/0//P/8//x//H/8v/z//P/8//z//P/
9f/1//P/9f/z//P/8//0//b/9v/2//b/9P/z//P/8//0//b/9//4//X/9f/1//X/9f/1
//b/9v/3//f/9v/1//T/9P/0//T/9f/1//X/9f/1//X/9v/2//b/9v/1//X/9v/2//b/
9f/z//P/8f/x//P/9P/1//b/9P/0//T/8//x//H/8f/y//L/8v/y//L/8//z//P/8//z
//T/9P/0//X/9f/1//X/8//y//H/8P/z//P/9//4//T/9P/0//T/9P/y//L/8v/y//P/
8//z//T/8v/y//P/8//0//T/9f/2//X/9v/1//b/9f/4//n/+//9//7///8AAAAA////
////AAABAAIABQAKAAwADgARABAADwAPAA8ADwAOAAwACwALAAwADAAMAAkABwAEAAIA
/v/9//3//P/7//r/+f/4//X/8f/u/+3/6//r/+v/6//t/+7/7v/u/+v/6//q/+r/6v/r
/+v/6//t/+r/7P/t/+//7f/s/+n/6P/o/+r/7P/w//X/9v/7/wUAGAAxAEoAYgB3AIEA
fwB5AGQASAAzACUAGgAOAAEA7v/i/+H/4//n/+r/7v/u//D/9P/0//H/7v/u/+n/6P/o
/+n/6f/p/+j/6P/o/+f/6f/p/+n/6f/m/+b/5v/m/+b/5v/m/+b/5v/m/+b/5P/i/+P/
5P/k/+L/4v/j/+P/4//j/+P/4//k/+b/5//o/+n/6f/o/+j/5//m/+X/5f/l/+X/5f/m
/+b/5v/m/+j/6P/o/+j/6P/p/+z/7f/u/+v/6v/p/+j/6v/q/+v/7P/s/+z/7v/u/+r/
7P/s/+z/7//v//D/8f/x//H/9P/1//b/9v/3//n/+f/5//n/+f/3//n/+//7//v/+//7
//v/+//7//z//P/+/////////wAAAAABAAIAAQABAAAA//8BAAIAAgACAAAAAAAAAP//
/////////////////v/+//z//P/9//3//f/9//3//f/5//n/+f/4//j/+P/4//n/+f/4
//j/+f/3//f/+P/4//f/+P/4//n/9//3//j/+f/7//v/+//7//v/+//5//v/+f/5//n/
+v/7//z//f/+//3/+//6//n/+//8//z//P/7//v/+//7//n/+f/6//r//f/9//z/+//4
//j/+P/4//n/+f/5//n/9f/1//b/9v/3//j/+P/5//j/+P/4//f/9//3//X/9f/2//b/
9v/2//T/9P/0//P/9P/1//b/+P/2//b/9v/2//X/9f/1//X/9f/2//b/9v/3//f/9//3
//X/9P/z//L/+f/5//j/9f/0//P/8v/y//L/8v/y//L/8//0//b/9f/0//T/8//0//T/
9f/2//T/9v/2//j/9//6//v//f///wAAAQACAAQAAwADAAMABQAFAAUABwAJAAoACwAN
AA0ADQAOAA8ADQAMAAoACQAKAAwADQAOAAwACQAFAAIA/P/7//v/+v/5//j/9//2//H/
7f/q/+n/6f/p/+n/6f/q/+z/7f/u/+v/6//q/+r/6P/p/+n/6f/q/+j/6//t/+v/6//q
/+X/5P/k/+j/7P/w//H/9P/7/wcAHAAzAEgAYgB5AH8AewB1AGgAUgA5ACkAIAASAAMA
8v/k/93/3//j/+j/7P/u/+7/7v/u/+v/6P/o/+v/7P/p/+n/6P/n/+T/5P/k/+P/5f/l
/+X/5f/k/+T/5P/k/+L/4v/i/+L/5P/k/+T/4v/k/+X/5v/m/+X/5P/k/+P/5f/l/+X/
5f/j/+T/5P/k/+X/5f/k/+T/4//i/+H/4f/j/+P/4//k/+b/5v/m/+j/5v/m/+b/5v/k
/+b/5v/m/+b/5v/m/+b/6v/q/+v/7P/s/+z/7v/u/+z/7v/u/+7/7//v//D/8f/x//H/
9P/1//f/9v/2//f/9//3//f/9//3//n/+//7//v/+//7//v/+f/5//r/+v/8//3//f/9
/////v/+//7//v///////////wAAAAAAAAAAAAAAAP///f/9//3//f/9//3//P/8//r/
+v/7//v/+//7//v/+//3//f/9//2//b/9v/2//f/+f/4//j/+f/3//f/+P/4//j/+P/3
//f/9f/1//b/9//3//f/9//3//n/+f/3//n/+//7//v//P/6//r/+v/6//r/+f/5//n/
+//8//z//P/5//n/+f/5//n/+f/6//r/+//7//r/+f/4//j/+P/4//f/9//3//f/9//3
//j/+P/4//j/9//3//j/+P/4//f/9//3//X/9f/2//b/9v/2//b/9v/2//X/9//3//f/
+P/2//b/9v/2//X/9f/1//X/8//0//T/9P/z//P/8//z//L/8v/0//T/9P/0//T/9P/0
//T/8//z//P/9P/0//T/9f/1//P/8v/y//L/9P/2//b/+P/3//r/+//9/wEAAgADAAQA
BgAFAAUABQAEAAMAAgADAAgACgAMAA8ADAALAAsACwAMAAwACwALAA0ADgAOAA4ADQAL
AAgABgACAAEAAQAAAAAA/v/8//r/9f/x/+7/7f/t/+3/7f/t/+v/7P/s/+z/7P/t/+3/
7v/u/+//7//v/+3/6v/s/+3/7f/z//D/6f/o/+z/8P/y//T/+f/+/wMADwAkADsAVABs
AH8AhwCHAIEAcABWAEMANwAqABgAAwD2/+z/5//p/+v/7v/w//D/8P/y//D/7//w//L/
7//s/+r/6//r/+v/7P/s/+z/6//r/+v/6//r/+j/6P/o/+j/6v/q/+r/6v/q/+r/6v/o
/+b/5//o/+j/6f/q/+z/7f/r/+v/6//r/+v/7P/s/+z/6f/p/+j/6P/o/+j/6P/p/+z/
7f/u//D/7//u/+3/7v/u/+7/7v/u/+7/8P/w//D/8v/y//L/8v/z//L/8v/y//L/8v/0
//T/8//2//f/+P/4//f/9//3//j/+f/9/////f/8//z//f///////////wEAAwAFAAUA
AwADAAMAAwADAAMABAAEAAYABwAHAAcABwAGAAYABgAGAAcABwAHAAcACAAIAAgACgAK
AAoACQAJAAkACQAJAAcABwAGAAYABAAEAAUABQAFAAUABQAFAAEAAQABAAAA/v/+//7/
//////7//v////////8AAAAA/v/+//3//f//////AAABAAMAAwADAAMAAQABAP//AQAD
AAMAAwAEAAIAAgACAAIABAADAAMAAwAFAAYABgAGAAMAAwADAAMAAwADAAQABAAFAAUA
BAADAAIAAgACAAIABQAFAAUABQABAAEAAgACAAQABAADAAMAAgACAAIAAQACAAMAAgAD
AAMAAgABAAAAAgACAAIAAQD///////8AAAAAAAAAAAAAAQABAAEAAQADAAQABAAEAAIA
AQAAAP///v8AAAQAAgACAAIAAgACAAIAAgACAAMAAwADAAQAAgACAAMAAwADAAIAAgAC
AAIABAAEAAYABQAIAAkACwAOABAAEgAUABIADwANAAsADQANAA0ADwAUABYAGAAbAB0A
HQAeAB8AHwAeABwAGwAbABwAHAAcABsAGQAWABQAEAAPAA8ADgAOAAwACgAIAAUAAQD+
//3/+//7//v/+//5//r/+v/6//r/+//7//z/+v/7//v/+//7//j/+v/7//v//f/+//n/
9v/4//z//P/+/wMABgAHAA0AHgA3AFAAaACBAJEAkwCPAIQAagBRAEEANAAmABcACAD6
//X/9//3//j//P8AAAAAAAACAAEA/v/4//f/+P/4//n/+f/5//r/+v/6//n/9//3//f/
9//2//b/9v/2//T/9P/0//T/9P/0//T/8v/0//X/9v/2//T/9P/1//X/9f/1//X/9f/1
//b/9v/2//P/8//y//L/8//0//X/9//3//f/9//4//j/+P/4//r/9v/2//b/9v/4//r/
+v/6//r/+v/6//r//P/8//3//v/8//z//v/+//3/AAABAAIAAgABAAEAAQACAAMABwAJ
AAcABgAGAAcACQAJAAkACQAHAAkACwALAA0ADQANAA0ADQANAA4ADgASABMAEwATABEA
EAAQABAADgAPAA8ADwARABIAEgASABAAEAAQAA8AEQARABEAEQARABEAEAAQAA4ADgAP
AA8ADQANAA0ADQALAAsACwAKAAoACgAKAAsACQAIAAgACQALAAsADAAMAAoACgAJAAkA
CQAJAAoACwANAA0ADQANAAsACwAJAAsACwALAAsADAAOAA4ADgAOAA4ADQANAA0ADQAO
AA4ADgANAA0ADQANAA8ADwAQABAADwAPAA4ADQAOAA4ADgAOAA0ADQANAA0ADQANAA4A
DgAMAAwACwALAAwADAAMAAsADQANAAsACwAMAAwADAAMAA4ADgAOAA0ACgAJAAgACAAL
AAwADQAOAAwACwAKAAkABwAIAAgACAAJAAkACQAJAAYABgAGAAYACgALAAwADgAKAAgA
BgAGAAYABgAHAAgACQAKAAgABwAGAAYABwAIAAoACwALAAoACgAKAAcACAAHAAgACQAM
AA0ADwARABIAEwAUABIAEQARABEAEwATABMAFQAaABwAHgAhAB8AHwAgACEAIQAgAB4A
HQAdAB4AHgAeAB0AGwAYABYAEgARABEAEAAQAA4ADAAKAAUAAQD+//3////////////9
//7//v/+//v/+//6//r//P/9//3//f/7//j/+v/7//v//f/8//n/9v/0//j//v8CAAUA
BgALABEAHgA1AE4AZgB/AIsAjQCJAIAAaABRAD0AMAAkABcACgD8//P/8//3//j/+P/8
//7//v/8//v//P/8//n/+P/2//f/9//3//j/+P/4//f/9f/1//X/9f/y//L/8v/y//T/
9P/0//T/9P/0//T/8v/y//P/9P/0//T/9P/1//X/8//z//P/8//1//b/9v/2//f/9//2
//b/8//y//H/8f/y//P/9P/2//T/9P/0//b/9v/2//b/9v/0//b/9v/2//X/9P/z//L/
9f/2//j/+v/6//r//P/8//z//v/+//7//////wAAAQADAAMABgAHAAYABAADAAMABwAH
AAcABwAJAAsADQANAAsACwALAAsADQANAA4ADgAQABEAEQARAA8ADgAOAA4ADgAPAA8A
DwARABIAEgASABAAEAAQAA8ADwAPAA8ADwAQABEAEQASABAAEAARABEADwAPAA8ADwAN
AA0ADQAMAAoACgAKAAsACQAIAAgACQAJAAkACgAKAAoACgAJAAkABwAHAAgACQAJAAkA
CQAJAAkACQAHAAkACwALAAsADAANAA4ADwAQAA8ADQAMAAsACgAKAAkACAAJAAkACQAJ
AAsACwAMAAwACwALAAoACQAIAAgACAAIAAkACQAJAAkABQAFAAYABgAEAAQAAwADAAYA
BgAGAAUABwAHAAUABQAIAAgACAAIAAYABgAGAAUAAwADAAMABAAEAAQABAAEAAMAAwAD
AAMABQAGAAYABgADAAMAAwADAAIAAgACAAIAAwADAAMABAAEAAIAAgAEAAQABAAEAAIA
AgACAAIAAwADAAMABAACAAIAAwADAP///v/+//7/AAACAAIABAAHAAoACwANAA4ADgAO
AA4AEAAPAA8ADwARABEAEQATABYAGAAaAB0AHQAdAB4AHwAdABwAGgAZABkAGgAaABoA
FwAVABIAEAAPAA8AEAAQAAwACAAEAAAA/v/7//n/+f/5//n/+f/5//n/+v/6//r/+f/5
//j/+P/2//f/9//3//X/8v/0//X/+f/5//b/9f/y//T/+P/8/wAA//8CAAkAEQAqAEcA
XABwAIUAjwCNAIUAcgBYAEEAMwAmABgACQD8//b/8//z//X/+P/6//j/+P/6//j/9//4
//j/9//0//L/8//z//P/8//0//X/9f/z//P/8//z//D/8P/w//D/8//0//X/9v/1//T/
8//w//L/8//0//T/9P/0//X/9f/0//P/8v/x//T/9v/3//j/9f/1//T/9P/2//b/9v/3
//b/9f/0//T/9P/0//T/9v/1//b/9//4//b/+P/4//j/+v/6//r/+v/6//r/+//8//z/
/P/+//7//v8AAAAAAAABAAEAAgADAAMAAwAGAAcABQAEAAQABQAJAAkACQAJAAcACQAL
AAsACwALAAsACwANAA0ADgAOABAAEQARABEAEwASABIAEgAQABEAEQARAA8AEAAQABAA
EAAQABAADwAQABEAEgATABEAEQAQABAADgAOAA8ADwALAAsACwALAAoACwAMAAwACgAK
AAoACwAJAAgACAAJAAsACwAMAAwACAAIAAcABwAHAAcACAAJAAkACQAJAAkADAANAAwA
DwAPAA==
         </WaveFormData>
      </LeadData>
      <LeadData>
         <LeadByteCountTotal>10000</LeadByteCountTotal>
         <LeadTimeOffset>0</LeadTimeOffset>
         <LeadSampleCountTotal>5000</LeadSampleCountTotal>
         <LeadAmplitudeUnitsPerBit>4.88</LeadAmplitudeUnitsPerBit>
         <LeadAmplitudeUnits>��V</LeadAmplitudeUnits>
         <LeadHighLimit>2147483647</LeadHighLimit>
         <LeadLowLimit>268435456</LeadLowLimit>
         <LeadID>V1</LeadID>
         <LeadOffsetFirstSample>0</LeadOffsetFirstSample>
         <FirstSampleBaseline>0</FirstSampleBaseline>
         <LeadSampleSize>2</LeadSampleSize>
         <LeadOff>FALSE</LeadOff>
         <BaselineSway>FALSE</BaselineSway>
         <ExcessiveACNoise>FALSE</ExcessiveACNoise>
         <MuscleNoise>FALSE</MuscleNoise>
         <LeadDataCRC32>2390389125</LeadDataCRC32>
         <WaveFormData>
AgACAAIAAgAAAAAAAAAAAAIAAgACAAIAAwAEAAUABgATAB4AKQA0AEIAUABeAGwAagBq
AGoAagBKACwADgDw/97/zv++/67/qf+k/5//mv+c/5z/nP+c/6P/qP+t/7L/vv/K/9b/
4v/o/+7/9P/6//3//v///wAAAgACAAIAAgAEAAQABAAEAAcACAAJAAoACgAKAAoACgAM
AAwADAAMAAoACgAKAAoACgAKAAoACgAMAAwADAAMAAoACgAKAAoACAAIAAgACAAKAAoA
CgAKAAoACgAKAAoACAAIAAgACAAKAAoACgAKAAoACgAKAAoADAAMAAwADAAKAAoACgAK
AAwADAAMAAwADAAMAAwADAAKAAoACgAKAAgACAAIAAgABgAGAAYABgAEAAQABAAEAAQA
BAAEAAQAAwACAAEAAAD///7//f/8//r/+v/6//r/+P/4//j/+P/2//b/9v/2//b/9v/2
//b/9v/2//b/9v/3//j/+f/6//z//P/8//z//v/+//7//v8AAAAAAAAAAAIAAgACAAIA
AAAAAAAAAAACAAIAAgACAAIAAgACAAIAAgACAAIAAgACAAIAAgACAAIAAgACAAIAAgAC
AAIAAgAEAAQABAAEAAQABAAEAAQAAgACAAIAAgAAAAAAAAAAAAIAAgACAAIAAAAAAAAA
AAAAAAAAAAAAAP7//v/+//7//P/8//z//P/8//z//P/8//z//P/8//z//P/8//z//P/6
//r/+v/6//r/+v/6//r/+v/6//r/+v/6//r/+v/6//r/+v/6//r/+P/4//j/+P/6//r/
+v/6//r/+v/6//r/+P/4//j/+P/4//j/+P/4//j/+P/4//j/+//7//r/+v/6//r/+v/6
//f/9//3//f/9//4//j/9//1//b/9//4//n/+v/7//v//P/8//z//f/7//v/+v/6//v/
+//9//3//f/6//f/9P/x//D/7v/s/+z/7P/s/+z/7P/s/+z/6//r/+v/6//t/+z/7//x
//P/7//v/+//7//w//D/8P/x//H/8f/x//H/8P/v/+//7v/x//L/8//0//X/9f/1//T/
9P/2//b/9//7/wYAFwAnADYARQBSAF8AawBxAG0AZABRADAAAgDZ/8D/t/+y/6L/jv+E
/4T/hP+E/4j/iv+I/4T/iP+Q/57/rf+5/8f/0//b/+D/5v/r/+7/7f/t/+7/7v/v//D/
8v/z//T/9P/0//X/9f/2//b/9v/3//f/9f/2//b/9v/2//b/9//3//j/+P/5//n/9//3
//f/9//5//n/+f/5//n/+f/5//n/9//3//j/+P/6//r/+v/5//f/9//3//f/+f/5//n/
+f/4//j/+P/5//r/+v/6//r//P/7//v//P/7//z//P/8//7//v/+//3/+//7//z//P/8
//v/+v/6//r/+v/6//n/+f/5//j/+P/3//b/9v/2//T/9P/z//L/8//y//D/7//u/+7/
7v/u/+v/6v/q/+r/6v/q/+j/6P/n/+f/5v/m/+j/6P/p/+r/6v/q/+3/7f/r/+3/7f/s
/+//7//w//H/7//w//H/8f/x//L/8v/y//L/8f/x//L/8//0//T/9P/2//b/9f/1//b/
9//3//f/9f/2//b/9v/2//b/9v/2//j/+P/4//j/+P/4//j/+P/3//j/+P/5//n/+P/4
//j/+v/6//r/+v/6//r/+v/6//r/+v/6//r/+P/4//f/9//3//f/9//2//f/+P/5//n/
9//3//f/9//5//f/9//4//b/9f/1//X/9f/1//X/9f/3//b/9v/2//b/9//3//f/9//3
//f/9//3//f/9//3//f/9//3//f/9//2//b/9v/2//b/9//3//j/+P/4//j/+P/4//j/
9v/2//b/9v/4//n/+f/4//b/9v/2//b/+P/3//f/9//1//X/9v/2//f/9//4//n/+v/7
//z//f////7//v/+//3//f/9//z//v//////AQD//////P/5//j/9f/0//L/8P/w//D/
8P/w//D/8P/w/+//7//v/+//8f/y//X/9//5//f/9//3//f/9v/2//b/+P/5//r/+//5
//n/+f/6//r/+v/6//r/+v/7//v/+//6//r/+v/8////BQAQAB8ALwBAAE8AXABpAHUA
fQB5AGwAVwA0AAgA5f/O/8P/uv+g/4b/fv9+/37/gP+G/4r/hv+G/5D/ov+y/7//zf/b
/+X/6f/u//T/9//6//3//f/+//7///8AAP7///8AAAAAAAABAAEAAgAEAAQABQAFAAUA
BgAGAAYACAAIAAkACQAIAAgACQAJAAkACQAJAAkACwALAAsACwALAAsACwALAAsACwAM
AAwADAAMAAwACwALAAsACwALAAsACwALAAsACgAKAAoACwAKAAoACgAKAAoACQAJAAoA
CwAMAAwADAAKAAoACgAJAAkACQAKAAoADAALAAoACgAKAAoACgAJAAsACwAKAAoACQAI
AAgACAAGAAYABQAEAAMAAgAAAP//AAAAAAAAAAD///7//v/+//z//P/6//r/+//7//r/
+v/4//j/+f/6//r/+v/9//3//f///////v8AAP//////////AAABAAEAAQACAAIAAgAC
AAEAAQACAAEAAgACAAIABAAEAAMAAwACAAMAAwADAAMABAAEAAQABAAEAAQABAAGAAYA
BgAGAAQABAAEAAQABwAIAAgACQAHAAYABgAGAAQABAAEAAQABgAGAAYABgAGAAYABgAG
AAgACAAHAAcABQAFAAUABAAEAAQABAADAAUABQAFAAUABQADAAMABAAEAAMAAwADAAMA
AwADAAMAAwACAAIAAgACAAMAAwADAAEAAQABAAEAAwADAAMAAwADAAMAAwADAAMAAgAC
AAIAAgACAAMAAwACAAIAAgACAAIAAgACAAMAAwAEAAQAAgACAAIAAgACAAIAAwADAAIA
AgACAAIAAgAEAAMAAwADAAEAAQACAAIAAwADAAQABQAGAAcACAAJAAkACAAIAAgACQAJ
AAkACAAKAAsACwANAAsACwAIAAUAAgD///7//P/8//z//P/8//r/+v/6//r/+//7//v/
+//9//7/AQADAAMAAQABAAEAAQAAAAAAAAADAAMAAwADAAMAAwADAAQABAAEAAQABAAE
AAUABQAFAAIAAgACAAQACQARAB4ALwA/AEwAWQBmAHEAfQB/AHsAbABPACYA/P/d/8z/
xf+4/6D/jv+M/47/jP+O/5T/lP+Q/5L/nv+w/8D/zf/Z/+f/7//1//r//v8BAAIAAwAF
AAYABgAHAAgABwAHAAcABgAHAAkACgAMAAoACgALAAsACwAMAAwADAAOAA4ADwAPAA4A
DgAPAA8ADwAPAA8ADwAPAA8ADwAPAA8ADwAPAA8ADQANAA4ADgAOAA4ADgANAA0ADQAN
AA0ADQANAA0ADQAOAA4ADgAPAA8ADgANAAwADAALAAsADAANAA4ADgAOAA4ADgAOAA0A
DQANAA4ADgAOAA0ADAAMAAwADAAMAAsACQAJAAgACAAHAAYABgAGAAQABAADAAIAAwAC
AAAA//8AAAAAAAAAAP3//P/8//z/+v/6//j/+P/5//n/+P/4//j/+P/5//r/+v/6//3/
/f/9///////+/wAA/////////f/+//////8BAAIAAgACAAAA/////wAAAQACAAIAAgAC
AAIAAQABAAIAAwADAAMAAQACAAIAAgAEAAQABAAEAAQABAAEAAQABAAEAAQABAAEAAQA
AwADAAMAAgACAAIABAAEAAQABAACAAIAAgACAAAAAAAAAAAAAgACAAEAAQD////////+
//7//v/+//3//f/9//3//f////3//f/+//7//f/9//3//f/9//3//f/7//r/+v/6//z/
/f/9//3/+//7//v/+//7//v/+//7//v/+//7//v/+//6//r/+v/6//r/+//7//r/+v/6
//r/+v/6//r/+v/6//r/+f/5//j/9v/4//j/+P/4//r/+f/5//n/9//3//j/+P/5//n/
+v/7//v/+//7//v/+//6//r/+v/9//3//f/8//z//f/9/////f/9//r/9//2//P/8v/w
/+z/7P/s/+z/6//q/+n/6P/o/+n/6v/r/+7/8P/0//f/+//5//n/+f/7//r/+v/6//n/
+f/5//n/+f/5//n/+v/8//z//P/8//z//f/9//3/+v/6//r//P///wMADgAdAC0APABL
AFoAZwBxAHUAcQBoAFUANgAKAN//xP+9/7r/rP+Y/5D/kP+S/5L/mP+a/5b/kv+U/57/
rv+7/8f/1f/h/+f/6v/w//X/+P/3//n//P/8//3//v/+////AAAAAP7//////wAAAAAA
AAEAAQADAAQABAAEAAQABAAFAAUABgAGAAcABwAGAAUABAADAAMAAwADAAMABQAFAAUA
BQAFAAUABgAGAAQABAAEAAMAAwADAAMAAwADAAMAAwADAAQABAAEAAUABQAEAAMAAgAD
AAMABAAGAAUABgAGAAYACAAIAAgABwAFAAUABgAGAAQAAwACAAIABAAEAAQAAwABAAEA
AAAAAAEAAAAAAAAA/v/+//3//P/9//z/+v/5//j/+P/4//j/9f/0//T/9P/y//L/8P/w
/+//7//u/+7/7//w//L/9P/y//L/9f/1//P/9f/1//T/9f/1//b/9//5//r/+//7//3/
/v/+//7//f/7//r/+v/5//r/+v/6//v//P/8//3//P/9//3//f/7//z//P/8//7//v/+
//7//v/+//7//v8AAAAAAAAAAP//AAAAAAEA///+//7//v8AAAAAAAAAAAAAAAAAAAAA
AAAAAAAAAAAAAAAA//////3//f/9//z//v/+//7//f/9//3//f/9//3/+//7//z/+v/5
//n/+f/7//v/+//7//3//P/8//z//P/9//3//f/9//3//f/9//3//f/9//3//f/9//3/
/f/7//r/+v/6//r/+v/7//v/+P/4//r/+v/6//r/+v/7//v/+v/8//z//P/8//z/+//7
//v/+//7//z//P/5//n/+v/7//r/+//8//3//v/+////AAD////////+//7//////wEA
AwADAAAA/f/8//n/+P/2//L/8v/y//L/8v/y//L/8v/v/+//7//v//P/9P/3//n/+//5
//n/+f/5//j/+P/4//n/+f/5//n/9//3//f/+P/4//j/+P/4//r/+//7//v/+v/6//r/
/P/9/wEACgAZACkAOABJAFYAYwBvAHkAeQBwAGEAQgAaAO//0P/D/8D/tP+g/5L/kv+S
/5L/lP+W/5T/kP+Q/5j/pv+1/8H/zf/Z/+X/7P/y//X/9v/3//n/+v/6//v//P/+////
AAAAAP7//////wAAAAAAAAEAAQABAAIAAgACAAIAAgADAAMABAAEAAUABQAFAAUABQAF
AAUABQAFAAUABQAFAAUABQAFAAUABgAGAAYABgAGAAUABwAHAAcABwAHAAcABwAHAAQA
BAAEAAUABgAGAAYABgAIAAcABwAIAAkACgAKAAoACgAKAAoACQAJAAkACgAKAAwACwAK
AAoACAAIAAgABwAHAAcABgAGAAUABAAEAAQABAAEAAMAAgADAAIAAAD///7//v/+//7/
+//6//r/+v/4//j/9v/2//n/+f/4//j/+v/6//v//P/6//r//f/9//3///////7/AAD/
//////8BAAIAAwADAAMABAAEAAQABAADAAMABAAFAAYABgAGAAYABgAFAAUABgAHAAcA
BwAFAAYABgAGAAgACAAIAAgACAAIAAgACAAIAAgACAAIAAcACAAIAAkACQAIAAgACAAJ
AAoACwAMAAsACgAJAAgACgAKAAoACgAIAAgABwAHAAkACQAJAAgACgAKAAoACQAHAAcA
BwAHAAcABQAFAAYACAAHAAcABwAFAAUABQAFAAUABAAEAAQABAAFAAUABQAFAAUABQAF
AAUABQAFAAUABQAFAAUABQAFAAQABAAEAAQABAAFAAUAAgACAAIAAgAEAAQABAAEAAQA
BAAEAAQABQAFAAQAAgACAAIAAgADAAMABAAFAAMAAwAEAAQAAwADAAQABQAGAAcACAAJ
AAkACAAIAAgACQAJAAkACAAKAAsACwANAAsACwAIAAUAAgD///7//P/8//z//P/8//z/
/P/8//z/+f/5//n/+f/7//z///8BAAUAAwADAAMAAwACAAIAAgABAAEAAQABAAMAAwAD
AAQAAgACAAIAAgACAAMAAwADAAIAAgACAAQABQALABIAHwAxAEIAUQBcAGkAdwCBAIMA
fABrAE4AJgD9/97/z//I/7j/nv+Q/47/jP+I/4z/kv+Q/47/kv+e/67/v//N/9n/5f/t
//T/+v/9//7///8BAAIAAgADAAQABAAFAAYABgAGAAcABwAIAAoACgALAAsACQAKAAoA
CgAKAAoACwALAAwADAANAA0ADQANAA0ADQAPAA8ADwAPAA8ADwAPAA8ADwAPABAAEAAQ
ABAAEAAPABEAEQARABEAEAAPAA4ADQAOAA4ADgAPABAAEAAQABAAEAAPAA8AEAARABIA
EgASABAAEAAQAA8AEQARABIAEgAQAA8ADgAOABAAEAAQAA8ADwAPAA4ADgALAAoACgAK
AAoACgAJAAgABwAGAAQAAwAEAAQABAAEAAMAAgACAAIA/v/+//z//P/9//3//P/8//7/
/v///wAAAAAAAAMAAwABAAMAAwACAAIAAQABAAEAAQACAAMAAwAFAAYABgAGAAQAAwAD
AAQABwAIAAgACAAGAAYABQAFAAgACQAJAAkACQAKAAoACgAIAAgACAAIAAoACgAKAAoA
CgAKAAoACgAJAAoACgALAA0ADAAMAAwACgAKAAoACgAMAAwADAAMAAoACgAKAAoACgAK
AAkACQAJAAkACQAIAAgACAAIAAcABwAHAAcABwAHAAUABQAGAAYABQAFAAUABwAHAAcA
BwAFAAQABAAEAAQABQAFAAUABQAFAAUABQAFAAUABQAFAAUABQAFAAUABQAEAAQABAAE
AAQABQAFAAYABgAGAAYABAAEAAQABQAFAAQAAgADAAIAAgACAAIAAgAEAAUABQAEAAIA
AgACAAIAAgABAAEAAQABAAEAAgACAAMAAwAEAAUABgAHAAgACQAJAAgACAAIAAcABwAH
AAYACAAJAAkACwAJAAkABgADAAIA///+//z/+P/4//j/+P/4//j/+P/4//f/9//3//f/
+f/6//3///8DAAEAAQABAP///v/+//7/AQABAAEAAQADAAMAAwAEAAIAAgACAAIAAgAD
AAMAAwACAAIAAgAEAAcADQAaACsAOQBIAFUAYgBvAHsAfwB7AHAAWwA2AAoA5//Q/8v/
wP+q/5T/jP+M/4z/jP+S/5b/kP+Q/5z/rP+8/8v/1f/f/+n/8f/0//r///8CAAEAAwAE
AAQABQAGAAYABwAIAAgACgALAAsADAAKAAoACwALAA0ADgAOAA4ADgAOAA8ADwAOAA4A
DwAPAA8ADwAPAA8ADQANAA0ADQAPAA8ADwAPAA8ADwAQABAAEAAQABAADwARABEAEQAR
AA8ADwAPAA8AEAAQABAAEQAQABAAEAAQABAADwAPABAADwAQABAAEAASABIAEgARABEA
EQASABIAEgARABAAEAAOAA4ADgANAA8ADwAOAA4ACwAKAAoACgAKAAoACQAIAAcABgAE
AAMAAgACAAIAAgABAAAAAAAAAAAAAAD+//7///////7//v/+//7///8AAP7//v8BAAEA
AQADAAMAAgAEAAMAAwADAAMABAAFAAUABQAGAAYABgAGAAUABQAGAAkACgAKAAoACgAK
AAkACQAHAAcABgAFAAUABgAGAAYACAAIAAgACAAIAAgACAAIAAgACAAIAAgABwAIAAgA
CQAJAAgACAAIAAYABgAGAAYACAAIAAgACAAGAAYABgAGAAYABgAFAAUABwAHAAcABgAE
AAQABAADAAMAAwADAAMAAwABAAEAAgACAAEAAQABAAEAAQABAAEAAQAAAAAAAAACAAMA
AwADAAEAAQABAAEAAwADAAMAAwABAAEAAQABAAEAAAAAAAAAAgACAAMAAwACAAIAAgAC
AAIAAgACAAMAAwACAAIAAgACAAIAAgACAAMAAwACAAIAAgACAAIAAgABAAEAAQD/////
AAAAAAEAAQACAAMABAAFAAYABwAHAAYABgAGAAcABwAHAAYABgAHAAcACQAHAAcABAAB
AP7/+//6//j/9v/2//b/9v/2//b/9v/2//f/9//3//f/9//4//v//f////3//f/9//3/
/P/8//z//f/9//3//f/9//3//f/+//7//v/+//7//P/9//3//f/8//z//P/+/wMACwAY
ACcANwBGAFMAYABrAHMAdQBxAGQATQAoAPr/1f/E/7//tv+k/5b/kv+Q/5D/lP+Y/5b/
kv+Q/5b/pP+2/8H/zf/Z/+P/6f/u//T/9//4//v/+//6//r/+//8//z//f/+//7/AAAB
AAEAAgAAAAAAAQABAAMABAAEAAQAAwACAAIAAQAEAAQABQAFAAcABwAHAAcABgAFAAQA
AwADAAMAAwADAAUABQAGAAYABAAEAAQAAwADAAMAAwADAAMAAwADAAMAAgACAAIAAwAE
AAQABAAEAAQAAwADAAQAAwAEAAQABAAEAAQABAADAAMAAwAEAAQABAADAAIAAgACAAIA
AgABAAEAAQAAAAAA///+//7//v/9//z/+v/4//n/+P/2//X/9P/0//T/9P/z//L/8v/y
/+7/7v/s/+z/7//v/+7/7v/u/+7/7//w/+7/7v/x//H/8v/1//b/9v/4//f/9//3//n/
+v/7//v/+f/6//r/+v/8//v/+//8//z//P/7//r//P/8//v/+//6//v/+//7//3//v/+
//7//v/+//7//v/+//7//v/+//7//v/+//7//f/+//7///8BAAAAAAAAAP7//v/+//7/
/P/8//z//P/6//r/+v/6//z//P/7//v/+f/5//n/+P/5//r/+//7//v/+//7//v/+f/3
//f/+P/4//f/9//3//f/9//3//f/9//2//b/9v/2//f/9//3//X/9f/1//X/9//3//f/
9//2//X/9P/z//X/9P/0//T/9v/2//f/9//0//T/9P/0//L/8v/w//D/8P/w//D/8f/x
//D/8v/y//L/8v/0//P/8//z//P/8//0//T/8//z//T/9f/0//X/9v/3//j/+P/5//r/
+f/5//n/+P/2//f/9//5//v/+//4//X/8P/t/+z/6v/q/+r/6v/q/+r/6v/q/+r/6f/p
/+n/6f/r/+z/7//x//P/8f/x//H/8f/w//D/8P/x//H/8f/x//H/8f/x//L/8v/y//L/
8v/w//H/8f/x//H/8v/z//b/+f8BAAwAGwApADoASwBaAGUAbwBzAG8AYgBHACAA8v/N
/7r/t/+y/6D/kP+O/47/jP+O/5D/jv+K/4j/jv+e/6z/t//D/9H/2//h/+j/7P/x//T/
8//1//b/9v/3//j/+P/5//r/+v/4//n/+f/6//z//P/9//3//f/+//7//v/+//7/////
/wAAAAABAAEA//////////8BAAEAAQABAAEAAQABAAEAAQABAAIAAgACAAIAAgABAP//
//////////////////8AAAAAAAABAAEAAAD///7//////wAAAgABAAIAAgACAAIAAgAC
AAEAAQABAAIAAgACAAEAAAAAAAIAAgACAAEA//////7//v/7//r/+v/6//r/+v/5//j/
+f/4//b/9f/0//T/9P/0//P/8v/y//L/8P/w/+7/7v/v/+//7v/u//D/8P/x//L/8v/y
//X/9f/z//X/9f/0//f/9//4//n/+f/6//v/+//7//z//P/8//7//f/9//7//v/+//3/
/P/8//z/+//7//7//////////f/+//7//v///wAAAQACAAAAAAAAAAAAAAAAAAAAAAAB
AAIAAgADAAUABAAEAAQABAAEAAQABAAEAAQABAAEAAQABAAEAAQABAAEAAMAAwADAAMA
AwACAAIAAgACAAEAAwADAAMAAwADAAEAAQACAAIAAQABAAEAAQABAAEAAQABAAAAAAAA
AAAAAQABAAEAAwADAAMAAwABAAEAAQABAP//////////AQAAAAAAAAAAAAAAAQABAAAA
AAAAAAAAAAAAAAIAAAAAAAAAAAACAAMAAwACAAIAAgACAAIAAgABAAEAAQABAAEAAgAC
AAEAAQACAAMABAAFAAYABwAJAAgACAAIAAkACQAJAAgACgALAAsADQALAAsACAAFAAQA
AQAAAP7/+v/6//r/+v/8//z//P/8//3//f/9//3//f/+/wEAAwAFAAMAAwADAAMAAgAC
AAIAAQABAAEAAQADAAMAAwAEAAQABAAEAAQABAAFAAUABQAEAAQABAAGAAcACwAWACUA
MwBEAFMAYABrAHkAgwCDAHoAaQBMACQA+f/a/83/yv+6/57/kP+Q/5D/jP+S/5b/kv+Q
/5T/oP+w/7//y//X/+X/7//0//r///8AAAEABQAFAAQABAAEAAQABQAGAAYACAAJAAkA
CgAKAAoACwALAAsADAAMAAwADAAMAA0ADQAOAA4ADwAPAA8ADwAPAA8ADwAPAA8ADwAR
ABEAEQARAA8ADwAQABAADgAOAA4ADQAPAA8ADwAPAA8ADwAPAA8ADgAOAA4ADwAQABAA
EAAQABAADwAPABAAEQASABIAEgASABIAEgARABMAEwAUABQAEgARABAAEAAOAA4ADgAN
AA8ADwAOAA4ADQAMAAwADAAOAA4ADQAMAAsACgAIAAcABgAGAAYABgADAAIAAgACAAAA
AAD+//7///////7//v8AAAAAAQACAAAAAAADAAMAAwAFAAUABAAEAAMAAwADAAUABgAH
AAcABwAIAAgACAAIAAcABwAIAAcACAAIAAgACAAIAAcABwAIAAkACQAJAAkACgAKAAoA
CgAKAAoACgAMAAwADAAMAAoACgAKAAoACwAMAAwADQANAAwADAAMAAwADAAMAAwADAAM
AAwADAAKAAoACgAKAAwADAALAAsACQAJAAkACAAIAAgACAAHAAkACQAJAAkACQAHAAcA
CAAIAAcABwAHAAUABQAFAAUABQAEAAQABAAEAAUABQAFAAMAAwADAAMAAwADAAMAAwAF
AAUABQAFAAMAAgACAAIABAAEAAUABQACAAIAAgACAAQABAAEAAUABQAEAAQAAwABAAIA
AAAAAAAAAAACAAMAAwACAAAAAAAAAAAAAgABAAEAAQD/////AAAAAP////8AAAEABAAF
AAYABwAHAAYABgAGAAcABwAHAAYABAAFAAUABwAHAAcABAABAP7/+//6//j/9v/2//b/
9v/2//b/9v/2//P/8//z//P/9f/2//n/+//9//v/+//7//n/+P/4//j/+//7//v/+//7
//v/+//8//z//P/8//z//P/9//3//f/8//z//P/+////BQAMABsAKwA6AEkAWABjAG8A
dwB3AHAAXwBAABYA7f/Q/8P/vP+s/5b/iP+G/4b/hP+I/47/jv+K/5D/nP+s/7n/xf/P
/93/5f/q//D/9f/6//v/+f/6//r/+//8//z//f/+//7/AAABAAEAAgACAAIAAwADAAEA
AgACAAIAAgACAAMAAwACAAIAAwADAAMAAwADAAMABQAFAAUABQAFAAUABQAFAAMAAwAE
AAQABAAEAAQAAwAFAAUABQAFAAMAAwADAAMABAAEAAQABQAEAAQABAAEAAUABQAGAAgA
CAAIAAcABgAGAAYABgAFAAUABQAGAAYABgAFAAQABAAEAAQABAADAAEAAQAAAAAAAQAA
AAAAAAD+//7//f/8//v/+v/4//f/+P/4//j/+P/3//b/9v/2//T/9P/y//L/8//z//L/
8v/y//L/8//0//L/8v/1//X/8//1//X/9P/2//X/9f/1//X/9v/3//f/9//4//j/+P/6
//n/+f/6//n/+v/6//r//P/8//v/+//6//v/+//7//r/+v/5//j/+P/4//j/+P/6//r/
+v/6//z//P/8//z/+//8//z//f/9//z//P/8//r/+v/6//r/+v/6//r/+v/6//r/+v/6
//z//P/7//v/+f/5//n/+P/4//j/+P/3//f/9//3//f/9f/z//P/9P/2//X/9f/1//P/
8//z//P/8//y//L/8v/y//P/8//z//H/8f/x//H/8//z//P/8//z//P/8//z//H/8P/w
//D/7v/u/+//7//w//D/8P/w//L/8v/y//P/8v/w/+//7f/v/+//8P/w//D/8P/w/+//
7//u/+z/7P/s/+z/7P/s/+v/6//r/+3/7f/u/+7/7f/t/+7/7//u/+//8P/x//P/8v/y
//L/8f/x//H/8P/w//H/8f/z//H/8f/u/+v/6v/n/+b/5P/i/+L/4v/i/+H/4P/f/97/
3//f/9//3//j/+T/5//p/+r/5//m/+X/5//m/+b/5v/l/+X/5f/l/+f/5//n/+j/5v/m
/+b/5v/m/+f/5//n/+b/5v/m/+j/6//z/wIAEQAhADAAPQBKAFcAXwBhAFkASAAvAAgA
2v+3/6j/pf+c/4b/eP9y/3T/cv90/3j/eP90/3b/gP+O/5z/qf+1/8H/y//R/9j/3P/d
/+D/4f/h/+L/4v/j/+T/5P/l/+b/5v/m/+f/5//o/+j/6P/p/+n/5//o/+j/6P/o/+j/
6f/p/+r/6v/r/+v/6//r/+v/6//p/+n/6f/p/+n/6f/p/+n/5//n/+j/6P/o/+j/6P/n
/+X/5f/l/+X/5f/l/+X/5f/m/+b/5v/n/+b/5v/m/+b/6P/n/+f/6P/n/+j/6P/o/+b/
5v/m/+X/5f/l/+b/5v/k/+P/4v/i/+L/4v/i/+H/4f/h/+D/4P/f/97/3v/e/93/3P/a
/9j/1//W/9T/0//S/9L/0v/S/8//zv/O/87/zv/O/8z/zP/N/83/zP/M/8z/zP/N/87/
zv/O/9H/0f/P/9H/0f/Q/9L/0f/R/9H/0f/S/9P/0//R/9L/0v/S/9P/0//U/9b/1v/W
/9X/1P/W/9b/1f/V/9X/1f/U/9P/0//U/9T/1P/W/9b/1v/W/9T/1P/U/9T/1v/W/9b/
1v/T/w==
         </WaveFormData>
      </LeadData>
      <LeadData>
         <LeadByteCountTotal>10000</LeadByteCountTotal>
         <LeadTimeOffset>0</LeadTimeOffset>
         <LeadSampleCountTotal>5000</LeadSampleCountTotal>
         <LeadAmplitudeUnitsPerBit>4.88</LeadAmplitudeUnitsPerBit>
         <LeadAmplitudeUnits>��V</LeadAmplitudeUnits>
         <LeadHighLimit>2147483647</LeadHighLimit>
         <LeadLowLimit>268435456</LeadLowLimit>
         <LeadID>V2</LeadID>
         <LeadOffsetFirstSample>0</LeadOffsetFirstSample>
         <FirstSampleBaseline>0</FirstSampleBaseline>
         <LeadSampleSize>2</LeadSampleSize>
         <LeadOff>FALSE</LeadOff>
         <BaselineSway>FALSE</BaselineSway>
         <ExcessiveACNoise>FALSE</ExcessiveACNoise>
         <MuscleNoise>FALSE</MuscleNoise>
         <LeadDataCRC32>4222425375</LeadDataCRC32>
         <WaveFormData>
zP/M/8z/zP/K/8r/yv/K/8z/zP/M/8z/zf/O/8//0P/a/+T/7v/4/xcANgBVAHQAnwDI
APEAGgEHAfYA5QDUAIUAOADr/57/cf9E/xf/6v7t/u7+7/7w/gD/EP8g/zD/SP9g/3j/
kP+d/6r/t//E/8r/zv/S/9b/2P/a/9z/3v/f/+D/4f/i/+X/5v/n/+j/6v/q/+r/6v/q
/+r/6v/q/+v/7P/t/+7/7v/u/+7/7v/x//L/8//0//T/9P/0//T/9v/2//b/9v/4//j/
+P/4//b/9v/2//b/+P/4//j/+P/5//r/+//8//7//v/+//7/AQACAAMABAAGAAYABgAG
AAgACgAMAA4AEAASABQAFgAZABwAHwAiACgALAAwADQAOAA6ADwAPgBDAEYASQBMAE8A
UABRAFIAUgBSAFIAUgBRAFAATwBOAEwASgBIAEYAQwBCAEEAQABAAEAAQABAAEAAQABA
AEAAQABAAEAAQABAAEAAQABAAEIAQgBCAEIAQABAAEAAQAA+AD4APgA+AD4APgA+AD4A
PQA8ADsAOgA6ADoAOgA6ADoAOgA6ADoAOAA4ADgAOAA5ADoAOwA8ADwAPAA8ADwAPQA+
AD8AQABCAEIAQgBCAEIAQgBCAEIAQwBEAEUARgBGAEYARgBGAEYARgBGAEYARABEAEQA
RABCAEIAQgBCAEQARABEAEQAQQBAAD8APgBAAEAAQABAAEAAQABAAEAAPgA+AD4APgA+
AD4APgA+ADwAPAA8ADwAPgA+AD4APgA+AD4APgA+AEAAQABAAEAAQABAAEAAQABAAEAA
QABAAEIAQgBCAEIAQgBCAEIAQgBAAEAAQABAAEMARABFAEYARgBGAEUAQwBFAEYARgBF
AEYARwBIAEkASQBJAEkASQBLAEwATABMAEwATQBOAE8AUQBRAFEAUgBQAFEAUgBTAFIA
UwBVAFcAWABYAFgAVgBUAFIAUABNAEwASwBLAEsASwBLAEsASwBLAEsASwBKAEoASgBL
AEsASABFAEMAQgBBAEAAQABAAD8APwA/AD8APgA/AD8APwBBAEEAQQBBAEIAQgBCAEIA
QgBDAEUARgBKAFAAWwBoAHsAlQC5AOMAFAFIAXQBlwGzAbQBigE+AewApABVAPf/qf91
/1b/Rv9L/1D/T/9X/2P/c/+H/5//uP/Q/+n/AQAUACIAKwA1AD0APwBAAEEAQgBFAEYA
SABLAEwATgBOAE8AUABQAFAAUABQAFAATwBPAFAAUgBTAFMAUwBTAFUAVQBYAFoAVwBW
AFYAVgBWAFYAVgBWAFcAVwBWAFYAVABUAFQAVABWAFYAVgBWAFYAVQBUAFMAUwBRAFAA
UABSAFIAUABOAE4ATgBOAE8AUgBTAFQAVwBYAFgAWQBaAFwAXgBhAGQAZwBoAGgAaABn
AGgAawBsAGsAbABvAHIAcABwAHAAcgByAHEAcABwAG4AbgBuAG4AawBpAGkAaABnAGYA
ZABiAF4AWgBXAFUAUgBNAEkARgBDAEEAQAA+ADwAOwA7ADoAOgA6ADsAOwA7ADsAOwA6
AD4AQABCAEMARABGAEgASwBLAEsASwBKAEsATABNAEwASgBKAEkASQBJAEgARwBHAEcA
RwBHAEcARABCAEEAPwA7ADoAOQA3ADQAMgAvACwAJgAiAB8AHAAcABwAHAAcABsAGwAb
ABoAGwAdAB4AIQAkACYAKAAsADAAMgA0ADcANwA2ADYANwA1ADQAMgAxADMANAA0ADMA
MQAwAC4ALgAuACwAKgAqACUAIwAhACAAHQAbABkAFwAYABcAFgAWABQAFQAVABUAFwAX
ABYAFgAWABYAFwAYABcAFwAZABkAGgAbABwAHgAhACMAJAAmACYAJgAlACUAJQAlACQA
IwAiACEAIAAeAB4AHgAdABgAFwAXABYAFAATABIAEQAOAA0ADAALAAgABwAHAAYABgAI
AAkACgALAAsACwALAAoACgALAAwADQAOAA8AEQATABQAFAAUABIAEQAQAA8ADwAOAA0A
DQAOAA8AEAARABEAEQARABEADgAOAA4ADwARABAADQALAAoABwAGAAYACAAHAAcABwAH
AAgACQAJAAcABwAHAAcACQAKAAoACgAKAAoACQAJAAwAEAAYACMAMABFAGEAgwCrANwA
DAE0AVcBcwFwAUgBAgG2AGwAFwCx/13/Kf8O/wj/D/8U/xX/G/8r/z3/U/9t/4j/nv+1
/8f/1P/e/+f/7f/z//f/+v/5//r//f/+//v//f/9//7//v///wAAAAAAAAAAAAAAAAEA
AQACAAQABgAHAAgACQANAA8AFAAYABkAGgAcAB4AHgAeAB4AHgAfAB8AHgAeACAAIAAg
ACAAHgAeAB4AHgAfAB8AHwAfAB8AHQAcABwAGQAYABUAEgAPAA4ADQANAAwACwAKAAsA
CwAMAA4AEAAQABAAEQASABYAGAAZABoAHAAeACIAJAAnACgAKwAuAC8AMAAxADQANAAz
ADIAMgAyADIAMgAyAC8ALQAtACwAKQAoACYAJAAlACIAIAAfAB0AGQAWABQAEQAPAA4A
DAAHAAUABAACAAEAAAAAAP///////////v/+//7//v/9//7//v/+/////////////v/8
//z//P/6//z//P/7//v//f/8//v/+//7//v/+//7//z//P/9//3//P/8//z/+//5//r/
+v/6//n/+P/4//j/9//4//n/+v/5//n/+f/4//f/9//2//f/+P/4//j/+v/6//r/+v/7
//v/+v/6//v//f/8//r/+f/4//j/9//1//f/9v/0//T/9P/y//D/8P/u/+3/7P/s/+3/
7f/t/+3/6//p/+f/5v/o/+n/6f/p/+n/6f/o/+j/6v/q/+v/7P/r/+v/7f/t/+z/6//q
/+r/7P/t/+3/7v/s/+z/6//r/+v/6//r/+v/7f/u/+7/7P/q/+r/6v/q/+j/6P/o/+f/
5f/l/+b/5v/l/+X/5f/l/+P/4//j/+P/4//j/+T/5P/m/+j/6f/q/+v/6//r/+v/7P/s
/+3/7v/x//L/8//1//f/+P/4//j/9P/z//L/8f/x//D/7//v/+3/7f/t/+3/7f/t/+3/
7f/q/+r/6v/r/+n/6P/l/+P/5P/h/+D/4P/g/9//3//f/9//4P/h/+H/4f/h/+H/4f/h
/+L/4v/i/+L/4v/h/+H/5v/s//T/AQAQACUARQBrAJUAwgDyABgBOQFNATwBBAG4AG4A
JADH/2X/Hf/x/tz+3P7l/uj+6f7x/gH/F/8x/03/Zv9+/5X/qf+2/8D/yf/P/9H/0//Y
/9f/2P/b/9z/2//d/93/3v/i/+P/5P/k/+b/5v/m/+b/5//n/+j/6v/r/+v/6//r/+3/
7f/w//L/8P/w//H/8v/y//L/8v/y//P/8//y//L/8//0//X/9v/0//T/9P/0//P/8//z
//P/8f/v/+7/7v/t/+z/6f/m/+P/4v/h/+H/3//f/9//4f/h/+L/5P/m/+f/6P/q/+z/
8P/y//P/9P/2//j//P/+////AAADAAYABgAGAAYACAAIAAcABgAGAAYABgAGAAYAAwAB
AAEAAAD///7//P/6//v/+P/2//X/9P/x/+//7v/r/+v/7P/s/+j/5//n/+b/5P/k/+X/
5f/l/+X/5f/k/+T/5P/k/+P/4v/i/+L/4//l/+X/5f/k/+T/5P/k/+L/5P/k/+P/4//l
/+T/4//j/+X/5f/l/+X/5f/k/+T/4//i/+L/4v/h/+P/5P/k/+T/4//i/+L/4v/i/+L/
4v/i/+H/4f/h/+D/3v/f/9//4f/h/+D/3//g/97/3v/e/9//3//e/97/3//f/97/3P/b
/9v/3P/c/9v/2//a/9j/2P/a/9j/1v/W/9X/1f/V/9b/1f/V/9X/1f/S/9H/0P/Q/9H/
0//U/9X/0//T/9L/0v/S/9L/0//U/9P/0//V/9X/1P/T/9L/0v/S/9P/0//U/9T/1P/T
/9P/0//S/9L/0v/S/9L/0P/Q/9D/z//O/8//0f/S/9H/0f/R/9H/z//P/8//z//R/9H/
0v/S/9D/0v/T/9T/1//X/9f/1//Y/9j/2f/a/9r/2v/a/9v/3//g/+D/4P/e/93/3P/b
/9v/2v/Z/9n/1//X/9f/1//X/9f/1//X/9j/2P/Y/9n/2v/a/9j/1//W/9P/0v/S/9L/
0f/R/9H/z//Q/9H/0f/T/9P/0//T/9P/1P/U/9T/1P/U/9P/0//Y/9r/4v/t//r/DQAn
AEkAcwCiANIA/AAfATsBQAEaAdAAgAA+APP/lf9B/wv/6P7Y/tv+4v7j/uP+7f79/hP/
Kf9E/1z/df+L/5r/pv+z/73/wf/D/8j/yf/K/83/zv/Q/9P/1P/W/9f/1//X/9b/2P/Y
/9j/2P/X/9f/2P/a/9r/2f/Y/9f/0//P/87/zP/K/8j/x//G/8T/xP/E/8T/x//H/8b/
xv/E/8T/xP/E/8b/xv/G/8b/xf/F/8X/xf/G/8X/xf/G/8j/yv/K/8r/zf/O/8//0f/U
/9X/1v/Z/9r/2v/b/9z/2//c/97/4P/k/+b/5//o/+f/6P/r/+z/8f/0//n//v///wAA
AQAEAAcABwAHAAgACgAMAA4AEAAQAA8AEAAQABAAEAAPAA4ADgAMAAsACwAMAAkABwAG
AAgACQALAAwADQANAA4ADgAPABAAEgATABMAEwATABIAEgASABIAEQARABIAEwAVABQA
EwASABAAEgASABIAEAARABIAEgATABUAFgAXABkAGgAbABwAHQAdABwAHAAbABwAHgAg
ACEAIQAiACIAIgAiACIAIwAkACUAJgAnACgAKQApACkAKAAqACsAKwAtAC0ALAArACwA
LAAsACwALQAvAC4ALgAvAC0ALAAqACkAKgAsAC0ALQAvAC4ALAAsAC4ALAAqACoAKwAr
ACsALAAtAC0ALQAtAC8ALwAvADAALgAvAC8ALwAtAC0ALAAsAC4ALgAvADAALwAvADEA
MQAwAC8ALgAuAC4ALwAvADAAMAAwADIAMgAyADIANAA0ADQAMwAzADMANAA0ADMAMwAz
ADMANAA1ADYANwA4ADkAOwA8ADwAPgA/AEAAQQBBAEEAQQBCAEIAQwBEAEMARABFAEcA
SQBKAEoASgBIAEcARgBFAEMAQgBBAEEAQQBBAEEAQQA/AD8APwA/AEAAQABAAEEAPwA+
ADsAOQA2ADMAMgAyADIAMQAxADEALgAuAC4ALQAvAC8ALwAvAC0ALgAuAC4ALAAsACsA
KwAuADAANgA/AEoAWwBzAJMAuQDmABgBRgFrAYsBlgF4ATIB4ACaAFMA9f+d/2P/PP8o
/yf/Lv8v/zH/O/9J/1v/cf+K/6L/t//P/+L/8v/9/wUACQANABAADwAQABMAFAAWABkA
GgAcABwAGwAaABgAGQAaABsAHAAbABsAHAAeAB0AHQAdAB0AHQAdACAAIgAgAB4AHQAc
ABsAGgAZABgAFwAXABYAFgAVABQAEwASABQAFAAUABQAEwATABMAEwATABEAEAAQABEA
EgARABAAEAAQABAAEQAUABUAFgAZABkAGgAcAB4AHQAeACAAIgAkACYAJwAoACcAKAAr
ACwALAAsAC4AMAAvAC4ALQAuADAALwAuAC4ALgAuAC4ALgApACcAJwAmACUAJAAiACAA
HQAaABgAFwAUAA8ACwAIAAUABQAGAAYAAgABAAEAAAACAAIAAwADAAQABQAGAAYABwAI
AAkACQAKAAoACgALAAkACQAJAAgACgAKAAoACAAIAAgABwAHAAkACAAHAAcABwAHAAcA
BwAEAAIAAQD///3//P/7//n/9v/2//X/9P/x//D/8P/w/+//8P/x//L/8f/x//H/8P/x
//P/9P/3//j/+P/4//r/+//8//3///8BAAAAAAABAAMAAgAAAP//AQACAAIAAQD///7/
/P/8//r/+P/2//b/8v/x//D/8P/u/+3/7P/r/+v/6//r/+z/6v/r/+v/6//r/+v/6v/q
/+r/6v/r/+z/7P/r/+z/6//r/+v/6//s/+z/7f/t/+7/7v/u/+3/7f/v/+//7v/s/+z/
7P/s/+7/7v/u/+3/6//r/+z/7P/r/+v/6//r/+n/6f/p/+n/5//n/+j/6P/o/+r/6//s
/+v/6//r/+v/7P/s/+3/7v/v//D/8f/z//X/9v/2//b/9v/1//T/8//x//D/7//v/+//
7//v/+//7//v/+//7//u/+7/7v/v//H/8P/t/+v/6v/n/+b/5v/m/+X/5f/l/+f/6P/p
/+n/5//n/+f/5//p/+r/6v/q/+r/6v/p/+n/7P/w//b///8KABsAMwBRAHkApADUAAIB
JwFHAVYBQgEIAboAcAAjAMP/Zf8n/wD/7P7r/vb+9/75/gP/Ff8p/0P/Xv96/5H/pf+4
/8b/z//X/9v/3f/i/+X/5v/p/+r/6P/r/+z/7v/w//H/8v/y//L/8v/y//L/8//z//T/
9v/5//n/+f/5//v/+//+/wAAAAAAAAEAAgAEAAQABAAEAAcABwAGAAYABwAIAAkACgAK
AAoACgAKAAsACwALAAsACQAHAAYABgAFAAQAAQD+/////v/9//3//P/7//r/+//7//z/
/v8AAAEAAgAEAAYACgAMAA0ADgASABQAGAAaABsAHAAfACIAJAAkACQAJgAmACUAJAAk
ACYAJgAmACYAJQAjACMAIgAhACAAHgAcAB0AGgAYABcAFQARAA4ADAAKAAkACQAIAAUA
AwACAAAA///+//7//f/7//v/+//6//j/+P/4//f/+P/4//j/+f/5//n/+f/4//r/+v/6
//j/+f/6//r/+//7//r/+f/5//n/+f/5//n/+P/4//n/+f/3//b/9f/z//L/8v/x//D/
7f/s/+z/7P/r/+z/7f/u/+//7//v/+7/7v/v/+//8f/0//T/9P/2//b/9v/2//f/9//2
//b/9//5//j/9v/1//P/9P/0//P/9f/0//L/8v/y//D/7v/u/+z/6//q/+r/6v/r/+z/
7f/r/+n/5//m/+j/6f/p/+n/6f/p/+j/6P/o/+j/6f/q/+v/6//t/+3/7P/r/+r/6v/q
/+v/6//s/+7/7v/t/+3/7f/t/+3/7f/v//D/8P/v/+z/7P/s/+z/7P/u/+7/7v/t/+n/
6f/q/+r/5//n/+f/5//p/+n/6f/p/+n/6f/q/+r/6v/s/+3/7v/v/+//7//v//D/8P/x
//L/8//0//X/9//5//r/+v/6//j/9//2//X/8//y//H/8f/x//H/8f/x//H/8f/x//H/
8P/w//D/8f/z//L/7//t/+z/6f/o/+j/5v/l/+X/5f/n/+j/6f/p/+f/5//n/+f/6f/q
/+r/6v/o/+j/5//n/+z/8v/6/wUAFAAnAEMAZQCNALwA6gASATcBUQFOASIB2ACMAEYA
8f+L/zv/Cf/q/uL+6f7w/vH+9f4D/xf/Mf9N/2j/fv+T/6f/tv++/8f/0f/X/9n/3P/d
/97/4f/i/+L/5f/m/+j/6v/r/+z/7P/u/+7/7v/u//H/8f/y//T/9f/1//X/9f/1//X/
+P/6//r/+v/7//z/+v/6//r/+v/7//v/+v/6//z//P/8//z//P/8//z//P/9//3//f/9
//v/+f/4//j/9//2//P/8P/x//D/7//v/+3/7f/t/+//8f/y//T/9v/3//j/+v/8/wAA
AgADAAQABgAIAAwADgAPABAAEwAWABgAGAAYABoAHAAbABoAGgAaABoAGgAaABkAFwAX
ABYAFQAUABIAEAAPAAwACgAJAAUAAQD+//z/+v/5//n/+P/2//X/9f/0//T/9P/1//X/
9v/3//j/+P/6//r/+v/5//r/+v/6//v/+//7//v/+v/8//z//P/6//3//v/+///////+
//3//f/9//3//f/9//z//P/9//3//v/+//7//f///wAAAAAAAP///v/+//7//f/+////
AAD////////+//7//////wEAAgACAAIABAADAAIAAQABAAMAAgACAAMABQAEAAIAAQD/
/wAAAAD//wEAAAD+//7//v/8//r/+v/6//n/+P/4//f/9//3//f/9v/1//T/9P/0//X/
9f/1//X/9f/0//T/9P/0//X/9v/1//X/9//3//b/9f/0//T/9f/3//j/+v/5//j/9v/1
//X/9f/1//X/9f/2//b/9f/0//P/8v/y//L/8v/x//H/8f/y//L/8f/x//H/8f/x//H/
8f/x//H/8f/y//L/9P/2//f/+P/3//f/9//3//j/+P/5//r//f/+////AQACAAIAAQAA
AP7//f/8//v/+f/4//f/9//1//X/9f/1//f/9//3//f/9P/0//T/9f/1//T/8f/v//D/
7f/s/+z/7P/r/+v/6//r/+z/7f/t/+3/7f/t/+3/7f/u/+7/7v/u/+7/7f/t//D/+P8C
AA0AHAAzAFEAdQCbAMgA+AAgAUMBWQFOARYBxgB8ADgA4f+B/z//E//2/vL++/4A///+
A/8N/x//N/9T/2z/hP+d/7H/wP/M/9X/2//f/+P/5v/l/+b/6f/q/+r/7f/u//D/8P/x
//L/8v/y//L/8v/y//P/8//0//b/+f/5//n/+f/5//n//P/+//7//v///wAAAAAAAAAA
AAD//////v/+////AAABAAIAAAAAAAAAAAD//////////wAA/////wAAAAAAAP7//P/9
//7///8BAP///////wEAAwAEAAYACAAHAAgACgAMAA4AEAARABIAFQAWABkAGgAWABIA
EAAOAAwACgAIAAgACAAHAAYABgAEAAQABAAEAAIAAQACAAIAAQAAAP7//P/+//z/+//7
//r/9//1//T/9//7/wAABAAGAAcACQAKAAoACgALAAsADQANAA0ADAAKAAoACgAJAAgA
CAAIAAkACQAJAAkACAAGAAYABgAEAAQABAADAAMAAwACAAEAAQABAAEAAQABAAAAAAAB
AAEAAAAAAAAA/////wAAAAAAAAEAAAAAAAAAAQACAAMABAAHAAcABwAGAAQABQAFAAcA
CAAIAAgACgAKAAoACgALAAwADAANAA8ADQAMAAoACQAHAAgACAAHAAgACAAHAAgACAAG
AAQABAACAAEAAAAAAAEAAQABAAEAAAD///7//v8AAAEAAQABAAAA///9//z//v/+////
AAD/////AQABAAEAAQABAAIABAAFAAUABgAFAAQAAgABAAEAAAACAAIAAgACAAQABAAE
AAMAAwADAAQABAADAAMAAwADAAMAAwADAAMABAAFAAcACAAGAAgACQAKAA0ADQANAA0A
DwAQABIAFAAUABQAFAAVABkAGgAaABoAFwAVABMAEQARABAADwAPABAAEQASABMAEQAR
ABEAEQASABIAEgATABMAEgAPAA0ACgAHAAYABgAIAAcABwAHAAUABgAHAAcABwAHAAcA
BwAJAAoACgAKAAoACgAJAAkAEAAWAB4AKQA4AE8AbwCTAL8A8gAmAU4BbwGBAXQBOAHo
AJwAVgABAKX/Y/85/x7/Fv8d/yD/H/8l/zP/Rf9b/3X/jv+m/73/0f/i/+7/9/8BAAcA
CwAMAAsADAAPABAAEAATABQAFgAXABcAFwAWABgAGAAYABgAGQAZABoAHAAbABsAGwAb
AB0AHQAgACIAIQAgACAAIAAeAB4AHgAeACAAIQAhACIAIgAiACIAIgAiACIAIgAiACEA
IQAhACEAIQAfAB4AHgAfACAAHwAeAB8AHgAdAB0AIAAhACIAJQAnACgAKgAsACsALAAu
ADAANAA2ADcAOAA5ADoAPQA+AD8AQABDAEYARABEAEQARgBIAEcARgBGAEYARgBGAEYA
QgA/AD4APAA7ADoAOAA2ADMAMAAuAC0AKQAlACIAIAAdAB0AHgAeABwAGwAbABoAGgAa
ABsAGwAZABkAGQAYABoAGgAaABkAFgAWABYAFwAUABMAEgAQABAAEAAQAA4ADAAMAAsA
CwANAAwACwALAAsACwALAAsABwAGAAYABQAEAAQABAADAAIAAgABAAAA///+//7//v//
/wAAAQACAAMAAwADAAIAAwAFAAYACQAKAAoACgAMAAwADAAMAA0ADQAMAAwADQANAAwA
CgAJAAsADAAMAAsACgAIAAUABAABAP7/+//6//b/9f/0//T/8P/v/+7/7f/u/+3/7P/s
/+z/7f/t/+3/7//v/+7/7v/w//D/8f/y//H/8f/z//P/8//z//P/9P/0//X/9f/2//b/
9v/1//X/9f/3//j/9//2//X/9P/0//T/9P/z/+//7//w//D/7//v/+//7//t/+3/7f/t
/+v/6//s/+z/7P/u/+//8P/y//P/9P/1//X/9P/0//T/9//4//n/+//+/wAAAQACAAAA
///+//3/+//6//n/+f/5//n/+f/5//v/+//7//v/+P/4//j/+f/6//r/+P/3//T/8f/w
//D/7v/t/+3/7f/v//D/8f/x/+//7//v/+//7//w//D/8P/w//D/7//v//L/9v/+/wcA
FAAlAD0AWwCBAK4A4AAMATEBTwFeAUYBCAG6AHIAJQDH/2n/K/8I//L+9f7+/v/+//4J
/xv/Mf9J/2T/fv+V/6v/vv/K/9X/3f/h/+f/7P/r/+z/7//w//D/8//0//b/+P/5//r/
+v/8//z//P/8//3//f/+/wAAAQABAAEAAQABAAEABAAGAAYABgAHAAgACgAKAAoACgAN
AA0ADAAMAAwADAAMAAwACgAKAAoACgAJAAkACQAJAAcABQAEAAQAAQAAAP3/+v/5//j/
9//3//n/+f/5//v//f/+/wAAAgADAAQABgAIAAoADAANAA4ADwAQABMAFAAXABgAGwAe
ACAAIAAgACIAIwAjACMAJAAkACQAJAAkACQAIwAkACQAIgAgAB0AGgAbABgAFgAVABEA
DQAKAAgABAADAAMAAgAAAP/////+//3//P/8//v/+//7//v/+v/6//r/+v/5//j/+P/4
//n/+//7//v/+v/5//j/9//0//b/9v/1//X/8//y//H/8f/x//H/8f/x//H/8P/w/+//
7v/u/+7/7f/r/+z/7P/s/+v/6v/q/+r/6//s/+3/7v/v/+//7//u/+7/7//v//H/8v/y
//L/9P/0//T/9P/1//X/9P/0//X/9f/0//L/8f/v//D/8P/v//H/8P/u/+7/7v/s/+r/
6v/o/+f/5v/m/+f/5//n/+f/5P/j/+L/4v/k/+X/5f/l/+X/5f/k/+T/4v/i/+P/5P/n
/+f/6f/p/+b/5f/k/+T/5P/l/+X/5v/m/+b/5f/l/+X/5f/l/+X/5f/m/+b/5f/i/+D/
4P/g/+D/4P/i/+L/4v/h/97/3f/d/9z/2//b/9v/2//b/9v/2//b/9v/2//c/9z/3P/e
/9//4P/h/+H/4f/h/+L/4v/j/+T/5f/m/+f/6f/r/+z/7P/s/+r/6f/o/+f/5f/k/+P/
4//j/+P/4//j/+H/4f/h/+H/4P/g/+D/4f/j/+L/3//d/9r/1//W/9b/1//X/9j/2f/Z
/9r/2//b/9v/2//b/9v/2//c/9z/3P/a/9r/2f/Z/9z/4P/o//H//v8NACUARQBpAJYA
yADyABcBNwFEASgB7ACgAFgACwCr/1H/Ef/q/tb+2f7i/uP+5f7x/gP/Gf8z/07/Zv97
/5H/pP+w/7v/xf/L/8//0P/R/9L/1f/W/9b/2f/a/9z/3v/f/+D/4P/g/+D/4P/g/+P/
4//k/+b/5f/l/+X/5f/j/+P/5v/o/+j/6P/p/+r/6P/o/+j/6P/r/+v/6v/q/+z/7P/s
/+z/6v/q/+r/6v/t/+3/7f/t/+n/5//m/+b/5P/k/+L/4P/h/+D/3//f/+D/4f/i/+X/
5//o/+r/7P/r/+z/7v/w//T/9v/3//j/+//8////AAABAAIABQAIAAcABgAFAAYABgAF
AAQABAAGAAYABgAGAAUAAwADAAIAAQAAAP7//P/7//j/9v/1//H/7f/q/+j/5f/l/+b/
5v/k/+P/4//i/+L/4v/j/+P/5f/l/+X/5P/i/+L/4v/h/+D/4P/g/+H/3//f/9//3v/e
/97/3v/c/9z/3P/b/9v/3f/c/9v/2//b/9v/2//b/9n/2P/Y/9f/2P/Y/9j/1//X/9j/
2P/Y/9f/1v/W/9b/1f/W/9f/2P/Z/9n/2f/Y/9j/2f/Z/9v/3P/c/9z/3v/d/9z/2//b
/93/3P/c/93/3f/c/9r/2f/X/9j/2P/X/9n/2P/W/9b/1P/S/9D/0P/P/8//z//Q/83/
zf/N/83/zv/N/8z/zP/M/83/zf/N/83/zf/M/8z/zP/M/83/zv/N/83/z//P/87/zf/M
/8z/zv/P/8//0P/O/87/zf/N/8//z//P/8//zv/O/83/y//M/8r/yv/K/8r/yv/K/8j/
yP/I/8f/x//H/8j/yP/H/8f/x//H/8f/x//H/8f/yP/J/8v/zP/M/87/z//Q/9H/0f/R
/9H/1P/U/9X/1v/V/9b/1//Z/9v/3P/c/9z/2v/Z/9j/1//V/9T/0//T/9H/0f/R/9H/
z//P/8//z//P/9D/0f/T/9D/zv/K/8f/x//F/8X/xv/E/8P/w//D/8P/xP/F/8X/x//H
/8f/x//F/8b/xv/G/8b/xv/F/8X/zP/S/9r/5f/0/wkAKQBRAHsArADaAAABHQEzASIB
4gCSAEwACACx/1P/D//l/sr+yP7P/tD+0f7Z/un++/4T/y//SP9e/3X/if+Y/6L/rf+1
/7n/vf+8/73/vv/B/8L/wv/F/8b/yP/I/8n/yv/K/8z/zP/M/8z/y//L/8z/zv/O/83/
zP/L/8v/y//O/9D/0P/Q/9H/0v/Q/9D/0P/Q/9P/0//S/9L/0v/S/9L/0v/T/9T/1f/W
/9X/1f/V/9X/1v/V/9X/1v/X/9j/1//W/9f/1v/V/9X/2P/Z/9r/3f/d/97/4P/i/+H/
4v/k/+b/5//o/+j/6P/o/+j/6v/q/+n/6v/t//D/7//u/+3/7v/w/+//7v/u/+z/7P/s
/+z/6f/n/+f/5v/n/+b/5P/i/+L/4P/f/9//3v/b/9n/2P/X/9f/2P/Y/9j/1//X/9b/
2P/Y/9n/2f/Y/9f/1v/U/9T/1P/U/9P/0f/Q/8//z//N/83/zf/M/8z/zP/M/8r/yP/I
/8f/x//J/8j/x//H/8X/xf/F/8X/xf/E/8T/w//F/8b/x//H/8X/xv/G/8b/x//G/8b/
xv/F/w==
         </WaveFormData>
      </LeadData>
      <LeadData>
         <LeadByteCountTotal>10000</LeadByteCountTotal>
         <LeadTimeOffset>0</LeadTimeOffset>
         <LeadSampleCountTotal>5000</LeadSampleCountTotal>
         <LeadAmplitudeUnitsPerBit>4.88</LeadAmplitudeUnitsPerBit>
         <LeadAmplitudeUnits>��V</LeadAmplitudeUnits>
         <LeadHighLimit>2147483647</LeadHighLimit>
         <LeadLowLimit>268435456</LeadLowLimit>
         <LeadID>V3</LeadID>
         <LeadOffsetFirstSample>0</LeadOffsetFirstSample>
         <FirstSampleBaseline>0</FirstSampleBaseline>
         <LeadSampleSize>2</LeadSampleSize>
         <LeadOff>FALSE</LeadOff>
         <BaselineSway>FALSE</BaselineSway>
         <ExcessiveACNoise>FALSE</ExcessiveACNoise>
         <MuscleNoise>FALSE</MuscleNoise>
         <LeadDataCRC32>4258828505</LeadDataCRC32>
         <WaveFormData>
9P/0//T/9P/0//T/9P/0//T/9P/0//T/9v/2//b/9v/+/wQACgAQACoARABeAHgAoADI
APAAGAEUARIBEAEOAcwAjABMAAwA2v+q/3r/Sv8//zb/Lf8k/zD/PP9I/1T/a/+A/5X/
qv+3/8L/zf/Y/9v/3v/h/+T/5//o/+n/6v/r/+z/7f/u//D/8P/w//D/8v/y//L/8v/0
//T/9P/0//L/8v/y//L/9P/0//T/9P/2//b/9v/2//T/9P/0//T/9P/0//T/9P/2//b/
9v/2//j/+P/4//j/+v/6//r/+v/6//r/+v/6//z//P/8//z//v/+//7//v8AAAAAAAAA
AAEAAgADAAQABgAGAAYABgAHAAgACQAKAAwADAAMAAwADgAOAA4ADgAQABAAEAAQABAA
EAAQABAADgAOAA4ADgAMAAwADAAMAAoACgAKAAoACAAIAAgACAAGAAYABgAGAAgACAAI
AAgACgAKAAoACgAKAAoACgAKAAoACgAKAAoACgAKAAoACgAIAAgACAAIAAYABgAGAAYA
AwACAAEAAAD+//7//v/+/wAAAAAAAAAAAAAAAAAAAAAAAAAAAAAAAP7//v/+//7///8A
AAEAAgAEAAQABAAEAAQABAAEAAQABgAGAAYABgAEAAQABAAEAAYABgAGAAYABgAGAAYA
BgAEAAQABAAEAAIAAgACAAIAAAAAAAAAAAAAAAAAAAAAAP7//v/+//7//v/+//7//v/8
//z//P/8//r/+v/6//r/+v/6//r/+v/4//j/+P/4//r/+v/6//r/+P/4//j/+P/4//j/
+P/4//j/+P/4//j/9v/2//b/9v/2//b/9v/2//j/+P/4//j/+f/5//j/+P/4//j/+P/4
//j/+P/4//j/+P/4//j/+P/5//n/+f/7//r/+//8//3///////////8AAAAAAAABAAEA
AwAFAAgACQAJAAkABwAGAAUABQAEAAIAAQABAAEA///////////+////AAAAAP7//v/+
//7//P/6//j/9f/2//T/9P/0//L/8v/y//H/8f/x//H/8v/0//T/9P/0//X/9f/0//T/
9P/2//X/9v/4//z/AgAMABoANABTAHcAoQDSAP0AJwFQAWgBUwEcAdsAnQBUAAIAt/96
/0z/OP8y/yf/Hf8c/yL/MP9A/1X/bv+E/5v/sP+//8z/0//c/+P/5P/l/+b/6P/o/+n/
6//s/+3/7v/u/+//8P/x//P/8//0//T/8v/z//T/9P/2//b/9v/3//b/9v/2//b/9v/2
//b/9v/2//b/9v/2//b/9//3//f/9//3//f/9//3//j/+P/4//j/+P/5//n/+//8//z/
/f/9//7//v///////////wEAAgADAAQABAAFAAUABQAHAAgACQAKAAoACwAMAAwADQAO
AA4ADgAOABEAEQATABQAEgASABIAEgATABMAEwAUABIAEgASABIAFAARABEAEAAQABAA
EAAPAA4ADgAOAAwADQANAAwADAALAAwADAAMAAoACwALAAsADwAPAA8ADwAPAA8ADwAO
ABAAEAAQAA4ADAALAAoACgAKAAkACAAIAAgACAAGAAUABQAEAAMAAwAEAAQABAADAAUA
BQAFAAUABQAFAAUABQAGAAYABgAGAAQABQAFAAUACAAIAAgACAAIAAoACgAKAAsACwAL
AAsACwALAAwADAAMAAwADAAMAAwADAAMAAwADAALAAsACwAJAAcABwAHAAkACQAJAAgA
CAAIAAgABgAIAAgACAAHAAUABQAEAAQABAAEAAQAAwAFAAMAAwAEAAIAAgACAAIAAwAD
AAIAAgAAAAAAAAAAAAAAAAAAAP////////////8AAAAAAAAAAP7//v/+//7/AAD+//7/
/v/+//7//v/+///////+//z//P/8//z//v/+//7//v/+//7//v/+//7/////////AQAC
AAMABAAFAAUABQAFAAUABgAGAAYABwAHAAkACwAOAA8ADwAPAA0ADAALAAsACgAIAAcA
BwAHAAcABwAHAAcABQAFAAUAAgACAAIAAgAEAAIAAAD+//v/+v/4//j/+P/4//j/+P/3
//f/9//3//j/+P/4//j/+P/5//n/+P/6//r/+v/7//z//v8EAAgAEAAgADoAVwB7AKcA
1AD7ACMBTAFeAUkBFgHZAJsAUAD4/6f/aP9A/zL/MP8p/x//Iv8u/z7/VP9r/4L/mP+t
/77/y//U/93/4v/n/+r/7f/s/+7/7v/v/+//8P/x//L/9P/1//b/9//3//f/+P/4//j/
+f/6//r/+v/6//r/+//8//z//P/8//z//P/8//z//P/8//z//P/+////////////////
//////8AAAAAAAD+//7//////wEAAgACAAMAAwAEAAQABQAFAAUABQAHAAYABwAIAAgA
CQAJAAkACwAKAAsADAAMAA8AEAAQABEAEgASABIAEgATABMAFQAWABgAGAAYABgAFwAX
ABcAGAAWABYAFgAWABYAEwATABIAEgASABIAEQAQABAAEAAOAA8ADwAOAA4ADQAOAA4A
DgAOAA8ADwAPABEAEQARABEAEwATABMAEgASABIAEgAQABAADwAOAA4AEAAPAA4ADgAO
AA4ADAALAAsACgAJAAkACgAKAAoACQAJAAkACQAJAAkACQAJAAkACgAKAAoACgAKAAsA
CwALAAoACgAKAAoACgAMAAwADAALAAsACwALAAkACQAKAAoADAAMAAwADAAMAAwADAAM
AAwACwALAAsADQALAAsACwAKAAkACAAGAAgACAAIAAYABAAEAAQAAwAFAAUABAAEAAQA
BAAEAAMAAwABAAEAAgACAAIAAgACAAEAAQAAAAAAAAAAAAAAAAAAAAAAAAD/////////
/////v/+//7//v/+//7//v/+//7//v/+//7//v8AAAAA/v/+//7//v/+//z//f/9//z/
/v/+//7//v/+//7//v/+//7//v/+//7//v////////8BAAIAAwAEAAUABQAFAAUABQAG
AAYABgAHAAcACQALAA4ADwAPAA8ADQAMAAsACwAKAAgABwAHAAcABwAHAAcABwAFAAUA
BQAEAAQABAAEAAIAAAD+//z/+f/4//b/9v/4//j/+P/4//f/9//3//f/+P/4//j/+P/4
//n/+f/4//b/9v/2//f/+v/+/wQACgAWACgAQgBjAIcAsQDcAAMBKQFMAU4BKQHwALUA
dwAoANT/i/9U/zb/Lv8s/yP/Hf8i/yz/QP9Y/2//hv+c/7H/wP/N/9b/3f/i/+X/5v/p
/+r/7P/s/+3/7v/u/+7/7v/w//H/8v/z//X/9f/2//b/9P/1//b/9v/4//j/+P/5//j/
+P/4//j/+P/4//j/+P/4//j/+P/4//j/+f/5//n/+f/5//n/+f/5//r/+v/6//z//P/9
//3//f/+//7////9//7//v///////////wEAAAABAAIAAgAFAAUABQAHAAYABwAIAAgA
CwAMAAwADQAMAAwADAAMAA8ADwARABIAEAAQABAAEAARABEAEQASABAAEAAQABAAEAAN
AA0ADAAMAAwADAALAAoACgAKAAgACQAJAAgACAAJAAoACgAKAAoACwALAAsADQANAA0A
DQAPAA8ADwAOAA4ADgAOAAwADAALAAoACgAMAAsACgAKAAgACAAGAAUABgAGAAYABwAI
AAgACAAHAAgACQAKAAsACgAJAAgABwAKAAoACgAKAAoACwALAAsADAAMAAwADAAMAA4A
DgAOAA0ADQANAA0ADwAPABAAEAAQABAAEAAQABAAEAAQABAADgANAA0ADQAPAA0ADQAN
AA0ADQANAAwADAAMAAwACgAIAAgACAAHAAkACQAIAAgABwAGAAUAAwADAAEAAQACAAIA
AgACAAIAAQABAAAAAAAAAAAAAAAAAAAAAAAAAP/////////////+//7//v/+//7//v/+
//7/AAD+//7//v/+//7//v///////v/+//7//v/+//7//v/+//7//v/+//7//v/+////
////////AAABAAIABQAFAAUABQAFAAYABgAGAAUABQAHAAkADAANAA0ADQANAAwACwAL
AAoACAAHAAcABQAFAAUABQAFAAMAAwADAAIAAgACAAIABAACAAAA/v/7//r/+P/4//f/
9v/1//T/9f/1//X/9f/2//b/9v/2//T/9f/1//T/9v/2//b/9//4//r//v8EAAwAHAA0
AFMAdQCdAMgA8QAVAToBUAE/AQoBzQCVAFIABAC7/37/UP86/zb/Mf8n/yL/JP8w/0L/
V/9u/4b/nf+w/73/yP/R/9r/3//k/+X/6P/q/+r/6//r/+z/7f/u/+z/7f/u/+//8P/x
//P/9P/y//P/9P/0//T/9P/0//X/9P/0//T/9P/0//T/9P/0//b/9v/2//b/9P/1//X/
9f/3//f/9//3//X/9v/2//b/9v/2//f/9//5//r/+v/7//v//P/8//3//f/9//3////+
////AAAAAAEAAQABAAMABAAFAAYABgAHAAgACAAJAAoACgAKAAoADQANAA8AEAAPAA4A
DQAMAA4ADwAQABIAEgASABIAEgAUABEAEQAQAA8ADgANAAsACgAKAAoACAAJAAkACAAI
AAcACAAIAAgACAAJAAkACQANAA0ADQANAAsACwALAAoADAAMAAwACgAMAAsACgAKAAgA
BwAGAAYABgAGAAQAAwADAAIAAQABAAIAAgACAAEAAQABAAEAAQD//////////wAAAAAA
AAAA/v////////8CAAIAAgACAAIABAAEAAQABQAFAAUABQAFAAUABgAGAAQABAAEAAQA
BgAGAAYABgAEAAMAAwADAAMAAQABAAEAAQABAAEAAAAAAAAAAAD+/wAAAAAAAP///f/9
//z//P/8//z//P/7//v/+f/5//r/+P/4//j/+P/1//X/9P/0//X/9v/3//j/+v/6//r/
+f/3//f/9//3//b/9v/2//b/9v/2//T/9P/0//T/9P/1//X/9P/0//T/9P/0//T/9P/0
//T/9v/2//b/9v/2//f/9//3//n/+v/7//z/+//7//v/+//8//7///8AAAAA//8AAAEA
BgAHAAcABwAFAAQAAwADAAIAAAD//////f/9//3//f////3//f/9//7//v/+//7//v/8
//r/+P/1//T/8v/y//D/8P/w//D/7//v/+//7//y//L/8v/y//L/8//z//L/8v/y//L/
8//0//T/+P/8/wQAEgAoAEMAZwCPALoA6QARAToBWAFTASQB5QCrAGgAFgDF/4b/VP82
/yz/Kf8d/xj/HP8m/zj/S/9k/3r/j/+k/7f/xv/P/9j/2//e/+H/4v/k/+T/5f/p/+r/
6//s/+r/6//s/+3/7//v//D/8P/w//H/8v/y//L/8v/y//P/9P/0//T/9P/0//T/9P/0
//b/9v/2//b/9P/1//X/9f/z//P/8//z//X/9v/2//b/9v/2//f/9//5//r/+v/7//n/
+v/6//v/+//7//v//f/+////AAAAAAEAAQABAAMABAAFAAYABgAHAAgACAAJAAwADAAM
AAwADQANAA8AEAAOAA4ADgAOABEAEQARABIAEgASABIAEgASAA8ADwAOAA4ADgAOAA0A
DAAMAAwACgAJAAkACAAIAAsADAAMAAwACgALAAsACwALAAsACwALAAsACwALAAoACgAK
AAoACAAGAAUABAAEAAQAAwACAAIAAgACAAAA//////7//f/9//z//P/8//v/+//7//v/
+//7//v/+//7//7//v/+//7//v////////8AAAAAAAAAAAAAAgACAAIAAwADAAMAAwAF
AAUABgAGAAQABAAEAAQABAAEAAQABAACAAEAAQABAAIAAQACAAMAAwADAAMAAgAAAAAA
AAD+/wAAAAAAAP///f/9//z//P/8//z//P/7//3/+//7//z//P/8//z//P/7//v/+v/6
//r/+v/6//r/+v/6//r/+f/5//n/+f/5//r/+v/6//r/+P/4//j/+P/6//r/+P/4//j/
+P/4//j/+f/5//j/9v/2//b/9v/4//j/+P/4//j/+P/4//j/9v/3//f/9//7//z//f/+
//3//f/9//3//f/+//7//v//////AQADAAYABwAHAAcABwAGAAUABQACAAAA/////wEA
AQABAAEAAQD////////+//7//v/+//7//P/6//j/9f/0//L/8v/y//L/8v/y//P/8//z
//P/8v/y//L/8v/0//X/9f/0//L/8v/y//P/9P/4//z/AAAGABIAJgBBAGMAiwC2AOEA
CQEyAVIBVQEsAfEAtQBwABwAx/+E/1L/Mv8q/yf/G/8Y/x7/Lv8+/1X/bv+G/5v/rv+9
/8r/0//a/9//4P/j/+b/6P/o/+n/6f/q/+v/7P/u/+//8P/x//H/8f/y//L/8v/z//T/
9P/0//T/9P/1//b/9v/2//b/9v/2//b/9v/4//j/+P/4//j/+f/5//n/+f/5//n/+f/5
//r/+v/6//z//P/9//3//P/8//v/+//7//z//P/9/////////wEAAAABAAIAAgAFAAUA
BQAHAAYABwAIAAgACwAMAAwADQAOAA4ADgAOAA8ADwARABIAEgASABIAEgARABEAEQAS
ABQAFAAUABQAFgATABMAEgASABIAEgARABAAEAAQAA4ADQANAAwADAANAA4ADgAOAA4A
DwAPAA8ADwAPAA8ADwAPAA8ADwAOAA4ADgAOAAwADQANAA0ADgAMAAsACgAKAAgACAAG
AAUABgAGAAYABwAGAAYABgAFAAUABQAFAAUABwAHAAcABwAGAAYABgAGAAYABwAHAAcA
CAAIAAgACAAIAAoACgAKAAkACQAJAAkACQAJAAoACgAMAAwADAAMAAwADAAMAAwACgAJ
AAkACQAJAAcABwAHAAkACQAJAAgACAAIAAgABgAEAAQABAADAAUABQAEAAQABAAEAAQA
AwABAP////8AAAIAAgACAAIAAQABAAAAAAAAAAAAAAAAAAAAAAAAAP/////////////+
//7//v/+/wAAAAAAAAAAAAAAAAAAAAAAAAAAAAD+//z//v/+//7//v/+///////+//7/
/v/+//7//v/+//7//v/+//7//v/+//7/////////AQACAAMABAAFAAUABQAFAAUABgAG
AAYABwAHAAkACwAQABEAEQARAA8ADgANAA0ACgAIAAcABwAJAAkACQAJAAcABQAFAAUA
BAAEAAQABAAGAAQAAgAAAP3//P/6//r/+v/6//r/+v/7//v/+//7//r/+v/6//r/+v/7
//v/+v/6//r/+v/7//7/AgAGAAwAFgAkADwAWwB/AKkA0gD5AB8BRgFUATsBBAHLAJEA
SADy/6X/av9A/zL/Mv8r/yP/Iv8s/z7/VP9t/4b/mv+t/77/y//U/93/5P/p/+r/6//s
/+7/7v/v//H/8v/z//T/9P/1//b/9//3//f/+P/4//r/+//8//z//P/8//z//f/8//z/
/P/8//z//P/8//z/+v/6//r/+v/8//3//f/9/////////////f/+//7//v/+//7/////
////AAAAAAEAAQACAAIAAwAFAAUABQAHAAYABwAIAAgACQAJAAkACwAMAA0ADgAOABEA
EgASABMAEgASABIAEgATABMAFQAWABYAFgAWABYAFQAVABUAFgAYABgAGAAYABYAEwAT
ABIAFAAUABQAEwAQABAAEAAOAA8ADwAOAA4ADwAQABAAEAAQABEAEQARABMAEwATABMA
EwATABMAEgAUABQAFAASABIAEQAQABAAEAAPAA4ADgAOAA4ADAALAA0ADAALAAsACgAK
AAoACQALAAsACwALAAsACwALAAsADAAMAAwADAAMAA0ADQANAA4ADgAOAA4ADgAQABAA
EAAPAA8ADwAPAA0ADQAOAA4AEAAQABAAEAAOAA4ADgAOAA4ADQANAA0ADgANAA4ADwAN
AA0ADQAMAAwADAAMAAoACAAIAAgABwAHAAcABgAGAAYABgAGAAUABwAFAAUABgAEAAQA
BAAEAAMAAwACAAIABAAEAAQABAACAAIAAgABAAMAAwADAAMAAgACAAIAAgAAAAAAAAAA
AAAAAAAAAAAAAAAAAAAAAAAAAAAAAAAAAAEAAQAAAAAAAAAAAAAAAAAAAAAAAAAAAAAA
AAAAAAAAAQABAAEAAwAEAAUABgAJAAkACQAJAAcACAAIAAgACwALAA0ADwAQABEAEQAR
AA8ADgANAA0ACgAIAAcABwAHAAcABwAHAAcABQAFAAUABAAEAAQABAAEAAIAAAD+//v/
+v/4//j/9v/2//b/9v/3//f/9//3//j/+P/4//j/9v/3//f/9v/4//j/+P/5//z/AAAE
AAoAFgAoAEQAYwCFAK0A2AD/ACUBSAFQASsB7gC1AHkALgDg/5//av9E/zj/Nv8t/yX/
JP8q/zr/Tv9l/3z/kv+n/7r/x//S/9n/4P/j/+j/6f/o/+r/6v/r/+3/7v/v//D/8P/x
//L/8//z//P/9P/0//T/9f/2//b/9v/2//b/9//4//j/+P/4//j/+P/4//j/9v/2//b/
9v/2//f/9//3//n/+f/5//n/+f/6//r/+v/6//r/+//7//v//P/8//3//f/+//7/////
//////8BAAAAAQACAAIABQAFAAUABwAGAAcACAAIAAsADAAMAA0ADAAMAAwADAANAA0A
DwAQABIAEgASABIAEQARABEAEgASABIAEgASABQAEQARABAADgAOAA4ADQAMAAwADAAK
AAkACQAIAAgACwAMAAwADAAKAAsACwALAA0ADQANAA0ADwAPAA8ADgAMAAwADAAKAAoA
CQAIAAgACAAHAAYABgAGAAYABAADAAMAAgABAAEAAAAAAAAA//8BAAEAAQABAAEAAQAB
AAEAAgACAAIAAgACAAMAAwADAAQABAAEAAQABgAIAAgACAAHAAcABwAHAAcABwAIAAgA
CAAIAAgACAAGAAYABgAGAAgABwAHAAcABQADAAMAAwADAAMAAwACAAQABAAEAAIAAgAC
AAIAAQD//////v/+//7//v/+//3////9//3//v/8//z//P/8//v/+//6//r//P/8//z/
/P/7//r/+f/3//n/+f/5//n/+v/6//r/+v/4//j/+P/4//j/9v/4//j/+P/4//j/+f/5
//j/+P/4//j/+P/2//b/9v/2//b/9v/2//b/+P/5//n/+f/5//r/+//8////////////
//8AAAAAAAABAAEAAwAFAAgACQAJAAkABgAEAAIAAQACAAAA/////wEAAQABAAEAAQD/
///////+//7//v/+//7//P/6//j/9f/0//L/8v/w//D/8P/w/+//7//v/+//8P/w//D/
8P/w//H/8f/w//L/8v/y//P/9v/6//7/AAAKAB4AOgBbAIEArQDcAAUBLQFQAVgBMwH0
ALUAeQAuAN7/m/9m/0D/MP8u/yP/Gf8a/yT/NP9G/1v/cv+K/53/sP+//8z/1f/c/+H/
4v/j/+T/5v/m/+f/5//o/+n/6v/s/+3/7v/v/+//7//w//D/7v/v//D/8P/y//L/8v/z
//T/9P/0//T/8v/y//L/8v/y//L/8v/y//T/9f/1//X/9f/1//X/9f/1//b/9v/2//T/
9P/1//X/9//4//j/+f/5//r/+v/7//n/+f/5//v//v///wAAAAABAAEAAQADAAQABQAG
AAYABQAGAAYABwAIAAgACAAIAAsACwANAA4ADgAOAA4ADgARABEAEQASABIAEgASABIA
EgAPAA8ADgAMAAwADAALAAwADAAMAAoABwAHAAYABgAHAAgACAAIAAgACQAJAAkACwAL
AAsACwAJAAkACQAIAAoACgAKAAgACAAHAAYABgAEAAMAAgACAAIAAgAAAP/////+//3/
/f/8//z//P/7//v/+//7//v/+//7//v/+//+//7//v/+//z//f/9//3//v/+//7//v8A
AAIAAgACAAMAAwADAAMABQAFAAYABgAEAAQABAAEAAYABgAGAAYABAADAAMAAwADAAEA
AQABAAMAAwADAAIAAAAAAAAA/v/+//7//v/9//3//f/8//z//P/8//z/+//7//n/+f/6
//r/+v/6//r/+f/5//j/+P/2//b/9v/2//b/9v/2//X/9//3//f/9//2//b/9v/2//T/
9P/0//T/9P/0//b/9P/0//T/9P/0//X/9f/0//T/9P/0//T/9v/2//b/9v/0//T/9P/0
//T/9f/1//X/9//4//n/+v/9//3//f/9//v//P/8//z//f/9////AQAEAAUABQAFAAUA
BAADAAMAAgAAAP///////////////wEA/////////v/+//7//v8AAP7//P/6//b/9P/x
//D/8P/w//D/8P/v/+//7//v//D/8P/w//D/8v/z//P/8v/w//D/8P/x//L/9v/6//7/
BAAUACgAQQBjAIsAuADjAAsBMgFSAVEBJAHnAKsAagAYAMX/gv9Q/zL/LP8n/x3/Fv8c
/yz/QP9V/2z/gv+X/6z/vf/I/9H/2P/d/+L/5f/l/+b/5f/l/+n/6v/r/+z/7P/t/+7/
7//x//H/8v/y//L/8//0//T/9P/0//T/9f/0//T/9P/0//T/9P/0//T/9v/2//b/9v/2
//f/9//3//X/9f/1//X/9f/2//b/9v/4//j/+f/5//n/+v/6//v/+//8//z//f/9//3/
/f////7///8AAAAAAwADAAMABQAGAAcACAAIAAsADAAMAA0ADQAMAAsACgANAA0ADwAQ
ABAAEAAQABAAEwATABMAFAAUABQAFAAUABQAEQARABAADgAOAA4ADQAOAA4ADgAMAAsA
CwAKAAoACwAMAAwADAAMAA0ADQANAA0ADQANAA0ADQANAA0ADAAMAAwADAAKAAwACwAK
AAoACgAJAAgACAAGAAYABAADAAMAAgABAAEAAAAAAAAA//8BAAEAAQABAAEAAQABAAEA
AAAAAAAAAAACAAMAAwADAAIAAgACAAIABAAGAAYABgAFAAUABQAFAAUABQAGAAYABgAG
AAYABgAGAAYABgAGAAYABQAFAAUABQADAAMAAwABAAEAAQAAAAIAAgACAAAAAAAAAAAA
/////////v/+//7//v/+//3//f/7//v//P/8//z//P/8//3//f/8//z/+v/6//r/+v/8
//z//P/7//r/+f/4//f/+P/4//j/+P/4//j/+P/4//j/+P/4//j/+P/4//j/+P/1//T/
9v/2//b/9v/4//n/+f/4//b/9v/2//b/9v/2//b/9v/2//b/9v/2//b/9//3//f/9//4
//n/+v/9//3//f/9//3//v/+//7//////wEAAwAGAAcABwAHAAMAAgABAAEAAAD+//3/
/f/9//3//f/9//3/+//7//v/+v/6//r/+v/8//r/+P/2//H/8P/u/+7/7v/u/+7/7v/t
/+3/7f/t/+7/7v/u/+7/7v/v/+//7v/u/+7/7v/v//D/9P/4//7/BAAQACYAQQBjAIkA
tADdAAMBKgFIAUMBGAHfAKMAYAAQAL//ev9I/yz/KP8l/xv/FP8e/yz/Pv9V/2r/gP+X
/6r/uf/E/83/1v/b/97/3//g/+L/4v/j/+X/5v/n/+j/6P/p/+r/6//r/+v/7P/s/+z/
7f/u/+7/7v/u/+7/7//u/+7/7v/u//D/8P/w//D/8P/w//D/8P/w//H/8f/x//P/8//z
//P/8v/y//H/8P/y//L/8//z//P/9P/0//X/9f/2//b/9//3//f/9//5//r/+//8//z/
+//7//v//f/8//3//v/+/wEAAgACAAMABAAEAAQABAAHAAcACQAKAAgACAAIAAgACQAJ
AAkACgAKAAoACgAKAAoABwAHAAYACAAIAAgABwAGAAYABgAEAAEAAQAAAAAAAQACAAIA
AgACAAMAAwADAAUABQAFAAUABQAFAAUABAAEAAQABAACAAQAAwACAAIAAgABAAAAAAAA
AAAA/v/9//v/+v/5//n//P/8//z/+//7//v/+//7//n/+f/5//n//P/8//z//P/8//3/
/f/9//7//v/+//7///8AAP///v////////////////8AAAAAAAAAAAAAAAD+//7//v/+
//7//f/9//3//f/7//v/+//9//3//f/8//r/+v/6//j/9v/2//b/9f/3//f/9v/2//b/
9v/2//X/9f/z//P/9P/y//L/8v/y//H/8f/w//D/8P/w//D/8P/y//L/8v/x/+//7//v
/+//8P/w//D/8P/u/+7/7v/u/+7/7v/u/+7/7v/u/+7/7v/t/+3/7v/u/+7/7v/u/+z/
7f/t/+z/7v/u/+7/7v/s/+z/7P/s/+7/7v/u/+7/7v/v/+//7//v//D/8f/y//X/9f/1
//X/8//0//T/9P/3//f/+f/7//z//f/9//3//f/8//v/+//6//j/9//3//X/9f/1//X/
9f/z//P/8//0//T/9P/0//P/8P/t/+r/6P/o/+f/6P/m/+b/5v/m/+f/5//n/+f/6P/o
/+j/6P/m/+f/5//m/+b/5v/m/+f/6v/u//T/+P8EABoANgBZAH0ApQDQAPcAGQE8AUAB
FQHYAJ8AZQAaAMr/h/9Q/y7/JP8g/xf/D/8S/xz/Lv9C/1f/bv+E/5n/rP+5/8L/y//Q
/9P/1v/X/9j/2v/a/9v/3f/e/9//4P/g/+H/4v/j/+X/5f/m/+b/5P/l/+b/5v/k/+T/
5P/l/+b/5v/m/+b/5v/m/+b/5v/m/+b/5v/m/+b/5//n/+f/5//n/+f/5//n/+j/6P/o
/+j/6P/p/+n/6f/q/+r/6//t/+7/7v/v/+3/7f/t/+//8P/x//L/8v/x//H/8f/z//T/
9f/2//b/9//4//j/+f/6//r/+v/6//3//f///wAA/v/+//7//v////////8AAP7//v/+
//7//v/7//v/+v/6//r/+v/5//r/+v/6//j/+f/5//j/+P/3//j/+P/4//j/+f/5//n/
+f/5//n/+f/5//n/+f/4//r/+v/6//j/+P/3//b/9v/0//P/8v/y//L/8v/w/+//7f/s
/+v/6//s/+z/7P/r/+v/6//r/+v/6//r/+v/6//u/+7/7v/u/+7/7//v/+//8P/w//D/
8P/w/w==
         </WaveFormData>
      </LeadData>
      <LeadData>
         <LeadByteCountTotal>10000</LeadByteCountTotal>
         <LeadTimeOffset>0</LeadTimeOffset>
         <LeadSampleCountTotal>5000</LeadSampleCountTotal>
         <LeadAmplitudeUnitsPerBit>4.88</LeadAmplitudeUnitsPerBit>
         <LeadAmplitudeUnits>��V</LeadAmplitudeUnits>
         <LeadHighLimit>2147483647</LeadHighLimit>
         <LeadLowLimit>268435456</LeadLowLimit>
         <LeadID>V4</LeadID>
         <LeadOffsetFirstSample>0</LeadOffsetFirstSample>
         <FirstSampleBaseline>0</FirstSampleBaseline>
         <LeadSampleSize>2</LeadSampleSize>
         <LeadOff>FALSE</LeadOff>
         <BaselineSway>FALSE</BaselineSway>
         <ExcessiveACNoise>FALSE</ExcessiveACNoise>
         <MuscleNoise>FALSE</MuscleNoise>
         <LeadDataCRC32>1035797575</LeadDataCRC32>
         <WaveFormData>
AgACAAIAAgAAAAAAAAAAAAAAAAAAAAAAAAAAAAAAAAADAAYACQAMACAANABIAFwAfACa
ALgA1gDhAOwA9wACAdgAsACIAGAANgAMAOL/uP+j/5D/ff9q/3D/dv98/4L/kv+i/7L/
wv/L/9T/3f/m/+n/6v/r/+z/7//w//H/8v/y//L/8v/y//T/9P/0//T/9P/0//T/9P/2
//b/9v/2//T/9P/0//T/9P/0//T/9P/1//b/9//4//j/+P/4//j/9v/2//b/9v/4//j/
+P/4//b/9v/2//b/9//4//n/+v/4//j/+P/4//j/+P/4//j/+//8//3//v/8//z//P/8
//7//v/+//7/AAAAAAAAAAABAAIAAwAEAAYABgAGAAYABwAIAAkACgAKAAoACgAKAAsA
DAANAA4ADAAMAAwADAAOAA4ADgAOAAsACgAJAAgACgAKAAoACgAKAAoACgAKAAwADAAM
AAwADgAOAA4ADgAOAA4ADgAOAA4ADgAOAA4ADAAMAAwADAAKAAoACgAKAAgACAAIAAgA
BgAEAAIAAAACAAIAAgACAAQABAAEAAQAAgACAAIAAgACAAIAAgACAAAAAAAAAAAAAQAC
AAMABAAGAAYABgAGAAgACAAIAAgACAAIAAgACAAGAAYABgAGAAgACAAIAAgABgAGAAYA
BgAGAAYABgAGAAQABAAEAAQABAAEAAQABAACAAIAAgACAAAAAAAAAAAAAAAAAAAAAAD/
//7//f/8//z//P/8//z//P/8//z//P/6//r/+v/6//v//P/9//7//P/8//z//P/5//j/
9//2//f/+P/5//r/+f/4//f/9v/4//j/+P/4//j/+P/4//j/+P/4//n/+f/5//n/+f/5
//f/9//3//f/9//3//b/9v/2//b/9//5//r/+//8//z//P/9//3//v8AAAAAAAAAAAEA
AwAFAAcACAAIAAcABgAHAAUABQAEAAUABQAEAAMAAgACAAEAAAD+////////////AAAA
AAAA/f/5//b/8//v/+7/7v/u/+3/7f/t/+3/7v/u/+7/7f/v/+//7//v/+//8P/x//H/
8P/w//D/8P/v//D/8f/2/wIAFgAwAEsAaQCNALEA1gABASUBKQEMAecAuQCBAE8AHQDh
/6//lv+F/2n/U/9L/0n/UP9f/2//f/+T/6P/s//A/8n/0f/X/9v/3f/b/93/3v/e/97/
4P/i/+T/5f/k/+P/4//j/+X/5P/j/+P/4v/j/+P/4//k/+b/5//n/+n/6v/r/+z/6v/q
/+n/6f/q/+v/6//p/+3/7v/u/+//7f/r/+v/6//u/+7/7//x/+//7v/t/+3/7f/t/+3/
7//v/+//7v/u//H/8f/y//T/9P/y//H/8f/z//T/9f/1//n/+v/7//v//f/+////////
////AAABAAQABAAGAAYABAAFAAUABQAGAAYABgAHAAoACgALAAsACwAKAAoACgAKAAsA
DAAMAAoACQAJAAkACAAIAAgACAAJAAsACQAJAAkACQAKAAoADQANAA0ADgAMAAwADAAM
AAwADAALAAoACQAJAAgACAAHAAYABQAFAAMAAwABAAEAAwADAAIAAgACAAIAAwADAAMA
AwADAAMAAQABAAAAAAADAAMAAwADAAMABAAEAAUAAwADAAMAAwAEAAUABwAIAAgACAAJ
AAkACQAJAAkACQAHAAcABwAHAAcABwAHAAcABwAHAAcABwAFAAUABQAFAAcABwAGAAYA
AwACAAEA/v8BAAEAAgADAAMAAgAAAP//AQAAAP////////7//v/+//7//v/8//z//P/9
//3//f////7//v/+//z//P/8//z/+//7//v/+//5//n/+f/5//n/+f/5//r//P/7//r/
+P/4//j/+P/5//r/+//9//v/+f/3//X/9//3//f/9//5//n/+f/4//j/+P/4//n/+//8
//3//v/+//7///////7//v/+//7/AAABAAMABQAFAAcACAAIAAgABwAFAAUABgAFAAUA
BAADAAMABAAEAAYAAwADAAIA/////wAAAAAAAP7/+//5//n/9f/0//T/9v/1//X/9f/0
//T/8//y//P/8//z//P/8//z//T/9f/1//T/9P/0//b/+f/8//3/AAAOACQAPABVAHUA
lwC5AN4ACQEnAScBDgHrAL0AhwBVABsA3f+x/5z/jf95/2f/Yf9n/3L/g/+T/6X/t//H
/9X/3v/l/+v/7//x//P/9//5//r/+v/6//n/+v/7//v/+//7//z//f/9//z/+//7//z/
/f/9//3//f/+//7//f/7//z//f/+/wAAAAD/////AAABAAEA//8BAAIAAgADAAMAAQAB
AAEAAAAAAAEAAwAFAAQAAwADAAEAAQABAAMABQAFAAQABAAFAAUABgAIAAgABgAFAAUA
BwAIAAkACQAJAAoACwALAAsADAANAA0ADwAPABAAEQAQABAAEgASABIAEwATABMAFAAU
ABQAFQAUABQAFQAVABUAFAAUABQAFAAVABYAFgAUABMAEwATABIAEgASABIAEwAVABMA
EwAVABUAFgAWABUAFQAVABYAGAAYABgAGAAYABgAFwAWABUAFQAUABQAFQAUABMAEwAT
ABMAEQARABEAEQAQABAAEAAQABEAEQAPAA8ADwAPABEAEQAQABAADwAPAA8ADwARABIA
EgATABMAEwATABMAEwATABQAFAAUABQAFQAVABUAFQAVABUAFQAVABUAFQATABMAEwAT
ABUAFQAVABUAFQAVABUAFQAUABMAEQAQABEAEgATABIAEAAPAA8ADwAQABAADwAPAA8A
DgANAA0ADQAMAAwADAAOAA4ADAAMAAoACwALAAsADAAMAA0ADgANAAwACwAKAAsACwAL
AAsADQANAA0ADQALAAsACwAMAAoACQAJAAkACQANAA0ADAAKAAoACgAKAAoACgAKAAsA
CQAJAAkACQALAAsACwALAA0ADQANAAwADgAOAA4ADwARABIAEwAUABQAFAAVABUAFgAW
ABYAFgAUABUAFwAZABkAGwAcABwAHgAdABsAGwAaABkAGQAYABkAGQAaABoAGgAXABcA
FgAVABUAFgAWABYAFAARAA8ADQAJAAgACAAKAAkACQAJAAkACgAKAAoACwALAAsACwAL
AAsADAANAAsACgAKAAoADgARABQAFwAeACwAQABYAHEAjwCvAM0A8AATASUBFwH6ANUA
pQBzAEEACQDR/6//ov+T/3//cf9t/3P/gv+T/6P/tf/H/9X/4f/q//H/9f/5//3///8B
AAEAAgACAAIAAQACAAMAAwAFAAUABgAHAAcABgAFAAUABgAHAAcABwAHAAgACAAHAAcA
CAAJAAoACgAKAAkACQAIAAkACQAHAAkACgAKAAsADAALAAwADQAOAA4ADwARABMAEgAR
ABEAEQARABEAEwATABMAEgASABMAEwAUABYAFwAUABIAEQAVABYAFwAXABcAGAAZABkA
GwAcAB0AHQAbABsAHAAdAB4AHgAgACAAIgAjACMAIwAiACIAIgAjACYAJgAnACcAJwAm
ACYAJgAkACUAJgAmACQAIwAjACMAJAAkACQAJAAnACkAJwAnACcAJwAoACgAKQApACkA
KgAqACoAKgAqACoAKgApACgAJQAlACQAJAAlACQAIwAjACEAIQAfAB8AIQAhACAAIAAe
AB4AHwAfACEAIQAhACEAIQAhACAAIAAhACEAIQAhAB8AIAAgACEAIQAhACEAIQAhACEA
IgAiACIAIgAjACMAIwAjACMAIwAjACMAIwAjACEAIQAhACEAIQAhACEAIQAfAB8AHwAf
AB0AHQAcABwAHAAcABwAGgAYABcAFwAXABgAGAAXABcAFgAUABIAEQATABIAEgASABAA
EAAOAA4ADgAPAA8ADwAPAA4ADgAOAA4ADgAOAA4ADQANAA0ADQAMAAsACgAJAAkACQAJ
AAoADAAMAAoACgAKAAoACAAIAAgACQAJAAkACQAJAAcABwAHAAcABQAFAAUABAAFAAYA
BwAJAAoACgAKAAoADAAMAA0ADQAOAA4ADgAOAA4ADwARABMAFQAXABgAGAAYABcAFQAV
ABIAEQARABAADQANAA4ADgAOAAsACwAKAAkACQAKAAoACgAIAAUAAwABAP3//P/8//r/
+f/5//n/+f/6//r/+v/5//n/+f/5//n/+f/6//v/+//6//r/+v/8/////v///wIADAAg
ADgAUwBvAI0ArQDKAOsACwEPAfYA0wCtAH0ATwAjAOn/t/+e/4//f/9r/1//W/9g/23/
e/+N/5//sf+//8j/z//Z/9//4//l/+X/5//o/+j/6P/o/+r/7P/t/+z/6//r/+v/7f/s
/+v/6//q/+v/6//r/+3/7v/u/+3/6//s/+3/7v/u/+7/7f/t/+7/7//v/+3/7//w//D/
8f/v/+3/7f/t/+z/7P/t/+//7f/s/+v/6//s/+3/7v/x/+//7//u/+7/7//v//D/8v/y
//D/7//v//H/8v/z//P/8//0//X/9f/2//b/9v/1//X/9f/2//f/+f/6//3//v/8//3/
/f/9//7//v/+////AAAAAAEAAQABAAAAAAAAAP7///8AAAAAAAD///////8AAAAAAAAA
AP//AQD/////AQABAAIAAgABAAEAAQACAAEAAAD///7/AAAAAP///v///////v/+//3/
/P/7//v/+f/5//f/9//1//X/9P/0//T/9P/1//X/8//z//P/8//x//H/8P/w//P/8//z
//P/8//0//T/9f/1//X/9f/1//X/9f/2//b/9P/0//X/9f/3//f/9//3//f/9//3//f/
9f/1//X/9f/3//f/9//3//X/9f/1//X/8//z//L/8v/y//L/8v/w//L/8f/x//H/8f/w
/+7/7f/v/+7/7f/t/+3/7P/s/+z/7P/s/+r/6v/o/+n/6f/p/+n/6P/o/+j/6P/o/+j/
6P/p/+n/6f/p/+f/5//n/+f/5f/m/+b/5v/m/+b/5v/m/+b/5//n/+f/5//n/+X/5f/l
/+X/5f/l/+X/5P/m/+b/5v/n/+f/6P/p/+r/6v/q/+v/6//t/+7/7//w/+7/7f/t/+3/
8P/z//X/9v/4//f/9f/1//P/8f/w/+7/7//v//D/8P/w/+3/7f/s/+v/6//s/+z/7P/q
/+f/5f/j/9//3v/e/97/3f/d/93/3P/c/9v/2v/b/9v/2//b/9v/2//c/93/3//e/97/
3v/e/9v/3P/f/+D/6v/6/xIALQBNAG8AlwC6AN8A/wALAfgA2QCzAIEASQAXAN//qf+G
/3X/Yf9J/zv/N/86/0n/V/9n/3f/if+Z/6j/s/+9/8P/xf/H/8v/y//M/8z/zP/K/8z/
zv/P/8//z//Q/9H/0//S/9H/0f/U/9X/1f/V/9P/1P/U/9P/0//U/9X/1v/W/9b/1f/V
/9j/2f/Z/9f/1//Y/9j/2f/X/9X/1f/V/9j/2P/Z/9v/2f/Y/9f/1//Y/9n/2v/d/9v/
2//a/9r/2f/Z/9r/3P/e/9z/2//b/9//4P/h/+H/4f/i/+P/4//l/+b/5//n/+n/6f/q
/+v/6v/q/+z/7P/u/+//7//v//L/8v/y//P/9P/0//X/9f/z//L/8v/y//T/9f/2//b/
8v/x//H/8f/w//D/8P/w//P/9f/z//P/8f/x//L/8v/z//P/8//0//T/9P/0//T/9P/0
//P/8v/x//H/8P/w/+//7v/t/+3/7f/t/+v/6//r/+v/6v/q/+j/6P/p/+n/5//n/+f/
5//n/+f/5v/m/+n/6f/p/+n/6f/q/+r/6//r/+v/6//r/+v/6//s/+z/7P/s/+3/7f/u
/+//8P/x/+//7//v/+//8f/x//H/8f/v/+//7//v/+//7//v/+//7//v/+7/7v/s/+z/
7P/q/+z/6//r/+v/7P/s/+v/6//r/+r/6f/p/+n/6P/o/+j/6P/o/+b/5v/m/+f/5//n
/+n/6P/o/+j/5v/m/+b/5v/m/+f/6P/p/+n/6f/p/+n/5//n/+f/6P/q/+n/6P/o/+j/
6P/o/+r/6v/q/+v/6f/p/+n/6f/r/+v/6//r/+n/6f/p/+j/6P/o/+j/6f/t/+7/7//w
//L/8v/z//P/8v/y//L/8v/0//X/9//5//3///8AAAAAAgABAP/////+//3//f/8//v/
+//8//z//v/7//v/+v/5//n/+v/6//z/+v/3//X/9f/x//D/8P/v/+3/7P/r/+3/7v/u
/+7/7f/t/+3/7f/u/+//8f/z//P/8v/y//L/8v/z//L/8//2/wAAEgAoAEEAXwB9AKEA
xADpABEBIwEWAfcAzQCZAGEALQDz/73/mv+J/3f/Yf9T/1H/Wv9l/3f/jf+h/7H/v//M
/9X/3f/h/+X/5f/n/+n/6v/q/+r/6v/s/+7/7//w//H/8//1//f/9v/1//X/9v/3//f/
9//3//j/+P/3//f/+P/5//r//P/8//v/+//6//v/+//5//v//P/8//3//f/7//v/+//6
//r/+//9/////v/9//3//f/9//3//////////v/+/wEAAQACAAQABAACAAEAAQADAAQA
BQAFAAYABgAGAAUABwAIAAkACQAJAAkACgALAAoACgAMAAwADQAPABAAEQAQABAAEAAR
ABAAEAARABEAEwASABIAEgARABEAEQAQABAADwAPAA8ADAAMAAwADAANAA8ADQANAA4A
DwARABIAEwATABMAFAAUABQAFAAUABIAEgARABAAEQARABAAEAAPAA4ADQANAAsACwAJ
AAkACQAJAAgACAAIAAgACQAJAAcABwAHAAcABwAHAAYABgAHAAcABwAHAAcACAAIAAkA
CQAJAAkACQAJAAkACgAKAAwADAANAA0ACwALAAsACwALAAsACwALAAsACwALAAsADQAN
AA0ADQANAA0ADQANAA8ADwAOAA4AEAAQABAADgAMAAsACwALAAwADAALAAsADQAMAAsA
CwAJAAgACAAIAAoACgAIAAgACAAJAAkACQAJAAgACAAIAAoACgAKAAoACQAJAAkACQAH
AAcABwAHAAkACQAJAAoACAAHAAcABwAJAAkACwALAAoACAAIAAgACAAIAAgACAAJAAkA
CQAJAAkACQAJAAkACQAJAAkACQAIAAgACAAIAAkACwAMAA0ADgAQABAAEQARABIAEgAS
ABIAEgATABUAFwAZABsAHAAcABwAGwAZABkAGAAXABcAFgAVABUAFgAWABQAEQARABAA
DwAPABAAEAASABAADQALAAkABQAEAAQAAgABAAEAAQADAAQABAAEAAMAAwADAAMABQAF
AAYABwAFAAQABAAEAAYABwAMAA0AEgAeADIASgBlAIEAoQC/AOAABQEfARkB/gDdALMA
gQBPABkA3/+z/6L/l/+D/3H/af9t/3r/if+b/6//v//N/9v/5v/t//P/9//5//v//f//
/wAAAAAAAP7/AAACAAMABQAFAAYABwAHAAYABQAFAAYABwAHAAcACQAKAAoACQAJAAoA
CwAMAAoACgAJAAkACgALAAsACQALAAwADAANAA0ACwALAAsADAAMAA0ADwARABAADwAP
AA8ADwAPABEAEwATABIAEgATABMAFAAWABYAFAATABMAFQAWABcAFwAXABgAGQAZABsA
HAAdAB0AHQAdAB4AHwAeAB4AIAAgACEAIwAkACUAJQAkACMAIwAkACQAJQAlACUAJAAk
ACQAIgAjACQAJAAjACMAJAAlACQAJAAkACQAIwAlACMAIwAkACUAJwAoACcAJwAnACgA
KAAoACgAKAAqACoAKQAoACcAJwAmACYAJQAkACMAIwAlACUAIwAjACMAIwAiACIAIAAg
ACEAIQAhACEAIQAhACMAIwAiACIAIQAhACEAIQAhACIAIgAjACUAJQAlACUAJQAlACYA
JgAmACYAJwAnACUAJQAlACUAJwAnACcAJwAnACcAJwAnACUAJQAlACUAJgAnACgAKQAo
ACcAJQAkACQAJAAkACIAIgAhACEAIQAgACAAHwAfAB8AHgAdAB0AHwAeAB4AHgAeAB4A
HAAcABoAGwAbABsAHQAcABwAHAAcABwAHAAcABsAGwAbABsAHQAdAB0AHQAbABsAGwAc
ABoAGQAZABkAHQAbABwAGgAaABoAGgAaABoAGgAbABsAGwAbABsAGwAbABsAGwAbABsA
GwAaABwAHAAcAB0AHwAgACEAIgAiACIAIwAjACQAJAAkACQAJAAlACcAKQApACsALAAs
ACwAKwApACkAKAAnACcAJgAnACcAKAAoACYAIwAjACIAIQAhACIAIgAkACIAHwAdABkA
FQAUABQAFAATABMAEwATABQAFAAUABMAEwATABMAEwATABQAFQAVABQAFAAUABQAFwAY
ABsAIgAwAEYAXgB3AJMAswDTAPIAFQEpAR0B/gDdAK8AfwBTACMA7f/H/7T/o/+P/33/
c/9z/37/j/+f/6//wf/R/9//6P/x//f/+////wEAAwADAAQABAAEAAIABAAGAAcACQAJ
AAoACwAJAAgABwAHAAgACQAJAAkACwAMAAwACwAKAAoACgAKAAoACgAJAAkACgALAAsA
CQAJAAoACgALAA0ACwALAAsACgAKAAsADQAPAA4ADQANAA0ADQANAA8ADQANAAwADAAN
AA0ADgAQABIAEAAPAA8AEgAUABYAFwAWABYAFgAVABcAGAAZABkAGQAZABoAGwAcABwA
HgAeAB8AIQAiACMAIwAiACEAIQAgACAAIQAhACIAIgAjACQAIQAhACEAIAAfAB8AIAAh
AB4AHgAeAB4AIQAjACEAIQAhACEAIgAiACMAIwAjACQAIgAiACIAIgAiACIAIQAgAB8A
HwAeAB4AHQAcABsAGwAZABkAFwAXABkAGQAYABgAFAAUABUAFQAVABUAFQAVABUAFQAU
ABQAFQAVABUAFQAUABQAEwATABUAFQAVABUAFgAXABkAGgAZABgAGAAXABcAFwAXABcA
GAAZABoAGwAaABkAGAAXABcAFwAXABcAEwATABMAEwATABMAEgASABIAEgASABAAEQAR
ABIAEwARABAADgANAA8ADgANAA0ADQAMAAwADAAMAAwACgAKAAgACQAJAAkACwAKAAoA
CgAIAAgACAAIAAUABQAFAAUABwAHAAcABwAFAAUABQAGAAYABAAEAAQABAAEAAIAAgAC
AAMAAwADAAMAAwABAAEAAQABAAEAAQABAAAAAgACAAIAAwADAAQABQAGAAYABgAHAAcA
CgAKAAoACgAKAAsADQAPABAAEQARABAADgANAAsACwAMAAsACwAKAAkACQAKAAoACAAF
AAUABAAFAAUABgAGAAUAAgD+//v/+//3//b/9v/0//P/8//z//X/9v/2//b/8//z//P/
8//z//P/9P/1//X/9P/0//T/9v/5//r/9//+/w4AJgA+AFcAdwCdAL8A5AANASEBFQHy
AM0AnQBnADsACQDP/6f/lP+D/2v/V/9P/1H/XP9r/3n/if+b/6v/t//C/83/1f/b/93/
3f/d/9//4P/g/+D/4P/i/+T/5f/n/+f/6P/p/+j/5v/k/+P/5v/n/+f/5//m/+b/5f/j
/+P/5P/l/+b/5v/m/+X/5f/l/+X/5P/h/+P/5P/k/+X/5//l/+X/5f/k/+T/5f/n/+X/
5P/j/+P/5f/l/+X/5//n/+f/5v/m/+X/5f/m/+j/6v/o/+f/5//p/+r/6//r/+3/7v/v
/+//7//w//H/8f/x//H/8v/z//T/9P/2//b/9v/3//f/9//6//r/+v/7//z//P/9//3/
/f/8//z//P/6//v//P/8//z/+//7//v/+P/4//j/+P/5//v/+f/5//n/+f/6//r//f/9
//3//v/9//z/+//6//j/+P/3//b/9//3//b/9v/z//L/8f/x//H/8f/v/+//7v/t/+v/
6v/p/+r/7P/t/+z/6//q/+n/6f/p/+j/6P/r/+v/6//r/+v/7P/s/+3/7f/t/+3/7f/t
/+3/7v/u/+7/7v/v/+//8f/x//H/8f/x//H/8f/x/+//7//v/+//8f/x//H/8f/v/+//
7//v/+3/7f/s/+z/7P/s/+z/6v/s/+v/6//r/+r/6v/p/+n/6f/o/+f/5//p/+j/6P/o
/+b/5v/k/+T/5P/l/+X/5f/l/+T/5P/k/+T/5P/k/+T/4//j/+P/4//j/+P/4//j/+H/
4f/h/+L/4v/j/+T/5P/k/+T/5P/j/+L/4f/h/+H/4f/h/+H/4f/h/+H/4f/j/+P/4//i
/+T/5P/k/+X/5//o/+n/6v/s/+z/7f/t/+3/7P/r/+r/7P/t/+//8f/z//X/9v/2//j/
9//1//X/9P/z//P/8v/x//H/8v/y//T/8f/x//D/7//v//D/8P/y//D/7f/r/+n/5f/k
/+T/5P/j/+P/4//h/+L/4v/i/+P/4//j/+P/5f/l/+b/5//l/+T/5P/k/+j/5//q/+n/
6v/0/wYAHAAzAFEAcwCVALYA3QAHARUBAgHhALkAhQBPAB0A4f+t/47/ff9r/1X/Q/9D
/0z/Wf9p/3v/jf+f/6//uv/D/8v/z//T/9f/2//b/9z/3P/c/9z/3v/g/+H/4P/f/9//
3//g/+D/4P/h/+D/4f/h/+H/4v/k/+X/5f/j/+T/5f/m/+T/5P/j/+P/5v/n/+f/5f/l
/+b/5v/n/+n/5//n/+f/6P/o/+n/6//t/+z/6//r/+v/6//r/+3/7f/t/+z/7P/t/+3/
7v/w//L/8P/v/+//8f/y//P/8//1//b/9//3//n/+v/7//v/+//7//z//f/+//7/AAAA
AAAAAQABAAEAAgACAAIAAwAEAAQABQAFAAcABgAGAAYABQAFAAUABAAEAAMAAwADAAIA
AgACAAIAAwAFAAMAAwAFAAUABgAGAAcABwAHAAgACAAIAAgACAAIAAgABwAGAAMAAwAC
AAIAAwACAAEAAQABAAEA/////wEAAQAAAAAA/P/8//3//f////////////3//f/8//z/
/f/9//3//f/+/wAAAQADAAEAAQABAAEAAQABAAIAAgAEAAQABQAFAAMAAwADAAMABQAF
AAUABQAFAAUABQAFAAUABQAFAAUAAQABAAEAAQADAAMAAgACAAIAAgACAAAA/v/9//3/
/f8AAAAA//////3//P/7//v/+//6//r/+v/8//z/+v/6//r/+//7//v/+v/4//f/9v/3
//j/+f/6//j/9//2//X/9//3//f/9//1//X/9f/2//b/9f/1//X/9//3//f/9//z//L/
9P/0//T/9P/2//b/9v/3//X/9f/1//X/9f/1//X/9f/1//X/9f/0//T/9P/0//X/9//4
//n/+v/6//r/+//7//r/+v/6//r//P/9////AQAFAAcACAAIAAYABQADAAMAAgABAAEA
AAD/////AAAAAAAA/f/9//z/+//7//z//P/+//z/+f/3//T/7//t/+z/7v/t/+3/7f/r
/+z/7P/s/+3/7f/t/+3/7f/t/+7/7//t/+z/7P/s/+z/7//w//P/9v/+/w4AJgA/AFkA
eQCZALgA2wD/AAcB9gDXAK8AfQBNABsA4f+r/47/f/9v/1v/Tf9N/1b/Y/9z/4X/lf+j
/7P/vv/H/83/1f/b/9v/2//b/9z/3P/c/97/4P/i/+P/4f/h/+L/4//j/+L/4f/h/+T/
5f/l/+X/4//k/+T/4//j/+T/5f/m/+T/5P/j/+P/5v/n/+f/5f/n/+j/6P/p/+f/5f/l
/+X/5v/m/+f/6f/p/+j/5//n/+n/6f/p/+v/6//r/+r/6v/p/+n/6v/s//D/7v/t/+3/
7//w//H/8f/x//L/8//z//P/9P/1//X/9//3//j/+f/6//r//P/8//r/+//7//v//v/+
//7///8AAAAAAQABAP///v/+//7//v///wAAAAD+//3//f/9//z//P/8//z//f////3/
/f/9//3//v/+/wEAAQABAAIAAgACAAIAAgACAAIAAQAAAP/////+//7////+//3//f/9
//3/+//7//n/+f/4//j/+P/4//n/+f/5//n/+f/5//n/+f/4//j/+f/5//n/+f/7//z/
/P/9//3//f/9//3//f/9//7//v/+//7/////////////////////////////////////
////////////+//7//v/+//9//3//P/8//z//P/8//r//P/7//v/+//6//r/+f/5//n/
+P/3//f/9//2//b/9v/4//j/9v/2//b/9//3//f/9f/0//T/9P/2//b/9v/2//X/9f/1
//X/9f/1//X/9f/1//X/9f/2//b/9f/1//X/9f/1//X/9f/z//P/8v/0//T/9P/0//L/
8v/y//P/8//z//P/8//x//H/8f/x//H/8f/x//D/8f/y//P/9f/1//b/9//4//j/+P/5
//n/+P/4//j/+P/6//v//f//////AQACAAIAAgABAP/////+//3//f/8//n/+f/6//r/
+v/3//f/9v/3//f/+P/4//f/9P/w/+3/7f/p/+j/6P/o/+f/5//n/+f/6P/o/+j/5//n
/+f/5//l/+X/5v/n/+f/5v/m/+b/6v/t/+z/7f/0/wQAHAA0AE0AawCLAKsAygDvAAEB
7wDOAK0AgQBTACcA8f+3/5P/hP9z/13/T/9J/0//Wv9n/3f/h/+X/6X/s//A/8f/zf/R
/9P/1f/V/9X/1v/W/9b/2P/a/9z/3f/c/9v/2//b/9v/2v/Z/9n/2v/b/9v/2//Z/9r/
2v/Z/9r/3P/e/+D/3//e/9z/2//c/93/3f/b/9v/3P/c/93/3//d/93/3f/e/97/3//h
/+H/4P/f/9//3//f/9//4f/j/+P/4v/i/+H/4f/i/+T/5P/i/+H/4f/l/+b/5//n/+f/
6P/p/+n/6//s/+3/7f/t/+3/7v/v/+7/7v/w//D/7v/v/+//7//y//L/8v/z//L/8v/z
//P/8//y//L/8v/y//P/9P/0//D/7//v/+//7//w//H/8v/x//P/8f/x//H/8f/y//L/
8//z//P/9P/0//T/9P/0//T/9P/z//L/8f/x//D/8P/t/+z/6//r/+3/7f/r/+v/6f/p
/+j/6P/m/+b/5//n/+n/6f/p/+n/6f/p/+j/6P/p/+n/6f/p/+v/7P/s/+3/6//r/+v/
6//r/w==
         </WaveFormData>
      </LeadData>
      <LeadData>
         <LeadByteCountTotal>10000</LeadByteCountTotal>
         <LeadTimeOffset>0</LeadTimeOffset>
         <LeadSampleCountTotal>5000</LeadSampleCountTotal>
         <LeadAmplitudeUnitsPerBit>4.88</LeadAmplitudeUnitsPerBit>
         <LeadAmplitudeUnits>��V</LeadAmplitudeUnits>
         <LeadHighLimit>2147483647</LeadHighLimit>
         <LeadLowLimit>268435456</LeadLowLimit>
         <LeadID>V5</LeadID>
         <LeadOffsetFirstSample>0</LeadOffsetFirstSample>
         <FirstSampleBaseline>0</FirstSampleBaseline>
         <LeadSampleSize>2</LeadSampleSize>
         <LeadOff>FALSE</LeadOff>
         <BaselineSway>FALSE</BaselineSway>
         <ExcessiveACNoise>FALSE</ExcessiveACNoise>
         <MuscleNoise>FALSE</MuscleNoise>
         <LeadDataCRC32>1229197991</LeadDataCRC32>
         <WaveFormData>
8v/y//L/8v/x//D/7//u/+z/7P/s/+z/7P/s/+z/7P/n/+T/4f/e/+b/7P/y//j/EQAo
AD8AVgB5AJoAuwDcANQAzADEALwAmwB6AFkAOAAeAAYA7v/W/9D/yv/E/77/xf/K/8//
1P/Y/9z/4P/k/+X/5v/n/+j/5v/m/+b/5v/k/+T/5P/k/+b/5v/m/+b/5v/m/+b/5v/m
/+b/5v/m/+b/5v/m/+b/6P/o/+j/6P/q/+r/6v/q/+n/6P/n/+b/5v/m/+b/5v/o/+j/
6P/o/+j/6P/o/+j/6P/o/+j/6P/o/+j/6P/o/+j/6P/o/+j/6f/q/+v/7P/u/+7/7v/u
/+//8P/x//L/9P/0//T/9P/2//b/9v/2//b/9v/2//b/+f/6//v//P/9//7///8AAAIA
AgACAAIAAwAEAAUABgAIAAgACAAIAAgACAAIAAgACgAKAAoACgAKAAoACgAKAAoACgAK
AAoADAAMAAwADAALAAoACQAIAAcABgAFAAQAAgACAAIAAgAAAAAAAAAAAP///v/9//z/
+f/4//f/9v/0//T/9P/0//T/9P/0//T/9P/0//T/9P/0//T/9P/0//L/8v/y//L/9P/0
//T/9P/2//b/9v/2//j/+P/4//j/9v/2//b/9v/2//b/9v/2//b/9v/2//b/9P/0//T/
9P/0//T/9P/0//T/9P/0//T/9P/0//T/9P/0//T/9P/0//T/9P/0//T/8v/y//L/8v/w
/+7/7P/q/+v/7P/t/+7/8P/w//D/8P/u/+7/7v/u/+//8P/x//L/8P/w//D/8P/t/+z/
6//q/+j/6P/o/+j/6P/o/+j/6P/r/+z/7f/u//D/8P/w//D/7v/u/+7/7v/u/+3/7f/t
/+v/7P/s/+v/6//r/+v/6//q/+r/6v/q/+z/7f/u/+7/8v/y//L/8v/z//T/9f/2//X/
9f/3//r/+//7//3//f/9//3//f/9//3/+//7//z/+v/7//v/+//7//v/+v/5//j/+P/4
//j/9P/x/+7/6v/n/+f/6P/p/+j/6P/o/+j/5v/m/+b/5v/m/+b/5v/m/+j/6P/o/+j/
6P/o/+j/5f/i/93/1v/O/87/1f/f/+v/+/8SADAAVACBALQA2ADuAPcA7QDUAL4ApAB5
AEsALgATAPH/1v/J/8D/u/+3/7X/uv/D/8v/0P/X/9v/2//e/+L/4v/g/9//3//g/+D/
3//f/9//4P/g/9//3//f/+D/4P/g/+H/3//g/+D/4P/i/+H/4f/h/+L/4v/i/+L/4v/i
/+L/4v/g/+H/4f/h/+P/5P/l/+X/4//j/+P/4//l/+X/5f/l/+X/5f/k/+T/5v/m/+b/
5v/l/+X/5f/l/+j/6P/o/+n/6v/q/+v/6//r/+v/6//r/+3/7v/v//D/8v/z//P/9P/1
//X/9f/3//n/+//8//3//P/9//3//v///wEAAQACAAEAAgACAAIAAwAEAAUABwAKAAoA
CgALAAsACgAJAAgACQAKAAsADAAMAA0ADQAMAAwADAAMAAwADAAMAAwACwAJAAkACQAJ
AAgABwAGAAUABAADAAIAAQACAAIAAAD///3//f/8//v//P/7//r/+v/6//n/+f/5//n/
+v/6//r/+P/4//j/9//3//j/+f/6//n/+f/5//n/9//4//j/+P/5//r//P/9//3//f/9
//3////////////+//7//v/+/wAAAAABAAEA///////////+//3//P/8//z//P/8//z/
+v/6//r/+v/6//r/+v/7//v/+f/5//n/+f/5//n/+f/5//n/+P/4//j/+P/4//j/+f/5
//n/+f/5//n/+f/5//f/9v/2//b/9v/2//b/9v/2//b/9v/2//j/+P/4//j/+P/4//j/
9v/2//b/9v/4//j/+P/4//b/9v/1//X/9//3//j/+P/5//n/+f/5//n/+v/6//r/+v/8
//3//v/+/wAAAAAAAP7//v/+//7/AAABAAEAAwAEAAUABQAHAAcABwAHAAcACQAJAAcA
BwAIAAgACQAJAAkABwAHAAYABQAEAAQABAACAP///f/7//r/9v/1//X/9//2//b/9v/0
//T/9P/0//T/9P/0//T/8v/y//L/8v/0//T/9P/0//P/8P/t/+T/3v/c/+P/7f/5/wkA
HgA6AFoAhwC0ANQA6ADxAOkA1ADAAKAAdQBLADAAGQD7/+L/1//Q/8v/y//P/9T/2f/f
/+L/5f/n/+n/6v/s/+7/7v/v/+//8P/w/+3/7f/t/+7/7v/t/+3/7f/u/+7/7v/v/+3/
7v/u/+7/7v/t/+3/7f/s/+z/7P/s/+3/7v/v//D/8P/x//H/8f/w//D/8P/v//D/8f/y
//P/9f/1//X/9f/3//f/9v/2//b/9v/2//b/+f/5//n/+f/4//j/+P/5//j/+P/5//n/
+//7//v/+//7//z//f/+//7//////wAAAwADAAMABQAHAAkACgALAAoACwALAAwADQAP
AA8AEAAPABAAEAAQABIAEgASABMAFgAWABYAFwAWABYAFgAWABgAGAAYABgAGAAZABkA
GAAYABgAGAAYABgAGAAYABcAFwAXABcAFwAWABUAFAATABIAEQAQAA8AEAAQAA4ADQAN
AA0ADAALAAwACwAKAAoACgAJAAkACQAJAAoACgAKAAgACAAIAAcACAAIAAgACAAJAAkA
CQAJAAkACgAKAAoADAAMAA0ADQALAAsACwALAAkACQAJAAkACgAKAAoACgAKAAoACwAL
AA0ADQANAA0ADAALAAoACgAIAAgACAAIAAkACgALAAwACQAIAAcABwAJAAcABwAHAAcA
BwAHAAcABQAFAAQABAAGAAYABgAGAAcABwAHAAcABQAFAAUABQAFAAQABAAEAAQABAAE
AAQABAAEAAQABAACAAIAAgACAAQABAAEAAQABAAHAAcABAAEAAQABAAEAAIAAgACAAIA
AgACAAEAAQADAAMABAAEAAMAAwADAAMAAQACAAIAAgAEAAYABwAIAAoADAAMAAwADAAM
AAwADAAKAAsACwANABAAEQARABMAFQAVABUAFQATABMAEQARABQAFAAVABUAFQATABMA
EgAPAA4ADgAOAA4ACwAJAAcAAgD+//3//f/+//7///8AAP7//v/+//7/AAAAAAAAAAAA
AAAAAAAAAP///v/9//z//f/6//X/8P/s/+7/8////wsAHQA0AE4AcgCdAMIA3ADsAO0A
2wDGALAAjgBhAD8AKgATAPf/5v/b/9T/0//V/9n/4P/l/+v/8P/z//X/9//4//j/+P/6
//f/9//4//j/9f/1//X/9v/3//f/+P/5//r/+v/6//v/+//8//z//P/+//3//f/9//7/
/v/+//7//P/8//z//P/6//v/+//7//z//P/8//v//f/9//3//f/9//3//f/9///////+
//7/AAAAAAAAAAABAAEAAQABAAEAAAD/////AAAAAAEAAQADAAMAAwADAAUABgAHAAgA
CgALAAsADAALAAsACwANAA8AEQASABMAEgATABMAFAATABUAFQAWABcAGAAYABgAGAAY
ABgAGQAaABoAGgAbABoAGgAaABoAHAAcABwAHAAcAB0AHQAcAB4AHgAeAB4AHgAeAB4A
HQAdAB0AHQAdABwAGwAaABkAFgAVABQAEwASABIAEAAPABEAEQAQAA8AEAAPAA4ADgAO
AA0ADQANAA0ADgAOAA4ADAAMAAwACwAMAAwADAAMAA0ADQANAA0ADQAOAA4ADgAMAAwA
DQANAAsACwALAAsADQANAA0ADQAOAA4ADgAOAAwADAANAA0ADQANAA0ADQAMAAsACgAK
AAoACgAKAAoACAAIAAgACAAEAAQABAAFAAcABQAFAAUABQAFAAUABQAFAAUABAAEAAQA
BAAEAAQAAwADAAMAAwADAAMAAwADAAEAAAAAAAAAAAAAAAAAAAD+//7//v/+/wAAAAAA
AAAAAAACAAAAAAAAAAAAAAAAAAAAAAAAAAAA//////3//f/+//7//f/9//3//f/9//7/
/v/+//z//v///wAAAgAEAAQABAAEAAQABAAEAAQABQAFAAcACAAJAAkACwANAA0ADQAN
AA0ADQALAAsADAAMAA0ADQALAAkACQAIAAcABgAGAAYABAABAP///f/8//j/9//3//X/
9P/0//T/9P/0//T/9P/0//T/9P/0//b/9v/2//b/9v/2//b/9v/1//L/7f/m/+D/3v/l
/+///f8LACAAOABWAHsAqADKAN4A6QDhAMwAugCiAHsATwAyAB0AAQDq/9n/zv/H/8P/
w//K/9H/2f/e/+H/5f/p/+z/7P/q/+r/6//r/+z/7P/r/+v/6//s/+z/6//r/+v/7P/s
/+z/7f/r/+z/7P/s/+z/6//r/+v/7v/u/+7/7v/u/+7/7v/u/+z/7f/t/+3/7v/u/+7/
7f/t/+3/7f/t/+3/7f/t/+3/7f/t/+z/7P/t/+7/7//w//H/8f/x//H/8v/y//L/8//z
//L/8v/x//P/8//z//P/9//4//n/+v/6//v/+//8//v/+//7//3///8BAAIAAwACAAMA
AwAEAAUABwAHAAgACQAKAAoACgALAAwADQAPAA4ADgAOAA8ADgAOAA4ADgAPABAAEQAS
ABIAEwATABIAEAAQABAAEAAOAA4ADgANAAkACQAJAAkACgAJAAgABwAGAAUABAADAAIA
AgAAAP//AQABAAAA///8//v/+v/6//r/+f/5//n/+P/4//f/9v/2//b/9v/1//X/9v/3
//j/+f/5//n/+f/3//j/+P/4//r/+v/7//v/+//7//v/+//7//v/+//7//r/+v/6//r/
/P/8//3//f/9//3//f/9//z/+//6//r/+P/4//j/+P/2//b/9v/2//X/9v/3//n/+f/3
//f/9//1//X/9f/1//X/9f/0//T/9P/0//T/9P/x//H/8f/x//P/8//z//P/9f/0//T/
9P/y//L/8v/y//D/8P/w//D/8v/y//D/8P/w//D/8P/w//D/8P/y//L/8f/x/+//7//w
//D/8f/x//H/8f/x//L/8v/y//D/8v/z//T/9P/2//b/9v/4//j/+P/4//f/9//2//f/
/P/9//3///8BAAEAAQABAP/////9//3//v/+//////////3//f/8//3//P/8//z//P/5
//f/9f/y/+7/7f/t/+3/7P/s/+z/6//q/+n/6P/o/+j/6P/o/+n/6v/r/+z/6v/q/+r/
6v/p/+b/4f/a/9L/0P/V/93/6//5/w4AKgBMAHMAoADIAOQA8wDzAN4AxACqAIEAUwAy
ABsA/f/g/83/xP+7/7n/uf+8/8H/x//O/9X/3f/h/+L/4P/g/+T/4//j/+T/5P/h/+H/
4f/i/+H/3//e/93/3//g/+H/4//l/+b/5v/m/+b/5f/l/+X/5v/m/+b/5v/m/+b/5v/m
/+j/6f/p/+n/6f/o/+f/5f/j/+P/4//j/+X/5f/l/+X/5//n/+b/5v/o/+j/6P/o/+n/
6f/p/+n/6v/q/+r/6//s/+z/7f/t/+3/7f/t/+3/8f/y//P/9P/0//X/9f/2//n/+f/5
//v/+v/7//v/+//+//////8AAAMABQAFAAYABwAIAAgACAAIAAgACAAJAAwADAAMAA0A
DAAMAAwADAAOAA4ADgAOABAAEQARABAAEAAQABAAEAAQABAAEAAPAA0ADQANAA0ACgAJ
AAgABwAEAAMAAgABAAIAAgAAAP////////7//f/8//v/+v/6//j/9//3//f/9//4//j/
+P/4//j/+P/3//j/+P/4//j/+f/5//n/+f/5//r/+v/6//r/+v/7//v/+//7//v/+//9
//3//f/9//z//P/8//z//v/+///////9//3//f/9//3//f/9//7//v/+//7//v/8//z/
/P/8//r/+v/6//v/+//5//n/+f/5//n/+f/5//n/+f/4//j/+P/4//j/+P/3//f/9//3
//f/9//3//f/9//2//b/9v/2//b/9v/2//j/+P/4//j/9v/2//b/9v/4//b/9v/2//b/
9v/2//b/9v/2//b/9v/2//X/9f/3//f/+P/4//f/9//3//f/9f/2//b/9v/4//r/+//8
//r//P/8//z//P/8//z//P/8//3//f///wAAAQABAAMABgAHAAgACQAHAAcABQAFAAQA
BAAFAAUABwAFAAUABAADAAIAAgACAAQAAQD///3/+v/2//X/9f/z//L/8v/y//T/9P/0
//T/8v/y//L/8v/0//T/9P/0//L/8v/y//L/8f/w/+3/5v/e/9r/3f/l//H///8SACoA
SgBxAJ4AxgDiAPMA8wDgAMgAsACNAGEAPAAjAAcA6v/Z/9D/yf/H/8f/yv/T/9n/3v/j
/+f/6//s/+z/7P/s/+3/7f/u/+7/7P/r/+r/6v/r/+v/7P/t/+z/7P/s/+3/6//s/+z/
7P/s/+v/6//r/+7/7v/u/+7/8P/w//D/8P/w//H/8f/x//D/8P/w/+//7//v/+//7//v
/+//7//v//P/8//y//L/8v/y//L/8v/z//P/8//z//T/9P/0//X/9v/2//f/9//5//n/
+f/5//n/+v/7//z//P/9//3//v////////8BAAMABQAGAAcACAAJAAkACgAKAAsACgAK
AAwADgAPABAAEgASABIAEwASABIAEgATABQAFAAUABQAFAAUABQAFAAUABUAFQAUABYA
FgAWABYAFgAWABYAFQAVABUAFQAVABMAEQAPAA0ADgANAAwACwAKAAoACAAHAAcABwAG
AAUABgAFAAQABAAEAAMAAwADAAMABAAEAAQAAgACAAIAAQABAAIAAwAEAAMAAwADAAMA
AwAEAAQABAAEAAQABQAFAAUABQAFAAUABQAFAAUABQAGAAYABgAGAAYABgAHAAcABQAF
AAUABQAEAAMAAgACAAQABAAEAAQABgAGAAYABgACAAIAAgADAAUAAwADAAMAAwADAAMA
AwABAAEAAAAAAAAAAAAAAAAAAQABAAEAAQABAAEAAQABAAMAAgACAAIAAAAAAAAAAAAA
AAAAAAAAAAIAAgACAAIAAAAAAAAAAAAAAP//AQABAAAAAAAAAAAAAAACAAIAAgACAAAA
AAD/////AQABAAIAAgABAAEAAQABAAEAAgACAAIAAgAEAAUABgAEAAYABgAGAAYABgAG
AAYABgAHAAcACQAOAA8ADwARABEAEQARABEAEQARAA8ADwAQABAAEQARABEADwAPAA4A
CwAKAAoACgAKAAcABQADAAIA/v/9//3//f/8//z//P/8//z//P/8//z//P/8//z//P/8
//z//P/6//r/+v/6//3/+v/3//D/6P/o/+//+f8FABUAKgBEAGQAiwC2ANQA5ADrAOEA
ygC2AJgAbQBFACwAFQD7/+T/2f/S/8//0f/V/9r/4f/l/+r/7//x//H/9P/0//T/9P/z
//P/9P/0//P/8//z//T/9v/1//X/9f/0//T/9P/1//X/9v/2//b/+P/3//f/9//4//j/
+P/4//b/9v/2//b/9P/1//X/9f/2//b/9v/1//f/9//3//f/9//3//f/9//3//f/9v/2
//j/+P/4//j/+f/5//n/+f/8//z//P/9//z//P/9//3//f/9//3//f/9//7///8AAAIA
AwADAAQABwAHAAcACQAHAAkACgALAAwADQANAA4ADQAPAA8AEAATABQAFAAUABIAEgAS
ABMAFAAUABQAFQAWABYAFgAWABgAGAAYABgAGQAZABgAFgAWABYAFgAWABQAFAAUABMA
EgATABQAFQAUABMAEgARABAADwAOAA0ADAAMAAoACQAJAAkACAAHAAYABQAEAAQABAAD
AAMAAwADAAQABAAEAAIAAgACAAEAAgACAAIAAgAFAAUABQAFAAUABgAGAAYABgAGAAcA
BwAFAAUABQAFAAUABQAFAAUABgAGAAYABgAEAAQABQAFAAUABQAFAAUABQAFAAUABgAE
AAQABAAEAAQABAAEAAQAAAAAAAAAAQD///3//f/9//////////////////7//v/+//7/
/v/+//3//f/9//3/+//7//v/+//7//r/+v/6//z//P/8//z//P/8//z//P/8//z//P/8
//r/+v/6//r/+v/5//r/+P/4//j/+P/4//j/+P/4//j/+P/3//f/9f/1//b/9v/2//f/
+P/5//n/+v/6//r/+P/6//v//P/8//7//v/+//7//v/+//7/AAABAAEAAwAEAAUABQAH
AAcABwAHAAcABQAFAAMAAwAGAAYABwAHAAUAAwADAAIA///+//7//v8AAP3/+//5//b/
8v/x//H/8f/w//D/8P/w//D/8P/w//D/8P/w//D/8P/w//D/8P/w//D/8P/w/+//7P/n
/+D/2v/c/+X/7//5/wcAIAA8AGAAiwC0AM4A3gDjANMAvACqAIwAYQA7ACIACQDv/9r/
zf/E/8H/wf/F/8r/z//T/9r/3//j/+X/5v/m/+j/6P/l/+X/5v/m/+X/5f/l/+b/6P/n
/+f/5//n/+b/5f/l/+X/5v/m/+b/5//n/+j/6f/o/+j/6P/o/+r/6v/q/+r/6P/p/+n/
6f/o/+j/6P/n/+n/6f/p/+n/6f/p/+n/6f/p/+n/6P/o/+j/6P/o/+j/6f/p/+n/6f/s
/+z/7P/t/+z/7P/t/+3/8P/x//L/8//0//T/9P/0//T/9f/1//b/9//3//f/+f/5//v/
/P/9/wAAAQABAAIAAwAFAAUABgAHAAgACAAIAAoACgAKAAsACgAKAAoACwAMAAwADAAM
AA4ADgAOAA4AEAARABEAEAAQABAAEAAQAA4ADgAOAA0ADQANAA0ADQAMAAsACgAJAAgA
BwAGAAUAAgACAAAA/////////v/9//7//f/8//z/+v/5//n/+f/5//r/+v/6//z//P/8
//v/+v/6//r/+v/6//n/+P/3//n/+v/6//r//P/8//3//f/9//3//f/9//v/+//7//v/
/P/8//z//P/8//z//f/9/////////////f/7//n/+P/6//r/+v/6//z//P/8//z//P/8
//z//f/7//n/+f/5//n/+f/5//n/9//3//b/9v/2//b/9v/2//X/9f/1//X/9//3//f/
9//3//b/9v/2//T/9P/0//T/9v/2//b/9v/1//T/8//y//L/8v/y//L/8v/y//T/9P/0
//T/9P/0//P/8//x//H/8v/y//H/8f/x//H/8//0//T/9P/0//b/9//4//j/+v/6//r/
+v/6//r/+v/6//v/+//9/wAAAQABAAMAAQABAAEAAQADAAMAAQABAAAAAAABAAEAAQD/
/////v////7//v/+//7/+//5//f/9P/w/+//7//u/+z/6//q/+z/7P/s/+z/7P/s/+z/
7P/s/+z/7P/s/+z/7P/s/+z/6//q/+P/2P/Q/9T/3f/n//X/BwAiAEIAZgCTALwA2gDq
AO0A3QDGALIAkgBjAD0AJgANAO3/1v/L/8T/v/+9/73/xP/L/8//1P/Z/9//4f/k/+T/
5P/i/+H/4f/i/+L/4//j/+P/5P/k/+P/4//j/+T/5P/k/+X/5f/m/+b/5v/m/+X/5f/l
/+j/6P/o/+j/5v/m/+b/5v/k/+X/5f/l/+j/6P/o/+f/5//n/+f/5//n/+f/5//n/+f/
5//m/+b/6P/o/+j/6P/p/+n/6f/p/+r/6v/q/+v/7P/s/+3/7f/x//H/8f/x//H/8v/z
//T/9P/1//X/9v/3//f/9//5//n/+//8//3/AAABAAEAAgADAAUABQAGAAcACAAIAAgA
CgAKAAoACwAMAAwADAANAA4ADgAOAA4ADAAMAAwADAAMAA0ADQAMAA4ADgAOAA4ADgAO
AA4ADQAKAAkACAAHAAYABQAEAAMABAADAAIAAQAAAAAA/v/9//3//f/8//v/+v/5//j/
+P/4//f/9//3//b/9v/1//T/8v/y//L/8f/z//T/9f/2//n/+f/5//n/9//4//j/+P/4
//j/+f/5//v/+//7//v/+//7//v/+//6//r/+v/6//z//P/9//3/+//7//v/+//6//n/
+P/4//r/+v/6//r/+v/6//r/+v/4//j/+P/5//v/+f/5//n/9//3//f/9//3//f/9v/2
//j/+P/4//j/9//3//f/9//2//X/9P/z//P/8v/y//L/9P/0//T/9P/0//T/9P/0//b/
9v/2//b/9P/0//b/9P/0//T/9P/y//L/8v/y//T/9P/z//P/8//z//T/9P/z//P/8//z
//H/8v/y//L/9P/2//f/+P/6//z//P/8//r/+v/6//r/+v/7//v//f8AAAEAAQADAAUA
BQAFAAUAAwADAAEAAQAEAAQABQAFAAUAAwADAAIAAQAAAAAAAAACAP///f/7//b/8v/x
//H/8f/w//D/8P/w//D/8P/w//D/8P/w//D/8P/w//D/8P/w//D/8P/w/+//7P/p/+L/
2v/Y/9v/4//t//3/EgAqAEoAcQCiAMgA4gDvAO0A2gDEAK4AiQBbADgAIQADAOb/1f/M
/8f/xf/F/8j/z//V/9r/3//l/+n/6P/o/+j/6v/n/+f/6P/o/+f/5//n/+j/6P/n/+f/
5//q/+r/6v/r/+n/6v/q/+r/7P/r/+v/6//q/+r/6v/q/+r/6v/q/+r/6v/r/+v/6//s
/+z/7P/r/+v/6//r/+v/6//r/+v/6//t/+3/7P/s/+7/7v/u/+7/7f/t/+3/7f/u/+7/
7v/v//D/8P/x//H/8//z//P/8//1//b/9//4//j/+f/5//r/+f/5//n/+//9////AAAB
AAIAAwADAAQABQAHAAcACAAJAAoACgAKAAwADAAMAA0ADAAMAAwADQAQABAAEAAQABAA
EAAQABAAEAARABEAEAASABIAEgASABAAEAAQAA8ADwAPAA8ADwAMAAsACgAJAAgABwAG
AAUABgAGAAQAAwADAAMAAgABAAAA///+//7//P/7//v/+//9//7//v/+//3//P/7//n/
+v/6//r/+v/9//3//f/9//v//P/8//z//P/8//3//f/9//3//f/9//3//f/9//3///8A
AAEAAgAAAAAAAQABAP//////////AAD///7//v/+//7//v/+//7//v/+//7//P/8//z/
/f////3//f/9//z/+//6//n/+f/5//j/+P/6//r/+v/6//n/+f/5//n/+f/5//n/+f/7
//r/+v/6//j/+P/4//j/+P/4//j/+P/4//j/+P/4//r/+v/6//r/+v/5//n/+f/1//b/
9v/2//b/9v/3//j/+f/6//j/+P/3//f/9f/1//b/9v/1//X/9f/1//f/+P/4//j/9v/4
//n/+v/6//z//P/8//7//v/+//7//v//////AQAEAAUABQAHAAUABQAFAAUABQAFAAMA
AwAEAAQABQAFAAUAAwADAAIAAwACAAIAAgACAP///f/7//f/8v/w/+//8f/w//D/8P/y
//L/8v/y//L/8v/y//L/8P/w//D/8P/w//D/8P/w/+//7v/t/+j/4P/c/9//5//z/wEA
FAAuAEoAbwCaAMAA2ADlAOMAzgC6AKYAfwBRADIAGwABAOb/1f/O/8n/x//J/8z/0f/X
/9z/4f/l/+n/6v/s/+r/6P/n/+f/6P/o/+n/6f/p/+r/6v/p/+n/6f/q/+r/6v/r/+v/
7P/s/+z/6v/p/+n/6f/o/+j/6P/o/+r/6v/q/+r/7P/t/+3/7f/u/+7/7v/t/+v/6//r
/+v/7f/t/+3/7f/t/+3/7P/s/+7/7v/u/+7/7//v/+//7//u/+7/7v/v//L/8v/z//P/
8//z//P/8//z//T/9f/2//j/+f/5//r/+//7//v//f///wEAAgADAAMAAwACAAIAAwAF
AAUABgAJAAoACgAKAAoACgAKAAsADgAOAA4ADwAOAA4ADgAOAAwADAAMAAwADgAPAA8A
DgAQABAAEAAQABAAEAAQAA8ADQANAA0ADQAKAAkACAAHAAYABQAEAAMABAAEAAIAAQAB
AAEAAAD///7//f/8//z//v/9//3//f/9//7//v/+//3//P/7//n/+v/6//r/+v/7//v/
+//7//3//v/+//7//P/8//3//f/9//3//f/9//3//f/9//3//v/+//7//v/+//7/////
/////////////v/9//z//P/8//z//P/8//r/+v/6//r/+P/4//j/+f/5//f/9//3//f/
9//3//f/+P/5//n/+v/4//j/+P/4//X/9f/1//X/9f/1//X/9f/1//T/9P/0//T/9P/0
//T/9P/0//T/9P/0//T/9P/0//T/9P/0//T/9P/z//P/8//x//H/8v/y//L/8v/y//D/
8P/w//D/8f/y//L/8//x//H/8v/y//H/8f/x//H/8//0//T/9P/y//T/9f/2//b/+P/4
//j/9v/2//b/9v/4//n/+f/7//z//f/9////AQABAAEAAQABAAEA//////7//v//////
///9//3//P/7//r/+v/6//n/9f/y/+//7f/q/+r/6//p/+j/6P/o/+j/6P/o/+j/6P/o
/+j/6P/q/+r/6v/q/+n/6P/n/+b/5f/g/9v/1P/S/9T/3f/p//f/BwAeADoAWgCFAK4A
xgDWANcAxwC0AKAAgABTAC8AFgD9/+H/zv/D/7z/uf+5/7v/wv/J/83/0v/Z/9v/3f/e
/+D/4P/c/93/3f/e/97/3f/d/93/3v/e/93/3f/d/97/3v/e/9//3//g/+D/4P/e/93/
3f/d/97/3v/e/97/3v/e/97/3v/c/93/3f/d/+D/4P/g/9//3f/d/93/3f/e/9//4P/h
/+L/4f/f/97/4P/g/+D/4P/h/+H/4f/h/+D/4P/g/+H/4v/i/+P/4//j/+P/4//j/+X/
5v/n/+j/6v/r/+v/7P/t/+3/7f/v/+//8f/y//P/8v/z//P/9P/3//n/+f/6//n/+v/6
//r/+v/6//r/+//6//r/+v/7//z//P/8//z//v/+//7//v/+///////+//7//v/+//7/
/P/8//z/+//7//v/+//7//j/9//2//X/9P/z//L/8f/w//D/7v/t/+3/7f/s/+v/6P/n
/+b/5v/o/+f/5//n/+X/5v/m/+b/5v/m/+b/5f/m/+b/5v/m/+f/5//n/+f/5//o/+j/
6P/m/w==
         </WaveFormData>
      </LeadData>
      <LeadData>
         <LeadByteCountTotal>10000</LeadByteCountTotal>
         <LeadTimeOffset>0</LeadTimeOffset>
         <LeadSampleCountTotal>5000</LeadSampleCountTotal>
         <LeadAmplitudeUnitsPerBit>4.88</LeadAmplitudeUnitsPerBit>
         <LeadAmplitudeUnits>��V</LeadAmplitudeUnits>
         <LeadHighLimit>2147483647</LeadHighLimit>
         <LeadLowLimit>268435456</LeadLowLimit>
         <LeadID>V6</LeadID>
         <LeadOffsetFirstSample>0</LeadOffsetFirstSample>
         <FirstSampleBaseline>0</FirstSampleBaseline>
         <LeadSampleSize>2</LeadSampleSize>
         <LeadOff>FALSE</LeadOff>
         <BaselineSway>FALSE</BaselineSway>
         <ExcessiveACNoise>FALSE</ExcessiveACNoise>
         <MuscleNoise>FALSE</MuscleNoise>
         <LeadDataCRC32>1906702173</LeadDataCRC32>
         <WaveFormData>
+P/4//j/+P/3//b/9f/0//T/9P/0//T/8v/y//L/8v/s/+j/5P/g/+L/5P/m/+j/+v8K
ABoAKgBLAGwAjQCuALIAtgC6AL4ApQCOAHcAYABJADIAGwAEAPv/9P/t/+b/5//o/+n/
6v/s/+7/8P/y//L/8v/y//L/8f/w/+//7v/s/+z/7P/s/+z/7P/s/+z/7P/s/+z/7P/u
/+7/7v/u/+z/7P/s/+z/7v/u/+7/7v/w//D/8P/w/+//7v/t/+z/7P/s/+z/7P/u/+7/
7v/u/+7/7v/u/+7/8P/w//D/8P/u/+7/7v/u//D/8P/w//D/8f/y//P/9P/0//T/9P/0
//X/9v/3//j/+P/4//j/+P/6//r/+v/6//z//P/8//z///8AAAEAAgAEAAQABAAEAAYA
BgAGAAYACAAIAAgACAAKAAoACgAKAAwADAAMAAwADgAOAA4ADgAOAA4ADgAOAA4ADgAO
AA4ADgAOAA4ADgANAAwACwAKAAgACAAIAAgABwAGAAUABAACAAIAAgACAAEAAAD///7/
/P/8//z//P/6//r/+v/6//j/+P/4//j/+P/4//j/+P/4//j/+P/4//j/+P/4//j/+v/6
//r/+v/6//r/+v/6//r/+v/6//r/+v/6//r/+v/6//r/+v/6//r/+v/6//r/+f/4//f/
9v/2//b/9v/2//b/9v/2//b/9v/2//b/9v/2//b/9v/2//P/8v/x//D/7v/u/+7/7v/t
/+z/6//q/+r/6v/q/+r/7P/s/+z/7P/q/+r/6v/q/+z/7P/s/+z/7v/u/+7/7v/r/+r/
6f/o/+b/5v/m/+b/5v/m/+b/5v/n/+j/6f/q/+r/6v/q/+v/6f/p/+n/6f/o/+j/6f/p
/+n/6f/p/+n/5//m/+b/5v/m/+f/5//n/+j/6v/q/+r/7P/u/+//8P/u/+7/7v/v/+//
7//v//H/9P/0//b/9//4//n/+f/4//X/9f/1//X/9f/2//b/9f/2//X/9f/1//b/9f/0
//P/7v/s/+r/6P/m/+X/5f/k/+b/5v/m/+X/4//j/+L/4v/i/+L/4v/i/+T/5P/k/+T/
5v/l/+X/4v/f/9r/0f/I/8b/yP/N/9L/2v/r////GwBBAGwAkQCuAMIAxgC9ALQApACF
AGMATAAyABcA///x/+f/3//Y/9P/0//Y/9z/3v/e/97/3//f/+L/4v/g/9//3//g/+H/
3v/e/97/3v/e/93/3f/d/97/3v/e/97/3P/c/9z/3P/e/97/3v/e/+D/4P/h/+H/3//f
/9//3//d/93/3f/d/97/3//g/+H/4P/g/+D/4P/h/+H/4v/k/+L/4v/i/+L/4//j/+T/
5P/j/+P/4//j/+b/5v/m/+b/6f/p/+r/6v/p/+n/6v/q/+r/7P/s/+z/8P/w//H/8v/w
//H/8f/x//X/9f/3//j/+P/4//j/+v/7//3//v//////////////AgACAAIAAgAFAAUA
BQAFAAQABAAEAAQABQAGAAcACAAHAAcABwAHAAcABgAGAAYABgAGAAYABgAEAAQAAgAB
AAIAAAD///7//f/8//z/+//6//r/+f/5//f/9v/2//X/9//5//f/9v/2//b/9v/1//b/
9v/2//b/9P/0//T/9P/3//f/9v/2//b/9v/2//f/9f/1//T/9P/z//T/9P/0//b/9v/3
//f/+f/4//j/+P/2//f/9//3//n/+f/5//n/9//3//f/9//3//X/9P/0//f/9//3//f/
9f/1//X/9f/2//X/9f/2//T/9P/0//T/9v/2//b/9f/z//P/9P/2//b/9f/0//P/8v/z
//T/9P/z//P/8//z//H/8f/x//H/8f/x//H/8f/y//P/8//y//L/8v/y//H/8v/y//L/
8P/w//D/8P/z//P/8//z//L/8P/v/+//8P/x//L/8//z//P/8v/y//L/8v/z//P/8//0
//b/9v/2//f/+P/4//j/+P/4//j/+//7//v/+//7//7//v8AAP//AAABAAEAAgABAAEA
AQABAAEAAgACAAMAAgABAAEA///+//3//P/8//r/+f/4//n/+P/4//n/+v/6//r/+v/3
//f/9//2//b/9v/2//b/9v/2//b/9v/4//j/9//3//b/8//u/+X/3P/a/9z/3//m//D/
/f8PACkATQB2AJkAtADKAM4AxwDAAK4AjQBvAFgAQgApABMABQD9//X/8P/t/+//8v/y
//D/8P/y//H/8f/y//L/9P/0//P/8//z//H/8P/v/+7/7v/t/+3/7f/u/+7/7v/u/+7/
7v/u/+7/7v/u/+7/7v/s/+z/7f/t/+7/7//w//H/7//v/+//7//t/+3/7f/t/+7/7v/u
/+7/7//v//D/8v/w//D/8P/w//H/8f/y//L/8//z//P/8//0//T/9P/0//X/9f/2//b/
9f/1//b/9v/0//b/9v/2//j/+P/5//r//P/9//3//f/9//3///8AAAIAAgACAAQAAwAF
AAYABwAGAAcACAAJAAoACgAKAAoADQANAA0ADQAOAA4ADgAOAA4ADgAOAA4ADQANAA0A
DQANAAwADAAMAA4ADgAOAA4ADgAOAAwACwAMAAoACQAIAAUABAAEAAMAAgACAAEAAQAB
AAAAAAD/////AQD///7//v/+//7//f/8//z//P/8//z//P/8//z///////7//v/+//7/
/v/////////+//7///8AAAAAAAD///7//v/9//3//P/8//z//v//////////////////
////////////AQD///7//v/9//3//f/9/////////////f/7//r/+v/8//z//P/8//z/
/P/8//v/+f/5//r//P/7//v/+//7//v/+//7//r/+//7//v/+//7//v/+//7//v/+//7
//v/+//7//r/+P/4//j/+P/3//f/+P/5//r/+v/8//z/+v/6//r/+v/6//n/+f/5//n/
+f/4//j/+f/7//v/+//7//n/+f/4//j/+P/4//n/+f/6//z///8AAAAAAQACAAIAAgAC
AAIAAgABAAEAAQABAAUACAAIAAoADQAOAA8ADwAQAA8ADwAPABEAEQASABIAEQAQAA8A
DwANAAwACwAKAAkABgAEAAIA/v/8//v/+//7//z//f/+//v/+//7//r/+//8//3//v/8
//z//P/8//r/+v/5//n/+v/3//L/6//k/+L/5v/r//D/+v8LAB8AOwBfAIQAowC8AMoA
xgC/ALQAnAB7AGEATgA4ACEADwADAPv/9f/0//P/8//2//j/+P/6//z///8FAAgACAAK
AAoACQAJAAkACAAIAAgACAAJAAkACgALAAwADAAMAAwADAAMAAwADAAMAAwADAAMAAwA
DAANAA0ACwALAAsACwALAAsACwALAA0ADQANAA0ADAAMAAwADAANAA0ADgAQABAAEAAQ
ABAAEQARABIAEgARABEAEQARABAAEAAQABAAEQARABIAEgAUABUAFwAYABYAGAAYABgA
GAAYABkAGgAaABsAGwAbAB8AHwAhACIAJAAkACQAJgAmACcAJwAnACYAJwAoACkAKgAq
ACoAKgArACsAKwArACoAKgAqACoAKwAsAC0ALgAtAC0ALQAtAC8ALgAuAC4AMAAwADAA
MAAuAC4ALAArACwAKgApACgAJQAkACQAIwAiACIAIQAhACEAIAAgAB8AIQAjACEAIAAe
AB4AHgAdAB8AIAAhACIAIQAgAB8AHgAhACEAIAAgAB4AHgAeAB8AHwAfAB4AHgAeAB4A
HQAcABwAHAAdAB0AHwAeAB4AHgAeAB8AHwAfAB0AHQAdAB0AHwAfAB8AHwAfAB0AHAAc
AB0AHQAdAB0AHAAbABoAGQAaABkAGQAaABoAGgAaABoAGAAYABgAFwAXABcAGAAaABkA
GQAZABkAFwAXABcAFgAXABcAFwAXABUAFQAVABUAEwATABMAEwASABMAEwASABQAFAAU
ABMAFAAUABIAEgASABIAEgARABAADwAPAA4ADgAPAA0ADQANAA0ACwALAAoACgAMAAwA
DQANAAsADAAOAA4ADgAPABAAEAAQABAAEAAQABEAEQARABEAEQAUABQAFgAXABgAGQAZ
ABkAGQAaABsAGwAbABwAHAAaABgAFgAVABMAEgARABAAEQAOAAwACgAGAAQAAwADAAAA
AAAAAAAAAQABAAEAAAAAAAAAAAAAAAAAAAAAAAAAAgACAAEAAQAAAPv/9v/t/+b/5P/m
/+v/8v/6/wUAFwAvAE8AdgCZALYAzgDUAM0AxgC2AJkAeQBiAEwANQAfAA8AAQD3//D/
7f/v//L/9P/2//j/+v/7//v/+v/4//j/+P/3//f/9//4//j/+P/4//r/+f/5//n/+P/4
//j/+P/2//b/9v/2//T/9P/0//T/9v/2//f/9//3//f/9//3//f/9//3//f/9//3//f/
9//2//b/9v/2//X/9f/2//j/9v/2//b/9v/5//n/+v/6//n/+f/5//n/9//0//H/7v/s
/+v/6//q/+v/6//s/+z/7v/w//D/8P/w//D/8f/y//L/8//z//P/9f/1//f/+P/4//j/
+P/6//n/+//8//3//P/9//7///8CAAIAAgACAAEAAQABAAEAAAAAAAAAAAABAAIAAwAE
AAUABQAFAAUAAwACAAIAAgACAAIAAgACAAEAAAD9//v//P/6//n/+P/1//T/9P/z//T/
9P/z//P/8//y//L/8f/v//H/7//u/+7/7v/u/+3/6v/q/+r/6v/q/+r/6v/q/+3/7f/s
/+z/6v/q/+r/6//t/+3/7P/s/+v/7P/s/+z/7P/s/+3/7f/t/+z/7P/s/+r/6//r/+v/
7P/t/+7/7//v/+//7//v/+//7f/s/+z/6//r/+v/6//q/+n/6P/n/+n/6f/q/+z/6v/q
/+r/6v/q/+r/6v/p/+j/5//n/+j/6f/p/+n/6f/l/+X/5f/k/+T/5f/m/+f/6f/p/+n/
6f/n/+f/5//n/+b/5//n/+b/5v/m/+X/5P/j/+L/4f/h/+H/4f/i/+L/4//l/+X/5f/l
/+X/5f/l/+T/5P/k/+T/5f/l/+X/5v/o/+j/6P/p/+r/6v/q/+r/6v/q/+r/6f/o/+f/
6//u/+7/8P/x//L/8//z//L/8f/x//H/7//v//D/8P/w//D/8P/x//P/8v/x//D/7//s
/+r/6P/m/+T/4//j/+D/4P/g/+D/3f/d/93/3P/e/97/3v/e/+D/4P/g/+D/4P/g/9//
3//e/9v/1v/P/8b/wP/C/8f/zv/W/+H/8/8NAC0AVAB7AJ4AuADCALsAsACgAIUAYwBK
ADYAHQABAPH/5f/b/9T/0f/P/9D/0v/U/9j/3P/f/93/3P/c/97/3P/b/9v/2//a/9r/
2v/a/9n/1//W/9X/1//Y/9n/2v/a/9r/2v/a/9z/3P/c/9z/3P/c/93/3f/d/93/3f/d
/9//3//f/9//3f/d/93/3f/c/9z/3P/c/93/3f/e/+D/3v/e/97/3v/f/9//4P/g/+H/
4f/h/+H/4v/i/+L/4v/l/+X/5v/m/+X/5f/m/+b/6P/q/+r/6v/s/+z/7f/u/+7/7//v
/+//7//v//H/8v/0//T/9P/2//n/+//8//3//P/9//7////+//7//v/+/wEAAQABAAEA
AgACAAIAAgAEAAQABAAEAAUABQAFAAUABQAEAAQABAAEAAQABAAEAAIAAgAAAP///v/8
//v/+v/5//j/+P/3//j/+P/3//f/9//2//b/9f/z//X/8//y//D/8P/w/+//7v/u/+7/
7v/w//D/8P/w/+//7//u/+7/8P/w//D/8f/x//H/8P/w//H/8v/y//L/8v/y//P/8//1
//T/9P/0//L/8//z//P/8//z//P/8//x//H/8f/x//L/8f/x//L/8f/x//H/8f/v/+//
7//v//D/7//v//D/8P/w//D/8P/w//D/8P/v/+3/7f/u//D/8P/v/+7/7f/s/+3/7v/u
/+//7//v/+//7f/t/+3/7f/v/+//7//v/+7/7//v/+7/7v/u/+7/7f/u/+7/7v/s/+z/
7P/s/+3/7f/t/+3/7f/s/+z/7f/v/+//7//v/+//7//u/+7/7P/s/+3/7f/v//D/8v/y
//D/8f/y//L/8v/y//L/8v/z//P/8//z//X/+P/4//r/+//8//3//f/6//n/+f/5//v/
+//8//z//f/8//v/+//7//r/+f/4//j/9v/1//T/8f/u/+z/6//o/+j/6P/o/+f/5//n
/+b/5v/m/+b/5v/m/+b/5v/m/+b/5v/l/+X/5P/j/+D/2f/O/8j/yP/L/9L/3P/l//X/
DwAtAFQAewCcALQAwgC9ALQAqACRAG8AVAA+ACUACwD7/+//5//g/93/3f/g/+L/4v/k
/+b/5//n/+b/5P/k/+T/4//j/+P/4P/g/+D/4P/h/+H/4v/j/+L/4v/i/+L/4P/g/+D/
4P/e/97/3v/e/9//4P/i/+P/5f/l/+X/5f/j/+P/4//j/+H/4f/h/+H/4P/g/+D/4P/h
/+H/4v/k/+T/5P/k/+T/4//j/+T/5P/j/+P/4//j/+b/5v/m/+b/5//n/+j/6P/p/+n/
6v/q/+r/7P/s/+z/7P/s/+3/7v/w//H/8f/x//P/8//1//b/9v/2//b/+P/4//n/+f/5
//z//f/+////AgACAAIAAgABAAEAAQABAAIAAgACAAIAAgACAAIAAgADAAMAAwADAAMA
AgACAAIAAgACAAIAAgACAAIAAAD///7//P/7//r/+//6//r/+f/2//b/9f/1//X/9P/0
//P/8//1//P/8v/y//L/8v/x//D/8P/w//D/8P/w//D/8P/x//H/8P/w//D/8P/w//H/
8//z//L/8v/z//T/9P/0//T/9P/1//X/8//y//L/8v/0//X/9f/1//X/9f/1//X/8//z
//P/8//z//H/8P/w//P/8//z//P/8//z//P/8//y//H/8f/y//L/8v/y//L/8v/y//L/
8f/x//H/8v/0//X/9f/1//X/9v/5//z//v8BAAMABQAHAAkACQAJAAkABwAHAAcABwAI
AAkACQAIAAoACgAKAAkACAAIAAgACAAIAAgACgAKAAgACAAIAAgACAALAAsACwALAAsA
CgAKAAsACwALAAsACwALAAsACgAKAAwADAANAA0ADQAOABAAEAAPAA8ADwAOAA4ADgAO
AA4ADwAPAA8ADwASABYAFwAaABkAGgAbABsAGgAZABkAGQAZABkAGgAaABkAGAAXABcA
FQAUABMAEgASABAADwAOAAwACgAJAAkABgAGAAYABgAFAAUABQAEAAYABgAGAAYABAAE
AAQABAAEAAQAAwADAAYAAwD+//X/8P/s/+7/8//6/wIADwAjADsAXQCEAKUAvgDSANQA
zQDGALIAkQBxAFwASAAvABsADwAFAAEA/v/9////AgACAAIABAAEAAMAAwAEAAQAAgAA
AP///////wAAAAAAAAAAAgABAAEAAQAAAAAAAAAAAAEAAgADAAQABAAEAAQABAACAAIA
AwADAAMAAwADAAMAAQABAAEAAQABAAEAAQABAAEAAgADAAQAAwADAAQABgAEAAQABAAE
AAUABQAGAAYABwAHAAcABwAIAAgACAAIAAsACwAMAAwACwALAAwADAAMAA4ADgAOABAA
EAARABIAFAAVABUAFQAVABUAFwAYABgAGAAYABoAGQAbABwAHQAeAB8AIAAhACAAIAAg
ACAAIQAhACEAIQAkACQAJAAkACQAJAAkACQAJQAlACUAJQAlACQAJAAkACIAIgAiACIA
IgAiACAAHwAfAB4AHgAeAB0AHAAcABsAGgAaABkAGQAXABYAFgAVABUAFwAVABQAFgAW
ABYAFQAUABQAFAAUABQAFAAUABQAFQAVABQAFAAUABQAFAAVABUAFQAUABQAFQAWABYA
FgAWABYAFwAXABUAFAAUABQAFgAXABcAFwAVABUAFQAVABUAFQAVABUAFgAVABUAFgAV
ABUAFQAVABUAFQAVABUAEgARABEAEgARABAADwAOAA8AEAARABEAEwATABQAFgAWABUA
FAATAA8ADwAPAA4ADQANAA0ADQANAA0ADQANAA0ADQANAA0AEAARABEAEAAOAA4ADgAN
AAwADAAMAAwADAAMAAwADAAMAAwADAANAA0ADQANAAsACgAKAAsACwALAAsACwANAA0A
DAAMAAwADAANAA0ACwAMAA4ADgAOAA8AEAAQABIAEgASABIAEwATABMAEwAXABoAGgAc
ABwAHAAcABsAGgAZABkAGQAbABsAHAAcABsAGgAZABkAGAAWABQAEgATABAADgAMAAoA
CAAHAAcABgAGAAYABgAFAAUABQAEAAQABAAEAAQABAAEAAQABAAEAAQAAwADAAAA/f/4
//H/6P/m/+r/7//0//7/DQAjAD8AYwCKAKkAxADWANQAywDCAK4AjwBxAFwARgAvABsA
DQABAPn/9P/x/+//8v/y//T/+P/6//n/+f/4//j/+P/2//X/9f/1//b/9v/2//b/+P/3
//f/9//3//b/9f/0//T/9P/0//T/9v/2//b/9v/0//T/9f/1//f/9//3//f/9f/1//X/
9f/1//X/9f/1//b/9v/2//b/9f/1//b/+P/2//b/9v/2//X/9f/2//b/9v/3//j/+f/6
//r/+v/6//v/+//8//z//////wAAAAD//wAA///+/wAAAAABAAIAAgADAAMAAwAFAAUA
BwAIAAoACgAKAAwACwANAA4ADwAOAA8AEAARABIAEgASABIAEwATABMAEwAUABQAFAAU
ABQAFAAUABQAFQAVABUAFQATABIAEgASABIAEgASABIAEgASABAADwAOAAwACwAKAAsA
CgAKAAkABwAGAAQAAwADAAIAAgABAAEAAwABAAAA///+//3/+//9//7///8AAAAAAAAA
AAAA//////7//v/8//z//P/9//3//f/8//z///8AAAAAAAACAAIAAwADAAEAAAAAAAAA
/v////////8BAAEAAQABAAEAAQABAAEA///9//z//P/9//3//f/9/////////////v/9
//3//v/8//z//P/8//z//P/8//v/+f/5//r//P/7//v/+//7//n/+f/5//j/+f/5//n/
+f/5//n/+f/5//n/+f/5//n/+v/7//v/+v/5//j/9//1//b/9P/2//b/9v/2//n/+f/5
//n/9//2//b/9//1//X/9f/1//f/9//2//b/+P/4//n/+f/3//j/+v/6//r/+//8//z/
/P/8//z//P/9//3//f/9/wEABAAEAAYABgAGAAYABQAEAAMAAwADAP///f/8//r/9//2
//X/9f/z//L/8f/w/+//7P/q/+j/5P/i/+H/4f/e/97/3v/e/9//3//f/97/3v/e/97/
3v/e/97/3v/e/97/3v/d/93/3v/Z/9L/x//A/8D/xv/J/9D/2v/t/wMAIQBHAG4AjQCo
ALYAtACrAKQAkABvAFEAPAAmAAkA9f/p/+H/1//S/8//z//S/9L/1P/Y/9r/3f/b/9z/
2v/Y/9j/1//X/9f/1//Y/9n/2v/a/9n/2f/Z/9j/2P/Y/9j/2v/a/9r/2v/a/9r/2v/a
/9j/2P/Z/9n/1//X/9f/1//X/9f/1//X/9j/2f/a/9v/2v/a/9r/2v/Z/9n/2v/c/9r/
2v/a/9r/2//b/9z/3P/b/9v/2//b/9z/3P/c/9z/3//f/+D/4P/h/+H/4v/i/+L/5P/k
/+T/5v/m/+f/6P/o/+n/6f/p/+3/7f/v//D/8P/w//D/8v/x//P/9P/1//T/9f/2//f/
+P/4//j/+P/7//v/+//7//z//P/8//z//P/8//z//P///////////////v/+//7//P/8
//z//P/7//r/9//1//X/9P/0//T/9f/0//T/8//w//D/7//v/+//7v/u/+3/6//t/+v/
6v/q/+r/6v/p/+b/5v/m/+b/5v/m/+b/5v/o/+n/6f/q/+r/6v/q/+v/6//r/+r/6v/r
/+z/7P/s/+7/7v/v/+//7f/s/+z/7P/q/+v/6//r/+z/7f/u/+//7f/t/+3/7f/r/+n/
6P/o/+v/6//r/+v/6//r/+v/6//q/+n/6f/q/+r/6v/q/+r/6v/q/+r/6f/n/+f/6P/q
/+n/6f/p/+n/6P/p/+r/6v/n/+f/5//n/+b/5f/k/+P/5f/l/+X/5f/m/+f/5//m/+j/
6P/o/+f/5v/m/+b/5P/k/+T/5P/j/+P/4//j/+T/5P/l/+f/5//n/+f/5//l/+X/5P/k
/+T/5P/l/+X/5//o/+r/6v/q/+v/7P/s/+r/6v/q/+r/6//r/+v/6//t//D/8P/y//P/
9P/1//X/9P/z//P/8//1//X/9v/2//X/9P/z//P/8f/w/+//7v/u/+z/6//q/+b/5P/j
/+P/4P/g/+D/4P/h/+H/4f/g/+D/4P/g/+D/4P/g/+D/4P/g/+D/3//f/97/3f/Y/8//
yP/E/8T/x//M/9T/3//x/wcAKQBQAHUAkgCsALgAswCuAKIAhwBlAEoANgAdAAMA8f/n
/+H/3P/X/9X/1v/Y/9j/2v/e/9//3//c/9z/3P/a/9n/2f/Z/9b/1v/W/9b/2P/X/9f/
1//Y/9j/2P/Y/9r/2v/a/9r/2P/Y/9j/2P/Y/9j/2f/Z/9f/1//X/9f/2f/Z/9n/2f/Z
/9n/2f/Z/9j/2P/Y/9j/1f/V/9b/2P/a/9r/2v/a/9n/2f/a/9r/2//b/9v/2//c/9z/
3P/c/93/3f/e/97/4f/h/+L/4v/g/+L/4v/i/+T/5P/l/+b/5P/l/+X/5f/p/+n/6//s
/+z/7P/s/+7/8v/3//v///8DAAUABwAJAAoACgAKAAoACwALAAsACwAOAA4ADgAOAA4A
DgAOAA4AEQARABEAEQARABAAEAAQAA4ADgAOAA4ADgAOAAwACwAMAAoACQAIAAcABgAG
AAUABAAEAAMAAwADAAIAAgABAAAAAQD+//z//P/8//z/+//7//z//f/+//z//P/8//z/
+//7//r/+v/8//z//P/9//7//////wAAAwAEAAQABAAEAAQABQAFAAUABAAEAAQABgAH
AAcABwAFAAUABQAFAAUABQAFAAUABQADAAIAAgAFAAUABQAFAAUABQAFAAUAAgABAAEA
AgACAAIAAgACAAAAAAAAAP///////wAAAgABAAEAAQABAP////////7///////////8B
AAEAAQABAP//////////AAABAAEAAAAAAAAAAAD//wAAAAAAAAAA/v/+//7//v/8//z/
/P/8//z//P///////////////v/+/////f/9//3//f/9//3//P/8//7//v///////f/+
/wAAAAAAAAEAAgACAAQABAAEAAQABQAFAAUABQAHAAoACgAMAAwADAAMAAsADAALAAsA
CwANAA0ADgAOAA0ADAALAAsACwAKAAkACAAHAAQAAgAAAP3/+v/4//f/9v/2//b/9v/1
//X/9f/0//X/9v/3//j/9v/2//b/9v/0//T/8//z//T/9f/w/+n/4v/a/9r/3//m/+7/
+f8JAB8APQBiAIUApgC+AMgAwwC6ALAAlwB1AFoARAAtABcABwD///f/8P/r/+v/7P/u
//D/8v/y//P/9f/0//T/8P/w/+//7//v//D/8P/w//D/8P/v/+//7//w//D/8P/w//D/
8P/w//D/7v/u/+7/7v/s/+z/7f/t/+3/7f/t/+3/7v/v//D/8f/x//H/8f/x//D/8P/w
//D/7//v//D/8v/y//L/8v/y//H/8f/y//L/8//z//P/8//0//T/9P/0//f/9//4//j/
9//3//j/+P/2//j/+P/4//r/+v/7//z//v////////8DAAMABQAGAAUABAADAAQABQAH
AAgACQAKAAsADAANAAwADAAMAAwADgAPABAAEQASABIAEgASABAAEAAQABAAEQARABEA
EQATABIAEgASABIAEgASABIAEAAQAA4ADQAMAAoACQAIAAcABgAGAAUABgAGAAUABQAF
AAQABAADAAEAAwABAAAAAgACAAIAAQACAAIAAgACAAEAAAD///7///////7//v8AAAAA
AAABAP/////+//7///8AAAAAAAD+//7//////////v/+//7///8BAAIAAwABAAEAAQAB
AAEAAQABAAEA///9//z//P/9//3//f/9/////////////P/7//v//P/6//r/+v/6//z/
/P/8//v//f/9//7/AAD+//3//P/7//n/+f/5//j/+f/5//n/+f/5//n/+f/5//f/9//3
//f/9v/3//f/9v/4//j/+P/3//f/+P/5//r/+P/4//j/+P/4//j/+P/2//b/9v/2//X/
9f/1//X/9//2//b/9//3//f/9//3//f/9//2//b/+P/4//n/+f/3//j/+v/6//r/+//8
//z/+v/6//r/+v/9//3//f/9////AgACAAQABQAGAAcABwAIAAcABwAHAAUABQAGAAYA
AwACAAEAAQABAAAA///+//v/+P/2//T/8//y//L/8//w//D/8P/w/+//7//v/+7/7v/u
/+7/7v/u/+7/7v/u/+z/7P/r/+v/6v/n/+D/2f/U/9L/1v/d/+L/7P/7/xEAKwBRAHgA
lQCsALwAvAC1AKwAlgB1AFcAQgAqABMAAQD1/+v/4//e/93/3//i/+L/5P/o/+r/6f/p
/+j/6P/k/+T/4//j/+P/5P/k/+T/5P/k/+P/4//j/+T/5P/k/+T/4v/i/+L/4v/i/+L/
4v/i/+L/4v/j/+P/4f/h/+H/4f/j/+P/4//j/+P/4//j/+P/4v/i/+L/4v/j/+P/5P/m
/+P/4v/h/+D/4//j/+T/5P/j/+P/4//j/+T/5P/k/+T/5f/l/+b/5v/l/+X/5v/m/+j/
6v/q/+r/7v/u/+//8P/u/+//7//v/+//7//x//L/8v/y//L/9P/3//n/+v/7//v/+//7
//v/+//6//n/+P/7//v/+//7//r/+v/6//r/+v/6//r/+v/5//n/+f/5//n/+P/4//j/
9v/2//b/9v/0//T/8v/x//L/8P/v/+7/7//u/+7/7f/q/+r/6f/p/+f/5v/m/+X/5P/l
/+L/4P/i/+L/4v/h/+L/4v/i/+L/4f/g/9//3v/h/+H/4P/g/+D/4P/g/+H/4f/h/+D/
4P/h/w==
         </WaveFormData>
      </LeadData>
   </Waveform>
</RestingECG>
