# Supplementary material for: Detection of Left Atrial Enlargement Using a Convolutional Neural Network-Enabled Electrocardiogram
Source: Front Cardiovasc Med. 2020 Dec 17;7:609976. doi: 10.3389/fcvm.2020.609976 (PMC7773668; doi:10.3389/fcvm.2020.609976)
Supplement: Supplementary file 4 [file Data_Sheet_4.ZIP › normal3/1802031645_1067_0000000N.XML]

<?xml version="1.0" encoding="Windows-1252"?>
<!DOCTYPE RestingECG SYSTEM "restecg.dtd">
<RestingECG>
   <PatientDemographics>
      <PatientID>1802031645</PatientID>
      <PatientAge>75</PatientAge>
      <AgeUnits>Years</AgeUnits>
      <Gender>Female</Gender>
      <PatientLastName>huangyaohao</PatientLastName>
   </PatientDemographics>
   <TestDemographics>
      <DataType>Resting</DataType>
      <Site>1</Site>
      <AcquisitionDevice>MAC55</AcquisitionDevice>
      <Status>Unconfirmed</Status>
      <Priority>Normal</Priority>
      <AcquisitionTime>09:30:37</AcquisitionTime>
      <AcquisitionDate>07-29-2016</AcquisitionDate>
      <CartNumber>1</CartNumber>
      <AcquisitionSoftwareVersion>009C</AcquisitionSoftwareVersion>
      <XMLSourceVersion>MAC5000 v1.0</XMLSourceVersion>
   </TestDemographics>
   <RestingECGMeasurements>
      <VentricularRate>67</VentricularRate>
      <AtrialRate>67</AtrialRate>
      <PRInterval>154</PRInterval>
      <QRSDuration>88</QRSDuration>
      <QTInterval>438</QTInterval>
      <QTCorrected>462</QTCorrected>
      <PAxis>-4</PAxis>
      <RAxis>-45</RAxis>
      <TAxis>-7</TAxis>
      <QRSCount>11</QRSCount>
      <QOnset>209</QOnset>
      <QOffset>253</QOffset>
      <POnset>132</POnset>
      <POffset>182</POffset>
      <TOffset>428</TOffset>
      <ECGSampleBase>500</ECGSampleBase>
      <ECGSampleExponent>0</ECGSampleExponent>
   </RestingECGMeasurements>
   <Diagnosis>
      <Modality>Resting</Modality>
         <StatementCount>5</StatementCount>
         <LabelText>12SL ��ϳ���</LabelText>
      <DiagnosisStatement>
         <StmtText>�������</StmtText>
      </DiagnosisStatement>
      <DiagnosisStatement>
         <StmtText>��ż��</StmtText>
      </DiagnosisStatement>
      <DiagnosisStatement>
         <StmtFlag>ENDSLINE</StmtFlag>
         <StmtText>�����粫</StmtText>
      </DiagnosisStatement>
      <DiagnosisStatement>
         <StmtFlag>ENDSLINE</StmtFlag>
         <StmtText>��ǰ��֧��������</StmtText>
      </DiagnosisStatement>
      <DiagnosisStatement>
         <StmtFlag>ENDSLINE</StmtFlag>
         <StmtText>�쳣 ECG</StmtText>
      </DiagnosisStatement>
   </Diagnosis>
   <Waveform>
      <WaveformType>Rhythm</WaveformType>
      <WaveformStartTime>0</WaveformStartTime>
      <NumberofLeads>8</NumberofLeads>
      <SampleType>CONTINUOUS_SAMPLES</SampleType>
      <SampleBase>500</SampleBase>
      <SampleExponent>0</SampleExponent>
      <HighPassFilter>16</HighPassFilter>
      <LowPassFilter>150</LowPassFilter>
      <ACFilter>NONE</ACFilter>
      <LeadData>
         <LeadByteCountTotal>10000</LeadByteCountTotal>
         <LeadTimeOffset>0</LeadTimeOffset>
         <LeadSampleCountTotal>5000</LeadSampleCountTotal>
         <LeadAmplitudeUnitsPerBit>4.88</LeadAmplitudeUnitsPerBit>
         <LeadAmplitudeUnits>��V</LeadAmplitudeUnits>
         <LeadHighLimit>2147483647</LeadHighLimit>
         <LeadLowLimit>268435456</LeadLowLimit>
         <LeadID>I</LeadID>
         <LeadOffsetFirstSample>0</LeadOffsetFirstSample>
         <FirstSampleBaseline>0</FirstSampleBaseline>
         <LeadSampleSize>2</LeadSampleSize>
         <LeadOff>FALSE</LeadOff>
         <BaselineSway>FALSE</BaselineSway>
         <ExcessiveACNoise>FALSE</ExcessiveACNoise>
         <MuscleNoise>FALSE</MuscleNoise>
         <LeadDataCRC32>843114784</LeadDataCRC32>
         <WaveFormData>
4P/g/+D/4P/e/97/3v/e/97/3v/e/97/3P/c/9z/3P/d/97/3//g/97/3P/a/9j/2f/a
/9v/3P/c/9z/3P/c/9z/3P/c/9z/3f/e/9//4P/i/+T/5v/o/+n/6v/r/+z/7v/w//L/
9P/y//L/8v/y//P/9P/1//b/9v/2//b/9v/5//r/+//8//7//v/+//7//P/8//z//P/6
//r/+v/6//n/+P/3//b/+f/6//v//P/5//j/9//2//b/9v/2//b/+f/6//v//P/6//j/
9v/0//T/9P/0//T/8v/y//L/8v/z//T/9f/2//j/+P/4//j/9//2//X/9P/y//L/8v/y
//T/9P/0//T/9v/2//b/9v/1//T/8//y//P/9P/1//b/9v/2//b/9v/z//L/8f/w//P/
9P/1//b/9P/0//T/9P/0//T/9P/0//f/+P/5//r/9//2//X/9P/x//D/7//u//L/9P/2
//j/9v/2//b/9v/4//j/+P/4//T/8v/w/+7/8v/0//b/+P/3//b/9f/0//L/8v/y//L/
9f/2//f/+P/3//b/9f/0//P/8v/x//D/9P/2//j/+v/2//T/8v/w//L/9P/2//j/+v/6
//r/+v/2//T/8v/w//P/9P/1//b/9//4//n/+v/4//b/9P/y//P/9P/1//b/9//4//n/
+v/4//j/+P/4//f/9v/1//T/9f/2//f/+P/4//j/+P/4//f/9v/1//T/9f/2//f/+P/3
//b/9f/0//L/8v/y//L/9P/2//j/+v/4//j/+P/4//j/+P/4//j/9v/2//b/9v/4//j/
+P/4//X/9P/z//L/8//0//X/9v/2//b/9v/2//b/9v/2//b/+P/4//j/+P/2//b/9v/2
//b/9v/2//b/9v/2//b/9v/4//j/+P/4//b/9v/2//b/9v/2//b/9v/2//b/9v/2//j/
+P/4//j/+//8//3//v/8//r/+P/2//T/8v/w/+7/8P/y//T/9v/3//j/+f/6//r/+v/6
//r/9v/0//L/8P/z//T/9f/2//n/+v/7//z//P/8//z//P////3//f/9//7/////////
/f/+/wEAAgAFAAUABQAFAAcACAAIAAgABgAHAAYAAgADAAQABgAIAAcABgAFAAMAAwAA
AP3//f/7//r/+v/3//j/8//y//L/8//z//T/9P/1//b/9//4//b/9v/0//D/8P/w//D/
8P/y//L/8f/w/+//7//w//H/8//1//L/6//o/+T/3f/a/97/3//h/+L/5v/w/wAAGAAz
AEsAYAB2AIgAkACPAI8AhABuAFkARgAvABgACwACAPv/9P/x//D/6//h/9X/z//Q/9f/
3v/r//P/8f/x//X/9f/z//P/8f/0//T/8v/y//L/8//y//P/8//z//P/9f/2//b/9v/z
//L/8f/w//T/9f/2//r/+P/1//X/9f/1//L/9P/2//f/9//3//b/9f/2//b/+P/2//n/
/P/8//v/+v/6//n/+//8//z/+v/4//j/+v/7////AAACAAQAAAD9//v/+//8//v//P8A
AAIAAwAEAAUABQAIAAoACwAKAAkACQAJAAwADAALAAoACwAMAA8AEgAUABQAFAATABQA
FQAXABgAGQAZABkAGAAcAB8AIgAjACQAJgAoACgAJgAmACYAJQAnACcAKAAqACkAKAAn
ACgAKAAoACUAJQAoACgAKAAmACcAJQAjACIAIwAgACEAIwAbABcAFQATABIAFAASABIA
EgASABAADgAMAAoABwAEAAEA/v/+//7//v/+/wEAAgADAAQAAgAAAP7//P/7//r/+f/4
//j/+P/4//j/+P/4//j/+P/4//j/+P/4//n/+v/7//z/+f/4//f/9v/4//j/+P/4//f/
9v/1//T/9v/2//b/9v/5//r/+//8//z//P/8//z/+//6//n/+P8AAPz//v8EAAgABgAM
ABYAGgAgACgAMAA2ADoAPgBGAFIAXgBoAG4AcABuAGwAagBuAHIAeACAAIoAlgCkALYA
xgDYAOgA8ADwAOgA3gDOALgAngCGAHAAXgBIADYALgAoABoADgAEAAAA+v/2//b/+P/2
//L/8P/u/+z/6v/s/+z/7P/s/+v/6v/p/+j/5v/m/+b/5v/p/+r/6//s/+z/7P/s/+z/
7P/s/+z/7P/p/+j/5//m/+X/5P/j/+L/5P/k/+T/5P/k/+T/5P/k/+b/6P/q/+z/6v/q
/+r/6v/n/+b/5f/k/+L/4v/i/+L/4v/i/+L/4v/g/+D/4P/g/+D/4P/g/+D/4f/i/+P/
5P/j/+L/4f/g/93/2v/X/9T/1v/Y/9r/3P/c/9z/3P/c/9v/2v/Z/9j/1//W/9X/1P/X
/9r/3f/g/9//3v/d/9z/4P/i/+T/5v/o/+j/6P/o/+v/7P/t/+7/8P/y//T/9v/3//j/
+f/6//j/+P/4//j/9v/2//b/9v/3//j/+f/6//r/+v/6//r//P/8//z//P/6//j/9v/0
//b/+P/6//z/+v/6//r/+v/4//j/+P/4//j/+P/4//j/+P/4//j/+P/7//z//f/+//3/
/P/7//r/+f/4//f/9v/0//T/9P/0//P/8v/x//D/8//0//X/9v/0//T/9P/0//b/9v/2
//b/9v/2//b/9v/2//b/9v/2//b/9v/2//b/9v/2//b/9v/0//T/9P/0//b/9v/2//b/
9P/0//T/9P/1//b/9//4//b/9v/2//b/9v/2//b/9v/3//j/+f/6//j/9v/0//L/8//0
//X/9v/2//b/9v/2//P/8v/x//D/8v/0//b/+P/2//b/9v/2//f/+P/5//r/+P/4//j/
+P/2//b/9v/2//b/9v/2//b/+f/6//v//P/5//b/8//w//P/9P/1//b/9f/0//P/8v/x
//D/7//u/+//8P/x//L/9P/0//T/9P/2//b/9v/2//T/9P/0//T/9//4//n/+v/6//r/
+v/6//j/9v/0//L/9P/0//T/9P/1//b/9//4//f/9v/1//T/9P/0//T/9P/3//j/+f/6
//j/+P/4//j/9//2//X/9P/0//T/9P/0//X/9v/3//j/9//2//X/9P/1//b/9//4//j/
+P/4//j/+P/4//j/+P/3//b/9f/0//j/+v/8//7/+//4//X/8v/z//T/9f/2//j/+P/4
//j/9//2//X/9P/0//T/9P/0//P/8v/x//D/8//0//X/9v/5//r/+//8//n/+P/3//b/
9v/2//b/9v/4//j/+P/4//r/+v/6//r/+P/4//j/+P/1//T/8//y//X/9v/3//j/+v/6
//r/+v/5//j/9//2//b/9v/2//b/9v/2//b/9v/4//j/+P/4//b/9v/2//b/9v/2//b/
9v/5//r/+//8//v/+v/5//j/+P/4//j/+P/3//b/9f/0//X/9v/3//j/+P/4//j/+P/4
//j/+P/4//r/+v/6//r/+f/4//f/9v/4//j/+P/4//n//f/8//3//v8CAAQABQAEAAMA
AwAFAAQABQAFAAUABwAHAAgACAAKAAsADQANAAkABwAFAAQABAAEAAQABAAFAAUAAgD/
///////+//7//P/8//j/+P/1//P/8v/y//T/8v/y//L/8//0//f/+P/2//b/9v/2//P/
8v/x/+//7//v//D/8v/x/+//7//u/+v/6P/m/+P/4P/e/9//4//w/wQAGgAuAEgAYwBz
AIQAlgCYAJAAgwBzAGAATAA3ACQAEwAEAPf/9P/v/+L/2//e/+H/4f/j/+n/8v/1//L/
8f/x//H/7//y//P/8v/z//P/9v/2//T/8f/w//D/7v/y//P/9P/1//f/+P/4//j/9f/0
//P/8v/0//X/9v/6//n/9f/0//P/9f/y//T/9v/4//n/+v/6//f/9v/0//T/9P/3//r/
+v/3//b/9v/1//f/+P/4//b/+f/6//3///8BAAIABAAGAAYABQAFAAcAAwD9//n/+P/8
//3//v//////AgAEAAUABgAHAAkACwAQABAADwAOAAwACgAKAAoAEAASABQAFQAXABcA
GAAYABwAHQAeAB4AIQAjACUAJQAiACIAIgAgACIAJAAmACcAJAAjACMAJAAkACQAJAAm
ACcAKAAmACcAKAAoACgAJgAlACMAIQAgAB8AGgAZABkAEwARABEAEQAQAA4ADgAQABEA
DwAPAA4ACgAIAAMA/v/8//z//P/7//j/+P/4//j/+P/4//r//P/6//n/+v/5//n/+f/2
//b/9v/4//r/9//5//n/9//3//j/+P/5//r/+f/5//j/9//3//b/9P/0//T/9P/0//T/
9v/2//f/9//1//X/9v/3//n/+f/6//r/+v/4//b/9v/0//X/9f/2//T/8//z//X/9v/1
//b/+P/1//T/8//v//L/9f/4//n/+f/6//r/+v/5//j/9f/0//r/+P/4//n/9f/0//T/
9f/2//f/+P/6//n/9//1//P/9P/1//b/9//5//n/+f/5//T/8v/w/+//8P/y//P/9v/3
//j/+v/7//n/9v/1//X/9v/2//X/9P/4//7//P/6//r/+v/6//3/+//7//v/AAABAAEA
AQABAAIABQAGAAUABQAFAAUABQAGAAYABgAHAAkACQAGAAMAAgACAAIAAwAEAAUABQAF
AAIA//////z/+v/5//X/9//z//P/9P/1//X/9v/2//H/8P/v/+7/8f/0//X/9P/x//D/
7//u/+z/6v/n/+T/5f/n/+r/7f/z//X/8v/t/+r/6P/f/9j/2P/b/9v/4v/q/+7/9v8I
AB8ANQBMAGQAfgCQAJMAlQCQAIIAbwBcAEMAJAAHAPj/9//w/+P/3P/d/9n/1f/T/9T/
1f/a/+P/5//t//X/9v/1//L/8f/z//b/9v/0//P/8v/y//D/8//1//f/+f/5//r/+v/6
//j/+P/4//j/9//3//f/+v/4//X/9f/1//f/9v/6//7//v/9//z/+v/4//j/9//4//b/
+f/8//z//f/+/wAAAQD///7//P/4//r/+v/8//3//P/8//3//v8BAAEAAgAFAAcABQAF
AAgABQADAAEA/////wIABAAFAAgACQALAA0ADgAOAA0ADAAMAAwADgAQABQAFgAYABkA
GwAbABwAHAAfACEAIwAkACUAJwApACkAKAAqACwALAAuAC4ALgAtACsAKwAsAC4AMAAw
ADAAMgA0ADQAMQAxADQANAA0ADIALwArACcAJAAiABwAGgAZABcAFQAVABUAEAAMAAoA
CgAKAAcABgAEAAYABgADAAAAAAAAAAAA///8//z//P/8//z/+v/6//r/+f/5//v/+//9
//3/+v/6//j/+v/8//n/9//3//X/9f/2//b/9//4//z//f/9//3/+//6//j/+P/1//T/
8//y//L/8v/z//P/8//z//T/9f/1//X/9v/2//j/9v/0//T/9P/1//X/9v/1//P/8v/z
//b/9f/2//j/+v/6//r/9//0//X/9v/1//X/9v/2//b/9//4//f/+P/5//b/9f/1//T/
9P/1//f/9//3//f/+P/4//f/9v/1//H/7//t/+v/7//x//P/9f/1//T/8//z//P/9P/0
//b/+P/4//n/+f/2//L/8P/v//T/9v/3//j/8//0//P/8v/0//X/9v/3//b/9//4//n/
+P/2//H/7//x//H/8f/2//f/+v/6//r/+v/6//z/+f/4//f/+v/7//v/+//7//z///8A
AAMAAwADAAMAAgACAAEAAAABAAMAAwAAAAAAAAABAAIAAgACAAIAAQACAAAA/v////3/
/P/8//n/9//x/+//7v/t/+3/7v/u/+7/7v/u/+7/8P/y//L/8P/w//D/8P/w/+7/7v/t
/+z/7//x//T/9//3//P/7v/t/+r/4P/X/9L/0v/V/9v/4v/m//D/AgAWACsAQQBYAHAA
hgCQAJEAjwCKAHYAXQBKADMAFAADAP7/9f/m/9//3v/d/9v/1f/V/9r/3f/i/+n/7//x
//X/9f/z/+//7f/u//L/8//y//H/8P/w/+7/7v/v//D/8f/x//L/8v/y//L/8v/y//L/
9f/1//X/+P/6//f/9//3//b/8v/z//T/+f/7//3//v/5//b/8v/w//L/9f/4//j/+P/4
//n/+f/7//z//P/6//j/9v/2//X/9//4//r//P/8//v/+//9/////f/9/wAA////////
//8AAAQABwAJAAkACQAKAAsADQAMAAoACAAJAAoADQAQABMAFAAVABUAGQAbAB4AIAAg
ACEAIgAiACAAIQAiACEAJAAoACwALgAsACwALAArACwALQAvADIAMAAwADAAMgAyADIA
LwAvADAAMAAwAC4AKwApACcAJgAkAB4AHAAbABcAFQAVABUAEAAMAAoACgAKAAcABgAE
AAIAAgD///z///8AAAEAAQD///7//f/8//z/+v/6//r/9//3//n/+f/5//n/9v/2//b/
+P/6//f/9//3//X/9f/4//j/+f/6//3//f/8//v/+v/4//X/9P/0//T/9P/0//T/9P/1
//X/9v/3//n/+//5//n/+v/6//n/9v/z//L/9P/1//X/9v/4//f/9//5//f/9f/1//b/
+P/4//j/9f/3//n/+//7//r/+v/5//j/+f/6//n/+v/7//j/9//3//T/9P/1//f/+P/5
//r//P/7//n/9//1//X/9f/1//X/+f/5//n/+f/5//j/9//3//f/+P/4//r/9//2//b/
9f/5//j/+f/7//r/+v/5//j/9f/2//X/9P/2//f/+P/5//n/+f/5//n/+f/4//T/8//1
//f/+f8AAAIAAwAEAAAA9//1//X/8//x//H/8f/x//P/9P/0//P/9f/1//X/9v/3//j/
+P/3//X/9v/2//b/8//y//P/9P/0//b/+f/6//v/+P/4//j/+P/4//7//f/+////////
//7//f8AAAIABgAIAAgABwAGAAUABgAIAAkACgAJAAsACwAIAAYABAADAAIABAAGAAgA
CQAGAAAA+v/3//j/+P/5//f/9v/x//D/8P/x//H/8v/y//L/8v/y//L/8f/y//H/7v/u
/+7/7v/u/+7/7v/t/+z/6//r/+z/7f/t/+3/7P/p/+T/4v/d/9r/3v/j/+P/5P/s//j/
CgAgAD0AVQBsAIQAlACUAIsAfQBsAGIAVQA8AB8ADgD//+7/4//g/9//3P/Z/9n/2//h
/+r/7//w//H/7f/t/+//8f/x/+//7//t//D/8P/u/+//7v/u/+z/8P/x//L/8//y//L/
8f/w//L/8v/y//L/8//z//P/9v/1//H/8P/v//H/8P/0//j/9//3//f/9v/w/+7/6//q
/+7/8//4//r/9//2//b/9f/2//b/9f/y//T/9P/2//f/9v/2//f/+P/2//X/9f/3//j/
9//4//z////////////9/wAAAgADAAIAAQABAAEABwAKAAwADgAMAAoACgAKAAsADAAN
AA0AEgATABUAFgAZABsAHQAeABwAHQAeAB0AIAAiACQAJAAkACQAJAAjACUAJQAmACgA
KgAqACoALAApACgAJAAjACYAJgAmACQAIwAhAB8AHgAaABQAEgARAA4ADQAOAA8ADQAK
AAkACgAHAAMAAQD+//7//v/7//j/+P/4//j/9//4//j/+P/4//T/8v/y//L/8v/z//b/
9//5//X/8v/0//T/9P/0//T/8v/y//L/8v/w//D/8P/w//H/8v/z//T/8v/y//L/8v/y
//L/8v/y//T/9P/0//T/9v/2//b/9v/1//T/8//y//H/8P/v/+7/7//w//H/8v/z//T/
9f/2//X/9P/z//L/8v/y//L/8v/0//T/9P/0//P/8v/x//D/8v/y//L/8v/z//T/9f/2
//j/+P/6/wAAAgAEAAYADgAaACAAJAAqADIAOgA+AEQATABWAGIAZgBoAGgAaABoAGYA
ZgBqAHgAhgCSAJwArAC6AMAAygDaAOoA6gDgANoA0gC8AKAAiAB0AFoAPgAsACYAJAAY
AAwAAgAAAAIAAgD8//r/+v/2//T/8v/w/+v/6P/l/+L/5P/k/+T/5P/m/+b/5v/m/+f/
6P/p/+r/6//s/+3/7v/r/+r/6f/o/+b/5v/m/+b/5v/m/+b/5v/m/+b/5v/m/+j/6P/o
/+j/6v/q/+r/6v/n/+T/4f/e/9//4P/h/+L/5P/m/+j/6v/o/+b/5P/i/+T/5P/k/+T/
4v/i/+L/4v/f/97/3f/c/97/3v/e/97/3f/c/9v/2v/c/9z/3P/c/9n/2P/X/9b/1P/U
/9T/1P/V/9b/1//Y/9r/2v/a/9r/2//c/93/3v/g/+D/4P/g/+P/5v/p/+z/7f/u/+//
8P/w//D/8P/w//L/9P/2//j/+v/6//r/+v/5//j/9//2//n/+v/7//z//P/8//z//P/6
//r/+v/6//j/+P/4//j/+P/4//j/+P/4//j/+P/4//r/+v/6//r/+P/2//T/8v/0//T/
9P/0//b/9v/2//b/9v/2//b/9v/0//T/9P/0//b/9v/2//b/+P/4//j/+P/2//b/9v/2
//T/9P/0//T/9P/0//T/9P/1//b/9//4//f/9v/1//T/9v/2//b/9v/0//T/9P/0//b/
9v/2//b/9v/2//b/9v/2//b/9v/2//j/+P/4//j/+v/6//r/+v/4//b/9P/y//X/9v/3
//j/+v/6//r/+v/8//z//P/8//j/9v/0//L/9P/0//T/9P/1//b/9//4//r/+v/6//r/
+v/6//r/+v/3//b/9f/0//b/9v/2//b/9v/2//b/9v/2//b/9v/2//b/9v/2//b/9P/0
//T/9P/2//b/9v/2//b/9v/2//b/+P/4//j/+P/4//j/+P/4//f/9v/1//T/9//4//n/
+v/4//j/+P/4//j/+P/4//j/+P/4//j/+P/2//b/9v/2//b/9v/2//b/9//4//n/+v/3
//b/9f/0//T/9P/0//T/9//4//n/+v/8//z//P/8//n/9v/z//D/8f/y//P/9P/0//T/
9P/0//f/+P/5//r//f/+////AAD9//r/9//0//X/9v/3//j/9v/2//b/9v/2//b/9v/2
//j/+P/4//j/+f/6//v//P/5//j/9//2//b/9v/2//b/9v/2//b/9v/4//j/+P/4//j/
+P/4//j/9v/2//b/9v/2//b/9v/2//j/+P/4//j/+//8//3//v/7//r/+f/4//j/+P/4
//j/9//2//X/9P/3//j/+f/6//j/+P/4//j/+P/4//j/+P/6//r/+v/6//j/+P/4//j/
+v/6//r/+v/7//z//f/+//z//f/5//f/+v/+/wAAAQADAAMABAAHAAkACwAMAA0ADAAL
AAsACgAMAA0ADwAPAA8ADwAPABAACwAIAAUAAgACAAMAAQD//wAAAQABAAIAAQAAAPv/
+v/4//f/9//4//f/9P/z//L/9P/0//b/9v/2//b/9v/2//f/+P/5//n/9v/z//H/8P/z
//H/9f/2//P/7v/o/+H/4P/i/+X/5//u//T/AAAQACQAPQBVAGwAhgCYAJ4AnQCVAIIA
aABRAD4AKwAYAAsABAD3/+j/3//a/93/4f/h/9v/2v/h/+r/8f/x//X/+f/7//v/+f/5
//j/+v/5//b/9f/0//T/8v/0//X/9v/3//f/+P/4//j/9v/2//b/9v/3//f/9//6//v/
+f/6//v/+v/2//f/+P/6//v//P/8//r/+v/5//r/9//5//v/+v/7//z//v///wIAAgAB
AP7/AAAAAAIAAwADAAIAAgACAAIAAQABAAMAAwABAAEABAAHAAcABwAHAAUACAAKAAsA
CwALAAwADQAQABAADwAOAAwADAAOABAAEwAUABUAFQAYABkAGwAcAB4AHwAgACAAIAAh
ACIAIQAkACYAKAAoACgAKAAoACcAKQApACoALAAuAC4ALgAwAC4ALAAnACUAKAAoACgA
JgAmACUAJAAkACQAIAAgACEAHQAbABsAGwAWABIAEAAQAAwACQAIAAYACAAIAAUAAgAE
AAQABAADAAAAAAAAAAAA/P/6//r/+v/6//v//v////7//f/5//j/+v/8//7/+//6//n/
9v/1//n/+v/8//7//v/9//v/+f/4//b/8//y//X/9v/3//j/+v/6//v/+//4//f/9//3
//f/9//4//j/+v/4//b/9v/0//X/9f/2//X/8//y//P/9P/z//T/9v/4//j/+P/1//f/
+f/7//v/+v/6//n/+P/2//T/8P/u//P/8v/z//X/9f/2//j/+//3//X/8//y//T/8//y
//H/8//z//P/8//z//P/8//z//H/8P/v/+//7//w//D/8v/0//T/9f/1//X/8v/x//H/
9v/4//n/+v/2//b/9P/y//L/8f/w/+//8v/4//r//P/+/wAA///7//n/9//8//3//f/9
////AAADAAQAAwADAAMAAwACAAIAAQAAAAEAAwADAAAAAQACAAQABgACAAAA/v/7//7/
/P/6//v//f/8//z/+f/3//H/7//u/+7/7//x//L/7f/s/+v/6v/r/+7/7//u/+z/7P/s
/+z/7//w//D/8P/s/+v/6//r/+3/6//o/+f/6P/i/93/2v/a/9v/3//g/+L/5v/w/wQA
HQA7AFQAagB+AIYAiQCJAIYAegBnAE4ANQAgAA0AAADz/+j/4f/e/9n/0f/P/9P/1v/Z
/97/4//r/+//8f/x//H/7//v/+//8v/y//D/8P/w//H/8P/v/+//7//v/+//8P/w//D/
8v/y//L/8v/1//X/9f/4//j/9f/1//X/8v/u/+//8P/0//X/9v/2//P/8v/w//D/8f/1
//n/+v/4//j/+f/5//n/+P/2//L/9P/0//b/9//6//r/+//8//r/+f/5//v//f/7//v/
/v8AAAEAAgADAAEABAAGAAcABgAFAAUABQAIAAgABwAGAAgACAAKAAwADQAOAA8ADwAV
ABcAGgAcABwAHQAeAB4AIQAjACUAJQAkACYAKAAoACYAJgAmACUAJwAnACgAKgAqACoA
KgAsAC0ALgAsAC0ALQAsACsAKAAkACEAHgAcAB0AGAAXABcAFAATABQAFQARAAwACQAI
AAQAAQAAAP7/AAACAAEAAAD8//r/+P/1//X/9v/3//j/+P/2//b/9v/z//P/9f/1//f/
9//0//T/9P/2//j/9f/3//f/9f/1//P/8v/y//L/9v/3//f/9//5//j/9v/2//T/9P/0
//T/8//y//L/8f/v/+//8P/x//T/9f/3//j/+P/2//T/9P/y//P/8//0//b/9f/1//f/
9f/z//P/9P/2//b/9v/z//D/8f/y//H/8//2//j/+v/6//r/+P/4//n/9P/x/+//7//w
//L/9f/1//X/9f/2//b/9f/0//P/9f/3//n/+//5//f/9f/z//L/8v/y//P/8//0//T/
9v/1//T/9P/z//b/9P/0//X/9P/0//P/8v/x//T/9f/2//n/+f/5//n/+P/3//b/9f/2
//b/8//z//H/8f/x//b//P///wIAAAD4//X/9P/x//P/8//z//P/8//0//T/8//z//P/
8//0//b/9v/1//P/9P/2//f/+P/6//r//P/+//b/9P/z//D/8f/2//T/9v/4//r//P/6
//j/9v/0//f/+P/8//v/+//7//7////9//3//f/+/wIABAAGAAcABwAHAAcACAAIAAgA
CQALAAsACAAHAAYABQAEAAMAAgAEAAMAAwAAAPv/+//7//r/+P/1//T/7//v//D/8P/x
//H/8P/t/+z/7v/u/+7/8P/y//D/8P/w//H/8v/z//T/8f/w/+//7//t/+3/7P/r/+7/
7f/o/+L/2//W/9r/4f/l/+r/9P8IAB4AMgBJAF0AdgCQAJwAmACPAIEAcgBiAEsAMgAd
AAwAAQD2/+3/5v/j/9z/2//b/93/4//s//P/9v/3//f/8f/t//H/8f/v/+//8f/2//j/
+P/0//L/8f/u//H/8//1//f/9v/2//X/9P/2//b/9v/2//X/9f/1//j/+P/1//X/9f/2
//T/9//6//z//f/+//7/+f/4//b/9v/4//v//v/+//3//P/8//v///8AAAAA/v/7//r/
+//7//7//v///wAAAgABAAEAAwABAP////8CAAEAAQABAAEAAQAEAAYABwAJAAkACgAL
AAwADAALAAoACgAKAAwADgATABQAFQAVABoAGwAdAB4AHgAfACAAIAAjACUAJwAnACYA
KAAqACoALAAsACwAKwApACkAKgAsACwALAAsAC4ALgAuACsAKwArACoAKQAmACcAJQAj
ACIAIwAeAB0AHQAXABUAFQAVABIADgAMAAwACAAFAAQAAgAEAAQAAQD+////AAABAAEA
AAAAAAAAAAD6//b/9P/y//T/9f/4//n/+f/5//b/9v/4//r//P/5//v/+//5//n/+v/6
//v//P/6//n/9//1//f/+P/4//r/+v/6//r/+v/6//r/+//7//f/9//4//n/+//7//z/
/P/5//b/8//y//X/9//4//r/+f/3//b/9//2//P/8v/y//T/9P/0//H/8v/1//j/+f/6
//z//f/+//r/+P/0//L/9v/0//T/9f/2//b/9//5//f/9//3//j/+v/5//j/9//5//n/
+f/5//v/+//7//v/9//2//X/9f/1//b/9v/4//j/+P/5//n/+f/2//X/9f/5//r/+v/6
//b/+P/4//j/9v/1//T/8//4//v//v8BAP3/+v/0//H/8//z//P/+P/5//v//f/6//b/
9//6//v/+//7//v/+//7//z//P/7//H/9f/1//T/9//4//n/+v/8//z//P/8//r/+v/6
//r/+f/4//f/9v/3//j/+f/6//z//v8AAAIAAQAAAP///v8AAAAAAAAAAAMABgAJAAwA
CgAKAAoACgAIAAgACAAIAAgACAAIAAgACAAIAAgACAAIAAgACAAIAAYABgAGAAYAAgAA
AP7//P/4//b/9P/y//X/9v/3//j/9//2//X/9P/2//b/9v/2//P/8v/x//D/8P/w//D/
8P/z//T/9f/2//j/9v/2//L/6v/k/+D/3v/c/97/5P/s//T/BAAeADoATgBiAHoAkACc
AJwAlACIAHQAZABOADYAIAAOAP7/+P/y//D/9P/0/+z/5v/m/+T/5P/w//7/AAD///7/
/f/8/w==
         </WaveFormData>
      </LeadData>
      <LeadData>
         <LeadByteCountTotal>10000</LeadByteCountTotal>
         <LeadTimeOffset>0</LeadTimeOffset>
         <LeadSampleCountTotal>5000</LeadSampleCountTotal>
         <LeadAmplitudeUnitsPerBit>4.88</LeadAmplitudeUnitsPerBit>
         <LeadAmplitudeUnits>��V</LeadAmplitudeUnits>
         <LeadHighLimit>2147483647</LeadHighLimit>
         <LeadLowLimit>268435456</LeadLowLimit>
         <LeadID>II</LeadID>
         <LeadOffsetFirstSample>0</LeadOffsetFirstSample>
         <FirstSampleBaseline>0</FirstSampleBaseline>
         <LeadSampleSize>2</LeadSampleSize>
         <LeadOff>FALSE</LeadOff>
         <BaselineSway>FALSE</BaselineSway>
         <ExcessiveACNoise>FALSE</ExcessiveACNoise>
         <MuscleNoise>FALSE</MuscleNoise>
         <LeadDataCRC32>2565566061</LeadDataCRC32>
         <WaveFormData>
9v/2//b/9v/4//j/+P/4//r/+v/6//r/+P/4//j/+P/6//r/+v/6//j/+P/4//j/+P/4
//j/+P/4//j/+P/4//j/+P/4//j/9v/2//b/9v/4//j/+P/4//j/+P/4//j/+v/6//r/
+v/7//z//f/+/wAAAAAAAAAAAwAEAAUABgAIAAgACAAIAAoACgAKAAoADAAMAAwADAAK
AAoACgAKAAgACAAIAAgACAAIAAgACAAKAAoACgAKAAgACAAIAAgACAAIAAgACAAGAAYA
BgAGAAYABgAGAAYABAAEAAQABAAGAAYABgAGAAgACAAIAAgABgAGAAYABgAEAAQABAAE
AAYABgAGAAYABAAEAAQABAAGAAYABgAGAAQABAAEAAQAAgACAAIAAgAEAAQABAAEAAIA
AgACAAIAAgACAAIAAgACAAIAAgACAAAAAAAAAAAA/v/+//7//v8AAAAAAAAAAAAAAAAA
AAAAAAAAAAAAAAAAAAAAAAAAAP7//v/+//7/AAAAAAAAAAD+//7//v/+//7//v/+//7/
AAAAAAAAAAAAAAAAAAAAAP7//v/+//7//v/+//7//v/+//7//v/+/wAAAAAAAAAAAAAA
AAAAAAD+//7//v/+//7//v/+//7/AAAAAAAAAAAAAAAAAAAAAP7//v/+//7//v/+//7/
/v/+//7//v/+//7//v/+//7//v/+//7//v/+//7//v/+//7//v/+//7//v/+//7//v/+
//7//v/+//z//P/8//z//f/+////AAD+//7//v/+//7//v/+//7//v/+//7//v/+//7/
/v/+//z//P/8//z/+v/6//r/+v/8//z//P/8//z//P/8//z//P/8//z//P/+//7//v/+
//z//P/8//z//P/8//z//P///wAAAQACAAEAAAD///7//v/+//7//v/+//7//v/+//7/
/v/+//7//v/+//7//v/+//7//v/+//z//P/8//z//v/+//7//v/8//z//P/8//7//v/+
//7//P/8//z//P/9//7///8AAAIAAgACAAIAAwAEAAUABgAHAAsADAAMAAoACgAKAAkA
CwALAAoABwAGAAYABQAFAAMAAwACAAIABAAEAAMAAwABAAEAAAD9//z/+v/4//j/9v/1
//T/8//z//P/8v/y//P/9P/0//T/9v/3//j/+f/5//n/+P/4//j/+P/5//n/+P/3//X/
9P/3//f/9//3//f/9//4//j/+P/6//n/+f/+/wcADAAVABwAIgAiACAAHQAdAB0AHQAf
AB8AHwAeABQA/P/h/9j/3P/d/9H/w/+3/7H/q/+l/5v/kf+O/5n/rf++/8b/zP/S/9f/
3v/q//X/+f/1//f/9//4//r/+//7//z//f/9//3//////wAAAAAAAAEAAgACAAIAAgAA
AAAAAQACAAQAAwADAAMAAQABAAEAAgAEAAQAAwADAAUABQAFAAYABgAFAAMAAgAEAAYA
CAAKAAkACAAHAAYABQAFAAUABAAGAAcABwAHAAcABwAHAAcACQAJAAkACQAIAAgACAAJ
AAoACgAJAAkACAAIAAgACAAGAAYABgAGAAgACAAIAAgACAAJAAkACAAIAAoACgAKAAwA
DAAMAAwACwALAAoACQAMAAwADAAOAA4ADQANAA0ACwAMAAwACwANAAwADAAMAAoACAAK
AAoACQAIAAgABwAIAAcABwAGAAUABQAFAAUABQAFAAUABQABAAEAAgACAAMAAgACAAIA
AgACAAIAAgACAAIAAQAAAP///v/8//z//P/8//7//v/+//7//v/+//7//v/9//z/+//6
//z//P/8//z//P/8//z//P/+//7//v/+//7//v/+//7//v/+//7//v/+//7//v/+//7/
/v/+//7//v/+//7//v8AAAAAAAAAAAAAAAAAAAAAAgACAAIAAgAAAP7//P/6//z//v8A
AAAAAAAAAAQACgAOABAAFAAYAB4AJgAuADIAOgBCAE4AXgByAIYAlACgAKQAogCcAJQA
iAB2AGgAYgBcAEwAMgAQAPL/4v/c/9z/4v/m/+j/7v/0//b/9v/6//r/9v/y//T/9v/0
//L/7//u/+3/7P/r/+r/6f/o/+b/5P/i/+D/3f/c/9v/2v/X/9b/1f/U/9T/1P/U/9T/
2f/c/9//4v/l/+j/6//u//D/8v/0//b/+P/4//j/+P/2//b/9v/2//j/+P/4//j/+v/6
//r/+v/5//j/9//2//b/9v/2//b/9v/2//b/9v/2//b/9v/2//T/9P/0//T/9P/0//T/
9P/0//T/9P/0//T/9P/0//T/9P/0//T/9P/0//T/9P/0//L/8v/y//L/8v/y//L/8v/0
//T/9P/0//T/9P/0//T/9v/2//b/9v/2//b/9v/2//j/+P/4//j/+//8//3//v8AAAAA
AAAAAAIAAgACAAIAAwAEAAUABgAGAAYABgAGAAYABgAGAAYACAAIAAgACAAIAAgACAAI
AAgACAAIAAgACAAIAAgACAAIAAgACAAIAAgACAAIAAgABgAGAAYABgAEAAQABAAEAAQA
BAAEAAQABAAEAAQABAAEAAQABAAEAAQABAAEAAQAAgACAAIAAgAAAAAAAAAAAAEAAgAD
AAQABAAEAAQABAAEAAQABAAEAAIAAgACAAIAAgACAAIAAgACAAIAAgACAAAAAAAAAAAA
AAAAAAAAAAAAAAAAAAAAAP7//v/+//7//v/+//7//v/+//7//v/+//z//P/8//z//P/8
//z//P/8//z//P/8//z//P/8//z//v/+//7//v/+//7//v/+//7//v/+//7//v/+//7/
/v8AAAAAAAAAAP///v/9//z//v/+//7//v/+//7//v/+//z//P/8//z//v/+//7//v/+
//7//v/+//7//v/+//7//P/8//z//P/+//7//v/+//7//v/+//7///8AAAEAAgD///7/
/f/8//7//v/+//7//v/+//7//v/+//7//v/+/wAAAAAAAAAA/v/+//7//v/+//7//v/+
//7//v/+//7//v/+//7//v/+//7//v/+//7//v/+//7//v/+//7//v8AAAAAAAAAAP7/
/v/+//7//v/+//7//v/+//7//v/+//z//P/8//z//P/8//z//P/+//7//v/+//z//P/8
//z//v/+//7//v/8//z//P/8//z//P/8//z//f/+////AAD+//7//v/+//7//v/+//7/
/v/+//7//v8AAAAAAAAAAP7//v/+//7//P/8//z//P/+//7//v/+//7//v/+//7//v/+
//7//v/+//7//v/+//z//P/8//z//v/+//7//v/8//z//P/8//z//P/8//z//v/+//7/
/v/+//7//v/+/wAAAAAAAAAA///+//3//P/+//7//v/+//7//v/+//7//v/+//7//v/+
//7//v/+//7//v/+//7/AAAAAAAAAAABAAIAAwAEAAYABgAJAAkACQAKAAsADAALAAsA
CwAKAAgACAAJAAkABwAHAAcABgAEAAQABAADAAMAAwADAAIAAQD///z/+f/4//f/9//3
//f/9//3//b/9P/3//j/+P/4//f/9//3//f/9//3//b/9v/2//b/9//3//f/9//2//j/
+f/5//n/+f/5//n/+v/6//r//P///wUADgAVABoAIwAmACYAKAAqACkAKQApACsAKwAp
AB8ADADs/9b/0//Q/8D/q/+b/5P/j/+L/4P/e/97/4P/kv+p/7v/xP/M/9j/5P/r//D/
8v/z//X/9f/5//n/+v/8//3//f/+////AQABAAMAAwADAAIAAQABAAIAAgACAAIAAgAC
AAMABAAGAAUABQAFAAMAAwADAAQABAAEAAMAAwADAAMAAwAEAAcABwAGAAYABAAEAAQA
BAACAAIAAgACAAUABQAFAAQABgAHAAcABwAHAAcABwAHAAUABQAFAAUABgAGAAYABwAI
AAgABwAHAAgACAAIAAgACAAIAAgACAAIAAgACAAIAAgACQAJAAgACAAKAAoACgAKAAoA
CgAKAAkACQAIAAcACgAKAAoADAAMAAsACwALAA0ADgAOAA0ACwAKAAoACgAIAAYACAAI
AAgACAAJAAkACQAJAAoACgAHAAcABwAHAAUABQAFAAUABQAFAAYABgAFAAUABQAEAAMA
AwADAAMABQAFAAQAAwABAAEAAQABAAEA///////////+//7//v/+//7//v/+//7//v/8
//z//f/9//z//P/9//3//f/9//3//f/9//3////////////9//3//v/+//3//f/9//3/
+//8//7//P/+//7//v///wIAAgACAAIAAAD/////AAAAAAAAAAAAAP7//v/+////AQAB
AAEAAQABAAEAAQAAAAAAAAAAAAAAAAAAAAAAAAD+//7//v/+/wAAAAD/////AQABAAEA
AQAAAAAA//////3//P/8//z//v///////////////////////v/+//7//v/+//7//v/8
//z//P/8//3//v///wAA/v/+//7//v8EAAcABgAIAAgACAAIAAoADQANAAwADAAMAAwA
CwALAAsACgAHAAMAAgAAAP//AAABAAEAAgAEAAQAAwADAAMAAwACAP///P/4//T/8v/z
//P/8//z//X/9f/0//T/9//4//j/+P/1//X/9f/1//X/9f/0//T/9P/0//X/9f/z//P/
8v/y//X/9f/1//X/8//z//T/9P/4//j/9//1//j//f8EAA8AGAAaAB4AIgAjACEAGwAZ
ABsAGwAbABoAGAAIAOn/1P/Q/9P/0//N/8H/uf+v/6f/o/+d/5L/lf+p/7z/xv/M/9L/
1//a/+D/6//x//P/9f/1//b/+P/5//n/+v/7//v/+//9//3/AAAAAAAAAQABAAAA///+
/wAAAAABAAIAAgABAAEAAQABAAEAAQACAAQABAADAAMAAgABAAAAAAADAAMAAgACAAIA
AgACAAIAAgACAAIAAgADAAMAAwACAAAAAQABAAEAAwADAAMAAwABAAEAAQABAAQABAAE
AAUABgAGAAUABQAGAAYABgAGAAYABgAGAAYACAAIAAgACAAIAAkACQAIAAoADAAMAAwA
DAAMAAwADAAOAA8ADwAPAA4ADgAOABAAEAAPAA8ADwARABIAEgARAA8ADgAOAA4ADgAM
AA4ADgAPAA4ADgANAA4ADQANAAwACwALAAsACwAHAAcABwAHAAUABQAGAAYAAwADAAMA
AgABAAEAAQABAAEAAQAAAP/////////////9//v/+//7//z//P/9//7//P/8//z//P/+
//7//P/8//v/+//6//r/+//7//v/+//7//v/+//7//v/+//7//v/+//7//z//P/7//v/
+//7//v//P/+//z/+v/6//r/+//+//7//v/+//7//f/9//7//P/8//z//P/+//7//v//
//3//f/9//3//v///wAAAAD+//7//v/+/wAAAAAAAAAAAAAAAAAAAAD+//7//f/9//3/
/f/9//3/AAAAAP/////9//z//P/8//r/+//7//v/+//7//v/+//9//z//P/8//z//P/8
//z//P/8//z//P/+//7//v/+//z//P/8//z/+v/7//v//P/9//3//f/9//v//P/9//3/
//////////8BAAEAAAAAAAIAAgAFAAYABwAIAAgACwALAAoACgAKAAoACQAHAAcABgAD
AAAAAAD/////AQABAAAAAAACAAIAAQABAAEAAQAAAP3/+//4//X/9P/x//H/8f/x//P/
8//y//L/9f/2//b/9v/1//X/9f/1//X/9f/0//T/9P/0//X/9f/1//X/9P/0//X/9f/1
//X/9//3//j/+P/2//j/+//9/wAABQAMABUAHAAgACIAIgAhAB0AGwAdAB8AHQAbABwA
FAD6/93/0P/U/9f/zf/D/7n/sf+p/6X/n/+V/5T/of+3/8L/yP/O/9L/1//c/+b/7//1
//X/9f/1//b/+P/3//f/+P/5//r/+//+////AAAAAAAAAQAAAAAAAAAAAP7//v///wAA
AgABAAEAAQADAAMAAwAEAAIAAgABAAEAAQABAAEAAgABAAEAAAAAAAAAAAAAAAAAAgAC
AAIAAgADAAMAAwACAAIAAwADAAMAAQABAAEAAQADAAMAAwADAAIAAgACAAMABgAGAAUA
BQAGAAYABgAGAAYABgAGAAYACAAIAAgACAAKAAsACwAKAAoADAAMAAwADAAMAAwADAAO
AA8ADwAPAA4ADgAOABAAEAAPAA8ADwAPABAAEAAPABEAEAAQABAADgAMAA4ADgAOAA4A
DwAPABAADwAPAA4ADAALAAoACQAHAAcABwAHAAMAAwAEAAQAAwADAAMAAgABAAEAAQAB
AAEAAQAAAP//AQABAAEAAQABAP////////3//P/8//z//P/8//z//P/8//z/+v/6//n/
+f/4//j/+//7//v/+//7//v/+//7//v/+//7//v/+//7//z//P/7//v/+//7//v//P/+
//z/+v/6//r/+//8//z//P/8//7//f/9//7//v/+//7//v/+//7//v////3//f/9//3/
/f/9//3//P///wAAAQACAAIAAgACAAIAAAAAAAAAAAD+//7//f/9////////////AgAC
AAEAAQD///7//v/+//7////////////////////9//z//P/8//z//P/8//z//P/8//z/
/P/8//z//P/8//7//v/+//7//v//////AAD///////////3//v//////////////////
/////v/+//7///8AAAAAAAD//////v/9//3//v///wEA////////AAD////////8//z/
/f/9//3//f/9//v/+f/7//v/+////wEAAwABAAUABgAGAAYABgAGAAkADQAOAA4ADQAM
AAsACQAKAAsACwAJAAgACAAHAAcABgAFAAMAAgACAAIAAQABAAEAAQAAAP3/+//4//X/
9P/z//P/8//z//P/8//y//L/9f/2//b/9v/3//f/9//3//X/9f/0//T/9P/0//X/9f/1
//X/9P/0//f/9//3//f/9f/1//b/9v/4//j/+f/7/wIACwAUABkAIAAkACQAJAAjACMA
JQAlACUAJQAjABwACADs/9f/0v/S/8f/tf+j/5n/lf+T/43/h/+H/5L/q/+//8r/zP/S
/97/5//s//D/8//z//P/9//3//j/+v/5//n/+v/7//v/+//9//3//v/+//7////+//7/
/v/+//7//v///wAAAAD///////////////8AAAAAAAD/////AQABAAEAAgABAAEAAAAA
AAAAAAAAAAAAAAAAAAAAAAABAAEAAQAAAAIAAwADAAMAAQABAAEAAQADAAMAAwADAAIA
AgACAAMABgAGAAUABQAIAAgACAAIAAYABgAGAAYACgAKAAoACgAKAAsACwAKAAoADAAM
AAwADgAOAA4ADgAOAA8ADwAPAA4ADgAOABAAEAAPAA8ADwAPABAAEAAPAA8ADgAOAA4A
EAAOABAAEAANAAwADAALAAoACQAJAAgABwAHAAcABwADAAMAAwADAAEAAQACAAIAAgAD
AAQABAABAAEAAQABAP/////+//3//f/9//3//f////3//f/9//3//P/8//z//P/8//z/
/P/6//r//P/8//z//P/8//z/+v/6//r/+v/6//r/+v/6//j/+P/4//j/+v/6//r/+v/8
//z//P/8//r/+v/6//r//P/8//z//P/8//z//P/8//r/+v/6//r//P/8//z//P/+//7/
/v/+//7//v/+//7//v/+//7//v/+//7//v/+//7//v/+//7//v/+//7//v/8//z//P/8
//j/+P/4//j/+P/6//z//P/+/wIABgAMAA4AEgAWABwAIgAmACwAMAA0ADwAQgBQAGQA
fACMAJQAlACKAIIAhACAAHAAXgBSAEwARAAsAAYA5v/S/8z/zP/O/9D/0v/Y/+T/6v/w
//T/9P/y//T/9P/w/+7/7v/r/+r/6f/o/+X/5P/j/+L/3//e/93/3P/b/9r/2f/Y/9X/
1P/T/9L/1f/W/9f/2P/c/+D/5P/o/+3/8P/z//b/9//4//n/+v/4//j/+P/4//j/+P/4
//j/+P/4//j/+P/4//j/+P/4//j/+P/4//j/+v/6//r/+v/6//r/+v/6//j/+P/4//j/
+P/4//j/+P/6//r/+v/6//j/+P/4//j/+v/6//r/+v/6//r/+v/6//z//P/8//z//P/8
//z//P/8//z//P/8//z//P/8//z//P/8//z//P/8//z//P/8//7//v/+//7//v/+//7/
/v8AAAAAAAAAAAAAAAAAAAAAAgACAAIAAgAEAAQABAAEAAYABgAGAAYACAAIAAgACAAI
AAgACAAIAAgACAAIAAgACAAIAAgACAAIAAgACAAIAAYABgAGAAYABgAGAAYABgAGAAYA
BgAGAAgACAAIAAgABgAGAAYABgAGAAYABgAGAAYABgAGAAYABgAGAAYABgAEAAQABAAE
AAQABAAEAAQABAAEAAQABAACAAIAAgACAAEAAAD///7///8AAAEAAgAEAAQABAAEAAIA
AgACAAIAAgACAAIAAgACAAIAAgACAAIAAgACAAIABAAEAAQABAACAAIAAgACAAIAAgAC
AAIAAAAAAAAAAAAAAAAAAAAAAAAAAAAAAAAA/v/+//7//v/+//7//v/+////AAABAAIA
AAAAAAAAAAAAAAAAAAAAAAAAAAAAAAAA/v/+//7//v8AAAAAAAAAAP7//v/+//7/AAAA
AAAAAAAAAAAAAAAAAP///v/9//z//P/8//z//P/+//7//v/+//7//v/+//7//v/+//7/
/v/8//z//P/8////AAABAAIAAQAAAP///v/+//7//v/+//z//P/8//z//f/+////AAAA
AAAAAAAAAP7//v/+//7//v/+//7//v8AAAAAAAAAAP7//v/+//7//v/+//7//v/8//z/
/P/8//7//v/+//7//v/+//7//v/+//7//v/+//7//v/+//7//v/+//7//v/+//7//v/+
//7//v/+//7//v/+//7//v/+//7//v/+//7//v/+//7//v/+//7//v/+//7//v/+//7/
/v/+//7//v/+//7//v/8//z//P/8//7//v/+//7/AAAAAAAAAAAAAAAAAAAAAAIAAgAC
AAIAAQAAAP///v/+//7//v/+//7//v/+//7//v/+//7//v/+//7//v/+//7//v/+//7/
/v/+//7//v///wAAAQACAAMABAAIAAkACQAKAAsADAALAAsACwAKAAgACAAJAAkABwAH
AAcABgAFAAQAAwABAAMAAwADAAIAAQD///z/+f/2//X/9f/1//X/9f/1//T/8v/1//b/
9v/4//f/9//3//f/9//3//b/9v/2//b/9//5//n/+f/4//b/9//3//f/9//3//f/+P/+
//z//v/9//3/AgALABIAGQAgACQAJAAkACMAHQAdACEAIwAfAB8AHAAIAOr/0//O/9L/
zf+//7X/q/+j/53/mf+N/4X/iP+X/6//wP/I/8z/0v/Z/+L/7P/1//f/9//5//n/+v/8
//v/+//8//3/+//7//3//f8AAAAAAAABAAQABAAEAAQABAAEAAUABgAEAAMAAwADAAMA
AwADAAQABgAGAAUABQAFAAUABQAGAAUABQAEAAQABAAEAAQABAAHAAgACQAKAAoACQAI
AAYABgAHAAcABwAHAAcABwAHAAUABQAFAAUABgAGAAYABwAJAAoACgALAAsACgAJAAgA
CgAKAAoACgAKAAoACgAKAAoACwALAAoACgAMAAwADAAOAA4ADgAOAA4ADwAPAA8AEAAQ
ABAAEgARAA8ADgANAA0ADgAOAA0ADwAOAA4ADgAQAA4AEAAQAA8ADgAOAA0ADAALAAsA
CgAJAAkACQAJAAcABwAHAAcABgAHAAkACgAHAAcABwAGAAUABQAFAAUAAwADAAIAAQD/
/////////wEA/////////f/8//z//P/8//z//P/8//z//P/6//r/+//7//r/+v/7//v/
+//7//v/+//7//v//P/9//7////9//3//v/+//3//f/9//3//f/+/wAA/v/+//7//v//
/wAAAAAAAAAA/v/9//3//v/8//z//P/8//7//v/+////AQABAAEAAQADAAMAAwACAAAA
AAAAAAAA/v/+//7//v8AAAAAAAAAAAAAAAD///////////////////7//P/7//z//P/9
//7//v////////////////////3//P/8//z//v/+//7//v/+//7//v/+//7//v/+//7/
/v/+//7//v/8//3//f/+/wAAAQACAAMABQAIAAoACgAKAAoACAALAAsACgAKAAoACgAJ
AAcABwAGAAMAAAAAAP////8AAAEAAQACAAQABAADAAMAAQABAAAA/f/5//b/8//y//P/
8//z//P/8//z//L/8v/1//b/9v/2//X/9f/1//X/8//z//L/8v/0//T/9f/1//X/9f/0
//T/8//z//P/8//z//P/9P/0//T/9v/3//n/+v8BAAgAEQAYAB4AIAAgAB8AGwAXABUA
GQAdACEAIgAaAP7/3//M/8r/0//T/8P/t/+x/6v/pf+f/5f/kv+d/6//vP/E/9D/1P/X
/9z/5P/t//X/9//4//f/9//4//n/+f/6//v/+//7//3//f/8//z//P/9/wAAAAAAAAAA
AAAAAAEAAgABAP///v/9//7///8AAAIAAAAAAP////8AAAEAAgAEAAMAAwACAAIAAgAC
AAIAAgACAAIAAgACAAEAAQABAAAAAAABAAEAAQABAAEAAQABAAMAAwADAAMAAgACAAIA
AwAEAAQAAwADAAUABgAHAAgABwAGAAUABAAIAAgACAAIAAYABwAHAAYACAAKAAoACgAO
AA4ADgAOAA4ADwAPAA8ADgAOAA4AEAAQAA8ADwAPAA0ADgAOAA0ADwAOAA4ADgAOAAwA
DgAOAA0ADAAMAAsACgAJAAkACAAHAAcABwAHAAUABQAFAAUAAQABAAIAAgADAAMAAwAC
AP////////////////7//f////////////3/+//7//v//f/8//z//P/6//r/+v/6//z/
/P/6//r/+//7//r/+v/5//n/+f/5//f/9//3//f/+f/5//n/+f/7//v//P/8//r/+f/4
//f/9f/2//j/9v/3//j/+f/7//z//P/8//z//P/7//v//P/8//z//P/8//r/+v/6//v/
+//7//v/+//9//3//f/8//r/+v/6//r//P/8//z//P/+//7//v/+//z//P/7//v/+//7
//v/+//8//z/+//7//v/+v/6//r//P/9//3//f/7//v/+//7//3//P/8//z/+v/6//r/
+v/8//z//P/8//z//P/8//z//P/8//z//P/6//v/+//8//3//f/9//3/+//8//3//f/9
//3//f/9//v/+//6//r//f///wEAAgACAAEAAQAAAP3//f/+///////9//3//f/+//3/
/f/9//z//P/9//3//////////f/7//3//f/9//3//f/9//n///////7//v/+//7//v8B
AAIAAwAEAAcACAAJAA0ADQAMAAwADAAOAA0ADQANAAoABwAGAAYABQAFAAUABQACAAIA
AgACAAMAAwADAAMAAAD9//v/+P/3//b/9f/1//X/9f/1//X/9P/0//f/+P/4//j/9//3
//X/9f/1//X/9v/2//b/9v/1//X/9f/1//L/8v/z//P/9f/1//X/9f/2//b/9v/4/wEA
AwAIAA8AFAAXAB4AJgAmACgAKQApACkAKQApACcAJQAcAAIA5P/Z/9r/1P/D/7H/o/+Z
/5X/k/+N/4X/h/+a/7P/xf/M/9D/1v/g/+v/8P/y//X/9//3//f/9//4//r/+//7//z/
/f/9//3//////wIAAgACAAMAAgACAAIAAgACAAIAAwAEAAQAAwADAAMAAwADAAMABAAE
AAQAAwADAAMAAwADAAQAAwADAAIAAgAEAAQABAAEAAIAAgACAAIAAwADAAMAAgACAAMA
AwADAAUABQAFAAUABQAFAAUABQAIAAgACAAJAAgACAAHAAcABgAGAAYABgAHAAgACQAK
AAoACgAKAAoADAANAA0ADAAMAA4ADgAOABAAEAAQABAADgAPAA8ADwAQABAAEAASABIA
EQARABEAEQASABIAEQARABAAEAAQABAADgAQABAADwAOAA4ADQAOAA0ADQAMAAkACQAJ
AAkACQAJAAkACQAHAAcACAAIAAcABwAHAAYABQAFAAUABQADAAMAAgABAAEAAQABAAEA
AQD///////8BAAAAAAAAAP7//v/+//7/AAAAAP7//v8BAAEAAAAAAP///////////f/9
//3//f/9//3//f/9//3//f/+//7//f/9//3//f/9//7/AAD+//7//v/+/////v/+//7/
/v8AAP////8AAAAAAAAAAAAAAAAAAAAAAQABAAEAAQABAAEAAQABAAAAAQACAAMABAAE
AAQABAAEAAQABAAEAAQABAAEAAMAAwADAAMAAwADAAQABAADAAMAAwACAAIAAgACAAMA
AwADAAMAAwADAAMAAwACAAIAAgACAAIAAgACAAIAAgACAAIAAgACAAIAAgAAAAAAAAAA
AAIAAwADAAQAAwADAAMAAwAFAAYABwAHAAQAAwACAAEAAwADAAIAAgACAAMABAAEAAYA
BQAFAAQAAwADAAQABQAFAAMAAwADAAQAAwAFAAYABAAEAAQABAAEAAQABAAEAAYABgAG
AAYABAAEAAQABAAHAAgACQAKAAsADAANAA4ADwAQABEAEgAQABAAEAAQABAAEAAQABAA
DwAOAA0ADAAKAAoACgAKAAgACAAIAAgABQAEAAMAAgAAAP7//P/6//r/+v/6//r/+P/4
//j/+P/5//r/+//8//r/+v/6//r/+v/6//r/+v/6//r/+v/6//j/+P/4//j/+v/6//r/
+v/8//z//P/8/wAAAAACAAQACgASABoAIgAmACgALAAsACoAKgAsAC4ALAAoACYAIAAK
AOr/2P/Y/9b/xP+y/6b/nP+Y/5T/jv+K/47/oP+4/8j/0v/Y/9z/5v/y//j/+P/6//r/
+v/6/w==
         </WaveFormData>
      </LeadData>
      <LeadData>
         <LeadByteCountTotal>10000</LeadByteCountTotal>
         <LeadTimeOffset>0</LeadTimeOffset>
         <LeadSampleCountTotal>5000</LeadSampleCountTotal>
         <LeadAmplitudeUnitsPerBit>4.88</LeadAmplitudeUnitsPerBit>
         <LeadAmplitudeUnits>��V</LeadAmplitudeUnits>
         <LeadHighLimit>2147483647</LeadHighLimit>
         <LeadLowLimit>268435456</LeadLowLimit>
         <LeadID>V1</LeadID>
         <LeadOffsetFirstSample>0</LeadOffsetFirstSample>
         <FirstSampleBaseline>0</FirstSampleBaseline>
         <LeadSampleSize>2</LeadSampleSize>
         <LeadOff>FALSE</LeadOff>
         <BaselineSway>FALSE</BaselineSway>
         <ExcessiveACNoise>FALSE</ExcessiveACNoise>
         <MuscleNoise>FALSE</MuscleNoise>
         <LeadDataCRC32>3775472796</LeadDataCRC32>
         <WaveFormData>
JgAmACYAJgAqACwALgAwADIAMgAyADIANQA2ADcAOAA6ADoAOgA6AD0APgA/AEAAQABA
AEAAQAA+AD4APgA+AD4APgA+AD4APAA6ADgANgAzADIAMQAwAC4ALAAqACgAJAAiACAA
HgAdABwAGwAaABYAFAASABAADwAOAA0ADAAKAAoACgAKAAgACAAIAAgACgAKAAoACgAJ
AAgABwAGAAgACAAIAAgACAAIAAgACAAIAAgACAAIAAoACgAKAAoACAAIAAgACAAJAAoA
CwAMAAoACgAKAAoACgAKAAoACgAMAAwADAAMAAoACgAKAAoADAAMAAwADAAKAAoACgAK
AAoACgAKAAoACgAKAAoACgAKAAoACgAKAAgACAAIAAgACAAIAAgACAAIAAgACAAIAAgA
CAAIAAgACAAIAAgACAAGAAYABgAGAAYABgAGAAYABgAGAAYABgAIAAgACAAIAAcABgAF
AAQABgAGAAYABgAGAAYABgAGAAYABgAGAAYABgAGAAYABgAEAAQABAAEAAYABgAGAAYA
BAAEAAQABAACAAIAAgACAAUABgAHAAgABQAEAAMAAgADAAQABQAGAAgACAAIAAgABQAE
AAMAAgADAAQABQAGAAQABAAEAAQAAgACAAIAAgADAAQABQAGAAUABAADAAIABAAEAAQA
BAACAAIAAgACAAQABAAEAAQABAAEAAQABAADAAIAAQAAAAEAAgADAAQAAwACAAEAAAAC
AAIAAgACAAIAAgACAAIAAgACAAIAAgAEAAQABAAEAAIAAgACAAIABAAEAAQABAAGAAYA
BgAGAAYABgAGAAYABgAGAAYABgAGAAYABgAGAAYABgAGAAYABgAGAAYABgAEAAQABAAE
AAYABgAGAAYABAAEAAQABAAGAAYABgAGAAgACAAIAAgABgAGAAYABgAIAAgACAAIAAcA
BgAFAAQAAgACAAIAAgADAAQABQAGAAYABgAGAAYABgAGAAYABgAFAAQAAwACAAQABAAE
AAQABwAIAAkACgAJAAgABwAGAAkACgALAAwADAAMAAwADAAMAA8ADwAPAA8AEAARABEA
DQAMAAoACgAHAAcABgAEAAAA/v/8//z//f/9//7////+//7//v/+//z/+//7//v/+v/6
//r/+v/6//n/+f/6//r//v///wEAAAABAAIABAADAAIAAQAAAAMAAwAEAAUABAADAAMA
AgACAAIAAgADAAUABQAFAAUAAwABAAMABwAPABgAIgAnACUAIwAhACIAJAAkACAAGwAT
AAMA6v/S/8X/x//I/8P/v//D/8f/z//h//n/BAAGAAsAFwAVAA8AEAASAAwABQACAP7/
/v///wMABwAHAAYABgAFAAQAAwADAAMAAwAFAAYABwAHAAUABQAFAAUABQAEAAQABAAH
AAgACAAIAAYABgAGAAQABgAIAAoACgAHAAcABwAHAAkABwAHAAgABwAIAAcABgAHAAgA
CQAKAAoACgAKAAoACAAHAAYABQAHAAgACAAIAAYABgAFAAQABgAHAAcABwAHAAcABgAG
AAUABAAEAAMABAACAAEAAQACAAIAAgACAAAAAAD///////////7//v/7//r/+f/5//r/
+v/6//r/+f/4//j/+P/0//T/8//z//P/9P/1//b/8//y//L/8f/z//P/8v/y//T/9P/z
//L/8v/y//L/8//x//H/8f/y//H/8f/x//H/8P/y//P/9P/4//n/+v/7//j/+P/5//r/
+//8//7//v/+//7///8AAAEAAgAEAAQABAAEAAIAAgACAAIAAwAEAAUABgAGAAYABgAG
AAYABgAGAAYABgAGAAYABgAGAAYABgAGAAQABAAEAAQABgAGAAYABgAFAAQAAwACAAMA
BAAFAAYABQAEAAMAAgACAAIAAgACAAQABAAEAAQABAAEAAQABAD+//z/+v/y/+z/5v/g
/9j/0P/I/8L/vv+2/67/pP+Y/4z/gv98/3z/hP+U/6r/wv/Q/8b/qv+O/3b/WP84/yT/
Ev8E//r+/P4E/xT/Jv88/1r/eP+M/5z/rP+8/8b/0P/a/+T/7P/2//r/+v/8//7//v8C
AAQABgAGAAYABgAIAAgACAAIAAoACgAKAAoADAAMAAwADAAKAAoACgAKAAsADAANAA4A
EAASABQAFgAYABoAHAAeAB4AHgAeAB4AGwAaABkAGAAYABgAGAAYABYAFgAWABYAGAAY
ABgAGAAZABoAGwAcAB4AHgAeAB4AHwAgACEAIgAkACQAJAAkACYAJgAmACYAJwAoACkA
KgArACwALQAuADIANAA2ADgAOAA4ADgAOAA6ADoAOgA6ADsAPAA9AD4AOwA6ADkAOAA4
ADgAOAA4ADUANAAzADIAMAAuACwAKgAnACYAJQAkACAAHgAcABoAFwAWABUAFAARABAA
DwAOAA0ADAALAAoACgAKAAoACgAJAAgABwAGAAYABgAGAAYABgAGAAYABgAGAAYABgAG
AAQABAAEAAQABAAEAAQABAAGAAYABgAGAAYABgAGAAYABAAEAAQABAAEAAQABAAEAAQA
BAAEAAQABgAGAAYABgAGAAYABgAGAAYABgAGAAYABgAGAAYABgAFAAQAAwACAAQABAAE
AAQABgAGAAYABgAEAAQABAAEAAQABAAEAAQAAgACAAIAAgAEAAQABAAEAAIAAgACAAIA
BAAEAAQABAAEAAQABAAEAAIAAgACAAIABAAEAAQABAADAAIAAQAAAAIAAgACAAIAAgAC
AAIAAgAAAAAAAAAAAAEAAgADAAQABAAEAAQABAAEAAQABAAEAAQABAAEAAQAAwACAAEA
AAABAAIAAwAEAAIAAgACAAIAAAAAAAAAAAADAAQABQAGAAMAAgABAAAAAQACAAMABAAE
AAQABAAEAAIAAgACAAIAAgACAAIAAgACAAIAAgACAAQABAAEAAQABAAEAAQABAACAAIA
AgACAAMABAAFAAYABAAEAAQABAAEAAQABAAEAAQABAAEAAQABAAEAAQABAAEAAQABAAE
AAIAAgACAAIAAwAEAAUABgAEAAQABAAEAAIAAgACAAIABAAEAAQABAACAAIAAgACAAQA
BAAEAAQABAAEAAQABAAEAAQABAAEAAQABAAEAAQABAAEAAQABAAGAAYABgAGAAQABAAE
AAQABAAEAAQABAAEAAQABAAEAAQABAAEAAQABQAGAAcACAAHAAYABQAEAAQABAAEAAQA
BgAGAAYABgAEAAQABAAEAAQABAAEAAQABgAGAAYABgAGAAYABgAGAAgACAAIAAgABwAG
AAUABAAFAAYABwAIAAYABgAGAAYABgAGAAYABgAGAAYABgAGAAQABAAEAAQABQAGAAcA
CAAGAAYABgAGAAYABgAGAAYACAAIAAgACAAIAAgACAAIAAgACAAIAAgABgAGAAYABgAG
AAYABgAGAAgACAAIAAgACAAIAAgACAALAAwADQAOAA4ADgARABEAEQAQABAAEAASABEA
EQAQABAADQANAAwADAAKAAgABgAEAAIA///9////AAAAAAAAAAAAAP/////9//z//P/8
//7//v/9//3//f/+/wEAAQADAAEAAQABAAIAAgACAAIAAAAAAP////8BAAEAAQACAAQA
BAAEAAQAAwADAAMAAwAFAAcACQALABEAGQAgACIAIwAjACUAJwAmACIAHAAUAAEA5//X
/87/zP/J/8P/wP+//7//yf/f/+//9f///woABgADAAEA/f/5//b/+P/6//3/AAACAAQA
AwADAAMAAwADAAQABAAEAAUABQAFAAUABwAIAAkACQAJAAkACQAJAAcABgAGAAYACQAK
AAoACgAKAAoACgAIAAgACgAMAAwADQANAA0ADQAMAAkACAAIAAoADAAMAAwACgAKAAoA
CgAKAAoACgAKAAsACwALAAsACgAKAAkACAAKAAoACQAIAAYABwAHAAcACAAJAAkACgAI
AAgACQAJAAYABAADAAMABAAEAAQABAACAAIAAQABAAMAAwACAAIAAwACAAEAAQD///7/
/f/8//3//P/8//z/+v/6//n/+f/6//r/+v/6//r/+v/7//v/+//7//r/+v/6//r/+f/4
//r/+v/6//v/+f/5//n/+v/7//v/+//7//v//P/8//z//v///wAAAQABAAIAAQACAAEA
AAD/////AwAGAAgACgAIAAgACAAIAAgACQAJAAsACgAKAAoACQAJAAkACQAJAAsADAAM
AAwADAAMAAsACwAOAA4ADwAPAA0ADAAMAAwADAAMAAwADAAMAA0ADQANAA0ADQAMAAsA
DAAMAAwADAAOAA4ADgAOAA0ACwAKAAoACwANAA4ADgAOAAwADAAMAA0ADQAOAA4ADgAN
AAwACgAJAAkACgALAA0ADQANAA0ACwAKAAkACQALAAsACwAMAAsACgAJAAgACAAIAAkA
CgAMAAwADAANAAsACwAJAAkACgAKAAwADAANAA0ADAALAA0ADQANAA0ADgAOAA4ADgAN
AAwACgAIAAkACwAMAA0ADwAPAA8ADwARABIAEgAVABYAFwAYABYAGQAZABkAFwAWABUA
EwATABIAEAAQAAwACwAJAAYABgAEAAIAAgACAAEAAQABAAQABAAEAAQAAwABAAAA///+
//7//v/+//////8AAAIAAgAGAAcACQAHAAcABwAIAAoACgAKAAoACAAHAAcABwAJAAkA
CgAKAAwADAAMAA0ADAALAAoACQAJAAcACQALAA8AFAAeACkALQArACsAKgAqACoAKAAh
ABsAEQAEAPD/1//L/87/0//P/8f/yf/R/93/8f8IABQAFQAbACcAKQAkACYAJgAfABQA
DgAKAAkACQAJAAcABwAIAAgACAAHAAcABwAHAAcACAAJAAkACwALAAsACwAKAAgABwAG
AAkACgAKAAoACgAKAAoACAAGAAgACgAKAAsACwALAAsACwAJAAkACgAIAAoACgAKAAgA
CAAIAAgACAAIAAgACAAJAAkACQAJAAcACAAIAAgABgAGAAUABAAGAAcABwAHAAUABQAE
AAQABQAGAAgACQAIAAYABQAFAAIAAgACAAIABAAEAAMAAwABAAEAAAAAAP///v/9//3/
/f/8//v/+v/3//b/9v/2//b/9v/1//X/8f/w/+//7v/w//D/8f/x//H/8f/w//D/7v/u
/+3/7P/t/+7/7//x/+7/7f/s/+z/7//x//P/9f/0//b/9//4//z//f/+////AgAEAAQA
BgAGAAYABgAHAAgACgALAAwACgAKAAoACgAMAA0ADQAPABIAEgASABEADwAPAA8ADwAQ
ABIAEwAUABMAEgAQAA8AEgASABMAEwATABIAEgASABAAEAAQABAAEgATABMAEwAVABUA
FAATABQAFAAUABQAFAAUABQAFAATABEAEAAQABEAEwAUABQAFAASABIAEgATABMAFAAU
ABMAEwATABIAEAAPAA8ADwATABMAEwATABMAEgARABEADwAPAA8AEAAQABAAEAAQAA8A
DgAOAA4ADgAOAA4ADwANAA0ACwALAA0ADgARABIAEgARAA8ADQANAA0ADQANABAAEAAQ
ABAADgAOAA0ADAAOAA8ADwAPAA0ADQANAA0ADQAOAA4ADgAMAA0ADQAMAAoACgAKAAoA
DAAMAA0ADgAPAA8AEAAQABAAEAARABIAEwAUABQAFwAXABcAFQAUABMAEQAQABAADwAQ
AAwACwAJAAYABQAEAAMABAAGAAUABQAFAAUABAADAAIABAADAAMAAwABAAAA///+/wAA
/////wAABAAIAAkACwAHAAcABwAIAAoACgAKAAoACAAHAAcABwAJAAkACgAKAAgACAAI
AAkABgAFAAQAAwAFAAcACwARABUAGgAkACsALQArACcAKAAqACgAJAAfABkACwD0/97/
zf/N/9L/0f/H/8X/y//T/+X///8QABQAGQAlACkAIQAcABoAFAANAAYABAAEAAUACQAL
AAkABwAIAAgACAAHAAcABwAHAAcACAAJAAkACgALAAwADQALAAoACgAKAAkACgAKAAoA
DAAMAAwACgAJAAoACwAKAAsACwALAAsACQAHAAcACAAKAAwADAAMAAoACgAKAAoACAAI
AAgACAAJAAkACQAJAAsADAAMAAwACwAKAAgABgAIAAkACQAJAAcABwAGAAYACAAIAAkA
CQAIAAYABQAFAAQABAAEAAQABAAEAAMAAwADAAMAAgACAAEAAAD//////f/8//v/+v/3
//b/9v/2//X/9v/2//f/8//y//H/8P/w//D/8f/x/+//7//u/+7/7v/u/+3/7P/u/+7/
7v/v/+//7//v//D/8//z//P/8//2//j/+f/6//r/+//8//3///8CAAMABgAGAAYABgAH
AAgACgALAAwACgAKAAoACgAKAAsACwANAA4ADgAOAA0ADQANAA0ADQANAA4ADgAOAA4A
DgANAA0ADgAOAA8ADwARABAAEAAQAA8ADgANAAwADQAPABAAEQATABMAEgARABIAEgAS
ABIAEgASABIAEgARAA8ADgAOAA8AEQASABIAEgAQABAAEAANAA0ADgAOAA8ADwAPAA4A
DgANAA0ADQARABEAEQARABEAEAAPAA8ADgANAAwADAAOAA4ADgAOAA0ADAAMAAwADgAO
AA4ADwAPAA8ADQANAAwADAAOAA4ADwAPAA4ADQANAA0ADQANAA4ADgAOAA4ADgAOAA0A
DAAKAAsACwALAAwADQAOAA8ADwAQABAAEAAOAA8ADwAOABAAEAAQABAADgAOAA8AEAAQ
AA8ADwAOAA4ACwALAAwADgAPABAAEgAQABAAEAAPAA4ADgAOABAAEQARABAADQANAAsA
DAAPABAAEAARABMAEgASABEAEAASABEAEQATABUAGAAYABgAGAAYABgAGwAbABsAGwAc
AB0AHQAaABgAFQAUABQAFQAVABQADwAMAAkACAAIAAcABwAHAAkACgALAAwACQAHAAYA
BQAFAAYABwAIAAYABQAFAAYACgAOAA8AEQARABEAEQASABEAEAAPAA4ADwAPABAAEQAP
AA8AEAAQABAAEAAQABEAEwATABMAEwARABEAEQAVAB8AKAAwADUAMQAtAC0ALgAwAC4A
LgArABkAAQDu/+D/2//b/9j/0//R/9H/3f/1/wUACwASABgAGQAVABMAEwAOAAoACAAJ
AAwADAAMAA0AEQARABMAEQASABIAEgARABEAEQARABEAEgATABMAEQARABEAEQATABIA
EgASABMAFAAUABQAEwASABEADgAPABIAFQAWABMAEwATABMAFQATABMAFAAVABgAGQAa
ABgAFgAUABIAFQAWABcAGAAXABcAFwAXABcAGAAYABgAGAAYABcAFgAWABcAFwAXABcA
FwAWABYAFAAUABUAFQAWABQAEwATABMAFAAVABYAFAASAA8ADQAOAA8ADwAQAA8ADgAN
AA0ADQAMAAsACgAHAAYABgAGAAYABgAFAAUAAgACAAIAAgABAAAAAAD///3//f/8//z/
/v/+//3//P/8//z//P/9//3//f/9//7///////////8CAAQABQAGAAoACwAMAA0ADAAO
AA4AEAARABIAEwAVABUAFgAWABYAFgAWABYAFgAYABkAGQAbABoAGgAaABkAGQAZABkA
GQAZABoAGgAYABgAGAAYABgAGgAaABoAGgAaABoAGgAaABoAGgAaABoAGAAYABgAGAAa
ABoAGgAaABoAGgAaABoAGAAYABgAGAAaABoAGgAaABoAGgAaABoAGAAYABgAGAAYABgA
GAAYABgAGAAYABgAGgAaABoAGgAYABgAGAAYABgAGAAYABgAGAAYABgAGAAVABQAEwAS
AA4ADgAKAAQA/v/4//D/5v/e/9b/0P/K/8L/uv+y/6r/oP+U/4z/iP+K/5T/qP/E/97/
6v/i/8r/qv+O/3b/Wv9E/zb/Lv8o/yj/Lv9A/1b/bP+C/5b/pv+0/8L/zv/a/+T/7v/4
/wAACAAKAA4AEAAOAA4AEAATABQAFQAWABkAGgAbABwAGgAaABoAGgAcABwAHAAcABsA
GgAZABgAGwAcAB0AHgAhACQAJwAqAC0ALgAvADAALwAuAC0ALAAoACYAJAAiACIAIgAi
ACIAIgAiACIAIgAjACQAJQAmACYAJgAmACYAJgAmACYAJgAoACoALAAuAC4ALgAuAC4A
LwAwADEAMgA1ADYANwA4ADoAOgA6ADoAPAA+AEAAQgBEAEQARABEAEUARgBHAEgASwBM
AE0ATgBLAEoASQBIAEgASABIAEgARwBGAEUARABBAEAAPwA+ADwAOgA4ADYAMwAwAC0A
KgApACgAJwAmACIAIAAeABwAGQAYABcAFgAWABYAFgAWABMAEgARABAAEAAQABAAEAAQ
ABAAEAAQAA4ADgAOAA4AEAAQABAAEAAOAA4ADgAOABAAEAAQABAAEAAQABAAEAAQABAA
EAAQABIAEgASABIAEAAQABAAEAAQABAAEAAQABAAEAAQABAADwAOAA0ADAANAA4ADwAQ
AA4ADgAOAA4AEAAQABAAEAAOAA4ADgAOAAwADAAMAAwADQAOAA8AEAAOAA4ADgAOAAwA
DAAMAAwADgAOAA4ADgAOAA4ADgAOAA4ADgAOAA4ADAAMAAwADAANAA4ADwAQAA4ADgAO
AA4ADQAMAAsACgAMAAwADAAMAA4ADgAOAA4ADgAOAA4ADgAMAAwADAAMAAwADAAMAAwA
DgAOAA4ADgAOAA4ADgAOAAwADAAMAAwADgAOAA4ADgAMAAwADAAMAA0ADgAPABAADgAO
AA4ADgAQABAAEAAQABAAEAAQABAADgAOAA4ADgAQABAAEAAQAA4ADgAOAA4ADgAOAA4A
DgAOAA4ADgAOABAAEAAQABAAEAAQABAAEAAQABAAEAAQABAAEAAQABAADgAOAA4ADgAO
AA4ADgAOAA8AEAARABIADwAOAA0ADAAOAA4ADgAOAA8AEAARABIAEQAQAA8ADgAQABAA
EAAQAA8ADgANAAwADgAOAA4ADgAPABAAEQASABEAEAAPAA4ADgAOAA4ADgAOAA4ADgAO
ABAAEAAQABAADgAOAA4ADgAOAA4ADgAOAA4ADgAOAA4ADgAOAA4ADgAOAA4ADgAOABAA
EAAQABAADgAOAA4ADgAQABAAEAAQAA4ADgAOAA4AEAAQABAAEAASABIAEgASABIAEgAS
ABIAFAAUABQAFAATABIAEQAQABIAEgASABIAEgASABIAEgAQABAAEAAQABEAEgATABQA
EQAQAA8ADgAPABAAEQASABQAFgAbAB0AHQAcABwAHAAdABsAGgAYABgAFQAVABQAFQAU
ABMAEgAQAA4ACwAJAAYABgAFAAQABgAIAAkACwAKAAgABwAGAAYABgAFAAUABgAIAAwA
DQANAAsACwALAA4ADgAOAA4ADAAMAAsACwAMAA0ADgAQAA8ADgANAAwADwAPAA8ADwAR
ABMAEwATABUAGwAmACwALwAxAC8AMQAyADAALAAqACUAGQADAO7/2v/T/9X/1P/N/8v/
zf/T/9//9f8JABAAFAAhACcAIwAfACAAGgASAA0AEAAQABAAEQATABMAEQARABIAEgAS
ABIAEwAUABUAEwAUABUAFQAVABUAFQAVABUAFAAUABQAFwAYABgAGAAYABgAGAAWABUA
FgAXABYAGAAZABoAGwAZABcAFwAYABgAGgAaABoAHAAcABwAHAAcABwAHAAcABsAGwAb
ABsAGQAaABoAGgAcABwAGwAaABoAGwAbABsAGwAbABoAGgAcABwAHQAdABwAGgAZABkA
FgAWABYAFgAYABgAFwAXABkAGQAYABgAFQAUABMAEwARABAADwAOAA4ADgAPABAAEAAQ
AA8ADwAOAA4ADgAOAA8ADgAOAA0ADAALAAkACAAKAAoACQAIAAgACAAIAAkABwAFAAMA
AgADAAMAAwADAAEAAgACAAIAAgADAAQABQAEAAYABgAIAAgACAAIAAkACwAOABAAEgAS
ABIAEgASABIAEwATABUAFAAUABQAEwARABEAEQARABMAFAAUABQAEgASABEAEQATABQA
FgAXABYAFAATABIAFAAUABQAFAAUABUAFQAVABQAEwARAA8ADAAMAAwADAAGAAIA/v/6
//X/8f/u/+z/6v/r/+v/6v/n/+T/4//i/+H/4f/i/+L/4v/h/+D/3v/c/9v/2//b/9v/
2//b/9v/3f/c/9v/2//d/93/3f/e/9z/3P/c/9z/2f/Y/9j/2P/b/9z/3f/f/97/3f/a
/9n/2v/a/9z/3P/d/93/3P/b/9v/2//b/9v/3v/e/97/3v/c/9z/2//a/9r/2//b/9v/
2//b/9v/2//b/9z/3P/c/97/4f/j/+T/5v/k/+L/4v/i/+L/4//n/+j/6f/n/+b/5f/j
/+H/4P/e/97/2//b/9r/2P/Y/9b/1P/U/9X/1f/W/9f/1v/W/9b/1v/Y/9f/1//X/9T/
1P/U/9T/1P/T/9P/1P/X/9z/3v/h/93/3f/d/97/4P/g/+D/4P/g/9//3//f/93/3f/e
/97/3v/e/97/3//h/+H/4f/h/+H/4f/j/+X/6f/w//r///8BAP3//f/+/wIABAACAPv/
9f/r/9j/wP+r/6X/rv+v/6f/o/+l/6//vf/R/+T/7P/v//3/BQADAP7//P/4/+3/5P/g
/+D/4//l/+f/5//m/+b/5f/k/+P/4//j/+P/4f/i/+P/4//j/+P/4//j/+T/5P/l/+b/
5v/m/+X/5P/m/+b/5v/k/+L/5P/m/+b/5//n/+f/5//p/+f/5//o/+b/6P/o/+j/6P/o
/+j/6P/m/+b/5v/m/+f/5//n/+f/6f/q/+r/6v/p/+j/5v/k/+b/5//n/+f/5//n/+b/
5v/k/+T/5f/l/+X/5P/k/+X/4v/i/+L/4v/k/+T/4//j/+H/4f/g/+D/3f/c/9v/2//d
/9z/2//a/9f/1v/W/9b/1P/U/9P/0//S/9L/0v/S/9H/0P/Q/8//z//P/87/zv/M/8z/
y//K/8r/yv/K/8v/zf/N/83/zv/R/9H/0f/R/9P/1v/Y/9r/2v/b/9z/3f/f/+L/4//m
/+j/6P/o/+n/6f/q/+r/6v/t/+7/7//w/+//7//u/+//8P/w//D/7//x//H/8f/x//D/
8P/v/+7/7//w//D/8f/x//D/8P/v//H/8P/w//D/8v/y//L/8v/w//H/8f/x//P/8//y
//H/8v/y//L/8v/z//T/9f/2//X/8//y//L/8f/z//T/9P/2//T/9P/0//L/8f/x//D/
8f/x//H/8P/v/+//8P/x//H/8f/x//H/8f/w/+//7//v/+//7//w//L/8v/y//L/8//y
//L/8v/w//D/8P/x//P/8//x//H/8P/w//L/8v/1//X/9P/z//X/9f/1//X/9f/0//P/
8v/z//T/9P/0//L/8//z//P/9f/1//X/9f/z//T/9P/0//P/8//y//D/8//0//X/9v/1
//T/9P/0//T/8//z//L/9P/x//H/8v/0//X/9v/4//b/9v/2//X/9P/0//T/9v/3//f/
9v/z//P/8f/y//X/9P/0//X/9//2//b/9f/0//b/9f/1//f/9//3//j/9//2//X/9P/1
//b/9//4//v//P/9/wEA//////7//v8AAP///f/8//r/+v/3//f/9P/y//D/7v/s/+z/
7P/r/+3/7f/u/+7/7v/u/+7/7f/t/+3/7P/s/+z/7P/s/+v/7P/u//H/9v/2//f/9P/z
//P/9P/0//T/9v/2//b/9f/1//X/9f/1//T/9P/0//T/9P/1//X/9f/3//f/9//3//3/
AwAJABIAFgAVABMAEwATABYAGgAYABIACQD1/9//zP/A/7//wf++/7n/s/+1/8f/3f/p
/+3/9P/6//n/9//1//X/7v/o/+j/6//u//L/9P/1//X/9f/1//T/9P/z//L/8//z//P/
8//z//T/9f/1//X/9f/1//X/9//2//b/9v/2//b/9f/0//X/9v/3//b/9P/2//j/+P/3
//f/9//3//n/9//3//j/9v/4//j/+P/6//r/+v/6//j/+P/4//j/9//3//f/9//4//r/
+//8//r/+v/5//j/+P/5//n/+f/5//n/+P/4//j/+P/5//n/+P/2//X/9f/0//T/9P/0
//b/9v/1//X/8//z//L/8v/x//D/7//v/+//7v/t/+z/6//q/+r/6v/o/+j/5//n/+X/
5P/j/+L/4//i/+L/4f/h/+H/4P/g/+D/4P/f/97/4P/g/+D/4f/h/+H/4f/i/+P/4//j
/+P/5v/o/+n/6v/q/+v/7P/t//D/8v/y//T/9P/0//T/9f/0//b/9//4//j/+P/4//j/
+P/5//n/+//9//7///////7//f/8//v/+//8//z//P/+//7//f/9//3//P/8//v//f/8
//z//P/8//z//P/8//z//f/9//3///////7//f/8//z//P/8//7//v/+//7//f/7//r/
+v/7//3//v/+//7//P/8//z/+//7//z//P/////////+//z/+//7//v//f/9//3//f/7
//r/+f/5//v/+//7//z//P/8//z//P/7//r/+v/6//r/+v/6//v/+//7//n/+f/2//b/
+P/4//n/+f/4//f/+f/5//n/+f/6//r/+v/6//r/+v/5//j/+P/5//n/+f/5//n/+f/5
//n/+v/6//r/+v/7//v/+v/6//r/+v/6//r/+v/7//z//P/7//v/+v/6//f/9//4//n/
+f/5//r/+v/6//r/+f/4//j/+P/6//3//f/+//7//f/8//v/+v/4//j/+P/4//r/+v/6
//r/+v/6//r/+v/7//z//f/+//7//v/+//7/AQACAAMABAAEAAQABAAEAAEAAAD///7/
/v/+//7//v/7//j/9f/y//D/8P/w//D/8v/y//L/8v/x//D/7//u/+7/7v/u/+7/8P/w
//D/8P/y//T/9v/4//b/9v/2//b/9v/2//b/9v/4//j/+P/4//j/+P/4//j/+v/6//r/
+v/6//r/+v/6//j/+P/6/wAACAAUABwAHgAaABgAFgAYABoAFgASAAwA+v/k/9L/xv/G
/8b/wP+8/7z/vP/M/+b/8v/0//z//v/8//r/+P/4//T/8v/w//T/+P/2//T/9v/4//j/
+P/4/w==
         </WaveFormData>
      </LeadData>
      <LeadData>
         <LeadByteCountTotal>10000</LeadByteCountTotal>
         <LeadTimeOffset>0</LeadTimeOffset>
         <LeadSampleCountTotal>5000</LeadSampleCountTotal>
         <LeadAmplitudeUnitsPerBit>4.88</LeadAmplitudeUnitsPerBit>
         <LeadAmplitudeUnits>��V</LeadAmplitudeUnits>
         <LeadHighLimit>2147483647</LeadHighLimit>
         <LeadLowLimit>268435456</LeadLowLimit>
         <LeadID>V2</LeadID>
         <LeadOffsetFirstSample>0</LeadOffsetFirstSample>
         <FirstSampleBaseline>0</FirstSampleBaseline>
         <LeadSampleSize>2</LeadSampleSize>
         <LeadOff>FALSE</LeadOff>
         <BaselineSway>FALSE</BaselineSway>
         <ExcessiveACNoise>FALSE</ExcessiveACNoise>
         <MuscleNoise>FALSE</MuscleNoise>
         <LeadDataCRC32>3551856489</LeadDataCRC32>
         <WaveFormData>
KAAoACgAKAAtADAAMwA2ADgAOAA4ADgAPgBCAEYASgBKAEoASgBKAE0AUABTAFYAWQBa
AFsAXABZAFgAVwBWAFgAWgBcAF4AWgBYAFYAVABRAFAATwBOAE0ATABLAEoARABAADwA
OAA2ADYANgA2ADAALAAoACQAIAAeABwAGgAXABYAFQAUAA8ADAAJAAYABwAIAAkACgAG
AAQAAgAAAAAAAAAAAAAAAgACAAIAAgD///7//f/8////AAABAAIAAAD+//z/+v/7//z/
/f/+/wAAAAAAAAAA/v/8//r/+P/6//z//v8AAP7//P/6//j/+f/6//v//P/+//7//v/+
//z/+v/4//b/+P/6//z//v/7//r/+f/4//j/+P/4//j/+P/4//j/+P/3//b/9f/0//b/
+P/6//z/+f/4//f/9v/0//T/9P/0//X/9v/3//j/9f/0//P/8v/2//j/+v/8//n/9v/z
//D/8v/y//L/8v/1//b/9//4//X/9P/z//L/9f/2//f/+P/1//T/8//y//T/9P/0//T/
9f/2//f/+P/2//T/8v/w//L/9P/2//j/9v/0//L/8P/x//L/8//0//X/9v/3//j/9P/y
//D/7v/x//T/9//6//j/9v/0//L/8P/w//D/8P/y//T/9v/4//b/9P/y//D/8f/y//P/
9P/z//L/8f/w//L/8v/y//L/8//0//X/9v/0//L/8P/u//L/9P/2//j/9v/0//L/8P/y
//L/8v/y//P/9P/1//b/9P/y//D/7v/w//L/9P/2//P/8v/x//D/8v/y//L/8v/0//T/
9P/0//H/8P/v/+7/8P/y//T/9v/z//L/8f/w//D/8P/w//D/8//0//X/9v/y//D/7v/s
/+7/8P/y//T/8f/w/+//7v/w//D/8P/w//P/9P/1//b/9P/y//D/7v/w//L/9P/2//P/
8v/x//D/7//u/+3/7P/u//D/8v/0//P/8v/x//D/8//0//X/9v/0//L/8P/u/+7/7v/u
/+7/8v/0//b/+P/0//L/8P/u//L/9P/2//j/9//2//X/9P/4//j/+P/3//n//P8AAAMA
AwABAAAA/f///wIABQAIAAgABgAEAAAA//////z//P/9//3///////z/+v/3//L/8//y
//T/9P/y//D/7v/s/+v/6//p/+f/6f/r/+//8f/t/+r/6v/l/+b/5//q/+3/6//q/+r/
6P/n/+f/5//n/+n/6v/s/+//5//j/+T/6f/w//z/BwAMAAkABQAJABMAIgA5AGIAlQC5
AK4AgwBdAEkAQgAuAAMAzf+R/1r/Nv8h/w//BP/+/v/+Bv8R/yL/PP9U/2X/c/+E/5X/
pv+9/9P/4v/n/+X/5v/o/+r/6v/p/+n/6f/u//H/9v/5//f/9//2//T/9f/2//f/+P/7
//z//f////3/+//5//b/+v/8/wAAAwAAAP///v/8//3//v///wEABAAEAAMAAwADAAQA
BAAEAAUABwALAA0ACQAJAAkACAALAA0ADgAPAA8ADwAPABAAEgARABIAEQATABYAGgAc
ABkAGQAXABkAHAAcAB0AIQAlACUAJQAoACUAJwAnACcAKwAvADUANwA3ADcANwA2ADsA
PAA/AEIARgBGAEcASQBHAEgASgBJAE0AUABTAFcAVQBTAFMAUgBVAFUAVQBVAFcAVwBX
AFcAVwBTAFEATwBQAFIAUQBQAEkARgBFAEIAQgA9ADoANgAzADAALwAvACIAHgAcABwA
HAAcABkAGAAXABYAEQAOAAsACAAKAAoACgAKAAUAAgD///z//f/+////AAD+//7//v/+
//v/+v/5//j/+//8//3//v/8//r/+P/2//j/+P/4//j/+f/6//v//P/4//b/9P/y//b/
+P/6//z/+P/2//T/8v/y//L/8v/y//X/9v/3//j/9v/2//b/9v/2//b/8v/u/+r/6P/k
/+T/5P/o/+7/8v/y//D/6v/i/9r/3v/q//b//P8CABoAPgBOADAA7P+k/27/Qv8e/w7/
DP8Q/x7/Nv9M/1j/bP+M/67/vv+6/7T/tv+4/7r/wv/Q/9z/5v/w//T/8v/w/+z/6v/q
/+z/7//w//H/8v/v/+7/7f/s/+7/7v/u/+7/8f/y//P/9P/w/+7/7P/q/+z/7v/w//L/
8//0//X/9v/4//j/+P/4//r//P/+/wAA/v/8//r/+P/9/wAAAwAGAAQABAAEAAQABgAG
AAYABgAJAAwADwASABAAEAAQABAAEwAWABkAHAAdAB4AHwAgACEAIgAjACQAJwAqAC0A
MAAwADAAMAAwADcAPABBAEYARgBGAEYARgBHAEgASQBKAE4AUABSAFQAUABOAEwASgBN
AE4ATwBQAE0ATABLAEoARgBEAEIAQABAAEAAQABAADoANgAyAC4ALQAsACsAKgAnACQA
IQAeABsAGAAVABIAFAAUABQAFAAQAAwACAAEAAUABgAHAAgABQAEAAMAAgAAAAAAAAAA
AAEAAgADAAQAAAD+//z/+v/8//7/AAACAAEAAAD///7//f/8//v/+v/9//7///8AAP7/
/P/6//j/+//8//3//v/8//z//P/8//r/+v/6//r/+//8//3//v/6//j/9v/0//j/+v/8
//7//f/8//v/+v/4//j/+P/4//v//P/9//7/+v/4//b/9P/4//r//P/+//v/+v/5//j/
9//2//X/9P/3//j/+f/6//j/9v/0//L/9P/2//j/+v/3//b/9f/0//T/9P/0//T/9//4
//n/+v/2//T/8v/w//T/9v/4//r/9//2//X/9P/0//T/9P/0//f/+P/5//r/9v/0//L/
8P/y//T/9v/4//f/9v/1//T/8//y//H/8P/z//b/+f/8//n/9v/z//D/9P/2//j/+v/5
//j/9//2//X/9P/z//L/9P/2//j/+v/4//b/9P/y//T/9v/4//r/+P/4//j/+P/1//T/
8//y//X/+P/7//7/+v/4//b/9P/1//b/9//4//j/+P/4//j/9//2//X/9P/1//b/9//4
//b/9P/y//D/9P/2//j/+v/5//j/9//2//X/9P/z//L/9P/2//j/+v/2//T/8v/w//L/
9P/2//j/9v/2//b/9v/0//T/9P/0//X/9v/3//j/9f/0//P/8v/1//b/9//4//f/9v/1
//T/8v/y//L/8v/1//b/9//4//X/9P/z//L/9P/2//j/+v/3//b/9f/0//T/9P/0//T/
9//4//n/+v/4//b/9P/y//X/9v/3//j/+P/4//j/+P/3//b/9f/0//f/+P/5//r/9v/0
//L/8P/y//T/9v/4//b/9v/2//b/9f/0//P/8v/0//b/+P/6//j/9v/0//L/9f/2//f/
+P/2//b/9v/2//X/9P/z//L/9P/2//j/+v/3//b/9f/0//b/9v/2//b/9P/0//T/9P/z
//L/8f/w//L/9P/2//j/9f/0//P/8v/0//b/+P/6//r//P/8//z/+f/5//r//P///wQA
BwALAAoABgAFAAQABwAKAAsADAAIAAYABQABAP///f/8//3/AAABAAEAAAD5//X/8f/w
//H/8v/z//T/8//z//L/7//t/+v/6//t/+7/8P/x//X/8f/r/+f/5f/m/+f/6f/s/+z/
6//r/+v/6f/p/+j/6P/x//P/8//0//f//v8GAAsADgAXACcANwBJAGwAlwCoAIkAVwA2
ADEALwAPANr/pv9j/yX/Bf/2/uT+3/7j/ur+9P4D/w7/G/80/1T/cv+N/6f/wv/V/97/
3//f/9z/3//i/+b/6//w//H/8f/y//P/8v/z//b/9//6//3///8AAPz/+v/4//b/+f/8
////AwABAAEAAQAAAP7//v8AAAEABQAHAAkACgAHAAQAAQD//wYACAAJAAsACQAKAAoA
CgAJAAkACwALAA4AEQAUABYAFAATABEADwASABMAFAAWABkAGQAbABsAHQAeACAAIAAi
ACUAJgArACgAJgAlACcALAAtAC4AMgAyADUANgA3ADgAOQA8ADsAQABDAEYASABHAEYA
RwBIAE4ATgBPAFEAUgBUAFcAVwBVAFYAVwBZAF0AXwBjAGYAZABhAF4AWwBeAF8AYABh
AGEAXwBfAF8AWwBaAFYAUgBRAFIAVQBWAFEASQBDADwAOwA4ADcANwA0ADIALQAnACQA
HgAYABMAEgAUABgAGAASAA4ACwAHAAgABwAFAAkABwAHAAYABQACAP///v/+/wIAAwAE
AAUAAgD///z/+f/8//7///8BAP///v/+//7/+f/5//r/+v/9/wAAAgADAP///f/6//f/
+P/5//r//f/+//7//v/8//j/9//3//f/+f/+////AAD9//r/9//2//n/+v/8//7//f/9
//z/+//5//j/+P/5//3/AQACAAIA/f/5//f/9f/2//n//f8AAP///P/6//n/+f/4//j/
+P/9/wAAAAD///r/+P/2//T/9P/1//n//P/9//3/+//6//n/+P/2//j/+//+//7//v/8
//n/8//v//H/9P/4//7//P/8//z/+v/0//X/+v/8//7/AAACAAIAAgACAAEAAwAEAAYA
BwAMAA0ADwAPAAkACAAHAAYACQAKAAsACgAHAAUAAAD+//////8BAAEAAQAAAP7/+v/0
//D/7//s/+//8P/x//L/8v/x/+7/6//p/+n/6//r/+3/7v/y//H/7P/p/+j/5//o/+r/
7f/u/+v/6//r/+v/6f/o/+j/6f/v/+//7v/t/+z/7v/5/wQADQARABMAGwAmAC8AQABf
AI0AsACvAIcAXwBGADgAJQD1/6n/Yv80/xn/B//8/vj+9f7y/vn+Bv8c/zj/T/9l/3r/
jf+e/6//w//Q/9f/2v/e/+P/6P/r/+v/7P/t/+3/7f/v/+//8//3//r//P/6//j/9v/0
//b/+P/6//3//////////v/9//z//f/9/wEAAwAFAAYAAgAAAP7//f8DAAQABAAFAAUA
BgAGAAYABAADAAQAAwAGAAkADAAOAAsACwAKAAkADQANAA0ADgATABMAFQAVABMAEgAS
ABAAFAAZABwAIwAhAB4AHAAdACEAIQAhACQAJQApACsALQAsAC0AMAAvADQANwA6ADwA
OwA6ADsAPABCAEIAQwBFAEgASgBNAE0ASgBKAEoASwBNAE8AUwBWAFMAUQBPAE0ATwBP
AE8ATwBRAE8ATwBPAEsASABCADwAPQA+AEEAQgA8ADUAMAAqACcAJAAjACMAIQAgABwA
FwATAA4ACQAFAAYACAAMAAwABgACAP//+//+//3/+////wEAAQAAAP///P/5//j/+P/7
//3///8BAPz/+f/2//P/9P/2//f/+f/7//r/+v/6//T/8//z//L/9f/4//r/+//3//f/
9v/1//f/9//3//n/+v/6//r/+P/0//P/8//z//X/+v/7//z/+f/2//P/8v/1//b/+P/6
//v/+//6//n/9v/0//P/8//2//v//f/+//z/+f/4//f/9f/3//r//P/+//z/+//7//f/
9v/2//b/+//+//7//f/6//j/9v/0//X/9//8/wAAAAD///z/+v/4//b/8//0//b/+v/7
//z/+f/3//L/7//y//T/9//8//r/+v/6//j/9f/z//L/8f/0//j/+//8//r/9//0/+//
8P/x//X/+v/7//v/+v/3//T/8v/2//j/+v/8/wEAAgADAAMAAQAAAAAA//8FAAcACgAL
AAcABgAFAAQABgAGAAYABAADAAMAAAAAAPz/+//8//v//f/+//7//P/2//L/8f/u/+7/
7v/u/+7/8v/z//L/8f/s/+v/7P/r/+3/7v/y//H/6//p/+n/6f/r/+z/7v/u/+//7//v
/+//6//o/+b/5f/p/+3/8v/1//b/+P/9/wQABwAJAA8AHQAuAD8AXgCJALEAuACbAHcA
ZwBgAFYAMQDv/6n/bP9C/yf/F/8Q/xD/D/8U/x//LP88/0z/Xf9z/4j/nf+y/8f/1//g
/9//4v/k/+f/6v/u/+//8f/z//H/8f/z//P/9f/5//z//v/9//z/+//6//r/+v/6//v/
/f///wEAAgAAAP7//v/9/wEAAwAFAAYABAACAAAA//8BAAIAAgADAAYACAAJAAoABwAF
AAUAAwAEAAcACgAMAAwADQANAA0ADgANAAwADAASABMAFgAXABUAFAAUABIAFgAZABoA
HwAdABwAHAAfACAAHwAeACAAJAApACwALwAvAC8AMQAvADQANwA6ADwAPAA8AD4AQABD
AEIAQgBDAEgATABRAFMAUABOAEwASwBNAE8AUwBWAFUAUwBRAE8ATQBNAE0ATQBSAFEA
UgBTAE8ATABGAEAAPwA+AD8APgA6ADUAMgAuACcAIgAfAB0AHwAgAB4AGwAYABIADAAH
AAYACAAMAAwACQAGAAQAAQD///3/+v/9/wAAAQABAAEA/v/7//r/+v/8//3//v////7/
/f/8//v/+v/6//n/+f/8//z//f/+//n/9//2//T/9v/6//3////9//3//P/7//n/+f/5
//v//v/+//7//P/5//f/9v/1//f//P/9//7//P/6//j/+P/3//b/9v/2//r/+//7//v/
+f/2//T/8//3//v//P/8//z/+f/4//f/9P/1//f/+P/7//r/+v/7//f/9v/2//b/+f/8
//z/+//7//r/+f/4//T/8//1//b/+v/7//r/+v/2//T/8f/y//X/+P/4//j/+v/5//X/
8//w//D/8f/0//b/+P/6//r/9//1//T/8//1//j/+v/6//j/9//2//P/8f/x//T/+P/7
//v/+v/3//P/8P/v/+//9f/3//r/+//9//n/9f/1//L/8v/2//j/+f/5//j/+P/z//L/
8f/w//P/9f/2//f/9v/2//T/9P/y//P/8//3//z//v/9//z/+//6//z//P/8//v///8C
AAYACQAJAAcABgADAAQABgAIAAoACgAKAAoACAAFAAMA/v/8////AQAFAAcAAgD+//n/
8v/y//L/9f/2//X/9P/z//L/8v/x/+7/6//t/+//8//1//H/7v/u/+n/6P/p/+z/7//u
/+7/7//u/+z/6//q/+n/6//s/+7/8f/t/+n/6P/r//T/AAALABQAEwARABsAJwA4AFsA
kgC1AK0AiABpAF0AVwA4AAIAy/+J/0n/KP8S//X+5f7i/uL+5/74/g3/KP9G/2T/f/+X
/67/wf/M/9X/3f/i/+f/6P/q/+3/8P/v/+3/7P/r/+//8f/1//f/9P/1//X/9P/0//T/
9P/0//b/+P/6//3/+//5//f/9P/3//r///8DAAAA///+//z//P/8//z//f8EAAYABwAJ
AAYABAABAP7/AAADAAgACwAIAAkACgAKAAoACwALAAsAEAARABIAFAAVABMAEwARABMA
FgAaABwAGgAbABoAHQAeAB4AHwAjACgAKQAqAC4AKgArACoAKQAvADMAOQA7ADwAPQA+
AD4AQABAAEIARABKAEoASwBNAEwATABNAEsATgBQAFIAVQBUAFMAVABUAFMAUQBPAE0A
TgBPAFAAUQBPAEsASQBHAEgASABFAEIAPQA6ADkANgAyAC0AKgAmACMAIAAfAB8AGgAY
ABMADQAQAA4ADAALAAUABAAFAAIAAgAAAP///f///////v8DAP///f/6//f/+f/5//v/
/v/9//v/9//0//X/9v/3//j/+//8//3//v/6//j/9v/0//X/9v/3//j/9//2//X/9P/2
//b/9v/2//f/+P/5//r/9v/0//L/8P/y//T/9v/4//f/9v/1//T/8v/y//L/8v/1//b/
9//4//b/9P/y//D/9P/2//j/+v/3//b/9f/0//L/8v/y//L/9P/2//j/+v/2//T/8v/w
/+7/8v/y//L/8P/s/+j/5P/i/+j/7v/y//L/8v/w/+j/5P/o//T/+P/u/+b/+P8SABoA
CgDi/7L/jv92/1z/QP8y/zT/Qv9a/3D/ev+I/6j/yv/Y/9b/zP/E/77/vP/A/8j/1v/i
/+z/9P/4//b/9P/u/+r/6P/r/+z/7f/u//D/8v/0//b/9P/y//D/7v/y//T/9v/4//T/
8v/w/+7/8P/y//T/9v/6//z//v8AAP7//v/+//7/AQACAAMABAABAAAA///+/wAAAgAE
AAYACAAIAAgACAAKAAoACgAKAA0AEAATABYAFQAUABMAEgAVABgAGwAeACEAIgAjACQA
JgAmACYAJgAsADAANAA4ADoAOgA6ADoAPwBCAEUASABKAEwATgBQAFEAUgBTAFQAWABc
AGAAZABhAGAAXwBeAF8AYABhAGIAYgBiAGIAYgBeAFwAWgBYAFgAWABYAFgAUwBOAEkA
RABBAEAAPwA+ADkANgAzADAAKgAmACIAHgAcABwAHAAcABYAEgAOAAoACAAIAAgACAAI
AAgACAAIAAQAAgAAAP7/AQACAAMABAACAAAA/v/8//7//v/+//7/AAAAAAAAAAD+//z/
+v/4//z//v8AAAIA/v/8//r/+P/5//r/+//8//7//v/+//7/+v/4//b/9P/4//r//P/+
//z/+v/4//b/+P/4//j/+P/4//j/+P/4//b/9P/y//D/9P/2//j/+v/3//b/9f/0//b/
9v/2//b/+P/4//j/+P/1//T/8//y//T/9v/4//r/+P/2//T/8v/z//T/9f/2//b/9v/2
//b/8//y//H/8P/y//T/9v/4//f/9v/1//T/9v/2//b/9v/2//b/9v/2//X/9P/z//L/
9v/4//r//P/5//j/9//2//j/+P/4//j/+f/6//v//P/5//j/9//2//j/+v/8//7/+//6
//n/+P/5//r/+//8//3//v///wAA/v/8//r/+P/6//z//v8AAP3//P/7//r/+v/6//r/
+v/8//z//P/8//r/+v/6//r//f/+////AAD9//z/+//6//z//P/8//z//v/+//7//v/7
//r/+f/4//v//v8BAAQAAAD+//z/+v/7//z//f/+/wAAAgAEAAYAAgAAAP7//P/+/wAA
AgAEAAEAAAD///7/AAAAAAAAAAADAAQABQAGAAQAAgAAAP7/AAACAAQABgADAAIAAQAA
AAIAAgACAAIABAAEAAQABAABAAAA///+/wEAAgADAAQAAwACAAEAAAAAAAAAAAAAAAEA
AgADAAQAAgAAAP7//P/+/wAAAgAEAAIAAAD+//z//f/+////AAABAAIAAwAEAAIAAAD+
//z/AAACAAQABgACAAAA/v/8//7//v/+//7/AAAAAAAAAAD9//z/+//6//7/AAACAAQA
AAD+//z/+v/9//7///8AAAIABgAIAAoACAAHAAcACAAKAA4AEAATABIADgANAAwADgAS
ABQAFgAVABQAFAARAAwACQAHAAcACQALAAwADAAEAP//+v/4//j/+P/4//j/+v/7//v/
+f/2//P/8v/z//b/+P/5//3/+f/z/+//7f/w//H/8//2//T/8//z//P/8f/x//D/8P/3
//n/+//6//n/+v8CAAsAEgATABkAJQAzAEAAVQCAAK0AtQCUAGcASwBBADoAGgDh/53/
W/8s/xT/Bf/9/vz+/v4D/wz/Ff8k/zz/Uv9l/33/lv+t/8D/0f/d/+L/4f/j/+b/6v/u
//L/8//1//f/9f/1//f/9//6//3///8AAP3//P/7//r/+//8//3///8BAAEAAQAAAP7/
/P/8//v//v8BAAQABgACAAAA/v/9/wEAAgACAAMABAAGAAcACAAGAAUABgAFAAYACQAM
AA4ADQANAAwACwAPAA8ADwAQABUAFQAXABcAFAAUABUAFAAYABsAHAAhACAAHgAdAB8A
IQAhACEAJAAnACsALQAvAC4ALwAyADEANgA5ADwAPgA/AD4APwBAAEYARgBHAEkATQBQ
AFQAVQBUAFQAVABVAFcAWQBdAGAAXwBdAFsAWQBaAFsAXABdAGAAXwBgAGEAXQBcAFgA
VABVAFYAWQBaAFUATwBLAEYAQgA+ADwAOwA6ADoANwAzAC8AKgAlACEAIAAiACYAJgAg
ABwAGQAVABYAFQATABcAGQAZABgAFwASAA8ADgAOABIAEwAUABUAEQAPAA0ACwAMAA4A
DwARABEAEAAQABAADAALAAsACgANABAAEgATAA4ADQALAAkACQAJAAkACwANAA4ADwAO
AAkABwAGAAUACAAOABAAEgAPAAwACQAIAAoACgALAAwADwAPAA4ADQAKAAgABwAHAAoA
DwARABIADgALAAoACQAJAAsADgAQABIAEAAPAA8ADAAKAAkACAAOABIAEwATAA4ADAAK
AAgABQAFAAgACgAMAA0ADAAMAAoACAAFAAYACgAOAA8AEAANAAsABgADAAMABAAGAAoA
CgAKAAoACAAEAAMAAwADAAgADAAPABAADgAKAAcABgAFAAQACgAOABIAFQASABIAEwAT
ABUAFQAWABUAFAAWABgAGgAZABYAEwAOABAAEQAPABAADAALAAwACwALAAoACAAEAAQA
AgADAAIA///8//n/9v/7//3//f/9//r/+f/6//n/+P/4//v/+f/3//f/+f/7//f/9v/2
//T/9v/3//j/+f/5//j/+P/5//P/9f/6////AgAIAA0ADgANAAkADQAZACwAQQBiAIsA
twDOALsAkwB3AGwAaABRAB0A1f+U/2L/Qf8l/xb/Fv8X/x7/K/88/07/Xv9p/3n/iv+d
/7L/y//j//L/9f/0//T/9f/2//j/+f/7//3/AAABAAQABQACAAMAAwACAAYACAAKAAwA
CQAIAAcABwAIAAkACgAKAAwADAAOAA8ADQANAA0ADAAPABAAEQATABMAEgAQAA8AEAAS
ABMAFAAVABUAFwAXABQAFQAWABYAGAAbAB0AHwAfAB0AGwAaAB8AHwAhACEAIwAkACYA
JgAlACUAIwAlACgAKgAtADMAMwAxAC8AMAAzADcAOQA7ADsAPQBBAEEAQgBDAEQARABI
AEoATgBSAFQAUgBRAFEAUwBWAFoAWwBcAF4AYABjAGEAXwBfAF4AYABhAGIAYwBhAF8A
XQBbAF8AXQBdAF0AWwBaAFYAUgBMAEoASgBIAEcAQwBBAD4ANgAwACwAKQAqACoAJwAj
ACMAIAAdABsAFgAUABQAEAARABIAFAAVABEADQAIAAkACwALAAoACQAKAAkACgAMAAkA
BwAFAAMABgAHAAgACQAHAAYABAADAAUABAAEAAQAAgADAAUABgAEAAQAAwABAAEAAwAE
AAUAAgABAAAAAQADAAQABQAEAAMAAwAEAAUAAgAEAAIAAAADAAQABQAIAAQAAgABAAAA
AgADAAMAAwAEAAQABQAHAAYABwAFAAIABAADAAQABQAAAAEAAwAEAAcABgAGAAcABgAG
AAcACAAHAAgABgADAAQABgAIAAoABwAFAAYABgAJAAkABwAGAAcACAAIAAwACgAKAAcA
BAAHAAkACAAJAAcABgAGAAgACgAKAAoACAAHAAcACAAJAAgACAAHAAQACAAJAAoACQAF
AAMABAAGAAcABwAGAAMAAwACAAMABQAHAAcACAAHAAkABwAFAAcABQAEAAcACAAIAAcA
BQAEAAIABAAGAAgABQAFAAQAAwAFAAYABQAGAAUABQAEAAcABAAHAAoACgAKAAoACgAI
AAgACAAIAAwADgASABQAFAATABMAFAAVABUAFwAXABwAHQAbABwAGQAYABkAGAAaABgA
FgAVABMAEgARABEAEgARABAADgAPAAwACgAIAAUAAgABAAAAAwAEAAYABwAFAAMAAQAB
AAAA//////7/AwADAAEAAQD+//3//P/8/wAAAAD//////////////v/8//3//////woA
DwAUABgAHQAcAB0AIwAzAEcAYgCLALoAzQC1AIwAcQBrAGkASgAYAOH/lf9X/zj/HP/9
/vP++P7+/gn/HP8x/0j/YP92/5H/q//G/93/7v/3//n/+v/5//n/+v/8//7/AgADAAUA
BwAHAAcACQAJAAkACwAMAAwADQAOAA8AEAAOAA4ADgAPABEAEwAVABYAEwASABMAEwAU
ABUAFgAWABYAFgAWABcAGAAYABcAFwAZABwAHgAgAB4AHQAeAB0AGwAdAB8AIAAiACUA
JwApACkAJwAlACQAKQArAC8AMQAwADAAMQAwADIANQA2ADsAOwA6ADoAPQA+AD0APAA+
AEIARwBKAE0ATABNAFAATwBRAFMAVQBWAFsAXABfAGIAYgBgAF8AXwBiAGYAawBtAGsA
agBpAGkAaQBpAGsAbABtAG0AbQBtAGoAaQBoAGcAagBpAGoAawBmAGQAXwBaAFYAVABU
AFIAUABLAEgARAA9ADgANQAzADMANAAyAC8ALAAoACQAIQAgACAAIgAgACAAHgAdABsA
GgAXABMAFQAZABsAHAAdABgAFQAUABQAFwAXABcAFwAZABkAGQAZABcAFgAUABMAFgAW
ABcAGAATABMAFAAUABIAFAAVABUAFgAXABcAFwAUABMAEgATABYAGAAaABoAFwAVABQA
EwAUABgAGAAYABkAGAAXABgAFQAUABQAFAAXABkAGgAbABgAFgAVABUAFgAZABkAGAAZ
ABcAFwAXABMAFQAYABoAHQAcABwAHQAZABgAGAAYABoAHAAbABkAGQAaABsAHAAYABcA
GQAaABwAHQAcABwAGwAaABgAGgAZABwAHAAcAB8AHwAcABsAGAAYABkAHAAeAB4AHgAc
ABoAGQAZABkAGgAcAB0AHAAdAB0AHQAbABgAFwAZABwAHgAfAB8AHQAaABgAGAAZAB0A
HQAeAB0AHwAdABsAHQAZABgAGwAcACAAIQAjACYAIgAgAB4AHAAaABoAGgAaAB0AHgAf
ACAAHQAcABsAGgAdACAAIwAmACUAJAAjACIAJAAmACgAKgAsAC4AMAAyADEAMAAvAC4A
MQA0ADcAOgA4ADYANAAyAC8ALgAtACwALQAuAC8AMAAsACgAJAAgACEAIgAjACQAIgAg
AB4AHAAeAB4AHgAeAB4AHgAeAB4AHAAaABgAFgAYABoAHAAeAB0AHAAbABoAHAAcABwA
HAAdAB4AHwAgABgAGAAaACAALAA4AEQASgBIAEgAUABeAHYAoADSAPAA3gCyAJAAiAB+
AFgAIADm/57/Zv9M/zj/HP8Q/xD/Dv8Y/y7/RP9i/4L/oP+6/9T/7P/8/wYADgATABYA
GQAcAA==
         </WaveFormData>
      </LeadData>
      <LeadData>
         <LeadByteCountTotal>10000</LeadByteCountTotal>
         <LeadTimeOffset>0</LeadTimeOffset>
         <LeadSampleCountTotal>5000</LeadSampleCountTotal>
         <LeadAmplitudeUnitsPerBit>4.88</LeadAmplitudeUnitsPerBit>
         <LeadAmplitudeUnits>��V</LeadAmplitudeUnits>
         <LeadHighLimit>2147483647</LeadHighLimit>
         <LeadLowLimit>268435456</LeadLowLimit>
         <LeadID>V3</LeadID>
         <LeadOffsetFirstSample>0</LeadOffsetFirstSample>
         <FirstSampleBaseline>0</FirstSampleBaseline>
         <LeadSampleSize>2</LeadSampleSize>
         <LeadOff>FALSE</LeadOff>
         <BaselineSway>FALSE</BaselineSway>
         <ExcessiveACNoise>FALSE</ExcessiveACNoise>
         <MuscleNoise>FALSE</MuscleNoise>
         <LeadDataCRC32>2604663429</LeadDataCRC32>
         <WaveFormData>
BgAGAAYABgAKAAwADgAQAA4ADgAOAA4AEQAUABcAGgAZABgAFwAWABkAGgAbABwAHgAe
AB4AHgAbABoAGQAYABsAHAAdAB4AHAAaABgAFgAWABYAFgAWABQAFAAUABQAEAAOAAwA
CgAMAA4AEAASABAADgAMAAoACgAKAAoACgAIAAgACAAIAAYABAACAAAAAwAEAAUABgAE
AAIAAAD+//7//v/+//7//v/+//7//v/9//z/+//6//3//v///wAA/v/8//r/+P/5//r/
+//8//z//P/8//z/+f/4//f/9v/6//z//v8AAPz/+v/4//b/9//4//n/+v/8//z//P/8
//r/+P/2//T/9//4//n/+v/5//j/9//2//j/+P/4//j/+P/4//j/+P/2//b/9v/2//n/
+v/7//z/+//6//n/+P/2//b/9v/2//f/+P/5//r/9//2//X/9P/2//j/+v/8//j/9v/0
//L/8//0//X/9v/3//j/+f/6//f/9v/1//T/9f/2//f/+P/1//T/8//y//P/9P/1//b/
+P/4//j/+P/1//T/8//y//X/9v/3//j/9v/0//L/8P/x//L/8//0//X/9v/3//j/9v/0
//L/8P/y//T/9v/4//X/9P/z//L/8P/w//D/8P/y//T/9v/4//b/9P/y//D/8f/y//P/
9P/y//L/8v/y//T/9P/0//T/9f/2//f/+P/1//T/8//y//T/9v/4//r/+P/2//T/8v/z
//T/9f/2//j/+P/4//j/9v/0//L/8P/0//b/+P/6//j/9v/0//L/8//0//X/9v/4//j/
+P/4//f/9v/1//T/9//4//n/+v/3//b/9f/0//b/9v/2//b/9//4//n/+v/4//b/9P/y
//X/9v/3//j/9//2//X/9P/2//b/9v/2//f/+P/5//r/9//2//X/9P/3//j/+f/6//f/
9v/1//T/8v/y//L/8v/0//b/+P/6//n/+P/3//b/9//4//n/+v/4//b/9P/y//P/9P/1
//b/+P/6//z//v/6//j/9v/0//b/+P/6//z/+v/6//r/+v/9//3//v/+/wEAAwAEAAgA
CQAHAAUAAwAGAAgACwANAAoACQAHAAQABQADAAIAAQADAAMABAAFAAQA///9//f/9f/3
//j/+v/1//T/8//y//L/8v/w/+//8f/y//P/9f/z//L/7f/p/+3/7f/w//P/7//u/+7/
7P/u/+7/7f/s/+//8P/y//T/7v/q/+r/7v/0//r/AQADAAEAAwAJABUAIwA7AGEAkwC3
AMMAwAC9ALwAsQCYAHYAQwD5/6r/bv9D/yT/Ef8K/wn/D/8X/yv/Sv9j/3T/hP+V/6H/
sv/D/9n/5f/o/+X/6P/p/+r/6f/q/+v/7P/v//P/9//6//n/+v/5//f/+P/3//j/+f/8
//3///8AAP///f/7//f/+//9/wAABAABAP///v/+/wAA/v///wEAAwAEAAMAAwAEAAQA
BAAEAAQACAALAA0ACwAJAAYABgAKAAsACwALAAkACwALAA0ADQAPAA8ADwASABQAFwAY
ABYAFgAUABMAFQAWABcAGgAcABwAHgAgAB8AHwAfAB4AIAAlACkALAAsACwAKwAqAC4A
LwAwADIANAA2ADgAOQA3ADgAOAA3ADgAOgA+AEEAPQA9AD0AOwA7ADsAPAA8ADwAPAA8
AD0AOwA5ADcAMwAyADQANgA5ADQAMQAuACkAJwAnACMAIgAgACEAIAAfABUAEgASABIA
EgASABEAEAAPAA4ADAAKAAgABgAGAAYABgAGAAIAAAD+//z//f/+////AAD+//7//v/+
//v/+v/5//j/+//8//3//v/8//r/+P/2//j/+P/4//j/+v/6//r/+v/3//b/9f/0//b/
+P/6//z/+v/4//b/9P/0//T/9P/0//X/9v/3//j/9v/2//b/9v/2//b/9v/y//D/8P/y
//L/+P/+/wYADgAQABQAFgAUABQAHgAuADgAPAA+AFAAagB4AGoARAAeAAYA9v/o/+b/
5P/m//L/CgAWAAwAAgAGAAwA/v/m/9T/zP/I/8b/zP/Y/+L/6v/y//T/8P/s/+j/5v/m
/+b/6P/o/+j/6P/l/+T/4//i/+D/4P/g/+D/4//k/+X/5v/i/+D/3v/c/93/3v/f/+D/
4f/i/+P/5P/l/+b/5//o/+r/7P/u//D/7f/s/+v/6v/t//D/8//2//T/9P/0//T/9v/2
//b/9v/4//r//P/+//z//P/8//z//v8AAAIABAAEAAQABAAEAAYABgAGAAYACQAKAAsA
DAAKAAoACgAKAA0AEAATABYAFQAUABMAEgASABIAEgASABQAFgAYABoAGAAWABQAEgAT
ABQAFQAWABUAFAATABIADwAOAA0ADAAOAA4ADgAOAAwACgAIAAYABwAIAAkACgAJAAgA
BwAGAAQABAAEAAQABQAGAAcACAAGAAQAAgAAAAEAAgADAAQAAwACAAEAAAAAAAAAAAAA
AAAAAAAAAAAA/f/8//v/+v/9//7///8AAP///v/9//z/+v/6//r/+v/7//z//f/+//z/
+v/4//b/+P/6//z//v/9//z/+//6//j/+P/4//j/+f/6//v//P/6//j/9v/0//f/+P/5
//r/+P/4//j/+P/2//b/9v/2//f/+P/5//r/9//2//X/9P/2//j/+v/8//n/+P/3//b/
9v/2//b/9v/4//j/+P/4//X/9P/z//L/9f/2//f/+P/1//T/8//y//T/9P/0//T/9v/2
//b/9v/z//L/8f/w//L/9P/2//j/9//2//X/9P/0//T/9P/0//X/9v/3//j/9v/0//L/
8P/y//T/9v/4//f/9v/1//T/8v/y//L/8v/2//j/+v/8//j/9v/0//L/9P/2//j/+v/4
//j/+P/4//f/9v/1//T/9//4//n/+v/4//b/9P/y//T/9v/4//r/+f/4//f/9v/0//T/
9P/0//b/+P/6//z/+v/4//b/9P/1//b/9//4//j/+P/4//j/9//2//X/9P/1//b/9//4
//X/9P/z//L/9P/2//j/+v/5//j/9//2//X/9P/z//L/9f/2//f/+P/1//T/8//y//X/
9v/3//j/9//2//X/9P/0//T/9P/0//b/9v/2//b/9P/0//T/9P/1//b/9//4//f/9v/1
//T/9P/0//T/9P/1//b/9//4//X/9P/z//L/9f/2//f/+P/3//b/9f/0//T/9P/0//T/
9//4//n/+v/4//b/9P/y//P/9P/1//b/9v/2//b/9v/2//b/9v/2//f/+P/5//r/9v/0
//L/8P/y//T/9v/4//b/9v/2//b/9f/0//P/8v/1//b/9//4//X/9P/z//L/9f/2//f/
+P/3//b/9f/0//L/8v/y//L/9f/2//f/+P/3//b/9f/0//b/9v/2//b/9P/0//T/9P/y
//L/8v/y//X/9v/3//j/9f/0//P/8v/0//b/+P/6//r/+//7//z/+v/6//v/+/8BAAUA
BgAHAAUABAAEAAUACAAKAAwADQAJAAgABAABAP///////wAAAgADAAAAAAD6//X/9P/y
//X/9P/1//b/9f/0//P/8P/t/+z/7P/s/+7/8P/z//L/7v/s/+j/5//o/+n/6//u/+7/
7v/u/+3/6v/q/+r/6//w//D/8P/w//L/9P/6////BwATACUAMwBFAGMAiwCjAKEAlwCZ
AKYAowB8AE0AHADO/3f/Pf8U//T+6f7u/u/+9v4F/xX/Jf9B/2L/ff+W/67/w//T/9r/
3f/d/9v/3v/h/+b/6f/s/+3/7v/v//D/7//x//P/9P/2//r//P/9//r/9//2//X/+f/7
//7/AAD////////9//v/+//8//7/AAABAAMABgADAP7//P/7/wEABAAFAAcABgAGAAYA
BgAEAAYABwAHAAkACwAMABAADwANAAoABwAKAA0ADgARABIAEwASABEAEgAUABcAGAAZ
ABwAHQAfAB0AHAAbABwAHwAgACMAJgAnACcAJwAmACYAKQArACwAMAAyADMANAA0ADMA
MgAyADYAOAA6ADsAOgA8AD0APQA6ADoAPAA9AEAAQwBGAEcARABBAD8APAA+AD4APgA/
AD0APQA9ADsAOQA4ADcANwA3ADcANwA1AC8ALQAnACQAIwAlACUAJQAiACAAHQAYABMA
EAANAAsACwANAA8AEAANAAkABgADAAUAAwADAAMAAgACAAAA/v/9//r/+f/4//z//f/+
////+//5//f/9v/4//n/+v/8//r/+v/4//f/9P/0//X/9f/4//r//P/9//r/+f/1//T/
9f/3//n//P/7//r/+f/3//X/9P/0//X/+P/6//v/+//6//f/9f/0//f/+P/6//z/+v/7
//v/+P/1//X/9f/3//v//P/+//7/+v/4//P/8f/y//T/+f/9//7/+v/4//T/9v/1//X/
9f/4//v/+//7//f/9f/0//L/9P/0//b/9//3//f/9f/0//X/9P/0//X/9v/5//n/+f/2
//P/8f/u/+//8//1//n/9//3//b/9f/y//L/9v/4//r//P/+//3//f/+//7/AAABAAEA
BAAJAAkACQAJAAYABAADAAEABQAHAAgACAAFAAEA/v/7//z//f///wEAAQD9//z/9//w
/+//7f/s/+3/7v/v//D/7//u/+v/6f/o/+j/6P/p/+v/7v/t/+3/6//n/+b/5f/m/+j/
6//s/+z/7P/r/+r/6P/o/+n/6v/u/+z/7P/s/+r/6v/x//v/AQAFAAsAFQAfACsAOwBZ
AIEApwC2ALMArgChAIoAcABJAAcAtP90/0X/JP8N/wL//f77/v/+Df8o/0f/YP90/4f/
mf+o/7f/x//T/9j/2//g/+P/5v/n/+j/6f/q/+n/6//t/+7/8P/0//b/9//2//P/8v/x
//T/9f/3//j/+//7//v/+f/3//f/+P/6//z//f///wIAAQD8//r/+f/8//7//v///wAA
AAAAAAAA/P/+//////8DAAUABgAKAAgABwAFAAMABAAHAAgACwALAA0ADQANAAwADAAN
AAwAEAAUABYAGQAXABYAFQAWABgAGAAaABwAIAAhACIAIgAiACUAJwAoACwALgAvADAA
LwAvAC8AMAA0ADYAOAA5ADoAPAA9AD0AOgA6ADwAPQA+AEEARABFAEEAPwA+ADwAPAA8
ADwAPQA9AD0APQA7ADQAMgAwAC8ALgAvADAALwApACcAIQAeAB0AHQAbABkAFQAUABIA
DgALAAgABQADAAQABQAGAAYAAgD///3/+//9//v/+//7//7//v/8//r/+f/2//X/9P/3
//n/+//9//r/9//0//L/9P/1//b/+P/4//j/9v/1//P/8v/y//H/9P/2//j/+f/3//f/
9P/0//b/9//4//r/+v/6//r/+f/1//T/9P/1//j/+v/7//v/+v/3//X/9P/3//j/+v/8
//r/+//7//j/9f/1//X/9//7//z//v/+//v/+v/2//X/9v/2//n/+//8//r/+v/4//j/
9//3//f/+v/9//3//f/4//f/9//2//n/+v/9////AAD///z/+v/3//b/9v/3//r//f/9
//3/+v/3//X/8v/z//f/+f/9//v/+//6//n/9v/2//b/9v/4//v/+//7//r/9//0//L/
8//1//n//f/9//3/+//5//f/9v/4//r//P/+/wIAAwAFAAYAAwADAAIABAAKAAsADAAN
AAsACgAKAAkACgALAAsACgAMAAkABwAFAAQAAwADAAMABgADAAMA///4//f/9f/0//T/
9P/0//T/9f/2//X/9f/z//L/8f/x//P/9v/1//X/8//v/+7/7f/t/+7/8P/w//L/8v/x
//D/7v/s/+v/6v/s//D/9P/2//b/9P/3//v//f8DAA0AGwArAD0AWwCHAK8AxQDIAMsA
0gDLALgAmABhABEAuv92/0f/Jv8V/xD/D/8V/x//Mf9I/1n/bP+A/5X/pf+4/8n/2//h
/+L/4v/m/+j/6v/s/+7/8P/y//L/8//0//T/9v/6//z//f/7//n/+f/5//j/+f/7//z/
AAABAAIAAQD+//3//f/+/wAAAQADAAYABQAAAP7//f8AAAIAAgADAAUABgAHAAgAAwAE
AAQAAwAFAAcACAAMAA0ADQAMAAsACQALAAsADQAQABMAFAAVABMAEgASABAAEwAWABcA
GQAYABgAGAAaABoAGgAcAB4AIQAjACUAJgAlACcAKAAoACsALgAwADIAMwAzADMANAA1
ADYANwA3ADoAPgBBAEMAQAA+AD4APQA+AEEARABFAEEAPwA+ADwAOgA6ADoAOwA8AD0A
PgA9ADgANgA0ADMAMAAvAC4AKwAoACcAIgAgABsAGwAZABcAGAAYABcAFAAPAAwACQAH
AAgACQAKAAoABwAFAAQAAwABAP///////wEAAgABAAAA///8//v/+v/8//3//v////7/
/f/8//z//P/7//r/+v/9//7//f/9//r/+P/3//X/+P/6//z//f/9//3/+v/6//j/+f/6
//z//v/+//7//f/6//j/9//3//n//P/+/////f/7//r/+v/5//j/+P/4//n/+//8//r/
+P/3//b/9//7//z//v/+/////v/6//n/9v/2//n/+/8AAP7//v/8//v/+f/4//f/+v/9
//3//f/8//v/+//6//n/+P/5//n//f/9//v/+v/4//b/9f/1//j/+//7//v/+//5//j/
9v/z//X/9f/3//r/+//7//v/+f/4//f/9v/4//v/+//7//v/+f/3//b/9P/1//j/+//9
//3/+//5//T/8//y//L/+f/8//z//P/9//r/9//2//T/9f/4//r/+//8//r/+v/1//T/
8//z//f/9//4//j/+P/2//T/9f/1//X/9v/4//3//v/8//z//P/8//////8AAAAAAwAF
AAYACgALAAkABwAFAAYACAALAA0ADQANAAwACgAJAAUAAgD//wMABQAIAAsACAABAP3/
9f/0//f/+f/8//n/+P/3//b/9f/0//H/7//w//L/9P/3//X/9P/v/+v/7v/t/+//8f/v
//D/8v/y//H/8P/u/+z/7v/w//P/9v/w/+z/7P/u//T//P8DAAsADQARAB0AKwA7AF0A
jQC1AMMAxQDGANMA0gCtAHoASgD9/6P/ZP80/wf/8P7v/uz+7/4B/xv/O/9a/3f/jv+k
/7f/x//S/9n/4f/l/+r/6P/s/+7/8P/u/+7/7v/u//L/9f/4//r/+f/6//n/9//3//X/
9f/1//f/+f/8//7/+//5//f/8//2//n//f8CAP///f/8//z////8//z//f8BAAQABQAH
AAQAAgAAAP7/AAAEAAcACQAJAAkACAAKAA0ADQAMAAsADAAPABAAEwATABMAEQAPABIA
FAAXABgAFwAYABcAFwAaABoAGgAcAB8AIAAjACYAJAAjACIAIAAkACkALQAwAC8AMAAw
ADAAMwAzADMANAA2ADgAOgA7ADsAPAA8ADsAPQA+AEEAQwBBAEEAQQA/AD8APQA8ADoA
PAA8ADwAPQA7ADkANwAzADEAMgAzADUAMAAtACoAJQAkACMAHgAcABoAGwAaABkAFAAS
AA8ACgAMAAwADAANAAgABwAGAAQAAwABAAAA//8CAAEAAgADAAIAAAD8//j/+v/6//z/
/v/9//v/+f/2//f/+P/5//r//P/8//z//P/5//j/9//2//f/+P/5//r/+P/4//j/+P/6
//r/+v/6//z//P/8//z/+v/4//b/9P/2//j/+v/8//v/+v/5//j/9v/2//b/9v/5//r/
+//8//n/+P/3//b/+P/6//z//v/8//r/+P/2//j/+P/4//j/+f/6//v//P/6//j/9v/0
//T/+P/6//r/+v/6//r/+v/8/wYAEAAWABwAIAAiACIAJAAwAD4ARgBAADwASABcAGYA
YgBQADwAMgAsACQAGgAWABwAKABAAFAARAAyADIAMgAgAAYA8P/c/9D/yP/I/9D/2v/m
/+7/9P/0//L/7v/o/+T/4v/k/+T/5P/k/+f/6P/p/+r/5//m/+X/5P/n/+j/6f/q/+b/
5P/i/+D/4v/k/+b/6P/s/+7/8P/y//L/8v/y//L/9f/2//f/+P/2//b/9v/2//n/+v/7
//z//v/+//7//v/+//7//v/+/wAAAgAEAAYABQAEAAMAAgAGAAgACgAMAA4ADgAOAA4A
DgAOAA4ADgARABQAFwAaABgAGAAYABgAHAAeACAAIgAkACQAJAAkACQAJAAkACQAKAAq
ACwALgAsACoAKAAmACgAKAAoACgAKAAoACgAKAAlACQAIwAiACQAJAAkACQAIAAeABwA
GgAcABwAHAAcABkAGAAXABYAEwASABEAEAARABIAEwAUABEADgALAAgACAAIAAgACAAG
AAYABgAGAAMAAgABAAAAAwAEAAUABgAEAAIAAAD+/wAAAAAAAAAAAgACAAIAAgD///7/
/f/8//7/AAACAAQAAgAAAP7//P/+//7//v/+//7//v/+//7//P/6//j/9v/4//r//P/+
//v/+v/5//j/+v/6//r/+v/4//j/+P/4//f/9v/1//T/9v/4//r//P/7//r/+f/4//r/
+v/6//r/+v/6//r/+v/5//j/9//2//n/+v/7//z/+f/4//f/9v/3//j/+f/6//z//P/8
//z/+f/4//f/9v/3//j/+f/6//j/+P/4//j/+v/6//r/+v/6//r/+v/6//f/9v/1//T/
9v/4//r//P/5//j/9//2//j/+P/4//j/+v/6//r/+v/3//b/9f/0//b/+P/6//z/+f/4
//f/9v/3//j/+f/6//z//P/8//z/+f/4//f/9v/5//r/+//8//v/+v/5//j/+P/4//j/
+P/6//r/+v/6//j/+P/4//j/+f/6//v//P/7//r/+f/4//n/+v/7//z/+v/6//r/+v/5
//j/9//2//j/+v/8//7/+v/4//b/9P/1//b/9//4//n/+v/7//z/+v/4//b/9P/2//j/
+v/8//n/+P/3//b/+P/4//j/+P/7//z//f/+//z/+v/4//b/+f/6//v//P/5//j/9//2
//f/+P/5//r/+v/6//r/+v/5//j/9//2//n/+v/7//z/+//6//n/+P/4//j/+P/4//n/
+v/7//z/+f/4//f/9v/5//r/+//8//n/+P/3//b/+P/4//j/+P/5//r/+//8//n/+P/3
//b/+P/6//z//v/8//r/+P/2//j/+P/4//j/+v/6//r/+v/5//j/9//2//j/+v/8//7/
/P/6//j/9v/5//r/+//8////AQACAAQAAgACAAMAAwAIAAsACwALAAkACAAIAAkACgAM
AA4ADwAQABAADQALAAcABQADAAIABgAJAAgACgABAPv/+f/2//j/9v/2//b/9v/2//b/
9P/x//D/8P/w//L/9P/3//b/9P/y/+7/7f/u/+//8f/0//L/8v/y//H/8P/w//D/8f/2
//b/+P/4//T/9v/8/wEABwALABMAIwAxADsAUQB3AKEAtQCzAK4ArwCqAJcAdgBIAAUA
sf9s/z7/H/8K/wX/BP8H/w//Gf8t/0j/Yf92/4j/of+1/8T/0//f/+H/4P/h/+b/6f/s
/+//8P/x//L/8v/z//T/9P/2//r//P/9//v/+f/5//n//P/9////AAABAAEAAQD///z/
+//7//z/AAABAAMABgAFAAAA/v/9/wAAAgACAAMABgAGAAYABgACAAQABQAFAAgACQAJ
AAwADAALAAkABwAIAAsADAAPABEAEwATABMAEgASABMAEgAVABgAGQAbABkAGAAXABgA
GgAaABwAHgAhACMAJQAmACQAJwApACoALgAwADEAMgAxADEAMQAyADYAOAA6ADsAPgBA
AEEAQQA+AD4AQABBAEIARQBIAEkARgBDAEEAPgA/AEAAQQBDAEQARQBGAEUAPwA+AD0A
PQA9AD0APQA7ADYANQAwAC4AKwArACkAJwAnACYAJAAgABwAGgAYABcAGAAZABoAGgAW
ABMAEQAPABEADwAPAA8AEgASABAADgANAAoACQAIAAoACwAMAA0ACwAJAAcABgAIAAkA
CgAMAAwADAAKAAkABgAGAAcABwAKAAwADgAPAA0ACwAGAAQAAgADAAQABgAHAAgACQAJ
AAYABAADAAMABwAKAAwADQAKAAcABQAEAAYABgAHAAgACgALAAsACAAGAAUABAAFAAkA
CgAMAAwACwAKAAYABQAFAAYACgANAA4ADAAMAAoACQAHAAYABQAIAA0ADwARAAsACQAI
AAYABAAEAAYABwALAAsACQAIAAUABAAEAAUABwALAAwADQAIAAUAAwAAAAAAAwAEAAcA
BwAHAAYABQADAAIAAQAAAAUACQAKAAsACwAIAAcABgAFAAQACgANABEAFAARABEAEAAS
ABMAEwATABMAFAAUABUAFQATABMAEgAQABMAEQAQAA8ADAALAAsACwAMAAkACQAFAAMA
AwACAAIA/v/8//r/+P/8//7//v////3//P/7//v/+v/8//r/+f/5//f/+P/5//b/9v/3
//b/9//4//j/+P/4//j/+f/6//T/9v/6//7/AAACAAMAAQABAAEACQAZACkAPwBfAIcA
sQDRANoA2wDcANUAygC0AIkAPwDm/5r/Yf80/xv/FP8V/xv/J/85/1T/Z/90/4T/lf+l
/7r/z//j/+//9P/y//T/9P/0//f/+P/5//r/+//9////AAD+/wAAAAD//wIAAwAGAAkA
CAAHAAcABgAHAAcABwAFAAcABwAIAAoACQAJAAoADAAPAAwADAANAA4ADgAMAAsADgAO
AA4ADgANABAAEgATABEAEQAQABIAFgAXABcAFwAUABUAFAAVABkAGwAbABsAHQAeACAA
IAAdAB4AHQAdACIAJAAmACoAKgAoACgAKAArAC0ALwAwADAAMwA1ADYANwA4ADgAOAA9
AD8AQQBEAEMARABFAEUASABKAEsASwBMAEwATgBPAEwATQBOAE0ATQBNAE4ATgBMAEoA
SABHAEkASQBJAEcAQwBCAEEAQQA9ADsAOQA1ADMAMwAvAC4AJwAlACEAHQAeAB4AHQAa
ABoAGAAWABUAEQAPAA0ACgAMAA0ADwARAA8ACwAJAAcACQAKAAkACAAKAAgACAAIAAcA
BQADAAEAAgADAAQABgAFAAMAAQAAAAEAAgABAAEAAgACAAMAAwAAAAAAAAD//wIAAwAB
AAIAAQABAAEAAgAEAAQABAADAAMAAgACAAMAAgACAAEA//8DAAMABAAGAAQAAgABAAAA
AgADAAMAAAAAAAEAAgAFAAUABAAEAAIAAwAEAAIAAwABAAAAAgADAAgABgAGAAQABgAF
AAUABQAEAAUAAwABAAIAAwAFAAYAAwACAAMAAwAHAAcABQAEAAQABAAFAAcABAAFAAMA
AQACAAMABQAGAAIAAwACAAMABQAFAAQAAwAEAAQABAAEAAIAAwABAP//AwADAAMABAAC
AAEAAgADAAQAAwAAAP3//v///wAAAgAFAAYABAACAAMAAgABAAIA/////wEAAgAEAAQA
AQAAAP//AAABAAMAAwABAAAA/v8BAAAA//8BAP////8AAAIAAQACAAYABAAEAAQABAAE
AAQABAAEAAYACAALAA0ADAAMAAwADQANABAAEwATABQAFQAVABYAFAATABMAEwAVABQA
FAARAA8ADQANAA0ADAANAA0ACQAJAAUAAgADAAEAAAD9//z///8AAAEAAgD///3/+//6
//j/+f/6//z//f/9//3/+//4//f/9v/2//j/+P/4//j/9//2//b/9v/3//j/+v/4/wAA
BAAEAAYACQALAA8AGQArAD0AVQB/AKkAxQDLAMkAzgDdANgAtQCKAFQA+f+f/2T/MP8F
//j++/78/gf/G/8z/0//aP9//5j/sP/H/9n/5v/t//H/8//w/+7/8v/0//b/+P/6//z/
/v/+////AAAAAAEABAAFAAUABwAFAAUABQAFAAUABgAGAAoACwAMAAsACgAJAAkACgAJ
AAkACgAMAA8ADAAMAA0ADQAOAA0ADQARABIAEwAUABEAEgASABEAEAARABEAFAAYABkA
GQAZABgAGQAYABkAHAAfACAAIQAfACAAIgAiACMAJgAnACkAKgAqACoALAArACoAKwAs
ADAAMwA2ADgANwA5ADoAOgA8AD4APwBAAEIAQwBEAEYARQBGAEcARwBJAEwATgBPAE0A
TABNAE0ASwBNAE8ATwBQAE8ATwBOAEsASgBJAEkASgBLAEwASwBFAEQAQwBDAD4APQA8
ADkAOAA3ADIAMAAsACsAKAAlACYAJgAlACIAHgAcABoAGQAZABkAGQAYABcAFQAUABMA
EgAPAA4ADQASABQAFAAUABEADgANAAwADwAPAA8ADwAPAA8ADwAQAA4ADQAMAAwADQAO
AA0ADQAMAAwADQANAAsADAANAA0ADgAPAA0ADgALAAsACwAMAA8AEAARABEADgAMAAsA
CwAMAA4ADwAPABAADwAPABAADQAMAAwADAAOABEAEwASABAADwAOAA8ADwAQABIAEgAT
ABIADgANAAwADAAPABEAFQAUABUAFAATABEAEAAPABAAEwATABMAEQARABIAEgAPAA4A
DwAPABIAEwASABIADwAOAA4ADwAOABEAEQARABIAEQARABAADQAPAA8AEQATABMAEgAR
AA4ADgAOAA4ADgARABEAEQASABEAEAAQAA8ADwARABMAFwAXABUAEwAQAA8ADgAOABIA
FAATABIAFAASABAAEAANAA0ADwAQABQAFgAXABYAEwASABEAEAAQABAAEAAQABEAEgAT
ABQAEwASABEAEAASABQAFgAYABcAFgAVABQAGAAaABwAHgAhACIAIwAkACIAIgAiACIA
JAAmACgAKgApACgAJwAmACUAJAAjACIAIgAiACIAIgAdABoAFwAUABYAFgAWABYAFAAS
ABAADgAQABAAEAAQABAAEAAQABAADQAMAAsACgANAA4ADwAQAA8ADgANAAwADgAOAA4A
DgAQABAAEAAQAAoACgAMABIAGAAgACoALgAyADYAQgBQAGQAjAC8ANwA5ADgAOIA6gDe
ALAAfgBIAPL/nv9q/z7/Fv8I/wj/Bv8O/yb/QP9g/4L/nP+2/8z/4v/w//b//v8BAAQA
BwAKAA==
         </WaveFormData>
      </LeadData>
      <LeadData>
         <LeadByteCountTotal>10000</LeadByteCountTotal>
         <LeadTimeOffset>0</LeadTimeOffset>
         <LeadSampleCountTotal>5000</LeadSampleCountTotal>
         <LeadAmplitudeUnitsPerBit>4.88</LeadAmplitudeUnitsPerBit>
         <LeadAmplitudeUnits>��V</LeadAmplitudeUnits>
         <LeadHighLimit>2147483647</LeadHighLimit>
         <LeadLowLimit>268435456</LeadLowLimit>
         <LeadID>V4</LeadID>
         <LeadOffsetFirstSample>0</LeadOffsetFirstSample>
         <FirstSampleBaseline>0</FirstSampleBaseline>
         <LeadSampleSize>2</LeadSampleSize>
         <LeadOff>FALSE</LeadOff>
         <BaselineSway>FALSE</BaselineSway>
         <ExcessiveACNoise>FALSE</ExcessiveACNoise>
         <MuscleNoise>FALSE</MuscleNoise>
         <LeadDataCRC32>3568431776</LeadDataCRC32>
         <WaveFormData>
7v/u/+7/7v/w//D/8P/w//L/8v/y//L/8P/w//D/8P/u/+7/7v/u/+//8P/x//L/8f/w
/+//7v/s/+z/7P/s/+r/6v/q/+r/6P/o/+j/6P/q/+r/6v/q/+r/6v/q/+r/7P/s/+z/
7P/u//D/8v/0//X/9v/3//j/+f/6//v//P/+//7//v/+//7//v/+//7/AAAAAAAAAAD+
//7//v/+/wAAAAAAAAAA///+//3//P/+//7//v/+//7//v/+//7//f/8//v/+v/6//r/
+v/6//j/+P/4//j/+P/4//j/+P/6//r/+v/6//n/+P/3//b/9//4//n/+v/4//j/+P/4
//b/9v/2//b/9v/2//b/9v/4//j/+P/4//j/+P/4//j/9v/2//b/9v/4//j/+P/4//r/
+v/6//r/+v/6//r/+v/4//j/+P/4//b/9v/2//b/9v/2//b/9v/4//j/+P/4//X/9P/z
//L/8//0//X/9v/4//j/+P/4//j/+P/4//j/9v/2//b/9v/2//b/9v/2//j/+P/4//j/
9v/2//b/9v/2//b/9v/2//j/+P/4//j/9//2//X/9P/1//b/9//4//j/+P/4//j/9//2
//X/9P/1//b/9//4//j/+P/4//j/9v/2//b/9v/4//j/+P/4//j/+P/4//j/9//2//X/
9P/2//b/9v/2//b/9v/2//b/9v/2//b/9v/2//b/9v/2//j/+P/4//j/9//2//X/9P/2
//b/9v/2//b/9v/2//b/9v/2//b/9v/4//j/+P/4//f/9v/1//T/9f/2//f/+P/2//b/
9v/2//j/+P/4//j/+P/4//j/+P/2//b/9v/2//j/+P/4//j/+P/4//j/+P/2//b/9v/2
//b/9v/2//b/9v/2//b/9v/4//j/+P/4//j/+P/4//j/+P/4//j/+P/2//b/9v/2//b/
9v/2//b/9P/0//T/9P/2//b/9v/2//j/+P/4//j/9v/2//b/9v/0//T/9P/0//b/9v/2
//b/9//4//n/+v/5//j/9//2//j/+P/4//j/+v/6//r/+v/9//7///8BAAEAAQACAAMA
BAAFAAUABAAGAAYABwAIAAcABwAGAAQAAwADAAMAAwACAAEAAAD//wAA///9//r/+P/3
//f/9//2//T/8P/v/+//8P/x//H/8f/x//H/8f/v/+3/7P/r/+v/7P/t/+7/7f/s/+v/
6v/s/+3/7v/w/+//7//v/+//7//u/+7/7//u/+7/7f/u//D/+v8IABYAJAA5AFoAhACp
AMUA3QDzAPYA3QC1AJMAZwAiANn/oP93/1j/RP85/zX/Mv83/0b/Y/96/4r/mf+n/7T/
wP/P/93/5v/n/+f/5//o/+j/6//s/+7/7v/v//L/8//0//X/9f/1//X/9v/2//b/9v/4
//n/+f/5//n/+f/5//n/+//7//z//f/7//z//P/8//z/+//7//z/+v/8//3//f/+////
AAABAAEAAgACAAQAAwACAAEAAAABAAQABQAHAAYABgAFAAQABwAIAAoACwALAAwADAAM
AAoACwANAA0ADQAOAA8AEAARABIAEgATABUAFgAXABgAGQAaAB0AHQAdAB4AHgAfACMA
JAAlACUAJAAmACcAKAApACsALAAtAC0ALQAuAC8ALQAtAC0ALQAuAC4ALgAtACsALAAs
ACsAKgAqACoAKAApACgAJgAlACQAIwAgAB4AHgAdABsAGwAaABkAFwAVABMAEAAOAA4A
DgAOAAsACgAJAAgABgAGAAYABgAFAAQAAwACAP///v/9//z//v/+//7//v/9//z/+//6
//r/+v/6//r/+P/4//j/+P/4//j/+P/4//j/+P/4//j/+P/4//j/+P/2//b/9v/2//j/
+P/4//j/+P/4//j/+P/2//b/9v/2//j/+P/4//j/+f/6//v//P/4//j/+P/4//r//v8C
AAgADgAUABoAIgAoADAANgA8AEQAUgBgAGgAbABwAHwAkACgAKgAqACqALQAvgDGANQA
4ADsAPoACgEEAd4AsACMAGgAPAAUAPr/7P/m/+L/5P/s//D/8v/0//L/7v/s/+z/6v/o
/+j/5f/k/+P/4v/f/97/3f/c/9r/2v/a/9r/2v/a/9r/2v/Z/9j/1//W/9T/1P/U/9T/
1v/Y/9r/3P/f/+D/4f/i/+T/5P/k/+T/4v/i/+L/4v/l/+b/5//o/+b/5v/m/+b/6P/o
/+j/6P/o/+j/6P/o/+r/6v/q/+r/6v/q/+r/6v/q/+r/6v/q/+r/6v/q/+r/6v/q/+r/
6v/o/+j/6P/o/+n/6v/r/+z/6//q/+n/6P/o/+j/6P/o/+b/5v/m/+b/5P/k/+T/5P/i
/+L/4v/i/+T/5P/k/+T/4v/i/+L/4v/j/+T/5f/m/+j/6P/o/+j/6v/s/+7/8P/x//L/
8//0//X/9v/3//j/+f/6//v//P/+//7//v/+//7//v/+//7//v/+//7//v8AAAAAAAAA
AP///v/9//z//P/8//z//P/+//7//v/+//z//P/8//z//P/8//z//P/6//r/+v/6//r/
+v/6//r/+v/6//r/+v/6//r/+v/6//r/+v/6//r/+P/4//j/+P/2//b/9v/2//j/+P/4
//j/+P/4//j/+P/4//j/+P/4//b/9v/2//b/9v/2//b/9v/4//j/+P/4//b/9v/2//b/
+P/4//j/+P/2//b/9v/2//b/9v/2//b/+P/4//j/+P/3//b/9f/0//b/9v/2//b/9v/2
//b/9v/0//T/9P/0//X/9v/3//j/9//2//X/9P/2//b/9v/2//T/9P/0//T/9P/0//T/
9P/2//b/9v/2//T/9P/0//T/9P/0//T/9P/2//b/9v/2//T/9P/0//T/9f/2//f/+P/2
//b/9v/2//b/9v/2//b/9P/0//T/9P/2//b/9v/2//b/9v/2//b/9P/0//T/9P/y//L/
8v/y//P/9P/1//b/9v/2//b/9v/2//b/9v/2//b/9v/2//b/9v/2//b/9v/0//T/9P/0
//T/9P/0//T/9v/2//b/9v/0//T/9P/0//T/9P/0//T/9P/0//T/9P/0//T/9P/0//T/
9P/0//T/9P/0//T/9P/2//b/9v/2//T/9P/0//T/9v/2//b/9v/2//b/9v/2//T/9P/0
//T/9v/2//b/9v/0//T/9P/0//b/9v/2//b/9v/2//b/9v/1//T/8//y//T/9P/0//T/
9P/0//T/9P/0//T/9P/0//T/9P/0//T/9P/0//T/9P/1//b/9//4//b/9v/2//b/9P/0
//T/9P/2//b/9v/2//T/9P/0//T/9v/2//b/9v/0//T/9P/0//T/9P/0//T/9v/2//b/
9v/0//T/9P/0//T/9P/0//T/9v/2//b/9v/2//b/9v/2//T/9P/0//T/9P/0//T/9P/0
//T/9P/0//T/9P/0//T/9v/2//b/9v/4//j/+P/4//j/+f/6//v//f/9//3//v///wAA
AQABAAMABAAFAAcACAAIAAkACQAHAAQAAgAAAAEAAQABAAEAAQD///3/+v/2//T/8//z
//X/9f/0//H/7//v//D/8f/x/+//7//v/+//7v/t/+3/7f/s/+z/7P/s/+z/7P/s/+3/
7f/u/+//7//v/+7/7f/v/+//7v/u/+3/7P/y//n/BAAUACQAMgBCAF4AgwCiALoAywDf
AO0A1wCiAG8ARQADALf/gP9R/y7/Hf8a/xb/F/8l/zT/R/9i/3//lP+m/7n/yf/W/9z/
4f/h/+L/5f/m/+f/6f/q/+v/7P/u/+7/8P/0//b/+P/3//f/9//3//b/9v/2//b/+v/7
//v/+//5//n/+f/5//v/+//8//3//f/+//7//v/8//v/+//8//7/AAABAAEA////////
//8AAAIAAwAGAAYABgAGAAYABAAGAAYABwAHAAgACAAIAAgACAAJAAkADgAQABEAEgAR
ABEAEgARABEAEgATABQAFQAWABYAFwAXABgAGQAaAB0AHgAhACEAIgAiACEAIQAjACQA
JQAlACYAKAApACoAKgArACsAKwAtAC0ALgAvADEAMQAxADEAMAAwADAALwAuAC4ALQAr
ACoAKgAqACgAKQAoACYAJQAlACUAIwAiACIAIQAfAB8AHgAdABsAGQAVABUAEgAQAA8A
DgALAAsACgAKAAoACwAIAAYABQAFAAcABQAEAAMAAQABAAEAAQD///3//f/9//3//f/8
//z//f/7//v//P/8//z//P/8//r/+P/4//j/+v/6//r/+v/6//r/+v/6//j/+f/5//n/
+f/5//n/+f/5//n/+f/5//v/+//7//v/+v/6//r/+v/6//r/+v/6//z//f/9//3/+//7
//v/+//8//v/+//8//z//P/8//z/+//7//v/+//9//3//v/+//v/+v/5//j/+f/6//v/
/P/6//r/+v/6//r/+f/5//r/+v/6//r/+f/5//j/+P/4//v/+//8//3/+//7//v/+f/4
//j/+P/3//f/+P/6//r/+f/5//n/+f/5//v//v8AAAAAAAAAAP//AAABAAMAAwADAAQA
BQAGAAcABwAGAAYABgAHAAgACAAJAAkACAAGAAUABAADAAUABQAFAAUAAgD///v/9v/2
//X/9f/1//X/9P/x//H/7//w//H/8f/t/+3/7f/t/+3/7f/u/+//7v/u/+7/7v/u/+7/
7v/u/+7/7//w//L/8v/x//D/7//v/+7/7v/x/+7/7v/v//T/+P/8/wYAFAAgAC0AQABe
AIEAoQC9AM8A3ADNAKMAewBbACgA5f+u/4H/XP9E/zP/K/8o/yn/Nv9R/27/gP+P/53/
qv+4/8X/1f/g/+X/6P/p/+v/7P/r/+z/7v/u/+//8v/z//T/9//3//f/9//2//b/9v/2
//r/+//7//v/+//7//v/+//9//3//v////3//v/+//7//v/9//3//v/+/wAAAQABAAEA
AQABAAEAAQACAAIABAAEAAQABAAEAAQABgAGAAcABwAIAAgACAAIAAgACQAJAAsADAAM
AAwADQAPABIAEwATABQAFQAWABUAFgAWABcAGQAaABsAHAAeACAAJAAlACcAKAAoACkA
KQAqACsAKwAtADAAMgA0ADUANwA4ADkANwA3ADgAOQA6ADsAPAA9AD4APgA+AD0AOwA8
ADwAOwA6ADoAOgA4ADYANAAxAC8AMAAvACwAKgAmACUAIwAjAB4AHQAbABkAFQAVABIA
EAANAAwACQAJAAcABgAFAAUABAACAAEAAQADAAEAAAD//////////////f/7//v/+//9
//3//P/8//n/9//3//j/+P/4//j/+P/4//b/9v/2//T/9P/0//T/9v/2//b/9v/4//n/
+f/5//n/+f/5//n/9//3//f/9//3//f/9//3//b/9v/2//b/+P/4//j/+P/5//v//P/9
//z/+//6//n/+f/3//b/9v/5//r/+//8//v/+//7//v/+f/5//r/+v/8//z//P/8//z/
/P/8//z/+v/6//r/+v/8//v/+//8//3//v///////f/8//z//P/7//v//P/9//3//f/9
//v/+v/6//r/+f/5//r//P/8//v/+//7//v/+//7//v/+//5//n/+f/5//n/+f/5//n/
+f/6//v/+//7//v/+v/5//v//P/+//7//v/+/wEAAgADAAUAAwADAAQABQAIAAkACQAI
AAgACAAJAAoACgALAAsACgAIAAcABgAFAAUABQAFAAUAAwABAP7/+v/2//X/9f/1//f/
9v/z//P/8//0//X/9f/z//P/8//z//D/7//v/+//7v/u/+7/7v/u/+7/7v/u/+3/7f/t
/+7/7v/t/+z/6//r/+z/8P/x//D/7v/t//D/9v/+/wgAFgAkADcAVgB+AKkAywDlAAEB
CgHxAMcApQB7ADgA6/+s/33/Wv9E/zf/M/8y/zv/Tv9n/3j/iP+X/6X/sv++/83/2//k
/+X/5v/n/+n/6v/r/+z/7v/u//H/9P/1//b/+f/5//n/+f/4//j/+P/4//j/+f/5//n/
+//7//v/+//5//n/+v/7//3//v/+//7//f/7//r/+v/7//7/AAABAP////////////8A
AAAAAgACAAIAAgACAAQABgAGAAcABwAIAAgACAAKAAoACwALAAsADAAMAAwADgAPABEA
EQAPABAAEQASABMAFAAUABUAFwAYABkAGgAdAB4AIQAhACMAJAAkACUAJQAmACcAJwAq
ACwALQAuADAAMwA1ADcANgA1ADUANQA2ADcAOAA5ADYANgA2ADUANQA2ADYANQA0ADQA
NAAyAC8ALgAsACsAKAAnACQAIgAgAB8AHQAdABgAFwAVABMAEwATABAADgALAAoABwAH
AAcABgAFAAUAAgAAAP////////3//P/7//3//f/9//3//f/7//v/+//7//v/+v/6//n/
9//3//j/+P/4//j/+P/4//b/9v/2//X/9P/z//L/8//0//X/9v/2//f/9//3//f/9//3
//f/9f/1//X/9f/1//X/9f/1//j/+P/4//j/9v/2//b/9v/2//f/9//3//X/9f/1//X/
9v/1//X/9v/6//r/+v/6//f/9//3//f/9//3//j/+P/2//b/9v/2//j/+P/4//j/+P/4
//j/+P/4//f/9//4//b/9v/2//X/9//2//b/9v/1//X/9v/3//f/9//3//X/9v/2//b/
9f/0//T/9f/0//T/9f/2//f/9//3//f/9//3//f/9//3//b/9f/0//P/9f/2//f/9//1
//X/9P/z//H/8f/x//T/9//3//f/9//2//b/9v/2//b/9v/2//b/+P/2//X/9f/1//T/
9P/0//X/9P/0//P/9P/0//T/9f/2//b/9v/2//b/+P/4//j/+P/4//r//P/+/wEAAQAB
AAIAAwACAAMAAwACAAMABAAGAAgABwAHAAYABAACAAEAAAD//wEAAQABAAEA/v/7//f/
8v/z//P/9P/1//P/8v/v/+//7//w//H/8f/v/+//7//v/+z/6//r/+v/6//s/+3/7v/u
/+7/7v/u/+3/7f/t/+7/7f/t/+3/7f/r/+z/7P/t/+7/7v/x//j/AAAKABwALAA8AFsA
hACqAMUA3QD1AAkB+gDDAI0AYQAfAND/k/9i/zX/IP8c/xn/Gf8o/z//WP9z/4r/nv+v
/7//0P/a/+H/5f/m/+f/5v/n/+n/6v/t/+7/8P/w//H/9P/1//b/9f/1//X/9f/4//j/
+P/4//n/+f/4//f/9//3//f/9//5//n/+v/7//n/+v/6//r//P/7//v//P/+/wAAAQAB
AAAA///+//3//v8AAAEABAACAAIAAgACAAIABAAEAAUABQAGAAYABgAKAAoACwALAAsA
DAAMAAwADAANAA8ADwARABIAEwAUABUAFgAWABcAGAAYABgAGAAbABwAHwAfACEAIgAi
ACMAJQAmACcAJwAoACoAKwAsAC8AMQAyADMAMQAxADIAMwAzADMAMwAzADIAMgAyADEA
LwAwADAALwAuAC4ALgAsAC0ALAAqACkAJwAlACEAHgAdAB0AHAAdABgAFwAVABMAEQAR
AA4ADAANAAwACQAJAAUABAADAAMABAACAAEAAQABAP///v/9//3//f/9//3//f/7//v/
+//5//n/+v/4//j/+P/4//j/+P/4//j/+P/4//j/+P/4//b/9v/2//b/9v/2//b/9v/4
//j/+P/4//f/9v/1//T/9P/0//T/9P/2//b/9v/2//b/9v/2//b/9v/2//b/9v/2//b/
9v/2//b/9v/2//b/+P/4//j/+P/3//b/9f/0//b/9v/2//b/9v/2//b/9v/0//T/9P/0
//T/9v/4//r//v8CAAgADAAQABoAJAAoAC4AOAA+AEIASgBYAGYAbgBsAGwAdgCCAJAA
oACqALYAxgDUANwA6AD2AAYBGgEsATIBFAHiALYAjABcADAAEAD4/+j/4P/c/+L/6v/u
//L/8v/w/+z/6v/o/+T/4v/h/+D/3//e/+D/4P/g/+D/3//e/93/3P/a/9r/2v/a/9j/
2P/Y/9j/2v/a/9r/2v/e/+D/4v/k/+X/5v/n/+j/6P/o/+j/6P/o/+j/6P/o/+n/6v/r
/+z/6v/q/+r/6v/r/+z/7f/u/+7/7v/u/+7/7v/u/+7/7v/v//D/8f/y//L/8v/y//L/
9P/0//T/9P/2//b/9v/2//T/9P/0//T/9v/2//b/9v/0//T/9P/0//b/9v/2//b/9v/2
//b/9v/1//T/8//y//L/8v/y//L/8P/w//D/8P/w//D/8P/w//D/8P/w//D/8P/w//D/
8P/z//T/9f/2//j/+P/4//j/+//8//3//v8AAAAAAAAAAAAAAAAAAAAAAgACAAIAAgAA
AAAAAAAAAAIAAgACAAIAAAAAAAAAAAD+//7//v/+//7//v/+//7//P/8//z//P/8//z/
/P/8//7//v/+//7//f/8//v/+v/6//r/+v/6//r/+v/6//r/+f/4//f/9v/2//b/9v/2
//b/9v/2//b/+P/4//j/+P/3//b/9f/0//b/9v/2//b/+P/4//j/+P/4//j/+P/4//j/
+P/4//j/+P/4//j/+P/2//b/9v/2//j/+P/4//j/9v/2//b/9v/4//j/+P/4//j/+P/4
//j/9v/2//b/9v/2//b/9v/2//j/+P/4//j/+P/4//j/+P/2//b/9v/2//b/9v/2//b/
+P/4//j/+P/4//j/+P/4//j/+P/4//j/9v/2//b/9v/2//b/9v/2//j/+P/4//j/9v/2
//b/9v/4//j/+P/4//j/+P/4//j/9v/2//b/9v/4//j/+P/4//j/+P/4//j/+P/4//j/
+P/2//b/9v/2//f/+P/5//r/+P/4//j/+P/4//j/+P/4//j/+P/4//j/9v/2//b/9v/2
//b/9v/2//f/+P/5//r/9//2//X/9P/2//b/9v/2//j/+P/4//j/9v/2//b/9v/2//b/
9v/2//b/9v/2//b/9v/2//b/9v/4//j/+P/4//b/9v/2//b/+P/4//j/+P/2//b/9v/2
//j/+P/4//j/9v/2//b/9v/4//j/+P/4//j/+P/4//j/+P/4//j/+P/2//b/9v/2//b/
9v/2//b/+P/4//j/+P/2//b/9v/2//T/9P/0//T/9f/2//f/+P/4//j/+P/4//j/+P/4
//j/+v/6//r/+v/5//j/9//2//b/9v/2//b/9v/2//b/9v/3//j/+f/6//r/+v/6//r/
+f/4//f/9v/3//j/+f/6//z//f/+////AwADAAMABAADAAQABQAFAAYABgAGAAcACgAK
AAsACwAMAAoACQAIAAYABQAEAAMABgAFAAQAAgD7//j/9v/1//X/9f/0//H/8f/x//L/
8//z//H/8f/x//P/8v/x//H/8P/u/+3/7P/t/+7/7//w/+7/7f/t/+3/8P/x//H/8f/z
//H/8v/w/+3/7v/w//X/+v8AAAwAGgAmADIARwBsAJYAtQDJAN8A6wDcALEAhQBfACkA
4v+l/3j/Vf86/y7/J/8l/yz/Nf9K/2X/fP+K/5n/q/+6/8b/0//f/+T/4//m/+f/6f/q
/+3/7v/w//D/8f/0//X/9v/5//n/+f/5//j/+P/4//j//P/9//3//f/7//v/+//7//v/
+//8//3///8AAAAAAAAAAP////8AAAAAAgADAAMAAQABAAEAAQADAAQABAAGAAQABAAE
AAQABAAGAAYABwAJAAoACgAKAAwADAANAA0ADQAOAA4ADgAOAA8AEQARABEAEgATABQA
FQAWABYAFwAZABoAGwAcAB8AIAAjACMAIwAkACQAJQAnACgAKQApACoALAAtAC4ALwAx
ADIAMwA1ADUANgA3ADUANQA1ADUANAA0ADQAMwAzADQANAAzADQANAA0ADIAMgAyADEA
MQAwAC8ALAAqACYAJQAjACMAIgAhAB8AHQAbABsAGAAWABUAFAARABEAEQAQAA8ADwAN
AAoACAAHAAgABwAHAAcABQAFAAUABQADAAEAAQABAP/////+//7//f/7//v//P/9//7/
//8AAP7//P/8//z//v/+//7//v8AAAAAAAAAAP/////+//3/+//7//v/+//9//3//f/9
//3//f/9//3///8AAAEAAgABAAAA///+/wAAAQABAAEA//////////8BAP///v/+/wIA
AgACAAIAAQABAAEAAQADAAMABAAEAAIAAgACAAIAAAAAAAAAAAABAAIAAwAEAAMAAQAA
AAAA/v/+//7//f////7//v/+//////8AAAEAAQABAAEA///+//7//v/9//v//P/+//7/
+//7//v/+//9//3//f/9//7///8AAAEAAwACAAAAAAAAAAAAAgAEAAYACQAHAAcACAAJ
AAoACwALAAoACgAKAAsADAAMAA0ADQAMAAwACwAKAAkACAAHAAYABQAEAAMAAQD+//r/
+f/5//n/9//2//P/8//1//b/9//3//P/8//z//P/8//z//T/9f/y//L/8v/y//D/8P/w
//D/7//v/+//8P/z//P/8//z//P/9P/0//X/8v/w/+3/7v/y//j/BgAUACQANQBSAHgA
nwDHAOcAAQESAQEB2QC3AJMAVAAHAMT/j/9k/0r/Pf85/zb/O/9O/2f/fP+K/5n/p/+y
/8D/z//f/+r/7f/s/+3/7//w//P/9P/2//b/9f/4//n/+v/7//v/+//7//3//v///wAA
AQABAAAA//////////////////8AAAEAAgAEAAUABgAEAAMAAwAEAAQABgAHAAcABQAF
AAUABQAFAAYABgAIAAoACgAKAAoACgAMAAwADQALAAwADAAMABAAEAARABEAEQASABIA
EgASABMAFQAVABcAGAAZABoAGwAcABwAHQAhACIAIwAkACMAJAAnACcAKQAqACoAKwAv
ADAAMQAxADIANAA1ADYANwA5ADoAOwA9AD0APgA/AEEAQQBBAEEAQABAAEAAPwA9AD4A
PgA9ADwAPAA8ADoANwA2ADQAMwAyADEALgAsACgAJwAlACUAHwAdABoAFwAWABcAFQAU
ABMAEgAPAA8ADAAKAAgABwAHAAYABgAHAAUAAwACAAEAAwADAAMAAwADAAEAAQABAP//
///+//7//f/7//v//P/6//r/+v/6//z/+v/6//r/+v/6//r/+v/6//r/+v/6//j/+f/5
//n/+f/5//n/+f/6//v//P/9//z/+//6//n/+v/6//r/+v/8//z//P/8//v/+//6//n/
+//7//v/+//9//v/+v/6//z//P/8//z/+//7//v/+//7//v//P/8//7//v/+//7//v/+
//7//v/+//7//v/+//7//f/9//7//P/8//z/+//8//z//f/+//3//f/+/////f/9//3/
+//7//z//f/9//v//P/+//7//f/9//3//f/7//v/+//7//v/+//7//v//P/9//7////+
//7//v/9//3//f/8//v/+//7//v//v///////////////v/9//z//P/8//z//P/9//z/
/P/9//3//P/8//z//f/8//z/+//7//r/+f/5//z//P/8//z//v/9//7//f/8//v/+v/9
//7///8AAAEAAgAEAAYABgAHAAYABQAHAAkACwANAAsACgAKAAoACwAMAAwADQALAAoA
CAAHAAgABwAHAAcABwAHAAUAAwAAAPz/+v/5//v/+//7//r/+f/5//n/+v/6//n/9v/1
//f/9//2//X/9//3//b/9v/0//T/9P/0//L/8v/x//H/8f/y//P/8//1//X/9f/2//j/
9//0//T/9//+/wgAGAAoADgATgBvAJYAuADTAO0ABQERAfgAvwCPAF8AFQDI/5H/YP85
/yr/Jv8h/yX/Nv9L/2j/gf+W/6j/u//L/9r/5P/n/+v/7v/v//D/8f/z//T/8//0//b/
9v/3//r/+//8//3//f/9//3//v/+//7//v8AAAEAAQABAAEAAQABAAEAAQABAAIAAwAB
AAIAAgACAAIAAQABAAIAAgAEAAUABQAFAAUABQAFAAUABgAGAAgABgAGAAYABgAHAAoA
CwANAA0ADgAOAA4AEAAQABEAEQATABQAFAAUABYAFwAZABkAFwAYABkAGgAbABwAHAAd
AB8AIAAhACIAIwAkACcAJwApACoAKgArAC0ALgAvAC8AMAAyADMANAA1ADcAOAA5ADcA
NwA4ADkAOQA5ADkAOQA6ADoAOgA5ADkAOgA6ADkAOAA4ADgANgA1ADQAMgAxADAALwAs
ACoAJgAlACMAIwAiACEAHwAdABsAGwAYABYAFQAUABEAEQAPAA4ADQANAAoACAAHAAcA
CQAHAAYABQAGAAcACAAJAAgABQAEAAMAAwADAAIAAgADAAEAAQACAAAAAAAAAAAAAAD+
//7//v8AAAAAAAAAAP7//v/+//7//v/////////9//3//f/9//7///8AAAEAAAD///7/
/f///wAAAQACAAAAAAAAAAAA/v////////8BAAEAAQABAAEA///+//7/AgACAAIAAgD/
/////////wEAAQACAAIAAgACAAIAAgACAAIAAgACAAIAAgACAAIAAgABAAEAAgACAAIA
AgABAAMAAgACAAIAAQABAAIAAwADAAMAAwABAAIAAgACAAEAAQACAAQABAACAAEAAAD/
/wEAAQABAAEAAwADAAMAAwABAAEAAQABAAEAAgADAAMAAwADAAIAAQD///////8CAAEA
AQABAAEAAgACAAIAAgAAAAAAAAAAAAQABAADAAQAAgACAAIAAgAAAAAAAAAAAAIAAgAC
AAIAAgACAAIAAgADAAQABQAGAAYABgAGAAYACAAKAAwADgAQABAAEAAQABAAEAAQABAA
EQASABMAFAAUABQAFAAUABMAEgARABAADgAOAA4ADgAKAAgABgAEAAMAAgABAAAA/v/+
//7//v/+//7//v/+//3//P/7//r/+v/6//r/+v/6//r/+v/6//r/+v/6//r//P/8//z/
/P/6//r/+v/6//z//P/8//7//v/+/wQADgAWACQAMgBCAFQAdACcALwA2ADuAAIBDAHw
ALIAfABKAAIAuv+I/1z/NP8o/yT/IP8k/zb/TP9o/4T/nP+w/8T/2P/k/+r/7v/x//L/
8//0/w==
         </WaveFormData>
      </LeadData>
      <LeadData>
         <LeadByteCountTotal>10000</LeadByteCountTotal>
         <LeadTimeOffset>0</LeadTimeOffset>
         <LeadSampleCountTotal>5000</LeadSampleCountTotal>
         <LeadAmplitudeUnitsPerBit>4.88</LeadAmplitudeUnitsPerBit>
         <LeadAmplitudeUnits>��V</LeadAmplitudeUnits>
         <LeadHighLimit>2147483647</LeadHighLimit>
         <LeadLowLimit>268435456</LeadLowLimit>
         <LeadID>V5</LeadID>
         <LeadOffsetFirstSample>0</LeadOffsetFirstSample>
         <FirstSampleBaseline>0</FirstSampleBaseline>
         <LeadSampleSize>2</LeadSampleSize>
         <LeadOff>FALSE</LeadOff>
         <BaselineSway>FALSE</BaselineSway>
         <ExcessiveACNoise>FALSE</ExcessiveACNoise>
         <MuscleNoise>FALSE</MuscleNoise>
         <LeadDataCRC32>2214550373</LeadDataCRC32>
         <WaveFormData>
yP/I/8j/yP/I/8j/yP/I/8b/xv/G/8b/xf/E/8P/wv/B/8D/v/++/8D/wP/A/8D/v/++
/73/vP+6/7r/uv+6/7r/uv+6/7r/uv+6/7r/uv+8/7z/vP+8/73/vv+//8D/w//E/8X/
xv/K/8z/zv/Q/9L/1P/W/9j/2//c/93/3v/f/+D/4f/i/+P/5P/l/+b/5v/m/+b/5v/m
/+b/5v/m/+f/6P/p/+r/6f/o/+f/5v/n/+j/6f/q/+r/6v/q/+r/5//m/+X/5P/m/+b/
5v/m/+b/5v/m/+b/5v/m/+b/5v/m/+b/5v/m/+b/5v/m/+b/5//o/+n/6v/o/+j/6P/o
/+r/6v/q/+r/6v/q/+r/6v/s/+z/7P/s/+7/7v/u/+7/7P/s/+z/7P/t/+7/7//w//L/
8v/y//L/9P/0//T/9P/y//L/8v/y//L/8v/y//L/9P/0//T/9P/2//b/9v/2//X/9P/z
//L/8P/w//D/8P/y//L/8v/y//L/8v/y//L/8P/w//D/8P/y//L/8v/y//P/9P/1//b/
9v/2//b/9v/2//b/9v/2//j/+P/4//j/9v/2//b/9v/3//j/+f/6//z//P/8//z/+//6
//n/+P/6//r/+v/6//z//P/8//z/+v/6//r/+v/7//z//f/+//7//v/+//7//f/8//v/
+v/8//z//P/8//7//v/+//7//v/+//7//v/+//7//v/+/wAAAAAAAAAA/v/+//7//v8A
AAAAAAAAAAAAAAAAAAAAAgACAAIAAgAEAAQABAAEAAIAAgACAAIABAAEAAQABAACAAIA
AgACAAQABAAEAAQABQAGAAcACAAGAAYABgAGAAgACAAIAAgACAAIAAgACAAIAAgACAAI
AAYABgAGAAYACAAIAAgACAAIAAgACAAIAAoACgAKAAoADAAMAAwADAAKAAoACgAKAAoA
CgAKAAoACAAIAAgACAAKAAoACgAKAAsADAANAA4ADAAMAAwADAAKAAoACgAKAAsADAAN
AA4ADwAQABEAEgARABAADwAOABAAEAAQABAAEgASABIAEgAWABcAGQAZABkAGQAaABsA
HAAdAB0AHQAfAB8AIAAhACEAIAAfAB0AHgAeAB8AHwAeAB4AHQAcAB0AGwAaABoAFgAW
ABYAFgAWABUAFAASABIAEgASABIAEwATABMAEwARABEAEQARABIAEgASABIAEQARABEA
EQASABMAFAAWABUAFQAVABUAFgAUABQAFAARAAwACAAHAAsAFQAgACsANABEAF0AfQCb
ALwA2QD0APwA5ADCAKQAgwBWACQA/f/g/8b/tP+q/6P/nf+e/6b/uf/L/9X/3v/o//D/
+f8CAAsAEQARAA8AEAAQABAAEgATABQAFQATABUAFwAYABoAGgAaABoAGgAbABsAHAAc
ABwAHgAeAB4AHQAdAB4AHQAfAB8AHwAeAB4AHwAfAB8AHQAfACEAHwAgAB8AHgAfAB8A
IQAkACQAIwAjACQAIgAiACIAIgAkACUAJQAlACQAIwAiACIAJQAlACUAJgAlACUAJgAm
ACUAJQAmACcAJQAlACUAJwAoACgAKAAoACgAKQAqACoAKwAsAC4ALwAvAC8ALwAvADEA
MgAzADQAMgAzADQANgA1ADYAOAA5ADkAOQA7ADsAOQA5ADkAOgA8ADwAPAA7ADkAOQA3
ADcAOQA5ADkAOAA3ADYAMwAxADEAMAAvAC0AKgApACgAJgAkACIAIQAgAB4AHAAbABoA
GQAYABUAFAATABIAEAAQABAAEAANAAwACwAKAAcABgAFAAQABAAEAAQABAADAAIAAQAA
AAAAAAAAAAAA/v/+//7//v/+//7//v/+//z//P/8//z//P/8//z//P/8//z//P/8//z/
/P/8//z//P/8//z//P/6//r/+v/6//z//P/8//z//f/+////AAAAAAAAAAACAAYADAAS
ABgAHAAiACwANAA6AEQATgBWAGAAbgB6AIIAiACOAJYAngCoALQAwgDSAOgA/AASASgB
QAFWAWoBeAFyAVIBJAH0AL4AiABaADwAKAAYAAwABgAIAAgAAgAAAPz/9v/y//L/8v/u
/+z/6v/o/+b/5P/h/+D/3//e/93/3P/b/9r/2v/a/9r/2v/Z/9j/1//W/9b/1v/W/9b/
2f/a/9v/3P/d/97/3//g/+L/4v/i/+L/4v/i/+L/4v/k/+T/5P/k/+L/4v/i/+L/4v/i
/+L/4v/i/+L/4v/i/+L/4v/i/+L/4P/g/+D/4P/e/97/3v/e/9z/3P/c/9z/2//a/9n/
2P/X/9b/1f/U/9b/1v/W/9b/0//S/9H/0P/P/87/zf/M/8r/yv/K/8r/yP/I/8j/yP/G
/8b/xv/G/8f/yP/J/8r/zP/M/8z/zP/N/87/z//Q/9P/1P/V/9b/2P/a/9z/3v/h/+L/
4//k/+f/6P/p/+r/7f/u/+//8P/y//L/8v/y//L/8v/y//L/8v/y//L/8v/0//T/9P/0
//P/8v/x//D/8P/w//D/8P/y//L/8v/y//L/8v/y//L/8v/y//L/8v/w//D/8P/w//D/
8P/w//D/8P/w//D/8P/y//L/8v/y//L/8v/y//L/8P/w//D/8P/u/+7/7v/u//D/8P/w
//D/8P/w//D/8P/y//L/8v/y//D/8P/w//D/8P/w//D/8P/w//D/8P/w/+7/7v/u/+7/
7v/u/+7/7v/s/+z/7P/s/+7/7v/u/+7/7v/u/+7/7v/t/+z/6//q/+v/7P/t/+7/7P/s
/+z/7P/s/+z/7P/s/+3/7v/v//D/7v/u/+7/7v/w//D/8P/w/+7/7v/u/+7/7v/u/+7/
7v/w//D/8P/w/+7/7v/u/+7/7P/s/+z/7P/t/+7/7//w/+7/7v/u/+7/8P/w//D/8P/w
//D/8P/w/+7/7v/u/+7/7P/s/+z/7P/u/+7/7v/u/+7/7v/u/+7/7v/u/+7/7v/s/+z/
7P/s/+3/7v/v//D/7v/u/+7/7v/u/+7/7v/u/+7/7v/u/+7/7v/u/+7/7v/s/+z/7P/s
/+z/7P/s/+z/7v/u/+7/7v/s/+z/7P/s/+z/7P/s/+z/7P/s/+z/7P/s/+z/7P/s/+z/
7P/s/+z/7v/u/+7/7v/u/+7/7v/u/+3/7P/r/+r/6//s/+3/7v/u/+7/7v/u/+z/7P/s
/+z/7v/u/+7/7v/s/+z/7P/s/+7/7v/u/+7/7v/u/+7/7v/t/+z/6//q/+z/7P/s/+z/
7P/s/+z/7P/s/+z/7P/s/+r/6v/q/+r/7P/s/+z/7P/u/+7/7v/u/+z/7P/s/+z/6v/q
/+r/6v/s/+z/7P/s/+z/7P/s/+z/7P/s/+z/7P/q/+r/6v/q/+z/7P/s/+z/7P/s/+z/
7P/q/+r/6v/q/+z/7P/s/+z/7P/s/+z/7P/u/+7/7v/u/+z/7P/s/+z/6v/q/+r/6v/q
/+r/6v/q/+r/6v/q/+r/7P/s/+z/7P/u/+7/7v/u/+z/7v/v//H/8f/x//H/8v/z//T/
9f/1//b/9//4//r/+f/6//r/+v/4//f/9f/0//X/9f/2//b/9v/0//H/7//u/+z/7P/s
/+z/7P/r/+r/6P/o/+j/6P/o/+f/5//n/+X/5f/l/+X/4//i/+L/4v/i/+P/4//j/+X/
5f/l/+X/5P/l/+X/5f/n/+b/5P/i/97/2f/a/+D/6//7/wkAEgAfADQAUABvAIsApQDA
AM8AvACMAGAAPgAQAN3/tP+U/3n/av9i/1z/Wv9f/2v/dv+I/53/q/+1/8L/zP/W/9v/
3v/f/9//4f/h/+L/4v/i/+T/5f/m/+f/6f/r/+3/7v/s/+z/7P/s/+z/7f/t/+7/8P/w
//L/8v/x/+//7v/u/+//8f/x//H/8P/w//H/8f/v/+3/7//x//L/9P/0//T/8//x//H/
8v/z//P/9P/2//T/9P/0//T/9P/1//X/9f/1//X/9f/2//X/9f/1//b/+P/5//v//P/5
//n/+v/7//v/+//7//3//P/8//z//P/8//3//v/+/wEAAgAEAAUAAwADAAMAAwAFAAYA
BwAIAAcABwAHAAgABwAIAAoACwANAA0ADwAPAA0ADQANAA4ADgAOAA4ADQALAAsACQAJ
AAcABwAHAAYABwAGAAMAAQADAAIAAQD///7//f/8//r/+v/4//f/9v/1//L/7//s/+r/
6f/p/+f/5v/l/+X/5v/m/+X/4//i/+L/4v/h/+H/3//f/9//3v/f/97/3v/c/9z/3P/c
/9r/3P/c/9z/3f/f/97/3f/d/9z/3P/b/9r/3P/c/9z/2//d/93/3f/d/97/3//f/9//
3//f/9//3//f/+D/4P/g/+H/3//f/+H/4P/g/+D/4P/h/+H/4f/h/+H/4v/i/+L/4v/i
/+L/4v/k/+P/4//k/+T/5P/k/+P/4v/i/+P/4//j/+P/4//j/+H/4f/i/+L/5P/k/+T/
5P/i/+L/4v/h/+P/4//j/+P/4v/i/+L/4v/k/+P/4//j/+X/5f/m/+b/5P/k/+T/5P/j
/+P/4//i/+T/5v/m/+X/5f/l/+X/5f/m/+j/6P/q/+r/6v/q/+r/6//t/+3/7f/t/+7/
7//w//H/8f/x/+//7//w//H/9P/0//T/8//x//D/8P/v/+//8P/w//D/7f/p/+b/5P/k
/+T/5P/k/+T/4//i/+D/4P/g/+D/4P/d/93/3f/d/9//3//f/9//3v/e/97/3v/f/9//
3//f/+L/4//k/+b/5v/l/+T/4//i/+D/4v/k/+H/4P/e/93/3//j/+7/+f8CAAwAHQA1
AFEAcACLAKYAvAC0AJAAagBNACgA/P/V/7b/mv+G/3r/cf9r/2r/cv+F/5v/p/+u/7b/
wP/J/9T/3//n/+n/6//s/+z/7P/s/+3/7v/v//H/8//1//b/9v/2//b/9v/0//X/9f/2
//j/+P/6//r//P/7//v//P/9//////////7//v//////AQD//wEAAwADAAQAAwACAAMA
AQABAAIAAwADAAQABgAGAAYABgAGAAgACQAJAAkACQAJAAkACgALAAsACwAMAA8ADwAQ
ABAAEAARABMAFQAVABUAFQAXABgAGAAYABgAGgAbABwAHAAgACIAJQAnACYAJwAoACkA
KwAsAC0ALgAwADEAMgA0ADcAOAA6ADsAPQA9AD8APwA/AD8APwBAAEIAQgBCAEEAQQBB
AD8APwBBAEEAQQBAAD0APAA5ADcAOAA2ADQAMQAwAC8ALgAsACcAJAAiACAAHwAcABkA
FgASABEAEQAPAA0ACwAKAAoACgAJAAcABgAIAAgABwAHAAcABwAHAAYABwAGAAYABAAG
AAYABgAEAAIAAgACAAMAAwACAAEAAQACAAIAAQAAAAAAAAAAAP//AQABAAEAAQAEAAUA
BQAFAAcABwAHAAcABQAGAAYABgAHAAUABQAHAAYABgAGAAYABgAHAAgACQAKAAwADQAO
AA0ADAALAAoADAALAAsADAAMAAwADAALAAwADAANAA0ADQANAA0ADQANAA0ADgAOABAA
EAAQABAADgAOAA4ADQAPAA8ADwAPABEAEgATABQAEgARABEAEQARABEAEgASABIAEgAS
ABIADwAPAA8ADgAPABIAEwATABMAEwATABMAFAAUABQAFAATABMAEwATABIAEgASABIA
EwAUABYAFgAWABUAFAAUABcAGAAaABoAGgAaAB4AHwAhACEAIQAhACIAIwAkACUAJQAl
ACUAJQAmACcAKAAoACgAJwAnACYAJgAlACUAJgAmACYAJgAjACEAIAAdABwAGwAaABwA
GwAaABgAGgAaABoAGgAZABkAGQAZABcAFwAXABcAFAAUABQAFAAXABcAFwAXABUAFQAV
ABYAFQAVABUAFQASABIAFgAYABUADgAMAAsAEQAZACIAKwA2AEQAWwB7AJ0AwADfAPwA
CAH0AM4ArgCPAGQANgALAOj/zv+6/67/p/+j/6b/tP/F/8//1//e/+b/7P/1/wAADQAT
ABMAFQAWABYAFgAUABUAFgAXABkAGwAdAB4AHgAeAB4AHgAeAB8AHwAgAB4AHgAgACAA
IgAhACEAIgAiACMAIgAhACIAIgAjACMAIAAdAB4AHwAiACQAJAAkACMAIQAhACIAIgAh
ACEAIgAgACAAIAAgACIAIwAjACMAIwAjACMAJAAlACUAJQAmACUAJQAmACYAJwAnACgA
KQAnACcAJwApACoAKgAqACoALAAtAC4ALgAxADIANAA1ADQANQA2ADcANwA4ADkAOgA8
AD0APgBAAEMARABGAEcARgBFAEYARQBGAEcASABKAEgASABIAEcARwBHAEUARQBFAEUA
RQBEAEMAQgA/AD0AOwA4ADUAMQAwAC8ALgAsACkAJgAkACIAIAAeABwAGgAWABUAFQAT
ABMAEQAQABAADwANAAoACAAIAAgABwAHAAUABQAFAAQABQAEAAQAAgACAAIAAgAAAP7/
/v/+////AQAAAP/////+//7//f/8//r/+v/6//n/+v/7//z//f/8//3//f/9//3//f/9
//3/+//8//z//P/7//n/+f/7//7//v/+//7//f/9//3//f/9//7//v/+//z//P/8//z/
/v/9//3//v8AAAAAAAD///7//v///////f/9//3//f/9//3//v/+//7//v/+//7//P/8
//z/+//7//v/+//7//r/+v/6//r/+v/5//n/+f/5//n/+v/6//j/+P/4//j/+f/5//n/
+P/2//j/+P/3//n/+f/5//n/+v/6//r/+v/5//n/+f/5//j/+P/4//j/9//4//r/+v/6
//n/+P/4//f/9//3//n/+v/6//r/+v/6//r/+v/6//j/+P/4//j/+P/4//b/9v/2//b/
9v/2//j/9//3//b/9v/2//X/9f/3//j/+P/3//f/+P/4//j/+P/4//z//f//////////
/wAAAQAAAAEAAQABAAEAAQACAAMAAgACAAIAAQABAAAAAAD//wEAAgACAAIA///7//j/
9v/1//b/9//4//b/9f/0//L/9P/0//T/9P/z//P/8//z//H/8f/x//H/8v/y//L/8v/z
//P/8//z//P/8//z//T/8//z//P/8//y//L/8v/w/+3/6v/o/+3/9/8BABAAHQAoAD4A
XQB7AJcAtADPAOIA2ACsAH4AWAAtAP7/1P+v/5D/gP94/3L/b/93/4T/lv+n/7f/wf/M
/9j/4v/p/+z/8f/z//P/8f/y//L/8v/0//X/9v/3//X/9//5//r/+v/6//r/+v/8//3/
/f/+//z//P/+//7//v/9//3//v///wEAAQABAAAAAAABAAEAAwABAAMABQAGAAgACAAI
AAUAAwADAAQABwAHAAgACgAKAAoACgAKAAoACwALAAsADQANAA0ADgAPAA8ADwAQAA8A
DwAQABAADwAPABAAEQARABEAEQATABQAFAAUABQAFAAVABYAFgAZABoAHAAdABwAHQAe
AB8AHwAgACEAIgAgACEAIgAkACYAKAArAC0AKwArAC0ALQAtAC0ALQAuAC4ALgAuAC0A
LQAtACsAKwAtAC0ALQAsACkAKAAlACMAIgAgAB4AGwAcABsAGgAYABMAEAAOAAwADAAK
AAgABgAEAAMAAwABAP///f/8//z//P/7//n/+P/4//j/9//3//f/9//3//b/9f/0//T/
8v/y//L/8v/y//L/8v/y//L/8P/w//D/8P/w//D/8P/w/+7/7v/u/+7/7v/u/+7/7v/w
//D/8P/w/+7/7v/u/+7/7v/u/+7/7v/u/+7/7v/u//D/8P/w//D/7v/u/+7/7v/w//D/
8P/w//L/8v/y//L/8v/y//L/8v/w//D/8P/w//L/8v/y//L/8v/y//L/8v/w//D/8P/w
//L/9P/2//r/AAAGAAwAEAAWAB4AKAAwADYAQABIAE4AWABkAHIAegB8AH4AhACIAJAA
oACwAMQA1gDoAPoADgEkAToBVAFmAWoBVgEuAQABzgCWAGgARAAoABIAAgD6//r/+v/8
//r/9v/w/+7/6v/m/+T/4P/f/97/3f/c/9z/3P/c/9z/2//a/9n/2P/W/9b/1v/W/9T/
1P/U/9T/1v/W/9b/1v/Y/9r/3P/e/+D/4P/g/+D/4P/g/+D/4P/g/+D/4P/g/+L/4v/i
/+L/4P/g/+D/4P/h/+L/4//k/+L/4v/i/+L/4P/g/+D/4P/i/+L/4v/i/+H/4P/f/97/
3v/e/97/3v/c/9z/3P/c/9v/2v/Z/9j/2P/Y/9j/2P/V/9T/0//S/9L/0v/S/9L/0P/Q
/9D/0P/P/87/zf/M/8z/zP/M/8z/yv/K/8r/yv/L/8z/zf/O/9D/0P/Q/9D/0v/S/9L/
0v/W/9j/2v/c/93/3v/f/+D/4v/k/+b/6P/r/+z/7f/u//D/8P/w//D/8v/y//L/8v/y
//L/8v/y//T/9P/0//T/9P/0//T/9P/y//L/8v/y//D/8P/w//D/8P/w//D/8P/w//D/
8P/w//D/8P/w//D/8P/w//D/8P/w//D/8P/w//D/8P/w//D/7v/u/+7/7v/s/+z/7P/s
/+z/7P/s/+z/7v/u/+7/7v/s/+z/7P/s/+7/7v/u/+7/8P/w//D/8P/w//D/8P/w//D/
8P/w//D/8P/w//D/8P/w//D/8P/w/+7/7v/u/+7/7v/u/+7/7v/v//D/8f/y//D/8P/w
//D/7v/u/+7/7v/t/+z/6//q/+r/6v/q/+r/6v/q/+r/6v/p/+j/5//m/+b/5v/m/+b/
5v/m/+b/5v/o/+j/6P/o/+b/5v/m/+b/5v/m/+b/5v/o/+j/6P/o/+j/6P/o/+j/6P/o
/+j/6P/m/+b/5v/m/+j/6P/o/+j/6P/o/+j/6P/o/+j/6P/o/+j/6P/o/+j/6P/o/+j/
6P/o/+j/6P/o/+r/6v/q/+r/6P/o/+j/6P/q/+r/6v/q/+r/6v/q/+r/6f/o/+f/5v/o
/+j/6P/o/+r/6v/q/+r/6f/o/+f/5v/o/+j/6P/o/+r/6v/q/+r/6P/o/+j/6P/o/+j/
6P/o/+j/6P/o/+j/6P/o/+j/6P/q/+r/6v/q/+r/6v/q/+r/7P/s/+z/7P/s/+z/7P/s
/+7/7v/u/+7/7v/u/+7/7v/w//D/8P/w/+7/7v/u/+7/8P/w//D/8P/u/+7/7v/u/+7/
7v/u/+7/8P/w//D/8P/u/+7/7v/u/+7/7v/u/+7/8P/w//D/8P/w//D/8P/w//D/8P/w
//D/8P/w//D/8P/u/+7/7v/u/+7/7v/u/+7/7v/u/+7/7v/v//D/8f/y//L/8v/y//L/
8P/w//D/8P/y//L/8v/y//T/9v/3//n/+//7//v//P/7//z//f/9//3//f/9//7/AQAC
AAIAAgADAAMAAgACAAAA//////7/AQAAAP7//f/7//j/9//2//b/9v/1//T/9P/0//T/
9P/2//X/9f/1//f/9//3//f/9f/0//T/9P/1//f/+P/5//j/9//2//X/9//5//r/+//9
//z//P/6//j/9f/y//L/9f/9/wkAFgAfACoAOgBXAHkAmQC2ANMA5gDYALQAjABoAD8A
EADo/8f/rP+Y/4z/hP9//4P/iv+W/6n/uf/B/8r/1v/i/+v/9P/9/wEAAQADAAQABAAE
AAYABwAIAAkACwANAA8AEAAQABAAEAAQABIAEwATABQAFgAWABgAGAAYABcAFwAYABcA
GQAZABkAGQAaABwAHQAbABkAGwAdAB4AIAAgACAAIQAfAB8AIAAjACMAJAAmACUAJAAj
ACIAJgAnACcAJwApACkAKQAqACsAKwArACwALQAtAC4ALgAvAC8AMAAxADEAMQAxADMA
NgA2ADYANgA4ADkAOgA6AD0APgBAAEEAQgBDAEQARQBHAEgASQBKAEoASwBMAE4ATwBQ
AFIAUwBVAFUAVwBXAFcAVwBXAFgAVgBWAFYAVQBXAFcAVQBVAFYAVwBYAFgAWABYAFYA
VQBVAFQAUwBRAE4ATQBMAEoASQBGAEQAQgBCAEAAPgA8ADwAOwA7ADkANwA1ADQANAAz
ADEALgAsAC0ALgAuAC8ALQAtAC0ALAApACgAKAAmACgAKAAoACYAJAAkACQAJQAoACgA
KAApACgAKAAnACYAJwAoACkAKQAqACsALAAtAC0ALQAsACsAKwArACsAKwAsAC4ALwAw
ACkAIwAfAB0AGAAUABAADAAIAAcABgAFAAMABAAEAAQAAgACAAIAAgACAAEAAQACAAQA
BAAEAAMAAgACAAMAAwAFAAUABQAFAAMAAwAEAAQABAAEAAQABAAFAAYABwAHAAUABQAF
AAUABAAEAAQABAAGAAUABQAFAAUABQAGAAYACAAIAAgACAAFAAUABQAEAAQABgAGAAUA
AwADAAMAAwAEAAQABAAEAAcABwAHAAcACAAIAAgACAAIAAgADAANAA8ADwANAA0ADgAP
ABAAEQARABEAEQARABIAEwAWABYAFgAVABUAFAAUABMAEgASABEAEAARAA8ADgAOAAsA
CgAJAAgACAAHAAYABAAGAAYABgAGAAMAAwADAAMABAAFAAYABwAEAAQABAAEAAcABwAH
AAcABgAFAAQABAAHAAcABwAHAAgACAAIAAgABQD+//j/9//5/wMADgAZACQAMABHAGEA
gQCkAMcA5gD4AOwAyACoAIsAZAA0AAcA4P/C/6z/oP+Z/5P/lP+e/6//u//D/8z/1v/c
/+P/7v/7/wEABQADAAQABAAEAAQABQAGAAcABQAHAAkACgAKAAoACgAKAAwADQANAA4A
DAAMAA4ADgAOAA0ADQAOAA0ADwAPAA8AEQASABQAFQAUABEAEgATABIAFAAUABQAEwAR
ABEAEgATABMAFAAWABYAFgAWABYAGAAZABkAGQAZABkAGQAaAB0AHQAdAB4AHQAdAB4A
HgAfAB8AIAAhACMAIwAjACUAJAAkACQAJAAlACcAKQAqACkAKgAsAC0ALAAtAC4ALwAx
ADIAMwA0ADYANwA4ADoAOQA6ADwAPQA/AD8AQQBBAEEAQQBBAEIAQABAAEAAPwA/AD8A
PQA9ADsAOwA7ADoANwA2ADMAMQAyADAALgArACcAJQAjACAAGwAYABYAFAAUABIAEAAO
AAoACQAJAAcAAwABAAAAAAABAAEAAAAAAP///v/8//v/+//7//v/+v/7//r/+v/4//j/
+P/4//b/9P/0//T/9f/1//T/8//z//T/9P/z//L/8v/y//L/8f/z//P/8//z//P/8//y
//H/8f/x//H/8f/y//T/9f/2//P/8f/x//P/8v/y//L/8v/z//P/8//z//H/8v/y//L/
9P/0//T/9P/0//P/8//0//T/9P/0//P/8v/y//P/8//z//P/8//z//X/9f/2//b/9P/0
//T/9P/0//T/9P/z//P/8//z//P/8v/y//L/8v/0//P/8//z//P/8//0//T/8v/y//L/
8v/z//P/8//y//D/8v/y//H/8//z//P/8//z//L/8f/w/+//7//v/+//8P/w//D/8P/u
/+7/7//u/+7/7f/s/+z/7f/t/+3/7//y//L/8v/y//H/8P/v/+7/8P/w//D/8P/y//L/
8P/w/+7/7v/u/+7/7//v//D/8P/u/+7/7f/t/+7/8P/x//H/8//z//L/8P/w//D/8P/x
//L/8//0//b/9v/4//n/+//7//v/+//+////AAABAAAA///+//3//v///wAAAAD+//3/
/f/8//z/+//7//z//v/+//z/+f/2//T/8f/w//L/8v/y//H/8v/w//D/8P/v/+7/7P/r
/+3/7f/t/+3/7f/t/+z/7P/q/+r/6//r/+n/6f/p/+n/6f/q/+v/6//t/+3/7P/s/+7/
6v/l/+L/4v/n//H///8OABkAKABAAFsAewCZALYAzwDcAMgAnAByAEoAGwDs/8j/pf+I
/3r/cv9q/2n/cf+C/5T/pf+z/7//yP/S/9z/5f/o/+n/6//t/+3/7v/u/+7/7P/t/+7/
7//x//P/9f/2//j/+P/4//j/9v/3//f/+P/6//r//P/8//z/+//7//z/+//9//3//f/+
//7///////3/+//9////AAACAAIAAgADAAEAAQACAAMAAwAEAAYABQAEAAMAAgAFAAcA
CAAJAAcABwAHAAgACQAJAAkACgANAA0ADgAOAA8ADwAQABEAEAAPAA4ADwAQABAAEAAQ
ABIAEwAUABQAEwAUABYAFwAYABkAGgAbABsAHAAdAB4AHgAfACAAIgAhACIAJAAlACcA
JwApACkAKQApACkAKgAqACoAKgApACsAKwApACkAKQApACkAKAAnACYAIwAhACAAHgAc
ABkAFgAVABQAEgARAA4ADAAKAAgABgAEAAIAAgABAAEA///9//v/+v/6//j/9//1//T/
9P/0//P/8//0//X/9v/2//T/8v/x/+7/8P/w//D/7v/w//D/8P/x/+//7v/t/+3/7v/u
/+3/7P/u/+7/7v/t/+3/7f/t/+3/7P/t/+3/7f/t/+3/7f/t/+3/7v/u/+7/7f/r/+v/
7f/w//D/8P/w/+//7//v/+//7//w//D/8P/y//L/8v/y//D/7//v//D/8v/y//L/8f/u
/+7/7//v//D/8f/y//P/8f/x//L/8v/y//L/8v/y//L/8v/y//H/8f/x//H/8f/y//L/
8v/y//L/8f/x//H/8f/x//L/8v/y//L/8v/y//H/8f/x//D/8v/0//T/8//x//H/8f/x
//T/9P/0//T/8//z//P/8//y//L/8v/y//P/9P/2//b/9v/1//T/9P/x//H/8f/z//T/
9P/0//T/8v/y//L/8v/0//T/9P/0//j/9v/2//b/9P/0//T/9P/0//T/9P/0//T/9P/0
//T/9v/2//b/9v/2//b/9v/2//j/+P/4//j/+//8//3//v8AAAAAAAAAAAIAAgACAAIA
BAAEAAQABAAEAAQABAAEAAIAAgACAAIAAAAAAAAAAAD+//z/+v/4//b/9v/2//b/9P/0
//T/9P/0//T/9P/0//H/8P/v/+7/8P/w//D/8P/w//D/8P/w//D/8P/w//D/8v/y//L/
8v/w//D/8P/w//L/8v/y//D/7v/q/+z/8v/+/wgAFgAiADAARgBkAIAAngC6ANIA4ADI
AJQAZgA+ABAA4v++/5z/gv90/3D/aP9o/3L/gP+U/6b/tv/C/9D/3v/m/+r/7P/t/+7/
7//w/w==
         </WaveFormData>
      </LeadData>
      <LeadData>
         <LeadByteCountTotal>10000</LeadByteCountTotal>
         <LeadTimeOffset>0</LeadTimeOffset>
         <LeadSampleCountTotal>5000</LeadSampleCountTotal>
         <LeadAmplitudeUnitsPerBit>4.88</LeadAmplitudeUnitsPerBit>
         <LeadAmplitudeUnits>��V</LeadAmplitudeUnits>
         <LeadHighLimit>2147483647</LeadHighLimit>
         <LeadLowLimit>268435456</LeadLowLimit>
         <LeadID>V6</LeadID>
         <LeadOffsetFirstSample>0</LeadOffsetFirstSample>
         <FirstSampleBaseline>0</FirstSampleBaseline>
         <LeadSampleSize>2</LeadSampleSize>
         <LeadOff>FALSE</LeadOff>
         <BaselineSway>FALSE</BaselineSway>
         <ExcessiveACNoise>FALSE</ExcessiveACNoise>
         <MuscleNoise>FALSE</MuscleNoise>
         <LeadDataCRC32>1826842578</LeadDataCRC32>
         <WaveFormData>
8v/y//L/8v/y//L/8v/y//D/8P/w//D/7f/s/+v/6v/o/+j/6P/o/+j/6P/o/+j/5//m
/+X/5P/i/+L/4v/i/+L/4v/i/+L/5P/k/+T/5P/m/+b/5v/m/+f/6P/p/+r/6//s/+3/
7v/w//L/9P/2//n/+v/7//z///8AAAEAAgAEAAQABAAEAAYABgAGAAYABAAEAAQABAAE
AAQABAAEAAYABgAGAAYABQAEAAMAAgACAAIAAgACAAIAAgACAAIA///+//3//P/+//7/
/v/+//z//P/8//z/+v/6//r/+v/6//r/+v/6//n/+P/3//b/+P/4//j/+P/2//b/9v/2
//T/9P/0//T/8v/y//L/8v/y//L/8v/y//L/8v/y//L/8P/w//D/8P/w//D/8P/w/+7/
7v/u/+7/7v/u/+7/7v/s/+z/7P/s/+v/6v/p/+j/6f/q/+v/7P/q/+r/6v/q/+f/5v/l
/+T/5v/m/+b/5v/k/+T/5P/k/+T/5P/k/+T/4//i/+H/4P/g/+D/4P/g/+L/4v/i/+L/
4f/g/9//3v/e/97/3v/e/9z/3P/c/9z/2//a/9n/2P/a/9r/2v/a/9j/2P/Y/9j/1v/W
/9b/1v/W/9b/1v/W/9T/1P/U/9T/0v/S/9L/0v/S/9L/0v/S/9L/0v/S/9L/0P/Q/9D/
0P/S/9L/0v/S/9L/0v/S/9L/0P/Q/9D/0P/Q/9D/0P/Q/87/zv/O/87/zP/M/8z/zP/K
/8r/yv/K/8j/yP/I/8j/yP/I/8j/yP/G/8b/xv/G/8X/xP/D/8L/wv/C/8L/wv/A/8D/
wP/A/77/vv++/77/wP/A/8D/wP++/77/vv++/8D/wP/A/8D/vv++/77/vv+8/7z/vP+8
/7r/uv+6/7r/uv+6/7r/uv+6/7r/uv+6/7r/uv+6/7r/vP+8/7z/vP+6/7r/uv+6/7j/
uP+4/7j/tv+2/7b/tv+4/7j/uP+4/7r/uv+6/7r/uf+4/7f/tv+1/7T/s/+y/7T/tP+0
/7T/tf+2/7f/uP+3/7b/tf+0/7T/tP+0/7T/tP+0/7T/tP+0/7b/uP+4/7n/uf+5/7r/
uv+8/7z/vP++/77/vv++/77/vf+8/7r/u/+8/7z/vP+7/7v/uv+5/7j/uP+3/7b/s/+z
/7P/s/+z/7L/sP+w/7D/sP+w/7D/sf+x/7H/sP+w/7D/sP+w/7D/sf+y/7P/sv+x/7D/
r/+x/7L/tP+1/7X/tv+2/7b/tv+1/7X/tf+z/6//q/+s/7D/t//A/8b/zv/X/+f//P8T
ACwAQwBbAGAATQAyAB4ACgDv/8//tP+g/5D/gf95/3D/af9p/2//ff+L/5T/mf+g/6b/
rP+z/7z/wP/A/8D/wP/A/8D/wf/D/8T/xf/H/8j/yP/H/8n/yf/J/8n/y//L/8v/zP/O
/87/zv/P/8//zv/O/87/0P/R/9H/0//T/9P/0//T/9X/1P/U/9b/1f/W/9b/1v/Z/9r/
2//c/9z/3f/d/97/3P/c/9z/3P/f/+H/4v/j/+H/4f/h/+L/5f/o/+n/6//p/+r/6v/r
/+v/7P/s/+3/8P/x//H/8//0//T/9f/2//f/+P/5//r//P/9////AAAAAAAAAwAEAAUA
BgAHAAgACQAKAAoACgAKAAsADAAQABAADwAPABAAEAARABIAEgASABIAEgATABMAEgAR
ABEAEwARABMAEwASABEAEAAQAA4ADQAMAAsACwAJAAcABwAHAAYABQACAAIAAAD///7/
/f/8//v/+v/5//j/+P/4//j/+P/3//b/9f/0//P/8v/x//D/8v/y//L/8v/w//D/8P/w
//L/8v/y//L/8P/w//D/8P/y//L/8v/y//L/8v/y//L/8//0//X/9v/2//b/9v/2//b/
9v/2//b/+P/4//j/+P/2//b/9v/2//f/+P/5//r/+//8//3//v/8//7/AAACAAYACgAQ
ABYAGgAgACgAMAA2AD4ARgBOAFgAZgBwAHgAfgCEAIoAkgCaAKgAtgDGANgA6gD8ABAB
IgEyAT4BSAFEAS4BCAHeALIAhABgAEYANgAqABwAGAAYABYADgAMAAgAAgD+//7//P/8
//r/9//2//X/9P/y//D/7v/s/+v/6v/p/+j/6P/o/+j/6P/n/+b/5f/k/+L/4v/i/+L/
4//k/+X/5v/n/+j/6f/q/+z/7P/s/+z/7P/s/+z/7P/u/+7/7v/u/+z/7P/s/+z/7P/s
/+z/7P/s/+z/7P/s/+z/7P/s/+z/6v/q/+r/6v/p/+j/5//m/+T/5P/k/+T/4//i/+H/
4P/e/97/3v/e/97/3v/e/97/3f/c/9v/2v/Y/9j/2P/Y/9j/2P/Y/9j/2v/a/9r/2v/a
/9r/2v/a/9v/3P/d/97/3//g/+H/4v/l/+b/5//o/+r/7P/u//D/8v/0//b/+P/7//z/
/f/+/wAAAgAEAAYACQAKAAsADAAMAAwADAAMAA4ADgAOAA4ADgAOAA4ADgAQABAAEAAQ
AA8ADgANAAwADAAMAAwADAAMAAwADAAMAAoACgAKAAoADAAMAAwADAALAAoACQAIAAgA
CAAIAAgACAAIAAgACAAIAAgACAAIAAoACgAKAAoACQAIAAcABgAGAAYABgAGAAYABgAG
AAYACAAIAAgACAAIAAgACAAIAAgACAAIAAgACAAIAAgACAAKAAoACgAKAAoACgAKAAoA
DAAMAAwADAAKAAoACgAKAAoACgAKAAoADAAMAAwADAALAAoACQAIAAkACgALAAwACgAK
AAoACgAIAAgACAAIAAoACgAKAAoACAAIAAgACAAKAAoACgAKAAgACAAIAAgACAAIAAgA
CAAKAAoACgAKAAgACAAIAAgABgAGAAYABgAHAAgACQAKAAgACAAIAAgACgAKAAoACgAK
AAoACgAKAAoACgAKAAoACAAIAAgACAAKAAoACgAKAAoACgAKAAoACgAKAAoACgAIAAgA
CAAIAAkACgALAAwADAAMAAwADAAMAAwADAAMAAwADAAMAAwADAAMAAwADAALAAoACQAI
AAoACgAKAAoADAAMAAwADAAKAAoACgAKAAoACgAKAAoACgAKAAoACgAKAAoACgAKAAoA
CgAKAAoACgAKAAoACgAMAAwADAAMAAsACgAJAAgACQAKAAsADAAMAAwADAAMAAsACgAJ
AAgACQAKAAsADAAKAAoACgAKAAsADAANAA4ADgAOAA4ADgANAAwACwAKAAwADAAMAAwA
DAAMAAwADAAMAAwADAAMAAoACgAKAAoADAAMAAwADAAOAA4ADgAOAA4ADgAOAA4ADAAM
AAwADAAOAA4ADgAOAAwADAAMAAwADgAOAA4ADgAMAAwADAAMAAwADAAMAAwADAAMAAwA
DAAKAAoACgAKAAwADAAMAAwADAAMAAwADAAOAA4ADgAOAAwADAAMAAwADAAMAAwADAAM
AAwADAAMAAoACgAKAAoACwAMAA0ADgAQABAAEAAQABAAEAASABQAFAATABMAEwAUABYA
GAAYABoAGgAaABoAGAAZABkAGQAYABYAFgAVABYAFgAXABcAFwAVABQAEgAQAA8ADwAP
ABEAEQAQAA4ADAAMAAwADAAMAAsACwALAAoACgAKAAoACAAHAAcABwAHAAcABwAHAAgA
CAAJAAsACwALAAwADAAMAAwACwAHAAMA/////wUAEAAcACUALAA0AEAAUwBpAH4AkwCo
ALMAowB+AF8ARAAoAAgA6//V/8L/tv+w/6n/pf+o/7H/uf/H/9X/3//o//H/+v8AAAYA
BwAIAAgACgAKAAoACgAKAAoACwALAAsADgAQABEAEQARABEAEQARAA8ADwAPABAAEgAS
ABIAEwATABIAEgASABIAEwATABUAEwATABMAEwAVABQAFAAWABkAGgAaABoAGAAYABgA
GAAaABsAGwAcABoAGgAaABoAHAAdAB0AHQAdAB0AHQAeAB4AIAAgACEAJAAmACcAKQAo
ACgAJwAnACgAKQApACsAKgAqACsALAAtAC4ALwAwADQANQA3ADgANwA2ADgAOAA5ADoA
OwA8ADsAPAA8ADwAPAA9AD4AQgBEAEMAQwBEAEIAQwBEAEQARABEAEQARQBFAEQAQwBD
AEMAQQBDAEMARABDAEIAQgBCAEEAQAA/AD8APQA7ADsAOwA6ADkANgA0ADQAMgAxACwA
LAArACoAKgAqACoAKgAqACkAJwAnACcAJgAlACUAJAAkACMAIwAhACAAIAAfAB8AHwAf
AB0AHwAfAB8AHwAfAB8AHwAfAB0AHAAcABwAHgAeAB4AHgAcAB0AHQAdAB8AHwAfAB8A
HwAeAB0AHQAfAB8AHwAgACAAIAAgACAAHgAeAB4AHgAfAB8AHwAgACAAIAAgAB8AHgAf
AB4AHgAgACAAIAAgACEAIAAfAB4AHAAcABwAHAAbAB0AHwAfABsAGgAaABsAHAAdAB0A
HQAbABsAGgAYABoAGgAaABoAGgAaABkAGAAXABcAGAAaABsAGwAbABsAGgAZABkAFwAW
ABUAFQAWABYAFgAWABYAFgAWABUAFQAWABYAGAAYABgAGAAYABYAGAAaABoAGwAbABsA
HAAbABwAGwAaABoAGgAaABoAGwAbABsAGgAYABgAFwAWABYAFwAXABcAEgAQAA0ACgAJ
AAkACQAJAAkACAAGAAYABAAEAAQABAABAAEAAQAAAAAAAAAAAAAA///////////9//3/
/f/9//7//v///////v/+//3//P/8//n/+f/7//f/8//v/+7/7v/z//r/AgAGAA0AFwAm
ADsAUABlAHcAiACDAGQARgAyAB0AAQDo/9L/wP+x/6f/nP+X/5X/mf+n/7f/vv/B/8b/
zP/S/9n/4v/o/+j/6v/q/+r/6v/q/+v/6//r/+3/7v/u/+3/7//v/+//7//u/+3/7P/s
/+z/7P/s/+3/7f/s/+z/7P/u/+//7//x//D/7//u/+3/7f/s/+z/7v/t/+7/7v/u/+z/
7P/s/+z/7P/t/+3/7v/u/+7/7v/u//D/8f/x//H/7//v/+//8P/u//D/8P/x/+//8P/w
//H/8//0//T/9f/1//X/9P/1//T/9P/1//b/9f/2//f/+P/8//3///8AAP7//v8BAAIA
AwAEAAUABgAHAAgACAAIAAgACQAKAA4AEAAPAA8AEAAQABEAEgASABIAEgASABMAFQAU
ABMAEwATABEAEwATAA8ADQALAAoACgAJAAgABwADAAEA//////z/+v/4//T/8f/w/+3/
6//o/+j/5//m/+T/4v/g/97/3v/d/9v/2//Z/9j/1//X/9j/2P/X/9f/1//W/9b/1f/V
/9X/1f/T/9L/0f/Q/8//z//P/8//z//N/8z/zP/M/8r/yv/K/8r/yv/L/8v/y//N/83/
zf/N/8//zv/N/83/y//L/8v/zP/K/8r/yv/K/8j/yP/I/8j/x//H/8f/yP/K/8r/yv/J
/8j/yf/I/8j/xv/G/8b/xv/G/8b/xv/G/8T/xP/E/8T/xP/F/8b/xf/D/8L/wv/D/8L/
w//D/8P/wf/B/8D/vv/A/8D/wP/A/8H/wv/C/8L/wP+//7//wP/A/7//vv+9/77/vf+9
/7v/uv+5/7n/uv+8/7z/vP+8/7r/uv+5/7n/uv+6/7v/u/+6/7r/uf+4/7b/t/+4/7n/
t/+3/7f/t/+5/7n/t/+3/7j/uP+6/7r/uv+6/7r/vP++/77/vf+9/73/vv++/8D/wP/A
/77/vv++/77/v/+//7//vv+9/77/vv++/7z/vf+9/73/vf+8/7r/uP+1/7X/tf+1/7f/
tv+0/7T/tP+0/7T/tP+z/7P/s/+y/7L/sv+y/7L/sf+x/7H/sf+z/7P/s/+z/7L/sv+z
/7P/sf+y/7L/sv+y/7H/tf+3/7P/r/+t/67/tP+7/8L/yP/O/9f/5//8/xMALABDAF0A
ZgBXADoAIgAOAPf/2/++/6b/lv+F/3v/dP9v/2//e/+H/4//lP+Z/5z/ov+q/7H/uv/A
/8D/wv/C/8L/wv/A/8H/wf/B/8T/xv/H/8f/yP/J/8r/y//L/8v/y//M/87/zv/O/8//
0f/Q/9D/0P/Q/9H/0f/T/9X/1f/V/9X/0//S/9L/1P/W/9j/2f/a/9r/2v/a/9r/2v/b
/9v/3P/e/97/3v/e/+L/4//j/+P/4//j/+P/5P/m/+j/6P/p/+f/6P/o/+n/6//s/+z/
7f/s/+3/7f/v//L/8v/z//T/9//4//n/+v/+////AQACAAIAAgAFAAYABQAGAAcACAAK
AAwADQAOAA8AEQATABgAFgAVABUAFgAXABkAGwAcABwAHAAcAB0AHwAeAB0AHQAdABsA
HQAdABoAGQAYABgAFQATABEADwAPAA0ACwALAAcABgAFAAIAAgACAAAA///8//z/+//6
//v/+v/5//j/9v/1//P/8//z//L/8f/x//L/8v/x//H/8f/w//D/7//x//H/8f/v/+//
7//v/+//8f/x//H/8f/z//L/8v/y//D/8P/w//D/8v/z//P/8//z//P/8//z//T/9P/0
//X/8//z//P/9P/0//T/9P/0//b/9v/2//b/9//3//f/+P/2//b/9v/1//X/9//3//j/
+P/4//j/+P/6//r/+v/6//r/+v/6//r/+v/7//z/+//7//r/+v/7//z//f/9//3/////
//7//P/+//7//v/+/wAAAAD///7//f/9//7/AAAAAP///v/9//3//f/+//3//f/9//7/
AAD///7//f/8//3//v/+/////v/+///////9//7//v/+//z//f/+///////////////9
//3/+//7//v/+v/6//v//v/+//7//v/+//3//v///wAAAAD+//3//f/9//7//v/+//7/
/v/+/wAA//////7////+//7///8AAAEAAgADAAMABAAGAAYABgAGAAgACgAMAAwACwAL
AAsADAAMAA4ADgAOAA4ADgAOAA4ADwAPAA8ADgAOAA4ADQAMAA4ADwAPAA8ADAAKAAcA
BAAEAAUABgAHAAcABgAEAAQABAAEAAQABAADAAMAAwACAAIAAgACAAIAAwADAAMAAwAB
AAEAAQABAAIAAgADAAMAAQACAAIAAgAAAAEAAQD///3/+f/5//7/BgAPABgAIAAoADUA
SQBeAHMAhgCbAKkAoAB/AFwARAAqAA0A8f/W/8L/tv+x/6v/qP+r/7P/wf/P/9n/4P/n
//D/+P/+/wEABAAEAAQABAAEAAQABAAGAAcABwAHAAgACAAHAAUABwAHAAcABwAHAAcA
BwAIAAYABgAGAAcABwAGAAYABgAGAAcABwAJAAgABwAGAAUABwAGAAYACAAJAAoACgAK
AAkACAAHAAYACAAJAAkACgAKAAoACgAKAAoACwALAAsACwALAAsADAAMAA4ADgAPAA8A
EAAQABEADwAQABAAEQAUABUAFQAXABgAGAAZABoAGQAaABsAHAAgACEAIwAkACYAJgAp
ACoAKwAsAC0ALgAtAC4ALgAuADEAMwA1ADoAOgA5ADkAOgA6ADsAPAA8ADwAPAA8AD0A
PQA8ADsAOwA9ADsAPQA9ADoAOQA4ADgANQAzADEALwAvAC0AKwArACcAJgAlACIAIgAi
ACAAHwAcABwAGwAaABkAGAAXABYAFgAVABMAEwATABIAEQARABIAEgARABEAEQAQABAA
DwAPAA8AEQAQABAAEAAQABAADgAOAA4ADgAQABAAEAAQAA8ADgANAAwADAAMAAwADAAO
AA4ADgAOAAwADAAMAAwADAAMAAwADAAOAA4ADgAOAAwADAAMAAwADAAMAAwADAAMAAwA
DAAMAA4ADgAOAA4ADgAOAA4ADgAOAA4ADgAOABAAEAAQABAAEAAQABAAEAAQABAAEAAQ
ABIAFAAYABwAIAAkACoALgAyADoARABKAFAAWABeAGYAbgB6AIQAjgCQAJQAmACcAKIA
sADCANIA4ADsAPoACgEaASwBPAFIAUoBPgEgAfoAzACgAH4AYgBMADoALgAoACYAJgAk
ACAAHAAWABIAEAAMAAgACAAFAAQAAwACAAIAAgACAAIA///+//3//P/7//r/+f/4//b/
9v/2//b/+P/4//j/+P/6//z//v8AAAIAAgACAAIAAgACAAIAAgACAAIAAgACAAIAAgAC
AAIAAAAAAAAAAAACAAIAAgACAAIAAgACAAIAAQAAAP///v8AAAAAAAAAAP///v/9//z/
/P/8//z//P/6//r/+v/6//n/+P/3//b/9v/2//b/9v/1//T/8//y//L/8v/y//L/8P/w
//D/8P/u/+7/7v/u//D/8P/w//D/8P/w//D/8P/z//T/9f/2//j/+P/4//j/+//8//3/
/v8CAAQABgAIAAkACgALAAwADgAQABIAFAAXABgAGQAaABwAHAAcABwAHQAeAB8AIAAg
ACAAIAAgACAAIAAgACAAIAAgACAAIAAeAB4AHgAeABwAHAAcABwAHAAcABwAHAAcABwA
HAAcABwAHAAcABwAHAAcABwAHAAcABwAHAAcABoAGgAaABoAGgAaABoAGgAaABoAGgAa
ABoAGgAaABoAHAAcABwAHAAbABoAGQAYABoAGgAaABoAHAAcABwAHAAdAB4AHwAgAB4A
HgAeAB4AIAAgACAAIAAgACAAIAAgACAAIAAgACAAIgAiACIAIgAjACQAJQAmACQAJAAk
ACQAJAAkACQAJAAnACgAKQAqACwALAAsACwALAAsACwALAAqACoAKgAqACoAKgAqACoA
KgAqACoAKgAsACwALAAsACoAKgAqACoAKAAoACgAKAAqACoAKgAqACoAKgAqACoAKAAo
ACgAKAAqACoAKgAqACgAKAAoACgAKAAoACgAKAAoACgAKAAoACgAKAAoACgAKAAoACgA
KAAmACYAJgAmACcAKAApACoAKQAoACcAJgAoACgAKAAoACoAKgAqACoAKQAoACcAJgAo
ACgAKAAoACoAKgAqACoAKQAoACcAJgAmACYAJgAmACgAKAAoACgAJgAmACYAJgAmACYA
JgAmACQAJAAkACQAIgAiACIAIgAiACIAIgAiACIAIgAiACIAIgAiACIAIgAgACAAIAAg
ACAAIAAgACAAHwAeAB0AHAAeAB4AHgAeAB4AHgAeAB4AHgAeAB4AHgAcABwAHAAcAB4A
HgAeAB4AHgAeAB4AHgAcABwAHAAcABoAGgAaABoAHAAcABwAHAAeAB4AHgAeABwAHAAc
ABwAHAAcABwAHAAbABoAGQAYABgAGAAYABgAGAAYABgAGAAYABgAGAAYABgAGAAYABgA
FwAWABUAFAAUABQAFAAUABUAFgAZABwAHAAbABsAGwAZABoAGwAaABgAGAAYABgAGgAb
ABsAGwAaABgAGAAXABUAFAAUABMAFAATABMAEgAOAAsACQAHAAUABQAEAAIAAAAAAAAA
AAD+//3//f/9//z//P/8//z/+v/5//n/+f/5//n/+f/5//j/9v/1//X/9//3//j/+P/4
//b/9f/1//H/7//r/+n/7P/0//3/BAAKABAAGQAtAEYAWwBwAIkAlQCKAGkATAA0ABwA
///j/8z/uP+o/5//l/+S/4//kf+b/6v/t/+6/73/xv/O/9T/2//i/+T/4v/i/+L/4v/i
/+L/4//j/+P/4//k/+T/4//j/+P/4//j/+P/4//j/+T/5P/k/+T/5f/j/+L/4v/i/+D/
4f/h/+P/5P/l/+b/5//l/+T/5P/m/+f/6P/o/+j/6P/o/+j/6P/m/+f/5//o/+b/5v/m
/+b/6P/p/+n/6f/p/+n/6f/q/+j/6v/q/+v/6f/q/+r/6//p/+r/6v/r/+r/6//r/+3/
7P/s/+3/7v/t/+7/7//w//L/8//1//b/9P/0//f/+P/3//j/+f/6//v//P/8//z//P/9
//7/AgAAAP////8AAP7///8AAAAA///+//3//f/9//z/+//7//v/+f/7//v//P/7//r/
+v/6//n/+P/3//P/8f/v/+//7f/s/+v/6P/m/+b/5P/j/+L/4v/h/+D/3f/c/9v/2v/Z
/9f/1P/T/9T/1P/U/9X/1P/U/9P/0//R/9D/0P/P/8//z//P/83/zP/L/8r/yf/K/8v/
zP/N/8v/yv/K/8r/yv/K/8r/yv/M/83/zf/N/8z/y//K/8n/yf/I/8f/x//J/8n/yf/K
/8j/yP/I/8j/yv/K/8r/yv/I/8f/xv/G/8b/xv/G/8X/w//F/8X/xv/E/8T/xP/E/8T/
xP/E/8T/wv/C/8L/wv/B/8P/xf/F/8H/wP/A/8H/wP/B/8H/wf/C/8P/w//C/8D/wP/A
/8D/vv++/73/vP+9/73/vv/A/7//v/+//7//wP+//7//vf+8/7v/u/+8/7z/vP+8/7z/
uv+6/7n/uf+6/7r/u/+7/73/vv++/77/wP++/7z/vP+8/7z/vf/A/8P/xP/B/8H/wf/C
/8L/xP/E/8T/w//C/8H/wP/D/8P/w//C/8L/wv/B/8D/v/+//77/vf+8/7z/u/+6/7f/
t/+3/7f/tf+0/7L/sv+y/7L/sv+y/7H/sf+x/7D/sv+y/7L/sv+v/6//r/+v/7H/sf+x
/7H/rv+u/6//r/+x/7L/sv+y/7L/s/+z/7H/r/+t/6f/pv+q/7H/uv/A/8j/0f/d/+7/
BQAeADkAUQBeAFUAOgAiABAA+f/b/77/pv+S/4P/d/9y/2v/af9x/3//if+M/5P/mP+e
/6T/rf+0/7r/vv++/77/vv++/77/v/+//7//wf/C/8L/wf/C/8P/xP/F/8f/x//H/8j/
yP/I/8j/yf/J/8j/yP/I/8j/yf/J/8v/zv/P/9D/0f/P/87/zv/Q/9H/0v/S/9L/0P/Q
/9D/0P/S/9P/0//U/9b/1v/W/9b/2P/Z/9n/2f/b/9v/2//c/9z/3v/e/9//3//g/+D/
4f/j/+T/5P/l/+f/6f/q/+3/7v/u/+//8P/z//T/9f/2//b/9//5//r/+//8/wAAAgAF
AAYABwAIAAoADAANAA4AEAARABIAFgAYABcAFwAYABoAGwAcABwAHAAcABwAHQAeAB4A
HgAfAB8AHQAfAB8AHQAbABkAGAAYABcAFgAVABIADwAMAAsACAAGAAQAAAAAAAAA/v/9
//r/+v/5//j/9f/0//P/8v/z//P/8v/z//P/8v/x//H/8P/w/+//7//x//D/8P/v/+//
7//v/+3/7f/t/+3/7f/t/+3/7f/t/+3/7P/s/+z/7v/u/+7/7v/u/+//7//v/+3/7f/t
/+3/7v/u/+7/7//w//H/8v/0//L/8v/y//L/8v/y//L/8v/z//P/8//0//L/8v/y//H/
8//1//X/9v/2//b/9v/2//j/+P/4//j/9v/2//b/9v/1//f/+f/5//r/+v/7//3//f/9
//z/+//9//3//P/6//z//P/8//z//v/+//3//P/9//3//v8AAP//////////AAD/////
/f/9//3//v8AAAAAAAAAAAAAAQACAAIAAwACAAIAAwADAAEAAgACAAIAAgADAAQABQAE
AAMAAgABAAMAAwABAAEAAAAAAAEAAwAEAAQABAAEAAMAAQABAAEABAAEAAIAAQABAAEA
AgACAAIAAgACAAIABAADAAMAAgD///7//v///wEAAQABAAEABQACAAIAAAAAAAAAAAAB
AAIAAwAEAAYABgAGAAgACgAKAAkACQALAAwADgAQAA8ADgANAAwADgAOAA8ADwANAAwA
CgAKAAsACgAKAAsACwALAAkACAAEAAIAAQABAAMAAwADAAIAAgACAAIAAgABAAAA/v/9
/////v/+//7/AAAAAP/////9//3//f/9//3//f/8//z//f/9//3//v8AAAAAAAD/////
/f/5//X/9//6/wQADwAWAB4AKAA3AEcAXABzAIoAmwCjAJQAcwBUADwAHgABAOn/0P+8
/7L/qf+j/6D/pf+x/8H/zf/V/97/5f/s//T/+v/7//z//v/+/wAAAAAAAAAA//////7/
/f///wAAAAD//wEAAQABAAEA////////AAAAAAAAAAABAAEAAAAAAAAA/v//////AQD/
//////////3//P/8//7/AQACAAIAAgAAAAAAAAAAAAAAAQABAAIAAAAAAAAAAAAEAAUA
BQAFAAUABQAFAAYABgAIAAgACQALAAwADAANAA8AEAAQABEAEQARABAAEQASABIAEwAU
ABcAGAAZABoAHAAdAB8AIAAiACIAJQAmACcAKAApACoALQAuAC4ALgAwADEAMgA2ADYA
NQA1ADYANgA3ADgAOAA4ADgAOAA5ADsAOgA5ADkAOQA3ADkAOQA2ADUANAA0ADMAMQAv
AC0AKQAnACUAJQAlACQAIwAgAB4AHgAcABsAGgAaABkAGAAVABQAEwASABIAEQAPAA8A
DwAOAA0ADQAPABAAEAARABAADgANAAsADQANAA0ACwALAAsACwALAA0ADQANAA0ACwAK
AAoACgAKAAoACgAKAAoACwALAAsADQANAA0ADQANAAwACwALAA0ADQANAA4ADQAMAAsA
CgALAAwADQAOAA0ADQANAA4ADgAOAA4ADQANAA8ADwAQAA4ADgAOAA4AEAAQABAAEAAO
AA4ADgAOABEAEwAVABUAEwASABIAEwASABMAEwATABUAFQAUABIAFAAUABQAFAAUABQA
EwASABMAEwAUABYAFQAVABUAFQAWABUAFQATABMAEwAUABYAFgAWABYAFgAUABQAEwAT
ABYAFgAXABcAFQAWABYAFgAVABUAFQAVABcAFwAXABcAGQAZABcAFwAXABYAFgAXABkA
GAAXABYAFwAVABUAFQAWABYAFAATABgAFwAZABoAGQAYABcAFgAWABYAFgAWABgAGAAY
ABgAGgAaABoAGgAcABwAHAAcABwAHAAcABwAHwAgACEAIgAiACIAIgAiACQAJAAkACQA
JgAmACYAJgAmACYAJgAmACQAJAAkACQAIgAiACIAIgAfAB4AHQAcABoAGgAaABoAGAAY
ABgAGAAYABgAGAAYABcAFgAVABQAFgAWABYAFgAWABYAFgAWABYAFgAWABYAFgAWABYA
FgAWABYAFgAWABYAFgAWABYAEgAQABIAGAAiACoAMgA4AEIAUABkAHgAjACgALQAvACq
AIQAYABGACoADAD0/9z/yv/C/7z/tP+y/7r/xP/S/+D/7P/0//7/CgAOABAAEgAUABQA
FAAUAA==
         </WaveFormData>
      </LeadData>
   </Waveform>
</RestingECG>
