# Supplementary material for: Detection of Left Atrial Enlargement Using a Convolutional Neural Network-Enabled Electrocardiogram
Source: Front Cardiovasc Med. 2020 Dec 17;7:609976. doi: 10.3389/fcvm.2020.609976 (PMC7773668; doi:10.3389/fcvm.2020.609976)
Supplement: Supplementary file 4 [file Data_Sheet_4.ZIP › normal3/1802031647_1058_0000000E.XML]

<?xml version="1.0" encoding="Windows-1252"?>
<!DOCTYPE RestingECG SYSTEM "restecg.dtd">
<RestingECG>
   <PatientDemographics>
      <PatientID>1802031647</PatientID>
      <PatientAge>69</PatientAge>
      <AgeUnits>Years</AgeUnits>
      <Gender>Female</Gender>
      <PatientLastName>linyanbing</PatientLastName>
   </PatientDemographics>
   <TestDemographics>
      <DataType>Resting</DataType>
      <Site>1</Site>
      <AcquisitionDevice>MAC55</AcquisitionDevice>
      <Status>Unconfirmed</Status>
      <Priority>Normal</Priority>
      <AcquisitionTime>09:06:16</AcquisitionTime>
      <AcquisitionDate>07-29-2016</AcquisitionDate>
      <CartNumber>1</CartNumber>
      <AcquisitionSoftwareVersion>009C</AcquisitionSoftwareVersion>
      <XMLSourceVersion>MAC5000 v1.0</XMLSourceVersion>
   </TestDemographics>
   <RestingECGMeasurements>
      <VentricularRate>74</VentricularRate>
      <AtrialRate>74</AtrialRate>
      <PRInterval>138</PRInterval>
      <QRSDuration>78</QRSDuration>
      <QTInterval>392</QTInterval>
      <QTCorrected>435</QTCorrected>
      <PAxis>69</PAxis>
      <RAxis>49</RAxis>
      <TAxis>32</TAxis>
      <QRSCount>13</QRSCount>
      <QOnset>222</QOnset>
      <QOffset>261</QOffset>
      <POnset>153</POnset>
      <POffset>212</POffset>
      <TOffset>418</TOffset>
      <ECGSampleBase>500</ECGSampleBase>
      <ECGSampleExponent>0</ECGSampleExponent>
   </RestingECGMeasurements>
   <Diagnosis>
      <Modality>Resting</Modality>
         <StatementCount>2</StatementCount>
         <LabelText>12SL ��ϳ���</LabelText>
      <DiagnosisStatement>
         <StmtFlag>ENDSLINE</StmtFlag>
         <StmtText>�������</StmtText>
      </DiagnosisStatement>
      <DiagnosisStatement>
         <StmtFlag>ENDSLINE</StmtFlag>
         <StmtText>���� ECG</StmtText>
      </DiagnosisStatement>
   </Diagnosis>
   <Waveform>
      <WaveformType>Rhythm</WaveformType>
      <WaveformStartTime>0</WaveformStartTime>
      <NumberofLeads>8</NumberofLeads>
      <SampleType>CONTINUOUS_SAMPLES</SampleType>
      <SampleBase>500</SampleBase>
      <SampleExponent>0</SampleExponent>
      <HighPassFilter>16</HighPassFilter>
      <LowPassFilter>150</LowPassFilter>
      <ACFilter>NONE</ACFilter>
      <LeadData>
         <LeadByteCountTotal>10000</LeadByteCountTotal>
         <LeadTimeOffset>0</LeadTimeOffset>
         <LeadSampleCountTotal>5000</LeadSampleCountTotal>
         <LeadAmplitudeUnitsPerBit>4.88</LeadAmplitudeUnitsPerBit>
         <LeadAmplitudeUnits>��V</LeadAmplitudeUnits>
         <LeadHighLimit>2147483647</LeadHighLimit>
         <LeadLowLimit>268435456</LeadLowLimit>
         <LeadID>I</LeadID>
         <LeadOffsetFirstSample>0</LeadOffsetFirstSample>
         <FirstSampleBaseline>0</FirstSampleBaseline>
         <LeadSampleSize>2</LeadSampleSize>
         <LeadOff>FALSE</LeadOff>
         <BaselineSway>FALSE</BaselineSway>
         <ExcessiveACNoise>FALSE</ExcessiveACNoise>
         <MuscleNoise>FALSE</MuscleNoise>
         <LeadDataCRC32>840303039</LeadDataCRC32>
         <WaveFormData>
///+//7//v////3/+v/3//r/+//8//3//////wEAAQAAAP///f/8/wAAAQAAAAEA///7
//X/8//x//H/8v/2//f/9//4//n/9v/1//L/7//y//P/9f/4//b/9//3//P/7//o/+L/
6v/v/+f/5f/w//v/AQAIAB8APwBYAHkAowDBAMYAvgC5AK8AmwCIAHcAUwAeAPn/7P/n
/+P/5v/u/+v/6P/q/+r/6v/t//H/8//y//L/8v/x//D/7//s/+v/7f/u/+7/7//t//D/
8P/v/+z/7P/r/+v/7//x//T/9v/0//L/8P/s/+3/7v/w//T/8//x/+//6//q/+v/7P/t
/+//8f/y//P/8f/y//L/8f/w//H/8//2//H/8f/1//X/7//u/+7/7v/x//X/9//4//b/
9P/z//H/8f/z//b/9v/6//v/+v/7//3//f/9////BAAFAAUACAALAAcAAgACAAYACAAM
AA8ADQANAA4AEQATABEADwARABUAFgAXABsAHQAcABwAHAAaABgAFgATABcAGQAeACAA
GQAYABcAFQAYABUAFAAVABMAEQAKAAgABAABAAAA/v///wAAAQACAP7/+//3//X/+v/5
//v//P/4//X/8v/z//X/9//6//z/+f/3//b/9P/z//P/8f/x//f/9P/0//X/9//4//n/
/P/3//L/8P/x//X/9f/0//T/+P/4//b/9v/1//X/8//2//j/9v/2//X/9v/3//f/+P/5
//n/+P/1//P/9f/2//b/9//3//b/+f/6//f/9//3//f/9//3//f/9f/1//X/+P/5//n/
+P/0//T/8//y//L/9//5//f/9v/2//j/9f/y//X/+f/4//n/+//7//n/9v/z//H/8//1
//P/8//0//X/9//2//b/9v/0//T/8v/x//P/9P/0//T/9v/4//n/+v/4//v/+f/3//T/
8v/y//D/8f/y//H/9P/4//b/9v/2//b/9v/2//b/9v/3//X/9P/0//j/+P/0//T/8//x
//L/8//z//H/9P/y//D/8f/1//P/8v/z//X/9v/4//n/+v/5//j/9P/0//f/9//0//T/
9P/4//3///8BAAUAAwABAP///f8AAAMABAAFAAMAAAD+//3//v/9//7////+//n/+P/3
//b/9v/5//b/9P/z//L/8f/y//H/8P/x/+//7v/u/+z/+f/1//f/+//6/+7/6v/r/+n/
6//u/+v/9/8OABkAHwA4AF8AfQCZAK4ArgClAJsAjwCAAHEAXQA8AA0A6P/b/+H/4v/e
/+P/6v/m/+j/9P/1/+n/4f/j/+b/6f/r/+//8//1//n/9v/0//H/7//u//D/7//t/+z/
7P/r/+v/8P/x//P/9P/y//L/8v/w/+z/6v/p/+r/7v/v//D/7//w//P/9v/5//T/8f/t
/+n/7f/w//L/8//v/+//8P/y//D/8f/2//f/9P/0//X/9v/1//f/9//2//b/9v/3//f/
+v/9/wEAAgD///3/+f/3//j/+f/6//3//v//////AgALAAkABgAIAAcACAALAA0ADgAP
ABEAFQAVABEADQANABIAEgASABUAFQAUABQAFAAZABoAGwAbABsAGwAeAB4AGQAYABcA
FQAWABMAEgATABAADwAJAAgABwAFAAUABAAEAAQABAAEAAAA///9//3////7//r/+P/6
//n/+P/7//n/+f/6//r/+f/5//r/+v/5//n/9//3//f/8v/w/+//8//0//X/+P/0//D/
7//x//H/8f/w//D/9v/4//j/+v/7//v/+f/8/////v///////f/7//j/9v/4//n/+f/3
//n/+//8//z//f/9//z///8BAP3//P/7//n/+f/5//n/+f/5//n//P///wEAAgAAAP3/
+//5//j/+f/7//n/+P/6//7//f/8//z//f/5//f/9//3//X/8v/y//H/9P/3//n/+f/6
//v/+f/4//j/+P/7//z/+//7//n/+v/6//r/+v/6//n/+P/0//f/9f/z//T/9v/6//z/
/P/0//T/9v/4//r/+v/6//r/9v/2//b/9//5//j/+P/8//z/+P/4//f/9f/2//f/9//5
//z/+v/4//b/+f/2//T/9//5//r//P/9//7//f/8//z//P///////f/8//v//v8BAAEA
AQADAAIAAQAAAP////8BAAEAAQACAAIAAwAFAAIA///+//3/+v/1//T/8//0//b/+//6
//f/9//3//f/9v/z//D/7//z//b/+v/8//3/AQD3//H/9v/4//j/+f/z/+3/8P/1/wEA
DgATABsAOABXAHMAjQCeAKIApQCfAI8AigB/AGEAOAATAPT/3f/d/+L/4v/l/+7/8v/w
/+7/7//x//H/8v/0//b/9//1//P/7//t//D/8P/v/+//8P/0//X/9f/1//b/9v/3//j/
9//3//b/+P/6//z//P/z/+7/6v/o/+3/8f/1//f/8//z//P/8//x//H/8P/v//H/9P/2
//f/9P/z//P/9P/0//X/+v/7//X/8v/w/+7/8P/1//j/+v/7//z//v//////AQAEAAQA
AgD///r/9//5//n/+f/7//z//f/9/wAACAAHAAUACAAHAAgACwANAA8ADwAQABMAFQAT
ABEAEwAYABgAGAAbAB4AHgAfACAAHgAcABoAFwAZABsAIAAiABwAGgAYABUAFwATABEA
EQASABMADwAQAAsABwAFAAIAAgACAAIAAgABAAEAAAABAAEA/f/8//r/+//7//v////9
//v/+v/4//j/+f/7//z//f/9//v/+//7//b/9P/z//f/+P/5//z/+//4//j/+//6//n/
9//2//n/+v/5//r/+f/5//f/+v/6//j/+P/3//b/9f/z//L/9//5//r/+f/5//v//P/8
//7//f/7//3//f/5//j/9//4//n/+v/7//v/+//7//7///////7/+v/6//n/+P/4//z/
///+//7/+//8//j/9P/4//v/+f/5//v/+//5//b/9//1//f/+f/5//n/+v/7//n/+P/4
//j/+f/6//n/+f/7//z//P/8//v/+v/4//b/8v/1//P/8f/y//L/9P/0//j/+v/6//7/
AAAAAAAAAADy//L/9v/4//j/+P/4//b/9v/2//f/9v/0//P/9v/4//T/9P/z//X/9v/3
//f/+f/+//7//v/9////+//4//T/8//x//D/9f/4//n/+v/2//b/+f/5//r/+v/6//7/
AAABAAIABQADAAMAAwADAAMABQAFAAUABQAEAAQABQADAAEAAQABAP//+f/3//X/8//0
//j/9v/1//X/9f/1//X/8//x//H/8//0//b/9v/1//X/9f/v//L/9v/0/+3/6//r//L/
9f/5/wYAGwArAEAAZwCNAKMAsACyAK0AowCVAIYAeQBpAEoAGQDy/+X/5f/k/+j/7f/u
/+z/6P/m/+v/7f/z//H/8v/z//P/8f/x/+//7//w//D/7//v//H/9P/0//P/8P/w/+//
7//v/+//8P/w//T/9v/4//j/8//y//L/9P/3//f/9//1//D/7//u/+3/7v/v/+//7//y
//T/9f/1//X/9f/2//j/9P/z//b/9f/x//D/8P/w//D/8//0//T/9P/0//X/9f/1//f/
+v/6//7////+/////f/9//3///8AAP///f/+/wYABQADAAYACgAMABAAEwASABEAEQAT
ABYAEwAQABEAFQAWABcAGwAbABoAGgAaABoAGgAaABkAGwAbAB4AHgAcABwAHAAbAB0A
GQAXABcAFwAXABIAEgALAAcABQACAAIAAgACAAIAAAD///3//f/+//v/+//6//v/+f/3
//n/+f/5//r/+v/7//v//P/8//n/+f/3//f/+f/0//L/8f/1//b/9//6//f/9P/0//f/
+//7//r/+v/6//r/+P/4//f/9//1//j/+f/2//X/8//2//f/9//4//j/+f/5//f/+f/7
//z//P/7//n/9v/3//v/+f/6//v/+f/5//n/+f/4//n/+v/+///////+//r/+P/1//L/
8P/3//v/+//8//v//P/4//T/9//7//r/+//+/////v/8//j/8//y//H/8//1//j/+///
/wAAAgAEAP//+v/z/+3/7//y//T/9v/2//b/9f/0//P/9//2//X/8f/w//H/8P/w//D/
7v/w//D/8P/w//D/8v/w//D/8P/x//L/8f/y//L/8f/u/+z/7v/u//D/8//r//T/8//y
//H/8P/s/+z/7P/t/+7/7v/v//T/8v/u/+7/7f/u//D/8v/z//L/9P/x/+7/8P/z//D/
7v/s/+3/7f/u//L/9P/0//T/8//0//j/+f/0//L/8P/y//X/9//5//3//f/9//3//f/8
//3//P/7//z//P/9///////9//3//f/5//P/8f/v/+z/7P/v/+z/7f/t/+3/7f/v/+3/
6//r/+j/6P/p/+j/5//t//n/8f/m/+b/5v/h/9//5f/q//P/AwAaADUAUQByAJEAqQCz
ALIArACnAJ8AkQB4AFkAMwACAOP/3P/d/93/4v/q/+3/5v/g/+b/5v/p/+n/5//n/+j/
6f/p/+z/7f/s/+3/7v/u/+3/7f/u//L/8//z//D/7v/r/+n/6P/n/+f/5v/o/+r/7P/s
/+3/7v/w//T/8v/x//D/7f/p/+f/5f/j/+n/7f/w//P/8P/w/+//7f/u/+//8f/0/+7/
7f/w/+//7v/u/+//8P/w//P/9P/0//P/8v/y//H/8//1//j/+P/6//v/+v/7//r/+f/4
//n//v//////AgAJAAcABAAGAAUABgAJAAsACwALAAwADwAVABMAEQATABkAGgAbAB8A
HgAcABsAGgAcABwAHAAbABkAGQAcABwAFgAUABIADwARAA8ADwARABQAFQARABIADQAJ
AAcABAABAAAA///+//7//f/7//v//v/7//v/+v/4//X/8v/z//T/9f/3//j/9v/1//X/
9P/0//X/9P/1//j/9P/z//P/8v/y//L/9P/y//D/8f/1//X/9f/0//T/9P/0//L/8v/0
//X/9P/4//j/9v/2//X/9//3//b/9v/2//f/9//1//j/+//9//7//f/7//j/+f/5//X/
9P/z//T/9f/2//f/9f/1//X/+P/4//n/+f/2//v//f///wIA///9//f/8v/1//j/9v/0
//n//f/8//3//f/9//v/+P/1//H/8f/x//P/8//0//X/+P/4//n/+v/4//b/8v/v//P/
9v/4//r/+P/4//f/9v/z//X/8v/v//H/8v/1//b/9v/2//T/9v/1//T/8//y//T/8v/y
//L/8v/y//D/8P/v//v//f/4//j/+P/4//j/9f/0//P/8//y//D/7//y//b/9P/2//f/
9//4//n/+f/2//j/9f/y//D/8//w/+7/8f/z//T/9v/6//z//P/8//j/9v/3//X/9P/0
//T/+P/6//v//P///////////////f////////8CAAIAAwAFAAQAAQAAAP//+f/z//H/
7//w//L/9//2//f/9//3//f/9f/z//H/8f/u/+7/7//u/+n/7f/7/wEA+P/0//D/3f/V
/93/5P/t/wMAGAAtAEkAagCHAJ8ArwC2ALAAqwCvAKUAkgB5AFcAJgD5/+j/5f/h/+D/
6P/t/+j/4P/m//L/8//v/+3/7//w//H/8f/v/+3/6f/n/+v/7P/s/+3/7v/y//P/8//x
//D/7v/t/+//7//w//D/7//u/+3/6v/r/+7/8v/4//b/9f/0//H/7v/t/+z/6//s/+3/
7f/t/+//8v/0//X/8P/v/+//8P/v//H/9//5//H/7v/s/+r/7f/x//P/9P/z//L/8v/x
//P/9//8//7//f/9//v/+//3//X/8//z//n/+//8/wAABwAFAAIABAAHAAgACwANAAwA
CwALAA0AEQAPAA0ADwAUABYAGAAdABkAFgAUABIAGQAcAB8AIQAcABkAGQAWABQAFAAU
ABMAFQARAA8ADwAPAA8ACgAKAAgABQAEAAIAAgACAAIAAgD+//3/+//7//3/+f/4//b/
9v/1//T/9//1//X/9v/2//b/9//5//r/+P/3//T/8//0//D/7//v//P/9P/1//j/8v/u
/+3/7//0//X/9f/2//f/9v/z//L/9v/3//b/+v/6//b/9P/x//T/9f/1//b/9v/3//f/
9f/3//n/+v/6//j/9//1//f//P/5//n/+f/3//f/9//3//P/8//z//b/+P/5//n/9v/4
//f/9v/2//v//f/7//r/+P/6//f/9P/5//3//P/9//v/+f/1//D/8f/x//X/+f/3//f/
+P/5//b/9P/z//L/9f/4//n/+//4//j/9//2//j/+v/7//z/+P/7//n/9//0//T/9v/2
//f/+P/3//r/+//6//n/+P/4//j/9v/2//b/9v/2//b/9v/3//f/9v/2//r//P/4//j/
9//2//b/9v/1//b/+v/5//j/9v/5//b/9P/3//n/+v/8//v//P/7//r/+P/4//v/+//9
//7///8EAAEA///9//3///////////8CAAUABgAHAAQAAgABAAEAAwADAAUABwADAP3/
+//5//X/9P/2//L/8//1//f/+f/4//X/8v/x//P/9P/2//b/+f/5/+v/6f/2//z/9P/v
/+3/6//w//X/9/8EABUAKQBGAGUAgwCZAKgArACrAJ0AjQCAAHEAXQBCABsA9P/b/9X/
3v/m/+X/5P/m/+r/6v/x//3////8//r/+P/1//L/7//q/+f/7P/u/+//8f/y//b/9//3
//b/9v/1//X/9v/1//X/9P/0//T/9P/y//L/8v/z//b/9//3//f/9f/x//H/8f/x//H/
8f/w/+//8v/2//n/+//4//f/9//4//f/9//7//v/9//2//b/9v/1//f/9//2//j/+v/9
/////f/9//7//P///////f/9/wAAAQACAAUABQAFAAQABgAKAAcAAwAEAAUABgAJAAsA
DQAPABIAFwAdABsAGQAbABoAGAAWABcAGQAYABgAGAAbABwAHQAdABsAGwAeAB4AHAAc
ABwAGwAZABUAEwATABAADwAJAAgABgAFAAYABgAEAAQABAAEAAMAAwACAAMAAwD///7/
/P/7//n/9//5//f/9//4//j/9f/1//b/9v/2//f/9v/3//z/+v/7//3/+//4//X/9P/y
//D/8f/1//n/+f/4//j/+v/6//j/+P/3//f/9f/4//v/+v/7//v/+P/3//X/9P/4//n/
+f/3//f/+f/6//r//P/7//n/+/////3//v////7//f/8//v/9//3//f/+v/6//v/+//4
//n/+f/5//r/+//9//v/+v/6//z/+f/2//f/+f/2//X/+f/7//v/+v/4//X/9v/3//v/
/f8AAAMA///6//b/8v/0//b/9v/3//X/9v/2//b/9v/2//X/9P/z//f/9v/1//r//v/0
//T/9P/0//T/8//0//X/9//1//T/9P/4//r/+P/6//v/9v/0//L/7//x//b/9v/2//b/
+f/2//T/8f/x//D/8P/2//r//P/+//r/+P/5//f/+P/6//z/AgAAAP///v////3//f/9
//3//f////////8BAAAAAAABAP///f/9//3/+v/1//T/8//x//L/9v/0//X/9f/1//X/
9f/z//H/8f/v//D/8v/y//H/9f/x//P/9v/0//b/9f/r/+f/9P/5//X//P8NACMAOgBV
AHEAjwCmAKIAlQCTAI8AggBzAGcATAAfAPb/4f/b/+D/5P/l/+r/8P/u/+T/5//5//X/
8f/w/+//7f/u/+//7v/v//H/8v/y//P/8P/y//H/7//t/+z/6v/p/+7/7//x//L/8P/w
//D/7v/v//D/8v/2//T/8//y/+//7v/v//D/8f/y//P/8//z//L/9P/1//X/9f/1//b/
+P/0//P/9v/1//P/8v/y//L/8f/z//P/8v/0//b/+f/7//n/+f/6//j/+//7//n/+f/7
//v/+//9/wIAAwADAAYACgAHAAMABAAFAAYACQALAA4ADwARABUAGQAXABUAFwAYABgA
GAAbABkAGAAYABgAHAAcABwAGwAbABsAHgAeABwAHAAcABsAGgAVABIAEQASABMADwAQ
AAoABwAGAAQAAQAAAP///v/+//////8BAAMA///+//z/+f/3//X/9//5//n/+v/6//f/
9//4//j/9//3//X/9f/4//T/8//z//b/9v/2//j/+P/2//f/+//6//f/8//w//b/+P/4
//r/9//1//H/8v/4//j/+v/7//j/9//1//T/9P/1//X/8//2//n/+//8//r/+f/3//n/
+//3//b/9f/3//f/9//3//b/9//4//z//P/9//3/+v/4//f/9v/2//3/AQABAAIAAAAA
APv/9v/2//n/9//3//n/+f/3//T/8f/v//H/8//0//X/9//5//n/+P/4//j/+v/8//z/
/f/5//j/9v/0//b/+P/5//r/9//5//b/8//y//j//v/7//r/+f/4//b/9v/2//f/+f/4
//j//P/8//j/+P/3//X/9P/z//H/8f/0//L/8P/y//f/9v/2//T/9f/1//b//P8AAAIA
BAD+//z//f/7//3//v///wQAAwABAP//////////////////AQABAAEAAwACAAIAAwAE
AAMABAAFAP//+f/3//X/8//0//j/9v/1//X/9f/1//T/8f/u/+3/8P/y//X/9v/3//X/
8f/z//b/8P/s/+//7//r/+z/8f///woAFQAxAFIAcQCNAKcAvAC+AK0AoQCTAIIAdQBf
ADQACQD2/+f/2//e/+b/5f/k/+z/8P/y//H/7//t//D/8v/0//X/8//z//H/8f/x//D/
7v/t/+v/7v/u/+3/7//y//T/9//2//P/8f/u//H/8v/z//L/7//u/+7/8P/w/+//7v/r
/+7/8f/0//f/9f/1//T/8//x//L/8v/x//D/8f/z//b/8//z//f/9//z//L/8v/y//T/
9//4//j/9f/0//T/8//0//f/+//8//r/+f/2//X/9//3//f/+f///wEAAgAGAAsACQAG
AAgABwAGAAcABwAJAAsADgATABUAEwARABMAFgAWABYAGQAZABgAGAAYABwAHAAcABsA
GwAbAB4AHgAdAB4AHwAfABsAFQARAA8ADwAPAAoACgAJAAcABwAGAAIAAgACAAIAAAD/
//3//f////v/+v/4//f/9f/z//X/+P/5//v//P/5//n/+v/6//z//f/8//3//f/2//L/
7//y//L/8v/0//T/8v/z//f/9//3//b/9v/3//b/8//y//X/9f/z//b/9v/0//T/8//2
//f/9//4//r/+//7//n/+P/5//n/+P/4//f/9f/3//r/9//3//f/+f/5//n/+f/1//P/
8f/y//n//f8AAAAA/f/5//X/8v/2//n/+P/4//r//P/5//b/9P/1//H/7//z//X/9f/0
//X/9f/5//3/+f/3//b/9f/2//b/9//4//X/9P/x/+//8P/y//P/9P/1//b/9v/2//H/
8//w/+3/7v/w//T/9v/w//T/9v/y//D/8v/0//b/+P/1//T/8//z//T/9P/1//r/9//y
//H/7//w//L/9P/1//X/+P/2//T/9v/5//b/9P/z//P/8v/y//b/+P/4//j/9f/0//b/
9f/3//j/+f/+//7//f/8//3/AAABAAIAAwADAAUABQAFAAQAAgABAAEAAQD////////6
//P/8P/t/+//8P/0//L/9P/1//b/9//1//P/8f/x//D/8P/x//D/7//3/+3/6f/y//D/
5P/f/+P/6//0//n//f8MACcASQBkAHkAkQCvAMIAxAC7AKUAkQCIAHcAWQAuAP//5v/h
/+P/5v/m/+X/7P/y/+7/6P/r/+3/7f/u//D/8v/z//L/8f/u/+3/7//w//D/8f/t/+7/
7P/p/+n/6v/q/+v/7//x//T/9v/z//L/8f/u/+r/6v/r/+7/7v/t/+z/6f/p/+v/7f/v
//D/8f/x//H/8//2//j/+f/z//H/8P/w/+7/7//0//X/7//u/+7/7v/x//X/9//4//b/
9P/z//H/7//x//T/9P/6//3//v8BAPz/+f/2//X/+//9//7/AgAJAAcABAAGAAkACgAN
AA8ADQANAA4AEQAYABcAFgAZABwAHAAcAB8AHQAaABgAFgAYABgAGAAXABkAGQAcABwA
GQAaABsAGwAZABUAEwATABIAEQALAAoACQAHAAcABgACAAIAAgACAP7/+//3//X/+//7
//7/AAD9//v/+f/7//j/9//3//b/9//3//j/+P/1//X/8//z//n/9v/2//f/9v/0//L/
8v/y//D/8f/1//r/+//7//z/+v/4//T/8v/z//P/8f/0//j/9v/2//X/9P/z//H/8P/0
//X/9f/z//L/8//z//L/9P/1//X/+f/6//f/9//3//j/+f/6//v/9//3//f/+v/+////
///8//v/+f/3//b/9//5//f/9v/0//b/8//w//X/+f/4//n/+//7//n/9v/1//P/9f/3
//f/9//4//n/9v/0//P/8v/z//T/8//z//H/8v/y//L/9f/2//b/9v/3//v/+v/5//b/
9P/0//L/+P/w//D/+P/2//b/9v/2//D/7v/s/+v/7v/u/+//9P/3//T/9f/1//T/9P/0
//P/8//2//T/8v/0//f/9P/y//L/8//z//T/9P/0//L/8P/y//T/+f/7//r/+v/6//7/
/f/9//3////+//3//P/7//v//f/9//3/+//6//r/+//9//v/+//7//j/8//y//H/7v/s
/+3/6P/q/+v/7P/t//D/7//u/+//8f/y//T/9P/z/+3/3//b/+T/6P/q/+v/6//r/+r/
7//9/xIALwBTAHQAiwCjALcAsACqALEApwCVAIQAaQA9AAwA6f/Y/9f/2//a/97/4f/m
/+z/7P/o/+P/5f/r/+3/7v/v/+//7f/t/+v/6//q/+j/5f/j/+b/6v/r/+v/7P/s/+v/
6//v/+//8P/w/+3/7P/r/+j/6P/o/+n/7P/t/+3/7f/r/+f/5//n/+f/6v/t/+//8f/v
/+7/7P/p/+r/6//t//D/7P/r/+7/7f/q/+r/6//s/+z/7//w//D/8P/w//H/8f/v//H/
9P/0//P/8//x//H/8f/x//H/8//4//v//f8CAAYAAwD//wAA//8AAAMABQAFAAUABgAJ
ABAADwAOABEAEgASABIAFQAWABYAFwAYABgAGAAYABcAFgAVABcAFgAWABgAGgAbABgA
EQAMAAkACgALAAcACAADAP///f/6//v//P/9//7/+f/3//T/8//5//f/+P/4//T/8f/u
/+//8v/z//X/9v/1//X/9v/2//L/8f/u/+3/8f/u/+7/7//w//D/8P/y/+//7P/s/+//
8//z//L/8v/z//L/7//u/+//7//t//D/8v/w//D/7//v/+//7v/u//L/8//z//H/8P/x
//H/8P/w/+//7f/v//P/8f/y//P/9f/1//X/9f/x//H/8f/0//P/8//y/+7/7//v/+//
8P/1//f/9f/0//T/9v/z//D/8P/z//H/8f/0//X/9P/y//D/7f/u/+//7f/t/+7/7//x
//D/8P/w//L/8v/w/+//8P/y//P/9P/z//T/9P/0//D/8//x/+//5v/s/+//8P/x//L/
8P/w//D/8f/z//L/8v/2//T/7v/s/+n/6//s/+3/7f/v//T/9P/0//D/8f/s/+j/6v/r
/+v/7P/s/+7/7v/u/+7/8P/1//f/9P/0//T/+P/3//f/9//5//r/+//8//3//P/9//z/
+//7//r/+v/7//r/9//2//X/8f/r/+n/5//o/+r/7//u/+v/6//r/+v/7f/r/+n/6f/r
/+z/7v/u/+v/4//j/+3/7v/o/+T/4f/f/9//5v/t//H/AAARAB0AMgBPAHMAkQCgAJ4A
mQCXAIsAdgBrAGEAPAAHAOT/2f/X/9b/3P/b/9j/1v/Y/+L/5//p/+v/6f/o/+f/5f/m
/+f/5v/n/+f/5v/k/+P/4P/i/+H/3//h/+L/4v/j/+P/4//k/+T/5v/m/+b/5P/j/+T/
5v/q/+v/6//r/+n/5f/l/+X/5f/l/+X/5P/j/+f/6v/s/+3/6P/n/+f/6P/l/+X/6f/p
/+j/6P/p/+r/6P/p/+j/5v/p/+r/7P/t/+z/7f/v/+7/8P/x//D/8f/w/+//7v/v//L/
8//z//b/AAD///3/AAABAAIABQAHAAQAAwADAAUACQAHAAUABwAIAAgACAALAA0ADAAM
AAwADgAOAA4ADQALAAsADgAOAAoACgAKAAkACgAHAAYABwAHAAcAAgACAPv/9//1//L/
8f/y//P/9P/y//H/7//v//D/7f/t/+z/7v/t/+z/7//u/+3/7f/s/+v/6//s/+z/6f/p
/+f/5//p/+T/4v/h/+b/6P/q/+7/6f/m/+b/6f/p/+n/6P/o/+v/7P/r/+z/7P/r/+j/
6v/q/+j/6P/n/+n/6f/o/+j/6f/p/+j/5f/m/+n/6//s/+v/6f/m/+f/6//p/+r/6//t
/+3/7f/t/+n/5//l/+b/6P/p/+n/5v/p/+n/6f/q/+v/7f/r/+r/6v/s/+n/5v/o/+v/
6f/p/+v/6//p/+b/5//l/+f/6f/o/+f/5//n/+b/5P/j/+L/5P/k/+L/4f/i/+T/5f/m
/+f/6P/o/+j/4P/j/+3/6//m/+X/5P/j/+L/4f/i/+P/5f/l/+T/5P/o/+j/5P/k/+P/
5//q/+3/7//p/+j/4v/c/97/4f/e/9z/3v/h/+P/5v/l/+b/5f/k/+T/5P/n/+f/5v/m
/+b/6v/p/+n/6f/r/+z/7f/u/+//7//x//H/8f/y//L/8//1//H/7f/r/+n/5P/d/9r/
1//b/97/5P/k/+H/3//d/9v/3P/b/9r/2//d/97/4P/g/+P/5f/h/9//4P/i/9z/1f/V
/9n/3v/h/+X/8v8NACcAOABXAH8AmwCkAJgAhQB5AHEAZgBXADsADgDj/8z/y//R/9L/
1P/X/9j/1v/U/9T/2f/h/9n/1v/W/9b/1f/X/9n/2f/b/97/3v/d/93/2//e/97/3f/b
/9r/2P/X/9f/1//Y/9j/1v/W/9b/1P/T/9T/1v/a/93/3f/d/9v/2P/X/9b/1f/c/93/
3f/d/w==
         </WaveFormData>
      </LeadData>
      <LeadData>
         <LeadByteCountTotal>10000</LeadByteCountTotal>
         <LeadTimeOffset>0</LeadTimeOffset>
         <LeadSampleCountTotal>5000</LeadSampleCountTotal>
         <LeadAmplitudeUnitsPerBit>4.88</LeadAmplitudeUnitsPerBit>
         <LeadAmplitudeUnits>��V</LeadAmplitudeUnits>
         <LeadHighLimit>2147483647</LeadHighLimit>
         <LeadLowLimit>268435456</LeadLowLimit>
         <LeadID>II</LeadID>
         <LeadOffsetFirstSample>0</LeadOffsetFirstSample>
         <FirstSampleBaseline>0</FirstSampleBaseline>
         <LeadSampleSize>2</LeadSampleSize>
         <LeadOff>FALSE</LeadOff>
         <BaselineSway>FALSE</BaselineSway>
         <ExcessiveACNoise>FALSE</ExcessiveACNoise>
         <MuscleNoise>FALSE</MuscleNoise>
         <LeadDataCRC32>3718896262</LeadDataCRC32>
         <WaveFormData>
DwAPAA8AEgARABIAEgASABEAEQARABEAEQASABIAEQAOAA0ACwAJAAYAAwADAAMAAgD+
//v/+P/3//j/+f/5//n/+f/4//X/8v/x//H/8f/z//P/9P/0//L/8//z//L/7//r/+z/
7//t/+f/3//b/93/5f/x/wIAEwAmAEUAeQCsANUA9wAQARkBBAHmAMoArQCMAG4AUwA4
ACgAIwAhABsAFQATAA8ABAD+//z/9//z//D/7//v/+//7v/s/+v/7P/u/+//8P/v//D/
7//s/+v/6//s/+z/7f/u/+//7//u/+7/7f/r/+3/7v/u/+7/8P/w/+//7//t/+7/7v/u
//D/8P/w//D/7//x//L/8v/y//D/8P/y//D/8P/w//P/7v/u/+7/7//w//P/9P/1//T/
9P/0//X/8//z//b/9v/3//j/+v/7//r/+v/7//3/AQACAAMABAAFAAUABQAJAAsADAAO
AA8AEgATABQAFwAaABoAGQAZABoAGwAdACEAIAAfAB8AHwAiACIAIgAjACMAIwAlACUA
IQAhAB8AHwAhACAAHgAbABsAGgAYABgAFAATAA8ADAAMAAsACgAJAAYABgAFAAIABgAG
AAUAAgAAAP///f/7//z//f///wAA/////////v/8//n/9//1//X/8//x//P/8//z//P/
8//v/+7/7v/v//T/9f/0//X/9v/2//b/9v/0//T/9P/0//P/9P/0//T/9v/3//n/+v/5
//n/+f/2//X/9v/1//b/9//4//n/+v/6//b/9P/2//n/+f/5//n/+f/5//n/+v/4//b/
9v/4//r/9v/0//P/9f/3//f/9f/1//b/9v/1//T/8v/x//D/9f/3//n/+f/2//b/9f/0
//P/8v/y//P/9f/1//X/9f/1//X/8//z//P/8//z//P/9f/0//T/9P/y//L/8//z//L/
8v/y//L/8P/w/+//7//x//b/9v/2//b/9v/z//P/8v/y//L/8v/y//P/8f/x//L/8v/x
/+7/8P/y//L/8v/y//T/9P/2//j/+P/4//n/+f/6//3/////////AAAAAAIABQADAAMA
BgAHAAoADAAOAA8ADQANAA0ADQAOAA4ADQAMAAoABwAEAP///f/8//v/+//6//j/9v/0
//P/8v/w/+3/7//u/+v/6v/n/+f/5//n/+X/5v/m/+b/7//t/+z/7//t/+r/5//h/93/
2f/X/9H/1f/l//L/+/8QAC8AVQB+AKkA0QD6ABsBIAEGAeQAyQCuAJIAcQBQADgAJwAh
ACEAGQALAAcACAACAPj/8f/p/+b/5f/l/+j/6P/n/+f/6P/q/+v/7P/p/+r/6f/m/+X/
5f/m/+b/6P/o/+j/5//m/+b/5f/j/+H/4v/i/+L/4//k/+T/5f/l/+b/5v/m/+X/5P/j
/+L/5v/p/+v/7P/n/+T/4//k/+T/5P/k/+f/5//o/+n/6//p/+v/6//r/+r/6v/q/+v/
7f/t//D/8P/v/+7/7v/t//D/8P/x//P/9f/2//f/+P/8//3//v8DAAEAAgAEAAUACgAL
AAwADwARABIAEgATABMAEwAUABcAFwAXABgAGQAbABwAHQAfAB0AHQAfAB8AGwAbABkA
GQAbABoAGAAVABMAEgAQABAADQANAAoACAAIAAcABgAFAAQABAADAAAAAQAAAP7/+v/7
//v/+v/5//n/+f/6//r/9//3//f/9v/5//n/+v/7//j/9f/y//P/9v/3//j/+f/1//T/
9P/1//b/9f/y//H/+P/6//z//v/8//z//P/8//v//P/8//z/+f/5//r/+v/8//3//v/8
//z//v/+/wAAAAAAAAAAAAAAAPz/+v/8/wAAAQACAAMAAgABAAAAAAD+//z//P/+/wIA
/v/8//v//f///////f///wAAAAD//////v/+//7//P/7//r/9//5//r/+v/6//z//P/9
/////v/9//z/+//7//v/+f/5//z//f/+/////f/8//z//P/8//z//f/9//z//P/8//z/
+P/6//3//f/8//z//P/8//z/+f/5//j/+P/6//r/+v/7//r/+f/5//j/+f/2//j/+v/6
//r/+v/8//7/AAACAAIAAAABAAEAAgAFAAcABwAHAAoACgAMAA8ADwAPABIAEwAWABYA
FgAVABQAEwASABEAEgASABEAEAARAA8ADQAJAAUABAADAAMA///8//n/9v/3//j/+P/3
//n/+P/1//T/8f/x//H/8f/z//T/9P/0//H/9f/y/+//8f/w/+3/6//n/9//2f/Z/9//
5//0/wMAFgA1AF0AiAC1AOMADgEpASgBFgH2ANUAtACWAHcAVAA6ACsAJQAlACEAGwAR
AAgAAgD+//n/9f/y//H/8f/v/+7/7P/r/+n/6v/q/+r/7P/u/+7/7P/t/+3/7v/u/+z/
7P/s/+v/6v/q/+n/5//n/+j/6P/o/+n/6v/q/+v/6//s/+z/7P/q/+r/6v/q/+r/6//r
/+r/6f/o/+n/7P/q/+r/6v/t/+n/6P/n/+f/6f/t/+//8f/w//D/8P/x//D/7//x//D/
8v/y//P/8//z//L/8v/z//f/+P/5//r//P/9//7/AwADAAQABgAHAAoACwAMAA8AEwAU
ABQAFQAWABcAGQAdAB0AHQAeAB8AHwAeAB0AHQAfAB8AIQAhAB8AHwAdAB0AHQAcABoA
FwAVABQAEgASAA8ADwAMAAoACgAJAAgABwAEAAQAAwAAAP///v/8//j/+f/7//z//f/7
//n/+P/2//f/9//3//b/9//3//j/+f/4//X/8v/z//b/9//4//n/9//2//b/9//4//f/
9P/z//f/+P/5//r/+P/4//j/+P/3//j/+P/4//n/+f/6//r/+//7//v/+P/4//r/+v/8
//z//P/8//z//v/6//j/+v/9//3//f/9//z/+//6//r/+v/4//j/+v8AAPz/+v/5//n/
+//7//n/9//4//j/9//5//j/+P/4//n/+f/5//f/9//4//j/+P/3//b/9v/3//f/9//3
//f/9//3//X/9f/3//f/9//3//n/+P/4//j/9//2//b/9f/z//L/8f/w//T/9v/3//n/
9//3//f/+P/4//b/9v/2//b/9v/2//P/8//y//L/8v/y//L/8//z//P/9P/0//X/8v/0
//b/9f/0//P/9P/1//j/+//8//r/+//7//z///8BAAEAAQACAAIABAAHAAcABwAKAAsA
DQAOAA8ADwAMAAsACgAJAAwADAALAAoABwAFAAMA///9//z/+//7//n/+P/3//b/9f/0
//L/7//v/+7/6//q/+n/6f/p/+n/5//o/+j/6P/p/+n/5v/l/+n/5v/l/+P/4f/b/9f/
0f/P/9v/8P///w4AMwBbAIAAqwDXAPoADwEQAfYA2ADBAKYAggBfAEQALAAbABsAHQAV
AAsABQD+//b/8v/x/+3/6v/p/+n/6f/o/+b/5f/j/+T/5P/k/+P/5P/j/+D/4f/h/+L/
4v/i/+L/4v/h/+L/5P/l/+X/4//k/+T/5P/k/+T/4//j/+L/4v/h/+D/4v/k/+b/6P/o
/+n/6f/o/+b/5P/k/+b/5P/k/+T/5//m/+b/5v/n/+X/5//n/+f/5v/m/+b/5//l/+X/
6P/o/+v/7P/u/+//7//u/+7/7//v//D/8f/y//X/9//5/////f/+/wAAAQAEAAUABgAJ
AAwADAALAAsADgAPABEAFQATABMAFAAVABUAFAATABMAFgAXABoAGwAXABcAFQAVABMA
EgAQAA0AEAAQAA8AEAAKAAkABQACAAIAAQAAAP///P/8//v/+P/4//j/9//0//X/9f/0
//P/8//z//T/9P/z//P/8//y//L/8f/x//H/8f/v/+3/7//z//P/8//z//H/8P/w//H/
8//z//H/8f/y//L/8v/y//T/9P/0//T/8//0//T/9P/1//X/9v/2//f/9//3//T/9P/2
//b/+P/3//b/9f/0//f/9P/z//b/9//3//f/9//1//X/9f/2//b/9P/0//b/+f/0//H/
7//w//P/9P/z//H/8v/y//H/8v/y//P/9P/z//P/8//x//D/8P/v/+7/8P/w//H/8//x
//H/8f/x//H/8f/v/+//8P/v/+7/7f/v/+7/7v/u/+7/7v/v/+//7v/u/+7/7v/w//D/
7//v/+//7//v//D/8v/y//L/8v/x//H/8P/w/+//8f/t/+z/7v/s/+z/7f/r/+7/7v/u
/+7/7v/u/+//7//w/+7/7v/u/+//7//v//D/8P/x/+7/8P/y//D/8P/w//L/8v/0//b/
9v/0//X/9f/2//v//f/9//3//v/+/wAAAwABAAEABAAFAAgACAAIAAcABwAHAAcABwAG
AAYABQAEAAIA///8//f/9P/0//T/9f/y//D/7v/s/+z/7P/r/+n/5//m/+P/4v/k/+X/
5v/n/+X/5v/m/+b/4//h/+L/4//h/97/2//b/9v/1//T/9f/4f/x/wAAFQAwAFcAgwCu
ANMA9QAGAQEB7ADOALAAkwB0AFAANQAiABoAFwATABEABwD7//n/+P/y/+z/5//j/+D/
3//f/+D/4P/f/9//4f/i/+L/4v/g/+L/4v/g/9//3//g/+D/3//e/93/2//e/+D/4f/h
/+P/5P/k/+T/4v/g/93/2//c/97/3//g/+D/4P/g/+D/3//h/+L/4v/j/+L/4//m/+P/
4v/h/+P/4f/i/+P/5f/j/+X/5f/l/+b/5v/m/+f/5f/l/+j/6P/q/+r/6//r/+z/7P/t
/+//7//w//H/8v/1//f/+f////3//v8AAAEAAgADAAQABwAJAAoACgALAA4ADwARABUA
FAATABMAEwASABIAEgATABMAEwAVABUAEQARAA8ADwAQABAADwANAA8ADgAMAAwABwAH
AAQAAgD+//3//P/7//r/+v/5//b/9v/2//X/8v/x//H/8P/v//H/8f/y//L/7//v/+//
7v/u/+3/7f/t/+7/7f/s/+//7//v/+//7//r/+r/6v/r//D/8f/w//H/8v/y//L/8v/0
//T/9P/0//T/9P/z//L/8f/x//L/8v/1//X/9f/y//P/9v/3//r/9//2//X/9P/0//D/
7v/w/+//7//v/+//8f/x//H/8v/0//L/8v/0//j/9P/y//H/8//1//X/8//x//L/8v/x
//H/8P/w//D/7//v/+//7f/v//D/8P/w/+3/7P/s/+3/7v/v//D/8f/w/+//7P/r/+//
7//v/+//7//u/+7/7v/w//D/8f/x/+7/7v/u/+7/7v/u/+3/7f/r/+v/6//s/+7/7v/u
/+7/6//r/+r/6v/s//P/7v/q/+v/7P/t/+7/7f/t/+z/7P/r/+r/6f/p/+z/7f/v//D/
7//s/+7/8P/u/+7/7v/w//L/9P/2//b/9P/1//X/9v/3//n/+f/5//j/+P/6//3/AAAB
AAUABwAKAAoACgAJAAgABwAGAAUABgAGAAUABAADAAEA///7//f/9v/1//X/9P/y//D/
7v/u/+7/7f/r/+v/6v/n/+b/5f/l/+X/5f/l/+b/5v/m/+X/5//o/+v/5f/g/9//3f/Z
/9H/y//P/9//7f/2/wkAIgA/AGEAigC3AN8ABAEXAQYB4ADCAKUAiABqAEkALAAeABsA
FQAPAAcABQADAP7/+P/y/+3/5//k/+P/4//j/+L/4P/f/+H/4v/i/+L/4P/i/+L/4P/h
/+H/4v/i/+L/4v/i/+H/3v/e/93/2//e/+D/4f/i/+T/5P/j/+P/4f/i/+L/4v/i/+L/
4v/i/+H/4//k/+T/4v/g/+D/4v/j/+T/5f/p/+P/4v/h/+H/4//l/+X/5f/i/+L/4v/j
/+X/5//s/+7/7f/s/+z/6//r/+r/6v/r/+//8P/x//L/8//z//P/9//5//z/AAADAAQA
AwACAAMABwAIAAgACQAKAAsADQARAA4ADQANAA0AEQASABMAFQAUABMAFAATABMAEwAR
ABEAEwASABAADQALAAoACAAIAAUABQACAAAA/v/9//z/+//6//r/+f/2//j/+P/3//T/
8//z//L/8f/x//H/8v/y//P/8//z//L/8v/x//H/8f/w/+3/6v/r/+7/7//w//H/7//u
/+7/7//y//P/8v/z//P/8v/x//D/8v/y//L/8v/1//b/9v/2//P/8//0//T/8//z//P/
8P/x//T/9f/4//b/9v/2//b/+v/2//T/9v/3//f/9//3//b/9f/0//T/9v/0//T/9v/5
//T/8f/v//H/9f/3//f/9v/2//X/8//x//D/8P/w//P/8//z//H/8//0//T/9P/z//L/
8v/z//L/8f/w/+//8P/x//D/8f/z//P/8//z//X/9P/0//T/9v/2//f/9//z//L/8f/w
//L/8v/x//H/8//z//P/9P/y//L/8P/w//D/8P/x//H/8P/w//L/8v/y//P/8f/x//L/
8v/v/+z/7v/w//P/9P/1//j/9f/2//f/9v/5//v//P/+/wAAAQAAAP//AgACAAQABwAH
AAcACgALAAoACgAKAAkACQAJAAkACQALAAwADAAMAAsACQAHAAMA///+//3//f/7//r/
+f/4//f/9v/0//H/8f/w/+3/7P/q/+n/6P/n/+n/6v/q/+r/7//p/+b/7f/z/+7/5//j
/9//2f/V/9X/0//b/+z/AQASAC0AVQCAAKkA0wD+AB0BIAEMAegAywCyAJYAdQBSADgA
KwAlACEAGwATAAcAAgAEAAIA+f/z//D/7//v/+3/6v/m/+P/5f/m/+b/5v/m/+j/6P/m
/+P/4//k/+T/5v/m/+b/5f/n/+j/6P/n/+X/5v/m/+b/6P/o/+f/5//m/+b/5f/k/+L/
4v/i/+L/5P/n/+n/6v/o/+b/5v/o/+j/6P/o/+v/5//m/+X/5f/l/+f/5//n/+f/6P/p
/+v/6f/p/+z/7P/q/+r/6//r/+3/7v/w//P/8//0//X/9v/2//f/+P/9//v//P/+////
AwAFAAcACwAPABAAEAARABEAEQASABUAFwAXABgAGQAYABgAGAAZABkAGQAbABsAHAAd
ABwAHQAcABoAFwATABMAEgAQABAADQANAAoACAAIAAcABgAFAAQABAADAAAAAAAAAP//
/P/7//v/+v/5//n/+f/6//r/9//3//f/9v/2//X/9f/1//b/9f/0//f/+P/3//b/9f/1
//T/9P/1//n/+f/3//f/+P/4//j/+P/4//j/+P/4//v//P/8//z/+//7//z//P/+////
AAD+//3//v/9//7/AAAAAAAAAAAAAPz/+v/8////////////////////AAD///z/+//8
/wEA/v/9//3//f///////f/7//z//P/7//3//P/8//z//f/9//3/+//4//j/9//2//n/
+v/8/////v/9//z/+//7//v/+f/5//r/+f/4//f/+P/4//n/+v/4//j/+f/5//j//P/6
//j/+P/4//j/9f/1//T/9P/0//T/9P/1//b/9//5//r/+P/0//X/9v/4//j/+P/6//z/
/v8AAAAA//////7//v8DAAUABQAFAAQABAAGAAkACwALAA4ADwAOAA4ADgANAA0ADQAN
AA0ADgAOAA0ADAANAAsACQAFAP///v/9//3/+//6//n/+P/2//b/9f/z//L/8P/s/+r/
6//r/+v/6//p/+r/6v/q/+3/7f/o/+v/7//q/+X/5f/h/93/2//X/9H/2//s//3/DgAp
AEsAdACjAM0A8AARARwBEgH2ANkAugCaAHsAVgA2ACcAIwAfABkAEwALAAQAAgAAAPf/
8P/s/+r/6f/p/+j/5v/l/+P/5P/k/+T/5P/m/+b/5P/j/+P/5P/k/+T/5P/k/+P/5f/m
/+b/5f/l/+b/5v/m/+P/4v/g/9//4v/k/+X/5v/m/+b/5v/m/+X/5//o/+j/6P/m/+b/
6P/n/+b/5f/n/+b/5v/m/+f/5P/l/+T/4//m/+j/6v/t/+z/6//t/+z/7P/s/+3/7f/u
/+7/7//x//L/8v/y//L/9f/3//n//////wAAAgADAAgACQAKAA0AEQASABIAEwATABMA
FAAXABkAGQAaABsAGgAaABoAGwAcAB0AIAAhAB4AHQAaABkAFwAWABQAEQASABIAEQAS
ABEAEQAOAAwACAAFAAIA/////wAAAAD+/////v/8//j/+f/5//j/9//3//f/+P/4//X/
9f/1//T/9P/z//P/8//1//P/8f/z//T/8//y//H/8v/y//P/9f/1//P/7//t//H/8v/z
//T/8//y//H/8P/0//b/9//4//b/9f/1//T/9v/3//j/9v/0//b/9v/4//n/+v/7//z/
+//2//P/9P/3//f/9//3//n/+f/5//r/+P/2//b/+P/6//b/9P/z//b/+f/6//n/9v/2
//X/8//0//T/9f/2//X/9f/1//P/8f/y//L/8v/z//L/8v/z//X/9f/1//X/+P/5//j/
+f/3//X/8//x//H/8P/w//D/8P/w//H/8f/y//T/9v/1//T/8//y//H/8f/w//D/7v/u
/+7/7//w//H/8//0//P/8P/y//T/8//y//H/8v/0//b/+P/4//r/+//7//z/AAADAAQA
BQAFAAQABQAHAAcABwAKAAsACQAIAAcABQAGAAcACAAJAAoACgAJAAgACQAHAAUAAQD9
//z/+//7//f/9P/x/+7/8P/w/+//7f/t/+z/6f/o/+b/5f/k/+P/5f/o/+r/7P/r/+3/
6v/n/+f/5v/l/+P/3//Z/9H/z//X/+P/8P8BABoAOQBbAIQAsQDdAAABEwEIAe4A1gC/
AJ4AfABZADgAIAAZABkAEQAPAA0ABwACAPz/9P/x/+v/6P/n/+f/5//m/+T/4//j/+T/
5P/k/+L/5P/k/+L/4//j/+T/5P/k/+T/5P/j/+P/5P/k/+P/4f/i/+L/4v/g/+D/3//f
/+H/5P/m/+j/5//m/+X/5P/j/+X/5v/m/+T/4v/i/+T/5v/m/+b/6f/k/+T/5P/l/+T/
5f/k/+P/5P/k/+T/5f/m/+f/6//s/+v/6v/q/+n/6v/q/+v/7f/t/+7/7//w//T/9f/2
//v/+//8//7///8CAAMABAAHAA0ADgAOAA8AEQARABIAFQATABMAFAAVABQAFAAUABUA
FgAXABoAGwAZABkAFwAXABUAFAASAA8ADgAMAAkACAAIAAkABwAGAAMAAQD///3/+v/6
//n/9v/5//r/+v/4//X/9f/0//P/8f/x//L/8v/x//H/8f/w//D/7//v/+//8f/v/+3/
7//w/+//7v/t/+z/7P/t/+//8P/v/+z/6//v//D/8f/y//L/8v/y//L/8v/y//H/8P/w
//H/8//0//X/9f/1//L/9P/2//b/+P/4//j/+P/4//j/9P/y//T/8//z//P/8//x//H/
8f/y//X/9P/1//j/+//2//P/8f/z//X/9f/z//X/9v/2//X/8v/w/+//7v/x//P/9f/1
//X/9v/2//b/9P/y//H/8f/y//P/9P/1//X/9f/z//P/8//z//P/8//x//D/8P/w/+7/
7v/v/+//7v/u/+7/7v/o/+z/8//1//L/8v/y//L/8v/x//H/8P/w//L/8v/y//P/8v/x
//H/8P/v/+z/7v/w//P/9P/1//j/9//4//n/+P/4//n/+f/6//v//f/9//3///8AAAMA
BwAHAAcACgALAAoACgAKAAkACQAJAAkACQAMAAwACwAKAAcABQADAP//+//6//n/+f/0
//L/8P/u//H/8v/y//H/7//u/+v/6v/p/+n/6f/p/+n/6v/q/+r/6//v/+z/6f/r/+b/
3f/b/9n/2f/Z/9f/2f/n//r/CwAeADsAZwCWAMMA5wAEAQ0B/ADgAMQAqwCOAGwASwAu
AB4AGwAVAA0ADQAPAAcA+v/2//T/7f/q/+j/6P/p/+f/5v/k/+P/5f/m/+b/5v/l/+b/
5f/i/+P/4//k/+T/5f/m/+f/5//m/+b/5f/j/+X/5v/m/+b/5v/m/+X/5f/j/+T/5P/k
/+X/5v/n/+j/5//p/+r/6v/m/+T/5P/m/+b/5v/m/+n/5P/k/+T/5f/m/+n/6v/r/+j/
6P/o/+n/6f/p/+z/7P/u/+7/7//v//D/8P/x//P/8//0//X/9v/6//v//P8BAAIABAAH
AAkACQAJAAkACwAQABIAEwAVABUAFQAWABkAGAAXABcAFwAYABgAGAAZABkAGQAbABsA
GQAZABcAFwAVABQAEgAPAA8ADgAMAAwACwALAAgABgACAAEAAAD///r/+v/5//b/+f/6
//r/+P/5//n/+P/3//X/9f/2//b/8//z//P/8v/0//P/8//z//X/8//x//P/9P/z//L/
8f/v/+7/7v/v//T/9f/0//X/9//2//X/9P/y//L/8v/y//X/9v/2//b/8//z//T/9P/3
//f/9//0//H/8v/x//L/9f/2//f/+P/4//T/8v/0//X/9f/1//X/9f/1//X/9v/2//T/
9P/2//v/+P/3//f/9v/3//b/8//1//b/9v/1//X/9P/0//T/8//z//P/8f/z//T/9P/0
//H/8P/w//H/8P/v/+7/7f/v//H/8f/z//T/8//y//H/7//u/+7/7v/x//L/9P/1//P/
8v/x//D/8v/u/+v/7v/v//D/8f/y/+//7//u/+7/8P/w//D/8f/z//P/9P/0//L/7v/v
//D/7v/u/+7/8P/y//T/9v/2//b/9//3//j/+//9//3//f/+//7/AAADAAEAAQAEAAUA
BgAGAAYABQADAAMAAwADAAQABAADAAIA/v/7//j/8//x//L/8//1//L/8P/u/+z/6f/o
/+b/4//m/+b/5P/k/+X/5f/l/+X/5P/k/+P/4v/h/+H/4v/d/9v/3P/d/9v/1//R/83/
0f/Z/+X/9P8LACoASQBrAJgAxQDvAAgBBQHqAMwAsACVAHQAUgA1AB4AFAARAA0ABQAB
AAEA///2/+b/5P/p/+P/4P/f/9//3//e/9z/2//Y/9j/1//W/9j/3P/e/97/3f/d/97/
3v/c/9z/3P/b/93/3v/e/93/3//g/+D/4P/d/9z/2v/Z/9n/2v/a/9r/3f/e/9//4P/f
/9//3v/c/9z/2v/a/9z/3v/e/97/4f/e/97/3v/f/+D/4//k/+X/4f/g/9//3//f/9//
4v/i/+L/4v/j/+P/5f/m/+j/6//u//D/8v/0//P/8//z//f/+f/6//z//f////////8B
AAYACAAJAAsACQAJAAoADQAPAA8AEAARABQAFAAUABUAFAATABQAEwATABMAEQARABAA
DgALAAcACQAIAAYABgADAAMAAAD+//z/+//6//n/9P/0//P/8P/z//T/9P/y/+7/7f/r
/+n/7f/v//L/9P/w/+//7v/s/+z/6//r/+v/7f/r/+n/6//t/+3/7f/t/+n/6P/o/+n/
7f/t/+v/6//u/+7/7v/u//D/8P/w//D/7//w//D/8P/x//H/8v/y//D/7//u/+r/6//u
/+//8v/x//D/7//u//P/8P/v//L/8//z//P/8//x//H/8f/y//L/8P/w//L/9v/y//D/
7//t/+//7//t/+3/7v/u/+3/7f/s/+z/7P/t/+3/7f/r/+v/7P/s/+z/6f/o/+j/6f/s
/+3/7v/v/+3/6//n/+X/6//t/+//8f/w/+7/7f/s/+r/6v/r/+v/6P/s/+z/7P/s/+z/
6//r/+r/6v/q/+r/6v/r/+r/6f/p/+j/5//k/+b/6P/p/+r/6//u/+z/7v/w//D/8P/x
//H/8v/y//P/8v/x//T/9v/6/////v/9//////8AAAAAAAD//wAAAQACAAMAAgACAAEA
AAD///3/+//3//L/8P/u/+3/7P/q/+j/5v/k/+T/4//h/+H/4P/d/9z/3P/d/97/3//d
/97/3v/e/93/2//c/93/3f/Y/9P/zf/L/8v/zf/L/8n/1//o/+///v8bAEMAbACXAL8A
5gALAQ4B8gDYAMEAoAB+AGEAQgAqABkAEQANAAcA+//z//r/+v/u/+P/3f/a/9n/2f/X
/9b/1P/T/9P/1P/U/9T/0v/U/9T/0v/S/9P/1f/W/9X/1P/T/9H/0f/S/9L/0f/S/9T/
1f/W/9b/1v/V/9X/1P/U/9P/0v/S/9L/0v/S/9H/0//U/9T/0//S/9P/1v/W/9b/1v/Z
/9T/1P/U/9X/0//V/9X/1f/X/9j/2f/b/9n/2f/c/9z/3P/c/93/3f/c/9z/3f/f/+H/
4v/j/+T/5//p/+v/8f/v//D/8v/z//j/+f/6//3///8AAAAAAQD/////AAADAAUABQAG
AAcACgAKAAoACwAJAAkACwALAAcABQABAP//AwAEAAQAAwACAAAA/f/8//v/+//4//b/
9v/1//T/8//u/+7/7f/q/+r/6v/p/+b/5//n/+b/5f/k/+P/4//i/+P/4//j/+L/4v/h
/+H/4f/h/9//3f/f/+H/4f/h/+H/4P/g/+H/4//j/+P/4f/h/+P/4v/h/+D/4v/i/+L/
4v/j/+T/5P/k/+L/4f/h/+D/4v/j/+T/4v/g/+L/4v/k/+b/5v/m/+b/6P/k/+L/5P/l
/+X/5f/l/+X/5f/l/+b/5P/i/+L/5P/p/+b/5f/l/+P/5f/l/+P/4//k/+T/4//j/+L/
4v/i/+L/4f/g/93/3//g/+D/4P/g/+D/4f/j/+D/3//e/93/3f/d/9v/2//e/9//4P/h
/9//3v/e/97/2v/c/+H/4f/c/9r/2v/a/9r/2f/Z/9j/2P/W/9b/1v/X/9n/2//e/+D/
3v/a/9v/3P/a/9r/2v/c/9z/3v/g/+D/4f/j/+T/5v/o/+n/6P/n/+j/6P/q/+3/7//v
//L/8//x//D/7//t/+7/7//w//H/9P/0//P/8v/v/+3/6//n/+L/4P/e/93/2v/Y/9b/
1P/X/9j/2P/X/9b/1P/Q/87/y//L/8v/y//M/87/z//Q/9H/0f/Q/8//z//O/8n/w/+/
/73/vf+7/73/x//c/+///v8hAFUAggCnAM0A7gD5AOwA0AC0AJkAegBcADsAGgAKAAUA
AwD7//X/7//n/97/2P/a/9P/y//I/8f/x//I/8j/x//H/8b/xv/F/8T/w//E/8P/wP/C
/8P/xf/G/8T/xP/E/8P/wf/C/8L/wf/B/8L/wv/C/8T/xP/D/8P/wf/C/8L/wv/G/8L/
vv++/w==
         </WaveFormData>
      </LeadData>
      <LeadData>
         <LeadByteCountTotal>10000</LeadByteCountTotal>
         <LeadTimeOffset>0</LeadTimeOffset>
         <LeadSampleCountTotal>5000</LeadSampleCountTotal>
         <LeadAmplitudeUnitsPerBit>4.88</LeadAmplitudeUnitsPerBit>
         <LeadAmplitudeUnits>��V</LeadAmplitudeUnits>
         <LeadHighLimit>2147483647</LeadHighLimit>
         <LeadLowLimit>268435456</LeadLowLimit>
         <LeadID>V1</LeadID>
         <LeadOffsetFirstSample>0</LeadOffsetFirstSample>
         <FirstSampleBaseline>0</FirstSampleBaseline>
         <LeadSampleSize>2</LeadSampleSize>
         <LeadOff>FALSE</LeadOff>
         <BaselineSway>FALSE</BaselineSway>
         <ExcessiveACNoise>FALSE</ExcessiveACNoise>
         <MuscleNoise>FALSE</MuscleNoise>
         <LeadDataCRC32>309794045</LeadDataCRC32>
         <WaveFormData>
DgANAAwACgAKAAgABwAFAAAA/f/9//3//v/+//7//f/8//z//P/8//r/+v/7//z//P/+
////AQADAAMABAAEAAIAAgACAAIAAQABAAEAAgACAAIAAwADAAMAAwAEAAQACAAMABEA
FgAbACQAKgAtADAALAAiABUAAADi/8P/q/+g/5v/kv+F/4D/hf+M/5v/s//M/93/5P/j
/+P/5f/n/+v/8v/4//n/+f/+/wMABAACAAMAAwADAAMABAAFAAYABgAGAAcABwAGAAYA
BgAGAAYABwAHAAcACAAIAAgABwAJAAkACQAJAAkACAAHAAYABwAHAAgACgAIAAkACQAJ
AAYABgAGAAYACQAJAAcABwAJAAkACAAIAAkABwAFAAcABQAFAAUABQAFAAUABgAGAAgA
CAAJAAoABwAHAAcABwAFAAQABAAEAAIAAQABAAEAAgACAAIAAAAAAAAAAAAAAP/////9
//z/+//6//n/+P/2//X/9P/0//P/9P/2//f/9v/y//H/8P/x//D/8P/w//D/8f/x//H/
8v/z//X/+P/4//j/+P/4//r//P/9//7//v8AAAEAAQD//wAAAAAAAAIAAwAEAAQACAAI
AAgACAAHAAYABAADAAMAAwADAAQABgAFAAUABQAHAAcACAAIAAYABgAGAAYABgAGAAYA
BwAHAAcABwAHAAkACQAHAAcACQAKAAoACgAKAAoACgAKAAcABwAHAAcABwAHAAcACAAK
AAoACQAJAAcABgAGAAYACQAJAAkACQAHAAYABgAGAAgACAAIAAgACgAKAAoACgAJAAgA
CAAJAAkACQAHAAcABQAFAAQABAAEAAQABQAHAAQAAQAAAAAAAwAEAAUABgAHAAcACAAI
AAUABQAGAAYABAAEAAQAAwADAAUABQAHAAUAAwADAAQABAADAAMAAwABAAEAAgACAAQA
BQAEAAUABAAEAAMAAAAAAAQABAAEAAQABAACAAIAAgACAAMAAgACAAIAAAABAAIAAgAC
AAIAAwAGAAQABAAEAAUAAwAFAAYABwAKAAoACgALAAsACwANAA4ADAANAA0ADAALAAoA
CAAGAAUABQAEAAIA/f/9//3//v/+//7//f/8//z//P/8//r/+v/7//z//P/+////AQAB
AP//AAAAAAAAAgACAAIAAQAAAP/////+////AQACAAMABwAGAAYABAAGAA0AEgATABgA
IgApACwAMAAqAB0AEAD+/+f/y/+w/5//nP+X/47/if+K/4//nf+4/9X/5P/n/+X/4//n
/+n/6P/q//H/9f/4//3/AgABAAEAAAD//wAAAAAAAAAAAwAEAAYABwAGAAYABgAGAAYA
BwAHAAcABwAGAAUAAwAEAAUABgAHAAoACgAKAAoACAAHAAcACAAFAAUABAADAAUABgAH
AAgACQAJAAcABwAFAAUABAAEAAcABQADAAUABwAHAAcABwAHAAcACAAIAAUABAAEAAQA
AwADAAMAAwAFAAQABAAEAAQAAwADAAMAAAAAAAAA/v/8//z//P/8//z/+//4//b/9v/2
//b/9v/4//f/9v/2//P/8v/y//H/8v/w//H/8v/x//D/8P/w/+7/7//v/+//8f/x//L/
9P/1//b/9//4//j/+v/7//z//P/+/////////wAAAAAAAAEAAwAFAAYABgAGAAYABgAG
AAYABQAFAAUABQAFAAYABAADAAMAAwAFAAUABgAGAAYABgAGAAYACAAIAAgACQAHAAcA
BwAHAAUABQADAAMABgAIAAkACgAJAAgABwAGAAcABwAHAAcABwAHAAcACAAIAAgABwAH
AAcABgAGAAYABwAHAAcABwAFAAQABAAEAAUABgAHAAgABgAGAAYABgAFAAQABAAFAAUA
BQADAAMABQAFAAQABAACAAIAAwAFAAQAAwAEAAYABAAEAAQABAABAAEAAgACAAIAAwAF
AAYABAAEAAQAAwABAAMAAwAFAAcABQAFAAYABgAFAAUABQADAAMABAAEAAMAAwABAAEA
AQAEAAYABgAGAAYABgAGAAYABAAEAAQABAAFAAQABAAEAAIAAwAEAAQAAwACAAIABAAE
AAQABAAFAAUABwAIAAkACAAIAAgACQALAAsADQAOAA4ADwAPAA4ADwAOAAwACgAIAAcA
BQACAP3//f/9//7//v/+//3//P/8//z//P/6//v//f///wAAAQABAAIAAQABAAIAAgAC
AAQABAAEAAMAAwADAAQABAACAAMAAwADAAMAAgAGAAgACAALABAAEwAcACYAKwAwADQA
LAAjABYAAADj/8f/sP+j/6L/m/+K/4P/hP+N/53/tv/P/+D/5//l/+H/4//n/+z/8P/1
//X/9v///wQABAAFAAUABQAFAAYABwAIAAgACAAJAAkACgAKAAoACgAKAAsACwALAAoA
CgAKAAkABwAHAAcABwALAAwADQAOAAwACwALAAwADAANAA0ADQAOAA4ADgAOAA0ADQAL
AAsADAANAA0ADgAPAA0ACwANAAsACwALAAsADQANAA4ADgALAAoACgAKAAcABwAHAAcA
CgAKAAsADAALAAkACAAHAAgACAAIAAYABAAEAAQABAAFAAUAAwACAAEAAAD///7//v/9
//z//P/8//z//f/9//v/+P/4//j/9//2//b/9v/2//f/9//3//f/9//4//r//f/+////
AAD//wAAAAAAAAQABgAHAAcACQAKAAoACgAMAA0ADgAOAA4ADgAOAA4AEAAQAA8ADwAN
AA0ADQAOAA4ADQANAA0ACwALAAwADAAOAA4ADgAOABAAEAAQABEAEQARABEAEQARABEA
DwAPAA8AEAAQABAAEgASABIAEgARABEAEQARABMAEwATABQAEwASABAADwAPAA4ADgAO
ABEAEQARABEAEwASABIAEgARABAADwAOAA4ADgAOAA4ADQAMAAwADQAQABEAEAARABAA
DwANAAwADAAMAA0ADwANAAsACwAMAA4ADgAOAA4ADwAPABAAEAAOAA0ADQAMAA4ADgAO
AA0ACwANAA0ADwAOAAsACgAKAAsACwAMAA0ADQANAA4ADgAOAA0ACgAJAAoADAANAAwA
CwALAAoACgARAA8ADAAMAAwADAAMAAsACgAJAAgABwAGAAYABgAGAAcACAAIAAcABgAG
AAgABwAGAAUABQAHAAkACgALAA4ADgAOAA8ADwAPABEAEgASABMAEwASABEAEAAOAAwA
CgAJAAcABAD///////8AAAAAAAD///7//P/8//z/+v/8//3//v/+/wIAAwAFAAUABQAG
AAYABgAEAAQABAADAAMAAwAEAAQABAAFAAUABQAFAAQABAAIAAoACwAQABcAIAAoAC0A
MAAwACoAIQAUAAAA5//L/7D/o/+g/5P/hv+B/4L/i/+f/7j/zf/a/+P/4//h/+X/6f/s
//D/9f/3//j/+/8AAAAAAQABAAEAAwAEAAUABgAGAAYABwAHAAQABAAEAAQABgAHAAcA
BwAIAAgACAAHAAcABwAHAAcACAAIAAgACAAGAAUABQAGAAYABwAHAAcACQAKAAsADAAM
AAsACAAHAAcABwAGAAYACwAJAAcACQAJAAkACQAJAAcABwAIAAgABQAEAAQABAADAAMA
AwADAAQABAAFAAYABAADAAMAAwACAAIAAgAAAAAAAAAAAAAAAAD///z/+v/7//r/+f/4
//j/9//2//b/9v/2//f/9//3//T/9P/0//H/8P/w//D/8v/z//P/8//x//H/8v/0//P/
9P/1//b/+P/6//v//P/+/wAAAQABAAEAAgACAAIAAAABAAIAAgAGAAYABgAGAAYABgAF
AAUABQAFAAUABgAGAAUABQAFAAUABQAGAAYABAAEAAQABAAEAAQABAAFAAMAAwADAAMA
BQAFAAMAAwAEAAQAAwACAAQABAAEAAQAAwADAAMAAwADAAMAAwAEAAIAAgABAAEAAwAC
AAIAAgACAAEAAAD//////v/+//7/AAAAAAAAAAD///7//f/8//v/+v/6//v///////3/
/f/7//v/+v/6//r/+v/7//3/+//5//n/+v/4//j/+P/4//n/+f/6//r/+f/5//r/+v/3
//b/9f/z//T/9//4//v/+v/3//b/9v/4//f/9//3//X/9f/2//b/+f/5//f/9//3//j/
+P/2//b/9//3//j/+f/5//j/9//1//X/9f/1//b/9v/1//X/9//3//f/9//3//b/9v/2
//b/9v/3//j/+f/6//f/9v/2//b/9v/3//j/+P/3//b/9v/4//j/+P/4//n/+f/7//z/
/f/+//7//v////////8BAAIAAgADAAMAAgABAAAA/v/8//j/9//1//L/8f/x//H/8v/y
//L/8f/w//D/8P/w/+7/7v/v//D/8P/0//X/9//3//n/+v/6//r/+P/4//j/9//3//f/
+P/4//r/+//7//v/+f/4//b//P8CAAUACgAXACIAJgAnACgAHgAOAP3/6v/O/7H/n/+U
/4//gv93/3T/e/+I/5v/tf/M/9X/2P/Z/9v/3f/d/+P/6P/o/+v/8f/2//n/+v/5//n/
+P/3//v//P/9//7//P/8//3//f/8//z//P/8//7//////////v/+//7//f//////////
/wAAAAAAAAAA///9//z//P///wEAAgADAAEAAAD///7/AQABAP////8BAAEAAAAAAAEA
///9///////////////9//3//v/+/////v/+//7//f/9//3//f/9//z//P/8//z/+//7
//v/+v/6//r/+P/2//b/9v/2//f/9//1//T/9f/0//P/8v/y//H/8P/w/+7/7v/v/+//
7//s/+z/7P/p/+j/6P/o/+j/6f/p/+n/6//r/+z/7v/v//D/8f/y//L/9P/1//b/+P/6
//v/+//7//z//P/8//z//f/+//7////+//3//P/9//7//v///////////wAAAAD/////
////////AAAAAAAAAAAAAAAAAAAAAAAAAQD//////////wAAAQAAAAEAAQACAAIAAgAC
AAIAAgACAP//////////////////AAACAAIAAQABAAMAAgACAAIAAwADAAMAAwADAAIA
AgACAAAAAAAAAAAAAgACAAIAAgABAAAAAAABAAIAAQD+//3///8BAAIABAACAAIAAwAF
AAEA/////wAAAAAAAAAAAAAAAAEAAwAEAAMAAwAEAAQABAAEAAQAAwD//wEAAQADAAMA
AQABAAIAAgABAAEAAQACAAMABQAGAAUABQADAAMAAwAEAAQAAgAAAAEAAQACAAUABQAE
AAMAAQABAAEAAQAEAAYAAQAAAAIAAgACAAIAAwAEAAUABgADAAIAAgACAAIAAwAEAAQA
AwACAAIABAAEAAQABAAFAAcACQAKAAsACgAKAAoACwAJAAkACwAMAA4ADwAPAA4ADwAO
AAwACgAGAAUAAwAAAP3//f/9//7//v/+//3//P/8//z//P/6//r/+//8//z//v///wEA
AQABAAIAAgACAAIAAgACAAEA/////wAAAAABAAMABAAFAAcABgACAAQACAAJAA4AGwAk
ACgAKwAuAC4AIgARAAIA6v/L/6//nv+b/5b/j/+K/4n/jP+Z/6//zP/f/+T/4//n/+v/
6//p/+7/+P/5//n//P8DAAYABQAFAAQAAwAFAAYABwAIAAYABgAHAAcABgAGAAYABgAI
AAkACQAJAAgACAAIAAcABwAHAAcABwAGAAYABgAGAAcABwAIAAoACAAJAAkACQAGAAYA
BgAGAAcABwAFAAUABwAHAAYABgAHAAUAAwAFAAcABwAHAAcABwAHAAgACAAFAAQABAAE
AAUABQAFAAUAAwACAAIAAgADAAMABAAFAAIAAgACAAAA/v/+//7//v///////f/8//v/
+v/5//j/9v/1//T/9P/0//T/9f/1//P/8P/w//D/7//u/+7/7v/v//H/8v/z//P/8//0
//b/9v/2//b/9v/2//j/+f/6//z//v////////8AAAAAAAACAAMABAAEAAQABAAEAAQA
BAAEAAMAAwADAAMAAwAEAAIAAQABAAEAAgADAAUABgAFAAQAAwACAAQABAAEAAUABQAF
AAUABQAHAAcABQAFAAUABgAGAAYABQAEAAMAAgAEAAUABgAHAAUABQAFAAYABAAEAAMA
AwAFAAQABAAEAAMAAwADAAMAAwACAAIAAgAEAAQABAAEAAQABAAEAAQABQAEAAQABQAF
AAUAAwADAAMAAwACAAIAAAAAAAEAAwAAAP3//P/8//7/AAACAAQAAgABAAEAAAABAAEA
AgACAAAAAAAAAP//+//9//3///8AAP//AAACAAAA/////////////wAAAAABAAEA////
////AAAAAP7//v//////AAD//wAA/v/+//7//v/+//7//v/+/////v/+//7//v///wAA
AAD9//z//P/+////AAABAAMAAQADAAQABQAGAAYABgAHAAcABwAJAAoADAANAA0ADAAK
AAgABQACAAIAAQD///z/9//3//f/+P/4//j/9//2//j/+P/4//b/9f/1//X/9P/4//n/
+//7//7/AAABAAIAAQAAAP///f/9//3//v/+//z//f/9//3//f/6//7/BAAGAAcACgAP
ABYAHAAjACgAKgAkABkADAD4/9//xf+s/53/nP+Z/5D/if+I/43/mf+y/8v/3v/l/+P/
4f/j/+X/6v/s/+//8f/2//X/9v/5//v//P/9////AAABAAIAAgACAAMAAwACAAIAAgAC
AAAAAQABAAEABAAEAAQAAwADAAMAAwADAAQABAAEAAQABgAFAAUABgAEAAUABQAFAAMA
AgABAAAAAgADAAIAAwAFAAUABAAEAAUAAwABAAMAAQABAAEAAQACAAMABQAGAAMAAgAC
AAIAAwADAAMAAwACAAAA///+//7//f/9//3//v/+//7//P/8//z//P/8//z/+//4//b/
9//2//X/9P/0//P/8v/y//D/8P/x//H/8//w//D/8P/t/+z/7P/s/+z/7f/t/+3/7//v
//D/8v/x//L/8//0//T/9v/3//j/+P/6//v/+//7//z//P/8//7///8AAAAAAgACAAIA
AgAEAAQAAwADAAEAAQABAAIAAgABAAEAAQADAAMABAAEAAIAAgACAAIABAAEAAQABQAD
AAMAAwADAAUABQADAAMABAAEAAMAAgAEAAQABAAEAAMAAwADAAMAAwADAAMABAAGAAYA
BQAFAAUABAAEAAQAAwADAAMAAwABAAAAAAAAAAIAAgACAAIABAAEAAQABAAFAAQABAAF
AAUABQADAAMABQAFAAQABAACAAIAAwAFAAUAAwADAAQAAgACAAIAAgD/////AAAAAP//
//8AAAAAAQACAAMAAwABAAMAAwAFAAMAAQABAAIAAwADAAQABQADAAMABAAEAAEAAQAE
AAQABAAEAAQAAQAAAP///v/+//7///8AAAAAAQACAAIAAwACAAIABAAEAAQABAAFAAUA
BwAIAAkACAAIAAgACQALAAsADQAOAA4ADwAPAA4ADQAMAAoACAAIAAcABQACAP3//f/9
//7/AAAAAP///v/+//7//v/8//r/+//8//z//v///wEAAQADAAQABAAEAAMAAgABAP//
AAABAAMABAAEAAUABQAFAAcABgAEAAYACgALAA4AEwAcACQAKQAsADAALgAlABYABADt
/9H/tv+l/6L/nf+O/4P/hP+N/5n/sv/N/+D/5//l/+P/5f/p/+r/7P/z//n//P///wIA
BAAFAAUABQAFAAYABwAIAAgACAAJAAkACgAKAAoACgAKAAsACwALAAoACgAKAAkACwAL
AAsACwAMAAwADAAMAAwACwALAAwADAANAA0ADQAMAAwADAAMAAsACwAJAAkACwALAAoA
CgAPAA0ACwANAAsACwALAAsACgAJAAkACAAJAAgACAAIAAgACQAKAAsACQAIAAgACAAI
AAcABwAHAAQABAAEAAIAAQACAAMABAADAAMAAQAAAAEAAAD///7//v/9//z//P/4//j/
+f/5//n/9v/2//b/9f/0//T/9P/0//X/9f/1//P/8//0//b/9//4//n/+v/6//z//f/+
/wEABAAGAAcABwAIAAgACAAGAAcACAAIAAgACAAIAAgACgAKAAkACQAJAAkACQAKAAoA
CQAJAAkACQAJAAoACgAMAAwADAAMAAoACgAKAAsACwALAAsACwALAAsACQAJAAkACgAK
AAoADAAMAAwADAANAA0ADQANAAsACwALAAwADAAMAAsACwAJAAgACAAIAAoACwAMAA0A
CwAKAAoACgAMAAwADAAMAAwADAAMAAwACwAKAAoACwAMAAsACAAHAAkACQAIAAgACAAI
AAkACwAKAAkACgAMAAoACgAKAAoACQAJAAoACgAHAAcACAAIAAoACgAKAAkABwAJAAkA
CwAJAAcABwAIAAgABwAHAAcACQAJAAoACgAJAAkACAAIAAgACAAIAAgACAAIAAgABwAG
AAYABgAIAAkACgAKAAsACgAKAAwACwAKAAkACQAJAAsADAANAAwADAAMAA0ADwAPABEA
EgAUABUAFQAUABEAEAAOAAwACAAHAAUAAgABAAEAAQACAAIAAgABAAAAAgACAAIAAAAA
AAEAAgACAAIAAwAFAAUAAwAEAAQABAAGAAYABgAFAAQAAwADAAIABQAHAAgACQAHAAoA
CgAIAAwAEQAWABsAJAAqAC8AMAAyACwAHQAOAPr/3//B/6r/nf+Y/5H/hv+B/4T/kf+n
/8L/1f/e/+P/4//l/+f/6f/u//T/9//5//r//f8CAAIAAwADAAMABQAGAAcACAAIAAgA
CQAJAAoACgAKAAoACAAJAAkACQAMAAwADAALAAsACwALAAsACgAKAAoACgAKAAkACQAK
AAwADQANAA0ACgAKAAoACgANAA0ACwALAAsACwAKAAoADQALAAkACwALAAsACwALAAkA
CQAKAAoACwAKAAoACgAJAAkACQAJAAkACAAIAAgACgAJAAkACQAHAAYABQACAAEAAgAD
AAQAAwADAAEAAAD9//z/+//6//z/+//6//r/+P/4//n/+f/5//b/9v/2//P/8v/y//L/
8v/z//P/8//1//X/9v/4//n/+v/7//z//v8AAAEAAgAEAAYABwAHAAUABgAGAAYABgAH
AAgACAAMAAwADAAMAAwADAALAAsACwALAAsADAAKAAkACQAJAAcABwAIAAgACQAKAAsA
DAAKAAoACgALAAsACwALAAsACwALAAkACQANAA4ADgAOAAwADAAMAAwACwALAAsACwAL
AAsACwAMAAwADAALAAsACwAKAAoACgALAAsACwALAAsACgAKAAoACAAIAAgACAAIAAgA
CAAIAAkACAAIAAkACwALAAkACQAJAAkACAAIAAgACAAJAAsABwAFAAUABgAHAAgACQAK
AAgABwAHAAYABwAHAAgACAAIAAgACAAHAAcACQAJAAsACgAHAAYABgAEAAMAAwADAAYA
BwAJAAoACgAJAAYABQADAAQACAAKAAoACQAIAAcABgAGAAYABgAGAAUABAAEAAQABAAF
AAYABgADAAIAAgAEAAYABgAGAAcABQAHAAgACQAMAAwADAANAA0ADQAPABAAEgATABMA
EgAQAA4ACwAIAAYABQADAAAA/f/9//3//v/+//7//f/8//z//P/8//r/+v/7//z//P/+
////AQABAAMABAAEAAQAAwACAAEA////////AAAAAAAAAQABAAEABwAGAAYACAAMAA0A
EgAZACAAJgAtADAALAAiABMAAADm/83/tf+k/5v/kP+D/37/f/+E/5P/q//E/9n/4v/j
/+H/4//j/+X/7P/0//f/9f/6////AAD+/////////wEAAgADAAQAAgACAAMAAwADAAQA
BQAGAAQABQAFAAUABgAGAAYABQAFAAUABQAFAAgACAAIAAgACAAHAAcACAAHAAcABgAF
AAUABgAHAAgACAAHAAQAAwAFAAUABAAEAAcABQADAAUABQAFAAUABQAFAAUABgAGAAUA
BAAEAAQAAwADAAMAAwABAAAAAAAAAAMAAwAEAAUAAwACAAEA/v/8//z//P/8//3//f/7
//r/9//2//X/9P/2//X/9P/0//D/8P/x//H/8//w//D/8P/x//D/8P/w/+7/7//v/+//
7f/t/+7/8P/x//L/8//0//X/+P/6//z//P/+/////////wAAAAAAAP7///8AAAAAAgAC
AAIAAgAEAAQAAwADAAMAAwADAAQABAADAAMAAwADAAMABAAEAAIAAgACAAIAAgACAAIA
AwADAAMAAwADAAQABQAEAAUABQAGAAYABgAEAAQABAAEAAUABQAFAAUABwAHAAcACAAG
AAYABQAFAAUABAAEAAQABwAHAAcABwAFAAQABAAEAAQABAAEAAQABAAEAAQABAABAAAA
AAABAAUABwAHAAkABgAFAAMAAgACAAIAAwAFAAUAAwADAAQAAgACAAIAAgADAAMABAAE
AAEAAQACAAIAAAAAAAAA//8AAAMABAAHAAYAAwACAAIAAgABAAEAAQADAAMABAAEAAMA
AwABAAEABQAEAAIAAgACAAIAAgACAAQABAAEAAQAAwACAAIAAgACAAMABAAEAAMAAgAC
AAQABAAEAAQABQAFAAcACAAJAAwADAAMAA0ADQANAA8AEAAOAA8ADwAOAAwACgAHAAQA
BAADAAEA/v/9//3//f/+//7//v/9//z//P/8//z/+v/8//3//v/+/wAAAQADAAMAAwAE
AAQABAAEAAQABAADAAEAAQACAAIAAgADAAMAAwABAAQACgAMAAwADQAUABsAIgAoAC8A
MgAqABoACwD2/9z/wf+l/5r/nf+U/4f/hP+J/5D/o/+9/9L/3f/m/+X/4//n/+v/7f/w
//b/+//7//z///8EAAMAAwACAAEAAwAEAAUABgAFAAQABAADAAMABAAFAAYABgAHAAcA
BwAGAAYABgAFAAcABwAHAAcACAAIAAgACAAGAAUABQAGAAgACQAJAAkACAAIAAgACAAJ
AAkABwAHAAUABQAEAAQABwAFAAMABQAHAAcABwAHAAcABwAIAAgABgAEAAMAAgADAAMA
AwADAAMAAgACAAIABAADAAMAAwACAAIAAgAAAPz//P/8//z///////3//P/6//j/9v/0
//b/9f/0//T/8P/w//H/8f/z//D/8P/w/+//7v/u/+7/7v/v/+//7//v/+//8P/y//P/
9P/1//b/9v/4//n/+v/+/wAAAQABAP//AAAAAAAAAgADAAQABAAEAAQABAAEAAIAAgAB
AAEAAwADAAMABAACAAEAAQABAAEAAQACAAIAAAAAAAAAAAAAAAAAAAABAAMAAwADAAMA
AwADAAEAAQADAAQABAAEAAQABAAEAAQABQAFAAUABQAHAAcABwAIAAcABgAEAAMABQAE
AAQABAADAAMAAwADAAUABAAEAAQABgAGAAYABgAFAAQAAwACAAIAAgADAAUABgAFAAIA
AQADAAMAAgACAAIAAgADAAUAAwABAAEAAgAAAAAAAAAAAAAAAQADAAQAAQABAAIAAgAE
AAQABAADAP7////+////AgABAAIABAADAAEAAAD///////8AAAAAAwAEAAIAAgACAAIA
AAAAAAAAAAABAAAAAAAAAAAAAQACAAIAAQAAAAAAAgAAAAAAAAABAAEAAwAEAAUABwAI
AAkACwAKAAkACgAKAAoACwALAAoACQAIAAYABAADAAMAAgAAAP3//f/9//7//P/8//v/
+v/8//z//P/6//r/+//8//z//f/9//7//f/7//z//P/8//7//v/+//3//////wAAAAD+
////////////BAAEAAIAAgAHAAoADQAWACAAKQAsACwALAAhABAA/P/n/83/sP+f/5r/
k/+I/3//gP+L/5v/sv/L/9z/4//j/9//3//j/+j/6v/t//X/+P/5//r//P/9//3//f/+
//7//v/+////AAACAAMABAAEAAQABAAEAAUABQAFAAQABAAEAAMAAwADAAMAAwAEAAQA
BAAEAAIAAQABAAIAAAABAAEAAQABAAIAAwAEAAMAAwABAAEAAwADAAIAAgAHAAUAAwAF
AAQAAwACAAEAAgADAAUABgADAAIAAgACAAEAAQABAAEA///+//7//v8AAP////////7/
/v/+//z/+v/6//r/+v/5//n/9//2//f/9v/1//T/8v/x//D/8P/u/+7/7//v/+//7P/s
/+z/7f/s/+z/7P/s/+3/7f/t/+r/6f/p/+r/7P/u//D/8v/y//T/9f/2//n//P/+////
//8AAAAAAAD////////+/wAAAAAAAAAAAAAAAP////////////8AAAAA////////////
/wAAAAD+//7//v/+//7//v/+//////////////8AAAEAAAABAAEAAgACAAIAAgACAAIA
AgABAAEAAQABAP///////wAAAwAEAAQABQACAAAA///+/wEAAQABAAEAAQAAAAAAAAAA
AAAAAAAAAAIAAgACAAIAAQAAAAAAAQADAAMAAQABAP/////+//7/AAAAAAEAAwABAP//
//8AAP///v/9//z//f/9//7//v//////AAAAAAAAAAAAAP///P/9//z//f////3//f/+
//7//f/9//3//f/9//z//P/6//z//P/8//z//v/+//7//v/7//r/+v/6//v//f///wAA
/P/6//n/+v/7//z//f////3///8AAAEABAAEAAQABQAHAAcACQAKAAgACQAJAAgABwAG
AAQAAgAAAP///f/6//f/9//3//j/+P/4//f/9v/0//T/9P/y//L/8//0//T/9v/3//n/
+f/7//z//P/8//7//v/+//3//P/7//v/+v/8//3//f/9//3//v8AAAAAAgAHAAoADwAY
ACAAKQAsACoAIgAVAAIA6v/P/7X/oP+V/5L/if98/3f/fP+J/6H/vP/R/9r/2f/X/9v/
3//h/+b/7v/x/+//8v/5//z//P/9//3//f///wAAAQACAAEAAAAAAP///P/8//z//P/9
////AAABAAIAAgACAAEA//////////8CAAIAAgACAAEA///+//7///8BAAIAAwACAAAA
/v/8/w==
         </WaveFormData>
      </LeadData>
      <LeadData>
         <LeadByteCountTotal>10000</LeadByteCountTotal>
         <LeadTimeOffset>0</LeadTimeOffset>
         <LeadSampleCountTotal>5000</LeadSampleCountTotal>
         <LeadAmplitudeUnitsPerBit>4.88</LeadAmplitudeUnitsPerBit>
         <LeadAmplitudeUnits>��V</LeadAmplitudeUnits>
         <LeadHighLimit>2147483647</LeadHighLimit>
         <LeadLowLimit>268435456</LeadLowLimit>
         <LeadID>V2</LeadID>
         <LeadOffsetFirstSample>0</LeadOffsetFirstSample>
         <FirstSampleBaseline>0</FirstSampleBaseline>
         <LeadSampleSize>2</LeadSampleSize>
         <LeadOff>FALSE</LeadOff>
         <BaselineSway>FALSE</BaselineSway>
         <ExcessiveACNoise>FALSE</ExcessiveACNoise>
         <MuscleNoise>FALSE</MuscleNoise>
         <LeadDataCRC32>1579454565</LeadDataCRC32>
         <WaveFormData>
+//8//z/+//9//7///////v/+//7//v/+//8//3//f/7//v/+v/6//j/+P/3//b/8//y
//L/7//w//D/8P/w//D/8P/v/+7/7f/s/+z/7f/t/+3/7f/u/+7/7v/v//D/8//0//n/
+v/9/wcAEQAYACoAPwBRAGcAhgCoANAA9QAXAS4BNAEwASMBDwHpALEAXADn/4b/b/+B
/5H/nf+r/7r/x//R/9f/3v/m/+v/7P/r/+r/6f/p/+z/7P/t/+7/7P/s/+7/7v/u/+z/
7P/t/+3/7v/v/+//8f/y//L/8f/x//L/8v/y//D/8f/x//H/8v/z//X/9//1//b/9v/2
//T/9P/0//T/9f/2//b/9v/3//f/9//3//n/+f/6//z/+//7//z/+//9//7//v/+/wEA
BAAFAAUABQAHAAkACgAIAAoADAAOAA8AEQASABQAFwAZAB4AIAAhACYAKwAsAC8AMwA1
ADcAPQBBAEIARQBHAEgASQBJAE0ATgBPAFAAUABPAE0ATABOAE8AUABRAE8ATwBMAEsA
TQBKAEgARQBCAEEAPwA6ADcANAAxAC4AKwAnACQAIAAdABoAFwATABIAEAAOAA0ADAAK
AAgABgACAAEAAQABAP7//v/+//3//f/+/wAAAgACAAIAAgACAAIAAQABAAEA//8AAAAA
AAAAAAAAAAAAAAIAAwADAAIAAgADAAQABQAHAAYABgAGAAYABQAGAAUABAAEAAUABwAG
AAcACAAJAAkACQAIAAgACQAJAAgACAAIAAcABwAHAAcACAAIAAgACAAIAAkACQAHAAYA
BgAGAAYABAACAAIAAgABAAEAAAAAAAEAAQABAPz/+v/5//j/+f/7//3//v/8//3//f/7
//v/+//7//r/+v/6//n/+f/6//v/+//8//z/+v/5//n/9v/2//b/9f/z//T/9f/2//f/
+P/4//j/9//2//X/9P/z//j/9v/2//b/9v/0//P/8//z//X/9P/z//P/8v/y//P/8//0
//T/9P/0//T/9P/0//X/8//0//b/9v/2//f/9//3//r/+v/6//r/+v/7//r/+f/8//z/
+//7//z//f/9//v/+//7//v/+//8//3//f/7//v/+v/6//j/+v/5//j/9//1//T/8P/u
/+7/7v/u/+7/8P/v/+7/7f/r/+r/6v/p/+r/6//t/+7/8P/x//D/7//w//X/+P/3//v/
BwASABwALwBHAFkAbgCMAKwAzwDtAAABDgESAQ0B/QDlAL8AigA7AMj/b/9h/3X/gf+R
/6D/q/+1/8H/yP/Q/9v/4v/h/+D/3//f/+D/4P/h/+L/5f/m/+n/6v/o/+b/5v/n/+f/
6P/p/+n/5//o/+j/5//n/+j/6P/o/+r/6//r/+v/6f/p/+r/6//q/+r/6f/o/+n/6v/r
/+z/7//w//D/8P/t/+3/7f/t/+v/6//s/+7/7P/t/+//7//u/+7/7f/s/+v/7v/v/+//
7f/v//H/8v/y//T/9v/4//n/+//8//7/AAABAAUABgAIAAwAEAAQABAAEwAUABUAGQAb
ABoAGwAgACIAJAAlACQAJAAkACQAJQAlACQAJAAlACUAJQAlACUAJQAiACEAIQAeABwA
GQAWABUAEwAOAAsACAAFAAIA/v/7//n/9v/x/+7/6//n/+b/5P/i/+H/3v/c/9r/2P/Y
/9f/1//X/9T/1P/U/9P/0f/Q/9D/0P/Q/9D/0P/Q/9L/0f/R/9H/0f/S/9L/0v/R/9D/
z//O/87/z//P/87/0P/R/9L/0//R/9D/0P/Q/9P/0//V/9X/1P/U/9X/1//X/9f/1//X
/9f/1//W/9b/1//X/9b/1v/W/9X/1f/V/9b/2P/Z/9r/1v/W/9f/1//T/9L/0v/S/9T/
0v/Q/9D/0v/R/9H/0P/P/8//zv/N/8z/zP/N/87/zf/N/83/zP/L/8v/yv/H/8j/yf/K
/8r/yP/I/8f/x//H/8f/xv/G/8f/xv/G/8f/xv/G/8b/xf/F/8b/x//I/8f/xv/E/8L/
xP/I/8j/yv/I/8b/xv/G/8b/xP/D/8P/w//F/8T/w//D/8L/wv/D/8P/xP/E/8T/xP/E
/8T/xP/F/8f/yP/K/8r/yP/J/8n/yf/K/8r/yv/K/8v/zf/N/83/0P/Q/8//z//P/8//
zv/L/83/zf/N/83/zP/N/83/y//N/8z/zP/K/8v/y//L/8v/yf/I/8T/wv/C/8L/wv/C
/8T/w//C/8H/wv/C/8P/w//B/8H/wv/C/8D/wf/E/8f/yP/H/8j/yf/R/93/6P/2/wsA
HwAzAEoAZgCEAKcAwwDYAOYA6ADbAMkAsQCPAFwACQCU/0H/Of9N/1f/Y/92/4X/k/+b
/6D/qP+1/7r/uv+6/7r/u/++/77/v//A/8D/wP/C/8L/xP/C/8L/w//D/8T/xf/F/8P/
xP/E/8P/wf/C/8L/wv/F/8f/yP/J/8j/x//H/8f/yf/K/8r/yv/M/8z/zP/M/8z/zP/L
/8r/yv/L/8z/zf/N/83/zv/Q/8//z//Q/8//0P/S/9P/1P/U/9b/1v/V/9P/1f/X/9j/
2//e/+H/5P/l/+f/6P/q/+7/7//z//T/9f/6////AAAFAAkACwANABAAEwATABUAGQAa
ABsAGwAeACAAIgAkACcAJwAmACYAJwAnACcAJwApACkAJgAlACcAJAAiAB8AIAAfAB0A
GAATABAADQAKAAoABwAFAAIA///8//n/9f/y//D/7v/t/+r/6P/m/+T/4//j/+T/5f/j
/+L/4f/f/9//3v/e/97/3v/e/97/3v/g/9//3//f/+H/4v/i/+L/5P/k/+T/5P/k/+X/
5f/k/+b/5//o/+n/6v/q/+v/7P/r/+v/7f/t/+3/7v/w//P/8v/z//T/9f/0//X/9f/2
//j/+f/5//r//P/7//v/+//7//z//P/8//r/+v/7//v/+f/4//j/+P/7//r/+f/6//n/
9//2//T/9P/1//X/9f/1//T/9P/0//P/8//z//L/8v/z//P/8f/v/+//7//u//H/8v/y
//P/8f/x//D/8P/u/+z/6//r/+3/7v/v/+//7//w//H/8v/w//D/7//u/+//8P/x//L/
8P/v/+7/7f/1//P/8P/u/+7/7v/u/+7/7f/t/+3/7//u/+3/7f/w//D/8f/x//D/8P/w
//D/7//u/+3/7f/v//D/8v/y//P/9f/2//f/+P/4//j/+P/3//n/+f/5//r/+v/5//n/
/P/9//3/+//5//n/+f/5//r/+//7//n/+f/4//j/9v/4//f/9v/1//b/9v/z//L/8f/w
/+//7v/w/+//7v/t/+z/7P/t/+3/6//r/+z/7P/s/+3/7P/x//T/8//0//f///8HABIA
HAAvAEUAWwByAJIAtgDZAPcAFAEkASIBGQEJAfEAywCUADsAwv9x/2v/ff+J/5f/rP+5
/8P/y//U/9j/3//m/+j/6P/o/+n/6v/q/+v/7P/s/+z/7v/u/+7/7P/s/+3/7f/u/+//
7//v//D/8P/v/+//8P/w//D/8v/z//P/8//x//H/8v/z//H/8v/y//L/9P/2//j/+v/6
//r/+f/4//f/9//3//f/+P/5//v//v/8//3/////////AAAAAAAA//8CAAMAAwADAAUA
BwAIAAoADAAOABAAEQATABQAFgAaABsAHwAgACMAKAAtAC4ALwAzADUANwA8AD8APwBB
AEcASABJAEkASwBMAE0ATgBRAFEAUABQAFAATwBOAE0ATgBPAE0ATQBPAEwASgBHAEUA
QwBAADoAOAA2ADQAMgAuACsAKQAmACEAHgAbABcAEgAQAA4ADQAOAAwACgAIAAYABQAF
AAUAAgACAAIAAQD///7//v/+//7//v/+//7//v/9//3//f///wAAAAAAAP///v/9//z/
/v///////v/+////AAABAAEAAAAAAAAAAwADAAUABQAEAAQABQAHAAUABQAFAAUABgAH
AAcACAAIAAcABQAEAAUABQAGAAcABwAIAAgACAAEAAQABQAFAAMAAgACAAIABgAEAAIA
AgACAAEAAQAAAAAAAQABAAEAAQAAAAAAAAD9//3//f/8//z//f/9//v//f/9//3//P/5
//j/9v/1//n/+//8//7//f/6//j/9//3//j/+f/5//f/+P/5//r//P/8//v/+v/6//r/
+v/6//n/+f/5//n/+//7//v/+v/6//r/+f/4//j/+f/5//j/+P/4//j/+P/4//j/+v/6
//r/+v/8//v/+//7//n/+P/3//f/+P/4//n/+f/2//b/9v/2//j/+P/4//n/+f/6//z/
/P/+/////////wAAAAAAAAAAAQADAAMAAwAEAAQAAwADAAYABwAHAAUAAwADAAMAAwAE
AAUABQADAAMAAgACAAAAAAD///7//f/8//z/+f/4//j/+P/4//j/9v/1//T/8//z//T/
9v/3//n/+f/6//r/+P/1//T/+/8AAP//AAALABkAIQAqAEAAUwBjAHsAngDCAOgADQEp
ATgBPAEwARsBAQHZAJkANAC//3z/ff+T/6H/rf+7/8j/0f/X/93/6P/u//P/9P/z//L/
8f/x//T/9P/1//b/9v/2//j/+P/2//T/9P/1//f/+P/5//n/9//4//j/9//5//r/+v/6
//j/+f/5//n/+P/3//f/9//6//z//f/+//z//P/8//z///8AAAAAAAABAAEAAQABAP//
//8AAAIAAgADAAUABQADAAQABAAEAAcACgALAAsACwANAA8AEAAQABIAFAAWABcAGQAa
ABwAHgAfACMAJAAnACwAMQAyADUAOQA7AD0AQgBFAEUARwBLAEwATQBNAE8AUABRAFIA
UQBRAFAAUABPAE8ATwBPAE8ATwBMAEsATQBKAEgARQBGAEUAQwA+ADsAOAA1ADIAMAAt
ACsAKAAjACAAHQAZABgAFgAUABMAEAAOAAwACgAKAAkACQAJAAYABgAGAAUABQAEAAQA
BAACAAIAAgACAAQAAwADAAMAAQACAAIAAgACAAIAAgACAAMABQAGAAYABgAHAAgACQAJ
AAgACAAIAAcABwAJAAkACAAIAAkACwALAAsACwALAAoACwALAAwADwAPAA4ADgAMAAsA
CwALAAkACgAKAAoACgAKAAsACwALAAoACgAKAAkABgADAAIABQAFAAYABgAEAAUABQAF
AAEAAAAAAAAA/////////v///wEAAgABAP////////7//v/+//3//f/8//3//f/+//7/
/P/7//v//P/8//z/+//9//7///8AAP7//v/9//z//P/8//z//P/7//v/+//7//3//f/9
//z/+v/6//n/+P/8//v/9//4//n/+v/7//z//P/7//v/+//7//r/+f/5//r/+v/7//v/
+v/6//r/+v/4//j/+P/5//r//P///wAA//////7//f/+//7//v/+/wEAAwADAAMABQAG
AAYABwAIAAkACQAHAAUABQAFAAUABgAHAAcABQADAAIAAgAAAP7//f/8//v//P/8//n/
+P/4//j/+P/4//j/9//2//X/8v/y//P/8//0//X/9//4//r/9//0//X/9v/3//r/BQAP
ABcAIAAwAEcAWQBpAIYAqgDOAPEAEQEsATgBOgExARkB8QC9AHAAAwCe/3n/hf+X/6P/
sf+8/8n/1//d/+D/6P/v//L/8P/w//D/8f/0//T/9f/2//T/9P/2//b/9v/0//T/9f/3
//j/+f/5//n/+v/6//n/9//4//j/+P/4//n/+f/5//n/+f/6//v/+//8//z//P/8//z/
/P/8//v//P/8//z//f/9//3//f/9//3//v8AAAAAAQADAAMAAwAEAAQABAAEAAYABgAF
AAcACQALAAwACgAMAA4AEAAUABcAGQAcAB4AHwAjACQAJAAoACwALAAwADUAOAA7AD4A
QQBBAEMASQBKAEsASwBLAEwATQBOAFEAUQBQAFAAUQBRAFEAUQBTAFMAUABPAE8ATABK
AEcARgBFAEMAPgA7ADgANQAyAC4AKwApACYAIwAgAB0AGQAYABYAFAATABAADgAMAAoA
CAAHAAcABwAEAAQABAADAAEAAAAAAAAAAgACAAIAAgAAAP//////////AAAAAAAAAgAC
AAIAAgAEAAUABQAEAAQABQAGAAcABgAEAAMAAgAFAAUABwAHAAQABAAFAAcABQAFAAUA
BQAIAAkACQAKAAkACQAIAAgABgAFAAUABQAFAAYABgAGAAQABAAFAAUABQAEAAQABAAE
AAIAAAAAAAIAAQABAAAA//////7//f/7//r/+v/6//z//f/+//7//f/9//z/+f/5//n/
+f/4//j/+P/3//f/9v/3//f/+P/6//j/9//3//b/9v/2//X/9f/2//f/+P/3//b/9P/y
//P/9P/1//b/8//z//P/8//z//L/8v/y//L/8v/0//P/8//z//P/8v/x//H/8v/y//P/
8//w//D/8P/w//H/8v/z//X/9P/0//X/9P/y//P/8//z//T/9P/0//T/9f/3//f/9//2
//b/9f/1//j/+f/5//f/9f/1//X/9f/2//f/9//1//f/9v/2//T/8//x/+//7f/u/+7/
6//q/+z/7P/s/+z/6v/p/+j/5//m/+b/5//n/+X/5f/m/+b/6P/l/+j/7f/u/+//8P/x
//X///8KABgAKwA/AFMAZgCAAKAAxQDjAPgABAEKAQMB8QDXALMAgAAzAML/af9b/23/
ef+F/5b/pf+z/7v/wv/M/9H/0v/W/9j/2v/d/+D/4P/h/+L/4v/i/+T/5P/i/+D/4P/h
/9//4P/h/+H/4f/i/+L/4f/h/+L/4v/i/+L/4//j/+P/4f/h/+L/4//i/+L/4f/g/97/
3v/e/97/4f/i/+L/4v/h/+H/4f/h/+H/4f/i/+T/4//j/+T/4//k/+b/5//o/+j/6v/q
/+n/6//t/+//8P/v//D/8f/y//P/9f/2//j/+//9/wIABAAHAAwAEQASABMAFwAZABsA
HgAhACEAIwApACoAKwArAC0ALgAvADAAMwAzADIAMgAxADEAMQAxADEAMQAuAC0ALwAs
ACoAJwAkACMAIQAcABkAFgATABAADQAJAAYAAgD+//z/+v/3//T/8v/w/+//8P/u/+z/
6v/q/+n/6f/p/+f/5v/l/+P/4f/g/+D/4P/g/+D/4P/g/97/3f/d/93/3//g/+D/4P/g
/+D/4P/g/97/3//f/97/3P/d/97/3//h/+D/4P/g/+H/4f/j/+P/4v/i/+P/5f/l/+X/
5f/l/+T/5f/l/+b/5f/l/+T/5P/m/+X/5f/l/+P/5P/k/+T/5P/k/+X/5f/j/+L/4v/i
/+T/4v/g/+D/4P/f/9//3v/d/93/3P/b/9r/2v/b/9z/2f/Z/9n/2P/W/9f/1//V/9f/
1//X/9b/2P/Y/9f/1//W/9f/1//Y/9b/1P/T/9P/1P/U/9T/0//R/9L/0//U/9L/0v/U
/9L/0v/S/9L/0P/P/8//z//R/9D/z//P/9L/0v/T/9P/0v/S/9L/0v/S/9L/0v/T/9P/
1P/W/9b/1P/V/9X/1f/W/9b/1v/W/9n/2//b/9v/2v/a/9n/2f/a/9v/2//Z/9v/2//b
/9v/3P/d/93/2//b/9r/2v/Y/9j/1//W/9X/1v/W/9P/0v/Q/9D/0P/Q/87/zf/M/8v/
y//M/87/z//O/83/zf/M/9D/z//O/9H/1P/T/9T/1//f/+n/8v/+/w8AKQA9AE4AagCK
AK0AywDkAPYA/ADxAN8AywCvAIAANwDI/2X/R/9X/2X/c/+C/5H/nf+r/7b/wP/F/8z/
zf/O/8//0f/S/9L/0//U/9L/0v/U/9T/1f/U/9X/1//X/9j/2f/Z/9j/2P/X/9X/1//Y
/9j/2P/Y/9n/2f/Z/9f/1//Y/9n/2v/c/93/3v/e/97/3v/e/93/3v/e/97/3//f/9//
3//g/+H/4//m/+T/5f/n/+f/5f/m/+b/5v/p/+z/7f/t/+3/7//x//L/8v/0//b/+P/7
//3//v8AAAAAAQAFAAYACQAOABMAFAAZAB0AHwAhACYAKQApACsAMQAyADMAMwA3ADgA
OQA6AD0APQA8ADwAPQA9AD0APQA/AD8APAA7ADsAOAA2ADMAMgAxAC8AKgAlACIAHwAc
ABwAGQAXABQADwAMAAkABQACAAAA/v/9//r/+P/2//T/9P/z//P/8//w//D/8P/v/+//
7v/u/+7/7v/u/+7/7v/s/+v/6//r/+v/7P/s/+z/7v/u/+7/7v/s/+3/7f/s/+7/7//w
//H/8f/w//D/8P/z//P/9f/1//T/9P/1//f/9v/3//j/+f/3//f/9v/2//n/+//8//7/
/P/7//v/+//7//z//P/8//v//P/+////+//6//r/+v/6//j/9v/2//j/9//3//b/9v/3
//f/9//2//b/9//4//X/9f/1//T/8v/z//P/8f/x//H/8f/w//L/8v/x//H/8P/x//H/
8v/y//D/7//v//D/8P/w/+//7//w//H/8v/y//D/8v/y//L/8v/y//D/7//v/+//7//u
/+3/7f/v//D/8v/z//L/8v/y//L/8P/w//D/8f/v//D/8v/y//T/9f/1//X/9v/2//b/
9v/5//v/+//7//r/+v/5//n/+v/7//v/+f/7//v/+//7//z//f/9//v/+//6//r/+P/2
//X/9P/z//L/8v/v/+7/7v/u/+7/7v/w/+//7v/t/+r/6v/r/+v/7v/v//H/8v/w//P/
9P/z//T/9//4//v/AQALABQAIAA3AE8AXwB4AJwAwADhAP0AFgEkASgBHQEHAesAxwCK
ACUArv9p/2v/gf+P/53/rP+7/8f/zf/U/9z/5f/q/+n/6P/n/+f/6P/o/+n/6v/s/+z/
7v/u//D/7v/u/+//7f/u/+//7//v//D/8P/v/+//8P/w//D/8P/x//H/8f/x//H/8v/z
//H/8v/y//L/8v/y//L/8v/1//b/9v/2//X/9f/1//X/9f/1//b/+P/4//n/+//7//v/
/P/8//z//f8AAAEAAQABAAMABQAGAAgACgAMAA4ADwARABIAFAAWABcAGwAcAB8AJAAp
ACoALgAzADYAOQA9AD8APgA/AEUARgBHAEcASgBMAE4AUABPAE8ATgBOAE0ATQBNAE0A
TwBPAEwASwBNAEoASABFAEIAQQA/ADoANwA0ADEALgAqACcAJQAiABsAGAAVABEAEAAO
AAwACwAMAAoACAAGAAIAAQABAAEA/v/+//7//f/9//z//P/8//v/+v/5//j/+f/5//r/
+//5//r/+v/6//r/+v/6//r/+f/5//j/9v/3//n/+//9/////v/+//7//v/9//7//f/+
//7///8BAP//////////AAABAAEAAgAFAAUABAAEAAQAAwADAAMAAQACAAIAAgAAAAAA
AQABAP///v/+//7/AAD+//z//P/+//3//f/8//r/+//7//v/9//2//b/9v/2//f/+P/4
//b/9//3//X/9f/1//X/9P/0//T/8//z//b/9//3//j/9v/0//P/8//y//L/8v/x//P/
9P/1//b/9P/0//P/8v/u//D/9P/2//T/8v/y//L/8v/y//H/8f/x//H/8P/v/+//8P/w
//H/8f/u/+7/7v/u/+//8P/x//P/8f/y//T/9P/2//f/9//3//b/9v/2//b/+f/7//v/
+//6//r/+f/5//z//f/9//v/+f/5//n/+f/8//3//f/7//v/+v/6//j/9v/1//T/8//y
//L/7//u//D/8P/w//D/7v/t/+z/6//o/+j/6f/p/+v/6//s/+z/8P/v//L/9f/0//P/
9P/5/wEACQAUACQAOQBLAF8AfACeAMQA7QARASgBLgEsASMBDwHtALsAcAD//5T/bf95
/4v/mf+l/7L/wf/N/9P/2P/e/+X/5v/k/+T/5P/l/+j/6P/p/+r/6f/o/+n/6P/p/+j/
6f/r/+v/7P/t/+3/6//s/+z/6//r/+z/7P/s/+7/7//v/+//7//v//D/8f/w//D/7//u
//D/8P/w//D/8P/w/+//7v/u/+//8P/x//P/8//0//b/9P/1//f/9//3//j/+P/4//n/
/P/9//3///8BAAMABAADAAQABQAGAAoADQAPABIAEgATABcAGAAbACAAJQAmACkALQAv
ADEANAA3ADcAOQA+AEAAQgBDAEMARABFAEYASABJAEkASgBJAEkASQBJAEkASQBGAEUA
RQBCAEAAPQA6ADkANwAyADEALgArACgAJAAhAB8AHAAXABQAEQANAAoACAAGAAUABAAC
AAAA/v/+//3//f/9//r/+v/6//n/+f/4//j/+P/4//j/+P/4//j/9//3//f/9//4//j/
+P/2//b/9v/2//j/+f/5//j/+P/5//r/+//5//j/+P/4//v/+//9//3//P/8//3////9
//3//f/9//z//f/9//7/AQABAAAAAAAAAP////////3//v/+//7//P/8//3//f/7//r/
+v/6/////v/9//7//f/7//r/+P/4//n/+f/5//n/+P/4//j/9f/1//X/9P/2//f/9//1
//P/8//z//L/8v/y//H/8f/0//X/9f/2//T/8v/x//H/8P/w//D/7//x//L/8//0//L/
8v/x//D/8v/y//L/8v/w//D/8P/w//H/8f/y//P/8//y//H/8f/y//L/8//z//D/8P/w
//D/8v/y//L/8//x//L/9P/0//T/9f/1//X/+P/4//j/+P/5//v/+//7//z//P/7//v/
/P/9//3/+//7//v/+//7//z//f/9//v/+//6//r/+P/4//f/9v/1//L/8v/v/+7/8P/w
//D/8P/y//H/8P/v/+z/7P/t/+3/7f/t/+7/7v/u//H/9v/3//T/9f/4//3/BwARAB4A
NABFAFMAawCMALQA3AD7ABcBLgE2ATABHQEDAdUAlwA6AMP/dv9z/4X/k/+j/7P/wP/J
/9H/2//i/+T/6f/u/+3/7P/r/+v/7P/s/+3/7v/t/+z/7f/s/+//7v/v//H/7//w//H/
8f/x//L/8v/x//P/9P/0//T/9P/1//X/9f/z//P/9P/1//X/9v/2//b/9v/2//b/9v/3
//j/+P/4//f/9//3//f/+f/5//r//P/8//3//////wEAAgACAAIAAgAEAAQAAwABAAMA
BQAGAAgACgAMAA4AEwAVABYAGAAbAB0AIgAkACYAKgAuAC4AMwA3ADkAOwA/AEEAQABB
AEYASABKAEsASwBMAE0ATgBRAFEAUABQAE8ATwBPAE8AUQBRAE4ATQBLAEgARgBDAEEA
PwA8ADYAMwAwAC0AKgAqACcAJQAiABwAGAAUAA8ADAAKAAgABwAIAAYABAACAAAA////
/////v/+//7//f/5//j/+P/4//n/+v/7//z/+v/5//n/+f/5//r/+v/6//r/+v/6//r/
+v/7//v/+v/6//v//P/9//3//P/8//z//f/9//////8AAAAAAQADAAAA///+//3/AAAB
AAEAAgABAAEAAAAAAAIAAQABAAEAAwAEAAQABAAAAAAAAQABAP///v/+//7//v/8//r/
+v/6//n/+f/4//j/+f/5//n/9f/0//T/9P/z//P/8//y//P/9f/2//X/9f/1//X/9P/0
//T/8//z//D/7//t/+z/7v/u/+//8f/v/+7/7f/r/+v/7P/t/+7/8P/w/+7/7v/u/+7/
7P/r/+v/6//t/+z/6//r/+z/7P/t/+3/7P/s/+z/7P/q/+r/6v/r/+3/7v/w//D/8v/z
//P/8//z//L/8f/w//H/8//z//P/8v/y//H/8f/0//X/9f/z//P/8//z//P/8v/z//P/
8f/z//L/8v/w//D/7//u/+3/6v/q/+f/5v/m/+b/5v/m/+b/5f/k/+P/5P/k/+X/5f/k
/+P/4//i/+L/5f/m/+P/5v/p/+r/6f/t//n/BgASACMAPQBPAGIAfgCgAMUA4QD2AAQB
CAEBAe8A1wC5AIYAMwDA/2X/Uf9n/3P/ff+O/53/p/+z/8D/yP/N/9D/0f/S/9P/1f/V
/9T/1P/U/9b/1v/Y/9j/2P/W/9b/1//Z/9r/2//b/9v/3P/c/9v/2f/a/9r/2v/a/9v/
2//b/9v/2//c/93/2//c/9z/3P/e/97/3v/e/93/3v/e/97/3v/f/+D/4f/j/+P/5P/m
/+P/4//k/+P/5P/m/+f/6P/n/+r/6//r/+v/7f/v//D/8P/y//T/9v/5//v//P/+/wAA
AQAFAAYABwAMABEAEgAVABkAGwAdACQAJwAnACkALwAwADEAMQAzADQANQA2ADkAOQA4
ADgAOwA7ADsAOwA7ADsAOAA3ADUAMgAwAC0ALAArACkAJAAfABwAGQAWABQAEQAPAAwA
BwAEAAEA/f/4//b/9P/z//L/8P/u/+z/6v/p/+n/6f/m/+b/5v/l/+P/4v/i/+L/5P/k
/+T/5P/i/+H/4f/h/9//4P/g/+D/4v/i/+L/4v/g/+H/4f/g/97/3//g/+H/4//i/+L/
4v/j/+P/5f/l/+L/4v/j/+X/5P/l/+b/5//n/+f/5v/m/+n/6f/o/+j/6v/p/+n/6f/n
/+j/6P/o/+j/6P/p/+n/5//m/+b/5v/o/+b/5P/k/+T/4//j/+L/5P/l/+X/5f/j/+L/
4v/i/9//3//f/97/3v/f/9//3f/f/9//3//e/97/3v/d/93/3f/d/9z/3P/e/9z/2//b
/9z/3P/c/9v/2//a/9v/2v/Y/9r/2v/a/9r/3P/b/9v/2//Z/9j/1//X/9r/2v/b/9v/
2f/Y/9f/1v/X/9j/2f/b/9n/2v/c/9z/3v/f/9//3//g/+D/4P/g/+H/4//j/+P/5P/k
/+P/4//j/+P/4v/f/+D/4f/i/+P/4v/j/+P/4f/f/97/3v/c/97/3f/c/9v/2v/a/9f/
1v/W/9b/1v/W/9f/1//X/9f/1f/U/9T/0//V/9X/1v/W/9b/1//Y/9n/3P/d/9z/4f/p
//X/AgASACcAOwBPAGoAiACsANEA7QAAAQoBCgH5AOMAxQCbAFgA7/+A/0//W/9t/3v/
i/+Y/6X/tf+9/8D/yP/T/9j/2P/Y/9j/2f/a/9r/2//c/9z/3P/e/97/3f/a/9n/2f/a
/9z/3v/f/9//4P/g/9//3//g/+D/4P/e/9//3//f/9//3//g/+H/4v/k/+X/5v/m/+T/
4v/i/w==
         </WaveFormData>
      </LeadData>
      <LeadData>
         <LeadByteCountTotal>10000</LeadByteCountTotal>
         <LeadTimeOffset>0</LeadTimeOffset>
         <LeadSampleCountTotal>5000</LeadSampleCountTotal>
         <LeadAmplitudeUnitsPerBit>4.88</LeadAmplitudeUnitsPerBit>
         <LeadAmplitudeUnits>��V</LeadAmplitudeUnits>
         <LeadHighLimit>2147483647</LeadHighLimit>
         <LeadLowLimit>268435456</LeadLowLimit>
         <LeadID>V3</LeadID>
         <LeadOffsetFirstSample>0</LeadOffsetFirstSample>
         <FirstSampleBaseline>0</FirstSampleBaseline>
         <LeadSampleSize>2</LeadSampleSize>
         <LeadOff>FALSE</LeadOff>
         <BaselineSway>FALSE</BaselineSway>
         <ExcessiveACNoise>FALSE</ExcessiveACNoise>
         <MuscleNoise>FALSE</MuscleNoise>
         <LeadDataCRC32>530173749</LeadDataCRC32>
         <WaveFormData>
9P/2//b/9v/4//r/+//7//r/+v/6//r/+P/5//n/+f/4//f/9v/2//T/9P/y//L/8f/v
/+//7P/s/+z/7P/s/+r/6v/o/+f/5v/m/+b/5v/m/+f/5//n/+f/5//n/+n/6//r/+z/
6//m/+j/6P/n//D/BQAfAD4AZACTAM8AEgFRAYUBqgHCAcEBoQFlAR4BxQBOAOP/tv+0
/7n/vv/E/83/1f/Z/93/3//i/+X/4//h/9//3//f/+H/4v/i/+L/4P/g/+H/4f/f/9//
3//f/9//3//f/9//4v/i/+L/4v/i/+L/4v/i/+L/4f/g/9//4v/i/+P/5f/j/+T/5P/k
/+L/4v/i/+L/4v/j/+P/4//i/+L/4v/j/+X/5f/l/+b/5P/k/+X/5f/n/+n/6f/p/+3/
7f/t//D/7//w//H/8v/w//L/8//z//f/+f/5//3/AQADAAQACAAIAAwADwARABUAGwAd
ACAAJgApACwALwAyADMAMwA0ADgAOQA8AD4APAA7ADoAOgA9AD4AQABCAEAAQABAAD4A
PQA7ADgANgAzADEALgAqACgAJQAiAB8AHAAZABYAEgAPAAwACgAGAAUAAgABAP7//f/7
//n/+f/4//X/8v/w//H/8P/w//D/8f/x//L/9P/y//H/8f/x//H/8f/x//H/7//u/+7/
7v/x//H/7//v//H/8v/z//T/8v/1//X/9f/1//X/9f/0//L/8//1//X/9P/0//T/9v/2
//b/9//3//b/9v/2//b/+P/4//j/+P/2//b/9v/2//b/+P/4//j/+P/4//j/+P/4//j/
9v/4//b/9v/1//X/8v/x//D/8P/y//L/8//z//D/7f/s/+v/7v/v//D/8f/v/+//7//v
/+3/7f/t/+3/7f/t/+3/7f/v/+//7//v/+//7f/t/+3/6//r/+v/6//p/+n/6f/p/+r/
6//s/+v/7P/r/+r/6P/p/+z/6v/q/+r/6v/p/+n/5//n/+n/6f/o/+j/6P/o/+r/6v/q
/+j/6P/p/+n/6f/p/+n/6P/p/+v/6//r/+z/7P/s/+7/7//v//H/8P/w/+//7v/w//D/
8P/w//T/9f/1//T/9P/0//T/9P/z//P/8//y//P/8v/y//D/8v/w//D/7//s/+v/5//k
/+T/5P/k/+T/5P/i/+H/4P/f/97/3f/c/+D/4f/i/+P/5//n/+f/5f/l/+b/5f/g/97/
3v/f/+L/7/8FACAAQABpAJ8A4AAhAVkBiAGwAcsBxwGlAWgBIQHCAD0AzP+k/6f/rP+0
/7v/v//D/8v/z//S/9v/3f/c/9n/2P/X/9X/1v/W/9b/2P/a/93/3//d/93/3f/d/9//
3//f/9//3//e/93/3P/e/97/3v/e/+H/4f/h/+H/3//e/97/3//e/97/3f/c/93/3v/f
/+D/4f/j/+T/5f/l/+T/4//j/+H/4f/h/+L/4//k/+b/5//n/+n/6f/p/+n/6f/p/+z/
6//s/+3/7v/v//L/9P/1//n/+//7////AQADAAQACAAKAA4AEQATABcAHQAfACIAKAAr
AC4AMQA2ADkAOwA+AD8APwBBAEIARQBFAEUARgBGAEYARwBIAEgASABIAEYARQBDAEAA
PgA9ADsAOAA0AC4AKwAoACUAIAAdABoAFgARAA4ADAAIAAUAAgABAP7/+//5//f/9//3
//X/8//y//H/8P/w//D/7v/t/+3/7v/u/+3/7f/t/+3/7f/t/+3/7//u/+7/7v/t/+3/
6//r/+z/7P/s/+z/7v/x//H/8f/v/+//7//u//D/8f/z//P/9P/0//T/9v/0//T/9f/1
//L/8v/y//L/9v/2//b/9v/2//b/9v/2//X/+P/5//r/9//2//X/9P/y//L/8P/y//L/
8v/x//H/8v/x//D/8P/u/+7/7//v/+7/7f/u/+//7f/t/+3/7f/s/+v/6v/p/+j/6f/q
/+v/6v/p/+j/5//l/+X/5f/l/+b/5f/m/+f/5//n/+f/5//n/+f/5//n/+b/5f/k/+H/
4//n/+n/6v/m/+b/5v/m/+b/5//n/+X/5f/l/+X/5P/k/+P/4v/j/+L/5P/i/+L/4//j
/+P/4//j/+b/5//p/+n/5//o/+j/6P/q/+v/6//t/+v/7P/s/+z/7//w//H/8v/z//P/
8v/w//D/8P/w//D/8f/x//H/8P/v/+7/7v/s/+3/7P/t/+3/6f/p/+b/5P/k/+T/5P/k
/+b/5P/j/+L/4v/i/+L/4v/h/+H/4f/h/9//4f/j/+X/5f/k/+H/3v/e/97/3//i//H/
BwAmAEgAcQClAOgAKQFlAZYBvAHPAccBpwFuASsBxgA5AMT/ov+n/6b/rP+5/8H/x//L
/83/0v/b/93/2//Z/9n/2f/b/9z/3P/c/9z/3P/d/93/2//b/9v/2//d/93/3f/d/9z/
3P/c/9z/2v/a/9r/2v/e/9//4P/h/9//3v/e/9//3//g/+D/4P/i/+L/4v/i/+D/4f/h
/+H/5P/k/+T/5f/j/+P/4//k/+T/5P/l/+X/5v/p/+r/6//s/+v/6v/s/+v/7P/t/+7/
8P/0//f/+f/8//3//P///wMABQAGAAoADAAQABMAFQAbACEAIwAmACoALQAwADMANwA5
ADoAPAA/AEEARQBIAEcARwBHAEgASgBKAEsATABKAEoASgBIAEcARQBCAEAAQQA/ADwA
OAAyAC8ALAApACYAIwAgABwAFQASABAADAAJAAYABQACAAAA/f/6//n/+//5//f/9v/z
//L/8v/y//D/7//v//D/8P/v/+//7//v/+//7//v//H/8P/w//D/8f/x/+//7//u/+7/
7v/u/+7/8f/x//H/8//z//P/8v/w//H/8//z//P/9P/1//j/+P/4//n/+f/4//j/+P/4
//r/+v/6//r//P/8//z//P/4//r/+v/6//j/+P/4//j/9v/2//T/9v/3//j/+P/5//f/
9f/z//L/8v/y//P/8//z//H/8f/x//H/8f/x//H/8f/x//H/8f/v/+//7//v//H/8f/x
//H/8P/v/+7/7f/r/+n/6f/p/+r/6//s/+3/7f/t/+3/7f/r/+v/6//p/+z/7f/u/+7/
7P/r/+v/6v/w//D/7v/t/+z/6//q/+v/6//p/+n/6//r/+r/6v/q/+r/7P/s/+z/6v/q
/+v/6v/p/+j/5//q/+v/7f/t/+7/8P/x//L/8v/z//P/9f/0//T/8//y//T/9P/0//T/
+P/5//n/+P/3//b/9f/0//f/9//3//b/9f/0//T/8v/0//L/8v/x//H/8f/u/+z/6v/q
/+r/6v/s/+r/6f/o/+j/6P/o/+j/6P/n/+b/5f/n/+f/5//r/+v/6P/n/+j/5v/k/+X/
6P/z/wsAKgBKAHUArQDuAC0BawGaAboBzQHFAZ0BZAEfAboAMwDK/6z/r/+y/7r/xf/N
/9H/1//b/9z/3//l/+P/4f/h/+H/3//g/+D/4P/i/+L/4//j/+H/4f/h/+H/4f/h/+H/
4f/i/+L/4v/i/+L/4v/i/+L/4//j/+P/4//j/+L/4v/j/+P/5P/k/+T/5//o/+n/6v/p
/+n/6P/n/+b/5v/m/+f/6P/p/+r/7P/s/+z/7f/t/+v/7f/t/+3/7f/t/+3/8P/x//L/
8//0//X/+P/6//v//v////7/AQADAAUABgAKAA4AEgAVABcAGgAfACAAIgAoACsALgAx
ADUANwA4ADoAPAA9AEAAQgBFAEUARQBGAEUARABEAEQARQBGAEcARgBHAEUAQgBAAD0A
OwA4ADQAMQAvAC0AKwAmACMAIAAcABcAFAASAA4ACQAGAAUAAgACAAEAAAABAP///f/7
//r/+//6//r/+v/4//f/9//4//b/9f/1//X/9f/1//X/9f/3//b/9v/2//X/9f/z//P/
9v/2//b/9v/1//f/9v/1//b/9//4//j/+P/5//v/+//6//r/+v/8//z//P/9//3//P/8
//z//P/8//z//P/8//z//P/8//z//P/+//7//v/8//z//P/8//r/+v/4//r//P/8//v/
+//6//n/+P/4//b/9v/3//f/9v/1//b/9//2//X/9P/z//X/9f/1//X/9f/1//X/9f/y
//H/8P/v//L/8//0//X/9P/x//D/7//w//H/8v/z//H/8f/x//H/8//z//P/8f/x//H/
8f/w//H/8f/y//L/9P/0//T/8v/z//L/8f/v//H/8f/x//H/7//v/+//7//v//D/8P/w
//D/8P/y//P/8v/z//H/8f/w//D/7v/u//D/8P/w/+7/7v/v/+//7//v/+//8P/x//P/
8//1//b/9v/2//b/9//3//n/+f/6//r/+v/+//7//v/+/wAAAQABAAAA/v/+//7//v//
///////+//3//P/8//r/+v/4//j/9//1//X/8v/w//L/8v/y//L/8P/u/+3/7P/t/+7/
7//w//H/8f/x//H/7//t/+3/7//z/+7/6//u//L/8v/1/wQAGQAxAFIAfgC1APUANgFv
AZsBvgHKAbcBjQFRAQYBnwAiAM3/uv/A/8f/zP/S/9n/3f/d/+H/6f/s/+3/7f/s/+n/
6P/n/+n/6v/q/+r/6v/q/+v/6//q/+n/6P/n/+n/6f/p/+n/6v/q/+r/6v/q/+r/6v/q
/+v/6//r/+v/6f/o/+j/6f/q/+z/7f/u/+3/7P/r/+r/6//t/+7/7//u/+7/7v/v/+3/
7f/t/+7/8P/w//H/8f/v//H/8f/x//X/9f/1//j/9//4//n/+v/8//7//////wEAAwAD
AAcACQALAAwAEAASABYAGQAbAB0AIwAlACgAKgAtADAAMwA3ADkAOgA8ADwAPQBAAEIA
QwBDAEMARABCAEIAQwBEAEQARABEAEIAQwBBAD4APAA9ADsAOAA0ADAALQAqACcAJQAj
ACEAHgAZABYAFAAQAA8ADAALAAgABQADAAEAAQABAP///f/8//v/+v/6//r/+P/3//f/
+P/4//f/9//3//n/+f/5//n/9//2//b/9v/3//f/9f/1//j/+P/4//j/+P/7//v/+//9
//3//f/8//r/+//9//3/+v/6//r//P/8//z//f/9//7//v/+//7/AAAAAAAAAAAAAAAA
AAAAAPz//v/+//7//P/8//z//P/8//z/+v/8//v/+v/4//f/+P/5//r//P/7//r/+v/5
//f/9f/1//X/9f/1//X/9f/2//f/+P/5//X/9f/1//X/9f/1//X/9f/z//P/8//z//P/
8f/x//H/8//z//P/8//1//X/9f/1//X/9f/1//P/8//z//P/8v/x//H/8v/y//T/9P/0
//L/8//y//H/7//z//P/7//u/+//8P/x//L/9f/1//P/8//x//H/8P/w//D/8P/y//L/
8v/w//D/8f/x//H/8f/x//T/9f/3//f/9f/2//b/9v/0//X/9f/3//n/+v/6//r//v/+
//7//v8AAAEAAQAAAP7//v/+//7/AQABAAEAAAD9//z//P/6//j/9v/2//X/9f/1//L/
8P/w//D/8P/w//D/7v/t/+z/6//q/+n/6P/q/+v/7P/t/+3/6//n/+n/6f/m/+X/6v/s
/+r/7f/0/wkAIQA4AF4AjQDHAAQBQwF5AaQBxAHJAasBcQEqAdkAaAD5/77/uP+//8T/
yP/N/9P/2//f/9//4v/n/+n/6P/l/+T/4//l/+b/5v/m/+b/5v/n/+f/5f/l/+X/5f/n
/+f/5//n/+j/6P/o/+j/5v/m/+b/5v/l/+X/5f/l/+f/5v/m/+f/5//o/+j/6P/o/+j/
6P/o/+b/5//n/+f/6P/o/+j/6f/p/+n/6f/q/+z/7P/t/+3/6//t/+3/7f/u/+3/7P/u
/+//8P/x//L/8v/0//X/9f/7//3//f8BAAMABQAGAAoACwAOABAAEQAXAB0AHwAiACQA
JwAqAC0AMQAzADQANgA2ADcAOgA8ADsAOwA7ADwAPgA+AD8AQABAAEAAQAA+AD0AOwA4
ADYANwA1ADIALgAsACkAJgAjACAAHQAaABYAEQAOAAwACAAHAAQAAwAAAP///f/7//v/
+f/3//X/9P/z//L/8v/y//D/7//v//D/8P/v/+//7//v/+//7//v/+//7v/u/+7/7//v
/+3/7f/v//D/8f/y//D/8//z//P/8f/x//H/8P/y//P/9f/1//L/8v/y//T/8v/y//P/
8//z//T/9f/2//b/9v/2//b/9P/0//T/9P/y//T/9P/0//L/8v/y//L/8v/y//D/8v/y
//L/8f/x//L/8f/w//D/7v/u/+//7//r/+n/6f/p/+z/7f/u/+//7v/t/+z/6//r/+v/
6//r/+v/6//r/+v/6f/p/+n/6f/r/+n/6f/p/+n/6f/p/+n/6f/p/+n/6f/p/+n/6f/n
/+n/6f/p/+j/6f/p/+r/6v/o/+j/6P/o/+j/6P/p/+n/5//n/+f/5//m/+b/5v/m/+j/
6P/o/+b/5v/n/+j/6f/q/+v/6//r/+z/6//r/+z/7P/s/+z/7f/t/+//7//w//D/8P/y
//L/8v/y//T/9f/1//T/9P/0//T/9P/3//f/9//2//X/9P/0//L/8f/u/+3/6//q/+v/
6f/o/+j/6P/o/+j/6P/m/+X/5P/k/+T/5P/k/+P/4//j/+P/5f/h/+X/6//r/+j/5//k
/+L/4v/j/+j/8/8HACAAQABlAJkA3AAhAVsBigGyAcsByQGlAWoBJwHKAEMAzv+o/6v/
rv+y/73/xf/L/8//0f/Y/9n/2f/c/9v/3P/d/9//4P/g/+D/3//e/97/3f/d/93/3f/d
/9v/2//b/9v/3v/e/97/3v/g/+D/4P/g/+P/4//j/+P/4//i/+L/4//i/+L/4f/g/+D/
4P/g/+D/4v/j/+P/4//k/+T/5P/l/+X/5f/l/+b/5f/k/+T/4//m/+n/6v/r/+z/6//q
/+z/7//w//H/8v/y//T/9f/1//f/+f/5//3/AQADAAQACAALABAAFAAXABoAHwAgACIA
JgApACwALwAzADUANgA4ADwAPQBAAEIARQBFAEUARgBEAEQARQBGAEgASABIAEYARQBD
AEAAPgA9ADsAOAA0AC4AKwAoACUAIQAdABkAFAARAA4ADAAIAAMAAAD///z//f/7//n/
+f/5//f/9f/0//H/8P/w//D/7v/t/+3/7v/s/+v/6//r/+n/6f/p/+n/6v/q/+v/7P/t
/+3/6//r/+z/7P/s/+z/6f/r/+r/6f/r/+v/6//q/+z/7f/v/+//8P/w//D/8v/y//L/
8//z//L/8v/y//L/9P/0//T/9P/2//b/9v/2//L/9P/0//T/9P/0//T/9P/y//L/8P/y
//L/8v/x//H/8v/x//D/8P/u/+7/7//v/+//7f/t/+3/6//r/+v/6//p/+n/6f/p/+n/
6f/p/+n/6//r/+v/6//p/+n/6f/p/+n/5//n/+f/5//n/+f/5//n/+f/5//n/+X/5f/o
/+b/5v/m/+b/5f/l/+P/4//l/+X/5P/k/+T/5P/m/+b/6P/m/+b/5//l/+X/5f/l/+j/
6f/r/+v/6f/q/+r/6v/q/+v/6//t/+//8P/w//D/8P/w//D/8P/y//P/8//y//L/8v/y
//L/9f/1//X/9P/z//L/8v/w/+7/7P/s/+v/6f/p/+b/5P/k/+T/5P/k/+L/4P/f/97/
4P/g/+D/4P/f/9//3//f/+H/3//d/+H/4//g/93/3P/e/97/3f/g/+v/AwAeADoAXwCV
ANIAEwFTAYYBrAHFAccBqwF6ATsB4ABbANz/pP+j/6j/rP+1/7v/wf/J/9H/2P/Z/9v/
2//Z/9n/2f/Z/9r/2v/a/9j/2P/Z/9n/2//b/9v/2//d/93/3f/d/9z/3P/c/9z/3v/e
/97/3v/d/93/3f/d/93/3P/c/93/3v/g/+H/4v/g/+D/4P/g/97/3//f/9//3v/e/97/
3//g/+H/4v/k/+T/5P/l/+X/5P/l/+T/4//n/+f/5//q/+3/7v/v//D/8P/y//P/8//3
//n/+f/9//3///8AAAQACAAMAA8AEQATABkAGwAeACMAJwArAC8AMwA1ADYAOAA6ADsA
PgBAAEMAQwBDAEQARABEAEUARgBIAEgASABGAEUAQwBAAD4APQA7ADgANAAuACsAKAAl
ACQAIQAeABoAEwAQAA4ACgAHAAQAAwAAAP3/+//5//n/+f/3//X/9P/1//T/9P/0//L/
8f/x//L/8v/x//H/8f/w/+//7v/t/+//7v/u/+7/7f/t/+v/6//s/+z/7P/s/+z/7//v
/+//7//v/+//7v/u/+//8f/x//D/8P/w//L/8v/y//P/8//w//D/8P/w//T/9v/4//r/
+f/4//f/9v/2//j/+P/4//j/+P/4//j/9v/2//T/9v/1//T/8v/x//H/8f/x//L/8v/y
//P/8//y//H/8v/z//L/8f/w/+//7//v/+//7//t/+3/7f/t/+3/7f/t/+3/7f/t/+3/
7f/t/+v/6//r/+n/6f/p/+n/6//r/+v/6//p/+n/6v/q/+r/6v/q/+v/6//p/+n/5//n
/+b/5v/n/+j/6//s/+z/6v/q/+v/6f/p/+n/6f/q/+v/7f/t/+3/7v/u/+7/7v/v/+//
8f/z//T/9P/0//T/9P/0//T/9v/3//f/9v/4//j/+P/4//n/+f/5//j/9//2//b/9P/z
//D/7//t/+3/7f/q/+j/5v/m/+b/5v/o/+b/5f/k/+L/4v/i/+L/5P/l/+b/5//n/+f/
6f/n/+X/5v/l/+T/4v/i/+P/6P/5/xMALABOAH0AtwD2ADMBawGYAb4BzQG7AY0BUgEJ
AZwAFQC6/6b/rf+0/7j/wf/J/8//0//X/9r/3//h/+D/3f/c/9v/2//c/9z/3P/e/97/
3//f/9//3//f/9//3f/d/93/3f/e/97/3v/e/+D/4P/g/+D/4f/h/+H/4f/h/+D/4P/h
/+H/4v/i/+L/4P/g/+D/4P/i/+P/4//j/+L/4v/i/+P/4//j/+P/5P/m/+b/5//n/+X/
5//n/+f/6f/p/+n/7P/r/+z/7f/u/+//8v/0//X/9//5//n//f///wEAAgAGAAgADAAP
ABEAFgAdACAAJAAnACkAKwAtADMANQA2ADgAOgA7AD4AQAA/AD8APwBAAEAAQABBAEIA
QgBCAEIAQABBAD8APAA6ADcANQAyAC4ALAApACYAIwAeABsAGAAUAA8ADAAKAAYAAwAA
AP///P/8//v/+v/7//r/9//0//L/8//y//L/8v/w/+//7//w/+7/7f/t/+3/7//v/+//
7//v/+7/7v/u/+//7//t/+3/7f/s/+v/6v/s/+//7//v/+//7//v/+7/7P/t/+//7//w
//D/8P/y//D/8P/x//H/8v/y//L/8v/0//T/9P/0//T/9P/0//T/8v/0//T/9P/y//L/
8v/y//D/8P/u//D/8P/w/+//7//w/+//7v/u/+7/7v/v/+//6//p/+n/6f/r/+v/6//r
/+n/6f/p/+n/5//n/+f/5//n/+f/5//n/+n/6f/p/+n/5//l/+X/5f/l/+X/5f/l/+f/
5//n/+f/5f/l/+X/4//j/+P/5//q/+b/5P/k/+T/5P/l/+X/4//j/+P/4//i/+L/4v/i
/+T/5P/i/+D/4P/h/+L/4//k/+X/5P/l/+f/5//p/+r/6v/q/+j/6f/p/+v/7f/u/+7/
7v/u/+7/7v/u//D/8f/x//D/7v/u/+7/7v/x//H/8f/w/+//7v/u/+z/6v/o/+j/5//l
/+X/4v/g/+L/4v/i/+L/4P/e/93/3P/c/9z/3P/c/9//3//f/9//4f/h/+P/4//j/+D/
3//c/9z/3P/d/+b/+f8PACwAUAB9ALsAAAFBAXUBmgG0Ab0BowFrASgB2QBkAO//sv+q
/7H/tv+8/8H/y//T/9X/1f/Y/9v/2//b/9n/2f/Z/9n/2v/a/9r/2P/Y/9n/2f/b/9v/
2//b/9v/2//b/9v/2v/a/9r/2v/a/9r/2v/a/93/3f/d/93/3//e/97/3//d/97/3v/e
/97/3v/e/97/3P/d/93/3f/g/+D/4P/h/+H/4f/h/+L/4P/g/+H/4f/j/+X/5f/l/+X/
5f/l/+j/6f/q/+v/7P/q/+z/7f/t//L/9f/2//v//P/9//3/AAAEAAgACwANABEAFwAZ
ABwAHwAhACMAJQArAC0ALgAwADAAMQA0ADYAOQA5ADkAOgA8ADwAPQA+AD0APAA7ADgA
NwA1ADIAMAAvAC0AKgAmACQAIQAeABsAGAAVABIADgALAAgABgACAP///P/7//j/9//1
//P/8//z//H/7//u/+//7v/u/+7/7v/t/+3/7v/u/+3/7f/t/+3/7f/t/+3/7f/s/+z/
7P/r/+v/6f/p/+z/7P/s/+z/7P/v/+//7//t/+3/7f/s/+7/7//x//H/8v/y//L/9P/y
//L/8//z//D/8P/w//D/9P/0//T/9P/y//L/8v/y//D/8v/y//L/8v/y//L/8v/w//D/
7v/w//P/9P/0//X/8//x/+//7v/u/+7/7//v/+//7f/t/+3/6//r/+v/6//t/+3/7f/t
/+n/6f/p/+n/5//n/+f/5//q/+v/7P/t/+v/6f/p/+n/6P/n/+b/5f/m/+f/6P/p/+v/
6//r/+n/6//p/+n/6v/q/+r/6v/q/+v/6//p/+n/6f/p/+j/6P/o/+j/6v/q/+r/6P/o
/+n/6f/p/+n/6f/o/+n/6//r/+v/7P/s/+z/7P/t/+3/7//v//D/8P/w//L/8v/y//L/
9P/1//X/9P/0//T/9P/0//X/9f/1//T/8f/w//D/7v/u/+z/7P/r/+f/5//k/+L/4//k
/+X/5v/m/+T/4//i/+L/4v/i/+L/4//j/+P/4//h/+X/6//r/+X/4v/f/97/3v/g/+X/
9P8HAB0AOgBkAJ0A3wAcAVUBiQGwAcIBtQGJAUkB/gCdACIAx/+s/67/tf+8/8b/y//P
/9P/2f/b/9r/3f/f/93/2//b/9v/2//c/9z/3P/a/9r/2//b/93/3f/d/93/3f/d/93/
3f/c/9z/3P/c/9z/3P/c/9z/3f/d/93/3f/b/9r/2v/b/93/3v/e/97/3v/e/97/3v/e
/9//3//f/97/3v/e/9//4f/h/+H/4v/g/+D/4f/h/+L/5f/m/+f/5v/l/+T/5v/l/+b/
5//o/+r/7P/t/+3/8//1//X/+f/9////AAAEAAQACAALAA0AEwAZABsAHgAhACMAJQAn
AC0ALwAwADIAMgAzADYAOAA5ADkAOQA6ADwAPAA9AD4APgA+AD4APAA5ADcANAAyADAA
LQApACQAIAAdABoAFwAVABMAEQAOAAgABAABAPz/+//4//f/9P/1//P/8f/x/+//7f/r
/+r/6//q/+r/6v/o/+f/5//o/+r/6f/p/+n/6P/n/+b/5f/n/+b/5v/m/+n/6f/n/+f/
5v/m/+b/5v/k/+f/5//n/+n/6f/p/+j/6P/p/+v/6//q/+r/6v/s/+r/6v/r/+v/7P/s
/+z/7P/u/+7/7v/u/+z/7P/s/+z/6//u/+//8P/u/+7/7v/u/+7/7v/s/+7/7P/s/+v/
6//q/+n/6P/o/+r/6v/r/+v/6f/n/+f/5//m/+X/5P/j/+T/5f/m/+f/5f/l/+X/5f/n
/+f/5//n/+X/4//h/9//4v/h/+L/4//h/+H/4f/h/+H/4f/h/+H/5f/m/+T/5P/k/+T/
5P/j/+D/3//h/+H/4P/g/+L/4v/k/+T/5P/i/+L/4//h/+H/4f/h/+T/5f/n/+f/6f/q
/+r/6v/o/+n/6f/r/+v/7P/s/+z/7v/u/+7/7v/y//P/8//y//L/8v/y//L/8f/x//H/
8P/w//D/8f/w//D/7v/u/+3/6//r/+j/5v/k/+T/5P/k/+b/5P/j/+L/5P/k/+T/5P/k
/+P/4v/h/+H/5f/l/+X/5f/m/+P/3v/c/97/3//i/+3/BQAgAD4AZwCdAOAAIwFdAYwB
sgHLAccBpwFyAS0BzgBJANL/pv+p/6z/rv+5/8H/x//L/9P/2P/b/9n/2v/Z/9r/2//a
/9r/2f/Y/9n/2v/c/93/3f/d/93/3f/f/9//3//f/+L/4v/i/+L/4f/g/9//3v/f/9//
3//f/9//3v/e/9//4f/i/+L/4v/i/+L/4v/i/+D/4f/h/+H/5P/k/+T/5f/l/+X/5f/m
/+T/5P/l/+X/5//p/+n/6f/p/+n/6f/s/+v/7P/t/+7/8P/y//P/8//3//n/+f/9////
AQACAAYACAAMAA8AEQAVABsAHQAgACUAKQAtADEAMwA1ADYAOAA8AD0AQABCAEUARQBF
AEYASABIAEkASgBKAEoASgBIAEYAQwA/ADwAOwA5ADYAMgAsACkAJgAjACAAHQAaABYA
EQAOAAwACAAEAAAA/v/6//n/9//1//X/9f/z//H/8P/t/+z/7P/s/+z/6//r/+z/7P/r
/+v/6//p/+n/6f/p/+f/5v/m/+b/5//n/+X/5f/m/+b/5v/m/+T/5//n/+f/5//n/+f/
5v/m/+f/6f/p/+j/6P/o/+r/7P/s/+3/7f/q/+r/6v/q/+7/7v/u/+7/7v/u/+7/7v/s
/+7/7v/u/+7/7v/u/+7/7P/s/+r/7P/s/+z/6//r/+j/5//m/+b/6P/o/+n/6f/n/+X/
5f/l/+T/4//i/+H/4//j/+P/4//j/+P/4//j/+H/4f/h/+H/3//f/9//3//h/9//3//f
/93/3f/d/93/3//d/93/3f/c/97/3v/e/97/3f/d/9v/2//Z/9n/2P/Y/9n/2v/d/97/
3f/a/9n/2f/a/9v/3P/d/97/3//h/+H/4f/i/+L/4v/i/+P/4//l/+X/5v/m/+b/5v/m
/+b/5v/m/+f/5//m/+j/6P/o/+j/6f/p/+n/6P/l/+T/5P/i/+L/4P/g/9//2//b/9j/
1v/Y/9j/2P/Y/9r/2P/X/9b/1P/U/9T/1P/X/9f/1//X/9X/1//X/9f/1//U/9H/zv/O
/9D/0//c/+3/BwAkAEgAdQC1APoAOwFxAZ4BwAHHAa8BfQE8AesAcgDr/6D/lv+b/6L/
qv+v/7f/v//D/8P/yP/P/9H/z//N/83/zf/N/87/zv/O/8z/zP/N/83/zP/L/8r/yf/K
/8v/zP/N/9D/0P/Q/9D/0P/Q/9D/0P/P/8//z//P/83/zP/M/83/zv/Q/9H/0v/Q/87/
zP/M/w==
         </WaveFormData>
      </LeadData>
      <LeadData>
         <LeadByteCountTotal>10000</LeadByteCountTotal>
         <LeadTimeOffset>0</LeadTimeOffset>
         <LeadSampleCountTotal>5000</LeadSampleCountTotal>
         <LeadAmplitudeUnitsPerBit>4.88</LeadAmplitudeUnitsPerBit>
         <LeadAmplitudeUnits>��V</LeadAmplitudeUnits>
         <LeadHighLimit>2147483647</LeadHighLimit>
         <LeadLowLimit>268435456</LeadLowLimit>
         <LeadID>V4</LeadID>
         <LeadOffsetFirstSample>0</LeadOffsetFirstSample>
         <FirstSampleBaseline>0</FirstSampleBaseline>
         <LeadSampleSize>2</LeadSampleSize>
         <LeadOff>FALSE</LeadOff>
         <BaselineSway>FALSE</BaselineSway>
         <ExcessiveACNoise>FALSE</ExcessiveACNoise>
         <MuscleNoise>FALSE</MuscleNoise>
         <LeadDataCRC32>3453610399</LeadDataCRC32>
         <WaveFormData>
+//+//7//v///wIABAAFAAMAAwADAAMAAQACAAIAAgACAAAAAAD///7//f/9//z/+f/4
//f/9P/1//X/9f/0//T/9P/z//L/7v/u/+7/7v/w//D/8f/x//D/8P/x//H/8f/w/+//
7P/l/+P/3v/Z/9//8f8MACkATAB9ALkA/QBBAXkBpwHHAcoBqgFtASwB4wCJADQAAgDu
/+n/6P/q/+3/7v/w//D/8P/v//D/7v/s/+r/6f/p/+v/6f/p/+n/6f/p/+n/6v/o/+j/
6P/o/+j/6P/o/+j/6v/r/+v/6v/s/+z/7P/s/+z/6//q/+n/6f/q/+z/7f/r/+z/7P/s
/+v/6v/p/+j/6v/q/+r/6v/n/+f/5//o/+n/6f/p/+n/6f/p/+n/6v/q/+v/7P/s/+3/
7//w//H/7//x//L/8//y//P/9P/1//n/+//7//7/AAACAAQABgAGAAkADQAQABMAFgAY
ABwAIQAmACgAKgAsAC0AMAAxADMAMwA1ADgANwA3ADcANwA7ADsAOwA7ADsAPAA8ADsA
OAA2ADQAMgAyADAALQAqACcAJQAiAB8AHgAbABgAFQASAA4ADAAJAAYABQADAAEAAQAA
AP7//f/8//r/+P/2//b/9v/2//b/9v/3//j/+f/4//j/+P/5//n/+P/4//j/9v/1//X/
9f/3//b/9v/2//f/+P/4//n/+f/6//n/+f/7//v//P/8//r/+v/6//n/+//7//v//f/9
//7//v/+//3//P/7//r//f/9//3//v/8//v/+//7//3//f///////f/9//3//f/+//z/
/P/9//3/+//4//j/+P/3//b/9f/0//T/9P/z//D/7//v/+//7//w//L/8//z//P/8//z
//H/8f/x//D/8P/w//D/8P/y//L/8v/y//D/7//v//D/8P/w/+//7//u/+7/7f/s/+3/
7v/v//D/7f/s/+3/7P/s//D/7v/u/+7/7v/u/+z/7P/s/+z/7P/r/+v/6//s/+3/7//t
/+z/7P/s/+7/7v/u/+7/7f/v//D/8P/w//H/8v/y//T/9P/0//X/9f/1//T/8//2//b/
9v/2//r/+//7//v/+f/5//n/+f/6//r/+v/6//r/+v/5//b/9f/1//T/8//w/+//7P/r
/+n/6f/o/+j/6v/p/+j/5v/j/+L/4f/g/+H/4//k/+T/6v/r/+v/6f/m/+f/5P/d/9f/
0P/N/8v/0//o/wUAJgBPAIcAzwAZAVkBkQHFAeoB7AHDAYIBPQHtAIYAJgDw/9//2v/a
/93/2v/a/9z/4P/h/+T/5P/h/97/3P/b/9v/2f/Z/9n/3P/d/97/4P/e/97/3v/e/+D/
4P/g/+D/3//f/97/3P/c/9z/3P/c/9//3//f/9//3v/e/9//3//e/97/3f/c/97/3v/e
/97/3//g/+H/4v/f/9//3//g/9//3//f/9//4P/h/+L/5P/j/+P/4//i/+T/5f/l/+X/
5P/l/+X/5f/o/+n/6v/r/+3/7//v//L/9P/2//j/+v/8////AwAGAAcACgAMABAAFAAa
AB0AIAAkACcALAAvADAALwAwADIANAA1ADYANwA5ADkAOQA5ADkAOgA6ADkAOAA2ADQA
MgAwAC4AKwAoACUAIwAgAB0AGAAVABIADwAKAAYABAABAAAA///9//v/+P/2//P/8f/z
//L/8f/w/+7/7v/u/+7/6//r/+v/6//o/+j/6P/p/+n/6P/o/+j/6f/p/+r/6//p/+j/
6P/o/+b/5v/l/+X/6P/q/+r/6//p/+n/6v/q/+z/7P/s/+v/7P/t/+7/8f/w//D/7//u
/+z/7P/s/+z/7//v/+//8P/w/+//7//v//D/8f/0//X/8v/x//D/7//u/+z/7P/t/+//
7f/q/+r/6//r/+v/6//o/+j/6P/n/+j/5//n/+f/5P/k/+X/5f/k/+P/4v/h/+H/4f/h
/+D/3//e/93/3P/a/9r/2v/a/9z/2//b/9z/2v/a/9n/2f/Z/9r/2v/a/9b/1v/W/9b/
1v/a/9z/3P/a/9r/2v/a/9r/2P/W/9b/1v/Y/9j/1//X/9X/1v/X/9n/1//W/9b/1v/Y
/9j/2P/Y/9n/2//c/9z/3P/d/97/3v/g/+D/4P/h/+D/4f/h/+H/5v/m/+b/5v/n/+f/
5v/l/+f/5//n/+f/5v/m/+b/5v/m/+b/5f/i/+T/5f/l/+X/4//h/93/2//Z/9n/2P/Y
/9r/2f/Y/9b/1v/W/9b/1v/U/9X/1f/U/9L/0//V/9f/2P/V/9D/y//H/8L/u/+7/8X/
2P/3/x4ARwB/AMkAFQFZAZMBwwHiAeIBuwF+ATkB5wB2ABIA3v/P/8j/xv/L/9D/0v/Q
/87/0f/U/9T/1P/S/9H/0f/T/9H/0f/R/9H/0f/R/9L/0P/Q/9D/0P/Q/9D/0P/Q/87/
z//P/87/zv/O/87/zv/S/9P/1P/V/9L/0v/T/9P/0//U/9T/1P/U/9T/1P/U/9T/1P/U
/9T/1P/V/9b/2P/X/9f/1//X/9f/1//X/9j/2v/b/9z/3P/a/9v/2//b/9r/2//b/9v/
3v/h/+T/5//o/+n/6P/q/+7/8P/y//T/9P/3//v//v8DAAYACAAMABEAFgAYABoAGwAd
ACEAIwAmACcAKgAuACwALQAuAC8AMQAxADEAMQAxADIAMgAxADAALgAsACoAKgAoACUA
IgAeABsAFwATABIADwAMAAkABAAAAP7/+//4//f/9f/z/+//7v/s/+v/7f/s/+v/6v/m
/+b/5v/m/+P/4//j/+P/4v/i/+L/4//j/+L/4v/i/+T/4//j/+P/4//i/+L/4v/i/+L/
4f/h/+D/4v/i/+P/4//j/+T/5P/m/+b/5v/l/+f/5//n/+n/6f/q/+r/6v/o/+j/6P/o
/+r/6//s/+7/7v/t/+3/7f/r/+v/7f/t/+v/6//r/+v/6v/o/+j/6f/u/+3/6//s/+r/
6f/o/+f/6P/o/+j/5//o/+f/5//n/+b/5v/n/+f/5//n/+f/5//l/+X/5f/k/+b/5v/m
/+b/5P/k/+T/5P/i/+H/4f/i/+T/5P/j/+P/4//k/+T/5P/i/+L/4v/i/+P/5P/n/+j/
5P/k/+T/4//r/+n/5v/k/+T/5P/k/+T/4v/i/+L/4//k/+T/5f/j/+T/5f/n/+X/5P/k
/+T/4v/i/+L/4v/l/+f/6P/o/+r/6//s/+z/7v/u/+7/7//u/+//7//v//D/8P/w//D/
8v/z//P/8//z//P/8//z//T/9P/0//T/8v/y//H/7v/v/+//7v/t/+7/7f/q/+n/5//n
/+b/5v/m/+X/5P/i/+L/4v/i/+L/4v/j/+P/4v/i/+H/4f/j/+L/3//e/9v/1//Q/8v/
y//R/+b/BQAoAFEAiwDPABUBVwGNAbkB1gHSAacBaAEpAdkAcAAWAOr/2//W/9j/3f/g
/+D/4v/i/+H/4P/k/+D/3v/d/93/3f/b/9v/2//d/93/3f/e/9z/3P/c/9z/3P/c/9z/
3P/c/93/3f/c/97/3v/e/97/3//f/9//3//e/97/3//f/93/3v/e/97/4f/i/+P/5P/i
/+L/4v/i/9//3//f/+D/4//j/+P/4//l/+X/5f/m/+T/5f/m/+b/5v/n/+f/5//n/+n/
6v/r/+z/7f/u/+//7//x//H/9P/4//r//P/+/wAAAwAHAAoACwAOABAAFAAXABwAHgAg
ACMAJQApACsALQAtAC8AMgA0ADUANgA3ADgANwA2ADUANgA4ADkAOQA6ADgANgA0ADAA
LgArACgAKAAnACUAIwAgAB0AGgAXABMADgALAAcABAADAAEA///+//7//f/9//3//P/7
//r/+P/4//j/+P/1//X/9f/1//T/9P/0//X/8//y//L/8v/0//P/8//z//H/8P/w//D/
8f/y//L/8//z//T/8//z//P/8//0//T/9v/2//b/9f/1//X/9f/3//n/+v/6//r/+v/6
//r/+v/5//n/+f/6//z/+//7//v/+//7//3//f/7//v/+//7//r/+P/4//n//f/7//j/
+P/5//n/+f/5//b/9v/2//X/9f/1//b/9//0//T/9f/1//f/9//3//f/9//3//f/9v/z
//L/8f/w//P/9P/1//b/9f/z//L/8v/0//T/8//z//P/9P/0//T/8//0//X/9v/0//T/
9v/2//T/9P/0//P/9P/1//b/9//2//b/9f/z//H/8f/x//H/8v/y//H/8f/y//L/8v/y
//L/8v/1//T/9f/2//T/9P/z//P/8f/y//P/9f/z//L/8v/y//L/8v/y//L/9f/3//j/
+P/4//n/+v/6//r/+v/6//v//P/9//3//f8CAAIAAgACAAQABQAFAAUAAwADAAMAAwAE
AAQABAAEAAIAAgABAP7//f/9//z/+//6//n/9v/1//X/9f/0//T/8v/x//D/7v/v//D/
8f/y//T/9f/1//T/8v/x//H/8f/y/+3/5v/l/+P/4P/f/+v///8aADkAYgCZANkAHwFd
AY8BuQHNAb4BkAFTARIBwwBlABgA9v/u/+3/7P/s/+//8P/s/+z/8P/z//L/8P/s/+r/
6f/p/+3/6//r/+v/7f/t/+3/7v/t/+z/6//q/+z/7P/s/+z/7P/t/+3/7P/s/+z/7P/s
/+v/6//r/+v/6P/o/+n/6f/s/+7/7//w/+//7v/t/+z/7P/s/+z/7P/t/+3/7f/u/+3/
7f/t/+3/7//v/+//8P/u/+//8P/w//L/8//z//P/9f/3//j/+f/5//n/+f/5//v//f/9
/wAAAgAEAAYACAAKAA0AEQAUABcAGgAcACAAIgAmACcAKAAtAC8AMwA1ADUANQA3ADoA
OAA5ADoAOwA8ADsAOgA5ADkAOgA6ADkAOgA4ADYANAAzADIAMAAuACsAKQAmACMAIgAf
ABwAGQAYABQAEgAPAAwACwAJAAcABQAEAAIAAQABAAAA///+//z//P/8//z/+//7//v/
+//6//r/+v/7//v/+v/6//r/+v/5//n/+f/5//j/+P/4//n/+v/6//v/+v/8//z//f//
////AAAAAP7//v/+//3/////////AQD//wAAAAAAAAIAAgACAAIAAwADAAMABAACAAEA
AQABAP////8BAAEAAQABAAEAAQACAAAAAAABAAIA///7//r//P/9//7////+//7//v/9
//r/+f/5//n/+v/6//v/+//9//3//f/9//z/+//6//j/+v/6//r/+v/4//j/+P/4//j/
9//3//j/+P/4//f/9//4//r/+//8//r/+v/6//r/+P/4//r/+v/4//j/+P/3//n/+f/5
//n/+P/4//f/9f/5//n/9f/0//X/9v/3//j/+v/4//j/+P/2//b/9f/1//X/9v/3//n/
9//2//b/9v/4//j/+P/4//v//f/+//7//f/9//3//P/6//r/+v/7//3///8AAAEABgAG
AAYABgAHAAcABgAFAAUABQAFAAUACAAIAAgACAAEAAQAAwAAAP3//f/8//v//P/7//j/
9//1//X/9P/0//T/8//y//D/8P/w//D/8P/y//P/8//y//T/8f/t/+3/7P/n/+b/6f/l
/97/2//h//X/CgAjAEYAdQCvAO8AMQFrAZ0BxwHSAbIBdQEyAe8AmwBEAAgA8P/r/+r/
6v/n/+r/7v/u/+7/7f/u/+7/6v/o/+f/5//p/+f/5//n/+n/6f/p/+r/6P/o/+j/6P/o
/+j/6P/o/+j/6f/p/+j/6P/o/+j/6P/p/+n/6f/p/+j/6P/p/+n/6f/q/+r/6v/o/+j/
6P/o/+j/6P/o/+j/5//n/+f/6P/p/+n/6f/p/+v/6//r/+z/7P/t/+7/7v/t/+3/7P/r
/+z/7//x//P/8//z//P/8//3//n/+f/8/wAAAgAEAAYABQAHAAoADAARABQAFgAaABsA
IAAiACQAJQAnACsALQAvAC8AMQA0ADIAMwA0ADUANwA3ADcANwA5ADoAOgA5ADYANAAy
ADAALwAuACwAKgAnACUAIgAfABwAGQAWABMAEgAOAAwACQAGAAUAAwABAAEAAAD+//3/
/P/6//j/9v/0//T/9P/0//P/8//z//P/8v/y//L/8//z//L/8v/y//L/8f/x//H/8//y
//L/8v/0//T/8//z//L/9P/0//X/8//z//T/9P/1//b/9//3//X/9f/1//f/9f/2//b/
9v/3//j/+f/6//r/+f/4//j/9v/1//X/9f/3//f/+f/5//j/9//2//X/9v/0//T/9f/5
//f/9P/0//P/8//z//P/8P/w//D/7//s/+v/6//r/+3/7v/w//H/8P/v/+7/7f/t/+3/
7f/s/+z/7P/s/+z/6v/q/+r/6v/s/+v/6//s/+z/7P/r/+v/6f/q/+r/6v/o/+j/6P/o
/+j/6P/q/+r/6v/q/+r/6f/p/+j/6P/o/+j/6P/o/+b/5v/m/+b/5v/l/+X/4//k/+X/
5//l/+T/5P/k/+f/6P/p/+r/6v/r/+v/6v/q/+v/7P/s/+r/6v/q/+v/7P/t/+3/7f/u
/+7/7v/u//L/8//z//P/8//z//P/8//2//b/9v/2//T/9P/z//D/7f/t/+z/6//q/+n/
5v/l/+X/5f/k/+T/5P/j/+L/4P/g/+D/4P/g/9//3//e/9z/3v/d/9//5f/k/9//3P/Z
/9H/zP/H/8X/zf/e//v/HABDAHsAwwAPAVMBiwG9AeQB6AHBAXwBOwHtAIAAHADq/9n/
0v/S/9X/2P/Y/9j/2P/b/9r/1v/X/9b/1v/X/9v/2f/Z/9n/1//X/9f/2P/Y/9j/2P/Y
/9f/1v/V/9T/1v/X/9f/1v/X/9j/2f/a/9v/2//b/9v/2v/a/9v/2//a/9r/2f/Y/9r/
2v/a/9r/2v/a/9r/2v/b/9v/2//c/9v/2//b/9v/2f/Z/9n/2v/c/93/3v/e/97/3//f
/9//4f/j/+T/5f/k/+X/5v/n/+j/6f/o/+r/7//y//X/+P/8////AwAGAAcACgAMABAA
EwAYABoAHAAfACEAJQAnACkAKQArAC4ALwAxADMANQA1ADUANQA1ADcAOAA4ADcANgA0
ADIAMAAwAC4AKwAoACQAIQAdABkAEwAPAAsABwAFAAIAAQD///r/+f/3//X/8//y//D/
7//v/+7/7f/s/+j/6P/o/+j/5//n/+f/5//m/+b/5v/n/+b/5P/j/+L/4//j/+T/5f/l
/+T/5P/k/+T/5P/j/+P/4//k/+P/4//j/+P/5P/k/+b/5v/m/+X/5v/n/+j/6//r/+z/
7P/s/+r/6v/q/+r/6//r/+v/7P/s/+v/6//r/+v/6//t/+3/7//v/+//7//s/+r/6v/r
/+//7f/q/+r/6//r/+v/6//o/+j/6P/n/+j/5//n/+f/5P/k/+X/5f/l/+X/5f/l/+f/
5//n/+b/6P/o/+j/6P/m/+b/5v/m/+T/4//j/+T/5P/k/+P/4//j/+T/5P/k/+T/5P/m
/+T/5P/k/+T/4v/g/+D/4P/i/+L/4f/h/+P/5P/l/+f/5f/k/+T/5P/k/+T/5P/k/+X/
5//o/+j/5v/n/+j/6P/o/+j/6P/p/+z/7f/t/+3/8P/w//D/8P/w//H/8f/x//P/8//z
//P/9P/0//T/9P/0//T/8//w/+3/7f/s/+v/7P/r/+j/5//n/+f/5v/m/+X/4//h/97/
4P/g/+D/4P/g/+H/4f/g/+L/3//f/+H/4v/d/9r/2f/V/87/yf/H/83/4v///x4ARQB7
AL8ABwFPAYkBuwHgAegBywGUAVMBBQGcADQA8v/b/9T/1P/V/9b/2P/c/+D/4//i/+L/
4P/e/93/3f/d/9v/2//b/9n/2f/Z/9r/3P/c/9z/3P/c/9z/3P/c/9r/2//b/9r/2//c
/93/3v/e/93/3P/b/9z/3P/d/93/3//g/+D/4P/g/+D/4P/g/97/3v/e/97/3f/d/93/
3v/h/+H/4f/h/+P/4//j/+T/4//j/+P/4v/j/+X/5v/n/+f/6f/q/+v/6v/r/+z/7f/x
//P/8//2//f/+P/5//r//v8BAAUACAAJAAwADgASABcAHAAeACAAJQAnACsALQAxADEA
MwA2ADgAOQA6ADsAOwA7ADsAOwA9AD4APgA9ADwAOgA4ADYANgA0ADEALgAqACcAIwAf
AB4AGwAYABUAEAAMAAoABwACAAEA///9//n/+P/2//X/9//2//X/9P/y//L/8v/y/+//
7//v/+//7v/u/+7/7//t/+z/7P/s/+z/6//r/+v/7f/s/+z/7P/s/+z/6//r/+r/7P/s
/+3/7f/t/+7/7v/u/+7/7v/t/+3/7f/t/+//8f/y//L/8v/w//D/8P/w//T/9f/2//j/
9//1//T/8//1//X/9//3//f/9//3//f/9v/0//T/9f/2//P/7//u//H/8f/x//H/8P/w
//D/7//v/+//8P/x/+7/7v/v/+//7//v/+//7//t/+3/7f/s/+7/7v/u/+7/7P/s/+z/
7P/q/+n/6f/q/+r/6v/p/+n/6//s/+z/7P/q/+r/6v/s/+z/7P/s/+z/6v/q/+r/6P/o
/+f/5//p/+r/6//t/+v/6v/q/+r/6v/q/+r/6v/r/+3/7v/u/+z/7f/u/+7/8P/w//D/
8f/0//X/9f/1//b/9v/2//b/9v/3//f/9//5//n/+f/5//r/+v/6//r/+v/6//n/9v/z
//P/8v/x//L/8f/u/+3/7P/r/+n/6P/q/+n/6P/m/+T/5P/k/+T/5f/n/+j/6P/o/+n/
6f/p/+T/4//i/93/2f/S/8//z//b//T/EQAyAGEAmwDfACMBYQGVAcUB3AHMAZsBYAEd
AccAYAAOAOb/3f/c/9z/3f/g/+L/5P/k/+X/5v/m/+P/4P/e/93/4f/f/9//3//h/+H/
4f/i/+L/4v/i/+L/4P/g/+D/4P/g/+H/4f/g/+D/4P/g/+D/4f/h/+H/4f/g/+D/4f/h
/+P/5P/k/+T/4v/i/+L/4v/k/+T/5P/k/+H/4f/h/+L/4//j/+P/4//l/+X/5f/m/+T/
5f/m/+b/6P/p/+n/6f/n/+n/6v/r/+7/7//w//H/8//1//X/+P/4//r//P/+/wIABQAJ
AAwAEAAUABcAHAAcACAAIQAiACcAKQAtAC8AMQAxADMANgA2ADcAOAA5ADkAOQA5ADkA
OQA6ADoAOQA6ADgANgA0ADIAMAAtACoAJQAjACAAHQAcABkAFgATABAADAAKAAcABAAD
AAEA//////7//P/7//n/+P/3//b/9v/2//b/9v/z//P/8//z//D/8P/w//H/8//y//L/
8v/y//H/8f/x//H/8P/w//D/7//u/+z/6//t//D/8f/z//P/8//0//T/8v/y//L/8f/z
//P/8//1//T/9P/z//L/8//0//X/9v/3//f/9//4//j/9//3//f/9//3//n/+f/3//f/
9//3//b/9P/0//X/9//1//L/8v/1//X/9f/1//T/9P/0//P/8v/x//H/8f/y//L/8//z
//L/8f/w/+//7//v/+//7v/w//D/8P/w//D/8P/w//D/8P/v/+//8P/u/+7/7f/t/+7/
8P/x//L/8P/w//D/8P/s/+7/8P/0//L/8f/w/+//7v/w/+7/7v/u/+z/7P/r/+v/7f/u
/+//8f/t/+z/7P/s/+3/7v/v//D/8P/x//H/8P/x//P/9f/2//T/9P/0//X/+P/5//n/
+f/6//r/+v/6//z//f/9//3/+//7//v/+//9//7///8AAPz//P/7//j/9f/1//T/8//0
//P/8P/v//H/8f/w//D/7//t/+v/6P/m/+b/5v/m/+f/6f/q/+r/6v/r/+3/7f/s/+n/
5v/h/9v/1v/V/9n/5/8AABsAPgBrAKcA7wAzAWsBlwG9AcoBsAF3ATgB9QCfAEQACADs
/+X/5v/k/+X/6P/s/+z/6v/p/+r/6P/o/+b/5f/l/+X/4//j/+P/4//j/+P/5P/m/+b/
5v/m/+b/5v/m/+b/5P/l/+X/5P/m/+b/5v/m/+f/5//n/+f/6P/o/+n/6f/o/+j/5//m
/+j/6P/o/+j/5v/m/+b/5v/n/+f/5//o/+n/6f/p/+n/5//n/+f/6P/q/+v/7P/s/+r/
6//r/+v/7f/v//D/8f/w//H/8v/z//b/+f/6//7//v8AAAIABAAGAAkADQAQABMAFgAY
ABwAHgAiACMAJAApACsALwAxADEAMQAzADYAOAA5ADoAOwA9AD0APQA9ADsAPAA8ADsA
OgA4ADYANAAyADAALQAqACkAJwAkACEAHgAbABgAFQASAA4ADAAJAAYABQADAAEAAQAA
AP7//f/9//z/+//6//r/+v/6//r/+f/5//n/+f/4//j/+P/5//f/9v/2//b/+P/3//f/
9//2//T/8//y//P/9P/0//X/9v/4//j/+f/4//f/9//2//j/+P/4//f/+f/5//n/+//5
//r/+v/6//r/+v/6//r//f/9//3//v/8//v/+//7//v/+//9//3/+//7//v/+//6//j/
+P/5//7//f/7//z//P/7//r/+f/6//r/+v/5//j/9//3//f/9v/2//f/9//3//f/9//3
//X/9f/1//T/8v/y//L/8v/1//b/9//4//f/9f/0//T/8v/y//H/8f/z//T/9P/0//T/
9P/0//T/9P/0//T/9P/0//T/9P/0//b/9P/0//T/9P/0//P/8//x//L/8//1//P/8v/y
//L/8v/y//L/8v/x//P/9P/0//b/9//4//j/+P/4//j/+f/4//n/+f/5//z//P/8//z/
AAABAAEAAQD//////////wAAAAAAAAAA/v/+//3/+v/5//n/+P/3//T/8//w/+//8f/x
//D/8P/w/+//7v/s/+z/7P/s/+z/6v/r/+v/6v/q/+3/8f/x/+r/5f/i/9//2f/U/9f/
4f/z/woAKQBSAIkAyQAJAUkBgQGxAcsBwgGUAVMBEAHFAGkAHAD2/+j/4//m/+r/6f/m
/+j/6v/q/+f/5v/q/+b/5P/j/+P/5f/j/+P/4//h/+H/4f/i/+T/5P/k/+T/5P/k/+T/
5P/i/+P/4//i/+T/5P/k/+T/5f/l/+X/5f/j/+L/4v/h/+P/5P/k/+T/5P/k/+T/5P/k
/+T/5P/k/+P/4//j/+T/4//j/+P/4//l/+X/5f/m/+j/6f/q/+r/6P/p/+n/6f/n/+n/
6v/r/+z/7f/u/+//8//1//X/+P/8//7/AAACAAIABQAJAAwAEQAUABYAGgAcACAAIQAi
ACcAKQAtAC8AMAAvADAAMgAyADMANAA1ADkAOQA5ADkAOQA6ADoAOQA2ADQAMgAwACwA
KgAnACQAHwAdABoAFwAXABUAEwARAAwACAAGAAMA/v/9//v/+f/6//r/+f/5//b/9P/y
//D/7//w//H/8v/w/+//7v/t/+7/7v/u/+//7v/s/+v/6v/r/+v/7P/t/+//7v/u/+7/
7v/u/+3/7f/t/+7/7f/t/+//7//w//D/8v/y//L/8f/x//H/8f/z//L/8v/x//D/8v/y
//L/8v/z//P/8//0//T/8//z//P/9f/1//f/9//1//X/9f/1//b/9P/0//X/9f/z//D/
8P/v/+//7//v/+//8P/x//H/8P/v/+//7//s/+z/7f/t/+7/7//w//H/7//v/+//7v/w
//D/8P/w/+3/7P/r/+r/7P/r/+v/7P/q/+r/6f/p/+f/6P/o/+j/7P/u/+z/7P/s/+z/
6v/o/+j/6P/q/+r/6f/p/+n/6v/r/+3/6//q/+r/6v/o/+j/6P/o/+v/7f/u/+7/8P/x
//L/8v/w//D/8P/x//D/8f/x//H/8v/y//L/8v/1//f/+P/5//f/9//3//f/+P/4//j/
+P/3//j/+P/2//X/9f/0//P/8P/v/+z/6//p/+n/6P/o/+r/6f/o/+b/6P/o/+j/6P/l
/+X/5P/i/+L/5//n/+X/5v/l/+L/2//V/9L/zf/J/9H/5v8DACIASwCHAM8AGQFbAZMB
xQHoAeoBxwGMAUcB+QCQACwA9P/h/9r/1v/Z/97/3v/e/+T/5f/i/+D/3//e/97/3//g
/93/3P/b/9z/3f/e/+D/4P/g/+D/4P/i/+L/4v/i/+D/4f/h/+D/3v/e/97/3v/f/9//
3//f/97/3v/f/9//4f/i/+L/4v/i/+L/4v/i/+D/4P/g/+D/4P/h/+L/5P/l/+X/5f/l
/+T/4//i/+L/5P/l/+b/5v/k/+X/5f/l/+X/5//o/+n/7P/t/+7/7//x//P/8//2//j/
+v/8//7//v8BAAUACAANABAAEgAWABoAIAAjACYAKQArAC8AMQA1ADUANwA6ADwAPQA+
AD8AQQBBAEEAQQBBAEIAQgBBAD4APAA6ADgANgA0ADEALgArACkAJgAjAB4AGwAYABUA
EAAMAAoABwACAAEA///9//v/+v/4//f/9//2//X/9P/w//D/8P/w/+//7//v/+//8P/w
//D/8f/v/+7/7v/u/+z/6//r/+v/7f/s/+z/7P/s/+z/6//r/+r/7P/s/+3/7f/t/+7/
7v/u/+7/7v/t/+3/7f/t/+//8P/y//P/9P/z//L/8f/w//L/8//0//b/9P/z//P/8//z
//P/9f/1//f/9//3//f/9v/0//T/9f/5//f/9P/0//P/8//z//P/8//0//X/9f/y//H/
8f/x/+7/7v/v/+//7//v/+//7//x//H/8f/w//D/8P/w//D/7v/u/+7/7v/w/+//7//w
/+7/7v/t/+3/7//u/+7/7P/q/+z/7P/s/+z/7f/s/+3/7v/t/+z/6v/p/+r/7P/u//H/
7P/q/+n/6P/q/+z/7v/w/+//8f/y//L/8P/x//L/8v/0//T/9P/1//b/9//3//f/+v/6
//r/+v/6//v/+//7//3//f/9//3//v/+//7//v/7//r/+P/0//T/9f/1//X/8v/x/+7/
7f/t/+3/7P/s/+3/7f/t/+z/6v/q/+r/6v/q/+v/6//q/+j/6//r/+v/6v/l/+D/2f/V
/9L/0f/V/+P//v8dAEIAbwCxAP8ARwGDAbkB5wH2AdwBpQFkAR0BvQBSAAYA5v/f/+D/
4P/h/+L/5v/m/+T/5f/s/+z/6P/m/+X/5f/l/+P/4//j/+P/4//j/+T/4//i/+H/4P/h
/+L/4//k/+T/5f/l/+T/5P/k/+T/5P/l/+X/5f/l/+L/4v/j/+P/5P/m/+f/6P/m/+b/
4v/i/w==
         </WaveFormData>
      </LeadData>
      <LeadData>
         <LeadByteCountTotal>10000</LeadByteCountTotal>
         <LeadTimeOffset>0</LeadTimeOffset>
         <LeadSampleCountTotal>5000</LeadSampleCountTotal>
         <LeadAmplitudeUnitsPerBit>4.88</LeadAmplitudeUnitsPerBit>
         <LeadAmplitudeUnits>��V</LeadAmplitudeUnits>
         <LeadHighLimit>2147483647</LeadHighLimit>
         <LeadLowLimit>268435456</LeadLowLimit>
         <LeadID>V5</LeadID>
         <LeadOffsetFirstSample>0</LeadOffsetFirstSample>
         <FirstSampleBaseline>0</FirstSampleBaseline>
         <LeadSampleSize>2</LeadSampleSize>
         <LeadOff>FALSE</LeadOff>
         <BaselineSway>FALSE</BaselineSway>
         <ExcessiveACNoise>FALSE</ExcessiveACNoise>
         <MuscleNoise>FALSE</MuscleNoise>
         <LeadDataCRC32>3211220201</LeadDataCRC32>
         <WaveFormData>
EQASABMAEwAWABkAGwAcABoAGgAbABsAGwAbABsAGwAYABgAGAAXABUAFQATABMAEgAR
ABAADgAPAA8ADgANAAwACwALAAoACwAKAAoACgAIAAgACAAIAAYABgAGAAYACAAHAAQA
AAD5//b/8P/s//D//f8SACsARwBuAKEA3AAWAUUBbAGJAZIBfQFUASUB8wC0AHYARwAs
AB8AGwAYABoAGAAUABIAEAAOAAsABwAGAAQAAwACAAIAAwADAAMAAgACAAIAAwABAAAA
AAAAAAIAAgACAAIABAAEAAQAAwADAAMABAAEAAMAAgABAAAAAQABAAIABAADAAMABAAE
AAEAAQABAAIAAgACAAEAAQABAAEAAgACAAQABAADAAMAAQABAAEAAQABAAIABAAEAAcA
CAAIAAcACQAKAAoACgAKAAsACwAMAAwADQAOABEAEgATABUAFgAWABoAHgAgACIAJgAn
ACoALQAxADMANgA5ADoAOwA8AD0APgBCAEMAQQBBAEEAQwBFAEUARgBHAEUARgBGAEUA
RwBEAEEAPwA9ADwAOgA4ADYANQAyADAAKwAoACcAIwAgAB4AHQAaABoAGAAWABUAFQAU
ABMAEgARAA0ADAAKAAkACQAJAAkACgANAA4ADwAMAAwADAAMAA0ADQANAA0ACgAIAAgA
CAALAAsACwALAA0ADQALAA0ADQAOAA4ADgAOAA8AEAAQAA0ADAALAAsADQANAA0ADwAQ
ABAAEAAPAA0ADQAMAAwADwAPAA8ADwAPAA8ADwAQABAAEAATABQAEgARABAADwAPAA4A
DgAQABAADgANAA0ACgAJAAgACAALAAsACwAMAAkABgAFAAQABgAHAAkACgAKAAoACgAK
AAgABgAGAAYABwAHAAcABwAHAAcABwAHAAcABgAGAAYABgAFAAUABQADAAMABAAEAAYA
BgAGAAUAAgACAAEAAAD+/wQAAgACAAIAAgACAAAAAAAAAAAAAAAAAAAAAgACAAIAAwAB
AP////8AAAAAAAAAAAEA//8BAAIAAwABAAIAAgABAAIABQAGAAcABgAGAAUABQAGAAcA
BwAHAAkACgAKAAoACgALAAsACwALAAsACwAKAAwADAALAAkABwAFAAUABAABAAAA/v/9
//v/+v/5//j/+v/7//v/+//3//b/9f/0//b/9v/2//b/+v/6//r/9v/1//T/8P/r/+L/
3P/W/9T/2f/o////GwA8AGkApgDkAB0BSgF1AZYBmwGEAVkBKwH0AKwAYQAuABUACQAE
AAAA/P/4//j/9v/0//f/9//x/+7/7P/q/+n/6f/o/+f/6f/q/+v/7f/v/+7/7v/u/+z/
7P/s/+z/6//q/+n/5//p/+n/6v/q/+r/6v/q/+r/7P/r/+v/7P/q/+n/6f/o/+j/6f/q
/+z/7v/u/+3/7f/q/+n/6f/o/+b/5v/l/+X/6P/p/+r/6//q/+r/6//q/+v/7P/s/+v/
6f/q/+r/6v/s/+3/7f/u//D/8f/y//X/9v/3//n/+v/6//7/AgAEAAQACAAJAAwADgAR
ABIAFAAZABwAHwAiACEAIgAmACcAJwAnACcAKQApACkAKgArACsALAAsACsAKwAoACUA
IwAiACAAHQAaABYAFQASABAACwAIAAcAAwD+//z/+//4//b/9P/y//H/7//u/+3/7P/u
/+v/6//q/+f/5//n/+f/5P/l/+T/4//i/+L/4v/i/+P/4//j/+P/5P/i/+L/4v/h/+H/
4f/h/+L/4f/e/9//4P/i/+P/5P/h/+H/4f/g/+D/4P/g/+H/4v/j/+T/5//m/+b/5v/l
/+P/4//i/+L/5f/l/+X/5f/l/+X/5f/m/+j/6P/r/+z/6v/p/+j/5//l/+T/5P/m/+X/
4v/g/9//4f/h/+H/4v/h/+H/4f/i/+T/4v/i/+L/4//j/+T/5P/j/+L/4f/g/+L/4P/g
/+D/3//f/9//3//f/9//3//f/+H/4P/g/+D/3v/d/93/3f/f/9//4P/g/+D/4P/g/9//
3f/i/+T/5P/g/+D/4P/g/+D/3v/c/9z/3P/e/97/3v/e/97/3v/e/9//4f/f/9//4P/g
/+D/4P/h/+H/4//k/+X/4//k/+T/4//l/+f/5//n/+X/5v/m/+f/6v/r/+v/6//r/+z/
7P/s/+z/7f/t/+3/7f/t/+3/7P/s/+z/6//p/+r/6f/q/+r/6P/m/+P/4f/h/+D/3//e
/9//3//e/93/3v/e/97/3v/c/9z/3P/c/9j/2P/a/9z/2//Y/9T/z//K/8T/vP+8/8H/
zv/p/wkAKgBZAJQA0gALAToBYQF8AYEBaAFBAREB2ACMAEMAFAD7/+3/5v/m/+j/5v/i
/97/3P/d/9v/2v/Y/9f/1v/U/9X/1f/V/9T/1P/U/9X/1//W/9b/1v/U/9T/1P/U/9T/
1P/U/9P/0f/R/9L/0v/V/9b/1//Y/9b/1f/V/9b/1f/V/9b/1v/V/9X/1f/W/9b/1v/V
/9X/1//X/9j/2P/W/9b/1f/V/9f/1//X/9f/2P/a/93/3v/c/9z/2//Z/9n/2v/a/9r/
3//h/+L/5P/j/+P/4//l/+j/6f/r/+z/6v/u//L/9P/3//z//v8CAAQABwAIAAoADAAO
ABAAEgAWABgAHQAfAB0AHQAdAB8AIQAhACIAIwAhACIAIgAhACMAIAAdABsAHQAcABoA
GAATABEADQAKAAgABgAGAAMA/v/8//v/+P/0//L/8P/v/+3/7P/r/+r/6//p/+r/6v/n
/+f/5//n/+P/5f/l/+X/5P/k/+T/5P/l/+X/5f/l/+X/5P/l/+b/5f/l/+X/5f/m/+X/
4v/j/+H/4v/i/+L/5P/l/+b/5v/n/+b/5f/l/+f/5//n/+n/7P/s/+z/6//p/+n/6P/o
/+r/6//s/+3/7//v/+//8P/u/+7/8f/y//H/7//t/+v/6f/o/+j/6v/t/+z/7P/t/+r/
6f/o/+j/6//r/+v/7P/s/+r/6v/q/+n/6f/q/+r/6v/q/+r/6v/q/+j/6P/o/+v/6//r
/+v/6f/p/+n/6f/p/+j/6P/o/+r/6f/p/+n/6//r/+z/7P/r/+r/6f/n/+j/6v/r/+z/
6P/o/+j/6f/t/+v/6v/q/+r/6v/q/+r/6P/o/+j/6v/q/+r/6v/q/+r/6v/r/+v/6f/p
/+r/6P/o/+j/6f/p/+v/7P/t/+7/8P/x//H/8f/z//P/8//x//L/8v/z//T/9f/1//X/
9//4//j/+P/6//v/+//7//v/+//7//r/+v/6//n/9//5//f/9//2//f/9v/0//P/8f/w
/+//7v/v/+//7v/t/+z/7P/s/+z/6v/q/+r/6v/s/+r/6v/s/+3/6P/m/+X/3v/W/9T/
0v/T/+L/+/8bADwAawCkAN4AEwFAAWMBfgGBAWYBOwERAdoAkgBPACQADQD///7/AAD+
//r/+P/2//L/7//x/+7/7P/r/+r/6P/p/+n/6f/q/+r/6v/r/+n/6P/o/+j/6v/q/+r/
6v/q/+r/6v/p/+n/6f/q/+r/6v/q/+r/6v/q/+n/6f/q/+n/6f/q/+r/6//t/+//8v/x
//D/7v/t/+v/6//s/+z/7f/u/+7/7//v/+//7//v/+3/7v/w//D/8f/y//L/8f/z//T/
9P/0//j/+f/5//r/+//7//v//f/+////AQACAAQACAAMAA4ADgASABMAFgAaAB0AHgAg
ACIAJAAmACgAKwAsADAAMQAzADMAMwA1ADQAMwAzADMANQA2ADYANQA3ADQAMQAvAC0A
LAAqACgAJQAlACMAIgAhAB4AHQAZABUAEgAQAAwACgAIAAYABQAHAAYABQAEAAYAAwAD
AAIAAQABAAEAAQD9//////////7//v/+//7//f/9//3//f/9//z//f/+//7//f/8//v/
/f/9//v//f/7//z//P/8//z//f/+//7//v/+//7///////////8BAAIAAgACAAEAAwAD
AAIAAgABAAEAAQABAAEAAQABAAIABAAEAAcACAAGAAUABAADAAEAAAAAAAIABgAEAAMA
AwACAAEAAAAAAP///////wAAAgAAAAAAAAD9//3//v/+/wAAAAAAAAAAAgAAAAAAAAD/
//3/+//5//v//f///wEAAAD+//3//P/9//3//v////////8AAAAAAgACAAIAAQD//wAA
AAAAAP7//v/+////AQABAAEAAQD////////9//3//v///wAA/v/+//7///////7/AAAA
AAAAAAADAAIAAwAEAAMAAgABAAAAAAAAAAAAAQD///3//f/+//7//v/+////AQADAAQA
BQAFAAYABgAFAAUABwAHAAcABQAGAAYABwAKAAsACwALAA8AEAAQABAADgAPAA8ADwAP
AA8ADwAOAAwADAALAAkACwAJAAkACAAHAAYABAADAAMAAgABAAAA/f/9//z/+//7//z/
/f/+//7//v/+//7//v/6//r//P/7//b/8P/t/+z/6P/m/+7//f8QACkATQB8ALEA7AAg
AUkBbgGDAXoBXwE6AQkB0QCQAFIAKwAcABcAEQAMAAwACAACAAAAAgACAAEA/f/6//j/
9//2//j/+f/5//n/+v/6//r/+//6//j/9//2//j/+P/4//j/+P/4//j/9//3//f/+P/4
//j/+P/4//j/9//1//T/9P/4//n/+//8//n/+f/5//r/+v/6//n/+f/5//n/+v/6//r/
+v/5//n/+//7//v/+//6//r/+//6//v//P/8//v//P/+////AAABAAEAAAAAAAQABQAG
AAkACAAJAAsADAAOABIAFgAYABgAHAAdACAAIgAlACYAKAAsAC4AMAAyADMANAA4ADkA
OQA5ADkAOwA6ADkAOQA5ADkAOgA6ADkAOgA4ADYANQA1ADQAMgAwACwAKwAoACYAJQAi
ACEAHQAaABgAFwAUABIAEAAOAA0ACwAKAAkACAAKAAcABwAGAAcABwAHAAcABQAHAAcA
BwAGAAYABgAGAAcABwAHAAcABgAEAAQABAADAAMAAwADAAYABwAGAAkABwAIAAgACAAI
AAkACgAKAAkACAAHAAcACQAJAAkACwAMAAwADAALAA0ADQAMAAwADQANAA0ADQALAAsA
CwAMAAoACgANAA4ADgANAAwACwAMAAwADQAQAA8ADAAKAAkACgALAAwADgANAA0ADQAO
AAsACAAHAAYABwAHAAgACAAJAAoACwAMAAoACAAIAAgACQAJAAkACQAJAAkACQAJAAkA
CAAIAAgACgAJAAkACQAJAAkACgAKAAoACgAKAAkABwAIAAgACAAIAAgACAAJAAkACQAJ
AAkABwAHAAcABQAJAAgABQAEAAUABgAHAAgACgAIAAgACAAGAAYABgAGAAYABgAGAAcA
BwAFAAUABgAGAAYABgAHAAgACwANAA8ADgAOAA0ACwAJAAsACwALAA0ADgAOAA8AEgAT
ABMAEwAVABYAFgAWABYAFwAXABcAFwAXABcAFgAUABQAEwARAA8ADQANAAwADAAMAAsA
CwAJAAgABwAGAAUABQAEAAMAAAAAAAAAAAABAAIAAwAEAAQAAgD8//z//f/2//T/9//y
/+z/6P/s//n/CgAfAD0AYgCRAMgAAgEzAV4BgwGSAX8BVgEnAfUAvAB6AEUAKAAdABcA
EgAMAAwADgAMAAgABgAFAAUAAAD+//3//P/8//3//f/9//7//v/+/////v/8//v/+v/8
//z//P/8//z//P/8//v/+f/5//r/+v/6//r/+v/6//z/+//7//z//f/9//7//v/8//v/
+v/6//j/+P/3//f/+f/5//r/+v/8//z/+//7//3//f/9//3/+//8//7//v/8//z/+//5
//r//P/9//7//v//////AAAEAAUABgAJAAoACwANAA4ADAAQABQAFgAaAB4AHwAiACIA
JQAmACgALAAuADAAMgAxADIANgA3ADUANQA1ADcAOAA5ADsAPQA9AD4APgA9AD0AOgA3
ADUANQA0ADIAMAAqACkAJgAkACIAIAAgAB0AGgAYABcAFAAUABIAEAAPAA4ADAAKAAgA
CAAFAAUABAADAAMAAwADAP//AQABAAEAAgACAAIAAgABAAEAAQABAAIAAAAAAAAAAQAB
AAEAAQABAAEA//8BAAEAAgACAAIAAAABAAIAAgADAAIAAQABAAEAAQABAAMAAwACAAEA
//8CAAMAAwAEAAMAAwADAAMAAQABAAEAAgAEAAQABwAIAAcABQADAAEAAQAAAAAAAgAC
AAAA/////wAA///+//7//f/9//3//v/8//r/+v/6//r/+//9//7//P/8//z//P/8//r/
+v/6//v/+//7//v/+f/5//n/+f/5//j/+P/4//r/+f/5//n/9//3//j/+P/2//b/9v/1
//f/+P/4//j/9v/2//b/9//1//T/9P/0//T/9P/2//T/9P/0//T/9P/0//T/9v/2//b/
9//3//X/9f/2//j/+P/4//n/9//5//r/+//5//r/+v/5//f/+f/5//n/+//8//z//f/8
//3//f/9////AAAAAAAA/v////////8AAAEAAgACAAAAAAD///3//P/5//j/9v/2//b/
9f/1//X/9P/z//L/8P/v/+3/6//s/+z/7P/s/+r/6v/q/+r/6v/q/+7/8v/v/+r/6P/h
/9r/0v/O/8z/z//c//P/DwAwAFsAmADYABEBQAFrAYwBkwF8AVEBHwHqAJ4AUwAiAAkA
/f/2//b/9P/w/+r/6P/o/+X/3//e/97/3//g/+H/4//k/+X/4//i/+H/4f/f/97/3v/e
/9z/3P/c/9z/3v/e/97/3f/d/93/3v/e/+D/4P/g/+D/4P/f/9//4P/g/9//3//e/93/
3f/d/97/4P/g/9//3//f/9//4P/g/+D/4P/f/9//3f/d/93/3f/f/+D/4v/i/+H/4v/i
/+H/4v/k/+X/5v/n/+f/5v/m/+f/5//n/+n/6//t//D/8v/z//j//f8AAAEABAAEAAYA
CgANAA4AEAASABQAFgAYABsAHAAgACEAIgAjACQAJwAlACUAJgAnACcAKAAoACcAKQAm
ACMAIQAhACAAHgAcABYAFQASABAACwAIAAcAAwACAAAA///8//j/9v/0//P/8//y//H/
8P/w/+3/7f/s/+r/6f/o/+f/5//p/+n/6f/m/+b/5v/m/+b/5f/k/+P/5f/k/+X/5v/l
/+X/5f/l/+f/5//l/+f/5P/k/+P/4v/k/+X/5v/m/+b/5v/m/+f/6P/p/+r/7f/u/+7/
7v/t/+3/7f/s/+z/7f/t/+3/7f/t/+3/7f/u/+z/7P/v//D/8v/x//D/7//v/+7/7v/w
//L/8P/v/+//8P/v/+7/7v/u/+3/7P/s/+7/7P/s/+z/6v/p/+n/6P/o/+j/6P/o/+r/
6P/o/+j/6//r/+v/6//r/+v/6//r/+n/6P/o/+j/6v/p/+n/6f/p/+n/6v/q/+r/6v/q
/+j/6P/o/+j/5v/k/+T/5P/m/+b/5v/m/+f/6P/p/+v/6//p/+n/6v/q/+r/6v/r/+v/
7f/u/+//7v/u/+3/6//t/+//7//v/+//8P/w//H/9P/1//X/9f/3//j/+P/4//j/+f/5
//n/+f/5//n/+P/4//j/9//1//X/8//z//L/8//y//D/7//t/+z/6//q/+f/5//m/+X/
5v/m/+b/5v/k/+T/5P/k/+j/5v/k/+b/5//k/97/2//Y/9L/yv/G/8f/1v/v/wcAKABX
AI4AygAFATQBXQF8AYcBegFXASkB9ACsAF8AJgAJAPv/9v/y//D/7v/s/+z/7v/r/+n/
5v/k/+P/4v/i/+P/4//j/+D/4P/g/+H/4f/g/+D/4P/h/+L/4//k/+P/4v/h/9//4f/h
/+L/4v/g/+D/4P/g/+D/3//f/+D/4v/j/+X/5v/k/+P/4v/i/+L/4v/h/+H/4f/h/+L/
4v/j/+T/5P/l/+X/5f/l/+X/4v/i/+P/4v/k/+b/5//n/+n/6v/q/+r/6v/r/+v/7P/u
/+//8P/z//T/9f/3//j/+P/8/wAAAgACAAYABwAKAA0AEQATABYAGgAcAB4AIAAhACIA
JgAnACkAKQApACsAKwArACwALQAvADAAMAAvAC8ALAApACcAJwAmACQAIgAcABsAGAAW
ABUAEgARAA0ACgAIAAcABAAAAP7//P/7//n/+P/3//b/+P/1//X/9P/z//P/8//z//H/
8//z//P/8P/w//D/8P/x//H/8f/x//D/7v/u/+7/7//v/+//7//v/+//7f/v/+//8P/w
//D/8P/x//L/8v/x//D/7//v/+3/7f/t/+//8v/y//L/8f/v/+//7v/u//H/8//1//f/
9f/1//X/9v/0//T/9//4//j/9//2//X/9f/0//T/9v/3//T/8v/x//L/8f/w//D/8f/x
//H/8v/z//L/8//0//H/8f/y//L/8v/y//L/8v/y//D/8P/w//H/8f/x//H/8f/x//H/
8f/v/+7/7v/u/+z/6//r/+v/7f/t/+7/7v/u/+z/7v/w//D/8P/w//D/7v/u/+7/7P/s
/+z/7P/u/+7/7v/v/+//7f/t/+7/7P/s/+z/7f/t/+//8P/x/+//8P/w/+//8f/z//P/
8//0//b/9//5//j/+f/5//n/+f/6//r/+v/6//v/+//7//3//f/9//z//P/8//v/+f/3
//X/9f/0//P/8v/w/+//7//u/+3/7P/t/+3/7P/r/+j/6P/o/+j/6f/q/+v/7P/q/+z/
7P/o/+X/5P/k/9//2P/S/8z/yv/T/+j//f8ZAEAAcQCqAOIAFQFCAWsBgAF3AVgBMQEF
AcoAggA9ABQABQD9//j/9v/2//T/8v/y//D/7f/t/+n/5v/k/+L/4v/j/+P/4//j/+T/
5f/n/+n/6P/o/+j/5//m/+X/5P/m/+b/5v/l/+X/5f/m/+b/5P/k/+T/5P/m/+X/5f/m
/+f/5//o/+j/5//n/+f/6P/o/+j/5//n/+X/5f/m/+b/6P/o/+f/5//p/+n/6f/p/+f/
6P/q/+r/6f/q/+r/6f/q/+z/7f/u/+7/7//v//D/8v/z//T/9//4//n/+//8//7/AgAG
AAgACgAOAA8AEgASABUAFgAYAB4AIAAiACQAJQAmACoAKwArACsAKwAtAC0ALQAuAC8A
LwAwADAALwAxAC4AKwApACcAJgAkACIAIAAfABwAGgAVABIAEQANAAoACAAHAAQAAgAA
AP7//f////7//f/8//7/+//7//r/9//3//f/9//1//f/9//3//T/9P/0//T/9//3//f/
9//2//T/9P/0//X/9f/1//X/9v/1//L/8//1//b/9v/2//T/9f/2//b/9//2//X/9f/3
//f/9//5//j/+P/4//f/+f/5//j/+P/7//v/+//7//v/+//7//z/+//6//z//P/+//3/
/P/7//n/+P/4//r//P/6//n/+f/5//n/+f/6//n/+f/5//r/+P/2//b/9v/2//f/+f/6
//j/+P/4//j/+v/4//j/+P/5//n/+f/5//n/+f/5//n/+f/4//j/+P/2//X/9f/1//f/
9//4//j/9v/2//b/9f/z//b/+v/8//r/+f/4//f/9v/4//b/9v/2//b/9v/2//b/9v/2
//b/9//1//P/8//0//f/+P/5//v/+v/7//v/+//9//7//v/9//v//f/9//3///8AAAAA
AQACAAMAAwADAAUABgAGAAYABAAFAAUABQAHAAcABwAGAAYABgAFAAMAAQD//////v/9
//z/+v/5//v/+v/5//j/9f/1//T/8//y//L/8v/y//T/9P/0//T/9v/2//b/9v/1//L/
7P/n/+L/3P/Y/9r/5//4/w8AKwBQAIMAvgD2ACcBTgFtAX4BcwFMASEB8wC2AHQAPwAe
AA8ACQAEAAIAAgACAAAA/P/6//n/9//0//L/8f/w//D/8f/x//H/7v/u/+7/7//w//D/
8f/y//L/8v/y//L/8v/y//L/8f/v/+//8P/w//L/8v/y//L/8v/x//H/8v/x//H/8v/y
//P/8//z//T/8v/y//H/8f/x//H/8v/y//T/9P/z//P/8//z//P/8//1//b/+P/4//j/
+P/3//X/9v/4//n/+v/6//v/+//8////AQADAAcABwAHAAgACAAIAAwAEAASABQAGAAZ
ABwAHAAfACAAIgAoACoALAAuAC0ALgAyADMANQA1ADUANwA5ADkAOgA7ADoAOgA5ADcA
OQA2ADMAMQAxADAALgAsACoAKQAmACQAIQAeAB0AGQAWABQAEwAQAA4ADAAKAAkACQAI
AAcABgAIAAUABQAEAAUABQAFAAUAAQADAAMAAwAEAAQABAAEAAQAAwACAAEAAgAAAAAA
AAD//////////wMAAwABAAMAAwAEAAQABAACAAMABAAEAAUABAADAAMABQAFAAUABwAG
AAYABgAFAAMAAwACAAIABAAFAAYABwAFAAUABQAGAAQABAAHAAgACAAHAAYABQAFAAQA
BAAGAAsACgAKAAsACQAHAAUABAAHAAcABwAIAAYABAAEAAQAAwADAAQABAAEAAQABAAE
AAIAAAAAAAAA//////////8CAAMABAAFAAMAAgACAAIAAAD///////8BAAEAAgACAAIA
AgACAAEAAwACAAIAAgAAAAAAAAAAAAEAAAABAAIAAgACAAIAAgAAAAAAAAABAAMAAQAB
AAIAAAAAAAAAAQD//wEAAgADAAUABgAGAAUABQAHAAcABwAHAAgACAAJAAgACQAJAAkA
DQAOAA4ADgAQABEAEQARAA8ADwAPAA4ADAAMAAsACQALAAkACQAIAAYABAABAP//AAAA
AAAAAAD//////v/9//r/+v/6//r//P/8//z//P/8//7/BAAAAPv/9v/y/+v/5P/e/97/
5v/1/wYAHwBDAHIApwDgABQBRQFwAYcBhgFpAT4BDQHZAJgAWgAxABwAEwAPAA4ACgAE
AAIABAAAAPz/+//9//r/+P/3//b/9v/3//f/9//1//T/8//z//T/9P/1//b/9P/0//T/
9P/y//L/8v/x//L/8//1//b/+P/4//j/+P/3//X/9P/0//X/9f/2//b/9f/1//X/9v/2
//b/9f/1//P/8//0//T/9v/2//X/9f/1//X/9f/1//f/+P/6//r/+f/6//r/+f/5//r/
+v/6//z//f/9//7/AAABAAIABQAIAAkACwAMAAoADgASABQAGAAcAB0AIAAgACMAJAAm
ACwALgAwADIAMgAyADUANQA2ADcAOAA7ADsAOwA8AD0APQA+AD4APQA7ADgANQAzADEA
MAAuACwAJgAlACIAIAAgAB4AHgAbABYAFAATABAADAAKAAgABwAJAAgABwAGAAQAAQAB
AAAAAAABAAIAAwAAAAEAAAD//wAAAAAAAAAA//////////8AAP7//v/+////////////
//////3////9//7//v/+//7///8AAAAAAAAAAAAAAQABAAEAAQADAAMAAgABAP//AAAB
AAEAAgABAAEAAQABAAMAAwADAAQABAAEAAcACAAGAAUABAADAAMAAgACAAQABAACAAEA
AQAAAP///v/+/wEAAQABAAIAAgAAAAAAAAD9//3//v/+////AAABAAIAAAD+//7//v//
//////////7//f/8//v//P/8//3//v/9//v/+v/5//n/+f/6//r//v8AAP7//v/+//7/
/f/6//n/+P/6//r/+v/6//z//P/8//3/+//5//n/+v/5//j/9//3//n/+//8//3//v8A
AAEAAQD+/////v/9//3//v/+/////v////////8CAAQABQAGAAYABwAHAAcABQAFAAUA
BAAFAAYABgAFAAUAAwADAAIA///+//z/+//4//b/9P/y//P/8//y//H/8f/y//P/9P/x
//D/7//u/+7/8v/y//D/7//w/+7/5//g/9r/1P/Q/9P/4v/7/xMANgBnAKIA4AAXAUYB
bQGOAZUBgAFZASsB9ACuAGMALgATAAUA/P/4//j/9P/y//T/9P/x/+3/6//q/+r/6v/n
/+f/5v/l/+X/5v/n/+n/6f/o/+j/6P/o/+j/6P/o/+j/6P/o/+f/5//n/+j/6P/m/+b/
5v/m/+b/5f/l/+b/6f/p/+r/6v/p/+n/6f/q/+n/6P/m/+X/5v/n/+n/6v/s/+z/6//r
/+r/6f/o/+f/6f/q/+z/7P/s/+z/6//p/+v/7P/s/+z/8P/x//H/8v/0//X/9v/5//r/
+//9//7//f8AAAMABAAGAAoACwAOABIAFwAaAB4AIQAiACMAJAAnACgALAAtAC4ALwAw
ADMANQA1ADYANwA1ADYANgA1ADQAMAAsACkAKQAoACYAJAAiACEAHgAcABkAFgAVABEA
DgAMAAsACAAFAAIA///9//v/+v/5//j/+P/1//X/9P/x//H/8f/x//H/8//z//P/9P/0
//T/9P/0//P/8v/x//D/7v/u/+7/7//v/+//7//v/+//7f/v/+//8P/w//D/8P/x//L/
8v/z//L/8f/x/+//7//v//H/8//0//X/9f/z//P/8v/y//T/9f/2//f/9f/1//X/9v/1
//T/9v/2//f/9//3//f/9v/2//f/+v/6//j/9//3//b/9f/0//T/9//3//f/+P/4//b/
9v/2//P/8//0//T/9P/0//T/9P/1//T/9f/2//X/9f/1//X/8//z//P/8//z//L/8v/y
//T/8//z//P/9f/z//L/8v/w//H/8v/z//T/9v/0//T/9P/y//L/8v/y//P/9P/1//f/
9v/z//L/8v/1//b/9//5//f/+f/6//v/+//8//z/+//7//3//f/9////AAAAAAEAAAAB
AAEAAQABAAIAAgACAAMABQAGAAcACQAJAAkACAAHAAYABAABAAEA//////7/+//6//j/
9//5//j/9//2//b/9//3//f/9f/0//P/8v/0//T/9P/0//T/9v/2//T/8f/u/+r/5f/g
/9r/2P/Y/+H/9P8RAC0AVACJAMoABgE5AWYBjQGcAY0BagE9AQsBygCCAEMAHgAPAAsA
BgAAAP7/AAD+//r/+P/7//v/+P/2//X/9P/y//P/8//z//T/9P/0//X/8v/w/+//7v/v
//D/8f/y//L/8v/y//H/8//z//T/9P/y//L/8v/y//D/7//v//D/9P/1//f/+P/3//f/
8//y/w==
         </WaveFormData>
      </LeadData>
      <LeadData>
         <LeadByteCountTotal>10000</LeadByteCountTotal>
         <LeadTimeOffset>0</LeadTimeOffset>
         <LeadSampleCountTotal>5000</LeadSampleCountTotal>
         <LeadAmplitudeUnitsPerBit>4.88</LeadAmplitudeUnitsPerBit>
         <LeadAmplitudeUnits>��V</LeadAmplitudeUnits>
         <LeadHighLimit>2147483647</LeadHighLimit>
         <LeadLowLimit>268435456</LeadLowLimit>
         <LeadID>V6</LeadID>
         <LeadOffsetFirstSample>0</LeadOffsetFirstSample>
         <FirstSampleBaseline>0</FirstSampleBaseline>
         <LeadSampleSize>2</LeadSampleSize>
         <LeadOff>FALSE</LeadOff>
         <BaselineSway>FALSE</BaselineSway>
         <ExcessiveACNoise>FALSE</ExcessiveACNoise>
         <MuscleNoise>FALSE</MuscleNoise>
         <LeadDataCRC32>566890163</LeadDataCRC32>
         <WaveFormData>
FQAXABcAFwAbAB0AHgAeABwAHAAcAB0AHQAdAB0AHQAbABsAGwAZABkAGQAZABcAFAAU
ABMAEAARABEAEAAPAA4ADQANAA0ADAALAAsACwALAAsACwALAAkACQAJAAkACwAHAAYA
AQD7//n/9P/v//H//P8NACIAOABXAH4AsADgAAUBJwE/AUgBOwEcAfkA0wCoAHoAVAA7
ADAAJwAjACMAHwAcABsAGAAUABIADgAJAAcABgAGAAgACAAIAAgABwAHAAcABwAFAAQA
BAAEAAQABQAFAAUABwAHAAcABwAHAAcABgAGAAYABQAEAAIABQAGAAcACAAHAAcACAAI
AAUABQAFAAUAAwADAAMAAwAEAAQABgAHAAUABQAFAAUABQAGAAYABQAFAAUABgAGAAkA
CgAKAAoACwAMAAwADAAKAAsACwALAAwADQAPABAAEgATABQAFgAYABsAGwAdAB8AIQAj
ACUAJwAqACsALgAwADEAMAAxADIANAA1ADcANQA2ADYANwA4ADgAOQA6ADkAOQA5ADoA
PAA6ADcANwA2ADUAMQAtACwAKwArACoAJwAkACEAHQAbABgAGAAYABkAFwAVABUAFQAT
ABIAEQAQAA4ADQAMAAwACwALAAsACwAMAA4ADwAPAA0ADQAOAA0ADQANAA0ADAALAAsA
CwALAAwADQAOAAwADQAOAA4ADQAPAA8ADwAOAA4ADwAPAAwADAAMAAwADQANAA4ADwAP
AA8ADwAPAA0ADAAMAA4ADwAPAA4ADgANAA0ADgAOAA8AEAARABEADwAPABAAEQAPAA8A
DwAPABEADgAMAAwADAAMAAsACAAIAAkACwAOAAkABwAFAAQABQAHAAsADQANAA4ADQAK
AAkACQAJAAkACQAJAAkACQAJAAgACAAJAAsACAAIAAgABwAHAAgACAAHAAcABgAFAAYA
BwAHAAcABAADAAIAAQABAAYABgAGAAYABgAEAAMAAwADAAMAAwADAAMAAwADAAQABAAC
AAEAAQACAAIAAgACAAIAAQACAAMABAAEAAYABgAFAAYACAAJAAoABwAHAAYABQAJAAkA
CQALAAsADAAMAAwADAAMAA0ADQANAA0ADQANAA0ADQALAAkACQAJAAcABgAEAAMAAAD/
/////v/9//z//f/9//3//P/6//n/+P/3//j/+f/6//v//f/9//v/+//5//j/9f/v/+f/
4P/d/9n/3P/n//r/EgAtAFAAfgCuANsAAQElAUABRwE2ARcB9QDOAJ4AZgA7ACQAGQAT
AA0ABwACAP///P/4//r/+v/0//H/7//u/+z/7P/s/+z/7P/t/+7/7//x//D/8P/w/+//
7//u/+3/6//r/+v/6//t/+3/7P/s/+v/6//r/+r/6//s/+3/7v/t/+v/6v/o/+j/6f/q
/+v/7P/t/+7/7//r/+r/6//r/+v/6//r/+v/7f/u/+7/7f/t/+3/7v/u/+3/7v/u/+7/
7v/u/+3/7P/s/+3/7f/t/+7/7//x//L/8//1//f/+v/6//3//f//////AQADAAUABwAK
AAsADgARABMAEwAVABQAFgAXABkAGwAcABwAHQAdABwAHAAcAB0AHQAdAB4AHAAaABcA
FwAXABcAFAARABAADwAPAA4ACQAGAAMA///+//r/+f/4//X/8//x//H/8f/v/+7/7f/v
/+7/7v/u/+z/6//r/+v/6P/o/+n/6f/r/+n/6f/q/+v/6//r/+v/7P/r/+v/6//p/+j/
5//m/+T/5f/m/+b/5//p/+n/6f/m/+b/5//n/+j/6P/o/+j/6f/p/+r/6//r/+v/6//r
/+r/6P/n/+j/7f/t/+z/7P/r/+v/7P/s/+z/7P/s/+v/7f/t/+7/7//s/+v/6v/p/+v/
6P/m/+b/6f/q/+r/6P/n/+f/6P/q/+r/6f/o/+j/5//n/+n/6f/p/+r/6f/m/+f/5//n
/+f/5f/l/+X/5f/n/+b/5v/n/+n/5v/m/+b/5f/l/+b/5v/m/+f/5//n/+X/5f/k/+P/
5f/p/+v/6f/o/+b/5v/m/+b/5P/j/+P/4//l/+X/5f/l/+P/4//k/+T/5v/l/+X/5v/m
/+b/5v/m/+f/6P/p/+r/6P/q/+r/6f/r/+z/7P/s/+z/7f/t/+3/8f/x//H/8//0//T/
8//y//T/9P/1//X/8//z//P/8//1//X/8//x//P/8//x//D/7v/t/+r/6f/p/+j/5//m
/+f/5//n/+b/5f/l/+X/5f/j/+P/4//j/+H/4//l/+f/5f/i/93/2f/V/9D/yf/J/8z/
1//s/wQAHQBAAHAAogDPAPcAFwEuATEBIAEDAeEAuACEAE4AKQAUAAUA/f/9//v/+P/z
/+7/7P/s/+r/5//l/+T/5P/i/+L/4v/i/+P/4//j/+P/4//i/+L/4v/i/+P/4//j/+H/
4f/h/+H/3//f/97/3v/h/+P/5f/m/+X/5P/j/+L/4//j/+T/5P/l/+X/5f/l/+P/4//j
/+P/5P/k/+b/5//l/+X/5f/l/+X/5v/m/+X/5v/n/+n/6v/q/+r/6f/o/+f/6P/o/+j/
6v/t/+//8f/x//H/8v/y//T/9f/2//j/+P/7//v//f8AAAMABgAJAAkADAANABAAEgAT
ABIAEwAXABoAHAAfAB4AHgAdAB0AIAAgACEAIgAhACEAIQAiACIAIAAdAB0AHwAfABwA
GQAVABMAEgAQABAADgAMAAkACAAEAAMAAgD///3/+//7//v/+f/4//f/+P/4//n/+v/5
//f/9v/1//L/8v/z//P/9f/z//P/9P/z//P/8//z//P/8//0//X/9P/0//T/9P/y//P/
9P/0//P/9f/1//X/9v/2//f/9//0//T/9P/0//T/9f/3//n/+f/5//n/+f/5//j/+P/6
//v/+//6//r/+//7//z//P/8//z//P/7//n/+f/6//v/+f/5//n/+f/7//r/+v/8//3/
/P/6//b/9v/3//n//P/6//n/+P/4//f/9//5//n/+P/6//r/+P/3//f/9//3//j/+f/6
//v/+f/4//j/+f/6//b/9f/0//b/9//5//r/+P/5//n/+f/5//n/+P/3//n/+f/5//n/
+P/3//b/9f/8//r/+P/2//b/9v/2//j/9//3//f/9//3//f/9//3//f/+P/4//j/9//3
//j/9//2//X/9P/3//j/+f/6//z//v/+//3///8AAAAAAAD+/////////wEAAQABAAMA
BQAGAAYABgAGAAYABwAHAAcABwAHAAcABwAHAAUAAwADAAMAAQAAAAEAAQD//////f/8
//v/+v/5//n/+f/4//n/+f/5//n/+P/3//b/9f/1//X/9f/3//f/8v/x/+//6f/i/9//
3f/e/+n/AAAWADEAWACCALAA3QABAR8BNgE5ASYBBwHnAL4AigBaADkAJAAXABMAEwAP
AAoABwAEAP7//P/+//n/9//2//b/9f/0//P/8v/y//P/9P/1//X/9P/0//T/8v/z//P/
8//z//P/8//z//H/8f/w//D/8//z//P/8v/y//L/8v/y//H/8f/y//L/8//1//f/+f/4
//f/9v/1//L/8v/0//X/9//3//f/9//3//j/+P/3//f/9//4//j/9//4//j/+P/5//r/
+v/6//3///8AAAEAAQABAAIAAgAEAAUABgAIAAoADQANAA8ADwARABMAFQAXABoAGwAe
AB8AIQAhACMAJgAoACkAKwAtAC4ALgAvAC0ALAAsACwALgAvADAAMgAwAC4AKwArACkA
KQAmACMAIQAhACIAIgAgAB4AHAAZABYAEgARABAADQALAAkACQALAAkACAAHAAkACAAI
AAgACAAHAAcABwAEAAQABQAFAAcABQAFAAYABQAFAAUABQAGAAUABQAFAAIAAgACAAIA
BAAFAAYABgAEAAUABAADAAQABAAFAAUABgAGAAYABgAHAAcACAAJAAkACQAJAAkACQAI
AAgACgAMAAsACQAIAAcABwAIAAgACQAKAAsACwAJAAkACgALAAoACQAIAAcACgAIAAcA
CAAKAAoACQAGAAcABwAIAAoACAAHAAYABgAFAAUABwAHAAgACgAKAAgABwAHAAcABwAG
AAUABAADAAYABgAHAAkACQAGAAYABgAHAAcACAAIAAYABwAHAAcACAAJAAkACQAJAAkA
CQAJAAcABwAHAAcACQAKAAoACwAJAAkACAAIAAoACgAIAAcABwAJAAkACQAIAAgACgAK
AAoACgALAAsADAANAAsACwALAAsACQAJAAoACgAIAAcABwAIAAoACgAKAAoACwAMAA0A
DgAMAA4ADgANAA8AEAAQABAADgAPAA8ADwASABMAFAAXABcAGAAYABgAGAAYABkAGQAZ
ABkAGQAZABcAFwAVABMAFQAVABMAEgASABEADgANAA0ADAALAAoACQAJAAkACAAJAAkA
CQAJAAkACQAJAAkACQADAAMABQAFAAAA+//5//f/8v/v//X/AgARACYAQgBpAJQAxADw
ABEBLwFBATwBKQEMAekAwQCQAGIAQgAzACwAJQAfAB0AGQASAA8AEAAQAAwACgAFAAMA
AgACAAQABAAEAAQABQAFAAUABQADAAIAAgACAAIAAwADAAMAAwADAAMAAwAFAAUABAAE
AAMAAwADAAIAAQAAAP///v8CAAMABQAGAAMAAwADAAMABQAFAAUABQAEAAQABgAHAAUA
BQAFAAUABQAGAAYABQAFAAUABgAGAAcACAAIAAgACQAKAAoACgAMAA0ADQANAA4ADwAR
ABIAEAARABIAFAAYABsAGwAdAB8AIQAjACUAJQAoACkALAAvADEAMQAzADQANgA3ADkA
OQA6ADoAOwA5ADgAOAA4ADkAOQA5ADoAPAA6ADcANwA3ADcANAAxAC4ALQAtACwAKAAm
ACQAIQAgABwAGwAaABkAFwAVABUAEwARABAADwARABAAEAAQABAADwAPAA8ADgAOAA8A
DwAPAA0ADQAOAA8ADwAPAA8ADgANAA0ADQAKAAoACgAKAAsADQAPABAADwARABEAEQAQ
ABAAEQARABAAEAAQABAADwAPABAAEQARABEAEQARABMAEgASABQAFQAVABQAFAATABMA
FAAUABQAFAAUABMAEwATABQAFQAVABUAFQAVABMAEAAOAA4AEgAUABUAFAATABMAFAAW
ABIAEQAQABAADwAPABEAEQASABQAFAASABEAEQARABEAEQARABEAEQARABAAEAARABMA
EAAQABAADwAPABAAEAAQABEAEQARABEAEQAQAA8ADwAPAA8ADwAPAA8ADwAPABAAEAAP
AA8ADQANAAwADAASABAADAAKAA0ADgAPABAAEAAPAA8ADwANAA0ADQANAA0ADQAOAA4A
DgANAA0ADgAOAA4ADgAOABAAEgAUABYAFQAWABUAEwARABIAEgASABQAFQAVABUAFwAX
ABcAGQAbABwAHAAcABwAHAAdAB0AHQAdAB0AHQAcABsAGAAVABUAFQATABIAEwATABEA
EQAPAA4ADQAMAAsACwALAAoABwAHAAcABwAJAAkACQAJAAsABwADAAEAAQD8//v//f/5
//L/7//x//z/CQAaADAATwB0AJ4AzgD3AB0BPQFKAT0BHgH7ANcArgB+AFIANwAsACcA
HwAXABUAFgAVABAADAAMAAwACAAFAAMAAgACAAIAAgACAAEAAQABAAEA///+//7//v8A
AAEAAQABAAEAAQABAAEA//////7//v/////////+/wAAAAAAAAAAAQABAAIAAgD/////
//////3//f/9//3//P/8//7//////////////wEAAgACAAEAAQABAAIAAgACAAIAAQAA
AAEAAgACAAIAAgADAAMAAwAFAAcACgAMAAoACwAMAA4ADgARABEAEwAWABkAHAAfACAA
IgAiACQAJwApACkAKwArACwALAAtAC0ALgAuAC8AMAAwADEAMgAzADMAMwA0ADYANAAx
ADEAMAAvACsAJwAmACUAJQAkACAAHgAcABkAFwAUABQAFAATABEADwAPAA0ACwAKAAkA
CQAIAAgACAAIAAcABwAHAAUABAAEAAMABAADAAQABgAGAAUABAADAAQAAwADAAMABAAE
AAQABAAEAAUABgAGAAcACQAJAAkABwAGAAYABQAGAAYABgAGAAMAAwAEAAUABAADAAIA
AQAEAAQABQAIAAgABwAFAAQABQAFAAYABgAGAAYABgAFAAMAAwAEAAUAAwADAAMAAwAF
AAIAAAAAAAMABAAEAAIAAAD/////AAD+//3//P/8//7///8CAAMAAgACAAAA/P/9//3/
/f/9//3//f/9//3/+//6//r/+/////z//P/8//v/+//8//z/+v/7//v/+//5//n/+P/3
//j/+f/6//v/+//7//v/+//4//j/9v/2//b/9v/4//f/9//3//f/9//3//f/9//3//j/
+P/2//X/9f/2//j/+P/4//j/9//4//n/+v/5//r/+f/3//n/+v/6//r//P/9//3//f/+
//3//P/9////AAAAAAAAAAAAAAEAAQABAAEAAQABAAEAAQD///3//P/7//j/9v/3//f/
9f/1//P/8v/x//D/7//v/+//7v/t/+3/7f/t/+v/6//r/+v/6//p/+3/8f/t/+j/5f/h
/9v/1v/R/8//0v/b/+7/BAAdAD4AbgCgAM8A9QAZATYBPQEsAQsB6QDCAI4AWAAzABoA
DQAFAAMA///8//X/8P/w/+z/5v/m/+X/5f/m/+j/6P/o/+j/5f/l/+X/5f/l/+T/5P/k
/+L/4//j/+P/4//j/+P/4//l/+X/5P/k/+f/5//n/+b/5v/m/+b/5v/m/+X/5f/k/+H/
4f/h/+H/4v/j/+T/5f/m/+b/6P/p/+j/5//m/+X/4//k/+T/4//m/+f/6f/q/+r/6v/p
/+j/6//s/+z/7P/q/+v/6//r/+z/7f/v//D/8v/z//T/9v/4//v/+//9////AQADAAUA
BwAKAAsADgAPABEAEQATABQAFgAXABkAGwAcABwAHQAfAB4AHgAeAB8AHwAfACAAIAAe
ABsAGwAbABsAGAAVABAADwAPAA4ACwAIAAUAAQD///z//P/8//v/+f/3//f/9//1//T/
8//z//L/8v/y//H/7//u/+3/7v/u/+//7//v/+3/7f/u/+7/7f/s/+v/6//r/+z/7f/s
/+z/7P/s/+z/7f/u/+7/7f/t/+v/6f/p/+r/7P/t/+3/7v/v//D/7//v//D/8f/v/+//
7//v/+//7v/u//D/8f/x//D/8P/x//H/8v/y//L/8v/y//H/8//z//T/9f/z//P/8//z
//T/8v/x//L/9P/0//P/8P/x//H/8v/0//L/8f/w//D/7v/t/+7/7f/s/+7/7v/s/+3/
7f/t/+3/7v/v//D/8f/x//D/8P/x//H/7v/u/+7/7//v//D/8P/v/+//7v/t/+3/7//w
/+7/7v/u/+7/7f/r/+r/6f/r/+v/6//r/+v/6//s/+z/7f/t/+7/8P/u/+7/7v/u/+3/
7v/v//D/7v/w//D/7//v//D/8P/w//H/8//0//X/9//3//f/+f/7//z//P/8//z//P/9
//3/+//7//v/+//9//3/+//5//n/+f/3//b/9v/1//L/8f/x//D/7//u/+z/6//q/+j/
6P/p/+r/6//p/+n/6f/p/+v/6f/p/+v/6//o/+P/3//d/9j/0f/N/87/2f/s/wAAGQA+
AGgAmADHAO8ADwEqATMBKgERAfEAygCYAGQANwAcAA8ACQADAP//+v/3//b/9v/0//D/
7f/r/+r/6v/o/+j/6P/o/+f/5//n/+f/5//m/+b/5v/o/+n/6f/p/+f/5//n/+f/5//n
/+b/5v/n/+f/5//m/+b/5v/m/+b/6f/p/+r/6v/p/+n/6f/p/+f/5//n/+f/5v/m/+j/
6f/r/+v/6//r/+n/6v/q/+n/5//n/+j/6P/r/+z/7P/s/+//8P/w//D/7v/v/+//7//w
//H/8//0//T/9f/2//j/+v/9//3///8BAAMABQAHAAsADgAPABIAEwAVABUAFwAaABwA
HQAfAB8AIAAgACEAIwAiACIAIgAlACUAJQAmACQAIgAfAB8AIQAhAB4AGwAXABUAFAAS
ABEAEAAPAA0ACgAGAAUABAABAP///f/9//3/+//6//n/+f/4//j/+P/4//f/9//3//b/
9v/3//f/9//1//X/9v/1//X/9f/1//T/8//z//P/8//0//X/9v/1//X/9f/0//P/9f/1
//X/9v/2//f/9//2//b/9v/2//P/8//0//X/9//3//f/9//1//T/9P/2//r/+//7//z/
+v/5//n/+P/6//r/+v/5//v/+//8//3//P/7//r/+f/7//j/9v/2//f/+P/4//b/9f/1
//b/+P/5//n/+f/6//j/9//4//f/+P/6//r/+P/3//f/9//3//n/+f/5//n/+f/4//j/
+f/5//b/9v/2//P/8//0//T/9v/3//f/9//1//X/9v/4//j/+P/4//b/9f/1//X/9f/1
//X/9f/1//X/9v/2//b/9f/1//b/9v/2//b/9v/1//b/9//4//b/+P/4//f/+P/6//v/
/P/+/////////////////wEAAgACAAEAAAABAAIABAAFAAcABwAHAAcABwAHAAUAAwAD
AAMAAQAAAAAA///8//v/+f/4//f/9v/1//X/9f/0//H/8f/x//H/9P/1//b/9//z//X/
9f/z/+//8P/v/+v/5f/e/9n/1//c/+v//v8UADMAXACIALQA3QADASMBOAEzARwB/wDf
ALYAgABMACsAHAATAA8ACwAJAAYAAwD+//z/+v/6//X/8//y//L/8v/y//L/8v/x//H/
8f/x//L/8v/z//T/8f/x//D/7//x//H/8f/x//H/8f/w//D/7//v/+//7v/v//D/8f/y
//H/8f/y//L/8//z//P/8//z//P/8//z//D/8P/y//P/9f/1//X/9f/1//b/9v/1//X/
9f/2//b/9f/2//b/9v/3//j/+P/4//r/+//7//v/+v/7//3//v8AAAEAAgAEAAYACQAJ
AAsADwARABMAFQAVABgAGQAcAB8AIQAhACMAJAAmACcAKQApACoAKgArAC0ALAAsACwA
LQAtAC0ALgAuACwAKQApACkAKQAmACMAIAAfAB8AHgAbABgAFQARABEADgAOAA4ACwAJ
AAcABwAIAAcABwAHAAcABgAGAAYABAADAAMAAwACAAIAAwADAAEA/////wAAAQABAAEA
AQACAAEAAQABAAIAAgACAAIA/////////v8BAAMAAwADAAQABAAFAAUAAgACAAIAAgAD
AAMABAAFAAUABQAFAAUABQAEAAQABgAHAAcABgAGAAUABQAGAAYABAAEAAQAAwAFAAUA
BgAHAAYABQAEAAMABAACAAEAAgADAAQABAACAAEAAQACAAQAAgABAAAAAAABAAEAAwAD
AAIABAAEAAIAAwADAAMAAwABAAEAAQABAAIAAgADAAUABgACAAEAAAD/////AAAAAAIA
AwADAAMAAQABAAAA/////wEABQAHAAQAAwACAAEAAAACAAEAAQABAP//////////AQAB
AAIAAgAAAP////8AAAEAAgADAAQAAwAEAAUABgAGAAgACAAHAAUABgAGAAYABwAJAAoA
CwALAAsACwANAA8AEAAQABAADgAOAA8ADwAQABEAEgATABEAEQAPAA0ACwALAAkACAAK
AAkABgAFAAcABgAFAAQAAgABAAAA/v//////////////////////AQABAAEAAQABAPz/
9//z/+3/6P/n/+f/8P///xAAJgBBAGoAmgDKAO8AEQEtATwBNQEYAfcA1QCqAHwAUAAz
ACgAIQAZABMAEwASAA8ACgAGAAQAAgD///3//P/8//z//P/8//z/+//7//v/+//8//z/
/f/+//z//f/9//3//f/9//3//f/7//v/+v/6//3//f/9//z//v/+//7//v/+//3//f/8
//z//f/+/////v/9//z/+//7//z///8BAAAA///+//3///8AAAAA//8BAAEAAgACAAEA
AgACAAIABQAGAAYABgAEAAUABQAFAAcACQAMAA4ADgAPABAAEgASABUAFQAXABsAHQAf
ACEAIQAkACUAKAArAC0ALQAvAC4AMAAxADMANQA2ADYANwA5ADgAOAA4ADcANwA3ADgA
OAA2ADMAMwAzADMAMAAtACoAKQApACgAJgAkACIAHwAdABoAGgAaABcAFQATABMAFQAT
ABIAEQARABAAEAAQABIAEQARABEADgAOAA8ADwARAA8ADwAQABAADwAOAA0ADgANAA0A
DQAMAAwADAAMAAwADQAOAA4ADwARABEAEQAOAA4ADwAPAA4ADgAOAA4ADgAPABEAEwAR
ABEAEQARABEAEAAQABIAFQAVABQAFAARABEAEgASABQAFAAUABMAEQARABIAEwASABEA
EAAPABIAEgATABYAFwAWABQAEAAQABEAEwAWABIAEQAQABAADwAPABEAEQAQABIAEgAQ
AA8ADwAPAA8ADwAPAA8ADwAQABAAEQATABMAEAAQABAADQANAA4ADgAQABEAEQARABEA
EQAQAA8AEQAPABEAEAAQABAAEAAQABIAEQARABEAEQARABEAEQARABEAEgASABAADwAP
ABAAEAAQABAAEAAPABAAEQASABQAFgAWABUAFQAWABYAFgAUABUAFQAVABcAFwAXABkA
GwAcABwAHAAeAB4AHwAfAB0AHQAdAB0AGwAbABkAFwAZABkAFwAWABQAEwAQAA8ADwAO
AA0ADAANAA0ADQAMAAkACQAJAAkACwALAAsACwALAA0AEQAPAAcABAD///n/8//w//H/
9f8AAA0AIAA8AGMAkAC8AOYAEQE1AUkBSAEzARQB8QDLAJwAbABKADcALAAnACMAHwAZ
ABYAFwASAAwADAAOAAkABwAGAAYABgAGAAYABgAEAAMAAgABAAIAAgADAAQAAgADAAMA
AwACAAEAAAD//wAAAQABAAIABQAFAAUABAADAAIAAQAAAAMAAwAEAAQAAQABAAEAAQAB
AAEAAQABAAAAAAACAAMAAwADAAMAAwADAAQABAADAAUABQAGAAYABQAGAAYABgAHAAgA
CAAIAAYABwAHAAcACgALAA0ADgAPABEAEwAWABcAGQAYABkAHAAfACIAJQAmACgAKAAq
AC0ALwAvADEAMQAyADIAMwA0ADYANwA5ADkAOAA4ADgAOwA7ADsAPAA6ADgANQA1ADQA
MwAvACsAKAAnACcAJgAlACQAIwAhABwAGAAXABYAFQATABEAEQATABEAEAAPAA8ADgAO
AA4AEAAPAA8ADwANAAwADAALAA0ACwALAAwADAALAAoACQAKAAkACQAJAAoACgAKAAoA
CgALAAwADAAMAA0ADAALAAwADAANAA0ADgAOAA4ADgANAA0ADgAPAA4ADQAMAAsADAAM
AA0AEAAQAA8ADQAMAA0ADQAOAA4ADgAOAA4ADQAPAA8AEAARABEAEQARABEAEQAOAAwA
DAAOAA4ADQAKAAoACwANABAADgANAAwADAAJAAkACwALAAwADgAOAAwACwALAAsACwAN
AA0ADQANAAsACgAKAAsADgAMAA0ADgAKAAkACQAIAAgACQAJAAkADQAOAA0ADAALAAoA
CAAHAAcABwAJAAkACQAJAAkACQAKAAoACgAJAAkACgAJAAgABwAGAAgACgAMAA4AEAAS
ABIAEQAQABAADwAOAA4ADwAPAA8ADwAPAA8AEQAUABYAFwAYABgAGAAZABkAFwAXABcA
FwAYABkAGAAXABcAFwAVABQAEgARAA4ADQAMAAoACAAGAAcABwAHAAYABgAHAAgACQAG
AAUABAADAAMABwAHAAUABQAEAAMA/f/3//D/6//n/+r/9/8KAB4ANwBgAIwAvADrAA8B
MwFOAVMBRAErAQsB4gCyAHoATwA4ACsAIQAbABkAFgATABQAEAAMAAoACAAHAAcACAAG
AAQAAgAAAAIAAwAEAAUABQAEAAQABAAEAAUABQAFAAUABQAFAAUAAwADAAIAAgAFAAUA
BQAEAAIAAgACAAIAAwADAAQABAAEAAUABgAHAAYABQAEAAMAAwAEAAcACQAJAAkACQAJ
AAgACAAHAAUABgAHAAkACgAJAAoACgAKAA0ADgAOAA4ADgAPAA8ADwASABMAFQAWABYA
FwAYABoAGwAdABwAHQAhACMAJQAnACoALgAwADQANgA3ADYANwA6ADwAPQA/AEEAQgBC
AEMARABEAEUARgBHAEcARwBIAEUAQgA+AD0APwA/ADwAOQA2ADUANQA0ADQAMgAwAC0A
KgAmACUAJAAiAB8AHAAbAB0AGwAaABkAGQAYABgAGAAWABUAFQAVABYAFgAXABcAGQAX
ABcAGAAXABcAFwAXABYAFQAVABUAFQAWABcAGAAXABcAFwAWABUAFwAXABcAGAAYABkA
GQAYABgAGAAYABcAFwAYABkAGgAbABwAHQAbABoAGgAcAB8AHwAeAB4AHQAdAB4AHgAc
ABwAHAAbAB4AHwAhACMAIgAhACAAHwAiACAAHwAgACAAIAAfABwAHAAdAB8AIgAgAB8A
HgAeABsAGwAdAB0AHgAgACAAHgAfAB8AHwAfAB8AHwAfAB8AHwAeAB4AHwAhAB4AHgAe
AB8AHwAgACAAIgAfAB8AHwAcAB0AHgAfACAAIgAhACEAIQAfAB8AHwAfACEAIQAiACIA
IQAfAB4AHgAgACIAJAAmACUAJgAnACgAKAAqACoAKQApACoAKgAqACwALQAtAC0ALwAv
AC8AMQAxADIAMgAyADMANAA2ADcANwA3ADcANwA2ADUAMgAvADEAMQAvAC4ALgAtACoA
KQArACoAKQAoACgAKQAqACoAJwAnACcAJwApACkAKQApACkAKwArACkAJwAkACEAGwAX
ABIAEQAPABYAJQA4AFAAbwCaAMwA/gAlAUsBbQF4AW8BVgE1ARMB5gCyAIQAYwBSAE0A
RwBBAD8APgA7ADYAMgAyADIAMAAvAC8AMAAuAC4ALgAuAC0ALQAtAC0AKwAqACoAKgAs
AC0ALQAtAC0ALQAtAC0ALwAvAC4ALgAvAC8ALwAuAC4ALgAuAC4AMAAxADMANAAzADEA
LwAvAA==
         </WaveFormData>
      </LeadData>
   </Waveform>
</RestingECG>
