# Supplementary material for: Detection of Left Atrial Enlargement Using a Convolutional Neural Network-Enabled Electrocardiogram
Source: Front Cardiovasc Med. 2020 Dec 17;7:609976. doi: 10.3389/fcvm.2020.609976 (PMC7773668; doi:10.3389/fcvm.2020.609976)
Supplement: Supplementary file 4 [file Data_Sheet_4.ZIP › normal3/1802031648_1061_0000000H.XML]

<?xml version="1.0" encoding="Windows-1252"?>
<!DOCTYPE RestingECG SYSTEM "restecg.dtd">
<RestingECG>
   <PatientDemographics>
      <PatientID>1802031648</PatientID>
      <PatientAge>68</PatientAge>
      <AgeUnits>Years</AgeUnits>
      <Gender>Male</Gender>
      <PatientLastName>liangguobiao</PatientLastName>
   </PatientDemographics>
   <TestDemographics>
      <DataType>Resting</DataType>
      <Site>1</Site>
      <AcquisitionDevice>MAC55</AcquisitionDevice>
      <Status>Unconfirmed</Status>
      <Priority>Normal</Priority>
      <AcquisitionTime>09:13:56</AcquisitionTime>
      <AcquisitionDate>07-29-2016</AcquisitionDate>
      <CartNumber>1</CartNumber>
      <AcquisitionSoftwareVersion>009C</AcquisitionSoftwareVersion>
      <XMLSourceVersion>MAC5000 v1.0</XMLSourceVersion>
   </TestDemographics>
   <RestingECGMeasurements>
      <VentricularRate>77</VentricularRate>
      <AtrialRate>77</AtrialRate>
      <PRInterval>186</PRInterval>
      <QRSDuration>122</QRSDuration>
      <QTInterval>406</QTInterval>
      <QTCorrected>459</QTCorrected>
      <PAxis>68</PAxis>
      <RAxis>49</RAxis>
      <TAxis>50</TAxis>
      <QRSCount>13</QRSCount>
      <QOnset>221</QOnset>
      <QOffset>282</QOffset>
      <POnset>128</POnset>
      <POffset>197</POffset>
      <TOffset>424</TOffset>
      <ECGSampleBase>500</ECGSampleBase>
      <ECGSampleExponent>0</ECGSampleExponent>
   </RestingECGMeasurements>
   <Diagnosis>
      <Modality>Resting</Modality>
         <StatementCount>3</StatementCount>
         <LabelText>12SL ��ϳ���</LabelText>
      <DiagnosisStatement>
         <StmtFlag>ENDSLINE</StmtFlag>
         <StmtText>�������</StmtText>
      </DiagnosisStatement>
      <DiagnosisStatement>
         <StmtFlag>ENDSLINE</StmtFlag>
         <StmtText>�����������ڴ����ӳ�</StmtText>
      </DiagnosisStatement>
      <DiagnosisStatement>
         <StmtFlag>ENDSLINE</StmtFlag>
         <StmtText>�ٽ� ECG</StmtText>
      </DiagnosisStatement>
   </Diagnosis>
   <Waveform>
      <WaveformType>Rhythm</WaveformType>
      <WaveformStartTime>0</WaveformStartTime>
      <NumberofLeads>8</NumberofLeads>
      <SampleType>CONTINUOUS_SAMPLES</SampleType>
      <SampleBase>500</SampleBase>
      <SampleExponent>0</SampleExponent>
      <HighPassFilter>16</HighPassFilter>
      <LowPassFilter>150</LowPassFilter>
      <ACFilter>NONE</ACFilter>
      <LeadData>
         <LeadByteCountTotal>10000</LeadByteCountTotal>
         <LeadTimeOffset>0</LeadTimeOffset>
         <LeadSampleCountTotal>5000</LeadSampleCountTotal>
         <LeadAmplitudeUnitsPerBit>4.88</LeadAmplitudeUnitsPerBit>
         <LeadAmplitudeUnits>��V</LeadAmplitudeUnits>
         <LeadHighLimit>2147483647</LeadHighLimit>
         <LeadLowLimit>268435456</LeadLowLimit>
         <LeadID>I</LeadID>
         <LeadOffsetFirstSample>0</LeadOffsetFirstSample>
         <FirstSampleBaseline>0</FirstSampleBaseline>
         <LeadSampleSize>2</LeadSampleSize>
         <LeadOff>FALSE</LeadOff>
         <BaselineSway>FALSE</BaselineSway>
         <ExcessiveACNoise>FALSE</ExcessiveACNoise>
         <MuscleNoise>FALSE</MuscleNoise>
         <LeadDataCRC32>3023450568</LeadDataCRC32>
         <WaveFormData>
9v/2//b/9v/5//n/+f/6//r//P/8//z//P/9//3//f/7//z//P/8//z//v///wAAAAAA
AAAAAQADAAMAAwAEAAYABgAGAAYABQAEAAQAAwADAAMAAwADAAIAAAD+//z/+//6//f/
9//0//P/8//z//P/9P/1//b/9P/0//P/8//x//H/8P/w//H/8f/w/+//8f/x//H/8f/w
//D/8f/x/+7/7v/u/+3/7f/w//L/8P/u/+//7f/v//P/9//6/wAACgATABwAKAA1AEMA
TgBYAGEAZQBhAFkATAA2ABcA/f/m/8r/tf+r/6v/rv+u/7D/t/+9/8D/w//H/8z/zf/Q
/9L/1//b/9r/3v/i/+P/4//m/+f/6P/q/+z/7f/s/+z/7//w//H/8f/1//X/9f/2//b/
9v/3//f/9//3//f/9//4//n/+//8//r/+v/7//v//f/9//3//f///wEAAQABAP////8A
AAAAAgACAAMABAAFAAUABQAHAAcABwAJAAkACQAKAAsACwANAA4AEAARABIAEgAUABUA
FAAUABYAGAAbABwAHAAdABwAHQAdAB8AIgAiACIAJAAiACEAIQAhACMAIwAjACMAIQAh
ACEAHwAeAB4AHgAeAB4AHQAdABwAGgAZABcAFwAYABcAFgAVABQAEQAQAA0ADgAMAAsA
CwAHAAYABgAFAAUABQAEAAMAAgACAAIAAAD+//3//f/8//z//f/9//z//P/7//v/+//9
//3//P/8//r/+v/6//r/+v/6//r/+f/5//n/+f/5//n/+v/6//r/9//3//f/9//5//n/
+f/5//v/+//7//v/+f/6//r/+v/7//v/+//6//r/+v/7//v/+//7//r/+v/7//v/+//7
//7//v/+//7//v/+//3//f/7//v//P/8//7//f/9//7//P/7//v//P/+//3//f/9//v/
+//7//v//P/8//z//P/6//r/+v/6//z//P/8//3/+//6//r/+v/9//3//f/9//3//P/8
//3/+//8//z//P/8//z//P/8//z//P/9//3//f/+/wAAAgACAAIAAAABAAEAAQD//wAA
AAAAAAIABAAFAAYABAAEAAQABQAHAAcABwAIAAgACAAIAAgACAAIAAkACQAGAAUABAAD
AAMAAgABAAAA///+//v/+//8//v/+//7//r/+v/6//r/+v/6//n/+f/5//n/+P/4//f/
9//2//X/9//3//f/9//2//b/9//3//b/9v/2//X/+f/4//j/+P/0//H/8//5//3///8C
AAoAEgAXACAALAA3AEMATgBWAFkAWQBXAFEARAAsABEA+f/g/8r/vf+3/7X/tv+6/8D/
w//J/87/0f/R/9L/1//W/9r/4f/l/+T/5P/m/+v/8f/2//n//P/+//7///8EAAYABwAK
AAsADQARABEAEQASABAAEAARABEAEgARABAADwAMAAsACwAKAAkACAAIAAcABgAFAAQA
AwABAAMAAwADAAMAAwAEAAQABAAEAAUABgAFAAUABQAHAAcABwAJAAkACQAKAAsACwAL
AAwADgAPAA4ADgAQABEAEAAQABIAFAATABQAFAAVABYAFwAXABkAGAAYABgAGgAaABkA
GQAZABsAGwAbABsAGQAZABkAFwAWABYAFgAWABgAFwAXABYAEgARAA8ADwAOAA0ADAAL
AA0ACwALAAkACAAGAAUABQADAAIAAgABAAEAAQAAAP///P/8//z/+v/7//v//P/8//r/
+//7//r/+v/5//n/+f/3//f/9v/2//j/+P/4//j/9v/2//b/9f/1//X/9f/1//X/9v/2
//b/9//3//f/9//1//X/9f/1//X/9f/1//X/9//4//j/+P/4//f/9v/0//T/9P/1//X/
9//3//b/9v/3//f/9//3//j/+P/4//j/9v/2//X/9f/3//f/+P/4//j/9//3//j/9v/1
//X/9v/3//f/+P/5//f/9//3//f/9P/0//T/9P/2//b/9v/2//b/9v/2//f/9f/0//T/
9P/5//b/9P/0//T/9P/3//f/9//4//b/+P/4//j/+P/5//n/+f/5//r/+v/6//j/+v/7
//z//P/8//z//f/9//3//f/+//7//v/+//7//v/+///////+//3//P/7//n/+P/3//b/
9f/0//H/8f/y//H/8f/x//D/8P/w//D/8P/w/+//7//x//H/8P/w//H/8f/w/+//8f/x
//H/8f/u/+7/7//v/+7/7v/u/+3/7//u/+z/7P/u/+3/7f/v//P/8//4/wAACAARABoA
JAAvADkARABKAE0ATQBJAEEANAAgAAkA8f/a/8b/uf+x/6//sv+4/7z/v//D/8b/yf/L
/87/z//Q/9T/2f/d/9z/3P/g/+P/5f/m/+f/5v/o/+r/6//q/+r/7f/w//P/8//0//P/
8v/y//L/8v/z//P/9//3//f/9//1//X/9v/2//j/+P/5//n/9//3//f/9//5//v/+//7
//n/+f/6//r/+v/6//v//P/9//3//f////3//f//////AQACAAMAAwADAAQABgAHAAYA
BgAIAAkADAAMAA4AEAARABIAEgATABQAFQAVABcAGAAYABgAGgAaABkAGQAZABkAGQAZ
ABkAGQAZABkAFwAWABYAFgAWABUAEwASABAAEAAPAA0ADQAMAAsACgAJAAkABwAHAAUA
BAACAAEAAQABAAAAAAD///v/+//6//n/+P/4//j/9v/3//f/+P/4//f/9//2//T/9P/z
//P/8//1//X/9P/0//T/9P/0//T/8v/y//L/8f/z//P/8//z//P/9P/0//T/8f/x//H/
8f/z//P/8//z//H/8f/x//H/8//0//T/9P/1//X/9f/0//T/9P/1//X/8//z//L/8v/1
//X/9f/1//b/9v/2//b/9v/2//X/9f/1//X/9v/2//T/8//z//T/9v/1//X/9v/0//P/
8//z//X/9f/1//X/9P/0//T/9P/y//L/8v/y//L/8v/y//P/8//0//T/9P/0//T/9P/1
//X/9f/2//T/9v/2//b/9v/3//f/9//3//j/+P/4//b/+P/5//r/+v/6//r/+//9//3/
/f/+//7//v/+//7//P/8//3//f/9//3//f/9//v/+v/5//j/9//2//P/8//y//H/8f/x
//D/8P/w//D/8v/y//H/8f/v/+//7v/u/+//7//u/+3/7f/t/+3/7f/q/+r/6//r/+z/
7P/s/+v/7//u/+z/6v/q/+v/6f/n/+n/7f/y//b/+v8DABAAGAAfACsAOABEAE0AUQBX
AFUASgA+AC0AEQD2/+D/yf+1/6//sv+0/7T/tf+3/77/xf/H/8r/y//M/8z/0f/X/9j/
2v/c/9//4f/i/+P/5v/k/+b/5//q/+r/7f/u/+//7//x//H/8f/y//D/8P/x//H/9f/1
//X/9f/z//P/9P/0//b/9v/3//f/9//3//f/9//5//v/+//7//v/+//8//z//P/8//3/
/v/9//3//f///wEAAQADAAMABQAGAAcABwAFAAYACAAJAAgACAAKAAsADAAMAA4AEAAT
ABQAFAAVABYAFwAXABkAGAAYABgAGgAcABsAGwAbAB0AHQAdAB0AHQAdAB0AGwAaABoA
GgAaABoAGQAZABgAFgAVABMAEwASABEAEAAPABEADwAPAA0ADAAKAAkACQAFAAQABAAD
AAEAAQAAAP///v/+//7//P/8//v/+//6//r/+//7//r/+v/5//n/+f/5//n/+P/4//j/
+P/4//j/+v/6//r/+f/3//f/9//3//f/+P/4//j/9//3//f/9//3//f/9//3//f/9//3
//f/9f/2//b/9v/3//f/9//2//b/9v/3//f/9//3//b/9v/3//f/9//3//j/+P/4//j/
+P/4//f/9//5//n/+v/6//r/+f/5//r/+P/3//f/+P/4//f/9//3//n/+f/5//n/+P/4
//j/+P/4//j/+P/4//b/9v/2//f/+f/4//j/+P/3//f/9//3//f/9v/2//f/9f/2//b/
9v/2//b/9v/2//f/9f/3//j/9v/2//b/9v/5//n/+f/6//r//P/8//z/+v/7//v/+//9
//7//v/+//z//v///wAA/v/+//7///8BAAEAAQACAAIAAgACAAIAAgACAAMAAwAEAAMA
AgABAAAA/v/8//r/+f/4//X/9f/2//X/9f/1//T/9P/0//T/9v/2//X/9f/z//P/8v/y
//H/8f/w/+//8f/x//H/8f/y//L/8//z//D/8P/w/+//8f/y//L/8v/w/+//7f/t//P/
9//6/wIACgARABwAKAAxADsASABUAF0AYQBhAFcASgA6ACEABQDs/9L/u/+x/7H/sv+2
/7j/uf+9/8T/yf/L/87/0f/S/9b/2f/b/9z/3v/i/+P/5f/m/+n/7P/s/+z/7f/u//L/
8//2//X/9f/1//X/9f/2//b/9v/3//f/+f/5//n/+f/5//n/+v/6//r/+v/7//v/+//7
//v/+//7//3//f/9//3//f/+//7//v/+////AAABAAEAAQADAAMAAwAFAAUABQAGAAcA
BwAHAAgACgALAAwADAAOAA8AEAAQABIAFAAVABYAFgAXABgAGQAZABsAHgAeAB4AIAAe
AB0AHQAdAB0AHQAdAB0AHQAdAB0AGwAcABwAHAAcABoAGQAZABgAGAAXABUAFQASABEA
EAAPAA0ACwALAAkACgAIAAcABwAFAAQABAADAAEAAQAAAP///v/+//7//P/6//n/+f/4
//r/+//7//r/+P/3//f/9//3//f/9v/2//b/9v/2//b/9v/2//b/9f/z//P/8//z//P/
9P/0//T/9f/1//X/9f/0//P/8v/x//H/8f/x//H/8f/y//L/8v/x//H/8f/w//L/8v/z
//P/8//z//L/8v/1//X/9f/1//T/9P/0//T/9P/0//P/8//1//X/9v/2//b/9f/1//b/
9P/z//P/9P/0//P/8//z//P/8//z//P/8v/y//L/8v/0//T/9P/0//T/9P/0//X/8//y
//L/8v/z//P/8//z//P/8v/y//P/9f/2//b/9v/1//T/8//y//P/8//z//P/8//0//X/
9P/0//T/9P/0//X/9f/1//b/9v/4//j/+P/6//v/+//7//n/+v/6//r//P/+////AAAC
AAIAAgADAAIAAQAAAAAAAQACAAMABAACAAIAAwADAAIAAQAAAP///f/8//v/+v/7//r/
9//3//X/8//y//H/8v/y//L/8v/y//L/8f/x//H/8f/w//D/8f/x//D/7//t/+3/7f/t
/+7/7v/v/+//7P/s/+z/6//t/+7/8P/u/+z/6//p/+v/7//1//j/+v8AAA0AFgAcACkA
NwBGAFAAVwBfAGMAXQBOADwAIwAHAOz/1P+9/6v/p/+s/7D/sP+v/7X/vP/B/8X/yP/L
/8z/zv/V/9n/2v/c/+D/4f/j/+b/5//o/+r/7P/t/+7/7v/t/+7/7//x//P/8//z//T/
9P/0//X/9f/3//f/9//3//f/9//4//j/+v/6//v/+//5//n/+f/5//v//f/9//3//f/9
//7//v/+//7///8AAAEAAQABAAMAAwADAAUABQAHAAgACQAJAAkACgAMAA0ADgAOABAA
EQASABIAFAAWABcAGAAYABkAGgAbABsAHQAeAB4AHgAgACAAHwAfAB8AIQAhACEAIQAh
ACEAIQAfABwAHAAcABwAHgAdAB0AHAAaABkAFwAXABgAFwAWABUAEwARABEADwAOAAwA
CwALAAsACgAKAAkABgAFAAMAAQAAAAAAAAD+/wAA//////7//P/9//3//P/+//3//f/9
//v/+//6//r/+v/6//r/+v/8//z//P/7//r/+f/4//f/+P/6//v//P/7//v/+//7//v/
+//7//v/+f/5//n/+f/5//r/+v/6//3//f/9//z/+v/6//v/+//7//v/+v/6//3//f/9
//3/AAAAAAAAAAD///7//P/7//v/+//8//z//v/9//3//v/+//3//f/+//7//f/9//3/
/f/9//3//f/8//z//P/8//z//P/8//z//P/8//z//f/7//r/+v/6//v/+//7//v//f/8
//z//f/7//z//P/8//z//P/8//z/+//7//v/+//9//7//v/+//7//v/9//3//f/+//7/
AAAAAAAAAgADAAMAAwABAAIAAgACAAMABgAIAAoACgAKAAoACwAJAAkACQAKAAoACgAK
AAoADAAMAA0ADQAKAAkACAAHAAkACAAHAAYABQAEAAEAAQD+//3//f/9//z//P/8//z/
/P/8//v/+//7//v/+v/6//3//f/8//v/+//7//v/+//4//j/+f/5//r/+v/6//n/+f/4
//r/+v/4//X/9f/3//3/AQAEAAoAFAAdACYAMAA9AEcAUABYAF0AXQBZAFEARAAuABUA
/f/k/87/vf+1/7P/tP+4/77/wf/D/8r/zf/R/9T/1//a/9r/3f/h/+T/5v/o/+n/7f/u
/+//8P/y//L/9f/2//j/+f/8//3/+//8//v/+v/6//v//P/+////////////////////
AAAAAAIAAgADAAMAAQABAAEAAQABAAMAAwADAAMAAwAEAAQABAAEAAUABgAFAAUABQAH
AAcABwAJAAkACQAKAAsACwALAAwADgAPAA8ADgAPAA8AEgASABQAFgAXABgAGAAZABgA
GQAZABsAHAAcABwAHgAeAB0AHQAdABsAGwAbABsAHQAdAB0AGwAaABoAGgAaABgAFwAX
ABYAFgAVABMAEwASABEAEAAPABAADwAQAA8ADAAKAAkACQAFAAQABAADAAEAAQAAAP//
AAAAAAAA/v/+//3//f/8//z//f/9//z//P/7//v/+//7//v/+v/6//j/+P/4//j/+f/6
//v/+//7//v/+//7//r/+v/5//j/9//3//f/9//5//n/+f/5//n/+f/5//n/9//4//j/
+P/7//v/+//6//r/+v/7//v/+//7//r/+v/7//v/+//7//v/+v/5//j/+f/6//r/+//7
//v//P/8//z/+//7//z//P/7//v//P/6//n/+f/5//v/+//7//v/+v/6//r/+v/6//r/
+v/6//r/+v/6//v/+//6//r/+v/5//n/+f/5//v/+v/6//v/+f/6//r/+v/6//r/+v/6
//v//P/8//z//P/8//v/+//7//z//P/+//7//v/+//////////3//v/+//7/AAACAAMA
BAAFAAYABwAJAAgABwAGAAYABAAEAAQABAAGAAYABwAHAAYABQAEAAMABQAEAAMAAgAB
AAAA/f/9//r/+f/5//n/+P/4//j/+P/4//j/9//3//f/9//2//b/9//3//b/9f/1//X/
9f/1//T/9P/1//X/9P/0//T/8//z//L/9v/2//L/8f/z//X/+f/9/wIACAAOABUAHgAo
ADUAQQBKAFAAVQBVAFEARwA6ACQACwDz/9r/xv+9/7f/s/+0/7r/vv/D/8X/yv/P/9H/
1P/X/9r/3v/h/+P/5P/m/+j/6f/r/+z/6//u//L/8v/x//L/9v/3//r/+//5//r/+f/4
//j/+f/6//z//f/9//3//f/9//3//f/+//7//v/+///////9//3//f/9////AQABAAEA
AQABAAIAAgACAAIAAwAEAAMAAwADAAUABwAHAAkACQAHAAgACQAJAAkACgAMAA0ADAAM
AA4ADwASABIAFAAWABkAGgAaABsAGgAbABsAHQAeAB4AHgAgACAAHwAfAB8AIQAhACEA
IQAfAB8AHwAdAB4AHgAeAB4AHgAdAB0AHAAaABkAFwAXABYAFQAUABMAEQAPAA8ADQAM
AAoACQAJAAcABgAGAAUAAwADAAIAAQAAAAAAAAD+/wAA//////7//v///////v/8//v/
+//7//3//f/8//z//P/8//z//P/6//r/+v/5//n/+f/5//n/+//8//z//P/7//v/+//7
//v/+//7//v/+//7//v/+//5//r/+v/6//v/+//7//r//P/8//3//f/9//3//P/8////
/////////v/+//7//v/+//7//f/9//3//f/+//7//v/9//3//v8AAP////8AAP7//f/9
//3//f/9//3//f/8//z//P/8//z//P/8//z//P/8//z//f/9//z//P/8//3//f/9//3/
/f/8//z//f/9//7//v/+//3//P/7//r/+//7//v/+//9//7////+//z//P/8//z//f/9
//3//v/8//7//v/+/wAAAQABAAEAAQACAAIAAgACAAQABQAGAAcACAAJAAsACwALAAsA
DAAKAAoACgAKAAoACgALAAsACgAJAAgABwAIAAgACAAIAAUABAABAAEAAAD////////9
//z/+//6//r/+v/5//n/+//7//r/+v/7//v/+v/5//n/+f/5//n/+P/4//n/+f/4//j/
+P/3//f/+P/4//b/+P/5//f/9f/3//v/AAAEAAgAEQAaACQALQA5AEgAUgBbAGEAYwBh
AFYARgAvABMA/v/o/9H/vf+5/7r/vP++/7//wf/G/83/z//S/9X/2P/a/9v/3//g/+L/
6P/r/+v/7P/t//D/8v/y//H/9P/2//f/+P/3//X/+f/5//n/+v/6//r/+//7//v/+//7
//v//f/9//7//v/+//7/////////////////AQADAAMAAwADAAMABAAEAAQABAAFAAYA
BwAHAAcACQAHAAcACQAJAAsADAANAA0ACwAMAA4ADwAOAA4AEAARABQAFAAWABgAGQAa
ABoAGwAeAB8AHwAhACAAIAAgACIAIgAhACEAIQAhACEAIQAhACMAIwAjACEAIAAgACAA
IAAeAB0AHQAcABsAGwAaABsAGgAZABgAFwAVABMAEwARABAADgANAA0ADQAMAAwACwAH
AAcABgAFAAQABAAEAAIAAgABAAEAAAD+///////+/wAA/////////f/9//z//P/8//z/
/P/8//7//v/+//3//f/9//3//f/7//z//P/8//v/+//7//v/+//7//v/+//7//v/+//7
//n/+v/6//r/+//7//v/+v/8//z//f/9//v/+//6//r/+//7//v/+//8//z//P/8//7/
/v/9//3/+//7//z//P/+//3//f/+//z/+//7//z//P/7//v/+//7//v/+//7//z//P/8
//z/+v/6//r/+v/6//r/+v/7//v/+v/6//r/+//7//v/+//7//r/+v/7//v//P/8//z/
+v/6//r/+v/5//n/+f/5//3//P/7//r/+v/6//r/+v/7//v/+//8//r//P/8//z//f//
/wAAAQABAAIAAgACAAQABgAHAAgACAAIAAgACQAHAAcABwAIAAgACAAIAAgACAAIAAkA
CQAGAAUABAADAAUABAADAAIAAwACAP/////9//v/+v/5//j/+P/4//j/+P/4//f/9//3
//f/9v/2//X/9f/0//P/9f/1//X/9f/y//L/8//z//T/9P/0//P/8f/0//b/9P/y/+//
7//x//X/+f/8/wIACgATAB4AKAAxAD8ATgBYAF0AYQBhAFkATAA4ABkA/f/m/87/uf+x
/6//sv+0/7T/uf+//8b/yf/L/8z/z//U/9r/3f/f/+D/4v/i/+X/5//o/+v/7P/s/+z/
7//w//L/8//0//P/8//2//f/+P/6//j/+P/5//n/+f/5//n/+f/6//v//f/+//z//P/9
//3////////////9//////////////8AAAAAAQACAAQABgAFAAUABQAHAAUABQAHAAcA
CQAKAAsACwANAA4AEAARABAAEAASABMAFgAWABgAGgAbABwAHAAdAB4AHwAfACEAIAAg
ACAAIgAkACMAIwAjACMAIwAjACMAIwAjACMAIQAgACAAIAAgACAAHwAfAB4AHgAdABsA
GwAaABkAGAAXABcAFQAVABMAEAAOAA0ADQANAAwADAALAAkACQAIAAcABAAEAAQAAgAC
AAEAAQAAAP7///////7/AAD////////9//3//P/8//7//v/+//7/AAAAAAAA///9//3/
/f/9//3//v/+//7////////////9//3//f/9/////////////f/+//7//v/////////+
//z//P/9//3///////7//v/9//3//f/9//7//v/+//7//v/+//3//f//////AAAAAAAA
/////wAAAAD/////AAAAAP///////////////////v/+//7//v/8//z//P/8//z//P/8
//3////+//7//v////////////3//P/8//3//f/+//7//v/+//7//v/+//3//f/9//3/
/f/+//7//P/8//z//P////////8AAAAAAgACAAIAAgADAAMAAwADAAQABAAEAAYACAAJ
AAoACwAMAA0ADwAOAA0ADAAMAA4ADgAOAA4ADgAOAA8ADwANAAsACQAHAAgACAAIAAgA
BQAEAAEAAQD+//3//f/9//z//P/8//z/+v/6//n/+f/5//n/+P/4//n/+f/4//f/+f/5
//n/+f/4//j/+f/5//b/9v/2//X/9//4//b/9P/2//X/9f/3//v///8EAAgAEAAbACYA
MgA/AEkAVgBgAGUAZwBjAFkASAAuABEA+f/e/8b/tf+x/7H/tv+4/7r/vf/F/8r/zf/R
/9L/1f/W/9r/3//h/+L/5P/o/+3/6//s/+//9P/2//T/8//0//T/9f/4//f/9f/5//n/
+f/6//v//P/+////////////////////AAAAAAAAAAABAAEAAwADAAMAAwADAAUABQAF
AAUABQAGAAYABgAGAAcACAAJAAkACQALAAsACwANAA0ADQAOAA8ADwARABIAFAAVABYA
FgAYABkAGAAYABoAHAAfACAAIAAhACAAIQAhACMAJgAmACYAKAAmACUAJQAlACUAJQAl
ACUAJQAlACUAIwAiACIAIgAiACIAIQAhACAAIAAfAB0AHQAcABsAGgAZABkAFwAXABUA
FAASABEAEQAPAA4ADgANAAsACwAKAAkABgAGAAYABAAEAAMAAwACAAQABQAFAAQAAgAB
AAEAAQABAAEAAAAAAAAAAAAAAAAAAAAAAAAA/////////////wEAAgACAAIAAQABAAEA
AQABAAEAAQABAAEAAQABAAEAAQACAAIAAgAFAAUABQAEAAIAAgADAAMABQAFAAQABAAD
AAMAAwADAAIAAgACAAIABAAEAAMAAwADAAMABAAEAAYABQAFAAYABgAFAAUABgAGAAUA
BQAFAAMAAwADAAMABAAEAAQABAAEAAQABAAEAAIAAgACAAMAAwACAAIAAgAFAAUABQAF
AAUABAAEAAYABAAEAAQABAAFAAUABQAGAAYACAAIAAgABgAHAAcABwAJAAoACgAKAAgA
CgALAAwADAAMAAwADQANAA0ADQAOAA4ADgAOAA4ADgAOAA8ADwAOAA0ADAALAAsACgAJ
AAgABQAEAAEAAQABAAEAAgADAAIAAgACAAIAAgACAAEAAQD//////v/+/wEAAQAAAP//
///////////+//7///////7//v/+//3//f/8//7//P/8//v///8DAAkACwAMABAAGgAl
ACwAOgBFAFEAXABgAGEAYQBbAE0APgAqABMA+f/e/8r/v/+9/7//wP/C/8b/yf/P/9T/
1//Z/9z/3f/g/+j/7f/t/+z/7v/y//X/9f/0//X/+v/8//r/+//8/wAAAQACAAMAAwAD
AAMAAwAEAAQABAAFAAUABQAFAAUABQAHAAcACAAIAAgACAAJAAkACwALAAsACwAJAAsA
CwALAAsACwAMAAwADAAMAA0ADgARABEAEQATABEAEQATABMAEwAUABUAFQATABQAFgAX
ABoAGgAcAB0AHgAeACAAIgAhACIAIgAjACQAJQAlACcAJgAmACYAKAAqACkAKQApACkA
KQApACkAKQApACkAJwAmACYAJgAmACQAIwAjACIAIAAfAB0AHQAcABsAGgAZABkAFwAX
ABUAFgAUABMAEwAPAA4ADgANAA0ADQAMAAsADAAMAAwACgAKAAkACQAIAAYABwAHAAYA
CAAHAAcABwAHAAcABgAGAAYABgAGAAYABAAEAAQAAwADAAMAAwADAAUABgAGAAYABQAF
AAUABQAFAAUABQAFAAUABQAFAAUAAwAEAAQABAAFAAUABQAEAAQABAAFAAUAAwADAAIA
AgADAAMAAwADAAQABAAEAAQABAAEAAMAAwADAAMABAAEAAYABQAFAAYABAADAAMABAAE
AAMAAwADAAMAAwADAAMAAgACAAIAAgACAAIAAgACAAQABAAEAAUABQACAAIABAACAAIA
AgACAAUABQAFAAYABgAIAAgACAAGAAcABwAHAAcACAAIAAgABgAIAAkACgAKAAoACgAL
AA0ADQANAA4ADAAMAAwADAAOAA4ADwAPAA4ADQAMAAsACQAIAAcABgAFAAQAAQABAAIA
AQABAAEAAgACAAIAAgACAAIAAQABAAEAAQAAAAAA//////7//f////////////7//v//
/////v/+//7//f////7/AAAAAP7//f//////AwAHAAoADAAUAB0AJgAwADsARwBUAFoA
XQBhAGEAVwBMADwAIwALAPT/3P/L/8H/v//A/8b/yP/L/8//1P/X/9n/3P/f/+D/5P/p
/+3/7v/w//D/8//1//b/9//4//r//P///wAAAAD//wAAAwADAAMAAwADAAQABgAGAAcA
BwAHAAcABwAHAAcABwAIAAgACAAIAAkACQALAAsACwALAAkACwALAAsADQANAA4ADgAO
AA4ADwAQABEAEQARABMAEwATABUAFQAVABYAFwAXABcAGAAaABsAHAAcAB4AHwAgACAA
IgAkACMAJAAkACUAKAApACkAKwAqACoAKgAsAC4ALQAtAC0ALQAtAC0ALQAtAC0ALQAr
ACoAKgAqACoAKgApACkAKAAnACcAJgAnACYAJQAkACMAIwAhACEAHwAgAB4AHQAdABsA
GgAaABkAFwAXABYAFQAUABQAFAASABIAEQARABAAEAARABEAEAAQAA8ADwAPAA0ADQAM
AAwADgAOAA4ADgAOAA4ADgANAA0ADQANAA0ADQAOAA4ADgANAA0ADQANAA0ADQANAA0A
DQANAA==
         </WaveFormData>
      </LeadData>
      <LeadData>
         <LeadByteCountTotal>10000</LeadByteCountTotal>
         <LeadTimeOffset>0</LeadTimeOffset>
         <LeadSampleCountTotal>5000</LeadSampleCountTotal>
         <LeadAmplitudeUnitsPerBit>4.88</LeadAmplitudeUnitsPerBit>
         <LeadAmplitudeUnits>��V</LeadAmplitudeUnits>
         <LeadHighLimit>2147483647</LeadHighLimit>
         <LeadLowLimit>268435456</LeadLowLimit>
         <LeadID>II</LeadID>
         <LeadOffsetFirstSample>0</LeadOffsetFirstSample>
         <FirstSampleBaseline>0</FirstSampleBaseline>
         <LeadSampleSize>2</LeadSampleSize>
         <LeadOff>FALSE</LeadOff>
         <BaselineSway>FALSE</BaselineSway>
         <ExcessiveACNoise>FALSE</ExcessiveACNoise>
         <MuscleNoise>FALSE</MuscleNoise>
         <LeadDataCRC32>1690162830</LeadDataCRC32>
         <WaveFormData>
/P/8//z//P8AAAEAAgAGAAYACAAHAAcACAALAA0ADwAQABEAEgASABAADwAOAA0ADgAO
AA8AEQAPAA8AEAAQABMAEwATABIAEQAQAA4ACwAFAAIAAAD9//z/+v/5//n/9v/2//T/
8f/w/+//7v/t/+3/7f/s/+z/6//r/+r/6P/p/+n/6v/r/+j/5v/l/+T/5//l/+b/6P/m
/+b/5//n/+X/4//i/+L/5//n/+X/5f/h/97/3v/e/+D/4v/n/+z/7//u/+//8P/3////
CwAbACMAHwAZABQACgD5//H/8v/3/////f/3//H/7f/k/9r/1P/O/8z/yv/M/9P/3f/j
/+n/7P/s/+7/8P/2//j/+P/2//X/8v/v/+r/6f/o/+r/7P/u/+//7v/t/+3/7P/p/+v/
6//r/+z/6//r/+v/7f/r/+v/6//r/+z/7f/u//D/7v/v/+//7//x//H/8v/y//P/8//1
//X/8//z//P/8//2//b/+P/5//j/+f/6//r//P/8//z//f/9////AAACAAAAAAACAAIA
AwAFAAgACwAMAAwADgAPABEAEQATABUAFgAXABkAGgAaABoAGgAaABoAGwAcAB0AHAAc
ABwAGgAaABkAGQAZABkAGQAaABoAFgAVABQAEwATABMAFAAVABIAEQAOAAsACgAJAAkA
CgAIAAgACAAHAAMAAQD///3//P/9//7/AAD///z/+v/3//b/9f/0//T/9P/1//X/9f/x
//D/7//v/+3/7f/t/+3/7P/s/+v/6v/q/+r/6//t/+z/7P/r/+v/6v/o/+f/5v/m/+f/
6P/q/+j/6P/n/+X/5f/m/+f/6P/m/+j/6f/p/+j/6P/m/+X/5//n/+n/6f/n/+f/5//m
/+f/5//n/+f/5v/n/+f/6f/l/+T/4//j/+X/5f/m/+f/5v/l/+P/4v/i/+L/4//j/+P/
4//k/+T/5P/j/+L/4v/g/+D/4P/h/+H/4P/f/9z/2//b/9v/3P/f/+D/4v/i/+D/3v/d
/9z/3f/g/+L/4//k/+T/5P/k/+T/5P/o/+n/6v/u/+z/7v/t/+3/7f/v//D/8f/x//H/
8f/w/+3/7f/t/+3/7v/w//P/9//2//X/9f/0//X/9f/1//T/8//y//D/7f/o/+T/4f/d
/97/3P/b/9v/2P/Y/9b/0//S/9H/0P/P/8//z//O/87/y//L/8r/yP/H/8f/yP/J/8f/
xv/G/8b/yP/F/8X/xv/G/8b/x//H/8f/xf/E/8T/wf/B/8X/x//D/8D/vv++/8D/wv/F
/8r/z//Q/8//1v/d/+P/7f/7////+f/x/+r/4P/R/8f/xP/J/9P/1//T/83/x//A/7T/
rv+q/6j/pv+o/7H/vf/D/8f/zP/Q/9L/1P/W/9j/2v/c/93/3P/Z/9j/2f/c/+D/5P/k
/+X/5v/m/+f/5//l/+f/5//n/+j/5//n/+f/6f/l/+P/4f/f/93/3f/d/97/3P/d/93/
3f/b/9v/3P/c/93/3f/f/9//3f/d/93/3f/f/+D/4//l/+j/6f/q/+r/6P/o/+j/6f/u
//H/8//2//X/9P/1//T/9f/3//r//f8AAAAAAgADAAUABQAHAAkADAANAA8AEAAPAA4A
DQAMAA4ADwAQABEAEgASABIAEAAOAA0ADQANAA8ADwAQABAADAALAAoACQAGAAUABQAF
AAUABQADAAEA///9//z//P/9//7///////r/9//0//H/8v/z//T/9v/2//T/8//x//D/
7//u/+7/7v/v/+//7//r/+r/6f/p/+r/6//s/+3/7v/u/+3/7P/p/+j/6P/p/+v/7P/s
/+3/7f/s/+z/7P/t/+3/7f/u/+3/7v/u/+3/7v/u/+7/7v/u//D/8f/x//H/8P/t/+v/
7P/t//D/8f/x//H/8f/w/+//7//v/+//8v/z//P/9f/z//L/8f/x//H/8f/y//P/8v/x
/+//7v/u/+7/7//v//H/8f/y//L/8f/v/+3/7P/u/+7/7v/v/+7/7v/u/+z/7P/t/+7/
8P/3//j/+v/6//r/+v/7//v/+//+////AgACAAMAAwAFAAYABwAGAAcACAAIAAkACQAJ
AAkABgAGAAcACQAMAA0ADwAQAA8ADwAPAA4ACwAKAAgABQADAAAA/v/7//f/9P/y//H/
8v/y//D/7f/q/+n/6P/n/+f/5//m/+b/5f/l/+T/4v/h/+H/4v/j/+X/5P/k/+T/4//f
/97/3v/g/+D/4f/h/+H/3//e/97/3f/d/9v/2//b/9r/2P/Y/9r/3P/h/+T/6f/s/+//
9v///wUAEQAdACEAGwARAAgA/P/v/+f/4v/j/+f/5f/f/9n/1f/Q/8r/xP/A/7z/uv+8
/8H/y//V/9v/4P/k/+j/6P/o/+b/6P/o/+f/5P/l/+T/4f/i/+L/4P/g/+H/4v/k/+X/
5f/j/+H/4f/h/+L/4//j/+P/5f/l/+X/5f/l/+X/5f/l/+b/5v/n/+f/5//l/+X/5v/m
/+n/6f/r/+v/6//r/+v/6//r/+r/6//r/+7/7//w//D/7v/u/+7/7//x//P/9P/2//b/
9v/4//j/+P/5//v//f/+//7/AAABAAEAAQADAAUABgAHAAkACgAIAAgACAAIAAYABwAI
AAkADAAMAAwACgAIAAcABwAHAAUABQAGAAYABAADAAIAAQD///3//P/7//3//f/7//n/
9f/z//L/8v/0//T/9P/z//H/7//t/+v/6f/p/+n/6v/o/+b/5f/j/+T/4//i/+L/4v/j
/+P/4//h/+D/3//f/9//3//f/9//4v/i/+H/4P/d/9z/3P/d/9//4P/g/+H/3//e/97/
3v/b/9v/2//c/93/3v/e/93/3P/c/9z/3P/a/9z/3f/d/97/3v/c/9v/3f/d/9//3//h
/+H/4f/g/93/3f/d/93/3v/f/9//4f/h/+D/3//f/9//3//g/+H/4//j/+L/4v/f/97/
3v/d/93/3f/e/97/4P/f/97/3v/c/9z/3P/d/+D/4P/g/97/4f/h/+L/4//k/+X/5v/q
/+v/7P/w/+//8P/u/+3/8P/z//X/9//3//f/9//2//X/9f/1//X/9f/2//j/+//5//n/
+v/6//z//f/+//7//P/6//f/8//x/+7/7P/p/+j/5v/l/+X/4//i/9//2//d/93/3f/d
/9r/2f/X/9b/1v/X/9f/1v/V/9X/1v/X/9T/0v/R/9D/0v/P/8//0P/P/87/zv/N/8//
zf/M/8z/z//P/8//zf/L/8j/xv/G/8j/zP/P/9T/1f/Y/9v/2v/d/+f/8f/9/wsAEwAP
AAYA/v/z/+P/2P/b/+P/5//j/9f/y//C/77/vP+6/7b/tP+0/7f/vf/F/8n/zP/Q/9b/
2v/e/+D/3v/e/9//2v/X/9b/1//Y/9r/2v/c/9v/2v/Z/9n/2P/V/9j/2f/a/9z/3P/b
/9r/2//d/93/3f/d/97/3//g/+L/4f/h/+D/3//g/+H/4//k/+X/5f/n/+f/5f/l/+X/
5f/m/+b/6P/p/+n/6f/p/+j/6f/q/+v/7f/v//H/8v/0//T/9P/2//b/9//5//z/////
//7//////wAAAQAEAAcACAAJAAsADAAMAAwADAAMAA4ADwAQABEAEAAQABAADgAQAA8A
DwAPAA4ADQANAAwADAALAAoACQAKAAkACQAJAAgABwAEAAEAAgABAAEAAgD///7//f/7
//r/+f/4//f/9f/1//X/9v/1//L/8P/t/+//7//v//D/7//v/+7/7f/t/+z/6//r/+3/
7f/t/+3/6//q/+j/5v/o/+j/6f/r/+n/6v/q/+v/6f/o/+j/6P/o/+n/6v/s/+r/6v/p
/+f/6P/q/+z/7v/r/+z/7P/r/+r/6v/o/+f/6P/p/+z/7f/s/+v/6v/o/+j/6f/q/+v/
6//r/+r/6//q/+r/6v/r/+v/6//s/+3/7P/r/+n/6P/p/+r/7P/t/+v/6//s/+z/7P/r
/+r/6v/s/+z/7P/t/+3/7P/r/+j/6P/p/+r/7P/s/+z/7f/s/+z/6v/p/+j/6v/s/+3/
7f/t/+3/7P/s/+7/7f/w//T/9P/0//T/9P/3//f/9//6//v//v/+//////8BAAIAAwAE
AAUABgAGAAMAAwADAAMAAgACAAMABQAIAAkACwAMAAsACwALAAoACQAIAAYAAwD///z/
+v/3//T/8v/x//H/8v/y//D/7f/q/+n/6P/n/+n/6f/o/+j/5//n/+b/5P/h/+H/4v/j
/+T/5P/l/+b/5P/h/+H/4v/i/+L/4//j/+P/4f/g/+D/3//f/+H/4f/h/+D/3v/e/+D/
4P/j/+j/6//u/+//8v/5/wMACwAXACEAIQAZABIADAD///P/8v/3//n/9//v/+X/4f/e
/9r/2P/S/8z/yP/K/9P/2//j/+n/7P/u//D/8v/y//T/9P/y/+//7v/v//D/7f/s/+z/
7P/s/+3/7v/u/+//7//t/+3/7f/t/+7/7//v/+//8f/x//H/8f/x//H/8f/x//L/9P/1
//X/9f/z//P/9P/0//f/9//5//n/+f/5//n/+f/6//r//P/9//7///8AAAAAAAAAAAAA
AQADAAUABgAIAAgACAAKAAoACgALAA0ADwASABIAFAAVABMAEwAVABcAGAAZABsAHAAc
ABwAHAAcABwAHQAeAB8AIgAiACIAIAAeAB0AHQAdAB0AHQAeAB4AHgAdABwAGwAYABcA
FwAXABcAFwAVABMAEQAPAA4ADgAOAA4ADgANAAsACQAHAAUAAwADAAMABAAGAAQAAwAB
AAAA///+//7//v////////////7//f/9//z/+//6//n/+v/6//n/+P/3//b/9v/3//f/
+P/4//n/+f/4//j/+P/5//n/+f/6//n/+v/6//n/+P/4//j/+P/4//r/+//7//r/+v/4
//f/9//3//n/+f/7//v/+//6//n/+f/5//n/+v/7//v//f/9//z/+//7//r/+f/5//n/
+//7//r/+v/4//j/+f/5//n/+f/6//r/+v/5//j/+P/4//j/+P/5//z//P/8//r/+f/5
//n/+v/6//r/+//6//r/+P/3//b/9P/2//f/9//4//n/+f/6//j/9//2//b/+P/7//v/
/v8AAAAAAAAAAAEAAQABAAQABwAKAAoACwALAA0ADgAPABAAEQASABIAEwATABMAEwAP
AA4ADgAPAA8ADwAQABAAEQARABEAEAAPAA4ADAAJAAcABAACAP///f/6//j/9//3//j/
9//1//T/8//y//H/8//z//L/8v/x//H/8P/u/+3/7f/u/+//7//u/+7/7v/u/+v/6//s
/+z/7P/t/+3/7f/r/+r/6v/n/+X/5f/n/+n/6P/m/+b/5v/o/+v/7v/x//L/8f/0//v/
AwAJABcAHwAfABkAFAAQAAcA+//2//n///8BAPv/8f/v/+z/5P/e/9j/0v/Q/9D/0//b
/+f/7f/w//L/9P/0//b/+P/2//b/9//2//X/9P/z//L/8v/w//D/8f/y//L/8//z//H/
7//v/+//8P/z//P/8//1//X/9f/1//X/9f/1//X/9v/4//n/+f/5//j/9//3//b/+P/5
//z//f/7//v/+//7//r/+v/8//3/AAABAAIAAgACAAIAAgADAAMABQAGAAgACgAKAAwA
DAAKAAsADQAPABIAEgAUABUAEwATABUAFwAaABsAHQAeACAAIAAgACAAHgAfACAAIQAk
ACQAJAAiACEAHwAeAB0AHQAdAB4AHgAdAB0AHQAdABwAGwAbABsAGwAbABkAFwAVABMA
EgASABQAFAAUABMAEQAPAA0ACwAGAAUABAAEAAQAAgABAP///v/9//z//P/8//3//f/9
//z//P/8//3/+//7//v/+//+//7//f/8//r/+P/3//f/+f/6//r/+//9//z//P/8//n/
+f/5//r/+//8//z/+//4//j/+P/4//n//P/+/////v/+//z/+//5//n/+//7//v/+//7
//r/+//7//v/+//6//v/+//9//v/+v/5//n/+f/5//r/+//9//3//P/8//j/+P/5//n/
9//3//j/+P/6//n/+P/4//j/+P/4//n//P/8//z/+v/3//f/9//4//n/+v/8//z//P/6
//n/+P/3//j/+P/3//b/9//3//j/+P/3//b/9v/6//r//P/8//z//P////////8CAAUA
CAAIAAkABwAJAAoACwAKAAsADAAMAA4ADwAQABEADwAOAA4ADwAPAA8AEAAQABEAEQAR
ABAAEQAQAA4ACwAIAAYABQADAAEA/v/8//v/+v/6//j/9f/1//X/9f/1//P/8//y//L/
8//z//L/8P/v/+//8P/x//D/7v/t/+z/7f/r/+z/7v/u/+7/7//v/+//7f/s/+z/6f/n
/+f/5//n/+T/4P/i/+j/7v/x//L/9f/y//H/+P8BAAkAEQAbAB8AFwANAAYA/v/x/+3/
7v/z//v/+//z/+v/5//g/9j/0v/Q/9D/zP/K/9H/2f/f/+X/6v/w//T/+P/6//r/+P/2
//H/7v/v//D/8f/y//L/8v/y//H/8P/w//H/8f/v/+//7//v//D/7//v/+//8f/y//P/
9P/1//P/8//z//T/9P/1//X/9f/3//f/+P/4//j/9//4//f/+P/5//r/+//8//z//v//
/wAAAQACAAIABAAEAAQABQAGAAcABwAIAAoACgAMAAwACwALAAwADQAOAA4AEAARABIA
EwAWABkAGQAZABoAGgAbABwAHQAeABwAHQAeAB8AIAAgACAAHgAfAB8AIAAhAB4AHQAd
ABwAHAAbABoAGQAWABUAFQAVABcAFwAVABMAEgARABEAEgAPAA4ADQALAAwACwAKAAkA
BgAFAAQABAAEAAIAAQD//////////wAA/f/9//z/+//8//z//P/9//z/+//6//n/+v/6
//n/+P/4//j/+f/7//r/+v/5//n/+//6//r/+v/5//n/+f/6//v//P/8//v//P/8//z/
/P/7//z//P/7//7//v/8//v/+//7//3//f/7//v/+//6//r/+//8//3/+//7//r/+//6
//r/+v/7//n/+f/6//v//f/9//z//P/7//z//v////z/+//7//r/+//7//v//P/6//r/
+v/7//r/+v/6//j/+f/5//n/+v/6//r/+//6//z/+v/5//j/9v/4//n/+f/4//n/+f/6
//z//P/6//r/+v/6//7///8AAAQABwAKAAoACwAKAAsACwALAA0ADwARABIAEQARABEA
EQAQABAAEQATABMAEwAUABQAFAATABIAEAAQABAADwANAAkABgAEAAEAAAD+//3//f/8
//z/+v/3//b/9f/0//P/9f/1//T/9P/x//H/8P/u/+3/7f/u/+//7//u/+7/7v/u/+v/
6//s/+7/7v/v/+//7v/r/+n/6P/n/+f/6f/p/+f/5P/i/+L/5P/o/+3/8P/z//b/+f8A
AAcADwAZACUAKQAjABkAEgAIAPn/7//q/+3/8//1/+3/5f/h/9z/1P/O/8z/yv/G/8r/
1f/d/+X/6//u//L/9P/0//T/9P/2//b/9f/0//P/8P/v/+7/7v/u//D/8f/y//L/8//z
//H/7//v/+//8P/z//P/8//1//T/8//y//H/8//z//P/9P/0//X/9f/1//P/8//0//T/
9f/1//f/9//3//f/9//3//j/+P/6//v//P/9//7//v/+//7//v///wEAAwAEAAYABAAE
AAYABgAIAAkACwANAA4ADgAQABEAEQARABMAFQAWABcAGQAaABoAGgAaABoAGgAbABwA
HQAeAB4AHgAcABwAGwAbABsAHQAdAB4AHgAbABkAFwAVABYAFQAVABUAFQAVABMAEQAN
AAsACgAKAAoACgAKAAkABwAFAAMAAQD///////8AAAAA/v/9//v//P/7//r/+v/6//v/
+//7//n/+P/3//f/9//3//f/9//4//j/9//2//P/8v/y//P/9P/2//f/+f/3//b/9v/2
//f/9//3//j/+f/6//r/+f/2//b/9v/2//b/+P/5//n/+P/4//b/9f/3//f/+f/5//n/
+f/5//j/9f/1//X/9f/4//n/+f/7//n/+P/3//f/9//3//j/+f/5//n/+P/4//b/9v/3
//f/9//3//j/+P/2//X/9P/0//b/9v/2//f/9v/2//b/9P/z//P/8//0//f/+P/6//r/
+P/2//X/9P/y//T/9f/1//T/9f/1//b/9P/z//L/8v/0//f/9//4//b/9v/2//b/+P/5
//r//v8BAAQABAAFAAQABQAFAAUABwAJAAsADAANAA0ADQANAAwADAANAA8ADQANAA4A
DgAOAA0ADAAKAAwADAALAAkABwAEAAIA///+//z/+//7//r/+v/4//X/9P/z//L/8f/z
//P/8v/y/+//7//u/+z/6//r/+z/7f/t/+z/7P/s/+z/6f/p/+r/6//s/+7/7//t/+v/
6v/q/+n/5//p/+v/6//q/+b/5P/i/+T/6//w//P/9v/7//r//f8HAA0AFwAlAC0AKQAi
ABwAEQD///b/9//9////9//t/+X/4P/c/9r/1P/O/8r/yv/P/9n/4//p/+z/7v/y//L/
9P/0//b/9v/1//b/9f/y/+//7v/s/+z/7v/x//D/8v/z//P/8f/v/+//7//w//P/8//z
//X/8//z//P/8//z//P/8//0//X/9//4//n/+P/3//f/9v/5//n/+//7//n/+f/5//n/
+v/6//z//f8AAAEAAgACAAAAAAAAAAEABQAHAAgACgAJAAgACQAIAAoACwANAA8AFAAU
ABYAFwAWABUAFgAXABoAGwAdAB4AHgAeAB4AHgAeAB8AIAAhACIAIgAiACAAIAAfAB8A
HwAhACEAIgAiACIAIQAgAB8AHAAbABsAGwAbABsAGQAXABUAEwASABIAEgASABIAEQAP
AA0ACwAJAAkACQAJAAoACAAGAAUAAwAAAP///v/+/wAAAQABAAEA/f/8//v/+//7//v/
+//7//7//v/9//z/+//6//r/+//7//z//P/9//3//P/8//z//f/9//3//v/9//7//v/9
//v/+v/5//j/+f/8//7////+//7//P/7//v/+//9//3//f/9//3//P/7//v/+//7//z/
/f/9/////f/8//v/+//7//v//P/9//3//f/8//z/+v/6//v/+//7//v//P/8//z/+//6
//r/+v/6//r/+//+//7//v/8//n/+f/5//r/+//8//7//v/8//r/+f/4//r//P/9//3/
/f/9//z//P/6//n/+P/4//z//f///wAAAAAAAAAAAAACAAMABAAIAAsADgAOAA8ADgAP
AA8ADwASABMAFAAUABUAFQAVABUAFAAUABUAFwAVABUAFgAWABYAFQAUABIAEwASABAA
DQAKAAgABwAFAAIAAAD//////v/+//z/+f/6//n/+P/3//j/+f/5//r/+P/3//X/8v/z
//P/9P/1//X/9P/0//T/8v/v/+//8P/y//L/8//z//X/8//y//L/7//v/+//7//v/+7/
7P/q/+z/7P/v//b/+f/4//v/AAAHAA8AGQAjACsAKQAjABwAFAAHAP3/+v8BAAUAAQD5
//X/7//q/+b/4P/a/9b/1P/W/93/5//v//X/+v/8//7/AAAAAP7//v/+/////P/9//z/
+f/2//b/9v/4//n/+v/6//v/+//5//n/+f/5//r//f/9//3////9//3//f/9////////
/wAAAAABAAEAAQD/////AAAAAAMAAwAFAAUABQAFAAUABQAGAAYACAAJAAoACwAMAAwA
DAAMAAwADQAPABEAEgAUABQAFAAWABYAFgAXABkAGwAeAB4AIAAhACAAHwAgACEAJAAl
ACcAKAAoACgAKAAoACgAKQAqACsALgAuAC4ALAAqACkAKQApACkAKQAqACoAJgAlACQA
IwAiACEAIQAhACMAIwAhAB8AHQAbABoAGgAaABoAGgAZABUAEwARAA8ADQANAA0ADgAP
AA4ADgANAAoACQAIAAgACgALAAsACwAJAAgABwAHAAUABQAFAAUACAAIAAcABgADAAIA
AgADAAMABAAEAAUAAwACAAIAAgABAAEAAQACAAUABgAGAAUAAgACAAIAAgACAAQABQAF
AAYABgAEAAMAAwADAAUABQAHAAcABwAGAAMAAwADAAMABgAHAAcACQAHAAYABQAFAAMA
AwAEAAUABwAHAAYABgACAAIAAwADAAUABQAGAAYABgAFAAQABAACAAIAAgADAAYABgAG
AAQAAQABAAEAAgADAAQABgAGAAYABAADAAIAAgAEAAUABQAEAAUABQAGAAQAAwACAAIA
BAAFAAgACgAKAAoACgAJAAkACQAMABAAFAAVABcAFgAXABcAFwAaABsAHAAcABwAHQAe
AB8AHQAcABwAHQAbABsAHAAcAB0AHQAdABwAGQAYABYAEwAQAA4ADQALAAoACAAHAAcA
BgAGAAQAAQAAAP///v/9///////+//7//v///////v/8//v/+//7//v/+v/6//r/+v/3
//f/+P/4//j/+f/5//v/+f/4//j/9//1//X/9f/1//b/9v/4//r/+v/7//7///8AAAEA
BgAPABcAIwAvADEAJwAhAB4AEgAFAAEABgALAA8ACQD///v/9//y/+7/6v/k/+D/4P/g
/+f/7//1//n/AAAGAAgACgAKAAgABAACAAMABAADAAQAAwACAAIAAAD+////AAACAAMA
AwABAAMAAwADAAQABQAFAAUABwAFAAUABQAFAAMAAwADAAQABgAHAAcABwAJAAkACgAK
AAsACwANAA0ADwAPAA8ADwAPAA4ADwAPABIAEwAUABQAFAAUABQAFQAVABcAGAAaAB0A
HgAhACIAIQAhACIAIwAmACYAKAApACsAKwAtAC8ALgAvADEAMgA0ADQANAA0ADIAMwA0
ADUAOAA4ADgANgA2ADUANQA1ADQAMwAzADIAMQAxADEAMQAwAC8ALwAvAC8ALwAtACsA
KwApACgAKAAmACYAJgAlACUAIwAhAB8AGwAbABsAHAAeABwAGwAZABgAFwAWABYAFAAV
ABUAFQAVABQAEwATABEAEQARABEAEwAUABQAFAARABAAEAARABEAEgASABMAEwASABIA
EgARABEAEQASABUAFgAWABUAFAAUABQAFAAUABYAFwAXABYAFgAUABMAEQARABMAEwAW
ABcAGAAYABUAFQAVABUAFAAVABUAFwAVABQAEwATABUAFQAWABcAGQAZABgAGAAVABQA
FAATABUAFQAWABYAFgAVABQAFAATABIAEQARABUAFgAXABYAEwATABMAFAATABQAFgAW
ABwAHAAfAB4AHgAeAB4AHgAhACEAIQAkACUAKAAoACkAKQArACwALQAsAC0ALgAuACsA
KwArACsALQAuADAAMwAzADMANAA0ADUANQA1ADQAMAAuACsAJwAjACAAHgAbAB0AHAAc
AB0AGgAaABgAFQATABEADwANAA0ADQAMAAwADQANAAwACgAJAAkACgALAAsACgAKAAoA
CgAHAAcACAAIAAgACQAJAAcABQAEAAQABQAFAAcABwADAAAAAAAAAAIACAALAAwADwAO
AA8AFAAdACMALQA5ADsANQAvACgAGgAPAAsACAALABEADwALAAsABwD8//L/7v/q/+T/
4v/o//P/+/8DAAkACgAMABAAEgAUABYAGAAWABMAEAANAAwACQAIAAoADAAOAA8AEgAQ
ABEAEQAPAA0ADQANAA4ADwAPAA8AEQAPAA8ADwAPABIAEwAUABYAFAAVABUAFQAXABcA
GAAYABkAGQAbABsAGQAZABkAGQAbABwAHwAhACAAIQAiACIAIAAgACAAIQAlACcAKAAq
ACgAKAAqACoAKwAtADAAMwA1ADQANQA1ADUANQA3ADkAPAA9AD8AQAA+AD4APgA+AEAA
QQBCAEMAQgBCAEIAQABCAEEAQQBBAD8APwBAAEAAPAA7ADoAOQA5ADkAOgA7ADkAOQA3
ADUAMwAxADAAMAAuAC4ALgAtACsAKQAnACUAJAAlACYAKAAnACQAIgAfAB4AHQAcABwA
HQAfACAAIQAdABwAGwAbAB0AHQAdAB0AHgAeAB0AHAAbABoAGgAbABsAHAAcAB0AGwAa
ABoAGgAaABsAHAAeAB0AHgAeAB0AGgAaABoAGgAcAB4AHwAfAB4AHgAcABsAHAAdACAA
IQAfAB8AHwAeAB0AHQAdAB0AHgAfAB8AIQAfAB4AHQAdAB8AHwAgACEAIQAhACAAIAAc
ABwAHQAdAB8AHwAgACAAHgAdABwAHAAeAB4AHgAfACAAIAAgAB4AHwAhACMAJgAnACgA
KQAqACsAKwArAC4ALgAwAC8ALwAxADMANAA1ADYANwA4ADgAOQA5ADkAOQA4ADgAOQA7
ADwAPQA/AEAAPwA/AD8APgA7ADoAOAA1ADIAMAAvAC0AKQAmACQAIwAkACQAIgAfABwA
GwAaABkAFwAXABYAFgAXABcAFgAUABIAEQARABEAEwASABIAEgASAA8ADwAQABAAEAAR
ABEAEwARABAAEAANAAsACwALAA0ADAAMAAwADAAOABEAEgAXABwAHwAkAC0ANQA9AEkA
UQBNAEMAOgAyACUAGwAYABkAHQAfABkADwAJAAQA/v/4//b/9P/w/+7/9f/9/wcADQAQ
ABQAGgAeACAAIgAeAB4AHwAcABsAHAAdABwAGgAYABYAFQAYABoAGwAbABkAGQAZABkA
GgAbABsAGwAdAB8AHwAfAB8AHQAdAB0AHgAgACEAIQAhACEAIQAiACIAIQAhACMAIwAk
ACUAJgAnACcAJgAnACcAKgArACwALAAuAC4ALgAvADAAMQAxADIAMwA0ADcAOAA2ADcA
OQA7AEAAQABCAEMAQwBDAEUARwBGAEcASQBKAEwATABMAEwASgBLAEwATQBOAE4ATgBM
AE4ATQBNAE0ATABLAEsASgBLAEsASwBLAEkARwBGAEUARwBHAEUAQwBBAD8APgA+ADwA
PAA8ADsAOgA5ADgANwA1ADUANQA2ADYANAAzADEAMAAvAC4ALgAsAC0ALQAtAC0ALAAr
ACsAKwArACsAKwAsACwAKwAqACsAKgAqACsAKQAqACoAKwAtACwALAAsACkAKQApACoA
KwAqAA==
         </WaveFormData>
      </LeadData>
      <LeadData>
         <LeadByteCountTotal>10000</LeadByteCountTotal>
         <LeadTimeOffset>0</LeadTimeOffset>
         <LeadSampleCountTotal>5000</LeadSampleCountTotal>
         <LeadAmplitudeUnitsPerBit>4.88</LeadAmplitudeUnitsPerBit>
         <LeadAmplitudeUnits>��V</LeadAmplitudeUnits>
         <LeadHighLimit>2147483647</LeadHighLimit>
         <LeadLowLimit>268435456</LeadLowLimit>
         <LeadID>V1</LeadID>
         <LeadOffsetFirstSample>0</LeadOffsetFirstSample>
         <FirstSampleBaseline>0</FirstSampleBaseline>
         <LeadSampleSize>2</LeadSampleSize>
         <LeadOff>FALSE</LeadOff>
         <BaselineSway>FALSE</BaselineSway>
         <ExcessiveACNoise>FALSE</ExcessiveACNoise>
         <MuscleNoise>FALSE</MuscleNoise>
         <LeadDataCRC32>435053153</LeadDataCRC32>
         <WaveFormData>
CgAKAAoACgAMAAwADAALAAkACQAJAAgABgAGAAUABQADAAMAAgABAAIAAgABAP////8A
AAAAAAACAAEAAAD///7//v/9//3/+v/5//j/+P/5//n/+//7//7///8AAAAAAwADAAMA
BAAFAAYABgAGAAUABAADAAIAAwAEAAUABwAHAAcABwAHAAcABwAHAAcABwAIAAgACAAI
AAgACAAIAAoACgALAAsADAAKAAsADAANABIAFAAWABQADwANAAkABwAFAAUACAAKAAgA
CgASAB0ALQA6AEoAWQBfAGMAaABoAGEAVQBFACwAEAADAAEA+//v/+L/3P/h/+n/7f/u
//H/8f/0//n//P///wMABAAFAAYACAAMAA8AEAASABMAEgASABIAFAASABIAEwATABQA
FQAVABUAFAAUABQAFQAWABYAFgAVABUAFQAVABUAFQAVABUAFQATABMAEwATABMAEwAT
ABMAEwATABMAEwARABEAEQAQABIAEgARABEAEQARABEAEQAPAA8ADQAMAA0ADwAQABAA
DwAOAAsACQALAAsACgAKAAoACgAJAAkABQAFAAQABAAGAAYABgAGAAQABAADAAIABAAE
AAQABAAGAAYABgAGAAQABAAEAAQABgAGAAYABgAFAAUABQAGAAYABgAGAAgACAAJAAoA
CgAKAAoACwALAA0ADgAOAA8ADQANAA0ADQAPAA8ADwAQABAAEAAQABEADwAPAA8ADgAQ
ABAAEAARABEAEQARABEAEgASABIAEgATABMAEwATABMAEwATABMAFAAUABUAFQATABMA
EwATABUAFAATABMAEwAVABUAFQATABMAEgARABIAEwAUABYAFgAVABMAEgATABMAEwAT
ABEAEgASABIAEAAQABAADwAQABEAEwAUABQAFAATABEAEQARABEAEQARABEAEQASABEA
EAAPAA4ADgANAA0ADQAOAA4ADgAOAA8ADwAPAA8AEQARABEAEgARABAADwAOAA4ADgAP
ABAADgAOAA0ADQAQABIAEwAUABUAFgAWABYAFgAVABUAFQAVABQAFAAUABMAEwARABEA
EAAPABAAEAAPAA0ADQAOAA4ADgAOAA0ADAALAAwADAALAAsACQAHAAUABAAJAAsADwAR
ABYAGwAgACQAJQAlACUAJgAlACYAJgAmACUAJAAjACIAIwAkACUAJwAlACUAJQAlACUA
JQAlACUAJwAoACgAKAAmACYAJgAmACYAJgAnACcAKgAoACcAKAAtADAANAAyAC4ALQAr
ACcAIwAhAB8AIAAeABwAHAAkADEAQQBUAGYAdQB9AH8AhACGAH8AcQBfAEYALgAfABkA
EwAHAPr/9v/9/wcACQAMAA0ADQAOABMAFgAZABsAGgAbAB4AIgAkACUAKAAoACcAKAAq
ACoAKAAqACoAKwArACwALQAtAC0AKgAqACoAKwAqACoAKgApACcAJwAnACcAJwAnACcA
JwAnACcAJwAnACYAJQAkACMAJQAlACUAJQAlACUAJQAkACIAIgAhACEAIwAjACMAIwAi
ACEAHgAcAB4AHwAfAB4AHgAeABwAGwAbABsAGgAaABgAGAAXABcAFwAXABYAFgAYABgA
GAAYABYAFgAVABQAFgAWABYAFgAWABYAFgAWABQAFAAUABQAFgAWABYAFgAZABkAGQAa
ABgAGAAYABoAHAAdAB4AHgAcABwAHQAdAB8AIAAgACEAIQAhACEAIQAfAB8AHwAgACIA
IgAiACMAIwAjACMAIgAkACQAJAAlACMAIwAjACMAJAAkACQAJAAlACUAJQAlACMAIwAj
ACMAIgAiACMAIwAjACMAIwAjACUAJAAjACMAIgAjACIAIQAhACEAIAAfACAAIQAiACQA
JAAjACEAIAAfAB8AHwAfAB0AHgAeAB4AHgAeAB4AHQAcAB0AHwAgAB4AHgAdABsAHQAd
AB0AHQAdAB0AHQAeABwAHAAcABwAHgAdAB0AHQAcABwAHAAcABsAGwAbABsAHQAdAB0A
HgAeACAAIAAgACAAIAAiACIAIgAhAB0AHQAdABwAHgAeAB0AHQAcABsAGQAXABYAFgAV
ABMAEwAUABQAFAAUABMAEgARABIAEgARABEADwANAAsACgALAAsADQANAA4ADwAQABAA
EQARABEAEgARABIAEgASABIAEgASABIAEAAQABAAEQARABEAEQARAA8ADwAPAA8ADwAQ
ABAAEAAQABAAEAAQABAAEAARABEAEgASABUAFgAXABoAHAAcABgAFQATABEADQAJAAsA
DAAKAAoADAAWACUANQBGAFgAYwBpAGkAbABqAGEAVQBDACoAEAABAPv/8//l/9r/1v/b
/+X/6//s/+3/7//u//P/+P/9/wEAAgADAAQABgAGAAUACAAKAAsADAAMAAwADAAMAAwA
DQANAAwADQANAA0ADAAMAAwADQAOAA4ADgANAA0ADQANAA0ADQANAA0ADQANAA0ADQAN
AA0ADQANAA0ADQANAA0ADQAPAA8ADwAOAAwADAALAAsACwALAAsACwALAAsACQAIAAgA
CQAJAAgACgAKAAgABwAFAAUABAAEAAQABAADAAMAAQABAAAAAAD+//7//v/+//7//v/9
//z//P/8//z//P/8//z//P/8//z//P/8//z//P/8//z//P/9//3//f/+//7//v/+/wAA
AAABAAIAAgACAAIAAwADAAEAAgACAAMABQAFAAUABQADAAMAAwAEAAQABAAEAAUABQAF
AAUABAACAAIAAgADAAUABQAFAAUAAgACAAIAAgADAAMAAwADAAMAAwADAAMAAAAAAAEA
AQADAAMAAwADAAMAAgABAAEAAQADAAMAAwADAAMAAgABAAEAAQABAAIAAwADAAIAAgD/
/////////wEAAgACAAIAAAAAAAAA////////AAAAAP//AAAAAP///f/9//3//f//////
//8AAP7//v/+//7//v/9//3//f8AAAAAAAAAAP//////////AQABAAIABAAEAAQABAAG
AAYABgAFAAUABQAFAAQAAgACAAEAAQD//////v/9//7//v/9//v/+f/6//r/+v/8//v/
+v/5//r/+v/5//n/9//1//P/8v/z//P/9f/1//b/9//4//j/+//7//v//P/7//z//P/8
//z//P/8//z//P/8//z//f/7//v/+//7//3//f/9//3//f/+//7//v/+//7//v/+/wAA
AAABAAEAAAAAAP//AAADAAYACgAOAA4ACwAFAAEAAQD9//v//v8EAAYABAAIAA8AHQAu
AD4ATQBZAFkAWABYAFEAQwA3ACYADADz/+n/5//h/9L/xP/B/8v/0//c/9//4f/i/+X/
6P/r/+//8v/1//j/+v/8/////v/+////AAAAAAIAAgACAAIAAwADAAQABQAFAAUABAAE
AAQABQAGAAYABgAFAAMAAwADAAMABQAFAAUABQADAAMAAwADAAMAAwADAAMABQAFAAUA
BQADAAMAAwACAAIAAgABAAEAAQABAAEAAQABAAEA///+/wAAAQABAAAA/v/+//z/+//7
//v/+v/6//j/+P/3//f/9//3//b/9v/0//T/9P/0//T/9P/z//L/9P/0//T/9P/0//T/
9P/0//T/9P/0//T/9P/0//T/9P/z//P/8//0//b/9v/2//j/+P/5//r/+v/6//r/+//7
//v//P/8//3/+//7//v/+//8//3//v8AAP7//v/+/////////////v8AAAAAAAABAP//
////////AAAAAAAAAAABAAEAAQABAAEAAQABAAEAAgACAAMAAwABAAEAAQABAAIAAgAC
AAMAAQADAAMAAwADAAMAAgABAAMAAwADAAQAAwADAAIAAgADAAMAAwADAAMABAAEAAQA
BAAEAAQAAwADAAMABAAEAAQABAADAAEAAgADAAQABQADAAMAAwAEAAQABAAEAAQABgAF
AAUABQAFAAQAAwACAAIAAwAEAAUABQAFAAUABgAEAAQABAAEAAYABgAHAAgABgAGAAUA
BQAGAAYABgAGAAgACAAJAAgACgAKAAoACgAOAA4ADgANAAkACQAJAAgACAAIAAcABwAF
AAUABAADAAQABAADAAEAAQACAAIAAgACAAEAAAD//wAAAAD//////P/7//r/+v/7//v/
/f/9/wAAAQACAAIAAwADAAMABAAFAAYABgAGAAYABgAGAAYABAAEAAQABQAHAAcABwAH
AAUABQAFAAUABwAIAAgACAAIAAgACAAIAAgACAAJAAkACgAKAAkACgANABAAFAAWABQA
DwANAAsACQAFAAUACAAKAAoADgAWACUAMwBAAE4AWQBbAF0AYABcAFUASwA5ACAABgD5
//f/8//j/9b/1P/b/+P/5//q/+v/6//u//P/+P/7////AgADAAQABgAGAAcACgAMAAsA
DAAOAA4ADgAMAAwADQANAA4ADwAPAA8ADgAOAA4ADwAQABAAEAAPABAAEQASABMAEQAR
ABEAEQARABEAEQARABMAEwATABMAEQARABEAEQARABEAEQAQABIAEgARABEAEQARABEA
EQATABMAEQAQAA4ADwAPAA4ADgAOAAwACwANAA0ADAAMAAwADAALAAsACwALAAoACgAK
AAoACgAKAAwADAALAAoACgAKAAoACgAKAAoACgAKAAoACgAKAAoACgAKAAoACgALAAsA
CwAMAAwADAAMAA4ADgAPABAAEAAQABAAEQARAA8AEAAQABEAEQARABEAEQARABEAEQAS
ABIAEgASABMAEwATABMAEgASABIAEgATABMAEwATABMAEAAQABAAEAARABEAEQARABMA
EwATABMAEAAQABEAEQARABEAEQARABEAEAAPAA8ADwARABEAEQARABEAEAAPABEAEQAR
ABIAEwATABIAEgAPAA8ADwAPAA8AEAAQABAADgAOAA4ADQANAA0ADgAOAA0ADgAOAA0A
DQANAA0ADQANAA0ADQAOAA4ADgAOAA4ADAALAAsACwAMAAwADAAMAAsACwALAAsADQAN
AA0ADgAMAAwADAAMAAoACgALAAwADAAMAAsACwAKAAoACgAKAAoACgALAAsACwANAAwA
DAAOAA4ADgAOABIAEgASABEADQANAA0ADAAMAAwACwALAAsACwAKAAkABgAGAAUAAwAF
AAYABgAGAAYABQAEAAMAAgACAAEAAQACAAEAAAAAAP////8BAAEAAwAFAAcACAAIAAcA
BgAGAAcACAAIAAgACgAKAAoACgAKAAoACgALAAsACwALAAsACQAJAAkACQALAAwADAAM
AAwADAAMAAwADAAMAA0ADQAQAA4ADwAQABEAEgAWABgAFgAVABEADwANAAkABwAKAAwA
CgAKABAAGwArADoASABXAGEAYwBmAGoAZwBdAFMAPAAeAAkABQADAPn/6P/e/+H/5//v
//L/9f/x//D/9f/6//3/AwAGAAcACgAMAAwACwAMAA4AEQASABIAEgASABAAEAARABEA
EgATABMAEwASABIAEgATABQAFAAUABMAFQAVABUAFQATABMAEwATABUAFQAVABUAFwAX
ABcAFwAVABUAFQAVABUAFQAVABQAFAAUABMAEwATABMAEwATABMAEwARABAAEAARABEA
EAAQABAADgANAA0ADQAMAAwADgAOAA0ADQALAAsACgAKAAkACAAHAAYACAAIAAcABgAG
AAYABgAGAAgACAAIAAgACAAIAAgACAAGAAYABgAGAAkACQAJAAoACgAKAAoADAAMAA0A
DgAOAA4ADgAPAA8ADwAQABAAEQATABMAEwATABEAEQARABIAFAAUABQAFQAVABUAFQAU
ABIAEgASABMAFQAVABUAFQAUABQAFAAUABcAFwAXABcAFwAXABcAFwAWABYAFwAXABcA
FwAXABcAFwAWABUAFQAVABcAFwAXABcAFwAWABUAFQAVABUAFgAZABkAGAAYABUAFQAV
ABUAFQAWABYAFgAYABgAGAAXABUAFQAWABYAFwAYABgAFwAVABUAFQAVABUAFQAVABYA
FgAWABYAFgAWABUAFQAVABYAFgAWABYAFQAVABUAFQAVABUAFQAWABQAFAAUABQAFAAU
ABUAFgAYABgAFwAXABYAFgAWABYAFgAWABcAFwAVABYAGAAYABgAGAAcABwAHAAbABsA
GwAbABoAGgAaABkAGQAcAB0AHQAdABoAGgAZABcAFwAYABgAGAAWABUAFAATABEAEAAO
AA0ADQANAA0ADgAPAA8AEQARABEAEQARABAAEwATABMAFAAVABYAFgAWABgAGAAYABgA
GAAYABgAGQAZABkAGQAZABkAGQAZABkAGQAaABoAGgAcABwAHAAcABoAGgAbABsAHAAe
AB0AHgAhACYAKgAoACIAHwAdABsAFQATABUAFAAQAA4AEAAaACcAOwBOAF4AbQB1AHcA
fAB+AHcAawBdAEYALAAdABcAEwAFAPb/8P/3////BQAGAAkACQAIAAsADAAPABMAFgAZ
ABoAHAAaABsAHAAcAB8AHgAeAB4AIAAgACAAIQAhACEAIQAgAB8AIAAgACAAIQAgACAA
IAAfAB8AHwAfAB8AIQAhACEAIQAhACEAIQAhACEAIQAhACEAIQAhACEAIQAhACEAIQAg
ACAAIAAfAB8AHwAfAB8AHwAfAB8AHQAcABoAGwAbABoAHAAcABoAGQAZABkAGAAYABYA
FgAVABUAFQAVABQAFAAUABQAFAAUABIAEgARABAAEAAQABAAEAAQABAAEAAQABIAEgAS
ABIAEAAQABAAEAARABEAEQASABIAEgASABQAEgATABQAFAAVABYAGAAZABcAGAAYABkA
GQAZABkAGQAZABkAGQAaABoAGgAaABsAHQAdAB0AHAAbABoAGQAZABoAGwAcAB0AHAAc
ABwAHAAcABsAGgAZABoAGwAcAB0AGgAaABsAGwAZABkAGQAZABkAGAAXABcAFQAXABcA
FwAXABcAFgAVABUAFQAVABYAFQAVABQAFAAVABUAFQAVABQAFAATABIAEgASABIAEQAR
ABEAEgASABIAEgARAA8ADwAPAA8ADwAPAA8ADwAQAA4ADgAOAA4ADgANAA0ADQAMAAwA
DAAMAA0ADQANAA0ACwALAAsADAAOAA4ADgAOAA0ADAAMAAwADAAMAAsACwAMAAwADAAM
AAoACgAMAAwADAAMAAwADAAMAAsACwALAAsACgAMAAwACwALAA0ADQAMAAsACgAKAAkA
BwAFAAYABgAGAAQAAwACAAEAAAAAAP/////+//3//P/8//////8BAAEAAQABAAEAAAD/
//////8AAAMABAAEAAQAAgACAAIAAgAEAAQABAAFAAMAAwADAAMAAwADAAMAAwADAAQA
BAAEAAQABAAEAAQABAAEAAUABQAIAAgABwAIAAsADgAQABAADAAHAAUAAQD///3//f/+
//7//P8AAAoAGQApADwATABXAFsAXwBiAGIAVwBJADcAHgAGAPf/8//r/93/0P/O/9X/
3//h/+L/4//j/+T/6f/u//P/9f/2//f/+P/4//r//f/+//7///8AAAIAAgAAAAAAAAAB
AAEAAAABAAEAAQACAAIAAgADAAYABgAGAAUABQAFAAUABQAFAAUABQAFAAcABwAHAAcA
BQAFAAUABQAFAAUABQAFAAUABQAFAAQAAgACAAEAAQADAAMAAwADAAMAAwABAAAAAAAB
AAEAAAAAAAAA/v/9//v/+//6//r/+v/6//n/+f/3//f/9v/2//b/9v/2//b/9v/2//X/
9P/0//T/9P/0//T/9P/0//T/8v/y//L/8v/y//L/8v/y//X/9f/1//b/9P/0//T/9v/4
//n/+v/6//j/+P/5//n/+f/6//r/+//7//v/+//7//v/+//7//z//P/8//z//f/7//v/
+//6//z//P/8//3//f/9//3//f/6//r/+v/6//3//f/9//3//P/7//r/+f/6//r/+//7
//v/+//7//v/+f/4//f/9//5//v/+//7//v/+//6//n/9//3//f/+P/5//n/+P/4//f/
9//3//f/9//4//j/+P/2//b/9v/1//X/9f/2//b/9f/2//b/9f/z//P/8//z//P/8//z
//T/9P/0//T/9P/2//X/9f/1//T/9P/0//T/8//z//P/8//z//P/8//0//L/8v/y//L/
9P/0//X/9v/0//T/8//z//L/8v/y//L/8v/y//P/8//z//H/8P/w//H/8v/z//T/9v/2
//b/9f/z//P/8//y//T/9P/z//P/9P/1//X/9f/y//L/8f/v/+3/7v/u/+7/7P/r/+r/
6f/q/+r/6f/p/+b/5f/k/+T/5f/l/+f/5//m/+f/6P/o/+f/5//n/+j/6//s/+z/7P/s
/+z/7P/s/+z/7P/s/+3/7f/t/+3/7f/t/+3/7f/t/+3/7v/u/+7/7v/u/+7/7v/w//D/
8f/x//D/8P/x//L/8//2//j//P/+//v/9//z//H/7//r/+7/8v/y//L/+P8DABEAIAAu
AD0ARQBHAEgASABDAD0AMQAcAAAA6f/f/93/0//E/7z/vf/F/83/0v/T/9X/1v/Z/97/
4//n/+r/6//s/+z/7v/x//T/9v/3//j/+P/4//j/9v/2//f/9//4//n/+f/5//r/+v/6
//v/+v/6//r/+f/6//v//P/9//v/+//7//v//f/9//3//f/7//v/+//7//v/+//7//v/
+//7//v/+v/6//r/+f/5//v/+//7//v/+//7//n/+P/4//n/+f/4//r/+v/4//f/9v/1
//P/8v/0//T/8//z//P/8//y//L/8P/w//D/8P/w//D/7//u/+7/7v/u/+7/8P/w//D/
8P/u/+7/7v/u/+7/7v/u/+7/8f/x//H/8v/0//T/9P/2//b/9//4//j/9v/2//f/9//5
//r/+v/7//3//f/9//3//f/9//3//v/+//7//v////3//f/9//z//v/+//7///8BAAEA
AQABAP7//v/+//7///////////////////////7//v////////////////////7//f/9
////AQABAAEAAQABAAAA///9//3//f/+/wEAAQAAAAAAAQABAAEAAQABAAIAAgACAAIA
AgACAAEAAQABAAIAAgABAAIAAgABAAEAAQABAAEAAwADAAMABAACAAIAAgACAAQAAwAD
AAMABAAEAAQABAABAAEAAQABAAIAAwAEAAYABAAEAAQABAAEAAQABQAGAAQABAADAAMA
BAAEAAQABAAEAAQABQAFAAUABQAEAAQABgAGAAYABgAKAAoACgAJAAkACQAJAAgACgAK
AAkACQAJAAkACAAHAAQABAADAAEAAQACAAIAAgAAAP///v/9//7//v/9//3//P/7//r/
+v/7//v//f/9//7///8AAAAA////////AAABAAIAAgACAAQABAAEAAQABAAEAAQABQAF
AAUABQAFAAUABQAFAAUABQAGAAYABgAGAAYABgAGAAQABAAFAAUACAAGAAkACgALAA4A
EgASABAADQALAAcAAwABAAMABAAGAAYACgASAB8ALQA8AEwAVwBZAFsAYABeAFcATQA7
ACAABgD5//f/7//h/9L/0P/Z/+H/5f/o/+f/5//o/+3/8v/3//3//v///wAAAAACAAMA
BAAGAAcACAAIAAoACAAGAAYABwAHAAgACQAJAAkACAAIAAgACQAKAAoACgAJAAsACwAL
AAsACQAJAAkACQAJAAkACQAJAAkACQAJAAkACQAJAAkACQAJAAkACQAIAAgACAAHAAcA
BwAHAAcABwAHAAcABQAEAAQABQAFAAQABgAGAAQAAwABAAEAAAAAAAAAAAD//////f/9
//z//P/6//r/+v/6//z//P/7//r/+P/4//j/+P/4//j/+P/4//b/9v/2//b/9v/2//b/
9v/5//n/+f/6//j/+P/4//r/+v/7//z//P/8//z//f/9//3//v/+///////////////9
//3//f/+/wAAAAAAAAEA/////////v/+//7//v///////////////v/+//7//v//////
/////////////////v/+//////8AAAEAAgADAAUABAADAAMABAAHAAgACQAHAAcABgAF
AAcABwAHAAgACQAJAAgACAAHAAcABwAHAAcACAAIAAgACAAIAAgABwAFAAUABgAGAAcA
CAAIAAcABwAHAAcABwAHAAcABwAIAAgACAAIAAgACAAHAAcABwAIAAgACAAIAAcABwAH
AAcACQAJAAkACgAIAAgACAAIAAgACAAJAAoACgAKAAkACQAIAAgACAAIAAgACAAJAAkA
DQANAAwADgAOAA4ADgASABIAEgARABEAEQARABAAEQASABIAEwATABMAEgARAA8ADgAM
AAkACQAKAAoACgAKAAkACAAHAAQABAADAAMABAADAAIAAgADAAMABQAFAAYABwAIAAgA
CQAJAAkACgALAAwADAAMAA4ADgAOAA4ADAAMAAwADQAPAA8ADwAPAA0ADQANAA0ADQAO
AA4ADgAOAA4ADgAOAA4ADgAPAA8AEAASABUAFgAXABoAHAAcABgAFQATABEADwANAA0A
DgAMAAwAEgAcACsAOwBKAFYAYQBnAGkAbABsAGUAVwBDACoAFAALAAcA///v/+T/5P/t
//X/+f/6//n/9//4//3/AAAFAAkADAANAA4AEAAQABEAEgASABMAFAAWABgAGAAWABYA
FwAXABYAFwAXABcAGAAYABgAGQAYABgAGAAXABgAGQAaABsAGQAZABkAGQAZABkAGQAZ
ABkAGQAZABkAFwAXABcAFwAZABkAGQAYABYAFgAVABUAFwAXABcAFwAXABcAFQAUABIA
EwATABIAFAAUABIAEQARABEAEAAQABAAEAAPAA8ADwAPAA4ADgAMAAwADAAMAA4ADgAN
AAwADAAMAAwADAAMAAwADAAMAAwADAAMAAwACgAKAAoACgANAA0ADQAOAAwADAAMAA4A
DgAPABAAEAASABIAEwATABEAEgASABMAFQAVABUAFQAVABUAFQAWABYAFgAWABcAFwAX
ABcAFgAWABYAFgAXABUAFQAVABUAFgAWABYAFgAXABcAFwAXABcAFwAXABcAFgAWABcA
FwAXABcAFwAXABcAFgAVABUAEwAVABUAFQAVABUAFAATABUAFQAVABYAFQAVABQAFAAV
ABUAFQAVABMAFAAUABQAEgASABIAEQARABEAEgASABMAFAAUABMAEwATABMAEwARABEA
EQASABIAEgASABIAEgARABEAEQASABIAEgASABEAEQARABEAEQARABEAEgASABIAEgAS
ABIAEgAVABYAGAAYABgAGAAZABgAFwAVABUAFQAVABQAEgASABEAEQARABEAEAAPABAA
EAAPAA0ADQAOAA4ADgAMAAsACgAJAAoACgAJAAkABgAFAAQABAAHAAcACQAJAAgACQAK
AAoADQANAA0ADgAPABAAEAAQABAAEAAQABAAEAAQABAAEQAPAA8ADwAPAA8ADwAPAA8A
DwAQABAAEAAOAA4ADgAOABAAEAARABEAEgASABMAFAAXABoAHAAaABYAEwARAA0ACQAH
AAkACgAIAAgACgAWACUANQBGAFYAYwBnAGkAcABwAGkAWQBDACgAFAALAAcA///z/+j/
6P/x//f/+//6//n/+//8////BAAHAAkACgALAAwADAAOABEAEgASABMAFAAUABIAEgAS
ABIAEwATABYAFwAXABcAFgAWABYAFwAYABgAGAAXABUAFQAVABUAFQAVABUAFQAVABUA
FQAVABUAFQAVABUAFwAXABcAFwAWABUAFAASABQAFAATABMAEwATABMAEwATABMAEQAQ
ABAAEQARABAAEAAQAA4ADQANAA0ADAAMAAwADAALAAsABwAHAAYABgAGAAYABgAGAAgA
CAAHAAYABAAEAAQABAAEAAQABAAEAAQABAAEAAQABgAGAAYABgAHAAcABwAIAAgACAAI
AAoACgALAAwADAAMAAwADQANAA8AEAAQABEAEAAPAA4ADQAPAA8ADwAQABAAEAAQABEA
DwAPAA8ADgAQABAAEAARABAADwAOAA0ADgAOAA4ADgARABEAEQARABAADwAOAA0ADgAO
AA8ADwANAA0ADQANAA8ADgANAA0ADQAPAA8ADwANAA0ADAALAA0ADQANAA4ADQANAAwA
DAALAAsACwALAAsADAAMAAwACgAKAAoACQAIAAkACwAMAAsADAAMAAsACwALAAsACwAN
AA0ADQAOAA0ADAALAAoADAALAAsACwAKAAoACgAKAAkACQAJAAkADQAPAA8AEAAOAA4A
DgAOABIAEgASABEADwAPAA8ADgAOAA4ADQANAA0ADQAMAAsACAAIAAcABQAHAAgACAAI
AAgABwAGAAUABAAEAAMAAwACAAEAAAAAAAAA//8AAP//AQADAAUABgAHAAcABwAIAAkA
CgAKAAoACgAKAAoACgAKAAoACgALAA0ADQANAA0ACwALAAsACwANAA4ADgAOAA4ADgAO
AA4ADAAMAA0ADQAQABIAEwAUABcAGgAcAB4AGgAVABMAEwAPAA0ADQAOABAADgAOABQA
IQAxAEQAVABjAG0AbwBwAHIAawBhAFEAPAAiABEACQADAPf/6P/i/+X/7//3//r/+//7
//z///8EAAcACwAOABEAEgAUABYAFwAWABgAGQAaABwAHAAcABwAHAAdAB0AHgAfAB8A
HwAeAB4AHgAfACAAIAAgAB8AIQAhACEAIQAhACEAIQAhACEAIQAhACEAIwAjACMAIwAj
ACMAIwAjACMAIwAjACIAIgAiACEAIQAhACEAIQAhACMAIwAhACAAHgAfAB8AHgAgACAA
HgAdAB0AHQAcABwAGgAaABkAGQAYABkAGQAaABgAGAAYABgAGAAYABcAFgAWABYAFgAW
ABYAFgAWABYAGAAYABgAGAAWABYAFgAWABUAFQAVABYAFgAWABYAGAAYABkAGgAaABwA
HAAdAB0AHAAcABsAGwAdAB0AHQAdAB0AHQAdAB4AHAAcABwAHQAdAB0AHQAcABoAGgAa
ABsAGwAbABsAGwAcABwAHAAcABsAGwAbABsAGwAbABsAGwAaABoAGwAbABsAGwAbABsA
GwAaAA==
         </WaveFormData>
      </LeadData>
      <LeadData>
         <LeadByteCountTotal>10000</LeadByteCountTotal>
         <LeadTimeOffset>0</LeadTimeOffset>
         <LeadSampleCountTotal>5000</LeadSampleCountTotal>
         <LeadAmplitudeUnitsPerBit>4.88</LeadAmplitudeUnitsPerBit>
         <LeadAmplitudeUnits>��V</LeadAmplitudeUnits>
         <LeadHighLimit>2147483647</LeadHighLimit>
         <LeadLowLimit>268435456</LeadLowLimit>
         <LeadID>V2</LeadID>
         <LeadOffsetFirstSample>0</LeadOffsetFirstSample>
         <FirstSampleBaseline>0</FirstSampleBaseline>
         <LeadSampleSize>2</LeadSampleSize>
         <LeadOff>FALSE</LeadOff>
         <BaselineSway>FALSE</BaselineSway>
         <ExcessiveACNoise>FALSE</ExcessiveACNoise>
         <MuscleNoise>FALSE</MuscleNoise>
         <LeadDataCRC32>1824874631</LeadDataCRC32>
         <WaveFormData>
AgACAAIAAgABAAMAAwADAAQABAAEAAQAAwACAAEAAAAAAP///v/+/wAAAQABAAEAAAAA
AAAA////////AAACAAIAAgAAAP///f/8//v/+v/8//z//P/8//z//P/7//v/+//6//r/
+v/8//z//P/8//r/+f/3//b/9//4//n/+v/4//j/+P/4//n/+f/5//n/+//7//v/+//6
//r/+f/5//n/+f/5//r//f/8//v//v8CAAkADwAVABQAEgATABYAHQApADsAVABuAIUA
mwCyAM0A6gD+AAIB7wDDAIAAQQALAND/lP9n/0v/Of84/z//Qf8//0X/T/9b/2z/fP+H
/5L/nv+p/7b/wv/L/9b/3v/k/+n/8P/0//f/+////wMABAAHAAgACAAKAAsADQAOAA8A
EAARABIAEwATABQAFAAVABcAGQAbABwAHQAeAB4AHAAcAB4AHwAgACAAIQAiACMAIwAk
ACQAKAAoACkAKwArACsAKwArAC4ALwAwADEANAA1ADcAOAA7ADwAPgA/AEIAQwBGAEcA
SABKAEsASwBMAE0ATgBPAFAAUgBTAFQAUgBSAFIAUgBRAFAAUABQAFAAUABPAE4ASwBL
AEoASABKAEkASABHAEQAQQBAAD4APAA7ADoAOgA4ADYAMwAwADIAMAAvAC4ALAArACoA
KQApACcAJQAjACMAIwAjACMAIQAfAB0AGwAaABkAGAAXABcAFwAXABcAFQAVABQAEwAT
ABMAEwATABMAEwATABMAEwASABIAEgASABIAEwATABEAEAAQABAAEQASABMAFAATABMA
EwASABIAEgASABIAFAAUABQAFAATABMAEwASABIAEQARABIAEQARABEAEQATABMAEgAS
ABAAEQATABQAEwASABEADwAPABAAEQASAA8ADwAPAA8AEQAQAA8ADwAQAA8ADwAPAA8A
DwAOAA4ADgAOAA4ADwAPAA8ADwAOAA0ADAAMAA0ADwAPAA8ADwANAAwACwAJAAoACwAM
AA0ADQAMAAsACgAOAA4ADwAQABEAEgASABMAEgARABIAEgASABIAEQAQAA8ADgAOAA0A
DAAMAA4ADwAPAA8ADwAOAA0ACwAMAAsACwAMAAwADAAKAAkABgAGAAYABgAIAAgACAAI
AAYABgAFAAUABwAGAAYABgAGAAYABgAGAAMAAwACAAIABAAEAAQABAACAAIAAgACAAEA
AQABAAEAAQABAAEAAQACAAIAAQABAAEAAQABAAIAAQACAAMABAAIAA8AFwAZABgAGAAZ
ABwAHwArAD8AVABoAHkAiwCgALkA1ADsAPIA4wC3AHgAQQANANL/mv9x/1f/Sf9K/0v/
R/9J/0//V/9j/3L/fv+L/5b/oP+r/7T/wP/L/9T/3P/i/+f/7v/y//X/+f/9/wEABAAF
AAYACAAIAAkACwAMAA0ADgAPABAAEAAPAA8ADgAOAA8AEAARABEAEQARABAAEAAQABIA
EwASABIAEwAUABQAEwATABIAFAAUABUAFwAWABcAGAAZABgAGQAaABsAHAAdAB8AIAAf
ACAAIgAjACQAJQAoACkAKwAsACwAKwAsAC0ALgAvAC4AMAAxADIAMgAyADIAMgAxADAA
MAAwAC8ALgAsACoAJwAnACYAJAAkACMAIgAhAB4AGwAaABgAGAAXABYAFgAVABQAEgAQ
AA8ADAAKAAgACgAJAAgABwAFAAMAAQD///7///8AAAEA///9//v/+f/3//f/9//3//f/
9//3//f/9f/1//T/8//1//X/9f/1//X/9f/1//X/8//y//L/8v/0//T/9f/1//P/8v/y
//L/9P/0//T/9P/z//P/8//y//L/8v/y//L/8v/y//L/8v/x//H/8f/w//L/8f/x//L/
8f/x//H/8f/x//H/8P/w/+7/7//x//L/8P/w//D/7//w//D/8P/w/+3/7f/t/+3/7//u
/+3/7f/u/+3/7f/t/+v/6//q/+r/7P/s/+z/7f/r/+v/6//q/+n/6P/o/+n/6v/r/+z/
7f/s/+7/7P/s/+z/7P/t/+//7//v/+7/7v/u/+7/7P/s/+z/7P/q/+n/6P/o/+j/6f/p
/+n/6P/o/+j/5//o/+f/5//o/+j/6P/m/+X/5P/k/+T/5P/m/+b/5v/m/+b/5v/l/+X/
5f/k/+T/5P/i/+L/4v/i/+P/4//i/+L/4v/i/+L/4v/k/+T/5P/k/+H/4f/h/+H/4f/h
/+H/4f/k/+T/4//j/+H/4f/h/+L/5f/m/+f/6v/u//P/+f/7//r/+v/9/wQACQAVACcA
PgBUAGcAeQCOAKUAvgDWANoAxQCXAFgAHQDp/7D/ev9V/z//Nf82/zn/N/83/zv/Qf9N
/17/bP95/4T/jP+V/57/qv+1/8D/xP/I/83/0v/W/9v/3//h/+X/6P/p/+r/7P/s/+3/
7//w//H/8v/z//T/9f/1//b/9v/2//f/+P/5//r/+//8//z//P/8//7///8AAAAAAQAC
AAMAAwAEAAQABgAGAAcACQAKAAsADAANABAAEQASABMAFAAVABcAGAAXABgAGgAbABwA
HQAgACEAJAAmACcAJwAoACkAKgArACwALgAvADAAMAAwADAAMAAvAC4ALgAuACwALAAr
ACoAJwAnACYAJAAmACUAJAAjACAAHQAcABoAGAAXABYAFgAVABQAEgAQAA8ADAAKAAgA
CAAHAAYABQAFAAMAAQD///3//f/9//3//P/7//r/+f/0//P/8v/x//P/8//z//P/8//z
//L/8f/v/+//7//v/+//7//v/+//7//u/+7/7v/u/+7/7//v/+//7v/u/+7/8P/w//D/
8P/x//H/8f/w//D/8P/w//D/8P/w//D/8P/v/+//7//u//D/7//v//D/8f/x//H/8f/v
/+//7v/u/+7/7//x//L/8P/w//D/7//u/+7/7v/u/+3/7f/t/+3/7f/s/+v/6//s/+v/
6//r/+3/7f/s/+z/6v/q/+r/6//p/+n/6f/o/+j/6P/p/+v/6//r/+7/7v/u/+7/7v/t
/+//7//v//D/8P/w//D/7v/u/+7/7v/s/+v/6v/q/+z/7f/t/+3/7f/s/+v/6f/p/+n/
6v/s/+z/7P/q/+n/5v/m/+b/5v/o/+j/6P/o/+f/5v/k/+P/5P/k/+X/5v/k/+T/5P/k
/+X/5f/k/+T/5P/k/+T/5P/i/+L/4v/i/+P/4//j/+P/4//j/+P/4//k/+T/4//j/+P/
4//j/+T/4//i/+P/5P/m/+v/8//5//z//v/7//z/AwALABcALABGAF8AdwCOAKEAtgDO
AN4A3QDJAJoAVwAVANr/oP9p/0P/Kf8e/yH/J/8r/yv/Mf85/0b/WP9p/3b/gP+L/5b/
nv+p/7L/vP/E/8n/0P/W/9n/2//f/+P/5v/n/+r/7P/u/+//8f/y//P/9P/1//b/9f/1
//b/9v/4//n/+v/7//r/+//8//z//v/+/wAAAQACAAIAAwAEAAUABQAGAAYACgAKAAsA
DQAMAA0ADgAPABAAEQASABMAFAAVABcAGAAZABoAHAAdAB8AIQAlACcAKQAqACoAKQAs
AC0ALgAvADAAMgAzADQANgA2ADYANgA3ADYANgA2ADQANAAzADIAMQAxADAALgAsACsA
KgApACgAJQAkACIAIQAhACEAIgAfAB4AHAAaABsAGAAWABQAEgARABAADwANAAsACQAH
AAMAAwADAAMAAAD///7//f/7//v/+//7//n/+f/5//n/9//3//b/9f/3//f/9//3//X/
9f/1//X/9f/0//T/9P/0//T/9f/1//X/9P/0//T/9f/2//f/+P/4//f/9v/0//T/9P/0
//T/9P/0//T/9P/1//X/9f/0//b/9f/1//b/9f/1//X/9f/1//X/9P/0//L/8//1//b/
9P/0//T/8//z//T/9f/2//P/8//z//P/9f/0//P/8//z//P/9P/1//P/8//y//L/8v/y
//L/8//y//H/8P/u/+7/7v/v//H/8f/x//H/8f/w//D/8P/v//H/8f/x//H/8P/w//D/
8P/w//D/8P/v//H/8f/y//L/8v/y//L/8v/1//f/9//3//T/9P/0//T/8v/y//L/8v/0
//P/8v/y//L/8//z//P/8v/y//L/8f/x//H/8v/0//T/9P/y//H/7v/u/+7/7v/u/+7/
7v/u/+7/7v/t/+3/7f/s/+z/7P/s/+z/7P/s/+v/6//q/+r/6v/q/+r/6v/s/+z/7P/s
/+v/6//r/+v/7f/t/+3/7f/s/+z/6//r/+3/7f/t/+7/7//w/+//8P/0//n/AQAFAAYA
BgAHAAoAEQAbAC0ARABcAHUAkQCoAL0A1gDqAO4A2QCrAGoAKQDx/7j/fv9T/zX/Jf8k
/yn/K/8t/zH/Of9H/1j/bP95/4L/jP+X/6T/rv+5/8T/zP/Q/9f/3P/g/+P/5//r/+3/
8P/z//b/+P/2//f/+f/6//v//P/9//7//////wAAAAACAAMABAAFAAYABwAIAAgABgAG
AAgACQAMAAwADQAOAA8ADwAQABAAEgASABMAFQAWABcAGAAZABoAGwAcAB0AIAAhACMA
JAAlACYAKAApACgAKQAsAC0AMgA0ADUANQA2ADcAOAA5ADsAPgBAAEIAQgBCAEIAQgBD
AEIAQgBCAEIAQgBBAEAAPwA/AD4APAA8ADsAOgA5ADgANQA0ADIAMAAvAC4ALgAtACwA
KgAoACkAJgAkACIAIAAfAB4AHQAbABkAFwAVABMAEwATABMAEAAPAA4ADQAMAAsACgAJ
AAcABwAHAAcABwAHAAYABQADAAMAAwADAAMAAwADAAMAAQAAAAAAAAACAAIAAwADAAMA
AgACAAIAAgACAAIAAgADAAMAAwACAAIAAgACAAIABAAEAAQABAADAAMAAwACAAIAAQAB
AAIAAwADAAMAAwADAAMAAgACAAAAAQADAAQAAgACAAIAAQACAAIAAgACAAMAAwADAAMA
AQAAAP////8AAP/////////////+//7//P/8//z//f/9//3//f/8//3//P/8//3/+//7
//v/+//+//7//v/9//v/+//7//v/+v/6//r/+v/8//z//P/7//v/+//8//z//P/8//v/
/P/+//7//v/+////AQABAAEAAAAAAAAAAAACAAIAAgACAAAA///+//7//v////////8B
AAIAAwADAAAA/////wAAAgACAAAA///8//z//P/8//z//P/8//z//P/8//v/+//5//j/
+P/4//j/+P/4//j/+f/5//j/+P/2//b/9v/2//b/9v/2//b/9f/1//X/9f/1//X/9f/1
//b/9v/1//X/9f/1//X/9v/5//r/+//6//z/AQAJAA0ADgAQAA8AEgAZAB8ALwBGAF4A
dQCLAKIAuwDWAPQAAAH5ANcAnABXAB8A6v+u/3n/U/89/zT/Of89/z3/P/9H/1H/YP9y
/4H/jP+U/5//qP+2/8P/zv/W/9z/4//o/+z/7//z//X/+//+/wEAAgAEAAQABQAHAAgA
CgAMAA4AEAARABEAEgASABAAEQASABMAFAAVABYAFgAYABgAGgAbABwAHAAdAB4AHwAf
ACAAIAAiACIAIwAlACYAJwAoACkAKgArACwALQAuAC8AMQAyADMANAA2ADcANgA3ADoA
OwBAAEIAQwBDAEQARQBGAEcASABKAEsATABKAEoASgBKAEsASgBKAEoASgBKAEkASABH
AEcARgBEAEQAQwBCAEEAQAA9ADwAOgA4ADcANgA2ADcANgA0ADIAMQAuACwAKgAsACsA
KgApACkAJwAlACMAIQAhACEAIQAeAB0AHAAbABoAGQAYABcAGQAZABkAGQAXABcAFgAV
ABMAEwATABMAFAAVABYAFwAXABYAFgAWABYAFgAXABcAFwAWABYAFgAUABQAFAAUABUA
FQAVABQAFgAWABYAFgAYABgAGAAYABcAFwAXABYAFgAVABUAFgAZABkAGQAZABcAFwAW
ABYAFgAXABkAGgAYABgAGAAXABYAFgAWABYAFwAXABcAFwAVABQAEwATABMAEwAUABUA
FwAXABYAFgAVABQAEwATABMAEwATABIAEwASABIAEwARABEAEQARABIAEgASABEAEQAR
ABEAEQASABIAEgASABAAEAAQAA8AEQARABIAEgASABIAFAAUABQAFAATABUAFQAVABYA
FgAWABYAGAAYABgAGAAZABkAGQAaABgAGQAZABkAGAAYABgAFwAWABUAFQAWABQAFAAS
ABEAEgASABIAEgAQABAAEAAQAA4ADgANAA0ADQAMAAwADAAMAAwADAAMAA0ADQAMAAwA
DAAMAAwADAAKAAoACgAKAAoACwAMAA0ADAALAAoACQAMAAwACwALAAkACQAJAAoACQAM
AA8AEgAWAB0AIwAjACAAHgAhACQALQA3AEsAXgByAIMAlQCqAMUA5AD+AAQB9wDLAIwA
UQAbAOD/qP99/2P/V/9W/1f/U/9T/1f/Xf9p/3z/iv+V/6L/rv+3/8D/yv/X/+L/6P/u
//P/+P/8/wEAAwAFAAkACgANABAAFAAUABUAFwAYABcAGAAZABoAGwAbABwAHAAaABsA
HAAdAB4AHwAgACAAIgAiACQAJQAkACQAJQAmACkAKQAqACoALAAsAC0ALwAuAC8AMAAx
ADIAMwA0ADUANgA3ADkAOgA5ADoAPAA9ADwAPQBAAEEAQwBEAEQAQwBGAEcASABJAEkA
SgBKAEoASgBKAEoASgBJAEgASABIAEgASABHAEYAQwBDAEIAQABAAD8APgA9ADwAOQA4
ADYAMgAxADAAMAAvAC4ALAAqACsAKAAmACQAIgAhACAAHwAfAB0AGwAZABkAGQAZABkA
FgAVABQAEwARABEAEQARAA8ADwAPAA8ADwAPAA4ADQALAAsACwALAA0ADQANAA0ADQAM
AAwADAAKAAoACwALAA0ADAAMAAwACgAKAAoACgAJAAkACQAIAAoACgAKAAoACQAIAAcA
BgAJAAkACQAIAAgABwAHAAgACAAHAAYABQAHAAcABgAGAAMAAwAEAAQABAAEAAQAAwAC
AAIAAgACAAEAAQABAAEAAQAAAP/////+//3//f/9///////+//7//P/8//z//f/9//3/
/f/8//3//P/8//3/+//7//v/+//6//r/+v/5//n/+f/5//n/+P/4//j/+P/4//j/+P/3
//n/+v/4//j/+P/4//f/+f/5//n/+f/6//v//P/+//7//v/+//7//f/8//z//P/9//3/
/f/+//7//v/9//v/+f/4//j/+P/4//b/9f/0//T/9P/0//T/9P/0//T/9P/0//P/8//x
//D/8P/w//D/8P/w//D/7//v/+7/7v/u/+7/7v/u/+z/7P/s/+z/6//r/+v/6//s/+3/
7v/v/+7/7v/t/+3/6//r/+v/7P/x//D/8f/y//j//f8DAAcABgAGAAcADAATAB8AMQBG
AFwAbQCBAJgArQDIAN4A4ADJAJcAWAAhAO3/tP+A/13/R/87/zr/Pf85/zn/Pf9F/1P/
ZP9y/33/iP+S/5n/pP+w/73/xP/K/9D/1//a/97/4//l/+n/6//u/+//8v/y//L/8//1
//b/9//4//n/+v/7//v//P/8//z//f/+////AAABAAIAAgACAAIABAAFAAQABAAFAAYA
BwAHAAgACAAKAAoACwANAA4ADwAQABEAEQARABEAEQATABUAGAAaABkAGgAcAB0AHgAf
ACIAIwAkACYAJwAnACgAKQAqACsALAAuAC8AMAAuAC4ALgAuAC8ALgAuAC4ALAAsACsA
KgAnACcAJgAkACYAJQAkACMAIAAdABwAGgAaABkAGAAYABcAFgAUABIAEwAQAA4ADAAM
AAsACgAJAAkABwAFAAMAAQABAAEAAQD+//3//P/7//r/+f/4//f/9//3//f/9//1//X/
9P/z//H/8f/x//H/8//z//P/8//z//L/8v/y//T/9P/1//X/8//y//L/8v/y//L/8v/y
//P/8//z//L/8v/y//L/8v/0//T/9P/0//P/8//z//L/9P/z//P/9P/z//P/8//z//P/
8//y//L/8v/z//X/9v/1//T/8//x//L/8v/y//L/8f/x//H/8f/x//D/7//v/+//7//w
//H/8f/x//D/8P/u/+7/7v/v/+//7//v/+7/7//u/+7/7//v/+//7//v/+7/7v/u/+3/
7//v/+//7//y//L/8v/y//D/8P/w/+//7//v//D/8P/w//D/7//u//D/8P/w//D/8//1
//X/9f/0//T/9P/0//b/9v/2//b/9//3//f/+P/2//f/9//3//j/+P/4//f/9v/1//X/
9v/2//b/9P/z//L/8v/y//L/8v/y//L/8v/w//D/7//v/+//7v/u/+7/7//w//H/8v/x
//H/8P/w/+7/7v/u/+7/7v/u/+7/7v/t/+3/7f/t/+3/7f/t/+3/7v/u/+3/7f/t/+3/
7f/u//H/8P/v//D/8v/3//3/BQAKAAoACQAKABEAFwAlADoAUgBpAIEAmgCvAMYA3gDq
AOUAywCWAFMAFQDe/6b/df9N/zP/Jv8p/y//Mf8z/zn/Q/9U/2b/df+A/4z/lf+g/6r/
s/++/8j/0P/V/9z/4P/j/+f/6//v//L/8//0//j/+P/5//v//P/9//7///8AAAEAAQAC
AAIAAgADAAQABQAIAAkACgAKAAgACAAKAAsADAAMAA0ADgAPAA8AEAAQABIAEgATABUA
FgAXABgAGQAaABsAHAAdACAAIQAjACQAJQAmACgAKQAqACsALgAvADAAMgAzADMANAA1
ADYANwA6ADwAPQA+AD4APgA+AD4APwA+AD4APgA+AD4APQA8ADkAOQA4ADYANgA1ADQA
MwAyAC8ALgAsACoAKQAoACgAJQAkACIAIAAhAB4AHAAaABwAGwAaABkAFgATABAADQAL
AAsACwALAAgABwAGAAUABAADAAIAAQD///////////3//f/8//v/+//7//v/+//7//v/
+//7//n/+P/4//j/+P/4//n/+f/7//r/+v/6//j/+P/4//j/+f/5//n/+P/4//j/+P/4
//j/+P/4//j/+f/5//n/+P/4//f/9//4//n/+f/5//n/+f/5//j/+P/4//n/+//8//v/
+v/5//f/+P/4//j/+P/5//n/+f/5//f/9v/1//X/9v/1//X/9f/1//X/9P/0//T/9P/0
//X/9f/1//X/9P/z//L/8v/z//X/9f/1//X/9P/0//T/8//z//P/8//z//T/9P/0//T/
9P/0//T/8//z//P/9P/0//T/9P/z//L/9P/0//T/9P/1//f/9//3//j/+P/4//j/+v/6
//r/+v/8//v/+v/6//r/+//7//v//P/8//z/+//4//f/9//4//b/9v/0//P/9P/0//T/
9P/0//T/9P/0//b/9v/1//X/9P/y//H/8P/y//L/8v/y/+//7//u/+7/7v/u/+7/7v/u
/+7/7v/u/+3/7f/t/+3/7//v/+//7//w//D/7//v/+//7//v//D/7//w//H/8v/0//v/
AwAFAAgACAAJAA4AEwAdAC8ARgBeAHkAkQCoAL8A3ADuAPIA2wCpAGgAKQDz/7j/gP9X
/zv/Lf8q/y//L/8v/zP/Pf9L/17/cP97/4L/jP+Z/6T/sP+7/8b/zv/U/9f/3v/i/+X/
5//r/+//8v/z//b/+P/2//f/+f/6//3//v///wAAAQABAAIAAgACAAMABAAFAAYABwAI
AAgACAAIAAoACwAMAAwADQAOAA8ADwAQABAAEgASABMAFQAWABcAGAAZABgAGQAaABsA
HgAfACEAIgAjACQAJgAnACgAKQAsAC0ALgAwADEAMQAyADMANAA1ADYAOAA5ADoAPAA8
ADwAPAA5ADgAOAA4ADoAOgA5ADgANQA1ADQAMgAyADEAMAAvAC4AKwAqACgAJgAlACQA
JAAjACIAIAAeAB0AGgAYABYAFgAVABQAEwARAA8ADQALAAkACQAJAAkACAAHAAYABQAA
AP///v/9//3//f/9//3//f/9//z/+//7//v/+//7//n/+f/5//n/9//2//b/9v/4//j/
+f/5//n/+P/4//j/+P/4//j/+P/5//n/+f/4//j/+P/4//j/+P/4//j/+P/3//f/9//2
//f/9//4//r/+f/5//n/+f/5//n/+P/4//n/+//+/wAAAwAEAAUABQAEAAQABAAEAAUA
BQAFAAUABQAEAAMAAwADAAMABAAFAAUABQAEAAQABAAEAAQABQAHAAcABwAGAAUABAAE
AAUABwAHAAcABwAGAAYABgAFAAUABQAFAAUABgAGAAYABgAEAAQABAADAAUABQAGAAYA
BgAGAAYABgAGAAYABgAHAAkACQAJAAoACgAKAAoACwAMAA0ADgAOAA0ADAAMAA8AEQAS
ABMAFgAWABYAFQASABEAEQASABIAEgAQAA8AEAAQABAAEAAOAA4ADgAOABAAEAAPAA8A
DQAMAAwADAAMAAwADAAMAA0ADQAMAAwACgAKAAoACgAKAAoACgAKAAsACwALAAsACQAJ
AAkACQALAAwADAANAA0ADQANAA4ADwAQABEAEgAYAB8AIwAlACYAJAAnACwANwBFAFkA
cACGAJ0AswDMAOkABgEWARAB8wC7AHgAPwAHAMz/lP9v/1n/T/9S/1X/Uf9R/1f/Yf9x
/4T/lP+h/6z/tP+9/8r/1v/h/+z/9P/4////BAAKAA0ADwARABUAFgAXABoAHgAeAB8A
IQAiACMAJAAlACYAJwAnACgAKAAqACsALAAtADAAMQAyADIAMAAwADIAMwA0ADQANQA2
ADcANwA4ADgAOgA6ADsAPQA+AD8AQABBAEIAQwBEAEUARgBHAEkASgBNAE4AUABRAFAA
UQBUAFUAWABaAFsAWwBcAF0AXgBfAF4AYABhAGIAYgBiAGIAYgBhAGAAYABgAGAAYABf
AF4AXQBdAFwAWgBYAFcAVgBVAFYAUwBSAFAATQBLAEkASABJAEgARgBEAEEAPgA8ADoA
PAA7ADoAOQA3ADUAMwAxAC0ALQAtAC0ALgAtACwAKwAmACUAJAAjACMAIwAjACMAIwAj
ACIAIQAfAB8AHwAfAB8AHwAfAB8AHwAeAB4AHgAeAB4AHwAfACEAIAAgACAAHgAeAB4A
HgAfAB8AHwAeAB4AHgAeAB4AHgAeAB4AHgAdAB0AHQAcABwAGwAbABwAHQAdAB0AHQAd
AB0AHAAcABsAGwAcABwAGwAaABkAFwAWABYAFgAWABUAFQAVABUAFQAUABMAEwASABEA
EQARABEAEQAQABAADwAOAA0ADQAPAA8ADwAOAA0ADAAMAA0ADQANAA0ADQAMAAwADAAL
AAsADQANAA4AEAAQABAAEAAPABEAEQARAA4ADgAOAA4ADAAMAAwADAAKAAkACAAIAAkA
CwAMAA0ADQAMAAsACQAKAAkACQAKAAgACAAGAAUABgAGAAYABgAEAAQABAAEAAIAAgAB
AAEAAQAAAAAAAAAAAAAAAAAAAAEAAQAAAAAA/v/+//7//v/+//7//v/+//3//f/9//3/
/f/9//3//f/8//z/+//7//v/+//7//z//f/+////BAAIAA8AEwAVABQAFAAXABwAIQAt
AEEAWgBsAH0AkQCqAMMA3gDwAO4A0wCfAGIALwD5/7z/iP9l/03/Rf9I/0f/Sf9L/03/
V/9n/3T/gv+P/5j/oP+r/7j/xP/P/9b/2v/g/+f/6v/u//H/9f/5//v//v///wAAAAAC
AAMABQAGAAcACAAJAAoACQAJAAoACgAKAAsADAANAAwADQAOAA4ADgAOABAAEQAQABAA
EQASABEAEQASABIAFAAUABUAFwAWABcAGAAZABoAGwAcAB0AHgAfACEAIgAhACIAJAAl
ACgAKQAsAC0ALQAuAC4ALQAwADEAMgAzADIANAA1ADYANQA0ADMAMgAyADIAMwA0ADMA
MgAwAC4AKwArACoAKAAqACkAKAAnACUAIQAfABwAHAAbABoAGgAXABYAFAASABMAEAAO
AAwADgANAAwACwAJAAcABQADAAIAAwAEAAUAAwABAP///f/8//v/+v/5//v/+//7//v/
9//3//b/9f/3//f/9//3//X/9f/1//X/8//y//L/8v/0//T/9f/1//P/8v/y//L/8v/y
//L/8v/z//P/8//y//L/8v/y//L/8v/y//L/8v/x//H/8f/w//H/8f/y//T/9P/z//L/
8f/v/+//7v/u/+z/7f/v//D/7v/u/+7/7f/u/+7/7v/u/+//7//v/+//7f/s/+v/6//r
/+v/7P/t/+3/7f/s/+z/7P/s/+z/7f/r/+v/6//q/+v/6v/q/+v/6//t/+//7v/s/+z/
7P/s/+//8f/x//H/8P/w//D/8P/v/+7/7f/s/+7/7f/s/+z/6v/r/+v/6//s/+z/7P/r
/+z/6//r/+z/6v/q/+j/5//m/+b/5v/m/+j/6P/o/+j/6P/o/+f/5//n/+b/5v/m/+b/
5v/m/+b/5//n/+b/5v/m/+b/5v/m/+b/5v/m/+b/5f/l/+X/5f/n/+f/5//n/+j/6P/n
/+f/5f/l/+X/5v/p/+r/7f/u//T/+f8BAAcABgAEAAUACgAPABcAKQBAAFgAawB9AJIA
pwDAANoA5gDZALUAegA7AAUAzP+U/2n/T/9B/z7/Qf9B/z//Qf9F/1H/Yv9y/33/iP+U
/53/pP+w/7v/xv/O/9T/2f/e/+T/5//p/+3/8f/y//P/9v/4//r/+//9//7//f/+////
AAADAAMABAAEAAQABQAGAAcACgALAAwADAAMAAwADgAPABAAEAARABIAEwATABQAFAAW
ABYAFwAZABoAGwAcAB0AHgAfACAAIQAiACMAJQAmACkAKgAsAC0ALAAtADAAMQA0ADYA
NwA3ADgAOQA6ADsAOgA8AD0APgA/AEAAQQBCAEEAQABAAEAAQABAAD8APgA9AD0APAA6
ADgANwA2ADUANgAzADIAMAAsACsAKgAqACkAKAAmACQAJQAiACAAHgAeAB0AHAAbABoA
GQAYABcAEwATABMAEwAUABMAEgARABAADwAOAA0ACwALAAsACwAKAAsACwALAAkACQAJ
AAkACQAJAAkACQALAAoACgAKAAgACAAJAAkACwAKAAoACgAKAAoACgAKAA0ADQANAAwA
DgAMAA==
         </WaveFormData>
      </LeadData>
      <LeadData>
         <LeadByteCountTotal>10000</LeadByteCountTotal>
         <LeadTimeOffset>0</LeadTimeOffset>
         <LeadSampleCountTotal>5000</LeadSampleCountTotal>
         <LeadAmplitudeUnitsPerBit>4.88</LeadAmplitudeUnitsPerBit>
         <LeadAmplitudeUnits>��V</LeadAmplitudeUnits>
         <LeadHighLimit>2147483647</LeadHighLimit>
         <LeadLowLimit>268435456</LeadLowLimit>
         <LeadID>V3</LeadID>
         <LeadOffsetFirstSample>0</LeadOffsetFirstSample>
         <FirstSampleBaseline>0</FirstSampleBaseline>
         <LeadSampleSize>2</LeadSampleSize>
         <LeadOff>FALSE</LeadOff>
         <BaselineSway>FALSE</BaselineSway>
         <ExcessiveACNoise>FALSE</ExcessiveACNoise>
         <MuscleNoise>FALSE</MuscleNoise>
         <LeadDataCRC32>3066060195</LeadDataCRC32>
         <WaveFormData>
8P/w//D/8P/w//H/8f/x//H/8f/x//L/8P/w//H/8v/w//D/7//v//H/8v/z//P/8v/x
//D/7//w//H/8v/0//P/8//x//D/7v/t/+z/6//r/+v/6v/q/+n/6P/n/+b/6P/n/+f/
5v/k/+T/5P/k/+L/4P/g/9//4P/g/+H/4f/h/+D/4P/g/97/3v/e/97/4P/g/+D/4P/e
/97/3v/e/+D/3//f/9//3v/e/97/3v/f/+T/6f/q/+3/7v/z//v/BwAUACYAPgBYAHcA
kgCwAM4A6wD+AAIB7wDAAHsAPAAHAM7/jv9X/zL/If8g/yT/JP8n/yz/Mf85/0n/Wv9m
/3P/fv+K/5X/oP+t/7f/vP/A/8f/y//O/9L/1f/a/9z/4P/g/+D/4v/k/+b/5//o/+f/
6P/q/+v/7f/u/+7/7v/v/+//8f/y//P/8//0//T/9P/0//X/9//1//b/9//3//j/+P/4
//r/+v/7//3//v/9//7//////wIAAwAEAAUABwAJAAwADQANAA4AEAARABIAFQAXABkA
GwAcAB0AHgAgACEAIwAkACYAJwAoACkAKAAoACkAKQApACkAKQApACcAJwAmACUAJQAl
ACUAJQAiACIAIQAgAB4AHAAaABgAFwAXABUAFAARABAADgAMAA0ACwALAAsABwAFAAUA
BAABAP///v/8//3//P/7//r/+P/0//P/8f/w//D/7//u/+v/6v/q/+r/6f/o/+f/5v/m
/+b/5v/m/+b/5v/m/+X/5v/l/+X/5v/m/+b/5//n/+b/5f/k/+L/5P/k/+T/5f/j/+P/
4//j/+X/5f/l/+b/5P/k/+X/5f/l/+T/5P/k/+T/5P/k/+X/5f/l/+b/5v/n/+f/5//n
/+X/5f/k/+T/5P/k/+X/5f/l/+X/5P/k/+T/5P/k/+T/5f/l/+X/5f/i/+L/4//j/+H/
4f/h/+H/4f/h/+L/4//h/+L/4v/h/+H/4f/h/+D/4P/h/+H/4f/f/9//3v/e/+D/4P/g
/+H/4f/h/+H/4v/k/+b/6P/o/+j/6P/q/+v/6//r/+v/6//r/+z/7P/s/+3/7v/s/+z/
6//r/+3/7v/v/+//7f/t/+3/7f/t/+3/7f/u//H/8f/v/+7/7f/r/+n/5//p/+n/6P/o
/+f/5v/l/+T/5P/j/+P/4v/k/+T/5P/k/+L/4P/g/9//3//g/+L/4//h/+D/4P/g/+D/
4P/g/+D/4v/i/+L/4v/i/+L/4v/i/+L/4f/h/+H/4v/k/+L/5P/n/+z/8f/y//X//P8B
AAkAEQAgADIASgBmAIEAmACyANAA7QACAQYB7wC8AHkAPAAFAMj/iv9V/zL/I/8i/yD/
Hv8j/yr/Mf87/0v/XP9q/3n/hv+S/53/qv+1/7//xP/K/9H/1f/c/+D/4//o/+r/7v/y
//L/9P/0//b/9//4//v//P/+/////f/+//7//v//////AQACAAIAAQABAAAAAgACAAMA
BQAFAAYABwAHAAcABgAFAAYACAAJAAsADAANAA4ADwAPABAAEQASABMAFQAXABoAGwAZ
ABoAHAAdACAAIwAlACcAJwAoACkAKgAsAC0ALwAwADIAMwA0ADUANgA2ADcANwA3ADcA
NwA3ADUANQA0ADMAMgAxADAALwAsACwAKwAqACgAJgAkACIAIwAjACEAIAAfAB4AHAAa
ABoAFwAWABUAEwARABEAEAALAAkACAAGAAcABgAFAAQAAwAAAAAA///+//7//f/8//v/
+v/6//r/+f/4//f/9v/4//j/+P/4//j/+P/4//f/+P/3//f/+P/4//j/+f/5//n/+f/5
//j/+v/6//r/+//5//n/+f/5//n/+f/5//r/+v/6//v/+//7//r/+v/6//z//P/8//3/
/f/9//7//v/9//3//f/9///////+//7//f/8//z/+//9//3//P/8//z//P/8//z/+//7
//v/+//6//r/+//7//v/+//7//v//P/7//v/+//7//z//P/7//v/+//7//r/+//9//7/
/////wAAAgACAAIAAgAEAAUABQAFAAUABQAFAAYABgAGAAcACAAGAAYABQAFAAUABgAH
AAcABQAFAAUABQAEAAUABgAIAAcABwAFAAQABAADAAIAAQABAAEAAAAAAP///v/9//z/
/P/7//v/+v/6//r/+v/6//z/+v/6//n/9v/2//f/9//5//j/+P/4//b/9v/2//b/9v/2
//b/9v/4//j/+P/4//j/9//3//f/+v/6//z//v///wIABwAIAAsAEAAZACMALQA8AFAA
agCIAKMAvADYAPQAEQEkASYBDQHUAI0ATAATANb/lv9l/0b/O/86/zz/PP8//0T/S/9V
/2f/ev+I/5P/oP+q/7X/wv/N/9f/3v/i/+f/6//u//L/9//6//7/AAAAAAIABAAEAAYA
BwAIAAkACgAMAA0ADQAOAA4ADgAPAA8AEQASABMAEwAUABQAFAAUABUAFwAVABYAFwAX
ABoAGgAaABwAHAAdAB8AIAAjACQAJQAlACYAJwAoACkAKQArAC4ALwAxADIANAA1ADYA
OQA7AD0AQQBCAEMARABEAEUARwBIAEwATQBOAE8AUABQAFEAUQBPAE8ATwBPAE8ATwBO
AE0ATABLAEoASQBIAEgARwBGAEQAQgBAAD4APQA9ADsAOgA5ADgANgA0ADIALwAuAC0A
KwApACkAKAAnACUAJAAiAB8AHgAdABwAHQAaABoAGQAUABQAEwASABMAEgASABIAEQAQ
AA8ADgAMAAwADAAMAA4ADgAOAA0ADAALAAsADAAKAAoACwALAAsACwALAAoACgAKAAoA
CwALAAsACwALAAsACwALAAwACgAKAAsACwALAAoACgAKAAwADAAMAA0ADQANAA4ADgAN
AA0ADQANAA0ADQAMAAwADAAMAA0ADQANAA0ADAAMAAwADAAMAAwACQAJAAkACQAKAAoA
CwALAA0ADQANAA0ADgANAA0ADQANAA4ADgANAA0ADQANAAwADgAPABIAFAAUABQAFAAU
ABUAFQAVABUAFQAVABYAFAAUABUAFgAWABYAFQAVABcAGAAZABkAGAAXABYAFQAUABUA
FgAYABkAGQAXABYAFgAVABQAEwATABMAEgASAA8ADgANAAwADQANAA4ADgANAAwACwAK
AAoACAAIAAcACAAIAAkACQAIAAYABQAEAAYABgAGAAYABgAGAAYABgAEAAQABAAEAAYA
BQAFAAUABgAEAAQABgAHAAoADwASABUAGAAbACEAKQA2AEYAWgB2AJMAsgDQAOwABwEi
ATIBMwEeAesApABdACIA6P+n/3D/Tf9A/0D/Rv9L/07/U/9Z/2P/dv+I/5X/oP+s/7f/
wv/N/9X/3v/k/+v/7//2//r/+//+/wAABAAEAAYACAAKAAwADQAOAA8AEAASABMAEwAU
ABQAFAAXABcAGQAaABoAGQAZABgAGQAaABwAHwAdAB4AHwAfACAAIAAgACIAJAAlACcA
KAApACoAKwArACwALQAuAC8ALwAxADQANQA1ADYAOAA5ADwAPwBBAEMARQBGAEcASABM
AE0ATwBQAFAAUQBSAFMAVgBWAFcAVwBXAFcAVwBXAFcAVwBWAFUAVABTAFIAUQBQAFAA
TwBOAEwASgBIAEYARwBHAEUARABCAEAAPQA6ADoANwA2ADUAMwAxADEAMAArACkAKAAm
ACUAJAAjACIAHwAcABwAGwAYABgAFwAWABMAEgASABIAEQAQAA8ADgAOAA4ADgAOAAwA
DAAMAAsADAALAAsADAAMAAwADQANAAsACwALAAoADAAMAAwADQAMAAsACgAJAAsACwAL
AAwACgAKAAsACwAJAAgACAAIAAoACgAKAAsACQAJAAoACgALAAsACwALAAsACwAKAAoA
CgAKAAsACwALAAsACgAKAAgACAAIAAgACQAJAAkACQAIAAgACQAJAAcABwAHAAcACAAH
AAcABwAFAAYABgAFAAcABwAHAAYABAAFAAUABQADAAMAAgACAAMABAAFAAcABgAFAAQA
BAAGAAUABQAFAAcABwAJAAgACAAIAAgACAAKAAsACwALAAkACQAJAAoACgAKAAsADAAK
AAoACQAJAAcACAAJAAkABwAHAAcABwAHAAcABwAIAAkACQAHAAYABgAFAAQAAwADAAMA
AgACAAEAAAD///7//P/7//v/+v/6//r/+v/6//r/+P/4//f/9v/2//f/9//5//j/+P/4
//b/9v/2//b/+P/4//j/+P/2//b/9v/2//b/9f/1//X/+P/4//j/+P/5//z///8CAAUA
CgAPABUAHwAuAEAAVgB0AJEAsADOAOoABwEaAR4BCwHcAJUAUgAdAOb/pv9v/0j/N/8y
/zb/Ov87/0L/Sf9R/2H/dP+A/4n/lP+g/63/tv/B/8v/0v/Y/9v/4f/i/+T/6f/s/+7/
8v/0//b/+P/2//j/+f/6//v//P/+//////8AAAAAAAABAAEAAwAEAAUABQAGAAYABgAG
AAcACQAJAAoACwALAAwADAAMAA4ADgAPABEAEgAVABYAFwAXABgAGQAaABsAHQAfACIA
IwAjACQAJgAnACgAKwAtAC8AMQAyADMANAA2ADcAOQA6ADwAPQA+AD8AQABAAEEAQQBB
AEEAQQBBAEEAQQBAAD8APgA9ADwAOwA6ADoAOQA4ADYANAAyADAALwAvAC0ALAAtACwA
KgAoACYAIwAiACEAHwAdAB0AHAAZABcAFgAUABMAEgARABAADwAMAAwACwAIAAgABwAG
AAMAAgACAAIAAQAAAP///v/+//7//v/+//7//v/+//3//v/9//3//v/+//7/////////
//////7//v/+//7///////////////3//f/9//7/AAAAAAEAAQABAAAAAAAAAAAAAAAA
AAEA/////wAAAAD////////////////+//7//P/8//3//f/9//3//P/8//7//v/+//7/
+//7//v/+//6//r/+//7//v/+//7//v/+v/5//n/+f/5//r/+v/5//f/9//3//b/9v/3
//f/9//3//f/9v/2//b/9v/2//f/9//3//f/+P/4//f/9//3//X/9f/1//X/9v/4//j/
9v/3//j/+f/6//z//f/9//3/+//7//v//P/+//7///8AAAAAAAD//////f/+//////8A
AAEAAgADAP///////wAAAwADAAEAAAD+//3//P/7//v/+//6//r/+//6//n/+P/2//X/
9f/0//T/9P/0//T/9P/y//L/8f/w//D/8f/x//P/8v/y//L/8P/w//D/8P/y//L/8v/y
//L/8v/y//L/8P/v/+//7//y//L/8v/y//P/9v/5//z//f8CAAUADQAVACAAMABGAGAA
fQCYALYA0gDxAAwBGAEPAe4ArwBqADEA/v/C/4f/Wv8//zj/OP88/zv/Pv9F/03/W/9s
/3r/hf+O/5j/pf+w/73/x//Q/9T/2f/d/+D/5P/n/+r/7v/y//T/9v/2//b/+P/5//r/
/f/+/wAAAQD//wAAAAAAAAEAAQADAAQABQAFAAYABgAGAAYABwAJAAcACAAJAAkADAAM
AAwADgAMAA0ADwAQABMAFAAVABUAFgAXABgAGQAZABsAHgAfAB8AIAAiACMAIgAlACcA
KQAtAC4ALwAwADIAMwA1ADYAOAA5ADoAOwA8ADwAPQA9AD0APQA9AD0APwA/AD4APQA6
ADkAOAA3ADcAOAA4ADgANgA0ADIAMAAvAC8ALQAsACsAKgAoACYAJgAjACIAIQAfAB0A
HQAcABsAGQAYABYAEwASABEAEAAPAAwADAALAAYABgAFAAQABQAEAAQABAADAAIAAQAA
AP///v/9//z//f/+///////+//3//f/+//z//P/9//3//////////v/8//z//P/9//3/
/f/9//3//f/9//3//v/+//7//////////v/+//7//P/8//z//f/+////AQACAAAA///+
//3///////7//v/+//7///////3//f/8//z//v/+//7//v/7//v/+//7//z//P/9//3/
/f/9//3//f/6//n/+f/5//v//P/8//v/+//7//v/+v/4//n/+f/5//v/+//6//r/+P/4
//j/+f/7//v/+//8//r/+f/5//n/+f/5//n/+f/4//j/+v/6//r/+v/8//3//f/9////
/////wAAAAAAAAEAAgADAAQABAAFAAMABAAFAAUABwAHAAcABwADAAMAAwAEAAMAAwAB
AAAAAgABAAAA///9//3//P/8//v/+v/5//j/+P/3//f/9v/0//T/9P/0//b/9P/0//P/
8v/y//P/8//x//D/8P/w//L/8v/y//L/8P/w//D/8P/y//L/8v/y//D/7//v/+//8P/y
//L/9P/3//z///8AAAEABAAJABMAHwAsAD4AVgBwAIkAogC6ANgA9wAQARQB/wDMAIsA
TAATANr/nP9n/0T/Nf80/zL/MP8z/zj/Pf9H/1f/av94/4X/kv+c/6X/sP+7/8X/zP/S
/9f/2//g/+T/5f/o/+r/7P/u//D/9P/2//j/+f/6//r/+v/7//v//f/+//7//v/9//3/
//8AAAMAAwAEAAQABgAGAAcACQAHAAgACQAJAAoACgAKAAwADAANAA8AEAARABIAEwAT
ABYAFwAYABkAGQAbAB4AHwAhACIAJAAlACQAJwApACsAKwAsAC0ALgAxADMANgA4ADkA
OQA5ADkAPAA8AD0APQA9AD0APQA9ADsAOwA6ADkAOgA5ADgANwA0ADQAMwAyADIAMAAu
ACwAKQApACcAJgAnACYAJAAiACIAHwAeAB0AGQAXABcAFgAVABMAEgAQAA8ADgANAAwA
CwAIAAgABwAGAAYABQAEAAMAAgACAAIAAQAAAP///v/+//7//v/+/wAAAAAAAP///v/9
//3//v/8//z//f/9//////////7//v/+//7//////////////////////wAA/v/+////
//8BAAAAAAAAAP7//v/+/////////wAAAAD////////////////+//7//v/+////////
/////v/+//7//v/+//7//f/9//3//f/8//z//f/9//3//f/9//3//P/7//v/+//9//7/
/v/9//3//f/9//z/+v/7//v/+//7//v/+v/6//r/+v/6//v/+f/5//n/+v/8//v/+//7
//v/+v/8//z//P/8//7/////////AQABAAEAAgADAAQABgAIAAYABgAFAAUABwAIAAkA
CQAJAAkACQAJAAUABQAFAAYABwAHAAUABAAEAAMAAgABAAMAAwACAAIAAQAAAP///v/8
//v/+//6//z//P/8//z//P/6//r/+f/4//j/+f/5//n/+P/4//j/9v/2//b/9v/3//j/
+f/6//j/+P/4//j/+P/3//f/9//8//z//P/8////BAAHAAoADwASABcAIQAtADwAUABq
AIYAoQC8ANYA8gANASIBIAEDAcoAhQBIAA8A0v+U/2X/SP87/zz/PP86/z//RP9L/1f/
af96/4j/k/+e/6r/s//A/83/1//c/+D/5f/p/+7/8v/z//b/+v/8//7/AAACAAAAAgAD
AAQABQAGAAgACQAJAAoACgAKAA0ADQAPABAAEQARABIAEgASABIAEwAVABMAFAAVABUA
FgAWABYAGAAYABkAGwAcAB8AIAAhACEAIAAhACIAIwAlACcAKgArAC0ALgAwADEAMAAz
ADUANwA7ADwAPQA+AD4APwBBAEIARgBHAEgASQBIAEgASQBJAEkASQBJAEkASQBJAEgA
RwBEAEMAQgBBAEIAQgBBAEAAPAA6ADgANgA1ADUAMwAyADMAMgAwAC4ALAApACgAJwAn
ACUAJQAkACEAHwAeABwAGwAaABkAGAAXABQAFAATABAAEAAPAA4ADQAMAAwADAALAAoA
CQAIAAgACAAIAAgACAAIAAgABwAIAAcABwAIAAgACAAJAAkABwAHAAcABgAIAAgACAAJ
AAkACQAJAAkABwAHAAcACAAIAAgACQAJAAkACAAIAAgACAAIAAgACQAHAAcACAAIAAcA
BwAHAAcACQAJAAgACAAGAAYABwAHAAcABwAGAAYABgAGAAYABgAFAAUABQAFAAYABgAH
AAcABQAFAAUABQAGAAUABQAFAAUABgAGAAUAAwADAAMAAgAEAAUABQAFAAMAAwACAAIA
AgACAAIAAwADAAMAAwAEAAIAAQABAAEAAwADAAMAAwACAAIAAAAAAAIAAgACAAIABgAH
AAcABwAHAAcABwAIAAoACgALAAwADAAMAAsACwALAAwADQANAA4ADwAQABEADgANAAwA
DAANAA0ACwAKAAwACwAKAAkABwAHAAYABgAFAAQAAwACAAIAAQABAAAAAAAAAAAAAAAA
AP7//v/9//r/+v/7//v/+//6//r/+v/4//j/+P/4//r/+v/6//r/+v/6//r/+v/6//n/
+f/5//r/+v/6//r/+//8/wEABAAJAAwADwAVAB8ALAA6AFAAaACHAKYAxADgAPsAFgEk
AR8BBAHNAIYAQwAMANL/lf9k/0H/Mv80/zj/O/9A/0X/Tf9Z/2z/ev+H/5L/nv+p/7T/
vf/J/9L/1v/b/+H/5P/o/+v/8P/y//T/9v/4//r/+v/8//3//v8BAAIABAAFAAMABAAE
AAQABQAFAAcACAALAAsADAAMAAoACgALAA0ADQAOAA8ADwAQABAAEAASABQAFQAXABgA
GQAaABsAGwAeAB8AIAAhACEAIwAmACcAJwAoACoAKwAsAC8AMQAzADUANgA3ADgAOAA5
ADsAPAA/AEEAQwBFAEYARgBHAEcARwBHAEcARwBHAEcARgBFAEQAQwBCAEEAQABAAD8A
PgA+ADwAOgA4ADcANwA1ADQAMwAyADAALgAwAC0ALAArACkAJwAnACYAIQAfAB4AHAAb
ABoAGQAYABcAFAAUABMAEAAQAA8ADgANAAwADAAMAAkACAAHAAYABgAGAAYABgAGAAYA
BgAFAAQAAwADAAQABAAEAAUABQAFAAUABQAEAAQABAAEAAUABwAHAAcABwAFAAUABQAG
AAQABAAFAAUABwAGAAYABgAGAAYABgAHAAUABQAGAAYABQAFAAUABQAHAAcABgAGAAYA
BgAHAAcABQAFAAQABAAGAAYABgAGAAUABQAFAAUABAAEAAUABQADAAMAAwADAAIAAQAB
AAEAAQACAAIAAQD////////+//7///////////////7//v/8//z//P/9//v/+//7//z/
/P/7//v/+//7//v/+//7//r/+v/6//r//P/8//z//P/+/////////////////wAAAgAC
AAMABAAEAAQAAwADAAMABAAFAAUABwAHAAcABwAEAAMAAgACAAMAAwABAAAAAgABAAAA
///9//3//P/8//3//P/7//r/+P/3//f/9v/4//j/+P/4//j/9v/2//X/8v/y//P/8//1
//T/9P/0//L/8v/y//L/8v/y//L/8v/y//L/8v/y//L/8f/x//H/8v/y//L/8v/z//j/
/f8AAAEABgALABMAHQAsAD4AVAByAJEArgDIAOYAAwEWARgBBQHQAIsASgAVANz/oP9r
/0j/N/82/zj/Ov87/0D/R/9T/2P/dP+A/4f/kv+g/6v/tv/D/83/0v/W/9v/3//i/+b/
6f/s//D/8v/0//b/+P/2//j/+f/6//v//P/+//////8AAAAAAAABAAEAAwAEAAUABQAG
AAYABgAGAAcACQALAAwADQANAA4ADgAOABAADgAPABEAEgAVABYAFwAXABgAGQAaABsA
GwAdACAAIQAhACIAJAAlACYAKQArAC0ALwAwADEAMgAyADMANQA2ADoAOwA8AD0APgA+
AD8APwA/AD8APwA/AEEAQQBAAD8APAA7ADoAOQA2ADYANQA0ADQAMgAwAC4ALQAtACsA
KgApACgAJgAkACIAHwAeAB0AGwAZABkAGAAVABMAEgAQAA8ADgANAAwADQAKAAoACQAE
AAQAAwACAAEAAAAAAAAAAQAAAP///v/8//z//P/8//z//P/8//v/+v/5//n/+v/8//z/
/f/9//3//f/9//z/+v/6//r/+//9//3//f/9//v/+//7//z//P/8//3//f/9//z//P/8
//z//P/8//3//f/9//7//v/9//3//f/9///////+//7//v/+///////+//3/+//6//z/
/P/8//z/+//7//v/+//8//z//f/9//v/+//7//v//P/7//v/+//7//z//P/7//n/+f/5
//j/+v/7//v/+//5//n/+P/4//j/+P/4//n/9//3//f/+P/2//X/9f/1//f/9//3//f/
+v/6//j/+v/6//r/+v/8//3//f/9//3//f/9//7/AAAAAAEAAgAEAAQAAwADAAMABAAF
AAUABQAFAAUABQABAAEAAQACAAEAAQD///7/AAD///7//f/9//3//P/8//3//P/7//r/
+P/3//f/9v/2//b/9v/2//j/9v/2//X/8v/y//P/8//z//L/8v/y//L/8v/y//L/8v/y
//L/8v/0//T/9P/0//L/8f/x//H/8v/y//T/9P/3//r///8AAAUACgAPABkAJwA2AEgA
YAB8AJcAtADQAPAACwEaARQB9QC8AHcAPAAJAMz/jv9f/0b/Pf88/zz/PP89/0L/Sf9X
/2f/ev+G/5H/mP+k/6//uv/F/83/1P/a/93/4//m/+j/6//u//D/8v/0//j//P/6//z/
/f/+////AAACAAMAAwAEAAQABAAFAAUABwAIAAkACQAKAAoACgAKAAsADQANAA4ADwAP
ABAAEAAQABIAEgATABUAFgAZABoAGwAbABwAHQAeAB8AHwAhACQAJQAmACgAKwAtAC0A
LwAwADEANQA2ADcAOAA6ADsAPQA+AEAAQQBCAEMARABEAEUARQBFAEUARQBFAEUARQBE
AEMAQgBBAEAAPwA+AD4APQA8ADoAOAA2ADQAMQAxAC8ALgAtACwAKgAoACgAJQAkACMA
IQAfAB8AHgAbABkAGAAWABMAEgARABAAEQAOAA4ADQAKAAoACQAIAAcABgAGAAYABwAG
AAUABAACAAIAAgACAAIAAgACAAEAAAD/////AAAAAAAAAQABAAMAAwADAAIAAAAAAAAA
AQABAAEAAQABAAEAAQABAAIAAAAAAAEAAQADAAIAAgACAAAAAAAAAAEAAQABAAIAAgAB
AAEAAQABAAEAAQAAAAAAAAAAAAEAAQABAAEAAAAAAAAAAAAAAAAA///////////+//7/
//////3//f/9//3//P/7//v/+//9//7//v/9//v/+//7//r/+v/7//v/+//7//v/+v/6
//r/+v/8//7/AAAAAAAAAAAAAAEAAQABAAEAAQABAAIAAgACAAMABAACAAIAAQABAAMA
BAAFAAUAAwADAAMAAwACAAMABAAGAAUABQADAAIAAAD///7//f/9//3//P/8//n/+P/3
//b/+P/3//f/9v/4//j/+P/4//b/9P/0//P/9P/0//X/9f/z//L/8v/y//D/8P/w//D/
8f/y//P/9P/z//L/8f/w//L/8f/x//H/9P/0//T/+P/7//7/AQAEAAcACgATAB0AJwA0
AEoAZgCAAJkAtADQAOwABwEWARAB7QCyAHEAOAABAML/hP9T/zr/Mf8y/zD/MP83/zz/
Q/9R/2P/cv+A/4v/mP+i/6//vP/H/8//0v/Y/93/4f/k/+j/6//w//L/9P/2//b/9v/3
//r//P/+//3//v8AAAEAAQACAAIAAgADAAMABQAGAAcABwAIAAgACAAIAAkACwANAA4A
DwAPAA4ADgAOABAAEAARABMAFAAVABYAFwAXABgAGQAaABsAHQAfACIAIwAlACYAKAAp
ACoALQAvADEAMQAyADMANAA4ADkAOwA8AD4APwBAAEEAQQBAAEAAPwBBAEEAQQBBAD8A
PwA+AD0AOgA5ADgANwA4ADgANwA2ADIAMAAuACwAKwArACkAKAAnACYAJAAiACIAHwAe
AB0AGwAZABkAGAAVABMAEgAQABEAEAAPAA4ACwAIAAgABwAGAAYABQAEAAMAAgACAAIA
AQAAAP///v8AAAAAAAAAAP7//v/+//3//P/7//v//P/9//7/AAABAAAA///+//z//v/+
//7//////////////////////wAAAAAAAAEAAQABAAAAAAAAAAAAAAAAAAEAAQABAAIA
AgABAAEAAQABAAEAAQAAAAAAAAAAAAEAAQABAAEAAAAAAAAAAAAAAAAA/f/9//3//f/9
//7/AAABAP//////////AAD////////9//7//v/9//3//f/9//z/AAABAAEAAgAAAAAA
AAAAAAQABQAFAAUABQAFAAUABgAEAAQABQAGAAYABgAFAAUAAwAEAAUABQAFAAUABQAF
AAUABQAFAAYABQAFAAMAAgAEAAMAAgABAAEAAQAAAAAA///+//3//P/8//v/+//6//r/
+v/6//r/+v/4//j/9//4//j/+f/5//n/+P/4//j/9v/2//b/9v/4//j/+P/4//r/+v/6
//r/+P/3//f/9//6//r/+v/6//3/AgAHAAgACwAMABMAHQAnADQASABgAH4AmQCyAMwA
6AAFARwBJgEXAeoApQBiACUA6v+q/3P/UP8//zz/PP88/z3/Qv9J/1H/X/9y/4D/jf+Y
/6T/rf+6/8X/0f/Y/97/4f/n/+r/7v/v//T/+P/4//z//v8AAAIABAAFAAYABQAGAAgA
CQALAAwADAAMAAsACwANAA4AEQARABIAEgASABIAEwAVABMAFAAVABUAFwAYABkAHAAa
ABsAHQAeACEAIgAjACMAJAAlACYAJwAnACkALAAtAC8AMAAyADMAMgA1ADcAOQA7ADwA
PQA+AEIAQwBFAEYARgBHAEgASQBMAEwATQBNAE0ATQBNAE0ATQBNAEwASwBKAEkASABH
AEQARABDAEIAQQBAAD8APgA8ADsAOAA2ADUANAAyADAAMAAtACwAKwApACcAJwAmACUA
IwAiACAAHQAcABsAGgAZABYAFgAVABQAFAATABIAEQAQABAAEAAPAA4ADQAMAAwADAAM
AAwADAAMAAwACwAMAAsACwAMAAsACgAKAAkACQAJAAkACAAIAAgACAAJAAsACwALAAsA
CwALAA==
         </WaveFormData>
      </LeadData>
      <LeadData>
         <LeadByteCountTotal>10000</LeadByteCountTotal>
         <LeadTimeOffset>0</LeadTimeOffset>
         <LeadSampleCountTotal>5000</LeadSampleCountTotal>
         <LeadAmplitudeUnitsPerBit>4.88</LeadAmplitudeUnitsPerBit>
         <LeadAmplitudeUnits>��V</LeadAmplitudeUnits>
         <LeadHighLimit>2147483647</LeadHighLimit>
         <LeadLowLimit>268435456</LeadLowLimit>
         <LeadID>V4</LeadID>
         <LeadOffsetFirstSample>0</LeadOffsetFirstSample>
         <FirstSampleBaseline>0</FirstSampleBaseline>
         <LeadSampleSize>2</LeadSampleSize>
         <LeadOff>FALSE</LeadOff>
         <BaselineSway>FALSE</BaselineSway>
         <ExcessiveACNoise>FALSE</ExcessiveACNoise>
         <MuscleNoise>FALSE</MuscleNoise>
         <LeadDataCRC32>3456119691</LeadDataCRC32>
         <WaveFormData>
+v/6//r/+v/7//z//P/8//z//P/9//3/+//+//7//v/9//3//P/7//3//f/+//7//v/9
//z/+v/8//3///8AAAEAAQAAAAAA/v/8//r/+P/5//j/+P/3//f/9v/0//P/8//y//H/
8P/w/+//7//w/+7/7f/s/+v/7P/s/+z/7P/s/+z/7P/s/+v/6//r/+v/7f/t/+3/7f/r
/+v/6//q/+r/6v/q/+r/6v/q/+j/6P/q/+z/7P/w//P/+v8BAAsAFwAlADYASwBnAIYA
owDAANsA8QD9APwA5wC5AHwAQwAXAOn/s/+F/2n/WP9X/1f/Vf9X/1v/Xf9h/2v/ev+G
/5H/m/+o/7H/vP/G/87/0//W/9r/3f/g/+P/5v/r/+7/8P/w//D/8v/y//P/9P/1//f/
+P/6//v//f/9//3//f/9//7///8AAAEAAQABAAMAAwADAAQABAADAAMABQAGAAgACAAI
AAgACwANAA4ADwAQABEAEgAUABUAFgAWABcAGQAaABsAHQAcAB0AHwAgACMAJgAoACkA
KQArAC0ALgAwADIANAA2ADgAOwA9AD0APAA9AD0APQA/AEAAQABBAD8APwA+AD0APgA9
AD0APAA9ADwAPAA7ADgANwA1ADMAMQAwAC8ALgAsACsAKAAnACcAJwAlACQAIwAhAB8A
HwAdABsAGQAXABcAFQAUABQAEQAQABAADwAMAAsACgAJAAoACQAIAAgABwAGAAQABAAF
AAUABQAFAAUABQAFAAMAAgACAAEAAQADAAMABAAEAAMAAgABAP//AAABAAIAAwADAAMA
AwAEAAYABQAEAAQABgAGAAcABwAGAAYABgAFAAYABgAHAAcABQAHAAcABwAIAAgABwAH
AAcABwAHAAcABgAGAAYABgAIAAgABwAHAAcABwAHAAcABwAHAAYABQAHAAcABwAHAAcA
BwAHAAcABgAGAAYABgAEAAQABAAEAAQAAwADAAMABQAGAAYABgAEAAQABAAEAAYABgAG
AAYABAAEAAQABQAHAAgACQAKAAsADAAPABAAEAAQABAAEAARABEADwASABIAEgAQABEA
EQARABMAEwAUABQAFQAVABUAFAAVABUAFgAWABcAFwAWABYAEwASABEAEAAQABAAEQAR
AA8ADgAMAAsADQAMAAsACgAKAAkACQAKAAkABwAFAAMABAAEAAQABAACAAIAAgACAAMA
AwADAAMAAwADAAMAAwABAAEAAQAAAAIAAgACAAIAAgACAAAAAAACAAQABgAIAA0AFgAh
ACkANwBJAFoAcQCRALAAyQDkAAEBGQEjASABBQHRAJAAVQAjAO//uf+L/2v/Xv9d/1f/
U/9V/1v/X/9l/3H/gP+O/53/qf+0/73/yP/S/9r/3f/i/+j/7f/w//P/9v/7//7/AgAC
AAIABAAEAAUABgAHAAkACgAMAA0ADAALAAoACQAJAAoACwAMAAwACwAKAAsACwALAAwA
DAANAA0ADwAQAA8ADgANAAwADQAPABAAEQASABMAFAAWABcAGAAYABkAGwAcAB0AHwAe
AB8AIQAiACQAKAArAC0ALwAxADMANAA2ADgAOgA8ADwAPwBBAEEAQgBDAEMAQwBBAEIA
QgBDAEMAQwBCAEEAQAA/AD8APgA7ADoAOgA5ADYANQAzADEAMQAwAC8ALgAsACsAKAAn
ACQAIwAgAB4AHQAbABkAGQAVABMAEQAPAA4ADQANAA4ADAAKAAkABwAEAAMAAgABAAIA
AQAAAAAA/v/8//n/+P/4//n/+v/7//v/+//7//n/+P/4//f/9//3//f/+P/4//j/+P/4
//f/9//3//f/9//3//f/9//4//j/9//2//b/9v/2//f/9//2//b/9v/1//b/9v/3//f/
9//5//n/+f/6//r/+f/5//n/+f/5//n/+P/4//j/+P/4//j/9//3//n/+f/5//n/+f/5
//j/9//3//f/9//3//X/9f/1//X/9v/2//b/9v/1//T/8//y//L/8f/x//H/8//0//T/
9P/0//b/9v/2//b/9v/4//r/+//8//r/+v/7//v/+//+//7//v/8//3//f/9//3//f/+
//7//f/9//3//P/8//3///8AAAEAAQAAAAAA/f/8//v/+v/5//j/+P/3//f/9v/0//P/
8//y//H/8P/w/+//7//w//D/7//u/+3/7P/s/+z/7P/s/+z/7P/s/+v/6//r/+v/6//r
/+v/6//t/+3/7f/s/+z/7P/s/+z/7P/s/+z/7P/s/+z/7v/y//f/AAALABcAJwA5AEwA
ZwCHAKYAwwDeAPsAEQEdARgB/QDDAH4APwALANX/m/9t/1P/SP9H/0f/Rf9J/0//Uf9Z
/2f/eP+G/5H/m/+m/6//uv/G/87/0//Y/9z/3//i/+X/6v/t//D/8v/0//T/9v/2//f/
+P/5//v//P/+/////////////////wAAAQACAAUABQAFAAcABwAHAAgACAAHAAcACQAK
AAwADAAMAAwADQAPABAAEQAUABUAFgAYABcAGAAYABkAGwAcAB0AHwAiACMAJQAmACcA
KgAsAC0AMQAzADUANgA4ADoAPAA+AD4AQQBDAEMARABFAEUARQBDAEQARABFAEUARQBE
AEMAQgBBAEEAQAA/AD4APgA9ADwAOwA5ADcANQA0ADMAMgAwAC8ALAArACoAKQAmACQA
IwAhAB8AHwAbABkAFwAVABMAEQAQABAADQAMAAwACwAGAAUABAADAAQAAwACAAIAAwAC
AAAAAAD9//3//f/9//////////3//P/8//v/+//7//v//P/8//z//P/8//v/+//7//v/
+//7//v/+//8//z/+//6//r/+v/6//v/+//6//r/+v/5//r/+v/7//v/+//9//3//f/8
//z/+//7//v/+//7//v//P/8//z//P/6//r/+f/5//v/+//7//v/+f/5//j/9//5//n/
+f/5//n/+f/5//n/9v/2//b/9v/4//j/+P/4//j/9//3//f/9//4//z//P/8//z//P/9
//7//v/+/wAAAAABAAEA//8CAAIAAgAAAAEAAQABAAMAAwAEAAQABAADAAIAAAAAAAEA
AwAEAAcABwAGAAYAAwACAAEAAAD///7//v/9//v/+v/4//f/+f/4//f/9v/0//P/8//0
//L/8f/w/+//8P/w//D/8P/u/+7/7v/u/+3/7f/t/+3/7f/t/+3/7f/t/+3/7f/s/+7/
7v/u/+7/7P/q/+r/6v/s/+z/8P/y//P/+P///wcAEQAfADAARQBdAHwAnQC8ANcA8wAH
ARIBDQH3AMQAgQBBAA8A3f+l/3f/WP9J/0v/Uf9T/1X/V/9Z/1//bv9+/4n/k/+g/6v/
sv+8/8T/y//Q/9b/2//e/+H/5v/n/+r/7P/s/+7/8P/y//P/9P/1//X/9v/4//n/+f/5
//n/+f/7//z//f/+//3//f/9////AQABAAIAAgABAAEAAwAEAAQABAAEAAQABwAJAAoA
CwAKAAsADAAOABEAEgASABMAFQAWABcAGQAaABsAHQAeACEAJAAmACcAKQArAC0ALgAw
ADIANAA2ADYAOQA7ADsAPgA/AD8APwBBAEIAQgBDAEEAQQBAAD8AQAA/AD8APgA/AD4A
PgA9ADoAOQA3ADUANAA0ADQANAAzADEALQArACwAKwAoACYAJQAjACEAIQAdABsAGQAX
ABcAFQAUABQAEAAOAA0ACwAKAAkACAAHAAYABQAEAAQABQAEAAIAAgADAAMAAwADAAEA
AQABAP//AAAAAP/////9//3//v/+//z//P/8//v//P/9//7////+//3//P/8//z/+//6
//r/+v/6//v/+//8//z//P/7//z//P/9//3/+//9//3//f/+//7//f/9//3//f/9//3/
/v/+//7//v/+//7//f/9//v/+//7//v//f/9//z/+//9//3//f/9//v/+//7//v//P/8
//z//P/8//z//P/8//7//f/9//3/+//8//z//P/8//z//P/8//7//v/+//7//P/8//z/
/f/9//3//f/8/wAAAAAAAAAAAgACAAIAAgAFAAYABgAGAAYABgAHAAcABQAIAAgACAAG
AAcABwAHAAcABwAIAAgACQAJAAkACAAJAAkACgAKAA0ADQAMAAwACwAKAAkACAAHAAYA
BgAFAAUABAACAAEAAQAAAP///v/+//3//f/+//z/+//6//n/+v/6//r/+v/6//r/+v/6
//n/+f/5//n/+f/5//n/+f/5//n/+f/4//j/+P/4//j/+P/6//j/+P/4//r//P/+/wEA
CAAPABkAJwA3AEYAWwB3AJgAtwDUAPEABQERAQ4B/QDPAJAAUQAjAPX/wf+P/3H/Yv9d
/1//X/9h/2X/af9t/3n/iv+U/53/qf+y/73/xv/Q/9j/3//i/+b/6f/s/+3/8P/1//b/
+P/6//z//v/8//3//v///wEAAgAEAAUABQAFAAUABQAFAAYABwAIAAkACQAJAAsACwAL
AAwADAANAA0ADwAQABAAEAAQABAADwARABIAEwAUABUAFgAYABkAGgAaABsAHwAgACEA
IwAkACUAJwAoACcAKgAsAC0AMQAzADUANgA3ADgAOQA6ADwAPwBBAEEAQgBDAEMAQwBD
AEQARABFAEUARQBEAEMAQgBBAEEAQAA9ADwAPAA7ADwAOwA5ADcANQA0ADMAMgA0ADMA
MAAvACwAKwAoACYAJQAjACEAIQAhAB8AHQAbABkAFwAWABYAFAASABEADwAOAA0ADAAL
AAoACQAIAAgABwAGAAQABAABAAEAAQABAAEAAQABAP//AAAAAP//////////AAAAAAAA
AAAAAP////////////8BAAEAAQACAAAA///+//7/AAAAAAEAAQACAAIAAgABAAAAAAAB
AAEAAQADAAMAAwACAAIAAQABAAEAAQABAAEAAgACAAIAAgACAAIAAQABAAMAAwADAAMA
AQABAAAA//8BAAEAAQABAAEAAQABAAEAAAAAAAAAAAAAAAAAAAAAAAAA//////////8A
AAAAAAAAAAAAAAAAAP7//v/+//7//v/+//7////////////+//7//v/+//7//v//////
AAAAAAAAAAAAAAIABAAFAAYABgAGAAcABwAHAAoACgAKAAgACQAJAAkACQAJAAoACgAN
AA0ADQAMAAkACQAKAAoADAANAA0ADgAMAAoACAAGAAUABAAEAAMABQAEAAIAAQD///7/
/f/8//z/+//7//z//P/7//r/+f/4//j/+P/4//j/+P/4//j/9//3//f/9//5//n/+f/5
//n/+f/5//j/+P/4//j/+P/6//r/+v/6//j/+v/6//z///8EAAsAEwAfACsAOgBNAGcA
hACjAL4A2QDzAAUBCgH/ANsAogBlADUACwDb/6n/g/9u/2f/Z/9l/2X/Zf9p/23/d/+E
/5D/m/+l/67/t//C/8z/1v/d/+D/5P/p/+z/7f/w//H/9v/4//r//P/+//7///8AAAEA
AwAEAAYABwAJAAkACQAJAAcACAAJAAoADQANAA0ADwANAA0ADgAOAA8ADwARABIAFAAU
ABQAFAATABUAFgAXABoAGwAcAB4AHQAeAB4AHwAhACIAIwAlACYAJwApACoAKQAsAC4A
LwAzADUANwA4ADgAOgA8AD4APgBBAEMAQwBEAEUARQBFAEUARgBGAEcASQBJAEgARwBE
AEMAQwBCAEEAQABAAD8AQAA/AD0AOwA5ADgANwA2ADQAMwAwAC8ALgAtACoAKAApACcA
JQAlACMAIQAfAB0AGwAZABgAGAAVABQAFAATAA4ADQAMAAsADAALAAoACgAJAAgABgAG
AAQAAwACAAEAAwADAAMAAQAAAAAA//////////8AAAAAAAAAAAAA//////////////3/
/f/9//7/AAD///7//v/+//7//////wAAAAAAAP///v/+/////////wEAAQABAAAAAAD/
/////f/9//3//f8AAAAAAAAAAAAAAAD/////AQABAAEAAQAAAP///f/7//v/+//7//v/
/f/9//3//f/7//r/+f/4//r/+v/6//r//P/7//v/+//5//r/+v/6//r/+v/6//r/+f/4
//f/9v/4//j/+P/5//f/9//3//b/+P/4//j/+P/4//j/+v/6//r/+v/9//7//v/+/wAA
AAABAAEA//8CAAIAAgADAAUABgAHAAcABwAIAAgACQAJAAkACAAFAAUABgAGAAUABQAE
AAQABQAEAAMAAgD///7//v/9//3//P/6//n/+f/4//f/9v/2//X/9f/2//b/9f/0//P/
9P/0//T/9P/z//L/8f/w//D/8f/y//P/8v/x//D/7//x//H/8f/w/+7/7v/u/+7/7v/w
//D/8P/y//T/+P/4//v/AgAJABUAJQA1AEYAXQB7AJgAsQDMAOcA/wANAQwB8wDBAIIA
RQATAOH/r/+B/2H/VP9T/0//Sf9N/0//T/9V/2P/dP+C/4//m/+k/63/uP/C/8r/z//S
/9j/2//e/+H/5P/l/+j/6P/q/+z/8P/y//P/9P/1//T/9P/1//X/9v/3//j/+f/3//j/
+f/6//v/+//7//3//f/9//7//v//////AQACAAIAAgACAAIAAwAFAAYABwAGAAcACAAK
AA0ADgAOAA8ADwAQABEAEwAWABcAGQAaABkAHAAeAB8AHwAhACMAJAAoACoALAAuACwA
LwAxADEANAA1ADUANQA1ADYANgA3ADUANQA0ADMANAAzADMAMgAwAC4ALQArACoAKQAn
ACUAIQAgAB8AHgAeAB0AGgAZABoAGQAWABQAEgAPAAwACwAJAAcABQADAAIAAQABAAIA
AAD+//3/+//6//n/+P/3//T/8//y//L/8//y//D/8P/t/+3/7f/t/+//7//v/+3/7f/u
/+7/7//u/+3/7f/s/+7/7v/u/+3/7f/t/+3/7f/r/+v/6//s/+7/7f/s/+z/7P/s/+3/
7f/u/+7/7v/t/+z/7P/t/+3/7f/v/+//7//u/+7/7f/t/+v/6//r/+v/7v/u/+7/7v/u
/+7/7f/t/+v/6//r/+v/7f/t/+z/6//p/+n/6f/p/+f/5//n/+f/6P/o/+j/6P/o/+j/
6P/o/+j/5//n/+f/5f/m/+b/5v/m/+b/5v/m/+b/5v/m/+b/5P/k/+T/5f/n/+f/5//m
/+b/5v/m/+b/5v/m/+n/6v/q/+r/6//s/+7/7//v//L/8v/y//L/8//z//P/9f/1//b/
9v/5//n/+f/4//X/9f/2//b/9//3//b/9v/1//T/8//y//P/8v/y//H/7//u/+z/6//r
/+r/6f/o/+r/6f/p/+r/6v/p/+j/5//m/+b/5v/m/+b/5v/m/+b/4//j/+P/4//k/+X/
5v/n/+f/5//n/+b/5v/m/+b/5v/q/+r/6P/m/+j/6v/q/+7/9f/8/wUAEwAjADUARgBh
AH8AngC9ANoA9QAHAREBCgHrALEAcAA1AAEAzf+X/2v/T/9E/0X/Q/9B/0P/R/9L/1X/
Y/90/4L/jf+X/6D/q/+2/8L/yv/N/9L/1v/Z/9z/3//i/+X/6P/q/+7/7v/w//D/8f/y
//P/8//0//b/9//5//n/+f/5//n/+v/7//z/////////AQABAAEAAgACAAMAAwAFAAYA
BgAGAAYABgAHAAkACgALAA4ADwAQABIAEgASABEAEQAVABYAFwAZABoAGwAdAB4AIQAk
ACYAJwApACsALQAuAC4AMAAyADQANgA5ADsAOwA6ADsAOwA7AD0APgA+AD8APwA/AD4A
PQA6ADkAOQA4ADkAOAA4ADcANAAzADEALwAvAC4ALQAsACwAKwAoACcAJgAlACIAIAAh
AB8AHQAdABsAGQAXABUAFQATABIAEgAPAA4ADgANAAoACQAIAAcACAAHAAYABgAFAAQA
AgACAAEAAQABAAEAAQABAAEA//8AAAAA//////////8AAAAAAAAAAAAA////////////
/wEAAQABAAIAAAD///7//v8AAAAAAQABAAIAAgACAAEAAAAAAAEAAQABAAMAAwADAAIA
AgABAAEAAgADAAQABQAFAAQAAwACAAIAAgABAAEAAwADAAMAAwABAAEAAAD//wEAAQAB
AAEAAQABAAEAAQAAAAAAAAAAAAAAAAAAAAAA/v/9//3//f///wAAAAAAAP7//v/+//7/
/v/+//7//v/+//7//v////3//f/9//z//v/+//7//v8AAP3//f/+/wAAAAAAAAAAAwAE
AAQABAAEAAQABQAFAAUACAAIAAgACgALAAsACwALAAsADAAMAA8ADwAPAA4ACwALAAwA
DAANAA0ADAAMAA0ADAALAAoACQAIAAgABwAHAAYABAADAAMAAgABAAAAAAD/////AAAA
AP///v/9//z//P/8//z//P/8//z//P/5//n/+f/5//v/+//7//v/+f/5//n/+P/4//j/
+P/4//z/+v/6//r/+v/6//z//v8BAAYADQAVACEAMQBAAFMAawCKAKsAyADlAAEBFQEc
ARUB+QDEAIEARwAXAOX/sf+D/2b/Wf9Z/1v/Xf9h/2X/af9x/4D/jP+X/6H/rP+3/8D/
yP/S/9v/4P/k/+f/6P/r//D/8//2//j/+v/6//z//v///wAAAQABAAIABAAFAAUABQAF
AAUABQAGAAcACAALAAsACwANAAsACwAMAAwADQANAA8AEAASABIAEgASABEAEwAUABUA
GAAZABoAHAAbABwAHAAdAB8AIAAhACMAJAAlACcAKAApACwALgAvADEAMwA1ADYANgA4
ADoAPAA+AEEAQwBDAEQARQBFAEUARwBIAEgASQBJAEkASABHAEYARQBFAEQARQBEAEQA
QwBAAD8APQA7ADsAOgA5ADgAOAA3ADQAMwAyADEALgAsAC0AKwApACkAJQAjACEAHwAd
ABsAGgAaABkAGAAYABcAEgARABAADwAOAA0ADAAMAAsACgAIAAgABwAHAAcABwAHAAcA
BwAFAAQABAADAAMAAwADAAQABAACAAIAAgABAAEAAQABAAEAAwADAAMABAACAAEAAAAA
AAIAAgADAAMAAgACAAIAAQAAAAAAAQABAAMABQAFAAUAAgACAAEAAQADAAMAAwADAAIA
AgACAAIAAAAAAP////8AAAEAAgADAAMAAwACAAEAAQABAAEAAQABAAEAAQABAAAAAAAA
AAAAAgACAAIAAgAAAP///////wEAAgACAAIAAAAAAAAAAAAAAAAAAAAAAAAAAAAAAAEA
/////////v8AAAAAAAAAAAAA/////wAAAgACAAIAAgAFAAYABgAGAAYABgAHAAcABwAK
AAoACgAMAA0ADQANAA0ADQAOAA4AEQARABEAEAAOAA0ADQAMAA0ADQAMAAwACwAKAAkA
CAAHAAYABgAFAAcABgAEAAMAAQAAAP///v8AAP////8AAP7//f/8//v/+v/6//r/+v/6
//r/+v/6//f/9//3//f/+f/5//n/+f/5//n/+f/4//j/+P/4//j/+P/4//j/9v/2//j/
/P/+/wEABgAPABkAJQAzAEQAWQB1AJQAswDOAOsAAQELAQgB8wDBAIIASQAbAO3/u/+N
/3H/Yv9f/1//X/9f/2P/Zf9t/3v/iv+U/5v/pf+w/7v/xv/Q/9j/2//g/+T/5//q/+v/
7P/x//T/9v/4//r//P/6//v//P/9//3//v8AAAEAAwADAAMAAwABAAIAAwAEAAcABwAH
AAkACAAHAAcABgAJAAkACwAMAA4ADgAOAA4ADwARABIAEwAUABUAFgAYABcAGAAYABkA
GwAcAB0AHwAgACEAIwAkACMAJgAoACkAKwAtAC8AMAAwADIANAA2ADgAOwA9AD0APgA/
AD8APwA9AD4APgA/AEEAQQBAAD8APgA9AD0APAA5ADgAOAA3ADYANQAzADEALwAuAC0A
LAAuAC0AKgApACYAJQAiACAAIQAfAB0AHQAZABcAFQATABMAEQAQABAADQAMAAwACwAI
AAcABgAFAAYABQAEAAQAAwACAAAAAAD9//3//f/9//////////3/+v/6//n/+f/7//v/
/P/8//r/+v/6//n/9//3//f/9//5//n/+f/6//r/+f/4//j/+v/6//v/+//6//r/+v/5
//r/+v/7//v/+f/7//v/+//8//z/+//7//v/+//7//v/+v/6//r/+v/6//r/+f/5//v/
+//7//v/+f/5//j/9//5//n/+f/5//n/+f/5//n/+P/4//j/+P/4//j/+P/4//b/9f/1
//X/9//4//j/+P/2//b/9v/2//b/9v/2//b/9P/0//T/9f/z//P/8//y//P/9P/1//b/
+P/3//j/+P/4//j/+P/5//r/+v/6//z//P/9//3//f8AAAAAAAAAAAEAAQABAAEAAQAC
AAIABQAFAAUABAABAAEAAgACAAEAAQAAAAAA///+//3//P/9//z//P/7//v/+v/4//f/
9//2//X/9P/0//P/8//0//T/8//y//H/7v/u/+7/7v/w//D/8P/w/+//7//v/+//7f/t
/+3/7f/v/+//7//u/+z/7P/s/+z/7P/u/+7/7v/u//D/8v/0//n/AgALABUAIwAzAEQA
WwB5AJQAsQDOAOcA+QABAfgA2QCjAGQAMQAFANP/of95/2X/Xv9b/1n/Vf9X/1n/W/9j
/3P/hP+O/5n/of+q/7X/vv/G/87/0//Y/9r/3//i/+P/5v/n/+r/7P/u//L/9P/0//X/
9v/3//X/9v/4//n/+f/5//n/+f/5//r/+//8//3//f/9////AQABAAIAAgABAAEAAwAE
AAQABAAEAAQABQAHAAgACQAKAAsADAAOAA8AEAAQABEAEQASABMAFQAXABkAHAAeAB0A
IAAiACMAJwApACsALAAsAC4AMAAyADAAMwA1ADUAOAA5ADkAOQA5ADoAOgA7ADsAOwA6
ADkAOAA3ADcANgA1ADQANAAzADQAMwAxAC8AKwAqACkAKAAoACcAJAAjACIAIQAeABwA
HQAbABkAGQAVABMAEQAPAA0ACwAKAAoACQAIAAgABwAEAAMAAgABAAIAAQAAAAAAAQAA
AP7//v/7//v/+//7//v/+//7//n/+P/4//f/9//1//X/9v/2//f/+P/5//n/+P/3//b/
9f/3//f/9//4//j/9//2//b/9v/2//f/9//4//j/+P/3//b/9v/3//f/9//5//n/+f/4
//j/9//3//X/9f/1//X/+P/4//j/+P/4//j/9//3//X/9f/1//X/9f/1//T/8//x//H/
8f/x//P/8//z//P/8P/w//D/8P/y//L/8v/y//D/7//v/+//7f/u/+7/7v/u/+7/7v/u
//D/8P/w//L/9P/0//T/9P/z//T/9P/0//T/9P/1//X/8//2//b/9v/1//X/9P/z//X/
9f/2//b/9//3//f/9v/3//f/+P/4//f/9//2//b/8//y//H/8P/v/+7/7v/t/+v/6v/o
/+f/5//m/+X/5P/m/+X/5f/m/+T/4//i/+H/4v/i/+L/4v/g/+D/4P/g/93/3f/d/93/
3v/f/+D/4f/e/93/3P/a/9z/3P/c/9z/3v/e/97/3v/g/97/4P/k/+v/8v/9/wsAFwAl
ADoAVwB1AJIArQDIAOEA9QD7AO4AyQCPAFIAHQDr/7f/f/9V/z//OP83/zP/M/83/zf/
O/9F/1X/ZP9w/3v/h/+S/53/qP+y/7j/u//A/8T/x//K/83/0v/V/9b/2P/a/9r/2v/c
/93/3v/f/9//4P/i/+P/4//j/+P/4//j/+T/5f/m/+f/5//n/+n/5//n/+j/6P/p/+n/
6//s/+r/6v/q/+r/7f/v//D/8f/w//H/8v/0//P/9P/0//X/+f/6//v//f/+////AQAC
AAMABgAIAAkACwANAA8AEAASABQAFgAYABgAGwAdAB0AHQAdABwAGwAcAB4AHwAhACAA
HwAdABsAGAAXABcAFgAXABYAFgAVABIAEQAPAA0ACQAIAAcABgAGAAUAAgABAAAA///8
//r/+//5//f/9//z//H/7//t/+z/6//r/+z/6v/o/+f/5f/k/+P/4v/h/+D/3//e/97/
3f/c/9r/2v/b/9v/2//b/9n/2f/Z/9f/1v/W/9X/1f/W/9f/2f/a/9j/2P/Y/9f/1//X
/9f/1//Z/9n/2f/a/9j/1//W/9b/2P/Y/9n/2f/Y/9j/2P/X/9j/2P/Z/9n/2f/b/9v/
2//a/9r/2f/Z/9n/2f/Z/9n/2v/a/9r/2v/Y/9j/1//X/9f/1//X/9f/1//X/9b/1f/X
/9f/1//X/9f/1//X/9f/2P/Y/9j/2P/W/9b/1v/W/9b/1f/V/9X/2f/a/9r/2v/Y/9j/
2P/Y/9r/3P/d/97/3v/e/9//3//d/+D/4P/g/+L/4//j/+P/4//j/+T/5P/l/+X/5f/k
/+X/5f/m/+b/5f/l/+T/5P/j/+L/4f/g/+H/4P/g/9//3//e/9z/2//d/9z/2//a/9r/
2f/Z/9r/2v/Z/9j/1//Y/9j/2P/Y/9b/1v/W/9b/1f/V/9X/1f/X/9f/1//X/9n/2f/Z
/9j/1v/W/9b/1v/a/9r/2v/Y/9r/3P/e/+D/4//o//H//f8NAB0AMgBLAGkAiAClAMAA
2wD1AAMBBgHzAMMAggBBAAkA1f+d/23/Sf88/zv/Of83/zf/Pf8//0X/Uf9g/3D/e/+H
/5D/m/+k/7D/uv/B/8T/yP/N/9D/0//U/9f/2v/c/97/4P/k/+T/5f/m/+f/5f/m/+j/
6f/q/+v/7P/t/+3/7v/v//D/8f/x//H/8//z//P/9P/0//X/9f/3//j/+v/6//r/+v/7
//3//v///wAAAQACAAQAAwAEAAQABQAHAAgACQALAA4ADwARABIAEQAUABYAFwAbAB0A
HwAgACIAJAAmACgAJgApACsAKwAuAC8ALwAvAC8AMAAwADEAMQAxADAALwAuAC0ALQAs
ACkAKAAoACcAKAAnACUAIwAfAB4AHQAcABwAGwAYABcAFgAVABIAEAAPAA0ACwALAAsA
CQAHAAUAAQD///7//v/9//z//P/7//j/9//2//X/9P/z//L/8v/z//L/8P/w/+//7//v
/+//7f/t/+3/6//r/+z/7P/t/+z/6//r/+r/7P/s/+z/6//r/+v/6//r/+v/6//r/+z/
7v/t/w==
         </WaveFormData>
      </LeadData>
      <LeadData>
         <LeadByteCountTotal>10000</LeadByteCountTotal>
         <LeadTimeOffset>0</LeadTimeOffset>
         <LeadSampleCountTotal>5000</LeadSampleCountTotal>
         <LeadAmplitudeUnitsPerBit>4.88</LeadAmplitudeUnitsPerBit>
         <LeadAmplitudeUnits>��V</LeadAmplitudeUnits>
         <LeadHighLimit>2147483647</LeadHighLimit>
         <LeadLowLimit>268435456</LeadLowLimit>
         <LeadID>V5</LeadID>
         <LeadOffsetFirstSample>0</LeadOffsetFirstSample>
         <FirstSampleBaseline>0</FirstSampleBaseline>
         <LeadSampleSize>2</LeadSampleSize>
         <LeadOff>FALSE</LeadOff>
         <BaselineSway>FALSE</BaselineSway>
         <ExcessiveACNoise>FALSE</ExcessiveACNoise>
         <MuscleNoise>FALSE</MuscleNoise>
         <LeadDataCRC32>3467931224</LeadDataCRC32>
         <WaveFormData>
/P/8//z//P/8//z//f/9//3//v/+//7//f///wAAAAD+//7//v/+/wAAAQABAAEAAgAC
AAIAAgAEAAQABAAGAAYABgAGAAUAAwACAAIAAAD////////+//v/+v/3//f/+f/3//b/
9v/1//X/9f/1//P/8//y//H/8v/x//H/8f/x//H/8f/x//D/8P/w//D/8P/x//H/8f/x
//D/7v/u/+7/7v/v/+//7//s/+z/6//q/+f/5v/m/+z/8v/4/wAACwAYACQAMwBJAGEA
eQCPAJ0AogCgAJgAhgBlAEEAIQAEAOT/yf+3/7D/qv+q/6j/pf+j/6b/p/+n/6r/sf+4
/77/xP/L/9H/2P/d/9//4f/j/+b/6P/p/+z/7v/v//H/8//0//P/8v/0//X/9f/2//b/
+P/4//j/+f/7//z//f/9//3//v8AAP7//v/+//7/AAABAAEAAgAAAAEAAQABAAEAAQAC
AAMABQAGAAcACAAJAAoACwAMAAwADAAOAA8AEgATABQAFgAVABYAFwAYABsAHQAgACEA
IQAjACUAJQApACwALQAvADEAMwA0ADYANwA3ADcAOAA4ADoAOwA7AD0APQA9AD0APQA9
ADwAPAA+AD4APAA8ADsAOQA2ADQANQA0ADMAMgAvAC4AKwApACkAKAAoACcAJQAlACIA
IQAfABwAGgAYABkAFwAXABYAEwASABEADgAOAA0ADAALAAoACQAJAAkACgAIAAgABwAH
AAgACAAIAAgACAAIAAYABQAEAAMAAwAEAAUABgAGAAUAAwADAAMABgAGAAYABwAFAAUA
BQADAAQABQAGAAUABwAJAAkACgAKAAkACAAHAAkACQAKAAoACgAKAAkACAAJAAoACwAM
AAwADAANAA0ADQANAAwACwAMAA0ADwAQAA4ADgAOAA0ADwAPAA8ADwAPAA8ADwAOAAwA
DAALAAsACgAKAAsACwAMAAwADAAMAA4ADgAOAA4ADgAQABAAEAAOAA4ADgAOAA0ADQAO
AA8ADQANAA0ADQARABIAEgASABIAEgAUABQAFQAVABcAGAAYABgAGQAbABwAHAAcABwA
HAAcABwAHQAdAB0AHAAcABwAHAAdAB4AHwAiACAAIAAgAB8AHwAeAB4AHAAdAB0AHQAc
ABsAGgAXABcAGQAXABYAFgATABMAEwATAA8ADwAOAA0ADQANAA4ADwAOAA0ADAALAAwA
DAAMAAwADgAPAA8ADwAPAA4ADAAMAAwADAANAA0ACwAKAAgABwAEAAEAAAACAAoAFAAc
ACYAMwBCAFQAaQCBAJsAswDJANkA3ADUAMgArgCFAFsANQAOAOz/0//B/7r/uP+4/7L/
rf+v/7L/sf+x/7b/wf/K/9L/3P/j/+v/8v/5//3///8BAAIABgAJAAoADgARABEAEwAU
ABUAFgAWABcAFwAYABgAGgAaABoAGAAZABkAGQAXABcAGAAaABoAGgAaABoAGgAbABsA
HAAeAB8AHwAfAB4AHQAdAB0AHwAgACEAIgAjACQAJQAmACYAJgAoACkAKgArACwALgAt
AC4ALwAwADIANQA5ADsAPwBBAEMAQwBFAEgASQBLAEsATQBOAFAAUQBRAFEAUgBUAFYA
VwBXAFUAVQBVAFUAUwBTAFIAUgBSAFIAUABQAFAATwBNAEwASwBKAEkASABHAEYAQwBB
AEAAPgA9ADsANwA3ADQAMwAvACwAKgAoACgAJwAoACgAJgAkACIAHgAeAB0AHAAbABoA
GQAZABkAFgAUABQAEwAWABgAGQAaABkAGAAXABQAEwASABEAEQASABMAFAAUABMAEQAR
ABEAFAAUABQAFQATABMAEwARABMAEwATABEAEwAVABUAFgAUABMAEgARABMAEwAUABQA
FQAWABYAFgAWABYAFgAWABYAFgAXABcAFQAVABQAEwAVABUAFgAWABYAFgAWABUAFwAX
ABcAFwAVABUAFQAUABQAFAATABMAFAAUABUAFQATABIAEQAQABIAEgASABIAFAAWABYA
FgAUABQAFAAUABQAFAAVABYAGAAZABcAGAAYABgAGQAbABwAHAAcABwAHAAcABoAGwAb
ABsAHAAcABwAHAAcABwAHAAeAB8AIAAhACEAHwAeAB4AHAAbABsAGwAaABkAGAAVABUA
EwARABAAEAAPAA8ADwAPAAsACwAKAAkACgAJAAkACQAJAAkACQAJAAgACAAIAAgABgAH
AAcABwAHAAYABAAEAAQABAAFAAUABQAEAAQAAQD+//v/+P/6/wIADAAWACAALwBAAFAA
YQB7AJMArQDBANEA2ADSAMQAqgB/AFMALQAIAOT/y/+7/7L/sP+w/67/qf+r/67/r/+x
/7j/wf/I/87/1P/d/+P/6P/t//P/9f/3//r/+v/7//7/AAABAAMAAwAEAAMABAAEAAUA
BQAGAAgACgAKAAoACgALAAsACwALAAsADAAOAA4ADgAOAA4ADgAPAA8AEAAQABEAEQAR
ABMAEwAUABUAFQAWABcAGAAXABgAGQAaABoAGgAcAB0AHgAfACAAIgAlACYAJwAoACcA
KQAsAC0AMQAzADUANQA3ADoAOwA9AD8AQQBCAEQARwBHAEcASABGAEgASQBJAEkASQBJ
AEkARwBHAEYARgBGAEYARABEAEQAQwBBAEAAPwA+AD0APAA7ADoANwA1ADIAMAAvAC0A
KwArACgAJwAlACIAIAAeABsAGQAZABgAGQAYABcAFAATABEADwANAA0ADQAOAA8AEAAO
AA4ADQAMAAwACwAKAAoACgAKAAgACQAIAAcABwAGAAcACAAIAAcABQAFAAUABAAEAAQA
BQAHAAcABwAFAAUABQAFAAMAAwAFAAUABgAGAAUABAADAAUABQAGAAYABQAGAAYABgAE
AAQABAAEAAQABAAFAAUABwAHAAYABQAFAAUABgAGAAYABgAGAAUABQAFAAUABQAFAAUA
BQAEAAQABAADAAMAAgACAAMAAwAFAAQAAwACAAIAAgACAAIAAgAEAAYABgAGAAYABgAG
AAYABwAHAAcACAAIAAgABwAJAAoACgAKAAoACgAKAAoACwALAAsACgAKAAoACgALAAwA
DQAQABAAEAAQAA8ADwAOAA4ADAALAAsACwAKAAcABgADAAMABQADAAIAAgD/////////
//3//f/8//v/+v/5//n/+f/3//f/9//3//j/+P/4//j/9v/3//f/9//3//b/9P/0//X/
9v/4//n/9f/0//T/8//y//H/7v/u/+7/8v/6/wAABwAUACIALwBDAFkAbwCFAJ0ArACy
ALAApgCRAG8ASQAoAAoA6f/N/7r/rv+q/6z/rf+t/6z/q/+r/6z/s/+6/8D/xP/L/9P/
2P/b/9//4//n/+r/7P/v//D/8P/z//P/9f/0//X/9v/4//n/+f/6//r//P/8//z/+v/7
//v/+//9//3//v8AAP///v/9//z//v//////AAD+/////////wEAAQACAAMAAwAEAAUA
BgAHAAgACQAKAAoACgAMAA0ADAANAA4AEAARABIAEwAUABUAFwAaABsAGwAdAB8AHwAh
ACQAJQAnACkAKwAsAC4AMQAxADEAMgA0ADYANwA3ADUANQA1ADUANQA1ADQANAA2ADYA
NAA0ADIAMQAvAC4ALgAuAC4ALgArACoAJwAlACQAIgAhAB8AGwAbABgAFwAXABQAEgAQ
AA0ACwALAAoABwAGAAUAAgAEAAMAAgABAAAA/////////v/8//z/+//7//z//P/8//r/
+v/6//j/+P/4//j/+f/5//n/+f/4//n/9//3//f/+P/4//j/+f/3//f/9//1//f/9//3
//X/9v/3//b/9v/2//X/9P/z//X/9f/2//b/9//4//j/+P/4//j/+P/4//j/+P/5//n/
+f/5//j/9//3//f/+P/4//b/9v/2//X/9//3//f/9//3//f/9//2//b/9v/1//X/9v/2
//f/9//3//b/9f/0//b/9v/2//b/9f/2//X/9P/y//L/8v/y//P/8//0//X/8//z//P/
8//z//P/8v/y//b/9P/0//T/9v/2//b/9v/4//j/+f/5//n/+v/6//r/+//9//7//v/9
//z/+//6//r/+//7//v//P/8//z//P/+//7//v8AAAIAAgACAAEA///+//7//P/7//v/
+//6//n/+P/1//X/9f/z//L/8v/v/+//7//v/+3/7f/s/+v/6v/p/+n/6f/r/+v/6//r
/+r/6v/q/+r/6v/r/+v/6//p/+j/5v/m/+b/5v/n/+f/6f/q/+j/5f/k/+H/4P/g/+T/
6v/0//r/BQASAB4ALQBBAFkAcQCJAJkAoACeAJQAggBjAD0AGQD+/+L/x/+x/6j/ov+i
/6D/n/+d/6D/of+h/6T/q/+y/7j/vP/D/8v/zv/T/9n/2//d/+D/4P/h/+L/5P/n/+n/
6f/q/+v/7P/q/+v/6//s/+7/8P/w//D/7v/v/+//7//v/+//8P/y//T/9P/0//T/9P/1
//X/9v/2//f/9//3//f/9//4//n/+f/6//v//P/9//7///8AAAAAAAACAAMABAAFAAYA
CAAJAAoACwAMAA0ADwASABMAFQAXABkAGQAZABwAHQAfACEAIwAkACYAKQApACkAKgAo
ACoAKwArACwALQAuAC8ALQAtACwALAAsACwAKgAqACoAKQAnACYAJQAkACMAIgAjACIA
HwAdABoAGAAXABUAFQAVABIAEQAPAAwACgAIAAcABQAFAAQAAwACAAEA/v/+//3//P/7
//r/+f/5//n/+P/2//b/9f/1//b/9v/2//b/9v/2//T/8//y//H/8f/y//P/9P/0//P/
8f/x//H/8P/w//D/8f/z//P/8//x//P/8//z//H/8f/z//P/9P/2//X/9P/z//P/8//0
//T/9f/2//b/9v/1//T/8//y//T/9P/1//X/9f/1//T/8//z//P/9P/0//b/9v/2//X/
8//z//P/8//z//P/8//y//L/8v/x//H/8v/y//P/8//1//T/8//y//L/8v/y//L/8P/y
//L/8v/w//D/8P/w//H/8f/y//P/8f/x//H/8f/x//H/8P/w//D/8v/y//L/9P/0//T/
9P/2//b/9v/2//j/+P/5//n/9//4//j/+P/7//3//v/+//z//P/8//z//P/9//3//f8A
AAAAAAAAAP///v/9//7/AQACAAMAAwABAAAAAAD+//v/+//7//r/+//6//f/9//1//P/
8v/y//H/8f/x//H/8f/x//D/7//u/+3/7f/t/+3/7f/t/+3/7P/s/+z/7P/s/+3/7f/t
/+3/7P/q/+r/7P/s/+3/7f/t/+7/7P/p/+j/5f/i/+D/5P/q//L/+P8BAA4AGgApAD0A
UwBrAIMAkwCeAKAAmACKAG0ASwApAAoA7v/T/7//sv+s/6j/qP+l/6P/ov+j/6X/qP+t
/7T/uP+8/8P/yf/Q/9f/3f/f/+H/4v/i/+P/5v/m/+f/6f/r/+7/7//w/+7/7//v//D/
8v/0//T/9P/2//f/9//3//X/9f/2//j/+P/4//j/+P/6//v/+//8//r/+//7//v/+//7
//z//f/7//z//f/+/wEAAgADAAQABgAGAAgACQAKAAsADAAOAA8AEAARABIAEQATABYA
FwAbAB0AHwAfACEAJAAlACcAKQArACwALgAtAC0ALQAuADAAMgAzADMANQA1ADUANQAz
ADMAMgAyADQANAAyADIAMgAxAC8ALgAtACwAKwAqACkAKAAlACMAIgAgAB8AHQAdAB0A
GgAZABcAFAASABAADwANAA0ADAANAAwACwAIAAcABQADAAEAAAD///////8AAP7//v/9
//z//P/7//r//P/8//z/+v/6//r/+v/7//r/+//8//z//f/7//v/+//7//r/+f/5//n/
+f/5//f/+P/5//r/+f/5//v/+//8//z/+//6//n/+f/5//r/+v/9//7//v/+//3//P/7
//r/+v/6//v/+//9//3//P/7//3//f/+//7//v/+//7//f/7//v/+//7//3//f/9//z/
/P/8//v/+//7//r/+v/5//r/+v/6//r/+v/6//r/+v/4//r/+v/6//r/+v/6//r/9//3
//j/+f/7//v/+//7//v/+//6//r/+P/6//r/+v/6//r//P/8//z//P/8//z//f/9////
AAAAAAAAAQADAAQABAAFAAYABwAIAAgACQAJAAkACgAKAAoACgAIAAgACAAKAAgACAAI
AAcACAAIAAkACAAFAAUABQAEAAUABAABAAEAAQD///7//v/8//v/+v/5//j/+f/5//n/
+P/3//f/9//1//X/9f/1//f/+P/5//r/+f/5//j/9//5//j/9v/2//T/9P/1//X/9f/2
//b/9f/0//P/8P/w//T//P8EAA4AHwAwAEAAUQBrAIMAmwCvAL0AwgC+ALAAlABtAEMA
GwD0/9T/v/+x/6r/qv+o/6T/n/+h/6L/of+j/6r/s/+6/8L/yv/P/9X/2v/f/+X/5//r
//D/8v/z//T/9P/z//X/9//4//v//v/+//////8AAP7/AAAAAAAAAgADAAMAAwACAAEA
AQACAAMABAAFAAYACAAJAAkACgAIAAkACQAJAAkACQAKAAsACwAMAA0ADgANAA4ADwAQ
ABEAEgAVABcAFgAXABgAGgAdAB4AHwAgACEAIwAmACcAKwAtAC8ALwAxADQANQA3ADcA
OQA6ADwAPwA/AD8AQABAAEIAQwBDAEEAQQBBAEEAQgBDAEMARABDAEIAPwA+AD4APQA7
ADoAOQA4ADcANgA1ADQAMQAvAC4ALAArACkAJgAlACEAHwAdABoAGAAWABUAEwATABIA
EQAQAA8ADAAMAAsACgAJAAgABwAHAAcACAAGAAYABQAEAAQAAwACAAQABAAEAAIAAwAC
AAEAAQABAAEAAQAAAAAA//8AAAEAAAAAAAAAAQADAAMAAwABAAEAAQABAP////8BAAEA
AgAEAAMAAgABAAEAAQACAAIAAwAEAAQABAAGAAYABgAGAAQABAAFAAUABQAFAAQAAwAD
AAMABAAEAAQABAAEAAMABQAFAAUABQADAAMAAwACAAAAAAD/////AgACAAMAAwAFAAQA
AwACAAIAAgACAAIAAAACAAIAAgAAAAAAAAAAAP////8AAAEA//////////8BAAEAAAAA
AAAAAgACAAIAAgACAAIAAgADAAMABAAGAAcACAAJAAsADAAMAAwADAAMAAwADgAPAA8A
DwAQABAAEAAQAA0ADAALAAwADQAOAA8ADwANAAwADAAKAAsACwALAAoACwAKAAcABwAG
AAMAAQAAAAAAAQACAAMA//////7//f/8//v/+//7//v/+//7//v/+P/4//j/+P/6//v/
+//7//v/+v/4//j/+P/4//n/+f/7//z/+P/1//T/8f/w//L/+P8AAAoAFgAlADYARABZ
AHMAjQCnAL0AyQDMAMQAsgCUAG0AQwAdAPj/1v+//6//qP+m/6b/ov+h/6H/pP+l/6n/
sP+5/8D/xP/K/9P/2f/g/+f/6f/r/+3/7v/w//H/9P/0//f/9//5//r/+//8//z//f/9
//7//v8AAAAAAAAAAAEAAQABAAEAAQACAAQABAAEAAQABAAEAAUABQAGAAYABwAHAAcA
BwAHAAgACQAJAAoACwAMAAsADAANAA4ADAAMAA4ADwARABMAFQAYABcAGAAZABoAHQAf
ACIAIwAlACcAKQApACsALgAvADEAMwA1ADYAOAA3ADcANwA4ADoAPAA9AD0APQA9AD0A
PQA7ADsAOgA6ADoAOgA4ADgANgA1ADMAMgAzADIAMQAwAC8ALgArACkAKAAmACUAIwAj
ACMAIAAfAB0AGgAYABYAEwARABEAEAARABAADwAMAAwACwAKAAkACAAHAAcABwAGAAQA
BAADAAMABAAEAAQABAAEAAQAAgABAAAA/////wAAAQACAAIAAQD///////8AAAAAAAAB
AAEAAQABAP///////////f///wEAAQACAAAA///+//3//////wAAAAABAAIAAgACAAAA
AAAAAAAAAgACAAMAAwADAAMAAgABAAEAAQACAAIAAAAAAAAA/////////////wEAAQAB
AAAAAAAAAP////8AAAAAAQABAAEAAAD///7//v/+//7//v/+/wAAAAAAAP7//v/+//7/
/////wAAAQD///////////3//f/8//z//P/+//7//v/+//z//P/8//7//v/+//7///8A
AAIAAwABAAIAAgACAAMABQAGAAYACAAIAAgACAAIAAkACQAJAAwADAAMAAwACwAKAAkA
CgAMAAwADAALAA0ADAAMAAoACQAJAAkACAAHAAYAAwADAAMAAQAAAAAA///////////9
//3//P/7//r/+f/5//n/+f/5//n/+f/2//b/9v/2//j/+f/5//n/9//2//T/9P/0//T/
9f/1//f/9v/0//P/8P/v/+7/7P/u//b//P8CAAsAFgAkADMAQwBZAHEAiQCfALAAtACu
AKQAjQBrAEUAIgAGAOX/y/+6/7D/rP+s/63/q/+s/63/rf+w/7f/uv++/8T/y//R/9j/
2//h/+X/5//o/+r/6//s/+7/8f/z//P/9P/1//T/9P/1//X/9v/4//r/+v/6//r/+//7
//v/+//7//z//v/+//7//v/+//z//f/9//7/AAABAAEAAQABAAEAAgADAAEAAgADAAQA
BQAGAAcACAAIAAgACgALAAwADQAOABAADwAQABEAEgATABUAGAAZABkAGwAdAB0AHQAg
ACEAIwAnACkAKgAsAC8ALwAvADAAMgA0ADUANQA1ADUANQA1ADMAMwAyADIANAA0ADIA
MgAwAC8ALQAsAC0ALAArACoAKwAqACcAJQAkACIAIQAfAB0AHQAaABkAFwAUABIAEAAP
AA0ADQAMAAsACgAJAAYABgAFAAQAAwACAAEAAQABAAAA/v/+//3/+//8//z//P/8//z/
/P/6//v/+v/5//n/+f/5//n/+P/3//X/9f/1//T/9P/0//X/9//3//f/9f/1//X/9f/z
//X/9//3//j/+P/3//b/9f/1//X/9v/2//f/+P/4//j/9v/2//b/9v/2//b/9//3//f/
9//2//X/9f/1//b/9v/4//j/+P/3//X/9f/1//X/9f/1//X/9P/2//b/9f/1//T/9P/1
//X/9//2//X/9P/y//L/8v/y//L/9P/0//T/8v/y//L/8v/x//H/8v/z//H/8f/x//H/
8f/x//D/8P/w//L/8v/y//D/8P/u//D/8v/y//L/8v/0//T/9f/1//X/9v/2//b/9//5
//r/+v/6//r/+v/6//z//f/9//3/AAAAAAAAAAD9//z/+//8//7//v/+//3//f/8//z/
+v/5//n/+f/4//n/+P/1//X/8//x//D/8P/x//H/8f/x/+3/7f/s/+v/6v/p/+n/6f/p
/+n/6f/p/+j/6P/o/+j/6P/p/+n/6f/p/+j/5v/m/+b/5v/n/+f/5f/k/+T/4//g/93/
3v/e/+L/6v/y//j/AQAQABwAKwA/AFkAbwCFAJUAnACYAI4AfABZADEAEQD2/9j/v/+v
/6b/oP+e/57/m/+Z/5r/m/+f/6T/q/+w/7L/uP+//8X/zP/R/9X/2f/b/9r/3P/d/97/
3v/f/+H/4//m/+f/6P/n/+f/5v/m/+j/6v/q/+r/6v/r/+v/6//r/+v/7P/u/+7/7v/u
/+7/7P/t/+3/7v/w//H/8f/x//H/8f/y//P/8//0//X/9v/3//j/+f/6//j/+P/6//v/
/v///wAAAgABAAIAAwAEAAUABwAKAAsACwANAA8ADwARABQAFQAXABkAGwAcAB4AIQAh
ACEAIgAgACIAIwAjACMAIwAjACMAIwAjACIAIgAiACIAIAAgACIAIQAfAB4AHQAcABsA
GgAZABgAFQATABIAEAAPAA0ACwALAAgABwAFAAIAAAD+/////f/9//z/+//6//n/9v/0
//P/8v/x//D/7//v/+//7v/s/+z/6//p/+r/6v/q/+v/7P/t/+z/6//q/+n/6f/q/+v/
7P/s/+n/5//n/+f/5v/m/+b/5//p/+n/6f/n/+n/6f/p/+f/5//p/+n/6v/q/+n/6P/n
/+n/6f/q/+r/6f/q/+r/6v/q/+r/6v/q/+r/6v/r/+v/7f/t/+z/6//p/+n/6v/q/+r/
6v/q/+n/6f/p/+n/6f/p/+n/6f/o/+r/6v/p/+n/6f/o/+j/5//o/+j/6P/o/+b/5v/m
/+b/5v/o/+j/6P/m/+b/5v/m/+X/5f/m/+f/5//n/+f/5//m/+X/4//i/+T/5v/m/+b/
6P/o/+b/6P/o/+j/6P/p/+r/7P/t/+v/7P/s/+z/7f/v//D/8P/w//D/8P/w//D/8f/x
//H/9P/0//T/9P/y//L/8v/0//T/9P/0//P/9f/0//T/8v/v/+//7//u/+//7v/r/+v/
6//p/+j/6P/n/+f/5//n/+X/5f/k/+P/4P/f/9//3//f/9//3//f/+D/4P/g/+D/3v/f
/9//3//h/+D/3v/e/97/3v/f/9//3f/c/9r/2f/W/9X/1v/W/97/5v/u//j/BQASAB4A
LwBFAFsAcwCHAJMAlgCQAIIAaABFACEAAQDi/8b/sf+l/57/nv+c/5j/k/+R/5D/kf+V
/57/p/+s/7L/uP+9/8P/yP/N/9H/0//V/9b/2P/Z/9r/2v/b/93/3//g/+P/5v/k/+X/
5f/m/+T/5v/m/+b/5v/n/+f/5//n/+f/6P/q/+z/7P/s/+z/7f/v//D/8v/x//H/8P/v
/+//7//w//H/8f/y//P/9P/3//j/+f/6//j/+P/6//v//P/9//7/AAACAAQABgAIAAgA
CQALAAsADwARABMAEwAVABgAGQAbAB0AHwAgACIAIwAjACMAJAAkACYAJwAnACcAJwAn
ACcAJwAnACYAJgAoACgAJgAmACYAJQAjACIAHwAeAB0AHAAbABoAFwAVABQAEgARAA8A
DQANAAoACQAJAAYABAACAP///f/9//z//f/8//v/+P/2//X/9P/z//L/8f/x//H/8v/w
//D/7//t/+7/7v/u/+7/7v/u/+z/6//q/+n/6f/o/+n/6v/q/+z/6//s/+3/7f/s/+v/
6//t/+3/7f/r/+3/7f/t/+v/7P/t/+z/7P/s/+v/6v/p/+v/6//s/+z/7f/u/+7/7v/s
/+z/7P/s/+z/7P/t/+3/7v/v/+//7//v/+//8P/w/+//7v/t/+v/6//r/+v/6//r/+v/
6//q/+r/6v/p/+n/6P/o/+n/6f/q/+r/6v/q/+j/6P/o/+j/6P/q/+r/6v/o/+j/6P/o
/+X/5//o/+z/7v/u/+7/7v/u/+7/7//v/+//8P/w//D/7//x//L/8v/w//D/8P/w//D/
8f/x//H/8P/w//D/8P/z//T/9f/4//j/+P/4//f/9f/0//T/8v/x//H/8f/w/+7/7P/o
/+f/6f/n/+b/5v/j/+P/4//j/+P/4//i/+H/4v/h/+H/4f/f/9//3//f/97/3v/e/97/
4P/h/+H/4f/f/97/3P/c/9z/3P/d/93/3//e/9r/1//W/9P/0v/W/97/6P/y//7/DQAa
ACwAQwBdAHUAjQChAKsAqgCgAIwAagBDAB0A9//Q/7L/nf+P/4j/hv+G/4L/g/+F/4b/
if+N/5b/nf+i/6j/sP+5/7//xP/L/83/z//R/9T/1P/X/9z/3v/f/9//3f/e/9//3v/g
/+H/4f/i/+P/5v/n/+j/6P/p/+n/6f/p/+n/6v/s/+r/6v/q/+r/7P/t/+3/7v/w//H/
8f/x/+//7//w//H/8f/y//P/9P/1//b/9//4//r/+v/8//3//v///wAAAgADAAQABQAG
AAkACwAOAA8AEwAVABcAFwAXABoAGwAdACEAIwAkACYAJQAlACUAJgAmACgAKQApACkA
KQApACkAKQApACgAKAAoACgAJgAmACQAIwAhACAAHwAeAB0AHAAbABoAFwAVABIAEAAP
AA0ACwALAAgABwAFAAIAAAD+/////f/9//z/+v/4//b/8v/0//P/8v/x//L/8f/x//H/
7v/s/+z/6//r/+z/7P/s/+r/6v/q/+j/5//m/+X/5f/m/+f/6P/o/+f/5f/l/+X/5v/m
/+b/5//n/+f/5//l/+f/5//n/+X/5//p/+n/6v/o/+f/5v/l/+b/5//p/+r/6f/q/+r/
6v/q/+r/6v/q/+j/6P/p/+n/6//r/+r/6f/p/+n/6v/q/+j/6P/o/+f/5//n/+f/5//p
/+n/6f/o/+j/6P/n/+f/5v/m/+f/5//n/+b/5f/k/+L/4v/i/+L/5P/o/+j/5v/m/+b/
5v/m/+f/6P/q/+v/6f/q/+r/6v/p/+v/7P/s/+z/7P/s/+z/6v/r/+v/6//s/+z/7P/s
/+7/7v/u//D/7v/u/+7/7f/v/+7/7v/s/+n/6f/p/+j/5f/k/+H/4f/h/9//3v/e/93/
3f/d/93/3f/d/9z/2//a/9n/2f/Z/9f/1//X/9f/1P/U/9T/1P/U/9X/1f/V/9f/1v/U
/9T/0v/S/9P/0//V/9T/0v/P/8z/y//K/8r/zv/W/97/6P/1/wQAFgApAEEAWQBxAIkA
mwCiAKAAlgB+AFkALwAHAOD/vP+f/4//hP+A/4L/gP97/3n/fP99/3//gv+L/5T/mv+g
/6f/rf+0/7n/vf+//8H/xP/I/8n/yv/K/8v/y//N/87/z//Q/9L/0//T/9T/0v/U/9T/
1P/U/9X/1f/V/9X/1f/W/9j/2v/a/9r/2v/Y/9n/2f/a/9j/2f/Z/9n/2//b/9z/3f/d
/97/3//g/9//4P/h/+L/4v/i/+T/5f/k/+X/5v/o/+v/7P/t/+7/7f/v//L/8//z//X/
9//3//n//P/9//////8BAAIABAAGAAcACAAKAAgACgALAAsACwALAAsACwALAAsACgAK
AAgACAAGAAYACAAHAAUABAACAAAA/v/8//3//P/5//f/9v/0//P/8f/t/+3/6v/p/+n/
5v/k/+L/4P/d/9z/2v/Z/9j/1//U/9T/0//S/9H/0P/P/8//z//Q/87/zv/N/8v/zP/M
/8z/yv/K/8r/yP/I/8j/yP/J/8f/x//H/8b/x//F/8X/xf/G/8b/xv/H/8f/x//H/8X/
yf/H/w==
         </WaveFormData>
      </LeadData>
      <LeadData>
         <LeadByteCountTotal>10000</LeadByteCountTotal>
         <LeadTimeOffset>0</LeadTimeOffset>
         <LeadSampleCountTotal>5000</LeadSampleCountTotal>
         <LeadAmplitudeUnitsPerBit>4.88</LeadAmplitudeUnitsPerBit>
         <LeadAmplitudeUnits>��V</LeadAmplitudeUnits>
         <LeadHighLimit>2147483647</LeadHighLimit>
         <LeadLowLimit>268435456</LeadLowLimit>
         <LeadID>V6</LeadID>
         <LeadOffsetFirstSample>0</LeadOffsetFirstSample>
         <FirstSampleBaseline>0</FirstSampleBaseline>
         <LeadSampleSize>2</LeadSampleSize>
         <LeadOff>FALSE</LeadOff>
         <BaselineSway>FALSE</BaselineSway>
         <ExcessiveACNoise>FALSE</ExcessiveACNoise>
         <MuscleNoise>FALSE</MuscleNoise>
         <LeadDataCRC32>369817159</LeadDataCRC32>
         <WaveFormData>
3P/c/9z/3P/c/93/3f/e/97/3v/e/9//3v/g/+H/4f/i/+L/4v/i/+L/4//j/+X/4//j
/+P/4v/j/+T/5v/p/+f/5//n/+f/5//l/+X/4//j/+P/4v/i/97/3f/b/9v/2//b/9v/
2//b/9v/2//Z/9n/2P/X/9f/1v/W/9b/1v/Y/9j/1v/W/9j/2P/Y/9j/1v/X/9f/1v/W
/9X/1P/U/9b/1//X/9f/1//V/9P/0//S/9D/zv/O/9P/2v/e/+H/6f/x//n/BQATACQA
NQBFAE0ATQBIAEEANQAgAAwA+//r/9j/yf/A/7v/uv+4/7X/sP+t/6//r/+t/67/tP+4
/7v/wP/E/8r/z//R/9T/1v/X/9n/2P/b/93/3v/f/9//4f/f/+D/3v/g/+H/4f/h/+P/
5P/k/+T/5v/m/+b/5v/o/+j/6f/q/+j/6P/p/+n/6//r/+v/7f/s/+v/6v/q/+r/6f/p
/+n/7P/t/+7/8P/w//H/8f/y//L/8v/z//X/+P/4//n/+v/6//v/+//9//7///8AAAIA
BAAFAAYABwALAAwADgAPABEAEgATABUAFgAWABYAFwAZABsAHAAdAB0AHQAdAB0AHgAe
AB4AHgAfAB8AHwAfAB0AHAAcABsAGgAZABkAGAAXABYAFQATABQAEgAQABAADwANAAwA
CwAIAAYABAADAAUABAADAAIA///+//z/+//6//n/+P/3//j/+P/4//j/9v/1//X/9f/3
//f/9//3//f/9//1//X/9f/1//T/9P/2//b/9v/2//T/8//y//L/9v/3//f/9//4//j/
+P/4//n/+P/4//n/+P/6//r/+P/6//r/+v/6//v/+v/6//r/+P/5//n/+f/5//n/+f/5
//v/+//7//v/+//7//r/+v/9//7//v///wAAAAAAAAAAAAAAAAAAAAACAAMAAwACAAAA
AAD//////f/9//3//f8BAAIAAgADAAQABQAFAAYABQAFAAUABQAFAAQABAAFAAQABQAG
AAYABwAHAAcABwANAA4AEAAQABAAEAAQABEAEQASABMAFAAVABcAGAAaABsAGwAcABwA
HAAcAB0AHwAgACMAIQAhACEAIAAjACQAJgApACkAKQApACkAKQAnACcAJQAmACcAJwAo
ACQAIwAhACEAIQAhACEAIQAhACEAIQAfAB8AHgAdAB0AHAAcABwAHAAcABwAGgAaABsA
HAAdAB4AHgAfAB8AHgAeAB0AHAAcABoAGwAbABsAHQAbABsAGQAWABQAEgAUABsAIgAo
AC8AOQBDAE0AWwBtAIAAkwChAKsAqwCiAJcAhwBsAFIAOwAjABAAAwD8//f/9v/0/+//
6P/n/+n/6f/n/+r/8P/2//3/AgAIAA4AEwAZAB4AIAAhACMAJAAlACcAKgArACsAKwAr
ACwALgAuAC8ALwAvADEAMgAyADIAMAAwADAAMAAwADAAMQAyADAAMAAxADEAMQAxADEA
MwAzADMAMwA0ADIAMQAxADEANQA1ADUANgA3ADkAOgA8AD4APgA/AEEAQgBCAEMARABC
AEMAQwBFAEgASQBKAEwAUABRAFIAUwBVAFYAWABZAFkAWgBbAF0AYABgAGAAYQBhAGMA
ZABlAGMAYwBjAGMAYABgAGAAYABfAF8AXwBfAF8AXgBeAF0AXABbAFsAWgBXAFYAVQBT
AFIAUABOAE4ATABJAEcARQBCAEAAPgA9AD8APgA9ADwAOAA2ADMAMQAxADEAMQAxAC4A
LgAuAC4AKgApACkAKQAqACsALAAtACwAKwAoACcAJwAnACYAJgAoACgAKAAoACYAJQAk
ACQAJgAnACcAJwAkACQAJAAkACMAIgAiACMAJgAoACgAJgAmACYAJgAmACcAJgAmACYA
JgAnACcAJwAnACcAJwAnACcAJwAnACcAJwAnACYAJgAoACgAJwAnACYAJgAmACYAJgAm
ACYAJgAlACUAJAAiACQAJAAjACMAIwAjACMAIwAjACIAIAAfACEAIQAgACAAIQAhACEA
IQAdAB4AIAAgACAAIAAiACMAIwAkACIAIgAiACMAJAAmACcAJwAlACQAIwAiACIAIwAj
ACUAIwAjACMAIgAiACIAIwAlACUAJQAlACUAJQAjACMAIQAhACEAIAAgABwAGwAZABkA
FgAVABQAEwARABEAEQAPAA4ADAAKAAkACAAIAAgACAAIAAgABgAGAAQABAAEAAQAAgAD
AAMAAgACAAEAAAAAAP7//////////f/9//3/+f/2//L/8P/y//f/AAAGAAsAFQAhACkA
NQBHAFoAbQB9AIcAhwB+AHEAXwBCACYADwD5/+b/1//Q/8v/yv/I/8P/wP+9/73/v/+/
/8L/yP/M/9H/1v/c/+D/4//n/+r/7P/t/+3/7P/t/+3/8P/x//P/8//x//L/8v/y//P/
8//z//f/+P/4//j/+P/4//j/+P/2//b/9//4//j/+P/5//n/+f/5//n/+//5//n/+f/6
//r/+f/5//n/+//7//v//P/8//3//f/+//7//v///wEAAgACAAMABAAGAAcABwAJAAgA
CQAKAAwADgAPABAAEQARABIAFAAVABkAGgAbAB0AHgAeAB4AHwAdAB8AIAAhACEAIQAh
ACEAHgAeAB4AHgAdAB0AHQAdAB0AHAAcABsAGgAZABkAGAAVABQAEwARABAADgAMAAwA
CwAJAAgABwAEAAIAAAD///3//P/7//r/+//6//j/9//2//X/9P/z//P/9P/1//b/9P/z
//P/8//y//H/8P/v//H/8f/v/+//7f/t/+z/7P/u/+7/7v/u/+z/6//q/+r/6v/r/+v/
6//r/+z/7f/u/+3/7P/s/+3/7P/u/+7/7P/s/+z/7P/s/+3/7P/s/+z/7P/t/+3/7f/r
/+v/6//r/+3/7f/t/+3/6//r/+r/6v/q/+r/6f/p/+r/6v/q/+r/6P/o/+j/6P/q/+v/
6//q/+r/6v/p/+n/6f/p/+n/6f/q/+r/6f/p/+n/6f/o/+j/6f/r/+z/7P/s/+z/7P/s
/+3/7f/u//D/8P/w//H/8f/y//L/8f/y//L/8v/y//D/8f/x//P/8f/x//H/8P/z//T/
9v/5//f/9//3//f/9//1//X/8//z//P/8v/y/+7/7f/r/+v/7P/r/+r/6f/n/+f/5//l
/+X/5P/j/+P/4v/i/+L/4v/g/+D/3v/e/+D/4P/g/+D/3v/f/9//3v/e/93/3P/c/97/
3//f/9//3f/b/93/2//a/9r/1v/U/9X/2P/e/+P/5//v//n/AwAPABwAKwA9AEsAVQBY
AFMASwA8ACYADwD7/+r/2f/I/73/uP+2/7f/tv+z/7P/sf+v/6z/sP+2/7v/vv/E/8j/
y//N/9D/0v/V/9f/2v/b/9v/3P/d/93/3f/d/9z/3v/g/+H/4f/h/+H/4v/i/+L/5P/k
/+T/5P/k/+T/5f/m/+X/5P/k/+P/5P/l/+b/6f/n/+f/5//o/+r/6f/p/+n/6//r/+v/
7P/s/+3/7f/u/+7/7v/v//H/8P/w//H/8v/y//P/8//1//j/+f/6//z//f/9//3//f8B
AAIABAAFAAcACAAJAAsADAAMAAwADQANAA8AEAARABEAEQARABEAEgASABIAEgATABMA
EwATABEAEAAQAA8ADgANAA0ADAAJAAgABwAFAAYABAACAAIAAQD///7//f/6//j/9v/1
//X/9P/z//L/7//u/+z/6//r/+v/6//r/+j/6P/o/+j/5v/l/+X/5f/l/+X/5f/l/+X/
5f/j/+P/5f/l/+T/5P/i/+L/4v/i/+L/4f/g/+D/5P/l/+X/5f/i/+L/4v/i/+P/4v/i
/+P/4//k/+P/4P/i/+L/4v/i/+P/4v/i/+L/4v/j/+P/4//j/+P/4//j/+H/4f/h/+H/
4//j/+L/4v/i/+L/4f/h/+D/4P/g/+D/4v/i/+L/4v/g/+H/4f/g/+L/4v/h/+H/4//j
/+P/4//j/+L/4P/f/+D/4f/h/+L/4f/h/+H/4f/h/+D/4P/h/+D/4f/i/+L/4f/h/+H/
4f/j/+L/4v/j/+X/4v/k/+T/5P/k/+T/5P/m/+f/5//o/+j/6P/o/+n/6v/s/+3/7f/q
/+r/6v/q/+r/6//r/+3/6//r/+v/6v/s/+z/7f/v//H/8f/x//H/7//t/+3/6//t/+3/
7P/s/+j/5//l/+X/5P/j/+L/4f/h/+H/4f/f/9//3v/d/93/3P/c/9z/3P/e/97/3P/c
/9r/2v/a/9r/2P/Z/9n/2P/Y/9f/1v/W/9j/2f/Z/9n/2f/Z/9f/1f/U/9L/0P/Q/9P/
2v/g/+X/6//z//n/AwARACIANQBFAFMAVQBOAEUANwAiAAgA9//p/9r/yf++/7n/tv+0
/7H/rv+t/63/rf+t/67/sv+2/7n/vP/C/8j/y//N/9D/1P/V/9X/1v/X/9f/2P/b/9v/
2//d/97/3P/c/93/3f/d/9//4P/g/+D/4P/g/+D/4P/g/+D/4f/i/+L/4v/j/+P/4//j
/+P/5f/l/+X/5f/m/+j/5//n/+f/5//n/+f/6P/q/+v/6//s/+r/6v/r/+3/7v/u/+//
8P/y//P/8//1//T/9f/2//j/+v/7//z//f///wAAAgADAAcACAAJAAsADAAMAAwADQAL
AA0ADgAPABEAEQARABEADgAOAA4ADgARABEAEQARAA8ADgAOAA0ADgANAA0ADAALAAoA
CQAHAAYABAACAAIAAQD///7//f/8//r/+P/3//X/9P/z//L/8f/w/+7/7f/u/+3/7P/r
/+j/6P/o/+j/6P/n/+f/5//n/+f/5//n/+f/5//l/+X/5f/l/+T/5P/m/+b/5v/m/+b/
5f/k/+T/5f/l/+T/4//k/+T/5P/k/+P/4v/i/+P/5P/m/+b/5P/m/+b/5v/m/+f/5v/m
/+b/5v/n/+f/5//l/+X/5f/l/+X/5f/l/+X/5f/l/+T/5P/m/+b/5f/l/+b/5v/m/+b/
5v/m/+b/5v/k/+X/5f/k/+T/5P/j/+P/5f/l/+X/5f/m/+b/5f/l/+X/5f/k/+T/5f/l
/+X/5f/l/+T/5P/l/+T/5f/m/+b/5f/l/+X/5f/j/+L/4v/j/+P/5P/k/+T/5v/n/+f/
6P/o/+j/6P/o/+r/6//r/+z/7P/s/+z/7f/s/+7/7//v/+7/7v/u/+7/8P/x//H/8//z
//P/8//y//D/8P/x//P/9P/1//b/9//1//P/8//x/+//7//u/+7/7f/t/+z/7f/r/+n/
5//l/+X/5f/l/+P/4//i/+H/4f/i/+L/4v/i/+T/5P/i/+L/4P/g/+D/4P/g/+H/4f/g
/+L/4f/g/+D/4P/h/+H/4f/j/+P/4f/f/9z/2v/Y/9b/1//g/+b/6//v//f///8JABcA
JgA5AEkAVQBZAFgATwBFADIAGgAJAPn/6P/b/9L/y//G/8T/wf++/7v/uf+3/7f/uP+8
/8L/xf/I/87/1P/X/93/4P/i/+P/4//k/+P/4//k/+X/5//r/+v/7P/s/+r/6//r/+v/
7v/w//H/8v/y//L/8v/y//D/8P/x//L/9P/0//X/9f/1//X/9f/3//f/9//3//j/+P/3
//f/9//3//f/9//4//n/+//8//7//v/+////AQAAAAAAAQACAAQABQAFAAcACAAJAAoA
DAAOAA8AEAARABMAFAAWABcAGwAcAB0AHwAgACAAIAAhACMAJQAmACcAKQApACkAKQAo
ACgAKAAoACkAKQApACkAJwAmACYAJQAkACMAIwAiACEAIAAfAB0AHAAaABgAGAAZABcA
FgAVABIAEAAOAA0ADQAMAAsACgALAAoACAAHAAUAAwABAP///v/+//7//v/+//3//f/9
//v/+//7//v//f/9//v/+//9//3//P/8//z//P/8//z//P/7//r/+v/6//v/+//7//r/
+v/6//r/+v/6//v//f/8//7//v/8//z//P/8//z//f/8//z//P/9////AAABAAAA///+
//3//f/9//3//f/9//3//P/8//7//v/9//3//v/+//7//v/8//z//P/8//7///////7/
/v/+//3//f/7//v/+//7//z//P/7//v//f/9//z//P/9//3//f/9//v/+v/6//v/+v/7
//z//P////////////3//P/8//3/+//8//z//P/+//z//v/+//7//v/+//////8AAAIA
AgACAAMABAAGAAcABwAHAAgACQAKAAwADQANAA8ADwAPAA8ADgAMAAwADQAPAA8ADwAP
AA8AEQAPAA8ADQALAAsACgAKAAkACQAIAAkABgAFAAQAAwABAAEAAQD//wEAAgADAAUA
AgACAAIAAgAAAAAA/v/+////AAABAAIAAAABAAEAAAACAAEAAAAAAAAAAQABAAEA////
///////+//r/+P/4//v/AAAGAA0AGQAlAC8AOwBNAGAAcQB9AIcAiQCCAHUAYQBGACwA
EwD9/+z/4f/c/9n/2v/Y/9H/zP/L/8n/x//J/87/1P/a/9//5P/o/+r/7f/x//T/+P/7
//3/AAABAAEA/v/9////AQABAAQACgAIAAkACQAJAAkACgAKAAoACgAKAAoACgAIAAgA
CQAKAAsADAAOAA8ADwAPAA8AEQAPAA8ADwAQABEAEQASABMAEwATABMAFAAUABUAFQAW
ABcAGAAaAB0AHQAcABwAHAAeAB8AHwAhACAAIQAiACQAJwApACsALQAxADIANAA1ADUA
NgA3ADkAPAA8ADwAPQA7AD0APgA/AD0APQA9AD0APQA+AD8AQAA/AD8APwA/AD0APAA8
ADsAOgA5ADkAOAA3ADYANQAzADIAMAAuAC4ALAApACcAJQAkACIAIAAfAB0AHAAbABoA
GQAYABYAFQAWABUAFAATABIAEgASABIAEgARABEAEQAQAA8ADgANAA8ADwANAA0ADwAP
AA4ADgANAAwACwAKAAsACwALAAwADAANAA0ADQAOAA4ADgAOAAsACgAKAAsACgAMAAwA
CgANAA4ADwAQAA8ADgAOAA4ADgAPAA8ADwARABEAEQARAA8ADwAPAA8AEQARABAAEAAQ
ABAADwAPAA4ADgAOAA4ADgAOAA4ADgAOAA8ADwAOAA4ADgANAA0ADQANAA0ADQAQABAA
DwAPAA8ADwAOAA4ADQANAA0ADQANAAwADAANAA0ADQANAAwACwALAAsACwALAAoACgAL
AAsADgAOAA4ADgAOAA4ADwAPABAAEgASABIAEwASABQAFQAVABQAFAAUABQAFgAXABcA
GQAZABkAGQAYABcAFgAWABcAGQAZABkAGQAYABUAFAARABMAEwASABIAEgARAA8ADwAM
AAsACgAJAAsACwALAAkABwAGAAUABQACAAIAAgACAAIAAgAAAAAA/v/+//7//v8AAAEA
AQAAAAAA///+//7//P/9//3//f//////+//5//j/9P/y//T/+f8AAAYADwAZACEALQA7
AE0AYABzAIMAiQCFAHwAbwBZADwAJAAPAPn/5v/Z/9D/zf/M/8r/xf/C/8H/wf/B/8H/
xv/M/9D/0f/Y/97/5P/n/+3/8P/w/+//7//w//H/8//0//X/9//3//f/+P/4//r/+//7
//v/+//8//z//P/6//r/+v/6//z//P/9//7//P/8//3//f/9//3//f////3//f/9//7/
/P/7//v/+/////////8AAP7//////wAA/v/+////AQAEAAQABQAGAAQABQAFAAcACgAL
AAwADgAOAA8AEAARABMAFAAWABcAGQAaABsAHQAcABwAHAAdAB0AHwAgACEAIQAhACEA
IQAgACAAIAAgAB8AHwAfAB8AHQAcABwAGwAaABkAGQAYABkAGAAXABUAEgAQAA4ADgAP
AA0ADAALAAoACAAGAAUABQAEAAMAAgABAAAA/v/9//r/+f/4//f/9v/2//b/9v/0//P/
8//z//P/8//z//P/8//z//H/8f/x//H/8P/w//L/8v/y//L/8P/v/+7/7v/w//H/8f/x
/+7/7v/u/+7/7f/s/+z/7f/u//D/8P/u/+7/7v/u/+7/7//u/+7/7v/w//H/8f/x/+//
7//v/+//8f/x//H/8f/v/+//7v/u/+//7v/s/+v/6//s/+3/7v/s/+z/7P/s/+z/7f/t
/+z/7P/s/+v/6//t/+3/7f/t/+7/7v/t/+3/7f/t/+z/7P/r/+v/6//r/+v/6v/q/+v/
7P/t/+7/7v/t/+3/7f/t/+v/6v/q/+v/6//s/+z/7P/q/+v/6//q/+z/7P/s/+z/7v/v
/+//8P/u/+7/7v/v/+7/8P/x//H/8f/y//P/9P/0//X/9f/3//n/+f/5//j/9//2//b/
9//3//f/9//3//n/9//3//X/9f/1//T/9P/w/+//7f/t/+7/7f/s/+v/6//r/+v/6f/p
/+j/5//n/+b/5v/m/+b/5P/k/+L/4v/i/+L/4v/i/+T/5f/l/+T/5P/j/+L/4v/g/+H/
4f/h/+P/4f/h/9//3v/a/9r/2P/b/97/5P/p/+//9f/9/wcAEwAiADMAQwBVAF8AXgBX
AE0APAAoABEA///u/93/zv/D/7z/uv+5/7j/tf+1/7f/s/+y/7b/uv+9/8L/xv/M/8//
0f/U/9j/2f/Z/9r/2//d/+D/4f/h/+P/4f/g/+D/4P/h/+H/4f/l/+b/5v/m/+b/5v/m
/+b/5v/m/+f/6P/q/+r/6//r/+r/6f/o/+n/6//r/+v/7P/u/+3/7f/t/+//7//v//D/
7v/v/+//8P/y//L/8//1//T/9P/1//b/9v/3//f/+f/4//n/+v/8//z//f/+//////8A
AAIAAwAGAAgACgANAA4ADgAOAA8ADwARABIAEwATABMAEwATABAAEAAQABAAEQARABEA
EQAPAA4ADgANAA4ADQANAAwADQAMAAsACQAKAAgABgAGAAUAAwACAAEA/v/8//r/+f/3
//b/9f/0//P/8v/w/+//7v/t/+z/6//s/+z/7P/s/+j/5//n/+f/5//n/+f/5//p/+n/
5//n/+f/5//m/+b/5P/k/+T/5P/k/+P/4v/i/+L/4//j/+P/5P/k/+T/5P/j/+L/4v/j
/+L/5P/k/+L/5P/k/+T/5P/l/+T/5P/k/+T/5f/l/+X/5P/j/+L/4f/j/+P/4//j/+P/
4//i/+L/4v/i/+H/4f/h/+L/4//k/+L/4v/i/+L/4v/j/+P/4v/k/+T/4//j/+P/4//j
/+P/5v/m/+X/5f/j/+P/4v/i/+X/5f/l/+X/4//i/+L/4//i/+P/5P/k/+P/4//j/+P/
4f/g/+D/4f/h/+L/4v/i/+L/4f/f/+D/4v/i/+L/4v/k/+X/5f/m/+b/5v/m/+f/6P/q
/+v/6//q/+r/6v/q/+z/7f/t/+//7//v/+//7v/t/+z/7P/t/+//7//v/+//7//t/+3/
6//r/+v/6v/q/+r/6f/n/+f/5P/j/+L/4f/h/+H/4f/f/9//3v/d/93/3P/c/9z/3P/c
/9z/2v/a/9r/2v/a/9r/3P/d/93/3P/a/9n/2P/Y/9j/2f/Z/9n/2f/X/9f/1//U/9L/
0P/Q/9P/2v/g/+P/6f/x//n/AwARACQANQBDAE8AUQBKAEEAMwAcAAQA8//j/9T/x/++
/7n/tv+0/7H/rv+r/6v/qf+r/67/sv+0/7f/vP/A/8b/yf/P/9L/1P/V/9X/1v/X/9f/
2P/Z/9v/3f/d/97/3v/d/93/3P/b/9//4P/g/+D/4P/g/+D/4P/e/97/3//g/+L/4v/j
/+P/4f/h/+H/4//l/+X/5f/m/+b/5f/l/+X/5f/l/+X/5v/o/+n/6f/q/+j/6P/p/+v/
7P/s/+3/7v/s/+3/7f/v//D/8f/y//T/+P/5//r/+//7//z//v///wMABAAFAAcACAAI
AAgACQAHAAkACgALAAsACwALAAsACgAKAAoACgALAAsACwALAAsACgAKAAkACAAHAAcA
BgAFAAQAAwABAAAA/v/8//z/+//5//j/9//0//L/8P/v/+//7v/t/+z/7f/s/+r/6f/m
/+X/5P/j/+T/5P/k/+T/4P/f/9//3//f/9//3//f/+H/4f/f/9//3f/d/9z/3P/e/97/
3v/e/9z/2//a/9r/2v/b/9v/2//c/9z/3P/c/93/3P/c/93/3P/e/97/3P/c/9z/3P/c
/93/3P/c/9z/3P/d/93/3f/b/9v/2//b/93/3f/d/93/3f/d/9z/3P/d/9z/2v/Z/9n/
2v/b/9z/2v/a/9r/2v/a/9v/2//a/9r/2v/Z/9n/2f/Z/9n/2f/a/9r/2f/Z/9n/2f/Y
/9j/2f/Z/9n/2f/X/9b/1v/X/9b/1//Y/9j/1//X/9f/1//V/9T/1P/V/9f/2P/Y/9j/
2v/Z/9r/2v/a/9r/2v/c/93/3f/e/97/3v/e/9//4P/i/+P/4//k/+T/5P/k/+L/4//j
/+X/5//n/+f/5v/k/+T/5f/n/+f/5//n/+f/6f/n/+f/5f/l/+X/5P/k/+T/4//h/+H/
3v/d/9z/2//d/93/3f/b/9v/2v/Z/9n/1v/W/9b/1v/Y/9j/1v/W/9j/2P/Y/9j/2P/Z
/9n/2P/a/9n/2P/Y/9j/2f/Z/9n/2f/Z/9f/0//Q/9D/zv/Q/9f/3v/k/+v/8//7/wEA
DQAbACwAOwBLAFEAUQBMAD8ALwAYAAQA8//h/9L/x//A/73/vP+6/7P/rv+r/6v/qf+r
/7L/uP+8/7//wv/G/8z/0f/T/9b/2P/Z/9n/2v/Z/9v/2v/b/9v/3f/d/97/4v/g/+H/
4f/h/+H/4v/i/+L/5P/k/+T/5P/i/+L/4//k/+X/5v/o/+n/6//r/+v/7f/s/+v/6v/q
/+r/6f/p/+n/7f/t/+3/7v/w//H/8f/y//H/8P/w//H/9P/0//X/9v/3//n/+v/9//3/
/f/9//7/AAABAAIAAwAHAAgACgALAA0ADgAPABEAEAAQABAAEQATABUAFgAXABcAFwAX
ABcAGAAYABgAGAAZABkAGQAZABkAGAAYABcAFQATABIAEAARABAADwANAAwACgAIAAgA
CQAHAAYABQAEAAIAAAD///7//P/6//j/+P/4//f/9//2//X/9P/z//D/8P/w//D/8P/v
/+//7//v/+//7//v/+//7//t/+3/7P/r/+n/6P/q/+r/6v/q/+3/7f/t/+7/7f/t/+z/
6//r/+z/7f/u/+3/7P/s/+3/7P/u/+7/7P/s/+z/7P/s/+3/7P/s/+z/7v/v/+//7//u
/+3/7P/r/+3/7f/t/+3/7v/v/+//8P/w//D/7//v//D/8P/w//D/8P/w//D/8P/u/+//
7//u/+7/7v/t/+3/7f/t/+3/7f/w//D/7//v/+3/7f/s/+z/7//v/+//7//r/+r/6v/r
/+j/6//u//D/8f/y//P/9P/y//P/8//0//L/8v/y//P/9P/2//f/9//2//b/9v/2//T/
9f/1//f/9v/1//T/8v/0//b/+f/9//v/+//7//v/+//5//n/9//3//f/9v/2//H/7//s
/+v/6//r/+v/6//r/+v/6//p/+n/6P/n/+f/5v/m/+b/5v/m/+b/5P/k/+b/5v/m/+b/
6P/p/+n/6P/m/+X/5P/k/+T/5f/l/+X/5//n/+P/4f/g/9z/2v/e/+X/6v/y//v/BQAN
ABkAKwA/AE4AXwBvAHUAbwBkAFUAPwAmABAA+f/j/9T/yf/A/7v/uv+4/7X/sv+z/7P/
s/+3/7z/wv/E/8f/zv/W/9r/3//j/+L/5P/n/+n/6P/r/+3/8P/x//H/7//v/+7/7P/t
/+//8P/x//T/9v/3//j/+P/4//j/+P/2//b/9//4//b/9v/3//f/+f/5//n/+//9//3/
/f/+//z/+//7//v//f/9//3//v/8//3//f/+/wAAAAABAAMABAAEAAUABgAGAAcABwAJ
AAsADQAPABIAFAAVABYAFwAXABgAGgAbAB8AIAAhACMAIwAiACEAIQAjACUAJgAnACcA
JwAnACcAJAAkACQAJAAlACUAJQAlACEAIAAgAB8AHgAdAB0AHAAZABgAFwAVABQAEgAQ
ABAADwANAAwACwAIAAYABAADAAMAAgABAAAA/f/8//r/+f/6//n/+P/3//b/9v/2//b/
8//x//D/7//x//H/8f/x/+//7//t/+3/6//r/+r/6v/r/+z/7f/u/+z/6//q/+r/6v/r
/+v/6//s/+z/7P/s/+3/7P/s/+3/7v/w//D/7v/u/+7/7v/u/+3/7P/s/+z/7v/v/+//
7//t/+3/7f/t/+3/7f/t/+3/7f/t/+z/7P/u/+7/7f/t/+z/7P/s/+z/7P/s/+z/7P/s
/+3/7f/s/+r/6v/p/+n/6//r/+v/6//q/+r/6f/p/+f/5//m/+b/6f/p/+v/6v/o/+j/
6P/o/+n/6//s/+7/7v/u/+7/7//v//D/8P/v//D/8P/w//D/7//v/+7/7//t/+3/7f/s
/+7/7v/v//H/7//v/+//7//v/+3/7f/r/+n/6f/o/+j/5v/l/+P/4//h/9//3f/b/9v/
2//b/9n/2//a/9n/2f/W/9b/1v/W/9b/1v/U/9T/0v/S/9L/0v/Q/9H/0f/Q/9L/0f/Q
/9D/zv/P/8//z//R/8//zf/L/8j/xP/C/8T/x//O/9L/2f/h/+3/9/8DABUAJgA5AEkA
VQBZAFIARwA1AB4AAgDp/9P/vP+v/6b/of+g/57/mf+U/5H/k/+R/5H/kv+Y/57/of+m
/6r/sP+1/7n/vP++/7//v//C/8P/w//E/8P/w//F/8X/xv/G/8b/x//H/8f/yP/I/8f/
xv/G/8b/xv/G/8b/xv/H/8j/yv/K/8v/y//J/8n/yf/L/8n/yf/J/8r/zP/L/8v/y//N
/83/zf/O/87/z//P/9D/z//O/87/z//Q/9D/0f/S/9L/0//T/9X/1f/V/9X/1v/Y/9n/
2v/b/93/3v/g/+H/4f/i/+P/5f/o/+j/6P/p/+f/6f/q/+v/6//r/+v/6//s/+z/7P/s
/+z/6//q/+n/6f/o/+j/5//l/+P/4v/g/9//3v/d/9v/2v/Y/9b/1v/T/9H/0P/P/87/
zP/K/8n/yP/G/8T/wv/D/8L/wP+//7z/u/+6/7n/uP+4/7j/uP+2/7X/tf+1/7X/tf+1
/7X/s/+z/7H/sf+x/7H/sP+w/67/rv+u/67/rv+t/6z/rP+t/63/rP+r/6z/rP+s/6z/
rf+s/w==
         </WaveFormData>
      </LeadData>
   </Waveform>
</RestingECG>
