# Supplementary material for: Detection of Left Atrial Enlargement Using a Convolutional Neural Network-Enabled Electrocardiogram
Source: Front Cardiovasc Med. 2020 Dec 17;7:609976. doi: 10.3389/fcvm.2020.609976 (PMC7773668; doi:10.3389/fcvm.2020.609976)
Supplement: Supplementary file 4 [file Data_Sheet_4.ZIP › normal3/1802031649_1064_0000000K.XML]

<?xml version="1.0" encoding="Windows-1252"?>
<!DOCTYPE RestingECG SYSTEM "restecg.dtd">
<RestingECG>
   <PatientDemographics>
      <PatientID>1802031649</PatientID>
      <PatientAge>65</PatientAge>
      <AgeUnits>Years</AgeUnits>
      <Gender>Female</Gender>
      <PatientLastName>kuangcuiya</PatientLastName>
   </PatientDemographics>
   <TestDemographics>
      <DataType>Resting</DataType>
      <Site>1</Site>
      <AcquisitionDevice>MAC55</AcquisitionDevice>
      <Status>Unconfirmed</Status>
      <Priority>Normal</Priority>
      <AcquisitionTime>09:23:38</AcquisitionTime>
      <AcquisitionDate>07-29-2016</AcquisitionDate>
      <CartNumber>1</CartNumber>
      <AcquisitionSoftwareVersion>009C</AcquisitionSoftwareVersion>
      <XMLSourceVersion>MAC5000 v1.0</XMLSourceVersion>
   </TestDemographics>
   <RestingECGMeasurements>
      <VentricularRate>72</VentricularRate>
      <AtrialRate>72</AtrialRate>
      <PRInterval>176</PRInterval>
      <QRSDuration>82</QRSDuration>
      <QTInterval>412</QTInterval>
      <QTCorrected>451</QTCorrected>
      <PAxis>53</PAxis>
      <RAxis>30</RAxis>
      <TAxis>54</TAxis>
      <QRSCount>12</QRSCount>
      <QOnset>219</QOnset>
      <QOffset>260</QOffset>
      <POnset>131</POnset>
      <POffset>181</POffset>
      <TOffset>425</TOffset>
      <ECGSampleBase>500</ECGSampleBase>
      <ECGSampleExponent>0</ECGSampleExponent>
   </RestingECGMeasurements>
   <Diagnosis>
      <Modality>Resting</Modality>
         <StatementCount>2</StatementCount>
         <LabelText>12SL ��ϳ���</LabelText>
      <DiagnosisStatement>
         <StmtFlag>ENDSLINE</StmtFlag>
         <StmtText>�������</StmtText>
      </DiagnosisStatement>
      <DiagnosisStatement>
         <StmtFlag>ENDSLINE</StmtFlag>
         <StmtText>���� ECG</StmtText>
      </DiagnosisStatement>
   </Diagnosis>
   <Waveform>
      <WaveformType>Rhythm</WaveformType>
      <WaveformStartTime>0</WaveformStartTime>
      <NumberofLeads>8</NumberofLeads>
      <SampleType>CONTINUOUS_SAMPLES</SampleType>
      <SampleBase>500</SampleBase>
      <SampleExponent>0</SampleExponent>
      <HighPassFilter>16</HighPassFilter>
      <LowPassFilter>150</LowPassFilter>
      <ACFilter>NONE</ACFilter>
      <LeadData>
         <LeadByteCountTotal>10000</LeadByteCountTotal>
         <LeadTimeOffset>0</LeadTimeOffset>
         <LeadSampleCountTotal>5000</LeadSampleCountTotal>
         <LeadAmplitudeUnitsPerBit>4.88</LeadAmplitudeUnitsPerBit>
         <LeadAmplitudeUnits>��V</LeadAmplitudeUnits>
         <LeadHighLimit>2147483647</LeadHighLimit>
         <LeadLowLimit>268435456</LeadLowLimit>
         <LeadID>I</LeadID>
         <LeadOffsetFirstSample>0</LeadOffsetFirstSample>
         <FirstSampleBaseline>0</FirstSampleBaseline>
         <LeadSampleSize>2</LeadSampleSize>
         <LeadOff>FALSE</LeadOff>
         <BaselineSway>FALSE</BaselineSway>
         <ExcessiveACNoise>FALSE</ExcessiveACNoise>
         <MuscleNoise>FALSE</MuscleNoise>
         <LeadDataCRC32>2916913243</LeadDataCRC32>
         <WaveFormData>
7//v/+//7v/s/+z/7f/t/+//7f/v/+//6P/6////8//v//b/+P/8/wIACAAMAA8AGQAl
ADQARgBWAGIAaABsAHAAbABSADoALwAaAP//7//t//T/9P/w/+v/6//t/+//7//u//D/
8P/r/+n/6v/m/+T/4v/g/+H/4v/k/+b/5P/k/+T/4//i/+X/5//q/+j/6P/m/+b/6P/q
/+v/7f/q/+r/6P/l/+f/5//l/+j/6P/o/+j/6//p/+f/5v/m/+r/6//s/+3/6//q/+n/
7P/r/+n/7P/x/+7/6v/p/+r/6P/n/+f/6P/t/+//8P/x/+3/7P/s/+3/7//w//H/8v/w
//H/8f/w//D/8P/w//D/8//2//T/9P/4//j/+f/5//v//P/9/wAA/v/+//z/+v/7//3/
/v///wMABAADAAQAAQD+//3//P/9////AgAFAAMAAwD///v/+//9////AgADAAUABQAD
AAAA/v/9//z//f/7//v/+v/3//X/9f/1//L/8P/w//L/8f/x//H/8v/x/+//7v/s/+7/
7P/u//D/7v/t/+3/7P/w//H/8v/w/+3/7P/s/+v/7f/u/+//7//x//H/8P/w/+3/7P/r
/+v/7v/w/+z/7P/q/+v/7P/s/+v/6//q/+r/7f/v//D/8v/x//D/7//t/+n/6//s/+z/
7v/v//D/8v/y//L/8v/z//H/8P/w//H/8f/y//P/8//1//P/8//0//T/9P/0//L/9P/0
//T/9v/z/+7/6v/t//H/8//0//X/8f/x//H/8f/y//L/8//0//b/9f/1//T/8//z//P/
9f/1//X/8//z//b/9f/x//D/8v/y//L/8v/w/+//8P/v//H/8f/z//j/9P/v/+//7//t
/+v/7v/w//L/8//1//j/9v/y//H/8P/w//D/8P/w//L/9v/5//v/+f/5//v/+//4//X/
9//0//X/9//7/wEAAQAEAAQABwACAAEAAQABAAIAAwADAAIAAQABAAEA///8//v/+v/3
//n/+f/1//H/8//z//L/8P/r/+r/7f/s/+z/7f/u/+3/6f/n/+n/7P/t/+v/5//n/+v/
6//p/+n/6//r/+v/7f/v/+//7v/u/+v/6//q/+n/5//p/+n/5v/m/+//7f/p//L//P8A
AAAAAgAQABUACwARACoARgBYAFwAaAB0AHIAbABiAEwAMQAcAAUA8//v//D/8P/u/+v/
6f/n/+f/6f/u//D/7v/r/+v/8P/r/+r/6f/o/+j/6P/p/+r/6v/q/+r/6f/o/+v/7f/w
/+3/7P/p/+j/6v/q/+n/6f/q/+z/7P/r/+3/7f/r/+7/8P/w//D/8//x/+//7v/u/+3/
7f/t/+3/7v/u/+7/8v/t/+n/6v/t//D/8P/z//j/9f/z//L/8v/2//f/9//3//X/9P/0
//X/9f/0//P/8v/1//f/+P/4//b/9v/2//b/+P/8//v//P/8//z//f/9//7//v/+/wAA
AgAEAAQABAAEAAUABQAFAAoACgAIAAgACgAKAAwADgAJAAcABgAFAAgACwAKAAkABgAF
AAQABAAHAAkACQAHAAUABAAEAAQAAQD//////v/9//v/+//7//b/9P/0//b/9v/1//T/
9P/0//P/8//y//T/8v/0//b/9f/1//b/9v/0//P/8v/u//D/8P/x//H/8P/w//D/7//x
//H/8P/w//H/8P/v/+//8v/0//D/8P/v/+//7//u//H/8//0//b/9f/z//D/7v/x//L/
8//z//H/8//0//T/8v/x//D/8P/w//D/8P/x/+//7v/u/+//8f/y//P/8//y/+//7v/u
/+3/7P/r/+j/7//y//X/+v/5//T/8P/z//P/8//y//H/8f/x//H/8f/t/+z/7P/s/+7/
7//x//L/7v/t/+z/7f/v/+//7f/t//L/8//x//L/7//u/+3/7P/s/+3/8P/x/+z/6f/o
/+r/7f/t//L/9//0//H/8//0//D/7//v//D/8v/y//H/8f/t//L/9P/0//L/8P/u/+z/
7f/w//L/8//z//P/9f/1//f/9f/4//b/9P/z//T/9//8/wAAAQAFAAMAAwAEAAUAAQD/
//z/+P/6//v//P/7//z/+//6//f/9v/1//D/6//t/+3/7P/q/+X/5P/n/+b/6f/r/+3/
7f/n/+P/4//k/+r/6//q/+3/7v/t/+r/6f/m/+X/5P/l/+j/6f/p/+r/5v/l/+P/4f/h
/+P/4//g/+r/8//r/+f/8v/+/wIABAAGAAYACwATABUAKgBSAGwAbABuAHYAdABsAFYA
OgAhAAwA9//n/+f/8P/w/+7/6//n/9//3//n/+z/7P/u/+//7//m/+X/5v/n/+j/5v/m
/+f/6P/p/+r/6//r/+f/6f/q/+z/6v/q/+j/6P/r/+z/7P/t/+v/7P/r/+n/6f/p/+f/
6v/s/+z/7P/v/+3/6//q/+r/6P/n/+b/5f/r/+7/8f/4//P/7//w//P/8f/s/+r/6v/u
/+//8f/0//P/8//y//H/8f/w//D/8f/z//T/9f/2//b/9//3//b/9//4//n/+v/5//r/
9v/0//n/+v/8//3//P/8//z//v8CAAQABAAEAAUABwAIAAkACgAIAAQAAgAEAAQABgAI
AAcABwAIAAkACAAJAAYAAwAEAAUABgAIAAYABwAGAAMAAQAAAAAAAAD9//v/+//6//z/
+//8//3/9//0//P/9P/0//P/8v/y//P/8//0//T/9f/y//P/9P/y//H/8f/w/+//7//v
/+z/7f/u//D/8f/w//D/8P/v//L/8//z//T/8f/u/+v/6f/u//D/7P/s/+7/7//w//D/
8P/v/+3/7P/v//H/8v/0//P/8v/x/+//7//z//b/+P/z//H/7//u//H/8v/z//X/8//y
//L/8//x//L/8//z//X/8//z//T/9P/0//T/8v/2//b/9v/4//X/8P/s/+//8f/z//T/
9f/z//P/8//z//D/8P/x//L/8P/v/+//7v/w//P/9v/7//f/9f/x/+//9f/1//L/8v/w
//D/8P/w//D/8f/0//X/8//x//H/9P/w/+v/6//r/+3/7f/y//b/9P/z//P/9P/y//T/
8v/z//T/9f/2//b/+P/5//n/+P/3//j/9//1//P/9v/0//X/9f/3//v//v8CAAMABwAE
AAMAAwADAAQABQAFAAQAAwADAAMAAQD+//3//P/5//f/9//z/+//7f/t/+z/6v/r/+7/
9f/4//P/8f/v/+v/6P/l/+b/6P/u/+//7v/x//D/7//s/+v/6//r/+v/7f/v/+//7v/u
//D/8f/x//H/7//x//H/7v/s//H/7f/v//j/+v/8/woAEAAKAA0AGwAlADAAPgBOAF4A
agByAHYAaABQADwALwAaAP3/6//t//T/9P/y//H/6f/l/+v/6f/y/wAA+v/z//n/9v/y
//D/7v/s/+7/7v/v//D/8//0//X/9f/x//H/8P/w//L/9P/0//b/9f/0//L/8f/0//b/
9v/1//L/8f/u//D/8v/0//b/+//5//f/9v/2//n/+f/5//n/9//2//X/+P/1//P/9v/7
//3/+v/6//z/+v/5//n/+v/8//3//f/9//n/+P/4//n//P/8//z//P/9////AAAAAP7/
/v/+//7///8CAAAAAAAEAAQABQAFAAcACAAJAAwADgAQABAAEAAQABEAEQARABIAEgAQ
ABAADwAOAA8AEAARABEAEgATABAAEQAOAAsADAANAA4AEAAOAA8ADgALAAkACAAIAAgA
CgAJAAoACgAIAAUABAADAAEAAAABAAQAAAD///7//v8BAAEAAgACAAAA/P/8//z/+//7
//z//P/+////AAD+//v/+v/6//n/+//8//3//f/8//v/+f/4//n/+v/7//3///8AAPv/
+v/3//f/9//2//r/+//7//z/+//7//r/+v/8//z//P/7//r//f///wAA////////AAAA
AAAAAAABAP///v/+////AQACAAMAAwADAAEAAQACAP///v/9//r/AAACAAQACAAGAAAA
+//9/wAAAQABAAEAAwAFAAcACQAEAAIAAQAAAP7//f/9//z//f/9//3///8AAAEAAAAB
AAQAAwD///7//v/+//7//v/+////AgADAP//+//5//r/+P/1//f/+f/7//v/AAAEAP//
/f/8//z/AAAAAPr//f/+////AAD+/wAAAQABAP////8BAAEAAQD//wIAAAAAAAEABAAJ
AAgACgAJAAsACgALAA0ADwANAA0ADAAKAAgABwAGAAMABQAFAAUAAwADAAMA///7//n/
+f/4//b/9//4//3//v/7//v/+//5//n/9//5//z//P/5//T/8//0//P/8P/v//H/8//1
//n/9v/1//P/8v/z//X/9v/3//f/+f/5//b/8P/x//X//f8GAAwADgAEAAIADAAdAC0A
OQBGAFIAYABqAG4AdAByAGIASAAyACEAEAD9//P/7//y//b/9v/v/+//+f////3/+v/0
/+7/9f/7//b/9P/0//T/9P/x//D/8P/w//L/9P/2//f/9f/3//j/+v/7//z/+//8//v/
+v/4//f/9f/2//X/8//0//X/9P/4//f/9v/1//f/9//1//T/9P/2//f/+P/5//r/+v/6
//7/+v/3//n//f/6//b/9f/2//j/+f/7//7/AAABAAEAAQD+//z/+//7//z//P/8//z/
AAADAAUABgAFAAQAAwACAAEAAgD+//z/AgAEAAcACQAIAAgACAAKAA0AEAARABIAEAAR
ABEAEQATABIADwAOAA8AEAATABYAEgARABEAEQAPABEADwANAA0ADQANAA4ADwARABEA
DwALAAoACgAKAAYAAwACAAAAAwADAAUABwACAAAAAAACAAAA///+//7/AQABAAIAAgD/
//r/+f/4//v/+//8//z//P/7//r/9v/5//r//P/9//3//P/7//n/+f/5//j/+P/3//b/
9f/1//b/+P/0//T/9f/3//n/+v/7//v/+v/6//v/+//6//r/+f/4//f/9f/0//f/+f/6
//z//f/+/wAA/f/8//v/+//9//z//P/9//3//v///////v/7//r/+v/9//7////+//3/
/P/7//z/+f/0//D/8//5//3/AAADAP7/+//4//X/+P/6//3/AAD///3//P/6//n/+f/5
//v//f/9//v/+/8BAAEA/v/+//z//P/8//z/+//7//3//f/6//f/9v/4//f/9f/4//v/
+v/3//n/+v/6//n/+f/6//j/+P/3//f/9f/2//b/9v/8//j/+f/6//v//P/6//z//f/9
//////8BAAEAAAD9/////P/8//3/AAAFAAYACAAHAAkACQAJAAoACwAIAAcABQACAAIA
AwAEAAMAAwADAAMAAQD/////+//3//b/9f/z//D/7//w//X/9v/2//f/+P/3//X/8//1
//j/+v/3//L/8f/w/+//7P/r/+7/7//w//P/9f/1//T/9P/0//X/9f/1//H/8//z//D/
9P/x/+3/8f/+/woACAAGAAwAEgAZABsAIQAyAEQAWABqAHIAdAB2AHQAZABOADsAJgAR
AAUA+f/w//D/7v/x//f/9//5/////v/4/+7/5//r/+7/8P/y//T/9v/1//T/9P/0//T/
9P/0//P/8//1//b/+P/2//T/8P/u//H/8v/y//P/9v/4//j/9//3//f/9f/4//b/9v/2
//n/9//z//D/7v/y//X/+P/7//r/+P/2//j/9f/z//b/+//9//r/+v/8//r/+f/5//r/
+f/5//j/9//4//j/+f/7//r/+P/2//T/+f/9/wAAAgAAAP7//P/6////BAAEAAYABQAE
AAQAAwAEAAQABAAGAAoADAAMAAwACgALAAsACwAOAA4ADAAMAAwADAAOABAAEAAPAA8A
DwAPABEADwANAAoACQAIAAgADAAPABAADwALAAoACgAKAAkABwAHAAYABQADAAMAAwD+
//r/+P/4//j/+f/6//z//////wAAAAD7//b/9f/0//b/9//5//r/+f/5//n/9v/2//b/
9//3//r/+v/6//n/9//3//b/9v/1//T/8//z//f/+v/3//j/9f/1//X/9P/2//f/9//4
//X/8//w/+7/8//2//n/+//4//n/+f/4//f/9//3//j/+P/4//j/+f/7//r/+v/7//v/
/P/9//3/+v/3//b/9v/5//r/+//6//r/+P/2//b/+f/2//T/+f/3//f/9v/1//X/9//5
//v/+v/6//v//P/6//n/+f/4//f/9//3//n//P/9//z//f////3/+P/2//j/+P/4//j/
9//3//n/+f/3//X/9f/4//b/8//1//f/+f/3//r//P/4//f/9//4//j/+P/3//f/9f/2
//b/9v/4//z//v/+//v/+v/5//j/+//+/wAAAQD+//3//v/9/////f8AAP7//f/9////
AwADAAYABgAJAAgACQALAA0ADgAPAA8ADgALAAkABwADAAIAAQAAAP3/+//7//f/8//2
//f/9//2//H/8P/z//L/8//z//P/8f/v/+3/7//y//T/8f/s/+v/8P/z//T/9//1//X/
9f/3//b/9f/z//L/8v/z//P/8//v//H/8f/u//b/8//z//n/+v/6//r/BgAOABAAFQAb
ACkAPABIAFYAaABuAHAAeAB2AG4AWgA/ACYAFQADAPX/9P8AAAAA9f/v//P/8//z//L/
9P/0//P/8//y/+//7v/t/+z/7v/u/+//8P/w//D/8P/v/+7/8f/z//b/9P/0//L/8v/0
//T/8//z//H/8v/x/+//8P/x//D/9P/y//L/8v/1//f/9f/0//T/9f/1//X/9f/0//L/
8P/y//L/8f/1//v//f/6//r//P/6//f/9f/0//j/+f/5//n/+f/4//j/+f/4//j/+P/4
//f/+f/6//r//P/8//z//P/+/wIAAQACAAIAAgADAAMABAAEAAQABgAIAAoACgAKAAoA
CwALAAsAEAAQAA4ADgALAAoACwAMAAgABwAHAAcACQANAA0ADQAJAAkACQAKAAsADQAN
AAsACQAIAAgACAAJAAcABwAGAAIA///+//3//P/6//r//P/7//v/+//8//v/+//8//z/
+P/0//T/9P/1//X/9v/2//n/+f/5//b/9v/2//f/9//7//z//f/9//n/9//0//L/8//0
//X/9//5//r/9f/0//T/9f/2//b/9f/1//T/9P/0//P/8f/w//X/+P/7//3/+f/5//j/
9v/z//P/8//0//f/+P/5//v/+//6//r/+//5//r/+//7//v/+f/5//r/+P/4//j/9v/6
//r/+v/8//7/+v/3//v//P/9//3//f/7//v/+//7//f/9v/2//b/9//3//j/+P/5//n/
+f/7//7////+////AAD9//f/9P/1//b/9//4//j/+f/8//3/+P/1//T/9v/2//P/9f/3
//f/9f/4//r/+P/3//f/+P/6//r/+f/5//f//P/6//r/+v/6//n/+v/6//n/+//7//3/
/f/+//3/AQAAAP3/+//7//3/AQAGAAgADQAKAAkACQAJAAkACQAIAAYABwAHAAcABQAE
AAMAAgD////////7//f/9P/z//H/7v/w//L/+P/6//b/9f/0//H/7//t/+//8v/z//H/
7f/t//H/8f/v/+//8P/x//L/9f/z//H/7v/s/+3/7//w//H/8v/1//b/9P/y//H/8f/x
//L/+P8AAAgADAAKAAcAEwAjADAAPABMAGAAcABwAGwAbABiAEYAKwAaAAcA9f/r/+r/
8v/4//P/7f/v//P/8//w/+r/7P/1//f/9P/y//L/8v/y//L/8v/z//T/8f/w/+//7f/t
//H/9P/4//j/+P/2//b/9P/y/+//7f/x//T/9f/1//T/8//w//L/9f/2//f/+//5//X/
8v/w//P/8//z//P/9v/2//b/+v/4//X/9//7//n/9v/2//j/9v/1//X/9v/7//3//v//
//z/+v/5//n/+f/4//f/9v/6//3///8AAP7//v/+//7///8CAAAAAAAAAAAAAQABAAAA
AAAAAAIABgAIAAgACAAIAAkACQAJAA0ADgANAA4ADgAOABAAEgAPAA0ADAALAAkACwAJ
AAcACAAJAAoADAAKAAsACgAHAAMAAgACAAIAAQD//////v8AAP//AAABAPz/+v/6//z/
/f/9//3//v/8//v/+//6//j/9P/0//T/9v/3//n/+v/4//f/9v/y//X/9v/4//n/+f/4
//f/9f/z//P/8v/y//P/8v/x//H/8v/0//D/8P/u/+//8P/w//P/9f/2//j/+f/5//j/
+P/4//j/+P/3//X/9//4//j/+f/5//n/+v/6//r/+v/7//v/+v/6//v/+f/6//v/+//9
//v/+//8//z//P/8//r/+//6//n/+v/6//b/8//3//r/+//7//v/9//3//f/9//2//b/
9//4//r/+f/5//j/+f/5//n/+//5//n/9//3//v/+//4//j/+f/6//v//P/5//n/+//7
//f/9f/1//j/9v/z//X/9//3//X/+P/6//z//f/1//L/9v/5//r/+//8//r/+v/5//f/
+f/7////AQAAAP3////8//v/+//9/wEAAAACAAEAAwADAAUACAALAAsACwAKAAgABwAH
AAcABQABAP///f/5//v//f/7//n/9//3//b/9P/y//L/9v/2//X/9f/1//P/8//x//P/
9v/5//f/8//z//X/9f/z//P/8v/x//D/8f/v/+//7v/u//H/8//0//X/8v/z//L/7v/u
/+//9//5//r//P8EAAoADAAMAA0AFQAjADIANgBAAFAAXABiAGgAYgBQAEAALwAUAPv/
8//z//L/7P/s/+//9//5//P/7f/w//j/9v/z//X/8v/y//L/8v/y//L/8v/z//T/8v/y
//L/8f/v//H/8v/0//L/8v/w//D/8v/y//H/8f/z//b/9//3//X/9f/z//b/9P/0//T/
9//5//f/9v/2//f/9//3//f/+P/4//j//P/3//P/9P/3//f/9P/0//b/9//3//j/+v/7
//v/+v/5//n/+P/4//n/+v/6//r/+v/5//v//P/8//7//v/+//7///8CAAAAAAAEAAQA
BQAFAAUABAADAAQABwAKAAsADAAKAAsACwALAA4ADgAMAAwADgAOABAAEgAQAA8ADwAP
AA0ADwANAAsACQAJAAkACgAKAAsACgAHAAYABgAHAAgACQAHAAcABgADAP///f/7//z/
/P/+/wIA/P/5//b/9P/5//v//v8AAP3/+P/3//b/+f/5//r/+v/7//v/+//4//j/+P/5
//n/+P/2//T/8f/y//P/8//0//X/9P/z//P/9v/4//T/9P/2//f/+P/4//j/9//1//T/
9//3//b/9v/2//b/9v/1//T/9//5//r/9//3//f/+P/6//r/+v/7//v/+v/6//v/+P/4
//j/9//4//f/+P/6//r/+v/6//j/+v/6//r//P/8//j/9f/5//r/+//7//v/+v/7//z/
/f/6//r/+//8//r/+f/5//j/9f/1//X/9//3//f/9f/1//n/+f/2//b/9//4//n/+v/5
//n/+//7//f/9f/1//j/+P/1//f/+f/3//X/+P/6//r/+f/5//r/9//2//T/8//2//j/
+f/6//z//P/8//z//P/8//n/+v/6//n//P/9/wAAAQAAAP3////8//n/+f/7////AwAI
AAoADwALAAkACAAHAAgACQAJAAgABgAFAAQAAQD+//3//P/5//z//f/6//f/9//3//b/
9P/y//L/9v/2//T/8//y/+//7v/t//D/9P/3//X/8f/x//X/9f/z//P/8f/x//H/8//y
//H/7//u//D/8f/x//H/7//x//H/7v/0//P/6//r//j//v8EAA4AEAASABcAGQAbAC4A
SABaAGIAbgB4AHgAagBQADQAIwAaAAUA8f/r/+z/8P/6//n/8f/x//X/9//6//r/9v/t
/+v/7P/r/+z/7f/u/+z/7P/t/+7/7f/s/+v/6f/q/+3/7//y//H/8P/t/+z/7P/s/+v/
6//q/+z/7P/r/+7/7//u//L/8v/y//L/9f/1//P/8v/y//L/8f/w/+//7//u/+3/8P/t
/+v/7v/z//P/8P/w//L/9f/1//b/+P/3//f/9v/1//X/9P/0//X/9P/0//T/9P/3//v/
/v8AAPz/+v/4//b/9//6//j/+P/8//7/AQADAAEAAAD//wAAAAACAAIAAgADAAUABgAH
AAcABgADAAIABAAGAAoADgAMAAsACwALAAoACwAIAAUAAwADAAMABAAGAAkACgAJAAkA
CAAIAAgABQABAP///P/7//n/+f/5//j/9v/2//j/+P/3//b/9v/5//n/+v/6//X/8P/v
/+7/7//v//D/8P/0//X/9v/0//H/8P/w/+//7v/u/+7/7f/u/+//7//w//L/8v/y//P/
9f/2//H/8P/u/+//8P/w//L/8//z//T/8//z//L/8v/y//L/8v/x/+//8f/y//L/8//z
//P/9P/z//L/8f/x//P/8v/y//P/9v/4//r/+//3//P/8f/w//H/8v/z//L/9P/0//T/
9v/5//b/9P/5//j/+f/5//n/9v/1//T/8//y//L/8//0//T/8//z//L/8v/z//T/9//1
//X/8//z//X/8//u/+z/7//w//H/8v/y//P/9v/3//T/8f/w//L/8//x//T/9//2//P/
9f/2//T/8//z//T/8v/y//H/8f/u/+7/7f/s/+//8P/x//P/9P/1//T/7//1//z/9v/1
//T/8//y//L/9P/1//X/9f/1//f/9//4//f/+//6//v/+//9/wEAAAACAAEAAwAEAAUA
BwAJAAcABQACAP7//v///wAA///+//3//P/5//n/+f/1//H/8f/x//D/7v/s/+z/8P/w
/+7/7f/s/+n/6P/n/+r/7v/x/+//6//r/+//7//t/+3/7P/r/+r/6//s/+3/7f/u/+v/
6//q/+n/6v/t/+7/7P/g/+X/8f/z//b//v8EAAgACgAIAAkAFQAnADQAPgBOAGAAbgB0
AHQAagBQADQAHwAOAPf/6//v//T/9v/4//P/7f/p/+n/7//0/+7/5v/r//H/7v/q/+j/
5v/k/+j/6v/t//D/7v/u/+7/7f/p/+n/6P/o/+r/7P/s/+7/6v/o/+X/4//m/+r/7P/t
/+z/6//o/+r/6//s/+3/8f/v/+3/7P/s/+//7//v/+//7v/u/+7/8v/v/+3/8P/1//T/
8P/v//D/8P/v/+//8P/0//X/9f/1//L/8P/v/+//8P/w//D/8P/u/+3/6//o/+//9P/5
//7//P/+//v/+v/7//r/+v/5//z//P/8//7/AQAEAAUABgAFAAUABAADAAQABAACAAIA
BAAEAAYACAAEAAMAAwADAAQABwAGAAUAAwADAAMABAAEAAUABAABAP///v/+//7/////
/wEAAgD///v/+f/3//b/9v/4//z/9//z/+//7P/x//P/9v/4//X/8P/v/+7/7v/t/+3/
7P/v/+//7//s/+7/7v/v/+//8P/w//D/7//w//H/8f/y/+//7P/p/+f/6//u/+v/7P/t
/+//8f/y//H/7//s/+r/7P/t/+3/7v/t/+z/6//p/+r/7f/v//D/7//v/+//8P/w//D/
8P/x/+//7v/u/+//7v/u/+7/7f/w/+//8P/y//D/8P/w/+7/8P/w//D/8v/0//L/8f/3
//T/8//x/+//7//v/+//7//v//D/8v/0//L/8f/x//D/7v/t/+z/7f/v/+//7f/t//P/
8//w//D/7f/s/+v/6v/q/+v/7v/v/+7/7f/u//L/7f/p/+r/6//t/+v/7v/w/+v/6f/o
/+j/6v/s/+3/7//v//D/8P/w/+//7v/t/+3/7//x//H/7f/v//D/8P/v/+7/7f/s/+3/
8P/y//P/8P/v//D/7//x/+//8v/w/+//7//x//X/+f/8//z/////////AAABAAEAAQAA
AP7//f/9//3/+//5//f/9f/x/+//7//r/+f/6f/r/+z/7P/m/+T/5v/k/+X/5f/l/+P/
4//h/+P/5v/o/+X/4P/f/+T/5f/k/+X/5P/j/+L/4//j/+P/4v/i/+T/5f/l/+X/4f/j
/+P/4P/k/+f/3//f/+r/9v/8//r/+P8CAA0AEQAdACwAOgBMAFwAXgBiAGwAZABGACoA
FQD8/+X/4f/n/+T/4v/s/+//4f/d/+X/6f/i/97/5P/l/93/2v/a/9z/3v/g/+L/4v/j
/+T/4v/i/+L/4f/d/9//4P/i/+L/4v/g/+D/4v/i/+H/4f/j/+b/5//n/+X/4//f/+D/
3v/e/97/4f/j/+P/5P/m/+b/5f/k/+P/5P/k/+T/6P/k/+H/4//n/+T/4P/f/+D/5P/l
/+f/6v/p/+n/6P/n/+b/5v/n/+n/6v/q/+r/6v/o/+n/6f/o/+n/6v/r/+z/7f/w/+7/
7v/u/+7/7//v//L/8v/y//T/8//0//P/8v/z//X/9v/3//z//P/6//r/9//2//f/+P/4
//f/9//3//f/+f/3//X/9f/1//X/9v/5//v/+//5//T/8v/x//D/8P/v//D/8P/t/+v/
6//r/+r/6P/o/+r/6P/n/+b/5v/m/+X/5f/k/+P/4P/h/+L/4f/h/+L/4v/h/+H/4f/e
/9z/3P/d/93/4f/i/+P/4//l/+X/5P/k/+D/3v/c/9v/3f/e/9n/2P/b/9//4//m/+X/
4//g/97/3//f/97/3v/g/+D/4P/f/93/3//g/+D/4f/j/+X/6P/m/+T/4v/h/+P/4v/i
/+P/4P/g/+D/3//i/+P/5v/q/+n/6P/n/+T/4//i/+H/4v/i/97/2//f/+P/5f/m/+f/
4//j/+P/4//f/97/3v/e/9//3//g/+D/3//f/9//4f/e/93/2v/Z/+D/4f/f/+D/4v/i
/+L/4v/e/93/3v/d/93/3f/f/+T/4P/d/9//4f/f/9v/3P/c/9v/2//c/97/3P/c/9v/
2//Z/9r/2v/a/9j/2P/Y/9n/3P/f/+D/3f/Z/9z/3v/f/9//3//f/+D/4v/k/+b/6f/o
/+n/6f/u//D/6//q/+b/5v/m/+b/5P/j/+b/5//o/+j/5P/j/+P/4P/d/9v/2f/X/9b/
2f/W/w==
         </WaveFormData>
      </LeadData>
      <LeadData>
         <LeadByteCountTotal>10000</LeadByteCountTotal>
         <LeadTimeOffset>0</LeadTimeOffset>
         <LeadSampleCountTotal>5000</LeadSampleCountTotal>
         <LeadAmplitudeUnitsPerBit>4.88</LeadAmplitudeUnitsPerBit>
         <LeadAmplitudeUnits>��V</LeadAmplitudeUnits>
         <LeadHighLimit>2147483647</LeadHighLimit>
         <LeadLowLimit>268435456</LeadLowLimit>
         <LeadID>II</LeadID>
         <LeadOffsetFirstSample>0</LeadOffsetFirstSample>
         <FirstSampleBaseline>0</FirstSampleBaseline>
         <LeadSampleSize>2</LeadSampleSize>
         <LeadOff>FALSE</LeadOff>
         <BaselineSway>FALSE</BaselineSway>
         <ExcessiveACNoise>FALSE</ExcessiveACNoise>
         <MuscleNoise>FALSE</MuscleNoise>
         <LeadDataCRC32>3654680195</LeadDataCRC32>
         <WaveFormData>
8f/x//H/8f/y//P/9P/1//X/9P/z//P/8f/5//v/9P/1//z/CgATABUAGQAbACAAKQA1
ADsAQwBKAE8AWABlAG8AbwBgAEsAQQA2AB8AEgARAA8ACAAIAAUAAQADAAgACAAGAAEA
/v8AAPb/7v/t/+z/6f/r/+z/7f/u/+7/7v/v//H/7//v//D/8f/z//H/8f/x//H/8v/y
//L/8v/v//D/7//u/+//8P/x//L/8//z//L/8v/z//D/7//v//H/8//1//f/9f/1//b/
+f/7//n/+f/7//j/9v/1//X/8//z//b/9v/5//n/+v/7//r/+v/6//r//P/8//3//f/7
//3//f////3//f/9//3//v/+//7//v///wIAAwAFAAkACwANABAADwARAA8ADQAOAA4A
DwAQABMAEwATABQAFAATABQAEwAWABcAGQAaABgAFwAVABMAEwATABQAFAAWABgAGAAY
ABUAEgAQAA4ADQAOAA8AEAAMAAwADAAKAAgABQAFAAUABgAEAAQAAwD///7//f/7//z/
/f/9//7//f/7//r/+f/9/////v8AAP7//v/8//n/+//7//v/+//7//z//P/6//j/+//5
//n/+//7//n/+f/5//v//P/8//r/+//7//v//P/9//7/AAD//////v/9//v//P/+//7/
//8AAAAAAQD///////8AAAAAAAD/////AQACAAMABAAEAAQABAAEAAEAAQACAAIAAQAB
AAEAAQD+//r/+f/5//z//f/9//7//v/+//7//P/9//7/AQACAP///v/9//n/+f/6//z/
/f/8//v/+v/5//z//f/9//7//f/8//v/+v/4//j/+P/5//r/+f/6//v/+//7//v//P/5
//f/9v/3//j/+P/5//v/+f/5////AAAAAAAAAAAAAAUABgAHAAgACQAKAAsACwAHAAUA
BAADAAQABgAJAA0AEAASABIAEgAPAA8AEAAQAA4ADQANAA0ADAAMAAsABwACAAIAAQD/
//7//v/+//z/+//6//j/9//1//T/9f/0//P/8v/y//P/8f/w/+3/7v/u/+3/7f/u/+7/
7f/q/+j/6//s/+3/7//t/+3/7f/t/+3/7f/t/+3/7P/r/+v/6//v//H/7P/t//T//P8D
AAUACwAZACQAIQAjACsANwBCAEcASgBVAF8AZwBoAFcAPQAsACEAFgAPAAcAAAD8//v/
/f8BAAIAAAD+/wEA/v/2//T/9v/0//L/7v/v//H/8f/x//D/7v/v//H/7//u/+7/7v/v
/+//7//v/+//7P/s/+z/7P/s/+7/7v/u/+//8P/x//L/8//z//L/8v/0//L/8v/z//P/
8//z//P/8f/x//L/9f/0//H/8P/x//T/9P/1//f/9f/1//j/+P/4//f/9//3//n/+v/7
//z/+f/4//j/9//4//v//P////3//f/9//3/AgACAAIAAgACAAQABAAFAAcABwAHAAgA
CQANAA0ADQAOAA4ADwAQABEAEQARABIAFQAVABcAFwAVABUAFgAWABcAFwAWABUAEwAT
ABQAFAAUABYAFgAWABIAEAAPAA4ADgAOAA4ADgAKAAoACgAIAAYAAwADAAMABAACAAIA
AQD///7//f/7//7//////wAAAAD////////8//v/9//2//f/+v/7//v/+v/5//j/9//4
//r/+//6//z////9//3/+//7//n/+f/4//n/+f/4//r//f///wEAAAD///7//v8BAAEA
AAD///7//v////7//v/+//3//f////////8AAP3//P/6//n//f/+////AAD9//z/+//6
//j/9//3//b/+P/7//7/AQAAAPz/+//7//3//f/8//z//P/8//z/+v/4//j/+v/6//z/
/P/8//n/+P/4//n/+f/5//n/+f/5//r/+//7//z/+//6//n/+P/6//r/+v/7//r/9//2
//X/+P/5//r//P/8//v/+//9//v/+v/6//v/+f/5//v/+P/3//3/AAACAAIAAgACAAIA
BAAEAAQABAAFAAYABwAHAAYABQAFAAUAAwAEAAYACQAOABAAEAAQAA8ADwAQABAADgAN
AA0ADQALAAoACAADAAEAAgACAAEA/f/8//v/+P/1//T/8v/x//D/8P/y//L/8v/w/+//
7//t/+z/6f/q/+z/7f/v//L/8v/x/+7/7P/s/+z/7P/t/+v/6//r/+v/6v/p/+j/5//o
/+f/5//n/+f/8f/q/+n/9v8CAA0AFQATAA0AFAAfACEAKwBBAEoARQBQAF8AZQBhAFYA
RQAzACYAFwAMAAcABQACAAAA///9//n/9P/4/wAAAwD+//b/9v/2//L/8P/s/+3/7//v
/+//7v/s/+3/7//t/+7/7v/u/+//7//v/+//7//v//D/8f/y//D/8v/y//L/8P/w//D/
8P/v/+//7v/u/+7/7P/s/+3/7P/r/+r/6f/s/+//8//5//j/9f/0//X/8v/w/+//7//y
//P/9//4//f/9f/0//P/9//4//n/+v/4//j/+f/5//n/+//7//3//f/9//3//f////7/
/f/8////AgADAAUABAADAAIAAgAFAAsADQAPABEAEAAQABAADwAPAA8AEAARABEAEwAT
ABQAFQAXABgAFwAXABYAFQATABMAFAAUABEAEgARABAAEAAQABEAEgANAAwACwAKAAcA
CAAJAAgABQABAAAA//8AAP7//v/9//7//v/+//3///////7//v/7//n/+P/3//n/+f/2
//b/+P/6//r/+f/7//v/+//7//3//v/+//z/+//9//r/+f/3//f/9f/1//b/+f/7//z/
/v/////////9//3//f/+//z/+//5//f/+v/8////AAD9//z/+v/5//r/+//8//7/AAAA
AP////8AAAAAAAAAAP7//v/+//7//////wAAAAD9//3//f/9//3/+v/6//v///////7/
/v/+//7//v/8//v/+v/7//r//P/8//z/+f/7//z//v////7//f/8//v/+//7//r/+v/5
//j/9//2//n/+v/7//3/+//5//n/+f/3//X/8//y//T/9f/3//v//f/8//z//f/9/wEA
AgAFAAYABwAIAAcABgAFAAQABQAGAAcABwAIAAcABwAHAAcACAAKAA0AEAASABIAEgAR
ABEAEgASABEAEQASABMAEQAQAA4ACQAGAAYABQADAP///v/9//r/+f/4//b/9f/1//b/
+f/6//b/8v/v/+3/6//q/+f/6P/s/+3/7//y//H/8f/v/+7/7f/s/+v/6//s/+3/7v/v
/+3/7f/t/+3/7P/r/+v/6//v/+3/6v/v//j//v8BAAsAEwATABYAIwApAC0ANQA6AD0A
QgBXAG0AbwBiAFEAQwAwABsADgAJAAkAAgD+//////////7//P8CAAcAAAD6//r/+P/1
//L/7f/t/+//7//v/+7/7//x//T/8//x//D/7//v//H/8f/x//H/8P/w//D/8P/u//D/
8P/w/+7/7v/u/+7/8v/z//P/9P/0//L/8v/z//P/8//z//P/8//z//T/9//3//X/9f/3
//n/+P/4//n/9//3//r/+v/4//f/9//3//r/+v/6//r//P/8//3//f/7//3//f//////
////////AgACAAIAAgAAAAIAAgADAAUABQAFAAYACgAPABAAEQATABIAEgASABMAEwAT
ABQAEwATABUAFQAXABcAGAAYABkAGQAYABcAFwAXABgAGAAWABgAGAAYABUAEgAQAA4A
DgAQABIAFAAQABAAEAAOAAwACQAJAAkABwAEAAMAAQABAAIAAwADAAIAAQD///7/AAD/
//////8AAAEA//8AAP//AAD///3//f/9//3//f/7//z//P/6//z////9//3//f/9//v/
+//5//v//P/8//3///8AAAEAAAD///7//v8BAAEAAAD//wEAAgAEAAQAAgACAAEAAQAB
AAEAAQACAAIAAgABAAEABAAEAAQABAAEAAQABAAEAAIAAQABAAAAAgADAAQABQAEAAAA
/////wEAAQAAAAAAAQACAAMAAgAAAAAAAgACAAAAAAAAAP3//P/8//3//f/+////AAAB
AAEAAQAAAAAA///+//3//P/+//7//v///wEA/////////f/7//n/+P/6//v//f8BAAEA
AAAAAAEA//8DAAQABwAIAAkACgAKAAoACgAKAAsADAANAA0ACgAJAAkACQALAAwADgAR
ABIAFAAUABQAFAAVABcAGAATABEAEAAPABEAEgASAA8ACgAKAAkABwAFAAQAAwAAAP3/
/P/6//n/+f/6//3//v/7//j/9v/1//T/9P/y//T/9P/z//P/9P/1//X/8//y//T/9P/0
//X/8v/x//D/7//y//P/9P/1//H/7//u/+3/5//n/+z/9/8EABAAEwANAAkAFwAoAC8A
MQA9AEUASABPAFgAYwBtAGsAYABLADkAKgAbABAABwADAAAA/v///wMABwAMAAwACAAB
APz/+v/2//T/9P/0//L/9f/0//P/8v/w//L/9f/5//n/9f/0//P/8//1//X/9f/1//b/
9v/2//b/8//0//P/8v/1//b/9//4//b/9f/z//L/9v/0//T/9f/1//X/9f/1//b/9//5
//3/+//5//n/+//5//b/9P/z//X/9//8//7/AAD////////+//7//v/+//7//v//////
AQADAAMABQADAAMAAwADAAUABAADAAIAAwAGAAcACQALAAsACwAMAA8AEwATABMAFAAU
ABUAFgAXABcAFwAYABsAGwAdAB0AHQAdAB4AHgAbABsAGgAZABkAGQAaABoAHAAeAB4A
HgAaABgAFwAWABIAEAAOAAwADAAOABAAEAAQAA0ADQANAAsACAAHAAUABAAEAAQAAwAB
AAEAAAAAAAIAAQABAAEA//////z//P/8//7//v/9/////////////f/+//7//P/8////
/f/9//3//f/7//v//f///wAAAAABAAMABAAFAAQAAwACAAIAAQABAAAA/////wAAAgAC
AAQABAADAAMAAQABAAEAAgACAAIAAQABAAQABAAEAAQAAgACAAIAAgABAAEAAgACAAAA
///+//3//f/6//r/+////wEAAgAEAAIAAAD+//r//P/+/wIABAACAAIAAgD///7//v//
////AQABAAEAAQD//////v/+//7//v/+//7//v/+//7////9//v/+//7//v/+//7//z/
+v/5//n/+//9//z//P/9//3//f////z//f/9//7//v8DAAIAAwAEAAUABgAKAAoACgAK
AAkACgALAAsADAALAAsACwALAAwADgARABIAFAAUABQAEwATABQAFAARAA8ADgANAA8A
EAAQAA0ACgAKAAkABwADAAIAAQD+//v/+v/4//f/9v/2//j/+P/3//b/9v/3//b/9v/0
//b/9P/z//P/9P/z//P/8f/w/+//7v/t/+3/8f/z//X/9//2//X/9P/z//L/8f/x//H/
8f/r/+j/7//+/woACwANABMAGwAgACUAKQAzAD0AQgBFAFAAXQBtAHMAaABZAEkAMgAf
ABgADwADAP7/+v///wkACwAGAAgACgAFAP7/9P/w//T/9f/2//X/+f/4//f/9v/0//T/
9f/3//X/9P/0//T/9f/z//P/8//z//T/9P/0//T/9v/4//j/+P/2//b/9v/2//X/9f/0
//T/+P/2//b/9//5//n/+f/5//j/9//3//n/+//5//n/+//7//r/+v/7//v/+//+//7/
AAD///////////7//f/8//r/+v/7//v//f//////AQD//////////wQABgAIAAoACQAK
AAkACQAKAAkACAAIAAoADwAQABEAEQAQABAAEAATABUAFwAaABkAGQAbABsAGwAbABwA
HAAbABsAGgAZABsAGwAcABwAGgAcABwAHAAcABoAGQAYABQAFAAUABQAEgASABIAEAAL
AAcABgAFAAYABgAIAAkABgAGAAYABQADAAMAAgACAAIAAQABAAEAAQABAP7//v/+/wAA
AAD///////////////8AAAAA/v/9/////P/7//7////+//////8BAAIAAgABAAEAAAD/
//z/+//6//r///8BAAIAAwADAAQABgAGAAUABAACAAEAAQABAAEAAgAAAAAA/////wEA
AgADAAQAAwACAAEAAAAAAAEAAwAEAAIAAQAAAP//AQD+//7///8AAP///f/8////AAAB
AAAA/v/+/wAAAAAAAAAAAAD9//7//v///////////////////////v/+//7//v/+//7/
/v/+//7///////3//f/9//3//f/9//7//P/7//v//f////7//v////////8BAP7////9
//z/+v/9/wMABwAIAAcABgAFAAQACQAKAAsADAALAAwADQANAA4ADQANAA0ADQAOABAA
EwAVABYAFQAUABMAEwAUABQAEwATABQAFQARABAADgAJAAgACAAHAAUAAwACAAEA/v/7
//r/+P/3//j/+P/6//r/9//0//L/8f/x//L/8f/0//L/8f/x//L/9P/1//T/9P/y//L/
8v/z//P/8//z//P/8f/x//H/8f/u/+3/7f/t//P/9f/0//f/+P/+/wUAEwAZABsAGgAh
ACsAMwA3ADwAQwBKAFkAZQBpAGgAXQBJADIAJQAeABMACwAKAAgABQABAAMAAgAAAAAA
AQD+//r/9P/0//H/8P/t/+//8P/x//L/8v/y//P/9f/z//H/8P/v/+//8f/x//H/8f/w
//D/8P/w/+7/8P/w//D/8f/y//P/9P/z//P/8v/y//X/9P/1//f/9P/z//L/8f/x//H/
8v/1//f/9f/1//f/9//2//b/9//3//f/+v/6//n/9//2//X/9//4//n/+v/6//r/+//7
//r/+//6//v//f/9//3//f8AAAAAAAAAAP//AAD/////AgADAAQABgAFAAkACQAJAA4A
DgAPABAADwAPAA8AEAAPAA8AEQARABEAEQASABIAEgATABMAEwARABEAEgASABAAEgAS
ABIAEQAQABAAEAAMAAwADAAMAAYABgAGAAQAAgD///////8AAP7//v/9//z//P/8//v/
+//7//r/+v/5//f/9v/1//b/9//1//b/9f/2//X/8//2//f/+P/5//f/+P/4//b/9P/3
//X/9f/1//X/8//z//X/9//4//j/9//3//b/9f/1//X/9f/2//r/+//7//v/+v/6//v/
+v/5//j/9v/1//b/9//4//r/+v/6//n/+f/4//j/+P/4//j/+P/4//j/9f/1//b/9v/2
//f/+P/5//v/+P/4//n/+f/5//j/+P/2//b/9v/0//L/8v/0//T/9//4//n/9//1//T/
9P/z//T/9f/2//f/9f/1//T/9P/0//T/9P/0//b/9v/2//f/9//1//X/9f/1//X/9f/2
//X/8//y//P/9f/0//T/9f/3//f/+f/2//P/+v/7//z//f/+/wIAAgACAAIAAQACAAMA
AwACAAEAAQABAP//AAACAAUACQAMAA0ADgANAA0ADgAOAAsACQAIAAcACAAIAAcAAwAB
AAIAAgABAP7//P/6//b/8v/w/+3/6//t/+7/8f/y/+7/7P/r/+v/6v/q/+j/6v/q/+n/
6f/q/+v/6//p/+j/5v/m/+b/5//l/+X/5f/l/+b/5//o/+n/6P/n/+f/5//l/+n/6v/r
/+r/8P/7/wMABwAJAAwAFQAhACkALQA0AD0ASABPAFkAYwBiAE0AOwAwAB8ACgD9//f/
9v/8//3/+f/5//7//P/4//f/9P/0//b/8v/v/+7/6//t/+v/6//r/+r/5//n/+j/5f/o
/+r/7P/v/+7/7f/s/+v/6f/o/+f/5v/p/+z/7f/u/+3/7P/r/+r/7P/t/+3/7v/v/+z/
6//r/+3/7f/t/+3/7P/r/+v/7f/v/+3/7f/v/+3/7P/s/+3/7v/v//P/9P/y//H/8f/x
//D/8P/w//D/8f/y//T/9f/2//n/+v/9//z/+//6//n//P/8//z//P/8//7//v//////
/////wAAAQAFAAUABQAIAAgACQAKAA0ADQANAA4AEQARABMAEwAQAA8ADwAOAA0ADQAM
AAsADAANAA8AEAASABQAFAAUABEADgAMAAoABgAGAAYABgADAAQABQAEAAAA/f/9//3/
/v/8//z/+//4//j/+P/3//f/9//2//b/+P/3//f/9//3//f/9P/0//T/9v/2//X/8//z
//P/8//z//T/9P/y//D/8//x//H/8v/z//L/8//z//X/9v/2//b/9//3//f/+f/5//n/
+v/5//n/+P/3//n/+v/8//z/+v/6//n/+f/5//n/+f/6//v//P/8//3//P/8//z//P/6
//r/+v/6//v/+//8//z/+f/5//n/+f/5//b/9v/3//f/9//2//b/+P/4//j/9v/2//b/
+P/4//r/+v/6//f/9P/0//X/9f/1//X/9f/1//X/9f/0//T/9v/2//b/9v/2//b/9v/3
//X/8//z//P/9f/1//X/9v/1//P/8v/z//H/7v/s//P//v8AAAAAAAAAAP///v/9//z/
/v8AAAIAAwACAAEAAQABAAEAAgAEAAcACQAKAAkACAAIAAkACwAMAAsACwAMAA0ADAAM
AAsABwABAAAA/v/7//r/+v/6//j/9f/0//L/8f/t/+z/7f/s/+3/7P/s/+3/7P/s/+r/
7P/p/+f/5v/m/+n/6f/n/+b/5P/k/+T/5f/j/+P/4//j/+X/5//p/+v/6f/n/+b/5f/l
/+P/6v/x//D/+P8BAAMABwALAA4AGQAlACsALwA0ADkAPgBNAF0AYwBcAE0APQAqABcA
CgADAP//+P/w//P///8DAAAAAAACAP3/+P/0//L/7v/v/+7/6//t/+3/7f/t/+z/6v/r
/+3/6//o/+j/6P/p/+n/6f/p/+n/6v/q/+r/6v/r/+7/7//w//D/8P/w//D/7v/t/+v/
6v/u/+z/7P/t/+//7//v/+//7//v//D/8//x/+//7//x//H/8P/w//H/8f/x//T/9P/0
//P/8//z//H/8P/v/+7/8f/y//T/9f/3//n/+f/7//r/+f/4//f/+//8//3//v/+/wAA
AAABAAIAAQAAAAAABAAJAAoACwANAAwADAAMAA8ADwAPABAADgANAA4ADQAPAA8AEAAQ
ABAAEQARABEAEAAPAA8ADgAMAA4ADgAOAA0ADAAMAAwACgAKAAoACgAEAAQABAACAAMA
AQACAAMA///8//v/+f/7//z//f/9//v/+f/2//T/9//3//j/+f/3//f/9P/0//b/+P/4
//f/9v/1//T/8//1//b/9v/0//b/+f/3//f/9v/1//L/8f/z//X/9v/2//X/9f/0//P/
9P/1//b/+P/5//n/+P/3//f/+P/6//r/+P/4//f/9//4//n/+v/8//r/+v/5//n/+P/4
//j/+P/5//r/+//8//n/+f/6//r/+f/5//n/+f/5//b/9v/3//n/+f/4//j/+v/6//r/
+P/2//b/+P/4//j/+P/4//X/9P/0//X/9f/z//P/8//z//P/8//y//L/8//0//X/9v/0
//T/9P/1//P/8f/x//H/8//z//P/9P/2//X/9f/3//X/9P/0//X/8//x//H/7P/z//X/
+P/6//f//P/8//z//P/8//7//v/+//7/AAACAAQABQACAAEAAQABAAEAAgAEAAcACwAO
AA8AEAANAA0ADgAOAAwACwALAAsACAAIAAcAAwAAAAAA///9//3//P/7//j/9//2//T/
8//x//D/8f/w/+7/7P/r/+v/7P/s/+r/7P/q/+n/6f/q/+n/6f/n/+b/5//o/+n/6//p
/+n/6f/p/+n/6f/p/+n/6P/n/+f/5//p/+P/4P/p//r/AgAFAAsAEQARABIAGwAjADEA
QQBGAEUATABbAGMAYQBYAEcANQAiABEACAABAPf/9P/8/wEA/f/7//7/AAD8//n/9v/y
//D/8P/v/+7/6//t/+z/6//q/+j/6v/r/+3/6//o/+j/6P/p/+n/6f/p/+n/6P/o/+j/
6P/q/+z/7P/s/+r/6v/q/+r/6//r/+r/6v/s/+r/6v/r/+n/6f/p/+n/5//n/+j/6//s
/+v/7P/v//H/8P/w//H/8//z//b/9v/1//P/8v/x//L/8v/y//L/9P/0//X/9f/z//X/
9f/3//X/9f/1//X/+v/6//r/+v/8//7//v///////////wAAAQAFAAUABQAJAAoADAAO
AA0ACwAJAAgADAANABAAEQARABEAEgASAA8ADwAOAA0ADwAPABAAEAASABQAFAAUABIA
EAAPAA4ACgAKAAoACgAEAAQABAACAAIA/////////v/8//z/+//6//r/+v/5//j/9//1
//T/9v/1//X/9f/2//f/9f/2//X/9v/1//P/8v/x//D/7//w//L/8//y//P/9//2//f/
9//3//X/9f/1//f/+P/4//j/+f/5//n/+P/3//b/9v/1//X/9P/z//X/9v/4//j/+P/4
//f/9//3//f/9//4//r/+v/5//n//P/8//z//P/5//j/9//2//b/9//5//r/+f/5//n/
+f/6//j/+f/7//z/+//5//j/9//2//X/8v/0//T/9v/2//j/+P/4//X/9P/0//X/9f/1
//X/9f/1//L/8f/v/+7/8P/y//T/9v/1//T/8//z//P/8f/x//H/8v/z//T/9v/0//P/
8//1//X/9P/0//X/9P/z//T/8P/x//H/8v/y//H/8f/x/+//8f/z//P/8//z//n//P/8
//z//P/8//z//P/8//z//v8AAAIAAwAAAP///////wEAAgAEAAcACAAKAAoACgAHAAcA
CAAIAAQAAwADAAMAAwAEAAQAAQD+//7//f/7//f/9v/1//L/8f/w/+7/7f/u/+7/8P/w
/+z/6v/p/+n/6P/o/+b/6P/o/+f/5//o/+n/6f/n/+b/5v/m/+b/5//p/+n/6f/p/+b/
5f/k/+P/5f/l/+b/5//h/+H/5v/t//b//v8DAAUABwALABQAHQAhACcAMQA6AD8ATABb
AGMAYwBWAEEALwAeABEABgD7//f//P8AAPv/+f/5//j//P/+//f/8P/y//T/7v/s/+r/
5v/n/+j/6f/q/+r/7P/t/+//7f/p/+j/5//n/+f/5//n/+f/5v/m/+b/5v/n/+r/6//s
/+v/6v/p/+j/6//t/+7/8P/v/+z/6//r/+z/7f/u/+//7v/t/+3/7//x/+//7//x//P/
8v/y//P/8v/x//P/8v/0//P/8//z//T/9P/0//T/8v/y//P/8//v/+//7f/t//L/9//8
/wEAAwACAAEAAAD//wAA/////wMAAwADAAQABQAJAAkACQALAAoACgAKAA0ADQANAA4A
DwAPABEAEQAPAA8AEAAQABIAEwATABMAEwATABQAFAASABIAEAAOAA4ADgAPABAADgAO
AA4ADgAKAAoACgAIAAQAAQABAAEA///8//v/+f/8//7/AAABAAAA///9//z/+//5//j/
9//5//n/9v/2//b/+P/4//f/9//3//f/9//4//r/+//6//n/+//4//f/+f/5//f/9//3
//n/+v/6//r/+//7//v/+f/5//n/+v/5//n/+P/3//j/+v/9//7//v/+//3//f/8//v/
+v/6//z//P/7//v/+v/6//r/+v/7//z//f/+//v/+//8//z//f/9//3//f/9//r/+v/7
//z/+//5//j/+v/6//r/+P/5//r//f/+//z//P/8//n/+v/6//v/+//5//n/+f/5//v/
+//6//r/+P/4//j/+P/2//b/9v/3//f/9f/1//X/9f/1//X/9v/4//f/9//5//f/9v/2
//f/+f/5//v/+P/4//f/9//2//X/9//5//n/+P/5//j/9//5//3//v/+//7//v/+/wIA
AgACAAIAAgACAAIAAQADAAMABAAFAAIAAgADAAUACwAOAA8AEAAMAAsACwAKAAsACwAM
AA0ACwAKAAgAAwACAAIAAQD///3//P/7//j/9//2//T/8//x//D/8f/w/+z/6v/p/+n/
6f/q/+n/7P/q/+n/6f/q/+3/7f/r/+r/6v/q/+r/6//t/+3/7f/t/+v/6//r/+v/6v/p
/+n/6f/j/+f/7P/r//D//v8JAAsACwATAB4AIQAnADEANwA8AD8ASABZAG8AbQBYAEUA
NwAiAA0ABgAHAAEA/P/8//3/+//7/wAAAgD+//n/9v/0//D/7P/s/+z/6v/t/+3/7f/t
/+z/6v/r/+3/6//q/+r/6v/r/+v/6//r/+v/6v/q/+r/6v/r/+7/7//w/+//7v/t/+z/
7//v/+7/7v/w/+7/7v/v//H/8f/x//H/7//v//D/8//z//H/8f/z//L/8P/v/+//8f/z
//j/+v/5//f/9v/1//T/9P/0//T/9f/2//j/+f/4//n/+P/5//v/+//7//v//P/8//z/
/P/+/wAAAAABAAUABQAFAAYABQAHAAUAAwAJAAoADAAOAA8ADwAPABAAEQARABMAEwAT
ABMAFAAUABIAEQAPAA0ADwARABQAFgAVABYAFQAUABAADgANAAwADAAMAAwADAAHAAYA
BQACAAIA/////////P/6//r/+f/6//r/+v/5//n/+f/4//j/+P/3//f/9//3//f/9P/0
//L/9P/0//P/9P/1//b/9//1//b/9v/0//L/9f/z//P/8f/x/+//7//w//P/9f/2//b/
9//3//f/9//3//f/+P/3//f/9v/1//P/9P/2//b/+f/6//r/+//5//n/+f/6//j/+P/3
//f/9//2//X/9P/3//r//f8AAPz/+//7//r/9//3//f/9//1//L/8v/z//f/9//2//b/
+f/6//v/+v/4//b/9v/0//b/9v/2//P/8v/y//P/8//w/+//7v/t//D/8f/x//L/8v/y
//L/8v/x//D/7//v//H/8f/z//X/8v/x//D/8P/y//H/8f/z//P/8v/y//P/8f/x//P/
8P/z//P/9P/0//f/+f/7//v/+//9//3//f/7//v/+//8//3//f/+//7/AQABAAEAAgAG
AAcACAAKAAgABwAHAAcACgALAAwACQAHAAYABQABAP///f/8//v/+P/1//X/9f/y/+r/
7P/s/w==
         </WaveFormData>
      </LeadData>
      <LeadData>
         <LeadByteCountTotal>10000</LeadByteCountTotal>
         <LeadTimeOffset>0</LeadTimeOffset>
         <LeadSampleCountTotal>5000</LeadSampleCountTotal>
         <LeadAmplitudeUnitsPerBit>4.88</LeadAmplitudeUnitsPerBit>
         <LeadAmplitudeUnits>��V</LeadAmplitudeUnits>
         <LeadHighLimit>2147483647</LeadHighLimit>
         <LeadLowLimit>268435456</LeadLowLimit>
         <LeadID>V1</LeadID>
         <LeadOffsetFirstSample>0</LeadOffsetFirstSample>
         <FirstSampleBaseline>0</FirstSampleBaseline>
         <LeadSampleSize>2</LeadSampleSize>
         <LeadOff>FALSE</LeadOff>
         <BaselineSway>FALSE</BaselineSway>
         <ExcessiveACNoise>FALSE</ExcessiveACNoise>
         <MuscleNoise>FALSE</MuscleNoise>
         <LeadDataCRC32>1038472564</LeadDataCRC32>
         <WaveFormData>
/f/9//3//v8AAAAAAAAAAAIAAgABAAEAAQAEAAYACQALAA8AEwARABAAEAARABMADwAA
AOT/yf+s/5D/d/9i/1L/R/9H/03/Wf9l/23/f/+X/6b/sP/B/8z/0P/Y/+H/6P/q//D/
9f/5//3//f/+/wAAAQABAAIAAwADAAMABAAFAAUABQAGAAcACAAJAAgACQAJAAkACQAJ
AAoACgAIAAgACAAIAAkACgALAAwACwALAAsACwAJAAkACQAJAAsADAAMAAwADAANAA0A
DQALAAsACgAKAAwADAAMAAwACgALAAsACwALAAsACwALAA0ADgAPAA8ADAAMAAwADAAN
AA4ADwAQAA4ADgAOAA8ADAALAAoACQAKAAsADAANABAAEAARABIAEwATABMAEgAQAA8A
DwAQAA8ADwAPAA4AEAAQAA4ADgAMAA0ADQANAA8ADwAOAA0ACwAKAAsACgAMAAsACwAM
AAoACgAKAAoADAAMAAwADAANAA4ADwAQABAAEAAPAA8ADgAOAA0ADAAMAAsACwALAAkA
CQAKAAoACwALAAsACgAMAAwACgAKAAkACQAJAAkACgAKAAoACgALAAwADAALAAsACwAL
AAoADAAMAAwADAAKAAsADQALAAkACQAJAAkACwAMAAwACwALAAoACgAKAAwADAAMAAwA
DAAMAAwADAALAAoACQAIAAcABwAHAAcACAAJAAoACgAIAAkACQAJAAoACgAKAAsACQAI
AAgACAAHAAgABQAEAAcABwAHAAcACAAJAAgACQAHAAgACAAIAAYABgAGAAYABwAHAAcA
BgAIAAgACAAIAAkACgAKAAsACgAKAAkABwAHAAgACQAKAAgABwAGAAUABgAHAAgACQAH
AAcABwAHAAcABwAHAAcABwAHAAoADgAMAAwADAAMAA4ADgAPAA8AEwATABMAFQAUABQA
FAATABMAEwASABIAEAAOAAoABwAEAAMAAwADAAAAAAABAAEAAQAAAAAAAAD+////AAAA
AAEAAQACAAQABAAEAAQABAAEAAQABQAFAAUABQAEAAQAAwADAAMAAwADAAMAAwAEAAMA
AwACAP//AAABAAIAAwABAAEAAgACAAQABAAEAAQAAgABAAEAAQAGAAYACQANABEAEwAT
ABAADgATABsAGQAMAPL/2f+8/5z/ff9k/1L/R/9H/03/U/9d/2v/e/+P/57/qv+5/8j/
0v/a/+H/5v/q//D/9//9//////8AAAIAAwADAAYABwAHAAcACAAJAAkACQAJAAkACQAJ
AAoACwALAAsACwALAAwADAAKAAoACgAKAAwADAAMAAwADwAPAA8ADwAPAA8ADwAPAA4A
DgANAAwADAANAA0ADQALAAsACgAKAAwADAAMAAwADAANAA0ADQAPAA8ADwAPAA0ADgAP
AA8ADAAMAAwADAAOAA4ADgAOAA4ADgAOAA8ADwAPAA8ADwAPAA8ADwAPAA8ADgAOAA4A
EAARABIAEgARAA8ADgAOAA0ADQANAAwADgAOAAwADAAMAA0ADQANAA0ADQAMAAsACQAI
AAkACAAJAAkACgAMAAwADAAMAAwADgAOAA4ADgAMAAwADAAMAA4ADgANAA0ACwAMAAwA
DAAKAAkACQAJAAkACQAKAAoACwALAAsACgAIAAgABgAGAAUABQAFAAUABwAIAAkACgAJ
AAoACgAJAAoACwAMAAwACwAKAAkACAAIAAkACwAJAAsACwALAAsACwAMAAwACwALAAoA
CgAKAAgACAAIAAgACAAIAAgACAAKAAoACgAKAAgABwAGAAUABgAHAAgACAAGAAcABwAH
AAYABgAGAAcACAAIAAkACgAIAAoACAAIAAkACQAJAAkACQAJAAcABwAHAAgACAAIAAYA
BgAGAAYACQAJAAkACAAGAAYABgAGAAgACAAHAAcABQAGAAYABQAEAAQABAAEAAUABQAF
AAUABQAFAAUABQAGAAcACAAJAAcABwAHAAcABgAFAAUABgAFAAcABwAIAAsADAANAA4A
DgAOAA8ADwARABEAEQATABMAEgARAA8ADwAPAA4ADgAKAAgABAABAAAA////////AAAA
AAEAAQAAAP7//f/8//7///8AAAAAAQABAAIABAADAAIAAQAAAAAAAAABAAEAAQABAAAA
AAD//////////wAAAQACAAQAAgADAAMAAQADAAMAAwADAAIAAQABAAAAAAAAAAAAAAAC
AAEAAQABAAAABAAHAAkADQARABMAEgAQABEAFQARAAAA5v/L/67/jP9x/1z/TP9B/0H/
S/9V/1//b/+D/5f/pP+0/8P/zv/U/9j/3f/m/+7/9v/5//v//f8BAAAAAgADAAMABgAH
AAcABwAHAAcABgAFAAcABwAHAAcACgALAAsACwALAAsADAAMAAoACgAKAAoADAAMAAwA
DAAMAAsACgAJAAkACQAJAAkACgAKAAkACAAJAAsADAANAAsACwAKAAoACgAKAAoACgAM
AA0ADQANAAsACwALAAsACQAKAAsACwAMAAwADAAMAA4ADgAOAA4ADAAMAAwADQANAA0A
DQANAA0ADQANAA0ADAAKAAkACAAMAA0ADgAOAAwACwALAAwADwAPAA8ADgAMAAwACgAK
AAwADQANAA0ACwALAAoACQAIAAgACgAKAAoACQAJAAoADAAMAAwADAALAAoACQAIAAgA
CAAIAAgACAAIAAcABwAIAAoACwAMAAsACQAIAAcACQAJAAoACgAJAAkACQAIAAYABgAE
AAQABwAHAAcABwAKAAoACgAKAAoACgAJAAcACQAJAAkACAAGAAYABgAGAAgACQALAAkA
CQAJAAkACQAIAAgABwAFAAUABAAEAAQABgAGAAYABgAIAAgACAAIAAoACgAKAAoABwAH
AAcABwAFAAUABQAEAAUABwAIAAkABgAGAAYABwAFAAQABAAEAAYACAAGAAYABwAHAAcA
BwAHAAcABQAFAAQABAADAAIAAgACAAIAAgAFAAUABQAEAAUABgAHAAgABwAGAAQAAwAF
AAYABgAFAAUABgAHAAgACAAHAAYABQADAAMAAwADAAEAAQABAAEAAgADAAQABQAHAAcA
DAAMAAwADAAMAAoACgALAAsACwALAAsADQAQABAAEAAPAA8ADwAOAA4ACgAIAAQAAQD+
//3//f/9//7//v/////////+//7//v/+////AAAAAP3//f/+/wAAAAAAAAAAAAD+//7/
///////////+//7///////////////////8AAAIAAwADAAEAAAD///7//f//////AAAA
AAAAAAAAAAAAAAD///////8CAAIABQALAAsACQAJAAgACAALAA8AEQAIAPb/3f/A/6L/
hf9w/2L/W/9b/1//Yf9n/3P/f/+R/6D/qv+1/8L/zv/Y/9n/3v/m/+7/8//1//f/+//6
//z//f/9//7/////////AgADAAMAAwAFAAUABQAFAAYABwAHAAcABwAHAAgACAAGAAYA
BgAGAAQABAAEAAQABQAFAAUABQAFAAUABQAFAAYABgAFAAQABAAFAAUABQAFAAUABAAE
AAUABgAHAAgACAAJAAkACQAHAAcABwAHAAUABgAHAAcACAAIAAgACAAGAAYABgAGAAYA
BgAGAAcACQAJAAkACQAHAAcABwAHAAUABAAEAAQABgAHAAgACAAHAAUABAAEAAUABQAF
AAQABQAGAAUABgAEAAUABQAFAAcABwAGAAUAAgACAAQABAAGAAUABQAGAAUABAADAAIA
AwAEAAUABgAGAAYABgAGAAUABAACAAEAAwAEAAQABAAEAAMAAwADAAEAAQACAAIAAwAD
AAMAAgADAAQAAwAEAAMAAwADAAMABAAEAAQABAACAAIAAQD//wIAAwAEAAQABAAEAAQA
BAAEAAUABwAFAAMAAwADAAMAAQACAAIAAQABAAAAAAAAAAAAAAAAAAAAAgACAAIAAgAC
AAIAAgACAAEAAQABAAEAAQABAAEAAAACAAMAAwADAAIAAgACAAMAAgAAAP///v/+/wAA
/v/+/wEAAQABAAEA//////3//f///wAAAAAAAAAAAAAAAAAAAAD///7//P/8//z//P/8
//z//P/7//v//P/+///////8//z//P/8//3//f/9//3//P/7//r/+f/8//3//v///wAA
AQACAAMAAQABAAIAAgACAAIAAgAEAAQABQAFAAcABwAHAAkADAAMAAwACwAJAAkACAAI
AAEA/v/5//X/9P/1//f/+f/2//b/9//3//n/+P/4//j/9v/3//j/+P/5//n/+v/8//r/
+v/6//r/+P/4//n/+f/1//X/9P/0//f/9//3//f/9//3//f/+P/6//v/+//5//j/9//2
//X/9//3//j/+P/6//r/+v/6//n/9//2//X/9P/0//n///8FAAsADQAMAAgACQAPAAkA
9P/a/8H/ov+E/23/WP9K/0X/S/9T/1n/X/9p/3v/jf+a/6b/t//G/9D/1P/b/+L/6v/s
/+3/8f/z//f/9v/4//n/+f/6//v/+//7//3///8AAAEA/////////////////v/9//7/
//8BAAIAAAAAAAAAAAAAAAAAAAAAAAEAAQABAAEAAQABAAEAAQAAAAAA///+////AQAC
AAMAAwADAAIAAgABAAAA///+/wAAAQABAAEAAQABAAEAAQABAAIAAwADAAIAAgACAAIA
AAAAAAAAAAACAAIAAgADAAEAAQABAAEA//////////8AAAAAAQACAAUABQAFAAQAAgAB
AAEAAgACAAEAAAD+/wAAAAD+//7//P/9//3//f/+//////////7//v8AAAAA/v/9//3/
/v/+//7//v/+//7//v/+//7///8AAAEAAgADAAQABAAFAAMABAAEAAQABAADAAMAAwAE
AAUABwAIAAYABQAEAAIABQAGAAUABgAJAAkACQAJAAcABgAFAAQABQAGAAYABQAFAAUA
BQAEAAYABgAGAAYABgAHAAkABwAJAAkACQAJAAgACAAHAAUABgAGAAcACAAIAAgACAAI
AAoACgAKAAoACAAIAAgACAAHAAcABwAHAAUABQAFAAQAAgADAAMAAwAEAAQABAAFAAUA
BAAEAAQABAAGAAQABAAHAAcABwAHAAUABQADAAMABQAGAAYABgAEAAQABAAEAAUABQAF
AAQAAgACAAIAAgACAAIAAQABAAMABAAEAAMAAgACAAIAAgAFAAUABQAFAAQAAwACAAEA
AwADAAMAAwAFAAUABQAFAAMAAwAEAAYABQAFAAUABQAHAAYACAAIAAgACAAJAAoADAAN
AA8ADwAPABEAEgASABIAEQAPAA8ADgAOAAoACAAEAAEAAAD////////9//z//P/7//7/
/v///wAA/v///wAAAAD9//3//v8AAAIAAgACAAIAAQAAAAAA//8AAAEAAQACAAMAAwAD
AAMAAQABAAEAAgAEAAUABQADAAIAAQAAAP//AAABAAMABAACAAIAAgACAAMAAwAEAAUA
BgAGAAcADwATABUAEwASABIAEwAXABUACgDy/9P/tP+U/3f/Yv9S/0f/Q/9J/1P/W/9j
/3f/jf+c/6j/t//I/9T/3v/j/+j/7P/0//n//f/9/wEAAgAEAAUABQAEAAUABQAFAAgA
CQAJAAkACQAJAAkACQAIAAkACQAJAAsACwAMAAwACgAKAAoACgAMAAwADAAMAAwACwAK
AAkACwALAAsACwAOAA4ADQAMAAoACwALAAsACwALAAoACgAKAAoACgAKAAoACwALAAsA
DQANAA0ADQALAAwADQANAA4ADgAOAA4ADAAMAAwADAAMAAwADAANAA8ADwAPAA8ADQAN
AA0ADQAPAA4ADgAOAA0ADQANAAwADAALAAsADAAPAA8ADwAOABAAEAAOAA4ADAANAA0A
DQALAAsACgAJAAoACgAMAAwADAALAAsADAAKAAoACgAKAAoACgAKAAoACgAKAAoACgAI
AAgABwAHAAcACAAIAAgACgAJAAkACQAJAAkACgAKAAcABwAHAAYABgAGAAQABAAHAAcA
BwAHAAgACAAIAAgACwAMAAwACwAKAAkACAAGAAgACAAIAAgACAAJAAsACQAIAAcABgAF
AAUABgAGAAUABwAGAAYABgAGAAYABgAGAAYABgAGAAYACAAIAAgACAAHAAcABwAHAAUA
BQAFAAQABgAHAAcABwAEAAQABAAFAAcABgAGAAYABAAGAAQABAADAAMAAwADAAQABQAE
AAUAAwAEAAQABAAGAAYABgAGAAkACQAJAAgABwAGAAUABAAGAAYABQAFAAMABAAEAAMA
BAAEAAQABAAFAAUABQAFAAIAAQAAAP//AQABAAEAAQAEAAUABgAHAAYABQAFAAYABQAF
AAUABQADAAcACwAMAAoACgAKAAoACgAKAAsACwAPAA8ADwARABIAEgASABEAEQARABAA
EAAKAAgABAABAPz/+//7//v//P/8//3//f/9//z//P/8//r/+//8//z//P/9////AgAC
AAIAAgACAAIAAgADAAMA//////7//v///////////////////wAAAAABAAEA//8BAAEA
AQABAAMAAwAEAAQAAwACAAEAAAAAAP///////wQACAAJAAkADQATABUAEgAQABMAEwAT
AAQA6P/J/6r/iv9t/1r/Sv89/zv/Rf9P/1X/Yf93/4//nP+o/7f/xP/Q/9r/3//k/+j/
7v/z//n/+//9//z//v//////AQADAAQABQAGAAcABwAHAAYABQAEAAMABQAHAAgACQAH
AAcACAAIAAgACAAIAAgACAAIAAgACAAHAAcABwAHAAkACQAJAAkACAAIAAcABgAIAAkA
CQAJAAcABwAGAAYACAAIAAgACAAKAAsACwALAAoACQAIAAcACAAKAAwADQAMAAwADAAM
AAsACgAJAAgACgAKAAoACwANAA0ADQANAA0ADQANAA0ADgAOAA8AEAAOAA0ADAAKAAsA
CwAMAA4ADgANAAwACgAMAAwACgAKAAgACQAJAAkACQAJAAgABwAHAAgACwAMAAwACwAL
AAwADAAMAAwADAAMAAwADAAMAAwADAAMAAwACgAKAAkACQAHAAgACAAIAAgABwAHAAcA
BwAHAAgACAAFAAUABQAEAAUABgAFAAYABQAFAAUABQAIAAgACAAIAAkACgAKAAkABwAH
AAcABgAGAAYABgAGAAgACQALAAkABwAHAAcABwAIAAoACwALAAkACAAIAAgACgAKAAoA
CgAJAAgABwAGAAcACAAJAAoACgALAAwADQAMAAsACgAIAAYABwAHAAcACAAIAAgACQAI
AAYABQAEAAUACAAHAAgABwAHAAcABwAFAAUAAwADAAUABgAGAAYACAAIAAgACAAIAAcA
BgAEAAYABgAGAAYABwAIAAgACQAIAAgABwAFAAQABAAEAAQABwAHAAcABwAFAAUABQAF
AAUABQAFAAUABQAFAAUABQAFAAUABgAIAAkACgAMAAwADAAMAAwADAANAA0ADQANAA0A
DwASABIAEgARABMAEwASABIADgAMAAgABQACAAEAAQABAP///v/+//3//f/8//z//P/9
////AQACAP////8AAAIAAAAAAAAAAAACAAIAAwADAAEAAQAAAAAAAwADAAMAAwACAAEA
AAAAAAIAAwADAAEA//////////8BAAEAAgACAAQABAAEAAQAAgABAAEAAQACAAQACwAP
AA0ADQARABAADAAPABMAFwAOAPr/4f/I/67/l/+A/2r/Xf9f/2P/Z/9t/3X/f/+P/5z/
qP+3/8T/zv/Y/+H/5P/o//L/9//3//v///8CAAQABQAFAAYABwAHAAcABQAFAAQAAwAE
AAUABgAHAAgACQAJAAkACQAJAAoACgAIAAgACAAIAAoACgAKAAoACwALAAsACwALAAsA
CwALAAoACgAJAAgACAAJAAkACQALAAsACgAKAAgACAAIAAgACgALAAsACwAJAAkACQAJ
AAcACAAJAAkACgAKAAoACgAMAAwADAAMAA0ADgAPABEAEAAPAA4ADQALAAsACwALAA0A
DAAMAAwACgAJAAgABgAGAAUABQAGAAgACQAKAAoACgAKAAgACAAKAAsACwALAAkACQAI
AAcABwAIAAsADAAOAA0ADQAOAAwADAAMAAwADAAMAAwADAAKAAoACgAKAAoACgAJAAkA
CQAKAAoACgAKAAkACQAJAAkACQAKAAoACgALAAwADAAKAAoACAAIAAkACQAJAAkACAAI
AAgACAALAAwADAALAAkACQAJAAgACAAIAAgACAAIAAkACwAJAAoACwAMAA0ADQAOAA4A
DQALAAoACgAKAAgACAAIAAgABgAGAAYABgAGAAYABgAGAAYABwAIAAkACQAJAAkACAAG
AAcABwAHAAYABgAGAAcACQAIAAgACAAGAAgABgAGAAUABQAFAAUABwAHAAUABQAFAAYA
BgAGAAcACAAJAAoACgAJAAgABgAIAAgACAAIAAYABgAFAAUABQAGAAYABQAEAAQABAAE
AAUABQAFAAUABQAFAAUABQAFAAUABQAFAAUAAwADAAkAEAAPAA4ADQAMAAwADAANAA0A
DQANAA0ADwARABIAEwATABMAEwASABIADgAMAAgABQAEAAMAAwADAAAAAAABAAEA///+
//7//v/+////AAAAAP////8AAAIABAAEAAQABAAEAAQABQAFAAMAAwACAAIAAwADAAMA
AwABAAEAAQACAAIAAwADAAEAAQABAAEAAQABAAEAAgACAAIAAgACAAIAAQD///7//f8A
AAIACQARABMAEwATABAADAALAA8AEwAKAPj/4f/K/6z/j/96/2z/Xf9Z/2H/af9v/3f/
f/+N/5z/pv+x/8D/0P/Y/93/5v/s//D/8f/z//f/+//9/wAAAgADAAQABQAFAAUABgAH
AAcABwAJAAkACQAJAAkACQAIAAcACQAJAAoACgAMAAwADAAMAAoACgAKAAoACwALAAsA
CwAJAAkACQAJAAsADAAMAAwACwALAAoACQALAAsACgAKAAoACgAKAAoACgALAAsACwAN
AA0ADQANAAoACgAKAAkACQAKAAsADAAOAA4ADgAOAA0ADAALAAsADQANAA0ADQANAA0A
DQANAAsACgAKAAoACwALAAsACgAMAAsACwAMAA0ADQANAAwACgAKAAgACAAIAAkACQAJ
AAsACwAKAAkACgAKAAwADAAJAAcABgAGAAcACAAJAAoACAAIAAgACAAKAAoACgAKAAoA
CgAJAAkACwAMAAwADAAKAAkACQAJAAcABwAIAAgACAAJAAoACgAIAAgABgAGAAcABwAH
AAcABgAGAAYABgAIAAoACwALAAsACwALAAoACAAIAAgACAAGAAcACQAHAAkACQAJAAkA
BwAIAAgABwAJAAgACAAIAAgACAAIAAgACAAIAAgACAAIAAgACAAIAAcABwAHAAcABwAH
AAcABgAGAAcABwAHAAYABgAGAAcABQAEAAQABAAFAAgABwAIAAcABwAHAAcABgAFAAIA
AQACAAQABQAGAAQABAAEAAQABgAHAAgACAAGAAYABgAGAAYABgAFAAUABwAIAAgABwAF
AAQAAwACAAUABQAFAAUABwAHAAcABwAHAAcABwAHAAUABQAFAAUAAwADAAQABgAIAAkA
CgALAAsADAAOAA4ADgAOAAwADAANAA0ADwAPAA8AEQAQABAAEAAPAA8ADwAOAA4ADAAK
AAYAAwACAAEAAQABAP///v/+//3////+//7//v///wEAAwAEAAIAAQABAAIAAgACAAIA
AgACAAIAAwADAP/////+//7///////////8AAAEAAgAEAAQABQAFAAMAAwADAAMAAwAD
AAMABAAEAAIAAgACAAIABAADAAMAAwACAAIABwANABUAFwATABAADgAPABEACwD8/+T/
zf+w/5L/d/9g/0z/Q/9J/1X/Xf9j/2//gf+V/6L/rv+//87/2P/c/+P/6v/u//L/9//7
////AQACAAQABQAFAAQABQAFAAUABAAFAAUABQAGAAcACAAJAAoACwALAAsACwALAAwA
DAAKAAoACgAKAAgACAAIAAgACwALAAsACwALAAsACwALAAwADAALAAoACAAJAAkACQAJ
AAkACAAIAAoACgAKAAoADAANAA0ADQAMAAsACgAJAAsADAANAA0ADAAMAAwADAAKAAoA
CgAKAAoACgAKAAsADQANAA0ADQAMAAsACgAJAAoACgALAAwACwALAAsACgALAAsADAAO
AA4ADQAMAAoACgAKAAgACAAKAAsACwALAAkACQAIAAcACAAIAAoACgAIAAcABwAIAAgA
CAAIAAgACgAKAAoACgAIAAgACAAIAAgACAAHAAcABwAIAAgACAAGAAUABQAFAAcABwAI
AAgABwAHAAcABgAGAAYABAAEAAUABQAFAAUABQAEAAMAAgABAAIAAgABAAIAAwAEAAQA
BgAGAAYABgAGAAcACQAHAAUABQAFAAUABgAIAAkACQAHAAYABgAGAAYABgAGAAYABgAG
AAYABgAEAAQABAAEAAUABQAFAAUABAADAAIAAAAAAAEAAQABAAIAAgACAAMAAwACAAIA
AgADAAYABQAGAAYABQAEAAMAAwADAAEAAQABAAIAAgACAAQABAAEAAQAAgABAAAA/v//
/wAAAQACAAAAAAD/////AAACAAMAAwABAAAA///+/wAAAQACAAMAAwADAAMAAwADAAMA
AwADAAMAAwADAAMAAQABAAIABAADAAMAAwADAAEAAQABAP///////wAAAAACAAYACgAK
AAoACgAKAAgACAAJAAkADAANAA4AEQAQABAAEAAPAA0ADQAMAAwACgAIAAQAAQD8//v/
+//7//r/+v/7//v//f/8//z//P/8//3//v/+//v/+//8//7//v/+//7//v8AAAAAAQAB
AAEAAQAAAAAA///////////9//3//f/+//7///////3//v///wAAAQABAAEAAgACAAEA
AAD///7//v/9//3//f8CAAIABQALAA8ADwAPAA4ADAAPABcAEQD2/9r/vf+e/37/Zf9U
/0L/Of89/0n/Uf9X/2f/ff+P/6D/sv/B/8r/0v/a/+H/6P/s//D/8//5///////+/wAA
AQABAAAAAQABAAEABAAFAAUABQAHAAcABwAHAAUABQAEAAMABgAHAAkACgAKAAoACgAK
AAkACAAHAAYACAAJAAoACwAJAAkACQAJAAwADAALAAoACAAJAAkACQAHAAcABgAGAAgA
CAAIAAgACAAJAAkACQAJAAkACQAJAAkACgALAAsACgAKAAoACgAIAAgACAAIAAsADAAN
AA8ADQANAA0ADQANAA0ADQANAA0ADAAMAAwADQANAA0ADAAMAAsACwAMAA0ADQANAAwA
CgAKAAgACAAKAAsACwALAA0ADQAMAAsACAAIAAoACgAKAAkACQAKAAoACgAKAAoACQAI
AAcABgAJAAoACwAMAAoACgAJAAkACAAIAAcABgAIAAcABwAHAAkACQAKAAoACAAHAAYA
BAAEAAQAAgACAAUABQAFAAUABQAEAAMAAgADAAQABAADAAUABQAFAAQABgAGAAYABgAE
AAUABwAFAAcABwAHAAcABQAGAAYABQAHAAYABgAGAAQABAAEAAQABgAGAAYABgAEAAQA
BAAEAAUABQAFAAUAAwADAAMAAgAEAAUABQAFAAIAAgACAAMABQAEAAQABAACAAQAAgAC
AAUABQAFAAUABQAFAAMAAwADAAQABAAEAAQABAAEAAQABQAFAAUABAACAAIAAgACAAAA
AAD/////AAACAAMAAwADAAQABQAGAAYABQAEAAMAAwADAAMAAwADAAMAAwADAAEAAQAB
AAEA/////wAAAgACAAEAAAD//wEAAwAFAAUABAADAAMAAgAGAAYABgAHAAgACQAKAAwA
DAANAA0ADAALAAoACwANAA4ADwAPAA8ADwAOAA4ADAAKAAYAAwD///3//P/7//3//v8A
AAEAAAD+//3//P/8//3//v/+//3//f/+/wAAAAAAAAAAAAABAAIABAAFAAIAAQD///7/
//////////8BAAEAAQACAAAAAQABAP//AQABAAEAAQABAAEAAgACAAEAAAD///7/////
/wAAAQD+/wIABwALAA0AEQAPAAoADAARABcAEwACAOr/0/+0/5T/d/9k/1r/Uf9R/1v/
Y/9r/3X/h/+Z/6b/sP+7/8b/0v/e/+X/6P/u//L/9f/3//3/AQAEAAYABwAHAAgACQAJ
AAkACQAJAAgABwAHAAcABwAHAAYABwAHAAcABwAHAAgACAAGAAYABgAGAAcACAAJAAoA
CQAJAAkACQAHAAcABwAHAAkACgAKAAoADAANAA0ADQALAAsACgAKAAgACAAIAAgACAAJ
AAkACQAJAAkACQAJAAsADAANAA0ACgAKAAoACgAKAAoACgAKAAwADAAMAA0ACwALAAsA
CwANAA0ADQANAAwACgAJAAgACwALAAsACgAIAAcABwAIAAkACQAJAAgACwAMAAsADAAK
AAsACwALAAoACQAHAAUABwAIAAsADAAJAAcABgAGAAcACAAJAAoACQAIAAcABgAIAAgA
CAAIAAoACgAJAAkACAAIAAcABgAJAAkACgALAAsACwAMAAwACwALAAsACgAJAAgABQAE
AAcABwAHAAcACAAIAAgACAAHAAgACAAHAAcABwAHAAYABgAGAAYABgAJAAsADgANAAsA
CwALAAsACgAKAAkABwAHAAYABgAGAAgACAAIAAgACAAIAAgACAAGAAYABgAGAAQAAwAC
AAEAAgADAAQABAAFAAcACAAJAAYABgAGAAcACQAIAAgACAAHAAgABQAEAAUABQAFAAUA
BwAJAAkACwAIAAgABwAGAAgACAAIAAgABwAHAAcABgAEAAQABAAEAAQABAADAAMABQAG
AAYABQACAAIAAgACAAUABQAFAAUACAAJAAoACwAJAAkACQAJAAgABwAGAAUABQAFAAYA
CAAHAAcABwAHAAkACwANAA0ADwAPABAAEAAQABAAEAAQABAADwAPAA8ADwAPAA8AEAAR
ABAADgALAAcABgAEAAEAAQACAAMABAABAAIAAQD+//7//v8BAAEA//////////8FAAQA
AwAIAA==
         </WaveFormData>
      </LeadData>
      <LeadData>
         <LeadByteCountTotal>10000</LeadByteCountTotal>
         <LeadTimeOffset>0</LeadTimeOffset>
         <LeadSampleCountTotal>5000</LeadSampleCountTotal>
         <LeadAmplitudeUnitsPerBit>4.88</LeadAmplitudeUnitsPerBit>
         <LeadAmplitudeUnits>��V</LeadAmplitudeUnits>
         <LeadHighLimit>2147483647</LeadHighLimit>
         <LeadLowLimit>268435456</LeadLowLimit>
         <LeadID>V2</LeadID>
         <LeadOffsetFirstSample>0</LeadOffsetFirstSample>
         <FirstSampleBaseline>0</FirstSampleBaseline>
         <LeadSampleSize>2</LeadSampleSize>
         <LeadOff>FALSE</LeadOff>
         <BaselineSway>FALSE</BaselineSway>
         <ExcessiveACNoise>FALSE</ExcessiveACNoise>
         <MuscleNoise>FALSE</MuscleNoise>
         <LeadDataCRC32>2072449669</LeadDataCRC32>
         <WaveFormData>
9//3//f/9//5//n/+f/5//n/+f/5//n//v8BAAcAEAAeAC8ARQBTAFUASwBDAEYASAA8
AC4AKgAjAA8A9v/h/8r/rf+R/3b/XP86/xv/I/9J/2b/ff+R/6H/qP+z/8P/zP/T/9r/
4v/p/+3/7//w//L/8//1//j/+f/7//z/+v/8//3//v8BAAIAAgABAAEAAgACAAMAAgAC
AAMAAwADAAMABAAEAAYABwAHAAgABwAHAAcABwAHAAcACAAIAAsACwALAAsACQAKAAsA
DAAMAAsACwAMAAwADAANAA0ADwAPABEAEQASABIAEgATABUAFgAWABYAFgAXABgAGQAY
ABkAGwAcAB0AHwAgACEAIgAjACMAJQAnACgAKgArAC8AMAAxADQANQA3ADcANwA3ADkA
OgA6ADoAOgA6ADoAOgA7ADsAOQA5ADgAOAA3ADUANQA0ADMALwAtACwALAArACgAJwAm
ACYAJAAiACAAHgAcABwAGwAbABsAGAAWABYAFQASABAAEAAQAA4ADQANAA0ACwAJAAcA
BwAHAAcABAAEAAMAAwAFAAUABgAGAAQABAAEAAQABAAEAAMAAwAEAAQAAwADAAIAAgAC
AAAAAgACAAIAAgACAAIAAgACAAMABAAEAAMABQAFAAUABgAGAAYABgAGAAcABgAGAAgA
CAAIAAgACgAIAAgACAAHAAcACAAIAAgACQALAAwADQAMAAsACgAJAAkACQAJAAwACgAJ
AAkACQAJAAYABQAFAAgACAAHAAcACQAJAAgABgAGAAgACAAIAAgABgAGAAYABgAGAAYA
BgADAAMAAwADAAQABQAGAAYABgAGAAYABQAFAAUABQAFAAQABAAEAAQABQAGAAcACAAH
AAUABAADAAMAAwADAAMAAQABAAUACAAIAAgACAAIAAsACwAMAAwADwAPAA8AEAAOAA8A
EAARABUAFQAVABcAFQAVABUAFQAVABMAEgASABAAEAAQAA4ADAAKAAoACwAIAAgABwAF
AAUAAwADAAQABAADAAMAAwADAAMAAwADAAEA/v/9//3//P/8//z//P/8//v/+//7//v/
+//7//v/+//7//v/+//5//n/+f/5//v/+//7//v/+//7//v//v8DAAUADAAaACsAPQBP
AFcAUQBLAE4ATABCADQALgAnABcA+v/f/8j/r/+X/37/Yv9E/yf/If89/17/df+L/53/
rP+3/8P/zP/V/9z/4v/n/+3/7//y//T/9f/3//v/+//8//z//P/+////AAABAAIAAgAB
AAEAAgACAAMABAAEAAUABQAFAAUABgAGAAYABwAHAAgACwALAAsACwAJAAkACgAKAA0A
DQANAA0ACwAMAA0ADgAMAAsACwAMAA0ADgAQABEADwAPABEAEQASABIAEgATABUAFgAW
ABYAFgAXABgAGQAcAB0AHwAgAB8AIQAiACMAJAAlACUAJwArACwALgAvAC8AMAAxADQA
NwA5ADkAOQA3ADkAOgA6ADgAOAA4ADgAOQA7ADwAOwA7ADoAOgA5ADUANQA0ADMAMQAv
AC4ALgAuACwALAAsACsAKAAlACIAIgAgACAAHwAdAB0AGgAYABgAFwAUABIAEgASABAA
DwAPAA8ADQALAAsACwALAAsADAAMAAsACwAIAAcABwAGAAgACAAIAAgABgAGAAUABQAG
AAYABQAFAAYABgAGAAQAAgACAAIAAgAEAAQABAAEAAkACgAKAAkACQAJAAkACgAKAAoA
CgAKAAkACAAIAAoADAAMAAwADgAMAAwADAALAAkACgAKAAoACwANAA4ADwANAA0ADQAN
AAsACwALAA4ADgANAA0ADQANAAoACQAJAA4ADgANAA0ACwALAAoACAAKAAwADAAMAAwA
CgAKAAoACgAKAAoACgAHAAcABwAHAAcABwAHAAYABgAGAAYABQAFAAUABQAFAAYABgAG
AAYABAAEAAQABAAGAAUABQAFAAUABQAFAAUABAADAAQABQAGAAYABgAGAAkACgALAAwA
CwALAAwADAAPAA8ADwAQABAAEQASABMAEwATABMAFQAVABUAFQAVABMAEQAQABAAEAAQ
ABAADgAJAAYABQAFAAYABgAFAAMAAwABAAEAAgAAAP////////3//f/9//3//P/6//r/
+//7//r/+f/4//n/+f/6//v/+f/5//n/+f/5//n/+f/5//n/+f/5//n/+f/5//n/+f/5
//n/+f/8//v/BQAQAB4AMwBJAFsAWwBRAEsATgBKADwAMAAqACEACQDw/9f/vP+f/4n/
cv9U/zL/Hf8r/0//bv+D/5X/o/+u/7f/v//M/9n/4v/m/+n/7//z//X/9v/2//f/+v/7
//3//v/9//7//v/+/wEAAgACAAEAAQACAAIAAwAGAAYABwAHAAUABQAGAAYACAAJAAkA
CgAJAAkACQAJAAkACQAKAAoACwALAAsACwANAA4ADwAQABAADwAPABAAEAAQABEAEQAR
ABEAEwATABIAEgASABMAFwAYABgAGAAWABcAGAAZABwAHQAfACAAHwAhACIAIwAmACcA
JwApAC0ALgAwADEAMgAyADIANAA3ADkAOQA5ADkAOwA8ADwAOgA6ADoAOgA6ADsAOwA5
ADkAOAA4ADcANQA1ADQAMwAxAC8ALgAuACsAKAAnACYAJwAmACUAJAAgAB4AHgAdAB0A
HQAaABgAGgAZABYAFAASABIAEAAPABEAEQAPAA0ACwALAAsACwAKAAoACQAJAAgABwAH
AAYABgAGAAYABgAGAAYABQAFAAYABgAFAAUACAAIAAgABgAEAAQABAAEAAYABgAGAAYA
CQAKAAoACQAGAAUABAAEAAYABgAGAAYABgAGAAcACgAKAAoACgAMAA4ADgAOAA0ACwAM
AAwADAAMAA0ADQANAA0ADQANAA0ACwALAAsADgAQAA8ADwAPAA0ACgAJAAkACgAKAAkA
CQAJAAkACAAGAAQABgAGAAYACAAGAAYABgAGAAYABgAGAAcABwAHAAcABQAFAAUABAAE
AAQABAADAAUABQAFAAUAAgACAAIAAgAAAAAAAAAAAAAA////////AQABAAEAAQABAAMA
BgAGAAYABgAGAAYABQAFAAQABwAHAAcACAAIAAkACgALAA0ADQANAA8ADwAPAA8ADwAP
AA0ADAAMAAwADAAMAAoABwAEAAMAAwAEAAQAAwABAP7/+//6//r/+P/3//f/9//5//n/
+f/5//X/8v/x//H/9P/0//T/9P/y//H/8f/x//P/8//z//P/8//z//P/8//z//P/8//z
//H/8f/x//H/8f/x//H/9P/5//v/BAASACMAMwBHAFMATQBDAEYASgBGADwAMAAjAA8A
+P/h/87/t/+b/3r/XP86/xX/Ef8v/1D/Z/95/4v/nv+r/7H/uv/F/9D/1v/b/9//4//m
/+j/6f/r/+3/7f/u/+7/7//y//T/9v/1//b/9v/1//X/9v/2//f/+P/4//n/+f/5//n/
+v/6//n/+f/4//j/+//7//v/+//5//n/+v/6//3//f/9//3/+//8//3//v/+//3//f/+
////AAACAAMAAgABAAIAAQACAAIAAgADAAUABgAGAAYABAAFAAYABwAKAAsADQAOAA8A
EQASABMAFAAVABUAFwAXABgAGgAbABsAHAAdACAAIwAnACkAKwApACsALAAsACwALAAs
ACwAKgArACsAKQAnACYAJgAlACUAJQAkACMAHwAdABwAHAAdABoAGQAYABcAFAARAA4A
DwAOAA8ADwANAA0ACgAIAAYABQACAAAAAAAAAP7//f/8//v/+P/1//f/9//3//f/+P/4
//f/9//2//X/9f/0//P/8v/x//D/8v/y//H/8f/w//D/7//v/+7/7v/u/+z/7P/s/+z/
7P/t/+7/7//w//L/8v/x/+//8f/x//H/8v/2//b/9v/2//f/9v/2//j/+P/4//j/+v/6
//r/+v/5//n/+v/6//r/+P/5//n/+f/5//n/+f/5//n/+f/5//z/+v/5//n/+f/5//b/
9f/1//n/+v/6//v/+f/5//j/9v/2//j/+P/4//b/9P/0//T/8v/y//L/8v/x//H/8f/x
//L/8//0//T/9P/0//T/8//x//H/8f/x//H/8v/z//T/8//y//H/8P/y//H/8f/x//L/
8//0//X/8//1//T/9f/2//f/+P/5//n/+v/6//v/+//7//z//P/9//7///8BAAEAAQAD
AAMAAwADAAMABQADAAIAAgD///7//f/6//r/+P/4//n/9v/2//X/8//z//H/8f/y//L/
8f/x//H/7//v/+//7//t/+r/6f/p/+r/6v/q/+r/6P/n/+f/5//q/+v/7P/t/+z/6//q
/+n/6f/p/+n/6f/q/+v/7P/t/+z/6//q/+z/7//1/wIAFAAnADkARwBFADkANQBAAEAA
MgAqACIAEwD9/+L/zf+2/5v/gf9m/0b/IP8J/x3/Qf9a/23/gf+R/6D/rf+5/8T/y//Q
/9b/2//f/+P/5v/o/+n/6//r/+v/7P/s/+3/8P/y//T/8//0//T/8//1//b/9v/3//r/
+v/7//v/+v/5//n/+P/6//v/+//8//3//f/9//3//f/9//7//v/9//3//f/9////AAAB
AAIAAgABAAEAAgAAAAAAAQABAAMAAwAFAAUACAAIAAgACQAJAAoACgAKAAsADQAPABEA
EQARABIAEgAVABcAGAAZABwAHQAdAB8AIQAiACQAJQAlACYAJwAqACsALQAtAC0ALQAv
ADAAMAAyADIAMgAyADAAMQAxAC8AMQAwADAALwArACsAKgApACUAIwAiACIAIgAgACAA
IAAgAB4AHAAaABYAFAAUABMAEwATABAADgAQAA8ADAAKAAoACgAIAAcABQAFAAMAAQAE
AAUABgAHAAUABAACAAEAAAD//////v/+//7//v/+//z//P/7//v//P/8//v/+//+//7/
/v/8//r/+v/6//r//P/8//z//P///wAAAAD//////////wAAAgACAAIAAgACAAIAAwAG
AAQABAAEAAYACAAIAAgABwAHAAgACAAIAAgACQAJAAkACAAHAAYABQAEAAUABgAKAAkA
BwAGAAUACAAGAAYABwAIAAgABwAHAAUABQAEAAIABAAGAAYABgAGAAQABAAEAAQABAAE
AAQAAwADAAMAAwABAAEAAQAAAAAAAAAAAP////////////8AAAAAAAAAAP7//v/+//7/
AAD///////////////////3//f///wEAAgACAAAA//8BAAIAAgACAAIAAgAFAAUABgAG
AAcABwAHAAgACgALAAwADQANAA0ADQAPABEAEQARABEAEQAPAA4ADgAOAA4ADgAMAAkA
BgAFAAUAAgACAAEA///9//v/+//8//7//f/9//3/+//7//v/+//7//j/9//3//b/9v/2
//b/9v/1//X/9f/3//f/9//3//b/9f/0//P/9v/3//j/+f/3//f/9//3//f/9//3//r/
+f/9/wgAGgAtAD8ATQBRAEkAQQBCAEYAPgAyACwAIQANAPT/4f/M/7H/lf9+/2T/QP8f
/x//P/9e/3P/h/+b/6r/tf+//8j/0f/Y/97/4//n/+3/8P/y//P/9f/3//f/+P/4//j/
+v/7//z/+//8//z/+//9//7//v///wAAAAABAAEA/////wAAAAACAAMAAwAEAAMAAwAD
AAMABQAFAAYABgAFAAUABQAFAAUABgAHAAgACgAJAAkACgAIAAgACQAJAAsACwANAA0A
EAAQABAAEQASABIAEQAQABIAEwAUABUAFgAXABkAGgAZABsAHAAdACAAIQAhACMAIwAk
ACYAJwArACwALQAwADEAMwAzADMAMwA1ADYANgA3ADgAOQA6ADgAOQA5ADcANQA0ADQA
MwAxADEAMAAvAC8ALQAsACwAKQAmACUAJAAkACIAIAAeAB4AHAAcABsAGQAZABYAFAAU
ABMAEAAOABAAEAAOAA0ADQANAAsACQAJAAkACQAJAAgACAAHAAcABgAFAAUABAACAAIA
AgACAAAAAAD/////AgACAAEAAQAAAAAAAAD+/wAAAAAAAAAAAQACAAMABAAGAAYABQAD
AAMAAwADAAQABgAGAAYABgAHAAYABgAIAAgACAAIAAoACAAIAAgABwAHAAgACAAIAAgA
CQAJAAkACQAJAAkACQAHAAcABwAKAAwACwALAAsADQAKAAkACQALAAoACAAHAAgACQAJ
AAgABgAIAAgACAAIAAYABgAGAAgACAAIAAgABQAFAAUABQAFAAUABQAEAAQABAAEAAMA
AwADAAMAAwAEAAQABAAEAAIAAgACAAIAAgABAAEAAQACAAMABAAFAAQAAwAEAAUABQAE
AAEA//8BAAQACAAIAAYABgAGAAYACQAJAAoACgALAAsACwAMAA4ADwAQABEAFQAVABUA
FwAWABUAFAATABMAEQAQABAAEgASABIAEAALAAgABwAHAAgACAAHAAUAAQD/////AAAA
AP///////wEAAQABAAEA/f/6//n/+f/7//z//f/+//z/+//7//v/+//7//v/+//7//v/
+//7//v/+//7//v/+//7//v/+//7//v/+//+/wMABwAOABwALQBFAFUAWwBVAE0ASgBM
AEIANAAsACUADwD2/+P/zv+x/5n/hP9q/0b/Kf8r/0n/Zv99/5H/of+w/73/x//O/9f/
4P/m/+3/8//1//b/+P/5//v/+//7//z//P/9/wAAAgAEAAQABAADAAEAAgAEAAUABwAH
AAYABgAFAAcABwAIAAgACgALAAsADAALAAsACwALAA0ADQAOAA4ADQANAA0ADQAPABAA
EQASABIAEQARABIAEAAQABEAEQAUABUAGAAZABkAGAAXABcAFwAYABgAGAAaABsAHAAd
AB4AHwAhACIAIwAlACYAJwAqACsAKwAtACwALAAtAC0AMgA0ADYAOgA4ADkAOAA3ADoA
PQA/AEAAPgA+AD4APgA+AD8APwA9AD8APgA+AD0AOgA5ADcANQA1ADMAMgAyADMAMAAv
AC4ALgAsACoAKAAoACYAJgAlACQAIwAfABwAHgAdABoAGAAXABYAEwARABIAEwASABEA
EQARABEAEQAOAA4ADQANAA0ADQAOAA4ACwAKAAkACAAKAAoACQAJAAwADAALAAsACwAK
AAkABgAIAAgACAAIAAkACgALAAwADAAMAAsACQALAAsACwAMABAAEAAQABAAEQAQABAA
EgAQABAAEAASABAAEAAQAA8AEQASABIAEgAQABEAEQARABEAEQARABEAEQARABEAFAAT
ABEAEAAPABAADgAOAA8AEAAQAA8ADwARABEAEAAOAAwADgAOAA4ADwAOAA8AEAAPAA4A
DQAMAAsACwALAAsADQANAA0ADAAKAAoACgAJAAkACQAJAAkACAAIAAgACAAKAAoACgAK
AAoACQAJAAkABwAHAAcABwAFAAUABwAJAAoADAAMAAwADAAMAA0ADQAOAA4ADQANAA0A
DgAOAA8AEAARABMAEwATABUAFQAVABUAFQAXABUAFAAUABIAEgASABAADwAMAAsACwAM
AAwACwAJAAYAAwACAAIAAgABAAEAAQADAAMAAwADAP///P/7//v//P/8//z//P/7//n/
+P/3//j/+f/6//v/+f/5//n/+f/5//n/+f/5//v/+//7//v/+f/5//n//P/7////CgAW
ACMANwBPAFsAVQBNAEwAUgBOAEIANgArAB8ACgDr/9D/uf+h/4T/aP9I/yP/Ff8t/1D/
Z/97/4//nv+r/7n/wP/J/9T/3P/h/+f/6//w//L/8//1//X/9f/2//b/+P/6//v//P/9
//7//v/9//3//v/+/////v/+////////////AAAAAP7//////wAAAwADAAMAAwACAAEA
AQAAAAIAAwAEAAUAAwAEAAUABgAGAAUABQAGAAQABAAFAAUABgAHAAoACwAJAAgABwAH
AAkACgAKAAoACAAJAAoACwAOAA8AEQASABAAEQARABEAEAARABEAEwATABQAFgAXABkA
GgAbAB4AHQAfAB8AHwAfACEAIgAiACQAJAAkACQAJAAlACUAIwAhACAAIAAfAB0AHQAc
ABsAGQAXABYAFgAXABQAEwASABAADgAMAAoACgAIAAgABwAGAAUAAQD+//z/+//4//b/
+P/4//b/9f/0//P/8P/t/+3/7f/t/+3/6v/q/+n/6f/m/+X/5f/k/+b/5v/m/+b/5P/k
/+P/4//m/+b/5f/l/+T/5P/k/+L/4v/i/+L/4v/j/+T/5f/m/+j/6P/n/+X/6P/p/+r/
7P/s/+z/7P/s/+v/6v/q/+z/7v/u/+7/8P/u/+7/7v/t/+//8P/w//D/8P/x//H/8f/v
/+//7//v/+3/7f/t//D/8P/v/+//7//x/+7/7f/t/+//7v/s/+v/7f/t/+z/6v/o/+r/
6v/q/+z/6v/q/+r/6P/o/+j/6P/p/+n/6f/p/+f/5//n/+b/5v/m/+b/5f/j/+P/4//j
/+P/5P/l/+b/5P/k/+T/5P/k/+P/4//j/+P/3//f/+X/6v/o/+j/6P/o/+n/6f/q/+r/
6f/p/+n/6v/o/+n/6v/r/+//7//v//H/7//v/+//7//w/+//7//w//L/8v/y//D/6//o
/+f/5//n/+j/6P/n/+T/4f/g/+D/4v/h/+H/4f/g/9//3v/d/9z/2v/a/9v/3P/c/9z/
3P/c/9v/2//b/9v/2//b/9v/2//b/9v/2//b/9v/2//b/93/3f/d/93/2//b/9v/3v/h
/+X/7v/+/w0AHwAvADcAMQAlACgALgAmABoAFAALAP3/4v/L/7j/n/9//2L/Sv8q/wX/
+/4T/zT/Sf9d/3P/iP+T/5v/qP+z/7j/wP/H/83/0f/W/9j/2f/b/93/3f/e/97/4P/i
/+P/5P/l/+b/5v/l/+f/6P/o/+n/6v/q/+v/6//r/+v/7P/s/+z/7f/t/+7/7f/t/+3/
7f/v/+//8P/w//P/8//z//P/8f/y//P/9P/2//X/9f/2//f/+P/6//v/+f/5//v/+//+
//7//v///wAAAAD///7///8BAAMABQAIAAkACwAMAAwADQANAA0ADwARABIAFQAXABgA
GgAbABsAHAAdACAAIwAlACUAJQAlACcAKAAoACgAKAAoACgAKgArACsAKQApACgAKAAn
ACcAJwAmACUAIQAfAB4AHgAdABoAGQAYABoAGAAWABQAFAASABIAEQAPAA8ADAAKAAoA
CQAGAAQAAgACAAAA/////////f/7//v/+//7//v/+v/6//n/+f/2//X/9f/0//b/9v/2
//b/9P/0//P/8//0//T/8//z//T/9P/0//L/8v/y//L/8v/0//T/9P/0//X/9v/2//X/
9f/1//X/9v/6//r/+v/6//n/+P/4//r//P/8//z//v/+//7//v/9//3//v/+//7/AAAB
AAEAAQABAAEAAQABAAEAAQABAAQAAgABAAEAAQADAAAA/////wEAAAD+//3///////7/
/P/+/wAAAAAAAAAA/v/+//7//v/+//7//v/7//v/+//7//v/+//7//r//P/8//z/+//5
//n/+f/5//r/+v/6//r/+v/6//r/+v/6//n/+f/5//n/+f/5//n/9//3//n/+//+//7/
/P/7////AAAAAAAAAAAAAAMAAwAEAAQABQAFAAUABgAEAAUABgAHAAkACQAJAAsACwAL
AAsACwALAAkACAAIAAgACAAIAAYAAwAAAP/////+//7//f/7//n/9//3//j/+v/5//n/
+f/3//f/9//3//X/8v/x//H/9P/0//T/9P/y//H/8f/x//P/8//z//P/9f/1//X/9f/1
//X/9f/1//P/8//z//P/8//z//P/9v/3//3/CAAaAC8AQwBNAE0AQwA7AD4APgA0ACoA
JgAdAAkA8v/Z/8D/o/+N/3r/XP8y/xf/If9D/17/df+L/53/qv+1/8H/yv/R/9b/3v/l
/+n/7f/u//D/8f/z//P/8//0//T/9v/4//n/+v/7//z//P/7//z//v///wEAAAAAAAEA
AQABAAEAAgACAAEAAQAAAAAAAwADAAMAAwAFAAUABgAGAAcABwAHAAcABgAGAAYABgAI
AAcABwAIAAsADAAOAA8ADQANAA8ADwAOAA4ADgAPAA8AEAAQABAAEAARABIAEwAUABUA
FwAYABcAGQAaABsAHQAfACAAIwAjACQAJgAnACkAKgArAC4ALwAxADEAMQAzADUANgA2
ADQANAA0ADQAMgAzADMAMQAzADIAMgAxAC8ALwAuAC0AKwApACgAKAApACYAJQAkACIA
IAAeABwAGgAYABgAFwAZABkAFgAUABQAEwAQAA4ADAAMAAoACQAHAAcABQADAAUABQAF
AAUABAAEAAMAAwACAAEAAQAAAP7//v/+//7//v/+//3//f/+//7//f/9//7//v/+//z/
/P/8//z//P/+//7//v/+/wAAAAD///3/////////AAACAAIAAgACAP///v/+/wAAAQAC
AAMABgAEAAQABAADAAQABgAHAAgABgAHAAcABwAFAAUABQAFAAQABQAGAAoABwAFAAQA
AwAGAAQABAAFAAcABgAEAAMAAwADAAIAAAAAAAIAAgACAAMAAgADAAQAAgACAAIAAgAD
AAMAAwADAAIAAQAAAP7///8AAAEAAQAAAP///v/9//7//v/+//7//v/+//7//v/+//3/
/f/9//3//f/9//3//f/9////AQACAAIAAAD///7/AAD///7//v///////////wAABAAE
AAQABAAEAAMAAwAEAAQACAAJAAoADAAKAAsADAANAA0ADQANAA8AEQARABEAEQAOAAsA
CQAIAAkACgALAAoACQAGAAUABQAEAAQAAwABAP3/+//7//z//v/9//3//f/8//v/+v/5
//n/9v/1//X/9v/2//b/9v/2//X/9f/1//X/9f/1//X/9//3//f/9//1//X/9f/1//X/
9f/1//X/9//3//f/+v///wUADgAgADUARQBNAEsAPwA7AEQAPgAsACQAJAAVAPv/5v/T
/7j/nf+H/3D/UP8q/xn/K/9L/2r/gf+R/5//rP+5/8X/0P/X/9z/4v/n/+v/7f/u//D/
8f/z//X/9f/2//b/9v/4//n/+v/9//7//v/9//v//P/8//3//v/+//////8BAAEAAgAC
AAEAAQAAAAAAAgADAAQABQAEAAMAAwACAAUABQAFAAUABQAGAAcACAAGAAUABQAGAAYA
BgAHAAcABwAHAAkACQAMAAwADAANAA0ADgAOAA4ADgAPABAAEQASABMAFQAWABkAGwAc
AB0AHAAdAB0AHwAjACQAJgAnACkAKgArAC4ALgAvAC4ALQAvADEAMgAyADQANAA0ADQA
NAA1ADUAMwAxADAAMAAvAC0ALQAsACsAKQAnACYAJgAlACIAIQAgACAAHgAcABoAGgAY
ABgAFwAVABUAEgAQAA4ADQAKAAgACAAIAAYABQAGAAcABgAFAAUABQAFAAUAAgACAAEA
AQAAAP/////+//7//v/+//7//v/+//3//f/+//7//f/9////AAABAAAA/v/+//7//v/+
//7//v/+/wEAAgACAAEAAQABAAEAAgAGAAYABgAGAAcABgAGAAgABwAGAAUABgAFAAQA
AwABAAIABAAFAAYABAAFAAUABQAHAAcABwAHAAMAAwADAAYABgAFAAUABQAFAAIAAQAB
AAYABgAFAAUABwAHAAYABAACAAQABAAEAAMAAAD///7///8AAAEAAgD/////////////
//////7/AAAAAAAA//////////////7//v/+//7//P/8//z//P/8//v/+//7//v/+//7
//v//f/9////AQD///7/+//5//n//P/8//z/+v/7//v/+////wIAAgAAAAAAAAAAAAEA
AQACAAIAAQABAAEAAgAEAAUABgAHAAkACQAJAAsADAANAA4ADwAOAAsACQAIAAgACAAI
AAYAAwAAAP/////7//r/+P/1//T/8//0//b/9v/1//X/9f/1//X/9f/1//H/7v/t/+3/
7v/u/+7/7v/v/+//8P/x//D/7//u/+3/7//v/+//7//v/+//7//v/+3/7f/t/+3/7//v
/+//8v/v//f/BAASACMAOQBHAEkAQQA/AEIAQAA0ACwAJgAXAP3/4v/P/7r/n/+B/2b/
Sv8k/wv/G/89/1r/b/9//43/mv+r/7X/vv/H/87/0v/X/9v/3f/i/+T/5f/n/+n/6f/q
/+r/6f/q/+r/6v/r/+z/7P/r/+3/7v/u/+//7v/u/+//7//x//H/8v/y//L/8//z//T/
8//z//P/8//x//H/8v/y//X/9f/1//X/8//0//X/9v/0//P/8//0//b/9v/3//f/9//3
//n/+f/4//j/+P/5//n/+v/6//r//P/9//7////+////AQACAAMABQAGAAcABgAHAAcA
CQANAA4AEAARABUAFgAXABoAGgAbABoAGQAbAB0AHgAeABwAHAAcABwAHgAfAB8AHQAd
ABwAHAAbABYAFQATABEAEQARABIAFAASAA4ADAAKAAwACgAIAAYAAgAAAAAA//8BAAEA
/v/8//r/+f/2//T/9P/0//L/8f/z//P/8f/v/+3/7f/t/+3/6v/q/+n/6f/m/+X/5f/k
/+b/5v/m/+b/6P/o/+f/5//n/+b/5P/j/+T/5P/k/+L/4f/g/9//3v/g/+D/4P/g/+P/
5P/k/+P/5P/l/+b/6P/o/+j/6P/o/+f/5v/m/+j/6P/o/+j/6v/q/+r/6v/p/+f/6P/o
/+j/5v/n/+f/5//o/+n/6v/r/+j/5//m/+j/6P/n/+f/5//n/+T/4//j/+b/5v/l/+X/
5f/l/+T/4v/h/+L/4f/g/+H/4P/h/+L/4f/g/9//3v/d/93/3f/d/9v/2//b/9r/2v/a
/9r/2f/a/9v/3P/d/97/3v/e/97/3v/e/97/3v/e/93/3f/d/9v/2//b/9v/2//b/93/
3//e/97/3P/b/97/4v/j/+T/4v/j/+P/4//k/+T/5P/k/+b/5v/n/+n/6f/o/+j/6P/q
/+z/7P/q/+r/6v/q/+j/6v/q/+r/6f/k/+P/4f/g/97/3v/d/9v/2P/Y/9j/2P/d/9n/
1v/W/w==
         </WaveFormData>
      </LeadData>
      <LeadData>
         <LeadByteCountTotal>10000</LeadByteCountTotal>
         <LeadTimeOffset>0</LeadTimeOffset>
         <LeadSampleCountTotal>5000</LeadSampleCountTotal>
         <LeadAmplitudeUnitsPerBit>4.88</LeadAmplitudeUnitsPerBit>
         <LeadAmplitudeUnits>��V</LeadAmplitudeUnits>
         <LeadHighLimit>2147483647</LeadHighLimit>
         <LeadLowLimit>268435456</LeadLowLimit>
         <LeadID>V3</LeadID>
         <LeadOffsetFirstSample>0</LeadOffsetFirstSample>
         <FirstSampleBaseline>0</FirstSampleBaseline>
         <LeadSampleSize>2</LeadSampleSize>
         <LeadOff>FALSE</LeadOff>
         <BaselineSway>FALSE</BaselineSway>
         <ExcessiveACNoise>FALSE</ExcessiveACNoise>
         <MuscleNoise>FALSE</MuscleNoise>
         <LeadDataCRC32>2203681097</LeadDataCRC32>
         <WaveFormData>
/v///////v/+///////////////+//7/AwAFAAgAEAAaAC0ARQBXAGAAYABiAG0AeQB6
AHoAgACCAHYAYgBOADYAFQDw/8z/qf98/1X/Vf9w/4f/lf+m/7H/t//C/9H/1//d/+T/
6P/v//L/9P/1//b/9//2//j/+v/7//z/+v/+//7//v/+/wAAAAAAAAEAAQABAAEAAQAB
AAIAAQADAAMAAwAEAAYABgAGAAgABwAGAAUABAAGAAYABgAHAAcACQAJAAkACwALAAsA
DAAKAAoACgAKAAoADAAMAAwADQANAA8ADwAOAA4ADQAMAA4ADwAPABAADgAQABEAEQAR
ABIAEgAVABYAFwAYABgAFgAXABkAGwAdAB4AHwAgACIAIwAlACgAKQApACkAKwArACsA
LAAsACoAKgArACwALgAuAC0ALAAsACsAKgApACYAJgAmACUAIAAgACAAIAAeABwAHAAc
ABwAHAAcABoAFQAVABYAFgATABMAEwASABEAEAAPAA8ADwANAAwADAALAAoACQAIAAYA
BgAHAAcABgAFAAQAAAACAAIAAwADAAIAAgACAAEAAQABAAAAAAAEAAIAAgACAAAAAAAA
AP7/AAAAAAAAAAAAAAIAAgABAAEAAgACAAIAAgABAAEABAACAAMABAAEAAYABgAGAAQA
AgAEAAcACAAGAAUABAADAAUABQAFAAcACQAJAAkACQAIAAgABwAFAAUABQAGAAYABwAH
AAUABQAEAAMAAwADAAQABAAEAAQABgAGAAUABQAEAAMAAwADAAQABAADAAIABAAEAAQA
BQAEAAIAAAD//wEAAgADAAQAAwACAAAA//8AAAAA////////////////AQABAAEAAAD9
//3//f/+//7//P/+//7//P/9/wEABAAEAAQABAAEAAMABAAGAAYACQAJAAkACQAHAAgA
CQAKAAsADQAOAA8AEAAQABAAEAAPAA4ADgAOAAwADAAMAAoACQAGAAUABQACAAIAAQD/
//7//f/9//3/+//7//n/+P/6//v/+//7//n/9//1//X/8//0//T/8//0//T/9P/1//P/
8//x//H/8v/0//L/8v/y//H/7//u//H/8f/x//H/8//y//L/8//3//b//P8IABcAKQA/
AEwATABQAFsAZQBmAGoAcAByAGgAUgA6ACIABQDm/8b/pf9+/1f/S/9c/3P/g/+Q/5//
q/+2/8H/yf/R/9b/2v/d/+D/5P/m/+j/6v/q/+3/7v/u/+7/7P/w//D/8P/w//L/8v/y
//H/8f/x//H/8P/x//P/8//z//P/8//0//T/9P/0//b/+P/4//j/+P/2//b/9v/3//f/
+f/5//n/9//3//f/+P/4//j/+P/4//r//P/8//z/+f/5//v/+//7//z//P/8//7/////
/wAA/v8AAAEAAQADAAQABAAHAAYABwAIAAgACAAJAAsADQAPABAAEQASABEAEQASABQA
FgAXABgAGwAZABkAGgAaABoAGgAbABwAHgAeAB0AHAAcABsAGgAZABgAGAAYABcAEwAS
ABEAEAAPAA4ADwAQAA4ADgAOAAwABwAHAAgACAAHAAcABwAGAAYABAACAAEAAwABAAAA
AAD///7//f/8//j/+P/5//n/+//7//v/+P/4//b/9f/z//P/9P/1//X/9f/1//T/9P/2
//T/9P/0//b/9v/2//T/8//y//H/8P/x//T/9f/1//f/+P/4//j/+P/3//f/+v/4//n/
+v/6//j/+P/4//b/+P/6//3//v/+//3//P/7//n/+f/5//v//f/9//3//f/8//z/+//5
//n/+f/6//r//f/9//v/+//4//f/9//3//n/+v/7//z/+//6//j/9//4//f/9//3//j/
+P/3//b/9P/0//T/9f/3//b/9f/1//T/9P/0//T/9P/0//P/8//0//T/8//z//P/8//z
//P/8//z//P/8v/z//P/8//0//L/8P/y//L/8f/x//T/9P/y//H/8//y//T/9v/4//r/
+v/6//v/+v/9//3//f/9//v//P/9//7///8BAAIAAwACAAIAAgACAAEAAAAAAAAAAAAA
AAAA/v/5//b/9f/1//T/9P/z//H/7//v//D/8f/v/+//7f/s/+z/7f/t/+3/7f/r/+n/
6f/m/+b/5f/j/+X/5v/n/+n/5//n/+X/5f/k/+b/5P/k/+X/5f/k/+T/4//j/+P/4//l
/+T/5P/l/+P/6v/y//7/EQApAD0ARgBEAEYAUwBZAFoAWgBeAFwATgA4ACAABADl/8b/
pP+B/1j/O/9D/1r/b/9//4r/lf+f/6T/rf+3/8P/zP/O/8//0v/W/9f/2P/Z/9j/2v/c
/93/3v/d/+D/3//e/97/4P/g/+D/4f/h/+H/4f/i/+P/5f/l/+P/4//j/+T/5P/k/+T/
5v/k/+T/5P/k/+b/5v/m/+f/5f/n/+f/5//o/+n/6v/s/+r/6v/q/+r/6v/s/+z/7P/r
/+v/7f/t/+v/7P/s/+z/8P/x//H/8v/x//L/8v/x//P/9P/0//f/9v/3//j/+P/6//v/
/f///wEAAgADAAQABAADAAMABAAGAAcACAALAAsACwAMAAwACgAKAAsADAAOAA4ADQAM
AAwACwAKAAkABgAGAAYABQACAAIAAgACAP7//P/8//z//f/+/////v/6//n/+f/4//f/
9//3//b/9f/0//P/8//x/+//7v/u/+//7v/t/+z/6v/q/+v/6//r/+v/6//o/+r/6P/n
/+X/5f/m/+f/5//n/+f/5v/m/+b/5P/k/+T/5f/m/+f/5v/k/+T/5P/k/+P/5v/n/+f/
6P/q/+v/7P/p/+f/5v/o/+b/5//o/+j/6f/q/+v/6v/o/+r/7f/u/+7/7f/s/+v/7f/t
/+3/7//t/+3/7f/t/+7/7v/t/+v/7f/t/+7/7v/x//H/7//v/+z/6//r/+v/6//q/+n/
6P/p/+r/6v/r/+j/5//n/+f/6P/o/+f/5v/m/+b/5v/n/+f/5v/l/+X/5v/m/+b/5v/m
/+b/5f/l/+j/6P/n/+f/5f/l/+X/5f/j/+P/4//i/+L/4//k/+b/5P/i/+T/5P/m/+n/
7P/u/+7/7v/u/+7/7v/v/+7/8f/x//H/8f/z//T/9f/2//f/+f/6//v//P/8//z//P/9
//z//P/8//7//v/+//z/+//4//f/9//4//j/9//1//L/8f/x//H/7//v/+3/7P/u/+//
7//v/+3/6//p/+n/6f/q/+r/6f/o/+j/6P/p/+v/6//p/+n/6v/s/+r/6v/r/+v/6v/q
/+n/6f/p/+n/6f/o/+j/6f/v//D/9v8EABEAJQA7AEwAUABQAFkAZQBuAHIAdABwAGQA
UAA8ACgADQDq/8T/nf9w/0f/O/9Q/2f/df+E/5H/n/+s/7P/u//F/87/1P/X/9r/3v/g
/+L/5P/k/+f/6P/o/+j/6P/s/+z/7P/u//D/8P/w/+//7//v/+//8P/x//P/8//z//P/
8//0//P/8v/x//L/9P/0//T/9P/0//T/9P/1//P/9f/1//X/9//3//f/+P/4//j/+P/4
//n//P/9//7//f/9/////////wAAAAAAAAIAAwADAAQAAgAEAAUABQAIAAoACwAPABIA
EwAUABQAFgAXABkAGwAbABwAHQAeAB8AHwAgACIAJQAnACkALQArACsALAAsACoAKgAr
ACwALAAsACsAKgAoACcAJgAlACYAJgAmACUAIQAgAB8AHgAeABwAHAAcABgAGAAYABYA
FAAVABcAGAAXABcAFwAWABQAEgAQAA8AEQAPAA4ADgALAAoACQAIAAYABgAHAAcACAAJ
AAoACAAIAAYABQADAAMABAAFAAUABQAFAAQABAAEAAIAAgACAAQABAAEAAIAAgACAAIA
AgADAAYABwAHAAcACAAIAAgACAAHAAcACgAMAA8AEgAUABUAFgAXABYAFgAYABsAHAAe
AB0AHAAbABsAGwAbAB0AHQAdAB0AHQAcABwAGwAZABsAGwAcABwAGwAbABkAGQAYABcA
FwAXABkAGgAbABwAGwAaABgAFwAYABcAFwAXABYAFgAVABQAEgASABIAEwATABIAEQAR
ABMAFAAVABYAFAAUABMAEwASABIAEQARABMAEwATABMAEwATABMAEgATABMAEwAUABUA
FAAXABgAFgAXABgAGgAaABoAGgAZABoAHAAcAB0AHQAdAB0AHwAgACEAIgAjACUAJgAn
ACYAJgAmACYAJgAmACcAKAAlACQAIwAgAB4AHAAcAB0AGgAaABkAFwAUABMAEwATABQA
FQAUABQAEwATABIAEQANAAsACQAJAAoADAANAA0ACwAKAAkACQAMAA0ADAANAA0ADgAL
AAoACQAJAAgACAAKAAsADAANAAwACgAJAAkADQAQABwALAA/AFMAZQBsAGgAbgB/AIsA
jgCSAJQAjgB8AGYAUAA2ABcA9P/Q/6X/dv9X/2P/fP+N/5v/qv+5/8f/0v/d/+X/6//w
//L/9f/6//7//v8AAAIAAgABAAIAAgACAAMACAAJAAoACAAKAAoACgAJAAkACQAJAAwA
DQAPAA8ADgANAAwADAANAA4ADwASABAAEAAQABAAEAAQABAAEQAPABEAEQARABEAEQAR
ABIAFAAUABQAFAARABIAEQAQAA8ADwARABEAEwAUABQAFAATABMAEgASABMAFgAYABkA
GAAYABcAGQAaABsAHAAcAB4AHwAhACMAIwAkACUAJgAnACcAKAAqACsAKwArAC0AKwAr
ACwALAAuAC4ALwAwAC8ALgAsACoAKQApACkAKQAmACYAJgAlACEAIAAfAB4AHQAcAB0A
HgAaABoAGgAYABUAFQAWABYAEwATABMAEgASABAADgANAA8ADQAMAAwACgAIAAYABAAE
AAYACQALAAgABwAGAAIABAACAAEA//8BAAIAAwADAAAA///9//z/AAD+//7//v/+//7/
/v/8//7//v/+//7//f8AAAEAAQABAAIAAgACAAIAAQABAAQABAAFAAYABgAIAAgACAAG
AAQABgAJAAoACgAJAAgABwAJAAkACQALAAkACQAJAAkABgAGAAUAAwAEAAUABwAIAAcA
BwAFAAUABQAFAAYABwAGAAYABgAGAAUABAACAAEAAQABAAIAAwACAAIAAQAAAAAAAAAA
AAEAAQAAAP/////+//7//v/+//7//v/9//3//P/8//v/+//9//3//f/9//v/+//7//r/
+//7//v//P/+//z//v/+//v/+//+//7/AAD9//v/+/////7//v/+//7//v///wAAAgAC
AAUABQAFAAUABQAGAAcACAAHAAkACgALAAwADAAMAAwADQAMAAwADAAKAAoACgAIAAcA
BAADAAMAAgACAAEA///7//n/+P/3//n/+f/3//b/9P/1//X/9f/1//P/8f/x//H/8v/y
//H/7v/u/+7/7//x//H/7//v/+//8P/t/+z/7v/v/+//8P/x//H/8f/x//H/8P/w//H/
8f/y//z/CgAbAC8APwBKAEwATABVAGMAagBsAHAAbgBiAFAAPgAoAAkA6v/K/6f/ev9R
/0n/XP9z/4H/jv+d/6v/tv+9/8X/y//S/9b/2//c/+L/5v/o/+r/6v/p/+r/6v/q/+r/
7v/u/+7/7P/u/+7/7v/v/+//7//v//D/8f/z//P/8f/x//H/8v/0//T/9P/2//X/9P/z
//L/8//0//X/9//3//n/+f/5//f/9//3//j/+v/6//r/+v/4//r/+v/6//n/+f/7//v/
/P/+////AAD//////v/+//7/AAABAAEAAQACAAIABQAEAAUABgAGAAgACQALAA0ADgAO
AA4ADgARABEAEgAUABUAFQAVABcAFQAVABYAFgAZABoAHAAeAB0AHAAaABgAGAAXABYA
FQASABIAEgARABAAEAAQABAADgAMAAwADAAIAAgACAAGAAUABQAGAAYABAADAAIAAAAA
AP7//P/7//z/+//7//z/+//6//n/+P/4//j/+f/5//f/9//3//T/9v/0//P/8f/x//L/
8//z/+//7//u/+7/8v/w//D/8P/u/+7/7v/s/+7/7v/u/+7/8f/0//X/9f/y//L/8f/w
//D/7//v//L/8P/x//L/8v/0//T/9P/y//L/9P/3//j/9v/1//T/8//1//X/9f/3//X/
9f/1//X/9f/2//b/9f/3//f/+P/4//f/9//1//X/9v/1//X/9f/0//T/9P/0//b/9v/1
//X/9P/z//P/8//y//L/8f/w//L/8v/y//P/8//y//H/8f/w//D/8P/w//D/8P/v/+//
7v/u/+3/7f/v/+//7//v/+//7//v/+7/7P/r/+r/6v/t/+z/7//w/+7/7f/v/+7/7v/r
/+n/6f/r//D/8//y//D/8P/w//D/8//0//b/9v/3//f/9//3//n/+v/7//z/+//9//7/
///+//7//v/+//3//P/8//z//v/+//7//P/3//T/8//z//T/9P/z//H/7P/r/+v/6//r
/+v/6f/o/+r/6//r/+v/6f/n/+X/5f/n/+j/6P/n/+T/5P/k/+X/5f/l/+P/4//j/+T/
4f/g/+P/4//i/+L/4//j/+P/4//h/+D/4P/h/+n/7P/w//r/CQAfADMAPgBCAEQASwBV
AFgAWABcAFwAUAA8ACoAFAD1/9j/vP+Z/2z/Sf9B/1T/af95/4b/k/+f/6r/sf+3/73/
xP/K/8//1P/Y/9f/2P/Z/9j/2f/a/9r/2v/c/+D/4P/g/93/3v/d/9z/3P/d/97/3//f
/9//4P/f/9//3//f/+D/4v/i/+L/5P/i/+L/4v/i/+L/4v/i/+P/4f/j/+P/4//l/+X/
5f/m/+b/5v/m/+b/5f/m/+X/5P/m/+f/6v/r/+r/6v/p/+j/6f/p/+j/6P/p/+z/7v/v
/+//8P/w//P/9P/1//b/9v/2//f/+f/7//r/+v/6//r//v///wEABAACAAEAAAABAAQA
BQAHAAgABgAGAAcACAAJAAgABgAEAAUABQAFAAUAAQAAAP///f/7//z//f/+//z/+v/6
//r/+P/4//j/9v/1//X/9v/2//T/8//y//D/8P/u/+z/6//r/+n/6P/o/+n/6P/n/+b/
5v/m/+f/5//l/+X/5f/i/+X/5P/k/+P/4P/g/+D/3//f/9//3v/e/+H/4P/h/+L/4f/g
/9//3P/c/9z/3P/c/93/4P/h/+H/3//g/+D/4P/h/+H/4v/m/+T/5f/m/+b/6P/o/+j/
5v/l/+b/6P/o/+b/5f/k/+P/5P/l/+b/6f/o/+f/5v/l/+X/5v/m/+X/5//n/+j/6P/n
/+f/5f/l/+X/5f/m/+f/5//m/+X/5P/k/+T/4//j/+T/4//j/+P/5P/k/+P/4v/g/+D/
4P/h/+H/4P/f/9//4f/i/+P/5P/j/+L/4P/f/+D/4P/f/9//3//f/9//3//f/9//3//e
/9//3//f/+D/3v/c/97/3v/d/93/4P/g/+L/5P/k/+T/5P/k/+X/5v/o/+j/6f/p/+n/
6f/p/+r/6//s/+3/7//w//H/9P/0//T/9P/z//L/8v/y//L/8v/y//D/7f/q/+n/6f/q
/+r/6f/n/+L/4f/h/+H/4f/h/9//3v/f/+H/4v/j/+H/3//d/93/2//c/9z/2//Y/9j/
2P/Z/9v/2//Z/9n/2v/c/9r/2v/Z/9n/2P/Y/9r/2//c/93/3f/c/9z/3f/d/+D/6P/2
/wMAFwAvAEAARABEAEsAWQBiAGQAZgBmAGAAUAA0ABoA///g/7z/mf9y/0P/L/9A/1f/
Z/92/4X/j/+e/6n/sf+5/8T/yv/N/9L/1v/a/9z/3v/e/9//4P/g/+D/4P/k/+T/5P/m
/+j/6P/o/+f/5//n/+f/6P/p/+v/6//p/+n/6f/q/+r/6v/q/+z/7v/u/+7/7v/s/+z/
7P/t/+7/8f/y//P/9f/1//X/9v/2//b/9v/2//T/9v/2//b/9v/3//r/+//5//r/+v/6
//3//f/8//z/+v/8//3//f8AAAIAAwAHAAgACQAKAAoADAANAA8AEQATABQAFQAWABcA
FwAYABoAHQAdAB0AHwAdAB0AHgAeACAAIAAhACIAIgAiACEAIAAgAB8AHgAdABoAGgAa
ABkAFgAWABYAFgAXABYAFwAYABQAFAAUABIAEQARABIAEgAPAA8ADwAOAA4ADAAKAAkA
CgAJAAkACgAHAAYABQAEAAQABAAFAAUABQAFAAUAAgADAAIAAgABAAEAAgADAAMA////
//7//v8CAAAAAAAAAAIAAgACAAAA/v/+//7//v/9/wAAAQABAAEAAgACAAIABQAFAAYA
CgAKAAsADAAMAA0ADgAPAA4AEAASABUAFgAWABUAFAATABQAFQAWABkAGwAbABsAGwAY
ABgAFwAVABUAFQAWABYAGAAZABgAGQAaABkAGQAZABgAGAAYABgAGgAaABkAGQAYABcA
FwAXABkAGgAaABoAGQAYABcAFwAZABgAFwAXABYAFgAWABYAFgAWABUAFQAXABgAGAAZ
ABwAHQAeAB8AIAAhACIAIgAhACEAIQAiACIAIAAgACYALgAtACwAKwAqACkAKgAsACwA
LQAtAC0ALQArACwALQAuADEAMwA0ADUANAA0ADQANAA2ADYANwA4ADoAOgA6ADgANAAw
AC4ALQAuAC4ALQArACYAJQAlACUAJQAlACMAIgAgACEAIQAhACEAHwAdAB0AHQAeAB4A
HQAcABwAHAAdABsAGwAZABkAGgAcABoAGgAZABkAGAAYABoAGwAcAB0AHQAcABwAHQAf
ACIAKgA4AEcAWwBtAHwAfgB+AIcAlQCeAJ4ApACoAJ4AiAB0AF4APwAYAPb/0/+m/3f/
Zf92/4//nf+q/73/z//a/+P/7//5//z/AAAFAAoADAAPABIAFQAWABcAGAAYABgAGgAe
AB4AHgAcAB4AHgAeAB0AHQAdAB0AHgAfACEAIQAjACMAIwAkACIAIgAiACQAJAAkACQA
JAAkACQAJAAlACUAJwAnACcAJwAnACcAKAAoACgAKAAoACoALAAsACwAKQApACsAKwAr
ACwALAAsACsAKwAqACoAKwAuADAAMQAzADQANAA3ADcANwA3ADYANwA5ADwAPwA/AEAA
QQBCAEMAQwBEAEYASABJAEoATQBLAEsATABMAEwATABNAE4ATgBOAE0ATABKAEkASABH
AEgASABIAEcAQwBCAEEAQABAAD4APgA+ADwAPAA8ADoANwA3ADgAOAA1ADUANQA0ADIA
MAAuAC0ALwAtACwALAApACgAJwAmACYAJgAnACcAJQAlACUAIgAiACAAHwAdAB0AHgAf
AB8AHQAdABwAHAAeABwAHAAcABwAHAAcABoAGgAaABoAGgAZABwAHQAdAB8AIAAgACAA
IAAfAB8AIgAiACMAJAAkACQAJAAkACIAJAAmACkAKgAoACcAJgAlACUAJQAlACcAJwAn
ACcAJwAmACYAJQAjACMAIwAkACQAJQAlACMAIwAiACEAIQAhACAAIAAgACAAHgAeAB0A
HQAdAB0AHgAfAB4AHgAdABwAHAAcABwAHQAbABoAGQAZABgAGAAYABgAGgAaABkAGQAZ
ABgAFgAVABMAEwATABMAFQAVABUAFAATABMAEwAUABQAEgAUABQAEQARABQAFAAVABMA
EgATABcAGgAYABgAGAAYABkAGgAcABwAHQAdAB0AHQAcABwAHAAcAB0AHwAgACEAIgAi
ACIAIgAjACIAIgAiACIAIgAiACAAGwAYABcAFwAWABYAFQATAA4ADQANAA0ADQANAAsA
CgAKAAsACwALAAkABwAFAAUABQAGAAYABQACAAIAAgADAAMAAwABAAEABAAGAAQABAAF
AAUABAAEAAMAAwADAAMABQAEAAQABQADAAYAEAAgADUASwBbAGIAYgBiAG0AdQB6AIAA
iACGAHoAZgBOADAAEQDy/9b/r/98/1f/Wf9w/4P/k/+k/7H/vf/G/9H/2f/f/+T/6P/v
//L/9P/0//b/+P/4//f/+P/4//j/+P/8//z//P/8//7//v/+/////////////v///wEA
AQABAAEAAQACAAEAAAD//wAAAgACAAIAAgAEAAQABAAFAAMABQAFAAUABAADAAIAAgAE
AAQABAAEAAUACAAJAAoACQAJAAsACwAJAAoACgAKAA0ADQAMAAwACgAMAA0ADQAPABAA
EAATABMAEwATABIAEwAVABgAGwAcABwAHAAcAB8AHwAgACIAIwAjACMAJQAnACcAKAAo
ACYAJgAnACgAKAAoACcAJgAmACUAJAAjACIAIgAiACEAHgAeAB4AHgAeABwAHAAcABgA
GAAYABYAEQARABIAEgATABMAEwASABAADgAMAAsACwAJAAgACAAHAAYABQAEAAQABAAF
AAUAAwADAAMAAAABAAAAAAD/////AAABAAEA//////7//v/+//z//P/8//3//v////7/
/v/+//7//v/+/wAAAAD/////AAAAAAAAAAD/////AgACAAMABAAEAAMAAgABAP7///8C
AAYACAAIAAcABgAFAAcABwAHAAkABwAHAAcABwAGAAYABQADAAUABQAGAAYABQAFAAMA
AwAFAAUABgAHAAcABgAFAAQAAwACAAAA////////AAABAAQABAADAAIAAAAAAAAAAQAD
AAIAAQABAP///v/9//z///8AAAAAAQABAAAA/v/9//3//f/9//3//f/9//3//P/7//v/
+//8//7//P/+//7//f/9/wAAAAAAAP3/+//7//r//P/8//v//f/8//z//P/9//7/AgAC
AAIAAgACAAIAAgADAAIABAAFAAYABwAHAAgACQAKAAkACwAMAA0AEAAQABAAEAAOAAwA
CwAKAAsADAANAAwACQAGAAUABQACAAIAAQD///z/+//7//v/+//7//n/+P/2//f/9//3
//f/9f/z//P/8f/y//L/8f/y//L/8v/z//H/8f/v/+//8v/0//L/8v/x//H/8P/w//H/
8f/x//H/8//y//L/8//3//r/AgASACUANwBHAEwATABQAF8AZQBkAGgAcABsAFoASgA2
ABgA9//a/7r/kf9k/03/Vf9q/33/j/+c/6X/r/+8/8X/z//V/9r/3P/h/+T/5v/m/+j/
6v/q/+3/7v/u/+7/7P/w//D/8P/y//T/9P/0//H/8f/x//H/8v/z//X/9f/3//f/9//4
//f/9v/1//b/+f/6//v//P/6//r/+v/7//v//f/9//3/////////AAD+//7//v/+//7/
AAAAAAAA/////wEAAQABAAIAAgACAAUABQAEAAQAAwAEAAQAAwAHAAgACAALAAwADQAO
AA4ADgAPABEAEwAVABYAFwAYABcAFwAYABoAGwAbABsAHQAdAB0AHgAeACAAIAAhACIA
JAAkACMAIgAeAB0AHAAbABwAHAAcABsAGAAYABgAGAAUABIAEgASABEAEgATABIADQAN
AA4ADgANAA0ADQAMAAoACAAGAAUAAwABAAAAAAAAAAAAAAAAAP7//v//////////////
/P/8//r/+f/3//n/+v/7//v/+//7//r/+v/6//j/+P/4//n/+v/7//r/+P/4//j/+P/4
//r/+v/5//r//P/9//7//P/7//v//v/+////AAAAAAAAAAAAAP7//f/+/wAAAAD+//3/
/P/7//z//f/+/wEA/////////////wAAAAD///7//f/9//z//v////7////+//3//f/9
//7//v/+//7/AAAAAP/////+//3//f/9//3//P/6//j/+P/4//j/+f/5//j/9//3//T/
9P/0//T/9f/2//b/9//4//j/9//3//X/9f/1//X/9//3//f/9v/1//X/9f/2//T/8v/0
//T/9P/1//n/+v/5//X/8v/x//H/9P/1//X/9f/0//T/9P/3//j/+P/4//j/+P/4//f/
+P/6//r/+f/5//n/+f/6//z//v8AAP//AQACAAMABQAGAAcACAAFAAQABAAEAAIAAgAC
AAAA///8//v/+//4//j/9//1//T/8//z//P/8//z//H/8P/w//H/8f/x/+//7f/r/+v/
6f/q/+r/6f/r/+z/7f/v/+3/7f/r/+v/7P/u/+z/7P/v/+//7v/u/+3/7f/t/+3/8P/w
//H/8//x//b/AAAMAB0AMwBHAFIAVABYAGUAbQBwAHYAegB0AGAASgA4ACIAAQDc/7j/
k/9m/0f/Tf9o/33/i/+W/6H/rf+8/8X/zf/V/9z/4P/h/+b/6P/q/+z/7v/u//D/8v/z
//T/8//2//X/9P/0//b/9v/2//j/+f/6//v/+//7//z/+//9//3//f/+/wAAAAAAAAIA
AAAAAAAAAAACAAIAAgADAAEAAwADAAMAAwADAAMABAAEAAQABAAEAAYACAAIAAgACQAJ
AAsACwAKAAoACQAIAAoACwALAAwADAAOAA8ADwAPABAAEAATABYAFwAYABgAFgAXABkA
GwAfACAAIQAiACUAJQAmACgAJwAnACcAKQAqACsALQAuACwALAAtAC4AMAAwAC8ALgAs
ACsAKgApACYAJgAmACUAJQAmACcAKAAkACIAIgAiACEAIgAjACIAHwAfACAAIAAhACEA
IQAgACAAHgAcABsAGwAZABgAGAAaABoAGgAaABgAGAAZABkAFwAXABcAFAAUABIAEQAP
ABEAEgATABMAEgATABMAFAAVABIAEQAQABIAEgASABAAEAAQABAAEAARABQAFQAVABYA
GAAZABoAGwAbABwAIAAfAB8AHwAeAB8AIAAhACAAHgAgACMAJAAkACMAIgAhACEAIQAh
ACMAIQAhACEAIQAjACQAJAAjACMAIwAkACQAJwAnACUAJQAkACMAIwAjACIAIgAiACIA
IgAiACEAIQAiACEAIQAhACMAJAAkACQAIwAiACEAIQAjACIAIQAhACIAIgAiACIAIAAg
AB8AHwAhACIAIgAjACUAJQAlACUAIwAjACMAIgAjACMAIwAkACIAIAAiACIAJAAlACkA
KgArACkAKAApAC4AMgA0ADUAMwAyADIAMgAzADQANAA0ADUANgA3ADgANwA4ADoAPAA+
AD8APwA/AEEAQABAAEAAQABAAEAAQAA9ADsAOQA3ADcANwA1ADQAMwAyADEALwA0ADAA
LQAuAA==
         </WaveFormData>
      </LeadData>
      <LeadData>
         <LeadByteCountTotal>10000</LeadByteCountTotal>
         <LeadTimeOffset>0</LeadTimeOffset>
         <LeadSampleCountTotal>5000</LeadSampleCountTotal>
         <LeadAmplitudeUnitsPerBit>4.88</LeadAmplitudeUnitsPerBit>
         <LeadAmplitudeUnits>��V</LeadAmplitudeUnits>
         <LeadHighLimit>2147483647</LeadHighLimit>
         <LeadLowLimit>268435456</LeadLowLimit>
         <LeadID>V4</LeadID>
         <LeadOffsetFirstSample>0</LeadOffsetFirstSample>
         <FirstSampleBaseline>0</FirstSampleBaseline>
         <LeadSampleSize>2</LeadSampleSize>
         <LeadOff>FALSE</LeadOff>
         <BaselineSway>FALSE</BaselineSway>
         <ExcessiveACNoise>FALSE</ExcessiveACNoise>
         <MuscleNoise>FALSE</MuscleNoise>
         <LeadDataCRC32>3103614910</LeadDataCRC32>
         <WaveFormData>
8f/x//L/8v/0//T/9P/0//L/8v/y//L/9f/3//n//v8GABYAKgA8AEUATABUAGAAcgB/
AIkAlgCfAJwAkACBAGwATwAsAAgA5f+7/5j/lP+k/6z/s/+5/8D/xP/N/9j/3f/g/+L/
5f/p/+z/7P/r/+3/7v/u/+//8P/y//P/8f/y//T/9P/2//b/+P/2//T/9f/2//b/+P/4
//j/+P/4//j/+P/6//z//P/8//3/+//7//v/+//5//r/+v/6//3//f/9//3/////////
AQD//////v/+/wAAAQABAAEAAQACAAIAAwADAAMAAwADAAYABgAHAAcABQAFAAcABwAH
AAgACAAJAAoACgAMAA0ADgAOAA8ADwAQABIAEgATABQAFQAYABsAGwAbAB4AHgAcABwA
HgAeAB4AHgAfACAAIAAgACAAHwAfAB8AHgAeAB0AHAAbABsAFwAXABcAFwAYABgAGAAY
ABcAFwAWABYAEgASABIAEQASABIAEgARABEAEQAPAA4ADAALAAoACgAMAAoACgAIAAgA
CQAJAAgABwAHAAYABgAIAAkACQAKAAYABQAFAAUABQAFAAUABQAGAAYABgAFAAUABQAF
AAMABQAFAAUABQADAAQABQAFAAMAAwAEAAQABAAFAAUABQAFAAYABwAHAAcABwAJAAkA
CQAJAAkACgAKAAoACgAKAAgACAAIAAkADAAOAA8ADwANAA0ADQANAAsACwAMAA4ADAAL
AAkACQAJAAkACQAJAAwADAALAAsACwALAAoACgAKAAoACgAKAAoACgAJAAcACQAKAAoA
CAAFAAUABQAHAAkACQAJAAkABwAGAAYABQAHAAcABQAHAAUABQAFAAQABQAGAAYABwAE
AAQABgAHAAcABgAGAAcABQAFAAoACgAKAAoACgAKAAwADQANAA8ADwAPAA8AEAAPAA8A
DwAPABEAEwAVABYAFgAXABcAFgAYABgAGAAYABYAFQAVABQAEwAQAA8ADwAOAA4ADQAK
AAoACAAIAAcABwAGAAYABQACAAIAAwADAAMAAQAAAAAA/v/+//3//f/+//7//v/+//3/
/f/8//v//f/9//3//f/8//z/+//6//z//P/8//z//P/8//z//f8BAAEAAgAKABQAJAA4
AEUASgBUAGQAcAB7AIcAlACdAJoAjgB9AGwAVQA6ABgA8//P/7D/ov+o/7L/uf/B/8j/
0P/Z/+D/5f/o/+7/7//v//L/9P/1//f/+P/4//r/+v/7//v/+f/6//z//P/8//z//v/8
//z//f/+//7//v/+//7//v/+//7//v8AAAIAAgACAAMAAwADAAMAAwADAAQABAAEAAUA
BQAFAAUAAwADAAMABQAFAAUABAAEAAUABwAIAAkACAAIAAcABwAJAAkACQAJAAwADAAN
AA0ADAALAAwACwANAA4ADgAPAA4ADgAQABEAEgASABMAEwAWABgAGAAZABcAFwAZABsA
HQAdACAAIAAeAB4AIAAgACAAIAAhACIAJAAkACQAIwAjACMAIgAiACEAIAAfAB8AGwAb
ABsAGwAcABwAHAAcABsAGwAaABoAGAAYABgAFwAWABYAFgAVABUAFQATABIAEgARABAA
EAAQAA4ADgAMAAwADQANAAwACwALAAoACgALAAsACgAKAAoACQAJAAkABwAHAAcABwAI
AAgACAAHAAkACQAJAAcABgAFAAQAAwAFAAYABwAHAAkACQAKAAoACgALAAsACwAJAAoA
CwALAAkACQALAAsADQANAA0ADgAOAA4ADgAOAAwADAAMAA0ADwAQABAADwANAA0ADQAN
AAsACwAMAA4ADgANAAsACwALAAsACwALAA4ADgANAA0ACwALAAoACgAKAAoACgAKAAoA
CgAJAAcABwAIAAgABgAHAAcABwAJAAcABwAHAAcABwAGAAYABQAFAAUAAwAFAAUABQAF
AAQABAAEAAMAAwAEAAQABgAHAAUABAAEAAUAAwADAAQABQAFAAUABQAGAAcACAAJAAoA
CgALAAsADQANAA0ADQAOAA8ADwAPAA8ADwARABMAFAAUABUAFQAUABIAEgASABIAFAAT
ABMAEgANAAoACQAJAAoACgAJAAYABAACAAIAAQABAAAAAAD///7//v/////////9//z/
/P/6//r/+f/5//n/+v/7//z//P/7//n/9//5//n/+f/5//f/+P/4//j/+P/4//j/+P/4
//j/+P/5//f//f8EAAwAGgAuAEAASwBQAFYAZAByAH0AhQCQAJMAjACAAG8AWgA9ACIA
AgDf/7n/ov+i/6z/tv+9/8P/yv/Q/9X/2v/h/+r/8P/x/+//8v/2//T/9f/1//T/9f/2
//j/+f/3//j/+v/6//r/+v/8//r/+v/7//z//P/+//7//v/+//7//v/+/wAA/v/+//7/
//////////////3//v/+//7/AQABAAEAAQADAAMAAwAFAAMAAwACAAIAAgADAAMAAwAD
AAQABAAFAAMAAwADAAMABQAGAAgACQAIAAcACAAHAAkACgAKAAsACgAKAAwADQAQABAA
EQARABIAFAAUABUAFAATABQAFQAWABcAGwAcABoAGgAcABwAHAAcAB0AHgAeAB4AHgAd
AB0AHQAcABwAGwAaABkAGQAXABcAFwAXABQAFAAUABQAFQAVABQAFAAQABAAEAAPABAA
EAAQAA8AEQARAA8ADgAMAAsACgAKAAoACAAIAAYABgAHAAcABgAFAAUABAAEAAQAAwAB
AAAAAQABAAIAAwABAAEAAQABAAAAAAAAAP//AAABAAIAAQD//////////wEAAgADAAMA
AwADAAQABAABAAEAAAD/////AAABAAEAAwADAAUABQAFAAUABQAGAAYABgAGAAYABgAG
AAYABwAHAAgACAAHAAcABwAHAAcABwAHAAgACgAKAAkABwAHAAUABQAFAAUABQAEAAIA
AQADAAMAAgACAAAAAAAAAAAAAAAAAP///f///wAAAAD+/////////wEA////////////
//7//v/9///////9/////f/9//3//P/8//z/+//7//j/+P/6//v//f/8//z//f/7//3/
AAACAAIAAgACAAAAAQABAAMABQAFAAUABgAFAAUABQAFAAcACQALAAwADAANAA0ADAAM
AAwADAAMAA4ADQANAAwABwAEAAMAAwAEAAQAAwAAAPz/+v/6//n/+f/4//j/9//2//b/
9//3//X/8//y//L/8v/y//H/8f/w//D/8P/w//P/8//y//H/8f/x//H/8f/v//D/8P/w
/+7/7v/u/+7/7v/u/+7/7//z//P/9v8AAAwAGAAsAD0ASABQAFoAbAB9AIkAkgCVAJAA
hgB5AGoAUwA0ABAA5/+7/5b/iv+S/5z/o/+p/7D/vP/H/8r/z//W/9z/3//f/+D/5P/l
/+f/6P/o/+j/6P/p/+n/6//s/+7/7v/u/+7/8P/u/+3/7f/t/+z/7f/u/+//8P/w//D/
8P/y//D/8P/w//H/8f/x//H/8f/x//L/8v/y//H/8f/x//H/8//z//P/9f/z//P/8v/y
//P/9f/2//f/9//4//j/+f/3//f/9//3//j/+P/5//n/+f/5//v/+//7//z//P/9/wAA
AAACAAMAAgACAAMAAwAEAAYABgAHAAcABwAJAAsADgAPABMAFAASABIAFAAUABQAFAAV
ABYAFAAUABQAEwARABEAEAAQABEAEAAPAA8ACwALAAsACwAMAAwADAAMAAgABwAFAAQA
BQAGAAcABwAGAAYABgAFAAMAAwABAAAAAAD///7//v/8//r/+v/4//j/+f/5//j/+v/7
//v//P/8//v/+f/4//b/9f/1//X/9f/1//X/9f/0//T/9P/z//T/9f/2//X/8//z//P/
8//1//b/9//3//f/9//4//j/+P/5//n/+f/7//z//f/9//3//f//////////////AAAA
AAAAAAAAAAIAAgACAAMAAQACAAIAAQABAAEAAQABAAEAAQACAAQAAgABAP//////////
/////wIAAgABAAEA//////7//v/+//7//v/+//z//P/7//n/+f/6//r/+P/3//f/9//5
//r/+//8//3/+//6//r/+f/3//f/9f/3//n/+f/5//j/9v/2//X/9f/2//b/+P/5//n/
+P/4//n/9//7//r/+//8//3//v/8//3//f////3//f/9//7/AQABAAEAAQABAAMABQAG
AAYABwAHAAYACAAIAAgACAAFAAMAAgAAAP7//P/8//3/+v/6//n/9v/2//T/9P/z//H/
8P/w/+//7v/u/+//7//s/+n/5//m/+j/6P/n/+f/5P/k/+T/5P/m/+f/5//n/+X/5f/l
/+X/4//k/+T/5P/m/+b/5v/m/+T/5P/k/+X/4//n/+7/+v8KABwALgA5AEAASABcAG4A
eQCHAJIAkwCMAIAAbwBYADkAGADy/8n/nf+C/4b/lP+a/5//p/+y/7z/w//K/9H/1v/Y
/9n/2//e/97/3f/f/+D/4P/g/+D/4f/h/+L/5P/n/+j/5v/m/+j/5v/o/+n/6v/q/+z/
7P/s/+z/6v/q/+r/7P/u/+7/7v/v/+3/7f/t/+3/7f/u/+7/7v/t/+3/7f/t/+//7//v
//H/8//z//L/8v/w//H/8f/x//P/9P/0//X/9f/1//X/9f/2//b/9//3//n/+f/7//v/
+f/6//r/+//8//z//v///wIAAgADAAMABgAIAAgACQAJAAkACwANAAsACwAOAA4ADAAM
AA4ADgAQABAAEQASABIAEgASABEAEwATABIAEgARABAADwAPAA0ADQANAA0ADAAMAAwA
DAALAAsACgAKAAYABgAGAAUABAAEAAQAAwAFAAUAAwACAAAA///+//7//v/8//z/+v/7
//3//v/+//v/+//6//r/+f/5//j/+P/4//f/9//3//b/9f/0//P/9v/2//b/9f/3//f/
9//1//f/9//3//f/9//4//n/+f/5//n/+v/6//j/+f/5//n/+//8//3//f/9//3/////
//3//f/9//7/AAAAAAAAAAAAAAAAAAABAAEAAgACAAEA///////////+////AQAEAAIA
AQD/////AQABAAEAAQAAAAAA//////3//f/8//z//v/+//7//v/+//7//f/7//v//P/8
//r/+//7//v//f/7//v/+//7//v/+v/6//n/+//7//n/+//5//n/+f/4//j/+P/3//f/
+P/4//r/+//7//r/+v/7//n/+f/6//v/+f/5//n/+f/7//r//P/8//z//P/8//3//f//
/wEAAQABAAIAAwADAAMAAwADAAUABwAIAAoACwALAAoADAAMAAwADAAKAAkACQAIAAYA
BAAEAAUAAwACAAAA/P/6//j/+P/3//n/+P/4//f/9P/0//X/9f/1//P/8v/y//L/8v/x
//H/7v/u/+7/7v/x//H/8P/v/+3/7f/t/+3/7v/w//H/8v/w//D/8P/w//D/8P/w//H/
8f/x//b/AAAOAB4ALAA5AEAASABUAGQAcwB/AIoAjwCMAIIAdwBmAE0AMAAQAOv/wf+e
/5T/oP+o/6v/s/+8/8T/zf/S/9X/2v/g/+P/5//m/+j/6//t/+7/7v/s/+z/7f/t/+3/
7v/w//D/7v/u//D/7v/w//H/8v/y//L/8v/y//L/8P/w//D/8v/0//T/9P/1//P/8//z
//P/9P/2//f/+P/3//f/9//3//X/9f/1//f/+f/5//j/+P/4//n/+f/5//f/+P/4//n/
+v/7//z//f/8//z//f/9//3//f///////f/+//7///8AAAAAAgADAAYABgAHAAcABwAI
AAcABwAIAAkADAAPAA8ADwASABIAEAAQABIAEgATABQAFgAYABYAFgAWABUAEwATABIA
EgARABAADwAPAA8ADwAPAA8ADAAMAAwADAALAAsACgAKAAoACgAKAAkACAAIAAgABwAF
AAUAAwACAAQAAwACAAIAAgAAAAAA/v8AAAEAAQAAAP3//f/8//z//f/9//z//P/8//v/
+//7//r/+f/4//f/+v/6//r/+f/3//f/9//1//b/9//4//n/+//8//3//f/8//v/+//6
//r/+//7//v/+//8//3//f/9//3//////////////wAA/v/+//7//v8AAAAAAAABAP//
AAAAAP//AQABAAEAAQD/////AAACAAQAAwABAAEAAQABAAEAAQAAAAAA/////wEAAQAA
AAAA/v/+//7//v/+//7//f/7//z//v////7//f/9//3////9//3//f/9//3//P/8//v/
+//7//n/+//7//v/+//6//r/+v/5//n/9v/2//j/+f/7//r/+v/7//n/+f/6//v/+f/5
//n/+f/5//3/AAAAAAAAAAAAAAAAAgADAAMABQAFAAUABQAGAAcABwAHAAcABwAJAAsA
DAAMAA0ADQAMAAwADAAMAAwADQANAA4ADgAJAAYABQAFAAIAAgABAP7//v/8//z/+//5
//j/+P/3//f/+P/6//v/+P/1//P/8v/z//T/9P/1//L/8v/y//L/8//z//L/8f/x//H/
8f/x//H/8v/y//L/8v/y//L/8v/y//L/8v/z//f/+f/6/wAADAAeADAAPwBGAEwAVgBk
AHEAeQCEAIkAhgB+AHMAYABHACwAEADt/8X/qP+g/6j/rv+1/7v/wv/K/9P/1v/b/+D/
5P/n/+v/7v/u/+7/7//v/+7/8P/w//H/8f/x//L/9P/0//L/8v/0//L/9P/1//b/9v/0
//T/9P/0//b/9v/2//j/9v/2//b/9//3//f/9//3//n/+v/6//r/+v/5//j/9//4//n/
+v/9//v/+//6//r/+v/7//v/+//9//7//v////3//f/9//3//v/+//////8BAAEAAwAD
AAEAAgACAAMABAAEAAYABwAIAAgACQAJAAkACgAJAAkACgALAA4AEQAQAA8AEQAQABEA
EgAVABYAFAAUABUAFgAWABYAFgAVABUAFQAUABQAEQAQAA8ADwAOAA8AEAARABAAEAAQ
ABAADwAPAA4ADgAKAAoACgAJAAgACAAIAAcABQAFAAMAAgACAAEAAAAAAAIAAAAAAP7/
/v///////v/9//3//P/8///////+//7/+v/5//n/+f/5//n/+f/5//z//P/8//v/+f/5
//n/9//3//f/9//3//n/+v/7//v/+f/5//r/+v/6//v/+//7//3//v///////////wEA
AQAAAP///v/+/wAAAAAAAAAAAAAAAAAAAQD//wAAAAD//////////////////wAAAgAC
AAEA/////////////////v/+//3//f/9//3//P/8//z//P/8//z//v/+//3/+//6//r/
+f/2//f/9//3//n/+//7//v/+//6//j/9//1//b/9//2//n/9//3//f/9v/4//j/9//3
//T/9P/2//f/9//2//b/9//1//X/9v/3//f/+v/6//r/+v/6//r/+//7//3//f/9//3/
/v//////////////AQADAAQACAAJAAkACAAKAAoACgAKAAkABwAGAAQAAwAAAP/////+
//7//f/6//j/9v/2//X/9f/0//T/8//0//T/9f/1//P/8f/w//D/7v/u/+3/7f/q/+r/
6v/q/+3/7f/s/+v/6//r/+v/6//p/+r/6v/q/+v/7P/t/+7/7P/s/+z/7f/r/+3/8v/8
/wQAFAAoADcAQABIAFQAZAB1AIEAigCRAJQAjAB5AGYATwAyAA4A6f/D/5r/hv+M/5j/
n/+n/67/tv/B/8j/zf/S/9z/3//f/+L/5v/n/+n/6v/q/+n/6P/o/+f/6f/q/+z/7P/u
/+7/8P/u/+z/7f/u/+7/7v/u/+7/7v/s/+z/7P/u//D/8P/w//H/8//z//P/8//y//L/
8f/w//P/8//z//P/8//z//P/9f/1//X/9P/0//L/8//z//P/9P/2//f/+f/3//f/9//3
//j/+P/5//n/9//3//n/+f/7//z//P/9////AAADAAUABQAEAAQAAwAGAAgACAAJAAsA
CwANAA8ADgANAA8ADgAOAA4AEAAQABEAEgAUABYAFAAUABQAEwATABMAEgASAA8ADgAN
AA0ACwALAAsACwALAAwADQAOAAsACwAKAAoACgAKAAoACQAHAAYABQADAAMAAwABAAAA
AgABAAAAAAD+//z//P/6//r/+//7//r/+f/5//j/+P/3//f/9v/2//b/9f/1//X/9P/z
//L/8f/0//T/9P/z//P/8//z//H/7//v/+//7//v//D/8f/x//H/8f/y//L/9P/1//X/
9f/z//T/9f/1//f/9//5//n/+//7//v//P/6//r/+v/6//v//P/9//////8AAAAA///+
//3//P/7//f/9//4//r//P/7//n/+f/7//v/+//7//n/+P/2//X/9//3//b/9v/2//b/
9v/2//j/+P/3//X/8//0//T/8v/z//P/8//1//X/9f/1//X/8//y//L/8f/z//P/8f/z
//P/8//z//L/9P/0//P/8//w//D/8v/z//H/7v/u//X/+v/5//j/9//2//j/+f/5//v/
+f/5//n/+v/7//v/+//7//v//f///wAAAgADAAMAAgADAAQABQAGAAYABQAFAAQAAQD+
//3//f/8//z/+//4//T/8v/y//H/8f/w//D/7//s/+z/7f/t/+z/6//r/+z/7P/s/+v/
6//o/+j/6P/o/+n/6f/o/+f/5//n/+f/5//n/+j/6P/o/+r/6v/q/+r/6P/o/+j/6f/r
/+v/8v/6/wYAFgAoADkAQgBKAFgAbAB9AIsAmACjAKIAlACFAHQAWQA0ABAA6f+9/5D/
fv+G/5D/lf+d/6j/tv+9/8T/zf/S/9L/1f/Z/9z/3v/h/+P/5P/k/+T/5P/l/+X/5v/o
/+v/7P/r/+r/6//o/+j/6f/q/+r/7P/s/+z/7P/u/+7/7v/w/+7/7v/u/+//7//v/+//
7//v//D/8P/w//H/8f/x//H/8f/x//H/8//z//P/8v/y//T/9f/1//X/9f/2//b/9//3
//f/9//3//f/9v/2//X/9v/3//r/+//9//7//v///wAAAAACAAMABgAGAAcABwAIAAoA
CgALAAkACQALAA0ADwAPABIAEgAQABAAEgASABQAFAAVABYAFgAWABYAFQATABMAEgAS
ABMAEgARABEADQANAA0ADQAKAAoACgAKAAsACwAKAAoACgAKAAoACQAGAAYABgAFAAcA
BwAFAAQABAADAAIAAgACAAAAAAD+//z//f/9//z//f/9//z//P/8//v/+f/4//j/9//3
//f/9f/1//X/9f/4//j/+P/3//f/9//3//X/9//3//f/9//1//b/9//3//f/9//4//j/
+P/5//n/+f/7//z//f/9//v/+//9//3/////////AAAAAAAAAAAAAAAAAAAAAAEAAQAC
AAIAAQADAAMAAwADAAMAAwAEAAYABAADAAEAAQADAAMAAwADAAIAAgABAAEAAQABAAAA
AAACAAIAAgACAAAAAAD///3///8AAAAA/v////////8BAAAA///+//3////+//7//f/7
//v/+f/7//3//f/9//z//P/8//v/+//8//z//v////7//P/7//v/+//7//z//f/+////
AAABAAEAAgACAAIAAgACAAMABQAGAAkABwAHAAcACAAHAAcABwAHAAkACwANAA4AEAAR
ABEAEAASABIAEgASABAADwAPAA4ACwAIAAcABwAGAAYABQACAP7//P/8//v//f/8//z/
+//4//j/+f/5//n/9//2//b/9v/2//X/9f/y//L/8v/y//P/8//y//H/8//z//P/8//z
//T/9P/0//L/8v/y//L/9P/0//T/9f/z//X/+v8IABgAKgA6AEMASgBSAGAAcAB/AI8A
ngChAJ4AkgCDAGoATQAwABIA6f+3/5j/lv+g/6b/rf+5/8L/yv/P/9j/3f/g/+L/5//r
/+z/7v/u/+//7//u/+7/7v/v/+//7//w//L/8v/y//L/9P/y//P/9f/3//j/9v/2//b/
9v/4//j/+P/6//n/+P/3//f/+f/5//n/+f/5//r/+v/6//3//f/9//3//P/7//r/+//9
//3//P/8//3///8AAAEAAQACAAIAAwABAAEAAQABAAIAAgADAAMAAwADAAUABQADAAQA
BAAFAAYABgAIAAkADAAMAA0ADQANAA4ADQANAA4ADwASABUAEwATABYAFgAXABgAGwAc
ABoAGgAbABwAGgAaABoAGQAbABsAGgAaABkAGAAXABcAFwAXABcAFwAWABYAFgAWABMA
EwASABIAEAAQABAADwAQABAAEAAPAA8ADwANAAwACgAJAAgACAAIAAYABgAEAAYABwAH
AAYABQAFAAQABAAFAAUABAAEAAIAAQABAAEAAQABAAEAAQAAAAAAAAD//wAAAQACAAEA
AQABAAEAAQABAAIAAwADAAEAAQACAAIAAgADAAMAAwADAAQABQAFAAMAAwAFAAUABwAH
AAcACAAIAAgACAAIAAkACgALAA0ACwAMAAwACwALAAsACwALAAkACQAKAAwACgAJAAcA
BwAKAAsADAANAA0ADAAKAAkABwAHAAYABgAGAAYABgAGAAcACAAIAAcABwAIAAgABgAH
AAcABwAJAAcABQADAAEABAAEAAUABQAEAAMAAAABAAMAAwADAAIABAAEAAMAAwAAAAAA
AgADAAMAAgACAAMAAwADAAQABQAFAAUABQAFAAIAAwADAAIAAgACAAIAAgAEAAUACAAI
AAgACAAIAAgACQAJAAsADQANAA0ADgANAA0ADQANAA8AEQATABQAFgAXABcAFgATABIA
EQAQABEAEQASABIADwAMAAsACwAKAAoACQAGAAQAAgACAAEAAQAAAAAA///+//7/////
//3/+//6//r/+v/6//n/+f/4//j/+P/4//n/+f/4//f/+f/5//n/+f/3//j/+P/4//j/
+P/4//j/+P/4//j/+f/9//3/AgAMABwAKgA4AEMASABSAGQAcgB7AIcAlACVAIwAhAB3
AF4AQwAmAAYA3/+3/6D/oP+o/7D/u//D/8j/zv/X/97/5f/o/+r/7f/v//L/8v/x//P/
9P/0//T/9P/1//X/8//0//b/9v/4//j/+v/4//f/9//3//b/9//4//n/+v/4//j/+P/6
//j/+P/4//n//P/9//7////+//7//f/8////////////////////AQD//////v/+/wAA
AQABAAEA//8AAAAAAQADAAMAAwADAAIAAgADAAMAAQABAAMAAwADAAQABAAFAAcACAAL
AA0ADAAMAA0ADQAOABAAEAARABMAEwAVABcAFQAVABgAGAAWABYAGAAYABoAGgAbABwA
GgAaABoAGQAZABkAGAAYABcAFgAVABUAFQAVABUAFQASABIAEgASABMAEwASABIADgAO
AA4ADQAOAA4ADgANAA0ADQALAAoACAAHAAYABgAIAAYABgAEAAQABQAFAAQAAwADAAIA
AgACAAEA///+//7//f/9//3///////////8AAAAAAAD//wEAAQABAP///f/9//3//f/7
//z//f/9//////8AAAAAAAABAAEAAQADAAQABQAFAAMAAwAFAAUABAADAAIAAgAAAAAA
AAAAAAEAAgADAAUAAwAEAAQAAwADAAMAAwADAAEAAQACAAQABAADAAEAAQABAAEAAQAB
AAIAAgABAAEAAwADAAIAAgAAAAAAAAAAAP///v/8//n/+v/8//3//P/7//v/+//9//z/
+//6//n/+v/6//v/+//7//v/+f/7//n/+f/5//j/+v/6//n/+f/2//b/+P/5//f/9v/2
//f/9//3//j/+f/3//f/9//3//X/9//4//j/9v/2//b/9v/6//v/+v/6//r/+v/6//r/
+//7//3//f/9//3//v//////////////AQADAAQACAAJAAkACAAGAAYABgAGAAYABQAF
AAQAAQD+//3//f/8//z/+//4//b/9P/0//P/8//y//L/8f/w//D/8f/x/+3/6//q/+r/
7P/s/+v/6//r/+z/7f/u/+7/7f/r/+n/6f/p/+n/6f/p/+r/6v/q/+j/6P/o/+j/6v/q
/+r/6//p/+3/9v/8/woAHgAuADsARABOAFwAbAB3AIMAjgCPAIQAdgBrAFoAPQAYAPb/
0/+p/4z/jP+Y/6L/p/+r/7L/vP/J/9D/1f/a/97/3f/d/97/4P/h/+P/5P/k/+b/5v/n
/+f/5v/m/+f/5v/m/+b/6P/m/+b/5//o/+j/6v/q/+r/6v/s/+z/7P/u/+7/7v/u/+//
7//v/+//7//t/+7/7v/u/+//7//v/+//7v/t/+z/7f/v/+//7v/u//D/8f/x//H/8f/y
//L/8//x//H/8f/x//L/8v/z//P/8f/x//P/8//1//b/9v/3//r/+v/8//3//P/8//3/
/f/+/wAAAAABAAIAAwAGAAkACAAHAAkACAAIAAgACgAKAAwADAANAA4ADgAOAA4ADQAL
AAsACgAKAAkACAAHAAcABwAHAAcABwAFAAQAAwACAAIAAwADAAQAAAAAAAAA///+//7/
/v/9//v/+//5//j/+P/3//b/9v/3//b/9//2//b/9//3//b/9f/1//T/9P/0//P/8f/w
/+//7//w//H/8f/x//H/8f/w//D/8P/v/+//7//v/+3/7P/r/+r/6f/r/+z/7f/t//D/
8f/z//T/9P/1//X/9f/0//T/9P/z//P/8//1//X/9//3//f/+P/4//j/+P/4//j/+P/4
//n/+P/4//f/9f/2//f/+P/5//f/9//4//r/+v/5//f/9//1//X/9f/1//b/9v/1//X/
9f/1//T/9P/0//T/9P/0//b/9v/1//P/8f/y//L/8P/x//H/8f/z//L/8f/w/+//7//u
/+7/7f/v/+//7f/v//H/8f/x//D/7v/u/+3/7f/s/+z/7v/v/+7/7P/r/+v/6//r/+z/
7f/t/+3/7f/t/+7/8f/z//T/9P/0//T/9P/0//X/9f/2//X/9//3//f/9f/2//j/+P/5
//r/+//8//z//P/7//r//P/9//7//v/5//j/9f/0//L/8v/y//D/7v/t/+z/7P/v/+z/
6P/o/w==
         </WaveFormData>
      </LeadData>
      <LeadData>
         <LeadByteCountTotal>10000</LeadByteCountTotal>
         <LeadTimeOffset>0</LeadTimeOffset>
         <LeadSampleCountTotal>5000</LeadSampleCountTotal>
         <LeadAmplitudeUnitsPerBit>4.88</LeadAmplitudeUnitsPerBit>
         <LeadAmplitudeUnits>��V</LeadAmplitudeUnits>
         <LeadHighLimit>2147483647</LeadHighLimit>
         <LeadLowLimit>268435456</LeadLowLimit>
         <LeadID>V5</LeadID>
         <LeadOffsetFirstSample>0</LeadOffsetFirstSample>
         <FirstSampleBaseline>0</FirstSampleBaseline>
         <LeadSampleSize>2</LeadSampleSize>
         <LeadOff>FALSE</LeadOff>
         <BaselineSway>FALSE</BaselineSway>
         <ExcessiveACNoise>FALSE</ExcessiveACNoise>
         <MuscleNoise>FALSE</MuscleNoise>
         <LeadDataCRC32>3453103239</LeadDataCRC32>
         <WaveFormData>
9f/1//X/9f/2//b/9v/2//b/9//3//b/+v/6//v//P/+/wcAFAAcACIAKAAtADUAQwBR
AGAAcQCCAIkAjQCSAJIAiABxAFcAQAAmAAkA+v/5//n/9f/z//L/8//2//v//f/7//f/
9//5//n/+P/4//j/+P/4//j/+P/3//f/9//3//j/+P/6//r/+f/5//f/9//4//j/+P/5
//n/+P/5//n/+f/6//z//P/9//3//v/+//3//f/7//r/+f/4//z//f/9//7//////wAA
AQAAAAAA/////wAAAQADAAQAAgACAAMAAwADAAMAAgACAAIABAAEAAQABAADAAMAAwAF
AAYACAAIAAcACAAJAAkACgALAAsACwALAAsADQAOABEAEgATABcAFwAXABkAGQAXABcA
GQAaABoAGgAbAB0AHwAeAB4AHgAcABwAHAAcAB0AHgAfACAAHQAaABsAGgAaABgAGAAY
ABcAFwAWABUAFgAVABQAEwATABIAEQARABAAEAAOAA0ADgAOAA0ADAAJAAkACAAHAAcA
CAAIAAgACAAIAAcABgAHAAgACQAKAAgABwAHAAcABgAGAAYABwAIAAgABwAHAAcABwAG
AAYABgAHAAcABgAGAAYABgAGAAYABgAGAAYACAAIAAkACQAHAAoACgAJAAkACQAJAAoA
DAAMAAwADAAKAAoACQAJAAkACQAJAAkACwAMAA0ADQANAA0ADQAMAAwADAAMAA0ACwAK
AAoACgAKAAkACAAIAAwADAAKAAoACAAJAAkACAAIAAkACQAJAAgACAAHAAcACQAKAAoA
CAAGAAYABgAHAAgACQAJAAoACAAIAAgABwAGAAYABgAHAAcABwAHAAcACQAJAAgACAAG
AAYABgAGAAgACAAIAAgABgAHAAsADAAMAAwADAAMAAwADAAMAA0ADgAOAA4ADgAOAA4A
DgAOAA8AEAARABIAFAAVABUAFgAYABgAGQAZABYAFgAWABUAFAAUABIAEgAPAA4ADQAL
AAoACgALAAsACAAHAAYABQAEAAQABQAFAAUAAwAEAAUABAADAAIAAAACAAIAAgACAAEA
AQAAAAAAAAD+//7///////////8AAAIAAgACAAIAAwADAAIAAgAGAAUABAAGAAsAEgAa
ACQAKAAxADsARQBRAGAAcQCAAIcAjQCOAJAAjACBAGcATAAyABsACAD///3/+//7//z/
/f8AAAEAAwADAAEAAQD/////AAAAAAAAAAAAAAIAAgABAAEAAQABAAIAAgACAAIAAQAB
AAEAAQACAAIAAAABAAEAAAD///////8AAAEAAgAEAAUABgAGAAUABQAGAAYABgAGAAcA
BwAGAAYABwAHAAgACQAIAAgABwAHAAgACQALAAwACwAKAAoACQALAAsACgAKAAoADAAM
AAwADAALAAsACwANAA4AEAAQABAAEAAQAA8AEAARABEAEQASABMAFgAYABgAGAAYABsA
HQAdAB8AHwAdAB0AHwAgAB4AHgAfACEAIgAiACMAJAAmACYAJgAmACUAJAAjACIAIgAg
ACIAIgAkACIAIgAiACEAIQAgAB8AHgAdABwAGwAbABoAGQAZABgAGAAWABUAFAAUABMA
EgARABEAEAAPAA0ADgAOAA4ADgAOAA0ADAAMAAwADAAMAA4ADQANAA0ADAAMAAwADQAO
AA4ADQANAA0ADQAMAAwACwALAAoACAAJAAoACwAMAA4ADgAOAA4ADgAOAA8ADwANABAA
EAAPAA0ADQANAA4AEAAQABAAEAAQABAADwAPAA8ADwAPAA8AEgASABIAEQATABMAEwAS
ABEAEAAPAA8ADwAOAA4ADgAPAA8ADwAQABQAFAASABIAEQARABAADgAQABEAEQARABAA
EAAPAA8ADQAOAA4ADAAMAAwADAANAAsACwAKAAoADAAMAAwACwAKAAoACgALAAsACwAL
AAsACwALAAoACgAMAAwADAAMAAwADAAMAAwACgALAAsADAAMAAsACgAMAA8AEAARABIA
EgASABIAEwAUABQAFAAUABIAEgASABIAFQAWABcAGAAYABkAGQAaABkAGAAYABcAFwAY
ABkAGQAWABYAFAAUABUAFAATABEADQAMAAwACwAMAAsACgAJAAgACAAJAAkACAAFAAUA
BQAFAAUABQAEAAQABAAEAAQAAwADAAIAAgAEAAIAAgADAAMAAwADAAQABAAEAAQABAAD
AAMAAgACAAAAAwAGAAgADwAcACgAMAA0ADcAPwBLAFcAZgB1AIIAiQCPAJAAjgCEAHEA
WwBCACgAEQAGAAEA/////////v////7///8BAAcACQAFAAMABQAGAAUABAADAAIAAwAE
AAQABQADAAMABAAEAAQABAADAAMABQAFAAYABgAGAAcABwAGAAMAAwADAAQABgAGAAcA
BwAIAAgABwAHAAYABgAGAAYABwAHAAYABgAJAAkACgALAAoACgAJAAkACQAJAAoACgAI
AAgACQAJAAsACwAKAAoACgAMAAwADAAKAAkACQAJAAsADAAOAA4ADQAOAA8ADwASABMA
EwATABMAEwAVABYAFQAUABMAFQAXABkAHQAfAB4AHQAeAB4AHgAeAB8AIQAhACAAIAAg
AB4AHgAeAB4AHAAcABwAHAAeABwAHgAeAB0AGgAZABgAGQAZABgAFwAUABMAEgARABMA
EgARABEAEgASABAADwAOAA4ADQAMAAsACwAKAAkABwAIAAgACAAGAAYABQAEAAQABAAE
AAQABAADAAMAAwACAAIAAgADAAIAAgABAAEAAwADAAIAAgABAAEAAAD+/wAAAAAAAAAA
AgACAAIAAgABAAAAAAD///3/AAAAAP//AAABAAIABAACAAIAAgACAAIAAgABAAEAAwAD
AAMAAwACAAIAAgABAAEAAQABAAAAAgACAAIAAwABAAAAAAAAAP7//f/8//z//v/+//z/
/P/6//v/+//6//r/+//7//v/+P/4//f/9//5//r/+v/4//r/+v/6//v/+f/5//j/+P/4
//j/+P/3//b/9v/2//f/9v/1//T/8//1//X/9P/0//T/9P/0//T/9P/0//T/9P/0//f/
+P/4//j/+P/4//b/9v/2//f/+P/4//j/+P/6//r/+v/6//n/+v/7//z//P/9//3//v8A
AAAAAQABAAIAAgACAAEA/v/+//z//P/7//r/+f/3//P/8v/y//H/8P/v/+7/7f/u/+7/
7//v/+z/6f/p/+n/6f/p/+n/6P/o/+j/6P/o/+v/6//q/+r/6v/o/+j/6f/p/+n/6f/q
/+n/6P/n/+b/5f/l/+T/5P/q/+n/6P/s//H/+P8CAAwAFAAbACMALwA/AE4AWwBkAGsA
cQB6AIAAfgBtAE8AMgAUAPf/5P/d/9v/2f/Z/9r/3//k/+H/4f/l/+f/5f/h/+H/5P/j
/+L/4f/g/+D/4P/f/9//4v/j/+X/5v/m/+b/5f/l/+P/4//k/+T/4v/j/+P/4v/i/+P/
5P/m/+X/5P/k/+P/5P/k/+P/4//k/+T/5P/k/+X/5f/k/+T/5f/l/+b/5//o/+j/5//n
/+n/6f/q/+r/6v/q/+v/6//p/+n/6P/o/+j/6v/q/+r/6v/p/+n/6f/p/+r/7P/s/+//
8P/x//H/8P/x//H/8f/z//P/9f/2//f/9v/1//f/+f/7////AQD/////AQACAAAAAAAB
AAMAAwACAAIAAgACAAIAAgACAAIAAgACAAIAAAD+/wAAAAAAAP7//v/+//z/+//5//f/
+P/5//r/+//5//j/9//3//T/9P/y//H/7v/u/+3/7P/r/+v/6v/p/+v/7P/s/+z/7v/u
/+3/7P/r/+r/6f/o/+b/5f/l/+X/5f/m/+f/6f/o/+j/5//n/+n/6f/o/+j/5v/n/+f/
5v/n/+j/6f/q/+j/6P/o/+j/5v/m/+f/5//p/+z/7P/r/+z/7f/u//D/7//u/+3/7P/u
/+7/7f/t/+//7//v/+//7v/u/+7/7f/t/+3/7f/s/+7/7v/u/+//7//u/+7/7v/u/+3/
7P/s//D/8P/u/+7/7P/t/+3/7P/s/+3/7f/t/+z/7P/r/+v/6f/q/+r/6P/o/+j/6P/p
/+r/6//r/+z/7P/s/+z/6//p/+j/5//n/+j/6f/q/+v/6v/p/+f/5v/o/+j/6P/o/+n/
6v/r/+z/6v/r/+r/6//s/+3/7v/u/+7/7v/v//D/8P/w//D/8v/y//L/8v/x//L/8//0
//j/+f/5//r//P/8//3//f/5//j/9//1//f/+P/3//j/9v/0//L/7//u/+7/7//v/+7/
7f/s/+v/6P/o/+n/6f/m/+P/4//j/+X/5f/l/+T/5P/k/+T/5P/n/+f/5v/m/+b/5P/k
/+X/5f/l/+X/5v/o/+j/6P/o/+f/5//m/+b/5P/j/+b/7P/1/wAADAAUABYAHQAtADsA
SQBYAGcAcAB3AH0AgAB+AHQAXQBDACYABgDv/+b/5f/h/9//3//i/+X/5v/n/+n/6//r
/+n/5//p/+j/6P/o/+j/6P/o/+j/5//n/+r/6//t/+7/7P/s/+v/6//p/+n/6v/q/+r/
6//r/+r/6//r/+v/7P/u/+7/7//v/+7/7v/t/+3/8P/w//D/8P/v/+//7v/u//H/8f/y
//P/9P/0//P/8//x//H/8v/y//T/9P/1//X/9f/1//T/9P/2//j/+P/4//r/+f/5//n/
+f/6//z//P/7//z//f/9/wAAAQABAAEAAgADAAYACAAJAAgABwAJAAsACwANAA0ACwAL
AA0ADgAOAA4ADwARABMAEgASABIAFAAUABQAFAAUABQAFAAUABMAEAARABAAEgAQABAA
EAARABEAEAAPAAwACwAKAAkABwAGAAUABQAFAAYABQAFAAIAAgABAAAAAQABAAAA//8A
AAIAAwAEAAMAAgAAAP7//P/8//z//P/+//3//f/9//r/+v/6//v//P/8//v/+//7//v/
+v/6//z//f/9//z//P/8//z//P/+//7//v/+/wAAAAABAAEA//8CAAIAAQADAAMAAwAE
AAIAAgACAAIAAwAEAAQABQAFAAUABQAFAAYABgAGAAUAAwADAAMAAgAEAAQABAAFAAcA
BgAGAAYABgAFAAQABAAGAAYABAAEAAIAAwADAAIABAAFAAUABQAEAAQAAwADAAEAAgAC
AAAAAgACAAIAAwABAAEAAAAAAAIAAgACAAEAAAAAAAAAAQD////////////////+//7/
AAAAAAAAAAACAAIAAgACAAAAAQABAAIAAAABAAIAAwADAAQABAAEAAQABAAEAAQABAAF
AAgACAAIAAgACAAIAAgACAAHAAgACQAKAA4ADwAPABAAEAAQABEAEQAOAA4ADgANAA4A
DgAMAAwACQAIAAcABQABAAAAAAD//////////////P/8//3//f/+//v/+//7//v/+//7
//r/+v/6//r/+v/7//v/+v/6//j/9v/2//f/+P/5//r//P/6//r/+v/6//v/+//6//r/
/P/7//z/AAAHAA4AGAAeACQAKQAxAD0ATQBaAGkAdgB/AIUAjACOAIoAeQBhAEYAKAAP
AAAA/f/5//X/8//0//f/+P/3//n/+f/5//v//f/7//r//P/8//z//P/6//r/+f/5//v/
+//8//z/+v/6//n/+f/5//n/+v/6//r/+//7//r/+f/5//n/+v/8//z//f/9//z//P/7
//v//v/+//7//v/9//3//P/8//3//f/+////AAAAAP//////////AAAAAAAAAAABAAEA
AgADAAMABAACAAQABAAEAAYABQAFAAUAAwAEAAYABgAFAAYABwAHAAoACwALAAsACwAL
AA0ADgAQABAAEAATABMAEwAVABUAFQAVABcAGAAaABoAGwAdAB0AHAAcABwAHAAcABwA
HAAaABoAGgAaABwAGgAcABwAGwAYABcAFgAXABcAFgAVABYAFQAUABMAEQAQAA8ADwAO
AA4ADAALAAwADAALAAoACwALAAoACQAJAAoACgAKAAkACAAGAAQABgAGAAYABgAIAAcA
BwAHAAQABAAEAAUACAAIAAcABwAGAAUAAwACAAQABQAFAAQABQAGAAcACAAGAAYABgAG
AAQABAAFAAUABQAIAAgABwAJAAkACQAKAAgACAAIAAgACAAIAAcABwAJAAkACQAJAAoA
CgAKAAkACwALAAsACgAIAAgACAAJAAoACgALAAwACgAJAAgACAAKAAoACAAIAAkACwAM
AAwACwALAAoACQAIAAgABwAHAAkACgAKAAgABgAGAAYABwAHAAcABgAGAAYABgAGAAUA
BAAEAAQABQAFAAUABQAFAAUABQAEAAQABAAEAAQABAAGAAYABgAGAAQABQAFAAYABQAF
AAUABQAFAAcACgAMAAoACgAKAAoADAAMAAwADQAMAAwADAAMAAwADAAMAAwADQAOAA8A
EAASABMAEwAUABMAEgASABEAEwAUABUAFQATABIADwAOAA0ADAALAAkACQAIAAgABwAG
AAUABAADAAQABAAFAAUAAwD///7//f/+////AAAAAP7//v/+//7/AQABAAAAAAD+//z/
/P/9/////////wAAAAAAAAAAAAD//////v/+/wIAAwACAAIABwASAB4AJgAsAC8AMwA9
AEsAWABnAHQAfQCFAIwAjgCGAHkAZQBOADIAGQAKAAUA///9//v/+P/7//7//f/9////
AQD//wEAAQAAAP///v/9//z//v/+//3//f/9//3//v/+//7//v/9//3//////wAAAAD+
///////+//3//f/9//7//v/+//////8AAAAA/////wAAAAAAAAAA//////7//v8BAAEA
AgADAAIAAgABAAEAAQABAAIAAgAEAAQABQAFAAQAAwABAAAAAAACAAIAAgADAAMABAAF
AAMABAAGAAYABQAGAAcABwAIAAkACQAJAAkACQALAAwADgAOAA4AEQAQAA8AEAAPABAA
EQAUABYAFAAUABUAFwAXABYAFgAWABQAFAAUABQAFAAUABQAFAAWABQAFgAWABQAEgAS
ABIAEQARABAADwAOAA0ADAALAAsACgAJAAkABgAGAAQAAwACAAIAAQAAAAEAAQAAAP//
//8AAAAAAAD+//7//f/8////AAABAAIA///9//z/+//6//r/+v/7//z//P/7//v/+f/5
//j/+P/3//f/9v/0//X/9v/3//j/+P/4//j/+P/6//r/+//7//n//P/8//v/+//7//v/
/P/6//r/+v/6//z//P/7//v//f/9//3//f/9//z/+//5//n/+f/5//j/+P/4//j/+f/7
//r/+v/6//z/+//6//r/+v/6//j/+P/2//f/9//2//b/9//3//f/+P/4//f/9//2//b/
9f/y//T/9P/0//X/9//3//b/9v/1//T/8//x//L/8v/y//P/8f/x//H/8f/z//P/8v/y
//D/8P/w//D/8P/w//D/8P/w//H/8f/y//D/8v/y//L/8v/y//L/8v/y//P/9v/2//b/
9v/2//b/9v/2//f/+P/5//r//v//////AAD+//7///////7//v/+//3/+v/6//j/+P/5
//j/9//1//P/8v/y//H/8P/v/+7/7f/s/+z/7f/t/+z/6f/p/+n/6f/p/+n/6P/l/+T/
4//i/+T/5f/l/+b/5P/i/+L/4//l/+X/5f/m/+j/6P/o/+j/5//n/+b/5v/k/+f/6v/u
/+//9v8EAAwAEAAXACEAKwA7AEgAUwBiAHEAeQB8AHwAeABrAFEANgAaAPv/5v/f/93/
2//b/9r/2f/c/+H/4f/j/+f/5//l/+X/6P/o/+j/6P/o/+b/5v/l/+X/5f/l/+b/5v/m
/+b/5f/l/+X/5f/m/+b/5P/l/+X/5P/j/+P/4//k/+T/5P/l/+X/6P/o/+f/5//m/+b/
5v/m/+n/6f/o/+j/5//n/+j/6f/s/+z/6//r/+r/6f/p/+j/6f/q/+z/7f/r/+v/6v/q
/+j/6v/q/+r/7P/r/+v/6//s/+7/8f/y//P/9P/1//X/9f/1//T/8//0//X/+P/6//7/
/v/+/wEA/v/9//7//f/7//v//f/+/wEAAgAEAAcABgAEAAMAAgAEAAQABAAEAAQABAAE
AAQAAgAAAAIAAgADAAIAAwAEAAIAAQD///3//v/9//z/+//6//j/9v/1//b/9v/0//P/
9P/0//P/8v/w/+//7f/r/+v/7P/s/+z/7P/s/+v/6v/s/+z/7P/s/+z/6//r/+v/6P/o
/+j/6f/s/+z/6//r/+r/6f/n/+b/5P/l/+X/5P/k/+T/5P/k/+b/5v/m/+b/5//o/+r/
6//q/+z/6//p/+v/6//r/+z/7f/u/+//8P/w//D/7//v//P/8//z//P/8v/y//L/8f/w
/+//7v/s/+r/6v/q/+v/7P/s/+3/7v/w/+//7v/u/+//7v/r/+r/6//t/+7/7v/s/+3/
7f/t/+7/7v/t/+3/7f/u/+7/7P/s/+z/7P/t/+v/6//q/+r/6v/q/+r/6f/o/+j/6P/p
/+n/6f/p/+n/6f/p/+j/6P/o/+j/6P/o/+j/5P/i/+j/7v/s/+z/7P/s/+3/7v/v//H/
8f/w/+//7v/u/+7/7v/u/+//8P/x//L/9P/1//X/9v/3//j/+v/7//r/+v/6//n/+P/4
//b/9v/3//b/9f/z//D/7v/t/+v/6v/p/+j/5//k/+T/5f/l/+f/5f/m/+f/5f/l/+X/
5P/k/+T/5P/k/+P/4//i/+L/4P/e/97/3//h/+H/4f/i/+P/5P/l/+b/5P/j/+H/4P/k
/+X/6P/s//H/9v8AAAgAEAAVACEALwA/AEwAWwBqAHMAdQB6AIAAegBlAE0AMgAWAPf/
4v/Z/9n/1//V/9j/3f/g/9//4//j/+H/4f/h/+P/4v/k/+T/5P/k/+T/5P/j/+P/5f/l
/+b/5v/k/+T/4//j/+P/4//k/+T/5P/l/+X/5P/j/+P/4//k/+L/4v/j/+P/5v/m/+X/
5f/m/+b/5v/m/+n/6f/o/+j/6f/p/+r/6//s/+z/6//r/+v/6//s/+z/7P/s/+3/7f/v
/+//7v/u/+3/7v/t/+z/7//v//D/8f/x//L/9P/0//P/9P/1//X/9//5//r/+//7//v/
/f/+/////v/9////AQABAAMAAwAFAAUABwAIAAgACAAJAAsACQAIAAgACAAIAAgACAAI
AAoACgAKAAoACAAGAAgACAAIAAYABgAGAAUABQAEAAMABAADAAIAAQD///7//f/9//z/
/P/6//n/+v/6//n/+P/3//f/9v/1//X/9v/2//b/9v/2//X/9P/y//L/8v/y//L/8f/x
//H/8P/w//D/8f/y//L/8f/x//H/8f/w//D/8P/x//H/8P/u/+7/7v/u//D/8P/w//D/
8v/y//P/8//z//b/9v/1//X/9f/1//b/9//4//n/+v/4//j/9//3//f/9//3//f/+v/6
//r/+f/7//v/+//6//j/+P/4//n/+f/4//j/+P/6//n/+P/4//n/+P/1//T/9f/3//j/
+P/4//n/+f/5//j/+P/3//f/9//4//j/9v/4//j/+P/5//n/+f/4//j/+P/4//j/9//0
//T/9P/1//b/9//4//n/9//3//b/9v/2//b/9v/2//T/9P/0//T/9P/1//X/9v/4//n/
+v/7//v//P/8//z//P/8//7//v/+/////v/+//7//v/+//7//v/+//3//v///wAABAAF
AAUABgAIAAgACQAJAAYABgAGAAUABAAEAAIAAgABAAAA///9//n/+P/4//f/9v/1//T/
8//0//T/9f/1//T/8f/x//H/8f/x//H/8P/w//D/8P/w//H/8f/w//D/8f/w//H/8//z
//P/8//0//P/8v/x//D/8f/x//D/8P/w/+//8v/4/wEADAASABgAHAAfACsAOQBLAFwA
bQB4AIEAiQCIAIQAfgBvAFkAPAAaAAEA9P/v/+n/6f/t//D/7//w//P/8//x//H/8//z
//H/8v/w//D/8P/w//D/8P/v/+//8f/x//L/8v/y//L/8f/x//P/8//0//T/8v/z//P/
8v/y//P/9P/2//X/9P/0//P/9P/0//P/8//2//b/9v/2//f/9//2//b/9f/1//b/9//6
//r/+f/5//v/+//8//z//v/+///////+//3/+//6//r//P/8//z//v/9//3//f/8//z/
/f/8//3//v//////AgADAAMAAwABAAEAAwAEAAcACAAJAA0ACwALAA0ADQAQABEAFAAW
ABQAFAAVABcAFQAUABQAFAAWABYAFgAWABQAFAAUABQAFgAUABYAFgAYABYAFgAWABMA
EwASABEAEgARABAADwAPAA4ADQANAA4ADgAMAAsACAAIAAcABgADAAMAAgABAAMABAAE
AAQABAAEAAMAAgACAAIAAgACAAIAAQABAAEAAgACAAIAAwACAAIAAQABAAMAAwACAAIA
AAABAAEAAAACAAIAAgACAAIAAgACAAIAAgACAAMAAwADAAYABgAFAAUABQAFAAYABAAE
AAQABAAGAAYABQAFAAgACQAKAAsACgAKAAoACQAJAAkACQAIAAgACAAIAAkACAAGAAUA
BAAGAAcACAAKAAkACAAFAAQAAgADAAMAAgACAAMAAwADAAMABAAEAAUAAwAEAAQAAgAD
AAQABQAHAAYABQADAAIAAwAEAAUABQACAAIAAgADAAUABQAFAAUAAwADAAIAAgACAAIA
AgACAAIAAgACAAIAAgADAAMABAACAAMABAAFAAQAAwABAAAAAQACAAMABQAEAAQABgAI
AAgACAAIAAgACAAIAAkACgAKAAoACgAKAAoACgAKAAsADAANAA4AEAARABEAEgARABAA
EAAPAA8AEAARABEAEAAQAA4ADgAPAA4ADQALAAcABgAGAAUABAADAAIAAQAAAAAAAQAB
AAIA/////////////////v/9//z/+//6//v/+//6//r/+//6//v//f/7//v/+//8//z/
/P/8//z/+//7//r/+v8AAP///v8CAAsAEgAYACAAJAArADkARwBTAGIAcwB+AIMAjQCS
AIwAggBxAFsAPgAgAAkA/v/3//X/9//3//b/9//6//3///////3/+//7//3//P/6//r/
+v/6//r/+v/5//n/+//7//z//P/+//7//f/9//z/+//7//r//P/9//3//P/7//v/+//8
//r/+v/7//v//f/+//7////+//7//v/+/wEAAQAAAAAA/////wAAAQACAAIAAQABAP//
//8AAAAAAAAAAAEAAQADAAMAAgACAAIABAAEAAQAAgABAAEAAQABAAIABAAEAAcACAAJ
AAkACAAJAAkACQALAAsADQAOAA4ADgAOABEAEQARABMAEwATABMAFQAWABgAGAAZABsA
GwAaABoAGgAYABgAGAAYABoAGgAaABoAGgAYABoAGgAaABgAGAAYABkAGQAYABcAFgAV
ABQAEwATABIAEQARAA4ADgAMAAsACgAKAAkACAAIAAkACQAJAAcACAAIAAgACAAIAAcA
BgAEAAQABAAEAAQAAwADAAMAAgACAAIAAwAEAAQAAwADAAUABQAEAAQAAgADAAMAAgAC
AAIAAgACAAIAAgACAAIAAgACAAMAAwAFAAgACAAHAAYABQAEAAQABAAEAAQABAAEAAQA
AwADAAcABwAHAAcABgAGAAYABQAHAAcABwAGAAQABAAEAAUAAwACAAIAAgACAAEAAAAA
AAQABAACAAIAAgADAAMAAgAAAAEAAQABAP7//v/9//3//v8AAAEAAAD///7//f/9//v/
+//6//r/+//8//3//f/+//7//v////3//f/9//3/+//7//r/+v/4//j/+P/4//b/9v/2
//b/+P/5//n/+v/4//n/+v/7//n/+f/4//j/+P/4//j/+f/6//z//P/8//z//P/8//r/
+v/6//v/+v/6//r/+v/8//z//P/8//3//v///wAAAAABAAEAAgACAAIAAwADAAIAAgAC
AAEA/v/+//z//P/7//r/+f/3//f/9v/2//X/9P/z//L/8f/u/+7/7//v/+3/6f/o/+f/
5//n/+f/5v/p/+r/6//s/+z/6//p/+j/6v/o/+j/6f/p/+n/6f/q/+j/6P/o/+j/6//r
/+r/6v/m/+f/7P/u//P//v8IABAAGAAfACkAMwBBAFIAYwBsAHEAcwB8AH4AcABXAD8A
KAAKAPH/5P/h/+H/4f/d/9z/4f/o/+n/6f/p/+f/4//h/+H/4v/j/+T/5f/m/+j/6P/n
/+f/5v/l/+X/5P/i/+L/4f/h/+P/4//k/+T/5P/l/+X/5P/l/+X/5f/m/+b/5v/n/+f/
5//m/+T/4//k/+T/5P/k/+b/5//n/+j/6P/n/+f/5//o/+j/5//n/+n/6f/q/+r/6v/q
/+v/6//p/+n/6P/o/+f/6P/n/+b/5P/j/+P/4//m/+j/6//s/+v/7P/t/+3/7v/v/+//
7//w//H/9P/2//b/9v/2//n/+P/3//j/9//3//f/+f/6//z//P/9///////+//7//v/9
//z/+//6//z//P/8//z//P/6//z//P/7//j/9//2//b/9//3//f/9f/z//H/7//v/+7/
7f/t/+r/6v/o/+f/5v/m/+X/5P/l/+X/5P/j/+H/4v/i/+L/4v/i/+H/4P/f/97/3f/c
/93/3f/e/9//3v/e/97/3//e/97/3f/d/93/3f/c/9z/2v/Z/9f/1P/X/9j/2f/a/9v/
3P/d/97/3v/e/9//3//e/+D/3//d/9//3//f/+D/4f/i/+P/5P/k/+T/4//j/+T/4//i
/+H/4v/i/+L/4f/j/+P/4//i/+T/5P/k/+X/4//i/+L/4v/i/+H/4P/g/+L/4v/g/+D/
4P/h/+H/4P/g/+H/4f/h/+H/4v/i/+P/4f/i/+L/4P/g/+D/4P/h/9//3//e/97/3P/c
/9z/2//c/9z/3P/d/9//3//f/9//4f/h/+D/4P/e/97/3v/e/9z/3P/c/9z/2v/b/9v/
3P/c/93/3v/f/+H/4f/g/+D/4P/g/+D/4f/g/+D/4P/g/+H/4P/h/+H/4P/i/+L/4v/j
/+T/5P/l/+b/5//n/+j/6P/p/+r/6f/l/+T/4v/f/+H/4f/h/97/3v/d/9v/2v/c/9j/
1f/U/w==
         </WaveFormData>
      </LeadData>
      <LeadData>
         <LeadByteCountTotal>10000</LeadByteCountTotal>
         <LeadTimeOffset>0</LeadTimeOffset>
         <LeadSampleCountTotal>5000</LeadSampleCountTotal>
         <LeadAmplitudeUnitsPerBit>4.88</LeadAmplitudeUnitsPerBit>
         <LeadAmplitudeUnits>��V</LeadAmplitudeUnits>
         <LeadHighLimit>2147483647</LeadHighLimit>
         <LeadLowLimit>268435456</LeadLowLimit>
         <LeadID>V6</LeadID>
         <LeadOffsetFirstSample>0</LeadOffsetFirstSample>
         <FirstSampleBaseline>0</FirstSampleBaseline>
         <LeadSampleSize>2</LeadSampleSize>
         <LeadOff>FALSE</LeadOff>
         <BaselineSway>FALSE</BaselineSway>
         <ExcessiveACNoise>FALSE</ExcessiveACNoise>
         <MuscleNoise>FALSE</MuscleNoise>
         <LeadDataCRC32>1279480022</LeadDataCRC32>
         <WaveFormData>
+f/5//r/+v/4//j/+P/4//b/9v/1//X/+f/6//r/+v/7/wMADQATABcAGwAdACMALgA8
AEkAVwBkAG0AdwB/AIIAfgBwAFwASQA2ACAAEQANAAoABQADAAAA/v///wMAAwD///v/
/P/9//z/+f/7//v/+//7//r/+v/6//r/+P/4//j/+P/6//r//P/5//n/+v/6//r/+P/5
//n/+f/6//v//P/9/wAAAAABAAEA//8AAAAA///+//z/+//7//7///8AAAEAAgACAAIA
AgABAAEAAQABAAMAAwAEAAQAAgADAAMABAAEAAQABAAEAAYABwAHAAYABAAEAAUABQAI
AAgACAAJAAgACAAJAAoACgAKAAsACwALAA0ADQAPABEAEgATABUAFgAWABcAGAAXABYA
FwAWABgAGAAZABsAGwAbABsAGwAZABkAGgAaABsAHAAdAB4AHQAcABsAGgAcABoAGgAa
ABgAGAAWABUAFwAVABQAEwAVABUAFAATABAAEAAOAA0ADgANAA0ADAAKAAoACAAHAAcA
CAAIAAgACAAHAAYABgAIAAkACQAJAAcABQAFAAUABQAGAAYABgAHAAcABQAFAAcABwAH
AAYABwAHAAcABwAHAAcABgAFAAMABAAFAAUABQAFAAUABQAHAAgACAAGAAYABgAHAAkA
CQAIAAgACAAHAAcABQAFAAUABQAFAAUACAAJAAoACwAJAAkACQAJAAsACwALAAwACwAI
AAcABwAHAAcABwAGAAgACAAHAAcABwAGAAYABAAIAAgACAAIAAgACAAHAAcABwAJAAkA
CQAEAAMAAwAFAAgACAAHAAcABQAFAAUABAAGAAYABwAHAAUABQAFAAQABgAGAAYABgAE
AAIAAgAEAAQABAAEAAMABAAEAAcACAAIAAgACAAIAAkACQAJAAoACgAKAAoACgAKAAoA
CgAKAAoADAANAA8AEAARABIAEgAUABQAFAAVABMAEQARABIAEgAQAA8ADwAMAAsACwAJ
AAcACAAJAAgABgAEAAMAAwACAAIAAgACAAMAAQABAAEA//////7//v8AAAAAAAABAP//
///+//7//v/9//3//f/7//z//P/8//3//v///wAA/v/9//3//f8AAAAA/v/9/wEABwAN
ABUAGQAfACkAMgA6AEcAVQBiAGsAcwB5AH4AgAB6AGgATwA8ACwAGwARAAwACQAFAAQA
BAAFAAcABwAFAAMAAgD//wAA/////////////wAAAAAAAAAA/v/+//7//v/+//7/AAD9
////AAAAAAAA/v/////////9//3//f/9/wAAAAABAAEAAwAEAAQAAwADAAIAAgADAAMA
AwADAAMAAgACAAIAAgADAAMAAwADAAUABQAGAAYABAAFAAUABgAGAAYABgAGAAgACQAJ
AAgACAAIAAkACQAKAAoACgALAAoACgALAAwADgAOAA8ADwAPABEAEQATABIAEgASABMA
FgAWABcAGAAYABgAGgAaABgAGAAZABsAGwAbABsAGwAcAB0AHwAgAB8AHgAdABwAHAAc
ABwAHAAeABwAHAAcABoAGgAYABcAGAAXABcAFwAVABUAFAATABIAEgAQAA8ADgANAA0A
DAAKAAoACAAHAAcACAAIAAgACAAHAAYABgAEAAUABQAFAAcABQAFAAUAAwAEAAQABAAH
AAcABQAFAAcABwAHAAYAAwADAAMAAwAGAAcABwAHAAcACAAJAAkACQAJAAkACQAHAAgA
CAAGAAYABgAHAAkABwAGAAYABgAJAAkABwAHAAgABwAGAAUABwAHAAcABwAJAAkACQAJ
AAgABwAGAAYABgAEAAQABQAHAAcABwAGAAgACAAHAAcABwAGAAYABAAGAAYABgAGAAQA
BAADAAMAAwAFAAUABQAEAAMAAwAFAAQABAADAAMAAwADAAMAAgACAAIAAwADAAMAAwAD
AAIAAgACAAIAAgAEAAIAAgAEAAQABAAEAAMAAgACAAMABgAEAAIAAgACAAUABgAHAAgA
BwAHAAcACAAKAAoACgAKAAgACAAIAAgACAAKAAsADQAMAA0ADgAOAAwADAAMAA0ADwAN
AA0ADgAOAAwACwALAAwACwALAAkABAAEAAQAAgAEAAIAAQABAAAAAAAAAAAAAQD/////
///9//3//P/8//z//P/8//3/+//7//r/+v/8//v/+//7//v//P/8//z//P/8//z//P/8
//v/+//7//j//P/8//3/AwANABUAGwAfACEAJQAwADwARwBTAGAAawBzAHkAegB4AGoA
WABFADIAIAATAAsACAAFAAMAAgACAP///f///wUABQAAAP3//v////7//f/8//v/+//8
//3//v/9//z/+//6//r/+v/8//n/+//8//z//P/+//////////3//f/9//3/AAAAAAEA
AQD//wAAAAD///3//P/8//3//f/9//3//f///wAAAQACAAMAAwADAAMAAQABAAIAAgAA
AAEAAQACAAQABAAEAAQABAAFAAUABAACAAIAAwADAAYABgAGAAcABgAGAAcACAAJAAoA
DAANAAsADQANAA8ADgAOAA4ADwATABQAFgAYABcAFgAXABYAFgAWABcAGQAZABkAGQAZ
ABsAGwAcABwAGgAaABoAGgAYABgAGAAYABYAFAAUABQAFgAWABQAEwATABEAEAAPAA8A
DwAOAA0ADAAMAAoACQAKAAkACQAIAAYABgAEAAMAAwAEAAQABAAEAAMAAgACAAEAAQAA
AP//AAD//wAAAQD//wAAAAAAAAEAAQD/////AQABAAEAAAD9//3//f/9//7/////////
//8AAAEAAQAAAP///v/9//3//v/+//z//v/+////AQABAAAAAAAAAAMAAwABAAEAAwAD
AAMAAwABAAEAAQABAP//////////AQABAAEAAgAAAP7//v////3//f/9//z/+v/6//n/
+f/5//j/+P/2//j/+P/4//j/9v/2//X/9f/1//f/9//3//X/9f/2//n/+f/4//b/9f/1
//X/9f/0//b/9v/3//f/9f/1//X/9P/y//L/8v/y//T/8v/y//T/9v/2//b/9f/0//b/
+v/4//j/+P/4//f/9//3//j/+P/4//j/+P/4//j/+P/4//b/+P/5//v//P/9//7//v8A
AAAAAAABAAEA/////wAA/v/8//v/+//6//n/+f/3//T/9P/0//L/8P/u/+3/7f/u/+7/
7v/u/+v/6f/p/+n/6//r/+r/6v/q/+r/6v/r/+v/6//q/+r/6v/p/+n/6f/p/+r/6v/q
/+n/6P/n/+b/5v/l/+X/5f/q/+j/6P/r/+//8//7/wMACQANABMAHAAoADcAQQBIAFEA
WQBlAHAAdABqAFQAPQAmABAA/f/1//L/7f/r/+r/7v/v/+v/6f/r/+3/6v/l/+T/5f/k
/+P/4v/h/+D/4P/g/+D/4f/i/+P/5P/k/+T/5v/j/+H/4v/i/+L/4v/j/+P/4//l/+X/
5f/l/+X/5P/k/+P/4//k/+T/4//j/+L/4v/j/+P/4//j/+P/4v/i/+L/4v/j/+P/4//j
/+X/5f/m/+b/5v/n/+f/6P/m/+b/5v/m/+b/5//n/+b/5v/m/+f/5//o/+j/6P/p/+v/
7P/u//D/7v/u/+//7//t/+//7//x//L/8v/y//P/9v/4//v//v/8//z//v/+//z//P/9
///////////////9//3//v/+/wAAAAAAAAAA/v/+//7//v/+//z//P/8//r/+v/4//f/
+v/5//n/+f/5//n/+P/3//T/9P/y//H/7v/t/+3/7P/s/+z/6v/p/+v/7P/s/+z/7v/t
/+z/7P/r/+v/6v/p/+n/5//n/+f/6f/q/+r/6v/p/+n/5//n/+n/6f/p/+j/6f/p/+n/
6f/s/+3/7f/t/+z/7P/s/+v/6f/p/+n/6f/q/+z/7f/s/+3/7v/w//P/8v/w/+//7v/x
//H/7//v//P/8//z//P/8f/x//H/8f/x//H/8f/x//H/8f/x//L/8v/w//D/8f/x//H/
8f/w//L/8v/x//H/8f/w//D/7v/w//D/8P/w//D/8P/v/+//7v/v/+7/7f/q/+n/6f/r
/+3/7v/u/+//7f/t/+3/7P/q/+r/6//r/+z/7f/u/+7/7P/s/+z/7P/u/+z/7P/u/+7/
7v/u/+3/7P/s/+7/8P/w//D/8P/x//H/8f/y//T/9P/0//T/9P/0//T/9P/0//b/9//5
//r/+//8//z//f/+////AQD+//v/+v/6//v/+v/6//v/+P/3//f/9f/0//T/9P/y//L/
8P/v/+//7P/s/+z/7P/p/+f/5//n/+n/6f/o/+j/5v/m/+b/5//o/+n/6f/q/+r/6f/p
/+n/5//o/+j/6P/o/+j/6P/o/+r/6f/p/+n/5v/m/+j/6//z//v/BQALAA0AEQAdACgA
NAA/AE0AVgBfAGcAbQByAG4AXgBKADMAHAAIAP//+//2//H/8f/w//D/8f/z//P/8//x
//D/7f/u/+3/6//r/+v/6//q/+r/6v/q/+v/7P/t/+7/7P/s/+7/6//r/+z/7P/s/+z/
7f/t/+3/7f/t/+3/7f/w//D/8f/x/+//8P/w/+//8f/w//D/8f/v/+//7//v//L/8v/y
//L/8f/x//H/8f/v/+//8P/w//L/8//z//T/9P/0//T/9P/2//f/9//2//j/+P/5//n/
+P/4//j/+f/6//r/+//8//7//v////////8BAAEAAwACAAIAAgADAAYABgAHAAgABgAG
AAgACAAIAAgACQALAAsACwALAAsADQANAA4ADgAOAA4ADgAOAAwADAAMAAwADgAMAAwA
DAAMAAwACgAJAAcABQAEAAMAAwADAAIAAQABAAIAAQABAAAA//////7//v/+//z/+//8
//7///8AAP7//f/8//z/+v/7//v/+//7//n/+f/5//n/+v/6//r//f/9//v/+//7//v/
+//6//v/+//7//v/+//7//r/+f/7//z//f/9//3//f/9//3///8AAAAA/v8AAAAAAQAD
AAEAAAAAAAAAAwADAAEAAQABAAEAAQABAAEAAQABAAEA//////////////////8AAAIA
AAAAAAEAAQABAAEAAAABAAIAAgADAAIAAAD///z/AAAAAAAAAAAAAAAA//////3/////
/////f/9//7/AQABAAAA/v/9//3//f/9//z//v/+///////9//3//f/8//z//P/8//z/
/f/8//3/AAAAAAAAAAD///7//v///wIAAAAAAAAAAAAAAAIAAgACAAIAAgABAAEAAQAC
AAMABAAFAAYABgAGAAYABgAEAAYABwAJAAoACwAMAAwADAAMAAwADQANAAsACwAMAA4A
DAALAAsACAAHAAcABQACAAIAAgAAAAIAAAD//////P/8//z//P/9//v/+//7//v/+//6
//r/+v/6//r/+//7//v/+v/6//n/9//2//X/9v/4//n/+v/4//j/+P/4//r/+f/5//n/
+v/4//j//f8BAAcADQARABcAGwAhACoANgBDAFEAXABlAG8AdwB+AIAAdgBiAE0ANgAi
ABUADwAKAAMAAQAAAAAAAQD///3//f/9//7////6//n/+//7//v/+//4//j/+P/4//j/
+P/4//j/+P/4//r/9//3//j/+P/4//j/+f/5//n/+f/5//n/+f/6//r/+//7//n/+v/6
//n/+v/6//v//f/8//v/+v/5//z//P/8//z/+//7//v/+//7//v//P/8//z//f/9//7/
//8AAAEAAgAAAAEAAQAAAAAAAAABAAEAAAAAAAAAAQACAAIAAwAEAAQABAAFAAUAAwAF
AAUABwAKAAoACgALAAoACgALAAwADAAMAA4ADgAPABAAEgAVABMAEwATABMAEQARABIA
EgASABIAEgASABQAFAAUABQAEgAQABAAEAAQABAADgANAA8ADQAMAAsACgAJAAcABQAG
AAYABAADAAQAAwADAAIAAAAAAP7//f///wAAAAAAAP///f/7//r//P/9//3//f////3/
/f/9//z//P/7//r//P/9//z//f/8//v/+v/4//r/+//8//3//v/////////+//7//v/9
//v/+//7//v/+//8//z/+v/8//z//f////3//P/8//z//f/9//v/+//9//3//f/9//3/
/f/9//3//f/9//3//f/9//3//f/+/wAA/v/+/////v/9//z/+v/6//r/+f/5//v//P/+
//7//f/8//v/+v/8//z/+//7//v//f/9//3/+v/5//n/+//6//r/+f/5//n/+f/5//j/
+P/4//n/+f/5//n/+f/4//b/9v/2//b/9v/0//T/9v/4//j/+P/3//b/9v/3//r/+f/4
//f/9v/2//r//f/+//z//P/8//z//f/9//3//v/+//7//v/+//7//v/+//7/AAACAAMA
BQAEAAUABgAGAAQABAAEAAUABgAFAAYACAAHAAQAAgABAAAA//////3//P/8//z/+v/6
//j/9//3//j/+P/4//j/9v/z//L/8f/y//P/8//0//L/8v/y//P/8//z//L/8v/y//H/
8f/x//P/9P/0//T/8v/y//L/8v/y//H/8f/x//b/9v/0//P/9////wsAEQATABcAGQAi
ACwAOQBFAFAAWQBjAG8AdgB0AGwAXABLADYAJAAXAA8ABgABAP3/+v/6//3/+//7//v/
/f/6//n/+P/5//b/9f/0//P/9P/0//T/9P/0//T/9P/0//L/8v/0//H/8//0//T/9P/0
//X/9f/1//P/8//z//P/9P/0//X/9f/1//b/9v/1//f/9v/2//f/9v/1//T/8//1//b/
9//4//f/9//3//f/+f/5//r/+v/6//v/+//8//v/+v/5//j/+v/7//v/+v/8//z//f/9
//7//v/+///////+//7//v/+//7///////3//////wEAAwAEAAUABwAHAAYABgAGAAcA
CAALAAwACgAKAAsADQANAA0ADQANAA0ADQAOAA4ADgAOAA4ADgAOAA4ADgAOABAADgAO
AA4ADgAOAAwACwAJAAcABgAFAAcABwAGAAUAAgACAAAA///+//3//f/8//7//v/8//v/
+//8//z//P/8//v/+v/6//z//f/9//3/+v/3//b/9f/3//j/+P/4//v/+//5//n/+f/5
//n/+P/1//X/9f/1//b/9//3//f/9f/2//f/9//4//n/+v/7//v//P/8//r//P/8//3/
///+//z/+//6//3//f/7//v////////////+//3//P/7//n/+f/5//n/+//7//v//P/+
//z//P/9//3//f/9//z//P/8//v/+//5//j/+P/2//j/+P/4//j/+v/6//n/+f/4//n/
+P/3//b/9f/1//f/+v/6//n/+f/4//f/9v/0//T/9P/1//X/9f/1//X/9P/2//b/9v/2
//b/9P/0//b/9f/0//P/8f/y//L/8//2//T/9P/0//T/9P/0//P/8//z//T/9P/0//T/
9P/0//T/9P/0//T/9v/3//n/+v/7//z//P/+//7//v////3/+//7//z//P/6//n/+f/4
//f/9//1//L/8v/y//D/8P/u/+3/7f/s/+z/7P/s/+3/6//r/+v/6f/p/+j/6P/l/+T/
4//j/+T/5f/l/+b/5P/j/+P/4//j/+T/5P/k/+X/5v/n/+j/5//l/+T/4//i/+b/6P/p
/+v/7//5/wEAAwAHAA0AGAAkAC8AOQBCAFEAXQBjAGgAaABiAFAAOQAkAA4A/f/z/+7/
7f/r/+j/5v/n/+n/6f/p/+v/7P/p/+j/6f/n/+f/5//n/+b/5v/m/+b/5P/k/+T/5P/k
/+T/5v/j/+P/5P/k/+T/5P/l/+X/5f/j/+P/4//j/+b/5v/n/+f/6f/q/+r/6f/n/+b/
5v/n/+f/5//n/+f/5v/m/+b/5v/p/+n/6f/p/+j/5//n/+b/5//p/+r/7P/r/+r/6f/o
/+j/6f/p/+j/6v/q/+v/6//t/+7/7//x//L/8v/z//T/8//y//L/8f/z//X/9f/3//r/
+v/6//v/+f/4//j/+P/4//j/+v/6//v//P/+/wEA////////////////AAAAAAAAAAAA
AAAA/v/+//7//v8BAAAAAQACAAEAAAD9//v//f/7//r/+f/4//f/9f/z//T/9P/y//H/
8//z//T/9P/x//D/7f/r/+v/7P/s/+z/7v/t/+z/7P/u/+//7//v/+//7f/t/+3/7P/s
/+v/6v/s/+3/7P/t/+z/6//q/+j/6f/p/+n/6f/o/+n/6f/p/+f/6P/p/+n/6//r/+v/
6//p/+r/6v/o/+r/6v/r/+3/7//u/+7/7v/v/+//7f/t/+//7//v/+//7//v/+//7//u
/+3/7P/r/+r/6f/o/+j/6//q/+v/7f/t/+3/7f/s/+r/6v/p/+n/6v/q/+v/6v/q/+r/
6v/q/+r/6v/p/+n/5//p/+n/6f/o/+f/5//p/+j/6P/n/+f/5f/l/+X/5P/m/+b/5//n
/+f/5//n/+b/6P/o/+j/6P/m/+T/5P/m/+b/4P/g/+X/7P/q/+r/6v/q/+3/7f/t/+7/
7f/s/+v/6v/s/+z/7P/s/+z/7v/v//H/8v/z//T/9P/2//b/9v/3//f/9f/1//b/9v/0
//P/8//0//P/8//x/+z/7P/s/+r/6P/m/+X/5f/k/+T/5P/k/+X/4//j/+P/4//j/+L/
4v/g/+D/4P/h/+H/4f/g/+D/3v/d/93/3f/f/+D/4P/g/+L/4v/i/+L/4P/f/9//3//i
/+L/5v/n/+n/7f/1//v///8FAA8AGgAmADEAPQBKAFEAVwBfAGoAagBeAEwAOQAiAAwA
+f/v/+r/5//j/+T/6P/p/+f/6f/p/+X/5P/j/+L/4f/j/+P/4//j/+D/4P/g/+D/4v/i
/+L/4v/g/+D/4v/f/+H/4v/i/+L/4v/j/+P/4//j/+P/4//j/+T/5P/l/+X/5f/m/+b/
5f/l/+T/5P/l/+X/5f/l/+X/6P/o/+j/6P/p/+n/6f/p/+n/6f/q/+r/6v/r/+v/7P/s
/+z/7P/s/+v/6//q/+j/6//s/+7/7//w//D/8P/x//D/8P/x//L/8//0//b/9//3//n/
+f/7//v/+v/5//n/+//8//7/AAAAAAAAAgACAAQABAAFAAcABQAFAAUABQAFAAUABgAG
AAYABgAGAAYABgAGAAYABgAGAAQABAAEAAQABAACAAEAAwABAAAA/////////v/9//r/
+v/4//f/9//3//j/+P/4//j/9v/1//P/9P/0//T/9v/1//T/9P/z//P/8v/x//P/8f/x
//H/7//w//D/8P/z//P/8f/x//H/8f/x//D/8f/x//H/8f/w//H/8f/x//H/8v/z//P/
8//z//P/8//z//T/9P/y//T/9P/1//f/9//2//b/9v/1//X/8//z//f/9//3//f/9//3
//f/9//5//n/+f/5//f/9//3//j/+P/2//b/9//5//n/+f/4//b/9v/1//X/9v/2//f/
9v/4//j/+P/4//b/9v/1//X/9//5//n/+f/4//f/9//5//j/+P/3//f/+f/5//n/+P/3
//b/9v/1//f/9//3//b/+P/4//j/+P/2//T/9P/2//b/9v/2//X/8v/y//P/9v/3//j/
+f/6//r/+v/6//r/+v/6//3//f/9//7//v/+//7//v/+//7//v/+//7/AAABAAMABgAH
AAgACAAIAAgACAAJAAcABQAFAAYABgAEAAMAAwACAAEAAQD///r/+v/6//j/+P/2//X/
9f/0//T/9P/0//X/8//z//P/8//z//L/8v/y//L/8v/z//P/8//y//L/9P/z//P/8//z
//T/9P/0//L/8v/y//L/9P/z//P/8//y//D/8v/3////BwALAA8AEwAVABsAKAA4AEcA
VQBgAGkAcwB3AHgAdgBuAGAASQAwABwADwAHAAAA//8BAAIAAgD//wEA///9//3//P/9
//z/+//6//n/+P/3//b/9v/2//b/+P/4//j/+P/4//j/+v/3//j/+v/7//z/+v/7//v/
+//9//3//f/9//z//P/9//3/+//8//z/+//8//z//f////3//f/9//3//P/8//z//P//
/////////wEAAQACAAIABAAFAAUABgAFAAQAAwACAAQABQAFAAQABAAEAAUABQAFAAQA
AwADAAQABAAFAAYABwAIAAoACwAIAAkACAAJAAsADAANAA8AEAAQABEAEgATABQAFwAY
ABcAFgAWABcAFQAVABUAFQAWABcAGQAaABgAGAAYABgAGAAYABgAGAAaABgAGAAYABgA
GAAWABUAFwAVABQAEwARABEAEAAPABAAEAAOAA0ADAALAAsACgAIAAgABgAFAAcACAAI
AAgACAAHAAYABgAEAAUABQAFAAcABQAFAAUABQAGAAYABgAHAAcABQAFAAcABwAHAAYA
BwAHAAcABwAGAAcABwAHAAUABgAHAAcABwAHAAcABwAJAAoACgAIAAgACAAJAAsACQAI
AAgACAAJAAkABwAHAAoACwAMAA0ACwALAAsACwALAAsACwALAAsACwALAAwACgAIAAgA
CQAMAA0ADgAOAA0ADAAKAAkACQAIAAgABgAIAAgACAAIAAoACgAJAAkABwAJAAkACQAH
AAcACAALAAkACAAGAAUABgAHAAgACAAHAAYABgAFAAcABwAHAAYABgAGAAYABgAIAAYA
BgAIAAgACAAIAAcABgAGAAcACgAKAAoACgAKAAcACAAIAAcACAAIAAgACQAIAAgADAAM
AAwADAAMAAsACwALAAwADgAOAA4ADgAMAAwADAAMAAwADgAPABEAFAAVABYAFgAVABQA
EwATABQAEwAUABYAFAASABEAEQASABEAEQAPAAoACgAKAAgACgAIAAcABwAEAAQABAAE
AAUAAwADAAMAAwADAAIAAgAAAAAAAAABAAEAAQAAAAAAAgABAAEAAQABAAIAAgACAAIA
AgACAAIAAAD///////8EAAQAAgAFAAsAEQAVABsAHQAhAC0AOABCAE8AXwBqAHEAewCD
AIYAgAB2AGQATwA4ACYAGQAPAAwADQALAAoACAAJAAsACwAJAAUABAAFAAYABQADAAMA
AwADAAAAAAAAAAAAAgACAAIAAgACAAIABAABAAAAAAD///7///8BAAIAAwABAAEAAQAB
AAIAAgADAAMABQAGAAYABQADAAIAAgADAAQABQAGAAcABgAGAAYABgAJAAkACQAJAAcA
BwAIAAgACAAJAAkACgAMAAwADAAMAAwADQANAAwACgAKAAsACwAKAAoACgALAA8AEAAS
ABQAEgASABMAEwARABMAEwAVABYAFgAWABcAGAAYABkAGgAYABgAGgAaABwAHAAdAB8A
HQAdAB0AHQAfAB8AIAAgACAAIAAgACAAIAAgACAAIAAgAB4AHgAeAB4AHgAcABsAHQAb
ABoAGQAZABkAGAAXABUAFAARAA8AEAAPAA8ADgAQABAADgANAA0ADgAOAA4AEAAPAA4A
DgAMAA0ADQANAA0ACwALAAsACwAMAAwADAANAA0ACwALAA0ADQANAAwACwALAAsACwAK
AAsACwALAAsADAANAA0ACwALAAsACwANAA4ADgAMAAoACgALAA0ADQAMAAwADAALAAsA
CQAJAAwADQAOAA8ADQANAA0ADQAPAA8ADwAPAA0ADQANAA4ADgAMAAwADQALAAsACwAK
AAsADAAMAA0ADwAOAA4ADAAMAAwADAAMAAsACgAIAAcACQALAAsACwAIAAcABwAJAAkA
CAAGAAUABgAHAAgACAAKAAoACwALAAkACQAJAAgABgAGAAYABgAGAAQABAAGAAQABAAE
AAMABAAEAAUACAAHAAYABQAEAAIABAAFAAUABAAEAAQABQAIAAgACAAIAAgACAAIAAcA
BwAHAAgACAAIAAgACAAKAAoACgAKAAoADAANAA8ADgAPABAAEAAQABAAEAARABIAEQAS
ABQAEQAOAAwACwAMAAsACwAJAAgACAAIAAYABAACAAEAAQACAAIAAgACAAAA/f/8//v/
+//7//r/+v/7//z//f////3//f/8//z//v/9//3//f/9//7//v/+//7//v/+//7//v/9
//3//f/6//z//v///wMADQAVABkAHwAlAC0ANAA+AE8AXQBmAGsAcQB/AIYAgABsAFwA
SwA0AB4AEQANAAoABwADAAAABAALAAsABwAHAAUAAAD7//z//f////////////7//v/+
//7//P/8//z//P/6//r//P/5//v//P/8//z//v///////////////////wAAAAABAAEA
//8AAAAA//8BAAAAAAABAAMAAwADAAMAAwACAAEAAAABAAEAAQABAAMAAwAEAAQABAAF
AAUABgAEAAQABAAEAAIAAwADAAIAAAAAAAEAAQADAAQABQAHAAgACAAJAAoACAAIAAkA
CQALAA0ADQAPABAAEAAQABEAEAAQABEAEgASABIAFAAUABQAFAAVABcAFwAXABcAFwAV
ABUAFgAWABcAGAAZABoAGgAaABoAGgAZABYAFQAUABUAFgAVABUAEwARABAADwAPAA8A
DgANAAwADAAKAAkACAAHAAcABgAIAAgABgAFAAUABgAGAAYABgAFAAQABAADAAMAAgAB
AAMAAQABAAEAAwAEAAQABAADAAMAAQABAAMAAwADAAIA/v/9//z/+//9////AAABAAMA
BAAFAAUAAwADAAMAAwADAAQABAACAAIAAgADAAUABgAGAAcACAAJAAkABwAHAAcABwAH
AAcABwAHAAcABwAHAAcABwAHAAcABwAHAAgACgAIAAgACQAHAAcABwAGAAgACAAHAAcA
CQAIAAgABgAIAAgACAAIAAgACAAHAAcABgAHAAYABQAFAAUABgAJAAkACAAGAAUABQAF
AAUABAACAAIAAwADAAQABQAGAAYABgAGAAYABgAGAAQABAAGAAQABAAEAAMAAgACAAMA
BgAGAAYABgAGAAgACgALAAsACAAIAAgACQAKAAoACgAKAAgACAAJAAkACQAKAAsADQAQ
ABAAEAAQABEAEQASABIAEwAUABUAEwAQAA4ADQAMAAwADAAMAAoACwAJAAgABwAJAAMA
AgAEAA==
         </WaveFormData>
      </LeadData>
   </Waveform>
</RestingECG>
