# Supplementary material for: Detection of Left Atrial Enlargement Using a Convolutional Neural Network-Enabled Electrocardiogram
Source: Front Cardiovasc Med. 2020 Dec 17;7:609976. doi: 10.3389/fcvm.2020.609976 (PMC7773668; doi:10.3389/fcvm.2020.609976)
Supplement: Supplementary file 4 [file Data_Sheet_4.ZIP › normal3/1802031650_1063_0000000J.XML]

<?xml version="1.0" encoding="Windows-1252"?>
<!DOCTYPE RestingECG SYSTEM "restecg.dtd">
<RestingECG>
   <PatientDemographics>
      <PatientID>1802031650</PatientID>
      <PatientAge>70</PatientAge>
      <AgeUnits>Years</AgeUnits>
      <Gender>Male</Gender>
      <PatientLastName>linyaoliu</PatientLastName>
   </PatientDemographics>
   <TestDemographics>
      <DataType>Resting</DataType>
      <Site>1</Site>
      <AcquisitionDevice>MAC55</AcquisitionDevice>
      <Status>Unconfirmed</Status>
      <Priority>Normal</Priority>
      <AcquisitionTime>09:20:26</AcquisitionTime>
      <AcquisitionDate>07-29-2016</AcquisitionDate>
      <CartNumber>1</CartNumber>
      <AcquisitionSoftwareVersion>009C</AcquisitionSoftwareVersion>
      <XMLSourceVersion>MAC5000 v1.0</XMLSourceVersion>
   </TestDemographics>
   <RestingECGMeasurements>
      <VentricularRate>63</VentricularRate>
      <AtrialRate>63</AtrialRate>
      <PRInterval>190</PRInterval>
      <QRSDuration>156</QRSDuration>
      <QTInterval>458</QTInterval>
      <QTCorrected>468</QTCorrected>
      <PAxis>60</PAxis>
      <RAxis>-28</RAxis>
      <TAxis>-2</TAxis>
      <QRSCount>10</QRSCount>
      <QOnset>227</QOnset>
      <QOffset>305</QOffset>
      <POnset>132</POnset>
      <POffset>183</POffset>
      <TOffset>456</TOffset>
      <ECGSampleBase>500</ECGSampleBase>
      <ECGSampleExponent>0</ECGSampleExponent>
   </RestingECGMeasurements>
   <Diagnosis>
      <Modality>Resting</Modality>
         <StatementCount>3</StatementCount>
         <LabelText>12SL ��ϳ���</LabelText>
      <DiagnosisStatement>
         <StmtFlag>ENDSLINE</StmtFlag>
         <StmtText>�������</StmtText>
      </DiagnosisStatement>
      <DiagnosisStatement>
         <StmtFlag>ENDSLINE</StmtFlag>
         <StmtText>����֧��������</StmtText>
      </DiagnosisStatement>
      <DiagnosisStatement>
         <StmtFlag>ENDSLINE</StmtFlag>
         <StmtText>�쳣 ECG</StmtText>
      </DiagnosisStatement>
   </Diagnosis>
   <Waveform>
      <WaveformType>Rhythm</WaveformType>
      <WaveformStartTime>0</WaveformStartTime>
      <NumberofLeads>8</NumberofLeads>
      <SampleType>CONTINUOUS_SAMPLES</SampleType>
      <SampleBase>500</SampleBase>
      <SampleExponent>0</SampleExponent>
      <HighPassFilter>16</HighPassFilter>
      <LowPassFilter>150</LowPassFilter>
      <ACFilter>NONE</ACFilter>
      <LeadData>
         <LeadByteCountTotal>10000</LeadByteCountTotal>
         <LeadTimeOffset>0</LeadTimeOffset>
         <LeadSampleCountTotal>5000</LeadSampleCountTotal>
         <LeadAmplitudeUnitsPerBit>4.88</LeadAmplitudeUnitsPerBit>
         <LeadAmplitudeUnits>��V</LeadAmplitudeUnits>
         <LeadHighLimit>2147483647</LeadHighLimit>
         <LeadLowLimit>268435456</LeadLowLimit>
         <LeadID>I</LeadID>
         <LeadOffsetFirstSample>0</LeadOffsetFirstSample>
         <FirstSampleBaseline>0</FirstSampleBaseline>
         <LeadSampleSize>2</LeadSampleSize>
         <LeadOff>FALSE</LeadOff>
         <BaselineSway>FALSE</BaselineSway>
         <ExcessiveACNoise>FALSE</ExcessiveACNoise>
         <MuscleNoise>FALSE</MuscleNoise>
         <LeadDataCRC32>764236607</LeadDataCRC32>
         <WaveFormData>
GgAaABoAGgAbABwAHQAeAB8AIAAhACIAIgAiACIAIgAkACQAJAAkACcAKAApACoALAAs
ACwALAAtAC4ALwAwADIAMgAyADIANAA0ADQANAA1ADYANwA4ADUANAAzADIAMgAyADIA
MgAwAC4ALAAqACoAKgAqACoAJgAkACIAIAAfAB4AHQAcABsAGgAZABgAFwAWABUAFAAT
ABIAEQAQAA8ADgANAAwACgAKAAoACgAMAAwADAAMAAoACgAKAAoACgAKAAoACgAIAAgA
CAAIAAYABgAGAAYABgAGAAYABgAJAAoACwAMAAkACAAHAAYACAAIAAgACAAGAAYABgAG
AAcACAAJAAoACAAIAAgACAAIAAgACAAIAAgACAAIAAgACgAKAAoACgAKAAoACgAKAAoA
CgAKAAoACAAIAAgACAAKAAoACgAKAAgACAAIAAgACAAIAAgACAAIAAgACAAIAAYABgAG
AAYABgAGAAYABgAGAAYABgAGAAgACAAIAAgABgAGAAYABgAIAAgACAAIAAgACAAIAAgA
BgAGAAYABgAIAAgACAAIAAYABgAGAAYABAAEAAQABAAGAAYABgAGAAgACAAIAAgABwAG
AAUABAAEAAQABAAEAAYABgAGAAYABgAGAAYABgAGAAYABgAGAAYABgAGAAYABgAGAAYA
BgAIAAgABwAHAAkACQAJAAkABwAHAAcACQAKAAoACgAMAA4ADgAOAA4ADwAPAA4ADgAN
AA8AEAARABMAEwATABAADAAJAAcABQADAAMAAQABAAIAAwAEAAUAAwADAAIAAgACAAIA
AwADAAIAAgACAAEAAQABAAEAAAACAAIAAgADAAEAAQABAAEAAQABAAAAAAACAAIAAwAD
AAEAAQAAAAAAAAAAAAEAAQAFAAQAAgAHAAgACAARABkAJgAxAD0AUgBvAIwApAC4AMgA
0QDPALUAhABMABsA9f/X/8T/wP+5/7H/sP+0/7L/rv+w/7f/u/+5/7n/uv+8/7z/uv+0
/7b/t/+5/7f/uP+6/7r/tv+0/7j/tv+2/77/wP/B/8P/xf/G/8n/0v/b/9//4//n/+z/
7//y//X/+f/5//z/AgAEAAUABwAIAAYABgAHAAgACAAIAAgACAAKAAsADQAOAAwADQAN
AA4ADgAOAA4ADQAPAA8AEAAQAA8ADwAOAA4AEAAQABAAEAASABIAEgATABEAEQASABMA
EwATABQAFAAUABQAFQAVABUAFgAXABcAGgAaABoAGgAZABoAGgAaABsAGwAcAB0AHQAe
ACAAIAAiACMAJQAmACUAJgAnACcAJwAoACkAKgAqACoALAAsACwALQAuAC4ALgAwADEA
MQAzADMAMwAzADQANAA0ADMAMAAwADAALwArACoAKQAoACkAKAAmACYAJAAhAB8AHQAc
ABoAGQAYABgAFgAVABQAEQAPAA8ADQAMAAsACwAKAAsACgAKAAsADQALAAoACgAIAAgA
BgAGAAUABQAEAAQABgAGAAYABgADAAMAAwADAAMAAwADAAMABQAFAAQABAACAAMAAwAD
AAMAAwADAAIABAAEAAUABQAFAAUABgAGAAMAAwADAAMABQAFAAYABgAGAAUAAgABAAIA
BAAGAAcABwAHAAcABwAFAAQABAAEAAQABAAEAAIAAgADAAQABAAFAAYABwAIAAYABgAG
AAYABgAGAAYABQAFAAUABgAGAAUABQAFAAUAAwADAAMAAwAFAAUABQAEAAQABAAEAAUA
AwADAAIAAgACAAIAAgACAAQABQAFAAUABQAGAAcACAAFAAMAAgACAAIAAQABAAIAAgAC
AAIAAAACAAMABAAEAAMAAwADAAMABAAEAAQABAAEAAQABAAFAAUABQAFAAQAAgAHAAYA
BAAEAAQABAAFAAYABwAIAAcABgAFAAQAAgACAAIAAgADAAQABQAGAAgACAAIAAgACAAI
AAgACgAIAAcABwAHAAcABwAHAAcACQAJAAsADAAKAAoADAAOAA4ADgAOAA8ADwAOAA4A
DwATABQAFQAVABMAEwAQAA4ACQAHAAUABQAHAAUABQAFAAUABQAFAAUABQAEAAQAAgAC
AAMAAwAEAAQABAADAAMAAQABAAAAAAAAAAAAAQABAAMAAwADAAMAAwACAAIAAgAAAAEA
AQABAAMAAgACAAIABAADAAEAAQAEAAYABwAKAA4AEwAfACwANwBHAGIAgQCeALgAzADc
AOUA0wCfAGQAMAAHAOf/z/++/7b/sf+t/67/sv+0/7T/tP+5/73/vf+9/77/vP+8/77/
vP+6/7n/uf+7/77/vP+4/7j/uP+6/77/wP/C/8T/yf/J/8H/wv/N/9b/1//d/+f/6f/q
/+//9P/1//n//f/+/wAAAgADAAUABgAIAAgACQAKAAoACgAKAAoACQAJAAoACgALAA0A
DgAQAA8ADgANAAsACwALAAwADAAPAA8ADgAOAA4ADgAOAA4ADgAOAA4ADwAQABEAEwAV
ABMAEwAUABQAFAAUABUAFQATABQAFQAVABgAGAAYABgAGAAYABcAFgAYABkAGwAdAB8A
IAAiACIAIQAhACIAIgAjACQAJQAlACcAKAApACoAKgAqACwALAAsAC0ALgAuAC4AMAAx
ADEAMQAxADEAMQAyADIAMgAxAC4ALgAuAC0AKwAqACkAKAAnACYAJAAkACMAIQAgAB8A
GgAYABcAFgAWABQAEwASABEADwAPAA0ADAALAAsACgAJAAgACAAJAAkABwAGAAYABgAG
AAQABAADAAMAAgACAAQABAAEAAQAAwADAAMAAwADAAMAAwADAAMAAwACAAIABAAFAAUA
BQAHAAcABwAGAAQABAAFAAUAAwADAAQABAAFAAUABQAFAAcABwAIAAgACAAHAAQAAwAD
AAQABQAFAAMAAwADAAMABQAEAAQABAAEAAQABAACAAQABQAGAAYABAAEAAQABAAFAAYA
BwAIAAcABgAFAAMAAwADAAQABAADAAMAAwADAAEAAQABAAEAAwADAAMAAgACAAIAAgAD
AAUABQAEAAQAAgACAAIAAgACAAMAAwADAAIAAgACAAIAAgABAAEAAgACAAEAAQACAAIA
AgACAAAAAgADAAQABAADAAMAAwADAAQABAAEAAQAAgACAAIAAwABAAEAAQAAAAAABQAG
AAUABAADAAIAAgACAAIAAgACAAIABAAEAAEAAQABAAEAAwADAAMAAwADAAUABgAGAAYA
CAAKAAoACAAIAAkACQAIAAgACQALAA4ADwAPAA8ADQAKAAgABQAFAAMAAwADAP//////
//////////////8AAAAA/v/+//////8AAAAA/v/9//3//f////7//v/+//7/////////
/f/9//3//f/+//7//v/+//3//f/9//3//v/+//7//v/////////+/wAAAQAEAAgADQAV
ABwAJwAzAEQAWwB2AJAAogC0AMMAxQCvAIQAUgAhAPn/3f/O/8T/t/+t/6r/rP+w/7L/
sv+1/7v/u/+3/7z/wP+8/7z/vP+6/7n/uf+7/7z/vP+8/7r/uP+2/7b/uP+6/8D/w//F
/8X/xv/J/8z/0f/V/9v/4//q/+v/7P/v//H/8//4//j/+P/7/wEAAgACAAIAAwAEAAYA
BgAGAAYABQAFAAYABgAIAAkACQAKAAwADAAMAAsACQAJAAoACgALAAsACgAKAAwADAAM
AAwACgAKAAoACwALAAsADAANAA8ADwAQABAAEAAQABEAEQAPABAAEQARABQAFAAUABQA
FQAWABYAFgAXABcAGAAZABsAHAAeAB4AHAAdAB8AIAAfACAAIQAhACMAJAAlACYAJgAm
ACgAKAAoACkAKgAqACoALAAtAC0AKwArACsAKwAtAC4ALwAvACwALAAsACsAJwAmACUA
JAAlACQAIgAiAB8AHQAcABsAGAAWABUAFAASABAADwAOAA0ACwALAAkACAAHAAcABgAF
AAQABAAFAAUAAwACAAIAAgACAAAAAAABAAEAAAAAAAAAAAAAAAAA////////////////
//////3//f/8//z//v/////////////////+//7//v///////////wAAAAD/////////
//////8AAAAAAwADAAEAAQD//wAAAQABAAMAAwADAAMAAgAAAP///v8AAAAAAAD+//7/
//8AAAAAAAAAAAAAAAACAAIAAgACAAAAAAAAAP///f/9//7//v////////////3//f/9
//3//f/9//3//P/6//r/+v/7//v/+//6//r/+v/6//r/+v/6//v/+//7//z//P/8//z/
/P/7//v//P/6//n/+f/6//z//P/8//r/+f/5//n/+P/4//n/+v/7//r/+v/6//r/+v/6
//r/+//7//v/+//6//r/+f/4//r/+v/6//r/+v/6//r/+v/6//r/+v/6//r//P/8//v/
+//7//v/+//9//3//f/9////AAAAAAAAAgAEAAQABAAGAAcABwAGAAQABQAHAAgACwAL
AAsACwAIAAYAAwABAAEAAQABAP/////////////9//3//f/8//7//P/8//3///8AAAAA
AAD9//3//f/9//7//v/+//7//f/9//3//f/9//3//f/8//7//v/+/////////////v/8
//z//P/9//3//f/8//7/AQAEAAoADwARABgAJwA1AEYAXwB6AJAApgC6AMUAwwCrAIAA
UAAfAPn/3//M/8D/uf+v/6r/rv+y/7L/sv+3/7n/uf+3/7j/uv+4/7j/uP+6/73/tf+x
/7j/uv+2/7T/tP+0/7T/tv+6/8D/wf/B/8H/xv/J/8z/z//Z/+P/6f/o/+n/8P/z//X/
9//6//z/AAADAAUABAAEAAQABQAGAAgACAAIAAgABwAHAAgACAAIAAkACQAKAAoACgAK
AAkACwALAAwADAAMAAsACQAIAAsADAANAA4ADgAOAA4ADwAPAA8AEAARABAADwAPAA4A
DwAQABIAEwATABQAFQAVABQAFAAUABQAFwAYABgAGAAXABcAGAAZABsAHAAeAB4AHAAd
AB8AIAAhACIAIwAjACUAJgAnACgAKgAqACwALAAqACsALAAsACwALgAvAC8ALwAvAC8A
LwAuAC4ALgAtAC4ALgAuAC0AKwAqACkAKAAnACYAJAAkACMAIQAgAB8AHgAcABsAGgAW
ABQAEwASABMAEQARAA8ADAALAAsACgAJAAgACAAJAAsACQAIAAgABgAGAAQABAAHAAcA
BgAGAAQABAAEAAQABAAFAAYABwAFAAUABQAFAAcABwAGAAYABAAFAAUABQADAAMAAwAC
AAMABAAGAAcABQAFAAYABgAFAAUABQAFAAUABQAGAAYABwAHAAUABQAFAAYABwAHAAcA
BwAHAAcABwAGAAYABgAIAAgACAAGAAQABQAGAAYACAAIAAgACAAGAAYABgAGAAYABgAG
AAUABQAFAAYABgAFAAUABQAFAAUABQAFAAUABQAFAAUABAAGAAYABgAHAAcABwAGAAYA
BQAEAAMAAgAEAAUABQAFAAQABAAEAAQABAADAAMABAAGAAUABQAGAAQABAAEAAIAAgAD
AAQABAADAAMAAwADAAIAAgACAAIAAgACAAIAAwADAAMAAwACAAQAAQAEAAIAAgACAAIA
AgACAAIAAgAEAAQABAAEAAQABAAEAAQAAgACAAIAAgACAAIAAgACAAIAAgACAAIABgAG
AAUABQAFAAUABQAFAAMAAwADAAUABwAIAAkADAAMAAwADAAMAAsACwAKAAoADQAPABAA
EQAQAA8ADgAKAAoABwAFAAMAAwADAAEAAQABAAEAAQABAAEAAQAAAAAA/v/+//////8A
AAAAAAD//wEAAQABAAAA///+//3//f/////////////////+//7//v/+///////9//3/
/P/8//z//P/9//3///8EAAYABwAKAA4AFQAhACgAMwBLAGYAgQCcALIAxADUANMAtwCF
AFAAHgD1/9n/xf+6/7L/qf+l/6r/sP+s/67/tP+1/7f/t/+5/7j/uP+4/7j/tP+y/7P/
s/+z/7b/tv+y/7T/tv+2/7j/vP++/8D/wf/D/8f/yv/N/9T/1//b/+X/5//m/+3/8v/x
//P/+//+//z//P///wUABgAEAAQABQAGAAYABgAGAAYABwAHAAgACAAIAAkACQAKAAgA
CAAIAAcACQAJAAoACgALAAsACgAKAAoACgAKAAoACgAKAAoACwANAA0ADgAPAA0ADQAO
AA4ADgAOAA8ADwAPABAAEQARABIAEgASABIAEwAUABQAFAAXABcAGAAZABcAGAAaABoA
GgAbAB0AHgAhACIAIwAjACEAIgAjACQAJAAkACYAJgAoACkAKgAqACgAKgArACsAKwAr
ACsAKwAsACwALAArACoAKgAqACkAJwAmACUAJAAjACIAIAAgAB8AHQAcABsAFgAUABMA
EgASABAADwAOAA0ACwALAAkACAAHAAcABgAFAAQABAAFAAUAAwACAAIABAAEAAIAAgAD
AAMAAgACAAIAAgACAAIA//////////8BAAEAAQABAP/////+//7/AAABAAEAAQD/////
///+/wAAAAABAAEAAQABAAIAAgABAAEAAQABAP////8AAAAAAQABAP////8AAAIABAAF
AAQAAwACAAEAAQAAAAAAAAAAAAAAAAD+/wAAAQACAAIAAgACAAIAAgAAAAAAAAAAAAIA
AgACAAEAAQABAAIAAgD/////////////////////AAABAAIAAgAAAAAAAAABAP/////+
//7/AAAAAAAAAAAAAAEAAQABAP7//v/+//7//////wAAAgAAAP////8AAAAAAAAAAP7/
AAABAAIAAgAAAP///v/9//7//v/+//7//v/+//7///8BAAEAAQAAAAAA//8AAAAAAAAA
AAAA/v/+//7//v8AAAAAAAAAAAAAAAAAAAAAAAAAAAAAAgACAAEAAQABAP//////////
AQABAAMABAAEAAQABgAIAAYABgAGAAcABwAGAAYABwAKAAwADgAPAA0ADQAKAAgABQAD
AAEAAQABAP/////////////////////+//7//P/+//////8AAAAAAAD///////////7/
/v/+//7//////////////////f/8//z//P/+/////////////v/+//7//v/////////+
/wIABwAKAAoADwAXACIALwBBAFYAcQCOAKYAugDOANcAzQCrAHgAQgATAO3/0//E/7z/
s/+r/6j/rP+w/7L/tP+3/7n/u/+9/77/vv+8/7z/vP+8/7n/uf+5/7r/vP+6/7j/tv+4
/7r/vP++/8L/w//D/8n/zP/J/8z/0//f/+P/4//o/+3/8P/z//f/+f/8/wAAAAADAAUA
BgAGAAYABwAIAAoACgAKAAoACQAJAAoACgAIAAkACQAKAAwADAAMAAsACwALAAwADAAP
AA8ADgAOAA4ADgAOAA4ADgAOAA4ADwARABEAEgATABEAEQASABIAFAAUABUAFQATABQA
FQAVABgAGAAYABgAGQAaABoAGgAZABkAGgAbAB0AHgAgACAAIAAhACMAJAAkACQAJAAj
ACQAJgAoACoAKAAoACoAKgAqACsALAAsACwALgAvAC8ALwAvAC8ALwAwADAAMAAvAC4A
LgAuAC0ALQAsACsAKgAoACYAIwAiACIAIQAhACEAHAAaABkAGAAWABQAEwASABEADwAP
AA0ADAALAAsACgALAAoACgALAAkABwAGAAYABgAGAAQABAAFAAUABAAEAAQABAAEAAQA
AQABAAEAAQABAAEAAQABAAEAAQAAAAAAAgADAAMAAwABAAEAAQAAAAAAAAABAAEAAwAD
AAQABAADAAMAAwADAAUABQAGAAYABwAHAAUABQAEAAQABAADAAMAAwADAAMABQAEAAQA
BAAGAAYABgAEAAMAAwADAAIAAgACAAIAAgACAAIAAgACAAAAAAAAAP//AAABAAMABAAB
AAEAAQABAAEAAQABAAEA/////////v8AAAAAAAABAAEAAQAAAAAAAAAAAAAAAAAAAAEA
AQABAAAAAAAAAAAAAAD/////AAAAAP////8AAAIAAgACAAAA/////////v//////////
//7//v/+//7/AAAAAAAAAQD////////+/wAA//8AAAIAAgACAAIAAQAAAP///v///wAA
AQACAAQABAAEAAQABQAEAAIAAQABAAEAAQABAAEAAQABAAMABAAEAAQABgAIAAgACAAI
AAsACwAKAAoACwANAA4ADwANAA0ADQAKAAoABwAFAAMABQAFAAMAAwACAAEAAAD//wEA
AQAAAAAA/v/+//////8AAAAAAAD///////////7//v/+//7////////////////////+
//7//v/+/////////////v/+/wAAAAABAAEAAQD+/wAABQAIAAwAEQAZACAAKwA7AFAA
aQB+AJAApgC4AMEAvwCjAHYARgAXAPH/2f/K/8D/uf+1/7T/tP+4/7j/tP+1/73/v/+7
/7z/wP/A/77/vv/A/73/uf+7/7z/vP++/77/uv+2/7T/uv++/77/v//D/8X/yP/N/9D/
0//X/93/4//q/+3/8P/z//X/9f/4//7//v///wMABgAGAAYABwAIAAYABgAGAAYACQAJ
AAoACgAKAAsACwAMAAsACgAJAAcACAAJAAsADAANAA0ADAAMAA4ADgAOAA4ADgAOAA4A
DwANAA0ADgAPAA8ADwAQABAAEAAQABEAEQARABIAEwATABQAFAAUABQAFQAWABYAFgAZ
ABkAGgAbABsAHAAeAB4AHAAdAB8AIAAhACIAIwAjACMAJAAlACYAJgAmACgAKAAqACsA
LAAsACwALgAvAC8ALQAtAC0ALQAwADAAMAAvAC4ALgAuAC0AKwAqACkAKAAlACQAIgAi
ACEAHwAeAB0AHAAaABkAGAAWABQAEwASAA8ADQANAAsADAALAAsACgAJAAgACAAJAAcA
BQAEAAQABAAEAAIAAgADAAMAAgACAAIAAgACAAIAAQABAAEAAQABAAEAAQABAAEAAQAA
AAAAAAABAAEAAQABAAEAAQAAAAAAAAABAAEAAQABAAIAAgABAAEAAQABAAIAAwAFAAYA
BAADAAAA//8BAAIAAwADAAMAAwADAAMABQAEAAQABAAEAAQABAACAAIAAwAEAAQAAgAC
AAIAAgACAAIAAgACAAQABAAEAAMAAQABAAIAAgD//////////wEAAQABAAEAAQABAAEA
AAAAAAAAAAABAP/////+//7///8AAAEAAgAAAAEAAQABAAAAAAAAAAAAAAD/////AAAA
AP////8AAAAAAAAAAP7//P/9//7//v/9//3//f/9/wAAAAAAAAAA/v/+//7////9//3/
/f/8/wAA///+//7//v/+//7/AAAAAAAAAAD///7//f/8//z//P/8//z//v/+//7//v/+
//7//v/+//7//v8AAAAA/////////////////////wEAAwAEAAQAAgAEAAYABgAGAAYA
BwAHAAYABgAHAAkACgALAAsACwALAAgABgADAAEA////////+//7//v/+//7//v/+//7
//z//P/6//r/+//7//z//P/+//3//f/9//z/+v/5//j/+v/7//v/+//5//n/+f/5//r/
+v/6//r/+f/5//n/+f/6//r/+v/6//v/+f/7//z//P/7//7/BgANABEAGgAnADUATABl
AHwAkgCqAL4AyQDHAKsAfABIABcA7//T/8L/tv+x/6n/pP+o/67/qv+q/7H/tf+z/7X/
tv+y/7L/tv+0/7D/sf+x/6//sv+0/7L/sP+w/67/rv+0/7r/uv+5/7v/wf/C/8X/yv/N
/9X/3f/f/+D/5//u/+v/7f/z//b/9v/4//n//f8AAP7//v///wAAAQACAAMABAADAAMA
BAAEAAIAAwADAAQABAAEAAQAAwADAAMABAAEAAUABQAEAAQABgAGAAYABgAGAAYABgAH
AAkACQAKAAsACQAJAAoACgAKAAoACwALAAsADAANAA0ADgAOAA4ADgAPABAAEAAQABEA
EQASABMAEQASABQAFAAWABcAGQAaABkAGgAbABsAHAAeACAAIgAgACAAIgAiACIAIwAk
ACQAJgAoACkAKQApACkAKQApACgAKAAoACcAJgAmACYAJQAlACQAIwAiACEAIAAeAB4A
GwAZABgAFwAWABQAEwASABAADgANAAwACwAJAAkABwAIAAcABwAGAAMAAgACAAMAAwAB
AAAAAAAAAAAA/v/+//3//f/8//z//v/+//7//v/9//3//f/9//3//f/9//3/+//7//r/
+v/8//3//f/9//v/+//7//r//P/8//3//f/7//v//P/8//n/+f/5//n/+f/5//r/+v/9
//3/+//7//r/+v/6//n/+//7//v/+//9//z//P/8//z//P/8//r/+P/5//r/+v/8//z/
/P/8//r/+v/6//r//P/8//z/+//7//v//P/8//n/+f/5//n/+//7//v/+//5//n/+f/4
//r/+v/6//v/+//7//r/+v/6//r/+v/6//j/+f/5//n/+v/6//r/+v/6//n/+f/6//z/
+//7//z/+v/6//r/+P/4//n/+v/6//n/+f/5//n/+v/6//r/+v/6//r/+v/7//n/+f/5
//j/+P/5//r/+v/6//r/+v/6//r/+v/6//j/+P/4//j/+v/6//r/+v/4//j/+P/4//r/
+v/6//r//P/8//z//v/8//v/+//7//v/+//7//v/+//7//3//v/+//7/AAACAAIAAgAC
AAMAAwACAAIAAwAHAAgACQAJAAcABwAEAAIAAQD///3//f/7//n/+f/5//n/+f/5//n/
+f/4//j/9v/2//f/9//4//j/+P/3//f/9//3//b/9v/4//j/+f/5//j/9//2//X/9//2
//b/9v/4//n/+f/5//n/+P/4//j/+v/5//v/+//4//r//f8AAAQABwARAB4ALQA9AFQA
cQCOAKgAvADMANEAwwCZAGIAKgD9/93/xf+4/7D/o/+d/6L/qP+m/6b/qv+v/7H/sf+x
/7D/rv+w/7L/sP+u/63/rf+t/67/rP+s/7L/sv+w/7D/tP+2/7j/t/+3/7v/wP/D/8j/
zf/R/9f/3//k/+P/5P/p/+3/7//0//b/9v/1//n/+v/8//z//f/+//7//v/+//7//f/9
//7//v/+//////8AAAEAAgADAAMAAgABAAEAAAADAAMAAgACAAQABAAEAAQAAgACAAIA
AwADAAMABAAFAAcABwAIAAgABwAGAAYABQAHAAgACQAJAAwADAAMAAwADQAOAA4ADgAP
AA8AEAARAA8AEAASABIAFAAVABcAGAAZABoAGwAbABkAGgAbABwAHgAeACAAIAAeAB8A
IAAgACAAIgAjACMAJAAlACYAJwAnACYAJQAjACQAJAAkACMAIwAiACEAIAAdABwAGgAa
ABsAGQAYABcAEgAQAA8ADgAMAAoACQAIAAcABQAFAAMAAAD//////v////7//v//////
/f/8//z//P/8//r/+v/7//v/+v/6//r/+v/6//r/+f/5//n/+f/5//n/+f/5//n/+f/4
//j/+P/5//n/+f/3//f/9//2//j/+P/5//n/+f/5//r/+v/7//v/+//7//n/+f/6//r/
+//7//n/+f/5//r/+//7//v/+//7//v/+f/4//j/+P/6//r/+v/4//b/9//4//j/+P/4
//j/+P/4//j/+P/4//j/+P/4//f/+f/5//r/+v/3//f/9//3//f/9//3//f/+f/5//n/
+P/2//b/9v/3//n/+f/4//j/+P/4//j/+P/2//f/9//3//b/9v/2//b/+P/3//f/+P/4
//f/9//4//j/+P/4//b/9v/3//j/+P/1//X/9f/1//b/9v/2//b/9v/2//b/9//3//f/
9//2//L/9v/2//b/9v/2//b/9v/2//b/+v/6//n/+f/5//n/+f/5//f/9//3//n//P/8
//z//v/+//7//v/+/wEAAQAAAAAA//8BAAIAAwADAAMAAwAAAAAA/f/7//n/9//3//X/
9f/1//X/9f/1//X/9f/0//T/9P/0//X/9f/0//T/9P/z//P/8//z//L/8v/y//L/8//z
//P/8//z//P/8//y//L/8v/y//P/8//z//P/8v/y//L/8v/z//P/9//2//T/9f/6//7/
AwANABQAHwAtAEAAWwB4AI4AngCwAL0AuQCdAG4AOgAJAOH/yf+4/67/qf+l/57/nP+k
/6j/pv+r/6//r/+v/7T/tv+y/7L/sv+w/6//sf+x/7D/sP+w/67/rP+q/6z/rv+w/7L/
t/+5/7n/vP+//8D/w//J/83/0f/Y/9//4v/l/+n/7//w/+j/6v/x//X/9v/2//b/9//4
//j/+P/4//j/+//7//z//P/6//v/+//8//7//v/+//3/+//7//z//P/9//3//P/8//7/
/v/+//7//v/+//7/////////AAABAAEAAQACAAIAAgACAAMAAwAEAAYACAAJAAkACAAH
AAYABwAIAAgACAAJAAkACgALAA0ADgAQABAADgAPABEAEgATABQAFQAVABUAFgAXABgA
GAAYABoAGgAaABsAHAAcABoAHAAdAB0AHQAdAB0AHQAeAB4AHgAdABwAHAAcABsAGwAa
ABkAGAAXABYAFAAUABEADwAOAA0ADAAKAAkACAAIAAYABQAEAAEA//////3//v/9//3/
/P/6//j/9//3//X/8//y//L/8//0//P/9P/z//P/8v/y//T/9P/0//T/8//z//P/8//1
//X/9f/1//X/9f/0//T/9P/1//X/9f/z//P/8//y//L/8v/z//P/9f/1//b/9v/z//P/
8//z//X/9f/2//b/9//3//X/9f/1//b/9//3//X/9f/1//X/9//2//b/9v/2//b/9v/0
//b/9//4//j/9v/2//b/9v/4//j/+P/4//j/+P/4//f/9f/1//b/9v/3//f/9//3//X/
9f/1//X/9//3//f/9v/2//b/9v/3//X/9f/0//T/9v/2//b/9v/2//f/9//3//b/9v/2
//b/9v/1//X/9v/2//X/9f/2//j/+P/4//b/+P/5//r/+v/3//f/9//3//b/9v/2//b/
+P/4/w==
         </WaveFormData>
      </LeadData>
      <LeadData>
         <LeadByteCountTotal>10000</LeadByteCountTotal>
         <LeadTimeOffset>0</LeadTimeOffset>
         <LeadSampleCountTotal>5000</LeadSampleCountTotal>
         <LeadAmplitudeUnitsPerBit>4.88</LeadAmplitudeUnitsPerBit>
         <LeadAmplitudeUnits>��V</LeadAmplitudeUnits>
         <LeadHighLimit>2147483647</LeadHighLimit>
         <LeadLowLimit>268435456</LeadLowLimit>
         <LeadID>II</LeadID>
         <LeadOffsetFirstSample>0</LeadOffsetFirstSample>
         <FirstSampleBaseline>0</FirstSampleBaseline>
         <LeadSampleSize>2</LeadSampleSize>
         <LeadOff>FALSE</LeadOff>
         <BaselineSway>FALSE</BaselineSway>
         <ExcessiveACNoise>FALSE</ExcessiveACNoise>
         <MuscleNoise>FALSE</MuscleNoise>
         <LeadDataCRC32>2110309682</LeadDataCRC32>
         <WaveFormData>
AgACAAIAAgAEAAQABAAEAAUABgAHAAgACAAIAAgACAAKAAoACgAKAAwADAAMAAwADAAM
AAwADAANAA4ADwAQABAAEAAQABAAEgASABIAEgAUABQAFAAUABIAEgASABIAEgASABIA
EgARABAADwAOAA4ADgAOAA4ADQAMAAsACgAKAAoACgAKAAgACAAIAAgABgAGAAYABgAG
AAYABgAGAAQABAAEAAQAAgACAAIAAgACAAIAAgACAAAAAAAAAAAAAAAAAAAAAAAAAAAA
AAAAAAAAAAAAAAAAAAAAAAAAAAAAAAAAAAAAAAAAAAAAAAAAAAAAAAAAAAAAAAAAAAAA
AAIAAgACAAIAAAAAAAAAAAAAAAAAAAAAAP7//v/+//7/AAAAAAAAAAAAAAAAAAAAAP7/
/v/+//7//v/+//7//v8AAAAAAAAAAP7//v/+//7//v/+//7//v/+//7//v/+//7//v/+
//7//v/+//7//v/8//z//P/8//7//v/+//7//v/+//7//v8AAAAAAAAAAAAAAAAAAAAA
/v/+//7//v/+//7//v/+//7//v/+//7//P/8//z//P/8//z//P/8//7//v/+//7//P/8
//z//P/8//z//P/8//7//v/+//7//v/+//7//v/+//7//v/+/wEAAgADAAQABQAFAAUA
BQAIAAgACAAIAAYABgAGAAYACAAIAAoACwAMAA4ADgAOAAwADAAMAAwADgAOAA0ADQAJ
AAYABgAEAAEAAQACAAIABAADAAIAAAD///3/+//4//j/+f/6//v/+//7//r/+v/6//n/
+f/5//n/+f/5//j/+P/4//j/+P/4//j/+P/4//j/+P/5//n/+f/4//j/+P/4//n/+f/5
//f/9//3//f/+f/5//n/+f/6//r//f8BAAEABwASABkAIAAlACcAKgAwADkAOwA/AEEA
OwAwACUAFAD5/+b/4f/W/8b/tv+v/6//sv+4/7n/u/+7/8P/yP/K/83/0v/S/8//zf/R
/9T/0//S/9T/1v/V/9X/1v/a/9v/2v/b/9v/2P/W/9j/2v/Z/9r/3P/h/+X/5//p/+7/
7//v//P/9f/2//X/+v/7//v/+//7//v//P/8//3/+//7//v/+//8//3//v////////8A
AAAA/v/+//7//v8AAAAAAAAAAP7//v/+//7/AAAAAAAAAAAAAAAAAAACAAAAAAAAAAAA
AAAAAAEAAQABAAEAAQABAAMAAwAEAAQABAAFAAUABQAFAAUABgAGAAYABgAHAAcABgAH
AAcABwAJAAkACgAKAAoACgAMAAwADAAMAA0ADQANAA0ADQAOAA4ADwAQABAAEAAQABAA
EAAQABEAEQARABQAFAAUABQAEgARABEAEQAQAA8ADQAMAA4ADgANAA0ACwALAAoACgAL
AAsACwALAAkACAAIAAgABQAFAAUABAADAAMAAwADAAIAAgACAAEAAQABAAIAAwABAAEA
AQABAP7//v/+//7/AAAAAAAAAAD///////////3//f/9//3//v//////AAAAAAEAAAD+
/wAAAAAAAAAA/v/+//7//f//////AAAAAP7//v/+//7//v/+//7//v/+//7//v/9////
AAAAAP////8AAAAAAAAAAP///////wAAAAD///////////////8BAAIAAgABAP7//v//
/////f/9//z//P/+//7//v/9/////////////f/9//3//f/+//7//v/9//3//f/+////
/////////v/+//3//f/+//7//v/+//7/AAD///////////7//v/+//3//f/+//7//v/9
//3//f/9//3//f/9//7//v///wEAAQABAAEAAQAAAAAAAAAAAAAAAAAAAAAAAAACAAAA
AAAAAAAAAAACAAIAAgACAAEAAAD///7//v/+//7//v///wAAAQACAAMABAAFAAcACAAJ
AAoADAAKAAoACgAKAAoACgAKAAoACgAMAA0ADgAQABAAEAAQABIAEgASABQAEgARABEA
DwAMAAwACgAHAAcACAAIAAgABwAGAAQABAADAAIAAAD////////////////+//7//v/9
//3//f/9//3//f/8//z//P/8//z//P/8//z//P/8//7//////////P/8//z//P/9//3/
/f/9/////////////f////3//v8CAAMABQAJABEAGAAfACYAJwApAC4ANgA7AEEARQBD
ADkAKgAdAAgA8f/o/+f/3P/G/7r/uf+9/8D/xP/L/8v/y//R/9b/2P/Z/9r/2P/X/9n/
3f/c/93/3v/e/9z/2//b/9z/4P/l/+b/5//l/+T/4v/g/97/3//i/+b/5//r//H/8f/y
//X/9//3//v//P/9//z//f/9//3//f/9//7//v///////////////f/9//3//f8AAAEA
AwAEAAMAAgABAAAAAAAAAAAAAAAAAAAAAAAAAAAAAAAAAAAAAAAAAAAAAgAEAAQABAAE
AAQABAAFAAUAAwADAAMAAwADAAMABAAEAAQABQAFAAUABQAFAAYABgAGAAYABwAHAAoA
CwALAAsACgAJAAkACAAIAAgACgAKAAoACgALAAsACwALAAsADAAOAA8AEAAQAA4ADgAO
AA4ADAANAA0ADQAMAAwADAAMAA0ADQAOAA8ADwAPAA4ADgAMAAwACwALAA0ADQAMAAwA
CQAJAAkACQAJAAgACAAIAAkACQAJAAgABQAFAAUABQAGAAYABgAFAAQAAwADAAMAAwAD
AAMAAwAAAAAAAAAAAAAAAAAAAAAAAQABAAEAAQABAAEAAQABAP/////+//7/AQADAAMA
AgAEAAQABAAEAAIAAgACAAEAAwADAAQABAACAAIAAgACAAMABAAFAAYABQAEAAMAAQAB
AAIAAgABAP//AAAAAAAAAAD///////8BAAIAAgADAAMAAwADAAMAAwAEAAQAAwAAAAAA
AQABAAEAAQAAAAAAAAAAAAAA////////////////////////AAAAAAAA////////AAAB
AAEAAQABAAAAAAD/////AAAAAAAAAAAAAAAA///////////+//7//v//////AAAAAAAA
////////AQABAAEAAQADAAIAAgADAAIAAQAAAP//AAAAAAAAAAAAAAAAAAAAAAAAAAAC
AAQABAAEAAQABAAEAAUABQAGAAcACQAKAAgACAAIAAgACgAKAAoACgAMAA0ADgAQABAA
EAAQABAAEAAQABIAEgARABEADwAMAAwACgAHAAcACAAIAAgABwAIAAYABgAFAAIAAAD/
/////f/9//3//f/+//7//v/9//3//f/9//3//f/8//z//P/8//z//P/8//r/+v/6//r/
/P/9//7//v/8//z//P/9//v/+//7//v//f/9//3//f/9//3//v/+//////8DAAkAEgAb
ACAAJwApACoAMAA3ADsAPwBHAEMANAApABoABQDs/+H/3v/W/8j/vf+5/7z/wP/D/8f/
x//J/9D/0v/R/9L/1P/R/9H/0//U/9f/2v/e/+D/3f/Z/9r/3P/d/97/4f/j/+T/4v/g
/+D/3//g/+D/4//n/+3/7//y//P/8f/z//f/9v/5//z//f/////////9//7//v///wEA
AQABAAEAAQABAAEAAQABAAEAAgACAAQABAAEAAQAAgACAAIAAgAEAAQABAAEAAYABgAG
AAYABAAEAAQABgAGAAYABgAGAAYABgAHAAcABwAHAAcABwAHAAcACAAIAAoACwALAAsA
CwALAAwADAAMAAwADQANAA4ADwAPAA8AEQARABIAEgAPAA4ADwAOABAAEAARABEAEwAT
ABMAFAAUABUAFgAWABYAFgAWABYAFgAXABcAFwAYABgAGAAYABgAFwAXABcAFQAVABQA
FAAWABYAFQAVABMAEwASABIAEQARABEAEQAPAA4ADgAOAA0ADQANAAwACwALAAsACwAI
AAgACAAHAAcABwAIAAkABwAHAAcABwAIAAgACAAIAAgACAAIAAgABQAFAAUABQAHAAcA
BwAHAAcABwAGAAYABQAHAAcABgAGAAYABgAGAAYABgAGAAUABwAHAAgACAAIAAgACAAI
AAgACAAIAAgACgAKAAoACQAHAAgACAAHAAkACgAKAAoACAAHAAcABwAIAAgABwAHAAcA
BwAHAAcABQAGAAYABQAGAAYABwAHAAUABQAEAAQABgAGAAYABQAFAAUABQAFAAMAAwAD
AAMABAAEAAQAAwABAAEAAgADAAMAAwADAAIAAgABAAEAAgAAAAAAAAAAAAIAAQABAAEA
AQAAAAAAAAABAAEAAgACAAIAAQABAAEA//////////8BAAAAAAABAAEAAQABAAEAAgAC
AAIAAgACAAIAAgACAAAAAAD+/wAAAAAAAAAAAwAEAAUABgAGAAcABwAHAAkACgAKAAoA
CAAIAAgACAAJAAoACwAOAA8AEAASABIAEgASABIAEgAUABYAFgAVABMAEQAOAA4ADgAL
AAsADAAMAAwACwAKAAgACAAHAAYABAADAAMAAwADAAMAAwACAAIAAgABAAEAAQABAAEA
AQACAAIAAgACAAQABAAEAAQAAgACAAIAAwAFAAUABAAEAAQABAAFAAUAAwADAAMAAwAD
AAMAAwADAAMABAACAAUACQANABMAGgAhACgALQAxADQAPABDAEUATQBTAE0AQAA1ACQA
CwD2/+//6v/e/8z/v/+5/7z/wP/D/8f/yf/N/9D/1P/T/9b/2v/X/9X/1//a/9v/3v/i
/+L/3//d/9z/3v/j/+b/5//n/+b/5P/i/+L/4//k/+b/6f/t//P/+f/2//X/+//9//3/
AAAFAAYABwAHAAcABQAFAAYABgAHAAkACQAJAAkABwAHAAcABwAJAAkACgAKAAoACgAK
AAoACAAIAAgACAAKAAoACgAKAAwADAAMAAwADAAMAAwADgAMAAwADAAMAAoACgALAAsA
DAANAA4ADwAPAA8AEAAQAA4ADwAPAA8AEQARABIAEgASABIAEwATABQAFQAVABUAFQAV
ABYAFgAWABYAGAAYABgAGAAZABkAGwAbABsAHAAaABsAHAAcAB4AHgAeAB4AHgAfAB8A
HwAgACAAIAAgACAAHwAfAB8AHwAfAB4AHgAeAB4AHQAdAB0AHQAcABwAGwAbABsAGwAX
ABYAFgAWABcAFwAXABYAFQAVABUAFQASABIAEgARABEAEQASABMAEgARABAADwAQABAA
EAAQABAAEAAQABAAEQARABEAEQARABEAEQARAA8ADwAOAA4ADwARABEAEAAOAA4ADgAO
ABAAEAAQAA8AEQARABIAEgAQABAAEAAQABIAEgASABIAEAAQABAADwAPABAAEAAPABEA
EgASABIAEAAPAA8ADwASABIAEQARAA8ADwAPAA8ADwAQABAADwAQABAAEQARAA8ADwAO
AA4AEAAQABAADwANAA0ADQANAA0ADQANAA0ADgAOAA4ADQANAA0ADgAPAA8ADwAPAA4A
DAALAAsADAAMAAwADAAMAA4ADQANAA0ACwAKAAoACgANAA0ADgAOAAwACwALAAsACwAL
AAsACwANAAwADAANAAsACwALAAsACgAKAAoACgAMAAwADAAMAAwADAAMAAwADAAMAAwA
CgAKAAoACgAKAAoACgAKAAoACgAKAAoADAAMAAwADAANAA4ADwAQABEAEQARABEAEwAU
ABUAFgAUABQAFAAUABQAFAAWABcAGgAcABwAHAAaABoAGgAaABoAGgAZABkAGQAWABYA
FAARABEAEgASABIAEQAQAA4ADAALAAoACAAHAAcABwAHAAkACQAIAAgABgAFAAUABQAH
AAcABwAGAAQABAAEAAQABAAEAAQABAAGAAYABwAHAAcABgAGAAYABgAHAAcABwAFAAUA
BQAFAAUABQAFAAUACAAMAA0ADwAXAB0AIAAnAC4ALwAxADgAQABFAEcASwBHAD0AMgAh
AAgA9f/w/+n/2P/I/8D/vf+9/8L/yP/L/83/0f/V/9r/3P/d/97/3P/b/93/3//g/+H/
4P/g/+L/4f/h/+T/6P/p/+r/5//l/+b/5P/m/+j/5//q/+z/7f/v//P/9//2//n//f//
/wEAAgADAAQABQAFAAcABwAFAAYABgAHAAcABwAHAAcACQAJAAkACQAJAAkACgAKAAgA
CAAIAAgACgAKAAoACgAIAAgACAAIAAoACgAKAAoACgAKAAoADAAKAAoACgAKAAoACgAL
AAsACwALAAsACwANAA0ADgAOAAwADQANAA0ADwAPABAAEAASABIAEwATABMAEwASABEA
EwATABQAFAAUABQAFgAWABYAFgAXABcAGQAZABkAGgAYABkAGgAaABoAGgAaABoAGgAb
ABsAGwAcABwAHAAcABwAGwAbABsAGQAZABgAGAAYABgAFwAXABcAFwAWABYAFQAVABUA
FQAVABQAFAAUABEAEQARABAADwAPAA8ADwAOAA4ADgANAAwACwALAAsADQANAA0ADQAM
AAwADAAMAAoACgAKAAoACwALAAsACwALAAsACwALAAsACwAKAAoACwANAA0ADAAKAAoA
CgAKAAoACgAKAAkACwALAAwADAAMAAwADAAMAAoACgAKAAoACwAMAA0ADQAPABAAEAAP
AA4ADgANAAwADAALAAsACwAKAAoACQAJAAsACwALAAsACwAMAAwACwAKAAoACwALAAsA
CwAKAAoACgAKAAoACQAJAAkACQAJAAkACQAJAAkADAAMAAwACwAJAAkACgALAAsACwAL
AAoACgAJAAkACgAKAAoACgAKAAgABwAHAAcACgAKAAsADAAKAAkACQAIAAoACQAJAAkA
CQAJAAkACQAHAAYABgAHAAkACQAJAAkACAAIAAgACAAKAAoACgAKAAwADAAMAAsACgAJ
AAgACAAIAAgACAAKAAoACgAKAAsADAANAA8AEQARABEAEgAQABAAEAAQABIAEgASABIA
EgAUABUAFgAaABoAGgAaABoAGgAaABwAGgAZABkAFwAWABYAFAARABEAEgASABIAEQAQ
AA4ADgANAAwACgAJAAkACQAJAAkABwAGAAYABgAGAAcACAAJAAkACQAIAAgACAAIAAgA
CAAGAAYABgAGAAgACQAJAAkACAAIAAgACAAJAAkACQAJAAsACwALAAsACwALAAsACgAK
AA0AEQAVABcAHgAlACwAMQAzADYAPgBFAEcATwBPAEUAOAAtAB4ABwD2//H/7P/e/8z/
w//D/8b/yv/T/9f/1//Z/+D/5P/l/+b/5P/j/+P/5f/m/+f/6P/o/+j/5//n/+b/6P/r
/+7/8f/x/+7/7P/s/+z/6//q/+r/7//3//n/+f/8//3//f///wEAAgAFAAoACQAJAAsA
CQAJAAoACgALAAsACwALAAsACQAJAAkACQAJAAkACgAKAAwADAAMAAwADAAMAAwADAAO
AA4ADgAOAAwADAAMAAwADAAMAAwADgAQABAAEAAQAA4ADgAPAA8ADwAPAA8ADwAPAA8A
EAAQABAAEQARABEAEQARABIAEgASABIAEwATABYAFwAXABcAFQAVABYAFgAWABYAGAAY
ABgAGAAZABkAFwAXABcAGAAaABsAHAAcABoAGgAaABoAHAAdAB0AHQAcABwAHAAcABwA
GwAbABsAHQAdABwAHAAaABoAGQAZABsAGwAaABoAGQAZABkAGQAXABYAFgAWABcAFwAX
ABYAEwATABMAEwASABIAEgARABAADwAPAA8ADwAPAA8ADwAOAA4ADgAOABAAEAAQABAA
DQANAA0ADQANAA0ADQANAAsACwAKAAoADQAPAA8ADgAOAA4ADgAOABAAEAAQAA8ADQAN
AA4ADgAOAA4ADgAOAA8AEAARABIAEQAQAA8ADQANAA4ADgANAA0ADgAOAA4ADgANAA0A
DQAQABAADwAPAA4ADQAMAAsADQAOAA4ADQAMAAwADQANAA0ADQAMAAwADgAOAA4ADQAL
AAsACwALAAkACQAJAAkACgAKAAoACQALAAsADAANAA0ADQANAAwADAALAAsADAAMAAwA
DAAMAAwACwALAAsACwAKAAoACgALAAsADAAMAAwACwALAAsACQAJAAkACQAJAAgACAAJ
AAkACQAJAAkADAAMAAwADAAKAAoACgAKAAwACgAMAA4ADgAOAA4ADQAMAAsACgANAA4A
DwAQABIAEwAUABUAFAAUABQAFAAUABQAFAAUABQAFAAWABcAGgAcABwAHAAcABwAHAAc
AB4AHgAdAB0AHQAaABoAGAATABMAFAAUABYAFQAUABIAEAAPAA4ADAALAAsACwALAAsA
CwAKAAoACAAHAAcABwAHAAcABwAGAAYABgAGAAYABgAGAAYABgAIAAgACQAJAAcABgAG
AAYACAAJAAkACQAJAAkACQAJAAcABwAHAAcACAAIAAkACwALABEAGgAhACgALQAxADYA
PABDAEUASQBPAEsAQAAzACYADwD4/+//6v/c/8z/xf/F/8r/zv/P/9P/0//V/9j/2v/b
/9z/3v/d/9v/2//g/+H/3v/g/+T/4//h/+T/5P/j/+b/6f/r/+j/5v/m/+b/5f/o/+r/
6//t//H/9f/6//v//f///wEAAAABAAIAAwAFAAcABwAHAAgACAAJAAcABwAHAAcACQAJ
AAkACQAJAAkACgAKAAgACAAIAAgACgAKAAoACgAKAAoACgAKAAoACgAKAAoACgAKAAoA
DAAKAAoACgAKAAwADAANAA0ACwALAAsACwANAA0ADgAOAAwADQANAA0ADQANAA4ADgAQ
ABAAEQARABAAEQARABEAEQARABIAEgAUABQAFgAWABQAFAAVABUAFwAXABcAGAAWABcA
GAAYABoAGgAaABoAGgAbABsAGwAcABwAHAAcAB4AHQAdAB0AGwAbABoAGgAYABgAFwAX
ABkAGQAYABgAFQAVABUAFQAVABQAFAAUABEAEQARABAADwAPAA8ADwAOAA4ADgANAAwA
CwALAAsADQANAA0ADQAKAAoACgAKAAoACgAKAAoACQAJAAkACQAHAAcABwAHAAkACQAI
AAgACQALAAsACgAKAAoACgAKAAoACgAKAAkACQAJAAoACgAIAAgACAAIAAoACgAKAAoA
CAAIAAgABwAJAAoACgAJAAcACAAIAAgACgAJAAkACQAKAAoACQAJAAkACQAJAAkABwAI
AAgABwAGAAYABwAHAAkACQAIAAgABgAGAAYABQAFAAUABQAFAAUABQAFAAUABgAGAAYA
BQAFAAUABgAHAAYABQAEAAIABAADAAMABAAEAAQABAAEAAYABQAFAAUABwAGAAYABgAG
AAUABQAEAAQAAwADAAMAAwADAAMAAwADAAIAAgADAAQABQAGAAcABwAGAAUABAACAAIA
AgACAAQABAACAAIAAgACAAIABAAEAAQABAACAAIAAgACAAAAAAAAAAAAAQACAAMABAAG
AAYABwAHAAgACQALAAwACgAKAAoACgAKAAoACgAKAAwADQAOABAAEAAQABAAEAAQABAA
EgASABMAEwARAA4ADgAMAAkACQAKAAoACgAJAAgABgAGAAUAAgAAAP//////////////
//7//v/+//3////////////9//z//P/8//z//P/8//z//v/+//7//v/+//3//P/6//v/
/P/9/////f/9//3//f////////////3/+//8//7///8BAAUADQAUABsAIgAlACcAKgAw
ADcAPQBDAEUAQQA2ACkAGAABAPD/6f/g/9D/wP+3/7X/uP+6/7//w//D/8n/0P/S/9P/
1v/U/9H/0f/T/9b/1//Y/9r/2P/X/9n/2P/Y/9n/3P/f/+H/3v/a/9r/3P/b/9r/3P/h
/+X/6//t/+z/7f/p/+3/9//6//f/+v/7//v//f////7//v/9//3//f/9//3//f//////
//////3//f/+//7//v/+//7//v/+//7//v/+//7//v/+//7/AAAAAAAAAAAAAAAAAAAC
AAIAAgACAAIAAAAAAAEAAQADAAMAAwADAAMAAwAEAAQABAAFAAUABQAFAAUABgAGAAYA
BgAHAAcABgAHAAcABwAIAAkACwAMAAoACgAMAAwADgAOAA8ADwANAA0ADQAOAA4ADwAQ
ABAAEgASABIAEgASABMAEwATABIAEgASABIAEgARABEAEQATABMAEgASABAAEAAPAA8A
DwAPAA4ADgANAA0ADQANAAsACgAKAAoACQAJAAkACAAHAAcABwAHAAYABgAGAAUABAAD
AAMAAwADAAMAAwADAAIAAgACAAIAAgACAAIAAgD//////////wEAAQABAAEAAQABAAAA
AAABAAMAAwACAAIAAgACAAIAAgACAAIAAQADAAMABAAEAAMAAgABAAAAAAAAAAAAAAAC
AAIAAgABAP//AAAAAP//AQACAAIAAgACAAEAAQABAAAAAAD//////////////////wAA
AAD///7//v////////////7//v/+//7//v/9/////////////f/9//3//f/+//7//v/9
//3//f/+/////f/9//3//P/+//3//f/+//3//P/7//r/+//7//z//f/7//r/+v/6//3/
/f/+//7//P/7//v/+//9//3//f/9//3//P/8//3//f/9//3//f/+//7//v/+//7//v/+
//7/+v/8//7//v/+//7//v/+//7//v/+//7//v/+//7//v/+//7//v/+//7//v/+////
AAABAAMABAAFAAYACAAGAAYABgAGAAYABgAGAAYABAAGAAcACAAMAAwADAAMAAwADAAM
AA4ADgANAA0ACwAIAAgABgADAAMABAAEAAQAAwACAAAAAAD///7//P/7//v/+//7//v/
+//6//r/+v/3//f/9//3//n/+f/4//j/+P/4//j/+P/4//j/+P/4//j/+f/5//n/9v/2
//b/9v/5//n/+f/5//n/+f/5//n/+f/5//n/+v/8//3/AQAHAA0AEgAXACAAJQAlACgA
MAA1ADsAQQA/ADUAKgAfAAoA8f/o/+X/1P/A/7b/sf+z/7j/wP/D/8X/x//N/9L/0v/T
/9T/1P/T/9X/1//Y/9f/2P/W/9b/1f/X/9j/3P/d/97/3//d/9r/2P/W/9j/2//a/9z/
3//l/+f/6f/q/+//8f/z//X/+P/5//r/+f/3//f/+f/5//r/+v/7//n/+f/5//n/+f/5
//n/+f/5//n/+v/6//r/+v/6//r/+v/6//r/+v/6//r/+v/6//r/+v/6//r/+v/6//r/
/P/6//r/+v/6//z//P/9//3/+//7//v/+//7//v//P/8//7//////////////wAAAAAA
AAAAAQABAAEAAQAAAP///////wAAAAACAAIABAAEAAIAAgADAAMABQAFAAUABgAFAAUA
BQAEAAYABgAGAAYACAAJAAkACQAJAAgABwAGAAgABwAHAAcABwAHAAYABgAGAAYABQAF
AAcABwAGAAYABwAHAAcABwAEAAIAAQAAAAEAAQABAAAA//////////8AAAAAAAD///z/
+//7//v/+//7//v/+//6//r/+v/6//r/+v/6//r/+//7//v/+//5//n/+f/5//v/+//6
//r/+v/7//r/+P/4//j/+P/4//r/+v/6//n/+f/5//r/+v/6//r/+v/6//j/+P/4//j/
+v/6//r/+f/3//j/+P/3//f/+P/4//j/+v/5//n/+f/6//r/+f/5//f/9//3//f/9//4
//j/9//2//b/9//3//n/+f/4//j/+P/4//j/9//1//X/9f/1//X/9f/1//X/9v/2//b/
9f/z//P/9P/1//X/9f/1//T/9P/z//P/9P/0//T/9P/0//T/8//z//P/9P/0//X/9v/2
//X/9f/0//T/8//z//P/9P/1//b/9//1//T/9P/1//X/9f/1//X/9P/0//T/9P/y//L/
8v/y//T/9v/2//b/9v/2//j/+f/6//v//f/+////AAD///7//f/8//z//P/+////AAAC
AAIAAgACAAIAAgACAAYABgAFAAUAAQD+//7//P/5//n/+v/6//z/+//6//j/9v/1//T/
8v/v/+//7//v/+//7//u/+7/8P/v/+//7//v/+//7//u/+3/7P/r/+r/7P/s/+z/7P/q
/+r/6//r/+v/6v/q/+r/6v/r/+v/6//r/+v/6//r/+v/6//r/+v/7P/s/+3/7f/v//X/
/P8DAAwAEQATABQAGgAlACsALwAxACsAIAAVAAYA7f/a/9H/yv+8/6z/pf+n/6j/rP+x
/7X/tf+5/77/wv/B/8T/yP/F/8P/wf/A/8P/yP/K/8r/x//F/8T/xv/J/8r/z//R/87/
zv/K/8j/yf/K/8r/y//P/9P/1//a/93/3f/d/9//4v/l/+T/4//n/+v/6f/n/+j/6P/p
/+v/6//r/+v/6f/p/+n/6f/n/+f/6P/o/+j/6P/o/+j/6v/q/+r/6v/o/+j/6P/o/+r/
6v/q/+r/6P/o/+j/6v/q/+r/6v/q/+z/7P/t/+3/6//r/+v/6//s/+3/7//w/+//7//u
/+3/7f/t/+7/7v/w//D/8f/x//H/8f/w/+//7//v//D/8P/w//D/8v/y//T/9P/1//X/
8//z//P/9P/y//P/9P/0//b/9v/2//b/9P/1//X/9f/2//b/9v/2//b/9f/1//X/9f/1
//T/9P/0//T/8//z//P/8//y//L/8f/x//H/8f/x//D/8P/w/+7/7f/s/+r/6//r/+v/
6//o/+j/6P/n/+b/5f/l/+X/5//n/+f/5//k/+T/5P/k/+T/5P/k/+T/5f/l/+X/5f/l
/+X/5f/l/+f/5//m/+b/5//p/+n/6P/n/+b/5f/k/+T/5P/k/+P/5f/l/+b/5v/k/+T/
5P/k/+T/5P/k/+T/5v/m/+b/5f/l/+b/5v/l/+X/5v/m/+b/6P/n/+f/5//n/+b/5P/j
/+X/5f/l/+X/4//k/+T/4//k/+T/5f/l/+X/5f/k/+T/5P/k/+T/4//l/+X/5f/l/+T/
4//i/+H/5P/k/+T/4//i/+H/4f/h/+P/4//j/+L/5P/j/+P/5P/i/+L/4v/i/+L/4f/h
/+H/4//i/+L/4v/i/+H/4f/g/+L/4f/h/+H/4f/h/+H/4f/h/+D/4P/h/+H/4f/h/+H/
5P/m/w==
         </WaveFormData>
      </LeadData>
      <LeadData>
         <LeadByteCountTotal>10000</LeadByteCountTotal>
         <LeadTimeOffset>0</LeadTimeOffset>
         <LeadSampleCountTotal>5000</LeadSampleCountTotal>
         <LeadAmplitudeUnitsPerBit>4.88</LeadAmplitudeUnitsPerBit>
         <LeadAmplitudeUnits>��V</LeadAmplitudeUnits>
         <LeadHighLimit>2147483647</LeadHighLimit>
         <LeadLowLimit>268435456</LeadLowLimit>
         <LeadID>V1</LeadID>
         <LeadOffsetFirstSample>0</LeadOffsetFirstSample>
         <FirstSampleBaseline>0</FirstSampleBaseline>
         <LeadSampleSize>2</LeadSampleSize>
         <LeadOff>FALSE</LeadOff>
         <BaselineSway>FALSE</BaselineSway>
         <ExcessiveACNoise>FALSE</ExcessiveACNoise>
         <MuscleNoise>FALSE</MuscleNoise>
         <LeadDataCRC32>556164686</LeadDataCRC32>
         <WaveFormData>
7v/u/+7/7v/s/+z/7P/s/+r/6v/q/+r/6P/o/+j/6P/m/+b/5v/m/+P/4v/h/+D/3//e
/93/3P/a/9r/2v/a/9n/2P/X/9b/1v/W/9b/1v/U/9T/1P/U/9X/1v/X/9j/2f/a/9v/
3P/d/97/3//g/+L/5P/m/+j/6v/s/+7/8P/y//T/9v/4//n/+v/7//z///8AAAEAAgAE
AAQABAAEAAYABgAGAAYABgAGAAYABgAIAAgACAAIAAgACAAIAAgACgAKAAoACgAIAAgA
CAAIAAoACgAKAAoACgAKAAoACgAIAAgACAAIAAoACgAKAAoACAAIAAgACAAIAAgACAAI
AAYABgAGAAYACAAIAAgACAAGAAYABgAGAAQABAAEAAQABAAEAAQABAAEAAQABAAEAAIA
AgACAAIABAAEAAQABAACAAIAAgACAAIAAgACAAIAAgACAAIAAgAEAAQABAAEAAIAAgAC
AAIAAgACAAIAAgACAAIAAgACAAIAAgACAAIAAgACAAIAAgACAAIAAgACAAIAAgACAAIA
AgACAAIAAgAAAAAAAAAAAAAAAAAAAAAAAAAAAAAAAAAAAAAAAAAAAAAAAAAAAAAAAAAA
AAAAAAAAAAAAAAAAAAAAAAAAAAAAAAAAAAAAAAD+//7//v/+////AAABAAIABAAEAAUA
BQAGAAYABgAHAAcABwAJAAoADAAMAAwADAAIAAUAAwD///7//P/8//z//P/8//z//P/6
//n/+P/3//b/9v/2//f/+//+///////9//3//v/+/wAAAAAAAAEAAQABAAEAAQABAAEA
AQABAAEAAQABAAEAAQABAAEAAQABAAEAAQABAAEAAQABAAEAAwADAAMAAwABAAEAAQAB
AAMAAwACAAIAAAAAAAAAAAABAAIABQAHAAYABgAFAAQA/v/5//X/6//f/9X/yf++/7X/
s/+3/8j/4/8BAB0AMQA+AEoATwBPAFQAVwBTAFIAWgBdAF4AYQBnAHAAewCFAI4AlQCb
AKAAogCmALAAuwDDAMwA3ADkAN8A2QDQAMYAwADCAL0AtACtAKIAigBxAF8ATgA9ADIA
LAAnACQAIgAeABoAFgASABEADgAMAAoACAAIAAgABwAFAAQABAAEAAQABQAFAAMAAwAD
AAIABAAEAAMAAwACAAIAAgACAP///v/+//7//f/8//z//P/6//j/+P/4//j/+P/4//j/
+P/4//j/9//2//b/9v/2//T/9P/y//L/8f/x//H/8f/w/+//7//v/+3/7f/s/+v/6f/p
/+n/6P/n/+X/5P/i/+H/4P/f/9//3v/d/9z/2//b/9r/2f/Y/9f/1v/V/9T/0//S/9L/
0f/R/9H/0f/R/9P/0//T/9T/1P/V/9X/1v/X/9n/2//c/97/4P/g/+H/5P/m/+j/6v/s
/+7/8P/y//L/8//0//b/9//5//r/+//7//z//P/9//3//f/9//3//v/+//7///8AAAAA
////////AAAAAAAAAQABAAEAAgACAAEAAQABAAEAAQABAAIAAwADAAEAAQACAAIAAgAD
AAMAAwACAAIAAgACAAIAAgACAAIAAgACAAIAAgACAAIAAgACAAIAAQABAAEAAQABAAEA
AQABAAAAAAAAAAAAAAAAAAAAAAAAAAAAAAAAAAAAAAAAAAAA////////////////////
//////////////8BAAMABQAHAAwADgAQABIAEAAQABAAEAASABEAEQARABMAEwATABMA
EQARABEAEQATABMAEgASABIAEgASABIAEAAQABAAEAASABIAEgASABIAEQARABEAEgAS
ABEAEQARABEAEQARABEAEQAQABAAEAAQABAAEQAPAA8ADwAPAA8ADwAPAA4AEAAQABAA
DgAOAA4ADgAOAA4ADgAOABAAEAAQABAAEAAQABAAEAASABIAEgASABQAFAAUABQAFAAV
ABUAFgAYABgAGQAZABkAGwAcABwAGgAaABoAGAATABEADQAMAAsADAANAA4ADAAMAAwA
CgALAAoACQAIAAgACAAJAAsADgAPAA8ADwAPABAAEAAQABAAEAARABEAEQARABEAEQAR
ABEAEQARABEAEQARABEAEQARABEAEQAPAA8ADwAPABEAEQARABEADwAPAA8ADwAPAA8A
DwAPAA8ADgAOAA4ADgAOABAAEQASABEAEwASABIADwAMAAgAAQD5/+//4//V/8n/vv+5
/7n/w//a//v/FwAtAD0ASgBSAFMAVwBcAF0AWwBcAGAAYQBkAGcAbQB4AIEAiwCSAJkA
nQCgAKIAqACwALkAwQDKANgA4ADfANkA1ADKAMQAxgDBALwAtQCqAJYAfQBrAFYARQA4
ADAALQAsACgAJgAiAB4AGgAXABQAEgAQAA4ADgAOAA0ACwAKAAoACwAKAAoACQAJAAkA
CQAIAAgACAAHAAcABgAGAAYABgAHAAYABgAGAAMAAgACAAIAAgAAAAAAAAD+//7//v/+
//7//v/+//3//P/8//z//P/6//r/+P/4//f/9//3//f/9v/1//X/9f/z//P/8v/x/+//
7//v/+7/7f/r/+r/6P/p/+j/5//n/+T/4//i/+H/4f/g/9//3v/f/97/3f/c/93/3P/c
/9v/3f/d/93/3f/b/9v/2//c/97/3//f/+D/3//h/+P/5P/o/+r/6v/r/+7/8P/y//T/
9v/4//r//P/6//v//P/+/wEAAwAEAAUABQAGAAYABwAJAAkACQAJAAgACAAIAAkACAAI
AAcABwAIAAoACwAMAAsACwALAAwADgANAA0ADQAMAAsACgAKAAsACwAJAAkADAAMAAwA
DQALAAsACgAKAAoACgAKAAoACAAIAAgACAAIAAgACAAIAAgACAAIAAcABwAHAAcABwAH
AAcABwAGAAQABAAEAAQABgAGAAYABgAGAAYABgAGAAQABAAEAAMABQAFAAUABQAEAAMA
AgABAAMAAwADAAMAAQABAAEAAQAAAAAAAAAAAAAAAAAAAAAAAAD/////////////////
/////////////f/9//z//P/+//7//v/+//7//v/+//7//P/8//z//P/8//v/+//7//z/
/P/7//v/+f/5//n/+f/7//v/+v/6//r/+v/6//v/+//7//v/+//5//n/+f/4//r/+v/6
//v//P/9//7/AAAAAAAAAAABAAEAAgACAAIAAwADAAMABQAGAAYABgAGAAYABAABAP3/
+f/4//b/+P/4//j/+P/3//b/8//x//L/8f/w//D/8P/x//P/9v/3//f/9//3//b/9v/2
//b/9v/3//f/9//3//f/9//3//f/9//3//f/9f/1//X/9f/3//f/9//3//f/9//3//f/
9f/1//X/9f/z//P/8//z//X/9f/1//X/9v/2//b/9v/2//b/9f/2//f/9//2//b/9//0
/+7/6f/j/9v/0f/F/7v/tP+r/6P/o/+w/8f/5f8DABcAJAAuADcAOwBAAEEAPwA8ADwA
QQBCAEUASQBOAFcAYQBqAHEAeQB8AH4AgACGAI0AlQCeAKYAtADDAMUAwgC+ALIApgCn
AKQAmwCUAI4AewBjAE4AOwAmABgADQAIAAYABAACAAIA/v/7//b/8v/w/+7/7v/u/+3/
6//q/+r/6f/o/+j/5//n/+f/5//m/+T/5P/j/+P/4v/i/+L/4v/h/+D/4P/g/9//3v/e
/97/3v/c/9z/3P/c/9z/3P/c/9r/2v/a/9n/2P/Y/9j/2P/Y/9j/1v/W/9X/1f/V/9X/
0v/R/9H/0f/Q/8//zf/L/8v/y//L/8r/y//J/8j/xv/F/8T/w//D/8D/v/++/73/vf+8
/7v/uv+5/7j/t/+2/7f/tv+2/7X/tf+1/7X/tf+1/7X/tf+2/7j/uf+5/7r/u/+9/7//
wP/C/8T/xP/F/8j/yv/M/87/zv/Q/9L/1P/W/9f/2P/a/9v/3f/e/9//3//g/+D/4f/j
/+P/4//j/+L/4v/i/+P/4v/i/+H/4f/h/+L/4v/i/+H/4f/h/+L/4v/h/+H/4f/h/+H/
4f/i/+P/4//h/+H/4P/g/+D/4f/h/+H/4P/g/+D/4P/g/+D/3v/e/97/3v/e/97/3v/e
/97/3v/e/93/3f/d/93/3f/b/9v/2//a/9r/2v/a/9r/2v/a/9r/2v/a/9r/2v/a/9j/
2P/Y/9f/1//X/9f/1//X/9f/1//X/9X/1f/V/9X/1f/V/9X/1f/W/9b/1v/W/9T/1P/U
/9T/1v/V/9X/1f/T/9P/0//T/9P/0//T/9P/0//T/9L/0v/S/9L/0v/S/9L/0v/S/9L/
0v/S/9L/0v/S/9H/0f/R/9L/0v/R/9H/0f/R/9H/0f/R/9H/0P/Q/9L/0v/S/9P/0f/R
/9H/0f/R/9H/0f/Q/9D/0v/S/9L/0v/S/9L/1P/U/9T/1P/V/9b/1//Z/9n/2v/a/9r/
2//b/9v/3f/e/97/3v/e/97/3P/Z/9f/0//S/9D/0P/Q/9D/0P/Q/9D/zv/N/8z/y//K
/8r/yv/L/83/0P/R/9H/0f/R/9L/0v/S/9L/0v/T/9P/0//T/9P/0//T/9P/0f/R/9H/
0f/T/9P/0//T/9P/0//T/9P/0//T/9P/0//V/9X/1f/V/9P/0//T/9P/0//T/9P/0v/U
/9T/1P/U/9T/0//U/9X/1//Y/9j/1f/U/9L/zf/H/73/s/+p/53/lP+N/4f/if+a/7H/
y//n//3/DAAYAB8AIQAiACUAJQAiACYAKwAsAC0AMwA6AEUATwBYAF8AZQBqAGoAcAB4
AIEAiQCSAJ4ArACxAK0AqgCgAJQAkgCRAIgAfQB2AGQATQA3ACQAEQAEAPr/9f/0//D/
7v/s/+j/5v/j/97/3P/a/9j/2P/Y/9f/1f/U/9T/0//S/9L/0f/R/9H/0f/Q/9D/0P/P
/8//zv/O/87/zv/P/87/zv/O/83/zP/M/8z/zP/K/8r/yv/K/8r/yv/K/8j/yP/I/8f/
yP/I/8j/yP/H/8j/x//I/8f/x//H/8f/xv/F/8X/xf/F/8X/xP/D/8H/wf/B/8D/wf+/
/77/vP+9/7z/u/+7/7r/uf+4/7f/tf+0/7P/sv+y/7L/sv+y/7P/sv+y/7H/sf+x/7H/
sf+z/7P/s/+0/7T/tf+1/7b/t/+5/7v/vP++/8D/wP/B/8b/yP/K/8z/zP/O/9D/0v/S
/9P/1P/W/9f/2f/a/9v/3f/e/97/3//h/+H/4f/h/+T/5P/k/+X/5v/m/+X/5f/n/+j/
6P/o/+v/6//r/+z/7v/t/+3/7f/v/+//7//w/+//7//t/+3/7//w//H/8//x//H/8P/w
//D/8P/w//D/8v/y//L/8v/y//L/8v/y//T/9P/0//P/8//z//P/8//z//P/8//y//T/
9P/0//T/9f/2//f/+P/6//r/+v/6//j/+P/4//f/9//3//f/9//5//n/+f/5//f/9//3
//f/9//3//f/9//2//b/9v/2//b/9v/2//b/9v/1//X/9f/1//X/9f/1//X/9f/1//X/
9//3//b/9v/2//b/9v/2//j/+P/4//j/+P/4//j/+P/4//f/9//3//j/+P/3//f/9//3
//f/9//3//f/9v/2//b/9v/2//f/9//3//f/9//1//X/9f/0//b/9v/2//b/9v/2//b/
9v/2//b/9v/2//b/9v/2//b/9v/2//b/+P/4//j/+P/7//z//f/+/wAAAAABAAEABAAE
AAQABQAFAAUABwAIAAgACAAIAAgABQABAP7/+f/6//j/+P/4//r/+v/6//r/+P/3//b/
9f/2//b/9v/3//n//P/9//3//f/9//7//v8AAAAAAAABAP////////////////////8B
AAEAAQABAAEAAQABAAEAAwADAAMAAwAEAAUABgAHAAkACQAJAAkACwALAAsACwAJAAkA
CAAIAAoACgAKAAoADwAQABEAEQASABAADwAKAAYAAQD3/+v/3//V/8n/wP+7/7//z//o
/wUAIQAzAEMATgBUAFUAWQBcAFkAVwBeAGQAYwBkAGsAcQB8AIUAjwCUAJkAnQCiAKYA
rAC2AL8AyQDWAOIA4gDbANMAyADAAMAAwAC3ALAApQCSAHoAZwBRAEAANQAuACoAKQAm
ACQAHgAcABgAFgATAA4ADAAKAAgACAAIAAgABwAHAAgABwAGAAYABQAFAAUABQAEAAQA
BAADAAMABAAEAAQABAADAAIAAgACAAEAAAAAAAAAAAD+//7//v/8//z//P/8//z//P/8
//v/+v/6//r/+v/6//r/+P/4//n/+f/5//n/+v/5//n/+f/5//n/+P/3//X/9f/1//T/
9f/z//L/8P/v/+7/7f/t/+z/6//q/+n/5//m/+X/5P/j/+L/4f/g/+D/4P/h/+H/3//f
/9//3//h/+H/4f/i/+f/6//u//L/9P/3//r//P///wIAAwAFAAgACgAMAA4ADgAQABIA
FAAWABcAGAAaABkAGwAcAB0AHQAeAB4AHwAhACEAIQAhACIAIgAiACMAJgAmACUAJQAl
ACYAJgAmACUAJQAlACYAKAAnACcAJwAnACcAJwAoACgAJwAkACMAJgAmACYAJwAnACcA
JgAmACYAJgAmACYAJgAmACYAJgAmACYAJgAmACQAJAAkACMAIwAjACMAIwAjACMAIwAi
ACIAIgAiACIAIgAiACIAIgAgACAAIAAgACAAIAAgAB8AHwAfAB8AHwAfAB8AHwAfAB8A
HwAfAB8AHwAfAB8AHwAgACAAIAAgAB4AHgAeAB4AHgAdAB0AHQAdAB0AHQAdAB0AHQAd
AB0AHQAdABwAHAAcABwAHAAcABwAHAAcABwAHAAcABwAHAAcABsAGwAbABwAHAAbABsA
GwAbABsAGwAdAB0AHAAcABoAGgAaABsAGQAZABkAGQAZABkAGQAYABoAGgAcABoAGgAa
ABoAGgAaABoAGgAaABoAGgAaABsAHAAdAB4AIAAhACEAIgAgACAAIQAhACEAIwAkACQA
JAAkACQAIgAhAB8AGwAaABcAFgAVABQAEgASABIAEAARABAADwAOAAwADAANAA8AEgAT
ABMAEwATABQAFAAUABYAFgAXABcAFQAVABUAFQATABMAEwATABMAEwATABMAFQAVABUA
FQAVABUAFQAVABMAEwATABMAEwATABMAEwATABMAEwATABEAEAAQABAAEgASABIAEwAS
ABEAFQAWABQAEQAOAAoAAwD9//P/5//b/9H/xv+9/7n/wf/U/+//DwApADkASABSAFUA
VQBaAF0AWwBYAF4AYQBgAGMAaQByAHsAhQCMAJUAmQCcAJ4ApACoAK8AuwDEANAA3gDh
AN8A3ADUAMgAxADHAL4AtQCuAKIAiwB1AGIATwBAADQALwAsACgAJgAiACAAGgAXABQA
EgAOAAwADAAMAAsACQAIAAgACQAIAAgABwAFAAUABQAEAAQABAADAAMAAAAAAAAAAAD/
//7//v/+/////v/+//7//P/6//r/+v/6//r/+v/6//r/+v/6//n/+P/4//j/+P/2//b/
9P/0//X/9f/1//X/9v/1//X/9f/0//P/8f/v/+3/7f/t/+z/6f/n/+b/5P/l/+T/4//j
/+L/4f/g/9//3//e/93/3P/c/9z/3P/c/9v/2v/a/9n/2f/Z/9n/2f/Z/9n/2f/a/9z/
3f/d/97/3//h/+P/5P/m/+j/6P/p/+z/7v/w//L/8v/0//b/+P/4//n/+v/8//3///8A
AAEAAwAEAAQABQAFAAUABQAFAAYABgAGAAcABgAGAAUABQADAAQABAAEAAUABQAFAAYA
CAAHAAcABwAFAAUABQAGAAUABQADAAMABAAEAAQABQAFAAUABAAEAAQABAAEAAQABAAE
AAQABAAEAAQABAAEAAIAAgACAAEAAQABAAEAAQABAAEAAQAAAAAAAAAAAAAAAAAAAAAA
AAACAAIAAgACAAAAAAAAAP//AQABAAEAAQD///////////3//f/9//3//f/9//3//f/8
//z//P/8//z//P/8//z//P/7//v/+//7//v/+//7//n/+f/5//n/+//7//r/+v/6//r/
+v/6//j/+P/4//j/+P/4//j/+P/2//X/9f/1//j/+P/3//f/9//3//f/9//3//f/9v/2
//b/9v/2//f/9f/1//X/9f/1//X/9f/0//T/9P/0//b/9v/2//b/9P/0//T/9P/1//b/
9//4//j/+P/5//n/+P/4//j/+f/5//n/+//8//z//P/8//z/+v/3//X/8f/u/+z/7P/s
/+z/7P/s/+z/7P/r/+r/6f/m/+b/5v/n/+n/7P/t/+3/7f/t/+7/7v/s/+z/7P/t/+//
7//v/+//7//v/+//7//v/+//7//v/+3/7f/t/+3/7//v/+//7//v/+//7//v/+//7//v
/+//7//v/+//7//v/+//7v/u/+7/7v/u/+7/7//w//H/8f/w//D/7//s/+j/4//f/9X/
y//B/7f/rP+j/5//pf+2/8//6/8HABkAJgAwADUANwA6AD0AOwA2ADgAPQA+AEEARQBO
AFcAYwBsAHMAeQB8AH4AgACGAJEAmQCgAK4AvADHAMcAxAC8ALAAqgCrAKQAmQCUAIgA
cQBZAEYAMwAiABgAEQAMAAoACAAEAAAA/v/9//z/9v/0//L/8v/y//P/8f/w//D/7//u
/+7/7f/t/+3/7f/s/+7/7v/t/+3/7P/s/+z/7P/r/+r/6v/q/+v/6v/q/+r/6v/o/+j/
6P/m/+b/5v/m/+b/5v/m/+X/5P/k/+T/5P/j/+T/4//k/+P/4//j/+P/4v/h/+H/4f/f
/9//3v/d/9v/2//b/9r/2f/X/9b/1P/V/9T/0//T/9L/0f/Q/8//z//O/83/zP/L/8r/
yf/I/8n/yP/I/8f/x//H/8f/x//J/8n/yf/K/8z/zf/N/87/z//R/9P/1P/U/9b/1v/X
/9j/2v/c/97/4P/i/+T/5v/o/+n/6v/s/+3/7//w//H/8f/y//L/8//z//P/8//z//T/
9P/0//X/9v/2//X/9f/1//b/9v/2//f/9//3//j/+P/3//f/9//5//n/+f/6//n/+f/3
//f/9v/2//b/9//3//f/9v/2//j/+P/4//j/+P/4//j/+P/4//j/+P/4//j/+P/4//f/
9//3//f/9//3//f/9//2//b/9v/2//b/9v/2//b/9v/2//b/9v/2//j/+P/4//f/9//3
//f/9//5//n/+f/5//n/+f/5//n/+f/5//n/+f/4//j/+P/4//j/+P/4//j/+P/3//f/
9//5//n/+f/5//f/9//3//f/+f/5//j/+P/4//j/+P/4//b/9v/2//b/+P/4//j/+P/2
//X/9f/1//b/9v/1//X/9f/1//X/9f/1//X/9P/0//b/9v/2//f/9f/1//X/9f/3//f/
9//2//b/9v/2//b/9v/2//b/+P/4//j/+P/4//j/+P/4//j/+P/4//j/+v/6//r/+v/8
//z//P/8//////8AAAAAAAABAAEAAQAEAAYABwAIAAgACAAGAAMAAQD9//z/+v/6//r/
+v/6//r/+v/4//f/9v/1//T/9P/0//X/9//6//v/+//7//v//v/+//7//v8AAAEAAQAB
AAEAAQABAAEAAQABAAEAAQD//////////wEAAQABAAEAAQABAAEAAQABAAEAAQABAAEA
AQABAAEAAQABAAEAAQACAAIAAgACAAAAAAABAAIAAwAFAAYABgAFAAIA/v/3//H/6f/b
/9P/yf++/7X/sf+3/8b/3//9/xkAKwA6AEYASwBLAFAAVQBRAE4AUgBXAFgAWQBfAGgA
cQB7AIQAiwCPAJQAmACcAKQArwC1AL4AzADWANkA1QDOAMIAugC6ALkArgCnAJwAigBx
AF0ASgA3ACoAJAAjAB4AGAAUABIAEAAMAAkABgAGAAIAAAAAAAAA///9//z//P/9//z/
/P/7//3//f/9//z/+v/6//n/+f/6//r/+v/6//n/+P/4//j/9//2//b/9v/4//b/9v/2
//b/9v/2//b/9P/0//T/8//y//L/8v/y//L/8v/w//D/8f/x//H/8f/w/+//7//v/+3/
7f/s/+v/6//r/+v/6v/p/+f/5v/k/+X/5P/j/+P/4v/h/+D/3//d/9z/2//a/9v/2v/Z
/9j/1//W/9b/1f/V/9X/1f/V/9f/1//X/9j/2P/Z/9n/2v/b/93/3//g/+L/5P/k/+X/
6P/q/+z/7v/u//D/8v/0//b/9//4//r/+//9//7//////wAAAAABAAMAAwADAAMABAAE
AAQABQAEAAQAAwADAAUABgAGAAYABwAHAAcACAAIAAcABwAHAAcABwAHAAgACQAJAAcA
BwAIAAgACAAJAAsACwAKAAoACgAKAAoACgAKAAoACgAKAAoACgAKAAoACgAKAAoACQAJ
AAkACQAJAAkACQAJAAgACgAKAAoACgAKAAoACgAKAAoACgAKAAoACgAKAAoACQAJAAkA
CQAJAAkACQAJAAkACQAJAAkACQAJAAkACQAJAAoACgAKAAoACAAIAAgACAAKAAkACQAJ
AAkACQAJAAkACwALAAsACwALAAsACgAKAAoACgAKAAoACAAIAAgACAAKAAoACgAKAAwA
CwALAAsADAAMAAsACwANAA0ADQANAA0ADQAMAAwADAAMAAwADQANAA0ADQANAAsACwAL
AAoACgAKAAwADAAMAAwADAAKAAoACgAKAAwADAAMAAwADAAMAAwADAAOAA4ADgAOAA8A
EAARABIAFAAVABUAFgAWABYAFwAXABUAFwAYABgAGAAYABgAFgAVABMADwAOAAwADAAM
AAwADAAMAAwACgAHAAYABQAEAAYABgAHAAkACgALAAsACwALAAwADAAMAA4ADgAPAA8A
DwAPAA8ADwANAA0ADQANAA0ADQANAA0ADQANAA0ADQANAA0ADQANAA0ADQANAA0ACwAL
AAsACwALAAsACwALAAsACgAKAAoACgAKAAoACwAOAA8ADQAOAA4ADQAIAAIA///3/+v/
3//V/8n/wP+3/7f/wf/W//X/EwAtAD0ASgBQAFMAVQBaAFkAVQBYAF4AXwBgAGUAawB0
AH8AiwCQAJUAmwCgAKIApgCwALkAwwDOANwA4gDfANkA0gDGAMIAxADBALoAtQCmAJAA
eQBnAFQAQwA4ADQAMQAsACoAJgAkACAAHAAZABYAFAASABAAEAAQAA8ADQAMAAwACwAK
AAoACQAJAAkACQAIAAYABgAFAAUABAAEAAQABAAFAAQABAAEAAEAAAAAAAAAAgAAAAAA
AAD+//7//v/+//7//v/+//3//P/8//z//P/6//r/+P/4//n/+f/5//n/+P/3//f/9//5
//n/+P/3//X/9f/1//T/8//x//D/7v/t/+z/6//r/+r/6f/o/+f/6f/o/+f/5v/j/+L/
4f/g/9//3v/e/93/3f/d/93/3f/d/93/3f/e/+D/4f/h/+L/4//l/+f/6P/q/+z/7P/t
/+7/8P/y//T/9P/2//j/+v/8//3//v8AAP//AQACAAMAAwAEAAQABQAHAAcABwAHAAYA
BgAGAAcACAAIAAcABwAHAAgACAAIAAgABwAGAAYABgAFAAUABQAFAAUABQAGAAcABwAF
AAUABAAEAAQABQAFAAUABAAEAAYABgAGAAYABAAEAAQABAAEAAQABAAEAAQABAAEAAMA
AwADAAMAAwABAAEAAQAAAAAAAAAAAAAAAgACAAIAAgAAAAAAAAAAAAAAAAAAAP//AQAB
AAEAAQD//////////wEAAQABAAEAAQABAAEAAQAAAAAAAAAAAAAAAAAAAAAA/v/9//3/
/f///////////////////////f/9//z//P/+//7//v/+//z//P/8//z//P/8//z//P/8
//v/+//7//z//P/7//v/+//7//v/+//7//v/+v/6//r/+v/6//v/+//7//v/+//5//n/
+f/4//z//P/8//z//P/8//3//v8AAAEAAQAAAP/////9//3///8AAAIAAgACAAIAAgD/
//3/+f/3//T/8//y//L/8v/y//L/8P/v/+7/7f/s/+z/7P/t/+3/8P/x//H/8//z//T/
9P/0//T/9P/1//X/9f/1//X/8//z//P/8//z//P/8//z//P/8//z//P/8//z//P/8//z
//P/8//z//X/9f/1//X/9f/1//X/9f/0//P/8f/w//D/8P/w//D/8f/y//P/9f/0//T/
8//w/+r/5f/d/9P/yf+9/7X/qv+h/5v/n/+w/8n/5/8FABsAKAAyADcAOQA8AEEAPwA8
ADwAQQBCAEEARQBMAFcAYQBoAG8AcwB4AHwAfgCCAIkAkwCaAKQAtAC/AL8AvAC4ALAA
pgClAKQAmwCSAIwAeQBfAEoANwAmABgADQAIAAQAAgAAAP7/+v/3//T/8v/u/+z/7P/s
/+v/6f/o/+j/5//m/+b/5f/l/+X/5f/k/+P/4v/g/9//3v/e/97/3v/f/97/3v/e/93/
3P/c/9z/3P/a/9r/2v/a/9r/2v/a/9j/2P/Y/9f/1P/U/9T/1P/U/9T/0v/S/9P/0//T
/9P/0P/P/8//z//P/8//zv/N/8v/y//L/8r/y//J/8j/xv/D/8L/wf/B/8D/v/++/73/
vf+8/7v/uv+7/7r/uf+4/7f/tv+2/7X/t/+3/7f/t/+3/7f/t/+4/7j/uf+5/7r/vf+/
/8H/wv/C/8T/xP/F/8b/yP/K/8z/zv/Q/9L/1P/W/9f/2P/a/9v/3f/e/9//3f/e/97/
3//h/+H/4f/h/+T/5P/k/+X/5P/k/+P/4//l/+b/5v/m/+X/5f/l/+b/5v/l/+X/5f/l
/+X/5f/m/+X/5f/j/+P/5P/k/+T/5f/l/+X/5P/k/+T/5P/k/+T/4v/i/+L/4v/k/+T/
5P/k/+T/5P/k/+P/4//j/+P/4//h/+H/4f/g/+D/4P/g/+D/4P/g/+D/4P/g/+D/4P/g
/+D/4P/g/9//3f/d/93/3f/d/93/3f/d/93/3f/d/93/3f/d/93/3f/e/97/3v/e/9z/
3P/c/9z/3v/d/93/3f/d/93/3f/d/9v/2//b/9v/3f/d/9z/3P/a/9r/2v/a/9r/2v/a
/9r/2v/a/9r/2v/a/9n/2f/Z/9r/2v/Z/9n/1//X/9f/1//X/9f/1v/W/9b/1v/W/9f/
2f/Z/w==
         </WaveFormData>
      </LeadData>
      <LeadData>
         <LeadByteCountTotal>10000</LeadByteCountTotal>
         <LeadTimeOffset>0</LeadTimeOffset>
         <LeadSampleCountTotal>5000</LeadSampleCountTotal>
         <LeadAmplitudeUnitsPerBit>4.88</LeadAmplitudeUnitsPerBit>
         <LeadAmplitudeUnits>��V</LeadAmplitudeUnits>
         <LeadHighLimit>2147483647</LeadHighLimit>
         <LeadLowLimit>268435456</LeadLowLimit>
         <LeadID>V2</LeadID>
         <LeadOffsetFirstSample>0</LeadOffsetFirstSample>
         <FirstSampleBaseline>0</FirstSampleBaseline>
         <LeadSampleSize>2</LeadSampleSize>
         <LeadOff>FALSE</LeadOff>
         <BaselineSway>FALSE</BaselineSway>
         <ExcessiveACNoise>FALSE</ExcessiveACNoise>
         <MuscleNoise>FALSE</MuscleNoise>
         <LeadDataCRC32>1258817510</LeadDataCRC32>
         <WaveFormData>
HAAcABwAHAAcABwAHAAcAB4AHgAeAB4AHgAeAB4AHgAgACAAIAAgACIAIgAiACIAIAAg
ACAAIAAiACIAIgAiACIAIgAiACIAJAAkACQAJAAkACQAJAAkACUAJgAnACgAKQAqACsA
LAAqACoAKgAqACoAKgAqACoAKAAoACgAKAAlACQAIwAiACEAIAAfAB4AHAAaABgAFgAV
ABQAEwASABEAEAAPAA4ACwAKAAkACAAIAAgACAAIAAYABgAGAAYABgAGAAYABgAEAAQA
BAAEAAQABAAEAAQABgAGAAYABgAEAAQABAAEAAYABgAGAAYABgAGAAYABgAGAAYABgAG
AAYABgAGAAYABgAGAAYABgAGAAYABgAGAAQABAAEAAQAAgACAAIAAgAEAAQABAAEAAQA
BAAEAAQABAAEAAQABAAEAAQABAAEAAIAAgACAAIAAgACAAIAAgAAAAAAAAAAAAAAAAAA
AAAA/v/+//7//v/8//z//P/8//z//P/8//z//P/8//z//P/8//z//P/8//r/+v/6//r/
+v/6//r/+v/6//r/+v/6//r/+v/6//r/+v/6//r/+v/6//r/+v/6//j/+P/4//j/+v/6
//r/+v/4//j/+P/4//j/+P/4//j/+P/4//j/+P/4//j/+P/4//n/+v/7//z/+v/7//v/
+//+//////////////////////8BAAIAAgABAAEA///+//v/+//6//r//P/9//7//v/8
//z//P/9//v/+f/4//j/+v/6//r/+v/2//X/9P/0//b/9v/3//f/9f/1//X/9f/0//T/
9P/z//P/8//z//P/8v/y//L/8v/y//L/8v/y//L/8v/y//L/8P/w//D/8P/y//L/8v/z
//H/8f/x//H/8//z//P/9P/4//v/AAAIAA0AFQAdACgANABEAFwAcQCIAKEAugDJANUA
4ADiAMwAnwBqADUACwD3/+r/2v/P/9X/5v/y//v/BAAMABUAIAAmACUAIgAkACUAIAAY
ABAACgAHAA4AGAAZABkAIAAeABIABQD+//n/8//x/+r/5//m/+P/2//X/9n/2v/d/+D/
5v/r//D/9P/3//z/AgAEAAcACQAKAAoACwALAAsACwALAAsACwAMAA0AEAARAA8ADwAP
ABAAEAARABEAEQATABQAFAAUABIAEgAUABQAFAAUABQAFAAUABQAFQAVABUAFQAXABcA
GQAaABoAGgAYABgAGAAYABoAGwAbABwAHAAcABwAHQAbABsAGwAcABwAHAAdAB0AHQAd
AB0AHQAfAB8AHwAfABwAHAAdAB4AHAAcAB0AHQAdAB0AHQAdABsAGwAbABsAHQAeAB4A
HgAeAB4AHwAfACAAIQAiACMAIgAjACMAIwAjACQAJAAkACYAJgAmACYAJgAmACQAIwAl
ACQAIwAiACMAIAAeAB4AHQAdABwAGQAYABcAFgATABMAEAAQAA8ADwAPAA8ADwAOAA0A
DQANAAsACgAKAAoADAALAAsACwALAAsACgAKAAsACwALAAsACwALAAsACwAJAAoACgAK
AAoACgAKAAoACgAKAAsACwALAAsACwALAAwADAALAAoACAAIAAkACQAJAAkACQAIAAgA
CAAHAAYABgAGAAYABQAFAAUABQAFAAIAAQABAAEAAwADAAEAAAAAAAAAAAAAAP3//f/9
//z//P/8//z/+//7//v/+f/5//n/+v/6//r/+v/5//n/+f/3//f/9//3//j/+P/4//j/
9v/2//b/9v/4//f/9//3//f/9//3//b/9v/2//b/9v/4//j/+P/4//b/9v/2//b/9v/1
//X/9f/2//b/9v/2//b/9f/1//b/9v/1//X/9v/2//X/9P/0//T/8//z//P/9f/1//T/
9P/0//T/9P/2//b/9v/2//b/9v/2//b/9v/2//b/9v/4//j/+P/4//r/+v/6//r/+//7
//v//P/9//3//f/9/////////wEAAQACAAIAAQABAP///v/7//3//P/8//z/+//8//z/
+v/6//r/+//7//n/+P/4//j/+P/4//j/9v/3//b/9v/2//T/9f/1//X/9f/1//X/9P/2
//b/9f/1//X/9f/1//T/9P/0//T/9P/y//L/8v/y//T/9P/0//T/9P/0//T/9P/0//T/
9f/1//f/9//3//f/9//3//j/+v///wQACgATABsAIQAqADgASgBcAHMAjAClALoAxwDT
ANgA0ACuAH8ASgAbAP//9f/q/9z/1f/f/+7//P8DAAoAEAAfACoAMAAzADIAMAAvACgA
HgAWABIAEQAeACgAKQApADAAMAAkABcADgAHAAMA+//0/+//7v/p/+P/3//f/+D/4//k
/+j/7f/y//j/+/8AAAQACAALAA0ADAAMAA0ADQANAA8ADwAPAA8ADwAPABEAEQARABEA
EQASABIAEwATABMAEQASABIAEgAUABQAFgAWABQAFAAUABQAFAAUABUAFQAVABUAFwAX
ABcAGAAYABgAGAAYABgAGAAYABkAGQAaABgAGAAYABkAGwAbABsAHAAaABoAGwAbAB0A
HQAdAB0AHQAdAB0AHQAcABwAHQAeABwAHAAdAB0AGwAbABsAGwAbABsAGwAbABsAHAAc
ABwAHgAeAB8AHwAeAB8AIAAhACIAIwAjACMAJQAmACYAJgAkACQAJAAkACQAJAAiACEA
IQAgAB8AHgAfABwAGgAaABcAFwAWABMAEQAPAA0ACQALAAgACAAHAAYABQAEAAMAAgAB
AAEAAQADAAIAAgACAAIAAQABAAEAAQABAAAAAAD//////////wEAAQABAAEAAQACAAIA
AgACAAIAAgACAAIAAgADAAMAAwADAAMAAwACAAIAAQAAAAIAAgADAAMAAwADAAMAAgAC
AAIAAQAAAAAAAAAAAP///f/9//3//f/+//3//f/9//v/+//5//j/+P/4//j/+P/5//n/
+f/4//b/9v/2//X/9//3//X/9f/z//T/9P/0//b/9f/1//X/9f/1//X/9f/y//L/8v/y
//T/9P/0//T/8v/x//H/8f/x//H/8f/w//L/8v/y//L/8P/w//D/8P/w//D/8P/w//D/
7//v/+//8P/w//D/8P/w/+//7//w//D/7//v//D/8P/v/+7/7v/w/+//7//v/+3/7f/u
/+//8P/x//L/8v/y//L/8//z//P/9P/1//X/9f/1//X/8//z//X/9//4//j/9//3//X/
9P/x//H/8P/w//D/8f/w//D/7v/u/+7/7//v/+3/7v/u/+7/7v/s/+z/6v/p/+j/6P/o
/+j/6//r/+v/6//p/+n/6P/o/+r/6f/p/+n/5//n/+b/5v/o/+j/6P/o/+b/5v/m/+b/
5v/m/+b/5v/m/+b/5v/m/+T/5f/l/+X/5f/l/+X/5f/l/+b/6P/r/+z/8v/5/wEACwAS
ABwAKgA8AE8AZACBAJoArwC7AMQAygC+AJkAagA3AAUA5f/a/9L/x//F/8r/1v/d/+D/
5v/t//b/AAADAAgACgAJAAgAAAD0/+b/4f/e/+L/6f/p/+j/6v/q/+X/3v/f/9//2//Y
/9X/0v/P/83/y//J/8z/zf/O/9D/0//Y/9z/4f/m/+z/8P/z//X/+P/4//n/+f/5//3/
/f/9//3//f/9//////////////8AAAIAAwADAAMAAQACAAIAAgACAAIABAAEAAYABgAG
AAYABAAEAAUABQAHAAcACQAJAAkACgAKAAoADAAMAAwADAAMAA0ADQAOAA4ADgAOAA8A
DwAPAA8AEAAQABAAEQARABEAEQARABEAEwATABMAEwAUABQAFQAWABgAGAAZABkAFwAX
ABcAFwAXABcAFwAXABkAGgAaABoAGgAaABsAGwAeAB8AIAAhACAAIQAhACEAIQAiACIA
IgAiACIAIgAiACAAIAAeAB0AHQAcABsAGgAXABQAEgASAA0ADQAMAAkABgAFAAQAAQAB
AP7//v/9//z/+//6//n/9v/1//X/9f/3//b/9v/2//b/9f/1//X/8//z//L/8v/1//X/
9f/1//X/9f/1//X/9f/2//b/9v/2//b/9v/2//b/9v/3//f/9//3//f/9//4//j/9//2
//b/9v/3//f/9//3//f/9v/2//b/9f/0//b/9v/2//X/9f/1//X/9f/0//P/8//z//P/
8//x//D/8P/w//D/8P/x//H/8f/w/+7/7v/u/+3/7f/t/+v/6//r/+z/7P/s/+r/6f/p
/+n/6f/p/+n/6f/o/+j/6P/o/+j/6P/o/+j/6v/p/+n/6f/n/+f/5//m/+j/6P/o/+j/
5v/m/+b/5v/m/+b/5v/m/+j/5//n/+f/5//m/+X/5P/m/+X/5f/m/+b/5f/l/+b/6P/n
/+b/5v/o/+f/5//n/+f/5//m/+b/5v/m/+b/6P/o/+j/6P/q/+r/6//r/+3/7v/v/+//
7v/t/+z/6//t/+//8f/y//L/8f/x/+//7v/r/+v/6v/s/+z/7f/u/+7/7P/s/+z/7//v
/+3/7P/q/+r/6v/q/+r/6P/n/+b/6P/o/+j/6f/n/+f/5//n/+f/5v/m/+b/5f/l/+X/
5f/l/+T/5P/k/+b/5v/m/+b/5P/k/+T/5P/k/+T/5P/k/+T/5P/k/+T/4//j/+P/4//l
/+X/5f/l/+b/6P/r/+7/9v///wcADwAaACQAMgBGAFsAcgCNAKQAuQDDAM4A0gDCAJkA
aAA1AAcA6//e/9L/xf/H/9L/3v/l/+z/9P/7/wgAEAARAA4ADAANAAoA/v/y/+z/6f/w
//j/+//5//r//P/2/+//6P/l/+H/3//a/9f/1P/R/8//y//L/87/0f/U/9b/2//g/+b/
6//w//T/+P/7/////v/+/////////wEAAQABAAEAAQABAAMAAwADAAMAAwAEAAYABwAH
AAcABQAGAAYABgAGAAYACAAIAAgACAAIAAgACAAIAAkACQALAAsADQANAAwADAALAAoA
CwAMAA0ADgAOAA8ADwAQABAAEAAQABEAEwATABMAFAAUABQAFQAVABUAFQAVABUAFwAX
ABcAFwAWABYAFwAYABoAGgAbABsAGQAZABkAGQAbABsAGwAbABkAGgAaABoAGgAaABsA
GwAcAB0AHgAfAB4AHwAfAB8AHwAgACAAIAAeAB4AHgAeAB4AHgAcABsAHQAcABsAGgAX
ABQAEgASAA8ADwAOAAsADAALAAoABwAFAAIAAgABAAAA///+//3//P/7//v/+//9//z/
/P/8//z/+//7//v/+//7//r/+v/7//v/+//7//v/+//7//v//f/+//7//v/8//z//P/8
//z//P/9//3//f/9//3//f/+//7//f/8//z//P/9//3//f/9//3//P/8//z/+//6//r/
+v/6//n/+f/5//n/+f/6//n/+f/5//f/9//1//T/9P/0//T/9P/1//X/9f/0//L/8v/y
//H/8//z//H/8f/v//D/8P/w/+7/7f/t/+3/7//v/+//7//u/+7/7v/u/+7/7v/u/+7/
7v/t/+3/7f/t/+3/7f/s/+7/7v/u/+7/7P/s/+z/7P/s/+z/7P/s/+z/6//r/+v/6v/q
/+r/6v/s/+v/6//s/+z/6//r/+z/7P/r/+r/6v/s/+v/6//r/+n/6//q/+r/6v/q/+r/
6v/q/+r/6v/q/+r/6v/q/+r/6v/q/+r/6v/q/+r/6v/r/+z/7f/u//D/8f/x//H/8P/x
//H/8f/z//P/8//z//P/9f/2//b/8//z//H/8P/v/+//7v/u/+z/7f/u/+7/7v/u/+7/
7//t/+v/6v/q/+r/6v/q/+r/6P/n/+b/5v/m/+b/5//n/+f/5//n/+f/5P/k/+T/4//j
/+P/4//j/+L/4v/i/+L/5P/k/+T/5P/k/+T/5P/k/+T/5P/k/+T/5P/k/+T/5f/j/+P/
4//j/+X/5f/l/+b/6v/v//b//v8FAAsAEwAgADIARgBaAHEAjAClALYAwQDNANIAwACW
AGUAMAADAOv/4f/S/8b/yf/X/+b/8P/5/wAACAATABgAHAAZABgAGgAVAAoAAgD+//j/
//8MABAADwATABYADgACAPn/8v/r/+f/4//c/9v/2P/T/8//zf/N/87/0f/W/9z/4//o
/+z/7//y//b/+v/9//v//P/8//3//f/9/////////////////wEAAQABAAEAAQACAAAA
AQABAAEAAwAEAAQABAACAAIABAAEAAQABAAEAAQABgAGAAcABwAFAAUABwAHAAkACgAK
AAoACgAKAAoACgAKAAsACwAMAAwADAAMAA0ADAALAAoACgALAAwADgAPAA0ADQANAA0A
DwAPAA8ADwAOAA4ADwAQAA8ADgAOAA0ADQANAA0ADQALAAsACwALAAsADAAMAAwADAAM
AA0ADQAMAA0ADgAPABIAEwATABMAEwAUABQAFAAUABQAFAAUABYAFgAUABMAEwASABEA
EAARAA4ADAAMAAsACwAKAAcABgAFAAQAAQADAAAAAAD///z/+//6//n/+v/5//n/+f/5
//j/+P/4//j/9//3//f/+f/5//j/+P/3//f/9//3//f/9//3//f/9//4//j/+P/4//j/
+P/4//r/+v/7//v/+//7//v/+//+//7//f/8//z//P/9//3/+//7//v/+v/4//j/9//2
//b/9v/2//X/9f/1//X/9f/0//P/8//z//P/8//x//D/8P/w//D/8P/v/+//7//u/+7/
7v/u/+3/6//r/+n/6f/r/+z/7P/s/+7/7f/t/+3/6//r/+v/6//s/+z/7P/s/+r/6v/q
/+r/6v/p/+n/6f/r/+v/6//q/+j/6P/o/+j/6v/q/+r/6v/o/+j/6P/o/+j/5//n/+f/
6P/o/+j/6P/o/+f/5//o/+r/6f/p/+r/6P/n/+b/5v/o/+f/5//n/+n/5//o/+b/5v/m
/+b/6P/o/+j/6P/o/+j/6P/o/+r/6v/q/+r/6//r/+v/7P/r/+v/6//r/+v/6//r/+3/
7f/u/+7/7f/u/+3/7f/r/+n/6P/o/+j/5//o/+j/5v/o/+j/6f/p/+f/5v/m/+b/5v/m
/+b/5P/j/+L/4v/i/+L/4//j/+P/4//j/+P/4v/i/+L/4f/h/+H/4f/h/+D/4P/g/+D/
4P/g/+D/4P/g/+D/4P/g/+D/4v/i/+L/4v/g/+D/4f/h/+H/4f/h/+H/4f/h/+L/5P/n
/+z/9P/9/wMACwAUAB4ALgBCAFUAbgCJAJ4ArQC3AMAAwACoAHsASgAXAPH/4//a/8z/
wf/F/9D/3P/j/+j/8P/5/wQADAARABIAEAAPAA4AAgD4//L/7//w//j//f/9//7//v/4
/+3/5v/l/+H/3f/a/9X/0v/P/83/y//L/8r/y//O/9D/1f/a/97/4//o/+7/8v/1//f/
+P/4//n/+f/5//v/+//7//v/+//7//3//f/9//3//f/+//7///////////8AAAAAAAAA
AAAAAgACAAIAAgACAAIAAgACAAMAAwADAAMABQAFAAUABgAGAAYACAAIAAgACAAIAAkA
CQAKAAoACgAKAAsACwALAAsADAAKAAoACwALAA0ADQANAA0ADQANAA0ADQANAA4AEAAS
ABAAEAARABEAEQARABEAEQATABMAEwATABMAFAAUABQAEgASABMAEwAWABcAGAAZABoA
GwAbABsAHQAeAB4AHgAeAB4AHgAeABwAHAAaABkAGwAaABkAGAAWABIADwAOAAsACwAK
AAcABAADAAIA//8BAP7//v/9//r/+f/4//f/9P/z//P/8//1//T/9P/0//L/8f/x//H/
8f/x//D/8P/x//H/8f/x//H/8f/x//H/8//0//T/9P/y//L/8v/y//T/9P/1//X/9f/1
//X/9f/0//T/8//y//T/9P/1//X/9f/1//X/9P/0//T/8//y//L/8v/y//H/7//v/+//
7//w/+//7//v/+//7//t/+z/7P/s/+z/7P/t/+3/7f/s/+r/6v/q/+n/6//r/+n/6f/n
/+j/6P/o/+j/5//n/+f/6f/p/+n/6f/m/+b/5v/m/+j/6P/o/+j/5v/l/+X/5f/l/+X/
5f/k/+T/5P/k/+T/5P/k/+T/5P/k/+T/5P/k/+T/4//j/+P/5P/k/+T/5P/m/+X/5f/m
/+T/4//j/+T/5v/l/+T/5P/k/+P/4//j/+P/4//k/+T/5P/k/+T/5P/k/+T/5P/m/+b/
5v/m/+b/5//n/+f/5v/n/+f/5//o/+n/6v/r/+z/7f/t/+z/7f/t/+v/6v/n/+f/5v/m
/+b/5//o/+j/6P/o/+j/6f/n/+X/5P/k/+b/5v/m/+b/5P/j/+L/4v/g/+D/4f/h/+P/
4//j/+P/4v/i/+L/4f/h/+H/4f/h/+D/4P/g/+D/4P/g/+D/4P/i/+L/4v/i/+D/4P/g
/+D/4v/i/+L/4//j/+P/4//j/+H/4f/h/+L/6P/r/+7/9P/7/wMADQAWACAAMABEAFkA
cACLAKIAsQC7AMQAxgC0AIsAWgApAPv/3//U/8r/wf/D/87/2v/h/+T/6P/v//r/AAAD
AAYABAAFAAQA+v/s/+L/2//a/+L/5//l/+b/6P/m/+H/3P/b/9n/1//U/9P/0P/P/83/
y//J/8r/zf/Q/9L/1//e/+L/5f/q/+7/8P/1//n//P/+////////////////////AQAB
AAMAAwADAAMAAwAEAAIAAwADAAMABQAGAAYABgAGAAYACAAIAAgACAAIAAgACgAKAAsA
CwALAAsADQANAA8AEAAQABAAEAAQABAAEAAQABEAEQASABIAEgASABMAEwATABMAFAAW
ABYAFwAXABcAFwAXABcAGQAZABkAGQAaABoAGwAcABoAGgAbABsAHQAdAB0AHQAfAB8A
HwAfACEAIgAiACIAIgAiACMAIwAkACUAJgAnACoAKwArACsAKQAqACoAKgAoACgAKAAo
ACoAKgAoACcAJgAkACIAIAAfABwAGgAaABcAFwAWABMAEAAPAA4ACwALAAgACAAHAAQA
AwACAAEAAgABAAEAAQD///7//v/+//7//f/9//3//f/9//z//P/9//3//f/9////////
/////f/+//7//v/+//7//v/+/wAAAAABAAEA//////////8CAAIAAQAAAAAAAAABAAEA
AQABAAEAAAAAAAAA///+//7//v/+//3////////////8//v/+//7//3//f/7//r/+v/6
//r/+v/5//n/+f/4//j/+P/4//f/9//3//X/9f/z//T/9P/0//T/8//z//P/8f/x//H/
8f/y//L/8v/y//L/8v/y//L/8v/x//H/8f/x//H/8f/w//D/8P/w//D/8v/y//L/8v/w
//D/8P/w//D/7//v/+//8P/w//D/8P/w/+//7//w//L/8f/x//L/8v/x//D/8P/w/+//
7//v//H/8f/y//D/8P/w//D/8P/w//D/8P/w//D/8P/w//D/8P/w//D/8v/y//L/8v/y
//L/8v/z//X/9f/2//f/9//3//f/9//3//f/+f/7//z//P/7//v/+//6//f/9//0//T/
9P/1//j/+P/2//b/9v/3//f/9f/y//L/8v/y//L/8v/w/+//7v/u/+7/7v/v/+//7//v
/+3/7f/s/+z/7v/t/+3/7f/r/+v/6v/q/+z/7P/s/+z/7P/s/+z/7P/s/+z/7P/s/+7/
7v/u/+7/7P/t/+3/7f/v/+//7//v//H/8P/y//X/+v8CAAsAEQAZACQAMAA+AFIAZwB+
AJkAsgDDAM0A2gDeAMoAnwBsADkACwDz/+j/2v/P/9P/4v/s//P/+v8CAAsAGAAeAB8A
HAAcAB0AGAAOAAYAAAD//wYAEAARAA8AEgAQAAgA///2//P/7//r/+b/4f/e/9v/1//T
/9P/1v/Z/9z/4v/p/+7/7v/x//b/+v8AAAMABwAIAAYABwAHAAcABwAHAAcABwAJAAkA
CwALAAkACQAJAAoACgALAAsACwALAAwADAAMAAwADAAOAA4ADgAOAA4ADgAMAAwADQAN
AA8ADwARABEADwAQABAAEAAQABAAEAAQABAAEQARABIAEgASABIAEwATABMAEwAUABIA
EgATABMAFQAVABUAFQAVABUAFQAVABQAFAAVABYAFgAWABcAFwAVABUAFQAVABUAFQAV
ABUAEwAUABQAFAAUABQAFQAVABYAFwAYABkAGgAbABsAGwAbABwAHAAcAB4AHgAeAB4A
HAAcABoAGQAaABoAGgAaABkAFgAUABQAEQARABAADQANAA0ADQALAAkABgAGAAUABAAD
AAIAAQAAAP///////////v/+//7/AAD////////9//3//P/8//7///8AAAEA////////
/////wAAAAAAAAIAAgACAAIAAAAAAAEAAQABAAEAAQABAAIAAgABAAAAAAAAAAEAAQAB
AAEAAQAAAAAAAAD///7/AAAAAAAA//////////////7//f/9//3//f/9//v/+v/6//r/
+v/6//n/+f/5//j/+P/4//j/9//3//f/9f/1//f/+P/4//j/9v/1//X/9f/1//X/9f/1
//T/9P/0//T/9P/0//T/9P/0//P/8//z//P/8//z//L/9P/0//T/9P/0//T/9P/0//T/
9P/0//T/9P/z//P/8//y//L/8v/y//T/8//z//T/9P/z//P/9P/0//P/8v/y//T/8//z
//P/8f/x//L/8v/y//L/8v/y//L/8v/y//L/8v/y//L/8v/y//L/8v/y//L/8v/y//P/
9P/1//b/9//3//f/+P/5//n/+f/5//n/+f/5//v/+//8//z/+//9//v/+v/3//X/9P/0
//T/9f/2//b/9P/2//b/9//3//P/8v/y//L/8v/y//L/8P/v/+7/7v/u/+7/7//v/+//
7//v/+//7v/u/+7/7f/t/+3/7f/t/+z/7P/s/+z/7P/q/+r/6v/q/+v/7P/t/+7/7P/s
/+z/7P/s/+z/7f/t/+3/7f/t/+3/7f/t/+z/8P/3//z/AgAJABEAGQAiADAAQgBWAGsA
hACfALQAvwDLANIAzACsAH0ATAAbAPv/7//i/9L/zf/Z/+b/8P/5/wIACAATABwAIgAj
ACIAJAAjABoAEAAMAAgABwASABwAHQAhACYAJAAYAAsAAgD5//H/7f/m/+H/4P/b/9X/
0//T/9T/1f/a/+D/5f/q/+7/8//4//z//v///wEAAgACAAMAAwADAAMAAwADAAMAAwAD
AAUABQAHAAcABwAIAAcABwAGAAUABwAIAAgACAAKAAoADAAMAAsACgAJAAgACQAKAAwA
DQALAAsADQANAA0ADgAOAA4AEAAQABAAEAAOAA8ADwAQABIAEgASABMAEQARABEAEgAS
ABIAEwATABUAFQAVABUAFgAVABQAEwAUABQAFQAWABQAFAAVABUAFQAVABUAFQATABMA
EwATABMAFAAUABQAFgAWABcAFwAWABcAGAAZABwAHQAdAB0AHQAeAB4AHgAeAB4AHgAe
ABwAHAAaABkAGwAaABkAGAAZABYAFAAUABEAEQAQAA0ADAALAAoABwAJAAYABgAFAAQA
AwACAAEAAAD///////////7//v/+//z/+//7//v//P/9//3//v/9//3//f/9//3//f/9
//3//f/+//7//v/+//7//v/+//7//v/////////////////+//7//f/8//7//v//////
/f/9//3//P/8//z/+//6//r/+v/6//n/+f/5//n/+f/4//f/9//3//f/9//1//T/9v/2
//b/9v/1//X/9f/0//L/8v/y//H/8v/z//L/8//y//L/8f/w//L/8f/x//H/7//v/+//
7//u/+7/7v/u/+7/7v/u/+7/7P/r/+v/6//s/+3/7v/u/+z/7P/s/+z/7P/s/+z/7P/u
/+7/7v/u/+z/6//r/+v/7P/s/+z/7P/s/+v/6//s/+z/6//r/+z/7P/r/+r/6v/s/+v/
6//r/+3/7v/u/+7/7v/u/+7/7//v/+//8P/x//H/8f/x//H/8f/x//H/8//0//T/9f/1
//P/8v/v/+//7v/u//D/8f/y//L/8P/w//D/8f/x/+//7v/u//D/8P/w//D/7v/t/+z/
7P/s/+z/7f/t/+3/7f/t/+3/6v/q/+r/6f/r/+v/6//r/+j/6P/o/+j/6v/q/+r/6v/q
/+r/6v/q/+r/6v/q/+r/7P/s/+z/7f/r/+v/6//r/+v/6//r/+z/7P/v//T/+P8BAAkA
EwAaACYANABGAFkAbgCHAKAArwC5AMAAxgC2AI0AXAAtAAMA6//k/9r/0f/R/9r/5v/r
/+z/8P/5/wQADAATABwAHAAZABgAEgAEAPj/8//w//j////9//z/AAD+//X/7P/r/+v/
6f/m/+P/3v/b/9n/1f/T/9T/1f/Y/9z/3//k/+j/6//w//T/+P/7////AgACAAMAAwAD
AAMAAwADAAMABAAFAAgACQAJAAkACQAKAAoACwALAAsACwAMAAwADAAKAAoADAAMAA4A
DgAOAA4ADAAMAA0ADQAPAA8AEQARAA8AEAAQABAAEAAQABAAEAASABMAEwAUABQAFAAU
ABUAFQAVABUAFgAWABYAFwAXABkAGQAZABkAGwAbABsAGwAaABoAGwAcABwAHAAdAB0A
HQAdAB0AHQAfAB8AHwAfACEAIgAiACIAIAAgACEAIQAkACUAJgAnACgAKQApACkAKwAs
ACwALAAsACwALAAsACsAKgAnACUAJwAmACUAJAAhAB4AHAAcABcAFwAWABMAEgARABAA
DQALAAgACAAHAAQAAwACAAEAAgABAAEAAQD///7//v/+/wAA/////////v/9//v/+v/7
//v/+//7//v/+//7//v/+//8//z//P/8//z//P/8//z//P/9//3/+//7//v/+//8//z/
+//6//j/+P/5//n/+f/5//n/+P/4//j/9//2//j/+P/4//f/9//3//f/9//2//X/9f/1
//f/9//1//T/8v/y//L/8v/z//P/8//y//L/8v/y//H/8f/x/+//7//v//D/8P/w/+7/
7f/t/+3/7f/t/+3/7f/u/+7/7v/u/+z/7P/s/+z/7v/t/+3/7f/r/+v/6//q/+z/7P/s
/+z/7P/s/+z/7P/q/+r/6v/q/+v/6//s/+3/7f/s/+v/6v/s/+v/6//s/+z/6//r/+z/
7P/t/w==
         </WaveFormData>
      </LeadData>
      <LeadData>
         <LeadByteCountTotal>10000</LeadByteCountTotal>
         <LeadTimeOffset>0</LeadTimeOffset>
         <LeadSampleCountTotal>5000</LeadSampleCountTotal>
         <LeadAmplitudeUnitsPerBit>4.88</LeadAmplitudeUnitsPerBit>
         <LeadAmplitudeUnits>��V</LeadAmplitudeUnits>
         <LeadHighLimit>2147483647</LeadHighLimit>
         <LeadLowLimit>268435456</LeadLowLimit>
         <LeadID>V3</LeadID>
         <LeadOffsetFirstSample>0</LeadOffsetFirstSample>
         <FirstSampleBaseline>0</FirstSampleBaseline>
         <LeadSampleSize>2</LeadSampleSize>
         <LeadOff>FALSE</LeadOff>
         <BaselineSway>FALSE</BaselineSway>
         <ExcessiveACNoise>FALSE</ExcessiveACNoise>
         <MuscleNoise>FALSE</MuscleNoise>
         <LeadDataCRC32>3892268876</LeadDataCRC32>
         <WaveFormData>
EAAQABAAEAAQABAAEAAQABIAEgASABIAEAAQABAAEAASABIAEgASABIAEgASABIAEAAQ
ABAAEAASABIAEgASABEAEAAPAA4ADwAQABEAEgASABIAEgASABUAFgAXABgAGQAaABsA
HAAcABwAHAAcABwAHAAcABwAGgAaABoAGgAaABoAGgAaABkAGAAXABYAFQAUABMAEgAQ
ABAAEAAQAA8ADgANAAwACgAKAAoACgAIAAgACAAIAAYABgAGAAYABgAGAAYABgAEAAQA
BAAEAAQABAAEAAQABgAGAAYABgAEAAQABAAEAAYABgAGAAYABAAEAAQABAAGAAYABgAG
AAQABAAEAAQABAAEAAQABAAEAAQABAAEAAIAAgACAAIAAgACAAIAAgAAAAAAAAAAAP7/
/v/+//7//v/+//7//v/+//7//v/+//z//P/8//z//P/8//z//P/8//z//P/8//r/+v/6
//r/+v/6//r/+v/4//j/+P/4//j/+P/4//j/+P/4//j/+P/4//j/+P/4//b/9v/2//b/
9v/2//b/9v/2//b/9v/2//b/9v/2//b/9v/2//b/9v/0//T/9P/0//L/8v/y//L/9P/0
//T/9P/0//T/9P/0//T/9P/0//T/8v/y//L/8v/0//T/9P/0//b/9v/2//b/9//3//f/
+P/6//r/+v/6//n/+f/5//r//P/9///////9//3//P/8//r/+f/4//j/+//8//3//f/6
//j/+v/6//j/9//3//b/9v/2//b/9P/z//L/8P/w//L/8v/y//L/8P/w//D/7//v/+//
7//v/+7/7v/u/+7/7f/t/+3/7v/u/+3/7f/t/+3/7f/t/+3/7f/t/+3/7f/w//D/8P/w
//D/8P/x//H/8f/x//L/8v/y//X/+v8BAAkAEwAhADUATABqAIcAqgDTAP4AIAFCAWIB
ewF7AVMB/gCNAB8Azf+h/4T/cf9s/3j/if+b/6j/q/+u/7v/yf/N/8z/zP/N/83/yP/F
/8b/xf/C/8f/0P/S/9P/1//b/9f/0v/T/9H/z//N/8r/y//N/87/zP/N/9H/1f/a/93/
4//o/+z/8f/z//f/+/8AAAEAAgAEAAUABQAFAAcACAAIAAgACAAKAAsADAAMAAoACwAL
AAwADAAMAAwADAANAA0ADgAOAA4ADgAPAA8ADwAQABEAEgASABEAEQARABMAEwAUABQA
EgATABMAEwATABMAFAAUABQAFQAVABUAFQAVABUAFQAWABYAFgAWABYAFgAWABYAFgAW
ABYAFgAVABUAFQAVABUAFQAVABUAFQAVABQAFAASABIAEgASABIAEgARABEAEQARABIA
EgASABMAEwATABMAFQAWABYAFwAXABkAGQAbABsAGwAbABsAGwAcAB0AHAAcABwAHAAc
ABwAGwAbABwAGwAaABkAGAAXABYAFQAWABQAEwASAA8ADgAOAA0ADgANAAwACwALAAoA
CgAKAAgABwAHAAcACQAJAAkACAAHAAcABwAHAAcABwAHAAcABwAHAAcABwAFAAYABwAH
AAcABwAIAAgABwAIAAgABwAJAAkACQAKAAkACQAIAAgACAAIAAkACQALAAsACwAKAAoA
CgAKAAoACQAJAAoACgAKAAkACAAIAAgACAAIAAcACAAHAAcABgAIAAgACAAIAAYABgAF
AAMABQAFAAYABgAEAAQAAwADAAMAAwADAAMABQAEAAMAAwACAAIAAgACAAAAAAAAAAAA
AAAAAP////8AAAAAAAAAAAAAAAAAAAAA/v///wEAAQD////////+//7//////////f/9
//3//f////7//f/9//z//P/8//z//v/+//7//f/8//z//P/8//r/+v/6//r/+P/6//j/
+v/6//r/+v/6//r/+v/6//r/+v/6//r/+P/4//j/+P/6//r/+v/6//z//P/8//3//f/9
//7//v/+//7//v///wEAAQACAAIAAwAFAAUABQADAAIAAgAAAAAAAAABAAMAAgADAAMA
AgAAAAIAAgAAAP/////+//7//v/+//z/+//6//j/+P/4//j/+P/4//j/+P/4//f/9//1
//X/9f/0//X/9v/3//f/9//3//j/+P/3//f/9//3//n/+f/5//n/+f/5//n/+v/6//r/
+v/6//r/+//7//v/+f/6//z//P///wQACQARAB0AKwA/AFoAdgCRALQA3QACASQBRAFg
AW0BWwEfAbwATQDz/7//o/+M/3//gP+O/6H/s/+6/7v/wv/P/9n/2//e/97/3f/b/9j/
0//S/9H/0v/Z/+D/4P/h/+f/6f/n/+L/4f/f/93/2f/U/9X/1f/U/9L/0//X/9v/3v/h
/+X/6v/w//P/9//7////AgAFAAYABgAHAAcABwAJAAoACgAKAAoACgALAAwADAAOAA8A
DwAQAA4ADgAOAA4ADwAPABAAEAASABIAEwATABEAEgATABQAFAATABMAEwARABEAEgAS
ABIAEwATABMAEwATABQAFAAUABUAFQAVABUAFQAVABUAFgAWABYAFgAUABQAFAAUABQA
FAAUABQAFQAVABUAFQAVABUAFQAVABMAEwASABIAEgASABIAEgASABIAEQARABMAEwAU
ABQAFgAXABcAFwAVABcAGAAYABkAGQAbABsAHQAdAB0AHQAbABsAHAAdAB4AHgAeAB4A
HgAeAB0AHQAcABsAGgAZABgAFwAWABUAFAASABEAEAAPAA4ADgANAA4ADQAMAAsACQAI
AAgACAAKAAkACQAJAAkACQAJAAgABwAHAAcABwAFAAUABQAFAAcABwAHAAcABwAIAAkA
CQAJAAkACgAKAAsADAAMAAsACwALAAsADAANAA0ADAAMAAwADAANAA0ADQANAA0ADAAM
AAwADAAMAAsACwAMAAwADAALAAoACgAKAAoACgAJAAYABQAFAAQABgAGAAYABgAGAAYA
BQADAAMAAwAEAAQABAAEAAMAAwADAAMAAwADAAMAAgABAAEAAgACAAIAAgACAAIAAgAC
AAIAAgABAAEAAAAAAAAAAAAAAAAAAAAAAAAAAQADAAMAAwADAAMAAgACAAMAAwADAAMA
AwADAAMABQAEAAMAAwACAAIAAgACAAIAAgACAAEAAAAAAAAAAAD+//7//v/+//7//v/+
////AAABAAIABAAEAAUABQAHAAgACAAIAAYABgAHAAcABQAGAAYABwALAAsACwALAAoA
CgAIAAcABAAEAAUABgAHAAcABgAEAAYABgAEAAMAAwACAAIAAgACAAAA///+//7//v/+
//7//v/+//7//v/8//v/+//7//v/+//6//r/+v/6//n/+f/5//r/+v/5//n/+f/5//n/
+f/5//n/+f/3//f/+P/4//j/+P/4//j/+f/5//n/+f/4//r/+v/7//z/AQAJABMAIQAx
AEQAYAB9AKAAxwD0ABwBPgFgAXkBgwFrASgBwwBRAO//s/+O/3X/av9w/3v/if+Y/5//
nv+n/7X/vf/A/8L/xf/D/8T/wf+6/7X/tP+3/7z/wP/B/8H/xf/J/8j/yf/N/8//zf/M
/8v/zf/O/9D/z//R/9f/2v/d/9//4v/m/+v/7//z//n//P///wIABAAFAAUABQAHAAgA
CAAIAAgACAAJAAoACgAKAAsACwAMAA4ADgAOAA4ADQANAA4ADgAOAA4ADwAPAA8AEAAR
ABIAEAAPAA8ADwARABEAEgASABIAEwATABMAEwATABQAFAAUABUAFQAVABMAEwATABMA
FgAWABYAFgAUABQAFAAUABYAFgAWABYAGQAZABkAGQAXABcAFwAXABkAGQAYABgAGAAY
ABgAGAAWABYAFQAVABYAFwAZABoAGgAbABsAGwAbAB0AHgAeAB8AHwAhACEAIQAhACEA
IQAhACEAIgAjACMAIgAhACAAHgAeAB0AHQAbABkAFwAVABQAEwASABEAEAAOAA0ADAAJ
AAgACAAHAAYABQAEAAMAAQAAAAAAAAD+//3//f/9//3//f/9//z/+//7//v/+//9//3/
/f/9//3//f/9//3/+//8//3//f/9//3//v/+//3//v/+//3//f/9//3//v/9//3//P/8
//z//P/9//3//f/9//3//P/8//z//P/8//v/+//8//z//v/9//z//P/8//z//P/7//z/
+//7//r/+P/4//j/+P/6//r/+f/3//X/9f/2//b/9v/2//X/9f/1//X/9f/1//X/9P/z
//P/9P/0//T/9P/y//L/8v/y//T/9P/z//P/8v/y//L/8v/y//L/8v/y//L/8//1//X/
8//z//P/8v/y//P/8//z//P/8//z//P/8//y//H/8f/y//L/8v/y//T/9P/0//P/9P/0
//T/9P/0//T/9P/0//T/9P/y//L/8v/y//L/8//0//X/9v/2//f/9//3//j/+P/4//j/
+P/5//n/+f/6//r/+//9//3//f/9//z//P/6//n/+P/6//v//P/9//v/+v/4//r//P/6
//n/+f/2//b/9v/2//T/8//y//D/8v/y//L/8v/w//D/8P/w/+//7//v/+//7f/s/+z/
7P/s/+v/6//r/+z/7P/r/+v/6//r/+v/6//t/+3/7f/t/+v/7P/s/+z/7P/s/+z/7f/t
/+3/7f/u/+7/8P/z//T/+/8DAA0AGwAvAEgAYgB/AKIAzQD4ABwBQAFiAXsBgQFlARwB
sQBBAOP/p/+E/2v/Yv9q/3n/i/+W/5v/nv+n/7X/u/+6/7j/u/+7/7j/tf+w/6//sP+3
/7z/vv+9/7//wf/F/8T/w//D/8P/wf/A/7//wf/C/8T/xf/H/8v/0P/T/9f/3P/g/+P/
5//t//H/9P/3//j/+v/5//n/+f/7//z//P/8//z//v///wAAAAAAAAEAAQACAAIAAgAC
AAIAAwADAAQABAAGAAYABwAHAAUABgAHAAgABgAFAAUABQAHAAcACAAIAAYABwAHAAcA
CQAJAAoACgAMAA0ADQANAA0ADQANAA0ADgAOAA4ADgAOAA4ADgAOAA4ADgAOAA4ADwAP
AA8ADwAPAA8ADwAPABEAEQAQABAAEAAQABAAEAASABIAEQARAA8ADwAQABAADgAPAA8A
DwAPABEAEgASABEAEQATABMAEwATABMAEwATABMAFAAVABQAFAAUABQAFAAUABMAEwAS
ABEAEAAPAAwACwAKAAkACgAIAAcABgADAAIAAgABAAIAAQAAAP/////+//7//v/8//v/
+//7//n/+f/5//j/+f/5//n/+f/5//n/+f/5//f/9//3//f/9//4//n/+f/3//f/+P/4
//f/+P/4//f/+f/5//n/+v/5//n/+P/4//j/+P/5//n/9//3//f/9v/2//b/9v/2//X/
9f/2//b/9P/z//L/8v/0//T/9P/z//L/8f/x//D/8P/w//D/8P/x//L/8v/x//H/8f/y
//L/8P/w/+//7//v/+//7//v/+//7v/t/+3/7v/u/+7/7v/s/+z/7P/s/+7/7v/t/+3/
7P/s/+z/7P/u/+7/7v/u/+7/7//x//H/7//v/+//7v/u/+//7//v/+//7//v/+//7//u
/+3/7f/u/+7/7v/u/+7/7v/u/+3/7f/u/+//8P/w//D/8P/w//D/8P/w//D/8P/w//D/
7v/u/+7/7v/u/+7/7v/u//D/8P/w//D/8P/w//D/8P/y//L/8v/y//P/8//z//T/9v/2
//b/9v/3//f/9//4//b/9//5//n/+f/5//j/+P/2//X/9P/0//X/9v/3//f/+P/2//j/
+P/0//P/8//y//L/8v/y//D/7//u/+z/7P/s/+z/7P/s/+7/7v/u/+3/6//r/+v/6//q
/+r/6v/q/+n/6f/p/+r/7P/r/+v/6//t/+3/7f/t/+3/7f/t/+3/7v/u/+7/7v/s/+z/
7f/t/+3/7f/u/+7/8v/3//z/AwANABkAKwBDAGAAfACbAMYA7wASATQBVAFuAXMBVQEJ
AZ4ALwDZ/6f/if90/23/dP+E/5f/pf+q/63/uP/D/8n/yf/I/8r/zf/H/8L/wf/C/7//
xP/N/9D/0P/V/9n/2f/V/9T/0f/N/8v/yf/I/8n/y//K/8r/y//N/9H/1v/b/9//5P/q
/+3/7//z//X/+v/7//z//P/7//v/+//9//7//v/+//7//v///wAAAAAAAAEAAQACAAAA
AAAAAAAAAwADAAQABAAEAAQABQAFAAUABgAHAAgABgAFAAUABQAFAAUABgAGAAYABwAH
AAcABwAHAAgACAAIAAkACQAJAAkACQAJAAkACAAIAAgACAAKAAoACgAKAAoACgAKAAoA
CQAJAAkACQAJAAkACQAJAAkACQAIAAgACAAIAAgACAAGAAYABQAFAAcABwAIAAgACAAJ
AAkACQAJAAsADAAMAA0ADQAPAA8ADwAPAA8ADwAQABEAEwAVABYAFgAWABYAFgAWABUA
FQAUABMAEgARABIAEQAQAA8ADgAMAAsACgAJAAgACAAHAAYABQAEAAMAAwACAAIAAgAC
AAEAAQABAAEAAQABAAAAAAABAAIAAwABAAEAAQABAAEAAQABAAEA//8AAAEAAQABAAEA
AgACAAEAAgACAAEAAwADAAMABAAFAAUABAAEAAIAAgADAAMAAwADAAMAAgAEAAQABAAE
AAMAAwAEAAQABAADAAIAAgACAAIAAgABAAIAAQABAAAAAAAAAAAAAAAAAAAA///9//3/
/f/+//7//P/8//v/+//9//3//f/9//3//P/7//v//P/8//z//P/8//z//P/8//z//P/7
//v/+v/6//r/+v/6//r/+v/6//n/+f/6//n/9//3//f/9v/4//n/+f/5//f/9//3//f/
9//2//X/9f/2//b/9v/2//b/9v/2//X/9v/2//b/9v/0//T/9P/0//b/9v/2//T/9P/0
//T/9P/0//T/9P/0//T/9P/0//X/9v/3//n/+//7//z//P/7//r/+f/5//n/+f/6//r/
+f/7//v/+//8//z//f/8//n/+P/4//n/+v/7//v/+v/6//z//P/6//f/9//2//b/9v/2
//T/8//0//L/8v/y//L/8v/y//L/8v/y//H/8f/x//H/8f/w//D/8P/w/+//7//v//D/
8P/v/+//7//v/+//7//v/+//7//v/+//8P/u/+7/7v/u/+7/7//v/+//8f/y//L/8v/1
//j///8JABMAIQAzAEoAZgCBAKIAywD0ABYBOAFUAWcBZQE7AeQAdQANAMf/o/+I/3f/
cv98/4v/m/+m/6f/qv+3/8P/x//M/8z/y//N/8r/w//A/8H/vv+//8b/yv/J/8v/z//P
/8z/zf/N/83/zf/M/8n/yf/M/8z/zf/P/9H/1v/Z/9v/4P/k/+f/6//x//X/+P/7//7/
/v////////8BAAIAAgACAAIAAgADAAQABAAEAAUABQAGAAYABgAGAAYABQAFAAYABgAI
AAgACQAJAAsADAANAA4ADgANAA0ADQAPAA8AEAAQABAAEQARABEAEwATABQAFAASABMA
EwATABMAEwATABMAFgAWABYAFgAWABYAFgAWABgAGAAYABgAFwAXABcAFwAZABkAGQAZ
ABkAGQAYABgAGgAaABoAGgAcABwAGwAbABkAGQAaABoAHAAdAB0AHQAdAB8AIAAgACMA
IwAlACUAJwAnACcAJwAnACcAKAApACgAKAAoACgAJgAmACUAJQAjACEAHwAdAB4AHQAc
ABsAGgAYABcAFgAXABYAFgAVABIAEQAQAA8ADQAMAAwADAAOAA0ADQANAAsACwALAAoA
CwALAAsACwALAAsACwALAAsACwALAAsACwAMAA0ADQALAAsADAAMAA0ADgAOAA0ADQAN
AA0ADgANAA0ADAAMAAwADAANAA0ADQANAA0ADAAOAA4ADgAOAAsACwAMAAwADAALAAoA
CgALAAwADQANAAwACwALAAoACgAKAAoACgAKAAoACQAHAAcABwAIAAgACAAIAAcABwAF
AAUABQAFAAcABgAFAAUABgAGAAYABgAEAAQABAAEAAQABAADAAMAAgACAAIAAgAEAAQA
BAAEAAIAAwAFAAUABQAFAAUABAAEAAUABQAFAAMAAwADAAMABQAEAAMAAwAEAAQABAAE
AAIAAgACAAEAAgACAAIAAgACAAIAAgACAAIAAgACAAIAAgACAAIAAAAAAAAAAAABAAIA
AwAEAAUABQAFAAYABAAEAAQABAAHAAcABwAIAAcABwAIAAcACQAJAAgACAAIAAcABgAG
AAUABgAHAAcABgAEAAYABgACAAEAAQAAAAIAAgACAAAA/f/8//r/+v/6//r/+v/6//z/
/P/8//v/+f/5//n/+f/6//r/+v/6//n/+f/5//r/+v/5//n/+f/5//n/+f/5//n/+f/5
//n/+v/6//r/+v/6//r/+//7//v/+//8//z//v8BAAQABwAPABsAKQA7AFIAbgCNALAA
2wAIASwBTAFsAYMBhQFhARIBpwA5AN//q/+K/3X/cP94/4f/l/+i/6X/pv+v/7v/wf/C
/8T/xf/F/8T/v/+6/7f/tP+3/77/wv/B/8P/x//J/8r/y//L/83/zf/M/83/zf/Q/9D/
z//P/9P/2P/d/+H/5v/s/+//8f/1//n//P8BAAIABAAHAAcABwAJAAgACAAIAAgACAAJ
AAoACgAKAAsACwAMAAwADAAMAAwADQANAA4ADgAOAA4ADwAPAA8AEAARABIAEgARABEA
EQARABEAEgASABIAEwATABMAEQARABIAEgAUABUAFQAVABUAFQAVABUAFgAWABYAFgAY
ABgAGAAYABgAGAAYABgAFwAXABcAFwAZABkAGQAZABcAFwAWABYAGAAYABgAGAAYABgA
FwAXABcAFwAYABgAGAAZABkAGQAZABsAHAAcAB0AHQAfAB8AHwAfAB8AHwAfAB8AIAAh
ACEAIAAfAB4AHgAeAB0AHQAcABsAGgAZABgAFwAWABUAEgAQAA8ADgANAAwADAALAAoA
CQAIAAcABwAGAAYABgAFAAMAAgABAAEAAQABAAAAAQABAAEAAQABAAEAAQABAAEAAQAB
AAEAAQACAAMAAwABAAEAAgACAAEAAgACAAEAAwADAAMABAAFAAUABAAEAAQABAAFAAUA
AwADAAMAAgACAAIAAgACAAEAAQACAAIABAADAAIAAgACAAIAAgABAAIAAQABAAAAAAAA
AAAAAAAAAAAA///9//////8AAAAA///+//z/+//7//v/+//7//3//P/7//v//P/8//z/
/P/8//z//P/8//r/+v/5//n/+v/6//r/+v/6//r/+v/6//j/+f/7//v//f/9//3//P/6
//v/+//7//v/+//7//v//f/8//v/+//8//z//P/8//z//P/8//v//P/8//z//P/8//z/
/P/8//z//P/+//z//P/8//z//P/8//z//P/8//z//P/8//z//P/8//z//P/8//z//P/+
//7/////////AAAAAAAAAAAAAAEAAQABAAIAAgADAAMAAwADAAMAAgACAAAA//8AAAAA
AQACAAMAAwACAAAAAgACAAAA//////7//v/+//7//P/7//r/9v/2//b/9v/2//b/9v/2
//b/9f/1//X/9f/1//T/9P/0//T/8//z//P/9P/0//P/8//z//P/8//z//P/8//z//P/
8//0//T/9v/2//b/9v/3//f/9//3//b/+P/6//v//v8FAA8AGQAlADcAUABqAIcAqgDR
AP4AJAFEAWQBfQGDAWEBEAGlADcA3/+r/4z/d/9w/3r/if+b/6j/q/+u/7n/xf/J/8b/
xv/H/8f/xP+//77/vf++/8P/yv/M/83/z//R/9H/0P/P/83/zf/L/8r/yf/J/8r/yv/J
/83/0f/W/9n/3//m/+r/6//t//P/9//6////AAAAAAEAAQABAAMAAgACAAIAAgAEAAUA
BgAGAAYABwAHAAgACAAIAAgACAAHAAcACAAIAAgACAAJAAkABwAIAAkACgAKAAkACQAJ
AAsACwAMAAwADAANAA0ADQANAA0ADgAOAAwADQANAA0ACwALAAsACwAMAAwADAAMAAwA
DAAMAAwADgAOAA4ADgANAA0ADQANAA0ADQANAA0ADQANAAwADAAKAAoACgAKAAwADAAL
AAsACQAJAAoACgAKAAsACwALAAsADQAOAA4ADQANAA8ADwARABEAEQARABMAEwAUABUA
FQAUABMAEgAUABQAEwATABIAEQAQAA8AEAAPAA4ADQAOAAwACwAKAAkACAAIAAcABgAF
AAQAAwADAAIAAgACAAAA/////////////////v//////////////////////////////
/////wAAAQABAAEAAQACAAIAAgACAAEA//8BAAEAAQACAAEAAQAAAAAAAAAAAAEAAQAB
AAEAAQAAAP7//v/+//7//////wAAAAAAAP///v/+//7//v/+//3//v/9//3//P/6//r/
+v/6//z//P/7//n/+//7//z//P/6//r/+f/5//v/+//7//v/+//6//n/+f/4//j/+P/4
//j/+P/4//j/+P/4//f/9//4//j/+P/4//j/+P/4//j/9v/3//n/+f/3//f/9//2//b/
9//3//f/9f/1//X/9f/3//b/9f/1//b/9v/2//b/9v/2//b/9f/0//T/9P/0//b/9v/2
//b/9P/0//b/9v/2//b/9v/2//b/9v/2//b/9v/2//b/9v/2//b/9v/2//b/9v/2//f/
+P/5//v/+//7//z//P/6//r/+v/7//v/+//8//z//f////////8BAAAAAAD+//v/+v/6
//v//P/9//3//P/6//z//P/6//n/+f/4//j/+P/4//b/9f/0//L/8v/y//T/9P/0//T/
9P/0//P/8//x//H/8f/w//D/8P/w/+//8f/x//L/8v/v/+//7//v//H/8f/x//H/7//v
/+//8P/y//L/8v/y//L/8//z//P/8//0//T/9v/7/wAABQAPABkAKQA7AFQAcgCPALIA
2wACASQBRAFgAXEBZQErAcwAWwD9/8H/n/+I/3v/fv+K/5n/q/+0/7X/uv/J/9H/0//S
/9T/1//V/9D/zf/O/83/zv/T/9j/3P/f/+P/5//j/97/3f/Z/9X/0f/Q/8//0f/Q/87/
z//T/9n/2v/d/+P/6v/s//H/9//5//3//v///wIABAAFAAUABQAHAAYABgAGAAYABgAH
AAgACAAKAAsACwAMAAoACgAKAAoADQANAA4ADgAOAA4ADwAPAA8AEAARABIAEgARABEA
EQAPAA8AEAAQABIAEwATABMAEwATABQAFAASABMAEwATABMAEwATABMAEgASABIAEgAU
ABQAFAAUABYAFgAWABYAFgAVABQAEwATABMAEwATABEAEQAQABAAEgASABIAEgAQABAA
DwAPAA8ADwAQABAAEgATABMAEwATABUAFgAWABkAGQAbABsAGwAbABsAGwAdAB0AHgAf
ACAAIAAgACAAIgAiACEAIQAiACEAIAAfACAAHwAeAB0AGgAYABcAFgAXABYAFgAVABQA
EwASABEAEQAQABAAEAAOAA0ADQANAAsACwALAAoACgALAAwADQANAA0ADQANAA0ADQAN
AA0ADQAOAA8ADwAPAA8AEAAQABAAEAAPAA0ADQANAA0ADgAPAA8ADgAOABAAEAARABEA
EQARABEAEAAQABAAEAAQAA0ADQAOAA4ADgANAAwADAAMAAwADAALAAwACwALAAoACgAK
AAoACgAMAAwACwAJAAcABwAIAAgACAAIAAcABwAHAAcABwAHAAkACAAHAAcABgAGAAYA
BgAGAAYABgAGAAYABgAFAAUABAAEAAQABAAGAAYABgAGAAUABQAGAAUABQAFAAUABAAE
AAUABQAFAAMAAwADAAMAAwACAAEAAQACAAIAAgACAAIAAgACAAEAAQACAAMABAAEAAQA
BAAEAAYABgAGAAYABgAGAAkACQAJAAoACAAIAAgACAAJAAkACQAKAAgACQALAAsADQAN
AAwADAAMAAsACgAKAAkACgALAAsACgAIAAoACgAKAAkACQAIAAgACAAIAAYABQAEAAIA
AgAAAAAAAAAAAAAAAAAAAP////////////8AAAAAAAAAAP///////wAAAAD/////////
/////////wEAAQABAAEAAgACAAIAAgABAAAAAAD///////8AAAAAAAADAAgADQATAB8A
LwA/AFQAcACLAKoA0wD8ACABQAFeAXMBeQFbAQ4BpQA5AOf/t/+c/4f/gv+I/5X/pf+y
/7P/tP+9/8v/0//W/9r/3f/b/9r/1f/Q/8v/yv/L/9D/1P/T/9X/2f/b/9r/2f/b/9//
3f/e/93/3f/e/97/3f/d/+H/5v/r/+//8v/2//n//f8BAAcACAALAA4AEAARABEAEQAT
ABQAFAAUABQAFgAXABgAGAAYABkAGQAaABoAGgAaABoAGwAbABwAHAAcABwAHQAdABsA
HAAdAB4AHgAdAB0AHQAfAB8AIAAgACAAIQAhACEAHwAfACAAIAAgACEAIQAhACIAIwAk
ACUAJAAkACQAJAAmACYAJgAmACYAJgAmACYAJwAnACcAJwAnACcAJwAnACkAKQAoACgA
KAAoACgAKAAoACgAJwAnACkAKQAqACoAKAApACkAKQAqAC0ALwAwADEAMQAzADMANQA1
ADUANQA1ADUANgA3ADcANgA1ADQANAA0ADMAMwAyADEAMAAvACwAKwAqACkAJgAkACMA
IgAhACAAIAAfAB4AHQAcABsAGwAaABoAGgAaABkAGQAZABsAGwAbABoAFwAXABcAFwAZ
ABkAGQAZABcAFwAXABcAFwAYABkAGQAZABkAGgAaABkAGgAaABkAGQAZABkAGgAbABsA
GgAaABoAGgAbABsAGwAbABsAGgAaABoAGgAaABsAGwAcABwAHAAbABoAGgAYABgAGAAX
ABkAGQAaABoAGAAYABgAGAAaABoAGQAXABUAFQAWABYAFAAUABMAEwAVABUAFQAVABUA
FAATABMAFAAUABQAFAASABIAEgASABIAEgARABEAEgASABIAEgAQABAAEAAQAA4ADwAR
ABEAEQARABEAEAAOAA8ADwAPAA8ADwAPAA8ADwAOAA0ADQAOAA4ADgAOABAAEAAQAA8A
EAAQAA==
         </WaveFormData>
      </LeadData>
      <LeadData>
         <LeadByteCountTotal>10000</LeadByteCountTotal>
         <LeadTimeOffset>0</LeadTimeOffset>
         <LeadSampleCountTotal>5000</LeadSampleCountTotal>
         <LeadAmplitudeUnitsPerBit>4.88</LeadAmplitudeUnitsPerBit>
         <LeadAmplitudeUnits>��V</LeadAmplitudeUnits>
         <LeadHighLimit>2147483647</LeadHighLimit>
         <LeadLowLimit>268435456</LeadLowLimit>
         <LeadID>V4</LeadID>
         <LeadOffsetFirstSample>0</LeadOffsetFirstSample>
         <FirstSampleBaseline>0</FirstSampleBaseline>
         <LeadSampleSize>2</LeadSampleSize>
         <LeadOff>FALSE</LeadOff>
         <BaselineSway>FALSE</BaselineSway>
         <ExcessiveACNoise>FALSE</ExcessiveACNoise>
         <MuscleNoise>FALSE</MuscleNoise>
         <LeadDataCRC32>558876719</LeadDataCRC32>
         <WaveFormData>
DgAOAA4ADgAQABAAEAAQABIAEgASABIAEAAQABAAEAAQABAAEAAQABIAEgASABIAEgAS
ABIAEgAUABQAFAAUABIAEgASABIAEwAUABUAFgAYABgAGAAYABkAGgAbABwAHgAeAB4A
HgAcABwAHAAcAB4AHgAeAB4AHQAcABsAGgAYABgAGAAYABYAFgAWABYAFQAUABMAEgAR
ABAADwAOAA0ADAALAAoACAAIAAgACAAGAAYABgAGAAQABAAEAAQABAAEAAQABAACAAIA
AgACAAIAAgACAAIAAgACAAIAAgAAAAAAAAAAAAIAAgACAAIAAgACAAIAAgACAAIAAgAC
AAIAAgACAAIAAgACAAIAAgACAAIAAgACAAAAAAAAAAAAAgACAAIAAgACAAIAAgACAAAA
AAAAAAAAAgACAAIAAgAAAAAAAAAAAAAAAAAAAAAAAAAAAAAAAAD+//7//v/+/wAAAAAA
AAAA/v/+//7//v/8//z//P/8//7//v/+//7//P/8//z//P/+//7//v/+//z//P/8//z/
/P/8//z//P/8//z//P/8//z//P/8//z//P/8//z//P/6//r/+v/6//r/+v/6//r//P/8
//z//P/6//r/+v/6//r/+v/6//r/+v/6//r/+v/6//r/+v/6//v//P/9//7//f/9//7/
/v8AAAAAAAAAAAAAAAAAAAAAAQABAAMAAwAEAAQABAAEAAQAAgACAAIABAAEAAYABgAF
AAQABAAEAAAA////////AQABAAAA/v/8//r/+P/4//r/+v/6//r/+P/4//j/9//3//f/
9//2//j/+P/4//f/9//3//f/9//4//j/9//3//f/9//3//f/9//3//f/9//3//j/+P/4
//b/9f/1//b/+P/4//j/+f/4//n//v8CAAYAEAAhADYAVAByAJMAuwDqABkBQgFrAZMB
qwGjAWwB/ABgANb/jv9n/0z/QP9B/0z/XP9t/3r/ff+B/4r/lv+b/57/of+j/6X/pf+o
/6v/qv+o/63/s/+2/7f/uf++/7//vf/A/8P/wv/C/8L/xf/I/8r/yv/M/9H/1v/Z/9//
4//n/+v/7v/x//T/9f/4//r/+v/7//3//f/9/////f/9//3//v///wAAAQADAAIAAgAC
AAIAAgADAAMAAwAFAAUABQAFAAMAAwADAAQABAAEAAQABQAFAAUABQAFAAUABQAFAAYA
BgAGAAYABwAHAAcABwAHAAkACgAKAAoACAAIAAgACAAIAAgACAAJAAoACgAKAAoACAAH
AAcABwAKAAoACgAKAAoACgALAAsACwALAAsACwALAAwADAAMAAwADAAMAA0ADQANAA0A
DgAOAA4AEAAQABIAEgATABQAFQAWABYAFgAVABUAFQAWABgAGAAYABcAFQAVABUAFQAX
ABUAFQAVABMAEgARABAADwAOAA0ADAANAAwACwAKAAkACAAIAAcABwAHAAYABQAEAAMA
AwADAAMAAgACAAIAAgACAAIAAQAAAAAAAAAAAAIAAgACAAIABAADAAMABAACAAIAAgAC
AAQABAAEAAQABAAEAAQABAAEAAUABQAFAAQABAAEAAMAAwABAAEAAQACAAMABAAGAAUA
BQAFAAQABAAFAAYABwAGAAYABgAHAAUABAADAAIABAAEAAQAAwAFAAUABQAFAAMAAwAD
AAMABQAEAAQAAgACAAMAAwADAAUABQAFAAUABQAFAAQABAAEAAQABAAEAAQABAAEAAQA
AgACAAEAAQADAAMAAwADAAMAAwACAAIAAAABAAIAAgACAAMAAwAEAAIAAwADAAMAAwAC
AAEAAQACAAIAAgACAAIAAwADAAIABAAEAAQABAACAAIAAgACAAIAAgACAAEAAwABAAAA
AgACAAIAAgAEAAQABAAEAAIAAgACAAIAAgACAAIAAgAEAAQABAAEAAYABgAGAAcABwAI
AAgACAAGAAYABgAGAAgACAAIAAkACQALAAsADAAKAAoACgAKAAgACAAIAAoACAAKAAoA
CQAIAAgACAAGAAUABQAFAAUABwAGAAQABAAEAAIAAgACAAAAAAAAAAAAAAAAAP//////
/////v/+//7//v/9//3//f/9//3//v/8//v/+//7//3//f/9//3///////////////7/
/f/8//z//f///wAA/v/+/////v8BAAQACAAQAB4ALwBGAGIAgACfAMkA+AAjAUoBcwGR
AZcBewEqAaIADACs/4b/bf9a/1T/W/9m/3T/h/+O/5H/l/+i/6z/r/+w/7P/tf+z/7X/
tv+5/7r/vv/D/8X/xv/H/8v/zv/R/9H/0v/T/9L/0P/O/9H/1P/U/9b/2P/b/+D/4//l
/+n/7//z//b/+f/8////BAAEAAQABQAFAAUABQAHAAkACQAJAAoACAAIAAgACQAMAAwA
DAAMAAwADQANAA0ACwALAAsACwALAAsACwAMAAwADAAMAA0ADwAPAA8ADwANAA0ADQAO
AA4ADgAOAA8AEQARABEAEQAPABAAEAAQABAAEAAQABAAEAAQABAAEQAQABAAEAAQABIA
EQARABEAFAAUABQAFAATABIAEgARABEAEQARABEADwAQABAAEAAQABAAEAARABMAEwAT
ABQAFgAWABgAGAAYABgAGQAaABsAHAAcABwAHwAfAB8AIAAeAB4AHgAdAB8AHwAfAB8A
HwAdAB0AHQAbABoAGQAYABcAFgAVABQAEwASABEAEAARABAAEAAPAA0ADQAMAAsACgAJ
AAkACQALAAoACgAKAAoACgAKAAkACAAIAAgACAAIAAgACAAIAAgABwAHAAgACgAKAAoA
CgAKAAoACgAKAAoACgAKAAoACgALAAsACwALAAwADQANAA0ACwALAAsACQAJAAkACgAL
AAsACwAKAAsACwALAAsACgAKAAoACwALAAoACQAIAAYABgAGAAUABQAFAAUABQAFAAUA
BQAFAAUABAAEAAIABAAFAAUABQAFAAUABQAFAAMAAwACAAIAAgACAAIAAgAEAAQABAAE
AAQABAADAAMAAQABAAEAAQABAAEAAAAAAAIAAwAEAAQAAwADAAIAAgAAAAEAAQABAAMA
AgABAAEAAgACAAIAAgAAAAEAAQAAAAAAAAAAAAAAAAAAAAAAAAD+//7//v/9//3//f/8
////AAABAAIABAAEAAUABQAIAAgACAAIAAYABgAGAAYABAAEAAUABQAJAAkACgAKAAgA
CAAIAAYABgAGAAgACAAKAAoACQAIAAgACAAGAAUABwAHAAcABwAGAAQABAACAAIAAgAC
AAIAAAAAAAAAAAD+//3//f/9/////v/+//7//v/9//3//f//////AAAAAP3//f/9//3/
+//7//v/+//7//v/+//8//z//P/8//v//P/+////AAAAAP///v///wAAAgAGABAAHwAw
AEwAbACPALUA5gAdAUwBdQGfAb8BwwGcAUABrgAQAKL/df9Y/0L/P/9K/1b/Y/9y/3n/
ff+G/5L/m/+e/6H/o/+l/6X/pv+n/6b/qP+t/7P/tv+3/7f/uv+7/7//xP/J/8z/zP/K
/8n/zP/Q/9L/1P/X/9z/4f/j/+f/5//p/+7/7//0//n//v8AAAIAAwAFAAUABQAHAAUA
BQAFAAYABgAGAAYABwAIAAgACAAIAAoACwALAAsACQAJAAkACQAJAAkACQAKAAwADAAM
AA0ADQANAA0ADQAPAA8ADwAQABAAEAAQABEADwAPAA8ADwAPABAAEAAQABAAEAAQABAA
EgASABIAEwASABIAEgASABQAEwATABMAFQAWABcAGAAXABYAFgAVABYAFwAYABkAFwAY
ABgAGAAYABgAGAAZABsAGwAbABwAGgAaABwAHAAeAB4AHwAgACEAIgAiACIAIQAhACEA
IgAiACIAIgAhAB8AHwAfAB8AHwAdAB0AHQAZABgAFwAWABMAEgARABAADwAOAA0ADAAJ
AAgACAAHAAcABwAGAAUABAADAAMAAwABAAAAAAAAAAAAAAAAAP///v/+//7//v/+//7/
/v/+/wAA/////wAA/v/+//7//v8AAAAAAAAAAAAAAAAAAAAAAgADAAMAAwABAAIAAwAD
AAMAAQABAAEAAQABAAEAAgABAAEAAQAAAAAAAQACAAMAAgACAAIAAwADAAIAAQAAAAAA
AAAAAP////////////8AAAEAAgADAAEAAAAAAP7/AAABAAEAAQABAAEAAQABAP/////+
//7/AAAAAAAAAAD+//7//v/+/wAAAAD////////////////9//3//P/8//z//f/+//7/
/f/9//z//P/8//3//f/9/////v/9//3//P/8//z//P/8//3//f/8//z//P/8//z//P/8
//z//P/+//7//v/9//3//f/8//z//P/8//z//f/+////AAAAAAEAAQACAAQABAAEAAQA
AgACAAIAAgAEAAUABQAHAAcACAAIAAgACAAIAAYABgAIAAoACgAMAAsACQAHAAYACAAG
AAUABQADAAMAAwACAAIAAgAAAP7/AAAAAAAAAAD+//7//v/+//3//f/9//3//P/8//z/
/P/7//v/+//7//v//P/8//v/+//7//v/+//9//3//f/9//3//f/+//7//P/8//v/+//+
//7//v/+////AAD//wAABAAMABYAJQA6AFYAdgCXAL0A7gAjAVABeQGlAcEBwQGYATQB
oAAMAKz/ef9Y/0b/Q/9M/1r/af94/33/f/+G/5T/m/+c/53/of+j/6P/pP+n/6b/rP+z
/7X/tv+3/7X/uv+//8H/xv/J/8r/yv/K/8v/zP/O/9L/1v/Z/9z/4//n/+n/6//v//L/
9f/6//3/AAACAAQABQAFAAUABQAHAAcABwAHAAgACAAIAAgACQAKAAoACgAKAAoACwAL
AAsACQAJAAkACQALAAsACwAMAAwADAAMAA0ACwALAAsACwANAA0ADQAOAA0ADAALAAsA
DQANAA0ADQAPABAAEAAQAA4ADgAOAA4AEAAQABAAEQAQABAAEAAQABAADwAPAA8AEAAQ
ABAAEAAQABAAEQARABMAEwATABMAEwAUABQAFAAUABQAFAAVABUAFQAVABYAFgAWABgA
GAAcABwAHQAeAB8AIAAgACAAHwAfAB8AIAAgACAAIAAfAB8AHwAfAB8AHwAdAB0AHQAZ
ABgAFwAWABcAFgAVABQAEwASABEAEAAPAA4ADgANAA0ADQAMAAsACgAJAAkACQAJAAgA
CAAIAAYABgAGAAUABAAEAAQABAAGAAYABgAGAAQAAwADAAQABAAEAAQABAAEAAQABAAE
AAQABAAEAAQABAAFAAUABQADAAQABQAFAAUAAwADAAMAAwADAAMABAADAAMAAwACAAIA
AwAEAAUABQAEAAMAAwAFAAQAAwACAAQABAAEAAMAAwADAAMAAwADAAMAAwADAAMAAgAC
AAAAAAABAAEAAQABAAEAAQABAP/////+//7/AAAAAAAAAAAAAAAAAAAAAAAAAAD/////
/////////////////v/+/wAAAQACAAIA//////7//v/8//3//f/9/////v/9//3//v/+
//7//v8AAAEAAQAAAAAAAAAAAAAAAAAAAAAAAAAAAAAAAAD/////AQD+/wAAAAAAAAAA
AAAAAAAAAAAAAAAAAAAAAAIAAgACAAIAAAAAAAAAAAABAAIAAwAEAAUABQAGAAYABgAG
AAYABgAGAAYABgAGAAUABQAHAAcACAAIAAgACAAIAAYABgAGAAYABgAIAAgABwAGAAYA
BgACAAEAAQABAAEAAQAAAP7//v/8//r/+v/6//r/+v/6//z//P/8//v/+f/5//n/+P/4
//j/+P/3//f/9//3//f/9v/2//X/9f/3//f/9//3//f/9//3//f/9//4//j/+P/4//f/
9//4//j/+P/4//n//P/9/wIABgAQABwAMQBOAG4AjACxAOEAFAE7AWIBiwGlAaMBdwEU
AX4A8P+e/3T/V/9I/0j/Uf9e/3D/f/+E/4f/j/+c/6D/of+k/6f/qf+p/6n/rv+x/7D/
sv+5/7v/uv+9/8P/xv/H/8n/yv/J/8j/yP/K/83/0P/S/9T/1v/Z/97/4f/l/+n/7//x
//T/9//4//v//v8AAAAA//8BAAEAAQADAAMAAwADAAQABAAEAAQABQAGAAYABgAGAAQA
BQAFAAUABwAHAAcABwAHAAcABwAIAAgACAAIAAkACQAJAAkACQAHAAcABwAIAAoACgAK
AAsACwALAAsACwALAAwADAAMAAwADAAMAAwADAAMAAwADQAOAA4ADgAOAAwACwALAAsA
DAAMAAwADAAMAAwADQANAAsACwALAAsADQAOAA4ADgAMAAwADAANAA8ADwAPABAADgAO
ABAAEAAQABAAEQASABUAFgAWABYAFgAVABQAFAAUABQAFAATABQAFQAWABcAFwAVABUA
FQAUABQAFAAUABEAEAAPAA4ACwAKAAkACAAJAAgACAAHAAcABwAGAAUABAADAAMAAwAB
AAAAAAAAAAAAAAAAAP//AAAAAAAAAAAAAAAAAAAAAAAA/////wAAAAAAAAAAAAAAAAAA
AAAAAAAAAAAAAAAAAAABAAEAAQADAAQABQAFAAQAAQAAAP//AQABAAEAAgADAAMAAwAC
AAEAAQABAAEABAAEAAQABQADAAIAAQAAAAIAAgACAAEAAQABAAEAAQD/////////////
/v/+//z/+v/7//v/+//9//3//f/9//3//f/8//z//P/8//z//P/8//z//P/8//z//P/7
//v/+//7//v/+//7//v/+v/6//n/+f/5//j/+f/5//j/+P/4//n/+f/5//n/+P/3//f/
+P/4//j/+P/2//f/9//2//j/+P/4//j/9v/2//b/9v/2//b/9v/1//f/+f/6//n/+P/3
//b/9v/2//b/9v/2//b/9v/2//f/+P/5//v//f/+//7//v/8//z//P/8//z//P/8//3/
/f//////AAAAAAAAAAAAAP7//v/+/wAA/v8AAAAA//8AAAAAAAD+//3//f/9//3//f/8
//r/+v/6//j/+P/4//f/9v/1//T/9v/2//X/9f/1//X/9P/0//T/9P/z//P/9f/1//X/
9v/0//P/8//z//X/9f/1//X/9f/1//X/9f/0//T/9P/0//P/8//0//T/9v/2//f/+P/5
//z/AgAKABQAIQA2AFIAcACPALUA5gAVATwBZQGJAZsBjQFSAd4ARADC/4T/af9Q/0T/
Sf9U/2D/cf98/4H/g/+O/5j/n/+i/6X/p/+p/6n/qv+p/6z/rv+v/7H/tv+3/7f/uv+9
/8H/xP/H/8j/yP/I/8f/yP/M/87/0v/V/9j/2//f/+P/5f/p/+z/7//y//X/9v/4//z/
/f/9//3//f///wEAAQABAAIAAgACAAIAAwAEAAQABAAEAAIAAwADAAMAAwADAAMAAwAD
AAMAAwAEAAQABAAEAAUAAwADAAMAAwAEAAUABgAIAAgACAAIAAkACQAJAAkACQAHAAgA
CAAIAAgACAAIAAgACAAIAAgACQAIAAgACAAIAAkACQAKAAsACwAKAAkACAAKAAoACwAL
AAsACwALAAsACwAMAAwADAAOAA4ADgAPAA0ADQANAA4ADgAOABAAEAAUABQAFQAWABcA
GAAYABgAGwAbABsAHAAaABoAGgAZABoAGwAcAB0AGwAZABkAGQAWABQAEgAQAA8ADgAN
AAwACwAKAAkACAAIAAgACQAJAAkACQAIAAcABQADAAIAAQADAAIAAgACAAEAAAD///3/
/v/+//7//v/8//z//P/8//7//f/9//7//v/+//7//v/8//z//P/8////AAABAAIAAAAB
AAEAAQD//wAAAQABAAMAAQABAAEAAwADAAMABAAEAAMAAgAAAP///////////v/+//7/
//8CAAIAAgACAAAAAAAAAP///////////////////////////v/+//z//P/9//3//f/7
//v/+//7//v/+//6//r//P/8//z//P/6//r/+v/6//r/+v/5//n/9//3//f/9//5//n/
+P/4//b/9//4//j/9//3//b/9v/4//n/+f/5//f/9v/1//X/9v/2//b/9v/2//f/9//2
//b/9v/2//b/+P/4//j/+P/2//b/9v/1//f/9//2//b/9v/2//b/9v/2//b/9v/4//j/
+P/4//f/9//4//j/+P/4//j/+P/5//r/+//8//z/+//8//v//v/+//7//v8AAP7//v/+
//7//v8AAAAA///+//7//v/6//n/+f/5//v/+//6//j/+P/2//T/9P/y//L/8v/y//T/
9P/0//P/8f/x//H/8P/y//L/8v/x/+//7//v/+//7v/u/+3/7f/u/+//8P/x/+//7//v
/+//7//w//D/8P/w/+//7//w//D/8P/w//H/9P/1//b/+v/+/wgAGQAuAEoAagCPALcA
6gAfAUoBcQGbAbcBsQF8ARIBegDm/4z/Zf9I/zb/N/9E/1L/Yf9u/3P/df98/4b/jf+O
/5P/l/+Z/5v/nP+d/57/nv+h/6f/rP+t/63/rv+x/7f/uv+7/77/vv/A/8H/xP/I/8j/
yv/N/9L/1f/Z/93/4f/l/+r/6//u/+//8v/2//j/+f/6//v//P///////////wAAAAAA
AAAAAQAEAAQABAAEAAIAAwADAAMABQAFAAUABQADAAMAAwAEAAYABgAGAAcABwAHAAcA
BwAFAAUABQAGAAgACAAIAAkACAAHAAYABQAHAAgACAAIAAoACgAKAAoACgAKAAoACwAM
AAwADAAMAAwACwALAAsADAAMAAwADAAOAA4ADwAPAA0ADQANAA0ADwAQABAAEAAQABAA
EAARABMAEwATABQAFAAUABYAFgAWABYAFwAYABsAHAAcABwAGwAbABsAHAAcABwAHAAb
ABkAGQAZABkAFwAVABUAFQAUABQAFAAUABEAEAAPAA4ACwAKAAkACAAHAAYABgAFAAMA
AwACAAEAAgABAAEAAQD///7//v/+//7//v/+//3//P/8//z//P/6//r/+v/6//v/+//8
//7//P/8//z//P/6//r/+v/6//z//P/8//z/+v/7//v/+//9//7//////////f/9//3/
/f/9//3//v/////////+//3//f/9//3//v/+//7///////7//f/8//r/+v/6//n/+f/5
//n/+f/3//f/9//3//j/+P/5//j/+P/5//n/+f/3//f/9//3//f/9//2//b/9v/2//b/
9v/4//j/+P/4//j/+P/3//f/9//3//f/9//5//n/+P/4//f/9//3//b/9//3//b/9v/2
//f/9//3//f/9v/1//X/9v/2//b/9v/0//X/9f/0//b/9v/2//b/9v/2//b/9v/2//b/
9v/1//f/9//4//b/9v/2//b/9v/2//b/9v/2//b/9v/2//T/9P/0//T/9f/2//f/+P/2
//b/9//3//r/+v/6//r/+v/6//r/+v/6//r/+//7//3//f/+//7//v/+//7//P/8//z/
/v/+/wAAAAD///7//v/+//z/+//7//v/+//7//r/+P/4//b/9P/0//T/9P/0//T/9P/0
//T/8//z//P/8//y//L/8v/w/+//7//v//H/8f/y//L/8f/x//H/8f/v/+//7//v//H/
8f/x//L/8P/w//D/7//x//L/8v/y//L/8//0//X/9v/6/wIADAAbADAATgBsAIsArwDg
ABMBQAFnAZEBqwGnAXYBDgF4AOr/lv9t/07/Pv9B/0r/Wv9p/3T/e/99/4b/kv+X/5b/
mf+f/5//nf+e/6P/pv+m/6v/r/+y/7P/s/+2/7n/vf++/8H/wv/C/8L/xf/G/8b/yP/K
/8//1P/Z/9v/4f/n/+n/6P/r/+7/8//2//j/+v/5//n/+f/5//v/+//7//v//P/+//7/
/v////7//v/+//7/AAABAAEAAQABAAEAAQABAAEAAQABAAIABAAEAAQABQADAAMAAwAD
AAQABQAGAAgACAAIAAgACQAHAAcABwAHAAkACgAKAAoACAAIAAgACAAJAAoACwANAAwA
DAAMAAwADgANAA0ADQAQABAAEAAQABAAEAARABEAEwATABMAEwARABIAEgASABQAFAAU
ABUAEwATABMAFAAUABQAFgAWABgAGAAZABoAGQAaABoAGgAdAB0AHQAeAB4AHgAeAB0A
HQAdAB0AHQAdABsAGwAbABsAGgAZABgAFwAWABUAFAAVABQAEwASAA8ADgAOAA0ADwAP
AA4ADQAMAAsACwALAAkACAAIAAgACAAIAAgABwAGAAYABgAGAAYABgAGAAYABgAFAAUA
BgAGAAYABgAGAAYABgAGAAYABAAEAAQABAAEAAUABQAFAAQABAAEAAMABQADAAMAAwAF
AAUABQAGAAYABQAEAAIAAgADAAQABQAEAAQABAAFAAMAAgABAAAAAgACAAIAAQABAAEA
AQABAAMAAwADAAMAAQAAAAAA/v/+/////////wEAAQABAAEAAQABAAAAAAAAAAAAAAAA
AAAAAAAAAAAAAAAAAP////8BAAEAAQABAP/////+//7//v///wAAAAD//////v/+//7/
////////AQAAAP////8AAAAAAAAAAP7///////7//v/+//7//v/+//7//v/+/wAAAAAA
AP/////9//7/AAAAAAAAAAD+//7//v/+//7//v/+//7/AAAAAAAAAAAAAAAAAAAAAAEA
AgADAAUABQAGAAYABgAGAAYABgAGAAYABgAGAAcABQAHAAcACAAJAAoACwAMAAgACAAI
AAoACAAKAAoACQAKAAoACgAIAAUABQAFAAUABQAEAAIAAgAAAP7//v/+//7//v/+//7/
AAAAAP/////9//3//P/8//z//P/7//v/+//7//v//P/6//n/+f/5//r/+//8//3//P/7
//r/+f/8//z//P/8//v/+//8//z//P/8//v//P8BAAQACAAQABwAKwBCAF4AfgCdAMcA
+AAjAUwBcwGTAZ0BhQE6AbYAIAC4/4j/af9U/07/U/9g/27/f/+I/4n/j/+c/6T/pf+m
/6v/r/+x/6//sP+z/7T/tP+5/73/vv+//8P/yP/L/83/zv/N/8r/yP/I/8v/zv/O/9D/
1P/X/9z/3//h/+f/6//t//D/9f/4//v/+v/6//z///8BAAEAAQADAAEAAQABAAIAAgAC
AAIAAwAEAAQABAAEAAQABQAFAAUABQAFAAUABQAHAAcABwAIAAYABgAGAAcABwAHAAcA
BwAFAAUABQAGAAgACAAIAAkACQAJAAkACQAHAAgACAAIAAgACAAIAAgABgAGAAYABwAI
AAgACAAIAAoACQAJAAkACQAIAAcABgAIAAgACQAJAAcABwAHAAcABwAIAAgACAAGAAYA
BgAHAAcABwAHAAgACAAIAAoACgAMAAwADQAOABEAEgASABIAEwATABMAFAAUABQAFAAT
ABMAEwATABMAFQATABMAEwATABIAEQAQABEAEAAPAA4ADAAKAAgABgAGAAYABwAHAAYA
BQADAAEAAgABAAEAAQADAAIAAgACAAEAAAD///3//f/+////AAD+//7//v/+//7//f/9
//7//v/+//7//v8AAAAAAAAAAAAAAAAAAAAA/v///////////wAAAQABAAMAAQABAAEA
AQABAAEAAgACAAEAAAD+//3//f/9//3//v/+//7///////7//f/8//z//P/8//v//P/9
//7///////////////3//P/8//r//P/9//3//f/7//v/+//7//v/+//6//r/+v/6//r/
+v/6//r/+v/6//r/+v/5//n/+f/5//n/+f/6//v/+//8//r/+//8//z/+//7//r/+v/8
//3//f/9//v/+v/5//n/+P/4//j/+P/4//n/+f/4//r/+v/6//r//P/8//z//P/8//z/
/P/7/////v/+//7//v/+/wEAAQACAAIAAgACAAIAAgAAAAAAAAAAAAEAAQADAAMABgAG
AAYABgAGAAQABAAEAAQABAAGAAYABwAGAAYABgAGAAUABQAFAAUABQAEAAIAAgAAAP7/
/v/8//z//P/8//r/+v/6//n/+//7//v/+v/8//z//P/7//n/+f/5//n/+v/6//n/+f/5
//n/+f/5//n/+f/5//n/+f/6//r/+v/5//f/9v/2//b/9v/2//f/+v/7//7/AAAIABIA
IQA0AE4AbgCPALEA4gATATwBZQGLAaUBoQFyAQoBcgDg/4z/a/9Q/0D/Qf9M/1r/af92
/3n/ff+G/5L/mf+c/6H/pf+n/6X/pP+l/6b/qv+t/6//sv+x/7H/tP+3/7v/vP/B/8b/
yP/I/8n/zP/O/87/zv/P/9L/1//d/+H/5f/n/+r/7f/y//P/9P/4//r/+//9//3//f//
/////////wAAAQACAAMABQAEAAQABAAEAAEAAQAAAP//AgADAAQABQADAAMAAwAEAAQA
BAAEAAUABAADAAIAAQACAAMABAAGAAQABAAEAAUAAwADAAMAAwADAAQABAAEAAYABgAG
AAYABgAGAAYABwAIAAgACAAIAAYABQAFAAUACAAIAAgACAAIAAgACQAJAAkACQAJAAkA
CwAMAAwADAAKAAoACgALAA0ADQANAA4ADAAMAA4ADgAQABAAEQASABMAFAAUABQAFwAX
ABcAGAAWABYAFgAVABMAEwATABMAFQATABMAEwATABIAEQAQAA4ADAAKAAgABwAGAAUA
BAACAAAA///9//z/+//5//f/+f/5//r/+//5//j/+P/4//j/+P/4//f/9v/2//b/9v/2
//b/9v/2//b/9f/1//b/9P/0//T/9P/3//j/+f/6//j/+P/4//j/9v/3//f/9//5//r/
+//7//v/+f/5//n/+//7//v//P/8//v/+v/4//n/+f/5//n/+v/6//r/+//5//j/9//2
//j/+P/4//f/9//3//f/9//3//f/9//3//f/9v/2//T/8v/z//P/8//1//X/9f/1//X/
9f/0//T/9P/0//T/9P/0//T/9P/0//T/9P/z//P/8//z//P/8//x//H/8P/w//D/8f/y
//L/8//z//L/8v/w//H/8f/x//P/8v/x//H/8v/y//L/8v/w//H/8f/w//L/8v/y//L/
8v/w/w==
         </WaveFormData>
      </LeadData>
      <LeadData>
         <LeadByteCountTotal>10000</LeadByteCountTotal>
         <LeadTimeOffset>0</LeadTimeOffset>
         <LeadSampleCountTotal>5000</LeadSampleCountTotal>
         <LeadAmplitudeUnitsPerBit>4.88</LeadAmplitudeUnitsPerBit>
         <LeadAmplitudeUnits>��V</LeadAmplitudeUnits>
         <LeadHighLimit>2147483647</LeadHighLimit>
         <LeadLowLimit>268435456</LeadLowLimit>
         <LeadID>V5</LeadID>
         <LeadOffsetFirstSample>0</LeadOffsetFirstSample>
         <FirstSampleBaseline>0</FirstSampleBaseline>
         <LeadSampleSize>2</LeadSampleSize>
         <LeadOff>FALSE</LeadOff>
         <BaselineSway>FALSE</BaselineSway>
         <ExcessiveACNoise>FALSE</ExcessiveACNoise>
         <MuscleNoise>FALSE</MuscleNoise>
         <LeadDataCRC32>1424198345</LeadDataCRC32>
         <WaveFormData>
/v/+//7//v///wAAAQACAAQABAAEAAQABgAGAAYABgAHAAgACQAKAAwADAAMAAwADQAO
AA8AEAARABIAEwAUABQAFAAUABQAFQAWABcAGAAYABgAGAAYABgAGAAYABgAGAAYABgA
GAAYABgAGAAYABgAGAAYABgAFQAUABMAEgARABAADwAOAAwADAAMAAwACwAKAAkACAAG
AAYABgAGAAUABAADAAIAAgACAAIAAgACAAIAAgACAAIAAgACAAIAAgACAAIAAgAAAAAA
AAAAAAAAAAAAAAAAAgACAAIAAgAAAAAAAAAAAAIAAgACAAIAAgACAAIAAgAEAAQABAAE
AAIAAgACAAIABAAEAAQABAAEAAQABAAEAAQABAAEAAQABgAGAAYABgAGAAYABgAGAAYA
BgAGAAYABgAGAAYABgAGAAYABgAGAAYABgAGAAYACAAIAAgACAAGAAYABgAGAAgACAAI
AAgABgAGAAYABgAGAAYABgAGAAYABgAGAAYABgAGAAYABgAGAAYABgAGAAYABgAGAAYA
BgAGAAYABgAGAAYABgAGAAgACAAIAAgACAAIAAgACAAGAAYABgAGAAYABgAGAAYABwAI
AAkACgAIAAgACAAIAAoACgAKAAoACgAKAAoACgAKAAoACgAKAAwADAAMAAwADAAMAAwA
DAAOAA8ADwAQAA4ADgAOAA4ADwAPABEAEgATABQAFQAVABMAEwATABMAFgAXABcAFwAV
ABQAFAAUABMAEwATABIAFAAUABIAEQAOAA0ADAAMAA4ADgANAA0ADQAOAA4ADQANAA0A
DQANAA0ADAAMAAwADAAMAAwADAAOAA4ADgAOAA0ADQAOAA8ADwAOAA4ADgAPAA8ADwAP
AA0ADQAOAA4AEAAPAA8ADwAPAA8AEwAUABYAHAAnADcASgBfAHQAjwC0ANYA8wAOASQB
LQEhAfsAtABSAP3/1//A/6n/m/+X/5v/ov+q/67/r/+y/7b/vf/A/8L/w//H/8j/yP/N
/9D/0P/Q/9L/1P/W/9f/2P/c/97/4P/i/+X/6P/m/+f/6v/v//D/8P/z//j//f8BAAIA
BQAHAAoADAANAA8AEQATABQAFQAWABYAFwAXABgAGAAXABcAFwAYABkAGgAbABwAHAAc
ABsAGwAbABwAHAAeAB0AHQAdABsAGwAbABwAHAAcABwAHQAcABwAGwAbABwAHAAdAB8A
HwAfACAAIQAhACEAIQAhACMAIwAiACIAIgAiACIAJAAlACUAJQAlACYAJgAmACYAJgAn
ACcAKAAqACoAKgAqACoAKgAsAC4AMAAwADAAMgAxADIAMwAwADIAMgAyADEAMQAzADQA
NAA0ADUANQA1ADcANwA3ADcANwA3ADYANQA0ADQAMgAxADAAMAAwAC8ALQAtAC0ALQAr
ACkAKAAoACYAJQAkACQAJAAjACIAIQAhAB8AHgAeABsAGwAbABsAHQAbABkAGAAaABoA
GgAaABgAGAAYABYAGAAYABcAFwAXABcAFgAVABUAFQAVABQAFAATABYAGAAYABcAFgAW
ABYAFgAWABYAFgAXABcAFwAZABkAGQAZABsAGwAbABwAGgAaABsAGwAdAB0AHQAcABwA
HAAdAB4AHgAeAB4AHQAeAB4AHwAhACEAHgAeAB4AIAAeAB4AHgAgACEAIQAhACEAIgAj
ACMAJAAjACMAIgAiACIAIgAiACQAIwAjACMAJQAlACMAIgAkACQAJAAkACIAIgAiACMA
IwAjACMAIwAkACMAIwAjACUAJQAkACQAJAAkACUAJQAlACUAJQAlACYAJQAlACUAJQAl
ACUAJAAmACYAJgAmACYAJgAmACYAJgAmACYAJgAmACYAJgAmACYAJgAlACUAJQAmACYA
KAAoACgAKAAqACoAKgAqACoAKgAqACoAKgAqACoAKgAsACwALAAsAC4ALgAuAC4ALgAu
AC4ALgAtAC0ALgAuAC8AMAAxADEAMwA1ADYANwA3ADcANgA1ADMAMwAzADQANQA1ADUA
NQA0ADQANAAzADMAMwAyADIAMAAuAC0ALAAtACwALAAsACwAKwArACsAKgAqACkAKQAp
ACkAKQApACoAKgAqACoAKAAoACgAKAAmACYAJgAlACYAKAAqACsAKAAoACgAKQApACkA
KQApACkAKgAqACoAKQArACsAKwAtAC0AMAA0AD4ASQBZAGwAfwCWALcA3AD8ABcBMAFC
AT0BJQHvAJYAMgD5/+f/1P+//7f/t/+9/8T/zP/Q/9H/1v/c/+H/4v/i/+P/4//k/+b/
6f/s/+7/8P/0//b/+P/5//r//P/+/wAAAgAFAAYABAAFAAoACwAMAA4AEwAWABkAGwAc
AB8AIwAkACYAJQAnACkAKwAsAC8ALgAwADEAMQAyADAALwAvAC8ALwAvAC8ALwAyADIA
MgAxADMAMwA0ADQAMgAxADEAMQAxADEAMQAyADIAMgAyADMANAA0ADMAMwAzADIAMgAz
ADUANQA2ADcANQA1ADUANQA1ADUANAA0ADQANAA0ADYANQA1ADUANQA2ADYANgA2ADoA
OwA7ADwAPAA8ADwAPAA6ADoAPAA+ADwAPAA8AD4AOwA8AD0AOgA6ADoAOgA5ADwAPwBB
AEIARABFAEUARQBDAEMAQwBDAEIAQwBDAEMARABEAEIAQQA+AD4APgA9ADsAOwA7ADsA
OQA3ADYANgA1ADMAMQAwAC8ALQArACkAJwAlACQAJAAjACMAIwAjACMAIQAfAB4AHQAc
ABsAGgAcABwAHAAaABoAGgAZABkAGAAZABkAGQAYABcAFgAUABUAEwAVABYAGAAXABYA
FgAYABgAGAAYABYAFwAXABcAFgAVABQAEwAVABUAFQAWABQAFAAVABUAFQAVABUAFAAV
ABQAFAAUABIAEgASABEAEgASABMAFQAUABAADwAOABAADgAOAA4ADgAPAA8ADwANAA4A
DwAPAA4ADQANAAwADAAMAAwADAAMAAsACwALAAsACwAJAAgABgAGAAYABgAHAAgACQAL
AAoACQAIAAcABgAFAAUABQAFAAUABAAEAAYABgAHAAcABQAFAAUABQAEAAMAAwADAAUA
BQAFAAQAAgACAAIAAgACAAIAAgACAAIAAgACAAIAAgACAAIAAgABAAAA/v/9//3//v/+
////AAABAAIAAgACAAIAAgAAAAAAAAABAP//AAAAAAAAAAAAAP////8DAAQABQAGAAYA
BQAEAAMAAQABAAIAAwADAAMAAwACAAAAAAD////////+//7//v/+//3//P/7//z//P/8
//z/+f/5//n/+v/5//f/9v/1//T/8//y//D/8P/w//D/8P/x//L/8//0//L/8v/x//H/
8P/x//H/8P/u/+7/7//v/+//7//v/+//8v/y//L/8f/x/+//8f/x//H/8P/y//j/AQAL
ABwAMwBIAGMAiACyANMA7gAGARUBEQHxALQAWADz/7H/mv+H/3X/cf9z/3b/ev+C/4X/
hv+M/5P/lv+W/5f/mf+c/57/nf+e/6D/ov+k/6j/qP+p/6r/rP+u/7L/tP+5/7z/vP+7
/7r/vf++/8D/wf/G/8v/z//S/9P/0//W/9j/2f/b/9//4f/i/+P/5P/i/+P/4//k/+T/
4//j/+P/4//j/+P/4//m/+b/5v/l/+X/5f/m/+b/5P/j/+P/4//j/+P/4//k/+b/5v/m
/+f/5v/m/+X/5f/m/+b/5//p/+n/6f/q/+v/6f/p/+n/6f/r/+v/6v/q/+r/6v/q/+z/
7f/t/+3/7f/u/+7/7v/u//D/8f/x//L/8//0//X/9v/0//T/9v/4//r/+v/6//z/+v/8
//7//P/+//7//v/9//3///8AAAAAAAABAAEAAQABAAEAAQABAAAAAQABAAEAAgACAAAA
///+//7//v/9//z/+//6//n/9//1//T/9P/y//H/8P/w/+//7f/r/+n/6f/n/+b/5v/l
/+X/5f/l/+f/5f/j/+L/4v/i/+L/4v/i/+L/4v/g/+D/4P/f/9//3v/f/9//3//f/9//
3//e/97/3f/g/+L/4P/f/97/3v/g/+D/4P/g/+L/4//j/+P/4//j/+P/4//j/+P/4//k
/+T/5P/l/+X/5f/l/+X/5P/l/+T/5P/k/+b/5v/m/+X/5P/k/+X/5//n/+T/5P/k/+T/
4v/i/+L/4v/j/+P/4//j/+T/5f/l/+T/4//j/+L/5P/k/+T/5P/k/+P/4//j/+P/4//h
/+D/4v/i/+L/4v/i/+L/4v/j/+P/4//j/+P/4v/h/+H/4f/h/+H/4P/g/+D/4P/h/+H/
4f/h/+H/4f/h/+H/4v/j/+X/5f/l/+T/4v/i/+L/4v/i/+L/4v/i/+L/4v/i/+L/5P/k
/+T/5P/k/+T/4//j/+P/5P/k/+T/5P/k/+T/5v/m/+b/5v/o/+j/6P/o/+r/6v/r/+v/
6//q/+n/6P/p/+n/6v/t/+z/7f/u/+//7f/t/+3/7f/v//D/8f/x//H/8f/w//D/8v/x
//H/8f/w//D/8P/u/+3/7P/r/+r/7P/s/+z/6//p/+n/6v/q/+n/6f/p/+n/6f/p/+j/
6P/o/+j/6P/o/+j/6P/o/+j/5v/l/+X/5v/p/+n/6P/o/+b/5//n/+f/5//n/+f/6P/o
/+j/5//n/+n/6f/p/+v/7P/u//T//f8LAB4AMQBGAF8AhACqAMcA5gD+AAsBAQHlAKYA
SADr/7f/nv+F/3P/bf9t/3L/eP+A/4P/hP+K/5H/lP+U/5f/mf+a/5r/n/+e/6D/pP+o
/6r/qv+p/6r/rP+w/7b/uP+7/7z/vP+7/77/v//A/8T/yf/K/83/0//U/9X/2f/c/97/
3//j/+X/5//o/+n/7P/r/+v/6v/q/+z/6//r/+v/7f/t/+3/7f/u/+7/7v/t/+7/7//x
//L/8v/x//H/8f/x//H/8f/y//D/8P/w//H/8P/w/+//7//w//D/8f/z//L/8f/x//H/
8//z//P/8//1//X/9P/0//T/9P/0//b/9//3//f/9//6//r/+v/6//r/+//7//z//v/+
//7//v8AAAAAAgAEAAQABAAEAAYABgAIAAoACAAJAAoACwALAAsADQAOAA4ADgAPAA8A
DwARABEAEQARABAAEQARABEAEgASABAADwAOAA4ADgANAAsACwALAAsACwAJAAgACAAH
AAUAAwACAAIAAQAAAP///v/9//3//v/9//3//f/9/////f/7//r//P/8//z//P/+//7/
/v/8//z//P/7//v//P/9//3//f/////////+/////f///wAAAAD///7//v8AAAAAAAAA
AP7/////////AQABAAEAAQABAAEAAQACAAAAAAABAAEAAQABAAEAAAABAAAAAAAAAAIA
AgACAAEAAAAAAAEAAwAFAAIAAgACAAQAAgACAAIAAAABAAEAAQABAAIAAwADAAIAAQAB
AAAAAgACAAIAAgAEAAMAAwADAAMAAwABAAAAAgACAAIAAgACAAIAAgADAAEAAQABAAEA
AgABAAEAAQADAAMAAgACAAIAAgADAAMAAQABAAEAAQACAAEAAQABAAEAAQABAAAAAgAC
AAIAAgACAAIAAgACAAIAAgACAAIAAgACAAIAAgACAAIAAQABAAEAAgACAAIAAgACAAIA
AgACAAIAAgACAAIAAgACAAIAAgACAAIAAgACAAIAAgADAAQABQAGAAYABgAGAAYACAAJ
AAkACgAIAAgACAAIAAcABwAJAAoACwAMAA0ADQANAA0ADQANAA4ADwAPAA8ADwAOAA4A
DgANAA0ADQAMAA4ADgAMAAsACgAJAAgACAAIAAgABwAHAAkACgAKAAkACQAJAAkACQAJ
AAgACAAIAAgACAAIAAgACgAKAAoACgAJAAkACgALAAsACgAKAAoACwALAAsACwALAAsA
DAAMAA4ADQANAA0ADwARABMAFAAaACQAMQBDAFgAbQCIAKsAzgDsAAcBIAEsASMBAwHB
AGIACgDd/8X/rP+f/5v/m/+h/6r/sv+0/7X/uP/A/8X/xv/G/8n/zf/M/8z/0f/U/9T/
1v/a/9z/3P/d/+D/4v/m/+r/7P/t/+z/7P/v//L/9f/2//r/+//+/wEABQAIAAsADQAQ
ABIAEwAVABcAGwAcABsAGgAaABsAGwAcAB4AHQAdAB0AHQAdAB0AHQAgACAAIAAfAB0A
HQAeAB4AIAAfAB8AHwAhACEAIQAiACIAIgAiACMAIgAiACEAIQAjACIAIgAjACUAJQAm
ACcAJwAnACcAJwApACkAKAAoACgAKAAoACoAKwArACsAKwAuAC4ALgAuAC4ALwAvADAA
MgAyADIAMgAyADIANAA2ADYANgA2ADgANgA4ADoAOAA6ADoAOgA5ADoAPQA/AEAAPgA/
AD8APwA/AD8APwA/AEAAQQBBAEEAQABAAD4APQA6ADoAOgA5ADkAOQA5ADkAOQA3ADYA
NgA2ADUANAA0ADIAMQAwAC8ALQArACoAKgApACkAKQApACsAKQAnACYAKAAoACgAKAAm
ACYAJgAkACQAJAAjACMAJAAlACUAJQAjACMAIwAiACEAHwAhACIAIgAhACAAIAAgACAA
IAAgACAAIQAhACEAHwAfAB8AHwAhACEAIQAiACAAIAAhACEAIQAhACEAIAAfAB4AHgAe
AB4AHgAeAB0AHQAeACAAIwAiAB4AHQAcAB0AHAAdAB4AHAAdAB0AHQAdAB4AHwAfAB4A
HQAdABwAHAAcABwAHAAcABsAGwAbAB0AHQAbABoAHAAcABwAHAAaABoAGgAbABsAGwAb
ABsAGgAZABkAGQAbABsAGgAaABgAGAAZABkAFwAXABcAFwAYABcAFwAXABcAFwAXABYA
FgAWABYAFgAYABgAGAAYABgAGAAYABgAFwAWABUAFAAWABYAFQAVABcAGAAYABYAFgAW
ABYAFgAWABYAFgAWABYAFgAWABcAGAAZABoAHAAcABwAHAAaABkAGQAYABYAFgAWABUA
FwAZABoAGwAcAB0AHQAdABwAGwAaABoAGwAbABsAGwAcABwAHAAbABsAGwAaABoAGAAW
ABUAFAAVABQAFAAUABIAEQARABEAEgASABEAEQAPAA8ADwAPABAAEAAQABAAEAAQABAA
EAAPAA4ADQALAA0ADgAPAA8ADAAMAAwADQANAA0ADQANAAwADAALAAoADQANAA0ADwAP
AA8AEgAWABwAJQAzAEYAWwBwAI0AsgDWAPMADAEgASUBFwHvAKIAPgDp/8n/uv+j/5X/
kf+V/5r/ov+o/6n/rP+y/7n/vP++/8H/wf/C/8L/w//C/8T/xv/I/8r/zP/N/87/0P/S
/9b/2v/b/97/4P/f/+D/4f/g/+T/5//q/+3/8f/0//f/+f/8//7///8BAAMAAwAEAAUA
BgAGAAcABwAIAAoACQAJAAkABwAHAAcABwAKAAoACgAJAAcABwAIAAgACAAHAAcABwAJ
AAkACQAKAAgACAAIAAkACAAIAAcABwAIAAgACQALAA0ADQAOAA8ADgANAAwACwALAAsA
CgAKAAwADAAMAA4ADQANAA0ADQAMAAwADAAMAAwADQANAA4ADgAOAA4ADgAQABAAEgAU
ABQAFAAUABYAFQAWABcAFAAWABYAFgAVABMAFQAWABYAFgAXABcAFwAZABkAGQAZABgA
GQAZABkAFgAWABQAEwASABIAEgARABIAEwAUABUAEgAPAA0ADAALAAkABwAGAAYABQAE
AAMAAQD///7//v/9//3//f/9//v/+f/3//b/9v/2//b/9v/2//b/9v/0//L/8v/x//H/
8P/x//H/8f/x//H/8f/w//H/7//x//L/8P/v/+7/7v/u/+7/7v/u/+//8f/y//P/8//z
//P/8//z//P/8//0//L/8v/z//P/8f/x//H/8P/t/+z/7P/s/+7/7v/u/+3/7P/s/+3/
7//x/+7/7v/u/+7/7P/s/+z/6v/r/+v/6//q/+r/6v/p/+r/6f/p/+j/5v/m/+b/5v/m
/+X/5f/l/+X/5f/j/+L/4//k/+X/5v/k/+T/5P/l/+P/4//j/+P/4//j/+T/5f/l/+X/
5P/k/+L/4v/j/+P/4//j/+P/4//k/+P/4//j/+P/4//j/+L/4v/i/+L/4v/i/+L/4v/i
/+L/4v/i/+L/4v/i/+L/4v/k/+T/4//j/+P/5P/i/+L/4v/i/+L/4P/g/+D/4P/h/+L/
4//k/+X/5v/n/+j/5//n/+b/5v/m/+b/5v/m/+X/5f/n/+j/6f/q/+v/6//t/+3/7f/t
//D/8f/x//H/7//u/+7/7v/s/+v/6v/o/+n/6v/p/+n/5v/l/+T/5P/m/+b/5f/l/+f/
6P/o/+f/5f/l/+X/5f/n/+b/5v/m/+b/5v/m/+b/5v/m/+b/5v/n/+f/6P/p/+n/6P/o
/+j/5//n/+f/5//n/+f/6P/o/+r/6f/p/+n/6f/r/+v/7P/u//b/AQANAB4AMwBKAGcA
jgC0ANEA6gAEAREBBwHhAJ4AQADj/7H/nP+H/3f/c/93/3r/gP+I/4n/iP+M/5P/lv+Y
/5v/n/+g/6L/pf+o/6j/qP+q/67/sP+x/7D/sv+0/7j/vP+9/8D/wv/B/8L/xf/I/8r/
y//Q/9P/1//a/93/3//i/+T/5f/n/+n/6//s/+3/7v/w//H/8f/y//T/8//z//P/9f/1
//X/9f/2//b/9v/1//X/9f/2//b/+P/3//f/9//1//X/9f/2//j/+P/4//n/+v/6//n/
+f/7//r/+v/7//v/+//8//3/+//7//v/+//9//3//P/8//7//v/+/wAA//////////8C
AAIAAgACAAIAAwADAAQABgAGAAYABgAGAAYACAAKAAgACAAIAAoADAAOABAADgAPABAA
EQARABEAEwAUABQAEgATABMAEwATABMAEwATABYAFwAXABcAFAAUABIAEQAQABAAEAAP
AA0ADQANAA0ACwAJAAgACAAIAAcABgAGAAQAAwACAAEAAQD///7//v/7//v/+//7//3/
+//5//j/+v/6//r/+v/4//j/+P/2//j/+P/3//f/9v/3//f/9//1//X/9f/0//T/8//2
//j/+P/3//b/9v/2//b/9v/2//b/9//3//f/9//3//f/9//3//f/9//4//j/+P/5//n/
+f/5//n/+P/4//j/+f/6//r/+v/6//n/+P/4//n/+//7//j/+P/4//r/+P/4//j/+P/5
//n/+f/3//j/+f/5//j/9//3//b/9v/2//b/9v/2//X/9f/1//f/9//1//T/9v/2//b/
9v/2//b/9v/3//X/9f/1//X/9v/1//X/9f/1//X/9P/0//b/9v/3//f/9f/1//X/9f/2
//X/9f/1//X/9f/1//T/9v/2//b/9v/0//T/9P/0//T/9P/0//T/9P/0//T/9P/2//b/
9f/1//X/9v/2//b/9v/2//b/9v/2//b/9v/2//b/9v/2//b/9v/2//b/+P/4//j/+P/6
//r/+v/6//z//P/8//3/+//8//z//P/+//7//f/9//3//v///wAAAwADAAMAAwADAAMA
BAAFAAMAAwADAAIAAgACAAEAAQABAAAAAAAAAAAA///+//3/+v/6//r/+v/5//n/+f/6
//r/+f/5//n/+//7//v/+v/6//r/+v/6//r/+v/6//r/+v/6//n/+f/6//v/+//6//r/
+v/7//v/+//7//v/+//8//z//P/7//v/+//7//3//f/+/wQACgATACEANABHAFwAdQCa
AMAA3wD4ABABHQETAe8ArABMAPX/x/+w/5f/h/+F/4f/jP+U/5r/m/+c/6L/q/+s/6z/
rf+x/7L/sv+1/7r/uv+8/77/wP/C/8P/xP/E/8j/zP/O/9H/0v/S/9P/1v/X/9j/2v/f
/+L/5f/p/+z/7//1//b/9P/1//n/+//7//7/AQAAAAAAAQABAAIAAgABAAEAAQADAAMA
AwADAAQABAAEAAMABQAFAAYABgAGAAUABQAFAAcABwAHAAgACAAIAAgACQAIAAgABwAH
AAkACAAIAAkACQAJAAoACwAJAAkACQAJAAoACwALAAwADAAMAAwADgAPAA8ADwAPABAA
EAAQABAAEgATABMAFAAWABYAFgAWABYAFgAYABoAGgAaABoAHAAaABwAHgAcAB0AHgAf
AB8AHwAhACIAIgAiACMAIwAjACMAIwAjACMAIgAjACMAIwAkACQAIgAhACIAIgAiACEA
IAAfAB4AHQAfAB0AHAAcABoAGQAYABgAGAAXABYAFQAVABMAEgASABEAEQARABEAEwAR
AA8ADgAQABAAEAAQAA4ADgAOAAwADQAOAA4ADwAPAA8ADgANAA0ADQANAAwADQALAA0A
DgAOAA0ADAAMAA4ADgAOAA4ADAANAA0ADQAPAA8ADwAPAA8ADwAPABAADgAOAA8ADwAR
ABEAEQAQABEAEAAQABAAEAAQABAADwAOAA4ADwARABMAEAAQABAAEgAQABAAEAAQABEA
EQARAA8AEAARABEAEAAPAA8ADgAOAA4ADgAOABAADwAPAA8ADwAPAA0ADAAPABAAEQAS
ABAAEAAQABEAEQARABEAEQASABEAEQARABEAEQAQABAAEAAQABEAEQAPAA8ADwAPAA8A
DwAQABEAEQARABEAEAAQABAAEAAQABAAEAAQABAAEAAQABAAEAAQABAAEAAQABAAEAAP
AA8ADwAQABAAEgASABIAEgASABIAEgASABAAEAAQABAAEgASABIAEgASABIAEgASABQA
FAAUABQAFgAWABYAFgAXABcAGAAYABgAGAAYABcAFwAZABoAGwAcAB0AHQAdABsAGwAb
ABwAHQAdAB0AHQAeAB4AHgAdAB0AHQAcABwAHAAaABkAGAAXABYAFgAWABYAFQAVABUA
FgAWABUAFQATABMAEwATABQAFAAUABQAFAAUABQAFAAUABQAFAATABMAFAAVABUAFAAU
ABQAFQAVABUAFQAVABUAFgAWABYAFQAVABUAFwAZABsAGgAgACgAMwBBAFQAZwB+AJ0A
wgDiAP0AGAEqASkBFQHjAI4ALADr/9H/uv+n/5//n/+l/6r/sv+4/7f/uv/C/8f/yP/K
/8//0f/S/9L/1f/W/9j/2P/Y/9r/3v/f/+D/5P/o/+r/7P/t/+z/7P/t//D/9f/2//j/
+//+/wMAAwAGAAsADQAOABAAEwAVABcAFwAYABkAGgAaABsAGwAcABwAGwAbABsAHQAd
AB0AHQAeAB4AHgAdAB0AHQAeAB4AHgAdAB0AHQAfAB8AHwAgACAAIAAgACEAIAAgAB8A
HwAfAB4AHgAfACAAIQAjACUAIwAjACMAIwAjACMAIgAiACQAJAAkACYAJgAlACQAIwAk
ACQAJAAkACYAJwAnACgAKAAoACgAKAAoACgAKgAsACwALAAsAC4ALgAwADIAMAAwADAA
MAAvAC8AMQAyADIAMgAzADMAMwAzADMAMwAzADQANQA1ADUANAA0ADIAMQAwADAAMAAv
AC8ALwAvAC8ALwAtACwALAAsACsAKgAqACoAKQAoACcAJQAjACIAIgAhACEAIQAhACEA
HwAdABwAHAAcABwAHAAcABwAHAAaABoAGgAZABkAGgAbABsAGwAbABsAGwAaABkAFwAZ
ABoAGAAXABYAFgAYABgAGAAYABgAGQAZABkAGQAZABkAGQAZABkAGQAaABoAGgAbABsA
GwAbABsAGgAZABgAGAAYABgAGAAYABcAFgAWABcAGQAZABYAFgAWABQAEgASABIAFAAV
ABUAFQAVABYAFwAXABYAFQAVABQAFAAUABQAFAAUABMAEwATABMAEwARABAADgAOAA4A
DgAQABAAEAARABEAEQARABEADgANAA0ADQARABEAEAAQABAAEAARABEAEQARABEAEQAO
AA0ADQANAA0ADQANAAwACwAKAAkACAAJAAoACwAMAAwADAAMAAwADAAMAAwADAAKAAoA
CQAJAA0ADAAMAAwADAAMAA4ADgAOAA4ADQANAAwADAALAAoACQAIAAkACQALAAwADwAQ
ABEAEQARABEAEQARABIAEwATABMAEgAQAA8ADgANAA0ADQAMAAwADAAKAAkACgAJAAgA
CAAFAAQAAgABAAEAAgACAAEAAgADAAQABQAFAAQABAAEAAIAAgACAAIAAgACAAIAAgAB
AAEAAgADAAMAAgACAAIAAwADAAMAAwAAAP/////+/wAA//////////8BAAMABAAGAA4A
FwAjADIARwBcAHcAnADCAOEA+gAUAR8BFwHzAKwASgDr/7n/qP+V/4X/gf+D/4r/kv+Y
/5f/mP+e/6X/qv+q/6v/rf+w/7D/sf+0/7j/uv+8/77/vv+9/7r/vP++/8L/xv/L/87/
0P/R/9L/1f/Y/9b/1f/Y/9v/3//i/+f/6f/q/+z/7//z//X/9f/2//f/9v/2//f/9//4
//j/9//3//f/+f/5//n/+f/6//r/+v/5//j/9//3//b/9//3//j/+f/7//v/+//8//v/
+v/5//n/+P/4//f/9//5//j/+P/5//n/+f/6//v/+v/5//j/9//3//f/9v/2//j/+P/4
//r/+f/5//n/+f/6//r/+v/6//z//f/9//7//v/+//7//v/8//z//v8AAP7//v/+/wAA
AgAEAAYABAACAAIAAgABAAEAAwAEAAQAAgADAAMAAwACAAEAAAD//wIAAwADAAMABAAE
AAIAAQD///7//f/7//n/+f/5//n/+//5//j/+P/2//X/9P/0//P/8f/v/+3/6//p/+j/
6P/n/+f/5//n/+X/4//h/+D/4v/i/+L/4v/i/+L/4v/g/9//3v/c/9v/3P/d/93/3f/d
/93/3f/c/9n/1//Z/9r/2v/Z/9j/2P/Z/9r/2//c/9r/2//b/9v/2f/Z/9n/2f/b/9v/
2//c/9r/2v/b/9v/2//b/9v/2v/Z/9j/2P/Y/9r/2v/a/9n/1v/W/9f/2f/Z/9b/1v/W
/9j/1v/W/9b/1v/X/9f/1//V/9b/1//X/9T/0//T/9L/0v/S/9L/0v/U/9P/0//T/9H/
0f/P/87/0P/Q/9D/0P/Q/9D/0P/R/8//z//P/8//z//P/9D/0f/R/9H/0P/Q/9L/0v/T
/9P/0f/R/9H/0f/Q/8//z//P/9H/0f/R/9D/0P/Q/9D/0P/Q/9D/0P/Q/9D/0P/Q/9D/
0P/Q/w==
         </WaveFormData>
      </LeadData>
      <LeadData>
         <LeadByteCountTotal>10000</LeadByteCountTotal>
         <LeadTimeOffset>0</LeadTimeOffset>
         <LeadSampleCountTotal>5000</LeadSampleCountTotal>
         <LeadAmplitudeUnitsPerBit>4.88</LeadAmplitudeUnitsPerBit>
         <LeadAmplitudeUnits>��V</LeadAmplitudeUnits>
         <LeadHighLimit>2147483647</LeadHighLimit>
         <LeadLowLimit>268435456</LeadLowLimit>
         <LeadID>V6</LeadID>
         <LeadOffsetFirstSample>0</LeadOffsetFirstSample>
         <FirstSampleBaseline>0</FirstSampleBaseline>
         <LeadSampleSize>2</LeadSampleSize>
         <LeadOff>FALSE</LeadOff>
         <BaselineSway>FALSE</BaselineSway>
         <ExcessiveACNoise>FALSE</ExcessiveACNoise>
         <MuscleNoise>FALSE</MuscleNoise>
         <LeadDataCRC32>108045763</LeadDataCRC32>
         <WaveFormData>
/P/8//z//P/+//7//v/+////AAABAAIABAAEAAQABAAGAAYABgAGAAcACAAJAAoADAAM
AAwADAAOAA4ADgAOABAAEAAQABAAEgASABIAEgASABIAEgASABQAFAAUABQAEgASABIA
EgAQABAAEAAQAA4ADgAOAA4ACwAKAAkACAAGAAYABgAGAAUABAADAAIAAAAAAAAAAAD+
//7//v/+//3//P/7//r/+v/6//r/+v/6//r/+v/6//j/+P/4//j/+v/6//r/+v/5//j/
9//2//j/+P/4//j/+P/4//j/+P/2//b/9v/2//j/+P/4//j/+P/4//j/+P/6//r/+v/6
//r/+v/6//r/+v/6//r/+v/6//r/+v/6//r/+v/6//r//P/8//z//P/6//r/+v/6//r/
+v/6//r//P/8//z//P/8//z//P/8//z//P/8//z//P/8//z//P/8//z//P/8//z//P/8
//z/+v/6//r/+v/6//r/+v/6//j/+P/4//j/+P/4//j/+P/4//j/+P/4//j/+P/4//j/
+P/4//j/+P/6//r/+v/6//r/+v/6//r/+v/6//r/+v/6//r/+v/6//r/+v/6//r//P/8
//z//P/8//z//P/8//r/+v/6//r//P/8//z//P/8//z//P/8//7//v/+//7//v//////
//8BAAEAAQABAAEAAQABAAEAAQABAAIAAwAEAAQABQAFAAUABQAFAAUACAAIAAgACAAH
AAcACAAIAAUABQAFAAUABgAFAAQAAwACAAEAAAAAAAAAAAD//////////////f///wAA
AAAAAP7//v/+//7//////////////////////////////////v/+//7//v/+//7//v/+
//7//v/+//7/AAAAAAAAAAAAAP//AgAFAAYACwAUAB4AKwA6AEoAXwB8AJkAsADFANUA
3ADQALcAhQA+AAIA4//P/7j/rP+m/6b/qv+w/7L/sv+y/7X/u/+9/73/vv+//7//wP/G
/8j/x//I/8v/y//L/8z/zv/R/9L/1f/X/9r/3P/d/93/3//i/+T/5v/o/+7/8f/0//f/
+P/6//7//v///wAABAAGAAUABwAIAAgACAAIAAkACQAJAAkACQAJAAoACgAKAAoACwAL
AAsADQANAA0ADQAOAA4ADgAOAA4ADgAOAA8ADwAPAA8ADwAPAA8ADwAPAA8ADwAQABEA
DwAPABAAEAASABIAEgASABMAFAAWABcAFwAXABgAGAAZABkAGQAaABoAGgAbABsAGwAb
ABsAHQAfACAAIAAgACAAIQAjACQAJgAmACYAKAAoACkAKQApACoAKgArACsAKwAsAC0A
LQAtAC0ALQAuADAAMAAwAC8ALwAvAC8ALgAtAC0ALAArACoAKQAoACgAKQAoACcAJgAm
ACUAJAAjACIAIQAhACEAHwAeAB4AHAAbABsAGgAaABoAGAAYABgAGQAaABoAGwAZABgA
GAAYABgAGAAXABcAGQAZABgAGAAYABgAFwAXABgAGAAXABcAGQAZABkAGQAZABkAGQAZ
ABkAGQAZABoAHAAcABwAHAAcABwAHAAcABwAHAAcABwAHAAcABwAHAAeAB4AHgAeACAA
IAAgACAAIAAgACAAIAAeAB4AHgAeAB8AHwAfAB8AHwAfAB8AHwAhACEAIQAhAB4AHgAe
AB8AIQAgACAAIAAiACIAIQAhACEAIQAhACEAIwAiACEAIQAiACIAIgAiACQAJAAkACQA
IgAiACIAIgAiACIAIgAiACQAJAAkACQAJAAkACQAJAAkACQAJAAjACUAJQAmACYAJgAm
ACYAJAAkACUAJQAlACUAJQAlACUAJQAlACUAJQAmACYAJgAmACQAJAAkACQAJgAmACYA
JgAmACYAJgAmACYAJgAmACgAKAAoACgAKAAoACgAKAAqACoAKgAqACwALAAsACwALQAt
AC0ALQAtAC0ALQAtAC8ALwAvAC8ALwAwADEAMgAwADEAMQAxADEAMQAxADIAMgAyADIA
MQAxADIAMgAxADMAMwAzADIALwAuAC0ALAArACoAKgAqACoAKQApACkAKQApACcAJwAm
ACYAJgAmACgAKAAoACcAJQAlACUAJQAlACUAJQAlACcAJwAnACYAJgAmACYAJgAmACYA
JgAmACYAJgAmACYAJAAmACYAJgApACoAKwAuADUAPgBIAFcAZgB2AI8ArADHANwA8QD9
APoA6ADDAIUAPAAOAP3/6//Y/8z/zP/O/9T/2v/c/9z/3v/j/+X/5f/l/+b/5//n/+r/
6v/s/+//8P/z//P/9f/0//T/9//4//v/+//+/wAA/////wMABAAGAAgADAAOABMAFAAV
ABgAGgAcAB4AHwAgACIAIgAlACUAJgAoACgAKAApACcAJwAnACcAJwAoACgAKAAmACcA
JwAnACkAKQApACkAKgAqACoAKgAoACgAKAApACkAKQApACkAKwArACsAKwAqACkAKQAp
ACsAKwAsACwALAAsACwALAAsACwALQAtACsAKwAsACwALQAtAC0ALgAuAC4ALwAvADEA
MQAxADMAMwA0ADQANAAyADMANQA2ADYANgA2ADgANgA3ADcANwA3ADYANgA1ADcAOAA5
ADkAOgA7ADwAPgA9ADwAOwA5ADkAOQA5ADgANwA3ADYANQA0ADMAMgAyADEAMAAvAC4A
LAArACoAKQAoACcAJwAnACUAJAAkACIAIQAhACAAIAAgAB4AHgAeACAAIAAfAB8AHAAa
ABkAGAAaABoAGQAZABkAGQAYABgAFgAWABUAFQAWABYAFQAVABcAFwAXABcAFwAXABcA
FwAXABcAFwAYABYAFgAWABYAFAAUABQAFAAVABYAFwAYABYAFgAWABYAFAAUABQAFAAU
ABQAFAAUABIAEgASABIAEgASABIAEgAPAA8ADwAPAA8ADwAPAA8ADwAPAA8ADwAOAA4A
DgAPAA8ADgAOAA4ADAAMAAsACwALAAsACwALAAsACgAJAAkACAAIAAgACAAKAAoACgAK
AAoACgAKAAoACAAIAAgACAAGAAYABgAGAAgACAAIAAgABgAGAAYABQADAAMABAAEAAYA
BgAGAAQAAgADAAMAAwADAAMAAwADAAMAAwADAAMAAgACAAIAAgACAAIAAgACAAIAAgAC
AAQABAAEAAQABgAGAAYABwAFAAUABQAFAAQAAwACAAEAAwADAAMAAwAEAAUABgAGAAcA
BwAHAAcABQAFAAYABgAIAAgABwAHAAYABgAFAAUABwAHAAYABQAGAAUABAADAAAAAAAA
AAAA//////////////3//f/+//3//P/7//r/+v/6//n/+f/6//v//P/9//v/+//7//v/
+//7//r/+v/4//j/+P/4//j/+P/4//j/+v/6//r/+v/6//r//P/7//z//f/+/wEABgAO
ABsALAA8AFEAbACLAKYAuwDPANoA1gC/AJUAVAAMANv/xf+0/6T/nP+c/57/oP+k/6T/
pP+p/63/sf+x/7D/sf+z/7T/tP+2/7f/tv+5/7v/vf+8/77/v//C/8P/x//M/87/z//N
/83/0P/S/9T/1v/Y/93/4v/j/+T/5v/o/+r/6//s//D/9P/z//P/9P/0//T/9P/1//X/
9f/1//X/9f/2//b/9v/2//f/9//3//f/9//3//f/9v/2//b/9v/2//b/9v/3//f/9//3
//f/+f/5//n/+f/5//n/+v/7//v/+//8//z//P/8//z//P/8//z//f/9//3//f/+//7/
////////AAAAAAAAAQABAAEAAQABAAMABAAGAAcACAAGAAcACQAKAAoACgAKAAwADAAN
AA0ADQAOAA4ADwAPABEAEgATABMAEQARABEAEgASABIAEgARABEAEQARABAADQANAAwA
CwAKAAkACAAIAAcABgAFAAQAAgABAAAA///8//v/+//7//v/+v/6//j/9f/1//T/9P/0
//L/8v/y//L/8v/x//H/7//u/+7/7v/w//D/7//v/+//7//u/+7/7v/u/+3/7f/s/+z/
6//r/+3/7f/t/+3/7f/t/+3/7f/t/+3/7f/u//D/8P/w//D/8P/w//D/8P/w//D/8P/w
//D/8P/w//D/7v/u/+7/7v/u/+7/7v/u//D/8P/w//D/8P/w//D/8P/v/+//7//v/+3/
7f/t/+3/7f/t/+3/7f/u/+7/7v/v/+3/7P/s/+z/7v/u/+3/7f/t/+3/7f/t/+3/7P/r
/+v/7P/s/+z/7P/s/+z/7P/s/+z/7P/s/+z/6v/q/+r/6v/q/+r/6v/q/+r/6v/q/+r/
7P/s/+z/6//r/+v/7P/s/+7/7v/u/+z/6v/r/+v/6//r/+v/6//r/+v/6//r/+v/7P/s
/+z/7P/s/+z/7P/s/+z/7P/s/+r/6v/q/+r/7P/s/+z/7P/s/+z/7f/t/+//7//v/+//
7//v/+//7//v/+//7//w//H/8v/y//P/8//z//P/8//z//T/9P/0//T/8//z//T/9P/z
//P/8//z//L/8f/w/+//7v/t/+z/7P/s/+z/6//r/+v/6//r/+n/6f/q/+r/6P/o/+j/
6P/q/+n/6f/p/+n/6f/p/+n/6f/p/+n/6f/p/+j/6P/o/+j/6P/o/+j/6P/o/+j/6P/q
/+r/6v/q/+r/6v/p/+r/6//u//H/+P8EABMAIAAwAEUAYAB9AJYAqwC/AMgAwACrAH8A
PgD8/9f/wf+q/5j/kP+Q/5D/lP+Y/5j/mv+d/6H/o/+j/6T/p/+n/6j/qP+q/6v/sP+z
/7X/s/+y/7L/tf+4/73/v//C/8L/w//D/8X/yP/K/87/0v/U/9f/2v/b/9z/4P/i/+T/
5f/o/+r/7P/t/+3/7v/u/+7/7v/v/+//7//v/+//7//w//D/8P/w//H/8f/x//P/8//z
//P/9P/0//T/9P/2//b/9v/3//X/9f/1//X/9f/1//X/9f/1//X/9v/3//f/9//4//j/
+v/6//r/+v/6//r/+//7//v/+//8//z/////////AAAAAAAAAQABAAEAAQABAAMAAwAE
AAQABAAGAAcACQAKAAwADAAMAA4ADgAPAA8ADwASABIAEwATABEAEgATABMAEwATABMA
FAAWABYAFgAVABUAFQAVABQAEwATABIAEQAQAA8ADgAOAA0ADAALAAoACgAJAAgABwAE
AAMAAwADAAEAAAAAAP7///////7//v/+//z//P/8//z//P/7//v/+//6//r/+v/6//r/
+f/5//n/+f/4//j/+v/6//n/+f/6//r/+f/5//n/+f/5//n/+f/5//n/+f/5//n/+f/6
//r/+v/6//r/+v/6//r/+v/6//r/+v/6//r/+v/6//r/+v/6//r/+v/8//z//P/8//r/
+v/6//r/+v/6//r/+v/7//v/+//7//v/+//7//v/+f/5//n/+f/6//r/+v/7//n/+P/4
//j/+v/6//n/+f/5//n/+f/5//v/+v/5//n/+v/6//r/+v/6//r/+v/6//r/+v/6//r/
+v/6//r/+v/6//r/+v/6//r/+v/6//r/+v/6//r/+f/5//n/+v/6//r/+v/6//j/+v/7
//v/+//7//v/+//7//v/+//7//v//P/8//z//P/8//z//P/8//z//P/8//z//P/8//z/
/P/8//z//P/8//z//P/8//z//P/8//z//v/+//7//v/+//7//v/+//7/////////AQAB
AAEAAQD///////////////8AAAEABAAEAAUABQAFAAUABQAFAAgACAAIAAgABwAHAAgA
CAAFAAUABQAFAAQAAwACAAEAAAD///7//v8AAAAA//////////////3//f/+//7//v/+
//7//v/+//3//f/9//3//f/9//3//f///////////wAAAAAAAAAAAAAAAAAAAAAAAAAA
AAAAAAIAAgACAAIAAgADAAQABwAMABMAHAAqADkASABeAHkAlACrAMAA0wDdANYAwACR
AE0ADgDq/9f/v/+y/6r/qv+q/7D/tv+2/7b/uv+9/8H/wf/B/8T/xf/F/8T/xv/K/8v/
zP/N/8//z//Q/9L/0//W/9n/2//c/97/3//h/+P/5v/o/+r/7v/w//P/+P/7//z//v8A
AAIAAwAEAAYACgALAAkACgAKAAoACgALAAsACwALAAsADQAOAA4ADgAMAA0ADQANAA8A
DwAPAA8AEAAQABAAEAAQABAAEAARABEAEQARABEAEwATABMAEwARABEAEgATABUAFQAW
ABYAFAAUABQAFAAWABYAFwAXABcAFwAYABgAGQAZABkAGgAcABwAHQAdAB0AHQAdAB8A
HwAgACAAIAAgACEAIwAkACYAJgAmACgAJgAnACcAJwAqACoAKwArACsALAAtAC0AKwAr
ACsALAAsACwALAArAC0ALQAtACwAKwArACoAKQAoACcAJgAmACUAJAAjACIAIgAhACAA
HwAgAB8AHwAfAB0AHAAcABoAGwAbABoAGgAYABYAFgAWABgAGAAXABcAGQAYABgAGAAY
ABgAFwAXABUAFQAUABQAFgAWABUAFQAWABYAFQAVABMAEwATABMAFQAVABUAFQAVABUA
FQAWABYAFgAWABYAFgAWABYAFgAWABYAFgAWABYAFgAWABYAFgAWABYAFgAWABYAFgAW
ABQAFAAUABQAFgAWABYAFgATABMAEwATABUAFQAVABUAFQAVABUAFQAWABYAFgAXABcA
FgAWABYAFAAUABMAEwAVABUAFQAVABUAFAATABMAFAAUABQAFAAUABQAFAAUABQAFAAU
ABQAFgAWABYAFgAUABQAFAAUABQAFAAUABQAFAAUABQAEwATABMAFAAUABQAFAAUABIA
EAARABEAEQATABMAEwATABMAEwATABMAEgASABIAEgASABIAEgASABQAFAAUABIAEgAS
ABIAEgASABIAEgASABIAEgASABMAFAAVABYAGQAZABkAGQAYABcAFgAVABMAEwATABMA
FQAWABcAGAAaABsAGwAbABkAGQAZABoAGgAaABoAGQAZABoAGgAZABcAFwAXABYAFQAU
ABMAEgARABAAEAAQABAADwAPAA8ADwAPAA0ADQAMAAwADAAMAAwADAAMAAsACwALAAsA
CwAJAAkACQAJAAkACQAJAAgACAAIAAgACAAKAAoACgAKAAgACAAIAAgACgAKAAwADAAL
AAwADwASABUAHAAoADUARABUAGkAiACjALoAzwDfAOQA2AC7AIUAPAAAAOX/1f/A/7L/
rP+s/7D/tP+4/7j/uP+9/8H/w//F/8b/x//J/8j/yP/I/8n/yv/L/8v/z//Q/9L/0f/U
/9f/2f/a/9z/3//f/9//4v/i/+T/6P/q/+//8v/1//b/+P/6//z//f8AAAAAAgADAAUA
BAAEAAQABAAFAAUABQAFAAUABQAGAAYABgAGAAcABwAHAAYABQAEAAMABAAEAAQABAAE
AAQABAAFAAUABQAFAAUABQAFAAUABQAFAAUABgAHAAcABwAIAAgABgAGAAYABgAGAAYA
BwAHAAcABwAIAAgABwAHAAcACAAGAAYABwAHAAkACQAJAAsACQAKAAoACgAMAA0ADwAQ
ABAAEAAQABIAEAARABEAEQASABIAEwATABEAEgATABMAEwATABMAFAAWABYAFgAVABMA
EwATABIAEQARABAADwAMAAsACgAKAAoACgAKAAoACAAHAAYABQADAAEAAAD//////v/+
//z/+//7//r/+v/8//r/+v/6//j/+P/3//f/9f/0//T/9P/2//b/9f/1//P/8//y//L/
8v/y//H/8f/0//T/8//z//H/8f/x//H/8f/x//H/8f/x//H/8f/y//T/9P/0//T/8v/y
//L/8v/y//L/8v/y//L/8v/y//L/8v/y//L/8v/w//D/8P/w//D/8P/w//D/8P/w//D/
8P/v/+//7//v/+//7//v/+//7f/t/+3/7f/s/+z/7P/t/+//7v/u/+7/7P/s/+v/6//p
/+n/6f/p/+v/6v/p/+n/6v/q/+r/6v/q/+r/6v/q/+r/6v/q/+r/6v/q/+r/6v/q/+r/
6v/q/+j/6P/o/+j/6P/o/+j/5//p/+n/6v/q/+j/6P/o/+b/6P/p/+n/6f/n/+f/5//n
/+f/5//n/+f/6P/o/+j/6P/o/+j/6P/o/+j/6P/o/+j/6P/o/+j/5v/m/+b/5v/o/+j/
6P/o/+r/6//r/+v/6f/p/+n/6f/r/+v/6//r/+n/6f/q/+v/7P/s/+3/7f/v/+//7//v
//L/8v/y//L/7//v//D/8P/t/+3/7f/t/+z/6//q/+n/5v/l/+T/5P/k/+T/4//j/+X/
5f/l/+P/5f/m/+b/5v/k/+T/5P/k/+H/4f/h/+H/4//j/+P/4//l/+X/5f/l/+T/5P/k
/+T/5P/k/+T/5P/i/+L/4v/i/+L/4v/i/+L/4v/j/+T/5f/m/+3/9P/+/wsAGgAoAD8A
XgB7AJIApwC7AMQAugCfAHMAMADu/8f/s/+g/5L/jP+K/4z/kP+U/5T/lP+X/5v/nf+d
/6D/of+j/6T/pv+o/6n/qP+r/63/r/+u/67/r/+w/7X/t/+6/7z/vf+7/73/wP/C/8T/
xv/K/83/0P/T/9b/2P/a/9r/3f/e/+D/4v/j/+X/5v/m/+b/5v/n/+f/5//n/+f/5//o
/+j/6P/o/+n/6f/p/+v/6//r/+v/7P/s/+z/7P/s/+z/7P/t/+3/7f/t/+3/7//v/+//
7//v/+//8P/x//H/8f/y//L/8P/w//D/8P/y//L/8//z//P/8//0//T/9f/1//X/9v/4
//j/+f/5//n/+f/5//v//f/+//7//v/+////AQACAAIAAgACAAQABgAHAAcABwAIAAgA
CQAJAAkACgALAAsACwALAAsADAAMAAwADAALAA0ADQANAAwACwALAAoACQAGAAUABAAE
AAMAAgABAAAAAAD///7//f/8//v/+//7//n/+P/4//b/9f/1//T/9P/0//L/8v/y//L/
8v/x//H/8f/w//D/8P/w//D/7//v/+//7//u/+7/7v/u/+3/7f/u/+7/7f/t/+//7//v
/+//7//v/+//7//v/+//7//w/+7/7v/u/+7/8P/w//D/8P/w//D/8P/w//D/8P/w//D/
8v/y//L/8v/y//L/8v/y//L/8v/y//L/8v/y//L/8v/z//P/8//z//P/8//z//P/8//z
//P/8//y//L/8v/z//P/8v/y//L/8v/y//H/8f/x//H/8f/x//P/8v/x//H/8v/y//L/
8v/y//L/8v/y//L/8v/y//L/8v/y//L/8v/y//L/8v/y//L/8v/y//L/9P/0//T/8//x
//H/8v/y//T/9P/0//L/8v/z//P/8//z//P/8//z//P/8//z//P/9P/0//T/9P/0//T/
9P/0//T/9P/0//T/9P/0//T/9P/0//T/9P/0//T/9P/0//T/9P/0//T/9P/0//T/9P/2
//b/9v/3//f/9//3//f/+f/5//n/+f/5//n/+f/5//r/+//8//z//f/9//3//f/9//3/
/v/+/wAAAAD/////AAAAAP///////////v/9//z/+//6//n/9v/2//b/9v/1//X/9f/1
//f/9f/1//b/9v/2//b/9v/2//b/9f/1//X/9f/1//X/9f/1//X/9f/3//f/9v/2//b/
9v/2//b/9v/2//b/9v/4//j/+P/4//j/+P/4//n/+P/5//7/AwAKABQAIwAwAEAAVQBw
AI0ApgC7AM0A1gDOALUAhwBEAAQA4f/N/7b/pv+g/6D/pP+o/6z/rP+s/7H/tf+3/7X/
tv+5/7n/uv+8/8L/w//E/8X/xf/H/8j/yP/J/87/0f/T/9b/1v/X/9n/2//c/97/4v/k
/+j/6//w//H/9P/4//r/+P/5//z//v8AAAEAAwACAAQABAAEAAUABQAFAAUABQAFAAYA
BgAGAAgACQAJAAkACQAJAAkACQAKAAoACgAKAAoACgAKAAsACwALAAsACwALAAsACwAL
AA0ADQAOAA8ADQANAA4ADgAOAA4ADgAOABAAEAARABEAEQARABIAEgATABMAEwAUABQA
FAAVABUAFwAXABcAGQAbABwAHAAcABwAHQAfACAAIAAgACAAIgAgACEAIQAhACQAJAAl
ACUAJQAmACcAJwApACkAKQAqACoAKgAqACkAKQApACkAKAApACkAKAAnACYAJQAkACQA
IwAiACEAIAAgAB8AHgAdABwAGwAbABsAGwAaABoAGAAXABcAFgAWABgAFgAWABYAFgAW
ABUAFQAVABQAFAAUABQAFAATABMAEwATABIAEgAUABQAEwATABQAFAATABMAEQARABEA
EQATABMAEwATABMAEwATABQAEgASABIAEgAUABQAFAAUABIAEgASABIAFAAUABQAFAAU
ABQAFAAUABQAFAAUABQAFAAUABQAFAAWABYAFgAWABcAFwAXABcAFQAVABUAFQAXABcA
FwAXABYAFgAWABcAFQAUABQAFAAWABYAFQAVABUAFQAVABUAFQAUABMAEwAWABYAFgAW
ABQAFAAUABQAFgAWABYAFgAWABYAFgAWABYAFgAWABYAFgAWABYAFgAWABYAFgAVABcA
FwAYABgAFgAWABYAFAAWABcAFwAXABcAFwAXABcAFQAVABUAFQAWABYAFgAWABQAFAAU
ABQAFAAWABgAFgAWABYAFgAWABYAFgAWABYAFgAWABYAFgAWABYAFgAWABYAFgAWABgA
GAAYABgAGQAZABkAGQAZABkAGQAZABcAFwAXABcAFwAYABkAGgAcAB0AHQAdABsAGwAb
ABwAHgAeAB4AHQAbABwAHAAbAB0AHQAdABwAGwAaABkAGAAXABYAFgAWABYAFQAVABUA
FQAVABMAEwASABIAEgASABQAFAAUABMAEwATABMAEwARABEAEQARABEAEQARABAAEAAQ
ABAAEAASABIAEgASABIAEgASABIAEgASABIAEgAVABQAFQAaAB8AJgAyAD8ATgBgAHcA
lACtAMQA2QDnAOYA2AC1AHcAMAACAOv/1f/C/7j/tv+4/7r/wP/C/8L/xP/J/83/z//P
/9D/0//T/9T/1P/W/9f/2P/Z/9v/3f/e/97/3//i/+X/5//o/+b/5//p/+3/8P/w//L/
9P/4//v//v8BAAQABgAIAAoACwAMAA4ADgAPAA8AEgASABIAEgATABMAEwATABMAEwAU
ABQAFAAWABcAFwAXABUAFQAVABUAFAAUABQAFAAUABQAFAAVABUAFQAVABUAFwAXABcA
FwAXABcAGAAZABkAGQAaABoAGgAaABoAGgAaABoAGwAbABsAGwAcABwAGwAbABsAHAAc
ABwAHQAdAB8AHwAfACEAIQAiACIAIgAgACEAIwAkACYAJgAmACgAKAApACkAKQAoACgA
KQApACkAKgArACsAKQApACkAKgAqACoAKgApACsAKwArACoAKQApACgAJwAoACcAJgAm
ACUAJAAjACIAIgAhACAAHwAgAB8AHwAfAB0AHAAcABoAFwAXABYAFgAWABQAFAAUABIA
EgARABEAEwASABIAEgASABIAEQARAA8ADwAOAA4AEAAQAA8ADwAQABAADwAPAA8ADwAP
AA8ADQANAA0ADQANAA0ADQAOAA4ADgAOAA4ADgAOAA4ADgAOAA4ADgAOABAAEAAQABAA
EAAQABAAEAAPAA4ADQAMAAwADAAMAAwADAAMAAwADAALAAsACwALAAsACwALAAsACwAL
AAsACwAMAAwADAANAAsACgAKAAoACgAKAAkACQAJAAkACQAJAAkACAAHAAcABgAGAAYA
BgAEAAQABAAEAAQABAAEAAQAAgACAAIAAgAEAAQABAAEAAQABAAEAAQABAAEAAQAAwAD
AAMABAAEAAIAAgACAAAA/v///////////////////////////////v/+//7//v/+//7/
/v/+//7//v/+//7//v/+//7//////////f/9//3//f/7//v/+//7//v/+//8//3/AAAA
AAEAAQABAAEAAQABAAIAAgACAAIA/////wAAAAD9//3//f/9//z/+//6//n/+f/5//n/
+v/3//b/9P/z//P/8//z//H/8//0//T/9P/0//T/9P/0//P/8//z//P/8f/x//H/8f/v
/+//7//v//D/8P/w//D/8P/w//D/8P/v/+7/7f/s/+z/7P/s/+z/7P/t/+7/7//y//f/
/v8GABMAIgAwAEUAYgCBAJgAqwC/AMgAwgCpAHcAMADs/8X/tf+i/5L/jP+M/5D/lP+Y
/5j/mP+b/5//of+h/6L/o/+j/6T/pv+m/6n/rP+t/63/r/+u/67/r/+w/7P/t/+6/7z/
v/+//8H/wv/E/8T/xv/I/8v/zv/R/9T/1v/Y/9j/2//e/+D/4P/h/+H/4P/i/+L/4v/j
/+P/4//j/+P/4f/i/+L/4v/i/+P/4//j/+H/4f/h/+H/5P/k/+T/5P/m/+b/5v/n/+b/
5f/k/+P/4f/h/+H/4f/i/+P/5f/n/+b/5f/l/+T/5P/k/+T/5P/i/+L/4//j/+P/4//k
/+T/5f/l/+X/5v/o/+j/6f/p/+n/6f/p/+v/6//s/+z/7P/q/+v/7f/u/+z/7P/s/+7/
7//x//L/8//y//L/8//z//P/9P/1//X/8//z//P/9P/y//L/8v/x//H/8f/x//D/8P/x
//H/8f/v/+3/6//q/+n/6P/n/+b/5v/l/+T/4//i/+H/4f/h/93/3P/c/9r/1//X/9b/
1v/Y/9b/1v/W/9X/1P/S/9H/0f/Q/9D/0P/Q/9D/z//P/87/zf/L/8r/zP/M/8v/y//M
/8z/y//L/8r/yf/I/8f/yf/J/8n/yf/J/8n/yf/K/8j/yP/I/8j/xv/G/8b/xv/I/8j/
yP/I/8b/xv/G/8b/xP/E/8T/xP/E/8T/xP/E/8T/xP/E/8T/xP/E/8T/xP/B/8H/wf/B
/8H/wf/B/8H/wf/B/8H/wf/A/8D/wP/B/7//vv++/77/vP+8/7v/u/+9/73/vf+9/7v/
uv+5/7n/uv+6/7r/uv+6/7r/uv+6/7r/uv+6/7r/uv+6/7r/uv+6/7r/uv+6/7r/uv+6
/7r/uP+4/7j/t/+3/7f/uP+4/7j/uP+4/7b/tv+3/7f/t/+3/7f/t/+3/7X/tf+1/7X/
tv+0/w==
         </WaveFormData>
      </LeadData>
   </Waveform>
</RestingECG>
