# Supplementary material for: Detection of Left Atrial Enlargement Using a Convolutional Neural Network-Enabled Electrocardiogram
Source: Front Cardiovasc Med. 2020 Dec 17;7:609976. doi: 10.3389/fcvm.2020.609976 (PMC7773668; doi:10.3389/fcvm.2020.609976)
Supplement: Supplementary file 4 [file Data_Sheet_4.ZIP › normal3/1802031651_1076_00000026.XML]

<?xml version="1.0" encoding="Windows-1252"?>
<!DOCTYPE RestingECG SYSTEM "restecg.dtd">
<RestingECG>
   <PatientDemographics>
      <PatientID>1802031651</PatientID>
      <PatientAge>66</PatientAge>
      <AgeUnits>Years</AgeUnits>
      <Gender>Male</Gender>
      <PatientLastName>linxueneng</PatientLastName>
   </PatientDemographics>
   <TestDemographics>
      <DataType>Resting</DataType>
      <Site>1</Site>
      <AcquisitionDevice>MAC55</AcquisitionDevice>
      <Status>Unconfirmed</Status>
      <Priority>Normal</Priority>
      <AcquisitionTime>10:04:13</AcquisitionTime>
      <AcquisitionDate>07-29-2016</AcquisitionDate>
      <CartNumber>1</CartNumber>
      <AcquisitionSoftwareVersion>009C</AcquisitionSoftwareVersion>
      <XMLSourceVersion>MAC5000 v1.0</XMLSourceVersion>
   </TestDemographics>
   <RestingECGMeasurements>
      <VentricularRate>59</VentricularRate>
      <AtrialRate>59</AtrialRate>
      <PRInterval>178</PRInterval>
      <QRSDuration>100</QRSDuration>
      <QTInterval>418</QTInterval>
      <QTCorrected>413</QTCorrected>
      <PAxis>78</PAxis>
      <RAxis>66</RAxis>
      <TAxis>68</TAxis>
      <QRSCount>9</QRSCount>
      <QOnset>209</QOnset>
      <QOffset>259</QOffset>
      <POnset>120</POnset>
      <POffset>179</POffset>
      <TOffset>418</TOffset>
      <ECGSampleBase>500</ECGSampleBase>
      <ECGSampleExponent>0</ECGSampleExponent>
   </RestingECGMeasurements>
   <Diagnosis>
      <Modality>Resting</Modality>
         <StatementCount>2</StatementCount>
         <LabelText>12SL ��ϳ���</LabelText>
      <DiagnosisStatement>
         <StmtFlag>ENDSLINE</StmtFlag>
         <StmtText>����Ķ�����</StmtText>
      </DiagnosisStatement>
      <DiagnosisStatement>
         <StmtFlag>ENDSLINE</StmtFlag>
         <StmtText>�ٽ� ECG</StmtText>
      </DiagnosisStatement>
   </Diagnosis>
   <Waveform>
      <WaveformType>Rhythm</WaveformType>
      <WaveformStartTime>0</WaveformStartTime>
      <NumberofLeads>8</NumberofLeads>
      <SampleType>CONTINUOUS_SAMPLES</SampleType>
      <SampleBase>500</SampleBase>
      <SampleExponent>0</SampleExponent>
      <HighPassFilter>16</HighPassFilter>
      <LowPassFilter>150</LowPassFilter>
      <ACFilter>NONE</ACFilter>
      <LeadData>
         <LeadByteCountTotal>10000</LeadByteCountTotal>
         <LeadTimeOffset>0</LeadTimeOffset>
         <LeadSampleCountTotal>5000</LeadSampleCountTotal>
         <LeadAmplitudeUnitsPerBit>4.88</LeadAmplitudeUnitsPerBit>
         <LeadAmplitudeUnits>��V</LeadAmplitudeUnits>
         <LeadHighLimit>2147483647</LeadHighLimit>
         <LeadLowLimit>268435456</LeadLowLimit>
         <LeadID>I</LeadID>
         <LeadOffsetFirstSample>0</LeadOffsetFirstSample>
         <FirstSampleBaseline>0</FirstSampleBaseline>
         <LeadSampleSize>2</LeadSampleSize>
         <LeadOff>FALSE</LeadOff>
         <BaselineSway>FALSE</BaselineSway>
         <ExcessiveACNoise>FALSE</ExcessiveACNoise>
         <MuscleNoise>FALSE</MuscleNoise>
         <LeadDataCRC32>1420322580</LeadDataCRC32>
         <WaveFormData>
9v/2//b/9v/0//L/8P/u//D/8v/0//b/9P/0//T/9P/0//T/9P/0//L/8v/y//L/9P/0
//T/9P/y//L/8v/y//L/8v/y//L/9P/0//T/9P/2//b/9v/2//X/9P/z//L/9P/0//T/
9P/0//T/9P/0//X/9v/3//j/+P/4//j/+P/6//r/+v/6//z//P/8//z/+v/6//r/+v/9
//7///8AAP7//v/+//7/AQACAAMABAAEAAQABAAEAAQABAAEAAQACAAKAAwADgALAAoA
CQAIAAYABgAGAAYABQAEAAMAAgABAAAA///+////AAABAAIAAAD+//z/+v/5//j/9//2
//X/9P/z//L/9f/2//f/+P/4//j/+P/4//X/9P/z//L/8//0//X/9v/0//T/9P/0//L/
8v/y//L/9P/0//T/9P/y//L/8v/y//P/9P/1//b/9P/0//T/9P/3//j/+f/6//b/9P/y
//D/8P/w//D/8P/x//L/8//0//T/9P/0//T/9P/0//T/9P/0//T/9P/0//X/9v/3//j/
9f/0//P/8v/1//b/9//4//b/9P/y//D/8//0//X/9v/4//j/+P/4//r/+v/6//r/+f/4
//f/9v/4//j/+P/4//n/+v/7//z/+f/2//P/8P/0//b/+P/6//j/+P/4//j/9//2//X/
9P/2//j/+v/8//r/+v/6//r/+f/4//f/9v/4//j/+P/4//r/+v/6//r/+P/4//j/+P/2
//b/9v/2//j/+P/4//j/9//2//X/9P/0//T/9P/0//X/9v/3//j/9v/2//b/9v/4//r/
/P/+//3//P/7//r/+f/4//f/9v/0//T/9P/0//T/9P/0//T/8//y//H/8P/1//j/+//+
//3//P/7//r/+P/4//j/+P/4//j/+P/4//j/+P/4//j/9//2//X/9P/2//b/9v/2//f/
+P/5//r/+v/6//r/+v/5//j/9//2//f/+P/5//r/+v/6//r/+v/8//z//P/8//z//P/8
//z/+v/6//v/+//8//7//v/8//7//v/9//v//f/+//7//v/6//r/+//7//3//f8AAAAA
AAAAAAEAAQD+//3//P/6//f/9//4//j/+v/6//r/+v/2//j/+P/2//T/9v/3//f/9f/0
//P/8v/2//j/+//9//j/9//2//b/+P/3//f/+P/2//X/9P/0//X/9f/5//f/8//x//P/
+/////v/9//6/wUADQASABYAFwAaABwAHQAhAB4AFQAGAPv/9P/w/+n/4//h/+H/3//c
/9f/1//c/+L/3P/T/9n/6//1//D/9f/9//r/8v/y//j//v/8//j/9//4//j/9//1//X/
9f/2//j/+f/6//v//P/9//z/+v/6//r/+v/5//b/9f/1//X/9f/1//f/+f/6//r//P/6
//r//P/+//7//P/7//n/+v/8//3/+//5//X/8v/1//n//P///////v/9//z//f/9//7/
/v/8//z//f/+//3/+//6//j/+f/7//7/AAD+//v/+f/7//7/AgACAAEA/v///wAA////
/wEAAQD//wEAAQABAAMAAQABAAEAAQADAAcACgANAAsACgAKAA0ADQAJAAcACwANAA8A
EQAPAA8ADQANAA0ACgAIAAgACAAFAAQABAAFAAYABwAHAAUAAgACAAIAAQACAAAA///9
//7/AQACAAIAAQABAAEAAQD///7//v/+//3/+v/8//z/+v/5//j/+P/1//X/8//z//b/
9v/5//n/9//3//f/+P/6//j/+P/7//z/+//8/////f/+//r/+f/7//z//P/7//j/+P/5
//n/+f/5//n/+f/5//j/9f/0//b/9//3//j/+v/8//3//f/7//z//f/+//z/+v/5//f/
+v/8//3///8AAAAA//////7//v/+//7//P/6//r/+//7//r/+v/7//7/+v/+/wAA///9
//z/+f/7//v/+f/9//3//f/8//r/+//7//z//P/9//7/AAABAP////8AAAMAAAD9//z/
+//9//3//f/8//3/+//7//3//P/6//j/9//3//f/9//5//v//P/8//7//P/7//j/+P/+
//7//v/+//v/+P/6//n/+//7//3////+//3//P/7//7//v/8//f/9f/6/////P/6/wEA
/v/7//r/+f/2//X/8v/z//X/9v/3//j/+f/7//v//P/8//r/+f/5//v//f////z//v8B
AAEA/v/7//n/+v/6//r/+v/6//r/+v/6//r/+P/4//j/+P/5//r/+//8//r/+v/6//r/
/P/8//z//P/8//z//P/8//z//P/8//z//v/+//7//v/8//z//P/8//v/+v/5//j/+v/8
//7/AAACAAIAAgACAAEAAQACAAQAAgAAAAAAAAD9//v//f/+//7//v/8//z//f/9//3/
/f/+//7//v/+/wEAAQD//////v/8//f/9f/3//j/+v/8//r/+v/4//r/+P/2//b/+P/3
//f/9v/2//j/+P/4//j/+f/5//f/9//5//r/+v/5//n/+v/6//n/9//2//b/9f/1//v/
+//9//3/+//5//3/AQACAAUABwAKAAwADwAWABoAHwAhABwACwAAAPf/7P/q/+f/3//h
/+n/5//m/+f/4f/e/+T/6P/n/+P/3//f/+T/7//5//r/9P/w//b/+P/4//j/+//6//n/
9//0//P/9f/2//j/+f/7//v/+//7//j/9v/2//b/+v/7//r/+//5//n/+f/5//n/+//8
//z//P/6//r//P/5//j/9f/z//f/+v/+/wEA/v/9//r/+P/6//v/+//7//z//P/8//z/
+f/5//r/+v/6//r/+//8//7//f/9//z//P/9////AAD+//n/9f/1//X/+P/3//X/+P/9
/wIABQAFAAcABwAFAAUAAwABAAEABQAHAAkACwAJAAsADAANAAsACgAKAA0ACwAHAAUA
CQAPABEAEwARABAADQAMAAsACgAIAAgACAAJAAgACAAJAAsACwAKAAcABAAEAAQAAwAC
AAAA///9/wAAAwAEAAQAAgABAAAA///+//z/+//6//r/+P/7//z//P/7//r/+v/5//n/
9//3//f/9v/4//f/+P/5//r//P/+//7/AAAFAAAA/f/8//3//P/+//v/+//7//z//P/7
//b/9v/3//f/+f/5//n/+f/7//z/+//8//r/+f/3//b/9P/2//f/9//4//r//P/+//3/
/P/8//v/+//8//z//f/9//z/+v/5//r/+v/6//r/+f/4//n/+//+//7///8BAAAA+v/8
//z//v/9//3/+//7//v/+f/9//3//f/8//r/+f/5//r/+v/4//j/+f/5//f/9//4//v/
/v/9//7////9//3//f/8//3/+//7//3//f/8//v/+//7//v/+//9//v/+v/4//j/+v/5
//b/9v/+//7//v/+//z/+v/9//3/+//5//n/+f/5//n/+f/5//7//v/8//f/8v/2//r/
9v/2//3/+v/3//v/+//5//n/8//z//T/9P/4//r//P//////AAAAAP7/+//7//3////8
//b/9f/1//X/+P/9/////P/7//r/+f/4//j/+P/4//j/+f/6//v//P/6//r/+v/6//j/
+P/4//j/9v/2//b/9v/4//j/+P/4//v//v8BAAQAAgAAAP7//P/6//r/+v/6//j/+P/4
//n/+v/8////AAD8//z//P/7//f/+f/6//r/+P/2//b/9//6//v//P8AAP7//v/+////
AQD///////8AAPz/+//7//f/9v/1//T/9P/y//T/9P/w//D/8v/z//f/+P/6//z/+v/4
//b/9f/z//H/8f/x//P/9P/0//X/+P/4//f/9v/0//X/9f/1//X/9f/1//X/+f/5//f/
/f8AAP//AQAKABAAEwASABQAFQAXABIABwD4/+3/5P/k/+n/6//n/+X/5f/k/9//3//m
/+j/6P/p/+n/6f/p/+j/6//v//L/8v/u/+z/8v/6//r/9//2//b/9f/z//P/9f/2//j/
+f/3//f/9//3//b/9P/0//T/+f/5//f/9//1//X/9f/1//P/9f/2//b/+P/4//r//v/8
//z/+v/5//j/+P/5//n/+f/5//f/9v/2//f/9//3//b/9v/2//b/9v/3//n/+v/3//b/
9v/2//j/+f/7//z/+//7//z//P/8//n/9//5//n//P/7//n/9//5//v/+//8////AAD/
/wMAAwADAAUABAADAAIAAQD//wEAAgADAAQABAAFAAkACQAFAAMABwAJAAkACQAFAAkA
CQALAA0ACwAIAAcABgAGAAYABwAJAAYABQADAP///P/8//z/+//7//r/+v/5//v//f/9
//z//f/9//3//f/9//z//P/8//3/+v/8//z/+v/3//T/8v/z//P/8f/x//L/8v/1//X/
9//3//f/+P/2//T/9P/3//L/7//u/+//9f/6//r//f/7//z//P/7//b/9v/3//f/9//3
//f/9//2//b/9P/0//X/9f/0//T/8v/0//X/9f/x//D/7//u//D/8v/1//f/+P/6//v/
/f/7//r/+P/3//j/+P/4//j/+P/2//b/9//4//j/+f/7//r/9P/2//b/+P/3//f/9f/2
//X/8v/1//X/9f/0//L/9P/1//f/+P/7//z//v////v/+f/4//n/+v/5//r/+//6//n/
+P/2//b/9f/2//n/9v/0//L/8f/0//X/9v/5//v/+v/4//j/9f/z/+//7v/5//z///8C
APz/+P/5//f/9f/z//P/8//1//X/9f/1//n/+v/5//X/8//4//3/+v/5////+//3//n/
+f/3//f/9f/1//b/9v/z//L/8f/x//T/+P/7//z/+f/5//v//f/9//j/+P/5//X/9P/3
//n/9v/z//L/8f/w//T/9v/4//r//P/8//z//P/7//r/+f/4//r/+v/6//r/+f/4//f/
9v/5//r/+//8//r/+v/6//r/+v/6//r/+v/8//z//P/8//7//v/+//7//f/8//v/+v/5
//n/+v/8/////v///wAA+//3//f/9v/3//j/9//4//z//f/+////BAAEAAQABAAFAAUA
AwADAAMAAgD+//3/+f/2//T/8v/1//b/9f/4//v/+v/7//7//v/9//v/+v/6//r/+v/6
//r/+f/2//X/9//4//j/9//3//j/+P/3//b/9v/3//f/+f/9//v/+f/7//3/+f/3//v/
/v8FAAsADAAQABUAFgAWABkAGQAUAA0ACAD///D/6P/j/+X/6//p/+X/5P/j/+X/5v/i
/+D/4//p/+n/5//i/+X/7f/0//r//v/6//T/9P/6//n/+v/8//v/+f/5//n/+v/8//3/
/f/9//3//f/6//j/+P/4//v/+//5//n/+f/5//n/+f/3//n/+v/6//r/+P/4//r/+v/6
//j/9//4//r//f///wEAAQD///7/+//7//r/+f/8//z//P/8//j/9//3//b/+P/6//3/
AAD+//3//f/8//z//f///wAAAAD9//v//f/8/wAAAAD///7/AQAEAAUAAgADAAIA//8B
AAEAAQADAAUABwAJAAsACQAJAAgABwAHAAYABgAJAAgAAwAAAAMADAARABYAFwAWABMA
EgARAA0ACgAJAAgACAAIAAkACwANAA0ADAAJAAgACAAIAAcABgAEAAMAAQD//wEAAQAA
AAEAAQABAAEA/v/8//v/+v/6//j/+//8//z/+//6//r//P/9//z//f/9//z//v/9//z/
+//6//r/+v/4//j/+//3//X/9f/3//r//v/9/////f/+//7//f/6//r/+//7//v/+//7
//v//P/8//r/+v/6//n/9//2//T/9v/3//f/9v/4//r//P/8//z//f/9//z//P/7//v/
+//6//j/9//7//z//f/+/////v///wEA///+//7////9//j/+//8//7//f/9//v/+//7
//n//f/9//3//P/6//z//f///wAA/v/+///////9//3//v8BAAAA/f/8//v//f///wEA
AgADAAEAAQADAAIAAAD+//3//v/9//z//f/7//r/+P/4//r/+f/2//b//v8AAAIABAAC
AAAAAwADAAAA/f/8//v//P/9//7///8BAAAA/f/3//f//P8BAP7/+/8BAP3/+f/8//3/
/P/9//r/+//9//7//f/8//v/+//7//z//P/6//r/+//+/wEAAgD+////AQADAAAA+//5
//7//P/8//z//P/6//r/+v/6//z//P/8//z/+v/6//r/+v/4//j/+P/4//v//v8BAAQA
AQAAAP///v/8//z//P/8//3//v///wAA/v/8//r/+P/6//z//v8AAAIAAgACAAIAAQAA
AP///v8AAAAAAAAAAP7//v/+//7//v//////AAAAAAAA/v/+/wAA///9////AQACAAMA
AgABAAEAAAD/////AgACAAIABAAHAAkACQAHAAcABgACAAEAAQAAAAAA///+//3/+v/6
//j/9P/y//n//f8AAAIAAQAAAP///v/8//3//f/7//v/+//8//z/+//7//z//P/5//j/
+P/5//n/8//z//P/8//9/wMA///7////AgADAAcADgAWABkAGgAgACcAJQAgABkADgD/
//b/7v/p/+f/5f/l/+f/5P/f/9//4v/k/+T/5f/j/+n/7//y/+//7f/w//b/+v/8//7/
AAAAAPv//P/9//3//P/9//r/+v/7//v//f/9//3//f/8//r/+v/6//3//f/7//v/+f/5
//n/+f/4//n/+f/4//z//P/+/wIAAQAAAP3/+//7//z//v///wEAAQD///7//f/9//z/
+//+//7//v/+//3//f/+//7/+v/6//v//P/6//f/9f/y//T/9//7//7/AAD/////AwAB
AAQAAwABAP//AQADAAMAAAABAAAA/f8AAAEAAgAFAAUABQAFAAUABwAJAAoACwAJAAgA
CAALAA0ACQAHAAsADAANAA4ACwAMAAsADAANAA0ADAANAA4ADAAKAAkACQAHAAcABgAD
AAUABgAHAAcABgAEAAMAAQD//////f/6//r/+//8//3////+//7//v/7//b/9v/0//f/
+f/7//7//P/7//j/9//4//j/+//7//3//f/9//7//v/8//z////6//f/9v/3//j/+v/3
//f/+v/8//3//f/6//r/+//7//n/+f/5//n/+P/4//b/9v/4//n/+f/6//v//v8AAAEA
/f/8//v/+v/4//j/+f/5//b/9P/x/+//9f/6//7/AwACAAAA/v/8//n/9v/1//X/+f/6
//z///////r//f/+//z/+//7//n//f/9//v//////////v/8//n/+f/6//r/+f/4//j/
9//6//v//f8BAP///f/9//3/+//7//v/+v/6//n/+v/9//v/+v/5//n//f/9//3/////
//7//P/8//v/+f/1//T/+//8//3//v/+//z///////3/+//7//v//P/9//7///8AAP7/
+v/z/+7/8v/2//L/9v8BAAIAAwACAAEA/v/9//n/+f/6//r/+P/4//j/+f/7//z//P/6
//r/+//+/wEA///6//r/+/////z//f/5//L/9f/4//v//v/8//z//P/8//r/+v/6//r/
+v/6//r/+v/3//b/9f/0//X/9v/3//j/+//8//3//v/8//z//P/8//z//P/8//z/+v/6
//r/+v/7//z//f/+////AAABAAIA///+//3//P/6//r/+v/6//v//P/+////AQAEAAUA
BAADAAIAAAD9////AAAAAAAA//8AAAIAAwABAAEABAAEAAQABAAFAAUAAwADAAMAAgD6
//f/9f/y//X/9v/3//j/9v/4//j/9v/4//z///8BAP7//v/+//7/+//6//r/+f/5//n/
+f/6//r/+f/5//r/+v/5//j/+P/7//v/9//z//P/9f/z/+//7//1////CAAPABEAFAAY
ABsAHgAgAB8AGwAWAAsA/v/3//T/8P/p/+X/6f/n/+P/5P/j/9//4P/k/+T/5f/n/+n/
6//w//H/7//w//L/8v/4//r/9v/0//X/9P/2//X/8//z//X/+P/8/////f/9//3//f/6
//j/+P/4//f/9f/x/+//7f/t/+3/7f/y//f/+//+//v/9v/z//L/9v/6//z///8BAAIA
BAAFAAIAAQD+//z//v/////////9//z/+//6//v/+//8//z//P/8//3//v//////AAAA
AP////8AAAAA/f/5//b/9//6/wAAAgADAAEAAwAFAAUAAwAFAAUAAwAFAAUABQAHAAYA
BQAEAAMABQAHAAgACQALAAoACgANAA4ACwAKAA8AEgATABQAEQAQAA0ADAALAAwACgAK
AAoACwAKAAoACwAKAAkABwADAAUABgAHAAcABAACAAEA///9///////+//v/+//7//v/
/f/8//z//P/9//r//P/8//v/+f/3//b/8v/x/+7/7f/z//b//P///wAAAQACAAQAAQD+
//3////6//f/9v/3//b/+P/1//X/+P/6//v/+//2//b/9//3//X/9f/1//X/+P/4//b/
9v/4//n/+f/6//r//P/9//3/+P/4//j/+P/2//b/9//3//n/+v/6//v//P/8//v/+//8
//z//P/8//j/9v/2//f/9v/2//f/+f/5//T/9//4//v/+//8//v//f/9//v////+//3/
+//4//n/+f/6//r/+f/4//j/9//5//n/+v/9//7//f/+/////f/9//3//P/4//P/8P/v
//T/+P/8/wEAAAD///7////8//r/9//2//r/+//6//z/AAD+//z/+v/4//b/+f/5//n/
9//3//f/9f/1//X/9f/5//r/+f/1//T/+v8AAP7//f8DAP//+//8//v/+P/3//T/9f/3
//j/+P/4//j/+f/3//j/+P/2//j/+f/8////+//2//b/9//9/wAA+//3//r//P/8//z/
/P/6//r/+v/6//j/9v/0//L/9P/2//j/+v/8//z//P/8//n/+P/3//b/9//4//n/+v/6
//r/+v/6//v//P/9//7//P/8//z//P/+//7//v/+//7//v/+//7//P/8//z//P/8//3/
/f/+/////v/7//r//P/7//n/+/8AAAIABAAEAAEAAQAAAP///v8AAP///v/9//3//P/5
//v/+//6//b/+P/5//n/+v/8//z//P/6//r/+v/4//j/9v/1//P/8P/z//T/9f/2//b/
9//3//X/+P/5//v//P/5//n/+v/6//f/9v/2//f/9//3//n/9//1//P/8f/z//f/+f/2
//n/AQAKABgAGQAYABwAHQAfACAAHQAUAAcA+v/u/+P/2f/X/93/4//m/+f/5f/k/+T/
5P/h/+P/5f/l/+b/6//x//L/7v/u//D/8v/y//L/9//+//3/+//4//f/9v/2//f/9//2
//X/9P/z//P/8v/z//T/+v/7//r/+//5//n/+f/5//n/+//8//z//P/6//r//P/5//j/
9f/z//H/8v/0//X/9v/3//b/9v/1//X/9P/z//n//P///wIA/f/7//r/+P/3//j/+v/8
//v/+f/4//b/9f/1//b/9v/2//P/8f/z//n/AAADAAUAAQABAAEA//8BAAMAAwABAAEA
AQABAAMAAAD///7//f8AAAMABQAHAAYABAADAAUACAAFAAQACQALAA0ADwANAA0ACwAL
AAsADQAMAA0ADgAKAAgABwAHAAoACwALAAkABwAGAAUAAwACAAAA///9//r/+//6//j/
+v/7//z//f/+//7///8AAPz/+P/5//j/9v/1//T/9P/0//X/9P/1//X/9P/2//X/8v/x
//D/8P/x//D/8f/1//f/9//5//3//P/8//f/9f/3//j/+P/3//L/8v/z//P/9f/1//X/
9f/1//T/8f/w//P/9f/2//j/9f/2//b/9f/w//D/8P/w//L/9P/3//n/+P/4//f/9//2
//b/9f/1//b/9v/2//b/8f/u/+3/7f/w//L/9f/5//n/9P/3//j/+f/5//r/+f/7//v/
+f/9//v/+//6//j/9v/1//X/9P/0//T/9f/1//b/9//5//3/+//5//n/+f/7//v/+//6
//v/+f/5//v/+f/4//f/9//4//f/9v/3//j/+P/3//j/+f/5//f/+P/8//r/+P/2//b/
9P/3//f/+f/3//f/9//2//X/9P/z//f/+P/3//P/8f/2//v/+P/6/wEA/v/7//z/+//4
//f/9f/1//b/9v/4//j/+P/5//n/+v/6//j/9//3//n/+//5//T/9P/1/+//8v/1//f/
/v/9//z/+//6//z//P/8//z//v/+//7//v/7//r/+f/4//b/9v/2//b/9P/0//T/9P/1
//b/9//4//f/9v/1//T/+f/8////AgAAAP7//P/6//z//P/8//z/+v/6//r/+v/3//b/
9f/0//b/+f/7//7/AAAAAP7//v/9//v/+P/5//r/+v/6//j/+v/7//v/+//6//z/+//6
//v//f/+//3//f/9//z/+P/0//P/8f/w//D/8P/w/+7/8//2//f/+v/7//v/+v/4//f/
9v/1//T/8v/z//P/8f/z//X/+P/6//j/9//3//b/9//2//b/9//3//n/8//x//P/8f/v
/+//7//t/+r/8f8BAA4AFgAbAB4AGgAdACEAGgALAAAA9//u/+T/2//Z/93/4f/h/97/
3//h/+D/3v/g/+P/3//d/+P/5v/n/+v/8v/0//L/8v/y//L/8P/r/+j/6v/r/+v/7f/u
//D/8//1//j/+f/6//v/+v/4//j/+P/6//n/9v/1//f/9//3//f/9//5//r/+v/2//L/
8P/w//H/8v/x//H/7//w//L/8//2//n/+v/8//v/+//6//n//P/8//z//P/6//n/+f/4
//X/9P/0//T/9P/z//P/8v/y//P/9f/2//j/9//3//v/+f/8//v/+f/1//f/+f/5//z/
//8AAP//AwADAAMABQAEAAMAAgABAP//AQACAAMAAwACAAIABQAFAAEA//8DAAoADQAQ
AA8ADAAJAAgABwAIAAYABgAGAAIAAAD/////AgADAAMAAQD9//z/+//5//f/9P/y/+//
8v/3//r//P/5//f/9f/z//P/8v/y//L/8f/u//D/8P/x//H/8f/y//P/8//x//H/8v/y
//X/9f/z//H/7//u/+3/6v/p/+v/6//r/+3/8f/0//b/8//z//L/8v/x/+//7f/u//D/
8f/w/+//7v/t//H/8v/x//L/8f/x//D/8P/s/+z/6//p/+n/6v/r/+z/6v/q/+v/6//r
/+z/7P/t//H/8v/y//P/8v/y//L/8v/y//D/8P/x/+//7v/u/+//8f/s/+//8P/w/+//
7//t/+7/7f/q/+3/7v/v/+//7v/q/+n/6f/o/+z/7v/x//P/8f/x//L/9f/z/+//7f/r
/+z/7f/u/+7/7f/r/+v/7f/v/+7/7f/t/+//7//v//H/7//u/+z/7P/u/+3/6v/q/+3/
7P/r/+r/6v/o/+v/6//p/+f/5//n/+j/6f/q/+v/7P/s/+r/5f/l/+r/7//s/+n/7//r
/+f/6f/p/+f/5//k/+X/5//o/+b/5v/m/+f/5//o/+j/5v/j/+P/5f/n/+f/5P/m/+n/
6f/q/+n/6f/q/+f/5v/l/+T/5v/m/+b/5v/m/+b/5v/m/+T/4v/g/97/4f/i/+P/5P/l
/+b/5//o/+j/6P/o/+j/5f/k/+P/4v/i/+L/4v/i/+T/5v/o/+v/6v/q/+v/6v/p/+r/
6//r/+n/6//s/+z/6//o/+f/5//n/+f/5//q/+r/6v/q/+v/6P/l/+T/4//k/+L/4//l
/+P/4v/h/+D/4v/g/+L/4v/g/+D/4v/j/+P/4v/i/+L/4v/i/+L/4//j/+H/4f/h/+L/
4v/h/+H/4P/g/9//3v/e/9//3//f/93/2//Z/9v/4f/j/+H/4f/m/+//8f/w//T///8C
AAIAAwAFAAIA+f/u/+P/3P/U/83/zf/R/9P/z//O/83/y//K/8r/zP/N/83/0//X/9r/
2//Z/9b/1v/c/+D/3v/c/97/4f/i/+H/3//c/9v/3f/e/+D/4f/j/+P/4//j/+D/3P/a
/9j/2v/Z/9b/1f/b/9//4//n/+P/4//i/+D/4P/e/97/4P/i/+L/4P/f/9z/3P/d/93/
4P/h/+D/4P/f/9//3v/d/93/3P/b/9r/3f/f/+L/5P/f/97/3v/e/97/3f/d/9z/3P/d
/9//4P/i/9//3f/f/93/4P/f/93/2//d/9//3//g/+P/5P/j/+b/5//o/+v/6f/p/+n/
6f/n/+n/6v/r/+n/6P/o/+v/6//n/+X/6f/p/+n/6f/l/+r/6//u//H/7v/s/+z/7P/r
/+r/6v/r/+v/6//q/+f/5f/k/+P/4f/i/+D/3//d/9v/3f/d/9z/2f/Z/9n/2f/b/9r/
2v/a/9v/2P/a/9r/2v/Z/9j/2P/X/9f/1f/V/9T/1P/X/9f/1//X/9f/2P/V/9L/0f/T
/9L/0f/S/9X/1v/Y/9X/1f/U/9T/0//R/8//0P/S/9P/0//T/9P/0//U/9T/0v/S/9H/
0f/Q/9D/zv/Q/9H/0f/P/9D/0f/S/9D/0P/R/9H/0//U/9T/1f/T/9L/0P/P/9D/0P/Q
/9D/0P/O/87/z//O/87/z//R/9P/zv/R/9L/0f/P/87/y//P/8//zf/R/8//z//O/8z/
zf/N/87/zv/M/8z/zf/N/8v/y//M/8//zP/J/8j/x//H/8f/x//G/8X/w//D/8X/w//C
/8H/wf/D/8P/w//F/8T/wv+//77/wP+//7z/vP+//77/vf+8/7n/tv+4/7f/t/+1/7X/
tf+3/7f/t/+3/7r/uv+4/7P/s/+4/73/uv+4/7//vP+5/7v/u/+5/7n/uP+5/7v/vP+7
/7r/uf+5/7n/uv+6/7j/tv+3/7r/vf+5/7T/tP+1/7X/tP+z/7P/tP+y/7L/sv+y/7D/
sP+w/7D/sv+y/7L/sv+w/67/rP+q/6v/rP+t/67/rf+s/6v/qv+s/6z/rP+s/6z/rP+s
/6z/qv+q/6r/qv+s/6z/rP+s/6v/qv+p/6j/qf+q/6v/rP+r/6r/qf+o/6b/pv+m/6b/
qP+o/w==
         </WaveFormData>
      </LeadData>
      <LeadData>
         <LeadByteCountTotal>10000</LeadByteCountTotal>
         <LeadTimeOffset>0</LeadTimeOffset>
         <LeadSampleCountTotal>5000</LeadSampleCountTotal>
         <LeadAmplitudeUnitsPerBit>4.88</LeadAmplitudeUnitsPerBit>
         <LeadAmplitudeUnits>��V</LeadAmplitudeUnits>
         <LeadHighLimit>2147483647</LeadHighLimit>
         <LeadLowLimit>268435456</LeadLowLimit>
         <LeadID>II</LeadID>
         <LeadOffsetFirstSample>0</LeadOffsetFirstSample>
         <FirstSampleBaseline>0</FirstSampleBaseline>
         <LeadSampleSize>2</LeadSampleSize>
         <LeadOff>FALSE</LeadOff>
         <BaselineSway>FALSE</BaselineSway>
         <ExcessiveACNoise>FALSE</ExcessiveACNoise>
         <MuscleNoise>FALSE</MuscleNoise>
         <LeadDataCRC32>822565667</LeadDataCRC32>
         <WaveFormData>
9v/2//b/9v/1//T/8//y//T/9P/0//T/8v/y//L/8v/0//T/9P/0//L/8v/y//L/9P/0
//T/9P/0//T/9P/0//L/8v/y//L/9P/0//T/9P/0//T/9P/0//T/9P/0//T/8v/y//L/
8v/0//T/9P/0//X/9v/3//j/+v/6//r/+v/6//r/+v/6//v//P/9//7//v/+//7//v8B
AAIAAwAEAAYABgAGAAYABwAIAAkACgANAA4ADwAQABMAFAAVABYAGAAYABgAGAAaABoA
GgAaABwAHAAcABwAGgAaABoAGgAYABgAGAAYABcAFgAVABQAEQAQAA8ADgANAAwACwAK
AAgABgAEAAIABAAEAAQABAADAAIAAQAAAP///v/9//z//v/+//7//v/+//7//v/+//7/
/v/+//7//P/8//z//P/8//z//P/8//7//v/+//7//P/8//z//P/+//7//v/+//z//P/8
//z/+v/6//r/+v/8//z//P/8//z//P/8//z//P/8//z//P/+//7//v/+//7//v/+//7/
/v/+//7//v/+//7//v/+//7//v/+//7//v/+//7//v/+//7//v/+/wAAAAAAAAAAAAAA
AAAAAAAAAAAAAAAAAAIAAgACAAIAAQAAAP///v8AAAAAAAAAAAAAAAAAAAAA/v/+//7/
/v/+//7//v/+//7//v/+//7//v/+//7//v/+//7//v/+//z//P/8//z//v/+//7//v/8
//z//P/8//7//v/+//7//f/8//v/+v/8//z//P/8//7//v/+//7//P/8//z//P/+//7/
/v/+//z//P/8//z//v/+//7//v/9//z/+//6//v//P/9//7//f/8//v/+v/8//z//P/8
//z//P/8//z//P/8//z//P/6//r/+v/6//v//P/9//7//f/8//v/+v/8//z//P/8//z/
/P/8//z//v/+//7//v///wAAAQACAAMABAAFAAYACAAKAAwADgARABIAEwAUABIAEgAS
ABIAEAAPAA4ADgAPAA8ADwAPAA8ADwAPAA8ADgANAAoACQAJAAkACQAIAAgACAAIAAgA
AwABAAEAAQABAAEAAQABAP///v/9//n/+v/6//r/+f/2//b/9v/2//j/+P/4//j/9v/2
//b/9v/2//b/9v/2//L/8v/y//P/9f/1//X/9f/2//b/9P/0//P/8f/0//X/9P/0//L/
9v/9/wEABAAKABYAHgAiACkAMgA/AE0AVgBdAFoATgA7ADIAKwAiABUAAQDl/8v/wP/A
/7//v//A/8b/zP/N/9L/3P/k/+f/7//2//L/7//v//H/9f/3//X/9f/1//X/9f/1//X/
9f/1//f/9//5//n/+f/5//j/9//2//X/9f/2//b/9v/4//j/+P/4//j/+P/4//n/9//2
//b/9//3//f/9v/2//f/+P/5//r/+P/4//j/+P/4//j/+P/4//j/9//3//n/+f/5//n/
+f/5//j/+P/5//n/+f/4//j/+v/6//r/+//5//n/+f/6//v//P/9//7//P/9//////8B
AAIAAgACAAAAAgAEAAUABwAHAAgACgAJAAkACgAMAA0ADgAOABIAFAAUABQAFAAWABgA
GQAZABoAGgAbAB4AHgAdAB0AHAAaABoAGwAbABkAGQAYABgAFwAVABUAEwAUABMAEgAQ
AA0ACwAJAAkACgAKAAoABgAFAAQAAgABAAIAAgABAAEAAQAAAAAA///9//3//f/+//7/
/v/9//3//v/+//7//v/8//3//f/8//z/+//7//v//v/+//7//v/////////+//3//f/8
//z//P/8//z//f///////P/8//3//f/9//z//P/9//7//v/8//z//P/8///////9//3/
/v///wEAAwACAAEA/v/////////9////////////AAAAAAAAAAABAAEAAQABAAEAAAAA
AP////8AAAEAAgADAAMAAwADAAMAAQABAAEAAgAAAP///////wEAAQABAAEA//////3/
/f////////8AAAAAAAAAAAAAAAD/////AAACAAIAAQABAAAA///+//z/+v/7//v/+//8
//z//P/9//v/+//7//z//v/9//3//v/8//z//P/6//z//f/9//7//P/8//z/+//9//3/
/v/+//z/+//7//v/+//7//z//P/5//n/+f/5//v//P/8//r/+v/6//v/+//9//z//P/9
/////f/9//3//P/6//r/+v/6//r/+v/6//r/+v/6//r/+v/6//r/+v/6//r/+v/6//r/
+v/6//r/+v/8//z//P/8//3//v///wAAAgACAAIAAgAEAAYACAAKAAsADAANAA4AEAAQ
ABAAEAAOAA4ADgANAAwADAANAA0ADQANAA0ADQANAA0ADAALAAgABwAHAAcABwAGAAQA
BAAEAAQAAQD//////////////v/9//r/+P/5//X/9P/0//b/9f/0//T/9v/2//b/9v/0
//T/9P/0//b/9v/2//b/9P/0//L/8v/y//P/8//z//X/9f/2//b/8v/y//P/8//y//P/
8v/y//T/9v/7/wUAEAAUABYAGgAcACUALgA5AEUATABLAEIAMAAfABQACwACAPX/5//X
/8X/vv/E/8X/wf++/8b/zP/P/9T/2P/e/+f/6//w//D/6//r//H/8//1//P/8//1//P/
8//z//P/8f/x//P/8//0//X/9v/3//X/9f/1//X/9f/2//b/9v/2//b/9v/2//b/9v/2
//f/+f/4//j/+f/5//n/+P/4//b/9v/2//b/+P/4//j/+P/4//j/+P/4//j/9//3//n/
+P/3//b/9f/2//b/9//5//f/9//2//b/+v/6//r/+//5//n/+f/6//j/+P/4//j/+v/7
//3//f/9//7//v/+//7/AAACAAMAAwADAAQABgAHAAcACAAKAAsADAAMABAAEgASABIA
EgAUABYAFwAXABoAGgAbAB4AHAAbABsAGgAbABwAHgAfAB0AHQAcABwAFwAVABUAEwAS
ABEAEAAOAA8ADQALAAsACAAIAAgABAAEAAQAAwADAAQABAADAAMAAQAAAAAA////////
//8AAP7//v/9//3/+v/6//r/+v/7//3//v/+/wAA/////////v/+//7//v/////////+
//v/+//6//r//P/8//z//f8BAAEA/v/+//3//f/9//z//P/9//7//v/+//7//v/+//3/
/f/7//v//P/9////AQABAAEA//8BAAEAAQD//wEA////////AAAAAAAAAAABAAEAAQAB
AAEAAgACAAEAAQABAAEAAQABAAMAAwADAAMAAQABAAEAAgACAAEAAQABAAMAAwADAAMA
AQABAP////////////8AAAAAAAAAAAAAAgABAAEAAgACAAIAAQABAP////////7//v//
//////////7//f/9//3//f/9//7//v/9//3//v8AAAAAAAD+//7//////wAA///+//3/
+//9//3//v/+//7//f/9//3/+//7//z//P/9//3//f/9//3//v/+//z//v/+///////9
//z//P/9/////f/9/////v/8//z//P/8//7//v/+//7//P/8//z//P/8//z//P/8//3/
/v///wAA/v/+//7//v8AAAIABAAGAAgACgAMAA4ADAAMAAwADAAPABAAEQASABEAEAAO
AAwADgAPAA8ADwAPAA8ADwAPABAAEAAQAA4ACgAJAAgABwAIAAYABgAGAAYAAwABAAEA
AQABAAEAAQD///3//P/7//f/9v/2//b/9//2//b/9v/2//b/9v/2//T/9P/0//T/9P/0
//T/9P/0//L/8v/y//X/9f/1//X/8//0//T/8v/y//P/8//y//P/8v/w//T/+P/3//3/
CAAOABQAGgAeACUAMAA7AEEARABFAD4ALAAZAAwABQD8/+//5//Z/8P/vv++/7v/vf/E
/8r/zv/T/9T/2v/c/9//5//u/+7/7f/v//H/8f/1//X/9//1//P/8//z//P/9f/1//f/
9//2//X/9P/z//X/9f/1//X/9f/2//b/9v/2//b/9v/2//b/9v/2//f/9//2//b/9//5
//n/+P/4//j/+P/4//j/9v/2//b/9v/2//b/9v/2//b/9f/1//f/+f/5//n/+f/3//b/
9v/3//n/+f/4//j/+P/4//j/+f/5//n/+f/6//v//P/9//7//f/9//7//f/9//7//v/+
/wAAAgAEAAUAAwADAAQABgAFAAUABgAIAAsADAAMABAAEwAUABUAFgAXABgAGAAXABgA
GAAZABwAHAAbABsAGgAcABwAHQAdABsAGwAaABoAGQAXABcAFQAUABMAEgAQAA8ADQAL
AAsACgAKAAoABgAGAAYABQAFAAYABgAFAAUAAQAAAAAA//////////8AAAAAAAD/////
/v/+//7//v8AAAEAAQAAAP7//f/9//3//v/+//7//v/9//3//f/8//3//f/8//z//P/8
//z//f/9//3/+v/6//3//f/9//z//P/9//7//v/8//z//P/8///////9//3//v///wEA
AwAAAP///P/9///////9////////////AAAAAAAAAAABAAEAAQABAAEAAgACAAEAAQAB
AAEAAQABAAEAAQABAAEAAQABAAEAAgAAAP////////3//f/9//3//v////7////9//3/
/f/+//7//v/+//7//v/9//3//v/+//7//f/9//3//f/9//z//P/9//3//f////7//f/9
//v/+//7//z//v/9//3//v/8//z//P/6//z//f/9//7//P/8//z/+//7//v//P/8//z/
+//7//v/+//7//z//P/5//n/+f/5//v//P/8//r/+v/6//v/+//9//z//P/9//v/+//7
//3/+v/6//r/+v/6//r/+v/6//r//P/8//z//P/6//r/+v/6//r/+v/6//r//P/8//z/
/P/+//7//v/+////AAABAAIABAAGAAgACgAMAAwADAAMAA4ADgAOAA4ADgAOAA4ADQAM
AAwADQANAA0ADQANAA0ADQANAAwACwAKAAkACQAJAAcABgAEAAQABgAGAAMAAQD/////
//////3//f/7//r/+//3//b/9v/2//X/9P/0//L/8v/y//L/8v/y//L/8v/y//L/8v/y
//L/8v/w//D/8P/x//H/8f/x//H/8v/y//L/8v/z//P/8v/z//L/7v/y//b/+f/7/wIA
CgAUABoAHAAjADAAOwBFAEwATwBMAD4ALQAgABkADgD9/+//1/+//7j/uv+5/7v/wv/E
/8T/y//U/9r/3v/h/+f/7P/u/+3/8f/z//H/8f/z//X/8//x//H/8f/x//P/8//1//X/
9f/1//X/9f/1//X/9f/1//X/9v/2//b/9v/2//b/9v/2//b/9v/3//f/9v/2//f/9//3
//b/9v/0//T/9P/0//b/9v/2//b/9v/2//b/9v/2//X/9f/3//f/9//3//f/9//2//b/
9//3//f/9v/2//j/+P/4//n/+f/5//n/+v/8//z//P/8//z//f///////f/+//7//v/+
/wAAAgADAAQABQAHAAoACwALAAwADgAOAA4ADQAQABQAFAAUABQAGAAaABsAGwAaABoA
GwAeABwAGwAbABoAGwAcAB4AHwAeAB0AGwAaABcAFQAVABMAFAATABIAEAAPAA0ACwAL
AAgACAAIAAQABAAEAAMAAwACAAIAAQABAAEAAAAAAP//////////AAAAAAAA//////z/
/P/8//z//v///////v/8//v/+//7//7//v/+//7//////////v/7//v/+v/6//z//P/8
//3//f/9//r/+v/9//3//f/8//r/+//8//z//P/8//z//P///////f/9//3//f/+////
/f/9//v//f///////f///////////wAA/v/+//7//////////////wAAAAD/////////
/////////////////////////wAAAgABAAEAAQD//////////wEAAQD/////////////
AAACAAIAAgACAAAA/////wAA/v/+//3//f/////////+//z//f/9//3//v/+//7////9
//3//f/+//z/+//7//z//P/8//z/+v/6//v/+//8//7//v/+//3//P/7//v/+v/8//v/
+//7//v/+//8//z/+//7//v/+//7//z//P/6//z//P/9//3/+//6//r/+/////3/+//7
//7//P/8//z//P/8//z//P/8//z//P/8//z//P/8//z//P/8//z//P/8//z//P/8//z/
/P/8//z//P/+//7//v/+//z//P/8//z//P/8//z//P///wAAAQACAAUABgAHAAgACwAM
AA0ADgAQABAAEAAQABAAEAAQABAADQAMAAwADQAPAA8ADwAPABEAEQARABAAEQAOAA0A
DQAMAAsACQAGAAYABgAGAAMAAgADAAQABQAEAAMAAgD///7//f/5//j/+v/6//n/+P/4
//j/+P/4//j/+P/4//j/9v/2//b/9v/0//T/9P/y//T/9P/1//X/9f/1//X/9v/2//T/
9P/1//f/9P/z//L/8v/0//b/+/8DAAgADAASABwAJgAtADIAOQBHAFIAWQBWAEgAOQAw
ACkAHgAPAP3/4//J/8D/vP+5/7n/wP/G/8r/z//U/9r/4P/l/+v/8v/y//H/8f/z//X/
9//3//X/9f/2//f/+P/5//b/9f/2//X/9//3//f/9//3//f/9//3//f/+P/4//j/+P/4
//j/+P/4//j/+P/5//n/+P/4//n/+f/5//j/+P/4//j/+P/4//b/9v/2//b/+P/4//j/
+P/4//f/9//5//n/+f/5//n/+//6//r/+//5//n/+P/4//r/+v/6//v//f/9//3//v/8
//z//P/8//7///8BAAEAAQACAAIAAgAAAAIABAAFAAcABwAIAAoACwALAAwADgAPABAA
EAAUABYAFgAWABYAGAAaABsAGwAaABoAGwAeAB8AHwAgACAAHwAeAB4AHQAdAB0AHAAc
ABsAGQAZABcAFAATABIAEAAPAA0ACwALAAoACgAKAAYABgAGAAUABQAEAAQAAwADAP//
/v/+//3/////////AAAAAAAA////////AAABAAIAAQABAAAA/v/+//3//f/9//7//v/+
//7//////////v///////v/+//z//P/8//3///////z//P/9//3//f/8//z//f/+//7/
/v/+//7//v/9//3/+//7//3//f/+//////////3//////////f///////////wAAAAAA
AAAAAQD//////////wIAAgABAAEAAwADAAMAAwADAAMAAwADAAEAAQABAAIAAgABAAEA
AQD//////////wEAAQD/////////////AAACAAIAAgACAAAA/////wAAAAAAAP//////
///////+//7/////////AQAAAP/////9//3//f/+//7//f/9//7/AAAAAAAA/v/8//3/
/f/+//7//v/+//3//f/9//7//v/+//3//f/9//3//f/+//7/+//7//v/+//9//7//v/8
//z//P/9//3//f/8//z//f/9//v//f/7//z//P/8//z//P/8//z//P/8//z//P/8//z/
/P/8//z//P/8//z//P/8//z//P/8//z//P/8//z//P/8//z//P/8//3//v///wAAAAAA
AAAAAAACAAQABgAIAAwADgAQABIAEgASABIAEgAUABQAFAAUABIAEQAQABAAEwATABMA
EwASABEAEAAPAA4ADQAKAAkACQAJAAkACAAGAAYABgAGAAMAAQABAAEAAwADAAMAAwD/
//7//f/5//j/+P/4//f/9v/2//b/9v/4//j/+P/4//b/9v/2//b/9v/2//b/9v/0//T/
9P/1//X/9f/1//X/9v/2//T/9P/5//n/9v/z//T/+P/8//r/+/8BAAoAFAAaACAAJAAt
ADgARQBRAFgAWQBQAEIAMwAsACUAGgAJAPX/1//F/8D/wP+//7//xv/K/8z/0//a/97/
5P/t//H/8P/w//P/8//1//X/9f/1//f/9//3//f/9//3//X/9f/3//f/+f/5//n/+f/5
//n/+f/5//n/+v/6//r/+P/4//j/+P/6//r/+v/7//n/+P/4//n/+f/5//j/+P/4//j/
+P/4//j/+P/4//j/+f/6//v//P/6//n/+f/7//3//f/9//3/+//6//r/+//7//v/+v/6
//z//P/8//3/+//7//v//P/+//7//v/+//7///8BAAEAAwAEAAQABAAEAAYACAAJAAcA
BwAIAAoADQANAA4AEAARABIAEgAWABgAGAAYABgAHAAeAB8AHwAeAB4AHwAiACEAHwAe
ABwAHQAeACAAIQAgAB8AHQAcABoAGQAaABkAFgAVABQAEgARAA8ADQANAA4ADgAOAAoA
CAAIAAcABwAIAAgABwAHAAMAAgACAAEAAQABAAEAAgACAAIAAQABAAAAAAAAAAAAAgAD
AAMAAgACAAEAAQABAAAAAAAAAAAAAQABAAEAAAD//////v/+//7//v/+////AwADAAAA
AAAAAP///v/8//7///8AAAAA/v/+//7//v8BAAEA//////////8AAAEAAQABAP//AQD/
/////f///////////wAAAgACAAIAAwABAAEAAQABAAIAAgABAAEAAwADAAMAAwACAAEA
AAD//wAAAQACAAQAAgABAAEAAQABAAEAAQABAAEAAQD/////AAABAAIABAADAAIAAQAA
AAAA/////wAAAgACAAEAAQD////////+//7////////////+//3//f////////8AAAAA
/////wAAAAAAAAAA/v/+//////8AAAAAAAAAAP///f/9//7//v8AAP////////////8A
AAAA/////////////wAAAAD+/wAAAAABAAEA///+//7//////wEA/////wIAAQAAAP//
/v/+//7//v/+//7//v/+//7/AAAAAAAAAAD+//7//v/+//7//v/+//7//v/+//7//v//
/wAAAQACAAQABAAEAAQABwAIAAkACgANAA4ADwAQABEAEgATABQAFAAUABQAFAARABAA
EAARAA8ADwAPAA8ADwAPAA8ADgANAAoACQAJAAcABwAGAAQABgAGAAYAAwD/////////
/wEAAQABAP///v/9//n/+P/4//j/9//2//b/9v/2//b/9P/0//T/9P/1//b/9//4//f/
9v/1//L/9P/0//X/9f/1//X/9f/2//b/9P/0//X/9f/0//X/9P/y//T/9v/5////BAAI
ABIAGgAeACcAMgA9AEUAUABbAF4AVgBHADoANQAsABkABwD1/9v/xv/C/8P/w//G/8j/
yv/N/9T/2v/g/+X/7f/0//b/8f/x//f/9//3//X/9f/3//f/9//3//f/9//3//n/+f/5
//n/+f/5//n/+f/5//n/+f/6//r/+v/6//r/+v/6//n/+P/3//f/+P/4//n/+//5//n/
+P/4//j/+P/4//j/+P/4//j/+P/4//j/+P/4//r/+f/5//v/+f/5//n/+f/5//j/+P/5
//v/+//6//r/+v/6//r/+//7//v/+//8//z//P/8//z//P/9//////8BAAIAAgACAAAA
AgAEAAUABQAFAAYACAALAAsADAAOAA0ADgAOABIAFAAUABQAFAAYABoAGwAbABoAGgAb
AB4AHwAfACAAIAAfAB4AHgAdAB8AHwAeAB4AHQAbABsAGQAYABcAFgAUABEADwANAA0A
DAAMAAwACAAKAAoACQAJAAUABAACAAEAAAAAAAEAAQABAAEAAQACAAIAAgABAAEAAAAA
AAAAAAD+///////+/wAA////////AAAAAAAAAAD////////+///////+//7//P/8//z/
/f///////P/8//////////7//P/9//7//v/8//z//P/8//7////+/////f/9//7/////
/////f///wEAAQD//wEAAQABAAEAAgAAAAAAAAABAAEAAQABAAEABAAEAAMAAwACAAEA
AAD/////////////AQABAAEAAgACAAEAAQABAAEAAQABAAEAAwADAAEAAQD///////8A
AAAAAAAAAAAAAgABAAEAAgAAAAAA//////////////7//v////////////7//f/9////
/////wAA/v/9//3//v/+//7//v/8//7//////wAA///+//3/+//8//3///8AAAAA////
////+//7//z//P/8//3//v///wAAAAD///z//v/+//////////7//v///////f/9////
AAD+//7//v/+//7//v/+//7//v/+//7//v/8//z//P/8//z//P/8//z//v/+//7//v/+
//7//v/+/wAAAAAAAAAAAQACAAMABAAHAAgACQAKAAsADAANAA4AEAAQABAAEAAOAA4A
DgAOAAsACgAKAAsADQANAA0ADQALAAsACwAKAAkABgAFAAUABQAFAAQAAgACAAIAAgD/
/////////////f/9//3/+//6//n/9f/0//b/9v/1//T/9v/2//b/9v/2//b/9v/2//T/
9P/0//T/8v/y//L/8P/x//L/9P/1//T/8//y//L/8//y//P/9f/1//T/7//u/+7/8v/2
//v/AwAKABAAFgAaAB4AJwAwADcAQQBKAE0AQAAuACEAHAATAAIA9f/r/9X/v/+6/77/
wf/B/8D/xP/K/8//1P/Y/+D/5f/p/+z/7P/t/+//8//1//X/8f/x//H/8v/z//T/9f/0
//P/9P/z//X/9f/1//X/8//z//P/8//1//b/9v/2//j/+P/4//j/+P/4//j/+f/4//b/
9f/1//X/9f/0//T/9v/2//b/9v/2//b/9v/2//j/+P/4//j/+P/3//f/+f/4//f/9v/1
//X/9P/0//X/9f/1//T/9P/0//T/9P/1//j/+f/6//z/+v/6//r/+v/4//n/+//7//3/
/v/+//7//P/+/wAAAQADAAMABAAGAAUABQAGAAgACwAMAAwAEAARABAADwAOABEAFAAW
ABcAFgAWABcAGgAaABkAGQAYABYAFgAXABcAFQAVABQAFAARAA8ADwANAA4ADQAMAAoA
CwAJAAcABwAGAAYABgACAAIAAgABAAEA/v/+//3//f/9//z//P/7//3//f/9//7//v/+
//3//f/5//j/9//2//f/+f/6//r//P/7//v/+//7//r/+f/4//n/+f/5//j/+f/5//j/
+P/4//j/+P/5//3//f/6//r/+f/5//n/+P/2//f/+P/4//n/+v/7//z/+v/5//b/9f/3
//f/+P/5//v/+//5//v/+//7//n/+//7//v/+//8//r/+v/6//v/+//7//v/+//+//7/
/f/9//v/+//7//v//f/9//3//f/7//v/+//8//r/+f/5//n/+v/7//z//f/8//v/+P/3
//n/+f/5//r/+P/4//j/+P/2//X/9f/2//b/9v/1//X/9//3//f/9v/4//n/+f/5//n/
+P/3//f/9//3//f/+P/2//X/9f/2//j/+P/4//b/9v/3//f/+P/4//j/+P/3//X/9f/2
//b/9v/1//X/9f/0//X/9//4//f/9//3//f/9//4//j/9v/0//T/9f/1//X/9P/0//X/
9//5//f/9//4//f/9v/1//T/9f/2//f/+P/4//j/+P/4//j/+P/4//j/+P/4//j/+P/6
//z//v8AAAMABAAFAAYACAAIAAgACAAIAAgACAAIAAgACAAHAAYACAAJAAkACQAJAAkA
CQAJAAkACAAHAAQAAwADAAMAAwACAAAAAAAAAP7/+//5//n/+f/5//n/+f/5//f/9v/1
//P/8v/y//L/8f/w//D/8P/u/+7/7v/u//D/8P/w//D/8P/w//D/8P/w/+7/7v/u/+//
7//v/+//7//w//D/7v/s/+3/7f/s/+v/6v/q/+r/8P/z//n/AAAIABQAGAASABUAIgAt
ADEAOgA/ADwALgAdAAgA/f/2/+n/3//Z/8f/tv+0/7n/uf+8/77/wP/H/8r/zP/Q/9f/
2//i/+b/4//j/+n/6f/p/+v/7f/r/+n/6f/p/+n/6v/r/+7/7//t/+3/7f/t/+v/6//r
/+v/6//s/+z/7P/u/+7/7v/u/+7/7v/u/+//7f/s/+z/7f/t/+3/7P/s/+z/7P/s/+z/
7P/s/+z/7P/q/+r/6v/q/+r/6f/p/+v/7P/t/+7/7//t/+z/7P/t/+v/6//q/+r/7P/s
/+z/7f/r/+v/6//s/+7/7v/u/+7/7v/v//H/8f/x//L/8v/y//D/8v/0//X/9f/1//b/
+P/5//n/+v/8//3//v/+/wIAAgACAAIAAgAEAAYABwAHAAgACAAJAAwADAALAAsACgAL
AAwADgAPAA0ADQAMAAwACwAJAAkABwAGAAUABAACAAEA///9//3//P/8//z/+P/4//j/
9//3//T/9P/z//P/8//y//L/8f/x//H/8f/y//L/8v/x//H/8P/w//D/8P/v/+//7v/s
/+3/7f/u/+//7v/u/+7/7v/u/+3/7P/q/+v/6//q/+r/7P/s/+z/7f/t/+3/6v/q/+v/
6//r/+r/6v/r/+z/7P/s/+z/7P/s/+//7//t/+3/7f/t/+7/7//u/+3/6v/r/+v/6//p
/+v/6//r/+v/7P/u/+7/7v/v/+//7//v/+//7//u/+z/6//s/+3/7v/v/+3/7f/t/+3/
7//v/+//8P/u/+3/7f/t/+3/7f/t/+3/7f/t/+v/6//t/+3/7f/u/+7/7v/u/+7/7P/r
/+v/7P/q/+r/6f/p/+v/6//r/+r/6v/r/+v/6//r/+r/6f/p/+f/5//n/+j/6v/p/+n/
6v/o/+j/6P/m/+b/5//n/+j/6P/o/+j/5//n/+f/6P/o/+j/5//n/+f/5//n/+j/6P/l
/+X/5f/l/+f/6P/o/+b/6P/o/+n/6f/n/+b/5v/n/+X/4//l/+X/5v/m/+b/5v/m/+b/
5v/m/+b/6P/o/+j/6P/n/+b/5f/k/+b/5v/m/+b/5v/m/+b/5v/n/+j/6f/q/+z/7v/w
//L/9f/2//f/+P/6//r/+v/6//r/+v/6//r/+P/4//j/+P/3//b/9f/0//b/9v/2//b/
9v/2/w==
         </WaveFormData>
      </LeadData>
      <LeadData>
         <LeadByteCountTotal>10000</LeadByteCountTotal>
         <LeadTimeOffset>0</LeadTimeOffset>
         <LeadSampleCountTotal>5000</LeadSampleCountTotal>
         <LeadAmplitudeUnitsPerBit>4.88</LeadAmplitudeUnitsPerBit>
         <LeadAmplitudeUnits>��V</LeadAmplitudeUnits>
         <LeadHighLimit>2147483647</LeadHighLimit>
         <LeadLowLimit>268435456</LeadLowLimit>
         <LeadID>V1</LeadID>
         <LeadOffsetFirstSample>0</LeadOffsetFirstSample>
         <FirstSampleBaseline>0</FirstSampleBaseline>
         <LeadSampleSize>2</LeadSampleSize>
         <LeadOff>FALSE</LeadOff>
         <BaselineSway>FALSE</BaselineSway>
         <ExcessiveACNoise>FALSE</ExcessiveACNoise>
         <MuscleNoise>FALSE</MuscleNoise>
         <LeadDataCRC32>444738288</LeadDataCRC32>
         <WaveFormData>
EgASABIAEgAUABQAFAAUABQAFAAUABQAEwASABEAEAARABIAEwAUABQAFAAUABQAFQAW
ABcAGAAYABgAGAAYABgAGAAYABgAGgAaABoAGgAaABoAGgAaABsAHAAdAB4AHAAcABwA
HAAdAB4AHwAgACEAIgAjACQAJgAmACYAJgAmACYAJgAmACcAKAApACoAKwAsAC0ALgAw
ADAAMAAwADIAMgAyADIAMAAwADAAMAAwADAAMAAwADIAMgAyADIAMQAwAC8ALgAsACwA
LAAsACsAKgApACgAJQAkACMAIgAhACAAHwAeAB0AHAAbABoAGAAWABQAEgASABIAEgAS
ABAAEAAQABAADgAOAA4ADgAMAAwADAAMAAsACgAJAAgACgAKAAoACgAIAAgACAAIAAkA
CgALAAwACgAKAAoACgAIAAgACAAIAAoACgAKAAoADAAMAAwADAAKAAoACgAKAAwADAAM
AAwADAAMAAwADAAMAAwADAAMAAwADAAMAAwADAAMAAwADAAMAAwADAAMAAoACgAKAAoA
CgAKAAoACgAMAAwADAAMAAwADAAMAAwACgAKAAoACgAIAAgACAAIAAgACAAIAAgACgAK
AAoACgAIAAgACAAIAAoACgAKAAoACAAIAAgACAAHAAYABQAEAAUABgAHAAgABgAGAAYA
BgAFAAQAAwACAAQABAAEAAQABAAEAAQABAAEAAQABAAEAAIAAgACAAIAAgACAAIAAgAC
AAIAAgACAAAAAAAAAAAAAgACAAIAAgAEAAQABAAEAAMAAgABAAAAAAAAAAAAAAAAAAAA
AAAAAAAAAAAAAAAAAgACAAIAAgAAAAAAAAAAAAIAAgACAAIAAgACAAIAAgABAAAA///+
/wAAAAAAAAAAAAAAAAAAAAAAAAAAAAAAAAIAAgACAAIAAAAAAAAAAAACAAIAAgACAAEA
AAD///7/AAAAAAAAAAADAAQABQAGAAcACAAJAAoADQAOAA8AEAARABIAEwAUABIAEgAS
ABIAEAAKAAYAAQD///////////7//v/+//7////+//z//P/6//v/+//5//n/+P/3//b/
+P/4//n/+f/7//v/+//8//7//v/9//v/+//8//z/+//8//z//f/9//v/+//7//n/+//8
//3//f/8//r/+f/5//r/+//8//3/+//7//v/+//7//v/+//7//r/+P/6/wAABAAIAAwA
DwASABQAFQAZAB8AJwAwADYANwAwACoAKAAhABoAEQAJAPf/1/+5/6f/k/+F/4L/hv+I
/4v/jP+L/43/lv+d/6H/n/+e/6n/tv/D/9X/5P/t//X/+v///wQABwAIAAgACQAKAAoA
CgALAA4ADgANAA0ADQANAAwADgAOAA4AEAAQABAAEQARABEAEgASABIAEgARABEADwAR
ABEAEAAQABEAEQARABIAEwAVABYAFgAWABcAGAAWABUAFQAUABYAFQAVABYAGAAZABkA
GwAbABsAHAAcABoAGgAcAB0AHwAfAB8AHwAgACAAIwAkACQAJAAlACYAJgAmACgAKAAq
ACoALAAsACwALAAtAC4AMAAxADEAMgAxADAAMAAvADEALwAvAC8AMAAwADAALwAvAC8A
LgAuAC0ALQAsACwALgAsACsAKQAqACgAKAAmACQAIgAhAB8AHgAcABsAGAAYABkAGQAZ
ABgAFwAUABIAEwATABIAEQAQAA8ADwAPAA8ADwAPAA8ADwAOAA0ADQAPABAAEAARABEA
EAANAAwAEAAOAA0ADQANAA0ADQAOAA4ADQAMAAsACwAMAA0ADgAOAA4ADgAOAA4ADgAO
AA4ADQAOAA4ADgAQABEAEQARABEADwAPABAAEAAQABAAEAAOAA8ADwAPABEAEQARABEA
EgASABEAEAAOAA4ADQANAA4ADgAOAA4ADwAPABAAEQARABAADwAPAA8ADwAPAA8AEAAQ
ABAAEQAPAA8ADwAOAAwADAAMAAwADgAOAA4ADgANAA0ADQAMAAsACQAJAAkACQAJAAkA
CQAJAAoACgAKAAcABwAIAAgABwAIAAoACwALAAsACgAKAAkACAAGAAUABgAGAAYABgAG
AAYABgAGAAcABwAIAAgABgAGAAYABgAGAAYABgAGAAUABQAFAAYABgAFAAUABAAGAAYA
BgAHAAUABQAFAAUABwAHAAcABwAGAAUABAADAAQABAAEAAUABQAFAAUABAABAAEAAQAB
AAQABAABAAIAAgACAAIAAgACAAQABAAEAAQAAgACAAIAAgACAAIAAgACAAIAAgACAAIA
AgACAAIAAgACAAIAAgACAAMABAAFAAYABgAGAAYABgAIAAoADAAOABEAEgATABQAEwAS
ABEAEAANAAwACwAGAAIA///9//3//////wAAAAAAAAAA///+//r/+v/6//v/+//5//n/
+P/5//j/+P/4//n/+f/5//n/+f/6//3//v/9//v/+v/6//z/+//6//r/+//7//v/+//7
//n/+f/6//v/+//7//r/+v/7//v/+//5//n/+f/5//n/+f/5//n/+//7//z//P/8/wAA
AgACAAYACQAKAAwAEQATABcAHwAoADAAMwAyADAAMAArACgAKQAnABMA8//T/7//p/+V
/5D/kP+Q/5H/kv+P/4//kP+V/5n/m/+e/6f/sP+5/8n/2v/n//H/+P/9//7///8CAAIA
AwAEAAQABAAFAAgACAAFAAUABQAFAAgACgAKAAoACgAKAAoACwAJAAkACgAKAAwADAAL
AAsACwANAA0ADAAMAA0ADQANAAsACwAMAAwADQAOABAAEgARABEAEgASABAADwAPABAA
EAARABEAEwATABMAFAAUABIAEgAUABUAFwAXABcAFwAWABYAGQAaABwAHAAdAB4AHQAc
AB0AHAAcABwAHgAeAB8AIAAiACQAIwAjACIAIgAiACIAIwAjACUAIwAjACMAJAAkACQA
IwAiACEAHwAeAB8AHwAeAB4AIAAeAB0AGwAaABgAGAAWABUAFAAUABMAEgAQAA8ADAAL
AAsACgAJAAcABwAFAAQABAAFAAUABQAEAAMAAwADAAEAAQABAAEAAQAAAP/////9//7/
/v///wAAAAD+//7/AAD+//3//f/7//v/+//8//3//f/9//3//P/8//z//P/8//z//P/8
//7//v/+//7//v/+//3//P/8//3//f/9/////f/9//7//v/+//7//v/9//3//P/7//v/
+//7//v//v/+//3//P/8//z/+//7//r/+v/6//r/+//7//z//f/7//r/+f/5//n/+f/5
//n/+P/4//j/+f/7//v/+//6//r/+v/6//r/+v/6//r/+v/7//v/+//6//n/9//3//f/
9f/1//X/9f/1//b/9v/2//f/9//4//j/9P/0//X/9f/1//X/9P/0//T/9P/z//P/9P/0
//T/9P/0//T/9P/0//H/8f/y//L/8v/y//L/8v/y//L/8v/y//P/8//z//T/9v/1//X/
9P/0//T/9P/1//P/8//z//P/8//z//P/8//y//H/8P/v//D/8P/w//H/8f/x//H/8P/w
//H/8v/z//b/9P/x//D/8v/w//D/8P/w//D/8P/w//D/8P/w//D/8P/u/+7/7v/u//H/
8v/z//T/9P/0//T/9P/1//b/9//4//n/+v/7//z//f/+////AAAAAAAAAAAAAP7//P/2
//L/7//t/+3/7f/t/+7/7v/u//D/7//u/+z/6//q/+r/6f/p/+n/6P/n/+b/5v/m/+f/
5f/l/+X/5f/o/+v/7P/s/+n/6f/q/+r/6//q/+r/6//r/+v/6//r/+f/5//o/+n/6//r
/+r/6v/r/+v/6//r/+v/6//r/+v/6//r/+v/6//p/+r/6v/q/+7/8v/2//r////+//z/
//8BAAUADQAYACIAJwAmACQAJgAlACAAHwAdAA8A8f/N/7P/m/+J/4D/gP+C/4H/gv+B
/4H/hP+F/4f/i/+Q/5X/oP+r/7f/yv/Z/+H/4v/n/+7/8//0//b/9//4//j/+P/5//z/
/P/5//n/+f/5//z//v/+//7//P/8//z//f//////AAAAAAAAAAD//////v////7//P/+
/////////wEAAQACAAIAAAAAAAEAAgAFAAUABgAGAAYABQAFAAYABgAHAAcACQAHAAcA
CAAIAAgACAAKAAsACwALAAsACwAMAAwADwAQABIAEgATABQAEgASABQAFAAUABQAFgAW
ABYAFgAXABgAGAAZABkAGgAcABwAHQAdAB4AGwAaABkAGwAcAB0AHQAdAB0AHAAcABkA
GQAYABgAGgAYABcAFQAUABIAEgAQAA8ADgAOAA0ADAAKAAkABgAFAAUABAADAAEAAQD/
//7//f/9//z/+//4//f/9//3//j/+f/6//v/+//6//n/+f/3//j/+P/5//j/+P/2//b/
+P/2//X/9f/3//f/9//4//n/+f/5//n/9f/0//P/8v/0//T/9P/0//b/9v/2//b/9f/2
//b/9v/0//X/9f/1//j/9//4//r/+v/6//r/+v/6//v/+//7//r/+f/4//f/+P/4//f/
9v/2//b/9f/1//b/9v/2//b/9//3//j/+f/3//b/9f/1//f/9//3//f/9v/2//b/9//1
//X/9f/0//b/9v/2//b/9P/0//T/9P/0//P/8v/w//D/7//w//H/8//z//P/8//x//L/
8v/y//H/8f/y//L/8f/y//T/9f/0//P/8f/w//D/8P/v/+//8v/y//L/8v/v/+7/7f/s
/+z/7f/v//D/8v/y//L/8v/y//L/8v/y/+//7//v//D/8P/v/+//7v/u/+7/7v/v//H/
8f/x//H/8f/x//H/8f/x//H/8f/x/+7/7v/u/+//7//v/+//7v/t/+3/7f/t//D/8P/x
//D/8P/w//D/8P/w/+7/7v/u/+7/7v/u/+7/7v/u/+7/7v/u/+z/7P/s/+z/7//w//H/
8v/w//D/8P/w//P/9P/1//b/+P/6//z//v8AAAAAAAAAAAAAAAAAAAAA///+//3/+P/1
//H/7v/t/+3/7f/u/+7/8P/w/+//7v/s/+z/7P/t/+v/6f/p/+j/5//m/+b/5v/l/+X/
5f/l/+X/5v/p/+r/7f/t/+7/8P/w/+//7v/u/+7/7f/s/+v/7f/r/+v/7P/r/+v/6//q
/+z/7f/t/+3/7f/t/+3/7f/t/+3/7f/t/+3/7f/u/+7/7v/w//T/9v/6/wEAAgACAAUA
CQANABkAIgAoACsAKAAkACIAHwAWAA8AAwDt/83/r/+Z/4X/ef92/3j/eP93/3r/f/+B
/4T/if+P/5P/mP+h/6z/t//J/9j/4f/p//L/9f/4//n/+v/7//v/+//6//z//f8AAAAA
AQABAAEAAQAAAAIAAgACAAQABAAEAAUAAwADAAQABAAGAAYABQAFAAUABwAHAAYACAAJ
AAkACQAIAAcABwAGAAYABgAHAAgACwALAAwADAAKAAkACQAKAA0ADwAQABMAEAAPAA8A
DgAQABAAEgATABMAEwATABMAEgASABUAFgAYABgAGQAaABoAGgAcABwAHAAcAB4AHgAg
ACAAIQAiACIAIwAjACQAJAAkACUAJQAnACUAJQAlACYAJgAmACUAJAAjACEAIAAgACEA
IQAiACQAIgAhAB8AHgAcABwAGgAWABQAEwARABIAEAAPAAwADQANAAwACwALAAsACQAI
AAUABQAEAAMABAADAAMAAwABAAEAAQABAAEAAAD///////8AAAAAAQAAAAAA/v/+/wIA
AAD/////AQABAAEAAgABAAEAAQABAP7//v/+//7///8AAAEAAgACAAIAAgACAAMABAAE
AAQABAAFAAUABQAGAAUABgAIAAYABgAGAAYABAAFAAUABQAHAAcABwAHAAYABgAFAAQA
BgAGAAUABQAGAAYABgAGAAMAAwAEAAUABwAGAAUABQADAAMAAwADAAQABAAEAAUABQAF
AAUABAAGAAYABgAGAAQABAAEAAQABQAFAAUABAAFAAMAAwADAAMAAwADAAMAAgACAAEA
AAABAAEAAgACAAAAAAABAAEAAQABAAAAAAACAAIAAQABAAIAAgACAAIAAAAAAAAAAAD/
////AAAAAAIAAgACAAIAAAAAAAAAAAABAAEAAQACAAIAAQABAAAA/v/+//7/////////
//////////////////////////8AAAAAAAABAAMAAwADAAIA//////////8CAAAA///+
//7//v/+//7//v8AAAAAAAAAAP7//v/+//7/AAAAAAAAAAAAAAAAAAAAAP///v/9//z/
/v/+//7//v8AAAAAAAAAAP7//v/+//7///8AAAEAAgACAAIAAgACAAUABgAHAAgACwAM
AA0ADgAQABAAEAAQAA4ADgAOAA4ACAAEAP//+//9//3//f/+//z//P/8//v//P/6//r/
+v/5//n/9//3//j/9//2//b/9f/1//T/8//x//H/8v/1//n/+v/6//v//P/8//v/+v/8
//3//f/9//z/+//4//f/+P/5//n/+f/4//j/+f/5//v/+//7//v/+//7//v/+//7//v/
+//8//z//v8AAAIABgAGAAkAEAASABMAFwAbACcAMgA2ADUAMAAoACYAIwAYABEACQD7
/9n/uf+j/5H/hf+E/4T/hP+H/4r/if+N/5D/lf+Z/53/oP+n/7T/w//T/+D/6f/x//j/
+/8AAAMABAAGAAcACAAIAAgACQAMAAwACwALAAsACwAMAA4ADgAOAA4ADgAOAA8ADwAP
ABAAEAASABIAEQARABAAEQAQAA4ADwARABIAEwARABEAEgASABIAEgATABQAFQAVABYA
FgAWABUAFQAWABYAFwAXABkAGwAbABwAHAAeAB4AIAAhAB8AHwAfAB8AIAAgACMAJAAi
ACIAIwAkACYAJgAoACgAKgAqACwALAAsACwALQAuACwALQAtAC4ALgAuAC8ALwAxAC8A
LwAvAC4ALgAuAC0ALQAtACwALAArACsAKgAqACwAKgApACcAJAAiACIAIAAfAB4AHgAd
ABoAGAAXABQAEwATABIAEQATABMAEQAQAA0ADQAMAAsACgAJAAkACQALAAsACwALAAgA
BgAEAAMABQAGAAYABwAKAAoACAAIAAoACAAHAAcABQAFAAUABgAJAAkACQAJAAgACAAI
AAgABgAGAAYABgAGAAYABgAGAAcACAAIAAgACgALAAsACwAJAAcABwAIAAgACAAIAAgA
CgALAAsACwAJAAkACQAJAAsADAAMAAwACQAIAAYABQAIAAgACAAIAAkACQAKAAsACQAI
AAcABwAHAAcABwAHAAYABgAGAAcABwAHAAcABgAEAAQABAAEAAQABAAEAAQABwAHAAcA
BgADAAEAAQABAP//////////AAACAAMABAABAAEAAgACAAAAAAABAAEAAQABAAAAAAAA
AAAA/////wIAAgACAAIAAAAAAAAAAAD/////AAAAAAAAAAAAAAAA/v/+//7//v/+////
AAACAAQAAwADAAIAAQAAAP///////////////wEAAQABAAEAAQABAAEAAQACAAIAAgAD
AAIAAQAAAP7////////////+/wAA//8AAAIAAQAAAP///v/+//7//v/+//7//v/+//7/
AAAAAAAAAAAAAAAAAAAAAAAAAAAAAAAA/v/+//7//v8AAAAAAAAAAAIAAgACAAIABAAE
AAQABAAFAAYABwAIAAsADAANAA4AEAAQABAAEAASABIAEgASAA8ACAADAP3/+f/5//n/
+f/9//7///8AAP3//P/6//r/+v/7//v/+f/5//j/9//2//T/9P/1//X/9//3//f/+P/7
//z//P/7//n/+v/6//n/+P/4//n/+f/5//n/+f/3//b/9v/2//X/+P/4//n/+//7//v/
+//7//n/+f/5//n/+f/5//n/+f/8//z//v8AAAQACgASABMAEAAQABMAFQAbACcAMAA0
ADMALAAqACgAHwAWAA8ABQDr/8f/rf+b/4n/gf+E/4b/hP+F/4j/i/+N/5L/mf+d/53/
oP+r/7r/y//d/+r/8f/3//z/AwAEAAMABgAGAAcACAAIAAYABwAKAAoACwALAAsACwAM
AA4ADgAOAA8AEAARABMAEwATABQAFAATABIAEAAPABEAEwATABIAEQARABAADwAPAA8A
EAAQABAAEAARABIAFQAVABYAFgAYABcAFwAYABgAGQAZABsAGQAZABoAGgAYABgAGgAb
ABwAHQAeAB8AHgAeACEAIgAgACAAIQAiACIAIgAkACQAJAAkACYAJgAoACgAKQAqACoA
KwArACwALAAsAC0ALQAuACsAKgApACwALAAsACsAKwArACoAKgApACkAKAAoACgAJgAl
ACMAIgAgACAAHgAdABwAHAAbABgAFgAVABIAEQARABAADwARABEADwAOAA0ADQAMAAsA
CAAHAAcABwAJAAkACQAJAAcABgAFAAUABwAIAAgACQAJAAgABQAEAAQAAgABAAEAAwAD
AAMABAAHAAcABwAHAAgACAAIAAgABgAGAAYABgAIAAgACAAIAAcACAAIAAgACgALAAsA
CwAKAAcABgAGAAgACAAIAAgABgAHAAcABwAIAAkACgALAAsACgAIAAYACAAIAAcABwAI
AAgACAAIAAcABwAIAAkACwAKAAkACQAJAAkACQAJAAYABgAGAAcACQAJAAkACAAHAAYA
BQAEAAUABgAHAAgABwAHAAcABgAHAAUABQAFAAMAAwADAAMAAwAEAAQABAAFAAUABgAG
AAMAAgACAAEAAwADAAIAAgACAAIAAQABAAAAAAAAAAAAAgACAAIAAgABAAEAAgACAAIA
AgACAAIAAgACAAIAAgD///////8AAAAA//////7//P/8//z//f/+////AAABAP//////
////AQABAAEAAQAAAAAAAAABAP////////7////////////+//7///8AAAAA/v/+//7/
/v/+//7//v/+////AAABAAIAAAAAAAAAAAD+//7//v/+/wAAAAAAAAAA/v/+//7//v//
/wAAAQACAAIAAgACAAIABAAGAAgACgANAA4ADwAQABIAEgASABIAEAAQABAAEAAKAAgA
BQADAAEAAQABAAIAAgACAAIAAQD///z/+//6//z//f/8//3//P/7//r/+v/6//v/+//7
//v/+//8/////v/+//3//f8AAAAA///+//z//f/9//3///////3//f8AAAEAAQABAP//
/v/+//3/+//7//v/+//9//3//f/9/////////wAA/v/+/wAAAgAIAAwAEQAUABQAFQAZ
AB0AJQAwADYAPQA6ADAAKgAnAB4AEwALAAEA5//H/6//m/+L/4b/gv+C/4X/iP+J/4v/
jv+T/5v/n/+i/6n/tP/B/8//4v/t//X/+v///wQABQAGAAgACQAKAAoADAANABAAEAAR
ABEAEQARABAAEgASABIAEAAQABAAEQATABMAFAAUABIAEgARABEAEwAVABUAFAAWABcA
FwAXABcAFwAYABgAGgAaABsAHAAdAB0AHgAeAB0AGwAaABoAHAAdAB0AHwAdAB0AHgAe
ACAAIAAiACMAJQAlACUAJQAoACgAKwAsACoAKAAnACYAJwAoACsALAAsACwALgAuACwA
LAAtAC4AMQAzADQANgA1ADQANAAzADcANQA1ADUANAA0ADQAMwAxADEAMAAwADEAMQAw
ADAAMAAuAC0AKwAsACoAKgAoACUAJAAkACMAIgAgAB8AHAAdAB0AHAAbABsAGwAZABgA
FgAVABMAEQASABEAEQARAA8ADwAPAA8ADwAOAA0ADQANAA4ADgAPAA4ADgAMAAwADwAO
AA4ADwANAA0ADQAOAA0ADQANAA0ADgAOAA4ADgAMAAwADAAMAA0ADgAPABAADwAQABAA
EAAQABEAEQARABEADwAPABAAEgASABIAEgASABMAEwATABMAEwATABMAEgASABEAEAAR
ABIAEgATABQAFAAUABQAFQAVABYAFwAWABQAEgARABMAEwATABMAEgASABIAEwARABEA
EQAQABAAEAAQABAAEgASABIAEgATABMAEwASABMAEQARABEAEQARABEAEQAQABAADwAO
AA8ADwAQABAAEAAQABEAEQAPAA8ADgAOAA4ADgANAA0ADgAOAA4ADgAOAA4ADgAOAA8A
DwAQABAADwAOAA0ADAAOAA4ADgAOAA0ADQANAA4ADAALAAsACgALAAwADQAPAA8ADwAP
AA8ADQANAA0ADQAPAA8ADwAPAAwADAAMAA0ADQANAA0ADAANAA0ADQANABAADgANAA4A
DAAMAAwADAAMAAwADAAMAAwACgAKAAoACgAMAAwADAAMAAwADAAMAAwADgAOAA4ADgAM
AAwADAAMAA0ADgAPABAADgAOAA4ADgASABQAFgAYABkAGgAbABwAHgAeAB4AHgAcABwA
HAAcABQAEAALAAcACQAJAAkACgAKAAoACgAJAAgABgAGAAYACQAJAAcABwAGAAUABAAE
AAIAAwADAAMABQAFAAYACQAMAAwACwALAAoACgAJAAgABgAHAAcABwAHAAcABQAFAAcA
CQAKAAsACAAIAAkACQAHAAcABwAHAAcABwAHAAcABwAHAAcACAAKAAoADAAOABIAFgAb
ABwAHgAhACcAKwAxADgAPgA/ADwAOgA6ADkANAAxAC8AHwD9/93/yf+1/6P/nP+c/5z/
nf+c/5v/m/+e/6P/p/+r/7D/tf++/8v/2f/o//X//f8EAAkADgARABIAEgATABQAFAAS
ABMAFgAWABUAFQAVABUAFAAWABYAFgAYABgAGAAZABcAFwAYABgAGAAYABcAFwAYABsA
HAAcABwAHQAdAB0AHQAdAB4AHgAdABwAHAAcAB0AHQAeAB4AHgAdAB0AHgAeAB8AHwAh
ACMAIwAkACQAJAAkACYAJwAnACcAJwAnACYAJgApACoAKAAoACkAKgAqACoALAAsACoA
KgAsACwALgAuAC8AMAAwADEAMQAyADIAMgAzADMANQAzADMAMwAyADIAMgAxAC8ALwAu
AC4ALwAvAC4ALgAuACwAKwApACkAKAApACgAJgAkACMAIQAiACAAHwAcABsAGwAaABkA
GAAXABQAEgATABMAEgARABAADwAPAA8ADwAPAA8ADwAPAA4ADQANAAsADAAMAA0ADAAM
AAoACgAOAAwACwALAAsACwALAAwADAALAAoACQAIAAgACAAIAAoACgAKAAoACgAKAAoA
CgALAAwADAAMAAsACwAKAAkACwAJAAkACgAMAAwADAAMAAwADQANAA0ACwALAAsACwAM
AAwACwAKAAgACAAHAAcACgAKAAoACgAJAAkACgALAAsACgAJAAkACQAJAAkACQAIAAgA
CAAJAAsACwALAAoACgAKAAoACgAKAAoACgAKAAgABwAGAAQABAADAAQABQAHAAcABwAH
AAUABgAGAAYABQAFAAYABgACAAIAAwADAAMAAwACAAIAAgACAAEAAQACAAIAAgACAAIA
AgACAAIAAQABAAIAAgACAAIAAgACAAAAAAAAAAAAAQABAAEAAgACAAEAAQAAAAAAAAAA
AAEA//////////8BAAEAAQABAP//////////AAAAAAAAAQADAAMAAwACAAAA///+//3/
AAAAAP//AAAAAAAAAAAAAAAA/v/+//7//v8AAAAAAAAAAAEAAgADAAQAAgACAAIAAgAD
AAQABQAGAAcACAAJAAoADAAOABAAEgAQABAAEAAQAA0ACgADAP7//f/7//v/+//5//r/
+v/6//r/+f/4//b/9v/2//f/9//1//X/9P/z//P/9P/1//f/9//3//f/9//3//n/+f/4
//n/+f/6//r/+f/4//j/+f/3//f/9//3//f/9//4//n/+f/5//j/+P/3//f/9//3//n/
+f/5//n/+//7//v/+//5//r/+v/6//z/AAAEAAYACQAKAAoACwANABEAFwAcACYALwAy
ADAAMAAxAC4AKwAtACcAEQDt/9H/u/+j/5L/kP+S/5P/lP+T/4//jv+T/5f/mf+a/53/
pP+v/73/zP/Z/+f/8P/z//j///8AAAAAAQACAAIAAwAFAAkACgAHAAcABwAHAAoADAAM
AAwADgAOAA4ADwAMAAsACwAKAAwADAALAAsACwANAA0ADAAMAA0ADQANAA4ADwARABIA
EQAQABAAEAATABMAFAAUABQAEwATABQAEgATABMAFQAXABcAGAAYABgAGAAaABsAGQAZ
ABkAGQAaABoAHQAeACAAIAAhACIAIAAgACIAIgAiACIAJAAkACYAJgAnACgAJgAnACcA
KAAoACgAKQApACsAKQApACkAKgAqACoAKQArACsAKgAqACcAJwAmACYAJgAkACMAIQAh
ACAAIQAgAB0AHAAcABsAHAAaABkAFgAXABcAFgAVABQAEwAQAA4ADwAPAA4ADQAMAAsA
CwALAAkACQAJAAkACQAIAAcABwAHAAgACAAJAAgACAAGAAYABgAEAAMAAwAFAAUABQAG
AAUABQAFAAUABgAGAAYABgAGAAYABgAGAAYABgAGAAYABwAIAAgACAAGAAcABwAHAAgA
BwAIAAoACAAIAAgACAAIAAkACQAJAAsACwALAAsACgAKAAkACAAJAAoACgALAAwADAAM
AAwACwALAAwADQAPAA4ADQANAA0ADQANAA0ADAAMAAwADQANAA0ADQAMAAoACgAKAAoA
DAAMAAwADAANAA0ADQAMAAwACwAMAA0ADQANAA0ADQANAA4ADgAOAA8ADwAQABAADgAO
AA8ADwARABEAEAAQABAAEAAPAA8AEgASABIAEgASABIAEgASABMAEwAUABQAFAAUABQA
FAASABIAEgASABMAEwATABQAFAATABMAEgASABIAEgATABMAEwATABMAEwATABMAEwAT
ABMAEwATABIAEgASABMAFQAVABUAFAAVABUAFQAVABYAFAAVABQAFgAWABYAFgAWABcA
GAAZABoAGAAYABgAGAAYABgAGAAYABkAGgAbABwAHgAeAB4AHgAgACAAIAAgACMAJAAl
ACYAKAAqACwALgAuAC4ALgAuACwALAAsACwAKAAmACQAIgAhACAAHwAeAB4AHgAeAB4A
HgAeAA==
         </WaveFormData>
      </LeadData>
      <LeadData>
         <LeadByteCountTotal>10000</LeadByteCountTotal>
         <LeadTimeOffset>0</LeadTimeOffset>
         <LeadSampleCountTotal>5000</LeadSampleCountTotal>
         <LeadAmplitudeUnitsPerBit>4.88</LeadAmplitudeUnitsPerBit>
         <LeadAmplitudeUnits>��V</LeadAmplitudeUnits>
         <LeadHighLimit>2147483647</LeadHighLimit>
         <LeadLowLimit>268435456</LeadLowLimit>
         <LeadID>V2</LeadID>
         <LeadOffsetFirstSample>0</LeadOffsetFirstSample>
         <FirstSampleBaseline>0</FirstSampleBaseline>
         <LeadSampleSize>2</LeadSampleSize>
         <LeadOff>FALSE</LeadOff>
         <BaselineSway>FALSE</BaselineSway>
         <ExcessiveACNoise>FALSE</ExcessiveACNoise>
         <MuscleNoise>FALSE</MuscleNoise>
         <LeadDataCRC32>1726729881</LeadDataCRC32>
         <WaveFormData>
DAAMAAwADAANAA4ADwAQAA8ADgANAAwADwAQABEAEgAUABQAFAAUABYAFgAWABYAGAAY
ABgAGAAYABgAGAAYABoAGgAaABoAGgAaABoAGgAcABwAHAAcAB0AHgAfACAAIAAgACAA
IAAjACQAJQAmACgAKAAoACgAKQAqACsALAAvADAAMQAyADQANgA4ADoAOwA8AD0APgBA
AEIARABGAEgASgBMAE4AUABQAFAAUABSAFIAUgBSAFAAUABQAFAATQBMAEsASgBHAEYA
RQBEAEIAQAA+ADwAOQA2ADMAMAAsACoAKAAmACIAIAAeABwAGQAYABcAFgAUABIAEAAO
AAwADAAMAAwACwAKAAkACAAHAAYABQAEAAMAAgABAAAAAgACAAIAAgAAAAAAAAAAAAAA
AAAAAAAA///+//3//P/9//7///8AAP///v/9//z//v/+//7//v/+//7//v/+////AAAB
AAIAAAAAAAAAAAACAAIAAgACAAQABAAEAAQABAAEAAQABAAEAAQABAAEAAQABAAEAAQA
BgAGAAYABgAEAAQABAAEAAYABgAGAAYACAAIAAgACAAGAAYABgAGAAYABgAGAAYABQAE
AAMAAgAEAAQABAAEAAQABAAEAAQABAAEAAQABAADAAIAAQAAAAAAAAAAAAAA/v/+//7/
/v/8//z//P/8//7//v/+//7//P/8//z//P/8//z//P/8//v/+v/5//j/+v/6//r/+v/4
//j/+P/4//j/+P/4//j/+P/4//j/+P/4//j/+P/4//r/+v/6//r/+f/4//f/9v/2//b/
9v/2//b/9v/2//b/9//4//n/+v/3//b/9f/0//b/+P/6//z/+//6//n/+P/3//b/9f/0
//T/9P/0//T/9f/2//f/+P/3//b/9f/0//X/9v/3//j/9v/2//b/9v/2//b/9v/2//T/
9P/0//T/9v/2//b/9v/4//j/+P/4//v//P/9//7/AQACAAMABAAEAAQABAAEAAIAAgAC
AAIAAQD9//r/+f/2//T/9P/1//n/+f/6//r/+f/4//f/9f/z//X/9f/1//b/9f/0//P/
8f/y//L/8v/0//T/9P/2//b/9v/0//T/8//y//L/8f/v//D/8P/w//D/8P/w/+7/8P/x
//H/8f/v/+3/7f/u//D/7v/u/+//7//w//D/8P/y//L/8//z//H/7//z//X/+v///wUA
CwARABgAIQArADYASABeAGsAcgB0AHkAegBqAFAANwAXAO7/uP+C/2D/R/83/zn/Qv9P
/1z/Zf9r/3T/e/+A/4P/g/+F/5D/ov+x/8X/2v/l/+z/8v/4//r//v8AAAAAAgACAAIA
BAAGAAYABwAGAAYABgAGAAgACQAJAAkACQAJAAoACgAMAA0ADQAOAAwADAAMAAwACgAK
AAoACwANAA0ADgAQABIAEgASABIAFQAWABYAGAAVABQAEwASABMAEwAUABYAFgAWABcA
GAAcABwAHAAcAB0AHwAgACEAIAAhACEAIgAmACgAKQAqACoAKwAtAC0AMAAzADcAOQA3
ADkAPAA9AD4APwBAAEIARwBJAEkASgBKAEoASgBKAEwATABNAE8ATwBPAE8ATwBNAEwA
TABLAEgASABHAEcASABFAEMAQQA/ADwAOQA2ADAALgAtACwAJgAhACAAIAAgAB8AHQAd
ABoAFQATABEADgAMAAoACgAJAAgACQAKAAcABgAGAAYACAAFAAUABQADAAMAAwADAAEA
AAAAAAAAAAABAAEAAgACAAIAAgACAAEAAQAAAP3/////////////////AAABAAIAAgAC
AAIABAAEAAQABAAFAAYABgAGAAQABAAFAAUABQAFAAUABQAIAAkACQAJAAcACAAIAAkA
DAAMAAsACwAJAAgACAAIAAoACgAKAAoACgALAAsACgAMAAwADAAMAAsACgAJAAgACQAK
AAsADAAJAAkACQAJAAkACAAIAAkABwAHAAcABwAGAAQABAAFAAcABgAFAAUABQAFAAUA
BgAGAAYABAADAAEAAgACAAIAAwACAAMABQADAAIAAgABAAAAAAAAAAEAAgACAAIAAgAB
AAAAAAAAAAIAAQABAAEAAgADAAMAAwABAAEAAAD+//7//v///wAAAAD///7//v///wAA
AQACAAAAAAAAAAEA/////////v/+//7///////7//v/+//7//v/+//7//v/8//z//f//
///////9//3//v/+//7//v/+/wAAAAAAAAAA/v/+//7//v/+//7//v/+//7//v/+//7/
/v/+//7//v/+//7//v/+/wAAAAAAAAAAAgACAAIAAgAEAAYACAAKAAwADAAMAAwACgAK
AAoACgAHAAYABQABAP/////+//z//v///wEAAQAAAAAA///+//3/+//7//3//f/9//z/
+//6//n/+f/6//r/+v/6//r/+v/8//7//v/6//r/+f/4//j/9//3//j/+P/4//b/9v/4
//b/+P/5//n/+f/5//f/+f/6//r/+P/4//n/+f/6//j/+P/4//j/+f/5//n/+f/5//v/
AAAHAA8AFQAXAB4AKQAzAEAAUgBkAHUAfAB8AH0AgABuAFIAOwAlAAAAyv+a/3j/Xf9R
/1P/YP9r/3T/ef9//4T/h/+K/43/kf+V/57/qP+z/8f/2P/n//L/+P/8//7/AAAGAAgA
CgAKAAoACAAKAAoACwAMAAwADAAMAAwADQANAA0ADwAPABAAEAAQABEAEQASABMAFAAV
ABYAFQAUABMAEwAUABUAFwAaABcAFgAVABQAFwAYABgAGgAaABoAGgAaABkAGQAaABwA
HAAcAB0AHgAgACAAIAAgAB8AIQAiACMAJgAnACcAKAAqACwALQAuAC4ALwAxADEAMQAz
ADYANwA3ADkAPAA9AEAAQQBCAEQARABFAEQARABHAEgASQBKAEoASgBLAE0ASwBLAEsA
SwBJAEgASABHAEYARgBFAEUARgBDAEEAPwA9ADoANwA0AC4ALAArACoAJgAhACAAIAAd
ABsAGAAXABUAEQAQAA8AEAAOAAwADAAMAAoACgAKAAcABgAGAAYACAAFAAUABQAFAAUA
BQAFAAUABAAEAAQAAQABAAAAAAAAAAAAAAAAAAAAAQABAP//////////////////AAAB
AAAAAAAAAAAAAAAAAAAAAAD//wAAAAAAAAIAAgADAAMABQAFAAUABQADAAMAAgABAAIA
BAAFAAcABgAGAAUABQAFAAQABAAEAAUABAADAAIAAwAFAAYABgAFAAQAAwACAAQABAAE
AAQAAgACAAIAAgADAAMAAwADAAEAAAAAAAEAAQABAAEAAQACAAAAAAABAP///v/9//3/
/f/9//3//v/8//z/+v/5//v//P/8//z//P/6//r/+//7//r/+v/5//b/9v/2//f/+v/6
//r/+v/3//b/9v/2//j/9//3//f/9v/3//f/9//3//f/9v/0//b/9v/3//j/+P/3//b/
9v/0//T/9P/0//L/8v/y//P/9v/3//j/+P/1//T/9P/z//L/8v/y//L/8v/y//L/8v/y
//L/8//1//X/8//z//H/8v/w//D/8P/w//L/8v/y//L/8P/w//D/8P/w//D/8P/w//L/
8v/y//L/8//0//X/9v/4//j/+P/4//v//P/9//7//P/8//z//P/+//7//v/+//v/+v/2
//P/8f/w/+7/7v/x//P/8//0//T/8//y//H/8f/x//P/8//x//D/7//u/+3/7f/u/+7/
7P/s/+z/7P/w//L/8v/w//D/7//u/+7/7//v//D/8P/y//D/8P/w/+v/7P/s/+v/7f/t
/+v/6//u/+7/7P/s/+z/6//r/+r/6//s/+3/7//t/+3/7f/t/+//8v/5/wMACwALAA4A
FwAfACoAOgBKAF0AagBwAHUAeABuAFYAPQAjAAAA0P+e/3b/W/9J/0f/UP9d/2j/bf9z
/3b/ef9+/4H/hf+H/47/mv+p/7f/zv/f/+b/6P/s//T/9v/2//n//P/9//7//P/+//7/
//8CAAIAAgACAAIAAwADAAMAAwADAAQABAAGAAcABwAIAAYABgAGAAYABAAEAAQABQAH
AAcACAAKAAoACgAKAAoADQAOAA4AEAAOAA4ADgAOAA0ADQAOABAAEAAQABEAEgASABIA
EgASABMAFQAWABcAGAAZABkAGgAcAB4AHwAgACEAIwAmACcAKAApACsAKwApACsALgAv
ADIAMwA0ADYANwA5ADkAOgA9AD4APwBAAEAAQABBAEMAQwBDAEMAQwBBAEAAQAA/AD0A
PgA+AD8APAA5ADcANQAzADAALQAqACgAJgAlACQAHgAZABgAGAAVABMAEAAPAA0ACQAI
AAcABgAEAAIAAgD+//z//P/8//z//P/9//7//P/5//n/+f/7//v/+//7//n/+P/4//j/
9//3//b/9v/4//j/+P/4//j/+f/5//f/9v/1//T/8//x//H/8v/z//T/9P/0//T/9P/0
//T/9P/1//b/9v/2//b/9v/3//f/+f/5//n/+f/6//v/+//7//r/+v/5//n/+v/6//n/
+f/6//r/+//8//z//P/8//z//P/9//3//P/6//r/+v/6//z//P/8//z//P/8//z//P/9
//3//f/9//v/+v/6//v//f/9//3//f/5//b/9f/1//j/+P/4//n/+f/5//n/+v/4//j/
9v/1//X/9v/2//b/+P/2//b/9//2//T/8//x//L/8v/y//P/9P/0//T/9P/x//D/8P/w
//D/7//v/+//8v/z//P/8//z//P/8v/w/+7/7v/v//D/8P/v/+7/7v/w//D/8P/w/+7/
7v/u/+//8f/x//H/8P/w//D/8f/x/+//7v/t/+z/7f/u/+//8P/s/+z/7f/v/+//7//v
/+//7v/w//D/8P/w/+7/7v/u/+7/7v/u/+7/7v/u/+7/7v/u/+7/7v/u/+7/7//w//H/
8v/x//D/7//u//D/8v/0//b/+P/4//j/+P/5//r/+//8//r/+v/6//r/+v/6//r/9//0
//P/8f/u/+7/7//x//H/8//0//T/9P/z//H/8f/z//D/7//t/+v/7f/t/+7/8P/t/+z/
6//q/+z/7v/w//D/8f/y//L/8v/x/+//7v/u/+3/7P/p/+j/6f/o/+v/7f/r/+v/6//p
/+v/7P/s/+r/6P/p/+n/6v/q/+r/6v/q/+v/6//r/+v/7f/t//L/9//9/wcADQAQABcA
IwAyAEIAVABjAG4AdAB3AHgAbABUADcAFwDu/7b/hP9i/0n/Pf89/0b/Uf9c/2X/bf9w
/3P/ev9//4P/if+W/6L/sf/D/9b/4f/o/+7/8P/0//j/+P/6//z//P/8//3/AAABAAMA
AgACAAIAAgAEAAUABQAFAAMAAwAEAAQABgAHAAcACAAIAAgACAAIAAoACgAKAAsACgAJ
AAkACgAMAAwADAAMAA8AEAAQABIAEgASABIAEgATABMAFAAWABgAGAAZABoAGQAYABcA
FgAXABkAGgAbABwAHQAdAB4AIgAkACUAJgAkACUAJwAnACsALQAwADEALwAxADQANQA4
ADkAOgA8AD8AQQBBAEIARQBGAEcASABGAEYARwBJAEoASwBMAE0ASABGAEUAQwBCAEIA
QQBBAEAAPQA7ADkANwA0ADEALgApACYAJAAiACAAGwAaABoAFQATABAADwAPAAsACgAJ
AAYABAACAAIAAAD+//7//v/9//z//P/8//3/+//8//3/+//7//v/+//5//j/+P/4//n/
+f/4//j/+v/6//r/+v/4//n/+f/3//X/9f/1//X/9P/1//f/+f/4//j/+P/4//r/+v/6
//r/+f/6//r/+v/7//z//v////3//f/9//3//v////////8BAAIAAgADAAMAAgAAAP//
AAAAAAEAAgACAAIAAgACAAAAAQABAAAAAAAAAAAAAAACAAIAAgACAAAAAAAAAAAAAQAB
AAEAAQADAAIAAgADAAIAAQAAAP//AAD+//7///////7//f/9//v/+//7//z/+v/6//j/
9//4//r/+//8//z/+v/6//v/+v/4//f/9f/3//j/+f/7//r/+v/6//r/9//2//b/9v/2
//X/9f/1//b/9//3//f/9//3//b/9P/2//b/9//4//j/9//2//b/9v/2//b/9v/4//j/
+P/5//f/9//3//b/9v/2//f/9//2//b/9v/2//b/9v/2//b/8v/y//P/9f/5//X/9f/5
//b/9v/2//b/9v/2//b/9v/2//b/9v/2//b/9v/2//b/9v/2//b/9v/2//T/9P/0//T/
8v/y//L/8v/0//T/9P/0//b/9v/2//b/9//4//n/+v/4//j/+P/4//v//P/9//7/AAAA
AAAAAAACAAIAAgACAAIAAgACAAIA/v/7//r/+P/2//b/9//5//f/+P/4//f/9v/1//P/
8//1//X/9f/0//X/9P/z//P/8//y//H/8P/w//D/8v/0//T/8v/y//H/8f/y//L/8//2
//b/9v/0//H/8P/t/+7/7//v/+//7//u/+//8f/y//D/8P/x//H/8v/y//L/8v/w//H/
8f/x//P/9f/1//r///8DAAkAEQAYACEAKwA4AEwAXgBpAHQAdgB3AHgAbgBWADcAGwD6
/8L/iP9k/0v/Qf9B/0j/Uf9c/2f/bf90/3n/fP9//4P/jf+a/6T/s//H/9r/5f/s//T/
9v/4//z//v8AAAIAAgACAAIABAAEAAUABgAGAAYABgAIAAkACQAJAAkACQAKAAoACgAL
AAsADAAMAAwADAAMAAwADAAMAA0AEAARABMAFgAVABQAEwASABIAEgARABIAFAAUABQA
FAATABMAFAAWABgAGAAZABoAHAAcABwAHAAeACEAIwAlACUAJQAkACQAJAAmACcAKAAp
ACsALgAvADAAMQAzADMANAA3ADsAPQA8AD0APgBAAEMARQBFAEYARQBGAEcASABJAEoA
TABPAE0ATQBNAE0ASwBKAEoASQBEAEQAQwBDAEQAQQA/AD0AOQA2ADMAMAAuACwAKwAq
ACQAHwAeAB4AGQAXABQAEwASAA8ADwAPAA4ADAAKAAoABgAEAAQABAAFAAQABAAEAAMA
///+//3//f/9//3//f////7//v/+//3//f/8//z/+v/6//r/+v/8//3//f/7//3//f/9
//3/+//7//z//f/8//z//P/8//z//P/8//z///8AAAAAAAAAAAAAAQABAAAA///+//3/
AQADAAQABQADAAQABAAFAAcACAAIAAkABQACAAAA/v8DAAQABQAGAAQABQAFAAQABAAE
AAQABAACAAIAAgACAAQABAAEAAQAAQABAAEAAQABAAAAAAABAAEAAQABAAEAAgAAAAAA
AQD///7//f/9//3//f/9//7//v/+//z/+//7//z//P/8//z/+v/6//v/+//6//r/+f/4
//j/+P/5//z//P/8//z/+f/4//j/+P/2//X/9f/1//j/+f/5//n/9//3//b/9P/1//b/
+P/6//z/+//6//r/+P/2//T/8v/1//b/9//5//n/+f/5//j/+P/4//n/+f/4//j/+P/4
//f/9v/1//T/8//0//b/+f/1//X/9//3//j/9//2//X/9P/2//b/9v/2//b/9v/2//b/
9v/2//b/9v/2//b/9v/2//b/9v/2//b/9P/0//T/9P/2//b/9v/2//b/9v/2//b/+P/4
//j/+P/5//r/+//8////AAABAAIABAAEAAQABAACAAIAAgACAAAA+//3//X/9P/y//L/
8//2//f/+f/6//f/9v/1//P/8//1//X/9f/0//P/8v/x//H/8v/y//L/9P/0//T/9v/4
//j/9v/2//T/8v/x/+//8f/y//L/8v/u/+7/7v/s//D/8f/x//H/8//x//H/8v/w/+7/
7v/v/+//8P/w//D/8P/w//H/8f/x/+//7//x//j/AwANABEAEwAaACcALwA6AFAAZABx
AHgAeAB5AHgAZABIACkACQDa/6D/dP9U/z//O/8//0j/Vf9g/2f/b/92/3n/fv+H/4n/
i/+W/6b/u//T/+L/5//w//T/8v/0//7/BgAFAAYABQAEAAIABAAEAAUABgAGAAYABgAK
AAsACwALAA0ADQAOAA4ADgAPAA8AEAANAAwACwAKAA0ADgAPABEADgANAA0ADgAOAA4A
DgAOABEAEgASABQAFAAUABQAFAAVABUAFgAYABgAGAAZABoAGgAaABoAGgAbAB0AHgAf
ACIAIwAjACQAJgAoACkAKgAoACkAKwArAC8AMQA0ADUANwA5ADwAPQA+AD8AQABCAEUA
RwBHAEgASQBKAEsATABKAEoASwBNAE0ATQBNAE0ASwBKAEoASQBIAEgARwBHAEUAQQA+
ADsAOQA2ADMAMAAsACoAKQAoACIAHQAcABwAGQAXABQAEwATAA8ADgANAA4ADAAKAAoA
BgAEAAQABAABAAAAAAAAAAEA//8AAAEA//////////////7//v/+//v/+//6//r/+P/4
//j/+P/7//3//v/9//3//f/9//3/+v/5//n/+f/8//z//P/8//r/+v/6//r//P/+////
AAD9//z//P/7//3//f/9//3//v////////8BAAIAAgADAAIAAgABAAEAAwACAAIAAgAD
AAIAAQAAAAIAAwADAAIAAgACAAIAAgAEAAQABAAEAAMAAgABAAAAAQABAAEAAQABAAAA
AAABAAEAAQABAAEAAgAAAAAAAQD///7//f/9//3//f/9//7/AAAAAP7//f///wAAAAAA
AP7/+v/4//f/+f/4//j/9//3//j/+f/7//n/+P/3//b/9//2//b/9v/4//f/9//3//b/
9//3//f/+f/5//j/9v/0//T/9f/2//b/9f/0//T/8v/y//L/8v/0//T/9P/1//X/9f/1
//T/9P/0//X/9f/0//T/9P/0//T/9P/0//T/8v/y//P/9f/z//P/8//1//T/8v/y//L/
8v/y//L/8v/y//P/9P/1//b/9P/0//T/9P/y//L/8v/y//T/9P/0//T/9P/0//T/9P/2
//b/9v/2//b/9v/2//b/+P/6//z//v/+//7//v/+/wAAAAAAAAAAAgACAAIAAgD+//v/
+v/4//b/9v/3//n/9//4//j/9//0//P/8f/x//P/8//z//L/8f/w/+//7//z//T/9f/2
//T/9P/2//j/9v/0//T/8//x//D/7v/t/+//8P/x//D/8v/y//D/8v/y//H/8P/v/+v/
6//s/+z/6v/q/+v/6//s/+z/7P/s/+z/7f/t/+3/7f/t/+v/7v/3////CQARABQAGQAn
ADYARABSAGMAdAB6AHUAeAB0AGAAQQAjAAQA0v+Y/2z/Uf89/zX/OP8//07/Xf9l/2z/
c/90/3f/f/+H/4z/lv+l/7n/0P/h/+r/7v/w//b/+v/+//7/AAAAAAAAAgAEAAQABQAI
AAgACAAIAAkACQAIAAcABQAFAAYABgAHAAkACgAMAAoACgAKAAoADAAMAAwADQALAAsA
DAAOABAAEAAQABAAEQASABIAFAAUABQAFAAUABEAEQASABQAFgAWABcAGAAYABgAGAAY
ABsAHQAeAB8AIQAjACQAJgAoACoAKwAsACkAKQAqACkALAAvADMANQA1ADcAOgA7ADwA
PQA+AEAARQBHAEcASABJAEoASwBMAEoASgBLAE0ATwBPAE8ATwBNAEwATABLAEYARgBF
AEUARQBDAEIAQQA+ADoANgAyADAALgAtACwAKAAjACIAIgAdABsAGAAXABcAEwASABEA
DwAMAAkACAAIAAYABgAGAAMAAgACAAIAAgD//////////////////////v/+//7//v//
////AAD///7//f/8//z//f/9//v//P/9//7////7//v//P/9////AAABAAIAAAAAAAAA
AAACAAQABQAGAAUABAAEAAMABQAFAAUABQAGAAcABwAHAAUABgAGAAcABgAGAAUABQAI
AAgACQAKAAoACgAKAAoACwANAA4ADgANAAwACwAKAAwADAAMAAwACgAKAAoACgAHAAcA
BwAHAAgACAAJAAsACwALAAsACwAMAAoACgALAAkACAAHAAcACQAJAAkACgAIAAgABgAF
AAMABAAEAAQABwAGAAcACQAHAAYABgAFAAIAAgACAAMABAAEAAQABAAFAAQABAAEAAQA
AwADAAMABAAFAAUABQAHAAcABgAEAAIAAgADAAQAAgABAAAAAAACAAIAAgACAAIAAgAC
AAMAAQABAAEAAAACAAIAAwADAAAAAAAAAAAAAgACAAIAAgAAAAAAAQADAA0ACQAHAAUA
AgACAAIAAgACAAAAAAAAAAAAAAAAAAAAAAAAAAAAAAAAAAIAAgACAAIAAgACAAIAAgAA
AAAAAAAAAAMABAAFAAYABAAEAAQABAAHAAgACQAKAAsADAANAA4ADgAOAA4ADgAOAA4A
DgAOAAcAAwABAP7//f/+/wAAAwABAAIAAgABAAAA///9//3/AQABAAEAAAD///7//f/9
//7//v/+//7//v/+/wAAAgACAAAAAAD///z//P/7//v/+v/6//r/+P/5//r/+f/8//3/
/f/9//3/+//7//z//P/8//z//f/9//z//P/8//z//P/9//3//f////3/AQAEAAkAEQAZ
AB8AJgAzAEEASgBUAGYAdwB8AH4AhwCIAHYAXABBACkABgDS/57/ev9h/1P/U/9e/2n/
dv95/33/gv+J/4r/jf+R/5n/pP+s/7n/y//c/+n/9P/+/wQACAAMAA4ADgAQABAAEAAP
ABAADwAPAA4ADgAOAA4AEgATABMAEwAUABUAFwAYABYAFwAXABgAGAAYABgAGAAaABoA
GgAbABkAGQAaABwAHgAeAB4AHgAcABwAGwAcAB4AHgAeAB4AHQAdAB4AIAAiACIAIwAk
ACYAJgAmACYAJQAnACgAKQAsAC0ALQAuADIANAA1ADYANAA1ADcANwA3ADkAPAA9ADsA
PQBAAEEAQgBDAEQARgBJAEsASwBMAE0ATgBPAFAAUgBSAFMAVQBUAFMAUgBRAE8ATgBO
AE0ATABMAEsASwBMAEkARwBFAEMAQAA9ADoANAAyADEAMAAuACkAKAAoACYAJQAjACMA
HgAZABcAFQAVABQAEwAUABIAEAAQABAADwAOAA4ADgAMAAkACQAJAAkACQAJAAkACQAI
AAgACAAJAAkACAAIAAoACgAKAAoACQAJAAgABQAFAAUABQAFAAUABQAGAAcABgAGAAYA
BgAIAAgACAAIAAcACAAIAAgACAAIAAkACQALAAsACwALAAwADQANAA0ACwAMAAwADQAQ
ABAADwAPAAwACgAJAAgADQAOAA8AEAAOAA8ADwAOABAAEAAQABAAEAAQABAAEAAOAA4A
DgAOAA8ADwAPAA8ADQAMAAwADQAPAA8ADwAPAAsACAAHAAcACAAIAAgACQAJAAkACQAK
AAoACgAIAAcABwAIAAgACAAHAAQAAwADAAQABAAFAAUABAAEAAQABQAGAAYABgAGAAUA
BAAEAAQABAADAAMAAwACAAMAAwADAAMAAwACAAAA/v/+////AAACAAEAAAAAAAAAAAAA
AAAAAAAAAAAAAQABAAEAAQAAAP7//v//////AAAAAAAAAAACAAIAAgACAAAAAAABAAMA
AQABAP//AQACAAAAAAAAAAAA/v/+//7//v8AAAAAAAAAAAAAAAAAAAAAAgACAAIAAgAE
AAQABAAEAAQABAAEAAQABwAKAA0AEAAPAA4ADQAMAAgABgABAP3////+//z//P/9////
//8AAAAA///+//3/+//7//3//f/9//z/+//6//f/9//4//j/+//8//3//v/9//7//f/6
//z/+//6//r/+f/5//r/+v/4//b/9v/2//T/9v/3//f/9//3//X/9f/0//T/8v/y//b/
9//5//r/+v/6//r/+//5//n/+f/5//n//v8FAAsAEQAXABoAHwApADYAQgBMAFsAagB2
AHcAegB4AGgAUQA5AB4A9v/E/5j/ef9j/1n/YP9r/3j/f/+F/4b/jf+S/5H/j/+R/5b/
oP+x/73/zP/f/+z/8v/6/wIABgAKAAkACgAJAAgACwAOAA8AEQARABAADwAOABIAEwAT
ABMAEwATABQAFAATABMAEgASABQAFAAUABQAFAAUABQAFQAVABUAFgAYABoAGgAaABoA
GgAaABkAGgAcABwAHAAcABsAGwAcAB4AHAAcAB0AHgAiACIAIgAiACEAIwAkACUAJAAl
ACUAJgAoACoAKwAsAC8AMQA0ADUANAA1ADcANwA5ADsAPgA/AD4APwBAAEIAQwBFAEUA
RgBHAEgASQBKAEwATABNAE8AUQBRAFEAUQBPAE4ATgBNAEgASABHAEcARABBAD8APQA8
ADoAOAA2ADIAMAAvAC4ALAAnACYAJgAjACEAHgAdAB0AGQAYABcAFgAUABIAEgAPAAwA
CwAKAAkACAAIAAgABgADAAMAAwADAAMAAwADAAMAAgACAAIA//////7//v8AAAAAAAAA
AAIAAwADAAEA////////////////AAABAAAAAAAAAAAAAQACAAMABAAEAAQAAwACAAQA
BAAFAAUAAwADAAMAAwAEAAUABQAFAAcACAAIAAkACQAIAAYABQAHAAYABgAGAAkACgAL
AAwADAANAA0ADAAMAAwADAAMAAwADAAMAAwACgAKAAoACgAKAAsADAANAAsACgAKAAsA
DQANAA0ADQAMAAoACgALAA0ADAALAAsACgAJAAgACAALAAwACwALAAkACgAKAAoADAAK
AAoACwANAAwADAALAAkACAAHAAcACgAKAAoACgAJAAgACAAIAAoACQAJAAkACAAJAAkA
CQAJAAkACAAGAAkACgAMAA4ADQALAAkACAAIAAgACAAIAAYABgAGAAcABwAHAAcABgAG
AAYABwAHAAgACAAIAAgACAAIAAgACAAGAAYABwAJAAkACQAJAAkACAAIAAgACAAIAAkA
CgALAAwADAAMAAwADAAMAAwADAAMAAwADAAMAAwADgAOAA4ADgARABIAEwAUABYAFgAW
ABYAFwAYABkAGgAcABwAHAAcABoAGgAaABoAFwAWABUAFAATABIAEQAQABEAEgATABQA
EwASAA==
         </WaveFormData>
      </LeadData>
      <LeadData>
         <LeadByteCountTotal>10000</LeadByteCountTotal>
         <LeadTimeOffset>0</LeadTimeOffset>
         <LeadSampleCountTotal>5000</LeadSampleCountTotal>
         <LeadAmplitudeUnitsPerBit>4.88</LeadAmplitudeUnitsPerBit>
         <LeadAmplitudeUnits>��V</LeadAmplitudeUnits>
         <LeadHighLimit>2147483647</LeadHighLimit>
         <LeadLowLimit>268435456</LeadLowLimit>
         <LeadID>V3</LeadID>
         <LeadOffsetFirstSample>0</LeadOffsetFirstSample>
         <FirstSampleBaseline>0</FirstSampleBaseline>
         <LeadSampleSize>2</LeadSampleSize>
         <LeadOff>FALSE</LeadOff>
         <BaselineSway>FALSE</BaselineSway>
         <ExcessiveACNoise>FALSE</ExcessiveACNoise>
         <MuscleNoise>FALSE</MuscleNoise>
         <LeadDataCRC32>2991427571</LeadDataCRC32>
         <WaveFormData>
AAAAAAAAAAABAAIAAwAEAAIAAgACAAIABAAEAAQABAAGAAYABgAGAAgACAAIAAgACgAK
AAoACgAKAAoACgAKAAwADAAMAAwADgAOAA4ADgAOAA4ADgAOAA8AEAARABIAFAAUABQA
FAAVABYAFwAYABkAGgAbABwAHwAgACEAIgAjACQAJQAmACgAKgAsAC4AMQAyADMANAA3
ADgAOQA6AD0APgA/AEAAQQBCAEMARABFAEYARwBIAEgASABIAEgARQBEAEMAQgA/AD4A
PQA8ADoAOAA2ADQAMgAwAC4ALAApACYAIwAgABwAGgAYABYAFAASABAADgALAAoACQAI
AAYABgAGAAYABQAEAAMAAgABAAAA///+//z//P/8//z//P/8//z//P/6//r/+v/6//z/
/P/8//z/+//6//n/+P/6//r/+v/6//n/+P/3//b/9v/2//b/9v/4//j/+P/4//r/+v/6
//r/+P/4//j/+P/5//r/+//8//7//v/+//7//v/+//7//v8AAAAAAAAAAAAAAAAAAAAA
AgACAAIAAgAAAAAAAAAAAAEAAgADAAQABAAEAAQABAAEAAQABAAEAAQABAAEAAQAAgAC
AAIAAgACAAIAAgACAAIAAgACAAIABAAEAAQABAABAAAA///+/wAAAAAAAAAA/v/+//7/
/v/8//z//P/8//7//v/+//7//v/+//7//v/8//z//P/8//r/+v/6//r//P/8//z//P/6
//r/+v/6//z//P/8//z/+v/6//r/+v/6//r/+v/6//r/+v/6//r/+v/6//r/+v/4//j/
+P/4//r/+v/6//r//P/8//z//P/6//r/+v/6//z//P/8//z//P/8//z//P/7//r/+f/4
//j/+P/4//j/+v/6//r/+v/4//j/+P/4//r/+v/6//r/+P/4//j/+P/6//r/+v/6//j/
+P/4//j/+v/6//r/+v/7//z//f/+/wAAAAAAAAAAAwAEAAUABgAGAAYABgAGAAYABgAG
AAYABAACAAAAAAAAAP////8AAP////8AAAAAAQAAAP///f/9//////////7//v/9//3/
+v/6//r/+v/8//z//P/+//7//v/8//r/9//3//f/9v/4//j/+P/4//j/9//2//b/+f/5
//n/+f/4//b/9f/1//f/9v/2//f/9//3//f/9//5//n/+v/6//b/9v/6//v//f8DAAoA
EAAYACMALwA/AFIAagCBAJkArQC/ANIA4QDdAMsAsACJAFcAFQDQ/5v/dP9b/1b/WP9i
/2v/c/94/4D/if+R/5j/mP+c/6v/uf/D/9f/6P/v//X//f8CAAMABAAHAAYACAAIAAkA
CQAMAAwADAAMAA0ADQANAAsADgAPAA8AEQARABEAEgAUABUAFQAVABYAFgAVABUAFAAU
ABUAFQAVABUAFQAXABkAGgAaABkAGwAbABwAHQAeAB0AHAAbAB0AHQAeAB8AIAAiACIA
IwAlACYAJgAnACUAJwAoACoALAAsACwALQAvADAAMQAxADQANAA3ADcAOAA6AD8AQQBC
AEMARABFAEUARwBIAEsATwBPAFAAUgBTAFMAUwBSAFQAVgBXAFkAWwBbAFoAWgBYAFgA
VwBVAFIAUQBRAFEAUQBOAEwASgBKAEcAQwBAADwAOgA4ADUAMgAvACwALAArACgAJwAn
ACQAHwAeAB0AHQAaABgAFQATABMAEwAUABIAEQAQABAAEAAOAA8AEgASABAAEAAQAA4A
DgANAAoACwALAAwADQANAAwADAAMAAwACwAJAAgACgAKAAkACQAJAAgACAAIAAoACgAK
AAsACgAKAAoACgANAA0ADgAOAAwADAAMAAsACwAMAA0AEAAQABEAEAAPAA8ADwAQABAA
DwAPAA8ADwAPAA4ADgAPAA8ADgAOAA8AEAAQABAAEAAQABAADwAPAA4ADwAPAA4ADwAP
ABAAEAANAA0ADQANAA0ADAAMAAwACwALAAwADAAKAAkACQAJAAkACAAGAAYACAAIAAgA
CQAHAAcABgAFAAUABgAGAAYABwAGAAcACAAGAAYABgAFAAMAAwACAAIAAgADAAMAAwAC
AAEAAAAAAAIAAgACAAQAAgABAAAAAAAAAAAAAAAAAP///////wAAAQABAAEA//////7/
/v/+//7////////////////////8//z//P/8//z//P/8//3//f/8//z//P/6//r/+v/6
//z/+v/6//z//v/8//z//P/8//z//P/8//z/+v/6//r/+v/6//r/+v/6//r/+v/6//r/
+P/4//j/+P/4//j/+P/4//j/+P/4//j/+v/6//r/+v/8//7/AAACAAQABAAEAAQAAgAC
AAIAAgABAAAA///8//j/+P/4//f/+f/6//v/+//6//r/+f/4//f/9f/1//f/9//3//b/
9v/1//X/9P/0//T/9P/0//T/8v/0//T/9P/w/+7/7f/t/+//7v/u/+7/7v/u/+7/7f/s
/+z/7f/t/+3/7f/t/+z/7P/t/+3/7P/s/+3/7f/t/+v/6//r/+v/7v/u/+7/7v/s/+//
8//3//7/BgAOABsAJwA3AEgAXgBzAI8AowCxAMIAzwDFAKsAkABtADsA+/+8/4v/aP9V
/1D/Vv9g/2X/af9u/3b/ff+D/4j/jv+U/5//qf+z/8H/0P/d/+X/7f/u//H/8v/1//b/
+P/4//n/+f/8//z//P/6//v/+//7//v//v//////////////AAD+/////////wIAAgAB
AAEAAgACAAMAAwAFAAUABQAHAAQABAADAAEAAgADAAUABwAHAAcABwAHAAcABwAIAAkA
CgAMAAwADQANAA4ADgAPAA0ADwAQABIAFAAUABQAFQAZABoAGwAbABwAHAAfAB8AHwAg
ACQAJQAmACcAKAApACwALwAxADUANgA1ADUANgA4ADkAOgA6ADoAPAA9AD8AQQBBAEAA
QAA+AD4APQA7ADoAOQA5ADkANwA0ADIAMAAvAC0AKgAoACUAIgAfABsAFgATABAAEAAO
AAoACAAHAAUAAQABAAEA///8//r/9//3//f/9//4//b/9f/0//T/8//w//D/8v/0//L/
8v/y//T/9P/z//D/7f/t/+7/7//t/+z/7P/s/+//7//u/+7/7P/s/+v/6//t/+z/7P/s
/+z/7P/s/+3/7P/s/+z/7P/r/+v/7P/s/+7/7v/u/+3/7v/u/+7/8P/v/+//7f/r/+z/
7f/v//D/8f/x//H/8f/x//D/8P/x//H/8P/w//H/8v/y//L/8v/x//D/7v/t//D/8f/x
//D/7//v//D/8P/v/+//7//v/+//7v/u/+7/7f/t/+7/7v/w/+//7//v/+3/7P/q/+r/
6P/o/+j/6f/p/+n/6P/n/+X/5v/m/+b/6P/m/+b/5v/m/+b/5v/l/+X/5f/k/+T/5P/l
/+X/5f/k/+P/4v/i/+L/4v/i/+T/5P/j/+L/4v/i/+L/4v/i/+H/4f/h/+L/4//j/+P/
4f/j/+L/4v/i/+H/4f/g/9//4v/j/+T/5f/h/+D/3//e/+D/4P/g/+H/4f/g/+D/4P/g
/+D/4P/g/+L/4v/e/97/3v/e/97/3v/e/97/3v/e/97/4P/g/+D/4P/f/97/3f/c/9//
4P/h/+L/4P/g/+D/4P/h/+L/4//k/+f/6P/p/+r/6v/q/+r/6v/s/+z/7P/s/+n/6P/l
/+L/4v/i/+H/4f/i/+P/4//k/+b/5f/k/+P/4//j/+X/5f/j/+L/4v/h/+H/4P/g/+D/
3v/e/97/3v/i/+L/4v/g/97/3f/d/93/3v/e/97/3v/g/+D/3//e/9v/2//a/9n/2//b
/9r/2v/d/93/3P/c/9v/2//b/9v/2//b/9v/3P/c/9z/3P/c/9//4//n//D/+P/+/wUA
DwAdAC4AQgBZAHMAiwCdAKwAuwC5AKUAiABlADcA+/+6/4X/YP9J/0D/Qv9M/1X/Wf9e
/2T/a/9x/3b/fP+C/4v/mf+n/7P/wv/R/9f/2//e/+H/5P/l/+n/7P/t/+//7f/w//D/
8P/w//H/8f/x//H/9P/1//X/9f/1//X/9v/2//f/9//3//j/+P/3//f/9v/2//f/9//3
//f/9//5//n/+v/6//n/+v/7//3///////////////////8AAAEAAgAEAAQABQAFAAYA
BgAHAAcACQAKAAwADAAMAAwADQARABIAEwATABUAFgAaABsAGwAcACAAIQAgACEAIgAj
ACUAJwAoACsALwAvADAAMgA2ADcAOAA4ADYAOAA5ADsAPQA9ADwAPAA8ADwAOwA5ADgA
NwA3ADcANQAyADAALgAsACkAJQAiACAAHgAcABkAFAARAA4ADgAMAAgABgAFAAEA/f/9
//3/+//4//b/8//z//P/8//0//T/8//y//L/8f/u/+7/8P/w/+7/7v/u/+7/7v/t/+r/
6//r/+z/7f/v/+7/7v/u/+3/7f/s/+z/6//q/+j/5//p/+j/6P/o/+r/6v/q/+v/7P/s
/+z/7P/s/+v/6//q/+z/7P/s/+v/7P/s/+z/7v/v//H/8f/x//D/7//v/+7/7//v/+//
7//x//D/8P/x//P/8v/y//P/8v/y//L/8v/y//L/8f/x//T/9f/1//T/8//z//T/9P/1
//X/9f/1//X/9P/0//T/8//z//T/9P/x/+//7v/t/+7/7v/t/+7/8P/w//D/8f/v/+//
7v/t/+3/7v/u/+7/8P/u/+7/7v/s/+z/7P/r/+v/6//q/+r/6//t/+7/7//t/+v/6f/o
/+r/6v/q/+z/7v/t/+z/7P/s/+z/7P/s/+v/6//r/+z/6//r/+v/6f/q/+r/6//s/+z/
7f/t/+3/7f/t/+3/7f/u/+7/7v/u/+3/7P/r/+v/7f/s/+z/7P/s/+z/7P/s/+z/7v/u
/+7/7P/u/+7/7v/u/+z/7P/s/+z/7P/s/+z/7P/s/+z/7P/s/+r/6v/q/+r/7f/u/+//
8P/v/+7/7f/s/+//8P/x//L/9f/2//f/+P/4//j/+P/4//j/+P/4//j/+P/4//j/9v/y
//L/8v/x/+//8P/x//H/8//0//T/9P/z//H/8f/z//H/8f/w//D/7//v/+7/7v/s/+z/
7P/s/+7/8P/w//D/8f/w//D/8f/w/+7/7f/s/+v/6v/p/+f/5//o/+r/6//p/+n/6f/o
/+j/6f/p/+j/6P/p/+n/6f/p/+n/6f/p/+z/7P/s/+z/6v/r/+//8//6/wQADAATAB8A
LwBCAFgAbwCHAKEAtQDEANEA0QC9AJ4AeQBFAP//vP+J/2b/Uf9I/0r/Uv9Z/2P/bP9w
/3f/f/+I/4z/lP+h/63/uf/L/9j/4f/p/+//8v/1//r/+f/5//r/+f/5//v//v/+//7/
/v///////////wIAAwADAAMAAwADAAQABAAFAAUABQAGAAYABQAFAAgACAAJAAkABwAH
AAcACQAJAAoACgAJAAsACwAMAA0ADwAPAA8ADwARABEAEgATABQAFgAWABcAFgAWABUA
FQAVABcAGAAaABwAHAAcAB0AHwAgACEAIQAkACQAJwAnACYAKAAtAC8AMAAxADIAMwAz
ADUANgA5ADwAPQA/AEIARgBHAEgASABGAEgASQBLAE4ATwBPAFAATgBMAEkARQBGAEUA
RQBFAEMAQAA+ADwAPAA5ADUAMgAvACwAKQAlACIAHwAcABwAGgAWABQAEwARAA0ADQAN
AAsACAAGAAMAAwADAAMABAAEAAMAAgACAAEA/v/+/wAAAAD+//7//v/+//7//f/6//v/
+//8//3//f/8//z//P/9//3//P/8//r/+v/5//n/+//6//r/+v/6//r/+v/7//r/+v/6
//r/+//7//z//P/9//7///////7//v/+/wAAAAABAAAA////////AAAAAP//////////
AgACAAMABQADAAIAAgADAAIAAgACAAIAAwAEAAQABQAEAAUABQAEAAUABQAGAAYABQAF
AAUABQAFAAQABAAEAAMAAwAEAAQABAADAAMAAwADAAIAAAAAAAAAAAAAAAEAAAD///3/
+//8//7///8AAP7//P/8//z//v/+//7//f///////v/+//z//f/9//3//P/7//r/+v/6
//r/+v/8//z/+//6//r/+v/6//r/+v/7//v/+//8//v/+//7//n/+f/4//j/+P/6//v/
+//7//n/+f/5//n/+v/6//r/+v/6//r/+v/7//n/+P/4//j/9v/2//b/9v/6//b/9v/4
//r/+P/4//j/+P/6//r/+v/6//j/+P/4//j/+P/4//j/+P/6//r/+v/6//n/+P/3//b/
9v/2//b/9v/4//j/+P/4//j/+P/4//j/+v/6//r/+v/6//r/+v/6//3//v///wAAAQAC
AAMABAAEAAQABAAEAAQABAAEAAQAAQD+//3//P/7//v//P/9//3//v/+//3//P/7//n/
+f/5//n/+f/4//r/+f/5//j/9v/2//b/9v/2//b/+P/4//r/+P/2//X/9f/1//T/9P/1
//b/9//4//T/8v/x//H/8f/x//H/8f/y//L/8//z//L/8v/z//P/8//z//P/8//z//T/
9P/0//T/9P/3//f/+//+/wQAEAAdACkANwBIAGAAeQCRAKcAuQDKANcA2QDHAKoAhwBb
ABUAzP+V/3D/Wf9Q/1L/WP9h/2f/cP96/3//h/+M/5L/mv+l/7P/w//T/+D/5//v//X/
9v/5//z//f8AAAIAAgADAAEABAAEAAQABAAFAAUABQAHAAoACwALAAkACQAJAAoACgAL
AAsACwAOAA4ADQANAA0ADAAMAAsADAANAA4AEQAPABAAEAAPAA8ADwAQABEAEwATABMA
EwATABMAFAAVABYAGAAYABkAGQAaABoAGwAcAB8AIQAkACUAJAAjACMAIwAkACUAJQAo
ACgAKwArACwALgAzADUAOAA5ADoAOwA9AD8AQABDAEMAQwBEAEYASABJAEoASgBMAE4A
TwBRAE8ATwBOAE4AUABQAE8ATQBKAEkASQBJAEcARABCAEAAPgA7ADcANAA0ADIAMAAt
ACYAIwAgACAAHgAaABgAFwAXABMAEwATABEADgAMAAkABwAHAAcACAAIAAcABgAGAAQA
AAD//wAAAAD+//7//v///wAAAAD+//////8AAAEA///+//7//v///////v/+//7//v/9
//3//f/8//z//P/8//z//P/9//7//v/+//7//////wAAAAAAAAAAAAD///7//v/+/wAA
AwAFAAUABQAFAAUABgAGAAkACQAJAAkABwAEAAIAAQAEAAQABQAHAAYABgAGAAYABgAG
AAUABQAEAAUABQAEAAUABQAGAAYABQAFAAUABQAFAAQABAAEAAMAAwAEAAQABAADAAMA
AwADAAIAAAAAAP7//v/+////AQABAAAA///9//7//v/+/wAA/v/+//7//v/+//7//f/7
//v/+v/6//v//f/+/////P/7//r/+v/4//j/+P/6//r/+f/4//j/+v/6//r/+v/7//v/
+//8//////////3/+//4//b/9P/3//n/+v/7//v/+//7//v/+v/6//r/+v/6//r/+v/7
//n/+P/4//j/+v/6//r/+v/4//r/+v/8//z/+//6//n/+P/6//r/+v/6//r/+v/6//r/
+P/4//j/+P/6//r/+v/6//r/+v/6//r/+f/4//f/9v/4//j/+P/4//r/+v/6//r//P/8
//z//P/9//7///8AAAEAAgADAAQABgAGAAYABgAGAAYABgAGAAMAAAD9//z/+v/5//n/
+v/+////AQACAP///v/9//v/+f/7//v/+//8//z/+//7//r/+v/6//r/+v/6//r//P/+
//7//P/6//f/9//3//b/9v/2//b/9v/0//P/8v/y//X/9f/1//X/9//2//b/9//1//T/
9P/1//P/8//z//P/8//z//T/9P/2//b/9v/3//v/BQAOABQAGgAjADEAQwBWAHAAhwCf
ALUAxQDYAOMA2QC9AJ4AdwA7APH/sv+D/2T/Vf9S/1b/YP9n/2//eP+A/4X/jf+W/5j/
nv+r/7n/y//f/+r/7//1//n/+v///wQABQAFAAYABQAFAAMABgAGAAYACAAJAAkACQAH
AAoACwALAAwADQAOABAAEAARABEAEQARABAADgANAA8AEAASABMAEAAPAA4ADwAPABAA
EAAPABEAEQASABMAFQAVABUAFQAXABcAGAAZABoAHAAcAB0AGwAcABwAHQAdAB8AIAAi
ACQAJAAkACUAJwAoACkAKQAsACwALwAvAC4AMAA1ADcAOAA5ADoAOwA/AEEAQgBFAEUA
RQBGAEgASgBLAEwATABMAE4ATwBRAFEAUQBQAFAAUABQAE8ATQBMAEsASwBLAEgARABB
AD4APgA7ADcANAAyADAALgArACgAJQAiACIAHwAaABcAFQAVABEAEQARABMAEAAOAAsA
BwAHAAcACAAIAAcABgAGAAYABAAFAAgABgAEAAQABAAEAAQAAwAAAP3//f/+////AQAA
AAAAAAABAAEAAAAAAAIAAgABAAEA///+//7//v/+//7//v///wAAAAAAAAAAAwADAAQA
BAADAAIAAQD//wAAAAAAAAIAAwAFAAUABQAFAAUABgAGAAUABQAFAAUABwAGAAYABwAH
AAYABgAHAAgACAAIAAgACgAKAAkACQAIAAkACQAIAAcABwAIAAgABwAHAAcABwAHAAYA
BgAGAAcABwAIAAgACAAHAAcABwAHAAYABAAEAAIAAgACAAMABQAFAAQAAwADAAQABAAE
AAMAAAD///7///8AAAEAAQD//////v/+//z//f/9//3//v/9//z//P/+//7//v8AAAAA
///+//7//v/+//7//v/7//v/+//8//v/+//7//n/+//6//r/+v/8//3//f/9//v/+//7
//v//P/8//z//P/6//r/+v/7//v/+v/6//r/+v/6//r/+v/6//z//P/8//z/+v/6//r/
+v/6//r/+v/6//v//P/9//7//f/8//v/+v/6//r/+v/6//z//P/8//z/+v/6//r/+v/8
//z//P/8//7//v/+//7/AQACAAMABAAFAAYABwAIAAgACAAIAAgACgAKAAoACgAGAAQA
BAAEAAMAAwAEAAUAAwAEAAQAAwAAAP///f/9//////////7/AAD//////v/+//7//v/+
/wAAAAACAAIAAAD+//z/+//5//n/+P/4//j/+P/4//j/+P/4//n/+//7//v/+//7//n/
+P/4//f/9v/2//f/9//3//f/9//3//f/+P/4//j/+v/6//n/+////wYADgAWAB8AKQA5
AE4AZAB3AI8AqwDBAMwA3wDpAN0AwACfAHUAOwD0/7X/hv9n/1j/Uv9W/2H/a/90/3z/
g/+H/47/lv+e/6X/s//B/9H/4v/t//f//f8AAAMABAAFAAYACAAIAAkACQAMAAwADAAN
AA8AEAARABAAEgASABEAEQARABEAEgASABMAEwATABQAFAATABMAFgAWABcAFwAXABcA
FwAZABkAGgAaABkAGQAZABoAGwAdAB0AHQAdABwAGwAbABsAHgAgACAAIQAhACIAIgAj
ACMAJQAmACgALAAsACwALQAxADIAMwAzADEAMAAyADEANAA2ADsAPQA+AD8AQABBAEMA
RQBGAEkATABNAE8AUgBSAFMAVABUAFQAVgBXAFkAWQBZAFgAWABYAFgAVwBVAFQAUwBT
AFMAUQBOAEwASgBIAEUAQQA+ADwAOgA4ADUAMQAvAC0ALgAsACgAJgAlACMAHwAfAB8A
HgAaABcAEwATABMAEwAUABMAEQAPAA4ADgAMAA0AEAAOAAwADAAMAA4ADgANAAoACgAL
AA0ADwANAAwADAAMAAwACwAJAAgACgAKAAkACQALAAoACgAKAAwADAAMAA0ADAAMAAwA
DAAPAA8AEAAQAA8ADgANAAsACwAMAA0AEAAPABEAEQARAA8ADwAQABAAEQARABEAEQAT
ABIAEgATABMAEgASABMAFQAWABcAGAAWABYAFQAVABYAFwAXABYAFQAVABYAFgATABMA
EwATABQAFAAVABYAFQAVABYAFgAWABUAFQAVABUAFAASABIAEgASABIAEwASABEADwAN
AA8AEAAQABAAEgAQABAAEAAQABAAEAAPAA4ADQALAAoADAANAA0ADQAOAA0ADAAMAAoA
CgAKAAwACgAJAAgACAAKAAoACgAKAAkACQAJAAoACQAJAAkABwAJAAgACAAIAAgACQAJ
AAkABwAHAAcABwAIAAgACAAIAAYABgAGAAcABwAGAAYABgAIAAgACAAIAAwACgAIAAoA
CAAGAAYABgAGAAYABgAGAAYABAAEAAQABAAGAAYABgAGAAYABgAGAAYABgAGAAYABgAG
AAYABgAGAAkACgALAAwACwAKAAkACAAKAAwADgAQABIAEgASABIAEgASABIAEgASABIA
EgASAA4ACgAIAAYABgAHAAkACwALAAwADAALAAgABwAFAAUACQAJAAkACAAIAAcABwAG
AAQABAAEAAQABAAEAAYABgAIAAYABAADAAEAAQAAAAAAAAAAAAAAAAD///7//v//////
/////////v/+///////+//7///////////////////8AAAAAAAACAAAAAQAFAAkAEgAc
ACQALwA9AE0AYgByAIkAoQC1AMMA2ADlAN0AxwCqAIcAVwAVANL/n/9+/2n/ZP9k/2z/
d/95/37/hP+N/5P/mv+e/6j/s/+9/8f/1f/k/+//+f///wIABQAIAAsACgAMAAwADQAM
AA4ADQAMAAwADQANAA0ADQAQABEAEQATABMAEwAUABIAEwATABMAFAAUABMAEwAWABYA
FwAXABUAFQAVABcAGQAaABoAGQAYABcAFwAXABsAGwAbABsAGQAZABoAGwAcAB4AHgAf
AB8AIAAgACEAHwAhACIAJAAkACQAJAAlACkAKgArACsALAAsAC8ALwAuADAANQA3ADcA
NwA3ADcAOQA7ADwAPwBDAEMARABGAEgASQBKAEoASgBMAE0ATwBNAE0ATABMAEsASgBI
AEUARQBFAEYARwBFAEIAQAA+ADwAOQA1ADIALgAsACoAJwAkACEAHgAeAB0AGgAZABkA
FQAPAA0ACwAMAAoACQAHAAUABQAFAAYABAADAAIAAgD///z//P/+//7//P/8//z//v/+
//3/+v/5//n/+v/7//3//P/8//z//P/7//n/+P/2//b/9f/1//f/9v/2//b/9v/2//b/
9//2//b/9v/2//X/9f/2//b/9v/2//b/9f/1//b/9//6//n/+//7//v/+f/5//r/+v/9
//3//f/9//z/+v/5//n/+v/6//v//f/+//7//v/+/wAAAAD/////AAABAAEAAAD/////
AAAAAP///////////f/8//z//P/7//v//P/8//v/+f/4//f/+P/4//f/+P/6//r/+v/7
//r/+f/3//X/9f/2//b/9v/0//L/8v/y//P/9P/1//X/8//z//L/8v/y//P/8//z//L/
8f/w//D/8v/y//L/9P/y//H/8P/w/+7/7v/u/+7/7f/t/+3/7v/t/+3/7f/r/+3/7P/s
/+z/7P/t/+3/7f/t/+3/7f/t/+z/7P/s/+z/7P/s/+z/7f/v/+7/7v/u/+z/7P/s/+z/
7v/u/+z/7P/u/+z/7P/s/+z/6v/q/+r/6v/s/+z/7P/s/+z/7P/s/+z/7v/u/+7/7v/v
//D/8f/y//T/9P/0//T/9//4//n/+v/4//j/+P/4//b/9P/w/+z/7f/u/+7/7//u/+//
7//w//L/8f/w/+//7f/t/+//7//v/+7/7v/t/+3/7P/s/+z/7v/u/+7/7v/t/+z/6//o
/+f/5//o/+n/6P/o/+j/6P/m/+b/5f/k/+b/5//n/+f/5//n/+b/5v/l/+X/5P/k/+b/
5//o/+n/6f/p/+n/6v/q/+r/6v/q/+v/7//z//j//v8GAA0AFwAlADYASABZAG8AiQCd
AKoAuQDDALUAmgB5AFMAHwDg/6n/fv9f/1L/Uv9a/2P/a/9u/3L/e/+B/4T/iP+M/5P/
n/+t/7f/xv/V/+H/6f/u//H/9P/1//b/+P/4//n/+v/+////AAD+////////////AgAD
AAMABQAFAAUABgAFAAUABAADAAYABgAFAAUABgAGAAcABwAHAAcABwAJAAkACgAKAAkA
CQAJAAoACwANAA0ADQANAA0ADQAOAA8AEAASABIAEwAVABYAFgAXABUAFwAYABoAGgAa
ABoAGwAfACAAIQAhACMAJAAoACkAKQAqAC4ALwAwADEAMgAzADMANQA2ADkAPQA9AD4A
QABCAEMARABEAEQARgBHAEkASwBLAEoASgBMAEwASwBJAEcARQBEAEMAQQA+ADwAOgA5
ADcANAAyAC8ALAApACUAIQAfAB0AHgAaABYAFAATABEADQANAA0ADQAKAAgABQABAAEA
AQACAAEA///9//z//f/6//r//P/8//r/+v/6//r/+v/5//b/9//3//j/+f/5//j/+P/4
//n/+f/4//j/+P/4//f/9//3//b/9v/2//b/9v/2//f/+P/4//j/+P/4//f/9//2//j/
+P/4//f/+P/4//j/+v/5//v/+//7//3//f/+//7//v/9//z/+//8//z//f///wEAAAAA
AAEAAgACAAIAAgAEAAQAAwADAAQABQAFAAQAAwADAAQABAAFAAUABQAFAAMAAgACAAIA
AgADAAUABgAGAAUABQAFAAUABAACAAIABAAEAAQABQADAAMAAgABAAIABAAFAAYACAAG
AAYABgAEAAQABAADAAMAAwACAAIAAwAFAAYABwAGAAUABAAEAAYABgAGAAgACAAHAAYA
BgAEAAQABAAEAAQABQAGAAgABwAHAAcABQAFAAQABAAEAAIAAwADAAMABQAFAAUABQAE
AAQABAAEAAQABAAEAAUABQAEAAQABAAEAAQABAAEAAYACAAGAAYABgAIAAgACAAIAAgA
CAAIAAgACAAIAAgACAAKAAoACgAKAAoACgAKAAoADAAMAAwADAANAA4ADwAQABEAEgAT
ABQAFQAWABcAGAAaABoAGgAaABoAGgAaABoAFwAWABUAFAASABIAEgASABQAFAAUABQA
FAAUAA==
         </WaveFormData>
      </LeadData>
      <LeadData>
         <LeadByteCountTotal>10000</LeadByteCountTotal>
         <LeadTimeOffset>0</LeadTimeOffset>
         <LeadSampleCountTotal>5000</LeadSampleCountTotal>
         <LeadAmplitudeUnitsPerBit>4.88</LeadAmplitudeUnitsPerBit>
         <LeadAmplitudeUnits>��V</LeadAmplitudeUnits>
         <LeadHighLimit>2147483647</LeadHighLimit>
         <LeadLowLimit>268435456</LeadLowLimit>
         <LeadID>V4</LeadID>
         <LeadOffsetFirstSample>0</LeadOffsetFirstSample>
         <FirstSampleBaseline>0</FirstSampleBaseline>
         <LeadSampleSize>2</LeadSampleSize>
         <LeadOff>FALSE</LeadOff>
         <BaselineSway>FALSE</BaselineSway>
         <ExcessiveACNoise>FALSE</ExcessiveACNoise>
         <MuscleNoise>FALSE</MuscleNoise>
         <LeadDataCRC32>3078585835</LeadDataCRC32>
         <WaveFormData>
BAAEAAQABAAGAAYABgAGAAYABgAGAAYABgAGAAYABgAIAAgACAAIAAoACgAKAAoACgAK
AAoACgAMAAwADAAMAAwADAAMAAwADQAOAA8AEAAQABAAEAAQABIAEgASABIAEgASABIA
EgATABQAFQAWABcAGAAZABoAHAAcABwAHAAdAB4AHwAgACMAJAAlACYAJwAoACkAKgAt
AC4ALwAwADMANAA1ADYANwA4ADkAOgA7ADwAPQA+AEAAQABAAEAAPwA+AD0APAA6ADoA
OgA6ADgAOAA4ADgANgA0ADIAMAAuACwAKgAoACYAJAAiACAAHgAcABoAGAAXABYAFQAU
ABMAEgARABAADwAOAA0ADAALAAoACQAIAAYABgAGAAYABgAGAAYABgAGAAYABgAGAAYA
BgAGAAYABAAEAAQABAAEAAQABAAEAAIAAgACAAIAAgACAAIAAgAAAAAAAAAAAAIAAgAC
AAIAAAAAAAAAAAACAAIAAgACAAIAAgACAAIABAAEAAQABAAEAAQABAAEAAQABAAEAAQA
BgAGAAYABgAGAAYABgAGAAgACAAIAAgACgAKAAoACgAIAAgACAAIAAoACgAKAAoACAAI
AAgACAAIAAgACAAIAAgACAAIAAgACgAKAAoACgAHAAYABQAEAAYABgAGAAYABAAEAAQA
BAACAAIAAgACAAIAAgACAAIABAAEAAQABAACAAIAAgACAAAAAAAAAAAAAgACAAIAAgAA
AAAAAAAAAAIAAgACAAIAAAAAAAAAAAAAAAAAAAAAAAAAAAAAAAAAAAAAAAAAAAD+//7/
/v/+//7//v/+//7/AAAAAAAAAAAAAAAAAAAAAAIAAgACAAIAAgACAAIAAgABAAAA///+
//7//v/+//7/AAAAAAAAAAD+//7//v/+/wAAAAAAAAAA/v/+//7//v8AAAAAAAAAAP7/
/v/+//7//v/+//7//v8BAAIAAwAEAAQABAAEAAQABwAIAAkACgAMAAwADAAMAAoACgAK
AAoACAAHAAYABgAGAAUABQAGAAcABwAIAAgABwAGAAUABQAFAAUABQAFAAcABwAHAAUA
AwACAAIAAgAEAAUABQAFAAMAAwABAP///v/+//7//f/8//z//f/9//3//f/8//z//f/9
//3//f/6//r/+//7//v/+v/6//r//P/8//z//P/8//3//f/+//r/+v/9//3/AAACAAQA
CQARAB4AKgA9AFQAbACFAJ4AuQDRAOcA+AD0AN8AvQCRAGAAJADp/7z/nP+L/4H/gf+G
/4v/jf+R/5j/of+p/6//sP+z/8D/y//U/+H/7v/0//f//v8AAAAAAQADAAMABAAFAAUA
BAAGAAYABQAHAAcACAAIAAcACQAJAAoADAAMAAwADQAPAA8ADwAPAA0ADQANAA0ACwAM
AAwADAAMAAwADQANAA4ADwARABIAEgASABIAFAAUABMAEgAQABIAEwATABUAFQAVABUA
FwAZABkAGQAbABsAGwAcAB0AHAAcABwAHQAfACAAIQAiACMAJAAkACUAJgAoACoAKgAs
AC8AMAAxADAAMgAzADUAOgA6ADsAPQA9AD4APgA/AEIAQgBDAEUARgBGAEcARwBFAEUA
RQBFAEQARABDAEMARQBDAEEAPwA+ADwAOwA5ADgANQA0ADIAMgAvAC4AKwArACkAKAAm
ACMAIAAdABoAHAAaABkAFwAVABUAFQAVABMAEgASABIAEwASABEAEQARABEAEQARAA8A
DwAPAA0ADwAPAA8ADwAQABAAEAAOAA0ADAALAAkACwAKAAoACgAKAAoACgAKAAoACgAK
AAoACAAIAAgACAAJAAsADAANAAoACgAKAAoACgALAAsADAAKAAoACgAKAA0ADQANAA0A
EAAQABAAEAAPAA4ADQAMAA0ADQANAA4ADgAQABAAEAASABIAEgASABAAEAAQABAAEgAS
ABIAEgATABMAEQARABAAEAAQABAAEAAQABAADwAMAAwADQANAA0ACwALAAsADQANAA0A
DQALAAoACQAJAAoACgAKAAoACwAMAA0ADgAMAAwACgAKAAgACAAIAAgACQAJAAkACQAJ
AAcABgAGAAcABwAHAAcACAAIAAgABwAFAAUABQAFAAUABQAFAAUABQAFAAUABQAHAAYA
BgAGAAYABgAHAAcABwAHAAcABwAFAAQAAwACAAMAAgACAAQABgAGAAYABgADAAMAAwAF
AAUABAADAAQABgAGAAYABgAGAAQABAAEAAQABAAEAAQABAAEAAQABAAEAAIAAgACAAIA
AgACAAIAAgACAAIAAgACAAIAAgACAAIAAwAEAAUABgAHAAgACQAKAAsADAANAA4ADAAM
AAwADAALAAoACQAHAAQABAAEAAMABQAGAAcABwAIAAgABwAGAAUABQAFAAUABQAFAAUA
BQAFAAMAAwACAAAAAAAAAAEAAQABAAEAAQD+//v/+f/4//n/+f/5//r/+//7//n/+f/6
//r/+//7//n/+f/4//j/+f/5//n/+P/2//b/9v/2//T/9P/0//X/9//4//j/+P/3//f/
+P/6/wAABwARAB4AMABBAFQAbACFAKAAuQDNAOEA7gDkAMsAqwCBAEoADgDV/6r/kv+F
/3//f/+G/4n/i/+N/5T/mf+f/6f/rP+x/7z/xf/M/9X/4P/o/+//9P/2//b/9//7//v/
/P/9//3//v8AAAAA///9//3//v/+////AQABAAIAAgACAAIAAwADAAMAAwADAAUABQAF
AAUABQAGAAYABgAGAAYABwAHAAYABQAFAAQABgAGAAYACAAJAAkACQAIAAgACQAJAAsA
CwALAAsADQANAA0ADQAPAA8ADwAQABEAEgASABIAEwAVABYAFwAYABkAGgAaABsAGgAc
AB4AHgAgACMAJAAlACcAKgAsAC8ALwAuAC4ALwAwADIAMwA1ADgAOAA5ADsAPAA8AD0A
PQA9AD0APQA9ADoAOgA5ADkAOQA3ADUAMwA0ADIAMQAvACoAJwAmACQAIAAdABwAGQAX
ABUAFAASAA4ADAAKAAgACAAGAAUAAwADAAMAAwADAAEAAAAAAAAA///+//3//f/9//3/
/f/9//////////3//P/7//r/+f/4//j/+P/2//j/+P/4//f/9//2//b/9v/4//j/+P/4
//b/9v/2//b/9P/0//T/9P/0//X/9f/1//b/9v/2//b/9P/1//X/9v/0//T/9P/0//f/
9//3//f/+P/4//j/+P/2//b/9v/2//n/+f/5//r/+P/6//r/+v/5//j/9//2//j/+P/4
//j/+P/4//j/+P/5//n/9//3//b/9v/2//b/9v/2//b/9f/2//b/9//3//X/8//z//P/
8f/x//H/8f/z//L/8f/x//D/8P/w//D/8P/w//D/8P/w//D/7v/u/+7/7v/u/+7/7//v
/+//7//v/+3/7P/s/+z/6//q/+n/7P/s/+z/6//t/+3/7f/t/+v/6//r/+v/6//r/+v/
6//r/+r/6v/q/+j/6P/p/+n/6v/r/+z/7f/p/+j/5//m/+b/5v/n/+r/6P/o/+j/6P/n
/+f/5//p/+v/7P/n/+b/5v/m/+b/5v/m/+j/6P/o/+j/6P/o/+j/6P/m/+b/5v/m/+j/
6P/o/+j/6P/o/+j/6P/p/+r/6//s/+7/7v/u/+7/8P/w//D/8P/w//D/8P/w/+7/7v/t
/+z/7P/s/+v/6//q/+v/6//s/+7/7f/s/+v/6//r/+v/6//r/+v/6//r/+n/6f/o/+j/
5v/m/+f/5//n/+f/5//l/+P/4v/i/+L/4//i/+L/4//l/+P/4//i/9//3//e/93/3//e
/97/3//h/+H/4P/g/97/3v/e/97/3v/e/9//3//e/97/3v/d/9//4v/k/+z/8f/3/wAA
DgAfADIASABhAHwAlwCtAMUA1gDUAMEAnwB1AEIABgDJ/5j/fP9t/2P/Zf9q/2v/bf9z
/3r/ff+D/4v/kv+X/6D/q/+2/7//yv/U/9n/3P/e/97/4f/j/+X/5v/n/+f/6P/q/+r/
6f/p/+n/6v/q/+v/7f/t/+7/7v/u/+7/7//v/+//7//v/+//7//v/+//7f/u/+7/7v/u
/+7/7//v/+//7//w//D/8v/y//L/9P/3//f/9//2//T/9f/1//f/+f/5//n/+//7//v/
+//9//3//f/+/////v/+//7///8BAAIAAwAEAAYACAAJAAsACgAMAA4ADgAOABEAEgAT
ABIAFAAVABcAGgAaABsAHQAfACIAJAAnACYAJgAnACkALAAsAC0ALQArACsAKwArACoA
KgApACkAKQAnACUAIwAiACAAHwAdABoAFwAWABQAEgAPAA4ACwAHAAUABAACAAAA/v/8
//r/+P/2//X/8//x//H/8f/x/+//7v/u/+7/7f/s/+v/6//t/+3/7f/t/+v/6//r/+n/
6f/p/+n/6f/s/+z/7P/q/+z/7P/s/+v/6P/m/+X/5P/m/+b/5v/m/+b/5v/m/+b/5v/m
/+b/5v/k/+X/5f/l/+b/5v/m/+b/5v/n/+f/6P/o/+j/6P/o/+f/5//n/+f/6P/o/+j/
6P/o/+j/6P/o/+n/6f/p/+r/6v/s/+z/7P/u/+7/7v/u/+7/7v/u/+7/8P/w//D/8P/v
/+//7f/t/+7/7v/u/+7/7P/s/+z/6//o/+j/6f/p/+r/6f/q/+v/6//r/+v/6//r/+r/
6f/p/+r/6v/q/+r/6v/q/+r/6v/q/+r/6P/o/+b/5v/m/+b/6P/p/+r/6//o/+X/4//i
/+X/5f/l/+X/6P/o/+j/5//n/+f/5//n/+X/5f/l/+X/5//n/+f/5//n/+b/5v/m/+b/
5v/n/+f/5//n/+f/5//o/+j/6P/o/+X/5P/k/+b/5v/m/+b/5v/l/+X/5f/n/+n/6P/n
/+j/6P/q/+r/6v/q/+j/6P/o/+j/6P/o/+j/6P/m/+b/5v/m/+b/5v/m/+b/5//o/+n/
6v/o/+j/6P/o/+v/7P/t/+7/7//w//H/8v/y//L/8v/y//L/8v/y//L/8v/y//L/8f/u
/+7/7v/t/+//8P/x//H/9P/0//P/8v/z//P/8//z//L/8f/w/+//7//t/+3/7P/s/+z/
7P/t/+3/7f/t/+3/7v/t/+3/7v/s/+v/6v/q/+j/5//k/+P/4//k/+b/5//n/+f/5v/m
/+n/6f/p/+j/5v/m/+b/5v/m/+b/5v/n/+f/6P/o/+j/5//l/+j/6P/u//X///8IABYA
JwA+AFYAbwCIAKUAvwDVAOYA5gDRAK0AgQBKAAoAzf+e/4L/cf9p/2n/bv9v/3X/ff+C
/4n/kf+X/57/p/+w/7n/wv/P/9j/3v/l/+r/7P/u//H/8f/v//D/8f/x//L/9P/0//P/
9f/1//b/9v/3//n/+f/6//r/+v/6//v/+//7//v/+//7//v/+//7//v//P/8//z//P/8
//3//f/7//v//P/8//7//v/+/wAAAQABAAEAAAACAAMAAwAFAAcABwAHAAkABgAFAAQA
BQAHAAcACAAJAAoACgAKAAsADwAQABEAEgATABQAFAAVABQAFgAYABgAGAAbABwAHQAg
ACIAIwAlACgAKAApACsALgAwADEAMwAyADIAMwA1ADcAOAA6ADsAOAA3ADYANQA0ADQA
MwAzADUAMwAxAC8ALgAsACsAKQAkACEAIAAeAB4AGwAaABcAFQATABIAEAAMAAoACAAG
AAYABAADAAEAAQABAAEAAQD///7//v/+//3//P/7//v/+//7//v/+//7//v/+//5//n/
+f/5//n//P/8//z/+v/6//r/+v/5//f/9v/2//b/+P/4//j/+P/2//b/9v/2//b/9v/2
//b/9v/3//f/9//3//j/+f/6//j/+f/5//r/+P/4//j/+P/7//v/+//7//z//P/8//z/
/v/+//7//v/9//3//f/+//z//v/+//7/AAAAAAAAAAAAAAAAAAAAAAAAAAAAAAAAAQAB
AP////8AAAAAAAAAAAAAAAAAAP//AAAAAAEAAQABAP///////////////////f/8//v/
+//+//7//v/+//z//P/8//z//P/8//r/+v/8//z//P/8//v/+//7//v/+//5//j/+P/5
//n/+f/5//r/+v/6//n/+f/5//n/+f/5//n/+f/5//v/+//7//v/+//6//r/+v/6//r/
+//7//v/+//7//v/+v/6//r/+v/7//r/+v/8//r/+v/6//r/9//3//f/+f/7//j/+//8
//r/+v/6//r/+v/6//r/+v/6//j/+P/4//j/+v/6//r/+v/8//z//P/8//v/+v/5//j/
+P/4//j/+P/6//r/+v/6//j/+P/4//j/+f/6//v//P/8//z//P/8////AAABAAIABAAE
AAQABAAGAAYABgAGAAYABgAGAAYAAwACAAIAAgABAAEAAgADAAMABAAEAAMAAgABAAEA
AQABAAEAAQABAAEAAQD//////P/8//z//P/9//3//f/9/////f/7//r/+v/6//n/+P/6
//v/+//5//j/9v/1//X/9f/1//X/9P/0//X/9f/1//b/9v/2//b/9P/0//T/9P/3//f/
+P/4//j/+f/5//j/+v/6////CQAWACQANQBKAGYAfwCYAK8AxwDdAPAA8gDdALsAkwBi
ACQA4/+0/5b/g/99/3n/ev9//4P/h/+Q/5f/nf+l/6r/r/+4/8P/0P/d/+T/6v/x//T/
9P/2//n/+f/6//z//v////7/AAAAAP///////wAAAAABAAMAAwAEAAIAAgACAAMABQAF
AAUABQAFAAUABQAFAAUABgAGAAYACAAIAAkACQAHAAcACAAIAAYABgAGAAgACwALAAsA
CgAIAAkACQALAAsACwALAA0ADwAPAA8AEQATABMAFAAVABYAFgAWABcAGAAYABgAGAAZ
ABoAGgAbABwAHgAgACAAIQAlACcAKQAoACoAKwAtAC4ALgAvADEAMgA0ADUANwA4ADgA
OQA7ADwAPAA9AD0APQA9AD0APQA6ADoAOQA5ADkANwA1ADMANAAyADEALwAtACsAKwAq
ACcAIwAhAB0AGQAXABYAFAAVABQAEwASABAADgANAAsACQAJAAkACQAJAAgACAAIAAYA
BAACAAEAAQABAAEAAQADAAMAAwABAAEAAQABAAEAAgACAAIAAAAAAAAAAAD//wEAAAAA
AAAA/v/+//7//v/+//7//v/+//7//v/+//7//v/////////+//7//v/+//z//f/9//7/
AAAAAAAAAAABAAEAAQABAAMABAAFAAYAAwACAAEAAAADAAMAAwAEAAQABgAGAAYABAAE
AAQABAAEAAQABAAEAAYABgAGAAYABQAFAAMAAwAEAAQABAAEAAQABAAEAAMAAwAEAAYA
BwAGAAMAAgABAP//////////AAAAAAAAAQACAAIAAgACAAAAAAAAAAAAAAAAAP7//v/+
//7//v/+/wEAAQABAAEA///9//z//P/7//v/+//7//z//P/8//v/+//7//v/+//9//3/
/f/9/////////////f/6//j/9v/5//r//P/9//3//f/9//3//P/8//z//P/9//z//P/+
//3//P/7//r/+//7//v//f/7//r/+//8//7//f/8//v/+v/8//z//P/8//z//P/8//z/
/P/8//z//P/8//z//P/8//z//P/8//z/+//6//n/+P/6//r/+v/6//z//P/8//z//v/+
//7//v///wAAAQACAAQABAAEAAQABgAGAAYABgAIAAgACAAIAAUAAwABAAAA/v/9//3/
/v8AAAEAAwAEAAEAAAD////////////////////////9//3//P/8//z//v//////////
/////f/7//j/+P/4//f/9v/2//f/9//1//X/9P/0//X/9f/1//X/9P/0//X/9f/1//T/
9P/0//L/8v/y//L/8v/z//P/9P/2//b/9f/1//j//v8EAAkADwAaACwAPwBWAHAAhwCi
AL0A0wDpAPQA6gDNAKcAeQBAAAAAyf+i/4r/ff95/3n/fP9//4X/i/+S/5n/of+n/6r/
r/+8/8n/1P/h/+j/7v/x//T/9v/4//v/+//7//z//f/9//z//v/+//3//////wAAAAD/
/wEAAQACAAMABAAFAAcABwAHAAcABwAGAAUABAADAAUABgAGAAYABQAEAAQAAwABAAEA
AgACAAQABAAEAAYACQAJAAkACAAIAAkACQALAAsACwALAA0ACwALAAsADQANAA0ADgAP
ABIAEgASABMAEwAUABUAFgAVABYAFgAXABoAHAAeAB4AHgAhACIAIwAmACgAKQArACwA
LAAtAC8AMAAyADMANQA0ADQANQA3ADgAOAA5ADkAOwA7ADsAOwA6ADoAOQA5ADcANQAz
ADEAMAAuAC0AKwAqACcAJgAkACAAHQAcABkAFwAVABQAEgASABAADgAMAAwACgAJAAcA
BQAFAAUABQADAAIAAgACAAMAAgABAAEAAQABAAEAAQD////////9//z/+//6//n//P/8
//z/+v/7//z//f/9//3//P/8//z/+v/6//r/+v/6//r/+v/6//z//P/8//z//P/9//3/
/f/7//r/+f/4//j/+f/5//r//P/8//z//P////////////7//v/+//7/AAAAAAAAAAAB
AAEAAQACAAAAAgACAAIABAAEAAQABAACAAIAAgACAAIAAgACAAIABQAFAAMAAwACAAIA
AgACAAQABAAEAAMAAgACAAMAAwADAAEAAQABAP//////////AQAAAP////8CAAIAAgAC
AP///v/9//z//v/+//z//P/+//7//v/+//7//f/8//v//P/7//v//P/9//3//f/9//7/
/v/+//3//f/9//3//f/7//v/+//7//v/+//7//v/+//6//r/+v/8//z//f/9//v/+//7
//v//P/8//z//P/7//r/+v/8//r/+v/6//r/+//7//v//f/7//z/+//8//z/+v/6//r/
+v/8//z//P/8//7//v/+//7//P/8//z//P/6//r/+v/6//z//P/8//z//P/8//z//P/8
//z//P/8//z//P/8//z//v8AAAIABAAGAAYABgAGAAgACAAIAAgACAAIAAgACAAFAAQA
BAAEAAUABQAGAAcABQAGAAYABQACAAEAAQABAAEAAQABAAEAAwADAAEAAQAAAAAAAAAA
AAMAAwADAAMAAQD///3//P/6//r/+f/4//j/+f/5//f/+P/4//n/+//7//v/+//6//j/
+f/5//n/+P/4//j/+P/4//j/+P/4//n/+f/6//r//P/7//f/+v/8/wAABQANABQAIgAz
AEoAYgB5AJIArwDHANsA8AD8AO0AzwCnAHgAQAAFAM7/qP+P/4H/e/96/3//hf+L/5L/
l/+d/6X/qv+x/7r/xf/Q/9v/5v/w//f/+v/8//7////9//7/AAACAAMAAgAEAAQAAwAE
AAUABwAIAAcACQAJAAoACAAIAAgACQALAAsACwALAAkACQAJAAkACwAMAAwADAAMAAwA
DQANAA0ADQAOAA4ADgAOAA4AEAARABEAEQAQAA8ADwAOAA8AEAARABIAFQAUABMAEgAT
ABUAFQAWABcAGgAaABoAGwAdAB4AHwAgAB4AHgAdAB0AIAAiACQAJAAmACkAKgArACoA
LAAtAC8AMwA0ADYAOQA4ADoAOwA9AD4APgA/AEEAQgBCAEMAQwBBAEEAQQBBAEIAQgBB
AEEAQwBBAD8APQA8ADoAOQA3ADQAMQAwAC4ALgArACoAJwAnACUAJAAiACAAHgAcABoA
GAAWABUAEwARABEAEQARAA0ADAAMAAwADQAMAAsACwALAAsACwALAAsACwALAAkACgAL
AAwADQANAAwACwAIAAYABgAGAAUABwAGAAYABgAGAAYABgAGAAgACAAIAAgABgAGAAYA
BgAIAAkACQAJAAYABgAGAAYACAAJAAkACgALAAwADQAOAA4ADQAMAAsADgAOAA4ADgAQ
ABAAEAAQABAADwAOAA4AEQAUABUAFgAVABQAEwASABQAFAAUABQAFAAUABQAFAATABMA
EQARABIAEgASABIAFAAUABQAEwASABIAEwATABEADwAPAA8AEQARABEAEQAPAA4ADQAN
AA4ADgAOAA4AEAAQABAAEAAQABAADgAOAAwADAAMAAwADQANAA0ADQAPAA0ADAAMAA0A
DQANAA0ADAAMAAwACwANAA0ADQANAA0ADQANAA0ADQANAA0ADQANAAwADAAMAAwADAAN
AA0ACwALAAsACwAMAAwADAAMAAsACgAKAAwACgAKAAoACgAKAAsADAAPABEAEAAPAA4A
DAAMAAwADAAMAAwADAAMAAwACgAKAAoACgAMAAwADAAMAAoACgAKAAoADAAMAAwADAAM
AAwADAAMAA0ADgAPABAADgAOAA4ADgARABIAEwAUABYAFgAWABYAFgAWABYAFgAYABgA
GAAYABQAEgARABAAEQARABIAEwATABQAFAATABIAEQARABEAEQARABEAEQARABEADwAP
AA4ADgAOAA4ADwAPAA8ADwAPAA0ACwAKAAoACgAJAAgACAAJAAkABwAHAAYABgAHAAcA
BwAHAAYABgAHAAcABwAGAAYABgAGAAYABgAGAAYABQAFAAYABgAIAAcABwAIAAoAEAAX
ACEALgBAAFMAagB+AJUAsADHAN0A8wACAfoA3wC7AJEAYAAiAOf/vv+o/5n/kf+P/5T/
l/+Z/5v/oP+p/7H/t/+8/8P/zv/X/97/5//y//r/AQAGAAgACgALAA0ADwAQABEAEQAP
ABAADwANAA0ADQAOAA4AEQATABMAFAAUABQAFAAVABUAFQAVABUAFQAVABUAFQAXABgA
GAAYABYAFgAXABcAGAAZABsAHAAbABoAGQAaABsAGwAbABoAGgAbABsAHQAbABsAGwAd
AB4AHwAgACMAIQAhACIAIwAkACQAJAAlACcAKAApACoAKwAsACwALQAuADAAMgAyADAA
MwA0ADUANgA4ADkAOwBAAEAAQQBDAEYASABJAEsASgBKAEsATQBMAEwATQBNAEsASwBL
AEsASwBMAEwATQBNAEsASQBHAEYARABDAEEAPAA5ADgANgA0ADEAMAAtACsAKQAoACYA
IwAgAB0AGgAbABoAGgAZABcAFwAXABcAFQAUABQAFAARABAADwAPAA8ADwAPAA8ADwAP
AA8ADQAPAA8ADwAPABIAEgASABAADgAOAA4ADQAMAAoACQAIAAoACgAKAAoACgAKAAoA
CgAIAAgACAAIAAgACQAJAAkACgAKAAoACgAKAAsACwAMAA4ADgAOAA4ADgANAAwACwAM
AAwADAAMAAoACgAKAAoADQANAA0ADgAMAA4ADgAOAA4ADgAOAA4ADgAOAA4ADgAOAA4A
DgAOABEAEQAPAA8ADgAOAA4ADgAOAA4ADgANAAoACgALAAsACwAJAAkACQALAAsACwAL
AAkACAAHAAcACAAIAAgACAAGAAYABgAGAAYABgAEAAQABAAEAAQABAAFAAUABQAFAAcA
BQAEAAQABQAFAAUABQAEAAQABAADAAMAAwADAAMAAwADAAMAAwABAAEAAQABAAEAAAAA
AAAAAgACAAMAAwADAAMAAwADAAAAAAAAAAAAAQAAAAAAAgAAAAAAAAAAAP3//f/9////
AQACAAEAAAACAAAAAAAAAAAA/v/+//7//v8AAAAAAAAAAAIAAgACAAIAAgACAAIAAgAE
AAQABAAEAAYABgAGAAYACQAKAAsADAALAAoACQAIAAcABgAEAAIABAAEAAMAAwAEAAUA
BQAGAAQAAwACAAEAAQABAAEAAQABAAEAAQABAAEAAQAAAAAAAgACAAMAAwAAAP///v/7
//v/+v/6//r/+//6//r/+//5//f/9//2//b/9//3//f/+f/4//j/+f/3//f/9v/2//j/
+P/4//j/+v/6//v/+//8//z//P/7//v//v8AAAQACQAPABgAJAA1AEgAXABxAIgAowC9
ANMA5gDuAOEAxQCfAHAAOAD7/8T/ov+P/4X/g/+I/43/kf+T/5b/nf+j/6n/rP+x/7j/
wf/M/9X/4P/q//X/+v/8//7/AQABAAMABAAFAAUACAAKAAoACQAJAAkACgAKAAkACwAL
AAwADQAOAA8AEQAOAA0ADAALAA0ADQANAA0ADwAQABAAEAAQABAAEQARABMAEwAUABQA
EwASABEAEgAVABUAFQAUABQAFQAVABcAFwAXABcAGQAbABsAGwAdABsAGwAcAB0AHgAe
AB4AHwAhACIAIwAkACYAKAApACsAKgAsAC4ALgAuADEAMgAzADQANgA3ADkAPAA8AD0A
PwBCAEQARQBHAEYARgBHAEkATABMAE0ATQBPAE8ATwBPAE0ATABKAEkASQBHAEUAQwBC
AEAAPwA9ADoANwA2ADQANAAxADAALQApACcAJgAkACQAIgAgAB4AHgAcABsAGQAVABUA
FQAVABEAEAAQABAAEQAQAA8ADwAPAA8ADwAPAA8ADwAPAA0ADQANAA0ADQAOAA4ADgAM
AA4ADgAOAA0ADQAMAAwADAAKAAoACgAKAAwADAAMAAwADAAMAAwADAAKAAsACwALAAwA
DAAMAAwADgAPAA8AEAAOAA4ADgAOABEAEQARABEAEAAQABAAEAASABIAEgASABUAFQAV
ABYAFgAYABgAGAAYABgAGAAYABoAGgAaABoAGgAaABoAGgAdAB0AGwAbABsAGgAZABgA
GQAaABsAGwAaABoAGwAbAB0AGwAbABsAGwAbABsAGwAdABwAGwAbABwAHAAcABwAHgAe
AB4AHgAeAB4AHAAcAB4AHgAeAB4AHwAfAB8AHwAhAB8AHgAeACEAIQAhACEAIgAiACIA
IQAfAB8AHwAfACAAIQAiACMAIQAhACEAIQAjACIAIgAiACAAIAAhACEAIQAhACEAIQAg
ACAAIAAgACAAIAAhACQAJAAkACQAJAAjACMAIwAlACUAJAAjACQAJgAmACYAJgAmACgA
KAAoACgAKAAoACgAKAAoACgAKAAoACoAKgAqACoALAAsACwALAAtAC4ALwAwADEAMgAz
ADQANQA2ADcAOAA6ADoAOgA6ADoAOgA6ADoAOAA4ADgAOAA4ADgAOAA4ADoAOgA6ADoA
OgA6AA==
         </WaveFormData>
      </LeadData>
      <LeadData>
         <LeadByteCountTotal>10000</LeadByteCountTotal>
         <LeadTimeOffset>0</LeadTimeOffset>
         <LeadSampleCountTotal>5000</LeadSampleCountTotal>
         <LeadAmplitudeUnitsPerBit>4.88</LeadAmplitudeUnitsPerBit>
         <LeadAmplitudeUnits>��V</LeadAmplitudeUnits>
         <LeadHighLimit>2147483647</LeadHighLimit>
         <LeadLowLimit>268435456</LeadLowLimit>
         <LeadID>V5</LeadID>
         <LeadOffsetFirstSample>0</LeadOffsetFirstSample>
         <FirstSampleBaseline>0</FirstSampleBaseline>
         <LeadSampleSize>2</LeadSampleSize>
         <LeadOff>FALSE</LeadOff>
         <BaselineSway>FALSE</BaselineSway>
         <ExcessiveACNoise>FALSE</ExcessiveACNoise>
         <MuscleNoise>FALSE</MuscleNoise>
         <LeadDataCRC32>26785086</LeadDataCRC32>
         <WaveFormData>
AAAAAAAAAAACAAIAAgACAAAAAAAAAAAAAgACAAIAAgACAAIAAgACAAIAAgACAAIAAgAC
AAIAAgACAAIAAgACAAIAAgACAAIABAAEAAQABAACAAIAAgACAAQABAAEAAQAAgACAAIA
AgACAAIAAgACAAMABAAFAAYABAAEAAQABAAGAAYABgAGAAcACAAJAAoACwAMAA0ADgAQ
ABAAEAAQABMAFAAVABYAFwAYABkAGgAdAB4AHwAgACMAJAAlACYAJgAmACYAJgAoACgA
KAAoACoAKgAqACoAKAAoACgAKAAnACYAJQAkACIAIAAeABwAGQAYABcAFgAVABQAEwAS
ABEAEAAPAA4ACwAKAAkACAAGAAYABgAGAAUABAADAAIAAgACAAIAAgAEAAQABAAEAAQA
BAAEAAQAAwACAAEAAAACAAIAAgACAAAAAAAAAAAAAAAAAAAAAAD+//7//v/+//7//v/+
//7//v/+//7//v/+//7//v/+//7//v/+//7//v/+//7//v8AAAAAAAAAAAAAAAAAAAAA
AgACAAIAAgACAAIAAgACAAQABAAEAAQABAAEAAQABAACAAIAAgACAAQABAAEAAQABAAE
AAQABAAEAAQABAAEAAQABAAEAAQABgAGAAYABgAEAAQABAAEAAYABgAGAAYABAAEAAQA
BAACAAIAAgACAAQABAAEAAQABgAGAAYABgAEAAQABAAEAAIAAgACAAIAAgACAAIAAgAC
AAIAAgACAAQABAAEAAQAAgACAAIAAgAEAAQABAAEAAIAAgACAAIAAgACAAIAAgAAAAAA
AAAAAAIAAgACAAIAAgACAAIAAgACAAIAAgACAAQABAAEAAQABAAEAAQABAADAAIAAQAA
AAIAAgACAAIABAAEAAQABAACAAIAAgACAAQABAAEAAQAAgACAAIAAgAEAAQABAAEAAIA
AgACAAIAAgACAAIAAgADAAQABQAGAAYABgAGAAYABwAIAAkACgAMAAwADAAMAAoACgAK
AAoACgAKAAoACgAKAAoACgALAAsADAAMAAwADAALAAsACwALAAsACwALAAsADAAMAAsA
CQAJAAgACAAKAAsACwALAAsACQAGAAQAAQABAAEAAAABAAEAAwADAAMAAQABAAEAAwAD
AAMAAwACAAAA/////////v/+//7/AAAAAAAAAAAAAAAAAAABAP//////////AAD///3/
/P8AAAoAEgAhADQARQBUAGQAdgCJAJ0ApgCmAJgAgABfAEAAJwASAPz/6//a/8r/xf/C
/8T/xP/G/8r/0f/V/9b/1P/X/97/5f/q/+//9f/4//r//P/8//3//v8AAP////8AAAAA
AAAAAAIAAgABAAEAAQABAAAAAQABAAEAAwADAAQABAAEAAQABAAEAAQABAADAAMAAQAB
AAEAAgACAAIAAgACAAQABAAEAAQAAwADAAMABQAEAAMAAQAAAAAAAQACAAQAAgACAAIA
AwAFAAUABgAGAAQABAAEAAQAAwADAAIAAgAEAAYABwAHAAcABwAIAAkACQAJAAsACwAL
AAwADAANAAsADQAPAA8AEgATABQAFgAWABYAFwAXABoAGgAcAB0AIgAjACQAJQAkACQA
JAAkACQAJQAnACgAKAAoACkAKQArACsAKwApACgAJwAmACUAJAAhAB8AHgAcABsAGQAX
ABUAEgAQAA4ADQANAAwACwAIAAgABwAHAAYABQAFAAQABAAEAAQABQADAAQABAAEAAMA
AgD///7///8AAAEAAgABAAEAAQABAP////////3//P/7//v/+//7//v/+//7//z//P/8
//z//v/9//3//f/9//7//v/+//7//v/+//7//P/8//z//P/6//r/+v/6//3//f/9//3/
//////7//v/8//v/+//9//3//f/9//3///8AAAEAAwADAAIAAQAAAAAAAAABAAEAAQAC
AAMABgAFAAQAAgABAAEAAQABAAEAAgACAAEAAQABAAEAAAAAAP7//v//////AQABAAEA
AQD/////////////////////AgAAAAEAAwACAAIAAgABAAAAAAD///7//////////f/9
//3//P/8//3//v/+//7//P/7//v//P/9//3//f/8//3//f/9//3//v/+//7//v/+//7/
/v////7//v/+//7////////////8//v/+v/5//r/+//8//3////////////8//z//f/9
///////9//7//v/8//z//P/8//z//P/8//z//v/+//7//v/8//z//P/8//z//P/8//z/
/P/8//z//P/8//z//P/8//z//P/8//z//f/+////AAACAAIAAgACAAMABAAFAAYABQAE
AAMAAgACAAIAAgACAAAAAAAAAAAAAQADAAQABgAGAAYABgAFAAQAAwACAAEAAwADAAMA
BAACAAEAAQABAAIAAgACAAMAAQABAAEA///7//j/9v/1//j/+P/4//n/+//7//v/+f/5
//n/+f/5//n/+f/5//j/+v/7//v/+v/5//j/9//2//T/9P/0//T/9f/3//j/+f/3//f/
9v/1//f/+P/8/wYAEgAfACwAPQBOAFwAbAB5AIUAigCCAG4AUgAzABYA/f/m/9L/xf+8
/7j/t/+8/77/vv++/8D/w//H/8r/zP/T/9r/3f/g/+X/6f/s//D/9P/2//X/9P/0//X/
9f/2//b/9v/2//j/+P/3//f/9//3//j/+f/5//n/+f/5//r/+v/5//j/9//2//f/+P/4
//n/+f/5//n/+v/6//r/+v/6//n/+P/3//b/9v/3//j/+//5//n/+P/4//n/+f/5//r/
+v/6//r/+//9//3//v/+//z//P/8//z//f/9//z//P/8//7//////wEAAQACAAMAAgAB
AAIAAQADAAQABAAFAAYACQAMAA0ADQANAA0ADgAPABAAEgATABIAEgAUABUAGQAbAB0A
HwAgACAAIAAgAB4AHwAhACIAIgAiACMAIwAjACMAIwAhAB8AHQAbABkAGAAVABMAEgAQ
AA8ADQALAAwACgAJAAgABAADAAEA/////wAAAAABAP7//f/9//z//f/8//v/+//5//r/
+v/6//z//P/6//r/+P/4//j/+P/3//f/9//3//n/+f/5//f/+P/3//f/9//3//f/9//3
//b/9v/2//b/9P/z//P/8//z//T/9P/0//b/9v/2//b/9v/2//b/9v/0//T/9P/0//f/
9//3//f/+P/5//n/+v/5//f/9v/3//n/+f/5//n/+v/6//r/+//7//r/+f/4//n/+v/8
//3/+v/6//r//P/6//r/+f/5//v/+//7//v//v/+//3//f///////v/+//3//P/8//v/
+f/5//n/+f/5//n/+f/5//n/+f/5//n/+//4//j/+f/4//j/+P/3//f/+P/4//j/+f/5
//n/9//5//n/+P/4//j/+P/3//b/+P/3//f/+P/5//n/+f/4//f/9//3//f/+v/6//r/
+v/4//j/+P/5//n/+P/3//b/+P/5//r/+//6//n/+P/3//f/9//3//f/9//3//f/9//0
//T/9f/1//v/+//5//j/+P/3//b/9f/0//X/9v/3//j/+P/4//j/+P/4//j/+P/4//r/
+v/6//r/+P/4//j/+P/7//z//f/+//z//P/8//z//P/8//z//P/+//7//v/+//z//P/8
//z//v/+//7//v/+//3//f/8//7//v/9//3//v///wAAAQD/////AAAAAP////////7/
/P/8//3//f/7//v/+f/2//X/9f/2//f/9v/1//X/9//5//n/9//3//T/8//y//H/8//z
//L/8v/0//X/9f/2//X/9P/z//L/8v/y//L/8v/z//P/8//x//H/8P/v//P/9v/2//7/
CAATACIALwA6AEoAWgBrAHkAgAB8AG4AVgA1ABQA+//k/87/xf++/7j/t/+4/7b/tP+4
/7r/u/+//8L/yP/N/9L/2f/e/9//4//q/+7/7v/u/+3/7v/w//P/8//0//T/9P/0//b/
9v/z//P/8//z//T/9f/1//X/9f/1//b/9v/4//j/+P/4//b/9v/1//X/8//z//P/9P/0
//T/9P/0//T/9P/0//T/9f/1//X/9//5//n/+P/4//X/9f/1//b/+P/4//j/+f/5//n/
+v/6//r/+v/6//r/+f/5//j/+P/4//r/+//7//7///8BAAMAAgABAAIAAQABAAIAAgAD
AAMABQAHAAcABgAHAAgACgAMAA4AEQATABMAEgATABMAGAAZABoAGwAcABwAHAAcABoA
GwAdAB4AHgAeAB8AHwAdAB0AHQAbABwAGwAaABkAGAAVABMAEgAQAA8ADQALAAoACAAH
AAYAAgABAP///f/8//z/+//7//z/+//7//r/+f/4//f/9//5//r/+v/6//j/+P/2//b/
9v/2//b/9v/5//n/+f/5//n/+f/5//f/9P/z//P/8//z//P/8//z//T/9P/0//T/9P/z
//P/8//x//L/8v/y//T/9P/0//T/9P/0//T/9P/2//b/9v/2//X/9f/1//X/9f/1//T/
9P/2//X/9f/3//f/9//3//f/+P/4//j/+f/4//j/+P/4//j/+P/5//n/+v/6//r//P/8
//z/+//7//3//f/9//3//f/8//r/+f/5//n/+P/4//r/+v/7//v//f/9//3//f/7//v/
+//7//v/+//7//v//P/6//v//f/9//z/+//5//n/+v/6//r//P/9//7//f/6//n/9//2
//n/+v/6//r//P/7//v//P/9//3//f/8//n/+f/5//n/+v/6//r/+v/6//r/+v/7//r/
+v/6//r/+v/7//z//f/9//3//f/9//z/+//6//n/+f/5//n/+f/6//r/+//7//v/+//9
//z//v/+//7//v/+//z//P/8//z//P/8//z//P/6//r/+v/6//z//P/8//z//v/+//7/
/v/8//z//P/8//3//v///wAAAQACAAMABAAEAAQABAAEAAYABgAGAAYABAAEAAQABAAE
AAQABAAEAAQABQAFAAYACAAIAAgABwAHAAcABwAHAAcABwAHAAgABgAFAAUABQAEAAQA
BAAFAAMAAwADAAEAAAAAAAEAAwACAAAA/v/9//z/+//6//f/+P/5//r/+//7//v/+//6
//z//f/9//z//P/8//z//P/6//r/+v/6//z//f/9//3/+//5//b/9f/3//r//v8EAA4A
HQAsADsASgBYAGgAewCLAJIAkACEAGoASQAqABEA+v/m/9f/yP++/73/vP+8/77/wv/E
/8f/y//Q/9T/2f/e/+P/6P/t//H/8v/2//r/+v/7//z//P/8//v/+//6//z//P/+//7/
/f/9//3//f/+//////////////8AAAAAAAAAAAAAAAAAAAAA/////wEAAQABAAIAAAAA
AAAAAAD+//7//v/+/////////wEAAQABAAAAAAD///////8AAAIAAgACAAMAAgABAAEA
AAACAAIAAgACAAMAAwACAAIAAgAEAAUABQADAAMABAAFAAUABQAHAAcABwAIAAgACQAJ
AAsADQANAA4ADwAQABIAFQAWABgAGQAaABoAHAAdACIAIwAkACUAIwAiACEAIAAiACMA
JQAmACgAKAApACkAKQApACkAJwAkACMAIgAhACIAHwAdABwAGgAZABcAFQAUABIAEQAQ
AAwACwAJAAcACAAIAAcABwAGAAUABQAEAAUABAADAAMAAQACAAIAAgACAAIAAAAAAAAA
AAAAAAAAAwADAAMAAwABAAEAAQD///7//f/9//3////////////+//7//v/+/wAA////
/////f/+//7//v/+//7//v/+//7//v/+//7//P/8//z//P/9//3//f/9//3//f/8//z/
/v/9//3////9//3//f/9//z//P/8//3//v/+//7//v8AAAAAAQABAP7//v/+/wAAAAAA
AP////8BAAEAAQABAAAAAAD/////AQABAAAAAAAAAAAAAQABAP///////////f/9//3/
/f/+////AAABAAEA/v/+////AAAAAAAA/////wAAAAAAAAMAAwADAAEA//////7//v/9
//7//v/+/wAA/////wAAAQABAAEAAAD//////////wAAAAAAAAAAAAAAAAAAAQAAAAAA
AAAAAP///////////////////////////////////////////P/8//3//f8BAAEAAQAC
AAIAAAAAAAAAAAACAAIAAgACAAAAAAAAAAAAAAAAAAAAAAACAAIAAgACAAEAAAD///7/
/v/+//7//v8AAAAAAAAAAAAAAAAAAAAAAgACAAIAAgACAAIAAgACAAMABAAFAAYACAAI
AAgACAAKAAoACgAKAAoACgAKAAoACQAIAAcABgAIAAgACQAJAAoACgAKAAoACQAJAAkA
CQAHAAcABwAHAAgACAAHAAcABwAGAAYABgAHAAcABwAHAAcABAACAAEAAwADAAIAAQAB
AAMAAwADAAAA///+//3//f/9//3//f/+//7///////7//v/+//7//P/8//z//P/8//z/
/f/9///////9//z/+//3//j//P8GABAAHQAsAD8AUgBgAG4AfwCRAJwAnACQAHoAWwA+
ACMACgD2/+P/1P/I/8H/vP+8/77/wP/E/8f/zf/Q/9L/1f/a/9//6P/t//H/9P/4//j/
+P/5//r/+v/9//3//v/+//z//P/+//7//f/9//3//f/+//////////3//f/+//7/AAAA
AAAAAAAAAAAA//////3//f/9//7/AAAAAAAAAAAAAAAAAAAAAP3//f/9//////////7/
/v/9//3//f/+/wAAAAAAAAEAAQABAAIAAgACAAIAAgACAAEAAQAAAAAA/v8AAAEAAQAD
AAMABAAFAAcABwAJAAkACQAKAAoACwALAA0ADwAPAA4ADwAQABIAEwAUABYAFwAYABgA
GgAbABwAHQAeAB8AIgAiACIAIgAgACEAIwAkACYAJgAnACcAJwAnACcAJQAlACUAJQAl
ACIAHwAdABwAGAAXABUAEwATABIAEgASAA4ADQALAAkABgAGAAUABQAFAAUABgAGAAIA
AAD+//3///8AAAAAAAAAAAAA/v/+//7//v/+//7////////////////////9//7//f/9
//3/+//7//v/+//6//r/+v/6//v/+//8//3/+//8//z//P/8//z//P/8//r/+v/6//r/
+//8//3//v///////////wEAAQAAAAAA/f/7//r/+//9//3//f/9/wAAAAAAAAEAAQAA
AP///v/+//7//////wAAAAAAAAIAAAAAAP///////////////wAAAAD/////AAABAAEA
AgABAAAAAAD///////////////////////8BAAEAAQABAAEA/v/+/////v/+//7//f/9
//7//v/+/wEAAQABAP//AQABAAAAAAAAAAAA///+/wAA/////wAAAAD///7//P/8//3/
/v///wIAAgACAAIA/v/8//r/+f/7//z//f/+////////////////////////////////
//3//f/9//3//P/8//3//f/7//3//f/8//7//P/8//z//P/+//7//v/+//7//v/+//7/
/v/+//7//v/+//7//v/+//7//v/+//7//f/8//v/+v/8//z//P/8//7//v/+//7//v/+
//7//v8AAAAAAAAAAAEAAgADAAQABAAEAAQABAAGAAYABgAGAAUABAADAAIAAAAAAAAA
AQACAAQABQAGAAQAAwADAAMAAwADAAMAAwADAAQABAADAAMAAwACAAIABAAFAAUABQAF
AAMAAAD+//v/+//7//r/+f/5//v/+//7//n/+f/5//f/9//3//f/+f/4//j/+f/5//j/
+P/4//b/9v/2//b/+P/4//j/+f/5//n/9//3//b/9//5//r//P8EABAAHwAwAEEAUABg
AHIAhQCVAJwAlgCCAGgARwAqABEA+P/m/9f/xv+8/7n/uP+4/7r/wP/C/8X/x//M/8z/
0f/Y/9//5v/r/+//8P/y//T/9v/3//b/9v/1//X/9v/2//b/9v/4//j/9//3//f/9//4
//n/+f/5//r/+//9//7//v/+//7//v/7//r/+P/3//j/+f/6//z/+//6//n/+P/2//b/
9v/2//f/9//3//n/+//7//r/+v/5//n/+f/6//r/+v/6//v/+f/5//r/+v/6//r/+v/6
//3//f/8//z/+v/8//3//f/7//v//P/9//////8BAAEAAQACAAIAAwAFAAcACQAJAAgA
CQAKAAwADQAOABAAEQASABIAFAAVABgAGQAaABsAHgAeAB4AHgAeAB8AIQAiACAAIAAh
ACEAIwAjACMAIQAiACEAIAAfABwAGQAXABYAFAATABEADwAOAAwACwAKAAgABwAFAAMA
AAAAAP////8AAP/////+/////v/9//3//f/+//7//v/9//z/+f/4//b/9v/2//b/+f/5
//n/+f/7//v/+//5//r/+f/5//n/9//3//f/9//4//j/+P/4//r/+f/5//n/+f/6//r/
+v/5//j/9//2//b/9v/2//b/9//4//n/+v/7//v/+//7//n/+f/4//j/+v/5//n/+//7
//v/+//7//z//P/8//3/AAAAAAAAAAD+//7///////z//P/8//7//v/+//3//f/9//3/
/f/9////AAAAAAEAAQABAAAAAAD+//7///////3//f/9//3//f/9//3//f/+////AAAB
AAAA/P/7//v//v/+//7//f/7//z//P/8//v/+//7//n/+v/7//v//P/9//7//v/+//z/
+//7//z//f/9//3//P/7//v/+//7//z//P/8//z/+v/6//r/+//8//z//P/8//v/+//7
//v/+//7//v/+//7//v/+//7//v/+//7//v//P/8//3//f/7//v/+//8//7//P/8//z/
/P/8//z//P/8//7//v/+//7//v/+//7//v/8//z//P/8//z//P/8//z//P/8//z//P/+
//7//v/+//7//v/+//7/AQACAAMABAAGAAYABgAGAAYABgAGAAYACAAIAAgACAAGAAYA
BgAGAAgACAAJAAkACAAIAAgACAAFAAUABQAFAAUABQAFAAUACAAIAAcABwAHAAYABgAG
AAcABwAHAAcABQACAAAA/////////v/9//v//f/9//3//P/9//7///////////////z/
/P/9//3//P/8//z//P/8//z//P/8//z//P/9//3//f/9//v/+v/7//n/+v/8/wAACgAX
ACoAOwBKAFoAbAB/AI8AngCkAKAAjABvAE4AMQAaAAQA8f/g/9D/w/+8/7r/vP/A/8T/
xf/H/8z/0P/T/9r/4f/m/+v/8f/2//r/+v/6//v/+v/4//v/+//8//z//v/+/wAAAAAB
AAEAAQABAAAAAQABAAEA/////wAAAAACAAIAAgACAAAAAAD/////AQABAAEAAgACAAIA
AgACAAQABAAEAAQAAQABAAEAAwADAAMAAgACAP///////wAAAgACAAIAAwABAAEAAgAC
AAQABAAEAAQABwAHAAYABgAGAAgACQAJAAcABQAEAAMABAAFAAgACQALAAwADAANAAsA
DQAPAA8AEgATABQAFgAXABgAGgAbABwAHAAeAB8AIAAhACIAIwAkACQAJAAkACYAJwAp
ACoAKgAqACsAKwArACsAKwApACkAKQApACkAKAAlACMAIgAgAB8AHQAbABwAGgAZABgA
FAATABEADwAOAA4ADQANAAsACQAIAAYABwAGAAUABQADAAQABAAEAAYABgAEAAQABgAG
AAYABgAGAAUABAADAAEAAQABAP///////wAAAQABAAEAAQABAAQABAAEAAQAAgABAAEA
AQABAAIAAgACAAAAAAAAAAAAAAAAAAAAAAACAAIAAgACAAEAAQABAAEAAgADAAMABAAE
AAMAAwAFAAQAAwACAAEABQAGAAcACQAJAAgABwAGAAgACAAJAAkACAAIAAgACgAIAAgA
BwAHAAcABwAHAAcACAAIAAcABwAHAAcABgAGAAYABgAHAAcACQAJAAkACQAHAAcABwAH
AAUABQAFAAUABgAEAAUABwAGAAYABgAFAAUABgAGAAYABwAHAAcABQAFAAUABAAEAAMA
BAAEAAQABAADAAMABAAFAAUABQAEAAUABQAFAAUABgAGAAYABgAGAAYABgAHAAgACAAI
AAgABQAFAAUABQAFAAUABQAFAAUABQAFAAUAAwADAAMAAwADAAQABgAHAAsABwAHAAYA
BAAGAAYABgAGAAYABgAGAAYABAAEAAQABAAGAAYABgAGAAYABgAGAAYABgAGAAYABgAG
AAYABgAGAAgACAAIAAgABgAGAAYABgAIAAoADAAOAAwADAAMAAwADgAOAA4ADgAQABAA
EAAQAA8ADgANAAwADgAOAA8ADwAOAA4ADgAOAA0ADQANAA0ADwAPAA8ADwAQABAADwAP
AA4ADAALAAoADAANAA4ADwALAAgABgAFAAUABQAEAAMAAQADAAMAAwADAAMAAwADAAUA
BQAFAAUAAwACAAIAAQABAAIAAwAEAAQABAAEAAQAAwACAAIAAQAFAAUAAwAAAP3//f8A
AAYAEAAeAC8AQABNAFoAagB2AIUAkwCYAJAAfgBiAEMAJgALAPL/4v/X/8z/xP/D/8T/
xP/E/8T/xv/L/9P/2P/c/+H/5v/p/+z/7//z//j//v8AAAAAAQACAAYABQAFAAYABgAE
AAIAAgAAAAEAAQABAAEABAAFAAUABQAFAAUABgAGAAYABgAGAAYABgAGAAUABQAHAAcA
BwAIAAYABgAGAAYABwAIAAkACgAIAAcABgAHAAcABwAGAAYAAwADAAMABAAEAAQABAAF
AAgACQALAAwACgAKAAoACgAJAAkACAAIAAgACgALAAsADQANAA4ADwAPAA8AEQARAA8A
EAAQABEAEwAVABcAFwAYABkAGgAcAB0AHgAgACEAJAAkACYAJwApACkAKQApACoAKgAq
ACoALQAvADIANAAyADIAMwAzADIAMQAwAC0AKgApACgAJwAoACUAIwAiACAAHwAdABsA
GQAWABQAEgARABEAEAAPABAAEAAPAA8ADgANAA0ADAAKAAgABgAFAAMABAAEAAQABQAG
AAUABgAGAAYABgAGAAkACQAJAAkACQAJAAkABwADAAEAAAD//wAAAQACAAMABAAEAAQA
BAACAAEAAQABAAEAAgACAAIAAgACAAIAAgAAAAAAAAAAAAEAAgADAAQAAwADAAMAAwAD
AAMAAgACAAAA/////wEAAgADAAQABQAGAAYABgAHAAgACAAIAAgACAAIAAkACQAHAAYA
BQAGAAgACAAHAAcABwAHAAcABwAIAAgABwAHAAUABQAEAAQABgAGAAcABwAJAAkACQAJ
AAcABwAHAAcABQAFAAUABQAFAAIAAgADAAQABAAEAAMAAQACAAIAAgADAAMAAwABAAIA
AwADAAQABAAEAAMAAgACAAEAAQACAAMAAwADAAIAAwADAAMAAwACAAIAAgACAAAAAAAA
AAEABAAEAAQABAADAAMAAwADAAIAAQAAAP//AQABAAEAAQADAAMAAwADAAAAAAABAAEA
AwABAAEAAgAEAAIAAgACAAIAAAAAAAAAAAACAAIAAgACAAIAAgACAAIABAAEAAQABAAG
AAYABgAGAAgACAAIAAgACQAKAAsADAALAAoACQAIAAYABgAGAAYACAAIAAgACAAJAAkA
CgAKAAgACAAHAAcABwAHAAcABwAFAAUABgAGAAgACQAKAAoADAAMAA0ADQALAAkABQAA
AP////8AAAEAAQABAAIABQACAAEA/v/9////////////AQABAAAAAAD+//3/+//6//z/
/P/8//z//f/+////AAABAAEAAQD/////AAABAP///v8CAAYADgAbACwAOQBEAFIAYABt
AHsAhgCKAIAAbABPAC4ADwD4/+L/0//M/8b/xf/G/8b/xv/I/8j/y//P/9L/1P/Z/9z/
4//q/+//8f/0//r//P/8//v//v/+/wEAAQACAAIAAgACAAQABAAFAAUABQAFAAQABQAF
AAUABwAHAAgACAAFAAQAAwACAAQABAADAAMABAAFAAYACAAIAAgACAAIAAgACAAIAAgA
BQAFAAUABwAJAAkACAAIAAkACQAJAAoACAAIAAgACQAJAAkACgAKAAgACAAIAAgACwAL
AAoACgAMAA4ADwAPAA8ADwAQABEAEQARABMAEwAVABYAFgAXABYAFwAYABcAGQAbAB0A
IAAfACAAIgAjACQAJAAmACcAKgArACwALQAwADAAMAAwAC4ALwAxADIAMAAwADEAMQAz
ADMAMwAxAC4ALQAsACsALAApACcAJgAkACMAIQAfACAAHgAdABwAHAAbABkAFwAUABQA
EwATABAADwAPAA4ADgAOAA4ADwANAA4ADgAOAA4ADgAMAAwADAAMAAwADAANAA0ADQAN
AA8ADwAPAA0ADgANAA0ADQALAAsACwALAA4ADgAOAA4ADgANAA0ADQALAAwADAAMAA4A
DgAOAA4ADgAOAA4ADgAOAA4ADgAOAA8ADwAPAA8ADwAPAA4ADgAPAA8AEAATABUAFQAV
ABUAFgAWABYAFwAWABYAFgAWABgAGAAZABkAFgAWABYAGAAZABoAGgAbABkAGQAZABkA
HAAcABsAGwAdAB0AHAAcABwAHAAdAB0AHQAdAB0AHQAdAB0AHQAdAB8AHwAfAB8AIAAe
AB8AIQAgACAAIAAfAB8AIAAgACAAIwAjACMAIQAhACEAIAAgACMAJAAkACQAJAAjACMA
JAAjACMAIwAiACIAIwAkACUAJAAkACQAJAAkACQAJAAlACQAJAAkACQAJQAlACUAJQAl
ACUAJQAlACUAJQAlACUAJwAnACcAJwAmACYAJwAnACcAJwAlACYAKAAqACoAKgAqACwA
LAAsACwAKgAqACoAKgAsACwALAAsAC4ALgAuAC4ALgAuAC4ALgAvADAAMQAyADMANAA1
ADYANwA4ADkAOgA6ADoAOgA6ADoAOgA6ADoAPAA8ADwAPAA8ADwAPAA8AD4APgA+AD4A
QABAAA==
         </WaveFormData>
      </LeadData>
      <LeadData>
         <LeadByteCountTotal>10000</LeadByteCountTotal>
         <LeadTimeOffset>0</LeadTimeOffset>
         <LeadSampleCountTotal>5000</LeadSampleCountTotal>
         <LeadAmplitudeUnitsPerBit>4.88</LeadAmplitudeUnitsPerBit>
         <LeadAmplitudeUnits>��V</LeadAmplitudeUnits>
         <LeadHighLimit>2147483647</LeadHighLimit>
         <LeadLowLimit>268435456</LeadLowLimit>
         <LeadID>V6</LeadID>
         <LeadOffsetFirstSample>0</LeadOffsetFirstSample>
         <FirstSampleBaseline>0</FirstSampleBaseline>
         <LeadSampleSize>2</LeadSampleSize>
         <LeadOff>FALSE</LeadOff>
         <BaselineSway>FALSE</BaselineSway>
         <ExcessiveACNoise>FALSE</ExcessiveACNoise>
         <MuscleNoise>FALSE</MuscleNoise>
         <LeadDataCRC32>825480993</LeadDataCRC32>
         <WaveFormData>
+P/4//j/+P/4//j/+P/4//j/+P/4//j/+P/4//j/+P/4//j/+P/4//j/+P/4//j/+P/4
//j/+P/4//j/+P/4//b/9v/2//b/+P/4//j/+P/2//b/9v/2//j/+P/4//j/9v/2//b/
9v/2//b/9v/2//j/+P/4//j/+P/4//j/+P/4//j/+P/4//n/+v/7//z//v/+//7//v8A
AAAAAAAAAAMABAAFAAYABwAIAAkACgALAAwADQAOABEAEgATABQAFAAUABQAFAAXABgA
GQAaABsAHAAdAB4AHAAcABwAHAAbABoAGQAYABYAFAASABAADQAMAAsACgAJAAgABwAG
AAMAAgABAAAA///+//3//P/6//r/+v/6//n/+P/3//b/9v/2//b/9v/2//b/9v/2//j/
+P/4//j/9//2//X/9P/2//b/9v/2//T/9P/0//T/9P/0//T/9P/0//T/9P/0//T/9P/0
//T/9P/0//T/9P/0//T/9P/0//T/9P/0//T/9P/0//T/9P/0//T/9P/0//b/9v/2//b/
9v/2//b/9v/2//b/9v/2//f/+P/5//r/+P/4//j/+P/4//j/+P/4//j/+P/4//j/+v/6
//r/+v/4//j/+P/4//r/+v/6//r/+v/6//r/+v/4//j/+P/4//r/+v/6//r/+P/4//j/
+P/2//b/9v/2//j/+P/4//j/+v/6//r/+v/4//j/+P/4//j/+P/4//j/+P/4//j/+P/4
//j/+P/4//j/+P/4//j/+P/4//j/+P/6//r/+v/6//j/+P/4//j/+P/4//j/+P/4//j/
+P/4//j/+P/4//j/+v/6//r/+v/4//j/+P/4//n/+v/7//z/+v/6//r/+v/4//j/+P/4
//j/+P/4//j/+v/6//r/+v/4//j/+P/4//r/+v/6//r/+P/4//j/+P/4//j/+P/4//j/
+P/4//j/+P/4//j/+P/5//r/+//8//z//P/8//z//f/+////AAACAAIAAgACAAAAAAAA
AAAA/v/+/wAAAAABAAEAAQACAAAAAQACAAIAAgAAAAAAAQABAAEAAQABAAEAAQABAAEA
/v/+//7//v8AAAAAAAAAAP7//f/6//n/9v/2//b/9f/3//f/+P/4//b/9f/0//P/9f/2
//b/9v/1//P/8v/y//T/9P/z//P/9v/2//b/9f/z//T/9P/0//T/8v/y//L/8//y//D/
7v/w//n/AgAOABwAKwA4AEYAVQBlAHcAggCCAHsAaQBOADcAJAAVAAIA8//e/8//yP/F
/8T/xP/G/8f/zv/Q/9H/0f/R/9j/3v/i/+T/6v/s/+3/7v/w//H/8//z//H/8v/z//P/
8//z//P/8//x//H/8f/x//H/8f/y//L/8v/y//L/8v/y//P/8//z//P/8//x//H/8P/w
//D/8P/w//D/8P/w//L/8v/y//H/8f/x//L/8//x//H/7//v/+//7//v/+//7f/t/+7/
7//w//D/8f/y//L/8v/y//L/8v/x/+7/7f/w//L/8v/y//L/8v/z//P/9f/1//b/9v/2
//f/9//4//f/9//5//r/+//7//z//f/+//7//v/+/wAAAQAEAAYABwAIAAkACgANAA0A
DQAOAA4AEAARABIAEgASABMAEwAVABUAFgAWABIAEQARABAAEAAOAA0ACwAJAAgABwAF
AAAA/v/7//r/+P/5//f/9//0//T/9P/0//P/8v/x//D/8P/w//H/8//z//P/8//z//L/
8f/u/+3/7f/u//D/8f/y//L/8v/y//H/8P/v/+z/6//r/+r/6v/r/+v/7P/s/+3/7v/v
//H/7//u/+7/7v/v//D/8f/y//H/8f/x//H/8//z//P/9P/x//D/7//u//D/8f/x//H/
9P/0//P/8//z//L/8v/z//T/9P/0//X/9v/2//f/9//3//b/9v/2//f/9//3//j/+v/6
//r/+v/6//n/9//2//j/+P/4//n/+//7//v/+v/4//j/+P/4//f/9v/2//X/+P/4//j/
9//3//f/9//3//f/+P/4//j/+v/6//r/+v/8//v/+//6//f/9//4//r/+v/6//r/+v/6
//j/9v/2//j/+f/5//r/+f/4//f/9v/3//f/9//3//j/9v/4//j/+v/5//n/+v/8//v/
+//8//v/+//7//z//P/8//z//P/5//n/+f/5//v/+//6//n/+//8//z//P/7//v//P/+
/wAA/v/6//z//P/8//z//P/8//z//P/8//z//P/8//z//P/6//r/+v/6//z//P/8//z/
+v/6//r/+v/6//r/+v/6//r/+v/6//r/+//8//3//v///wAAAQACAAQABAAEAAQAAgAC
AAIAAgACAAIAAgACAAMAAgAAAP//AgAEAAUABwAGAAYABgAEAAQABQAFAAUABQAFAAUA
BQAFAAUABAAEAAQABAAEAAQABgAGAAQAAwD9//v/+f/4//v/+//8//3/AAAAAAAA///+
//3//f/+//z//P/8//v//P/+////AAD+//3//f/8//v/+f/4//j/+f/6//v//P/6//z/
+//4//j/+v/8/wUAEgAcACgANQBCAE4AWwBnAHMAeAByAGMATQAyAB0ADAD7/+z/3//U
/8v/zv/T/9T/0v/Q/9H/1P/Y/9v/3f/h/+b/6P/q/+7/8P/0//n//P/+//3/+//7//v/
/P/9//3//f/9//3//f/9//3//f/9//////8AAAAAAAAAAAAAAAD//////v/9/wAAAQAA
AAEAAAAAAAAAAAACAAIAAgACAAEAAAD///3//////wAAAQD//////f/9//3//f/9//3/
/v///wEAAwADAAIAAgACAAAAAAAAAAAAAQABAP////8CAAQABAAEAAYABgAHAAcABAAD
AAMAAgADAAUABgAIAAoACwAOABAAEAAPAA8ADwARABIAEwAUABUAFQAXABgAGwAcAB0A
HgAhACEAIQAiACAAIgAjACQAJgAmACcAJwAnACcAKAAoACUAIwAiACAAHgAcABsAGQAX
ABYAFQATABMAEgAQABAADQANAAoACQAKAAoACgAKAAcABgAFAAQAAwACAAIAAwAFAAUA
BQAFAAcABwAFAAUAAgACAAMAAwACAAIAAgACAAQABAAEAAIAAwADAAIAAgABAAEAAgAC
AAIAAgACAAMAAQAAAAAAAAACAAIAAgACAAMAAwADAAMAAwADAAMABAAEAAQABAAEAAYA
BwAHAAcACgAKAAkACQAIAAYABQAFAAgACAAIAAkACAAIAAkACQAJAAgACAAIAAoACwAM
AA4ADAAMAAwADAAMAAsACQAIAAkACgALAA0ADwAPAA8ADgAQABAAEAAQAA4ADgAPAA8A
DwAOAA0ACwANAA0ADQANAAsADAAMAAwADgAOAA4ADgAOAA0ADQAMAAkACQAKAAwADgAO
AA4ADgAPAA4ADQAOAA0ADQAMAAwADgAOAA4ADgAPAA8ADwAPAAwACgAMAAwADwAPABAA
EgAQAA8ADwAQABAADwAOAA4ADwAQABEAEgAPAA8ADwAPABEAEQAQAA8ADwAQABAAEAAN
AA0ADgAQABQAFAASABIAEAAPAA4ADQAMAA0ADgAPABAAEgASABIAEgAQABAAEAAQABIA
EgASABIAEgASABIAEgATABQAFQAWABYAFgAWABYAFgAWABYAFgAYABgAGAAYABYAFgAW
ABgAGAAXABcAFwAWABYAFwAYABkAGgAZABoAHQAdAB0AHQAbABsAGwAbABsAGgAaABoA
GQAYABcAFgAYABYAFQASABEAEAAQABAAEQARABEAEgAUABQAEwASAA4ADQANAAwADAAM
AAsACwANAA4ADwAPAA0ADgAOAA4ADQANAA4ADgAOAA4ADgAOAAwACwAKAAwADgAOABUA
HgAmADIAPQBIAFIAXwBtAHsAgACAAHUAXwBEAC0AHAALAPr/8f/s/+X/4v/j/+L/4P/g
/+P/4v/k/+X/6//x//b/+v/+/wAAAgAGAAkACAAIAAkACwALAA0ADgAPAA8ADwAPAA8A
DwANAA0ADQANAA0ADQAOAA4ADgAOAA4ADgAPABEAEgATABEAEQAPAA8ADwAOAA0ADAAO
AA4ADgAOAA4ADgAOAA0ADQANAA4ADwARABEADwAPAA0ADQANAA0ADwAPABAAEQARABAA
EAAQABAAEAAQABAADwAPAA0ADQAOABAAEAAQABEAEgAUABUAEwATABQAFAAUABUAFQAW
ABcAFwAZABoAGQAZABoAGwAeACAAIgAkACMAIwAlACYAKQAqACsALAAtAC0ALQAuACwA
LgAvADAAMgAyADMAMwAyADEAMQAwADAALwAvAC4ALgAsACsAKQAnACYAJQAjACEAIAAe
AB4AGQAZABYAFQAUABQAFAAUABMAEgARABAAEQAQABAAEQARABEAEQARABEAEQAPAA8A
DgAOAA8ADwASABIAEgASABIAEgASABAADQANAAwADAALAAsADAAMAAwADAAMAA0ADQAM
AAwADAAMAAwADAAMAA8ADwAPAA8ADwAPAA8AEAAQABAAEAAQABAAEQARABEAEAAQAA8A
DwAPAA4ADgAPABAAEAAQABEAEgASABMAEwAVABQAFAAUABMAEwATABQAFgAWABYAFgAX
ABcAFgAWABgAGAAYABkAGAAXABYAFAAUABQAFAAUABYAFgAXABcAGAAYABgAFwAXABcA
FwAXABUAFgAWABYAGAAYABgAGAAYABcAFwAWABMAEwAUABYAGAAYABgAGAAWABQAEgAS
ABQAFQAVABYAGAAYABgAGAAXABcAFwAXABYAFAAWABYAFgAVABUAFgAWABUAFQAWABcA
FwAXABgAGAAYABgAGAAZABkAGQAZABgAFwAVABMAEwAUABQAFAATABMAFAAWABgAGAAY
ABgAGAAYABgAGAAYABcAFgAVABQAFAAUABQAFAAUABQAFAAUABQAFAAUABQAFQAWABcA
GAAXABYAFQAUABUAFgAXABgAGQAaABsAHAAcABwAHAAcABwAHAAcABwAHAAcABwAHAAd
ABwAGgAZABkAGgAaABsAHQAeAB8AHgAeAB8AHwAfAB0AHQAdAB0AGwAbABoAGgAYABgA
GAAYABgAGAAWABUAFQAVABUAFgAVABMAEgARAA8ADgANAAsACwALAAwADgAMAAwADAAL
AA0ADgAOAA4ACwALAAwADAAMAAsACwAMAAwADAAMAAwACgAKAAkABgAGAAoADAARABoA
JAAyAD0ASgBWAGMAcwB/AIgAiAB/AGsAUAA5ACYAFwAEAPf/6v/f/9z/2//Y/9r/3P/d
/+D/5P/l/+n/7f/y//T/+P/8//7/AAAFAAYACAAHAAcABwAFAAYABwAHAAcABwAHAAcA
BQAFAAUABQAHAAcACAAIAAYABgAGAAYABgAHAAcABwAHAAcABQAFAAYABgAGAAYABgAG
AAYABgAEAAQABAADAAMAAwAEAAUABQAFAAMAAwADAAMAAwADAAQABQAHAAkABgAEAAMA
AgAEAAQABAAEAAMAAwABAAEAAgAEAAQABAAEAAQABQAFAAMAAwAEAAQABAAFAAUABgAH
AAcACQAKAAkACQAKAAsADQAOAA8AEAARABEAEwAUABgAGgAcAB4AHQAbABkAGAAaABwA
HQAeACAAIAAhACEAHwAfACAAIAAeAB0AHQAcABoAGAAXABUAEwASABEADwANAAwACgAK
AAUABQACAAEAAgACAAIAAgD///7//f/8//v/+v/6//v/+f/5//n/+f/5//n/9//3//b/
9v/3//f/+P/4//j/+P/2//b/9v/0//P/8//y//L/9f/1//b/9v/0//T/9P/1//X/9P/0
//T/9v/2//b/9v/3//f/9//3//X/9f/1//b/9P/0//T/9P/0//X/9f/1//T/9P/z//P/
9P/0//X/9//2//b/9v/3//f/9v/2//X/9//2//b/9v/3//f/9//4//j/+P/4//j/+f/5
//j/+P/4//j/+P/5//n/+f/5//j/+v/6//r/+v/4//j/+f/5//n/+P/3//X/9f/1//X/
9f/1//b/9v/2//b/9v/2//b/+P/3//f/9v/3//f/+P/6//j/+P/4//j/+P/2//T/9P/0
//X/9f/2//j/+P/4//j/9//3//f/9//4//b/+P/4//j/9//3//j/+P/3//f/+P/5//n/
+f/6//j/+P/4//j/9//3//f/9//5//n/+P/3//f/+P/4//j/9v/1//X/9v/4//j/+P/4
//r/+P/4//j/+P/6//r/+v/6//j/+P/4//j/+v/6//r/+v/6//r/+v/6//n/+P/3//b/
9v/2//b/9v/3//j/+f/6//r/+v/6//r/+v/6//r/+v/6//r/+v/6//v//P/9//7///8A
AAEAAgACAAIAAgACAAIAAgACAAIAAQACAAEA//8BAAEAAgACAAEAAgACAAIAAgACAAMA
AwABAAEAAQABAAEAAQABAAAA/v/+//7//v8AAAAAAAD+/////P/7//r/+P/4//f/9//5
//r/+v/6//j/9v/0//P/9P/0//T/9P/1//X/9v/2//b/9f/1//b/9v/2//X/9f/0//T/
9P/0//b/9v/2//P/8v/u/+z/8v/7/wIADgAaACkAOABEAFEAXwBtAHgAfAB1AGMATAA3
ACQADwD+/+3/3v/P/8b/w//C/8L/xP/H/8r/zP/P/9H/0//Y/97/5P/o/+r/7v/v/+7/
7v/t/+//8f/x//L/8//z//P/8//z//P/8f/x//H/8f/z//P/9P/0//T/9P/0//T/9P/1
//X/9f/1//X/8//z//L/8v/y//L/9P/0//T/9P/0//T/9P/z//L/8f/x//H/8//z//H/
8f/x//H/8f/x//H/8f/y//P/8//y//L/8v/0//T/9P/0//X/9f/z//P/8v/0//T/9P/0
//T/9f/1//X/9f/2//b/9v/3//f/+P/3//f/+f/6//v/+//8//3///8AAAEAAgADAAMA
BQAGAAcACAAJAAoACwALAAsADAAOABAAEQASABIAEgATABMAEwATABQAFAAUABMAEwAS
AA4ADAALAAkABQAEAAMAAQAAAAAA//8AAPv/+//4//f/9P/0//T/9P/1//T/8//y/+//
7v/u/+//7//v/+//7//v/+//7f/t/+z/7P/t/+3/7P/s/+z/7P/u/+7/7v/s/+z/7f/t
/+7/7v/t/+3/7P/s/+z/7P/t/+//7v/u/+7/8P/w//D/8P/w/+//7v/t/+3/7f/t/+7/
8P/w//D/8P/w//H/8f/x//T/9P/z//P/8P/u/+3/7f/w//D/8P/x//T/9P/1//X/8//y
//L/8v/x//H/8f/y//T/9P/0//T/8//z//L/8v/y//L/8v/z//X/9f/1//T/9v/2//b/
9v/0//T/9f/1//T/9P/0//P/9f/1//X/9f/1//b/9v/2//T/9P/0//T/9P/z//P/8v/x
//H/8v/0//b/9v/2//b/+P/2//T/9P/1//X/9P/0//T/9P/0//T/9f/1//X/9f/1//T/
9//4//r/+f/5//r/+P/1//P/8v/1//X/9f/2//j/+P/4//j/+f/5//n/+f/5//n/+P/3
//X/9v/2//b/9f/1//b/+P/0//T/9v/2//b/9P/0//T/9P/2//b/9v/2//b/9v/2//b/
9v/2//b/9v/4//j/+P/4//b/9v/2//b/9P/0//T/9P/2//b/9v/2//j/+P/4//j/+P/4
//j/+P/5//r/+//8//7//v/+//7//v/+//7//v8AAAAAAAAAAP///v////7/+//7//v/
/P/+////AAAAAAAA/v/+/////f/9//3//f////////////7//v/+//7//v/+//7//v/+
//3/+v/5//b/9v/2//X/8//z//T/9P/2//X/9P/z//H/8v/y//L/9P/z//P/9P/0//T/
8//z//L/8v/y//H/8//0//T/9P/2//T/9P/y//H/8v/0//L/9P/7/wYAEgAgAC0AOgBG
AFcAZwB3AIAAfABvAFkAQAArABgABQD2/+X/1P/J/8T/wf/C/8T/yP/J/8r/zv/P/8//
0//a/+D/5P/q/+z/7v/v//D/8P/x//H/8f/x//L/8//z//H/8f/x//H/8f/x//H/8f/z
//P/9P/0//b/9v/2//b/9v/3//f/9//2//X/8v/x//T/9P/0//T/8v/y//L/8v/w//D/
8P/v//H/8f/y//P/9f/1//P/8//x//H/8f/x//P/8//0//X/9P/y//H/8P/w//D/8P/w
//L/8//y//P/8v/0//T/9P/y//L/8//z//X/9f/2//b/9v/3//f/+P/5//n/+//8//3/
/f/+////AQACAAMABAAFAAUABwAIAAsADAANAA4ADwAPAA8AEAASABQAFQAWABQAFAAV
ABUAFwAXABgAGAAWABUAFQAUABIAEAAPAA0ACQAIAAcABQADAAIAAAAAAP3//f/6//n/
9v/2//b/9v/3//b/9f/0//P/8v/y//P/9f/1//X/9f/0//P/8P/v/+z/7P/t/+3/7v/u
/+7/7v/v//D/8f/w/+//7//u/+7/7f/t/+7/7v/w//D/8P/x/+//7v/u/+7/8P/w//D/
8P/w/+//7v/t/+3/7f/t/+7/8P/w//D/8P/w//H/8f/x//D/8P/v/+//8P/w//H/8//y
//L/8v/z//T/9P/1//X/9f/0//T/9P/z//P/8//0//T/9P/0//T/9f/1//T/9P/0//T/
9P/1//f/9//3//b/9v/2//b/9v/2//b/9//3//f/9v/1//P/9f/1//X/9f/2//j/+f/6
//j/9v/0//L/8//z//T/9P/1//X/9v/4//X/9P/z//L/8//y//H/8v/0//X/9f/2//T/
9P/0//T/9f/1//X/9f/0//L/9P/0//b/9f/1//b/9P/z//P/9P/1//X/9f/2//b/9v/2
//b/9f/1//X/9f/1//X/9P/z//P/9P/0//T/8//z//T/9v/0//T/9v/2//j/9v/2//b/
9v/2//b/9v/2//j/+P/4//j/9v/2//b/9v/0//T/9P/0//b/9v/2//b/9v/2//b/9v/2
//b/9v/2//b/9v/2//b/+f/6//v//P/+//7//v/+//7//v/+//7//v/+//7//v/+/wAA
AAD///////8AAAAA//8AAAAAAAD8//z//f/9//3//f/9//3//////////v/8//z//P/8
//7//v/+//z/+f/2//X/9P/0//T/8//z//P/9P/0//T/9P/0//T/9f/0//T/9P/0//H/
8f/y//L/8v/x//H/8v/y//L/8f/x//L/8v/y//L/9P/y//D/7//w/+7/7v/w//P/+v8G
ABQAIwAuADwATQBbAGkAeACCAH8AcQBaAEEALgAdAAwA+f/q/9f/yP/B/77/vv/C/8X/
xv/I/8n/zf/R/9b/3P/g/+T/6P/s/+//8P/w//H/7//t/+//8P/x//H/8f/x//H/8f/z
//P/8//z//H/8f/y//L/8P/w//D/8P/y//P/8//z//H/8f/v/+//8v/y//L/8v/0//T/
9P/0//b/9v/2//X/8//z//T/9f/z//P/8f/x/+//7//v/+//8f/x//L/8//x//D/8P/w
//L/8v/y//L/9f/1//P/8//0//b/9v/2//T/8v/x/+//8P/x//P/9P/2//f/9//4//f/
9//5//r//P/9////AQABAAIAAwAEAAUABQAHAAgACQAKAAsADAAPAA8ADwAQABAAEgAT
ABQAFAAUABUAFQAVABUAFgAWABYAFQAVABQAFAASABEADwANAAwACwAJAAcABgAEAAQA
//////z/+//6//r/+v/6//j/9v/0//L/8//y//L/8//y//H/8P/v//H/8f/v/+//8P/w
//H/8f/x//D/7//u/+7/7v/u/+z/7f/t/+z/7P/t/+3/7v/u//D/8P/w//H/8P/u/+3/
7P/u/+7/7v/u/+3/7f/t/+3/6//r/+v/7P/u/+7/7v/u/+7/7//v/+//8v/y//H/8f/x
//D/8P/x//H/8P/v/+//8f/y//T/9f/z//L/8v/y//P/8//z//T/9v/2//b/9v/1//X/
9P/0//b/9v/2//f/9f/1//X/9P/0//T/9P/0//T/9P/1//X/9//4//n/+f/4//f/9v/1
//X/9v/2//b/9v/2//b/9v/4//f/9//2//X/9f/2//j/+P/4//j/+P/4//b/9P/0//b/
9//3//j/+P/4//j/+P/5//n/+f/5//j/9v/4//j/+P/3//f/+P/6//n/+f/6//v/+//7
//z/+v/6//r/+v/7//v/+//7//v/+//6//n/+f/6//r/+v/7//v//P/+/wAA/v/8//7/
/P/+//7//v/+//3//P/7//r/+v/6//r/+v/8//z//P/8//7//v/+//7//v/+//7//v/+
//7//v/+////AAABAAIAAQAAAP///v8AAAIABAAGAAQABAAEAAQABAAEAAQABAAFAAYA
BwAIAAYACAAIAAcACQAJAAoACgAJAAoACgAKAAYABgAHAAcACQAJAAkACQAJAAkACQAI
AAYABgAGAAYABwAIAAkACAAHAAQAAwACAAAAAAD//////f/+//7//v/+//7//v///wIA
AgACAAIAAAD//////v//////AAACAAQABAADAAMAAwACAAEAAAAEAAIAAgD///j/9v/6
/wAACQAWACYANAA7AEYAVABhAG0AeQB+AHgAaQBTADwAKQAWAAEA9P/r/97/1f/S/9H/
0P/Q/9D/0//Y/9z/4f/j/+n/7P/u//D/8v/2//r///8AAAIAAQADAAUAAwAEAAUABQAC
AAEAAAD//wEAAQABAAEABAAFAAcACAAHAAYABQAEAAYABwAHAAcACQAJAAcABwAIAAgA
CAAIAAYABgAGAAYABwAIAAkACQAHAAcACAAJAAkACQAHAAcABQAFAAUABQAFAAUABgAH
AAoACgALAAwACgAKAAoACgALAAsACQAJAAoADAAMAAwADgAOAA8ADwAPAA8AEAAQAA4A
DwAPABAAEwATABUAFgAXABcAGAAZABsAHAAdAB4AIQAhACMAJAAlACYAJwAoACkAKQAp
ACoALQAwADIANAAyADIAMwAzADEAMQAyADIALgAtAC0ALAAsACoAKQAnACUAJAAjACEA
HQAcABoAGgAZABkAFgAVABYAFgAWABYAFwAWABUAFAASABAADwAPAA8ADwAPAA8AEAAR
ABAAEQASABIAEwATABQAFAAUABQAFAAUABQAEgAOAA0ACwAKAA4ADwARABIAEAAQABAA
EQARABAAEAAQABAAEAAQABAAEQARABEAEQARABEAEQASABMAFAAVABYAFAAVABUAFQAU
ABQAEwATABMAEgASABMAFgAWABYAFwAYABgAGQAZABsAGgAaABoAGQAZABkAGgAaABoA
GgAaAB0AHQAcABwAGgAaABoAGwAdAB0AHQAcABwAHAAcABwAHAAcAB0AHQAgACAAIAAf
AB8AHwAfAB8AHwAgACAAIAAeAB4AHgAeABwAGwAbABoAGQAZABoAHAAaABoAGgAaAB4A
HgAeACAAIQAhACAAIAAeAB4AHgAeAB0AHQAdAB0AHQAcAB8AIAAgAB8AHwAgAB4AHQAd
AB4AHwAfAB8AIAAgACAAIAAgAB0AHQAdAB0AIAAhACEAIQAjACQAJAAkACIAIQAhACIA
HgAgACAAIgAkACIAIgAiACIAIgAiACIAIgAiACIAIgAiACQAJAAkACQAJgAmACYAJgAm
ACYAJgAmACcAKAApACoAKwAsAC0ALgAtACwAKwAqACkAKAAnACgAKQApACoAKwAsACwA
LQAuACwALAAqACoALQAtAC0ALQAtAC0ALQAtAC4ALgAvADAAMgAyADIAMgAwACwAKQAk
ACQAJAAlACYAJgAnACgAKgApACgAJgAkACMAIwAkACQAJgAmACUAJQAlACQAIwAhACMA
JAAkACQAJQAlACYAJgAoACgAKAAoACYAJwAmACQAJAAkACkAMAA8AEoAVQBcAGYAcQB9
AIkAkgCWAI8AfwBoAE0AOAAnABYACwAGAAEA/v/9//z//P/6//v//v8EAAUABQAHAAoA
EAAWABgAGgAcACEAJAAiACEAIwAjACUAJgAnACcAKQApACkAKQApACkAKQApACkAKQAq
ACoALAAsACwALAAqACkAJwAlACcAJwAlACUAJwAoACkAKgAsACwALAAsACoAKgAqACkA
KQApACoAKwAtAC0AKwArAC0ALQAtAC0ALAArACsAKwAtACwALAAsACoAKgAqACoALQAt
ACsAKwAuADAAMAAwADAAMAAxADEAMQAxADIAMgA0ADUANQA2ADUANQA3ADgAOQA5ADoA
OwA9AD4APwBAAEEAQQBDAEQARwBIAEkASgBNAE0ATQBOAEwATgBPAFAATgBOAE8ATwBR
AFEAUgBSAE4ATQBNAEwATABKAEkARwBFAEQAQwBBAEEAQAA+AD4APAA9ADsAOwA4ADgA
OAA4ADcANgA1ADQANQA0ADQANQAzADMAMwAzADMAMwAxADEAMgAyADMAMwA0ADQANAA0
ADQANAA0ADIAMgAzADMANAA0ADMAMwAyADQANAA0ADUAMwAyADIAMgAyADIAMgAyADUA
NQA1ADUANQA1ADUANgA2ADYANgA2ADYANwA3ADcANgA2ADUANQA2ADYANwA5ADoAOgA6
ADsAPAA8AD0APQA9ADwAPAA8AD0APQA9AD4APgA+AD4APgA/AD8APgA+ADwAPAA8AD0A
PwA/AD8APgBAAEAAQABAAEAAQABBAEEAQABAAEAAPwBBAEEAQQBBAEEAQgBCAEIARABE
AEQARABCAEEAQQBAAEEAQQBCAEQARABEAEQARABGAEQAQgBCAEQARQBFAEYARABEAEQA
RABFAEUARQBFAEYARABGAEYARgBFAEUARgBEAEMAQwBEAEMAQwBDAEQARABEAEQARABD
AEMAQwBDAEQARQBFAEUARQBGAEYARgBFAEUARgBIAEgARgBGAEYARgBIAEgASABIAEoA
SgBKAEoASgBKAEoASgBKAEoASgBKAEoASgBKAEoASgBKAEoASgBLAEwATQBOAE8AUABR
AFIAVABUAFQAVABUAFQAVABUAFQAVABUAFQAVABUAFQAVABUAFQAVABUAFYAVgBWAFYA
VgBWAA==
         </WaveFormData>
      </LeadData>
   </Waveform>
</RestingECG>
