# Supplementary material for: Detection of Left Atrial Enlargement Using a Convolutional Neural Network-Enabled Electrocardiogram
Source: Front Cardiovasc Med. 2020 Dec 17;7:609976. doi: 10.3389/fcvm.2020.609976 (PMC7773668; doi:10.3389/fcvm.2020.609976)
Supplement: Supplementary file 4 [file Data_Sheet_4.ZIP › normal3/1802031679_1093_0000000V.XML]

<?xml version="1.0" encoding="Windows-1252"?>
<!DOCTYPE RestingECG SYSTEM "restecg.dtd">
<RestingECG>
   <PatientDemographics>
      <PatientID>1802031679</PatientID>
      <PatientAge>67</PatientAge>
      <AgeUnits>Years</AgeUnits>
      <Gender>Male</Gender>
      <PatientLastName>liangguangzhi</PatientLastName>
   </PatientDemographics>
   <TestDemographics>
      <DataType>Resting</DataType>
      <Site>1</Site>
      <AcquisitionDevice>MAC55</AcquisitionDevice>
      <Status>Unconfirmed</Status>
      <Priority>Normal</Priority>
      <AcquisitionTime>08:29:38</AcquisitionTime>
      <AcquisitionDate>07-30-2016</AcquisitionDate>
      <CartNumber>1</CartNumber>
      <AcquisitionSoftwareVersion>009C</AcquisitionSoftwareVersion>
      <XMLSourceVersion>MAC5000 v1.0</XMLSourceVersion>
   </TestDemographics>
   <RestingECGMeasurements>
      <VentricularRate>77</VentricularRate>
      <AtrialRate>77</AtrialRate>
      <PRInterval>218</PRInterval>
      <QRSDuration>112</QRSDuration>
      <QTInterval>410</QTInterval>
      <QTCorrected>463</QTCorrected>
      <PAxis>51</PAxis>
      <RAxis>15</RAxis>
      <TAxis>31</TAxis>
      <QRSCount>12</QRSCount>
      <QOnset>209</QOnset>
      <QOffset>265</QOffset>
      <POnset>100</POnset>
      <POffset>150</POffset>
      <TOffset>414</TOffset>
      <ECGSampleBase>500</ECGSampleBase>
      <ECGSampleExponent>0</ECGSampleExponent>
   </RestingECGMeasurements>
   <Diagnosis>
      <Modality>Resting</Modality>
         <StatementCount>3</StatementCount>
         <LabelText>12SL ��ϳ���</LabelText>
      <DiagnosisStatement>
         <StmtText>�������</StmtText>
      </DiagnosisStatement>
      <DiagnosisStatement>
         <StmtFlag>ENDSLINE</StmtFlag>
         <StmtText>��һ�ȷ��Ҵ�������</StmtText>
      </DiagnosisStatement>
      <DiagnosisStatement>
         <StmtFlag>ENDSLINE</StmtFlag>
         <StmtText>�ٽ� ECG</StmtText>
      </DiagnosisStatement>
   </Diagnosis>
   <Waveform>
      <WaveformType>Rhythm</WaveformType>
      <WaveformStartTime>0</WaveformStartTime>
      <NumberofLeads>8</NumberofLeads>
      <SampleType>CONTINUOUS_SAMPLES</SampleType>
      <SampleBase>500</SampleBase>
      <SampleExponent>0</SampleExponent>
      <HighPassFilter>16</HighPassFilter>
      <LowPassFilter>150</LowPassFilter>
      <ACFilter>NONE</ACFilter>
      <LeadData>
         <LeadByteCountTotal>10000</LeadByteCountTotal>
         <LeadTimeOffset>0</LeadTimeOffset>
         <LeadSampleCountTotal>5000</LeadSampleCountTotal>
         <LeadAmplitudeUnitsPerBit>4.88</LeadAmplitudeUnitsPerBit>
         <LeadAmplitudeUnits>��V</LeadAmplitudeUnits>
         <LeadHighLimit>2147483647</LeadHighLimit>
         <LeadLowLimit>268435456</LeadLowLimit>
         <LeadID>I</LeadID>
         <LeadOffsetFirstSample>0</LeadOffsetFirstSample>
         <FirstSampleBaseline>0</FirstSampleBaseline>
         <LeadSampleSize>2</LeadSampleSize>
         <LeadOff>FALSE</LeadOff>
         <BaselineSway>FALSE</BaselineSway>
         <ExcessiveACNoise>FALSE</ExcessiveACNoise>
         <MuscleNoise>TRUE</MuscleNoise>
         <LeadDataCRC32>3751325812</LeadDataCRC32>
         <WaveFormData>
8P/w//D/8P/+/wwAGgAoAEUAYAB7AJYAmgCcAJ4AoAB+AF4APgAeABIACAD+//T/7v/q
/+b/4v/k/+b/6P/q/+//8v/1//j/9v/2//b/9v/5//r/+//8//z//P/8//z/+v/6//r/
+v/8//7/AAACAAEAAAD///7///8AAAEAAgABAAAA///+//v/+v/5//j/+v/6//r/+v//
/wQACQAOAAwACgAIAAYABAAEAAQABAADAAIAAQAAAAIAAgACAAIABQAIAAsADgANAAwA
CwAKAAwADAAMAAwACwAKAAkACAALAAwADQAOABAAEgAUABYAFgAWABYAFgAXABgAGQAa
ABwAHAAcABwAHAAcABwAHAAfACIAJQAoACsALAAtAC4ALAAsACwALAAuAC4ALgAuACoA
JgAiAB4AIwAmACkALAApACgAJwAmACMAIAAdABoAFwAWABUAFAARAA4ACwAIAAoACgAK
AAoACQAIAAcABgAFAAQAAwACAAIAAgACAAIAAQAAAP///v/7//r/+f/4//r/+v/6//r/
/P/8//z//P/+//7//v/+//3//P/7//r/+P/4//j/+P/2//b/9v/2//f/+P/5//r//f/+
////AAD+//7//v/+//3//P/7//r/+//8//3//v/6//j/9v/0//X/9v/3//j/+f/6//v/
/P/+//7//v/+//3//P/7//r//P/8//z//P/7//r/+f/4//b/9v/2//b/+v/+/wIABgAI
AAoADAAOAA8AEAARABIAEgASABIAEgAPAAwACQAGAAgACgAOAAsACwAMAA0ADwAHAAAA
/f/6//n/+f/6//v/9f/2//X/9P/2//X/+P/5//n/9v/2//b/8//0//P/8f/w//D/8P/x
/+//7P/s/+//7//s/+z/6v/p/+n/6v/r/+v/7P/r/+r/7f/u/+//8P/u/+7/7v/u/+3/
6//q/+n/6f/r/+v/5v/n/+n/7P/t//T/7//p//D/8v/l/+D/3v/c/+H/6//x//f/BAAY
ADEATABvAI4AowC5AMoAxgCqAIEAVAAwABQABwAEAAAA+P/u/+b/4v/i/+b/6//y//L/
8//1//D/7v/x/+//8P/0//j/9v/6/wQAAwD7//X/7v/u//D/8P/w//P/9f/3//X/+f/7
//z//P/8//v/+v/6//n/+v/5//n/+v/7//z//P/6//v//f8BAAMAAgABAAIAAQD//wAA
AQABAPr/+P/3//f/+v/7//7/AwABAP7/+//7//7///8DAAQAAQAAAAAA//8BAAQACwAQ
AA8ADgANAA4ADQAPAA0ADQAQABMAFwAcABkAFwAVABIAEwATABUAFQAWABYAFwAaACAA
IAAeAB4AHAAcABoAGQAbAB0AHgAeAB8AIAAjACQAIQAfAB0AHAAhACIAIwAiABwAGAAV
ABMAEAAQABAAEAATABMAFgAXABQAEgAOAAwACwALAAsACAACAAAA///+/wAA/v/9//3/
/f/9//7//v/8//j/+f/4//f/9//2//X/9//4//z/+//6//r/+v/6//j/9//2//j/+P/3
//T/9v/1//X/8//z//L/8v/x//H/8v/0//j/9v/z//P/8//x//H/8f/y//L/8P/u/+z/
8f/0//H/9//8//f/8v/0//T/9f/0//X/9v/2//j/+//4//T/9v/3//f/9v/5//n/9v/5
//b/9f/z//L/8v/0//f/9P/0//f/9//7//v/+P/4//b/9//2//H/9//4//z/+//5//n/
9//3//f/+P/5//r//f8AAAMABgABAAEAAwAEAAUABgAGAAsACwAKAAkACAAHAAYACwAH
AAUABAACAAEA/v/6//v//P/7//v/9v/z/+3/7P/w//L/8//z//P/8//x/+7/7v/u/+7/
8P/u/+v/6P/m/+n/7f/w//D/7f/v//D/7P/v/+7/7f/t/+v/6f/o/+j/6P/o/+j/6P/m
/+b/5v/m/+n/6v/r/+v/6//r/+v/7f/t/+j/6P/p/+f/7f/o/+f/5f/g/+L/4//e/9r/
2v/f/+f/6//x//7/DAAhAEgAcQCOAKMAvQDUANgAwgCVAGAANAAcAAsAAgACAPz/7P/g
/9z/4P/o/+3/7v/u//H/9f/0//D/7f/x//T/9P/w//D/8v/0//X/8f/t//T/+P/2//b/
9v/5//n/+f/1//f/9v/2//X/9P/1//b/+P/5//j/9//3//j/+f/6//r/+P/1//P/8//x
//T/9//8/////f/8//v/+f/3//j/+v/9//r/+f/6//3/AAD+//z//f8CAAMABwAIAAIA
AAD///3//P/8/wAAAgAAAAAAAAACAAUABwAFAAUABwAJAAwAEAANAA0ADQAMAAoACQAK
AAkAEAASABUAGgAcABwAGgAaABsAHgAfACEAHwAfAB4AHAAcABwAHgAeACIAIwAkACYA
JQAiAB8AGgAZABYAFAATABUAGAAbAB4AGQATABAACwAHAAYAAwACAP////////z/+//8
//7/AAD9//r/+P/3//n/+f/6//r/+P/0//X/9P/z//P/8v/x//D/8P/z//H/8P/w//D/
8P/x//H/8f/0//P/8f/t/+7/8P/x//D/8f/x//D/7v/t/+3/7v/x/+7/7v/v//D/7//w
/+//7//u/+7/7v/u//X/8f/p/+r/6v/o/+b/6//u//H/8P/x//L/8P/y//X/8v/u//D/
8f/x/+//8f/w/+z/7v/s/+z/6//r/+z/7//z//L/8v/1//X/9v/1//H/8P/x//P/8//v
//b/9v/5//f/+v/7//r/+//9//7///8AAAIAAgACAAIA/v/9//7//v8FAAYAAgADAAQA
BQAGAAYAAQD+//z/+P/1//D/6v/v//L/8//1//L/8f/t/+7/8f/y//L/8f/z//P/8f/u
/+z/6v/o/+j/6f/p/+n/6v/o/+n/6f/m/+r/7//z//L/8P/u/+z/6//p/+f/5v/m/+j/
6P/o/+j/6f/q/+v/7P/u/+7/7v/t/+3/7f/t/+//7P/m/+X/5f/h/+P/5v/j/9//5P/o
/+P/6P/w/+z/4f/l/+//9/8GABgAKwBKAG0AigCfALkAwACqAIQAWQAyABoACAD5//b/
9v/s/+D/3v/g/+D/4P/f/+b/7v/x//P/9P/2//f/9//6//r/8P/w//b/+v/5//f/8f/u
/+j/6v/s/+7/8//2//f/9P/3//z/AAADAAYAAwAAAP7/+//5//f/9v/2//f/+P/4//b/
9//5//3////8//v//P/7//z//v8AAAEA/v/+////AQAAAP//AAADAAEA/P/3//X/+//9
/wIABAADAAQABgAHAAUABAAHAAgABQAEAAMABAAHAAkABwAHAAQAAwADAAQABQAHAAkA
CgARABUAGwAfACAAHgAdAB4AHgAcABgAFgAXABoAGwAdAB8AIwAmACgAJgAkACQAIgAk
ACMAIgAiACMAIgAhAB4AHQAcABwAHQAbABoAGQAYABQAEQARAA8AEAAQAA4ADgAJAAkA
CQAGAAEAAAAAAAAA/P/4//X/8//1//f/+v/8//j/9P/1//T/9P/1//X/9f/y//L/9f/z
//L/8v/y//L/8//z//P/9v/2//X/8v/0//T/8//w/+//8v/0//X/9//1//b/+f/2//X/
9f/1//P/9P/z//P/8v/t/+r/5//r//D/8f/7/wQA/v/4//n/+P/4//b/9v/2//T/9P/1
//D/7P/u/+//7//z//f/+P/2//v/+v/7//v/9v/2//j/+//4//j/+//7//3//f/6//r/
/f8BAAMAAQACAAAAAQD9/wEAAwADAAUABwAIAAkACgD+/wIADAAKAAgABQAEAAMAAgAG
AAEA/v/8//z/+//4//T/9v/2//T/8//x//H/7v/w/+7/7v/t/+v/7//v/+3/6v/s/+7/
8P/0//b/9f/0//T/8//z//L/7v/r/+v/6v/k/+b/5v/m/+f/6v/r/+3/8P/u/+7/7v/u
/+z/7P/s/+z/6f/o/+f/5f/o/+n/6v/t/+//6v/q/+v/6//r/+z/6//p/+j/4P/X/9b/
3P/k/+X/5//z//v/BAAWAC8ATABvAI4AowCxAMAAuACOAF0APgAoABAA///+/wIA9v/m
/+b/6P/m/+7/9f/w//L/9//3//b/9P/z//P/7v/q/+7/+P/6//j/+f/7//f/9v/6//r/
+v/6//3/+//7//f/+f/4//b/8//w//H/8v/0//X/9v/3//n//P/9//7//v/8//r/+f/6
//n/9//3//n/+f/2//b/9v/1//X/9v/4//v/+//7//3/AQADAAAA/f/9//z/+//9//z/
/P/8//3//f/7//r//f/+/wAAAgAEAAgABgAHAAQAAwAFAAUABgAIAAoACwAMAAwACQAH
AAcABQAMAA4AEQAWABcAFgATABIAFQAYABkAGwAZABsAHAAcABoAGgAcABwAHgAdABwA
HAAhACIAIwAiAB0AGgAYABcAFgAWABYAFgAWABMAEwARAA4ADAAIAAYABgAHAAgABgD8
//j/9f/y//f/+P/6//3/+v/5//n/+P/3//T/9v/2//P/8//y//H/7v/u//H/7//u/+7/
7v/u/+3/7f/t//D/8f/x/+//8v/x//H/7//v//D/8P/v/+//7f/s/+3/6P/o/+n/6v/p
/+7/7//x//L/8v/w/+7/8//w/+v/7//y//D/7P/v//D/7f/q/+n/6P/s//D/9f/0/+3/
7P/q/+f/6v/t/+3/6v/u/+z/7P/r/+X/5P/l/+f/5v/o/+3/7//y//P/8f/y//L/8//y
/+3/8P/w//P/8f/s/+n/5P/h/+b/6v/u//L/8P/w//D/8P/x//P/9//6//n/+P/2//n/
9//0//L/8v/5/wAAAAACAAEAAAAAAAEA/f/+/wQAAgAAAP7//P/8//f/9P/y//X/9//3
//b/9P/0//L/8f/v/+//7P/u/+z/7P/r/+n/6P/n/+T/4P/h/+L/4//m/+r/6//s/+7/
7P/r/+n/5P/m/+n/6//o/+X/4v/f/93/3//f/+D/4v/k/+b/6P/q/+r/6v/q/+r/6P/m
/+T/4f/k/+X/5v/p/+j/4v/h/+H/6//t/+b/2f/V/97/5P/j/+D/4P/g/+H/5//v//P/
AAASAC8AWAB/AJgAqwDDANIAyACcAGkASAAoAAoACQAIAPj/6P/m/+b/5P/k/+T/6f/w
//D/6f/p/+7/7P/v//n/AAD8//j/8P/m/+j/7//x//H/7v/q/+3/7v/v//P/8v/x/+z/
7f/v//D/8P/w//D/8P/x//H/8P/v/+//8P/z//T/9P/y//T/9f/4//n/9//3//n/+f/7
//z//f/9//r/+v/7//3//P/7//z////+//r/9v/1//n/+/8AAAIA///+//7//f/7//r/
/f/+/wEAAgADAAYABQAFAAEA//8BAAEAAgAEAAUABwAJAAoADQANAA8ADwAPAA4ADgAQ
ABYAFgAUABQAFQAYABkAGwAZABsAHAAcAB4AHgAgACAAIgAhACAAIAAkACQAJAAiACAA
HgAdAB0AGwAaABkAGAAWABMAEwARABEAEAANAAwACAAHAAYAAgD7//r/+v/6//z//P/9
/////P/7//v/+v/3//T/9v/2//T/9f/1//X/8v/y//X/8//x//D/7//u/+3/7f/t//D/
8v/z//L/9v/1//X/8//z//L/8v/x//H/8v/0//j/9v/x/+//7f/p/+//8f/0//b/9//2
//X/+//5//X/+v/+//f/8v/0//T/9f/0//X/9v/z//T/9v/y//D/8v/z//P/9P/3//f/
9P/4//b/9v/1//P/9P/3//v/9v/0//X/8//2//f/9f/2//T/9f/0/+//8//y//T/8f/z
//X/9f/3//T/9P/0//T/9P/0//T/9P/u/+3/7v/u//H/8v/y//f/+P/4//n//P/7//z/
9v/y//b/+P/7////AwACAAMABAAHAAgACAAKAAoACgAKAAwACAD+//7//v/+//7/BAAB
AAAAAAAAAP///P/4//f/9v/z//H/8f/x/+7/8P/u/+z/6f/l/+n/6//r/+r/7P/s/+z/
7v/u/+3/7P/s/+//8f/y//D/7f/t/+z/5v/o/+b/5P/j/+b/5//p/+z/6v/q/+r/6v/r
/+z/7f/u/+r/6P/m/+P/5v/n/+j/6//r/+b/5v/n/+//7f/i/93/2//e/+j/7f/o/+D/
3P/f/+H/4f/n//L/BgAfAD4AYQCCAKMAvwDWAN4AzgCjAG4ARgAoAAcA/P8EAAAA8v/q
/+L/2P/c/+H/3v/k/+v/7f/y//L/8f/z//b/9P/y/+7/7P/w//H/7f/t//D/8P/u/+7/
7v/x//P/9f/z//f/+P/4//f/9v/0//T/9f/1//b/9f/1//b/9//4//j/9v/z//P/9f/1
//j/+f/8//3///8AAAEAAQD7//r/+v/7//3//f///wMAAQD+//v/+//9//3/AAAAAAEA
AgAEAAUAAgAAAAIAAgAEAAQABAAGAAgACwAKAAsACQAJAAoADAANAA8AEQASABIAEQAS
ABEAFAAUABUAGAAeAB4AHAAcABsAHAAbABsAHgAhACMAJAAmACYAKAAoACoAKQAoACgA
KwAqACkAJgAlACQAJAAlACEAIAAfAB4AGwAXABYAEwATABIADwAOAAgABwAGAAIAAAAA
AAEAAgACAAAA//////3//f/+//7//P/4//n/+P/2//f/9//3//P/8v/0//H/8//0//X/
9v/z//P/8//2//b/9f/y//T/8//z//H/8f/1//b/9v/3//X/9v/5//b/8//z//P/8f/y
//H/8f/w/+//7v/t//P/9f/x//b/+v/z/+7/8P/w/+7/7P/s/+z/6//s/+7/6v/s//L/
9//7//j/+f/3//L/9v/0//T/8//v/+7/7//x/+z/7P/v/+//8f/x/+7/7v/x//P/8//v
//b/9v/5//f/8v/v/+r/5//q/+z/7v/w//D/8P/w//D/7//x//X/+P/7//z//P8BAAMA
AgACAAQAAAAAAPn/9P/1//T/9P/1/wEACAAGAAUABAADAAIAAgD9//r/+P/1//P/7//q
/+j/5v/i/9//5P/n/+f/7P/t/+7/7v/t/+z/6//o/+T/4f/g/9//4P/g/9//3v/e/+H/
4//k/+L/4//n/+r/6P/p/+j/5//n/+T/4f/f/97/3v/e/97/3v/f/+D/4f/i/+P/5P/l
/+X/5v/n/+j/6//k/9j/0f/L/+P/7f/m/9//3f/Y/9j/2//Y/9j/3P/f/+f/8f/z//b/
CgArAEQAVwBwAJMArQCwAKIAhABVACwAEAD+//P/8P/u/+T/2P/W/9z/3v/U/8//1P/S
/9H/1//c/9r/1f/b/+r/6P/e/+L/8P/w/+3/8//5//r/8v/t/+r/5//n/+P/4f/b/9v/
3//i/+T/5v/p/+z/8P/z/+//7f/s/+z/6v/q/+n/5v/l/+X/5//n/+T/4//k/+P/5//q
/+3/7//s/+z/7f/v//H/8f/z//f/9f/y/+//7//z//P/9v/2//H/7v/s/+n/6v/s//L/
9v/2//b/9v/4//v//f/7//v/+P/3//f/+P/6//v//P/8/wAAAQAEAAUABQAEAAQABgAI
AAgABgAGAAgACgAKAAsADQAPABAAEAAQABAAEgASABMAEwATABQAFQAUABMAEAANAAoA
CAAHAAcACAAJAAoABgADAAMAAQD+//z/+P/2//P/8//z//D/7f/s/+z/7P/t/+z/7P/t
/+3/7f/u/+7/6//o/+r/6v/k/+P/4f/f/+D/4P/j/+H/4P/g/+D/4P/g/+H/4v/m/+P/
4f/d/97/4f/h/9//3//e/97/3f/d/93/3v/h/97/4P/h/+L/4f/i/+H/4f/g/9z/2P/U
/9f/3f/d/+b/7v/p/+T/5v/m/+b/5P/k/+T/4v/i/+P/3v/Z/9r/2v/Z/9z/4f/j/+L/
5v/k/+T/4//i/+L/5P/n/+H/4P/i/+H/3v/b/9X/0v/X/93/4f/h/+b/5v/p/+f/6v/r
/+r/6//p/+j/5//m/+n/7P/v//L/7P/r/+z/7P/t/+7/7v/z/+3/8v/y//L/8v/y//X/
8f/v/+7/6f/n/+P/3v/b/9r/1//V/9f/2f/Y/9z/3f/e/97/3f/e/93/2v/W/9X/1P/T
/9T/0v/R/9D/0P/S/9P/0//Q/9H/1f/Y/9b/1v/U/9L/0f/R/9H/0v/U/9L/0v/S/9L/
1P/U/9T/1P/S/9L/0v/R/9P/0//T/9X/1v/S/9P/1f/T/9H/yP/F/8f/yP/I/8f/xv/I
/9D/0f/V/9//5//2/woAHwA2AFEAcgCJAJUAmgCGAGAAOQAYAAAA7P/f/9z/2P/M/8T/
xP/K/8r/yP/L/9D/1v/Z/93/3P/W/9P/2f/e/9r/1P/S/9r/4P/f/9v/2f/U/9L/1P/W
/9j/3f/c/9v/1v/X/9v/3P/c/9z/3v/e/9//3//d/9v/2v/a/9z/3v/f/97/2//b/93/
3f/c/9v/3P/b/97/4P/i/+P/4P/g/+H/4//g/9//4P/j/+P/4P/d/93/3f/d/+D/4P/d
/9z/3P/b/9z/3v/k/+j/6v/q/+r/7P/r/+3/6//r/+r/6f/p/+r/7P/v//L/9P/z//H/
8f/v//L/8v/z//b//P/8//r/+v/7//7///8BAAAAAQABAAAAAgACAAQABAADAAEA///+
/wIAAgACAAAAAAD+//3//f/6//r/+v/6//j/9f/1//P/8P/u/+r/6P/o/+n/6v/o/+D/
3v/d/9z/3//e/97/3//c/9v/2//a/9z/3P/h/+T/3v/b/9f/0//U/9T/1//V/9L/0v/S
/9L/0v/T/9T/2P/a/9n/1v/Y/9b/1f/S/9H/1f/W/9b/1//U/9T/1v/S/9L/0//U/9P/
1f/V/9b/1v/R/87/y//P/87/yf/N/9D/zP/I/8v/zP/L/8j/x//G/8f/yv/O/8z/xf/G
/8b/xf/K/8//0f/Q/9P/0P/P/83/yv/K/8z/z//P/9D/1P/V/9T/0//P/87/z//R/9H/
zf/U/9T/1//V/9P/0//R/9H/1P/Y/9z/4P/e/97/3v/e/9n/2f/b/9T/2P/W/9b/1v/W
/9j/0//Q/87/z//P/83/yv/I/8j/xv/F/8X/xf/C/8T/xv/G/8X/w//E/8P/wP+8/73/
vv+//8L/wP+//77/vv++/7//v/+8/7r/vf+//7z/vv+8/7r/uf+4/7f/t/+4/7j/uP+4
/7j/uP+4/7j/uP+5/7r/u/+7/7n/t/+1/7X/t/+y/7L/s/+9/7n/qv+r/7P/sP+s/7H/
sP+s/6z/q/+n/6//w//S/9r/7f8OADEATgBnAHsAigCQAHwATQAgAAgA7v/T/8r/yv/E
/7L/qP+s/67/rv+v/7D/tP+x/63/sP+2/7n/uf+8/7z/tv+4/7j/tP+1/7f/tf+4/77/
vf+8/7v/vf+6/7n/tP+1/7n/uv+6/7r/uv+6/7v/u/+4/7f/t/+4/7r/vP+9/7z/vv+/
/8L/w//C/8H/wv/B/8H/wv/D/8P/wP/A/8H/w//F/8X/x//L/83/yv/H/8f/yf/J/8z/
zP/L/8z/zv/P/87/zv/S/9T/0//S/9H/0v/W/9n/2P/Z/9r/2//d/+D/3//f/9//3v/h
/+H/4//j/+b/5v/n/+r/7P/s/+r/6v/s//D/8v/1//L/8//z//L/9f/2//n/+v/8//v/
+v/6/wEAAgADAAIAAQD+//z/+//9//7///8AAP3/+f/4//X/9P/0//L/8v/v/+//7//s
/+n/6v/s/+7/7f/q/+j/5//m/+X/5f/k/+X/4v/k/+T/4//l/+b/5//m/+b/6f/n/+j/
6P/o/+j/6f/p/+n/7P/u/+3/6v/s/+v/6//p/+n/7P/u/+//8f/v//D/8//w//P/9f/3
//f//f///wIABAADAAIAAQAHAAcAAwAIAAwACQAGAAoADAAKAAgACAAIAAYACAALAAgA
BwAKAAwADQAMAA8ADwAMAA4ADAAMAAsACgAKAAwADwAMAAwADwAPAA8ADwAMAAwADQAP
AA8ACwANAAwADgALAA4ADwAOAA8ADgAOAA4ADgASABQAFgAYABUAFQAXABgAGwAeACAA
JwAjACAAIgAiACIAIgAiACIAIgAkAB8AHAAaABsAGwAZABYAGAAYABYAFQAXABcAFAAW
ABYAFgAVABMAFwAXABUAEgAUABQAFAAWABcAFwAXABgAFgAXABcAFAAXABsAHgAcABoA
GAAWABUAGAAbAB8AJAAgAB4AHAAaABwAHAAcABwAHAAcABwAGwAZABkAGQAbAB0AGgAc
AB8AGQAZABoAGwAXABQAEgATABQAFAAQAA0ADwAXACEAKgAyAEMAZACLAKwAywDpAAIB
EAH+AM8AnAB2AFIANQAwADIAKAAcABYAEAAKAA4AEQAOABAAFwAZAB4AIAAdAB8AIAAa
ABoAIAAgABwAHQAhAB8AHgAiACAAIAAgACMAIwAjAB8AIQAhACIAIgAiACAAIAAhACEA
IgAhACEAIgAgACAAHwAcAB8AIQAlACcAJgAlACYAJQAkACQAJAAjACMAJAAmACkAKAAn
ACgAKwArACgAJQAlACkAKQAsACwAKAAoACkAKQAmACYAKgAsACoAKgAqACwALQAvAC0A
LQAvADEANAA4ADcANwA3ADYANwA3ADkAOQA7ADoAOgA8AD8APgA7ADoAPQBAAEEAQwBD
AEUARgBGAEQARABGAEYARABDAEIAQgBEAEQARABCAEEAPgA8ADsAOgA6ADoAOgA2ADMA
MwAxADEAMAAtACwAKAAnACYAIgAdABwAHAAcABkAFgAUABMAEQARABIAEgASABAAEwAU
ABEAEQAQAA8ADgAOABEADwANAAwACwAKAAoACwAMABAAEAAPAAwADgANAA0ACwALAA0A
DgAOAA8ADQAOABEADgAOAA8AEAAPAA8ADwAQABAAEAAOAAwAEQAPAAsAEAAUABAADAAP
ABAAEAAOAA4ADgAQABIAFQASAA0ADgAOAA0AEAATABMAEAASAA4ADAAJAAYABgAIAAsA
CgAMABEAEwASABEADQAMAA0ADwAPAAsAEAAQABMAEQASABMAEgATABUAFgAXABgAGwAc
AB0AHgAdAB8AIwAmACIAIAAdAB8AHQAcAB8AIAAhACIAIwAdABkAFgASABEADgAKAAgA
CAAGAAUABwAHAAQABgAFAAQAAgD//wEAAQD///z//v/+//7/AAD///3/+//6//j/+f/5
//b/9f/3//j/9P/y//D/7v/t//D/8//3//z/+//6//n/+P/6//r/+v/6//n/+P/3//X/
9P/z//L/8//2//L/8//1//X/8//y//P/8//w//D/7//u/+r/7P/v//P/+/8HABIAJABB
AGIAgwCkAMUA1wDUAL4AlABlADwAGgAEAP3//v/6/+7/5P/g/+L/5v/m/+f/7P/w//X/
+f/6//r/+f/5//j/+v/6//z/+v/4//n//f/9//z/+v/8//z//P/////////7//3/AgAE
AAUABgADAAIAAgABAAAA/////wAAAwAEAAQAAgD/////AQABAAMAAwAFAAUAAwAEAAUA
BQAEAAQABQAHAAYABQAGAAkACgAIAAYABwAIAAcACQAIAAgACAAJAAkABgAGAAoADAAO
AA4ADgAQABAAEQAOAA0ADgAPABEAFAASABEAEAAOABEAEwAXABkAGwAaABoAHAAhACIA
IQAiACEAIgAhACEAHwAhACIAIgAjACQAJwAoACYAJQAkACQAJwAmACUAIgAhAB4AHAAb
ABkAGAAXABYAFAARABEADwAOAA4ADAAMAAYABQAEAAAA/f/+/wAAAgD///z/+v/5//f/
9//4//j/+f/2//j/+P/0//P/8f/v/+//8P/0//P/9P/0//T/9P/x//H/8f/0//L/8f/u
//D/8//z//H/8f/0//T/8//z//H/8v/1//L/8//z//P/8f/z//P/9P/0//L/8P/u//P/
8//v//T/+P/1//L/9v/4//b/9P/0//T/8//0//b/8v/v//L/9P/1//b/+f/5//b/+P/2
//b/9f/z//T/9//7//r/+v/9//3/AAABAP//AAADAAUABQABAAMAAgAEAAEABQAEAAQA
BAAEAAQABgABAP7//P/4//f/9P/w//P/9P/z//P/8//z//D/8v/0//T/8//x//H/8f/v
/+z/7v/u/+7/8P/u/+3/7P/s/+z/7f/t/+r/6f/r/+z/6P/q/+j/5v/l/+P/4//k/+b/
5//o/+n/6v/o/+b/5P/i/+X/5v/n/+f/4v/d/9j/1f/b/9z/4v/p/wEA6f/y/+//8f/o
/97/2f/g/9L/2v/l/+//7f/7/wAAEgAhAEQAYwCCAI0ApwC2ALAAgABZADgAGgD8////
/P/2/+T/3P/Q/9j/3v/i/9n/3v/k/+3/6f/2//L/6//n//L/7v/0//T/8v/u//H/6//t
/+r/9P/y//L/8v/1//L/8f/s/+3/8v/0//X/9v/3//j/+v/7//T/7//r/+j/6v/s/+3/
7P/t/+3/7//v//H/8f/z//P/8f/y//P/8//x//L/9P/3//n/+f/7/////f/6//f/9//3
//f/+v/6//r//P///wEA/v/8//7//v8AAAIABAAIAAYABQAAAP3//v///wEABAAGAAcA
CAAIAAgABwAIAAcACgAKAAsADgAUABQAEgASABAAEAAOAA0ADwATABYAGAAUABIAEgAQ
ABMAEwATABQAGgAaABoAGAARAAoABAD//wIABAAGAAgABAABAAEA//////7/+//6//j/
+f/6//j/8//y//L/8v/x/+7/7P/r/+v/6//s/+z/7f/s//D/8v/t/+3/7P/r/+z/7P/v
/+3/7v/u/+7/7v/r/+n/5//o/+b/4//e/97/4f/j/+P/5f/l/+T/4v/h/+X/6P/t/+z/
6v/p/+j/5f/n/+f/6P/o/+X/4v/f/+P/5f/h/+b/6v/m/+L/5f/m/+f/5v/n/+j/5v/o
/+v/6P/j/+T/5P/j/+f/6//s/+r/8f/w//H/8f/s/+z/7v/x/+//8P/0//X/9P/z/+//
7v/w//P/9P/x//j/+v//////+v/3//L/7//t/+7/7//w/+7/7P/q/+j/4//j/+X/5v/t
//L/9v///xEAIAAwAEIAVABoAHUAhABtAFYAQAArABEA9P/Z/77/uf+0/67/qv+i/6b/
rP+o/w==
         </WaveFormData>
      </LeadData>
      <LeadData>
         <LeadByteCountTotal>10000</LeadByteCountTotal>
         <LeadTimeOffset>0</LeadTimeOffset>
         <LeadSampleCountTotal>5000</LeadSampleCountTotal>
         <LeadAmplitudeUnitsPerBit>4.88</LeadAmplitudeUnitsPerBit>
         <LeadAmplitudeUnits>��V</LeadAmplitudeUnits>
         <LeadHighLimit>2147483647</LeadHighLimit>
         <LeadLowLimit>268435456</LeadLowLimit>
         <LeadID>II</LeadID>
         <LeadOffsetFirstSample>0</LeadOffsetFirstSample>
         <FirstSampleBaseline>0</FirstSampleBaseline>
         <LeadSampleSize>2</LeadSampleSize>
         <LeadOff>FALSE</LeadOff>
         <BaselineSway>FALSE</BaselineSway>
         <ExcessiveACNoise>FALSE</ExcessiveACNoise>
         <MuscleNoise>TRUE</MuscleNoise>
         <LeadDataCRC32>1617318118</LeadDataCRC32>
         <WaveFormData>
zP/M/8z/zP/U/9z/5P/s//7/EAAiADQANAA0ADQANAAwACwAKAAkAB0AGAATAA4ABQD+
//f/8P/q/+T/3v/Y/9r/2v/a/9r/1//W/9X/1P/T/9L/0f/Q/9D/0P/Q/9D/zv/M/8r/
yP/M/87/0P/S/9D/0P/Q/9D/0v/S/9L/0v/S/9L/0v/S/9D/zv/M/8r/zf/O/8//0P/W
/9r/3v/i/9//3P/Z/9b/1P/S/9D/zv/K/8j/xv/E/8b/xv/G/8b/yf/M/8//0v/P/87/
zf/M/8//0P/R/9L/z//O/83/zP/P/9D/0f/S/9f/2v/d/+D/3//e/93/3P/e/+D/4v/k
/+b/5v/m/+b/5f/k/+P/4v/l/+j/6//u/+//8P/x//L/8v/y//L/8v/w/+7/7P/q/+f/
5v/l/+T/5//q/+3/8P/u/+z/6v/o/+b/5P/i/+D/3f/c/9v/2v/W/9T/0v/Q/9H/0v/T
/9T/0//S/9H/0P/P/87/zf/M/8z/zP/M/8z/zP/M/8z/zP/I/8b/xP/C/8P/xP/F/8b/
yP/K/8z/zv/O/87/zv/O/83/zP/L/8r/zP/M/8z/zP/K/8j/xv/E/8j/yv/M/87/0P/Q
/9D/0P/N/8z/y//K/8v/zP/N/87/zP/M/8z/zP/K/8r/yv/K/8r/yv/K/8r/y//M/83/
zv/R/9L/0//U/9H/0P/P/87/0f/U/9f/2v/Z/9j/1//W/9X/1P/T/9L/1v/a/97/4v/k
/+b/6P/q/+r/6v/q/+r/5//m/+X/5P/h/97/2//Y/9r/3P/c/93/3//f/93/3v/Z/9L/
zf/I/8X/xf/I/8T/wf/A/8D/wP/C/8P/xv/J/8f/xf/E/8P/wP/B/77/vf+9/77/wP/B
/8D/vv++/7//v/+//7//v/+8/7n/uP+4/7v/u/+7/7v/vf+9/77/vv/A/8D/wP+//73/
vf+7/73/vf+8/7v/uv+4/7r/vf+//8n/w/+9/8H/wf+5/7n/vP++/7//wf/F/8f/0f/e
/+f/9f8JACIALwAxAC0AIAAXABgAFgASABEAEgANAAYABwAAAPP/4//Z/9f/2v/V/87/
z//N/8n/y//O/8r/xv/I/8r/xv/H/83/y//D/8D/wf/D/8H/wv/D/8P/xf/F/8X/xP/E
/8T/xv/G/8T/wf/E/8P/vv++/8D/wv/D/8X/xv/G/8j/yf/J/8n/w//F/8b/yP/H/8b/
xv/F/8L/wv/C/8P/yP/I/8v/zf/M/8n/yP/H/8f/yP/L/87/zf/M/8j/xf/O/9T/1v/a
/9v/2v/Z/9n/2f/a/9r/2v/c/93/4P/i/+L/5P/j/+L/4P/g/+L/5v/q/+r/6v/s/+z/
6//o/+v/6//t/+3/6//q/+r/6//r/+3/7f/t/+//7f/r/+n/6f/q/+v/6//q/+b/4v/g
/93/3P/c/9//3//f/+H/5P/m/+H/3f/b/9r/1f/T/9L/0f/O/8z/zf/R/9P/0P/P/87/
0P/Q/9H/0f/N/8v/yv/I/8j/yP/I/8j/yf/K/8z/zf/Q/8//z//Q/8//zP/L/8z/0f/P
/87/zv/M/8z/y//L/87/zv/O/8//0//R/9L/0v/Q/83/zv/O/8//z//P/87/0P/P/8//
z//U/9T/1P/W/9P/z//O/83/z//N/8//0P/S/9L/z//T/9H/0P/Q/9D/z//Q/9D/z//L
/8n/yP/I/8n/yv/P/9D/zv/V/9r/2//Z/9n/2f/Z/9f/2P/Z/9n/2//b/9v/2v/a/9j/
1v/W/9v/4v/l/+f/6P/q/+v/6f/l/+T/4//i/+f/6P/o/+n/7v/s/+n/6P/n/+b/4//h
/9//3f/Y/9j/1v/S/9L/0P/P/8//0P/M/8v/yv/L/8z/zP/L/83/zf/M/8v/yf/H/8X/
xf/F/8X/xP/E/8j/yf/J/8j/xv/H/8f/x//F/8X/xP/B/73/vP++/73/v//B/8P/xf/D
/8L/wf/A/8H/wf/C/8P/w//F/8b/xv/F/8T/v/++/8P/xf/F/8n/x/+//7//wf+9/77/
xP/J/83/x//F/8//3P/n//f/DQAkADUAOwA7ACwAHQAWABQAEgAXABoAFwASAA8ACAD7
/+//5//l/+b/3//Y/9n/3f/b/9H/0P/U/9L/zP/K/8z/zf/N/83/y//G/8n/zf/O/9D/
0v/T/9H/z//N/8r/yP/I/8r/yv/L/8v/0f/T/83/zP/N/87/zP/N/83/zP/K/8v/y//L
/8v/z//S/9b/1v/W/9f/1//U/9T/1P/V/9f/1v/Y/9n/2f/X/9f/1//Y/9r/3v/i/+L/
4v/f/93/4f/k/+P/5P/n/+b/5f/l/+j/6v/r/+z/7f/t/+//8P/y//b/9//4//X/9P/1
//j//f/+////AgADAAMAAQAFAAUABwAHAAUABAAEAAUABQADAAMAAwAFAAcABwAHAAkA
CgAJAAcABAAAAPz/+v/3//f/+v8AAAMA/f/7//r/+P/0//H/8P/w/+z/6//r/+v/6v/o
/+n/7f/v/+z/6//q/+r/6v/r/+v/5//l/+T/4v/l/+b/5//o/+b/5v/n/+f/6P/n/+f/
6P/o/+b/5v/o/+v/6f/o/+j/6P/o/+f/5//o/+j/6P/p/+v/5//m/+T/5v/l/+j/6v/q
/+n/6P/m/+n/6f/q/+v/6//o/+X/5P/k/+P/5f/n/+r/6f/s/+7/7f/s/+j/6//r/+r/
6v/q/+r/6v/p/+f/6P/n/+f/6P/m/+b/6v/q/+r/8f/2//f/9v/1//T/8//x//L/8//z
//f/+f/7//z/+v/4//b/9v/6/wAAAgADAAUABgAGAAMA///+//3//P8MAAgAAAAAAAAA
AAAAAPv/+f/3//X/8f/w/+3/6P/p/+r/7P/v//D/7P/r/+r/7P/s/+v/6f/o/+f/5f/j
/+P/4//j/+X/4//j/+L/4v/k/+X/5f/k/+X/5//o/+n/6P/n/+X/4f/f/97/4P/f/9//
3//f/9//4f/i/+P/5P/i/+H/4f/h/9//4f/i/+L/4v/i/97/3v/Z/9v/3//b/9v/5f/p
/+X/4//m/+b/4f/n/+f/7f///wwAEQAfADsAVABlAG0AYwBWAE0ATABMAEoASwBCAD8A
QAA9ADIAJwAbABEACwAAAPf/9v/1//P/9f/7//r/9v/2//j/8v/s/+3/7f/p/+n/7P/r
/+X/5f/m/+f/5//o/+n/6v/q/+3/8P/1//j/9v/z//b/9f/v/+7/7//w/+7/7//v/+7/
8v/1//f/+f/z//X/9v/4//b/9v/3//f/9v/4//r//f/8//r/+//7//r/9//2//X/9//6
////BAAEAAQAAQD//wEABAADAAQABgAGAAYABwAHAAgACAAIAAUAAwADAAIABgAKAAsA
DAATABgAHwAoACkAKAAnACgAJgAlACIAJQAnACkAKQAnACcAKAAqACsAKQApACkAKwAt
ACsAKQApACkAKQAoACYAJwAkACMAIQAeAB4AIQAhABwAGwAbABoAGgAXABYAFgAQAA8A
DwAPAA4ADAANABEADwAKAAcABAAHAAgACgALAAkABwAGAAQABQAGAAcACAAIAAgACQAJ
AAsACQAIAAgADAAKAAoADAAOAAsACQAIAAkACgAKAAsADgAOAA4ADwAQAA0ADQAMAA0A
CwANAA4ADAALAAoACAAFAAMAAgABAAgADAAQABYAEQANAAwACwANAAsADQAOAAsACgAG
AAkACAAGAAUABAAHAAoADAANAA0ADQAOABAAFAAWABwAHgAYAB0AIAAfAB4AHQAcABsA
HAAeACAAIQAkACUAJgAmACgAKAAoACoAKgAsACoAJwAfACIAKgApACQAIgAgAB4AHAAa
ABkAGAAXABQAFAASAA4ADgAMAAsACwANAAgABgAEAAQABAADAAEAAgADAAMAAwAEAAUA
BgAJAAUABQAEAAQAAwADAAIAAAD+/////////wEAAQAAAP3//v8AAAUABwAEAAMAAgAB
AAEAAAD///7//f/7//r/+f/5//3/AAACAAUABgADAAQAAQABAP///f/9//3/9//x/+3/
8v/4//f/9//9/wcADQAYACUANQBNAGQAbwB1AHMAYgBVAFAATABMAE8ATABFAEoASQA+
ADUAJwAZABkAFgALAAgACQALAAsADQAIAP7/+P/4//r/AAADAP3//f8BAP7///8BAAEA
AgADAAMAAQABAAEAAAD8//j/9v/y//X/9f/7//3//P/+/wIABgADAAMAAgAAAAIAAwAD
AAMA/v//////AAD///7//v/9//3//v///wEABgAGAAkACwALAAkACQAJAAcABgAHAAgA
BwAGAAIA//8FAAoACwAOABQAFAAUABUAFwAYABgAGAAbABsAHQAeABwAHgAdABwAGwAa
ABsAHgAkACYAKAAsAC0ALQArAC8ALwAxADEALwAwADAAMQAxADAALwAuAC8ALwAtACsA
KwAxADMANAA0ADEALgAtACsAKgAqAC0ALQApACcAJgAkACIAHwAeAB4AGwAbABwAHQAY
ABQAEwAVABoAGAAYABgAFgAWABcAFwAWABUAFQAUABQAFAAUABQAFAAUABUAFQAUABEA
DwAOABEAEAARABQAFwAVABQAFAAVABYAFgAXABoAGgAaABsAGQATABAADAANAA0AEQAU
ABMAEwATABIAFQAVABYAFwAaABoAGgAcABcAEwASABEAEQAPABEAEgATABQAEgAXABYA
FAATABIAFgAYABkAGQAVABMAEgASAA8ADAANAAoACQARABcAGQAZABkAGQAZABkAGgAb
ABsAGQAZABkAGAAYABYAFAAUABoAIAAiACMAJAAmACcAJQAmACgAKgAsACsAKgAoACcA
JwAgACMAKQAwADMANgA3ADYANQAzADMAMwAxADAALQAsACsAKgAlACEAHQAZABoAHgAg
ACAAHgAcABsAGwAgABwAGwAaABcAFgAUABEAEAAPAA0ACwALAAsACwANAA8AEQASABQA
EwATABIAEAAPAA8ADgANAA8ADwAOAAsACQAIAAoACQAMAA0ADgAPABIAEgASABIADwAN
AAwACwAMAA8AEQASABEAEAALAAoADwAPAAsACwANABMAFQAXABUAFAAUABUAFwAfACEA
JwAwAD0AUwBtAIIAjQCPAIkAgAB3AG4AbABoAGUAZABfAFgAVwBSAE0AQQA1AC8ALAAp
ACIAHQAhACUAIwAgACYAKgAmACIAIgAhAB0AHQAdABwAHQAXABUAFgAXABcAGAAZABoA
GgAaABoAHAAcABsAGQAdAB0AGAAYABoAHAAdAB8AIAAgACIAIwAjACMAHQAfACAAIgAl
ACYAKAApACgAKAAoACkAKQAoACoAKwAsACsALAAtAC4ALgAwADIAMgAyAC8ALQAxADQA
MwA0ADoAOgA6ADsAOgA6ADkAOAA5ADkAOwA8AEAARABFAEYARwBIAEsAUABQAE4ATABM
AFAAUQBQAFUAVQBXAFcAVQBVAFYAWABZAFkAWQBZAFsAWwBZAFcAVwBZAFkAWABWAFcA
VgBXAFcAUgBQAFEATwBMAEsASwBKAEgARQBEAEQAPQA7ADoAOQAzAC4ALAAtADEALgAt
ACwAKwAqACoAKQAlACMAIgAgACMAJAAlACYAJQAkACQAIwAiAB8AHQAcAB8AHgAfACIA
JgAlACUAJgAkACQAIwAjACEAIAAfAB8AJQAjACQAJAAgAB0AHgAeACIAIwAkACQAJgAl
ACUAJQAnACYAJQAmACIAHwAfAB8AHwAdAB8AIAAeAB4AGwAfACEAIAAgACAAHwAgACAA
HwAdABsAGgAaAB0AHgAjACQAHgAhACIAHwAfAB8AHwAfABwAGgAYABUAFgAXABgAGAAb
ABoAGQAaABkAHAAbABkAGwAcABwAGQAaABoAGgAaABwAHAAbABsAIgAeACQALQAqACcA
JAAfACAAIwAlACkAKgArACwALgAwAC0AKwApACkAJwAnACgAJwAgAB4AHgAeAB4AHgAd
ABwAGwAZABoAGQAWABEADgAMAAsADQAIAAYABAABAAAA/v/7////AQACAAMAAQABAAEA
AwD//////v/+//7//f/7//j/+P/5//n/+f/5//n/+P/1//f/+P/8//3//P/7//r/+f/3
//b/9f/0//L/8f/x//H/8v/1//f/+P/6//r/9v/2//X/8//v/+v/6//x//v////3//b/
+v/5//X/8f/x//f/BAAPABsALQBEAFUAYwBpAF4ASQBAAD4AQABDAEAAOQA4ADkANAAr
ABsADQAHAAIA/f/8//n/9//5//v/+P/4//b/9P/4//z/+f/5//P/6//u//H/7//t/+7/
7//v//L/8//0//T/8//y//P/8v/x/+//8//z/+//7v/v//D/8//1//b/9v/0//P/8f/v
/+7/8f/z//b/9v/2//f/9//y//L/8v/z//b/9v/5//v/+f/3//f/9//2//b/+P/6//v/
/P/6//n/+v/8//r/+v///wAAAQADAAUABgAGAAYABAADAAQABAAHAAoACgAKAAsADAAP
ABQAFAAUABQAFgAVABUAEwAXABUAFwAXABUAFwAYABoAGwAbABsAGwAdAB0AGwAZABkA
GwAbABoAGAAVABIAEQAPAA8AEAAUABUAEAANAAsACAAIAAUABAAEAP3/+//6//n/9v/0
//X/+f/5//b/9f/0//T/9P/1//X/9P/z//P/8v/w//D/8P/w/+3/7P/s/+v/7v/t/+3/
7v/y//D/8P/y//X/8//y//L/7//u/+z/6//u/+7/7v/v//T/8f/x//D/7f/r/+3/7v/t
/+3/7f/s/+7/7f/t/+3/7f/s/+v/7P/r/+n/6v/r/+n/5//p/+r/6P/m/+H/4//m/+j/
6//u/+z/7P/r/+n/6f/n/+b/5v/j/+L/5f/k/93/4f/j/+H/4//j/+P/4//l/+b/5//n
/+n/6f/p/+j/5v/k/+L/4v/j/+j/6f/p/+v/7P/s/+n/6//s/+3/7v/z//T/9P/1//f/
8P/z//n/9v/z//D/6//r/+v/6v/r//H/9f/4//X/9P/z//L/7P/p/+b/4//d/9z/2f/U
/9L/0P/P/8//1P/S/9P/1P/W/9b/1f/T/9D/z//N/8v/zf/N/83/z//M/8v/yf/I/8v/
y//K/8j/yf/L/8z/zf/M/8v/yf/F/8H/wP/C/8H/xP/F/8b/x//K/8r/yv/K/8j/x//H
/8f/wv/D/8P/wv++/7r/sv+u/8H/y//R/83/xf+9/7//xf/F/8T/xv/D/8H/w//H/8//
3P/n//H//f8SADMARQA7ACwAJwAmACIAJAAnACIAHQAeABcAAgDz/+n/4//d/9b/0f/O
/8n/xf/F/8P/vv/E/9L/0v/C/7r/xf/L/8P/v//E/8H/wf/A/8D/wP+//7z/uf+2/7L/
tv+4/7z/vv/A/7//xP/F/7//vv+//8D/vv+//7//vv+9/73/vP+7/7f/uf+6/7z/v//A
/8L/w//A/8D/wP/B/8T/xP/H/8n/x//F/8X/xf/D/8L/w//E/8b/xv/D/8H/xP/I/8j/
yv/O/87/zv/P/8//0P/Q/9D/0P/P/9D/0P/S/9b/1//Y/9v/3P/f/+T/5f/k/+P/5P/j
/+P/4f/l/+X/5//n/+X/5f/m/+j/6f/q/+v/7P/v//D/7//u/+//7//t/+r/5v/j/+D/
3//d/9z/3v/j/+X/3//d/9z/2v/a/9f/1v/W/9L/0f/R/9H/y//I/8j/y//N/8r/yf/I
/8n/yv/M/83/y//J/8j/xv/E/8T/xP/E/8b/xv/H/8f/yf/H/8b/xv/I/8b/xv/I/8j/
xf/D/8L/xP/E/8P/w//D/8L/wf/B/8f/xf/G/8b/xf/D/8X/xv/F/8X/xf/E/8L/v/+9
/7v/w//G/8n/zv/K/8X/w//B/8T/w//G/8j/x//G/8L/xf/D/8D/vv+8/7//wv/E/8X/
xP/D/8P/xP/D/8L/xf/E/8P/yf/N/83/yP/F/8L/v//C/8b/yv/N/8//0f/T/9T/1P/S
/9D/0P/T/9j/2f/Z/9n/2v/a/9f/1P/U/9T/1P/Y/9j/1//X/9z/2P/X/9b/1f/U/9T/
0//S/9H/yv/I/8T/vv+6/7j/t/+3/7z/uP+3/7b/t/+4/7j/t/+3/7f/tv+1/7P/sf+v
/6//rf+t/6z/rP+t/63/rP+q/6z/rf+t/63/rf+t/6z/qf+p/6r/rv+v/6z/q/+q/6n/
qv+q/6r/qv+q/6n/qf+p/6r/rf+v/7D/r/+u/6n/qP+l/6P/of+d/5//pf+l/6f/q/+w
/7D/sf+x/7X/vf/F/87/2f/p////HgAtACkAIQAUAAkACAAMAA4ADQAEAP//AAD3/+r/
3//X/9H/y//C/7//wP+//73/u/+3/7L/sv+4/7T/qv+s/7X/u/+3/7H/rP+n/6f/qP+q
/6z/rf+t/63/rf+s/6n/qP+p/6j/qv+p/67/r/+u/67/sP+y/7L/s/+z/7L/sP+x/7H/
sf+s/63/rf+u/7H/sv+0/7X/sP+w/7D/sf+0/7T/t/+5/7n/t/+3/7f/s/+y/7P/tP+2
/7b/s/+x/7n/vv+//8L/xP/E/8T/xf/F/8b/xv/G/8X/xf/H/8j/y//O/87/zv/L/8r/
y//O/9P/1P/V/9j/2//d/93/4//h/+P/4//h/+D/4P/h/+H/4P/f/97/3//g/9//3v/f
/+D/4f/h/+D/4f/e/93/2//Y/9j/2//b/9X/0//S/9D/z//N/83/zv/K/8n/yf/J/8X/
wv/C/8X/yf/G/8X/xP/B/8D/wP+//8L/w//F/8b/xf/E/8P/wv/A/8D/wf/B/7//vf+8
/7z/v/++/7//wv/H/8X/xP/E/8P/wv/A/7//wv/C/8L/w//F/8H/wP++/7//vf+//8D/
wf/B/8H/wP+8/7n/t/+1/7r/uv+6/7z/u/+5/7r/u/+5/7X/tf+0/7X/tv+0/7n/tv+0
/7P/sv+1/7j/uv+7/7r/uf+5/7r/uv+6/77/vv++/8X/yv/L/8j/x//G/8X/xf/G/8f/
x//K/8v/zP/M/83/zP/L/8z/zf/S/9P/0//R/9L/0v/P/8j/zP/O/8j/zP/L/8r/yf/I
/8T/wf++/7v/uv+8/7z/uv+2/7L/r/+t/7L/sP+x/7L/sP+w/6//rf+r/6v/qv+p/6z/
rf+u/7H/rP+r/6n/qP+r/6v/qv+o/6j/qf+p/6n/p/+n/6b/o/+k/6T/p/+n/6X/pf+l
/6X/pv+m/6b/pv+n/6f/qP+p/6P/o/+i/6D/of+i/5//oP+j/6H/nf+j/6f/n/+f/6f/
qf+m/6b/o/+d/6H/q/+3/77/xf/X/+v//P8PABsAEwAKAAUA/v/+/wgABwD8//X/7v/t
/+b/2//N/8P/wf++/7X/rv+p/6X/pf+r/7D/sP+w/67/qv+o/6f/pf+l/6X/pP+n/6f/
pf+m/6f/p/+l/6P/of+e/6D/ov+m/6j/pv+j/6b/pf+i/6L/pP+m/6f/qf+q/6r/q/+t
/67/r/+s/6//sf+0/7L/sP+v/63/q/+s/63/r/+z/7T/uP+7/7n/t/+3/7f/uf+6/73/
wP/C/8L/v/+9/8D/xP/E/8b/yP/I/8j/yf/M/87/z//Q/9L/0//W/9j/1//a/9r/2v/b
/9z/3//k/+T/5P/k/+b/5//n/+X/6f/r/+//8f/x/+7/7v/v/+//8P/x//L/9f/2//X/
9P/1//n/+//8//z//v/8//z/+//4//j/+//7//r/+f/5//j/+P/1//T/9P/w/+//7//v
/+3/7P/u//P/9P/w/+7/7P/u/+7/7//v//D/7//v/+7/8f/y//P/9P/3//j/+v/7//r/
9//1//T/9//2//f/+v/7//n/+P/4//n/+v/6//v/AAACAAQABwAHAAMAAgAAAAIAAwAI
AAwAEQATABUAFgAYABcAFwAXABgAGAAYABoAGQAXABgAGQAZABcAGQAaABoAGgAXABsA
HAAcAB0AHgAfACAAIAAfAB0AGwAaABoAGgAaAB4AHgAaAB8AIgAhAB8AHwAfAB8AIQAi
ACMAIwAjACMAIwAiACUAJAAjACQAJQAoACcAJQAnACoALAArACwALAAsACwAMAAwAC8A
LwAyADIANAA1ADIAMAAuACwAKgAnACUAIwAhACEAJAAlACQAIgAgAB8AHwAjACAAIAAg
ACIAIgAhAB8AIQAhACAAHwAhACEAIQAjACQAJQAlACYAJwAnACYAJAAnACkAKgArACoA
KQAnACMAJgAoAC0ALwAtAC0ALQAtADAAMAAwADAAMAAvAC8ALwAtAC8AMAAwADMANAAx
ADIAMQAxADEAMwAzADMAMwA1ADUANgA6ADsANwA3AD0AQwBMAFkAYwBvAIQAmwCpAK8A
qgCZAJAAkACOAIcAhACBAIAAfwCAAHkAawBdAFUAUABJAEQAQwBFAEsASwBKAEYARABC
AEAAQABBAEMAQQA/AEAAQQBDAEIAQgBCAEEAQQBBAEEAQABCAEIARABEAEEAPwBDAEMA
QABAAEIARABCAEMAQwBCAEMARQBGAEcAQwBFAEYASABGAEYARwBHAEcASABJAEsATABK
AEsASwBJAEcARwBHAEgASABKAEwASgBKAEcARQBJAEwASwBMAE0ATABLAEsASwBMAEwA
TABQAFEAVABWAFQAVgBVAFQAVQBWAFkAXgBeAFwAWgBaAFkAWQBXAFsAXQBfAF8AXQBa
AFoAWwBbAFsAWwBbAF0AXABZAFYAVQBYAFkAWQBYAFkAVgBVAFMATgBOAFEAUQBOAE0A
TQBMAEgARQBEAEQAQgBBAEEAQQA9ADoAOgA9AD0AOAA1ADIAMwA0ADYANwA3ADcAOAA4
ADcANgA1ADQANAA0ADUANQAyAC8ALQAsADEAMAAxADQANAAxAC8ALgAwADAALwAvADAA
MAAwADEAMQAtACwAKgArACsALwAyADIAMQAwAC4ALwAvADAAMQAzADIAMQAyADAALQAt
AC0ALwAtAC8AMAAuAC4AKwAvAC4ALAArACoAKwAsACwAKwApACcAJgAmACYAJgAqACoA
KQAvADMAMwAyADEAMAAvAC8AMAAxADEAMgAzADQANAA2ADQAMgAyADYAPAA+AD8APQA+
AD4AOwA7ADwAPQA+AD4APgA9AD0AOgA2ADgAOAA4ADgANQAzADEALwAsACwAKgAmACMA
IAAeAB0AIAAcABsAGgAcABwAGwAZABcAFwAWABUAFwAXABcAGQAVABUAFAAUABMAEwAS
ABAADwAPAA4ADQAMAAsACQAFAAkADAASABUAEwATABMAEwAUABQAFAAUABMAEQAQAA8A
DAANAA0ADAANAA4ACwAMAA8ACwALAA0ADQANAA0ADQAPAA4AEAARAA0ADwAXACEAKAAx
AEEAWQB0AIUAiwCFAHYAbQBwAHAAbABlAGIAYQBkAGEAVABBADUAMwAtAB4AGwAcAB8A
HwAdAB8AHgAaABYAFAASABAADwANAA0ADwAQAA8ADwANAA4ADwAPAA4ADQAMAAoADAAO
ABIAFAAQAA0AEAAPAAwADAAOABAAEAARABEAEAAOAA8ADwAPAA0ADwAQABIAFAAUABUA
FQATABQAFQAXABcAFAAUABMAFAATABQAFQAWABYAGAAaABoAGgAXABUAGAAcABwAHgAg
ACAAIAAhAB8AIAAgACAAIwAjACUAJgAlACYAJAAiACUAKAAtADQANQA0ADMANAA2ADcA
NgA7ADkAOwA7ADkAOAA4ADkAOQA5ADkAOQA7AD0AOwA5ADkAOgA5ADcANAA1ADIAMQAv
ACoAKgAtAC0AKAAnACcAJgAmACMAIgAiABwAGwAbABsAGQAWABYAGQAbABgAFwAWABMA
EgASABEAEgARABEAEAAQABAAEAAQABAAEAARABEAEAANAAsACgAMAAoACgAMABEADwAO
AA4ADQAMAAoACQAMAAwADAANAA0ACQAIAAYABgAFAAgACgAIAAcABgAEAAUABQAGAAcA
CgAKAAoADAAMAAkACQAJAAkABwAJAAoACgAKAAcACwANAAwADAAMABAAEgATABMAEgAR
ABEAEgASABIAFgAWABEAFwAbABsAHQAdAB0AHQAbABwAHQAdABoAGQAYABYAHAAaABgA
GAAYABgAEwAPAAsABwAGAAYABAAAAP///v/+////AQD8//r/+P/6//r/+f/3//X/9f/0
//P/8f/x//H/8//x//H/8P/w//D/7//t/+r/6v/r/+v/6//t/+3/7P/p/+b/5v/p/+n/
6f/p/+n/6f/m/+T/4v/g/+T/5f/n/+n/4P/d/9n/1P/b/+D/4f/m//3/5f/x/+//7f/h
/9v/3//r/97/5P/n/+3/5//z//f/BgALACMAPQBYAF0AawBtAGgATQBKAE4ATgBDAEoA
QwA+ADcAMAAbABcADwALAPj/8f/u//P/7f/5//f/8P/s/+7/6P/w//D/7f/j/+P/2//g
/93/5f/l/+b/5//n/+T/4f/e/9r/3v/g/+T/5v/n/+X/6f/p/9//2v/X/9T/1f/X/9j/
2P/W/9f/1//X/9f/2//e/+L/4f/g/+D/3//d/97/3//h/+P/4v/k/+X/5//l/+X/5f/i
/+L/5P/m/+n/6v/o/+f/6P/q/+j/6P/v//D/8f/z/+//7v/s/+r/7v/v//L/9P/z//b/
9v/2//b/9v/4//z//v/+//7/AAABAAEA//8DAP/////9//n//P/+/wEAAwABAP///f/9
/////f/7//v//P/9//3//P/4//L/7v/p/+n/6v/u/+//6v/p/+n/6P/n/+X/5f/m/+T/
4//j/+P/3//c/9z/3//d/9j/1f/S/9T/1P/V/9X/2P/Z/9v/3P/Y/9b/1P/S/9X/1v/Y
/9n/2//Z/9j/2P/W/9L/0P/Q/8//y//I/8b/yv/M/83/z//N/8z/y//L/9L/0f/T/9T/
0f/N/83/zP/O/8//0P/Q/87/y//J/8f/yv/K/8r/zP/M/8n/yf/J/8v/y//P/9L/0v/S
/8//0//Q/87/zf/M/9H/1P/W/9f/2P/Z/9v/3v/c/9r/3P/a/9X/2//f/9//2//Z/9f/
1f/W/9j/2v/b/97/3//g/+D/3P/W/9D/zP/K/8z/yv/H/8H/vv+6/7P/rv+s/6r/qP+0
/7z/w//L/97/6P/8/xMALwBJAGMAewCCAIsAkwCdAJoAmQCYAJgAjQB/AHIAZQA3AB0A
BwDw/w==
         </WaveFormData>
      </LeadData>
      <LeadData>
         <LeadByteCountTotal>10000</LeadByteCountTotal>
         <LeadTimeOffset>0</LeadTimeOffset>
         <LeadSampleCountTotal>5000</LeadSampleCountTotal>
         <LeadAmplitudeUnitsPerBit>4.88</LeadAmplitudeUnitsPerBit>
         <LeadAmplitudeUnits>��V</LeadAmplitudeUnits>
         <LeadHighLimit>2147483647</LeadHighLimit>
         <LeadLowLimit>268435456</LeadLowLimit>
         <LeadID>V1</LeadID>
         <LeadOffsetFirstSample>0</LeadOffsetFirstSample>
         <FirstSampleBaseline>0</FirstSampleBaseline>
         <LeadSampleSize>2</LeadSampleSize>
         <LeadOff>FALSE</LeadOff>
         <BaselineSway>FALSE</BaselineSway>
         <ExcessiveACNoise>FALSE</ExcessiveACNoise>
         <MuscleNoise>TRUE</MuscleNoise>
         <LeadDataCRC32>4095486449</LeadDataCRC32>
         <WaveFormData>
EgASABIAEgAIAAAA+P/w/93/yv+3/6T/mf+O/4P/eP+B/4j/j/+W/5T/kv+Q/47/kP+S
/5T/lv+g/6r/tP++/8f/0P/Z/+L/6//y//n/AAAEAAYACAAKAA4AEAASABQAEgASABIA
EgAUABYAGAAaABoAGgAaABoAHAAcABwAHAAcABwAHAAcABoAGgAaABoAHAAcABwAHAAc
ABwAHAAcAB0AHgAfACAAIAAgACAAIAAgACAAIAAgACAAIAAgACAAIwAmACkALAAsACwA
LAAsACoAKgAqACoALAAsACwALAAqACoAKgAqAC0ALgAvADAALgAuAC4ALgAuAC4ALgAu
ACwALAAsACwAKwAqACkAKAAoACgAKAAoACoAKgAqACoAKAAoACgAKAAnACYAJQAkACMA
IgAhACAAIgAiACIAIgAhACAAHwAeABwAHAAcABwAHgAeAB4AHgAcABwAHAAcAB4AHgAe
AB4AIAAgACAAIAAgACAAIAAgACIAIgAiACIAJAAkACQAJAAiACAAHgAcAB4AIAAiACQA
JwAoACkAKgApACgAJwAmACQAJAAkACQAJAAkACQAJAAkACQAJAAkACUAJgAnACgAJgAm
ACYAJgAoACgAKAAoACYAJgAmACYAJAAkACQAJAAmACYAJgAmACYAJgAmACYAKAAoACgA
KAAoACgAKAAoACoAKgAqACoAKgAqACoAKgAqACoAKgAqACkAKAAnACYAKQAqACsALAAq
ACgAJgAkACEAHgAbABgAFwAWABUAFAASABAADgAMABAAEgAUABcAFwAZABwAHwAeAB4A
HQAdAB8AIgAjACQAIgAhACAAHwAgACEAIwAkACQAIwAiACEAIwAkACQAIwAjACMAJAAl
ACYAJgAmACYAIwAjACQAJAAhAB8AGwAbAB8AIQAiACMAIwAkACQAIwAjACMAJAAkACIA
IgAhACEAIQAhACEAIAAiACMAIwAjACkAKQApACsALgAxADMANQA3ADkAOwA6ADIAKAAZ
AAgA9//i/8v/tf+e/4n/f/+E/5T/o/+s/7P/s/+t/6n/qf+p/6n/qf+u/7v/yv/S/9n/
5P/t//H/+v8GAAwAEAAWABsAHgAiACYAJQAlACcAKgArACsAKwArACoALAAtAC4ALgAw
AC8ALwAvAC4ALQAtACwALAAtAC4ALwAwADIAMwAzADEAMAAwADAAMQAwAC8ALgAsACwA
LQAuADAALwAvAC8AMAAxADIAMwAyADEAMQAyADQAMwAzADMAMAAvAC0ALAAxADQANwA5
ADgAOAA4ADcANQA2ADYANQA1ADYANwA5ADkAOQA5ADkANAAzADQAMwAxADAAMAAwACsA
KQArACsALAAtAC0ALgAqACgAJgAkACYAJAAjACIAJQAmACYAJgAlACQAIQAgACEAHgAe
AB4AHgAeAB0AHQAeAB8AHwAgAB8AHwAeAB0AHgAeAB4AHgAeAB8AIAAhACAAIQAhACAA
IQAiACMAJAAiACEAIAAgACIAIgAjACMAIQAhACEAIQAkACUAJgAnACcAJwAnACgAKgAr
ACsAKwAqACoAKQAoACgAJwAnACcAKQApACkAKgApACgAJwAmACgAKAApACcAKQArACwA
LgAsACwAKgApACgAJwAmACUAJQAlACYAJwAnACYAJgAnACsAKQAoACUAJwAoACwALAAo
ACcAJwAmACUAJgApACsAKgArACsALQArACcAJgAmACcAKAAqACwALgAuACwALAAsAC4A
LgAsAC8ALgAvADEAMAAtACoAJAAiACAAGwAYABoAGgAaABoAGQAWABcAGAAZABoAHAAd
AB0AHwAfACEAIQAgACAAIQAjACYAJwAoACgAKQAnACcAJwAnACgAKAApACkAJwAnACcA
KAAqACkAKQApACoAKwAsACwAKgAqACkAKQAsACwAKwArACkAKwArACsAKwArACwALgAt
ACsAKgApACgAKAAoACgAKAApACoAKwApACgAKAApACcAJwArADEANQA1ADYAOQA7AD0A
QQBFAEcAQAA0ACYAGwAOAP3/6v/Z/8P/qv+R/4X/hP+S/6P/sP+3/7n/t/+z/7P/s/+z
/7X/uv/B/8z/2P/d/+T/7f/1//j/AgAKABAAFgAdAB4AIAAkACkALwAxADAALwAwADEA
MgAyADEAMQAxADAAMAAvAC8ALwAwADEAMwA0ADEAMQAxADEAMQAyADIAMQAxADAAMAAw
ADEAMAAvAC4ALQAsACwALAAsACsAKwArACwALQAuAC8ALgAtAC0ALgAwAC8ALwAvAC0A
LQAsACwAKwAsAC0ALQAtAC4ALwAvADAAMgAzADMALwAuAC0ALQAvAC8ALwAvAC0ALQAv
AC8ALwAuAC4ALgApACcAKQApACkAKQAoACgAJwAmACUAJAAjACAAHgAcABwAHAAbABoA
HAAcABoAGgAYABQAEwASABQAFAATABMAFAAVABUAFgATABMAEgARABAAEAAQABAAEgAT
ABQAFQAVABUAFAASABQAFAAUABQAFQAVABUAFgAWABYAFwAXABoAGwAcAB0AHwAfAB8A
HwAdAB0AHQAeACAAIwAlACcAJQAmACYAJgAmACUAJQAlACIAIQAgACAAIgAiACIAIgAf
AB4AHgAbABkAGwAcAB4AHgAeABwAGwAZABkAGQAZABoAGwAdAB8AHwAeAB4AHwAfAB0A
HAAZABYAFgAZABgAFgAVABUAFAATABQAFwAZABkAGQAYABkAGAAVABUAFgAWABYAFwAY
ABUAFAARABAAEgAUABQAEgAQAA4ADgAPAA0ACwAJAAQAAQAAAPz/+v/6//j/9v/4//j/
+P/4//b/9//3//n//v8BAAIAAgD/////AAACAAQABAADAAMAAQABAAEAAQAAAP7//f/7
//z//f/+/wAAAQABAAIAAwADAAMAAwACAAEAAAD+//3//v/+//3//f/5//v/+//7//z/
+//7//z//v/9//3//f/7//r/+f/4//j/+f/6//v/+//6//r/+//3//f//f8BAAMACQAO
AA0ADQANAA0AEQARAAgA/P/0/+f/1P/B/67/mf+F/3D/Z/9n/3D/fP+F/4z/jf+J/4P/
g/+L/4n/hf+F/4z/lf+g/6b/r/+6/7//x//S/9z/5v/u//L/9f/8//7//P/9///////+
//3/AAABAAIAAgAEAAUABgAGAAQAAwADAAMABQAFAAYABgAEAAMAAgABAAMABAAEAAMA
AQAAAAAAAAAEAAQABAAEAAQABAAFAAYABQADAAIAAQABAAEAAQABAAIAAwAFAAgABgAF
AAUABQAFAAUABAAEAAUABgAHAAcABQAGAAcABwAHAAgACAAHAAUABAADAAMABAAFAAYA
BwAGAAcACgALAAoACAAHAAYABAADAAYABwAEAAMAAQAAAAAAAAAAAAAA///8//r/+P/5
//r/+v/6//r/+v/4//j/9v/y//H/8P/u/+7/7f/t/+3/7f/s/+z/7v/v/+//7//t/+z/
6//q/+v/7f/v//H/8P/x//H/8P/y//L/8v/y//L/8f/w//D/8P/w//H/8f/z//P/8//z
//H/8f/x//H/8//z//P/9P/y//P/8//z//H/8v/y//L/9P/z//P/8//1//X/9f/2//j/
+P/4//j/9v/0//P/7//t/+3/7P/s/+//8v/z//X/9f/1//X/9f/0//P/8//z//L/8P/v
/+//8f/v/+7/6//r/+z/8P/w/+3/7f/u/+7/8P/y//b/+f/3//f/9v/3//f/8//y//L/
9P/0//X/9v/2//b/9P/0//D/8P/u/+r/5v/i/+D/3//f/+P/4//e/9z/3v/e/97/3v/e
/9//3//h/+L/5f/m/+b/5v/n/+n/7P/r/+r/6P/n/+j/6f/q/+v/7P/s/+3/7f/v/+//
7//w/+3/6//q/+n/7P/t/+7/7v/w//D/7//v/+7/7v/t/+3/7f/v/+//7//t/+v/6v/q
/+z/6//r/+v/7P/s/+z/7P/r/+v/6//r/+v/6v/q/+v/7//v/+//8//3//f/+P/7//v/
/f8BAAUABwAEAPr/7v/h/9D/v/+q/5X/ff9m/1P/Tf9U/2L/a/9w/3X/c/9t/2//c/9z
/3H/cf94/4P/kP+Y/6H/rv+5/8H/yP/O/9T/3P/k/+v/8P/y//D/8f/x//P/9v/5//j/
+f/6//r/+v/7//z//P/7//n/+P/3//j/+f/7//z//f/9//3//f/8//z/+//5//r/+v/7
//z//P/8//z//P/7//r/+v/6//3//f/+/////f/9//3//f/9//3//v8AAP///f/8//v/
+//7//r/+v/7//z//f/9////AAABAAEAAQACAAIAAQABAAIAAwAFAAQAAwACAAEA/v/9
//7//f8AAAAAAQACAAEA//8BAAEA/v/9//v/+v/7//r/+f/4//X/8v/w/+7/7v/u/+3/
7P/v//D/7//w/+z/6P/n/+b/6P/o/+f/5//l/+X/5P/k/+b/5//n/+f/6P/o/+j/6P/o
/+n/6v/r/+v/6//q/+j/6P/o/+j/6P/r/+v/6//s/+r/6v/r/+v/7f/t/+3/7f/s/+v/
6v/p/+n/6f/p/+r/6v/r/+v/6//s/+7/7//w/+7/7f/t/+3/7f/t/+3/7v/s/+z/7P/s
/+n/6P/o/+X/6P/r/+3/8P/v/+7/6//p/+f/5//n/+f/6P/n/+f/5//p/+j/6P/p/+n/
5//m/+P/4f/i/+b/5v/n/+f/6P/o/+X/5P/l/+X/4//j/+L/4//j/+H/4v/k/+X/5v/o
/+r/6P/o/+b/5v/l/+b/5f/i/+X/5P/l/+f/6//r/+v/6P/q/+r/5//m/+j/6P/o/+j/
5f/i/9r/1P/X/9r/3P/d/9j/1v/V/9b/z//L/8z/zv/O/87/zv/O/8//z//R/9T/1//Y
/9j/1f/V/9b/2P/a/9r/2f/Z/9j/1//W/9X/0//S/9L/0f/S/9P/1P/W/9j/1//X/9f/
1v/X/9j/2P/X/9b/1P/T/9b/1v/V/9X/0f/T/9P/0//T/9P/1P/W/9T/0//T/9P/1v/W
/9b/1v/T/9P/0//T/9L/0P/P/8//zf/R/9f/2//j/+X/5P/p/+3/6//p/+3/7f/m/9z/
0P+9/67/o/+S/33/Yf9I/zf/N/8+/0j/V/9g/2P/Xf9X/1X/V/9Z/13/Y/9q/3X/gP+G
/4n/kv+d/6X/rP+0/7r/wv/K/8//1v/a/+D/5f/j/+P/5v/n/+r/6//s/+z/7v/v//D/
8P/x//H/8v/z//X/9f/2//b/9P/z//L/8f/z//T/9P/z//P/8v/y//L/8v/y//L/8v/1
//b/+P/6//j/9//3//f/9//3//f/9//4//n/+//+//z/+f/3//X/9v/3//f/+P/5//r/
+//7//3//v///////v/+//3/+//4//j/+P/5//r/+//8//3/+//7//3//f////7//v/+
//v/+f/7//v/+//7//r/+v/4//b/9P/y//T/8v/x//D/7v/u/+3/7P/s/+z/6v/q/+z/
6v/r/+z/6f/o/+b/5f/n/+f/5v/m/+T/5f/l/+X/5P/k/+T/5P/l/+f/6f/r/+7/7//v
/+7/7v/u/+7/7v/x//H/8f/y/+//7v/u/+3/7//v/+//7//w//H/8v/z//H/8f/x//L/
8//1//b/9//2//b/9f/0//j/+f/7//3//v///wAAAgABAAAA///+////AAACAAEABAAH
AAkADAAKAAoACAAHAAkACwANAA8AEgATABUAFwAYABgAGQAbAB0AGwAaABcAFwAYABwA
HAAZABkAGgAaABsAHAAfACEAHwAfAB4AHwAeABsAGwAcABwAHAAdAB4AIQAiACEAIgAh
ACIAIQAeACEAIAAhACMAIwAjACMAIAAjACQAIgAiACMAJAAlACYAKQAqACYAJAAmACgA
KQApACgAKAApACwAKwAnACMAIAAeABwAGwAYABcAFwAXABYAFAAUABQAFAAUABQAFAAV
ABUAFwAbAB8AIQAiACEAIQAiACQAJgAmACUAJQAlACUAJQAlACYAJgAnACcAKQApACkA
KgAqACkAKQApACoAKwAsACwALAAsACsAKwAuAC4ALQAtAC0ALwAvAC8ALwAvADAAMgAv
AC0ALAArAC8AMAAxADIALwAvAC8ALwAxADAAMAAxAC8ALQAtAC8AMwA7AD4APQA/AEMA
RwBLAE0ASgA+ADQAKwAaAAkA+P/n/8v/sP+d/5H/kv+c/6v/uv/F/8f/w/+9/7v/u/+9
/8P/zP/R/9j/5v/v//L/+f///wYADAAWAB4AIgAnAC4AMgAwACsAKwAvADAALwAwADEA
MgAyADIAMwA0ADQANgA1ADUANQA1ADUANgA2ADQAMwAyADEAMQAyADIAMQAxADAAMAAw
ADMANAA1ADYANQA0ADQANAA2ADUANQA1ADIAMQAwAC8AMgAzADUAOAA6ADkAOQA5ADgA
NwA1ADQANwA4ADkAOQA5ADoAOwA7ADkAOgA6ADkANgA2ADYANwA5ADkAOQA5ADkAOQA7
ADsAOwA6ADoAOgA2ADMANAAzADYANwA3ADgANwA2ADUANAA0ADIAMQAwAC4ALgAtACwA
LgAuACwALAApACYAJgAmACYAJgAlACUAJQAlACQAJAAmACcAJwAnACUAJAAjACIAJAAl
ACYAJwAmACcAJwAmACgAKAAoACgAKwArACsALAApACgAKAAnACkAKQApACkAKgArACwA
LQAvAC8ALwAwAC8ALwAuAC0ALAAsACsAKgAqACkAKQApACwALQAuADAALgAuAC4ALgAv
AC4ALgArACkAKwAsAC4ALgAuACwAKwArACsAKwArACoAKQApACkAKQAoACgAKQAtACsA
KgAnACcAKAAsACwAKQApACoAKgAoACgAKgArACkAKQAoACkAKAAlACUAJgApACoALAAu
ACwALAAqACoALAAuAC4ALAAqACgAKAApAC4ALwAwAC4AMQAyADAAMAAtACwAKwAqACsA
KgAkACAAHwAgACAAHwAbABgAFgAWABUAFQAYABYAFgAWABYAFwAZABoAHQAeACEAIgAi
AB8AHwAgACIAIAAgAB8AHwAfAB8AHwAfACIAIgAjACMAIwAjACMAJAAmACUAJQAlACgA
KQAqACoAKQAoACYAJQAkACQAIwAjACEAIwAjACMAIgAhACEAIgAjACMAJAAlACMAIgAh
ACAAIQAhACEAIQAgAB4AHQAdAB0AIwAlACkALwA1ADQANwA5ADkANwA3ADUALAAkABwA
DwD6/+n/1P+9/6n/lv+D/33/iP+a/6n/tv+//7v/sf+v/6//p/+j/6f/sP+9/8j/zv/V
/97/4//p/+7/9P8AABAAGAAbACAAIgAgACEAIQAhAB4AIwAkACUAJgAmACQAJQAmACYA
KAAnACcAJwAkACMAIwAiACIAIwAkACUAJQAmACYAJQAjACIAIgAiACIAIgAiACIAIgAi
ACMAJAAkACMAIwAjACMAIwAjACMAIwAjACQAJgAmACUAJQAlACYAJwAnACgAKAAoACgA
JwAlACYAJwAnACcAKAAoACcAJQAkACMAIwAkACUAJgAnACcAJwApACkAJwAmACYAJgAj
ACEAIwAjACIAIQAfAB4AHQAcABsAGgAdABwAHAAcABwAHAAbABoAGQAYABUAFAAQAAwA
CwAKAA0ADgAOAA8ADAALAAkACAAJAAsADAANAA4ADgAOAA4ADAALAAoACQALAA0ADgAO
AA8AEAARABIADwANAAsACgAMAAwADQANAA0ADQANAA0ADQANAA0ADQALAAsACwAMAA4A
DwAPAA8ADQAOAA4ADgALAAkACAAHAAgACQAKAAwADgAOAA4ADgAPAA4ADgALAAcABwAG
AAYACAAKAAoACwAIAAcABgAFAAUABQAGAAcACQAIAAgACQAJAAcABgADAAUABgAKAAoA
BwAHAAgACAAEAAQABgAHAAYABwAHAAkACAAFAAUABgAIAAgACQAKAA0ADgANAA4ADQAO
AA0ACgAMAAoACgALAAgABQACAPz/+f/4//T/8v/0//T/9P/0//H/8P/x//L/8//0//T/
9f/1//f/+P/7//z//P/7//v//P/+//7//v/9//3////////////+//7/////////////
/wAA///9//z/+//9////AQACAAMABAAEAAUABQAEAAIAAQAAAAMABAAFAAEA///+//7/
/////wAAAQAEAAQABAAEAAMAAwADAAMAAwACAAIAAwABAAMABQAHAA0ADwAQABUAFwAV
ABcAGQAZABIACgD+/+//3v/P/7z/pf+N/3b/bf9t/3b/gP+L/5T/l/+T/43/jf+L/4n/
h/+J/5D/m/+m/7D/uf/E/8v/0f/a/+D/5v/w//b/8//4//7/AAABAAUABwAGAAUABgAH
AAgACAAGAAcACAAIAAoACQAJAAkACQAJAAoACgAKAAsADAANAAwADAALAAkACQAIAAgA
CAAKAAoACgAKAAsADAAOABAADgANAA0ADQAPAA8ADwAPAA8ADwAQABIAEQAPAA4ADQAP
AA8ADgAOAA8AEAARABEAEQASABMAEwAVABYAFgAVABIAEgASABMAEwATABMAEwAPAA8A
EQARABQAFAAVABYAFQATABUAFQAVABUAFAAUABAADgAMAAoACgAIAAcABgAHAAgACAAI
AAcABgADAAIAAwAAAAAAAAD+//7//f/9//v/+//6//r/+//9//7////9//z/+//6//v/
/f///wEAAgADAAMAAgACAAIAAgACAAEAAQABAAIAAgACAAMAAwAFAAUABQAFAAUABQAF
AAUAAwADAAMABAAEAAUABQAFAAUABgAGAAYABAADAAMAAwADAAMAAwAEAAQABAAEAAQA
AwACAAIA///+//////8AAAIAAgAAAP//AQABAAEAAQD+//3//f/9//3//P/8//3////9
//z/+f/6//z/AQACAAEAAQACAAIA///+//////8BAAMABAAHAAYAAwADAAQABAAEAAUA
BgAEAAQAAgACAAQABgAGAAQAAQD8//n/9//1//P/8f/s/+j/6v/p/+T/5P/n/+j/6f/q
/+r/6//r/+3/8v/1//b/9v/y//H/8f/y//f/+v/8/////v/9//z/+//6//r/+//7//3/
/f/9//7//f/7//r/+f/6//v//P/8//z//P/7//v/+v/6//n/+f/5//v/+//7//j/9//3
//j/+P/3//f/9//4//j/+P/4//n/+f/5//n/+//6//r/+//3//f/9//7////AQAEAAkA
CQAJAAsADQAPAAwABAD6/+3/3P/N/7z/pf+P/3r/Y/9X/17/av95/4T/h/+F/4H/ff97
/33/ff9//4T/jf+Y/6L/q/+0/73/yf/S/9j/4P/m/+r/6//w//L/9P/1//X/9f/6////
/v///wAAAAD+////AAAAAAAA/////////////wAAAAD/////////////AAAAAP/////+
//7//v8BAAIAAwAEAAEAAAAAAAAAAQABAAIAAwADAAMAAwADAAIAAQABAAIABAADAAMA
AwAFAAUABAAEAAMABAAFAAUABQAGAAcABwAIAAoACwALAAoACgAKAAsACgAJAAgABwAG
AAcACgALAAsACgAKAAoABwAFAAcABwAHAAcABgAGAAUABAADAAIABAACAAEAAAACAAIA
AQAAAP7//v/8//z//P/6//v//P/8//z/+//7//3//f/8//z/+v/7//v/+//6//r/+v/6
//r/+//8//3//v///////v8AAAAAAAAAAP///////wAAAgACAAMAAwAFAAUABQAFAAUA
BQAFAAUABwAHAAcACAAGAAcABwAHAAUABgAGAAYACAAHAAcABwAHAAcABwAIAAwADgAQ
ABIAFAAUABUAEwARABMAFAAWABQAFAASABEAEQARABEAEQASABEAEQARABEAEAAQABEA
FQATABIADwAPABAAFAAUABEAEQASABIAEAAQABIAEwAWABcAFwAZABoAFwAXABgAGAAY
ABkAGgAaABoAGAAYABgAGgAaABgAGwAaABsAHQAeAB0AHAAYABUAEgAMAAgABgAGAAYA
BgADAAIAAAACAAIABAAEAAQABAAEAAUABQAHAAoADQAOAA4AEAARABMAFgAWABYAFQAV
ABUAFQAVABUAFAAUABUAFQAXABcAFwAYABgAFwAXABcAGQAbAB0AHgAcABwAGwAbAB4A
HgAdAB0AGQAbABsAGwAcABsAGwAcABoAGQAZABkAGgAaABoAGgAXABcAFwAXABYAFAAT
ABMAGwAdABkAGwAfACEAIgAlACcAKwArACsALQAqACAAFAAJAPz/6//Y/8H/p/+Q/3v/
b/9y/4L/kf+c/6H/pf+j/5//n/+h/6H/o/+o/6v/sv++/8f/zP/V/93/5v/y//r//v8C
AAkADAAOABAAEQARABcAGgAbABsAGwAbABoAGAAZABoAGgAaABkAGQAZABkAGQAaABoA
FwAXABcAFwAXABgAGAAXABcAFgAWABYAGgAaABoAGgAbABwAHgAgACAAHwAfAB8AHQAd
AB0AHQAdAB0AHgAgACAAHwAfAB8AHQAdABwAHAAfACAAIQAhACEAIgAjACMAJQAmACYA
JQAmACYAJgAnACcAJwAnACcAJQAlACcAJwAnACYAJgAmACUAIwAlACUAJQAlACQAJAAl
ACQAIwAiACQAIgAhACAAHQAcABoAGAAaABoAGAAYABgAFgAXABgAGAAYABcAFwAWABUA
EwASABIAEwATABMAEwAUABUAFgATABMAEwATABYAFwAXABYAFAAUABQAFAAXABkAGwAe
AB0AHAAcABsAGwAbABsAGwAZABkAGQAZABsAGwAbABwAHAAdAB0AHQAdAB4AHgAeABwA
GwAbABsAHQAdAB0AHgAeAB4AHgAeABsAGgAaABcAGQAbABwAHgAeAB4AHAAbABsAGwAb
ABsAGgAZABkAGQAXABYAFgAXABkAFwAWABMAFAAWABsAHAAZABkAGgAaABgAGAAaABsA
GgAbABsAHQAeABsAGwAcABsAGgAaABoAHQAeAB0AHgAcAB4AHgAcABwAGgAaABsAGQAX
ABUAEAAOAAwABwAEAAMAAgABAAAAAQACAAIAAgACAAIAAAABAAEAAwAHAAsADQAOAA0A
DQAOABAAEQASABIAEwARAA8ADQALAAoACgALAAsADAANAA4AEAAOAAsACQAHAAkACwAN
AA4AEAAQAA8ADwAOAA4ADQANAAsADQANAA0ADAALAAsADAAOAA0ADQANAA4ADgAOAA4A
CwALAAsACwALAAoACgALAAsACQAJAAsAEQAXABoAGwAdAB0AHQAfAB8AGAAOAAIA8//i
/9H/wP+r/5H/eP9r/23/dv+C/5H/mv+f/53/l/+V/5n/l/+V/5f/nv+n/7D/sv+3/8b/
z//T/9z/6P/s//L/+P/7//z/AAAEAAUABQAFAAYABQAHAAkACwAMAAwADQAOAA4ADgAN
AA0ADQALAAsADAAMAA4ADwAQABEAEAAQAA8ADQAPAA4ADgAOAA4ADgAOAA4ADgAOAA8A
EAAOAA0ADQANAA0ADQANAA0AEAARABMAFgAWABUAFQAVABIAEQAPAA4AEAASABQAFQAV
ABYAFwAXABUAFgAWABUAFAAUABQAFQATABMAEwATABQAFQAYABkAFgAUABMAEgARAA8A
EQARABMAEwASABIADwAOAA0ADAAOAAwACwAKAAgACAAHAAYABQAEAAEAAAAAAP7///8A
AAAAAAD//////f/9//z//P/7//v/+v/5//r/+v/6//r/+v/7//z//f/+///////+//7/
/v/+//7/////////AAD+//7///////3//f/9//3/+//7//v/+//8//3//v8AAP7/////
/////f/+//7//v/+//3//f/9//3//f/9//7//P/8//z//P/8//z//f/7//r/+//7//z/
/v/+//z/+//7//v/+//7//v/+//8//3//f/8//z//f8BAP///v/7//3//v8CAAIAAAD/
/////v/9//7/AQADAAIAAwADAAUAAQD7//j/9v/y//D/7//u/+z/7P/q/+r/6P/q/+j/
6P/o/+j/5v/n/+f/6f/t//H/8//0//H/8f/y//T/8v/y//H/8f/y//P/9P/1//b/9v/3
//f/9f/1//X/9v/0//P/8//z//L/8//0//T/9//4//j/+f/4//j/9//3//f/+f/5//n/
+P/3//f/+P/2//X/9f/1//b/9v/2//b/8//x/+//7f/w//L/9f/5////+f///wEAAwD/
/wAABQALAAcACwAPABMACgACAPb/6f/a/83/vv+n/4n/dP9l/2f/bP92/33/hv+J/4n/
gf99/3v/f/99/3//gv+L/5L/nP+j/7D/uf/F/8z/0v/a/+T/6P/v//T/9v/0//f/9f/3
//T/9//6//v//P/8//7///8AAAAAAAD/////////////AAAAAP3//f/9//3///8AAAAA
///9//z//P/8////AAABAAIAAgACAAMABAACAAEAAQABAAMAAwADAAMAAwADAAQABgAG
AAUABQAFAAcABwAGAAYABQAGAAcABwAHAAgACQAJAAkACgAKAAkACgAKAAoACwANAA0A
DQANAAsACwANAA0ACwAKAAoACgAIAAcACgALAAoACQAHAAYABgAGAAYABgAIAAYABQAE
AAMAAgAAAP7///8AAP//AAD+//r/+f/4//f/9v/0//P/9v/3//f/+P/6//v/+//7//v/
/P/9//7//f/9//3//f/6//n/9//0//b/+P/6//z/////////AAD///7//v/9//3//f/9
//3//v///wAAAQAAAP///v/+//v/+//6//n//P/+////AAAAAP///////wAAAQACAAQA
AgAAAP7//P/9//7/AAD///z//f/9//7//v/+//z/+//8//3//v////////8AAAEAAgAC
AAMABQAFAAMAAgD//wAAAgAHAAgABQAFAAYABgAGAAYACAAJAAcABQACAAEA+//1//L/
8P/w//D/8f/y//D/8P/u/+7/7v/w//D/7v/x//D/8f/z//n//f8BAAIABwAKAAoADAAP
ABAAEQASAAUA+v/q/9z/0//M/8T/u//H/9L/3v/s//j/AQAKABQAEgAQAA8ADAALAAsA
CwAGAA==
         </WaveFormData>
      </LeadData>
      <LeadData>
         <LeadByteCountTotal>10000</LeadByteCountTotal>
         <LeadTimeOffset>0</LeadTimeOffset>
         <LeadSampleCountTotal>5000</LeadSampleCountTotal>
         <LeadAmplitudeUnitsPerBit>4.88</LeadAmplitudeUnitsPerBit>
         <LeadAmplitudeUnits>��V</LeadAmplitudeUnits>
         <LeadHighLimit>2147483647</LeadHighLimit>
         <LeadLowLimit>268435456</LeadLowLimit>
         <LeadID>V2</LeadID>
         <LeadOffsetFirstSample>0</LeadOffsetFirstSample>
         <FirstSampleBaseline>0</FirstSampleBaseline>
         <LeadSampleSize>2</LeadSampleSize>
         <LeadOff>FALSE</LeadOff>
         <BaselineSway>FALSE</BaselineSway>
         <ExcessiveACNoise>FALSE</ExcessiveACNoise>
         <MuscleNoise>TRUE</MuscleNoise>
         <LeadDataCRC32>3632015846</LeadDataCRC32>
         <WaveFormData>
LAAsACwALAAkABwAFAAMAAAA9v/s/+L/tf+I/1v/Lv/z/rj+ff5C/jz+Nv4w/ir+Qf5W
/mv+gP6m/sz+8v4Y/zb/Uv9u/4r/nv+w/8L/1P/d/+b/7//4//z/AAAEAAgADAAOABAA
EgAWABgAGgAcAB0AHgAfACAAIwAkACUAJgAoACgAKAAoACgAKAAoACgAKgAsAC4AMAAy
ADQANgA4ADkAOgA7ADwAPQA+AD8AQABCAEQARgBIAEsATgBRAFQAVwBaAF0AYABiAGQA
ZgBoAGsAbgBxAHQAdgB4AHoAfACBAIQAhwCKAI0AkACTAJYAmQCcAJ8AogCmAKgAqgCs
AK4ArgCuAK4ArACsAKwArACsAKwArACsAKoAqgCqAKoApgCkAKIAoACZAJQAjwCKAIYA
ggB+AHoAdQBwAGsAZgBgAFoAVABOAEgAQgA8ADYAMwAwAC0AKgAnACQAIQAeABoAGAAW
ABQAEwASABEAEAAOAAwACgAIAAoACgAKAAoACgAKAAoACgAJAAgABwAGAAYABgAGAAYA
BwAIAAkACgAKAAoACgAKAAoACgAKAAoACwAMAA0ADgAMAAoACAAGAAkACgALAAwADAAM
AAwADAAKAAoACgAKAAsADAANAA4ADQAMAAsACgAKAAoACgAKAAkACAAHAAYACAAIAAgA
CAAIAAgACAAIAAgACAAIAAgACgAKAAoACgAKAAoACgAKAAoACgAKAAoADAAOABAAEgAQ
ABAAEAAQABAAEAAQABAADwAOAA0ADAAIAAYABAACAAQABAAEAAYABwAIAAoACgAIAAUA
BAACAP////////////////3//f/+//3//v////7//f/8//v/+//7//v/+v/6//r/+v/6
//r/+v/6//n/+//7//n/+f/4//b/9f/1//X/9f/1//T/9v/2//b/9v/2//b/9v/2//b/
9v/2//b/9//3//b/9P/2//f/9//3//j/+////wcADAAOABIAGQAkAC8APQBLAEgAMQAh
AB4AHwAcAA4A7P/A/5f/Zv8k/9b+k/5f/jn+Jv4q/jf+Qf5P/mD+dP6U/sX+8/4X/zb/
W/93/43/o/+7/8//4f/v//r/BQAMABIAFwAYABsAHwAfACEAJQAoACoAMAAxADIANQA2
ADcANgA2ADcANwA5ADkAOQA7ADwAPQBAAEMARQBHAEYARwBIAEkASABJAEkASgBOAE4A
TgBSAFUAVQBVAFgAWQBaAF0AXgBhAGEAYgBlAGgAagBqAG0AcgB0AHcAegB8AH4AgACD
AIcAjACQAJQAlQCYAJsAnACgAKIApQCoAKoArQCwALMAsgCzALYAuAC8AL0AvQC9ALsA
uwC8ALwAvgC8ALwAvAC9ALkAtwC2ALMAsACsAKkApACfAJsAlQCQAIkAgwB+AHYAcQBr
AGcAYQBeAFkAUwBQAEsARgBBAEAAOgA2ADQALwArACgAJAAkACIAIQAhAB8AHQAaABkA
GQAZABgAFwAWABUAFAATABAAEAARABEAEwATABMAEgAUABUAFQAVABMAFAAUABQAFQAV
ABUAFQAVABQAEwATABMAEwASABIAEgATABQAFQAXABcAFwAXABUAFQAUABQAFQAVABUA
FQAVABYAFgAWABQAEgAQABIAEgARABAADwAQABAADwAQAA8ADwAPAA8ADwAPAA4ADQAM
AAwACwAKAAwADAAMAAwADQANAA0ADQAPAA0ADQAOABAAEAAQABAAEAARABEADwARABEA
EAAQABMAFgAXABcAFgAXABYAEwASABEAEAAPAA0ADQAOAA8ADQAMAAsACgAJAAgABwAI
AAgACAAKAAoACAAFAAYABAADAAMAAwADAAMAAwABAAEAAQD//////////////v/9//z/
+//7//r/+v/6//r/+v/6//r/+v/5//n/+f/5//n/+f/4//b/9//3//f/+f/4//j/+P/3
//b/9f/0//X/9v/3//j/+v/6//v/+//5//b/9f/1//n/9f/2//n/AQAHAAoACgAMABcA
JAAxAD0ARwBCAC8AHwAeACEAIgAYAPr/yv+d/27/Lv/k/p/+af5D/ir+Jv4z/j/+S/5a
/mz+jP63/uP+Cf8m/0n/af+D/5v/tf/J/9X/4//w//3/CgAQABEAEgAVABUAGQAdACEA
JAAmACcAJwAnACkAKwAtAC0ALgAxADEAMwAzADEAMwA0ADUANQA3ADgAOQA6ADsAPAA9
AD0APwBAAEIARABEAEQASABLAEsASwBOAE0ATgBRAFIAUwBTAFQAVwBcAF4AXgBhAGIA
ZABnAGoAawBsAG0AbwByAHYAeQB8AIEAhACHAIgAigCMAI8AkgCVAJkAnQChAKAAoQCk
AKYApgCnAKcApwCnAKcAqACoAKYApACkAKQApAChAKAAoACdAJoAlgCTAJAAiwCHAIEA
gAB5AHMAbgBnAGEAWgBVAFAATgBKAEUAPgA5ADQALwAqACQAIAAeABoAFwAVABIAEAAO
AA0ADQALAAkABgAFAAEAAQAAAP///f/9//3//f/+//7///////3//f/9//z/+//7//r/
+f/5//r/+v/6//7///8AAAEAAQAAAP///////////v/+//3//f/9//3//f/9//3//f//
/////v/+/////////////v/+//3//P/7//r/+f/8//3//f/9//3////+//z//P/6//n/
+P/3//f/9//2//X/9f/2//b/9v/2//b/9v/2//X/9f/1//X/9v/1//b/+P/4//j/+P/4
//n/+//8//v//f/9//z//P/6//z//P/7//n/+//7//n/+v/5//j/9//5//X/8P/w//D/
8P/w/+7/8P/x//L/8//y/+//6//r/+r/6v/r/+3/7f/t/+3/6//r/+v/6f/o/+f/5v/l
/+X/5f/l/+X/5f/k/+T/5P/m/+b/5v/m/+b/5f/l/+X/4v/h/+D/3v/f/+H/4v/j/+P/
4v/i/+L/5P/k/+T/5P/i/+L/4v/i/+D/4P/h/+H/4//i/+P/5f/h/9//5P/p//H/+f/+
//7/AAAJABYAJwA5ADkAKAATAA0ADgALAAIA7P/G/6D/d/86//D+pv5r/j3+H/4W/iL+
Mf4//k3+XP52/qD+zf7x/g//Mv9V/23/g/+d/7H/wf/P/9v/5v/x//b/+P/7//7/AwAF
AAcABwALAA4AEAAVABUAFQAXABcAGQAZABoAGQAZABsAGwAdAB8AIAAhACMAJQAmACcA
JgAnACgAKQApACsALAAuAC8ALgAtADAAMgAzADQAOAA3ADgAOwA8AD0APQA+AEEARABG
AEYASQBNAFAAVABYAFgAWgBcAF8AYgBmAGkAbABvAHIAdQB2AHkAegB8AH4AggCFAIgA
iwCOAI8AkgCUAJQAlQCVAJUAlwCXAJgAmACXAJQAkwCSAJMAjwCNAIwAiACEAH8AewB6
AHUAcQBrAGgAYQBbAFYAUABLAEUAQQA6ADYAMAApACYAIQAcABcAEgAMAAgABgACAP//
/f/6//n/+P/4//n/9f/z//D/7//t/+3/7P/r/+r/6f/o/+f/5v/m/+f/5//o/+n/6v/q
/+r/6//r/+v/6//s/+z/7P/r/+v/6//r/+z/7P/s/+3/7f/t/+z/7P/t/+3/7f/t/+v/
6//r/+v/6//r/+r/6v/p/+n/6f/p/+n/6v/q/+r/6P/m/+T/5v/p/+n/6f/p/+j/5v/j
/+L/4//j/+P/4//l/+X/5P/j/+H/4v/i/+L/4//k/+X/5v/n/+f/5//n/+X/4//j/+T/
5//o/+n/6v/s/+3/7f/r/+z/6//p/+j/5//o/+f/5f/h/+P/4f/f/97/3P/c/9z/3P/e
/+D/4f/i/+L/4v/g/93/3P/a/9n/2f/Z/9n/2f/Z/9f/1//X/9X/1f/V/9X/1f/X/9f/
1//X/9X/1P/U/9T/1P/U/9T/1P/V/9X/1v/X/9f/1//X/9b/1v/X/9f/1//W/9T/0//S
/9T/1P/U/9T/0v/S/9L/0v/U/9T/1f/V/9b/1P/U/9X/0f/P/9L/2f/f/+X/6P/q/+7/
9/8GABcAJwArACAACwABAAAA/f/6/+j/xv+i/3v/RP/6/qz+Z/43/hn+Cv4S/iP+Mf4/
/lD+av6O/rv+4/4D/yT/R/9j/3v/k/+l/7X/xf/P/9r/6f/w//T/+f/8//3///8DAAUA
CQAMAA4ADwAPAA8AEQASABMAEgASABUAFwAbAB0AGwAdAB4AHwAfACEAIgAjACQAJQAm
ACcAJQAnACgAKgAsACwALAAwADMAMwAzADYAOQA6AD0APgA/AD8AQABDAEYASABIAEsA
TQBOAFAAUgBXAFoAXQBhAGIAZgBpAGwAcQB0AHcAeAB6AHwAfwCCAIQAhwCKAI0AjQCN
AI8AkACTAJUAlgCXAJkAmQCaAJoAmACWAJYAlgCVAJEAjwCOAIoAhgCBAH0AfAB3AHMA
bQBrAGUAYABcAFQATwBJAEUAPQA6ADUALwApACMAHQAXABYAEAAMAAoABgADAAEA/v/9
//z//P/9//v/+f/2//X/8f/x//D/7//v/+//7//v/+7/7v/v/+//7//v/+//7v/t/+3/
7P/r/+v/7P/s/+z/7f/t/+3/7f/s/+z/7P/t//H/8f/w//D/7f/t/+3/7f/v/+//7//v
/+//7//u/+7/7f/t/+3/7f/v//D/8P/w/+3/6v/n/+j/6f/p/+n/6f/p/+j/5v/m/+n/
6f/p/+n/6P/n/+X/4//h/+L/4v/i/+D/4P/g/+D/4v/j/+T/5f/j/+H/4f/i/+T/5P/k
/+T/5P/l/+X/4//j/+P/4v/i/+L/5P/k/+P/5v/p/+r/6f/p/+n/6f/p/+v/6//s/+3/
7f/o/+f/5//q/+z/7v/v/+3/7f/u/+7/5P/j/+L/4P/g/+D/4P/g/+L/4//k/+j/6P/m
/+P/4v/g/9//3//f/9//3//f/9z/2//a/9f/1//X/9f/1//X/9f/1//X/9j/2P/Z/9r/
2v/a/9r/2v/Z/9f/1v/V/9X/1f/V/9T/1P/V/9X/1f/X/9b/1v/W/9b/1v/W/9b/1P/U
/9T/1P/W/9b/1//X/9X/0v/R/9H/z//R/9b/2//j/+f/6v/w//T/+/8GABUAIwAnABoA
BQD7/wAAAwD6/+L/uv+Q/2X/Mv/m/pj+Xf41/hP+BP4O/h3+K/47/lD+bP6Q/rv+5f4D
/yL/Q/9h/3n/j/+h/7X/xf/P/9r/5//w//L/9f/2//v//////wAAAwAFAAYACwALAAsA
DQAPABEAEQASABEAEQATABMAFAAXABkAGwAbAB0AHgAfAB4AHwAgACEAIQAjACQAJgAm
ACYAJgAqACsAKwArAC4AMQAyADUANgA6ADsAPQBBAEMARABDAEUARgBIAEsATgBQAFIA
VABXAFgAXABfAGIAZgBqAG4AcAByAHQAdwB6AHwAfwCCAIUAhgCHAIoAjACMAI0AjQCN
AI0AjQCOAI4AkACOAI4AjgCNAIkAhwCGAIUAggB+AHsAdgBxAG0AZwBiAFsAVQBQAEwA
SQBFAEMAPAA4ADIAKwAnACMAHwAbABcAEAALAAgABgADAAEA/v/6//j/9//3//b/9f/z
//P/8//z//L/8f/x//H/8f/x/+//7v/u/+3/7//v/+//7v/s/+3/7f/t/+//8P/w//D/
9P/1//b/9//2//b/9v/3//f/9f/y//D/8v/z//T/9f/z//P/8//z//P/8//y//L/8v/z
//T/9f/0//T/8//y//H/8P/v//L/8f/x//H/8f/v/+7/7P/s/+//7//v/+//7f/t/+z/
6//r/+z/7P/s/+7/7v/u/+7/7v/t/+z/6//s/+v/7P/u/+v/6v/p/+j/6P/p/+n/5//r
/+v/6v/q/+j/6v/q/+n/5//p/+n/5//q/+v/7P/t/+v/6//s/+3/7//s/+3/7//x//L/
8//z//T/9f/3//j/9f/x//H/8v/0//T/8//z//H/8f/x//L/6v/o/+j/6P/o/+j/5v/o
/+n/6v/v//D/7//t/+r/6P/n/+f/5f/l/+X/5f/i/+H/4P/d/+D/4f/i/+P/4f/h/+H/
4f/j/+L/4v/i/+D/4P/g/+D/4P/f/9//3//e/9//4P/g/+L/4//j/+P/4//i/+L/4v/g
/+D/4P/g/+D/4P/g/+D/4P/g/+H/4f/h/+D/4f/j/+P/4f/i/+X/6f/x//j//P/+/wMA
DAAXACUAMwA0ACUAEwAKAAsAEgAOAPb/zv+f/27/NP/s/qP+bf5F/ib+Hv4r/jn+R/5W
/mb+gv6n/s/+9/4W/zX/Vf9x/4n/n/+3/8n/2f/k//H//v8CAAEABAAJAA8AEQARABUA
GAAaAB8AHwAfACEAIQAjACMAJAAmACcAKgArACsALQAuAC8AMQAzADQANQA1ADUANQA1
ADYAOQA7AD4APgA+AD4AQgBEAEUARgBKAEkASgBNAE4AUwBTAFQAVwBaAFwAXABfAGEA
YgBkAGYAaQBsAG8AcwB2AHoAfQCAAIMAhgCJAIoAjgCQAJMAlgCWAJkAnACfAKEAowCn
AKoArgCvAK8ArwCvAK8AsACwALAArgCuAK4ArQCpAKcApgCmAKQAoQCfAJwAlwCTAI0A
jQCHAIIAfgB4AHMAbQBpAGMAYABbAFUAUABLAEYAQQBAADoANgA0AC8AKwAoACQAIgAg
AB8AHwAfAB0AGgAZABUAFQAUABMAEwATABMAEwARABAAEAAPABAAEQASABIAEgATABMA
EwATABQAFAAUABcAFwAXABcAFgAWABYAFwAZABkAGAAYABkAGQAZABkAGwAbABsAGwAb
ABsAGgAaABkAGQAZABkAFwAYABgAGAAZABgAFwAaABoAGQAYABcAFQAUABIAEgAVABUA
FQAVABcAFwAWABUAFQAWABYAFgAWABYAFgAWABYAFQAUABMAEwARABEAEgATABQAFQAW
ABQAFQAVABMAFwAXABYAFgAUABYAFgAVABcAGQAZABcAGgAbABwAHQAdAB0AHgAfACAA
HAAcAB0AHQAcABsAGQAVABUAFgAWAA4ADQAQABAAEAAQABAADQAOAA4ADgAMAAgAAgD7
//X/8P/s/+n/5//n/+f/5//k/+P/4v/f/9//3//f/9//3//f/9//3//d/9z/3P/c/9z/
3P/c/9z/3v/d/93/3f/Z/9n/2f/Y/9b/1//X/9f/2P/Y/9n/2v/a/9r/2v/a/9j/2P/Y
/9j/2P/Y/9n/2f/W/9T/1P/V/9//4f/g/+P/6f/r/+r/8P/4/wEADgAbACcAKwAgAA0A
AQAAAAEA+v/m/8b/nP9r/zL/7P6i/mX+O/4h/hT+HP4t/jn+Qf5M/mT+iP63/uP+A/8g
/0X/Y/95/4//pf+3/8v/1//e/+n/9P/0//X/+v/7//v///8EAAkADQAQABEAEQARABMA
FQAXABcAGAAbABsAHQAdABsAHQAeAB8AHwAhACIAIwAiACMAJAAlACUAJwAoACoAKgAq
ACoALgAvAC8ALwAyADMANAA3ADgAOwA7ADwAPwBBAEIAQQBDAEkATABQAFQAVABWAFgA
WwBgAGQAZwBqAGoAbABuAG4AcgB0AHcAegB9AIEAhQCJAIwAjQCQAJIAkgCTAJMAkwCR
AI8AjgCMAI8AjgCPAJAAjwCLAIkAiACHAIQAgAB9AHwAdwBzAG0AagBjAF0AWABQAEsA
RQBBADwAOgA2ADEAKwAlAB8AGQAYABIADgAMAAgABQADAAAA/f/6//j/9//3//X/8v/x
//H/8f/w/+//7f/t/+3/7f/s/+z/7f/t/+3/7f/t/+z/7P/t/+3/7f/r/+z/7P/s/+//
7//v/+//8v/y//L/8//y//H/7//u/+//7//v/+//7//v/+//7//x//H/8P/w/+7/7f/s
/+v/7v/w//H/8v/v/+z/6f/q/+v/6//r/+v/7P/s/+v/7P/s/+v/6v/p/+v/6//q/+n/
5//o/+j/6P/m/+b/5v/m/+n/6f/p/+n/6v/p/+r/7P/s/+z/7P/s/+7/7//v/+3/7//v
/+7/7v/w//L/8v/x//D/8f/w/+3/7//v/+//7//u/+3/7f/t/+n/5v/m/+b/5v/m/+b/
6P/p/+r/7P/s/+r/5//m/+T/4//j/+P/4//j/+P/4f/h/+H/3//g/+H/4v/j/+L/4f/g
/9//3f/c/9z/3P/d/97/3//g/+D/3//f/9//3f/d/93/3P/c/93/3f/d/9v/2v/a/9r/
2//c/93/3v/e/97/3v/e/9z/3P/d/93/3v/c/9z/3f/Z/9v/3P/h/+n/7f/w//b//v8D
ABAAHwAtADEAIgALAAEABAAFAAAA7P/E/5r/cf84/+z+oP5l/j3+If4Y/iT+M/4//kv+
WP5y/pz+yf7t/gv/LP9P/2n/gf+X/6v/u//N/9v/4v/t//j//P///wAAAQADAAcABwAL
AA4AEAATABMAEwAVABUAFwAXABgAGQAZABsAGwAcAB8AIQAjACIAIwAjACMAJgAnACgA
KQApACsALAAuADIAMgAyADYANgA1ADQANgA4ADoAPgBAAEEAQQBCAEUASgBMAEwATwBQ
AFIAVQBYAFwAXgBgAGMAZgBqAG0AcABzAHYAeQB6AH4AgACDAIYAiACLAI4AkQCRAJEA
kwCUAJcAmQCaAJsAmwCbAJwAnACaAJgAmACYAJkAlQCTAJIAkACMAIcAgwCAAHsAdwBx
AGwAZQBfAFoAVgBRAEsARwA/ADwANwAxACoAJQAgABsAGQAUABEAEAALAAcABAAAAP7/
/P/7//v/+//5//b/9f/z//P/8v/x//P/8//z//P/8v/y//P/8//x//H/8f/w//D/8f/x
//H/8f/y//L/8v/z//P/8//z//L/8v/y//P/9f/1//T/9P/1//X/9f/1//T/8//y//H/
8f/x//D/8P/u/+3/7P/r/+z/7v/v//D/8P/u/+z/7v/s/+v/6v/p/+n/6P/m/+b/5f/l
/+X/5f/n/+f/5v/l/+X/5v/m/+b/5v/m/+b/5v/p/+n/6f/p/+n/5//n/+j/6P/o/+j/
6P/p/+v/7P/r/+//7//u/+7/7P/u/+7/7f/q/+v/6v/n/+X/6f/l/+H/4P/g/+D/4P/g
/97/4P/h/+L/5P/k/+L/3//c/9r/2f/Z/9v/2//b/9v/1//X/9f/1f/V/9X/1f/V/9f/
1//X/9f/1//W/9b/1v/W/9b/1v/W/9T/0//T/9P/0f/R/9H/0P/S/9P/0//T/9H/0P/Q
/9D/0v/S/9L/0v/S/9L/0v/S/9H/0P/Q/8//zv/M/8z/zf/L/8v/zv/T/9n/3f/g/+b/
6v/v//b/AQARABsAGgALAPv/9v/5//r/7P/Q/6b/ef9I/wz/vv53/kX+Hf4C/gL+Ef4d
/in+Nv5K/mr+k/6//uX+Bv8l/0X/X/93/4//pf+1/7//yv/X/97/4P/l/+r/7f/x//H/
8f/1//j/+v/9//3//f///wMABQAFAAYACQAJAAsACwAJAAsADAANAA0ADwAQABEAEwAV
ABcAGQAbAB0AHgAgACAAHgAcAB4AIQAhACEAJAAmACgALAAuAC8ALwAwADMANgA4ADgA
OwA+AEAAQwBGAEgASgBMAE8AUgBWAFkAXABgAGQAaABqAGwAbgBxAHQAdgB5AHwAfwCC
AIMAhgCIAIoAiwCLAIsAjQCNAI4AjgCOAIwAjACMAIkAhQCDAIIAggCAAH0AewB6AHUA
cQBrAGgAYQBbAFYAUgBNAEcAQwA8ADgAMgArACgAIwAeABkAFgAQAAwACgAGAAMAAQD+
//r/+P/3//f/9f/z//D/7//v/+//7v/t/+v/6//r/+v/6v/q/+v/6//t/+3/7f/s/+z/
7f/t/+3/7//w//D/8P/w/+//7v/t/+7/7v/u/+//8v/z//P/9P/z//P/8//z//X/9f/1
//X/9v/3//f/+P/3//f/9//3//f/+P/4//j/+P/2//T/9v/1//X/9f/1//f/9v/0//T/
9//3//f/9//1//X/9P/z//H/8v/y//L/8v/y//L/8v/x//H/8f/x//P/8f/x//L/9P/0
//T/9P/1//f/+P/3//n/+f/4//j/+v/8//z/+//8////AAD//////////////v/9//3/
/f/9//7/+//3//T/9v/2//b/9v/1//b/9v/2//r/+v/4//X/9P/y//H/8f/v/+//7//v
/+3/7f/t/+v/7P/t/+7/7//v/+//7//v//H/8P/w//D/7v/u/+7/7v/w/+//7//v/+v/
6//r/+r/6v/r/+v/6//s/+z/7f/u/+3/7P/r/+r/6v/q/+r/6v/p/+j/6P/n/+j/5v/m
/+f/5//l/+T/5f/t//P/+P/6//7/AwAKABMAIwAxADAAHwANAAgACwAMAAYA8v/M/5//
cP82/+z+of5p/j3+Hv4W/iP+Mf5B/lD+YP56/p/+y/7x/hD/L/9T/2//h/+h/7P/w//R
/9z/5f/u//b/+//+/wMABQAHAAcACwAOABAAEwATABMAFQAXABkAGQAaABkAGQAbABsA
GwAdAB4AHwAfACEAIgAjACYAJwAoACkAKQArACwALgAwADAAMAA0ADcANwA3ADoAOQA6
AD0APgBDAEMARABHAEgASgBKAE0AUABSAFUAWABaAFwAXgBhAGQAaABrAG4AcwB2AHkA
egCAAIIAhQCIAIgAiwCOAJEAlACVAJgAmgCeAJ8AnwCfAJ8AnwCgAKAAoACeAJ4AngCf
AJsAmQCYAJcAlACQAI0AigCFAIEAewB6AHMAbQBoAGIAXQBXAFMASwBIAEMAPQA6ADUA
MAArACYAIAAcABoAFgATABEADgALAAgABgAFAAEA///8//v/+f/5//j/9//5//n/+f/5
//b/9v/3//f/9//3//f/9v/2//f/9//3//j/+v/7//z/+//7//v/+//8//z//P/9////
///+//7//f/9//3//f////////////3//f/8//z//f/9//3//f/9//7//v/+//7//P/6
//z/+//7//v/+//5//j/9v/2//f/9//3//f/+f/5//j/9//2//b/9f/0//b/9v/2//b/
9//3//f/9//5//f/9//4//f/9v/1//T/9v/5//v/+//9//3//P/8//7/AAAAAP////8B
AAEA//8AAP///v/9//z/+//7//v/9f/0//L/8v/y//L/8f/y//L/8v/0//T/8v/v//D/
7v/t/+3/7f/t/+3/7f/q/+n/6P/l/+P/4//j/+P/5f/l/+X/5f/l/+T/5P/k/+L/4v/i
/+L/4P/f/9//3//b/9v/2//a/9z/3f/d/93/3//e/97/3v/c/9z/3P/c/97/3v/e/97/
3f/c/9z/2//c/9r/2v/b/9v/2//e/+X/6//v//L/9P/6/wMADgAbACcAKwAgAA0ABQAE
AAcABADu/8L/kP9f/yL/2v6S/lv+Nf4X/g7+Gv4r/jf+Q/5S/mz+jv67/t/++/4c/0H/
Xf93/5H/p/+5/8f/0//e/+f/7v/y//X/+v///wMAAwADAAcACgAMAA0ADQANAA8AEgAV
ABYAGAAYABcAGAAXABgAGwAdAB8AHwAhACIAIwAkACUAJgAnACYAJwAnACgAKwAsAC0A
MgAzADMAMwA2ADcAOAA7ADwAPwA/AEAAQwBFAEYARQBHAEoATABPAFIAVgBYAFoAXQBe
AGIAZQBoAGsAbgBxAHIAdgB4AHsAfgB+AIEAhACHAIgAiQCMAI4AjgCPAI8AjwCRAJEA
kgCSAJIAkACQAJAAjgCJAIYAhACDAIAAfAB5AHQAbwBrAGUAYwBdAFgAVABMAEcAQQA9
ADkANgAxACsAKAAjAB4AGQAUAA4ACgAIAAUAAwACAAAA/P/6//n/+f/5//f/9P/z/+//
7//u/+3/7//v/+//7//w//D/8f/x//H/8f/x//D/8P/x//H/8f/z//T/9P/0//X/9f/1
//X/+P/4//j/+f/5//n/+P/4//f/9//3//f/+f/5//n/+f/3//X/8v/w//L/8//0//X/
9P/0//P/8v/x//D/7//y//H/8f/x//H/8f/w/+7/7v/w//H/8v/z//X/9f/0//P/8//0
//T/9P/1//b/9//4//n/+f/5//n/9v/z//L/8v/0//T/9P/0//P/8//y/+//7f/s/+z/
7P/s/+z/6v/s/+3/7v/w//D/7v/r/+r/6P/n/+f/6f/p/+n/6f/l/+X/5f/j/+X/5f/l
/+X/4//j/+P/4//j/+L/4v/i/+L/4v/i/+L/5P/j/+P/4//h/+H/4f/g/+L/4//j/+P/
4f/g/+D/4P/f/97/3f/c/97/3v/e/97/3P/a/9n/1//Y/9j/2v/d/+X/3//i/+X/6f/p
/+z/8v/8//3/CgAbACsALwAqABcACQAGAA0ADAD8/9r/tP+P/2L/GP/M/ov+W/41/iL+
IP4v/j3+S/5S/mj+jP63/tv++/4Y/z3/W/91/4v/n/+z/8X/0//k/+//9P/0//f/+P/7
//v/AwAGAAsADwASABMAEwATABUAGQAbABsAHAAfAB8AIQAhAB4AHwAfAB8AHQAfACAA
IQAjACUAJwApACkAKwAsAC4AMgAyADIANgA3ADcANwA6ADkAOgA9AD4AQQBBAEIARQBJ
AEwATQBRAFQAVgBZAFwAXgBgAGIAZQBoAGwAbwByAHMAdgB5AHoAgACCAIUAiACLAI8A
kwCXAJcAlwCZAJoAngCfAJ8AnwCfAJ8AoACgAJ0AmgCZAJgAmgCXAJYAlgCTAJAAjACJ
AIYAgQB9AHcAcgBrAGUAYABaAFUATwBLAEUAQgA9ADcAMAArACYAIQAfABoAFwAWABQA
EQAPAAwACQAGAAQAAwD///3/+v/5//j/+f/5//n/+v/7//z//f/8//z//f/9////////
//7/AAABAAEAAQD+//7//f/8//z/+//6//n/+//8//3//////////v/+//7///8AAAEA
/v/9//z/+//8//3//f/+//z/+//6//n/+//8//z//P/6//j/9v/4//v/+//7//v//f/8
//r/+v/6//n/+P/3//n/+f/4//f/+//+/wAAAgABAAAA///+//7//f/8//v/+f/3//f/
+P/2//b/9v/2//T/9f/1//P/8//z//L/8v/0//b/9v/1//j//f8AAAEACQAPABUAGwAn
ADEAPABHAFgAZAB0AIUAmwCuAMEA0wCrAIcAZABAAAIAxf+M/1T/O/8i/wj/7/71/gH/
C/8S/w==
         </WaveFormData>
      </LeadData>
      <LeadData>
         <LeadByteCountTotal>10000</LeadByteCountTotal>
         <LeadTimeOffset>0</LeadTimeOffset>
         <LeadSampleCountTotal>5000</LeadSampleCountTotal>
         <LeadAmplitudeUnitsPerBit>4.88</LeadAmplitudeUnitsPerBit>
         <LeadAmplitudeUnits>��V</LeadAmplitudeUnits>
         <LeadHighLimit>2147483647</LeadHighLimit>
         <LeadLowLimit>268435456</LeadLowLimit>
         <LeadID>V3</LeadID>
         <LeadOffsetFirstSample>0</LeadOffsetFirstSample>
         <FirstSampleBaseline>0</FirstSampleBaseline>
         <LeadSampleSize>2</LeadSampleSize>
         <LeadOff>FALSE</LeadOff>
         <BaselineSway>FALSE</BaselineSway>
         <ExcessiveACNoise>FALSE</ExcessiveACNoise>
         <MuscleNoise>TRUE</MuscleNoise>
         <LeadDataCRC32>4252261410</LeadDataCRC32>
         <WaveFormData>
IgAiACIAIgAoACwAMAA0AEEATABXAGIANwAOAOX/vP9t/x7/z/6A/m7+Xv5O/j7+Uf5k
/nf+iv6t/tD+8/4W/zL/TP9m/4D/kv+i/7L/wv/L/9T/3f/m/+v/7v/x//T/9v/4//r/
/P///wIABQAIAAoACgAKAAoADQAOAA8AEAASABIAEgASABQAFAAUABQAFgAYABoAHAAe
ACAAIgAkACYAJgAmACYAKAAoACgAKAAqACwALgAwADMANgA5ADwAPwBAAEEAQgBEAEYA
SABKAE4AUABSAFQAVwBYAFkAWgBdAGAAYwBmAGoAbABuAHAAcgB0AHYAeAB6AHwAfgCA
AIIAggCCAIIAgACAAIAAgACCAIIAggCCAIEAgAB/AH4AewB6AHkAeAByAG4AagBmAGEA
XgBbAFgAUwBQAE0ASgBEAEAAPAA4ADMALgApACQAIAAeABwAGgAXABQAEQAOAAoACAAG
AAQAAQAAAP///v/9//z/+//6//r/+v/6//r/+v/6//r/+v/5//j/9//2//j/+P/4//j/
+P/4//j/+P/2//b/9v/2//b/9v/2//b/9//4//n/+v/3//b/9f/0//X/9v/3//j/+P/4
//j/+P/2//b/9v/2//f/+P/5//r/+f/4//f/9v/2//b/9v/2//T/9P/0//T/8v/y//L/
8v/y//L/8v/y//D/8P/w//D/8v/y//L/8v/y//L/8v/y//T/9P/0//T/9v/4//r//P/+
//7//v/+//7//v/+//7/+//6//n/+P/2//T/8v/w//L/8v/y//L/8P/y//T/9P/y/+//
7f/q/+7/9P/4//3///8AAP//AQAEAAUABAAFAAUABQAFAAUABAAEAAQABAAGAAYABgAG
AAUABQAFAAUABQAEAAQAAwABAAEAAQABAAEAAQABAAAAAgACAAIAAgACAAQABAAEAAEA
AQABAAEAAQAAAAAA//8BAAEAAAAAAAMAAwAGAAwAEAATABYAHwApADEAPABMAFIATABK
AFcAawCAAIsAggBlAEEACQC3/1n/AP+4/oP+Yf5a/mT+a/51/oP+lv6z/t/+Cv8o/0f/
aP+D/5b/rf/E/9T/4v/w//v/BgANABMAFwAZABsAHgAfACEAJQAmACgAKgAtAC4AMgAy
ADIAMgAzADUANgA5ADkAOAA7ADwAPAA9AEAAQgBEAEMARABFAEcARgBGAEYARwBKAEsA
TABOAFEAUQBSAFMAVgBXAFoAWgBfAF8AYABiAGYAaABoAGwAbQBvAHEAdAB2AHoAfAB/
AIMAhgCIAIkAigCNAI8AkACQAJQAmQCcAJwAnQCgAKIAoQCjAKcAqQCpAK0ArgCuAK4A
rQCsAKoAqQCpAKsArQCqAKoAqQCkAKAAnwCgAJ4AmgCXAJIAiwCIAIYAgAB9AHcAcQBu
AGoAZwBiAF8AWwBYAFYAVQBSAEwASABFAEIAPQA6ADgANQAxADEAMgAyADEALAAqACgA
KgAoACgAKAAmACYAJQAjACIAIQAhACEAIwAjACIAIgAjACMAIgAiACIAIgAjACMAIwAj
ACMAIgAgACEAIgAiACIAIgAiACEAIwAjACMAIgAgACAAIAAgACAAIAAgACAAIgAiACEA
IQAjACMAJAAlACQAIQAfAB4AHgAeAB4AHQAdABwAGwAbABoAGgAZABkAGgAaABkAFgAU
ABQAFAATABUAFQAVABUAEwATABQAFQAXABYAFgAXABkAGQAZABkAGAAYABgAGAAYABgA
GAAYABsAHwAgACEAIAAgACIAIgAgAB8AHgAeAB4AHgAgACEAHwAcABkAGAAXABYAFAAU
ABQAFgAYABgAFgATABMAEAAOABAAEgATABMAEgAPAA8ADwAPAA0ADQANAA0ACwALAAoA
CgAMAAwADAAMAAwADAALAAsADQANAA0ADAAOAA0ADQANAAwACwAKAAkACgAKAAsADAAK
AAoACAAKAAwADAALAAsADQANAA0ADAAKAAkACQAJAAwACAAHAAkAEAAUABgAGQAaACMA
MQA7AEYATgBSAFAAUgBfAHEAhACTAIwAbQBJABMAw/9r/xb/zv6Z/nX+av5u/nf+f/6J
/pr+t/7d/gb/KP9D/2D/f/+W/63/xP/Y/+T/8P/9/woAFQAZABsAHQAfACAAJQArAC8A
MAAyADMANQA1ADgAOgA6ADoAOwA5ADoAPQA9AD4AQQBCAEIAQABCAEMARABFAEYARwBJ
AEoASgBKAEsATABNAE4AUABTAFMAVABVAFQAVQBYAFgAWQBZAFoAXABgAGIAYgBmAGUA
ZwBpAGwAawBuAG8AcQB0AHYAdwB3AHwAfwCBAIIAgACEAIkAjACOAI8AkgCUAJMAlQCZ
AJsAmgCdAJ0AnACcAJ0AngCeAJwAmwCcAJ0AnQCeAJ4AmgCWAJUAlgCUAJIAjwCKAIMA
hACCAHwAeQBzAG0AagBmAGUAYABdAFkAUwBQAE4ASgBDAD4AOgA2ADQAMgAxAC8ALAAr
ACsAKgArACYAJAAiACAAHgAeAB4AHAAcABsAGQAZABkAGgAbABwAGwAZABgAFgAVABMA
EgASABIAEwATABYAFwAYABgAFwAXABcAFgAYABgAGAAXABYAFQAUABIAEgASABIAEgAU
ABQAFAAUABQAFAATABMAEQARABIAEwATABEAEAAQABIAEgASABEAEQASABMAFQAUABIA
DwANAAwADAALAAgACgAKAAoACQAJAAkACQAJAAkACQAKAAsADQAMAAwADQANAA0ADQAN
AA4ADgAOAA4ADgAOAA4ADgAOABEAEQARABEAEAARABAADgANAAwADAAQAAoABgAEAAQA
BAAEAAIAAgACAAQAAwACAP//+//7//j/9v/4//r/+//7//r/9//3//f/9//0//P/8v/x
/+//7//u/+7/7v/u/+7/7v/w//D/7//v/+//7//v/+7/7P/r/+v/6//t/+3/7f/t/+v/
6v/q/+r/6v/q/+j/6v/q/+r/6f/p/+j/5//m/+T/5f/l/+b/5//k/+L/5f/r//D/9v/6
//n/+v8BAA0AHQAuADYAMAAsADgASwBfAHAAcwBiAEcAGQDR/3f/Gf/A/nz+S/43/jz+
SP5R/l3+a/6C/qf+0/70/hD/Lf9M/2P/dv+P/6L/sv/C/8z/1f/g/+f/5//p/+//8f/0
//X/9//7//z//v8AAAMABAAIAAkACAAHAAcABQAGAAkACQAKAA0ADgAOAAwADgAPABAA
EQASABMAFQAWABYAFgAXABcAFwAXABgAGgAbAB0AHwAeAB8AIgAiACMAIwAkACYAKgAs
ACwAMAAyADUAOAA8ADsAPgA/AEEARABGAEcARwBMAE8AUQBSAE8AUgBWAFgAWQBbAF8A
YgBjAGUAaQBrAGsAbQBsAGoAbABtAG4AbgBpAGcAZwBnAGcAaABoAGQAXABZAFgAVABV
AFMATwBJAEYARAA+ADsANwAxAC4AKgAmACAAHAAXABMAEAAOAAoABAAAAP3/+v/2//T/
8//x/+7/7f/t/+z/6//m/+T/4v/i/+D/4P/g/97/3v/d/9v/2v/Z/9n/2f/d/93/3P/c
/93/3f/c/9z/2v/a/9v/2//b/9v/2//a/9z/3f/e/97/3P/c/9z/2//d/93/3f/c/9r/
2v/a/9r/2P/Y/9j/2P/W/9b/1f/V/9f/1//Y/9n/2//Z/9j/2P/Y/9j/2P/X/9P/0v/R
/9H/0v/S/9H/0f/S/9L/0f/O/9D/0P/Q/8//0P/R/9L/0//V/9X/1v/X/9b/1P/T/9P/
1f/V/9X/1f/X/9j/2f/a/9r/2v/a/9r/2f/b/9r/2f/U/9T/0v/Q/87/zP/M/8z/zP/O
/87/zv/Q/9H/0P/N/8n/yf/G/8T/xv/G/8f/x//G/8H/wf/B/8H/v/+//7//v//B/8H/
wP/A/7//vv+9/7z/vP+8/7v/u/+8/73/vv++/77/vf+9/73/v/+//7//v/++/7z/u/+6
/7j/uP+2/7j/uP+4/7f/t/+5/7n/uf+4/7r/uf+5/7n/tv+0/7f/u//A/8T/xP/H/8z/
1f/h//H/AAAMAAoABgAMAB8AMwBGAE8AQgArAAUAw/9r/wn/qv5i/jH+E/4W/iT+Lf45
/kn+Xv5//qn+zv7q/gn/KP9D/1r/bf9+/47/mv+k/7H/wP/H/8n/zf/R/9H/1P/Z/9v/
3//g/+L/4//l/+X/6P/o/+b/5P/j/+X/6P/t/+//7v/x//L/8v/w//L/8//0//f/+P/5
//v/+v/6//r/+//8//3//v8AAAEAAQACAAMABgAHAAoACgANAA0ADgAQABAAEgASABYA
FgAXABgAGgAiACoAMAA3AD4AQgBFAEcATABPAFEAUgBQAFQAWQBcAF4AXwBiAGQAYgBj
AGYAZwBpAG0AbgBuAG4AbwBwAHAAbABrAGwAbQBsAGwAawBmAF8AXQBdAFoAWABVAFAA
SQBLAEoARQBDAD4ANwAzAC4AKwAmACMAHwAZABQAEAAKAAgABAABAP7/+P/2//X/8//v
/+//8P/w//H/7P/q/+j/5v/k/+T/5P/k/+T/4//h/+H/4f/i/+P/5P/j/+H/4P/e/93/
2//a/9z/3P/d/93/3f/d/93/3P/c/93/3v/e/+D/4P/g/9//3v/d/9z/2v/b/9z/3f/e
/97/3v/e/97/3v/e/93/3f/d/93/3v/f/97/2//Z/9j/2v/a/9r/2f/Z/9j/1//X/9j/
2P/X/9f/1v/W/9X/0v/S/9L/0v/R/8//z//P/8//z//P/9D/0f/R/9D/0P/R/9H/0f/R
/9H/0v/S/9L/0v/S/9L/0v/S/9P/1f/U/9P/1f/W/9n/2v/Y/9f/1v/W/9j/2P/a/9v/
2f/W/9T/1//d/+D/3v/e/97/3P/a/9j/0v/Q/87/zv/O/87/zv/M/8z/zP/O/9L/0v/Q
/83/zf/K/8j/yv/I/8n/yf/I/8P/w//D/8P/v/+//7//v/+//7//vv++/7//wP/B/8L/
wv/C/8H/wf/A/7//vv+8/77/vf+9/73/u/+7/7v/u/+9/7z/vP+8/7z/vP+6/7z/uv+6
/7n/uf+7/7v/u/+6/7j/t/+3/7f/sv+0/7n/vf/E/8b/yv/N/9L/2f/j/+///v8IAAYA
AAAGABsAMQBCAEMAMAARAOX/pf9L/+f+lP5a/iv+Ef4U/iD+Kf43/kn+Yv6D/qv+0v7s
/gf/Jv9B/1j/af96/47/nP+o/7P/wP/H/8n/y//N/8//1P/T/9b/2f/Z/9r/3P/f/+D/
5P/k/+T/5P/l/+f/6P/r/+v/7P/v//D/8P/u//D/8f/y//H/8v/z//X/+P/4//j/+f/6
//v//P/+//////8AAAEAAgADAAYABgALAAsADAAOABAAEgASABYAGQAdACEAJgApAC4A
MQA1ADkAPAA+AD8ARABHAEkASgBJAEwAUABSAFQAVQBYAFoAXQBhAGcAawBwAHUAdwB4
AHgAeQB6AHoAdgB1AHYAdwB2AHYAdQBwAGwAawBsAGoAaABlAGAAWQBYAFYAUABNAEsA
RwBGAEQAQAA6ADYAMQAuACwAKwAoACMAHgAaABYAEgAQAA8ADQAKAAkACQAIAAgABAAD
AAIABAACAAIAAgACAAIAAQD///z/+//7//v/+//7//r/+v/7//v/+v/6//z//P/9//3/
/v///wAAAAAAAAEAAgACAP///v/9//v//P/9//7//v/8//z//P/8//3//v///wAAAgAC
AAEAAQD+//3//f/9/////f/8//z//P/8//z/+//7//r/+f/5//r/+v/5//n/+v/6//n/
9v/4//j/+P/3//f/9//3//f/9v/1//X/9f/1//T/9P/1//L/8f/w/+//8P/w//D/8P/w
//D/8P/w//H/8//y//H/8P/w//L/8v/z//P/8//0//T/9P/2//f/+P/2//X/+f/8//7/
+//6//v/+v/5//j/9//y//b/+v/7//v//P/9//z//P/8//r/9P/y//D/8P/w//D/8P/w
//D/8v/1//b/9f/z/+//7P/q/+z/6v/r/+v/6v/n/+f/5//n/+b/5//o/+n/6f/p/+j/
6P/m/+b/5v/m/+X/5P/i/+H/4//j/+P/4v/k/+P/4//j/+X/5f/l/+X/5f/k/+T/5P/j
/+L/3//g/+L/4v/h/+H/4f/h/+H/4P/h/+H/4v/j/+D/4P/h/+P/6P/u//T/9f/4//3/
BQAPABoAJgAuACoAJgAvAD8AVgBnAGgAUwAvAPn/sf9b/wT/vv6H/lv+Sv5Q/lf+Yf5v
/nz+lf65/t7+AP8f/zj/Vf9w/4f/nP+w/8D/zP/Z/+j/8f/1//X/9f/7/wIAAwAIAA0A
DwASABQAFwAYABwAHAAcABwAHQAeACAAJAAlACQAJwAoACgAKwAuADAAMgA1ADYANwA5
ADwAPgBAAEMAQgBDAEQARgBJAEkASgBLAEoASwBOAE4AUwBTAFQAVgBaAFwAXABgAGAA
YQBiAGQAZgBqAGwAbwBzAHYAeAB5AHwAfwCBAIIAggCGAIsAjgCQAJEAlACWAJcAmQCd
AJ8AnwCjAKQApAClAKUApQCkAKEAnwCfAJ8AnQCeAJ4AmgCXAJcAmQCYAJYAkwCOAIcA
hwCGAIEAfwB7AHUAcgBuAG0AaABlAGEAWwBYAFYAUgBQAEwASQBGAD8APAA6ADcANAAz
ADMAMgAzAC4ALAAqACkAJgAlACQAJAAkACMAIQAeAB0AHQAdAB8AHwAeAB4AHQAdABwA
HAAcABwAHQAdAB4AHwAgACAAIAAhACIAIgAiACIAIgAhAB8AHwAfAB4AIAAgACAAIAAg
ACAAIAAgAB4AHgAdAB0AHQAdAB4AHwAhAB8AHgAeAB0AHAAbABkAFQAUABMAEwAXABgA
GAAZABwAHAAbABgAGAAYABgAFwAXABcAFwAXABUAFQAWABcAFQAUABQAFQAXABcAFwAX
ABYAFgAWABYAFwAYABkAGgAZABsAGgAZABgAGAAaABoAGgAbABwAHgAgACAAIgAjACUA
IgAgACMAJgAmACEAHgAdABoAFwAUABIAEgAWABQAFAAUABQAEwASABEAEgARABAADQAJ
AAcABAACAAQABgAHAAcABgABAAEAAQABAP//////////AQABAAAAAAD+//7//v/+/wAA
AAD//////////////v/8//v/+//7//n/+f/5//n/+f/4//j/+P/6//r/+P/6//r/+v/5
//n/9//3//f/9v/0//P/8//z//j//P/7//3/AAAAAAAABQAOABkAIwAtADgAQgBEAEIA
SABXAGkAeAB9AHIAVwAnAOH/i/8x/9z+nv5x/lf+Vv5k/mv+b/53/o7+sf7d/gT/Hv87
/17/d/+K/5//tP/G/9j/4v/r//T/////////AwAHAAgADQARABUAFgAYABcAGQAZABwA
HgAeAB4AHwAfACAAIwAjACIAJQAmACYAJAAmACcAKAApACoAKwAtAC4ALgAuAC8AMAAx
ADIANAA1ADUANgA3ADgAOQA8ADwAPQA9AD4AQABCAEQARABIAEsATQBPAFIAUgBWAFgA
WwBdAGAAYgBjAGQAZQBlAGQAZgBqAG8AcgB1AHcAewB+AH8AgQCFAIcAhgCJAIkAiACH
AIUAgwCAAH8AfwCBAIMAggCCAIEAfAB5AHcAdwB0AHIAbwBqAGMAYgBgAFoAVwBRAEsA
SABEAEIAPgA8ADkANAAwAC0AKAAmACIAHwAcABgAFgAVABMADAALAAsACgAJAAQAAgAA
AAIAAAAAAAAA/v/+//3/+//8//v/+//7//v/+//6//r/+f/5//j/+P/2//b/9//3//n/
+f/5//j/+v/7//z//P/5//j/9//1//b/9//4//j/+v/6//r/+v/6//r/+v/6//f/9v/0
//P/9f/3//r//f/7//f/9P/y//P/9P/1//X/9P/0//T/9f/0//L/7//t//H/8v/y//D/
7v/u/+7/7f/r/+v/6//r/+3/7f/u/+//8f/w//D/8f/v/+//7//v//L/8v/y//L/8P/w
//D/8P/y//X/9f/1//P/8v/z//L/8f/x//H/8v/v/+7/7//v/+v/6P/o/+j/6P/o/+r/
6v/q/+z/6//q/+f/4//h/97/3P/e/9z/3f/d/9z/2//b/9v/2//b/9v/2//b/9j/1//V
/9T/1P/U/9T/1P/U/9T/0//T/9X/1f/V/9T/1P/T/9P/0//R/9H/0f/R/8//zv/O/87/
0f/S/9H/1P/S/9L/0f/R/8//z//P/87/z//P/9D/0f/M/87/zf/R/9j/2v/e/+P/6v/x
//n/BwAWACIAIAAaACIANQBLAF4AYwBQADEABQDB/2X/Bf+u/m7+P/4r/jL+Pv5F/k3+
Wf50/pv+x/7o/gL/If8+/1f/bv+D/5T/pP+2/8L/yf/W/+H/4//l/+f/5//q/+//8v/1
//X/9v/5//v/+//+/wAAAAAAAAEA//8AAAMAAwAGAAkACgAKAAgACgALAAwADQAOAA8A
EQAUABQAFAAVABgAGQAaABwAHAAbABsAGwAdAB8AIwAkACUAJQAmACgAKgAsACwAMAAv
ADEAMwA2ADgAPAA+AEEAQwBGAEgASQBOAFEAUwBUAFIAVgBbAF4AXgBfAGIAZABnAGkA
bQBvAHEAdQB2AHYAegB7AHwAfAB5AHkAewB9AHsAfAB8AHgAcwBxAHEAbgBsAGkAZABd
AFoAWABSAE8ATQBHAEQAQAA9ADgANQAxACoAJgAjAB4AGwAYABYAFAAOAAwACwAJAAQA
AwADAAIAAgD+//3//P/7//j/9//2//n/+v/6//n/+v/5//n/+f/5//n/+P/4//f/9//2
//b/+P/4//n/+f/5//n/+f/4//b/9//4//j/+f/6//v/+//5//n/+f/4//j/+P/4//j/
+P/4//j/+P/1//T/8v/x//T/9f/3//n/+f/3//b/9v/2//b/9v/1//X/9P/z//P/8v/y
//H/8f/0//T/8//w//H/8v/z//P/8//z//P/8//1//X/9v/3//f/9v/2//f/9//3//f/
9//6//r/+v/6//v//P/9//7//v8BAAEAAQAAAP7//v/8//z////8//j/9v/0//T/9P/0
//T/9P/0//b/9v/2//T/8f/v/+z/6v/s/+7/7//v/+7/6v/p/+j/5//l/+X/5f/l/+j/
6f/p/+r/6f/o/+f/5v/o/+j/5//n/+X/5f/l/+T/5P/j/+P/4//l/+X/5f/l/+T/4v/h
/+D/4f/i/+H/5P/k/+T/4//j/+H/4f/h/+D/4P/f/9//3//e/97/4f/n/+z/7P/w//P/
9v/7/wMADQAaACgALgAsACwAOQBNAGIAbQBoAFEAKwD1/6n/T//0/q7+df5L/kD+Sv5T
/lv+Z/54/pH+uf7i/gb/I/9A/13/dP+L/6L/uP/G/87/2f/m/+v/7//z//f/+f/+////
AgAFAAUABgAHAAkACQAMAA8AEAARABMAEwAUABcAFwAWABkAGgAaABoAHAAdAB4AIAAi
ACQAJwAqACoAKgArACkAKQApACoALQAtAC4ALwAxADMANwA4ADsAOwA8AD4AQABCAEIA
RgBHAEkASwBOAE4AUgBUAFcAWQBcAF4AXwBjAGcAagBsAGwAcAB1AHgAeAB5AHwAfgB/
AIEAhQCHAIYAiQCJAIgAigCLAIwAjACIAIcAiACJAIgAiACHAIIAgAB/AIAAfgB8AHkA
dABtAG4AbABmAGMAYQBbAFgAVABPAEoARwBDAD8APAA6ADYAMgAuACsAKAAkACIAIQAf
ABoAGQAZABgAFwASABAADgAQAA4ADgAOAA4ADgANAAsACwALAAwADQAOAA0ACwAKAAsA
CwAKAAoACwAMAA4ADwANAA0ADQAMAAwADQAOAA4AEQASABMAEwATABMAEwASABQAFAAU
ABQAFQAWABcAGAAYABgAFwAXABcAFwAYABkAGQAXABYAFgAWABYAFgAVABUAFAATABMA
FQAWABYAFwAXABYAFAAQABIAEgASABEAEwATABMAEwAVABUAFgAXABUAFAAUABUAFwAX
ABcAFwAaABoAGgAaABwAHAAcABwAHgAhACEAIQAiACIAJAAkACQAIwAiACIAIAAgACIA
IwAhACIAIAAdABgAGAAYABgAGAAXABYAFQAWABoAGgAYABUAFQASABAAEgAQABEAEQAQ
AA0ADQANAA0ADQANAA0ADQANAA0ADAAMAAwADAAMAAwADAAMAAsACwALAAsACwAKAAoA
CQAJAAkACQAJAAkACQAKAAoACwAMAAsACgAHAAgACAAIAAcABwAFAAUABQAEAAYABQAF
AAUABAAEAAMABQAKABAAEgAVABgAHQAjAC0AOgBGAE4ASgBGAFEAYQByAIEAhgBzAE8A
GwDT/3f/IP/Y/p3+df5k/mr+c/5//o3+mv6x/tH++v4e/zn/Vv91/5D/p/++/87/3P/q
//f/AAAJABEAFQAXABsAHgAfACEAJQAmACgAKQArACsALgAwADAAMAAxAC8AMAAzADMA
MgA1ADYANgA2ADgAOQA6ADsAPAA9AD8AQABAAEAAQQBEAEUARgBIAEsASwBMAE0ATABN
AFAAUABVAFUAVgBYAFgAWgBaAF4AXwBhAGMAZgBmAGoAbABvAHEAdAB2AHcAegB9AH8A
gACCAIYAiwCOAI0AjQCPAJAAkgCVAJoAnQCeAKEAoQCgAKAAoQCiAKIAoACfAKAAoQCh
AKIAogCeAJwAmwCcAJoAlgCTAI4AhwCHAIYAgQB/AHsAdQByAG4AawBmAGMAXwBdAFoA
WABUAE4ASgBHAEQAQAA+AD0AOwA2ADUANQA0ADMALgAsACoAKgAoACgAKAAoACgAJwAl
ACYAJQAlACUAKQApACgAKAAoACcAJQAkACUAJgAoACkAKwArACsAKgAoACkAKgAqACoA
KgAqACkAKQApACkAKAAqACoAKgAqACgAKAAoACgAKgAqACkAKQAnACcAKAApACsAKQAo
ACgAJgAmACYAJQAlACQAIwAjACIAIgAhACEAIgAiACEAHgAeAB4AHgAdAB0AHQAdAB0A
HwAfACAAIQAhACAAIAAhACAAHwAeAB0AHwAgACEAIgAiACIAIgAiACQAJwAnACcAKAAo
ACoAKgAmACUAJAAkACIAIgAkACUAHQAcABsAGgAZABgAFgAWABYAGAAYABgAFgATABEA
DgAMAA4ADgAPAA8ADgAKAAkACAAHAAMAAwADAAMAAwADAAIAAgACAAIAAgACAAIAAgAB
AAEA/////////v/9//v/+v/5//v/+//7//v/+//6//r/+v/4//j/9v/4//j/+P/3//f/
9f/1//X/9P/2//X/9f/1//T/8v/1//3/AgAEAAYABQAKABMAHQApADQAPgBAAD4ARABT
AGcAfgCBAGoAQwAPAMf/b/8X/8z+kv5l/lP+Wv5m/mv+cf5//pT+tf7d/gD/GP81/1b/
c/+I/5//sv/C/9D/3P/l/+7/9f/5//3/AQAHAAgACQAMAA8ADwAQABMAFQAVABgAGgAa
ABoAGwAZABoAHQAdABwAHwAgACAAHgAgACEAIgAlACYAJwApACkAKAAnACcAKQArAC0A
MAAvAC8AMAAxADQANQA4ADgAOQA5ADoAPAA9AD4APQBAAEEAQwBFAEgASABMAE4AUQBT
AFYAWABZAFwAXwBhAGIAYgBmAGsAbgBsAG0AcAByAHIAcwB2AHcAdgB5AHkAeAB6AHsA
fAB8AHkAdwB3AHcAdQB0AHIAbABoAGcAaABmAGMAXwBZAFEAUgBQAEoARwBBADsAOAA0
ADEALAApACUAIgAgAB8AHAAXABIADgAKAAcABgAGAAUAAgABAAEAAAD///r/+P/2//T/
8v/y//L/8f/y//L/8f/x//H/8v/z//T/8//x//D/7//v/+7/7v/w//D/8f/x/+//7//v
/+7/8P/x//L/8v/x//D/7//t/+7/7//w//D/8f/y//P/9P/y//D/7v/s/+//8P/w//H/
7v/t/+3/7f/v/+3/7P/s/+7/7v/u/+3/7P/s/+z/7f/w//D/7//v//L/8v/x/+7/8P/w
//D/7//y//P/9P/1//f/9//4//n/+P/2//X/9f/1//X/9f/1//X/9P/z//L/7P/s/+z/
7P/s/+z/7P/s/+z/7v/u/+7/7P/p/+X/4v/g/+L/5P/l/+X/5P/f/9//3//f/9//3//f
/9//3//f/97/3v/c/9z/3P/c/97/3v/d/93/3//f/9//3v/e/93/3f/d/9//3//f/9//
3//e/97/3v/c/9z/2v/c/9z/3P/b/9v/2f/X/9X/0v/V/9f/2v/d/+T/3P/f/+H/5P/i
/+L/6f/0//f/BQARACAAKAAuACgAKgA7AFUAagB3AGwAVwA1AP//qf9L//D+pv5p/kH+
Ov5I/k/+Wf5h/nb+mf7B/uL+AP8b/zz/V/9y/4f/mv+u/77/yv/b/+b/7f/v//H/8f/z
//T/+/8AAAUABwAKAAkACwALAA4AEQASABMAFQATABQAFwAXABUAFwAXABYAFgAYABkA
GgAdAB4AHwAhACIAIgAiACMAJgAnACgAKgArACsALAAtAC4ALwAyADIAMwAzADQANgA5
ADwAPQBCAEUARwBJAEwATQBQAFEAUwBXAFoAXABdAF4AYQBjAGQAZgBqAG8AcgB0AHUA
eAB6AHoAewB+AH8AgACDAIMAggCCAIMAhACEAH8AfQB9AH0AfQB+AH4AegB1AHMAcwBw
AG4AawBmAF8AXABaAFQAUQBNAEcARABAAD0AOAA1ADEALQAqACgAJAAhAB4AHAAaABYA
FAATABEACgAJAAkACAAFAAAA/v/8//7//P/8//z//v8AAAEAAQD+//3//f/9/wEAAQAA
AAAAAQABAAAAAAD///7//v/9//v/+//7//r//f///wEAAgAAAAAAAAD//wAAAQACAAIA
AQAAAP///v///wAAAQACAP///v/8//v/+//7//z//f////3//P/8//3//v//////AAAA
AAAAAQAAAAAA/////wAAAAD///z///8CAAUABwAJAAkACQAJAAcABwAIAAkACAAGAAUA
BQADAAMAAwADAAIAAgACAAIAAQAAAP///v/+/wEAAQABAAIAAgAEAAQACAALAA4AEgAh
AC4APQBLAGwAiAClAMcA9AAeAUMBagE+ARIB5gC6AGgAFADJ/37/Xv9B/yX/Cf8A/wb/
DP8S/w==
         </WaveFormData>
      </LeadData>
      <LeadData>
         <LeadByteCountTotal>10000</LeadByteCountTotal>
         <LeadTimeOffset>0</LeadTimeOffset>
         <LeadSampleCountTotal>5000</LeadSampleCountTotal>
         <LeadAmplitudeUnitsPerBit>4.88</LeadAmplitudeUnitsPerBit>
         <LeadAmplitudeUnits>��V</LeadAmplitudeUnits>
         <LeadHighLimit>2147483647</LeadHighLimit>
         <LeadLowLimit>268435456</LeadLowLimit>
         <LeadID>V4</LeadID>
         <LeadOffsetFirstSample>0</LeadOffsetFirstSample>
         <FirstSampleBaseline>0</FirstSampleBaseline>
         <LeadSampleSize>2</LeadSampleSize>
         <LeadOff>FALSE</LeadOff>
         <BaselineSway>FALSE</BaselineSway>
         <ExcessiveACNoise>FALSE</ExcessiveACNoise>
         <MuscleNoise>TRUE</MuscleNoise>
         <LeadDataCRC32>4049634302</LeadDataCRC32>
         <WaveFormData>
EgASABIAEgAhADAAPwBOAGsAhgChALwAlwByAE0AKADc/5D/RP/4/uH+zP63/qL+rf64
/sP+zv7q/gT/Hv84/03/Yv93/4z/mv+o/7b/xP/L/9L/2f/g/+X/6P/r/+7/8P/w//D/
8P/0//b/+P/6//v//P/9//7///8AAAEAAgACAAIAAgACAAQABAAEAAQABwAIAAkACgAN
AA4ADwAQABIAEgASABIAFAAUABQAFAAXABgAGQAaABwAHgAgACIAJQAmACcAKAArACwA
LQAuADEAMgAzADQANwA4ADkAOgA9AD4APwBAAEUASABLAE4AUQBUAFcAWgBeAGAAYgBk
AGUAZgBnAGgAaABoAGgAaABqAGoAagBqAGgAaABoAGgAaABoAGgAaABjAGAAXQBaAFYA
VABSAFAATQBMAEsASgBFAEIAPwA8ADkANgAzADAALgAsACoAKAAmACQAIgAgAB0AHAAb
ABoAFwAWABUAFAASABIAEgASAA8ADgANAAwADAAMAAwADAALAAoACQAIAAgACAAIAAgA
CgAKAAoACgAIAAgACAAIAAcABgAFAAQABwAIAAkACgAHAAYABQAEAAcACAAJAAoACAAI
AAgACAAGAAYABgAGAAkACgALAAwACwAKAAkACAAIAAgACAAIAAYABgAGAAYABgAGAAYA
BgAIAAgACAAIAAYABgAGAAYABgAGAAYABgAGAAYABgAGAAgACAAIAAgACgAMAA4AEAAS
ABIAEgASABQAFAAUABQAEgAQAA4ADAAJAAgABwAGAAgACAAHAAcACAAJAAwACgAIAAUA
AQAAAAAAAAAAAAAA///8//j/9//6//n/+v/7//j/+P/4//j/+P/4//j/+P/5//n/+P/4
//b/9v/2//b/9v/1//T/8//y//H/8P/v//D/8f/y//L/9P/z//P/8//x//H/8v/y//L/
8f/w/+//7//x//H/8P/y//L/8f/x//P/8//z//X/+P/6//7/BQAQABYAHwAsADYAOgBH
AGIAgQCjAMIAywC+AJwAXAAFAK3/XP8a/+n+yP68/rz+vP6+/sb+0P7i/gb/KP8//1b/
b/+E/5b/qP+6/8f/0P/b/+b/7v/2//v//P/+////AgAHAAgACQAMAA0ADwAQABAAEgAU
ABQAFQAVABYAGAAcAB4AHgAfAB8AHwAjACUAJwApACcAKAApACoAKQApACoAKgAqACoA
LAAuADEAMQAxADMANgA3ADgAOgA5ADoAOwA8AD0APgA/AEEAPwBAAEEARABIAEgASgBM
AFEAUwBVAFcAVQBYAFgAWgBbAFwAXwBhAGMAZQBpAGsAaQBqAGoAagBtAG8AcABwAG8A
bgBtAG8AcQByAHMAdABzAHEAbABoAGoAaABlAGQAYQBgAFwAWwBZAFYAUgBOAEsASQBG
AEQAQgBAAD4AOwA7ADkANQAzADAALQArACgAIwAiACEAIAAdABwAHAAbABsAGgAZABYA
GAAXABYAFgAVABMAEgAQAA8ADwAPAA8ADwAPAA8ADwARABEAEgATABIADwAQAA8AEAAQ
AA8ADwAOAA4ADgAOAA4ADgAOAA4ADgASABIAEAAQAA8ADwAOAA4ADwARABIAFAARABAA
EAATABMAEwAUABQAEwARABEADwAQAA8ADgAOAA0ADQAOAA4ADgAOAA4ADQANAA0ADQAK
AAoACgAMAAoACgAKAAoADAAMAA0ADQANAA4ADgANAA8AEgASABIAEgASABEADwAPABIA
EgASABYAGQAaABgAGgAaABkAGAAVABQAFgAYABkAFgAVABUAFwAWABQAEgAQAA4ACwAL
AAwADQASABAADgALAAcABgAGAAYABAAEAAQAAgABAAEAAQD//wEAAQAAAAAA///+//3/
/P/+//7//f/9//z//P/8//z//v/+//7//f/+//3//f/9//r/+f/4//f/+f/4//j/9//3
//f/9//3//r/+v/6//n/+f/5//r//f/8//r/+f/4//v/9//3//v//f8BAAIAAAACAAsA
FgAgACUALAA0ADwASwBgAHsAnQDAAM8AxACkAGgAFQC9/3L/NP8H/+j+2v7Y/tj+2v7e
/ub+/P4Y/zb/T/9k/3v/lP+o/7r/zP/b/+T/7//6/wQADAARABIAEgARABQAFwAdAB8A
IwAlACcAKAAoACoAKgAqACsAKwAtAC4AMQAyADAAMQAxADEAMAAxADIAMwAzADQANQA2
ADYANwA5ADoAOgA6ADwAPgA/AD8APwBBAEIAQwBEAEYARQBGAEcASABJAEoASwBNAE4A
UABSAFYAVQBUAFUAVgBXAFkAWwBdAF8AYgBiAGQAZABkAGYAZwBpAGsAbwBxAHAAcgBz
AHQAdQB3AHgAeAB2AHYAdgB5AHcAeAB5AHoAegB5AHUAcgB0AHIAbwBuAG0AbABoAGcA
ZwBkAGAAXABXAFUAUgBQAFAATgBMAEkARQBDAD8APQA5ADUAMgAuAC0ALAArACoAJwAm
ACYAJQAmACYAJgAkACEAHwAdABwAGgAZABkAGAAYABkAGgAbABgAFwAWABUAFAATABMA
EwAVABMAFQAVABcAGAAYABkAGQAYABcAFgAYABgAGAAYABQAGAAYABYAFAATABMAEgAU
ABUAFwAYABgAFQAUABQAFQAVABUAFgAYABcAFQAVABQAFgAWABYAGQAZABoAHAAaABgA
FgAUABIAEQAQAA8AEAAQABAAEgASABIAEgASABIAEgATABMAFAAWABcAFwAWABgAFwAW
ABcAGAAYABcAFQAYABgAGAAbAB0AHQAaABoAGgAZABgAFgAWABkAHAAeABgAEgAQABAA
EAAQAA4ADQANAA0ADgAMAAoABwADAAIAAgACAAMABAAFAAQAAQABAAEA///+//3/+//6
//j/+P/4//j/+P/4//f/9//4//j/+P/4//f/9v/1//P/8v/x//H/8f/y//P/9P/1//T/
8v/x/+//8f/x//H/8f/0//T/9P/z/+//7f/s/+3/7v/u/+//8P/r/+f/6//v//X/+f/+
//z/+v///wgAFgAlADAANABCAFsAegCdAMEA2ADbAMgAlABGAO3/k/9A//z+zf60/rL+
tv66/r7+xv7W/vL+Ev8s/z3/Uv9r/3z/jv+i/7T/wf/O/9X/3P/m/+r/6f/q//D/8f/0
//X/9//3//n/+f/9/wAAAgAGAAQABAAFAAUABAAEAAYABgAJAAsADAANAAsACwALAAsA
CwAMAA0ADgAQABEAEwAUABEAEAARABIAFgAXABgAGwAbABsAGwAcABwAHAAcABwAHgAg
ACIAJQAmACgAKgAuAC8ALgAvADAAMwA1ADcAOQA5ADwAPAA+AD4APgBAAEEAQwBFAEkA
SwBMAE4ATwBQAFEAUwBUAFQAVABUAFQAVwBUAFQAVABUAFUAVQBSAFAATQBKAEYARABF
AEQAQAA/ADsAOAA0ADAALQArACgAJgAjACAAHQAZABgAFwAUABMADQAJAAYAAgD///7/
/f/8//v/+v/6//n/9f/0//P/8P/y//H/8P/w/+//7f/s/+r/5//n/+f/5//o/+n/6v/r
/+z/6//r/+v/6f/n/+n/6f/o/+j/5//n/+n/6v/r/+z/6v/q/+r/6v/o/+z/7P/q/+j/
5//n/+b/5f/l/+b/5v/m/+P/4v/i/+T/5f/m/+j/6P/n/+X/5f/k/+b/5v/m/+X/4//i
/+L/4v/i/+L/4v/h/+H/4f/h/+D/4P/g/+L/5P/k/+T/5P/l/+b/6P/p/+j/6P/n/+X/
5//q/+r/6v/t/+7/7v/t/+//8v/y//L/8f/x/+//6v/m/+b/5//k/+T/4v/i/+L/4v/j
/+P/5P/l/+f/5P/h/93/2f/Y/9j/2P/Y/9j/2P/W/9X/1f/V/9P/0f/R/9D/0P/R/9L/
0//U/9H/0P/O/83/zP/M/8z/zP/O/87/zv/N/87/zf/N/83/z//P/8//z//M/8r/yf/H
/8n/yf/J/8n/yP/I/8j/x//I/8f/x//J/8r/yv/L/8z/yf/H/8n/y//N/8//0v/U/9b/
3f/o//L///8MABQAHgAzAFAAcQCXALIAuQCuAIQAPADj/4f/LP/m/rX+lP6Q/pb+mv6e
/qj+tP7M/uz+CP8d/zT/Tf9i/3T/iP+U/5//qv+z/7z/yP/Q/9H/1P/Y/9f/2v/d/97/
3//i/+P/5f/m/+b/6P/l/+T/5P/j/+X/6P/t//D/7v/v/+//7//v/+//7//v//H/8v/z
//T/8v/z//X/9v/0//T/9v/4//v/+//7//3//v///wAAAgAFAAYABwAIAAcACAAJAAsA
CgAKAAoADAARABIAFQAYABoAGwAcAB0AHgAiACMAJgAlACYAKQArACwALQAwADEAMAAy
ADMANAA3ADkAOgA6ADwAPAA8AD8APgA+AD4APgA+AD0AOQA2ADgANgAzADIALwAuACoA
KQAqACgAJQAiAB0AGwAYABYAEgAQAA4ACwAHAAUAAQD///z/+f/3//T/7//u/+3/7P/r
/+r/6v/p/+X/5P/j/+D/4P/f/97/3v/c/9v/2//a/9v/2//b/9v/2//b/9v/2//Z/9f/
1v/V/9b/1f/Y/9n/2P/Y/9f/1//a/9r/2v/a/9r/2v/a/9r/1f/Y/9f/1P/X/9f/2P/Y
/9b/1//Z/9r/3P/Z/9j/2P/Z/9n/2f/a/9n/1//U/9P/1v/Y/9j/2P/X/9X/1P/U/9b/
1v/W/9b/1v/V/9T/0//Q/9D/0P/S/9D/0P/Q/9D/0P/Q/9H/0f/P/9D/0P/P/9H/1P/U
/9T/0v/S/9H/z//P/9L/0v/S/9H/0//T/9D/1P/W/9f/2P/X/9b/2P/a/9v/2P/X/9f/
2//b/9j/1v/a/9z/3v/f/9z/3P/d/93/1v/V/9T/0v/S/9L/0v/P/8//0P/R/9X/1P/T
/9H/y//K/8r/yv/K/8r/yv/I/8X/xf/F/8P/wf/B/8D/wP/A/8D/wP/A/8H/wv/C/8P/
wv/C/8L/wv+//77/vf+7/7v/u/+8/73/vP+7/7r/uf+6/7r/u/+7/7v/u/+7/7v/uv+6
/7r/uf+5/7n/uv+9/7r/uP+3/7b/r/+x/7X/uf+//8H/wv/G/8r/z//U/97/6f/2//7/
CAAZADYAVwB3AIwAjQB4AEwABACp/03/AP/K/qH+hv6C/ob+iP6M/pj+qP7A/uD++v4P
/yL/O/9Q/2L/cv9+/43/mP+h/6z/tv+8/7//wP/C/8X/zP/R/9L/0//W/9f/2//c/9z/
3v/e/97/3//f/9//4P/j/+T/5f/n/+j/6f/q/+v/7P/t/+//8P/x//L/8v/z//X/9v/4
//j/+v/8//3//f/9////AgADAAQABgAJAAoACwAMAA0ADgAPABEAEQASABMAFgAWABYA
GAAaABsAHQAfACEAIwAmACYAKAApACoALQAvADIAMwA2ADcAOAA6ADsAPAA7AD0APgA+
AEAAQABAAEMAQgBCAEIAQgBCAEEAPQA6ADsAOgA4ADgANwA2ADIAMQAvACwAKAAkACMA
IQAeABwAGQAWABMADwAOAA0ACgAJAAYAAwABAP7//f/8//v/+v/3//b/9v/1//X/9P/z
//D/8f/x//H/8v/w/+//7//u/+3/7f/t/+3/7f/t/+3/7f/u/+3/7f/t/+//7f/v/+//
8v/y//H/8f/y//L/8v/y/+//7v/t/+z/6//w//H/8P/w/+//7//u//D/8f/z//T/9v/z
//L/8v/y//H/8P/w//D/7//t/+3/7P/u/+7/7v/u/+3/7f/u/+z/7P/s/+z/6//r/+v/
6//q/+r/6v/s/+z/7P/s/+z/6//q/+r/6f/r/+z/7P/r/+n/6v/o/+b/6P/o/+f/5f/l
/+j/6P/o/+j/6f/o/+T/5//o/+j/6P/q/+r/7f/w//H/7v/t/+3/8P/x/+//7v/x//L/
8//z//P/9P/2//f/+f/1//T/8v/1//f/9v/2//b/9//3//j/8P/u/+z/7P/s/+z/6//r
/+z/7f/x//D/7//t/+f/5v/m/+b/5P/k/+T/4v/f/9//3//d/97/3//f/+D/4P/g/+D/
4P/g/+D/3//f/97/3v/e/97/3v/e/97/3f/f/9//4P/h/+H/4f/h/+H/4f/g/+D/3//e
/93/3P/b/93/3v/f/9//4P/f/9//4f/h/+D/4P/g/9//3//f/+H/5f/p/+z/8P/y//X/
/P8EAAsAFAAeACQALQBAAFsAeQCaAK0AqgCQAFgABwCx/2L/JP/1/tL+wP66/rr+wP7E
/sz+3P72/hL/K/9A/1f/bv+C/5T/pv+1/8L/y//W/+L/6v/t/+7/7v/z//b/+f/8//3/
AAABAAUABgAGAAgACAAIAAkACQAMAA4AEgAUABIAEwATABMAFgAXABgAGQAXABgAGQAa
AB0AHwAiACQAJAAkACYAKAApACkAKQArACwALQAuADAAMwA0ADUANgA3ADgAOQA7ADkA
OgA7AD4AQQBCAEUASABLAE0ATwBRAFMAVgBWAFgAVwBYAFsAXQBeAF8AYgBjAGYAaABp
AGoAbQBvAHAAcABwAHAAcABzAHEAcABvAG4AbwBvAGwAagBrAGoAaABoAGUAZABgAF8A
XgBcAFkAVgBTAFEATgBMAEwASgBIAEUAQgA/ADoANwA0ADEALwAsACYAJAAiACAAHgAe
AB8AHwAfAB4AHQAaABkAFwAVABQAFgAVABUAFAAQAA8ADgANAAsACwALAAsADAALAAsA
CwALAAkACwALAA0ADgAOAA8ADgAOAA4ADgAMAAwADAAMAAgADAAMAAoACgAJAAkACAAG
AAcACQAKAAwACQAIAAgABwAHAAcACAAJAAkACAAJAAYABgAEAAIA///9//z//P/+/wAA
AgAEAAQAAwACAAEA///+//3//v/8//z//P/8//r/+v/7//v/+f/6//r/+f/3//r/+v/6
//r/+v/5//f/+f/8//z//P/7//3//f/6//v//P/8//z//f/+/wIABgAIAAYABgAHAAkA
CQAGAAQAAgACAAIAAQD+//7///////j/+f/+//z//P/8//z/+P/3//f/9//4//T/8P/r
/+n/6P/o/+j/6v/q/+r/6P/l/+X/5f/j/+X/5f/k/+T/4v/i/+L/4v/k/+T/4//j/+L/
4v/i/+L/4P/g/+D/3//e/93/3f/d/9z/2//a/9n/2//a/9r/2f/a/9v/3P/d/97/3v/e
/93/2v/Z/9n/2//a/9j/1//W/9n/3f/b/93/3//d/9r/4v/q//H/+v8AAAkAFgAiAC4A
PwBWAHUAlQCuALkArgCAADIA2/+D/zT/+P7P/rT+rP6w/rD+qv6q/rj+1P72/hT/Kf9C
/13/cP9+/4z/nP+r/7r/w//I/9L/2v/Z/9j/3P/d/97/4//o/+n/7P/t/+3/7v/u//D/
8v/y//P/8//z//T/9//4//b/9//3//f/+P/5//r/+//5//r/+//8//z//f///wAAAAAA
AAIABAADAAMAAwAFAAYABwAIAAoACQAKAAsADAANAA4ADwARABMAFAAVABgAGgAaABwA
HgAjACUAJwApACUAJgAkACQAJgAoACwALwAxADMANwA5ADoAPAA9AD4APwBBAEIAQgBB
AEAAPwBBAE8AXABpAHYAewB9AHwAfAB9AHwAegB6AHoAegB3AHcAcwBwAGwAaABjAGEA
XgBcAF0AXABbAFkAVgBTAE4ASwBJAEcARgBEAD8APgA9ADwAOAA2ADUAMwAzADIAMQAu
ACwAKwAqACoAKgApACkAKAAnACcAJwAnACYAJQAkACMAJAAjACMAIwAiAB8AIAAfACAA
IAAfAB8AIgAiACIAIgAfAB4AHQAcABwAIAAgAB4AHgAdAB0AHAAcAB0AHwAgAB0AGQAX
ABYAGwAdAB8AIgAgAB0AGQAXABYAGAAYABgAGgAZABkAGgAXABYAFQAUABQAFQAWABcA
FQAUABMAFAATABIAEQAQABAAEAARABEAEwAUABQAEwARABQAFAAUABcAGAAYABcAFgAY
ABcAFgAYABsAHAAaABoAGgAZABgAFgAWABkAHAAbABgAFwAXABMADgAOAA4ADgAOAA4A
DwARABMAEgAOAAoABQABAAAAAAAAAAAAAAAAAP7//P/9//7//f///////v/+//z/+v/4
//b/9v/2//X/9f/2//b/9v/2//b/9v/2//X/9P/z//P/8//z//P/8//z//L/8P/v/+3/
8P/x//L/8//y//L/8v/x//D/7//v//H/8f/w//D/8P/t/+3/7//x//P/8//2//r//v8F
AA4AGAAjADIAOgBCAFkAeACbAMMA3ADfAMoAmgBOAPH/k/9C/wL/1f68/rz+wP6+/r7+
xv7W/vb+Fv8u/0P/Wv9x/4b/mP+q/7j/w//S/9v/4v/s//T/9//2//j/+f/8////AgAD
AAYABwAJAAoACgAMAAwADAANAA0ADQAOABEAEgAUABUAFQAVABYAFwAYABkAGwAcAB0A
HgAcAB0AHwAgACIAIgAkACYAJgAlACQAJQAmACcAKAAqACsALAAtAC4ALwAwADEAMwAz
ADQANQA4ADoAOgA8AD4AQwBFAEcASQBHAEoASgBMAE8AUABTAFUAVABVAFgAWQBaAFwA
XQBeAF8AYQBiAGIAYgBiAGIAZQBkAGQAZABkAGQAYwBfAFwAXABaAFcAVgBVAFQAUABP
AEsASABEAEAAPwA9ADoAOAA2ADQAMgAvACwAKQAkACEAHwAdABwAGgAXABYAFQAUAA8A
DgAOAA0ADQAMAAsACAAGAAUABAAEAAYABQAFAAQABQAFAAUABQAEAAMAAgABAP7//f/9
//3////9//////8AAAAA//////7//v/+//7/AQACAAMABAABAAQAAwAAAAAA//////7/
/P/9////AAD///v/+f/4//r/+//8//7//v/9//v/+//7//z/+//6//j/9//3//j/9//2
//X/9P/1//X/9f/1//b/9v/2//j/9v/2//b/9v/4//j/+f/5//v//P/8//v/+//+//7/
/v8AAAAA///9/wAABAAFAAYABwAJAAkABgADAAIAAAD+//z/AAD///r/+P/4//j/+P/4
//X/9f/2//f//P/6//j/9f/v/+7/7v/u//D/8P/w/+7/6v/p/+j/5f/l/+X/5P/k/+b/
6P/q/+z/6f/o/+b/5f/m/+b/5v/m/+T/5P/k/+P/4P/f/9//3//h/+H/4f/h/+D/3v/d
/9v/3P/d/97/3//e/97/3v/d/9z/2//b/93/3f/c/9z/3P/b/9v/3f/h/+P/4//k/+r/
7P/x//j//v8HABIAHgAmADUATgBtAI8ArAC7ALQAkgBWAAcArf9a/xr/6f7C/rD+rv6u
/rD+tv7A/tL+7v4O/yf/QP9X/2r/fv+Q/6T/tf/C/8n/0v/a/+D/4//o/+r/7f/w//P/
9f/1//f/9//7//z//P/+////AAACAAMAAQACAAUABgAEAAUABQAFAAgACQAKAAsADQAO
AA8AEAASABMAFQAWABQAEgASABIAFAAVABYAGQAcAB0AHgAgACMAJAAlACYAKQAqACsA
LQAvADAAMQA0ADQANAA2ADgAOwA9AD8AQQBCAEYARwBKAEwATgBSAFUAVQBVAFcAVwBa
AFwAXQBeAF8AYQBiAGIAYgBiAGIAZQBjAGQAZQBmAGYAZQBhAF4AXwBeAFwAXABdAFwA
WABXAFUAUgBOAEoASgBJAEcARgBBAD4AOwA3ADcANQAxAC8ALgArACkAJgAjACIAIQAg
ABwAGgAZABcAFQAUABMAEAAQAA8ADgAOAA4ADQANAAwADQANAA0ADQALAAsACwALAAsA
CwAMAA0ADgANABAAEQAQABAADwAPAA4ADgAOAA4ADwAQABEAEgAOABIAEgAQABMAEwAU
ABQAFQAXABoAHAAaABcAFgAWABkAGQAZABoAGgAZABcAFwAWABgAGAAYABgAFwAXABgA
FgAWABYAFgAVABUAFQAVABQAFAAUABYAFgAWABYAFgAWABYAFwAXABcAGAAYABcAFwAa
ABoAGgAcABwAGwAZABkAHAAcABwAHwAhACEAHgAgACIAIwAkACIAIgAlACgAKQAmACUA
JQAlACUAJAAiAB4AHgAeAB4AHgAaABkAGQAZABwAGgAYABUAEgASABMAFAAUABQAFAAS
AA8ADwAPAA0ADQANAAwADAAOAA4ADgAOAA4ADgANAA0ADgAOAA4ADgAQABAAEAAPAAwA
CwALAAsACwALAAsACwANAAwADAALAAkACQAJAAkACgAKAAoACQAIAAcABwAJAAkACAAI
AAgABwAHAAUABQAJAA0ADgAQABIAFwAaACIAKwA2AD4ARgBRAGQAfQCXALYAyQDIAK4A
dgAnAM//gP9A/w//7P7a/tb+1v7a/uD+6P72/g7/LP9H/1z/c/+M/6D/tP/G/9P/3v/p
//L/+v8CAAkACgAMAA8AEgAVABYAFwAaABsAGwAcABwAHgAfACAAIgAjACIAIgAkACQA
IgAjACMAIwAlACcAKQArACsALAAtAC4ALgAvADEAMgAyADIANAA2ADkAOQA5ADsAOgA7
ADwAPgA/AEAAQQBCAEEAQgBDAEUAQwBEAEUASABMAEwATgBQAFMAVQBXAFkAWQBcAFwA
XgBhAGIAZQBnAGcAZwBpAGkAawBuAHAAcgB1AHcAeAB4AHYAdgB2AHkAeQB6AHsAfAB6
AHkAdQByAHQAcgBvAG4AawBqAGYAZQBlAGIAXgBaAFcAVQBSAFAATgBMAEoARwBHAEUA
QQA/ADwAOQA3ADQAMQAwAC8ALgArACoAKgApACUAJAAjACAAIAAfAB4AHgAeAB0AHQAc
AB0AHQAdAB0AHwAfAB8AHwAdABsAGgAZABwAGwAeAB8AIAAgAB8AHwAgACAAIAAgACAA
IAAgACAAGwAeAB0AGgAdAB0AHgAeABwAHQAfACAAIgAfAB4AHgAdAB0AHQAeACAAHwAd
AB0AHQAeAB0AHAAbABkAGAAYABYAFgAWABYAFQAVABUAFQASABIAEgAUABQAFAAUABQA
FgAWABcAFwAVABYAFgAVABQAFgAVABQAFQAWABYAFQAVABgAGAAYABsAHQAdABoAHQAe
AB4AHgAdABwAHgAgACAAHAAaABkAFQASABAAEAAQABAADQANAA4ADwAQAA4ADAAJAAcA
BgAGAAYABgAGAAYABAABAAEAAQD///7//f/7//r//P/8//z//P/6//r/+f/5//r/+v/6
//r/+P/4//j/9//0//P/8//z//T/9f/2//f/9//2//b/9f/z//P/8//z//T/9P/0//P/
8v/x//H/8//z//L/8v/y//H/8f/z//f/+//9//z//P8AAAcAEAAYACEAKgA0AEAAUwBs
AI0AswDIAMUArAB2ACoA0f+B/z7/BP/b/sb+xP7G/sT+xP7I/tb+7v4M/yj/Of9M/2f/
fv+Q/6D/sP+7/8b/0f/a/+L/5v/r/+z/8P/1//b/9f/3//f/+f/5//3//v/+/wAAAgAC
AAMAAwABAAIABQAGAAgACQAJAAkACQAJAAkACQALAAwADQAOAA0ADQAOAA4ADwAQABMA
FgAWABUAFAAVABgAGQAaABwAGwAcAB0AHgAeAB4AHgAfAB0AHgAfACIAJAAkACYAKAAs
AC8AMgA1ADUAOAA4ADoAOwA8AD8AQQBBAEEAQwBDAEQARgBHAEgASABJAEkASABLAEwA
TQBRAE8ATgBNAEwATABLAEcARABEAEIAPwA+ADsAOgA2ADUANQAyAC4AKgAnACUAIgAg
AB0AGgAXABMAFAATABAADwAKAAcABQACAAAAAAAAAAAA/f/8//z/+//3//b/9f/y//D/
7//u/+7/7P/r/+v/6v/s/+3/7v/v/+3/7f/t/+3/6v/p/+n/6f/r/+n/6//r/+r/6v/p
/+n/6v/q/+r/6v/o/+j/6P/o/+j/7P/s/+r/6//r/+z/7P/r/+v/7P/s/+z/6f/o/+j/
6P/n/+b/5v/o/+f/5f/l/+T/5v/m/+b/5//n/+j/6v/q/+r/6v/q/+r/6//s/+3/7P/s
/+z/7v/w//D/8P/w//L/8v/z//P/8f/y//L/8f/x//T/9P/0//P/8v/w/+3/5f/k/+f/
6P/p/+r/6P/n/+f/5//o/+b/5P/h/93/3P/c/9z/3f/e/9//3v/b/9v/2//Z/9f/1//W
/9b/1v/W/9b/1v/W/9b/1f/V/9b/1v/W/9b/1P/U/9T/0//U/9P/0//T/9X/1f/V/9X/
1f/U/9T/0//R/9H/0f/R/9L/0v/S/9H/zf/L/8r/y//P/9D/0v/U/9v/0f/V/9P/1f/R
/9L/2P/i/+X/8P/6/wMADAAYAB4AMQBOAHUAnwDCAMsAxACmAGgADQCx/1r/FP/V/qr+
mv6c/p7+nP6e/rD+yv7q/gL/Gf8w/0f/Wv90/4T/lP+j/7D/uf/I/9L/1v/X/9r/2v/d
/97/5//q/+v/7v/v/+//8P/w//L/9f/2//j/+f/3//j/+//8//n/+f/4//f/+P/5//r/
+//9//7///8AAAIAAwAFAAYABgAGAAgACgANAA0ADQAPAA4ADwAQABIAEgASABIAEgAU
ABYAGAAbABwAHgAgACQAJAAkACYAKAArAC0ALwAxADEANAA0ADYAOQA6AD0APwBAAEEA
RABFAEQARgBHAEgASQBLAEwATABMAEwATABPAEwATABMAEwATwBPAEwASgBHAEQAQAA+
AD8APgA6ADkAOQA2ADIALgApACcAJAAiACAAHgAcABkAFQATAA8ADQALAAkACAAGAAMA
AgABAAAA+//6//r/+f/2//T/8v/u/+//7//v//D/8v/z//X/9v/z//H/7//t//D/8f/y
//P/8v/x//H/8f/w/+3/7v/t/+3/7P/q/+n/7f/u/+//8P/u/+7/7v/u/+7/8v/y//D/
7v/t/+3/7P/t/+//8v/0//H/7f/r/+r/7f/t/+3/7v/w/+//7f/t//D/8v/y//L/9P/z
//P/9P/y//L/8v/y//H/8f/x//H/9P/2//j//P/8//z//P/8//z//P/9//3//P/8//v/
+f/5//z//P/8//v/+v/4//X/9P/2//X/9P/0//X/9P/w/+7/7v/t/+z/7f/u//L/9v8G
ABIAIAAvAFkAfwCiAMYA+gAuAWIBlQFoAUABGQHxAKsAXwAWAMz/rv+T/3X/WP9A/zn/
N/84/w==
         </WaveFormData>
      </LeadData>
      <LeadData>
         <LeadByteCountTotal>10000</LeadByteCountTotal>
         <LeadTimeOffset>0</LeadTimeOffset>
         <LeadSampleCountTotal>5000</LeadSampleCountTotal>
         <LeadAmplitudeUnitsPerBit>4.88</LeadAmplitudeUnitsPerBit>
         <LeadAmplitudeUnits>��V</LeadAmplitudeUnits>
         <LeadHighLimit>2147483647</LeadHighLimit>
         <LeadLowLimit>268435456</LeadLowLimit>
         <LeadID>V5</LeadID>
         <LeadOffsetFirstSample>0</LeadOffsetFirstSample>
         <FirstSampleBaseline>0</FirstSampleBaseline>
         <LeadSampleSize>2</LeadSampleSize>
         <LeadOff>FALSE</LeadOff>
         <BaselineSway>FALSE</BaselineSway>
         <ExcessiveACNoise>FALSE</ExcessiveACNoise>
         <MuscleNoise>TRUE</MuscleNoise>
         <LeadDataCRC32>185322497</LeadDataCRC32>
         <WaveFormData>
7v/u/+7/7v8FABoALwBEAHAAnADIAPQA6wDkAN0A1gClAHQAQwASAAEA8P/f/87/yv/G
/8L/vv/D/8b/yf/M/9H/1P/X/9r/3v/g/+L/5P/l/+b/5//o/+r/7P/u//D/7v/u/+7/
7v/w//L/9P/2//b/9v/2//b/9//4//n/+v/4//j/+P/4//j/+P/4//j/+P/4//j/+P/5
//r/+//8//7//v/+//7//v/+//7//v///wAAAQACAAMABAAFAAYABwAIAAkACgAMAAwA
DAAMAA0ADgAPABAADgAOAA4ADgARABIAEwAUABYAGAAaABwAHgAeAB4AHgAgACIAJAAm
ACgAKAAoACgAKAAoACgAKAApACoAKwAsAC8AMAAxADIAMwA0ADUANgA1ADQAMwAyADIA
MgAyADIAMgAyADIAMgAvAC4ALQAsACoAKAAmACQAIwAiACEAIAAdABwAGwAaABkAGAAX
ABYAFQAUABMAEgARABAADwAOAA0ADAALAAoADAAMAAwADAALAAoACQAIAAgACAAIAAgA
CgAKAAoACgAIAAgACAAIAAcABgAFAAQABQAGAAcACAAHAAYABQAEAAUABgAHAAgACgAK
AAoACgAIAAgACAAIAAkACgALAAwACgAKAAoACgAIAAgACAAIAAYABgAGAAYACAAIAAgA
CAAJAAoACwAMAAoACgAKAAoADAAMAAwADAAMAAwADAAMAA4ADgAOAA4AEQASABMAFAAV
ABYAFwAYABkAGgAbABwAGwAaABkAGAAXABYAFQAUABYAFgAVABQAFgAWABYAFQARAA4A
CgAIAAkACQAJAAkACwALAAgACAAJAAgACQAJAAcABgAFAAUAAwACAAIAAwAEAAQABQAG
AAQABQAFAAMAAgACAAEAAQD///////8AAAAA//////////8AAAEAAQABAAIAAwADAAEA
AQABAAAAAAAAAAAAAAAAAP/////////////8//r/+f/3//X/+P/8//7/AAAIABUAJQA/
AGQAjgC7AOwAFQEtASsBBQHHAIkAUQAmAAoA9P/p/+b/4P/Z/9L/y//F/83/1v/Y/9v/
4P/i/+f/7//0//f/+P/6//3/AAAEAAYABAADAAMABwAHAAcACAAJAAkACQALAAsADAAO
AA4ADgAOAA8ADwAQABAAEAARABEAEAATABQAFQAXABcAFgAVABUAEwATABQAFAAUABQA
FAAWABkAGQAZABkAGgAaABwAHAAaABoAGgAaAB0AHQAdAB8AHQAfACAAIQAjACMAJAAl
ACgAKQApACoAKwAsACwALAAqACwALwAxADEAMQAyADMAMwA0ADUANQA4ADwAPQA+AD4A
PwA/AEIARgBGAEYARgBIAEgASABIAEcARwBIAEgASABHAEMAQgBDAEMAQgBCAEIAQAA+
AD0APAA7ADsAOwA8ADwAOgA6ADcANgA0ADIALgAtACwAKgApACkAKgApACkAJwAlACMA
JAAkACQAJQAiACIAIgAhAB8AHgAdABwAHgAeAB0AHQAeAB8AIAAhACEAIAAeAB0AHQAc
ABwAHQAbABoAGQAYABoAGQAZABgAGAAZABoAGwAZABgAGwAaABgAGAAXABUAFwAXABgA
GQAbABsAGwAbABsAGwAaABoAGAAYABgAGAAYABYAFgAWABcAFwAYABoAGAAYABkAGQAV
ABQAFAAUABYAFwAZABkAGgAZABgAGQAXABcAFwAXABkAGgAbABwAGwAbABsAGwAbABsA
HAAdAB8AIQAiACMAIgAkACQAIwAiACEAIQAhACIAIwAkACcAJQAmACMAIgAhACAAIAAg
ACEAIgAiACEAHgAcABgAFgAUABMAEwATABMAEwAOAA4ADgAMAA0ADQANAA4ADAANAA0A
DAAOAA8ADwAOAA4ADgAOAA8ADwANAAwADAANAA0ADQANAAoACgAJAAcACAAJAAkACgAJ
AAcABgAGAAkACQAJAAkACgAKAAsADAAKAAoACgAJAAsACQAJAAkACAAIAAcAAwD//wIA
CAAIAAgACgATACUAPwBiAIoAtwDmABEBKwEtAQsBywCJAFMALAASAP7/7//o/+L/3f/U
/83/zf/R/9j/2v/d/+L/6P/t//H/9v/7//r//P8BAAQACAAKAAoABwAFAAMAAwAGAAgA
CgALAAwADQAMAAwADAAMAAwADAALAAsADAAMAAoACwALAAoACgAKAAoACwALAAoACQAJ
AAkACQAKAAoACgAKAAoADAALAAsACwALAAoACgAMAAwACwAKAAkACAAKAAsADAAPAA0A
DwAQABEADwANAAwACwAKAAsACwAMAA0ADgAOAA4ADQAOABAAEQATABMAFAAVABUAFgAX
ABcAFwAaABoAGgAaABsAGwAeAB4AHgAeAB4AHgAeAB4AHgAdAB0AHgAeAB8AHwAcABwA
HAAdAB0AHgAeABwAGgAZABkAGQAaABsAHQAcABkAGAAVABQAEgAQAA4ADQAMAAoABgAF
AAUAAwADAAMAAwADAAIAAAD+//3//P/8//z/+//6//r/+v/6//n/+P/2//X/8//z//P/
8//0//T/8//z//T/9P/1//f/9P/0//T/9P/0//P/8//y/+//7//v/+//7v/u//L/8v/y
//L/8f/v/+//7//w//H/7//v/+//7//v/+//7v/u//D/8P/w//D/8v/y//T/9v/z//H/
8P/w/+3/7P/s/+v/6//q/+r/6v/s/+//8//1//T/8//y//P/9f/1//X/9f/z//L/8f/w
//P/8//z//P/9f/1//b/9//6//v/+//7//r//P/8//v/+v/5//n/+f8AAP//+v/4//j/
+P/4//T/8v/x//D/8v/x/+7/7P/s/+z/7P/t/+r/6f/o/+f/5v/m/+b/5P/i/+H/4P/g
/97/3//f/97/3v/f/9//3v/f/+D/4f/j/+H/3//e/97/2v/Z/9j/1//Z/9z/3v/f/93/
3f/c/9z/2//Z/9j/2P/a/9v/3P/d/9z/2v/Z/9j/2//c/93/3f/X/9P/1//Z/9r/3P/d
/9f/0f/S/9b/2P/i/+z/9/8RADUAXgCMAL8A8gAXAScBEQHZAJkAWwAjAPr/3P/K/8P/
wP++/7f/rv+r/63/tf+4/7j/u/++/8L/xf/J/8z/z//U/9b/2f/c/97/3P/a/9v/2f/Z
/9f/1//Y/9n/2f/d/+H/4//m/+X/5P/j/+L/4f/h/+L/4v/l/+f/6P/o/+f/5v/l/+X/
5v/m/+b/5//l/+X/5v/m/+T/5P/k/+b/6v/r/+z/7f/t/+z/7f/s/+v/6v/p/+j/6//r
/+v/7f/x//X/+P/7//n/9//2//X/9v/3//f/+P/5//r/+v/6//j/+v/9////AQADAAYA
CQAHAAgACQAJAAkADAAMAAwADQAPABAAFAAWABYAFgAWABgAGAAYABgAFgAVABUAFAAW
ABcAFQAWABUAFQAUABQAEwAQAA0ACwAIAAcABwAHAAcABgADAAIA/f/8//r/+P/1//X/
9f/0//X/9f/2//X/8//x/+//7f/r/+r/6f/p/+X/5P/j/+H/4P/g/+D/4P/j/+T/5P/l
/+H/4f/h/+H/4P/g/9//3//f/97/3v/f/97/3v/e/97/3v/d/93/3P/c/93/3v/f/9z/
3P/g/+D/3f/c/9r/1//V/9X/1v/X/9n/2//d/9//3//f/97/3v/e/97/3v/e/97/3P/c
/9z/3P/b/9v/3P/a/9r/2//b/9v/2v/a/9r/3f/f/+L/4//n/+f/5//p/+X/4//h/9//
4f/i/+P/5P/m/+f/6P/p/+n/6f/q/+v/6v/r/+v/6//o/+j/6P/n/+b/5P/k/+T/5P/m
/+b/5//o/+b/5f/i/+D/2//a/9n/2f/Z/9n/2f/Z/9j/2P/Y/9b/1P/T/9L/0v/T/9X/
1v/W/9X/1f/U/9L/0v/S/9L/0//V/9P/0v/S/9P/0//T/9P/0//U/9T/0//R/9H/0P/Q
/9H/0f/S/9T/0v/R/9D/z//Q/9D/0f/S/9T/1P/U/9P/0f/P/8//z//O/87/zf/N/8v/
zP/Q/9T/2P/i/+//AwAlAE4AegCrANoAAwEZAQ0B3QCjAGUAKwAAAOT/0P/H/8b/wv+5
/7L/rf+r/6//tP+2/7v/vv/E/8f/y//M/83/zv/Q/9P/2P/c/9z/3P/f/93/3f/f/93/
3v/f/9//3//h/+H/4v/f/97/3f/c/+H/4//m/+j/5v/n/+f/5v/k/+T/5P/l/+j/6P/o
/+n/5//n/+j/6P/o/+j/6P/q/+n/6f/p/+n/7P/s/+7/7v/u/+7/7v/u/+3/7f/t/+//
7v/v/+//7//y//P/9f/3//b/9//3//j/+//8//z//P/7//z//v///wEAAQACAAMAAgAE
AAYABwAJAAwADAAMAA8AEQASABYAFgAWABYAFgAYABgAGAAYABcAFwAYABgAGwAbABgA
GAAZABkAGAAYABYAFAASABEAEAAPAA8ADwANAAoABQACAAEAAAD+//z/+//7//v/+v/6
//n/+f/3//f/9f/z//H/8f/w/+//7//t/+7/7//v/+7/7v/u/+7/7P/s/+v/6//n/+f/
5//n/+b/5v/l/+X/5f/k/+T/5f/n/+j/6f/q/+j/5//n/+b/4//j/+P/4//k/+T/6P/o
/+b/5v/l/+P/5f/l/+b/5//n/+f/5//n/+X/5f/k/+T/5//o/+n/6v/o/+b/5v/m/+j/
5//n/+j/5v/m/+f/5//l/+T/5P/k/+L/4//l/+X/5//n/+f/6f/p/+n/6f/p/+r/6v/q
/+r/6f/p/+n/6f/o/+f/5//n/+j/6f/p/+n/7P/u/+7/7f/s/+v/6//r/+3/7f/t/+//
8f/w//D/8//1//f/+v/8//n/+f/5//n/9P/0//L/8P/w//D/8P/t/+z/7P/s/+3/7f/r
/+r/5//m/+X/5f/l/+X/5f/l/+L/4v/i/+D/3v/d/9z/3P/c/93/3f/c/93/3//g/+D/
4P/g/+D/4f/f/93/3P/c/9v/2//b/9v/2v/a/9n/1//a/9v/2//c/9z/2//b/9z/2//b
/9v/2//b/9r/2v/a/9j/2P/Y/9f/0//V/9f/1//a/9j/1//X/9f/1v/W/9j/3P/o//f/
CwApAFAAfACtANwA/wAPAf0AywCLAEsAGQD4/97/yv/D/8L/vP+1/7D/rf+t/7P/tv+4
/7v/vv/E/8v/y//M/9H/1P/U/9n/4P/i/+T/4v/j/+X/5//j/+P/5P/l/+X/5f/n/+f/
6P/o/+j/6P/o/+f/5//o/+j/6P/p/+n/6P/q/+r/6v/r/+z/7P/s/+3/7//v//D/8P/w
//D/8P/y//L/8f/w/+//8f/y//X/9v/4//j/+P/4//f/9//3//n/9//5//r/+//7//v/
/P/9//z//f/9//7///8AAAAAAAAAAAIABQAHAAkACQAKAAsADAAOABAAEQARABQAFAAU
ABYAFwAXABoAGwAaABkAGAAYABgAGAAYABsAGwAcABwAGwAbABgAGAAVABUAFAAUABcA
FgAVABUAEwARABAADwAPAA4ACwAKAAkACAAGAAQAAQABAAEAAAAAAP/////9//7//f/8
//v//P/8//z//f/7//z//f/9//n/+P/3//b/+P/4//f/9//3//f/9//3//r/+v/5//n/
+v/6//v//f/8//z//P/8//n/9//2//T/8//1//f/+f/2//b/+v/6//r/+v/5//f/+f/5
//r/+//7//v/+//7//3//f/8//z//P/8//z//P/8//r/+v/6//v/+//8//7//P/8//3/
/f/6//j/9//2//j/+f/7//v/+v/5//j/+f/5//n/+f/5//f/9v/1//T/9//3//f/9//3
//f/+P/5//f/9//2//X/9v/4//j/9//3//f/+P/5//r/+//8/////f/8//z////9//3/
/v/+//7///8AAAEAAgACAAEAAAD//wIAAwAEAAQABQAGAAMAAwACAAAAAAAAAAAA/f/8
//z//P/9//3/+//6//b/9P/y//H/8P/v/+7/7f/o/+j/6P/m/+j/5//m/+b/5v/n/+f/
5v/k/+X/5f/k/+L/4v/i/+P/5P/j/+P/5P/j/+P/4//j/+X/5v/m/+X/5f/l/+T/5P/j
/+H/4P/g/+P/4//j/+P/4//i/+L/4v/k/+T/5P/j/+H/3//h/+H/4v/i/+P/4f/h/+L/
5v/o/+b/6v/z/wEAGQA4AFwAhwC0AN0A/QAHAe0AswBxADkAEgD6/+T/0//K/8b/w/+8
/7X/s/+1/7r/vv/D/8T/xv/N/9X/2v/d/+D/4v/l/+r/7v/u/+z/6//v//P/8//z//T/
9f/1//X/9//3//j/9v/2//b/9v/4//n/+//8//r/+//7//r/+//8//3///////7//f/9
//7///8BAAIAAAAAAAAAAgADAAMAAwADAAQABAAGAAYABwAIAAkACgANAA0ADQAPAAwA
DQANAA0ADwAPABAAEQAQABEAEQASABQAFgAXABgAGAAaAB0AHwAdAB0AHgAfACAAIgAk
ACUAJwAqACoAKgAqACsAKwAuAC8ALgAtACwALgAuAC4ALgAxADEAMgAyADMAMwAwADAA
MgAzADMANAAzADAALQArACoAKQApACkAJwAmACMAIgAhACAAHgAcABkAFwAVABIAEQAR
ABIAEQAQAA8ADgANAA0ADAALAAsACQAKAAsACwAHAAYABQAEAAIAAgABAAEAAgADAAQA
BQAEAAQAAwADAAUABAAEAAUABAAEAAQABAAEAAMAAwACAAAAAQACAAMAAQAAAAMAAgAC
AAIAAQD///////8AAAEAAQABAAEAAQADAAMAAgACAP///v/9//z/+v/4//j/+P/8//3/
//8CAAIAAgADAAMAAwACAAIAAgABAAEAAgABAAAA///+/////f/9//3//f8AAAAAAAAA
AP//////////AQABAAIAAwACAAMAAwADAAIABAAEAAMABAAFAAcACQAKAAsADAAPABEA
EAAQABMAEQAPAA4ADAANAA0ADQANAAwADgAQAA4ADgAOAA4ACgAIAAcABgAFAAMA///8
//v/+v/5//n/+//7//v/+//4//j/+P/2//b/9f/0//T/9v/3//f/9v/2//f/9//2//j/
+P/4//n/9//1//T/9P/1//X/9f/1//P/9P/0//P/8//z//L/8v/1//X/9v/4//f/9//3
//f/9P/y//H/8P/w//D/8P/v//P/9f/z//H/8v/u/+v/7f/x//T/9P/w//L//P8NACUA
QwBoAJIAwwDwAB8BNwEpAfUAtwB5AEUAIAAEAO7/5f/i/9j/xf+2/7H/t//D/8r/zP/T
/9j/3P/h/+H/4v/n/+7/8P/x//T/+v/2//L/7//t/+v/7//x//T/9//5//v//f/9//7/
/P/8//z//P/7//v//P/8//r/+//7//r/+//8//3///////7//f/9//3//f/+//7//v/+
//7/AAABAAEAAQABAAIAAgAEAAQABAAEAAQABAAFAAUABQAHAAkACwAMAA0ADQANAA4A
DwASABMAEwAUABIAEgARABAAEAASABUAFwAZABkAGgAbABwAHgAgACEAJQAoACgAKAAl
ACUAJAAmACsALAAtAC4AMAAwADAAMAAwAC8ALwAuAC0ALQAqACoALAAtAC0ALgAtACoA
JwAlACcAJwAoACkAJgAkACAAHgAZABgAFgAUABMAEwATABIAEAAPAA8ADQANAAsACQAH
AAkACAAHAAcABQAGAAcABwAFAAQAAwACAAAAAAD/////AAABAAIAAwABAAAA/v/9////
/v/+////AQACAAMABAACAP///f/6//n/+//9/////P/8/wAAAAAAAAAA///9//z/+//7
//v//v8BAAQABwAFAAMAAAD+//7//v/+//7////+////AAAAAP////8AAAIAAgADAAMA
///+//7//v/8//3//////////////wEAAQABAAEAAQAEAAQABAAEAAYABwAIAAkABgAF
AAUABQAJAAsADAANAA0ADgANAAsACgAJAAkACQAKAAsADAAPAA0ACgAMAAwADAAMAAsA
CgAKAAoABwAFAAEA/v/5//j/9//3//f/9//3//f/9f/2//f/9v/4//f/9v/2//X/9f/0
//L/7//v/+7/7P/t/+7/7//x//H/7//u/+7/7f/t/+3/7f/v//D/8P/v/+7/7f/r/+r/
6//r/+z/7v/v/+//7//v/+3/7P/s/+z/7v/u/+7/7f/r/+v/6f/n/+T/5P/j/+P/4//m
/+b/6P/u//r/BwAbADsAZgCYAM0AAgEpATcBIQHvAK8AbwA5ABIA9v/k/9//2v/Q/8P/
vP+3/73/w//G/8j/zf/Q/9b/2//f/+D/4//o/+j/5//q//L/8v/w/+//7//v/+//7//w
//H/8f/x//P/8//0//L/8v/y//L/8f/x//L/8v/z//X/9v/2//j/+P/4//n/+P/4//j/
+f/5//n/+v/6//r/+v/6//z//f/9//3//f/+//7/AAAAAAAAAAAAAAAA////////AQAA
AAEAAQABAAIAAwAFAAcACQALAAwADgANAA4ADgAOAAwADgARABMAEwATABQAFQAVABYA
FwAXABkAHAAcABwAHQAfACAAJAAkACQAJAAkACYAJgAmACYAJQAlACYAJgAnACcAJAAk
ACMAIwAiACIAIgAgAB4AHQAbABkAGAAXABYAFAAQAA4ADgAOAA0ADAAKAAkACAAGAAQA
AwADAAEAAAD///7//f/9//z/+//7//n/+v/7//v/+v/6//r/+v/5//j/9v/1//P/8//z
//P/8v/y//H/8f/z//L/8v/z//H/8v/z//T/9v/1//X/9P/z//P/8//z//H/8P/z//L/
8f/w/+7/6//p/+n/6v/r/+z/7f/u/+//7//v/+7/7v/s/+z/7P/s/+7/7P/s/+z/6v/p
/+n/6v/s/+z/7f/t/+3/7P/s/+z/6v/r/+3/7f/u/+3/7P/t/+7/7//w//H/8v/y//L/
8v/x//H/8f/x//P/8//0//X/+f/7//z//f/7//z/+//5//b/+f/5//f/+P/2//b/9v/2
//P/8v/y//L/9P/z//D/7v/q/+j/5v/l/+f/5//n/+f/4v/i/+L/4P/i/+H/4P/g/+H/
4//k/+T/4//j/+L/4P/g/+D/4P/h/9//3f/c/9z/2//b/9v/2//b/9z/3P/b/9n/2f/Y
/9j/2f/Z/9r/3P/b/9v/2//b/9n/2P/Y/9j/2v/a/9r/2f/X/9n/2f/b/9z/1v/T/9P/
0f/Q/9L/1P/U/9z/5//3/xEANABcAIkAugDlAAMBBQHjAKsAawAzAAwA7v/U/8X/vP+4
/7H/qv+j/6H/pf+q/7D/tf+4/7r/v//F/8r/z//S/9L/1f/Y/9j/2P/Y/9v/2//b/9v/
2//c/93/3f/e/9//3v/e/+D/4P/g/+D/4f/h/+L/4v/h/+H/4P/e/9//4P/h/+P/5v/m
/+b/5//n/+f/6P/o/+X/5P/j/+T/5v/n/+j/6f/s/+z/7v/u/+z/7P/s/+z/7//v/+//
8f/z//X/9v/3//X/9f/2//f/+v/7//v//P///wAAAAAAAAAAAgAFAAcABwAHAAgACQAK
AAwADgAPAA8AEgASABIAFAAVABUAGAAaABoAGgAaABoAGgAaABoAHQAdAB4AHgAfAB8A
HAAcAB0AHQAcABwAHgAcABoAGQAWABUAFQAVABUAFAARABAADwAOAAwACgAHAAcABwAG
AAIAAQABAP//AAD///7//f/9//z/+//7//r/+v/6//n/+P/4//j/+P/2//b/9f/1//X/
9f/1//X/9v/2//X/9f/z//L/8v/z//H/8v/z//T/9f/1//b/9v/z//P/8//z//P/9P/5
//r//P/8//v/+f/7//v//P/9/////////////f/9//z//P/9//7///8AAAAA/v/+//7/
/////wAAAgAAAAAAAQABAP3//P/8//z//P/9//////8BAAEAAQADAAMAAwADAAMAAgAC
AAIAAgAFAAUABQAFAAQAAwADAAMABQAHAAgACQAMAA4ADgANAAsACwAMAA0ADwAPAA8A
EQAPAA4ADgAPAAwADgAOAA4ADgAKAAgABwAGAAcABwAFAAQAAQAAAP/////9//3//f/9
//z//P/8//r//P/7//r/+v/6//v/+//6//r/+//7//r/+P/4//j/+f/7//n/+P/4//f/
9//3//f/9//4//j/9//5//n/+P/4//b/9f/1//b/9f/1//X/9f/3//b/9v/2//T/9P/0
//P/8//z//P/8f/y//L/7//v/+3/7v/u//L/9v/4/wEADwApAEgAbACRAL4A6QALARUB
9wC9AHsAQwAcAAAA6v/d/9T/0v/N/8b/v/+7/7v/vv/E/8n/zv/S/9n/3//m/+n/6v/u
/+//8P/0//j/9v/1//f/+f/5//f/+P/5//n/+//9//3//v///wAAAQACAAEAAQACAAIA
AQABAAAA/v///wAAAQADAAYABgAGAAcABwAHAAgACAAKAAoACgAMAA0ADQANAA0ADAAM
AA4ADgAOAA4ADgAOAA8ADwAPABEADwARABIAEwATABMAFAAVABgAGQAZABoAHQAeAB4A
HgAcAB4AIQAjACIAIQAhACEAJAAmACgAKQArAC4ALgAuAC4ALwAvADIANAA0ADQANAA2
ADYANgA2ADgAOQA7ADwAOwA7ADgAOAA3ADcANgA2ADUAMgAvAC0ALgAtAC0ALQAtACwA
KQAoACUAJAAiACAAHQAdAB0AHAAaABkAGQAXABMAEQAPAA0ADwAOAA0ADQANAA4ADwAP
AA4ADgAOAA4ADgAOAA0ADQALAAsACwALAA4ADgANAA0ACwAKAAoACwALAAwADQAOAA4A
DQANAAwACQAJAAkACQAKAAoADgAOAA4ADgANAAsACQAJAAoACwALAAsACwALAA0ADQAM
AAwACgAKAAoACgAKAAgACAAIAAgABwAHAAgABgAGAAcABwAFAAQABAAEAAIAAwAFAAUA
BwAHAAcACQALAAsACwALAAsACgAJAAgACgALAAwADQAOAA0ADQANAA4ADwAPAA8AEwAW
ABcAFwAVABUAFgAXABgAFwAWABcAEwAQABAAEAAQABAADgAMAAsACgAKAAkABgAEAAQA
BAAEAAUABQAFAAUABQAAAAAAAAD+//v/+f/3//b/+P/5//n/+P/4//n/+f/4//j/+P/4
//n/+//5//j/+P/1//X/9f/1//b/+P/5//n/+P/3//X/9P/0//P/8//0//P/8//z//P/
9f/0//T/9P/2//b/9v/1//X/9f/z//X/9P/y/+//7f/r/+z/7P/u//D//P8NACUARwBs
AJgAywD6AB0BJwETAdsAnQBjADUAEAD0/+T/3//c/9T/yf/C/7n/uf+//8T/xv/L/9T/
2v/f/+H/5P/l/+r/7v/v//L/9v/4//j/9//5//n/9//2//b/9v/1//f/+f/5//r/+v/6
//r/+v/5//n/+v/6//v//f/+//7//f/8//v/+//8//z//P/9//3//f/+//7/AQACAAMA
BgAFAAUABQAFAAYABgAIAAgACAAIAAgACAAFAAMAAQABAAMABQAGAAcACgALAA0ADwAS
ABMAEwAUABMAFAAUABQAFAAWABkAGwAaABkAGQAZABsAHgAhACMAJAAmACUAJAAlACcA
KAAsAC0ALAArACoAKgAqACoAKgApACkAKgAqACsAKwAoACgAKQApACgAKAAnACQAIQAf
AB4AHQAdAB0AHwAeABsAGgAXABYAFAASABMAEwATABIAEAAPAA8ADQAKAAcABAABAAMA
AgABAAEAAAAAAAAA/////wAAAQACAAQABAADAAMAAQABAAEAAQAAAAAA//////3//P/8
//3/+//8//3//v/8//v/+//6//v//f///wEAAgACAAYABgADAAIAAAD9//v/+//8//3/
/P/7//r/+f/6//v/+//8////AAABAAIAAgAAAAAAAAABAAEAAgAEAAUABgAIAAkABQAE
AAQABAAGAAcACQAJAA0ADQANAA8ADwAPAA8ADwARABIAEwAUABQAEwASABEACAAIAAkA
CgALAAwADQAMAAwADAAOAA0ACgAIAAQAAgAAAP//AAABAAIAAwD+//7//v/8//z/+//6
//r/+P/5//n/+P/4//n/+f/4//r/+v/6//v//f/7//r/+v/3//f/9//3//X/9v/2//X/
9//3//b/9v/2//X/9f/2//X/9f/1//X/8v/w/+//7v/y//T/9v/3////9f/5//X/9P/u
/+v/7//1//L/9v/4//j//P8JABsAOQBeAJAAyQD+ACcBRwFHAScB5wCpAHEARAAcAAQA
9f/s/+D/1f/I/8f/yf/R/9D/0v/X/9z/3P/l/+v/7v/v//L/9P/5//r//P/8//7//f//
//3/AQABAAIAAwADAAQABQAEAAQABQAGAAcACAAJAAkACgAKAAcABwAGAAQABAAEAAQA
BQAIAAgACAAJAAoACwANAA4ADgAOAA4AEAAPAA8ADwAPABAAEAASABIAEgASABIAEgAV
ABUAFQAXABcAGQAaABsAGQAZABoAGwAeAB8AHwAgACMAJAAkACQAJgAoACsALQAsACsA
KwArACwALgAwADEAMwA2ADYANgA2ADcANwA6ADsAOgA5ADgAOwA8AD0APgA+AD0APQA8
AD0APQA6ADoAPAA9AD0APgA7ADgANQAzADQAMwAzADMAMgAwACwAKgAqACoAKQAoACkA
KQApACgAJQAjACIAHwAfAB0AGwAZABsAGgAZABkAGgAcAB4AHwAbABoAGQAYABgAGAAX
ABcAFQAVABUAFQAUABQAEwATABEAEAAQABEAEgAUABYAGAAWABUAFQAUABMAFQAXABkA
FwAWABkAGAAaABoAGQAXABYAFQAVABUAEwATABMAEwAUABUAFQAWABgAGAAYABgAGgAa
ABwAHgAeAB0AHQAeAB4AHgAfAB8AHwAgACIAJAAiACMAJQAlACkAKQApACsAKgApACgA
JwAoACgAKAAoACkAKQApACkAKAAnACcAJwAnACcAJgAlACIAIAAcABcAEQANAAoABwAU
AB8AKgA3AF8AhgCuANkAEAFHAX8BtgGbAYEBZwFNAR0B7AC6AIgAcABeAEoANgAZAA0A
AQD1/w==
         </WaveFormData>
      </LeadData>
      <LeadData>
         <LeadByteCountTotal>10000</LeadByteCountTotal>
         <LeadTimeOffset>0</LeadTimeOffset>
         <LeadSampleCountTotal>5000</LeadSampleCountTotal>
         <LeadAmplitudeUnitsPerBit>4.88</LeadAmplitudeUnitsPerBit>
         <LeadAmplitudeUnits>��V</LeadAmplitudeUnits>
         <LeadHighLimit>2147483647</LeadHighLimit>
         <LeadLowLimit>268435456</LeadLowLimit>
         <LeadID>V6</LeadID>
         <LeadOffsetFirstSample>0</LeadOffsetFirstSample>
         <FirstSampleBaseline>0</FirstSampleBaseline>
         <LeadSampleSize>2</LeadSampleSize>
         <LeadOff>FALSE</LeadOff>
         <BaselineSway>FALSE</BaselineSway>
         <ExcessiveACNoise>FALSE</ExcessiveACNoise>
         <MuscleNoise>TRUE</MuscleNoise>
         <LeadDataCRC32>3533826098</LeadDataCRC32>
         <WaveFormData>
5P/k/+T/5P/1/wQAEwAiAEIAYgCCAKIApQCoAKsArgCXAIIAbQBYAE8ARgA9ADQALQAm
AB8AGAASAA4ACgAGAAIAAAD+//z/+v/4//b/9P/x//D/7//u/+//8P/x//L/8f/w/+//
7v/v//D/8f/y//L/8v/y//L/8//0//X/9v/2//b/9v/2//T/9P/0//T/9P/0//T/9P/1
//b/9//4//r/+v/6//r//P/8//z//P/9//7///8AAAIABAAGAAgACQAKAAsADAAOAA4A
DgAOAA8AEAARABIAEAAQABAAEAATABQAFQAWABgAGgAcAB4AIAAgACAAIAAhACIAIwAk
ACUAJgAnACgAKgAqACoAKgAqACoAKgAqACwALgAwADIAMwA0ADUANgA1ADQAMwAyADQA
NAA0ADQANgA2ADYANgAzADIAMQAwAC0ALAArACoAKQAoACcAJgAjACIAIQAgAB8AHgAd
ABwAHAAcABwAHAAZABgAFwAWABQAFAAUABQAFgAWABYAFgATABIAEQAQABEAEgATABQA
FwAYABkAGgAcABwAHAAcABsAGgAZABgAGwAcAB0AHgAdABwAGwAaABwAHAAcABwAHgAe
AB4AHgAeAB4AHgAeACAAIAAgACAAHgAeAB4AHgAcABwAHAAcABwAHAAcABwAHQAeAB8A
IAAgACAAIAAgACAAIAAgACAAIgAiACIAIgAgACAAIAAgACIAIgAiACIAJQAmACcAKAAp
ACoAKwAsAC4ALgAuAC4ALQAsACsAKgAoACgAKAAoACgAKAAoACcAKQApACkAJwAjAB8A
GwAZABkAGQAZABkAGgAZABgAGAAZABgAGAAZABcAFwAXABcAFgAVABMAEgAVABUAFQAV
ABQAFAAUABMAEAAPAA8AEQAPAA4ADgAPAA8ADgAOAA4ADwAPAA8ADwARABIAEwAUABMA
EgARAA8ADwAPAA8ADgAQABEAEQAQABIAEQANAA0ADAAKAAcABwAKAAgACgAQABoAJgA4
AFEAbgCNALEA0gDoAOwA2gC9AKIAigB4AG0AYwBcAFkAVQBOAEcAOwAvACwAKwAmACEA
IAAeABwAHQAfAB0AGgAXABcAFwAZABkAGAAVABcAFwAYABYAFgAXABcAGAAYABgAGAAa
ABoAGgAaABoAGgAaABoAHAAcABwAHAAdAB8AIQAiAB8AHwAiACIAIAAfACAAHwAdABsA
GwAdACAAIAAfAB8AIAAiACMAIwAiACEAHwAeAB8AIAAiACUAJAAhACQAIwAkACUAJgAo
ACkAKQAoACgAKwArACsAKgAqACsALgAuADAAMQAxADEALwAxADMANAA1ADcANwA4ADcA
OAA5ADwAPQA+AEAAQgBCAEEAQQBAAEIAQgBDAEQAQwBDAEMAQwBDAEMAQwBBAEAAQAA/
AD8APgA7ADsAOwA8ADkAOQA6ADgANwA2ADQAMAAsACwALAAuAC0ALQAtACkAKQApACUA
JwApACkAKAAnACUAIwAgAB8AHwAfAB8AIAAgACAAIAAiACIAIQAgACEAIQAgACAAHwAf
AB8AHgAaABoAGgAaABwAGwAbAB0AHgAeAB4AHgAdAB0AHQAdAB0AHAAaABoAGgAZABkA
GgAdAB0AHgAfAB4AHgAeAB0AHAAbABsAGwAbABsAGgAaAB0AHQAdAB0AGwAbABsAGgAY
ABYAFQAWABgAGQAaABsAGQAaABoAGgAaABkAGQAZABoAGwAdAB4AHwAgAB0AHAAcABwA
HAAcAB4AIQAjACQAJgAmACYAJAAiACIAIgAiACQAJAAkACgAJwAoACUAJAAjACIAIgAh
ACEAIQAiACEAHwAdABgAFwAXABcAGQAZABgAFwAVABQAEwAQAA8ADwAPAA8ADwAPAA8A
DwAQABAAEQARAA8ADwAOAA4AEAAPAA4ADQANAA8ADwAOAA0ADQAMAAoACwAMAAwADQAM
AAsACwAKAAwADAAMAAwADgANAA0ADQANAAwADAANAA0ACgAKAAkACwALAAgABAABAAMA
CAAIAAQAAgAKABgALgBJAGQAhQCpAMgA3gDmANQAtQCWAIAAcABnAF8AVgBPAE0ARgA9
ADUALQAoACUAHgAZABYAFgAWABcAFwAVABIADwARABEAEwATABQAEQANAAkADAALAAwA
DgAPAA4ADgAOAA4AEAAQABAAEAAOAA4ADgAOAA4ADgAOAA4ADQANAA0ADAAJAAkADAAM
AAsACwANAA0ADQALAAsADQAOAA4ADQANAAwADgAPAA8ADAALAAkACAAKAAwADwATABEA
DwATABMAEQARABEAEgAUABUAFQAWABcAFwAXABYAFAAVABgAGAAcAB0AHQAdABsAHQAf
ACAAHwAhACEAIgAhACIAIwAmACYAJgAnACgAKQApACoAKgAqACoAKwAsACsAKwArACsA
KQApACkAJwAoACgAJwAnACQAIQAhACEAHwAbABoAGgAZABcAFQASAA4ACgAKAAoACQAH
AAYABQAFAAUABQABAAAAAQAAAP7//v/9//z/+v/4//n/+v/7//n/+P/3//b/9//2//T/
8v/y//P/8//0//X/9f/1//T/8v/y//L/8v/0//P/8//1//P/8v/x//D/8P/x//L/8//1
//T/8v/y//L/8f/x//L/8v/x//H/8f/x//D/7//t/+//7//w//H/8v/z//P/9P/y//H/
8P/v/+7/7f/s/+r/6//q/+r/7P/t/+//8f/z//D/8P/v/+7/7v/t/+3/7f/r/+v/7P/s
/+z/7v/s/+z/7//w//H/8v/z//X/9v/2//b/9v/2//T/8//y//H/8P/2//b/9P/y//L/
8v/y//H/7//u/+3/7f/r/+j/5f/k/+X/5//p/+b/5f/j/+H/4P/g/+D/3v/c/9v/2v/Z
/9v/2//b/9v/2P/Y/9n/2f/Z/9n/2P/Y/9r/2f/Y/9f/0//T/9H/zv/Q/9P/1f/W/9f/
2P/Y/9n/1//V/9T/0v/T/9T/1f/W/9b/1f/V/9X/1//W/9b/1//R/87/0P/R/9P/0//U
/87/yf/H/8j/yv/O/9T/3v/w/woAJwBIAG8AlQC0AMYAvgCkAIcAagBQAD4AMQAnACIA
IQAdABQACQD///n/9v/x/+z/5//k/+L/4v/h/93/2//Y/9f/2f/b/9v/2f/W/9X/0f/R
/87/zf/O/9D/0f/V/9b/1//Y/9f/1v/V/9T/1P/U/9T/1P/X/9j/2f/a/9j/2f/a/9r/
1//X/9r/2v/X/9f/2f/Z/9v/2f/Z/9v/3v/e/93/3f/d/97/3v/d/9v/2//a/9r/2v/a
/9v/3f/h/+H/5//p/+b/5f/k/+T/5P/l/+X/5v/p/+n/6f/o/+b/5//q/+r/7//x//L/
8//x//P/9f/2//X/9//3//j/+v/8//7/AgACAAIAAwAEAAUABQAGAAYABQAEAAQABAAH
AAcABwAHAAcABwAHAAUAAgACAAEAAQAAAP3//f/9//v/9//2//b/9f/z//H/7v/u/+r/
6v/q/+v/6//s/+3/6v/p/+j/4//i/+P/4v/g/9//3f/b/9j/1//Z/9v/3f/g/+D/4P/g
/+D/4P/f/97/3f/d/9z/3P/b/9v/2//a/9r/2v/a/9r/2v/Z/9n/2//e/97/3v/e/93/
3f/d/93/2//a/9j/2P/W/9X/1f/W/9r/2//d/9//3v/e/97/3f/c/9v/2//b/9v/2//a
/9r/2//b/9v/2//b/9v/2//a/9n/2P/Y/9r/3f/f/+H/4//l/+b/5v/m/+P/4f/g/9//
4f/h/+L/4v/l/+j/5//o/+n/6v/r/+z/7P/t/+3/7P/q/+r/6v/o/+j/5v/m/+b/5v/o
/+f/5//n/+X/4//g/93/3P/b/9v/2//a/9n/1//V/9b/1v/W/9T/0//T/9P/0//U/9X/
1v/X/9T/1P/V/9X/0//T/9L/0v/U/9P/0v/R/9L/1f/W/9b/1v/X/9f/1v/U/9T/0//T
/9P/0//U/9T/0v/S/9L/0v/T/9P/1P/V/9X/1P/U/9X/0//S/9L/0//R/8//zv/M/8v/
y//Q/9D/0v/a/+T/8v8KACcARgBpAI0ArgDEAMAAqgCNAHIAVgBEADkAMQAsACsAKQAg
ABcACwABAPz/9//0//P/8P/u/+z/6f/l/+H/3v/d/93/4f/j/9//4P/h/9//3//e/97/
3v/f/9//3v/e/97/3v/b/9r/2f/Y/9z/3v/g/+L/4v/i/+L/4v/g/+H/4v/i/+H/4f/k
/+T/4v/h/+L/4f/j/+H/4f/j/+L/4v/h/+H/5P/m/+f/5//n/+f/5v/m/+b/5v/n/+n/
6P/l/+j/5//q/+v/7P/u/+7/7//v//D/8//z//P/8v/v/+//8f/w//T/9f/1//X/9//5
//v//P/+/wEAAgAEAAcACAAJAAwACgAKAAsADAANAA0ADgAOAA4ADgAPABAAEQARABEA
EQATABMAEwARAA4ADgANAA0ADAAJAAkACQAIAAMAAQAAAP7//f/8//r/+f/2//f/+P/6
//n/+f/5//X/9f/1//H/8P/x//D/7v/u/+3/7P/q/+r/6//s/+3/7f/s/+v/6v/q/+r/
6f/o/+f/5//m/+b/5f/l/+X/5P/l/+b/5//o/+j/5//n/+n/6f/o/+f/5v/n/+f/5//n
/+n/6P/m/+b/5//n/+j/6v/p/+n/6v/r/+z/7P/s/+v/7P/r/+v/6//t/+3/7P/s/+v/
6//r/+v/6//r/+v/6v/p/+j/6P/q/+j/6f/q/+v/6//s/+z/7P/u/+3/7f/t/+3/7f/u
/+7/7v/w/+7/7v/t/+z/6//q/+v/7f/u/+7/7//w//H/8P/u/+7/7v/u/+7/7v/u//L/
8f/x/+7/8f/2//f/+f/8//3//f/7//n/9//3//b/9v/2//b/9v/1//P/8v/x//L/8f/v
/+3/6P/n/+f/5//n/+f/5v/l/+T/5P/k/+L/4f/h/+H/4f/f/9//3//f/9//4P/i/+P/
4//j/+L/4v/g/9//3v/d/9v/3f/d/9z/2v/b/9v/2v/d/97/3v/f/93/3f/e/97/3v/e
/97/3v/e/93/3f/d/9z/2v/Z/9n/2f/a/9z/2//d/9v/2v/a/9f/1f/U/9T/1v/e/+r/
+P8MACcASABrAI8ArAC8ALYAngCBAGQATABAADMAKQAmACUAIQAYAA8ABwD///z/+f/y
/+3/7P/s/+r/5//h/+H/4P/f/+H/5f/n/+f/5v/j/+X/5f/i/+D/4P/h/+H/4v/i/+L/
4v/i/+L/4v/i/+T/5P/k/+T/5P/k/+T/5P/k/+X/5v/m/+X/5f/o/+j/5//n/+n/6f/r
/+n/6f/r/+v/6v/o/+f/6v/s/+3/7f/u/+//7//w//D/8P/x//P/8//x//X/9f/0//P/
8v/y//T/9f/1//b/9f/1//X/9P/2//f/+v/6//7///////////8BAAMABAAFAAcABwAI
AAcACAAJAAwACgAKAAsADAALAAsADAAMAA0ADgAQABIAEwATABMAEwASABEAEAANAA8A
EAAQABEADwALAAoACQAKAAcABwAIAAcABQADAAAA///8//3//v/8//v/+//7//r/+//8
//n/+f/7//v/+v/8//v/+v/4//X/9f/1//X/9v/2//b/9v/4//j/9//2//f/9//2//b/
+P/5//r/+v/4//j/+P/4//f/9f/0//X/+P/4//j/+P/1//X/9f/1//b/9v/1//b/9v/1
//X/9v/5//n/+v/7//r/+v/6//n/9v/1//X/9f/2//f/9//4//f/9//3//f/+f/5//n/
+P/1//T/9P/2//b/9//4//n/+P/4//f/9v/4//f/9//3//b/9f/1//T/9v/4//b/9v/4
//j/+P/4//j/+f/5//j/9//2//X/8v/1//b/9//4//r/+v/6//7//f/9//r//f////3/
/P/8//7////+//3/AAD//wMABAAEAAMAAwAEAAUABQAGAAcABQAEAAIAAgACAAIAAAD/
//////8CAAEA///9//j/9//3//f/9f/1//T/8//y//L/8v/w//H/8f/x//H/7//v/+//
7//w//D/8f/x/+//7//u/+7/7//v/+//7//v//H/8f/w//H/8//0//T/8v/y//H/8f/w
/+//7//u//D/8P/w//D/8P/v/+//7//x//D/8P/x/+//7P/s/+v/7f/t/+7/7P/t/+3/
7v/u/+z/7P/y//7/EAAlAD4AWwB9AJwAuADEALgAmQB8AGIAVgBNAEUAPAA1ADEALgAl
ABsAEwAOAAsABgADAP7/+v/6//v/+f/5//j/9//3//n/+f/5//b/8//3//n/+v/4//j/
+f/5//z//P/8//z/+v/6//r/+v/8//z//P/8//v/+v/5//j/+f/7//3//v/7//v//v/+
//7///8CAAMAAQD/////AQAAAAAA//////7/AAABAAEAAgADAAMABAAFAAYACAALAAgA
BQAIAAcABwAHAAcACAAIAAkACQAKAAwADQAOAA4AEAARABQAFAAVABUAFAATABUAFwAZ
ABoAHQAfAB8AIAAgACAAIAAiACIAIgAjACQAIwAjACQAJAAmACYAJwAoACkAKQApACkA
KgArACwAKwAqACoAKQApACgAJQAlACUAJQAhACAAIAAgAB8AHgAcABcAEgARABAAEgAR
ABEAEQARABEAEQANAAwADQAMAAoACwALAAsACgAFAAUABQAFAAUABAADAAIABgAGAAUA
BAAFAAUABAAEAAUABQAFAAQAAgACAAIAAgAEAAMAAwAFAAMAAgABAAAAAQABAAEAAQAD
AAIAAAAAAAIAAQABAAIAAwADAAQABQAGAAYABgAFAAMAAQAAAP///v/9//v/+v/9////
AQADAAQABQAGAAYABQAEAAQABgAFAAUABQAFAAMAAgAAAP7//v/9//3//f/9//3//v/+
//3//v/7//r//f/+////AAAAAAEAAQAAAAAAAAAAAP7/AQACAAMABAACAAIAAgAGAAcA
BwAEAAcABwAFAAQABAAGAAcABgAFAAkACQAMAAoACgAKAAoACAAFAAMAAQD///3/+v/3
//T/8//z//P/9P/1//X/9f/y//L/8v/w/+//7//v/+//8v/z//T/9f/y//L/8//z//X/
9f/0//T/8//x/+//7f/v//H/8f/w//L/8//z//L/8P/w/+//7//y//P/9f/2//X/9P/z
//L/8P/t/+v/6f/r/+r/6v/r/+3/7v/u/+3/7f/p/+b/6P/r/+v/6P/i/+D/6P/4/woA
IgA7AFgAeQCbAMAA2ADUALwAnwCGAHAAYABVAEkAQgA/ADkAJgAXAA0ACwAMAAkABAAB
AP7//v/+//3/9//3//r/+f/z//P/9//z/+z/6//p/+X/6P/o/+r/7f/v//H/8v/z//T/
9v/2//b/9v/0//L/8P/u/+7/7v/u/+7/7//x//P/9P/y//H/8//y/+//7//x//H/7//t
/+3/7//y//L/8f/x//H/8v/y//H/8f/x//D/8P/y//L/8//1//f/9f/5//n/+f/5//n/
+v/+//////8AAP///f/7//j/+f/7////AAACAAMAAwADAAUABwAJAAoADQAPAA8AEAAO
AA4ADgAQABEAEgAUABYAFwAXABgAGAAWABYAFwAYABgAFwAWABUAGAAZABoAGQAXABYA
FAATABUAEwAUABUAEgANAAsACgAJAAcABQACAAEA/v///wAA/v/9//3//f/9//3//f/5
//f/+f/5//j/9v/1//T/8v/x//H/8f/x//D/8P/w//D/8v/y//H/8P/t/+3/7P/s/+//
7//v/+7/8P/y//T/9v/0//H/7//v/+//7v/t/+z/7f/t/+3/7f/u/+7/7f/u/+3/6//q
/+r/7//x//T/9//1//L/7//r/+v/6//s/+3/7//v/+7/7v/t/+3/7f/t/+//7//v/+7/
6//q/+r/7P/q/+v/7P/t/+3/7v/u/+7/7//v//D/8f/x//H/8v/y//T/9v/0//T/9P/0
//T/9P/3//n/+v/6//r/+v/6//j/9v/2//b/9v/4//j/+P/8//3//P/+//7//v/+//z/
+//7//v/+P/1//H/7f/q/+n/6f/p/+v/6//q/+n/6v/q/+r/6P/p/+n/6f/p/+j/5//m
/+X/4f/g/+D/3//g/+H/4f/i/+T/4//i/+H/3//h/+H/4P/h/+P/5P/k/+P/4v/g/9//
4P/h/+P/5P/i/+L/4v/i/+D/3//f/9//4P/g/+H/4//h/+L/4P/d/9v/2//a/9r/2//b
/9r/2v/c/+L/7v/+/xYAMwBWAH0ApwDGANYAzgC2AJkAfABkAFYASQA9ADoANwAtACIA
FQANAAkABgABAP7/+//4//b/+P/1//H/7//w/+3/6f/r//H/8f/s/+3/7f/r/+7/7P/s
/+3/7f/s/+z/7P/s/+z/7P/s/+z/6//q/+n/6P/r/+z/7f/u/+7/7//w//D/7f/t//D/
8P/v/+//8f/x//H/7//v//H/8P/w/+//7//u//D/8f/x//H/8f/w//D/8P/w//H/8//w
/+3/8P/v//D/8f/y//T/+P/5//n/+v/7//v/+//6//r/+//+//7//v/////////9////
AQACAAQABwAIAAoADQAOAA8AEgAUABQAFQAWABcAFwAYABgAGAAYABkAGgAZABkAGQAZ
ABcAFwAXABUAFQAWABYAFwAVABEAEAAPAA0ACQAIAAgACgAJAAgABgAGAAIAAgACAAEA
///+//3//f/9//3/+f/3//n/+f/4//r/+f/4//b/9P/1//b/9//2//b/9v/2//X/9P/y
//D/8f/x//D/8P/x//H/8f/w//D/8P/w//D/8f/x//L/9f/1//T/8//y//H/8f/x//H/
7//u/+z/7P/q/+n/6f/q/+3/7f/u/+//8P/w//D/7//u/+3/7f/t/+//7//u/+7/7v/t
/+z/6//s/+3/7v/u/+//7v/u//D/7v/v//D/8f/y//T/9f/2//n/+f/6//v//f/9//7/
/v///wAA/f/8//3//v///wAAAgAFAAcACAAHAAYABQACAAAABAAGAAQABAACAAIAAgAC
AAAA///////////9//r/9//y//H/8f/x//L/8//z//P/8f/w/+//7P/s/+3/7v/v//H/
8f/x//H/7//u/+7/7f/v/+//7v/u/+3/6//p/+f/5//p/+n/6P/o/+n/6f/o/+b/5v/l
/+X/5v/n/+n/6v/q/+r/6v/q/+j/5//n/+f/5//m/+b/5//l/+j/6P/p/+n/5f/k/+L/
4f/f/+D/3v/e/+L/6v/2/woAIwBAAF8AgQCkAL4AxAC2AJsAfgBmAFgASwA9ADQALwAr
ACYAHQARAAcABAD///r/+f/2//L/9P/1//X/9//0/+//7//x/+//7f/u/+//7//v/+z/
6v/q/+v/6//s/+z/7P/s/+7/7v/u/+7/7v/u/+7/7v/t/+z/6//q/+z/7f/u/+7/7v/v
//P/9P/x//H/8//z//L/7//u/+//8f/y//L/8//y//T/9f/1//X/9f/0//T/9P/0//X/
9//3//X/+f/5//n/+f/5//r//P/9//3//v8BAAEAAQAAAAAAAQAEAAQABAAFAAUABQAH
AAkACwAMAAsADQANAA4AEQASABMAFgAWABYAFwAYABkAGQAaABoAHAAcAB0AHgAhACEA
IQAhACMAIwAjACEAIQAiACIAIwAgAB0AHQAdAB8AGwAaABoAGAAXABYAFAATABAAEQAS
ABAADwAPAA8ADQANAA0ACQAJAAsACwAKAAgABwAGAAQABAAFAAYABwAHAAYABQAEAAYA
BgAFAAQABAAFAAUABgAGAAUABAACAAIAAgACAAIAAwADAAQABwAHAAYABQAEAAQABQAG
AAcACAAIAAcACAAJAAkACgAMAAsACwAMAA0ADAAMAAwACwAMAAsACwALAAsACwAKAAoA
DQANAA0ADQALAAsACwAKAAkACAAIAAoACAAJAAoACwALAAwADAAMAA4ADQANAA0ADQAN
AA4ADgAOABAADgAOAA4ADgAOAA4ADwARABIAEgAVABYAFwAWABYAFgAWABYAFgAWABYA
GgAZABkAGAAXABYAGAAYABgAGAAXABUAFAATABMAEQAOAAsACQAJAAoACwAJAAkACAAH
AAYABgAGAAQABAAFAAYABwAHAAcABwAHAAYABgAHAAcABgAFAAMAAgAEAAMAAgABAAEA
AwADAAIAAAABAAEAAAABAAIAAgADAAEAAQACAAIAAAAAAAAAAAAAAP///////////v/+
/////f/+//7//f/9//v/+v/4//f/9f/0//b/9v/2//r/BAAWAC8ARgBhAIEAogDAAMwA
vgCfAIAAaABYAEsAQwA8ADcANwA0ACsAHwAVAA4ACQAGAAUABAACAAAAAwADAAEA/v/9
//3//f/9/wEAAAD9//3//f/+//z//P/9//3//P/8//z//P/8//z//P/8//z//P/8//z/
+v/6//r/+v/6//v//P/8//3//f8AAAAA/////wEAAQADAAEAAQADAAQABAADAAMAAwAE
AAQAAwAFAAUABAAEAAQABAAFAAcABwAFAAkACQAHAAcABwAIAAwADQANAA4AEQARABEA
EAASABMAFgAWABUAFQAUABMAFAAXABoAHAAfACEAIQAiACEAIgAjACYAJgAmACcAKAAp
ACkAKgAqACwALAAtAC4ALgAtACwAKwArACsAKwApACcAJgAkACMAJQAjACQAJQAnACMA
IgAiACEAHwAdABoAGwAYABkAGgAZABcAFgAVABIAEQAQAAsACwANAA0ADAANAA0ADQAM
AAsACwALAAsACgAKAAoACgALAAoACAAGAAgACQAJAAoACwALAAsACgAKAAoACgAKAAoA
CQAJAAsACQAIAAcABgAFAAUABQAFAAYABgAFAAYABQADAAIAAgABAAEAAgADAAMAAgAB
AP///P/7//v/+//7//v/+v/6//n/+f/5//n/+P/3//b/9P/z//L/8v/0//L/8//0//X/
9v/4//n/+v/8//v/+//7//r/+f/5//j/+v/8//r/+v/8//z//P/8//3///8AAAAAAwAE
AAUABAAEAAQABAAEAAQABAAEAAgAAwACAAIAAgACAAIAAAD////////9//v/+P/1//P/
8//0//X/9//3//b/9f/z//L/8f/u/+v/6//r/+v/7f/t/+3/7f/s/+z/7f/t/+v/6//q
/+r/7P/r/+r/6f/p/+v/6//q/+z/7f/t/+z/6v/q/+n/6f/p/+n/6v/q/+j/6P/o/+j/
6v/p/+n/6f/p/+j/6P/p/+n/6v/q/+v/6//n/+T/4v/f/9//3v/a/9z/4v/w/wQAHAA1
AFYAfQChAMAAzgDIAK4AjwB0AGAAUABDADkANgA1ADEAJgAbAA8AAwAAAPv/9P/z//b/
9v/0//P/8f/t/+z/6//p/+n/7f/t/+z/7f/t/+v/6P/l/+T/5P/j/+b/5v/m/+b/5v/m
/+b/5v/m/+b/5v/m/+n/6v/r/+z/6f/p/+n/6P/l/+X/6P/o/+f/5//p/+n/6//r/+3/
8f/w//D/7//v//D/8v/z//P/9f/1//T/9P/y//D/7//v/+//7f/x//H/9P/1//b/+P/4
//n/+f/6//v/+//7//r//P/9/wAAAAAAAAEAAQABAAQABwAKAAwADAANAAwADAANAA4A
DwASABQAFAAVABYAFQAVABYAFgAUABQAFQAWABUAFQAVABUAFgAXABgAFwAVABQAEgAR
AA4ACwALAAsADgALAAsADAALAAkABwAEAAUAAgADAAQAAgABAAEAAQD8//v/+v/1//P/
9f/1//T/9P/z//L/8P/v//H/8//1//T/9P/0//T/9P/0//P/8v/x//H/8P/w//D/7//u
/+z/7P/u//D/8v/x/+//7v/v//D/8P/w//D/8v/z//T/9f/y//D/7f/s/+z/6//r/+z/
7P/r/+v/6//s/+z/7P/r/+z/7f/v//H/8f/x//D/8P/x//H/8f/x//P/8//z//L/7//u
/+7/8P/w//H/8v/z//X/9v/2//b/+P/3//f/9//5//n/+v/6//v//P/5//j/9v/0//L/
8v/y//L/9P/z//P/8//z//H/7v/r/+b/5f/l/+X/5v/n/+f/5//j/+L/4f/e/9//3//f
/9//4f/h/+H/4f/g/+D/4f/h/+H/4f/g/+D/4f/h/+H/4f/g/+H/4P/e/93/3f/c/9r/
2//c/9z/3f/d/93/3v/e/9z/3P/c/9z/2//Z/9j/1//Z/9r/3P/f/+f/3v/i/+H/3f/X
/9T/2P/b/9f/2P/Y/9j/2P/k/+7/BAAdAEQAbQCVALIA0ADaAMwArQCSAHoAZgBVAEkA
PgA3AC8AJAAXABEADQAKAP//+P/1//L/7P/w/+//7f/r/+r/5//p/+n/5//l/+j/5f/l
/+P/5P/i/+L/4//j/+b/5v/m/+b/5//o/+n/6v/q/+r/6v/q/+j/5v/k/+L/4P/h/+L/
4v/k/+X/6f/q/+r/6//u/+//7f/r/+v/7f/u/+7/7f/t/+z/7v/v/+//7//v/+7/7v/w
//D/8f/z//X/8//3//f/9f/1//X/9v/6//v/+//8//////////7/AAABAAQABAAFAAUA
BAADAAQABwAKAAwADQAPAA8AEAAPABAAEQAUABIAEgATABQAGAAZABsAHAAaABoAGwAc
AB0AHQAdAB0AIAAhACIAIQAdABwAGgAZABgAFQAVABUAFQARABAAEAAQAA8ADgAMAAwA
CgAMAA4ADQALAAoACQAHAAcABwADAAEAAwADAAIAAwADAAMAAgABAAEAAQABAAAAAAAA
AAAAAAAAAP///v///////v/+//3/+//5//b/9//6//3/AAD+//3//f///wAAAAAAAAAA
//////////8BAAAA/v/+//7//f/9//7//v/9//3//f/+//7//v/9//////8AAAEAAgAD
AAMABAAHAAcABwAHAAkACQAJAAgACgAKAAsADgAOAA8AEAARABMAFAAUABQAEgARABEA
EQARABEAEgASABQAFgAUABQAEgASABIAEgASABMAEwASAA4ACgAGAAAA+//4//X/8v/7
/wQADQAaADgAVQBvAI8AuQDhAAoBNAEtAScBHwEXAf0A4wDOALYApACTAIMAdABUAEMA
NQAlAA==
         </WaveFormData>
      </LeadData>
   </Waveform>
</RestingECG>
