# Supplementary material for: Detection of Left Atrial Enlargement Using a Convolutional Neural Network-Enabled Electrocardiogram
Source: Front Cardiovasc Med. 2020 Dec 17;7:609976. doi: 10.3389/fcvm.2020.609976 (PMC7773668; doi:10.3389/fcvm.2020.609976)
Supplement: Supplementary file 4 [file Data_Sheet_4.ZIP › normal3/1802031680_1094_0000000W.XML]

<?xml version="1.0" encoding="Windows-1252"?>
<!DOCTYPE RestingECG SYSTEM "restecg.dtd">
<RestingECG>
   <PatientDemographics>
      <PatientID>1802031680</PatientID>
      <PatientAge>67</PatientAge>
      <AgeUnits>Years</AgeUnits>
      <Gender>Female</Gender>
      <PatientLastName>huangjuxia</PatientLastName>
   </PatientDemographics>
   <TestDemographics>
      <DataType>Resting</DataType>
      <Site>1</Site>
      <AcquisitionDevice>MAC55</AcquisitionDevice>
      <Status>Unconfirmed</Status>
      <Priority>Normal</Priority>
      <AcquisitionTime>08:33:33</AcquisitionTime>
      <AcquisitionDate>07-30-2016</AcquisitionDate>
      <CartNumber>1</CartNumber>
      <AcquisitionSoftwareVersion>009C</AcquisitionSoftwareVersion>
      <XMLSourceVersion>MAC5000 v1.0</XMLSourceVersion>
   </TestDemographics>
   <RestingECGMeasurements>
      <VentricularRate>61</VentricularRate>
      <AtrialRate>61</AtrialRate>
      <PRInterval>176</PRInterval>
      <QRSDuration>128</QRSDuration>
      <QTInterval>482</QTInterval>
      <QTCorrected>485</QTCorrected>
      <PAxis>41</PAxis>
      <RAxis>13</RAxis>
      <TAxis>21</TAxis>
      <QRSCount>10</QRSCount>
      <QOnset>226</QOnset>
      <QOffset>290</QOffset>
      <POnset>138</POnset>
      <POffset>200</POffset>
      <TOffset>467</TOffset>
      <ECGSampleBase>500</ECGSampleBase>
      <ECGSampleExponent>0</ECGSampleExponent>
   </RestingECGMeasurements>
   <Diagnosis>
      <Modality>Resting</Modality>
         <StatementCount>3</StatementCount>
         <LabelText>12SL ��ϳ���</LabelText>
      <DiagnosisStatement>
         <StmtFlag>ENDSLINE</StmtFlag>
         <StmtText>�������</StmtText>
      </DiagnosisStatement>
      <DiagnosisStatement>
         <StmtFlag>ENDSLINE</StmtFlag>
         <StmtText>����֧��������</StmtText>
      </DiagnosisStatement>
      <DiagnosisStatement>
         <StmtFlag>ENDSLINE</StmtFlag>
         <StmtText>�쳣 ECG</StmtText>
      </DiagnosisStatement>
   </Diagnosis>
   <Waveform>
      <WaveformType>Rhythm</WaveformType>
      <WaveformStartTime>0</WaveformStartTime>
      <NumberofLeads>8</NumberofLeads>
      <SampleType>CONTINUOUS_SAMPLES</SampleType>
      <SampleBase>500</SampleBase>
      <SampleExponent>0</SampleExponent>
      <HighPassFilter>16</HighPassFilter>
      <LowPassFilter>150</LowPassFilter>
      <ACFilter>NONE</ACFilter>
      <LeadData>
         <LeadByteCountTotal>10000</LeadByteCountTotal>
         <LeadTimeOffset>0</LeadTimeOffset>
         <LeadSampleCountTotal>5000</LeadSampleCountTotal>
         <LeadAmplitudeUnitsPerBit>4.88</LeadAmplitudeUnitsPerBit>
         <LeadAmplitudeUnits>��V</LeadAmplitudeUnits>
         <LeadHighLimit>2147483647</LeadHighLimit>
         <LeadLowLimit>268435456</LeadLowLimit>
         <LeadID>I</LeadID>
         <LeadOffsetFirstSample>0</LeadOffsetFirstSample>
         <FirstSampleBaseline>0</FirstSampleBaseline>
         <LeadSampleSize>2</LeadSampleSize>
         <LeadOff>FALSE</LeadOff>
         <BaselineSway>FALSE</BaselineSway>
         <ExcessiveACNoise>FALSE</ExcessiveACNoise>
         <MuscleNoise>FALSE</MuscleNoise>
         <LeadDataCRC32>2016585508</LeadDataCRC32>
         <WaveFormData>
FAAUABQAFAAUABQAFAAUABIAEgASABIAEAAQABAAEAAOAA4ADgAOAA0ADAALAAoACAAI
AAgACAAGAAYABgAGAAUABAADAAIAAgACAAIAAgAAAAAAAAAAAAAAAAAAAAAAAAAAAAAA
AAAAAAAAAAAAAAAAAAAAAAAAAAAAAAAAAAACAAIAAgACAAAAAAAAAAAAAgACAAIAAgAC
AAIAAgACAAAAAAAAAAAAAgACAAIAAgAAAAAAAAAAAAEAAgADAAQAAgACAAIAAgAAAAAA
AAAAAAIAAgACAAIAAAAAAAAAAAAAAAAAAAAAAAAAAAAAAAAAAAAAAAAAAAAAAAAAAAAA
AP7//v/+//7/AAAAAAAAAAACAAIAAgACAAEAAAD///7///8AAAEAAgABAAAA///+/wAA
AAAAAAAA/v/+//7//v/+//7//v/+/wAAAAAAAAAA///+//3//P/9//7///8AAAAAAAAA
AAAAAAAAAAAAAAD+//7//v/+//7//v/+//7/AAAAAAAAAAD+//7//v/+/wAAAAAAAAAA
AAAAAAAAAAD+//7//v/+/wAAAAAAAAAA/v/+//7//v/8//z//P/8//3//v///wAA///+
/////v////////8AAAAAAQABAAIAAAAAAAAAAAADAAMAAwADAAEAAwADAAMAAwADAAUA
BQAFAAYABwAIAAoACwALAAsACQAIAAgACAAJAAkACQAHAAkACQAHAAQAAgABAAEAAQD+
//7//v/+//7//f/8//z//v/+//7//v/8//z/+//6//z//f/9//3/+//7//n/+f/8//3/
/f/7//r/+//8//f/+v/8//3//f////3/9//y//D/7v/x//P/+/8EAA0AGwAoADkATgBg
AG8AdwB6AHIAYABHACwAFwAIAPv/9v/x/+j/6P/s/+7/6v/o/+b/5v/n/+f/5v/m/+P/
3v/X/9b/1f/S/9H/0v/U/9H/z//R/9f/2//a/97/4v/p/+v/7f/x//P/8v/2//f/9f/6
//v/+//7//3//f/+//7//v/9//3//P/+//7//v/+/////////wAAAAD//////////wAA
AAAAAP7//v/+//7/AAABAAEAAQABAAEAAQABAAEAAAD///7///8AAAEAAgAAAAAAAAAB
AAMAAwADAAMAAQABAAIAAgACAAIAAgACAAMAAwADAAUABQAEAAQABAAEAAQABAAEAAYA
BgAGAAYACAAIAAYABgAHAAcACAAJAAsACgAKAAsACQAJAAoACgAKAAoACwALAAsADAAN
AA0ADQANAA4ADgAMAAwADgAOABAAEAAQABEAEAAQABAAEAASABQAFAATABMAEwAUABQA
EwASABEAEAANAA4ADwAPAA4ADgAOAA0ACwALAAsACQAKAAoACAAHAAUABQAFAAQABAAC
AAIAAgD+//7//v/+/wAA////////AAAAAAAA///8//z//P/9//7//v/9//3/+//7//v/
+//8//3//v///////////////f/+//7//v8AAP//////////AAAAAP///f/9//3//v/+
//7//////////v/+//7//f/+/wAAAQAAAP/////+//7//v/9//3/////////////////
/v/+/wEAAQABAAAA/f/8//v/+f/6//z//f/9//3//f/9//7//v///////f/9//3//f/9
//3//f/9//3//f/9//3//f///////f////3//f/9//z//v/+///////8//z//P/8//z/
/f/9//z//P/8//z//P/6//v/+//7//3//v///wAA///+//3//P/+//7//v/9//v/+//8
//z//v/+//z//P/8//z//P/8//z//P/8//z//P/8//z//P/8//z/+v/6//r/+v/8//z/
/P/8//7//v/+//7//P/8//z//P/8//z//P/8//r/+v/6//r//P/8//7//v8AAP///v/+
///////+//7///8AAAEAAgABAAEAAQABAAEAAwADAAMAAQABAAMAAwABAAIAAwAEAAcA
CQAKAAsABwAGAAYABgAHAAcABwAFAAUABQADAAAA/v/9//3//f/6//r/+v/6//z/+//6
//r/+v/6//r/+v/6//r/+f/4//b/9//3//f/+f/5//f/9//4//n/+f/3//X/9//5//X/
9f/2//b/9f/x//X/9//y/+7/7v/t/+3/8f/4//v/BQAWACcAPgBWAGUAcQB6AHoAcABf
AEYALQAWAAUA/P/3/+z/4v/i/+T/5P/m/+r/7P/p/+X/4v/e/9v/3P/d/9j/0//S/9H/
0v/Q/8//zf/L/8//0//O/9L/3v/h/9//4f/n/+3/7v/u//P/9//3//f/9v/1//f/9//4
//j/+//7//z//P/6//r/+v/6//v/+//7//z//P/7//v/+//7//z//P/8//r/+v/6//r/
/P/9//3//f/9//3//f/9//z//P/8//z//P/8//z//P/+//7//v////3//f/9//3/////
/wAAAAD+//7//v/+/////////wEAAwACAAIAAgAAAAAAAAAAAAAAAAAAAAAAAwAEAAMA
BAAEAAMAAwADAAUABAAEAAUABQAFAAYABgAGAAYABwAHAAUABgAHAAcACQAJAAoACgAI
AAgACgAKAAoACgAKAAsADAAMAAwADAAOABAAEAAPAA0ADQAOAA4AEAAQABAAEAAOAA4A
DgANAAwADAAMAAsACQAJAAkABwAGAAYABAADAAMAAwADAAIAAAD+//7//v/+//7//v/+
//z/+//7//v//P/8//z/+//8//z//P/9//z//P/7//v/+//7//v/+//7//v/+//7//n/
+f/5//n/+//8//z//P/8//v/+//7//n/+v/6//n/+//7//v//P/6//r/+//7//3//P/8
//z/+v/6//v/+//7//v//P/8//r/+v/5//n/+//7//v/+//9//3//P/8//v/+//7//r/
/P/8//z/+//7//z//P/7//n/+f/5//r/+//9//7//f/6//n/+P/3//j/+f/6//v/+//7
//v/+//5//n/9//5//v/+//7//r/+P/4//n/+f/6//r/+v/6//r/+//7//r/+P/4//j/
+P/6//v/+//7//r/+v/6//r/+P/4//j/+P/6//r/+v/5//f/9//4//j//P/6//r/+v/6
//r/+P/4//j/+P/5//r/+//8//v/+v/5//j/+v/6//r/+v/8//z//P/8//v/+v/5//j/
+v/6//r/+v/6//r/+v/6//j/+P/4//r/+v/6//n/+P/6//z//f/9//z//P/8//z//P/9
//3//f//////AQABAAMAAwADAAUABAADAAMAAwAGAAYABwAHAAcABQAEAAQABAAFAAUA
BQAFAAUABQADAP///P/6//n/+//6//r/+v/4//j/9//2//j/+P/4//j/9v/2//b/9f/2
//b/9//3//f/9//3//X/9f/2//f/9//z//P/9f/3//P/8//0//T/8f/z//X/9f/y/+z/
6P/r/+//8//2////EQAiADEASABgAG8AewB8AHYAagBZADwAIQAOAP//+P/x/+r/5v/m
/+j/6v/q/+z/7P/l/9//4v/g/9n/2P/X/9b/2f/U/8//0P/S/83/x//J/9H/1f/W/9b/
3P/h/+P/4//l/+n/7v/0//X/9f/2//f/9//3//f/9//4//j/+//7//z//P/8//z//P/8
//v/+//7//z//P/7//v/+//7//z//P/8//z//P/8//z//P/9//3//f/9//3//f/9//7/
/v/+//7//v/+//7//v8AAAAAAAABAP///////////////wAAAAACAAIAAgACAAEAAQAB
AAMAAwACAAIAAgACAAIAAgACAAYABgAGAAYABgAGAAQABAAFAAUABgAHAAkACAAIAAkA
BwAHAAgACAAIAAgACQAJAAkACgALAAsACwALAAwADAAMAAwADgAOAAwADAAMAA0AEAAQ
ABAAEAAOABAAEAAPABEAEQASABIAEgASABIAEgAQABAAEAAPAA4ADgAOAA0ACwALAAsA
CQAGAAYABAADAAUABQAFAAQAAgAAAAAAAAD+//7//v/+//7//f/9//3//P/8//z/+//8
//z//P/9//z//P/7//v//f/9//3//f/7//v/+//7//3//f/9//3//f/+//7//v/8//v/
+//7//3//v/+//3//f/9//3//v/+//7//////////v/+//7//v/+///////9//3//v/+
//7//v/9//3//f/9//3//f/9//3//P/8//v/+//7//r/+//8//3//f/7//z//P/7//v/
+//7//z//P/9//3/+//7//v/+//7//v/+//7//v/+f/5//n/+f/5//n/9//5//z//f/+
//7/+//6//r/+f/6//r/+v/6//j/+f/5//j/+P/4//j/+P/6//v/+//7//j/+P/4//j/
+f/6//v//P/6//r/+v/5//n/+f/6//r/+P/8//r/+v/6//r/+v/6//r/+v/6//r/+v/6
//r/+v/6//r/+v/6//r/+v/6//r/+v/6//j/+P/4//j/+//8//3//f/5//j/+f/5//r/
/P/9//7//v/+//////////////8BAP//////////AwADAAMABAAHAAgACAAJAAkACQAH
AAYABAAEAAUABQAFAAMAAwADAAMAAAD+//3/+//7//r/+v/6//r/+v/5//j/+P/4//j/
+P/4//j/+P/3//b/9v/3//X/9f/1//X/9f/1//b/9//3//X/9f/3//n/9f/1//b/9v/1
//X/9f/x//D/8P/s/+v/6//r//L//f8JABYAKQBAAFgAbQB/AIYAhgB8AG8AVgAzABYA
BwD8//X/8P/q/+r/6P/k/+b/7v/w/+v/6f/m/+L/3//e/9v/2P/X/9b/0//U/9b/1f/T
/8//zf/R/9L/0v/U/9f/2f/f/+P/5//q/+7/7//t//H/8//0//X/9//3//j/+P/5//n/
+v/6//r/+v/6//r//f/9//3//v/8//v/+//7//3//v/+//7//v/+//7//v/8//3//f/9
//7///8AAAEAAQAAAP///v/8//z//P/8////AAABAAMAAgABAAAA//8BAAEAAgACAAQA
BAAEAAQAAwADAAMABQAFAAQABAAEAAQABAAEAAQABgAGAAYABgAIAAgABgAGAAUABQAG
AAcACQAIAAgACQAHAAcACAAIAAoACgALAAsACwAMAA0ADQANAA0ADgAOABAAEAASABIA
EQAQAA8ADwASABIAEgASABQAFgAWABUAFQAVABYAFgAWABYAFgAWABQAFAAUABMAEAAQ
ABAADwANAA0ADQALAAoACgAIAAcABQAFAAUABAACAAAAAAAAAAAAAAAAAAAAAAD/////
///+//7//v/9//z//P/8//3//P/8//v/+//9//3//f/9//v/+//7//v//f/9//3//f//
/wAAAAAAAAAA////////AQACAAIAAQAAAP///v/+//z//P/9//3//v/+////AAAAAAAA
AQABAP////8AAAAAAAAAAP/////////////////////+//7/AQABAAEAAAD+//7//v/9
//v//P/8//v//f/9//3//v/+///////9//3//f/9//3//f/9//3//f/9//3//f/9////
///9/////////////v/9//z//P/7//r/+v/6//r/+//9//7//v/8//z//P/8//z//f/9
//3//P/8//z//P/8//z//P/8//7//v/+//3/+//7//z//P/6//j/+//8//3//v/8//z/
/P/8//z//P/+//7//v/9//z//P/+//////8AAAAAAAAAAAAAAQABAAEAAQABAAMAAwAD
AAEAAQADAAMABAAGAAgACgAJAAkACAAHAAYABgAHAAgACQAJAAkABwAFAAUAAwAAAAAA
/////////P/8//z//P/8//v/+v/6//r/+v/6//r/+P/4//f/9v/4//n/+f/5//n/+f/3
//f/9v/3//f/9f/3//n/+//3//n/+v/6//n/+f/5//f/9v/2//L/7//x//H/9v///w8A
GgAnAD4AVABpAHcAfAB8AHQAYwBKADMAIAAJAPj/9f/y/+z/7v/w//D/8P/0//T/8f/t
/+r/5v/j/+T/4f/g/93/3P/Z/9b/1P/T/9X/1//X/9f/2P/Y/9b/2//f/+X/6f/n/+j/
8P/1//P/9v/3//f/9//4//n/+//8//3//f/+//7//P/8//z//P////////8AAAAA////
//////8AAAAAAAAAAAAAAAAAAAAAAQABAAEAAQABAAEAAQACAAIAAgACAAAAAAAAAAAA
AQACAAMABQADAAMAAwADAAUABQAGAAYABAAEAAQABAAFAAUABQAHAAcABgAGAAYABgAG
AAYABgAIAAgACAAIAAoACgAIAAgACQAJAAoACwALAAoACgALAA0ADQAOAA4ADAAMAA0A
DQANAA4ADwAPAA8ADwAQABAAEAAQABIAEgASABIAEgATABQAFAAUABQAFAAWABYAFQAX
ABcAGAAYABYAFgAWABYAFAAUABQAEwASABIAEgARAA4ADQAMAAkACgAKAAgABwAHAAcA
BwAGAAQAAgACAAIAAgACAAIAAgACAAEAAQABAAIAAgACAAEA/v/+//7///8AAAAA////
/////////////////////////////////wEAAgACAAIAAgABAAEAAQABAAIAAgABAAEA
AQABAAIAAgACAAMAAwAFAAQABAAEAAAAAAABAAEAAQABAAIAAgACAAIAAQABAAEAAQAB
AAEAAgADAAMABAAEAAMAAgAAAAIAAgACAAEA//8AAAAA//8BAAEAAQACAAAAAQABAP//
/f/9//3//f////////////////////////////3///8BAAEAAQAAAP7//v//////AAAA
AAAAAAD+///////+//7//v/+//7//v/////////8//z//P/8//7//v/+//7//v/+//7/
/f//////AAAAAAAAAAD+//7//v/+//z//P/8//z//v/+//7//v/8//z//P/8/wAAAAAA
AP///P/8//7///8BAAIAAgACAAIAAgADAAMAAQABAAEAAwAFAAUABQAFAAUABQAFAAYA
CQAKAAoACwAJAAkABwAGAAgACAAJAAkABwAFAAUABQADAAAA/v/9///////+//7//P/8
//z/+//6//r/+v/6//z//P/8//z/+//6//r/+//7//v/+//7//v/+//8//3//P/5//j/
+f/9//n/+f/6//z/+f/5//f/8//w//D/7v/v//X/+/8EABEAHQAqAD8AUgBkAHkAgwB8
AHIAZABNADIAIQAQAP//+P/1/+7/6v/q/+r/7P/u//D/7v/n/+X/5P/i/+H/4P/b/9j/
2f/Y/9f/1P/U/9X/1f/R/9H/1f/Y/9z/4v/p/+3/8f/t/+X/7P/2//f/9//8//3//f/9
//v/+//8//z//f/9//7//v/+//7//v/+/////////wAAAgABAAEAAQD//wAAAAAAAAAA
AAAAAAAAAAABAAEAAQD//////////wIAAgACAAIAAAAAAAAAAAACAAIAAgADAAMAAwAD
AAMAAwADAAQABAAGAAYABgAGAAYABQAEAAUABgAGAAcACAAGAAYABgAGAAgACAAIAAgA
CgAKAAgACAAJAAkACgALAAsACgAKAAsACQAJAAoACgAMAAwADQANAA0ADgAPAA8ADwAP
ABAAEAAQABAAEgASABAAEAAQABEAEgASABIAEgAUABYAFgAVABMAEwAUABQAFAAUABQA
FAAOAA4ADgANAAwADAAMAAsADAANAA4ADQAJAAgABQADAAUABQAFAAQABgAEAAQABAAA
AAAAAAAAAAAA/////////P/8//z/+//8//z//P/9//7//v/9//3//f/9//3//f/9//3/
/f/9//v/+//7//v//P/+////AAD+//3//f/9//3//v/+//3/////////AAD+//7/////
/wEAAAAAAAAA/v/+//////8BAAEAAgACAAAAAAD///////////////8BAAEAAAAAAP//
//////7/AAAAAAAA/////wAAAAD///3//f/9//7//v///////f/9//3//f/9//v/+//7
//v//f/9//3//f/9//3/+//9//////////7//P/8//3//f/6//r/+v/6//v//f/+//7/
/P/8//z//P/+//////////z//P/8//z//P/8//z//P/+//7//v/9//v/+//8//z//P/8
//7//v/+//7//P/8//z//P/8//z//P/8//z//P/8//z//v/+//7//v/+//7//v/+//7/
/v/+//3//v/+/wAAAQABAAIAAgACAAAAAAABAAEAAQABAAEAAwABAAEAAQABAAQABQAG
AAgABwAIAAgACQAHAAcABQAEAAYABgAHAAcABQADAAMAAwADAAAA/v/9//3//f/8//z/
/P/8//z/+//8//z//P/8//r/+v/6//r/+f/4//j/+f/5//n/+f/5//f/9//4//n/+//5
//n/+//8//f/9v/2//b/+f/5//f/9//0/+7/7P/v//H/+/8EABEAHQAuAEMAVABmAHUA
fwCAAHgAaABNADQAHwAMAP3/+P/v/+j/7P/w/+7/7v/u/+z/6v/n/+P/5P/i/+H/4P/d
/9j/2f/W/9P/0P/U/9f/1f/V/9f/1//c/97/4v/n/+v/6//v//H/8v/2//n/9//6//v/
+//7//v/+//8//z/+//7//z//P/+//7//v/+//3//f/9//7//v/9//3//f///wAAAAAA
AP7//v/+//7//v///////////////////wAAAAAAAAAAAAAAAAAAAAAAAAAAAAABAAMA
AwADAAMAAQABAAIAAgAEAAQABAAEAAMAAwADAAUABQAEAAQABAAGAAYABgAGAAgACAAI
AAgACAAIAAYABgAJAAkACgALAAsACgAKAAsACwALAAwADAAKAAoACwALAA0ADgAPAA8A
DwAPABAAEAAOAA4AEAAQABEAEgATABUAFAAUABQAFAASABQAFAATABUAFQAWABYAFQAU
ABMAEgAQABAAEAAPAA4ADgAOAA0ADQANAA0ACwAKAAoACAAHAAcABwAHAAYABAACAAIA
AgACAAIAAgACAAAA////////AAAAAAAA///8//z//P/9/wAAAAD//////f/9//3//f//
/////////////////////f/+//7//v8AAP//////////AAAAAP//////////AAAAAAAA
AQABAP7//P/7//r/+P/4//n/+f/5//n/+v/6//j/+P/3//f/+f/5//n/+f/3//f/9v/2
//j/+f/6//r/+P/4//j/9//3//j/+P/3//X/9f/1//b/9v/3//f/9f/1//X/9f/1//X/
9f/1//X/9f/1//X/9f/3//f/9f/3//X/9f/1//T/9P/0//X/9f/1//b/9//4//f/9//2
//T/9v/2//b/9v/0//X/9f/1//b/9v/2//b/9P/0//T/9P/0//T/9P/z//X/9f/2//b/
+P/0//T/9P/0//T/9v/2//b/9v/0//T/9P/0//b/9v/2//b/9P/0//T/9P/0//T/9P/0
//b/9v/2//b/9P/0//b/9v/2//X/9P/0//j/+f/5//r/+f/4//f/9v/4//n/+v/7//n/
+//7//v/+//7//3//f/9//7///8AAP7////////////+//7//v/9//3//f/7//v/+//5
//b/9v/1//X/9f/0//T/9P/0//L/8f/w//D/8v/y//L/8v/0//T/8//y//D/8f/x//H/
8//z//H/8f/w//H/8f/v/+//8f/z/+//8f/y//L/8f/v/+3/7f/s/+b/5P/n/+v/7f/2
/wUADwAcAC0AQgBYAGkAcwB2AHAAYgBLADAAGwAGAPX/8v/x/+b/4v/m/+T/4v/m/+T/
4P/d/9v/3P/c/9n/1v/T/9D/zf/I/8f/yv/K/8f/yf/L/83/y//M/9L/2P/f/9//3//l
/+f/6P/o/+3/8f/y//P/8//z//L/8f/x//D/8f/x//L/8v/y//L/8v/y//H/8f/x//L/
8//z//T/9f/z//T/9P/0//L/8v/y//L/8//1//b/9//2//X/9P/z//b/9v/2//b/9//4
//n/+v/3//b/9f/1//f/9//3//f/9f/1//b/9v/4//j/+P/4//n/+f/5//v/+f/4//j/
+P/6//r/+v/6//r/+v/6//r//v/+//z//P/9//3//v///wEAAAAAAAEA/////wAAAAD+
//7//////wAAAgAEAAUABQAFAAYABgAEAAQABgAGAAgACAAIAAkACAAIAAgACAAIAAoA
CgAJAAkACQAKAAoACAAIAAgACAAHAAgACQAJAAcABgAFAAMAAQABAAEA///+//7//P/7
//v/+//7//r/+v/4//j/+P/0//T/9P/0//b/9f/1//X/9v/2//b/9f/y//L/8v/z//T/
9P/z//P/8f/x//H/8f/x//H/8f/x//P/8//z//P/8f/y//L/8v/z//P/9P/1//T/9P/z
//H/8//z//P/9P/0//T/9f/1//X/9P/0//T/8v/y//P/8//z//P/9P/0//b/9v/1//X/
9f/1//X/9f/1//X/9P/0//X/9f/1//T/9P/0//T/8//z//T/9P/z//X/9f/1//b/9f/1
//T/8f/z//P/8//z//H/8f/x//H/8//z//P/8//z//P/8f/z//H/8f/x//D/8v/y//P/
8//0//T/9P/0//L/8//z//L/8v/y//L/8v/y//P/8//z//D/8P/w//D/8P/w//D/8P/x
//L/8//z//P/8//0//T/8v/y//T/9P/0//T/8v/y//L/8v/y//L/8v/y//L/8v/y//L/
8v/y//L/8v/0//T/9P/0//T/9P/0//T/8v/y//L/8v/0//T/9v/2//T/8//y//L/9v/3
//f/+P/2//b/9v/2//f/9//3//f/+f/7//v/+//5//n/+//7//3//v///wAA/v//////
///9//z//P/8//3//f/9//v/+f/5//f/9P/0//P/8//z//L/8v/y//L/8P/v/+7/7v/w
//D/8P/w//D/8P/v/+7/7v/v/+//7//v/+//7f/t/+7/7//v/+3/7f/v//H/7f/t/+7/
7v/t/+//7f/n/+T/5P/i/+P/6//x//r/BQAXACwAQQBSAGQAbQBzAHQAbABUADcAHgAL
APz/8//s/+X/4P/e/+D/5P/k/+D/3v/c/9n/2f/a/9r/1//U/9P/0v/P/87/y//I/8j/
yf/L/8v/zf/N/87/1P/c/9v/2f/f/+f/4//m//D/7//t/+//7//u/+3/8P/x//P/9P/z
//P/9P/0//T/9P/0//T/9f/1//X/9v/0//P/8//z//X/9v/2//b/9v/2//b/9v/0//X/
9f/1//b/9//4//n/+f/4//f/9v/4//j/+P/4//r/+v/6//v/+v/5//j/9//5//n/+v/6
//r/+v/6//r/+//7//v//f/9//z//P/8//z//P/8//z/AAAAAAAAAAABAAAA/f/8//7/
//8BAAMAAQAAAAAAAQABAAEAAgACAAQABAAFAAUAAwAEAAUABQAHAAcACAAIAAcABgAH
AAYABgAGAAYABwAKAAoACgAKAAgACgAKAAkACgALAA0ADgANAAwACwAKAAYABgAGAAUA
BAAEAAQAAwABAAEAAQD/////AAD//////f/9//3//P/6//j/+P/4//j/+P/4//j/+P/3
//f/9//2//b/9v/1//b/9v/2//f/9v/2//X/9f/3//f/9//3//X/9f/1//X/9f/1//X/
9f/1//b/9v/2//j/9//3//f/+f/6//r/+f/3//f/9//4//j/+P/5//n/+f/4//j/+P/4
//j/+f/5//n/+f/6//r/+P/4//f/9//5//n/+f/5//f/9//2//b/+f/5//n/+P/4//j/
+P/3//X/9v/2//X/9f/1//X/9v/2//f/9//1//f/9//3//f/9//3//f/9//1//X/9f/1
//X/9f/z//X/9f/1//X/9P/2//b/9//3//j/+P/4//j/9f/1//T/8v/0//T/9P/0//b/
9//3//f/9P/0//T/9P/2//b/9v/2//T/9P/0//P/8//z//T/9P/4//r/+f/4//f/9v/0
//T/9P/0//b/9v/2//b/9P/0//T/9P/0//T/9P/0//b/9v/2//b/9P/0//T/9v/2//b/
9f/0//T/9v/3//f/+P/4//j/+P/2//f/9//3//f/9//5//n/+f/5//n/+//7//v//P/9
//7//v/////////9//z//P/8//3//f/9//v/+//7//n/+P/2//X/9f/3//b/9v/2//X/
9P/y//D/8v/y//L/8v/y//L/8v/x//D/8P/x//H/8f/x//H/7//v//D/8f/x/+3/7f/v
//H/7//v//D/8P/r/+v/7//t/+r/5v/m/+n/6//r//L///8LABgAKwA+AFAAXwBpAGwA
ZgBYAEMAKgAXAAYA9//w/+v/5P/k/+b/4P/e/+L/5P/g/93/3//e/9j/0//S/9H/0P/R
/87/yf/I/8r/yf/F/8f/zf/P/9D/1P/Y/9v/3f/h/+P/5f/m/+j/7f/v//H/8f/w/+//
8f/x//L/8v/x//H/8v/y//L/8v/y//L/9f/1//X/9v/0//P/8//z//H/8v/y//L/8v/y
//L/8v/0//X/9f/1//f/9//3//f/9//2//X/9P/y//L/8v/y//P/9P/1//f/9f/1//X/
9f/1//X/9v/2//j/+P/4//j/+P/3//b/9//5//j/+P/4//j/+P/4//j/+v/6//r/+v/8
//z/+v/6//n/+f/6//v//f/8//z//f/7//v//P/8//3//v8AAAEA//8AAAEAAQD/////
AAAAAAIAAgAEAAQAAgACAAIAAwAGAAYABgAGAAQABgAGAAUABQAFAAYABgAGAAYABgAG
AAIAAgACAAEAAAAAAAAA///9//3//f/7//j/+P/2//X/9//3//f/9v/1//L/8f/w/+//
8P/x//L/8P/v/+//7//u/+7/7v/t/+7/7v/u/+//7v/u/+3/7f/v/+//7//v/+3/7f/t
/+3/7f/t/+3/7f/t/+7/7v/u/+z/6//r/+v/6//s/+z/6//s/+3/7v/w/+7/7v/v/+//
7f/u/w==
         </WaveFormData>
      </LeadData>
      <LeadData>
         <LeadByteCountTotal>10000</LeadByteCountTotal>
         <LeadTimeOffset>0</LeadTimeOffset>
         <LeadSampleCountTotal>5000</LeadSampleCountTotal>
         <LeadAmplitudeUnitsPerBit>4.88</LeadAmplitudeUnitsPerBit>
         <LeadAmplitudeUnits>��V</LeadAmplitudeUnits>
         <LeadHighLimit>2147483647</LeadHighLimit>
         <LeadLowLimit>268435456</LeadLowLimit>
         <LeadID>II</LeadID>
         <LeadOffsetFirstSample>0</LeadOffsetFirstSample>
         <FirstSampleBaseline>0</FirstSampleBaseline>
         <LeadSampleSize>2</LeadSampleSize>
         <LeadOff>FALSE</LeadOff>
         <BaselineSway>FALSE</BaselineSway>
         <ExcessiveACNoise>FALSE</ExcessiveACNoise>
         <MuscleNoise>FALSE</MuscleNoise>
         <LeadDataCRC32>2001585623</LeadDataCRC32>
         <WaveFormData>
DAAMAAwADAANAA4ADwAQABIAEgASABIAEgASABIAEgASABIAEgASABAAEAAQABAADgAO
AA4ADgAMAAwADAAMAAsACgAJAAgABgAGAAYABgAEAAQABAAEAAQABAAEAAQAAgACAAIA
AgACAAIAAgACAAQABAAEAAQABAAEAAQABAAEAAQABAAEAAQABAAEAAQABAAEAAQABAAG
AAYABgAGAAYABgAGAAYABgAGAAYABgAGAAYABgAGAAgACAAIAAgABwAGAAUABAAEAAQA
BAAEAAYABgAGAAYABQAEAAMAAgAEAAQABAAEAAQABAAEAAQABAAEAAQABAAEAAQABAAE
AAMAAgABAAAAAgACAAIAAgACAAIAAgACAAEAAAD///7///8AAAEAAgAAAAAAAAAAAAIA
AgACAAIAAAAAAAAAAAAAAAAAAAAAAAIAAgACAAIAAQAAAP///v///wAAAQACAAAAAAAA
AAAAAgACAAIAAgAAAAAAAAAAAAAAAAAAAAAAAgACAAIAAgAAAAAAAAAAAAAAAAAAAAAA
AgACAAIAAgABAAAA///+////AAABAAIAAAAAAAAAAAD+//7//v/+////AAABAAIAAAAA
AAEAAQADAAQABQAGAAYACQAMAA0ACwAMAAwADAAPAA8ADgAOAAwADAALAAkACQAIAAgA
CgAKAAkACQAIAAgACAAIAAcABgAEAAQAAwACAAIAAwADAAYABgAFAAMAAQABAAEAAQD/
//7//P/7//r/+v/5//n/+f/5//n/+f/6//r/+v/4//j/+P/4//j/9//3//b/9v/4//j/
+P/2//X/9//5//T/9f/2//f/9v/7//v//P8BAAUACAAOABUAHwApAC8APABLAF0AbwB7
AHMAWgA5ABsACQABAPX/6f/l/+n/7P/s/+3/8//3//j/9f/x/+//7//w//T/+v/6//n/
9//y//D/8P/2//n//P/6//T/8P/v/+//7f/u/+7/8P/1//j/+v/8//7/+//7//v/+f/6
//r/+//8//z//P/8//3/+//7//v/+//8//z//f/+//3//f/+//7//v/8//v/+//9//7/
/v/+//z//P/8//z//f/+////AAD//wAAAAAAAP7//f/9//3///8AAAAAAAD//////v//
//7//v///wAA/v/+////AAAAAAAAAAD//wEAAQABAAMAAQABAAEAAAAAAAAAAAABAAEA
AgACAAIAAwADAAEAAQD//////////wEAAQABAAEA/v/+//7//v/+//z//P/9//3//f/9
//3//f/9//7//v/8//z//P/8//3//f/+/wAAAAAAAP///v///wMABAAFAAQABQAGAAcA
BQAGAAcABwAIAAkADAANAA0ADQAOAAsACwALAA0ACwALAAoACQAJAAcACAAIAAYABwAG
AAYABgAFAAMAAAD//wEAAAD/////AAAAAP/////9//7//v/+/wAA///9//3//f/8//v/
+v/7//z//f/+//7//////////v/+//7//v///wAAAQADAAEAAQABAAEA/v/+//7/AAAB
AAEAAAAAAAAAAAABAAIABAAEAAQABAACAAEAAgABAAEAAQACAAIAAgABAAEAAgACAAEA
AAAAAAMAAwADAAIA///+//3/+//8//7///////3//P/8//3//f/9//3//P/+//7//v//
//3//f/9//3///////7//v/8//z//P/8//v/+//7//n/+f/6//z//f/8//v/+v/5//v/
+//7//r/+v/6//r/+v/6//r/+f/5//z//P/5//v/+f/6//r/+v/6//r/+f/4//b/9//3
//j/+v/8//r/+v/6//r/+v/6//r/+v/4//j/+P/4//j/+P/4//j/+P/4//j/+P/4//j/
+P/4//r/+v/6//r/+v/6//r/+v/6//r/+v/6//j/+P/4//j/+v/6//v/+//8//z//P/8
//z///8CAAMABAAGAAcACAAHAAcABgAGAAgACAAHAAUAAQAAAAAAAgABAAEAAgACAAEA
AgADAAMAAAD+//7//f/+//7///////7//v/9//v/+//7//v/+//5//j/9v/1//b/9v/1
//X/9f/1//X/9f/0//T/9P/y//L/8v/y//L/8//z//L/8v/0//T/9P/y//D/8//2//L/
8v/y//L/8P/v//P/9v/5////BgAIAAsAEwAdACEAJgAxAEEAWQBrAG0AYABHACcABwD3
//P/7f/h/93/6P/s/+X/5f/t//D/7//v//H/8//w/+7/8v/y//H/8//2//T/8P/w//X/
+v/8//b/7v/r/+//7f/k/+j/8P/t/+r/7v/2//j/+f/3//n/+//6//j/9//2//b/9v/2
//f/+f/5//n/+f/3//b/9v/2//f/9//4//j//P/6//n/+f/3//j/+P/4//j/+P/4//j/
9v/2//b/9v/5//r/+v/6//r/+f/5//n/9//4//j/+P/4//n/+f/7//v/+v/6//r/+v/6
//v//P/6//r/+v/5//n/+f/5//v//f/9//3//P/6//r/+v/7//n/+v/6//r//P/9//z/
/f/8//v/+v/5//v/+//7//v/+v/6//r/+v/6//j/+P/5//f/9//3//f/9f/1//b/9v/2
//b/9v/2//X/9f/2//j/9//4//j/+P/4//v/+//7//z//f/+////AQACAAMAAwABAAEA
AwADAAIAAwAFAAMAAgADAAYABQAFAAQAAwADAAMABAAEAAIAAwACAAIAAgACAAEA////
//3//P/7//v//f/8//r/+f/7//z//P/8//z/+//5//n/+v/6//r/+v/4//j/+P/4//j/
+f/5//n/+v/6//r/+v/6//r/+v/7//v/+//7//v/+v/6//r//P/7//v/+v/6//z//P/9
//7//f/8//v/+v/6//v//v////z/+//7//r//P/7//v//P/+//3//P/8//v/+//7//r/
/P/8//z/+//7//z//P/7//n/+P/4//n//P/9//7//v/8//r/+P/3//j/+f/6//v//f/9
//z//P/6//r/+v/6//v/+//7//n/9v/2//f/9//5//n/+f/5//v/+//7//r/+P/4//j/
+P/6//r/+f/5//r/+v/3//n/+P/4//f/9v/4//j/9//2//T/9f/1//b/+v/4//b/9v/2
//b/9v/2//b/9v/3//j/+f/6//n/+P/3//b/+P/4//j/+P/6//r/+v/6//n/+P/3//b/
+P/4//j/+P/4//j/+P/4//j/+P/4//n/9//4//j/+P/5//z/AAAEAAUABQAGAAYABAAF
AAUABAAFAAYABwAHAAUAAwACAAIAAQABAAAAAAADAAIAAwAEAAEAAAD+//7//f/8//z/
/f///wAAAAD///v/+//7//v//P/7//v/+v/3//b/9v/1//f/9//3//f/9f/2//b/9v/0
//T/9P/0//T/9f/1//T/8v/y//L/8v/w//D/8//2//L/8v/y//L/8P/z//X/+P///wMA
BAAIAA8AFQAZAB8AKgA3AEUAVwBlAGEATAArAAkA9f/v/+//5//h/+X/7P/s/+3/8//1
//T/9//1//f/+f/w/+7/9v/2//P/8//2//b/9v/0//f//v/+//L/6v/r/+//7//s/+z/
7v/x//D/8P/0//j//f////3//f/7//r/+v/6//j/+P/4//n/+//7//v/+//7//r/+v/6
//v/+//8//z//v/8//v/+//9//7//v/+//7//v/+//7//P/8//z//P/9//7//v/+//7/
/f/9//3//f/+//7//v/+//////8BAP///v/+//7//P/8//3//v8AAAAAAAD/////////
/wEA/////////v/+//7//v///wEAAgACAAIAAQABAP//////////////////////////
/v/+//7//v/+//z//P/9//v/+//7//v/+//7//z//P/8//z//P/8//n/+f/6//z//f/+
//7//v/8/////////wIAAwAEAAUABwAIAAkACQAJAAkACwALAAwADQAPAA0ADQANAA8A
DQANAAwACwALAAsADAAMAAoACQAIAAgACAAIAAcABQAFAAUABAADAAMABQAEAAIAAQAD
AAQABAAEAAIAAQD/////AQACAAMABAACAAIAAgACAAIAAwADAAMAAgACAAIAAgAAAAAA
AAABAAMAAwADAAMAAgACAAIABAAFAAUABAAEAAIAAgADAAQABAAEAAQABAABAAEAAwAD
AAEAAQACAAIAAgABAAEAAgAEAAMAAgACAAEAAQABAAAAAgACAAIAAQABAAIAAgABAP//
/v/+////AQABAAEAAAD+//7//v////////////////////7//v8AAAAAAAAAAAMAAwAD
AAEA///+//7//f////////////3//f/9//z//v/+//7//v8AAAAA//////7//v/7//3/
/v8AAAEAAgAAAAAA///+//z//f/9//7//P8AAP7//v/+//7//v/+//7//v/+//7//v/+
//z//P/8//z//v/+//7//v/8//z//P/8//z//P/8//z//v///wEAAgABAAAAAQADAAgA
CQAJAAoACgAKAAsACwAMAAwADAAMAAkABwAFAAQABAAGAAcABwAJAAoACQAKAAoACQAI
AAYABQADAAEAAAABAAEAAgACAAMAAQABAAEAAQABAP///v/8//v/+v/6//f/9//3//f/
+f/5//r/+v/6//j/+P/4//j/+P/5//n/+P/4//j/+P/4//b/9v/5//z/+P/4//j/+P/4
//n/9//2//3/BQAKAAwADQAPABUAHwAkACkANQBFAFMAWwBSADcAGwADAPn/+f/z/+3/
8f/6//z/9//7/wMAAgD9////AwABAPr/9v/2//b/+f/5//j/+P/4//b/9f/4//7/BAD+
//P/7//x/+7/7v/u/+3/7P/u//L/9v/5//3//f/7//z//P/9//7//v/+//7/////////
/////////v/+//7/AQABAAIAAgADAAAA/v/9////AAAAAAAA/v/+//7//v/8//z//P/8
//7/AAABAAIAAAD////////9//7//v/+////AQACAAUAAgAAAP///v/+//7///8AAAAA
AAAAAP//AQABAAEAAwADAAMAAwACAAEAAAD/////AQACAAIAAgADAAMAAQABAP//////
///////////////+//7//v/+//7//P/8//3/+//7//v/+//5//n/+v/6//v//P/9//7/
+//5//j/+P/7//z//P/8//7/AQABAAEAAAABAAIAAwAEAAYACAAJAAkACQALAAsACgAL
AA0ACwALAAsADQALAAwADAAMAA0ACwAMAAwACgAHAAYABgAGAAkACQAIAAkACQAIAAcA
BwAFAAQAAgABAAMABAAEAAQAAgABAP////8CAAIAAgACAAAAAAAAAAAAAAABAAEAAQAE
AAQABAAEAAIAAgACAAMABQAFAAUABQACAAIAAgAEAAMAAwACAAIAAgACAAMABAAEAAQA
BAAEAAMAAwAFAAUAAwADAAQABAACAAEAAQACAAIAAQAAAAAAAQABAAEAAAAAAAAAAAD/
////AAAAAP//AQAAAAAAAQABAAEAAQAAAAAAAAAAAAEA/////////////////v/+/wAA
AAAAAAAAAQABAAEA///8//z//f/9//v/+//7//v//P/9//7//v/+//7//v/+//7//v/9
//3//v/+//v//f/9//7//v/+//7//v/9//z//P/9//3//v/8//r/+//8//3//v/7//r/
+f/4//r/+v/7//v//v/+//7//v///wEAAwADAAUABgAGAAYABwAHAAYABgAJAAoACgAJ
AAUABAAEAAYACQAJAAoACgAFAAQAAwABAAMAAgADAAMAAAAAAAEAAQAAAAAA///9/wAA
AQACAAMAAAD+//v/+f/4//j/9//3//f/9//3//f/9v/2//b/9P/2//b/9v/2//X/9f/0
//T/9P/0//T/8v/y//X/+P/0//T/9P/0//L/8//1//T/+f///wIAAgAFAAcACwAVAB4A
JQAvAEMAVwBlAF4ARQApAA8AAwABAAEA/f/3//b/+P/5//v/AQAEAAEAAQABAP3/+v/0
//L/8v/1//f/9v/2//T/8P/t//D/9P/4//j/8//v/+//7v/o/+b/5//o/+z/8P/w//P/
+//9//v/+//6//r/+v/8//z//P/9//3//f/9//3/+//6//r/+v/9//3//v/+/wAA/v/9
//3//f/+//7//v/+//7//v/+//7//v/+//7//f/+//7//v/+//3//f/9////AAAAAAAA
/v//////AQD///7//v/+/wAAAAABAAIAAAAAAAAA//8BAAEAAQADAAEAAQABAAAAAAAA
AAAAAQABAAIAAgACAAUABQADAAMAAwADAAMAAwABAAEAAQABAAAAAAAAAAAAAgAAAAAA
AQD///////////3//f/+//7/AAAAAAAAAAD/////AAACAAMABAAEAAQAAgAFAAUABQAI
AAkACgALAAsADAANAA0ADQANAA8ADwAQABEAEwARAA0ADQAPAA0ADgAOAA4ADwANAA4A
DgAMAAsACgAKAAoACgAJAAcABwAJAAgABwAHAAkACAAGAAUABQAGAAYABgAGAAUAAwAD
AAQABAAEAAQABAAEAAQABAAEAAUABQAFAAQABAAEAAQABgAGAAYABwAFAAUABQAFAAYA
BgAGAAgABwAHAAYABgAIAAgACQAKAAcABgAFAAQABQAFAAcABwAFAAUABgAGAAUAAwAC
AAIAAwADAAMABAADAAMAAwACAAQABAAEAAMAAgACAAEA//8AAAAAAQADAAEAAQABAAAA
AAAAAAAAAQABAAEAAQABAP/////+//7//v/+//7//v8BAAEAAQD///7//v//////////
///////9//3//f/8//z//P/8//z//v/+//3//f/8//z/+f/7//3//v/+//7//P/8//v/
+v/8//3//f/+//7//P/6//r/+v/6//z//P/8//z//P/8//z//P/6//r/+v/6//z//f//
/wAA/v/+/wAAAwAHAAkACgAMAAoACgALAAsACAAIAAgACAAJAAcABQAEAAIABAAFAAUA
CAAIAAYABgAEAAMAAgAAAAIAAQAAAAAAAQABAAIAAgD///3//f/9//3//f/7//r/+P/3
//b/9v/z//P/8//z//P/8//0//T/9P/y//L/8v/y//L/8//z//T/9P/0//T/8//w/+//
8f/1//L/8//0//j/9v/5//v//v8HAA0ADgASABsAJQAtADUAQABPAGUAdQB9AHkAXgA3
AB0AEQAJAAMA+//1//f/9v/2//n//f/7//r/+//9//3/+f/0//T/+P/6//v/+//4//T/
9v/6//3/AAD+//j/9v/x/+3/6//s/+7/8v/1//r/AgD8//L/+f8BAP///f/+//7///8A
AP7//v/+////AQABAAEAAQABAAAAAAAAAAEAAQACAAIABAACAAEAAQABAAIAAgACAAIA
AgACAAIAAAAAAAAAAAD//wAAAAAAAAEAAQACAAMAAQACAAIAAgACAAMAAwAFAAMAAgAC
AAIAAgACAAMABAAGAAYABgAFAAMAAwADAAUABgAHAAgACAAHAAYABQAFAAUABgAGAAYA
CQAJAAcABwAHAAcABwAHAAcABwAHAAcABAAEAAQABAAGAAQABAAFAAMAAwADAAMAAwAD
AAQABAACAAIAAgACAAEAAQACAAQAAwAEAAQABAAFAAkACgALAAsACwALAAsADQAOAA8A
DwANAA0ADwAPAA4ADwARAA8ADgAPABIAEQAOAAwACgAJAAsADAAMAAoACwAKAAoACgAJ
AAcABAADAAMAAgABAAEAAQAAAP7//f/7//z//P/8//7//f/7//v//P/8//z//P/8//z/
/P/8//r/+//7//v//f/+////AAD+//7//v///////////////v/+//7/AAABAAEAAAAA
AAAAAAABAAIAAAAAAAAAAAAAAAEABAAFAAIAAQABAAAAAAD/////AAACAAEAAAAAAP//
//////7//v/+//7//f/9//7//v/9//3//P/8//3//f/9//3//P/6//r/+v/7//v/+//7
//v//f/9//z//P/6//r/+v/6//3//f/9//v//P/8//3//f/6//n/+P/3//r/+//8//z/
+//6//n/+P/5//r/+v/7//r/+v/3//n/+f/6//r/+v/6//r/+f/4//b/9//3//j/+P/4
//r/+v/6//r/+P/4//j/+P/4//j/+P/4//r/+v/6//r/+v/6//r/+v/6//r/+v/6//v/
+//8//z//v/+/wAAAwAEAAUABQAGAAYABgAHAAcABAAEAAQABAABAP///f/8////AgAE
AAUABQAEAAEAAAAAAP///v/8//z/+//6//r/+//7//z//P/7//n/+f/5//f/9//1//T/
9P/z//L/8v/z//P/8//z//H/8f/y//L/8v/w//D/8P/w//D/8f/x//D/8P/w//D/8f/w
//H/9f/1//D/7//u//D/8v/z//X//P8DAAUACAAMABUAIQArADEAOgBLAF0AawBxAGUA
SgApABEABQD///f/7f/n/+v/7P/q/+3/9//7//b/9f/z/+//7f/q/+z/8P/0//P/9f/w
/+r/7P/w//H/8v/0//D/7P/r/+f/5f/m/+b/6P/t//D/8v/2//b/9//5//n/9//5//j/
+P/4//j/+P/4//n/9//3//f/9//4//j/+f/6//n/+f/6//r/+v/4//f/9//4//r/+//8
//v/+v/5//j/+f/6//v//P/7//z//P/8//z/+//7//v/+//8//z//P/6//v/+//9//z/
/P/9//7//v/+////AAAAAAAAAAD//////////wEAAQABAAEAAAACAAIAAgADAAEAAgAC
AAIAAwADAAEAAQACAAMABAAFAAQAAwACAAEAAgACAAIAAgAAAP7//v///wEAAQABAAEA
/////wAAAAD+//7//v/+//7///8BAAQABQAGAAYABgAEAAcABwAHAAoACwAMAA0ACwAM
AA0ADQANAA0ADwAPAA4ADwARAA8ADwAPABEADwAPAA4ADQANAAsADAAMAAoABwAGAAYA
BgAIAAcABQAFAAQAAgAAAP//AAAAAP/////+//7//f/8//3//f/8//3//v/+//7//v/+
//7//v/+//7/////////AAAAAAAAAAAAAAAAAAABAAEAAQABAAEAAAAAAAAAAgADAAMA
AgACAP///v/+//7//P/8//z//P/5//n/+//7//v/+//8//z//P/7//v//P/6//n/+P/4
//v/+//7//r/+P/4//j/9//5//r/+v/5//n/+P/4//n/9//3//f/9v/4//j/+P/5//f/
9//3//f/9//3//b/9v/4//j/+P/4//f/9//3//X/9v/2//f/9//3//f/9//3//f/9//3
//b/9v/2//b/9v/2//b/9f/1//j/+P/1//f/9f/2//b/9v/2//b/9f/0//b/9//3//j/
+P/2//b/9v/2//b/+P/4//j/+P/2//b/9v/2//b/9v/2//b/9P/0//T/9P/2//b/9v/2
//j/+P/4//j/9v/2//f/9//5//r/+//8//z///8CAAMAAgACAAEAAAAEAAUABQAGAAMA
AgAAAP3//P/8//3/AAAAAP/////+//z//P/8//v/+v/4//j/9//4//j/+f/5//r/+v/5
//f/9//3//f/9//1//T/8v/x//D/8P/v/+//8f/x//H/8f/0//T/9P/y//D/8P/w//D/
8//z//L/8v/y//L/8v/w/+7/8f/0//D/8v/y//L/8P/v//H/9v///wMABgAMABEAFwAj
AC0ANgBBAFMAZQBvAGsAVAAzABUAAQD7//P/6f/h/+H/6P/s/+v/8f/1//L/7//x/+//
6//o/+z/8P/w//H/8f/w/+7/7P/u//P/+P/0/+z/7P/t/+n/4//i/+b/7P/v/+7/8P/0
//b/8//z//X/9//5//j/+P/4//f/9v/1//X/9//3//f/9//3//b/9v/2//X/9f/2//b/
+v/4//f/9//5//r/+v/6//j/+P/4//j/+f/6//v//P/6//r/+f/4//n/+f/6//v//f/+
//7//v/7//v/+v/7//r/+v/7//z/+v/6//v//P/8//z//P/7//3//f/9/////f/9//3/
/P/+//7//v////3//v/+//7///////3//f/7//v/+//7//3//f/9//3//P/8//z//P/8
//r/+v/7//3//f/9//3/+//7//z//P/8//z//P/8//3//f/+/wAAAAAAAP///v8AAAMA
AwADAAIAAwAEAAUABQAGAAcABwAIAAkADAANAA0ADQAOAAsACQAJAAsACQAJAAgABwAH
AAUABgAGAAQABQAEAAQABAADAAEA/v/9/////v/9//3////+//z/+//5//r/+v/6//z/
+//5//n/+P/4//j/+P/4//j/+P/4//r/+//7//v/+v/6//r/+v/7//z//f////z/+//6
//n/+f/6//v//v/9//3//P/8//z//P/9//7//P/8//z//P/7//v//f/9//3//f/+//7/
/v/9//3//v/+//3//P/8//3//f/9//z//P/8//z/+//8//7//////////v/+/////f/9
//3//P/9//7///8BAAAA///+//3///////7//v8AAAAAAAAAAP7//f/8//n/9v/2//f/
9//5//n/+f/5//f/9//3//b/9P/0//T/9P/0//T/8//z//T/9P/x//P/9P/2//f/+P/5
//r/+v/6//j/+f/5//r/9v/2//T/9P/0//T/8v/y//L/8v/0//T/9P/0//T/9P/0//T/
8v/y//L/8v/z//T/9f/2//b/9v/2//b/9P/0//T/9P/2//b/9//3//j/+P/4//j//P//
/wIAAwABAAIAAgACAAMAAwACAAIAAAAAAP///f/7//r/+v/8//////8AAAAA/P/8//z/
+//4//b/9v/1//X/9v/4//n/+P/4//f/9f/1//X/9f/1//L/8P/t/+v/7P/s/+v/6//t
/+3/7f/t/+z/7P/s/+r/7P/s/+z/7P/t/+3/7P/s/+z/7P/s/+r/6v/t//D/7P/r/+r/
6f/m/+3/7//y//v/AQAAAAIACQARABkAIQAuAD8ATwBXAFcAQwAkAA8AAQD3//f/8//t
//H/8//u/+r/7//v/+3/7v/r/+f/5f/h/+D/5P/o/+r/6f/p/+b/5v/m/+j/6//q/+r/
5P/i/+H/3//b/9r/3v/k/+H/3v/m/+7/7P/t//X/8//v/+3/7P/s/+z/7//w//H/8//x
//H/8f/x/+//7v/u/+7/8f/x//L/8v/z//D/7v/t/+7/8P/x//L/8v/y//L/8v/y//L/
8v/y//P/9P/0//T/8v/x//H/8f/y//T/9f/2//T/9f/1//f/9f/0//T/9P/2//b/9//4
//b/9v/2//X/9v/3//j/+//5//n/+f/4//j/+P/4//n/+//8//z//P/9//3/+//7//3/
/f/9//3/+//7//v/+//8//z//P/8//7//P/8//3/+//7//v/+//6//v//f/+//z//P/8
//z//f/9//7/AAADAAQABAAEAAQABwAHAAcACAAJAAoACwAJAAoACwALAAkACQALAAsA
DAANAA8ADQAJAAkACwAJAAsACgAJAAkACAAIAAcABAADAAIAAgACAAAA///9//3//f/8
//v/+//7//r/+P/3//f/+P/4//j/+P/3//X/9f/4//j/+P/4//j/+P/4//j/+P/5//n/
+f/4//j/+P/4//n/+v/7//3/+//7//v/+//8//z//P/+///////+//7//v/+////AAD+
//7//v/+//7///8CAAMAAAD//////v//////AAACAAEA///9//z//////////v/8//z/
/P/7//n/+v/6//n/+//6//r/+//7//v/+//6//r/+v/6//v//f/9//3//f/8//v/+f/4
//r/+v/6//r/+//7//v/+f/6//r/+//7//3//f/9//3//P/7//r/+P/6//r/+v/6//z/
/P/7//v/+v/6//f/+f/5//r/+v/6//j/+P/3//b/+P/5//n/+v/+//7//f/8//v/+v/6
//r/+v/6//r/+v/6//r/+f/4//f/9v/3//j/+f/6//r/+v/6//r/+P/4//j/+f/5//r/
+v/6//v//v8CAAYABQAFAAYABgAGAAcABwAGAAYABgAGAAUAAwABAAAAAAACAAMAAwAE
AAIAAAAAAAAAAQAAAP7//v/7//r/+v/7//3//v/+//3/+//7//v/+//7//n/+P/2//X/
9P/0//P/8//z//P/8//z//T/9P/0//L/8v/y//L/9P/1//X/9P/y//L/8v/y//D/8P/z
//b/8v/y//L/8v/u/+3/8//4//v/AQAGAAwAEwAZACUALwA0AEMAWQBtAHsAeQBkAEUA
IwALAAMA///1/+v/6//u/+7/7//3//n/8v/t/+//7//t/+r/7v/y//D/7//x//L/8P/y
//T/8//4//r/8v/q/+v/7f/p/+j/7P/s/+3/7v/0//j/+v/5//n//f/9//z/+v/5//j/
+v/6//r/+//5//n/+f/5//n/+P/4//j/+//7//z//P/8//r/+f/5//n/+v/6//r/+//8
//3//v/8//z//P/8////AAAAAAAA///9//z/+//7//z//P/8//7//////wEA/f/8//z/
/P/8//z//f/+/wAAAAAAAP///f/9//3///8AAAEAAgACAAAAAAAAAAEAAQACAAIAAgAD
AAMAAQABAAEAAQABAAEAAwADAAMAAwAAAAAAAAAAAAEAAAABAAMAAwADAAMAAwD/////
AAAAAAAAAAAAAAAA/f/9//7/AAADAAQABAAEAAQABwAHAAcACAAJAAoACwALAAwADQAN
AAsACwANAA0ADgAPABEADwANAA0ADwANAAsACgAJAAkACgAMAA0ADAAKAAgABwAGAAgA
BwAFAAUABAACAAAA///9//z/+v/5//v//P/8//z//P/7//n/+f/8//z//P/8//z//P/8
//z//P/9//3//f/+//7//v/+//z//P/8//3//f/9//3//f/+//7//v8AAAEAAQAAAAAA
/v8AAA==
         </WaveFormData>
      </LeadData>
      <LeadData>
         <LeadByteCountTotal>10000</LeadByteCountTotal>
         <LeadTimeOffset>0</LeadTimeOffset>
         <LeadSampleCountTotal>5000</LeadSampleCountTotal>
         <LeadAmplitudeUnitsPerBit>4.88</LeadAmplitudeUnitsPerBit>
         <LeadAmplitudeUnits>��V</LeadAmplitudeUnits>
         <LeadHighLimit>2147483647</LeadHighLimit>
         <LeadLowLimit>268435456</LeadLowLimit>
         <LeadID>V1</LeadID>
         <LeadOffsetFirstSample>0</LeadOffsetFirstSample>
         <FirstSampleBaseline>0</FirstSampleBaseline>
         <LeadSampleSize>2</LeadSampleSize>
         <LeadOff>FALSE</LeadOff>
         <BaselineSway>FALSE</BaselineSway>
         <ExcessiveACNoise>FALSE</ExcessiveACNoise>
         <MuscleNoise>FALSE</MuscleNoise>
         <LeadDataCRC32>708569778</LeadDataCRC32>
         <WaveFormData>
yv/K/8r/yv/M/8z/zP/M/87/0P/S/9T/1//Y/9n/2v/d/97/3//g/+T/5v/o/+r/6//s
/+3/7v/w//L/9P/2//j/+P/4//j/+v/6//r/+v/8//z//P/8//z//P/8//z//v/+//7/
/v/+//7//v/+//7//v/+//7//v/+//7//v/8//z//P/8//z//P/8//z//P/8//z//P/6
//r/+v/6//j/+P/4//j/+P/4//j/+P/6//r/+v/6//j/+P/4//j/+v/6//r/+v/6//r/
+v/6//j/+P/4//j/+P/4//j/+P/4//j/+P/4//j/+P/4//j/+v/6//r/+v/4//j/+P/4
//j/+P/4//j/+v/6//r/+v/4//j/+P/4//j/+P/4//j/+P/4//j/+P/6//r/+v/6//r/
+v/6//r/+P/4//j/+P/4//j/+P/4//j/+P/4//j/+v/6//r/+v/4//j/+P/4//j/+P/4
//j/+P/4//j/+P/4//j/+P/4//r/+v/6//r/+v/6//r/+v/4//j/+P/4//r/+v/6//r/
+P/4//j/+P/6//r/+v/6//r/+v/6//r/+P/4//j/+P/6//r/+v/6//j/+P/4//j/+v/6
//r/+v/6//r/+v/7//v//P/8//z//P/7//v//P/8//z/+//5//f/9f/z//L/8P/w//D/
8P/w//D/7//u//D/8P/w//H/8P/w//H/8f/z//P/8//z//P/9f/1//b/9//6//z//P/9
//3//f/9//v/+//7//z//P/8//z//P////////////3//f/9//3////////////9//7/
/v/+/wAAAAAAAAAA/////wAAAAABAAQACQANABUAHAAjACMAIQAcABkAEwAJAP7/8v/l
/9r/2P/f/+j/8P/6/wYADAASABQAFwAdACIAJAAnACsAMAA0ADkAQQBJAFEAVwBeAGUA
bgB5AIQAjwCYAKMArQC0ALkAtgCoAJEAfQBpAFEAPQAwACQAHAAXABQADgANAAwACgAI
AAUAAwABAAEAAAD+//z//v/8//z//P/6//n/+f/4//j/+P/3//f/9//2//b/9v/2//b/
9v/2//X/9f/0//T/9P/0//T/9P/0//T/9P/0//T/8//z//P/9f/1//X/9f/1//X/9P/z
//H/8v/y//H/8f/x//H/8f/w//D/7//v/+//7//v/+//8f/w/+7/7f/r/+v/6//r/+3/
6//q/+r/6v/q/+n/6P/n/+b/5f/i/+L/4//i/+L/4P/e/97/3v/f/97/3f/c/9r/2v/a
/9n/2P/Y/9j/1v/X/9b/1f/V/9T/0//S/9H/0//T/9H/0f/T/9L/0v/S/9L/0//V/9b/
2P/Y/9n/2//c/93/4P/i/+T/5v/o/+j/6f/s/+7/8P/x//P/9f/1//j/+f/6//z//P/9
//7//////wEAAQACAAIAAgACAAIAAwAFAAUABQAFAAUABQAEAAIAAwADAAMAAwADAAMA
AwACAAIAAgACAAIAAwADAAMABQAEAAMAAwACAAIAAgACAAIAAgABAAEAAwACAAEAAQAC
AAIAAgACAAQABAAEAAQAAgACAAIAAgACAAIAAgACAAIAAQABAAEAAAAAAAAAAAAAAAAA
///////////+//7///8BAAEA//////////////3//f/9//3///8AAAAAAQD/////////
////AAAAAAAAAQABAAEAAQD//////////wAAAAD/////AQABAAIAAgACAAIAAgACAAMA
AgACAAIAAgACAAEAAAABAAEAAAD//wEAAQACAAMAAQABAAEAAQABAAEAAAAAAP//AAAA
AAAAAgAEAAMAAgABAAAAAAAAAAAAAAAAAAAAAAAAAP7//v/+//7//v/+//7//v8AAAAA
AAAAAP7//v/+//7/AAAAAAAAAAD+//7//v/+/wAAAAAAAAAAAAAAAAAAAAAAAAAAAAAB
AAEAAgACAAIAAAD/////AAACAAIAAQD//////f/7//r/+f/4//f/9v/4//j/9//2//T/
9P/0//X/+P/4//n/+f/3//f/9//3//b/9//2//b/+P/8////AAD/////////////////
/wAA/v/+//7//v///////////wEAAQABAAEA//////////8BAAIAAgACAAAAAAAAAAAA
/////wAAAAABAAQABQAJAA8AGAAdACEAJQAiAB0AGQATAAoA/v/x/+D/1v/X/+D/6v/y
//z/BgAMABAAEwAXABwAIgAlACkALgAyADUAOwBBAEcATwBYAF0AZABxAHwAhQCOAJsA
pQCuALcAvAC6AK0AlQB/AG0AVQBCADIAJgAhABwAGAARAA4ADgAMAAkABwAFAAUABAAC
AAAAAAD+//7//v/8//v/+//6//r/+v/5//n/+f/4//j/+P/4//j/+P/4//f/9//2//b/
9v/2//b/9v/2//b/9v/2//b/9f/1//X/9f/1//X/9f/1//X/9P/z//P/9P/0//P/8//z
//P/8//y//L/8f/x//H/8f/x//H/8f/w/+7/7f/t/+3/7f/t/+3/6//q/+r/6v/q/+n/
6P/o/+j/6P/m/+X/5f/j/+L/4v/g/+D/4P/f/97/3f/c/9r/2v/a/9n/2f/a/9v/2v/Y
/9b/1P/T/9P/0//T/9P/0//T/9H/0f/R/9D/0P/Q/9L/0//V/9b/1v/W/9f/2f/a/9v/
3v/g/+L/5P/m/+b/5f/o/+r/7P/v//H/8//z//T/9f/2//j/+v/7//z//f/7//3//f/+
/wAAAAAAAAAAAQADAAMAAwABAAEAAQAAAAIAAwADAAMAAQABAAEAAQACAAIAAgACAAIA
AwADAAMAAgAAAP7//f8AAAAAAAAAAP7//v/9//3////+//3//f8AAAAAAAAAAP7//v/+
//7/AAAAAAAAAAAAAAAAAAAAAP7//f/9//3/AAAAAAAAAAD+//7//f/9//3//f/8//z/
//8BAAEA//////////////3//f/9//3/AAAAAP//////////////////AAAAAAAA////
//////////////////7//v/9//3//f/9//7//v8AAAAAAAAAAP///v/+//7///8AAAAA
AAD//////v/9//////8AAAEA/////////////////v/+/wEAAgACAAIAAgAAAAAAAAAA
AAAAAgACAAIAAgACAAIAAgACAAIAAgACAAIAAgACAAIAAgAAAAAAAAAAAAIAAgACAAIA
AgACAAIAAgACAAIAAgACAAAAAAAAAAAAAAAAAAAAAAADAAMABAAEAAIAAgABAAEAAgAC
AAIAAQAAAP///v/9//v/+v/5//j/+P/4//j/9//0//T/9P/0//X/9v/2//f/+f/5//n/
+f/3//f/+f/5//r/+//+/wAAAAD//////////////////wIAAgACAAIAAAABAAEAAQAD
AAMAAwADAAMAAwADAAMAAwADAAQABAACAAIAAgACAAQAAwADAAQABAAFAAYACQARABcA
HgAjACcAJwAiAB8AGwATAAYA9v/p/9z/2P/b/+T/7P/0/wAACgAOABIAFQAZACAAJAAl
ACkALgAwADcAPQBBAEcAUQBaAF8AZgBxAHwAhQCQAJkAowCsALMAuAC4AKkAkwCBAGsA
UwBCADQAKgAjAB4AGAATABAAEAAQAA0ACwAJAAkACAAGAAQAAgAAAAAAAAAAAP/////+
//7//v/9//3//f/8//z//P/+//7//v/+//v/+//6//r//P/8//z//P/6//r/+v/6//r/
+f/5//n/+f/5//n/+f/5//n/+P/3//f/+P/4//f/9//3//f/9//2//b/9f/1//X/9f/1
//X/9f/0//L/8f/z//P/8//z//P/8f/w//D/8P/w/+//7v/u/+7/7v/s/+v/6//p/+j/
6P/m/+b/5v/l/+T/4//i/+L/4v/i/+H/3v/e/97/3P/b/9r/2f/Z/9n/2f/Z/9n/1//X
/9X/1f/V/9T/1P/U/9b/1//Z/9r/2P/Y/9n/2//e/9//4v/k/+T/5v/o/+j/6f/s/+7/
8P/x//P/9f/1//j/+f/6//z//v///wAAAQD//wEAAQACAAIAAgACAAIAAwAFAAUABQAD
AAMAAwACAAQABQAFAAUABQAFAAUABQACAAIAAgACAAQABQAFAAUAAwACAAEAAQACAAIA
AgACAAIAAgABAAEAAQAAAP////8CAAIAAgACAAAAAAAAAAAAAgACAAIAAgAAAAAAAAAA
AAAA////////AgACAAIAAgAAAAAA/////wEAAQAAAAAA//8BAAEA////////////////
////////AAAAAP////8BAAEAAQABAP//AAAAAAAA//////////8BAAEAAQABAAAAAAD/
/////////wAAAAAAAAAAAAAAAP///v/+//7///8AAAAAAAABAAEAAAD//wEAAQACAAMA
AQABAAEAAQABAAEAAAAAAAEAAgACAAIAAgACAAIAAgACAAIAAgACAAIAAgAAAAAAAAAA
AAIAAgACAAIAAgACAAIAAgAAAAAAAAAAAAIAAgACAAIAAgACAAIAAgAAAAEAAQACAAQA
BAAEAAMAAwAEAAQABAAFAAMAAQD///v/+v/6//r/+P/4//j/+P/3//b/9v/2//j/+f/6
//r/+f/5//n/+f/5//n/+f/7//v//P/9/wAABAAEAAMAAwADAAMAAwADAAMABAAEAAQA
AgACAAMAAwAFAAUABQAFAAUABQAFAAUABQAFAAUABgAGAAYABgAGAAQABAADAAMABgAG
AAcACAAJAA0AEwAaACEAKQArACoAKQAlABsAEAACAPH/4v/W/9P/2v/k/+j/8P/8/wQA
CgAPABEAFgAeAB8AHwAiACgALQAxADcAPQBDAEoAUwBcAGEAaABzAIAAiQCRAJoAowCs
ALIAuwC5AKkAlwCHAHIAWgBIADkAMAAoACEAHAAWABQAEQAPAA0ADQAMAAoACAAHAAQA
AwACAAIAAQABAAAAAAAAAP////////7//v/+//7//v/+//7///////7//v/+//7//v/+
//z//P/8//z//P/7//v/+//7//v/+//7//v/+//6//n/+f/6//r/+f/5//n/+f/5//j/
+P/3//f/9//3//f/9//3//b/9P/z//X/9f/1//X/9f/z//L/8v/w//D/7//u/+7/7v/u
/+z/6//r/+n/6P/q/+j/6P/o/+f/5v/l/+T/4v/i/+L/4f/e/97/3v/c/9v/2v/Z/9n/
2f/Z/9n/2f/X/9f/1f/V/9X/1P/U/9T/1v/X/9n/2v/a/9r/2//d/9z/3f/g/+L/5P/m
/+j/6P/p/+z/7v/w//P/9f/3//f/+P/5//r//P/+////AAABAAEAAwADAAQABgAGAAYA
BgAHAAkACQAJAAkACQAJAAgACgALAAsACwALAAsACwALAAgACAAIAAgACgALAAsACwAJ
AAgABwAHAAgACAAIAAgACAAIAAcABwAJAAgABwAHAAgACAAIAAgACAAIAAgACAAGAAYA
BgAGAAQABAAEAAQABgAFAAUABQAGAAYABgAGAAYABgAFAAUABgAHAAcACAAHAAkACQAH
AAUABQAFAAUABgAHAAgACQAJAAgABgAFAAUABQAFAAUABwAIAAgACAAHAAcABwAHAAkA
CQAJAAkACAAIAAcABwAHAAcACAAIAAgACAAIAAgACQAIAAgACAAHAAgACAAIAAsACwAK
AAkACQAJAAoACwAJAAkACQAJAAkACQAIAAgACQAKAAoACgAKAAgACgAKAAoACgAMAAwA
DAAMAAoACgAKAAoACgAKAAoACwALAAwADAAMAAoACQAJAAoACwAMAAwACwAJAAcABQAE
AAIAAgACAAIAAgACAAEAAAD+//7//v///wIAAgADAAMAAQABAAEAAQABAAMAAwAEAAUA
CAAKAAoACQAJAAkACQALAAsACwAMAAoACgAKAAoADQANAA0ADQANAA0ADQANAAsACwAL
AAsADQAOAA4ADgAOAA4ADgAOAA8ADwAQABAADwAQAA8AEwAZACIAKwAxADUANAAxAC0A
IwAWAAgA+f/o/9j/1//g/+r/7v/0//7/BAAKAAsADwAYAB4AHwAhACYALgAxADMAOwBD
AEsAUABZAGAAZwBuAHkAhACPAJkAogCpALAAuAC/AMMAvwCtAJkAhABuAFgAQwA2ACoA
IwAeABoAGAAVABMAEQARABAADgAMAAsACAAHAAYABgAFAAUABAACAAIAAQABAAMAAgAC
AAIAAAAAAAAAAAABAAEAAAAAAAAAAAAAAAAA///+//3//P/+//3//f/9//v/+//7//v/
+f/5//j/9//3//j/+P/3//f/9//3//f/9v/2//X/9f/z//P/8//z//P/8v/w/+//7//v
/+//7//v/+3/7P/s/+z/7P/r/+r/6P/o/+j/5v/l/+X/4//i/+L/4P/g/+D/3v/c/9r/
2P/Y/9j/2P/X/9T/1P/U/9L/0f/Q/8//z//N/83/zf/N/8z/y//I/8f/yP/I/8n/yv/K
/8v/zf/O/8z/zP/N/8//0v/T/9b/2P/Y/9r/3P/c/9v/3v/g/+L/5f/n/+n/6f/q/+v/
7P/u//D/8f/y//P/8//1//X/9v/2//b/9v/2//X/9//3//f/9//3//f/9v/4//n/+f/5
//f/9//3//f/9v/2//b/9v/2//f/9//3//n/+P/3//f/9v/2//b/9v/2//b/9f/1//X/
9P/z//P/9P/0//T/9P/y//L/8v/y//L/8v/y//L/8v/y//L/8v/y//H/8f/x//L/8v/y
//L/9P/0//P/8//z//P/8v/y//H/8//z//H/8//z//P/8//z//P/8//z//T/9P/z//P/
8//z//P/8//z//T/9P/0//P/8//z//P/8//z//P/8//0//T/8//z//X/9f/2//b/9P/0
//T/9P/0//T/9f/2//X/9v/2//b/9f/1//T/8//z//P/9P/1//P/8//z//P/9f/1//T/
9P/1//b/9v/2//T/9P/2//b/9v/2//b/9v/2//b/9v/2//b/9v/2//b/9v/2//b/9v/2
//b/9P/1//X/9v/4//j/+P/3//X/9v/2//b/9//1//P/8f/t/+z/7P/s/+7/7v/u/+7/
7f/s/+z/7P/s/+3/7v/u/+//7//v/+//7f/t/+3/7//x//L/8//2//j/+P/3//f/9//3
//f/9//3//j/+P/4//j/+P/5//n/+f/5//n/+f/5//n/+f/5//n/+f/5//r//P/8//z/
/P/7//r/+P/3//j/+P/5//7/AwAJABEAGAAdAB8AGwAYABMADQABAPT/5P/V/8z/yv/R
/9r/5P/s//b//v8CAAQABQALABIAFAAXAB8AJgAoAC0ANQA5AEEATQBUAFsAYgBvAHgA
gQCMAJUAmwCiAK0AtgC0AKUAjQB3AGEASQA2ACoAIAAVAA4ACgAJAAYABAAEAAEA///9
//3//P/6//j/9v/0//T/9P/0//P/8//y//L/8v/x//H/8f/w//D/8P/w//D/8P/w/+//
7//u/+7/8P/w//D/8P/u/+7/7v/u/+7/7f/t/+3/7f/t/+3/7f/t/+3/7P/r/+v/7P/s
/+v/6//r/+v/6//q/+r/6f/p/+n/6f/p/+n/6//q/+j/5//l/+X/5f/l/+f/5f/k/+T/
4v/i/+H/4P/g/+D/4P/e/93/3f/b/9r/2v/Y/9j/2P/Z/9j/1//W/9P/0v/R/8//0P/Q
/9D/zv/N/8z/y//L/8n/yf/J/8n/yf/J/8f/x//I/8j/yf/K/8z/zf/P/9D/0P/Q/9H/
0//U/9X/2P/a/9z/3v/g/+D/4f/k/+b/6P/p/+v/7f/t/+7/7//w//L/9P/1//b/9//3
//n/+f/6//r/+v/6//r/+f/7//v/+//9//3//f/8//z//f/9//3//f/9//3//f/8//z/
/P/8//z//f/9//3//f/8//v/+//8//z//P/8//z//P/7//v/+//6//n/+f/6//r/+v/6
//r/+v/6//r/+v/6//r/+v/8//z//P/8//r/+f/5//n//P/8//z//P/6//r/+f/5//v/
+//6//r/+f/7//v/+f/7//v/+//7//v/+//7//v//P/8//v/+//9//3//f/9//v//P/8
//z/+//7//v/+//9//3//f/9//z//P/7//v/+//7//z//P/8//z//P/8//3//P/8//z/
+//8//z//P/9//3//P/7//3//f/+/////f/9//3//f/9//3//P/8//3//v/+//7//v/8
//7//v/+//7//v/+//7//v/8//z//P/8//7//v/+//7//v/+//7//v/8//z//P/8//7/
/v/+//7//P/9//3//v8AAAAAAAD/////AAAAAAAA/v/7//j/9f/0//T/9f/2//T/9P/0
//T/9f/0//T/9P/2//f/+P/4//f/9//3//f/9//3//f/+f/7//z//f8AAAAAAAD/////
AQABAAEAAQD//wAAAAAAAAIAAgADAAMAAQABAAEAAQADAAMAAwADAAMAAwADAAQAAgAC
AAIAAgAEAAQAAwADAAIABAAFAAgADQAVABsAIgAnACkAJwAiABsAEwALAP7/8P/h/9j/
2P/f/+j/7v/4/wIACgAOABIAEwAXABwAIgAnACsAMAA0ADsAQwBJAE8AWQBeAGMAbAB5
AIQAjwCaAKEAqQCyALsAvgC4AKUAjQB5AGUATwBAADIAKAAfABoAFgATABIAEgAQAA0A
CwAJAAUABAACAAAAAgAAAAAAAAAAAP/////+//7//v/9//3//f/8//z//P/8//z//P/8
//3//f/8//z/+v/6//r/+v/6//r/+v/6//r/+f/5//n/+f/5//n/+f/7//v/+v/5//f/
+P/4//f/9//3//f/9//4//j/9//3//X/9f/1//X/9//2//T/8//x//H/8f/x//P/8f/w
//D/7v/u/+3/7P/s/+z/7P/q/+n/6f/n/+b/5v/k/+T/5P/j/+L/4f/g/97/3v/e/93/
2v/a/9r/2P/Y/9j/2P/Z/9j/1//W/9X/1//X/9X/1f/X/9b/1v/W/9b/1//Z/9r/3P/c
/93/3//e/9//4v/k/+b/6P/q/+r/7f/w//L/9P/z//X/9//3//r/+//8//7//v///wAA
AQABAAMAAwAEAAYABgAGAAYABQAHAAcABwAHAAcABwAGAAYABwAHAAcABwAHAAcABwAI
AAgACAAIAAcABwAGAAUABgAGAAYABwAHAAYABQAEAAYABgAFAAUABQAEAAMAAwACAAIA
AgACAAIAAgACAAIAAQAAAP///v8AAAAAAAAAAAAA/////////v/+//7//v/+//7//f/9
///////+//7//f///////f////////////3//f/9//3//v/+//3//f/9//3//f/9//3/
/v/+//7//f/9//3//f/7//v/+//7//7//v/9//3/+//7//z//P/8//z//P/8//3//P/8
//z/+//8//z//P/9//3//P/7//v/+//8//3//f/9//3//f/9//3//P/8//v//P/8//z/
/P/8//r/+v/6//r//P/8//z//P/8//z//P/8//z//P/8//z//P/8//z//P/8//z//P/8
//z//P/8//z//P/8//z//P/6//r/+v/7//v//P/8//z//v/9//3//v/8//z/+//5//f/
9f/z//L/9P/0//T/9P/y//L/8f/w//H/8v/z//X/9P/0//X/9f/1//X/9f/1//X/9//3
//j/+f/8//7//v/9//3//f/9//v/+//7//z//v/+//7//v//////////////////////
AQABAAEAAQD//wAAAAAAAAAAAAAAAAAA/////wAAAAABAAIABwAPABUAHAAjACUAIwAe
ABsAFQALAP7/8P/h/9b/0v/Z/+L/6v/y//7/BgAMAA4AEQAVABoAHAAhACUAKgAwADcA
PwBDAEkAUQBaAF8AaABzAHwAhQCQAJsAowCsALMAuAC2AKUAjQB5AGUATwA8AC4AJAAd
ABgAEgAPAA4AEAAMAAkABwAFAAEAAAD+//z//f/8//3//v/9//v/+v/4//r/+v/5//n/
+f/4//j/+P/4//j/+P/4//X/9f/0//T/9v/2//b/9v/2//b/9v/2//b/9f/1//X/9//3
//f/9//1//X/9P/z//P/9P/0//P/9f/1//X/9f/0//T/8//z//P/8//z//P/8//y//D/
7//v/+//7//v//H/7//u/+7/7v/u/+3/7P/q/+r/6v/o/+j/6f/o/+j/5//k/+P/4v/h
/+D/3//e/97/3v/e/93/2v/a/9r/2P/Z/9j/1//X/9X/1f/V/9X/1f/V/9P/0//V/9T/
1P/U/9T/1f/X/9j/2f/a/9z/3//e/9//4v/k/+b/6P/q/+r/6//u//D/8v/z//X/9//3
//r/+//8//7//v///wAAAQABAAMAAwAEAAQABAAEAAQABQAHAAcABwAHAAcABwAGAAQA
BQAFAAUABwAHAAcABwAGAAYABgAGAAQABQAFAAUABwAGAAUABQAEAAQABAAEAAYABgAF
AAUABQAEAAMAAwAEAAQABAAEAAQABAAEAAQAAgACAAIAAgAEAAQABAAEAAQAAwADAAMA
AgACAAIAAgAEAAQAAwADAAMAAwACAAIAAQADAAMAAQABAAEAAQABAAEAAQABAAEAAAAA
AP/////9//3//f/9////AAAAAAAA///////////9//3//f/9/wAAAAD/////AQABAAIA
AgADAAQABQAGAAUABAAEAAQABQAGAAYABgAJAAkACAAHAAcABwAIAAkABwAHAAcABwAF
AAUABAAEAAUABgAGAAYACgAKAAoACgAKAAoACgAKAAoACgAMAAwADAAMAAoACgAKAAoA
DAAMAAwADAAKAAoACgAKAAoACgAKAAoADAAMAAwADAAKAAoACgAKAAwADAAMAA0ADQAO
AA4ADgAMAAsACwAMAA4ADgANAAsABwAFAAMAAgADAAQABQAGAAQABAADAAIABAAEAAQA
BQAGAAYABwAHAAUABQAFAAUABwAJAAkACgAKAAwADQAMAAsACwALAAsADAANAA4AEAAP
AA4ADQAMAA8ADwAPAA8ADwAPAA8ADwANAA0ADQANAA0ADgAOAA4ADAAMAAwADAAMAA0A
DwAQABUAGAAdACMAKQAyADcANwA1ADIAKQAhABMAAgD0/+n/4v/i/+v/9P/4/wIACgAM
ABAAFgAbACMAKAAqADEANwA8AD4ARQBNAFUAWwBlAGwAbwB2AIEAjACVAKAAqwCxALoA
wwDMANAAwQCrAJkAgwBtAFYARAA6ADMAKgAkAB8AHAAaABkAFwAWABUAEwASABAADgAM
AAoACgAKAAoACQAJAAgACAAIAAcABwAHAAYABgAGAAYABgAGAAYABQAFAAQABAACAAIA
AgACAAIAAgACAAIAAgABAAEAAQABAAEAAQABAP/////+//3//f/+//7//f/7//v/+//7
//r/+v/5//n/+P/3//b/9f/1//T/8v/x//H/8f/x//H/8f/v/+7/7v/s/+z/6//q/+j/
6P/o/+b/5f/l/+P/4v/i/+D/4P/g/93/3P/b/9r/2P/Y/9j/1//U/9T/1P/S/8//zv/N
/83/zf/N/83/zf/L/8v/yf/J/8v/yv/K/8r/yv/L/83/zv/Q/9D/0f/T/9T/1f/Y/9r/
2v/c/97/3v/f/+L/5P/m/+f/6f/r/+v/7v/v//D/8v/0//X/9v/3//X/9//3//j/+f/6
//v//P/7//3//f/9//3//f/9//z//P/9//3//f/9//3//f/9//7//v/+//7//P/9//3/
/f/9//z/+//7//r/+v/6//r/+v/6//n/+f/7//r/+f/5//j/+P/4//j/9v/2//b/9v/4
//j/+P/4//b/9v/2//b/9v/1//X/9f/2//b/9v/2//b/9v/1//X/9//3//b/9v/2//f/
9v/z//T/9f/2//f/9//3//f/9//4//j/9//3//f/9//3//f/9f/2//b/9v/3//f/9//3
//X/9f/1//X/9v/2//X/9f/3//f/+P/4//f/9v/1//T/9P/0//X/9v/1//b/9v/2//f/
9//2//X/9f/1//b/9//1//X/9f/1//f/9//2//b/9f/2//b/9v/2//b/+P/4//j/+P/2
//b/9v/2//b/9v/2//b/9v/2//b/9v/0//T/9P/0//b/9v/2//b/9P/0//T/9P/0//T/
9P/0//f/9//4//j/9v/2//X/9f/2//b/9v/1//P/8f/v/+3/7v/u/+7/7v/u/+7/7v/t
/+r/6v/q/+r/7P/u/+//8f/w/+//7v/t/+3/7f/v/+//8v/z//b/+P/2//X/9f/1//f/
9//3//f/9v/2//b/9v/2//f/9//3//n/+f/5//n/9//3//f/9//3//f/+P/4//j/+P/4
//j/+P/3//f/+P/2//f/+v///wUADQASABkAHQAbABgAFwARAAcA+v/s/93/0P/M/9P/
3v/m/+z/9v/+/wIABAAHAA0AFAAYABsAHwAiACgALQA1ADsAQwBLAFIAWQBiAGsAdgB/
AIgAkQCbAKYArwC0ALIAoQCJAHMAXQBHADQAKAAeABcAEAAKAAUABAAEAAQAAQD///3/
/f/8//r/+P/2//T/9P/0//T/8//z//L/8v/y//H/8f/x//D/8P/w//D/8P/w//D/8f/x
//D/8P/u/+7/7v/u/+7/7v/u/+7/7v/t/+3/7f/v/+//7//v/+3/7f/s/+v/7f/u/+7/
7f/r/+v/6//r/+r/6v/p/+n/6f/p/+n/6f/p/+j/5v/l/+f/5//n/+f/5f/j/+L/4v/i
/+L/4f/g/+D/4P/g/97/3f/d/9v/2v/a/9j/2P/Y/9f/1v/V/9T/0v/S/9L/0f/Q/9D/
0P/O/83/zP/L/8v/y//L/8v/y//L/8v/yf/J/8v/yv/K/8r/yv/L/83/zv/O/87/z//R
/9T/1f/Y/9r/2v/c/97/3v/h/+T/5v/o/+n/6//t/+3/8P/x//L/9P/2//f/+P/5//n/
+//7//z//P/8//z//P/9//////////3//f/9//z//v/////////9//3//f/9//7//v/+
//7//v/////////9//z/+//7//7//v/+//7//P/8//v/+//9//z/+//7//z//P/8//z/
+v/4/w==
         </WaveFormData>
      </LeadData>
      <LeadData>
         <LeadByteCountTotal>10000</LeadByteCountTotal>
         <LeadTimeOffset>0</LeadTimeOffset>
         <LeadSampleCountTotal>5000</LeadSampleCountTotal>
         <LeadAmplitudeUnitsPerBit>4.88</LeadAmplitudeUnitsPerBit>
         <LeadAmplitudeUnits>��V</LeadAmplitudeUnits>
         <LeadHighLimit>2147483647</LeadHighLimit>
         <LeadLowLimit>268435456</LeadLowLimit>
         <LeadID>V2</LeadID>
         <LeadOffsetFirstSample>0</LeadOffsetFirstSample>
         <FirstSampleBaseline>0</FirstSampleBaseline>
         <LeadSampleSize>2</LeadSampleSize>
         <LeadOff>FALSE</LeadOff>
         <BaselineSway>FALSE</BaselineSway>
         <ExcessiveACNoise>FALSE</ExcessiveACNoise>
         <MuscleNoise>FALSE</MuscleNoise>
         <LeadDataCRC32>3313788066</LeadDataCRC32>
         <WaveFormData>
0P/Q/9D/0P/U/9b/2P/a/93/4P/j/+b/6f/s/+//8v/0//b/+P/6//z//v8AAAIAAwAE
AAUABgAJAAoACwAMAAoACgAKAAoADAAMAAwADAAKAAoACgAKAAgACAAIAAgACAAIAAgA
CAAGAAYABgAGAAYABgAGAAYABgAGAAYABgAGAAYABgAGAAYABgAGAAYACAAIAAgACAAI
AAgACAAIAAgACAAIAAgABgAGAAYABgAGAAYABgAGAAYABgAGAAYABgAGAAYABgAEAAQA
BAAEAAIAAgACAAIAAgACAAIAAgACAAIAAgACAAAAAAAAAAAAAAAAAAAAAAAAAAAAAAAA
AP7//v/+//7//v/+//7//v/+//7//v/+//z//P/8//z//P/8//z//P/8//z//P/8//z/
/P/8//z//P/8//z//P/8//z//P/8//z//P/8//z//P/8//z//P/8//z//P/8//r/+v/6
//r//P/8//z//P/6//r/+v/6//r/+v/6//r/+v/6//r/+v/6//r/+v/6//z//P/8//z/
+//6//n/+P/6//r/+v/6//r/+v/6//r/+P/4//j/+P/6//r/+v/6//j/+P/4//j/+v/6
//v/+//7//v/+//8//3//f/+//7//v///wAAAAAAAAAAAAAAAAAA///9//3//f/9////
///9//3//f/9/////////wAAAAAAAP7//f/+//3//P/7//j/+P/4//n/+f/7//v/+//7
//r/+f/5//f/9v/2//b/+P/3//f/9//1//b/9v/2//j/+P/3//f/9f/1//X/9f/1//X/
9f/1//f/9//3//X/9f/2//b/9v/2//n//f8GABQAIQAuADoARwBZAGsAfwCTAKsAwQDO
ANUA4ADlANsAugCIAFEAIgD7/+T/4//q//L/+/8GABIAHgAjACgALwA0ADcAPABAAD8A
QwBFAEcASABNAE4AUABSAE0AQQAwACEAEAACAPf/8v/w/+//7f/u//T/9//6//3//v/8
//z//P/8//r/+v/5//j/9//3//f/9//3//f/9v/2//b/9v/2//b/9f/1//X/9f/1//X/
9f/1//f/9v/2//f/9f/1//X/9f/3//f/9v/2//T/9P/0//T/9P/0//T/8//1//X/9f/1
//X/9f/1//X/9f/0//T/9P/y//L/8f/x//P/8//y//L/8v/x//H/8f/w/+//7v/u/+7/
7f/s/+v/7P/r/+r/6f/n/+b/5f/j/+T/4//h/9//2//b/9n/2f/X/9X/1P/S/9D/0P/O
/87/zf/L/8v/yv/J/8n/yP/H/8b/xf/D/8L/w//E/8b/x//H/8j/y//N/87/0f/T/9b/
2v/c/+D/4//l/+j/6v/u//H/8//1//b/+v/9/wAAAgADAAUABQAGAAkACQALAAwACwAL
AA0ADgAOAA4ADgAOAA4ADgAOAA4ADAAMAAwADAAMAAsACwALAAkACQAJAAkACQAJAAkA
CQAJAAkACQAJAAkACQAJAAkACQAJAAkACQAHAAcABwAHAAgACQAKAAsACQAIAAgACQAJ
AAkACQAJAAkACQAKAAoACAAIAAgABwAJAAkACQAIAAYABgAGAAYABAAEAAQABAAEAAQA
AwADAAQABAADAAMAAwADAAMAAQABAAEAAQABAP//////////AAABAAEAAQD/////////
///////////////////////9//3//f/9//7//v/+//7//v/+//7//v/+//7//v/+//7/
/v/+//7//P/8//z//P/+//7//v/+//z//P/8//z//v/+//7//v/+//7//v/+//z//P/9
//3///8AAP7//v/+//7//v/+//7//v/+//7//v/+//z//P/8//z//v/+//7//v/+//7/
/v/+//7//v/+//7//v/+//7//v/8//z//P/8//7//v/+//7//v/+//////////////8A
AAEAAQACAAIAAgADAAQABAAGAAYABgAGAAYABQADAAMAAQABAAMAAwAFAAUABQAFAAMA
AwADAAQABgAGAAQAAwACAAEAAAD///3//P/7//v//f/////////9//z/+//7//v/+v/6
//r/+P/3//f/9//3//j/+P/4//r/+v/5//n/9//3//f/9//5//n/+f/5//n/+f/5//f/
9f/2//b/9v/4//v//f8AAAgAFQAiACwAOQBJAFsAbQB/AJUArwDEAMsA0gDbAOEA2AC2
AIMAUAAhAPj/5//q//D/+/8GABAAGgAlACwAMQA2ADkAPgBEAEcARwBNAE8ATgBPAFQA
WABcAF0AWQBKADcAJAAQAAEA+P/y/+//7f/u//D/9f/4//v//P/8//z//P/8//r/+v/5
//j/9//3//f/9//3//f/9v/2//b/9v/2//b/9f/1//X/9f/3//f/9//3//X/9P/0//X/
9f/1//X/9f/3//f/9v/2//T/9P/0//T/9P/0//T/8//z//P/8//z//P/8//z//P/8//y
//L/8v/y//L/8f/x//P/8//y//L/8P/v/+//7//w/+//7v/u/+z/6//q/+n/6P/n/+b/
5f/l/+T/4//h/+D/3//d/9v/2f/Z/9f/1//V/9P/0v/Q/8z/zP/K/8r/yf/H/8f/xv/B
/8H/wP+//7//v/++/77/vv++/7//v/+//8D/w//F/8b/yf/L/87/0P/S/9b/2f/d/+D/
4v/m/+n/6//t/+7/8P/z//b/+P/7//3//f/+/wMAAwAFAAYABwAHAAkACgAKAAoACgAK
AAgACAAIAAgACgAKAAoACgAKAAkACQAJAAkACQAJAAkABwAHAAcABwAHAAcABwAHAAcA
BwAHAAcABQAFAAUABQAHAAcABwAHAAcABwAHAAcABQAEAAQABQAHAAcABwAHAAYABQAF
AAQABAAEAAQAAwADAAMAAwACAAAAAAAAAAAAAgACAAIAAgAAAAAA//////7//v/9//3/
/f/9//3/+//9//3//f/9//v/+//7//v//f/9//z/+//7//v/+//7//v/+//7//v/+//7
//v/+//7//v/+//7//r/+v/6//r/+P/4//j/+P/6//r/+v/6//r/+v/6//r/+P/4//j/
+P/4//j/+P/4//r/+v/6//r/+v/6//r/+v/4//j/+P/4//r/+v/7//v/+f/4//j/+P/4
//j/+P/4//j/+P/4//j/+P/4//j/+P/4//j/+P/4//j/+P/4//j/+P/4//j/+P/4//j/
+P/4//j/+P/4//j/+P/4//j/+P/4//n/9//3//f/9//6//v/+//8//r/+v/7//z//v8A
AAAAAAACAAAA///9//v/+//7//3//f/9//3//f/9//3//f/9//7//v/+//z//f/8//v/
+v/3//b/9v/2//f/9//5//n/+f/3//b/9f/z//P/8v/y//L/8v/x//H/8f/x//L/8v/y
//L/8v/x//H/8f/x//H/8f/x//H/8f/z//P/8//z//H/8f/y//L/8v/y//X/9//+/wgA
EwAgACwAOQBJAFsAbQCBAJcArwC8AL8AxADNAM0AuACQAF0ALAABAOT/3//o//L///8I
ABIAHgAnACwALwAyADMAOgBAAEEAQQBJAEsATABPAFYAWABaAFkAUwBGADMAIAAOAPv/
7v/s/+v/6f/o/+r/7//y//X/9v/2//b/9v/2//b/9v/1//T/8//z//P/8//z//P/8v/y
//L/8v/y//L/8f/x//H/8f/x//H/8f/x//H/8P/w//H/8f/x//H/8f/x//H/8P/w//D/
8P/w//D/8v/y//L/8f/x//H/8f/x//H/8f/x//H/8f/w//D/8P/w//D/7//v/+//7//u
/+7/7v/t/+3/7f/s/+v/6v/q/+r/6f/o/+f/5v/l/+T/4//j/+L/4f/f/97/3f/b/9n/
1//X/9X/1f/R/8//zv/M/8j/yP/G/8b/w//B/8H/wP+9/73/vP+7/7v/u/+6/7r/uP+4
/7n/uf+5/7r/vf+//8L/xf/H/8r/zv/Q/9T/1//b/97/4P/k/+f/6f/r/+z/7v/x//T/
9v/5//v/+//8/wEAAQADAAQABQAFAAcACAAIAAgACAAIAAoACgAKAAoACgAKAAoACgAK
AAkACQAJAAkACQAJAAkABwAHAAcABwAHAAcABwAHAAkACQAJAAkABwAHAAcABwAHAAcA
BwAHAAcABwAHAAcABwAGAAYABwAHAAcABwAHAAUABQAGAAYABgAGAAYABQAFAAUABQAE
AAQABAAEAAQABAAEAAQABAAAAAAA/////wAAAAD/////AQABAAEA////////////////
/////////f/9//z/+//9//3//f/9//3//f/9//3/+//7//v/+//9//3//f/9//r/+v/6
//r/+v/6//r/+v/6//r/+v/6//r/+v/6//r/+v/6//r/+v/6//r/+v/6//r/+v/6//r/
+v/6//r/+v/6//r/+v/6//r/+v/7//v/+f/6//r/+v/6//r//P/8//z//P/6//r/+v/6
//z//P/8//z/+v/6//r/+v/8//z//P/8//z//P/8//z//f/9//3//f/7//z//f/9/wAA
AAAAAAEAAgACAAQABAAGAAYABAADAP//////////AwADAAMAAwADAAMAAwADAAEAAgAC
AAIAAAD///7//f/8//v/+v/6//r/+//7//3//f/9//v/+v/5//n/+f/4//j/+P/4//f/
9f/1//X/9v/2//b/9v/2//f/9//3//f/9f/1//X/9f/1//X/9f/1//X/8//z//T/9v/2
//j/9//3//z/CAATACIAMAA7AEkAXQBvAH0AjQClALgAuwC6AMEAxwC+AKAAcwBCABMA
7v/d/+L/7P/3/wYADAAUACEALAAtADAAMwAyADIANwA5ADcAPQBCAEMARgBMAFIAVwBX
AFIASwBCAC4AGwAMAP7/8f/t/+z/7P/r/+z/7//y//X/9v/3//j/+v/6//n/+P/1//X/
9f/1//f/9//2//b/9v/2//b/9v/1//X/9f/1//f/9//3//f/9//2//b/9//3//f/9//3
//f/9//2//b/9v/2//b/9v/2//b/9v/1//P/8//z//P/8//z//P/8//1//T/9P/0//L/
8v/x//H/8//z//L/8v/w/+//7//v//D/7//u/+7/7P/r/+r/6f/m/+X/5P/j/+X/5P/j
/+H/3v/d/9v/2f/X/9f/1f/V/9H/z//O/8z/yv/K/8j/yP/F/8P/w//C/73/vf+8/7v/
uf+5/7j/uP+4/7j/uf+5/7n/uv+9/7//wf/F/8j/zP/M/87/0v/V/9n/3P/e/+L/5f/n
/+n/6v/s/+//8v/0//f/+f/5//r//f/9////AAADAAMABQAGAAYABgAGAAYACAAIAAgA
CAAKAAoACgAKAAgABwAHAAcACQAJAAkACQAHAAcABwAHAAkACQAJAAkACQAJAAkACQAL
AAsACwALAAsACwALAAsADQANAA0ADQAMAAoACQAJAAsACwALAAsACwALAAwADAAKAAoA
CgAJAAcABwAHAAYABgAGAAYABgAIAAgACAAIAAYABgAFAAUABgAGAAUABQAFAAUABQAD
AAEAAQABAAEAAwADAAMAAwADAAMAAgABAAEAAQABAAEAAwADAAMAAwABAAEAAQABAAMA
AwADAAMAAAAAAAAAAAAAAAAAAAAAAAIAAgACAAIAAAAAAAAAAAAAAAAAAAAAAAAAAAAA
AAAAAgACAAIAAgACAAIAAgACAAIAAgACAAIAAgACAAMAAwABAAAAAgACAAIAAgAEAAQA
BAAEAAMAAgACAAEAAwADAAMABAAFAAUABgAGAAYABwAIAAgACgAKAAoACgAIAAcABQAF
AAUABQAHAAcABwAHAAcABwAHAAcABwAIAAkACgAJAAkABgAFAAQAAwAAAAAAAAABAAEA
AwADAAMAAQAAAP////////7//v/+//7//f/9//3//f/+//7//v/+//7//f/9//v/+//7
//v//f/9//3//f/9//3//f/7//3//v/+//7//v//////BAAOABsAKgA4AEUAUwBnAHkA
hwCVAKsAvADBAMIAywDRAMYApgB1AEQAFQDu/93/4P/s//f/AgAKABIAIQAqAC0AMgA3
ADYANAA1ADcANwA7AD4APwBAAEQARABFAEsATABFAEAAOAApABgACgD///f/9v/y/+//
8v/1//b/+f/6//v//P/+//7//f/8//v/+//7//v/+//7//r/+v/6//r/+v/6//v/+//7
//v/+f/5//n/+f/7//r/+v/7//v/+//7//v/+f/5//j/+P/6//r/+v/6//j/+P/4//f/
9//3//f/9//3//f/9//3//f/9v/2//b/9v/2//X/9f/1//X/9P/0//T/8//z//P/8v/x
//D/8P/u/+3/7P/r/+v/6//r/+v/6f/o/+f/5f/k/+P/4f/f/93/3f/b/9v/2P/V/9P/
0P/Q/9D/zv/O/8v/yf/J/8j/w//D/8L/wf/B/8H/wP/A/77/vv+//7//wf/C/8X/x//I
/8v/zf/Q/9L/1P/Y/9v/3f/g/+L/5v/n/+n/6//s/+7/8f/0//b/9//5//n/+v/7//v/
/f/+//////8BAAIAAgACAAIAAgACAAIAAgACAAQABAAEAAQABAADAAMAAwAFAAUABQAF
AAMAAwADAAMABQAFAAUABQAFAAUABQAFAAcABwAHAAcABwAHAAcABwAHAAcABwAHAAkA
CAAIAAkACQAJAAkACQAJAAkACgAKAAgACAAIAAcABwAHAAcABgAGAAYABgAGAAYABgAG
AAYABgAGAAUABQAGAAYABQAFAAMAAwADAAEAAwADAAMAAwABAAEAAQABAAEAAQAAAP//
AQABAAEAAQD///////////////////////////////8AAAAAAAAAAAAAAAAAAAAA/v/+
//7//v8AAAAAAAAAAP7//v/+//7//v/+//7//v/+//7//v/+//7//v/+//7//v/+//7/
/v/+//7//////////v/+//7//v/+//7//v/+//7//v/+//7//v/+//7//v/+////////
//////8AAAEAAQAEAAQABAAFAAQABAAGAAYABgAGAAQAAwD//////////wMAAwADAAMA
AwADAAMAAwADAAQABAAEAAQAAwACAAEA/v/9//z//P/8//3//f/////////9//z/+//7
//v/+v/6//r/+v/5//n/+f/5//r/+v/6//r/+v/7//v/+//7//n/+f/5//n/+//7//v/
+//5//f/9//4//j/+P/6//3/AwAMABgAJQAyAEAATwBhAHUAhQCZALEAwwDKANMA3ADh
ANcAtgCCAE0AIAD3/+L/4f/o//D/+/8EABIAIAAlACoAMQAyADMAOAA8ADsAPQBBAEEA
QABFAEYARABIAE0ARwA+AC8AHgAQAAEA+P/0//P/8f/u/+z/8f/2//n/+v/8//z//P/8
//r/+v/5//j/9//3//f/9//3//f/9v/2//j/+P/4//j/9f/1//X/9f/3//f/9//3//X/
9P/0//X/9f/1//X/9f/3//f/9v/2//T/9P/0//T/9P/0//T/8//z//P/8//z//P/8//z
//P/8//y//L/8v/y//L/8f/x//H/8f/w//D/8v/x//H/8f/w/+//7v/u/+7/7f/s/+v/
6v/p/+j/5//n/+b/5f/j/+D/3//d/9v/2//b/9n/2f/X/9X/1P/S/9D/0P/O/87/zf/L
/8v/yv/F/8X/xP/D/8X/xf/E/8T/xP/E/8X/xf/H/8j/y//N/9D/0//V/9j/2f/a/93/
3//h/+T/5v/q/+3/7//x//L/9P/3//r//P/9//////8AAAEAAQADAAQABQAFAAcACAAI
AAgACAAIAAgACAAIAAgACAAIAAgACAAGAAUABQAFAAcABwAHAAcABQAFAAUABQAFAAUA
BQAFAAMAAwADAAMABQAFAAUABQAFAAUABQAFAAUABQAFAAUABQAEAAQABQAFAAUABQAF
AAUABQAGAAYABgAGAAYABQAHAAcABwAGAAQABAAEAAQABgAGAAYABgACAAIAAQABAAIA
AgABAAEAAQABAAEA/////////////wEAAQABAAEA//////7//f////////////3//f/9
//3//f/9//3//f////////////z//P/8//z//P/8//z//P/8//z//P/8//z//P/8//z/
/P/8//z//P/8//z//P/8//z//P/8//z//P/8//z//P/8//z//P/8//z//P/9//3//f/8
//z//P/8//z//P/8//z//P/8//z//P/8//r/+v/6//r//P/8//z//P/6//r/+v/6//3/
/f/9//3//f/+//////8AAAAAAAABAAIAAgAEAAQAAwACAP///f/8//3//v//////////
////AQABAAEAAQD//wAAAAAAAP7//f/8//v//P/7//r/+v/6//v/+//9//v/+//5//j/
+f/5//n/+P/4//j/+P/3//f/9//3//j/9v/2//b/9v/3//f/9//3//f/9//3//f/9//3
//f/9//3//X/9f/2//b/9v/2//n///8KABgAJQAyAD4ATwBhAHMAgwCZALEAxQDMANUA
4ADlANcAtACAAEkAHAD3/+T/4//o//L//f8GABQAIAAnACwAMwA2ADUAOAA8ADsAPwBD
AEMARABLAEwATABQAFMASQA+AC0AHAAOAAEA+P/2//P/7//u//D/8//4//3//v/8//z/
/P/8//v/+v/4//b/9//3//f/9//3//f/9v/2//b/9v/2//b/9//3//f/9//1//X/9f/1
//f/9v/2//f/9f/1//X/9f/1//X/9P/0//T/9P/0//T/9P/0//T/8//1//X/9f/1//P/
8//z//P/8//y//L/8v/y//L/8f/x//H/8f/w//D/8P/v/+//7//u/+3/7P/s/+z/6//q
/+n/6v/p/+j/5//l/+T/4//h/+L/4f/f/93/2f/Z/9f/1//V/9P/0v/Q/8//0P/P/9D/
y//J/8n/yP/G/8f/x//H/8X/xf/E/8T/xv/G/8f/x//J/8r/zf/P/9D/0//V/9j/2v/c
/+D/4//j/+b/6P/s/+//8f/z//T/9v/5//z//v///wEAAQACAAUABQAHAAgABwAHAAkA
CgAKAAoACgAKAAoACgAKAAoACAAIAAgACAAIAAcABwAHAAUABQAFAAUABQAFAAUABQAF
AAUABQAFAAMAAwADAAMABQAFAAUABQAFAAUABQAFAAUABQAFAAUABQAEAAQABQAFAAUA
BQAFAAMAAwAEAAQAAgACAAIAAQADAAMAAwACAAIAAgACAAIAAAAAAAAAAAAAAAAA////
/wAAAAD//////////////f////////////7//f/8//v/+//7//r/+f/5//n/+f/5//v/
+//7//v/+//7//v/+//5//n/+f/5//r/+v/6//r/+P/4//j/+P/4//j/+P/4//j/+P/4
//j/+P/4//j/+P/4//j/+P/4//j/+P/4//j/+P/4//j/+P/4//j/+P/4//b/9v/3//f/
+f/4//j/+P/4//j/+P/4//j/+P/4//j/+P/4//b/9v/2//b/9v/2//b/9v/2//b/9v/2
//b/9v/2//b/+P/4//n/+f/3//f/9//4//v/+//8//z//P/9//7//v/+//7//v/+//z/
+//5//n/+f/5//v/+//7//v/+//7//3//f/9//7//f/8//n/9//4//f/9v/1//T/9P/0
//X/9f/3//f/9//3//b/9f/1//P/8v/y//L/9P/z//P/8//x//L/8v/y//L/8v/x//H/
8//z//P/8//x//H/8f/x//P/8//z//H/8f/y//L/8v/y//P/+f8CAA4AGwAqADQAQQBT
AGcAeQCLAKMAuwDGAM0A2ADhANkAwACSAFsAKgABAOT/3f/k/+r/9f8AAAwAGAAjACgA
LwAyADEANAA4ADsAPQBBAEEAQABFAEgASABMAE8ASQA8ACsAGgAMAP3/9P/w/+3/6f/o
/+r/7//y//f/+v/5//j/9//2//T/9P/z//L/8f/x//H/8f/v/+//7v/u//D/8P/w//D/
7//v/+//7//t/+3/7f/t/+3/7P/s/+3/7f/t/+3/7f/t/+3/7P/s/+z/7P/s/+z/7v/u
/+7/7f/t/+3/7f/t/+v/6//r/+v/7f/s/+z/7P/s/+z/6//r/+v/6//q/+r/6v/p/+n/
6f/o/+f/5v/m/+b/5f/k/+P/5P/j/+L/4f/f/97/3f/b/9v/2//a/9n/1f/V/9P/0//R
/8//zv/M/8z/zP/K/8r/x//F/8X/xP/D/8P/wv/B/8H/wf/A/8D/wP/A/8H/wf/D/8T/
x//J/8r/zf/P/9L/1v/Y/9z/3//f/+L/5P/o/+v/7f/v//D/8v/1//j/+v/5//v/+//8
/wEAAQADAAQAAwADAAUABgAGAAYABgAGAAYABgAGAAYABAAEAAQABAAEAAMAAwADAAEA
AQABAAEAAQABAAEAAQD///////////3//f/9//3////////////9//3//f/9////////
/////f/8//z//f////////////////8AAAAA/v/+//7//f/////////+//7//v/+//7/
/P/8//z//P/8//z/+//7//r/+v/5//n/+//7//v/+f/3//f/9//3//f/9//3//f/9//3
//b/9f/1//X/9f/1//X/9f/1//X/8//z//P/8//z//P/8//z//P/9P/1//b/9v/2//b/
9v/4//j/+P/4//j/+P/4//j/+P/4//j/+P/6//r/+v/6//r/+v/6//r/+v/6//r/+v/6
//r/+v/6//z//P/9//3//f8AAP7//v/+//7//v/+//7//v8AAAAAAAAAAP7//v/+//7/
AAAAAAAAAAAAAAAAAAAAAAIAAgACAAIAAgACAAIAAgACAAIAAwADAAUABQAFAAYABwAH
AAgACAAGAAcACAAIAAoACgAKAAoACAAHAAUABQAGAAcACgALAAoACQAIAAcACQAJAAkA
CgAJAAgABQADAAIAAQAAAP//AAAAAAAAAQD//wEAAQABAAEAAAD////////+//7//v/8
//v/+//7//3//v/+//7//v/+//3//f/9//3//f/9//3//f/9//3/+//7//v/+f/6//z/
/f/+/wIAAwAJABIAIAArADgASABbAG0AfwCRAKkAwQDPANYA4QDsAOsA1wCqAHIAOQAI
AOX/3P/h/+j/8v/9/wYAEgAeACMAKAAvADAAMQA2ADgANwA7AD0AOwA6AEEARABEAEgA
SwBJAEIANwAoABoACwACAPz/+f/5//j/9v/3//z///8AAAIAAgACAAIAAAAAAP///v//
///////////////+//7//P/8//z//P/9//3//f/9//v/+//7//v/+//6//r/+//7//v/
+//7//v/+//6//r/+v/6//r/+v/6//r/+v/5//n/+f/5//n/+f/5//n/+f/3//b/9v/2
//b/9v/1//X/9f/1//T/9P/y//H/8f/x//L/8f/w//D/7v/t/+z/6//s/+v/6v/p/+f/
5v/l/+P/4P/f/93/2//b/9v/2f/Z/9X/0//S/9D/zv/O/8z/zP/L/8n/yf/I/8X/xf/E
/8P/w//D/8L/wv/C/8L/w//D/8f/yP/L/83/zv/R/9P/1v/Y/9r/3v/h/+H/5P/m/+r/
6//t/+//8P/0//f/+v/8//3//////wAAAQABAAMABAAFAAUABwAIAAYABgAGAAYACAAI
AAgACAAGAAYABgAGAAYABQAFAAUABQAFAAUABQADAAMAAwADAAMAAwADAAMAAwADAAMA
AwAFAAUABQAFAAUABQAFAAUAAwADAAMAAwAFAAQABAAFAAUABQAFAAUAAwADAAQABAAG
AAYABgAFAAUABQAFAAQABAAEAAQABAAEAAQABAAEAAIAAgABAAEABAAEAAMAAwABAAEA
AQD//////////////////////////////v/9/////////////f/9//3//f/9//3//f/9
//3//f/9//3//P/8//z//P/8//z//P/8//z//P/8//z/+v/6//r/+v/6//r/+v/6//r/
+v/6//r//P/8//z//P/6//r/+v/6//r/+v/6//r/+v/6//v/+//5//r//P/8//z//P/6
//r/+v/6//r/+v/6//r/+v/6//r/+v/6//r/+v/6//z//P/8//z//P/8//z//f/7//v/
+//7//7//////wAA/v/+////AAACAAQABAAEAAMAAAD+//v//f/9//3/////////////
////////////AAAAAAAA/v/9//z/+//6//n/+P/4//j/+f/5//v/+//7//n/+P/3//n/
+f/4//j/+P/4//f/9//1//X/9v/2//b/9v/2//X/9f/1//X/9f/3//f/9//3//X/9f/1
//X/8//z//T/9P/2//b/9//7/wQADgAbACoANgBBAFUAaQB7AIsAoQC3AMQAywDUAN8A
2wDEAJQAXQAsAAEA5P/b/+D/6P/1//7/CAAUAB8AJAApAC4AMQA0ADgANwA5AD0AOwA6
AD0AQABCAEYASQBDADoALQAcAAwA///0//L/8f/v/+z/7v/v//L/9//6//j/+P/4//j/
+P/4//f/9v/1//X/9f/1//X/9f/0//T/9P/0//T/9P/z//P/8//z//P/8//z//P/8f/w
//D/8f/z//P/8//z//H/8f/w//D/8P/w//D/8P/y//L/8v/x//H/8f/x//H/8f/x//H/
8f/x//D/8P/w//D/8P/v/+//7//v/+7/7v/u/+3/7f/t/+7/7f/s/+z/6v/p/+j/5//o
/+f/5v/l/+X/5P/j/+H/4P/f/93/2//b/9v/2f/Z/9f/1f/U/9L/0P/Q/87/zv/N/8v/
y//K/8n/yf/I/8f/x//H/8b/xv/G/8b/x//H/8n/yv/N/8//0P/T/9X/2P/Y/9r/3v/h
/+H/5P/m/+r/7f/v//H/8v/0//f/+v/8//v//f/9//7/AQABAAMABAAFAAUABwAIAAYA
BgAGAAYABgAGAAYABgAGAAYABgAGAAQAAwADAAMAAwADAAMAAwADAAMAAwADAAEAAQAB
AAEAAwADAAMAAwABAAEAAQABAAEAAQABAAEAAQABAAEAAQADAAIAAgADAAMAAwADAAMA
AQABAA==
         </WaveFormData>
      </LeadData>
      <LeadData>
         <LeadByteCountTotal>10000</LeadByteCountTotal>
         <LeadTimeOffset>0</LeadTimeOffset>
         <LeadSampleCountTotal>5000</LeadSampleCountTotal>
         <LeadAmplitudeUnitsPerBit>4.88</LeadAmplitudeUnitsPerBit>
         <LeadAmplitudeUnits>��V</LeadAmplitudeUnits>
         <LeadHighLimit>2147483647</LeadHighLimit>
         <LeadLowLimit>268435456</LeadLowLimit>
         <LeadID>V3</LeadID>
         <LeadOffsetFirstSample>0</LeadOffsetFirstSample>
         <FirstSampleBaseline>0</FirstSampleBaseline>
         <LeadSampleSize>2</LeadSampleSize>
         <LeadOff>FALSE</LeadOff>
         <BaselineSway>FALSE</BaselineSway>
         <ExcessiveACNoise>FALSE</ExcessiveACNoise>
         <MuscleNoise>FALSE</MuscleNoise>
         <LeadDataCRC32>3416125441</LeadDataCRC32>
         <WaveFormData>
3v/e/97/3v/i/+T/5v/o/+v/7v/x//T/9v/4//r//P///wAAAQACAAMABAAFAAYACAAI
AAgACAAKAAoACgAKAAoACgAKAAoACgAKAAoACgAIAAgACAAIAAYABgAGAAYABgAGAAYA
BgAEAAQABAAEAAYABgAGAAYABgAGAAYABgAEAAQABAAEAAYABgAGAAYABgAGAAYABgAI
AAgACAAIAAgACAAIAAgABgAGAAYABgAIAAgACAAIAAgACAAIAAgACAAIAAgACAAGAAYA
BgAGAAYABgAGAAYABAAEAAQABAAEAAQABAAEAAIAAgACAAIABAAEAAQABAACAAIAAgAC
AAIAAgACAAIAAAAAAAAAAAAAAAAAAAAAAAAAAAAAAAAAAAAAAAAAAAAAAAAAAAAAAP7/
/v/+//7//v/+//7//v/+//7//v/+//7//v/+//7//v/+//7//v/+//7//v/+//z//P/8
//z//v/+//7//v/8//z//P/8//7//v/+//7//P/8//z//P/8//z//P/8//z//P/8//z/
/P/8//z//P/+//7//v/+//z//P/8//z//P/8//z//P/8//z//P/8//z//P/8//z//v/+
//////////////8BAAAAAAAAAAIABAAEAAUABQAFAAUABQAFAAYABQAEAAMAAQACAAMA
BAAEAAQABAAFAAcABwAHAAcABQAEAAQAAgAEAAMAAgABAP//////////AAABAAEAAAD/
//7//f/8//n/+f/4//j/+v/5//n/+f/3//j/+P/4//j/+P/4//f/9//3//b/9v/3//f/
9//3//f/9//3//f/9//3//f/9//3//n//P8BAAgAEQAbACsARABgAHsAnQDEAPMAHgE5
AUQBSgFGAS0BAQG8AGwAIQDi/7z/uv/A/8r/1v/h/+r/8P/y//P/9P/0//b/+f/3//j/
+v/4//b/9v/8////AQAAAPz/9f/r/+X/3v/a/9f/2f/d/+H/4//m/+z/7v/y//b/+P/3
//f/+f/6//j/9//3//f/+f/5//n/+f/3//j/+P/4//r/+v/6//r/+f/5//j/+P/4//j/
+P/4//n/+f/4//j/+P/4//j/+P/6//r/+v/6//j/9//3//j/+P/4//j/+P/6//n/+f/6
//j/+P/4//j/+f/5//n/+P/2//f/9//3//j/+P/4//j/+P/4//j/9//1//T/8//z//X/
9P/y//H/8P/w/+//7v/s/+v/6v/q/+r/5//n/+b/4f/h/9//3v/e/9z/2//a/9j/1v/W
/9X/0v/R/9D/0P/O/87/zf/M/8r/yf/J/8n/yf/K/8z/zf/O/9H/0//U/9b/2v/d/9//
5P/l/+j/6v/u//H/8//1//n/+//9//////8CAAQABAAFAAYABwAHAAgACQAJAAkACAAI
AAkACQAJAAkACQAJAAkACQAKAAoACgAKAAkACQAJAAkACQAJAAcABgAGAAYABgAGAAYA
BgAGAAYABgAGAAYABgAGAAYACAAIAAgACAAIAAcABgAFAAgACAAIAAcABwAIAAgACgAK
AAkACQAJAAsACwALAAsACQAJAAkACQAJAAkACQAJAAkACAAIAAgACAAIAAgACAAJAAgA
CAAIAAYABgAGAAUABQAFAAQABAAEAAQABAAEAAMAAwADAAMABQAFAAUABAACAAIAAgAC
AAQABAAEAAMAAwADAAMAAwABAAEAAQAAAAIAAgACAAIAAgACAAIAAgAAAAAAAAAAAAIA
AgACAAIAAAAAAAAAAAAAAAAAAAAAAAAAAAAAAAAAAgAAAAAAAQABAAEAAQABAP////8A
AAAAAgACAAAAAAAAAAAAAAAAAAAAAAACAAIAAgACAAIAAgACAAIAAgACAAIAAgACAAIA
AgACAAIAAgACAAIAAgACAAIAAgAAAAAAAAAAAAIAAgACAAIAAgACAAMAAwABAAEAAQAD
AAQABAAEAAYABgAGAAcABwALAAsACwALAAwACwAKAAkACAAIAAgACAAKAAoACgALAAkA
CQAJAAkACwAKAAoACAAGAAUABAADAAEAAQABAAEAAgADAAMAAgD///7//f/8//3//f/8
//z/+v/5//n/+f/5//r/+v/6//z//P/8//v/+f/5//j/+P/7//v/+//7//n/+f/5//n/
+f/5//n/+f/5//3//P/9/wQACwARABsALABGAGEAewCaAMMA9AAZAS4BNgE6ATMBGQHu
AKoAXQAWANr/wP/C/8j/1P/j/+z/9P/8//3//v/+//z//f8BAAIAAAAEAAQAAAAAAAUA
CQAKAAoABwD///X/6v/g/9v/2f/Z/9v/3//k/+r/8P/y//b/+P/3//f/+f/6//r/+f/5
//n/+//7//v/+//7//z//P/8//r/+v/6//r/+//7//r/+v/8//z//P/8//v/+//6//r/
/P/8//z//P/6//r/+v/6//r/+f/5//r/+v/6//r/+v/6//n/+f/6//r/+v/6//r/+//7
//v/+v/4//n/+f/5//r/+v/6//r/+f/4//f/9f/3//b/9f/1//X/9P/y//H/8P/w/+//
7v/u/+3/7P/s/+r/5//n/+b/4//j/+H/4P/e/9z/2//a/9b/1P/U/9P/0v/R/9D/0P/K
/8r/yf/I/8b/xf/F/8X/w//E/8b/x//G/8n/y//M/9D/1P/X/9n/3P/d/+D/4v/m/+n/
6//t//H/8//1//f/+f/8//7//v8BAAIAAwADAAQABQAFAAUABgAGAAcABwAJAAkACQAJ
AAcABwAIAAgACAAIAAcABwAHAAcABwAHAAkACAAIAAgACAAIAAgACAAIAAgACAAIAAgA
CAAIAAgACAAIAAgACAAJAAkACQAJAAoACgAKAAkABwAIAAgACgAKAAkACQAJAAkACQAJ
AAkACQAJAAkACQAHAAcABwAHAAUABAAEAAQABgAGAAYABgAFAAQABAAEAAIAAgACAAEA
AwADAAIAAgACAAIAAgACAAEAAQABAAEAAQABAAEAAAAAAAAAAAAAAAAAAAAAAP//////
///////////////+//7//v/+//7//v/+//7//v/+//7//v/+//7//v/+//7//v/+//7/
/v/+//7//v/+//7//v/+//7//v/8//z//f/7//v/+//7//3//f/+//7//v/8//z//P/8
//z//P/8//z//P/6//r/+v/6//r/+v/6//r//P/8//z//P/8//z//P/8//z//P/8//z/
/P/8//z//P/8//z//P/8//z//P/8//3/+//7//v/+////wAAAAAAAAAAAAAAAAEAAwAF
AAUABQAHAAYABQAEAAEAAQACAAMABAAEAAQABAAFAAUABQAFAAUABQAEAAQAAgACAAEA
AAD9//v/+//7//3//v///////v/9//z/+//4//f/9//2//b/9v/1//X/9f/1//b/9v/4
//j/+P/4//X/9f/1//T/9v/3//f/9//3//f/9//3//X/9f/1//X/9f/3//n/+v///wQA
CwATAB8AMgBMAGcAgwCkAM0A+AATARwBHgEcAQsB6wC2AHIALQDs/8T/vv/G/9L/4P/r
//L//P8AAAEAAAD8//r/AQADAAAAAAAEAAIA/v8CAAcACwAMAAoAAwD9//P/6P/g/9f/
1f/X/9v/3//i/+b/6v/w//L/8v/z//P/9f/2//j/9//3//f/9f/1//X/9f/3//j/+P/4
//b/9v/2//b/9//3//b/9v/2//b/9v/2//X/9f/0//T/9v/2//b/9v/0//T/9P/0//b/
9f/1//b/+P/4//j/+P/2//X/9f/2//b/9v/2//b/9f/1//X/9P/0//X/9f/1//T/9P/0
//T/8v/y//L/8f/z//L/8f/x//H/8P/u/+3/7P/s/+v/6v/o/+f/5v/m/+L/3//f/97/
3f/d/9v/2v/W/9T/0//S/87/zP/M/8v/yP/H/8b/xv/A/8D/v/++/77/vf+9/73/u/+8
/77/v/++/8H/w//E/8f/zP/Q/9P/1v/X/9r/3P/f/+P/5v/p/+v/7f/v//H/8//2//j/
+P/7//z//f/9//7/////////AgACAAMAAwAFAAUABQAFAAUABQAGAAYABgAGAAUABQAF
AAUABQAFAAUABAAEAAQABAAEAAQABAAEAAQABAAEAAYABgAGAAYABgAGAAYABgAFAAUA
BQAFAAYABgAGAAUABQAGAAYACAAIAAcABwAHAAYABQAEAAMABQAFAAUABQAFAAUABQAF
AAMAAgACAAIAAgACAAIAAgABAAAAAAAAAP7//v/+//3///////7//v/8//z//P/8//3/
/f/9//3//f/9//3//P/8//z//P/8//z//P/8//v/+//7//v/+//9//3//f/8//r/+v/6
//r/+v/6//r/+v/6//r/+v/6//r/+v/6//r/+v/6//r/+v/6//r/+v/6//r/+v/6//r/
/P/6//r/+//5//n/+f/5//v/+//8//z/+P/6//r/+v/6//r/+v/6//r/+v/4//j/+P/4
//r/+v/6//r/+v/6//r/+v/6//r/+v/6//r/+v/6//r/+//7//v/+//7//3//v/+//7/
AAAAAAAAAQABAAMAAwAFAAUABAADAAAA/////wAAAwAEAAQABAAEAAUABQAFAAMAAwAD
AAIAAgAAAAAA///8//v/+f/5//v/+//8//3//f/8//v/+v/5//j/9//3//b/9v/2//X/
8//z//P/9P/0//T/9P/0//T/8//z//P/8v/y//P/8//z//P/8//z//P/8//z//P/8//1
//X/9f/2//n/AAAHABEAGwAoAD4AWQBxAIgApwDSAPMA/gD+APwA9QDdALgAhABDAAQA
0P+6/8L/yv/W/+f/8P/y/wAABwACAAAAAAD7//v//v/6//j/+v/6//j/+f/9/wQACgAJ
AAEA/f/2/+z/4//d/9f/1f/V/9r/3v/g/+T/6P/s/+7/7//y//T/9v/1//X/9f/z//P/
8//z//X/9v/2//b/9v/2//b/9v/3//f/9v/2//j/+P/4//j/9//3//b/9v/4//j/+P/4
//j/+P/4//j/+P/3//f/+P/4//j/+P/4//b/9f/1//b/+P/4//j/+P/3//f/9//2//b/
9//3//f/9v/2//b/9v/1//T/8//x//L/8v/y//P/8f/w/+7/7f/s/+z/6//q/+r/6f/o
/+j/5f/h/+D/3v/d/93/2//a/9j/1v/V/9T/0P/O/87/zf/K/8n/yP/I/8L/wv/B/8D/
wP+//7//v/+9/77/wP/B/8D/w//F/8b/yv/O/9H/0//W/9f/2v/c/9//4//m/+n/7f/v
//H/8//x//T/9v/2//n/+v/7//v//P/9//3//f/+//7//////wEAAQABAAEAAQABAAIA
AgADAAQABAAFAAUABQAFAAUABwAGAAYABgAEAAQABAAEAAYABgAGAAYACAAIAAgACAAK
AAoACgAKAAsACwALAAsADAAMAAwACwAKAAoACQAKAAwACwALAAsACwALAAsACwALAAsA
CwALAAoACQAIAAcABwAGAAYABgAIAAgACAAIAAUABAAEAAQABgAGAAYABQAFAAUABAAE
AAIAAgACAAIAAwADAAMAAwADAAMAAwACAAIAAgACAAIABAAEAAQAAwABAAEAAQABAAEA
AQABAAAAAAAAAAAAAAAAAAAAAAAAAAAAAAAAAAAAAAAAAAAAAAD+//7//v/+//7//v/+
//7/AAAAAAAAAAACAAAAAAABAP///////////////wAAAAD+//7/AAAAAAAAAAAAAAAA
AAAAAP7//v//////////////AQACAAIAAgAEAAQABAAFAAUABwAHAAcABwAIAAcABgAF
AAMABAAFAAYACAAIAAgACQAJAAkACQAJAAsACgAKAAgABgAFAAQAAwABAAEAAQABAAQA
BQAFAAQAAQAAAP///v/9//3//P/8//r/+f/5//n/+//8//z//P/8//z//P/7//v/+//6
//r/+//7//v/+//5//n/+f/5//v/+//7//v//f/9//7/AQAIAA8AFwAjADIASABnAIEA
mgC7AOQABwEcASQBKgEnAQ8B5gCsAGUAHADe/77/wv/O/9j/5f/u//L//P8BAP7/AAAA
APv/9//6//r/9v/4//j/9v/1//v//v8CAAUAAwD9//r/9v/t/+X/3//b/93/3v/g/+L/
6P/s/+7/8v/z//b/+P/5//n/+v/7//n/+f/5//n/+//8//z//P/6//r/+v/6//3//f/8
//z//P/8//z//P/9//3//P/8//7//v/+//7//P/8//z//P/+//3//f/+//z//P/8//z/
+v/5//n/+v/8//z//P/8//v/+//7//r/+P/5//n/+f/6//r/+v/6//j/+P/4//f/9//2
//X/9f/z//L/8P/v/+//8P/w//D/7v/t/+z/7P/o/+X/5f/k/+P/4//h/+D/3f/a/9j/
1v/W/9T/1P/T/9D/z//O/87/yv/K/8n/yP/I/8f/x//H/8b/xv/H/8f/yP/L/83/zv/Q
/9T/1//Z/9z/3f/g/+L/5v/p/+v/7f/v//H/8//1//X/+P/6//r/+//8//3//f/8//3/
/f/9//7//v///////f/9//3//f//////AAAAAAAAAAD///////////////8AAAAAAQAC
AAIAAgACAAIABAAEAAQABAAEAAQABAAEAAYABgAGAAYACQAJAAkACQAKAAoACgAJAAkA
CgAKAAwADAALAAsACwALAAsACwALAAsACwALAAsACQAJAAkACQALAAoACgAKAAgACAAI
AAgABwAGAAYABgAIAAgACAAHAAUABQAEAAQABgAGAAYABgADAAMAAwADAAMAAwADAAIA
BAAEAAQABAACAAIAAgABAAEAAQABAAEAAQABAAEAAAAAAAAAAAAAAAAAAAAAAAAAAAAA
AAAAAAAAAAAAAAAAAAAAAAAAAAAAAAAAAAAAAAAAAAAAAAAAAAAA/v/+////AQABAAEA
AQD/////AAAAAAAAAAAAAAAAAAAAAP7//v/+//7/AAAAAAAAAAAAAAAAAAAAAAEAAQAB
AAEA//8BAAIAAgAEAAYABgAGAAUABQAHAAcACQAJAAgABwAEAAMAAwAEAAUABgAGAAYA
CAAJAAkACQAHAAcABwAGAAgABgAGAAUABAADAAEAAQABAAEAAgADAAMAAgABAAAA///+
//3//f/8//z//P/7//v/+//7//z//P/8//z//P/8//v/+//7//r/+v/7//v/+//7//v/
+//5//n/+f/5//n/9//5//v//v8DAAoAEwAfADEATABoAIUAowDKAPkAHgE1AUABRgFA
ASkB/QC4AGoAIQDg/8D/vP/C/8z/2v/j/+z/9P/2//X/9P/y//L/9f/3//b/9v/4//T/
8v/2//n/+f/8//7/+//1/+3/5v/e/9n/1//b/9//4//k/+T/6v/w//L/9P/1//X/9//4
//r/+f/5//n/9//3//f/9//3//j/+P/4//j/+P/4//j/9//3//b/9v/3//j/+f/6//r/
+f/3//b/+P/4//j/+P/4//j/+P/4//j/9//3//j/+P/4//j/+P/4//f/9//4//j/+P/4
//j/+f/5//n/+P/2//f/9//3//b/9v/2//b/9v/2//b/9f/1//T/8//z//X/9P/y//H/
7v/u/+3/7P/u/+3/7P/s/+r/5//n/+b/4//j/+H/4P/g/97/3f/c/9r/2P/Y/9f/1v/V
/9T/1P/Q/9D/z//O/9D/z//P/8//zf/O/9D/0f/S/9X/1//Y/9r/3v/h/+P/5v/n/+r/
7P/s/+//8f/z//X/9//5//v/+//+/wAAAAD//wAAAQABAAIAAwADAAMABAAEAAUABQAF
AAUABQAFAAMAAwAEAAQABAAEAAMAAwADAAMAAwADAAMAAgACAAIAAgACAAIAAgACAAIA
AgACAAIAAgACAAIAAgACAAIAAgADAAMAAwADAAQABAAEAAMAAwAEAAQABgAGAAUABQAF
AAUABQAFAAUABwAHAAcABwAHAAcABwAHAAcABgAGAAYABgAGAAYABgAFAAQABAAEAAQA
BAAEAAMAAwADAAIAAgAAAAAAAAAAAAEAAQABAAEA/////////v8AAAAAAAAAAP7//v/+
//3//f/9//3//f/////////+//7//v/+//7//v/+//7//v/8//z//P/8//z//P/8//z/
/v/+//7//v/8//z//P/8//z//P/8//z//v/8//z//f/9//3//f/9//3//f/+//7//v/8
//z//P/8//z//P/8//z//P/8//z//P/8//z//P/8//z//P/8//z//P/8//z//P/8////
/////////f///wAAAAACAAQABAAEAAUABQAHAAcABgAFAAMAAQACAAEAAQACAAMABAAE
AAQABAAFAAUABQAFAAUABQAEAAIAAAAAAP//AAD///3//f/9//3//v////3//P/7//r/
+//6//n/+f/4//j/+P/3//f/9//3//j/9v/2//b/9v/4//f/9//3//b/9v/3//f/9//3
//f/9//3//f/9//3//f/9//3//n//P8DAAoAEwAfADEATABoAIMAoQDIAPkAHgE1AUAB
RgFAASUB9wCyAGIAGQDc/77/vv/E/8z/3P/l/+z/9P/2//f/+P/4//b/9//5//b/+P/4
//b/9v/6//////8CAAAA+//1/+v/5P/g/9v/2//d/9//4f/k/+j/7v/y//b/+P/5//n/
+//8//v/+f/4//f/+f/5//n/+f/5//r/+v/6//j/+P/4//j/+//7//r/+v/4//j/+P/4
//n/+f/4//j/+P/4//j/+P/4//j/+P/4//r/+f/5//r/+f/4//f/9v/3//f/+P/6//n/
+P/3//b/9//3//f/9v/2//f/9//3//T/9P/0//T/9v/2//b/9f/1//T/8//z//X/9P/y
//H/8P/w/+//7v/s/+v/6v/q/+r/5//n/+b/4//j/+H/4P/g/97/3f/c/9z/2v/a/9n/
1v/V/9T/1P/R/9L/0v/S/9D/z//P/8//0f/S/9T/1f/U/9f/2f/a/9z/4P/j/+X/6P/p
/+z/7v/u//H/8//1//f/+f/7//3//f8AAAIAAgABAAIAAwADAAYABwAHAAcABgAGAAcA
BwAHAAcABwAHAAcABwAIAAgABwAGAAQAAwAFAAUABQAFAAMAAgACAAIAAgACAAIAAgAC
AAIAAgACAAIAAgACAAIABAAEAAQABAADAAMAAwADAAQABAAEAAMAAwAEAAQABgAGAAUA
BQAFAAUABQAFAAUAAwADAAMAAwADAAMAAwADAAUABAAEAAQAAgACAAIAAgADAAIAAgAC
AAAAAAAAAP////////7//v8AAAAAAAAAAP3//f/9//3//////////v/8//z//P/8//z/
/P/8//v//f/9//3//f/7//v/+//6//z//P/8//z//P/8//z//P/8//z//P/8//z//P/8
//z/+v/6//r/+v/8//z//P/8//r/+v/6//r//P/6//r/+//7//v/+//7//n/+f/6//r/
+v/6//r/+v/6//r/+P/4//j/+P/6//r/+v/6//r/+v/6//r/+v/6//r/+v/6//r/+v/6
//j/+P/4//j/+v/6//v/+//7//v/+//9//7//v/+/wAAAAAAAAEAAQABAAEAAQABAAAA
///+//3///8AAAEAAgAAAAAAAAABAAMAAwADAAMAAgAAAP///P/+//3//P/7//v/+//7
//v/+v/7//v/+v/7//r/+f/4//f/9//2//b/+P/3//f/9//3//j/+P/4//j/+P/4//f/
+f/5//j/+P/3//f/9//3//n/+f/5//n/+f/5//n/+f/3//n//P8BAAoAEQAbACsAQABc
AHkAlwC6AOkAFgEzAT4BSAFGATMBDwHSAIIANwD0/8b/vP/C/8r/1v/j/+r/8v/4//n/
+v/4//b/+f/7//j/+v/8//j/9v/4//3///8AAAAA+//1/+3/5P/e/9v/2f/b/93/3//k
/+j/7P/w//T/+v/6//n/+v/6//j/9//3//f/+f/5//n/+f/4//j/9//2//j/+P/4//j/
+f/5//j/+P/4//j/+P/4//f/9//2//b/9v/2//b/9v/2//b/9v/2//b/9f/1//b/+P/4
//j/+P/2//X/9f/2//b/9v/2//b/9//3//f/9v/0//X/9f/1//T/9P/0//T/9P/0//T/
8//z//L/8f/x//P/8v/w/+//7v/u/+3/7P/s/+v/6v/q/+r/5//n/+b/4//j/+H/4P/e
/9z/2//a/9r/2P/Y/9f/1v/V/9T/1P/S/9L/0f/Q/9D/z//P/8//z//Q/9L/0//U/9f/
2f/a/9r/3v/h/+P/6P/p/+z/7v/u//H/8//1//n/+//9/////f8AAAIAAgADAAQABQAF
AAYABwAHAAcABgAGAAcABwAHAAcABwAHAAUABQAGAAYABgAGAAUABQAFAAUABQAFAAMA
AgACAAIAAgACAAIAAgAAAAAAAAAAAAAAAAAAAAAAAgACAAIAAgABAAEAAQABAAIAAgAC
AAEAAQACAAIABAAEAAMAAwADAAMAAwADAAMAAwADAAMAAwAFAAUABQAFAAUABAAEAAQA
BAAEAAQABAADAAIAAgACAAAAAAAAAP//AQABAAAAAAD+//7//v/+/////////////f/9
//3//P/8//z//P/8//z//P/8//v/+//7//v/+//5//n/+f/4//n/+v/7//z//v/+//7/
/v8AAAAAAAAAAP7//v/+//7//v/+//7//v/+//7//v/+//z//P/8//z//v/8//z//f/7
//v/+//7//3//f/+//7/AAAAAAAAAAAAAAAA/v/+//7//v8AAAAAAAAAAP7//v/+//7/
/v/+//7//v/+//7//v/+/wAAAAAAAAAAAAAAAAAAAAAAAAAAAQABAAMAAwADAAUABAAE
AAQABgAGAAYABwAHAAsACwALAAsACQAHAAUAAwAEAAYACAAKAAoACgAKAAsACQAJAAkA
CQAHAAYABgAEAAQAAwACAAEAAAABAAIAAwACAAMAAwACAAMAAgABAAAA//////7//v/+
//3//f/9////AAAAAAAA/v/+//7//f/9//3//P/8//3//f/9//3/+//7//v/+//8//3/
/v///wEAAQAEAAkAEAAXACUAPQBaAHgAkwC1AOIADwEwAUEBTgFUAUgBKQHzAKgAVAAF
AMr/uv/A/8T/0P/e/+P/7P/0//T/8//0//L/8v/3//f/+P/6//j/9P/y//j///8BAAQA
BAABAP3/9f/w/+r/5f/j/+X/5//r/+7/7v/w//b/+v/8//3//f///wAAAAD/////////
/////////wEAAgACAAIAAQAAAP///v///////v/+/wAAAAAAAAAA//////7//v8AAAAA
AAAAAP7//v/+//7/AAD/////AAAAAAAAAAAAAAAA/////wAA/v/+//7//v/9//3//f/8
//7//////////P/8//z//P/8//z//P/7//v/+v/5//n/+f/4//b/9f/2//b/9f/0//T/
8//y//L/8P/t/+3/7P/p/+n/5//m/+T/4v/h/+D/4P/e/97/3f/a/9n/2P/Y/9b/1v/V
/9T/1P/T/9P/0//T/9T/1v/X/9r/3f/f/+D/4v/m/+n/6//u/+//8v/0//b/+f/7//3/
/f///wEAAwADAAYACAAIAAkACgALAAsACgALAAsACwAMAAwADQANAAwACwAKAAkACwAL
AAwADAAKAAoACQAJAAkACQAJAAkACQAIAAgACAAGAAYABgAGAAYABgAGAAYACAAIAAgA
CAAIAAgACAAIAAkACQAJAAkACgAKAAoACQALAAwADAAOAA4ADQANAA0ADQANAA0ADQAP
AA8ADwAPAA0ADQANAA0ADQAMAAwADAAMAAwADAAMAAsACgAKAAoADAAMAAwACwAJAAkA
CAAIAAoACgAKAAoACQAJAAkACQAJAAkACQAIAAgACAAIAAgABgAGAAYABQAHAAcABwAH
AAUABQAFAAQABAAEAAQABAAGAAYABgAGAAQABAAEAAQABAAEAAQABAAEAAQABAAEAAQA
BAAEAAQABAAEAAQABAAEAAIAAgADAAMAAwADAAMAAwADAAQABAACAAIABAAEAAQABAAC
AAIAAgACAAIAAgACAAIAAgACAAIAAgACAAIAAgACAAQABAAEAAQAAgACAAIAAwAFAAUA
BQAFAAkACgAKAAoACgAKAAoACwALAA0ADQANAA0ADAALAAoABwAHAAgACQAMAAwADAAM
AAsACwALAAsADQANAAwADAAIAAgABwAGAAcABQAFAAUABQAGAAcABwAEAAMAAgABAAIA
AQABAAAAAAAAAP/////9//3//v/+//7//v/+//7//f/9//3//P/+////////////////
//////////////////////8CAAUADAATAB8ALwBEAGIAgQCdAMAA7QAcATkBSgFUAVgB
SQEjAeQAlABHAP7/yv++/8L/yv/Y/+X/6v/y//b/9//4//r/+v/9//3//P/8//z/+v/4
//r//f///wQABgABAPv/9f/s/+b/4f/h/+P/5//p/+z/7v/y//b/+v/+//////8BAAIA
AgABAAEAAQD/////////////AAAAAAAAAAAAAAAAAAABAAEAAAAAAAAAAAAAAAAAAQAB
AAAAAAAAAAAAAAAAAP7//v/+//7/AAD/////AAAAAAAAAAAAAP7//f/9//7/AAAAAAAA
AAD////////+//7//////////v/+//7//v/+//7//v/9/////v/9//3//f/8//r/+f/6
//r/+f/4//j/9//2//b/9P/x//H/8P/u/+//7v/u/+z/6v/p/+j/6P/m/+b/5f/k/+P/
4v/i/97/3v/d/9z/3f/d/97/3//d/97/4P/h/+L/5f/n/+j/6v/u//H/8//0//X/+P/6
//z///8BAAMAAwAFAAcACQAJAAwADgAOAA0ADgAPAA8AEAARABEAEQASABIAEwATABMA
EwATABMAEQARABIAEgASABIAEQARAA8ADwAPAA8ADwAOAA4ADgAOAA4ADgAOAA4ADgAO
AA4ADgAOAA4ADgAMAAwADAAMAA0ADQANAA0ADgAOAA4ADQANAA4ADgAQABIAEQARABEA
DwAPAA==
         </WaveFormData>
      </LeadData>
      <LeadData>
         <LeadByteCountTotal>10000</LeadByteCountTotal>
         <LeadTimeOffset>0</LeadTimeOffset>
         <LeadSampleCountTotal>5000</LeadSampleCountTotal>
         <LeadAmplitudeUnitsPerBit>4.88</LeadAmplitudeUnitsPerBit>
         <LeadAmplitudeUnits>��V</LeadAmplitudeUnits>
         <LeadHighLimit>2147483647</LeadHighLimit>
         <LeadLowLimit>268435456</LeadLowLimit>
         <LeadID>V4</LeadID>
         <LeadOffsetFirstSample>0</LeadOffsetFirstSample>
         <FirstSampleBaseline>0</FirstSampleBaseline>
         <LeadSampleSize>2</LeadSampleSize>
         <LeadOff>FALSE</LeadOff>
         <BaselineSway>FALSE</BaselineSway>
         <ExcessiveACNoise>FALSE</ExcessiveACNoise>
         <MuscleNoise>FALSE</MuscleNoise>
         <LeadDataCRC32>2140654580</LeadDataCRC32>
         <WaveFormData>
8v/y//L/8v/0//b/+P/6//7/AAACAAQABQAGAAcACAAKAAoACgAKAAoACgAKAAoACAAI
AAgACAAKAAoACgAKAAcABgAFAAQABAAEAAQABAACAAIAAgACAAAAAAAAAAAAAQACAAMA
BAACAAIAAgACAAIAAgACAAIAAgACAAIAAgACAAIAAgACAAQABAAEAAQABAAEAAQABAAG
AAYABgAGAAYABgAGAAYABgAGAAYABgAIAAgACAAIAAgACAAIAAgACAAIAAgACAAIAAgA
CAAIAAcABgAFAAQABAAEAAQABAAEAAQABAAEAAIAAgACAAIABAAEAAQABAACAAIAAgAC
AAIAAgACAAIAAgACAAIAAgAAAAAAAAAAAP7//v/+//7//v/+//7//v/+//7//v/+/wAA
AAAAAAAA///+//3//P/+//7//v/+//z//P/8//z//P/8//z//P/+//7//v/+//7//v/+
//7//v/+//7//v/8//z//P/8//z//P/8//z//v/+//7//v/8//z//P/8//7//v/+//7/
/P/8//z//P/+//7//v/+//z//P/8//z//P/8//z//P/8//z//P/8//r/+v/6//r//P/8
//z//f/9//3//f////7/////////AQADAAQABAAEAAQABAAEAAYABAADAAMAAQABAAEA
AwAEAAQABAAEAAUABQAFAAUAAwABAAEAAQABAAEAAAAAAP///////////////////v/9
//z/+v/6//f/9v/2//b/+P/3//f/9//3//f/9//4//j/9//3//f/9//3//f/9v/0//T/
9f/1//f/9//3//f/9v/2//b/9v/2//b/9//5//7/AgAJABgANABTAHEAlwDFAP8AMQFI
AUYBMAEOAeIAsgB7ADcA8/+9/6X/p/+u/7f/xv/P/9P/1v/Y/9r/2v/a/9z/3f/e/9//
3//d/9v/2//h/+b/5//l/+H/2//Z/9X/0v/S/9P/1f/a/9//4f/m/+r/7f/z//X/9v/2
//b/9//4//j/+P/4//j/+P/4//j/+f/5//n/+f/6//r/+v/6//v/+//7//r/+v/7//v/
+//7//v/+//7//v/+v/6//r/+f/7//v/+//7//n/+f/5//n/+f/5//n/+f/7//v/+//7
//n/+f/5//r/+v/5//n/+f/5//n/+f/5//r/+v/6//r//P/7//v/+//5//n/+f/5//v/
+f/5//j/9v/1//X/9f/0//T/8//y//P/8v/x//D/7f/s/+z/6//q/+j/5//k/+T/4v/i
/+H/3//f/97/3f/e/93/3f/c/9n/2f/a/9r/3P/c/97/3//h/+T/5v/n/+j/7P/v//D/
8v/1//f/+f/7//z//f///wAAAwADAAQABAAFAAYABgAGAAYABgAGAAYABwAHAAYABgAG
AAYABgAEAAMAAwADAAUAAwADAAMAAwADAAIAAgACAAIAAgABAAEAAQABAAEAAQABAAEA
AQABAAEAAQACAAIAAgACAAMAAwADAAMAAwABAAEAAgACAAQABQAFAAUABAAEAAUABQAD
AAMAAwAEAAQABQAGAAYABAADAAMAAgAEAAQABAAEAAMAAwAEAAQAAgACAAIAAgACAAEA
AQABAAAAAAAAAAAAAAAAAP////8BAAAAAAAAAP7//f/9//3//f/+//7//v///////v/+
//7//v///////v/+//7//v/+//z//P/9//3//f/+//7//v/+//7//v/+//7//v/+//7/
/v/+//7/+//7//z//P/9//3//f/9//z//P/7//v/+//7//v/+//8//3//v////3//v/+
//7//v/+//z//P/8//z//f/+////AAAAAAAAAAAAAAAAAAAAAAAA/v/+//7//v8AAAAA
AAAAAP7//v/+//7/AAAAAAAAAAAAAAAAAAAAAAIAAgACAAIAAgACAAIAAwABAAEAAQAD
AAQABQAFAAUABQAHAAgACAAKAAoACgAKAAoACAAHAAcABQAFAAUABwAIAAgACAAIAAkA
CQAJAAkACQAHAAcABwADAAMAAgACAAEAAQABAAEAAwADAAMAAgD///7//P/8//v/+v/6
//r//P/7//v/+//5//n/+f/6//z/+//7//v/+f/5//n/+P/4//j/+f/5//n/+f/5//n/
9v/2//b/9v/2//r/+//7//7/AgAFAAoAHAA5AFUAcQCTAMMA9wAgATABKgESAe4AwACT
AF8AIQDl/7f/p/+u/7X/wP/R/9n/3P/g/+L/4v/i/+D/4//m/+X/5//r/+n/4f/j/+j/
7//v/+3/6f/l/9//2v/U/9P/1f/Y/9v/4f/o/+z/8f/z//X/+P/2//b/9//4//r/+v/6
//r/+v/6//r/+//7//v/+//8//7//v/+/////f/9//z//P/9//3//f/9//v/+//7//v/
/P/8//z/+//7//v/+//7//v/+//7//v/+//7//v/+//5//n/+f/5//v/+//7//z//P/7
//v/+//5//n/+f/5//r/+v/6//r/+P/3//f/9//3//f/9//3//f/9f/1//T/9P/z//P/
8//y//L/8f/w/+3/7P/r/+r/6f/o/+j/5//o/+b/5f/i/+D/3v/e/93/3f/d/9z/2//Y
/9f/1//W/9P/0//U/9T/1P/U/9b/1//X/9r/3P/d/97/4v/l/+b/6P/r/+3/7//z//T/
9f/3//r//f/9//7//v///wAAAAACAAIAAgACAAIAAwADAAIAAgACAAIAAgAEAAMAAwAD
AAEA////////AQABAAAAAAAAAAAAAAD//wEAAQABAAEAAQABAAEAAQD///////8AAAAA
AAAAAAEA////////////////AAAAAAAAAQABAAEAAgACAAMAAwADAAMAAwAEAAMAAwAD
AAIABAADAAMAAgACAAIAAgACAP////8AAAAAAgACAAIAAgAAAP///////wAAAAAAAAAA
AAAAAP////////7//v/+//7//f/9//3///8AAAAAAAD9//3//P/8//z//P/9//3//P/8
//z//P/+//z//P/9//v/+//8//z/+v/6//r/+v/8//z//P/8//z//P/8//z/+//7//z/
/P/7//v/+//7//z//P/7//v/+//7//v/+//7//v/+//7//v//P/8//z//P/6//r/+v/6
//r/+v/6//r/+v/4//j/+P/4//j/+P/4//j/+v/6//r/+v/6//r/+v/6//r/+v/6//r/
/P/8//z//P/6//r/+v/6//r/+v/6//r/+f/5//n/+f/7//z//f/9//3//f///wAAAAAC
AAIAAgAEAAQAAgABAAEAAQABAAEAAQACAAIAAgAEAAMAAwADAAUABQADAAMAAQD/////
/v/+//3//f/9//v/+//7//v//P/7//r/+P/2//X/9P/0//T/9P/z//P/8//z//P/8//2
//b/9f/1//X/9f/1//X/8v/y//L/8//z//P/8//z//P/8v/y//L/8v/0//b/9f/5//z/
/v8DAA4AIgA9AFcAdQCZAMcA9QAQARAB/ADcALIAiABfACsA9f/D/6n/qf+y/7v/zP/X
/93/5P/k/+T/5P/g/+D/5f/o/+X/5f/n/+X/4//j/+j/7//v/+n/5f/j/93/2P/S/8//
z//S/9f/2//g/+b/6//v//H/8v/0//T/9f/2//b/9v/2//b/9P/0//T/9f/3//f/9//4
//j/+P/4//n/9//3//b/9v/3//f/9//3//f/9//3//f/+v/6//r/+f/3//f/9//3//f/
9//3//f/+P/5//r/+//5//n/+f/5//n/+f/5//r/+v/5//n/+f/5//n/+f/5//r/+v/6
//r/+P/3//f/9//3//f/9//3//f/9f/1//T/8v/x//H/8f/y//L/8f/w/+//7v/t/+z/
6//q/+r/6f/m/+T/4//g/+D/3v/e/93/2//b/9r/2f/Y/9f/1//W/9f/1//Y/9j/1v/W
/9j/2f/Z/9z/3v/f/+L/5v/p/+r/7P/v//H/8//3//j/+f/7//z//////wAAAgADAAQA
BAAGAAYABgAGAAYABwAHAAYACAAIAAgACAAIAAcABwAHAAkABwAHAAcABwAHAAYABgAE
AAQABAADAAUABQAFAAUABQAFAAUABQADAAMAAwAEAAYABgAGAAcABQAFAAUABQAHAAcA
CAAIAAYABwAHAAcABgAGAAcABwAJAAkACQAKAAkACQAJAAgACAAHAAcABgAGAAYABgAG
AAUABQAGAAYABgAGAAYABgAEAAMAAwADAAIAAgACAAIAAgACAAEAAQABAAAAAAAAAAAA
/////////f/+//7//v///////v/+//7//v///////v/+//7//v8AAP7//v////////8A
AAAA/v/+//7//v/8//z//P/8//7//v/+//7//////wAAAAD9//3//f/9//7//v/9//3/
/f/9//3//f/9//3//f/9////AAAAAAAA/v/+//7//v/+//7/AAAAAAAAAAD+//7//v/+
//7//v/+//7/AAAAAAAAAAD+//7//v/+//7//v/+//7//P/9//3//f/9////AAABAAMA
AwADAAUABQAEAAUABAAFAAYABwAGAAMAAwADAAMABQAHAAgACAAIAAgABwAHAAUABQAF
AAMABQAFAAMAAwAAAAAA/////wEAAQABAAEAAQAAAP///v/6//r/+f/4//r/+v/6//n/
+f/5//n/+f/5//r/+v/5//n/+f/5//n/+f/4//j/+P/5//n/+f/5//n/+f/4//j/+v/6
//z/+v/7//3/AgAIAA0AEgAcADMATQBjAHsAnQDHAOgA8ADiAMgApAB+AFsANwALAN3/
u/+z/7r/w//M/93/5//o//D/9P/y//D/8P/v//D/8//x/+//8f/v/+v/6v/t//P/9//1
/+//6//m/+D/2//b/9r/2f/b/+L/5v/r/+3/7//y//X/9v/4//r/+v/6//r/+v/6//r/
+v/7//3//f/9//7//v/+//7////9//3//P/8///////////////////////+//7//v/9
///////////////////////9//3//f/9//3//f/9//3/+//7//v//P/+//3//f/9//3/
/f/9//3//v/+//7//v/8//v/+//7//v/+//7//v/+f/3//f/9v/0//P/8//z//T/9P/z
//L/7//u/+3/7P/r/+r/6v/p/+j/5v/l/+L/4v/g/+D/3//b/9v/2v/Z/9b/1f/V/9T/
1f/V/9b/1v/V/9T/1f/V/9n/3P/e/9//4v/m/+n/6v/r/+3/7v/v//P/9P/1//f/+v/9
//3//v/+////AAAAAAIAAgACAAIAAAABAAEAAAACAAIAAgACAAQAAwADAAMAAwABAAEA
AQADAAMAAgACAAIAAgACAAEAAwADAAMAAwADAAMAAwADAAMAAwADAAQABAAEAAQABQAF
AAUABQAFAAUABQAGAAYABgAHAAcABwAEAAQABQAFAAcABwAHAAgABgAHAAgACAAGAAUA
BQAEAAIAAgACAAIAAwADAAQABAAEAAQABAAEAAIAAQABAAEAAAAAAAAAAAD+//7//f/9
//3//P/8//z//v/9//3//f/7//z//P/8//3//f/8//z//P/8//3//f/6//r/+v/6//v/
+v/7//3//P/7//v/+v/8//z//P/8//z//P/8//z//P/8//z//P/5//n/+v/6//v/+//7
//v//f/+//7////9//3//f/9//3//f/9//3//f/+//7//v/6//r//P/8//z//P/8//z/
/P/8//r/+v/6//v/+//7//v//f/8//3//f/9////AQACAAIABgAGAAYABgAGAAQAAwAD
AAEAAQABAAMABAAEAAQABAAFAAUABQAFAAgABwAIAAkABQAFAAQABAACAAEAAAD//wAA
AQACAAIA///+//z//P/7//r/+v/6//j/9//3//f/+f/5//n/+v/6//n/+f/5//n/+f/5
//j/+P/4//n/+f/4//f/9v/1//b/9v/2//b/+P/4//f/+f/+/wAAAQAIABgAMwBRAG0A
iwCxAOMACgEcARoBCAHoAMAAlwBrADMA9//F/7H/uP/F/8z/2f/h/+b/6v/q/+j/6P/o
/+X/5P/n/+f/5f/l/+P/3//g/+X/6f/t/+3/6f/j/+L/4P/b/9f/1v/V/9f/3P/g/+P/
5f/p/+7/8f/y//T/9v/4//j/+P/4//j/+P/4//n/+f/5//n/+v/6//r/+v/7//v/+//6
//r//f/9//3//f/9//3//f/9/wAAAAAAAP///f/9//3//f/9//3//f/9//3//f/9//3/
+//7//v/+//9//3//f/+//7//f/9//3//f/9//3//f/+//7//v/+//7//f/9//3//f/9
//3//f/9//v/+//6//z/+//7//v/+v/6//n/+P/1//T/8//y//H/8P/w/+//7v/s/+v/
6P/o/+b/5v/l/+P/4//i/+H/3v/d/93/3P/d/93/3v/e/9z/3P/e/9//3//i/+T/5f/o
/+z/7//w//D/8//1//f/+f/6//v//f/+/wEAAQACAAAAAQACAAIABAAEAAQABAACAAMA
AwACAAQABAAEAAQAAgABAAEAAQADAAEAAQABAAMAAwACAAIAAgACAAIAAQADAAMAAwAD
AAMAAwADAAMABQAFAAUABgAGAAYABgAHAAkACQAJAAkACwALAAwADAAKAAsACwALAAwA
DAANAA0ADQANAA0ADgAMAA0ADgAOAA4ADQANAAwADAAMAAwADAAJAAkACgAKAAoACgAK
AAoACgAJAAkACQAKAAoACgAKAAgACAAHAAcACQAIAAgACAAIAAcABwAHAAUABgAGAAYA
BwAHAAYABgAEAAQABQAFAAQABAAEAAQABgAEAAQABQADAAMABAAEAAYABgAGAAYABAAE
AAQABAAEAAQABAAEAAMAAwAEAAQAAwADAAMAAwAEAAQAAwADAAMAAwADAAMAAwADAAMA
AwADAAQABAAEAAQABAAEAAQABAAEAAIAAgACAAIABAAEAAQABAAEAAQABAAEAAQABQAF
AAUAAwAFAAYABwAJAAkACQALAAoACgAMAAwADAAMAAwACgAJAAkACQAJAAkACwAMAAwA
DAAMAAsACwAJAAkACQAHAAkACQAHAAcABgAGAAUABQAFAAUABQAFAAUABAADAAIAAAAA
AP///v/+//7//v/9//3//f/9//3//f/+//7//f/9//3//f/9//3//P/8//z/////////
///+//3/+//6//z/+v/6//z//f8BAAYACAARACIAQABhAH8AowDTAAkBMwFGAUIBLgEI
AeAAtgB/AD0A+//H/6//r/+4/8H/0P/X/93/4P/g/97/3v/c/9z/3//i/+P/5f/h/93/
3//j/+b/5//n/+X/4//f/93/2P/U/9P/1f/a/9//5//o/+j/7f/z//X/+P/4//j/+f/6
//r/+v/6//r/+P/4//j/+f/5//n/+f/6//r/+v/6//v/+f/5//j/+P/7//v/+//7//v/
+//7//v/+v/6//r/+f/7//v/+//7//v/+//7//v//f/9//3//f/7//v/+//7//v/+//7
//z//v/9//3//f/7//v/+//7//7//v/+//7//v/9//3//f/7//v/+//7//3/+//7//r/
+v/5//n/+f/4//j/9//2//P/8v/x//D/8f/w//D/7//u/+z/6//o/+j/5v/m/+X/5f/l
/+T/4//i/+H/4f/g/9//3//g/+D/4P/g/+L/4//l/+j/6v/r/+7/8v/1//b/9//5//r/
+//7//z//f///wAAAwADAAQABAAFAAYABgAEAAQABAAEAAQABQAFAAQABAAEAAQABAAC
AAEAAQABAAEA//////////////7//v/+//7//v/9//3//f/9//3//f/9//3//f/7//v/
+//8//7//v/+////////////////////AAAAAAAAAQABAAEAAgACAAMAAwADAAMAAwAE
AAIAAwAEAAQABAADAAMAAgADAAQABQAGAAMAAwAEAAQABgAGAAYABgAEAAMAAwADAAQA
BAAEAAQAAgACAAEAAQABAAAAAAAAAAIAAQABAAEA//8AAAAAAAABAAEAAAAAAP7//v//
/////v/+//7//v8AAP7//v////3//f/+//7//v/+//7//v/8//z//P/8//7//v/+//7/
/f/9//7//v/9//3//f/9//7//v/9//3//f/9//3//f/9//3//f/9//v//P/8//z//v/8
//z//P/8//z//P/8//z//P/6//r/+v/6//r/+v/6//r//P/8//z//P/6//r/+v/6//z/
/f/9//3//f///wAAAQADAAMAAwAFAAQABAAGAAYABAAEAAQAAgADAAMAAwADAAMABQAG
AAYABgAGAAUABQAFAAUABQADAAEAAQD/////AAAAAP////////////////3//P/7//r/
+v/6//n/+P/2//b/9v/1//f/9//3//f/9f/2//b/9f/1//X/9f/1//f/9v/2//b/9f/1
//X/9f/3//f/9v/2//T/9v/2//b/+f/9/wAABAANACAAPgBdAHkAnQDNAAUBLQE+ATYB
IAH8ANQAqABxAC8A7/+9/6n/r/+0/73/zP/T/9f/2v/c/9z/3v/e/9z/3//e/93/3//d
/9n/2//h/+T/5//n/+P/3//d/9n/1P/U/9X/1//a/93/4//k/+j/6//v//P/9P/2//b/
9//4//b/9v/2//b/+P/4//j/+f/5//n/+f/6//j/+P/4//n/+//7//r/+v/5//n/+f/5
//v/+//7//v/+v/6//r/+f/5//n/+f/5//v/+//7//v/+f/5//n/+f/7//v/+//7//v/
+//7//z//P/7//v/+//9//3//f/9//3//P/7//r//P/7//v/+//7//v/+//7//3/+//7
//r/+v/5//n/+f/2//b/9f/0//X/9P/z//L/7//u/+7/7f/u/+z/6//o/+r/6P/o/+f/
5f/l/+T/4//i/+H/4f/g/9//3//g/+D/4v/i/+T/5f/n/+r/7P/t/+7/8v/1//b/+P/7
//3//////wAAAQADAAIABQAFAAYABgAHAAgACAAGAAYABgAGAAgACQAJAAgABwAGAAUA
BAAGAAUABQAFAAUAAwADAAMAAQABAAAAAAACAAIAAgABAP///////////f/9//3//f//
//////8AAP///v/9//3//v///wAAAQD/////AAAAAAAAAQABAAEAAgACAAMAAwADAAMA
AwAEAAIAAwAEAAQAAgABAAEAAAACAAIAAgACAAMAAwAEAAQAAgACAAIAAgACAAEAAQAB
AAAAAAAAAAAA/v/+//3//f////7//v/+//7//f/9//3//f/+//7//v/9//3//P/8//z/
/P/9//3//P/8//z//P/8//r/+v/7//v/+//8//z/+v/6//r/+v/6//r/+v/6//z//P/8
//z/+//7//z//P/7//v/+//7//z//P/7//v//f/9//3//f/9//3//f/9//v//P/8//z/
/v/8//7//v/+//7//P/8//z//P/+//7//v/+//7//v/+//7//P/8//z//P/+//7//v/+
//7//v/+//7/AAAAAAAAAQABAAEAAQADAAQABQAFAAUABQAHAAgACAAJAAgABwAGAAgA
BgAFAAUABQAFAAUABwAGAAYABgAGAAcABwAHAAcABQADAAMAAwADAAMAAgACAP//////
/////////////v/9//z/+v/6//n/+P/4//j/+v/5//n/+f/3//f/9//4//j/9//3//f/
+f/5//n/+P/2//b/9//3//n/+f/5//n/+P/4//j/+P/2//j/+////wQACAAPABwANABV
AHMAkwC/APMAJQFCAUIBMAEOAeYAugCJAEsACQDR/6//rf+0/7v/yv/V/9n/3v/i/+D/
4P/e/97/4f/i/+P/5f/l/9//3//j/+j/6//r/+f/4//h/93/2P/W/9X/1//a/93/4f/m
/+r/7//z//f/+v/4//j/+f/6//r/+v/6//r//P/8//z//f/8//v/+v/6//z//P/8//3/
/f/9//z//P/9//3//f/9//3//f/9//3//P/8//z/+//7//v/+//7//v/+//7//v/+//7
//v/+//7//v/+//7//n/+f/5//r//P/7//v/+//7//v/+//7//z//P/8//z//P/7//v/
+//7//v/+//7//3/+//7//r/+v/5//n/+f/4//j/9//2//X/9P/z//L/8f/w//D/7//w
/+7/7f/q/+v/6v/r/+v/5//n/+b/5f/l/+X/5v/m/+P/4//k/+T/5v/m/+j/6f/p/+z/
7v/v//D/9P/3//j/+v/9////AQABAAIAAwAFAAYACQAJAAoACgALAAwADAAKAAoACgAK
AAgACQAJAAgACAAIAAgACAAIAAcABwAHAAcABQAFAAUAAwADAAIAAgACAAIAAgABAP//
///////////////////9//3//f/+//7//v/+////////////////////AAAAAAAAAQAB
AAEAAAAAAAEAAQADAAMAAwAEAAQABQAGAAYABgAFAAUABAAEAAQABAAEAAUABQAGAAYA
BgAGAAYABgAGAAUABQAFAAIAAgACAAIABAAEAAMAAwABAAAAAAAAAAIAAQABAAEAAQAC
AAIAAgD//////v/+//z//P/9//3//P/8//z//P/8//r/+v/7//v/+//8//z//v/+//7/
/v8AAAAAAAAAAAAAAAAAAAAA/f/9//7//v///////////////v/8//v/+//7//v/+//7
//v/+//7//v//P/8//z//v8AAAAAAAAAAAAA/v/+//7//v8AAAAAAAAAAP///v/9//z/
/P/8//z//P/+//7//v/+//7//v/+//7//v/+//7//v8AAAAAAAABAAEAAQABAAMAAgAD
AAMAAwADAAUABgAGAAkACgALAAwACgAIAAcABwAJAAkACQALAAwADAAMAAwACQAJAAkA
CQAJAAcABwAHAAMAAwACAAIAAwADAAMAAwAFAAUABQAEAAUABAACAAIAAQAAAAAAAAD+
//3//f/9/////////wAAAAD////////+//3//P/6//z//P/9//3/+//7//v/+//9//7/
//8AAAIAAAABAAUACAAKABcAMABQAG8AjQCxAOMAFwE3AT4BNAEcAfgA0ACmAG0AKQDl
/7n/sf+1/7r/x//U/9n/3//i/+L/4v/i/+L/5P/n/+j/5//p/+X/3//f/+X/6v/v/+//
7f/p/+f/4//g/97/3//f/+D/5f/r//D/8P/x//f/+//8//7//v///wAAAAAAAAAAAAAA
AAAAAAABAAMAAwADAAQAAgACAAIAAwAFAAUABAAEAAUABQAFAAUAAwADAAMAAwAGAAYA
BgAFAAUABQAFAAUABQAFAAUABQAHAAcABwAHAAUABQAFAAUABwAHAAcACAAIAAcABwAH
AAcABwAHAAcABgAGAAYABgAIAAcABwAHAAcABwAHAAcABwAFAAUABAAGAAUABQAFAAQA
BAADAAIAAQAAAP///v/9//z//P/7//r/+P/3//T/9//2//f/9//1//X/9P/z//D/7//v
/+7/7v/v//H/8v/y//L/9P/1//f/+v/8//3/AAAEAAcACAAIAAsADQAPAA8AEAARABMA
EgAVABUAFgAWABcAGAAYABgAGAAYABgAFwAXABYAFAAUABQAFAAUABMAEQAQAA8AEQAP
AA8ADwANAA0ADAAMAA4ADgAOAA0ADQANAA0ADQANAA0ADQANAA0ADQANAA4ADgAOAA4A
DwAPAA8ADwAPABEAEQASABIAEgATABMAEwAUABQAFQAVABcAFwAXABgAFgAXABgAGAAa
ABkAGQAYABgAGAAYABgAFwAXABgAGAAaABoAGgAaABgAFwAXABcAFgAWABYAFgAWABYA
FQAVABMAEgASABIAFAATABMAEwARABIAEgASABMAEwASABIAEAAQABEAEQASABIAEgAS
ABIAEAAQABEADwAPABAAEAASABIAEgASABAAEAAQABAAEAAQABAAEAARABEAEgASABEA
EQARABEAEgASABEAEQAPAA8ADwAPAA8ADwAPAA8ADwAQABAAEAAQABAAEAAQABAAEAAQ
ABAAEAAQABAAEAAQABAAEAAQABAAEAAOAA4ADgAOAA8AEAARABIAEAAQABAAEAARABEA
EQARABUAFgAXABcAFwAXABkAGgAaABwAHAAcABoAGgAYABcAGQAZABkAGQAbABwAHAAc
ABoAGQAZABkAGwAbABkAGQAZABcAFwAWABgAFwAXABcAFQAVABUAFQAUABMAEgAQABAA
DwAOAA4ADgAOAA0ADQANAA0ADQANABAAEAAPAA8ADwAPAA8ADwAQABAAEAARAA8ADwAP
AA8ADwAOAA4ADgAOAA4AEgARABMAFgAYAB0ALABGAGsAiwCtANsAEwFJAWwBdAFoAU4B
JgH4AMMAfwA1APH/x//B/8j/0f/g/+v/7f/w//L/8v/w//D/8v/1//b/9f/5//f/8//x
//X/+P/7/////f/5//f/9f/u/+z/6//t//D/9//9/wAABAAHAAkADwASABQAFAAVABYA
GAAYABgAGAAXABYAFQAVABcAFwAXABgAFgAWABYAFwAXABcAFgAWABkAGQAZABkAGQAZ
ABkAGQAaABoAGgAZABkAGQAZABkAGQAZABkAGQAbABsAGwAbABkAGQAZABkAGwAbABsA
HAAaABkAGQAZABsAGwAbABsAGgAaABoAGgAaABkAGQAZABsAGwAbABsAGwAZABkAGAAa
ABkAGQAZABgAGAAXABYAFQAUABMAEgATABIAEgARABAADgANAAoADAAKAAoACQAHAAcA
BgAFAAYABQAFAAQAAwADAAQABAAGAAYACAAJAAsADgAQABEAEAAUABcAGAAYABsAHQAf
AB8AIAAhACMAIgAlACUAJgAmACcAKAAoACgAKAAoACgAJgAnACcAJgAmACYAJgAmACYA
JQAlACUAIwAhACEAIQAjACMAIgAiACAAIAAgAB8AHwAfAB8AHwAfAB8AHwAfAB8AHwAf
ACAAIgAiACIAIwAhACEAIQAhACMAIwAkACQAJAAlACUAJQAkACQAJQAlACUAJQAlACYA
JAAjAA==
         </WaveFormData>
      </LeadData>
      <LeadData>
         <LeadByteCountTotal>10000</LeadByteCountTotal>
         <LeadTimeOffset>0</LeadTimeOffset>
         <LeadSampleCountTotal>5000</LeadSampleCountTotal>
         <LeadAmplitudeUnitsPerBit>4.88</LeadAmplitudeUnitsPerBit>
         <LeadAmplitudeUnits>��V</LeadAmplitudeUnits>
         <LeadHighLimit>2147483647</LeadHighLimit>
         <LeadLowLimit>268435456</LeadLowLimit>
         <LeadID>V5</LeadID>
         <LeadOffsetFirstSample>0</LeadOffsetFirstSample>
         <FirstSampleBaseline>0</FirstSampleBaseline>
         <LeadSampleSize>2</LeadSampleSize>
         <LeadOff>FALSE</LeadOff>
         <BaselineSway>FALSE</BaselineSway>
         <ExcessiveACNoise>FALSE</ExcessiveACNoise>
         <MuscleNoise>FALSE</MuscleNoise>
         <LeadDataCRC32>3438515394</LeadDataCRC32>
         <WaveFormData>
EgASABIAEgAUABQAFAAUABYAFgAWABYAFAAUABQAFAATABIAEQAQAA0ADAALAAoABwAG
AAUABAACAAIAAgACAP///v/9//z/+v/6//r/+v/5//j/9//2//T/9P/0//T/9v/2//b/
9v/0//T/9P/0//T/9P/0//T/9f/2//f/+P/4//j/+P/4//r/+v/6//r/+v/6//r/+v/8
//z//P/8//z//P/8//z//v/+//7//v/+//7//v/+//z//P/8//z//P/8//z//P/8//z/
/P/8//z//P/8//z//P/8//z//P/6//r/+v/6//j/+P/4//j/+v/6//r/+v/4//j/+P/4
//j/+P/4//j/+P/4//j/+P/4//j/+P/4//b/9v/2//b/+P/4//j/+P/4//j/+P/4//j/
+P/4//j/9v/2//b/9v/2//b/9v/2//b/9v/2//b/9v/2//b/9v/2//b/9v/2//T/9P/0
//T/9v/2//b/9v/2//b/9v/2//T/9P/0//T/9v/2//b/9v/2//b/9v/2//j/+P/4//j/
9v/2//b/9v/4//j/+P/4//j/+P/4//j/9v/2//b/9v/2//b/9v/2//b/9v/2//b/9P/0
//X/9f/3//f/9//3//f/+P/5//r//P/8//z//P/6//v//P/8//7//v/8//z/+v/6//v/
/f/9/////////wAAAAAAAAAA/v/9//3//f/9//3//v/+//z//P/7//v//f/8//z/+v/5
//j/9f/1//P/8v/y//L/8//y//L/8v/w//D/8P/w//D/8P/w//D/8v/x//H/8f/v/+//
7//v//H/8f/x//D/8P/w//D/8P/x//H/7f/t/+r/5//n//P/CAAjAEEAZgCXANEABQEq
ATUBKQEFAdYAqwCDAE0AFQDo/9P/zf/H/8P/yP/O/8z/yv/J/8j/xv/H/8f/yP/I/8j/
x//F/8L/xP/K/8z/y//J/8f/xf/H/8v/z//P/9L/1//d/+H/5P/p/+3/7v/w//X/9v/1
//X/9//4//n/+f/5//n//P/8//z//P/8//v/+//6//z//f/9//z//P/8//z//P/9//7/
/v/9//3//f/9//3//f/9//3//f/////////+//z//f/9//3///8AAAAAAAACAAIAAwAD
AAEAAQACAAIAAgADAAMAAwABAAEAAQACAAQABQAFAAUABgAGAAYABwAFAAUABQAGAAcA
CAAJAAoACAAIAAgACAAHAAcABwAHAAgACAAIAAkACQAJAAgABwAJAAkACQAJAAkACQAJ
AAoACQAJAAkACQAKAAoACgALAAkACQALAAwADQANAA8AEAATABQAFQAWABUAFwAZABkA
GwAbABsAHAAaABkAGQAZABkAGgAZABkAFwAXABcAFgAUABMAEgAQAA4ADgANAAsACgAJ
AAgACAAFAAQAAgABAAIAAQABAAEAAQABAP/////////////+//7//v/+//z//v//////
AAAAAAAAAAAAAAAAAAAAAAAAAAABAAEAAgAAAAAAAQACAAQAAwADAAMAAQABAAIAAgAC
AAMAAwADAAMABAAFAAUAAwACAAIAAgAEAAQABAAEAAIAAgACAAIAAgACAAIAAgACAAEA
AAAAAP7//v/+//7/AAAAAP7//v/////////+//7//v/+//7//v/+//7//f/9//3//P/8
//z//P/8//z//P/8//z//P/8//z//P/8//v/+//7//v/+//7//z//P/7//v/+//7//n/
+f/6//r/+f/5//n/+f/7//v/+v/6//j/+P/5//n/+f/5//n/+f/5//j/+P/4//n/+f/5
//n/+//8//r/+v/6//r/+v/6//r/+v/6//r/+v/6//j/+P/4//j/+P/4//j/+P/6//r/
+v/6//r/+v/6//r//P/8//z//P/7//r/+f/4//r/+v/6//r/+v/6//v/+//7//v/+//7
//3//v///wAAAAAAAAAAAAAAAAEAAgACAAIAAgAAAAAA/v/+////AQABAAMAAwADAAQA
BAAEAAQAAgABAAEAAQABAAEAAgACAAIAAgABAAEAAQAAAAAA/v/9//z/+f/5//f/9v/2
//b/9//2//b/9v/0//T/9P/0//T/9P/0//T/9P/z//P/8//1//X/9f/1//T/8//y//D/
8v/y//L/8v/z//X/9f/x//D/7f/p/+n/9v8PACcAQABlAJUAzQD+ABsBIQEPAeoAtwCN
AGcANwACAN3/zf/J/8P/xv/O/9D/0v/R/9D/zv/J/8v/zP/M/87/z//N/8r/yP/G/8j/
zf/P/8//zf/N/83/z//N/87/1f/X/9v/4P/n/+3/7v/w//P/9P/1//X/9//4//n/+f/5
//n/+v/6//r/+v/9//3//v/+//z//f/9//z//v/+//7//v///wAAAAD/////////////
//////////8BAAEAAQAAAP7/////////AQACAAIAAgAAAAAAAQABAAMAAwAEAAQAAgAD
AAMAAwADAAMAAwAEAAQABQAFAAUABAAEAAQABQAFAAUABQAGAAYABgAGAAYABgAGAAYA
BgAFAAUABQAFAAUABAADAAMAAgADAAMAAwAFAAUABQAFAAMAAwADAAQABQAFAAUABQAC
AAIAAgADAAMAAwAFAAYABQAFAAcACAALAAwADQAOAA8AEQATABMAFQAVABUAFgAYABcA
FwAXABgAGAAWABUAEQARABEAEAAQAA8ADgAMAAwADAALAAkABgAFAAQABAAFAAQAAgAB
AAAA//////////////3//f/7//v/+//6//v//P/9//z//P/9//3//v/8//z//P/8//7/
/v/+//7//v//////AAAAAAAAAQACAAIAAQABAAEAAQABAAIAAgACAAMAAwADAAIAAgAC
AAEAAwACAAIAAgACAAIAAgACAAAAAAAAAAAAAAAAAAAAAAAAAP///v/+//7//v/+//7/
/v/+//z//P/9//3//f/8//z//P/8//z//P/8//z/+//7//v/+v/6//z//P/8//z/+v/6
//r/+v/8//z//P/8//n/+f/5//n/9//3//j/+P/5//n/+f/5//f/9//4//j/+f/5//n/
+f/5//n/+P/4//j/+P/5//n/+f/5//n/+f/5//j/+P/4//n/+f/5//n/+f/4//j/+P/4
//j/+v/6//r/+v/4//j/+P/4//j/+P/4//j/+v/6//r/+v/6//r/+v/6//r/+v/6//r/
+P/4//j/+P/4//j/+P/4//r/+v/6//v/+f/5//n/+f/5//v//P/9//7//v/+//7/AAAA
AAEAAgAAAAAAAAD+//7//v/+/////////wEAAQADAAIAAgACAAIAAgABAAEAAQD/////
AAAAAAAAAAD//wEAAQAAAAAAAAD///7/+//5//n/+P/4//j/9//2//b/9v/2//b/9v/2
//b/9v/2//b/9v/1//X/9f/1//X/9f/3//f/9//3//b/9v/2//b/9P/3//f/9f/z//D/
7f/p//H/AgAZADEAUAB3AKkA2wACAREBBwHnALgAjwBrAEEADwDk/8//y//J/8f/zP/S
/9T/1P/T/9L/0v/N/8n/zv/Q/87/zf/N/8z/yv/K/8z/z//R/8//zf/P/9H/0f/R/9L/
1f/b/9//5P/p/+3/8P/y//P/9P/3//f/+f/6//v/+//7//v//P/8//z//P/9//3//v/+
//7///////7//v/+//7//v/9//7//v/9//3//f/9//3/AQABAAEAAQD////////+/wAA
AQABAAEAAwAEAAQABAACAAIAAwADAAUABQAGAAYABgAHAAcABwAHAAcABwAIAAgACQAJ
AAkACAAIAAgACQAJAAkACQAKAAoACgAKAAoACgAKAAoACgALAAsACwALAAkACAAHAAcA
CAAJAAkACQAHAAcABwAHAAUABQAFAAYABQAFAAUABQAGAAYABgAHAAcABwAJAAoACwAL
AA0ADgAPABAAEQASABUAFwAZABkAGQAZABkAGgAcABsAGwAbABoAGgAYABcAFwAXABcA
FgAUABMAEgAQAA4ADgANAAsADAALAAoACgAHAAYABAADAAQAAwADAAMABQAFAAMAAwAB
AAEAAQAAAAIAAgACAAAA/v//////AAAAAAAAAAAAAAIAAgACAAIAAAABAAEAAgACAAIA
AwAEAAQAAwADAAMAAwADAAQABAAEAAUABQAFAAQABAAEAAMABQAEAAQABAAEAAQABAAE
AAQABAAEAAQABAAEAAQABAACAAEAAAAAAAAAAAAAAAAAAAAAAP7//v/////////+//7/
/v/+//7//v/+//7//f/9//3//P/8//z//P/8//z//P/8//z//P/+//7//v/+//3//f/9
//3/+//7//z//P/7//v/+//7//n/+f/6//r/+v/7//z//f/8//v/+f/4//r/+v/7//v/
+//7//v/+//5//j/+P/4//v/+//7//v/+//8//z//P/8//z//P/8//z//P/6//r/+v/6
//z//P/8//z//P/8//z//P/6//r/+v/6//z//P/8//z/+//7//v/+//7//v//f/+////
AAAAAAAAAAAAAAAAAQACAAIAAgACAAAAAAAAAAAAAwAFAAUABwAFAAUABAAEAAIAAgAC
AAEAAwADAAEAAQAAAAAAAAAAAAEAAQABAAAAAAD+//3//P/5//n/+f/4//b/9v/1//T/
9v/2//b/9v/2//b/9v/2//b/9v/2//X/9f/1//X/9f/1//X/9f/1//P/8v/y//L/9P/0
//X/9f/z//P/8v/v/+//7//2/wkAIwA4AFMAeQCpANAA5wDnANMArgCDAGMARwAhAPb/
2//T/9P/z//Q/9j/3P/c/93/3v/a/9n/1//W/9b/2P/V/9X/0v/Q/87/zv/R/9X/2//Z
/9P/0//R/8//zv/R/9P/1//c/+P/5//q/+7/7//w//P/8//1//b/+f/5//n/+f/4//j/
+P/4//v/+//8//z//P/9//3//P/8//z//P/8//3//v/+//3//f/9//3//f//////////
/wEAAQABAAAA/v/////////9//7//v/+//7//v///////////wAAAAACAAMAAwADAAMA
AwADAAQABAAFAAUABQAGAAYABgAHAAcABwAHAAgABgAGAAYABgAGAAYABgAGAAcABwAH
AAcABQAEAAMAAwAEAAUABQAFAAUABQAFAAUAAwADAAMABAAEAAMAAgABAAIAAgACAAMA
AwADAAUABgAFAAUABwAIAAsADAANAA4AEQATABUAFQAVABUAFQAWABgAFwAXABcAFwAY
ABcAFwATABMAEwASABIAEQAQAA4ACgAKAAkABwAGAAUABAAEAAUABAACAAEA/v/9//3/
/f///////f/9//3//f/9//z//v/+//7//P/6//v/+//8//z//P/8//z//P/8//z//P/8
//3//f/+/wAAAAABAAIAAAD////////9//3//v/+/wAAAQABAAEAAQACAAMAAwABAAAA
AAAAAP///v/9//z//f/+////AAAAAAAAAAAAAAAA///+//7//v/+//7//v/8//z/+v/6
//n/+f/5//j/+f/6//v//P/8//z//P/7//v/+//6//r/+v/6//r/+v/4//j/+P/4//r/
+v/6//r/9//3//f/9//5//n/+v/6//n/+f/5//n/+f/5//r/+v/4//f/9v/1//f/9//2
//b/9//4//r/+//6//n/+P/3//f/9v/2//b/9//3//f/9//3//T/9v/2//b/9v/4//j/
+P/4//b/9v/3//f/9v/1//T/8//3//j/+f/6//z//P/8//z//P/9//7//v/+//7//P/8
//z//P/9//////8BAAEAAQAAAAAAAAAAAAEAAQACAAMA/////wAAAAD///7//P/7//3/
/P/8//r/+f/4//X/9f/1//T/9P/0//L/8P/v/+7/7//w//H/8v/w//D/8P/w//D/7//v
/+//8f/x//H/8f/x//H/8f/w//L/8v/y//L/8f/x/+//7f/q/+X/4f/h/+r///8bADYA
VwCDALkA6gALARkBDwHuAMMAnwB5AE0AGgDt/9n/1//T/9L/2P/c/9r/1//W/9L/0f/P
/87/zP/O/83/y//I/8b/xP/E/8f/y//P/8//zf/J/8f/yf/I/8n/y//P/9T/1//b/97/
4v/l/+j/6//r/+3/7v/x//H/8f/x//D/8P/w//D/8//z//T/9P/y//P/8//y//T/9P/0
//T/9f/2//b/9f/3//f/9//3//v/+//7//v/+f/5//n/+P/6//v/+//7//n/+v/6//r/
+v/6//v/+//9//3//v/+//z//f/9//3//f/9//3//v/+/////////wAAAAAAAAEAAQAB
AAEAAgAAAAAAAAAAAAEAAgADAAQABQAFAAUABQADAAIAAQABAAQABQAFAAUABAADAAIA
AQADAAMAAwAEAAUABQAFAAUABAAEAAQABQAFAAUABwAIAAcABwAJAAoADQAOAA8AEAAR
ABMAFQAVABUAFQAVABYAGAAXABcAFwAUABQAEgARAA0ADQANAAwADAALAAoACAAEAAQA
AwABAAAA///+//7/+//6//j/9//3//f/+P/5//v/+//5//n/9//3//f/9v/4//j/+P/2
//T/9f/1//b/9v/2//b/9v/4//j/+P/4//j/+f/5//r/+v/6//v//P/8//v/+//7//3/
/f/+//7//v/////////9//7//////////v/+//7//P/8//z//P/8//z//P/8//z//P/8
//z//v/9//z//P/+//7//v/+//z//P/6//r/+//7//v/+v/6//r/+v/6//r/+v/6//n/
+//7//r/+v/4//j/+P/4//j/+P/4//j/+P/4//j/+P/3//f/9//3//f/9//4//j/9//3
//f/9//3//f/+P/4//f/9//3//f/9f/1//T/9P/0//T/9f/1//X/9f/1//X/9//2//b/
9v/3//f/9//3//X/9v/2//b/9v/2//T/9P/0//T/9v/2//b/9v/2//b/9v/2//f/9//3
//f/9f/1//f/+P/7//z//P/8//z//P/8//3//v/+//7//v/8//z//P/8//v//f/9////
AQABAAAAAAAAAAAAAAD//wEAAQD//////v/+//7//v/9//3//f/8//z/+v/5//j/9f/1
//X/9P/y//L/8f/w//L/8v/y//L/8v/y//L/8v/y//L/8v/x//H/8f/x//H/8//z//P/
8//x//D/8P/w//D/7v/v/+3/7f/p/+b/4//l//H/CgAnAEUAagCbANMAAwEkASsBHQH5
ANAAqwCBAE8AGQDu/9n/0f/L/8n/zv/Q/9D/0P/N/8r/xv/D/8H/xP/I/8j/x//D/8D/
wv/E/8b/x//J/8n/yf/H/8f/x//J/8r/z//V/9v/4P/j/+P/6P/s/+v/7v/v/+//8f/y
//P/8//z//P/9P/0//T/9P/1//X/9v/2//b/9//3//b/9v/2//b/9v/1//b/9v/1//X/
9f/1//X/9//3//f/9//5//n/+f/4//j/+f/5//n/+f/6//r/+v/6//r/+//7//v/+//8
//z/+v/7//v/+//9//3//f/+//7/////////AAAAAAAAAQABAAEAAQACAAIAAgACAAIA
AgACAAIAAgADAAMAAwADAAMAAgABAAEABAAFAAUABQAHAAcABwAHAAUABQAFAAYABwAH
AAcABwAEAAQABAAFAAcABwAJAAoACwALAA0ADgAPABAAEQASABMAFQAXABcAFQAVABUA
FgAWABUAFQAVABQAFAASABEADwAPAA8ADgAKAAkACAAGAAQABAADAAEAAAD///7//v/9
//z/+v/5//j/9//3//f/9//3//X/9f/z//P/8//y//T/9P/0//L/8v/z//P/9P/y//L/
8v/y//L/8v/y//L/8P/x//H/8v/y//L/8//0//b/9f/1//X/9f/1//b/9v/4//n/+f/5
//f/+P/5//n/+//6//r/+v/8//z//P/8//r/+v/6//r//P/8//z//P/6//n/+P/4//r/
+v/6//r/+v/6//j/+P/3//f/9//2//b/9v/2//b/9P/0//T/8//1//X/9P/0//L/8v/y
//L/8v/y//L/8v/y//L/8v/y//P/8//z//P/8//z//T/9P/z//P/8//z//T/9f/3//j/
9//3//f/9//3//f/9v/2//j/+P/5//n/+f/5//n/+f/3//b/9v/2//n/+f/5//n/+f/6
//j/+P/4//j/+v/6//r/+v/4//j/+P/4//r/+v/6//r//P/8//z//P/6//r/+v/6//3/
/f/9//3//f/9////AAADAAQABAAEAAQABAAEAAUABQAEAAMAAgACAAIAAgACAAMABQAF
AAcABwAHAAYABgAGAAYABgAFAAMAAwABAAEABAAEAAQABAABAAEAAQAAAAAA/v/9//z/
+//7//v/+v/4//j/9//2//f/+P/5//r/+P/4//j/+P/4//j/+P/3//n/+f/5//n/+f/5
//n/+f/3//b/9v/2//b/+P/3//f/9f/z//D/7//x////GAAzAE0AcgClAN0ADQEsATMB
HwH7ANAAqQCBAE8AGwDw/9//2//T/8//1v/Y/9b/1v/V/9T/0v/P/8//0P/Q/87/zf/L
/8j/zP/Q/9L/0//T/9P/0//R/9H/0//V/9j/3f/j/+f/6v/v//H/9P/4//v//P/7//v/
/f/+////////////AAAAAAAAAAABAAEAAgACAAAAAQABAAAAAgACAAIAAgABAAIAAgAB
AAEAAQABAAEAAQABAAEAAQABAAEAAQAAAAEAAwAEAAUABAAEAAMAAgADAAQABgAHAAUA
BQAGAAYABgAHAAcABwAHAAcABwAIAAYABwAHAAcACAAIAAgACQAJAAkACQAKAAwADAAM
AAwADAAMAAwADAANAA0ADQANAA8ADgANAA0ADgAPAA8ADwAPAA8ADwAPABEAEQARABIA
EgARABAADwAPABAAEQATABMAEwAVABYAGQAZABsAHAAcABwAHAAcABsAHQAfAB8AIQAh
ACEAIgAgAB8AHwAfAB4AHgAcABsAGwAbABsAGgAXABUAEwAQAA8AEAAQAA8ADQALAAkA
CAAJAAgABgAFAAQAAwADAAMAAgABAP7//f/9//3//f/8//z//P/8//r/+v/7//v//P/+
//7//v/+//z//P/8//z//v//////AAD+//7///8AAAAA////////AQABAAIAAgACAAMA
AwADAAEAAgADAAMAAwACAAIAAgACAAIAAgACAAIAAgACAAIAAgACAAIAAgAEAAMAAgAC
AAAAAAAAAAAAAAAAAP7//v/////////+//z//P/8//z//v/+//7//f/9//3//P/8//r/
+v/6//r/+//8//3//v/8//z//P/8//v/+//7//v/+f/5//r/+v/5//n/+f/5//n/+f/6
//r/9//3//f/9//3//f/9v/2//b/9v/3//f/9//3//f/9//5//j/+P/4//j/9//2//X/
+f/2//j/+P/4//j/9v/2//b/9v/4//j/+P/4//b/9v/2//b/+P/4//j/+P/4//j/+P/4
//b/9v/2//b/+P/4//n/+f/5//n/+f/5//v//P/9//7//v/+//7//v/+////AAAAAAIA
AgAAAAAAAAAAAAEAAwABAAMAAwADAAQABAAEAAQAAwABAAAA///+////AQACAAAAAAD/
/////f/8//z/+v/6//r/+P/5//f/9v/2//b/9//2//b/9v/0//T/9P/0//T/9P/0//T/
9v/1//X/9f/z//P/8//z//P/8//z//L/9P/0//T/9P/z//P/8f/v/+z/6f/r//X/CgAj
AEEAYACLAMEA+QAkATEBJwEHAdoAswCPAF0AKQD6/93/1f/P/8f/zP/U/9T/0v/T/9D/
zP/J/8f/yP/K/8r/yf/J/8b/xv/I/8r/zf/L/8n/yf/L/8v/yf/L/9L/1//b/9//4v/l
/+n/7P/u//P/9P/z//P/9f/2//X/9f/1//X/+P/4//j/+P/3//f/+P/4//j/+f/5//j/
+v/6//r/+v/5//r/+v/5//v/+//7//v/+//7//v/+//7//v/+//6//r/+//7//v//f/+
//7//v/8//z//f/9//3//f/+//7/AAABAAEAAQABAAEAAQACAAAAAQABAAEABAAEAAQA
BQADAAMAAwAEAAUABgAHAAgACAAIAAgACAAHAAcABwAHAAgACAAIAAkACAAJAAkACQAJ
AAkACQAJAAsACwALAAwACwALAAsACwALAAwADQAPAA0ADQAPABAAEwATABUAFgAVABYA
FwAYABcAGQAbABsAHQAdAB0AHgAcABsAGwAbABwAHAAaABkAFQAVABUAFAASABEAEAAO
AAwADAALAAkABgAFAAQABAADAAIAAAD///7//f/9//3//f/9//v/+//7//v/+//6//j/
+P/4//b/+P/5//n/+v/4//j/+P/4//j/+P/4//j/+P/5//n/+v/4//j/+f/6//z/+//7
//v/+f/5//r/+v/8//3//f/9////AAABAAEA///+//7//v8AAAAAAAAAAAAAAAAAAAAA
AAAAAAAAAAAAAP///v/+//z//P/8//z//f/+//3//v/9//3//f/8//7//v/+//7//v/+
//7//f/8//v/+f/4//r/+v/6//r/+v/6//r/+v/4//j/+P/4//j/+f/6//v//f/9//7/
/v/+////AAABAP////8AAAAAAQABAAEAAQABAAEAAAAAAP7//v///////f/9//3//f/9
//z//P/8//3//f/9//3///8CAAIAAgACAAIAAAAAAAAAAAAAAAAAAAAAAP///v/9//z/
/f/+////AAD+//7//v/+/wAAAAAAAAAA/v/+//7//v/8//z//f/9//////////////8A
AAEAAgAEAAQABAAEAAUABwAJAAoABwAGAAMAAgAEAAQABQAHAAcACQAJAAkABwAGAAUA
BAAGAAUABQAFAAMAAwAEAAQAAgACAAEAAQABAAAAAAD+/////v/7//v/+//6//r/+v/3
//b/9v/2//j/+P/4//j/+P/4//j/+P/3//X/9P/z//X/9f/1//X/8//z//P/8v/z//T/
9f/2//X/8//v/+3/6v/n/+3///8YADMATwB2AKsA4QALASQBIwEPAesAxAChAHUAQQAN
AOj/2//V/8//0f/W/9b/1P/S/8//zv/K/8n/y//O/8z/zP/L/8f/wv/C/8b/yP/L/83/
y//L/8v/zf/N/8//0v/V/9n/3f/k/+n/6//u//L/8//y//P/8//1//b/9//3//f/9//6
//r/+v/6//v/+//8//z/+v/7//v/+v/6//r/+v/6//n/+v/6//n/+f/5//n/+f/5//n/
+f/5//v/+//7//r//P/9//3//f/9//7//v/+//7//v///////////wAAAAD+////////
/wEAAQABAAIAAgADAAMAAwAEAAQABAAFAAUABQAFAAYABgAGAAYABgAIAAgACAAIAAkA
CQAJAAkACwAKAAkACQAKAAsACwALAAkACQAJAAkACgALAAwADgANAA0ADQANAA4ADgAO
AA8AEQARABMAFAATABMAFQAWABcAGAAZABoAGwAdAB8AHwAfAB8AHwAgAB4AHQAdAB0A
GwAaABcAFQAVABUAFQAUABAADwAOAAwACAAIAAcABQAGAAUABAAEAAEAAAD+//3//P/7
//v/+//5//n/9//3//f/9//3//b/+P/4//j/9v/2//f/9//4//b/9v/2//b/9v/2//b/
9v/2//f/9//4//r/+v/7//z//P/7//v/+//8//3///8AAP7//////////f/+//////8B
AAAAAAAAAAAAAAAAAAAAAAAAAAAAAAACAAIAAgACAAEA///9//z//f/+////AAD+//7/
/P/8//3//f/9//z//v/+//7//v/8//z//P/7//v/+//6//r/+v/6//r/+v/8//z//P/8
//r/+v/6//r/+f/5//n/+f/5//n/+v/6//n/+f/5//n/9//3//j/+P/5//n/+f/5//n/
+f/4//j/+v/6//v/+//5//n/+f/5//n/+P/4//j/+f/5//n/+f/3//j/+P/4//j/+P/4
//j/+P/4//j/+P/4//j/+P/4//j/+P/4//j/+P/4//j/+P/4//j/+P/4//j/+f/7//v/
+//7//3///8AAAEAAAAAAAAAAAACAAIAAwAEAAIAAgACAAAAAAAAAAAAAQADAAMABQAF
AAUABAAEAAQABAAEAAMAAwABAP////8AAAIAAgACAAEAAQABAAAAAAD8//v/+v/3//f/
9//2//b/+P/3//b/9v/2//b/9v/2//b/9v/2//b/9v/2//X/9f/1//X/9f/1//X/9f/1
//X/9P/0//T/9P/0//P/8//z/+3/6P/n/+n/8f8EACEAPwBgAIsAwwD/ACoBPwE9ASUB
/ADPAKcAdQA9AAYA4f/X/9P/zf/O/9T/0v/Q/8//zv/K/8f/yf/K/8r/yv/J/8f/xP/E
/8T/xv/L/8v/y//J/8v/y//L/83/0P/V/9n/3//k/+f/6//s/+7/8f/2//f/9//5//r/
+//7//v/+//6//r/+v/6//3//f/+//7//P/9//3//P/8//z//P/8////AAAAAP///f/9
//3//f////////////////////7//v///////////wAAAAAAAAAAAAABAAEAAwADAAQA
BAACAAMAAwADAAUABQAFAAYABAAFAAUABQAGAAYABgAHAAkACQAJAAoACgAKAAoACgAM
AAwADAAMAA0ADQANAA0ADwAOAA0ADQAOAA8ADwAPAA8ADwAPAA8ADwAPAA8AEAARABEA
EQARABIAEgASABMAFQAVABcAGAAXABcAGQAaABsAHAAdAB4AHwAhACMAIwAhACEAIQAi
ACAAHwAfAB8AHAAcABoAGQAXABcAFwAWABIAEQAQAA4ADAAMAAsACQAKAAkACAAIAAcA
BgAEAAMAAgABAAEAAQD//////f/9//3//f/9//z//P/8//z/+v/6//v/+//8//z//P/8
//z//v/+//7//v/9//3//P/8//7//v///wAA/v/9//3//f/9//3//v/+/wAAAQABAAEA
AQACAA==
         </WaveFormData>
      </LeadData>
      <LeadData>
         <LeadByteCountTotal>10000</LeadByteCountTotal>
         <LeadTimeOffset>0</LeadTimeOffset>
         <LeadSampleCountTotal>5000</LeadSampleCountTotal>
         <LeadAmplitudeUnitsPerBit>4.88</LeadAmplitudeUnitsPerBit>
         <LeadAmplitudeUnits>��V</LeadAmplitudeUnits>
         <LeadHighLimit>2147483647</LeadHighLimit>
         <LeadLowLimit>268435456</LeadLowLimit>
         <LeadID>V6</LeadID>
         <LeadOffsetFirstSample>0</LeadOffsetFirstSample>
         <FirstSampleBaseline>0</FirstSampleBaseline>
         <LeadSampleSize>2</LeadSampleSize>
         <LeadOff>FALSE</LeadOff>
         <BaselineSway>FALSE</BaselineSway>
         <ExcessiveACNoise>FALSE</ExcessiveACNoise>
         <MuscleNoise>FALSE</MuscleNoise>
         <LeadDataCRC32>3512172148</LeadDataCRC32>
         <WaveFormData>
HgAeAB4AHgAeAB4AHgAeABwAHAAcABwAGwAaABkAGAAXABYAFQAUABEAEAAPAA4ACwAK
AAkACAAGAAYABgAGAAMAAgABAAAA/v/+//7//v/9//z/+//6//j/+P/4//j/+v/6//r/
+v/4//j/+P/4//j/+P/4//j/+v/6//r/+v/6//r/+v/6//z//P/8//z//P/8//z//P/8
//z//P/8//7//v/+//7//v/+//7//v/+//7//v/+//z//P/8//z//v/+//7//v/+//7/
/v/+//z//P/8//z//P/8//z//P/8//z//P/8//v/+v/5//j/+v/6//r/+v/4//j/+P/4
//r/+v/6//r/+P/4//j/+P/6//r/+v/6//j/+P/4//j/+P/4//j/+P/4//j/+P/4//j/
+P/4//j/+P/4//j/+P/4//j/+P/4//b/9v/2//b/9v/2//b/9v/2//b/9v/2//b/9v/2
//b/9v/2//b/9v/2//b/9v/2//T/9P/0//T/9v/2//b/9v/2//b/9v/2//b/9v/2//b/
9P/0//T/9P/2//b/9v/2//b/9v/2//b/9v/2//b/9v/2//b/9v/2//b/9v/2//b/9P/0
//T/9P/1//b/9//6//n/+v/7//v/+//7//v//P/6//v/+//7//3//f/8//v/+f/5//n/
+//8//7//v/+//7//v///////f/8//v/+v/6//v//P/9//v/+//7//r/+//7//v/+f/4
//b/9P/0//H/8f/x//H/8//y//L/8v/w//D/8P/w//D/8P/v/+//8f/v/+//7//u/+7/
7v/u/+7/8P/u/+3/7//w//D/8P/u/+z/7P/s/+n/5f/n/+7/AAATACoARwBvAJwAyADn
APMA6QDLAKMAggBlAEIAGgD4/+r/4//X/9L/1f/X/9T/0P/L/8v/zP/J/8j/yP/I/8b/
x//D/8D/xP/J/8f/xv/G/8T/xP/G/8n/zP/P/9P/1v/c/+D/4//m/+r/6//u//H/8v/w
//D/8P/x//X/9f/1//X/9v/2//b/9v/0//T/9P/1//f/+P/4//j/+P/4//j/+P/4//n/
+f/5//n/+f/5//n/9//4//j/+P/7//v/+v/6//n/+P/3//f/+f/6//r/+v/8//z//f/9
//v/+//7//z//f/9//3//f/+//7//v/+/wEAAQABAAIAAQABAAEAAgACAAIAAgADAAUA
BgAGAAcABQAFAAUABQAFAAUABQAFAAgACAAIAAgABgAGAAcABwAJAAkACQAKAAoACgAL
AAsACwAMAA0ADQANAA0ADQAOAA0ADgAOAA0AEAARABIAEwAUABQAFQAWABcAGAAZABkA
GwAbABsAGgAYABcAFgAVABcAFwAVABMAEQARABAADwAOAAwACwAHAAgACAAHAAYAAwAA
AAAAAAD///7//f/9//3/+v/6//n/+//7//v/+f/5//n/+f/5//n/+P/4//j/+P/4//j/
+P/6//r/+v/6//r/+v/6//r/+f/5//n/+f/8//z//P/9//3//f/9//3//f/9//7//v/9
//3//f/9/////////////P/8//z//P/+//7//v/+//7//v/+//7//P/8//z//P/9//3/
/f/9//v/+//6//r//P/7//v/+//7//v/+//7//n/+f/5//n/+//6//r/+v/4//j/+P/4
//r/+v/6//r/+f/5//n/+f/3//f/9//3//b/9v/2//b/9v/2//b/9v/2//b/9v/2//b/
9v/2//b/9P/0//T/9P/2//b/9v/2//b/9v/2//b/+P/4//f/9//1//X/9f/1//T/9P/1
//X/9//4//b/9v/2//b/9v/2//b/9v/2//b/9v/2//b/9v/2//b/9v/2//b/9v/2//b/
9v/2//b/9v/2//b/9v/2//b/9v/0//T/9P/0//b/9v/2//b/+P/4//j/+P/2//b/9v/4
//n/+v/7//v/+//7//v//P/+///////////////+//3/+//7//v//f/+/wAAAAAAAAAA
AAABAAEAAAAAAAAAAAD///////////////////7/+//7//v/+f/6//j/9v/2//P/8//z
//P/8//y//L/8v/y//L/8v/y//L/8v/x//H/8f/v/+//7//y//L/8v/y//D/8v/w/+//
7//w//D/8P/w//T/9P/w/+3/7f/p/+b/8P8DABgAKwBHAG4AmgDDAN0A4wDXALUAjgBt
AFAAMAAKAO7/4//f/9b/0//Z/9z/2v/X/9X/0v/P/87/zv/O/87/zf/P/8z/xv/F/8n/
zP/O/87/zP/M/8//0P/N/8//1v/Y/9r/4f/q/+7/7//y//P/9P/0//T/9P/1//f/9//3
//f/+P/4//j/+P/5//r/+//9//v//P/8//z//P/8//z//P/+//////////7//f/8//v/
/f/+//7//v///////v/+//z//P/8//3///8AAAAAAAAAAAAAAQABAAEAAQABAAIAAwAD
AAMAAwACAAIAAgACAAUABQAFAAYABQAFAAUABgAIAAgACAAJAAcACAAIAAkACQAJAAkA
CQAJAAkACQAJAAgACAAIAAgACgAKAAsACwAJAAkACQAKAAgACAAJAAkACwAMAA0ADQAL
AAsACwAMAAwADgAPAA8ADgAPABAAEQAUABQAFQAWABcAGAAZABkAGwAbABsAGgAZABkA
GQAZABsAGwAZABcAEwATABIAEQAQAA4ADQAJAAoACgAJAAgABwAEAAQABAADAAIAAQAB
AAEA/v/+//3//////////f/7//v/+//7//3//P/8//z//P/8//z//P/8//z//P/8//z/
/P/8//z//f/9//3//f/+//7//v///////////////////wAAAAABAAEAAQABAP//////
////AAAAAAAAAAAAAAAAAAAAAP7//v/+//7//v/+//7//v/9//3//f/9//3//f/8//z/
/P/7//v/+//7//v/+//7//v/+//7//v/+f/4//j/+P/6//r/+v/6//r/+v/6//r/+f/5
//n/+f/5//n/+f/5//j/+P/4//j/+P/4//j/+P/4//j/+P/4//j/+P/4//j/+P/4//j/
+P/4//j/+P/4//j/+P/4//j/+P/4//f/9//3//f/9//3//j/+P/5//n/+f/4//b/9v/2
//b/+P/4//j/+P/2//b/9v/2//j/+P/4//j/+P/4//j/+P/4//j/+P/4//j/+P/4//j/
9v/2//b/9v/2//b/9v/2//b/9v/2//b/+P/4//j/+P/6//v//P/9//v/+//7//v//v/+
///////////////+//v/+//7//v///8AAAIAAgACAAAAAAABAAEAAAAAAAAAAAD/////
//////////////7//f/9//3/+f/4//b/9P/0//P/8//z//P/8//y//L/8v/y//L/8v/0
//T/9P/z//P/8//x//H/8f/y//L/8v/y//L/9P/y//H/8f/y//L/8v/0//T/8v/w/+//
6f/n/+z/+P8LABwANQBXAH4ApgDHANcAzwC1AI8AbABTADYAEgDy/+L/3f/Z/9T/1//d
/9z/2v/X/9X/1P/N/8z/zv/Q/87/zf/N/8z/yv/J/8n/zv/Q/8z/yv/M/8//0P/R/9H/
1v/c/97/4//o/+z/7//y//H/8v/0//T/9P/1//f/9//3//f/+P/4//j/+P/6//r/+v/7
//n/+v/6//r//P/8//z//P/6//v/+//7//v/+//7//v//f/+//7//v/9//3//P/8//7/
/v/+////AQACAAIAAgACAAIAAwADAAMAAwADAAQAAwADAAMAAwAEAAQABAAEAAUABQAF
AAYABQAFAAUABgAIAAgACAAJAAcACAAIAAkACQAJAAkACQAJAAkACQAJAAgACAAIAAgA
CAAIAAkACQAJAAkACQAKAAoACgALAAsACQAKAAsACwALAAsACwAMAAwADgAPAA8AEAAR
ABIAEwAUABQAFQAWABkAGgAbABsAGwAbABsAGgAbABsAGwAbABkAGQAXABUAFQAVABQA
EwASABAADwALAAwADAALAAoACwAIAAgACAAFAAQAAwADAAMAAAAAAP//AQABAAEA////
/////////wEAAAAAAAAAAAAAAAAAAAD+//7//v/+////AAABAAIAAwADAAMAAwAEAAQA
BAAFAAUABQAFAAUABQAFAAYABgAJAAkACQAJAAgABwAGAAUABgAGAAYABgAGAAYABgAG
AAYABgAGAAYABgAGAAYABgADAAMAAwADAAMAAwACAAIABAADAAMAAwADAAMAAwADAAMA
AwADAAMAAQAAAAAAAAACAAIAAgACAAAAAAAAAAAA//////////8BAAEAAQABAAAAAAAA
AAAAAAAAAAAAAAAAAAAAAAAAAP7//v/+//7/AAAAAAAAAAD+//7//v/+/wAAAAAAAAAA
AAAAAP/////9//3//f/9//3//v8AAAEA//8AAP7//v/+//7//v/+//7//v/8//z//P/8
//3//v///wAAAAAAAAAAAAD+//7//v/+/wAAAAAAAAAAAAAAAAAAAAD+/wAAAQACAAUA
BQAFAAUABQAGAAYABwAHAAcABwAHAAYABQAFAAUABwAJAAoADAAKAAoACAAIAAkACQAI
AAgACAAIAAcABwAHAAcABwAHAAkACAAHAAcABwAFAAQAAgD+//7//f/9//v/+//7//r/
+v/6//r/+v/8//z//P/8//v/+//7//n/+f/5//r/+v/8//z//P/+//r/+f/5//r/+v/8
//z//P/6//r/9//1//P/8v/2/wcAGgArAD8AYACEAKcAvQC/ALEAkQBuAFUAQgAmAAgA
9P/t/+v/5P/j/+v/7P/o/+f/5//k/+H/3v/c/9z/3P/d/9v/2v/W/9P/0//W/9r/3v/c
/9j/1//W/9f/1//Y/9r/4P/l/+r/7v/x//L/9f/2//f/+P/5//v////////////+//7/
/v/+////AAABAAMAAQACAAIAAgAAAAAAAAAAAAIAAwADAAMAAwADAAMAAwADAAQABAAE
AAUABQAEAAQAAgACAAIAAwABAAIAAgACAAQABAAFAAUABQAFAAUABgAHAAcABwAHAAgA
CAAIAAgACwALAAsADAAMAAsACgAKAAwADAAMAA0ACwAMAAwADQAMAAsACgAJAAsACwAL
AAsACgAKAAoACgAKAAoACwALAA0ADQANAA4ADQAMAAwACwALAAwADQANAA0ADQANAA4A
DgAQABEAEQAQABEAEgATABQAFAAVABYAGQAaABsAGwAbABsAGwAaABsAGwAbABsAGwAb
ABkAFwAXABcAFgAVABQAEgARAA0ADAAMAAsACgAHAAQABAAEAAMAAgABAAEAAwAAAAAA
//8BAAEAAQD///3//f/9//3////+//7//v/8//z//P/8//z//P/8//z//v/+//7//v//
//////////7//v/+///////////////+//3//f/8////////////AAABAAIAAwAAAAAA
AAAAAP///v/9//z//v/+//7//v/+//7//v/+//3//f/9//3//f/9//z//P/8//v/+//7
//r/+f/4//f/+P/5//r/+//7//r/+v/6//r/+v/6//r/+P/4//j/+P/3//f/9//3//n/
+f/5//n/9v/2//b/9v/2//b/9v/2//b/9v/2//b/+P/4//j/+P/3//b/9f/0//T/9P/0
//T/9v/2//b/9v/0//T/8//z//X/9f/1//X/9P/0//X/9f/z//L/9P/0//T/9P/0//T/
9P/0//L/8v/y//L/8P/w//D/8v/1//b/9//3//f/9//3//j/9v/3//f/9//5//n/+P/3
//f/9//3//n/+v/8//z//P/6//r/+//7//z//P/8//z/+f/5//n/+f/3//f/9//2//b/
9//4//f/9P/y//D/8P/v/+//7//v/+7/7P/r/+r/7P/s/+z/7P/s/+z/6//r/+3/6//r
/+v/7P/s/+z/7P/q/+z/6v/p/+v/7P/s/+z/7v/s/+j/5v/j/9//2//a/+L/8f8EABsA
NQBaAIYArwDPAN8A1wC7AJgAewBiAEQAHgD8/+3/5//g/93/4f/i/9z/2f/V/9L/z//O
/8r/yv/K/8v/yf/G/8b/xf/F/8b/yP/M/87/zP/H/8j/x//H/8j/zP/O/9P/2P/c/9//
4v/l/+j/6f/q/+v/7f/v/+//7//v//D/8P/w//D/8v/y//L/8//x//L/8v/y//T/9P/0
//T/9P/1//X/9f/3//f/9//3//f/+P/4//j/9//3//b/9v/4//j/+P/5//f/+P/4//j/
+P/4//n/+f/7//v/+//8//v/+//7//v//v/+//7//v////////8AAAEAAQABAAIABAAE
AAQABQAEAAQAAwADAAQABQAGAAcABwAHAAcABwAGAAYABgAGAAgACAAJAAkABwAHAAcA
CAAKAAoACwALAAsADAANAA0ADQANAA0ADgAOABAAEQARABAAEQASABMAFgAWABcAGAAZ
ABoAGwAbAB0AHQAdABwAGwAbABsAGwAZABkAFwAVABMAEwASABEAEAAOAA0ACQAIAAgA
BwAGAAcABAAEAAQAAQAAAP////8BAP7//v/9//3//f/9//v/+//7//v/+//9//z//P/8
//r/+v/6//r//P/8//z//P/8//z//P/8////////////AAAAAAAAAQABAAEAAQABAAEA
AQACAAIAAwADAAMAAwADAAMAAwADAAQABAAEAAQAAgACAAIAAgAEAAQABAAEAAIAAgAC
AAIAAQABAAEAAQADAAMAAgACAAIAAQABAAEAAQABAAEAAQD//////////wEAAAAAAAAA
AAAAAAAAAAD+//7//v/+///////////////////////+//7//v/+//7//v/+//7//P/8
//z//P/+//7//v/+//z//P/8//z/+v/6//r/+v/8//z//P/8//z//P/7//v//f/9//3/
/f/8//z//f/9//v/+v/6//r/+v/6//r/+v/6//r/+v/6//r/+v/8//z//P/8//r/+v/6
//r/+v/8//3//v8BAAEAAQABAP//AAAAAAEAAwADAAMAAwACAAEAAQABAP//AQACAAQA
BgAGAAQABAADAAMAAgACAAQABAADAAMAAwADAAMAAwADAAIAAQABAAEA///+//z/+P/4
//f/9//3//f/9//2//j/+P/4//j/+P/4//j/+P/3//f/9//1//f/9//4//j/+P/4//j/
+v/2//X/9f/2//T/9P/0//T/8v/w/+3/6//r//b/CAAdADYAUQB5AKYAzgDrAPUA6QDJ
AKcAjABxAE4AKAAIAPj/7//l/+D/4//j/+D/3v/Z/9f/0v/N/8z/0P/Q/9D/0f/P/8z/
yv/N/83/0P/Q/87/zv/Q/9H/0v/R/9P/2P/e/+L/6f/q/+r/7f/y//P/9v/2//b/9v/3
//v/+//7//v/+v/6//r/+v/8//z//P/9//3//v/+//7//P/8//z//P/+//////////3/
/f/9//3//f/+//7//v///////v/+//7//v/+////AQACAAIAAgACAAIAAwADAAMAAwAD
AAQAAwADAAMAAwAEAAQABAAEAAcABwAHAAgABwAHAAcACAAIAAgACAAJAAkACgAKAAsA
CwALAAsACwALAAsACwALAAwADAAMAAwADgAOAA8ADwARABEAEQASABAAEAARABEAEQAS
ABMAEwARABEAEQASABQAFgAXABcAGAAZABoAGwAcABwAHQAeAB8AIAAhACEAHwAfAB8A
HgAdAB0AHQAdABsAGwAZABcAFQAVABQAEwASABAADwALAAoACgAJAAgACQAGAAYABgAD
AAIAAQABAAEA/v/+//3//f/9//3/+//7//v/+//7//v/+v/6//r//P/8//z//P/6//r/
+v/6//r/+v/6//r/+//7//v/+//8//z//P/9//3//f/9//3//f/9//7//v//////////
////////////AAAAAAAAAAACAAIAAgACAAAAAAAAAAAAAgACAAIAAgD/////////////
///+//7/AAD////////9//3//f/9/////////////f/8//z//P/+//7//v/+//z//P/8
//z/+//7//v/+//7//v/+//7//z//P/8//z//P/8//z//P/6//r/+v/6//r/+v/6//r/
/P/8//z//P/6//r/+v/6//r/+v/6//r//P/8//v/+//5//n/+f/5//r/+v/7//v/+//6
//r/+v/6//r/+v/6//r/+v/4//j/+P/4//r/+v/6//r/+P/4//j/+P/4//j/+P/4//n/
+v/7//z//P/+////AAABAAEAAQABAAEAAgACAAMAAgABAAAA//8AAP///////wEAAwAE
AAYABgAGAAQABAADAAMAAgACAAAAAAD/////AAABAAIAAwACAAAA/v/9//3/+//6//j/
+P/4//f/9//3//f/9//2//b/9v/2//b/9v/2//b/9v/3//f/9//1//X/9f/2//b/9v/2
//b/+P/2//X/9f/2//b/9v/2//T/9P/y/+//7//v//r/DAAjADgAVQB7AKgA0gDrAPEA
4wDFAKEAhABnAEYAIgAEAPb/8f/l/+D/4//j/+D/3v/b/9n/1v/V/9T/0v/S/9L/z//N
/8z/zv/R/9P/1P/U/9L/0P/S/9H/1P/X/9n/3v/k/+j/6//u//D/8//2//n/+v/6//r/
+v/7//v/+//7//v//v/+//7//v/+//7//v//////AAAAAAAAAgACAAIAAgAAAAEAAQAB
AAMAAwADAAMAAQACAAIAAgADAAMAAgACAAQABAAEAAUAAwAEAAQABAAGAAYABwAHAAUA
BQAFAAYABwAHAAcABwAIAAgACAAIAAcABwAHAAgACQAJAAkACgAKAAoACgALAAwADgAP
ABEADwAPAA8ADwAPAA8ADwAPABIAEgASABIAEgASABMAEwATABMAEwAUABQAFAAVABUA
FwAYABkAGQAZABkAGQAaABgAGgAbABsAHAAdAB4AHwAiACIAIwAkACMAJAAlACUAJQAl
ACUAJAAhACEAIQAhAB8AHwAdABsAGQAZABgAFwAWABQAEwAPABAAEAAPAA4ACwAIAAgA
CAAHAAYABQAFAAUAAgACAAEAAQABAAEA//////////////3//P/8//z//P/8//z//P/+
//7//v/+//z//P/8//z////////////+//7//v///wEAAQABAAEAAQABAAIAAgABAAEA
AQABAAMAAwADAAMAAAAAAAAAAAAAAAAAAAAAAAIAAgACAAIAAAAAAAAAAAABAAEAAQAB
AAEAAQAAAAAAAAD///////////////////3//f/9//3////+//7//v/8//z//P/8//7/
/v/+//7//f/9//3//f/7//v/+//7//z//P/8//z//P/8//z//P/6//r/+v/6//z//P/8
//z/+v/6//r/+v/6//r/+v/6//r/+v/6//r/+v/6//n/+f/7//v/+//7//j/+P/5//n/
+//6//r/+v/6//r/+v/6//r/+v/6//r/+v/6//r/+v/6//r/+v/6//r/+v/6//r/+v/6
//r/+v/6//r/+v/6//r/+v/6//r/+v/8//3//v//////////////AAD+////////////
///+//3/////////AQACAAQABAAEAAQABAAFAAUAAwACAAEAAAABAAEAAQABAP//////
//7/+//7//v/+f/5//j/9//4//X/9f/1//X/9//2//b/9v/0//T/9P/0//T/9P/z//P/
9P/z//T/9f/1//T/8//y//T/9v/0//P/8//0//T/9P/y//T/8v/w/+//7f/t//T/BAAZ
AC4ARwBpAJIAwgDlAPMA6wDRAKsAigBxAFIALAAKAPT/7f/l/9z/3f/h/9z/2v/b/9n/
1P/P/8z/zv/Q/87/zf/N/8r/yv/L/83/0P/O/8z/yv/O/83/zP/P/9X/2v/g/+T/5f/q
/+7/7//y//f/+P/2//b/9v/3//f/9//3//f/+v/6//r/+v/4//j/+P/5//v//P/8//z/
/P/8//z//P/6//v/+//7//v/+//7//v/+//8//z//P/9//3//P/8//z//P/8//3///8A
AAAAAAD+//7//////////////wAAAQABAAEAAQACAAIAAgACAAMAAwADAAQABwAHAAcA
CAAGAAYABgAHAAkACgAKAAsACwALAAsACwALAAsACwALAA0ADgAPABAADgAOAA8ADwAR
ABEAEQASABIAEgATABMAEwAUABUAFQAVABUAFQAWABYAGAAZABkAGgAbABwAHQAcABwA
HQAeAB8AIAAhACEAIwAjACMAIgAfAB8AHwAfAB8AHwAdABsAFwAXABYAFQAUABIAEQAN
AA4ADgANAAwACQAGAAYABgAFAAQAAwADAAEA/v/+//3//////////f/9//3//f/9//v/
+v/6//r//P/8//z//P/6//r/+v/6//r/+v/6//r/+//7//v/+//6//r/+v/7//v/+//7
//v/+//7//z//P/9//3//f/9/////////////v/+//7//v8AAAAAAAAAAAAAAAAAAAAA
AAAAAAAAAAD///////////3//f/8//z//f/9//7////9//3//f/9//3//f/9//3//f/8
//z//P/7//r/+f/4//r/+v/6//r/+f/5//n/+f/3//f/9//3//f/+P/5//r//P/8//z/
/P/+//7//v/+//7//v/+//7//P/8//z//P/8//z//P/8//r/+v/6//r/+v/6//n/+f/3
//f/9//3//j/+P/5//n/+//8//7//v/+//7//f/8//v/+v/6//r/+v/6//j/+P/4//j/
+v/6//r/+v/6//r/+v/6//r/+v/6//r/+P/4//j/+P/2//b/9v/2//f/+P/5//z/+//8
//3//f/9//3//f/+////AQACAAMAAgABAP///f/9//3//f///wAAAgACAAIA///+//7/
/f/+//7//v/+//3//f/9//3//f/9//3//P/5//n/+f/3//j/9v/0//T/8f/x//H/8f/x
//D/8P/w//D/8P/w//D/8v/y//H/8f/v/+3/7f/t/+z/7P/s/+z/7P/u/+z/6//t/+7/
7v/u/+7/7P/o/+b/4//h/+P/8P8EABcALgBNAHcApADIAN8A4QDPALMAlQB6AFsANgAO
APT/7P/l/9v/2v/d/9n/1v/S/83/y//I/8P/xP/G/8T/xP/B/7//uv+6/7v/vf/A/8D/
wP/A/8L/w//E/8X/x//M/9D/1P/Z/97/4P/h/+T/5f/k/+b/5v/m/+f/6//r/+v/6//q
/+r/6v/q/+z/7P/s/+3/6//s/+z/7P/s/+z/7P/s/+r/6//r/+v/6//r/+v/6//r/+z/
7P/s/+3/7f/s/+z/7v/u/+7/7//x//L/8v/y//L/8v/z//P/8f/x//H/8v/z//P/8//z
//T/9P/0//T/9//3//f/+P/3//f/9//4//r/+v/6//v/+//8//z//f/9//3//f/9////
////////AgACAAIAAgAEAAQABQAFAAQAAwACAAIAAwAEAAYABwAHAAgACQAJAAkACQAJ
AAoADAAOAA8ADwAOAA8AEAARABQAFAAVABYAFwAYABkAGQAZABkAGQAYABYAFQAUABMA
EgARAA4ACwALAAsACgAJAAgABgAFAAEA/v/+//3//P/8//r/+//8//j/9v/0//P/9P/y
//P/8//x//H/8f/v/+//7//v/+//8f/w//D/8P/u/+7/7v/u//D/8P/w//D/8v/y//L/
8v/z//P/8//z//T/9P/0//X/8//z//P/8//0//X/9//4//f/9//3//f/9//3//f/9//3
//j/+f/6//j/+P/4//j/+v/6//r/+v/6//r/+v/6//f/9//3//f/+P/5//n/+v/5//f/
9v/1//f/9//3//f/9//3//f/9//3//b/9v/2//b/9v/2//b/9P/0//T/9P/1//X/9f/1
//P/8//z//P/8v/y//L/8v/0//T/9P/0//T/9P/0//T/8v/y//L/8v/y//L/8v/y//T/
9P/0//T/9P/0//T/9P/y//L/8f/x//P/8//z//P/8v/y//P/8//x//L/9P/0//T/9P/y
//L/8v/y//L/8v/y//L/8v/y//L/8v/y//L/8v/y//T/9P/0//T/9P/0//T/9P/2//b/
9v/2//b/9//4//n/+f/5//n/+f/6//r/+//7//v/+//7//r/+f/5//n/+f/7//z//v/+
//7//P/8//3//f/8//z//P/6//n/+f/5//v/+//7//v/+v/5//n/+f/1//T/8v/w//L/
8f/x//H/8f/x//D/8P/w//D/8P/w//D/8P/w/+//7//v/+3/7f/v//D/8P/w/+7/7v/w
/+7/7f/t/+7/7v/u/+z/7v/s/+r/5//l/+X/6v/4/w8AJgA/AGMAkADAAOUA+QD3AOMA
vwCeAIEAYAA4ABAA9P/r/+P/3P/d/9//2v/U/9H/z//O/8n/yP/K/8z/yv/J/8f/xP/E
/8X/xf/K/8z/yv/G/8b/yf/K/8v/z//U/9j/3v/j/+b/6v/r/+r/7f/w//L/8v/y//P/
9f/1//X/9f/2//b/9v/2//b/9v/2//f/9f/2//b/9v/2//b/9v/2//j/+f/5//n/9//3
//f/9//5//r/+v/6//n/+f/4//j/+v/6//r/+//5//r/+v/6//r/+v/7//v//f/9//3/
/v/9//3//f/9/wAAAAAAAAAAAQABAAEAAgADAAMAAwAEAAQABAAEAAUABQAGAAYABwAH
AAcABwAHAAkACQAJAAkACgAKAAoACgAMAAwADQANAAsACwALAAwADgAOAA8ADwAPABAA
EQARABEAEQARABIAEgAUABUAFQAWABcAGAAZABoAGgAbABwAHQAeAB8AHwAdAB0AHQAc
ABsAGwAbABsAGgAZABYAEwATABMAEgARAA4ADAALAAcABgAGAAUABAADAAAAAAAAAP//
/v/9//3//f/6//r/+f/3//f/9//1//X/9f/1//X/9f/0//T/9P/0//T/9P/0//T/9P/0
//T/9v/2//b/9v/1//X/9f/1//b/9v/2//f/9//3//f/9//3//f/+P/4//v/+//7//v/
+f/5/w==
         </WaveFormData>
      </LeadData>
   </Waveform>
</RestingECG>
