# Supplementary material for: Detection of Left Atrial Enlargement Using a Convolutional Neural Network-Enabled Electrocardiogram
Source: Front Cardiovasc Med. 2020 Dec 17;7:609976. doi: 10.3389/fcvm.2020.609976 (PMC7773668; doi:10.3389/fcvm.2020.609976)
Supplement: Supplementary file 4 [file Data_Sheet_4.ZIP › normal3/1802031682_1095_0000000X.XML]

<?xml version="1.0" encoding="Windows-1252"?>
<!DOCTYPE RestingECG SYSTEM "restecg.dtd">
<RestingECG>
   <PatientDemographics>
      <PatientID>1802031682</PatientID>
      <PatientAge>70</PatientAge>
      <AgeUnits>Years</AgeUnits>
      <Gender>Male</Gender>
      <PatientLastName>3luzhirong</PatientLastName>
   </PatientDemographics>
   <TestDemographics>
      <DataType>Resting</DataType>
      <Site>1</Site>
      <AcquisitionDevice>MAC55</AcquisitionDevice>
      <Status>Unconfirmed</Status>
      <Priority>Normal</Priority>
      <AcquisitionTime>08:45:23</AcquisitionTime>
      <AcquisitionDate>07-30-2016</AcquisitionDate>
      <CartNumber>1</CartNumber>
      <AcquisitionSoftwareVersion>009C</AcquisitionSoftwareVersion>
      <XMLSourceVersion>MAC5000 v1.0</XMLSourceVersion>
   </TestDemographics>
   <RestingECGMeasurements>
      <VentricularRate>62</VentricularRate>
      <AtrialRate>62</AtrialRate>
      <PRInterval>168</PRInterval>
      <QRSDuration>92</QRSDuration>
      <QTInterval>414</QTInterval>
      <QTCorrected>420</QTCorrected>
      <PAxis>41</PAxis>
      <RAxis>-29</RAxis>
      <TAxis>14</TAxis>
      <QRSCount>11</QRSCount>
      <QOnset>211</QOnset>
      <QOffset>257</QOffset>
      <POnset>127</POnset>
      <POffset>186</POffset>
      <TOffset>418</TOffset>
      <ECGSampleBase>500</ECGSampleBase>
      <ECGSampleExponent>0</ECGSampleExponent>
   </RestingECGMeasurements>
   <Diagnosis>
      <Modality>Resting</Modality>
         <StatementCount>2</StatementCount>
         <LabelText>12SL ��ϳ���</LabelText>
      <DiagnosisStatement>
         <StmtFlag>ENDSLINE</StmtFlag>
         <StmtText>�������</StmtText>
      </DiagnosisStatement>
      <DiagnosisStatement>
         <StmtFlag>ENDSLINE</StmtFlag>
         <StmtText>���� ECG</StmtText>
      </DiagnosisStatement>
   </Diagnosis>
   <Waveform>
      <WaveformType>Rhythm</WaveformType>
      <WaveformStartTime>0</WaveformStartTime>
      <NumberofLeads>8</NumberofLeads>
      <SampleType>CONTINUOUS_SAMPLES</SampleType>
      <SampleBase>500</SampleBase>
      <SampleExponent>0</SampleExponent>
      <HighPassFilter>16</HighPassFilter>
      <LowPassFilter>150</LowPassFilter>
      <ACFilter>NONE</ACFilter>
      <LeadData>
         <LeadByteCountTotal>10000</LeadByteCountTotal>
         <LeadTimeOffset>0</LeadTimeOffset>
         <LeadSampleCountTotal>5000</LeadSampleCountTotal>
         <LeadAmplitudeUnitsPerBit>4.88</LeadAmplitudeUnitsPerBit>
         <LeadAmplitudeUnits>��V</LeadAmplitudeUnits>
         <LeadHighLimit>2147483647</LeadHighLimit>
         <LeadLowLimit>268435456</LeadLowLimit>
         <LeadID>I</LeadID>
         <LeadOffsetFirstSample>0</LeadOffsetFirstSample>
         <FirstSampleBaseline>0</FirstSampleBaseline>
         <LeadSampleSize>2</LeadSampleSize>
         <LeadOff>FALSE</LeadOff>
         <BaselineSway>FALSE</BaselineSway>
         <ExcessiveACNoise>FALSE</ExcessiveACNoise>
         <MuscleNoise>FALSE</MuscleNoise>
         <LeadDataCRC32>2588205258</LeadDataCRC32>
         <WaveFormData>
6//t/+3/7f/s/+z/7P/q/+j/6f/p/+n/6f/q/+z/7f/t/+3/7f/t/+//7//v/+//7//v
//H/7v/t/+//7f/p/+j/6v/w//j/AQAKABYAJwA8AE8AYAB4AI4AmwCeAJAAdgBQACIA
+//l/9//3f/e/97/2v/Y/9j/2f/Z/9z/3//k/+r/7v/t/+3/8v/z//L/8v/0//T/8//z
//T/9P/0//b/9//5//n/+P/4//b/9//4//j/+f/5//v/+//4//j/+P/3//j/+v/8//7/
/P/7//v//v/+//3//f/9////AAABAAEAAAAAAAAAAAABAAIABQAFAAQABAAEAAYACAAG
AAYABwAIAAgACQAJAAkACgALAAwADQANAA4ADgAOABEAEQARABIAEgASABMAFAAUABQA
FQAXABoAGgAZABsAHAAcABwAHQAeAB4AHgAgACIAIwAjACEAIQAhACEAIQAiACMAIwAi
ACIAIgAiAB8AHAAbABgAGQAZABgAFwAWABQAEwARAA8ADwAMAAoABwAHAAQABAAEAAEA
/f/8//z/+v/5//b/9f/1//T/9P/y//D/8f/y//D/8P/w/+7/7//v/+3/7f/s/+z/6//q
/+z/7P/s/+z/6//r/+r/6f/s/+z/6f/p/+n/6f/q/+v/7f/q/+n/6f/p/+r/7P/s/+v/
6//q/+r/7P/r/+v/6//q/+z/7//t/+//7//v/+//8f/x//H/8f/y//L/8f/v/+//7//v
/+//8P/w//D/8P/x//L/8v/w/+7/7v/t/+3/6//r/+z/7P/r/+v/6//r/+r/6v/t/+3/
6//o/+j/6P/p/+n/6v/r/+n/6v/q/+n/6f/p/+j/6P/o/+j/5//n/+f/5//n/+j/6P/n
/+X/4//k/+b/5//n/+j/6P/q/+z/6P/n/+f/5//o/+n/6v/p/+z/7f/t/+r/6v/q/+r/
6v/q/+r/6//r/+v/6v/q/+j/6P/q/+r/6v/q/+n/6f/p/+n/6f/p/+j/5v/m/+b/5P/k
/+X/5//n/+f/5//n/+f/6P/o/+n/6//p/+j/5//n/+f/5//n/+f/6f/q/+r/6v/r/+v/
6//q/+n/5//m/+X/5//k/+T/5v/m/+b/5v/m/+b/5v/m/+T/5P/k/+T/5v/m/+b/5v/m
/+b/5v/m/+j/6P/o/+j/6P/q/+v/6//t/+3/7//w/+7/7v/v/+//8P/w//D/8f/w//D/
8P/x//X/9f/1//b/9v/z//P/8v/x/+//7//u/+z/6v/n/+b/5f/l/+P/4f/i/+H/4f/h
/+H/3//h/+H/4f/g/+D/4P/e/97/3//f/9//3v/e/9//3f/d/93/3f/d/93/3f/d/93/
3f/d/93/2v/b/93/3//d/9r/3P/e/+D/5//y//7/DwAkADkATgBoAIAAjwCWAI4AegBU
ACIA8//b/9H/y//G/8b/yv/K/8j/xf/F/8r/z//W/9j/2v/d/93/3v/h/+T/5P/k/+b/
5f/l/+b/5v/m/+j/6f/o/+f/5f/k/+b/5//o/+j/5//n/+n/6f/q/+r/6v/p/+n/6v/r
/+z/7P/r/+v/7v/u/+3/7f/t/+//8P/x//H/8v/y//L/8v/0//b/+v/7//r/+v/6//z/
/v/8//z//f/+//7/////////AAABAAIABQAFAAYABgAFAAcABgAFAAQABAAEAAUACAAI
AAgACQAKAAwACwAJAAsADAAMAAwADQAOAA4ADgAOABAAEQARABEAEQARABEAEQASABMA
EwASABIAEgASABQAEgASABAADQANAAwACwAMAAoACQAHAAcABwAEAAIAAQABAP7//v/8
//n/9f/0//b/9P/z//D/7f/t/+z/7P/r/+j/6P/o/+j/6P/o/+b/5f/l/+P/4//k/+T/
4//i/+T/5P/k/+T/4v/j/+P/4//m/+b/4//j/+P/4//k/+X/5//k/+P/4//h/+L/5P/k
/+P/4//i/+L/5P/j/+P/4//i/+T/5//l/+X/5f/l/+X/5f/l/+X/5f/k/+T/4//h/+H/
4f/h/+H/4v/i/+L/4v/h/+L/4v/g/+L/4v/h/+H/3//f/+D/4P/f/9//3//f/97/3v/h
/+H/4f/e/97/3v/b/9v/3P/d/9v/3P/c/9v/2//b/9r/2v/a/9r/2f/Z/9v/2//b/9z/
2//b/9r/2f/Z/9r/2v/Z/9j/2P/a/9z/2v/Z/9n/2f/b/9v/2//Z/9r/2//b/9j/2P/Y
/9j/2P/Y/9j/2f/Z/9f/1v/W/9T/2P/a/9r/2v/a/9n/2f/Z/9f/1//X/9b/2P/Y/9j/
1v/Y/9n/2//b/9n/2f/Z/9n/2f/Y/9j/2f/b/9r/2f/Z/9n/2f/Z/9n/1//Y/9j/2P/X
/9f/1//W/9f/1//Y/9n/2f/Y/9j/2P/Y/9j/2P/a/9r/2v/a/9z/3P/c/9z/3v/e/97/
4P/i/+P/4//j/+H/4//k/+T/5P/l/+X/5v/k/+T/5f/m/+b/5v/n/+n/6v/r/+3/7v/p
/+n/6P/n/+X/5f/k/+T/4v/f/97/3f/d/9v/2f/Y/9f/1//X/9f/1f/X/9f/1//Y/9j/
2P/W/9b/1//X/9f/1P/U/9X/1f/V/9X/1f/V/9X/1f/V/9X/1f/V/9X/1P/T/9X/1f/T
/9L/0v/U/9r/3//k//D///8QACUAPgBUAHAAiQCSAI4AgABoADoAAwDf/83/xf/C/8D/
vv/A/8L/v/+9/8L/yf/O/9L/1v/X/9f/2P/b/+D/4P/i/+T/4//j/+T/5v/m/+j/6f/r
/+v/6v/q/+v/7f/v//D/8f/x//P/8//1//b/9//3//n/+v/7//z//f/9//7/AgADAAMA
BAAFAAYACAAKAAsADQAOAA8AEAAPABAAEwATABMAFAAVABgAGgAYABgAGQAbABwAHgAf
AB8AIAAhACIAIQAhACIAIgAiACUAJQAlACgAKAAoACkAKwAsAC0ALwAvADIAMgAxADQA
NgA3ADgAOQA6ADoAOgA4ADoAOwA7AD0APQA9AD0APwBAAEEAQQBAAEAAQABAAEIAQABA
AD4APwA/AD4APQA8ADoAOQA3ADcANwA0ADIALwAvACwALAAuACsAJwAmACYAJAAjACAA
IQAhACAAIAAdABoAGgAaABkAGAAXABQAFAAVABQAFQAWABYAFQAUABIAEgASABIAFAAV
ABUAFQAWABYAEwATABQAEwATABMAFAASABIAEwAVABYAGAAYABcAFwAWABYAFAATABMA
EwATABQAFgATABMAEwATABMAEwATABMAEwAVABYAFgAVABUAFQAVABUAFQAUABMAEgAR
ABIAEgAQABIAEgARABEAEwATABQAFAARABEAEQARABAAEAATABMAEwAQABAAEAAQABEA
EwAVABMAFAAUABMAEgARAA8ADgAQABAADwAPAA8ADwAPABAADwAPAA4ADQANAA4ADgAN
AAwADAAOABAADgANAA0ADQAPAA8ADwANAA4ADwAPAAwADAAMAAwADAAKAAoACwALAA0A
DAAMAAoACwAMAAsACgAKAAkACQAJAAkACQAJAAgACgAKAAoACAAIAAkACwALAA0ADQAN
AA0ADQAMAAwADQANAAwACwALAA0ADQANAA0ADAAMAAsACgANAA0ADQAMAAoACQAJAAkA
DwAQAA4ADAAMAAwADAAOAA4ADgAOAA0ADAALAAoACwAMAA0ADgAOAA4ADgAOAAwADAAM
AAwACgAKAAoACgAJAAgABwAGAAgACAAIAAgACAAKAAsACwANAA0ADwAQABIAEgATABMA
FgAWABYAFwAXABYAFQAVABcAFwAXABgAFgATABMAEgARAA8ADwAOAA4ADAAJAAgACQAJ
AAcABQAEAAMAAwADAAUAAwAFAAUABQAEAAQABAACAAIAAwADAAMAAgACAAMAAQABAAEA
AQABAAEAAQABAAEAAQABAAEABAAFAAEA/f/9//7//v/8//7/AwAKABIAHQAqAD0AVABs
AIQAnwCwALQArgCaAHIAPQAPAPX/5//g/+D/4P/e/+L/4//f/+D/5//q/+z/8v/z/+//
9P/5//r/+v/6//v/+//8//7//v/+/wAAAQABAAEAAAAAAAAAAQACAAIAAwADAAUABQAF
AAYABwAHAAYABgAGAAYABgAFAAUACAAIAAcABwAHAAkACgALAAsADAAMAAwADAANAA4A
EQARABAAEAAQABIAFgAUABQAFQAWABYAFwAXABcAGAAZABoAGwAbABwAHAAcAB8AHwAf
ACIAIgAiACMAJAAkACQAJQAnACoAKgApACsALAAsACwALQAuAC4ALgAwADIAMwAzADUA
NQA1ADUANQA2ADcANwA1ADQAMwAyADMAMgAzADIAMwAzADIAMQAuACwAKwApACoAKwAp
ACgAIwAjACAAIAAdABkAFAASABQAEgARAA4ADAALAAkACAAFAAIAAgACAAIAAgACAAAA
/f/9//v/+//8//z/+//6//r/+v/6//r/+v/7//v/+//8//z/+f/5//v/+//8//3////8
//v/+//7//z//v/+///////+//7/AAD////////+/wAAAwABAAAA///+//3/////////
//8AAAAA///9//7///8AAAEAAAAAAAAAAAD//wAAAAD+//7//v/9//3//P/7//v/+v/3
//f/9//3//j/+P/7//v/+//4//j/+P/1//X/9v/3//X/9v/2//X/9//3//b/9v/0//T/
8//z//P/8//z//T/8//z//L/8f/z//T/9P/z//D/8P/y//T/8v/x//H/8f/z//P/8//x
//L/8//z//D/8f/y//P/9P/0//T/9f/1//X/9P/0//L/9P/2//b/9v/2//X/9f/1//f/
9//3//b/+P/4//j/9v/1//X/9v/1//P/8//z//P/8//y//L/8//z//L/8f/x//H/8f/x
//H/7//w//D/8P/x//H/8f/w//H/8f/y//P/8//0//T/9P/0//T/9P/0//T/9P/0//b/
9v/2//b/+P/4//j/+P/6//r/+v/8//7/////////AQADAAQABAAEAAUABQAGAAUABAAE
AAQABgAGAAcACQAJAAkACgAKAAkACQAIAAcAAwADAAIAAgD9//n/9//1//X/8//x//D/
7//v/+//7//t/+//7//v/+7/7v/u/+z/7P/t/+3/7f/u/+7/7//v/+7/7f/s/+v/7f/t
/+3/7f/v/+//7f/q/+f/5//r/+v/6v/o/+z/9P/5/wIAEAAhADIARwBiAH4AkgChAKoA
oACGAFoAJAD3/9//0//P/9D/1P/W/9b/1v/R/8//1P/b/+L/5v/k/+f/7f/u/+//8P/0
//j/9v/1//X/9v/2//b/+P/5//n/+f/4//j/+v/7//z//P/7//v//f/9//7//v/+//3/
+//8//3//v/+//3//f8AAAAA//////////8AAAEAAQAEAAQABAAEAAQABAAGAAUABQAG
AAcACgAKAAgACAAJAAwADAANAA0ADwAQABEAEgARABEAEgASABQAFwAXABcAGgAaABoA
GwAaABoAGgAbAB0AIAAgAB8AIQAiACIAIgAlACYAJgAmACQAJgAnACcAJwAnACcAJwAp
ACoAKwArACwALAAsACwALgAsACwAKgArACsAKgApACYAJAAjACEAIQAhAB4AHAAbABsA
GAAYABcAEwAOAAwACgAIAAcABAADAAMAAgACAAEA/v/+//7/+//6//n/9v/3//f/9f/1
//T/9P/z//L/9P/0//T/9P/0//X/9f/1//T/9P/x//H/8//z//T/9f/1//L/8f/x//H/
8v/0//T/8//z//L/8v/y//H/8f/x//L/9P/3//X/9f/1//X/9f/1//X/9f/1//b/9v/1
//P/8//z//P/8//2//b/9v/2//X/9v/2//T/9v/2//X/9f/3//f/+P/4//X/9f/1//X/
9P/0//f/9//3//T/9P/0//P/8//0//X/9P/0//P/8f/y//P/8//0//T/9P/z//P/8//z
//P/9P/z//P/8v/x/+//8P/w/+//7v/u//D/8v/y//H/8f/x//P/8//z//H/8//z//L/
7v/w//D/8P/w/+7/7v/v/+//8f/w//D/7v/v//D/7//u//D/7//v/+//7f/t/+3/7P/s
/+z/7P/q/+v/7f/w//H/8P/v/+7/7f/t/+z/7P/t/+//7v/t/+3/6//r/+v/6//r/+z/
7P/s/+3/7f/t/+z/7P/r/+v/6//r/+j/6P/p/+r/6//s/+z/7P/s/+z/7v/u/+7/7v/v
//D/8f/y//H/8P/v/+7/7P/s/+z/7P/s/+z/7P/s/+3/7v/v//D/7v/u//D/8v/x//H/
8f/x//X/9v/2//b/9//3//j/+P/4//n/+v/6//r/+//9//3//f/+//7/+//7//r/+f/3
//f/9v/2//T/8f/w/+//7//t/+v/6v/p/+n/6f/p/+f/6//r/+v/6v/o/+j/5v/m/+f/
5//n/+b/5P/l/+X/5f/n/+f/5//n/+X/5f/l/+X/5f/n/+b/4//h/+P/5f/k/+T/6P/u
//X//v8IABkALgBBAFYAbgCGAJUAlgCIAG4ASAAWAO3/2f/L/8n/zv/O/87/zv/O/83/
z//S/9f/2v/e/+T/5f/l/+b/5//o/+r/7P/s/+v/6//s/+z/7P/u/+//7//v/+7/7v/s
/+3/7v/u/+//7//x//H/8f/y//P/8//x//L/8//0//T/8//z//b/9v/1//X/9f/1//b/
9//3//b/9v/2//b/9//4//v/+//4//j/+P/6//z/+v/6//v//P/8//3//f///wAAAQAC
AAEAAQACAAIAAgAFAAUABQAGAAYABgAHAAgACAAIAAkACQAMAAwACwAMAA4ADwAQABIA
EgARABAAEAASABMAEwATABMAEwATABMAFAAVABUAEgASABIAEgASABAAEAAOAA8ADwAO
AA0ADQAMAAwACwAIAAcAAwAAAP7////9//7//P/5//X/9P/y//D/7//s/+3/7f/s/+z/
6f/m/+b/5v/m/+b/5v/k/+P/4//h/+H/5P/k/+P/4v/g/+D/4P/g/97/3//f/9//4v/i
/9//3//f/9//4P/h/+H/3v/d/93/3f/e/+D/4P/f/9//3v/e/+D/3//f/9//3f/e/+D/
3f/f/9//3//f/+H/4f/h/+H/4P/g/9//3f/f/9//3//f/97/3v/e/97/3f/e/97/3P/e
/97/3f/d/9v/2//c/9z/2//b/9v/2//a/9r/3f/d/93/2v/a/9r/2f/Z/9r/2//Z/9r/
2v/Z/9n/2f/Y/9j/2P/Y/9f/1//V/9X/1f/W/9n/2f/Y/9f/1v/W/9X/0//U/9T/1v/Y
/9T/0//T/9P/1f/V/9X/0//U/9X/1f/S/9T/1P/U/9T/0v/S/9P/0//R/9D/0P/O/9D/
0v/S/9L/0v/R/9H/0f/R/9H/0f/Q/9D/0P/Q/87/zv/P/9H/0f/P/8//z//P/8//zv/O
/8//z//O/83/zf/P/8//z//P/83/zv/O/87/z//P/8//zv/O/83/zf/N/83/zP/M/87/
zv/O/87/zP/M/8z/zP/M/8z/zP/M/83/zv/P/9D/0P/Q/9D/0P/S/9T/1f/V/9X/1f/X
/9j/1v/W/9f/1//Y/9j/2P/Z/9z/3P/c/93/3v/d/9z/3P/c/9n/2f/Y/9n/1//X/9b/
2P/W/9P/0v/Q/8//zP/J/8r/yf/J/8n/y//J/8v/y//J/8j/yP/I/8f/yP/K/8v/yf/I
/8j/yf/L/8v/y//L/8v/y//L/8v/zP/N/87/z//M/8v/y//L/8v/zP/O/9T/3P/n//D/
/P8PACQAOwBSAGoAhACXAJwAjABwAEYAEgDp/9P/y//J/87/0P/Q/9D/0v/R/9P/1P/Z
/+D/6P/u/+//6//w//P/9P/0//T/9//3//j/+v/4//j/+v/7//3//f/8//z//v///wAA
AAD/////AQABAAIAAgACAAEAAwAEAAUABgAIAAcABwAKAAoACQAJAAkACwAMAA0ADQAQ
ABAAEAAQAA8AEAATABMAFAAUABQAFgAYABYAFgAXABgAGAAZABkAGwAcAB0AHgAhACEA
IgAiACIAJQAlACUAKAAoACgAKQAqACoAKgArACsALgAuAC0ALgAwADEAMgA1ADYANgA2
ADgAOgA7ADsAOwA7ADsAOwA9AD4APwA/ADwAPAA8ADwAPAA6ADoAOAA6ADsAOwA7ADgA
NgA1ADMAMwAzADAALgAsAC0AKwAsACwAKQAlACQAJgAkACMAIAAfAB8AHgAeABsAGAAY
ABgAGgAaABoAGAAXABcAFQAVABcAGAAYABgAFwAWABUAFAAUABUAFQAVABgAGAAVABUA
FQAVABYAFwAZABYAFQAVABMAFAAWABYAEwATABIAEgATABMAFAAVABYAGAAbABkAGQAZ
ABkAGQAZABkAGQAZABoAGgAZABcAGAAZABoAGwAbABoAGQAYABsAHAAcABoAGgAaABkA
GQAZABkAGgAaABsAGwAbABsAGAAYABsAGwAbABgAGAAYABkAGQAaABsAGQAaABoAGQAX
ABcAFgAWABcAGAAYABkAFwAXABcAGAAWABUAEwARABEAEgASABEAEAAQABIAFAAQAA8A
DwAPABEAEQARAA8AEAARABEADgAQABAAEAAQABAAEAARABEAEQAQABAADgAOABAAEAAQ
ABAADwAPAA8ADQANAA0ADAAOAA4ADgAMAAoACwANAA0ADQANAA0ADQANAAwADAANAA0A
DAALAAsADQANAA0ADQANAA4ADgAOAA4ADQAMAAoADAALAAsACwALAA4ADAAKAAoACgAK
AAoACgAKAAoACAAIAAgACAAKAAoACgAKAAgACAAIAAgACQAKAAsADAAMAAwADAAMAAwA
DAAMAAwADAAOABAAEQARABEAEQATABQAFAAUABUAEwAUABQAFAAVABYAFgAWABkAGwAb
ABsAHAAcABkAGQAWABUAEwATABQAFAASAA8ADAALAAsACQAJAAgABwAHAAUABQADAAUA
AwADAAIAAgAEAAIAAgADAAMAAwACAAIAAwADAAMAAwABAAEAAQABAAEAAQABAAEAAwAC
AAEA//8BAAEAAAD+/wAABAALABQAHAAnADoAUwBqAIQAoACzAL4AvACoAIgAWAAjAP3/
6//j/+L/4v/k/+b/6P/l/+H/4v/n/+7/9v/8///////8////BAAGAAYABgAFAAUABgAG
AAYACAAJAAkACQAIAAgACgALAAwADAALAAsADQANAA4ADgAOAA0ACwAMAA0ADgAOAA0A
DQAQABAADwAPAA8ADwAQABEAEQASABIAEgASABMAFAAXABcAFAAUABQAFgAYABYAFgAX
ABgAGAAZABkAGQAaABsAHAAdAB0AHgAeAB4AIQAhACEAIgAiACIAIwAkACQAJAAlACcA
KgAqACkAKQAqACoAKgArACwALAAsAC0AMAAyADMAMgAxADAALwAvADAAMQAxADIAMgAy
ADIAMgAwADAALgAtAC0ALAArACsAKgAqACkAJwAnACQAIgAhACEAHgAeAB4AGwAXABYA
FgAUABMAEAANAA0ADAAMAAsACAAIAAgABwAGAAUAAgADAAMAAQABAAEAAAD+//z//v/+
//7//v/+/////////////v/6//n//f/9//7///////z/+//7//v//P/+//7//f/9//z/
/P/8//v/+//7//r//P////3//f/9//3//f///////////wAAAAD///3//f/9//3//f/+
//7//v/+////AAAAAP7//v/+//3//f/9//3//v/+/////////////f/8//7//f/8//r/
+//8//v/+//8//3/+//8//z/+//9//3//P/8//r/+v/5//n/+f/5//n/+v/7//v/+v/5
//v//P/8//v/+P/4//r//P/7//v//P/9//v/+//7//n/+v/7//v/+P/5//r/+//8//r/
+v/7//v//f/8//z/+v/5//r/+f/4//j/9//3//f/+f/5//n/+P/4//j/+P/2//j/+f/7
//v/+v/5//j/9//3//b/9v/3//f/9v/1//X/9//3//f/9//1//b/9v/2//X/9f/1//T/
9f/1//b/9//1//b/9P/0//T/9P/0//b/9v/2//b/9v/2//b/9v/4//j/+P/4//b/+P/6
//v/+//7//v//f8AAAAAAAABAAEAAgACAAIAAwAEAAQABAADAAUABQAFAAYABgADAAMA
BAADAAEAAQAAAAAA/v/7//r/+f/5//f/9f/0//P/8//z//P/8f/z//P/8//y//L/8v/w
//D/8f/x//H/8P/w/+//7//v/+//7//v/+//7//v/+//7//v/+v/9P/z/+v/6//t/+7/
7v/y//b/+f8CABAAHwAwAEMAXgB2AI4AowC0ALIAoAB+AEwAGQD1/+P/2f/W/9j/2v/Y
/9r/1//V/9b/2//c/+T/7v/z//P/9P/1//r/+v/6//z/+//7//z//P/8//7/////////
/v/+/wAAAQACAAIAAQABAAMAAwAEAAQABAADAAEAAgADAAQAAwABAAAAAgAEAAMAAwAD
AAEAAgADAAMABAAEAAQABAAFAAYACQAJAAYABgAGAAgACgAIAAgACQAMAAwADQANAA0A
DgAPABAADwAPABAAEAASABUAFQAVABYAFgAWABcAGAAYABgAGQAbAB4AHgAdAB0AHgAe
AB4AIwAkACQAJAAkACYAJwAnACUAJQAlACUAJwAoACkAKQAmACYAJgAmACgAJgAmACQA
IwAjACIAIQAiACAAHwAdABwAGwAXABQAEwATABAAEAAQAA0ACQAIAAYABAADAAAAAQAB
AAAAAAD8//j/9//2//f/+P/5//j/9f/1//P/8//2//b/9f/0//L/8v/y//L/8v/z//P/
8//0//T/8f/x//P/8//0//X/8//w/+//7//w//L/9f/2//P/8//y//L/8P/v/+//7//x
//T/+P/3//X/9f/1//X/9f/1//X/9f/2//b/9f/z//H/8f/x//H/8//0//X/9v/1//b/
9v/0//b/9v/1//X/9f/1//b/9v/z//P/8//z//L/8v/1//X/9P/y//P/9P/x//H/8v/z
//P/9P/0//P/9f/1//T/9P/y//L/8f/x//H/8f/x//L/8//z//L/8f/x//L/8v/x//H/
8v/1//j/9v/1//X/9f/z//P/8//x//P/8//y/+7/7//w//H/8v/w//D/8f/x//H/8P/w
/+7/8P/y//L/8v/y//H/8f/x//P/8//z//L/8v/y//L/8P/u/+//8f/x//H/8f/x//H/
8f/w//D/8f/x//D/7//v/+//7//v/+//8f/y//L/8v/x//H/8f/w//H/8f/y//P/8f/y
//T/8v/y//L/8v/y//L/8v/y//D/8P/w//D/8v/y//L/8v/y//L/8v/y//L/8v/y//L/
8//0//X/+P/4//n/+f/5//n/+//8//z//P/9//3//v/8//z//f/+/wAAAAABAAMAAwAD
AAQABAABAAEAAAD///3//f/8//z/+v/3//b/9f/3//X/8//y//H/8f/x//H/7f/v/+//
7//w//D/8P/u/+7/7//v/+//7v/u/+//7//u/+3/7P/r/+z/7f/u/+//8//v/+v/7P/t
/+n/5//r/+z/6v/s//b//f8EABIAJQA6AE8AZgB+AJIAnwCkAJoAgABWACgA///l/9n/
1//Y/9r/2v/Y/9b/1//Z/9z/4//m/+j/7v/v/+//8P/x//L/9P/0//b/9f/1//b/9P/0
//b/9//3//f/9v/2//j/+f/6//r/+v/5//r/+f/6//r/+v/5//v//P/9//7//P/7//v/
/v8AAP//////////AAABAAEAAgACAAIAAgAEAAYACgALAAcABgAFAAYABgAEAAQABQAI
AAgACQAJAAcACAAJAAoADQANAA4ADgAMAA8ADwAPABAAEAAQABEAFAAUABQAFQAXABoA
GgAZABkAGgAaABoAHQAeAB4AHgAeACAAIQAhACMAIwAjACMAIQAiACMAIwAgACAAIAAg
ACIAIAAgAB4AHgAfAB8AHwAcABoAGQAXABcAFwAUABIADwAPAAwADAAKAAcAAwACAAQA
AgABAP7//f/9//z//P/7//j/+P/4//b/9v/2//T/9f/1//P/8//y//L/8f/w//L/8v/y
//L/8f/x//D/7//w//D/7f/t//H/8f/y//P/8//w/+//7//v//D/8v/y//P/8//y//L/
8v/x//H/8f/w//L/9f/z//H/8f/x//H/8f/x//H/8f/0//T/8//x//P/8//z//P/8v/y
//L/8v/1//b/9v/0//L/8v/x//H/8//z//T/9P/z//P/8//z//L/8v/1//X/8//w//D/
8P/v/+//8P/x//H/8v/y//H/8f/x//D/8P/w//D/7//v/+//7//v//D/8f/x//D/7//v
//D/8P/v/+7/7v/w//L/8P/v/+//7//t/+3/7f/r/+7/7//v/+z/7v/u/+7/7v/u/+7/
7//v/+//7v/u/+z/7v/w//D/8P/u/+3/7f/t/+//7//v/+7/8P/w//D/7v/s/+3/7//v
/+//7//v/+//7//u/+7/7//v/+7/7f/t/+//7//v/+//7f/u/+7/7v/v/+//7//u/+7/
7f/t/+3/7f/u/+7/8P/w//D/8P/y//L/8v/y//T/9P/0//T/9P/2//f/9//5//n/+//8
//r/+v/7//v//P/8//z//f/+//7//v///wEAAQABAAIAAwABAAIAAgADAAEAAQAAAAIA
AAD9//z/+f/5//f/9f/0//P/8//z//H/7//x//H/8v/y//P/9P/y//L/8//z//P/8v/y
//P/8//z//P/8//z//P/8//z//X/9f/1//X/9P/x//H/7//v/+7/7P/u//T/+f/8/wIA
EQAmADsAUABoAIAAlQCoAKwApACMAGQAMwAFAOn/3f/a/9j/1v/Y/9b/1f/Z/9r/2f/e
/+b/6v/t//H/8v/x//L/9v/6//r/+f/5//r/+P/4//r/+//7//v/+v/6//r/+//8//z/
+//7//3//f/8//z//P/7//z//v8AAAIAAAD/////AgAEAAMAAwADAAEAAgADAAMABAAE
AAQABAAFAAYACQAJAAYABgAGAAgADAAKAAoACwAMAAwADQANAAsADAANAA4ADwAPABAA
EAAQAA==
         </WaveFormData>
      </LeadData>
      <LeadData>
         <LeadByteCountTotal>10000</LeadByteCountTotal>
         <LeadTimeOffset>0</LeadTimeOffset>
         <LeadSampleCountTotal>5000</LeadSampleCountTotal>
         <LeadAmplitudeUnitsPerBit>4.88</LeadAmplitudeUnitsPerBit>
         <LeadAmplitudeUnits>��V</LeadAmplitudeUnits>
         <LeadHighLimit>2147483647</LeadHighLimit>
         <LeadLowLimit>268435456</LeadLowLimit>
         <LeadID>II</LeadID>
         <LeadOffsetFirstSample>0</LeadOffsetFirstSample>
         <FirstSampleBaseline>0</FirstSampleBaseline>
         <LeadSampleSize>2</LeadSampleSize>
         <LeadOff>FALSE</LeadOff>
         <BaselineSway>FALSE</BaselineSway>
         <ExcessiveACNoise>FALSE</ExcessiveACNoise>
         <MuscleNoise>FALSE</MuscleNoise>
         <LeadDataCRC32>887584549</LeadDataCRC32>
         <WaveFormData>
AwADAAMAAgD+//v/+v/7//z//f8AAAEA/P/8//3//v8AAP3/AgAEAAIAAgACAAIAAgAE
AAYABAAEAAgABwAIAA4AEgAXABgAGAAXABQAFAAWABgAHQAlACUAHwAYABIAEQAKAPn/
7v/w//P/8P/w//T/8v/q/+j/7f/1//v//P8CABIAEwAHAAkAEgARAAsADQATABEADwAP
AA8ADAAMAA8AEQARABAAEAARAA8AEAAQABAAEQASABMAFAATABMAEgARABIAEwAUABUA
EwATABEAEwAVABUAEwAWABoAGgAZABkAGAAYABgAFwAXABkAGwAbABgAFgAWABYAGgAb
ABsAGwAcAB0AIAAhAB8AIQAhACEAHwAfACIAIAAhACEAIgAlACYAJQAlACUAKAAoACkA
KgAsAC0ALAArAC0AKwArAC4AMAAwADAAMAAxADQAOQA6ADUANQA1ADcAOwA7AD0APwA9
ADsAPgBBADwAPAA2ADIANAA2ADYANQA2ADYANQA0ADIAMAAuAC0AKwArACoAJwAkACIA
IQAhACEAIAAgAB4AHQAdABoAFgAXABcAFwAXABcAFgAVABUAEgARABEAEgAUABQAEQAO
ABMAEwAUABQAEAAPAA8ADgAQAA8ADwAPAA0ADQANAA4AEAAPAA8AEAASABQAFAAUAA8A
DgALAAoADQAQABIAEwAQABAAEAAQABIAEwAWABgAFwAWABQAEwATABQAFgARABEAEQAS
ABIAEwATABQAFAATABQAFQAWABQAEwATABIAEQAQAA8ADgAPABEAEgASABAAEAAQABAA
DgAOAA4ADgAOAA4ADQANAA4ADwAOABEAEwARAAwADAANAA8ACwAJAA8AEQASABIADgAN
AAwACwAOAA8AEAAQAA8ADwAPABEAEQAQABAAEAARABEAEgAUABYAFgAWABYAFAASAA8A
DQAOAA4ADwASABIAEgASABIAEQAQAA8ADwARAA8AEgASABAADwAPABAADgAOAA4ADgAQ
ABAADgAOABAAEAANAAsADgARAA8AEAAPAA8ADQAQABIAEAAQABEAEwATABMAEwAUABMA
EgAQAA8AEAANAAwACQAIAAoADQAOAA8AEAAPAA4ADQAMAAoACgAKAAoACwAMAA0ADgAO
AA4ADgAOABEAEgATABQAEgATABMAEgAUABYAFwAXABYAFwAXABgAGgAbABwAHAAeAB4A
IAAgACAAHwAdAB0AGwAaABgAFwAXABYAFwAWABMAEAANAAwACwALAAoACAAFAAUABAAD
AAMAAwADAAMABAADAAEAAQABAP////8BAAEA/v/+////AgACAP//BAAGAAIAAgACAAEA
AAD///7//v8AAAIAAwAGAAoAEAAVABYAFAANAAwADgAOAA4AEQAZACEAHwAQAAYAAQD6
//H/6v/s//H/7P/e/97/5P/m/+T/5f/r//H/9P/8/wAAAwAFAAMABgAJAA0ACwAHAAkA
BwAHAAcABQAGAAoADQAMAAwADQAPAA0ADAAKAAgACgAKAAoACgAIAAkACQAJAAoACwAM
AA0ADAALAAgACQALAAsACQAMABAAEAAPAA8AEAAQABAADwAPABEAEwATABUAFAAVABYA
FgAXABcAFwAXABcAGQAZABcAGQAZABkAGgAbAB8AHgAcABsAGwAdABwAGwAbABsAHAAc
AB0AHgAfACEAIQAhACEAHwAfACIAJAAkACQAJAAiACQAKAAoACUAJQAlACcAKwArAC0A
LwAuACsALQAvAC0AMAAtACwAKwAsACsAKQAqACoAKQAoACgAJgAkACMAJQAlACQAIQAe
ABwAGwAbABkAGAAYABYAFQAVABIADgAOAA8AEAARAA8ADgANAA0ADAALAAsADAALAAoA
BgACAAYABwAJAAoACAAHAAcABgAIAAcABwAHAAcABwAHAAgABgAFAAUABgAGAAgACAAI
AAYABgAEAAQABgAIAAkACQAKAAoACgAKAAcABwAJAAoACAAIAAcABwAJAAoADAAHAAUA
BQAGAAYAAwADAAQABAACAAIAAgACAAMAAwAEAAQAAwACAAEAAAD+///////+/wEAAgAD
AAQAAwACAAEAAAAAAAAA///////////9////AwABAPz//P/+////+v/3//z//f/9//z/
+f/5//n/+f/7//v/+//6//v/+//7//3//P/6//n/+P/5//n/+v/8//z//P/8//z//P/8
//v/+//4//b/9f/2//b/9v/2//b/9//2//X/9f/3//X/+P/4//j/9//3//j/9//2//X/
9P/1//b/9f/2//n/+P/0//H/9P/3//X/9v/1//X/8//2//T/8v/y//P/9f/1//X/9f/1
//X/9f/0//T/9v/0//T/9f/4//L/9P/0//T/9P/2//b/9v/2//b/9v/2//b/9//4//n/
+v/8//3//f/+///////+//3//f/+/wAAAgAFAAYABgAGAAUABgAFAAQABgAFAAYABgAE
AAMAAwACAAAAAAD+//z/+P/2//b/9f/z//L/8P/v//D/8P/w/+//7P/r/+r/6P/p/+n/
6//v/+r/6f/q/+n/6P/o/+n/6v/q/+f/7P/u/+r/6v/q/+r/5v/m/+T/4v/g/+L/6//s
/+r/8P/5//r/+v/5//T/8P/w//L/9f/7/wkACQD4/+r/5//q/+X/1P/M/9H/0P/K/8r/
zP/K/8r/yf/L/9H/2P/e/+T/6//z//P/7P/t//P/8//v//H/7//v/+//7P/s/+//8f/v
/+7/7v/v//H/8v/y//L/7//u/+3/7P/t/+//8P/x//D/7//u/+3/7v/v/+7/8f/v/+//
7f/w//L/8v/x//H/8v/y//L/8f/w//H/8v/x//P/8v/z//T/9f/1//T/8//1//X/9//3
//P/9f/1//X/9//3//r/+P/4//f/9//5//3//f/+/////f/8//z//P/9/////////wAA
//8AAAQACAAIAAgACAAFAAYACQAIAAgACQAKAA0ADAALAAwADQAMAAkACwANAA4AEgAQ
ABAADgAOAAwACQAKAAoACQAIAAkACAAHAAcABQAFAAQAAQD+//z/+//7//v/+v/6//j/
9//3//T/8P/v/+//7//v/+3/7P/r/+v/7P/r/+v/7P/s/+z/6f/m/+n/6f/q/+r/6f/p
/+r/6v/o/+f/5//n/+X/5f/l/+b/6P/n/+f/6P/m/+j/6P/o/+f/6P/n/+j/6f/q/+r/
6f/m/+b/5v/m/+f/5//p/+r/6P/o/+f/5//o/+r/7f/p/+n/6f/q/+r/6P/n/+f/5v/l
/+b/5//o/+X/5f/m/+b/6P/o/+j/6P/m/+f/5//m/+T/5P/k/+T/5v/m/+b/5v/o/+j/
5//n/+n/6f/n/+n/7P/p/+P/4v/l/+f/4//h/+T/5f/l/+T/5f/l/+X/5f/l/+X/5f/k
/+P/4//j/+X/5f/k/+T/5P/k/+P/4//k/+P/4v/h/+D/4v/k/+X/5//k/+L/4f/i/+T/
5P/k/+T/5f/k/+P/4//i/9//4f/g/+H/4f/i/+T/4v/i/+L/4v/i/+L/4P/g/+b/5v/j
/+H/5v/p/+f/6P/p/+n/5//q/+n/5v/l/+X/5f/l/+X/5f/q/+v/7P/s/+n/6v/n/+b/
6//s/+r/6v/q/+r/6v/p/+j/5//m/+j/6P/o/+j/6P/o/+j/6P/q/+r/6v/q/+r/6v/q
/+r/6P/o/+j/6P/n/+b/5f/k/+X/5v/n/+j/6v/r/+v/6v/q/+z/7f/t/+3/7//w//L/
9v/5//z//v/7//r/+//6//n/9//0//P/8v/y//H/8f/y//D/8P/u/+7/7P/q/+r/5//n
/+b/5P/k/+X/5f/l/+H/4f/h/+H/4P/f/93/3f/h/9//3//h/9//3P/c/93/3v/e/9v/
4P/k/+D/4P/g/+L/4v/i/+L/4P/m/+j/4//c/97/6P/v//D/7v/r/+b/4v/e/9z/4f/n
/+3/9f/y/+b/4f/k/9v/yP/A/8P/xP+8/7r/uv+6/77/wf+9/7//yP/O/9T/2//d/9v/
4P/j/93/2//d/+D/3//g/+H/3v/e/+H/4//h/+D/4P/h/9//4P/g/+D/4P/g/+D/4P/h
/+P/5P/l/+T/4//i/+H/4f/h/9//4f/i/+P/4v/m/+f/5v/k/+P/5//o/+n/6f/o/+n/
6v/p/+v/6v/r/+z/7f/t/+z/6//r/+v/7f/t/+3/7//v/+//7f/t//D/7v/v/+//8P/z
//f/9//4//n/+f/4//j/+P/5//v/+//7//7//f/+/wIAAQAAAP///v8AAAIABgAGAAQA
BQAGAAkACgAJAAoACwAIAAUABwAJAAcACgAHAAYABwAKAAsACwAJAAgABgAEAAYABgAG
AAcABgAFAAMA///+//z/+//7//j/9v/1//L/8//z//D/7P/p/+n/6f/p/+f/5v/l/+X/
5P/j/+P/5P/i/+L/3//c/9//3//g/+D/4P/h/+P/5P/m/+X/5f/l/+P/4//j/+T/5P/j
/+P/5P/k/+b/5v/m/+X/5v/l/+b/5v/o/+n/6f/o/+j/6P/o/+n/6f/r/+z/6v/q/+n/
6f/r/+z/7v/p/+r/6//t/+7/7f/t/+7/7v/q/+r/6v/q/+f/5//o/+j/5v/m/+b/5v/k
/+X/5f/k/+T/5P/k/+T/5P/k/+T/5P/i/+L/4f/h/+P/4//h/+P/6v/p/+X/5v/n/+f/
4f/d/+H/4//k/+T/4f/h/+H/4f/j/+P/4//i/+L/4//k/+f/5P/i/+H/4P/h/+H/4v/k
/+P/4v/h/+D/4f/i/+L/4//l/+T/5P/m/+b/5v/m/+b/6P/o/+j/6f/n/+X/6P/o/+j/
5//n/+j/6v/q/+r/6v/o/+j/5v/m/+r/6v/n/+X/5f/n/+T/5P/j/+P/4f/k/+T/4v/i
/+P/4//j/+P/4//n/+f/5//m/+j/6v/o/+j/5f/k/+j/6f/q/+v/7P/r/+r/6f/o/+n/
6v/r/+z/7v/u/+7/7v/x//L/8//0//X/9f/0//T/+P/5//n/+f/5//r//P/+//7//v/9
//z/+v/8//z//P/8//v//P/8//z/+//7//r/9v/2//T/8v/v/+z/6//p/+n/6P/m/+X/
5f/k/+P/4f/h/+H/4f/g/9//3f/d/9//2//b/93/3f/b/9z/3v/g/9//2//f/+D/3P/c
/9z/3P/g/+D/4P/e/9b/2P/f/+L/5P/q/+//8P/w/+3/6P/k/+L/5P/r//X/+f/1//D/
6v/l/97/0//M/8z/zf/G/8D/yP/Q/8r/wv+9/7//yf/S/9b/3P/j/+X/5f/o/+f/4//r
//H/7v/p/+b/4//h/+L/5v/p/+n/6P/o/+n/6f/q/+r/6v/o/+j/6P/o/+r/6//r/+v/
6f/p/+n/6f/q/+v/6v/t/+v/6//p/+z/7f/s/+r/6f/r/+z/7f/t/+v/7f/v/+//7v/s
/+z/7P/s/+3/7f/t/+//7//x//H/8f/z//P/8//x//H/9P/y//L/8f/x//P/9//3//j/
+f/3//b/9v/2//v//f/9//3//P/5//j/+v/+//7//v/+/wAAAgAGAAYAAQABAAEAAwAF
AAUABwAJAAkABwAKAA0ADwASAA8ADgALAAwACwAJAAYABgAFAAQABQAEAAMAAwADAAMA
AgD///3/+v/4//f/9//2//b/9P/y//H/7f/o/+j/6f/q/+v/6P/m/+T/4//g/9//3//g
/+L/4v/f/9z/3f/d/97/3v/d/93/3v/e/+D/3//f/9//3f/d/93/3v/e/93/3f/e/93/
3v/d/9z/2//c/9v/3P/e/+D/4f/h/97/3v/e/97/3f/d/9//4P/g/+D/3//f/9//4P/i
/93/3f/d/97/3v/b/9v/3P/c/9z/3P/c/9z/2f/Z/9r/2v/d/97/3//g/93/3f/c/9r/
3f/e/9//4P/d/9z/2//a/9r/2v/Z/9n/2v/b/9r/3f/h/9//2v/a/93/3//b/9n/2//b
/9r/2P/a/9v/3P/d/9z/2//a/9j/2f/Z/9n/2//Z/9j/2P/Y/9v/2//c/97/3f/c/9v/
2v/a/9r/2f/Z/9n/2P/Y/9r/3P/c/9z/3P/b/9r/2f/Z/9f/1f/Y/9j/2v/Z/9n/2v/Z
/9j/1//W/9n/2v/Z/9r/3P/c/9n/1//X/9n/1v/W/9n/2f/X/9r/2f/W/9X/1f/X/9n/
2//d/9z/2//a/9j/1v/Y/9b/1v/X/9j/2P/a/9r/2v/a/9n/2P/X/9b/2f/a/9v/3P/a
/9r/2v/a/9r/2v/a/9r/2P/Y/9j/2P/Z/9r/2//c/9//4P/h/+L/4f/g/9//3//g/+D/
4f/k/+P/4//j/+X/5v/o/+r/6//t/+7/7//w//D/8P/w/+//7f/t/+z/7P/t/+3/7P/q
/+n/5v/j/+D/4P/g/9//3//c/9r/2f/Z/9j/1//V/9X/1v/X/9f/1//V/9X/1//V/9P/
1f/V/9L/0P/R/9L/0v/Q/9b/2f/W/9b/1v/W/9b/2P/a/9j/1v/U/9P/0v/a/+L/4//i
/+b/5f/e/9z/4v/k/+n/8//5//H/4v/a/93/3P/L/8D/xP/H/77/tP+4/8T/xv+6/7f/
v//J/8z/zv/W/9v/1//V/9j/2//d/+H/4f/f/93/3f/d/9z/3P/f/+H/3v/c/9v/2//b
/9z/3P/c/93/3v/f/+D/3v/f/9//3//d/93/3f/d/93/3f/b/93/3//f/93/4P/h/+D/
3v/d/9z/3P/c/9v/3P/f/+L/4//i/+D/4P/g/+D/4f/h/+H/4//j/+X/5f/i/+P/4v/h
/+P/4//m/+T/5v/l/+X/5//n/+f/6P/p/+n/6P/o/+j/6f/r/+v/6//u/+3/7v/y//L/
8P/u/+z/7f/w//X/9v/x//H/8f/z//X/9f/3//n/9v/z//X/9//1//j/9f/0//L/9P/0
//P/8//0//T/9P/y//D/7v/t/+7/7//v/+3/7P/q/+n/6f/l/+L/4P/c/97/3//d/9r/
2f/Z/9n/2f/Z/9j/1//X/9j/1//X/9j/2v/a/9f/1P/X/9f/2P/Y/9X/1f/W/9b/2f/Z
/9r/2//b/9v/2//c/9r/2f/Z/9r/2//e/9//4P/c/9z/2v/a/9z/3v/f/9//4P/g/+D/
4P/h/+H/4//k/+b/5v/l/+X/5f/m/+j/4//l/+X/5v/m/+X/5f/m/+b/5P/k/+T/5P/n
/+n/7P/u/+3/7P/r/+r/6P/p/+n/6P/p/+r/6//s/+7/7v/u/+7/8P/w/+//7//w//H/
8P/z//b/8//t/+z/8f/z/+//7f/u/+//7//u/+//8f/z//X/9f/1//X/9P/z//P/8//1
//b/9v/3//j/9v/1//X/9v/4//j/+P/4//r/+v/5//n/9//2//b/+P/4//j/+P/4//f/
9v/1//X/+f/5//7/AAD9//v/+v/6//3//v///wAA///+//v/+v/+//7/+//5//3////8
//z///////3/AAACAAAAAAABAAMAAwADAAMAAwADAAMAAgACAAQAAgACAAEAAAAAAAEA
AgADAAQAAgACAAIAAgADAAQABQAGAAoADAAOABAADgAOAA4ADgARABMAFAAUABYAGAAZ
ABkAGAAZABkAGgAeAB8AIAAgACMAJAAnACgAJQAjACAAHwAgACAAHwAfABwAGgAaABgA
GAAWABQAFAAVABUAFAASABAADwANAAsADAANAA4ADwAMAAsACQAJAAwACwAMAA8ADQAK
AAoACwANAA4ADAASABIADgAOAA4AEAAQABAAEAAMABAAFgAZABgAGAAaACEAJgAkAB0A
GgAeAB4AHgAlACsAKwAnAB4AFgAVABAABQD8//z//f/8//z//P/8//b/8v/3////AwAG
ABAAFgAVABUAGQAeACMAIQAbABkAHAAdACAAIwAdABwAHgAfAB8AHgAeAB8AIQAiACIA
IgAfAB4AHQAcAB4AHwAfAB8AIAAhACIAIwAjACMAIQAjACUAJQAjACYAJQAkACIAIQAi
ACIAIgAhACMAJQAnACcAKAAmACYAJgAoACkAKQApACcAJwApACkAJQAnACcAJwAoACkA
LQAsAC4ALQAtAC8AMAAvAC8ALwAxADAAMAAwADIAMwAyADEAMgAxADIANgA4ADgAOAA4
ADYAOAA8ADwAOQA5ADkAOwA9AD0APwBBAD4AOwA9AD8APQBAAD0APAA+AEAAQAA/ADwA
PAA7ADoAOwA6ADkAOQA3ADcANgAzADIAMAAvAC8AMAAwADEAMAAtAC0AKgAmACMAIwAj
ACMAJAAkACQAJQAjACEAIAAgACEAIgAgAB4AIAAfAB8AHgAbABsAHAAcAB4AHQAdAB0A
GwAbABsAHAAeAB0AHQAeABwAHAAaABgAFwAYABcAGAAaABwAHQAdABwAHAAcABwAGgAZ
ABoAGgAaABoAGQAZABoAHAAfABsAHQAdAB4AHgAcABsAGwAaABoAGgAaABoAGQAZABoA
GgAcABwAHAAcABkAGQAYABYAFgAWABYAFgAYABgAGAAYABoAGgAZABkAGQAZABcAGQAd
ABsAFgAWABcAGQAVABMAFAAVABUAFAAVABUAFQAVABYAFQAUABIAEQARABEAEwAQAA4A
DQAMAA4ADQANAA4ADwAQABEAEgARABAADgANAA8ADgAOABAADgAOAA4ADgANAAwACwAL
AAwACwAPABAADwANAAwADAAOAA4ADgAOAAwADAAKAAoADwAQAA4ADQAOAA8ACwAKAA0A
DQALAA4ADAAKAAoACwAMAA0ADgAPAA4ADQAMAAoADAAOAAwADAAPAA4ADAAKAAoACgAK
AAwADAAMAAwACgAKAAoACgALAAwADQAOAA0ADAALAAoACwAMAA0ADgAOAA4ADgAOABEA
EgATABQAFgAWABcAFwAWABYAGAAZABkAGQAbABwAHQAeAB4AHgAeAB4AHgAgACIAIgAh
AB8AIQAgACAAHwAdABwAGgAaABgAFgAUABIAFAATABMAEgAQAA8ADwAOAAsACQAJAAkA
CwAKAAkABwAGAAcABAADAAMAAwAAAAAAAgAEAAUAAwAKAAwACAAIAAUABAADAAIABAAE
AAYABAADAAgADAAQABMAFAAWABUAEAAGAAgAFAAZAB0AIwAhABYADgANAAgA///6//r/
8//q/+j/5v/m/+r/7P/n/+X/6//y//j/AAAHAA0ADwAKAAcACwARABEAEAANAAwACwAK
AAoADQAPAAwACgAJAAkACwAMAAwADAAKAAoACgAKAAwADwARABMAEgARABAADwARABEA
DwARAA8ADwANABAAEgASABEAEQAUABQAFAATABUAFwAZABkAFQASABEAEAATABUAFgAX
ABcAFwAZABkAFgAXABYAFQAVABUAGAAWABgAFwAXABkAGQAZABoAGwAZABgAGAAYABsA
HQAdAB0AHwAdAB0AIAAkACQAJAAkACQAJgAqACoAJQAlACUAJwApACkAKwAtACoAJwAp
ACsAKwAuACsAKgAoACoAKgApACsALAAsACwAKwAoACUAIwAlACUAJAAhACEAIAAgACEA
HQAcABwAGgAXABcAFAAQAA8ADwAPAA8ADwAOAA0ADQAOAA0ADQAOAAwADAAJAAYACQAJ
AAoACgAJAAkACgAKAAkABwAGAAUACAAJAAoADAALAAkACAAIAAYACAAIAAgACAAIAAYA
BgAIAAoACwALAAgACAAIAAgABwAHAAkACgALAAwADAANAAoACgALAAUABgAHAAkACgAL
AAsADAAMAAgACAAIAAgABwAHAAgACAAKAAoACgAKAAoACwALAAoACAAIAAgACAAKAAoA
CgAKAAoACgAJAAkACQAJAAcACQALAAkABAAEAAkACwAHAAUACAAJAAkACAAHAAcABwAH
AAcABwAHAAYABQAFAAUABwAJAAgACAAIAAYABQAFAAYABgAGAAYABgAHAAgACAAJAAcA
BgAGAAgACAAIAAgACAAGAAQAAgABAAIAAQAFAAYACAAHAAcACAAGAAQAAgAAAAEAAgAB
AAIABgAGAAMAAQADAAUAAgACAAEAAQD//wIABAACAAIAAwABAAEAAQABAAAA///+//z/
/f8AAP//AAD//wIAAgABAAAA///+////AAABAAIABAAEAAQABAAEAAQABAAEAAYABgAH
AAcABgAGAAgACQAKAAsADgAQABEAEgASABIAEgASABIAFAAWABYAFQATABMAEgASABEA
DwAOAAwADAAIAAYABAACAAQAAwADAAIAAAD//////v/7//n/+f/5//j/9v/0//H/8//3
//f/+f/6//n/9f/0//X/9v/2//P/9//4//P/8v/z//T/9f/2//b//v/4//L/9//6//r/
AgAPAA4ACAAHAAYAAgAAAAAAAwAJABMAGwAUAAYAAQAAAPf/7P/q/+v/6P/i/+D/5v/o
/+T/3f/X/93/6P/s//D/+f/9//3//P///wMAAQABAAEA/////////f/+/wIABQACAAAA
/////wEAAgACAAIABQAGAAcACAAGAAUAAwABAAEAAQABAAEA//////3///8BAAEA//8C
AAIAAgABAAEAAAAAAAAA/////wEAAwADAAIAAAAAAAAAAgADAAMAAwADAAMABQAFAAMA
BQAFAAUABwAHAAoACAAIAAcABwAJAAkACQAKAAsADQAMAAwADAAOAA8ADgANAA0ACwAL
AA4AEAAQABAAEAAQABIAFgAWABQAFQAWABkAGAAXABgAGQAWABMAFQAXABgAHAAaABoA
GQAaABkAFwAYABgAFwAWABYAFAASABEADwAPAA4ACwAMAAoACQAJAAcABgAGAAQAAwAD
AAAA/P/5//n/+f/5//j/+P/4//n/9v/1//X/9v/2//b/8//w//H/8f/y//L/8//1//j/
+v/4//X/8//x/+//7//v//D/8v/x//H/8v/0//b/9v/2//L/8v/w//D/8P/y//P/8//z
//T/9f/2//T/8//0//T/9v/2//X/9f/0//T/9f/v/+//7//w//D/8P/x//P/9P/y//L/
8v/y//H/8f/y//L/8v/y//L/8v/w//H/8f/w//H/8v/z//T/8v/y//L/8v/w//D/7//v
//L/8//y//X/9//1//D/8P/z//X/8f/v//L/8//z//L/8f/x//H/8f/x//H/8f/w//L/
8//0//f/9//2//b/9v/1//P/8v/y//D/8P/w//D/8v/y//H/8f/v/+7/7v/w//D/8P/w
//D/8f/w/+//7//v/+3/8P/w//H/8f/y//T/8//y//H/8P/w//D/7v/u//T/9P/x/+//
8f/z//D/8P/v/+//7f/w/+7/7P/s/+3/7v/v//D/8f/z//P/8//y//D/8v/w//D/7//0
//L/8P/w//D/8P/z//T/9f/2//P/8v/x//D/7v/u/+7/7v/v//D/8f/y//P/9P/1//b/
+f/6//v//P/7//v/+v/6//r/+//7//v///8AAAIABAAHAAgACAAIAAcACAAHAAYABwAF
AAUABAAEAAMAAwACAP7//v/8//r/+//6//v/+//5//j/9v/1//f/9v/1//P/8f/v/+3/
6v/r/+v/7f/x/+3/7f/v/+//7P/s/+3/7v/r/+f/6//s/+r/6v/q/+r/8P/q/+b/7P/s
/+b/5f/s//T/+v/9/wAAAAD7//b/9v/8/wAABQAJAAsABQD6//r//f/4/+f/3P/a/9v/
1v/U/9b/1P/S/9D/0f/X/9//5v/o/+r/9f/3//H/8P/1//X/9f/7//r/9//2//X/8f/w
//L/8//z//L/8v/z//X/9v/2//b/9v/2//b/9v/1//X/9P/z//X/9f/1//X/9//3//X/
9//1//X/8//2//b/9v/1//X/9v/2//b/9f/2//n//P/9//v/+P/3//b/9v/3//f/9//1
//X/9//3//f/+f/5//n/9//3//r/+P/6//n/+f/7//3//f/+///////+//7//v///wEA
AQABAAIAAQACAAYABgAGAAYABgAIAAoADgAOAAkACQAJAAsAEAARABQAFwASAA0ADQAN
AA8AEgAPAA4AEAASABIAEQAQABAADwAOAAwACgAIAAcABQAFAAQAAQAAAP7//f/9//z/
/P/9//z/+v/5//X/8P/w//H/8v/z/+//7v/t/+3/7f/t/+7/8P/v/+7/6v/m/+n/6f/q
/+r/5//n/+j/6P/m/+X/5f/l/+b/5//o/+r/6v/p/+n/6v/q/+z/7P/s/+r/6v/o/+j/
6f/q/+r/6f/q/+r/6v/q/+n/6f/r/+z/6v/q/+n/6f/s/+7/8f/t/+v/6//s/+z/6//r
/+z/7P/t/+7/7//w/+3/7f/u/+7/6//q/+n/6P/q/+v/6//q/+z/7P/s/+z/6v/q/+r/
6v/p/+j/5v/l/+j/6f/o/+v/7//t/+j/6P/r/+3/6f/n/+r/6//r/+r/6//r/+v/6//s
/+v/6v/o/+j/6f/q/+3/6v/o/+f/5v/p/+n/6v/s/+7/7v/u/+7/7P/s/+v/6//p/+j/
6P/q/+n/6P/n/+b/5//o/+n/6//r/+n/7P/s/+v/6f/o/+j/6f/q/+v/7P/q/+r/6P/o
/+7/7v/r/+n/6//t/+r/6v/r/+v/6f/s/+7/7P/s/+3/6//r/+v/6//t/+3/7f/s/+//
8v/x//L/8//w/+j/6v/q/+r/6v/t/+7/7//w//L/9P/2//j/9v/3//f/9v/2//j/+f/5
//n/+//8//7//v///wAAAAABAAIABQAGAAYABQADAAMABAAEAAMAAwADAAIAAwACAP7/
/P/6//r/9//3//b/9P/0//X/9f/1//H/8f/x//H/8f/x//D/8f/x/+//7//x//H/7v/u
/+//8v/y/+//9P/2//L/8v/y//L/8v/y//L/9v/y//D/7//y//T/9P/9/wQAAgD9//r/
+P/4//z/BQAJAAsADQAKAP7/9f/0//H/6P/c/9v/2v/a/9T/1P/Y/9T/y//P/93/5P/i
/+T/7f/3//n/9v/5//n/+/////z/+f/4//f/9v/2//n/+//5//j/+P/5//v//P/8//z/
/P/8//z//P/7//v/+v/5//r/+//8//3//f/9//v//f/+/////v8CAAIAAgABAAEAAgAC
AAIAAQABAAMABQAFAAMAAAD///7/AgADAAMAAwAEAAUACAAJAAYABwAGAAUABwAHAAoA
CAAGAA==
         </WaveFormData>
      </LeadData>
      <LeadData>
         <LeadByteCountTotal>10000</LeadByteCountTotal>
         <LeadTimeOffset>0</LeadTimeOffset>
         <LeadSampleCountTotal>5000</LeadSampleCountTotal>
         <LeadAmplitudeUnitsPerBit>4.88</LeadAmplitudeUnitsPerBit>
         <LeadAmplitudeUnits>��V</LeadAmplitudeUnits>
         <LeadHighLimit>2147483647</LeadHighLimit>
         <LeadLowLimit>268435456</LeadLowLimit>
         <LeadID>V1</LeadID>
         <LeadOffsetFirstSample>0</LeadOffsetFirstSample>
         <FirstSampleBaseline>0</FirstSampleBaseline>
         <LeadSampleSize>2</LeadSampleSize>
         <LeadOff>FALSE</LeadOff>
         <BaselineSway>FALSE</BaselineSway>
         <ExcessiveACNoise>FALSE</ExcessiveACNoise>
         <MuscleNoise>FALSE</MuscleNoise>
         <LeadDataCRC32>480333772</LeadDataCRC32>
         <WaveFormData>
9//3//f/+P/5//r/+//8//n/+f/6//r/+//8//7///////////////3//f/+//7/AAAA
AAIAAgAAAAAAAwAEAAYACgAKAAYAAgD///r/9f/v/+v/5v/Z/8v/v/+1/7H/sf+7/8b/
0//e/+H/4v/g/97/2f/X/9j/3P/c/+H/6f/o/+X/7//5//r/+//+//7//v8AAAEAAgAC
AAIABAAEAAQABAAFAAYABgAGAAUABAAEAAYABAAEAAQAAwAEAAQABgAGAAQABAAEAAQA
BAAEAAQAAwADAAMAAwADAAMAAgACAAIAAgACAAIAAgACAAIAAgABAAAAAAACAAIAAQAB
AP////////7//v/+//7//f/9//3//f/9//3//f/7//n/+f/3//j/+f/6//n/+P/4//f/
9f/3//f/9v/2//b/9v/0//T/8//z//L/8v/0//P/8//y//L/8v/y//H/8v/z//T/9f/z
//P/9P/0//T/9P/1//X/9f/1//X/9//1//X/9//3//f/+f/7//v/+f/5//v//f8AAAAA
AAD///3//v///wAAAAAAAAIAAwADAAIAAgADAAIAAgACAAIABAAEAAQABAADAAMABAAE
AAIAAgACAAIABAAEAAMAAwACAAQAAgABAAMABAAEAAQABAAEAAQABAABAAEAAQACAAIA
AgADAAMAAAAAAP///v8AAAEAAgADAAMAAgACAAEAAQABAAIAAgACAAIAAQAEAAQAAwAC
AAEAAwADAAMAAwADAAMAAwACAAIAAgACAAIAAQACAAIAAQAAAAAAAQACAAIAAgABAAEA
AgACAAEAAQACAAIAAgACAAIAAQABAAEA//////////8BAAIAAgACAAAAAAD////////+
//7///8CAAIAAgACAAIAAQABAAEAAQACAAMAAwADAAIAAQAAAAAAAgACAAIAAgADAAQA
BQAFAAUABAAEAAAAAgADAAMABAAEAAQABAADAAMAAwACAAMAAgACAAIAAAABAAEAAQAD
AAMAAwACAAQABAAEAAQAAwADAAMAAwADAAMAAwADAAMAAwADAAMABQAFAAUABQAGAAYA
BQAFAAUABAAEAAMABQAEAAQAAgACAAIAAgACAAIAAgACAAIAAgACAAIABAAEAAQABAAG
AAYABgAGAAYABgAGAAYABgAGAAYABQAHAAcABwAHAAUABQAEAAMABAADAAEAAQABAAAA
//////z/+//6//r/+//8//7////8//z/+//5//v//P/8//7/////////AAABAAEAAQAB
AAEAAQABAAEAAAAAAAAAAAACAAEAAQACAAQABAAEAAUAAwADAAMAAwADAAMAAwAEAAQA
BAAEAAQABgAIAAoACwAMAA4AEAAOAAoACAAJAAIA+//3//X/7v/h/8//v/+1/7P/tf+7
/8j/2f/i/+f/6P/o/+j/5f/h/+D/5v/o/+n/7f/s//H/9//9/wAAAwAEAAYABgAGAAUA
BgAGAAYABwAIAAkACgAIAAgABwAGAAgACAAJAAwACgAKAAoACQAIAAgACgAKAAoACgAK
AAoACgAKAAoACQALAAsACwALAAsACgAKAAoACgAKAAoACgAKAAoACgAJAAgACAAKAAoA
CwALAAkACQALAAoACgAKAAgABwAHAAcABwAHAAcABwAHAAUABQADAAMAAwADAAEA//8A
AAAA///9//3//P/8//7//v/8//z//f/9//z//P/8//v/+//6//z//P/8//v/+f/5//n/
+f/7//v//P/8//r/+v/7//v/+//7//v//f/9//3/////////AQADAAMAAQABAAMABQAI
AAgACAAHAAcACAAJAAoACgAKAAwADQALAAoACgALAAwADAAMAAwACgAKAAoACgALAAsA
DAAMAAoACgAKAAoADAAMAAsACwAMAA4ADAALAAsADAAMAAwADAAMAAwADAALAAsACwAM
AAwADAANAA0ADAAMAAsACgAKAAsADAANAA8ADgAOAA0ACwALAAwADAALAAoACAAKAAsA
CwALAAsACwALAAsACwANAA0ADQAMAAwADAAMAAwACwAMAAwACwAKAAoACwAMAAwADAAL
AAsADAAMAAsACwAMAAwADAAMAAwACwALAAsACwALAAsACwALAAwADAAMAAwADAALAAsA
DAAMAA0ADwANAAwACwAKAAsACwAMAA0ADAAMAAwACwALAAoACQAIAAgACgAKAAoABwAH
AAcABwALAAsACgAKAAgACgALAAsACgAKAAoACgAIAAkACgAKAAkACAAIAAgACgALAAsA
CwAJAAkACQAIAAgACAAIAAgABwAHAAcABwAHAAcABwAHAAkACQAJAAkABwAHAAcABwAG
AAYABQAFAAYABgAHAAcACQAIAAoACgAKAAoACgAKAAoACgAKAAsADAANAA4ADgAOAA4A
DgAMAAwACwALAAsACwALAAsACwAKAAkACAAFAAMAAwADAAAA//////7////+//7//v/+
/////////wAAAAD/////AAAAAAIAAwAFAAUABgAHAAYABQAEAAMABQAFAAUABgAGAAYA
BgAGAAUABQAGAAYABgAGAAcABwAFAAUABQAFAAUABQAGAAYABgAIAAgABgAIAAoACwAM
ABAAEgASABIAEAAJAAgAAwD7//f/9P/p/9n/yf+9/7X/sf+1/8D/0//k/+v/7v/u/+z/
5//j/+L/5v/s//H/8//0//P/9//7//7/AwAGAAYABAAIAAcACAAIAAgACAAIAAgACAAH
AAgACAAIAAUABAAEAAYABgAGAAYABQAEAAQABgAGAAQABAAEAAQABAAEAAQAAwABAAEA
AQABAAEAAAAAAAAA/v/+//7//v/+//7//v/9//r/+v/8//z/+//7//n/+f/7//r/+v/6
//r/+f/5//n/9//3//f/9//3//X/9f/z//P/8//z//H/8f/y//L/8f/x//H/8P/w//D/
8P/u/+7/7//v/+7/7v/u/+3/7f/s/+z/7P/s/+v/6f/p/+n/6f/p/+n/6v/q/+r/6v/r
/+v/7f/t/+3/7//v/+//8f/x/+//8f/z//P/8f/x//P/9f/4//j/+P/3//X/9v/3//j/
+P/4//r/+//7//r/+v/7//r/+v/6//r/+v/6//r/+v/7//v//P/8//z//P/8//z/+v/6
//n/+f/6//z/+v/5//n/+v/6//r//P/8//z//P/7//v/+//8//r/+v/7//v/+v/6//n/
+P/4//n/+v/7//v/+v/6//n/+//7//z//P/5//j/9v/4//n/+f/5//n/+//7//v/+//7
//v/+//6//z//P/8//z/+//8//z/+//4//j/+f/6//z//P/7//v//P/8//v/+//6//r/
+v/6//z/+//7//v/+//7//v/+//7//z//P/8//z//P/7//v//f/8//z//f/8//z//P/8
//7//f/9//3/+//8//3//f////7//f/8//7/AAAAAAAA/f/9//3//f///////v/+//7/
AAABAAEAAAAAAAAAAAACAAMABAAEAAEAAAAAAAAAAAABAAEAAQADAAMAAwACAAIAAgAC
AAIAAwADAAMAAwAFAAUABQAFAAUABQAFAAUABwAHAAcABwAGAAYABQAFAAYABgAHAAcA
BwAKAAgACAAIAAgACAAKAAoACgAKAAkACAAHAAYACAAIAAgACAAIAAgACAAIAAgACAAI
AAgACgAKAAoACgAKAAoACgAKAAwADAAMAAwADAAMAAwACwAJAAkACQAJAAkACQAIAAcA
CAAHAAUABQADAAIAAQABAAAA///+//7//v/+/////////wAAAAD/////AAAAAAIABQAF
AAUABgAHAAcABwAHAAkACQAJAAkACgAKAAoACgAIAAcABwAIAAoACgAKAAsACwALAAsA
CwAJAAkACQAKAAwADAAMAAwADgAOAAwACwAQABQAEgAUABYAFAAPAAwACQADAPv/9v/v
/+P/0//F/7n/s/+1/7z/zf/g/+v/8v/y//L/8f/t/+b/5v/s//P/9f/2//X/+f/9//7/
AQAEAAgACAAGAAkACgAKAAoACAAIAAgACAAJAAoACgAKAAkACAAIAAoACgAKAAoACQAK
AAoADAAMAAoACgAKAAoADAAMAAwACwAJAAkACQAJAAkACAAIAAgACAAIAAgACAAIAAgA
CAAHAAYABgAIAAgABwAHAAUABQAFAAQABAAEAAQAAwADAAMAAQABAAEAAQADAAEAAQD/
/wEAAQABAP////8AAAAA/////////v/+//7//v/8//z//f/9//z//P/6//n/+f/4//r/
+v/6//n/+f/5//n/+f/5//n/+v/6//z//P/9//3/+//7//v//f/9//3/////////AQAD
AAMAAgABAAIAAwAEAAQABAADAAQABgAIAAoACQAIAAkACQALAAoACgALAAwADAAMAAwA
DAAMAAwADAANAA0ADgAOAA4ADgAOAA4ADgAOAA0ADQAMAA4ADAALAAwADgAPABAADgAO
AA4ADgAPAA8ADwAQABAAEAARABEAEAAQAA8ADgAOAA8AEAARAA8ADgAOAA0ADwAPABAA
EAARABAADgAQAA8ADwAPAA8AEQARABEAEQARABEAEQAQABAAEAAQABAADwAQABAADwAM
AAwADQAOAA4ADgANAA0ADgAOAA0ADQAOAA4ADgAOAA8ADwAQABEADwAPAA8ADwAPABAA
EAAQABAAEAAPAA8ADwAOAA4ADwAQABAAEAAQAA4ADQANAA0ADwAQABEAEQAPAA4ADQAM
AA4AEAAQABAADwAPAA8ADwAPAA8ADgAOAA4AEAARABEAEAAQABAAEAAOAA8AEAAQABEA
EAAQABAADgAPAA8ADwARABEAEQAQAA4ADgAOAA4ADQANAA0ADQAPAA8ADwAPAA0ADQAN
AA0ADQANAA0ADQAMAAwACwALAAwADAANAA0ADwASABIAEQAQAA8ADgAQABAAEAAQABAA
EAAQABAAEgASABIAEgASABIAEgASABIAEgARABEADwAPAA8ADwAQABAAEAAQAA0ACwAL
AAsADQANAA4ADgALAAoACgAKAAwADQANAA0ADAAMAAsACwAMAAwADgAPAA8ADwAQABEA
DwAPAA8ADwANAA0ADQAOABAAEAAQABAADQANAA4ADgAOAA4ADwAPAA8ADwAPAA8ADwAP
ABAAEAAOAA4ADAAOABAAEAARABIAFgAYABoAFgAQAA0ACgAFAPv/9//0/+n/1f/H/7//
vf+//8n/2v/p//b/+//8//z//P/1/+//8P/y//b/+f/7//r/+//9////BAAJAAoADAAK
AAoACwAMAAwADAAKAAoACgAKAAsADAAMAAwADQAMAAwADgAOAA4ADgANAAoACgAMAAwA
CgAKAAoACgAKAAoACgAJAAsACwALAAsACwAKAAoACgAKAAoACgAKAAkACAAHAAUABQAG
AAkACgAJAAkABwAHAAUABAAEAAQABgAFAAUABQADAAMAAwADAAMAAQABAP//////////
/f/9//7//v/9//3//f/8//z//v/+//z//P/9//3//P/8//r/+f/5//j/+v/6//r/+f/5
//n/+f/5//v/+//8//z//P/8//3//f/9//3//f////////8BAAEA//8BAAMAAwAFAAUA
BwAJAAoACgAKAAkACQAKAAsADAAMAAwADgAPAA0ADAAMAA0ADAAMAAwADAANAA4ADwAQ
AA8ADwAQABAAEAAQABAAEAAQABAADwAPAA8AEAANAAsADQAOAA4ADgAMAAwADAAMAA0A
DQANAA4ADQAMAAwACwAMAAwACwAKAAwADQAOAA8ADgAMAAsACQAJAAkACgAKAAoACgAJ
AAwACwALAAsACwALAAsACwALAAsACwALAAoACgAKAAoACgAJAAoACgAJAAgACAAJAAoA
CgAKAAkACQAMAAwACwALAAoACgAKAAoADAALAAsACwALAAsACwALAAsADAAMAAwADAAM
AAsACwALAAoACgALAAwADAAMAAwADAALAAsACwALAAwADQANAA8ADgANAAwADAAOAA4A
DgANAA0ADQANAA0ADQAMAAwACgAMAA0ADQAOAA4ADgAOAAwADQAOAA4ADQAMAAwADAAK
AAsACwALAA0ADQANAAwADAAMAAwADAANAA0ADQANAA8ADwAPAA8ADQANAA0ADQANAA0A
DQANAA4ADgANAA0ADgAOAA8ADwAPAA4ADAAOAA4ADgAOABAAEAAQABAADgAOAA4ADgAP
ABAAEQASABAAEAAQABAADgAOAA4ADgAQABAAEAAQABAAEAAQABAAEgASABIAEgAUABMA
EwATABEAEQARABEAEgARABAADwALAAsACwAKAAsACwAKAAkACAAIAAgACAAJAAkACQAK
AAoACQAJAAoACAAKAAsACwANAA4ADwAPABEAEQARABEAEAAPAA8ADgAQABAAEAAPABEA
EgASABIAEAARABEAEQATABMAEwATABEAEgASABIAFAAWABYAGAAYABcAGAAcAB4AHAAa
ABgAEwAQAAsAAwD///j/6//f/9X/zf/H/8v/1f/k//X//v///wAAAgAAAPv/9f/2//r/
/P/9/////v///wUACwAQABMAFAASABIAEgATABQAFAAUABQAFAAUABQAFQAWABYAFgAX
ABYAFgAYABcAFgAVABMAFAAUABYAFgAWABYAFgAWABYAFgAWABUAFQAVABUAFQATABIA
EgASABIAEgASABIAEgASABIAEQAQABAAEgASABEAEQAPAA8ADwAOAA4ADgAOAA0ADQAN
AA0ADQANAA0ADQALAAsACQALAAsACwAJAAkACgAKAAkABwAHAAYABgAIAAgABgAGAAUA
BQAEAAQABAADAAMAAgAEAAQABAADAAMAAwADAAMAAwADAAQABAAEAAQABQAFAAcABwAH
AAkABwAHAAkACQAHAAkACwALAAsACwANAA8AEgASABIAEQARABIAEwAUABQAFAAWABcA
FwAWABYAFwAYABgAGAAYABcAFgAVABQAFQAVABYAFgAWABYAFgAWABYAFgAVABUAFAAW
ABQAEwATABQAFAAUABQAFAAUABQAEQARABEAEgAUABQAFQAVABQAFAATABIAEAARABIA
EwATABIAEgARAA8ADwAQABAAEQAQAA4AEAAPAA8ADwAPAA8ADwAPAA8AEQARABEAEAAO
AA4ADgAOAA0ADgAOAA0ADgAOAA8AEAAOAA4ADQANAA4ADgANAA0ADAAMAAwADAAOAA0A
DQANAA0ADQANAA0ADQAOAA4ADgAOAA4ADQANAA0ADAAMAA0ADAAMAAwADAAMAAsACwAL
AAkACgALAAsADQAMAAsACgAIAAoACgAKAAkACQAJAAkACwALAAoACgAIAAoACwALAAoA
CgAKAAoACQAJAAkACAAIAAgACQAKAAkACQAIAAcABwAHAAcABgAIAAgACAAIAAcABwAH
AAcABQAFAAUABQAFAAUABQAFAAUABQAFAAUABgAGAAUABQAEAAQABQAFAAUABAAGAAQA
BAAEAAQABAAEAAQABAAGAAYABgAGAAYABgAGAAYACAAIAAgACAAIAAgACAAHAAUABQAF
AAUABQAFAAQAAwACAAEA/////////v/9//3//P/7//r/+v/6//r/+//7//3//v/+//3/
/f/+//7/AAD///////8AAAEAAQABAAEAAAD///7//f8AAAAAAAAAAP7//f/9//7//v/+
//7///////////////3//f/9//7//v/+//7//v8AAAIA/v/9/wAABAAGAAYAAgAAAP3/
+P/t/+f/4//c/8v/vf+z/63/qf+r/7X/xP/T/97/4f/e/97/3v/b/9f/1v/Y/9r/3f/f
/97/4f/l/+n/7P/v/+7/7v/w//D/7//w//D/8P/y//L/8v/y//H/8v/y//L/8f/w//D/
8v/y//L/8v/x/+7/7v/w//D/7v/u/+7/7v/u/+7/7v/t/+//7//v/+//7f/s/+z/7P/u
/+7/7v/u/+z/7P/s/+v/6P/o/+r/6v/p/+n/5//n/+f/5v/m/+b/6P/n/+f/5//l/+X/
5f/l/+P/4f/h/9//4P/h/+L/4f/f/+D/4P/f/9//3//e/97/3v/e/9z/3P/b/9v/2v/a
/9z/2//b/9r/2v/a/9r/2f/Z/9n/2f/Z/9n/2f/a/9r/2P/Y/9n/2f/b/9v/2//d/9z/
2//c/9v/3f/f/+H/4f/h/+H/4//l/+b/5v/m/+X/5f/m/+f/6P/o/+j/6v/r/+v/6v/q
/+v/6v/q/+r/6v/s/+z/7P/s/+v/6//s/+z/7P/s/+z/7P/u/+7/7f/t/+z/7v/s/+v/
6//s/+z/7P/s/+z/7P/s/+v/6//r/+z/6v/q/+v/6//q/+r/6f/o/+j/6f/q/+v/7f/s
/+z/6//r/+v/7P/s/+3/7P/q/+z/6//r/+v/6//r/+v/6//r/+3/7f/t/+z/6v/q/+r/
6v/r/+z/7P/r/+z/7P/t/+7/7v/u/+3/7f/s/+z/6//r/+r/6v/q/+r/6//r/+z/7f/r
/+v/6//r/+3/7v/u/+7/7P/s/+v/6//r/+r/6v/r/+r/6v/q/+r/6v/p/+n/6f/p/+r/
6//r/+3/7P/r/+r/6P/q/+r/6v/r/+v/6//r/+v/6//q/+r/6v/s/+3/7f/s/+z/7P/s
/+v/6//r/+r/6v/q/+v/7P/q/+v/6//r/+n/6f/p/+j/6P/o/+j/6P/p/+n/6f/p/+v/
6//r/+v/6f/p/+n/6f/p/+n/6f/p/+n/6v/q/+v/6v/q/+v/6//p/+z/7P/s/+z/7P/s
/+r/6v/q/+r/7P/s/+z/7P/q/+r/6v/q/+z/7P/s/+z/7P/s/+z/7P/s/+z/7P/s/+7/
7v/u/+7/7v/u/+7/7v/t/+3/7f/t/+v/6//r/+r/6//q/+n/5//n/+f/5v/l/+X/5P/j
/+L/5P/k/+T/5f/j/+P/5P/k/+P/4//k/+T/6P/p/+n/6f/q/+v/6//r/+v/6//r/+v/
6f/q/+r/6v/s/+z/6//r/+7/7v/u/+7/7f/t/+3/7f/r/+v/6//r/+7/7v/u/+7/8P/w
//D/8v/z//T/9v/4//j/9v/0//H/7P/n/+H/2//S/8n/vf+v/6P/nf+d/6P/sP/B/9D/
2//c/9r/2v/Z/9P/0P/U/9j/2f/b/9z/3f/f/+H/5v/r/+7/7v/u/+z/7f/u/+7/7v/w
//D/8P/w//H/8v/y//L/8f/w//D/8v/y//L/8v/x/+7/7v/w//D/8P/w//D/8P/w//D/
8P/v//H/8f/x//H/8f/w//D/8P/u/+7/7v/u//D/8P/w/+//7v/u//D/8P/v/+//7f/t
/+//7v/u/+7/7P/r/+v/6//r/+v/6//r/+3/6//r/+n/6f/p/+n/5//p/+r/6v/p/+f/
5//m/+b/5v/m/+T/5P/j/+P/4v/i/+L/4f/h/+D/4v/i/+L/4f/f/9//3//f/9//3//g
/+D/4v/i/+P/4//j/+P/4//l/+P/4//l/+X/4//l/+f/5//p/+n/6//t/+7/7v/u/+3/
7f/u/+//8P/w//D/8v/z//P/8v/y//P/9P/0//T/9P/0//T/9P/0//P/8//0//T/9P/0
//T/9P/0//T/8//z//T/9v/0//P/8//0//T/9P/0//T/9P/0//X/9f/1//b/9P/0//X/
9f/0//T/8//y//L/8//0//X/9f/0//T/8//z//P/9P/0//X/9P/y//T/8//z//P/8//z
//P/8//z//P/8//z//L/9P/0//T/9P/z//T/9P/z//L/8v/z//T/9P/0//P/8//y//L/
8f/x//T/9P/0//T/9P/z//P/8//z//P/8//z//P/9P/0//T/9P/0//P/8//1//T/9P/1
//T/9P/0//T/9v/1//X/9f/1//b/9//3//f/9v/1//T/9v/4//j/+P/3//f/9//3//n/
+f/4//j/9v/4//n/+f/2//b/9v/2//b/9//4//j/9//2//b/9v/4//n/+f/5//f/9//3
//b/9v/2//b/9v/3//f/9//3//f/9//3//f/9//3//f/9//5//n/+f/5//j/+P/3//f/
+P/4//n/+f/3//b/+P/4//j/+P/4//r/+v/6//r//P/8//z//P/+//7//v/+//z//P/8
//z/+//7//v/+//7//v/+//6//n/+P/3//X/9f/1//T/8//z//L/8f/w//D/8P/w//H/
8//z//T/9P/z//P/9P/0//b/9//3//f/9v/3//f/9//3//f/9//3//n/+v/6//r/+P/4
//f/9//4//j/+P/4//n/+f/5//n/+//7//v/+//6//r/+v/6//r//P/8//z/+//+/wIA
BgAEAAIAAAD7//j/8//t/+f/5P/b/8v/u/+z/63/q/+v/7z/zf/e/+f/6P/o/+j/5//j
/97/4P/m/+n/5//m/+f/6//v//T/9//4//r//P/6//n/+v/6//r/+v/6//r/+v/9//7/
/v/+//3//P/8//7//P/8//z/+//8//z//v/+//7//v/+//7//P/8//z/+//7//v/+//7
//3//P/8//z/+v/6//r/+v/6//r/+v/5//r/+v/8//z/+f/5//f/9//3//b/9v/2//b/
9f/1//X/9f/1//X/9f/1//P/8//x//H/8f/x/+//7//w//D/7//v/+//7v/u/+7/7v/s
/+z/6//r/+r/6v/s/+v/6//q/+r/6v/q/+n/6f/p/+n/6f/p/+n/6v/q/+j/6P/p/+n/
6//r/+v/7f/t/+3/7//v/+//8f/z//P/8//z//X/9//4//j/+P/3//f/+P/5//r/+v/6
//z//f/9//z//P/9//7//v/+//7//v/+//7//v//////AAAAAAAAAAAAAAAA/v/+//3/
/f8AAAIAAAD//wEAAgACAAIAAQAAAP///v////////8AAP7//v//////AAAAAP///v/+
////AAABAP///v/+//3//f/9//7//v////7//P/+//3//f/9//3//v///wAAAQAAAP//
/v/8//7//v/+//7///8AAAAA///+//7///8AAAAAAAD/////AAAAAP////8AAAAAAAAA
AAAA////////AQABAAEAAQAAAAAA///+//7//v/9//3////+//7///8AAAAAAAAAAAAA
//////////8AAAEAAQD///7//f/8//7/AAAAAAAA//////////8BAAEAAAAAAP7/AAAB
AAEA/v/+//7//v8AAAEAAgACAAAA/v/9//z//v////////8BAAEAAQAAAAAAAAAAAAAA
/////////////////////wEAAQABAAEAAQABAAEAAQAAAAAA/////wAAAAABAAEA///+
//7/AAAAAAAAAAAAAAAAAAAAAAAAAAAAAAAAAgACAAIAAgACAAIAAgACAAIAAgACAAIA
BAAEAAQABAAEAAQAAwADAAUABQAFAAUABQAEAAMAAgD///3//f/9//3//f/+//7/+//6
//r/+v/6//v/+//7//z//P/7//v/+//6//v/+//8//3///8BAAAA///+//3/////////
AAAAAAAAAAAAAP////8AAAAAAgACAAMAAwACAAEAAAD//wAAAQADAAQABgAEAAIABAAG
AAYABwAKAA4ADgAQAAwABgADAAAA+f/z/+//6P/d/8//wf+5/7X/t/+//9D/3//o/+v/
7P/s/+z/6f/j/+D/5v/s/+//7//u//H/9f/5//z/AQACAAIAAgACAAMABAAEAAQABAAE
AAQABAAFAAYABgAGAAUABAAEAAYABgAGAAYABQAEAAQABgAGAAYABgAGAAYABgAGAAYA
BQAFAAUABQAFAAUABAAEAAQABgAGAAYABgAGAAYABgAFAAQABAAGAAYABQAFAAMAAwAF
AAQABAAEAAIAAQABAAEAAQABAAEAAQABAP/////9//3//f/9//v//f/+//7//f/7//v/
+v/6//j/+P/2//b/+f/5//j/+P/3//X/9P/y//T/9P/0//P/8//z//P/8//z//P/9P/0
//T/9P/1//X/9f/1//X/9//3//f/+f/5//v//f///////////wEAAwAEAAQABAADAAMA
BAAFAAYABgAGAAgACQAJAAgACAAJAAgACAAIAAgACAAIAAgACAAJAAkACgAKAAoACgAK
AAoADAAMAAsACwAKAAwACgAJAAsADAAMAAwACgAKAAoACgAJAAkACQAKAAgACAAJAAkA
CAAIAAcABgAIAAkACgALAAoACAAHAAUABwAHAAgACAAFAAQAAgAEAAUABQAFAAUABQAF
AAUABQAFAAUABQAEAAQABAAEAAQABwAIAAgABwAGAAYABwAIAAgACAAHAAcACAAIAAcA
BwAIAAgACAAIAAYABQAFAAUABQAFAAUABQAHAAgACAAIAAgACAAHAAcABwAGAAYABwAI
AAgACAAIAAYABQAFAAUABwAIAAkACQAHAAYABQAEAAYACAAIAAgABwAHAAcABwAHAAcA
BgAGAAYACAAJAAkACAAIAAgACAAIAAkACgAKAAkACAAIAAgACAAJAAkACQAJAAkACQAI
AAgACAAIAAgACQAJAAkACQAJAAkACQAJAAkACQAJAAkACQAJAAkACQAKAAoACQAJAAkA
CAAIAAcACQAKAAwADAAMAAwADAAOAA4ADgAOAAwADAAMAAwADgAOAA4ADQANAA0ADQAN
AAsACwAKAAkACgAJAAcABwAFAAQAAwADAAIAAQAAAAAAAgACAAMAAwABAAIAAgABAAMA
BAAEAAYABQAFAAUABgAHAAcABwAHAAkACQAJAAkACAAIAAgACAAKAAkACQAKAAoACgAK
AAsACQAJAAkACQALAAsACwAMAAoACgAKAAoADAAMAA4ADwAOAA4AEgASABIAEAANAAgA
BQD///n/8v/r/9//z//D/7v/t/+3/8D/z//e/+n/7v/u//D/7//r/+b/6P/s//H/8f/y
//X/9//7//7/AwAGAAgACgAIAAkACgAKAAoADAAMAAwADAALAAwADAAMAA0ADAAMAA4A
DAAMAAwACwAMAAwADgAOAA4ADgAOAA4ADAAMAAwACwALAAsACwALAAsACgAKAAoACgAK
AAoACgAMAAwADAALAAgACAAKAAoACwALAAkACQAJAAgACAAIAAgABwAHAAcABQAFAAUA
BQAFAA==
         </WaveFormData>
      </LeadData>
      <LeadData>
         <LeadByteCountTotal>10000</LeadByteCountTotal>
         <LeadTimeOffset>0</LeadTimeOffset>
         <LeadSampleCountTotal>5000</LeadSampleCountTotal>
         <LeadAmplitudeUnitsPerBit>4.88</LeadAmplitudeUnitsPerBit>
         <LeadAmplitudeUnits>��V</LeadAmplitudeUnits>
         <LeadHighLimit>2147483647</LeadHighLimit>
         <LeadLowLimit>268435456</LeadLowLimit>
         <LeadID>V2</LeadID>
         <LeadOffsetFirstSample>0</LeadOffsetFirstSample>
         <FirstSampleBaseline>0</FirstSampleBaseline>
         <LeadSampleSize>2</LeadSampleSize>
         <LeadOff>FALSE</LeadOff>
         <BaselineSway>FALSE</BaselineSway>
         <ExcessiveACNoise>FALSE</ExcessiveACNoise>
         <MuscleNoise>FALSE</MuscleNoise>
         <LeadDataCRC32>784932996</LeadDataCRC32>
         <WaveFormData>
8P/w//D/8P/y//L/8v/x//D/7//u/+3/7//w//H/8P/0//T/8v/y//H/8v/y//P/9f/1
//f/9//1//b/+v/8/wUADQAWABoAHQAmADMARgBeAHkAjgCOAIAAaAA5APj/uf+I/1//
Rv8//zz/Pv9G/0b/QP9D/0//WP9m/37/m/+s/7f/xv/T/9n/4P/q//H/8v/0//f/+v/8
//z//f/+////AAAAAAIABAAFAAUABQAFAAYABgAHAAcACQAJAAkACQAKAAoACgAKAAsA
DAAMAAwADAAOAA8ADwAQABEAEQARABEAEQASABMAEwATABMAFAAVABUAFQAWABYAFgAW
ABcAFwAXABcAGAAZABoAGgAaABsAGwAbABsAHAAdAB0AHQAfACEAHwAhACEAIgAiACIA
IQAkACUAJQAlACYAJwAnACgAKAApACoAKwAtAC0ALQAtACsALQAuAC4AMAAwAC8ALwAt
AC4ALgAuAC4ALgAuAC4ALQAtAC0ALQAqACkAKQApACcAJQAlACQAIwAiACEAIAAhACAA
HwAcABgAFwAXABUAEQAPAA8ADgAMAAwACwAJAAUABQAEAAQAAwACAAEAAQAAAAAAAAAA
AP3//f/9//3//P/8//z//P/9//3//P/6//z//P/9//3//f/8//z//P/6//r/+v/6//v/
/P/9//7/+//7//z//P/8//z//f/9//7//f/9//3//f/+//7//f////////8AAP7//v/9
//3//f/+//////////7//f/9//3//f/8//z//P/9//3//f/6//r/+v/6//r/+v/6//r/
+v/6//v/+//7//r/+v/6//r/+f/5//j/+P/4//j/+P/4//j/+P/3//f/9//3//b/9v/3
//f/9//5//n/9//3//j/+P/4//j/+P/4//j/+P/3//f/9v/2//X/9f/1//T/9v/3//j/
+P/4//j/+P/4//X/9f/1//X/9//3//f/9//1//b/9v/2//X/9f/1//X/9f/1//X/9f/3
//f/9//3//b/9v/2//b/9v/2//j/+P/4//j/+P/3//f/+P/4//j/+P/5//n/+f/6//r/
+v/6//b/8//1//X/+f/4//j/9v/2//b/9v/2//b/9v/2//j/+P/4//j/+P/4//j/+P/5
//r/+//8//7//v/+//7/AQABAAMABAAFAAcABwAIAAkACgAKAAsADQAKAAcABQAFAAcA
BQADAAMABAAEAAMABAAGAAcABQABAP3/+//5//v/+//7//v/+f/5//f/9//3//f/9v/2
//j/9v/2//b/9P/0//T/9P/1//X/9f/1//X/9v/2//b/9P/2//b/9P/0//X/9v/2//f/
9//3//f/9//5//r//P/+/wUADQAWABoAHQAkAC8APgBWAHMAhACEAHYAXgA1APr/v/+M
/2H/SP8//zj/NP8+/0b/Pv9B/03/WP9m/37/mf+q/7v/yv/T/9n/5P/s//P/+P/4//v/
/v8AAAAAAwAEAAUABgAEAAYACAAJAAsACwALAAwADAANAA0ADwANAA0ADQAOAA4ADgAO
AA8AEAAQABAAEAASABMAEwAUABMAEwATABMAFQAWABcAFwAXABcAGAAZABkAGQAaABoA
HAAcAB0AHQAdAB0AHgAfAB4AHgAeAB8AIQAhACEAIgAhACEAIQAjACMAIQAjACMAIwAk
ACUAJQAkACUAJQAlACgAKQApACoAKgArACwALQAtAC0ALQAtAC0ALwAwADAALgAuAC0A
LQAvADAAMAAwAC4ALgAuAC4ALQAtAC0ALQAuAC0ALQAtACsAKQApACgAJwAmACUAJAAj
ACIAIQAeAB4AHQAdABsAGQAXABcAFgASABIAEQAPAA0ADQAMAAwACQAIAAcABwAGAAYA
BgAGAAUABQAFAAUABAAEAAQABAAHAAcABgAEAAQABAAFAAUABwAGAAYABgAGAAYABgAG
AAYABgAGAAYABQAFAAYABgAGAAYABwAHAAgABwAHAAcABwAIAAgABwAFAAUABQAGAAgA
CAAHAAcABQAGAAcABwAHAAYABQAFAAUABQAEAAQAAgADAAMAAwAEAAQABAAEAAIAAgAC
AAIAAAAAAAEAAQABAAAAAAAAAAIAAQABAAAA/v/+//7//v/+//7//v/9//3//f/9//z/
/P/9//3//f/9//3/+//7//7//v/+//7//P/8//z//P/9//3//P/8//3//f/9//z/+v/7
//z//P/+//7//v/+//v/+//7//v/+//7//v/+//7//z//P/8//v/+//7//v//f/9//3/
/f/7//v/+//7//r/+v/6//r/+v/6//z//P/6//r/+v/5//v//P/8//z/+v/7//v/+//6
//r/+v/6//n/9//6//v/+//6//z//P/8//z//P/8//z//P/8//3//v///wAAAgACAAIA
AwAFAAcACAAJAAsACwAMAA0ADgAOAA8ADwAMAAkABwAHAAcABQADAAMABAAEAAMAAwAG
AAYAAwAAAPv/+v/5//n/+f/5//n/+f/5//f/9//3//X/9P/0//T/8//0//X/9v/0//T/
9P/z//P/8//z//P/9P/0//T/8v/0//T/8v/y//H/8v/y//P/9f/1//X/9f/1//b/+P/6
/wEACQASABoAHQAeACcAMgBCAFsAdAB+AHYAZgBJABYA0/+a/2//Tv8//zj/MP80/zz/
Ov81/z3/TP9Y/27/if+g/7H/vv/J/9H/3P/o/+//9P/4//r//P/9//z///8AAAEAAgAA
AAIABAAFAAMAAwADAAQABAAFAAUABwAFAAUABQAGAAQABAAEAAUABgAGAAYABgAGAAcA
BwAIAAcABwAHAAcABwAIAAkACQALAAsADAANAAwACwALAAoADAAMAA0ADQALAAsADAAN
AA4ADgAOAA8ADwAPAA8AEAATABMAEwAVABUAEwAVABUAFQAWABcAFwAYABkAGQAZABoA
GwAbABwAHAAdAB4AHwAdAB0AHQAdAB0AHwAgACAAIAAgAB8AHwAhACIAIgAiACEAIAAf
AB4AHwAfAB8AHwAgAB8AHwAfAB8AHQAdABwAGQAYABcAFgAXABYAFQASAA4ADQANAAsA
CQAHAAcABgAEAAQAAwABAP/////+//7//f/8//v/+//4//j/+P/4//f/9//3//f/9P/0
//T/9P/1//X/9P/y//L/8v/z//P/9f/0//T/9P/2//b/9v/2//b/9v/2//b/9f/1//b/
9v/2//b/9//3//b/9f/1//X/9//4//j/9//1//X/9f/2//j/+P/3//f/9f/2//f/9//5
//j/9//3//n/+f/4//j/9v/3//f/9//1//T/8//y//P/9P/1//b/8v/y//P/8//z//L/
8v/y//T/8//z//L/8v/y//L/8v/y//L/8v/x//H/8f/x//D/8v/z//P/8//z//P/8f/x
//L/8v/y//L/8P/w//D/8P/x//H/8P/w//H/8f/x//D/7v/v//D/8P/w//D/8P/w//D/
8f/y//P/8f/x//H/8f/z//T/9P/0//H/8f/x//H/8f/x//H/8f/z//P/8//z//L/8v/y
//L/8P/w//L/8v/0//T/9P/z//H/8v/y//L/9P/1//X/9f/1//T/8//y//P/8f/0//X/
8//2//T/9P/0//T/9P/0//T/9P/0//L/8v/y//L/9P/0//T/9P/0//T/9P/0//T/9P/0
//T/9v/2//b/9v/4//j/+P/4//r/+v/6//r//f/9////AAD//wEAAQACAAUABgAGAAcA
BwAEAAEA//8BAAMAAQD/////AAAAAP///f/+//7/+//6//f/9v/1//P/8//z//P/9f/1
//P/8//1//X/9P/0//T/8v/y//L/8P/w//D/8P/v/+//7//v//H/8v/y//L/8v/0//T/
8v/y//P/9P/0//X/9f/1//X/+f/5//b/+P/8/wEABQAMABQAGQAcACEAKgA2AEkAYgB2
AHYAagBTACoA7f+w/3//Wv9F/z7/Nv8w/zb/PP83/zf/Qv9Q/2L/ef+S/6f/uP/H/8//
1P/e/+n/8P/y//f/+v/8//z//f/+////AAAAAAIABAAFAAUABQAFAAYABgAHAAcACQAJ
AAkACQAKAAoACgAKAAsADgAOAA4ADgAMAA0ADQAOAA8ADwAPAA8ADwAQABEAEQATABMA
FAAVABMAEwAUABQAFgAWABcAFwAXABcAGAAZABoAGgAaABsAGwAbABsAHAAfAB8AHwAh
ACEAHwAhACEAIQAiACMAIwAmACcAJwAnACYAJwAnACgAKgArACwALQArACsAKwArACsA
LQAuAC4ALgAuAC0ALQAvADAAMAAwADIAMgAyADIALwAvAC8ALwAwAC8ALwAvADEALwAv
AC4AKwAqACkAKAAlACQAIwAgAB8AHwAgAB8AGwAZABkAGAAUABQAEwARAA8ADwAOAA4A
DQAMAAsACwAKAAoACgAKAAkACQAJAAkACAAIAAgACAAHAAcABgAEAAcACAAKAAsACwAK
AAoACgAKAAoACgAKAAwADAAMAAwACQAJAAoACgAKAAoACwALAAwACwALAAsACwAMAAwA
CwALAAsACwAMAAwADAALAAsACwAMAA0ADQANAAwACwALAA0ADQAMAAwACgALAAsACwAJ
AAgABwAGAAgACAAIAAgABgAGAAcABwAHAAYABgAGAAYABQAFAAQAAgACAAIAAgAEAAQA
BAADAAMAAwADAAIAAAABAAEAAQADAAMAAQABAAAAAAAAAAAAAAAAAAAAAAD//////v/+
//////////7//v///wAAAAAAAAAAAAAAAP//////////AQABAAEAAQABAAIAAgACAAEA
AQABAAEAAQABAAEAAQABAAEAAQABAAAAAAAAAAAA/v/+/wAAAAAAAAAAAAD/////AAAA
AAAAAAABAAEAAQAAAAAAAAAAAAEA//8CAAMABQAGAAQAAgACAAIAAgACAAIAAgACAAQA
BAAEAAQABgAGAAYABgAHAAgACQALAA0ADwAQABEAEQARABIAEwAUABQAFQAVABIADwAN
AA0AEAAPAA4ADwAOAA4ADQANAAwADAAJAAYAAwACAAEAAQABAAEAAQABAAEA////////
/f/8//z//P/6//r/+v/6//r/+v/6//n/+//7//v/+//8//z//P/6//z//P/6//r/+//8
//z//f/9//3/+//7//3//v8AAAQACwAVAB4AIAAhACQALwA8AEwAZQB8AIAAbgBaADcA
/P+9/4z/af9Q/0n/Rv8+/0b/Tv9G/0P/S/9W/2T/fP+T/6j/uf/G/83/2f/m/+7/9f/6
//r//f8AAAIAAgADAAQABQAGAAgACgAMAA0ACwALAAsADAAOAA8ADwARABEAEQARABIA
EAAQABAAEQASABIAEgASABQAFQAVABYAFwAXABcAFwAXABgAGQAZABgAFwAXABcAGAAZ
ABsAHAAcABwAHQAdABwAGwAbABsAHgAeAB4AHwAhACEAIQAiACEAIQAhACMAIwAhACMA
IwAjACQAJQAlACYAJwAnACcAKAApACkAKgAsAC0ALgAvAC0ALQAtAC0ALQAvADAAMAAw
ADAALwAvADEAMgAyADIAMgAyADIAMgAxADEAMQAxADIAMQAxADEALwAtAC0ALAAtACwA
KwAqACkAKAAnACQAIAAfAB8AHQAdABsAGwAaABYAFgAVABMAEQARABAAEAARABAADwAP
AAwADAAMAAwACwALAAsACwAKAAoACgAKAAkACQAIAAYACgAKAAsACwAJAAgACAAIAAkA
CgALAAwACgAKAAoACgAJAAkACgAKAAsADAAOAA8ADAALAAsACwALAAwADAALAAsACwAL
AAwADAAMAAsACwALAAwADQANAA0ADAALAAsACwALAAoACgAKAAsACwALAAsADAANAA4A
DAAMAAwADAAMAAwADQANAAsACgAKAAoADAALAAsACgAKAAoACgAKAAoACgAKAAkACQAJ
AAkACAAIAAkACQAJAAsACwAJAAkACQAIAAcABgAHAAgACQAKAAsACwAKAAoACQAJAAkA
CAAIAAkACgAKAAgACAAIAAgABwAHAAcABwAJAAkACQAJAAcACAAIAAgABwAHAAcABwAH
AAcABwAHAAkACQAJAAkABgAGAAYABgAGAAYACAAIAAgACAAIAAcABwAIAAgACAAGAAcA
BwAHAAgACAAIAAgABwAFAAgACQAJAAYABgAGAAYABgAGAAcACAAJAAoACAAIAAgACAAK
AAoACgAKAAoACgAKAAoACAAIAAgACAAKAAoACgAKAAwADAAMAAwADQAOABAAEQATABQA
FQAXABcAGAAZABoAGgAbABsAGAAVABMAEwAVABMAEQARABIAEgARABEAEgASAA8ADAAJ
AAgABwAHAAcABwAHAAcABwAFAAUABQAFAAQABAAEAAIAAgACAAIAAgACAAIAAQABAAEA
AQABAAIAAgACAAAAAgACAAAAAAABAAAAAAABAAEAAwADAAUABwAIAAYACgATABsAIgAm
ACkALgA5AEgAXAB1AIgAigB+AGwARQAEAMX/mP9z/1z/U/9M/0r/Uv9Y/1L/Uf9Z/2T/
cv+G/53/sP/B/9D/2//l/+7/9v/7/wAAAgAFAAgACgAKAA0ADgAPABAADgAQABIAEwAV
ABUAFQAWABQAFQAVABcAFwAXABcAGAAaABoAGgAbABwAHAAcABwAHAAdAB0AHgAfAB8A
HwAfAB8AIAAhACEAIQAhACIAIwAjACMAJAAkACQAJAAlACUAJQAlACYAJwAqACoAKgAr
ACsAKwArACwALQAtAC0ALwAvAC0ALwAvADEAMgAzADMAMgAzADMAMwA2ADcANwA4ADgA
OQA6ADsAOwA7ADsAOwA7AD0APgA+AD4APgA9AD0APQA+AD4APgBAAEAAQABAAD8APwA/
AD8APgA9AD0APQA7ADkAOQA4ADkAOAA3ADYANQA0ADMAMAAsACsAKwApACkAJwAnACYA
IgAiACEAHwAdAB0AHAAcABkAGAAXABcAGAAYABgAGAAVABUAFQAVABQAFAAUABQAFQAV
ABQAEgASABIAEwATABMAEgASABIAEgASABIAEgASABIAEgASABEAEQASABIAEAAQABEA
EQAQAA8ADwAPAA8AEAAQAA8ADQANAA0ADgAQABAADwAPAA0ADgAPAA8AEQAQAA8ADwAN
AA0ADAAMAAwADQANAA0ADgAOAA4ADgANAAwACwAKAAgACAAJAAkABwAGAAYABgAGAAUA
BQAEAAYABgAGAAYABgAGAAYABQAHAAcABwAGAAQABQAFAAUABQAFAAMAAwAEAAQABAAE
AAIAAgACAAIAAwADAAIAAgABAAEAAQAAAAAAAQACAAIAAgACAAIAAgABAAEAAQABAAEA
AQABAAEAAAAAAP///v/////////////////////////////////+//7//v/+//7//v8A
AAAA/v/+//7//f///wAAAAAAAP7//////////v/+//7//v/+//v//f/9/////v8AAP7/
/v/+//7//v/+//7//v8AAAAAAAAAAAAAAAAAAAAAAQACAAMABAAGAAcACgAMAAwADQAM
AAwADQAOAA4ADwANAAoABwAFAAcACQAHAAUABQAGAAYABQADAAQABAABAP7/+//6//n/
+f/5//n/+f/5//n/9//3//f/9//2//b/9P/y//L/8v/0//T/9P/0//H/8f/x//H/8f/y
//L/8v/w//L/8v/w/+7/7//w//D/7//v/+//7//x//P/8P/u//T///8HAA4AEgAVABoA
JQAyAEYAYQBuAGoAXgBKAB8A4v+h/3L/Uf88/zP/LP8m/y7/NP8w/zP/Pf9G/1L/av+B
/5b/qf+2/73/x//S/9b/3f/i/+b/6P/q/+v/6v/t/+7/7//w/+7/8P/y//P/8f/x//H/
8v/0//X/9f/3//f/9//3//j/+P/4//j/+f/4//j/+P/4//j/+f/5//r/+f/5//n/+f/7
//z//f/9//v/+//8//3/+//7//z//P/+//7///////////8AAAEAAgACAAIAAwABAAEA
AQACAAEAAQABAAMABQADAAUABQAHAAgACQAJAAgACQAJAAkACgALAAsADAAMAA0ADgAP
AA8ADwAPAA8ADQAPABAAEAASABIAEQARABEAEgASABIAEAAQABAAEAARABEAEQARAA4A
DQANAA0ADQALAAsACgALAAoACQAIAAUABAADAAAA/P/7//v/+f/5//f/9//2//T/9P/z
//H/7//v/+7/7v/t/+z/6//r/+r/6v/q/+r/6f/p/+n/6f/o/+j/6P/o/+n/6f/o/+b/
5v/m/+f/5//p/+j/6P/o/+b/5v/m/+b/6P/o/+j/6P/n/+f/6P/o/+j/6P/p/+n/6f/p
/+r/6//r/+z/7P/r/+v/6//r/+z/6v/q/+n/6f/p/+r/6//r/+v/6v/p/+n/6f/p/+j/
6P/o/+n/6f/p/+n/6v/r/+z/6v/q/+r/6v/o/+j/6f/p/+f/5v/m/+b/6P/n/+f/5v/m
/+b/5v/m/+j/6P/o/+f/5f/l/+X/5P/i/+P/4//j/+X/5f/j/+P/5P/k/+T/5P/k/+T/
5P/k/+P/4//i/+L/4f/h/+H/4P/i/+P/5P/k/+T/5P/k/+T/4//j/+P/4//j/+P/4//j
/+H/4v/i/+L/4//j/+P/4//j/+P/4//j/+H/4f/h/+H/4f/i/+P/5P/j/+L/4//i/+T/
5P/k/+P/4f/i/+L/4v/g/+H/4f/h/+T/5P/k/+T/5P/h/+P/4//j/+T/5P/k/+T/5P/k
/+L/4v/i/+L/4v/i/+L/4v/i/+L/4v/i/+T/5P/k/+T/5P/k/+T/5P/m/+b/5v/m/+j/
6P/o/+j/6v/r/+v/7f/u/+//8f/x//L/8//0//T/9f/1//L/7//t/+3/7//t/+3/7f/u
/+7/6//r/+z/7P/p/+b/4//i/+H/4f/h/+H/4f/h/+H/3//f/9//3//e/+D/4P/e/97/
3P/c/9z/3P/e/93/3f/d/93/3f/e/97/3v/c/97/3v/a/9r/2//c/9z/3f/d/93/3//f
/+H/5P/k/+b/6//z//r/AAADAAYACwAWACYAPQBSAF4AWgBKAC8A/P+//4b/Xf9A/zH/
LP8i/x7/Kv8s/yf/K/82/0D/UP9p/4D/k/+i/63/t//C/87/1//c/97/4f/k/+b/5v/n
/+j/6f/q/+z/7v/w//H/8f/x//H/8v/0//X/9f/3//b/9f/0//T/9v/2//b/9//4//j/
+P/4//j/+f/5//r/+//7//v/+//7//z//f/9//3//f/+/////////wAAAAAAAAAAAQAB
AAMAAwAEAAUABAAEAAQABQAHAAcABwAIAAkACQAJAAsACwAJAAsACwAPABAAEQARABEA
EQAQAA8AEAARABEAEgASABMAFAAVABUAFQAVABUAFwAZABoAGgAYABgAFwAXABcAGAAY
ABgAGgAaABoAGgAZABkAGQAZABgAFwAXABcAFwAVABUAFAATABIAEQAQAA0ADAALAAgA
BgAFAAUAAwADAAEAAQAAAP7//v/9//v/+f/5//j/+P/1//T/8//z//L/8v/y//L/8//z
//P/8//w//D/8P/w//H/8f/w/+7/8P/w//H/8f/x//D/8P/w//D/8P/w//D/8v/y//L/
8v/v/+//8P/w//D/8P/x//H/8f/x//L/8//x//L/8v/x//P/8//z//T/8v/y//H/8f/x
//L/8//z//P/8v/x//H/8//z//L/8v/y//P/8//z//L/8v/y//L/8v/y//L/8v/u/+7/
7//v//D/8P/x//L/8v/x//H/8P/y//L/8v/y//D/8P/w/+//8f/x//H/8P/w//H/8f/x
//H/8f/v/+//8P/w//D/8P/y//L/8v/y/+//7//u/+7/8f/x//H/8P/u/+//8P/w//D/
8P/w//D/7//v/+//7//t/+3/7f/t/+3/7v/u/+7/7//v/+//7//v/+//7//v/+//7//v
/+//7P/s/+z/7P/s/+z/7v/u/+7/7v/u/+3/7f/u/+7/7v/u/+//7//v/+7/7v/u/+7/
7f/r/+7/7//t/+z/7P/s/+z/7P/s/+7/7v/u/+7/8P/w//D/8P/y//L/8v/y//T/9f/1
//f/+v/7//3//f/+////AAAAAAEAAQD+//v/+f/5//v/+f/3//f/+P/4//X/9f/2//b/
9f/y/+//7v/r/+v/6//r/+3/7f/t/+v/6f/p/+n/6P/o/+j/5v/m/+j/6P/o/+j/5v/l
/+X/5f/l/+X/5v/m/+j/5v/o/+j/5v/m/+f/6P/o/+n/6f/p/+f/6f/p/+r/7P/u//X/
//8GAAoADQAQABUAHgAsAEUAYABuAGYAWABBABQA0/+a/3H/Uv9B/zr/MP8u/zj/PP81
/zX/Pv9K/1z/cf+E/5n/qv+5/8P/zP/W/93/5v/o/+v/7v/w//D/8f/y//P/9P/0//b/
+P/5//v/+//7//z/+v/7//v//f////////8AAAAAAAAAAAEAAgACAAIAAgAAAAEAAQAC
AAMAAwADAAMAAwAEAAUABQAFAAUABgAHAAcABwAIAAgABgAGAAcABwAJAAkACgALAAoA
CgAKAAsADQANAA0ADgANAA0ADQAPAA8ADQAPAA8AEQASABMAEwAUABUAFQAVABYAFwAX
ABgAFgAXABgAGQAaABsAHAAdABsAHQAeAB4AHgAeAB0AHQAfACAAIAAgACAAIAAgACAA
HQAdAB0AHQAeAB0AHQAdAB0AGwAbABoAGQAYABcAFgAXABYAFQASABAADwAPAA0ACwAJ
AAkACAAEAAQAAwABAAAAAQABAAIA///+//3//f/8//z//P/8//v/+//7//v/+P/4//j/
+P/7//v/+v/4//z//P/9//3/+//6//r/+v/4//j/+P/4//n/+v/7//z//f/9//7//v/9
//z//P/7//z/+//7//v//f/+//7//f/9//3//f/+//z//P/7//v//f/+///////9//z/
+//7//3//f/8//z/+v/7//v/+//6//r/+v/6//r/+v/6//r/9v/2//f/9//5//j/+P/4
//j/9//3//b/+P/4//j/+P/2//b/9v/1//f/9//3//b/9v/3//f/9//5//n/9//3//j/
+P/4//j/+v/6//r/+v/3//f/9v/2//n/+f/5//j/9v/3//j/+P/6//r/+v/6//n/+f/5
//n/9//3//f/9//3//j/+P/4//X/9f/1//X/9//3//f/9//3//f/9//3//b/9v/2//b/
9v/2//j/+P/6//r/+v/5//f/+P/4//j/+P/5//n/+f/4//j/+P/4//n/9//6//v/+f/4
//j/+P/4//j/+P/6//r/+v/6//j/+P/4//j/+v/6//r/+v/8//z//P/8//7//v/+//7/
//8AAAEAAwADAAUABgAHAAcABwAIAAkADAAMAA0ADQAKAAcABQAFAAkABwAFAAUABAAE
AAMAAwAEAAQAAQD+//3//P/7//v/+f/5//n/+f/5//f/9//3//f/9v/2//b/9v/2//b/
9v/2//b/9v/1//P/8//z//P/9v/2//b/9P/0//T/8v/y//X/9v/2//f/+f/5//f/9//5
//r/+v8CAAkAEQAaABwAGwAiAC8APgBUAG8AggCEAHoAZAA7AP7/v/+O/2n/Uv9H/0D/
Pv9I/1D/TP9J/03/WP9o/3z/k/+o/7n/yP/R/9n/5P/s//P/9v/4//v//v8AAAAAAQAC
AAMABAAGAAgACgALAAsACwALAAwACgALAAsADQANAA0ADQAOAA4ADgAOAA8AEAAQABAA
EAAQABEAEQASABMAEwATABMAFQAWABcAFwAXABcAGAAZABcAFwAYABgAGAAYABkAGQAZ
ABkAGgAbABwAHAAcAB0AHQAdAB0AHgAfAB8AHwAhACEAHwAhACEAIwAkACUAJQAmACcA
JwAnACgAKQApACoAKgArACwALQArACsAKwArAC0ALwAwADAALgAuAC0ALQAvADAAMAAw
AC4ALgAuAC4ALwAvAC8ALwAsACsAKwArAC0AKwArACoAKQAoACcAJgAlACQAIwAgABwA
GwAbABkAFwAVABUAFAASABIAEQAPAA0ADQAMAAwACwAKAAkACQAIAAgACAAIAAkACQAJ
AAkABgAGAAYABgAHAAcABgAEAAYABgAHAAcABwAGAAYABgAGAAYABgAGAAYABgAGAAYA
AwADAAQABAAGAAYABwAHAAYABQAFAAUABQAGAAYABQAFAAUABQAGAAYABgAFAAUABQAG
AAcABwAHAAYABQAFAAUABQAEAAQABAAFAAUABQAEAAQABAAEAAQABAAEAAQABAAEAAUA
BQAFAAQABAAEAAIAAQABAAAAAAAAAAAAAAAAAAAAAAD///////////7//v////////8B
AAEA//////7//v/+//7/AAAAAAAAAAD9//3//P/8//3//f/9//z//v///wAAAAD+//7/
/v/+/////////////f/9//3//f/9//7//v/+//3//f/9//3//f/9//3//f//////////
//z//P/8//z//v/+/wAAAAD+//7//v/9//3//v/+//7//v////////8AAAAAAAAAAP7/
+//9//3//f/+/wAAAAAAAAAAAAACAAIAAgACAAQABAAEAAQABwAHAAkACgALAA0ADQAO
AA8AEAAQABEAEwAQAA0ACwALAA0ACwAJAAkACgAKAAkACQAKAAoABwAEAAEAAAD/////
//////////////3//f/9//3//P/8//z/+v/6//r/+v/6//r/+v/7//v/+//7//v//P/8
//z/+P/6//r/+P/6//v//P/8//v/+//7//v/+//9/wAAAgAAAAUADQASABgAHwAiACUA
MABAAFMAbAB+AIAAdABfADgA+f+8/43/Zv9P/0T/Ov82/0L/SP9D/0P/Tv9Y/2j/e/+U
/6v/vP/J/9P/3v/m//H/+P/8//3/AAACAAIABwAIAAkACgAKAAwADgAPAA8ADwAPABAA
EAARABEAEwARABEAEQASABQAFAAUABUAFgAWABYAFgAWABcAFwAYABkAGQAZABkAFwAY
ABkAGQAbABsAHAAdAB0AHQAeAB4AHgAeAB8AHwAfAB8AIAAhACAAIAAgACEAIQAhACEA
IgAlAA==
         </WaveFormData>
      </LeadData>
      <LeadData>
         <LeadByteCountTotal>10000</LeadByteCountTotal>
         <LeadTimeOffset>0</LeadTimeOffset>
         <LeadSampleCountTotal>5000</LeadSampleCountTotal>
         <LeadAmplitudeUnitsPerBit>4.88</LeadAmplitudeUnitsPerBit>
         <LeadAmplitudeUnits>��V</LeadAmplitudeUnits>
         <LeadHighLimit>2147483647</LeadHighLimit>
         <LeadLowLimit>268435456</LeadLowLimit>
         <LeadID>V3</LeadID>
         <LeadOffsetFirstSample>0</LeadOffsetFirstSample>
         <FirstSampleBaseline>0</FirstSampleBaseline>
         <LeadSampleSize>2</LeadSampleSize>
         <LeadOff>FALSE</LeadOff>
         <BaselineSway>FALSE</BaselineSway>
         <ExcessiveACNoise>FALSE</ExcessiveACNoise>
         <MuscleNoise>FALSE</MuscleNoise>
         <LeadDataCRC32>164480955</LeadDataCRC32>
         <WaveFormData>
7v/u/+7/7v/w//D/7//u/+z/7P/s/+z/7//v/+//7//w//H/8P/x//D/8P/x//L/9P/y
//T/9P/y//X/9f/5/wMADQAYAB8AJAApADQARQBYAHIAhwCPAIsAfQBbACsA/v/S/57/
ef9s/2T/W/9Z/1L/TP9Q/1r/Xv9t/4X/n/+v/7f/xv/U/9r/3v/o/+//8P/0//X/+P/5
//r/+//9//7//////wEAAQACAAQABAAEAAUABgAGAAYABwAIAAgACAAJAAkACQAJAAkA
CwAMAAwADAAMAA0ADQANAA0ADgAOAA4ADgAPAA8AEAAQABAAEQASABIAEgASABQAFAAU
ABQAFAAVABUAFQAVABYAFgAWABgAGAAYABgAGQAZABkAHAAcAB0AHQAeAB4AHgAgACAA
HwAgACEAIgAjACUAJgAmACgAJgAoACgAKAAoACkAKQApACkAKgAqACoAKwArACsAKwAp
ACkAKgAqACkAKQApACkAJwAmACYAJwAmACMAIgAhAB8AHwAeAB0AHAAbABsAGwAYABYA
FQATABIAEAAOAAwACAAHAAcABwAEAAMAAgABAAEAAAD+//3//f/9//z//P/7//r/+v/6
//f/9//3//f/+P/4//j/+P/3//f/9//3//f/9//4//j/9v/2//f/+P/4//b/9v/3//n/
+v/8//z/+f/4//j/+P/4//n/+v/6//z/+//7//v/+//7//v/+//8//3//f/9//3//f/8
//z//P/8//3//f/9//z//P/8//z//P/7//r/+v/7//v/+//4//j/+P/4//j/+P/4//j/
9//3//f/9//3//f/9//3//n/+P/3//f/9f/2//b/9f/1//b/9v/2//b/9v/1//T/9P/0
//T/9P/1//X/9P/0//f/9//2//b/9f/1//X/9f/0//P/8//z//L/8v/z//P/9f/1//T/
9P/0//T/9P/0//T/8//z//P/8//z//P/8//x//H/8v/y//H/8f/x//D/8P/x//H/8f/x
//H/8f/x//H/8f/x//H/8P/w//H/8v/w//D/7//v//H/8f/x//H/8f/x//H/8v/0//P/
8//z//L/8f/w//D/8v/x//L/8P/w//D/8P/w//D/8P/w//D/8P/w//D/8P/w//D/8P/x
//L/8//0//b/9v/2//b/9//4//n/+f/9//3///8AAP//AAAAAAEAAwACAAEAAQACAAIA
AAAAAP7//v/+//3//v///wAA///7//j/9f/z//X/9f/0//T/8//z//L/8f/w//D/7//v
/+//7v/u/+7/7v/u/+7/7f/s/+z/7P/s/+z/7f/t/+3/7f/t/+3/6//t/+7/7v/v//D/
8P/w//D/8P/y//P/9f/3//3/CQASABcAHAAjACoANQBKAGIAcwB7AHUAZQBJACEA+P/M
/5z/d/9q/2D/Vf9T/1L/UP9S/1r/Yv9v/4f/nf+v/7//zv/W/9z/5P/s//P/9v/4//n/
/P/9//7/AQADAAQABQAEAAUABAAEAAUABgAHAAkACgAKAAoACwAKAAoACgALAAsACwAL
AAsADQAOAA4ADgAQABEAEQARAA8AEAAQABAAEgATABMAFAAUABQAFQAWABYAFgAWABgA
GAAYABgAGAAbABsAGwAbABoAGgAaABwAHgAeAB4AHwAdAB0AIAAgAB8AHwAgACAAHwAi
ACMAIwAlACUAJQAlACcAKAAoACoAKgAsACwALAAsAC0ALQAtAC8AMAAwADAALwAvAC8A
LwAvAC8AMAAwAC8ALwAvAC8ALwAuAC4ALwAtACsAKwArACkAKQAoACcAJgAlACUAJQAi
ACAAHwAdAB4AHAAaABgAFgAVABUAFQASABEAEAAPAA8ADgAMAAsACQAJAAgACAAJAAgA
CAAIAAUABQAFAAUABAAEAAQABAAFAAUABQAFAAMAAwAEAAQAAwAEAAYACAAIAAYABgAH
AAUABgAIAAgABwAGAAYABgAIAAkACgAKAAoACQAJAAkACQAJAAkACQAIAAkACQAJAAsA
CwAKAAoACgAKAAsACwALAAoACgAKAAoACgAJAAgACAAJAAkACQAKAAoACgAKAAgACAAI
AAgABQAFAAUABQAFAAUABQAFAAcABgAFAAUAAwAEAAQAAwADAAQABAAEAAQABAADAAIA
BAAEAAQABAAEAAMAAQAAAAIAAwADAAQAAwADAAMAAwACAAEAAQABAAAAAAABAAEA////
//7//v///wAAAQACAAIAAQABAAEAAQABAAEAAQABAAEAAgACAAEAAQABAAAAAAABAAEA
AQABAAEAAQABAAEAAQABAAEAAAAAAAEAAgAAAAAA/////wEAAQABAAEA////////AAAA
AP///////////////wAAAAD//wAAAgACAAIAAgACAAIAAgACAAQABAAEAAQABgAGAAYA
BwAIAAkACQALAAsADQAOAA8AEgASABMAEwAQAA8ADwAQAA4ADAAMAAwADAAMAAsACwAN
AA0ACwAIAAYABAADAAMAAQAAAAAA//8BAAAA///+//z/+//7//v/+v/6//r/+v/6//r/
+f/4//j/+P/4//j/+f/5//n/+f/5//n/9//3//b/9v/3//j/+v/8//r/+P/6//v/+//9
/wUADwAYACEAJgAnACwANQBAAFYAbQB3AHcAbwBdADcACADc/7L/if9w/2b/X/9Z/1b/
Uv9S/1r/Yv9t/4H/mf+t/7v/yP/S/9r/5P/s//P/+P/6//v//v///wAA//8BAAIAAwAB
AAMAAwAEAAYABgAGAAcABgAGAAYABwAIAAgACAAJAAcABwAHAAcABwAIAAgACAAGAAcA
BwAHAAUABgAGAAYABgAHAAcACAAIAAgACQAKAAgACAAIAAoACAAIAAgACAAJAAkACQAJ
AAoACgAKAAwADAAMAAwADQAPAA8AEgASABEAEQASABIAEgAUABQAEwAVABUAFQAVABcA
GAAYABoAGgAcABwAHAAeAB8AHwAfAB0AHgAeAB4AHwAfAB8AHwAfAB8AIAAgAB0AHQAd
AB0AHwAeAB4AHwAfAB0AHQAdABsAGwAaABkAFgAVABUAFQAWABQAEwARAA8ADAAJAAYA
BgAFAAUABQACAAEAAAD//////v/8//v/+//7//r/+v/5//j/+P/4//n/+f/5//n/9v/2
//b/9v/3//f/9//3//X/9f/2//b/9v/2//f/+P/4//b/9v/3//f/+P/6//r/+f/4//j/
+P/4//n/+v/6//r/+f/5//n/+f/5//n/+f/4//n/+f/5//v/+//6//r/+v/6//v/+//7
//r/+v/6//z//P/7//r/+v/7//v/+//4//j/+P/4//n/+v/7//z/+v/5//j/9//3//f/
9//3//j/+P/4//n/+f/6//r/+f/5//r/+v/6//j/+P/3//b/+P/4//j/+P/3//f/9v/2
//f/9//2//b/9//3//f/9//4//f/9//3//j/+P/5//n/9//3//b/9v/4//j/+P/4//j/
9//3//f/9//3//f/9//3//f/+P/4//f/9//3//b/9v/3//f/9//5//n/+f/5//f/9//3
//f/9v/2//f/+P/6//r/+f/5//n/+f/5//n/+//7//v//P/6//n/+f/5//n/+f/5//r/
+v/7//r/+P/4//j/+P/6//r/+v/6//j/+P/4//j/+v/6//r/+v/4//j/+P/4//j/+P/4
//j/+v/6//r/+v/8//z//P/8//7//v/+//7/AQACAAMAAwAFAAUABwAIAAkACgAKAAsA
CwAKAAkACQAKAAoACAAIAAgACAAIAAcABwAHAAcABQAEAAIAAAD///3//f/8//z/+//7
//r/+f/6//r/+f/5//n/+P/4//j/9v/2//b/9f/2//b/9v/2//b/9//3//f/9//3//f/
9f/1//b/9v/3//j/+P/4//j//P/6//n/+f/9/wEABQAOABkAHgAhACYALQA0AEQAVwBp
AG8AawBdAEEAFgDo/8D/l/92/2j/Yf9Z/1b/Vv9S/1T/XP9l/3P/if+f/6//wP/O/9T/
2P/i/+v/8P/y//X/+P/5//r/+//9//7//////wEAAQACAAIAAgACAAMABAAEAAQABQAG
AAYABgAHAAUABQAFAAUABwAIAAgACAAIAAkACQAJAAkACgAKAAoACgALAAsADAAOAA4A
DwAQABAAEAAQABIAEgASABIAEgATABMAEwATABQAFAAUABYAFgAWABYAFwAXABcAGgAa
ABsAGwAcABwAGwAeAB8AHwAhACEAIQAhACEAIgAiACQAJAAmACYAJgAmACcAJwAnACkA
KgAqACoAKwArACsAKwApACkAKgAqACoAKwAsAC0AKwAqACoAKwArACkAKQApACkAKQAo
ACcAJAAjACMAIwAgAB4AHQAbABsAGgAZABgAFAATABMAEwAQAA8ADgANAAsACgAIAAcA
CQAJAAgACAAFAAQABAAEAAMAAwADAAMAAgACAAIAAgABAAEAAQABAAMAAwAEAAQAAgAC
AAMABAAEAAIAAgADAAUABgAIAAgABQAEAAQABAAGAAcACAAIAAgABwAHAAcABwAHAAcA
BwAIAAkACQAJAAcABwAGAAYABgAGAAcABwAJAAgACAAIAAgACAAHAAYABgAHAAcABwAE
AAQABAAEAAQABAAEAAQAAwADAAMAAwADAAMAAwADAAUABAADAAMAAQACAAIAAQABAAIA
AgACAAIAAgABAAAAAgACAAIAAgADAAMAAgACAAEAAQAAAAAAAwADAAMAAwACAAEAAQAB
AAAAAAABAAEAAwADAAIAAgAEAAQABAAEAAQAAwADAAMABAAFAAYABwAFAAUABgAGAAcA
BwAHAAYABgAHAAcABwAFAAUABQAFAAUABQAFAAUABAAEAAUABgAGAAYABQAFAAUABQAF
AAUABQAFAAUABgAEAAMAAwADAAUABQAFAAYABgAHAAYABAAEAAQABAAGAAYABgAGAAgA
CAAIAAgACgAKAAoACgALAAwADQAPABAAEQARABMAEQATABQAFQAYABgAGQAZABcAFQAU
ABQAFQAUABUAFgAUABQAEwATABEAEQAPAAwACgAIAAcABwAHAAYABgAFAAUABAADAAIA
AAD////////8//z//P/8//7//v/9//z//P/8//z//P/9//3//f/9///////9//3//v/+
////AAD+//7//v/+/wAAAwABAAMACwAXACAAJQAmACkAMAA5AEYAXABvAHcAbwBhAEkA
IQD0/8z/ov+D/3b/cP9l/2H/ZP9g/2D/Zv9s/3X/i/+h/7X/w//O/9b/4P/s//L/+f/8
//7///8CAAMABAAEAAUABQAFAAcACQAJAAoACgAKAAoACwAOAA4ADgAPAA4ADgAOAA8A
DwAPAA8ADwARABIAEgASABAAEQARABEAEwAUABQAFAAUABUAFQAWABQAFAAVABYAGAAY
ABgAGgAYABgAGAAYABkAGQAZABkAHAAcABwAHgAcABwAHAAdAB0AHQAgACAAHQAdAB4A
HgAdACAAIQAhACMAIwAjACMAJQAmACYAKAAoACoAKgAqACoAKwArACsALQAuAC4ALgAv
AC8ALwAvADEAMQAyADIALwAvAC8ALwAvAC4ALgAvAC8ALQAtAC0AKwArACoAKQAqACkA
KQApACYAJAAjACEAIAAeABwAGgAaABkAGQAZABQAEwASABEAEQAQAA4ADQAPAA8ADgAO
AA0ADAAMAAwACQAJAAkACQAKAAoACgAKAAcABwAHAAcACQAJAAoACgAIAAgACQAKAAoA
CAAIAAkABwAIAAoACgAJAAgACAAIAAoACwAMAAwACgAJAAkACQAJAAkACQAJAAoACwAL
AAsACwALAAoACgAMAAwADQANAAsACgAKAAoACgAKAAkACAAIAAkACQAJAAoACgAKAAoA
CAAIAAgACAAJAAkACQAJAAcABwAHAAcACQAIAAcABwAHAAgACAAHAAcACAAIAAgABgAG
AAUABAAGAAYABgAGAAcABwAGAAYABQAFAAQABAAHAAcABwAHAAYABQAFAAUABgAGAAcA
BwAHAAcABgAGAAYABgAGAAYABAADAAMAAwAEAAUABgAHAAUABQAGAAYABQAFAAUABAAE
AAUABQAFAAUABQAFAAUABQAFAAUABQAEAAQABQAGAAYABgAFAAUABQAFAAUABQAFAAUA
BQAGAAYABQAFAAUABQAFAAUABgAGAAMAAgAEAAQABAAEAAYABgAGAAYABgAGAAYABgAG
AAYABgAGAAYABgAGAAYABAAEAAQABAAGAAYABgAGAAgACAAIAAgACAAIAAkACgANAA0A
DwAPAA8AEAARABIAFAAVABUAFAARABEAEgASABAAEAAQABAAEgARABEAEQAPAA0ACgAI
AAgABwAHAAcABgAGAAUABQAEAAMAAgACAAEAAQABAAAAAAAAAAAAAAAAAP///v/+/wAA
AAAAAAEA//////////8BAP////8AAP7///8AAAAAAgACAAIABAADAAMABwAPABkAIgAp
AC4AMQA6AEUAVABqAH0AhQCDAHkAXQAvAAIA2v+w/4//fv90/2v/af9o/2b/Zv9u/3T/
f/+T/6f/uf/H/9T/4P/o//D/9v/7/wAAAAABAAQABQAGAAkACwAMAA0ADQAPAA8AEAAQ
ABAAEAARABAAEAAQABEAFAAUABQAFQAXABcAFwAXABcAGAAYABgAGAAZABkAGQAZABoA
GgAaABoAGwAbABwAHAAcAB0AHgAeAB4AHgAgACAAIAAgACAAIQAhACEAIQAkACQAJAAm
ACYAJgAmACcAJQAlACgAKAApACkAKgAqACsALgAvAC8ALwAvAC8ALwAxADIAMgA0ADIA
NAA0ADQANAA1ADUANQA3ADgAOAA4ADkAOQA5ADkAOQA5ADoAOgA5ADkAOQA5ADkAOAA4
ADkANwA1ADUANQAxADEAMAAvADAALwAvAC8ALAAqACkAJwAoACYAJAAiACAAHwAfAB8A
HAAbABoAGQAZABgAFgAVABQAEwARABAADwAOAA4ADgALAAsACwALAAwADAAMAAwADQAN
AA0ADQAMAAsACwAKAAoACgALAAwACgAIAAgACQAJAAoADAAMAAsACgAKAAoACAAJAAoA
CgAKAAkACQAJAAkACQAJAAkACAAJAAkACQALAAsACgAKAAgACAAJAAkACgAKAAsADAAL
AAoACAAGAAgACQAJAAkACgAKAAoACgAJAAgABwAGAAUABQAFAAUABQAFAAUABQAFAAQA
AwADAAMABAAEAAMAAQACAAIAAgACAAIAAQAAAAAAAAAAAAAA//////7//v8BAAEAAAAA
AP7//f/8//v/+//7//z//f/8//z//f/9//3//f/8//z//v/+//7//v/8//v/+//7//3/
/f/9//3//P/7//v/+v/7//v/+//6//j/+f/5//n/+//7//v/+//5//n/+f/5//r/+v/7
//z/+v/6//n/+f/5//n/+f/5//f/9//3//j/+v/5//n/+f/5//n/+f/6//j/9//4//j/
+P/4//j/+P/4//j/+P/6//r/+v/6//r/+v/6//r//P/8//z//P/+/wAAAgADAAMAAwAF
AAYABQAGAAYABwAHAAYABQAFAAYABgAEAAQABAAEAAQAAwADAAMAAwABAP7//P/6//n/
+f/5//j/+P/1//X/9P/z//P/9P/0//X/9P/y//H/8P/y//L/8v/x//D/8P/w//D/8P/x
//H/8f/x//H/8f/v/+//8P/w//H/8P/w//D/8P/w//L/7//t//H//f8HABAAFQAYAB0A
IgArADwAUgBfAGEAXQBPADMABQDW/67/hP9n/1z/UP9F/0P/Rv9G/0r/Tv9U/1//df+L
/5v/rf+6/8D/yP/Q/9T/2//i/+T/5P/m/+b/5v/p/+v/7P/t/+z/7f/s/+z/7P/s/+z/
7f/w//D/8P/x//D/8P/w//H/8f/x//H/8f/x//L/8v/y//T/9f/1//X/8//0//T/9P/2
//f/9//4//b/9v/3//j/9v/2//b/+P/4//j/+P/4//n/+f/5//n/+v/6//r//P/6//r/
+v/7//v/+//+//7//////wAAAAD//wIAAwADAAMAAwADAAMAAwAEAAQABgAGAAgACAAI
AAoACwALAAsACwAMAAwADAANAA0ADQANAA0ADQAOAA4ADQANAA0ADQANAAwADAANAAsA
CQAJAAkACQAJAAgABwAGAAUABQAFAAIAAAD///3//P/6//j/9v/2//X/9f/1//T/8//y
//H/7//u/+z/6//t/+3/7P/s/+v/6v/q/+r/6f/p/+n/6f/q/+r/6v/q/+v/6//r/+v/
6v/p/+n/6P/o/+j/6f/q/+r/6P/o/+n/5//o/+r/6v/n/+b/5v/m/+j/6f/q/+r/6//r
/+z/7f/r/+v/6//r/+z/7f/t/+3/6//r/+r/6v/s/+z/7f/t/+3/7P/s/+z/7P/s/+v/
6v/s/+3/7f/t/+7/7v/u/+7/7P/s/+z/7P/r/+v/6//r/+n/6f/p/+n/6v/q/+r/6//p
/+r/6v/p/+v/7P/s/+z/7P/s/+v/6v/o/+j/6P/o/+n/6f/o/+j/6//r/+r/6v/p/+n/
6f/p/+n/6f/q/+v/6f/o/+j/5//p/+n/6P/o/+j/6P/o/+j/6P/n/+f/5//p/+n/6f/p
/+f/5//o/+j/6f/p/+n/6P/m/+f/5//n/+f/5//n/+f/6f/p/+n/6f/m/+b/5//o/+j/
6P/n/+f/5//n/+f/5//n/+f/5//o/+r/6f/p/+n/5//n/+f/6P/m/+n/6P/o/+j/6P/o
/+b/5v/m/+b/6P/o/+j/6P/o/+j/6P/o/+j/6P/o/+j/6v/q/+r/6v/q/+r/6v/q/+z/
7P/s/+z/7P/t/+7/7//v//H/8f/z//T/9f/2//b/+f/5//j/9//3//j/+P/2//b/9v/2
//b/8//z//P/8//x/+7/7P/q/+v/6//r/+r/6v/p/+n/6P/n/+b/5v/l/+X/5f/k/+T/
4v/i/+L/4v/j/+L/4v/i/+L/4v/j/+P/4f/h/+H/4f/f/9//4P/g/+P/5P/k/+T/5P/k
/+T/5//n/+v/7//3/wAABwAMAA0AEgAZACYANgBLAFcAWQBRAD8AGwDw/8j/ov97/2T/
XP9R/0X/Rv9K/0j/TP9S/1n/af99/5H/o/+w/7r/wv/M/9T/3f/g/+L/4//m/+f/6P/p
/+v/7P/t/+//8f/x//L/8P/w//D/8f/0//T/9P/1//X/9P/z//P/9f/1//X/9f/1//b/
9v/2//b/9//3//f/9//4//j/+P/2//f/9//4//j/+P/5//r/+v/6//r//P/6//r/+v/6
//3//f/9//3//v/+//7/AAAAAAAAAAABAAEAAQAEAAQAAwADAAQABAAHAAoACwALAAkA
CQAJAAkACwAMAAwADgAOABAAEAAQABAAEQARABEAEQASABIAEgARABEAEQARABMAEwAU
ABQAEwATABMAEwATABIAEgATABMAEQARABEADwAPAA4ADQAMAAsACwALAAoACAAHAAUA
BAACAAAA/v/+//3//f/9//r/+f/4//f/9//2//T/8//z//P/8v/y//H/8P/w//D/8f/x
//H/8f/u/+7/7v/u/+3/7f/t/+3/7f/t/+7/7v/s/+z/7f/u//D/7v/u/+//7f/u//D/
8P/v/+7/7v/u/+7/7//w//D/8P/v/+//7//x//H/8f/x//L/8//z//P/8//z//L/8v/y
//L/8//z//P/8v/y//L/9P/0//P/8v/0//X/9f/1//L/8v/y//L/9P/0//T/9P/x//H/
8f/x//H/8f/x//H/8//y//H/8f/x//L/8v/x//H/8v/y//L/8v/y//H/8P/y//L/8v/y
//P/8//y//L/8//z//L/8v/z//P/8//z//L/8f/x//H/8v/y//P/8//x//H/8P/w//H/
8v/z//T/9P/z//P/8//x//H/8f/x//P/8//0//T/8//z//P/8v/y//P/8//z//P/8//z
//P/8f/x//H/8f/w//D/8f/y//L/8v/x//H/8f/x//H/8f/x//H/8f/y//L/8f/x//H/
8//z//P/9P/w/+//8P/y//L/8v/y//L/8v/y//L/9P/0//T/9P/2//b/9v/2//j/+f/6
//v/+//9//3///8AAAEAAgACAAMAAwACAAEAAQACAAIAAAD+//7//v/+//3//f/9//3/
/f/6//j/9v/1//X/9f/0//T/8//z//L/8f/w//D/7//v/+//7v/u/+7/7v/u/+7/6//q
/+r/6v/q/+r/6//r/+v/6//r/+v/6//r/+z/7P/r/+z/7P/s/+z/7v/u/+3/7f/x//f/
AQAKABEAFAAXABoAIQAqAD4AVQBjAGMAXQBNAC0AAADW/7D/if9w/2T/Wf9N/1D/UP9O
/1D/VP9d/23/f/+T/6P/tP/A/8r/0v/Y/+H/6P/s/+v/7v/v//D/7//x//L/8//1//f/
9//4//r/+v/6//v/+v/6//r/+//8//z//P/9//3//f/9//3//f/+//7//v/+////////
//3//v/+//7/AAABAAEAAgACAAIAAwAEAAQABAAEAAYABAAEAAQABAAFAAUABQAFAAgA
CAAIAAoACgAKAAoACwALAAsADgAOAA0ADQAOAA4ADQAQABEAEQATABMAEwATABUAFgAW
ABgAFgAYABgAGAAZABsAHAAdABsAHAAcABwAHQAdAB0AHQAdAB0AHgAeAB0AHQAdAB0A
HQAcABwAHQAdABsAGwAbABkAGQAYABcAFAATABMAEwAUABIAEQAPAAwACgAIAAYABAAD
AAMAAwAAAP///v/9/////v/8//v/+f/5//j/+P/3//b/9v/2//X/9f/1//X/8v/y//L/
8v/z//P/8//z//X/9f/2//b/8//y//L/8v/0//L/8v/z//P/9P/2//b/9f/0//T/9P/y
//P/9P/0//b/9f/1//X/9f/1//X/9f/2//f/9//3//X/9f/0//T/9f/2//j/+f/3//b/
9v/2//j/+P/3//b/9v/3//f/9//2//b/9v/2//b/9v/2//b/9f/1//X/9f/1//X/9f/1
//f/9v/1//X/9f/2//b/9f/z//T/9P/0//T/9P/z//L/9P/0//T/9P/z//P/8v/y//P/
8//y//L/9f/1//X/9f/y//H/8f/x//T/9P/1//X/8//z//L/8v/0//T/9P/0//T/8//z
//P/8f/x//H/8f/z//P/9P/0//L/8f/w/+7/8P/x//H/8f/x//H/8f/x//H/8f/x//H/
8P/w//H/8v/y//L/8f/x//H/8f/x//H/8//z//P/9P/y//H/8f/x//P/8//z//T/8v/v
//D/8P/w//D/8P/y//L/8v/y//D/8P/w//D/8v/y//L/8v/0//T/9P/0//b/9v/2//b/
+P/4//j/+f/6//v/+//9//v//f/+////AgACAAMAAwAAAP////8AAAIAAAAAAAAAAAAA
AP///////////f/6//j/9v/1//X/9f/0//T/8//z//L/8f/w//D/7//v/+//8P/w//D/
8P/w//D/7//u/+7/7v/u/+7/7//v/+//7//t/+3/6//r/+3/7v/w//L/8v/w//D/8P/w
/+//8f/3////CQAUABkAGgAfACgAMwBGAFwAcQB5AHkAawBNACEA9P/K/57/ff9q/2D/
V/9V/1T/Uv9S/1b/XP9p/3//lf+n/7f/wv/K/9L/2v/i/+n/7P/u/+//8v/z//T/8//1
//b/9//5//v/+//8//z//P/8//3//v/+//7///8AAAAAAAABAAMAAwADAAMAAQACAAIA
AgAEAAUABQAFAAUABgAGAAYACAAJAAkACgAKAAoACwAMAAwADAAMAA4ADAAMAAwADAAN
AA0ADQANAA4ADgAOABAAEgASABIAEwATABMAFgAWABUAFQAWABYAFQAYABkAGQAaABsA
HAAdAB0AHgAeACAAIAAiACIAIgAgACEAIQAhACIAJAAlACYAJQAlACUAJQAlACUAJgAm
ACUAJQAlACUAJwAmACYAJwAlACMAIwAjACMAIwAiACEAHgAdAB0AHQAcABoAGQAXABYA
FAASABAADgANAA0ADQAKAAkACAAHAAcABgAEAAMAAwADAAIAAgABAAAAAAAAAP//////
/////v/+//7//v/9//3//f/9//3//f/+//7//v/+////AAD+//z//P/9//3//v8AAAAA
/f/8//z//P/+////AAAAAAAA////////AQABAAEAAQABAAEAAAD//wEAAQAAAAAAAAAA
AAEAAQABAAAAAAAAAAAAAAD///7///8BAAIAAwAAAAAAAAAAAAAAAAAAAAAA////////
//////////////3//P/7//v//f/+//7//f/7//z//P/8//z//P/7//r/+v/6//r/+v/9
//3//P/8//3//f/8//z//f/9//3//f/8//v/+//7//r/+v/7//v//f/9//z//P/6//r/
+v/6//z/+//7//v/+//7//v/+//7//v//P/8//3//f/9//z/+v/7//v/+//7//v/+//7
//v/+//7//v//P/8//3//v/8//z/+//7//v/+//7//v/+//7//v//P/8//v/+//7//n/
+f/5//r/+v/7//z//v/+//7//v/+//7//v/+/wAAAAAAAAAAAwAEAAUABQAJAAkACwAM
AAsADAAMAA0ADwAOAA0ADQAMAAwACgAKAAoACgAKAAkACwALAAsACQAEAAIAAAD//wEA
AQAAAAAA//////7//f/6//r/+f/5//v/+v/6//r/+P/4//j/9//4//j/+P/4//j/+f/5
//n/9//3//f/9f/3//j/+P/5//r/+v/6//r/+P/6//3//f/9////CQAQABkAIAAjACQA
KwA4AEgAWwBtAHUAcQBjAEkAHgDy/8r/n/98/2z/Yf9V/1b/WP9U/1j/Xv9l/3P/h/+d
/6//vv/K/9T/3P/m/+//9P/4//n//P/9//7///8BAAIAAwADAAUABQAGAAYABgAGAAcA
CAAIAAgACQAIAAgACAAJAAsACwALAAsACwAMAAwADAAKAAsACwALAAsADAAMAAwADAAN
AA0ADgAQABAAEQASABIAEgASABQAFAAUABQAFAAVABUAFQAVABgAGAAYABoAGAAYABgA
GQAbAA==
         </WaveFormData>
      </LeadData>
      <LeadData>
         <LeadByteCountTotal>10000</LeadByteCountTotal>
         <LeadTimeOffset>0</LeadTimeOffset>
         <LeadSampleCountTotal>5000</LeadSampleCountTotal>
         <LeadAmplitudeUnitsPerBit>4.88</LeadAmplitudeUnitsPerBit>
         <LeadAmplitudeUnits>��V</LeadAmplitudeUnits>
         <LeadHighLimit>2147483647</LeadHighLimit>
         <LeadLowLimit>268435456</LeadLowLimit>
         <LeadID>V4</LeadID>
         <LeadOffsetFirstSample>0</LeadOffsetFirstSample>
         <FirstSampleBaseline>0</FirstSampleBaseline>
         <LeadSampleSize>2</LeadSampleSize>
         <LeadOff>FALSE</LeadOff>
         <BaselineSway>FALSE</BaselineSway>
         <ExcessiveACNoise>FALSE</ExcessiveACNoise>
         <MuscleNoise>FALSE</MuscleNoise>
         <LeadDataCRC32>2672350151</LeadDataCRC32>
         <WaveFormData>
7//u/+7/7v/w//D/8P/w/+3/7f/t/+3/7v/w//H/8f/z//P/8v/y//L/8f/x//H/8//y
//T/9P/1//b/+P/7/wQADgAZAB8AIQAlACoAMAA9AE0AXQBjAF8ATQA0ABYA+v/c/7H/
kP+I/4b/e/90/2//a/9t/3P/d/+B/5b/rf+5/7//zf/b/97/4v/p/+3/7//x//P/8//1
//b/+P/5//n/+v/6//v//P/9//3//f/9//z//v/+//////8BAAEAAQABAAEAAQABAAEA
AQABAAIAAwAFAAUABQAFAAUABQAGAAYABAAFAAYABgAHAAcABwAJAAkACgAKAAoADAAM
AAwADAAKAAoACgALAAwADAANAA4AEAAQABAAEAAPABAAEQATABUAFQAVABYAFgAWABcA
GAAbAB0AHQAdACAAIAAgACAAHwAfACEAIgAjACQAJQAmACQAJgAmACYAJwAnACcAJwAn
ACcAKAAoACYAJwAoACgAJgAkACQAJAAhACAAIAAgACAAHwAfAB0AGwAbABsAGgAaABgA
FgAVABMAEgARAA4ACwALAAsACgAHAAcABgAGAAYABQAFAAQAAAAAAAAAAAAAAAAAAAAA
APv/+//8//z//v/9//3//f/8//z//P/8//z//P/9//3//f/8//z//P/8//v/+//9////
/////////f/9//3//f/9//3///////////////////////////8AAAEAAgADAAMAAwAC
AAEAAQACAAMAAwADAAIAAgADAAEAAAAAAAAAAQACAAMAAwABAAEAAQABAP//////////
AQABAAEAAAAAAAAAAAAAAAEAAQABAP////8AAAAAAAD+//7//v/+//7//v/9//3//f/9
//3//f8AAAAA/v/+/wAAAQABAAEAAQABAAEAAgAAAP///v/9//////////7//v///wEA
AQADAAEA/v/+//7//v/+////AAAAAAAAAAD///7//v////7//v///////v/+//7//f//
/wAAAAAAAAAA/////////f/+//7//v///////v/+//7//v/+//7//v////////8CAAIA
AQABAP///v/9//3/AQAAAAAA/v/+//7//v/+//7//v/+//7//v/+//7/AAAAAAAAAAAC
AAIAAgACAAQABAAEAAQABQAFAAUACAAKAAoACgANAAwADQANAA0ADwAPAA8ADwAOAA4A
DgANAAsACwALAAoACwANAA4ADQAJAAYAAwABAAMAAwACAAEAAAAAAP///v/8//v/+v/6
//z/+//6//r/+P/4//j/+P/4//f/9//3//j/+f/7//z/+f/5//n/+P/4//n/+f/6//v/
+//6//r/+v/7//7/AAABAAgAFAAdACEAIwAlACYALAA5AEcAVQBbAFcARQAsABIA+v/c
/7f/mP+Q/4z/g/96/3n/d/95/33/g/+P/6L/s//B/8//2//h/+j/7v/z//n//f/9////
//8BAAIABAAFAAUABgAHAAcABwAHAAcABwAHAAYABwAIAAoACwAMAAsACgAJAAkACQAJ
AAkACwALAAwADQANAA0ADQANAA8ADwAQABAAEAARABIAEgARABEAEQATABMAFAAUABQA
FAAUABQAFAAVABYAFwAZABkAGAAYABgAGgAaABoAGgAbABwAHQAfAB4AHQAcABwAHgAe
AB8AIAAfACEAIQAhACQAJAAkACQAIwAjACUAJgAmACYAJgAmACcAKgArACwALAArACoA
KQArACsALAAsACoAKwAsACwALAAqACoAKgApACgAKAAoACYAJQAlACMAHwAfAB8AHgAe
ABwAGgAZABkAGAAXABQAEwATABMAEgANAA0ADAAMAAwACwALAAoACAAIAAgACAAGAAYA
BgAGAAUABQAGAAYABAADAAMAAwAEAAQABAAEAAQABAAFAAUABQAEAAQABAAGAAUABQAH
AAUABQAFAAUABQAFAAUABQAFAAUABwAHAAcABwAHAAcACQAJAAkACQAHAAcABwAHAAgA
CQAJAAkACQAKAAsACwAJAAgACAAJAAsACgAKAAoACgAKAAoACQAHAAcABwAHAAcABwAH
AAcABQAFAAUABAAGAAYABgAGAAUABQAFAAMAAwAEAAQABAACAAIAAgACAAIAAgABAAEA
AgADAAQABQAFAAQAAQAAAAAAAQABAAEA////////AAD+//3//P/7//3//f/9//z/+//7
//z/+//+//3/+//8//7//v/+///////+//3//P/9//z//P/9//3//P/8//v/+//8//3/
/f/9//7//v/+//z/+//7//v/+//8//z//P/9//3//P/8//7//v/+//7//P/9//3//f/9
//z/+v/5//r/+v/6//v/+//8//7//v/+//7//v/+//7//v/+////AAABAAIABAAEAAQA
BQAFAAUACAAIAAYABgAJAAoADQANAA0ADQALAAsACwAMAAwADAALAAsADQANAAwADAAN
AA0ACwAIAAYABAADAAMAAwACAAEAAAAAAP///v/+//v/+v/6//r/+//6//r/+v/6//r/
+v/6//f/9//3//f/9//4//j/9//3//f/9v/2//b/9f/1//X/9//6//r/+P/3//r/+P/7
/wIADAAVAB8AIwAhACIAJAApADUARQBNAE0ARQA0ABYA+P/g/8H/nv+M/4j/g/98/3X/
cf9v/3X/e/+D/5T/qf+3/8X/z//X/97/5P/r//H/9f/3//f/9//5//r/+v/7//v//P/8
//3//v////////////7//v/+/////////////////////////////////wAAAQD/////
//////3//f/+//7//v///wAAAAD///////8BAP//AAAAAAAA/v/+//7//v/+//7//v//
/wIAAgADAAQABAAEAAQABAAFAAYABwAJAAcABwAHAAgACAAIAAkACgAJAAsACwALAA4A
DgAOAA4AEQARABMAFAAUABQAFAAUABQAFgAWABYAFwAXABcAFwAXABcAGAAYABYAFwAY
ABgAGgAYABgAGAAXABYAFgAWABYAFQAVABMADwAPAA8ADgAQAA4ADAALAAkACAAHAAQA
AwADAAMAAgD//////v/+//z/+//7//r/+P/4//j/+P/2//b/9v/2//X/9f/2//b/9v/1
//X/9f/0//T/9P/0//L/8v/z//P/9P/0//X/9v/2//X/9f/3//f/9//3//f/9f/1//X/
9f/1//X/9//3//X/9f/1//X/9//3//f/9//1//X/9f/1//b/9//3//f/+f/6//v/+//5
//j/+P/5//v/+v/6//r/+f/6//v/+//3//f/9//3//j/+f/6//v/+v/5//j/9v/2//b/
9v/2//b/9//4//f/9//4//j/+P/4//j/+P/4//b/9v/1//X/9//3//f/9//4//j/9v/2
//b/9//3//f/9f/1//X/9v/4//f/9v/1//f/9//3//b/9P/1//f/9//5//f/9P/0//b/
9v/2//f/9v/2//b/9v/3//b/9v/3//f/9v/2//X/9v/2//b/9f/1//b/9v/2//b/9f/1
//X/9f/2//b/9v/5//n/+P/4//j/+P/4//j/+v/7//v/+//6//r/+f/5//v/+v/5//n/
+//+//z/+v/6//r/+v/6//r/+v/6//j/+P/4//j/+v/6//r/+v/6//r/+v/6//r/+v/6
//r//P/8//z//P/8//z//P/8//7//v/+//7/AQABAAEABAAEAAQABAAHAAgACQAJAAkA
CQAJAAkACQAMAAwADAALAAsACwALAAoACgALAAsACQAIAAYABAADAAEAAQAAAP///v/+
//3//P/+//3//P/8//z/+//6//r/+v/6//r/+v/6//n/+f/5//f/9//4//j/+P/5//r/
+v/4//n/+f/6//v/+//6//r//v/9//z//P8BAAQABgARAB0AIwAjACQAJgAnAC0AOQBD
AEkARwA6ACAABADo/8//sP+W/4z/i/+E/3v/e/95/3n/ff+D/5D/o/+z/8P/z//b/+D/
5P/p/+//9f/3//n/+f/7//z//v//////AAAAAAEAAgADAAMAAwADAAIAAgACAAMAAwAF
AAUABQAFAAUABQAFAAUABQAFAAYABwAHAAcABwAHAAcABwAIAAgABgAHAAgACAAIAAkA
CgANAAwADAALAAoACwAMAA0ADgAOAA4ADgAPAA4ADgAPABAAEAAQABAAEAARABIAEwAV
ABcAFwAXABgAGAAYABkAGgAbAB0AHQAdABwAHAAcABwAHwAfACEAIgAiACIAIgAiACIA
JAAkACQAJQAlACUAJQAlACUAJgAmACYAJwAoACgAKAAmACYAJgAlACQAJAAkACYAJQAl
ACMAIQAhACEAIAAfABwAGQAXABYAFgAWABQAEQARABEAEAANAA0ADAAMAAoACQAJAAgA
BgAGAAYABgAGAAYABgAGAAMAAwAEAAQABAADAAMAAwACAAIAAgACAAQABAAFAAUABwAG
AAYABgAEAAMAAwAFAAcABwAHAAcABwAHAAcABwAFAAUABwAHAAcABwAHAAcABwAHAAcA
BwAJAAkACQAJAAkACQAIAAcACQAKAAsACwALAAoACgALAAsACgAKAAoACQAKAAsACwAJ
AAkACQAJAAcABwAHAAcABwAHAAcABgAGAAYABgAGAAcABwAHAAUAAwAEAAQABAAEAAQA
BAAEAAQABAADAAMAAwADAAMAAwAEAAQAAgACAAAAAQABAAEAAwADAAMABAACAAEAAAD/
/wEAAQABAAAAAAABAAMAAwAHAAUAAgACAAQABAAEAAUABAAEAAQABAAFAAQABAAFAAQA
BAAFAAUAAgACAAIAAQADAAQABAAEAAQAAwADAAMAAQACAAIAAgADAAMAAgACAAQABAAE
AAQAAgADAAMAAwAEAAQAAwADAAUABAADAAMABQAGAAQABAAEAAQABAAGAAYABgAGAAYA
BgAGAAYACAAIAAgACAAJAAoACwANAA0ADQAQABAADgAOABEAEgAUABUAFgAXABUAFQAV
ABYAFwAYABgAGQAYABcAFQAUABMAEwARAA4ADgAMAAsACwALAAoACQAIAAgABwAGAAYA
AwACAAIAAgD///7//v/+/wAAAAAAAAAA/f/9//3//f/9//7//v/9///////+//7//f/9
//7///////7//v8AAAEAAgAEAAUACgAWACEAJwAnACUAKAAqAC8AOwBJAE8ASQA9ACYA
DAD0/9z/vf+i/5r/mP+P/4j/if+F/4X/if+L/5P/pv+3/8f/0//d/+P/7P/0//n///8B
AP//AQABAAMABAAEAAUABQAGAAgACQAKAAsACwALAAsACgAMAAwADQANAA0ADQANAA0A
DQANAA0ADQANAA0ADgAPAA0ADQANAA0ADQANAA4ADgAQABEAEgASAA8ADwAPABEAEwAU
ABQAFAAUABQAFAAUABQAFAAUABUAFgAWABcAGAAYABgAGAAYABcAGAAZABsAGwAbABsA
HAAaABoAGwAcAB0AHwAfAB8AIgAiACIAIgAjACMAJQAmACQAJAAkACQAJgAoACgAKAAp
ACkAKQApACkAKQAqACoAKgArACwALAAsACoAKgAqACkAKAAoACgAKAAnACcAJQAlACUA
JQAkACIAIAAeAB0AGwAaABkAFgAVABUAFQAUABEAEQAQABAADAALAAsACgAKAAoACgAK
AAoACgAKAAoABQAFAAYABgAIAAcABwAHAAQABAAEAAQABgAGAAcABwAHAAYABgAGAAYA
BQAFAAcABwAHAAcABwAHAAcABwAHAAkACQALAAsACQAJAAkACQAJAAkACQAJAAsACwAL
AAsACQAJAAgABwAJAAoACwALAAkACAAIAAkACQAIAAgACAAHAAgACQAJAAcABwAHAAcA
BwAHAAcABwAHAAcABwAGAAYABgAGAAYABgAHAAgABwAFAAYABgAGAAYABgAGAAYABgAG
AAUABQAFAAUABQAFAAYABgAEAAQAAgADAAMAAwAFAAUABQAGAAYABQAEAAMABQAFAAUA
BAAEAAUABwAHAAkABwAEAAQAAgACAAIAAwAGAAYABgAGAAMAAgACAAMABgAGAAcABwAE
AAQABAADAAUABgAGAAYABgAFAAUABQAFAAYABgAGAAcABwAGAAYACAAIAAgACAAHAAcA
BgAFAAYABgAFAAUABgAGAAYABwAHAAQABAAEAAQABAAEAAYABgAGAAYACAAIAAgACAAK
AAoACgAKAAgACAAIAAgABgAGAAYABgAIAAgACAAIAAoACgAKAAoADAAMAA0ADQAPABIA
EgASABIAFQAWABcAFwAXABcAFwAXABcAGAAYABgAFwAXABcAGQAYABgAGQAXABUAEgAQ
AA4ADQANAA0ADgANAAwADAAJAAgACAAHAAgACAAIAAcABAAEAAQABAAEAAQABAADAAUA
BQAFAAUABQAEAAIAAQADAAIAAgADAAMABAAFAAUABAAEAAQABwAGAAYACwASABwAJQAv
AC8ALwAyADYAPwBNAFkAYQBfAFMAPAAcAAQA7P/L/7D/pv+e/5X/kP+P/4v/i/+P/5P/
m/+u/73/y//X/+P/7f/y//j//f8DAAUABQAHAAcACQAKAAwADQANAA4ADgAPABAAEQAR
ABEAEQAQABAAEAARABEAEQARABEAEQATABMAEwATABMAEwAUABUAFQAVABUAFQAVABUA
FgAWABYAFwAYABgAGQAZABkAGwAZABoAGgAaABoAGgAaABoAHAAcABwAHQAeAB4AHwAg
ACAAIAAgACAAHwAgACEAIwAjACMAIwAkACYAJgAnACgAJwApACkAKQArACwALQAuAC0A
LQAvADAAMAAwADAAMAAyADQANAA0ADMAMwAzADMANQA1ADYANgA0ADUANgA2ADgANgA2
ADYANQA0ADQANAAzADEAMAAtACwALQAuAC4ALAAqACgAJwAlACQAIwAgAB8AHwAfAB4A
GwAbABoAGgAaABkAGQAYABUAFAATABIAEgASABIAEgAPAA8AEAAQAA4ADQANAA0ADgAO
AA4ADgAMAAwADQANAA0ADAAMAAwADAALAAsADQANAA0ADQANAA0ADQANAA0ADAALAAwA
CwALAAsACwALAAsACwALAAsACQAJAAkACQALAAsACgAJAAkACgALAAsADQAMAAwADQAL
AAoACgAKAAkACgALAAsACgALAAwADQAMAAsACgAJAAcABwAHAAYACAAIAAgACAAFAAUA
BQADAAQABgAHAAgABgAGAAYABgAGAAYABQAFAAUABQAFAAUABQAEAAEAAAABAAMABAAF
AAIAAQAAAAAAAgABAAAA///////////+//7///8BAAEABQADAAAAAAAAAAAAAAABAAIA
AgACAAIA///+//7////+//7///////7//v/+//3///8AAAAAAAAAAP////////3//v/+
//7//f/9//z//P/8//z//P/8//z//f/9//3//v/+//3//f////7//f/9//3//P/+//7/
/v/+//7//v/+//7//v/+//7//v/+/wAAAAAAAAAAAgACAAIAAgAEAAUABgAKAAgACAAI
AAsACgALAAsACwAMAA0ADgAPAA4ADgAOAA0ADwAPAA8ADgANAA0ADAAJAAYABAACAAEA
AwADAAIAAQD+//7//f/8//z/+//6//r/+v/5//j/+P/4//j/+P/4//j/9//3//f/9//3
//j/+P/3//f/9//2//T/9f/1//b/9f/1//T/9P/2//n/9v/0//n/BAAOABcAGwAbABsA
HAAeACUANQA9AEEAPQAvABQA+P/e/8L/o/+M/4b/gP9z/27/b/9v/3H/df93/3//kv+j
/7H/v//J/8//1v/c/9//4//n/+n/6v/p/+r/6v/r/+3/7v/w//H/8f/x//H/8f/x//H/
8P/x//L/9P/1//X/9f/1//X/9f/1//X/9f/z//P/9P/1//f/9//3//f/9f/1//b/9v/2
//f/+P/4//f/9//3//n/+P/4//f/9v/4//j/+P/4//r/+v/6//v//P/8//3//v/8//z/
/P/8//v//P/9////////////AAACAAIAAwAEAAQABQAEAAMABgAGAAYABgAHAAcACQAK
AAoACgAKAAoACgAMAAwADAANAA0ADQANAA0ADQAOAA4ADQANAA0ADAAOAAwADAAMAAkA
CAAIAAgABgAFAAUAAwADAAMAAwACAAAA/v/8//v/+//6//n/9v/1//X/9f/0//H/8f/w
//D/7v/t/+3/7P/q/+r/6v/q/+r/6v/q/+r/5//n/+j/6P/q/+n/6f/p/+j/6P/o/+j/
5v/m/+f/5//n/+b/5v/m/+b/5f/l/+f/5//n/+f/5//n/+f/5//n/+f/5//p/+n/6//r
/+v/6//r/+v/6//r/+n/6f/p/+n/6//r/+r/6f/p/+r/6//r/+v/6v/q/+v/6f/o/+j/
6P/n/+j/6f/p/+j/6f/q/+v/6v/p/+j/5//n/+f/5//m/+T/5P/k/+T/5f/l/+X/4//j
/+T/5P/k/+b/5v/m/+b/5P/k/+P/4//h/+H/4f/h/+L/4v/g/+D/4v/j/+P/4//h/+H/
4f/i/+T/4//i/+H/3//f/9//3v/g/+H/4//j/+X/4//g/+D/4P/g/+D/4f/i/+L/4v/i
/9//3v/e/9//3v/e/9//3//e/97/3v/d/93/3v/e/97/4P/f/9//3//d/97/3v/e/9//
3//e/97/3v/e/97/3v/e/9//3//f/+D/4P/f/9//3//e/93/3f/d/+D/4P/g/+D/4P/g
/97/3v/e/97/3v/e/97/3v/c/9z/3P/c/97/3v/e/97/4P/g/+D/4P/g/+D/4P/g/+H/
4v/j/+T/5P/l/+X/5f/o/+j/6P/o/+v/7P/t/+3/7f/t/+3/7f/v//D/8P/w/+//7//v
/+//7v/u/+//7//v/+z/6v/o/+f/5//n/+b/5//m/+b/5f/i/+L/4f/g/+D/4P/f/97/
3v/e/97/3v/g/+D/3//f/9//3//f/+D/4P/f/9//3//c/9z/3f/d/+D/4f/h/+D/4v/i
/+P/5P/m/+f/7P/0//3/AwAHAAcABAAGAAsAFwAhACkALQAlABIA+P/e/8r/r/+Q/4D/
fv93/2z/af9p/2f/af9t/3P/fv+R/6P/r/+7/8H/yP/Q/9f/3f/h/+P/5f/l/+f/6P/o
/+n/6f/q/+7/7//w//H/7//v/+//7v/v//D/8v/z//P/8//z//P/8//z//P/8//z//P/
9P/1//P/8//z//P/9f/1//b/9v/0//X/9v/2//f/9//3//n/+f/6//r/+v/4//j/+P/4
//r/+v/6//v/+//6//r/+v/6//r/+v/6//v//P/9/////f/9//3//v///wAAAgAEAAQA
BQAEAAMABgAGAAYABgAHAAcACQAKAAoACgAKAAoACgAMAAwADAANAA0ADQANAA4ADwAR
ABIAEgATABQAFAAUABIAEgASABMAEgASABIAEgARABEADwANAA0ADQAMAAwACgAIAAcA
BwAGAAUAAgADAAMAAwACAP/////+//7/+v/5//n/+P/4//j/+P/4//f/9v/1//T/8v/z
//X/9v/0//P/8//z//L/8v/y//L/8v/y//P/8//z//L/8v/y//T/8//z//X/9f/1//X/
9f/z//P/8//z//P/8//1//X/9f/1//X/9f/1//X/9f/1//f/9//3//f/9//3//b/9f/1
//b/9//3//f/9v/2//f/9//2//b/9v/1//b/9//3//X/9f/1//X/9f/1//X/9f/z//P/
8//y//T/9P/0//T/8//z//P/8f/x//L/8v/y//D/8P/w//D/8v/y//H/8f/x//H/8f/x
//L/8v/w//D/8v/z//P/8//1//X/9f/2//T/8//y//H/8//z//P/8v/y//P/9f/1//f/
9f/y//L/8v/y//L/8//z//L/8f/w//L/8v/z//X/9f/0//T/8//y//L/8v/x//L/9P/1
//b/9P/z//P/8//z//T/9P/0//X/9f/0//T/8//y//H/8P/w//H/8f/x//D/8P/v/+//
8v/y//L/8//x//D/8P/w//D/8P/w//L/8v/y//L/8v/y//L/8v/z//T/9f/2//f/+f/6
//v//P/8//z//P///wAAAQABAAEAAQABAAEAAQACAAIAAgABAAEAAQABAP7//v//////
/v/8//v/+v/5//n/+f/4//X/9P/0//P/8v/y//H/8P/w//D/7//u/+7/7v/u/+7/7P/s
/+v/6//t/+3/7f/u/+7/7f/t/+3/7P/s/+3/7f/u/+//7//u/+z/7v/t/+7/7v/x//j/
AAALABMAFQAVABQAFAAXACUANQA/AD8AOQAoABAA9P/e/8P/pP+Q/4z/hf96/3f/df9z
/3X/df97/4j/l/+n/7P/wf/L/9L/2P/d/+P/6//t/+//7//x//L/8P/x//H/8v/0//X/
9v/3//f/9//3//b/9v/2//f/9//7//v/+//7//n/+f/5//n/+//7//z//f/7//v/+//7
//v/+//8//z/+v/7//z//P/9//3//f///wEAAgACAAIAAAAAAAAAAAAAAAAAAAABAAQA
BAAFAAYABAAEAAQABAAFAAYABwAJAAkACQAJAAoACAAIAAkACgALAA0ADQANAA4ADgAO
AA4AEQARABMAFAAWABYAFgAWABQAFgAWABYAFwAXABcAFwAZABkAGgAaABoAGwAcABwA
GgAYABgAGAAZABgAGAAYABYAFQAVABMAEQARABEAEAASABAADgANAAkACAAHAAQAAwAD
AAMAAgABAAEAAAAAAP7//f/9//z/+v/6//r/+v/4//j/+P/4//f/9//4//j/9//1//T/
8//z//T/9f/2//j/+P/5//n/9v/0//P/8v/0//P/8//1//f/9//3//f/9//3//f/9//1
//X/9//3//f/9//3//f/9//3//f/9//5//n/+f/5//n/+f/4//f/+f/6//v/+//5//j/
+P/5//v/+v/6//r/+f/6//v/+//5//n/+f/5//v/+//7//v/+f/5//n/+P/4//j/+P/4
//n/+f/5//f/9//4//j/+P/4//j/+P/4//b/9v/1//X/9//3//f/9//4//j/9v/2//b/
9//3//f/9//3//f/+P/2//X/9P/z//T/9f/2//b/9f/1//b/9f/3//X/8v/y//T/9P/0
//X/9P/0//T/9P/z//L/8v/z//L/8v/z//P/8//0//X/9f/1//b/9v/2//b/9f/1//X/
8//0//T/9P/1//X/9P/0//b/9v/2//b/9v/3//f/9//3//b/9P/z//T/9P/0//X/8//w
//L/9P/0//T/9P/2//b/9v/2//T/9P/0//T/9P/0//T/9P/0//T/9P/0//X/9v/3//j/
+P/4//j/+f/7//v//v/+//7//v8BAAIABQAFAAUABQAFAAUABQAGAAYABgAFAAUABQAF
AAQABAAFAAUAAwAAAAAA/v/9//3/+//6//n/+P/6//n/+P/4//b/9P/z//L/8//y//L/
8v/0//T/9P/0//H/8f/x//H/8//0//T/8//x//H/8P/w//H/8f/y//P/9f/0//L/8v/z
//L/9P/5/wIADgAZAB8AHQAdACAAJgAvAD0ASwBTAFMARQAqAAwA8v/Y/7X/mP+O/4j/
f/96/3n/df9z/3X/ef+D/5j/qf+3/8X/0f/X/9z/4v/n/+v/7//v//P/8//1//b/9P/1
//X/9v/4//n/+v/7//v/+//7//r//P/8//3//f///////////////////////////wAA
AQABAAEAAQABAAEAAQACAAIABAAFAAYABgAFAAUABQAHAAUABgAGAAYABgAGAAYABgAI
AAgACAAJAAgACAAJAAoADAAMAAwADAALAAwADQAPAA8ADwAPABAAEAAQABEAEgAVABcA
FwAXABYAFgAWABYAFwAXABkAGgAaABoAGgAaABwAHgAeAB4AHQAdAB0AHQAfAB8AIAAg
ACAAIQAiACIAIgAgACAAIAAdABwAHAAcABwAGwAbABkAFQAVABUAFAAUABIAEAAPAA0A
DAALAAgABwAHAAcABgADAAMAAgACAP7//f/9//z//P/8//z//P/6//r/+v/6//j/+f/7
//z/+v/5//n/+f/4//j/+P/4//r/+v/7//v/+//6//r/+v/6//n/+f/7//3//f/9//3/
+//7//v/+//9//3///////3//f/9//3//f/9//3//f/7//v/+//7//3//f/8//v//f/+
///////9//z//P/9//3//P/8//z///8AAAEAAQD9//3//f/9//3//f/9//3//f/9//3/
/P/+//7//v/+//v/+//7//n/+f/6//r/+v/6//r/+v/6//r/+v/5//n/+f/5//n/+f/8
//z/+v/6//j/+f/5//n/+//7//v//P/6//n/+P/3//f/9//3//b/+P/5//v/+//7//n/
9v/2//f/+P/5//v/+v/6//r/+v/5//j/+P/5//r/+v/7//v/+P/4//j/9//3//j/+P/4
//j/9//3//f/9//4//j/+P/5//n/+P/4//j/+P/4//j/+v/7//v/+//8//z/+//7//n/
+P/3//f/+f/6//z//P/8//z//P/8//z//P/8//7//v/+//7/////////AgAEAAQABAAH
AAcABwAGAAUABwAHAAcABwAIAAgACAAHAAUABQAFAAQABgAHAAcABQACAAAA/v/9////
///+//3//P/8//v/+v/4//f/9v/2//j/9//2//b/9v/2//b/9v/2//X/9f/1//X/9f/2
//b/8//z//P/8v/z//X/9v/4//f/9//2//b/9v/3//r//P/7//7/CAAPABcAHwAfAB4A
HgAlAC0AOQBHAE0ASQA8ACIABgDu/9X/tP+Y/4z/h/9+/3n/d/93/3n/ff+B/4z/nf+v
/7//yf/T/9z/5P/r//H/9//7//v/+//9//7/AAABAAEAAgACAAMABAAFAAUABQAFAAQA
BgAGAAcABwAHAAcABwAHAAcABwAHAAcABwAHAAgACQAJAAkACQAJAAkACQAKAAoACAAJ
AAoACgAKAAsADAAPAA0ADgAOAA4ADgAOAA4ADgAOAA4ADgAPABIAEgATABQAEgASABIA
EgAVAA==
         </WaveFormData>
      </LeadData>
      <LeadData>
         <LeadByteCountTotal>10000</LeadByteCountTotal>
         <LeadTimeOffset>0</LeadTimeOffset>
         <LeadSampleCountTotal>5000</LeadSampleCountTotal>
         <LeadAmplitudeUnitsPerBit>4.88</LeadAmplitudeUnitsPerBit>
         <LeadAmplitudeUnits>��V</LeadAmplitudeUnits>
         <LeadHighLimit>2147483647</LeadHighLimit>
         <LeadLowLimit>268435456</LeadLowLimit>
         <LeadID>V5</LeadID>
         <LeadOffsetFirstSample>0</LeadOffsetFirstSample>
         <FirstSampleBaseline>0</FirstSampleBaseline>
         <LeadSampleSize>2</LeadSampleSize>
         <LeadOff>FALSE</LeadOff>
         <BaselineSway>FALSE</BaselineSway>
         <ExcessiveACNoise>FALSE</ExcessiveACNoise>
         <MuscleNoise>FALSE</MuscleNoise>
         <LeadDataCRC32>1873385287</LeadDataCRC32>
         <WaveFormData>
4//j/+T/5P/k/+P/4//i/+L/4v/i/+L/4//k/+T/5f/m/+b/5v/m/+T/5P/k/+X/5//n
/+n/5v/m/+X/5//o/+7/9/8BAAUABwAKAA4AFAAdACsAOQBEAEkAPwAtAB8AEwD8/9f/
uf+x/7L/rf+q/6j/qf+s/63/rf+v/7z/yf/O/9D/2f/j/+P/4f/m/+n/6f/p/+r/7P/s
/+z/7v/u/+//8P/y//L/8v/y//L/8v/z//T/9P/1//X/9f/1//X/9f/2//T/9P/0//X/
9f/1//X/9f/3//f/9//4//b/9v/2//b/+P/5//r/+v/6//v/+//7//3//f/+//7/AAAA
AAAAAAAAAAAAAAACAAUABQAGAAYACAAIAAoACwAJAAkACwALAA4ADwAQABIAEAASABIA
EwAWABcAGAAYABoAGwAbABsAHQAeACAAIAAhACEAIQAhACAAIQAjACMAJQAmACYAJwAl
ACUAJgAmACcAJwAoACgAJwAlACQAIwAhAB8AHgAcAB0AGwAaABkAFwAUABQAEwARABAA
DgALAAkABwAFAAUAAgABAAEAAQAAAPz/+//7//v/+v/5//j/+P/4//j/+P/4//f/9//3
//T/9P/1//X/9v/2//b/9v/2//X/9f/1//f/+P/6//j/+f/5//n/+f/3//f/+P/5//n/
+v/6//r/+v/5//n/+f/6//v//f/+//3//f/9//3//f/+//7//v///////////wEAAQAB
AAEAAQACAAIAAgACAAIAAgACAAAAAAAAAAAAAgACAAIAAgD/////AAAAAP7//v/+//7/
/////////////////v/+/wAAAAAAAP///f/+/////////////v/+/wAAAAD/////////
//////8BAAIAAgADAAMAAwADAAQAAgACAAIAAgABAAEAAQABAAEAAQABAAAAAgACAAMA
BAACAAMABAAEAAEAAAAAAAAAAQABAAEAAgACAAIAAgACAAIAAgABAAEAAgACAAEAAQAD
AAMABAAEAAMAAwADAAMAAwADAAMAAwADAAMABAAEAAQABAAEAAMABQAFAAUABgAGAAYA
BQAFAAMAAgACAAEABAAEAAQAAwACAAEAAAACAAIAAgACAAIAAgACAAIAAgACAAIAAgAE
AAQABAAEAAQABAAEAAQABgAGAAYABwAKAAoACgAMAAoACwALAAsADQAOABAAEQATABMA
EwATABIAEwATABMAFAAVABYAFQATAA8ADgAMAA0ADQAMAAsACgAJAAgABwAGAAUABAAE
AAQAAwADAAQABAAEAAMAAwACAAIAAgACAAQABAAEAAMAAQACAAIAAgAEAAQABAAEAAMA
AwADAAMAAgAEAAUABwAGAAgAEQAZAB0AHwAiACIAJAAvADsARwBSAFkATwA9ADEAKQAY
APX/1//N/87/yf/E/8T/x//K/8n/y//P/9r/5f/s//T/+////wEAAwAEAAkACwALAAoA
DAAMAAwADgAOAA8AEAAOAA4ADgAOABAAEAARABIAEgATABMAEwATABMAEwAUABQAFAAU
ABUAFQAVABUAFQAVABUAFQAWABYAFgAWABYAGAAZABoAGgAaABsAGwAbAB0AHQAeAB4A
HgAeAB4AHgAgACAAIAAiACEAIQAiACIAIgAiACQAJQAlACUAJwAnACcAJwAnACgAKgAs
ACwALQAsAC0ALgAuADAAMQAxADEAMwA0ADYANgA5ADkAOQA5ADoAOwA9AD0AOwA8ADwA
PQA9AD0APgA+AD0APQA+AD4APgA9AD0APQA6ADkAOQA4ADcANQA0ADMAMQAuAC4ALQAr
ACoAKAAlACUAIwAhACEAHgAdAB0AHQAcABgAFwAXABcAFgAVABQAFAAUABQAFAAWABUA
FQAVABIAEgATABMAEAAQABAAEAASABEAEQARAA8AEAASABAAEQARABEAEQAPAA8AEAAR
ABEAEgASABIAEgARABEAEQARABEAEgASABMAEwATABMAEwAUABQAFAAUABMAEgARABMA
EwATABMAEwAUABQAFAAUABQAFAAUABIAEgASABIAEgASABIAEgARABEAEgASABIAEgAS
ABIAEQARABEAEQARABEAEAAQAA4ADgAOAA0ADQAOAA8ADwANAA0ADAAMAAwADAALAAsA
DQANAA0ADQAMAAwACwALAAwADQAOABAADwAOAA0ADAALAAsACwALAA0ADQANAAwACQAI
AAgACAAIAAkACgAKAAkACAAIAAgABwAHAAcACAAIAAgACAAIAAgACAAHAAcACAAIAAcA
BwAHAAcACAAIAAcABwAHAAcABwAHAAcABwAHAAcACAAIAAgACAAIAAcABwAHAAcACAAG
AAYABQAFAAYABgAHAAcABgAEAAYABgAGAAYABgAGAAYABgAGAAgACAAIAAgACgAKAAoA
DAAMAAwADQAOAAwADAAOAA4AEQARABEAEQAQABIAEwATABMAEwATABQAFQAVABUAFQAX
ABcAFQAUAA8ADwAOAA0ADQAMAAsACgAJAAgABwAGAAMAAgACAAIAAwADAAQABAAEAAMA
AwACAAIAAgACAAIAAgACAAEAAQACAAIAAgACAAEAAAD/////AQABAAEAAAAAAAEAAQAA
AAQACQARABkAGwAaABwAHAAhACsANwBAAEkASwA/ACsAGwAQAPv/2//J/8b/x//A/7z/
u//A/8P/xf/H/9L/3f/k/+r/7//z//X/+f/8////AQADAAMABAADAAIAAgACAAMABAAC
AAIAAgACAAAAAAABAAIAAAABAAEAAQABAAEAAQACAAAAAAAAAAEAAQABAAEAAQABAAEA
AQACAAAAAAAAAAAAAAABAAIAAgAAAAEAAQABAAEAAQACAAIAAgACAAIAAgACAAIAAgAE
AAUABQAGAAYABgAGAAgACQAHAAcACQAJAAkACQAJAAoACgAMAAwADQAOAA8AEAAQABQA
FQAVABUAFQAWABgAGAAbABsAGwAbABoAGwAdAB0AGwAcABwAHQAdAB0AHgAeAB0AHQAe
AB4AHgAdAB0AHQAeAB0AHQAcABkAFwAWABUAEwAQABAADwANAAwACgAHAAUAAwABAAEA
/v/9//3//f/+//r/+f/5//n/+P/3//b/9v/2//b/9v/0//P/8//z//T/9P/1//X/8v/y
//L/8v/y//H/8f/x//H/8v/0//L/8//z//P/8//z//P/9P/1//P/9P/0//T/9P/z//P/
8//z//P/9P/0//P/8//z//P/8//0//T/9P/z//P/8//z//X/9f/1//X/9f/2//b/9v/2
//b/9v/2//j/+P/4//j/+P/4//j/+P/2//X/9f/0//b/9v/2//b/8//z//P/8//z//P/
8v/y//L/8v/y//H/8f/y//P/8//z//P/8v/y//L/8v/x//H/8//z//P/8//0//T/8//z
//P/8//z//T/8//y//H/8P/v/+//7//v//H/8f/x//D/7//u/+7/7v/u/+//8P/w//D/
8P/x//L/8f/x//H/8v/0//T/9P/0//L/8v/x//H/8v/y//H/8f/x//H/8v/y//H/8f/x
//H/8f/x//H/8f/z//P/9P/0//L/8v/y//H/8//z//P/9P/y//L/8f/x//L/8v/z//P/
9P/2//T/9P/0//T/9P/0//T/9P/0//P/8v/x//D/8P/w//D/8P/y//L/8v/y//L/8v/y
//L/9P/0//T/9P/0//T/9P/0//T/9P/0//T/9v/2//b/9//4//j/+P/6//r/+//7//v/
+//8//7//////////////wAAAQABAAEAAQABAAEA//8AAP3//f/8//n/+f/4//f/+P/3
//b/9f/0//P/8v/y//T/8//z//T/8v/y//H/8f/w//D/8P/w//D/8P/w/+//7//w//D/
8P/w//D/8P/w//H/8f/x//H/9P/0//H/7//0//T/9f/7/wUACQAKAAwADAAPABUAHwAo
ADMAOwA3ACMAEQAGAPn/3f/D/7r/vf+4/7L/s/+2/7f/t/+5/8D/yf/S/9j/4f/n/+n/
6//u//H/8//1//T/9v/2//b/9v/2//f/+P/4//j/+P/4//j/+P/5//r/+P/5//n/+f/5
//n/+f/6//r/+v/6//v/+//7//v/+//7//v/+//8//z//P/8//z/+v/7//z//P/8//3/
/f/9//3//f/+//7/AAAAAAAAAAAAAAAAAAACAAEAAQACAAIAAAAAAAIAAwAFAAUABwAH
AAkACQAJAAoACgAMAAwADQAOAA8AEAAQABAAEQARABEAEwAUABYAFgAXABcAFwAXABgA
GQAbABsAGwAcABwAHQAdAB0AHgAeAB8AHwAgACAAHgAdAB0AHQAeAB0AHQAcAB0AGwAa
ABkAFQASABIAEQAQAA4ACwAHAAYABQAEAAUAAQD///7//f/9//r/+v/7//n/+P/3//b/
9v/2//b/9v/2//X/9f/1//T/9P/1//X/8v/y//L/8v/y//H/8f/x//H/8v/0//L/8v/z
//T/9f/0//P/8//z//P/9P/0//T/9P/z//P/8//z//P/9P/0//P/8//z//P/8//0//T/
9P/z//P/8//z//P/8//z//P/8//0//T/9P/2//b/9v/2//b/9v/2//b/9P/0//T/9P/x
//H/8v/y//L/8v/y//L/8//z//P/8//x//H/8P/w//L/8v/y//H/7//w//H/8f/z//P/
8v/y//D/8P/v/+//8f/x//H/8f/y//L/8f/x/+//7//v//D/8P/w//D/8P/v/+//7//v
//H/8f/x//D/8f/w//D/8P/y//P/9P/0//P/8v/y//L/8v/z//T/9v/0//T/9P/0//T/
9P/z//P/9P/0//P/8//1//X/9v/2//X/9f/1//X/9f/1//X/9f/1//X/9v/2//b/9v/2
//X/9f/1//X/9v/2//b/9f/1//b/9v/3//f/+P/6//j/+P/4//j/+P/4//j/+P/4//j/
+P/4//j/+v/6//r/+v/8//z//P/+//7//v///wAAAAAAAAIAAgAFAAUABQAFAAQABgAH
AAcACAAJAAoADAAMAAsACgAJAAkACQAHAAYABQAFAAQAAwABAAAA///+//3//P/7//r/
+f/4//j/+P/1//X/9v/2//j/9//3//b/9v/2//b/9v/2//b/9f/1//b/9v/2//b/9v/2
//b/9//3//X/9f/0//b/9//3//j//P8DAA0AEQARABAAEgAUABsAJQAxADwAQQA5ACkA
GwARAAAA4//J/8P/xP+//7r/vP+7/77/wf+//8H/yv/T/9z/4v/n/+v/7//z//b/+f/7
//v/+v/8//z//P/8//z//f/+//7//v/+//7//v/+////AAAAAAEAAQABAAEAAQABAAIA
AgACAAIAAwABAAEAAQABAAEAAQABAAIAAgACAAIAAgAEAAUABgAGAAUABQAEAAMABQAF
AAYABgAIAAgACAAIAAYABgAGAAgACwALAAwADAAMAAwADgAPAA8ADwARABEADwAPAA8A
EAAQABIAEgATABYAFwAYABgAGAAZABkAGQAbABwAHgAeAB8AHwAfAB8AIAAhACMAIwAl
ACYAJgAnACUAJQAmACYAJQAlACYAJgAmACUAJQAlACYAJQAlACQAIQAfAB4AHQAdABoA
GgAZABcAFgAUABEAEQAPAA0ADQAKAAkACQAJAAgABAADAAMAAQAAAP///v8AAAAAAAAA
AP7//f/9//3//v/+//////8AAAAAAAAAAP7//f/9//3//f/+/wAA/v///////////wEA
AQACAAMAAgACAAEAAAAAAP///////wEAAQACAAIA/////////////wAAAAAAAP//////
//////////////8BAAIAAgACAAIAAgACAAIAAgACAAIAAgACAAIAAgACAAEAAQACAAIA
AAAAAAAAAAABAAEAAQABAP/////+//7/AAAAAAAA///9//7//////wAAAQABAAIAAgAC
AAEAAQD//////////wIAAgABAAEAAQABAAEAAgACAAIAAgACAAEAAQABAAEAAQABAAEA
AAAAAAAAAQACAAIAAwAEAAQABQAEAAQABAADAAMAAwAEAAMAAgABAAAAAgACAAEAAQAB
AAAA/v/9//7///8BAAIAAQABAAEAAQABAAEAAQABAAEAAQACAAIAAgACAAIAAQABAAEA
AQACAAQABAADAAMAAgACAAMAAwACAAAAAAAAAAAAAAAAAAIAAgACAAIAAgACAAIAAgAE
AAQABAAEAAQABAAEAAQAAgACAAIAAgAEAAQABAAEAAYABgAGAAYACAAIAAoACgAMAA0A
DgAOAAwADgAOAA8AEAARABIAFAAUABUAFQAVABUAFQAWABcAGQAZABkAGQAZABcAFgAT
ABMAEgARABEAEAAPAA4ADQAKAAkACAAHAAgACAAIAAcABwAIAAgACAAHAAcABgAGAAgA
CAAIAAgABgAFAAUABgAIAAgACAAIAAYABgAHAAcABwAHAAoACgAJAAcACgAOABUAHQAj
ACMAJAAmACoAMwA9AEkAVgBfAFsASwA5AC0AHAD9/+H/1f/U/9H/0P/S/9H/0v/T/9X/
1f/e/+f/8P/2//3/AwAFAAcACAAJAAsACwAKAAwADAAMAA4ADgAPABAAEgASABIAEgAU
ABQAFQAWABQAFQAVABUAFQAVABUAFgAWABYAFgAXABkAGQAZABkAGQAZABkAGgAaABoA
GgAaABgAGQAaABoAGgAbABsAGwAbABsAHAAcAB4AHgAeAB4AHgAeAB4AIAAfAB8AIAAg
ACAAIAAiACMAIwAjACUAJQAnACcAJwAoACgAKgAqACsAKgArACwALAAvADEAMgAzADQA
NAA1ADQANQA1ADUANQA2ADcAOQA5ADsAPAA8AD0AOwA7ADwAPAA9AD0APgA+AEAAPwA/
AD8APAA7ADsAOgA5ADcANgA1ADMAMAAwAC8ALQAsACoAJwAnACUAIwAjACIAIQAhACEA
IAAcABsAGwAbABoAGQAYABcAFgAVABQAFAATABMAEwAQABAAEQARABAAEAAQABAAEgAR
ABEAEQAQABAAEQAOAA4ADwAQABEADwAPABAAEQAPABAAEAAQABIAEQARABEADwAPABAA
EAARABEAEQARABEAEgASABIAEQARABEAEQATABMAEwATABEAEgASABIAEgASABIAEgAQ
ABAAEAAQABIAEgASABIAEwATABQAFAATABIAEQAQABEAEQARABEAEQARABAAEAAQABAA
EAAPAA8AEAARABEADwAPAA4ADgAOAA4ADQANAAsACwALAAsADAAMAAsACwALAAsACwAM
AAsACgAJAAgACQAJAAkACQAHAAcABwAGAAcABgAGAAYABgAHAAgACAAHAAYABgAGAAYA
BwAIAAoACQAIAAcABgAIAAgABwAHAAYABgAFAAUABwAHAAgACAAFAAUABQAFAAcABwAH
AAcABQAFAAYABgAGAAYABgAFAAUABQAFAAYABgAGAAUABQAEAAQABQAFAAQABAAEAAQA
BAAEAAQABAAEAAQABAAGAAYABgAGAAYABgAGAAYACAAIAAgACAAMAAwADAANAAwADAAM
AA4ADgAPAA8ADwAPABAAEgATABEAEQARABEAFAAVABUAFQATABMAEwARABAADQANAAwA
CwALAAoACQAGAAUABAADAAQAAwACAAIAAAD/////AAACAAIAAQABAAAAAAAAAAAAAAAA
AAAA///9//7//v/+//7//v/+//7//f/9//3//f/8//7/+//3//r/AAAHAA8AEwAVABYA
FAAWAB0AKQAzADoAQQA5ACcAGQANAPj/1//B/73/vP+1/7L/tv+3/7r/u/+5/73/yP/R
/9j/4P/n/+n/7f/t/+7/8f/1//X/8//0//P/8v/z//T/9v/4//b/9v/2//b/9v/2//f/
+P/4//n/+f/5//n/+f/5//r/+v/6//r/+//5//n/+f/5//r/+//8//7//f/8//v/+v/6
//v//P/8//z//f/9//3//f/9//7//v/+//7//v/+//7//v/+/wAAAQABAAIAAgAAAAAA
AgADAAEAAQADAAMABAAFAAYACAAIAAoACgALAAoACwAMAAwADAANAA0ADQANAA4AEAAQ
ABMAEwATABMAEgATABUAFQAVABYAFgAXABcAFwAYABgAFQAVABYAFgAYABcAFwAXABUA
EwASABAAEQAPAA4ADQANAAoACgAJAAgABgADAP/////9//v/+//6//n/+f/5//r/9v/1
//X/8//y//H/8P/w//D/8P/w//D/7//v/+//7P/s/+3/7f/s/+z/7P/s/+7/7f/t/+3/
6//s/+7/7P/r/+v/6//r/+n/6f/q/+v/6f/q/+r/6v/q/+n/6f/p/+v/6//s/+z/7f/t
/+3/7f/t/+7/7v/u/+3/7f/t/+3/7f/t/+3/7f/r/+z/7P/s/+7/7v/u/+7/7P/s/+z/
7P/s/+z/7P/s/+3/7f/u/+7/7P/s/+z/7P/p/+n/6f/p/+n/6f/o/+j/6v/q/+r/6f/n
/+j/6f/p/+v/6//q/+r/6P/o/+f/5//n/+f/5//n/+j/6P/n/+f/5//n/+f/6P/o/+j/
6P/o/+f/5//n/+f/5f/l/+X/5P/m/+b/5//o/+b/5//o/+j/5//m/+b/5v/n/+f/5//o
/+f/5v/l/+T/5v/m/+X/5f/m/+b/5f/l/+X/5f/m/+b/5f/l/+X/5f/j/+P/4//j/+X/
5f/m/+b/5v/m/+b/5f/l/+X/5f/m/+j/6P/n/+f/5//m/+b/5f/k/+b/5v/o/+j/6P/o
/+b/5v/m/+b/5v/m/+b/5v/k/+T/5P/k/+T/5P/k/+T/5P/k/+T/5P/m/+b/5v/m/+j/
6P/o/+j/5v/o/+j/6P/r/+z/7P/s/+7/7v/v/+//7//v//D/8v/z//P/8//z//H/8v/z
//P/8//z//P/8//x//D/7f/t/+z/6//r/+r/6f/o/+f/5v/l/+T/4//i/+L/4v/h/+H/
4P/g/+D/3//h/+D/4P/g/+L/4v/i/+L/4f/h/+L/4v/g/+D/4P/g/+D/4f/h/+H/4//i
/+T/4//l/+T/5v/r//P/+f/9//z//P/8/wEACQATABwAJwArACEADwABAPj/4f/B/6//
sv+v/6b/pP+n/6j/qf+r/6v/sP+7/8b/zv/V/9f/2f/d/+D/4//j/+P/5v/o/+j/6P/o
/+j/6f/q/+z/7P/s/+z/6v/q/+v/7P/u/+//7//v/+7/7f/s/+z/7P/s/+z/7f/v/+//
7//v/+//7//v//D/8v/y//L/8v/y//P/9P/0//L/8//z//P/9f/1//b/9v/2//b/9v/2
//j/+P/4//r/+v/5//n/+P/6//r//P/9//v/+//9//3//f/9//3//v///wIAAwAFAAUA
BQAFAAQABgAHAAcABwAJAAoADAAMAA0ADQANAA0ADgAPABEAEQAPABAAEAARABMAEwAU
ABQAFQAVABYAFgAUABMAEwATABIAEQARABAADwANAAwACwALAAgACAAHAAUABAACAP//
///9//v/+//6//n/+f/5//j/9P/z//P/8//y//H/8P/u/+7/7v/u/+z/6//r/+v/7P/s
/+3/7f/q/+r/6v/q/+r/6f/p/+n/6f/q/+z/6v/p/+n/6f/p/+n/6f/q/+v/6f/q/+r/
6v/q/+n/6f/p/+v/6//s/+z/6//r/+v/6//r/+z/7P/s/+3/7f/t/+3/7f/t/+3/7f/t
/+7/7v/u//D/8P/w//D/8P/w//D/8P/w//D/8P/w/+//7//w//D/7v/u/+7/7v/t/+3/
7f/t/+//7//u/+7/7P/s/+z/6//r/+z/7f/t/+3/7f/s/+z/7P/s/+v/6//t/+3/7f/t
/+z/7P/r/+v/6//r/+v/7P/u/+7/7v/u/+3/7f/t/+3/7//v/+//7v/t/+z/7P/s/+z/
7f/u/+7/7f/s/+z/7P/r/+v/6//s/+7/7v/u/+7/7P/s/+v/6//u/+7/7f/t/+//7//w
//D/7f/t/+3/7f/t/+3/7f/t/+v/6//s/+z/7v/u/+7/7f/t/+3/7f/u/+z/7P/r/+v/
7v/u/+//7//s/+r/6v/s/+z/7P/s/+z/7P/s/+z/7v/u/+7/7v/v//D/8f/y//L/9P/0
//T/9f/2//b/9v/4//j/+f/5//n/+f/6//z/+//7//v/+//5//r/+//7//v/+//7//v/
+//6//f/9//2//X/9f/0//H/8P/v/+7/6//q/+n/6P/o/+j/5//n/+r/6v/q/+n/5//m
/+b/5v/m/+b/5v/m/+f/5//o/+j/5v/m/+b/5v/o/+n/6f/p/+f/6v/o/+f/6f/s//D/
8//7/wEABQAEAAQABAAJABMAIQAsADMANQArABsADwAEAO3/zf+7/7j/t/+u/6z/rf+u
/6//sf+z/7j/wf/I/9L/2f/f/+P/5//o/+n/7f/v/+//8P/v/+7/7v/u/+//8P/y//L/
8v/y//T/9P/1//b/9f/1//T/8//1//X/9f/2//b/9v/2//f/9//3//f/9//1//X/9f/2
//b/9v/2//b/9v/3//j/+P/4//n/+f/5//n/+f/6//r/+P/4//j/+P/6//r/+v/8//v/
+//8//z//P/8//7/////////AQABAP///////wAAAAACAAIAAwAGAAcACAAIAAoACwAL
AAsADQAOABAAEAATABMAEwATABIAEwAVABUAFQAWABYAFwAXABcAGAAYABcAFwAYABgA
GAAXABcAFwAWABUAFQAUABMAEQAQAA8ADQAKAAoACQAJAAgABgADAAEA///9//3//P/7
//v/+//4//T/8//z//X/9P/z//L/8P/w//D/8P/w/+//7//v/+z/7P/t/+3/6v/q/+r/
6v/r/+v/7P/t/+3/7v/w/+7/7P/r/+r/6f/r/+v/7P/t/+3/7v/u/+7/8P/v/+//7//t
/+3/7v/u/+//7//v/+//7//w//D/8P/x//H/8f/x/+//7//v/+//8f/y//L/8v/y//L/
8v/y//T/9P/0//T/8v/y//L/8v/x//H/8v/y//T/9P/0//T/8f/x//H/8f/z//P/8v/y
//L/8v/y//H/8//0//X/9f/z//P/8v/y//T/9P/z//P/8//z//P/8//z//L/8P/v//H/
8f/x//L/9P/0//T/9P/x//H/8f/x//H/8f/x//D/8f/w//D/8P/u/+//8P/w//H/8P/w
//D/7//v/+//8P/y//L/8v/y//D/8P/v/+//8P/w/+//7//v/+//8P/w/+//7//v/+//
8f/x//H/8f/x//H/8v/y//L/8v/y//H/8f/x//H/8v/w//D/7//v//L/8v/z//P/8P/u
//D/7v/u/+7/7v/w//D/8P/w//D/8P/w//D/8P/w//D/8P/y//L/8v/y//T/9P/0//T/
9v/2//b/+P/6//r/+//8//r/+v/8//z//////////////wAAAAD//wAAAQACAAQABQAF
AAUABQADAAMAAQAAAP/////+//3/+//6//n/+P/3//b/9f/0//H/8P/w//D/8P/x//P/
9P/y//H/8f/w/+7/7v/u/+7/7//w//D/8f/w//D/8P/w//D/8P/w//H/9f/z//H/8P/y
//H/8f/0//j///8JAA0ADQAOABAAFgAfACsAOQBGAE8ASwA5ACsAHwAMAOn/y//B/77/
uf+0/7b/t/+2/7f/tf+7/8b/z//W/97/5f/n/+n/7f/u//H/8//x//L/9P/0//T/9P/0
//X/9v/2//b/9v/2//j/+P/5//r/+v/7//v/+//7//v/+//8//z//P/8//3//f/9//3/
/f////////8AAAAAAAAAAAAAAAABAAIAAgACAAMAAwADAAMAAwAEAAQAAgACAAIAAgAE
AAQABAAGAAcABwAIAAgACAAIAAoACwALAAsADQANAA0ADQANAA4ADgAQABAAEQAUABUA
FgAWABYAFwAXABcAGwAcAB4AHgAdAB0AHQAdACAAIQAjACMAIQAiACIAIwAjACMAJAAk
ACUAJQAmACYAJAAjACMAIwAgAB8AHwAeAB0AGwAaABkAFwAUABQAEwATABIAEAANAAsA
CQAHAAcAAgABAAEAAQACAP7//f/9//3//P/7//r/+v/6//r/+v/6//n/+f/5//j/+P/5
//n/+P/4//j/+P/4//f/9//3//f/+P/6//j/9//3//f/9//3//f/+P/5//v//P/8//z/
+v/5//n/+f/7//v//P/8//n/+f/5//n/+f/6//r/+v/7//v/+//7//v/+//7//v//f/+
//7//v/8//z//P/8//z//P/8//z//v/+//7//v/7//v//P/8//z//P/8//z/+//7//v/
+//9//3//P/8//r/+v/6//n/+f/6//v/+//7//v/+v/6//r/+v/5//n/+f/5//n/+f/6
//r/+f/5//v/+//7//z//P/8//z//P/7//v/+//7//n/+f/5//j/+P/4//n/+v/4//n/
+v/6//r/+v/7//z/+//7//v//P/8//z//P/8//z//P/7//v//P/8//v/+//7//v//P/8
//n/+f/5//n/+f/5//n/+f/5//n/+v/6//r/+v/6//n/+//7//v//P/8//z/+//7//v/
+v/6//n/+v/8//z//P/8//z//P/+//7//v/+//7//v/+//7/AgACAAIAAwAEAAQABAAG
AAQABQAFAAUABQAGAAgACQAJAAkACQAJAAoACwALAAsADAANAA4ADQAKAAcABwAGAAYA
BwAHAAcABgAFAAQAAwAAAP///v/+//7//f/9//7//v/+//3//f/8//z//P/8//7//v/+
//3/+//8//z//P/8//z//P/8//v/+//7//v//P/8//3////8//7/AwAHAA8AFwAYABYA
FgAbACMAKwA2AEEASQBFADUAJQAeAA0A7f/P/8b/xf++/7r/u/+8/7//wf/B/8T/zf/Y
/+D/5//v//P/9f/4//v//f////7/AAAAAAAAAgACAAMABAAEAAQABAAEAAQABAAFAAYA
BgAHAAcABwAHAAcABwAIAAgACAAIAAkABwAHAAcABwAJAAkACQAKAAoACgAKAAoACAAJ
AAoACgAMAA0ADQANAA0ADQAOAA4ADgAOAA4ADgAOAA4ADgAQABEAEQASABIAEgASABQA
FQAVAA==
         </WaveFormData>
      </LeadData>
      <LeadData>
         <LeadByteCountTotal>10000</LeadByteCountTotal>
         <LeadTimeOffset>0</LeadTimeOffset>
         <LeadSampleCountTotal>5000</LeadSampleCountTotal>
         <LeadAmplitudeUnitsPerBit>4.88</LeadAmplitudeUnitsPerBit>
         <LeadAmplitudeUnits>��V</LeadAmplitudeUnits>
         <LeadHighLimit>2147483647</LeadHighLimit>
         <LeadLowLimit>268435456</LeadLowLimit>
         <LeadID>V6</LeadID>
         <LeadOffsetFirstSample>0</LeadOffsetFirstSample>
         <FirstSampleBaseline>0</FirstSampleBaseline>
         <LeadSampleSize>2</LeadSampleSize>
         <LeadOff>FALSE</LeadOff>
         <BaselineSway>FALSE</BaselineSway>
         <ExcessiveACNoise>FALSE</ExcessiveACNoise>
         <MuscleNoise>FALSE</MuscleNoise>
         <LeadDataCRC32>1964227095</LeadDataCRC32>
         <WaveFormData>
5v/m/+b/5v/o/+f/5//m/+T/5P/k/+T/6P/p/+n/6v/q/+r/6f/p/+n/6f/q/+r/7P/s
/+z/6v/o/+n/6//r//D/+f8CAAQABAAEAAYADAASABwAKAA0ADsAMQAjABkAEwAEAOj/
0v/P/8//zP/H/8b/xv/I/8r/xv/G/9D/3P/f/97/5v/t/+3/7P/v//H/8v/0//P/8//z
//P/9P/0//T/9P/2//f/9//3//X/9f/2//f/9//3//f/9//5//n/+v/6//r/+v/6//v/
+//7//v/+//7//z//f/9//3//f/9//z//v/+//7////+//////8AAAIAAgACAAIAAAAB
AAEAAQADAAMAAwAEAAYABgAGAAcACAAIAAkACQAHAAoACgAKAAsADAANAA8ADwARABEA
EQASABMAFQAWABgAGQAZABoAHAAcABwAHAAcAB8AIQAhACEAIgAiACIAIwAkACYAKAAn
ACgAJwAmACYAJgAmACcAJQAkACQAIwAgAB8AHgAdAB4AHQAdABoAFgAWABQAEwATABEA
EAAMAAoACAAGAAYABQADAAMAAwABAP/////+//3//f/9//3//v/9//3//f/7//r/+v/6
//j/+v/6//r/+//6//r/+v/4//j/+P/4//r/+v/7//v/+f/5//r/+v/5//n/+v/6//r/
+//8//z/+v/6//r/+f/6//v//P/9//7//v/+//3//f/9//3//f///wAAAAABAAEAAQAC
AAIAAwADAAMAAwACAAMAAwADAAEAAQAAAAAAAQABAAEAAQD//wAAAAAAAAAAAAAAAP7/
/v/+////AAAAAP///v/+/wAA/v8AAAAA/f/+/////v/+//7//v/+//z//P/8//z//v/+
//7//f////7//v/+//7//v/+//7//v///////v/9//3//f/9//z//f/9//v//P/9//3/
/v////////////3//f/+//7//f/8//z//v/9//z//P/7//n/+v/7//z/+//7//r/+f/5
//n/+v/6//r/+f/5//n/+v/6//v//P/7//v/+//7//n/+v/6//n/+v/6//v//f/7//v/
+//7//n/+f/5//n//P/8//r/+P/4//j/+P/6//r/+v/6//r/+v/6//r/+P/4//j/+P/5
//r/+//8//z//P/8//z//P/8//7///8BAAEAAQACAAAAAQACAAIABAAFAAYABwAGAAYA
BgAGAAYABwAHAAgACgAKAAoACQAGAAQAAgAAAAAAAAD///3//v/9//z/+//6//n/+P/4
//b/9v/2//b/9v/2//X/9f/2//b/9v/2//b/9//3//b/9v/2//b/9f/1//X/9f/2//T/
9P/0//T/9P/2//f/9//3//j///8GAAgACgAMAAoADAAUAB4AJgAwADcALwAfABkAFQAI
AO7/2P/R/9H/zP/J/8r/zP/O/87/zP/Q/9j/3v/j/+r/8P/z//P/9P/1//n/+v/6//v/
+//7//v//P/8//z//P/7//v/+v/5//r/+//9////////////////////AAAAAP7//v/+
////AQABAAEAAQADAAQABQAFAAMAAwADAAIABAAEAAQABQAGAAcABwAIAAYABgAGAAYA
CAAJAAkACQALAAsACwAMAAoACgAKAAsADgAOAA8ADwANABAAEAAQABAAEAAQABEAEQAT
ABMAEwAVABUAFgAWABgAGQAZABoAHAAcABwAHAAcAB8AIQAhACMAJAAkACQAIgAiACMA
JAAkACYAJgAmACQAJAAkACUAJgAmACcAJwAkACMAIgAhACAAHwAfABwAHAAcABoAGQAX
ABUAFAAQAA8ADgANAA4ADQALAAsACwAJAAcABwAGAAUABQAFAAUAAgABAAEAAQADAAIA
AgACAAEAAgABAAAAAQAAAAAAAAACAAIAAgACAAAAAAABAAEAAQABAAIAAgABAAEAAgAC
AAIAAwAEAAQAAgACAAIAAQADAAMAAwADAAYABgAGAAUABQAFAAUABQAEAAQAAwADAAUA
BQAGAAYAAwADAAMAAwAEAAUABQAFAAUABQAEAAQABQAFAAUABQAFAAYABgAGAAQABAAE
AAIAAgACAAMABAAEAAMAAgACAAIAAAACAAIA/v8AAAIAAgACAAIAAgACAAIAAgACAAIA
BAAEAAQAAwABAAAAAAAAAAQABAAEAAQAAwADAAIAAAAAAAEAAgADAAIAAwADAAEA////
//7//v8BAAEAAQABAP////8AAAAAAQAAAAAAAgABAAAAAAD///7//v/+//7//v//////
////////AAAAAAAA/////////v/+////AAAAAP///v/9////AAAAAP/////+//7////9
//3//f/9/////////////v/+/wAAAAAAAAAAAAD+//7//v/+////AAABAAIAAgACAAIA
AgACAAQABQAFAAUABQAGAAYABwAIAAgACAAJAAoACwAMAAoACgAKAAoACwALAAwADAAM
AAwACwAJAAYABQAEAAQABgAFAAMAAgADAAIAAQAAAP7//P/7//r//P/8//z//P/6//n/
+f/4//j/+P/4//j/+f/5//j/+P/4//j/9//3//X/9f/2//b/+P/6//j/9v/4//n/+f/5
//7/AQAEAAoADAAKAAoADAAOABYAIAAmAC8AMwApABkADwAKAPr/5P/X/9X/1P/P/8r/
yv/O/9D/0P/S/9z/5P/p/+z/8v/z//X/+P/7//v//v8AAAAA///+//3//v/+//7//v/+
//////////3//f/+///////////////+//3//f/8//z//P/8//3/+//7//v/+//5//r/
+//7//v/+//7//r/+v/6//r/+//6//v/+//8//r/+v/6//r/+v/7//v/+//9//3//f/+
/wAAAAAAAAEAAAAAAAEAAQABAAQABAAEAAQABAAEAAUABQAHAAcABwAJAAkACgAKAAwA
DQANAA4AEAAQABAAEAAOABEAEwATABMAFAAUABQAFAAUABUAFgAWABgAGAAYABcAFgAV
ABUAFwAWABYAFQAVABUAFQAVABIAEQARAA4ADAAMAAoACQAJAAcABgACAAIAAAD+//7/
/f/7//v/+//7//n/+f/4//X/9f/1//X/9P/z//P/8//x//D/8P/w//D/8v/y//L/8f/w
//D/8P/w//D/8P/w/+7/7v/v/+//7//v//D/8P/x//H/8v/y//D/8f/y//L/8v/y//L/
8f/x//H/8f/x//L/8v/y//H/8//z//P/8//z//L/8P/v//H/8f/y//L/8//z//P/8//y
//P/8//z//X/9f/0//T/8//z//P/8//x//L/8v/y//T/9P/0//L/8P/w//H/8v/y//H/
8P/w//D/7v/w//D/7v/w//L/8v/w//D/8P/w//D/8P/w//D/8v/y//L/8f/x//D/8P/w
//L/8v/y//L/8f/x//D/7v/v/+//7//v//D/8f/x/+//7//v/+7/7v/v/+//7//v/+//
7//w//D/7//u/+7/8P/y//L/8//z//D/8P/w//D/7v/v/+//7//v/+//8P/w//D/7//v
/+//8P/w//H/8v/x//H/8f/x//P/9P/0//P/9f/0//T/9f/0//P/8v/x//P/8//z//P/
9P/0//L/9P/0//T/9P/0//T/9P/0//P/8v/x//D/8v/y//L/8v/y//L/8v/y//T/9P/0
//T/9v/2//b/9v/0//T/9P/0//b/9v/2//b/9v/2//j/+f/5//n/+f/6//r/+//8//z/
/P/9//7///8CAAIAAgACAAAAAQABAAIAAAAAAAAA//////7//f/8//r/+v/5//f/+P/3
//b/9f/3//f/9//4//r/+v/6//r//P/8//v/+//6//r/+v/6//z//f/9//z//v/+//7/
/f/7//v/+//8//z//P/8//z//v/+//v//f8BAAIAAQAGAA4AEAAOAA4ADgAOABQAHAAk
ACsAMwAxACEAEwAOAAYA8v/f/9n/2v/X/9L/0v/U/9T/1P/W/9r/4v/p/+7/9P/5//n/
+v/9/wEABAAEAAUABQAFAAUABgAGAAYABgAIAAkACQAJAAcABwAIAAkACQAJAAkACQAJ
AAkACgAKAAoACgAKAAsADQANAA0ADQALAAwADQANAA8ADwAPAA4ADgAOAA4ADwAQABEA
EQASABIAEgASABIAEgATABMAEwAVABUAFQAWABYAFgAWABcAFgAWABcAFwAZABwAHAAc
ABoAGgAaABsAHQAfAB8AHwAhACEAIgAiACMAIwAiACIAJQAmACcAKAAmACkAKwArACsA
LAAsACwALAAsAC0ALgAuADAAMAAwADIAMgAyADMAMQAwADAALwAvAC8ALwAvAC4ALQAt
ACoAKAAoACYAJQAjACEAIAAcABsAGgAZABoAFwAVABUAFQATABEAEQAQAA0ADQANAA0A
DgANAA0ADQALAAoACgAKAAoADAAMAAwACwAKAAoACgAKAAoACgAKAAwADAANAA0ACwAL
AAwADAALAAsADAAMAAoACwAMAAwACgAKAAoACQAKAAsADAANAAwADAAMAAsADQANAA0A
DQAOAA4ADQANAA0ADQAOAA4ADQANAA0ADQAMAA0ADQANAA8ADwAOAA4ACwALAAsACwAJ
AAoACgAKAAwADAAMAAoACgAKAAsADAAMAAsACgAKAAwACgAMAAwACQAKAAsACgAKAAoA
CgAKAAkACAAHAAYACAAIAAgABwAJAAgACAAIAAkACAAHAAYACAAJAAkACAAHAAcABwAH
AAgACQAJAAcACQAJAAgACAAJAAkACQAJAAkACQAKAAoACwAKAAoADAAKAAoACwALAAoA
CgAKAAoACAAJAAkACQAJAAkACgAKAAgABwAHAAcACAAIAAkACgAJAAkACQAJAAcACAAI
AAcACAAIAAkACwAJAAkACQAJAAkACQAJAAkACgAMAAoACAAIAAgACAAKAAoACgAKAAoA
CgAKAAoACgAKAAoACgALAAwADQAOAAwADgAPAA8AEQARABIAEgATABQAFAAUABUAFgAX
ABgAGgAaABoAGgAaABkAGQAYABgAGAAXABUAFAATABIAEgAQAA8ADQAMAA0ADAALAAoA
CQAIAAgACAAGAAYABgAGAAYABQAFAAQABAAEAAQABAADAAMAAgACAAIAAgABAAEAAwAD
AAQABAAEAAIAAgACAAIAAwADAAUABgAPABYAGAAWABQAFAAWABwAJAAuADYAOwA1ACkA
HwAZAA4A+v/m/+P/5f/g/93/3v/e/97/4P/e/97/5v/s//H/9v/4//v///8CAAMABwAI
AAYACQAJAAkACQAIAAgACAAIAAoACwALAAsACQAJAAoACwANAA0ADQANAAsACwAMAAwA
DAAMAAwADQALAAsACwALAAsADAANAA0ADwAPAA8ADgAOAA4ADgAPAA8ADwAOAA4AEAAQ
ABAAEAAQABEAEQARABEAEQARABIAEgASABIAEwAWABYAFwAXABUAGAAYABgAGAAYABgA
GQAZABsAGwAbABsAGwAcABwAHgAfAB8AIAAkACQAJAAkACMAJQAmACUAJQAmACYAJgAo
ACgAKQAqACoALAAsACwALAAsACwALQAtACwALAArACoAKQAoACcAJAAjACMAIAAgACAA
HgAdAB0AGwAaABYAFAASABAAEAAPAA0ADQANAAkABwAHAAYAAwADAAMAAwAEAAMAAwAD
AAEAAAAAAAAAAAACAAIAAgADAAIAAgACAAAAAAAAAAAAAAAAAAEAAQD9//3//v/+//7/
//8BAAIAAQABAAEAAAD+//7//v/9/wAAAQACAAMAAwACAAEA//8BAAEAAQABAAIAAgAB
AAEAAQABAAIAAgADAAMAAwADAAMAAwACAAEAAwADAAIAAgD/////////////AAAAAAAA
AAAAAAAA/v/+//7///8AAAAA///+//7//v/8//7//v/8//7/AAAAAAAAAAAAAAAA/v/+
//7//v/+//7//v/9//3//P/8//z//P/8//z//P/+///////+//3//f/9//3//v//////
/f///////v/+/wEAAQABAAEA/////wAAAAD///7//v8AAP7//v///////v/+//7//v/+
/////////wAAAQADAAQAAgABAAEAAQACAAIAAwAEAAMAAwADAAMAAQACAAIAAQABAAAA
AAABAAMAAwADAAMAAwADAAMAAwAEAAIAAgACAAIAAgACAAQABAAEAAQABAAEAAQABAAF
AAYABwAIAAYABgAGAAYABgAGAAYABgAIAAgACAAIAAgACAAIAAgACgAKAAoACgAMAA0A
DQANAA0ADgAOAA8AEgASABIAEwATABMAEwASABQAFAAUABUAFwAYABgAGAAWABUAEwAS
ABMAEgASABIAEQAPAA4ADQAKAAkACAAHAAgACAAIAAgABgAGAAYABgAHAAcABgAGAAQA
BAAEAAUABQAEAAQABAAGAAUABQAFAAUABgAGAAYABgAGAAgACAAHAAcABwAMABEAFgAa
ABwAGAAYABwAIgAqADYAQgBLAEkAPQAvACcAHgAGAPD/6f/p/+b/5f/m/+b/5P/m/+T/
5v/q//L/9//8/wIABwAHAAoACQALAAwADAANAA0ADQANAA4ADgAOAA4AEAARABEAEQAR
ABEAEgATABIAEQAQAA8AEAARABMAFAASABIAEgATABUAFQAVABUAFQAWABcAFwAVABUA
FQAUABYAFgAWABcAGAAZABkAGgAaABoAGgAaABwAHQAdAB0AGwAbABsAHAAeAB4AHgAf
ACAAIAAhACEAIQAkACQAJAAkACQAJAAlACUAJwAnACcAKQApACoAKgAsAC0ALQAuAC4A
LgAuAC4ALgAxADMAMwAzADQANAA0ADYANgA3ADgANgA4ADgAOAA4ADgAOAA5ADkAOAA4
ADcANAAzADIAMQAyADEAMQAuACwALAAqACkAKQAnACYAIgAhACAAHwAgAB0AGwAbABsA
GQAXABcAFgAVABUAFQAVABIAEQARABEAEwASABIAEgARABIAEQAQAA8ADgAOAA4ADgAO
AA4ADgAMAAwADQANAA0ADQAOAA4ACwALAAwADAAMAA0ADgAOAAwADAAMAAsACwALAAsA
CwAOAA4ADgANAAsACwALAAsADAAMAAsACwALAAsADAAMAAsACwALAAsADgAPAA8ADwAO
AA0ACwAKAAsACwALAAsACwAMAAwADAAMAAwADAAKAAoACgALAAwADAALAAoACgAMAAoA
DAAMAAkACgALAAoACAAIAAgACAAIAAgACAAIAAYABgAGAAUABwAGAAYABgAGAAYABgAG
AAcABwAGAAQABAAFAAYABwAHAAcABgADAAUABQAEAAQABQAFAAUABQADAAMABAAEAAQA
BAAFAAgABQAEAAQAAwABAAIAAwAEAAIAAwADAAMAAwADAAQABAAEAAMAAwADAAIAAgAD
AAQAAwADAAMAAwABAAIAAgABAAMAAgACAAMAAQABAAEAAQABAAEAAQABAAIAAgACAAIA
AgACAAIAAAAAAAAAAAACAAIAAgACAAIAAgACAAIABAAEAAQABAAGAAYACAAJAAcABwAH
AAgACAAJAAoACgAKAAsADAANAAwADAAMAAwADAANAA0ADgAMAAwADAALAAsACgAJAAgA
BgAGAAUAAwACAAEAAAD///7//f/8//z/+v/6//r/+v/6//r/+f/5//j/+P/4//j/+P/5
//n/+P/2//b/9v/1//X/9f/1//b/9v/2//b/9v/2//j/8//x//P/+P///wQACAAIAAYA
BAACAAgAEgAaACIAKwAlABcADQAFAPb/3v/M/8v/y//E/7//wv/E/8b/xv/C/8T/zP/U
/9n/3v/k/+P/5f/m/+X/6f/u/+7/7v/t/+z/6//s/+z/7P/s/+z/7f/t/+3/6//r/+z/
7f/t/+3/7f/t/+3/7f/u/+7/7P/s/+z/7f/v/+//7//v/+3/7v/v/+//7f/t/+3/7P/u
/+7/7v/v/+//7//u/+7/8P/w//D/8P/w//H/8f/x//H/8f/x//L/9P/0//T/9f/1//T/
9P/z//P/9v/2//b/9v/2//b/9//5//v/+//7//3//f/+//7//v//////AAACAAIAAgAC
AAAAAwAFAAUABQAGAAYABgAIAAgACQAKAAkACgAJAAgACAAIAAgACQAJAAgACAAHAAYA
BQAEAAMAAgABAAEA/v/+//7//P/7//n/9//2//L/8f/w/+//8P/t/+v/6//r/+v/6f/p
/+j/5f/l/+X/5f/m/+X/5f/l/+X/5P/k/+T/4//k/+P/4v/j/+L/4v/i/+L/4v/i/+L/
4v/i/+P/4//h/+H/4v/i/+H/4f/i/+L/4P/h/+L/4v/i/+L/4v/h/+P/4//j/+P/5P/k
/+T/4//l/+X/5f/l/+T/5P/j/+P/4//j/+T/5P/l/+X/5f/l/+T/5f/l/+X/4//j/+L/
4v/i/+P/5P/l/+P/5P/k/+T/5v/m/+b/5P/i/+L/4//k/+T/4//i/+L/5P/i/+T/5P/g
/+L/5P/k/+P/5P/l/+b/5f/k/+P/4v/i/+L/4v/h/+P/4v/i/+L/4//i/+H/4P/i/+P/
4//i/+H/4f/h/+H/4P/h/+H/3//g/+H/4f/i/+L/4f/g/9//4f/h/+L/4v/h/+D/4P/i
/+D/4P/h/+H/4P/g/+D/4P/e/9//3//f/97/3//h/+L/4P/f/9//3//e/97/3//g/+H/
4f/h/+H/3//g/+D/3//h/+D/4P/h/+H/4f/h/+H/3//f/9//3//e/+D/4v/g/+D/4P/g
/97/3v/e/97/4P/g/+D/4P/e/97/3v/e/+D/4P/g/+D/4P/g/+D/4P/i/+L/4v/i/+T/
5P/k/+T/5P/k/+T/5v/n/+f/5//n/+b/5v/n/+j/6v/q/+v/7P/t/+7/7v/u/+7/7v/v
/+//8P/w//D/8P/v/+3/7P/r/+r/6v/q/+n/5//m/+X/5P/j/+L/4f/g/+D/4P/g/+D/
3v/e/97/3f/e/97/3//g/97/3v/f/9//3v/e/97/3v/d/93/3f/d/97/3v/e/97/3v/g
/+D/4f/h/+H/4v/l/+r/8P/0//T/8v/y//T//P8AAAgAFQAZABEAAwD7//b/5v/M/7//
wf/A/7n/tv+4/7r/vP+6/7j/vP/E/8v/0v/Y/9n/3f/e/+H/4f/i/+L/4//j/+P/4//m
/+b/5v/m/+j/6f/p/+n/5//n/+j/6f/p/+n/6f/p/+f/5//o/+j/6v/q/+r/6//r/+v/
6//r/+v/7P/t/+3/7f/t/+3/7P/q/+r/6v/r/+z/7f/t/+7/7v/u/+7/7v/w//H/8f/x
//H/8f/x//L/8P/w//D/8f/0//T/9f/1//P/9v/2//b/9v/2//b/9//7//3//f/9//v/
+//8//z/AAABAAEAAgACAAIAAgACAAQABwAJAAkABwAIAAgACAAIAAgACQAKAAoADAAM
AAwADAAMAAwADQAPAA4ADgANAAwACwAKAAkACAAHAAcABAACAAIAAAD//////f/8//j/
9//2//X/9v/z//H/8f/x//H/7//v/+7/7f/t/+3/7f/q/+n/6f/p/+v/6v/q/+r/6P/q
/+r/6v/p/+j/6P/o/+j/6P/o/+j/6P/o/+n/6f/p/+n/6v/q/+n/6f/q/+r/6P/p/+r/
6v/o/+j/6P/n/+n/6f/p/+n/7P/s/+z/6//r/+v/6//r/+z/7P/r/+v/6//r/+z/7P/r
/+v/6//r/+z/7f/t/+3/7//v/+7/7v/t/+3/7f/t/+v/7P/s/+z/7P/s/+z/6v/q/+r/
6//s/+7/7f/s/+z/7P/q/+z/7P/q/+z/7v/u/+z/7P/s/+z/7P/s/+z/7P/s/+z/7P/r
/+3/7P/s/+z/7P/s/+z/7P/u/+//7//u/+3/7f/t/+3/7v/v/+//7f/t/+3/7P/s/+//
7//v/+//7f/t/+7/7v/r/+r/6v/s/+z/7P/t/+3/6v/q/+r/6v/r/+3/7v/v/+3/7f/u
/+7/7P/r/+v/6//q/+r/6//s/+v/6//r/+v/7f/u/+7/7f/t/+z/7P/t/+3/7f/t/+3/
7//v/+//7//q/+r/7P/u/+7/7v/u/+7/7v/u/+7/8P/w//D/8P/y//L/8v/y//L/8v/y
//T/9f/1//X/9f/2//b/9//4//r/+v/7//z//f/+//7//v/9//z//P/7//z//P/8//z/
/f/7//r/+f/4//j/+P/3//P/8v/x//D/7//u/+3/7P/s/+z/7P/s/+3/7v/v/+//7v/s
/+v/6v/s/+z/7f/t/+z/7P/s/+z/6//r/+v/6//s/+z/7P/s/+z/7v/u/+3/7f/v//L/
9f/6/wAAAgACAAAAAAAEAA4AGAAgACcAKQAjABcADwAKAPr/4v/T/9P/0P/J/8b/yP/I
/8r/yv/K/87/1P/Z/97/5P/p/+3/7v/v//H/9P/0//P/8//z//P/9P/0//T/9P/2//f/
9//3//f/9//4//n/9//3//f/9//5//n/+v/6//r/+v/6//v/+f/5//n/+f/3//j/+f/5
//n/+f/5//j/+v/6//r/+//6//v/+//8//z//P/8//z//P/9//3//f/9//3//f/+//7/
/v/+////AgACAAMAAwABAAQABAAEAAQABAAEAAUABQAHAAcABwAJAAkACgAKAAoACwAL
AAwAEAAQABAAEAAOABEAEwATABUAFgAWABYAFgAWABcAGAAYABoAGgAaABkAGAAXABcA
FwAWABYAFQAVABUAFQAVABIAEQARAA4ADgAOAAwACwAJAAcABgACAAIAAAD+//7//f/7
//v/+//3//X/9f/0//X/9f/1//X/9P/z//P/8//x//D/8P/w/+//8P/v/+7/7f/s/+z/
7P/t/+7/7//w//D/8P/x//H/7f/t/+7/7v/v/+//8P/w/+7/7//w//D/8v/y//L/8f/v
/+//7//v//L/8v/y//H/8//z//P/8//y//L/8f/x/+//7//w//D/8P/x//L/8//y//P/
8//z//X/9f/0//T/8//z//P/8//z//T/9P/0//T/9P/0//L/8P/w//H/8v/y//H/8P/w
//D/7v/w//D/7//y//X/9v/y//L/8v/y//L/8v/y//L/8v/y//L/8f/x//D/8P/w//L/
8v/y//L/9P/1//X/9P/z//P/8//z//T/9f/1//P/8//z//L/8v/z//P/8//z//P/8//0
//T/8//y//L/9P/0//T/9f/1//L/8v/y//L/8v/z//P/8//x//H/8v/y//L/8f/x//H/
8v/y//P/9P/1//X/9f/1//X/9v/2//X/9f/0//T/9f/1//X/9f/1//f/9//3//f/9P/y
//T/9P/0//T/9P/0//T/9P/0//T/9P/0//T/9v/2//b/9v/2//b/9v/2//b/9v/2//b/
9//4//n/+v/8//7///////3//f/+//7///8AAAAAAAD//wAAAQACAAMABAAFAAYABwAH
AAgACAAIAAgABwAFAAQAAwACAAIAAAD///3//P/7//r/+f/4//X/9P/0//T/9f/2//f/
+P/2//X/9f/0//T/9P/0//T/9//3//b/9v/0//T/8//z//X/9f/2//b/+P/2//b/9v/2
//P/8//3//r///8IAAoACAAIAAoADgAWACAAKgA4AD8AOwAvACUAHwASAPr/4v/Z/9f/
0v/N/87/0P/Q/87/zv/S/9r/4P/j/+r/7v/v//H/9P/1//f/+P/4//n/+f/5//n/+v/6
//r/+v/8//3//f/9//3//f/+///////////////9//3//v/+/wAAAAAAAAEAAQABAAEA
AQD//wAAAQABAAMAAwADAAIAAgACAAIAAwAEAAUABQAGAAQABAAEAAQABAAFAAUABQAG
AAcACAAKAAgACAAIAAkADAAMAA0ADQALAA4ADgAOAA4ADgAOAA8AEQATABMAEwAVABUA
FgAWABYAFwAXABgAHAAcABwAHAAaAB0AHwAfACEAIgAiACIAIgAiACMAJAAiACQAJAAk
ACQAJAAkACUAIwAiACIAIQAiACEAIAAfAB4AHQAdABoAFgAWABQAEwATABEAEAAMAAoA
CAAGAAYABQADAAMAAwABAP/////+/////////////v/9//3//f/7//r/+v/6//z//v/+
//7/+//6//r/+v/6//r/+v/6//z//P/9//3/+f/5//r/+v/5//n/+v/6//z//f/+//7/
/P/8//z/+//8//3//v////7//v/+//3//v///wAAAQABAAAA/v/9//////8AAAAAAQAB
AAEAAQABAAEAAAD////////+//7//v///wAAAQD//wAAAAAAAAAAAAAAAP7/AAAAAAEA
AgAEAAMAAgACAAAA/v8AAAAA/v8AAAIAAgACAAIAAgACAAAAAAAAAAAAAAAAAAAA//8B
AAAAAAAAAAAAAAAAAAAAAgADAAMAAgD//////////wAAAQABAP//AQABAAAAAAD/////
/////wEAAQACAAIAAQAAAAAAAgACAAIAAwADAAIAAgACAAIAAAABAAEAAQABAAEAAgAC
AAAA////////AAAAAAEAAgACAAEAAAD//wEAAgACAAEAAQAAAAAAAQD/////////////
/////////P/+/wAAAgACAAIAAgACAAIAAgACAAIAAgACAAIABAAEAAYABwAHAAcABwAI
AAYABwAIAAgACgALAAwADQAMAAwADAAMAA4ADwAPABAAEAAQABAADwANAAwACwAKAAwA
DAALAAkACAAHAAYABQAEAAMAAgACAAAAAAAAAAAAAAAAAP////8AAAAAAAAAAP7/////
//7//v/+//7//f////////8AAAAAAAAAAAAA/v/+/wEAAQD//wAABQAIAA4AFAAWABIA
EAAUABoAIAAoADMAOwA5AC0AIQAcABIA+v/l/93/3P/Z/9T/1P/U/9b/1v/W/9j/4P/n
/+7/9P/3//v//P/9////AgACAAMAAwADAAMABgAGAAYABgAGAAcABwAHAAUABQAGAAcA
BwAHAAcABwAHAAcACAAIAAgACAAIAAkACQAJAAkACQAJAAoACwALAAsACwALAAoACgAK
AAoACwAMAA0ADQAOAAwADAAMAAwADgAPAA8ADwANAA0ADQAOAA8AEAARABMAEgASABMA
EwATAA==
         </WaveFormData>
      </LeadData>
   </Waveform>
</RestingECG>
