# Supplementary material for: Detection of Left Atrial Enlargement Using a Convolutional Neural Network-Enabled Electrocardiogram
Source: Front Cardiovasc Med. 2020 Dec 17;7:609976. doi: 10.3389/fcvm.2020.609976 (PMC7773668; doi:10.3389/fcvm.2020.609976)
Supplement: Supplementary file 4 [file Data_Sheet_4.ZIP › normal3/1802031698_1107_00000019.XML]

<?xml version="1.0" encoding="Windows-1252"?>
<!DOCTYPE RestingECG SYSTEM "restecg.dtd">
<RestingECG>
   <PatientDemographics>
      <PatientID>1802031698</PatientID>
      <PatientAge>69</PatientAge>
      <AgeUnits>Years</AgeUnits>
      <Gender>Female</Gender>
      <PatientLastName>qurunhuang</PatientLastName>
   </PatientDemographics>
   <TestDemographics>
      <DataType>Resting</DataType>
      <Site>1</Site>
      <AcquisitionDevice>MAC55</AcquisitionDevice>
      <Status>Unconfirmed</Status>
      <Priority>Normal</Priority>
      <AcquisitionTime>09:25:48</AcquisitionTime>
      <AcquisitionDate>07-30-2016</AcquisitionDate>
      <CartNumber>1</CartNumber>
      <AcquisitionSoftwareVersion>009C</AcquisitionSoftwareVersion>
      <XMLSourceVersion>MAC5000 v1.0</XMLSourceVersion>
   </TestDemographics>
   <RestingECGMeasurements>
      <VentricularRate>68</VentricularRate>
      <AtrialRate>68</AtrialRate>
      <PRInterval>154</PRInterval>
      <QRSDuration>80</QRSDuration>
      <QTInterval>462</QTInterval>
      <QTCorrected>491</QTCorrected>
      <PAxis>63</PAxis>
      <RAxis>46</RAxis>
      <TAxis>61</TAxis>
      <QRSCount>11</QRSCount>
      <QOnset>216</QOnset>
      <QOffset>256</QOffset>
      <POnset>139</POnset>
      <POffset>188</POffset>
      <TOffset>447</TOffset>
      <ECGSampleBase>500</ECGSampleBase>
      <ECGSampleExponent>0</ECGSampleExponent>
   </RestingECGMeasurements>
   <Diagnosis>
      <Modality>Resting</Modality>
         <StatementCount>3</StatementCount>
         <LabelText>12SL ��ϳ���</LabelText>
      <DiagnosisStatement>
         <StmtFlag>ENDSLINE</StmtFlag>
         <StmtText>�������</StmtText>
      </DiagnosisStatement>
      <DiagnosisStatement>
         <StmtFlag>ENDSLINE</StmtFlag>
         <StmtText>QT�����ӳ�</StmtText>
      </DiagnosisStatement>
      <DiagnosisStatement>
         <StmtFlag>ENDSLINE</StmtFlag>
         <StmtText>�쳣 ECG</StmtText>
      </DiagnosisStatement>
   </Diagnosis>
   <Waveform>
      <WaveformType>Rhythm</WaveformType>
      <WaveformStartTime>0</WaveformStartTime>
      <NumberofLeads>8</NumberofLeads>
      <SampleType>CONTINUOUS_SAMPLES</SampleType>
      <SampleBase>500</SampleBase>
      <SampleExponent>0</SampleExponent>
      <HighPassFilter>16</HighPassFilter>
      <LowPassFilter>150</LowPassFilter>
      <ACFilter>NONE</ACFilter>
      <LeadData>
         <LeadByteCountTotal>10000</LeadByteCountTotal>
         <LeadTimeOffset>0</LeadTimeOffset>
         <LeadSampleCountTotal>5000</LeadSampleCountTotal>
         <LeadAmplitudeUnitsPerBit>4.88</LeadAmplitudeUnitsPerBit>
         <LeadAmplitudeUnits>��V</LeadAmplitudeUnits>
         <LeadHighLimit>2147483647</LeadHighLimit>
         <LeadLowLimit>268435456</LeadLowLimit>
         <LeadID>I</LeadID>
         <LeadOffsetFirstSample>0</LeadOffsetFirstSample>
         <FirstSampleBaseline>0</FirstSampleBaseline>
         <LeadSampleSize>2</LeadSampleSize>
         <LeadOff>FALSE</LeadOff>
         <BaselineSway>FALSE</BaselineSway>
         <ExcessiveACNoise>FALSE</ExcessiveACNoise>
         <MuscleNoise>FALSE</MuscleNoise>
         <LeadDataCRC32>2943192967</LeadDataCRC32>
         <WaveFormData>
/f/9//3///8BAAEAAQD+//7/AAD+//z///8BAAEAAQD//wIAAwADAAUABgAGAAYABgAH
AAcABQAIAAkACgANAAcABQAAAP3////+//7////+//7//f/8//v/+//7//v//f/+//7/
/v/7//r/+//6//r/+f/3//n/+//8//z/+v/8//z//P/9//v/+v/6//v////9//b/9v//
/wMAAwAAAP7/AwAIAAIAAgAOABUAGQAnADEANQBDAEkAPwA8AD0ALwAiABUABgD8////
+v/2//r//f/6//7/BAABAPv/+//8//7//P/8//z//P/7//v//f/7//n/+f/8//z/+//6
//r/+//6//n/+v/9//z/+v/8//z/+v/6//z//P/7//v/+//8//z//P/6//r/+//7//r/
+v/8//7//v/9//3//v/+//3//f///////P/6//z//P/8//7//P/+//7//P/7//v/+//7
//z//P/7//n//P/9//3//f/8//z//f/+//7//v////z//f/6//b/+/8AAAMABgADAAAA
///6//r/+//8//7//v8BAAEAAQD+//3//f/+/wEAAAADAAgAAwD+/wAAAgACAAIAAgAC
AAAAAwAGAAMABgAKAAsADAALAAcABgAFAAcABgAGAAcACgALAAsACwAMAAsABwAEAAoA
CwALAAoACwAKAAgABwAHAAcABgAFAAcABAAEAAUAAwACAAIAAgAEAAEA/v8AAAIAAQAB
AAEA/v/+//////8BAAAAAAAAAP7//P/+//7//////////v/8////AgACAP7//v/+//7/
/v/+//3//f/7//z//P/7//r/+v/7//v//f/9/////f/////////8//v/+//9//z/+//8
//3//v/+///////+/wAAAAAAAAEAAQAAAP///f8AAAEAAgADAAIA///+//7/AAAEAAYA
BAAAAAAAAQD9//3//f/+//7//v/9//3/AAD/////AQABAAEAAQABAAIAAgD//wEABQAC
AP///P/7///////+//7//////////f/9//3//P/7//z//v///wAAAAAAAAAA///+//3/
/f/8//r//f/7//v/+//8//z//P/8//v/+//8//7//f/9//3///8AAAAAAAD+//3//f/8
//r/AgD///7//f/8//z/+//7//3/////////AQABAAEAAQD+/wAAAgAAAP7/AQADAAMA
AwABAAQABQAFAAMABAAEAAQABAAFAAUAAwADAAMAAwAFAAQABQADAAMAAQD+//z/+//9
//7//v/+//v/+//7//v/+P/4//f/9v/4//r//v8AAP3/+//4//n//v8AAAEAAAD+//z/
+v/5//r/+v/7//3///////b/7v/3/wEA+f/2//7/BQAEAAoACAACAA0AGQAbACEAMwA1
ADcAPwA8ADUAKQAWAAsABAD4//P/+v/6//j/+/8AAPz/+P/7/wEAAwAAAAIAAQAAAP//
/v/7//v//f/7//3//f8AAAAA/P/4//X/8//0//X/+P/9//r/+P/6//r/+v/6//z//P/9
//3//f/+//z//P/6//r/+f/5//j/+P/5//z//f/9//r/+v/5//f/+////wEAAAD+//7/
/P/6//r/+P/6//r/+//7//z//f/8//z/+//5//n//P/9//3//P/6//n/+f/7//z//f//
//7////8//j/+f/6//n/+P/7//z////+//v/+//7//z//v8BAAEAAQD///3//P/8//3/
/P///wQAAgD+/wEABAACAAIAAgACAP7/AQAEAAEAAQAEAAQABAAEAAEAAQABAAQABAAF
AAcABgAHAAcABwALAAsACAAGAAcABQACAP7/AwAEAAQABQAFAAUABAADAAMAAAAAAAEA
AAD+//3//P8AAP3/+v/8//z/+//7//v/+P/4//n/+f/7//r/+v/6//r/+P/6//r/+f/5
//n/+P/1//n//f/+//v/+v/5//j/9//2//T/8//0//b/9//3//T/9P/1//X/9//3//n/
9//4//n/+v/4//n/+f/7//r/+v/6//r/+v/5//n/+P/2//j/+P/4//n/+v/6//r/+f/3
//f/9//3//r/+f/6//z//v8AAAAA/P/4//j/+f/1//b/9//5//r/+P/3//f/+v/4//n/
/P/9//j/9//2//b/9//1//j//f/5//f/9f/1//n/+f/4//j/+P/3//b/8//4//n/+f/5
//j/+P/3//b/9v/2//b/9f/z//P/9P/0//T/9//1//X/9//6//z//v/8//n/9//2//b/
9f/1//X/9v/4//n/+v/4//f/9//2//b/+P/4//f/7//3//n/9P/1//b/9//4//b/9f/1
//f/9//3//f/+f/7//v/+//4//j/+v/4//b/+f/7//v/+//7//7/////////AAAAAAAA
AAABAAEA///9//3//f/////////8//v/+f/2//T/8//1//b/9v/2//T/8//y//H/9P/2
//f/+P/0//T/9v/2//L/8f/v//H/9P/2//f/9v/1//T/8//z//X/9P/0//X/9//z//L/
8v/z//f//f8CAP7/+/8AAAIABAAMAA8AEQAZACMALQA5ADcAMQAwACkAFQAIAAEA/P/6
//f/8v/y//L/7//y//b/+P/1//H/7f/0//7//P/6//j/9v/z//P/9f/z//P/8//2//b/
9P/y//H/8f/x//H/8//3//L/8P/y//L/8v/y//T/9P/z//P/8//0//b/9v/0//T/8//z
//L/8v/x//L/8f/v//H/9P/2//f/9P/1//T/8P/w//L/8v/y//T/8v/0//T/9f/1//b/
9//2//b/9f/z//L/9P/0//P/9f/0//T/9f/4//j/+P/5//f/+f/3//T/9f/2//X/9P/0
//T/9v/0//T/9f/2//j/+P/7//v/+//7//v//P/+//v/+P/5//z//P/4//v//v/8//z/
/P/8//r//f8AAP3///8CAAIAAgAGAAMAAwADAAEAAAAAAAEAAgADAAMAAwAFAAUAAgAA
AAMAAwACAAAAAAAAAP////8CAAMAAwADAAIA/v/9//3////+//7//v/+//v/+P/6//r/
+f/5//n/+P/4//n/+f/5//j/+P/4//r/+P/6//r/9//3//f/9v/y//X/+P/4//j/+P/4
//j/+P/4//f/9//2//b/9f/z//T/9P/1//X/9v/3//r/+f/4//f/9v/y//f/+f/9//7/
+v/4//b/9P/1//f/+P/4//j/+P/4//n/+v/6//r/+f/5//n/+f/5//v/+f/5//r/+v/8
//z/+P/0//b/+f/3//j/+f/7//z/+v/5//n//P/5//n/+//7//v/+//7//z/+//3//j/
+//7//n/9//3//v/+//6//r//f/9//3/+//8//v/+f/3//n/+v/6//r/+v/6//r/+f/3
//f/+P/4//n//f/8//3//P/8//v/+v/6//n/+f/6//z/+//7//v/+//8//z//P/5//n/
+v/6//j/+v/6//n/+f/5//3//f/8//z//P/9//7//P/4//b/+v/7//v/+v/4//v//f/6
//v//P/9//7/+//6//n/+P/7//z//f/+//v/+v/4//f/+//9//3//f////////////3/
/v8BAAAA/P///////f/+//3/AQADAAMAAwAEAAQAAwACAAIAAQACAAMABAAFAAcABQAF
AAIAAAD///v/+P/3//f/+P/4//n/+f/6//v/+f/5//r/+v/6//j/+P/6//z/+v/5//f/
+v/9////AAD8//r/+P/2//j/+f/5//r/8f/1//n/+P/2//f//f///wAAAgAFAAYAAgAG
ABIAEQAPAB8AMQA5AEUARwBBAEQAPwAnABYAEQAIAAAAAwD+//j//P/7//z/AgACAAEA
///7//r/+v/4//j/+P/4//f/9//5//f/+f/5//z//P/7//r/+v/7//r/+f/6//3/+v/4
//r/+v/7//z///8AAP3/+//5//j/+//8//v//P/9//3//P/8//v//P/7//n/+//8//z/
+//9///////8//r//P/8//z//P/6//z//P/9//3//v//////AAAAAP//+//8//v/+f/7
//r/+v/7//z//P/8//3//f////3/+v/9/wAAAQACAAAA/v/+//r//P/9//7/AAD9////
/v/9//7//f/9//7////+/wEABgADAP7/AAACAAQABAAEAAQAAQADAAUAAQADAAYABgAG
AAoABwAHAAcABgAEAAMAAwAGAAcABwAHAAoACwAJAAgACAAHAAUAAgAGAAYABQAFAAYA
BwAHAAcABwAEAAQABQADAAIAAgACAAYAAwAAAAIAAAD///////8AAAAAAQABAAEAAAAA
AAAA///8//3//P/8//3//v/+//r//f8AAAAA/v/+//7//v/8//z/+//7//3//v/+//3/
/P/8//3//f/+////AgABAP///f/7//b/+f/7////AAD9//z/+//6//3///8AAAAA/v/+
//7///////7//f/7//7///8AAAEAAgD///7//v8AAAIAAgD+//3/AAAEAAMAAQABAAIA
AgAEAAMAAwAGAAEAAQADAAMAAQABAAEAAgABAP3//v8BAAAA///+////AgADAAMABAAD
AAEA///7//7///////////8AAAAAAAAAAAAAAAD///////8AAAAAAgAFAAMAAwABAAIA
AgACAAEA///+//7//////wAAAQD//wAAAAAAAAEAAQACAAIAAAACAAIAAQD9//3/AQAB
APz//P/8//3//v8CAAIAAgACAAIAAQD///7///8CAAMABAAHAAUABQAFAAIAAAACAAAA
/v8DAAUABQAFAAMABgAHAAcACgAMAA0ADgANAA0ADAAJAAgABwAGAAcABwAHAAQAAwAB
AP7//P/7//z//v///wAA/f/9//3//f///wAAAAAAAP3//P/9//z//P/7//n/+//7//z/
/P/6//z//P/8//3//P/6//n/+f////v/+v/8//v/+/8DAAoABgD7//7/BAAIAAoAEQAh
ADEAOQBFAE8ASQBBAEIAOwAnABQACQACAP7//f8CAAIA+v/3//j/AAACAP3///8BAPz/
/P/8//z//P/8//3//f////3//P/7//3//P/9//z//P/9//v/+//9/wEA/P/6//z//P/4
//j/+v/6//r/+//8//7//P/8//r/+v/8//3//f/+//3//v/9//v/+//8//z/+//7//3/
/f/6//r//P/8//z//P/6//z//P/5//n/+v/7//3//v/+//3//P8AAAIAAwD///r/9v/z
//j/+v/8//////8BAP///P/8//7//v/+/wAAAAACAAAA/f/9//3//v/9/////v/9////
//8AAAIAAAD+/wAABAAEAAAAAwAGAAQABAAEAAQAAgAFAAgABQADAAYABgAGAAgABQAF
AAUABwAGAAYABwAGAAcABwAHAAkACQAGAAQABQAFAAQAAgAHAAgACAAJAAkACQAIAAcA
BAAAAP////8BAAAAAAAAAAQAAQD+/wAAAAD////////8//z//f/9/////v/+//7//P/6
//z//P/7//v/+//6//T/9//6//r/+v/6//r/+v/6//r/+f/5//z//v//////+v/4//f/
9f/3//f/+f/3//n/+f/5//b/9v/3//r/+v/5//r/+//8//7///////7//f/8//v/+//8
//z//P/7//n/+f/5//n//P/7//z//v/+/wAAAAD8//r//P////3//P/7//v/+v/8//v/
+//+//z//f8AAAEA////////AAD+//v//f8BAAEA///9//3//P/7//n/+P/7//3/////
//7//f/7//n/+//8//z//P/+//7//v/9//r/+f/5//j/+v//////AQD+//7//f/8//3/
/f/+/wAA/v/7//n/9//5//r/+v/6//3//f8AAAIAAQAAAP///v/7//n/+P/5//v/+//7
//3//////////P/+/wAA/v/8/wAAAQAAAP////8CAAMAAwAFAAYABgAGAAYABwAHAAUA
BgAHAAgACwAHAAUAAAD9/////v/+/////P/8//v/+v/3//f/9//3//n/+v/6//r/+f/6
//3//v/5//f/9P/1//f/+P/4//b/9//4//n/+//9//z//P/9////+f/s/+7///8DAPf/
9P8AAAEA/v8CAAgADAAVABsAGQAfAC0ANwA/AD8AOAA1AC0AHgANAPr/9P/7/wAA9P/y
////AAD4//j/BQAJAPv/9P/6//z//P/8//z//f/9/////f/7//v//v/+//z/+v/5//n/
+f/5//v////6//j/+v/6//v//P///wAA/f/7//n/+P/6//r/+P/4//z//f/9//7//P/8
//r/9//6//z//f/9//z//f/8//j/+v/8//z//P/6//j/+v/6//f/9//4//n/+v/8//3/
/f/4//r/+v/5//r/+v/7//3//f/8//v/+//9/////f/6//r//P/8//z//P/8//7//P/5
//n/+f/6//3/AQACAAMAAAD/////AAD+//z//v8CAP7/+v/9/wAABAAGAAgACgAIAAsA
DgALAAkADAAMAAwADgALAAsACwAMAAwADQAPAA8ADwAOAA0AEAARAA8ADgAOAA0ACwAI
AAwADAALAAsACQAJAAgABwAFAAIAAgADAAYABgAHAAgACQAFAAEAAgAEAAMAAwADAAAA
AAABAAEAAQAAAAAAAAACAAAAAgACAAAA///+//z/+f/9/wEAAgD///7//f/8//3//v/+
//////8AAAAA///+//7///////3//f////3//f/9//3/+v/+////AgACAP3//P/7//r/
/v8BAAMABAACAAIAAgADAAMAAgABAP//AQABAAEAAQAEAAMABAAGAAQABAACAPz//P8A
AAUABQAEAAMAAwACAAAA/////wIAAQABAAMAAwD///////8AAAEA//8CAAcABAABAP7/
/f///////v/+//////////3/AQABAAAA//8BAAIAAgACAAAAAAAAAP///f/9//7//v/+
/wEA//////z//P/7//r//f/9//7/AAD+//3//f/9//v//P/8//z//f/+//z//P/8//z/
/////wAAAwAEAAMAAgADAAEAAQABAP7//v8AAP7//P///wEAAQABAAAABAAGAAcACQAK
AAoACgAJAAkACAAFAAUABQAFAAcABQAFAAIAAQAAAPz/+f/3//r//P/9//7//P/7//r/
+f/7//z//P/8//n/+P/5//j/+P/3//X/9//7//z//P/6//j/+P/4//n/+//6//r/+//7
//X/9v/6//v/9//5/wQACAABAAAABAAKAA4AEwAdACsAMwA7AEsATQA/ADgAMQAjABYA
CQD8//j/+f/+//7/+P/3//7//v/8/wMABwADAP7//P/8//z//P/8//3//f////3//f/9
/wAAAAD8//r/+f/5//f/9//5//3/+//6//3//v/7//r/+//6//r/+//8//7/+//6//f/
9v/4//n/+f/6//r//P/8//v/+v/6//n/9//4//v//P/6//n/+v/5//j/+//6//3//v/8
//v/+//7//7/AAABAAEA+//8//v/+f/7//r/+v/7//z//P/8//3/+//9//v/+P/7//7/
//8AAP///v////z/+//7//v//P/9/wEAAgADAP///f/8//z/AAAAAAQACgAGAAAAAQAC
AAMABAAFAAYAAwAFAAcAAwAFAAgACAAIAAsACQAKAAsACAAGAAUABQAGAAcABwAHAAoA
CwAJAAgACQAJAAgABgAGAAYABQAFAAUABQAEAAMABQACAAIAAwAFAAQABAAEAAQAAQD+
/wAAAAD///////8AAAAAAQABAAEAAAAAAAAAAAD+/wAAAAD9//3//f/8//r//f8AAAAA
/P/8//z//P/8//z/+//7//z//v///////P/8//3//f//////AQD///3//f/9//r//v//
/wIAAgAAAAAAAAAAAP3//f/8//r//P/+/wAAAwABAAAA///9//3//f/9//3//f/7//v/
/P/+/wAAAAD8//z//v8BAP//AgADAAUABgAEAAEA//8AAP////8BAAEA////////AAAA
AP3///8DAAIAAQAAAAEAAAD///3//P///wEAAwADAAEA///8//n/+//+/wAAAgABAAAA
///9/wAAAQADAAQAAQADAAAA/////wAAAAAAAAEAAQACAAQAAQD///7//f///wAAAwAE
AAUABgAEAAEA/////////////wEAAgADAAQAAgAAAAIAAAD+/wMABQAFAAUABAAIAAoA
CwAJAAoACgAKAAgACQAJAAcACAAJAAoADQAKAAkABQADAAEA/v/8//v//P/+////AAD9
//3//f/9//3//v/+//7/+v/6//z//P/9//3//P//////AAAAAP7/+//6//n/+f/6//r/
+//9/wMAAQD+/wQABwABAP3//P/8/wMADAAOAAwAFgAfACEAJwAzAEMATwBNAEUAQAA/
ADMAHgANAAgACAD///b/+v8CAAMAAgAGAAIA///9//v/BAAIAAYABAACAAAAAQABAAMA
AQD/////AgACAP7//P/7//v//f/9////AwACAAAAAgACAP7//P/8//r/+v/7//z//v//
/wAA//8AAP/////+//7//v8AAAAA/////wAAAAD///3//f/7//b/+v/+/wAAAgAAAPz/
/P/6//z//f///wEAAAAAAP///f/4//r/+v/5//v/+v/6//v//P/8//z//f/+/wEAAAD+
/wAAAgACAAIAAAD+//7/+v/6//v//P/+//z//////////////wAAAgABAP7///8CAAAA
/P///wIAAgACAAIAAgABAAUACQAHAAYACAAHAAYACQAHAAgACQAIAAYABQAFAAgACQAJ
AAkACwALAAgABgAHAAcABgAEAAYABgAFAAUABwAHAAYABQADAAAAAAABAAEAAAAAAAAA
AgD///z//v8AAP////////7//v///////P/6//n/+P/7//r//f/+//v/+//7//r/9P/3
//r/+v/5//r/+//8//z//P/7//v//P/+///////8//r/+f/3//f/9//5//f/+P/5//r/
+P/8//3/AAAAAAAAAAAAAAAA/v/9//v/+P/6//r/+v/7//3//v///////P/7//r/+f/8
//v//P/+/wAAAgACAP7/+//8//7/+//5//n/+v/6//v/+//8/wAA+//7//3//f/8//3/
/v8AAP//+//8/////f/7//n/+f/5//n/+P/4//n/+f/5//f//P/9//3//f/5//j/9v/0
//X/9v/3//f/+P/5//v//P/5//v/+P/3//r//P/9//7/AAD+//z/+v/4//b/+P/3//f/
+f/5//n/+f/7//3//f/9//r/+v/8//r/+P/7//3//f/9//v//v////////8AAAAAAAAC
AAMAAwABAP///////wEAAQABAP7//f/9//r/+P/3//f/+P/4//j/+P/5//r/+//5//j/
9v/0//X/9v/5//r/9v/1//P/9f/1//b/9v/0//T/9P/0//X/9v/2//f/+f/3//f/9P/0
//f/+//5//j/+v/9/wAA/v/6/wQADQARABcAHwApADsARwA5ACwALQAjAA4ACQACAPT/
8f/0//b/8v/v//b//v/8////CwAPAP7/7P/w//L/9P/2//f/9//5//f/9f/1//j/+P/3
//b/9v/3//f/9//5//3/+v/4//r/+v/4//j/+v/6//f/9//3//j/+v/6//j/+P/5//n/
+P/4//r//P/8//v/+P/4//f/9f/1//f/9//0//T/9v/2//b/9//2//n/+v/6//v//f//
//3//P/6//f/9f/4//n/+f/7//r/+v/7//n/+P/3//f/+f/7//n/9v/4//r/+v/6//v/
/P////7/+//7//v//P/8//////////////8AAAIA/v/6//r//P/9//r//v8CAAAAAAAA
AAAAAAADAAYAAwABAAQABAAEAAUAAQAAAP//AQACAAQABwAGAAcABwAHAAgABwADAAAA
BgAHAAcABgAFAAQAAgABAAMAAwACAAEA///8//z//f/9//z//P/8//z/+f/2//j/+v/5
//n/+f/4//j/+f/5//n/+P/4//j/+P/2//j/+P/4//n/+v/6//P/9f/3//b/9P/0//T/
9P/3//j/+P/5//X/9P/y/+//8P/y//X/9//2//X/9v/z//T/9f/2//T/9f/1//f/9v/y
//L/8v/y//P/9f/2//b/9v/2//b/9//6//r/+v/5//f/9//3//f/9//1//X/9v/4//r/
+v/2//L/9P/3//X/9f/1//b/9v/2//X/9f/4//X/9f/3//f/8//z//P/9P/1//P/9v/7
//f/9f/z//P/9//3//b/9v/3//f/9//1//X/9f/0//P/9P/2//f/+P/1//T/8//x//P/
8//0//T/8f/z//D/7//x//T/9v/4//b/9f/1//b/9v/0//L/8v/y//L/8//z//T/9//2
//X/9P/1//b/9//4//b/8//0//H/7v/2//n/+v/7//f/+v/7//v/+v/6//n/+P/7//3/
/v/9//v/+//7//3//f/9//r/+f/4//T/8f/v//H/8v/y//L/8f/x//H/8f/x//L/8v/y
//L/8v/0//T/8f/v/+z/7f/u/+7/7f/q/+z/7v/w//P/8v/w/+//7//v/+//8v/y/+//
8//1//L/8v/3//T/9P8AAAYABwALAB0AMQA5ADEAKwAvAC4AJQAbABYABwD2//T/9//y
/+7/8v/z//L/7v/w//X/+f/3/+7/7P/v//D/8f/y/+//7f/t/+n/7P/t//H/8v/w/+7/
7f/t/+3/7f/v//P/8P/u//D/8P/w//D/8v/y/+//7//v//D/7v/u/+z/7P/v/+//7v/u
//D/8v/y//H/8P/w/+//7f/v//H/8f/u//D/8v/y//L/7//s/+3/7P/s/+3/7//x//H/
8v/y//H/7P/u/+7/7f/v/+7/7v/v/+7/7v/u/+//8P/z//L/8P/v//D/7//u//H/8v/1
//T/8v/x//D/8P/w//P/8//z//D/7//v//D/8v/w//L/9v/2//L/9f/4//f/9v/1//T/
9f/5//3/+//5//z//P/8//7/+//7//v/+f/4//j/+f/8//3//f/9//z/+//3//T/+//9
//7//v////7//P/7//j/9//1//P/9f/0//b/+f/3//T/8v/w//X/8//x//T/8v/x//H/
8f/u/+7/7//v/+3/7P/s/+z/7f/s/+//8P/t/+3/7f/s/+r/7f/w//D/8P/w//D/8P/v
/+7/7P/r/+v/7P/s/+v/6v/q/+v/6//p/+n/6//p/+v/6//r/+j/7P/t//D/8P/s/+z/
7P/s/+z/7f/t/+z/6v/q/+r/6//u/+7/7v/t/+//7//v/+//7//t/+3/7v/w//L/8v/u
/+v/7P/u/+v/7v/v//H/8v/v/+3/7P/u/+v/6//t/+3/6//r/+v/7P/u/+v/7f/x/+z/
6f/m/+X/6f/r/+z/7v/u/+3/7P/p/+7/7//v/+//6//q/+j/5v/q/+z/7v/v//D/8f/z
//T/9P/3//X/9f/3//j/+P/4//f/9f/0//T/9//3//j/+f/2//b/9f/0//P/9//6//n/
+P/3//b/9P/z//P/9f/3//f/9//5//f/9//3//T/9//6//n/+P/8//3//P/7//v//v//
/////v/+//3//P/9////AAD///7//f/8//3//f/9//r/+f/7//j/9v/1//T/9P/z//L/
8v/z//T/9f/z//T/9P/0//L/8v/0//T/8P/v/+3/7//x//L/8v/w//L/8v/y//P/8P/u
/+3/7f/1//f/9v/w/+//8//x//L/9v/z//r/BgAKAAgACwAVACEAKwA1AD8APQA7AEIA
OQAdAAwACQAEAP7/+f/w//D/9P/1//L/8P/w//P/9//5//b/9P/z//L/8f/w/+//7//x
/+//8P/x//X/9v/y//D/7//v/+3/7f/v//P/8f/w//P/9P/y//L/9P/0//P/8//z//T/
9P/0//L/8v/x//H/8P/w/+7/8P/w/+//8v/0//X/9f/1//f/9//0//T/9v/2//b/9//2
//n/+v/4//f/9//3//n/+v/6//n/9//6//v/+//4//b/9f/1//b/9v/2//f/9f/3//X/
8v/2//j/+P/4//j/+P/6//j/9//3//f/+P/6//3//f/9//z/+//7//z/+v/4//r//v8A
AP7/AwAIAAUAAgD///z//f8BAAUAAwABAAQABAAEAAQAAQABAAEAAgACAAMABQAFAAUA
BAADAAYABwAFAAQABgAFAAMAAAAEAAQAAwADAAEAAQAAAP//AQD+//7///////7//v/+
/wIA///8//7//P/7//v/+//6//r/+//7//n/+P/4//j/+P/2//j/+P/3//f/9//2//T/
9//6//r/+P/4//j/+P/1//T/8v/x//L/9P/1//X/9f/2//j/+f/4//f/+P/1//X/9f/1
//L/9P/1//j/+P/0//T/9P/0//b/9//3//b/9P/0//T/9f/3//j/+f/5//j/9//2//X/
+P/3//j/+v/4//j/9v/w/+//8v/2//X/9//3//j/+P/4//f/9//6//b/9f/2//X/8//z
//P/9P/0//H/8//3//j/9//2//f/9//1//L/8P/y//P/9P/z//P/8//y//H/8f/y//L/
8v/1//b/9//3//X/8//y//D/8v/1//P/8//x//L/8v/y//T/8//z//T/9v/1//X/9f/0
//T/8//y//P/8//0//T/7//w/+//7f/t/+3/8f/x/+//8P/x//P/9f/0//H/8P/0//X/
9f/0//b/9f/x//D/8v/y//L/8v/0//b/+P/6//r/+v/6//r/+P/4//j/+P/5//r/+//8
//v/+v/5//j/+v/6//r/+v/2//L/7v/q/+r/6v/q/+r/7P/s/+z/7P/s/+z/7P/s/+z/
7P/s/+z/7P/s/+z/7P/s/+z/7P/s/+z/7P/s/+z/7P/s/+z/7P/q/+r/6v/q/+r/6v/q
/+r/7//y//X/+P/9/wIABwAMABUAHgAnADAALQAsACsAKgAdABAAAwD2//P/8P/t/+r/
6v/q/w==
         </WaveFormData>
      </LeadData>
      <LeadData>
         <LeadByteCountTotal>10000</LeadByteCountTotal>
         <LeadTimeOffset>0</LeadTimeOffset>
         <LeadSampleCountTotal>5000</LeadSampleCountTotal>
         <LeadAmplitudeUnitsPerBit>4.88</LeadAmplitudeUnitsPerBit>
         <LeadAmplitudeUnits>��V</LeadAmplitudeUnits>
         <LeadHighLimit>2147483647</LeadHighLimit>
         <LeadLowLimit>268435456</LeadLowLimit>
         <LeadID>II</LeadID>
         <LeadOffsetFirstSample>0</LeadOffsetFirstSample>
         <FirstSampleBaseline>0</FirstSampleBaseline>
         <LeadSampleSize>2</LeadSampleSize>
         <LeadOff>FALSE</LeadOff>
         <BaselineSway>FALSE</BaselineSway>
         <ExcessiveACNoise>FALSE</ExcessiveACNoise>
         <MuscleNoise>FALSE</MuscleNoise>
         <LeadDataCRC32>3890902546</LeadDataCRC32>
         <WaveFormData>
BAAEAAUACAAKAAoACgAKAAgACAAHAAcACgALAAsACwAKAAwADQANAA0ADQANAAwADAAL
AAsACQALAAoACwAMAAUA///8//r//P/9//v/+v/4//j/9//2//b/9f/1//T/9P/z//P/
9v/0//T/9P/0//T/8//z//P/9f/4//j/9P/0//T/9P/1//P/8v/y//P/+f/3//D/7v/2
//r/9v/u/+z/9P/4//X//P8KABMAGwAsADwATABdAF8AUQBHAD4AKwAaAAwA///8//j/
7v/n/+v/6//p/+v/7f/s/+v/6f/t//L/8//0//b/9//3//b/9f/y//H/8f/z//X/9f/y
//D/8//z//P/9P/0//T/9P/0//T/8v/x//H/8P/y//P/9P/1//X/9P/z//L/8//z//H/
8P/y//P/8//z//P/8//z//P/9f/2//b/9P/z//L/8f/w//L/8v/y//P/8f/w//D/8f/v
//H/8f/v/+7/8f/y//P/8//x//H/8v/0//T/8//z//H/8v/v/+7/8//2//j/+v/1//P/
8f/v//D/8f/z//T/9v/4//j/+P/3//b/9v/4//r/+P/7/wAA/f/6//n/+//7//v//P/8
//j//P/+//7//v8DAAYACAAEAAIAAQABAAMAAwAEAAQABwAIAAgACAAKAAkABQACAAcA
CAAIAAkACQAJAAgACAAGAAgABgAEAAQAAQABAAMAAwABAAEAAQADAAAA/f/9//7/+//6
//r/+v/6//v//P/6//r/+f/5//f/9//3//f/+v/6//v/+//2//n/+//6//r/+v/6//n/
9v/2//f/+P/4//j/+P/4//b/9v/3//f/9v/2//f/9//5//3//f/8//z//f/7//n/+v/6
//r/+v/8//3//v////3//f/9//3//f/9//z//P///wAA//8CAAEA/v/8//v///8AAAEA
AQD8//z//P/4//j/+v/8//r/+//5//n//P/7//z//v///////////////v/+/wEAAQD+
//v/9v/1//r/+P/2//j/+//7//n/+f/9//3/+//7//r//P/6//r/+v/6//r/+f/5//n/
+//7//n/+f/4//j/9v/3//f/9//5//n/+f/5//r/+v/6//v/+v/6//z//P/5//n//P/8
//v/AAD+//z/+v/4//f/+P/6//3/AAAAAAEABAAEAAQABAAEAAQABAADAAMACAAJAAkA
CQAKAAwADQANAAoACQAIAAYACAAHAAcABQAGAAQABAAEAAIA/////wAA/P/7//f/9P/3
//j/+P/4//f/9f/0//L/7//t/+z/7v/u//D/8v/0//L/8f/x//H/9f/4//j/9P/x//D/
7//v//L/8v/z//X/+f/1/+r/4v/o/+7/6P/m/+z/7v/u//X/+v/8/wcAFwAgADAASgBb
AGMAZwBbAEoAOQAiABAACwAEAPr/8P/p/+P/5f/r/+n/4//k/+n/7//t//D/8v/y//P/
8//0//T/9P/y//L/8//2//n/8//u/+r/6//t/+3/7v/u//D/8P/w//D/7//v//D/8P/w
//H/8v/z//P/8v/x//D/8f/x/+//7v/w//H/8f/x/+//7//v/+//8v/0//X/9P/y//D/
7v/s/+7/7v/u/+//7f/s/+z/7f/t/+//7//t/+7/8f/y//P/8f/t/+v/6v/v//D/8P/x
//H/8v/v/+7/7f/u/+7/7v/u/+//8P/x//H/8f/y//L/9v/4//j/+P/2//T/8//0//X/
9P/4//7/+v/4//j/+//7//v//P/8//j//P/+//7//P///wAAAAABAAAAAAABAAMAAwAE
AAQAAwAEAAQABAALAAsACAAGAAYABAABAP//AwAFAAYACAAHAAgABQACAAQAAQABAAMA
///9//3//f8BAP7/+//7//7/+//6//r/9//2//b/9v/4//j/9//3//f/9//3//f/9//2
//b/9f/y//f/+//8//j/+P/4//f/9P/0//X/9v/4//j/+P/4//T/9P/1//X/9v/2//f/
9//5//v/+f/2//b/+f/5//n/+f/6//v//P/6//n/+P/3//n/+f/5//n/+f/5//j/+P/4
//j/9v/4//v/+v/6//v//P/8//z/+//1//b/9//0//b/+P/6//j/9//1//X/+P/4//j/
+f/5//b/9f/0//P/9f/2//r/+//5//f/8//z//r/+P/2//j/+P/3//T/8//3//f/9f/1
//b/+P/2//b/9f/0//P/8f/x//H/8//z//P/8//y//L/9v/5//v//f/7//n/9//1//X/
9P/z//P/9v/2//j/+P/2//X/9//2//X/9f/1//T/8P/8//r/9v/0//T/9P/0//X/9v/4
//v//f/8//z//v8AAAAAAAAAAAEAAgACAAMABQAFAAQAAwAGAAgACQAJAAsACwALAAoA
CgAJAAkABwAFAAIAAQAAAP7/+//7//z/+f/5//b/9P/2//b/9f/0//L/7//t/+r/7f/t
/+7/8v/s/+z/7P/s/+z/6//r/+v/7//y//L/7v/s/+z/7P/t/+//7v/u/+//7//r/+j/
6P/o/+r/7v/2//L/6v/y//n/AAAKABEAGwAuAEYAXABpAGMAUwBHADgAIQAQAAYAAwAA
APj/7v/n/93/2//h/+X/5f/o/+f/5f/t//j/9f/0//T/8//z//L/8f/u/+3/7f/v//H/
8f/u/+z/7//t/+3/7v/u/+7/7v/u/+7/7f/t/+7/7v/t/+3/7f/t//D/8P/w//D/7//v
/+3/7P/r/+v/6v/p/+v/7f/v//H/7v/u/+3/6v/s/+z/7P/s/+7/7v/u/+//7//u/+7/
7//v//H/8f/v/+v/7f/t/+3/7v/t/+7/8P/y//L/8f/x//H/8v/v/+7/7f/u/+7/7v/v
/+//7//v//D/8f/z//T/9v/4//j/+P/3//b/9v/4//b/9P/3//z/+v/4//j/+//7//v/
/P/8//z/AAACAAIA/v8BAAIAAgAEAAQABQAHAAQAAwADAAIABQAGAAYABgAJAAkABgAE
AAgACAAHAAcABwAHAAYABgAHAAoACQAIAAYAAwADAAUAAwABAAEAAQABAP7/+//7/wAA
/f/8//z/+//6//r/+v/6//r/+f/5//v/+//7//v/+v/4//f/9f/z//f/+v/6//j/+P/4
//f/+P/4//n/+v/3//b/9f/0//P/9P/2//f/+f/6//z//f/6//v/+P/0//n//f/+////
+//6//n/+P/5//n/+f/5//r/+//8//3/+//7//r/+v/8//z/+v/8/wAA/v/9//3//v/+
//7//f/6//z//v/8//z//v8AAP7//f/7//v//v/8//z//f/9//n/+f/5//n/+v/6//3/
/f/7//n/9f/1//z/+v/4//r//f/9//v/+//6//n/9v/1//f/+v/5//r//P/8//z/+//6
//n/+v/5//r/+//7//z/+//7//r/+f/6//v//P/9//v/+v/5//n//P/8//7//v/8//v/
/f/8//r/+f/4//b/+P/4//z//v/4//r/+v/6//n/+P/3//b/+f/5//f/9//3//v////6
//v//P/9//7//P/6//j/9v/4//r//P/+//3//f/9//7/AQAEAAQABQAGAAYABgAGAAgA
CAAIAAcABgAIAAgABwAJAAoADAANAA0ADQANAA0ACwAKAAgABwAIAAgABwAIAAgABQAB
AAAAAAD//////P/4//j/+P/3//f/+P/4//n/9v/2//X/9f/4//T/9P/0//b/9v/1//X/
9f/3//r/+v/1//T/8//y//P/8//y//L/6//v//X/8v/u//D/9P/0//T/8v/y//b/+/8E
ABAAFQAVACoARABWAGMAXwBVAE0AQgArABYADAAFAAAA/P/0/+//7//p/+f/7//x//D/
8//x//X/+P/2//b/9//3//f/9v/1//L/8v/z//b/+f/5//b/9P/3//b/9f/1//T/9v/2
//b/9v/1//X/9v/2//T/8//y//H/9f/2//f/+P/5//n/9//2//T/9f/1//X/8//z//P/
8//0//b/9//2//T/9P/0//T/8v/y//L/8//0//T/9f/3//f/+f/5//f/9P/1//T/8//1
//P/8//0//j/+P/3//f/+P/6//j/+P/5//r/+v/6//f/9//3//f/+f/5//r/+v/5//r/
+f/4//r/+v/7//7//v/8////BAAAAP7//v8BAAIAAwAFAAYAAQAEAAUABAADAAcACQAK
AAkACAAIAAkACAAHAAcABgAJAAoACgAKABEAEQAOAAwADAAMAAsACwANAA0ADAAMAA0A
EAAPAA4ADgALAAsADQAJAAcABwAHAAoACAAGAAcABwADAAEAAAAAAAAAAQACAAAAAAD/
/////v/9//z/+//8//z//f/9//n//f8AAAAA/v/+//7//f/8//z//f/+//7//v/+//7/
/f/+/wAAAQAAAAAAAQABAP//AQD///z//v8BAAEAAQD///7//f/8/wEAAwAFAAcABQAD
AAEA//8BAAEAAAAAAAQABAACAAQABQACAAAA//8BAAIAAwADAAAAAgAEAAIAAgAEAAYA
BAAEAAMABAAIAAMAAgACAAEAAQABAAEAAQD///7/AAD//wIAAQD+////BgAEAAIABAAD
AAEA/f/7/wAAAQAAAAEAAAACAAAAAAAAAAAAAAD///3//f//////AAABAAEAAgAAAAEA
AQABAP7//f/8//v//v/+//7///8AAAAAAgACAP////8CAAIAAgADAAQABAABAAAAAwAE
AP//AAD///7//v8CAAIAAgACAAIAAQACAAQABwAMAAwADQAQAA4ADgAOAA4ADAAMAAsA
CwAOAA8ADwAPAA4AEAARABEAEwAVABcAGAAWABMAEQANAAoACAAIAAgABgADAAMABAAB
AAEA/v/8//7//v/9//z//v/9//3//P/+//3//f8AAPn/+P/3//b/9//3//j/+f/6//z/
+//2//j/+P/4//n/+f/4//j/+f/5//P/9v/4//T/9P/8/wIA+v/u//L//f8GAAwAFQAn
ADwAUABkAGkAXwBTAEsAPgApABQACgAJAAQA/P/8//n/7f/n/+n/8//1//D/8//5//n/
+v/8//z//f/9/wAAAAAAAP7/+v/5//r/+//8//r/+f/9//v/+//8//z/+v/6//r/+v/3
//f/+P/4//j/+f/6//v/+v/6//r/+v/9//3/+//6//j/+f/5//n/+f/5//n/+f/5//r/
+v/4//r/+v/6//r/+P/4//j/+f/4//b/9f/1//j/+//8//v/+v/9//7////6//X/8v/w
//T/9v/3//n//P/+//z//P/7//z//P/8//z//f/+/////////wAAAAD//wAA///+////
/v/+/wAAAAD+/wEABgAEAAIAAgAFAAUABQAGAAYAAgAGAAgACAAEAAcACAAIAAcABgAG
AAcABwAHAAgACAAJAAoACgAKAA0ADQAKAAgADAAMAAsACwAPAA8ADgAOAA4AEAAOAAwA
CQAFAAQABQADAAEAAQABAAUAAgD/////BAABAAAAAAD+//z/+//6//v//P/8//3//P/7
//r/+f/7//r/+v/5//P/9//6//r/9v/2//b/9f/1//b/+P/6//3//v///wAA/P/6//n/
9//5//r//P/9//z//f/6//b/+P/7//v/+//8//z//P/8//7///8AAAEA///////////9
//3//P/8//7//v/8//7/AQAAAAAAAQABAAAA///9//v//v8BAAAA/v/+//7/+v/8//v/
/P8AAP7//v/////////////////8//z//////////f/5//n//f/6//f/+P/7//3//f//
//7//f/6//n//P/+//z//P/8//z//P/7//n/+f/7//v//v//////AAD+//3/+//5//z/
/f/+/////P/6//j/9//6//r//P/8//3//f8AAAAA///+//3//P/8//z//f///wAAAAAB
AAQABQAGAAcACAAGAAYABQAFAAYABwAHAAcACQAMAA4ADwANAA0ADQAMAA0ADQAOAA0A
DgAMAAwADAAFAP///P/6//3////+//7//P/6//f/9P/0//P/8//y//L/8f/x//T/8//0
//X/9v/1//P/8v/x//H/9P/0//D/8//0//X/9//3//b/9v/3//f/7f/k/+r/+P/4/+r/
6P/y//D/7P/z//7/CgAXAB0AHgAuAEQAVQBhAGEAUwBEADcAKAASAP///P8AAPz/6f/l
//H/8f/p/+n/9P/5/+3/5//w//L/9P/3//n/+v/6//r/+P/1//X/9//5//j/9v/1//n/
9//3//j/+P/4//j/+P/4//f/9//4//j/9P/z//L/8f/1//b/9//4//v/+//5//j/9v/1
//P/8f/y//P/9P/1//P/9P/0//L/9P/0//T/9P/z//L/8f/x//H/8P/w//H/8v/1//b/
9f/w//H/8P/v//L/8f/y//T/9f/0//L/8f/0//b/9P/0//X/9v/2//b/9f/1//X/9f/1
//X/9v/2//j/+v/6//r/+//6//r//P/7//j/+v/+//z/+v/6//3/AQADAAYACAAFAAgA
CQAIAAYACQAKAAoABwAGAAYABwAJAAkACgAKAAsADAAMAAwAEgATABEAEAAPAA4ADAAL
AA4ADwAPABAADgAQAA4ADAAMAAkACQALAAsACQAJAAkACgAGAAIAAQAFAAMAAwAEAAIA
AAD///7///8AAAAAAQABAAEAAQABAP///v/+//3/+////wIAAgD///7//f/7//v//P/+
/wAAAgACAAIAAgAAAAAAAQABAAEAAAAAAP////8BAP///P8AAAMAAwADAAEAAAD///7/
AQADAAUABwAFAAUABQAFAAQAAwABAAAABAAEAAIABAAIAAYABQAFAAMAAgABAP///v8C
AAYABgADAAQABQACAAEA/////wIAAgACAAMAAwD//////////wEAAgAGAAcABQABAPv/
+f8BAAAA//8CAAIAAQD+//3/AAABAAAAAQAAAAIAAAAAAAAAAAAAAP///////wEAAQD/
/////v/+//z//f/9//3///////////////7//f/9//7//v8AAAAA///8//7//v/+//7/
AgAEAAcACwALAAoACgAMAA4ADgAOAA4ACwAKAAgABwAMAA0ADQANAA4AEAARABEAEwAT
ABMAEgAQAA8ADwANAAwACgAKAAoABwADAAIAAgABAAEA/v/8//7//v/9//z/+v/5//n/
+P/6//n/+f/8//f/9v/1//T/9v/1//X/9f/3//r/+v/2//b/9v/2//f/9//2//b/9//1
/+//8v/0//b/8v/w//z//v/2//L/+/8IABAAGQAnADoASgBcAG0AawBXAEcANgAlABgA
CgABAPz/9v/0/+//6f/p/+//7f/t//b/+f/3//f/+P/6//r/+//7//z//P/8//r/+f/5
//v//f/7//j/9v/5//n/+f/6//r/+//8//3//v/8//v/+//6//r/+//8//3/+//6//n/
+P/7//v/+f/4//n/+//8//3/+v/5//j/9//4//r/+//6//r/+v/6//r//P/8//z//f/8
//r/+f/5//z///8AAP///P/9//z/+//9//v/+//8//z//P/7//v//P/+//z//P///wAA
AAAAAP3//f/9//3//f/9//7//v8AAAIAAgACAAEAAAAAAAIABAAEAAkAEAAJAAQAAQAB
AAUABwAKAAwACAAKAAoACAAHAAsADQAOAA4ADgAPABEADwANAAwACgANAA4ADgAOABMA
EwAQAA4AEAAQAA8ADwAPAA8ADgAOAAwADgAMAAoACwAJAAoADQANAAsACwALAA0ACgAH
AAcACQAFAAMAAgACAAIAAwAEAAQABAADAAMAAgABAAAA//////7//v/9//n//f8AAAAA
/v/+//7//f/+//7///8AAAAAAAAAAAAAAAAAAAEAAQACAAIAAwADAAEAAwABAP7/AgAF
AAUABQAEAAQABAAEAAQAAwACAAEABAAFAAYABwAEAAMAAQAAAAIAAgAAAAIAAgAAAP//
//8CAAIAAgABAAAAAgAEAAIABAAGAAgABgAEAAEAAAACAP7//v///////v///wAAAQAA
AAAAAwADAAUAAwD/////AgAAAP7/AAACAAMAAgADAAIA///6//f/+v/+//7/AAD+//7/
/v/9//7///8CAAMAAQD///z/+v/7//3//v///wEAAQABAAEAAAD+//z/+//+//z///8A
AAEAAgABAAAAAAABAAIAAgADAAYABwAIAAkACgAIAAgABwAHAAoACwALAAsADQAQABIA
EwAQAA8ADgAMAAoACQAJAAcACQAIAAkACgAEAP///f/8//3//f/6//j/+f/6//r/+v/3
//X/9P/y//T/8//z//b/8v/y//L/8v/z//P/9P/1//f/+v/6//b/8//y//H/8f/y//L/
8//1//X/9f/4//z/+P/y/+7/7P/u//L/+v/9/wIAEAAbACEALgBCAFgAZwBhAFEAQwA6
ACsAEgAAAAEAAgD0/+b/5//r/+n/6f/r/+v/6v/r/+v/8//6//f/9v/2//X/+P/4//j/
9v/3//f/+f/7//f/8v/u/+//8v/z//X/9v/2//b/9v/2//L/8f/x//D/8f/x//H/8f/z
//T/9f/2//b/9f/y//D/8v/z//P/8//z//P/8//z//H/8P/u/+r/7v/w//L/9P/z//L/
8f/x//P/8v/y//P/8//1//X/8//u/+//7v/t/+3/6//r/+z/8P/w/+//7//x//T/8//0
//f/+P/4//j/9f/z//H/7//x//H/8v/y//T/9v/2//b/9//2//b/+P/3//T/9v/6//r/
+P/4//v/+f/5//r/+v/5//7/AQACAP//AQABAAAAAAAAAAEAAwABAAEAAgACAAMABAAE
AAQABwAHAAQAAgAGAAYABQAFAAcABwAGAAYABgAIAAYABAACAP////8BAP///f/9//3/
///8//n/+f/9//v/+//8//v/+v/6//r/+P/2//P/8f/1//f/+f/7//r/+P/3//X/7//z
//b/9v/2//b/9v/1//L/8v/z//T/9//4//n/+v/2//T/8//x//P/9P/2//f/+f/7//n/
9v/2//n/+f/5//n/+v/7//z/+//5//f/9f/3//f/9//3//n/+//8//7//v/8//j/+P/7
//r/+v/7//7//v/+//3/+f/6//v/+P/3//j/+f/2//b/9f/2//r/+P/4//n/+f/3//f/
9//3//b/9v/5//n/9//1//H/8f/2//T/8v/0//P/8//x//H/9v/3//b/9//2//b/8v/w
//D/8P/w/+//7//v//H/8f/x//H/8P/w//H/8//0//X//f/4//b/9P/y//D/8f/y//T/
9//6//r/+//+//7//v/+//7//f/8//r/+f/9////AAABAAAAAgADAAMABQAFAAUABAAG
AAUABQADAAEA/v/9//z//P/5//n/+v/3//f/9P/y//D/8P/v/+7/8f/x//L/8v/x/+//
7v/w/+3/7v/v//D/7f/r/+r/6f/r/+7/7v/q/+z/7P/s/+3/7//u/+7/7//v/+//7P/q
/+z/7v/q/+b/6v/s/+7/7//y/wAACwAVACIANABMAGEAawBjAFEAQgAvABoACgD///j/
8P/s/+n/4f/Z/+H/5//j/+j/+f///+//4P/j/+b/6v/t//D/8P/w/+7/7f/t/+//8f/x
/+7/7P/v/+//7//w//D/8P/w//D/8P/v/+//8P/w/+3/7f/t/+3/7v/u/+7/7v/v/+//
7f/s/+3/7//w//H/7v/t/+z/6//u//D/8f/w/+7/7P/q/+j/6f/q/+v/7f/u/+7/7//x
/+//7//t/+n/6v/t/+7/7//x/+//7//w//H/8P/u/+3/7P/u/+z/7P/v//D/8P/w//D/
8f/y//P/8P/v/+//7v/x//T/9f/2//b/9v/3//r/9//y//L/9P/1//T/9f/5//f/9//4
//j/9//8////AAD9///////+//3//P/8//3/AAABAAMABAAEAAQAAwACAAcABwAEAAIA
BQAGAAYABwAHAAUAAgAAAAMABgAFAAQAAwD///7///////3//f/9//3/+v/3//f/+v/3
//b/9v/2//b/9//4//f/9v/0//P/9P/1//b/9//3//b/9v/1//D/8//1//T/9P/0//T/
8//z//T/9v/4//b/9P/y//D/8f/y//T/9f/1//T/9P/z//b/+f/4//b/9f/3//b/9f/0
//T/9P/0//X/9f/1//X/9//3//f/9//6//v/+//8//v/+v/3//j/+v/4//f/9//5//r/
+//7//f/+P/5//b/9v/4//r/+P/3//X/9f/4//j/+P/5//n/9v/1//T/8//y//L/9f/1
//b/9f/y//P/9v/0//L/9P/3//f/9f/1//f/9//1//X/+P/6//j/+P/2//b/9v/1//X/
9f/3//f/9v/1//P/8v/0//f/+f/7//r/+f/4//f/9f/0//L/8v/y//L/9P/2//n//f//
//7//v8AAAIAAgACAAIAAQAAAP7//f8DAAUABgAHAAcACAAIAAcABwAHAAcABgAGAAUA
BQADAAIAAAAAAAAA///7//r/+v/4//f/8//w//L/8v/x//D/7v/t/+3/7P/u/+3/7f/w
/+7/7v/u/+7/6//p/+j/5//n/+r/6v/m/+n/6v/r/+3/7P/q/+n/6f/r/+v/7P/q/+j/
6v/q/+j/6v/u/+r/7//+/wgADQAZADAATgBgAFsAVQBPAEMAMgAjABYABgD7//b/9v/s
/+P/4//l/+H/3f/f/+j/7//z/+3/7P/t/+7/8P/x//D/7v/s/+j/6v/r/+7/8f/v/+z/
6v/t/+3/7f/u/+7/7P/s/+z/7P/s/+3/7//w/+3/7f/t/+3/7v/u/+7/7v/v/+//7f/s
/+7/7//v/+//7f/t/+3/7f/t/+7/7v/s/+7/7v/u/+7/7f/s/+v/6//t/+z/7P/t/+//
8f/x/+//6//t/+3/7f/v/+3/7f/u/+7/7v/t/+3/8P/y//D/8P/w//D/7//u//D/8f/y
//P/8v/x//H/8P/y//T/9P/0//H/8P/w//L/9P/y//X/+v/4//b/9v/5//f/9//4//j/
9//8////AAD9///////+//7//v///wEA/////wAAAAADAAQABAAEAAYABQABAP7/BAAG
AAcACQAKAAkABwAGAAQABAAAAPz/AAD//wEABQAAAP3//P/7/////P/5//n/+v/3//b/
9v/1//T/9P/0//L/8v/x//H/8v/z//T/9f/y//D/7//t/+r/7//z//T/9P/0//T/8//w
//D/8f/y//D/8P/w//D/8P/w//H/8f/w//D/8f/x//H/8//x/+7/8v/1//X/9f/0//T/
9P/0//P/8//z//P/8f/x//H/8f/y//P/8//0//b/9v/0//b/9v/0//P/8//2//b/9v/1
//D/8v/0//L/8//2//n/+P/0//H/8P/y//H/8v/0//X/8f/x//H/8f/y//L/9f/1//L/
7//q/+n/8f/w/+//8v/x//H/7//v//L/8//y//P/8v/y/+7/7P/u//D/8v/z//T/9f/4
//n/+f/5//j/+P/6//v/+//7//r/+f/4//f/+f/6//v//f/7//r/+//6//f/+//+//v/
+v/5//j/9//4//r//f8CAAIAAwAGAAUABAADAAIABAAGAAcACQALAAsACgAJAAgACgAL
AAsACQAJAAkACAAKAAkACQAHAAUAAgABAAAA/v/7//v//P/9//3/+v/4//b/9v/1//T/
9v/1//X/9P/y//H/8f/0/+7/7v/u/+7/7P/r/+v/6//v//L/8v/u//D/8P/w//H/7//u
/+7/7//x//P/8P/s/+7/7v/q/+z/7v/q/+7//f8IAAoADwAdAC4AQABUAF8AWQBNAEcA
OAAdAAgA/v////7/9P/m/+P/5//j/93/2//f/+b/8f/z//H/8P/u/+7/7//v//L/8v/y
//D/8f/x//P/9f/x/+7/7P/v/+//7//w//D/8P/w//D/8P/x//H/8v/y/+//7//v/+//
8P/w//D/8P/x//H/7//u/+3/7f/s/+v/7//x//P/9f/0//T/8//w//P/9P/1//b/+P/4
//j/+f/2//T/8//z//X/9//3//X/9P/3//j/+f/2//P/8v/y//b/9v/1//X/9P/2//T/
9P/1//b/9v/2//f/9//3//f/9//3//j/+P/6//z//P/8//v/+v/6//z//P/6//3/AgAD
AAIAAwAHAAUAAwACAAAAAAAEAAYABgACAAUABgAGAAcABgAGAAcACQAJAAoACgAKAAoA
CQAIAA4ADwANAAwADQAMAAoACQANAA0ADAAMAAwADgAMAAoACgAHAAcACQAHAAUABQAF
AAkABgADAAMABgADAAIAAgABAAAAAAAAAP///v/8//v//f/9//3//f/7//r/+v/5//j/
/f8BAAIA/v/+//7//f/7//r/+v/6//r/+v/6//r/+f/6//z//f/+//7///////7////8
//j/+////wAAAQD+//7//v/+//////////////////////8BAAEAAAAAAAEAAAD9//7/
AgAAAP/////9//z/+//5//n//P////7//P/+/wAA/v////3//f8AAP3//P/8//v/+//7
//v/+//4//j/+//7//7//f/6//v//v/6//b/9v/4//n/+P/5//n/+f/3//f/9v/4//b/
9v/3//j/+f/5//b/9f/2//X/+P/5//n/+v/3//f/9v/1//b/9//4//n/+f/4//f/9//2
//b/+P/4//f/9//6//r/9v/1//T/8v/y//L/9v/4//T/9v/2//b/+v/6//r/+v8AAAEA
AAABAAMAAwABAP7///8AAAEAAgAFAAYABwAIAAgACAAIAAgABgAGAAYABgAFAAQAAwAC
AAEAAAD///7//v/+//7//v/7//j/9f/y//H/8P/v/+7/7P/s/+z/7P/u/+7/7v/u/+3/
7P/r/+r/7P/s/+z/7P/u/+7/7v/u/+3/7P/r/+r/7P/s/+z/7P/q/+r/6v/q/+f/5v/l
/+T/6P/s//D/9P/8/wQADAAUACMAMAA9AEoAQwA8ADUALgAgABIABAD2/+//6v/l/+D/
3f/c/w==
         </WaveFormData>
      </LeadData>
      <LeadData>
         <LeadByteCountTotal>10000</LeadByteCountTotal>
         <LeadTimeOffset>0</LeadTimeOffset>
         <LeadSampleCountTotal>5000</LeadSampleCountTotal>
         <LeadAmplitudeUnitsPerBit>4.88</LeadAmplitudeUnitsPerBit>
         <LeadAmplitudeUnits>��V</LeadAmplitudeUnits>
         <LeadHighLimit>2147483647</LeadHighLimit>
         <LeadLowLimit>268435456</LeadLowLimit>
         <LeadID>V1</LeadID>
         <LeadOffsetFirstSample>0</LeadOffsetFirstSample>
         <FirstSampleBaseline>0</FirstSampleBaseline>
         <LeadSampleSize>2</LeadSampleSize>
         <LeadOff>FALSE</LeadOff>
         <BaselineSway>FALSE</BaselineSway>
         <ExcessiveACNoise>FALSE</ExcessiveACNoise>
         <MuscleNoise>FALSE</MuscleNoise>
         <LeadDataCRC32>3616466966</LeadDataCRC32>
         <WaveFormData>
AAAAAAIAAgAEAAUABQAFAAUABAACAAEABAAFAAUAAwABAP///v/9//7/+//5//n/+v/6
//r/+v/6//r/+P/4//T/9P/1//b/+f/7//v/+//9//3//f/8//z//P/8//z//P/8//3/
/f/9//v//f/9//r/+v/6//r//f/+//7//v8AAP////////3//v/+//7/AAACAP7/AAAF
AAkACAAHAAkAEgAdADEARQBOAEcAMAAKAOP/xf+l/4P/av9Z/0T/Nf8x/zj/RP9b/3L/
h/+e/7j/yf/S/9f/2v/h/+f/7f/0//v///8AAAIAAgADAAIAAQABAAMABAAEAAYABgAG
AAYABgAEAAQABQAFAAYABgAGAAYABAAGAAYABgAIAAgACQAJAAcACAAIAAgACwALAAkA
CQALAAsADAAMAAoACwALAAoADAANAA0ADAAJAAkACQAIAAgACQAKAAsACwALAAsACwAM
AAwADAALAA0ADQANAA0ACwALAAsACwALAAwADAAKAAoACwALAAsADQAOAA4ADgANAA0A
DgAOAAwADAANAA0ADAAMAAwADAAMAAwADAAMAAwADAANAA0ADAALAAsACwALAAsACgAK
AAsACwALAAkACwAMAAwADAAKAAcABgAFAAcACAAKAAsACQAIAAcABgAGAAYABgAFAAcA
BwAHAAcACAAIAAgABwAHAAkACQAJAAcACQAKAAoACAAIAAYABgAGAAcABwAHAAgACAAG
AAUABwAHAAcACQAJAAgABwAHAAkACQAHAAcACQAJAAkACQAIAAcACQAIAAgACAAHAAcA
CQAJAAkACwANAAwACwALAAkACQAKAAsACQAJAAkACQAKAAsADAAKAAkACQALAAgACAAI
AAgABwAJAAkACQAIAAgACAAIAAkACgALAAsACgAKAAoACAAIAAkACgAKAAoACwALAAsA
CgAJAAgACAAHAAgACAAIAAgACAAJAAkACQAIAAgACAAIAAoACgAKAAoABwAHAAgACAAK
AAoACQAJAAgACAAIAAgACAAIAAYABgAHAAcABgAGAAkACQAKAAoADAAMAAwACgAJAAkA
CAAHAAkACQAJAAoACgAKAAoACQAJAAkACQAJAAsACwAKAAoACQAJAAgABwAHAAcACAAI
AAgACgAKAAoACgAKAAkACwAMAA0ADAAMAA4ADgAQABEAEQARABIAEgARABEADwAPAA4A
CwAKAAkACQAJAAkABwAGAAcABgAGAAYABgAGAAYABAAEAAIAAgADAAQABQAHAAcABwAJ
AAkACQAIAAgACAAIAAgACAAIAAkACQALAAkACwALAAgACAAIAAgACwAMAAwADAAKAAkA
CQAJAAkACgAKAAoADAAMAAoACAALABEAFAAVABUAFgAbAC0AQQBQAFcAUgA6ABsA/f/b
/7n/nv+J/3T/Yf9T/0z/UP9f/3L/if+e/7L/yf/a/+H/5P/n/+//9//8/wEABwAIAAoA
CgAKAAoACgALAA0ADgAOABAAEAAQABAAEAASABIAEwATABQAFAAUABQAEQASABEAEAAS
ABIAEwATABMAFAAUABQAFQAVABMAEwATABMAFAAUABYAFwAXABYAFAAVABUAFAASABMA
FAAUABQAFQAWABcAFQAVABUAFQAWABYAFgAVABMAEwATABMAFQAVABUAFQAWABgAGQAY
ABcAFwAWABUAFQAWABYAFgAXABcAGAAYABcAFgAWABUAFgAWABYAFgAUABQAFAAUABUA
FgAYABkAFwAVABQAEwAVABUAFAAUABEAEQARAA8ADQAOAA4ADgANAAsACwALAAwADAAN
AA0ACgAKAAoACgAMAAwADAALAAkACQAJAAkADgAOAA4ADQALAA0ADQANAAwADwARABIA
EQAQAA0ADAAOAA8ADwAPABIAEgAQAA8AEQARABEAEwATABIAEQARABMAEwARABEAEQAR
ABEAEQARABEAFAAUABMAEgAQAA8ADwAPAA8AEQATABIAEQARAA8ADwAQABEAEQARABEA
EQARABEAEQAOAA4ADwASABAAEgASABIAEQAQAA8ADgAMAA4ADgAOAA8ADwAPAA4ADAAO
AA4ADAAMAA0ADgAOAA4ADQANAA0ADAAKAAoACwALAAwADAAMAAwADAANAA0ADQAOAA4A
DgAOAA0ADAALAAoACwALAAwADAAMAAwACwALAAwADAAMAAwADAAMAAoACgAJAAkACAAI
AAkACQAKAAoACAAIAAgABgAHAAkACgALAAgABwAGAAYABwAIAAkACQAJAAkACQAJAAcA
BwAGAAYACAAJAAkACQAJAAkACgAKAAkACAAIAAcABwAKAAkABgAGAAYABgAGAAcACQAK
AAsACgAKAAwADAAMAA0ADQANABAAEAAPAA8ADgANAAsABwAHAAcACAAJAAYAAwABAAEA
AgACAAIAAgACAAIAAAAAAP7//v///wAAAwAFAAUABQADAAMAAwACAAIAAgACAAIABAAE
AAUABQADAAEAAwADAAQABAAEAAQABQAGAAYABgAEAAMAAwADAAUABgAGAAYABgAEAAQA
BgAJAA0AEgAXABcAHAAvAEMATwBQAEEAIgAAAOH/w/+h/4H/av9R/z7/N/83/0L/VP9r
/4T/mf+s/77/y//W/93/4v/n/+3/8//6////AgACAAMAAgAEAAQABAAFAAUABgAGAAgA
CAAIAAgACAAGAAYABwAHAAYABgAGAAYABgAIAAgACAAKAAoACwALAAsADAAMAAwACwAL
AAkACQAHAAcACAAIAAkACwAMAAwACgALAAsACgAKAAsADAAMAAsACwALAAsACQAJAAkA
CQALAAwADQANAAoACQAIAAcACAAJAAoACwALAAwADAAKAAoACwALAAsACwAMAAwADAAJ
AAkACgAKAAwADAANAA0ADAAMAAwADAAMAAwADAAMAAoACgALAAsACgAJAAkACQAHAAcA
BgAGAAcABwAHAAUAAwAEAAQABAAEAAMABAAFAAIAAgADAAMAAgACAAIAAgACAAIAAgAB
AAEAAQABAAEABAAEAAQAAwAFAAcABwAHAAQABQAFAAQABAAEAAIAAgACAAMAAwADAAQA
BAACAAEAAQABAAEAAwABAAAA/////wMAAwABAAEAAQABAAEAAQD/////AgACAAQABAAD
AAMAAwADAAMABQADAAIAAQABAAEAAQACAAMABQAFAAUABQADAAMAAwAAAAIAAwAGAAQA
AgACAAIAAQABAAEAAQAAAAMABAAFAAcABAADAAEA/v8CAAIAAAAAAAEAAgACAAIAAQAB
AAEAAAAAAAAAAQABAAAAAAAAAAAAAAABAAEAAQAAAAAAAAAAAAAAAAAAAAAA/////wAA
AAD+//7//f/9//7//v/+//7/AAAAAP7//v/9//3//P/8//////8AAAAA/v/+//7//P/+
//////////3//f/9//7//v/+//7//f/////////////////+//7//v/////////9//3/
/v/+//z//P/9//3//f/+///////9//3//f/8//7///////7//v/+//7//v/8//7//v/+
/wAAAAAAAAAA/f/8//v/+v/7//z//f/+//z//f///wAA//8AAAAAAgACAAIAAwADAAMA
BAAEAAMAAQABAAEAAAD///7//f/9//v/+v/3//X/9f/2//b/9v/4//j/+P/2//j/9v/2
//f/+P/7//3//f/8//v/+v/5//r/+v/6//r/+v/6//r/+//7//v/+f/7//3//P/8//z/
/P/9//7//v/8//z/+//7//v/+//8//z/+P/6//7//v/8////AwAGAAcACwASACUAOQBH
AEoAPQAaAPL/0f+z/5H/cf9Y/0X/Mv8p/yv/NP9G/1v/cv+J/6D/uP/H/87/1f/a/93/
4//p/+7/8//3//j/+v/6//r/+v/6//v//f/+//7/AAAAAAAAAAAAAP7//v//////AgAC
AAIAAgD+/wAAAAAAAP7//v//////AAACAAMABAADAAMAAQABAAEAAQACAAIAAAABAAEA
AAABAAMABAAEAAIAAwAEAAQAAwADAAMAAwAFAAUABQAFAAQABAAEAAMAAwADAAMAAwAD
AAMAAwADAAUABgAGAAQABAAFAAUABQADAAQABAAEAAUABQAGAAYABgAGAAcABwAEAAQA
BAAEAAUABgAHAAgABgAGAAcABwAGAAUABQAFAAUABQAEAAQAAQABAAEA//8CAAQABQAG
AAMAAQABAAEA/v/+//////8AAAAAAAAAAAAAAAAAAP////////////8AAAAAAAD/////
AQABAAEA//8BAAIAAgABAAAA/f/8//7////////////+//v/+f/6//v//P////3//P/7
//v//f/9//v/+//9//3//f/9//v/+//+//7//v/+//3//f/9//3//f///////v/9//3/
/////wAAAQD///////////////////z//v///wIAAAD///7//f/7//7///8AAAAA/v/+
//7///8BAAEAAAD+/wAAAAD+//7//f/+//7//v/////////+//3//P/8//v/+//8//3/
/v/+//////////z//P/8//z//v/+//7//v/8//v/+//6//z//P/7//v//v/+//7//v/9
//z/+f/4//r/+//7//z/+//7//z//P/8//z//P/6//r/+//7//v//P/9//7/AAD+//7/
/v/9//v/+//7//v//f/9//z//P/6//v/+//7//v/+//8//z//P/8//3//f/8//z//P/7
//3//f/9//z//P/+//3//P/7//r/+//9//7///8CAAIABAAEAAQABQAFAAUABAAEAAMA
AwABAAEAAAD9//7//f/9//3//P/5//f/9//4//j/+P/4//f/9v/z//L/8//0//b/+P/7
//3//f/9//z/+//6//j/+P/4//j/+P/5//r//P/9//v/+f/7//v/+v/6//r/+v/7//z/
/P/8//z/+//7//v//f/+//7//v/8//r/+v/8//3/AQAIAA0ADQAOAB0ANQBHAEgAOwAg
APz/2f+5/5X/df9e/0v/OP8v/y//Nv9M/2X/fP+T/6j/uP/D/87/2f/e/+P/6f/v//T/
9f/4//j/+f/4//v//P/9/////v/+//3//v8AAAAAAAAAAAIAAgADAAMAAgACAAIAAgAA
AAIAAgACAAIAAgADAAMAAwAEAAQABAAHAAcABQAFAAUABQAGAAYABgAHAAcABgAEAAUA
BQAEAAQABQAGAAYABQAFAAUABQADAAMAAwADAAUABgAHAAcABwAHAAcABwAGAAUABAAD
AAUABgAGAAQABgAHAAcABwAFAAYABgAGAAMAAwAEAAQABgAGAAcABwAGAAYABgAGAAQA
BAAEAAQABAAEAAUABQAEAAMAAwADAAMAAwACAAIAAwADAAMAAQABAAIAAgACAAEA////
/////v/+///////+//7//v/+//7//v/+//3//f/9//3//f8CAAIAAgABAP//AQABAAEA
AQADAAQABAAEAAQAAgACAAIAAwADAAMABAAEAAIAAQABAAEAAQADAAQABAAEAAUABgAF
AAIAAQADAAMAAwADAAUABQAIAAgABgAGAAUABQAFAAUABQAHAAkACAAHAAcABgAFAAUA
BQAFAAUABQAFAAUABQAFAAIABAAFAAgABgAEAAQABAADAAQABQAGAAYABgAGAAYABwAF
AAUABAACAAQABAACAAIAAwAEAAQABAADAAMAAwACAAQABAAFAAUABAAEAAQABAAEAAUA
BQAFAAIAAgACAAIABAAEAAQABAADAAMABAAEAAIAAgABAAEAAAAAAAAAAAABAAIAAQAC
AAEAAQAAAAAAAQABAAIAAgACAAIAAgAAAP7/////////AAABAAIABAABAAAA///9////
/////////f/9//z//P/+/////////wEAAQACAAIAAAAAAAAAAAAAAAEAAQABAAIAAgAE
AAQABgAHAAcABwAGAAYABQAFAAUABQAEAAEAAgABAAEAAQD///v/+P/3//n/+v/7//z/
/P/8//r/+v/3//b/9v/2//z///8AAAEAAAD///7//P/8//z//P/8//z//P/9//3//f/7
//3//f/8//z//P/8//v//P/8//z//v/9//3//f/9//7//v/+/wAA/P/6//7/AwABAAAA
BQAJAAoADwAfADUASABRAEQAJgADAOP/xf+l/4r/df9e/0//Rf88/z7/T/9o/4H/lP+o
/73/zP/R/9T/3f/l/+n/6v/x//f/+P/6//r//P/8//z//f///wAAAAACAAAAAAAAAAAA
AAAAAAEAAQACAAIAAgACAAAAAgACAAIAAAAAAAEAAQADAAQABAAEAAUABQADAAMAAwAD
AAQABAACAAMAAwACAAIAAwADAAIAAwAFAAcACAAFAAUABQAFAAMAAwADAAMABQAGAAcA
BwAFAAUABQAFAAcABwAHAAcABgAGAAUAAgADAAUABgAHAAUABgAGAAYABwAHAAgACAAI
AAgACQAJAAgACAAIAAgACAAIAAgACAAHAAYABgAFAAQAAwADAAMABgAHAAcACAAFAAUA
BQADAAMABAAEAAQAAgD///7//f/8//z//f/9//7//v/+//7//v/+//7//f/7//v/+//7
//7//v/+//3//v8BAAIAAwADAAUABgAGAAYABgAEAAQAAgADAAMAAwAGAAYABAADAAMA
AwADAAUABwAGAAUABQAFAAUAAwADAAUABQAFAAUAAwADAAYABgAEAAQAAwADAAUABQAF
AAcABwAGAAUABQAHAAcACAAJAAcABwAHAAcABwAHAAcABAAEAAUACAAGAAQABAAEAAMA
BAAFAAYABgAEAAQABAAFAAUABQAEAAIABgAGAAQABAAFAAYABgAGAAMAAwADAAIABAAE
AAUABQACAAIAAgACAAQABQAFAAUAAgACAAIAAgAAAAAAAAAAAAIAAwAFAAYAAwACAAAA
//8CAAIAAgACAAIAAgAAAAAAAgADAAMABAAEAAMAAwACAAAAAAAAAP7///8BAAIAAwAC
AAEAAAAAAAEAAgADAAMAAgABAAAA//8BAAEAAAAAAAAAAQABAAEA///+/wAAAAAAAAAA
AQADAAQABQAFAAQABQAEAAUABwAIAAkACgAKAAkACQAHAAcABgADAAQAAwADAAMAAAD9
//v/+//8//z//P/8//z//P/6//r/+P/4//n/+v/9//////////3//f/9//z//v/+//7/
/v/+//7///////7/+//8//v/+//8//3//v/9//7//v/+/wAA//////////8AAAAAAAD+
//z//v8AAAEAAwAGAAsADQASACEANwBJAE4AQQAkAAAA2/+7/5v/ff9m/1H/QP81/zf/
PP9K/2P/ev+R/6b/uv/L/9L/1//e/+X/6//x//b/+f/8//z//f/8//7//v/+//////8A
AAAAAgACAAIAAgACAAIAAgADAAMABAAEAAQABAACAAQABAAEAAQABAAFAAUAAwAEAAQA
BAAFAAUAAwADAAQABQAHAAgABQAFAAQAAgADAAUABgAGAAQABQAGAAYABQAFAAUABQAF
AAUABQAFAAYABgAGAAUAAwADAAMAAwADAAMAAwADAAMABAAEAAIABAAFAAUABQAFAAYA
BgAGAAMAAwAEAAQABAAEAAUABQAEAAQABAAEAAQABAAEAAQABgAGAAcABwAFAAMAAgAB
AAIAAwADAAQAAQABAAEA//8BAAIAAgACAAEA/////////f/8//z/+//8//z//P/8//r/
+v/6//n/+v/7//z//f/+//7//v/9//3//////////f///wAAAAD///7/+//6//3///8A
AAEAAQAAAP3/+//9//3//f///////v/9//3///////3//f////////////7//f////7/
/v/+//3//f/9//3//f///////v/9//3//////wAAAQABAAEAAQABAP////////z//v//
/wIAAAAAAAAAAAD//wEAAQABAAAAAAAAAAAAAQD//////v/8/wAAAAD+//7//f/+//7/
/v/////////+//z//P/9//3///8AAAEAAgD//////v/9//7//v/+//7/AAAAAAAAAAD9
//3//v/+//7//v/9//3//v/+//7//v8AAAAA/v/+//3//f/8//z//////wAAAAD+//7/
/v/8//3///8AAAEA/v/9//z//P/9//7//////////////////f/9//z//P8CAAAAAgAC
AAIAAgACAAMAAwADAAIAAgAEAAQABgAHAAcABwAIAAgABwAHAAYABQADAP//AAD/////
///+//v/+f/5//j/+P/4//j/+f/6//n/+v/2//b/9//4//3//////////////////v/9
//z/+//6//v//P/+/////f/7//3//f/+//7//v/+////AAAAAAAA/v/9//3//f/9//7/
/v/+//r//P8CAAYABQAHAAgACwANABQAJQA5AEkAUgBFACQA/P/b/73/m/97/2L/Tf88
/zX/M/86/07/Z/98/43/pP+8/8v/1P/b/+D/5f/p/+//9v/9/wAAAAABAAAAAgACAAIA
AwABAAIAAgAEAAIAAgACAAIABAAEAAUABQAGAAYABgAGAAYACAAIAAgABgAGAAcABwAJ
AAoACgAKAAsACwAJAAkACwALAAwADAAKAAsACwAKAAgACQAJAAgACAAJAAoACgAJAAkA
CQAJAAkACQAJAAkADAAMAAwACwAJAAkACQAJAAkACQAJAAkACwAMAAwACgAIAAkACQAJ
AAoADAANAA4ACwALAAwADAAKAAoACwALAAoACgAKAAoADAAMAAwADAAKAAoACwALAAoA
CQAJAAkABwAHAAYABgAGAAcACAAHAAcACAAIAAgABwAFAAUABQACAAIAAwADAAIAAgAC
AAIAAgACAAIAAQADAAMAAwADAAYABgAGAAUABQAHAAcABwAFAAcACAAIAAYABgAEAAQA
BAAFAAUABQAGAAYABAADAAUABQAFAAcABgAEAAIAAQAEAAUABAAFAAMAAwADAAMABQAF
AAgACAAHAAYABAADAAUABQAFAAcACQAIAAcABwAGAAUABQAFAAcABwAHAAcABwAHAAcA
BAAEAAUACAAGAAgACAAIAAcABwAHAAcABgAFAAQAAwADAAUABQAEAAIABgAGAAQABAAF
AAYABgAGAAUABQAFAAQABAAEAAUABQACAAIAAgACAAMABQAGAAcABgAGAAYABgAEAAQA
BAAEAAMAAwAEAAQABgAGAAUABQAGAAYABgAGAAQABAACAAIABAAFAAUABgAGAAUABQAE
AAYABgAGAAQABAAFAAUABQAHAAcABwAIAAYABgAGAAUACQAIAAcABgAFAAQAAwAFAAYA
BwAIAAgACgAKAAwADQANAA0ADgAOAA0ADQAPAA8ADgALAAkABwAGAAUABgADAAEAAQAE
AAQABAAEAAIAAgAAAAAAAAAAAAEAAgADAAUABQAFAAcABwAHAAYABAAEAAQABAAEAAQA
BQAFAAcABQAHAAcABAAEAAQABAAHAAgACAAIAAYABQAFAAUABwAIAAgACAAIAAgACAAG
AAkADwAQAA0ADwAUAB8AMwBHAFYAVQBGACwADQDv/9H/r/+W/3//aP9T/0n/Rv9O/1//
eP+P/6T/tP/H/9j/4f/i/+n/9f/7//7/AQAFAAYACAAIAAoACgAKAAsADQAOAA4AEAAO
AA4ADgAOABAAEAARABEAEgASABIAEgAQABIAEgASABIAEgATABMAEwAUABQAFAAVABUA
EwATABMAEwAUABQAEwATABIAEAARABMAFAAUABQAFQAWABYAFQAVABUAFQAWABcAGAAZ
ABkAGAAXABUAFQAVABUAFQAVABUAFQAVABcAGAAYABYAFAAVABUAFQAXABgAGAAYABkA
GQAaABoAGQAYABgAFwAWABYAFgAWABgAGAAYABgAFwAWABYAFQAWABUAFQAVABQAEwAR
ABAAEQARABEADwANAA4ADgAOAA8ADQANAA0ADAAMAA0ADQAKAAoACgAKAAoACgAKAAkA
CwALAAsACwAMAAwADAALAA0ADwAPAA8ACwANAA4ADgAPABAADwAQAA4ADwAPAA8AEAAQ
AA4ADQAOAA8AEAATABEAEAAPAA8AEwATABEAEQAPAA8ADwAPAA4ADQAPAA4AEAAQAA8A
DwAPAA8ADwARABEAEAAPAA8AEQARABIAEwARABEAEQARABEAEQARAA4ADAANABAADgAQ
ABAAEAAPAA0ADQANAAwADgAOAA4ADwARABEAEAAOAA8ADgALAAoADQAOAA4ADgAPAA8A
DwAOAAsACgAKAAkACQAKAAsADAAKAAsACwALAAoACgAKAAoACgAKAAoACgALAAsADAAM
AAwADAALAAsACgAKAAoACgAMAAwACgAKAAkACQAIAAgACwALAAwADAAKAAoACgAIAAYA
BwAHAAcABwAHAAcACAAIAAgACAAHAAkACQAJAAkACQAIAAYABgAGAAYABwAJAAoACwAM
AAwADgAOAA4ADwAPAA8AEAAQAA8ADwAPAA8ADgALAAgABwAHAAcABgADAAEAAQACAAIA
AgACAAIAAgAAAAAA/P/8//3//v8BAAMAAwADAAUABQAFAAQAAgACAAIAAgADAAQABgAH
AAUAAwAFAAUAAgACAAIAAgABAAIAAgACAAQAAwADAAMAAQACAAIAAgAEAAQAAgAEAAcA
CwAQABEAEwAcAC0AQQBPAFAAQwAmAAIA4//D/53/e/9m/0//Ov81/zf/Pv9M/2X/fv+R
/6b/vv/N/9T/2f/e/+X/7//3//j/+//9//7/AAAAAAIAAgACAAMABQAGAAYACAAGAAYA
BgAGAAYABgAHAAcABgAGAAYABgAFAAgACQAKAAgACAAJAAkABwAIAAgACAAJAAkABwAH
AAcABwAIAAgACAAJAAkACAAIAAkACQAIAAgACQAKAAoACQAJAAkACQAJAAkACQAJAAoA
CgAKAAkABwAHAAcABwAJAAkACQAJAAkACgAKAAgACAAJAAkACQAJAAoACgAKAAkACQAK
AAoACAAIAAkACQAIAAgACAAIAAYABgAGAAYABgAGAAcABwAIAAcABwAHAAcABwAGAAYA
BQAFAAUAAwABAAIAAgACAAIAAQACAAMAAQAAAAAA/////wAAAQACAAEAAAD///3/////
//////8CAAIAAgABAP//AQABAAEA/f///wAAAAAAAAAA/v/+//7//////////v/+//z/
+//9//3//f///////v/9//3/AQABAP/////+//3//P/7//3//f8AAAAAAAAAAP/////9
//3//f///wEAAAD//////////wAAAQD///////////////////z//v///wIAAAAAAAAA
AAD///////////7//v/+//7//////////v/8/wAAAAD+//7//v/+//3//P/9//3//f/8
//z//P/9//3//P/8//z//P/6//v/+//7//z//P/8//z/+//6//n/+P/4//n/+//8//r/
+v/5//n/+v/6//r/+v/8//z/+v/6//v/+//6//r/+f/5//r/+v/7//z//f/8//7/////
/////f/9//3//v/+//7//v/9//3//f/9//3///////7//v/8//3//f/9////AQACAAEA
AAD///7///8BAAIAAwAEAAQABgAGAAQABQAFAAUABwAIAAgACQAIAAcABQABAAIAAQAB
AAEA/v/7//n/+f/8//z//P/8//r/+v/4//j/9v/2//f/+P/9//////////////////7/
AAAAAAAAAAD///7//v/9//3/+//9//3//v/+//7//v///wAAAAAAAP7//f/9//3///8A
AAAAAAAAAAAA/v/8/wEABQAGAAkADQASACEAOQBLAE4AQQAmAAAA3f+9/5v/ef9e/0n/
NP8p/yv/NP9E/13/dP+H/5z/tv/H/87/1f/a/+H/6f/x//T/9f/5//r//P/8/wAAAAAA
AAEAAAAAAP//AAAAAAAAAAAAAAEAAgAEAAUABAAEAAQABAAEAAYABgAGAAQABAAFAAUA
BQAGAAYABgAHAAcABQAFAAMAAwAEAAQABwAJAAoACgAJAAkACAAGAAgACQAKAAoABwAH
AAcABwAHAAcABwAHAAoACgAKAAkACgALAAwADQAMAAsACgAJAAsADAAMAAoACgALAAsA
CwAJAAoACgAKAAkACQAKAAoACAAIAAkACQAJAAoACwAMAAoACgAKAAoADAAMAA0ADQAO
AA0ADQANAA0ADQAMAAwADQANAA0ACwAKAAoACQAIAAkABwAHAAcACAAIAAkACQAGAAYA
BgAGAAgACAAIAAcABQAFAAUABQAIAAgACAAHAAYABwAGAAUAAwAFAAYABgAEAAQAAgAC
AAQABQAFAAUABAAEAAIAAQABAAEAAQADAAMAAgABAAEAAwADAAEAAQD//////////wAA
AQAFAAYABAAEAAMAAwAFAAUABQAHAAUABAADAAMABQAFAAYABwAHAAcABwAHAAUABQAF
AAIABAAFAAgABgAGAAYABgAFAAcABwAHAAYABgAGAAYABwAFAAUABAACAAQABAACAAIA
BQAGAAYABgAEAAMAAgAAAAEAAgAEAAUAAgACAAIAAgAEAAUABQAFAAIAAgACAAIAAgAC
AAIAAgABAAEAAgACAAIAAgABAAEAAgACAAIAAgACAAIAAAAAAAEAAQAAAAAAAwADAAQA
BAAEAAQABAACAAAAAQABAAEAAQABAAEAAgACAAIAAgABAAMAAwADAAMAAwADAAIAAgAA
AAEAAQABAAMAAwAEAAQAAwACAAIAAQADAAQABQAFAAMAAwADAAIAAwAFAAYABgAIAAgA
CAAIAAoACgAKAAoACgAKAAoACgAJAAgABwAGAAUABAADAAIAAQAAAP///v/8//z//P/8
//r/+v/6//r//P/8//z//P///wAAAQACAAAAAAAAAAAAAAAAAAAAAAAAAAAAAAAAAAAA
AAAAAAAAAgACAAIAAgAEAAQABAAEAAIAAgACAAIABAAEAAQABAACAAIAAgACAAYACAAK
AAwAGAAiACwANgAyAC4AKgAmAAQA5P/E/6T/i/90/13/Rv9I/0r/TP9O/2T/ev+Q/6b/
sf+8/w==
         </WaveFormData>
      </LeadData>
      <LeadData>
         <LeadByteCountTotal>10000</LeadByteCountTotal>
         <LeadTimeOffset>0</LeadTimeOffset>
         <LeadSampleCountTotal>5000</LeadSampleCountTotal>
         <LeadAmplitudeUnitsPerBit>4.88</LeadAmplitudeUnitsPerBit>
         <LeadAmplitudeUnits>��V</LeadAmplitudeUnits>
         <LeadHighLimit>2147483647</LeadHighLimit>
         <LeadLowLimit>268435456</LeadLowLimit>
         <LeadID>V2</LeadID>
         <LeadOffsetFirstSample>0</LeadOffsetFirstSample>
         <FirstSampleBaseline>0</FirstSampleBaseline>
         <LeadSampleSize>2</LeadSampleSize>
         <LeadOff>FALSE</LeadOff>
         <BaselineSway>FALSE</BaselineSway>
         <ExcessiveACNoise>FALSE</ExcessiveACNoise>
         <MuscleNoise>FALSE</MuscleNoise>
         <LeadDataCRC32>3307892566</LeadDataCRC32>
         <WaveFormData>
/P/8//3//v8AAAAAAAAAAP//////////AQABAAAA///9//7//////////f/9//3/////
//////8BAP///v/+//z/+f/4//f/+v/6//n/+P/2//b/9v/0//b/9v/3//f/9//1//X/
9v/3//f/9v/1//X/9v/2//b/9v/3//f/9//3//f/9//3//f/9//3//f/+f/5//f/+v//
/wYABwANABgAKAA7AFUAdACSAKIAogChAKYAogCXAH0AVQArAP//wv99/0L/G/8W/zv/
Zv+L/6j/vv/K/9H/2f/f/+T/6v/x//X/+v/7//3//f/8//v/+//7//3//v/+/////v/+
//7//v8AAAAAAQABAAEAAQABAAEA//8AAAAAAAABAAIABAAFAAMAAwADAAMABAAEAAIA
AgAEAAUABQAGAAQABAAFAAUABwAHAAcABwAFAAUABQAFAAYABgAGAAYABgAGAAYABwAH
AAgACAAIAAoACgAKAAoACAAIAAgACQAJAAoACgAKAAoACgALAAsADAAOABAAEQARABAA
DwAOAA4ADwAPABEAEQARABMAEwATABMAEwAUABQAFAAWABcAFwAVABUAFwAYABgAGQAZ
ABcAGAAYABgAFwAaABsAHAAaABkAGAAXABcAFwAXABcAFAAUABQAFAAVABUAEwATABQA
FQAWABcAFQAVABQAEwAUABQAFAATABAAEAAQAA4AEAAPAA4ADgAMAAsACAAIAAgACAAG
AAYABwAHAAYABgAGAAUABAAEAAIAAgABAAAAAQABAAIAAwABAAAA///+//7///8AAAAA
/v//////AQABAP7/AAAAAAIAAQABAAEA//8AAAEAAQADAAMAAwABAAEAAgADAAMAAwAD
AAMAAwAFAAYABgAGAAQABAAEAAUACAAIAAcABQAFAAUABQAGAAgACAAGAAgACgAKAAkA
CQAGAAUABAADAAUABAAEAAQABAAEAAQABQAFAAQABAAEAAQABAAFAAUABQAFAAYABgAE
AAIAAQABAAEAAQABAAIAAgACAAAAAAADAAMAAgACAAIAAgACAAIAAgABAAEAAQD/////
//8AAAAAAAAAAAAAAAD//////////////////wEAAQAAAAAA/v/////////9//3//v/+
/wIAAgABAAAA///+//7//v///wAAAgACAAMABAAEAAQABAAEAAUABQAFAAUABQAFAAQA
AwABAAIAAwADAAQAAwAEAAUAAwADAAMAAwADAAEAAAAAAP///f/9//3//v/+//3//P/+
//7//v/8//r/+v/7//v/+//5//n/+v/7//v/+v/5//n/+v/6//r//P/9//3//f/8//v/
+v/5//v/+//7//v//f/9//n/+P/9/wIABwANABYAIgAxAEkAZAB8AJYApAClAKoArgCh
AIcAZQA5AA8A3v+d/1r/Jf8O/yf/WP99/5j/tP/K/9P/2f/b/+T/7P/x//X/+P/5//v/
+//7//v//P/9////AAAAAAEAAQAAAP///v/+//7//////wEAAQABAAEA//8AAAAAAAAC
AAIAAwADAAMAAwADAAMABAAEAAIAAgACAAMAAwAEAAQABAAFAAUABQAFAAUABQAFAAUA
BQAFAAYABgAGAAYABAAEAAQABQAFAAYABgAGAAYABgAGAAYABgAGAAYABwAIAAoACwAM
AAsACgAKAAkACQAKAAsACwAOAA4ADgAOAAwADQANAA8ADwAPABEAEQARABEAEQASABQA
FAAWABcAFQATABMAFQAWABYAFwAXABcAGAAYABgAFAAWABYAFgATABMAEwATABIAEwAU
ABUAEwASABEAEAATABMAEQARABAADwAOAA0ADwAPAA4ADQAOAA4ADgANAAwADAAMAAoA
CgAJAAgACAAIAAcABAAEAAYABgAEAAQAAQABAAAAAAAAAP///v/+/wAAAAD///7//P/7
//v/+//+//7//v/+//3//f/9//z/+v/7//v//f/9//r//P/8//z/+//7//v//f/+////
///////////9//3//v//////AQABAAEAAQD//wAAAAAAAAAAAAAAAAEAAgACAAEA////
//////8AAAIAAgAAAAIAAAAAAP/////9//3//f/9/////v/+//7//v/+//7///////7/
/v/+//r/+v/7//v/+//7//z//P/8//r/+f/5//v/+//7//z/+v/6//j/+P/5//n/+P/4
//j/+P/4//j/+P/3//f/9//1//X/9f/2//b/9v/2//b/9//3//j/+f/3//f/9//3//X/
9f/0//T/9v/3//f/9//1//X/9v/2//T/9P/0//T/9v/6//j/9P/0//T/9P/0//b/9v/3
//j/+P/4//n/+v/6//r/+v/6//v/+//7//v/+//7//r/+f/5//r/+//7//n/9//3//f/
+f/5//n/+f/5//f/9v/2//X/8//z//P/9P/0//P/8v/y//L/8v/w/+7/7v/v/+//8P/v
//D/8v/x//H/8P/v/+//8P/w//D/8P/x//H/8f/x//H/8f/x//H/8f/x//H/8f/v/+//
8v/3//z/BQAVAB4AKgBFAGEAfACQAJQAlACbAJoAkgB/AF0AMQAHANH/jv9P/yD/Df8m
/1X/eP+R/6j/uP/G/8//1f/b/97/5P/p/+//8P/x//P/8//z//P/9P/1//P/9P/0//X/
9v/2//b/9v/4//j/+f/5//f/9//3//f/9//4//j/+P/4//j/+f/5//n/+f/5//n//P/8
//r/+v/4//n/+f/6//z//P/9//3/+//7//v/+//7//v/+//7//z//P/8//z/+v/6//r/
+//8//7///8AAP///v/9//z//v/+//7//////wAAAAAAAAAAAAABAAEAAQACAAMAAwAE
AAQABAAEAAYABwAHAAkACQAJAAsACwALAAsACwAMAAwADAAOAA8ADwANAA0ADwAOAA4A
DwAPAA8AEAAQABAADgAQABAAEAARABEAEQARAA4ADQAMAAsADAAMAAwADAANAA0ACwAL
AAsACwALAAsACwALAAoACQAKAAoACgAJAAYABgAGAAQABAADAAIAAgACAAEA/v/+/wAA
AAD+//7//f/9//z//P/6//n/+P/4//r/+v/5//j/9v/1//X/9f/2//b/9v/2//f/9//3
//b/9v/3//f/+f/3//T/9v/2//b/9f/1//X/9//4//n/+f/3//f/9//1//n/+v/7//v/
+f/5//n/+f/7//z//P/8//7//v/+/////v/+//3/+//9//3//f/+//7//v/8//7//P/8
//v/+//9//3//f/9//3//P/8//z/+v/6//r/+//9//z//P/8//j/+P/5//n/+f/5//r/
+v/6//j/9//3//n/+f/5//r//P/8//r/+v/6//n/9//2//j/+P/4//j/+P/3//f/9//3
//f/9//4//j/+P/4//j/9v/1//X/9f/3//f/9//3//X/9f/0//T/9v/3//f/9//3//f/
+P/4//f/9v/1//T/9v/2//b/9//1//X/9f/1//X/9v/2//b/9v/3//f/9//1//f/+f/2
//j/+P/4//j/9//2//X/9P/1//b/9//4//b/9v/2//f/+v/6//r/+//8//z//P/8//r/
+//7//v/+//7//v/+v/7//v//P/9//v/+//5//n/+//7//v/+//5//n/9//2//b/9f/z
//P/9f/2//b/9f/z//L/8f/w//H/8v/z//X/8//z//H/8f/y//P/8//y//P/8//0//T/
9P/0//X/9f/0//P/8v/x//P/8//z//P/7//v//X/9f/0//n/AAAHAA8AGAAmAD8AXwB6
AJIAmACUAJcAnACYAIkAbQBFABsA6/+s/23/OP8X/x7/Rf9w/4//qP+6/8b/z//V/9v/
4v/m/+v/7//y//P/9f/1//X/9f/2//f/+f/6//r/+//6//r/+v/6//j/+P/5//n/+//7
//v/+//6//r/+f/4//r/+v/7//v//f/9//3//f/8//z/+v/6//z//f/9//7//P/8//3/
/f////////////3//f/9//3//v/+//7//v8AAAAAAAABAP//AAAAAAAAAAAAAAAAAAAA
AAAAAAABAAEAAgACAAIAAgACAAMAAwADAAQABQAFAAYABgAGAAYABgAHAAcACQAHAAcA
CQAJAAsACwALAAwADAAMAA4ADwAPAA0ADQAPABAAEAARABEAEAAQAA8ADgANABAAEQAS
AA8ADwAPAA8ADwAPAA8ADwAOAA4ADgAOAA8ADwANAA0ADwAPAA8ADwANAA0ADAALAAwA
DAAMAAsACgAKAAoACAAGAAUABAAEAAYABQACAAIAAAAAAP7//v///////v/+//7//f/8
//z/+v/6//n/+P/6//n/+f/5//j/+P/4//j/+f/5//n/+P/2//f/9//5//n/9v/4//j/
+v/5//n/+f/3//j/+f/5//n/+f/5//f/+f/6//v/+//5//n/+f/5//r//P/9//7//f/8
//v/+//+//7//f/7/////////wAA/v/+//z//v///wAAAAABAAAA///+//3////+//7/
/v8AAAAAAAABAP///v/+//7//P/8//3//f/7//v//P/8//7//P/7//v//f/9//3//v/9
//z/+f/4//v/+//6//r/+v/6//r/+v/6//n/+f/5//n/+f/5//r//P/8//z//P/6//n/
+f/5//f/9//3//f/+f/5//j/+P/4//n/+f/5//n/+f/6//r/+v/6//r/+v/5//j/9//3
//n/+f/5//n/9//6//r/+v/6//r/+v/6//v//P/+//7///8AAAAAAAAAAAAA////////
/////////v/9////AAABAAEAAQD///////////////////7/+//5//j/+f/3//f/9//4
//j/9//2//b/9v/2//T/9P/0//X/9f/3//X/9f/2//b/9f/z//H/8v/0//X/9v/0//X/
9f/1//X/9f/1//X/9//3//f/9//1//P/9f/2//n/AAAJABUAHAAmAD8AXQB8AJQAnACe
AKUApgCiAI0AZwA7ABEA4f+e/13/KP8P/yL/T/94/5X/rP++/8r/0//b/9//5v/s/+//
8//0//X/9//3//n/+f/6//v/+v/6//n/+f/8//z//P/8//z//P/9//3//f/9//3//f/9
//7//v/+//z//P/9//3///////////8AAAAA/v/+//7//////wAAAAAAAAEAAQD/////
/////wEAAQABAAEAAgACAAIAAgAAAAAAAAABAAMABAAEAAQABgAGAAYABgAFAAQAAwAD
AAUABgAGAAYABgAGAAcABwAHAAgACQAJAAgACAAIAAgACAAJAAkACwALAAsADQANAA0A
DQANAA4ADgAOABAAEQARAA8ADwARABQAFAAVABUAEwAUABQAFAASABQAFAAUABMAEwAT
ABMAEQARABEAEQAQABAAEAAQABEAEQAPAA8ADQANAA0ADQAOAA8ADwAPAA4ADgAOAA0A
CgAKAAoACAAKAAkACAAIAAgABwAEAAQABAAEAAIAAgD//////v/+/////////wAA///+
//z/+v/8//v/+//7//z//P/8//z/+f/5//n/+P/6//v/+//9/////P/+//7//f/7//r/
+f/7//z//f/9//3//f/9//v//f/+///////9//3//f/9////AAAAAAAAAgACAAIAAwAD
AAIAAAD9/wEAAQABAAIAAgACAAAAAgAAAAAA/////wAAAQACAAMAAgAAAP///v8AAAAA
AAABAP///v/+//7//v/+////////////AAAAAP7//P/7//v/+//7//v//P/+//7//P/8
//v/+//6//r/+v/6//r/+v/6//n/+f/5//n/+f/5//r//P/8//z//P/7//n/+P/3//n/
+f/5//n/9//3//b/9v/4//n/+f/5//n/+f/6//r/+v/6//r/+v/4//j/+f/6//r/+v/7
//z//f/+////AAAAAP///v/9///////+//3//f/+///////9//v/+//7//z//f/+////
/f/7//r/+v/3//X/9f/1//f/+P/4//j/9//2//X/8v/0//T/9f/1//P/8f/x//L/9f/1
//T/8//z//T/9P/0//L/8//z//P/9f/1//X/9f/1//X/9f/1//X/8f/v//T/+//8//3/
BQAQABoAJwA/AF4AfgCYAKAAnQCeAKAAlwCBAFsAKwD//9L/lf9S/xX/AP8d/07/cf+Q
/67/wv/J/8//2f/i/+T/5f/r/+//8f/0//X/9//3//j/+f/3//j/+P/5//z//P/8//z/
+//6//r/+f/6//v//P/9//v//P/8//z/+v/6//v/+//9//3//f/9//7//v/8//z//v//
////AAD+//7///////3//f/9//3//v///wAAAQAAAAAAAAAAAAAAAAAAAAEAAwAEAAQA
BAACAAIAAgACAAIAAgACAAMAAwAEAAQABAAGAAYABwAHAAUABgAHAAcABgAGAAYABgAH
AAkACgANAAsACwANAA0ADwAPAA8AEAAOAA4AEAARABEADwAPABEAEwAUABYAFwAVABYA
FgAWABYAGAAYABgAFgAVABQAEwATABMAEwATABIAEgASABIAEQARAA8ADwANAA0ADQAN
AA8ADwAOAA0ADAAMAAwACwAMAAwADAAKAAoACQAIAAgABgAFAAIAAgACAAIAAAAAAP//
///+//7/AAD///7//v/+//7//f/8//z/+//7//v/+v/6//r/+v/7//v/+//6//r/+//7
//3//f/6//z//P/+//3//f/9//v//P/9//3//f/9//3/+//9//7///////3//f/9//3/
/v8AAAEAAgACAAIAAgADAAIAAgABAP//AwADAAMABAAEAAQAAgAEAAIAAgABAAEAAwAD
AAMAAwABAAAAAAAAAAAAAAAAAAEAAQAAAAAAAAAAAAAAAQABAP////8AAAAA/v/8//v/
+//8//3//v8AAP///v/7//r//P/9//3//v/8//z//P/8//r/+f/5//n/+v/7//z//v/9
//z/+//6//r/+f/5//n/+f/5//n/+f/5//n/+P/4//r/+//7//v/+f/4//j/+P/4//j/
+f/6//z//v/8//z//f/+//7//v/+//7//f/9//3//f///////v/9////AAABAAEA///9
//3//f/9//3//f/9//3/+//6//r/9//1//X/9f/4//j/9//2//T/9P/0//L/9P/0//X/
9f/1//P/8//0//P/8//y//H/8//0//T/9P/0//X/9f/1//X/9f/1//X/9f/1//X/9f/z
//H/8//4//3//v8FABMAHgAqAD8AXwB+AJYAoACgAKUApgCeAI8AawA9ABMA4/+i/2P/
LP8N/x7/S/90/5P/rP/A/87/0f/X/9//5v/q/+//8f/0//X/9//3//n/+f/6//v/+//8
//z//f/8//z//P/8//z//P/9//3////////////9//7//v/+//7//v//////////////
//8AAAAA/v/+/wAAAQABAAIAAQAAAAAA//8BAAEAAQABAAEAAQABAAEAAAAAAAAAAAAC
AAIAAgADAAEAAgACAAIAAgACAAIAAgAEAAQABAAFAAMABAAEAAQABgAGAAcABwAHAAgA
CQAJAAgACAAIAAgACgALAAsADQANAA0ADwAPAA8ADwAPABAAEQASABUAFwAWABMAEgAT
ABYAFgAXABcAFgAWABUAFAATABYAFwAYABcAFwAXABcAEwATABMAEwAUABQAFAAUABMA
EwARABEAEQARABEAEQARABEAEAAPAA4ADgAOAA0ADAAMAAwACgAKAAkACAAIAAoACQAG
AAYABAAEAAIAAgABAAEAAAAAAAIAAQAAAAAA///+//z/+v/8//v/+//7//r/+v/6//r/
+//7//v/+v/6//v/+//9//3/+v/8//z//P/7//v/+//7//z//f/9//3//f/9//v//f/+
//////8BAAEAAQABAAAAAAD///7///8AAAEAAwACAAIAAQD//wEAAQABAAIAAgACAAAA
AgACAAIAAQABAAEAAQABAAEAAwACAAIAAgACAAIAAgADAAEAAAAAAAAAAAAAAAEAAQD/
////AAAAAAAA/v/9//3//f/9//3//v8AAAAA/v/+//3//f/8//z//v/+//7//v/+//3/
/f/9//7///8AAAIA///+//3//P/+//3//f/9/////////////f/9//z//P8AAPz//v/+
//7//v/8//z//f/+/wAAAAABAAIABAAEAAQABAADAAMAAwADAAMAAwACAAEAAwAEAAUA
BQAFAAMAAwADAAEAAQABAAEAAQD///7//v/9//v/+//7//z//P/7//r//P/8//z/+v/4
//j/+f/5//v/+f/5//r/+f/5//j/9//5//r/+v/6//r/+//7//v/+f/5//n/+f/5//n/
+f/5//n/+////wAAAQAGAAkAEwAeADAASwBnAIQAoACqAKQAqQCwAKoAmwB7AE0AIwD1
/7b/bf82/xn/KP9R/3j/mf+2/8j/0v/b/+H/5f/q//L/+f/9//////8AAP///////wAA
AQADAAQABAAFAAUABAADAAIABAAEAAUABQAFAAUABQAFAAUABgAGAAYABgAGAAcABwAH
AAcABwAHAAgACAAGAAYACAAJAAkACgAKAAoACwALAAoACQAIAAcACQAJAAkACQAKAAoA
CgAKAAwADAAMAA0ADQAOAA4ADgAMAAwADAAMAAwADAAMAA0ADwAQABAAEAAQABAAEQAR
ABEAEgATABMAEgASABIAEgASABMAEwAVABUAFQAXABcAGQAZABkAGgAYABgAGgAbABsA
GQAZABsAHAAcAB0AHQAfACAAIAAgABwAHgAeAB4AHQAdAB0AHQAbABsAGwAbABoAGgAa
ABoAGwAbABkAGQAZABkAGQAZABsAGwAaABkAFgAWABYAFQAUABQAFAASABIAEQAQABAA
DgANAAoACgAMAAwACgAKAAkACQAIAAgABwAFAAMAAgADAAQABAAEAAQAAwADAAMAAgAC
AAIAAgABAAEAAQAAAAAAAQABAAMABAACAAUABgADAAEAAAD//wEAAgADAAMAAwADAAMA
AQABAAIAAwADAAUABQAFAAUAAwAEAAQABAAEAAQABAAFAAgACAAHAAUABQAFAAUABgAI
AAgABgAIAAgACAAHAAcABQAFAAUABQADAAIAAgACAAQABAAEAAUABQAEAAQABAAAAAAA
AQABAAIAAwAFAAYABgAEAAMAAwABAAEAAQACAAIAAgAAAAAAAwADAAIAAgAAAAAAAAAA
AAAA////////////////AAAAAAAAAAAAAAAA////////BQACAAEAAAD///7//v/+////
AAACAAIAAwAEAAQABAAEAAQAAwADAAMAAwAFAAUABAADAAEAAgADAAMAAwABAAEAAQAB
AAEAAQABAAEA///+//7////9//3//f/9//z/+v/4//n/+v/7//r/+P/4//n/+f/3//X/
9f/2//n/+f/4//f/9//4//j/+P/4//n/+f/5//n/+f/5//n/+f/5//n/+f/7//n/+f/4
//3/AgAFAAsAFgAiADMATQBqAIgAngCkAKcArgCuAKMAiQBlADcACQDW/5X/VP8d/xD/
Mf9g/4f/oP+2/8r/0//V/93/6v/2//X/8//2//f/+f/5//v/+//8//3//f/+//7////+
//7//v/+////AAACAAMAAQABAAEAAQABAAIAAgACAAIAAgADAAMAAwADAAMAAwAEAAQA
AgACAAQABQAFAAYAAwACAAIAAQACAAMABAAFAAMAAwADAAMABgAGAAYABgAIAAgACAAJ
AAgACAAHAAYACAAIAAgACAAIAAgACAAJAAkACgAKAAoACAAIAAkACQALAAwADQANAA4A
DgAOAA4ADgAPAA8AEQARABEAEwATABUAFQAVABYAFQAUABUAFQAWABUAFgAZABkAGAAY
ABcAGQAaABoAGgAWABgAGAAYABUAFQAVABUAFQAVABUAFQAUABQAFAAUABMAEwARABEA
EwATABMAEwARABEAEAAPABAAEAAQAA8ADQAMAAsACAAKAAkACAAIAAgABwAEAAQAAgAC
AAAAAAABAAEAAAAAAAAA///+//7/AAAAAP///v/+//3//f/9//3//P/7//r/+//7//v/
+v/6//v/+//9//v/+P/6//r//P/7//v/+//5//r/+//7//3//f/9//v/+//8//3//f/9
//3//f/9//3//v/+//7//P/8//z//f8AAAAA///9//3//f/9//7/AAAAAP7/AAAAAAAA
//////7//f/8//v//P/8//3//v/8//z//P/9//3//P/8//z/+v/6//v/+//7//v//P/8
//z/+v/5//n/+f/5//n/+v/6//r/+P/4//n/+f/4//j/+P/4//j/+P/4//f/9//3//f/
9//3//j/9//2//X/9P/1//X/9v/3//X/9f/1//X/9f/2//b/9v/2//b/9v/2//f/+P/4
//j/+f/6//z//P/8//z/+//7//v/+//9//3//P/7//n/+v/7//v/+//5//n/+f/5//n/
+f/5//v/+f/4//j/9f/z//P/8//0//T/8//y//T/9P/0//L/8P/w//H/8f/z//H/8f/y
//H/8f/w/+//7f/u/+7/7v/w//H/8f/x//H/8f/x//H/8f/x//H/8f/z//H/8//0//n/
/v8DAA0AGgAqAEEAXQB4AJAAmACYAKEApACcAIUAZQA/ABUA4f+g/1//Kv8N/x7/Tf92
/5H/qv++/8b/y//R/9n/4v/o/+n/7f/w//H/8//z//H/8f/y//P/9P/2//f/+f/5//j/
9//2//j/+P/5//n/9//3//f/9//5//r/+v/6//r/+v/7//v/+f/5//n/+f/8//z/+v/6
//r/+//7//z//P/8//3//f/9//3//f/9//3//f/9//3//v/+//7//v/+//7//v//////
AAAAAAAA/v/+//7//v8AAAAAAAABAAEAAgACAAIAAgACAAMAAwADAAQABQAFAAgACAAI
AAgABgAHAAcACQAJAAkACwALAAkACQAJAAoACwAMAA8AEQARAA8ADwARABAAEAARABEA
EwAUABQAFAASABQAFAAUABMAEwATABMAEQARABEAEQASABIAEgASABEAEQAPAA8AEQAR
ABEAEQAPAA8ADgANAAwADAAMAAsACAAIAAgABgAGAAUABAAEAAQAAwAAAAAAAgACAAAA
AAD9//3//P/8//z/+//6//r//P/8//v/+v/4//f/9//3//j/+P/4//j/9//3//f/9v/0
//X/9f/3//f/9P/2//b/9v/1//X/9f/3//j/+f/5//n/+f/5//f/+f/6//v/+//7//v/
+//7//v//P/8//z//P/8//z//f/+//7//f/7/////////wAA/v/+//z//v/8//z/+//7
//3//f/9//3//f/8//z//P/8//z//P/9//3//P/8//z/+v/6//v/+//7//v//P/8//z/
+v/5//n/+//7//v//P/8//z/+v/6//v/+//6//r/+v/6//r/+v/7//v//P/9//3//f/9
//7//P/8//z//P/+//3//f/9//v/+//7//v//P/9//3//v/8//3//f/9//3/AQACAAEA
AAD///7/AAAAAAEAAgACAAIAAwAEAAQABAAEAAQABwAHAAcABwAFAAUABAADAAUABgAH
AAcABQADAAMAAwAFAAUABQAFAAMAAQAAAAAA///9//3//f8AAAAA///+//z//P/8//r/
/P/8//3//f/9//v/+//8//v/+//6//n/+//8//z//P/6//v/+//7//v/+//7//v//f/9
//3//f/9//3/+//6/wEABgAJABMAIAAsAEMAYwCCAJoApACiAKcArgCqAJ8AgwBbADEA
//++/3v/RP8j/yb/Sf9y/5H/rv/E/87/1f/d/+X/7P/y//X/9//6//v//f/9//////8A
AAEA//8AAAAAAQACAAIAAgACAAQABAAFAAUAAwADAAMAAwAFAAYABgAGAAQABAAFAAUA
BwAHAAcABwAIAAgABgAGAAQABQAFAAYACAAIAAkACQAJAAkACQAJAAoACwAMAA0ADgAO
AA4ADgAMAAwADAANAA0ADgAOAA4AEAAQABAAEAAOAA4ADgAPAA8AEAAQABAAEAAQABEA
EQATABQAFQAVABQAFAAUABQAFAAVABUAFwAZABkAGwAbABkAGQAZABoAHAAcAB4AHwAg
AB8AIAAjACMAIgAiACEAIQAiACIAIgAiACQAJAAkACMAIwAjACMAIwAjACMAIwAgACAA
IAAgACMAIwAhACEAHwAfAB8AHwAfAB8AHgAdABwAHAAcABsAGAAYABgAFgAWABUAFAAU
ABQAEwAQABAAEgASABAAEAANAA0ADAAMAAwACwAKAAoACgAKAAkACAAIAAcABwAHAAoA
CgAKAAoACQAJAAkACAAIAAkACQALAAkABgAIAAgACgAJAAkACQAHAAgACQAJAAkACQAJ
AAcACQAKAAsACwALAAsACwALAAkACgAKAAoACwAMAA0ADwAOAA4ADQALAA0ADQANAA4A
EAAQAA4AEAAPAA4ADAALAAwADQAOAA8ADQAMAAwADAAOAA4ADgAPAA0ADAAMAAwADAAM
AA0ADQAMAAsACwAKAAsACgAKAAsACQAJAAkACgAMAAwACgAKAAkACQAIAAgACQAKAAsA
DAAMAAsACwALAAkACQAJAAoADAAMAAwADAAKAAkACQAJAAoACwAMAA0ACwALAAoACgAK
AAsACwALAA0ADQAOAA4ADQAMAAsACgAMAAwADAANAAsACwALAAsADQAOAA4ADgAQABEA
EQARABMAEwARABIAEgASABIAEgAUABQAFAAUABIAEgASABIAEAAQABAAEAAQABAAEAAQ
AA4ADgAOAA4ADAAMAAwADAAKAAoACgAKAAgACAAIAAgACAAIAAgACAAKAAoACgAKAAgA
CAAIAAgACAAIAAgACAAJAAoACwAMAAoACgAKAAoADAAMAAwADAAMAAwADAAMABMAGAAd
ACIANwBKAF0AcACCAJIAogCyAK0AqACjAJ4AdQBOACcAAADQ/6D/cP9A/1n/cP+H/57/
rf+8/w==
         </WaveFormData>
      </LeadData>
      <LeadData>
         <LeadByteCountTotal>10000</LeadByteCountTotal>
         <LeadTimeOffset>0</LeadTimeOffset>
         <LeadSampleCountTotal>5000</LeadSampleCountTotal>
         <LeadAmplitudeUnitsPerBit>4.88</LeadAmplitudeUnitsPerBit>
         <LeadAmplitudeUnits>��V</LeadAmplitudeUnits>
         <LeadHighLimit>2147483647</LeadHighLimit>
         <LeadLowLimit>268435456</LeadLowLimit>
         <LeadID>V3</LeadID>
         <LeadOffsetFirstSample>0</LeadOffsetFirstSample>
         <FirstSampleBaseline>0</FirstSampleBaseline>
         <LeadSampleSize>2</LeadSampleSize>
         <LeadOff>FALSE</LeadOff>
         <BaselineSway>FALSE</BaselineSway>
         <ExcessiveACNoise>FALSE</ExcessiveACNoise>
         <MuscleNoise>FALSE</MuscleNoise>
         <LeadDataCRC32>910472637</LeadDataCRC32>
         <WaveFormData>
+v/6//r/+//9//3//v/+//7//v/+/////////////v/8//7//////wAA////////////
/////v////7//v/9//n/+P/4//j/+v/6//n/9//1//X/9f/0//X/9f/1//X/9f/0//T/
9P/y//L/8v/y//L/8v/y//L/9P/1//X/9f/1//T/9P/0//X/9f/1//X/9f/3//X/9v/6
//7///8CAA4AIAA1AE8AcgCVALAAvQDRAOsA+gD8AOgAvACHAE0ACQC7/3X/PP8u/0n/
bP+K/6X/t//D/8r/0P/W/93/5P/p/+//8//0//b/9v/1//X/9f/2//b/9v/3//n/+f/4
//j/+P/5//n/+f/5//n/+f/6//r/+v/6//r/+v/8//z//f/9//3//f/9//3/+//7//r/
+v/8//z//f/9//3//f/9//3//f/+//7//v/8//z//P/8//7//v/+//7//P/8//z//f/+
//7//v/+/wAAAAAAAAAA/v/9//3//v8BAAEAAQABAP//////////AQACAAQABQAEAAMA
AgABAAEAAQACAAIAAwADAAQABAAEAAQABAAEAAQABAAEAAYABAACAAIAAwAFAAUABQAF
AAUABQAFAAUABwAHAAYABgADAAIAAAD+/wAA//////7//P/8//z//P/9//3//P/8//7/
/////wAAAAABAAEAAgAFAAUABQAFAAUABQAGAAYACAAIAAcABwAHAAcABQAFAAMAAwAC
AAIAAQACAAIAAwAAAAAAAAAAAAAA/v/+//3//////////v/6//z//P/8//z//P/7//r/
+P/4//n/+//6//v//P/9//v/+v/6//r/+f/5//r/+v/7//z//f/+//z//f/9///////+
//7//v8BAAIAAgACAAAAAAAAAAEAAgACAAIAAQABAAIAAgACAAUABQAFAAUABQAFAAUA
BAACAAIAAgABAAMAAwADAAMAAgACAAIAAgADAAMAAwADAAQABAAEAAQAAgACAAIAAgAB
AAEAAAAAAP//////////AQABAP////8AAAAAAAAAAP////8AAAAAAAAAAAAAAAD/////
//////////////////////7//v///////////////v/+//7//P/8//3//f/9//3//f/+
/wAAAAD///7//f/8//z//f/+////AgACAAIAAwADAAMABAAEAAYABgAGAAcABQAFAAUA
BAAEAAYABwAHAAgABwAHAAcABwAHAAcABgAFAAQABAADAAEAAAAAAAAAAAAAAP///f/9
//3//f/8//v/+//7//v/+//6//r/+v/6//r/+v/6//r/+v/6//r/+v/7//v/+//5//j/
+P/4//v/+//7//v//f/9//n/+P/8//7/AQAIABQAIAAxAE0AbACLAKoAxQDXAPEABAEI
AfgA1ACdAGcAKwDf/43/Rv8i/zX/Xv9+/5f/r//F/9D/1P/Y/9//6v/v//P/9//4//r/
+v/7//v/+//8//7//v///wEA///+//7//v///////////wEAAQACAAIAAAAAAAAAAAAC
AAIAAwADAAEAAQABAAEAAQABAAAAAAACAAIAAwADAAMAAwADAAMAAwAEAAQABAACAAIA
AgACAAQABAAEAAQABAAEAAQABQAEAAQABAAEAAQABAAEAAQABgAFAAUABgAJAAkACQAJ
AAgABwAGAAUABgAGAAcABwAJAAkACQAJAAkACQAKAAoACwALAAwADAAMAAwADAAMAA4A
DgAOABAADgAMAAwADQANAA0ADQANAA0ADQANAA0ACwALAAoACgAKAAoACQAIAAgABwAH
AAYABAAEAAQABAAFAAUABAAEAAMAAwACAAIABgAHAAcACAAJAAkACQAJAAsACwAMAAwA
CgAKAAkACQAJAAkABwAHAAkACQAIAAgABAAEAAMAAwACAAIAAgACAAIAAAAAAP//////
/////v/+/wAAAAAAAP7//v/9//z//P/8//3////9//3//f/9//v/+v/6//r//f/9//7/
/v/+//7//v/+//7//////wEAAQAAAAAAAAD//wAAAAAAAAIAAgACAAMAAgACAAIAAQAD
AAQABAAEAAUABQAFAAUAAwADAAMAAgACAAIAAgABAAEAAQABAAEAAgACAAIAAgADAAMA
AwADAAAAAAAAAAAAAgACAAIAAgABAAEAAAAAAAEAAQABAAEAAQABAP/////+//7//v/+
//3//f/+//7//P/8//z//P/9//3//f/9//v/+//7//v//P/9//3//v/9//3//f/9//v/
+v/6//r//P/8//3//f/7//v/+//8//r/+v/6//r/+v8AAP3/+v/4//j/+P/4//r/+//8
//3//v/+//7/////////AAAAAAIAAgACAAMAAQABAAEAAAACAAQABQAFAAIAAQABAAEA
AQABAAEAAAD///7//v/9//v/+v/6//r/+v/6//n/9//3//f/9//2//P/8//z//P/9P/0
//X/9v/0//T/9P/0//T/9P/0//T/9P/1//X/9f/1//T/9P/0//f/9//3//f/9f/z//H/
9P/4//r/BQAWACAALgBJAGsAjACrALwAzwDrAAEBCAH+ANoApABrACsA2/+L/0n/Jv84
/1//fv+U/6f/uf/F/8z/1P/a/9//5P/r//H/9P/0//X/9P/1//X/9f/2//T/9P/1//f/
9//2//b/9v/5//n/+f/5//f/9//4//j/+P/4//j/+P/4//j/+f/5//n/+f/5//n/+//7
//r/+v/4//j/+f/5//r/+//8//3//P/8//v/+v/6//r/+v/6//z//P/8//z/+v/6//r/
+//+//7//v/+//3//P/7//r/+//7//z//v////////////3//f/9//3//v/+////////
/////////wEAAQACAAIAAwADAAQABAAEAAQABAAEAAIAAgACAAQABAACAAIAAwADAAMA
AwADAAMAAwADAAMAAQABAAAAAAD//wAAAAAAAP7//f/9//z//P/8//z//P/9//3//P/8
//z//f/9//7/AAABAAEAAgAFAAUABQAFAAMAAwAEAAQABAAEAAMAAwADAAMAAQABAAEA
AQAAAAAA/v/+//3//f/8//z//P/8//z/+v/6//n/9//3//f/9v/2//j/+P/4//b/9v/1
//T/9f/2//j/+//4//f/9v/1//X/9P/0//T/9//3//j/+P/2//b/9v/2//f/+f/6//3/
+//6//r/+v/7//z//P/8//3//v///wEAAQAAAP///f///wAAAAAAAP//////////////
/////v8AAAAAAAD///3//f/9//3//v/+//7//v////////////z//P/8//z//v/+//7/
/v/9//3//P/8//v/+//7//v//f/9//v/+//6//r/+v/6//v/+//8//z/+P/4//j/+P/5
//n/+f/5//v/+//7//v/+f/5//j/+P/5//n/+f/5//n/+P/4//j/+v/6//v/+//5//n/
+f/6//j/+P/4//j/+v/6//v/+//5//j/9//2//f/+P/4//j/+P/4//j/+P/2//n/+//4
//r/+v/6//r/+f/4//f/9v/3//j/+f/6//n/+v/6//r//f/+//7//v////////8AAP7/
/v/+//7////////////+//7/AAABAAEAAAD////////////////+//3//P/8//v/+f/4
//j/+P/4//j/9//z//P/8//z//P/8//0//X/8//z//L/8v/y//L/8v/y//T/9P/0//T/
9P/0//X/9f/z//P/8v/y//L/8//z//P/7f/x//X/8//y//b/+v///woAFAAiAD0AXQB+
AJ8AsgC9ANcA8QD+APwA4gC2AH8ARQD7/6//af84/zL/U/94/5L/qf+5/8P/zP/S/9j/
3//k/+n/7f/v//D/8v/y//H/8f/x//L/8//0//b/+f/5//j/+P/4//j/9//2//X/9//3
//j/+P/2//b/9v/2//b/9v/3//f/9//3//f/9//5//n/+P/4//j/+P/5//n/9//3//f/
9//4//r/+//8//v/+v/5//j/+P/4//j/+P/6//r/+v/7//r/+v/6//r/+v/6//r/+v/8
//v/+//8//3//f/9//3//f/9//3//f/8//z//f/9//3//f/9//3//f/9//7//v//////
AAAAAAAAAAAAAAAAAAAAAAAAAgACAAAAAAABAAEAAQABAAEAAAD///7//f/+//////8A
AP7//v/9//z/+v/5//n/+P/6//r/+v/6//v/+//6//r//P/9//3//v/+//////8AAAMA
AwADAAMAAwADAAQABAAEAAQAAwADAAUABQADAAMAAQABAAAAAAD//wAAAAABAP///v/9
//z//P/6//r/+f/7//v/+//6//j/+v/6//r/+v/6//n/+P/3//b/9v/3//f/9//3//f/
+f/4//j/+P/3//f/+P/4//j/+P/4//j/+P/5//n/+//5//j/+P/4//r//P/9//7//f/8
//v/+//+//7//v/9//3//v/+//7///////////8BAAEAAQAAAP7//v/+//3/////////
//8AAAAAAAAAAP3//f/9//3//v/+//7//v/9//z/+//6//v/+//6//r//f/9//3//f/7
//v/+f/5//z//P/8//z/+f/5//r/+v/6//r/+v/6//n/+f/5//n/+//7//v/+//7//v/
+v/6//n/+f/5//n/+//6//r/+v/6//r/+//7//n/+f/5//r/+v/6//r/+v/5//j/+P/3
//r/+v/6//r/9//6//r/+v/6//r/+v/7//z//f/+//7//v////////8AAAAAAAAAAAAA
AQABAAEAAQAAAAAAAgADAAMABAADAAMAAwABAAEAAQAAAP7//P/7//n/+P/4//n/+v/4
//j/9//1//X/9f/1//T/8//z//P/8//1//T/9P/0//T/9P/0//T/9P/0//T/9P/0//X/
9f/1//f/9v/2//b/9//3//f/9//1//P/8//0//b/+v8DAA4AGAAiADsAWwB+AJ0AsgDD
AN8A8wD+APQA0ACeAGcALQDj/5n/V/8y/zr/Xf+A/5j/qf+5/8X/zv/U/9r/4f/o/+v/
7//x//L/9P/0//f/9//3//j/9//2//b/9//5//j/+P/4//n/+f/5//n/+f/5//r/+v/6
//r/+v/6//r/+v/7//v/+//7//v/+//7//v/+v/6//j/+P/5//n/+//7//v/+//5//r/
+v/6//r/+v/6//r/+v/6//r/+v/6//r/+v/7//7//v/+//7//v/+//7//v/9//v/+v/6
//3//f/9//3////////////+//7//////////////////////wAAAAABAAEAAgACAAAA
AAAAAAAAAgACAAIABAACAAAAAAABAAMAAwADAAMAAQABAAEAAQABAAEAAAAAAAAAAAD/
//7//P/7//v/+v/6//r/+v/6//v/+//6//r/+v/7//v//P8AAAEAAQACAAMAAwADAAMA
AwADAAQABAAEAAQAAwADAAMAAwABAAEAAwADAAIAAgAAAAAA/////wAAAAAAAAAA///8
//v/+f/5//n/+f/4//j/+v/6//r/+P/4//f/9v/4//j/+f/7//v/+//7//v/+v/4//f/
9v/5//n/+v/6//r/+v/6//r/+v/7//v//f/9//z//P/8//3//v/+//7/AAAAAAAAAQAB
AAAA///9//7/AAABAAIAAQABAAEAAQABAAEAAQAAAAIAAgACAAEA//////////8AAAAA
AAAAAP///////////v/+//7//v8AAAAAAAAAAP3//f/8//z/+//7//v/+//8//3//P/9
//z//P/8//z/+//7//z//P/6//r/+v/6//v/+//7//v//f/9//3//f/8//v/+f/4//v/
+//7//v/+f/4//j/+P/6//r/+//7//v/+//7//z//P/8//z//P/7//v/+//7//z//P/8
//3//v///wEAAgABAAAA/////wEAAQABAAAAAgAEAAUABQACAAEAAQABAAMAAwADAAIA
AQAAAAAA///7//r/+v/6//v//P/8//v/+P/3//b/9P/1//X/9f/1//P/8v/y//L/9P/0
//T/9P/y//L/8v/y//L/8//z//P/9f/0//T/9P/1//X/9f/1//X/8//x//T/+v/6//n/
AAAMABYAJQA9AF4AgwCkALcAwQDXAOwA8gDoAMQAiwBTABsA1/+J/0L/IP81/1z/ev+T
/63/v//G/8z/1P/b/+D/4f/n/+7/8P/z//T/9f/1//X/9v/0//T/9f/3//n/+P/4//j/
9//3//f/9//5//n/+v/6//r/+v/6//r/+P/4//n/+f/5//n/+f/5//n/+f/4//j/+v/6
//v/+//5//n/+f/5//n/+v/6//r//P/8//z//P/6//r/+v/6//r/+v/6//v//v/+//7/
/v/8//z//P/8//7//f/9//7//f/9//3//f////////////7//v////////////////8B
AAEAAgACAAMAAwAEAAQABAAEAAQABAACAAIAAgAEAAQAAgACAAMABgAHAAgACQAIAAcA
BgAFAAcABwAGAAYAAgACAAEAAAAAAP/////+//7//v/+//7//f/9//z//P/8//3//f/+
/wAAAQABAAIAAwADAAMAAwAFAAUABgAGAAYABgAFAAUABQAFAAMAAwABAAEAAAAAAAAA
AAD/////AAAAAAAAAAD+//z//P/7//v/+//7//r/+P/6//r/+v/6//r/+f/4//j/+P/5
//v/+f/5//n/+f/7//r/+v/6//n/+f/6//r//P/8//z//P/8//3//f////3//P/8//z/
//8AAAAAAAAAAAAAAAABAAAAAAAAAP//AQACAAIAAgADAAMAAwADAAEAAQABAAAAAgAC
AAIAAQD//////////wAAAAAAAAAA///////////+//7//v/+/wAAAAAAAAAA/f/9//z/
/P////////////3//f/7//v//v/+//7//v/7//v//P/8//r/+v/6//r/+//7//v/+//5
//n/+f/5//v/+//6//r/+f/5//n/+f/7//r/+v/6//r/+v/7//v/+//4//j/+P/4//j/
+//9////AQABAAAA/////wEAAQACAAIAAAAAAAAAAQABAAEAAQAAAAIABAAFAAUAAgAB
AAEAAQABAAEAAQAAAP///v/+//3/+//6//r/+v/6//r/+f/3//f/9//3//b/9f/1//X/
9f/1//T/9P/0//T/9P/0//T/9v/2//b/9v/0//X/9f/1//X/9P/0//T/9f/1//X/9f/z
//H/8//2//j/+v///w4AGgAmADsAXQCCAKMAuADJAOEA9QD+APoA2ACkAGsAMQDp/5//
Wf8w/zT/Wf96/5T/q/+9/8f/zP/S/9z/4//o/+3/7//z//T/9v/2//f/9//3//j/+P/4
//n/+//5//j/+P/4//n/+f/5//n/+//7//z//P/6//r/+v/6//z//P/9//3/+//7//v/
+//9//3//P/8//z//P/9//3/+//7//v/+//7//z//P/8//z//P/8//z//P/8//z//P/+
//7//v////7//v/+//7//P/8//z//P/+//3//f/+//////////////////////8AAAAA
AQABAAEAAQABAAEAAwADAAQABAADAAMABAAEAAQABAAEAAQABQAGAAcACgAJAAYABQAF
AAcABwAHAAcABQAFAAUABQAHAAcABgAGAAYABgAFAAQAAwABAAAA/v8AAAAAAAAAAP//
///+//7/AAABAAEAAgAEAAUABQAGAAcABwAHAAcABwAHAAgACAAGAAYABQAFAAcABwAF
AAUAAwADAAIAAgACAAIAAQABAAAAAAAAAAAA/v/8//z/+//7//v/+//6//j/+v/6//r/
+v/6//n/+P/6//r/+//9//v/+//7//v/+//6//r/+v/7//v//P/8//r/+v/6//r//P/9
//3///8BAAAAAAAAAP//AAAAAAAAAgACAAIAAwACAAIAAgABAAEAAgACAAIAAQABAAEA
AQADAAMAAwACAAIAAgACAAEAAwADAAMAAwACAAIAAgACAP////////////8AAAEAAgAA
AAAAAAAAAP/////+//7///////////8BAAEA/////////v/9//z//f/9//7//v/8//z/
/P/8//7///8AAAEA/v/9//z/+//9//3//P/8/////////////f/8//z//P8AAPz//v/+
//7//v/+////AAABAAIAAgACAAMAAwADAAQABAAEAAQABAAFAAUABQAFAAQABgAIAAkA
CQAGAAUABQAFAAMAAwADAAIAAwACAAIAAQD9//z//P/8//z//P/7//n/+//7//v/+v/3
//f/9//3//n/+P/4//j/+P/4//j/+P/4//j/+P/4//j/+f/5//n/9//2//b/9v/5//n/
+f/5//X/9//7//z//P8AAAMADAAaACoAQwBhAIIApwC8AMcA4QD5AAYBAgHkAK4AdQA/
APn/qf9j/zz/Pv9f/37/mP+v/8H/y//U/9r/3v/l/+r/8f/3//r/+v/7//r/+f/5//n/
+v/8//z//f////3//P/8//z/////////////////AAAAAAAAAAAAAAAA/v/+//////8B
AAEAAQABAAEAAQAAAAAAAAAAAAEAAQADAAMAAwADAAIAAgABAAAAAAAAAAAAAAACAAIA
AgACAAIAAgACAAMABAAEAAQABAACAAIAAgACAAIAAQABAAIABQAFAAUABQAFAAUABQAF
AAYABgAHAAcABwAHAAcABwAFAAUABgAGAAcABwAIAAgACAAIAAgACAAIAAgACAAKAAoA
CAAIAAkABwAHAAcABwAJAAkACQAJAAcABwAGAAYABgAGAAUABAAEAAMAAwACAAIAAgAC
AAIAAwADAAIAAgACAAMAAwAEAAgACQAJAAoACwALAAsACwAJAAkACgAKAAoACgAJAAkA
BwAHAAUABQAHAAcABgAGAAQABAADAAMAAQAAAP///v////7///////3//f/9//z//P/+
//7//v/+//7//f/8//z//P/9///////////////+//z/+//6//3//f/+//7/AAAAAAAA
AAD+//////8BAAMAAgACAAIAAgACAAEAAAACAAIAAgADAAQABAAEAAMAAwAEAAQABAAF
AAUABQAFAAUABQAFAAQAAgACAAIAAQD//////////wEAAgADAAQAAQABAAEAAQAAAAAA
AAAAAAIAAgACAAIAAwADAAIAAgACAAEAAAD//wEAAQD/////AgACAAIAAgD/////AAAA
AP7//v/+//7//f/9//3//f/////////////////+//7/AwAAAP///v/9//z//P/9//7/
//8CAAIAAgADAAMAAwAEAAQABAAEAAQABQAHAAcABwAGAAUABgAGAAUABgAFAAUABQAF
AAUABQAEAAMAAgACAAEAAQAAAAAAAAD+//7//f/7//v/+//7//r/+f/5//n/+f/3//b/
9v/2//f/+P/5//r/+f/4//f/9v/4//n/+f/5//n/+P/4//j/+f/5//n/+f/5//n/9//4
//r//v8BAAgAFAAiADUAUwB0AJcAtgDJAN0A+QAMARAB/gDYAJ8AYwAlANf/g/8+/yL/
O/9m/4b/m/+x/8X/zv/S/9j/5f/w//H/7//1//b/+P/4//n/+f/5//r//P/8//3////9
//z//P/8//7///8AAAEA/////wAAAAAAAAAAAAAAAAAAAAABAAEAAQABAAEAAQABAAEA
AAAAAAIAAgADAAMAAgABAAAA//8AAAIAAwAEAAMAAgABAAAAAQACAAMABAAGAAYABgAH
AAcABgAFAAQABgAGAAYABgAGAAUABQAGAAcABwAHAAcABQAFAAUABQAIAAgACQAJAAsA
CwALAAsACQAJAAoACgANAA0ADgAOAA4ADgAOAA4ADQAMAAsADAANAAwADQAPAA0ADQAN
AA0ADwAPAA8ADwANAA0ADAAMAAwADAALAAoACgAJAAkACAAGAAYABgAGAAcABwAGAAYA
CAAJAAkACgAKAAsACwAMAA0ADQANAA0ACwALAAwADAAMAAwACwALAAsACwAJAAkACQAJ
AAgACAAGAAYABQAFAAIAAgACAAIAAwACAAMAAwABAAEAAQAAAPz//v/+//7/AAAAAP//
/v/+//7///8BAP7//f/8//v//P/8//3//v/9//3//v/+/wAAAAAAAAAA/v//////AQAB
AAAAAAAAAAEAAgACAAIAAgACAAIAAwAEAAQABAADAAEAAgACAAIAAwADAAMAAwAFAAUA
BQAEAAIAAgACAAEAAwADAAMAAwACAAIAAgACAAMAAwADAAMAAAAAAAAAAAACAAIAAgAC
AAEAAQAAAAAA/////////////////f/9//7//v/+//7//f/9//7//v/8//z//P/8//3/
/f/9//3/+//7//v/+//9//3//P/8//3//f/9//3/+//8//z//P/8//z//P/9//7///8A
AAAAAAABAAMAAwAEAAQABAAEAAQABQADAAMAAwACAAIABAAFAAUABAADAAMAAwADAAMA
AwACAAMAAgACAAEA/f/8//z//P/8//z/+//5//n/+f/5//j/9//3//f/9//5//j/+P/4
//b/9v/2//b/9P/0//T/9P/0//X/9f/1//f/9v/2//b/9//3//f/9//3//X/9f/2//j/
/P8DAA4AHAAuAEUAZQCIAKkAvgDRAO8ABwEQAQYB5gC2AH0APQDv/5//V/8q/zD/Wf98
/5T/q/+7/8X/yv/Q/9r/4//q/+v/7//x//L/9P/0//P/8//z//T/9f/2//j/+//5//j/
+P/4//n/+f/5//n/+f/5//r/+v/8//z//P/8//r/+v/7//v/+//7//v/+//7//v/+v/6
//r/+v/7//v/+//7//v/+//7//z//P/8//z//P/8//z//P/8//z//P/8//z//P/9//7/
/v/+//7//P/8//z//P/+//3//f/+//////////////////////8AAAAAAQABAAMAAwAD
AAMAAQABAAIAAgADAAMABAAEAAIAAgACAAIABAAEAAQABgAGAAQABAAFAAUABQAFAAUA
BQAFAAUABQADAAMAAgACAAEAAgACAAIAAAD//////v8AAAAAAAAAAAEAAQAAAAAAAgAD
AAMABAAEAAUABQAGAAUABQAFAAUABQAFAAYABgAGAAYABQAFAAMAAwABAAEAAQABAAAA
AAD+//7//f/9//z//P/8//z//v/8//z/+//6//n/+P/2//b/+P/4//j/+P/4//f/9v/0
//T/9f/3//X/9f/1//X/9f/0//T/9P/3//f/+P/4//j/+P/4//j/+P/5//n/+//7//r/
+v/6//n/+v/6//r//P/8//z//f/+//7//v/9////AAAAAAAAAAD///7//f/////////+
//7//v/+//3///////////////7//f/8//3//f/9//3/+v/6//r/+v/7//z//f/+//v/
+//6//r/+//7//v/+//9//3/+//7//z//P/8//z/+v/5//n/+P/5//r/+//8//3//f/9
//3//f/9//3//f/9//3//P/8//v/+//7//v//P/8//3//v/8//z//f/9//3///8AAP//
/v/9//z//v///wAAAQACAAIAAgADAAMAAwAEAAQABQAGAAcACQAIAAcABgAEAAQABgAH
AAcABAADAAMAAwAFAAUABQAEAAMAAgACAAEA///+//7//v/+//7//f/7//v/+//7//r/
+f/5//n/+f/5//j/+P/4//b/9v/2//b/+P/4//j/+P/2//f/9//3//n/+P/4//j/+f/5
//n/+f/5//v/+f/2//r//v8BAAwAGAAkADsAXwCCAKEAuADJAOEA/QAKAQoB9ADGAI8A
UwAHALn/df9C/zj/U/90/5D/qf+9/8f/zv/U/97/5f/s/+//8f/z//T/9v/2//n/+f/5
//r/+P/4//n/+//7//r/+v/6//v/+//7//v/+//7//z//P/+//7//v/+//z//P/9//3/
/f/9//3//f///////v/+//z//P/9//3//v///wAAAQAAAAAA///+////AAABAAIAAgAC
AAIAAgAAAAAAAAABAAIAAgACAAIABAAEAAQABAACAAEAAQACAAMAAwADAAMAAwADAAMA
AwAGAAYABwAHAAUABQAFAAUABQAFAAYABgAJAAkACgAKAAgACAAIAAgACgAKAAoADAAM
AAoACgALAAsACwALAAsACwALAAsACwAJAAkACAAIAAgACAAHAAYACAAHAAcABgAEAAQA
BAAEAAcABwAGAAYABAAFAAUABgAKAAsACwAMAAsACwALAAsACwALAAwADAAMAAwACwAL
AAsACwAJAAkACwALAAoACgAGAAYABQAFAAQABAAEAAQABAACAAIAAQABAAEAAQAAAAAA
AgACAAIAAAAAAP///v/+//7///8BAP//////////AQAAAAAAAAD/////AAAAAP7//v/+
//7/AAABAAEAAwADAAIAAgACAAEAAgACAAIABAAEAAQABQAEAAQABAADAAUABgAGAAYA
BwAHAAcABwAGAAUABAACAAMABAAFAAUABQAFAAUABQAGAAYABgAGAAUABQAFAAUABAAE
AAQABAACAAIAAgACAAMAAwACAAIAAQABAAEAAQADAAMAAQABAAAAAAAAAAAAAQABAAIA
AgACAAIAAgACAAEAAQABAAEAAwADAAMAAwABAAEAAAAAAAMAAwADAAMAAQAAAAAAAAAA
AAAAAQABAAMAAwADAAQAAwACAAEAAAACAAIAAwADAAIAAgACAAIAAwAEAAQABAAFAAYA
BwAIAAoACQAJAAgACgAKAAoACgAKAAoACgAKAAoACgAKAAoACAAIAAgACAAIAAgACAAI
AAcABgAFAAQAAgACAAIAAgAAAAAAAAAAAP///v/9//z//P/8//z//P/+//7//v/+//3/
/P/7//r//P/8//z//P/+//7//v/+//z//P/8//z//v/+//7//v/8//z//P/8/wIABgAK
AA4AIgA2AEoAXgB4AJIArADGANEA3ADnAPIAxgCaAG4AQgAGAMz/kv9Y/2f/dv+F/5T/
of+u/w==
         </WaveFormData>
      </LeadData>
      <LeadData>
         <LeadByteCountTotal>10000</LeadByteCountTotal>
         <LeadTimeOffset>0</LeadTimeOffset>
         <LeadSampleCountTotal>5000</LeadSampleCountTotal>
         <LeadAmplitudeUnitsPerBit>4.88</LeadAmplitudeUnitsPerBit>
         <LeadAmplitudeUnits>��V</LeadAmplitudeUnits>
         <LeadHighLimit>2147483647</LeadHighLimit>
         <LeadLowLimit>268435456</LeadLowLimit>
         <LeadID>V4</LeadID>
         <LeadOffsetFirstSample>0</LeadOffsetFirstSample>
         <FirstSampleBaseline>0</FirstSampleBaseline>
         <LeadSampleSize>2</LeadSampleSize>
         <LeadOff>FALSE</LeadOff>
         <BaselineSway>FALSE</BaselineSway>
         <ExcessiveACNoise>FALSE</ExcessiveACNoise>
         <MuscleNoise>FALSE</MuscleNoise>
         <LeadDataCRC32>1274901110</LeadDataCRC32>
         <WaveFormData>
/v/+////AAACAAIAAgADAAEAAQABAAIABAAEAAQABAACAAQABQAFAAQABAAEAAQABAAE
AAMAAgADAAMAAgACAP7//f/8//z///////z/+v/4//j/+P/3//j/9//3//f/9//3//f/
9//3//f/9v/2//b/9v/2//b/9//4//j/+P/4//j/9//3//j/+P/4//j/+P/6//f/9//6
//z/+v/8/wMAEQAfADQATgBrAIMAmACzANEA6wD6APMA0gCjAHEAMQDw/7j/kP+F/5H/
oP+x/7//yP/P/9b/2f/f/+X/6v/t//L/9v/3//f/+P/3//b/9f/1//f/9//4//j/+P/4
//j/+P/5//n/+f/5//n/+f/5//n/9//3//f/9//4//n/+v/7//n/+f/5//r/+P/4//f/
9//5//n/+v/6//r/+//7//v/+//6//r/+v/4//j/+P/4//r/+v/6//r/+P/4//j/+P/5
//n/+f/3//n/+v/7//v/+P/4//j/+P/6//v/+//7//j/+P/4//j/+v/7//v/+//5//n/
+f/6//r/+v/6//r/+v/7//v/+//9//z//P/9//v/+f/7//v/+//5//n/+v/7//v/+//7
//n/+f/5//n/+P/7//z/+//6//j/9//2//X/9f/2//b/9v/2//b/9v/4//j/+P/4//j/
+v/7//v/+v/8//3//v8AAAAAAgACAAIAAgADAAMABQAFAAUABQAFAAQAAwADAAIAAgAB
AAEAAQABAAEAAgABAAAA/v/9///////9//3//f/8//z/+//5//n/+f/5//n/+f/5//n/
+P/4//j/+f/7//r/+v/6//r/+v/6//r/+P/4//n/+f/6//z//f/+//z//P/9//3//f/+
//7//v8AAAEAAQABAAEAAAD///7/AAAAAAEAAQACAAIAAgACAAIAAgACAAIABAAEAAUA
BQAEAAMAAQD//wEAAQABAAEAAAAAAAAAAAACAAIAAgABAAEAAQADAAMAAQABAAEAAQD/
//3//f/+//7//v/9//3/AAAAAP7//v/////////+//7/AAAAAP//AAAAAAAA///9//7/
//////7//v/////////+//7//v/+//7//f/9//3//f/9//3/+//8//z//P/8//z//f/9
////AAD///7//f/8//3//////wEAAAAAAAEAAgAEAAQABAAFAAcABwAHAAgABgAGAAYA
BgAGAAgACQAJAAgACAAIAAgACAAIAAcABgAFAAUABAAEAAQAAwACAAIAAQABAP7//P/8
//z//P/7//r/+f/5//n/9//3//f/9//5//n/+P/4//j/+P/4//j/+f/6//r/+v/4//j/
9//3//r/+v/6//r/+v/6//f/9f/4//r/+v/+/wcADwAbADAASgBjAIEAmgCzANUA9QAG
AQMB7AC9AIcASwAGAMT/lP97/3//kv+j/7H/vv/N/9T/2f/b/+H/6v/t//D/9P/1//X/
9v/2//b/9v/3//n/+f/6//r/+P/4//j/+P/5//n/+f/5//v/+//7//v/+//7//v/+//7
//v/+//7//n/+f/5//r/+v/6//n/+f/5//n/+v/6//z//f/9//3////+//7//v/9//z/
+//6//r/+v/6//r//P/8//z//P/9//3//f/7//n/+v/7//v/+v/6//r/+v/8//3//f/9
//r/+v/6//r/+v/7//v/+//9//3//f/+//7//v/+//7/AAABAAEAAQD///7//v///wEA
//8BAAEA///9//3//v//////////////////////+//9//3/+//9//z//P/8//v/+//8
//z/+v/6//r/+v/6//r/+v/6//n/+v/6//n//P/+////AAAAAAAAAgACAAQABAAFAAUA
AwADAAMAAwAFAAQAAwADAAQABAADAAMAAAD///7//v/+//7//f/9//3//f/7//v/+//6
//r/+f/7//v/+//7//n/+f/5//n/+P/4//j/+f/5//j/+P/4//b/9v/2//b/9//4//r/
+//5//r/+v/6//r/+v/7//v//f/+//7//v/8//3//f/9//7//v/+//7//v/+//////8A
AAAAAAAAAAAAAAAAAAAA/v/+/////////////v/9/////////////v/+//7//v/+//7/
/v/9//n/+f/7//v//f/9//3//f/9//v/+//8//7//v/9//3//P/8//r/+v/7//v/+//6
//r//P/8//v/+P/4//j/9//3//j/+f/5//j/+P/5//n/+//6//r/+v/6//r/+f/5//f/
9//3//f/+f/6//r/+v/4//j/+f/5//f/9//3//f/+f/9//r/+P/2//b/9v/2//n/+//7
//3//P/8//3//v/+//7//v///////////wAAAAAAAAAAAAAAAAIAAwADAAIAAgACAAIA
AgACAAEAAAD//////v/+//z/+//6//r/+//7//j/9v/2//b/9v/1//T/8//z//P/9f/1
//X/9f/z//P/8v/y//L/8v/y//L/8//0//T/9P/0//T/8//z//T/9P/0//T/8v/w/+//
7//w//L/+v8EAA0AFwArAEYAYgB9AJMArgDRAPMABwEMAfEAxACPAFEACQDG/5b/fv+D
/5X/pv+v/7f/wv/L/9L/1f/d/+H/5P/p//D/8P/x//H/8v/y//L/8v/z//L/8f/x//D/
8v/y//L/8v/z//P/8//z//H/8f/x//H/8//z//P/8//x//H/8f/x//L/8//0//b/9P/0
//P/8//x//H/8v/y//P/9f/2//f/9f/0//T/9P/0//T/9P/0//T/9P/0//T/8v/y//L/
8v/0//X/9v/1//P/9P/1//X/9v/2//b/9v/2//f/9//3//b/9v/2//b/9v/3//f/9//1
//X/9f/2//j/+P/4//j/+P/5//n/+f/3//b/9v/3//f/9f/3//f/9//1//X/9v/1//X/
9f/1//X/9f/1//X/9f/3//f/9f/2//b/9//4//b/9f/1//T/9P/0//T/9P/2//b/9v/2
//b/+P/5//n/+v/8//3//v/+//7/AAAAAAAAAAABAAEAAQABAAEAAQD///7//f/9/wAA
AAD//////v/9//z//P/8//z/+//7//v/+//5//n/9//2//b/9f/3//f/9//3//X/9f/1
//X/9f/2//f/+f/4//b/9f/0//T/9P/0//T/9v/2//f/9//1//b/9v/2//f/+P/6//v/
+f/6//r/+v/4//n/+f/5//3//v///wAA///+//7//f/+//7//v/+//7//v/+//7//v/+
/////////////v/9//3//f/9//3//v/+//7//v/+//7//v/9//v/+//9//3//f/9//3/
/f/9//v/+//8//7//v/9//3//v/+//z//P/8//v/+v/4//r//P/8//v/+v/6//r/+f/5
//r/+//7//r/+v/7//v/+//6//r/+v/8//z/+//7//n/+f/5//n/+//8//z//P/6//r/
+//7//n/+f/5//n/+f/5//r/+v/4//j/+P/4//r/+v/6//v/+f/5//r/+v/4//r/+//6
//z//P/8//z/+//6//n/+P/5//r/+//8//r/+//9//3///8AAAAAAQAAAAAAAAAAAAEA
AQABAAEAAgACAAIAAgACAAIABAAFAAUABAAEAAQABAAEAAQAAwACAAEAAQAAAAAA/v/9
//z//P/9//3/+v/2//b/9v/2//b/9v/2//f/9f/1//X/9f/1//X/9f/0//b/9v/2//b/
9v/3//j/+P/2//b/9v/1//X/9v/2//b/8v/0//b/9f/z//T/+P/8/wAABwARACUAPABW
AHMAiQCcALsA3wD3AAIB9QDQAKMAawAnAOT/sP+O/4f/lf+m/7X/v//I/9H/1v/Z/93/
4//o/+3/8v/y//P/8//0//L/8v/y//P/9f/1//b/9v/2//b/9v/2//X/9f/1//X/9//3
//f/9//1//X/9f/1//f/9//3//f/9//3//f/+P/4//j/9//3//f/9//4//j/9v/3//f/
9//5//j/+P/4//b/9v/2//b/9v/2//b/9v/4//j/+P/4//f/9//3//X/9f/2//f/9//2
//b/9v/2//b/9//3//f/+P/4//j/+P/2//f/9//3//f/9//3//j/+P/4//j/+P/4//n/
+f/5//v/+v/6//v/+f/3//n/+f/7//n/+f/6//n/+f/5//n/+P/3//b/9f/2//n/+v/5
//f/9v/2//b/9f/1//b/9v/2//b/9v/2//b/9v/2//b/+P/6//v/+//6//z//f/+////
AAADAAQABAAEAAUABQADAAMAAwADAAQABAAEAAUABQAEAAIAAQABAAEAAQACAAAAAAD/
//////////3//f/9//z//P/7//v/+//7//v/+//7//v/+//6//r/+v/7//v/+v/6//r/
/P/8//z//P/8//z//f/9//v//P/8//z//P/8//3//f/7//z//P/8//3///8AAAEAAQAA
AP///v8AAAAAAQABAAIAAgACAAIAAgACAAIAAgAEAAQABQAFAAQAAwABAP//AQABAAEA
AQAEAAQABAAEAAMAAgABAP///v///wIAAwACAAEAAAD//wEA/////wAAAgACAAEAAQAB
AAAA/f/8//////////7//v8AAAAA//8AAAAAAAD///3//v//////AAAAAAEAAQD///7/
/v/+//z//P/7//v//f/9//3//f/9//7//v/+//z//P/9//3////////////8//v/+//6
//v//P/9//7//P/+//7//v/+//7///8BAAEAAwACAAIAAwAEAAIAAgACAAMABQAFAAUA
BgAGAAYABgAGAAYACAAJAAkACAAIAAgACAAGAAYABQAEAAEAAQAAAAAAAAD///7//v//
/////P/6//r/+v/6//n/+P/3//f/9//4//n/+v/7//r/+f/3//b/+P/4//j/+P/5//r/
+v/6//r/+v/5//n/+v/6//r/+v/6//b/9//5//j/+v8AAAgADQATACMAPgBaAHMAiQCi
AMMA4QD1APgA4wC6AIsAUQARANT/pv+M/43/nf+w/73/wf/I/9P/2v/f/+H/5//u//H/
9P/2//f/9//4//j/+P/4//n/9//3//j/+P/4//j/+P/4//v/+//7//v/+f/5//n/+f/5
//n/+f/5//n/+f/5//n/+f/5//n/+v/8//z/+//7//n/+f/6//r/+v/7//v/+//7//r/
+v/6//r/+v/6//r/+v/6//r/+v/4//j/+P/4//v/+//7//n/+f/6//v/+//5//j/9//2
//b/9//3//f/+P/4//j/+P/4//n/+f/5//f/9//3//j/+v/6//r/+v/6//v/+//7//n/
+P/4//n/+//5//v/+//7//n/+f/6//v/+//7//v/+f/5//n/+f/3//n/+f/3//n/+P/4
//j/9f/1//b/9v/2//b/9v/2//j/+P/4//j/9v/4//n/+f/8//7///8AAP7//v8AAAAA
AAAAAAEAAQABAAEAAQABAAMAAgABAAEABAAEAAMAAwAAAP///v/+/wAAAAD//////v/9
//r/+f/5//j/+P/3//n/+f/5//n/9//3//f/9//4//j/+P/5//v/+v/6//r/+f/4//f/
9v/4//j/+f/5//f/+P/4//j/+v/6//v/+//7//z//P/8//z//f/9//3/AAAAAAAAAAD/
//7//v/9/wAAAAAAAAAAAAAAAAAAAAD+//7//////wEAAQAAAP///f/9//3//f8AAAAA
AAAAAP7//v/+//3//f/9/////////////////////f/9//7//P/8//v/+//9//7//f/+
//7//f/8//r/+v/8//z/+//8//z//P/7//v//P/9//3//P/8//3//f/7//r/+v/6//z/
/P/7//v/+f/5//n/+f/5//r/+v/6//r/+v/7//z//P/8//z//P/8//3//P/9//z//P/9
//7///8AAAEAAwACAAEAAAAAAAIAAgACAAIABAAGAAcABwAFAAQAAwACAAMABAAEAAQA
AwADAAIAAgD///3/+//6//z//f/7//r/+f/4//f/9f/2//X/9f/1//X/9f/1//X/9f/1
//T/9P/0//T/9P/0//P/9P/0//T/9v/2//X/9f/2//b/9v/2//b/9P/x//X/+v/4//T/
+P8BAAkAEQAkAD4AWwB5AIwAnwC9ANkA6gDtANgAqwB3AD8ABADG/5L/ef+D/5b/o/+x
/8L/y//Q/9P/2f/h/+T/5f/s//H/8//0//b/9v/2//b/9//1//X/9v/2//j/+P/4//j/
9//3//f/9//3//f/9//3//f/9//3//f/9//3//f/9//3//f/9//4//j/+P/3//f/9//3
//j/+P/4//n/+f/5//n/+P/4//j/+v/6//r/+v/4//j/+P/4//j/+P/4//j/+//7//v/
+f/5//r/+//7//r/+v/6//r/+P/5//n/+f/6//r/+v/6//r/+//7//v/+f/5//n/+v/8
//z//P/8//z//f/9//3////+//7////+//v//P/7//3/+//7//z//v///wAAAQD/////
////////AQABAP///v/8//v/+v/5//n/+v/6//r/+v/6//r/+v/6//r/+v/4//r/+//7
//z//v///wAAAAAAAAIAAgAEAAQABQAFAAMAAwADAAMAAwACAAEAAQACAAIAAQABAAIA
AQAAAAAAAgACAAEAAQAAAP///P/7//v/+v/6//n/+f/5//n/+f/5//n/+f/5//r/+v/6
//v//f/8//z//P/8//z//P/8//r/+v/7//v/+//8//z//P/8//z//f/9//v//P/8//z/
/f///wAAAQAAAAAAAAAAAAAAAAABAAEAAgACAAIAAgAEAAQABAAEAAIAAgADAAMAAwAD
AAIAAQABAAEAAQABAAAAAAAAAAAAAAAAAAAA////////AQABAAEAAQABAAEA///9//3/
/v8AAAAA//////7//v/8//z//////////v/8//7//v/9//z//P/8//v//f/+///////8
//z//f/9/////v/+//7//P/8//v/+//9//3//f/9//3//v/+//7//v/8//z//P/8//z/
/v8BAAIABQADAAIAAgACAAQABAAEAAUAAwADAAMABAAEAAQABAAEAAYACAAJAAkABgAG
AAYABgAIAAgABwAGAAUABQAEAAQAAgABAAAAAAABAAEA/v/8//z//P/8//v/+v/5//n/
+f/3//f/9//3//f/9//2//b/+P/4//j/+P/5//r/+v/6//r/+v/5//n/+P/4//j/+P/4
//b/9//5//r/+P/8/wYADwAXACUAPgBcAHkAjwCmAMcA4wD1AP4A6wDAAI8AVQAVANj/
qP+M/4v/mf+q/7f/w//O/9X/2P/d/+X/6//w//P/9v/4//n/+f/6//r/+v/6//v/+//7
//z//P/8//z//P/8//v/+//7//v//f/9//3//f/9//3//f/9//3//f/9//3//f/9//3/
/v/+//7//f/9//3//f/+//7//P/9//3//f////7//v/+//7//v/+//7//P/8//z//P/+
//7//v/+//////////3/+//8//3//f/+//7//v/+//z//f/9//3//v/+//7//v/+////
//////3//f/9//7/AAAAAAAAAAAAAAEAAQABAAEAAAAAAAEAAgABAAQABQAEAAEAAAAA
AAIAAwAEAAUABAADAAIAAQABAAMAAwABAAMAAgACAAIAAAD//////v8AAAAAAAAAAAAA
AAAAAAAAAAACAAMAAwAEAAYABwAIAAgACAAKAAoADAAMAA0ADQALAAsACwALAA0ADAAL
AAsACwAKAAgABwAIAAcABgAGAAYABgAFAAUAAwADAAEAAQABAAAAAAD/////////////
//////////8AAAAAAAABAP///v/+//7/AAAAAAAAAAAAAAAAAQABAP//AAAAAAAAAgAC
AAMAAwADAAQABAAEAAIAAwADAAMABgAGAAYABgAEAAQABQAFAAYABgAGAAYABgAGAAYA
BgAGAAYABwAHAAcABwAGAAUABwAHAAcABwAGAAYABgAGAAYABgAGAAUABQAFAAcABwAF
AAUABQAFAAUAAwADAAQABAAEAAMAAwAGAAYABAAEAAQAAwACAAAAAgAEAAQAAwACAAIA
AgABAAIABAAGAAcAAwACAAIAAQADAAIAAgACAAQABAADAAMAAQABAAEAAQADAAIAAgAC
AAIAAgABAAMAAwAFAAYABgAHAAgACAAIAAgACQAHAAcABwAIAAgACAAIAAgACQAMAA4A
DwAMAAwADAAMAAoACgAJAAgACQAJAAgACAAEAAMAAgACAAMAAwAAAP7/AAAAAAAA///8
//v/+//7//3//f/9//3//f/9//z//P/8//z//P/8//3//v/+//7//P/8//v/+//+//7/
/v/+//r//P///////P/+/wAABgAPABsALQBCAFwAeQCRAKQAwwDlAPsABAHxAMgAlQBh
ACEA4P+u/5b/l/+h/67/vf/H/9D/1//e/+P/5//r//D/9f/8//z//f/9//7//P/8//z/
/f//////AAAAAP7//v/+//7/AQABAAEAAQD///////////////////////////////8B
AAEAAQACAAAAAAD//////////wAAAAACAAMAAwADAAEAAAAAAAAAAAAAAAAAAAAAAAAA
AAAAAAAAAAAAAAAAAwADAAMAAQAAAAAAAAD///7//v/+//7/AAABAAEAAQAAAAAAAAAA
AAIAAwADAAMAAQABAAEAAgACAAIAAgACAAAAAQABAAEAAQAAAAAAAQADAAEAAwADAAEA
/////wAA//////////8BAAEAAQABAP//AQABAP/////+//7//v/7//v//P/8//7//v/+
//7/AAAAAAAAAAD+/wAAAQABAAQABgAHAAgACAAIAAoACgAIAAgACQAJAAkACQAJAAkA
BwAGAAUABQAIAAgABwAHAAYABQAEAAQAAwACAAAA//8AAAEAAAABAP///v/+//3//f/9
//3//f/9//3//f/9//7//v/+////AQAAAAAAAAD///7//f/8//7//v////////8AAAAA
AAAAAAAAAQABAAMABAAEAAQAAwADAAIAAQACAAIAAgACAAQABAAFAAUABAAEAAQABAAG
AAYABgAGAAQABAAFAAUABQAFAAQAAwABAAEAAQABAAQABAAEAAQABAAEAAQAAwABAAEA
AwADAAUABQAFAAUAAwABAAEAAgACAAIAAQABAAIAAgAAAAAAAwADAAMAAgABAAIAAQD/
/wAAAAAAAP///f/+//////8AAAAAAQABAAEAAAAAAAAAAgAAAP7//v/+//7//f//////
AQACAAIAAwAEAAQABAAEAAUAAwADAAMABAAGAAYABgAGAAQABgAHAAcACAAIAAgACAAI
AAgABwAGAAUABQAEAAQABAADAAIAAgACAAEA/f/6//z//P/8//v/+v/5//n/+f/3//f/
9//3//f/9//2//b/9v/2//b/9v/3//j/+P/4//j/+P/3//f/+P/4//j/+P/4//j/9//1
//j/+P/6//7/BwARACEANgBQAG0AiQCgAL0A4QD9AA4BCQHuALsAgwBFAP7/vP+M/3n/
g/+Y/6n/s/++/8v/1P/V/9v/5//u/+3/7P/v//H/8v/0//b/9v/2//f/+f/5//r/+v/4
//j/+P/4//v/+//7//v/+//7//v/+//5//n/+f/5//r/+//8//3/+//7//v//P/6//r/
+f/5//v/+//8//z/+//7//r/+f/6//r/+//8//r/+v/6//r//P/8//z//P/8//z//P/8
//v/+//7//n/+//8//3//f/8//z//P/8//r/+//7//v/+P/4//j/+P/5//v//P/9//3/
/f/9//7//P/8//z//P/+/////////wEAAAAAAAEAAAD9//7//f/+//3//v8AAAAA///+
//3//v///wAAAQD9///////9//3//P/8//z//f/9//7//v/8//z//P/8//z//P/8//z/
/P/+//////8AAAIAAwAEAAQABAAGAAYABQAEAAQAAwADAAMAAwADAAMAAgABAAEAAAAA
AP////8AAP///v/+//z//P/7//v//P/9//z//f/7//r/+v/5//f/9//3//f/9//3//f/
9//4//j/+P/5//f/9v/2//b/+P/4//j/+P/4//j/+f/5//n/+v/6//r/+v/6//v/+//7
//z//P/8//r/+//7//v//P/8//z//P/+//7//////////v/9//z//v/+//7//v/+//7/
//////3//f/8//v//P/9//7////+//7//v/+//7//v/+//3/+//7//3//f/9//3//f/9
//3/+//7//z//P/8//v/+//+//7//P/8//3//f/9//z/+v/8//z/+//6//r/+v/5//n/
+v/7//v/+P/4//n/+f/7//r/+v/6//r/+v/5//n/+f/6//j/+P/4//j/+f/7//v//f/+
//7///8AAAAAAAAAAAEAAQABAAEAAgACAAIAAgACAAAAAgADAAMABAAEAAQABAAEAAQA
AwACAAMAAwACAAIA/v/9//z//P/9//3/+v/4//r/+v/6//n/+P/3//f/9//3//f/9//3
//X/9f/0//T/9P/0//T/9P/1//b/9v/2//j/+P/3//f/9v/2//b/9v/4//b/9f/1//b/
+P/8/wIADQAZACkAQgBgAHsAlQCwANUA9wANAQ4B+wDUAJ8AYQAbANb/ov+E/4P/l/+m
/7P/vf/I/8//0v/X/9//5//s/+3/8v/0//X/9f/2//T/9P/0//X/9//3//j/+P/4//j/
+P/4//n/+f/5//n/9//3//f/9//4//n/+v/7//n/+f/5//n/9//3//f/+P/6//r/+f/5
//n/+f/6//r/+P/5//n/+f/5//j/+P/4//j/+P/4//j/+P/4//j/+P/6//r/+v/6//v/
+//7//n/9//4//n/+f/6//r/+v/6//r/+//7//v/+v/6//r/+v/6//v/+//7//v/+//7
//z/+v/6//r/+v/8//3//f/9//v/+v/6//v//f/7//3//f/9//v/+//8//3//f/9//3/
///////////7//3//f/7//3//P/8//z/+f/5//r/+v/8//z//P/8//z//P/8//z//v8A
AAEAAQACAAQABQAGAAUABAAFAAQABgAGAAcABwAHAAcABwAHAAUABAADAAMABAAEAAMA
AwACAAEAAAAAAAAAAAD/////AQABAP/////+//z/+//5//r/+//8//3/+//7//v/+//6
//r/+v/7//v/+v/6//r/+v/6//r/+v/8//z//f/9//v//P/8//z//v/+/////////wAA
AAAAAP7/////////AAAAAAAAAAACAAIAAwADAAQABAAEAAQAAgACAAIAAgACAAIAAwAD
AAMAAwACAAEAAwADAAMAAwACAAIAAgACAAQABAAEAAMA/////wEAAQADAAMAAwADAAEA
/////wAAAgACAAEAAQACAAIAAAAAAAMAAwADAAIAAAACAAIAAQACAAIAAgABAAMABAAF
AAUABAAEAAUABQAFAAQABAAEAAIAAgABAAEAAgADAAQABQADAAQABAAEAAQABgAIAAcA
BgAFAAQABQAHAAcACQAKAAoACwAMAAoACgAKAAsADQANAA0ADgAMAAwADAAMAAwADgAP
AA8ADAAMAAwADAANAA4ADgAOAAsACwAKAAoACgAJAAgACAAJAAkABgAEAAIAAgACAAEA
AgABAAEAAQABAAEAAQABAP/////+//7/AAAAAAAAAAD//wAAAAAAAAAAAAD/////AAAA
AAAAAAACAAIA///9/wAAAgACAAgAEQAZACcAQgBeAHsAkQCoAMkA6wADAQ4BAwHgALEA
eQA1APL/vv+c/5P/nf+s/7n/x//S/9f/3P/j/+v/8f/2//n/+v/8//3//f/+/wAAAAAA
AAEA/////wAAAAAAAAAAAAAAAAEAAQABAAEAAQABAAEAAQADAAMAAwADAAEAAQABAAEA
AQABAAEAAgACAAIAAQABAP////8AAAAAAQADAAQABQADAAIAAgACAAQABAAEAAQABAAE
AAQABAACAAIAAgACAAUABQAFAAMABQAGAAcABwAEAAQABAAEAAQABQAFAAUABAAEAAQA
BAAEAAUABQAFAAUABQAFAAYABgAGAAYABgAIAAkACQAJAAcABgAGAAcACQAHAAkACQAJ
AAcABwAIAAkACQAJAAkACQAJAAkACQAHAAkACQAHAAcABgAGAAYABQAFAAYABgAEAAQA
BAAEAAUABgAHAAgACAAKAAsACwAMAA4ADwAQABAAEAASABIAEgASABMAEwARABEAEQAR
ABMAEgARABEAEAAQAA8ADwAQAA8ADgAOAAwADAALAAsADQANAAsACwAJAAgACAAHAAgA
CQAKAAsACQAJAAkACQAIAAgACAAJAAkACAAIAAgACAAIAAgACAAIAAgACQAJAAcACAAI
AAgACgAKAAsACwAJAAoACgAKAAwADQANAA0ADgAOAA4ADgAMAAwADQANAA4ADgAOAA4A
EAAQABAAEAAPAA4ADgANAA4ADwAPAA8ADQANAA0ADQAQABAAEAAQAA4ADgAOAA0ADQAN
AA8ADwANAA0ADQANAA0ACwALAAwADAAMAAsACwAMAAwACgAKAAsACwALAAoACgAMAAwA
CwAMAAwADAALAAkACgALAAsADAAMAA0ADQANAAwADAAMAA4ADgANAA0ACwALAAsACwAL
AAwADAAMAAwADAANAA0ADAALAAoACQAKAAsADQAOAAwADAAMAAwADgAOAA4ADwAQABEA
EwAUABYAFAARABIAFAAUABQAFAAWABYAFgAWABYAFgAWABYAFAAUABQAFAAUABQAFAAU
ABIAEgASABIAEAAQABAAEAAPAA4ADQAMAAsACgAJAAgACAAIAAgACAAKAAoACgAKAAkA
CAAHAAYACAAIAAgACAAKAAoACgAKAAgACAAIAAgACgAKAAoACgAIAAgACAAIAAoADAAO
ABAAHgAsADoASABiAHoAkgCqAL4A0gDmAPoA1gC0AJIAcABAABAA4P+w/7X/uv+//8T/
zP/S/w==
         </WaveFormData>
      </LeadData>
      <LeadData>
         <LeadByteCountTotal>10000</LeadByteCountTotal>
         <LeadTimeOffset>0</LeadTimeOffset>
         <LeadSampleCountTotal>5000</LeadSampleCountTotal>
         <LeadAmplitudeUnitsPerBit>4.88</LeadAmplitudeUnitsPerBit>
         <LeadAmplitudeUnits>��V</LeadAmplitudeUnits>
         <LeadHighLimit>2147483647</LeadHighLimit>
         <LeadLowLimit>268435456</LeadLowLimit>
         <LeadID>V5</LeadID>
         <LeadOffsetFirstSample>0</LeadOffsetFirstSample>
         <FirstSampleBaseline>0</FirstSampleBaseline>
         <LeadSampleSize>2</LeadSampleSize>
         <LeadOff>FALSE</LeadOff>
         <BaselineSway>FALSE</BaselineSway>
         <ExcessiveACNoise>FALSE</ExcessiveACNoise>
         <MuscleNoise>FALSE</MuscleNoise>
         <LeadDataCRC32>2080116780</LeadDataCRC32>
         <WaveFormData>
AwAEAAQABAAGAAcABwAIAAYABgAGAAYACAAJAAkACgAIAAoACwALAAsACwALAAsACwAK
AAoACgAKAAkACQAJAAcABwAGAAQABgAGAAQAAwABAAEA///+/wAAAAAAAAAA/v/+//3/
/f///////v/+//z//P/8//z//P/9//3//f////////////3//v/+//7/AAAAAP3//v8A
AAAA/v/5//v/AwAKAA0AGAAlADAAPABPAGMAdwCHAI0AhQB6AGsAUAAyABwACgD+//n/
8v/x//T/8P/v//H/9f/1//j/+//9/wAAAwADAAMAAwAAAP///v/9//7//v/+//7//v/+
//7//v/+//7//////////v/+//7//P/8//z//P/9//7///8AAP7//v/+//7//v/+//3/
/f/9//3//v/+//7//v/+//7//v/+//7//v/8//z//P/8//7//v/+//7//P/8//z//f/9
//7//v/9/////////wAA/v/9//3//f/9//3//f/9//3//f/9//3///8AAAEAAQD+//7/
////////////////AAAAAAEAAQABAAEAAQABAAEAAQACAAMAAwACAAIAAwAFAAUABQAG
AAQABAAFAAUABgAJAAoACwAKAAkACQAIAAYABgAGAAYACQAJAAoACgAKAAoACQAJAAsA
CwALAAsACQAKAAoACgALAAsACgAKAAsACwALAAsACwAKAAoACQAHAAYABQAFAAMAAwAC
AAIABQAEAAUABgADAAMAAgACAAEAAQAAAP//AQAAAAAAAAD///7//v/9//7//v/+//z/
+v/7//v/+//9//3//f/9/////////////f/9//3//f///wAAAAAAAP///v/+//3/////
//////8CAAIAAgACAAEAAQAAAP//AQABAAEAAQABAAEAAQACAAIAAQABAAIABAAEAAQA
BAACAAEAAAD/////////////AQABAAEAAQABAAEAAQABAAAAAAAAAAAAAAAAAAAAAAD+
//7//f/9//3//f/9//3////+//7//v///////v/+//z//P/8//z//v/+//7//v/8//z/
/f/9//z//P/8//z//P/8//z//P/8//z//P/8//z//P/7//v/+v/6//r/+v/6//r/+//7
/////v/9//z/+//6//r/+v/7//3//f/+//7//v/8//3//f/+////AAABAAIAAAABAAEA
AgACAAQABQAFAAUABQAFAAUABQAEAAQABAAEAAMAAwADAAEAAQAAAP7/AAAAAP7//f/7
//v/+f/4//j/+P/4//j/9v/2//X/9f/1//X/9P/0//T/9P/0//T/9v/3//f/9//2//X/
9P/z//X/9v/2//b/+P/4//P/8P/y//T/8P/x//f/+f/8/wMADgAVACIAMgBBAFUAbwB/
AIUAhQB6AGkAUAAwABYABAD0/+n/5P/j/+D/4v/n/+v/6//p/+z/8f/z//T/9f/1//X/
9f/3//f/9//3//b/9v/2//b/9f/0//P/8v/y//L/8//z//T/9P/1//b/9v/2//b/9v/2
//b/9v/2//T/9P/0//T/9P/0//P/8//z//P/9P/0//T/9P/0//T/9v/2//b/9v/1//T/
8//y//L/8v/y//L/8v/y//L/8//z//T/9P/z//P/8//z//T/9v/1//X/9f/1//X/9f/1
//P/8//z//P/8//0//X/9f/2//b/9//3//f/9//3//f/+P/4//n/+f/3//f/9//3//n/
+f/6//v/+f/4//j/+f/7//v/+//8//z//P/9//3//f//////////////AAAAAAAAAAAA
AAAAAQABAAIAAgAEAAQAAwADAAIAAQAAAP//AQACAAIAAgABAAEAAAAAAP//////////
/f/8//z/+//7//r/+f/5//n/+f/4//j/9v/0//T/9P/z//P/8v/y//X/9f/0//P/8f/w
//D/8P/y//L/8//z//D/8P/w/+7/7v/v/+//7//v/+//7//v/+3/7f/t/+3/7//v/+//
7//v//D/8P/w//D/8P/x//H/8//z//P/8//y//L/8v/y//L/8//z//P/8f/x//H/8f/z
//P/8//0//T/8//z//T/8v/y//L/8v/x//H/8f/x//P/8//z//P/8f/x//H/8f/x//H/
8f/x/+7/7v/u/+7/7v/u/+7/7v/w//D/7//v//H/8f/x//H/7//u/+7/7v/t/+3/7P/s
/+7/7v/u/+7/7P/s/+z/7P/s/+z/7f/t/+z/7P/s/+z/7v/u/+7/7v/s/+z/7P/s/+z/
7P/r/+v/7v/u/+7/7v/s/+z/7f/t/+3/7f/t/+3/7f/z//D/6v/q/+r/6v/q/+v/7P/u
//H/8f/y//L/8v/y//P/8//0//T/9P/0//T/9P/1//X/9v/2//j/+f/5//n/+f/5//n/
+f/4//j/+P/4//f/9//3//X/9f/0//L/8P/w/+7/7f/t/+3/6//q/+j/6P/o/+j/6//s
/+z/7f/s/+v/6f/o/+j/6P/o/+j/6v/r/+v/6//p/+n/6f/p/+n/6v/q/+r/6v/o/+f/
5v/m/+b/6v/v//H/8f/6/wMADgAbACgANgBNAGMAdQCBAH8AcQBkAE0ALgAUAAIA9v/u
/+X/4v/d/9j/2P/d/+H/4//l/+b/5//r//D/8P/v/+7/7f/t/+3/7f/t/+r/6v/q/+r/
7P/s/+z/7P/s/+z/7f/t/+3/7P/s/+z/7P/s/+z/7P/s/+z/7P/s/+7/7v/u/+7/7v/u
/+3/7f/r/+v/7P/s/+3/7v/v//D/7v/u/+7/7v/u/+7/7v/u//D/8P/w//D/7v/u/+7/
7//x//L/8v/x//D/7//u/+7/8P/v/+//7//x//H/8f/x//H/8f/x//H/8f/y//P/8//w
//D/8f/x//P/8//z//P/9P/0//X/9f/1//X/9f/1//X/9f/2//f/9//2//b/9//3//f/
9//4//r/+v/7//v/+//9//3//f//////AAAAAP7//v/+//7/AQABAAIAAgACAAIAAQAB
AAEAAQABAAEAAQACAAIAAgADAAMAAgACAP//////////AQAAAAAA///9//z/+//7//3/
/f/8//z//P/6//r/+v/5//n/+P/4//n/+f/4//f/9//2//b/9v/2//b/9//3//b/9v/2
//T/9v/3//f/9//1//X/9f/1//X/9f/1//X/9v/3//j/+f/4//j/9//2//f/+P/6//v/
+f/5//n/+f/4//j/+P/4//n/+//8//3/+//7//v/+//7//v/+//8//z/+//7//z/+v/6
//r/+v/7//v/+//7//v/+//7//v/+//7//v/+//7//v/+//7//j/+P/4//j/+v/6//r/
+v/6//r/+f/5//n/+f/5//n/+//6//r/+v/5//n/+P/4//r/+v/6//r/+P/4//j/+P/2
//b/9//3//f/+P/5//r/+P/4//j/+P/6//r/+v/6//j/+P/3//f/+v/6//r/+v/4//j/
+f/5//f/9//3//f/+f/5//r/+v/4//j/+P/4//f/9//4//j/9//4//j/+P/2//j/+v/4
//r/+v/6//r/+f/4//f/9v/3//j/+f/6//r/+v/6//v/+//9//7//v/8//z//f/9//7/
/v/+//7//v/+//////8AAAAAAgADAAMAAwADAAMAAwADAAIAAgACAAIAAQABAAEA////
//7//P/8//z/+v/3//f/9//1//X/9v/3//j/9v/2//b/9f/3//f/9//2//b/9v/2//b/
+P/4//n/+f/3//f/9//3//X/9f/2//b/8v/0//j/9//0//T/9P/0//X/9//5/wIACQAU
ACEALgA6AE0AZQB3AIUAhwCBAHYAYwBGACoAFAAEAPr/9f/w/+//7P/q/+v/7f/v/+//
8v/z//X/+P/5//n/+f/5//j/9//2//X/9//4//n/+v/6//r/+v/6//n/+P/4//f/+f/4
//j/+P/4//j/+P/4//j/+P/4//j/+P/4//j/+P/4//j/9//3//n/+f/6//r/+P/4//j/
+P/6//r/+v/6//j/+P/4//j/+P/4//j/+P/6//r/+v/7//n/+v/6//n/9//3//f/+P/6
//n/+f/5//v/+//7//v/+//7//v/+//5//r/+//7//r/+v/7//v//f/9//3//f/8//z/
/f/9/////////////////wAAAQABAAAAAAABAAMAAwADAAQAAwACAAIAAQACAAUABgAH
AAUABQAGAAYABgAGAAYABgAHAAcACAAIAAoACgAJAAkACwALAAsACwALAAwADAAMAAwA
DQANAA4ACwALAAsACwAJAAgACAAHAAkACAAHAAcABwAHAAYABgAIAAYABgAGAAUABQAE
AAQAAwADAAIAAQADAAIAAgACAAAAAAABAAEAAgACAAIAAAD+////////////////////
AQABAAEAAQD//////////wEAAgACAAIAAAAAAAEAAQD//////////wEAAgADAAQAAwAD
AAIAAQADAAMAAwADAAMAAwADAAQABAADAAMABAAGAAYABgAGAAUABQAFAAUABQAFAAUA
BQAHAAcABwAHAAYABQAEAAMABAAEAAQABAACAAIAAgACAAQABAADAAMABQAFAAUABQAE
AAIAAQAAAAMAAwACAAIAAAAAAAAAAAACAAIAAgACAAIAAgADAAMAAgACAAIAAgACAAIA
AgACAAAAAAAAAAAAAgACAAEAAQAAAAAAAAAAAAAAAAABAAEAAwADAAMAAwAAAP/////+
/wAAAAAAAAAA//8AAAAAAAAAAAAAAgACAAMABQAFAAYABgAGAAQABQAFAAYABgAGAAYA
BgAGAAcABwAIAAgACgALAAsACwALAAsACwAJAAgACAAIAAgABwAHAAcABQAFAAQAAgAC
AAIAAAD////////9//z//P/8//z//P/9//7//v////7//f/7//r//P/8//z//P/6//v/
+//7//3//f/9//3//f/+//7//v/8//r/+f/6//j/+P/8////AQD//wQADwAcACcAMgBE
AFkAbQB/AIkAhQB7AG4AWwA+ACIAEAAEAPz/9//2//P/7v/s/+//8//1//X/+P/7//3/
/v/9//3//f/9/////////////P/8//z//P/+//7//v/+//z//P/9//3//f/8//z//P/8
//z//P/8//z//P/8//z//P/8//z//P/8//z/+//7//n/+f/6//r/+v/6//r/+v/6//r/
+v/6//r/+v/6//r/+v/6//r/+v/4//j/+P/5//v//P/8//v//f/9//3//v/9//v/+v/5
//n/+f/5//n/+//7//v/+//7//z//f/9//r/+v/7//v/+//7//v/+//8//z//f/9//3/
/f/9//3//f/9//7///////7//v///wMAAwADAAQAAgACAAMAAwADAAUABQAFAAUABQAG
AAYABgAGAAYABgAHAAcACAAIAAgACAAHAAcACQAJAAkACQAHAAgACAAIAAkACQAIAAgA
BQAFAAUABQAFAAQABAADAAUABAADAAMAAwADAAIAAgAAAP7//v/+//7//////wAAAAD/
//3/+//7//r/+v/6//z//P/9//3/+//6//n/9v/3//n/+v/7//v/+//7//v/+v/5//j/
9//5//n/+f/5//n/+v/6//r/+v/6//v/+//7//v/+//7//z//P/8//z//v/////////+
//3//P/7//3//f/9//7//v/9//3//v/8//z//P/8//z//f/+/////v/9//z/+//9//3/
/f/9//3//f/9//3//P/8//z//P/+//7//v/+//z//P/7//v/+//7//v/+//9//z//P/8
//v/+//6//r/+v/6//r/+v/4//j/+P/4//j/+P/5//n/+f/6//v//P/7//r/+f/4//r/
+v/6//r/+f/4//b/9f/4//j/+P/4//r/+P/5//r/+P/4//j/+P/4//j/+f/7//z//P/7
//r//P/9//3//v/8//z//P/8//7//////wAAAgAEAAUABQAEAAMAAgABAAIAAgADAAQA
AgABAAEAAQD9//3//P/6//v//P/7//v/+v/5//b/9P/2//b/9v/2//T/9P/z//P/9f/1
//T/9P/0//T/9P/0//T/9f/1//X/9f/1//X/9f/1//b/9v/2//b/8v/v//L/9v/0//D/
8f/1//f/+v///woAGQAmADIAPQBPAGMAdQB/AH8AcgBhAEoAMAAWAP7/8P/r/+j/4f/i
/+b/6f/n/+f/6//w/+//7f/y//T/9f/2//f/9//3//f/9//2//b/9v/2//j/+P/4//j/
9v/2//f/9//3//b/9v/2//b/9v/2//b/9P/0//T/9P/2//b/9v/2//b/9v/1//X/9f/1
//b/9v/2//b/9v/2//b/9v/2//b/+P/4//j/+P/4//j/+P/4//j/+P/4//n/+f/6//r/
+f/3//f/9//4//r/+f/5//n/9//3//f/9//5//n/+f/5//f/+P/5//n/9v/2//f/9//5
//n/+f/5//r/+v/7//v//f/9//3//f/7//v//P/9//v/+v/6//v/AAABAAIABAACAAIA
AwADAAUABwAHAAcABgAFAAUABAAGAAYABgAGAAcABwAIAAgACAAIAAcABwAHAAcABwAH
AAkACgAKAAoACQAJAAgACAAHAAcABwAHAAUABAAEAAMAAwACAAEAAQABAAEAAAAAAAAA
/v/+//7//v//////AAAAAP///f/7//3//P/8//z/+v/6//v/+//6//r/+v/4//r/+//7
//v/+//7//v/+//7//v/+//7//v/+//7//v/+//8//z//P/+//7///////3//f/9//3/
AAAAAAAAAAAAAAEAAQABAP//////////AQABAAEAAgACAAEAAQACAAAAAAAAAAAAAQAB
AAEAAQD////////////////////////////////+//7//v/+/wAAAAAAAAAA/v/+//3/
/f////////////3//P/8//z///////7//v/+//7//v/+//z//P/8//z//P/8//3//f/6
//r/+v/6//z//P/8//z/+v/6//r/+v/8//z/+//7//z//P/8//z//P/6//r/+v/6//r/
+//8//7/AQACAAIAAQAAAAAAAQABAAIAAAAAAAAAAAAAAAEAAQACAAQABgAHAAcABwAH
AAcABwAHAAYABgAGAAQAAwADAAMAAQABAAAA/v8AAAAA/v/9//3//f/7//r/+v/6//r/
+v/4//j/9//3//f/9//2//b/+P/4//j/+P/4//n/+f/5//n/+f/5//n/9//4//j/+P/4
//b/9//4//j/9P/2//v//////wIACwAaACcAMgBCAFcAaQB5AIkAiQB9AG4AWQA8ACQA
EAAAAPb/8f/u/+3/7P/s/+3/7//x//X/9v/3//n/+v/9//3//f/9//v/+//7//v//P/8
//z//P/8//z//P/8//z//P/9//3////+//7//v/8//z//P/8//z//P/8//z//P/8//z/
/P/+//7//f/9//3//f/+//7//P/8//z//P/+//7//v/+//7//v/+//7//P/8//z//P/+
//7//v//////AAAAAP///f/9//3//v8AAP///////////////////////////////wAA
AQABAAAAAAABAAEAAwADAAMAAwACAAIAAwADAAMAAwADAAMABAAFAAcACQAIAAYABQAF
AAgACQAKAAwACwAKAAoACQALAA0ADQANAA8ADwAQABAADgAOAA4ADgARABEAEgASABIA
EgARABEAEwATABMAEwARABIAEgASABEAEQAQABAAEQARABEAEQAQAA4ADQALAAwADAAM
AA0ACwALAAoACgAKAAgACAAIAAgACQAJAAoACgAJAAcABQAHAAYABgAGAAQABAAFAAUA
BAAEAAQAAgAEAAUABQAFAAMAAwADAAMAAwADAAMAAwAFAAUABQAFAAMABAAEAAQABgAG
AAcABwAHAAcABwAHAAYABgAGAAYACAAJAAkACQAIAAcABgAFAAcABwAHAAgACAAHAAcA
CAAIAAgACAAIAAcABwAHAAcACQAJAAkACQAHAAcABwAHAAcABwAHAAcACAAIAAgACAAG
AAYABgAGAAYABgAFAAUABQAFAAUABQAHAAYABgAGAAYABQADAAIABAAEAAQABAAEAAQA
BAAEAAUABgAIAAkABwAGAAUABAAEAAQABAAEAAQABAAEAAQABAAEAAMAAwAGAAQABgAG
AAYABgAGAAYABwAJAAoACgAJAAgACAAJAAkACgAKAAoACgAKAAoACwALAAwADAAOAA8A
DwAPAA8ADwAPAA0ADAAMAAwADgANAA0ADQAJAAkACAAGAAQABAACAAEAAwADAAEAAAAA
AAAAAAAAAAIAAgABAAEAAQABAAAAAAD+//7//v/+/wAAAQABAAEA/////////////wAA
AAAAAP7//v8BAAAA/v/+//z//f8BAAcADgAVAB4ALQA6AEYAWQBvAIMAjwCPAIMAdgBj
AEYAKAAUAAoABAD7//T/8f/y//L/8//1//f/+f/8//v///8CAAEAAQABAAEA////////
//8AAAAAAAAAAP7//v/+//7///8AAAIAAwABAAAAAAAAAAAAAAAAAAAA/v/+//7//v8A
AAAAAAAAAAAAAAD//////////wAAAAAAAAAAAAAAAP7//v/+//7/AAAAAAAAAAAAAAAA
AAAAAAAAAAAAAAEAAQACAAIAAQD///////8AAP7//f/9//3//v///wAAAQABAAEAAQAB
AAEAAgADAAMAAAAAAAEAAQABAAEAAQABAAIAAgADAAMAAQABAAEAAQADAAMABAAFAAUA
BAAEAAUABQAFAAUABgAGAAYABwAHAAcACQAJAAkACwALAAwADAAKAAoACgAKAAsACwAM
AAwADgAOAA0ADQANAA0ADQANAA0ADgAOAA4ADwAPAA4ADgALAAsACwALAAsACgAKAAkA
BwAGAAUABQAHAAcABgAGAAQAAgACAAIA//////7//v8AAAEAAQABAAEAAAAAAAAAAAAA
AAEAAQD+//7//v/8//7/////////AAABAAIAAwAAAP///v/9//////////////8AAAAA
AAAAAAAAAQABAAMAAwADAAMAAQAAAP///v///wEAAgADAAMAAwADAAMAAQABAAEAAgAE
AAMAAwAEAAQABAAEAAQAAQABAAEAAQD//////////wEAAQABAAEAAQABAAEAAQD+//7/
/v/+/wAAAAAAAAAAAAAAAP///////////////////v/+//7///////7//v/+//7//v/+
//7//v/+//7//P/8//3//f/8//z//P/8//7//v/+//7/AAD+//z//P/8//z/+v/6//v/
/f///wAAAAAAAAAAAQABAAIAAQAAAP///v///wEAAgAEAAIABAAFAAUABQAFAAUABQAH
AAYABgAGAAQAAwADAAMAAwADAAIAAAD///7/+//5//r/+//6//r/+P/4//j/+P/2//b/
9f/1//f/9//2//b/9P/0//T/9P/0//X/9f/1//X/9f/1//X/9f/2//b/9v/4//b/8//0
//T/9P/y//P/9//7/wAACQAQAB0ALAA2AEcAXQBzAIEAhwCFAHgAZQBMAC4AFgACAPb/
6//o/+f/5P/g/+X/6f/n/+v/9P/5//X/8P/z//P/8//z//P/8//z//P/8//0//X/9v/2
//b/9v/2//T/9P/1//X/9//2//b/9v/2//b/9v/2//b/9v/2//b/9P/0//T/9P/0//T/
8//z//P/8//0//T/8v/y//L/8v/z//T/9f/2//X/9P/z//L/8//0//X/9v/2//b/9v/3
//b/9v/1//P/9f/1//X/9v/2//X/9f/1//X/9f/1//X/8//z//P/8//z//T/9f/1//b/
9v/3//f/9f/1//X/9f/4//j/+f/5//v/+//7//v/+v/5//n/+f/6//r/+//9//7//f/8
//z//f/+/wAAAQAAAAEAAAD///////8AAAAAAQACAAMABAADAAMABAAEAAQABAADAAMA
BQAFAAUABQADAAQABAAEAAUABQAEAAQAAAD///7//f////7//v/9//v/+v/5//n/+f/5
//j/+P/4//b/9v/2//X/9f/0//T/9//3//b/9f/1//T/9P/0//P/8v/y//H/8P/w//D/
7v/w//H/8f/x//D/7//u/+3/7//v/+//7//v/+//7//v//H/8v/y//L/8P/w//H/8f/z
//P/8//z//L/8v/y//L/8v/z//P/8//1//X/9f/1//P/8//z//T/9v/1//X/9v/2//b/
9v/2//P/8//z//P/9f/1//X/9f/1//X/9f/1//X/9f/1//X/9P/0//T/9P/0//T/9P/0
//T/9P/z//P/8f/x//H/8f/z//L/8v/y//P/8//y//L/8v/y//L/8v/y//L/8v/y//L/
8v/z//P/8v/y//L/8v/y//L/8v/y//L/8v/y//L/8v/y//L/8v/y//L/8v/y//P/9f/1
//b/9v/2//j/+f/5//r/+P/4//j/+P/4//n/+f/6//r//P/9//3//f/9//3//f/9//z/
/P/8//7//f/9//3/+//7//r/+P/4//j/9v/1//X/9f/z//L/8v/y//L/8v/y//L/8f/x
/+//7//u/+7/7v/u/+7/7v/u/+//7//v//H/8f/x//H/7//w//D/8P/y//D/8f/w//D/
7v/u//H/9f/7//7/BQASAB8AKgA6AFEAaQB7AIMAgwB7AG4AVwA6ACAACgD8//T/7//q
/+X/5P/k/+X/4//l/+n/8P/z//H/8v/1//X/9f/1//P/8//z//P/9P/0//T/9P/0//T/
9P/0//T/9P/1//X/9f/0//T/9P/2//b/9v/2//T/9P/0//T/9P/0//T/9P/0//T/8//z
//P/8//0//T/9P/0//T/9P/0//T/9P/0//T/9P/0//T/9v/2//b/9v/0//T/9P/1//f/
+P/4//f/9f/1//X/9v/2//X/9f/1//f/9//3//f/9//3//f/9//3//j/+f/5//r/+v/7
//v/+v/5//j/9//6//r/+//7//n/+f/5//n/+//7//z//f////7//v///////////wAA
AgACAAMAAwABAAMAAwADAAUABQAGAAYABAAEAAQABAAHAAcACAAIAAoACgAJAAkACwAL
AAsACwALAAwADAAMAAkACQAIAAgACQAJAAkACQAHAAYABgAFAAUABAADAAMAAwADAAIA
AgACAAAAAAAAAP/////+//7/AQABAAAA///9//z//P/8//7//v///////v/+//7//P/8
//3//f/9//3//f/9//3//f/9//3//f/9//3//f/9//3//v/+//7/AAAAAAEAAQABAAEA
AQABAAAAAAAAAAAAAAABAAEAAQADAAMAAwADAAMAAwADAAQAAgABAAEAAgACAAIAAgAC
AAMAAwADAAMAAwADAAMAAwABAAEAAQABAAMAAwADAAMAAAAAAAAAAAACAAIAAgACAAAA
AAD/////AQABAAEAAQADAAIAAgACAAMAAwACAAIAAAAAAAAAAAACAAIAAgACAAIAAgAD
AAMABAAEAAQABAAEAAQABAAEAAQABAAEAAQABgAGAAUABQAEAAQABAAEAAYACAAKAAcA
BgAFAAQABgAGAAcACQAJAAoACgAKAAgACQAJAAoADAAMAAwADAAKAAsACwAMAAwADgAP
AA8ADwAPAA8ADwAPAA4ADgAOABAADwAPAA8ADQANAAwACgAKAAoACAAHAAUABQADAAIA
BAAEAAQABAAEAAQAAwADAAMAAwACAAIAAgACAAIAAgACAAMAAwADAAMAAwADAAMAAwAE
AAQABAAEAAQAAwAAAAAAAAAAAAEABQAHAAwAFwAgACsAOABGAFsAcQCDAJMAlQCLAIAA
bwBQADQAIAASAAoAAQD4//f/+P/2//X/9f/5////BAAFAAMAAgADAAMAAwADAAUABQAF
AAUAAgACAAIAAgACAAIAAgACAAQABAAFAAUABQAEAAQABAAGAAYABgAGAAQABAAEAAQA
BAAEAAQABAAEAAQAAwADAAEAAQACAAIAAwAEAAUABgAEAAQABAAEAAYABgAGAAYABgAG
AAYABgAGAAYABgAHAAcACAAIAAcACQAJAAkACgAIAAcABwAHAAcABwAHAAcABwAHAAcA
BwAHAAgACQAJAAgACAAJAAkACQAJAAkACQAMAAwADQANAAsACwALAAsADQANAA4ADwAR
ABAAEAARABEAEQARABIAFAAUABUAFQATABUAFQAVABUAFQAWABYAFgAWABYAFgAXABcA
GAAYABwAHAAbABsAGQAZABkAGQAbABwAHAAcABsAGwAaABoAGQAZABkAGQAZABgAGAAX
ABkAGAAXABcAFQAVABQAFAAUABIAEgASABEAEQAQABAAEwATABIAEQAPAA4ADgAOABAA
EAARABEAEAAQABAADgAOAA8ADwAPAA0ADQANAA0ADwAPAA8ADwAPAA8ADwAPAA0ADgAO
AA4AEAAQABEAEQARABEAEQARABIAEgASABIAEgATABMAEwATABMAEwATABMAEwATABQA
FgAVABUAFgAVABQAEwASABMAEwATABMAEQARABEAEQATABMAEwATABMAEwATABMAEgAS
ABIAEgAQABAAEAAQABIAEgARABEAEQARABEAEQARABAAEAAQAA8ADwAOAA4AEAAQABAA
EAASABIAEgASABAAEAARABEAEgASABIAEgAQABAAEAAQABIAEgASABIAEAAQAA8ADwAS
ABIAEgASABIAEgATABMAEgARABAADwARABEAEgASABIAEgASABIAEwATABQAFAAVABYA
FgAWABgAFgAWABYAGAAYABgAGAAaABoAGgAaABwAHAAcABwAGgAaABoAGgAaABoAGgAa
ABoAGgAaABoAGQAYABcAFgAVABQAEwASABAAEAAQABAADgAOAA4ADgAQABAAEAAQAA4A
DgAOAA4AEAAQABAAEAAQABAAEAAQABAAEAAQABAAEAAQABAAEAAOAA4ADgAOAAwADAAM
AAwAEwAYAB0AIgAuADoARgBSAGIAcgCCAJIAiACAAHgAcABbAEYAMQAcABUAEAALAAYA
BQAEAA==
         </WaveFormData>
      </LeadData>
      <LeadData>
         <LeadByteCountTotal>10000</LeadByteCountTotal>
         <LeadTimeOffset>0</LeadTimeOffset>
         <LeadSampleCountTotal>5000</LeadSampleCountTotal>
         <LeadAmplitudeUnitsPerBit>4.88</LeadAmplitudeUnitsPerBit>
         <LeadAmplitudeUnits>��V</LeadAmplitudeUnits>
         <LeadHighLimit>2147483647</LeadHighLimit>
         <LeadLowLimit>268435456</LeadLowLimit>
         <LeadID>V6</LeadID>
         <LeadOffsetFirstSample>0</LeadOffsetFirstSample>
         <FirstSampleBaseline>0</FirstSampleBaseline>
         <LeadSampleSize>2</LeadSampleSize>
         <LeadOff>FALSE</LeadOff>
         <BaselineSway>FALSE</BaselineSway>
         <ExcessiveACNoise>FALSE</ExcessiveACNoise>
         <MuscleNoise>FALSE</MuscleNoise>
         <LeadDataCRC32>4218467966</LeadDataCRC32>
         <WaveFormData>
CAAIAAgACAAKAAsADAAOAA4ADgAOAA4AEQARABEAEQAQABAAEgASABAAEQARABEAEwAT
ABEAEQARABEAEQARAA8ADQAMAAsACwAMAAoACgAIAAgABwAHAAcABgAGAAYABgAGAAYA
BgAGAAQABAAEAAQABAAEAAQABAAFAAUABQAFAAUABQAFAAUABQAFAAUABwAIAAUAAwAH
AAcABQABAAIACAAJAAwAEwAdACgAMQA/AFAAYABwAHcAcwBvAGUAUwA+AC4AIgAZAA8A
BwAEAAQA/v/8//z//v8AAAEAAwAFAAkACQAJAAkACQAIAAcABgADAAUABgAGAAYABAAE
AAQABAAGAAYABgAGAAQABAAEAAQAAwADAAQABAAGAAYABgAGAAQABAAFAAUABQAEAAQA
BAAFAAUABgAGAAYABgAGAAYABgAGAAYABgAFAAQAAwABAAMAAwAEAAQAAgACAAIAAgAC
AAMAAwADAAUABAAEAAQAAgACAAIAAgAEAAUABQAEAAIAAgACAAIABAAFAAUABQADAAMA
AwADAAQABAAEAAUABQAFAAYABwAHAAYABgAGAAcABwAHAAkACQAIAAgACgAJAAkACQAK
AAoACwALAAsADgAQABAAEAAPAA4ADQAMAAwADQAOABAADgAOAA4ADgAQABAAEAAQABIA
EgASABMAEQAQABAAEAAQAA8ADwANAA4ADgAOAA4ADQANAA0ACwAJAAgABwAHAAcABwAG
AAYABgAHAAgACQAGAAUABQAFAAMAAwADAAMABQADAAMAAwABAAIAAgACAAIAAgAAAAAA
AAD///7//v8AAAAA/////wEAAQABAAEA/////wAAAAACAAIAAgACAAEAAAAAAP//AQAB
AAEAAQADAAMAAwADAAIAAgACAAMAAwABAAEAAgADAAMAAwADAAEAAQABAAEAAwADAAMA
AwAAAAAAAQABAAAAAAAAAAAAAAAAAAAAAQABAAAAAAAAAAEAAQABAAEA/////wAAAAD/
/////v/+//7//v/+//7/AQABAP/////+//7//v/+//r//P/8//v//P/9//7////+//3/
/P/7//v/+//7//v/+//7//v/+//9//7//v/9//v/+//7//v/+f/5//n/+f/3//j/+f/5
//v//P/7//r/+f/4//b/+P/6//v/+v/6//r/+v/7//v/+//8//7//v/+//7//f/9//3/
/f/+//7/AAAAAAAAAQABAAEAAwADAAEAAQABAAEAAQABAAEA///+//3//v/+//v/+v/6
//r/+f/5//f/9v/2//b/9f/0//P/8v/z//L/8//0//T/9P/0//T/9P/1//X/9f/0//P/
8v/x//L/8//0//X/9f/0//H/7//x//H/7//v//L/9P/1//r/AQAFABAAHQApADoAUABc
AGMAZQBdAFUARQAwAB4AEAADAPn/8f/u/+r/6v/s/+7/7v/s/+//8//x//H/8v/z//T/
9f/1//X/9f/z//P/9P/0//T/8f/w/+//7v/w//D/8P/w//L/8v/y//L/8//z//T/9P/y
//L/8v/y//D/8P/x//H/8//y//L/8v/x//H/8v/y//D/8P/w//D/8v/y//L/8v/w//D/
8P/v/+//7//w//D/7v/u/+7/7v/u/+//7//v//H/8P/w//D/8P/w//D/8P/w//H/8f/w
/+7/7v/u/+7/7v/v/+//7//x//H/8f/x//L/8v/y//P/8//z//T/9f/z//L/8v/y//X/
9f/1//f/9f/0//T/9v/3//f/9//4//j/+f/5//n/+P/6//r/+v/8//z//P/8//z//f/+
/wAA/v/+//7//v8AAAAAAAAAAP3//P/7//v//P/8//3//v/+//3//f/7//z//P/8//z/
+v/5//j/9f/1//T/8//z//X/9f/0//T/8//z//P/8//y//H/8f/x//H/8f/x//H/7//t
/+3/7f/v//D/8P/w//D/8P/u/+7/7f/t/+3/7v/w//D/7//v/+3/7f/t/+3/7f/t/+7/
7v/w//D/8P/w//D/8P/x//H/8f/x//H/8f/x//H/8f/x//D/8P/w//H/8//x//H/8v/z
//P/8//z//P/8//z//P/8//z//P/8//y//L/8//z//L/8v/y//L/8v/y//L/8//z//L/
8v/y//D/7//u/+3/7//v//D/8P/x//H/8P/w//L/8v/y//L/8f/x/+//7//u/+7/7v/u
/+z/7v/u/+3/7f/t/+3/7f/v/+//7//v/+//7//v/+//7//v/+//7//v//D/8P/v/+3/
7f/t/+3/7//v/+//7//u/+7/7v/t/+3/7v/u/+7/8P/0//D/7P/s/+z/7P/s/+z/7v/w
//H/8v/y//L/8v/x//H/8f/y//L/8v/y//L/8//z//P/8//0//T/9v/2//T/9f/1//X/
9//3//X/9f/1//X/9f/1//X/8//y//H/8P/w/+3/7P/s/+z/6//r/+n/6P/o/+j/6v/q
/+r/6v/o/+b/5v/m/+b/5v/m/+b/6P/p/+n/6f/p/+n/6f/p/+n/6f/p/+n/5//m/+X/
5f/j/+P/5//r/+r/6v/v//b//f8JABIAHwAvAEIAUgBgAF8AVwBPAEEAKwAaAA4ABAD7
//P/6//k/97/3v/i/+T/5v/o/+f/5//p/+3/7f/t/+3/7f/t/+3/7f/r/+r/6v/p/+j/
6v/q/+r/6v/q/+r/6v/q/+r/6v/q/+r/6f/p/+r/6v/q/+r/6v/q/+z/7P/t/+3/6//q
/+r/6v/p/+n/6v/q/+v/7P/t/+7/7f/s/+v/6v/s/+z/7P/r/+v/6//s/+z/6v/q/+r/
6v/r/+3/7v/v/+7/7P/r/+r/7P/s/+z/7P/s/+3/7f/s/+z/7P/s/+z/7P/t/+3/7f/t
/+3/7f/t/+7/7v/u/+//8f/x//L/8//z//L/8v/y//P/8//z//X/9f/0//T/9v/3//f/
9//4//j/+f/5//n/+v/8//z//P/+//7//v/+//3//f/9//7//f/+////AAAAAAAAAAAA
AAAAAAAAAAEA///+//7//v/+//3//f/7//z//P/8//z//f/9//3/+//6//j/9v/1//f/
9//2//b/9f/1//X/9f/2//X/9f/1//X/9f/1//X/8//x//H/8f/z//T/9P/0//T/9P/y
//L/8//z//P/9P/y//L/8f/x//P/8//z//P/9f/1//b/9v/1//T/8//y//T/9P/1//X/
9f/1//X/9f/z//P/8//z//X/9v/3//n/9//1//X/9v/3//f/9//3//f/9//3//f/9//3
//f/9//4//j/+f/5//b/9v/2//b/+P/4//j/+f/5//j/+P/4//X/9f/1//X/9f/1//b/
9v/1//X/9P/0//b/9v/2//b/+f/5//f/9//3//b/9f/0//T/9v/2//X/8//z//P/8//x
//H/8f/x//P/8//z//P/8//z//P/8//1//b/9v/1//P/8//z//P/9f/1//X/9f/0//T/
9P/z//H/8v/y//L/9P/0//T/9f/z//H/8f/y//P/8//z//T/8//0//T/9P/x//X/+P/0
//b/9v/2//b/9f/0//P/8v/z//T/9f/2//X/9P/1//b/9//4//j/+P/4//n/+f/5//j/
+P/4//j/+P/5//n/+f/7//z//P/+/wAAAAABAAEA/////////f/9//3//f/9//3//f/7
//r/+f/4//j/9f/y//L/8v/x//L/8//z//T/8v/y//L/8v/0//T/8v/y//T/9P/0//T/
9P/0//X/9f/0//P/8v/x//H/8f/x//H/7//v//L/8//x//H/8f/x//H/8P/y//n//v8H
ABEAGAAhADEARgBWAGIAZwBlAGEAVQA/ACwAHgAQAAcA///7//b/8v/u/+7/8P/w//L/
8//z//P/9//1//X/9f/1//P/8//z//H/8v/0//X/9v/2//b/9v/2//T/9P/0//T/9v/2
//b/9v/z//P/9P/0//b/9v/2//b/9P/0//X/9f/1//T/9P/0//X/9f/2//b/9P/0//T/
9P/2//b/9v/2//T/9P/0//P/9f/1//b/9v/2//b/9v/2//T/9f/1//X/9f/0//T/9P/2
//b/9v/2//b/9//3//b/9v/2//b/9v/2//f/9//3//n/+f/5//n/+v/6//r/+//5//n/
+v/7//3//P/8//z//f/9//3///////7//v8AAAEAAQABAAIAAQABAAAA//8BAAQABQAG
AAQABAAEAAQABAAFAAYACAAGAAYABgAGAAgACAAIAAgACAAIAAgACQAJAAgACAAIAAkA
CQAKAAkACAAIAAgACAAFAAUABQADAAUABAADAAMAAQABAAAAAAAAAAEAAgADAAAA////
//////////////////3//f/9//3//v/+//7/AAAAAP7//v/9//3//f/+//7//v/9//3/
///////////9//3//v/+/wAAAAAAAAAA///+//7//f/9//3//f/9//7///8AAAEAAQAA
AP////8AAP//AAACAAEAAQABAAEAAQABAAEAAQADAAMAAwADAAAAAAABAAEAAgACAAIA
AgAEAAQABAAFAAQAAgABAAAAAQABAAEAAQD/////AAAAAAEAAQAAAAAAAAAAAAAAAAD/
/////f/9/wAAAAAAAAAA/P/+//7//f//////////////////////AQABAAEAAQABAAEA
AQABAP//AAAAAP//AQABAAEAAQD///////////3//v////////8AAAAAAAD///7//f/9
/////f/9//7///8AAAAAAAAAAAAAAAACAAQABQAEAAQABAAEAAUABQAFAAYABgAGAAYA
BgAHAAcABwAHAAgACAAKAAoACgALAAsACwAJAAkABwAHAAcABwAHAAcABwAFAAQAAwAC
AAIA///+//7//v/9//3//f/8//z//P/+//7//v/+//z/+v/6//r//P/8//z//P/6//v/
+//7//3//f/9//3//f/9//3//f/9//r/+//7//v/+//9/////v/8////CAARABkAIgAx
AEMAVABiAGwAawBnAF8AUwA/ACwAIAAWAA8ABwABAP7/9v/0//b/+v/6//j/+f/9//3/
///9//3//f/9//////////3/+//8//z//P/+//7//v/+//7//v/+//7//P/8//z//P/9
//3//v/+//7//v/+//7//P/8//3//f/9//z//P/8//v/+//8//z//P/8//z//P/8//z/
/P/8//z//P/8//v/+f/5//r/+v/4//j/+P/4//n/+//8//3//f/8//z//P/6//r/+v/6
//r/+//7//r//P/8//z//P/8//3//f/9//v/+//7//v/+v/6//r/+//9//3//v////3/
/P/8//z//f/9//3///////7//v8AAAMAAwADAAQAAgADAAMAAwACAAQABAAEAAYABgAG
AAYABAAFAAYACAAIAAgACAAIAAgACAAIAAgACgAKAAoACwAJAAgACAAIAAgABwAHAAUA
BAAEAAQABAADAAMAAwABAAMAAgABAAEAAQABAAAAAAD//////////wAA/////////P/7
//r/+f/7//n/+f/5//v//P/8//z/+v/6//j/+P/7//v/+//8//z//P/7//v/+f/5//n/
+f/5//n/+v/6//j/+P/4//j/+v/6//v/+//7//v/+//7//v/+//7//v//v/+//7////+
//v/+v/6//3//f/9//3//f/9//3//f/7//v/+//7//v//P/+/////f/8//v/+v/8//z/
/P/9//v/+v/6//r/+//7//v/+//7//v//P/8//v/+//6//r/+v/6//r/+v/9//3/+//7
//r/+v/6//r/+P/6//r/+f/5//n/+f/5//v/+//7//v/+//7//v/+//5//n/+f/5//v/
/P/8//v/+f/5//n/+f/5//n/+f/5//v/+v/9//z/+v/6//r/+v/5//r/+//7//r/+v/6
//r//f/9//3//v/8//z//P/8////////////AAAAAAIAAgAAAAEAAQABAAIAAwACAAMA
AwADAAMAAwABAP///v/9//3//v/8//z/+f/4//b/9f/3//b/9v/2//T/9P/0//T/9v/0
//T/9P/0//T/9P/0//L/8//z//P/9f/1//X/9f/1//X/9f/1//f/9P/v//P/+f/1/+//
7//y//T/9//8/wMADQAYACEAKQA4AEgAVgBhAGUAXQBTAEcANAAgAA4AAwD9//f/7v/s
/+7/8P/u/+7/8P/z//P/7//z//T/9f/2//f/9//3//f/9f/1//b/9v/2//j/+P/4//j/
9v/2//b/9v/4//j/+P/4//f/9//4//j/9//2//X/9P/2//b/9//3//X/9P/0//T/9f/1
//b/9v/2//b/9v/2//b/9v/2//b/9v/2//b/9f/1//X/9v/2//b/9v/2//b/+P/5//n/
+f/3//b/9v/2//j/+P/4//j/9v/3//f/9v/4//j/+P/4//b/9//3//f/9//3//f/9//6
//r/+v/7//n/+f/6//v//f/8//z//P/8//v/+v/7//v/+v/6//z/AAABAAIABAACAAMA
AwADAAQABgAGAAYABAAEAAQABAAEAAUABgAIAAgACAAIAAgACgAKAAoACgAIAAgACAAJ
AAsACgAKAAoACAAHAAcABQAGAAYABgAGAAMAAwADAAEAAwACAAEAAQABAAEAAAAAAP3/
/f/9//3//f/9//7////+//3//P/7//3/+//7//v/+f/6//r/+v/6//r/+P/4//v/+//7
//z//P/8//v/+//7//v/+//7//v/+//8//z//P/8//z//P/8//z//f/9//v/+//7//v/
/P/9//7///8AAAAAAAABAP///f/9//7///////////8BAAEAAQABAAEAAQABAAEAAAAA
AAEAAQAAAAAAAAAAAP7//v/+///////+//7//v////////////////8AAAAA/f/9//z/
/P/+//7//v/+//3//f/7//v//v/+//7//v/8//7//v/9//v/+//7//v//f/9//3//f/7
//v/+//7//v/+//7//v/+f/6//r/+f/7//v/+//7//3//f/9//3/+//4//r/+v/6//r/
/P/+/wAAAQABAAAA///+/wEAAQABAAIAAQAAAP///v8BAAEAAQABAAQABAAGAAYABAAF
AAUABQAFAAUAAwADAAEAAQABAAEAAQD///7//f/+//7/+//6//r/+v/5//n/+f/4//j/
+P/4//j/+P/4//j/9v/2//b/+P/4//j/+P/4//n/+f/5//n/+f/5//n/9//3//f/9//3
//b/9//5//n/9f/1//v//P/6//v/BAAPABcAIAAtAD8ATgBcAGwAbQBnAF8ATwA/AC4A
HgASAAkAAQD7//j/9P/0//b/9P/2//r/+f/5//v//f/9//3//f/9//3//f/9//v/+//8
//z//P/8//z//P/8//z//P/8//z//v/+//7//v/7//v//P/8//z//P/8//z/+v/6//v/
+//9//z//P/8//3//f/+//7//f/8//v/+v/8//z//P/8//z//P/8//v/+//7//z//P/8
//z//P/8//7//////////f/8//z//P/+//7//v/+//z//f/9//z//v/+//7//v8AAAEA
AQABAP//////////AgACAAIAAwADAAMABAAFAAUABAAEAAQABwAHAAcACQAIAAYABQAG
AAgACQAKAAwACgALAAsACwAMAA4ADgAOABAAEAAQABAADwAPAA8AEAAPABAAEQASABIA
EgASABIAEgASABIAEwATABIAEgASABIAEQARAA8AEAAQABAAEAANAA0ADQALAA0ADAAL
AAsACQAJAAgACAAHAAcABwAHAAcABwAIAAkACAAHAAYABQAHAAUABQAFAAMABAAEAAQA
BAAEAAIAAgAFAAUABQAGAAQABAADAAMABQAFAAUABQAFAAUABgAGAAYABgAGAAYACAAI
AAkACQAHAAcABwAHAAcABwAHAAcACAAIAAgACQAHAAUABQAGAAkACQAJAAkABwAHAAcA
BwAHAAcABwAHAAYABgAHAAcABwAIAAkACgAIAAgACAAJAAcABgAGAAYABgAHAAgACQAH
AAcACAAIAAcABwAGAAYABgAGAAYABgAHAAcABQAFAAQABAAEAAQABAAGAAYABQAFAAUA
BQAFAAYABwAIAAkACAAHAAYABQAFAAUABQAFAAcACAAIAAcABQAFAAUABQAHAAQABgAG
AAYABgAEAAYACAAJAAgACAAIAAgACQAJAAkACgAKAAoACgAKAAsACwALAAsADgAOABAA
EAAOAA8ADwAPAA0ADQALAAsADAANAA4ADwAOAAsACQAHAAgACAAFAAQABAAEAAMAAwAD
AAIAAgACAAIAAgACAAIAAgAAAAAAAAAAAAAAAAAAAAIAAwADAAMAAgABAAAA//8BAAEA
AQABAP//AAADAAMA//////3//f8AAAQACQAOABUAIQAqADUAQwBWAGgAdAB3AG8AZwBb
AEcAMgAkAB4AFwALAAEA/v/+//z/+v/8//7//v//////AQAFAAMAAwADAAMAAwADAAMA
AQABAAIAAgACAAAAAAAAAAAAAgACAAIAAgACAAIAAgACAAEAAQACAAIAAAAAAAAAAAAC
AAIAAwADAAMAAgACAAIAAQABAAIAAgACAAIAAgACAAAAAAAAAAAAAAAAAAAA////////
AAAAAAAAAAAAAAAAAgADAAMAAwACAAAA///+//7//v/+//7///8BAAIAAgAAAAAAAAAA
AAIAAwADAAMAAQABAAEAAQACAAIAAgADAAEAAQACAAMAAwACAAIAAgADAAMAAwAFAAUA
BAAEAAYABQAFAAUABgAIAAkACQAJAAgACgAKAAoADAAMAAwADAAKAAsADAAOAA4ADgAO
AA4AEAAQABAAEAAOAA4ADgAPAA8ADgAOAA4ADgANAA0ACwAKAAoACgAKAAsACwALAAkA
BwAGAAUABQAFAAUABAAEAAMAAwADAAMAAAD///////8AAAEAAgADAAEA//////////8A
AAAAAAAAAAAA/v/+/////////wAAAQACAAIAAwAAAP///v/9//////8AAAAA/v/+//7/
/v8AAAAAAQABAAEAAQABAAEAAAD///7//f///wAAAQADAAMAAQABAAIAAgABAAAA////
/////////////////////P/8//3//f/6//r/+v/6//v//P/9/////f/8//z//P/5//n/
+f/5//n/+f/6//r/+f/5//j/+P/4//j/+P/4//n/+f/3//f/+v/6//r/+v/2//j/+P/3
//f/9//3//f/9//3//f/9//3//f/9//3//f/9//3//f/+//4//b/9v/2//b/9f/2//f/
9//4//j/+P/4//v/+//7//z/+f/4//f/9v/4//n/+v/7//r/+v/8//z//v//////////
/////f/9//v/+//7//v/+//5//j/9//2//b/8//y//T/9P/z//P/8v/w/+//7v/s/+z/
7P/s/+3/7P/t/+7/7P/s/+z/7P/u/+//7//v/+3/7f/t/+3/7f/t/+3/7f/t/+z/6//r
/+v/6//p/+n/7P/w//P/9v/9/wcAEAAbACcAOgBMAFgAYQBjAFsATQA9ACoAGAAKAP//
9f/t/+r/5v/i/+b/6P/m/+j/7//z/+3/6f/q/+v/7P/t/+3/7f/t/+v/7P/u/+//8P/v
/+7/7f/s/+7/7v/u/+7/7v/u/+7/7v/t/+3/7v/u/+7/7v/u/+7/7P/s/+3/7f/v/+7/
7v/u/+3/7f/u/+7/7f/s/+v/6v/r/+z/7f/u/+3/7P/r/+n/6v/r/+3/7v/u/+7/7v/u
/+3/7f/s/+v/7P/s/+3/7v/s/+z/7P/s/+7/7//v/+7/7P/s/+z/7P/u/+//7//v//H/
8f/x//H/8f/w/+//7//w//H/8//1//X/9P/0//T/9P/z//L/8//1//T/9P/2//X/9f/1
//b/9//5//r/+//6//z//P/8//z//P/8//z//v///wAAAgD+//7//v/+/wAAAAAAAAAA
AgACAAIAAwABAAAAAAAAAAIAAQABAP///f/8//v/+v/5//n/+f/3//f/9v/1//X/9//3
//b/9v/1//X/9f/1//L/8f/x//H/8//z//P/8//z//H/8f/x//D/8P/v/+7/8P/w/+7/
7v/v/+//7//w/+7/7v/t/+3/7//v/+//7//t/+3/7v/u//D/8P/w//D/7v/u/+//7//x
//H/8f/x//H/8f/x//H/8v/y//L/8//z//H/8f/y//P/8//z//P/9f/1//X/9f/z//P/
8//z//D/8P/x//H/8f/y//P/9P/y//L/8v/z//P/8v/y//L/8f/x//H/8f/z//P/9P/0
//H/8f/w//D/8P/w//D/8P/z//P/8f/x//L/8v/y//L/8P/y//L/8f/v/+//7//v/+//
7//v/+//7//v/+//7//v/+//7//v/+//8P/w/+//8f/y//H/8P/v/+7/7v/w//L/8//0
//T/9P/0//X/9f/1//b/9P/0//T/9P/1//X/9f/1//j/+P/6//r/+v/7//v/+//5//n/
9//3//f/9//3//f/9//1//T/8//0//T/8f/w//D/8P/v/+//7f/s/+z/7P/s/+z/7P/s
/+z/6v/q/+r/6v/q/+r/6v/q/+v/6//r/+3/7f/t/+3/6//r/+v/6//t/+z/6//r/+n/
6f/p/+n/7P/w//H/9v8BAAkAEgAfADEARgBWAF4AYQBdAFUARwAzACIAFAAIAP//+f/x
/+r/5v/m/+T/5P/k/+j/7f/t/+v/7f/t/+3/7f/t/+3/7f/t/+v/7f/u/+7/7v/u/+7/
7v/u/+7/7v/u/+7/7P/s/+z/7P/t/+3/7v/u/+z/7P/s/+z/7P/s/+3/7f/t/+z/7P/s
/+3/7f/u/+7/7v/u/+7/7v/s/+z/7P/s/+7/7v/u/+3/6//r/+z/7P/s/+z/7P/s/+7/
7//v/+//7f/s/+z/7P/u/+7/7v/u/+7/7//v/+7/7v/u/+7/7v/u/+//7//v//H/8f/x
//H/8P/w//D/8f/x//H/8v/z//H/8P/w//D/8//z//P/9f/3//b/9v/4//n/+f/5//r/
+v/7//v/+//6//z//P/8//7//v/+//7//P/9//7/AAD//wAAAQACAAIAAgACAAIAAgAC
AAIAAwAFAAQABAAEAAMAAQAAAP3//v/+//7//v/9//3//f/7//v/+v/5//n/+f/5//j/
+P/1//X/9f/1//b/9f/1//X/9//3//f/9//2//P/8v/x//L/9P/1//b/9P/0//L/8v/z
//P/8//0//T/9P/z//P/8//z//P/8//1//X/9v/2//b/9v/2//b/9v/2//f/9//3//f/
9//3//X/9f/1//X/9v/2//b/9//5//f/9//4//v/+//7//v/+v/5//j/9//3//f/9//3
//j/+P/5//n/+v/6//r/+v/5//j/9//3//n/+P/4//j/9f/1//X/9f/2//f/+f/6//j/
9//1//T/9v/2//b/9v/5//n/9//3//j/+P/4//j/9f/2//X/8//0//X/9v/3//n/+f/5
//n/+f/5//n/+f/3//f/9//3//f/+P/4//f/+f/5//n/+f/5//n/+f/5//v//P/+//v/
+v/5//j/+v/8//7////+//7//v/+//3//f/9//7///8AAAEAAgABAAEAAQABAAIAAgAE
AAQAAgADAAMAAwAFAAUAAwADAAMAAwADAAMAAwABAAAA//8AAAAA/f/8//r/+v/5//n/
+//6//r/+v/6//r/+v/6//j/9v/2//b/9v/2//b/9v/2//f/9//3//f/9//3//f/+f/5
//n/+f/5//j/9//1//f/9//1//X/9v/2//v/BAALABMAHAAnADkASgBcAGgAbQBnAGEA
VwBBAC4AIAAYABEABwD7//b/9v/y//D/8P/0//j/+//7//v/+f/5//n/+f/5//v/+//7
//n/9//4//j/+P/4//j/+P/4//r/+v/6//r/+v/6//r/+v/5//n/+v/6//j/+P/4//j/
+v/6//v/+//7//r/+v/6//f/9//4//j/+v/6//r/+v/6//r/+v/6//z//P/8//v/+//7
//z//P/8//z//P/8//z//f/9//3////+//7//v/8//z//P/8//z//f/9//z//P/8//z/
/P/+//////////3//f/9//3/AAAAAAAAAQABAAEAAgADAAEAAAAAAAAAAwADAAMABQAF
AAQABAAGAAcABwAHAAgACgALAAsACwAKAAwADAAMAAwADAAMAAwADAANAA4AEAAOAA4A
DgAOABAAEAAQABAADgAOAA4ADwARABAAEAAQABAADwAPAA0ADgAOAA4ADgALAAsACwAJ
AAoACgAKAAsACwALAAoACgAHAAcABwAHAAYABQAFAAUABQAFAAUABQAFAAMAAwADAAQA
BgAHAAgABgAGAAQABAAFAAUABQAGAAQABAADAAMABQAFAAUABQAFAAUABgAGAAYABgAG
AAYACAAIAAkACQAHAAcABwAHAAcABwAHAAcACgAKAAoACwALAAkACQAKAAkACQAJAAkA
CwALAAsACwAKAAkACAAHAAcACAAKAAsACAAIAAgACAAKAAoACgALAAkACAAIAAgACQAJ
AAkACQAHAAcACAAIAAcABwAGAAYACAAIAAgACAAHAAcABQAFAAYABgAGAAYABgAIAAgA
BwAHAAcABwAHAAUABQAFAAUABwAHAAcABwAFAAUABQAFAAcACAAIAAcABQAFAAUABQAH
AAcABwAHAAUABgAHAAcABgAGAAUABAAGAAYABgAHAAkABwAHAAgACQAJAAkACgALAAwA
DAAMAA0ACwAKAAwADAAMAAwADAAOAA4ADgAOABAAEAAQABAAEAAQABAAEAAQABAAEAAQ
ABAAEAAQABAADwAOAA0ADAALAAoACQAIAAYABgAGAAYABAAEAAQABAAGAAYABgAGAAUA
BAADAAIABAAEAAQABAAEAAQABAAEAAQABAAEAAQABAAEAAQABAACAAIAAgACAAAAAAAA
AAAABQAIAAsADgAXACAAKQAyAEIAUABeAGwAaABkAGAAXABNAD4ALwAgABkAEgALAAQA
AgAAAA==
         </WaveFormData>
      </LeadData>
   </Waveform>
</RestingECG>
