# Supplementary material for: Detection of Left Atrial Enlargement Using a Convolutional Neural Network-Enabled Electrocardiogram
Source: Front Cardiovasc Med. 2020 Dec 17;7:609976. doi: 10.3389/fcvm.2020.609976 (PMC7773668; doi:10.3389/fcvm.2020.609976)
Supplement: Supplementary file 4 [file Data_Sheet_4.ZIP › normal3/1802031717_1127_0000001T.XML]

<?xml version="1.0" encoding="Windows-1252"?>
<!DOCTYPE RestingECG SYSTEM "restecg.dtd">
<RestingECG>
   <PatientDemographics>
      <PatientID>1802031717</PatientID>
      <PatientAge>76</PatientAge>
      <AgeUnits>Years</AgeUnits>
      <Gender>Male</Gender>
      <PatientLastName>suxuexian</PatientLastName>
   </PatientDemographics>
   <TestDemographics>
      <DataType>Resting</DataType>
      <Site>1</Site>
      <AcquisitionDevice>MAC55</AcquisitionDevice>
      <Status>Unconfirmed</Status>
      <Priority>Normal</Priority>
      <AcquisitionTime>10:29:56</AcquisitionTime>
      <AcquisitionDate>07-30-2016</AcquisitionDate>
      <CartNumber>1</CartNumber>
      <AcquisitionSoftwareVersion>009C</AcquisitionSoftwareVersion>
      <XMLSourceVersion>MAC5000 v1.0</XMLSourceVersion>
   </TestDemographics>
   <RestingECGMeasurements>
      <VentricularRate>81</VentricularRate>
      <AtrialRate>81</AtrialRate>
      <PRInterval>176</PRInterval>
      <QRSDuration>96</QRSDuration>
      <QTInterval>408</QTInterval>
      <QTCorrected>473</QTCorrected>
      <PAxis>-23</PAxis>
      <RAxis>11</RAxis>
      <TAxis>50</TAxis>
      <QRSCount>14</QRSCount>
      <QOnset>220</QOnset>
      <QOffset>268</QOffset>
      <POnset>132</POnset>
      <POffset>170</POffset>
      <TOffset>424</TOffset>
      <ECGSampleBase>500</ECGSampleBase>
      <ECGSampleExponent>0</ECGSampleExponent>
   </RestingECGMeasurements>
   <Diagnosis>
      <Modality>Resting</Modality>
         <StatementCount>4</StatementCount>
         <LabelText>12SL ��ϳ���</LabelText>
      <DiagnosisStatement>
         <StmtFlag>ENDSLINE</StmtFlag>
         <StmtText>�������</StmtText>
      </DiagnosisStatement>
      <DiagnosisStatement>
         <StmtText>�±��ļ�����</StmtText>
      </DiagnosisStatement>
      <DiagnosisStatement>
         <StmtFlag>ENDSLINE</StmtFlag>
         <StmtText>�����䲻ȷ��</StmtText>
      </DiagnosisStatement>
      <DiagnosisStatement>
         <StmtFlag>ENDSLINE</StmtFlag>
         <StmtText>�쳣 ECG</StmtText>
      </DiagnosisStatement>
   </Diagnosis>
   <Waveform>
      <WaveformType>Rhythm</WaveformType>
      <WaveformStartTime>0</WaveformStartTime>
      <NumberofLeads>8</NumberofLeads>
      <SampleType>CONTINUOUS_SAMPLES</SampleType>
      <SampleBase>500</SampleBase>
      <SampleExponent>0</SampleExponent>
      <HighPassFilter>16</HighPassFilter>
      <LowPassFilter>150</LowPassFilter>
      <ACFilter>NONE</ACFilter>
      <LeadData>
         <LeadByteCountTotal>10000</LeadByteCountTotal>
         <LeadTimeOffset>0</LeadTimeOffset>
         <LeadSampleCountTotal>5000</LeadSampleCountTotal>
         <LeadAmplitudeUnitsPerBit>4.88</LeadAmplitudeUnitsPerBit>
         <LeadAmplitudeUnits>��V</LeadAmplitudeUnits>
         <LeadHighLimit>2147483647</LeadHighLimit>
         <LeadLowLimit>268435456</LeadLowLimit>
         <LeadID>I</LeadID>
         <LeadOffsetFirstSample>0</LeadOffsetFirstSample>
         <FirstSampleBaseline>0</FirstSampleBaseline>
         <LeadSampleSize>2</LeadSampleSize>
         <LeadOff>FALSE</LeadOff>
         <BaselineSway>FALSE</BaselineSway>
         <ExcessiveACNoise>FALSE</ExcessiveACNoise>
         <MuscleNoise>TRUE</MuscleNoise>
         <LeadDataCRC32>1995095908</LeadDataCRC32>
         <WaveFormData>
9f/1//D/8v/1//X/8f/x//P/8//z//P/9P/0//L/8v/w//D/8v/u//D/8v/z//P/9v/2
//b/9P/x//H/8f/y//L/8v/z//P/9f/z//P/9f/1//H/6//n/+n/7v/0//T/6P/e/97/
4v/e/97/5v/z/w8ALQBJAF0AfACoAMoA0wDYANwAyACiAH4AYwBLACwAGwAcABQA/v/z
//n/+f/s/+X/6v/t/+n/7P/4//b/7P/y//b/6//o/+3/7f/t/+3/8v/z//X/9v/1//X/
9v/y/+z/6//t/+//7//w//L/9P/y//D/6//p/+//8//1//v/+P/2//X/8v/u/+7/7//v
//D/8P/w/+//7//y//T/8P/u//T/9v/3//L/9f/0//D/8v/x//H/9P/z//L/6//m/+j/
7f/0//3//////wEABQAEAAIAAQACAAMAAwAEAAUABAACAAAA/v8DAAYADAAQABAAEQAQ
AAwADAANAA4AEAARABEAEAAOAA4ADQANAA4AEAARABIAEQAPAA8ADwAOAA0ADQANAA0A
CAAGAAUABAAGAAYABAADAAYABgAGAAcAAwABAAMAAwABAP///v/8//r//P/8//z/+f/3
//b/9f/4//f/+P/6//r/+//5//X/9f/1//P/8//x//H/8//z//T/9v/3//f/8//z//T/
9f/z//P/8//0//T/9f/0//P/9P/2//r//f/9//z/+//7//z//P/7//v//P/+//7//v/5
//j/9v/1//j/+//8//n/9//3//f/9v/1//X/9//4//j/+P/4//f/9//3//f/+f/7//r/
9v/2//P/8v/x//H/+f/3//f//f/9//z/+f/2//D/8P/v/+7/8P/w//P/9P/1//b/+P/6
//v//f/+/wIAAwACAAQABQAFAAIAAgADAAEA///+////+//5//3/AAACAAMAAwD+//z/
+v/3//T/9P/1//X/9f/2//b/9P/z//T/8//s/+7/8//z/+//7//v/+//8v/z//P/9P/w
//D/7v/u/+7/6v/q/+z/7v/v//P/9P/y//D/7P/r/+v/7P/w//L/8//z//L/7//w//P/
9P/x//H/8f/p/+b/6P/m/+T/5v/k/97/2v/e/+j/9f8FACEAQwBhAIAApAC8AMkA3gDy
AN4AqgCGAHcAWQAsABMAFAAUAAoAAQD///3/9P/t/+z/7f/p/+L/4v/o/+z/7v/s/+f/
6v/u/+3/7P/r/+r/6f/p/+j/7P/t/+//7P/p/+n/7P/v/+v/6v/q/+r/6//s/+r/6//r
/+v/6f/r/+3/7v/w//D/8P/w//H/8f/u/+7/7v/t//D/9P/3//T/7//y//H/7//r/+//
7//s/+7/7//x//b/+P/6//b/9P/v/+3/7f/v//L/8//2//v/+//6//r//P//////AAAB
AAMABAAFAAYABAACAAMAAgAFAAkACwAKAAgACQAKAAwAEAARABEAEAASABEAEQASABIA
EQAQAA0ADQANAA0ADAAKAAkACAAHAAUABgAIAAoACAAIAAYABQAEAAIAAAD///7//f8A
AAEAAgABAAEAAAD+//7//P/6//b/9f/1//X/9P/x//D/8P/1//n/+v/5//j/9//0//P/
8v/x//L/8f/0//b/9//3//P/8//0//X/9//3//f/+P/3//n/+f/5//b/9v/4//n/+f/4
//f/9//4//j/9//3//f/+P/3//b/9v/2//X/9f/1//f/9//z//T/9f/2//b/9//3//n/
+v/3//b/9f/z//X/9//5//3/+//4//L/8P/z//T/9f/3//r/9f/y//X/9v/2//T/8v/x
//b/+v/+//n/9P/x/+//9f/1//b/9v/6//L/9P/0//T/9P/4//r/+//9/wEABgAIAAgA
AwABAP7/+P/7////AAABAAMABQACAAEAAwAEAAQAAwABAPr/9v/y//D/7v/v//H/7//v
//D/8P/t/+v/6//p/+n/7v/2//n/9f/1//X/9f/x/+//7P/q/+z/7v/u//D/7//q/+n/
6v/p/+n/7P/s/+3/7P/p/+n/6P/o/+v/7P/w//H/8f/v/+7/7//u/+n/6f/t/+n/6P/o
/+b/4P/c/9z/2v/g/+z/9v/3/wUAJwBFAGEAiACwAM4A3wDiAOIA0ACsAJAAfwBXACYA
EwASAAQA+P/3//P/6//s/+n/3v/Z/+H/7P/w/+7/7P/s/+j/5//q/+//7f/r/+n/6f/p
/+r/6v/p/+n/6v/m/+b/6f/v//X/8P/u/+3/7P/u//D/7//x//L/8f/u/+//7//w//L/
8v/t/+z/7P/r/+v/7P/t/+3/7f/w//L/7v/o/+z/7P/r/+z/8//2//b/8v/v/+3/7v/0
//j/9v/2//b/9//6////+//5//n/+//7//r/+v/8//r/+f/5//n//v8AAAIABAAHAAgA
DAAOAAoACQAGAAAAAgAFAAgADAASABUAFwAYABMADwAMAAoADgAPABAADwAQABEAEgAS
ABAADwAOAA0ADAAMAA0ADgAMAAwACgAJAAgABgAEAAMA///9///////8//n/9//0//f/
+v/7//z//f/9//7///8BAP////8AAAAAAQD///v/+P/3//T/8//1//f/+//9////AAAA
AP//+f/3//b/9f/5//v//f8AAP7//f/6//f/9f/2//n/+//5//j/9//3//r/+v/5//n/
+v/8//z//P/7//z//P/9//7////+//n//P/9//7//v/7//v//f/+//3//P/7//n/+P/3
//b/9//3//b/8v/y//X/+P/7////AwD///3/AQD+//z/+P/0/+//8P/w//D/8f/w//H/
8//r//P/AAD+//7//v/+//z//P/7//v/+//+//7//P/+/wEAAwACAAEAAwACAAEAAwAF
AAIAAQAFAAoADgARAA4ABgABAPz/9v/y//H/8f/u/+3/7f/s/+3/7//z//X/8//2//z/
/f/5//n/+f/5//f/9//2//b/8P/u/+r/6P/t/+z/7//0//P/8f/y//D/8//0//P/9f/z
//L/9P/0//P/8//y/+//7v/v/+7/6f/p//P/+//4//L/6P/k/+j/6P/k/+L/3v/i//n/
FQArAEUAYQB+AKQAwgDPANQA2ADUALgAlgCDAGMANgAhACAAEAD8//f/+f/3/+7/5//q
/+//7//s/+r/7v/y//b/+v/3//b/9v/z//D/7f/q/+f/5f/i/+n/7//2//j/9P/z//X/
9//3//b/9v/2//b/9v/z//P/8v/v/+r/6f/t//D/9P/2//X/9v/4//n/9v/0//L/7//u
//D/8f/s/+v/8P/x//H/8f/3//n/+P/6//n/+f/8//z//v/6//j/9P/z//T/9//7//3/
AQAHAAUAAgAAAAAAAAD///////8BAAIAAwAEAAYACAANABAADgANAAoABAAKAA8AFAAa
ABsAGQAWABIAEwATABQAFgAWABUAFAARAA8ADQALAAgACQALAA0ADwAOAA4ADwAQABEA
EgARABEAEQAQAA8ADwALAAcABwAFAAIA///9//r/+v/8//z//P/7//v//P/9//3/+//7
//z/AAADAAMAAQABAAEA//////z/+//8//v/+//8//z/+//8//3///8BAP///f/7//r/
/P///wAAAQAAAAAAAgADAAUABAADAAMAAAD+//v/+f/9/wAAAQACAAAAAAD/////BAAH
AAgABQAFAAUABQAEAAIAAQACAAIA///+//3/+//9////AQAFAAMAAAD6//j/+f/6//v/
/f8CAP///v8DAAEAAAD9//r/9//6//z//v8AAPj/+P/8//7/AAACAAIABAAFAAcABgAI
AAcABAAEAAUABQACAAgADQAPABEAEAARAA0ACwAJAAoACgAJAAUA/v/6//b/9//4//z/
AQD+//3//f/8//7///8CAAMA+v/6//3/+//2//X/9P/z//X/9//4//r/+v/6//j/+P/4
//L/8P/w//P/8//2//b/+f/4//X/9f/x//D/8v/y//T/9f/1//P/9P/3//j/9f/7//n/
/f/4/+7/6v/o/+b/6P/o/+D/4P/w/wMAFQAxAFEAaQCEAKgAyADTANQA1ADMAKwAhgBt
AFMANAAjABwAEgAGAP3////5//L/7//s/+3/8f/0//D/7P/o/+r/8v/1//b/+f/3//X/
8//1//X/9v/2//b/9f/1//D/8P/x//X/+f/2//T/8//y//L/8v/v/+//8//1//X/+f/2
//T/8//w/+//8P/y//P/8//0//X/9f/1//j/+v/2//L/9v/2//X/9P/5//r/+P/1//P/
8v/0//f/+v/3//b/9f/1//f/+//5//f/9//5//r/+v/7//7/AgAFAAkADQALAAgABQAC
AAMABAAIAAoACwANAA0ACgALAA0ADwASABQAFQAVABQAFAATABMAFAAVABUAFQATABIA
EQAQAA4ACwALAAsACwALAAwADgAQAA0ADAAJAAcABQACAP///f/9//3/AQADAAAA/f/7
//j/+v/8//z//P/+////AQADAP7/+f/2//T/9v/5//n/9//5//n/9//3//T/8f/w/+3/
8P/0//f/+f/3//f/+P/5//f/9//3//j/+P/5//j/9//1//b/+f/7//z//P/8//3//P/8
//v/+//4//j/9v/0//X/+P/6//3//P/9//z/9//1//X/9f/0//X/9//7//7/+v/4//b/
8//z//P/8//1//X/9P/w//D/8//0//X/9//9//n/9//7//j/9v/y/+7/7f/y//b/+v/+
//j/8v/y//L/8v/y//L/9//8/wAABQACAAQAAwAAAAEAAwAEAAIAAwAFAAQAAwACAAMA
///9////AAAAAP///P/2//P/8P/t/+z/7v/x//P/8//0//T/8f/x//P/8//s/+7/8//z
/+3/6//p/+f/6v/r/+v/7P/s/+z/6v/q/+z/6P/o/+r/6//r/+7/7v/s/+r/5v/l/+H/
4P/i/+L/5//r/+7/7//t/+3/6//l/+f/5//j/+b/5P/e/+D/6P/g/9T/0v/O/8r/2///
/x8APwBnAJAAsADKANcA2gDWAL4AogCKAG8AUwA6ACMAEAAEAAIA///1/+v/3v/d/+b/
4//h/+b/6v/o/+b/5P/k/+X/5v/p/+f/5f/j/+P/4f/g/97/5P/n/+v/6v/m/+X/5//p
/+f/5v/m/+b/6P/o/+X/5f/n/+f/5f/n/+T/5P/l/+T/4v/i/+P/4//l/+b/5//n/+f/
6v/s/+j/4//o/+n/6f/m/+v/7P/q/+f/5f/k/+b/6v/u/+z/7P/q/+v/7v/z//H/8f/z
//f/9P/y//H/8v/1//X/9v/3//j/+P/4//j/+//8/wAAAgAFAAcABwAEAAIAAwAEAAYA
CwANAA4ADgAMAAkABwAGAAgACQAKAAkACQAJAAkACAAFAAUABQAFAAAA/v/9//z//v/+
//z/+//+//7//v////////8DAAUA///5//T/7v/y//b/+P/6//f/9f/0//P/8P/t/+z/
7P/s/+//7//t/+//8f/x//P/8//z//X/9f/z//L/8P/t/+7/7//x//P/8P/v/+7/7v/x
//X/9//5//T/8v/y//H/9f/2//f/+f/3//b/9P/z//H/8v/x//D/7v/u/+3/7f/z//f/
+f/3//f/9//3//b/8//z//X/9v/0//T/9P/z//P/8//z//X/9//2//L/8v/w//D/8P/x
//T/7//s/+//8v/y//D/7v/q/+z/7f/u//H/8P/x//P/9P/z//P/8v/0//T/9P/0//T/
9P/z//T/9P/1//j//v8BAAIA//////7/+v/8/////////wEAAwAAAP///v/+//3/+//9
//r/+v/6//L/7P/p/+f/6f/r/+7/8P/u/+3/7v/t/+r/7v/1//f/8P/v/+7/7f/w//H/
8f/y/+7/7v/s/+z/7f/o/+f/6P/o/+f/6f/o/+v/6v/n/+f/5v/m/+n/6v/q/+n/5//j
/+b/6f/q/+f/5f/v/+//6v/o/+z/8P/s/+D/4P/g/9r/4v/3/wUAHQA/AFsAfACmAMYA
2wDiAOQA2gC+AJoAeQBdAEAAIwAUAA4ACAD9//n/9//u/+f/5v/n/+n/7v/u/+z/8v/0
//L/7//o/+j/5f/i/9//4//l/+j/6v/u//H/9f/0//D/7//x//P/8f/w//D/8P/y//L/
7//v/+7/7f/q/+v/7//y//b/+P/z//L/8v/x//D/8P/w/+//7f/w//L/7v/s//L/9P/1
/+3/7//t/+j/5//l/+T/5v/x//z/AQAIAAIA///+/////v/9//7/AQAAAP7//f/+////
//8AAAEAAwAEAAUABgAGAAYACQAKAAoACwAKAAYAAwADAAMABAANABMAGAAcABkAFwAW
ABYAFAATABIADwANAA0ADQAMAA4AEQAUABcAEQAOAAwACgAMAAwACgAJAAcABgAFAAUA
AwABAAMAAwACAAEAAQAAAP//AAD///7/+//5//j/9//2//P/8v/y//b/+//9//3//f/9
//v/+//6//n/+v/5//v//P/8//v/+v/7//3////8//v/+v/6//z///8AAAEA+//6//v/
+//8//z//P/9//3//P/6//n/+v/8//z//P/8//z/+//7////AQABAP3//v///wAAAAD8
//v//P/8//3//v//////+//5//f/9//6//z/+//+/wAAAAAAAAEAAwD9//n/+//+//7/
/P/6//X/9v/2//b/+f/4//n/+/8BAP3/9v/5//r/+//8//v//P/8//3//f8AAAAA/v8A
AAMABQAEAAkADQAOAA8ACwALAAYAAwAFAAgACgALAAkAAgD+//r/9f/y//L/8//1//f/
+v/8//j/9//4//f/8P/y//f/9//x//H/8f/x//L/8//z//T/9f/2//X/9v/1//D/7//w
//H/8f/0//T/9P/y/+7/7f/s/+z/7//w//H/8f/w/+3/8v/3//r/+f8DAPn/6//m/+T/
3v/e/+L/5P/g/+L/8P/+/wsAIQA7AFMAbwCQALAAygDXANoA0gC8AKAAhgBrAEsAMgAj
ABYADgAOAAUA+//5//z/+f/s/+f/7f/u/+z/8P/y//L/8v/1//D/8//x/+//7f/z//X/
+P/6//v/+//8//j/8v/x//P/9f/2//b/9//4//b/9v/z//P/9P/z//D/8f/y//T/9//4
//T/9P/1//X/8v/y//L/8f/x//T/9v/y/+3/8v/z//P/8//7////AAD+//3//f8AAP//
AAD7//j/9//3//n//f//////AQAFAAMAAAD+//7/AQADAAYACQAJAAgABwAGAAkACgAO
ABAAEgAVABYAFAAPAA0ACwAKABEAEwAUABQAEQAPAA4ADgATABUAFwAXABcAFwAXABYA
EwATABMAEwAOAAwACwAKAAgACAAGAAUABwAGAAUABQAAAP3//v/9//7///8BAAIAAAAA
AP7//P/4//f/9//3//b/8//y//L/9P/3//f/9f/2//f/9v/3//n/+////wEA/f/8//r/
9//1//X/9v/3//v//f///wIAAgADAAIAAQD9//z//f/9//v/+v/5//n/+P/4//f/9//7
//7///8AAP3//P/6//n//v8BAAIA///+//3//P/6//r/+//+/wAAAgACAAIAAQAAAP//
/v////3//P/4//j/9v/2//b/9//5//X/8//3//n/+v/5//j/8v/2//f/+v/4//b/9v/2
//b//P8AAAMABwAEAAYABQACAAAAAQABAP7/AwAHAAgACQAIAAkABQADAAEAAgACAAEA
AgD+//3//P/3//T/9P/1//P/8f/w/+7/8f/z//f/+f/y//T/+f/5//X/9f/1//X/8v/x
/+//7v/u/+7/7P/s/+//7P/t//D/7//v//L/8v/y//D/7P/r/+j/6P/r/+z/8P/x//H/
7//v//H/8f/t/+n/6f/x//D/5v/k/+T/4v/k/+D/3P/i/+7///8XADEASwBpAIwAsADE
AMsAzgDUAMwAqACCAGkATwAwABkAEgAUAAwA///3//f/8v/r/+j/4//j/+z/7P/m/+r/
7v/q/+v/8P/w/+v/5v/h/+f/6f/s/+7/7//v//D/7P/r/+v/7v/x/+7/7P/r/+r/7P/s
/+n/6f/r/+v/6f/r/+v/7P/u/+7/7f/u//D/8f/w//D/8P/v/+7/8P/x/+z/6v/w//L/
8//s/+3/6v/k/+f/5//o/+z/8P/0//L/8v/v/+//8f/1//P/8//1//n/+//6//r//P/9
//3//v///wAAAAAAAAAA/v/+/wEAAgAFAAcABwAEAAgACwAOABIAFAATABEADgALAAkA
CAAIAAcABwAHAAUACAALAA4AEAANAAsACQAHAAUABAAEAAQABQAGAAUABQAEAAIAAAD/
//v/+f/7//v/+v/5//n/+P/3//j/9//2//b/9f/1//X/9P/x//D/8P/1//n/+v/5//f/
9f/x/+//8P/x//T/9f/z//T/9P/z/+//7//w//H/8P/v/+7/7v/x//X/9//5//b/9v/4
//n/+f/4//f/9//3//b/9P/z//X/+P/5//r/+P/4//f/9//4//n/+P/z//H/8f/x//D/
7//v//H/8v/1//b/9//3//X/9f/1//f/+P/4//X/9v/0//L/8P/v//L/7f/q/+3/9P/4
//r//P/1//b/9v/2/+j/8P/4//b/9P/0//T/9P/3//r//P///wAABAAFAAQAAgABAP//
+v/6//3//f/9/wAAAwABAAEAAAAAAP///f////r/+P/2/+//7P/s/+3/7f/t/+7/7v/x
//P/9//5//H/8P/y/+//7P/t/+7/7//s/+v/6f/o/+j/6P/m/+b/7P/q/+z/8P/w/+//
8f/w/+7/6v/k/+H/5f/o/+7/8v/u/+v/5//h/+P/5//p/+f/4//p/+n/6v/o/+b/4v/g
/+T/5v/c/87/1P/l//f/DwApAEUAbACaALwAywDaAOgA3AC+AKIAgwBnAE4AMQASAP7/
+v/7//n/9f/y/+3/6P/f/93/5P/o/+j/6P/k/+D/4//k/+T/4f/e/9v/4P/j/+f/6v/o
/+f/5//i/+L/5f/r//H/7f/q/+j/5v/m/+b/4//j/+T/4//g/+H/5P/m/+n/6v/q/+r/
6//r/+z/7P/s/+v/5//o/+j/4v/g/+b/6P/p/+P/5//n/+T/5//p/+z/8v/0//b/8v/w
/+r/6f/q/+3/7f/t/+//8//1//T/9P/2//b/9f/1//X/+P/4//j/+P/6//z/AQAEAAUA
BwAHAAQABgAHAAgACgAMAAsACQAGAAcABwAIAAoACgAJAAgABQAHAAkACwAMAAkACQAJ
AAkABAACAAEAAAAAAAAA/v/9/wAAAAAAAAEA/f/7//3//f/7//n/+P/2//P/9P/z//L/
8//z//T/9f/0//H/8P/w//D/8//z//H/8P/v/+z/6//w//P/+P/7//n/+P/2//P/8P/v
/+//7//w//H/8v/0//b/+f/6//v/9f/0//X/9f/0//L/8P/v//L/9P/1//f/9//4//f/
9v/y//L/8f/x//f/+//9//v/+P/1//L/7v/v/+//8f/y//P/9P/1//X/9//3//f/+f/3
//b/8v/y//T/9P/0//X/+P/z//D/8//z//L/7//s/+v/7v/w//L/8//y//P/9f////H/
6v/r/+z/7f/u//P/+P/8/wEA/v8AAP///P/6//v/+//4//v///8AAAEA/v////v/+f/7
//z//P/7//7/+v/5//j/9f/y//L/8//z//P/9P/0/+//7f/t/+v/5//q//D/8f/u/+//
8P/x/+//7f/q/+j/6P/o/+b/5v/p/+b/5//q/+v/6//u/+7/7//u/+v/6//n/+b/6P/o
/+z/7//x//H/8f/z//P/7//t/+3/7f/s/+r/7v/0//D/4v/e/+T/6P/w////GwA7AFcA
cwCOAKgAxgDXAOAA4ADOAKgAggBnAEkALgAbABQAEAAKAP//+//7//r/9f/y/+//6f/q
//L/8P/s/+r/5P/j/+z/8//z//P/8//0//P/8//y//T/9f/3//T/7//v//L/9f/z//L/
8v/y//X/9v/0//X/9v/1//L/8//y//L/8//y//P/9P/2//f/9f/0//P/8f/u//D/8f/s
/+v/8P/x//H/8P/1//b/9P/5//v//v8EAAQABAD+//r/9//3//n//f/6//n/+v/9////
/v/+/wAAAwADAAQABQAHAAgACQAKAAgACAALAAwADwATABUAFAASABEAEAAQABIAEwAT
ABIAFAATABMAFAATABMAEwARABMAEwATABIADwAPAA8ADwAKAAgABwAGAAgACgAKAAsA
CQAGAAMAAQACAAEABAAFAAIA///9//r/+//+////AAD7//n/+P/3//j/9f/0//T/9P/3
//f/9f/3//n/+f/7//n/+f/7//v//f/+//7//f/5//f/9v/1//f/9//3//j/+P/5//j/
9//4//z/AgAHAAIA/v/6//f/+f/6//r/+//+/wIABAAGAAQABAADAAMABAAFAAQA///9
//3//f/8//7///8CAAQABwAKAA0ADwAJAAUAAQD///7//P/3//b/+f/6//v//f8EAAEA
AAAFAAgACAAGAAQABAAMAAkA+P/2//n//P///wIABQAIAAoADQAMAA4ADQAKAAsADQAO
AAwADAANAAsACQAKAA0ACwALAAkACgAKAAkACwAIAAgACAD///r/+P/3//r/+//9//7/
//8BAAUABwD//wAABAADAAEAAQABAAEAAAD///3//P/5//j/9f/0//b/8v/y//T/9v/3
//v//P/6//j/9P/z//L/8v/1//b/+f/7//z/+//6//v/+v/1//P/9f/3//L/7P/s/+7/
8P/y//D/8P/2//7/AQAVADkAUQBdAIIArADAAMMAygDKALQAkgCAAHEAUQAuAB8AHgAY
AA4AAQD1//H/8v/5//j/7f/r/+7/7v/s//b//v/2/+//8v/3//X/8//x//L/8f/x//D/
9P/1//f/9P/u/+3/7//x//D/8P/x//L/8P/w/+3/7f/y//P/8v/1//L/8v/z//L/7v/u
/+//7//w//L/9P/1//f/+v/8//j/8v/2//b/9f/0//n/+v/4//T/8f/v//D/8//2//P/
8v/w//H/9P/5//b/9f/2//n/+v/6//v//v8BAAEAAgADAAIAAgACAAIABQAGAAoADAAQ
ABMAFAASABEAEQARABIAEwARAA4ACgALAAsADAAOABEAEQARAA8ADgANAAwACgAIAAcA
BgAFAAQABAAFAAYABAAEAAIAAQD+//z/+v/5//j/9//6//v/9v/z//H/7v/y//b/+P/6
//f/9f/0//P/7//r/+n/6P/s//H/8//z//P/8//x//H/7v/t/+7/7f/v//D/8P/v/+3/
7f/u/+//7v/t/+z/7P/w//P/9P/1//D/8P/y//P/8P/s/+j/5f/p/+r/6v/r/+7/8v/0
//b/9P/0//P/8//0//X/9P/v//D/8f/y//L/7f/r/+v/6v/s/+z/7P/r/+//8f/z//f/
8//u/+b/4v/l/+j/6//v/+//6f/l/+f/6v/u/+j/4v/j/+T/5f/m/+r/7P/t/+//7f/w
//D/7v/v//H/8v/w//L/9f/1//X/9//5//b/9f/3//j/+P/3//f/8v/w/+7/6P/k/+P/
4//f/93/3P/a/9n/2f/b/9v/2f/e/+b/6f/l/+X/5f/l/+L/4f/f/97/3P/c/9r/2v/b
/9b/1f/W/9j/2f/d/97/4P/e/9r/2f/W/9b/2f/a/9//4f/i/+H/3//f/93/1//b/9f/
1f/U/9j/2P/O/8j/yP/I/8j/xv/G/9P/7f8JAC0AUQBmAHoAmAC1AMIAxgDEAK4AhABj
AE0ALgARAAAA9P/u/+n/4f/l/+b/3f/Q/8f/y//Y/9z/1P/U/9T/zv/J/9L/2P/X/9b/
1f/V/9X/1v/W/9f/1//Y/9T/0f/R/9T/1//W/9b/1//Y/9X/1P/Q/8//0f/R/8//0f/S
/9T/1//Y/9T/1P/V/9X/1v/W/9b/1f/S/9T/1f/Q/9D/1v/Y/9n/1P/X/9b/0v/U/9P/
0//W/9j/2v/W/9T/0v/T/9b/2//a/9n/2v/d/97/3v/f/+L/4f/h/+L/4//m/+b/5v/m
/+b/5v/p/+r/7P/v//D/7v/u/+//8P/y//X/9f/0//L/8v/x//H/8v/w/+//7v/r/+//
8f/z//T/7//t/+v/6f/m/+b/5//o/+b/5v/k/+P/5//o/+n/6//m/+H/4P/d/93/3f/e
/97/3P/e/97/3v/d/93/3v/f/9v/1//V/9T/0//V/9T/0f/T/9X/1f/X/9f/1//Z/9n/
1//Y/9j/1//W/9f/2f/b/9r/2f/Y/9j/1f/V/9P/0f/R/9L/1f/X/9f/1v/V/9X/1P/U
/9P/0//W/9r/3P/e/93/3v/e/9//3v/d/9r/0//U/9X/1v/W/9f/1//Z/9r/2v/a/9r/
2f/Y/9f/1v/X/9j/2P/V/9b/1P/S/9D/z//T/8//zf/R/9L/0v/Q/87/zP/O/8//0P/W
/9L/yv/N/87/z//Q/9L/1P/V/9f/2P/c/93/3P/d/9//4P/e/9//4f/g/9//3//h/97/
3f/c/9z/2//Z/9r/1v/V/9T/zv/K/8n/yf/M/83/z//Q/87/zf/O/83/xv/I/83/zf/H
/8f/x//H/8b/xf/D/8L/xP/G/8b/yP/G/8D/vv++/8D/wf/F/8b/xP/C/77/vf+9/77/
wv/E/8j/yf/J/8f/xf/H/8f/w//D/8P/wf+6/7j/vv++/7z/vv+6/7D/rv+8/83/6f8H
ACMAPQBgAIIAoACxALYAsACcAHwAXgBDACMACgABAPb/4v/O/8f/xf/D/8D/uf+0/7X/
tf+4/8D/wP+8/8D/wv+9/8D/wv+//7z/uf+8/73/v//A/8H/wf/C/77/vf+9/8D/w//B
/8D/wP/A/7//vv+6/7n/vP+9/7z/v//A/8L/xf/G/8H/wP/A/7//vv++/77/vf+6/7z/
vf+4/7f/vv/B/8P/vv/B/8D/vP+8/7v/u/++/8L/xv/E/8T/v/+//8H/xf/F/8X/x//L
/8n/xv/E/8T/yP/J/8v/zf/Q/9D/0P/Q/87/zv/R/9L/1P/X/9j/1v/Y/9n/2v/c/9T/
3//h/w==
         </WaveFormData>
      </LeadData>
      <LeadData>
         <LeadByteCountTotal>10000</LeadByteCountTotal>
         <LeadTimeOffset>0</LeadTimeOffset>
         <LeadSampleCountTotal>5000</LeadSampleCountTotal>
         <LeadAmplitudeUnitsPerBit>4.88</LeadAmplitudeUnitsPerBit>
         <LeadAmplitudeUnits>��V</LeadAmplitudeUnits>
         <LeadHighLimit>2147483647</LeadHighLimit>
         <LeadLowLimit>268435456</LeadLowLimit>
         <LeadID>II</LeadID>
         <LeadOffsetFirstSample>0</LeadOffsetFirstSample>
         <FirstSampleBaseline>0</FirstSampleBaseline>
         <LeadSampleSize>2</LeadSampleSize>
         <LeadOff>FALSE</LeadOff>
         <BaselineSway>FALSE</BaselineSway>
         <ExcessiveACNoise>FALSE</ExcessiveACNoise>
         <MuscleNoise>TRUE</MuscleNoise>
         <LeadDataCRC32>3577193351</LeadDataCRC32>
         <WaveFormData>
//////z//P8AAAEAAQACAP////8AAAIA/v/8///////7//v//f/6//v//f/+////////
/////v/8//v/+v/6//3//v/+//7/+//6//r/+f8AAAIA+v/0//b/9//0/+//6f/l/+P/
4f/c/9T/1v/g//b/CwAdADYAWgB6AJEAmwCbAJQAggBtAFoASAA4ACMAGAAZABcADQAM
ABcAHQAdABsAFgARAAsABwAIAAkAAQADAAgAAwD//////f/9//3///////7//v/8//z/
/P/7//j/+P/6//r//P/5//n/+//9//3/+//7//v/+//8//z/+f/4//f/9v/3//j/+f/6
//r/+v/7//j/+P/5//v/+P/3//r//f/+//n//P/7//r/+v/7//7/AAD//wAA///+/wAA
AgADAAYABQAFAAQABgAIAAgADQAOABAAEQASABUAFwAXABYAFQAXABoAHgAeACEAIQAi
ACIAIwAjACQAJAAnACgAKQAqACcAJQAkACUAJwAmACYAJAAkACMAIQAgAB4AHQAcABkA
HAAYABUAFQATABIADQALAA0ADAALAAsACwAKAAkACAAHAAUABQAEAAIAAgABAAAA////
//7//f/9//7/AAABAP7//f/7//r/+v/7//v/+f/5//r/+v/6//3///8AAAEAAAD//wAA
AQAAAPz/+v/5//n//f/6//r/+//8//3/////////AQABAAMAAQABAAEAAAABAAEA/v/9
//3//P/7//7/////////AQD////////9//3//f///wEAAQABAAEAAwADAAQABgAEAAQA
BAAEAAMAAgABAAIABQAFAAYABwAHAAkABgAEAAEAAQAAAP7/AgACAAIAAgACAAIAAgAB
AAEAAQACAAMAAgD//////v/9//v/+f/7//v//P/8//z/+//7//n/+P/2//X/9v/z//P/
8//z//H/8P/0//T/9P/z//L/8f/w//D/7//s/+z/7//v/+7/7v/t/+3/8P/y/+7/7P/v
/+//7f/t/+3/6v/q/+v/6f/p/+v/6//u/+7/7//v/+3/7P/s/+z/6v/q/+r/6v/u/+//
7//w//L/7P/q/+v/5v/j/+H/4f/b/9X/0P/M/87/2P/k//P/DQAuAEwAZAB1AIUAiwCC
AGwAVQBIAD4AKAAPAAgACwAJAAcACgALAAsACQADAAAABwAHAP3/9v/3//f/8//w/+3/
7//w/+//8P/x/+//7//u/+7/7v/u/+7/7f/q/+r/7P/s/+z/6f/p/+v/7//v/+3/7f/t
/+3/7v/u/+7/7v/u/+7/7v/u/+7/7v/t/+7/8P/u//D/8f/z//D/7P/u//D/8P/q/+7/
7v/u//D/8f/0//b/9v/4//j/+P/3//j/+P/6//r/+//7//7/AAAAAAUABgAGAAUABAAF
AAkACwAMAA0ADAAOABEAEAAVABcAGgAcABwAGwAbABoAHAAcABwAHAAcABsAGwAdAB0A
HAAcABoAHAAbABkAGAAYABcAFgATABUAEAAMAAsACwAKAAUAAwAEAAQABAAFAAAA/v/8
//r/+v/5//r/+v/6//r/+f/4//f/9//2//X/8v/y//P/8//z//P/8v/y//L/8//z//H/
8f/y//L/8v/y//P/8//z//H/8f/z//X/9//0//P/8//z//f/9P/0//T/9P/0//X/9f/1
//f/9//4//f/+P/5//r/+//7//j/9//3//b/9f/2//f/9//3//f/9f/1//X/9f/1//X/
9//1//X/9f/1//X/9f/2//j/9v/2//b/9v/4//j/+P/6//z/+//7//v///8BAP7//P/7
//v/+v/4//r/+//9/////f/7//r/+f/7//r/+P/4//j/+P/6//n/+f/5//n/+//7//n/
9v/0//L/7//y//X/9v/4//f/9v/0//P/9P/0//P/8//w/+3/7f/t/+7/6//p/+z/7v/u
/+3/7P/p/+j/6P/n/+b/6P/t/+//7v/u/+3/7f/s/+z/5v/i/+j/6f/o/+n/6//o/+j/
6f/r/+v/7f/t/+z/6v/p/+f/5v/m/+f/6P/q/+r/6v/q/+v/6//q/+r/6v/s/+r/5//i
/93/2f/X/9H/zf/O/9D/1P/W/+D/9/8NACIARABqAIMAiwCFAHQAXgBRAEYAOAAeAAkA
BAABAP3/AQAGAAUABwAJAAcAAAD9//3/+//4//f/9f/3//b/8//v/+//7f/t/+3/7//v
/+7/7v/u/+7/7v/t/+z/7P/u/+7/7P/p/+n/6//v//H/8f/z//H/7//u/+z/7v/u/+7/
7v/v//D/8f/y//L/8v/z//D/8P/x//P/8P/u//D/8v/y/+//9P/1//b/8//z//X/9v/0
//b/9v/2//b/+P/5//z/+v/7//v//v///wAABgAIAAgABwAGAAcADAAPABEAEwAVABgA
HAAcABwAGwAbABoAHAAdAB8AIAAgACAAIAAgAB8AHQAcAB0AIAAgACEAIAAeAB0AGwAa
ABkAFwAVABEAFwAUABIAEwASABAACgAHAAUABAADAAMAAgACAAIAAgABAP/////+////
AAAAAAAA/f/9//z/+//7//z//v/////////+//7//f/9//z/+f/7//z//P/8//z//f/9
//3//f/9////AQABAP7//f/9//r//f/5//j/+//8//3////9//3//////wAA//8AAAEA
AAABAAEA/v/+/////////wAAAQABAAEAAQD///////8BAAEAAQADAAEAAQABAAEAAAD/
////AAACAAIAAgACAAQABAAEAAYABwAHAAgACQAIAAkABQACAAMABQAGAAYABAADAAMA
AwD8//f//v///wAAAQACAAAA//////////8BAAEA///+//7//v/9//z//f/8//z//v/+
//3//f///wAAAAABAP3/+f/4//f/9f/x/+7/8P/y//L/8f/w//L/8v/z//P/8P/w//P/
8//w//D/7//v//L/9v/0//T/8//x/+3/6//w/+7/7//x/+//7//x//H/8v/y//P/8//x
//D/8P/w/+7/7v/u/+7/7f/t/+z/7P/2//b/9P/x/+z/3//Z/9//3//X/87/yv/I/87/
3P/v/wMAGAA2AFgAcwCDAIsAiAB2AF0AUABKAD4AJwAeABkACQD9/wIACQANABMAFQAU
AA8ACQAFAAIAAQABAAMA/P/3//f/9f/z//P/8//z//P/8v/y//T/9P/0//P/8P/w//L/
8v/0//P/9f/5//n/9//z//H/8P/v/+//7v/x//L/8//0//L/8v/y//L/9f/2//j/9v/0
//X/9//0//L/9P/2//b/8v/2//b/9v/1//X/9//4//n//P/9//7//v8AAAEABAAEAAUA
BQAIAAcABgAKAAoACQAJAAkACwAQABMAFQAXABcAGgAeAB4AHAAbABsAGgAdAB8AIgAk
ACMAIgAhACAAIQAhACIAJQAlACQAJAAiACEAHwAcABoAHAAbABoAFwAbABgAFgAXABUA
FAAPAA0ADwAOAA0ADQALAAoACQAIAAYAAwACAAAAAQACAAIAAgABAAEAAAD///3//P/8
//v//P/9//3//v/8//3//f/7//r/+v/5//j/+P/5//n/+f/4//f/+P/5//j/9P/y//H/
8f/1//L/8v/0//T/9P/1//f/9//5//n/9v/z//L/8f/0//X/9f/y//H/8f/w/+//8//1
//b/9//3//X/9f/1//L/8f/w//H/7//v/+//7//x//P/9v/6//n/+P/3//b/+P/4//j/
+v/5//f/9v/1//n/+//4//b/9v/3//f/9v/2//f/9P/0//T/9P/0//T/8//z//P/8//1
//X/8//x//D/7//t/+//8f/x//L/9P/0//P/8//y//L/8f/x/+3/6f/o/+f/6f/n/+b/
6v/o/+j/5//m/+f/6P/q/+v/5f/k/+b/5f/i/+L/4f/h/+T/5v/i/+D/5P/l/+T/5f/l
/+L/4v/j/+P/4//l/+X/5f/k/+T/4//g/+D/4f/i/+P/5P/l/+b/5//n/+b/5v/o/+T/
5v/j/9z/1f/R/8//0//T/8z/xP/E/8r/2P/t/wMAGAAyAFQAcQCDAIcAgAByAF8ASgA0
ACIAEwAKAAcAAwD7//z/AwABAP//AQACAAMAAQD///z/+f/z//H/7v/t//H/8f/v/+//
7//s/+v/6f/o/+j/6P/o/+f/6P/o/+r/6v/o/+X/5f/n/+v/6//p/+n/6f/p/+r/6v/s
/+z/7P/s/+z/7P/s/+z/6v/q/+v/6P/o/+n/6//o/+n/7P/v//D/7P/w//D/8P/u/+3/
7v/u/+7/8P/w//D/8v/0//X/+P/2//f/9//6//v//P8CAAQABwAHAAcACQALAAsACgAJ
AAsADgASABIAEwATABQAFAAYABkAGwAcAB0AHAAbABoAHAAbABsAHQAdABwAHAAaABkA
FwAUABIAFAATABIADwAUABAADQANAAsACgAFAAMABQAEAAMAAwABAAAA///+//3/+//7
//r/+v/6//n/+P/6//v/+//7//f/9v/2//X/8//z//L/8v/z//X/9v/1//T/9P/z//L/
8//1//b/9//3//f/+f/7//n/9v/1//X/9//7//j/+P/5//r/+//9//r/+f/6//n/+//5
//n/+f/6//v/+//4//n/+//8//3//P/9//3//f/8//n/+P/3//j/+f/6//3/+//7//v/
+//8//3///8CAAEAAAD///7///8AAAEABAACAAEAAQABAAEAAwAAAP7/AAABAAEAAAAI
AAEA//8CAAEAAAD///7/AAD///////8BAAMAAwABAP7//P/6//f/9//5//n/+v/7//z/
/P/9//n/+P/2//X/9P/x//H/8f/y/+//7f/w//L/8v/x//D/7v/u/+//7//s/+z/7//v
//D/8P/v/+//7//w/+v/6P/r/+v/6f/p/+3/6v/q/+v/7f/t/+//7//s/+r/6f/n/+b/
5v/n/+j/6f/q/+v/7P/s/+v/6f/o/+r/6P/o/+n/5v/d/9v/4f/b/9P/zv/K/8L/zP/i
//n/CQAiAEgAZgB5AIcAiwB6AGIAVwBKADIAHAAPAAgAAwABAAcACgAHAAMA//8DAAYA
AwD5//v//P/7//P/7f/u//H/8f/v/+3/7f/t/+3/7f/s/+z/7P/s/+z/6//q/+r/7P/s
/+z/6f/p/+v/7f/t/+v/6//r/+v/7P/s/+z/7P/s/+z/6v/q/+r/6v/p/+r/7P/q/+z/
7f/v/+z/6P/q/+z/7P/r//D/8f/y/+7/7f/u/+7/7//y//P/9P/2//j/+f/8//r/+f/3
//j/+f/6/wAAAgAFAAUABQAHAAsADQAOAA8ADwASABYAFgAXABcAGAAYABsAGwAcABwA
IAAgACAAIAAfAB0AHAAdAB0AHAAcABoAGAAXABUAFAAUABMAEgAPABQAEAANAA0ADQAM
AAcABQAHAAYABQAFAAEAAAD///7/+v/3//b/9P/1//b/9v/2//X/9f/0//P/8v/y//P/
8//1//X/9P/0//T/9f/1//P/8f/y//L/8v/y//P/8//z//T/9f/4//v/+v/2//T/8//2
//v/+f/6//f/9v/1//X/9v/3//r/+//5//f/9//3//b/9//3//T/9f/3//j/+f/8//3/
/f/9//r/9//2//X/9f/1//X/9//3//f/9//3//n/+f/6//z/+v/6//r/+v/8//z//P/+
//7//f/9//3/AQADAAAA/v/+///////+//z/+//7//v//f/9//7////7//b/+P/4//j/
+P/2//X/9f/1//r//f/+//3/+P/2//T/8f/z//X/9f/2//j/+P/3//f/9f/0//L/8f/x
/+//8P/x/+7/6//p/+z/7v/u/+3/7P/q/+r/6//r/+r/6v/t/+3/6//q/+j/5//r/+7/
6//q/+3/7f/r/+v/7f/q/+r/6//o/+f/6P/n/+f/5v/m/+X/5v/m/+f/6P/p/+r/6//s
/+//7//u/+7/7v/o/+z/7f/m/+H/4f/f/9X/0//S/8j/yv/W/+L/8/8JABoANABYAHEA
gQCFAH4AagBXAE4APgAoABcADAAHAAUAAwAGAAsACwAJAAcACgALAAUAAwACAP3//f/9
//r/9//1//T/8f/w/+//8P/x//H/8v/y//L/8v/x//D/8P/y//L/8f/t/+z/7f/w//H/
8P/x//H/8f/y//L/9P/0//T/9P/z//L/8f/w//H/8v/0//L/8P/x//P/8P/v//L/9f/2
//L/9v/2//b/8//z//X/9v/4//z//v8AAPz//P/7//z//v//////AgACAAIABwAIAAkA
CQAJAAsAEQATABQAFQATABYAGgAaABkAGQAaABoAGAAXABcAFgAcAB4AIAAiACIAIQAh
ACMAIAAeAB0AGgAaABkAFwAWABkAGQAZABcAGAASAA0ACwAMAAwACAAHAAcABgAFAAUA
AwACAAEAAAAAAP//AAAAAAAAAAD///7/+v/5//f/9f/2//b/9//3//f/9//2//b/9v/3
//f/9f/1//b/9v/2//j/+f/5//n/9//3//n/+//8//r/+v/7//r//f/5//j/9//2//X/
9f/4//n//P/9//v/+f/5//n/+v/7//v/+P/2//f/9//3//j/+f/5//n/+//5//n/+f/5
//n/+f/7//r/+f/4//f/9f/1//b/+P/7//z//f/+//z//P/8//7//P/7//v/+/8AAAMA
AQAAAP7///////7/AAD////////8//v/9v/5//r/+//8//v/+f/4//f/+v/9//7//f/4
//b/9P/x//T/9//4//r/9//2//T/8//0//T/8//z//D/7f/t/+3/7P/p/+f/6v/r/+z/
7P/s/+r/6v/r/+v/6v/q/+3/7f/r/+r/6P/n/+n/7P/p/+j/6f/p/+f/5//p/+b/5v/n
/+j/6f/s/+3/7P/q/+n/5//m/+b/5//o/+j/6P/o/+j/6f/p/+j/6P/u//D/5v/f/9z/
2f/Z/9v/0//F/7z/wP/I/9L/4v/z/wUAIABAAF4AewCLAIkAegBqAF0ATAA6ACoAHQAS
AA0ACwALAAoACQAJAA0ADQAGAAEAAwABAPz/+//3//P/9v/5//H/8P/t/+z/6//r/+v/
6v/q/+3/7v/v/+//7f/s/+3/7P/q/+f/5//p/+3/7f/r/+v/6f/p/+r/6v/t/+7/7//w
/+//7v/t/+z/7f/u//D/7v/s/+3/7//s/+r/7P/u/+7/6//w//H/8v/z//P/9f/2//P/
9P/z//L/8v/0//X/+P/7//3//v8CAP///v8CAAIABAAFAAYACQAMAA0ADQANAA8AEgAW
ABYAGAAZABsAHAAaABkAGQAYABoAGgAaABoAGQAXABYAFwAZABoAHAAcABsAGQAWABQA
FQAVABUAEwATAA4ACgAJAAsACgAFAAMABQAEAAMAAwD+//z/+v/4//j/9//4//j/+P/4
//f/9v/3//f/9v/1//P/8v/y//H/8f/x//D/8P/x//P/9P/z//X/9v/2//b/8//z//L/
8f/z//P/9f/3//n/9v/1//X/9//7//j/+P/2//b/9v/3//f/9//5//n/9//1//X/9f/2
//f/9//0//X/9//4//n/+P/5//n/+f/5//f/9//3//n/+f/5//v//P/9//7////8//v/
+//8//z//P/8//z/+v/6//r//P/9//3//v//////AQD+//z/+v/9//n//P/+//v/+v/5
//j/9//1//T/8//3//n/+f/3//X/9P/z//H/9P/3//j/+v/5//j/9v/1//L/8v/x//H/
8v/v/+//7//u/+v/6f/s/+v/6v/o/+b/6f/q/+z/7f/n/+b/6P/n/+f/6P/o/+n/6v/s
/+j/5v/o/+f/5P/j/+X/4v/i/+P/5P/l/+j/6f/p/+j/6P/n/+b/5v/n/+j/5v/m/+b/
5v/l/+X/5P/k/+D/4v/o/+X/3v/b/9X/zf/R/8//yv/M/8r/zv/c//H/BwAgAEAAYAB1
AH0AewByAGIAUwBCADAAGgANAAQA/f///wUABAABAAMABQAFAAQA///5//f/9P/x//H/
7//w//P/8f/v/+v/6f/n/+j/6f/p/+r/5//m/+X/4//k/+T/5v/m/+j/5f/l/+f/5//n
/+X/5f/n/+f/6P/o/+f/5v/l/+T/5f/m/+f/6P/n/+b/5v/i/+D/4f/j/+D/4v/m/+r/
7P/k/+b/5P/i/+H/4f/j/+T/5v/o/+j/6P/m/+j/6f/s/+z/7f/t//D/7v/u//P/9P/2
//f/+P/7//7///////////8CAAYABgAHAAcACAAIAAoACwANAA4AEgASABIAEgAQAA0A
CwALAA0ADAAMAAoACwALAAoACgAJAAcABQABAAMA/v/6//n//P/8//j/9//1//T/8//z
//H/8P/v/+7/7f/r/+v/6v/o/+j/5//m/+f/5//m/+X/5P/k/+X/5f/n/+f/5v/m/+T/
5f/l/+P/5v/o/+n/6v/n/+f/5v/l/+P/4//l/+f/6P/m/+b/5//p/+3/6v/q/+j/6P/o
/+n/6P/n/+j/5//q/+n/6v/r/+7/7//v/+z/6//r/+r/6f/q/+v/6//r/+3/6//r/+v/
6P/n/+b/5//o/+n/6v/r/+3/7f/u//D/8v/y//L/8v/v/+7/7f/u//D/7//v/+//9P/3
//X/9P/y//P/8//y/+r/6//v/+7/7f/s/+v/6v/s/+v/6//r/+//8f/x/+//7f/s/+v/
6f/m/+f/5v/m/+j/6P/n/+f/5P/k/+P/4//j/+H/4v/j/+L/3//d/+D/4P/g/9//3v/c
/9z/3f/d/9n/2P/a/9n/2//c/9z/3f/b/9z/1//U/9j/2f/Y/9n/3v/c/93/3//e/93/
3v/d/93/3P/c/9v/2v/a/9v/3P/b/9r/2f/Y/9n/2f/Y/9j/2P/a/9j/2f/W/9H/z//T
/9P/zf/A/7T/tP++/8j/2//t/wIAHgBAAFsAZwB1AHoAZgBNAEIANgAiABEAAgDz/+v/
7f/2//n/9//3//n/9v/x/+v/6f/q/+f/5f/n/+j/5//l/+T/4f/g/9//4f/h/+D/4P/f
/97/3f/b/9v/3P/f/+D/3v/b/9v/3f/d/93/2//b/93/3f/e/97/3P/c/9z/3P/c/9z/
3P/c/+D/4v/l/+T/4f/h/+L/3v/e/+D/4v/i/+D/5P/k/+T/4//j/+X/5v/m/+j/6P/o
/+b/6P/p/+z/7P/t/+3/8P/y//L/9//4//j/9//2//f//f///wAAAQABAAQACAAIAAsA
CwAMAAwACwALAAwADAAOAA4ADgAOABAADwAPABEAEAAOAA0ACgALAAsACgAKAAwACwAK
AAcACgAGAAMAAwABAAAA+//5//v/+v/5//n/9f/0//P/8v/z//H/8f/w/+7/7v/t/+z/
7f/t/+z/6//s/+z/7f/t/+z/6//p/+j/6P/p/+n/5//o/+r/6//s/+z/7f/t/+3/6v/p
/+r/6//u/+z/7P/t/+v/7//s/+z/7f/u/+//8f/v/+//8f/x//H/7//v/+//8P/x//H/
7v/t/+3/7P/r/+//8f/y//P/8//x//H/8f/w/+//7v/v//H/8f/x//H/8P/v/+//8P/y
//T/9v/4//j/+P/4//r/+f/3//b/9f/1//f/9P/y//P/9f/2//b/9//3//j/+f8AAPf/
7P/t/+7/7//w//H/8f/y//P/8v/z//L/7//w//D/8P/v/+//8f/x//L/8f/w/+7/7f/u
/+7/7f/t/+7/6//r/+v/6v/n/+X/6P/q/+r/6f/o/+f/5v/m/+X/5P/k/+f/5//o/+j/
5//n/+f/6P/j/+D/5f/l/+P/4//l/+L/4v/j/+X/5f/n/+f/5f/k/+T/4//g/+D/4f/i
/+b/6P/q/+z/6//r/+r/6v/q/+r/7P/r/+T/3//f/9v/z//L/8z/yP/M/9r/6v/3/wcA
IgA6AFQAcQCHAI0AhAB0AGEAUABAAC4AHwAQAAcABwALAAwADQAPAA8ADQAMAAkAAQD9
/wIAAQD9//f/8P/p/+f/6v/r/+7/8f/x//H/8P/w//L/8v/y//H/7v/u//D/8P/y/+//
7//x//L/8f/u/+3/7//v//D/8P/w//D/8P/w//L/8v/y//L/8f/y//T/8v/w//H/8//w
//D/8v/0//T/8P/0//T/9P/0//X/+P/6//j/+v/6//r/+v/8//3/AAAAAAEAAQAEAAQA
BAAJAAoADQANAA0ADwAQABEAEQARABIAFgAbABwAHgAfACEAIgAhAB8AHgAcACAAIAAg
ACAAIgAhACEAIwAiACAAHwAcABsAGQAWABQAFgAXABgAFwAYABIADQALAA0ADgALAAsA
DQAMAAsACwAHAAYABQAEAAEA//////7/AAAAAP///v/6//n/9//1//b/+P/7//3/+//7
//r/+v/7//3//v/9////AAAAAAAA/v/////////9//v/+//7//3//P/9/////v8BAP3/
/P/+/wAAAgAFAAMAAQABAP//AQD///////8CAAMAAwAAAAMABQAGAAcACAAJAAkACQAG
AAMAAgABAAQABQAGAAkADAANAA4ADwAMAAsACwAMAAwADAAMAAwADAAMAAwADgAQAA8A
DwAPABMAFQASABAADgAVABUADAAIAAkACgALAAwACwAJAAgABwAKAA0ADgANAAkACAAH
AAUABQAHAAcACAAJAAoACgALAAkACAAGAAUABgAFAAcACQAGAAEA/f/+/wAAAAD///7/
/v/+///////8//z//////wAAAAD//////v8AAPz/+v/9//3/+//7//z/+P/3//f/+f/5
//v/+//7//r/+v/5//r/+v/7//z//P/8//z//P/7//v/+v/6//r//P/6//X/8v/v/+n/
6f/p/+P/3P/c/97/4v/u/wkAIQA4AFYAdgCPAKMAqQCcAIQAcwBsAGIATAAzACIAHwAd
AB0AHAAZABsAHwAhABwAFQATABUAEAADAAMACwAGAP3/+f/7//v//f/////////+//7/
/P/8//z/+//7//z///8AAAIA/////wEAAAD///z/+//8//3///8AAAIAAgACAAIAAQAA
AP///v8BAAIABAACAAIAAwAFAAIA//8AAAEAAAD+/wQABgAIAAYABQAGAAYABgAIAAgA
CAAIAAoACwAOAA4ADwAPABIAFAAUABkAGgAbABsAGwAdACMAJQAmACcAJwAqAC4ALgAu
AC0ALQAsAC0ALQAuAC4AMgAyADIAMgAwAC8ALwAxADMAMgAyADAAMAAvAC0ALAApACcA
JQAhACYAJAAjACUAJQAkAB8AHQAaABgAFgAVABQAFAAUABQAEgAPAA4ADAAOAA4ADQAM
AA0ADQAMAAsACAAIAAkACQAKAAsACwAMAAsACwAKAAcABwAIAAgACAAJAAsADAANAAwA
CwAMAA0ACwAIAAcABwAKAA8ADQAOAAwADAAMAA0ACwALAA0ADQANAAsACwALAA0ADwAQ
AA4ADgAPAA8ADwAOAA8ADwAPABAADwAQABEAEQARABEAEwAVABUAFQAVABgAGQAbAB4A
GQAWABMAEAATABQAFQAYABUAEwASABEAEwAVABAACgALAAwADQAOAA4ADQANAA0ADwAR
ABEADwAPAA4ADQALAAsADQANAA4ADgAOAA0ADQAOAA4ADQANAAoABwAHAAcABAABAP//
AgACAAIAAQAAAAAAAAABAAEA/v/+/wEAAQAAAAAA/////wAAAgD+//z//f/9//v/+//7
//j/+P/5//n/+f/7//v//P/8//3//f/+//7///8AAAAAAAAAAAAAAAD///3//P/6//j/
+v/9//r/8f/t/+//7//p/+L/3v/a/9z/6v/9/xUALgBEAFwAdwCTAKMAnACKAHkAagBa
AEYALQAeABUAEwAVABoAFQAZAB8AHwAWAA0ADQATABIACwALAAkAAgABAAUABAABAAAA
///9//3//P/8//z//P/8//v/+//8////AAD///v/+v/7//3//f/7//v//f/9//7//v/+
//7//v/+//7//v/+//7//v/+/////P/+////AQD+//7/AAACAAIAAAAEAAQABAACAAEA
AgACAAMABgAHAAgABgAIAAkADAAOAA8ADwASABEAEAAUABQAFwAXABcAGQAdAB8AIAAh
AB8AIgAmACYAKAApACsALAAsACsAKwAqAC0ALgAvADAALwAtACwALQAsACoAKQAmACgA
KQApACoAJwAlACMAHwAgABwAGQAZABwAHAAYABcAFwAWABUAFQASABAADgAMAAsACQAJ
AAgACAAIAAcABgAFAAUABAADAAAAAAABAAEA//////7//v///wEAAgABAP//AAAAAAAA
/v////////8BAAEAAwAFAAcABAADAAMAAgAFAAEAAAABAAIAAwAFAAMAAwAFAAUAAwAB
AAEAAQAEAAUABQACAAIAAwADAAMAAgADAAMAAwABAP///////wAAAQACAAUABQAFAAUA
BQAFAAUABgAIAAoACgAKAAoACAAGAAQABAAGAAUABQAFAAYABwADAAAAAgADAAMAAgAC
AP///v/+//7//v/+/wAA//////////8BAAEA///6//j/9v/z//T/9//4//r//P/8//v/
+//6//r/+f/5//j/9f/1//X/8f/t/+r/7P/u/+7/7f/s/+r/6v/r/+v/6P/o/+v/6//o
/+j/5//n/+j/6v/m/+T/6f/p/+f/5//o/+T/4//j/+L/4f/i/+H/5P/k/+X/5f/k/+T/
5f/m/+X/5P/j/+L/4//j/+L/4v/i/9z/3P/d/9r/1f/R/8//0f/N/8T/wP/E/8r/2v/v
/wMAGgA2AFIAZwB1AHUAZABQAEcAQAAqAAwA/f/8//f/7f/n/+r/7//1//n/9//w/+v/
5//l/+T/3//f/+P/4v/b/9//3P/Z/9j/1//Y/9n/2f/a/9j/2P/Y/9f/1v/W/9j/2P/V
/9H/0P/R/9L/0f/O/83/z//P/9D/0P/S/9L/0v/S/9T/1P/U/9T/0v/S/9P/0P/P/8//
0P/M/83/0P/T/9T/zv/S/9L/0v/Q/8//0P/Q/9H/1P/V/9b/1f/W/9b/2P/Y/9n/2f/c
/9n/2P/c/9z/3//f/9//4f/m/+n/6//t/+n/6v/s/+r/6//r/+z/7P/u/+//8f/y//D/
8v/y/w==
         </WaveFormData>
      </LeadData>
      <LeadData>
         <LeadByteCountTotal>10000</LeadByteCountTotal>
         <LeadTimeOffset>0</LeadTimeOffset>
         <LeadSampleCountTotal>5000</LeadSampleCountTotal>
         <LeadAmplitudeUnitsPerBit>4.88</LeadAmplitudeUnitsPerBit>
         <LeadAmplitudeUnits>��V</LeadAmplitudeUnits>
         <LeadHighLimit>2147483647</LeadHighLimit>
         <LeadLowLimit>268435456</LeadLowLimit>
         <LeadID>V1</LeadID>
         <LeadOffsetFirstSample>0</LeadOffsetFirstSample>
         <FirstSampleBaseline>0</FirstSampleBaseline>
         <LeadSampleSize>2</LeadSampleSize>
         <LeadOff>FALSE</LeadOff>
         <BaselineSway>FALSE</BaselineSway>
         <ExcessiveACNoise>FALSE</ExcessiveACNoise>
         <MuscleNoise>TRUE</MuscleNoise>
         <LeadDataCRC32>4066085151</LeadDataCRC32>
         <WaveFormData>
tf+z/7P/s/+2/7b/tv+1/7T/s/+1/7T/sv+x/7H/sv+y/7P/tP+0/7P/sv+y/7P/sv+x
/7D/r/+u/67/rv+u/7D/sP+w/7D/rf+s/6v/qv+u/7L/sv+y/7L/sv+y/7n/wv/F/87/
3v/s//H/9P/9//v/7P/d/87/sv+J/2n/Rv8V/+b+yf61/q3+sf7B/s/+2f7r/vz+DP8e
/zH/Q/9W/2H/ZP9q/3L/ev+C/4n/jv+T/5b/mP+b/53/ov+k/6X/pf+k/6T/o/+0/8r/
3P/w//n/AQAJABIAFAAWABYAGgAeACIAIgAhACEAHwAfACEAJAAkACMAIwAmACkAKQAp
ACkAJgAkACMAIgAjACQAJQAmACgAKwAsACgAJwAnACcAKAArAC0ALgAuAC4ALwAwADAA
MQAxADEALgAwAC8ALAAuAC8AMQA2ADgANwA3ADoAOwA4ADcAOQA3ADQANgA2ADcANwA3
ADcANgA3ADkAOgA8ADwAPwBCAEAAQAA+AD4APAA9AD0APAA8ADwAOgA6ADkAOQA4ADgA
PAA9AD4APwA9ADsANwA0ADAALgAtACsALAArACwALgAtAC0ALQAtAC0ALAApACYAJAAl
ACUAJAAiACIAJAAiAB0AHAAcABwAHwAgACAAHwAeAB0AHAAcABoAHAAcABwAGgAaABkA
FwAVABUAFQAVABUAFQAVABQAEgATABMAEwARABEAEgASABIAEgASABIAEAAQABEAEgAQ
ABMAEwASABAAEAARABMAFAAVABUAFgAUABMAEgATABEAEQAQABAAEgASABMAEwAVABUA
GAAYABkAFwAYABoAGQAZABgAGAAZABsAGwAaABgAGAAYABcAFQASABEAEAAPAA4ADAAK
AAgABgAGAAUABQAEAAIAAgACAAAAAAAAAAEAAQADAAQABQAFAAQABAADAAQABAAFAAUA
BwAIAAgACQAKAAgACAAHAAcACgALAA4ADQALAAsADAAMAAoACQAJAAkADgAOAA4ADQAN
AA4ADgAPAA4ADgANAAwADAANAA0ADQAPABEAFAAWABQAFAAUABQAFgAWABYAFgAUABQA
FAAUABgAGAAcACAAIgApADIAOQBAAE4AWABbAGAAZwBfAFAARQAyABAA5/+//5T/Y/84
/xv/D/8P/xX/If8z/0f/W/9o/3r/kv+n/7f/wv/L/9L/4P/s//D/8v/5/wAABQAIAAoA
DQAQABQAFQAVABYAFgAXABcAFAAYABgAGgAbABsAGwAcABoAGgAYABoAHAAgACAAHwAg
AB8AIAAjACMAIgAgAB8AHwAhACAAHwAiACAAHwAfAB4AHwAgACEAIwAkACYAJgAkACMA
IwAjACMAJQAmACYAJwAmACYAJgAnACkAKgArACoALAArACgAKgArAC0AMgAxAC8ALgAw
ADIAMAAwADMANAAyADUANgAzADMAMwAzADIAMwA1ADYANgA0ADUANgA0ADQAMgAyADIA
MwAzADIANAA0ADIAMgA1ADUANAA0ADMAMQAvAC0ALQAtACsAKgArACwALgAvACkAJQAj
ACIAIQAhACEAIQAlACYAJQAkACIAIQAfABwAHgAeACAAHgAbABoAGgAaABwAHgAfAB8A
HwAfAB8AIAAfACAAHwAeACAAIAAfAB0AHAAbABoAGQAaABsAHAAcABwAHQAdAB0AHQAd
AB4AHgAhACIAIwAkACMAIgAiACIAIQAjACIAIAAfAB4AHgAfAB0AHQAcABwAHgAfACAA
IwAhACEAIAAgACEAIAAgAB8AIQAhACQAJAAiAB8AHwAgACQAJQAlACYAJwApACkAKAAn
ACYAJQAjACYAKwAuADAALAAqACcAJQApACgAJAAiACAAHgAcABoAGAAWABUAEwASABAA
DgAOAA4ADAAOAA4ADwAPAA0ADAALAAkACwAMAAwADgAOAA8ADwARABAAEAARABIAEgAS
ABEAEQARABEAEwARABEAEQASABIAEAAPAA8ADwASABIAEgARABEAEgASABMAFAAUABMA
EgAUABUAFQAVABUAFQAWABYAFAAUABQAFAASABIAEgASABQAFAAUABQAFgAYABgAGAAe
ACUALgAxADgASABUAFsAXgBfAFcATgA/ACAA+P/Z/7f/hP9V/zD/F/8R/xP/Gf8j/zf/
S/9b/27/hP+a/6f/uf/I/9P/3P/o//D/9P/4//3/AgAHAAwADgANABAAFAAVABUAGAAY
ABkAGQAWABoAGgAcABoAGQAYABgAGAAYABYAGAAeACIAIgAhAB0AGwAbAB0AHgAeAB0A
HQAiACUAJQAlACYAJAAjACMAIQAhACEAIQAhACIAJAAkACIAIQAhACEAIwAlACYAJgAj
ACIAIgAiACUAJwAoACkAJwAqACoAKAApACkAKgAuACwAKwArAC4AMgAwADAAMwAxAC4A
MAAwAC8ALwAvAC8ALQAtAC4ALgAtACwALgAwAC4ALgAsACwALAAtAC0ALAAuAC4ALAAs
ACwAKwApACgAJgAlACQAIwAjACMAIQAgAB8AHgAeAB0AHQAbABsAHAAfAB8AHwAfACAA
IAAeABwAHgAfAB8AHgAbABoAGwAYABgAGAAZABoAGwAcABwAGwAbABsAGwAcABwAHgAe
AB4AHAAcABsAGQAbABsAGwAbABoAGQAYABYAFwAZABoAGwAbABsAHAAcABoAGgAaABoA
GQAYABgAGAAXABkAGAAWABgAGAAZABsAGgAZABcAFgAXABcAFwAZABkAGQAYABgAGgAa
ABsAGwAbABsAHgAeAB0AGQAYABgAGgAbABsAHAAfACEAIQAgACEAIgAjACMAJAAnACgA
KAAgABgAFgAYABgAGAAYABgAFgAUABIAEQAPAA4ADAANAA4ADwAOABAAEAARABEAEAAQ
ABAADwANAA4ADgAQABAAEQARABMAFwAYABoAHAAaABoAGQAZABcAFwAZABcAGQAZABoA
GgAaABkAGQAZAB0AHgAfAB8AHgAeAB0AHQAeAB4AHQAcABwAHQAdAB0AHAAbABsAGgAY
ABgAGAAYABoAGgAaABoAGgAaABoAGgAeABgAFgAaACAAIwAoADEANgA+AEgAVQBcAF8A
XwBaAE8APAAcAPn/3f+8/5H/Yv89/yf/If8l/zH/Qf9T/2H/Zv90/4r/nf+t/77/zf/a
/97/4v/q//j///8CAAcABgAEAAkACAAMAA0ADQARABIAFAAVABQAGAAYABoAGAAVABIA
EAAUABYAFgAaABsAHgAdABsAGwAZABkAGwAeAB4AHQAdAB0AHwAeAB0AIgAgAB8AHwAg
ACEAIgAjACEAIAAgAB4AHgAdAB0AHQAbAB0AHgAeAB8AHgAeAB4AHwAhACIAIwAiACQA
IwAgACIAIwAlACoAKAAlACMAJAAoACgAKgAvADAALgAxADIAMAAvAC4ALQAtAC0ALgAu
AC0ALAAuADAALgAuACwALAAuAC8ALwAuAC0ALAApACgAKAAnACUAJAAnACcAJwAnACcA
JwAlACQAIgAgAB8AHQAcABsAHAAeAB8AHwAfAB8AIAAgAB4AHAAcAB0AHQAcABoAGAAY
ABQAEgASABMAFAAXABgAGAAXABcAFwAXABgAGAAaABoAGgAZABgAFgATABMAEwATABMA
FQAVABUAFAAUABUAFQAVABMAEwAUABQAFAAUABQAFAATABIAEgASABAAEQAPAAwADgAO
AA8AEQATABMAEgASABAADwAOAA8AEQARABAAEAAUABQAFQAVABMAEwAWABYAFwAVABYA
GAAWABUAEwASABQAFwAYABgAFwAWABUAEwATABcAEgAPAA4ADQAMAAoACAAGAAQABAAD
AAMAAgACAAIAAgAAAP///v/+//3//P/8//z/+//9//7//v8AAP7//////wEAAAAAAAEA
AgAEAAQAAwADAAEAAQADAAEA/////wAAAAACAAEAAQABAAMAAgABAP//AAACAAMABQAE
AAQAAwACAAIAAwADAAMAAwADAAQABAADAAIAAQAAAAAAAAAAAAAAAgACAAIAAgAEAAIA
BAAGAAoAEQAWABkAIAAuADgAPQBAAEMAPwA2ACkAGAD6/9n/vf+e/2//Pv8b/wn///7/
/gf/Ff8n/zf/SP9Y/2r/ff+L/5r/o/+s/7j/xP/K/9L/2//g/+P/5P/m/+v/7v/y//P/
8//z//L/8v/x//D/9P/0//b/9v/1//T/9P/2//b/9P/2//n//P/7//n/+f/3//f/+f/7
//z//P/9////AQAAAP//AAD8//n/9//4//n/+v/7//3//v8AAAAA/v/9//3//f///wEA
AgACAAEAAAAAAAAA//8BAAIAAwADAAYABgAEAAQABQAHAAwACwAJAAgACgAOAAwADAAP
ABEADgAQABAADwAPAA8ADwANAA0ADgAOAA8ADgAQABIAEQAQAA0ADAAOAA8ADwAOAAwA
DAAKAAoADQANAAwADAAJAAcABQADAAAA///8//r/+f/4//j/9//3//X/9f/2//f/9//3
//f/9v/2//T/8v/y//P/8//y//L/8v/0//L/8f/w//D/8P/z//T/9P/z//H/8f/x//L/
7v/u/+z/6v/r/+z/7P/r/+v/6//r/+v/6f/p/+n/6P/o/+n/6f/p/+j/5//n/+b/6P/o
/+j/6P/o/+j/6f/q/+j/6f/n/+T/5v/o/+v/7//0//f/+f/8//7///8AAAMABQAFAAQA
BAAGAAYABwAHAAcABwAKAAoACwAJAAoADAAMAA0ADQAOABAAEwAUABQAEQAQAA8ADQAP
AAsACwAMAAkACAAHAAYAAQD+//v/+P/6//n/+f/4//X/9P/z//D/8f/y//T/9f/4//j/
+P/3//X/9v/2//j/+P/5//n/+//8//z//f/+//7//v/9//3//f/9/////f/7//v//P/8
//////8AAAEAAgAAAP7/+//5//r/+v/7//7//v/9//z///8BAAIAAwAEAAUABwAIAAkA
CgALAAwACwAKAAkACAAIAAgACAAIAAwADAAOABAAFgAfACYAKQAwAD4ASgBPAFYAWwBV
AEoANwAcAPr/0/+p/37/U/8w/xf/Cf8F/wX/Ef8j/zf/S/9c/3L/iP+Z/6f/tv/D/8z/
0v/a/+T/7P/v//L/9f/6//7/AwAEAAgACQAJAAwADAANAA0ACgAOAA4AEAARABEAEQAS
ABIAEgAQABIAEgAUABIADwAQAA8AEAATABYAFgAVABUAFgAZABkAGQAbABgAFgAVABUA
FQAVABUAFQAWABgAGAAXABcAGAAZABcAGQAaABoAFwAWABYAFgAYABsAHQAfABsAHAAa
ABYAFwAZABwAIgAgAB8AHwAiACQAIgAiACUAIwAgACIAIgAiACMAJAAlACMAIwAkACQA
JAAiACMAJAAkACQAIgAiACMAJQAmACYAJgAmACQAJAAlACUAJAAkACUAJQAlACUAIwAj
ACEAIAAfAB4AHgAdABwAGQAYABgAFwAXABcAFwAWABYAFAASABQAFQAVABQAFgAWABgA
FgAWABYAFwAYABYAFgAVABMAEQARABEAEgASABQAFAAUABcAGAAYABcAFQAVABUAFQAV
ABUAFQAUABYAFwAXABcAFwAXABgAGAAYABgAGAAYABgAGAAZABoAGwAfACAAIAAfAB4A
HgAfAB0AHQAcABwAHwAfAB8AIQAeAB0AGwAaAB4AHgAfAB8AHQAdACAAIAAiAB8AHwAg
ACIAIwAjACQAIwAlACUAJAAjACQAJQAlACUAJwAnACYAJgAmACUAJQAlACIAIAAgACAA
IAAcABgAFAAQABEAEQASABIAEAAQABAADgAOAA4ADwAPABEAEgATABMAFQAWABYAGAAW
ABcAFwAZABwAHAAdAB4AHgAeAB0AHQAbABsAHQAbAB0AHQAeAB4AHQAbABoAGQAeAB4A
HgAdAB0AHgAeAB8AIgAiACEAIAAiACMAIwAjACIAIQAhACAAIgAiACIAIgAjACQAJQAm
ACQAJAAkACQAJgAeACQAKgAoACsANgA9AEIATABaAGMAagBxAG8AZABZAEYAJAD//93/
uv+L/17/P/8p/yP/I/8t/z3/T/9f/3L/gv+W/6v/u//G/8//3v/s//D/9v/8/wEABgAL
ABIAFAAVABYAGgAbABsAHgAeAB8AHwAdACAAHwAgACIAIQAgACAAIAAgAB4AIAAhACQA
IwAhACAAHwAgACMAJQAmACYAJwAmACcAJQAjACgAJgAlACUAJgAnACgAKQAmACYAJwAm
ACYAJQAlACUAJwApACoAKgAnACYAJgAmACYAJwAnACcAJwAqACoAKAApACkAKgAuAC4A
LQAtADAAMgAwADAAMwAxAC4AMAAwADEAMwA1ADcANgA3ADkAOgA7ADoAPAA+AD0APAA5
ADgAOAA5ADkAOAA4ADgANgA2ADcANwA2ADYAMwAxAC8ALQAtAC0AKwAqACsAKgAqACkA
JwAlACUAJgAnACcAJwAnACkAKgApACgAKAApACkAKAAoACgAKgAoACUAJAAkACQAJAAk
ACMAIQAgAB8AHgAeAB4AIAAgACAAHwAeABwAGQAbAB0AHwAhAB4AHQAcABoAFwAXABYA
FQAWABcAGQAaABkAGAAXABYAFgAWABcAGAAWABkAGQAYABYAFgAXABkAGQAZABgAGAAb
ABsAGwAdABoAGQAXABYAGAAYABkAGQAXABcAGgAaABwAGQAZABoAGwAbABoAGgAdAB8A
HwAeAB0AHgAfAB8AHgAfAB4AHAAaABgAFAASABIAEgASAA0ACgAHAAQABQAFAAYABgAF
AAQAAwAAAAEAAgAEAAUAAwACAAEA/////wAAAAACAAAAAQABAAMABAAEAAUABgAGAAYA
BQAFAAIAAQACAP//AgADAAUABgADAAEAAAD//wQABAAEAAMAAQACAAIAAwAGAAYABQAE
AAQABQAFAAUAAwADAAQABAAEAAQABAAEAAQABAAEAAQAAwACAAEAAAAGAAoACgAIAAoA
EwAcACEAJgAuADYAPQBGAE0ASwBAADEAGgD0/8//tf+S/2H/Ov8f/w3/Bf8J/xX/Jf8z
/0P/VP9m/3j/i/+Z/6b/s/++/8b/0v/c/97/3f/e/+f/7v/0//H/8P/0//X/9f/z//L/
8v/x//P/+P/5//z//P/7//r/+v/6//r/+P/6//7/AgACAAEAAQD/////AQACAAIAAQAB
AAAAAQD///3/AQAAAAAAAQD9//3//f/9//3//v8AAAAA/v/9//3//f/+/wEAAwAEAAIA
AAD///7///8BAAIAAwAEAAgACQAIAAcABwAIAAwACgAJAAkADAAMAAoACgANAA8ADAAO
AA4ADwAPAA8ADwALAAsADAAMAA0ADAAOABAADQAMAAkACAAIAAkACQAIAAgACAAGAAYA
BQAFAAQABAADAAMAAwADAAYABwAGAAYAAwACAAIAAQAAAP3//P/8//r/+f/4//f/+//8
//v/+v/8//3//f/8//v/+v/7//j/9//4//r//P/7//z//P/7//f/9f/z//L/8P/y//L/
8v/y//L/8f/v/+//7//v/+//8f/x//H/8P/v/+//7v/t//D/8f/z//T/8//y//H/8P/t
/+z/7P/s/+3/8f/y//L/7//s/+r/6f/p/+n/6P/o/+n/6f/p/+v/7f/t/+z/7P/s/+z/
7f/t/+3/7f/w//D/8v/v/+//8P/0//X/9f/2//f/+f/5//j/8//0//H/8f/y//D/7v/s
/+r/5v/i/97/2v/c/93/3//g/97/3v/e/9z/3v/e/9//3//e/97/3v/d/93/3v/e/+D/
3//f/97/3//h/+L/5P/m/+T/5P/j/+P/5f/l/+f/5f/k/+P/4//i/+X/5f/m/+f/6v/q
/+r/6f/r/+z/7P/t/+v/6v/o/+b/5//p/+r/6//p/+n/6v/q/+z/7P/s/+z/6v/q/+r/
6v/q/+r/6v/q/+7/9P/4//j//P8FAAoACQAQACIAMgA5ADwAOwAzACoAIQAMAOr/yf+p
/37/S/8i/wn/+f71/vX+//4T/yn/Of9M/2L/cv9//43/nv+r/7j/vv/E/8z/0v/b/97/
4//m/+z/8f/x//T/9P/z//L/8v/z//P/8f/2//f/+v/4//f/9v/2//n/+v/5//z//v8A
AP7/+//6//n/+v/9/wAAAAD/////AAADAAMAAwAEAAIAAQABAAIAAwAEAAUACQAMABAA
EgAPAA0ADAALAAsADQAOAA4ADgAOAA8AEAARABMAFAAVABIAFAATABAAEQARABIAFgAY
ABcAFwAaABkAFgAVABcAGQAYABwAHgAaABkAGAAXABUAFQAWABYAFgAWABkAHAAZABgA
FQAUABUAFwAYABgAFgAWABQAFAAXABcAFgAWABUAFQAVABUAFgAXABYAFgAVABQAFAAT
ABEADwAPABAAEQARABEAEQAQABAADgAMAA4AEQATABQAEwASABMAEAAQABAAEQASABMA
FAAUABMAEwATABMAFAAQABAADgAMAA0ADgAOAA0ADgAPABAAEQAOAA0ADAAKAAsADQAO
AA8ACwAJAAgABgAHAAgACQAKAAoACgALAAwACwANAAwACgAMAAwADQAPABIAEwATABQA
EwATABMAFQAXABcAFgAWABoAGgAbABsAHQAdACAAIAAhAB8AIAAiACEAIQAgACAAHwAh
ACEAIAAgACAAIAAfAB0AHQAdABoAGAAWABQAEgAOAAwACgAIAAgABwAHAAYACAAIAAgA
BgAFAAQABAADAAUABgAHAAcABwAIAAgACgAMAA0ADQAPABIAEgATABQAFAAUABMAEwAV
ABUAFwAVABQAEwATABIAFAAVABcAGQAcABwAHAAbAB0AHgAeAB8AHgAeAB0AHAAdAB8A
IAAhACMAIwAkACQAIQAgAB8AHgAfACAAIQAiACEAIAAfAB4AIAAeABwAIAAiACUALgA5
AD4ARgBOAFMAWgBjAGMAWgBRAD4AHAD1/9H/pP91/07/L/8Z/xH/Ef8X/yf/Of9J/1r/
bv+G/53/rf+6/8X/0P/a/+D/5v/u//X/+v8BAAgACgALAAwAEAARABEAFAAUABUAFQAU
ABgAGAAaABgAFwAWABYAGQAaABkAHAAdACAAHwAdAB0AHQAfACMAIwAiACAAHwAeAB8A
HQAbAB8AHgAeAB8AHgAfACAAIQAfACAAIgAiACIAIQAhACEAIQAjACQAJAAjACIAIgAi
ACMAJQAmACcAKQAsACwAKgArACsALAAwADAALwAvADIANAAyADIANQA3ADQANgA2ADUA
NQA1ADUANAA1ADcAOAA6ADoAPQBAAD4APgA8ADwAPAA9AD0APAA8ADwAOgA6AD0APQA8
ADwAPQA9AD0APQA9AD0AOwA6ADkAOAA4ADcAMgAvAC4ALgAxADEAMQAxADAAMAAuACwA
LAAtAC0ALAAuAC4AMAAuACoAKAAnACYAKAAqACsAKwAqACkAKAAoACYAKAAoACgAKgAq
ACkAJwApACkAKQApACcAJwAnACYAKAApACkAKQAnACcAKAAoACUAJAAjACIAIgAiACMA
JAAkACcAJwAmACUAJAAkACUAJQAlACQAJAAkACMAIgAjACMAIwAiACIAJgAmACcAJwAn
ACcAKgAqACsAKQAqACwALAAtAC0ALgAtAC8ALwAuACwALAAsACsAKwAtAC0ALAAwACwA
KAAnACYAJQAkACEAHgAbABgAFgAVABUAFAAVABYAFwAWABUAFAAUABMAEgASABIAEQAR
ABIAEgAUABMAEwASABMAFgAWABcAGAAWABYAFQAVABcAFwAZABcAFQAVABYAFgAWABUA
FQAVABcAFgAVABMAFAAWABcAGQAYABgAFwAWABQAFQAVABUAFwAXABgAGAAXABYAFQAU
ABcAGAAZABoAGgAaABoAGgAaABwAIAAgACIAKQAwADEANgBEAFIAVwBaAGMAYQBQAD8A
LAAKAOf/y/+s/3//Vv83/yX/H/8l/y//O/9F/1P/Zv94/4j/mf+p/7j/xf/Q/9j/3v/o
//L/+f/8////AAD+////AQAGAAgACQAIAAgACQAJAAkADgAPABIAEgARABAAEAASABIA
EAASABQAFgAUABEAEgARABIAFQAUABQAEwATABYAGQAZABkAGgAYABcAFwAWABcAGAAZ
ABcAGAAaABoAGAAXABcAFwAWABcAFwAWABgAGAAZABoAGwAdAB4AHwAfACIAIgAgAB0A
HQAeACIAIAAfAB8AIgAjACAAHwAhACIAIAAjACQAIwAjACMAIwAhACEAIgAiACIAIgAl
ACgAJQAkACEAIAAeAB8AHwAeABwAHAAaABoAHgAfAB8AIAAdABsAGQAXABcAFwAVABQA
FQAUABQAEwASAA8ADgAOAA0ADQANAA0ADQAMAAkABgAGAAcABwAGAAgACAAKAAgAAwAC
AAIAAgACAAIAAQD//wAAAQACAAQABAAGAAYABgAEAAQAAwABAAQABQAGAAcABgAFAAQA
AgAAAAEAAQABAP////8AAAAAAAAAAAAAAAD9//z//P/8//v//f/8//r/+v/6//v//f/7
//v/+v/6//r/+f/4//n/+//7//r/+v/+//7///////////8CAAIAAgD/////AAAAAAEA
AQACAAIAAwACAAAA//8AAP//+//0//b/9v/2//b/9P/y//D/7v/t/+v/6v/o/+j/6P/o
/+b/6P/o/+n/6f/n/+b/5f/j/+X/5v/m/+j/6f/r/+z/7//u/+7/7//w/+//7v/s/+v/
6P/n/+j/5f/l/+X/5v/m/+b/5f/l/+X/6P/o/+j/5//n/+j/6P/p/+r/6v/p/+j/5//n
/+b/5f/l/+X/5v/m/+b/5v/m/+b/5f/k/+P/4v/k/+T/5P/k/+T/5P/i/+T/7P/z//b/
9/8AAAwAGAAfACQAKQAjABwAFQACANz/s/+X/3r/Tf8e///+7/7t/vH++f4B/wv/Gf8s
/0D/Tv9h/3P/gP+L/5T/oP+o/7T/uP+1/7j/w//I/8j/yf/M/9D/0f/R/9T/1P/V/9X/
0//Y/9n/3P/c/9v/2v/a/9v/3P/b/97/4P/i/+D/3f/e/93/3v/h/+P/5P/k/+X/5f/n
/+b/5f/m/+T/4//j/+H/4f/h/+H/4f/i/+T/5P/k/+X/5//p/+n/6//s/+z/7v/u/+//
8P/x//P/9P/1//P/9v/2//T/9P/1//f//P/8//v/+//+//7//P/8///////8//7//v/6
//n/+P/3//f/+f/8//7////+/wAAAgABAAAA/f/8//3///8AAAAAAAAAAP7//v/9//3/
/P/8//3//f/9//3//f/9//v/+v/7//r/+v/5//n/9//3//j/+f/5//n/+f/5//j/9f/y
//P/9f/2//b/+P/4//r/+P/3//b/9v/2//T/9P/z//H/9P/1//b/+P/2//j/+P/4//b/
9v/1//P/8//z//P/8//1//X/9f/0//T/9f/1//X/9//3//j/+P/6//r/+v/6//T/8v/x
//D/8v/1//X/9P/2//b/9//5//n/+f/4//j/+v/7//z///8AAAEAAQACAAUABgAIAAkA
BwAFAAYABAAFAAMABAAGAAgACQAJAAoACQAHAAUAAAD///7//f/8//j/9v/0//L/9P/z
//P/8v/y//L/8v/w//D/8P/x//H/8v/y//L/8f/x//L/8v/0//T/9f/1//f/+v/6//v/
/P/8//z/+//7//3///8DAAMAAQD///7//P/+//3//f/9/wAAAAAAAP//AAACAAMABQAH
AAgACAAIAAUABQAEAAMABAAFAAcACAAIAAgACAAIAAYABgAGAAYABwAIAAkACgAIAAgA
DAAUABQAFQAeACkAMgA8AEoAUQBUAFUAUwBKAD0AKgAMAOf/xf+i/3f/Sv8l/xH/Cf8J
/w//H/8x/0H/VP9w/4T/k/+j/7b/w//M/9b/4v/s//L/+f/+/wMACAAQABMAEQAUABQA
EwAWABYAFwAXABUAGgAbAB4AHwAfAB8AIAAiACIAIAAiACMAJgAlACMAJAAjACQAJwAo
ACgAJwAnACcAKQAoACcAKgAoACcAJwAoACkAKgArACkAKgAsACwAKwArACwALQAsAC0A
LQAsAC0ALgAwADIAMwA1ADYANwA3ADoAOgA4ADUANQA2ADoAPAA7ADsAPgBBAEAAQQBF
AEMAQABCAEIARABFAEYARwBFAEUARgBGAEYARgBJAEwASgBKAEgASABIAEkASQBIAEgA
SABGAEYARQBFAEQARABDAEMAQwBDAEUARQBDAEIAPwA+AD4APQA+AD0APgBAAD4APQA8
ADsAPQA+AD0APAA6ADsAOwA6ADsAPAA/AD4APAA8AD0APgA+AD4APQA7ADsAOwA7ADwA
OgA8ADwAPAA+AEAAQQBBAEEAQQBBAEEAPwA/AD8APgA/AEEAQgBDAEMAQwBEAEQARABE
AEQARABCAEIAQwBEAEIARQBFAEQAQgBCAEMARQBEAEMAQQBAAEEAQQBBAEMARABFAEUA
RgBKAEoASwBLAEsASwBOAE4ATwBNAE4AUABQAFEAUQBSAFMAVQBVAFQAUgBSAFIAUQBP
AE0ATgBNAEwASwBKAEcARABBAD4APAA7ADsAOgA7ADwAPQA8AD0APgBAAEEAQwBEAEUA
RQBGAEgASQBMAE4ATwBPAFEAUQBQAFAAUABOAE4ATQBNAE8ATwBRAE8ATwBPAFAAUABS
AFEAUQBRAFYAVgBWAFUAVQBWAFYAVwBYAFgAVwBWAFYAVwBXAFcAVwBXAFgAWABaAFoA
WgBaAFsAXABdAF4AYABgAGAAYABiAGIAZgBsAHIAdQB6AH8AiACYAKIApwCuALEAqQCe
AJMAegBUAC0ABQDa/6//jP93/2v/a/9t/3X/if+f/7P/xP/W/+r//f8PACAALQA2ADwA
QgBMAFIAVQBYAF8AYgBmAGsAaQBsAGwAawBsAGwAbQBtAG0AcgBzAHYAdgB1AHQAdAB0
AHQAcgB0AHwAhACIAIsAhwCFAIUAhwCIAIgAhwCHAIoAjQCNAI0AkgCQAI8AjwCQAJEA
kgCTAJUAlgCYAJgAmACXAJcAlwCXAJkAmgCaAJwAnACdAJ4AoQCjAKQApQCmAKoAqwCq
AKkAqQCqAK4ArQCrAKoArACxALAAsQC1ALMAsACyALIAsgCzALQAtQC2ALcAuQC6ALgA
uAC7AA==
         </WaveFormData>
      </LeadData>
      <LeadData>
         <LeadByteCountTotal>10000</LeadByteCountTotal>
         <LeadTimeOffset>0</LeadTimeOffset>
         <LeadSampleCountTotal>5000</LeadSampleCountTotal>
         <LeadAmplitudeUnitsPerBit>4.88</LeadAmplitudeUnitsPerBit>
         <LeadAmplitudeUnits>��V</LeadAmplitudeUnits>
         <LeadHighLimit>2147483647</LeadHighLimit>
         <LeadLowLimit>268435456</LeadLowLimit>
         <LeadID>V2</LeadID>
         <LeadOffsetFirstSample>0</LeadOffsetFirstSample>
         <FirstSampleBaseline>0</FirstSampleBaseline>
         <LeadSampleSize>2</LeadSampleSize>
         <LeadOff>FALSE</LeadOff>
         <BaselineSway>FALSE</BaselineSway>
         <ExcessiveACNoise>FALSE</ExcessiveACNoise>
         <MuscleNoise>TRUE</MuscleNoise>
         <LeadDataCRC32>35180638</LeadDataCRC32>
         <WaveFormData>
4P/g/9//3//h/+L/4v/j/+H/4f/h/+H/3//f/9//3//b/93/3v/e/9//3//f/9//3f/c
/9z/3f/d/97/3v/d/9//4P/g/+D/3f/c/9v/2v/e/+L/3f/c/97/3f/c/+H/5//u//j/
CAATAB8APgBsAJoAywABATYBYwGHAaEBogF7ATUBygBGAMj/aP8m/wj/CP8V/yf/Nf9F
/1T/ZP9z/4D/h/+L/5L/nP+o/7H/uP/A/8f/zv/P/9H/1P/W/9j/2P/Z/9n/2v/b/9v/
2//d/+D/4P/i/+T/5P/j/+P/5f/l/+X/5//n/+b/5f/l/+T/5P/l/+X/5v/o/+n/6f/q
/+j/6P/p/+n/6f/r/+v/7P/u//D/8P/w/+//7//u//D/8//0//T/9f/4//v//f/+/wAA
AgABAAEAAAABAAMAAwAGAAoACwANABMAFQAXABwAHAAdAB8AIgAjACUAJAAjACYAKAAq
AC0AKwArAC0AMAAwADAAMAAwADAAMgAzADMAMAAwADEAMQAwAC8ALQAqACoAKAAmACUA
JgAkACIAIQAcABgAEwAQAAwACgAIAAYABgAGAAQAAgACAAEAAAD///7//f/3//T/9v/2
//b/9f/y//L/9P/0//H/7//t/+3/7f/t/+3/7f/t/+3/7f/u//D/8P/w//H/8P/v/+7/
7f/r/+v/6//q/+v/7P/u/+//7//w//L/8v/w//D/8//z//T/9P/y//L/8v/z//P/8v/y
//L/8v/y//D/8f/x//H/8//z//L/8v/v/+7/7P/u//D/8P/x//H/8f/y//L/8//x//H/
8f/w//D/7//v//D/7v/u/+7/7//w//D/7//w/+//7//v/+//7f/s/+r/6v/q/+r/6v/q
/+v/7P/r/+r/6f/n/+n/6P/o/+j/6f/q/+v/7P/u/+//7//t/+z/6//q/+f/6P/o/+j/
6P/p/+j/6P/o/+X/5f/l/+T/5P/l/+f/6P/l/+X/5v/m/+X/5f/l/+X/5f/l/+X/5f/l
/+X/4//l/+b/5v/l/+X/5P/j/+L/4P/j/+X/5v/o/+X/4//i/+L/5P/k/+T/5P/m/+b/
5v/m/+X/4v/k/+f/6P/t//H/9v/+/wwAFQAhAEAAagCWAMkAAQE2AWkBjwGrAbIBkQFN
AeYAZADg/3j/Mv8Q/w7/G/8p/zn/S/9c/2r/c/96/4X/k/+i/6r/sv+5/8L/xv/L/9D/
0//X/9r/3P/e/+D/4f/h/+L/4//j/+P/5f/m/+b/6P/q/+r/6f/p/+v/6//r/+3/7f/t
/+3/7v/u//D/8f/x//L/8P/x//H/8v/y//L/8//z//P/9f/1//b/9v/4//j/+P/6//v/
+//+/wEAAgACAAMABQAHAAgACAAMABAAEQATABQAFQAXABcAGgAeAB8AIQAjACMAIwAm
ACoAKwAtADAANAA3ADcANwA7ADwAPQA/AD8APwBBAEQAQwBCAEEAQABAAEIAQwBDAEAA
QABBAEEAQwBDAEIAQABCAEAAPgA9ADoANgAyAC8ALgAqACUAIgAhACAAHwAeABsAGAAT
AA4ADgANAAwACwANAA0ACAAGAAQABAAEAAMAAAAAAAIAAgD///3/+//7//z//f/+////
/f/9//3//v/7//r/+f/5//v/+//7//v/+f/5//n/+P/5//r//P/9//z//P/9//z/+v/6
//3//f/+//7//P/8//z//f/9//z/+v/6//r/+v/6//v/+//7//v/+//6//r/+v/6//n/
/P/6//r/+//7//v//P/8//3//////////v/8//v/+//8//7//v/+////AQAAAP7//v/8
//v/+v/5//r/+//+/wEA/v/7//n/+f/3//j/9f/0//P/8v/z//L/8v/y//H/8P/v/+3/
7f/s/+z/7P/u/+7/7v/u/+//7//u/+v/7f/t/+3/6//q/+r/6v/q/+f/5v/m/+b/5f/l
/+X/5P/i/+H/4f/g/9//3//g/+D/3f/d/93/3f/b/9v/2//b/9z/3f/c/9//4P/g/9//
3//f/9//3//e/9z/3f/d/97/3P/b/9v/3P/e/97/3v/e/+D/4P/g/+D/3//g/+L/4f/i
/+f/6f/w//r/BgATACMAQgBqAJoA0QAHATQBYwGPAasBogF3ASsBugA0ALr/Wv8c/wj/
CP8T/yX/Of9J/1j/aP91/3z/g/+P/5z/pv+s/7P/vP/E/8n/yP/H/8v/zv/Q/9L/1v/X
/9f/2P/Z/9n/2f/b/9r/2v/c/97/3P/b/9v/3f/e/9//4v/j/+P/4//k/+T/5v/n/+f/
6P/r/+3/7v/w/+3/7P/s/+v/6//t/+3/7v/u//D/8P/w//D/8f/x//T/9v/4//n/+//6
//v/+//6////AgACAAMABQAHAAoACwAMABAAEQATABQAFQAWABoAHgAfACEAJAAoACsA
KwArAC8AMAAxADMAMwAzADUAOAA3ADYANQA0ADIANAA1ADUANgA2ADcANwA2ADUAMwAw
AC4ALAAqACkAJgAkACIAIQAcABgAEwAQAA4ADAAKAAgACQAIAAUAAgD+//3//P/7//v/
+//2//T/8//y//H/7//s/+z/7v/u/+//7f/r/+v/6//r/+v/6//r/+v/6//s/+v/6v/p
/+n/6//r/+v/6//r/+v/6//q/+j/6P/p/+n/6//s/+7/7v/q/+r/7f/t//D/8P/u/+7/
8P/x//H/8P/u/+7/7v/u/+7/7//v/+//7f/t/+z/7P/t/+z/6v/s/+3/7v/w//H/8f/y
//L/8//0//X/9v/2//P/8f/w//D/8v/y//L/8//1//T/8v/y//X/9f/1//X/8f/v/+//
7//u/+f/6P/q/+r/6v/q/+r/6v/r/+z/6v/q/+r/6f/r/+r/6v/q/+j/6P/o/+j/6f/p
/+j/5f/n/+f/5//l/+L/4v/i/+L/4//i/+L/4v/h/+H/4f/g/9//3//g/+D/3f/d/97/
3v/d/93/3f/d/97/3//g/+H/4//j/+H/4//i/+L/4f/h/+P/4//j/+L/4P/h/+H/4v/k
/+P/4//k/+X/5v/n/+j/5//m/+X/5P/r/+T/4v/j/+T/5//t//T/+v8GABMAHwA2AFoA
hAC1AO0AIAFPAXUBlQGkAZEBVQH2AHQA8v+K/z7/FP8S/xv/J/8z/0P/VP9i/3P/gP+J
/4//lv+g/6z/tf++/8T/x//K/8//0f/U/9b/2P/c/93/3f/e/9z/2//a/9v/3P/c/97/
4P/h/+H/4v/l/+P/4//l/+X/5f/l/+b/5v/k/+X/5f/m/+b/5//n/+j/6v/q/+v/6//r
/+3/7f/u/+z/7v/u/+7/7f/t/+z/7v/x//L/8v/z//b/+f/7//z/AAAEAAUABwAGAAcA
CQAJAAwAEAARABMAGAAZABoAHgAgACEAIwAmACgAKwArACsALAAsACwALQAtAC0ALwAy
ADAAMAAwADAALgAwADEAMQAyADIAMwAzADAALwAtACoALAAqACgAJwAmACQAIgAhAB4A
GgAVABIAEAAOAAwACgALAAoABwAEAAIAAQAAAP//AQABAPz/+v/4//j/+P/3//P/8v/z
//L/8f/v/+3/7f/u/+//8P/x//P/8//z//T/9P/0//T/9f/1//X/9f/1//P/8//z//L/
8v/y//P/8//z//T/9v/2//X/9v/6//v/+v/6//j/+P/4//n/+f/4//f/9v/1//T/9v/3
//f/9//2//X/8//y//P/8v/w//L/8P/w//H/8f/x//L/8v/z//X/9f/1//T/9P/z//P/
9P/x//D/7//v//H/8P/u/+7/7v/t/+z/6//p/+3/6v/n/+b/5f/k/+T/5P/l/+b/5v/m
/+b/5f/n/+b/5v/m/+T/5P/k/+T/6P/p/+n/5//n/+f/5//l/+b/5v/m/+b/5P/i/+H/
4P/h/+H/4f/g/93/3f/e/97/2//b/9z/3P/b/9v/2//b/9n/2f/Z/9n/2v/b/9r/3f/e
/97/3f/d/9v/2//b/9r/2v/b/9v/3P/a/9n/2f/a/9z/3P/c/9z/2v/a/9r/2v/d/9r/
2v/d/+L/5f/l/+j/9P8GABEAHQA0AFwAiAC7APEAIgFNAXcBlwGkAYsBSwHmAGQA4P90
/yr/Bv8I/xP/I/8v/z3/Tv9a/2X/cP97/4f/kP+c/6j/sf+2/7z/v//C/8n/y//O/9D/
0v/S/9P/0//U/9f/1//X/9n/2P/Y/9r/3P/a/9n/2f/b/93/3f/f/9//3v/d/93/3P/e
/+H/4//m/+X/5f/k/+T/4f/g/+D/3//f/+H/4f/i/+P/5v/n/+j/5//n/+b/6P/r/+z/
7P/t/+3/7//w//D/8//2//b/9//6//3/AQADAAQACAAJAAsADgAPABAAFAAWABcAGQAc
AB4AIQAhACEAIQAiACMAJQAlACUAJwAqACkAKAAnACYAJAAmACcAJwAkACQAJQAlACQA
IwAhAB4AHgAcABoAGQAXABQAEQAPAA4ACgAFAAIAAQAAAP///v/8//r/9v/y//L/8f/w
/+//7//v/+r/6P/m/+b/5v/l/+D/4P/i/+L/4f/f/93/3f/f/9//3//f/9//3//f/+D/
3f/c/9v/2//b/9v/2//b/9v/2//b/9r/2//c/97/3//f/+D/4v/i/9//3v/g/9//4v/i
/+D/4P/h/+P/5P/k/+P/4v/h/+D/4P/h/+H/4f/h/+H/4P/g/+D/4P/f/+L/4P/g/+H/
4f/f/+D/4P/h/+H/4f/h/+D/4P/f/9//4P/f/97/3f/d/97/3v/d/97/3P/b/9r/2f/d
/93/2//c/9v/2v/Z/9j/1//W/9b/1v/Y/9j/2P/X/9T/0v/R/9D/0f/S/9P/1P/Y/9n/
2f/X/9b/1f/U/9H/0v/S/9L/0v/P/87/zv/O/83/zf/N/8z/y//L/8z/zP/L/8v/zP/M
/8z/zf/O/8//zv/N/8z/y//L/8v/yf/L/8z/zP/L/8v/y//L/8v/yv/I/8n/yf/K/8v/
y//M/87/y//K/8n/yP/K/8r/yv/K/8v/yv/K/8v/zv/R/9X/2v/i//D//f8LACgAUACA
ALcA5wAUAUUBcQGNAZQBdwE3Ac4ASgDE/1j/Ev/y/vL+//4T/yX/N/9E/1D/Xf9o/2//
d/+C/47/mv+h/6b/qv+v/7T/uf+7/77/wP/C/8T/xf/F/8b/x//H/8f/yf/K/8r/zP/O
/8z/y//L/83/zf/N/8//z//R/9H/0v/S/9T/1f/V/9b/1v/X/9f/2P/X/9b/1v/V/9X/
1//X/9j/2P/a/9r/2v/c/93/3f/g/+H/4v/i/+P/5P/l/+X/5P/o/+z/7f/v//D/8f/z
//P/9v/6//v//f8CAAMABAAIAAoACwANABAAEAATABMAEwAVABYAFwAZABkAGQAbAB4A
HAAcABwAHAAeACAAIQAhACAAIAAhACEAHgAdABsAGAAYABYAFAATABQAEgAQAA8ADAAI
AAMAAAD+//z/+v/4//b/9P/w/+z/6P/n/+b/5f/l/+X/4P/e/+D/4P/g/9//3P/c/97/
3v/e/93/3P/d/9z/2//a/9n/2f/Z/9n/2v/c/9z/3P/d/9//3//f/9//3f/d/93/3P/Y
/9j/2f/Z/9f/2P/a/9r/1v/W/9n/2f/a/9r/2P/Y/9r/2//b/9r/3P/c/9z/3P/b/9v/
2v/Z/9n/2f/Y/9j/2P/Y/9f/2v/a/9r/2//b/9v/3P/c/93/2//b/9v/2v/c/9v/2//c
/97/3v/e/9//3//e/9z/3P/f/9//3//f/9v/2f/Z/9n/2f/Z/9r/3f/Z/9r/3P/c/9z/
3P/b/9r/2v/a/9z/3P/c/9v/2//a/9r/2v/Y/9j/2P/Y/9z/3f/d/9v/2//b/9v/2f/a
/9r/2v/a/9n/2P/Y/9j/1f/V/9X/1P/R/9H/0v/S/9H/0f/S/9L/0//T/9P/0//V/9X/
1f/V/9X/1f/T/9X/2P/Y/9f/1//V/9X/1f/U/9T/1f/V/9b/1P/T/9P/1P/V/9b/1//Y
/9n/2v/b/9z/2//U/9T/1//W/9n/3//k/+z/+v8JABEAJgBOAHoAqwDfABIBPwFpAYsB
mAGFAVEB9gB8APr/jP84/wj/AP8H/xf/Kf83/0b/Vv9j/2z/ef+F/4z/lv+i/6v/sv+4
/7//wv/F/8f/yv/M/87/0P/R/9H/0v/T/9P/0//V/9n/2v/d/+D/4v/h/+H/4//n/+n/
7f/v//L/8//1//b/+P/5//n/+v/4//n/+f/6//v//P/+////AAADAAQABgAIAAoACgAK
AAsADQAOABIAEwAUABQAFQAUABUAFQAUABcAGgAaABsAHwAhACQAJQAmACoAKwAtADAA
MQAyADYAOQA7AD4AQgBEAEcARwBHAEsATABNAE8AUQBRAFMAVgBVAFQAUwBSAFAAUgBT
AFMAUgBSAFMAUwBTAFMAUgBQAE4ATABKAEkASABGAEQAQwBBAD4AOgA4ADgANgA0ADIA
LwAuACsAKAAoACcAJgAlACcAJwAiACAAIAAgACAAHwAcABwAHgAeABsAGQAXABcAGQAZ
ABkAGQAXABcAFwAYABYAFgAWABcAFgAVABQAEwAUABUAFgAWABMAEgASABEAEAAQABEA
EAAPABAAFAAVABQAFAASABIAEAARABEAEAAQABAAEAAQAA8ADwAOAA0ADQANAAwADAAM
AAwACwAOAA0ADAAMAAsACwAMAAwADQAPAA8ADwAOAA4ADQANAA4ADQAMAAsACwAMAAwA
CwAMAAsACwALAAsACQAHAAcABwAGAAUABAAGAAYABgAGAAMAAgACAAIABAAEAAQAAwAB
AAAAAAAAAAAAAAAAAAAAAgADAAMAAQABAAEAAQD//wAAAAAAAAAA/f/8//z//P/7//v/
+//6//v/+//8//z//f/9//7//v/7//v/+//7//v/+//7//v/+//7//n/+//8//z/+//7
//3//f/9//z/+v/7//v//P/+//3//f/+//7//v/+//7//f/8//v/+v/9/wAA/v/7/wAA
BwANABIAGgAmAC8AQwBmAJQAxAD5AC8BXgGJAasBxQHEAZ0BUwHiAFYA2v96/zz/Jv8q
/zv/Sf9X/2X/dv+C/43/mv+j/63/uP/C/8j/0f/W/9z/5f/s/+v/6//u//D/8v/0//X/
9f/2//j/+f/6//3//P/8//7/AAD+//3//f///wEAAQADAAMAAwADAAQABAAGAAcABwAI
AAcABwAGAAYABwAIAAoACwAKAAsACgAKAAoADAAMAAwACwALAAoADAAPABAAEAARABMA
FQAWABYAGQAcABwAHQAgACMAJwApACgALAAtAC8AMgAzADQAOAA6ADsAPQBAAEIARQBF
AEUARwBIAEkASwBLAEsATQBQAE4ATgBOAE4ATQBOAE4ATQBMAEwATQBNAEoASQBHAEQA
RgBEAEIAQQA9ADoANwA1ADMAMAAsACoAKAAmACQAIgAfAB4AGwAYABQAEwASABEAEQAR
AAwACgALAAwADQANAAcABgAHAAYABQADAAEAAQADAAMAAwADAAIAAQAAAAAA/v/+//7/
//////////////3//f/9//z/+//8//7//////wAAAgACAAEAAgAGAAcABwAGAAMAAgAA
AAEAAQAAAAIAAgACAAIAAAABAAEAAQADAAMAAgACAAEAAAD+/wAAAgACAAMAAwACAAIA
AQABAAAA///+//z//P/7//v//P/9//7///8BAP///v/8//z/+//7//n/+//8//r/+v/6
//r/9v/0//P/8v/z//T/9f/1//X/9P/0//T/9v/2//b/9v/6//v/+//5//f/9//3//X/
9P/0//T/9P/z//L/8v/y//H/8f/x//D/8f/x//L/8v/u/+3/7f/s/+7/7//w//H/8f/x
//H/8f/v/+//7f/v/+7/7v/t/+3/7//v/+//7v/w//H/8f/y//L/8f/x//L/8P/w//D/
8P/w//D/8P/w/+//8P/w/+//9P/7//n/+P8EABYAIwAxAE4AcgCeANUADwFCAW8BmwG3
AbgBlQFRAegAZADk/3z/NP8Y/xr/Jf81/0f/V/9m/3L/ff+K/5X/n/+m/67/uP/D/8j/
zv/V/9z/3//f/+L/5P/m/+b/5//n/+j/6f/p/+n/6//q/+r/7P/u//D/7//v//H/8f/x
//P/8//z//P/9P/0//L/8//z//T/8v/z//P/9P/0//T/9f/1//P/9f/1//b/+f/8//3/
/v/9//3//P/+//3//v/+////AwAFAAYABgAJAAwADAANAA8AEQAUABUAFAAYABkAGwAg
ACEAIgAmACgAKQArAC4AMgA1ADUANQA1ADYANwA5ADkAOQA7AD4AQABAAEAAQAA/AEAA
QAA/AD4APgA/AD8APAA7ADkANgA3ADYANQA1ADEALgArACkAJwAkACAAHgAcABoAGAAW
ABcAFgATABAADgANAAwACwAJAAkABAACAAQABAAEAAMA/v/+/wAAAAD///3/+//7//z/
/f/+/////f/9//3//v/8//z//P/9//3//f/9//3//////////v/8//z//f/9//3//v8A
AAAA/f/8//7//f///wAA//8AAAIAAwADAAIAAAAAAAAAAAD+/////////wEAAQAAAAAA
/f/8//r//P/8//z//f/9////AAAAAAEA/////////v8AAP////8AAAEAAgADAAUAAwAC
AAAAAAABAAEAAQABAP3//f/9//7//P/8//z//P/9//z//P/8//z//P/8//v//f/8//z/
/P/7//r/+f/4//r/+//7//n/+f/5//n/9//2//b/9v/2//f/9v/2//b/9f/1//X/9P/y
//H/8f/w/+7/7f/t/+z/7P/t/+7/7//t/+3/7f/t/+//7//t/+//7v/u/+3/7f/r/+v/
6//q/+3/7//w//L/7//t/+z/7P/v//D/8f/y//H/8P/v/+7/8f/u/+z/7f/s/+3/9f/+
/wQACgATAB0AMABSAHwArQDlABwBSwF3AZ0BsgGtAYcBPAHGAEIAxP9m/yz/Fv8X/yX/
O/9N/1z/bP95/4L/i/+V/5z/qP+0/73/xP/O/9X/2P/Z/93/4P/i/+T/5P/l/+X/5v/n
/+f/5//p/+j/6P/q/+z/7v/t/+3/7//x//H/8//z//X/9f/2//b/9f/1//T/9P/0//X/
9f/2//n/+v/8//3/+//9//3//v/8//7//v/+////AQACAAYABQAGAAYABwAHAAkACgAK
AA0AEAAQABEAFQAXABoAGwAcACAAIQAjACQAJQAmACoALgAvADEANAA4ADsAOwA7AD0A
PgA/AEEAQwBDAEUASABIAEgASABIAEoATABNAE0ASgBKAEsASwBMAEsASQBGAEQAQgBA
AD8APgA8ADoAOQA4ADQALwAsACoAKAAmACQAIgAgABwAGAAUABMAEgARABEAEQAMAAoA
CgAKAAoACQAIAAgACgAKAAcABQADAAMABQAFAAUABQADAAMAAwAEAAQABAAEAAUAAwAD
AAMAAwAFAAUABQAEAAIAAgADAAMABAAGAAkACgAHAAYACAAHAAcABgADAAIAAwAFAAYA
BgAGAAYABgAGAAQABQAFAAUABwAHAAYABgAFAAQAAgAEAAQABAAFAAUABAAEAAMAAwAF
AAUABQAEAAYABQAFAAYABgAGAAYABwAHAAYABAAEAAUABQAFAAUABAADAAQABQAGAAUA
AAAAAAAAAAAAAP///v/+//7//v/+//7//f////7//v/+//z//P/8//z//P/9//3/+//9
//3//f/7//r/+v/6//r/+//6//r/+v/3//f/9//2//X/9f/2//b/9f/1//b/9v/1//X/
9f/1//P/8//z//P/8//z//H/8//0//T/8//z//X/9f/1//T/9P/1//X/9v/1//P/8v/y
//X/9v/3//j/+v/6//r/+v/3//j/+v/7//r///8BAAYAEAAgAC0AOwBYAIYAtADjABcB
SgFxAZUBsQG4AZUBTwHkAFwA3v9+/z7/IP8i/y3/P/9P/13/bP98/4f/kv+d/6f/rv+4
/8T/z//W/9r/4f/g/93/4P/k/+f/6v/q/+v/6//s/+//7//v//H/8v/y//T/9v/2//X/
9f/3//b/9f/2//X/9//3//j/+P/2//f/9//4//j/+f/5//r//P/8//3//f/7//3//f/+
//7/AAAAAAAA/v//////AgABAAIAAgADAAcACQAKAAoADwASABIAEwAVABcAGgAbABoA
HgAfACEAJAAlACYAKgArACsALAAuADMANwA4ADkAOAA4ADgAOQA5ADkAOwA+AD4APgA+
AD4AQABCAEMAQwBBAEAAQAA/ADwAOwA5ADYAOQA4ADcANwA1ADIALwAtACwAKAAjACAA
HwAeAB0AHAAbABoAFwAUABIAEQAQAA8ADQANAAgABgAGAAYABgAFAAUABgAJAAoABwAF
AAMAAwABAAEAAQABAAMAAwADAAQAAgACAAIAAwACAAEAAAD//wIAAwAEAAQAAAAAAAEA
AQD//wAAAgACAAIAAgAFAAUABgAGAAQABAAEAAUABQAEAAYABgAGAAYACAAJAAkACQAH
AAcABgAGAAUABAACAAQABAAEAAUABQAFAAYABgAHAAcABwAHAAYACAAHAAcACAAGAAYA
BgAHAAYABAABAAAA/f/////////+//7//v/+//7/+//6//r/+v/8//z//P/7//n/+P/4
//j/+P/4//j/+P/6//v/+//5//f/9//3//X/9P/0//T/9P/x//D/8P/w/+7/7f/s/+r/
6f/p/+r/6v/n/+f/6P/o/+n/6f/p/+n/6f/p/+n/6f/p/+n/5//p/+j/6P/n/+f/5f/l
/+X/5P/k/+X/5f/m/+j/5//n/+j/5v/m/+b/5v/o/+j/6P/o/+X/5v/k/+X/7P/v//H/
+P8IABYAIwA1AFYAgACsAN8AFwFEAWcBgwGZAZoBdQErAbgANADA/2T/Iv8K/w7/G/8r
/z3/S/9W/2b/c/98/4X/kf+c/6j/sv+z/7j/wv/L/8r/yf/M/9D/0//W/9r/2//b/9z/
2//b/9v/3f/f/+D/4//m/+T/4//j/+X/4v/h/+L/4f/j/+P/5P/k/+X/5//o/+r/6P/p
/+n/6v/o/+j/6f/p/+j/6f/o/+j/5v/o/+j/6P/r/+3/7v/y//X/9v/2//f/9//5//r/
+v/9/wAAAAABAAMABQAIAAkACwAQABIAFQAXABcAFwAaAB0AHwAiACYAJgApACkAKQAo
ACgAKAApACsAKwAtADAALgAuAC4ALgAuADAAMQAxAC4ALgAvAC8ALgAtACsAKAAmACQA
IgAhAB4AHAAaABkAGQAWABIAEAAOAAwACgAIAAkACAAFAAIAAgABAAAA///8//v/9f/y
//T/9P/0//P/8P/w//L/8v/v/+3/6//r/+v/6//r/+v/6//r/+v/7P/u/+7/7v/v/+//
7//v/+//7//v/+//7v/u/+7/7//v/+3/7v/w//D/8f/y//b/9//1//T/8f/w//L/8//z
//L/8v/y//L/8v/y//P/8//z//P/8//y//L/9P/0//P/9v/2//b/9//3//X/9v/2//f/
9v/1//T/8v/0//P/8//0//P/8v/x//H/7//u//D/7v/u/+7/7v/u/+v/6v/q/+r/7P/s
/+z/6//r/+r/6v/q/+z/7P/s/+z/7v/v/+//7f/t/+3/7f/r/+r/6v/q/+r/6//q/+r/
6v/p/+n/6f/o/+j/6f/r/+z/6P/n/+f/5v/l/+X/5f/l/+X/5f/l/+X/5f/l/+P/5f/m
/+b/5f/l/+T/4//i/+D/4f/j/+T/5v/o/+f/5//o/+b/5v/m/+b/6P/o/+j/6P/l/+L/
5P/n/+b/5//t//b//P8EAA8AGwAwAFIAfACrAOMAHAFNAXkBnwG6Aa8BgQEsAbgAMgC4
/1j/Hv8M/xH/If85/0n/VP9i/3H/fv+F/4v/lv+k/7D/t//A/8b/y//S/9X/1v/Y/9n/
2v/c/93/3f/e/+H/4f/h/+P/5v/m/+j/6v/o/+f/5//p/+v/6//t/+3/7f/t/+7/7v/u
/+//7//w//D/8f/x//L/8P/w//H/8f/z//X/9f/2//T/9v/2//b/9//5//r//v/+//7/
/f/9/wEAAwAEAAQACQAMAAwADQAQABMAFwAZABcAGgAaABsAHwAhACMAKAArAC0AMAA0
ADQANwA3ADcAOwA+AEEARQBEAEMARABGAEgASABIAEgARgBIAEkASQBGAEYARwBHAEcA
RwBGAEQARABCAEAAPwA9ADoANwA1ADUAMgAuACwAKQAmACMAIAAhACAAHQAaABYAFQAU
ABMAFQAVABAADgANAAwACwAJAAcACAALAAwADQALAAkACQAJAAkACQAJAAgABwAGAAYA
BAAEAAQABQAHAAcABwAHAAcABwAHAAYABgAGAAcABwAFAAYACAAIAAYABgAJAAkACAAI
AAYABgAIAAkACQAIAAgACAAIAAgACAAJAAkACQAJAAkACAAIAAgACAAHAAoACgAKAAsA
CwALAAwADAANAA0ADQANAAwADgANAA0ADgAOAA4ADgAPAA8ADgAMAAwADQANAA0ADQAN
AA0ADgAMAAwADAAMAA0ADAAMAAwACgAKAAoACQAHAAYABgAGAAgACAAIAAgADQAPABAA
DwARABEAEQAPAAwADAAMAAwACwAKAAoACgAJAAkACQAIAAcABwAIAAgACQAJAAoACgAL
AAsACwALAA0ADQANAA0ADAALAAgACQALAAwADAANAAwACwAKAAgACwANAA4AEAAQAA8A
DwAQAA4ADgAOAA4AEAAQABAAEAATAA4ADgARABQAFwAZACAALAA6AEcAVQBwAJYAxAD5
ADEBZgGVAb0B2QHeAb8BfwEaAZwAHACs/2L/Qv9A/0v/X/9v/4H/kv+i/7H/vP/B/8f/
1P/i/+j/7f/4/wIABQAIAA0ADQAQABIAFAAYABkAGQAaABwAHQAeACEAIgAiACQAJgAm
ACUAJQAnACoAKwAuAC8AMQAxADIAMgAyADMAMwA0ADYANwA3ADgAOgA6ADsAOwA7AD0A
PQA+AEAAQgBCAEIARABFAEUASABJAEoASgBLAE8AUQBSAFIAUwBWAFYAVwBbAF0AYABh
AGQAaABpAGsAbgBvAHAAdAB4AHsAfwCEAIQAhwCHAIcAiwCMAI0AjwCQAJEAlACYAJgA
lgCYAA==
         </WaveFormData>
      </LeadData>
      <LeadData>
         <LeadByteCountTotal>10000</LeadByteCountTotal>
         <LeadTimeOffset>0</LeadTimeOffset>
         <LeadSampleCountTotal>5000</LeadSampleCountTotal>
         <LeadAmplitudeUnitsPerBit>4.88</LeadAmplitudeUnitsPerBit>
         <LeadAmplitudeUnits>��V</LeadAmplitudeUnits>
         <LeadHighLimit>2147483647</LeadHighLimit>
         <LeadLowLimit>268435456</LeadLowLimit>
         <LeadID>V3</LeadID>
         <LeadOffsetFirstSample>0</LeadOffsetFirstSample>
         <FirstSampleBaseline>0</FirstSampleBaseline>
         <LeadSampleSize>2</LeadSampleSize>
         <LeadOff>FALSE</LeadOff>
         <BaselineSway>FALSE</BaselineSway>
         <ExcessiveACNoise>FALSE</ExcessiveACNoise>
         <MuscleNoise>TRUE</MuscleNoise>
         <LeadDataCRC32>655539708</LeadDataCRC32>
         <WaveFormData>
z//N/83/zf/P/8//z//P/83/zf/N/83/zf/M/8z/zP/J/8j/yv/H/8n/yP/I/8j/yP/I
/8j/yP/I/8f/xv/F/8b/x//J/8r/x//G/8X/xP/G/8r/xv/D/8P/v/+8/77/wv/H/87/
2f/g/+j/AwAwAF4AlADKAAYBPgFrAY0BlwF9ATsB4AB4AAkAoP9R/yz/I/8p/zT/Pf9I
/1X/Yv9u/3j/e/9+/4T/i/+U/5v/of+n/63/sv+0/7b/uP+4/7j/uf+5/7n/uP+5/7r/
u/+9/77/wP/C/8T/wv/C/8L/xP/G/8f/yP/I/8f/x//H/8f/xv/I/8f/x//J/8n/yf/I
/8f/x//J/8r/yv/L/8v/zP/M/83/zv/O/83/zf/N/83/0f/S/9P/1P/X/9j/2f/b/9r/
3P/e/9//4P/i/+H/4f/l/+n/7P/v//P/9f/3//n/+v/8////AQABAAMABQAFAAgACwAN
ABEADwAQABAAEAATABQAFQAWABcAGAAYABgAGAAYABgAGAAYABgAFwAWABIAEQAPAA0A
DgAMAAoACgAIAAMA///8//v/+f/3//X/8//z//L/8f/x/+//7v/t/+z/6v/m/+P/5f/l
/+T/4//i/+L/4v/i/9//3v/b/93/3v/f/+D/4f/h/+L/4v/h/+P/5P/k/+T/5P/k/+X/
5f/j/+P/5P/k/+X/5v/n/+j/6f/p/+n/6f/p/+r/7P/t/+3/7f/s/+z/7P/s/+r/6v/q
/+r/6v/q/+r/6v/q/+r/6//r/+z/7v/s/+v/6//r/+3/7f/t/+z/7v/v/+//8P/u/+7/
7v/u/+//7v/u/+//7f/t/+3/7P/t/+7/7v/v/+3/7f/s/+z/7P/s/+r/6v/q/+r/6f/o
/+j/6P/o/+j/5//k/+T/5f/m/+j/6v/q/+r/6v/r/+3/7f/s/+v/6v/o/+b/5P/k/+T/
5P/m/+T/5P/k/+L/4f/h/+D/4P/h/+T/4//h/+H/4f/h/+H/4f/h/+H/4//j/+P/4v/i
/+L/4v/i/+P/4f/h/+D/4P/g/+D/4P/h/+L/5P/l/+T/4//i/+H/4v/i/+L/4v/k/+T/
5P/k/+b/4//j/+X/5P/k/+b/6//y//v/AgAMACMATAB4AK4A5gAgAVoBiwGtAbsBowFl
AQ4BqAA5AND/gf9W/0v/Uf9a/2X/dP+B/4r/kv+W/53/qP+y/7n/vv/F/8n/y//P/9T/
1v/Z/9z/3f/e/9//3//f/97/3//g/+H/4//j/+T/5f/m/+b/5v/m/+j/6P/p/+r/6v/s
/+3/7v/v/+7/8P/v/+//8f/x//H/8P/x//H/8//0//L/8//z//T/9P/1//b/9v/2//f/
+P/5//v//P/9//7/AQACAAMABQAHAAoADQAPAA4AEAAPAA8AFAAXABkAGwAcAB0AHgAf
ACIAJAAnACkALQAvADEAMQAzADUANgA5ADsAPAA8ADwAPAA8ADwAPAA7ADwAPAA8AD4A
PgA+AD4APQA+AD4APgA8ADsAOQA3ADYAMgAuACwAKQAlACIAIAAgAB8AHgAdABcAFQAS
AA8ADwANAAwACwANAAwACQAHAAUABQAEAAMAAAAAAAAAAAD///7/+//9////////////
//8AAAAA///+//7//f/8//7//v///////v/9//3//P/+//7//v/+/////////////v/+
//////8BAAEAAAAAAAQABAACAAIAAQAAAP///v///wAAAQACAAAA/////wAAAgABAAEA
AQD////////+//3//f/8//z//f/+////AAD9//z//P/9//////////7//v/+//3//f/6
//n/9//2//r//P/+/wAA/f/7//r/+f/7//r/+P/4//j/+P/5//j/+P/4//j/+P/3//T/
9f/1//X/9v/4//j/+P/4//b/9//2//T/9v/2//X/9P/z//T/9f/2//T/8v/y//L/9P/z
//P/8v/v/+//8f/v//H/8f/x//H/7//v/+//7//t/+3/7f/s/+//8P/x//L/9//1//X/
9P/2//b/9v/2//T/9P/1//X/8//z//P/8//0//T/9P/0//X/9v/3//j/9v/1//X/8//y
//D/9P/5/wAACQAQAB4ANwBcAIwAxgD8ADABZgGZAbsBuwGZAVMB9ACOACUAwP97/2D/
Wf9b/2b/d/+E/43/mv+k/6r/r/+4/8L/yf/O/9X/2//h/+X/5v/i/+f/6v/r/+z/8f/x
//H/8P/y//L/8v/z//P/9P/1//b/9v/2//b/+P/6//v//P/8//v/+//7//v/+f/8//z/
/f8AAAEAAgACAP////8BAAIAAAABAAEAAgACAAMABAAEAAIAAwAEAAUABwAIAAkACgAK
AAoACgALAAwADgAQABEAEwAWABYAFwAcAB8AIQAjACMAJQAnACkALgAwADMANQA3ADkA
OwA7ADwAPwBBAEUAQwBEAEQARABDAEQARQBGAEcASABIAEgASABIAEgASABGAEYARQBE
AEIAQQA/AD0APQA6ADcANgAzAC8ALAAqACcAJQAjACEAHwAfAB4AHQAbABkAGAAXABkA
GAAVABMAEgARAA8ADQAMAAwADAAMAA0ADAAJAAsACQAJAAkACQAJAAoACgAJAAcACAAI
AAgACgAKAAsACwALAAsADAAMAAsACgAJAAgACwALAAsACwAJAAoADAANAA8ADwAOAA4A
DgAOAAwADAAMAAwADAAMAAwADAAMAAwACgAJAAkACgAKAAkACQAJAAkACQAJAAgABgAH
AAcACAAKAAoACgAKAAcABgAGAAcACQAJAAkACAAIAAgABwAHAAkACQAIAAgABgAGAAYA
BgAEAP///v8AAAAAAAAAAAAAAAABAAIAAwAEAAQAAgABAAEAAQACAAIAAgACAAIAAQAD
AAMAAgACAAIAAQAAAP7//v/+//7//P/6//r/+v/6//n/+f/4//n/+f/7//n/9//3//f/
9//1//X/9f/1//f/9//3//b/9v/2//b/9v/3//X/9f/0//T/9P/0//T/9P/0//X/9f/1
//X/9f/1//j/+P/4//j/9v/2//b/9v/6//X/8f/x//D/7v/w//f//v8FAAoAFAApAEoA
cgCmAOAAFgFKAX8BpQG7AbEBfQEoAcAAVQDw/53/bP9f/1//Yv9r/3b/g/+Q/57/qP+v
/7L/tv/B/8j/zf/V/93/3//g/+T/5f/o/+n/6v/v/+//7//u/+3/7P/r/+v/6//s/+3/
7v/v//D/8f/0//P/8//z//L/9P/1//b/9//1//j/+P/5//f/9//3//b/9//3//n/+v/4
//n/+f/6//z//f/+//7//f/9//3//f/9//7///8AAAIABAAGAAkADAAOABAAEQAQABIA
EQARABIAFQAXABkAHQAfACEAIwAkACYAKQArAC0ALwAxADEALwAxADIANQA0ADQAMwAy
ADUANgA3ADgAOAA4ADcANgA2ADYANgA2ADIAMgAxADAALgAtACsAKQArACgAJQAkACEA
HQAaABgAFwAVABMAEQAQAA8ADQALAAcABQAEAAMABQAEAAEA/////////v/9//v/+v/5
//j/+f/4//X/9//3//f/9//3//f/+P/4//f/+f/6//r/+v/6//r/+//7//n/+f/6//r/
+v/6//r/+v/7//v/+//7//v//P/+/////f/9//z//P/8//z/+v/6//r/+v/6//r/+v/6
//r/+v/6//n/+f/6//j/9//3//f/+f/5//n/+P/2//f/9//4//j/+P/4//j/9//2//b/
9//2//X/9P/y//T/9P/z//P/8f/x//D/8P/w//L/8P/v/+7/7f/s/+3/7P/s/+z/6//s
/+z/6v/r/+v/6//s/+v/6v/p/+j/6f/r/+v/6v/q/+r/6f/o/+b/5v/m/+b/5f/i/+H/
4P/g/9//3//e/93/3f/f/93/2//b/9v/2//b/9v/2//b/9n/2f/Z/9j/2v/a/9r/2v/f
/93/3f/c/9z/3P/c/9z/2v/a/9v/2//Z/9n/2f/Z/9r/2v/a/9r/2v/a/9r/2v/a/9f/
1f/V/9j/1v/W/9n/5P/v//b/AAATADYAYgCYANIACAE+AXEBmQGtAZ8BZwESAaoAOQDK
/3X/Sv8//0P/Sv9T/17/af90/37/hv+P/5j/nv+n/7D/t/+7/8H/wf/C/8j/yf/M/83/
zv/P/8//z//O/9H/0v/T/9X/0//U/9X/1v/W/9b/1v/Y/9r/2//c/9z/2//b/9v/2//c
/+D/4f/j/+H/4f/h/+D/3f/d/9//4P/g/+H/4f/i/+T/5f/m/+b/5f/l/+X/5f/p/+r/
6//s/+z/7P/s/+3/8P/y//T/9f/5//z//P/9//7/AQADAAUABQAHAAkACwAMAA4AEQAT
ABUAFwAZABkAGQAbABwAHwAhACIAIgAiACIAIgAiACIAIwAkACQAJAAiACIAIgAiACAA
IAAfAB4AHAAbABkAFwAXABQAEQAQAA8ACwAIAAYABwAFAAMAAQD+//3/+//5//n/9//2
//X/9f/0//H/7//t/+3/7P/r/+z/7P/s/+z/6//q/+f/6f/r/+v/6//r/+n/6v/q/+n/
6P/o/+f/5v/n/+j/6v/r/+n/6f/q/+r/7P/s/+z/7P/t/+3/7f/t/+z/7P/t/+3/7//v
/+7/7v/y//L/8P/w/+7/7v/u/+7/8P/w//D/8P/u/+3/7f/u/+7/7f/t/+3/7f/t/+3/
7P/u/+//7//w/+//7v/t/+z/7f/s/+z/7f/r/+v/6//q/+v/7P/s/+3/7P/r/+n/6P/s
/+r/6v/q/+j/6P/o/+j/5f/k/+T/5P/n/+j/6P/m/+L/4f/g/+D/4v/i/+L/4v/l/+f/
5//m/+T/5P/j/+L/4v/i/+L/4v/g/97/3v/e/+D/3//f/97/3f/d/9//3f/d/93/3f/d
/9//3//f/9//3v/d/9z/2v/a/9r/2v/a/93/2//b/9r/2v/a/9r/2v/a/9r/2//b/9z/
3f/e/9//3f/c/9v/2v/c/9z/3P/c/9z/2f/b/9v/2v/Y/9r/3//m/+//+P8EAB0AQgBy
AKgA3AAOAUgBewGdAasBlwFbAQIBmgArALz/a/9E/zn/P/9M/1n/aP9x/3r/hP+O/5P/
mP+e/6n/sv+5/7v/vf/B/8b/yv/L/87/z//Q/9P/0//T/9L/0v/S/9L/0//V/9b/1//Y
/9j/2P/Y/9r/2v/b/9z/3P/e/9//4P/h/+H/5P/k/+X/4//j/+P/4v/j/+P/5f/m/+b/
5//n/+j/6P/p/+r/6v/q/+v/7P/t/+//8P/x//L/8//0//X/9//5//z///8BAAAAAgAB
AAEABgAJAAsADQAPABEAEwAVABgAGgAdAB8AIQAjACUAJQAlACcAKAArAC0ALgAuAC4A
LQAuAC8AMAAxADIAMgAyADQANAA0ADQAMgAyADEAMAAsACsAKQAnACkAJgAjACIAIQAd
ABoAGAAVABMAEQAPAAoACQAHAAUAAwABAAAA//////7/+//5//v/+//6//n/+v/6//r/
+v/7//r/9//5//j/9//2//X/9f/2//b/9f/2//j/+f/6//v//P/+////AAABAAMABAAE
AAQABAAEAAcABwAHAAcACAAKAA0ADwANAA0ADAAMABAAEAAOAA4ADwAQABEAEgAQABAA
EAAQABAADwAPABAAEAAPAA8ADwANAA0ADQAMAAwADQANAA4ADAAMAAwADAAJAAgACAAJ
AAkACQAJAAgACAAIAAcABwAIAAkACQAKAAcABgAFAAQABAAFAAcACQAHAAYACAAIAAgA
CAAJAAgACAAIAAkACgAKAAgACQAJAAkACgAKAAoACgAKAAwADwAQABAADgAOAA0ADAAK
AAoACgAKAAwACgAKAAoACgAJAAkACAAFAAUABwAFAAUABQAFAAUABQAFAAUABQADAAMA
AwACAAIAAgACAAIABwAFAAUABAACAAIAAgACAAIAAgADAAMAAwADAAMAAwAEAAQABAAE
AAYABgAGAAYABgD/////AQD+//z//v8BAAgAEwAeACQANQBYAIIAsgDqABwBUAGDAa0B
wwG3AYkBOAHWAG8ABgCr/3b/Zf9l/2z/ef+G/4//nP+m/67/uf/A/8b/z//Y/93/4//p
/+//8P/0//f/+v/7//z//////////v/9//z/+//7//3//v///wAA/v/+//7/AAAAAAEA
AgACAAAAAQACAAMAAQAEAAQABQAFAAUABQAEAAUABQAHAAgABgAHAAcACAAGAAcACAAI
AAoACwAMAA0ADQAOAA8AEAAOAA4ADgAPABAAEgAUABUAGQAcABwAHQAgACMAJQAnACkA
KwAtAC8AMgA0ADcAOQA5ADsAPQA9AD8AQQBCAEUARQBGAEYARgBGAEYARgBGAEYARgBF
AEQARABEAEQARABDAEQARABEAEAAPwA9ADsAOQA2ADMAMgAzAC8ALAAqACcAJQAjACEA
HgAdABsAGQAXABUAFAATABMAEgAPAA0ADQANAAwACwAKAAoACgAKAAcABgADAAUABQAF
AAUABQAFAAYABgAFAAUABgAGAAYABAAEAAUABQAHAAcACAAIAAYABgAGAAYABQAFAAUA
BQAHAAgACgALAAsACwAKAAoACgAKAAgACAAIAAgACAAIAAYABgAGAAYABgAFAAUABgAG
AAUABQAFAAMAAwADAAIAAAABAAEAAgACAAIAAgACAAMAAgACAAMAAQABAAEAAAACAAIA
AQABAAEAAQAAAAAA/v/+//7//v/+//3/+v/8//z//P/8//n/+P/4//j/+//8//z/+v/4
//f/9v/2//j/+P/4//j/9//5//n/+P/4//j/9//2//b/9v/2//b/9P/y//L/8v/w/+//
7//u/+3/7f/v/+3/7v/v//D/8f/w/+//7v/t/+3/7f/t/+z/7v/u/+7/7v/x/+//7//u
/+7/7v/u/+7/7P/s/+3/7f/v/+//7//v/+7/7v/u/+7/7f/s/+v/6v/s/+//6//n/+j/
7P/w//f//P///wYAFgA1AGAAkgDIAAABOgFuAZsBvQHFAacBYQECAZQAIQC8/3X/WP9R
/1n/Yv9t/3b/g/+M/5T/nv+l/6z/tP+9/8D/xf/J/8//1f/a/9r/3P/e/97/3v/f/9//
3//e/9//4P/h/+P/4//k/+X/5v/k/+T/5P/m/+j/6f/q/+r/6P/p/+r/6//p/+z/7P/t
/+z/6//q/+j/6P/p/+z/7v/t/+3/7P/s/+7/7//w//D/7//v/+//7//x//L/8//0//P/
9P/1//f/+v/8//7///8DAAYABgAHAAgACwANAA8ADwARABMAFQAYABoAHQAfAB8AIQAj
ACMAIwAlACYAKQArACwALAAsACwALAAsACwALAAsACsAKgAqACoAKgAqACcAJgAkACIA
IAAfAB0AGwAaABYAEgAQABIADwANAAwACQAHAAUAAwAAAP///f/7//n/9//2//X/9f/0
//H/7//x//H/8P/v/+3/7P/r/+r/6//q/+f/6f/r/+v/6//r/+r/6v/p/+f/5//o/+j/
6P/o/+j/6f/p/+j/5//n/+b/6P/o/+j/6P/p/+n/6f/p/+z/7v/x//P/8f/x//D/8P/x
//D/7f/s/+7/7v/u/+7/7P/s/+z/7P/s/+v/6//s/+z/6//r/+v/7f/t/+3/7P/r/+v/
6v/q/+r/6v/q/+r/6f/o/+j/6f/q/+v/7P/s/+r/6v/p/+n/5//n/+b/5v/o/+f/5v/l
/+T/4P/e/93/3P/g/+L/4//i/9//3//f/+D/4v/i/+L/4v/l/+f/5//m/+T/5P/j/+L/
4P/g/+D/4P/g/97/3v/e/97/3f/d/9z/3f/d/9//3f/b/9v/2//b/93/3f/d/93/3//f
/9//3v/d/9z/2//a/9v/2f/Z/9j/2v/a/9r/2v/c/9z/3f/d/9//3//f/9//3v/e/97/
3v/c/9z/3P/c/97/3//f/9v/3v/e/9z/3f/m//P//v8KACEAQgBwAKgA5AAaAVQBhwGr
AbUBmwFdAQIBmgAtAMD/bf9K/0P/Q/9O/1//av9z/37/iP+S/5v/ov+m/63/tv+9/8P/
xf/L/9L/1P/W/9j/2P/Y/9n/2f/Z/9j/2f/a/9v/3f/d/97/3//g/+H/4v/j/+b/5v/n
/+j/6P/q/+v/7P/t/+v/7v/u/+//7//v/+//7v/t/+3/7//w//D/8f/x//L/9f/3//n/
+v/4//n/+v/7//v//P/9//7///8AAAEAAwAEAAYACAAJAAsADgAOAA8AEAATABUAFwAa
AB0AIAAjACQAJgApACsALwAxADMAMwAxADMANAA3ADcAOAA4ADgAOwA8AD0APgA+AD4A
PQA8AD4APgA+AD4AOgA6ADkAOAA4ADcANQAzADIALgAqACgAKAAlACMAIgAgAB0AGgAX
ABYAFQATABEADwANAAwACwALAAoABwAFAAcABwAGAAUAAgACAAIAAgADAAIA//8BAAMA
AwADAAMAAQACAAIAAQD//wAAAAAAAAIAAgADAAMABQAFAAYABgAGAAYABgAGAAcABwAH
AAcABAAEAAUABQAIAAkACQAKAAwADAAKAAoACAAIAAgACAAIAAgACAAIAAoACQAJAAoA
CQAHAAYABQAHAAcABwAGAAYABwAHAAgACgAKAAoACgAJAAgACAAJAAsACwALAAoACgAK
AAkACQAJAAkACAAIAAYABgAIAAgABgAGAAYABgAGAAYABwAIAAkACgAKAAgACQAJAAkA
CgAJAAgABwAGAAcACQAJAAgACAAIAAcABgAGAAYABgAGAAgABgAGAAYABgAFAAUABAAB
AAEAAwABAP//////////AAABAAIAAwADAAMAAwACAAMABAAFAAYABwAFAAUABAAEAAQA
BAAEAAcACAAKAAsACgAJAAgABwALAAwADQAOAA4ADgAOAA4AEgARABEADwAOAAwAEAAV
ABoAIQAmACwAPQBaAIAAsgDsACIBWAGNAbkB1QHZAbsBdgEWAa0APgDZ/5j/ef9z/3r/
if+a/6P/sP+4/8D/x//O/9T/2//k/+v/7//3////AAACAAUACAAJAAoADQANAA0ADAAO
AA4ADgAPAA0ADgAPABAAEgASABIAFAAUABUAFgAWABgAGQAaABsAGAAaABkAGQAbABsA
GwAaABsAHQAhACQAIwAjACIAIgAiACMAJAAkACYAJwAoACkAKQAqACsALAAvADAAMQAz
ADQANgA4ADkAOwA+AD4APwBEAEcASQBLAE0ATwBRAFMAVgBYAFsAXQBeAF8AYABfAGEA
YwBkAGcAZwBoAGgAaABpAGoAawBsAG0AbgBuAG4AbABsAGwAbABqAGoAaQBoAGYAZQBj
AGEAYwBgAF0AXABdAFkAVgBUAFEATwBNAEsARgBFAEMAQQA+ADsAOQA3ADkAOAA1ADMA
NQA1ADQAMwAyADIAMgAyAC8ALgArAC0ALQAtAC0ALQArACwALAArAC0ALgAuAC4ALAAs
AC0ALQAtAC0ALgAuAC0ALAArACoALAAtAC4ALwAtAC4AMAAxAC8ALwAuAC4AMAAwAC4A
LgAuAC4ALgAuAC4ALgAuAC4AMAAvAC8AMAAvAC0ALAArAC0ALQAtACwAKgArACsALAAt
AC4ALwAwAC8ALgAuAC8ALQAtAC0ALAAqACoAKQApACkAKQAoACgAKgAqACoAKgAqACkA
JgAkACQAJAAkACUAJAAkACQAIwAkACQAIgAiACMAJAAmACUAJAAjACIAIQAjACMAIgAk
ACQAIwAiAB8AHgAdABwAHAAaABoAGgAaABkAGQAYABkAGQAbABkAGAAXABYAFQAVABUA
FQAVABUAFQAVABQAFAAUABQAFAAVABMAEwASABQAFAAUABQAEgASABMAEwASABEAEAAP
ABEAEgATABQAFgAWABYAFgAUABEAEQAPAA4ADgAOABMAHAAnAC4AOABTAHwAqgDaABAB
SAF8AakBzQHdAcMBgQEmAboATQDo/53/ev9x/3X/gP+N/5j/of+u/7j/wP/J/9D/1P/d
/+b/7//z//n//f/6//j/+//+////AAABAAEAAQAAAAEAAgADAAUABwAIAAkACgAKAAoA
CgAMAAsACwALAAoACgALAAwADQAMAA4ADQANAA0ADQANAAwADQANAA8AEAAPAA8ADgAO
AA4ADwAQABAAEAARABIAEwASABIAEgASABQAFgAYABsAHgAgACIAIwAjACYAJgAnACgA
KwAtAC8ALwAxADMANQA2ADgAOwA9AEEAQwBFAEUARABFAEUARwBHAEgASABIAEkASgBL
AEwASwBMAEwATABKAEoASgBKAEcARgBEAEIAQwBDAEIAQQBAADwAOAA2ADUAMQAuACwA
KwApACcAJQAiACEAHwAdABsAGQAYABcAFQAUABEADwANAA0ADAALAAsADAANAA4ADAAK
AAYABwAFAAUABQAFAAcACAAIAAcABwAIAAgACAAFAAQABAADAAQABQAHAAgABgAGAAYA
BgAFAAUABQAFAAUABgAIAAkACQAJAAgACAAJAAgABQAEAAUABgAHAAgACAAIAAgACAAG
AAUABQAGAAUAAwACAAEAAQABAAEAAAABAAMABAAGAAgACAAIAAgABwAGAAYABwAFAAUA
BQAEAAMAAgAAAP//+//7//z//P/6//z//P/8//z/+f/4//j/+P/7//z//P/6//f/9//3
//j/9v/2//b/9v/5//v/+//6//j/+P/3//b/9P/0//T/9P/0//L/8v/y//H/7//u/+z/
6v/p/+r/5//n/+f/5//n/+n/6f/p/+n/6f/p/+n/6P/o/+j/6P/o/+n/5//n/+b/5P/k
/+T/5P/k/+T/5f/l/+X/5f/l/+X/5f/k/+P/4v/k/+T/5P/k/+T/4//f/93/4P/g/+L/
6f/0//3/BAASADEAWgCIAMIA/gA2AWYBjwGzAcEBpQFhAf4AjgAdALT/Z/9E/z3/Q/9O
/1v/Zv9v/3r/hP+K/4//lv+g/6v/sP+x/7X/vf/D/8T/wv/G/8r/zP/O/9H/0f/R/9D/
0P/Q/9D/0f/S/9T/1v/Y/9b/1v/W/9j/1//X/9f/1v/U/9X/1v/X/9n/3P/c/93/2//b
/9v/2v/Z/9n/2//c/9v/2//a/9r/2f/Z/9n/2P/b/93/3//h/+H/4v/j/+T/5f/m/+f/
6f/o/+r/7P/t/+//8v/y//P/+P/7//3//////wEAAwAFAAoADAAPABEAEQATABUAFQAS
ABMAEwAVABUAFgAWABYAFwAYABkAGgAaABoAGQAYABoAGgAaABoAGAAYABcAFgASABEA
DwANAA8ADAAJAAgACQAFAAIAAAD+//v/+P/1//P/8//y//H/8f/v/+7/7f/s/+r/5v/j
/+P/4//i/+H/4P/g/+D/4P/h/+D/3f/f/9//3//f/9//3//g/+D/3//h/+L/4v/i/+L/
4v/j/+P/4//j/+T/5P/m/+b/5v/m/+f/5//n/+f/6P/q/+3/7//t/+3/7P/s/+7/7v/s
/+z/7P/s/+z/7P/t/+7/7//w//D/7//v//D/8f/x//L/8//2//f/+P/4//j/+f/5//r/
+f/4//f/9v/2//b/9//5//f/9//3//b/9v/2//X/9P/0//T/9P/0//P/8v/y//L/8//0
//T/8v/z//P/8//0//T/9P/0//T/9f/3//f/9v/4//j/9//2//T/9P/0//T/9P/y//L/
8v/0//P/8//y//P/8//1//P/8f/x//H/8f/x//H/8f/x//H/8f/x//D/8v/y//L/8v/1
//P/8//y//D/8P/w//D/8v/y//P/8//0//X/9v/3//f/9v/1//T/9v/2//b/9v/0//P/
9f/3//T/8v/0//v/AgAHAA4AFgApAEYAbgCgANoAFAFMAYEBsQHRAdMBqwFeAf4AkwAi
ALv/ev9h/1//aP95/4b/jf+W/6T/rP+z/7j/wP/L/9L/2f/h/+X/6f/u//L/9P/2//b/
9v/3//f/9//2//n/+v/7//3///8AAAEAAgAAAAAAAAACAAQABQAGAAYABgAHAAgACQAH
AAoACgALAAsACwALAAoACQAJAAsADAAOAA8ADwAQAA4ADwAQABAAEgATABQAFQAWABYA
FgAWABgAGgAcAB8AIAAiACQAJQApACwALAAtAC8AMQAyADMANwA5ADsAPQBCAEQARwBJ
AEsATQBPAE8AUgBVAFcAWwBZAFoAWgBaAF0AXgBfAGAAXwBgAGAAYABgAGAAYABgAF8A
YABgAGAAXgBdAFsAWQBXAFQAUQBQAFIATwBNAEwASABFAEIAPwA9AD0APAA7ADcANQA0
ADMANQA0ADEALwAtAC0ALAArACwALAAsACwALQAsACkAKwArACsAKwArACsALAAsACsA
KwAsACwALAAuAC4ALwAvAC8ALwAwADAAMgAyADIAMgAzADMAMwAzADMANAA2ADcANwA3
ADYANgA4ADgANgA2ADYANgA2ADYAOAA4ADgAOAA4ADcANwA4ADgANwA3ADcAOQA5ADkA
OAA4ADkAOQA6ADwAPAA8ADwAOwA6ADoAOwA7ADsAOwA6ADwAPAA7ADsAPQA9ADwAPAA8
ADwAPAA6ADoAOgA6ADoAOgA7ADwAOwA8ADwAOgA3ADcANwA4ADoAOgA6ADoAPQA/AD8A
PgBAAEAAPwA+ADwAPAA8ADwAPAA6ADoAOgA6ADkAOQA4ADcANwA5ADcAOAA5ADoAOwA7
ADsAOwA7AD0APQA9ADwAPgA+AD4APgBDAEEAQQBAAD4APgA+AD4AQQBCAEQARQBHAEcA
RwBHAEYARgBGAEYASABIAEgASABKAEUARQBJAEoASABIAE0AWABjAGwAeACPALIA3gAW
AU4BhgG+Ae0BEQIbAgUCyQF0ARABpQA6AOf/wP+1/7n/xv/V/+L/7//8/wgAEAATABgA
IgArADAAMwA9AEUARwBIAEwATgBQAFAAUABUAFUAVgBWAFcAWABZAFsAWwBcAF0AXgBe
AF4AXgBgAGIAYwBkAGQAZABlAGYAZwBlAGgAaABpAGoAawBsAGwAbQBtAG8AcABwAHEA
cQByAHQAdQB2AHYAeAB5AHoAewB7AHwAfQB+AIAAggCEAIcAiACKAIwAjQCQAJQAlQCX
AJgAmwCdAJ8AoQCjAKUApwCsALAAtQC5ALkAuwC9AL0AvwDBAMIAxQDGAMgAyQDKAMsA
ygDLAA==
         </WaveFormData>
      </LeadData>
      <LeadData>
         <LeadByteCountTotal>10000</LeadByteCountTotal>
         <LeadTimeOffset>0</LeadTimeOffset>
         <LeadSampleCountTotal>5000</LeadSampleCountTotal>
         <LeadAmplitudeUnitsPerBit>4.88</LeadAmplitudeUnitsPerBit>
         <LeadAmplitudeUnits>��V</LeadAmplitudeUnits>
         <LeadHighLimit>2147483647</LeadHighLimit>
         <LeadLowLimit>268435456</LeadLowLimit>
         <LeadID>V4</LeadID>
         <LeadOffsetFirstSample>0</LeadOffsetFirstSample>
         <FirstSampleBaseline>0</FirstSampleBaseline>
         <LeadSampleSize>2</LeadSampleSize>
         <LeadOff>FALSE</LeadOff>
         <BaselineSway>FALSE</BaselineSway>
         <ExcessiveACNoise>FALSE</ExcessiveACNoise>
         <MuscleNoise>TRUE</MuscleNoise>
         <LeadDataCRC32>2987179339</LeadDataCRC32>
         <WaveFormData>
zv/N/83/zf/Q/9D/0P/P/8//0P/Q/9D/z//P/8//z//M/8z/zP/N/8//zv/O/87/zv/O
/87/zv/M/8z/zP/M/87/z//P/8//zf/N/83/zf/S/9X/0f/P/83/yf/G/8X/x//N/9P/
3P/g/+f//P8gAEoAeQCqAN4AEwFAAV8BagFXASQB3ACNADcA4v+d/3f/av9q/27/c/99
/4f/kP+c/6T/pP+l/6r/rv+1/7v/wP/G/8n/zv/Q/9H/0f/T/9P/0//V/9X/1v/Y/9j/
2f/a/9z/3f/e/9//4P/g/+D/4f/j/+X/5//o/+f/5v/m/+b/5v/m/+f/5//p/+r/6//s
/+z/7P/s/+z/7P/s/+3/7f/v//D/8f/x//H/8P/v/+7/8f/z//X/9v/3//n//f////7/
///+//7//v///wEAAgAHAAkACwAMAA8AEAATABcAGgAbABwAHQAeACAAIgAiACMAJgAo
AC0AKwArACsAKwAuAC4AMAAyADEAMQAwAC8ALQAsACsAKgAqACkAKAAnACUAJQAiACEA
IAAfAB4AHgAbABgAEwAQAA8ADQAMAAkACQAIAAcABgAHAAYABAAEAAIAAQD+//z//f/+
//7//v/7//v//P/8//v/+f/5//n/+//7//v/+//7//v/+//7//3//f/9//3//f/9//3/
/v/+//7//f/7//z///8AAAIAAQABAAEAAQADAAMABAAEAAUABQAEAAQABgAGAAYABQAF
AAUABQAEAAYABwAHAAcACQAIAAgACAAGAAYABgAGAAYABgAGAAYABwAHAAgACAAJAAkA
CQAJAAsACQAJAAoACAAIAAgACAAKAAoACQAJAAsACwAKAAoACgAKAAgACAAIAAgACQAI
AAcABwAHAAcABwAGAAUABAAEAAQABwAHAAcABwAKAAwADAAKAAgACAAHAAYABgAFAAUA
BQAFAAQABQAGAAMAAwADAAIABAAEAAQAAwADAAMABAAEAAQAAwADAAQABAAEAAMAAwAD
AAMAAgACAAQABQAFAAQAAgACAAIAAgADAAQABQAGAAUABAADAAMAAwADAAMAAwADAAMA
BAAFAAUAAQABAAEAAAD7//3/AQAHAAwAEAAXACgASABuAJsAzAACATcBYgGDAZABfwFM
AQQBuwBnABIAy/+j/5b/lv+Y/5//q/+z/7j/vv/C/8b/0f/a/97/4f/l/+r/7P/v//L/
9P/3//f/+f/5//v//f/9//7/AAAAAAEAAgADAAMAAwADAAIAAgACAAMABgAHAAgACAAI
AAgACQAKAAgACAAJAAkADAAMAAwADAAOAA4ADgAOAA4ADgAPAA8ADwAQABEAEQAQABAA
EAAQABIAEwAUABQAFgAXABoAGwAdAB8AHwAgACEAIQAiACIAJwApACsALAAsACwALgAx
ADYANwA4ADkAOwA+AEEAQgBCAEQARQBJAEkASQBJAEkASQBIAEkASgBIAEkASQBJAEgA
SABIAEgASABHAEYARQBDAEMAQAA/ADsANwAzADAALgAsACgAJgAmACUAJQAjACAAHAAY
ABQAFQAUABIAEgASABEADgAMAAwADAALAAoABwAHAAgACAAFAAMAAwADAAUABQAFAAUA
AwADAAMAAwADAAMAAwADAAMAAwADAAQABAAEAAMAAQACAAUABgAIAAgABwAGAAUABQAF
AAYABgAJAAkACAAIAAwADAAMAAsACQAJAAkACAAIAAkACQAJAAcABgAGAAYABgAGAAYA
BgAGAAYABgAGAAMAAwAEAAQABQAFAAUABQAHAAUABQAGAAcACAAJAAoADAAMAAsACwAK
AAkABwAGAAgACgAMAA4ACQAHAAYABQAHAAgABwAGAAUABAAFAAQAAwADAAMAAwADAAIA
AwACAAIAAgAFAAUABQAFAAMABAADAAAAAgACAAEAAAAAAP////////7//P/8//z//f/9
//3//P/7//r/+f/3//f/9//4//j/9v/1//X/9v/2//b/9f/1//f/9//2//b/9v/3//f/
9v/2//b/9v/2//T/9P/0//T/8v/y//L/8//1//X/9f/1//f/9//4//n/9f/1//P/8f/w
/+3/7f/z//f//v8EAA0AIAA+AGgAmwDIAPYAJwFWAXMBdgFbASAB1gCLADsA6P+r/4//
hv+E/4r/l/+h/6f/sP+2/7r/vv/F/8z/0P/T/9n/3v/i/+X/5P/i/+T/5f/o/+n/7P/v
//D/8v/w//D/8f/y//H/8f/x//H/8v/y//L/8//2//f/+P/4//f/9v/2//b/9v/2//f/
9//6//r/+v/6//v/+v/5//j/+P/4//n/+f/5//r/+//7//r/+v/6//r//v///wAAAAD9
//3//////wEAAwADAAQACAAJAAsADAAPABEAEwAUABYAFgAYABsAHgAfACAAIQAkACYA
KAAoACoALAAtADEALwAvAC8ALwAvAC4ALwAwAC8ALwAuAC0ALgAuAC4ALgAqACkAKAAn
ACUAJQAiACEAHwAdABsAGgAXABQADwAMAA0ACwAKAAcACAAGAAQAAgABAAAA/v/+//7/
/f/6//j/9v/2//X/9P/z//P/9P/0//X/8//z//P/8f/x//H/8f/x//H/8f/x/+//7//v
/+//8P/x//L/9P/2//b/9f/z//H/8//z//T/9f/1//X/9f/3//f/+P/4//v/+//6//r/
+v/6//r/+f/3//f/9//2//j/+f/5//n/+P/2//X/9P/2//b/9v/2//T/9P/0//T/8//z
//T/9P/3//f/9//3//b/8//y//L/8v/y//L/8v/y//L/8f/x//P/8//y//L/8P/w//D/
8P/u/+n/6P/q/+r/6v/q/+r/6v/q/+v/7P/r/+r/6P/p/+j/6P/o/+f/5//n/+f/5v/o
/+j/5v/o/+j/5//m/+X/4//i/+H/4v/g/+D/4P/h/+H/4f/g/97/3v/e/93/2//b/9z/
3P/a/9n/2f/a/9v/3P/c/93/3f/d/9z/3P/a/9v/2//a/9r/2v/a/9r/2P/Y/9j/2P/Y
/9j/2P/Z/9v/2//b/9v/2v/Z/9n/2f/d/9n/0//R/87/y//N/9H/1//c/97/5f/2/woA
LABZAIoAugDrABwBQQFWAVEBKAHkAJMAQwD0/6//g/9y/2z/aP9r/3P/e/+E/5D/mv+e
/5//ov+q/6//s/+4/8D/v//A/8T/xf/F/8f/x//K/83/zv/Q/83/zP/M/8z/zP/L/8r/
yf/N/87/z//R/8//z//P/87/z//Q/9L/1P/U/9T/1f/V/9X/1P/T/9L/1v/W/9b/1v/W
/9b/1//X/9X/1v/X/9f/1v/W/9b/1v/W/9f/2P/Y/9n/2//f/+H/5f/n/+f/6P/n/+f/
6P/o/+v/7f/v//D/8f/y//X/+f/9////AQADAAQABgAIAAgABgAIAAkADQAMAAsACgAJ
AAoACgAMAA4ADQANAAwACwAMAAwADAAMAAgABwAGAAUAAwADAAAA///9//v/+f/4//b/
9P/w/+7/7f/r/+r/5//m/+T/4v/g/93/3P/a/9r/3P/b/9j/1v/U/9T/0//S/9D/z//P
/87/z//N/83/zf/N/83/zf/N/8//z//P/8//0P/R/9L/0//T/9P/0//U/9T/1P/T/9H/
0//V/9X/1v/X/9f/1//X/9n/2f/a/9r/2f/Z/9j/2P/Y/9j/2P/X/9n/2f/Z/9j/2P/Z
/9n/2f/X/9b/1v/W/9T/1P/U/9T/1P/U/9T/1P/V/9X/1v/W/9f/1//X/9f/1//V/9X/
1v/V/9T/0//S/9P/1P/U/9X/0//T/9L/0v/O/9L/0P/P/87/zf/M/8z/zP/M/83/zf/N
/83/zP/N/8z/zP/M/8v/y//L/8v/zP/O/87/zP/O/87/zf/M/8z/y//L/8v/yP/G/8b/
xv/H/8f/x//G/8b/xv/G/8X/xf/F/8b/xv/G/8X/xf/G/8T/xP/D/8P/xP/F/8X/xv/G
/8f/x//G/8j/yP/I/8j/xv/G/8b/xv/G/8b/xv/H/8n/yf/J/8n/yf/J/8r/y//L/8n/
xf/F/8T/w/+//8P/zf/W/9r/4f/w/woAMgBhAJIAwgDzACQBSwFgAVcBLAHmAJkAQwDo
/53/c/9m/2b/aP9r/3X/ff+C/4j/kP+Y/5//pP+q/7H/tf+6/77/vf++/8T/x//H/8n/
yf/J/8v/y//M/87/zv/P/9D/z//P/8//z//S/9L/0v/T/9b/1//Y/9j/1//W/9b/1v/Y
/9r/3f/f/97/3v/e/97/3v/e/97/3v/f/+D/4v/j/+b/6P/q/+v/6v/q/+r/6v/t/+//
8f/y//H/8f/z//P/9//5//n/+v/+////AQACAAUABwAJAAoACwAMAA8AEwAYABkAGgAb
ABwAHgAgACAAIAAiACMAJwApACkAKQApACgAKAAqACwAKwArACoAKQAqACoAKgAqACYA
JQAkACMAIwAjACAAHwAdABsAGQAYABYAFAAQAA4AEAAPAA8ADQAMAAoACAAGAAcABgAE
AAQABAADAAAA/v/8//z/+//6//v/+//8//z/+f/3//f/9//5//n/+f/5//n/+f/5//n/
+P/3//b/9f/3//f/9//4//b/9v/1//P/9P/3//j/+v/7//v/+//7//z/+//7//r//P/9
//3//v8CAAIAAgABAP////////7/AAABAAEAAQABAAAAAAAAAAAAAAAAAAAAAAAAAAAA
AAAAAAEAAwAEAAMAAwADAAMAAwABAAEAAgAAAAAAAAAAAAEAAgACAAMAAQABAAAAAAAE
AAIAAgAEAAIAAgACAAIAAQAAAP////8BAAEAAQAAAP3//P/8//z///////////8AAAIA
AgAAAAAAAAD///7//v/9//3//f/6//j/+P/4//n/+f/5//j/9v/2//b/9f/1//X/9v/2
//f/9//4//r/+f/4//b/9f/3//f/9v/2//b/9//3//b/+P/4//j/+P/2//b/9v/2//f/
+P/5//v/+f/5//n/+f/5//n/+v/7//v/+f/5//n/+P/1//X/+f///wQADAAVACgARABs
AJ0AyAD0ACkBWgF5AYgBeQFIAQABtQBfAAQAvf+Z/47/jv+W/5//qf+x/7b/vv/E/8j/
y//Q/9b/3//l/+b/6P/r//D/8v/z//P/9f/1//f/+f/5//r/+f/4//j/+P/5//n/+f/5
//r/+v/6//v//P/9//7//v8AAAAAAQACAAIAAgADAAMABgAGAAYABgAGAAYABgAGAAgA
CAAJAAkABwAIAAkACQAMAAwADAAMAA4ADwAQABAAEAARABQAFQAXABkAGQAaABsAGwAc
ABwAIQAjACUAJgAnACgAKwAvADMANQA3ADkAOgA8AD4APgA+AEAAQQBFAEUARQBFAEUA
RABEAEYASABIAEkASQBJAEgASABIAEgARABDAEIAQQA/AD8APAA7ADwAOwA6ADoANgA0
ADAALgAsACkAJwAjACAAHgAcABoAGQAYABYAFgAYABcAFAASABIAEgARABAAEQARABIA
EgAPAA0ADQANAAwACwAKAAkACQAJAAkACQAIAAcABgAFAAUABQAFAAYABgAGAAUAAwAB
AAMAAwAEAAUABQAFAAUABgAFAAUABAAFAAUABAAEAAgACAAIAAcACAAJAAoACgAMAA0A
DQANAA0ADAAMAAwADgAOAA4ADgAOAA4ADgAOAA0ADQAOAA4ADgANAAwACwAMAAsADAAO
ABAAEAAQABAAEAAQAA8ADwAQABEAEQASAA8ADgANAAwACwALAAwADQALAAwADgAOAA4A
DgANAAwACwALAA0ADQANAAwACQAIAAgACAAJAAkACQAJAAwADgAOAAwACwAKAAgABgAG
AAUABQAFAAYABAAEAAQAAQABAAEAAAD+//7//v/9//v/+//8//z//v/9//3//v/+//7/
/f/9//3//f/8//z//v///////v/9//z/+//6//j/+P/4//j/+v/6//r/+//9//3//f/9
//////8AAAEA///3//f/+f/2//P/8//3//v/AgAIAAsAGAAyAFYAgQCwANoACQE4AV8B
cAFrAUYBAgG5AG8AHgDR/6H/jP+I/4r/kf+b/6P/qv+y/7j/wP/F/8r/zv/V/9n/3P/g
/+P/5v/o/+v/6//t/+3/7//x//H/8v/v/+7/7v/u/+//7//v/+//7v/u/+7/7//w//H/
8v/y//L/8v/z//T/9P/0//X/9f/0//T/9P/0//b/9v/2//b/9v/2//f/9//3//j/+f/5
//z//P/8//z//P/9//7//v/9//3//////wAAAQAAAAAAAwAFAAgACgANAA8AEQASABQA
FAAWABkAHQAfACEAIwAkACYAKAAoACgAKgArAC8AMQAxADEAMQAxADAAMQAyADEAMQAw
AC8ALgAuAC4ALgAtAC0ALQAtACkAKQAmACUAIQAfAB0AHAAcABoAFgAUABMAEQAQAA0A
DAAKAAgABgAHAAYABAAEAAIAAQD+//z//P/8//v/+v/5//n/+v/6//f/9f/1//X/9//3
//f/9//1//X/9f/1//f/9//3//f/9f/1//X/9v/3//j/+P/3//f/+f/5//r/+v/5//j/
9//7//v//P/8//v/+//6//r/+v/6//r/+f/5//n/+f/4//b/9//3//f/9//2//b/9v/2
//b/9v/2//T/9P/0//T/8//z//T/9P/1//X/9f/1//X/8//z//T/8v/y//L/8v/0//T/
8//z//X/9f/0//T/8v/y//L/8v/y//H/7v/w//D/8P/w/+3/7P/r/+v/7v/v//D/8P/u
/+z/6//q/+v/6//r/+v/6v/s/+z/6v/q/+r/6f/o/+j/5//n/+f/5P/i/+L/4v/h/+H/
4f/g/+D/4P/g/9//3//f/+D/4P/g/9//3//g/9//3v/c/9v/2//b/9r/2v/c/93/3f/c
/97/3v/e/97/3P/c/9z/3P/c/9z/3P/d/93/3f/d/93/2v/Z/9n/2f/Z/93/2//V/9b/
1//Z/9//4f/i/+T/7/8IACwAWACHALgA6gAdAUYBZwFyAVsBJAHaAIkALwDc/53/f/90
/3T/eP99/4X/jf+S/5r/oP+k/6n/sv+4/7v/v//C/8T/y//O/8z/y//L/83/zf/N/8//
z//Q/9L/0v/T/9T/0//T/9P/0//U/9T/1P/V/9j/2f/a/9r/2P/Y/9n/2v/c/9z/3f/d
/93/3P/b/9r/3v/e/97/3v/c/9z/3f/d/9//4P/h/+H/3//e/93/3P/g/+H/4v/i/+D/
4f/k/+X/6f/r/+v/7P/v//H/9P/2//f/+f/7//z//v/+/wAAAwAIAAkACgALAA4AEAAS
ABIAEgAUABUAGQAZABkAGQAZABgAGAAaABwAGgAbABsAGwAcABwAHAAcABgAFwAWABUA
FQAVABIAEQANAAsACQAIAAgABgACAAAA///9//z/+f/2//T/8v/w/+//7v/s/+z/7v/t
/+r/6P/p/+r/6v/q/+j/5//n/+b/5//l/+X/5f/n/+f/5//n/+X/5f/l/+X/5//n/+f/
5//p/+n/6f/q/+r/6v/p/+f/6P/r/+z/7v/v/+//7//v//P/8//0//T/9f/1//T/9P/0
//T/9P/z//T/9f/2//b/9P/1//X/9f/3//b/9v/2//b/9v/2//b/+P/4//j/+P/1//X/
9v/2//f/9//3//f/9//1//X/9v/4//j/+P/4//j/+P/3//f/9f/1//T/9P/2//b/9v/2
//b/9P/y//D/7//z//X/9//4//f/9v/2//b/+f/5//n/+f/7//7////+//z//P/7//r/
+v/5//n/+f/6//j/+P/4//f/9//3//b/+P/4//j/9//2//X/9f/0//b/9f/1//b/+P/4
//f/9//2//X/8//y//L/8//z//L/9P/0//T/9P/1//b/9//4//j/+P/4//n/9//3//f/
9//3//f/+P/5//n/+f/3//X/9v/1//H/8f/3/wAABgARACAAOgBgAJMAxgD4AC0BXAF9
AYgBdQFCAfoArQBdAAQAu/+Z/47/iv+O/5f/o/+p/7D/uP/A/8T/yf/M/87/1f/b/+D/
5P/p/+7/8P/v/+//8f/x//H/8//z//T/9P/0//X/9v/1//X/9f/1//f/+P/5//v/+v/7
//z//P/8//z//f/+//z//P/9//3//v/+//7//v8AAAAAAAAAAAAAAAABAAEABAAGAAgA
CQAJAAgABwAGAAYABwAIAAgACQALAA8AEQATABUAFQAWABgAGQAbABwAHQAfACEAIgAl
ACYAKQAtADIAMwA0ADUAOAA6ADwAPAA8AD4APwBDAEEAQQBBAEEARABEAEYASABHAEcA
RgBFAEYARgBGAEYAQgBBAEAAPwA/AD8APAA7ADcANQAzADIAMgAwACwAKgAnACUAJAAh
ACIAIAAeABwAGQAYABYAFgAWABUAEgAQABIAEgARABAADwAPABAAEAARAA8ADwAPAA8A
DwAPAA8ADQANAA0ADQANAA0ADQANAA0ADQANAA4AEQASABIAEQAPABEAEQASABMAEwAT
ABMAFAATABMAEgAUABUAFQAWABYAFgAWABUAFQAVABUAFAAUABUAFQAVABYAFgAXABgA
FQAUABMAEgAUABQAFAAUABUAFQAWABYAGQAZABkAGQAbABkAGQAaABwAHAAcABwAGgAa
ABkAGQAZABkAGAAYABgAGAAWABgAFgAWABYAFgAXABYAFQAVABUAFQAVABQAFAAUABUA
FgAWABUAFAATABQAFgAWABQAFAAUABMAEgASABEAEQARABEAEAARABIADwAPAA8ADgAM
AAwADAALAAsACwAMAAwADQANAA4AEAAOAA4ADQANAA8ADwAOAA4ADAANAA0ADAAMAAwA
DAAMAA0ADgAPABAADgAOAA4ADwARABEAEQARABEAEQASABMAEQARAA0ADQAKAAcACQAN
ABEAFgAYABsAJgA8AFwAiQC6AOoAFwFIAXMBjAGRAXwBQAH1AKkAVgADAMf/qv+g/6L/
q/+3/73/xv/M/9L/2P/d/+D/5P/r/+//9P/6/wEAAgAAAAMAAwAFAAUABQAHAAcACAAI
AAgACQAKAAkACQAJAAkADAAMAAwADQAOAA8AEAAQABIAEgATABQAEQAQABAADwAQABAA
EAAQABMAFAAVABYAFAAUABUAFQATABQAFQAVABcAGAAZABoAGwAbABsAGgAaABsAHgAf
ACEAIwAjACQAJAAlACcAKAArAC0ALwAwAC4ALgAwADMANwA5ADsAPQA+AEAAQgBCAEIA
RABFAEkARwBHAEcARwBIAEgASgBMAEwATQBNAE0ASgBKAEoASgBIAEcARgBFAEEAQQA+
AD0AOwA5ADcANgA0ADIALgAsACsAKQAoACUAIgAgAB4AHAAZABgAFgAWABYAFQASABAA
EAAQAA8ADgANAA0ADgAOAAsACQAJAAkACQAJAAkACQAIAAcABgAFAAYABwAIAAkACAAH
AAYABgAIAAgABwAFAAMABQAFAAYACQAJAAkACQAKAAkACQAIAAgABwAFAAQABwAIAAkA
CQAHAAcABwAGAAQABQAFAAUABwAGAAYABgADAAIAAQAAAAIAAgACAAIA/////wAAAAAD
AAMAAwADAAMAAQABAAIAAAAAAAAAAAD///7//P/7//v/+//6//r/+P/4//j/+P/6//n/
9P/0//T/9P/0//X/9P/z//P/9f/1//X/9P/0//T/9f/2//b/9f/0//P/9P/2//b/9P/0
//T/8//y//D/7//v/+//7v/s/+z/7P/p/+n/6f/o/+j/6P/o/+f/5//n/+j/6P/m/+X/
5f/m/+b/5v/l/+X/5//n/+b/5v/k/+X/5f/k/+b/5v/m/+b/5f/k/+P/4v/g/+D/4P/h
/+L/4//k/+X/4//j/+T/5f/l/+P/4f/h/97/2f/Z/93/4//q/+7/9/8MAC4AVAB9AKoA
3AANATgBWQFqAVkBJgHcAIsAOQDo/6f/g/92/3L/eP+D/4v/k/+a/6D/pv+s/7H/tP+6
/8H/x//K/87/0f/Q/87/0f/R/9P/0//U/9X/1P/U/9T/1P/V/9b/1//X/9f/1//Y/9j/
2P/Z/9n/2f/Z/9j/2v/a/9v/3P/a/9r/2//b/97/3v/e/97/4P/g/+D/4P/e/97/3//f
/+H/4v/j/+P/4//i/+H/4P/i/+P/5P/k/+T/5f/o/+n/7P/v//D/8v/y//P/9f/2//f/
+f/7//z//v/+/wAAAwAIAAkACgALAA4AEAASABIAEAASABMAFwAVABUAFQAVABQAFAAW
ABgAFgAXABcAFwAUABQAFAAUABIAEQAQAA8ADgAPAA0ADQAJAAcABQAEAAAA/v/6//j/
9//1//T/8f/w/+7/7P/q/+f/5v/k/+T/5P/j/+D/3v/e/97/3f/c/9z/3f/f/+D/3f/b
/9v/2//Z/9n/2f/Z/9r/2//c/93/3f/d/93/3f/a/9n/2P/Y/9r/3P/d/93/2//d/93/
3v/e/93/3P/b/9v/2//c/9z/3f/d/9z/3P/d/9z/2//Z/9v/2//b/9r/2v/b/9v/2//b
/9r/2v/a/9n/2P/X/9b/1P/U/9T/1P/U/9X/1//Y/9v/2//b/9v/2f/X/9f/2P/W/9b/
1v/W/9X/1P/S/9H/zf/N/8z/zv/M/87/zv/O/87/zP/K/8j/x//L/8v/y//K/8f/xv/G
/8b/x//H/8f/x//I/8r/yv/I/8j/yP/H/8b/xP/D/8P/w//C/8D/wP/A/7//v/+//77/
vf+8/7v/uf+3/7f/uP+4/7r/uf+5/7r/uv+6/7n/uf+3/7f/tv+2/7b/t/+3/7b/tP+0
/7T/tP+0/7T/tP+0/7b/tv+2/7f/tv+1/7T/s/+z/7P/tP+1/7X/tf+x/6//rv+t/63/
s/+9/8L/xv/R/+j/CgA0AGcAngDUAAUBLgFPAWIBTwEYAcoAdQAdAML/ff9X/0r/Rv9M
/1f/Xf9j/27/dv96/37/g/+K/5L/lf+V/5b/oP+l/6T/ov+m/6f/qv+r/6//sf+x/7L/
sP+w/7H/sv+0/7X/tv+3/7j/uP+4/7n/uf+5/7n/uP+6/7r/u/+8/73/vv/A/8H/wP/A
/8D/wP/E/8T/xP/E/8L/wv/D/8P/wf/C/8P/w//H/8j/yf/K/87/z//Q/9D/0P/R/9T/
1f/V/9f/1//Y/9v/3f/g/+L/5//p/+v/7P/u/+7/8P/z//n/+//9////AAACAAQABAAD
AAQABAAHAAoACwAMAA0AEAAQABIAFAASABMAEwATABQAFAAUABQAFAATABIAEQAPAA8A
DAALAAoACQAIAAgACAAGAAIAAAD///3//P/5//r/+P/2//T/9f/0//L/8v/x/+//6//o
/+n/6v/q/+r/6f/p/+r/6v/r/+n/6f/p/+j/5//m/+X/5f/l/+X/5f/o/+n/6v/r/+v/
6//r/+z/7P/s/+v/6f/q/+3/7v/w/+//7//v/+//8//z//T/9P/z//P/8v/y//L/8v/y
//H/8f/x//H/8P/y//P/8//z//P/8v/y//L/8//0//X/9v/4//j/+P/4//X/9f/2//b/
9v/1//T/8//0//P/9P/2//T/9P/0//T/8v/y//P/8v/0//T/9P/0//H/8P/v/+//8//z
//P/8v/x//D/8P/w//H/8f/x//H/8v/0//T/8v/z//T/9P/0//T/8//z//P/8v/w//D/
8P/v/+//7//u//D/8P/w/+//7v/t/+3/7P/u/+3/7f/u/+7/7v/t/+3/7f/t/+z/7P/u
/+//7//u/+3/7P/r/+r/6//s/+3/7v/w//D/8P/x//H/8f/x//H/8//z//T/9f/x/+//
8f/x/+7/6f/p//H/9//6//z/AwAQACYASABzAKQA1gAJATwBZwGGAYkBagEsAeEAkwA8
AOf/rf+S/4z/jv+Z/6X/q/+w/7r/wv/G/8n/zv/W/9v/4f/o/+z/7//0//b/9f/1//f/
9//3//n/+f/6//r/+v/7//z//v///wAAAQAAAAAAAAABAAMABQAHAAgACgAKAAsADAAM
AAwADQANAA4ADgAOAA4ADgAOAA4ADgAPABAAEgATABEAEgATABMAFgAWABYAFgAWABcA
GAAYABkAGwAfACEAIQAjACMAJAApACsALgAwADAAMQAyADIANQA2ADkAPQBBAEMARQBH
AEoATABOAE4AUABSAFMAVwBVAFUAVQBVAFgAWABaAFwAWwBbAFoAWQBWAFYAVgBWAFUA
VQBVAFUAUQBRAE4ATQBJAEcARQBEAEMAQgA/AD4AOgA3ADUAMQAxADAALwAuACwAKgAn
ACYAKAAnACQAIgAgACAAHwAeAB8AHwAgACAAHwAdAB0AHQAdAB0AHQAdABsAGwAbABsA
GwAbABsAGwAdAB0AHQAeACAAIAAfAB0AHwAhACEAIgAhACEAIQAhACIAIQAhACAAIQAh
ACAAIAAiACIAIgAhAB8AHwAfAB4AHgAfAB8AHwAhACAAIAAgACAAIAAgACAAIAAgACAA
IAAhACEAIgAiACEAIQAhACEAIQAfAB8AIAAeAB4AHgAeAB4AHgAdAB0AHwAfAB4AHgAc
ABoAHAAbABoAGQAYABcAFgAVABUAFwAXABcAFgAUABIAEQAQABMAEwATABMAFgAYABgA
FgAYABgAFwAWABUAEwASABEAEgAQABAAEAANAA0ADQAMAA4ADgAOAA0ADQANAA4ADgAO
AA0ADQAOAA4ADgANAA0ADQANAAwADAAOAA8ADwAOAAwADAAMAAwADQAOAA8AEAAQABAA
EAARABAADwAOAA0ADwAPABAAEQAPAAkACQALAAwABwAHAA0AFQAcACAAKQA6AFQAegCp
ANoACgE7AWgBhwGSAYEBUAEMAcMAdQAeANX/rf+i/6L/pv+v/7n/v//K/9T/2v/c/93/
4v/q/+v/7//0//z//f/+/wIAAQABAAMAAwAHAAkACQAKAAwADAANAA4ADgANAAwACwAK
AAoACgALAA4ADwAQABAADgAOAA8AEAASABIAEwATABYAFgAWABYAFgAWABYAFgAUABQA
FQAVABUAFgAXABcAGgAaABoAGgAaABsAHAAcAB0AHwAjACUAJgAnACYAJgApACsALgAw
ADEAMwA1ADYANgA2ADgAOwBDAEUARwBJAEgASgBMAEwATABOAE8AUwBUAFUAVgBXAFYA
VABWAA==
         </WaveFormData>
      </LeadData>
      <LeadData>
         <LeadByteCountTotal>10000</LeadByteCountTotal>
         <LeadTimeOffset>0</LeadTimeOffset>
         <LeadSampleCountTotal>5000</LeadSampleCountTotal>
         <LeadAmplitudeUnitsPerBit>4.88</LeadAmplitudeUnitsPerBit>
         <LeadAmplitudeUnits>��V</LeadAmplitudeUnits>
         <LeadHighLimit>2147483647</LeadHighLimit>
         <LeadLowLimit>268435456</LeadLowLimit>
         <LeadID>V5</LeadID>
         <LeadOffsetFirstSample>0</LeadOffsetFirstSample>
         <FirstSampleBaseline>0</FirstSampleBaseline>
         <LeadSampleSize>2</LeadSampleSize>
         <LeadOff>FALSE</LeadOff>
         <BaselineSway>FALSE</BaselineSway>
         <ExcessiveACNoise>FALSE</ExcessiveACNoise>
         <MuscleNoise>TRUE</MuscleNoise>
         <LeadDataCRC32>2354582934</LeadDataCRC32>
         <WaveFormData>
tf+0/7P/s/+1/7b/tv+2/7T/tP+0/7P/tP+0/7T/tP+y/7L/s/+z/7X/tP+0/7X/tf+0
/7T/tP+0/7T/s/+z/7P/tP+2/7f/t/+2/7T/s/+4/7r/t/+1/7P/sf+t/6f/pf+n/6n/
q/+r/6v/t//Q//P/GgBCAG8AnwDKAOcA+gD6AOgAxgCaAGgAMQD8/9P/vP+w/6n/o/+k
/6P/ov+m/6v/p/+l/6b/pv+n/63/r/+x/7f/uv+8/7r/uv+7/7v/vf+9/73/vf/A/8D/
wP/A/8T/xP/E/8T/xP/D/8L/wf/E/8f/yv/M/8v/yv/K/8r/yP/K/8v/y//O/87/zv/O
/87/z//P/8//z//P/8//zv/P/9D/0f/U/9X/1P/U/9P/1f/W/9n/2//d/93/3//g/+D/
4P/g/+D/3//i/+L/4//n/+n/6//t//L/8v/0//f/+f/7//3//v/+/wAAAAABAAQABQAH
AAgACQAJAAkACQALAA0ADgAOAA4ADgAOAA4ADgAOAA4ADQAOAA4ADgAOAAsACgAJAAcA
CAAGAAQAAwD///3/+//5//n/+P/2//T/9f/1//P/8//y//D/8P/w/+7/7v/s/+v/7f/v
/+3/6//s/+z/7P/s/+z/6v/p/+n/7f/t/+3/7P/u/+7/7v/v/+//7//v/+//8f/x//H/
8f/y//L/8v/y//T/9P/1//X/9v/2//X/9f/4//n/+f/6//r/+f/5//r//f/9//3//f/9
//3//P/8//z//P/8//z//f/9//3//v/9//3//P/8//7//v/9//3/////////AAAAAAAA
AAAAAAIAAAAAAAEAAQABAAEAAAACAAIAAQABAAMAAwACAAIAAgACAAIAAgACAAIABAAC
AAIAAwABAAMAAwADAAEAAAAAAAEAAgADAAQABQAGAAgACAAIAAYABgAFAAUABAACAAEA
AQACAAEAAQABAAMAAQABAAAAAgADAAMAAgADAAMAAwAEAAIAAgACAAIAAgABAAAAAAAA
AAAAAAAAAAEAAQABAAAA/v///////v///wAAAwAEAAIAAQD///7//////wAAAAABAAEA
AgACAAMA////////+//1//P/8//1//P/9f/3/wEAFgA3AFoAggCtAN0ACAEnATwBPAEm
AQQB3ACsAHcAQgAbAAYA/P/x/+3/7v/r/+j/6P/n/+n/7//y//T/8//1//f/9//5//z/
/P/+//7//////wAAAQACAAMABAAEAAQABAAEAAQABAAEAAUABQAFAAUACAAJAAoACgAK
AAoACwAMAAoADAANAA0ADgAOAA4ADgAOAA8ADwAPABEAEQARABAAEgASABIAFAAVABQA
FAATABQAFAAWABcAFwAXABkAGgAbABwAHQAeAB0AIAAgACEAJgAnACgAKQAqACoALAAv
ADEAMwA1ADYAOgA8ADwAPQA+AD8AQQBCAEMAQwBDAEMAQgBDAEMAQgBCAEIAQgBCAEQA
RABEAEMARQBEAEMAQgBDAEIAQQA/ADsAOAA1ADMAMQAvAC0AKwAsACwAKwAqACcAJQAh
AB8AIAAeAB4AHgAeAB4AHAAbABkAGwAZABcAGAAYABgAGAAXABQAEgARABUAFQAVABQA
FAAUABQAFQATABMAEwATABMAEwATABMAEgASABIAEgAUABQAFQAVABUAFAASABEAEwAV
ABYAGAAYABcAFwAYABkAGQAZABkAFwAXABYAFgAYABgAGAAYABgAFwAWABYAFwAXABYA
FgAWABYAFQAVABQAEwASABIAFAAUABQAFAAUABIAEgATABMAEwATABIAEgASABEAEQAQ
AA8ADQAMAA4AEAASABQAEgAPAA4ADgAPABAADgAOAA4ADgAQAA4ADgAPAA0ADwAPAA8A
DwAOAA4ADwAPAA8ADwAPAA8AEAAPAA4AEAAQAA8ADwAOAAwACwALAAoACQAJAAkACwAJ
AAkACAAIAAkACQAIAAcABwAHAAgABgAGAAYABgAGAAUABAAEAAYABgAGAAYABwAHAAcA
BgAGAAcABwAGAAQABAAGAAYAAwADAAIAAgADAAMABAAEAAUABQAGAAYABQADAAEA/f/5
//P/8f/z//H/8//1//n/BQAcAD0AZACMALEA3wAMASsBOAEyARgB8ADGAJgAYQAuABEA
/v/w/+v/7f/s/+n/6v/q/+n/6f/r/+z/7P/v//P/9f/3//n/+P/0//b/9v/3//f/+v/7
//z//f/+//7//v/+/////v/9//z/+//7//v/+//9////AQACAAAAAAABAAIAAAACAAMA
AwAGAAYABgAGAAUABQAEAAMAAwADAAMAAgAEAAQABAAGAAUABAAEAAMABgAGAAgACQAG
AAUABgAGAAkACgALAAwADQAQABAAEQAUABUAFgAXABgAGAAaAB0AHQAfACEAIgAkACYA
JgAnACgAKQArACwALQAtAC0ALQAsAC0ALQAsAC4ALgAuAC4ALgAuAC4ALQArACoAKQAo
ACUAJAAjACEAIgAgAB4AHQAaABcAFAARABEAEAAOAAwADAALAAgABwAGAAQABAAEAAIA
AgAAAP///v////z/+f/6//r/+v/6//r/+P/3//f/9//3//f/9v/2//b/9v/3//f/9//3
//f/+f/5//n/+f/6//r/+v/6//n/+P/4//f/+f/6//r/+//7//v/+v/6//v/+//8//7/
/f/9//3//f/7//v/+v/6//z//P/8//z/+v/5//j/+P/5//n/+P/4//j/+P/3//f/9//3
//f/+P/6//r/+v/6//n/9v/1//X/9//3//f/9v/0//T/8//z//X/9f/0//T/8//y//H/
8P/v/+n/6v/s/+z/7P/s/+//7v/v//H/7//x//H/8f/v/+7/7v/v/+3/7f/t/+3/7P/u
/+7/7v/u/+7/7f/t/+r/6P/n/+f/5P/j/+P/4//l/+P/4//i/+D/4f/h/+D/3f/d/93/
3v/c/9z/3P/c/93/3f/d/97/3v/e/97/3v/d/93/3f/c/9z/3f/d/9z/2v/a/9z/3P/b
/9v/2v/a/9z/3f/f/+D/3f/d/97/3v/l/+H/2f/X/9X/z//L/83/z//N/8v/zf/V/+L/
/f8kAEwAcwChANAA9QAOARgBDAHqAL4AjgBbACgA///m/9b/yf/B/8D/vf+8/8L/x//H
/8P/wv/E/8n/yf/L/8//z//O/9D/0v/S/9P/0//U/9X/1v/X/9X/1P/T/9L/0v/S/9L/
0v/U/9X/1v/X/9f/1//X/9b/2P/Y/9n/2v/Z/9r/2v/Z/9n/2P/X/9b/1//Z/9r/2//b
/9v/2//a/9z/3P/c/97/3v/c/9v/2f/a/9r/3P/d/97/3//i/+T/5f/m/+f/6P/m/+j/
5//n/+z/7f/u/+//9P/0//b/+f/7//3///8AAAIABAAEAAUABQAFAAYABgAHAAcABwAH
AAoACwALAAoACQAIAAcABgAHAAgACQAJAAcABgAFAAQAAQAAAP///f/+//z/+v/5//b/
8//w/+3/6//q/+j/5v/o/+f/5P/j/+D/3v/e/97/3v/e/9z/2//Z/9v/2f/X/9T/1P/U
/9T/1P/S/9H/0f/T/9P/0//S/9T/1P/U/9X/1//X/9f/1//Z/9n/2f/Z/9j/2P/Y/9j/
2P/Y/9n/2f/c/9z/2//b/97/3//f/+D/3v/d/93/3v/d/93/3f/d/9v/2//a/9r/3P/c
/9z/3P/a/9n/2P/Y/9f/1//W/9b/2P/Y/9f/1//Z/9n/2f/a/9r/2v/a/9r/3P/a/9r/
2//a/9n/2P/W/9f/2P/Y/9n/1//X/9b/1v/S/9b/1P/T/9L/0f/Q/9P/0v/T/9X/0//V
/9X/1f/V/9T/1P/V/9P/0//T/9P/1P/W/9b/1v/Y/9j/1//X/9T/0v/R/9H/zv/N/83/
zf/P/83/zf/M/8z/zf/N/8z/y//L/8v/zP/M/8z/zP/M/8z/y//K/8r/zP/M/8z/zP/P
/8//z//O/87/z//P/87/zP/M/87/zv/P/8//zv/O/8//z//Q/9D/z//P/9D/0P/R/83/
y//L/8n/w/+9/73/wf/F/8X/xf/N/97//f8kAE4AdQCjANAA9wAQARgBCgHqAMAAjgBV
AB4A9f/c/9D/xf+//77/vf+6/7r/vf+//8H/wv/E/8n/y//N/8//zf/M/9D/0v/S/9P/
0//T/9P/0//T/9b/1v/W/9b/1v/W/9b/1v/Z/9n/2f/Z/9r/2//c/9z/3P/c/93/3v/f
/+L/5P/l/+X/5P/j/+L/4P/h/+H/4f/j/+P/4//i/+X/5v/n/+r/6f/o/+j/5//q/+r/
7P/t/+v/6//t/+7/8f/y//P/9P/3//r/+v/7/wAAAQACAAMABAAEAAYACQALAA0ADwAQ
ABQAFgAWABcAGAAZABsAHAAfAB8AHwAfAB4AHwAfAB4AIAAgACAAIAAgACAAIAAfAB8A
HgAdABwAHQAcABsAGQAYABYAFAATABEADwANAAsACgAKAAkACAAGAAUAAgABAAIAAAAA
AAAAAAAAAP7//f/9/////f/7//z//P/8//z//P/6//n/+f/7//v/+//6//z//P/8//3/
+//7//v/+//8//3//v////7//v/+//7///8AAAIAAwAEAAQAAwADAAIAAwADAAQABgAF
AAUABgAHAAcABwAHAAcABwAGAAYACAAIAAgACAAIAAcABgAGAAcABwAGAAYABgAGAAUA
BQAGAAcACAAKAAgACAAIAAgACAAGAAYABwAFAAUABQAEAAUABgAGAAcABgAFAAMAAgAI
AAYACAAKAAkACAAHAAYABgAEAAQABQAFAAcABwAHAAMAAgACAAMABQAFAAUABQAIAAoA
CgAKAAgACAAHAAcABAACAAEAAQAAAP///////////f/9//z//v///////v/9//3//f/+
/wAAAAAAAAAA///9//v/+v/8//z//P/8//3//f/9//z//v///////v/8//z//v/+//7/
/////wAA/////wAAAAABAAEAAgACAAMAAQD/////+//z//H/8//1//X/9//7/wUAGgA7
AGAAggCpANkABAElAToBQAEsAQgB3gCsAHEAPAAXAAIA+P/v/+//8P/t/+r/7P/t/+//
7f/u//L/9//5//n/+f/7//7/AAAAAAAAAQABAAIAAwAEAAUABQAEAAMAAgAEAAQABAAE
AAcABwAHAAcACAAJAAoACgAMAAwADQAOAAwADgAPAA8ADgAOAA4ADgAOAA8ADwAPABEA
EQARABAAEgASABIAFAAWABYAFwAXABYAFgAYABkAFwAXABkAGgAdAB4AHwAgACAAIgAh
ACEAJgAnACgAKQAuAC4AMAAzADMANQA3ADgAOgA8ADwAPQA+AD8AQQBCAEMAQwBDAEMA
RABFAEUARABGAEYARgBGAEgASABIAEcARQBEAEMAQgBBAEAAPwA9AD4APAA6ADkANwA1
ADMAMQAtACwAKgAoACcAJQAhAB8AIAAeAB4AHgAcABwAGgAZABcAGQAXABUAFQAWABcA
GAAaABgAFwAXABgAFwAWABQAEgASABIAEwAVABUAFQAVABcAFwAXABcAFgAWABYAFgAU
ABQAFQAVABYAFgAVABUAFAAVABUAFgAWABUAFQAWABcAFwAXABcAGQAZABgAGAAYABgA
GAAYABYAFQAUABQAFQAVABQAFAASABIAEQARAA8ADwAPABAADgAOAA4ADgAQAA4ADgAP
ABEAEQARABAAEAAQAA8ADwAPAA8ADgAOAAsACgAJAAgACAAHAAgACgAJAAgACgAKAAoA
CgAKAAgACAAJAAkACwALAAsACAAGAAUABQAFAAUABQAFAAYACAAIAAgABgAGAAUABQAG
AAQAAwADAAIAAQABAAEAAQD//////v/9//3//P/6//n/+f/5//r/+P/4//j/+P/6//n/
+P/4//b/9v/2//b/9f/1//X/9P/y//P/8//y//L/8v/0//T/8//z//L/8v/0//X/9//4
//f/9//4//j/9f/t/+3/7f/r/+X/4f/f/9//4f/h/+H/6f/8/xkAPABiAIcArwDeAAMB
GgEiARgB+ADQAKgAcwA8AA8A9P/m/9v/2f/Y/9f/1P/W/9X/1//Z/9j/2v/f/9//4f/j
/+X/5v/o/+j/6P/p/+n/6v/r/+z/7f/r/+r/6f/o/+r/6v/q/+r/6f/p/+n/6f/q/+v/
7P/s/+z/7P/t/+7/7v/w//H/8f/x//D/7//u/+7/7//v/+//7//v/+//7v/w//D/8P/y
//T/9P/1//X/9P/0//b/9//0//P/9P/0//X/9v/3//j/+//+//7///8EAAUABgAHAAgA
CAAKAA0ADwARABMAFAAUABYAFgAXABgAGQAbABwAHwAfAB8AHwAeAB8AHwAeAB4AHgAe
AB4AHAAcABwAGwAbABoAGQAYABcAFgAVABMAEgAQAA4ADQALAAkABwAFAAMAAgAAAP7/
/v/9//r/+f/2//T/9P/0//T/9P/y//H/7//x/+//7f/t/+7/7//w/+//7P/q/+n/6f/p
/+n/6P/o/+j/6P/p/+n/6f/p/+n/6f/p/+n/6f/s/+z/7P/s/+r/6v/r/+v/6v/q/+n/
6f/s/+3/7f/u//D/7//v//D/8P/v/+7/7f/t/+3/7P/s/+r/6v/q/+r/6P/n/+b/5v/n
/+f/5v/m/+b/5v/l/+X/5f/l/+X/5v/m/+b/5v/m/+b/5P/k/+X/5P/j/+L/4P/i/+L/
4f/h/+P/4//i/+L/4P/g/+D/4P/h/9//3v/e/97/3v/e/97/3P/c/93/3//h/+H/4f/e
/9z/2//b/93/3f/d/93/3P/e/97/3v/e/97/3f/d/9r/2P/X/9f/1v/V/9X/1f/V/9P/
0//S/9L/0//T/9L/0//T/9P/1P/T/9L/0f/Q/9D/z//O/87/0P/Q/9D/0P/R/9H/0f/Q
/9D/0f/R/9D/zv/O/9D/0P/R/9H/0P/Q/8//z//Q/9D/zv/N/83/zP/L/8//y//H/8X/
w//D/8X/w/+9/7n/v//R/+r/DQA0AFwAhwC1AN4AAQEUARYBAAHaAK4AegBBABAA6//U
/8j/wf+9/7r/uf+2/7j/u/+7/7v/vv/C/8P/xf/F/8X/yf/M/8r/yP/I/8n/yf/H/8f/
x//H/8r/yv/K/8r/zP/M/8z/zP/N/83/zf/N/87/z//Q/9D/0P/Q/9H/0v/S/9T/1f/V
/9X/1P/T/9L/1P/V/9X/1f/V/9X/1f/U/9b/1v/W/9j/1//W/9b/1f/Y/9j/2v/b/9v/
2//d/97/3//g/+H/4v/k/+j/6f/r/+z/7f/u/+//8v/y//T/9//5//v//f/+/wAAAgAC
AAMABgAHAAkACgALAAsACwALAAoACwALAAoACgAKAAoACgAKAAoACgAJAAkACAAHAAYA
BwAGAAUAAwAAAP7//P/7//r/+f/4//f/9f/0//L/8P/u/+3/6v/p/+b/5P/k/+T/5f/m
/+X/5f/l/+f/5f/j/+L/4v/i/+L/4v/g/9//3//j/+P/4//i/+D/4P/g/+H/4f/h/+H/
4f/i/+P/5P/l/+T/5P/k/+T/5v/m/+f/5//o/+j/5//n/+n/6//s/+7/7v/t/+3/7v/t
/+3/7f/t/+//7//u/+7/7P/s/+z/7P/t/+3/7f/u/+3/7f/s/+z/7f/u/+7/7//u/+3/
7P/s/+z/7P/s/+z/7P/q/+r/6//s/+3/7v/u/+7/7v/t/+3/6//t/+r/7P/w/+7/7v/u
/+7/6//o/+f/5//q/+3/7v/v/+//7v/u/+//8f/x//H/8f/z//b/9//4//b/9v/1//X/
8v/w/+//7//w/+//7//v//H/7//v/+7/7v/v/+//7v/t/+3/7f/u//D/8P/w//D/8f/x
//H/8v/w//D/8P/w//H/8f/x//D/8v/z//P/8v/0//T/9v/2//f/9//2//b/9f/1//b/
9v/1//X/9v/2//X/9//1//P/8f/t/+X/4//n/+n/6//v//n/CgApAFIAfACnANcABAEl
ATYBOAEkAQAB1gCoAHEAOgAXAAQA9P/p/+n/6v/n/+T/5v/p/+n/6//q/+j/6//x//P/
9f/5//z//P/8//z//f/9//3//f/9//3//v/+//7//v8AAAAAAAAAAAIAAwAEAAUABgAH
AAgACAAIAAgACQAKAAgACgALAAsADAAMAAwADAAMAA0ADQANAA8ADwAPAA4AEQASABMA
FgAXABYAFgAVABYAFgAYABkAGQAZABsAHAAfACAAIQAiACMAJgAmACcAKAApACoAKwAu
AC4AMAAzADUANwA5ADoAPgBAAEAAQQBCAEMARQBGAEUARQBFAEUARwBJAEoASgBKAEoA
SgBKAEoASgBKAEkARwBGAEUARABDAEIAQQA/AD4APAA6ADkANwA1ADMAMQAvAC4ALAAq
ACwAKwAoACcAJAAiACIAIgAiACIAIAAfAB8AIQAfAB0AHQAeAB8AIAAgAB4AHQAdAB8A
HwAfAB4AHgAeAB4AHwAdAB0AHQAdAB8AHwAfAB8AIgAiACIAIgAgACAAIQAhACAAIAAf
AB8AHgAfAB8AIAAjACMAJAAmACUAJQAlACUAIwAjACIAIgAkACQAJAAkACUAJQAlACYA
JgAlACMAIgAiACIAIQAhACIAIwAkACYAJgAmACYAJgAoACYAJgAnACkAKQApACgAJgAm
ACUAJQAlACUAJAAkACQAIgAiACIAJAAkACQAJAAmACQAJAAlACUAJwAnACcAJwAmACYA
JwAlACUAJQAlACYAKAAoACgAKAAoACcAJwAoACYAJQAlACYAJQAlACUAIwAhACEAIAAe
AB8AHwAeAB0AHQAdAB4AIAAgACAAIAAeAB0AHAAcAB4AHgAeAB4AHQAdAB0AHAAcAB0A
HQAcAB0AHgAhACIAIAAfAB0AHAAfAB8AIAAgAB0AHQAeAB4AHQAdABkAGQAXABMAEQAT
ABMAEQAPAA8AFQAkADsAXACEAK0A0wAAAScBRAFSAVABOAEOAeQAswB8AEsAKgAYAA0A
CwAMAAsACAAGAAUABQAFAAQABAAHAAkACQAPABMAEgASABAAEAARABEAEwATABMAEwAS
ABIAEgASABIAEgASABIAFQAVABUAFQAWABcAGAAYABgAGAAZABoAFwAYABgAFwAWABYA
FgAWABkAGwAcAB0AHQAdAB0AHAAeAB4AHgAgACAAIAAhACEAIQAgACEAIQAfAB8AIQAi
ACUAJgAnACgAKQAsACwALQAuAC8AMAAxADMAMgAzADUANwA5ADsAPAA8AD4APgA/AEAA
QQBDAEQARQBFAEUARQBGAEcARwBGAEgASABIAEgARgBGAEYARQBDAEIAQQBAAD4APAA6
ADcAOAA2ADQAMwAzADEALwAtACkAKAAmACQAJAAjACAAHwAcABoAGgAaABgAGAAWABUA
FQAXABUAEwASABIAEgASABEADgAMAAsADwAPAA8ADgANAAwACwALAA0ADQANAA0ADAAL
AAoACQAKAAoACgAKAAoACgALAAsADgAOAA0ADQAMAA0ADQAOAAsACQAIAAgACwALAAsA
CwAJAAkACAAIAAYABgAGAAYACAAHAAYABgAEAAMAAQAAAAIAAgABAAEA////////AAAC
AAIAAgACAAIAAAAAAAEA/////////v/9//z/+v/5//v/+//6//r/+P/4//j/+P/7//v/
+P/6//r/+v/6//n/9v/1//X/8//1//X/9f/1//T/9P/1//X/9f/1//X/9P/2//b/9v/2
//b/9f/1//P/8P/u/+3/7P/r/+v/6//r/+n/6f/o/+j/6f/p/+j/5//n/+f/6P/m/+b/
5v/m/+T/4//i/+L/5P/k/+T/5P/j/+P/4//i/+L/4//j/+L/4P/g/+L/4v/g/9//3f/c
/97/3//h/+L/3//f/+D/4P/h/+H/4f/h/9v/0//P/8//z//P/8//0f/f//r/GQA8AGIA
iwC5AOIABQEaAR4BCgHmALoAiABVACIA+//i/9L/zf/L/8r/x//I/8b/x//J/8v/yv/M
/8//1f/X/9f/2f/W/9D/0f/S/9T/1f/X/9f/1//X/9j/2P/Y/9j/2v/a/9r/2v/b/9v/
2//b/9r/2//c/9z/3P/c/93/3v/c/97/3//f/97/3v/e/97/3v/f/9//3//f/9//3//e
/+D/4P/g/+L/4f/g/+D/3//e/97/4P/h/+P/4//l/+b/6f/q/+v/7P/r/+7/7v/v//L/
8//0//X/+P/4//r//f/9////AQACAAQABgAGAAcABgAHAAkACgALAAsACwALAA4ADwAP
AA4ADAAMAAwADAAOAA4ADgANAAwACgAIAAYABgAGAAYABQADAAAA/f/7//n/9//1//P/
8f/w/+7/7P/s/+v/6P/n/+T/4v/i/+L/4f/g/93/2//Z/9v/2f/X/9f/2P/Z/9r/2P/W
/9X/1f/V/9X/1f/U/9b/1v/W/9f/1v/V/9T/0//R/9H/0f/R/9X/1v/X/9j/1//W/9b/
1f/U/9T/0//T/9L/0//T/9T/0//R/9D/0P/Q/8//zv/N/87/z//P/9D/0P/Q/9D/0P/P
/83/y//K/8n/yf/I/8j/xv/G/8X/xf/G/8f/yP/K/8r/yv/K/8r/yP/G/8b/x//F/8X/
xf/E/8P/wv/A/7//u/+7/77/vv++/77/vv++/77/u/+4/7f/t/+4/7v/vP+9/7r/uP+3
/7f/t/+3/7f/t/+4/7r/uv+6/7j/uP+3/7f/tv+0/7P/s/+w/6//r/+v/6//rf+t/6z/
q/+r/6r/qP+n/6f/p/+o/6r/qv+q/6r/qv+p/6j/qP+n/6b/pf+k/6f/p/+n/6b/pP+l
/6X/pP+k/6T/pv+m/6f/p/+m/6b/pv+l/6X/pP+j/6P/pP+k/6P/pf+h/53/nf+X/5H/
k/+X/5f/lf+b/6v/wv/j/xAAPgBrAJkAwgDlAPwA/gDqAMIAlABgACcA7v/D/6j/mv+V
/5P/kP+L/4r/jP+N/4v/jf+Q/5T/lf+T/5P/mf+d/5r/mP+b/5z/nv+f/5//n/+f/5//
nv+e/57/nv+h/6L/o/+k/6X/pf+l/6X/pP+l/6b/pv+o/6j/qf+q/6v/rv+w/7H/sP+w
/7D/sP+w/7H/sf+x/6//r/+v/67/rv+u/67/sP+1/7b/uP+5/7r/uv+8/73/vf+9/7//
wP/B/8L/w//E/8f/yv/K/8v/0P/R/9L/0//U/9T/1v/Z/97/4f/k/+b/6P/q/+r/6//r
/+v/7P/s/+7/7//w//H/9P/1//X/9P/2//b/9v/2//b/9v/2//X/9//2//X/9P/z//L/
8f/v//D/7v/s/+v/6//p/+f/5f/h/+D/3v/c/93/3f/b/9v/2v/Y/9j/2P/W/9b/1P/T
/9P/1f/T/9H/0v/S/9L/0v/U/9L/0f/R/9H/0f/R/9D/0f/S/9P/1f/W/9f/2P/Z/9n/
2f/Z/9n/2v/a/9r/2v/c/9z/3f/d/97/3v/d/93/3//h/+L/5P/i/+H/4f/i/+X/5f/l
/+X/5//n/+b/5v/o/+j/6P/o/+r/6f/o/+j/7P/t/+3/7v/u/+7/7f/t/+3/7f/t/+7/
7P/s/+z/7P/u/+z/7P/t/+3/7f/t/+z/7v/u/+//7v/u/+7/7v/u/+7/7P/s/+3/7//x
//H/8f/v/+7/7v/v/+//7//v/+//8P/y//L/8v/0//T/8//z//L/8P/v/+//8P/v/+//
7//w/+//8P/w//L/8//z//L/8P/v/+7/7v/w//D/8P/w//L/8f/w//D/8P/w//D/8P/x
//H/8f/w/+7/7//v/+7/8P/w//L/8v/y//P/8//0//P/8//0//T/9f/1//b/9v/1//P/
8//1//H/6f/n/+n/6//p/+f/6f/v//r/EwA2AF4AhQCzAOAACQEqATgBMgESAewAwgCP
AFYAJQAGAPT/6//p/+j/5f/i/+L/4//l/+P/5P/o/+v/7f/v//H/8//0//T/8v/y//P/
8//0//X/9v/3//j/+P/4//j//P/8//z//P/7//v/+//7//3///8BAAIAAgACAAMABAAD
AAQABAADAAQABAAEAAQABAAFAAUABQAGAAcACAAIAAgACAAIAAoADAAMAA0ADQAMAAwA
DgAPABEAEQATABQAFQAWABcAGAAbAB4AHgAfACEAIQAhACEAJgAmACgAKwAvADEAMwA0
ADYAOAA4ADkAOwA9AEAAQgBCAEEAQAA/AEEAQwBEAEQARgBGAEYARgBFAEQAQwBBAEIA
QgBCAEIAQQBAAD8APQA6ADgANgA1ADQAMwAyADEALQAsACoAKAAqACkAJgAlACMAIAAf
AB4AIAAgAB4AHQAbAB0AGwAZABkAGgAbABwAHAAaABkAGQAaABkAGAAWABgAGAAYABkA
FwAXABcAFwAZABkAGQAZABoAGgAaABoAGgAaABsAGwAeAB4AHQAdABwAHQAdAB4AHgAd
AB0AHgAdAB0AHQAdAB0AHQAcABwAHgAeAB4AHgAeAB0AHAAcABsAGwAaABoAHAAcABsA
GwAdAB0AHQAeABwAHAAcABwAHAAaABoAGwAbABsAGwAaABoAGgAZABkAGQAZABgAGAAW
ABYAGAAWABYAFgAWABgAFgAWABcAFQAXABcAFwATABIAEgATABUAFQAVABUAGAAaABoA
GgAaABoAGQAZABgAFgAVABUAFAATABMAEwATABEAEQAQAA4ADwAPAA4ADgAPABAAEgAQ
ABAAEAAQABAADwAOAA4ADgAOAA4ADgAPAA8ADwAOAA0ADQAMAAoACwAMAA8AEAANAA0A
DAAMAAsACwAMAAwACwALAAwADAALAAcABQAHAAUA///7//v///8BAAMABQAPACAAPQBk
AIoAsQDhAAoBKwE8AT4BKgEIAeIAtAB7AEIAGwAGAPj/8f/v//D/7//y//b/9//z//H/
8v/0//X/9f/5//3//f/+//7//v/+//////8AAAEAAgADAAYABgAGAAYABwAGAAUABAAD
AAMAAwADAAQABQAGAAYABgAGAAcACAAGAAgACQAJAAwADAAMAAwADgAPAA8ADwAPAA8A
DwAOAA4ADgAOABAAEAAQABEAEQAQABAAEgATABUAFQAXABgAGAAYABgAGAAbAB4AHgAf
ACIAIwAkACUAJwAmACcAKQAsAC8AMgA0ADQANgA2ADcAOAA5ADsAPAA+AD8AQABBAEIA
PwBBAA==
         </WaveFormData>
      </LeadData>
      <LeadData>
         <LeadByteCountTotal>10000</LeadByteCountTotal>
         <LeadTimeOffset>0</LeadTimeOffset>
         <LeadSampleCountTotal>5000</LeadSampleCountTotal>
         <LeadAmplitudeUnitsPerBit>4.88</LeadAmplitudeUnitsPerBit>
         <LeadAmplitudeUnits>��V</LeadAmplitudeUnits>
         <LeadHighLimit>2147483647</LeadHighLimit>
         <LeadLowLimit>268435456</LeadLowLimit>
         <LeadID>V6</LeadID>
         <LeadOffsetFirstSample>0</LeadOffsetFirstSample>
         <FirstSampleBaseline>0</FirstSampleBaseline>
         <LeadSampleSize>2</LeadSampleSize>
         <LeadOff>FALSE</LeadOff>
         <BaselineSway>FALSE</BaselineSway>
         <ExcessiveACNoise>FALSE</ExcessiveACNoise>
         <MuscleNoise>TRUE</MuscleNoise>
         <LeadDataCRC32>3003671857</LeadDataCRC32>
         <WaveFormData>
5P/k/+L/4v/l/+X/5f/l/+P/4//j/+L/4v/i/+L/4v/g/+D/4P/g/+L/4f/h/+H/4v/i
/+P/4//i/+L/4v/i/+L/4//k/+b/5f/k/+P/4f/l/+b/5P/i/+H/3//Z/9P/0f/S/9L/
0f/O/8z/0//m//3/GwA4AFwAhACmAL4AzgDVAM8AvQCmAIsAaQBEACUAEAACAPj/8P/u
/+v/5v/n/+n/5f/g/9//3//e/97/4P/h/+X/6f/p/+j/5//m/+b/5P/l/+X/5P/m/+b/
5f/l/+b/5v/m/+b/5P/k/+T/5P/n/+j/6f/q/+j/6P/o/+j/5v/n/+f/6P/p/+r/6//s
/+z/7P/s/+z/7P/s/+z/7f/v//D/8P/w/+7/7v/v/+//8P/z//T/9f/4//n/+f/5//n/
+f/5//j/9//4//j/+v/9//7/AAACAAMABgAIAAoACwAMAA0AEAAOAA8AEAASABMAFAAV
ABYAFwAXABcAFwAZABsAHAAdABsAHAAcABwAHAAcABwAHAAcABoAGgAZABgAFwAWABUA
FgAVABMAEwAPAA0ACwAJAAcABgAFAAMABAAEAAQABAADAAAAAAAAAP7//v/9//z//P/8
//z/+//7//v/+//7//j/9//3//f/+P/6//v//P/8//z//f/9//3//f/9//3//////wAA
AAAAAP///v/9/////////////v/+//3//f8AAAAAAQABAAMAAwADAAMABAAEAAMAAwAD
AAMAAwADAAEAAQABAAEAAwACAAIAAgAAAAAAAAAAAAAAAAAAAAAAAQABAAIAAgACAAIA
AgADAAMAAQABAAIAAAAAAAAAAAACAAIAAAAAAAEAAQAAAAAAAgACAAIAAgACAAIAAgAC
AAIAAgABAAIAAgABAP//////////AQABAAEAAQAEAAQABAAEAAMAAgAAAP///v/8//z/
/f/9//r/+v/7//v/+//6//n/+f/5//r/+v/6//r/+//7//v/+//7//v/+f/4//j/+P/2
//b/9v/2//j/+P/4//f/9f/1//T/9P/2//f/+f/6//n/+P/2//X/9f/2//b/9v/4//f/
9//4//r/9v/1//X/8f/t/+n/6v/o/+X/5P/k/+n/+P8PACsASABqAJAAsgDKAN4A4wDZ
AMcAsgCXAHcAVAA3ACQAGAAMAAQAAgD9//j/9f/z//H/9P/3//X/9v/2//T/8//1//X/
9f/3//f/9//4//j/+f/5//j/+P/4//f/9//4//j/+P/4//j/+P/4//j/+v/6//r/+v/6
//r/+v/6//j/+f/5//r/+v/6//r/+v/6//r/+v/6//r/+v/6//v//f/+//7//v/8//z/
/f/9//3/////////AgADAAMAAwAGAAcACAAIAAcACAAIAAoADQAOABAAEgAQABIAEwAU
ABUAFgAXABoAGwAdAB8AIgAhACIAIwAkACUAJQAlACUAIwAlACYAJwAlACYAJgAmACYA
JgAmACYAKAAmACYAJQAkACMAIgAhAB0AGwAYABcAFQATABEADwAQABAAEAAPAA4ADAAK
AAgACQAGAAYABgAGAAYABQAEAAIAAgACAAEAAQABAAEAAQD+//3//f/9////AAAAAAAA
AAAAAAEAAQD///////////////8AAAAA//////////8BAAEAAQABAAAAAAD/////AgAC
AAMAAwAFAAUABQAFAAYABgAFAAUABAADAAIAAQADAAMAAwADAAMAAgACAAIAAgACAAIA
AgACAAIAAgACAP////8AAAAAAgACAAIAAwABAP////8AAAAAAAAAAAAAAgACAAAAAAAA
AP///f/8////AAABAAIAAQD///7//f8AAAIAAAAAAAAAAAAAAAAAAAAAAP//AAAAAP//
/////////////////////wEAAAD///7/AAAAAP////////z/+//7//n/9v/2//f/+f/5
//j/9//3//f/+P/4//T/9P/1//X/8//z//P/8//z//L/8v/y//T/9P/0//T/9v/2//b/
9f/3//f/9v/2//b/9f/1//T/8v/y//H/8f/x//L/8v/y//T/8//z//T/8v/y/+//7f/n
/+P/3//e/9z/2//c/9z/4//0/w0AKwBIAGQAigCuAMgA1ADXAMkAswCcAIEAXwA8ACUA
FAAEAPz//P/4//P/8P/v/+3/6//q/+n/5//o/+r/7P/t/+//7f/p/+v/6//r/+z/7v/v
/+//7v/w//D/7//v/+//7v/t/+z/6v/q/+r/6v/t/+7/7//w/+7/7v/u/+7/7v/v/+//
8P/y//L/8v/y//D/8P/w//D/8P/w//D/8f/x//L/8v/y//L/8v/z//P/8//1//X/9f/0
//X/9f/1//j/+f/6//r/+//8//z//v///wAAAgAEAAQABgAHAAgACQAKAAsADgAOAA8A
EAASABUAFgAXABgAGQAZABkAGQAYABkAGQAZABcAGAAYABgAGgAaABoAGgAYABYAFgAV
ABQAEwASABEAEgARAA8ADwAMAAkABgADAAMAAgABAP/////+//3//P/9//r/+v/6//j/
+P/3//b/9v/2//b/9f/1//X/9f/1//T/8//z//P/8//0//T/9P/y//L/8//z//P/8//z
//P/9f/1//b/9v/1//X/9f/1//X/9f/1//X/+P/4//f/9//2//b/9//3//n/+f/5//n/
+P/4//f/9//3//f/9//3//n/+f/5//n/9//2//b/9v/2//b/9v/2//T/9P/0//T/8//z
//T/9P/2//b/9v/3//b/8//y//L/8//0//X/9v/2//b/9P/0//f/9//2//b/9f/0//P/
8v/y/+3/7P/t/+7/7//w//H/8v/z//T/9f/2//b/9f/z//P/8//z//H/8f/x//H/8v/y
//L/8v/0//T/8//z//H/7v/t/+3/6//o/+j/6f/r/+v/6v/p/+v/6//s/+z/6f/o/+j/
5//n/+f/5//n/+n/6P/o/+j/6v/q/+r/6v/o/+j/6P/n/+f/5//m/+b/5f/l/+b/5v/m
/+b/5f/l/+f/6P/o/+j/5v/l/+X/5v/s/+b/4//h/9//2f/X/9j/1v/R/87/zv/T/9r/
7f8LACoASABsAJIAsgDIANMA0wDBAKgAjwBxAFAAMwAcAAwA+v/y/+7/6//o/+n/7f/r
/+T/3//h/+T/5P/m/+f/5f/j/+X/4//j/+P/5P/m/+f/5//m/+X/5P/i/+H/4v/i/+L/
4v/j/+T/5f/m/+X/5P/j/+L/4//k/+X/5v/m/+f/5//o/+b/5v/m/+b/6P/o/+j/6P/o
/+j/6P/p/+n/6v/q/+r/6f/o/+j/5//n/+n/6f/p/+v/7f/u/+//9P/1//b/9v/0//T/
8//0//X/9v/4//r//P/+////AAADAAQABQAIAAYABwAIAAoACQAKAAsADAANAA0ADQAN
AA8AEQASABMAEgASABEAEAASABIAEgASABAADgAOAA0ADAALAAoACQAIAAcABQAFAAIA
///8//n/+f/4//f/9f/3//b/9f/0//P/8P/w//D/8v/y//H/8P/v/+7/7f/r/+n/6f/p
/+n/6v/p/+n/6f/p/+r/6v/q/+z/7P/t/+3/7v/v//D/8f/x//H/8v/y//H/8f/x//H/
8//z//P/8//0//T/8//z//b/9v/3//f/9//3//f/9//2//b/9f/1//P/8//z//P/9f/1
//X/9f/1//T/9P/0//L/8v/y//L/8v/y//L/8v/z//P/9P/0//T/9P/0//X/9//1//X/
9v/1//T/8//y//P/9P/z//T/8//z//L/8v/u//L/8v/w//D/8P/w//L/8v/y//L/8//0
//T/8//z//P/8//z//H/8f/x//H/9v/2//b/9v/2//b/9f/1//X/8v/x//H/7//s/+z/
7f/t/+3/7P/r/+v/6//s/+z/6v/q/+v/6//r/+v/6//r/+n/6P/o/+j/6v/q/+r/6v/s
/+z/7P/r/+3/7f/s/+z/6//r/+z/7P/q/+r/6f/p/+v/7P/s/+z/7v/t/+3/7v/s/+r/
5f/n/+X/3//Z/9j/2v/b/9j/2P/b/+b/+/8ZADYAVgB6AKAAvgDUAN8A3QDNALgAmwB3
AFIAMwAeABAABAD6//j/8//u/+v/7f/t/+z/6f/r/+7/7v/u/+3/6//p/+v/6//r/+v/
7P/q/+v/6//q/+v/7P/s/+3/7P/s/+z/7P/s/+z/7P/s/+7/7v/u/+7/7P/s/+z/7P/t
/+//8P/y//D/8P/w//D/7v/u/+7/7v/w//D/8P/x//P/9P/0//T/8v/y//P/8//z//X/
9f/1//T/9f/1//X/+P/5//r/+v/8//7///8CAAMABAAGAAgABgAIAAkACgANAA4ADwAS
ABIAEwAUABYAFwAYABkAGgAbABsAGwAbABkAGwAcAB0AHQAeAB4AHgAcABwAHAAcABwA
GgAaABkAGgAZABgAFwAUABMAEQARAA8ADQALAAkACAAIAAgABwAGAAQAAgAAAAAA/v//
/wAAAAAAAP///v/8//z//P/7//v/+//7//v/+v/5//n/+f/5//r/+v/6//r/+v/7//v/
+f/5//n/+f/7//v//P/8//v/+//7//v//P/9//7///8CAAIAAQABAP///v/+//3/////
//////8CAAIAAQABAP////////////////////////7//v/+//7//v/+//7//v/+//7/
/v/+////AQACAAEAAAD////////9//3//v/8//z//P/8//3//v/9//7//v/9//v/+v/+
//7/AAACAAAAAAAAAAAA/v/+//7//v///wAAAAD///z/+//6//n/+v/7//z//f8CAAIA
AgACAAEAAAD+//3/+//4//f/9//3//T/9P/1//X/9f/0//P/8//z//T/9P/0//T/9f/1
//f/9//3//f/9P/y//H/8P/y//L/8v/y//L/8v/y//H/8//z//L/8v/y//H/8f/w//L/
8v/x//H/8f/y//L/8v/0//P/8//0//T/8v/v/+//6//l/+P/5P/i/9//4P/i/+f/9P8N
ACkAQgBeAIQAqADEANgA4QDXAMMArgCRAGsASAArABoADgAEAP7//P/3//L/8f/x/+//
7P/r/+3/8P/w/+z/6//t/+//8f/v/+//7//w//L/8//z//L/8P/w/+//7//y//L/8v/y
//D/8P/w//D/8P/w//D/8P/y//L/8v/y//T/9f/1//b/9P/0//T/9P/0//T/9P/0//T/
9P/0//X/9f/2//b/9v/4//j/+f/5//f/+f/5//n/+v/7//v/+//+////AAAAAP//AAAA
AAIABAAGAAkADAAKAAwADQAOABEAEgATABYAFgAXABgAGgAZABoAGwAcAB8AHwAfAB8A
HQAfACAAIQAhACIAIgAiACAAIAAgACAAIAAeAB4AHQAcABsAGgAZABoAGQAXABcAFQAT
ABEADwALAAoACQAHAAYABAACAAAAAQD+//7//v/+//7//f/8//z//P/8//v//f/9//3/
/f/+//3//f/9//v//P/8//z/+v/6//v/+//9//3//f/9//////8AAAAAAQABAAEAAQD/
//////////7//v/9//3//v/+/////////////////wAAAAD/////AAABAAIAAwACAAEA
AAD//////v/+//7//v/+//7//v/8//z//P/8//3//f/+//7//P/8//z//f/+//3//v8A
AAAAAAAAAAAAAgACAAAAAAABAAEAAAAAAP3//P/7//r/+//7//z//f/8//r/+//8//3/
/v/+//7//v/+////AAAAAP//+//7//v/+//9//3//f/9//7//v/+//7//P/8//v/+//6
//j/+P/5//n/9v/2//f/9//3//b/9f/0//P/8//y//L/8v/z//P/8f/x//H/8f/z//L/
8v/y//D/8P/w//D/8v/y//L/8f/x//H/8P/w//H/8f/y//L/8v/y//H/8f/z//T/9P/0
//T/8//z//T/8v/q/+v/7f/p/+P/3//e/9z/2//a/9j/3f/q//3/GQA0AFAAcgCYALYA
ygDVANMAwwCuAJkAewBWADMAHgAQAAQA/P/6//X/8P/v/+3/7f/s/+v/6//s/+7/7v/v
/+//7//v/+//7//v//D/8P/x//H/8P/v/+7/7P/r/+7/7v/u/+7/7P/s/+z/7P/s/+z/
7P/s/+3/7v/v//D/8P/x//H/8v/w//D/8P/w//D/8P/w//D/8P/w//D/8f/z//T/9P/0
//b/9v/3//f/9f/3//f/9//3//f/9v/1//b/9//4//j/+v/8//3/AAABAAIABAAGAAYA
CAAJAAoADQAOAA8AEgAQABEAEgAUABUAFgAXABgAGQAZABkAGQAXABkAGgAbABkAGgAa
ABoAGgAaABoAGgAYABYAFgAVABYAFQAUABMAEgARAA8ADwANAAsACQAHAAMAAgABAP//
AQAAAP///v/9//r/+v/6//r/+v/5//j/+P/4//j/9//5//n/+f/5//b/9f/1//X/8//0
//T/9P/y//L/8//z//P/8//z//P/9f/1//b/9v/5//n/+f/5//j/9//2//X/9v/2//X/
9f/4//j/+f/5//v/+//7//v/+v/6//n/+f/7//v/+//7//r/+f/4//f/9//2//b/9v/2
//b/9v/2//b/9v/2//b/9f/1//b/9v/2//b/9v/3//f/9f/1//b/9P/0//T/9P/2//b/
9P/0//X/9f/0//T/9P/0//T/9P/0//X/9P/2//b/9v/2//X/9P/z//L/9P/2//f/9//0
//P/8v/x//P/8//z//P/9P/0//T/9P/0//T/8//z//P/8P/v/+//7f/q/+r/6//r/+v/
6v/p/+v/6//s/+z/7P/s/+3/7f/s/+v/6v/p/+f/5v/m/+b/5v/m/+b/5v/n/+j/6f/p
/+n/6f/o/+j/5//n/+j/6P/q/+r/6f/p/+f/6P/o/+j/5v/l/+X/5v/m/+r/5f/h/9//
2//Z/9r/1v/P/8r/zv/b/+z/AwAhAEAAYACGAKoAxADYAN0A1QDFAK4AjwBtAEwALwAY
AAoAAAD6//T/7//q/+n/6//p/+b/5//p/+j/6v/o/+X/6f/t/+f/5f/l/+X/5v/l/+X/
5P/i/+P/5P/k/+X/5v/m/+b/5v/m/+b/5v/m/+j/6P/o/+j/6P/o/+j/6P/q/+v/6//s
/+r/6v/q/+r/6v/q/+r/6v/q/+r/6v/r/+v/7P/s/+z/6v/q/+v/6//s/+//8P/x//D/
8f/x//H/9P/1//b/9v/5//r/+v/8//3//v8AAAIAAgAEAAUABgAJAAoACwAOAA4ADwAQ
ABIAEQASABMAFAAXABcAFwAXABUAFwAYABkAFwAYABgAGAAYABgAGAAYABYAFAAUABMA
FAATABIAEQAOAA0ACwALAAsACQAHAAUABQAEAAMAAQAAAP7//P/6//n/9v/2//b/+P/4
//f/9v/4//j/+P/3//b/9f/0//P/9P/z//P/8//1//b/9v/2//T/9P/1//X/9f/1//X/
9f/2//f/+f/6//r/+f/4//f/+f/5//n/+f/6//r/+f/5//3//v8AAAEAAAD///7//f/8
//z/+//7//z//f/+/////f/9//3//f////7//v/+//z//P/8//z//v/+//7//v/7//v/
/P/8//z//P/8//3/+//5//n/+v/7//z//f/+//z//P/6//r/+//7//r/+v/8//z//P/8
//z/+f/4//f/9v/6//z//f/9//v/+//7//v//f/9//3//f8AAAAAAAAAAP7//v/9//3/
+f/2//X/9f/3//T/9P/1//X/9f/0//P/8//z//T/9P/y//L/8//z//X/9f/1//X/9//2
//b/9v/1//T/8//y//D/8P/w/+//8P/x//H/8v/1//X/9v/2//b/9v/1//X/8//0//T/
9P/y//H/8f/y//L/8v/x//H/7//p/+H/3v/g/9//3v/i/+X/8P8HACUARgBmAIwAsADM
ANwA4QDZAMUAsACXAHUATgA1ACQAEgAGAAIAAAD7//b/9f/1//X/8v/v/+3/8P/y//L/
8f/z//X/9f/z//P/8//0//L/8//z//L/9P/0//P/8//0//T/9P/0//b/9v/2//b/+P/4
//j/+P/4//j/+P/4//b/9//3//j/+P/4//j/+P/2//b/9v/2//j/+P/4//n/+v/8//3/
/v/8//z//f/9//3/////////AAABAAEAAQAEAAUABgAGAAcACAAIAAoACQAKAAwADgAQ
ABIAEwAUABUAFgAXABoAGwAdAB8AIgAhACIAIwAkACUAJQAlACUAJQAnACgAKQAoACgA
JwAmACgAKAAoACgAJwAkACMAIQAiACEAIAAfAB4AHQAbABsAGQAXABUAEwARABAADwAN
AA8ADgANAAwACQAGAAYABgAGAAYABQAEAAQABAAEAAMABQAFAAUABQAEAAMAAwADAAUA
BgAGAAYABAAEAAUABQADAAMAAwADAAMAAwAEAAQABwAHAAcABwAFAAUABQAFAAYABgAF
AAUABAAEAAUABQAGAAcACAAJAAoACgAJAAkACAAHAAYABQAHAAcABwAHAAkACAAIAAgA
BgAGAAYABgAGAAYABgAGAAcABwAIAAgACAAIAAgACQAJAAcABwAIAAoACgAKAAoACQAI
AAUABAAHAAcABgAGAAQAAgACAAQABAAEAAQABAAGAAYABgAGAAcACAAIAAcABwAHAAcA
BwAFAAUABQAFAAYABgAGAAYABgAGAAUABQAEAAIAAgADAAMAAAAAAAEA//////7//f/8
//v/+//6//r/+v/7//v//f/9//3//f/7//r/+v/6//r/+v/6//r/+v/6//r/+f/5//n/
+P/4//r/+//9//7//f/8//r/+f/7//z//P/8//r/+f/5//r/+v/4//X/9f/z/+3/6//s
/+r/5//i/+D/4//s//3/FwA0AFIAcgCUALQAzADbAOEA1QC+AKcAiwBoAEUALAAaAA4A
CAAGAAMA/P/5//n/9//2//P/8f/y//L/8v/3//n/+f/3//f/9//3//j/9//3//b/9P/2
//b/9f/1//T/9P/0//T/9v/2//b/9v/4//j/+P/4//j/+P/4//j/9//3//b/9v/0//T/
9P/0//f/+P/5//r/+v/6//r/+//5//r/+v/6//z//P/9//3//P/9//z/+//6//v/+//7
/wAAAQACAAIAAwAEAAQABgAFAAYACAAKAAoADAANAA4AEQASABMAFgAWABcAGAAaABkA
GgAbABwAHQAdAB0AHQAdAB8AIAAhACEAIgAiACIAIAAgACAAIAAeABwAHAAbABoAGQAY
ABcAFgAVABMAEwATABEADwANAAsACgAJAAcABgAEAAIAAAD///z//P/8//z//P/7//r/
+v/6//r/+f/7//v/+//7//n/9//2//X/9//4//j/+P/2//b/9//3//n/+f/5//n/+P/3
//f/9v/5//n/+f/5//f/9//3//f/+f/6//r/+//6//r/+//7//r/+f/4//f/+v/6//n/
+f/5//n/+f/5//n/+f/5//n/+//6//r/+v/5//j/9//2//j/+P/4//j/9//3//j/+P/4
//j/+P/5//n/9//3//j/+P/4//j/+P/2//b/9P/0//X/9f/0//T/9P/0//T/9P/2//f/
9P/2//b/9v/2//T/9P/0//T/9P/0//P/8f/w//H/8v/z//P/8//z//P/9P/0//T/9P/0
//T/8//z//H/7v/t/+3/7f/q/+r/6//r/+v/6v/p/+n/6f/q/+r/6P/o/+n/6f/o/+f/
5v/l/+X/5P/k/+T/5v/m/+b/5v/m/+b/5v/l/+f/5//m/+b/5v/l/+X/5P/i/+L/4f/h
/+L/5P/l/+b/5v/l/+X/5v/m/+b/5//n/+H/2f/V/9T/0v/P/87/zv/V/+j///8XADQA
VgB8AJ4AugDOANcA0QC9AKYAiwBrAEgAKwASAAIA+v/0//D/6//o/+P/4//l/+T/4f/h
/+T/5v/m/+f/5//j/93/3//f/9//4P/g/+H/4f/g/+D/4P/f/9//4v/i/+L/4v/i/+L/
4v/i/+T/5P/k/+T/4v/i/+L/4v/g/+H/4f/i/+L/4v/i/+L/5P/k/+T/5P/k/+T/5P/l
/+P/5P/k/+T/5P/k/+X/5f/j/+X/5f/l/+j/6f/p/+n/7P/t/+7/7v/v//D/8P/y//P/
9P/2//j/9v/4//n/+v/7//z//f8AAAIAAwAEAAYABQAGAAcACAALAAsACwALAAkACwAM
AA0ADAAMAAsACgAKAAoACgAKAAkABgAFAAMABQAFAAUABQADAAEA/v/9//v/+f/3//X/
9f/0//P/8f/v/+7/7f/s/+v/6P/o/+j/5//m/+T/4v/i/+L/4v/h/+L/4//k/+X/4v/h
/+H/4f/h/+L/4v/i/+T/5P/l/+X/4//j/+P/4//h/+H/4v/i/+T/5f/m/+f/5f/l/+X/
5f/k/+T/4//j/+T/5P/l/+X/5P/j/+L/4f/i/+L/4f/h/+L/4//k/+X/5f/l/+X/5f/l
/+T/5P/k/+L/4v/i/+L/4v/i/+L/4v/i/+P/5f/m/+b/5v/m/+f/5//l/+X/5v/k/+T/
5P/k/+P/4v/f/97/2//d/+D/4P/g/+D/4P/g/+D/3//e/93/3P/e/+D/4f/h/93/3f/d
/93/3f/d/93/3f/g/+D/4P/g/+D/4P/f/9//3//c/9v/2//b/9j/2P/Z/9f/1//W/9X/
1P/T/9P/0v/Q/9D/0f/R/9P/0//T/9P/0//S/9L/0v/Q/9D/0P/Q/9L/0v/S/9H/0f/R
/9D/0P/P/8//0P/Q/9D/0P/P/8//zf/O/87/zv/Q/8//z//Q/9D/0P/L/8n/yf/F/8H/
wP/A/73/uv++/8f/2P/v/w8AMABWAHoAnAC4ANAA2QDRAL0ApACHAGMAPgAdAAQA9P/s
/+b/4P/Z/9b/1f/T/9H/zv/P/9P/1P/O/8z/0f/V/9P/0f/T/9P/0//U/9T/1f/V/9T/
0v/S/9H/0f/V/9b/1//Y/9j/2P/Y/9j/2P/Y/9j/2P/Z/9r/2//c/93/3//g/+L/4v/i
/+L/4v/g/+D/4P/g/97/3v/e/9//3f/e/97/3v/g/+L/5f/n/+X/5//n/+f/6P/p/+n/
6f/s/+3/7v/u//H/8v/y//T/9f/2//j/+v/6//z//f/+/wMABAAFAAgACAAJAAoADAAM
AAwADAAMAA8ADwAPAA8AEgAVABcAGQAXABgAGAAYABgAGAAYABgAGAAWABYAFQAUABMA
EgARABAADwANAA0ACwAJAAcABQADAAIAAQD//wEAAAD///7//f/6//r/+v/4//j/9//2
//j/+P/4//f/9//3//f/9//4//f/9//3//b/9v/1//T/9v/2//f/9//4//n/+v/7//n/
+f/6//r/+//7//v/+//7//v/+//7//z//P/7//v//v/+///////9//3//f/9//7//v/9
//3//f/9//3//f/9//3//f/9/////v/+//7/AAAAAAAAAAACAAIAAgACAP////8AAAAA
/v/+//7///////3//f/+//z//P/8//z//v/+//7//P/8//z//P/8//r/+v/6//r//f/+
//7//f/7//v/+//7//3//f/9//3////+//3//P/9//7//v////v/+P/3//f/+f/2//b/
9//3//f/9v/1//f/9//4//j/9f/0//T/8//z//P/8//z//X/9P/0//T/9P/0//T/9P/0
//T/9P/z//H/8f/w//D/8//z//T/9P/2//b/9f/1//P/9P/0//T/9v/1//X/9v/0//L/
8//z/+//5//l/+b/5v/j/+D/3v/h/+j/+f8TADAATgBwAJQAuADUAOUA4wDTAL4ApwCL
AGYAQwAqABgADgAIAAQA/f/4//f/9//z//L/8f/x//L/8v/0//P/8//1//X/9P/z//L/
8v/w//H/8f/w//L/8v/x//H/8v/y//L/8v/w//D/8P/w//P/9P/1//b/9v/2//b/9v/0
//X/9f/2//b/9v/2//b/9v/2//b/9v/4//j/+P/5//f/+P/4//j/+v/6//v/+//6//v/
+v/5//z//f/9//3/AAABAAIAAgAFAAYABgAIAAgACAAJAAoADAAOAA8AEAATABQAFQAY
ABgAGQAaABwAHwAgACEAIgAhACEAIQAhACMAJQAmACcAJgAmACUAJAAiACIAIgAiACMA
IgAjACMAIAAfAB4AHQAaABkAFwAXABYAFQAUABMADwAOAA0ACwANAAwACwAKAAcABAAE
AAQABgAGAAUABAACAAIAAgABAAMAAwADAAMABAADAAMAAwACAAIAAQAAAAAAAAABAAEA
AQABAAEAAQADAAMABAAEAAUABQAFAAUABQAFAAUABQAGAAYABQAFAAYABgAHAAcABwAH
AAcABwAIAAgABwAHAAUABQAFAAUABwAHAAcABwAHAAYABgAGAAYABgAGAAYABgAGAAYA
BgAHAAcACAAIAAgACAAIAAkACQAHAAcACAAIAAgACAAIAAgACAAGAAYABwAHAAYABgAI
AAgACAAGAAYABgAGAAgACAAIAAgABwAIAAgABwADAAMAAwADAAUABQAFAAUACAAIAAgA
CAAKAAoACQAJAAcABAADAAMAAwAAAAAAAQABAAEAAAD///////8AAAAAAAAAAAEAAQD/
/////////wEAAAAAAAAAAAAAAAAAAAAAAAAAAAD///7//f/7//r//v///wEAAgAAAAAA
////////AAAAAAAAAAD/////AAAAAPz/+//7//v/8//v/+7/7v/v/+7/7v/1/wAAFQAx
AE4AbgCSALYA0gDiAOcA3wDLALgAoQB9AFQAOQAoABgADgAKAAYABQAEAAUAAwABAPz/
+//7//r/+P/8/////f/9//3/+//7//v//P/9////AAAAAAIAAgABAAEAAAAAAAAAAAD+
//7//v/+/wAAAAAAAAAAAAAAAAAAAAAAAAEAAQACAAQABAAEAAQABgAGAAYABgAGAAYA
BgAHAAUABgAGAAYABgAGAAcABwAHAAkACQAJAAwADQANAA0ADgAPABAAEAARABIAEgAU
ABUAFgAYABoAGgAcAB0AHgAiACQAJgAqACkAKQApACoAKwAsAC0ALgAxADEAMQAxADMA
MQAyAA==
         </WaveFormData>
      </LeadData>
   </Waveform>
</RestingECG>
