# Supplementary material for: Detection of Left Atrial Enlargement Using a Convolutional Neural Network-Enabled Electrocardiogram
Source: Front Cardiovasc Med. 2020 Dec 17;7:609976. doi: 10.3389/fcvm.2020.609976 (PMC7773668; doi:10.3389/fcvm.2020.609976)
Supplement: Supplementary file 4 [file Data_Sheet_4.ZIP › normal3/1802031726_1147_00000007.XML]

<?xml version="1.0" encoding="Windows-1252"?>
<!DOCTYPE RestingECG SYSTEM "restecg.dtd">
<RestingECG>
   <PatientDemographics>
      <PatientID>1802031726</PatientID>
      <PatientAge>71</PatientAge>
      <AgeUnits>Years</AgeUnits>
      <Gender>Male</Gender>
      <PatientLastName>liangbingqi</PatientLastName>
   </PatientDemographics>
   <TestDemographics>
      <DataType>Resting</DataType>
      <Site>1</Site>
      <AcquisitionDevice>MAC55</AcquisitionDevice>
      <Status>Unconfirmed</Status>
      <Priority>Normal</Priority>
      <AcquisitionTime>09:14:49</AcquisitionTime>
      <AcquisitionDate>07-31-2016</AcquisitionDate>
      <CartNumber>1</CartNumber>
      <AcquisitionSoftwareVersion>009C</AcquisitionSoftwareVersion>
      <XMLSourceVersion>MAC5000 v1.0</XMLSourceVersion>
   </TestDemographics>
   <RestingECGMeasurements>
      <VentricularRate>65</VentricularRate>
      <AtrialRate>65</AtrialRate>
      <PRInterval>158</PRInterval>
      <QRSDuration>106</QRSDuration>
      <QTInterval>400</QTInterval>
      <QTCorrected>416</QTCorrected>
      <PAxis>58</PAxis>
      <RAxis>38</RAxis>
      <TAxis>22</TAxis>
      <QRSCount>11</QRSCount>
      <QOnset>215</QOnset>
      <QOffset>268</QOffset>
      <POnset>136</POnset>
      <POffset>194</POffset>
      <TOffset>415</TOffset>
      <ECGSampleBase>500</ECGSampleBase>
      <ECGSampleExponent>0</ECGSampleExponent>
   </RestingECGMeasurements>
   <Diagnosis>
      <Modality>Resting</Modality>
         <StatementCount>2</StatementCount>
         <LabelText>12SL ��ϳ���</LabelText>
      <DiagnosisStatement>
         <StmtFlag>ENDSLINE</StmtFlag>
         <StmtText>�������</StmtText>
      </DiagnosisStatement>
      <DiagnosisStatement>
         <StmtFlag>ENDSLINE</StmtFlag>
         <StmtText>���� ECG</StmtText>
      </DiagnosisStatement>
   </Diagnosis>
   <Waveform>
      <WaveformType>Rhythm</WaveformType>
      <WaveformStartTime>0</WaveformStartTime>
      <NumberofLeads>8</NumberofLeads>
      <SampleType>CONTINUOUS_SAMPLES</SampleType>
      <SampleBase>500</SampleBase>
      <SampleExponent>0</SampleExponent>
      <HighPassFilter>16</HighPassFilter>
      <LowPassFilter>150</LowPassFilter>
      <ACFilter>NONE</ACFilter>
      <LeadData>
         <LeadByteCountTotal>10000</LeadByteCountTotal>
         <LeadTimeOffset>0</LeadTimeOffset>
         <LeadSampleCountTotal>5000</LeadSampleCountTotal>
         <LeadAmplitudeUnitsPerBit>4.88</LeadAmplitudeUnitsPerBit>
         <LeadAmplitudeUnits>��V</LeadAmplitudeUnits>
         <LeadHighLimit>2147483647</LeadHighLimit>
         <LeadLowLimit>268435456</LeadLowLimit>
         <LeadID>I</LeadID>
         <LeadOffsetFirstSample>0</LeadOffsetFirstSample>
         <FirstSampleBaseline>0</FirstSampleBaseline>
         <LeadSampleSize>2</LeadSampleSize>
         <LeadOff>FALSE</LeadOff>
         <BaselineSway>FALSE</BaselineSway>
         <ExcessiveACNoise>FALSE</ExcessiveACNoise>
         <MuscleNoise>FALSE</MuscleNoise>
         <LeadDataCRC32>811417497</LeadDataCRC32>
         <WaveFormData>
9//3//f/9f/z//H/7//v/+//7v/u/+7/7//w//H/8P/w//D/7//v//D/8P/w//D/8P/v
/+//7//s/+7/7P/q/+v/6f/n/+L/3//j/+j/8v/+/wgAFwApADwAUgBuAIUAmACmALIA
vgDLANAA0gDLALMAmwCJAHMAWwBEADIAIgAcABUACgAAAAIAAgABAAEA/v/9//7////9
//b/9v/8//r/9P/1//T/9P/1//X/8//z//T/9P/0//T/9P/0//T/9P/0//T/9P/0//X/
9v/2//b/9v/2//X/9f/1//b/+P/4//j/+P/5//n/+f/5//j/+P/5//n/+//7//v//P/7
//v/+//9/wAAAQABAAEA//8AAAEAAgAEAAYABwAJAAgACQAJAAsADAAOAA8AEQAVABcA
GQAbABoAGwAdAB4AIQAjACQAJgAoACoAKgArACsAKwArACoALQAvAC8ALgAuAC8ALwAw
AC4ALgAtAC0ALQArACgAJwAlACQAIgAgABwAGgAZABUAEQAOAAsACgAIAAUAAwACAAEA
//////3//P/8//r/+P/3//f/9v/1//P/8//z//L/9P/z//L/8v/y//L/8f/x/+//7//x
//H/8f/x/+//7//w//D/8P/v//H/8v/y//H/7//v//D/8P/u/+7/7//v/+//7//v/+//
8v/z//P/8f/x//L/8//0//T/8//z//P/8f/x//H/8f/y//P/9P/1//X/9f/1//X/8//z
//P/8//x//D/8P/w//L/8v/z//P/8f/y//L/8P/x//H/8f/y//T/9P/z//P/8v/w/+//
7//x//D/8P/w//L/8v/y//L/8v/y//H/8f/w//D/8P/w//D/8P/u/+7/7v/v/+//8P/y
//H/8P/w//D/8P/w//D/7v/v/+//7v/u//D/7f/t/+3/7//v/+7/7//v/+//7//t/+3/
7f/t/+3/7f/t/+3/7f/u/+7/7v/u/+7/7v/s/+z/7f/t/+3/7f/t/+3/7f/u/+7/7v/s
/+z/7f/t/+3/6//r/+v/6//t/+3/7f/t/+3/7f/t/+3/6//q/+r/6//r/+3/7P/q/+r/
6v/q/+z/7P/s/+z/7v/t/+3/7v/t/+z/6//q/+r/6//u/+//7//w//H/8f/0//X/9v/2
//b/9P/0//T/8//y//L/8f/1//X/9f/1//P/8f/x//L/8v/y//L/8v/0//L/8f/x//H/
8f/v/+3/7f/r/+v/6//o/+j/6P/o/+j/6P/m/+j/6P/n/+f/6P/o/+j/6P/o/+f/5//n
/+b/5v/k/+T/5f/j/9//2v/b/93/3P/g/+r/9v8DABMAIgA4AFQAbQCCAJIApAC0AMEA
0ADWANcAzQC7AKMAiQBxAFoAQgAuAB4AEwAKAAIA/v/+//3//f/6//f/9P/1//X/9P/0
//D/7P/w//H/7f/s/+z/6//r/+v/7P/s/+r/6v/q/+r/6//s/+3/7v/t/+z/7P/s/+7/
7v/u/+7/7f/t/+3/7v/u/+7/7v/u/+//7//v/+//8P/w//H/8f/x//H/8f/y//T/9f/2
//n/+P/5//n/+f/5//r/+//8//z//v///wEAAgADAAMABQAGAAgACQALAA0ADwARABMA
FAAVABcAGAAbAB0AHgAgACQAJgAmACcAKAApACoAKgArAC0ALQAsAC0ALwAwADIAMQAw
AC4ALQAvAC0AKgApACUAJAAiACAAHQAcABwAGQAVABIADwAOAAoABwAFAAQAAwABAAEA
///8//z/+v/4//X/9f/0//P/9P/1//b/9v/1//P/8f/w//L/8v/x//H/8f/x//P/8//x
//H/7//v//L/8v/y//H/8f/y//L/8f/z//P/9P/0//L/8v/z//P/8f/x//H/8f/0//X/
9f/z//H/8v/z//T/9P/z//P/8//z//P/8//z//X/9f/1//X/8//z//P/8//z//P/8//z
//P/8v/y//L/8v/y//P/8//x//L/8v/w//D/8f/y//T/8//y//D/7//x//D/8P/x/+//
7v/u/+7/7P/s/+z/7P/t/+7/7v/v/+//7v/t/+z/7v/u/+z/7P/u/+//7//w/+//7f/r
/+r/7P/s/+z/7P/q/+v/6//q/+z/7v/r/+v/7f/v/+//7v/s/+v/6v/p/+v/6//r/+v/
6//r/+v/6//p/+r/6v/q/+r/6v/q/+j/6f/r/+z/7f/t/+3/7f/t/+z/7P/s/+r/6v/r
/+v/6//r/+v/6//r/+n/6f/p/+n/6//r/+v/6//r/+r/6v/r/+3/7f/t/+z/6//q/+r/
6f/q/+v/7P/q/+r/6v/q/+r/6v/q/+r/6v/p/+n/6v/q/+r/6v/q/+n/6f/r/+v/7f/u
/+//7//w//H/8v/y//L/8P/w//D/8P/w//H/8f/z//P/8//z//P/8f/x//L/8v/y//L/
8v/y//D/7//v//H/8f/v/+3/6f/n/+f/5//m/+b/5v/m/+j/6P/m/+j/5v/l/+X/5v/m
/+b/5v/m/+X/5f/l/+T/4P/i/+T/4f/f/93/1v/T/9X/2v/i/+7/+P8FABkALgBCAFoA
dQCMAJoAqAC4AMcA0gDWAM0AvwCpAJEAewBlAE4AOgAoABgACwAAAPz/+P/4//n/+f/4
//f/9v/x/+3/8P/w/+z/7P/u/+v/6v/q/+v/6//r/+v/7P/s/+r/6v/q/+r/6v/q/+r/
6v/q/+r/6//s/+z/7P/s/+z/7//v/+//8P/w//D/8P/w//H/8f/x//H/8v/y//P/8//x
//H/8f/y//P/8//z//X/+P/5//n/+f/5//r/+//8//z//v///wEAAAABAAEAAwAEAAYA
BwAJAAsADQAPABEAEgATABUAFgAZABsAHAAeACIAJAAkACUAJQAlACUAJAAmACkAKgAq
ACkAKQAoACgAKgAqACkAKQAnACUAIgAhACAAIAAfAB4AGgAYABcAEwARAA4ACwAKAAYA
AwABAAAA///9//3/+//4//j/9v/0//P/8//y//H/8f/x//H/8P/y//H/8P/w//D/8P/v
/+//7//v//H/8f/v/+//7f/t//D/8P/w/+//7f/u/+7/7f/v/+//8P/w/+7/7v/v/+//
7//v/+//7//w//H/8f/v/+3/7v/v//D/8v/x//H/8f/v/+//7//v/+//7//v/+//7//v
/+//7//v/+//7//v/+//7v/u/+7/7v/u/+//7//x//L/8v/w/+3/7f/t/+7/7v/u/+3/
7f/r/+r/6v/r/+3/7P/s/+z/7P/s/+z/7P/s/+z/6//r/+z/7P/s/+z/7P/s/+r/6v/q
/+v/6//s/+z/6//q/+r/6P/o/+j/6P/q/+v/6//q/+r/7P/p/+n/6f/r/+v/6v/p/+n/
6f/p/+f/5//n/+f/6f/p/+n/6f/p/+r/6v/q/+z/7P/s/+r/6P/p/+n/6f/n/+f/5//n
/+r/6v/q/+j/6v/r/+v/6//p/+n/6f/p/+n/6f/p/+n/6f/p/+n/6f/p/+j/6P/p/+n/
6f/r/+r/6P/o/+j/6P/p/+r/6//s/+v/6f/o/+j/6P/o/+j/6P/o/+n/7P/t/+3/7v/v
/+//8v/z//T/9P/z//D/7//u//D/8P/x//H/8//z//P/8//1//P/8//0//L/8v/y//L/
8f/u/+z/6//t/+3/6//p/+j/5//o/+n/5v/m/+b/5v/o/+j/5v/o/+b/5f/l/+b/5v/m
/+b/5v/n/+f/5//m/+L/4P/i/+P/4f/d/9b/1f/Z/+D/7P/4/wQAFQApAEAAXAB0AIcA
lgCiALIAwADJAMgAxgC5AKEAiwB3AF8ARwA0ACAAFAAMAAUA/P/4//b/9v/3//X/9P/1
//T/8f/x//L/7v/s//D/8P/r/+r/6v/r/+v/6//r/+z/7P/s/+z/7P/s/+z/7P/s/+z/
6//q/+r/6v/r/+z/7f/u/+//7//v//D/8P/w//D/8P/x//H/8f/x//L/8v/z//P/8//z
//P/9P/1//X/9f/3//j/+f/5//n/+f/6//v//P/8//7///8BAAQABQAFAAcABgAIAAkA
CwANAA8AEQATABYAFwAZABoAHAAdAB0AHgAiACQAJAAlACgAKQAqACoAKgArACoAKAAq
ACsAKwAsACoAKgApACkAKwApACYAJQAiACAAHQAaABYAFAATAA8ADQAKAAcABgAGAAMA
AQAAAP3/+//7//n/+P/4//b/9P/1//X/9P/z//P/8//z//L/8P/v/+7/7v/v//D/8P/x
//D/7//w/+//8f/x/+//7//w//D/8P/v/+//8P/w/+//7//v//D/8P/u/+7/7//v/+//
7//v/+//8P/x//H/7//t/+7/7//w//H/8f/y//P/8v/x//D/7//x//H/8f/x//H/8f/x
//H/7//v/+//7//x//D/8P/w//D/8P/x//H/8f/y//L/8P/v/+//7//w//D/8P/v/+//
8f/w//D/8f/v/+7/7v/u/+7/7v/u/+7/8P/w/+//7//u/+7/7v/u//D/8P/u/+7/7P/t
/+3/7v/w/+//7v/u/+7/7v/u/+7/7P/t/+3/7P/u//D/7f/t/+v/7f/t/+z/6//r/+v/
6//s/+3/7v/v/+3/7f/t/+3/7//w//D/8P/v/+7/7f/q/+v/7f/u/+//7//v/+//7//u
/+7/7v/s/+7/7//v/+//7f/t/+3/7f/t/+3/7f/t/+//7//v/+//7//u/+7/7//v/+//
7//u/+7/7v/v/+//7v/u/+7/7v/u//D/8P/w//D/7v/t/+3/7v/v//D/8f/y//D/7//w
/+//8f/y//P/8//2//f/+P/4//b/9P/0//T/9v/2//f/9//7//v/+//7//v/+f/5//r/
+P/4//j/+P/4//b/9f/1//X/9f/z//H/8f/v/+//7//u/+7/7v/u/+z/7P/q/+z/7P/r
/+v/7P/q/+r/6v/q/+v/6//r/+r/6v/q/+7/5//j/+P/4P/b/9//5v/u//j/BAAVACUA
NgBMAGYAfwCQAKIAsgDCAM8A2ADeANsAywCzAJsAhQBrAFQAQAAwACQAFQAIAAQABgAE
AP/////+//3//P/5//f/9P/0//b/+P/2//X/9P/0//X/9f/z//P/9P/0//T/9P/0//T/
9P/0//T/9P/2//b/9//4//b/9v/2//b/9//3//f/+P/6//r/+v/6//j/9//2//X/+f/6
//z//f/9//3//f/+//3//f/9////AgADAAMAAwABAAIAAwAEAAQABgAHAAkACwANAA4A
EQAQABIAEwAVABcAGQAbAB0AHgAfACEAIgAlACcAKAAqACwALgAuAC8AMgAzADQANAAz
ADUANQA0ADYANwA3ADgAOAA4ADcANwA3ADUAMgAxAC4ALAApACYAIwAiACIAHwAdABoA
FwAWABMADwAMAAoABwAFAAUAAwAAAAAA/v/8//3//f/8//v/+//7//v/+v/6//n/+P/4
//j/+P/3//f/9f/1//f/9//3//f/9f/1//b/9v/2//X/9//4//j/9//1//X/9v/2//T/
9P/1//X/9f/1//X/9f/2//f/9//1//X/9v/3//j/9v/1//X/9f/3//f/9//3//f/9//3
//f/9//3//f/9//3//f/9//3//f/9v/2//b/9v/2//f/9//3//j/+P/2//X/9f/1//b/
9v/2//X/9f/1//T/9P/1//X/9P/0//T/9P/0//T/9P/y//L/8f/x//T/9P/0//T/9v/2
//T/9P/y//P/8//0//b/9f/0//T/9P/0//T/9P/0//X/9f/0//L/9P/x//H/8f/z//P/
8v/x//H/8f/x//P/8//z//P/8f/x//H/8f/z//T/9P/0//L/8v/y//D/8v/z//P/8//x
//H/8f/x//T/9P/0//L/8P/x//H/8f/x//H/8f/x//H/8f/x//H/8f/x//H/8f/x//D/
8P/x/+//7//v/+7/8P/w//H/8f/w//H/8v/0//P/8v/x//D/8P/w//D/8P/u/+7/7v/u
/+//7//w//D/8P/w//D/7//v//H/8f/z//b/9//3//j/+f/6//r/+v/2//b/9v/2//j/
+f/5//v/+f/5//n/+f/4//n/+//8//v/+v/5//j/9v/1//X/9f/1//P/8f/v/+v/6//r
/+r/7P/s/+z/7P/s/+r/7P/s/+n/6f/q/+r/6v/q/+r/6f/t/+3/6v/q/+r/5v/j/+H/
4f/e/9v/3f/i/+r/8v/+/w8AIQA0AE4AaAB/AJIAogCyAMIA0wDcANoA0wDDAK0AkwB9
AGcAUgA8ACoAHgARAAgAAgD+//7////9//r/+//6//f/8//0//T/9P/w/+7/7//w//D/
8f/x/+3/7f/u/+7/7v/u/+7/7v/u/+7/7v/u//D/8P/x//L/8P/w//D/8P/v/+//7//w
//D/8P/w//D/8v/z//T/9f/0//T/9f/1//X/9f/1//b/9f/1//X/9//4//n/+f/5//v/
/P/9//7//v8AAAEAAwAEAAUABQAHAAYACAAJAAsACwANAA8AEQATABUAGAAaAB0AHwAg
ACIAIgAkACQAJQAmACcAKAAoACcAKQApACgAKgArACsALAAqACoAKQApACsAKQAmACUA
IwAiACAAHgAaABgAFwATABEADgALAAoABgADAAEAAAD///3//f/7//j/+P/2//T/9f/1
//T/8//z//P/8//y//L/8f/w//D/7v/u/+3/7f/t/+3/7//v/+//7//t/+3/7v/u/+7/
7f/t/+7/7v/t/+3/7f/u/+7/7v/u/+//7//v/+//7//v//D/8f/x/+//7//w//H/8v/w
/+//7//v/+//7//v/+//7//v/+//7//t/+3/7f/t/+7/7//w//H/8f/w//D/8P/v/+7/
7v/t/+//8P/w/+7/7f/t/+3/7v/s/+z/6//r/+z/7P/t/+//7v/s/+v/6v/s/+z/7P/s
/+r/6v/p/+n/6v/q/+r/6v/q/+r/6P/o/+r/6//r/+z/7P/r/+r/6v/o/+j/6P/o/+r/
6//r/+r/6v/s/+n/6f/n/+n/6f/o/+n/6f/p/+n/6f/p/+n/6f/n/+f/5//n/+j/6v/r
/+z/6v/q/+r/6P/m/+f/5//n/+j/6f/q/+v/6v/q/+r/6P/o/+n/6f/p/+f/5//n/+f/
6f/p/+n/6f/p/+n/6f/p/+j/5v/l/+X/5v/n/+j/6P/m/+b/5//n/+b/5v/o/+j/6P/o
/+j/6P/o/+j/6v/p/+n/6v/o/+j/6P/o/+f/5//p/+n/6//s/+3/7f/u/+//8P/w//L/
8P/w//D/7v/u/+//7//x//H/8f/x//P/8f/x//L/8v/y//L/8v/w/+7/7f/t/+3/7f/r
/+n/5//l/+X/5f/m/+b/5v/m/+T/5P/i/+T/5f/l/+b/6P/m/+b/5v/m/+P/4//j/+L/
5P/g/+D/3f/b/9v/2v/X/9f/3P/k/+7/+v8LABkALgBIAGIAeQCKAJYAogCwAL0AwgDC
ALcApQCRAHsAZQBRADwAJgAYAA4AAwD8//j/9v/2//f/9//4//X/7P/t/+v/6v/q/+z/
6v/q/+v/6P/o/+n/6f/p/+n/6v/q/+r/6v/q/+r/6P/o/+j/6P/q/+r/6//s/+z/7P/s
/+z/7f/t/+3/7v/s/+z/7P/s/+//7//v/+//8P/w//H/8f/z//P/8//0//X/9f/1//f/
9v/3//f/9//1//b/9//4//r//P/9/////v//////AQAEAAYABwAJAAsADQAPABEAEgAT
ABUAFgAXABkAGgAcAB4AIAAgACEAIgAjACQAJAAkACUAJAAiACMAJQAmACgAJgAmACUA
JQAlACMAIAAfAB8AHgAcABoAFgAUABMADwANAAoABwAGAAYAAwABAAAA/f/7//v/+f/6
//r/+P/2//P/8//y//H/8f/x//H/8P/y//H/8P/w/+//7v/s/+v/7f/t/+//7//v/+//
7f/t/+z/7P/s/+v/7f/u/+7/7f/t/+3/7v/u/+3/7v/w//H/8P/v/+7/7f/u/+//7//t
/+7/8P/y//T/8v/x//H/8f/x//H/8f/x//H/8f/x//H/8f/x//H/8f/x//H/8f/x/+//
7v/u/+7/7v/u/+//7//v//D/8P/u/+3/7f/t/+7/8P/w/+//7//t/+z/7P/t/+//7v/u
/+7/7v/u/+7/7v/s/+z/6//r/+7/7v/u/+7/7P/s/+r/6v/s/+3/7f/u/+7/7f/s/+z/
7P/s/+z/7P/s/+3/7f/s/+7/8P/t/+3/7P/t/+z/6v/r/+v/6//r/+3/7f/t/+3/7f/t
/+3/7f/r/+z/7P/s/+z/7P/s/+r/6P/p/+n/6f/q/+v/7P/t/+7/7v/u/+z/6v/r/+v/
6//r/+v/6//r/+3/7f/t/+3/6//r/+v/6//s/+z/7f/v/+z/6//q/+j/7v/y/+7/7P/s
/+z/7P/s/+z/7P/s/+7/7f/t/+7/7v/u/+7/7v/t/+3/7//v//H/8v/z//P/9P/1//b/
9v/2//T/9P/0//T/9P/1//X/9//3//f/9//1//P/8//0//T/9P/0//T/9v/0//P/8//x
//H/7//t/+v/6f/p/+n/6P/o/+j/6P/o/+j/5v/o/+j/5//n/+j/6P/o/+j/6P/l/+X/
5f/k/+b/5P/m/+X/3f/Z/9z/2//Z/97/4v/m//L/AwARACIAOgBQAGUAfACSAKAArgC9
AMgAzADNAMUAsQCbAIUAbQBWAEAALAAcABEABgD+//r/+v/5//v/+v/3//L/8f/x/+7/
8P/y//D/7v/t/+r/6v/r/+v/6//r/+z/7P/q/+r/6v/q/+r/6v/q/+r/6v/q/+v/7P/s
/+z/7P/s/+3/7f/t/+7/7v/u/+7/7v/x//H/8f/x//D/8P/x//H/8f/x//H/8v/1//X/
9f/3//f/9//2//X/9v/4//r//P/6//z//f///wAAAQABAAMABAAGAAcACQANAA8AEQAT
ABQAFQAXABgAGwAdAB4AIAAiACQAJAAlACgAKQAqACoAKQArACsAKgAsAC0ALQAuAC4A
LgAtAC0ALQArACgAJwAnACYAJAAiAB4AHAAbABcAFwAUABEAEAANAAkABgAEAP///f/9
//v/+v/6//j/9v/3//f/9v/1//X/9f/1//T/9P/z//L/8v/y//L/8f/x//H/8f/z//P/
8f/x/+//7//y//L/8v/x//H/8v/y//H/8f/x//L/8v/w//D/8f/x//H/8f/x//H/8v/z
//P/8f/z//T/9f/2//X/8//y//H/8//z//P/8//z//P/8//z//P/8//z//P/8//z//P/
8//z//L/8v/y//T/9P/1//X/8//0//T/8v/z//P/8//0//T/9P/z//P/8//y//L/8//z
//L/8v/y//L/8v/y//L/8v/y//H/8f/w//D/8P/w//D/8P/u/+7/8P/x//H/8v/x/+//
7f/s/+//8P/x//L/8P/x//H/8P/u//D/7f/t/+3/7//v/+7/7v/v//D/8f/u/+3/7P/r
/+z/7f/u/+//7f/u/+7/7v/w//D/8P/u/+7/7//v/+//7//v/+//7//w//D/8P/u/+7/
7//v/+//7//v/+//7//v/+//7//v//H/8f/x//H/7//u/+7/7//v/+//7//u/+7/7v/v
/+//7v/v//D/7v/s/+z/7P/s/+3/7v/v//D/8P/w//D/8P/y//H/8f/y//H/8P/v/+7/
7//v//H/8f/x//L/8//z//X/9//5//r/+P/2//b/9v/2//b/9//3//n/+f/5//n/+f/3
//f/+P/4//j/+P/4//r/+P/3//f/9f/1//P/8f/t/+v/6//r/+z/7P/s/+z/7P/s/+r/
7P/u/+3/7f/u/+z/7P/s/+z/6f/p/+n/6P/o/+j/6P/l/+H/3f/c/9//4//o//D//v8O
ABkAIQA4AFYAbgCFAJgAqAC0AMQA0wDgAN4A0wDBAK0AlwB9AGUAUAA6ACgAGAANAAYA
AAAAAAAA///9//7//f/8//n/+f/2//L/8v/2//b/9f/z//L/8v/x/+//7//w//D/8v/y
//L/8v/y//L/8v/y//L/8v/z//T/9P/0//T/9P/1//X/9f/2//b/9v/2//b/+f/5//n/
+f/6//r/+//7//n/+f/5//r/+//7//v//f/+/////////wEAAgADAAQAAgAEAAUABwAK
AAsACwANABAAEgATABUAFQAXABkAGwAcAB0AHwAgACUAJwAoACoAKgAsACwALQAuAC8A
MAAwADMANQA1ADQANAA1ADUANgA2ADYANQA1ADUAMwAwAC8ALQAsACoAKAAkACIAIQAd
ABsAGAAVABQAEgAPAA0ADAAHAAUABQADAAIAAgAAAP7///////7//f/8//v/+v/4//r/
+f/4//j/+P/4//f/9//4//n//P/9//z/+//4//f/+P/4//j/9//3//j/+P/3//n/+f/6
//r/+P/4//n/+f/3//f/9//3//j/+f/5//f/9//4//n/+v/4//f/9//3//f/9//3//f/
9//3//f/9//5//n/+f/5//r/+//8//3/+v/4//f/9v/3//j/+v/7//n/+v/6//j/9//3
//f/+P/6//r/+f/5//f/9v/2//f/+f/4//j/+P/3//b/9f/0//b/9v/1//X/9P/0//T/
9P/0//T/8v/y//T/9f/1//b/9v/1//T/9P/y//L/8v/y//T/9f/1//T/8v/0//H/8f/z
//X/9f/0//P/8//z//P/9f/1//X/9f/z//P/8//z//H/8v/y//L/9P/0//T/8v/w//H/
8f/x//P/8//z//P/9P/0//T/8v/w//H/8f/x//H/8f/x//H/8f/x//H/8f/x//L/8v/y
//L/8v/y//L/8v/y//L/8f/x//L/8v/y//L/8v/x//H/8//z//P/9P/1//X/+P/5//r/
+v/6//j/+P/4//r/+v/7//v/+//7//v/+//9//v/+//8//z//P/8//z/+v/4//f/9//3
//f/9f/z//H/7//v/+//8P/w//D/8P/u/+7/7P/u/+7/7f/t/+7/8P/w//D/8P/t/+3/
7f/s/+7/7v/w/+v/5//h/97/3//f/+L/6v/0/wAADwAfADAASgBiAHsAjACaAKYAtADB
AMgAzADJALkAowCNAHcAYwBQADoAKgAcABEACgACAP7//P///////v/9//z/+f/3//b/
9v/0//L/9P/z//T/9P/1//X/8v/x//H/8P/y//L/8v/y//L/8v/y//L/8v/y//P/9P/0
//T/9P/0//X/9f/1//b/9v/2//b/9v/3//f/9//3//j/+P/5//n/+//7//v//P/7//v/
+//9//7///////////8AAAEAAgACAAQABQAHAAYABwAHAAkADAAOAA8AEQARABMAFQAX
ABYAFwAZABoAHQAfACAAIgAkACYAJgAnACgAKQAqACoAKwAtAC0ALAAsAC0ALQAuAC4A
LgAtAC0ALQArACgAJwAlACQAIgAgAB4AHAAbABcAFQASAA8ADgAKAAcABQAEAAEA////
//3//P/8//r/+P/5//n/+P/3//X/9f/1//T/9f/1//X/9v/0//T/8//z//P/8//1//X/
9//3//X/9f/0//T/9P/z//P/9P/0//P/8f/x//L/8v/x//L/9P/1//P/8//z//P/9P/1
//X/8//z//T/9f/2//T/8//z//P/9P/1//b/9//3//f/9//3//X/9f/1//X/9//3//f/
9//3//b/9v/2//b/9v/3//f/9f/2//b/9P/x//H/8f/y//L/8v/x//H/8v/y//P/9f/1
//T/9P/0//T/9P/0//T/8v/y//H/8f/y//L/8v/y//T/9P/y//L/8P/x//H/8v/y//H/
8P/w//L/8v/y//L/8f/x//D/7v/w//L/7//v/+3/7//v/+7/7//v/+//7//v/+//7//v
//H/8f/x//H/7//w//D/8P/y//L/8v/w/+7/7//v/+//7//v/+//7//w//D/8P/u//D/
8f/x//H/8f/u/+7/7v/u/+7/7v/u/+7/7v/u/+3/7f/u/+7/7v/u/+7/7f/t/+//7//z
//T/9f/1//X/9f/1//T/9v/0//T/9P/0//T/9f/1//f/9//3//f/9//1//X/9v/2//b/
9v/2//b/9P/z//P/8//z//H/7//t/+v/6//r/+j/6P/o/+j/6v/q/+j/6v/q/+n/6f/q
/+r/6v/q/+r/5//n/+f/5v/m/+b/5P/j/+H/4f/g/9v/2f/e/+T/7v/6/wcAFQAmADoA
UgBrAIIAkgCeAKwAvQDKAM4AyQC3AKUAkwB7AGUAUgA+ACoAHAARAAYA/P/2//b/+f/7
//r/+f/2//P/8//w/+7/7v/u/+z/6//q/+r/6//r/+n/6f/q/+r/6v/q/+r/6v/q/+r/
6v/q/+z/7P/t/+7/7P/s/+z/7P/r/+v/6//s/+7/7v/u/+7/7//v/+//7//w//D/8f/x
//H/8f/x//L/8//z//P/9f/2//f/9//3//f/+P/5//r//P/+////AQAAAAEAAQADAAQA
BgAHAAkACQALAA0ADwASABMAFQAWABkAGwAcAB4AHgAgACAAIQAiACMAJAAkACYAKQAq
ACoAKAApACkAKgAqACoAKQApACkAJwAkACMAIQAgAB4AHAAaABgAFwATAA8ADAAJAAgA
CAAFAAMAAgD///3//f/7//j/+P/2//T/8//z//L/8f/v/+//7//u//D/7//u/+7/7v/u
/+3/7f/t/+3/7//v/+//7//t/+3/7v/u/+7/7f/v//D/8P/v/+3/7f/u/+7/7P/s/+3/
7f/t/+3/7f/t/+z/7f/t/+v/7f/u/+//8P/u/+3/7f/t/+//7//v/+//7v/t/+z/6//t
/+3/7f/t/+//7//v/+//7f/s/+z/7P/q/+r/6//r/+v/7P/s/+r/6//r/+v/7P/s/+z/
6//r/+v/6v/q/+v/6//q/+r/6v/q/+r/6v/q/+j/6P/n/+f/6P/o/+j/6P/q/+r/6P/o
/+b/5//n/+j/6v/p/+j/6P/m/+b/5v/m/+b/5//n/+b/6P/q/+f/5//l/+f/5//m/+X/
5f/l/+X/5//n/+f/5//l/+X/5f/l/+X/5v/m/+b/5v/m/+b/5P/k/+X/5f/l/+P/4//j
/+P/5v/m/+b/5P/i/+P/4//j/+P/4//j/+P/5f/l/+X/5f/m/+f/6P/p/+v/6v/q/+v/
8f/v/w==
         </WaveFormData>
      </LeadData>
      <LeadData>
         <LeadByteCountTotal>10000</LeadByteCountTotal>
         <LeadTimeOffset>0</LeadTimeOffset>
         <LeadSampleCountTotal>5000</LeadSampleCountTotal>
         <LeadAmplitudeUnitsPerBit>4.88</LeadAmplitudeUnitsPerBit>
         <LeadAmplitudeUnits>��V</LeadAmplitudeUnits>
         <LeadHighLimit>2147483647</LeadHighLimit>
         <LeadLowLimit>268435456</LeadLowLimit>
         <LeadID>II</LeadID>
         <LeadOffsetFirstSample>0</LeadOffsetFirstSample>
         <FirstSampleBaseline>0</FirstSampleBaseline>
         <LeadSampleSize>2</LeadSampleSize>
         <LeadOff>FALSE</LeadOff>
         <BaselineSway>FALSE</BaselineSway>
         <ExcessiveACNoise>FALSE</ExcessiveACNoise>
         <MuscleNoise>FALSE</MuscleNoise>
         <LeadDataCRC32>1234601660</LeadDataCRC32>
         <WaveFormData>
7P/s/+v/6v/p/+f/5//o/+f/5v/m/+b/5v/m/+b/5v/j/+P/4//j/+b/5v/l/+X/5v/m
/+b/5v/o/+j/5//p/+v/7P/u/+//8P/v/+z/7v/1/wAACgAYACwAQQBXAHQAkACpAL4A
1wDyAAQBBwH+AOYAwgCkAJAAfgBrAF0AUABKAEQAOgAwAC0AKQAjAB8AGwAWABMAEQAM
AAgABgACAAAA/P/5//r/+v/5//j/9//2//X/9f/1//X/9P/0//X/9f/0//T/9P/0//T/
9f/1//T/9P/0//L/8v/y//L/9P/1//X/9f/1//X/9f/1//X/9f/1//b/9//3//b/9v/3
//f/9//4//n/+v/7//v/+v/6//v/+//7//v/+//9//3//v/+//7/AgADAAQABQAJAAoA
CgALAAsADQAPAA8AEAARABQAFgAWABkAGwAcABwAHQAdAB4AIQAiACMAIwAiACMAJAAk
ACQAJAAlACUAJwAnACcAJQAkACMAIgAhAB4AHQAbABsAGgAXABQAEgARAA8ADQAMAAsA
CgAKAAoACQAIAAcABQADAAIAAgACAAMAAQAAAP////////7//v/+//7//f/9//3//f/9
//3//////////f//////AAAAAP7//v//////AAAAAAAAAAAAAP////8AAAIAAgADAAMA
AwADAAMABAAGAAYABgAHAAcABwAHAAcABQAFAAUABQAIAAgACAAIAAgACAAIAAgABgAG
AAYABgAIAAgACAAIAAgACAAIAAcABQAFAAUABAAGAAYABgAGAAYABgAFAAUABQAFAAUA
BQAFAAUABQAFAAQABAAEAAMAAwADAAMAAwAFAAUABQAEAAQABAAEAAQAAQABAAEAAQAD
AAMAAwADAAIAAgACAAIAAAAAAAAAAAAAAAAAAAD///////8AAAAA//8AAAIAAwABAAIA
AgAAAAAAAQABAAAAAAABAAEAAQAAAAAAAAAAAP7//v/+//7/AAAAAAAAAAD+////////
//7//v/+//7//v/+//7//v8AAAAAAQABAAAA///+//3//f/9//3//f8AAAAA/v8AAAAA
AAAAAAIAAwADAAMABAAGAAcACAAIAAgACAAIAAkACQAJAAkACwAMAA4ADgANAA0ADgAO
AA4ADQANAA4ADwAQABAADgALAAkABwAFAAQABAADAAIA///+//3//f/////////+//7/
/f/8//r/9//2//b/9f/0//T/9P/0//T/9P/0//P/8//z//P/9P/0//P/8//0//T/9P/0
//T/9P/1//f/+f/4//j//f8CAAMA/P/8/wEABgAMABgAJgA3AE0AZgB+AJcAsADFANwA
9gADAQAB8ADaALwAoACKAHsAbQBcAE4ASgBEADwANwAzAC0AKQAjAB4AGwAXABQAEAAM
AAgABgAGAAMAAgACAAEAAAD9//z/+//7//n/+f/4//j/+f/5//j/+P/4//j/+P/5//n/
+P/4//j/+v/6//r/+v/4//n/+f/5//n/+f/5//n/+f/5//n/+v/5//n/+P/4//r/+//8
//7//v/+//7//f/+//7//////////////wEAAQACAAIAAgAEAAUABgAHAAkACgAKAAsA
DQAPABEAEQASABMAFgAYABgAGwAdAB4AIAAhACEAIgAjACQAJQAlACYAJwAoACgAKAAo
ACkAKQAnACcAJwAlACQAIwAiACEAIgAhAB8AHwAcABkAFgAUABMAEQAPAA4ADAAKAAkA
CAAHAAYABQADAAEAAAAAAAAA///9//z/+//9//3//P/8//r/+v/5//n/+//7//v/+//5
//n/+f/3//f/9//4//j/+P/4//n/+f/6//r/+v/6//r/+f/5//r/+P/4//n/+f/7//v/
+//8//z//P/8//3/+//7//v/+//7//v/+//7//z//P/8//z//P/8//z//P/6//r/+v/6
//r/+v/6//r//P/8//z/+//6//n/+P/2//j/+P/4//j/9v/2//X/9f/1//X/9f/1//X/
9f/1//X/9P/0//T/8//1//X/9f/1//P/8//z//L/8v/y//L/8v/x//H/8f/x/+//7//v
/+//7v/u/+7/7v/u/+7/7v/u/+z/7P/s/+v/6//r/+z/7P/s/+z/7f/t/+v/7P/s/+r/
6v/r/+v/6v/o/+n/6f/p/+j/6P/o/+j/6v/q/+r/6v/q/+r/6v/q/+j/6f/p/+n/6P/o
/+j/6P/o/+j/6P/o/+j/6P/p/+n/6f/p/+n/6f/p/+n/6f/p/+j/6P/o/+n/5//n/+f/
6P/n/+f/6P/q/+r/6v/q/+v/7f/u/+//7//w//D/8P/y//L/8v/y//P/8//z//P/8//0
//b/9v/1//X/9v/2//T/8//z//T/9//4//j/9v/z//H/7//t/+7/7v/t/+z/6//q/+n/
6f/n/+f/5//m/+j/5//m/+T/4f/g/+D/3//c/9z/3P/c/97/3v/e/93/2//b/9v/3P/c
/9v/2//c/9z/3P/c/9z/3P/d/+H/4f/i/+T/4f/k/+X/4v/k/+v/8P/2/wYAGAApADsA
VAByAI0ApAC3ANAA7ADzAOgA1gC6AJoAhAByAGMAUwBIADwANAAqACIAHwAZABUAEQAN
AAoABwABAPz/+P/2//L/7v/u/+v/6v/q/+n/6P/n/+b/5f/l/+f/5//m/+b/5f/l/+T/
5P/m/+b/5v/n/+X/5P/k/+T/5v/m/+b/5v/m/+f/5//n/+f/5//n/+f/5f/l/+X/5v/n
/+f/5v/m/+n/6f/p/+r/6//s/+3/7f/u/+7/7//v/+3/7f/t/+//8f/y//L/8v/y//P/
9P/1//n/+v/6//v//P/9//7//f/+////AgAEAAUACQAMAA4ADQANAAwADAAPABAAEQAR
ABAAEQASABIAFAAUABUAFQAVABUAFQATABIAEQAQAA8ADgANAAsACwAKAAcABAACAAEA
///9//z//P/6//n/+P/2//T/8v/v//H/8P/w//D/7//t/+z/6//r/+v/6v/q/+r/6v/p
/+n/6f/p/+n/6f/n/+f/5//l/+f/5//o/+j/5//m/+b/5f/o/+j/6P/o/+r/6f/p/+r/
6P/o/+n/6f/p/+n/6f/q/+j/6P/o/+n/6//r/+v/6//p/+n/6f/p/+r/6v/q/+r/6v/q
/+r/6v/q/+r/6v/q/+r/6v/q/+r/6P/o/+j/5//o/+n/6v/q/+j/6P/o/+j/6P/o/+f/
5//n/+f/5//n/+f/5//n/+f/5v/m/+b/5f/j/+P/4//j/+X/5f/l/+T/4v/i/+L/4v/j
/+P/4//j/+P/4//j/+P/4P/g/+D/4P/i/+L/4v/i/+L/4v/i/+H/4f/h/+L/4v/g/+D/
4f/h/+H/4v/i/+D/4P/h/+H/4P/i/+P/4//j/+L/4v/i/+L/4P/g/+D/4P/g/+D/4P/g
/+D/4f/h/+H/4v/i/+L/4v/g/+D/4P/g/+L/4v/j/+P/4//j/+P/4//h/+H/4f/h/+L/
4v/k/+T/4v/i/+L/4v/l/+f/6P/p/+r/7P/t/+7/7v/u/+7/7v/v/+//7//v/+//8P/y
//L/8f/x//L/8v/0//P/8//0//X/9v/2//T/8f/v/+3/6//q/+r/6f/o/+f/5v/l/+X/
5f/l/+X/5P/k/+P/4v/g/9//3v/e/93/3P/c/9z/3P/c/9z/3P/b/9v/2//b/9z/3P/b
/9v/3P/e/97/3v/e/97/3//f/9//5P/m/+f/5v/h/+T/6v/v//j/BgAWACoAQQBZAHgA
kgCpAMAA2wDyAPoA8wDmAMgAqACMAHoAagBbAE0AQgA6ADIALAAkAB8AGwAVAA8ACwAK
AAUAAwAAAP7/+P/0//L/8v/v/+7/7v/t/+z/7f/s/+v/6//r/+v/6v/q/+v/6//q/+r/
6f/o/+f/5//o/+j/6f/q/+r/6v/q/+r/6v/r/+v/6//t/+3/7f/t/+v/6//r/+z/7f/t
/+z/7P/t/+3/7f/u/+3/7v/v/+//8P/w//H/8f/x//H/8f/z//X/9v/2//b/+P/5//r/
+//9//7//v///wMABQAHAAcABgAHAAoADAAMAA8AEQASABIAEwATABQAFQAWABcAFwAY
ABkAGgAaABgAGAAZABkAGwAbABsAGQAWABUAFAATABAADwANAA0ADgALAAgABgAFAAMA
AQAAAP///v/+//7/+//6//n/9//3//b/9v/2//f/9f/0//P/8f/x//D/8P/y//L/8f/x
/+//7//v/+//8f/x//H/7//v/+//8P/w//L/8v/z//P/8v/y//L/8v/0//P/8//0//L/
8v/z//P/9f/1//X/9v/0//T/9P/1//f/9//3//f/9f/1//X/9f/2//b/9v/2//b/9v/2
//b/9v/2//b/9v/2//b/9v/2//b/9v/2//X/9f/1//X/9P/2//b/9v/2//T/9P/z//P/
9f/1//X/9f/1//X/9f/1//T/9P/0//P/9f/1//X/9f/z//P/8//y//L/8v/y//L/8f/x
//H/8f/x//H/8f/x//D/8P/w//D/8P/w//D/8P/w//D/8P/v/+//7//w//D/7P/s/+3/
7f/u//D/8f/w/+//7//u/+z/7v/v/+//7//u/+7/7v/u/+7/7v/u/+7/7v/u/+7/7v/s
/+3/7f/t/+7/7v/u/+7/7v/u/+7/7v/t/+z/7P/r/+3/7f/t/+3/6//r/+v/6//s/+z/
7P/t/+3/7f/r/+r/6v/r/+z/7f/u//D/8f/x//H/8v/0//X/9v/4//j/+P/4//f/9//3
//f/+f/6//z//P/9//3//v/+//3/+//6//r//f/+//7//P/5//f/9f/z//D/8P/v/+7/
7f/s/+v/6//r/+v/6//q/+r/6f/o/+b/5f/k/+T/4//i/+L/4v/i/+L/4v/i/+H/3//f
/9//4P/g/9//3//g/+D/4P/g/+D/4v/j/+X/5f/k/+r/7f/u/+//7P/s//P/+P8CABAA
HgAxAEcAYAB6AJMAqAC/ANgA7ADxAOYA1AC2AJoAggBwAGEAUwBEADwANgAuACgAJQAf
ABcAEQAPAAwABwADAPz/+P/2//b/9P/y//H/8P/w/+//7v/t/+z/6//r/+v/6//q/+r/
6//r/+r/6v/o/+j/6P/p/+n/6P/o/+j/6P/o/+j/6P/q/+v/6//r/+n/6f/p/+n/6v/r
/+z/7v/v/+//7v/u/+//7//v//D/7//w//H/8f/y//L/8//z//H/8f/x//P/9v/4//n/
+v/6//v//P/9////AAAAAAEAAwAFAAcABwAKAAsADgAQABAAEwAVABYAFgAXABcAGAAZ
ABoAGwAbABwAHQAeAB4AIAAgACEAIQAhACEAIQAfABwAGwAaABkAGAAXABUAFQAWABMA
EAAOAAsACQAHAAYABAACAAEAAAD///7//f/7//n/+P/4//j/+f/3//b/9f/z//P/8v/y
//T/9P/z//P/8v/x//D/7//w//H/8v/x/+//7//w//D/8P/w//H/8f/y//L/8v/y//L/
8f/x//L/8v/y//P/8//z//P/8//0//T/9P/0//X/9f/1//X/9f/1//X/9f/1//b/9v/2
//b/9v/2//b/9v/2//b/9v/2//b/9v/2//b/+P/4//j/9//5//n/+f/4//b/9v/2//b/
9v/2//X/9f/1//X/9f/1//X/9f/1//X/9P/0//T/8//z//P/8//z//X/9f/1//T/8v/y
//L/8v/x//H/8f/x//P/8//z//P/8v/y//L/8v/y//L/8v/y//L/8v/y//H/8f/x//L/
8v/w//D/8f/x//H/8v/y//D/8P/x//H/8P/u/+//7//v/+7/7v/u/+7/8P/w//D/8P/u
/+7/7v/u//D/8f/x//H/7//u/+3/7P/u/+7/7v/u/+7/7v/v/+//7v/t/+z/6//r/+v/
6//r/+r/6v/q/+v/6f/p/+n/6v/p/+v/6//s/+r/6v/q/+r/6//s/+3/7v/v/+//7//w
//D/8f/y//L/9P/0//T/9f/z//P/8//1//b/+P/4//f/+f/6//r/+v/3//f/+P/5//r/
+v/4//X/8//x/+//7v/u/+3/7P/r/+r/6f/p/+n/5//n/+b/5v/n/+b/5P/h/+D/4P/f
/97/3v/e/97/3v/e/97/3f/d/9v/2//c/9z/2//b/9z/3P/g/+D/3v/e/9//3f/d/+L/
5P/n/+j/5f/i/+L/6f/w//r/CAAaAC0AQwBcAHQAjwCmAL0A2ADsAO8A4gDOALIAkAB4
AGwAYQBRAEQAPAAyACgAIgAdABcAEQALAAUABAABAPv/9v/0//L/7v/s/+r/5//o/+j/
5//m/+P/4v/h/+H/3//f/97/3v/f/9//3v/e/97/3v/e/9//3//e/97/3v/e/97/3v/e
/9z/3f/d/93/3//f/9//3//f/9//3//g/9//3//e/97/3f/d/93/3v/f/+D/4f/h/+L/
4v/j/+P/4f/h/+H/4//n/+j/6P/o/+f/5//n/+f/6f/q/+r/6//v//H/8//z//T/9f/4
//r/+P/7//3//v8AAAEAAQACAAMABAAFAAUABgAHAAgACAAGAAYABwAHAAkACQAJAAcA
BAADAAIAAQAAAP///f/9//z/+f/2//T/8f/v/+3/7P/r/+r/6v/q/+j/5v/k/+H/4//i
/+L/4v/f/93/3P/b/9v/2//a/9r/2v/a/9n/2f/Z/9n/2f/Z/9f/1//X/9X/1//X/9j/
2P/W/9b/1//X/9j/2P/Y/9j/2v/Z/9n/2v/Y/9j/2f/Z/9v/2//b/9z/2v/a/9r/2//Z
/9n/2f/Z/9v/2//b/9v/2v/a/9r/2v/a/9r/2v/a/9z/3P/c/9z/3P/c/9z/3P/a/9r/
2v/Z/9v/2//b/9r/2P/Y/9j/2P/W/9b/1f/V/9f/1//X/9f/1v/V/9T/0//U/9T/1P/T
/9X/1f/V/9X/0v/R/9D/zv/Q/9D/0P/Q/9H/0f/R/9H/z//P/8//z//O/87/zv/O/87/
zv/O/87/zv/O/87/zf/N/83/zv/O/8z/zP/N/83/zf/O/87/zP/O/8//z//O/87/z//P
/8//zP/M/8z/zP/M/8z/zP/M/83/zv/P/9D/z//P/87/zf/M/8z/zP/M/8r/yv/K/8r/
zP/M/83/zf/N/83/zf/N/8z/y//K/8n/yv/K/8r/y//L/8v/y//M/8n/yP/L/8z/zf/O
/9D/0f/R/9H/0v/U/9X/1v/U/9T/1P/U/9X/1f/V/9X/2f/a/9z/3P/b/9v/3P/c/9z/
2//b/9z/3f/e/97/3P/X/9X/0//R/9D/0P/P/87/z//O/83/zf/L/8v/y//K/8r/yf/I
/8b/w//C/8L/wf/C/8L/wv/C/8D/wP/A/7//wf/B/8H/wv/A/7//v//A/8L/wv/C/8L/
xP/B/8H/xf/G/8r/zf/M/8f/xv/I/83/1v/i//D/AAAVAC0ASgBoAIEAmACxAMoA3ADh
ANYAwgCgAH4AaABaAEkAOQAuACQAGgASAAoABQADAP//+f/1//L/7f/n/+T/4P/e/9z/
2P/W/9X/0v/S/9H/0P/R/9D/z//P/8//z//O/87/zf/N/8z/zP/O/87/zv/P/83/zP/M
/8z/zP/M/8z/zP/O/8//z//P/83/zf/N/83/zv/P/9D/0v/T/9P/0v/S/9P/0//T/9T/
1f/W/9f/1//W/9b/1//X/9f/1//X/9n/2//c/9z/3P/e/9//4P/h/+P/5P/k/+X/5//p
/+v/6//u/+//8v/0//P/9f/2//b/+P/5//n/+v/7//z//f/9//7///8AAAAAAAAAAAEA
AQD////////9//7//f/8//v/+v/5//f/9//2//P/8P/u/+//7f/r/+r/5v/k/+P/4v/j
/+L/4f/f/9//3v/e/97/3//d/9z/2//b/9v/2v/a/9j/2P/X/9f/2f/Z/9n/2f/Z/9n/
2f/X/9f/1//Y/9j/2P/Y/9n/2f/a/9r/2v/a/9z/2//b/9z/3P/c/93/3f/b/9v/2//c
/97/3v/e/9//3//f/9//3//h/+H/4f/h/+L/4v/i/+L/4P/g/+D/4P/h/+L/4//k/+L/
4v/i/+L/4v/i/+L/4f/j/+P/4//i/+D/4P/g/+D/4v/i/+H/4f/h/+H/4f/h/9//3//f
/9//4P/g/+D/3//d/93/3f/d/9//3//f/97/4P/g/+D/4P/f/9//3//f/9//3//f/9//
3v/e/97/3v/e/97/3v/e/97/3v/e/93/3//f/+D/4P/e/97/3//f/93/3v/e/9z/3f/f
/+D/4P/g/+H/4f/h/+D/4P/g/+D/3v/e/97/3v/g/+D/4P/g/+L/4//j/+P/4P/g/+D/
4P/g/+D/4P/g/+D/4P/h/+H/3//f/9//3//h/+H/4f/h/+D/4P/g/+H/4//j/+L/5P/k
/+T/5P/m/+f/5//n/+j/6v/r/+z/7v/u/+7/7v/v/+//7//v//P/9P/2//b/8//z//T/
9P/0//P/8//0//X/9v/2//T/8//x/+//7f/q/+r/6f/o/+f/5v/l/+X/5f/l/+X/5P/k
/+P/4v/g/93/3P/c/9v/2v/a/9r/2v/a/9r/2v/Z/9f/1//X/9j/2f/Z/9r/3P/a/9r/
2v/a/9z/3f/f/9//3v/e/+P/6P/p/+b/5P/l/+z/9v8CABIAIwA5AFAAagCHAJ4AtQDM
AOYA8wDwAOYAzgCsAI4AfABtAFsASgBCADgALgAmACMAHwAZABUADwAKAAEA/f/8//j/
+P/0//L/7v/t/+r/6v/p/+j/6f/o/+f/5//l/+X/5P/k/+P/4//i/+L/4v/i/+L/4//j
/+L/4v/i/+T/5P/k/+T/5P/l/+X/5f/l/+X/5f/l/+f/5//n/+j/5//n/+b/5v/p/+n/
6f/q/+r/6v/q/+n/6f/q/+z/7f/t/+3/7f/v//H/8v/y//L/9P/1//b/9//7//z//P/9
////AQADAAMABgAHAAoADAAKAA0ADwAQABIAEwATABQAFQAWABcAFwAYABkAGgAaABwA
HAAdAB0AGwAbABsAGQAaABkAGAAXABYAFQATABMAEgAPAAwACgALAAkABwAGAAMAAAD+
//z//f/8//v/+f/5//j/+P/4//n/9//2//X/9f/1//T/9P/y//L/8f/x//P/8//z//P/
8//z//P/8f/x//H/8v/y//T/9P/1//X/9P/0//T/9P/2//X/9f/2//b/9v/3//f/9f/1
//X/9v/4//j/+P/5//n/+f/5//n/+f/5//n/+f/6//r/+v/6//j/+P/4//j/+f/6//v/
/P/6//r/+v/6//z//P/8//v/+//7//v/+v/6//r/+v/6//r/+v/5//n/+f/5//n/+f/5
//n/+f/5//j/+P/4//f/9//3//f/9//3//f/9//2//b/9v/2//b/9//3//f/9//1//X/
9f/1//b/9v/2//b/9v/2//b/9v/2//b/9v/1//P/8//0//T/8//0//b/9//2//b/9f/y
//P/9f/2//b/9P/1//X/9f/0//T/9P/0//T/9P/0//T/9P/0//T/9P/0//X/9f/1//T/
9P/0//T/9P/0//T/9P/y//L/8//z//P/8//z//P/8f/x//H/8f/y//L/8v/z//H/8f/x
//L/8//x//H/8v/w//D/8P/w//P/9P/1//b/+P/5//n/+f/4//r/+//8//z//P/8//z/
/f/9//3//f///wAAAgACAAMAAwAEAAQAAgABAAEAAgADAAQABAACAP///f/7//n/+P/4
//f/9v/1//T/8//z//P/8//z//L/8v/x//D/7v/r/+r/6v/p/+j/6P/o/+j/6P/o/+j/
5//n/+f/5//o/+j/5//n/+j/5v/m/+b/5v/q/+n/6f/t/+7/7v/x//b/8//w//D/9f8E
ABYAHgAqAD8AVwBwAIwAowC4ANEA6gD6APcA6gDUALYAmACEAHYAZwBZAEwAQgA4ADIA
LAApACMAHQAXABcAEgANAAkABgACAAAA/P/6//r/+f/2//b/9f/0//P/8v/x//H/8f/x
//D/8P/x//H/8P/w//L/8v/y//P/8f/w//D/8P/w//D/8P/w//D/8f/x//H/8//z//P/
8//x//H/8f/y//P/8//y//L/8//z//P/9P/1//b/9//3//b/9v/3//f/9//3//f/+f/7
//z//P/8//7///8AAAEAAwAEAAQABQAHAAkACwALAAwADQAQABIAEgAVABcAGAAYABkA
GQAaABsAHAAdAB0AIAAhACIAIgAiACIAIwAjACMAIwAjACEAIAAfAB4AHQAcABsAGQAZ
ABYAEwAQAA4ADwANAAsACgAHAAQAAgAAAAEAAAD///3////+//7//v/8//n/9//1//X/
9f/0//T/9P/0//P/8//1//X/9f/1//X/9f/1//P/8f/x//L/8v/0//T/9f/1//b/9v/2
//b/9v/1//X/9v/0//T/9f/1//X/9f/1//b/+P/4//j/+f/3//f/9//3//X/9f/1//X/
9v/2//b/9v/2//b/9v/2//f/+P/5//r/+P/4//j/+P/4//j/+P/3//f/9//3//b/9v/2
//b/9v/4//j/9//3//b/9f/0//P/8//z//P/8//0//T/9P/z//H/8f/x//H/7//v/+//
7v/u/+7/7v/u/+7/7//w//H/8P/v/+7/7f/u/+7/7v/u//D/8P/w//D/7v/u/+7/7f/t
/+3/7v/u/+r/6v/r/+v/7f/u/+7/7P/u/+//7//u/+z/7f/t/+3/7P/s/+z/7P/s/+z/
7P/s/+z/7P/s/+z/6v/r/+v/6//q/+r/6v/q/+r/6v/q/+r/6v/q/+v/6//n/+r/7P/s
/+z/7P/u/+//7//v/+7/8P/x//L/9P/0//T/9P/1//X/9f/1//f/+P/6//r/+//7//z/
/P/8//v/+//8//3//v/+//z/+//5//f/9f/y//L/8f/w/+//7v/t/+3/7f/t/+3/7P/s
/+v/6v/o/+P/4v/i/+H/4v/i/+L/4v/g/+D/4P/f/9//3//f/+D/4v/h/+H/4v/g/+D/
4P/g/+D/4f/j/+X/5v/m/+f/6v/l/+D/4v/r//T//v8KABwALwBDAFwAeACTAKwAxQDe
APYAAQH6AOYAxgCiAIgAegBrAFsATABAADgAMgAqAB8AGwAbABcAEwAOAAsABwAEAP7/
+P/0//D/7v/t/+z/7P/r/+r/6//q/+n/6f/n/+f/5v/m/+X/5f/k/+T/5v/m/+b/5//p
/+j/6P/o/+j/6P/o/+j/5v/n/+f/5//n/+f/5//n/+f/5//n/+j/6v/r/+v/7P/s/+v/
6v/q/+v/7P/t/+3/7v/u/+//7//t/+3/7f/v//H/8v/y//L/9P/1//b/9//5//r/+v/7
//v//f//////AgADAAYACAAGAAkACwAMAAwADQANAA4AEQASABMAEwAUABUAFgAWABYA
FgAXABcAFwAXABcAFQASABEAEAAPABAADwANAA0ACgAHAAQAAgABAP///f/8//z/+v/5
//j/9f/0//P/8f/x//D/8P/w/+//7f/s/+v/7f/t/+z/7P/s/+z/6//r/+n/6f/p/+n/
6//r/+v/6f/p/+n/6v/q/+r/6v/r/+v/7P/s/+z/7P/u/+3/7f/u/+7/7v/v/+//7//v
/+//8P/u/+7/7v/v/+//7//v/+//8P/x//L/8//y//L/8v/y//L/8v/y//L/9P/0//T/
9P/0//T/9P/0//T/9P/0//P/8//z//P/8v/y//L/8v/y//D/8P/v/+//8P/x//L/8//z
//P/8//z//T/9P/0//P/8f/x//H/8f/x//H/8f/w//D/8P/w//D/7//v/+//7//v/+//
7//v//D/8P/w//D/7v/u/+7/7v/w//D/8P/v/+//7//w//D/8P/w//H/8f/x//L/8v/w
/+7/7//v/+7/8P/x//H/8f/w//D/8P/w//D/8P/w//D/8v/y//L/8v/w//H/8f/x//L/
8v/y//L/8v/y//L/8v/y//L/8//1//b/9//4//r/+//8//7//v/+//7///////////8B
AAIABAAEAAUABQAGAAYABgAFAAUABgAJAAoACgAIAAUAAwABAP///f/8//r/+P/5//j/
9//3//f/9//3//b/9//3//f/9v/x//D/8P/v/+z/7P/s/+z/7v/u/+7/7f/t/+3/7f/u
/+7/7f/t/+7/7P/s/+z/7P/u//H/7//x//T/+P/9//7/+//4//j//f8EAA4AGgAqADsA
TwBoAIQAoQC4AM0A6AACAQ0BBgH2ANwAugCeAI4AfwBtAF4AVABKAEIAOgA1AC8AKwAn
ACMAHgAZABUAEgAOAAoABgAEAAQAAQD+//7//f/8//v/+v/5//n/+f/5//j/+P/5//n/
+P/4//r/+v/6//v/+//6//r/+v/4//j/+P/4//r/+//7//v/+//7//v/+//9//3//f/+
///////+//7//f/9//3//v///wAAAQABAAAAAAABAAEAAQABAAEAAwAHAAgACAAIAAgA
CQAKAAsADQAOAA4ADwARABMAFQAVABQAFQAYABoAHAAfACEAIgAkACUAJQAmACcAKAAp
ACkAKAApACoAKgAqACoAKwArACsAKwArACkAKAAnACYAJQAmACUAIwAjACEAHQAZABYA
FwAVABMAEgAQAA4ADQAMAAkACAAHAAUAAwACAAIAAgADAAEAAAD////////+//7//v/+
//3//f/9//3//f/9//v/+//7//n/+//7//z//P/8//z//f/9//z//P/8//z//P/7//v/
/P/8//z//f/9//v/+//7//z//P/8//z//f/9//3//f/9//3//f/9//3//P/8//z//P/8
//z//P/8//z//P/8//z//P/8//z//P/6//r/+v/5//n/+f/5//j/+v/6//r/+v/6//r/
+f/5//f/9//3//f/9f/1//X/9f/2//b/9v/1//P/8//z//P/8//z//P/8v/0//T/9P/0
//L/8f/w/+//7//v/+//7//s/+z/7P/s/+r/6v/q/+r/7P/s/+z/6//r/+v/7P/s/+j/
6P/p/+n/6f/q/+r/6P/m/+f/5//m/+b/5//n/+f/5v/m/+b/5v/m/+b/5v/m/+T/5P/k
/+T/5f/n/+j/6f/q/+r/6v/q/+z/7P/s/+z/7v/u/+//7//x//H/8f/x//H/8f/x//H/
9v/0/w==
         </WaveFormData>
      </LeadData>
      <LeadData>
         <LeadByteCountTotal>10000</LeadByteCountTotal>
         <LeadTimeOffset>0</LeadTimeOffset>
         <LeadSampleCountTotal>5000</LeadSampleCountTotal>
         <LeadAmplitudeUnitsPerBit>4.88</LeadAmplitudeUnitsPerBit>
         <LeadAmplitudeUnits>��V</LeadAmplitudeUnits>
         <LeadHighLimit>2147483647</LeadHighLimit>
         <LeadLowLimit>268435456</LeadLowLimit>
         <LeadID>V1</LeadID>
         <LeadOffsetFirstSample>0</LeadOffsetFirstSample>
         <FirstSampleBaseline>0</FirstSampleBaseline>
         <LeadSampleSize>2</LeadSampleSize>
         <LeadOff>FALSE</LeadOff>
         <BaselineSway>FALSE</BaselineSway>
         <ExcessiveACNoise>FALSE</ExcessiveACNoise>
         <MuscleNoise>FALSE</MuscleNoise>
         <LeadDataCRC32>3926127370</LeadDataCRC32>
         <WaveFormData>
8v/z//P/9P/2//j/+P/4//n/+f/6//r/+v/6//r/+v/8//z//P/9//v//P/8//v/+//7
//7//v///wEABAAGAAgADQARABQAFQAXABMABgD9//T/4//O/7f/nv+D/2z/Wv9E/y3/
Gv8I//j+8f76/g3/Hv8t/0D/Uv9g/3D/ff+J/5b/pP+x/7v/wf/I/87/0//Z/9//5f/p
/+//8v/0//f//P/9//7/AAACAAIAAwAEAAYABgAGAAYABgAHAAoACgAKAAkACQAJAAoA
DAALAAsADAAMAAwADAAMAAwADAAMAAsACgAKAAsACwALAAwACwALAAsACQAIAAgACAAK
AAoACAAIAAgACAAHAAYACAAIAAgABwAGAAUABAAEAAUABQAEAAMABAADAAMAAgABAAAA
/v/8//v/+//6//n/+P/3//b/9f/2//T/9P/z//L/8f/x//H/8P/v/+7/7f/v/+//8P/y
//D/8P/w/+//7//v/+//8f/y//P/9P/1//X/9v/2//n/+v/8//3//f///wAAAAABAAEA
AgAEAAUABAAEAAUABQAFAAUABQAFAAMAAwAEAAQABgAHAAcABgAEAAQAAwADAAQABAAF
AAYABwAHAAYABgAFAAUABQAHAAcABgAGAAYACAAGAAYABgAFAAUABQAFAAUABQAEAAMA
BAAFAAYACAAIAAgACAAIAAYABgAFAAUABQAFAAYABwAHAAYABgAGAAUABAAEAAQABQAF
AAMAAgAEAAUABgAGAAYABgAGAAYABgAFAAUABQADAAUABQAFAAUABgAGAAYACAAJAAkA
CQAMAAwACwAKAAoACwALAAwADAALAAoACAAKAAoACgAMAAsACwAMAAwADAAMAA0ADQAL
AAsACwALAAwADQANAA0ADQANAA0ADQALAAsACwALAA4ADQAOAA8ADgAPAA8ADwAPAA8A
DwAPAA8ADwAPAA8ADwAPAA8ADwAPAA8ADwAPABEAEQAQABAAEQARABEAEQATABMAEwAT
ABEAEgASABEAEgASABIAEgASABEAEAAQABAAEgASABEAEgARABEAEQARABEAEgATABQA
FQAWABYAGAAYABgAGwAdAB4AHwAfAB8AIAAgACIAIgAgAB0AHAAZABcAFQARAA4ADQAN
AAoACgALAAwADgANAA0ADQANABAAEAAPABAADgANAAwADAAMAAwADAAKAAoACgAKAA0A
DQAOAA4AEAAQABAAEQARABIAEgASABIAEgASABIAEgASABMAEwAUABQAEwATABUAGAAY
ABkAGQAcAB4AIgAlACcAKAAtAC8ALQAoAB8AFgALAPz/6//W/73/pP+O/3j/Yf9K/zj/
JP8V/xD/Ff8i/zP/Rv9U/2j/fv+P/53/qv+2/8P/z//X/97/6P/t//X/+/8BAAUABwAK
AA4AEQAWABcAGgAcAB4AHgAfACAAIgAiACQAJAAkACUAJAAkACQAIwAlACUAJgAoACcA
JwAoACgAKAAoACgAKAAoACgAJwAmACYAJwAnACcAKAAnACcAJwAlACQAJAAkACYAJgAk
ACQAJAAkACMAIgAiACIAIgAhACIAIQAgACAAHwAfAB4AHQAcABsAGwAaABgAGAAXABYA
FQAVABQAEwAQAA8ADgANAA4ADAAMAAsACgAJAAkACQAIAAcABgAFAAYABQAFAAYABAAE
AAQAAwAFAAUABQAHAAcABwAHAAcACQAKAAoADQAQABIAEwATABYAFgAVABUAFwAYABoA
GwAZABgAGAAXABcAFwAXABcAGQAZABoAGgAaABsAGwAaABoAGgAZABkAFwAWABYAFgAX
ABcAFgAWABUAFQAVABcAFwAWABYAFgAWABQAFAAUABMAEwATABMAEwATABIAEQATABMA
EwAUABIAEgASABIAEQASABIAEwATABMAFAAVABUAFAAUABQAEwASABIAEgATABMAEQAQ
ABAAEQASABIAEgASABIAEgASABEAEQARAA8AEQARABEAEQASABIAEgASABMAEwATABQA
FAATABIAEgATABMAFAAVABUAFQAUABIAEgASABQAFAATABMAEgASABIAEwATABMAEwAT
ABMAEwATABIAEQARABEAEQARABMAEwATABMAEwARABEAEQAQABEAEQARABEAEQARABEA
EQARABEAEQAPAA8ADwAPAA8ADwAPAA8AEQARABAAEAARABEAEQARAA8ADwAPAA8ADQAO
AA4ADQAOAA4ADgAOABAADwAOAA4ADAAOAA4ADQAOAA0ADQANAAwADQAOAA4AEAAQABAA
DwAOAA0ADgAQABAAEAAQABAAEgASABIAEwAVABYAFwAXABcAGAAYABgAGAAWABMAEgAP
AA0ACwAHAAQAAwADAAAAAAABAAIAAgABAAEAAQABAAQABAADAAQAAgABAAAA/v/+//7/
/v/+//7//v/+//////8AAAAAAgACAAIAAwABAAIAAgACAAQABAAEAAQAAgACAAMAAwAE
AAQAAwADAAEABAAEAAUABwAIAAoAEAAVABcAGgAfACEAHwAWAAsAAADz/+L/zf+2/53/
hv9w/17/R/8u/x7/DP///v7+Df8i/zX/RP9S/2L/dP+B/43/mP+k/7H/vf/F/8r/0P/V
/9v/4//r//H/8//4//r//f8AAAMABQAGAAcABgAJAAoADAAMAAwADAAMAA0ADAAMAAwA
CwALAAsADAAOAA4ADQANAAwADAAMAAwADAAMAAwACwAKAAgACQAJAAkACQAJAAoACwAJ
AAgACAAIAAgACAAGAAYABgAGAAUABAACAAIAAgABAAIAAQAAAAAA//////7//f/8//v/
+//6//r/+v/5//j/9//3//b/9f/0//P/8v/x/+7/7P/s/+v/6//r/+z/7f/q/+n/6P/n
/+j/5//n/+j/5//m/+X/4//l/+X/5f/n/+j/6f/q/+v/6//s/+z/7//u//D/8f/x//P/
9P/0//X/9//4//r/+//6//r/+//7//n/+f/5//n/+f/5//r/+v/4//n/+f/4//b/9v/1
//X/9v/2//f/+P/3//f/9v/2//P/8//z//X/9//2//b/9v/4//b/9v/2//X/9f/1//X/
9f/1//T/8//z//P/8//0//L/8v/y//L/8v/y//H/8f/x//H/8v/z//H/8P/w//D/8f/w
//D/8P/x//H/7//u/+z/7f/u/+7/7v/u/+7/7v/w/+//7//v/+3/7//v/+//7f/u/+7/
7v/w//H/8f/x//D/8P/v/+7/7v/v/+//8P/w/+//7v/s/+7/7v/u//D/7//v//D/8P/u
/+7/7//v/+//7//v/+//7//v/+7/7f/t/+3/7f/t/+v/6//r/+v/7P/r/+z/7f/t/+3/
7P/r/+n/6f/p/+n/6v/r/+z/7f/t/+3/7f/t/+v/6//r/+v/6//r/+r/6v/r/+v/6//r
/+n/6f/p/+n/6f/q/+r/6f/o/+j/6P/o/+r/6f/o/+j/6v/s/+z/6//o/+f/5//n/+f/
5//p/+r/6v/q/+r/6v/s/+7/7v/u/+//8f/y//P/8//z//T/9P/y//L/8P/t/+7/6//p
/+f/4//g/9//3//g/+D/4f/i/+L/4f/h/+H/3//i/+L/4f/g/97/3f/c/9z/3P/c/9z/
3v/e/97/3v/h/+H/4v/i/+L/4v/i/+P/4//k/+T/5P/k/+T/5P/k/+T/5P/l/+X/5v/m
/+X/5f/l/+j/6P/p/+3/8P/y//b/+////wQAAwABAPn/8P/l/9b/w/+u/5f/fv9l/07/
PP8k/w3//v7s/t7+3f7u/gH/Ev8j/zb/SP9Y/2b/cf97/4j/lv+j/6n/r/+2/7z/wf/H
/83/0//Z/93/4P/i/+X/5v/p/+r/7P/u/+7/7//w//L/8v/y//L/8v/z//T/9P/0//P/
8//z//T/9v/6//3/AQAEAAcACAAJAAoACwAMAAwADAAOAA8ADwAPAA4ADQANAA0ADwAO
AA4ADgAOAA4ADAAMAA4ADgANAAwACgAKAAoACQAJAAkACQAKAAkACQAIAAcABgAFAAUA
BAACAAIAAQAAAP/////+//3//P/7//r/+f/4//b/9v/1//b/9f/1//X/9P/z//L/8f/w
/+//7//w//D/8P/w/+//8f/x//H/8//0//X/9v/3//f/+P/4//v//P/+//////8AAAAA
////////AAACAAMAAgACAAMAAwADAAMAAwADAAMAAwAEAAQAAgADAAMAAgACAAIAAQAB
AAMAAgACAAIAAQABAAAAAAABAAEAAQADAAMAAgACAAIAAAD+//7//v///////////wEA
AQAAAP///f/9//3//v/+//7//v/+//z//P/7//v/+//7//z//f/9//z//P/8//v/+v/6
//r/+//7//n/+P/4//n/+v/6//r/+v/6//r/+v/5//n/+f/3//n/+f/5//n/+v/6//r/
+f/5//j/9//6//r/+f/4//j/+f/5//r/+f/5//n/+P/2//b/9v/4//f/9//4//j/+P/4
//n/+f/3//f/9//3//b/9//3//f/9//3//f/9//1//X/9f/1//f/9f/1//X/9v/3//f/
9//3//f/9//3//X/9f/1//X/9f/1//X/9f/3//f/9//3//X/9f/0//T/9f/1//X/9f/1
//X/9f/1//P/9P/0//P/9P/0//T/9P/0//P/8v/y//D/8v/y//H/8f/x//L/8//y//P/
9P/0//P/9P/z//P/8v/0//T/9P/0//b/+P/4//j/9//5//r/+//9//3//v/+//7//v/8
//n/9//z//D/7f/r/+j/5//n/+b/5v/n/+j/6P/n/+f/5//p/+z/7P/r/+j/5v/l/+T/
5P/k/+T/5P/k/+T/5P/k/+X/5f/m/+b/6v/q/+r/6//p/+r/6v/q/+z/7P/s/+z/6v/q
/+v/6//s/+z/6//r/+v/7v/u/+//8//0//b/+P/9/wMABgAHAAcAAQD4/+//6P/b/8r/
t/+g/4X/bP9Y/0D/Kf8W/wL/7v7j/ub+8f4A/xX/JP80/0r/XP9p/3X/gv+Q/53/qf+x
/7b/vv/F/8v/0//X/9v/3//k/+j/6//u/+//8f/y//P/8v/z//T/9v/2//b/9v/2//f/
+v/6//r/+f/5//n/+v/8//z/+//7//r/+v/6//r/+v/4//j/9//2//b/9//3//f/+P/3
//f/9//3//b/9v/2//b/9v/0//T/8v/y//H/8P/y//L/8v/x//D/7//u/+7/7f/t/+z/
6//q/+n/6f/o/+f/5v/k/+L/4f/h/+D/3//e/93/3P/b/9r/2P/Y/9f/2P/X/9f/1//U
/9P/0v/R/9D/z//P/9D/zv/O/87/zf/N/83/zf/P/9D/0f/S/9P/0//U/9T/1//W/9j/
2f/Z/9z/3P/b/9v/3f/e/+D/4f/g/+D/4f/h/9//3//f/9//4f/h/+L/4v/g/+H/4f/g
/+D/4P/f/9//3//e/97/3v/d/93/3P/c/93/3f/d/9//3f/c/9z/3P/c/9r/2v/a/9v/
2//b/9v/2//b/9r/2f/Z/9n/2f/a/9j/2P/Y/9j/2P/Y/9f/1//X/9f/2P/Z/9f/1v/W
/9b/1v/W/9f/2P/X/9f/1f/U/9L/0//U/9T/1P/U/9T/1P/V/9X/1v/X/+H/7f/3/wEA
BwAOABQAGgAcAB8AIQAjACUAJgAmACYAJwApACoALAAtAC0ALQAsACwALAAsAC4ALwAv
ADAAMAAuAC4ALwAvAC8ALwAvAC8AMAAxADEAMQAxADEAMQAxADEAMQAxADEAMwAxADEA
MQAwADEAMQAxADEAMQAxADEAMQAxADEAMQAxADEAMQAxADEAMQAxADEAMQAxADAAMAAx
ADEAMQAxADMAMwAzADMAMwA0ADQAMwA0ADQANAA0ADIAMQAwADAAMAAyADIAMQAxADEA
MgAzADIAMwA0ADQANgA2ADYANQAyADEAMgAwADIAMgAyADIAMwA0ADUANgA6ADoAOgA7
AD0APgA/AD8APwBAAEAAQAA/ADwAOAA2ADUAMwAxAC0ALAArACsAKgAqACsALAAsACsA
KwArACsALgAuAC0ALAAoACcAJgAmACYAJgAmACYAKAAoACgAKQApACoAKgAsACwALAAt
AC0ALgAuAC4ALgAuAC4ALgAuAC4ALwAvADAAMAAvAC8ALwAyADIAMwA1ADgAOgA+AEMA
RwBIAEsATQBJAEAANwAuAB8ACgD1/97/xf+s/5r/iP9v/1r/Rv82/yv/Lv8//1L/Zf90
/4b/lv+m/7P/v//K/9b/4//v//f//v8EAAsAEQAZAB0AIQAlACoALgAxADIAMQA0ADYA
OAA4ADsAPAA+AD4APgA+AD4APwBAAEAAQAA/AD8APwBAAEIAQgBBAEEAQABAAEAAQABA
AEAAQAA/AD4APgA/AD8APwA8ADsAOwA7ADwAPAA9AD4APgA+ADwAPAA8ADwAOwA6ADwA
PAA8ADsAOgA5ADgAOAA3ADcANgA1ADQAMwAzADIAMAAwAC8ALgAtAC0ALAArACoAKQAo
ACcAJgAkACQAIwAiACEAIQAhACAAHwAeAB0AHAAbABsAHAAcABwAHAAbABsAGwAbAB0A
HgAfACAAIQAjACQAJAAnACgAKgArACsAKgAqACkAKQArACwALgAvADAAMAAxADEAMQAx
ADEAMQAxADEAMgAyADIAMwAzADIAMgAyADEAMQAxADAAMAAwADEAMQAwADAALwAvAC8A
MQAxADAAMAAwADAALgAuAC4AMQAxADEAMQAvAC8ALgAtAC0ALQAtAC4ALgAuAC4ALgAs
ACwAKwArACsAKwAsAC0ALQAsACwALAArACoAKgAqACkAKQAnACYAKAApACoAKgAsACwA
LAAsACwAKwArACsAKQArACsAKwApACoAKgAqACoAKwArACsAKgAqACkAKAAoACkAKQAq
ACkAKQApACgAKgAqACoALAArACsALAAsACoAKgArACsAKwArACsAKwArACsAKgApACkA
KQApACkAKwArACsAKwAtACsAKwArACoAKwArACsAKwArACsAKwArACsAKwArACsAKwAr
ACsAKQApACkAKQArACsAKgAqACsAKwArACsAKQApACkAKQApACoAKgApACgAKAAoACgA
KAAnACYAJgAmACgAKAAnACcAJwAoACkAKAApACoAKgAsACwALAArACoAKgAsACwALAAs
AC4AMAAwADAALwAxADIAMwAzADMANAA0ADQANAAyAC8AMAAtACsAKQAlACIAIQAhACAA
IAAhACIAIAAfAB8AHwAfACIAIgAhACIAIAAfAB4AHgAeAB4AHgAeAB4AHgAeAB8AHwAg
ACAAIgAiACIAIwAjACQAJAAkACQAJAAkACQAJAAkACUAJQAkACQAIwAjACUAKAAoACkA
KQAsAC4ANAA5AD8AQgBBAEEAPQAyACcAHgAPAPz/5f/M/7P/nP+I/3L/Wf9E/zT/Iv8b
/yT/N/9M/1v/bv+A/47/nP+r/7X/wP/O/9v/4//p//D/9v/9/wMACwARABUAGQAcACAA
IwAmACcAKAAqACwALAAtAC4AMAAwADAAMAAwADEAMgAyADIAMQAxADEAMgA0ADMAMwA0
ADQANAA0ADQANAAyADIAMQAwADIAMwAzADMAMgAxADEAMQAzADIAMgAyADAAMAAuAC4A
LAAsACsAKgArACwALQAtACoAKQAoACgAKQApACgAJwAkACMAIwAiACIAIgAhACAAHQAd
ABwAGwAaABkAGAAXABgAFgAWABUAFAATABMAEwASABEAEAAPABAADwAPABAADgAOAA4A
DQAPAA8ADwARABEAEQARABEAFQAWABYAGQAZABoAGgAZABsAHAAcAB0AHQAeACAAIQAg
ACAAIQAhACEAIQAhACEAIQAhACIAIgAgACEAIQAgACAAIAAfAB8AIQAgACAAIAAfAB8A
HgAeAB4AHwAgACMAIAAeAB0AHAAdABwAHQAeAB0AHQAdAB0AHQAdABwAGwAZABkAGQAa
ABoAGgAaABoAGgAaABkAGQAXABcAGAAZABkAGAAYABgAFwAWABYAFgAXABcAFQAUABYA
FwAYABgAGQAYABcAFgAWABUAFQAVABUAFwAXABcAFQAWABYAFgAWABcAFwAXABYAFgAV
ABQAFgAXABcAGAAXABcAFwAWABQAFAAUABYAFwAXABgAGAAWABYAFwAXABcAFwAXABcA
FgAXABcAFwAVABUAFQAVABcAFwAXABcAGQAXABcAFwAWABcAFwAXABUAFQAVABUAFQAV
ABUAFQAXABcAFwAXABUAFQAVABUAFwAXABYAFgAXABcAFwAXABUAFQAVABUAFQAWABYA
FQAWABYAFgAWABYAFQAUABQAFAAWABYAFQAUABMAEwATABMAFQAXABgAFQAUABYAGAAY
ABgAGAAaABwAHAAcABsAHQAeAB8AIQAhACIAIgAgACAAHgAbABoAFwAVABMADwAMAAsA
CwAKAAoACwAMAAwACwALAAsACwAOAA4ADQAMAAoACQAIAAgACAAIAAgACAAIAAgACAAJ
AAkACgAKAAoACgAKAAsACwAMAAwADAAOAA4ADgAOAA4ADgAPAA8ADgAOAA0ADQANABAA
EAARABEAFAAWABoAHwAjACYAKQApACcAIgAXAA4ABQD0/+H/zP+1/5r/gP9s/1P/Pv8s
/xr/B/8C/wv/GP8r/z7/Tv9g/3T/h/+V/6D/rP+5/8X/zf/U/9z/4//n/+//9f/7////
BgAIAAkACgAPABAAEgAUABQAEwAUABYAFgAYABgAGAAZABoAGgAaABkAGQAZABoAHAAb
ABsAHAAcABoAGgAaABoAGgAaABkAGAAYABkAGQAZABoAGQAZABkAFwAWABYAFgAWABYA
FAAUABQAFAATABIAEgASABIAEQASABEAEAAQABEAEQAQAA8ADAALAAsACgAIAAgABwAG
AAUABQAEAAMAAgABAAAA///+//z//P/7//r/+f/5//n/+P/3//b/9f/0//P/8//0//L/
8v/y//H/8//z//P/9f/0//X/9v/3//f/+P/4//v/+v/8//3//f8BAAIAAgADAAEAAgAE
AAUABgAGAAcABwAHAAcABwAHAAcABwAIAAgABwAHAAYABAAGAAYABQAFAAUABAAEAAQA
AwADAAIAAgABAAEAAQADAAMAAgACAAIAAgAAAAAAAAD//////////wEAAQAAAP//////
////AAD+//7//v/+//3//v/+/////f/9//7///////7//v/+//3//P/8//z///////3/
/P/8//3//v/+/////v/9//z//v/9//3//f/7//3//f/9//3//v/+//7///8BAAIAAwAE
AAQAAwACAAIAAwADAAQABwAHAAcABgAKAAwADgASABMAEwAUABQAFAAUABUAFQATABMA
EwATABYAFwAXABcAFQAVABUAFQAXABcAFwAXABUAEwATABMAFgAXABcAFwAXABcAFwAX
ABUAFQAVABUAFwAXABcAFwAVABUAFQAVABUAFQAUABQAFQAVABUAFQAVABUAFQAVABUA
FgAWABUAFAAUABQAFAAUABMAEgASABQAFgAWABUAEgARABEAEQARABMAFQAWABcAFgAV
ABMAFAATABIAEgAUABQAFAAUABYAFgAWABYAGAAaABoAGgAZABsAHAAdAB0AHQAeAB4A
HAAcABoAFwAWABMAEQAPAAsACAAHAAcABAAEAAUABgAIAAcABwAHAAkADAAMAAsACAAG
AAUABAAEAAQABAAEAAQABAAEAAQABwAHAAgACAAMAAwADAANAAsADAAMAAwADAAMAAwA
DAAKAAoACwALAAwADAALAAsACwAOAA4ADwARABIAFgAaAB8AIwAmACkAJwAhABgADwAC
APP/5v/T/7j/n/+I/3T/XP9F/zD/HP8I/wH/CP8V/yj/O/9M/1z/cP+C/5H/m/+m/7T/
w//L/9H/1v/c/+X/7f/1//v///8BAAQABgAHAAoADQAQABIAFAAUABUAFgAYABgAFgAW
ABYAFwAYABgAGAAXABcAFwAYABoAGQAZABoAGgAYABgAGAAYABgAGAAXABYAGAAZABkA
GQAWABUAFQAVABUAFAAUABQAFAAUABIAEgAUABQAEwASABIAEgASABEAEAAPAA4ADgAN
AA0ADAALAAoACQAJAAgACAAIAAcABgADAAMAAgABAP7//f/8//v//P/6//r/+f/2//X/
9f/1//b/9f/0//P/8v/x//H/8v/w//D/8P/v//H/8f/x//P/8v/z//T/9f/3//j/+P/7
//r//P/9//3//P/8//v/+//8//7/AQADAAIAAgADAAMABQAFAAUABQADAAMABAAEAAQA
BQAFAAQABgAGAAUABQAEAAIAAQAAAAMAAwACAAIAAwADAAMABQAEAAIAAQAAAAIAAAAA
AAAA/////////////////v/9//3//f/9//7/AAAAAAAAAAD+//7//f/9//3//f/+////
/f/8//z//P/7//r/+v/6//3//f/7//r//P/9//7//v////7//f/8//z/+//7//v/+f/7
//v/+//5//r/+v/6//z//f/9//3//P/8//v/+v/4//n/+f/6//v/+//7//r/+v/6//r/
/P/8//v/+//6//j/+P/5//n/+//7//v/+//6//v/+//7//v/+//7//v/+//7//v/+//7
//n/+f/5//j/+f/5//n/+f/5//n/+f/5//n/+f/5//n/+f/5//n/+f/5//n/+f/5//n/
+P/4//f/9//3//f/+f/5//n/+f/7//z//P/7//j/+P/4//j/+P/3//b/9v/2//b/9//4
//n/+v/6//z//P/8//3///8AAAEAAwADAAQABAAEAAQAAgD///z/+f/3//X/8f/u/+3/
7f/q/+r/6//s/+7/7f/t/+3/7f/w//D/7//w/+7/7f/s/+r/6v/q/+r/6P/o/+j/6P/r
/+v/7P/s/+7/7v/u/+//7//w//D/8P/w//D/8P/w//D/8P/x//H/8P/w/+//7//v//L/
8v/z//X/9v/6//7/AwAHAAoADwAPAAkAAgD5//D/4//Q/73/pP+J/3D/Wv9E/yv/Fv8C
//D+5f7o/vn+EP8h/zT/SP9Y/2T/cf97/4b/kv+h/63/tf+6/8D/xf/L/8//1f/b/+H/
5v/q/+3/7v/x//L/9P/2//b/9f/2//j/+P/6//r/+v/7//z//P/8//v//f///wIABgAN
ABMAGgAgACAAIAAgACAAIQAiACIAIgAkACUAJQAlACQAIwAjACMAIwAiACIAIgAkACQA
IgAiACIAIgAhACAAIgAiACIAIQAgAB8AHgAeAB8AHwAeAB0AHAAbABsAGgAYABgAFwAW
ABUAFQAUABMAEgARABAADwAOAAwADAALAAwACwALAAsACgAJAAgABwAIAAcABwAIAAcA
BgAFAAMABQAFAAUABwAIAAkACgALAA0ADgAOABEAEgAUABUAFQAWABYAFQAVABUAFgAY
ABkAGgAaABsAGwAdAB0AHQAdABsAGwAcABwAGgAbABsAGgAaABoAGQAZABsAGgAaABoA
GwAbABoAGgAbABsAGwAdABsAGgAaABoAHAAaABoAGgAZABkAGQAZABkAGQAYABcAGQAZ
ABkAGgAYABgAGAAYABYAFgAVABUAFQAVABYAFwAXABYAFgAWABcAFgAWABYAFQAVABMA
EgASABMAFAAUABYAFgAWABYAFAATABMAEwARABMAEwATABEAEgASABIAFAAVABUAFQAU
ABQAEwASABIAEwATABQAEwATABMAEgAUABQAFAAWABYAFQAVABQAEgASABMAEwATABMA
EwATABIAEwATABMAFQAVABUAFQAVABUAFQAVABcAFQAVABUAFQAVABQAEwATABMAEwAT
ABEAEQARABEAEwATABMAEwAVABUAFQAVABUAFQAUABQAEwATABMAEwATABMAEwATABEA
EgASABEAFAAWABYAFgAWABYAFgAYABgAGAAZABsAHAAdAB0AHQAeAB4AIAAgAB4AGwAa
ABcAFQATAA8ADAALAAsACAAIAAkACgAMAAsACwALAAsADgAOAA0ADAAKAAkACAAIAAgA
CAAIAAgACAAIAAgACQAJAAoACgAMAAwADAANAA8AEAAQABAAEAAQABAAEAAQABAAEQAR
ABIAEgARABEAEQAUABQAFQAVABgAGAAcACEAJQAoACsALQApACIAGQAQAAUA9v/j/8z/
s/+Y/4D/bP9V/z7/LP8Y/wn/BP8T/yT/N/9K/1r/bP9+/4//m/+m/7L/wf/P/9f/3v/k
/+v/8//5////AwAHAAwADgARABQAFwAYABoAHAAcAB0AHgAgACAAIAAgACAAIQAkACQA
JAAjACEAIQAiACQAJAAjACMAIgAgACAAIAAgACAAIAAfAB4AHgAfAB8AHwAeAB0AHQAd
ABsAGgAaABoAHAAcABoAGgAaABoAGQAYABgAGAAYABcAFgAVABQAFAAVABUAFAATABIA
EQARABAAEAAQAA8ADgANAA0ADAALAAoACQAIAAcABgAEAAQAAwACAAEAAQABAAIAAQAA
AP//AAD/////AAD+//7//v/9//7///8AAAMAAgADAAQABQAJAAoACgANAA4AEAARABEA
FAAUABMAEwAUABYAGQAbABwAHAAdAB0AGwAbABsAGwAdAB0AHgAeAB4AHwAfAB4AHgAe
AB0AHQAfAB4AHgAeAB0AHQAcABwAHQAdAB0AHwAfAB4AHgAeACAAHgAeAB4AHwAfAB8A
HwAdAB0AHAAbABwAHQAeACAAHgAeAB4AHgAdAB4AHgAfAB0AHQAeAB8AIQAgACAAIAAh
ACAAIAAgACEAIQAfAB4AHgAfACAAIAAiACIAIgAiACIAIQAhACEAHwAhACEAIQAhACIA
IgAiACQAJQAlACUAJgAmACUAJAAkACUAJQAmACUAJQAlACQAIgAiACIAJAAlACUAJgAm
ACQAJAAlACUAJwAnACcAJwAmACcAJwAnACkAKQApACkAKQApACkAKQAqACkAKgArACoA
KwArACsALQAtAC0ALQAtAC0ALQAtAC0ALQAtAC0ALwAvAC8ALwAvAC8ALgAuAC8ALwAv
AC8AMgAzADQANQA3ADgAOAA3ADcAOAA5ADoAPQA9AD0APgA8ADwAOgA3ADQAMQAvAC0A
KQApAA==
         </WaveFormData>
      </LeadData>
      <LeadData>
         <LeadByteCountTotal>10000</LeadByteCountTotal>
         <LeadTimeOffset>0</LeadTimeOffset>
         <LeadSampleCountTotal>5000</LeadSampleCountTotal>
         <LeadAmplitudeUnitsPerBit>4.88</LeadAmplitudeUnitsPerBit>
         <LeadAmplitudeUnits>��V</LeadAmplitudeUnits>
         <LeadHighLimit>2147483647</LeadHighLimit>
         <LeadLowLimit>268435456</LeadLowLimit>
         <LeadID>V2</LeadID>
         <LeadOffsetFirstSample>0</LeadOffsetFirstSample>
         <FirstSampleBaseline>0</FirstSampleBaseline>
         <LeadSampleSize>2</LeadSampleSize>
         <LeadOff>FALSE</LeadOff>
         <BaselineSway>FALSE</BaselineSway>
         <ExcessiveACNoise>FALSE</ExcessiveACNoise>
         <MuscleNoise>FALSE</MuscleNoise>
         <LeadDataCRC32>3804470115</LeadDataCRC32>
         <WaveFormData>
5P/k/+T/5P/i/+H/4P/g/9//4P/h/+H/3//h/+H/4f/g/9//3v/e/+L/4//k/+P/4f/h
/+H/4v/l/+f/6//s/+//8//1//P/8//3//n//P8FABUAFgACAO7/5//c/87/wf+w/6P/
o/+i/5n/mf+r/8H/xv/B/7z/uP+y/6b/nf+V/5T/nf+r/7j/wv/K/9L/1v/c/+D/5P/q
/+//7//t/+//8v/y//X/+P/7//3//v///wAAAQABAAEAAgACAAEAAQACAAIAAgADAAMA
AwAGAAcACQAKAAgACAAJAAoACwALAA0ADgARABEAEQATABUAFgAXABkAGAAaABoAGwAe
AB8AIAAiACEAIAAhACEAJgApACwALwAxADMANQA3ADoAPQA/AEIAQwBHAEoATgBPAFQA
WABcAF8AYQBjAGUAawBuAHEAdQB1AHgAegB6AHkAeQB5AHsAewB7AHsAewB7AHsAeQB4
AHQAcgBwAG4AaABlAGIAXQBZAFUAUQBNAEgAQwA+ADkANAAvACkAJQAhABwAGAATABIA
EAAPAAwACgAJAAYABQADAAIAAQD///v/+v/6//j/9//1//P/8f/y//L/8v/x//L/8f/v
/+//7//v//D/8P/u/+7/7v/u/+z/7P/t/+3/7//v/+7/7f/v/+7/7v/v/+3/7f/u/+7/
8f/x//H/8f/y//T/9f/1//P/8//z//P/8f/x//H/8f/0//X/9P/1//T/9P/0//X/9f/1
//b/9v/y//L/8v/x//H/8v/y//H/8v/y//L/8f/w//D/8f/x//D/8P/u/+7/7v/v/+//
7//w//D/8f/x/+//7v/u/+z/7v/v//D/8P/w/+3/7P/s//H/9P/0//T/8f/x//D/8P/w
//D/8P/w//D/7//v/+//8v/y//L/8v/w//D/8P/w//D/8f/x//H/8v/y//L/8v/y//L/
8v/w//D/8P/w//D/8v/x//H/8P/u/+7/7//w//D/8P/w//D/8P/v/+//7v/w//D/8f/x
/+//7P/s/+3/8P/y//L/8f/u/+3/7P/q/+v/7f/u/+//8f/0//b/+f/0//T/9P/0//T/
9P/0//P/8//z//P/9P/0//P/8//x//H/8v/0//X/9f/1//T/9f/1//T/9P/y//P/8//z
//P/8v/x//D/7f/t/+3/7v/x//T/9P/z//L/7v/u/+3/7P/s/+z/6//p/+n/6P/o/+n/
6v/r/+z/6f/o/+j/5v/m/+b/5f/l/+j/6f/q/+v/6f/p/+r/6//p/+n/5//n/+n/6f/q
/+v/6//v//L/8//3//v//f/7//n/9//6/wEADwAcABQA/v/v/+T/0P/B/7j/sf+p/6b/
pf+j/63/wf/Q/9X/0v/I/8L/vP+t/5//nP+f/63/vv/M/9b/4P/k/+j/6v/q/+7/8//7
////BQAGAAYABgAIAAoACwAMAA0ADgAPAA8ADwAQABAAEQARABIAEgAUABUAFQAVABUA
FQAWABYAGAAYABkAGgAdAB0AHwAgAB8AHwAfACEAIwAkACUAJwAqACwALAAtADAAMQAy
ADQAMgAyADQANQA4ADsAPgBBAEMARQBHAEkATABPAFEAVABVAFkAXABgAGEAZgBqAG4A
cgB1AHgAewCBAIQAhwCLAIsAjgCQAJAAkQCRAJEAkwCTAJMAkwCTAJMAkwCRAJAAkQCQ
AI8AjgCIAIUAggB9AHYAcQBsAGcAYgBdAFgAUwBPAEsARgBDAD4AOgA3ADMALAAoACUA
IAAdABsAFwAVABEAEAAPAA0ACQAIAAgABgAIAAcABgAFAAQABAAEAAMAAgABAP/////+
//3//f/8//r/+v/6//r/+v/6//v/+//8//3//f/9//z/+v/5//n/+f/5//r/+v/8//3/
/v////7//v/9//v//f/9//3//f/9//3//f/9///////9//3//f/8//v/+//9//3//v/+
//7//v/+//3//f/+//7//f/6//r/+v/5//n/+v/8//3//P/8//r/+v/7//v/+v/5//j/
+P/5//n/+f/4//j/9v/3//n/+//8//z/+f/4//j/+f/8//z//P/5//n/+P/4//r/+v/6
//r/+v/5//n/+f/5//j/9//2//f/+P/5//r/+P/5//n/+f/4//j/+P/4//n/+v/7//r/
+//6//n/+P/4//f/9//2//f/+P/6//z/+v/6//r/+v/6//n/+f/4//j/+P/5//n/+//4
//j/+f/4//r/+v/5//f/9//3//b/9v/3//f/9//3//j/+P/5//j/+P/4//j/+P/4//j/
9//5//j/+P/6//r/+v/6//n/+f/5//n/+P/4//f/9//4//n/+//+/wAAAQACAAIA////
//7//v/8//3//f/9//r/+P/2//T/9P/1//b/+P/7//7//v/9//7/+v/6//n/+P/4//j/
9//1//X/9P/0//b/9v/2//b/8//y//L/8P/w//D/7//v//P/8//z//P/8//z//T/9f/z
//P/8f/x//P/8//0//X/9f/5//r//f8BAAMAAQD//wEABQAIABEAIQAuACYADgD9//L/
4v/T/8j/vf+1/7T/sf+t/7n/0f/e/93/0v/M/8j/wP+z/6n/pP+n/7P/wv/Q/9r/5v/s
//D/8v/0//b/+f/9////AQAEAAYABgAIAAoACwAMAA0ADgAPABEAEQASABIAFQAVABYA
FgAWABcAFwAXABcAFwAYABgAGgAaABsAHAAgACEAJAAmACQAIwAiACMAJAAmACgAKwAu
ADAAMAAxADEAMQAxADIAMwA0ADcAOQA7AD0APwBBAEMARQBHAEkATgBRAFMAVgBYAFsA
XQBgAGEAZgBqAG4AdAB3AHoAfQB/AIAAgQCDAIYAigCNAI4AkACRAJIAlQCTAJMAkwCT
AJEAkQCPAI4AjgCMAIoAiACGAIMAgAB7AHYAcQBsAGcAYgBdAFgAUwBMAEcAQQA9ADoA
NgAzAC8AKwAoACYAIgAfAB0AGQAXABUAFAATABEADgAMAAsACAALAAsACwALAAgACAAI
AAcABAADAAEAAQACAAMABQAGAAYABgAGAAYABgAGAAcABwAHAAcABgAFAAMAAgACAAMA
AwADAAQABAAFAAUABQAFAAcACAAIAAcACQAJAAkACQAHAAcABwAHAAUABQADAAMABAAE
AAQABQAGAAcACQAKAAgACAAIAAcABQAGAAYABQADAAIAAQD///7//v//////AAAAAP7/
/v/7//v/+v/5//j/+P/5//n/+//6//r/+P/2//f/+P/4//j/9f/0//T/9v/4//f/9v/z
//P/8v/y//H/8P/v/+7/8P/v/+//7//w//D/8P/w//L/8v/y//L/8P/x//H/8f/w//D/
8P/w//D/8P/w/+7/7v/u/+7/7v/u/+3/7f/s/+r/6v/r/+z/7P/s/+z/7P/q/+n/6f/o
/+r/6v/r/+v/6//o/+j/6f/o/+r/6v/p/+v/6//r/+r/5//n/+b/5f/n/+r/7P/v//D/
7v/s/+z/7P/s/+z/7P/r/+v/6//r/+7/7v/t/+3/7f/t/+7/8P/v/+//7//u/+3/7f/s
/+z/6v/r/+v/6//p/+j/5//m/+b/5//o/+r/7f/w//D/7//t/+j/5//l/+b/5v/m/+X/
5f/l/+T/5P/i/+L/4v/i/+L/4v/j/+L/5P/k/+P/4//k/+P/4v/h/9//3//g/+H/4f/h
/9//3//g/+H/4//l/+f/6f/q/+v/7//v/+3/7//z//n/AAAPABkAEgD8/+7/5//a/8r/
vf+u/6X/o/+e/5n/pf+9/8v/xv+7/7b/sP+o/57/lf+N/5L/of+v/7r/xv/S/9j/3v/g
/+D/4v/m/+n/6//t/+//8P/y//P/9v/5//v/+v/7//z//f/9//3//v/+//////8AAAAA
AQABAAAA//8EAAUABwAIAAYABgAHAAgACwALAA0ADgAOAA0ADAANAA4AEAASABUAFQAW
ABUAFQAUABUAFgAYABsAHgAjACcAKAApACoAKwAvADEAMwA1ADgAOwA9AEAAQQBFAEgA
TABNAFIAVgBaAF4AYQBkAGcAaABqAGwAbwBxAHQAdgB2AHUAdQB1AHcAeQB5AHkAeQB4
AHcAdAByAHAAbgBsAGoAaABlAGIAXQBYAFMATgBJAEMAPQA3ADEALgApACMAHwAcABgA
FQARAA0ACgAIAAQAAQD///v/+f/3//b/9f/z//T/9P/1//T/8v/x//D/7//t/+z/6//p
/+r/6f/n/+f/6f/p/+r/6v/q/+r/6v/q/+j/6P/p/+n/5//n/+b/5f/n/+b/5v/n/+j/
6f/r/+z/7P/r/+r/6f/p/+r/6v/p/+v/6//r/+v/6//r/+v/6//p/+f/4//h/+X/5v/n
/+n/6//r/+z/7P/q/+r/6v/p/+f/6P/o/+f/6P/o/+j/5//m/+b/5//n/+b/5v/k/+T/
5f/l/+T/4//i/+L/4//j/+H/4P/g/97/3//h/+P/5P/i/9//3v/e/+H/5P/k/+T/4f/h
/+D/4P/g/+D/4P/g/97/3f/d/93/3//g/+H/4v/g/+D/4P/g/97/3//f/9//3v/e/97/
3v/g/+D/4P/e/9//3v/d/9z/2v/Z/9n/2P/a/9r/2//c/97/3v/e/97/3P/b/9v/2v/a
/9r/2//b/9z/2v/b/93/3f/e/93/2//b/9v/2//a/9z/3f/d/93/2v/a/9n/2f/b/9z/
3f/e/+D/3v/e/9//4P/e/97/3v/e/9//3//f/9//4v/i/+H/4f/f/9//4P/i/+P/4//j
/+L/4f/h/+D/4P/e/9//3//f/9//3v/d/9z/2f/Z/9n/2v/e/+L/4//j/+H/3P/b/9n/
2v/a/9r/2f/Z/9n/2P/Y/9r/2v/a/9r/1//W/9b/1P/V/9b/1v/X/9f/1//X/9f/1//X
/9j/2f/Z/9n/1//X/9f/1//Y/9n/2f/b/97/4f/j/+f/5//l/+P/4//o//P/AwAGAPT/
4P/V/8T/sP+l/5z/k/+P/47/jf+R/6P/tf++/7v/tP+u/6z/pP+V/4n/iP+P/53/rP+4
/8L/zP/U/9r/3P/g/+L/5f/n/+v/7f/u//D/7v/w//L/8//y//P/9P/1//f/9//4//j/
+f/5//r/+v/8//3//f/9//////8AAAAA///+//7//v8EAAUACAAKAAsACwALAA0ADAAM
AAwADQAQABQAFgAZABgAGQAaABwAHQAeACEAIwAjACUAJwApACsALQAvADEANAA3ADkA
PABCAEcASwBQAFYAXABhAGYAaABrAG4AcQB0AHYAeAB7AHwAfgB/AH4AfQB9AH0AfwB9
AH0AfQB9AHsAewB5AHgAdgB0AHIAcABqAGcAZABfAFoAVQBQAEsARQA/ADkAMwAwACsA
JQAhACAAHAAZABUADwAMAAoABgADAAEA/f/7//b/9P/y/+//7v/u/+//7v/t/+v/6f/n
/+b/5v/m/+X/5v/l/+P/4//i/+H/4f/g/97/3v/e/97/4P/g/+H/4f/h/+H/4P/f/9//
3v/e/9//4f/h/+L/4v/h/+H/4f/h/9//4P/g/9//3//f/9//3//f/9//3//f/+H/4f/f
/9//4P/g/+D/4f/f/9//4P/g/9z/3P/c/9v/3P/e/9//3//e/97/3v/d/97/3v/f/9//
3v/e/9z/3P/d/93/3P/b/9v/3P/e/9//3//e/97/3P/a/9v/3P/c/97/2//a/9r/2//e
/97/3v/d/93/3P/c/9r/2v/a/9r/2v/Z/9n/2f/Y/9j/2P/Y/9j/2P/Y/9j/2f/b/9z/
3f/a/9r/2v/a/9r/2v/a/9j/3P/c/9z/3P/e/93/3f/c/9r/2v/b/9z/3v/e/97/3v/g
/9//3//e/9z/3P/d/93/2//Y/9j/2f/a/9z/3P/b/97/3//g/+D/3//f/97/3f/b/9z/
3P/d/97/3v/e/97/4P/g/+D/3//f/97/3//g/97/3v/e/97/4P/g/+D/4f/h/+H/4f/i
/+P/4//k/+X/4//k/+b/5//l/+X/5P/j/+b/5v/n/+j/6v/r/+z/6//p/+f/5f/j/+P/
4//k/+f/7P/s/+v/6v/m/+b/5f/k/+L/4v/h/+H/4//i/+L/4v/i/+L/4v/h/+L/4v/g
/+D/3v/d/93/3//h/+H/4f/h/+H/4v/j/+P/4v/f/97/3f/f/+D/5f/n/+n/6P/t//P/
+f/5//n/+//5//r/AwATABoACgD0/+f/3P/M/7//sv+p/6P/ov+d/53/rf/D/8r/x/++
/7r/tv+s/5//l/+U/5n/p/+0/8D/zP/W/97/5P/o/+r/7v/x//P/9f/5//r/+v/6//z/
/v///wAAAQACAAMABQAFAAYABgAHAAcACAAIAAsADQAOAA8ADwAPABAAEAAOAA4ADwAQ
ABUAFQAXABgAGwAbABsAHQAbABwAHQAfACAAIgAiACMAJgAnACgAKgArACwALwAxADMA
NQA3ADkAOQA7AD0APwBEAEcASQBMAFEAVQBYAFwAYABmAGsAcABzAHUAdwB5AHoAfAB+
AIEAhACIAIsAjACMAIsAigCLAIwAjQCOAI8AjwCPAI0AjACKAIgAhgCEAH4AewB4AHMA
cABrAGYAYQBeAFkAVABPAEwARwBBAD0AOQA0ADAAKwApACYAJAAgABsAGQAVABMAEQAQ
AA8ADQAOAA4ADwAOAA0ACwAJAAcABgAGAAYABQAEAAMAAQABAP////8AAAAAAgACAAIA
AgAEAAQABQAFAAUABQAEAAMAAwACAAIAAwADAAMABAAEAAUABQAFAAUABwAIAAgABwAF
AAUABQAFAAMAAwADAAMABQAFAAMAAwADAAIAAQABAAMAAwAEAAQABAAEAAQAAwABAAIA
AgABAAAAAAAAAP///v/+//////8CAAIAAAAAAP/////+//3//P/8//3//f/+//7////+
//7///8AAAAAAAD9//z//P/8//7//f/8//v/+//6//r/+v/6//r/+v/8//v/+//7//r/
+v/6//r/+v/6//r/+v/6//v/+//7//j/+P/4//j/+v/6//r/+P/8//z//P/8//r/+f/5
//j/+P/4//n/+v/4//j/+P/4//j/9//3//b/+P/4//n/+f/8//r/+//9//v//P/7//n/
+f/5//n/+P/2//f/9//3//f/+P/4//n/+f/4//f/9v/4//j/+P/3//f/+P/6//r/+v/6
//v/+//7//v//P/8//v/+//5//n/+v/8//////////7/+//7//r/+v/8//3//f/9//v/
+v/5//j/9//3//f/+P/4//r/+f/3//n/9v/3//f/9v/2//b/9f/1//X/9P/0//b/9v/2
//b/8//y//L/8P/w//D/7//v//P/8//z//P/8//z//T/9f/z//P/8f/x//D/7//v/+//
9f/3//7/AwAJAA0ACwAJAAkADQAOABcAJQAsAB4ADAABAPz/7P/b/8r/vf+1/7T/r/+v
/7//0//Y/83/xv/E/8D/uv+z/6v/pv+t/7v/yv/W/+D/6P/s//L/9v/2//b/9//7////
AwAIAAoACAAKAAwADQAOAA8AEAARABEAEQASABIAEQARABIAEgAUABUAFQAVABcAFwAY
ABgAGAAYABkAGgAbABsAHQAeAB0AHQAdAB8AIQAiACMAJQAmACgAKAApACgAKQAqACwA
KwAsAC8AMQAxADMANQA3ADoAPQBAAEMARgBJAEsATgBPAFMAVgBaAF0AYgBmAGoAcABz
AHYAeQB+AIAAggCFAIYAiACJAIgAiQCJAIkAiwCLAIsAiwCLAI0AjQCLAIoAhQCCAH8A
fAB6AHcAdABvAGwAZwBiAF0AWABTAE4ASQBEAD8AOQA1ADIALgArACcAJQAiACAAHAAb
ABkAFQATAA4ADAAKAAcABwAGAAYABAAFAAUABQAFAAIAAgACAAEAAgABAP/////+//3/
/f/8//7//v/+//7//v/+/////////////v/9//3//P/8//3//P/7//v/+v/8//3//v//
////AAAAAP///v/9//z/+//7//v/+//7//3//f/7//v//v/+//7////+//3//f/8//r/
+v/6//n/+f/6//r/+f/4//j/+P/3//T/9P/1//X/9v/2//T/9P/1//X/9P/z//D/8P/x
//H/8//y//L/8P/y//P/9P/0//T/8f/w//D/8f/0//T/9P/x//H/8P/w//L/8v/y//L/
8f/v/+7/7f/s/+z/7P/s/+3/7v/v//D/8//1//b/9//1//T/8//y//D/8P/w/+7/8P/w
//D/8P/w/+//7//u/+z/7P/t/+7/7v/u/+7/7v/s/+v/6//q/+v/7P/u/+//8f/u/+7/
7//t/+7/7f/r/+3/7f/t/+z/7f/v//D/8f/v//D/8P/x//D/8P/w//D/7v/q/+r/6v/q
/+r/6v/t/+//8f/z//H/8P/u/+3/7v/v//H/9P/3//f/9//2//T/8//x//D/8P/x//H/
8f/x//D/7//u/+z/6//q/+r/6//u/+7/7f/t/+r/6//r/+j/6P/o/+f/5//n/+b/5v/m
/+b/5v/m/+X/5P/k/+L/5f/m/+b/5//o/+f/5v/l/+P/4//k/+X/5//n/+X/5f/j/+P/
5P/l/+P/5//q/+3/8f/1//X/9f/1//f/9v/5/wUAFAAQAPr/6f/g/9D/u/+w/6f/n/+e
/53/l/+b/6//wP/F/8D/tv+0/7D/p/+d/5b/kf+b/67/vP/K/9j/4P/k/+T/4v/i/+f/
6//v//P/+P/6//r//P/+////AAABAAIAAwABAAEAAgACAAEAAQACAAIABQAHAAgACQAJ
AAkACgAKAAkACAAIAAgADQANAA8AEAARABEAEQATABIAEgASABMAFwAaABsAHQAdAB0A
HQAeACEAIgAlACcAKQArAC0ALwAvADEAMwA1ADoAPQA/AEIAQwBHAEoATgBPAFQAWABc
AGIAZQBoAGsAbgBwAHIAdQB3AHoAfAB8AIAAgQCCAIUAgwCDAIMAgwCBAIEAfwB+AH0A
fAB7AHoAdgBzAHAAawBmAGEAXABXAFIATQBIAEMAPgA5ADMALwAqACYAIwAfABkAFgAU
ABAADQALAAcABQABAAAA///9//r/+P/3//T/8v/x//D/7//w//D/8P/v/+z/6//p/+n/
6v/r/+3/7v/u/+7/7v/u/+v/6v/q/+n/6//r/+r/6f/p/+j/6P/p/+n/6f/q/+r/6//r
/+v/6//p/+r/6v/p/+n/6f/p/+n/6f/p/+n/6f/r/+v/6f/p/+z/7P/s/+3/7f/t/+7/
7v/q/+r/6v/p/+n/6v/q/+n/6//s/+3/7f/q/+r/6//r/+r/6v/o/+j/6f/p/+j/5//m
/+b/5//n/+X/5P/k/+L/5P/l/+b/5v/k/+H/4P/g/+L/5P/j/+L/4//j/+L/4v/i/+L/
4v/i/+L/4f/h/+H/5P/k/+T/5P/h/+D/3//e/97/3//f/9//3//g/+H/4v/i/+L/4v/g
/+L/4v/i/+L/4v/h/+H/4P/e/97/3//g/+D/4P/g/+D/4f/h/+L/4v/h/+D/4P/f/+D/
3v/f/+H/5P/m/+b/5f/j/+P/4//i/+D/4f/h/+H/4f/i/+L/4//k/+T/5P/k/+T/5P/k
/+P/4f/c/93/4P/i/+L/4v/i/+T/5P/k/+T/5//n/+f/5//n/+b/5P/j/+X/5f/m/+j/
6//r/+v/6v/p/+n/6P/o/+b/5//n/+f/5//m/+X/5P/i/+H/4P/g/+P/5v/m/+X/5P/g
/+D/3//g/+D/4P/f/9//3//e/97/4P/g/+D/4P/d/9z/3P/a/9v/3P/c/93/3P/b/9r/
2f/b/9v/3P/d/9//3//d/93/3//f/+D/4f/j/+X/6P/t//H/8f/v//H/7//v//L/AQAP
AAwA+v/o/9n/xv+2/63/ov+b/5v/mv+T/5f/r//D/8j/w/+6/7b/sv+m/5n/kf+O/5f/
qf+4/8b/zv/U/9r/3P/e/+L/6P/t//H/8//1//b/+P/4//r//P/9//z//f/+////AQAB
AAIAAgABAAEAAgACAAQABQAFAAUACQAJAAoACgALAAwADgAQABIAEQASABIAFQAVABUA
FwAXABgAGQAbABoAHAAcAB0AHgAfACAAIgAjACQAJwApAC0ALwAxADMANwA5ADsAPQBA
AEMARQBIAEwAUQBVAFoAWwBgAGQAaABrAG0AbwBxAHYAeAB6AH0AfwCCAIQAhACFAIUA
hQCHAIcAhwCHAIcAhQCFAIMAggCCAIAAfgB8AHYAcwBwAGsAZgBhAFwAVwBTAE8ASwBH
AD8AOQAyAC0AKwAoACYAIwAeABoAFwASABEADwALAAkABQAEAAMAAQD9//z//P/6//r/
+f/4//f/9P/0//T/8//0//P/8f/x//H/8f/y//L/8v/y//L/8v/z//T/9v/3//b/9f/z
//H/8f/w//D/8f/z//P/9P/0//T/8//y//H/7//w//D/7//y//P/9P/1//X/9f/1//X/
8//z//H/8f/y//L/8v/z//P/8//0//T/8v/y//L/8f/v//D/8P/v/+z/7P/s/+v/6//s
/+7/7//y//L/8P/w//H/8f/w/+//7P/s/+3/7f/r/+r/6v/o/+n/6//t/+7/7v/r/+r/
6v/q/+z/6//q/+n/6f/o/+j/5v/m/+b/5v/o/+f/5//n/+n/6v/r/+z/6v/q/+r/6v/o
/+n/6f/p/+j/6P/o/+j/5//m/+X/4v/l/+b/5//o/+j/5//n/+b/5v/m/+f/6P/q/+r/
6v/q/+j/5//n/+b/6P/o/+n/6f/p/+b/5v/n/+X/5v/l/+P/5P/l/+b/5v/m/+b/5P/k
/+T/5P/o/+n/6v/r/+7/7v/t/+3/6//r/+z/7v/x//H/8f/w/+7/7f/r/+r/6v/r/+v/
6//q/+r/6v/q/+f/5//n/+j/6v/s/+v/6f/q/+b/5v/l/+L/4v/i/+H/4f/h/+D/4P/i
/+L/4v/i/9//3v/e/9z/2v/a/9n/2f/e/9//4P/h/+H/4f/i/+P/4//j/+H/4f/h/+H/
4v/j/+H/4//m/+n/7f/x//P/9f/3//n/+v8BABEAGgAUAAAA7//o/9r/yf+6/6v/of+e
/5f/k/+f/7P/vv+3/6j/pP+m/6b/o/+d/5j/mf+j/7T/wP/K/87/1P/a/9z/4P/k/+n/
6//t/+3/7v/w//H/9P/3//n/+v/7//z//f/9//3//v/+//////8AAAAAAAABAAEAAQAB
AAEAAgACAAMABAAGAAgABwAFAAUABAAJAAsADQARAA8AEAARABMAEwAUABMAEwAUABUA
FgAYABsAHAAfACEAIQAjACUAJwApACsALQAvADQANwA5ADwAPgBBAEMARgBHAEwAUABU
AFoAXQBgAGMAZQBmAGcAaQBsAHAAcwB0AHQAcwByAHMAdAB1AHYAdwB5AHkAdwB2AHIA
cABuAGwAagBnAGQAXwBaAFUAUABLAEYAQQA8ADcAMAArACUAIQAfABwAGgAXABMAEAAO
AAoABQADAP///f/7//r/+f/3//X/9P/0//L/8f/v/+3/6//t/+7/7//v/+z/6//p/+n/
6P/n/+f/5v/n/+j/6f/q/+z/7P/t/+3/7P/r/+n/5//p/+j/6P/p/+n/6f/q/+r/6f/p
/+n/6f/p/+r/6v/p/+f/5//n/+f/5//n/+f/5//l/+X/4//j/+b/5v/m/+f/5//n/+j/
6P/l/+T/4//h/+H/4v/i/+H/4//k/+X/5f/m/+b/5//n/+X/5P/h/+D/4f/j/+T/5f/i
/+L/4//j/+P/4v/i/+D/3v/f/+D/4P/g/93/3P/c/93/4P/g/+D/3//f/97/3v/e/97/
3v/e/9z/2//b/9v/3v/e/97/3v/c/9z/3P/c/9r/2//b/9v/3P/c/9z/3P/c/9z/3P/a
/9r/2v/a/9r/2v/Z/9n/2P/b/9z/3v/g/9//3v/d/9z/2//Z/9j/1v/X/9j/2v/b/93/
2v/a/9v/3v/e/9z/3P/c/9z/3f/d/93/3f/e/97/3f/d/93/3f/e/+D/3//f/9//3v/b
/9v/2v/a/9r/2//b/9v/3P/c/9z/3P/a/9n/2P/Y/9r/3P/b/9n/2//Y/9n/2f/a/9r/
2v/Z/9n/2f/Y/9j/1v/W/9b/1v/V/9T/1P/S/9D/0P/P/8//0f/R/9H/0f/T/9P/1P/V
/9f/1//V/9X/1P/T/9P/0//T/9n/3v/j/+f/6f/p/+f/5//l/+b/6f/5/wgAAgDu/9//
1v/G/7X/qv+f/5X/kv+P/4f/j/+l/7b/t/+w/6r/pP+g/5n/j/+K/4v/l/+m/7L/vP/G
/8z/0v/Y/97/4v/j/+X/5//r/+z/7P/q/+z/7v/v//D/8f/y//P/9P/1//f/+P/6//v/
/f/+///////+//3//////wAAAAAAAAAAAQACAAYABwAKAAwADAALAAoACwAJAAoACwAN
ABAAEgASABMAFgAXABgAGgAbABwAHwAhACMAJQAnACkAKQArAC0ALwAwADMANQA4AD4A
QwBHAEwATQBSAFYAWgBcAF8AYgBlAGsAbgBxAHUAdwB6AHwAfAB9AH0AfQB/AH0AfQB9
AH0AfwB/AH0AfAB8AHoAeAB2AHIAbwBsAGcAYgBdAFgAUwBMAEcAQgA9ADoANwAzADEA
KwAmACIAHQAbABgAFgASAA8ADQAJAAcAAwACAAEA///7//r/+v/4//n/+f/5//n/+P/4
//j/9//3//f/9v/3//X/9f/2//b/9P/0//T/9P/0//T/9f/1//f/9//2//X/9//2//b/
9//3//f/+P/4//f/9//3//f/+f/6//r/+f/3//f/9//3//j/+f/6//v//f/9//v/+//5
//j/9//3//f/9//4//j/+P/6//z//f/9//7//v/9//r/+v/6//n/+P/4//n/+f/6//r/
+P/4//n/+f/4//f/+P/4//n/+f/5//j/+P/2//b/9//4//j/+P/1//T/9P/1//j/+P/4
//X/9f/0//T/9//4//n/+v/6//n/+f/5//j/+P/4//j/9v/2//b/9v/4//n/+f/5//r/
+v/6//r/+//8//3//P/8//z//P/8//7//f/9//z/+v/6//v//P/8//z//P/8//7//f/9
//z/+v/6//v/+/////7/AAADAAIABAAEAAMAAgABAAAA/v///wEAAgADAAIAAgABAAEA
DAAKAA==
         </WaveFormData>
      </LeadData>
      <LeadData>
         <LeadByteCountTotal>10000</LeadByteCountTotal>
         <LeadTimeOffset>0</LeadTimeOffset>
         <LeadSampleCountTotal>5000</LeadSampleCountTotal>
         <LeadAmplitudeUnitsPerBit>4.88</LeadAmplitudeUnitsPerBit>
         <LeadAmplitudeUnits>��V</LeadAmplitudeUnits>
         <LeadHighLimit>2147483647</LeadHighLimit>
         <LeadLowLimit>268435456</LeadLowLimit>
         <LeadID>V3</LeadID>
         <LeadOffsetFirstSample>0</LeadOffsetFirstSample>
         <FirstSampleBaseline>0</FirstSampleBaseline>
         <LeadSampleSize>2</LeadSampleSize>
         <LeadOff>FALSE</LeadOff>
         <BaselineSway>FALSE</BaselineSway>
         <ExcessiveACNoise>FALSE</ExcessiveACNoise>
         <MuscleNoise>FALSE</MuscleNoise>
         <LeadDataCRC32>2962121587</LeadDataCRC32>
         <WaveFormData>
1v/V/9X/1f/T/9H/z//N/8//zv/O/87/zv/O/87/zv/M/8z/zP/M/87/z//Q/9H/0P/Q
/9H/0f/R/9P/1f/V/9j/3P/e/9r/1v/U/9P/2P/o/wMAFQAcACoARABhAHwAlQCpALwA
2AD3AAcBGQEzAT0BIgHrALcAigBfADQAEwD3/+H/2//j/+n/7v/z//X/8//x/+//7f/t
/+3/6//o/+j/6P/l/+f/5//n/+f/6P/o/+j/6P/o/+j/6P/o/+r/6//r/+3/6//r/+v/
7P/v/+//7//w//D/8f/x//L/9P/0//P/8//1//j/+v/7//z//P/+/////v///wAAAQAE
AAUABwAIAAcACAAJAAsADQAPABIAFAAYABoAHAAeAB4AIgAlACgAKQAtADAAMwA2ADkA
PQBCAEIARgBKAE0AUwBWAFkAWgBdAF8AYQBjAGMAYwBjAGMAZQBlAGUAZgBmAGYAYwBi
AGAAXwBdAFsAVwBTAFEATgBLAEcAQwA/ADsANQAxACwAJwAjAB8AGgAVABEADQAJAAcA
BAABAP7//P/6//n/9//1//T/8v/w/+//7v/t/+z/6//r/+r/6f/q/+n/6f/p/+n/6f/n
/+f/5//n/+f/5//n/+f/5//o/+b/5v/m/+b/6P/o/+j/6P/m/+b/5v/m/+j/6P/o/+n/
6v/q/+r/6//u/+7/7v/u/+3/7f/t/+3/7f/t/+3/7f/v/+//7//u/+z/7P/s/+z/7v/u
/+7/7v/q/+r/6v/r/+v/6//q/+n/6f/p/+r/6//p/+r/6v/q/+r/6f/n/+f/5v/n/+f/
5//n/+f/5//m/+b/5v/m/+T/5P/j/+P/4//j/+L/4f/h/+P/5P/k/+X/4//i/+L/4v/i
/+H/4P/f/9//3//g/+H/4f/h/+H/4f/j/+H/4f/h/+H/4f/h/+L/4P/g/9//3//i/+L/
4v/h/+H/4f/g/+D/4//j/+P/4//i/+L/4f/g/+D/3//e/97/4P/g/+D/4P/i/+P/5P/k
/9//3//f/9//4P/g/+D/4P/g/9//3//e/+D/4P/g/+D/4v/j/+P/4//h/+H/4P/i/+L/
4v/i/+L/4//j/+P/5P/k/+T/5P/k/+T/5P/k/+X/5f/l/+X/5f/l/+X/5P/k/+T/5f/l
/+f/5v/l/+T/4f/g/+D/4f/j/+b/5v/m/+T/4v/i/+H/4P/g/9//3v/c/9z/3P/c/93/
3f/d/9z/2//a/9n/2f/Y/9j/2P/Y/9j/2P/Y/9j/2P/Y/9j/2f/X/9f/1//W/9b/1//X
/9f/2f/d/9//4P/g/+L/5P/i/97/2f/a/+L/9f8JABQAGgAsAEcAXAB3AJUArAC+AN0A
+QANASMBOwE2AREB2QCkAHsAVAApAAUA6//d/+H/7f/0//n//f/9//3/+f/1//X/8//x
//D/9P/0//P/8//z//P/8//0//T/9P/0//T/9P/0//T/9P/1//X/9//3//f/9//4//n/
+f/5//r/+v/7//v//P///wAAAAABAAIABAAFAAUABAAEAAYABwAKAAsADAANABAAEQAT
ABQAEwAUABUAFwAZABsAHgAgACIAJAAmACgAKgAuADEANAAzADcAOgA9AD4AQQBFAEoA
TABQAFQAVwBdAGAAYwBkAGcAaQBrAG0AbABtAG4AbwBxAHEAcQByAHAAcABtAGwAbQBt
AGwAawBpAGUAYwBgAFsAVwBTAE8ASwBFAEEAPAA5ADUAMQAsACcAIwAfABsAFwAUABEA
DgALAAgABgADAAEAAAD+//z/+f/4//f/9v/2//f/9//3//b/9f/1//X/9f/1//P/8//y
//H/8P/v/+//7//v//D/8P/w//D/8P/y//L/8v/y//H/8P/v/+7/7v/u/+7/7//w//D/
8P/x//L/8v/y//L/8//z//P/8//x//H/8f/x//L/8//0//T/8v/y//L/8v/y//L/8v/y
//D/8P/w//H/8//z//L/8f/u/+3/7f/t/+//8P/w//D/8P/v/+3/7f/u/+//7//v/+3/
7f/t/+z/7P/s/+z/6v/r/+v/7P/t/+v/6v/p/+n/5//o/+j/6f/p/+j/6P/o/+r/6f/o
/+f/5//n/+j/6f/o/+f/5v/l/+b/5f/m/+f/5f/l/+X/5v/m/+b/5f/l/+j/6P/o/+f/
5//n/+b/5v/l/+X/5f/l/+f/6P/o/+j/6v/p/+j/6P/o/+j/6P/o/+b/5//o/+j/5//n
/+f/5//m/+b/5v/m/+f/5//o/+j/5v/m/+b/5v/o/+n/6f/p/+n/6f/p/+n/5//o/+j/
6f/p/+n/6v/q/+r/6v/q/+j/6f/p/+n/6v/q/+r/6v/s/+z/7P/s//H/8f/x//H/7//v
/+//7v/u/+7/7//v/+3/7P/r/+r/6//q/+r/6//t//D/8P/w/+z/6v/q/+n/6P/o/+f/
5v/k/+T/5P/k/+X/5f/l/+T/4f/g/9//3//e/97/3v/e/+D/4P/g/+D/4P/g/+D/4f/f
/9//3//e/97/3//f/9//4f/j/+X/6P/q/+r/6v/o/+b/5f/m//D/BQAbACYALgBCAF0A
dgCTAK0AwgDYAPUADQEdATMBRwE6AQsB0QCgAHkAUgArAAkA8f/n/+v/8//8////AQAD
AAEA/f/7//n/9//5//j/+P/4//f/9//3//f/9//4//j/+P/4//b/9v/2//b/+P/5//n/
+//7//v/+//8//v/+//7//z//v//////AAAFAAYABgAHAAYACAAJAAkACAAIAAoACwAO
AA8AEAARABAAEQATABQAFQAWABcAGQAbAB0AIAAiACQAJgAoACoALAAwADMANgA3ADsA
PgBBAEQARwBLAFAAVABYAFwAXwBiAGQAZgBmAGsAbQBvAHEAdAB1AHYAdwB3AHcAdwB4
AHgAeAB1AHQAdABzAHEAbwBtAGkAZwBkAF8AWwBXAFMATQBHAEMAPgA7ADcAMwAuACsA
JwAjAB8AGwAYABUAEgAPAAwACgAHAAUABAACAAAA/f/8//v/+v/7//v/+v/5//j/9//3
//f/9f/1//P/8//1//X/9f/1//f/9//3//j/+P/4//j/+P/2//b/9v/2//b/9v/2//b/
+P/4//j/+f/6//r/+v/7//z//P/8//z/+//7//v/+//7//v/+//7//n/+f/5//j/+P/4
//j/+P/4//j/+P/4//b/9v/2//f/9//3//b/9f/0//P/8//z//H/8v/y//L/9P/z//H/
8f/w//H/8f/x/+//7//v/+7/8P/w//D/7v/u/+3/7f/t/+3/7P/r/+v/6//s/+z/7f/r
/+r/6v/q/+r/6f/o/+f/6f/p/+r/6//p/+n/6f/p/+v/6f/p/+n/6f/p/+n/6v/q/+r/
6f/p/+r/6v/q/+n/6f/p/+j/6P/n/+f/5//n/+X/5v/m/+b/6P/n/+b/5v/m/+b/5v/m
/+T/5f/m/+b/4//j/+P/4//k/+T/5P/k/+X/5f/m/+b/5f/k/+P/4v/j/+X/5v/n/+X/
4//l/+T/5P/k/+T/5P/m/+f/5//n/+j/6P/o/+j/6v/q/+r/6v/s/+v/6v/p/+n/6f/p
/+j/6P/o/+n/6f/p/+j/5//m/+f/5v/m/+f/5f/o/+j/6P/k/+L/4v/h/+D/4P/f/97/
4P/g/+D/4P/d/93/3f/c/9v/2v/Z/9n/2v/a/9r/2v/a/9r/2v/a/9j/2P/Y/9n/2f/Z
/9n/2P/a/9v/2//b/93/4f/h/+L/5P/k/+D/3P/a/9//7P8AABcAIwAqAD4AXAB5AJQA
rQDBANgA9gALARkBMQFHAT8BEAHVAKMAegBRACoACQDt/9//5f/t//H/9v/7//3/+f/3
//P/8f/v/+//7//u/+7/7v/v/+//7//v/+//7v/u/+7/7v/u/+7/7v/u/+7/7//v//H/
8f/x//H/8v/z//P/8//0//T/9f/1//b/+f/6//r/+//6//z//f/9/wAAAAACAAMAAgAD
AAQABQAEAAUABwAIAAoADAAOABEAEQATABYAGAAcAB4AIAAiACIAJgApACwALQAxADQA
NwA6AD0AQQBGAEgATABQAFMAVQBYAFsAXABfAGEAYwBlAGUAZQBlAGUAZwBnAGcAaABm
AGYAYwBiAGAAXwBdAFsAWQBVAFMAUABJAEUAQQA9ADkAMwAvACoAJQAhAB0AGAAVABEA
DQAJAAcABAABAP7/+//4//b/8//z//L/8P/u/+3/7P/r/+r/6f/p/+j/5//k/+P/4//j
/+X/5f/j/+P/4//j/+P/4//j/+P/4//k/+T/5P/k/+T/5P/k/+T/5P/k/+T/5P/k/+b/
5v/m/+f/5v/m/+b/5//m/+b/5v/m/+X/5f/l/+X/5//n/+f/5//l/+X/5f/k/+T/5P/k
/+T/5v/m/+b/5v/k/+T/5P/l/+P/4//i/+H/4f/h/+L/4//h/+L/4v/i/+D/3//d/93/
3P/d/93/3f/d/93/3f/c/9z/3P/c/9r/2v/Z/9n/2f/Z/9j/1//X/9f/2P/Y/9n/2f/Y
/9j/2P/a/9n/2P/X/9X/1f/W/9f/1//X/9f/1//X/9X/1f/V/9X/1f/V/9b/1v/W/9X/
1f/W/9b/1v/V/9X/1f/U/9T/0//T/9P/0//T/9T/1P/U/9T/0//S/9L/0v/S/9L/0v/S
/9P/1P/U/9H/0f/R/9H/0P/Q/9D/0P/R/9H/0v/S/9L/0v/S/9L/0P/R/9H/0f/T/9P/
0//T/9H/0v/S/9P/0v/S/9L/0v/S/9L/0//T/9P/1v/W/9b/1v/W/9b/1v/W/9f/1//X
/9f/1//X/9f/1v/W/9b/1//X/9f/1v/V/9T/0//S/9L/0//V/9j/2P/Y/9T/0v/S/9H/
0P/Q/8//zv/O/87/zv/O/8//z//P/87/y//K/8n/yf/I/8j/yP/I/8j/yP/I/8j/yP/I
/8j/yf/J/8n/yf/I/8j/yf/J/8n/zf/N/83/zv/S/9T/0v/Q/8z/x//K/9j/6//9/wYA
EgAqAEMAWgB5AJEApAC+AN0A9QAJASUBLwEaAekAsQCAAFkAMgALAOv/1f/P/9X/3//o
/+v/7//x/+//6//p/+f/5f/j/+T/5P/k/+H/4f/h/+H/4f/i/+L/4v/i/+L/4v/i/+L/
4v/j/+P/5f/l/+X/5f/m/+X/5f/l/+b/6P/p/+n/6v/t/+7/7v/v//D/8v/z//P/8v/y
//T/9f/3//n/+//9//7///8BAAIAAQACAAMABQAHAAkADAAOAA8AEAARABIAFgAaAB0A
IAAfACMAJgApACwALwAzADgAPABAAEQARwBKAEwATgBOAFMAVQBXAFkAWgBbAFwAXQBb
AFsAWwBcAFwAXABZAFgAWABXAFUAUwBRAE0ASwBIAEMAPwA7ADcAMQArACcAIgAfABsA
FwASABEADQAJAAUAAQD+//v/+P/3//T/8v/v/+z/6v/n/+T/5f/k/+P/4v/f/9//3v/d
/9z/2//b/9v/2//b/9n/2f/X/9f/1//X/9f/1//X/9j/2P/Y/9j/2P/Y/9j/2P/Y/9r/
2v/a/9r/3P/c/9z/3f/c/9z/3P/d/9z/3P/c/9z/2//b/9v/2//d/93/3f/d/93/3f/d
/9z/3P/c/9z/3P/c/9z/3P/c/9r/2v/a/9v/2//b/9r/2f/a/9n/2f/Z/9n/2v/a/9r/
2v/Z/9f/1//W/9f/1//X/9f/1//X/9b/1P/U/9T/0v/U/9P/0//T/9X/1P/T/9P/0//U
/9T/1f/T/9L/0v/S/9T/0//S/9H/z//P/9D/0f/R/9H/0f/R/9H/z//P/8//0f/R/9H/
0v/S/9L/0f/R/9H/0P/P/83/zv/P/8//0P/T/9P/0//T/9H/0v/S/9L/0v/R/9D/0P/S
/9L/0v/S/9D/0f/S/9L/0f/R/9H/0f/S/9L/0v/S/9X/1f/W/9b/1f/U/9P/0v/Q/9H/
0f/R/9P/0//T/9P/1f/W/9b/1//V/9X/1f/U/9b/1v/W/9b/2P/Y/9j/2P/Z/9n/2f/a
/9r/2v/a/9r/2v/a/9r/3f/d/93/3f/d/93/3f/c/9z/3//h/+L/4//h/9//3f/b/9z/
3P/d/93/4P/g/+D/3v/c/9z/2//a/9j/1//W/9b/1//Y/9n/2f/X/9f/1v/V/9b/1f/V
/9T/1P/U/9T/1P/W/9b/1v/W/9b/1v/X/9f/1f/V/9T/1P/V/9f/2f/b/93/3f/e/+L/
5v/m/+L/4P/d/+D/7P8DABcAHgAoAD4AWwB0AJEAqwC+ANgA9QALAR0BNwFFAS4B+QDB
AJIAawBEAB8AAQDr/+P/6//z//j///8BAAEAAQD9//n/9//3//f/9v/2//b/8//z//P/
8//z//b/9v/2//b/+P/4//j/+P/2//f/9//5//r/+//8//7//f/9//3//v/+//////8A
AAMABAAEAAUABgAIAAkACQAMAAwADgAPAA4ADwAQABEAFAAVABcAGAAZABoAGwAdAB8A
IQAkACYAJgAoACoALAAwADQANwA6ADsAPwBCAEUASQBNAFIAWABYAFwAYABjAGcAagBt
AG4AcQBzAHUAdwB4AHkAegB7AH0AfQB9AH4AfgB+AHsAegB8AHsAeQB3AHMAbwBtAGoA
ZwBjAF8AWwBZAFMATwBKAEUAQQA9ADgAMwAvACsAJwAlACIAHwAcABkAFgAUABEADQAM
AAoACAAIAAgACAAIAAUABQAEAAMABAADAAMAAwADAAMAAQABAAEAAQABAAEA////////
AAACAAIAAgACAAIAAgACAAIAAgACAAIAAgACAAIAAgADAAQABAAEAAUACAAIAAgACAAF
AAUABQAFAAUABQAFAAUABwAHAAcABgAEAAQABAAEAAYABgAGAAYABAAEAAQABQAFAAUA
BAADAAIAAQABAAEAAQACAAIAAgAEAAMAAQABAAIAAwADAAMAAQABAAEAAAAAAAAAAAD+
//7//f/9//3////+//3//f/7//z//P/9//3//P/8//z//P/7//r/+f/6//v//f////7/
/f/8//v/+//5//n/+f/7//v/+//8//r/+v/5//n/+v/6//r/+f/5//n/+P/4//n/+f/5
//n/+f/6//r/+v/6//n/+P/4//j/+P/4//j/9v/3//j/+P/2//f/+P/5//j/+P/4//j/
9//3//j/+P/2//b/9v/2//j/+f/5//n/+P/3//b/9f/1//b/9v/3//f/+P/6//r/+v/6
//r/+//7//v//v/+//7//v/8//z//P/8/////////////f/9//3//P/+//7//////wEA
AAD///7//f/8//z//f/8//7//f/8//z/+v/6//n/+P/4//f/9v/2//b/9v/2//X/9f/1
//T/8//y//H/8f/u/+7/7v/u//D/8P/w//D/8v/y//L/8//x//H/8f/w/+7/7//v/+//
7//z//f/+v/+/wAA/v/4//b/9//8/wgAIwA5AEQATgBoAIcApgC9ANEA5AD+ABkBLQE9
AVcBZwFOARUB3QCwAIcAYAA/ACEABwD//wUADQASABUAFQAVABUAEwARAA0ADQANAAwA
DAAMAAsACwALAAsACwAKAAoACgAKAAoACgAKAAoACAAJAAkACwALAAsACwAMAA8ADwAP
ABAAEgATABMAFAAWABYAFQAVABYAGAAZABkAGgAaABwAHQAeAB8AIAAhACAAIQAjACQA
JQAmACcAKQArAC0AMAAyADYAOAA6ADwAQABEAEcASgBKAE0ATwBRAFUAWQBeAGQAZgBq
AG4AcQB1AHgAewB8AH0AfwCBAIMAhACFAIYAhwCHAIcAhwCIAIoAigCHAIYAgwCBAH4A
ewB5AHUAcwBwAGkAZQBhAF0AWwBVAFEATABFAEEAPQA4ADUAMQAtACkAJQAiAB8AHAAZ
ABYAFAARAA0ADAAKAAgABwAGAAUABAAFAAUABAADAAIAAQABAAEAAQABAP/////9//3/
/f/9/////////wAA/v/+//7//v/+//7//v/+/wAAAAAAAAAA/v/+//7///8AAAAAAAAB
AAIAAgACAAIAAQABAAEAAQD///////////////////7/AAAAAAAAAAD+//7//v/+//z/
/P/8//3//f/9//z/+//6//n/+f/5//f/+P/4//j/9v/1//P/8//0//X/9f/1//P/8//z
//L/8v/y//L/8P/x//H/8v/z//H/8P/v/+//8f/y//L/8//x//D/8P/w//D/7//u/+3/
7f/t/+7/7//t/+3/7f/t/+//7f/t/+3/7//v/+//8P/v/+7/7P/r/+7/7v/u/+3/7f/t
/+z/7P/r/+v/6//r/+v/7P/s/+z/7P/r/+r/6v/q/+r/6v/q/+r/6//s/+z/6f/p/+n/
6f/o/+j/6P/o/+n/6f/q/+r/6v/q/+r/6v/o/+n/6f/p/+v/6//r/+v/6f/o/+b/5v/m
/+b/5v/p/+v/7P/t/+z/7P/s/+z/7v/u/+7/7v/v/+//7//v/+//7//v/+7/7v/u/+//
7//v/+7/7f/s/+n/6P/o/+n/6//u/+7/7v/s/+r/6v/p/+j/6P/n/+b/5P/k/+T/5P/j
/+P/4//i/+P/4v/h/+H/4P/g/+D/4P/e/97/3v/e/9z/3P/c/93/3v/f/+D/4P/e/9//
3//f/9//3//h/+T/6P/q/+r/6P/k/9//4P/m//f/DwAcACIANABPAGgAgwCdALQAygDn
AAUBFwErAUcBSAElAe0AuACLAGQAOwAZAP3/5//l/+//+v///wMABQAFAAEA+//5//f/
9//2//b/9v/3//X/9f/1//X/9v/2//b/9v/2//b/9v/2//T/9f/1//f/+f/5//n/+v/7
//v/+//8//r/+//7//z//f/+//7///8CAAQABQAFAAQABAAGAAcACgALAAwADQAMAA0A
DwAQABEAEgATABUAFwAZABwAHgAeACAAIgAkACYAKgAtADAALwAzADYAOQA8AD8AQwBI
AEwAUABUAFcAWQBcAF8AYABjAGUAZwBpAGsAbQBvAHEAbwBvAG8AcABwAHAAbQBsAG4A
bQBrAGkAZwBjAGEAXgBbAFcAUwBPAEkAQwA/ADoANwAzAC8AKgAlACEAHQAZABMAEAAN
AAoABwAEAAIA///9//z/+v/4//X/9P/z//L/7//v/+7/7f/s/+v/6//r/+v/6//p/+n/
6f/p/+n/6f/p/+n/6f/q/+j/6P/o/+j/6P/o/+j/6P/o/+j/6P/o/+j/6P/o/+n/6P/o
/+j/6f/o/+j/6P/o/+j/6f/q/+v/6f/p/+n/6f/r/+v/6//q/+r/6v/q/+r/6v/q/+r/
6v/o/+j/6P/p/+f/5//m/+X/5//n/+j/6f/n/+j/6P/o/+b/5f/j/+P/4v/j/+P/4//j
/+P/4//i/+D/4P/g/97/4P/f/9//3//f/97/3f/d/9v/3P/c/93/3f/c/9z/3P/c/9v/
2v/Z/9n/2f/a/9v/2f/Z/9n/2f/b/9n/2f/Z/9f/1//X/9j/1v/W/9X/1f/X/9j/2f/Z
/9f/1//W/9b/1//X/9f/1//V/9b/1v/W/9b/1f/U/9T/1v/W/9b/1v/V/9X/1f/U/9L/
0//U/9X/1v/W/9b/1v/X/9f/2P/Y/9b/1v/W/9b/1f/V/9T/0//U/9X/1v/X/9f/2P/Y
/9n/1f/T/9P/1P/W/9b/1v/W/9j/2P/Y/9j/2P/Z/9n/2f/a/9r/2v/a/9j/2P/Y/9j/
3P/d/97/3//f/9//3//e/9z/3P/d/93/3f/c/9v/2v/Z/9j/2P/Z/9n/3P/c/9z/2v/Y
/9j/1//U/9T/0//S/9L/0v/S/9L/0//T/9P/0v/R/9D/z//P/87/zv/O/87/zv/O/87/
zv/O/87/zv/P/8//z//P/87/zv/P/8//z//R/9P/1f/Y/9z/3P/a/9j/0v/R/9j/6P/7
/wkAFAAkADoAUQBsAIkAoQC2ANIA8QADARkBNQE5ARoB4wCpAHwAVQAuAAkA6//Z/9f/
4f/r//L/9f/1//X/8//x/+//7f/r/+v/6v/q/+j/6f/p/+n/6f/p/+r/6v/q/+r/6v/q
/+r/6v/q/+v/6//t/+3/7f/t/+7/7//v/+//8P/w//H/8f/y//X/9v/2//f/+P/6//v/
+//+//7/AAABAAAAAQACAAMAAgADAAUABgAJAAoACwANAA8AEQAUABYAGgAcAB4AIAAg
ACQAJwAqACwAMQA1ADkAPAA/AEMASABIAEwAUABTAFcAWgBdAF4AYwBlAGcAaQBqAGsA
bABtAG0AbQBtAG4AbABsAGkAaABoAGcAZQBjAGMAXwBdAFoAVQBRAE0ASQBHAEEAPQA4
ADEALQApACQAIQAdABkAFQAPAAwACQAGAAUAAgAAAP3/+f/4//b/9P/z//L/8f/w/+3/
7f/s/+v/6v/p/+n/6f/p/+n/5//n/+f/5//n/+f/6f/p/+n/6v/s/+z/7P/s/+r/6v/q
/+r/6v/q/+r/6v/q/+r/6v/r/+r/6v/q/+v/7P/s/+z/7P/s/+3/7v/v/+3/7f/t/+3/
6//r/+v/6v/q/+r/6v/q/+r/6v/q/+r/6v/q/+r/6//p/+n/6P/n/+b/5f/l/+X/4//k
/+T/5P/m/+X/4//j/+T/5f/l/+X/4//j/+P/4v/g/+D/4P/e/9//3//g/+H/4f/g/9//
3//d/97/3v/f/93/3P/c/9z/3v/d/9z/2//b/9v/3P/d/93/3f/d/93/3//d/93/3f/d
/93/3f/e/9z/3P/b/9v/2v/a/9r/2f/b/9v/2v/a/9v/2//b/9v/2//c/9z/3P/c/9v/
2v/a/9r/2v/a/9r/2v/b/9z/3P/b/9v/2//b/9n/2P/X/9b/2f/Z/9r/2v/a/9r/2v/a
/9r/2v/c/93/3f/d/97/3v/e/97/3P/c/9z/3P/h/+H/4f/h/+H/4f/h/+D/4P/g/+H/
4f/h/+D/3//e/93/3P/c/93/3f/g/+D/4P/f/97/3//f/93/3P/a/9j/2P/Y/9j/2P/X
/9f/1//W/9X/1P/T/9P/0P/Q/9D/0P/R/9L/0//U/9T/1P/U/9X/1f/V/9X/1P/U/9X/
1f/V/9X/1//Z/9z/3v/g/97/3P/a/9f/3P/q/wEAGQAmADAARABfAHwAlwCtAL4A1ADx
AAUBFwEvAUMBOgELAc8AnAB1AFAAKwANAPH/4//l/+v/8v/3//f/9//3//f/9f/z//P/
8//y//D/8P/v/+//7//v/+//8P/w//D/8P/w//D/8P/w//L/8//z//X/8//z//P/9P/1
//X/9f/2//j/+f/5//r//P/8//v/+//9/wAAAgADAAIAAgAEAAUABAAFAAYABwAKAAsA
DQAOAA8AEAARABMAFwAZABwAHgAeACAAIgAkACYAKgAtADAAMwA3ADoAPQA+AEEARQBK
AE0AUgBXAFsAXQBgAGMAZABpAGsAbQBvAG4AbwBwAHEAcwBzAHMAdAB2AHYAcwByAHAA
bwBtAGsAaQBlAGMAYABbAFcAUwBPAEsARQBBADwANQAxAC0AKAAlACEAHQAZABMAEAAN
AAoABwAEAAIA///9//z/+v/4//f/9v/1//T/8v/x/+//7f/v/+//8P/x/+//7//t/+3/
6//r/+v/6//t/+3/7f/u/+7/7v/u/+7/7v/u/+7/7v/u/+7/7v/u//D/8P/w//H/8P/w
//D/8f/w//D/8P/w/+//7//v/+//7//v/+//7//t/+3/7f/s/+z/7P/s/+z/7P/s/+z/
7P/q/+r/6v/r/+v/6//q/+n/6P/n/+f/5//p/+r/6v/q/+n/5//k/+P/5v/n/+f/5//n
/+f/5//m/+T/5P/k/+L/4P/f/9//3//h/+D/3//f/9//4P/g/+H/4f/g/+D/4P/g/9//
3v/d/93/3f/e/9//3//f/9//3//f/93/3f/d/93/3f/d/97/3v/e/93/3f/e/97/3v/d
/9v/2//a/9r/2//b/9v/2//c/97/3//g/9//3f/b/9r/3P/c/9z/3P/a/9v/3P/c/9v/
2//b/9v/3v/e/9z/3P/c/9z/3P/d/93/3f/e/97/3v/e/+D/4P/g/+D/4f/h/+H/4f/f
/9//3//e/+D/4P/h/+H/4//i/+H/4P/d/9z/3P/d/93/4P/g/+D/4P/e/97/3f/c/9z/
2//a/9z/3P/c/9z/2f/Z/9n/2P/X/9b/1f/V/9L/0v/S/9L/0v/S/9L/0v/U/9T/1P/V
/9X/1f/V/9T/1P/V/9X/1f/V/9f/2//c/97/4v/i/97/2v/V/9b/4P/z/wsAGgAiADQA
UQBsAIcAowC6AM4A6wAFARMBKwFFAUQBHQHjAK4AgQBaADMAEwD1/+P/5f/t//T/+f/9
//3//f/7//n/9//3//X/9P/0//T/8f/v/+//7//v//D/8P/w//D/8v/y//L/8v/0//X/
9f/3//f/9//3//j/+f/5//n/+v/6//v/+//8////AAAAAAEAAAACAAMAAwAEAAQABgAH
AAoACwAMAA0ADwARABQAFgAZABoAGwAdAB8AIQAkACYAJgAoACoALAAuADIANQA4ADoA
PwBDAEcASgBNAFEAVgBYAFwAYABjAGkAbABvAHAAcwB1AHcAeQB8AH0AfgB/AH8AfwB/
AIAAgACAAH0AfAB+AH0AewB5AHkAdQBzAHAAawBnAGMAXwBZAFMATwBKAEYAQwBAADwA
OAAzAC4AKQAlACIAHwAcABsAGAAWABMAEQAQAA4ADAALAAoACQAIAAkACQAIAAcABgAF
AAUABQAFAAUAAwADAAEAAQABAAEAAwADAAMABAAGAAYABgAGAAYABgAGAAYACAAIAAgA
CAAIAAgACAAJAAoACgAKAAsADAAMAAwADAALAAsACwALAAsACwALAAsADQANAA0ADAAM
AAwADAAMAAwADAAMAAwACwAMAA0ADwAPAA8ADgANAAwACwALAAsACQAKAAoACgALAAsA
CgALAAoACwALAAsACQAJAAkACAAKAAoACgAIAAgABwAHAAcABwAGAAUABQAHAAgACAAJ
AAkACAAIAAgACgAJAAgABwAJAAkACgALAAkACQAJAAkACQAHAAcABwAJAAkACQAKAAoA
CgAJAAkADAAMAAwACwANAA0ADAAMAAsACwALAAsACwAMAAwADAAOAA0ADAAMAA4ADgAO
AA4ADAANAA4ADgAOAA8AEAARABQAFAAUABQAEwATABQAFAASABIAEgASABIAEwATABMA
GQAZAA==
         </WaveFormData>
      </LeadData>
      <LeadData>
         <LeadByteCountTotal>10000</LeadByteCountTotal>
         <LeadTimeOffset>0</LeadTimeOffset>
         <LeadSampleCountTotal>5000</LeadSampleCountTotal>
         <LeadAmplitudeUnitsPerBit>4.88</LeadAmplitudeUnitsPerBit>
         <LeadAmplitudeUnits>��V</LeadAmplitudeUnits>
         <LeadHighLimit>2147483647</LeadHighLimit>
         <LeadLowLimit>268435456</LeadLowLimit>
         <LeadID>V4</LeadID>
         <LeadOffsetFirstSample>0</LeadOffsetFirstSample>
         <FirstSampleBaseline>0</FirstSampleBaseline>
         <LeadSampleSize>2</LeadSampleSize>
         <LeadOff>FALSE</LeadOff>
         <BaselineSway>FALSE</BaselineSway>
         <ExcessiveACNoise>FALSE</ExcessiveACNoise>
         <MuscleNoise>FALSE</MuscleNoise>
         <LeadDataCRC32>1775938137</LeadDataCRC32>
         <WaveFormData>
2v/a/9r/2v/W/9P/0//S/9L/0f/R/9L/1P/U/9T/0v/T/9L/0P/P/9L/0v/S/9H/0//T
/9P/0//U/9T/1P/W/9f/2v/a/9f/0f/P/87/0//k//7/GQAuAEsAcgCeAMsA+AAfAUIB
bQGaAbkB0AHgAdIBlgFHAfsAwACRAGYAQwAoABMABwAEAAYABgAGAAQAAAD9//n/9P/w
/+//7f/o/+b/5//k/+T/5P/j/+L/5P/k/+T/5P/i/+L/4v/i/+H/4v/j/+T/4v/j/+P/
5P/m/+f/6P/p/+f/5//o/+r/6f/p/+j/6P/q/+z/7f/v/+7/8P/x//P/8//z//P/8//z
//T/+P/5//j/+f/6//z//f///wAAAQACAAUABgAIAAoADAANABAAEgAUABYAGAAbAB8A
IAAiACQAJwAqAC0AMAAyADYANwA4ADoAPAA9ADsAPAA+AD8AQABAAEAAQABAAEAAQABA
AD8APwA+AD0AOgA4ADYANgAyAC8ALQAqACgAJAAhAB4AGwAXABIADgAMAAoABwADAAIA
///9//z/+P/2//T/8f/v/+3/7f/t/+v/6v/p/+f/5//o/+n/6P/n/+f/5//n/+f/5v/m
/+b/5v/l/+T/5P/k/+b/5//n/+X/5f/m/+b/5//m/+b/5//l/+X/5P/k/+f/6P/o/+n/
6f/p/+n/6//q/+v/6//r/+z/7f/t/+z/7P/s/+z/6//t/+7/7v/t/+z/6//r/+z/7P/s
/+z/6//p/+n/6v/q/+r/6v/p/+f/6P/o/+j/6f/p/+n/5//n/+f/5//l/+X/5v/m/+b/
5v/m/+b/5v/m/+X/5f/l/+T/5P/j/+P/4//j/+L/4v/i/+L/4//j/+L/4f/h/+H/4v/i
/+L/4v/h/+H/4f/g/+D/4P/g/+D/4P/g/+D/4P/g/+H/4f/g/9//3//f/9//3//g/+H/
4f/g/+D/4P/g/+D/4f/h/+H/4f/g/9//3v/e/9//3//f/9//3//g/+D/4P/g/+D/4P/g
/93/3P/c/93/3//f/9//3v/c/9z/3P/d/93/3P/b/9v/2//c/93/4P/e/97/3v/e/97/
3v/e/9//3//f/9//4P/h/+L/4v/h/+H/4f/h/+P/4//j/+P/4//k/+T/5P/i/+P/4//k
/+T/4//h/+H/4f/h/+H/4f/j/+T/5P/k/+T/4//j/+L/3v/e/93/3f/d/93/3f/c/9z/
3P/c/9r/2f/Z/9j/2P/V/9X/1v/W/9b/1v/U/9b/1v/V/9X/1v/W/9b/1f/V/9f/1//X
/9j/2P/a/9r/2//a/9r/3f/d/9n/1P/V/97/7v8FABgALwBMAHAAlwDAAOsAEAEzAVoB
gQGcAbABtgGYAVkBDQHIAJUAbgBHACYADwABAP7/AgAGAAYABgAEAAEA/f/6//b/8//v
/+7/7P/t/+r/6v/q/+n/6P/q/+r/6v/q/+r/6v/q/+r/6v/q/+r/6v/q/+v/6//s/+r/
6//s/+3/7f/t/+7/8P/x//H/8P/w//P/9P/0//X/9P/2//f/+f/5//n/+f/5//v//P8A
AAEAAAABAAIABAAFAAcACAAJAAoADQAOABAAEAASABMAFgAYABoAHAAeAB8AIwAkACYA
KgAtADAAMwA2ADgAPAA9AD4AQABCAEMARABGAEkASwBKAEoASgBKAEoASgBKAEoASwBL
AEoASQBIAEYARABEAEIAPwA9ADoAOAA0ADEALgAtACkAJAAgAB4AHAAZABUAEgAPAA0A
DAAIAAYABAABAP///f/9//3/+//6//n/9//4//j/+P/2//X/9f/1//X/9f/0//T/9P/0
//P/8v/y//D/8v/z//P/8//z//T/9P/z//L/8v/z//P/8//y//L/8//0//T/9f/1//X/
9f/3//j/+f/5//n/+f/5//j/9v/1//b/9//3//j/+v/7//v//P/7//v//P/7//r/+f/3
//f/9//4//j/+v/6//n/9//2//b/9v/3//n/+f/3//f/9f/1//P/8//0//T/9P/0//T/
9P/0//T/8//z//P/8v/0//P/8//z//P/8v/y//L/8P/x//H/8P/v/+//7//w/+//7v/t
/+v/7f/t/+z/7P/u/+7/7v/u/+z/7P/s/+z/7f/t/+z/6//r/+v/6//r/+v/6//q/+j/
6P/o/+j/6P/n/+f/5//n/+f/5//n/+j/6f/p/+n/6f/r/+z/7P/s/+r/6v/q/+r/6f/o
/+j/6f/n/+f/5//m/+b/5v/m/+f/6f/o/+f/5//n/+j/6f/s/+v/6v/p/+n/6f/p/+n/
6f/n/+n/6P/q/+r/6v/q/+v/6//r/+v/6v/r/+z/7P/r/+v/6//r/+//7//v/+//7//w
//D/8P/w//H/8f/y//D/7//t/+3/7f/t/+3/7f/t/+7/7v/u/+z/6//r/+r/6P/o/+f/
5//n/+f/5//m/+b/5v/m/+T/3//f/97/3v/f/9//4P/g/+L/4v/g/+L/4P/f/9//4P/g
/+D/3//f/93/3f/d/97/3v/g/+L/4//m/+T/4//h/9//3P/d/+j//v8XACwAQwBmAIwA
tQDiAA0BMAFTAX4BowG2AcYBxgGcAVEBBQHIAJ0AdgBPADIAGwANAAgACgAMAAwACgAK
AAcAAwD+//r/9//1//T/9P/z//L/8v/y//H/8P/w//D/8P/w/+7/7v/u/+7/7v/u/+7/
7v/w//H/8f/y//D/8f/y//P/8f/x//L/9P/3//f/9v/2//f/+P/4//n/+P/6//v//f//
//////////7//v8BAAEAAgADAAQABgAHAAkACgALAAwADwAQABIAFgAYABkAHAAcAB4A
IAAiACUAKQAqACwAMAAzADYAOQA6ADwAQABBAEIARABGAEcASQBKAEwATQBOAE4ATgBO
AFAAUABQAFAATwBPAE4ATQBMAEoASABIAEMAPwA8ADgANQAyADAALgArACcAIgAeABwA
GgAXABMAEgAPAA0ADAAIAAYABAABAP///f/9//3/+v/4//b/8//0//T/9P/y//P/8//z
//P/8//y//L/8v/y//H/8P/w//D/8v/z//P/8//z//T/9P/z//L/8v/z//P/8//y//L/
8//0//T/9f/1//X/9f/3//j/+f/5//n/+v/7//v/+v/4//j/+P/3//X/9v/2//X/9v/1
//X/9v/0//T/9P/z//X/9f/2//b/9v/2//X/8//w//D/8P/x/+//7//t/+3/7//v/+3/
7f/s/+z/7P/s/+r/6v/q/+r/6//r/+v/6v/q/+n/6f/p/+v/6v/q/+r/6v/r/+v/6v/o
/+f/5v/m/+b/5v/m/+X/5f/l/+T/5P/k/+T/5P/k/+T/5P/k/+T/5f/l/+T/4//j/+P/
4//j/+L/4//j/+L/4v/i/+L/4v/h/+H/4f/h/+D/3//e/97/4f/h/+H/4f/h/+L/4v/i
/+D/4P/g/+D/3//e/97/3//d/93/3f/c/93/3v/f/+H/3//e/93/3f/b/9z/3f/g/97/
3v/e/97/3v/e/97/3v/e/9//4P/h/+L/4//k/+T/4f/h/+H/4f/j/+P/4//j/+P/5P/k
/+T/4v/j/+P/5P/m/+X/4//j/+H/4f/h/+H/4f/i/+L/4v/e/93/3f/c/9z/3P/b/9v/
2//b/9v/2v/Y/9j/2P/W/9X/1f/U/9T/0f/R/9L/0v/S/9L/0P/S/9L/0f/R/9L/0v/S
/9H/0f/R/9H/0f/S/9T/1P/U/9X/1v/Y/9X/z//L/87/2//u/woAIQA6AF0AhgCyAOEA
DgEzAVoBhQGqAcMB2AHcAbgBbAEbAdcApAB5AFIAMQAYAAkAAwACAAIAAgACAP7/+v/3
//H/7v/s/+v/6f/o/+T/4//k/+T/5P/j/+L/4v/i/+L/4v/g/+D/4P/g/9//4P/h/+L/
4P/h/+H/4v/k/+X/5v/n/+X/5f/m/+j/6f/p/+j/6P/r/+z/7P/t/+3/7v/u/+//8f/x
//H/8f/y//L/9f/1//b/9//4//r//f///wAAAQAAAAMABAAGAAgACgALAA4AEAASABQA
FgAXABsAHAAeACIAJQAoACsALgAwADQANQA2ADgAOgA7ADkAOgA8AD0AQABAAEAAQAA+
AD4APgA+ADsAOwA6ADkAOAA2ADQANAAxAC0AKgAmACIAHgAbABgAFwATAA4ACgAGAAQA
AQD9//v/+f/4//j/9P/y//D/7f/t/+v/6//r/+n/6P/n/+X/5P/k/+T/4v/j/+P/4//j
/+H/4P/g/+D/4v/h/+D/4P/e/+D/4f/h/+H/4f/i/+L/4f/g/+D/4f/j/+P/4v/i/+P/
5P/k/+X/5f/l/+X/5//m/+f/5//n/+f/5//m/+T/4//k/+X/5f/l/+b/5v/l/+b/5f/l
/+b/5P/k/+T/4//j/+P/5P/k/+T/5P/j/+H/4v/i/+L/4//j/+P/4f/h/9//3//d/93/
3v/e/97/3v/e/97/3v/e/9v/2//b/9r/3P/b/9v/2//b/9r/2v/a/9j/2f/Z/9j/2f/Z
/9n/2v/Y/9j/2P/X/9f/1//W/9b/2P/Y/9j/2P/W/9b/1v/W/9f/1//W/9X/1//X/9f/
1//Y/9n/2f/Y/9b/1v/W/9b/1//X/9f/1//Y/9f/1v/W/9f/1//X/9f/1//Y/9j/2P/W
/9b/1v/W/9f/1v/W/9f/1f/V/9X/1P/W/9b/1v/X/9n/2P/X/9f/1f/W/9f/2v/Y/9j/
2P/Z/9f/1//V/9X/1v/Y/9j/2P/Y/9n/2f/Z/9n/2v/b/9z/3P/b/9v/2//b/93/3f/d
/93/2//c/9z/3P/c/93/3f/e/97/3f/b/9v/3f/d/93/3f/b/9z/3P/c/9r/2f/Z/9j/
2P/Y/9f/1//V/9X/1f/U/9b/1v/W/9T/0f/R/9D/0P/P/8//0P/Q/9D/0P/O/9D/zv/N
/83/zv/Q/9D/z//P/8//z//P/9D/0P/Q/9L/0f/S/9T/1f/T/83/yv/P/9z/8P8HABoA
NQBaAH4ApQDSAPkAGgFBAWoBiwGiAbABpgF0ASsB4QCmAHsAVgAxABYAAwD3//b/+v/+
//7//v/8//f/8//u/+r/5//l/+T/5P/j/+L/4P/g/9//3v/e/97/3v/e/97/3v/e/97/
3v/e/97/3v/e/9//3//g/97/3//g/+H/4f/h/+L/5P/l/+X/5P/k/+f/6P/o/+n/6P/q
/+v/7f/v/+//7//v/+7/7v/x//H/8v/z//T/9v/3//n/+v/7//r//f/+/wAABAAGAAcA
CgAKAAwADgAQABMAFwAYABoAHAAfACIAJQAoACoALgAvADAAMgA0ADUANQA2ADgAOQA6
ADoAOgA6ADoAOgA6ADoAOQA5ADgANwA2ADQAMgAyAC4AKwApACYAJAAgAB0AGgAXABMA
DgAKAAoACAAFAAEA/v/7//n/+P/0//L/8P/t/+v/6f/p/+n/5//m/+X/4//i/+L/4v/g
/9//3//f/9//3//e/97/3v/g/9//3v/e/93/3v/e/93/3f/d/97/3v/f/97/3v/f/9//
3//e/97/3//g/+D/4f/f/9//3//h/+D/4f/h/+H/4P/h/+H/4P/f/+D/4f/h/+H/4v/i
/+H/4v/h/+H/4v/i/+L/4v/h/+H/4f/i/+L/4P/g/9//3f/d/97/3//h/+H/4f/f/9//
4f/h/9//3//e/97/3v/e/9z/3P/c/9z/2//b/9v/2v/a/9n/2f/Z/9v/2v/a/9r/3P/d
/93/3P/Z/9n/2f/a/9r/2v/a/9n/1//X/9b/1v/Y/9j/2P/Y/9b/1v/W/9b/1//X/9b/
1f/X/9f/1//X/9f/1//W/9T/1v/W/9b/1v/X/9f/1//X/9j/1//W/9b/1//X/9f/1//V
/9b/1v/W/9b/1v/W/9b/1//W/9b/1//X/9f/1//W/9j/2P/Y/9n/1//W/9X/1f/V/9b/
1//a/9j/2P/Y/9n/2f/Z/9n/2f/Z/9n/2v/a/9r/2v/a/9r/3P/c/9z/2//d/93/3f/e
/9//4P/g/9//3//f/9//4f/h/+H/4f/h/+L/4v/i/+L/5f/l/+b/5v/l/+P/4//j/+X/
5f/l/+X/5v/m/+b/5P/i/+H/3//c/97/3f/d/93/3//f/97/3v/e/97/3P/Z/9n/2P/Y
/9f/1//Y/9j/2P/a/9j/2v/a/9f/1//Y/9j/2P/X/9f/1//b/9v/2v/a/9z/3P/d/+D/
4v/h/93/2f/W/9v/6P/+/xUAKgBDAGYAjgC3AOQADQEwAVUBgAGhAbYBxAG6AYYBOwHx
ALgAjQBmAEMAKgAVAAkABgAIAAwADgAMAAoABwAFAPz/+P/3//f/9P/y//H/8P/w//D/
7//u//D/8P/w//D/8P/w//D/8P/w//D/8P/w//L/8//z//T/8v/z//T/9f/1//X/9v/4
//n/+f/4//j/+v/8//3///8AAAIAAwAFAAUABQAFAAUABgAGAAkACQAKAAsADAAOAA8A
EQASABMAEgAVABYAGAAbAB4AIAAkACQAJgAoACoALwAzADQANgA6AD0AQABDAEQARgBK
AEsATABOAFAAUQBRAFIAVABVAFYAVgBWAFYAWABYAFgAWABXAFcAVgBVAFIAUABOAE4A
TgBLAEkARgBEAEAAPQA6ADkANQAwACwAKAAmACMAHwAeABsAGQAYABQAEgAQAA0ACwAJ
AAkACQAHAAYABQADAAQABAAEAAIAAQABAAEAAQABAAAAAAAAAAIAAQAAAAAA/v8AAAEA
AQABAAEAAgACAAMAAgACAAMAAwADAAIAAgADAAQABAAFAAcABwAHAAkACAAJAAkACQAJ
AAkACAAGAAUABgAHAAcACQAKAAoACQAIAAcABwAIAAgACAAIAAcABQAFAAYABgAGAAYA
BQADAAQABAAEAAUABQAFAAMAAwADAAMAAQABAAQABAAEAAQAAwACAAEAAAD////////+
//7//f/9//3//f/8//z//P/7//v/+v/4//f/9//3//j/9//2//X/8//1//X/9P/0//T/
9P/0//T/8v/y//L/8v/x//H/8P/v//H/8f/x//H/8P/x//H/8P/w//D/8P/w//P/8//z
//P/8v/x//D/8P/v/+//7//v/+//8P/w//D/7v/u/+7/7v/u/+7/7//x//H/8f/x//D/
7//u/+3/7f/t/+z/6//r/+3/7v/v//L/8P/w//D/8f/w/+//7v/t/+3/7v/v//D/8f/y
//H/8f/x//H/8v/z//T/9P/z//P/8//z//X/9f/1//X/9f/2//b/9v/0//X/9f/2//j/
9//1//X/8//z//P/8//x//L/8v/y//L/8f/x//D/7v/u/+3/7f/t/+3/7f/s/+z/7P/s
/+r/5//n/+b/5v/j/+P/5P/k/+T/5P/i/+T/5f/l/+b/6P/n/+b/5P/j/+H/4f/h/+L/
4v/i/+j/6//s/+7/6f/j/9//4P/n//T/DgAtAEQAXQCEALQA4wAQATcBXAGHAbQB1QHs
Af4B+AHCAXEBIQHkALMAhgBjAEYAKwAbABgAGAAaABoAGAAUABEADQAKAAQAAQD///7/
/P/7//r/+P/4//f/9v/2//b/9v/2//b/9v/2//b/8v/y//L/8v/z//X/9v/4//j/+f/6
//v/+//7//z//v/9//3//P/8//3//v/+////AAACAAMABQAFAAUABQAFAAQABAAHAAcA
BgAHAAgACgALAA0ADgAPABIAFQAWABgAGgAcAB0AIAAiACQAJgAoAC0AMQAyADQANgA5
ADwAPwBCAEQASABJAEoATABOAE8ATwBQAFIAUwBWAFYAVgBWAFQAVABUAFQAUQBRAFAA
TwBOAEwASgBKAEUAQQA+ADoANwA0ADIAMAAtACkAJAAgACAAHgAbABcAEgAPAA0ADAAI
AAYABAABAAEA/////////P/6//j/9f/1//b/9//2//P/8//z//P/8//y//L/8v/0//P/
8v/y//D/8v/z//P/8f/x//L/8v/x//D/8P/x//T/9f/1//b/9f/2//b/9//2//X/9P/1
//j/+f/5//n/+f/5//j/9v/1//b/9//3//X/9v/2//X/9P/z//P/9P/0//T/9P/z//H/
8f/y//L/8v/y//H/7//w//D/8P/x/+//7//t/+3/7f/t/+v/6//q/+r/6v/q/+r/6v/q
/+r/6//r/+v/6v/o/+f/5//n/+f/5v/m/+b/5v/n/+f/5v/l/+X/5f/m/+b/5v/m/+X/
5f/l/+T/5P/k/+T/5P/k/+T/5P/k/+T/5f/l/+T/4//h/+H/4f/h/+L/4//j/+L/4v/i
/+L/4v/h/+H/4f/h/+L/4f/g/+D/3//f/9//3//f/+D/4P/g/+D/4P/g/+D/3//e/97/
3//f/9//3//e/+D/4P/g/+H/4f/g/9//3//d/97/3//i/+D/4P/g/+H/3//f/97/4P/g
/+D/4P/g/+H/4v/j/+T/5f/m/+b/5f/l/+X/5f/l/+X/5f/l/+f/6P/o/+j/5v/n/+f/
6P/o/+f/5f/l/+P/4//j/+P/5f/m/+b/5v/k/+P/4//i/97/3v/d/93/3//f/9//3v/c
/9z/3P/a/9n/2f/Y/9j/1f/V/9b/1v/W/9b/1P/W/9j/1//X/9j/2P/Y/9f/1//X/9f/
1//Y/9b/2v/a/9n/2v/c/9v/2f/V/9D/z//Y/+r/AQAYAC0ATAB2AJ8AyAD3AB4BPwFq
AZMBrgHCAdABugF5ASsB5ACtAIAAWQA4AB0ACQAAAAIABgAIAAgABgADAP3/+P/y//H/
7//s/+r/6f/q/+j/6P/n/+b/5v/m/+b/5v/k/+T/5P/k/+T/5P/k/+T/5P/l/+X/5v/m
/+f/6P/p/+f/5//o/+r/6//r/+r/6v/t/+7/7v/v/+7/8P/x//P/8//z//P/8//0//T/
9//3//j/+f/6//z/+//9//7///8AAAMABAAGAAYACAAJAAwADgAQABIAFAAXABsAHAAe
ACIAJQAoACsALAAuADIAMwA2ADgAOgA7AD0APgBAAEEAQgBCAEIAQgBCAEIAQgBCAEMA
QwBCAEEAPgA8ADoAOgA4ADUAMwAwACwAKAAlACIAIQAdABgAFAASABAADQAJAAYAAwAB
AAAA+v/4//b/8//x/+//7//v/+3/7P/r/+n/6P/o/+j/5v/l/+X/5f/l/+X/5P/k/+T/
5P/j/+L/4v/g/+L/4//j/+P/4//k/+T/4f/g/+D/4f/j/+P/4v/i/+H/4v/i/+P/4f/h
/+H/4//k/+X/5f/l/+T/5f/l/+T/5P/k/+T/4//l/+b/5v/l/+L/4f/h/+L/4//k/+X/
5f/l/+X/5v/m/+T/5P/j/+H/4v/i/+L/4//h/+H/3//f/+H/4f/f/9//3v/e/97/3v/e
/97/3v/e/9v/2//b/9r/3P/b/9v/2//b/9r/2v/a/9n/2f/Y/9b/1//X/9f/2P/W/9b/
1v/V/9X/1f/U/9T/1v/W/9b/1v/U/9T/1P/U/9P/0//S/9H/0f/R/9H/0f/S/9P/0//S
/9T/1P/U/9T/0//T/9P/0//U/9P/0v/S/9H/0f/R/9H/0f/S/9L/0v/S/9L/0v/S/9P/
0v/S/9P/0//T/9P/0v/S/9L/0v/T/9X/1P/T/9P/0v/S/9L/1P/S/9L/0v/T/9P/0//T
/9P/0//R/9D/0v/S/9L/0v/S/9L/0v/S/9L/0v/T/9T/1f/W/9f/2P/Y/9X/1f/V/9X/
2f/Z/9n/2f/b/9z/3P/c/9r/2//b/9z/3P/b/9n/2f/Z/9n/2f/Z/9n/2v/a/9r/2P/X
/9f/1v/S/9L/0f/R/9H/0f/R/9D/0P/Q/9D/zv/M/83/zf/O/83/zf/O/87/zv/O/8z/
zv/M/8v/y//M/8z/zP/L/8v/y//L/8v/zP/M/87/0P/T/9T/1P/T/8//y//K/9P/4v/2
/wsAIgA9AGAAhgCvANwAAQEkAUsBdgGRAaQBsAGcAWIBFQHNAJYAbQBIACkADgD7//P/
9P/6//z//P/6//b/8f/t/+r/6P/l/+X/5P/g/9//3v/e/97/3f/c/97/3v/e/97/3f/c
/9v/2v/a/9r/2v/a/9z/3f/d/97/3P/d/97/3//d/93/3v/g/+H/4f/g/+D/4//k/+T/
5f/o/+r/6//t/+v/6//r/+v/6v/q/+3/7f/w//H/8v/0//P/9f/2//f/+v/9//7/AAAA
AAIAAwAGAAoADAAOABAAEQAVABYAGAAcAB8AIgAlACYAKAAsAC0AMAAyADQANQA3ADgA
OgA7ADwAPAA8ADwAOgA6ADoAOgA7ADsAOgA5ADgANgA0ADQAMgAvAC0AKgAkACAAHQAa
ABkAFQAQAAwACgAIAAUAAQD8//n/9//2//T/8v/w/+3/6//p/+n/6f/n/+b/5f/j/+L/
4v/i/+D/3f/d/93/3f/d/9z/3P/c/97/3f/c/9z/3P/e/9//3//e/93/3f/c/9v/2v/a
/9v/3f/d/9z/3P/d/97/3v/f/93/3f/d/9//3v/f/9//3//e/9//3//e/97/3v/e/93/
3f/e/97/3f/c/9v/2//c/93/3v/f/9//3f/d/97/3v/e/97/3f/b/9r/2v/a/9v/2v/Z
/9b/1f/W/9f/1v/X/9b/1v/W/9b/1v/W/9b/1v/V/9X/1f/U/9T/0//T/9P/1f/U/9T/
1P/T/9P/0v/Q/8//z//P/9D/0v/S/9L/0f/P/8//zv/O/9D/0P/Q/9D/zv/O/87/zv/P
/8//zv/N/83/zf/N/83/y//L/8r/yP/J/8r/y//M/8v/y//L/8v/y//L/8v/zP/L/8v/
y//L/8r/yv/J/8j/yv/K/8r/yv/J/8j/yP/J/8f/x//H/8b/yP/I/8j/yf/J/8z/zv/O
/87/zv/Q/9P/1v/Z/9j/2f/a/9r/2//b/9v/2//d/93/3f/d/9//4P/g/+D/4P/h/+H/
4v/i/+H/3//f/9//3//f/9//3f/e/97/3v/d/93/3v/e/9v/2v/Y/9f/2f/Z/9n/2P/Y
/9j/2P/W/9P/0//S/9L/0f/R/9L/0v/S/9L/0P/S/9L/0f/R/9L/1P/U/9P/0//T/9P/
0//U/9L/1P/W/9f/2v/a/9n/0//N/8j/zf/e//j/EwAsAEUAaACUAL8A7gAZAT4BZQGS
AbkB1AHoAeoBxAF7ASkB5gCxAIgAXwA+ACUAEwAKAAoADAAOAAwACgAHAAUAAgD+//n/
9//2//b/8//y//L/8v/x//D/8P/w//D/8P/y//L/8v/y//L/8v/y//L/8v/z//P/9P/2
//f/+P/5//f/9//4//r//P/9//3//v8BAAIAAgADAAEAAgACAAMABQAFAAUABQAFAAYA
CgALAAwADQAOABAAEwAVABYAFwAaAB0AHgAgACAAIgAjACYAKAAqACwALgAzADcAOAA6
AD4AQQBEAEcASgBMAFAAUQBUAFYAWABZAFsAXABeAF8AYABgAGAAYABgAGAAYABgAF0A
XQBcAFsAWgBYAFYAVgBTAE8ATABIAEUAQgBAAD4AOQA1ADAALAAqACgAJQAhABwAGQAX
ABYAEgAQAA4ACwAJAAcABwAHAAUABAADAAEAAAAAAAAA/v////////////3//P/8//z/
/v/9//z//P/6//z//f/9//3//f/+//7//f/8//z//f/9//3//P/8////AAAAAAEA////
////AQABAAEAAAD//wAAAQABAAAA//8AAAEAAQD//wAAAAD///7//f/9//7//v/+//7/
/f/7//v//P/8//z//P/7//n/+P/4//j/+f/7//v/+f/5//n/+f/3//f/+P/4//j/+P/2
//b/9v/2//P/8//z//L/8P/v/+//7//x//D/8P/w/+7/7//v/+7/7f/t/+3/7v/s/+z/
7P/r/+3/7f/s/+z/7P/s/+z/7P/q/+r/6v/q/+3/7f/s/+v/6//r/+v/6//q/+v/6//q
/+j/6P/o/+j/6f/p/+n/6f/q/+n/6P/o/+n/6f/p/+n/5//o/+j/6P/o/+j/6P/o/+f/
5v/m/+f/6f/q/+z/7P/s/+z/6//r/+v/6//s/+3/7v/u/+//7//v/+//7//v/+//7//t
/+7/7v/u//D/8f/x//L/8v/x/+//7//t/+3/7f/t/+//8P/w//D/7v/t/+3/7P/s/+z/
6//r/+n/6f/p/+j/6v/q/+r/6P/j/+P/4v/i/+H/4f/i/+L/4v/i/+D/4v/i/+H/4f/i
/+T/5P/j/+P/4f/h/+H/4v/i/+T/5v/n/+r/7P/r/+f/4f/e/9//6v/+/xkAMABHAGgA
kgC7AOoAFwE+AWMBjgG3AdAB5AHuAdIBjwE9AfYAvwCUAG0ATAAxAB0AFgAYABoAGgAc
ABoAFwATAA4ACgAHAAUAAgAAAP///v/8//z/+//6//r/+v/6//r/+v/6//r/+v/6//r/
+v/6//r/+//7//z//v///wAAAQD/////AAACAAMAAwACAAIABQAGAAYABwAGAAgACQAL
AAwADQAOAA8AEAAQABMAEwAUABUAFgAYABkAGwAcAB0AHAAfACAAIgAmACgAKQAsAC4A
MAAyADQANwA7ADwAPgBCAEUASABLAFAAUgBWAFcAWgBcAF4AXwBhAGIAZABlAGYAZgBm
AGYAZgBmAGYAZgBlAGUAZABjAGQAYgBgAGAAXABZAFcAVABSAE4ASwBIAEUAQQA8ADgA
NAAyAC8AKwAoACUAIwAiACAAHgAcABkAFwAVABUAFQARABAADwANAA4ADgAOAAwADQAN
AA0ADQANAAwADAAMAAoACQAIAAgACAAKAAsACwALAAsADAAMAA0ADAAMAA0ADwAPAA4A
DgAPABAAEAARABEAEQARABMAEgATABMAEwAUABUAFQAUABIAEgASABEAFAAWABcAFwAW
ABUAFQAWABQAFAAUABMAFAAVABcAGAAYABgAFwAVABQAFAAUABUAEwATABEAEQATABMA
EQARABIAEgASABIAEAAQABAAEAARABEAEQAQAA4ADQANAA0ADQAMAAwADAANAA8AEAAQ
AA8ADwAPABAAEgASABIAEQARABEAEAAQABAAEAAQABAAEAAQABAAEAARABEAEAAPABEA
EQARABEAEgATABMAEgASABIAEgASABMAEwATABMAFAATABIAEgAVABUAFQAVABMAFAAU
ABQAFAAUABQAFAAWABYAFwAZABkAGQAZABgAGgAaABoAGwAbABoAGQAZABkAGgAbAB4A
IAAgAA==
         </WaveFormData>
      </LeadData>
      <LeadData>
         <LeadByteCountTotal>10000</LeadByteCountTotal>
         <LeadTimeOffset>0</LeadTimeOffset>
         <LeadSampleCountTotal>5000</LeadSampleCountTotal>
         <LeadAmplitudeUnitsPerBit>4.88</LeadAmplitudeUnitsPerBit>
         <LeadAmplitudeUnits>��V</LeadAmplitudeUnits>
         <LeadHighLimit>2147483647</LeadHighLimit>
         <LeadLowLimit>268435456</LeadLowLimit>
         <LeadID>V5</LeadID>
         <LeadOffsetFirstSample>0</LeadOffsetFirstSample>
         <FirstSampleBaseline>0</FirstSampleBaseline>
         <LeadSampleSize>2</LeadSampleSize>
         <LeadOff>FALSE</LeadOff>
         <BaselineSway>FALSE</BaselineSway>
         <ExcessiveACNoise>FALSE</ExcessiveACNoise>
         <MuscleNoise>FALSE</MuscleNoise>
         <LeadDataCRC32>1353323147</LeadDataCRC32>
         <WaveFormData>
7f/s/+z/6//o/+X/5f/k/+T/5P/k/+T/5P/k/+T/5P/i/+H/4f/h/+L/4v/h/+H/4//i
/+L/4v/k/+T/5P/j/+H/4P/f/9z/2v/Z/9n/4P/v/wMAGQAuAEsAbQCRALUA1wDyABAB
LwFOAWABaQFlAUwBHgHvAMcAowCFAGcAUgBCADMAJwAeABcAEwAPAA4ACQAFAAEA/v/6
//j/9f/z//L/8v/u/+z/7P/r/+r/6//q/+r/6v/q/+r/6f/p/+r/6v/q/+r/6v/q/+r/
6v/q/+r/6v/q/+j/6f/p/+n/6f/q/+r/6v/r/+v/6//s/+z/7P/s/+z/7P/s/+v/6v/r
/+v/7P/s/+z/7f/t/+7/8P/x//H/8f/y//P/9P/1//b/+P/5//r//v///wEAAgADAAYA
BgAIAAkACwANAA8AEQAUABUAFwAZABsAHQAfAB8AIQAiACMAJAAlACYAJgAnACgAKAAo
ACcAJwAoACgAKAAnACYAJQAkACEAHwAeABoAGAAUABMAEAANAAsABwAFAAMAAAD9//3/
+//5//f/+P/2//T/8//x//D/7//v/+z/6//q/+n/6//r/+v/6f/p/+r/6v/q/+v/6//r
/+v/6//r/+v/6//r/+n/6//r/+v/6//r/+v/6//r/+v/6//r/+z/7P/s/+z/7f/t/+3/
7f/t/+3/7v/w//D/8P/w/+7/7v/v/+//7v/u/+//7//x//L/8v/y//L/8v/y//L/9P/0
//T/9P/y//L/8v/y//L/8f/x//H/8//y//L/8v/w//D/8P/v/+//7//u/+7/7//v/+7/
7v/u/+7/7v/t/+//7//v/+//7f/t/+3/7f/t/+z/7P/s/+z/7P/s/+z/6//r/+v/6//r
/+v/6//r/+v/6//r/+v/7P/s/+z/7P/q/+r/6//r/+v/6//r/+r/6v/q/+n/6f/r/+v/
6//r/+v/6//r/+r/6v/q/+v/6//q/+r/6v/p/+v/6//q/+r/6//r/+v/6//q/+r/6v/r
/+v/6v/q/+r/6v/q/+r/6v/s/+z/7P/s/+r/6v/r/+v/7f/t/+3/7f/r/+v/7P/s/+z/
7P/s/+7/7v/v/+//7//w//D/8P/w//D/8P/w//D/8f/x//H/8v/z//P/8//z//P/9P/0
//P/8//z//P/9P/0//X/9v/0//T/9f/1//X/9f/1//T/9f/0//T/9P/y//H/8f/x//D/
8P/v/+7/7f/t/+z/7P/q/+r/6v/q/+j/6P/o/+j/6f/p/+n/6v/q/+n/6f/p/+j/6P/o
/+j/6P/o/+n/6f/m/+X/5v/m/+P/4f/k/+//+/8LAB4ANQBRAG8AkQCxANAA7AAFASIB
PgFPAVMBTAEuAQEB1QCvAI8AdQBaAEYAOwAvACIAGwAZABMADgALAAkABQACAP7/+v/3
//X/9P/0//L/8v/y//H/8P/v/+7/7v/u//D/8P/v/+//7v/u/+7/7v/w//D/8P/w//D/
8P/w//D/7v/v/+//7//x//L/8v/y//P/8//z//T/9P/0//T/9P/1//b/9v/2//f/9//4
//j/+P/5//n/+v/8//3//f/9//7///8AAAEAAgAEAAUABgAIAAkACwAMAA0AEAAQABIA
FQAXABkAGwAfACIAIwAlACcAKQArAC0ALwAxADIAMwA0ADUANgA2ADcAOAA4ADgAOwA7
ADwAPAA6ADkAOAA3ADYAMwAxADAAMAAuACoAKQAoACUAIwAfAB0AGwAYABUAEwARAA8A
DQAMAAoACAAHAAcABgAFAAUAAgABAAAA//8BAAEAAQD/////AAAAAAAA////////////
/////////////f//////////////////////////////AAAAAAAA/v////////8BAAEA
AQACAAIAAgACAAIAAAAAAAEAAQAAAAAAAQABAAMABAAEAAQABgAGAAYABgAEAAQABAAE
AAQABAAEAAQABAADAAMAAwADAAIAAgACAAIAAgACAAEA//////7//v///////v/+/wAA
AAAAAP/////////////9//3//f/9//3//P/8//z//P/8//z//P/5//n/+f/5//n/+f/5
//n/+f/5//n/+f/6//r/+v/6//r/+v/7//v/+v/5//j/9v/2//b/9f/1//X/9f/1//X/
9f/1//X/9P/0//T/9f/1//T/9P/0//P/9f/1//T/9P/z//P/8//z//T/9P/0//X/9f/0
//T/9P/0//T/9P/0//T/9P/0//T/8//y//L/8f/z//P/8//z//H/8f/x//H/8f/x//H/
8f/x//H/8v/y//L/8v/y//T/9P/1//X/9f/2//b/9v/2//b/9v/2//b/9//3//f/9v/3
//f/9//3//f/+P/4//f/9//3//f/9//2//b/9v/2//b/9//3//X/9f/1//T/8f/w//D/
8P/w/+//7//v//D/8P/v/+7/6f/p/+j/6P/o/+j/6P/o/+j/6P/o/+j/5//n/+f/6P/m
/+X/5f/l/+T/5P/k/+T/5v/m/+f/5//m/+P/4v/i/+H/3//i/+v/+/8PACQAPQBdAH8A
oQDDAOQA/gAXATgBUgFdAVsBSgEmAfcAywCnAIsAbwBYAEYAOQArAB4AFwATABEADgAN
AAcAAwAAAPz/+P/3//X/8v/y//D/7v/u/+3/7P/t/+z/7P/s/+r/6v/p/+n/6v/q/+r/
6v/q/+r/6v/q/+j/6P/o/+j/6P/p/+n/6f/r/+z/7P/s/+3/7f/t/+7/7P/s/+z/7P/v
//D/8P/w/+//7//w//D/8v/z//P/9P/0//X/9f/1//b/9//4//n//P/+////AAACAAMA
BQAGAAcACgAKAAwADwARABMAFQAVABgAGQAbAB0AHwAhACMAJQAnACgAKQAqACsALAAs
AC0ALgAuAC4ALwAvADAAMAAvAC0AKwApACgAJQAjACIAIAAeABoAGQAYABUAEwAPAA0A
CwAIAAUAAwABAP///f/8//r/+P/3//P/8v/x//H/8P/v/+7/7f/v/+//7//t/+3/7v/u
/+7/7f/t/+3/7f/t/+3/7f/t/+3/6//t/+3/6//r/+v/6//r/+v/6//r/+v/7P/s/+z/
7P/t/+3/7f/u/+//8P/y//L/8v/y//L/8P/w//H/8f/w//D/8f/x//D/8P/v/+7/7v/u
/+7/7v/w//D/8P/w//D/8P/w//D/8P/v/+//7//t/+z/7P/s/+z/7P/s/+v/6//r/+r/
6v/p/+n/6P/o/+r/6v/q/+n/6f/p/+n/6f/n/+f/5//n/+n/6P/o/+j/5v/m/+b/5v/l
/+X/5f/l/+X/5f/l/+X/5f/l/+X/5f/k/+T/5P/k/+T/5P/l/+X/4//j/+P/4v/i/+L/
4f/h/+H/4f/h/+H/4f/h/+H/4P/g/+D/4f/h/+D/4P/g/9//4f/h/+D/4P/h/+H/4f/h
/+D/4P/g/+H/3//e/97/3v/c/9z/3P/c/97/3v/e/97/4P/g/+H/4f/g/9//3v/d/9//
3f/d/97/3v/e/97/3v/e/97/3//f/+H/4v/i/+L/4v/i/+L/4v/g/+H/4f/h/+T/5f/l
/+X/5f/l/+b/5v/l/+X/5f/l/+P/4v/i/+L/4P/g/+H/4f/h/+H/4f/g/9//3v/e/97/
3v/d/93/3f/a/9r/2f/Y/9f/1//W/9b/1v/W/9b/1v/U/9T/1P/U/9P/0//T/9T/1v/V
/9X/1f/S/9L/0v/S/9T/1P/R/8//0P/P/87/zP/J/8//2v/p//3/FQAuAE0AbwCVALkA
1wDyABABMQFMAVgBWQFLASgB+ADJAKMAhQBnAE8APAAsAB8AEwAMAAUAAQD///r/9//z
/+//7P/q/+j/5f/l/+L/4P/g/+D/4P/f/97/3f/c/9z/3P/c/9z/2//b/9z/3P/c/9z/
3P/c/9z/3P/e/97/3v/e/97/3//f/9//3//g/+D/4P/h/+H/4f/i/+L/4v/i/+L/4//k
/+T/5P/l/+X/5v/m/+j/6f/p/+r/6v/r/+v/6//t/+//8f/z//L/9P/1//b/+P/5//v/
/P/9/wAAAAACAAUABwAJAAsADQAQABEAEwAVABcAGQAbABsAHQAeAB8AIAAhACIAIgAj
ACQAJAAkACUAJQAmACYAJgAlACQAIwAgAB0AGwAaABYAFAAQAA8ADAAJAAcAAwADAAEA
/v/7//v/+f/3//X/9P/y//D/7//t/+z/6//r/+r/6f/o/+f/5//n/+f/5f/n/+j/6P/o
/+f/5//n/+f/5//n/+f/5//n/+X/5//n/+f/5//n/+f/5//n/+f/5//p/+r/6v/q/+j/
6f/p/+n/6f/p/+n/6v/s/+z/7P/s/+z/7P/t/+3/7P/s/+3/7f/t/+7/7v/u/+7/7v/u
/+7/7v/u/+7/7v/s/+z/7P/s/+z/6//r/+v/7f/s/+z/7P/s/+z/7P/r/+v/6//q/+r/
6//r/+r/6v/q/+r/6v/p/+f/5//n/+f/6f/p/+n/6f/p/+j/6P/o/+j/6P/o/+j/5//n
/+f/5//n/+f/5//n/+f/5//n/+f/6P/o/+j/6P/m/+b/5//n/+f/5//n/+b/5v/m/+X/
5f/n/+f/5//n/+f/5//n/+b/5P/k/+X/5f/m/+b/5v/l/+X/5f/k/+T/5f/l/+X/5f/m
/+b/5v/n/+X/5P/k/+T/5v/m/+b/5v/m/+b/5v/m/+b/5v/n/+f/5//n/+f/5//n/+f/
5//n/+f/5//n/+f/6P/o/+j/6P/o/+j/6P/p/+n/6//s/+z/7P/q/+r/6v/q/+z/7f/t
/+3/7v/v/+//7//v/+//8P/w/+//7//v/+//8f/w//D/8P/w//D/8f/x/+//7//v/+7/
7f/s/+z/7P/s/+v/6//r/+r/6v/p/+j/4//j/+L/4v/k/+T/5P/k/+T/5P/k/+T/4//j
/+P/5P/k/+P/4//j/+L/4v/i/+L/5P/k/+P/4f/g/9//4P/g/93/3f/i/+///f8NACQA
PQBdAH0AnwDBANwA9gATATIBSAFPAU8BPAEWAekAvwCbAH8AZQBMADwAMQAnAB4AFwAT
AA8ADAAJAAMA///+//r/9v/1//X/9P/y//D/7//u/+z/6v/r/+r/6v/q/+r/6v/p/+n/
6v/q/+r/6v/q/+r/6v/q/+r/6v/q/+r/6v/r/+v/6//p/+r/6v/q/+v/6//r/+z/7v/u
/+7/7v/v//D/8P/w//H/8f/y//L/8v/z//P/9P/2//f/9//3//b/9//4//n//P/+////
AAACAAMABQAGAAcACgAKAAwADwARABMAFQAXABoAGwAdAB8AIQAjACUAJQAnACgAKQAq
ACsALAAsAC0ALgAuAC4ALwAvADAAMAAuAC0ALAArACoAJwAlACQAIgAgABwAGwAYABUA
EwAPAA0ACwAIAAUAAwABAP///f/+//z/+v/5//X/9P/z//P/9P/z//L/8f/v/+//7//t
/+3/7v/u/+7/7f/t/+3/7f/v/+//7//v/+7/6//s/+v/6//r/+v/6//t/+3/7f/t/+3/
7v/u/+7/7v/v/+//7//v/+//7//w//D/8P/w//D/7v/u/+//7//w//D/8f/x/+//8P/w
//D/8P/w//D/8P/w//D/8P/w//D/8P/w//D/8P/v/+//7//t/+z/7P/s/+7/7v/u/+3/
7v/v/+//8P/v/+//7v/u/+7/7v/u/+3/7//v/+//7//t/+3/7f/t/+3/7P/s/+z/7v/u
/+7/7v/t/+3/7f/t/+v/6//r/+v/6//r/+v/6//s/+z/7P/s/+z/7P/t/+3/7f/t/+3/
7P/u/+7/7f/t/+3/7f/t/+3/7f/t/+3/7P/s/+z/7f/t/+z/7P/s/+v/7f/t/+z/7P/t
/+3/7f/t/+7/7v/u/+//7//u/+7/7v/w//D/8P/w//D/8P/w//D/7v/u/+//7//v/+//
7//v/+//7//v/+//8f/x//H/8f/x//H/8f/w//D/8P/w//D/8v/y//L/8v/y//P/8//z
//b/9v/2//b/9P/0//T/9P/1//X/9f/2//f/9//3//f/+P/6//v//f/7//v/+//7//z/
/P/8//z/+v/7//v/+f/5//n/+P/3//b/9v/2//b/9//3//f/9v/0//P/8v/v//H/8P/w
//D/8P/w//D/8P/w//D/8P/v/+//7//w//D/7f/t/+3/7P/u/+7/7v/w//D/7//v/+7/
7//s/+r/6f/p/+7/+/8LAB0AMgBNAG0AjwCzANUA8gAMASkBSAFgAWcBYwFOASQB9QDL
AKsAjwB1AF4ATgBBADUALAAnACEAHwAcABkAFwAVAA4ACgAIAAUAAwACAAAA/v/8//z/
+//6//v/+v/6//r//P/8//v/+//6//r/+v/6//z//P/8//z/+v/6//r/+v/8//3//f/9
//3//v/+//7/////////AAAAAAAAAAAAAAEAAgACAAIABQAFAAYABgAGAAcABwAIAAgA
CQAJAAkACgALAAwADQAOABAAEQASABQAFQAXABgAGwAeAB4AIAAjACUAJwApACkALAAt
AC8AMQAzADUANwA3ADkAOgA7ADoAOwA8ADwAPQA+AD4APgBBAEEAQgBCAEAAPwA+AD0A
PQA7ADoAOgA4ADYAMgAxADAALQArACcAJQAjACAAHQAZABcAFQATABIAEAAOAA0ADQAM
AAsACwAIAAcABgAFAAQAAwACAP////8AAAAAAAABAAEAAQABAP/////////////9////
//////////////////////////8AAAAAAAD+/////////////////wAAAgACAAIAAgAC
AAIAAwADAAIAAgADAAMAAQACAAIAAgACAAIAAgACAAIAAgACAAIAAAAAAAAAAAAAAP//
/////////v/+//7/AAAAAAAA/////////v/+///////+//7//P/8//z/+//9//3//f/9
//v/+//7//v/+//6//r/+v/4//j/+P/4//f/9//3//f/+f/5//n/+f/3//f/9//3//j/
+P/4//j/+P/4//n/+f/3//f/9//2//b/9v/1//X/9f/1//X/9f/3//f/9//2//b/9v/3
//f/+P/4//j/9//1//X/9P/0//f/9//3//f/9v/2//b/9//3//b/9v/2//T/9P/0//T/
8v/y//L/8v/y//L/8//z//X/9f/1//X/9f/1//X/9f/z//P/8//z//H/8v/z//T/9f/2
//j/+P/5//n/+f/6//r/+v/6//r/+v/6//j/+f/5//n/+v/7//v/+//7//v//P/8//3/
/f/9//3////+//7//v/8//z//f/9//v/+//7//r/+f/4//j/+P/4//f/9//3//b/9v/1
//T/8f/x//D/8P/u/+7/7v/u//D/8P/w//D/8f/x//H/8v/w/+//7//v//D/8P/w//D/
8P/u/+3/7f/u/+3/6v/m/+P/5f/s//f/CQAhADgAVQB3AJsAwQDjAP4AHAE9AV4BdAF9
AXcBYgE4AQUB2QC1AJUAeQBkAFIAQwA1ACoAIwAfABsAFgATABEADQAKAAYAAgABAP//
/v/8//r/+v/6//n/+P/3//b/9v/2//b/9v/1//X/9f/0//P/8v/y//L/8v/y//T/9P/0
//T/9v/3//f/9//1//b/9v/2//X/9f/1//b/+P/4//j/+P/7//z//P/8//v/+//8//z/
+v/7//v//P/+/////////wAAAQACAAMABQAIAAoADAAOAA8AEQASABEAFAAUABYAGQAb
AB0AHwAhACQAJQAnACkAKwAtAC8ALQAvADAAMQA0ADUANgA2ADcAOAA4ADgANwA3ADgA
OAA2ADUANAAzADIALwAtACwALAAqACYAJQAgAB0AGwAXABUAEwAQAA0ADQALAAkABwAE
AAIAAAD///3//P/7//v/+v/5//j/9//3//f/9//1//X/9v/2//b/9f/1//X/9f/1//X/
9f/1//X/8//1//X/9f/1//X/9f/3//f/9//3//f/+P/4//j/+P/5//n/+f/3//f/9//4
//j/+P/4//j/9v/2//f/9//4//j/+f/5//j/+P/3//b/9v/2//b/9v/2//b/9v/2//b/
9v/2//b/9v/1//X/9f/1//T/9P/0//L/8v/y//H/8f/x//D/8P/v/+//7v/u/+7/7v/u
/+3/7//v/+//7//v/+//7//v/+3/7P/s/+z/7P/s/+z/7P/t/+3/7f/t/+v/6//r/+v/
6//r/+v/6//o/+j/6P/o/+j/6P/p/+n/6f/p/+n/6P/q/+r/6f/p/+f/5//n/+f/5//n
/+f/5v/m/+b/5//n/+b/5v/m/+X/5f/l/+T/5P/l/+X/5f/l/+T/5P/k/+X/5f/k/+T/
5P/m/+b/5v/m/+T/5P/k/+T/5P/k/+X/5f/l/+X/5f/l/+X/5f/l/+X/5f/j/+T/5v/m
/+b/5v/o/+j/6f/p/+f/6P/o/+j/6P/o/+j/6P/o/+n/6f/p/+r/6//r/+v/6//r/+z/
7P/r/+v/6//r/+v/6v/q/+r/6v/q/+v/6//r/+v/6//q/+n/6P/o/+j/6P/n/+f/5//m
/+b/5f/k/+H/4f/g/+D/3v/e/97/3v/e/97/3v/e/93/3f/d/97/3v/d/93/3f/e/97/
3v/e/97/4P/f/93/3v/d/9z/3P/Z/9f/2v/h/+//AQAWAC0ASwBrAI8AsQDSAOwABwEm
AUYBVwFbAVYBOgENAd0AtwCVAHcAXgBKADsAKwAgABkAFQAPAAwACQAFAAEA/P/4//b/
9f/x/+7/7v/s/+r/6v/p/+j/5//m/+b/5v/m/+b/5f/l/+b/5v/m/+b/5P/k/+T/5P/m
/+b/5v/m/+T/5f/l/+X/5f/m/+b/5v/n/+f/5//o/+j/6P/o/+j/6//s/+z/7P/r/+v/
7P/s/+z/7f/t/+7/7v/v/+//7//w//H/8v/z//T/9v/3//j/+v/7//3//v///wIAAgAE
AAcACQALAA0ADwASABMAFQAXABkAGwAdAB8AIQAiACMAJAAlACYAJgAnACgAKAAoACkA
KQAqACoAKgApACgAJwAmACMAIQAgAB4AHAAYABcAFAARAA8ACwALAAkABgADAP///f/7
//n/9v/0//L/8f/v/+7/7f/t/+z/6//q/+n/6f/p/+n/5//n/+j/6P/o/+f/5//n/+f/
5//n/+f/5//l/+P/5f/l/+X/5f/l/+X/5f/l/+X/5f/l/+b/5v/m/+b/5//n/+f/5//n
/+f/6P/o/+j/6P/o/+j/6P/p/+n/6v/q/+v/6//r/+z/7P/s/+r/6v/q/+r/6v/q/+r/
6v/s/+z/7P/s/+z/6//r/+v/6//q/+r/6v/o/+j/6P/n/+f/5//m/+b/5//n/+b/5v/m
/+b/5v/l/+X/5f/l/+X/5v/n/+j/6f/r/+r/6v/q/+z/7P/s/+z/6//r/+v/6//r/+v/
6//r/+v/6//r/+v/6P/o/+j/6P/o/+j/6f/p/+f/5//n/+b/6P/o/+f/5//n/+f/5//n
/+f/5//n/+b/6P/o/+n/6f/o/+j/6P/n/+f/5//m/+b/5f/l/+X/5f/m/+b/5v/n/+f/
5v/m/+b/5v/m/+b/5v/m/+b/5v/m/+j/6P/p/+n/5//n/+f/5//n/+f/5//n/+f/5//n
/+f/5//l/+X/5v/k/+T/5P/k/+b/5v/m/+b/6P/o/+n/6f/p/+r/6v/q/+r/6v/q/+r/
6v/r/+v/6//s/+3/7f/t/+3/7f/u/+7/7//v/+//7//v/+7/7v/u/+z/7P/t/+3/6//r
/+v/6v/p/+j/6P/o/+j/5//n/+f/6P/o/+f/5v/l/+X/5P/k/+L/4v/i/+L/4v/i/+L/
4v/h/+H/4f/i/+L/4f/h/+H/4P/g/+D/4P/g/+D/3//f/+D/4f/g/+D/3f/d/+b/8/8B
ABMALABHAGUAhwCrAMsA5gAAAR0BOgFMAVEBSwE0AQgB2QCxAJEAdQBbAEgAOAArACEA
GgAVABEADQAKAAkABQABAP7//P/6//f/9f/w/+7/7v/u/+7/7f/s/+n/6P/o/+j/6P/o
/+f/5//o/+j/6P/o/+j/6P/o/+j/6v/q/+r/6v/q/+v/6//r/+n/6v/q/+r/7f/t/+3/
7v/u/+7/7v/u/+//8P/w//D/8f/x//L/8v/0//X/9f/2//f/9//2//X/9//5//v//f/8
//7///8AAAAAAQADAAQABwAKAAoADAAPABEAEwAVABcAGgAbAB0AIQAjACUAJwAlACcA
KAApACoAKwAsACwALQAuAC4ALgAtAC0ALgAuAC8ALwAvAC8ALgArACkAKAAkACIAHgAd
ABoAFwAVABEAEQAPAAwACQAHAAUAAwABAAAA/v/8//v/+f/4//f/9//0//P/8v/x//H/
8f/x/+//7//w//D/8P/t/+3/7f/t/+//7//v/+//8P/v//L/8//x//H/8f/x//H/8f/x
//H/7//w//D/8P/w//H/8f/x//P/8//z//T/9P/0//T/9P/0//T/9f/1//L/8v/z//P/
8//0//T/9P/0//T/9P/0//T/9P/0//T/9v/2//b/9v/0//P/8//z//P/8v/y//L/8v/y
//L/8f/x//H/8P/w//H/8f/w//D/8P/w//D/7//v/+//7//v/+//7//v/+//7//u/+7/
7v/s/+z/7P/s/+3/7f/t/+3/7f/t/+3/7f/r/+v/6//r/+z/7P/s/+z/7P/s/+3/7f/r
/+v/6//q/+z/7P/r/+v/6f/p/+n/6f/p/+n/6f/o/+j/6P/p/+n/6v/q/+r/6f/r/+v/
6v/q/+n/6f/p/+n/6P/o/+j/6f/p/+j/6P/o/+j/6P/o/+j/6v/q/+r/6v/o/+r/6v/q
/+r/6v/s/+z/7f/t/+z/7P/r/+r/6v/q/+r/6v/s/+3/7f/t/+7/7//v/+//7//v//D/
8P/x//H/8f/x//H/8P/w//D/8P/w//H/8f/v/+//7//u/+3/7P/s/+z/6v/p/+n/6f/q
/+r/6f/o/+X/5f/k/+T/5P/k/+T/5P/k/+T/5P/k/+P/4//j/+T/5P/j/+P/4//k/+T/
5P/k/+T/5P/j/+H/4v/h/+D/3v/Z/9f/3v/r//v/DwAmAEEAYQCHAKsAzwDuAAgBJwFI
AWABbQFvAV4BOgELAd0AtQCXAHsAYABMAD0AMQAkAB0AGQAVABAADQAJAAUAAgAAAP7/
+f/3//b/9P/y//D/8P/v/+7/7f/s/+z/7P/q/+r/6f/p/+r/6v/q/+r/7P/s/+z/7P/u
/+7/7v/u/+7/7//v/+//7//w//D/8P/x//H/8f/y//H/8P/v/+7/8f/y//L/8v/z//P/
9P/0//L/8//z//T/+P/5//n/+f/8//3//v///wAAAgADAAQABgAHAAkACgALAA4ADgAQ
ABMAFQAXABkAHQAgACEAIwAlACcAKQArACsALQAuAC8AMAAxADIAMgAzADQANAA0ADQA
MwAzADIANAAzADIAMQAwAC0AKwAqACYAJAAgAB8AHAAZABcAEwATABEADgALAAkABwAF
AAMAAgAAAP7//f/5//j/9//3//b/9f/0//P/8//z//P/8f/x//L/8v/y/+//7//v/+//
7//v/+//7//v/+3/7//v//H/8f/x//H/8f/x//H/8f/x//L/8v/y//T/9f/1//X/9f/1
//X/9v/2//b/9v/2//b/9v/3//f/9P/0//X/9f/z//T/9P/0//T/9P/0//T/9P/0//T/
9P/0//T/9P/0//T/8//z//P/8f/w//D/8P/y//L/8v/x//H/8f/w//D/8f/x//D/8P/w
//D/8P/v/+//7//v/+//7f/t/+3/7f/t/+z/7P/s/+r/6v/q/+r/6//r/+v/6//p/+n/
6f/p/+n/6f/p/+n/6v/q/+r/6v/p/+j/6P/n/+f/5//n/+b/6P/o/+f/5//p/+n/6f/p
/+f/5//n/+b/6P/o/+n/6f/o/+j/6P/n/+n/6f/o/+j/5//n/+f/5//m/+b/5v/n/+X/
5P/k/+T/6P/o/+j/6P/o/+j/6P/o/+n/6f/p/+r/6v/q/+z/7P/s/+z/7P/t/+3/7f/t
/+3/7P/r/+z/7f/v//D/8f/x//H/8f/v/+7/7v/u/+7/7v/v/+//7f/t/+3/7P/t/+z/
7P/s/+z/6//r/+v/6v/q/+n/6P/n/+f/5v/m/+b/5v/m/+b/5P/k/+T/5P/l/+X/5f/m
/+b/5f/l/+X/5P/k/+T/5P/k/+T/5f/j/+L/4f/i/+D/3f/d/+L/6//7/w0AJAA7AFkA
ewCfAMEA5AAAARsBOgFWAWMBZwFeAUIBEQHjALsAmQB9AGQAUAA/ADMAKAAhAB0AGQAW
ABMADwALAAgABAACAP///f/6//j/9v/0//T/8//y//L/8v/z//T/8v/y//H/8f/y//L/
8v/y//T/9P/0//T/9P/0//T/9P/0//X/9f/1//X/9v/2//b/+f/5//n/+v/6//r/+v/6
//v//P/8//z//f/9//7//v/+//////8AAAIAAwADAAMAAwADAAMAAwAEAAYABwAIAAoA
CwANAA4ADQAQABAAEgAVABcAGQAbAB0AIAAhACMAJQAnACkAKwArAC0ALgAvADAAMQAy
ADIAMwA0ADQANAA1ADUANgA2ADYANQA0ADMAMgAvAC0ALAAqACgAJAAjACAAHQAbABcA
EwARAA4ACwAJAAcABQADAAIAAAD+//3/+//6//n/+f/6//n/+P/3//f/9//3//X/9f/2
//b/9v/3//f/9//3//X/9f/1//X/9f/z//X/9f/3//f/9//3//f/9//3//f/+f/6//r/
+v/4//n/+f/5//f/9//3//j/+v/6//r/+v/8//z//f/9//z//P/9//3//f/+//7//v8A
AAAAAAAAAAAAAAAAAAAAAQACAAMABAAGAAUABQAFAAUABAAEAAQAAgACAAIAAQADAAMA
AgACAAMAAwACAAIABAAEAAQAAwADAAMAAwADAAEAAQABAAEA///+//7//v/+//7//v/+
//7///8AAAEAAgADAAQABQAFAAUABQAFAAQABAAEAAQABAAEAAUABQADAAMAAwACAAQA
BAADAAMABQAFAAUABQAFAAUABQAEAAQABAAFAAUABgAGAAYABQAHAAcABgAGAAUABQAF
AAUABgAGAAYABwAJAAgACAAIAAgACAAIAAgACAAIAAgACAAKAAoACwALAAsACwALAAsA
DQANAA==
         </WaveFormData>
      </LeadData>
      <LeadData>
         <LeadByteCountTotal>10000</LeadByteCountTotal>
         <LeadTimeOffset>0</LeadTimeOffset>
         <LeadSampleCountTotal>5000</LeadSampleCountTotal>
         <LeadAmplitudeUnitsPerBit>4.88</LeadAmplitudeUnitsPerBit>
         <LeadAmplitudeUnits>��V</LeadAmplitudeUnits>
         <LeadHighLimit>2147483647</LeadHighLimit>
         <LeadLowLimit>268435456</LeadLowLimit>
         <LeadID>V6</LeadID>
         <LeadOffsetFirstSample>0</LeadOffsetFirstSample>
         <FirstSampleBaseline>0</FirstSampleBaseline>
         <LeadSampleSize>2</LeadSampleSize>
         <LeadOff>FALSE</LeadOff>
         <BaselineSway>FALSE</BaselineSway>
         <ExcessiveACNoise>FALSE</ExcessiveACNoise>
         <MuscleNoise>FALSE</MuscleNoise>
         <LeadDataCRC32>2822261758</LeadDataCRC32>
         <WaveFormData>
8P/w/+7/7f/r/+r/6f/p/+v/6v/p/+n/6f/p/+n/6f/p/+n/6f/p/+v/6//q/+r/6P/o
/+j/6P/o/+n/6f/n/+f/5//l/+L/4f/g/+L/5//z/wUAFQAoAD8AXAB5AJgAsgDJAOEA
+wAXASYBKQEjAQ0B6QDEAKcAjgB2AGAATwBCADYAKgAgABoAFgATAA4ACQAFAAMA///8
//z/+f/4//b/9P/x/+//7//v/+7/7f/t/+3/7P/r/+v/6//r/+v/6//s/+z/7P/s/+z/
7P/s/+z/7P/s/+z/7P/s/+z/7f/t/+3/7f/w//D/8P/w/+7/7v/u/+7/7//v//D/8P/z
//P/8//0//L/8v/y//P/8//1//X/9f/3//j/+P/5//n/+//8//3//v8AAAEAAgADAAQA
BQAFAAgACQALAA0ADwARABIAEwAVABcAGQAZABsAHAAdAB4AHwAfACEAIgAjACMAIwAk
ACIAIgAjACMAIQAhACEAHwAgAB0AHQAaABcAFQAUABMADwAMAAoACAAGAAQAAQD/////
/f/8//r/+P/4//b/9v/1//T/8//z//D/8P/v/+7/8P/w/+//7v/s/+3/7f/t/+//7//v
/+//7f/t/+3/7f/t/+3/7f/t/+3/7f/t/+3/7//v/+//7//t/+7/7v/u//D/8P/w//D/
8f/x//H/8f/y//L/8v/y//D/8P/w//D/8v/z//P/8//z//P/8//z//P/8//z//P/8//z
//P/8//z//P/8//z//L/8v/y//L/9P/z//P/8//z//P/8//z//P/8//x//H/8P/w//D/
8P/v/+//7//v/+//7//v/+//7v/u/+7/7v/w//D/7//v/+//7//v/+//7//v/+//7//v
/+//7//u/+7/7v/u/+7/7v/u/+7/7v/u/+7/7v/u/+7/7v/u/+7/7f/t/+3/7f/t/+3/
7f/t/+3/7f/t/+z/7P/s/+z/7P/t/+3/7f/t/+z/7P/s/+z/7P/s/+z/7P/s/+z/7P/s
/+r/6v/q/+v/7f/t/+3/7P/q/+v/6//q/+r/6v/r/+v/7f/t/+3/7f/t/+v/7P/s/+z/
7P/s/+7/7v/u/+//7f/u/+7/7v/u/+7/7v/u/+7/7v/v/+//7//v//D/8P/x//L/8//z
//H/8f/x//H/8//z//P/8//z//P/8v/x//H/8f/x//H/8P/v/+7/7v/s/+z/7P/s/+7/
7P/r/+v/6v/p/+n/6f/o/+f/5//n/+f/5//n/+f/5f/l/+X/5f/n/+b/5v/m/+T/5P/k
/+T/5f/l/+f/5f/l/+P/5P/l/+T/4P/j/+v/9/8FABQAJwA+AFcAdACOAKkAvwDTAO0A
BgETARMBCQHxANAArwCSAHwAZgBPAD4ANAAqACAAGAAUAA8ADAAHAAUAAQD///z/+P/1
//L/8v/w/+//7f/t/+3/7P/r/+v/6//q/+n/6f/p/+n/6f/p/+r/6v/q/+r/6v/q/+r/
6v/q/+r/6P/o/+j/6P/r/+v/6//r/+r/6v/q/+r/7P/s/+z/7P/t/+3/7v/u/+//7//v
//D/8P/w//D/8f/v//H/8f/x//P/9P/0//X/9f/3//j/+f/4//r/+//8////AAABAAEA
BAAFAAcACQALAA0ADgAPABEAEwAVABUAGQAaABsAHAAfAB8AIQAiACMAIwAjACQAJgAm
ACcAJwApACkAKQAnACYAIwAjACAAHQAbABoAGQAXABQAEgAQABAADgALAAkABwAFAAQA
AgD+//7//P/8//3//P/7//v/+f/4//b/9P/0//T/8//y//T/9f/1//X/8//z//P/8//z
//P/8//z//P/8//z//P/9f/1//X/9f/z//P/8//z//P/9P/0//T/9P/0//T/9P/1//X/
9f/1//b/9v/2//b/9v/2//b/9v/0//X/9f/1//b/9//4//n/+f/5//n/+f/5//n/+f/5
//f/9//3//f/+P/4//j/+P/6//n/+f/5//f/9//3//f/9f/1//P/8//0//T/9P/0//X/
9f/1//X/9f/1//X/9f/0//T/9P/0//T/9P/z//P/8f/x//H/8f/x//H/8f/x//H/8f/x
//D/7v/u/+7/7v/w//D/8P/w//L/8v/y//L/8P/w//D/8P/v/+//7//v/+//7//v/+//
7//v/+//7v/u/+7/7v/u/+3/7f/t/+3/7f/u/+//8P/u/+7/7v/u//D/8P/w//D/8P/w
//D/8f/v/+//7//u/+7/7//v/+7/7P/s/+3/7f/t/+3/7f/t/+3/7f/t/+3/7//v/+//
7//v/+//8P/w//D/8P/w//D/8P/w//H/8f/y//L/8v/y//L/8v/y//L/8v/z//P/8//z
//T/9P/1//b/9//3//f/9//3//f/9//3//f/9//5//n/+P/3//f/9//3//f/9v/1//T/
9P/0//T/9P/0//L/8P/v/+//7P/r/+v/6//s/+v/6//r/+v/6//r/+v/7f/t/+3/7f/r
/+r/6v/q/+r/6v/q/+r/6//r/+n/6f/p/+f/5v/n/+b/5v/p//H//f8LAB4ANQBOAGsA
iACkAL0A0wDpAAUBHAElAR8BDwHxAMwArQCUAHwAaABTAEQAOgAuACQAHAAYABUAEgAP
AAsABwAFAAIA/v/9//z/+v/4//X/8//z//P/8v/x//H/8f/w/+3/7f/t/+3/7f/t/+7/
7v/u/+7/7v/u/+7/7v/u/+7/7v/u/+7/7v/v/+//7//v//D/8P/w//D/8v/y//L/8v/z
//P/9P/0//X/9f/1//b/9v/2//b/9//3//n/+f/5//f/+P/4//n/+//9//7///8CAAQA
BQAGAAUABgAHAAcADAANAA8AEQATABUAFgAXABkAGwAdAB0AHwAgACEAIgAjACMAJQAm
ACcAJwAnACgAKAAoACkAKQAnACcAJwAlACYAIwAjACAAHQAbABoAGQAXABQAEgAQAA4A
DAAJAAcABQADAAIAAAD+//7//P/8//r/+P/2//X/9v/2//X/9P/0//T/8//y//L/8//z
//P/8//z//P/8//1//X/9f/1//X/9f/1//X/9P/z//L/8f/x//H/8f/x//H/8v/y//L/
9P/0//T/9P/3//f/9//3//j/+P/4//j/+P/4//j/+P/2//f/9//3//X/9f/1//X/9f/1
//X/9f/1//X/9f/1//X/9f/1//X/9P/0//T/9P/y//H/8f/x//P/8//z//P/8//z//H/
8f/w//D/8P/w//H/8f/x//H/7//v/+//7//u/+7/7v/u/+7/7v/t/+3/7f/t/+3/7f/t
/+3/7f/t/+3/7f/t/+z/7P/s/+z/7P/q/+r/6v/q/+r/6v/q/+r/6v/q/+r/6v/p/+n/
6f/p/+n/6f/p/+n/6f/p/+n/6P/o/+j/6P/o/+f/5//n/+f/5v/m/+b/5v/m/+b/5v/m
/+b/5v/m/+b/5P/k/+T/5f/j/+P/4//i/+T/5f/l/+T/5v/m/+f/5//m/+X/5P/j/+P/
4f/h/+T/4v/i/+L/4v/i/+L/4v/j/+P/5P/k/+T/5v/m/+b/5v/m/+b/5//n/+f/5//o
/+j/5//o/+n/6f/n/+f/5//n/+f/5//n/+f/5//n/+b/5f/n/+f/5//n/+T/4//i/+L/
4P/g/+D/4P/g/97/3f/d/9z/2//b/9v/3P/b/9v/2//Z/9n/2f/Z/9n/2f/Z/9n/2//a
/9r/2v/Y/9j/2P/Y/9n/2f/V/9P/0//T/9T/0f/Q/9b/3//r//v/DwAiADsAWgB5AJgA
sADHAN8A+wARARoBFwEJAesAxwCkAIkAcgBcAEgAOQAsACAAFgAOAAYABAABAPz/+f/z
//H/7f/s/+z/6//o/+b/5v/l/+P/4//j/+L/4f/h/+H/4P/h/+H/4f/h/9//3//g/+D/
4P/g/+D/4P/g/+D/4P/g/+L/4v/i/+L/4f/h/+H/4f/i/+L/4v/i/+T/5P/k/+T/4//j
/+T/5P/n/+f/5//o/+j/6P/o/+n/6f/r/+v/6//t/+7/7v/v//D/8f/x//H/8v/0//X/
9v/3//j/+f/5//z//f///wEABQAHAAgACQAJAAsADQANAA8AEAARABIAFQAVABcAGAAX
ABcAFwAYABoAGgAbABsAGgAZABgAFQAUABEAEQAOAAsACQAIAAcAAwAAAP7//P/8//r/
9//1//P/8f/w/+7/7v/u/+z/7P/p/+j/5//n/+b/5v/l/+T/5v/m/+X/5P/k/+X/5f/l
/+X/5f/l/+X/5f/l/+X/5f/l/+X/5f/l/+f/5//n/+f/5f/l/+X/5f/l/+b/5v/m/+j/
6P/o/+j/5//n/+f/5//q/+r/6v/q/+j/6P/o/+j/6v/r/+v/6//r/+v/6//r/+v/6//r
/+v/6//r/+v/6//r/+v/6//r/+r/6v/q/+r/7P/r/+v/6//r/+v/6//r/+v/6//p/+n/
6v/q/+r/6v/r/+v/6//r/+n/6f/p/+n/6P/o/+j/6P/q/+r/6f/p/+n/6f/p/+n/6f/p
/+n/6f/r/+v/6//q/+j/6P/o/+j/6v/q/+r/6v/o/+j/6P/o/+j/6P/o/+j/6f/p/+n/
6f/p/+n/6f/p/+n/6f/p/+j/6P/o/+j/6P/p/+n/6f/p/+r/6v/q/+r/6v/q/+r/6v/q
/+r/6v/q/+j/6P/o/+n/6//r/+v/6v/q/+v/6//q/+r/6v/r/+v/6//r/+v/6//r/+v/
6//r/+v/7f/t/+v/7P/s/+z/7P/s/+z/7P/s/+3/7f/u/+7/7v/u/+7/7v/u/+7/7v/v
/+//7//v//D/8P/x//L/8//z//P/8//z//P/8//z//P/8//z//P/8v/x/+//7//v/+//
7v/t/+z/7P/u/+7/7v/u/+7/7P/r/+v/6v/p/+n/6f/o/+f/5//n/+n/6f/p/+n/5//n
/+f/5//n/+b/5v/m/+b/5v/m/+b/5//n/+X/4//h/+P/4v/j/+T/4v/n//H/+/8JABwA
MQBMAGcAhACeALUAywDhAPsADgEVAREBAQHhAL4AoQCGAHAAWgBHADoAMgAqACAAGAAS
AA0ACgAHAAMAAQD///r/+P/3//b/9P/y//H/7//v/+//7v/r/+v/6//q/+v/6//r/+v/
6//r/+z/7P/q/+r/6v/q/+r/6v/q/+r/7P/s/+z/7P/s/+v/6v/p/+z/7P/s/+z/7P/s
/+z/7P/t/+3/7v/u/+//7//v//D/8P/w//D/8f/x//P/8//z//H/8v/y//P/9f/3//j/
+f/6//z//f/+//3//v//////BAAFAAcACQALAA0ADgAPAA8AEQATABMAFQAWABcAGAAb
ABsAHQAeAB8AHwAfACAAHgAeAB8AHwAdAB0AHQAbABwAGQAZABYAEwARABAADwANAAoA
CAAGAAQAAgD///3//f/7//r/+P/4//j/9v/2//P/8v/x//H/8v/y//H/8P/u/+7/7f/s
/+z/7f/t/+3/7f/t/+3/7f/t/+3/7f/t/+3/7f/t/+3/7f/t/+3/7f/v/+//7//v/+3/
7v/u/+7/7P/s/+z/7P/v/+//7//v/+7/7v/u/+7/7v/u/+7/7v/w//H/8f/x/+//7//v
/+//8f/x//H/8f/x//H/8f/x/+//7//v/+//7v/u/+7/7v/s/+v/6//r/+3/7f/t/+3/
7//v/+3/7f/u/+7/7v/u/+3/7f/t/+3/6//r/+v/6//s/+z/7P/s/+r/6v/p/+n/6//r
/+v/6//r/+v/6//r/+r/6f/o/+b/6P/o/+j/6P/o/+j/6P/o/+j/6P/o/+j/6P/o/+j/
6P/n/+f/5//n/+f/5//n/+f/5//n/+f/5v/m/+b/5v/m/+f/5//n/+f/5v/m/+b/5v/m
/+b/5v/m/+b/5v/m/+b/5v/m/+b/5//p/+n/6f/o/+j/6f/p/+j/5v/m/+f/5//n/+f/
5//n/+X/5f/l/+X/5v/n/+j/6f/p/+n/6f/o/+r/6v/q/+r/6v/q/+r/6v/o/+j/6f/p
/+z/7P/s/+z/7P/s/+z/7P/s/+3/7f/t/+//8P/w//H/8v/z//P/8//z//P/8//z//P/
8//z//P/8//y//H/8f/v/+//7//u/+//7v/u/+7/7v/u/+7/7v/q/+n/6f/o/+n/6f/p
/+j/6f/p/+n/6f/p/+n/6f/p/+n/6f/p/+n/6P/o/+j/6P/o/+j/6P/r/+v/6f/p/+f/
5//m/+X/5P/k/+n/9f8BAA8AIAA3AFAAbwCOAKoAwQDXAPEACwEcASEBGwEHAecAwgCl
AI4AeABiAE8AQgA4AC4AJAAeABoAFQASAA8ADQALAAUAAgAAAP///P/8//r/9//1//X/
9f/0//X/9f/1//T/9f/1//X/9f/z//P/9P/0//T/9P/0//T/9P/0//T/9P/0//T/9P/0
//X/9f/1//X/9P/0//T/9P/2//b/9v/2//f/9//4//j/+//7//v//P/8//z//P/9////
AQABAAEA//8AAAAAAQABAAMABAAFAAYACAAJAAoADQAOAA8ADwASABMAFQAXABsAHQAe
AB8AIQAjACUAJQAlACYAJwAoACcAJwApACoALQAtAC0ALgAwADAAMQAxAC8ALwAvAC0A
LQArACwAKgAnACUAJAAjACEAHgAcABoAGgAYABUAEwAPAA0ADAAKAAgACAAGAAYABQAE
AAMAAwAEAAQAAwACAAIAAgABAAAA/v////////8AAAEAAgADAAEAAQABAAEAAQABAAEA
AQADAAMAAwADAAMAAwADAAMAAwAEAAQABAAEAAQABAAEAAUABQAFAAUABgAGAAYABgAG
AAYABgAGAAgACQAJAAkABwAHAAcABwAJAAkACQAJAAcABwAHAAcABwAHAAcABwAIAAgA
CAAIAAgABwAHAAcABwAHAAcABwAHAAcABQAFAAYABgAGAAYABQAFAAUABQAFAAUABQAF
AAQABAAEAAQABgAGAAUABQADAAMAAwADAAMAAwADAAMABQAFAAUABAACAAIAAgACAAQA
BAAEAAQABAAEAAQABAAEAAQABAAEAAEAAQABAAEAAQABAAEAAQADAAMAAwACAAIAAgAC
AAIAAwADAAMAAwAAAAAAAAAAAAEAAgADAAQABAAEAAQABAAEAAQABAAFAAMAAwADAAIA
AAABAAEAAAAAAAAAAQABAAMAAwADAAMAAwADAAMAAwABAAEAAQABAP//AAACAAIAAgAC
AAMABAAFAAcABwAIAAgACAAGAAYABgAGAAYABgAHAAcABwAHAAgACAAJAAoACwALAAsA
CwALAAsACwALAAsACwAJAAkACAAHAAkACQAJAAkACgAJAAgACAAGAAYABgAGAAYABAAD
AAMAAgABAAEAAQD+//3//f/9//////////////////////////7//v/+/wAAAAAAAAAA
///9//v/+//9//3//P/3//T/9v/9/wcAFQAnADwAUwBuAI0ArADIAN8A9wATAS0BQAFH
AT8BKQEHAeAAwQCmAIwAeABnAFoATABCADgAMAAqACcAIgAdABsAGwAXABIAEAAPAAwA
CgAKAAkACQAJAAkACAAFAAUABQAEAAUABQAFAAUAAwADAAQABAAEAAQABAAEAAQABAAE
AAQABAAEAAQABAAFAAUABQAFAAQABAAEAAQABgAGAAYABgAHAAcACAAIAAkACQAJAAoA
CAAIAAgACQAJAAsACwALAA0ADgAOAA8AEQATABQAFQAWABgAGQAaABsAHAAdAB0AIAAh
ACMAJQAlACcAKAApACsALQAvAC8ALwAwADEAMgA1ADUANwA4ADsAOwA7ADwAOgA6ADsA
OwA5ADkAOQA3ADgANQA1ADIALwAtACwAKwAnACQAIgAgAB4AHAAZABcAFQATABIAEAAO
AA4ADAAMAAsACgAJAAkACAAIAAcABgAGAAYABQAEAAQABQAFAAUABQAFAAUABQAFAAUA
BQAFAAUABQAFAAUAAwADAAMAAwAFAAUABQAFAAUABgAGAAYABgAGAAYABgAFAAUABQAF
AAYABgAGAAYABgAGAAYABgAGAAcABwAHAAcABwAHAAcABwAHAAcABwAFAAUABQAFAAUA
BQAFAAUABAAEAAQABAAEAAMAAwADAAUABQAFAAUABQAFAAMAAwADAAIAAQAAAAEAAQAB
AAEAAQABAAEAAQACAAIAAgACAAEAAAD+//3///////////////////////////////7/
/v/+//7//v/9//z/+//6//z//P/8//z//P/8//z//P/9//3//f/9//v/+//7//v/+//7
//v/+v/6//r/+v/6//n/+f/5//n/+P/4//j/+P/6//r/+v/6//j/+P/4//j/+v/6//r/
+//5//n/+f/4//j/+f/5//j/+P/4//n/+f/5//n/+f/5//v/+//7//v/+f/3//j/+v/6
//r/+v/8//z//P/9//z//P/7//r//P/8//z//P/8//z//f/9//3//f/+//7///8AAAEA
AQABAAEAAQABAP//////////AQABAAAA//////////////7//f/8//z//P/8//z//P/8
//r/+f/5//b/9f/1//X/9P/z//P/8//x//H/8f/x//H/8f/x//H/8//y//L/8v/w//D/
8P/w/+//8f/v/+//7//v/+7/7//s/+r/7f/z////DQAeADEASgBlAIIAngC3AM0A5QD/
ABoBKQEpASEBCQHmAMEApgCOAHYAYQBQAEQAOAAuACYAIAAbABgAFQARAA0ACQAGAAQA
AQD+//z/+v/5//f/9//3//b/8//z//P/8v/z//P/8//z//H/8f/y//L/8P/w//D/8P/w
//D/8P/w//D/8P/w//D/8f/x//H/8f/w//D/8P/w//D/8P/w//D/8//z//T/9P/z//P/
8//0//T/9P/0//X/9f/3//f/9//1//b/9v/3//f/+f/6//v/+v/8//3//v8BAAIAAwAD
AAgACQALAA0ADQAPABAAEQAVABcAGQAZABsAHAAdAB4AHwAfACEAIgAhACEAIQAiACQA
JAAlACUAJQAlACUAIwAiAB8AHwAcABsAGQAYABcAFQASABAADgAKAAgABQADAAEA///+
//z/+P/4//b/9v/1//T/8//z//L/8v/x//D/7v/u/+3/7P/s/+3/7f/t/+v/6//r/+v/
6//r/+v/6//r/+v/6//r/+v/6//r/+v/6//r/+v/6//p/+r/6v/q/+z/7P/s/+z/6//r
/+v/6//s/+z/7P/s/+z/7P/s/+z/7P/t/+3/7f/t/+3/7f/t/+v/6//r/+v/7f/t/+3/
7f/t/+3/7f/t/+z/7P/s/+z/7P/r/+v/6//r/+v/6//r/+n/6f/n/+f/6P/o/+j/6P/n
/+f/5//n/+f/5//n/+f/6P/o/+j/6P/m/+b/5f/l/+X/5f/l/+X/5f/l/+X/5f/l/+X/
5f/k/+T/5P/k/+T/4v/i/+L/4v/i/+L/4v/i/+L/4v/i/+L/4f/h/+H/4f/h/+H/4f/h
/9//3//f/97/3//g/+H/4v/h/+H/4f/h/+D/4P/g/+D/4P/g/+D/4P/e/97/3v/e/+D/
4P/g/+H/4f/h/+H/4P/g/+H/4f/g/+L/4v/j/+P/4v/h/+D/3//h/+H/4f/h/9//3//f
/9//3//f/9//4P/g/+D/4P/g/+D/4P/g/+D/4v/i/+L/4//h/+L/4v/i/+T/5P/k/+T/
5P/k/+X/5f/l/+X/5v/m/+f/6P/p/+n/6f/p/+n/6f/p/+n/6f/p/+n/6f/o/+f/5//n
/+f/5//m/+X/5P/k/+T/5P/k/+T/5v/k/+P/4//i/+H/4f/h/97/3f/d/93/3f/d/93/
3f/f/9//3//f/9//3v/e/97/3v/e/97/3v/d/9v/3f/d/9//3//g/9//3v/e/+X/7//5
/wkAIAA1AE4AawCIAKIAuQDPAOkAAQEQAREBCwH3ANEArgCTAHwAZgBQAD8ANAAqACAA
FgASAA4ACQAGAAUAAQD///3/+v/2//X/8v/u/+z/6//r/+v/6//q/+n/6f/p/+j/5//n
/+f/5//n/+f/6P/o/+j/6P/o/+j/6v/q/+r/6v/q/+r/6v/q/+v/6//r/+v/7v/u/+7/
7v/s/+z/7P/s/+//7//w//D/7//v/+//8P/y//L/8v/z//P/9f/1//X/9f/2//b/9//3
//n/+v/7//z//v///wAAAwAEAAUABQAIAAkACwANABEAEwAUABUAGQAbAB0AHQAdAB4A
HwAgACEAIQAjACQAIwAjACMAJAAmACYAJwAnACkAKQApACcAKAAlACUAIgAdABsAGgAZ
ABcAFAASABAADgAMAAkABwAHAAUABAACAP7//v/8//z/+//6//n/+f/4//j/9//2//b/
9v/1//T/9P/1//X/9f/z//P/8//z//X/9f/1//X/9v/3//j/+f/3//f/9//3//f/9//3
//f/9v/2//X/9P/1//b/9//4//f/9//3//f/+P/4//j/+P/5//r/+//8//v/+//6//n/
+f/5//n/+f/7//v/+//7//n/+f/5//n/+v/7//z//f/6//r/+v/6//r/+f/5//n/+//7
//v/+//5//n/9//3//j/+P/4//j/9//3//f/9//3//f/9//3//j/+P/4//j/+P/4//f/
9//3//f/9//3//X/9f/1//X/9f/1//X/9P/0//T/9P/0//b/9v/2//b/9v/2//b/9v/2
//b/9v/2//f/9//3//f/9f/1//X/9f/z//P/8//y//T/9P/0//T/9//3//f/9//2//b/
9v/2//b/9v/2//b/9P/0//T/9P/2//b/9v/3//f/9//3//b/+P/5//n/+P/4//j/+P/4
//j/+P/6//r/+v/7//v//P/8//z/+v/6//r/+v/6//r/+//7//z//f///wAA//8AAAEA
AQADAAMAAwADAAEAAQABAAEAAwADAAIAAQABAAEAAQABAAAA///+//7//P/8//z//P/+
//z/+//7//r/+f/5//n/+P/3//f/9//3//f/9//3//X/9f/1//X/9f/0//T/9P/2//b/
9v/2//X/9f/1//X/9f/z//L/8f/w/+7/8f/9/wkAGQAuAEUAYAB9AJwAuADRAOcA/wAb
ATABOwE5AScBCwHmAMMApgCQAHoAZQBYAEwAQAA2ACwAJgAhABwAGQAVABEAEQAQAA4A
CwAIAAYABAADAAEAAQABAAAA/////////v/7//v/+//7//3//f/+//7//v/+//7//v/+
//7//v/+//7//v/+//7/AQABAAEAAQAAAAAAAAAAAP7//v/+//7/AQABAAIAAgADAAMA
AwAEAAIAAgACAAMABQAHAAcABwAJAAoACgALAAwADQANAA0ADgAQABEAEgATABQAFQAV
ABYAFwAZABsAHwAhACIAIwAlACcAKQApACsALAAtAC4ALQAtAC8AMAAxADEAMQAyADIA
MgAzADMAMwAzADMAMQAwAC0ALQAqACcAJQAkACMAHwAcABoAGAAYABYAEwARAA0ACwAK
AAgABgAGAAQABAABAAAA//////7//v/9//z/+v/6//n/+P/4//n/+f/5//f/9//3//f/
9//3//f/9//3//f/9//3//f/9//3//f/9//3//f/9//3//j/+P/4//j/+P/4//j/9//3
//f/9//2//b/9v/2//b/9v/2//b/9v/3//f/9//1//X/9f/1//X/9f/1//X/9//3//f/
9//1//X/9f/1//T/9P/0//T/9P/z//P/8//z//P/8//z//H/8f/v/+//8P/w//D/8P/v
/+//7//v/+//7//v/+//7P/s/+z/7P/s/+z/6//r/+v/6//r/+v/6//r/+v/6//p/+n/
6f/o/+r/6v/q/+r/6v/q/+r/6v/p/+j/5//m/+b/5v/m/+b/5//n/+f/5//n/+f/5//n
/+X/5f/l/+T/5v/m/+b/5v/n/+f/5//n/+b/5v/m/+b/5P/k/+T/5P/k/+T/5P/k/+L/
4v/i/+P/5f/m/+b/5v/m/+b/5P/k/+T/5f/n/+j/6P/o/+b/5v/m/+b/5v/m/+f/5//n
/+f/6P/o/+f/6P/p/+n/6f/p/+n/6f/p/+n/6f/p/+n/6f/o/+f/5//n/+f/5//o/+f/
5v/m/+X/5P/j/+L/5P/i/+H/4f/g/9//3//f/97/3f/d/93/2//b/9v/2//b/9v/2//b
/93/3P/c/9z/2v/a/9r/2v/Z/9n/2f/Z/9f/1//Y/9n/1v/W/9v/4f/t//v/DAAhADwA
VwB2AJIArQDDANkA9QAMARcBFwELAfMAzgCrAJAAdgBeAEkAOgAuACIAGAAQAAoABwAE
AAEA/f/5//X/8v/w/+//7P/q/+j/5//j/+P/4//i/+P/4//j/+L/4f/h/+H/4f/f/9//
4P/g/+D/4P/g/+D/4v/i/+L/4v/g/+D/4P/g/+P/4//j/+P/5P/k/+T/5P/m/+b/5v/m
/+X/5f/m/+b/5//n/+f/6P/q/+r/6v/r/+v/7f/t/+3/6//s/+z/7f/v//H/8v/z//T/
9v/3//j/+//8//3//f8CAAMABQAHAAcACQAKAAsADwARABMAEwAVABYAFwAYABkAGQAb
ABwAHwAfAB8AIAAgACAAIQAhAB8AHwAfAB0AHgAbABsAGAAXABUAFAATABEADgAMAAoA
CAAGAAMAAQD9//v/+v/4//j/+P/2//b/9f/0//P/8//0//T/8//y//L/8v/x//D/8P/x
//H/8f/x//H/8f/x//H/8f/x//H/8f/x//H/8f/z//P/8//z//P/8//z//P/9f/2//b/
9v/2//b/9v/2//f/9//3//f/+P/4//j/+P/4//j/+P/4//r/+//7//v/+//7//v/+//7
//v/+//7//n/+f/5//n/+//7//v/+//8//z//P/8//r/+f/5//n/+f/5//n/+f/7//v/
+f/5//r/+v/6//r/+//7//v/+//5//n/+f/5//j/+P/4//j/9v/2//X/9f/3//f/9//3
//n/+f/5//n/+//7//v/+v/8//z//P/8//r/+v/6//r/+v/6//r/+v/6//r/+v/6//n/
+f/5//n/+//7//v/+//7//v/+//6//z//P/8//z//f/9//3//f/8//z//P/8//z//P/8
//z//P/8//z//P/+//7//v////////////7//v///////v///wAAAgADAAMAAwADAAMA
BwAFAA==
         </WaveFormData>
      </LeadData>
   </Waveform>
</RestingECG>
