# Supplementary material for: Detection of Left Atrial Enlargement Using a Convolutional Neural Network-Enabled Electrocardiogram
Source: Front Cardiovasc Med. 2020 Dec 17;7:609976. doi: 10.3389/fcvm.2020.609976 (PMC7773668; doi:10.3389/fcvm.2020.609976)
Supplement: Supplementary file 4 [file Data_Sheet_4.ZIP › normal3/1802031727_1146_00000006.XML]

<?xml version="1.0" encoding="Windows-1252"?>
<!DOCTYPE RestingECG SYSTEM "restecg.dtd">
<RestingECG>
   <PatientDemographics>
      <PatientID>1802031727</PatientID>
      <PatientAge>66</PatientAge>
      <AgeUnits>Years</AgeUnits>
      <Gender>Female</Gender>
      <PatientLastName>liqianyun</PatientLastName>
   </PatientDemographics>
   <TestDemographics>
      <DataType>Resting</DataType>
      <Site>1</Site>
      <AcquisitionDevice>MAC55</AcquisitionDevice>
      <Status>Unconfirmed</Status>
      <Priority>Normal</Priority>
      <AcquisitionTime>09:11:39</AcquisitionTime>
      <AcquisitionDate>07-31-2016</AcquisitionDate>
      <CartNumber>1</CartNumber>
      <AcquisitionSoftwareVersion>009C</AcquisitionSoftwareVersion>
      <XMLSourceVersion>MAC5000 v1.0</XMLSourceVersion>
   </TestDemographics>
   <RestingECGMeasurements>
      <VentricularRate>55</VentricularRate>
      <AtrialRate>55</AtrialRate>
      <PRInterval>114</PRInterval>
      <QRSDuration>98</QRSDuration>
      <QTInterval>674</QTInterval>
      <QTCorrected>644</QTCorrected>
      <PAxis>61</PAxis>
      <RAxis>-3</RAxis>
      <TAxis>85</TAxis>
      <QRSCount>9</QRSCount>
      <QOnset>219</QOnset>
      <QOffset>268</QOffset>
      <POnset>162</POnset>
      <POffset>198</POffset>
      <TOffset>556</TOffset>
      <ECGSampleBase>500</ECGSampleBase>
      <ECGSampleExponent>0</ECGSampleExponent>
   </RestingECGMeasurements>
   <Diagnosis>
      <Modality>Resting</Modality>
         <StatementCount>4</StatementCount>
         <LabelText>12SL ��ϳ���</LabelText>
      <DiagnosisStatement>
         <StmtFlag>ENDSLINE</StmtFlag>
         <StmtText>����Ķ�����</StmtText>
      </DiagnosisStatement>
      <DiagnosisStatement>
         <StmtFlag>ENDSLINE</StmtFlag>
         <StmtText>�������� T ���쳣</StmtText>
      </DiagnosisStatement>
      <DiagnosisStatement>
         <StmtFlag>ENDSLINE</StmtFlag>
         <StmtText>QT�����ӳ�</StmtText>
      </DiagnosisStatement>
      <DiagnosisStatement>
         <StmtFlag>ENDSLINE</StmtFlag>
         <StmtText>�쳣 ECG</StmtText>
      </DiagnosisStatement>
   </Diagnosis>
   <Waveform>
      <WaveformType>Rhythm</WaveformType>
      <WaveformStartTime>0</WaveformStartTime>
      <NumberofLeads>8</NumberofLeads>
      <SampleType>CONTINUOUS_SAMPLES</SampleType>
      <SampleBase>500</SampleBase>
      <SampleExponent>0</SampleExponent>
      <HighPassFilter>16</HighPassFilter>
      <LowPassFilter>150</LowPassFilter>
      <ACFilter>NONE</ACFilter>
      <LeadData>
         <LeadByteCountTotal>10000</LeadByteCountTotal>
         <LeadTimeOffset>0</LeadTimeOffset>
         <LeadSampleCountTotal>5000</LeadSampleCountTotal>
         <LeadAmplitudeUnitsPerBit>4.88</LeadAmplitudeUnitsPerBit>
         <LeadAmplitudeUnits>��V</LeadAmplitudeUnits>
         <LeadHighLimit>2147483647</LeadHighLimit>
         <LeadLowLimit>268435456</LeadLowLimit>
         <LeadID>I</LeadID>
         <LeadOffsetFirstSample>0</LeadOffsetFirstSample>
         <FirstSampleBaseline>0</FirstSampleBaseline>
         <LeadSampleSize>2</LeadSampleSize>
         <LeadOff>FALSE</LeadOff>
         <BaselineSway>FALSE</BaselineSway>
         <ExcessiveACNoise>FALSE</ExcessiveACNoise>
         <MuscleNoise>FALSE</MuscleNoise>
         <LeadDataCRC32>1170840601</LeadDataCRC32>
         <WaveFormData>
/P/8//z//P/8//z//P/8//3//v///wAA/v/8//r/+P/6//r/+v/6//v//P/9//7//P/8
//z//P/8//z//P/8//r/+v/6//r/+//8//3//v/9//z/+//6//v//P/9//7//P/8//z/
/P/+//7//v/+//3//P/7//r//P/8//z//P/+//7//v/+//3//P/7//r/+P/4//j/+P/5
//r/+//8//7//v/+//7//v/+//7//v/8//z//P/8//v/+v/5//j/+v/8//7/AAD9//z/
+//6//v//P/9//7//P/8//z//P/6//j/9v/0//f/+v/9/wAA///+//z/+v/6//v/+//7
//v//P/8//r/+P/+////AAD//////////////v/9//7/AAD/////AgACAAIAAgAEAAQA
BAAEAAYABAAEAAMAAwAAAAAAAAAAAP///v/+////AAD//wAA/v/8//v/+//6//v//P/9
//7//v/9//z//P/8//v/+f/2//b/9//6//v/+v/6//r/+//9//z//P/9//f/8//v/+//
8//1//D/8v/2//T///8RACUAQgBkAH0AkwCsAL0AuACbAHoAYQBOADkAIAAOAAIA+f/0
//P/7//w/+//6f/u//b/9P/w//H/9f/5//n/9//2//b/+P/4//j//P/6//n/+P/3//f/
+f/5//n/+P/2//f/9//2//X/9f/1//b/9f/1//X/9v/3//f/9//3//f/+v/6//j/9//3
//r/+v/5//j/9f/y//f/+P/3//b/9P/6//z/+f/2//T/8v/x//X/+P/3//f/+f/5//r/
/P/6//v/+//7//r/+P/1//P/9v/2//f/+P/4//j/+f/5//X/9f/1//X/9P/2//n/9//1
//b/+f/6//X/9f/3//f/9//3//f/9//4//j/+f/7//z//P/7//j/+P/4//f/9v/2//n/
+//8//r/9//3//f/9//3//f/+f/8//z//P/9//v/+v/5//j/9//3//n/9//2//j///8B
AP7//f/8//v//P/8//7//P/8//z//v////7//f/8//v/+v/6//r/+//+//3//f/+//3/
////////AAAAAP///f/9///////+//////8AAAEA///9//3//f/8//z//P/7//v/+v/5
//n/+//9//3//P/+//7//f/9//z/+f/4//f/+f/7//z//P/5//n/+P/2//j/+f/5//n/
+f/5//b/+f/6//r/+v/4//b/9//5//n/+f/6//v//P/8//z/+//6//n/+f/7//v//f/9
//z/+v/6//v/+//8//3//v///wEAAQAAAP///f/+//7//v///////////////f/8//z/
/f/9//z/+v/8//3//P/9/wIAAAD+//7//v/7//j/+P/8//3//f/7//v//f/+////AQAA
AP3//P/8//7//v/+//7//v/9//3//f/+//7//f/9//v/+v/3//b/+f/6//v//v///wAA
AAD8//7/AQABAP7//P/9//3//P/6//r/+v/6//v//f/+////AAD+/////P/8//z//P/8
//7//v/+//7//f/8//v/+v/6//r/+v/6//v//P/9//7//f/8//v/+v/7//z//f/+//7/
/v/+//7//f/8//v/+v/7//z//f/+//z//P/8//z//P/8//z//P/7//r/+f/4//n/+v/7
//z//P/8//z//P/8//z//P/8//3//f/9//7//f/9//3//f/+//7//P/5//7//v/+//3/
////////AAD+//7/AAAAAP3//f8AAAAAAgACAAQABAAEAAQABgAGAAcABwAIAAgABQAE
AAMAAQACAAIAAwADAAMAAwAAAP///v/+//3/+v/6//r/+v/6//r/+v/7///////+//z/
+//9///////+//3//P/8//v/+P/4//n/+f8BAP3/+f/z//H/8P/w//L/8v/1////EQAm
AEAAYQB/AJgAtQDKAMcArgCRAHgAYQBEACoAGgANAP7/+//5//L/7f/v//T/9v/2//r/
+f/1//H/+f////z/8v/2//r/9v/0//b/+P/4//j/+f/3//f/9//2//b/9//3//b/9v/3
//j/+v/5//n/+f/6//j/9//2//X/9v/6//v/+v/3//f/+v/6//r/+v/4//b/9v/2//T/
8v/x//b/9//z//T/9v/4//v/+//8//n/9//4//f/9//4//f/9//2//X/9//4//j/+f/4
//b/9f/0//X/9v/4//n/9//3//f/9//4//r//f/7//b/9v/4//j/9f/1//f/9//4//n/
+v/7//v/+v/6//v//P/8//v/+P/2//b/9f/0//X/+f/8//7//f/5//j/9//5//n/+f/7
//3//P/7//v//v/+//7//v/7//n/+f/1//T/9v/9////+//7//v/+//8//z//v/8//v/
/P///wEA/v/9//z/+//9//7///8BAP//+//4//b/+f/9////AQAEAAQAAwABAAAAAQAA
AP7/+//7//z//f/9//v/+//7//3//v//////AQAAAP/////+/////v/8//r/+v/5//n/
+v/5//r/+//6//v/+//6//j/+f/5//j/+v/7//v/+//3//f/9P/3//z//P/8//r//P/9
///////8//r/+P/2//j/+v/7//z/+f/5//v/+//9//3//P/6//r/+//7//z//v/+//7/
//8CAAIAAgABAP///v/9//3///////////////7//v///////v/8//7/AAD+//7/AgAA
AP7//v/+//v/+P/4//z//v////7////+//7//v///////f/9//7/AAAAAAAAAAD+//3/
/f/9//7//v/9//3//v/+//z//P/8//z//P/+//3//v/+//r//P///////P/7//v/+v/4
//r//P/+/wAA//////7//f/8//j//f8EAAEAAAD///7/+//6//n/+P/6//z//v8AAAAA
AAAAAAAA///+//3//P/8//z//P/8//z//P/8//z//v/+//7//v8AAAAAAAAAAP3//P/7
//r/+//8//3//v/8//z//P/8//7//v/+//7//P/8//z//P/+//7//v/+/wAAAAAAAAAA
/f/8//v/+v/6//r/+v/6//z//P/8//z//f/+////AAD9//z/+//6//z//P/8//z//f/+
////AAD+//7//v/+//z//P/8//z/+v/6//r/+v/6//r/+v/6//v//P/9//7//v/+//7/
/v/+//7//v/+////AAAAAAAA/f/9//z/+//+/wAAAQAAAPz/AAD///7/+//7//v/+///
/wAAAQAEAAIAAQABAAQAAgACAAIABAAFAAYABwAKAAkACAAGAAUABgAGAAYABgAFAAQA
BAAFAAUAAwADAAAA/////wAAAAD+//7//v/+//7//f/8//z//f/9//z/+v/7//v//f/9
//r/+v/6//v/+//6//r/+//5//n/9//5//f/8f/w//L/8v/y//n/BQAVACQAOABbAIEA
pgDHANgA0wC8AJ0AggBrAFAAMgAcAA0AAgD///3/9v/z//f/9v/w/+7/8v/3//n/+f/5
//f/+P/8//z/9v/0//j/9P/1//b/9//5//n/+f/5//j/+P/5//n/+P/2//X/9P/0//j/
+f/6//z/+v/5//j/9//5//z//P/6//n/+f/8//z/+v/6//j/9v/3//b/8//w//P/+v/9
//v/+f/4//f/9//6//z/+v/5//b/9f/1//b/+P/5//n/+f/8//z/+//7//n/+P/4//j/
+P/4//n/+f/1//X/9f/1//f/+v/+//3/+P/4//r/+v/2//X/9v/1//b/9//4//n/9//2
//b/9//6//z//f/8//z//P/7//r/+P/7//3//v/+//v/+//7//v/+//7//3//f/8//v/
+//6//r/+v/6//r/+//+//3/+f/4//z/+//7//v/+//7//z//P/+//z/+P/4//r/+//5
//n/+f/5//3//v///wEAAwABAAAAAAAAAAEAAAD//wAAAAD///3//f///////v//////
AAABAP///f/9//3//P/8//z/+//8//z//P/9//v//f/9//z/+v/6//n/+f/6//n/+v/7
//7///////7//P/9//3//P/5//n/+P/3//X/9f/y//X/+f/6//v/+v/6//v//f/9//v/
+v/5//j/+f/6//r/+v/4//n//P/9///////+//z//P/9//3//v8AAAAAAAABAAAAAAAA
AP///v/+//7//////////////////v/+///////+//z//v/+//z//P8AAP7//P/8//z/
/P/6//v/AAD//////f/9//7//v/+/////f/7//v//P/+//7//v/+//7//f/9//3/AAAA
AP/////+//7//P/8//r/+v/6//z//v8AAAEA/v/+/wEAAQD+//z//f/9//z/+//6//n/
+P/5//v//P/9/wAABAABAPz//P/8//z//P/8//z//P/8//r/+v/6//r//P/8//z//P/+
//7//v/+//3//P/7//r/+//8//3//v/9//z/+//6//z//P/8//z//f/+////AAD8//r/
+P/2//f/+P/5//r//P/8//z//P/8//z//P/8//7//v/+//7//P/8//z//P/6//r/+v/6
//z//P/8//z//P/8//z//P/6//r/+v/6//v//P/9//7//P/8//z//P/8//z//P/8//n/
+P/4//n//P/9//7/AAD///z/+P/8//7//v/9//3//f/9//7//v/+/wAAAAD/////AgAC
AAIABAAGAAYABgAEAAYABgAGAAcABwAGAAYABQAEAAIAAAACAAMAAwABAAAA/P/6//n/
+//8//v//P/+//7//v/9//r/+v/9//3//P/6//n/+f/5//n/+P/4//r/+//7//r/+P/5
//v/9//x/+//8//3//T/8P/w//L/9////w0AIgBAAGEAhQCqAMUA0gDVAMAAoQCCAGsA
UgA0ABoACwACAPv/9//y/+//8f/y/+r/5v/0/wMA/f/1//n/9//w/+7/9P/6//j/+P/+
//z/+v/4//f/9v/1//T/8v/0//f/+f/6//b/9f/0//T/9//3//f/+P/6//n/+P/3//T/
9v/1//L/9P/1//n/+v/5//j/9f/y//T/9P/y//D/8P/2//j/9f/2//b/9v/3//r//P/6
//n/+P/3//f/+P/4//n/+f/5//f/9v/0//P/9f/0//T/9P/1//b/+P/5//X/9f/1//X/
+P/6//3/+//1//T/9f/0//P/9f/5//v/+v/5//j/9//2//T/8//z//b/+P/5//j/9//2
//T/8v/z//f/+v/8//z/+f/5//n/+f/5//n/+//5//j/9//3//r/+v/6//r/+//7//3/
+//3//b/+v/5//n/+f/5//n/+f/4//n/9v/1//b/+f/7//3//f/9//3/+//6//n/+f/6
//n/+f/6//3////////////+//z/+f/7//3//f/8//n/+f/6//v//P/7//z//f/9//z/
+//5//n/+P/3//f/+f/7//v/+v/6//r/+f/5//f/9f/1//X/9//5//r/+v/5//n/+P/2
//X/9f/0//P/8//1//T/+f/7//r/+f/2//T/9f/3//f/9//4//n/+v/9//7//v/+//n/
+f/7//v//f/9//z/+v/8//3//f/+//3//P/7//v//P/8//z/+//6//r/+v/7//3//f/9
//3//f/8//z//f/8//r/9//4//n/+P/5//7////+////AAD8//j/9//6//z//f/8//3/
/v/+//7////+//v/+v/6//v//P/9//7//f/7//r/+f/6//r/+f/5//v//P/7//z//v/+
//7/AAAAAAAA///6//z///////z/+v/7//v/+v/8//z//P/8//r/+//7//v/+v/+/wEA
/v/7//r/+f/4//n/+v/7//z//f/+////AAD///7//f/8//7//v/+//7//f/8//v/+v/8
//z//P/8//3//v///wAA///+//3//P/8//z//P/8//3//v///wAA///+//3//P/8//z/
/P/8//r/+v/6//r/+//8//3//v/8//z//P/8//z//P/8//z//f/+////AAD///7//f/8
//z//P/8//z//P/8//z//P/9//7///////z//P/9//3//v///wEAAgACAP//BAAEAAIA
AQABAAEA//8AAAAAAAAAAAAA/////wMABAAFAAYABwAGAAUABAAGAAYABgAFAAYABgAH
AAgABwAFAAMAAgAFAAUAAwADAP///f/8//z//f/8//3//v/+//7//f/8//r//f/9//z/
/f/9//7/AQAAAP7//f/8//z/+//5//j/+//5//n/+f/3//P/7//s/+z/8P/6/wUAEQAh
ADYAVAB5AJsAuADLANAAvwCiAIEAaABTADYAHgAOAAEA+P/3//X/7v/r/+v/7P/s/+7/
8v/1//f/9//9////+P/0//j/+v/2//T/+P/4//j/+P/5//v/+//7//r/+P/5//n/+P/3
//f/9//4//n/+f/5//r/+P/3//b/9f/1//j/+P/2//X/9f/4//j/+v/6//j/9v/5//r/
+f/4//b/+v/6//X/9P/0//T/9f/5//z/+//7//j/9//3//j/+v/7//v/+//7//r/+P/3
//r/+v/7//z/+f/4//j/9//1//X/9f/1//f/+v/+//3/+v/6//z//P/2//X/9v/1//b/
9//4//n/+//6//r/+//8//z/+//4//n/+v/6//r/+f/7//z//P/+//v/+//7//r/+f/4
//n/+//6//n/+f/9//7///8AAP7//f/+//v/9v/2//v/+//5//n/+f/5//z//P/+//z/
/P/8//7////8//v/+v/5//z//v8AAAMA///7//j/9v/6//3//v///wAAAAD///3/+//9
//3//P/5//n/+v/7//3/+//7//v///8AAAEAAQD+//z/+v/5//v//f/9//z/+//6//j/
9//6//n/+v/7//v/+//6//j/+v/7//v/+v/8//3//f/9//3//f/6//3//f/8//v/+P/5
//v//v////7//v/+//7///8AAAAAAAD7//v//f/9/wEAAQAAAP7/AAABAAEAAgD///7/
/f/9////AAABAAEA/v/+//7////9//3//f/9/////v/+////AAAAAP//AgABAP7//f8A
AP7//P/8//z/+//4//j//P/+/////v///////v/9//3//v/9//7/AAD+//7//v/+//7/
/f/9//3//v/+//3//f/+//7//P/8//r/+v/6//z/+//8//z/+P/6//3//f/6//3///8A
AAAAAAAAAAAAAAD+//3/+//5//r/+v/9/wQAAwACAAEAAAD///7//f/8//r/+v/6//r/
/P/+/wAAAgAAAAAAAAAAAP///v/9//z//v/+//7//v/8//z//P/8//z//P/8//z//v/+
//7//v/+//7//v/+//z//P/8//z//v/+//7//v/+//7//v/+/wAAAAAAAAAA/v/+//7/
/v/9//z/+//6//v//P/9//7//v/+//7//v8AAP///v/+///////////////+//v/9///
/wAAAQABAP7//f/8//z///8AAAMABAABAAEABAAEAAIAAgAEAAQABwAIAAsADAAJAAcA
BgAEAAIAAgACAAEAAgACAAMAAwABAAEA/v/9//7/AAABAAAA/f/8//v/+v/7//r/+v/9
/////v/8//v/+f/7//v/+v/8//z//f/9//z//P/9//3//f/9//n/8//v/+7/8v/2//r/
AwATACUAPgBeAH8AnQC0AMUAxgCzAJAAcQBYAD8AKgAUAAAA9//4//n/9//y/+//7//u
//D/8v/0//X/9//3//n////6//T/+P/6//r//P/8//v/+v/5//n/9v/1//T/8v/2//n/
+//8//j/9//2//b/+f/5//n/+v/7//v/+//7//n/+v/4//T/9v/3//v//P/8//z/+v/4
//n/+P/1//L/9P/6//z/+f/2//b/9v/3//j/+v/4//f/9P/z//P/9P/3//n/+v/7//r/
+v/5//n/+f/4//j/+P/2//b/9//3//b/9//4//n/9//4//r/9//3//j/+//8//v/+//9
//3/+v/5//j/9//4//j/+f/7//r/+v/5//b/+v/8//3//v/7//3//v/+//7/+//7//v/
+//7//v//f/7//r/+f/5//r/+v/6//r/+f/5//v/+f/0//T/+f/5//r/+//8//3//P/8
//7//P/6//r//P/9//v/+//7//v//P/8//z//f////3//P/8//v//f/9//3//f/8//r/
9//5//3///8AAP3//f/+/////f/7//v/+//+//7//v/9//v/+v/5//n/+//9//3//P/6
//r/+f/5//n/9//3//f/9v/3//f/9v/3//n/+v/6//z//f/9//3/+f/5//b/+f/9//7/
///+//7///8BAAEA/v/+//7//v/9//7//v/+//v/+//9//3///////7//P/8//3//f/+
/wAAAAAAAAEAAQAAAP///f/8//z//P/9//3//f/9//3//v/+////AQD///7//P/+//z/
+v/6//7/AAD+//7//v/6//b/9f/4//r/+//6//v///8AAAEAAwABAP3/+//6//z//P/8
//z//P/7//v/+//8//z/+//7//3//v/9//7/+v/4//b/9v/6//7/AQAAAP7/AQABAP7/
+//7//r/+P/5//r/+//8//z//f/9//3/+v/8//v/+v/7//z//f/+//z/+v/4//b/+P/6
//z//v///wAAAQACAAEAAAD///7//f/8//v/+v/6//r/+v/6//3//v///wAA/v/8//r/
+P/6//z//v8AAP7//v/+//7//f/8//v/+v/9//7///8AAP7//v/+//7//f/8//v/+v/8
//z//P/8//z//P/8//z//f/+////AAD+//7//v/+//z/+v/4//b/+v/8//7/AAD///7/
/P/6//3///8AAAEA/v/+//3/+v/5//7//v/+//3//f/9//3//P/8//z//v8AAP////8C
AAAAAAAAAAIAAwAEAAUACAAIAAgABwAHAAQABAAEAAQABQAEAAQABQADAAEAAQD+////
//8AAAAA/v/+//7//v/+//3//P/8//3//f/8//r/9//1//X/8//2//j/+v/9//3//P/8
//3/9//3//f/9//z/+//7P/m/+L/7v/9/wUAEQAsAEwAaQCNALQAzQDYANUAvACVAHIA
WwBIADIAGAAFAPr/9//z//D/7//t/+z/9P/4//T/8//5//v/9//1//b/8v/w//T/9v/6
//z/+f/4//f/9//1//X/9f/0//b/9//3//b/8//z//P/9P/3//f/9//4//b/9f/0//P/
8f/0//T/8v/z//P/9v/2//f/+P/3//b/9v/2//T/8v/y//j/+v/3//j/+P/4//n/+f/6
//f/9f/0//P/8//0//T/9f/1//X/9//4//j/+f/2//T/8//y//T/9P/1//X/9P/1//b/
9//3//j/+v/3//b/9v/4//j/9v/3//r/+//4//f/9v/1//f/9v/2//f/+//8//z/+v/3
//b/9P/y//T/+f/9/wAA/v/7//v/+//5//n/+f/7//r/+P/2//X/+P/4//j/+P/6//v/
/v/9//j/+P/9//3/+P/3//b/9f/4//j/+v/4//j/+P/6//v/+f/5//n/+f/7//z//f//
/////f/8//z/+v/7//r/+f/7//z//P/7//n/+//7//r/+//7//z//f/7//n/+f/5//3/
/v///////P/6//j/9//5//v/+//6//j/+P/3//f/+f/3//f/9//4//n/+f/4//r/+//7
//r/+f/5//j/9//3//f/9P/3//z//P/8//r/9//3//j/9//4//j/+P/4//v//P/8//z/
9//3//n/+f/9//3//P/6//j/+f/5//r/+v/6//r/+//9//7///////7//v/+/////v/9
//z/+//7//r/+v/7//z//P/7//7//v/8//z/AAD9//r/+f/4//r/+P/5//7//f/9//v/
+//8//z//P/9//3/+//7//z/+v/6//r/+v/8//v/+//7//7//v/9//3//P/8//r/+v/6
//r/+v/8//3//v/+//r/+v/9//3/+v/5//n/+P/2//f/+P/5//r/+v/7//v/+//6//j/
+f/6//j/+P/4//j/+f/6//v//P/+//7//v/+//z/+v/4//b/+P/4//j/+P/6//r/+v/6
//r/+v/6//r/+//8//3//v/8//z//P/8//r/+P/2//T/+f/8////AgD+//z/+v/4//b/
9v/2//b/+f/6//v//P/+//7//v/+//v/+v/5//j/+v/6//r/+v/6//r/+v/6//v//P/9
//7//P/8//z//P/7//r/+f/4//r/+v/6//r/+//8//3//v/7//r/+f/4//n/+v/6//r/
+v/7//v/+//9//7//v/8//f//P/8//z/+//7//v/+//8//z//P/+//7//f/9/wAAAAAA
AAAAAgAEAAQABAAGAAUABAACAAEAAAAAAAAAAAACAAIAAwAFAAMAAQABAP7//////wAA
AAD9//z/+//6//j/9//2//b/+//9//7//v/7//n/+f/3//b/9v/2//f/+P/4//n/+//7
//f/9//z//H/7//w//D/7P/q/+n/8/8DABIAKgBNAHEAlACzAMgA0wDSAMEAmgBzAGIA
UAAuABUACAD5//P/8v/x//P/+P/2//D/8P/z//P/9f/3//X/9P/0//L/8P/0//b/9P/z
//L/8f/x//H/8f/x//D/8P/x//H/8P/x//P/9f/4//b/9f/0//T/9v/1//T/8//1//j/
+P/2//T/8//1//T/9v/2//T/8v/y//L/8P/u//D/9v/4//X/8v/y//L/8//2//j/9v/1
//L/8f/x//L/8v/z//P/8//2//b/9f/1//T/8v/x//D/8//0//b/9//z//P/8//z//T/
9v/5//f/9P/0//b/9v/y//H/8v/x//P/8//z//P/8//y//L/8//3//j/+P/2//b/9v/1
//T/9P/3//n/+v/6//f/9//3//X/9f/1//f/+v/6//r/+//6//r/+v/6//b/9f/2//P/
8P/w//X/9f/0//X/9v/3//b/9v/4//b/9P/0//b/9//5//n/+f/5//r/+v/6//v/+//5
//j/+P/4//n/+P/3//r/+v/5//f/+v/9//7//v/8//v/+//7//r/9//2//X/+P/6//z/
/f/8//r/+P/3//X/9//3//b/9//4//j/+f/4//X/9P/z//b/9//3//b/9P/1//X/9P/1
//f/+P/5//X/9f/y//X/9v/2//b/9P/1//f/+v/7//r/+v/6//r/+P/4//f/9v/1//X/
9//3//v/+//6//j/9v/3//f/+P/4//j/+P/5//z//P/8//v/+v/6//r/+//9//3//f/9
//v/+v/6//v/+v/4//X/9v/4//j/+v8AAP///P/7//r/+//4//j//P/7//v/+f/5//n/
+P/3//f/+v/5//r//P/7//r/+f/4//j/9//3//f/+v/6//n/+f/6//r/+P/4//f/9v/1
//b/+v/8//3/+v/4//v/+//4//r/+//7//r/+P/2//T/8v/0//f/+f/7//z//P/7//r/
+v/6//r/+v/5//j/9//2//b/9v/2//b/+P/6//z//v/6//j/9v/0//X/9v/3//j/+P/4
//j/+P/6//r/+v/6//j/+P/4//j/9v/2//b/9v/0//T/9P/0//b/+P/6//z/+f/4//f/
9v/3//j/+f/6//j/+P/4//j/+P/4//j/+P/4//j/+P/4//j/+P/4//j/9v/2//b/9v/4
//f/9v/2//v//f///wEA/v/8//j/8//6//r/+v/5//v/+//7//z/+v/6//z//P/9//3/
AAAAAP///v////7//P/8//7//v8BAAMABgAIAAUABAADAAEA///+//7//f/9//3/+v/5
//n/+v/6//j/+P/4//j/+P/2//T/8//1//X/9P/y//H/9P/3//j/+P/4//j/+f/5//b/
9v/3//f/9//1/+//8//x/+j/6P/u/+r/5f/z/w0AIgA4AFkAgQCoAMUA1gDVAMQApwCI
AGsASgAqABYADQD8/+3/8f/0/+3/5//q/+r/6P/q//P/9//x//H/8//y//D/8v/w/+z/
7v/w//D/8P/w//H/9P/1//b/9v/z//P/8v/w//D/8f/y//T/9P/z//L/8v/w/+//7v/t
//D/9P/1//T/8v/x//P/8v/w//D/7v/s//D/8P/u/+z/7f/0//f/9f/z//L/8f/x//L/
9P/y//H/8v/x//H/8v/w//H/8f/x//T/9P/z//P/8//y//L/8v/v/+7/7v/t/+3/7//x
//P/8v/0//f/9f/y//L/9P/0//H/8f/z//P/8//z//P/8//x//D/8P/x//X/9v/2//T/
8v/y//H/8P/w//P/9f/2//j/9f/1//X/9f/1//X/9//3//b/9f/1//T/9P/0//T/9f/1
//f/9f/w//D/9f/1//D/7//u/+3/8v/0//j/+P/z//L/8//z//b/9//4//n/+P/2//T/
8//0//P/8//0//f/+f/5//n/+v/6//n/9//2//f/9v/0//T/9f/3//n/9//1//X/9f/1
//T/8//x//H/8P/v/+//8v/1//b/9v/2//b/9f/1//X/8//z//P/8//z//L/8P/y//P/
8//y//L/8//z//P/8f/x/+7/8f/0//T/9P/y//L/8//1//X/8v/y//L/8v/0//b/9//4
//X/9f/3//f/9//3//b/9P/0//X/9f/2//j/+P/4//n/9//2//X/8//1//b/9//5//f/
9//3//f/9//2//b/9//3//b/9P/2//T/8v/y//b/+P/2//b/9v/1//L/8v/2//f/9//1
//X/8//y//H/8f/y//H/8v/0//b/9v/2//b/9v/1//X/9f/0//T/8//z//L/8v/w//D/
8//0//X/+P/4//j/9//y//H/8//y/+7/8P/z//X/9v/z//L/8f/w//L/8//z//P/9P/u
/+3/7v/w//L/9P/2//P/8v/x//D/8f/y//P/9P/2//b/9v/2//X/9P/z//L/8//0//X/
9v/z/w==
         </WaveFormData>
      </LeadData>
      <LeadData>
         <LeadByteCountTotal>10000</LeadByteCountTotal>
         <LeadTimeOffset>0</LeadTimeOffset>
         <LeadSampleCountTotal>5000</LeadSampleCountTotal>
         <LeadAmplitudeUnitsPerBit>4.88</LeadAmplitudeUnitsPerBit>
         <LeadAmplitudeUnits>��V</LeadAmplitudeUnits>
         <LeadHighLimit>2147483647</LeadHighLimit>
         <LeadLowLimit>268435456</LeadLowLimit>
         <LeadID>II</LeadID>
         <LeadOffsetFirstSample>0</LeadOffsetFirstSample>
         <FirstSampleBaseline>0</FirstSampleBaseline>
         <LeadSampleSize>2</LeadSampleSize>
         <LeadOff>FALSE</LeadOff>
         <BaselineSway>FALSE</BaselineSway>
         <ExcessiveACNoise>FALSE</ExcessiveACNoise>
         <MuscleNoise>FALSE</MuscleNoise>
         <LeadDataCRC32>2138454533</LeadDataCRC32>
         <WaveFormData>
/P/8//z//P/8//z//P/8//7//v/+//7/+//6//n/+P/2//b/9v/2//n/+v/7//z/+v/6
//r/+v/4//j/+P/4//r/+v/6//r//P/8//z//P/7//r/+f/4//b/9v/2//b/9v/2//b/
9v/3//j/+f/6//n/+P/3//b/9v/2//b/9v/3//j/+f/6//n/+P/3//b/9v/2//b/9v/2
//b/9v/2//n/+v/7//z/+v/6//r/+v/5//j/9//2//b/9v/2//b/+f/6//v//P/7//r/
+f/4//r/+v/6//r/+f/4//f/9v/z//L/8f/w//T/9v/4//r/+f/4//f/9f/1//X/9f/1
//P/9P/0//L/8//3//n/+v/4//j/+P/4//j/+P/3//b/+f/7//7/AQABAAIAAgACAAUA
BQAFAAYABQAFAAUABwAFAAIAAgACAAAA/v/+////AAD////////8//v/+v/3//j/+P/5
//n/9//2//X/9f/0//T/9P/y//P/8//0//X/9f/1//X/9P/2//b/9//4//T/8//x//T/
+v/6//r//f8AAPv///8RACEAKQArACgAKwA/AF0AbwBuAFwAQQArABwAFgAUAAsA///5
//D/5//m/+b/4v/k/+3/7//q/+r/8P/0//f/+f/3//X/9f/1//X/+P/7//j/9//3//b/
9v/3//j/+P/3//f/9v/1//f/9//3//f/9v/2//b/9v/3//f/+P/4//b/+f/5//f/9//3
//n/+f/5//j/9//3//j/+P/5//j/+f/7//v/+v/3//b/9f/0//f/+P/4//j/+v/6//n/
+f/8//7//v/+//v/+v/5//j/+P/5//r/+//8//z//v/+//v/+v/6//n/+f/7//z//P/9
//3///////3//f///wAA/v/+//////8CAAMABAAFAAUABgAGAAYACAAIAAgACAAHAAkA
DQANAA4ADgAPAA8ADgAOAA4ADwARABEAEAAQAA4ADgAQABAADgANAAwACQALAA8AEwAV
ABIADwAOAA0ADQAMAAkACAAGAAYABgAGAAMAAgACAAIA/v/9//z//P/+//7//f/+//3/
/f/9//3////+//7//f/6//r/+v/3//f/9//4//v/+//7//r/+v/4//j/+P/4//b/9f/0
//T/9f/1//T/9P/3//f/9//3//b/9f/0//T/9//5//r/+//4//v/+P/1//n/+v/6//r/
/P/6//r//f/9//3//f/+//z//P/8//z///8AAAEAAwACAAIAAQD+//7/AAABAAEAAwAE
AAQAAQD//wAAAAAAAAEAAQADAAMAAwADAAIAAQAAAP////////3//v/+//7//P/6//r/
+//8//z//f/+//7//f/9//7//v/8//z//P/8//r/+v/8//z/+v/5//n//P/8//z//f/8
//n/+P/4//n/+v/7//3////9//3//f/7//v/+//6//j/9v/1//P/9P/0//b/+//8////
/f/7//r//f/9//3/+//7//v/+P/4//j/+P/3//n/+f/6//v/+//5//n/+v/5//j/9//2
//f/+P/5//r/+P/4//j/+P/2//b/9v/2//f/+P/5//r/+f/4//f/9v/4//j/+P/4//n/
+v/7//z/+f/4//f/9v/3//j/+f/6//r/+v/6//r/+P/4//j/+P/4//j/+P/4//r/+v/6
//r/+P/4//j/+P/6//r/+v/6//r/+v/5//n/+f/5//n/+f/4//j/9v/0//n/+v/6//r/
+v/6//r/+//8//z//P/8//v//f///wEABAAEAAQABQAHAAcACAAJAAkACQALAAsABgAG
AAYABAACAAIAAwADAAIAAgACAAMAAgABAP7/+//4//j/9//3//j/9//3//j/+v/6//j/
9//3//j/+f/5//f/9//2//b/9P/1//b/9v/9//v//P/8//r/+P/7//7//////wUAEQAd
ACcAKAAlACsAQQBbAGoAagBfAEsALgAUAA4ADwAJAP//+P/v/+L/4P/m/+z/7//v//T/
9P/u/+z/8//7//v/9f/5//3/+f/0//f/+P/5//v//P/5//n/+f/4//b/9//3//f/+P/5
//r/+//8//z//P/8//v/+f/4//b/+f/9//7//f/8//v//P/7//3//P/7//v/+f/4//j/
9v/3//n/+f/4//r//P/+/wAAAQAAAP7//P/9//7//v////3//v/9//z//P/8//z//P/5
//n/+f/5//3//v8BAAIAAAAAAAEAAQABAAMABAAEAAEAAQADAAMA/////wEAAgAEAAQA
BQAFAAcABwAHAAcABwAIAAgACAAIAAgACAAIAAsADQARABEADwAOAA4ADQAQABAAEAAR
ABIAEwATABQAFAAUABYAFgAUABMAEgAPAA4AEQAUABUAEQAPAA8ADwAQABAADgAOAAwA
DAAMAAwACQAIAAgACAAIAAcABgAGAAIAAAD9//z/AAABAAIAAwABAAAAAAD///7//v/+
//v/+f/5//r//f/5//n/+P/4//n/+v/7//z//P/7//r/+v/7//v/+v/6//n/+f/5//n/
+//7//v//P/8//3//f/9//z////8//n//f/+//7//v/8//r/+v/9/wAAAQACAAQABAAE
AAQABAACAAIAAgADAAUABgAGAAQAAgAEAAUABQADAAQABAABAAIABAAFAAYAAwADAAUA
BQADAAMAAgABAAAA////////AAACAAMABAAEAAIAAgADAAEAAAAAAAAAAgABAAEAAgAC
AAAAAAAAAP///P/7//z/AQAAAAAAAQABAAAA/////wEA/////wAA///+//3//f/+//3/
/v////3//f/9//z//v/+//////////7///8DAAIAAwD///v/+P/7//v/+//5//n/+f/2
//r//P/+/////v/9//3//f/7//n//f8CAP///v/9//z/+//6//n/+P/6//z//v8AAP//
/v/9//z//P/8//z//P/6//r/+v/6//j/+P/4//j/+f/6//v//P/+//7//v/+//3//P/7
//r/+v/6//r/+v/8//z//P/8//7//v/+//7//f/8//v/+v/8//z//P/8//7//v/+//7/
/f/8//v/+v/6//r/+v/6//v//P/9//7//v/+//7//v/7//r/+f/4//v//P/9//7//v/+
//7//v/+//7//v/+//z//P/8//z/+v/6//r/+v/8//z//P/8//z//P/8//z//v/+//7/
/v/+//7//v/+/wAAAAAAAP///v/9//z/+//8//7////+//v//f/9//z//P/8//z//P//
/wAAAAAAAAAAAQADAAUABgAGAAUABAAIAAkACgAMAAsACwALAA0ADQAKAAoACgAGAAQA
BAAFAAcABQAEAAMAAwADAAMAAQD///7//v/9//v/+v/5//n/+v/6//r/+P/3//f/+P/5
//v/+//7//r//P/8//3//v/6//n/+f8AAAQA/v/+/wMABgAFAAcADwAZAB0AIQAoAC0A
NQBHAF0AaABoAFsARwAwABgAEAAPAAkA///6//X/6v/o/+z/8P/v/+3/8P/0//j/+P/5
//v//f/9//3/+//7//z/+f/6//v//f/+//3//f/9//z//v/////////8//v/+v/5//v/
/P/9//7//v/9//3//P/+/wEAAQD///////8BAAEA///+//3//f/7//r/+v/4//3/AQAD
AAQAAQAAAP///v8AAAAA///+/wAAAAD//////v8AAAAAAAABAAIAAwAEAAMAAwADAAMA
AgACAAQABAABAAAAAAD//wAAAwAFAAYABQAFAAcABwAEAAMABAAEAAUABgAIAAkACQAH
AAUAAwAJAAwADgAQAA4ADgAOAA4ADwARABUAFQASABIAEwATABQAFAAUABUAFQAVABQA
FAAUABQAFgAWABcAFwAXABUAEwAVABcAFwAXABUAFQAVABUAFAARABAADAAMAAwADAAL
AAoACgAKAAkACQAJAAoACwAKAAgACAAIAAcABgAFAAMAAgACAAEAAAAAAAAA/f/9//3/
/v8BAAEAAQAAAAAA/v/+//7//v////////8AAP/////+//7//v/9//z/+//8//3//v8A
AAIAAwADAAMAAwAHAAUAAwAEAAQAAwACAAAA/v/+/wEABQAFAAUABgAIAAgACAAIAAgA
CAAIAAkABwAIAAgABgAGAAgACQAJAAoADAANAAsACAAIAAcABgAHAAcACQAJAAkACQAI
AAcABgAFAAUABQAFAAYABgAGAAYABAAEAAUABwAGAAYABgAFAAMAAgACAAIAAAAAAAAA
AQAAAAEABAAFAAIAAAD//wIAAgACAAMAAwABAAEAAgAEAAQABAAFAAQAAQAAAP//AAAB
AAIAAgABAAAAAAD///7//P/8////AgAFAAMAAQAAAAMAAwADAAMAAwADAAAAAQAAAP//
/f//////AAABAAEAAwABAP7/AAAAAAAAAAD+//7//v/+//z//P/8//z//v/+//7//v8B
AAIAAwAEAAEAAAD///7//v/+//7//v/+//7//v/+//7//v/+//7//P/8//z//P/8//z/
/P/8//z//P/8//z//v/+//7//v/8//z//P/8//7//v/+//7//v/+//7//v/8//z//P/8
//z//P/8//z//f/+////AAD///7//f/8//3//v///wAA/v/+//7//v/8//z//P/8//z/
+//7//v//f/9//3//v/8//r/+P/7//7//v/+//7//v/+////AAAAAAAAAAABAAMABQAH
AAgACgAKAAsACwAKAAoACgAJAAoADQAOAAwACgAKAAgABgAGAAcABwAFAAMAAQAAAP//
AQD///3//P/9//3//v/+//v/+//8//z//P/6//n/+f/4//n/+f/5//r/+v/7//z/+//8
//z/+f/1//j//v8EAAIA/f8AAAcACwALABMAHwApACoAKQAzAEEATwBiAGoAXwBHAC4A
GgAQAA0ABwD///j/7//o/+b/6v/s/+n/5//0/wAA+v/0//f/+f/1//P/+f/9//v/+v8B
AAAA//////7//P/7//r/+P/6//3///8BAP7//f/8//v//P/8//z//P/+//3//f/8//r/
/f/9//v//P/9/wAAAQAAAP7//P/7//v/+v/6//j/+v/9//7//v/+//7//v/+/wAAAAD/
//7//v/+//3//f/8//7//v/+//7//v/+//7//f/9//3//f/+//7/AAAAAP7//v//////
AQADAAQABAACAAEAAgABAAIAAwAGAAgABgAGAAcABwAIAAcABgAFAAkACgAKAAoACAAI
AAgACAAKAA0AEgATABAAEAARABEAFAAUABQAFQAUABMAEQAQABEAEgAVABYAFQAVABUA
EwAPABEAEwATABMAEQARABEAEQAQAA0ADAAKAAoACgAKAAsACgAKAAoABwAFAAMAAgAD
AAIAAAAAAAMAAwADAAMAAgAAAP///f/9//7////9//z/+//7//3//P/9//3//v/8//z/
/P/8//z/+//6//r/+//7//r/+v/7//v/+//7//3//f/9//7//v/////////9/wEA///9
//3//v/+//7////+////AwAEAAMAAgACAAEAAAD///7/AAACAAQABwAFAAYABgAEAAIA
BAAFAAUABQAGAAYAAwAFAAYABgAGAAQAAwAEAAMAAwADAAIAAQACAAEAAQABAP//AAAA
AAAAAgAAAAAAAQD///7//v/+//7//f/9//7/AAAAAAIABAABAP7//f/+/wAA/v/9//3/
AAAAAAAAAQD///3//f/+/wAAAAAAAAEA/v/7//r/+f/7//v/+//6//3//v8AAAEAAAD+
//7/AQABAAMAAAD9//r//f/9//3//f/9//3/+v/+//7//v/9//v/+//8//3//f8BAAEA
/P/7//r/+f/4//v//P/9//7/AAAAAAAAAAD///7//f/8//z//P/8//z//P/8//z//P/6
//r/+v/6//v//P/9//7//P/8//z//P/8//z//P/8//3//v///wAA///+//3//P/+//7/
/v/+//3//P/7//r//P/8//z//P/8//z//P/8//r/+v/6//r/+//8//3//v/8//z//P/8
//z//P/8//z/+v/6//r/+v/8//z//P/8//n/+f/5//n/+v/7//3//v/+//z///8AAP7/
/v/+//7//P/9//7//v/+//7///8BAAUABwAIAAgABQAFAAQAAwAFAAcACAAJAAsACwAI
AAgABgAEAAIAAgADAAMAAQAAAP3//f/9//3//P/7//v//P/7//v/+v/5//f/+P/4//j/
+f/5//r//P/8//v/+v/5//b/9v/2//f/+P/2//n//f/+//z/+v/4//n//v8FAAsAFQAf
ACMAJQAmACsAOQBLAF8AaABgAEsANwAmABoAGAATAAUA///8//H/6P/o/+j/5v/p/+v/
7v/u//D/9P/5//v/9//1//v//f/5//b/9//5//n/+v/6//r/+//8//z/+//7//r/+f/7
//v/+//7//z//P/8//z/+v/5//n/+P/4//v/+//5//f/9//5//n/+//6//n/+f/6//r/
+//6//r/+//6//j/9v/2//b/9v/6//z//f/+//v/+v/4//f/+P/6//r/+v/6//r/+v/6
//r/+//8//3/+//6//v/+v/4//j/+f/5//r//f///wAA/f/9///////7//v//f/+////
AAACAAMABQAFAAUABQAEAAQAAwACAAUABgAHAAgACAAJAAwACwAKAAoACwALAAsACgAJ
AAkADAANAA0ADgAPABAAEwAUABAADwAOAAsACQALAA0ADQALAAkACQAJAAgACAAGAAYA
AwAEAAUABgAEAAIAAQAAAP///////wAA/v/8//n/+P/6//v//P/9//v/+v/6//n/+P/4
//j/9f/z//P/9P/3//f/9//2//b/+P/4//j/+P/2//X/9P/0//b/9//3//j/9v/1//T/
8//2//f/+P/6//j/9//1//P/9P/5//j/9//7//z//P/8//7//P/8////AAD///7//v8A
AAAAAAAAAAIAAgACAAMAAQACAAIAAAD9//7//v/9//7/AAABAP////8AAAAAAAD+//3/
/v/9///////+//3//P/7//v/+//7//z//P/8//r/+P/4//n/+v/6//v//P/6//n/+f/6
//r/+P/4//j/+P/2//b/+P/8//r/+f/5//j/+P/4//n/+v/5//r//P/7//r/+f/5//v/
+f/5//n/9v/1//T/8v/z//T/9v/3//b/9P/0//f/9//5//b/8//y//X/9f/1//b/9//4
//b/+v/6//r/+f/3//X/9P/z//P/8//1//z/+v/6//r/+v/5//j/9//2//T/9P/0//T/
9f/2//f/+P/4//j/+P/4//f/9v/1//T/9v/2//b/9v/2//b/9v/2//b/9v/2//b/9v/2
//b/9v/0//T/9P/0//T/9P/0//T/9v/2//b/9v/2//b/9v/2//j/+P/4//j/9v/2//b/
9v/1//T/8//y//P/9P/1//b/9v/2//b/9v/2//b/9f/1//f/9//3//f/9//2//P/8P/0
//b/9//4//f/9v/1//X/+P/4//j/+P/5//v//f////7//v/+////AAABAAMABQADAAMA
BQAFAAAAAAAAAP7//P/8//3//f/7//r/+f/5//r/+//6//n/9//2//T/8//y//H/8f/y
//X/9v/1//X/8v/y//L/8f/0//X/9f/2//P/8//z//L/9//5//j/9v/y//T/+f8AAAEA
AwAPABsAIQAjACYALQA7AE8AZwBwAGAARwArABYAFAAUAAcA/f/9//j/7//o/+j/5v/m
/+n/6//s/+7/8P/u//P/+//5//P/9//5//f/+P/5//j/9//3//b/8//z//P/8v/z//X/
9v/3//b/9f/0//P/9f/2//f/+P/5//n/+v/6//j/+f/3//P/9P/1//j/+f/5//j/9//3
//f/9v/2//T/9P/3//j/+P/2//b/9v/2//j/+P/3//b/9v/2//X/9f/3//r/+//8//r/
+v/6//r/+//7//v/+//6//r//P/8//r/+v/7//v/+P/5//n/+P/6//v//v////3//f//
/wAA///+//7//f8AAAEAAgADAAIAAgABAAAABAAGAAgACgAKAAsADgANAAwADAANAA0A
DAAMAAwADQANAA0ADAAMAAsACgALAAoACwANAA8ADwAKAAsADAALAAwACwAMAA0ADQAM
AAkACAAEAAQABAAEAAMAAgACAAIAAAD///7//v/9//z/+v/6//v/+//7//v/+v/4//f/
9f/2//j/+v/5//f/9//4//v/+f/5//j/+P/4//j/+P/4//b/9f/0//T/9v/3//f/+P/3
//f/9//3//f/9//3//j/9v/3//f/9//4//3//P/7//3//v/+//7//P/6//r//f8BAAEA
AQACAAQABAAEAAQAAgACAAIAAwADAAQABAACAP7/AAABAAEA//8AAAAA/f/9//7//v/+
//7///8CAAMAAQABAAAA///+//3//f/9//3//v/+//7/AAD+//7///////7//v/+//7/
/f/9//7//v/8//z//P/5//b/9f/2//n/+P/4//n/+//8//3////+//v/+v/6//r/+v/6
//v/+//5//n/+f/5//n/+f/4//r/+v/7//v/+P/0//L/8//2//v/+//7//r//f/9//3/
+v/5//j/9P/4//j/+P/3//f/9//4//n/9//5//n/+P/6//r/+v/6//f/9v/1//T/9//4
//n/+v/7//z//f/+//v/+v/5//j/9v/2//b/9v/2//b/9v/2//f/+P/5//r/+f/4//f/
9v/3//j/+f/6//z//P/8//z/+//6//n/+P/5//r/+//8//r/+v/6//r/+f/4//f/9v/2
//b/9v/2//j/+P/4//j/+f/6//v//P/7//r/+f/4//X/9P/z//L/9v/4//r//P/6//r/
+v/5//v/+//7//v/+f/6//r/+P/0//f/+P/4//r/+v/6//r/+f/6//r/+v/8//3///8B
AAEAAgACAAIABAAFAAYACAAHAAcABwAJAAkABgAGAAYABAACAAIAAwACAP///f/7//3/
/f/9//v/+//6//r/+f/5//j/9//3//b/9v/2//T/8v/x//H/8f/0//X/9v/2//j/+P/5
//r/9v/3//f/+v/4//b/+v/3//T//f8LAAsAEQAjACkAIAAjADcARwBVAGgAaABPADMA
GgAOAA4ABwD9//f/8P/l/+D/5P/m/+j/7//z//D/8P/y//L/8//z//X/8//x//P/9//6
//3//P/7//v/+v/3//f/9//2//f/+f/6//v/+P/3//b/9f/3//j/+f/6//r/+f/5//j/
9//5//j/9f/3//f/+f/5//z//P/8//3//P/6//n/9v/4//v//P/8//r/+v/6//r/+v/6
//n/+P/4//j/9//3//j/+v/6//r//P/8//z//P/6//n/+P/3//r/+v/8//z/+//8//7/
///+///////+//3//f///////////wEAAgAAAAAAAQABAAEAAQABAAEABAAGAAcACAAF
AAQAAwACAAUACQAPABEADgAOAA8ADwAQABAAEAARABAADwANAAwADAAMAA4ADgAOAA8A
EAAPAA0ADwARABEADgALAAoACQAKAAoACAAIAAUABgAHAAgABQAEAAQABAADAAMAAwAE
AAEAAAD+//7//v/9//z/+//8//z//f/9//v/+v/5//X/9v/3//n//f/6//n/9//2//n/
+v/7//z/+//5//f/9v/3//f/9v/2//n/+f/5//n/9//3//f/+P/4//n/+f/5//r////+
//3//f/+//7//v/+//z//P///wEAAQABAAIAAAAAAAAAAAD+//7//v///wIABAAFAAQA
AQACAAIAAQABAAIAAgD/////AAAAAAAA/f/9//////8CAAMAAwADAAIAAQABAAEA/v/+
//3//P/+//z//P/9/////v/+//7//v/9//3//v/9//r/+f/4//v/+v/7//7//f/6//j/
9//5//r/+//9//v/+f/5//r/+P/4//j/+f/7//n/+f/5//r/+//8//z/+//6//r/+f/4
//b/9v/5//r//f/7//n/+P/7//v/+//6//n/+P/0//j/+P/4//f/9//3//j/+f/5//n/
+//6//f/9v/1//T/9f/2//f/+P/5//r/+//8//n/+P/3//b/9v/2//b/9v/4//j/+P/4
//b/9v/2//b/9//4//n/+v/6//r/+v/6//j/9v/0//L/9f/4//v//v/8//r/+P/2//T/
9P/0//T/9v/4//r//P/8//z//P/8//n/+P/3//b/9v/2//b/9v/2//b/9v/2//j/+P/4
//j/+P/4//j/+P/2//b/9v/2//j/+P/4//j/+v/6//r/+v/5//j/9//2//n/+v/7//v/
+v/5//j/9//5//r/+v/4//b/+f/6//r/+P/4//j/+P/7//z//P/8//r/+//9////AgAE
AAUABgAFAAUABQAGAAYABQAEAAUABwAEAAQABAADAAIAAwAFAAQAAQD///3//v///wAA
///8//r/+f/3//f/9v/1//X/9//4//n/+P/1//X/9v/3//b/9f/0//L/8//0//b/+P/6
//f/+f/4//b//P8AAP3/+v/7////AwANABcAHwAkACUAJwAvADsASABcAGMATwAyACAA
GAARAAkAAQD2/+//6P/k/+j/8P/v/+3/7v/y//D/8P/x//P/9f/3//n/9//3//r/+//4
//f/9//2//X/9f/1//T/9v/3//f/9//4//n/+v/7//v/+v/5//j/+P/3//f/9v/4//v/
+//5//f/9//5//n/+//6//n/+f/3//b/9v/0//f/+//9//7/+f/4//f/9v/7//z//P/8
//v/+v/4//f/+P/6//r/+v/8//z//P/8//n/+f/5//n/+//8////AAD+//7///////3/
//8AAAAA/////wEAAQD+//3//v/+/wAAAgAFAAcABgAFAAQAAwAHAAgACAAIAAoACgAK
AAoACQALAA8ADwAOAA4ADwAPAA4ADgAOAA8AEAARABEAEgASABIAFAAUABIAEQAQAA0A
CwANAA8ADwAQAA8AEAARABEAEAANAAwACAAIAAgACAAHAAYABgAGAAUABQAFAAYABAAC
AP///v/+//3//P/7//z//P/9//3//f/+/////f/8//v/+//9//n/+f/4//j/+f/6//v/
/P/6//n/+P/4//n/+f/4//j/+//7//v/+//4//f/9v/2//n/+//8//3//P////z/+f/8
//7///8AAP7//P/8////AQABAAEAAgAAAAAAAAAAAAEAAgADAAUABAAEAAMAAAD+/wAA
AQABAAIABAAFAAMAAQACAAIAAgABAAEAAwADAAEAAQAAAP//AAD///////8BAAIAAgAC
AAAA/v/+/////f/8//z//P/9//3//v8AAP7//P/8//z//v/8//z//v/+//z/+//7//r/
+v/6//v//P/7//z//v/9//z/+//7//v/+f/5//n/+//7//v/+v/4//j/+f/5//b/9P/0
//f/+/////7//f/5//v/+v/5//r/+//8//r/+f/4//f/9f/4//n/+//9//n/+//9//r/
+v/6//r/+v/5//j/9//2//j/+P/4//j/+f/6//v//P/7//r/+f/4//j/+P/4//j/+v/6
//r/+v/6//r/+v/6//r/+v/6//r/+P/4//j/+P/4//j/+P/4//v//P/9//7//P/6//j/
9v/5//r/+//8//r/+v/6//r/+v/6//r/+v/6//r/+v/6//r/+v/6//r/+f/4//f/9v/4
//j/9//3//n/+//9/////v/8//j/9P/4//r/+//8//z//P/8//3//P/8//z//P/9////
AQADAAQABAAEAAUAAwADAAQABQAIAAkADAANAAkACAAHAAQAAgACAAMAAwD///7//f/9
//7////+//3/+v/6//n/+f/2//X/9f/2//T/9P/y//H/9P/2//j/+f/5//n/+P/4//b/
9//4//j/+f/1//b//P/+//r//f8EAAEA+f8DABMAGwAdACAAJQAtADkASQBaAGYAXQBH
ACwAFAAOABEADQD///T/8f/s/+b/6P/s/+f/5f/s//T/9v/y//P/9//7//v/+f/1//P/
9v/5//n/+f/6//r/+//7//v/+v/4//n/+f/5//r/+//8//3/+//6//n/+P/6//n/+f/4
//n//f/+//3//P/7//z/+//7//r/+f/5//f/9v/2//T/+P/9/wAAAgD///7//f/8//7/
/v/9//z/+v/6//n/+f/4//r/+v/6//r/+v/6//r/+//7//v/+//6//r//P/8//z//P/9
//3///8BAAIAAgD/////AQABAP3//f///wAAAgACAAMAAwADAAMAAwADAAcACAAIAAgA
CAAIAAgACAAHAAkADQANAA4ADgAPAA8AEAAQABAAEQARABEAEAAQAA4ADgAQABAAEAAR
ABIAEQAOAA8AEAAPAAsACQAJAAkADQAOAA0ADgAJAAgABwAGAAcABgAGAAYAAwABAP//
/v/+//7//f/+/wEAAQABAAEA///+//7//f/8//z//P/5//n/+f/6//3/+//7//r/+v/5
//j/9//2//j/9//2//b/+P/5//n/+v/7//v/+//7//v/+//7//z/+v/7//v/+//7////
/f/7//3//v/+//7//P/6//r//f8BAAEAAQACAAAAAAAAAAAAAAAAAAAAAQAEAAYABwAG
AAEAAgACAAEAAQACAAIA//8BAAIAAgACAAMAAwAFAAUAAgABAP///f/9//3//v///wEA
AgACAAIAAQD+//3//f////7//v/+//z/+//7//z//v/8//z//P/6//j/+P/6//z/+v/5
//n/+P/4//j/+f/7//n/+f/6//z//P/8//3//f/7//v/+//5//n/+f/4//j/+P/5//n/
+f/4//n//f/7//3/+v/3//T/9//3//f/+v/7//z/+v/7//r/+f/3//n/+f/6//v//f/3
//X/9P/4//r//P/+//z/+v/4//b/9//4//n/+v/8//z//P/8//n/+P/3//b/9//4//n/
+v/4/w==
         </WaveFormData>
      </LeadData>
      <LeadData>
         <LeadByteCountTotal>10000</LeadByteCountTotal>
         <LeadTimeOffset>0</LeadTimeOffset>
         <LeadSampleCountTotal>5000</LeadSampleCountTotal>
         <LeadAmplitudeUnitsPerBit>4.88</LeadAmplitudeUnitsPerBit>
         <LeadAmplitudeUnits>��V</LeadAmplitudeUnits>
         <LeadHighLimit>2147483647</LeadHighLimit>
         <LeadLowLimit>268435456</LeadLowLimit>
         <LeadID>V1</LeadID>
         <LeadOffsetFirstSample>0</LeadOffsetFirstSample>
         <FirstSampleBaseline>0</FirstSampleBaseline>
         <LeadSampleSize>2</LeadSampleSize>
         <LeadOff>FALSE</LeadOff>
         <BaselineSway>FALSE</BaselineSway>
         <ExcessiveACNoise>FALSE</ExcessiveACNoise>
         <MuscleNoise>FALSE</MuscleNoise>
         <LeadDataCRC32>2624046534</LeadDataCRC32>
         <WaveFormData>
6v/q/+r/6v/o/+j/6P/o/+r/6v/q/+r/7P/s/+z/7P/s/+z/7P/s/+z/7P/s/+z/7P/s
/+z/7P/q/+r/6v/q/+z/7P/s/+z/7P/s/+z/7P/t/+7/7//w/+7/7v/u/+7/7P/s/+z/
7P/u/+7/7v/u/+7/7v/u/+7/7P/s/+z/7P/s/+z/7P/s/+7/7v/u/+7/8P/w//D/8P/u
/+7/7v/u/+7/7v/u/+7/8P/w//D/8P/w//D/8P/w/+7/7v/u/+7/7v/u/+7/7v/u/+7/
7v/u/+//8P/x//L/8P/w//D/8P/u/+7/7v/u//D/8P/w//D/8P/w/+//7//w//D/8P/w
//L/8v/y//H/8f/y//P/8//y//L/8v/z//P/9P/0//T/9f/1//b/9//3//j/+f/6//v/
+//7//3//v8AAAAAAwAFAAQABAADAP7/+v/3//X/9v/0//P/8f/v/+//7//w//D/7v/u
/+//8f/x//H/8f/y//L/8v/y//H/8f/x//H/8//z//T/9P/y//L/8v/z//f/9//8/wkA
FAAeACMAKwAxADAAJwAiABkA/f/a/7r/lv9v/1X/SP9D/0j/XP9t/3j/iP+c/63/s/+v
/6X/ov+m/67/tv/E/83/0//Z/+D/6P/u//P/9f/2//f/9//2//b/+v/9//v//f/9//3/
/v///wEAAgADAAMAAgABAP//////////AQABAAEAAgAFAAUABAACAAQABQAFAAUABAAD
AAIAAQADAAMAAwAEAAUABQAEAAUABAAFAAUABAAEAAUABQAFAAMAAwAEAAQABQAFAAQA
BAADAAUABQAFAAUABQAFAAUABQADAAMAAwAEAAQABAAFAAMAAgACAAEAAwADAAQABAAE
AAQABAADAAUAAwADAAUABAACAAEAAgACAAAAAAABAAMAAgACAAIA//////////8AAAAA
AAAAAAEAAAAAAAAAAAD///3//P/8//r/+v/6//n/+f/5//j/+P/5//n/+f/6//v//P/9
//3//P/7//r/+v/6//v/+//9//z//P/9//3//f/9//3//f/9//3//f/+//7//v/8//7/
/v/+//7//v/9//z//P///////v/+//3//f/9//3//v/+//7//v/+//7//v/+/wAAAAAA
AAAAAAABAAEAAQD//wAAAAD//wEAAQACAAIAAgACAAIAAgACAAMAAwADAAMAAwADAAMA
BAADAAMABAADAAMABAAEAAIAAgACAAIAAgADAAQABAADAAMAAgABAAEAAQABAAEA////
//////////////////////8AAAAA/v/9//3//f/+////AAABAP//AAABAAEA/f//////
//8BAAEAAAAAAAAAAAAAAAAAAAABAAEAAAD/////AAAAAAIAAgABAAEAAgACAAIAAgAB
AAEAAQAAAAIAAgACAAIAAwACAAIAAwACAAEAAQAAAP///v/+//3/AAD//wAAAQABAAIA
AgACAAEAAQABAAIAAgACAAIAAQD//wAAAAAAAAIAAgACAAIAAwADAAUABAACAAIAAgAC
AAIAAgACAAIAAgACAAIAAgAAAAAAAAAAAAIAAgACAAIAAgACAAIAAgACAAIAAgACAAQA
BAAEAAQABAAEAAQABAACAAIAAgACAAIAAgACAAIAAgACAAIAAgACAAIAAgACAAIAAgAC
AAIAAgACAAIAAgACAAIAAgACAAIAAQABAAIAAgACAAIAAgAAAAAA/////wIAAwADAAIA
AgACAAMAAwAEAAQABAADAAEAAgADAAUABgAHAAgACQALAAsADQAOAA4ADgARABEAEAAQ
AA8ADAAKAAcABQAEAAIAAQD//////f/9//7//v/6//r/+//7//z//f/+/wAA/v/+//7/
/f/9//3//f/9//3//v/+//7//v/+//////8DAAQACwAUABwAJQAvADcAPAA9ADYAKwAf
AAYA4v+8/5n/df9a/0X/QP9M/2P/dP9+/4z/n/+x/7f/sf+m/6D/pv+y/8D/y//V/+H/
6v/u//D/9f/7//7//f///wIAAAD+/wEAAwAFAAUABQAFAAUABgAGAAYABwAHAAcACQAJ
AAkACQAJAAkACQAKAAkACQAIAAYACgALAAsACwALAAsACwALAAsACwALAAwADAALAAkA
CQAJAAkACAAGAAcACQAKAAsACwALAAwADAALAAsACgAKAAsADQANAA0ACwALAAsACwAJ
AAcABwAHAAoACgAKAAsACwAKAAoACQAHAAcACAAIAAoACgAKAAkACQAHAAcACQAHAAYA
BgAIAAgABgAGAAcABwAGAAYABgAFAAUABQAFAAIAAgACAAIAAQAAAAAAAAADAAMAAgAC
AAIAAAAAAAAA/f/9//3//P/8//3//f/9////////////AAAAAAAAAAAAAAAAAQABAP//
/v/+//////////////8AAAEAAgADAAIAAgACAAAAAgACAAIAAgACAAEAAAAAAAMAAwAC
AAIAAQABAAEAAQACAAIAAgACAAIAAgACAAIAAAAAAAAAAAACAAMAAwADAAMABAAEAAMA
AwADAAQABAAGAAYABgAGAAQABQAFAAUABwAHAAcABwAGAAUABQAGAAcABwAIAAgABgAG
AAYABgAGAAcACAAIAAcABwAGAAUAAwADAAMAAwADAAMAAwADAAQABQAGAAcABgAFAAUA
BAACAAEAAQABAAEAAQABAAEAAwAEAAUABQADAAUABQAFAAMAAwACAAIAAwAEAAUABgAE
AAUABQAEAAEAAQACAAIAAwAEAAQABQAFAAQAAwACAAUABQAFAAQAAwACAAEAAAABAAAA
AAABAAMAAwAEAAQABAAEAAUABQAHAAUABQAFAAQABAADAAIAAQABAAEAAgABAAAA///9
//7/AAABAAIAAAAAAAAAAAD9//3///8CAAAAAAAAAAAAAgACAAIAAgACAAIAAgACAAAA
AAAAAAAAAAAAAAAAAAAAAAAAAAAAAP7//v/+//7///8AAAEAAgACAAIAAgACAAAAAAAA
AAAAAgACAAIAAgACAAIAAgACAAIAAgACAAIAAQAAAP///v8AAAAAAAAAAAAAAAAAAAAA
/v/+//7//v8AAAAAAAAAAAIAAgACAAIAAAAAAAAAAAAAAAAAAAAAAAIAAgACAAIAAAAA
AAAAAAAAAAAAAAAAAAAAAAAAAAAA/v/+//7//v8AAAAAAAAAAAAAAAAAAAAAAgACAAIA
AgAAAAAAAAAAAP7//v/9//3/AAAAAAAAAAAAAAAAAAD/////AAABAAEAAAAAAAAAAQAB
AAIAAgACAAEAAQACAAMAAwAEAAUABgAHAAcABwAJAAwADgAOABEAEQAQABAADwAMAAgA
BQADAAIAAAD///3//f/9//3//v/+//z//P/9//3//f/9//3//v/+//7//v/7//v/+//7
//3//f/+//7//v/+//7////9//3/BAANABgAHgAlACsAMwA4ADsANgAtAB8ABgDi/8D/
m/93/1r/Rf88/0T/Wf9s/3T/gv+b/63/s/+t/6L/oP+o/7j/xP/N/9X/3//o//D/8v/1
//n//P/9////AgACAAIAAQADAAUABQAFAAcABwAIAAgACAAJAAkACQAHAAcABwAHAAkA
CQAJAAoADQANAAwACgAKAAsACwALAAsACwALAAsACwALAAsADAAMAAsACQAJAAsADQAO
AA4ADAANAA0ADQANAA0ADgAOAA0ADQAMAAwACwANAA0ADQANAA0ADQANAA8ADQANAA0A
DAAMAAwADQALAAoACgAJAAkACQAKAAoACwAMAA0ADQANAAsACwANAAsACgAKAAwACgAI
AAgACQALAAoACgAKAAcABwAHAAcABgAGAAYABgAFAAQABAAEAAMAAwACAAIAAgAAAAAA
AAD////////+//7/////////AQABAAEAAQACAAIAAgACAAAAAAABAAEA///+//7///8B
AAEAAQABAAEAAQABAAEABAAEAAQAAgACAAIAAgACAAIAAQAAAAAA//////7//v8BAAEA
AQABAAIAAgACAAIAAQAAAP///v8AAAAAAAAAAAIAAwADAAMAAQACAAIAAQADAAMABAAE
AAQABAAEAAQABAAFAAUABQAFAAUABQAFAAIAAQABAAIABQAFAAYABgAEAAQABAAEAAQA
BQAGAAYABwAHAAYABQAFAAUABQAFAAUABQAFAAUAAwADAAMAAwADAAMABAAEAAMAAwAE
AAUAAwADAAMAAwACAAIAAgABAAAAAwAEAAUABwAHAAYABgAEAAQABAAEAAIAAwADAAIA
AwADAAQABAACAAIAAQABAAQABAAEAAQABQAFAAUABAACAAIAAgACAAMAAgACAAMABQAF
AAYABgAFAAQABAADAAMAAQABAAEAAwAEAAQABAAFAAUABQAGAAUABAADAAEAAwAEAAQA
BAAEAAQABAAEAAMAAwADAAIABAAEAAQABAACAAIAAgACAAIAAgACAAIAAgACAAIAAgAD
AAQABQAGAAQABAAEAAQABgAGAAYABgAEAAQABAAEAAQABAAEAAQABAAEAAQABAAGAAYA
BgAGAAQABAAEAAQABAAEAAQABAAEAAQABAAEAAYABgAGAAYABgAGAAYABgAEAAQABAAE
AAQABAAEAAQABgAGAAYABgAEAAQABAAEAAYABgAGAAYABgAGAAYABgAEAAQABAAEAAMA
AwAEAAQABgAGAAYABgAIAAcABwAIAAcABwAGAAYABgAHAAcACAAIAAgABwAHAAgACQAL
AAwADQAOAA8ADwANAA8AEAASABQAFwAXABYAFgAVABIADgAJAAcABgAEAAEA////////
AQACAAIAAAACAAMAAwADAAMAAwAEAAQAAgACAAEAAQADAAMAAwADAAQABAAEAAQABAAF
AAUABwAIAA0AGgAmAC0ALwA3AEAAQwA8ADMAJwAOAOj/xP+j/33/Wv9H/0D/TP9l/3j/
gP+Q/6H/sf+5/7X/qv+o/7D/uv/G/8//2f/l//D/8v/2//v///8CAAMABQAEAAQABgAJ
AAkACwALAAsACQAJAAoACgAMAA0ADQANAA0ADQANAA0ADQANAA0ADgARABEAEAAOAA4A
DwAPAA8AEQARABEAEQAPAA8ADwAQAA4ADQALAAsADgAPAA8ADgAOAA8ADwAPAA8ADwAQ
ABAADQANAAwADAANAA8ADwAPAA0ADQANAA0ADQALAAsACwAOAA4ADgAPAA0ADAAMAAsA
DQANAA4ADgAMAAwADAALAA0ACwALAA0ADQAMAAwADgAKAAgACAAJAAcABgAGAAYABgAH
AAgACQAIAAgACAAIAAcABgAGAAYABQAFAAQABAACAAAAAAAAAAEAAQABAAAAAAABAAEA
AQABAAEAAQABAAAAAAAAAAAAAgACAAMAAwABAAAAAAABAAEAAQABAAEAAwADAAMAAwAC
AAIAAgAAAAQABAAEAAQAAgABAAAAAAABAAEAAAAAAP//////////AQACAAMABAAEAAQA
BAAEAAIAAgACAAIAAgADAAMAAwAFAAYABgAFAAMAAwAEAAQABgAGAAYABgAIAAkACQAJ
AAYABQAEAAMABAADAAMABAAEAAMAAwACAAAAAAAAAAAAAgADAAQABAACAAEA///9//7/
//8AAAEA//////////////////////3//f/+//7//P/7//v/+//6//n/+P/3//f/+P/5
//n/+P/7//z//f/8//v/+f/4//b/9v/2//b/9v/3//f/9v/2//f/+f/6//j/+P/3//f/
+v/6//r/+v/5//n/+f/4//j/+P/4//j/+f/4//j/+f/3//f/+P/4//r/+v/7//v//f/7
//v/+//5//r/+v/6//n/+f/5//r/+v/6//r/+f/5//r/+v/6//r/+v/6//r/+f/5//v/
+v/6//r/+v/6//z//P/8//z/+v/6//r/+v/4//j/+P/4//n/+v/7//z/+v/6//r/+v/6
//r/+v/6//r/+v/6//r//P/8//z//P/6//r/+v/6//z//P/8//z//P/8//z//P/8//z/
/P/8//r/+v/6//r/+v/6//r/+v/6//r/+v/6//r/+v/6//r//P/8//z//P/7//r/+f/4
//r/+v/6//r/+P/4//j/+P/6//r/+v/5//f/+P/4//j/+v/6//r/+v/5//n/+v/7//n/
+P/4//j/9//3//j/+P/5//n/+v/8//3///8AAAEAAgADAAMAAwAFAAYACAAIAAkACQAI
AAgACQAGAAIA///9//z/+v/5//X/9f/1//X/+P/4//b/9v/3//f/9//3//X/9v/2//b/
+P/3//f/9//3//f/9//4//b/9v/2//b/9//3//v/AAAJABQAHAAfACUAMQA4ADUALAAf
AAkA6P/E/6T/gf9d/0j/Qf9G/1b/a/94/4L/kv+j/7P/t/+t/6T/qP+u/7j/wP/L/9P/
2//i/+j/7v/x//P/9v/5//3//P/8//z//f/9/////////wEAAQACAAIAAgADAAMAAwAF
AAUABQAFAAUABQAFAAYABgAFAAMAAAAEAAUABQAFAAMAAwADAAMABAAFAAYACAAIAAcA
BQAFAAYABwAHAAYABAAFAAUABQAHAAcACAAIAAcABwAGAAYABQAHAAcABwAHAAcABwAH
AAcABQAFAAUABAAEAAQABQAHAAYABgAFAAYABwAJAAoACQAIAAcABQAFAAMAAwAFAAUA
BAAEAAYABQAEAAUABwAFAAQABAAEAAEAAQABAAEA/v/+//7//v/9//z//P/8//v/+//6
//r/+//6//v//P/8//3//v/+//z//f/9//3/+//7//v/+//+//7//v/+//7//v//////
///+//7///8BAAEAAQABAAEAAQABAAEAAgACAAIAAAACAAIAAgACAAQAAwACAAIAAQAB
AAAAAAD//////////wAAAAAAAAAAAgACAAIAAgACAAIAAgACAAEAAQAAAP////8AAAAA
//8BAAEAAgACAAAAAAAAAAAAAAABAAEAAQABAAEAAQABAAMAAwAEAAYABgAFAAUABAAE
AAQABAAEAAMAAwADAAIAAgADAAMAAwABAAEAAQABAP//////////AQABAAEAAQABAAEA
AgACAAIAAQABAAEAAQABAAEAAQABAAIAAwADAAEAAwADAAMAAwADAAIAAgACAAIAAgAC
AAIAAwADAAIA/////wAAAAACAAIAAQABAAQABAAEAAQABQAFAAUABAAEAAQABAAEAAMA
AgACAAMAAgABAAEAAAAAAAAAAQABAAMAAQABAAEAAQACAAIAAgABAAEAAQACAAQABAAE
AAMAAwAEAAQABAAEAAQABAAEAAMAAwADAAYACAAIAAgACAAHAAYABQAEAAQABAAEAAQA
BgAGAAYABgAGAAYABgAGAAQABAAEAAQABAAEAAQABAAGAAYABgAGAAQABAAEAAQABgAG
AAYABgAEAAQABAAEAAQABAAEAAQABAAEAAQABAAEAAQABAAEAAQABAAEAAQABAAEAAQA
BAAEAAQABAAEAAYABgAGAAYABgAGAAYABgAEAAMAAwAEAAYABgAGAAYABAAEAAMAAwAG
AAcABwAGAAYABgAHAAcABgAGAAYABQAHAAgACQALAAwADQAOAA8ADwAPABEAEgAUABQA
FwAXABQAFAATABAADgALAAkACAAGAAUAAwADAAMAAwAEAAQAAAAAAAEAAQABAAEAAQAC
AAQABAAEAAMAAAD9//r/9//2//b/9f/0//L/8v/z//P/+f/+/wcAEAAYAB0AIwArAC4A
KQAgABMA+//c/7r/mP9x/1H/Qv8//0b/WP9p/3L/gP+S/6P/sf+1/6v/ov+g/6b/sP+8
/8X/z//X/+D/5P/m/+n/8f/y//H/9f/0//T/9v/1//X/9//3//f/+P/5//v//P/9//3/
/P/7//3//f/9//3//v///wAAAgABAAEAAAD+//7/////////AAABAAIAAwACAAEAAAAA
AAIAAQD/////AAABAAEAAAAAAAEAAQABAP////8AAAAAAQABAAAAAAABAAMAAwADAAEA
AQABAAEAAQD///////8CAAIAAgADAAMAAgACAAEA/////wAAAAACAAIAAgABAAEA////
/wEA///+//7/AAAAAP7//v////3//P/8//z//f/9//3//f/8//z//P/8//3//P/8//z/
+//7//r/+v/6//j/+P/4//X/9f/1//T/9f/3//j/+f/3//f/9//3//r/+v/6//r/+v/6
//v/+//7//r/+v/7//3//f/9//3//f/9//3//f/8//z//P/6//z//P/8//z//v/9//z/
/P///////v/+//3//f/9//3//v/+//7//v/+//7//v/+//7//v/+//7/AAABAAEAAQD/
/wAAAAD///////8AAAAAAAAAAAAAAAACAAMAAwADAAEAAQABAAEAAAD/////AAABAAEA
AgACAAAAAAAAAAAAAAABAAIAAgADAAMAAgABAP//////////////////////////////
//////8AAAAAAAD/////////////////////AAABAAEA//8BAAEAAQABAAEAAAAAAAAA
AAAAAAAA/v///////v/9//3//v/+/wAAAAD/////AAAAAAAAAAABAAEAAQAAAAAAAAAA
AAAA///+//7////9//3//v/+/wAAAAABAAEA///9//3//f///wAAAAAAAAEAAQABAAIA
AAAAAAAA/////wAAAAAAAAAAAAAAAAAA////////AAACAAIAAgACAAEAAAD///7/AAAA
AAAAAAACAAIAAgACAAIAAgACAAIAAAAAAAAAAAD+//7//v/+/wAAAAAAAAAAAAAAAAAA
AAD+//7//v/+////AAABAAIAAAAAAAAAAAAAAAAAAAAAAAAAAAAAAAAAAAAAAAAAAAD+
//7//v/+/wAAAAAAAAAAAgACAAIAAgAAAAAAAAAAAP7//v/+//7/AAAAAAAAAAD+//7/
/f/9/wAAAAAAAAAAAAAAAAAA///9//7//////wAAAAAAAAEAAQACAAIAAgABAAEAAgAD
AAMABAAFAAYACQAJAAkACwAKAAwADAAPABEAEAAQAA8ADAAIAAUAAwACAAAA///9//3/
/f/9//7//v/8//z//f/9//3//f/9//7//v/+//7/+//7//v/+//9//3//v/+//7//v/+
////AQABAAQADQAYACAAKQAtADMAPAA/ADQAJwAZAP7/1v+y/5H/bf9O/0H/QP9M/2H/
cP9+/5D/of+v/7P/q/+g/6L/sP+8/8b/0f/Z/9//6v/y//b/+f/9/wAAAQABAAIAAgAE
AAUABQAHAAcABwAFAAUABgAGAAoACwALAAsACQAJAAkACQAJAAkACQAKAA0ADQAMAAoA
CgALAAsACwALAAsACwALAA4ADwAQABIAEQAPAAwACwAMAA0ADQAMAAoACwALAAsADAAN
AA8AEAANAA0ADAAMAA0ADwAPAA8ADQANAA0ADQANAAsACwALAAwADAAMAA0ADwAOAA4A
DQAMAAsACwAKAAwADAAMAAsADAALAAwADwANAAwADAAOAAoACAAIAAkACwAKAAoACgAH
AAcABwAHAAcACAAJAAoACQAIAAgACAAJAAkACAAIAAYABAAEAAQAAwADAAMAAgACAAMA
AwADAAMAAwADAAMAAgACAAIAAgAEAAQABQAFAAUABAAEAAUABQAFAAUABQAFAAUABQAF
AAYABgAGAAQABAAEAAQABAAGAAUABAAEAAQAAwABAAAABAAFAAYABwAHAAYABQAEAAYA
BgAGAAYABAAEAAQABAAEAAUABQAFAAUABgAGAAUABwAHAAgACAAGAAYABgAGAAgACQAJ
AAkACQAJAAkACQAKAAkACQAKAAoACQAJAAgACAAIAAgACAAHAAcABwAGAAYABwAHAAcA
BQAFAAUABQAHAAcABwAHAAUABQAFAAUABQAFAAYABgAFAAUABgAHAAcABwAHAAcABgAG
AAYABQADAAUABQAFAAUABQAEAAQABgAGAAYABgAEAAUABQAEAAUABQAGAAYABAAEAAMA
AwAEAAQABAAEAAMAAwADAAIABAAEAAQABAAFAAQABAAFAAUABQAGAAYABAAEAAUABQAD
AAEAAQABAAMABAAEAAQAAwADAAMABAACAAIAAgABAAMABAAEAAQABAAEAAQABAAHAAUA
BQAGAAUABAADAAIAAgACAAIAAgADAAQABQAGAAQABAAEAAQAAgACAAIAAgAEAAQABAAE
AAQABAAEAAQABAAEAAQABAAEAAQABAAEAAIAAgACAAIAAwAEAAUABgAEAAQABAAEAAMA
AgABAAAAAwAEAAUABgAEAAQABAAEAAQABAAEAAQABAAEAAQABAAEAAQABAAEAAQABAAE
AAQABAAEAAQABAAEAAQABAAEAAYABgAGAAYABgAGAAYABgAFAAQAAwACAAMABAAEAAUA
BAAEAAQABAAGAAYABgAFAAMABAAFAAUABAAEAAQABQAFAAYABgAGAAUABQAGAAcACQAK
AAsADAANAA0ADQAPAA4AEAAQABMAFQAUABQAEwASAA4ACwAJAAYABAADAAEAAQABAAEA
AgAAAP7//v//////////////AQACAAMABAADAAMAAwADAAEAAQACAAIAAgACAAIAAwAF
AAMABAAJABIAHgApAC0AMQA6AD8APgA3ACsAGAD8/9j/t/+R/2j/S/9A/0T/T/9k/3b/
hv+V/6f/tf+5/7L/qP+o/7L/vv/J/9P/3f/o/+z/8P/1//v//v8BAAMABAAIAAoACQAH
AAkACQAJAAkACQAKAAoACgALAAsACwALAAsACwALAA0ADQANAA4ADwAPAA4ADAAOAA8A
DwAPABEAEQARABEAEwATABMAFAASABEADwAPABAAEQARABAADgAPAA8ADwARABEAEgAS
ABAADwANAAwADwARABEAEQARABEAEQARAA8ADQANAA0AEAAQABAAEQAPAA4ADgANAA0A
DQAOAA4ADgAOAA4ADQAMAAkACAAJAAwADAANABAADAAKAAoACwALAAoACgAKAAkACQAJ
AAkACAAIAAgACAAHAAYABgAGAAcABwAGAAYABgAEAAQABAAEAAUABgAGAAMAAwACAAEA
//////////8DAAQABQAGAAQABAAFAAUABQAEAAQABQADAAMAAwADAAMAAwADAAMABgAG
AAYABAAFAAQAAwACAAMAAwADAAQAAwADAAIAAgADAAMAAwADAAIAAgACAAIAAgACAAIA
AgADAAQABQAGAAQABQAFAAUABwAIAAgABwAGAAUABQAEAAYABgAGAAYABgAHAAcABwAJ
AAkACQAJAAgABwAHAAgABwAHAAgACAAGAAYABgAGAAgACQAKAAoABwAHAAYABQAHAAcA
BwAHAAcABwAHAAcABwAHAAcABwAHAAcACAAIAAQAAwADAAMABQAFAAUABQAFAAYABwAH
AAUABwAHAAcABQAFAAQABAAEAAQABAAEAAYABwAHAAYABQAFAAYABgAEAAQAAwADAAYA
BgAGAAYABwAHAAcABgAGAAYABgAGAAMAAgACAAMABQAFAAYABgAGAAYABwAHAAUAAwAD
AAMABQAGAAYABgADAAMAAwAEAAYABgAGAAUABQAGAAYABgAGAAYABgAGAAUABQAHAAQA
BAAEAAQABAAEAAQABAAEAAQABAAEAAQABgAGAAYABgAGAAYABgAGAAQABAAEAAQABgAG
AAYABgAGAAYABgAGAAQABAAEAAQABAAEAAQABAACAAIAAgACAAUABgAHAAgABgAGAAYA
BgAGAAYABgAGAAYABgAGAAYABgAGAAYABgAEAAQABAAEAAQABAAEAAQABAAEAAQABAAE
AAMAAwAEAAYABgAGAAYABQAEAAIAAQADAAUABgAGAAYABgAHAAcACAAIAAgABwAFAAYA
BwAJAAoACwAMAA0ADQANAA8AEAAUABQAFwAXABQAFAATABAADgALAAkACAAEAAMAAQAB
AAMAAwAEAAQAAQAAAAAA//8BAAEAAQACAAIAAgACAAEAAwADAAMAAwADAAQABAAEAAQA
BAAFAAUABwAIAA0AGgAkACsALwA3ADwAPQA8ADUAJwAMAOz/yP+n/4H/Xv9J/0j/UP9j
/3b/hP+S/6P/s/+9/73/tv+y/7T/uv/G/83/1//h/+z/8v/2//v///8CAAMAAwACAAQA
CAAHAAcACQAJAAkACQAJAAoACgAOAA8ADwAPAA0ADQANAA0ADQANAA0ADgANAA0ADAAK
AA0ADwAQABEADwAPAA8ADwAPAA8ADwAQAA4ADQALAAsADQAPABAAEAAOAA8ADwAPAA8A
DwAQABAADwAPAA4ADgAPABEAEQARAA8ADwAPAA8ADwANAA0ADQAOAA4ADgAPAA0ADAAM
AAsADQANAA4ADgAOAA4ADgANAA0ACwALAA0ACwAKAAoADAAMAAoACgALAAkACAAIAAgA
CQAJAAkACQAIAAgACAAIAAUABAAEAAQABQAFAAQABAAEAAIAAgACAAEAAQABAAAAAgAD
AAMAAwABAAEAAQABAAAAAAAAAAAAAwAEAAYABwAGAAQAAwADAAUABQAFAAUABQAFAAUA
BQAFAAQAAwAAAAQABAAEAAQABAADAAIAAgADAAMAAgACAAMAAwADAAMABAAEAAQABAAE
AAQABAAEAAIAAgACAAIABAAFAAUABQAFAAYABgAFAAcABwAIAAgACAAIAAgACAAHAAcA
BgAFAAUABQAFAAUABAADAAMABAAFAAUABgAGAAYABgAGAAYABAAFAAYABgAHAAcABgAF
AAUABQAFAAUABQAFAAUABQADAAMAAwADAAUABQAGAAYABAADAAMAAwADAAMAAwADAAUA
BgAHAAcAAwAFAAUABQAGAAcABwAIAAcABgAFAAQABgAHAAcABgAFAAUABgAGAAQABAAD
AAMABAAEAAQABAAFAAUABQAEAAYABgAGAAYAAwACAAIAAwABAAEAAgACAAMABAAGAAcA
BwAFAAUABQAFAAYABgAGAAMAAwADAAQABgAGAAYABQAEAAQAAwACAAQABAAEAAQAAwD/
////AgADAAQABQAGAAQABAAEAAQABAAEAAQABAACAAIAAgACAAQABAAEAAQABgAGAAYA
BgAEAA==
         </WaveFormData>
      </LeadData>
      <LeadData>
         <LeadByteCountTotal>10000</LeadByteCountTotal>
         <LeadTimeOffset>0</LeadTimeOffset>
         <LeadSampleCountTotal>5000</LeadSampleCountTotal>
         <LeadAmplitudeUnitsPerBit>4.88</LeadAmplitudeUnitsPerBit>
         <LeadAmplitudeUnits>��V</LeadAmplitudeUnits>
         <LeadHighLimit>2147483647</LeadHighLimit>
         <LeadLowLimit>268435456</LeadLowLimit>
         <LeadID>V2</LeadID>
         <LeadOffsetFirstSample>0</LeadOffsetFirstSample>
         <FirstSampleBaseline>0</FirstSampleBaseline>
         <LeadSampleSize>2</LeadSampleSize>
         <LeadOff>FALSE</LeadOff>
         <BaselineSway>FALSE</BaselineSway>
         <ExcessiveACNoise>FALSE</ExcessiveACNoise>
         <MuscleNoise>FALSE</MuscleNoise>
         <LeadDataCRC32>2515102951</LeadDataCRC32>
         <WaveFormData>
BAAEAAQABAAGAAYABgAGAAYABgAGAAYABQAEAAMAAgACAAIAAgACAAQABAAEAAQABAAE
AAQABAACAAIAAgACAAQABAAEAAQAAgACAAIAAgAEAAQABAAEAAMAAgABAAAAAgACAAIA
AgACAAIAAgACAAIAAgACAAIAAQAAAP///v///wAAAQACAAAAAAAAAAAAAAAAAAAAAAAA
AAAAAAAAAAAAAAAAAAAAAAAAAAAAAAAAAAAAAAAAAAAAAAAAAAAAAAAAAAAAAAAAAAAA
AAAAAAAAAAAAAAAAAAAAAAAAAAAAAAAAAAAAAAAAAAAAAAAA/v/+//7//v8AAAAAAAAA
AP////8AAAAAAwADAAMAAwACAAIAAgABAP//////////AgACAAIABAAGAAcACAAKAAsA
DAAMAAwACgALAAsADAAKAAgABwAFAAMAAAD+//3//v///wAAAQD///7//P/7//z/+//7
//r/+v/6//r/+v/4//j/9v/4//r/+v/6//r/+//7//z//P/6//r/+v/6//r//f8JABwA
MABAAE0AWgBrAHkAgACEAHgAWwA9ACYACQDb/6b/dv9H/yT/FP8S/wv/C/8Z/y3/O/9D
/0z/Wv9q/3n/i/+g/7P/wf/O/9f/4f/q//D/9f/2//b/9//4//r/+//9//v//f/+////
AQACAAMAAwACAAIAAQACAAQABAAEAAQABAAEAAQABQAFAAUABQAGAAYABgAGAAYABAAE
AAUABQAGAAYABgAGAAYABgAGAAUABQAHAAgACAAIAAYABgAGAAcABwAHAAcABwAHAAcA
BwAIAAgACAAJAAsACwAMAAwACgAKAAoACgAKAAoACwALAAkACQAJAAkADAAMAA0ADQAM
AAwADAANAA0ADQANAA8ADwAPABAAEAARABIAFAAVABUAFQAUABMAEQASABIAEgASABMA
EwATABQAFAAUABQAFAATABIAEgARABEAEAAPAA8AEAAQAA4ADQAMAAwADAAMAA0ADgAP
AA0ACwAKAAoACQAJAAkACQAIAAcABwAHAAYABgAGAAYABQAFAAQABAAGAAQAAwADAAMA
AwADAAMAAwABAAAAAAD+//7//v/8//7//v////////8AAAAAAAAAAAAAAAAAAAMAAwAC
AAIAAAAAAAEAAQAEAAQABAAFAAQABAAFAAQABgAGAAYABgAFAAUABQAFAAYABgAGAAcA
BwAHAAcABwAHAAgACQAJAAcABwAIAAgACAAIAAgACAAGAAYABQAFAAUABQAFAAQABAAF
AAUABQAEAAQABAAEAAYABgAGAAYABAAEAAQABAADAAIAAgADAAMAAwADAAIA////////
/////////////wAAAAAAAAAAAAD////////+//7//////////////wAAAAAAAAAAAAD+
///////+/////////wAAAAD///////////////////3//f/9//3////+//7//v/9//3/
/f/8//z//P/8//z//v///////v/+//7//v/+//7//v/+//7//v/8//3//v/+//7//v/+
//z//P/8//z//v/+//7//v/8//z//P/8//7//v/+//7//P/8//z//P/+//7//v/+/wAA
AAAAAAAA///+//3//P/+//7//v/+//7//v/+//7/AAAAAAAAAAD+//7//v/+//7//v/+
//7/AAAAAAAAAAAAAAAAAAAAAP7//v/+//7//v/+//7//f///wAAAAABAP///////wAA
AgACAAEAAQABAAEAAQACAAAAAAACAAQABQAGAAgACQAMAAwADAAMAAsACwAMAAwACgAJ
AAcABQAEAAIAAQABAAEAAQABAAAAAAD//////v/7//v/+v/6//r/+v/6//r//P/6//z/
/P/8//z//P/7//n/+v/6//r/+v/6//r/+v/9////DAAeADAAPwBOAF0AawB6AIQAgABz
AFkAOAAZAPv/zv+e/2//PP8Y/wr/A//5/vn+C/8j/zP/PP9G/1T/Y/93/4z/of+x/8T/
0f/Z/+D/6v/v//L/9P/3//z/+v/5//v//f///wAAAQABAAIAAwADAAEAAgACAAQABgAG
AAYABgAIAAgACAAJAAgABwAGAAYACAAIAAgACAAGAAYABwAHAAgACAAIAAgACAAIAAgA
BwAFAAcACAAIAAkACAAJAAoACwALAAsACwALAAsACwALAAwADAAMAA0ACwALAAwADAAM
AAwADAAMAA4ADgAPAA8ADwAPAA8ADwAQABAAEQARABAAEAAQABEADwAPAA8AEQATABMA
FAAUABYAFgAXABcAFgAXABcAFwAXABgAGAAYABYAFwAXABcAGAAYABgAGAAYABcAFgAW
ABcAFwAWABUAEwAUABQAEgARABAAEAAQAA8ADwAPAA8AEQAPAA4ADgANAA0ADQANAAwA
CwALAAsACAAIAAgACAAJAAkACAAIAAYABAADAAMABQAFAAUABQAFAAMAAgACAAAAAAAA
AP7/AAAAAAEAAQD//wAAAAAAAAIAAgACAAIAAQABAAAAAAACAAIAAwADAAQABAAEAAUA
AwAEAAYABgAGAAYABgAGAAcABwAHAAcACAAIAAgACQAHAAcABwAHAAkACgALAAsACQAJ
AAoACgAKAAoACgAKAAoACgAJAAkACQAJAAkACAAGAAcABwAHAAcACAAJAAoACAAIAAgA
CAAGAAYABgAGAAUABAAEAAUABQAFAAUABAADAAMAAwADAAMAAwADAAMAAgACAAIAAgAC
AAEAAQABAAAAAAABAAEAAQABAAEAAgABAAAA///+////AQACAAIAAAD///7//v8AAP//
//////3//f/9//3///////////8BAAAAAAAAAP////////7//v/+//7//v/8//3//f/8
//7//v/+//7//v/+//7//v/8//z////+//z//P/8//z//P/8//z//P/+//7//v/+//z/
/P/8//z//v/+//7//v/+//7//v/+//3//P/7//r/+//8//3//v/+//7//v/+//z//P/8
//z//P/8//z//P/+//7//v/+//7//v/+//7//P/8//z//P/+//7//v/+//7//v/+//7/
/P/8//z//P/8//z//P/8//7//v/+//7//P/8//z//P/8//z//P/8//3//v///wAA///+
//3//P/+//7//v/+//z//P/8//z//P/8//z//P/8//z//P/8//z//P/8//z//v/+//7/
/v/8//z//P/8//7//v/+//7//P/8//z//P/9//3//v/+/////////////v/+//7//f//
/////////wAAAAAAAAIAAgADAAQABgAJAAoACgAKAAoACwALAAwACgAIAAcABQADAAAA
/v/9////////////AAAAAP/////9//v/+v/4//j/+P/4//j/+v/6//j/+v/4//j/+P/4
//n/+f/6//r/+v/6//r/+v/4//f//f8KABwALgA9AEwAWQBnAHgAgAB+AG8AVwA2ABcA
9//O/57/b/86/xL/Av/5/u3+6/77/hP/J/80/0T/VP9j/3X/iv+d/6//wP/N/9n/4v/o
/+3/8P/0//X/9v/4//v/+//9////AAABAP//AAABAAEAAwAEAAQABgAEAAQABAAEAAYA
BgAGAAcABQAFAAUABgAGAAYABgAGAAgACAAJAAkACAAIAAgACAAIAAgACAAHAAkACwAM
AAwADAAKAAoACgAJAAkACQAJAAsACwALAAsADAAMAAwADQALAAsADAAMAA4ADgAOAA4A
DgAOAA8ADwANAA0ADQANAA4ADgAPAA8AEgASABIAEwATABMAEwAVABUAFQAWABYAFAAU
ABUAFQAYABkAGQAZABkAGgAaABoAGgAbABsAGwAaABoAGgAaABoAGQAYABgAFQAVABQA
EwAVABYAFgAUABMAEgASABIAEQARABEAEQARAA8ADgAOAAsACwALAAsADAALAAsACwAK
AAoACgAKAAkACQAIAAgACAAGAAUABQADAAMAAwADAAMAAQAAAAAAAAAAAAAA/v/8//z/
/f/9////AAAAAAAAAAAAAAAAAAABAAEAAAAAAAAAAAABAAEAAAAAAAAAAQADAAQABgAG
AAYABgAGAAYABwAHAAcABwAGAAYABgAHAAUABQAFAAUABwAIAAkACQAJAAkACgAKAAgA
CAAIAAgACAAIAAcABwAHAAcABwAGAAgACQAJAAkABgAGAAYABgAGAAYABgAGAAQABAAE
AAQABQAEAAQABQADAAMAAwACAAEAAQABAAEAAwADAAMAAwAAAAAAAAAAAAAA////////
/v/+///////9//3//f/+//7//v/+//7//P/9//3//P/8//3//v8AAP///f/8//v//f/9
//3//f/7//v/+//7//v/+v/6//r//f/9//3//P/8//z//P/8//z//f/9//z//P/8//z/
/P/8//z//P/8//z//P/7//r//P/8//z//P/8//z//P/8//r/+v/6//r/+v/6//r/+v/8
//z//P/8//z//P/8//z/+v/6//r/+v/6//r/+v/6//z//P/8//z/+v/6//r/+v/8//z/
/P/8//r/+v/6//r//P/8//z//P/8//z//P/8//z//P/8//z//P/8//z//P/6//r/+v/6
//r/+v/6//r//P/8//z//P/7//r/+f/4//r/+v/6//r/+v/6//r/+v/6//r/+v/6//z/
/P/8//z/+v/6//n/+f/6//r/+//7//3//f/+//7//v/9//3//f/9//3//v/+//7/AAAC
AAMABAAGAAcACAAIAAgACAAJAAsADAAMAAoABwAFAAMAAAAAAP////////3//f/8//z/
+f/5//j/9//4//j/+f/6//n/+P/3//b/9v/4//j/+P/3//b/9P/z//X/9v/3//j/+v/4
//b/9f/7/wYAGAAuAD8ASgBXAGkAegCAAIAAdQBdADoAGQD5/8z/mP9p/zj/Ev8A//f+
6/7n/vX+D/8l/zT/QP9Q/2H/cf+G/5n/q/++/9H/2f/g/+j/6//s//D/8//0//b/9//7
//3///8AAAEA//8AAAEAAQADAAQABAAGAAQABAAEAAQABAAEAAQABQAHAAcABwAIAAYA
BgAGAAYACAAIAAkACQAIAAgACAAIAAgACAAIAAcABwAJAAoACgAMAAoACgAKAAsACwAL
AAsACwALAAsACwAMAAwADAANAA0ADQAOAA4ADgAOAA4ADgAMAAwADQANAA8ADwAPAA8A
EAAQABEAEQAQABAAEAARABMAEwATABUAEwATABQAFAAWABYAFwAXABgAGQAZABkAFwAY
ABgAGAAaABsAGwAbABoAGgAaABoAGgAZABgAGAAXABcAFgAVABUAFgAWABQAEQAQABAA
EAAPAA8ADwAPAA8ADQAMAAwACQAJAAkACQAIAAcABwAHAAgACAAIAAgABwAHAAYABgAE
AAIAAQABAAMAAwADAAMAAQD///7//v8AAAAAAAD+//z//P/9//3///8AAAAAAAD+//7/
/v/+///////+//7//v/+///////+//7//v///wAAAgAFAAYABgAGAAYABgAHAAcABwAH
AAYABgAGAAcACQAJAAkACQAJAAoACwALAAkACQAKAAoACgAKAAoACgAKAAoACQAJAAkA
CQAJAAgABgAHAAcABwAIAAgACAAIAAYABgAGAAYABgAGAAYABgAFAAQABAAFAAMAAwAD
AAIAAwADAAMAAwABAAEAAQABAAAAAAAAAAAAAgABAAEAAQAAAAAAAQABAP///////wAA
/v/+//7//v/+///////+/////////wAAAAD////////9//3//f/9///////////////+
//7//v/9//3//f/8//7//v/+//7//P/9//3//P/8//z//P/8//z//P/8//z//v8AAP//
/v/8//z//P/8//7//v/+//7//P/8//z//P/+//7//v/+//7//v/+//7//v/+//7//v/8
//z//P/8//7//v/+//7//v/+//7//v/8//z//P/8//7//v/+//7//P/8//z//P/8//z/
/P/8//7//v/+//7//v/+//7//v/8//z//P/8//z//P/8//z//v/+//7//v8AAAAAAAAA
AP7//v/+//7//v/+//7//v/+//7//v/+//7//v/+//7//v/9//3//v8AAAEAAQABAP//
AAAAAAAA//////////8AAAIAAwAEAAQABgAHAAgACAAJAAoACgAMAAwADQANAAwADAAK
AAkABwAFAAIAAAABAAEAAQABAAEAAAAAAP///f/8//v/+//8//z//P/8//r/+v/6//j/
/P/8//z//P/8//v/+//8//r/+v/6//r/+v/6//3/BwAYACwAPABHAFQAZQB1AIQAiAB+
AGcARwAmAAcA3/+m/3b/S/8g/wr/Bv/9/vH+9f4N/yf/N/8+/0z/Xv9v/4H/lv+n/7f/
yP/V/9//6P/w//P/9P/2//v//P/8//3//////wEAAgADAAUABgAHAAcABgAGAAUABgAI
AAgACAAIAAoACgAKAAsACQAJAAkACgAKAAoACgAKAAoACgALAAsADAAMAAwADAAOAA4A
DgANAAsADQAOAA4ADgAMAAwADAAOAA8AEAARABAADwAOAA0ADgAOAA4ADwAPAA8AEAAQ
ABAAEAAQABAADgAOAA8ADwAPAA8ADwAPABEAEgAUABUAFAAUABQAFQATABMAEwAVABUA
FQAWABYAGAAYABkAGQAaABsAGwAbABsAHAAcABwAGgAbABsAGwAYABgAGAAYABYAFQAU
ABQAFAAVABUAFQAXABgAGAAWABMAEgASABIAEQARABEAEQARAA8ADgAOAA0ADQANAA0A
DAALAAsACwAKAAoACgAKAAsACwAKAAoACAAGAAUABQAHAAcABwAHAAcABQAEAAQABAAE
AAQAAgAAAAAAAQABAAEAAgACAAIABAAEAAQABAAFAAUABAAEAAQABAAFAAUABAAEAAQA
BQAHAAgACgAKAAgACAAIAAgACwALAAsACwAMAAwADAANAA8ADwAPAA8ADQAOAA8ADwAN
AA0ADgAOAA4ADgAOAA4ADAAMAAsACwANAA0ADQAMAAwADQANAA0ACgAKAAoACgAKAAoA
CgAKAAgACAAIAAgABwAGAAYABwAJAAkACQAIAAUABQAFAAUABQAFAAUABQAEAAQABAAE
AAYABQAFAAUAAgACAAMAAwADAAMAAwAEAAYABgAGAAYABAAFAAUABAABAAEAAQACAAQA
AwADAAMAAQABAAEAAQADAAMAAwADAAEAAAAAAAAAAwADAAMAAgAAAAAAAAAAAAAAAQAB
AAAAAAAAAAAAAAAAAAAAAAAAAAIAAgABAAIAAgACAAIAAgACAAIAAgACAAAAAAAAAAAA
AAAAAAAAAAAAAAAAAAAAAAAAAAAAAAAAAAAAAAAAAAAAAAAAAAAAAAAAAAAAAAAAAgAC
AAIAAgACAAIAAgACAAAAAAAAAAAAAAAAAAAAAAACAAIAAgACAAAAAAAAAAAAAAAAAAAA
AAD+//7//v/+/wAAAAAAAAAAAAAAAAAAAAAAAAAAAAAAAAAAAAAAAP////8AAAAAAQAD
AAMAAwAEAAIAAgABAAEAAwADAAMABAACAAIABAAGAAkACgAMAA0ADgAOAA4ADgAPAA8A
EAAQAAwACwAJAAcABgAEAAMAAwABAAEAAQAAAAIAAQABAAAA/f/9//z//P/8//z//P/8
//7//P/+//7//f/8//v/+f/6//z//f/+//z//P/8//z/AQANAB4ALgA+AEsAWABtAH0A
iACGAHwAYQBBACQABQDV/57/cv9J/yL/Dv8I//3++/4F/xn/L/8//0j/VP9i/3H/hf+a
/6n/u//M/9v/4f/o/+7/9f/4//j/+//8//z///8BAP//AQACAAMAAwAEAAUABQAFAAYA
BgAIAAgACAAIAAgACAAIAAgACQAJAAkACQAKAAgACAAIAAgACgAKAAsACwAKAAoACgAK
AAwADAAMAAsACQALAAwADAAMAAoACgAKAAsACwALAAsACwALAAsACwAOAA4ADgAPAA0A
DQAOAA4ADgAOAA4ADgAOAA4ADwAPAA8ADwAPAA8ADgAOAA8ADwASABIAEgATABMAEwAT
ABUAFQAVABYAFgAWABYAFwAXABYAFwAXABcAGQAaABoAGgAYABkAGQAZABoAGgAaABoA
GgAZABgAGAAVABUAFAATABEAEgASABAAEgASABMAFAASABEAEAAPABEADwAOAA4ADQAN
AA0ADQAMAAsACwALAAoACgAKAAoACQAJAAgACAAIAAYABQAFAAUABQAFAAUAAwABAAAA
AAABAAIAAwACAAIAAgADAAMAAQACAAIAAgACAAIAAgACAAEAAQAAAAAAAQACAAQABQAG
AAYABgAHAAcACAAKAAoACgAKAAoACgANAA0ADQANAAwADAAMAA0ADQANAA0ADQANAA4A
DwAPAA8ADwAQABAADgAOAA4ADgAOAA4ADQANAA0ADQANAAwACgALAAsACwAMAAwADAAM
AAwADAAMAAwACgAKAAoACgAHAAYABgAHAAkACQAJAAgABQAFAAUABQAFAAUABQAFAAYA
BgAGAAYABgAFAAUABQACAAIAAwADAAMAAwADAAQABAAEAAQABAACAAMAAwACAAMAAwAD
AAQAAgABAAEAAQABAAEAAQABAAMAAwADAAMAAQAAAAAAAAADAAMAAwACAAIAAgACAAIA
AAABAAEAAAACAAIAAgACAAAAAAAAAAAAAgACAAMABAACAAIAAgACAAAAAAAAAAAAAgAC
AAIAAgAEAAQABAAEAAIAAgACAAIAAAAAAAAAAAACAAIAAgACAAAAAAAAAAAAAgACAAIA
AgACAAIAAgACAAIAAgACAAIAAgACAAIAAgACAAIAAgACAAIAAgACAAIAAAAAAAAAAAAA
AAAAAAAAAAIAAgACAAIAAAAAAAAAAAD+//7//v/+/wAAAAAAAAAAAgACAAIAAgAAAAAA
AAAAAAIAAgACAAIA/////wAAAAABAAEAAQABAAQABAAEAAMAAwADAAMAAwACAAIAAgAE
AAgACQAKAAwADQAOAA4ADgAMAA0ADQAOAA4ADAALAAkABwAEAAIAAQABAAEAAQABAAAA
AAD/////AAD//////v/+//7//v/+//7//v/8//7//f/8//v/+v/7//v//P/8//z//P/8
//z//v///wUAEgAkADYARwBUAF8AcQCEAIgAggB1AFkANAATAPX/xP+S/2P/Mv8O/wT/
+f7v/vH+A/8d/zH/Pv9K/1r/bf9//5T/qf+7/8j/1f/f/+b/7v/z//b/+P/5//z//v8B
AAMAAwAFAAYABwAFAAYABwAHAAcACAAIAAoACAAIAAgACAAKAAoACgALAA0ADQANAA4A
DAAMAAwADAAOAA4ADwAPAA4ADgAOAA4ADAAMAAwACwANAA8AEAAQABAADgAOAA4ADwAP
AA8ADwARABEAEQARABIAEgASABMAEQARABIAEgASABIAEgASABQAFAAVABUAFwAXABcA
FwAWABYAFwAXABgAGAAYABkAGQAZABkAGwAbABsAHAAcABwAHAAdAB0AIAAhACEAIQAg
ACAAHwAeAB8AIQAiACMAIAAgACAAIAAiACEAIAAgAB8AHwAeAB0AGwAcABwAGgAbABoA
GgAaABkAGQAZABkAGAAVABMAEgARABEAEQARABIAEQARABEAEAAQABAAEAANAA0ADAAM
AAwACgAJAAkACQAJAAkACQAJAAcABgAGAAYABgAGAAQABgAGAAcABwAHAAgACAAIAAgA
CAAIAAgABwAHAAYABgAGAAYABwAHAAoACgAKAAsACgAKAAsACgALAAwADQAOAA8ADwAP
AA8AEAAQABAAEQAPAA8ADwAPABEAEgATABMAEQARABIAEgAQABAAEAAQABIAEgARABEA
DwAPAA8ADgAOAA8ADwAPABAAEAAQABAADgAOAA4ADgANAA4ADwAQAA0ADAAMAA0ACwAL
AAsACgALAAsACwALAAsACwALAAsACAAIAAgACAAIAAcABwAHAAYABgAHAAcABQAFAAUA
BgAGAAYABgAGAAYABwAHAAYAAwADAAMABAAGAAUABQAFAAcABwAHAAcABQAFAAUABQAF
AAQABAAEAAUABQAFAAQABAAEAAQABAACAAMAAwACAAMABAAFAAYABAAEAAQABAAEAAYA
BwAGAAUABAADAAIABAAEAAQABAAGAAYABgAGAAQABAAEAAQABAAEAAQABAAEAAQABAAE
AAIAAgACAAIABAAEAAQABAAEAAQABAAEAAMAAgABAAAAAQACAAMABAACAAIAAgACAAIA
AgACAAIABAAEAAQABAAEAAQABAAEAAIAAgACAAIAAgACAAIAAgACAAIAAgACAAQABAAE
AAQABAAEAAQABAAEAAQABAAEAAIAAgACAAIABAAEAAQABAAEAAQABAAEAAQABAAEAAQA
BAAEAAQABAADAAMABAAEAAUABQAFAAUABAAEAAQAAwAFAAUABQAFAAYABgAGAAgACgAL
AAwADgAPABAAEAAQAA4ADwAPABAAEQAQABAADwAPAAwACgAJAAcABwAHAAcACAAIAAcA
BwAFAAMAAgAAAAAAAAAAAAAAAgACAAAAAgAAAAAAAAAAAP3//f/+//7/AAAAAAAAAAAC
AAEAAwAIABQAKgA9AEoAVQBlAHQAggCIAIUAcwBYADkAGQD0/77/i/9e/zL/Ev8D//n+
7/7v/gH/Hf8w/zz/Sv9d/2//hP+X/6n/uv/L/9n/4v/q//H/9v/6//3//v8AAAMAAwAD
AAUABgAHAAkACgALAAsACQAKAAoADAAOAA4ADgAOAA4ADgAOAA8ADwAPAA8AEAAQABAA
EAAQAA4ADgAPAA8AEgASABIAEgASABIAEgARABEAEwAUABQAEgAQABAAEAATABMAEwAT
ABMAEwATABMAFAAUABQAFQAXABcAGAAYABYAFgAWABYAGAAYABkAGQAXABcAFwAXABgA
GAAZABkAGgAaABoAGwAbABsAGwAdAB4AHwAhACIAIQAgACAAHwAiACMAIwAjACMAJAAk
ACQAJAAlACUAJQAkACQAJAAkACQAIwAiACIAIwAjACIAIQAhACIAIgAgAB0AHAAcABwA
GwAbABsAGwAdABsAGgAaABkAGQAZABkAFgAVABUAFQASABIAEgASABMAEwASABIAEgAQ
AA8ADwANAA0ADQANAA8ADQAMAAwACgAKAAoACAAIAAgACQAJAAkACgAKAAoACgAKAAoA
CgALAAsACgAKAAoACgALAAsADgAOAA4ADwANAA4AEAAQABIAEgASABIAEQARABEAEQAS
ABIAEgATABMAEwATABMAFAAWABgAGQAVABUAFgAWABYAFgAWABYAFgAWABUAFQAVABUA
FQAUABQAFQAVABUAFAAUABQAFAAUABQAFAAUABIAEgASABIAEQAQABAAEQAPAA8ADwAO
AA8ADwAPAA8ADwAPAA8ADwAQABAAEAAQAA4ADQANAA0ADAAMAA0ADQALAAsACwAMAAwA
DAAMAAwACgALAAsACgALAAsACwAMAAoACQAJAAkACwALAAsACwAJAAkACQAJAAsACgAK
AAoADQANAA0ADAAKAAoACgAKAAoACwALAAoACgAKAAoACgAMAAwADAAMAAgACgALAAoA
CgAKAAoACgAIAAgACAAIAAoACgAKAAoACgAKAAoACgAKAAoACgAKAAoACgAKAAoADAAM
AAwADAAKAAoACgAKAAoACgAKAAoACAAIAAgACAAKAAoACgAKAAwADAAMAAwACwAKAAkA
CAAKAAoACgAKAAoACgAKAAoADAAMAAwADAAKAAoACgAKAAoACgAKAAoACgAKAAoACgAK
AAoACgAKAAwADAAMAAsACQAKAAoACwANAA0ADQAOAA4ADgANAA0ACwALAAsADAAOAA4A
EAASABMAFAAWABcAGAAYABgAGAAbABsAHAAcABgAFwAVABMAEgAQAA8ADwAOAA0ADAAK
AAsACwAMAAwACwALAAoACgAIAAgACAAIAAgABgAIAAgACgAKAAoACQAJAAoACgAKAAgA
CAAIAAgACQALABQAJgA6AEkAWgBnAHUAggCOAJIAhwBvAFIAMwARAOL/qv99/1L/Kv8W
/w3//f7x/v/+Hf8z/0D/TP9e/2//g/+W/6f/t//I/9v/5//u//b//f8CAAQABwAGAAYA
CQALAAsADQAOAA8AEQASABMAEwARABIAEgAUABYAFgAWABYAFgAWABYAFwAXABcAFwAY
ABoAGgAaABoAGgAaABsAGwAbABoAGQAYABgAGAAYABcAGAAbAB0AHgAcABoAGgAaABsA
GwAbABsAGwAbABsAGwAeAB4AHgAfAB8AHwAgACAAIAAgACAAIAAgACAAIQAhACEAIQAh
ACEAIgAiACMAIwAiACIAIgAjACUAJQAlACcAJQAlACYAJgAoACgAKQApACoAKwArACsA
KwAsACwALAAsAC0ALQAtAC4ALgAuAC4ALAArACoAKgArACsAKgApACYAJgAlACIAIgAi
ACMAJAAjACMAIwAjACMAIQAgACAAIQAhACEAIQAeAB0AHQAdABwAHAAcABwAGwAbABoA
GgAcABoAGQAZABcAFwAXABcAGQAXABYAFgAUABQAFAASABIAEgATABMAFQAWABYAFgAV
ABQAEwASABUAFQAUABQAFgAWABcAFwAYABgAGAAZABkAGgAcABwAHAAcABwAHAAdAB0A
HQAdAB4AHgAeAB8AHwAfAB8AHwAfACAAIQAhACEAIQAiACIAIgAiACIAIgAkACQAIwAj
ACMAIwAjACIAIgAjACMAIwAgACAAIAAgACAAIAAgACAAHgAeAB4AHgAdABwAHAAdAB0A
HQAdABwAGwAbABsAGwAbABsAGwAbABoAGgAaABoAGgAZABkAGQAaABoAGwAbABkAGQAZ
ABoAGgAaABoAGgAaABsAGwAaABsAGwAbABwAHAAbABsAGwAZABkAGQAZABkAGQAZABkA
GwAaABoAGgAbABsAGwAaABgAGAAYABgAGgAbABsAGgAaABoAGgAaABoAGgAaABoAHAAa
ABkAGgAcABwAHAAcABoAGgAaABoAGgAaABoAGgAcABwAHAAcABoAGgAaABoAHAAcABwA
HAAaAA==
         </WaveFormData>
      </LeadData>
      <LeadData>
         <LeadByteCountTotal>10000</LeadByteCountTotal>
         <LeadTimeOffset>0</LeadTimeOffset>
         <LeadSampleCountTotal>5000</LeadSampleCountTotal>
         <LeadAmplitudeUnitsPerBit>4.88</LeadAmplitudeUnitsPerBit>
         <LeadAmplitudeUnits>��V</LeadAmplitudeUnits>
         <LeadHighLimit>2147483647</LeadHighLimit>
         <LeadLowLimit>268435456</LeadLowLimit>
         <LeadID>V3</LeadID>
         <LeadOffsetFirstSample>0</LeadOffsetFirstSample>
         <FirstSampleBaseline>0</FirstSampleBaseline>
         <LeadSampleSize>2</LeadSampleSize>
         <LeadOff>FALSE</LeadOff>
         <BaselineSway>FALSE</BaselineSway>
         <ExcessiveACNoise>FALSE</ExcessiveACNoise>
         <MuscleNoise>FALSE</MuscleNoise>
         <LeadDataCRC32>119773817</LeadDataCRC32>
         <WaveFormData>
EAAQABAAEAAOAA4ADgAOAA4ADgAOAA4ADAAMAAwADAAMAAwADAAMAAwADAAMAAwADAAM
AAwADAAKAAoACgAKAAoACgAKAAoACgAKAAoACgAMAAwADAAMAAoACgAKAAoACgAKAAoA
CgAKAAoACgAKAAoACgAKAAoACAAIAAgACAAKAAoACgAKAAoACgAKAAoACAAIAAgACAAI
AAgACAAIAAgACAAIAAgACAAIAAgACAAIAAgACAAIAAgACAAIAAgACAAIAAgACAAIAAgA
CAAIAAgACAAIAAgACAAIAAgACAAGAAYABgAGAAgACAAIAAgABgAGAAYABgAIAAcABwAH
AAUABQAGAAYABwAIAAkACwAJAAkACQAJAAcABwAHAAcACgAKAAwADQAPABAAEgAUABQA
FQAVABUAFQAVABYAFgAUABIAEQAPAA0ACwALAAoADAAMAAwADAAIAAcABgAGAAQAAwAD
AAMAAwACAAEAAQD//////////wEAAQABAAEAAwADAAMAAwADAAMAAwACAAIABQAQACMA
NQBGAFYAZQB1AIQAjwCVAIsAdABbAEMALwARAOn/vv+D/0n/I/8I/+n+2f7m/gL/Gf8n
/zb/Sv9e/3L/if+e/7D/v//M/9f/4f/q//D/9//3//n/+f/8//7/AAACAAMAAwAEAAQA
BAAGAAYABgAFAAUABgAGAAYABgAGAAYABQAGAAcACAAKAAoACgAKAAoADAAMAAwADAAL
AAsADAAKAAsACwALAA0ADQAMAAwADAAMAAwADAAKAAoACwALAAsADAAMAAwADQANAA0A
DQANAA4ADgAOAA0ADQAOAA4ADgAOAA4ADwAQABAAEAARABEAEQARABEAEQASABMAEwAT
ABMAEwATABMAFAAUABUAFgAWABYAFgAZABkAGgAaABgAGAAYABgAGgAaABoAGAAWABcA
GAAYABgAFwAXABcAFwAVABMAFQATABMAEgAQABEAEQARAA8ADAAMAAsACQAMAA0ADgAP
ABAADQAMAAsACgAKAAkACQALAAsADAAMAAwADAAMAAwADAAMAAwADAAMAAwACgAKAAoA
CgAKAAoACgAJAAgACAAFAAUABQAFAAQABAAEAAQABAAEAAQABAAEAAQABAAFAAUABQAF
AAUAAwADAAMABAAGAAcABwAHAAUABwAIAAgACAAJAAkACQAIAAgACQAJAAcACAAJAAkA
CQAJAAkACQAJAAkADAAMAAwACwALAAsADAAMAA0ADQALAAsACwALAAsACwAKAAkACwAJ
AAkACQAJAAgACQAIAAcABgAGAAYABwAHAAcABwAFAAUABgAGAAUABQAFAAQAAQABAAEA
AQADAAMAAgACAAIAAQABAAAAAQABAAIAAgAAAP///////wEAAQD/////AAAAAAAAAAD+
//7//v/+/wAAAAD///////////7//v///////v/+//z//P/8//z//v/9//3//v/+//7/
/v/+//7//v/9//3//////////f/9////AAAAAP//////////AAD+////AAD+//7//v/+
/wAAAAAAAAAAAAAAAAAAAAD+//7//v/+////AAABAAIAAgACAAIAAgACAAIAAgACAAIA
AgACAAIAAAAAAAAAAAAAAAAAAAAAAAIAAgACAAIAAAAAAAAAAAAAAAAAAAAAAP7//v/+
//7/AAAAAAAAAAAAAAAAAAAAAAAAAAAAAAAA///////////9//7//v/+/wAAAAABAAEA
AQABAAEAAQADAAMAAwAEAAIABAAFAAcACAAKAAwADAAPAA8ADwAPAA0ADgAOAA4ADAAL
AAkABwAFAAUABAAEAAQABAAEAAIAAwACAAIAAAD9//3//f/9//7///8BAAMAAwADAAMA
AwADAAMAAwADAAMAAwADAAMAAwADAAIAAgAFAAgAEwAjADQARgBVAGUAcgCBAI8AkQCK
AHkAXwBBACsADwDu/8P/h/9L/yb/Bf/l/tb+6P4H/x//LP88/07/Yv97/5L/pv+1/8j/
1f/d/+T/7v/1//f/+f/9/wIAAAAAAAIABAAFAAcACAAIAAoACgAKAAkACQAKAAoADAAM
AAwADAANAA4ADwAQAA8ADgANAAwADgAQABAAEAAOAA0ADQAOABAAEQARABEADwAPAA4A
DgAOAA4ADgAOABAAEAARABEAEQASABIAEgATABMAEwATABEAEgASABIAEQARABIAEgAS
ABIAEgATABYAFgAWABcAFQAVABUAFQAXABgAGQAZABcAFwAXABcAFwAYABgAGQAaABoA
GgAaAB0AHQAeAB4AHAAcABwAHAAcABwAHAAaABwAHQAeAB4AGgAZABkAGQAZABcAFQAX
ABcAFwAWABQAEwATABMAEQAQABAADwANAA8ADwAPAA8AEQAPAA8ADwAOAA4ADQANAA0A
DQAOAA4AEAAQABAAEAAQABAAEAAQAA4ADgAMAAwADgAOAA4ADgAOAA0ADAAMAAkACQAJ
AAkACgAKAAoACgAKAAoACgAKAAoACgAKAAsACQAJAAkACQALAAsACwAMAAwADQANAA0A
DQAPABAAEAAOAA8ADwAPAA4ADgAPAA8ADwAQABEAEQARABEAEQARABMAEwAWABYAFAAT
ABMAEwAUABQAFQAVABMAEwATABMAEwATABIAEQARAA8ADwAPABIAEgAUABQAEwASABIA
EgARABEAEQARAA0ADQAOAA4ADwAPAA8ADgANAA0ADQANAAsACwAKAAoADAALAAsACgAJ
AAkACgAKAAgABwAHAAcACQAJAAcABwAGAAYABgAGAAcACAAJAAoACQAIAAYABQAHAAcA
BgAGAAUABQAEAAQABgAGAAYABgAIAAcABwAIAAYABgAGAAYABgAGAAUABQADAAMAAwAB
AAMABQAGAAYAAwADAAMAAwACAAIABQAGAAUABAADAAIAAgACAAIAAgAEAAQABAAEAAIA
AgACAAIABAAEAAQABAACAAIAAgACAAIAAgACAAIAAgACAAIAAgAEAAQABAAEAAIAAgAC
AAIAAgACAAIAAgAEAAQABAAEAAQABAAEAAQAAgACAAIAAgACAAIAAgACAAQABAAEAAQA
AgACAAIAAgACAAIAAgACAAMABAAFAAYABAAEAAQABAACAAIAAgACAAMABAAFAAYABAAE
AAQABAAGAAYABgAGAAQABAAEAAQABAAEAAQABAAEAAQABAAEAAQABAAEAAQABgAGAAYA
BgAEAAQABAAEAAYABgAGAAYABAADAAMAAwAFAAUABgAGAAQABAAEAAUABQAFAAUABQAF
AAUABQAFAAYABgAIAAkACQAKAAwADgAQABEAEQARABEAEQASABIAFAASABEADwALAAkA
CQAIAAgACAAIAAgACAAHAAYABgAEAAMAAwADAAEAAAD/////AQABAAEAAQD/////////
////////////AQABAAEAAAD+////BAAPAB8AMAA+AE8AXQBsAHkAiQCNAIYAdwBhAEUA
LQATAPb/y/+N/0//Jv8H/+f+1v7k/gH/G/8s/z7/Uv9k/3v/kv+i/7H/wv/R/9v/5P/s
//H/9f/5//n//P/+//7//v8CAAMABQAGAAYACAAIAAgACQAJAAoACgALAAoACQAIAAkA
CgALAAwACgAKAAoACgAKAAwADAAMAA4ADQANAA4ADAANAA0ADQANAA0ADAAMAA0ADgAP
ABAADgAOAA8ADwANAA4ADgAOAA8ADwAPAA8ADwAQABAAEAARABEAEgASABIAEgASABMA
EgASABIAEwATABMAEwATABEAEgATABMAFAAVABYAFwAVABYAFgAXABgAGAAYABgAFwAX
ABgAGAAZABoAGwAcABoAGgAaABgAGAAZABoAGgAYABcAFwAXABkAFwAVABcAFgAVABMA
EAARABEAEQAPABAAEAAPAA0ACwALAAsACwANAAsACwALAAoACgAJAAkACwALAAwADAAM
AAwADAAMAAwADAAMAAwADAAMAAoACgAIAAgACAAIAAgABwAGAAYABQAFAAUABQAEAAQA
BAAEAAYABgAGAAYABAAEAAQABQAFAAUABQAFAAcABwAHAAgABgAHAAcABwAJAAsADAAM
AAoACwALAAsADAAMAA0ADQALAAwADQANAAsACwALAAsADQANABAAEAAQAA8ADwAPAA4A
DgAPAA8ADwAPAA8ADwANAA0ADAALAA4ADQAOAA8ADQAMAA0ADAALAAoACgAKAAsACwAL
AAsACQAJAAoACgAHAAcABwAGAAcABwAHAAcABwAHAAYABgAEAAMAAwACAAEAAQACAAIA
AgABAAEAAQABAAEA/////wAAAAAAAAAAAAAAAAAAAAACAAIAAQABAAAA///9//z/////
//7//v/+//7//v/+//z/+//7//z//P/8//z//P/+//7//f/9//3//f/9//v/+f/7//z/
/P/7//v/+//7//z//P/7//r//P/8//z//P/8//z//P/8//r/+v/6//r/+v/6//r/+v/8
//z//P/8//z//P/8//z/+v/6//r/+v/6//r/+v/6//r/+v/6//r/+v/6//r/+v/8//z/
/P/8//r/+v/6//r/+v/6//r/+v/6//r/+v/6//r/+v/6//r/+v/6//r/+v/4//j/+P/4
//j/+P/4//j/+v/6//r/+v/5//j/9//2//j/+P/4//j/+v/6//r/+v/6//r/+v/6//r/
+v/6//n/+f/5//n/+f/4//j/+P/4//r/+//7//v/+//7//v/+//7//v//P/8//z//f//
/wAABAAGAAYABwAFAAUABQAFAAgACAAIAAYABQADAAEA//////7//v/+//z//P/6//n/
+v/6//j/9//3//f/9//2//P/8//z//P/8//z//P/8//x//H/8f/x//P/8//z//P/9//0
//L/8f/2////EQAmADQAQQBPAGAAbwB7AH8AfABtAFUAOQAjAAUA4v+5/3//Q/8Y//v+
2f7I/tb+9f4P/yL/MP9E/1r/b/+C/5T/pf+2/8f/z//W/97/5f/n/+n/7f/u//D/8v/2
//b/9//5//r/+v/8//z//P/9//3//v/+//7//v/+//7//f/+////AAAAAAAAAAAAAP7/
AAAAAAAAAgABAAEAAgAAAAEAAQABAAEAAQAAAAAAAgACAAIAAgACAAIAAwADAAMABAAE
AAQAAwADAAMAAwAFAAYABgAGAAUABQAGAAYABgAGAAYABwAGAAYABgAHAAcABwAHAAcA
CQAKAAsACwAJAAkACQAJAAsADAAMAA0ADgAOAA4ADgANAA0ADgAOABAAEAAQABAAEAAQ
ABAADgAQABEAEgASABAADwAPAA8ADwANAAsADQAMAAsACQAGAAcABwAHAAUAAgACAAEA
//8BAAEAAQABAAEA////////AAAAAP/////9//3//v/+/wAAAAAAAAAAAAAAAAAAAAAA
AAAA/v/+/wAAAAAAAAAA/v/9//z//P/7//v/+//7//r/+v/6//r/+v/6//r/+v/6//r/
+v/7//v/+//7//v/+//7//v//P/8//3//f/9////AQACAAIAAAABAAEAAQACAAIAAwAD
AAMABAAFAAUABwAHAAcABwAFAAUACAAIAAgABwAHAAcABwAIAAoACwAJAAkACQAJAAkA
CQAIAAcABwAFAAUABQAGAAYACAAIAAUABAAEAAQAAwADAAMAAwABAAEAAgACAAEAAQAB
AAAAAQABAAEAAQD//////v/+//7//f/9//z//P/9////AAD///3//P/7//v/+//5//n/
/P/8//z//P/8//z//P/8//7//v/9//3/+//7//r/+v/7//v/+v/6//r/+v/6//r/+v/5
//n/+v/6//r/+v/6//r/+v/5//n/+//7//v/+f/3//n/+v/6//n/+f/5//n/+P/8//v/
+P/2//b/9v/2//j/+P/4//j/+P/4//j/+P/4//j/+P/4//j/+P/4//j/+P/4//j/+P/4
//j/+P/4//j/+P/4//j/+P/4//j/+P/4//j/+P/4//r/+v/6//r/+P/4//j/+P/6//r/
+v/6//r/+v/6//r/+v/6//r/+v/6//r/+v/6//r/+v/6//r/+v/6//r/+v/6//r/+v/6
//r/+v/6//r/+P/4//j/+P/6//r/+v/6//r/+v/5//n/+f/5//n/+v/6//r/+v/6//v/
+//7//v/+f/5//n/+f/6//z//f8AAAEAAwAEAAYABgAGAAcABwAHAAcABwAIAAgACAAG
AAUAAwABAP////8AAAAAAAAAAP7//P/7//r/+v/4//f/9//3//f/9v/1//X/9f/1//X/
9f/1//X/9f/1//X/9f/1//X/9f/1//X/9v/2//f/AAAPACEAMAA+AE0AXwBuAH8AhwCF
AHYAXQBBACUABwDh/7r/j/9R/yP/Cv/t/tH+0v7q/gf/G/8o/zr/Tv9i/3f/jP+e/63/
vv/J/9X/3v/m/+v/6//t//H/9P/0//T/9v/4//n/+//8//7/AAAAAAAA/////wAAAAAC
AAIAAgACAAUABgAHAAgABgAGAAYABgAGAAgACAAIAAoACQAJAAoADAANAA0ADQANAA0A
DAAMAAwADAAMAAwACgAKAAsACwAMAA4ADwAQABAADwAOAA0ADQAOAA4ADgAPAA8AEAAQ
ABAAEAAQABEAEAAQABAAEQAPAA8ADwAPABAAEgAUABUAEwATABMAEwATABQAFAAVABYA
FgAWABYAGQAZABoAGgAaABoAGgAaABoAGgAaABgAGAAZABoAGgAaABkAGQAZABcAFQAT
ABUAFQAVABQAEgASABMAFAATABAAEAAPAA0ACwALAAsACwANAAsACwALAAwADAALAAsA
CwALAAwADAAKAAoACgAKAAwADAAMAAwADAAMAAoACgAMAAwADAAMAAoACQAIAAgABwAH
AAcABwAGAAYABgAGAAYABgAGAAYABgAGAAYABwAHAAcABwAHAAcABwAHAAgABgAHAAcA
BwAKAA0ADwAQAA8ADwAOAA0ADQAOABAAEQARABIAEwATABUAFQAVABUAEwATABYAFgAW
ABUAFQAVABQAFAAVABUAFQAVABUAFQAVABUAFAATABUAEwATABMAEgASABQAFAATABIA
EgASABEAEQARABEADwAPABAAEAARABEAEQAQAA0ADQANAA0ADQANAAwADAAKAAkACQAI
AAkACQAKAAoACAAHAAcABwAJAAkABwAHAAoACgAKAAoACgAKAAoACgAIAAgABwAHAAkA
CQAIAAgABwAHAAYABgAGAAYABgAGAAYABQAFAAYABgAGAAYABgAGAAYABQAFAAUABQAF
AAMAAwAFAAYABgAFAAUABQAFAAYABAAFAAgABgAGAAYABgAGAAYABgAGAAQABAAEAAQA
BAAEAAQABAAEAAQABAAEAAQABAAEAAQAAgACAAIAAgAEAAQABAAEAAQABAAEAAQABgAG
AAYABgAEAAQABAAEAAQABAAEAAQABAAEAAQABAAGAAYABgAGAAQABAAEAAQABAAEAAQA
BAACAAIAAgACAAQABAAEAAQABAAEAAQABAACAAIAAgACAAMAAwADAAMAAwAEAAQABAAG
AAYABwAHAAUABQAFAAUABQAFAAUABgAGAAgACQALAAwADgAQABAAEQARABEAEQARABIA
EgASABAADwANAAsACQAJAAgACAAGAAYABgAEAAQABAAFAAQAAQABAAEAAQAAAP//////
/////////////f/9//3//f////////////3//f/8//z/AQAMAB0ALQA6AEoAXQBtAHwA
iwCRAIsAdgBdAD8AJQADANv/uP+J/03/If8G/+n+1/7e/vb+Ef8n/zT/RP9Y/2z/g/+W
/6b/tf/G/9P/2//i/+r/8f/z//X/+f/6//r//P/+//////8AAAAAAAACAAIAAgADAAMA
BAAEAAQABAAEAAQABQAGAAcACAAIAAgACAAIAAcACAAHAAYABwAHAAgACgAKAAsACwAL
AAkACQAIAAgACgAKAAoACgAKAAoACwALAAkACgAKAAoACwALAAsACwANAA4ADgAOAAsA
CwAMAAwADAAMAAwADQAMAAwADAANAA8ADwAPAA8ADgAOAA4ADQAOAA8AEAARABEAEgAS
ABMAEgASABIAEgAVABUAFgAWABQAFAAUABQAFgAWABYAFAASABMAFAAUABQAEwATABMA
EwARAA8AEQAPAA8ADgAMAAkACQAJAAcABwAIAAgABwAFAAUABQAFAAcABQAFAAUABAAE
AAMAAwAFAAUABgAGAAYABgAGAAYABAAEAAQABAAGAAYABAAEAAQABAAEAAQABAADAAIA
AgACAAMABAAFAAIAAgACAAIAAgACAAIAAgACAAIAAgADAAEAAQABAAEAAwADAAMABAAE
AAUABQAFAAUABwAIAAgACAAJAAkACQAKAAoACwALAAkACgALAAsADQANAA0ADQANAA0A
EAAQABAADwAPAA8ADgAOAA8ADwAPAA8ADwAPAA0ADQAMAAsADQALAAsACwALAAoACwAK
AAsACgAKAAoABwAHAAcABwAFAAUABgAGAAUABQAFAAQAAwADAAMAAwADAAMAAgACAAIA
AQABAAAA/////wAAAAD+//3//f/9///////9//3//v/+//7//v/+//7//v/+//7//v/9
//3//f/9//z//P/7//v/+v/6//v//P/9//7//f/7//r/+v/8//z//P/8//z//P/7//v/
+//7//v/+f/5//v//P/8//v/+//7//v//P/8//v//P/8//z//P/8//r/+v/6//r/+v/6
//r/+v/8//z//P/8//r/+v/6//r/+v/6//r/+v/6//r/+v/6//r/+v/6//r/+v/6//r/
+v/6//r/+v/6//r/+v/6//r/+v/6//r/+v/6//r/+v/6//j/+P/4//j/+P/4//j/+P/4
//j/+P/4//j/+P/4//j/+P/4//j/+P/4//j/+P/4//b/9v/2//b/9//4//n/+v/4//j/
+P/4//r/+f/5//n/+f/5//r/+v/4//j/+P/5//v/+//7//v/+//7//v/+//6//r//P/9
/wEAAgAEAAYABgAHAAcABwAHAAcACAAIAAgABgAFAAMAAQD//////v/+//7//v/+//z/
+//6//r/+P/3//f/9//5//j/9//3//X/9f/1//X/8//z//P/8//z//P/8//z//X/9f/1
//T/9P/1//r/BQAVACYAOABHAFMAZAB1AIEAgQB8AGsATQAvABsA/f/Y/6v/bf8x/wz/
7f7P/sj+3v77/hf/Jv80/0j/Xv9z/4j/nP+t/7r/xf/P/9j/3v/j/+f/6f/r/+z/8P/y
//T/9P/1//f/+P/4//r/+v/6//v/+//8//z//f/8//v/+v/7//z//f/+//7//v/+//7/
/P/+//7//v8AAP////8AAP7//////////f/9//z//P/9//7///8AAAAAAAABAAEAAQAC
AAIAAgABAAEAAQABAAMABAAEAAQAAwADAAQABAACAAIAAgADAAQABAAEAAUABwAHAAcA
BwAHAAgACQAJAAkACQAJAAkACQAKAAoACwAKAAoACgAKAAsACwAMAAwADgAOAA4ADgAM
AAwADAAKAAsADQAPABAADAALAAsACwALAAkABwAJAAcABwAGAAQABQAFAAUAAwACAAIA
AQD//wEAAQABAAEAAAD9//z/+//+//7//f/9//3//f/+//7//v/+//7//v/+//7//v/+
//z//P/6//r//P/8//z//P/8//v/+v/6//f/9//3//f/9//4//n/+v/5//j/9//2//j/
+P/4//n/9//3//f/9//5//n/+f/6//r/+//7//v/+f/7//z//P/8//3//f/9//3//v8A
AAEA//8AAAEAAQABAAEAAQABAAEAAQAEAAQABAADAAMAAwAAAAAAAQABAAIAAwAEAAUA
AwADAAIAAQADAAEAAQABAAAAAAACAAIAAQAAAAAAAAABAAEAAQABAP3//f/+//7/+//7
//v/+v/7//v/+//7//v/+//6//r/+P/3//f/9v/1//X/9v/2//b/9f/1//X/9f/1//P/
8//2//b/9v/2//T/9P/0//T/9P/0//P/8//1//X/9P/0//X/9f/0//T/9P/0//T/9P/y
//H/8f/y//L/8v/y//L/8v/y//H/8f/x//H/8f/v/+//8f/y//L/8f/x//H/8f/y//L/
8//y//D/8P/w//D/8v/y//L/8v/y//L/8v/y//D/8P/w//D/8P/w//D/8P/y//L/8v/y
//D/8P/w//D/8P/w//D/8P/y//L/8v/y//H/8P/v/+7/7//w//H/8v/x//D/7//u/+7/
7v/u/+7/8P/w//D/8P/w//D/8P/w//D/8P/w//D/7v/u/+7/7v/u/+7/7v/u//D/8P/w
//D/7v/u/+7/7v/u/+7/7v/u/+7/7v/u/+7/7v/u/+7/7v/u/+7/7v/u//D/8P/w//D/
7v/t/+3/7f/t/+3/7v/u/+7/7v/u/+//7f/t/+3/7f/v/+//7//v/+7/7v/w//H/9f/2
//j/+v/6//v/+//7//n/+f/6//r//P/6//n/9//3//X/9f/0//L/8v/y//L/8v/x//D/
8P/t/+v/6v/p/+n/6P/n/+f/5//n/+f/5//n/+f/5//n/+f/5//n/+f/6f/p/+n/6P/q
/+f/6v/t//n/CgAcACkANwBIAFcAZQBvAHIAawBbAEMAJwALAOj/w/+b/2H/KP8B/+P+
xv6+/tH+8/4K/xr/Kv8+/1P/av9+/4//nv+v/7n/xP/S/+X/8//3//n//v8AAAIABAAG
AAcACQAKAAoADAAMAAwADAANAA8AEAASABIAEgASABIAEgASABIAEgASABIAEgASABQA
FAAUABQAEwATABQAFAAVABUAFQATABMAEgASABMAFAAVABYAFQAUABQAEwAVABYAFgAW
ABUAFQAVABUAFQAWABYAFgAXABcAGAAYABYAFgAWABcAGgAaABoAGwAZABkAGQAZABkA
GgAbABsAGwAbABsAGwAbABwAHAAdACAAIAAgACAAIAAfAB8AHgAgACAAIAAgACAAIAAg
AB4AHgAfACAAIAAgAB8AHwAfAB8AHQAbAB0AGwAbABoAGAAZABkAGQAXABQAFAATABEA
EQARABEAEQATABEAEQARABAAEAAPAA8ADwAPABAAEAAOAA4ADgAOAA8AEAARABIAEAAQ
AA4ADgAMAAwADAAMAA4ADQAMAAwACwALAAsACwAIAAgACAAIAAgACAAIAAgACAAIAAgA
CQAJAAkACQAJAAkACQAJAAoADAANAA0ADQALAA0ADgAOAA4ADwAPAA8AEAAQABEAEQAR
ABIAEwATABEAEQARABEAEwATABYAFgAUABMAEwATABQAFAAVABUAEwATABMAEwAVABUA
FAATABUAEwATABMAEwASABMAEgARABAAEAAQAA8ADwAPAA8ADQANAA4ADgANAA0ADQAM
AAsACwALAAsACQAJAAgACAAKAAkACQAIAAcABwAIAAgABgAFAAUABQAFAAUAAwADAAQA
BAAEAAQABAAEAAQABAAEAAQAAwADAAEAAQAAAAAAAwADAAIAAgAAAAAAAAAAAAAA////
/wAAAgACAAIAAgAAAAAA/////wEAAQABAP////8BAAIAAgABAAEAAQABAAAAAAABAP7/
AAAAAAAAAAD+//7//v/+//7//v/+//7/AAAAAAAAAAD+//7//v/+//z//P/8//z//v/+
//7//v/+//7//v/+/wAAAAAAAAAAAAAAAAAAAAAAAAAAAAAAAAIAAgACAAIAAAAAAAAA
AAACAAIAAgACAAIAAgACAAIABAAEAAQABAACAAIAAgACAAIAAgACAAIAAgACAAIAAgAC
AAIAAgACAAMAAwADAAMAAQACAAIAAgAEAAQABQAFAAMAAwADAAMAAwADAAMABAAGAAgA
CQALAAoADAAOAA4ADwAPAA8ADwARABIAEgASABAADwANAAsACQAJAAgACAAGAAYABgAE
AAUABAAEAAIA///////////+//3//f/9//v/+//7//v//f/9//3//f/9//3//f/9//3/
/f/8//z//f/+/wcAFwAoADgARwBZAGYAcQCBAIsAhgB3AGUASwAvAA0A5v/D/5H/Vf8q
/wv/6f7S/tr++f4T/yb/Nv9I/1z/c/+I/5j/p/+4/8n/1f/c/+L/6//x//P/9f/0//b/
+P/6////AQAEAAYADQASABUAGAAZABsAHgAgACIAIgAiACIAIQAiACMAJAAmACYAJgAm
ACYAKAAoACgAKAAnACcAKAAoACkAKQApACcAJwAmACYAJwAoACkAKgAoACgAKQApACkA
KgAqACoAKQApACkAKQArACwALAAsACsAKwAsACwALAAsACwALQAsACwALAAtAC0ALQAt
AC0ALwAwADEAMQAxADEAMQAxADEAMgAyADMANAA0ADQANAA1ADUANgA2ADYANgA2ADYA
OAA4ADgANgA2ADcAOAA4ADcANwA4ADkANwA1ADMANQAzADMAMgAwAC8ALwAvAC0ALgAu
AC0AKwArACsAKwArACwAKQAoACcAKgAqACkAKQApACkAKgAqACgAKAAoACgAKAAoACgA
KAAqACoAKAAoACgAKAAoACgAKAAnACYAJgAjACMAIwAjACIAIgAiACIAJAAkACQAJAAi
ACIAIgAjACUAJQAlACUAJwAnACcAKAAoACkAKQApACkAKwAsACwAKgArACsAKwAqACoA
KwArAC0ALgAvAC8ALQAtAC0ALQAtAC0AMAAwADIAMQAxADEAMAAwADEAMQAzADMAMwAz
ADMAMwAyADEAMQAvAC8ALwAuAC4AMAAwAC8ALgAuAC4ALQAtAC0ALQArACsALAAsACsA
KwArACoAKQApACkAKQApACkAKAAoACgAJwAnACYAJQAlACYAJgAoACcAJwAnACUAJQAj
ACMAJAAkACQAJAAkACQAJAAkACYAJgAlACUAJQAlACQAJAAjACMAIgAiACQAJAAkACQA
JAAjACMAJAAiACIAIgAiACIAIgAhACEAIgAjACQAIwAiACMAIwAiACMAIwAjACMAJAAi
ACMAIgAkACQAJAAkACIAIgAiACIAIgAiACIAIgAiACIAIgAiACAAIAAgACAAIgAiACIA
IgAgAA==
         </WaveFormData>
      </LeadData>
      <LeadData>
         <LeadByteCountTotal>10000</LeadByteCountTotal>
         <LeadTimeOffset>0</LeadTimeOffset>
         <LeadSampleCountTotal>5000</LeadSampleCountTotal>
         <LeadAmplitudeUnitsPerBit>4.88</LeadAmplitudeUnitsPerBit>
         <LeadAmplitudeUnits>��V</LeadAmplitudeUnits>
         <LeadHighLimit>2147483647</LeadHighLimit>
         <LeadLowLimit>268435456</LeadLowLimit>
         <LeadID>V4</LeadID>
         <LeadOffsetFirstSample>0</LeadOffsetFirstSample>
         <FirstSampleBaseline>0</FirstSampleBaseline>
         <LeadSampleSize>2</LeadSampleSize>
         <LeadOff>FALSE</LeadOff>
         <BaselineSway>FALSE</BaselineSway>
         <ExcessiveACNoise>FALSE</ExcessiveACNoise>
         <MuscleNoise>FALSE</MuscleNoise>
         <LeadDataCRC32>2249453324</LeadDataCRC32>
         <WaveFormData>
CAAIAAgACAAGAAYABgAGAAYABgAGAAYABAAEAAQABAAEAAQABAAEAAYABgAGAAYABAAE
AAQABAAEAAQABAAEAAQABAAEAAQAAgACAAIAAgAEAAQABAAEAAMAAgABAAAAAQACAAMA
BAAEAAQABAAEAAQABAAEAAQAAwACAAEAAAABAAIAAwAEAAIAAgACAAIAAgACAAIAAgAC
AAIAAgACAAIAAgACAAIAAAAAAAAAAAABAAIAAwAEAAIAAgACAAIAAgACAAIAAgACAAIA
AgACAAIAAgACAAIAAgACAAIAAgAAAAAAAAAAAAIAAgACAAIAAAAAAAAAAAACAAIAAQAB
AP//AAAAAAAAAgACAAIAAwADAAMAAwADAAEAAQABAAIABAAFAAcACAAJAAsADAANAA4A
DgAOAA8ADwAPAA8AEAAOAA0ADAALAAgABwAHAAgACgAKAAgACAAGAAUAAwABAAIAAQD/
//////////7//v/+//z//P/9//3//f/9//3//f/9//7//v/9//3//f/9//z//v8DAAwA
FQAiADUARgBUAGYAfACTAKcAtAC/AMcA0wDlAPEA4ACdAEYA9f+j/0//Hf8c/zX/Rv9N
/1j/Z/93/4n/mv+r/7j/w//N/9T/3f/n/+3/8P/y//P/8//2//b/9//6//v/+//7//r/
/f/9//3//v/9//z/+//6//3//f/9//3//v/+//7///8BAAEAAQABAAEAAgACAAIAAQAA
AAAA/////////////wEAAQAAAAAAAAAAAAEAAQAAAAAAAQABAP//AAAAAP//////////
/////wAAAQABAAEAAQABAAEAAQABAAEAAQACAAIAAgACAAIAAgACAAIAAwADAAQABAAE
AAQABQAFAAUABQAFAAUABgAGAAYABgAHAAcABwAHAAYABgAGAAYABQAFAAUABQAFAAUA
BQAFAAIAAQABAAEAAQD///7//v/9//3//P/7//3//P/8//v/+P/4//j/9//4//n/+v/7
//v/+//7//v/+//7//z//P/+//7///8BAAEAAgACAAQABAAEAAQABQAHAAcABwAHAAcA
BwAHAAgABwAHAAUABAAEAAQABAADAAEAAQABAAIAAwADAAMABAAFAAQAAwACAAQABAAE
AAQAAgACAAIAAwAFAAYABgAGAAUABgAGAAcACQAJAAkACQAJAAkACAAIAAoACgALAAsA
CQAKAAoACgALAAsADAAMAAwADAANAA0ADgAOAA8ADwAOAA4ADgAOAA0ADQANAA0ADwAP
AA8ADgAMAAwADAAMAAwADAAKAAkACwAMAA0ADQALAAoACgAKAAkACQAJAAkABgAGAAcA
BwAJAAgABwAHAAcABwAHAAYABgAFAAQABAAEAAQABAADAAMAAwADAAMABQAFAAYABgAG
AAUAAwAAAAAAAQACAAMAAwAEAAQABAACAAMAAwADAAEAAQABAAEAAgACAAIAAgACAAIA
AwADAAEAAQADAAMAAwACAAIAAgACAAIAAgACAAIAAgAEAAQABAACAAQABAADAAIAAQAA
AAIAAgACAAIAAgACAAIAAgAAAAAAAAAAAAIAAgACAAIAAAAAAAAAAAACAAIAAgACAAIA
AgACAAIAAAAAAAAAAAACAAIAAgACAAIAAgACAAIAAgACAAIAAgACAAIAAgACAAIAAgAC
AAIAAgACAAIAAgACAAIAAgACAAIAAgACAAIAAAD///////8AAAAAAAAAAAIAAgADAAMA
AwADAAMAAwADAAMABAAEAAUABwAIAAkACwAMAA0ADgAQABAAEQARABEAEQASABIAEQAQ
AA8ADAAJAAkACgAKAAoACAAIAAcABwAGAAUABAADAAEAAQABAAEAAAAAAAAA/v/+////
////////////////AAAAAP//////////AAACAAMACAAPABYAIQAyAEIAUABiAHUAiwCg
AK0AtQC3AL0AywDYAMMAggAvAOX/l/9J/yD/Jf88/03/WP9j/2//f/+S/6X/tP/B/83/
1v/b/+H/6f/u//L/8//1//r/+P/3//j//P/9//7//v////////8AAP7//v/+//7/AQAB
AAEAAQACAAIAAgADAAEAAQABAAEAAwAEAAQABAACAAIAAwADAAUABQAFAAUAAwADAAIA
AgACAAIAAwADAAQABAAFAAUAAwAEAAQAAwAFAAUABQAFAAMABAAFAAUAAwADAAMAAwAD
AAMAAwADAAYABgAGAAYACAAIAAgACAAHAAcACAAIAAYABgAHAAcACQAJAAkACQAKAAoA
CgAKAAsACwALAAsACgAKAAoACgAJAAkACQAJAAkACQAJAAkABgAFAAUABQAHAAUABAAE
AAMAAwACAAEAAQAAAAAA///+//7//v/9//3//f/9//3/////////////////AAAAAAIA
AgADAAUAAwAEAAQABgAGAAYABgAHAAUABQAFAAUABwAHAAcACAAJAAkABwAGAAYABgAG
AAUABQAFAAUABgAGAAUABAAEAAQABAAEAAQABAAEAAQABAAEAAQABAAFAAUABgAGAAYA
BQAGAAYABwAHAAcABwAHAAgACQAJAAoACAAIAAkACQAJAAoACgAKAA0ADQAOAA4ADAAM
AA0ADQAOAA4ADwAPAA4ADgAOAA4ADQANAA0ADQANAA0ADQAMAA4ADgAOAA4ADgAOAAwA
CwAJAAoACwALAAkACAAIAAgACAAJAAoACwAJAAgACAAHAAcABgAFAAUABwAHAAcABgAG
AAUABAAEAAQABAAEAAMABQAFAAUABQAEAAMAAwACAAUABQAEAAIA//////////8BAAIA
AgACAAEAAQAAAP//AQABAAEAAQACAAIAAgACAAAAAAABAAEA/////wEAAQD///7//v/+
/wAAAAAAAAAA/P/8//7//v/+//z//v8AAP7//v/+//7//v/+//7//v8AAAAAAAAAAP7/
/v/+//7//v/+//7//v/+//7//v/+//z//P/8//z//f/+////AAD+//7//v/+//7//v/+
//7//v/+//7//v/+//7//v/+//7//v/+//7//P/8//z//P/+//7//v/+//7//v/+//7/
/P/8//z//P/8//z//P/8//7//v/+//7//v/+//7//v/8//z//P/8//3//v///wAA/v/+
//7//v/+//7//v/+//z//P/8//z//P/8//z//P/+//7//v/+//z//P/8//z//P/8//z/
/P/8//z//P/8//z//P/8//z//P/8//v/+//9//7//v/+//z//P/8//3//f/9//3//f/9
//3//f/+//7///8BAAIAAwAFAAYABwAIAAgACAAJAAkACQAJAAoACgAJAAgABwAEAAMA
AwAEAAQABAACAAIAAQABAAAA///+//3/+//7//v/+//6//r/+v/4//j/+f/3//f/9//3
//f/9//4//j/+f/5//n/+f/4//j/+f8AAAcADgAZACoAOABGAFYAaQB7AIwAmwChAKMA
pwCxALoAqQBsABsA0/+R/0v/Iv8l/zz/T/9a/2X/cf9//5D/of+u/7n/x//S/9n/3//l
/+j/7P/t/+//8P/y//P/8v/0//X/9v/2//f/9//3//j/+v/6//r/+v/5//n/+f/5//r/
+v/6//v/+//7//v/+//7//z//P/8//z//P/9//3//f/9//3//f/7//v/+v/6//v//P/+
/////v/+///////9//7//v/9//3//f/9//3//f/+////////////////////////////
AAAAAAAAAAAAAAAAAAAAAP////8AAAAAAgACAAMAAwABAAEAAQABAAQABAAEAAQABAAD
AAIAAQADAAQABQAGAAUABQAFAAUAAwADAAMAAwAEAAMAAwADAAMAAQAAAAAA/f/9//z/
+//9//z//P/7//r/+v/6//n/+f/5//n/+f/5//n/+f/5//f/9//4//j/+v/6//v//f/7
//z//P/+//7//v/+////AQABAAEAAQABAAEAAQACAAEAAQD///7//v/+//7//f/7//v/
+//8//7//f/8//z//P/8//z//P/8//z//P/8//z//P/8//3//f/+//7//v///wAAAAAB
AAEAAQABAAEAAgADAAMABAAEAAQABQAFAAMABAAEAAQABQAFAAYABgAGAAYABwAHAAYA
BgAHAAcACAAIAAgACAAHAAcABwAHAAkACQAJAAgABgAGAAYABgAIAAgABgAFAAUABgAH
AAcABQAEAAQABAADAAMAAwADAAQABAAFAAUAAwACAAEAAQD////////+//7//f/8//z/
/v/+//7//f/9//3//f/9//3//f/+//7//f/9//z/+v/8//3//v////z//P/7//r/+v/7
//v/+//7//v/+//7//r/+v/6//r/+v/6//v/+//5//n/+//7//v/+v/6//r/+v/6//r/
+v/4//j/+v/6//r/+v/6//j/+P/4//j/+P/4//j/+P/4//j/+P/4//j/+P/4//j/+P/5
//r/+//8//r/+v/6//r/+P/4//j/+P/4//j/+P/4//j/+P/4//j/+P/4//j/+P/4//j/
+P/4//j/+P/4//j/+P/4//j/+P/4//j/+P/4//j/+P/4//j/+P/4//j/+P/2//b/9v/2
//b/9v/2//b/+P/4//j/+P/2//b/9v/2//b/9v/2//b/+P/4//j/+P/4//j/+P/4//j/
+P/4//j/9//3//f/+P/2//b/9v/2//j/+f/5//n/+f/5//n/+f/5//r/+v/7//3//v//
/wEAAgADAAQABAAEAAUABQAFAAUABgAGAAUABAADAAAA///9//7//v/+//z//P/7//v/
+v/5//j/9//3//f/9//3//b/9v/2//T/8v/z//P/8//x//H/8f/x//T/9P/z//P/9//1
//T/8v/1//r/AwAOABcAIgAyAEQAUgBhAHMAhACTAJcAlwCbAKMApgCXAFwADQDH/4X/
Rf8i/yX/Ov9L/1b/Yf9r/3v/jP+d/6r/s//D/9D/1f/Z/9//5P/m/+f/6f/s/+z/7f/w
//L/8//0//T/9f/1//X/9v/2//b/9v/2//f/9//3//f/9v/2//b/9//3//f/9//3//n/
+v/6//r/+v/6//v/+//6//n/+P/3//n/+f/4//j/+P/4//n/+f/6//r/+//7//n/+v/6
//n/+f/5//n/+f/7//z//f/9//v/+//7//v/+//7//v/+//8//z//P/8//z//P/8//z/
/////wAAAAD+//7/////////////////AAAAAAAAAAD//////////wIAAgACAAIAAQAB
AAEAAQABAAEAAQABAAAA///////////9//z//P/7//v/+v/5//n/+P/4//f/9v/2//b/
9f/z//P/8//z//H/8f/x//H/8f/x//L/8v/y//L/8//1//X/9v/2//j/+P/4//j/+f/5
//n/+f/5//v/+//7//z/+//7//n/+P/6//r/+v/5//f/9//3//j/+v/5//j/+P/4//j/
+P/4//j/+P/4//j/+P/4//j/+f/5//r/+v/6//v//P/8//3////////////+//////8A
AAAAAAABAAEAAwAEAAQABAADAAMABAAEAAQABAAFAAUABgAGAAcABwAGAAYABgAGAAUA
BQAFAAUABQAFAAUABAAEAAQABAAEAAQABAACAAEAAQACAAMAAwABAAAAAAAAAP//////
/////v/+///////9//z/+//7//v/+//7//r/+//7//v//P/6//r/+v/5//n/+f/5//n/
+//7//z//P/7//v/+v/4//j/+f/6//v/+v/6//n/+P/4//n/+f/5//v/+//7//v/+P/4
//j/+P/4//j/+f/5//f/9//5//n/+f/4//j/+P/2//b/9v/2//b/9v/4//j/+P/6//r/
+P/2//b/9v/2//j/+P/4//j/+P/4//j/+P/4//j/+P/4//j/+P/4//j/+P/4//j/+P/4
//j/+P/4//j/+P/4//j/+P/4//j/+P/4//j/+P/4//j/+P/4//j/+P/4//j/+P/6//r/
+v/6//j/+P/4//j/+P/4//j/+P/6//r/+v/6//j/+P/4//j/+P/4//j/+P/6//r/+v/6
//r/+v/6//r/+v/6//r/+v/8//z//P/8//r/+v/6//n/+//7//z//P/8//z//P/8//v/
+//7//v/+//7//v/+//+//7///8BAAIAAwAFAAYABQAGAAYABgAJAAkACQAJAAgACAAH
AAYABQACAAEAAQAEAAQABAACAAAA//////7//f/8//v/+f/7//v/+//6//j/+P/2//b/
+f/5//n/+f/3//f/9//4//j/9//3//f/+f/6//z///8IAA8AGAAlADQARABUAGYAewCN
AJgAnwCfAJ8ApwCrAKQAfwAyAOX/p/9n/zX/KP83/0j/Vf9e/2n/d/+H/5b/pf+0/73/
yf/S/9v/4f/n/+z/7P/t/+//8v/0//X/9v/4//n/+v/6//v/+//7//z/+//6//n/+P/6
//v//P/9//7//v/+/////////////////wAAAAAAAP7//v//////AQABAAEAAQABAAEA
AAAAAAAAAAABAAEA/v/+//////8BAAIAAgABAP////////////8AAAEAAQADAAMAAwAD
AAMAAwADAAMAAgACAAIAAgAAAAAAAAAAAAIAAwAFAAYABgAGAAcABwAFAAUABQAFAAYA
BgAGAAYACQAJAAkACQAIAAgACAAIAAkACQAJAAkACQAJAAkACQAIAAcABwAHAAYAAwAB
AAAAAAABAAEAAQADAAIAAgABAP///v/9//v/+f/5//n/+f/7//v/+//7//3//f/+//7/
/P/8//3//////wAAAAACAAQABAAEAAUAAwADAAMAAwAFAAUABQAGAAUABQADAAIAAwAE
AAUABQADAAMAAwAEAAQAAwACAAIAAgACAAIAAgAEAAQABAAEAAIAAgACAAMAAwAEAAQA
BAAGAAgACQALAAkACQAJAAkADAANAA0ADgAOAA4ADwAPABEAEgASABIAEQARABIAEgAS
ABIAEwATABIAEgATABMAFAAUABQAFAATABMAEwATABMAEwATABIAEAAQABAAEAAQABAA
DgANAA0ADgAPAA8ADwAOAA4ADgAPAA8ADwAPAA0ADAAMAAsACwAKAAkACQAJAAkACQAI
AAoACQAIAAgABgAGAAYABQAHAAcABwAHAAcABwAIAAgABwAHAAYABAAFAAUABQAFAAUA
BgAGAAYABQAFAAQAAwAFAAUABQAFAAQABAAEAAQABgAGAAcABwADAAMABQAFAAUABAAE
AAQABAAEAAQABAACAAIABAAEAAQABAAEAAYABgAGAAYABgAEAAQABAAEAAIAAgACAAIA
BAAEAAQABAAEAAQABAAEAAIAAgACAAIAAgACAAIAAgACAAIAAgACAAQABAAEAAQABAAE
AAQABAAEAAQABAAEAAIAAgACAAIABAAEAAQABAAEAAQABAAEAAQABAAEAAQAAgACAAIA
AgACAAIAAgACAAQABAAEAAQABAAEAAQABAACAAIAAgACAAIAAQABAAEAAgACAAIAAgAD
AAQABgAHAAUABQAFAAUABQAFAAYABgAHAAkACgALAA0ADgAPABAAEAAQABEAEQARABEA
EgASAA8ADgANAAoACQAJAAoACgAIAAYABgAFAAcABgAFAAQAAQD///////8BAAAAAAAA
AP7//v///////f/9//3//f///wAAAAD///3//f/9//7/AgAHABAAFwAgAC8AQgBSAGIA
dACLAJ0AqACvALEAtQC9AMMAvACLADgA6/+n/2H/M/8q/zv/Tv9Z/2T/b/99/4v/nv+t
/7r/xf/R/9r/3//l/+v/8v/0//P/9//4//j/+f/6//r/+//8//z//f/9//3//v/+//7/
/v/+/wEAAQABAAEAAAAAAAAAAQADAAMAAwADAAEAAgACAAIABAAEAAUABQADAAMAAwAD
AAMAAwACAAIAAgACAAMAAwACAAIAAwADAAMABAAEAAMAAwADAAMAAwAFAAYABwAHAAUA
BQAFAAUABwAHAAcABwAGAAYABgAGAAgACAAIAAgACAAHAAcABgAHAAgACgALAAkACQAJ
AAkACAAIAAgACAALAAsACwALAAoACgAKAAoACwALAAsACwAJAAkACQAJAAgABwAHAAcA
BwAFAAQABAADAAMAAgABAP///v/+//3//v/+//7//f/8//v/+v/5//v/+//7//v/+//7
//z//P/+//7///8BAAEAAgACAAQABAAEAAQABQAFAAUABQAFAAUABQAFAAYABwAHAAUA
BAAGAAYABgAFAAUABQAFAAYABgAFAAQABAAEAAQABAAEAAQABAAEAAQABgAGAAYABwAF
AAYABgAGAAkACgAKAAsACwALAAsACwAOAA8ADwAQAA4ADgAPAA8AEQASABIAEgATABMA
FAAUABQAFAAVABUAFAAUABUAFQAUABQAFAAUABMAEwATABMAEQARABEAEAAQABAAEAAQ
ABIAEgAQAA8ADQAOAA8ADwANAAwADAAMAAsACwALAAsACAAIAAkACQALAAoACQAJAAkA
CQAJAAgACAAHAAYABgAEAAQABAADAAUABQAFAAUABQAFAAYABgAFAAUABAACAAIAAwAE
AAUAAwAEAAQABAACAAMAAwADAAUABQAFAAUAAgACAAIAAgAEAAQABQAFAAMAAwAFAAUA
AwACAAIAAgAEAAQABAAEAAIAAgAEAAQAAgAEAAQABAAEAAQABAAEAAMAAgABAAAAAgAC
AAIAAgAEAAQABAAEAAIAAgACAAIAAgACAAIAAgAAAAAAAAAAAAIAAgACAAIAAAAAAAAA
AAACAAIAAgACAAIAAgACAAIAAgACAAIAAgACAAIAAgACAAAAAAAAAAAAAAAAAAAAAAAA
AAAAAAAAAAAAAAAAAAAAAAAAAAAAAAAAAAAAAAAAAP7//v/+//7///8AAAEAAgAAAAAA
AAAAAAIAAgABAAEA//8AAAAAAAAAAAAAAAABAAEAAQABAAEAAQABAAEAAgACAAMABQAG
AAcACQAKAAsADgAOAA4ADwAPAA8ADwAQAA4ADQAMAAsACAAHAAcACAAIAAgABgAGAAUA
BQAEAAMAAgABAP///////////v/+/wAA/v/+/////v/9//z/+//9//3//v/+////////
/////v/+/wEABgANABYAJQAyAD4ATgBiAHMAhQCYAKUAowCjAK0AtQC0AJcAUAD//7n/
d/8//yr/Nf9K/1v/ZP9t/3v/i/+c/6v/uv/H/8//2P/f/+X/6//w//L/8f/z//T/9v/5
//r/+v/7//z//P/9//3//f/+//7//v/+//7//f/9//3//f8AAAAAAAABAAEAAQABAAEA
//8AAAAAAAACAAIAAwADAAMAAwADAAMAAQABAAAAAAACAAIAAwADAAIAAgADAAMAAwAE
AAQAAwADAAMAAwADAAMABAAFAAUABQAFAAUABQAFAAUABQAFAAYABgAGAAYACAAIAAgA
CAAHAAcACAAIAAgACAAJAAkACwALAAsACwAMAAwADAAMAAsACwALAAsADgAOAA4ADgAL
AAsACwALAAwADQAOAA8ADAALAAsACwANAAsACgAKAAcABwAGAAUABQAEAAQAAwAEAAQA
BAADAAMAAwADAAMAAgABAAAA////////AAAAAAIAAgADAAUAAwAEAAQABgAGAAYABgAH
AAcABwAHAAcABwAHAAcACAAJAAkABwAGAAYABgAGAAUABQAFAAUABgAGAAUABAAEAAgA
CAAIAAgABwAGAAUABAAFAAYABwAJAAkACgAKAAoACQAKAAoACwALAAsACwALAA4ADwAP
ABAAEAAQABEAEQAPABAAEAAQABEAEQASABIAEgASABMAEwASABIAEwATABQAFAAUABQA
EwATABMAEwATABMAEwASABIAEgASABIAEgASABAADwAPABAAEQARAA8ADgAOAA4ADQAN
AA0ADQAMAAwADQANAA0ADAALAAsACwALAAsACgAKAAkACAAIAAgACAAIAAcABQAFAAUA
BQAHAAcACAAIAAcABwAGAAQABQAFAAUABQAFAAYABgAGAAYABwAHAAcABwAHAAcABwAG
AAYABgAGAAYABgAHAAcABQAFAAcABwAFAAQABAAEAAYABgAGAAYABAAEAAYABgAGAAYA
BgAIAAcABgAFAAQABgAGAAYABgAIAAgACAAIAAYABgAGAAYABAAEAAQABAAGAAYABgAG
AAYABgAGAAYABgAGAAYABgAGAAYABgAGAAQABAAEAAQABQAGAAcACAAGAAYABgAGAAYA
BgAGAAYACAAIAAgACAAIAAgACAAIAAYABgAGAAYABgAGAAYABgAGAAYABgAGAAgACAAI
AAgABgAGAAYABgAGAAYABgAGAAYABgAGAAYABgAGAAYABgAIAAgACAAIAAgACAAIAAgA
BgAGAAUABQAFAAYABgAGAAgACAAIAAkACQAJAAkACQAJAAkACQAKAAoACwANAA4ADwAR
ABIAEwAUABQAFAAVABMAEwATABQAFgAVABQAEwASABEAEQASABAAEAAOAA4ADwAPAA4A
DQAKAAkABwAHAAcABwAGAAYACAAGAAYABwAFAAUABQAFAAUABQAGAAYABwAHAAcABwAI
AAYABwAKAA8AGAAjACwAOgBKAFgAZwB5AIwAmwCjAKcApQCpAKwAqQCOAE0A//+9/3//
TP83/0T/V/9k/23/ef+H/5b/qf+4/8P/0f/c/+P/6f/v//T/+P/7//3//v8AAAEAAgAC
AAMABAAEAAcABwAHAAgACAAIAAgACAALAAsACwALAAoACgAKAAsACQAJAAkACQALAAwA
DAAMAAwADAANAA0ADQANAA0ADQANAA0ADAAMAA4ADgAPAA8ADAAMAA0ADQAPABAAEAAP
AA0ADQANAA0ADQAOAA8ADwAPAA8ADwAPAA8ADwAPAA8AEgASABIAEgAQABAAEAAQABEA
EQASABIAEgASABMAEwATABMAEwATABYAFgAWABYAFQAVABUAFQAYABgAGAAYABcAFwAX
ABcAFwAXABcAFwAWABUAFQAVABcAFQAUABQAEwATABIAEQARABAAEAAPAA4ADgAOAA0A
CwALAAsACwANAA0ADQANAA0ADQAOAA4ADAAMAA0ADwANAA4ADgAQABIAEgASABMAEQAR
ABEAEQARABEAEQASABUAFQATABIAFAAUABQAEwARABEAEQASABIAEQAQABAAEAAQABAA
EAAQABAAEAAQABIAEgASABMAEwAUABQAFAATABQAFAAVABYAFwAYABkAGAAZABkAGgAa
ABoAGwAbABsAHAAcABwAHwAfACAAIAAeAB4AHwAfAB4AHgAfAB8AIAAgACAAIAAhACEA
IQAhAB8AHwAfAB4AHgAeAB4AHgAeAB4AHAAbABsAHAAdAB0AGwAaABoAGgAbABsAGwAb
ABgAGAAZABkAGQAYABcAFwAZABkAGQAYABYAFQAUABQAFgAWABYAFQAVABUAFQAVABUA
FQAWABYAFwAXABYAFAAVABUAFQAVABMAFAAUABQAFAAVABUAFQATABMAEwATABIAEgAS
ABIAFAAUABUAFQARABEAEwATABQAFAAVABYAFAAUABQAFAAUABQAFgAWABIAFAAUABQA
FAAUABQAFAASABIAEgASABIAEgASABIAFAAUABQAFAAUABQAFAAUABIAEgASABIAEwAU
ABUAFgAUABQAFAAUABQAFAAUABQAFAAUABQAFAAUABQAFAAUABYAFgAWABYAFAAUABQA
FAAWABYAFgAWABYAFgAWABYAFgAWABYAFgAWABYAFgAWABYAFgAWABYAFgAWABYAFgAW
ABYAFgAWABgAFwAXABcAFgAWABYAFgAYABgAGQAZABsAGwAbABsAGQAZABoAGgAbAB0A
HgAfACEAIgAjACQAJAAkACUAJQAnACcAKAAoACcAJgAlACIAIQAhACIAIgAiACAAIAAf
ACEAIAAfAB4AGwAZABkAGQAZABgAGAAYABYAFgAXABcAGQAZABkAGQAZABoAGgAZABkA
GQAZABoAGgAZAB4AKQAyADsASgBaAGYAcgCFAJkAqACzALkAtwC5AL0AwACzAIAANQDt
/7H/df9S/1P/ZP9z/3z/h/+T/6H/tP/D/87/2f/n//L/+/8BAAUACgAQABEAEQASABQA
FQAWABgAGQAaABoAGwAbABsAHAAeAB4AHgAeAB8AHwAfAB8AHgAeAB4AHwAhACEAIQAh
ACMAJAAkACQAJAAkACUAJQAjACMAIwAjACMAIwAiACIAIwAkACYAJwAlACQAJAAjACMA
JAAkACMAJQAlACUAJQAlACYAJwAnACcAJwAnACcAKQApACkAKQAoACgAKAAoACoAKgAq
ACoAKwArACwALAAsACwALQAtAC0ALQAtAC0ALgAuAC4ALgAvAC8ALwAvADEAMgAzADQA
MwAzADMAMwAzADMAMwAzADQAMwAzADMAMwAxADAAMAAvAC8ALgAtACwAKgApACcAJwAo
ACkAKQAnACcAJwAnACcAJwAnACcAKQApACoAKgAoACgAKQArACsALAAsAC4ALgAuAC4A
LwAvAC8ALwAvADEAMQAxADIANQA1ADMAMgAyADIAMgAxAC8ALwAvADAAMgAxADAAMAAx
ADAALwAuADAAMAAwADAAMgAyADIAMwA1ADYANgA2ADcAOAA4ADkAOQA5ADkAOQA6ADsA
OwA8ADwAPAA9AD0APQA+AD4APgA/AD8AQABAAEIAQgBDAEMAQgBCAEMAQwBGAEYARgBG
AEUARQBFAEUAQwBDAEMAQgBCAEIAQgBCAEQARABCAEEAQQBCAEMAQwBDAEIAQgBCAEEA
QQBBAEEAQABAAEEAQQBBAEAAPwA/AD8APwA/AD4AQAA/AD4APgA+AD4APgA9AD0APQA9
AD0APQA9AD4APgA/AD8APgA8ADwAPQA+AD8APQA+AD4APgA+AD8APwA/AD8APwA/AD8A
QABAAEAAQABAAEAAQQBBAD0APQA/AD8AQABAAEEAQgBAAEAAQABAAD4APgBAAEAAQgBC
AEIAQABBAEIAQwBEAEQARABEAEQARABEAEQARABEAEQARABEAEQARABEAEQARABEAEQA
RABCAA==
         </WaveFormData>
      </LeadData>
      <LeadData>
         <LeadByteCountTotal>10000</LeadByteCountTotal>
         <LeadTimeOffset>0</LeadTimeOffset>
         <LeadSampleCountTotal>5000</LeadSampleCountTotal>
         <LeadAmplitudeUnitsPerBit>4.88</LeadAmplitudeUnitsPerBit>
         <LeadAmplitudeUnits>��V</LeadAmplitudeUnits>
         <LeadHighLimit>2147483647</LeadHighLimit>
         <LeadLowLimit>268435456</LeadLowLimit>
         <LeadID>V5</LeadID>
         <LeadOffsetFirstSample>0</LeadOffsetFirstSample>
         <FirstSampleBaseline>0</FirstSampleBaseline>
         <LeadSampleSize>2</LeadSampleSize>
         <LeadOff>FALSE</LeadOff>
         <BaselineSway>FALSE</BaselineSway>
         <ExcessiveACNoise>FALSE</ExcessiveACNoise>
         <MuscleNoise>FALSE</MuscleNoise>
         <LeadDataCRC32>2647486308</LeadDataCRC32>
         <WaveFormData>
AgACAAIAAgAAAAAAAAAAAAIAAgACAAIAAAAAAAAAAAACAAIAAgACAAIAAgACAAIAAAAA
AAAAAAAAAAAAAAAAAP///v/9//z//f/+////AAACAAIAAgACAAEAAAD///7/AAAAAAAA
AAAAAAAAAAAAAP7//v/+//7//v/+//7//v/+//7//v/+//7//v/+//7//v/+//7//v/8
//z//P/8//z//P/8//z/+v/6//r/+v/7//z//f/+//7//v/+//7//v/+//7//v/9//z/
+//6//z//P/8//z//v/+//7//v/9//z/+//6//z//P/8//z//P/8//z//P/8//z//P/8
//z//P/8//z//v/+///////9//3//f/9//v/+//7//v//f///wIABAAHAAcABwAJAAkA
CQAKAAoACAAIAAgACQAIAAUABAADAAEAAQABAAEAAwADAAIAAQAAAAAAAAD+//z/+//6
//r//P/8//v/+//7//v/+//7//3/+//7//z//P/8//3//f/8//v/+v/5//f/9f/u/+r/
5v/l/+f/6v/w//j/DgAuAFIAfwC0AOUAHQFeAZoBtAGgAWcBFgG5AF4AHwAMAAUA8f/h
/97/3P/Z/9j/2P/b/+H/5P/k/+b/5//s//H/9P/y//L/8v/w/+7/8P/z//L/8v/y//P/
8//z//P/8//x//H/8f/y//D/8P/u//D/8f/y//P/9P/2//f/9//3//b/9v/1//P/8//z
//T/9P/0//T/9P/0//b/9v/2//b/9P/1//X/9f/0//T/8//z//L/8//z//P/8//z//L/
8v/y//P/8//z//X/9f/1//X/8//z//P/8//1//X/9f/1//P/8//z//P/8//0//T/9P/1
//X/9f/1//P/8f/z//P/9f/1//X/9v/4//n/+v/6//n/+P/3//b/+P/5//n/+f/3//j/
+P/4//b/9v/2//b/+P/4//f/9//6//r/+P/4//n/+f/5//n/9v/2//b/9f/4//n/+v/8
//v/+v/4//f/9//3//f/9//5//j/+P/5//n/+f/5//n/+f/6//r/+v/9//3//f/9//7/
///////////9//3//f/7//z//P/6//r/+v/6//r/+//7//r/+v/6//r/+v/5//n/+f/5
//j/9v/2//b/9f/3//j/+P/4//b/9v/3//f/9v/2//b/9v/1//X/9P/0//b/9v/2//f/
9f/1//X/9v/5//n/+v/6//n/+f/5//r/+v/7//z//P/+//7//v/+//7///////////8A
AAAAAAACAAIAAgACAAIAAgACAAIAAgACAAMAAwABAAEAAgACAAIAAwADAAMAAQABAAIA
AgABAAEAAQABAAEAAQABAP///v/+///////+//7//v/+//3//f/9//3///////3////9
//3//f/9//3//f/9//3//f/9//7//v/+//3//P/8//v/+//7//v//f/9//3//v/8//z/
/P/8//v/+//7//v//f/9//z//P/6//r//P/6//z//P/8//z//v/9//3//v/8//z//P/8
//z//P/8//z//P/8//z//P/6//r/+v/6//z//P/8//z//P/8//z//P/8//z//P/8//z/
/P/8//z/+v/6//r/+v/8//z//P/8//z//P/8//z//P/8//z//P/6//r/+v/6//r/+v/6
//r//P/8//z//P/8//z//P/8//z//P/8//z/+v/6//r/+v/6//r/+v/6//z//f/9//3/
/f/9//3//f/9//3//f/+//3///8AAAEAAQABAAMAAwAEAAYABwAIAAYABgAHAAcABQAF
AAUAAwADAAMAAwADAAMAAgABAAAA/v/+//z//P/7//r/+v/6//z/+//7//v/+f/5//n/
+f/5//n/+v/6//r/+//7//v/+//7//v/+//7//j/9v/w/+n/5//o/+z/8P/8/w4AKgBN
AHgApQDRAAIBPgF4AZABfwFIAf8ApgBRABgADQAJAPX/5v/i/9//2P/a/9//4f/k/+r/
7P/r/+7/7//y//T/8v/y//L/8v/w//H/8//0//X/9//1//X/9f/1//X/9f/1//b/9v/2
//T/9v/2//b/9v/2//T/9f/1//X/9//4//j/9//3//f/+P/4//r/+v/6//r/+P/4//j/
+P/2//f/9//3//f/+P/4//n/+f/5//j/9//5//n/+P/4//b/9//3//f/9f/1//X/9f/3
//f/9//3//n/+f/5//n/+f/5//n/+f/5//r/+v/6//n/+f/5//n/+f/3//n/+f/5//n/
+f/6//z//f/+//7//P/8//z//P/8//3//f/9//3//v/+//7//v/+//7//v8AAAAA////
/wAAAAD+//7//f/9//3//f/+//7//v/9//3//f/9//7/AAAAAP//////////////////
/v/+/////////////////wAAAAAAAP//////////AgADAAMAAwADAAEAAQABAP//AAAA
AP7/AAAAAAAAAAD//////v/+//7//v/+//3//f/9//3//P/8//z//P/7//v//P/8//z/
/P/8//3//f/8//z//P/8//v/+//6//r/+v/6//r/+//7//v/+//8//3//f/+//7//f/9
//3//v8AAAEAAgACAAIAAgACAAIAAgADAAMAAwABAAIAAgACAAMABAAFAAYABgAGAAYA
BgAEAAQABQAFAAMAAwAEAAQABgAHAAcABwAFAAUABgAGAAMAAwADAAMAAwADAAMAAQAA
AAAAAQABAAAAAAAAAAAAAwADAAMAAwABAAEA//8BAAMAAwADAAMA////////////////
AAAAAAAA///+//7///////////8BAAEAAQACAAAAAAAAAAAA///////////9//3//P/8
//3//v8BAAAA/v/+//7//v/8//3///8AAP7//v/+//7//P/8//z//P/+//7//v/+//z/
/P/8//z//f/+////AAD+//7//v/+//z//P/8//z//v/+//7//v/+//7//v/+//7//v/+
//7//P/8//z//P/+//7//v/+//7//v/+//7//P/8//z//P/+//7//v/+//7//v/+//7/
/P/8//z//P/8//z//P/8//7//v/+//7//v/+//7//v/8//z//P/8//7//v/+//7//v/+
//7//v/+//7//v/+//z//P/8//z//P/8//z//P/+//7//v/+//z//P/8//z//v/+//7/
/v/8//z//P/8//z//P/8//z//v/+//7//v/+//7//v/+//z//P/9//3//f/9//3//f//
/////////wAAAQADAAQAAwADAAMABQAHAAcACAAIAAYABgAGAAcACQAHAAcABwADAAMA
AwADAAMAAwACAAEAAgACAAIAAAAAAP///v/+//z//P/7//v/+//7//v/+//7//n/+f/6
//r/+v/7//v/+//7//v/+//7//n/+P/4//T/7f/p/+z/8P/0//7/EAAoAEMAaACVAL0A
6gAiAVYBcAFjATIB7QCgAE8AGAAJAAUA9f/m/+L/4f/c/9z/4f/j/+T/6P/s/+//8v/x
//L/9P/0//L/8v/0//T/8f/y//L/8v/z//X/9f/1//X/9f/1//X/9v/0//T/8v/0//b/
9v/2//b/9v/3//f/9//3//j/+P/3//f/9//4//j/+P/4//j/+P/2//b/9v/2//j/+f/5
//n/+P/4//f/9//4//n/+f/5//n/+f/4//j/+P/5//n/+f/3//f/9//3//n/+f/5//n/
+f/5//n/+f/3//f/9//3//f/+P/4//j/+f/5//n/+f/7//n/+//7//v/+//7//z/+v/7
//z//P/+//7//v/+//z//f/9//3///8AAAAAAAD+//7//v/+//7//v/9//3//v/+//z/
/P/9//3//f/9//7//v/+//3//f/9//3//v/+//7//f/9//v/+//7//v/+//6//r/+//9
//3//f/9//3//v/+//7////////////+/////////////f/9//3//f/+//7//P/8//z/
/P/8//3//f/8//z//P/8//z/+//7//v/+//6//r/+v/6//n/9//4//j/+P/6//r/+//7
//r/+v/6//r/+v/7//v//P/6//r/+v/7//n/+f/5//r/+//7//z//P/9//3//f/+//z/
/f/+//7/AAAAAAAAAAAAAAEAAQABAAMABAAEAAQAAgACAAIAAgAEAAQABAAEAAIAAgAD
AAMAAQABAAIAAgAAAAEAAQABAAEAAQACAAIAAQABAAEAAQABAAEAAQD///7//v//////
/v/+//7//v/9//3//f/9//3//f/7//3//f/9//3//f/8//3//v////z/+//7//r//P/7
//r/+v/5//n/+f/5//n/+f/5//r/+v/6//r/+v/7//v/+//7//v/+//6//r/+v/6//z/
+v/6//r/+v/6//r/+f/5//j/+v/6//r/+v/6//r/+v/6//j/+P/4//j/+P/4//j/+P/6
//r/+v/6//r/+v/6//r/+v/6//r/+v/6//r/+v/6//r/+v/6//r/+P/4//j/+P/6//r/
+v/6//j/+P/4//j/+P/4//j/+P/4//j/+P/4//r/+v/6//r/+v/6//r/+v/4//j/+P/4
//j/+P/4//j/+P/4//j/+P/2//b/9v/2//j/+P/4//j/+P/4//j/+P/4//j/+P/4//j/
+P/4//j/+P/4//j/+P/4//j/+P/4//n/+f/5//n/+f/5//n/+f/7//v//P/9//3//v//
//////8BAAEAAQACAAIAAgACAAQABQAFAAMAAwADAAEAAQD///////////7//f/8//z/
+v/4//j/9//3//j/+f/6//f/9//3//f/9//3//f/9f/z//T/9P/0//f/9//3//f/9//3
//X/9f/0//D/7v/r/+f/5v/q//L//P8KACAAQQBkAI0AswDeABQBRgFgAVUBJAHfAJAA
QwAOAAEA///t/97/3P/Z/9b/2P/b/93/4P/k/+r/6//q/+3/7v/u/+7/7v/s/+z/7P/v
//D/8P/w//H/8f/x//H/8f/x//H/8f/y//L/8v/w//L/8v/y//L/8v/y//P/8//z//H/
8v/y//H/8//z//T/9P/y//L/8v/y//L/8v/y//L/8v/z//P/8//z//T/9P/1//X/9f/0
//P/8//z//L/8v/y//P/8//z//P/8//z//P/8//z//P/8//1//X/9f/1//P/8//z//P/
8//0//T/9P/z//P/8//z//X/8//1//X/9f/1//X/9v/2//f/+P/4//b/9v/2//b/9v/3
//f/9//5//r/+v/6//r/+v/6//r//P/8//v/+//6//r/+P/4//n/+f/5//n/+P/4//j/
9//3//f/9//4//b/9v/1//X/9f/1//X/9f/z//L/8v/z//X/9f/1//X/9f/2//b/9v/3
//f/9//3//j/+f/5//n/9//1//X/9f/3//j/+P/2//b/9v/2//b/9//3//b/9v/2//b/
9v/1//P/8//z//L/9P/0//T/8//x//L/8v/y//L/8v/z//P/9P/0//T/9P/y//P/8//0
//T/9P/0//X/9//3//f/+P/3//f/+P/4//n/+f/5//r//P/9//7//v/8//z//P/8//z/
/f/9//3///8AAAAAAAAAAAAAAAAAAAAAAAAAAAAA/v/+///////7//v//P/8//z//f/9
//3//f/9//7//v/7//v/+//7//v/+//7//n/+f/6//z//f/7//r/+f/4//n/+f/5//n/
+//7//n/+//5//n/+f/5//n/+f/5//n/9//3//j/+P/6//n/+P/4//n/+f/5//n/9//3
//f/+P/4//j/+P/4//f/9//3//f/+f/5//j/+P/4//j/+v/4//j/+P/4//j/+P/7//v/
+P/2//b/9v/2//j/+P/4//j/9v/2//b/9v/4//j/+P/4//r/+v/6//r/+v/6//r/+v/4
//j/+P/4//r/+v/6//r/+v/6//r/+v/4//j/+P/4//j/+P/4//j/+P/4//j/+P/4//j/
+P/4//r/+v/6//r/+v/6//r/+v/6//r/+v/6//r/+v/6//r/+P/4//j/+P/6//r/+v/6
//r/+v/6//r/+v/6//r/+v/8//z//P/8//r/+v/6//r/+v/6//r/+v/8//z//P/9//v/
+//7//v/+//7//v/+//9//7///8BAAQABQAFAAUABgAFAAQABAAEAAQABAAEAAUABQAD
AAMABQADAAMAAwADAAMAAwACAP///v/+//7/+v/6//n/+P/6//r/+v/5//n/+f/5//n/
+//7//n/+f/6//r/+v/7//v/+//7//v/+//7//n/+P/0/+7/6f/l/+r/8P/4/wYAHgA+
AF8AiACzAOMAGgFUAX4BfgFRAQ4BvQBoACEABgAFAPf/5f/g/97/2f/Y/9r/3f/f/+T/
6P/s/+//8P/z//T/8v/y//L/8v/y//L/9f/0//T/9P/1//P/8//z//P/8//z//P/9P/2
//b/9P/2//b/9v/2//b/9P/1//X/9f/2//j/+f/5//j/9//3//b/9v/2//b/9v/4//j/
+P/4//b/9//3//f/9v/2//X/9f/3//n/+v/7//j/9//1//T/9v/3//f/9//4//n/+v/7
//r/+f/4//f/9f/1//X/9f/1//X/9f/1//b/+P/5//r/+//7//v/+//5//f/+f/5//f/
9//3//j/+f/7//3//v/9//z/+//6//r/+//7//v//P/+////AAD+//7//v/+//3//P/6
//n/+//8//v//P////////////3//P/7//n/9//3//f/+P/6//r/+f/5//v/+//7//v/
+v/4//f/9//3//f/9//3//j/+v/7//z/+//7//v/+//8//3//f/9/////f/9//3///8A
AAAA/v/9//z/+//6//v/+//6//r/+v/6//r/+f/5//n/+f/4//b/9v/2//X/9f/2//b/
9v/3//j/+v/7//r/+v/6//r//P/9//3//v/+//7//v///wEAAQABAAIAAgABAAEAAAAD
AAMAAwAEAAQABQAGAAYABgAGAAYABgAIAAkACQAJAAcACAAIAAgABwAGAAUABAAEAAQA
BAAEAAQABAAFAAUABQAFAAYABgAGAAcABwAHAAMAAwAEAAQAAwADAAMAAwADAAMAAwAB
AP7//v///////v/+//7//v///////////wEAAQD//wEA/////////////////////wEA
AQACAAIAAAD///7//v////////////3//f/9//7//v/+//7//v/////////////////+
//7//P/8//7//P/+//7//v/+//z//f///wAAAAAAAAAAAAD9//z/+//6//z//P/8//z/
/v/+//7//v/+//7//v/+//z//P/8//z/+v/6//r/+v/8//z//P/8//7//v/+//7//v/+
//7//v/9//z/+//6//z//P/8//z//v/+//7//v/+//7//v/+//z//P/8//z//P/8//z/
/P/8//z//P/8//z//P/8//z//P/8//z//P/6//r/+v/6//z//P/8//z//P/8//z//P/9
////AAABAAAA///+//3//f/9//3//v///wEAAgADAAMAAwAFAAUABwAIAAgACAAGAAYA
BwAHAAUABQAFAAMAAwADAAMAAwABAAAA///+/wAAAAD+//7//f/8//z//P/6//n/+f/5
//v/+//7//v/9//3//j/+P/6//v/+//7//n/+f/5//n/+f/4//L/6v/l/+X/6v/y//r/
CgAkAEYAbwCcAMsA/QA4AXABkgGIAVUBDAG3AF4AHwAMAAcA9f/n/+T/4P/Z/9j/2v/b
/9//4v/m/+j/6//s/+3/8v/y//D/8v/y//L/8v/z//L/8v/y//P/9f/1//X/9f/1//X/
9f/2//T/9P/y//T/9P/0//T/9P/2//f/9//3//X/9v/2//X/9f/1//b/9v/2//b/9v/2
//b/9v/2//b/+P/5//n/+f/2//b/9f/1//b/9//3//f/9//3//b/9v/4//n/+f/5//n/
+f/5//n/+f/5//n/+f/5//n/+f/5//f/9//3//f/9f/2//b/9v/4//n/+v/7//v/+f/7
//v/+//7//v//P/8//3//v/+//7//v/+//7/AAABAAEAAQD//wAAAAAAAAAAAAAAAAAA
/v/+//3//f/+//7//P/8//v/+//7//v/+//8//3//f/8//v/+v/6//r/+v/5//n/+f/5
//n/+f/7//r/+v/7//v/+//7//v/+f/6//r/+v/7//v/+//7//z//f/9//3////9//3/
/f/9//7//v/8//z//P/8//z/+//7//r/+v/6//r/+v/5//n/+f/5//j/+v/6//r/+f/5
//r/+v/6//r/+v/7//v/+v/6//r/+v/8//3//f/+/wAAAAAAAAEAAQABAAEAAgAFAAUA
BgAGAAcABwAHAAgABgAHAAgACAAIAAgACAAIAAgACQAJAAkABwAIAAgACAAGAAYABgAG
AAgACAAIAAgABAAEAAUABQADAAMABAAEAAIAAwADAAMAAwADAAQABAADAAMAAwADAAMA
AwADAAEAAgACAAMAAwAAAAAAAAAAAAEAAQABAAEAAwADAAEAAwABAAEAAQABAP//////
/////////wAAAAAAAP///v/+/wEAAQABAAEA////////AAACAAIAAgACAAEAAQABAAEA
AQABAAAAAAAAAAAAAgAAAAAAAAAAAAAAAAABAAEAAgACAAIAAgACAAEAAAD///7/AAAA
AAAAAAACAAIAAgACAAAAAAAAAAAAAAAAAAAAAAAAAAAAAAAAAAAAAAAAAAAAAAAAAAAA
AAAAAAAAAAAAAAIAAgACAAIAAAAAAAAAAAAAAAAAAAAAAAAAAAAAAAAAAAAAAAAAAAD+
//7//v/+/wAAAAAAAAAAAAAAAAAAAAD+//7//v/+//7//v/+//7/AAAAAAAAAAD+//7/
/v/+/wAAAAAAAAAAAAAAAAAAAAD+//7//////wEAAQABAAEAAQABAAEAAQAAAAEAAwAE
AAcABwAHAAkACwALAAwADAAKAAoACgALAAsACQAJAAkABQAFAAUABQAFAAUABAADAAQA
BAAEAAIAAAD///7//v8AAAAA/////////////////f/7//v//P/+//7/////////////
//////////z/+P/y/+//7//y//L/+v8IABoAMgBTAHwAnwDFAPYALgFaAWoBTwEUAckA
fAAzAA4ACQABAPH/6P/k/+H/4P/i/+X/5//q/+7/8P/x//L/8//2//b/9v/2//b/9v/4
//n/+P/4//j/+f/3//f/9//3//j/+f/6//z/+//6//f/+P/4//j/+P/4//r/+//7//v/
+f/6//r/+f/7//v//P/8//7//v/+//7//f/8//v/+v/8//3//f/9//z//P/7//v//P/9
//3//f/9//3//P/8//z//f/9//3//f/9//3//f/9//3//f/9////////////////////
/////wAAAAAAAAEAAQABAAEAAQD//wEAAQADAAMAAwAEAAIAAwAEAAQABgAGAAYABgAF
AAUABAADAAQABgAHAAgABgAGAAYABgAIAAgABwAHAAYABgAEAAQABQAFAAUABQAGAAYA
BgAFAAUABQAFAAYABQAEAAIAAQABAAEAAQABAAEAAAAAAAEAAQABAAEAAQABAAIAAgAC
AAMAAwADAAMAAgADAAMAAwAEAAMABAAFAAQABAADAAAAAQACAAMABAADAAMAAgACAAQA
BAAEAAMAAQABAAEAAAAAAAAAAAD/////AAAAAAAAAAAAAAEAAQACAAIAAgACAAIAAwAD
AAQABAAEAAQABQAHAAcABwAIAAcABwAIAAgACQAJAAkACgAIAAkACgAKAAwADAAMAAwA
CgALAAsACwALAAwADAAMAAwADAAMAAwADAAMAAwADAAMAAwADQANAAsACwAMAAwACwAL
AAoACQAJAAkACgAKAAkACQAJAAkACQAJAAkABwAGAAYABwAHAAgACAAIAAgACAAHAAYA
BQAHAAcABQAHAAcABwAHAAcABQAFAAUABQAFAAUABgAGAAgABwAGAAYABQAFAAUABQAD
AAMAAwAEAAQABAAEAAQABQAFAAUABQAFAAUABAAEAAQABAAGAAQABAAEAAQABAAGAAUA
BwAGAAUABAADAAIABAAEAAQABAAFAAYABwAIAAcABgAFAAQABAAEAAQABAAGAAYABgAG
AAQABAAEAAQABAAEAAQABAAGAAYABgAGAAUABAADAAIAAwAEAAUABgAEAAQABAAEAAQA
BAAEAAQABgAGAAYABgAEAAQABAAEAAQABAAEAAQAAgACAAIAAgAEAAQABAAEAAYABgAG
AAYABgAGAAYABgAEAAQABAAEAAQABAAEAAQABgAGAAYABgAGAAYABgAGAAYABgAGAAYA
BAAEAAQABAAEAAQABAAEAAYABgAHAAcABQAFAAUABQAHAAcABwAHAAYABwAJAAoADQAN
AA0ADwAPAA8AEAAQABAAEAAQABEAEQAPAA8ADwANAA0ADQANAA0ADQAMAAsADAAMAAwA
CgAIAAcABgAGAAYABgAFAAUABQAFAAUABQAFAAMAAwAEAAQABAAFAAUABQAFAAUABQAH
AAUABgAEAAAA+//5//b/+P/8/wIADAAgAD0AXAB/AKMAyAD0ACYBTgFfAUgBDwHEAHkA
OAAVABEACQD2/+z/6//q/+j/6//t/+7/8v/2//f/+P/7//z//P/+//7//v/+//7////+
//7//v///wEAAQABAAEA////////AAACAAIAAAACAAIAAgACAAIAAAABAAEAAQADAAQA
BAADAAMAAwAEAAQABgAGAAYABgAEAAQABAAEAAYABwAHAAcABAAEAAMAAwAGAAcABwAH
AAUABQAEAAQABAAFAAUABQAFAAUABQAFAAUABQAFAAUABwAHAAcABwAHAAcABwAHAAUA
BgAGAAYABwAHAAcABwAHAAUABwAHAAgACQAKAAwACgALAAwADAAMAAwADAAMAAwADQAN
AA0ADQAOAA4ADgAOAA4ADgAOAA4ADgANAA0AEAAQAA4ADgAPAA8ADwAPAAwADAAMAAsA
CQAJAAkACgALAAwADAANAAsACwALAAsACwAKAAoACwAJAAkACQAJAAsADAAMAAwACwAL
AAsACwAKAAsACwALAA0ACwALAAsACwAMAAwACgAKAAoACgAKAAsACwAKAAoACgAKAAoA
CQALAAsACwAKAAoACgAKAAkACQAKAAoACgAIAAgACQAJAAoACgAKAAoACAAJAAkACgAL
AAwADQAPAA0ADQANAA4AEQARABIAEgARABEAEQASABQAFQAWABYAFAAUABQAFAAUABUA
FQAVABUAFgAWABYAFgAWABYAFgAWABYAFgAWABQAFAAVABUAEwATABQAFAAUABUAFQAV
ABEAEQASABIAEQARABEAEQATABMAEwARABAAEAARABEAEAAQABAAEAAPAA8ADwAPABEA
EQAPABEAEQARABEAEQAPAA8ADwAPAA8ADwAQABAAEgARABAAEAAPAA8ADwAPAA8ADwAP
ABAAEAAQABAAEAAPAA8ADwAPAA8ADwAOAA4ADgAOABAADgAPABAAEQASABAAEQARABAA
EAAQABAAEAAQABAAEAAQABAAEAAQABAAEAAQABAAEAAQABAAEAAQABAAEAAQABAAEgAS
ABIAEgASABIAEgASABIAEgASABIAEAAQABAAEAASABIAEgASABQAFAAUABQAEwASABEA
EAASABIAEgASABIAEgASABIAFAAUABQAFAASABIAEgASABIAEgASABIAEgASABIAEgAS
ABIAEgASABQAFAAUABQAFAAUABQAFAAUABUAFQAVABMAEwATABMAFQAVABUAFgAVABcA
GAAZABkAGQAbABsAHQAeAB4AHgAgACAAIQAhAB0AHQAdABsAGwAbABsAGwAbABoAGQAY
ABoAGgAYABgAFwAWABYAFgAUABMAEwATABEAEQARABEAEgATABUAFgAUABUAFQAVABUA
FQAVABUAFQASABAADAAJAAUACAAMABAAFgAmAEIAXQB+AKUAywD0ACYBWAF2AW0BPgH5
AKoAXwAsACMAIQAPAP7//P/7//b/+P/7//v//P8CAAYACQAIAAkACgAMAA4ADgAMAA4A
EAARABAAEAAQABEAEQARABEAEQATABMAEwAUABYAFgAUABYAFQAUABMAEgASABMAEwAT
ABQAFgAXABcAFwAXABgAGAAWABYAFgAWABQAFAAUABQAFQAXABgAGQAXABYAFAATABYA
FwAXABcAGQAZABgAGAAaABsAGwAbABoAGQAYABcAGQAZABkAGQAXABcAFwAXABcAFwAX
ABcAGAAaABsAHAAbABsAGwAbAB0AGwAdAB0AGwAbABsAHAAeAB8AIAAgACAAIAAgACAA
IgAjACMAIwAhACIAIgAiACQAJAAkACQAIgAiACEAIQAkACQAIgAiACIAIQAgAB8AIAAg
ACAAHwAfAB8AHwAgAB4AHgAdAB0AHgAfACAAIQAfAB4AHgAfAB8AHwAfAB8AIQAiACIA
IgAjACMAIwAjACQAJQAlACUAJwAlACUAJQAkACQAIwAgACAAIAAgACAAIgAjACMAJAAi
ACIAIgAhAB8AHwAfAB4AHwAgACEAIQAiACQAJQAmACQAJAAlACUAIgAiACIAIgAkACUA
JQAmACgAKAAoACkAJwAnACcAKAApACkAKgAqAC0ALQAtAC4ALgAvADAAMAAyADIAMgAy
ADIAMwAzADMAMQAyADIAMgAyADIAMgAyADQANAA0ADQAMAAwADEAMQAxADEAMgAyADIA
MwAzADMAMQAxADIAMgAvAC8ALwAvADEAMQAxAC8ALgAuAC8ALwAsACwALAAsAC8ALwAv
AC8AMQAxAC8AMQAxADEAMQAxADEAMQAxADEALwAvADAAMAAyADEAMAAwAC8ALwAvAC8A
MQAxADEAMgAyADIAMgAyAC8ALwAvAC8AMAAxADEAMgAwADAAMgAwAC4ALgAuAC4AMAAv
AC8AMAAzADQANQA2ADQANAA0ADQAMgAyADIAMgA0ADQANAA0ADQANAA0ADQANAA0ADQA
NAAyAA==
         </WaveFormData>
      </LeadData>
      <LeadData>
         <LeadByteCountTotal>10000</LeadByteCountTotal>
         <LeadTimeOffset>0</LeadTimeOffset>
         <LeadSampleCountTotal>5000</LeadSampleCountTotal>
         <LeadAmplitudeUnitsPerBit>4.88</LeadAmplitudeUnitsPerBit>
         <LeadAmplitudeUnits>��V</LeadAmplitudeUnits>
         <LeadHighLimit>2147483647</LeadHighLimit>
         <LeadLowLimit>268435456</LeadLowLimit>
         <LeadID>V6</LeadID>
         <LeadOffsetFirstSample>0</LeadOffsetFirstSample>
         <FirstSampleBaseline>0</FirstSampleBaseline>
         <LeadSampleSize>2</LeadSampleSize>
         <LeadOff>FALSE</LeadOff>
         <BaselineSway>FALSE</BaselineSway>
         <ExcessiveACNoise>FALSE</ExcessiveACNoise>
         <MuscleNoise>FALSE</MuscleNoise>
         <LeadDataCRC32>3268026936</LeadDataCRC32>
         <WaveFormData>
+v/6//r/+v/5//j/9//2//j/+P/4//j/+P/4//j/+P/4//j/+P/4//j/+P/4//j/9//2
//X/9P/2//b/9v/2//b/9v/2//b/9v/2//b/9v/4//j/+P/4//f/9v/1//T/9P/0//T/
9P/2//b/9v/2//T/9P/0//T/9P/0//T/9P/2//b/9v/2//T/9P/0//T/9v/2//b/9v/2
//b/9v/2//b/9v/2//b/9P/0//T/9P/2//b/9v/2//b/9v/2//b/9P/0//T/9P/0//T/
9P/0//b/9v/2//b/9v/2//b/9v/0//T/9P/0//b/9v/2//b/9v/2//X/9f/3//f/9//3
//f/9//3//f/9//4//j/+P/2//b/9v/2//T/9P/0//X/9//3//r/+v/8//3///8BAAAA
AAAAAAEAAQABAAEAAQD///7//v/9//r/+v/6//r//P/8//z/+v/6//n/+P/3//X/9P/z
//P/9v/2//b/9f/1//X/9f/0//T/9P/0//T/9f/2//f/+P/1//T/8//z//H/7v/q/+b/
4f/e/97/3v/f/+T/9P8KACYARgBtAJAAtwDpABkBMgEsAQwB3gCnAG8ARAA0ACcAEAAA
APn/8v/s/+n/5//n/+n/6f/n/+f/6f/t//H/9f/y//D/8P/u/+z/6//t/+3/7f/s/+z/
7v/u/+7/7v/q/+z/7P/s/+z/7P/s/+z/7v/u/+7/7v/v/+//7//v/+3/7f/t/+z/6v/q
/+v/7P/s/+z/7P/s/+7/7f/t/+3/7f/u/+7/7v/t/+z/6//q/+z/7P/t/+3/6//r/+r/
6v/s/+z/7P/s/+z/7P/s/+z/7P/s/+z/7P/s/+z/7P/t/+v/6//s/+z/6//r/+v/6//t
/+3/7f/u/+7/7v/u/+7/7P/s/+z/7f/v//D/8f/y//L/8f/x//D/8v/y//P/8//z//T/
9f/1//P/8//0//T/9v/2//b/9//2//b/9v/2//j/+P/5//n/+P/3//b/8//1//b/9//6
//n/9v/1//T/9P/0//T/9P/1//T/9P/z//P/8v/y//L/8v/y//H/8f/y//L/8P/x//H/
8v/y//L/8f/w//D/8P/v/+//7//v/+3/7f/t/+3/7//u/+7/7//v/+7/7v/u/+//7//s
/+z/6f/p/+n/6f/p/+r/6//r/+n/6v/q/+r/6v/q/+r/6P/o/+j/6f/p/+n/6f/p/+r/
6v/q/+r/6v/r/+v/7P/s/+z/7P/t/+3/7v/u/+7/7//v/+//7//v/+//8P/w//D/8v/y
//L/8v/y//P/8//z//P/8//z//P/9f/z//P/8//z//P/8//z//X/9v/2//b/8f/x//H/
8f/y//L/8v/y//L/8v/x//D/8P/w//D/8P/x//H/8f/x/+//7v/u/+//8v/y//L/8v/w
//D/8P/v/+//7//v/+//8f/x//H/8f/v/+7/7v/u/+7/7//v/+//8P/v/+//8P/v/+//
7//v/+7/7v/u/+7/8P/w//D/8P/w//D/8P/w//D/8P/w//D/8P/w//D/8v/x//D/7//u
/+7/7v/u/+7/8P/w//D/8P/v/+7/7f/s/+3/7v/v//D/8P/w//D/8P/w//D/8P/w//D/
8P/w//D/7v/u/+7/7v/u/+7/7v/u//D/8P/w//D/8P/w//D/8P/u/+7/7v/u/+7/7v/u
/+7/8P/w//D/8P/y//L/8v/y//D/7//v/+//7//v/+//7//v/+//7//v//L/8v/y//L/
8v/y//L/8v/y//L/8//z//H/9P/0//X/9f/2//f/+P/6//r/+//7//n/+f/5//n/+v/6
//n/+P/4//j/+P/4//j/+P/2//b/9f/0//P/8//y//H/8f/y//D/8P/v/+//8f/x//D/
8P/w//D/8P/w//L/8v/y//L/8P/w//H/8f/w/+z/6v/l/97/2v/a/9v/3v/k//L/BAAe
AD8AYACBAKUA1QAEARwBFgH4AMsAlQBgADoALwAmABIAAQD6//D/5//l/+f/5//n/+v/
6//p/+n/6//t/+7/7P/s/+7/7P/p/+v/7f/t/+z/7P/s/+z/7P/s/+r/7P/s/+z/7v/u
/+7/7v/s/+z/7P/s/+v/6//r/+v/7P/t/+7/7v/s/+z/7f/u/+7/7v/u/+7/7v/t/+3/
7f/r/+z/7P/s/+7/7v/u/+7/7P/s/+3/7f/v/+//7v/u/+7/7v/u/+7/7P/s/+z/7P/u
/+7/7v/u//D/8P/w//H/8f/x//L/8v/x//H/8f/x/+//7//v//D/8P/w//D/8P/w//D/
8P/x//P/9P/1//b/9//3//j/+P/2//b/9//3//f/+P/5//n/+f/5//r/+v/9/wAAAwAH
AAsADAANAA4ADAAMAA0ADQAPAA8ADwANAA4ADgAOABAAEAAOAA4ADgAOAA4ADgAOAA0A
DAAMAAsACwAKAAoACgALAAwADAANAAsACgAHAAcACwAMAAwADAALAAoACgAKAAkACQAJ
AAkACQAJAAkACQAHAAYABgAHAAcABgAGAAYABQAFAAIAAgACAAMABAAFAAQABAAEAAMA
AwAEAAQABAAEAAQABAACAAMAAgACAAEAAwADAAMABAACAAIAAgACAAMAAwAEAAQABAAE
AAUABQAGAAYABgAHAAcABwAHAAcABwAIAAgACAAGAAYABgAGAAcACQAKAAsACwALAAsA
CwALAAkACQAJAAcABwAHAAcACAAKAAsADAAJAAkACQAJAAYABgAGAAYACAAIAAcABgAG
AAYABgAGAAUABQAFAAUABwAGAAYABwAFAAQAAwACAAUABgAHAAcABgAFAAQAAwADAAMA
AwADAAMAAgACAAIAAgADAAMAAwAFAAUABgAIAAgABwAGAAUABAAEAAQABAAEAAQABAAE
AAQABAAEAAQABAAEAAQABAAEAAIAAgAEAAIAAgACAAIAAgACAAIAAgAEAAQABAAEAAIA
AgACAAIAAgACAAIAAgACAAIAAgACAAAAAAAAAAAAAgACAAIAAgAEAAQABAAEAAIAAgAC
AAIAAAAAAAAAAAACAAIAAgACAAAAAAAAAAAAAAAAAAAAAAACAAIAAgACAAIAAgACAAIA
AAAAAAAAAAD+//7//v/+////AAABAAIAAAAAAAAAAAD+//7//v/+/wAAAAAAAAAAAAAA
AAAAAAAAAAAAAAAAAP7//v/+//7//v/+//7//v8AAAAAAAAAAP7//v/+//7///8AAAEA
AgAAAAAAAAAAAP7//v/9//3/////////////////////////AAAAAAAAAAAAAAAAAAAA
AAAAAAABAAEAAQAEAAQAAwADAAQABQAIAAgACAAJAAkACQAJAAkACQAIAAgABwAGAAYA
BgAGAAYABgAGAAQABAADAAIAAQABAAAA//////7//v/+//3//////////v/9//z/+//6
//z//P/8//z//v/+//7////7//r/+v/6//X/7v/q/+z/7f/u//T/AAASACYAQQBmAIUA
pwDTAP4AFgEUAfoA0QCfAG4ASAA5ADAAHAAJAAQA/v/3//P/9f/1//P/9f/3//n/+//5
//n/+v/6//r/+P/4//n/9//5//n/+P/4//r/+v/6//r/+P/6//r/+v/4//j/+P/4//r/
+v/6//r/+f/5//n/+f/7//v/+//6//j/+P/5//r/+v/6//r/+v/6//n/+f/5//v//P/8
//z//P/8//z//P/6//r/+//7//3//f/8//z/+v/6//r/+v/6//r/+v/6//z//P/8//z/
/P/8//z//f/8//v/+//6//v/+//7//v//P/9//7/AAD+//7//v/+//7//v/+////AAAA
AAAAAAABAAEAAgACAAIAAgADAAMAAwAEAAUABQADAAMABAAEAAQABAAEAAUABAAEAAQA
BAAGAAYABwAHAAcABwAHAAUABgAGAAYACAAIAAYABgAGAAUABAADAAIAAwACAAIAAQAD
AAIAAgACAAEAAgACAAMABQAEAAEAAQACAAIAAQAAAAEAAAAAAAAAAAD///7//f/9//3/
/f/9/////v/+///////+//7//v///////P/8//3//f/9//3/+v/6//r/+f/7//z//P/8
//z//P/8//r/+v/6//v/+//7//v/+//8//r/+v/6//r//f/9//7//v/+//7///////7/
/v/+////AQABAAEAAQABAAIAAgACAAMABAAFAAYAAwADAAIAAQADAAMAAwADAAUAAwAD
AAMAAQABAAEAAQD//wAAAAAAAP7///8AAAEAAgACAAIAAgAAAAAA///+//7//v/+//7/
///////////9//z//P/9//7//v/+//7//v/+//7//f/9//3//f/9//v/+//7//v//f/8
//z//P/6//v/+//7//r/+f/5//r//f/9//3//f/8//z//P/8//z//P/8//z/+v/6//r/
+v/8//z//P/8//z/+v/6//r/+v/6//r/+v/6//r/+v/6//j/+P/4//j/+v/6//r/+v/8
//z//P/8//r/+v/6//r/+v/6//r/+v/6//r/+v/6//r/+v/6//r/+P/4//j/+P/5//r/
+//8//r/+v/6//r/+v/6//r/+v/6//r/+v/6//r/+v/6//r//P/8//z//P/7//r/+f/4
//j/+P/4//j/+v/6//r/+v/4//j/+P/4//r/+v/6//r/+v/6//r/+v/6//r/+v/6//n/
+f/5//n/9//3//f/9//5//n/+f/6//r/+v/6//r/+v/6//r/+v/8//3//f/9//7//v//
////AAABAAIAAgAAAAEAAQABAAMAAwADAAIABAADAAIAAgABAAAA///+//7//P/8//v/
+v/5//n/+P/5//n/+v/6//j/9//3//f/+f/4//j/+P/2//b/9v/2//j/+P/4//j/+P/5
//f/+P/2//L/7//s/+b/4v/j/+j/8P/4/woAIgA9AFwAeQCbAMcA8AAMAQwB8gDHAJMA
YAA8AC8AJgAUAAMA/P/4//H/7f/v/+3/7f/x//P/8//x//P/8//y//L/8v/y//D/8f/z
//X/9f/0//T/8v/y//L/8v/x//T/9f/2//T/9P/0//T/9P/0//T/9P/1//X/9f/1//X/
9f/1//T/9v/2//f/+P/3//b/9f/0//T/8//z//P/9f/2//b/9v/2//b/9v/2//b/9v/3
//f/9f/1//T/9P/2//b/9v/2//b/9v/2//b/9P/0//T/9P/2//b/9v/3//f/9//4//j/
+f/5//n/+f/5//n/+f/6//r/+v/6//r//P/8//z//f/8//z//P/8//v/+//8//z//P/8
//3//f///wAAAQABAAEAAQACAAIAAgACAAIAAwADAAIAAQAAAAIAAgADAAMAAQABAAEA
//8AAAAAAAACAAIAAAAAAAAA/v/+//7//v/9//z//P/7//3//P/8//z//P/8//v/+//9
//z/+f/5//v//P/8//z/+f/4//j/+P/5//n/+f/5//f/9//3//f/+f/4//j/+f/3//b/
9v/2//f/9//0//T/9f/1//X/9f/z//T/9f/1//X/9v/2//b/+P/4//j/9v/2//b/9//3
//X/9f/1//b/9//4//n/+v/5//n/+v/6//r/+v/7//v//v/+//7////9//3//f/9////
AAAAAAAAAAAAAAAAAAAAAAEAAQABAP/////////////9//3//f/9//3//f/9//3//v/+
//7//P/9//7////8//z//P/8//r/+v/5//j/+f/6//v//P/5//n/+f/5//n/+P/4//n/
+v/6//r/+v/4//j/+P/3//j/+f/6//v/+v/5//j/9//4//j/+f/6//r/+//7//v/+v/5
//n/+v/5//n/+f/5//r/+v/6//r/+v/6//r/+v/6//r/+v/6//j/+P/4//j/+v/8//z/
/P/7//r/+f/4//r/+v/6//r/+P/4//j/+P/6//r/+v/6//z//P/8//z/+v/6//r/+v/4
//j/+P/4//n/+v/7//z/+v/6//r/+v/6//r/+v/6//r/+v/6//r/+P/4//j/+P/6//r/
+v/6//r/+v/6//r/+v/6//r/+v/8//z//P/8//r/+v/6//r/+v/6//r/+v/6//r/+v/6
//z//P/8//z//P/8//z//P/+//7//v/9//3//f/9//3/+//7//v/+//9//3//v/+//z/
/P/8//z//P/8//z//P/9//3//f8AAAEAAwAEAAYABgAGAAUABAAFAAUABQAFAAUABQAE
AAQABQAEAAQABAAEAAQABAAEAAAAAAD///7//f/9//z/+//7//z//P/8//v/+//7//v/
/P/8//z//P/8//z//P/8//z//P/8//z/+//7//z/+v/2/+//6v/m/+b/6f/u//r/CgAg
ADoAWQB6AJ0AywD7AB4BKAESAegAtQB/AFAAOAAvAB4ACgADAP7/+P/z//H/8f/x//P/
9f/1//X/9//5//n/+P/4//j/+P/2//f/9//5//n/+P/4//j/+P/4//j/9P/2//b/9v/3
//j/+f/6//r/+v/6//r/+f/5//n/+f/7//v/+//6//j/+P/5//r/+v/6//r/+v/6//n/
+f/5//v//P/8//z/+v/6//r/+v/8//z//f/9//z/+//5//j/+f/6//v//P/+//7//v/+
//z//P/8//z/+//6//n/+f/5//n/+v/6//z//f/+////////////AAD///7//f/8//7/
/v/+////AQACAAMABAAEAAMAAwACAAIAAgADAAMABQAGAAcABwAHAAcACAAIAAcABgAF
AAUACAAIAAgACAAIAAgACQAJAAcABwAHAAUABAAEAAQABgAGAAQABAAEAAQABAAEAAQA
AQAAAAAA//8BAAAAAAAAAAMABAAEAAUAAwACAP////8BAAIAAgACAAEAAAAAAAAAAwAD
AAMAAwD//////////wEAAAAAAAEAAQAAAAAAAAD//////P/8//v/+//7//v/+f/6//v/
+//8//7///8AAP7//v/+//z/AAAAAAEAAQADAAMAAwAEAAQABAAEAAQAAwADAAQABAAG
AAYABwAHAAgACAAIAAkABwAHAAcABwAIAAoACwAMAAoACgAKAAoACAAJAAkACQAJAAkA
CQAJAAsACQAJAAkABwAHAAcABwAHAAgACAAIAAEA///9//v/+v/6//r/+v/4//j/9//2
//T/9P/0//T/8//z//P/8//z//L/8v/z//T/9P/0//T/8v/y//L/8f/x//H/8f/x//P/
8//z//P/8f/w//D/8P/y//P/8//z//L/8f/x//L/8v/x//D/7//v//D/8f/y//H/8P/v
/+7/7v/u/+7/7v/u/+7/7v/u/+z/7v/w//L/8P/w//D/8P/v/+7/7f/s/+7/7v/u/+7/
8P/w//D/8P/u/+7/7v/u/+7/7v/u/+7/7v/u/+7/7v/u/+7/7v/u//D/8P/w//D/8P/w
//D/8P/u/+7/7v/u/+z/7P/s/+z/7f/u/+//8P/w//D/8P/w/+7/7v/u/+7/8P/w//D/
8P/u/+7/7v/u/+7/7v/u/+7/8P/w//D/8P/u/+3/7f/t/+//7//v/+//7//v/+//7//y
//L/8v/y//D/8P/w//D/8P/w//H/8f/x//T/9P/1//X/9v/3//j/+P/4//n/+f/5//n/
+f/5//b/9v/1//T/9v/2//b/9v/1//T/8f/w//D/8P/w//H/8P/v/+//8P/u/+7/7f/t
/+//7//u/+7/7P/s/+z/7P/u/+7/7v/u/+z/7P/t/+3/7P/q/+T/3f/Y/9b/2P/b/+D/
6v/+/xYANABXAHoAoQDPAPsAGgEcAQAB1ACfAGcAPgAuACEADgD8//f/8P/k/9//3//d
/9//4//l/+X/5f/j/+X/6f/o/+j/6P/o/+b/5f/l/+f/5//m/+b/6P/o/+j/6P/m/+j/
6P/o/+j/6P/o/+j/6P/o/+j/6P/p/+n/6f/p/+n/6f/p/+j/6P/o/+n/6v/q/+r/6v/q
/+z/6//r/+v/6f/q/+r/6v/q/+r/6v/q/+r/6v/r/+v/6f/p/+j/6P/p/+r/6//s/+z/
7P/s/+z/7P/s/+z/7P/q/+r/6v/r/+v/6//s/+z/6//r/+v/6//t/+3/7f/u//D/8P/w
//D/7v/u/+7/7//w//D/8P/w/+//7//w//D/8v/y//P/8//z//T/9f/1//X/9f/2//b/
9P/0//T/9f/2//b/9v/2//T/9P/1//X/9v/3//j/9//0//T/9P/2//j/9v/2//b/+P/4
//j/+P/5//j/+P/3//n/+v/8//7///8AAAAAAQADAAIA////////AAAAAAAA///+//7/
/v8BAAEAAQABAP3//f/9//3//f/8//z//f/9//z//P/8//3//f/6//r/+//7//v/+//5
//r/+//7//v//P/8//z//P/8//z/+v/+//7//////////////wAAAAAAAAAAAAABAAEA
AgACAAQABAAFAAUABAAEAAQABQAFAAUABQAFAAMABAAEAAQABAAEAAQABAAEAAUABQAF
AAUABQAFAAUABQADAAMAAwABAAEAAQABAAEAAgACAAIAAQABAAEAAQAAAAAAAAAAAAAA
AAD///7//v/+//7//v/9//3//f/9/////v/+/////v/+//7//v/+//7//v/9//3//f/9
//3//f/9//3//f/9//z//P/8//7//////////P/7//v//P/9//3//f/9//z//P/8//z/
/P/8//z//P/6//r/+v/6//z//P/8//z//P/8//z//P/8//z//P/8//r/+v/6//r/+v/6
//r/+v/8//z//P/8//r/+v/6//r/+v/6//r/+v/6//r/+v/6//z//P/8//z/+v/6//r/
+v/8//z//P/8//7//v/+//7//P/8//z//P/8//z//P/8//z//P/8//z//P/8//z//P/6
//r/+v/6//z//P/8//z//P/8//z//P/8//z//P/8//r/+v/6//r/+//8//3//v/8//z/
+//7//3//f/9//3//f/9//3//f/8//z/+//6//v//P/9//7//v/+//7////9//3/AAAA
AAEAAQACAAMABgAGAAYABwAFAAUABQAFAAUABAAEAAMAAgACAAIAAgACAAIAAgAAAAAA
///+//3//f/8//v/+//+//7//v/9//v/+//7//r/+v/6//r/+v/6//r/+v/6//z//P/8
//3//f/8//r/9P/v/+r/6P/o/+f/7P/2/wIAFAAuAE0AaACFAK0A2wAAARQBCAHkALMA
gQBUADgALwAiABIABQD+//j/8//x//H/8//z//X/9//3//f/9//3//j/+P/2//b/9v/3
//n/+f/5//j/+P/3//b/9f/0//P/9v/3//j/9v/2//b/9v/4//j/+P/4//f/9//3//f/
9//3//f/9v/4//j/+f/6//r/+v/6//r/+P/3//f/9//3//j/+P/4//j/+P/4//j/+v/6
//v/+//5//n/+P/4//r/+v/6//r/+P/4//j/+P/6//r/+v/6//z//P/8//3/+//7//z/
/P/7//v/+//7//3//f/9//7//v/+//7//v8AAAAAAAABAAAAAAAAAAAAAwADAAQABAAC
AAIAAwADAAUABgAHAAcABQAFAAYABgAIAAgACAAJAAgACAAIAAgABgAGAAcABwAJAAkA
CQAHAAgACAAIAAoACQAGAAUABAACAAIAAgACAAMAAgACAAEAAQAAAAAAAAD//wAAAAAB
AAEAAAD9//3///8AAAAAAAABAAAAAAAAAP7//f/8//v//P/9//7///////7//v//////
/v/+//7//f/9//r/+v/7//v/+//7//3//v///////f/+//7//v/+//7//v/8/wAAAAAB
AAEA////////AAABAAIAAwAEAAMAAwAEAAQABAAEAAUABQAEAAQABAAFAAcABwAHAAcA
BQAGAAYABgAGAAYABgAGAAYABwAHAAcABwAHAAcABwAIAAcACAAJAAkACQAJAAkABgAG
AAUABAACAAMABAAFAAYABgAGAAYABAAEAAMAAgACAAIAAgACAAMAAwADAAMAAQAAAAAA
AQACAAIAAgACAAIAAgACAAEAAwADAAMAAwADAAMAAwADAAMAAgACAAIAAAABAAEAAQAA
AP////8AAAEAAQABAAEAAAAAAAAAAAAAAAAAAAAAAAIAAgACAAIAAAAAAAAAAAACAAAA
AgACAAEAAAD///7/AAAAAAAAAAACAAIAAgACAAAAAAAAAAAAAAAAAAAAAAAAAAAAAAAA
AAAAAAAAAAAAAgACAAIAAgACAAIAAgACAAEAAAD///7///8AAAEAAgAAAAAAAAAAAAAA
AAAAAAAAAgACAAIAAgAAAAAAAAAAAAAAAAAAAAAA/v/+//7//v8AAAAAAAAAAAAAAAAA
AAAAAAAAAAAAAAAAAAAAAAAAAAAAAAAAAAAAAAAAAAAAAAAAAAAAAAAAAAIAAgABAAEA
////////////////////////AAAAAAAAAAAAAAAAAAACAAIAAgADAAEAAQAEAAQABwAH
AAgACQAIAAgACAAJAAkACQAJAAkACwAKAAoACQAIAAgACAAIAAgACAAIAAYABgAFAAQA
AwABAAAA/////wAAAAAAAP///////////v/+//7//v/+//7//v/+//7/AAAAAAAAAQAD
AAAAAAD+//n/9P/y/+7/7f/w//L/+P8IAB4AMwBOAGsAhwCrANQA+AAMAQYB4wCxAIAA
VAA7ADIAJgATAAYAAgD9//f/9//3//X/9f/5//n/+f/5//n/+v/8//z/+v/6//v/+//7
//v/+v/6//r/+v/6//r/+v/8//z//P/8//z//P/8//z//P/8//z/+//7//v/+//9//3/
/f/8//z//P/9//7//v/+//7//v/+//3//f/9////AAAAAAAA///+//3//P/+//7/////
//3//f/8//z//v/+//7//v/+//7//v/+//7//v/+//7/AAAAAAAAAQD/////AAAAAP//
////////AQABAAEAAgACAAIAAgACAAQABAAEAAUABAAEAAQABAAFAAUABgAGAAYABgAH
AAcABwAIAAkACQAJAAkACgAKAAoACgAKAAsACgAKAAoACgAMAAwADQANAAsACwALAAkA
CAAIAAgACgAMAAoACgAKAAgACAAIAAgACQAIAAgABwAFAAQABAAEAAUABgAGAAcABQAE
AAEAAQABAAIAAgACAAIAAgADAAQAAwADAAMAAwADAAMAAwADAAMAAgACAAMAAQAAAAAA
AAADAAMAAAAAAP////////////8AAAEAAQAAAAAA///+/wAAAAAAAP7/AAAAAAEAAQAD
AAMAAwAEAAIAAgACAAIABQAFAAYABgAEAAQABQAFAAgACAAIAAkABwAHAAcABwAJAAoA
CgAKAAoACgAKAAoACgALAAsACwAJAAkACQAJAAkABwAHAAcABwAHAAcABwAHAAgACAAI
AAcABwAHAAcABgAGAAYABgAGAAYABQAEAAQABAAEAAQABQAFAAUABQAFAAQABAAFAAUA
BAADAAIABAAEAAQAAwADAAMAAwADAAMAAwADAAMAAwACAAIAAgACAAMAAwADAAIAAQAB
AAIABQAFAAUABQADAAIAAQAAAAIAAgACAAIABAAEAAQABAAEAAQABAAEAAIABAAGAAQA
BAAEAAQABAACAAIAAgACAAQABAAEAAQABAAEAAQABAAEAAQABAAEAAIAAgACAAIABAAE
AAQABAAEAAQABAAEAAIAAgACAAIAAgACAAIAAgAEAAQABAAEAAQABAAEAAQAAgACAAIA
AgACAAIAAgACAAQABAAEAAQABgAGAAYABgAFAAQAAwACAAIAAgACAAIAAgACAAIAAgAE
AAMAAwADAAUABQAFAAUAAwADAAMAAwAGAAYABgAGAAQABAAEAAQABAAEAAUABQAFAAgA
CAAJAAkACgALAAwADAAMAA0ADQAPAA8ADwAPAAwADAALAAoACgAKAAoACgAKAAoACAAI
AAkACAAHAAcABAADAAMABAAGAAYABQAFAAQAAwABAAAAAQACAAMABAAGAAYABgAGAAQA
BAAFAAUABAACAP7/+//4//L/9P/3//b/+P8EABgALgBHAGYAgwCjAM0A9gAUARYB/gDR
AJ0AagBKAD0ANgAgAA8ACgAEAP3/+//9//n/+f/9///////9//3///8AAAIAAAD+//7/
/////wEAAQAAAAAAAAAAAAAAAAAAAAIAAgACAAIAAgACAAIAAQAAAP///v8BAAEAAQAB
AAMAAwADAAIAAgACAAMABAAEAAQABAAEAAMAAQAAAP//AgAEAAUABgAFAAQAAwACAAIA
AgADAAMABQAFAAQABAAEAAQABAAEAAIAAgACAAIABAAEAAQABAAEAAQABAAFAAUABQAG
AAYACQAJAAkACQAHAAcABwAIAAoACgAKAAoACQAIAAcABwAKAAoACgAKAA0ADQAOAA4A
DgAOAA8ADwAPABAAEQARABEAEQASABIAEAAQABAAEQASABIAEgASABAAEAARABEAEwAT
ABMAEQAQABAAEAASABIAEAAQABAAEgASABIAEgAQAA4ADQALAAsACgAKAAoADQAOAA4A
DwAPAA4ACwALAAsADAAMAAwADAAMAA0ADgAOAA0ADAALAAkACQAJAAkACgAKAAsADQAM
AAoACQAIAAkACQAGAAYACAAJAAoACwALAAwADQANAAsADAAMAAwACwAKAAkABgAKAAoA
CwALAA0ADQANAA4ADAAMAAwADAANAA0ADgAOABAAEAARABEAEgASABIAEwAVABUAFQAV
ABMAFAAUABQAEgASABIAEgASABMAEwATABMAEwATABMAEQAPAA8ADwAPAA8ADwAPABAA
EgATABQAEQARABEAEQAOAA4ADgAOABAAEAAPAA4ADgAOAA4ADgALAAsACwALAA0ADAAM
AA0AEAAQABAAEAAQABAAEAAPAA8ADwAPAA8ADQANAA0ADQAPAA4ADgAOAAwADQANAA0A
DgANAA0ADgANAA0ADQANAAwADAAMAAwADgAOAA4ADgAMAAwADAAMAA4ADgAOAA4ADgAM
AAwADAANAA4ADwAQAA4ADgAOAA4ADAAMAAwADAAKAAoACgAKAAkACAAHAAYABgAGAAYA
BgAGAA==
         </WaveFormData>
      </LeadData>
   </Waveform>
</RestingECG>
