# Supplementary material for: Detection of Left Atrial Enlargement Using a Convolutional Neural Network-Enabled Electrocardiogram
Source: Front Cardiovasc Med. 2020 Dec 17;7:609976. doi: 10.3389/fcvm.2020.609976 (PMC7773668; doi:10.3389/fcvm.2020.609976)
Supplement: Supplementary file 4 [file Data_Sheet_4.ZIP › normal3/1802031730_1153_0000000D.XML]

<?xml version="1.0" encoding="Windows-1252"?>
<!DOCTYPE RestingECG SYSTEM "restecg.dtd">
<RestingECG>
   <PatientDemographics>
      <PatientID>1802031730</PatientID>
      <PatientAge>74</PatientAge>
      <AgeUnits>Years</AgeUnits>
      <Gender>Female</Gender>
      <PatientLastName>huangliying</PatientLastName>
   </PatientDemographics>
   <TestDemographics>
      <DataType>Resting</DataType>
      <Site>1</Site>
      <AcquisitionDevice>MAC55</AcquisitionDevice>
      <Status>Unconfirmed</Status>
      <Priority>Normal</Priority>
      <AcquisitionTime>09:36:54</AcquisitionTime>
      <AcquisitionDate>07-31-2016</AcquisitionDate>
      <CartNumber>1</CartNumber>
      <AcquisitionSoftwareVersion>009C</AcquisitionSoftwareVersion>
      <XMLSourceVersion>MAC5000 v1.0</XMLSourceVersion>
   </TestDemographics>
   <RestingECGMeasurements>
      <VentricularRate>66</VentricularRate>
      <AtrialRate>66</AtrialRate>
      <PRInterval>164</PRInterval>
      <QRSDuration>72</QRSDuration>
      <QTInterval>394</QTInterval>
      <QTCorrected>413</QTCorrected>
      <PAxis>59</PAxis>
      <RAxis>54</RAxis>
      <TAxis>55</TAxis>
      <QRSCount>11</QRSCount>
      <QOnset>229</QOnset>
      <QOffset>265</QOffset>
      <POnset>147</POnset>
      <POffset>195</POffset>
      <TOffset>426</TOffset>
      <ECGSampleBase>500</ECGSampleBase>
      <ECGSampleExponent>0</ECGSampleExponent>
   </RestingECGMeasurements>
   <Diagnosis>
      <Modality>Resting</Modality>
         <StatementCount>2</StatementCount>
         <LabelText>12SL ��ϳ���</LabelText>
      <DiagnosisStatement>
         <StmtFlag>ENDSLINE</StmtFlag>
         <StmtText>�������</StmtText>
      </DiagnosisStatement>
      <DiagnosisStatement>
         <StmtFlag>ENDSLINE</StmtFlag>
         <StmtText>���� ECG</StmtText>
      </DiagnosisStatement>
   </Diagnosis>
   <Waveform>
      <WaveformType>Rhythm</WaveformType>
      <WaveformStartTime>0</WaveformStartTime>
      <NumberofLeads>8</NumberofLeads>
      <SampleType>CONTINUOUS_SAMPLES</SampleType>
      <SampleBase>500</SampleBase>
      <SampleExponent>0</SampleExponent>
      <HighPassFilter>16</HighPassFilter>
      <LowPassFilter>150</LowPassFilter>
      <ACFilter>NONE</ACFilter>
      <LeadData>
         <LeadByteCountTotal>10000</LeadByteCountTotal>
         <LeadTimeOffset>0</LeadTimeOffset>
         <LeadSampleCountTotal>5000</LeadSampleCountTotal>
         <LeadAmplitudeUnitsPerBit>4.88</LeadAmplitudeUnitsPerBit>
         <LeadAmplitudeUnits>��V</LeadAmplitudeUnits>
         <LeadHighLimit>2147483647</LeadHighLimit>
         <LeadLowLimit>268435456</LeadLowLimit>
         <LeadID>I</LeadID>
         <LeadOffsetFirstSample>0</LeadOffsetFirstSample>
         <FirstSampleBaseline>0</FirstSampleBaseline>
         <LeadSampleSize>2</LeadSampleSize>
         <LeadOff>FALSE</LeadOff>
         <BaselineSway>FALSE</BaselineSway>
         <ExcessiveACNoise>FALSE</ExcessiveACNoise>
         <MuscleNoise>FALSE</MuscleNoise>
         <LeadDataCRC32>1291548586</LeadDataCRC32>
         <WaveFormData>
/v/+//7//v/9//z/+//6//v//P/9//7///8AAAEAAgAAAAAAAAAAAP7//P/6//j/+f/6
//v//P/9//7///8AAP7//P/6//j/+f/6//v//P/8//z//P/8//7//v/+//7//f/8//v/
+v/7//z//f/+//7//v/+//7/+//6//n/+P/5//r/+//8//z//P/7//r/+v/7//7//v/6
//r/+//7//3///8CAAQAAQD///7//f/6//r/+v/7//3//v8AAAEAAwADAAQABAAEAAMA
AwACAAYABwAIAAgABwAHAAYABAD///3//f/9//v/+f/3//f/+v/6//r/9//1//f/9f/z
//P/9P/2//b/9v/2//T/9P/3//f/9f/1//X/9f/2//b/8//y//L/8v/z//T/9f/2//T/
9P/0//X/+f/z//P/+f/7//b/+/8LABUAGAAgAC8AOwBBAEoAVQBbAFAANQAaAAQA9P/t
/+v/4//h/+j/7P/o/+j/6P/l/+T/7v/1//j/9v/0//P/8//y/+//8v/1//f/+P/5//n/
9//3//n/+v/6//r/+P/4//j/+P/5//j/9v/1//b/9//4//n/+f/5//n/+f/5//n/+f/5
//v/+//7//v/+v/4//f/+f/3//f/9v/1//f/+v/9/wAA/f/9//3//P/6//n/+f/5//r/
+//9//7//P/7//3//P/+//3//f/+/wAA/f///wEA/v/9//z//P8AAAEAAgAEAAYABAAE
AAYABQAEAAAAAQAGAAkADAAOAAsACwANAAwADgAPAA8ADwAUABcAGAAaABoAGQAXABYA
FwAUABEAEgAZAB0AIAAfABcAFQARAAkACwAMAAoACgAIAAgACAAFAAQABAACAAIAAQAA
AP7//f/////////+//7//f/7//v//v/+//7//v/8//v/+//6//j/+P/5//n/+f/4//f/
9//3//b/9v/1//f/9//5//z/+v/5//n/+P/4//j/9//1//P/9P/1//X/9//2//b/9v/3
//n/+v/6//j/+P/5//n/9//3//f/9//5//r/+v/7//v/+f/3//f/+P/6//z//f//////
//////3//P/6//j/+//7//z//f8BAAEAAAAAAP3//P/7//z//P/8//z//P/8//z/+P/6
//3//f/8//z/+v/6//n/+f/6//3/+v/4//n/+v/6//n/9//6//r/+P/7//z//f/+//v/
+//6//n/+f/3//f/+P/5//r/+v/5//3///8BAAEA/f/7//n/9f/2//j/+P/4//v/+//5
//r/+//7//z//P///////f/9//v/+//6//j/+v/6//v/+//9//v/+//+//z/+v/5//j/
+v/9/wAAAgD6//n//P/9//7///8AAP7//P/6//f/9v/2//f/+v/9//z//f////z/+//6
//r/+v/6//n/+f/7//v//P/9////AAAAAAEAAgADAAQABgAEAAUABQAGAAQABQAFAAUA
BQAGAAgACQAGAAMAAQABAP///f/7//n/+f/6//r/+v/4//n//P/7//f/9//4//r//P/8
//z/+v/6//v/+//5//v//f/9//7/AQABAAEAAgD9//r/9//0//f/+P/5//r/AQABAPn/
8f/t//H/9v/7////CwAgADAANQA7AEcATgBPAE0AQgAvABgABAD2/+//7//v/+f/6P/u
/+z/6P/s//H/8v/2//v//P/8//7//f/9//z/+f/7//3//v/+///////9//3/+//8//z/
/P/6//r/+v/6////AAAAAAEAAAD///7//f/9//3//f/9//7///8AAAEAAQD///3/+//+
//7///8DAAEAAQAAAP///v/+//7//v8AAAEAAgACAAUABQAGAAcABAABAP///P///wEA
BgAIAAYABQAFAAYABAD//////////wEAAwAGAAUABQAFAAYABwAEAAMABAAJAAwADAAR
ABEAEQARABAAEgATABYAFgAVABUAFAATABcAGQAZABoAGwAbABoAGgAcABoAGAAaAB4A
HwAfABsAGAAZABgAEwAQABAADQAMAA0ADgAPAA0ACQAIAAUABAAEAAQAAwADAAMAAwAD
AAIABAADAAEAAQAAAAAAAAAAAP////8AAAAAAAAAAAEAAQABAAAA//////7//v//////
/f/7//v//P/+////AQACAP///v/8//n/+//8//3//f////7//v/+/wAAAQABAAAAAwAE
AAYABwAAAP3/+v/3//3/AAACAAUABAABAP7//f///wAAAQABAP//////////AQACAAIA
AgAEAAMAAwADAAIAAQD///7/AAAAAAAAAgAEAAQABAAEAAMAAgD9//7/AQABAAAAAAAB
AAIAAgADAAEAAwD///z/AQACAAIAAQD9/wAAAAD+////AAABAAIAAgADAAMAAwABAP//
//8AAAMABAAEAAMAAwADAAMAAQD////////9/wIABgAIAAoABQABAPv/+P/8//3///8A
AAIAAwACAAMAAwADAAIAAAABAAIABAAFAAQAAQAAAAIABAACAAEAAAAAAAEAAgACAAIA
AQABAAEA//////////8AAAAAAAAAAP3/AgACAAIAAgACAAEAAAD///3///8AAAIABgAG
AAQABAAFAAMAAwADAAQAAgACAAEAAQADAAMABAAFAAcACAAIAAkACAAHAAYABgAIAAkA
CQAKAAoACwALAAsADAAMAA0ADQAMAAkABwAHAAUAAwABAP//AQACAAIAAgD/////AQD/
//v/+//8//7///8AAAEAAAD+///////9//r/+//6//r//f/9//3//v8AAAAAAAAAAP3/
/P/7//r///8BAP3/+f///wEA/v/9////BwASACIALwA1ADkAQgBLAE0ATABLADwAJgAQ
AAMAAQD5//H/9P/4//L/7v/0//f/+P/4//n//P8AAAQAAwADAAIA/////////v/8//z/
+//4//f/+v/8//3//v8AAAAAAAAAAAEAAAD+//3//f/9//3//f/7//v/+//7//z//f/+
////AAD///7//f8AAAAAAQAFAAUABQAEAAMAAQAAAP///v/8//3//v/+/wAA////////
/f/9//7//v/7//v//v/+/wAA/////wAAAAD9////AQABAAEAAQACAAUABQAFAAYABgAC
AAAAAAAFAAYABAAHAAkACQAJAAgACgALAA4ADgANAA0ADAALABIAFQAWABgAFwAVABIA
EAAUABIAEAASABQAFQAVABEAEwAXABkAFwATABIADgAMAAwADAAMAAkACQAKAAkACgAG
AAQAAQD//wIAAwAEAAQAAwABAP7//f/+//7//v/+//////8AAAAA/P/8//3//f///wAA
AQADAAEAAAAAAP///f/7//v//P//////AAAAAAIAAgABAP///v/+//7//f/+//7///8A
AP7//f/7//j//P/+/wEAAwD+//3//P/7//3//v/+/////f/7//n/+f/5//r/+//7//z/
/f/+/////v/+//3//P/8//v/+//7//v/+//6//r//P/8//z//v/+//7//v/+/wAAAAD8
//7///////7//v/8//z/+//7//7/AQD+//z//v/+//3/+//9/wIABAAEAAIAAAD+//z/
/P/9//3//f/9//v/+//8////AAAAAP///////////f/////////9/wAAAgACAAIAAQD/
//v/+v/5//n/+v/6//z//f/8//3//P/9//3//P/+//7//////wEA/////wIAAAD+//3/
/P/6//v//P/8//3//f/+///////////////9//z/+//6////AAD+////AAABAAIA///+
//3//P/8//z//P/8//3//P/8//3/AgACAAAAAAD+//3//P/7////AAABAAEA/v/9//z/
/P8AAAMABQAGAAYABQAEAAMAAwACAAIAAQAFAAYACAAJAAcABgAGAAcACAAIAAYABQAD
AAMAAQD///v/+//8//z//v/7//v//f/7//n/+f/6//z//P/8//z/+v/6//v/+//3//f/
+f/5//3//v/+//7/+//6//n/+P/4//j/+P/4//r//f/7//X/9/////3/9v/z//n/BQAS
AB4AJwAxADsARgBLAE8AUABNADwAKAASAPv/7f/v//X/8v/u/+z/5v/m/+//9v/2//P/
9v/4//z/+//7//r/9//6//3///8AAAAA///8//v/+v/6//n/+P/4//j/+P/4//z//v//
/wEA///9//v/+f/7//v/+//7//n/+f/5//n//v///wAAAQD+//z/+//9/wAAAQABAAEA
/f/8//v/+v/6//v//P/8//3//f/+/////////wAAAAD/////AgACAAIAAQABAAIA///7
//z//f/8//3//v8AAP///////wAABAACAAIABAAGAAYAAwAFAAcABwAHAAYABgAHAAoA
CgAKAAsACwALAA8AEQARABIAEwATABIAEgAVABQAEwAWABUAFQAUAA8ADwATABUAEwAQ
ABAADQAMAA0ADgAPAA0ACAAGAAIAAAABAAIAAgADAAEAAQABAAAA/v/9//v/+//+//7/
/v/+//////8AAAAA/P/8//3//f/9//z/+//7//7//v//////+//5//n/+v/8//3///8A
AP3//P/6//f/9//4//n/+f/8//z//f/+//z//f/9//z/+v/4//f/9f/2//f/+P/5//v/
/P/8//3/+//5//f/9//4//r//P/9//v/+f/3//X/+P/8////AgD///3//P/7//v/+//6
//r//P/8//z//v/+//7//v/+/////v/5//r//v//////AAD+//z/+f/3//n//f/7//r/
/v8AAAEAAQD9//7//P/4//j/+P/4//j/+f/7//z//f/5//f/9//4//v//P/8//v/+//7
//v/+f/5//n/+f/3//r//P/8//z//v/9//r/+v/7//v//P/8//z/+//4//f/+f/7//z/
/P/9//7/AAABAAAA/f/8//7/+//4//b/9P/1//f/+f/6//z/+//7//v/+//7//v/+//6
//r/+v/6//v//P/9//7///8AAPz/+v/4//X/9f/2//j//P/8//r/+v/7//z//f/+/wAA
/v/+//3//f/8//v/+//7//7/AAABAAMAAQABAAEAAgABAAEAAAAAAAMABQAGAAcABAAE
AAUABQADAP///P/7//z/+//6//n/+f/6//r/+v/3//f/+f/3//P/8//0//b/9v/2//b/
9P/y//P/8//x//L/9f/2//j/+P/3//b/9v/1//T/8//y//P/9P/1//b/9f/z//P/9f/1
//X/9v/5//v/AQAQACIALQA1AEMAUgBZAFcAVABDACgAEgACAPf/8//t/+H/4P/q/+z/
7P/u/+3/7v/0//f/9v/0//D/8v/z//P/8f/x//P/9P/0//X/9f/z//P/8//0//T/9P/0
//T/9P/0//j/+P/3//f/+f/5//n/+f/5//n/+f/5//j/9//2//X/9//3//f/9//3//b/
9v/5//v/+//6//n/+v/6//r/+v/3//f/9//2//n/+f/6//v/+v/5//n/+P/5//n//P/8
//z/+//7//z/+v/3//n/+//7//v/+//8//3//f/9//7/AAD+//7/AAACAAIA//8BAAUA
BwAJAAoACAAJAAwADAAMAA0ADQANAA8AEQARABIAFAAVABUAFgAWABQAEgAUABQAFQAV
ABEAEQATABMADwAMAAwACQAIAAkACgALAAkABgAEAAAA/v/8//z/+//7//v/+//7//r/
+//7//r/+//6//r/+v/6//v/+//8//z/9//2//b/9f/4//j/+P/5//j/+P/5//n/9v/z
//L/8v/z//P/9P/0//f/+P/4//f/9f/2//f/9//1//T/9P/0//P/8//y//D/8v/y//P/
8//z//P/8//z//b/+P/5//v//P/7//r/+//3//b/9f/z//X/9f/1//X/9f/2//b/9v/4
//f/9//3//r/+//7//z/+//6//n/+v/5//j/9//2//j/+P/0//b/+f/5//j/+P/2//b/
9f/1//j/+//4//b/+f/6//r/+f/3//r/+v/4//r/+v/6//r/+P/5//n/+f/3//X/9f/2
//f/+P/4//f/9//3//f/9f/3//f/9//1//j/+v/6//r/+f/3//P/8v/0//X/9//4//f/
9//1//X/9v/3//f/9v/2//b/9//3//n/9//3//r/+v/4//f/9v/0//T/9P/0//X/9v/3
//f/9P/0//X/+P/4//b/9v/3//r/+//8//7//f/8//r/+f/3//f/+P/5//z//v///wEA
AwADAAMABAABAAEAAAAAAAAAAQABAAEAAAAAAAEAAQACAP///f/9//v/+f/3//X/9f/2
//b/9v/z//P/9f/z//P/8//0//b/9f/0//P/8P/y//P/8//x//P/9f/1//b/9v/1//T/
9P/0//T/9P/0//b/9v/2//b/+f/5//X/8f/v/+//8v/3/wEACwAWAB4AJwA1AD0AQgBH
AEsASAA/ACwAEAD0/+v/7//x/+v/5P/g/97/4P/k/+n/7v/y//H/8P/y//T/9//3//b/
8//z//X/9v/2//f/9//1//X/9//4//j/+P/4//j/+P/4//j/+P/3//f/+f/5//n/+f/3
//f/9//3//b/9f/0//P/9//5//v//f/7//r/+v/9//3//f/8//v/+f/4//f/9v/2//f/
+P/4//j/9//3//f/+f/5//r/+v/7//v//v/+//z/+//7//z//P/5//v//f/8//3//v8A
AP///////wAABAACAAIABAAGAAYAAwAFAAcABwAHAAYACAAJAAwADAAMAA0ADQANABEA
EwATABQAFQAVABQAFAAWABQAEgAUABgAGQAZABUAEgATABIADQAOAA4ACwAKAAoACgAK
AAcAAwACAP///v/+//7//f/9//3//f/9//z//P/7//n/+f/6//r/+v/6//v/+//8//z/
+v/6//v/+//4//b/9P/z//f/+P/6//v/9//1//X/9v/3//f/+P/4//r/+v/5//f/9f/2
//f/9//1//T/9P/0//b/9//3//b/9v/2//f/9//2//f/+P/5//n/+v/6//v//P/7//r/
+//6//r/+v/5//f/9//3//f/+P/6//v//P/8//v/+//7//v/+//6//r/+v/6//r//P/5
//j/9//2//n/+v/3//r/+//7//r/+v/4//j/9//3//r//f/6//j/+f/6//r/+f/5//z/
/P/6//n/+P/3//b/+P/5//n/+f/5//n/+//+/////v/8//n/+//7//v/+f/5//n/+f/3
//z//v/+//7//v/9//r/+v/5//f/9v/0//b/9//2//f/+f/7//z//P/+//7///////z/
+f/4//r/+//6//r/+v/5//n/+f/4//j/9//3//f/+f/5//n/+f/+//z/9v/0//r/+//8
//3//v/7//r/+f/3//b/9v/3//r/+//6//v//f/6//n/+P/4//r//P/9////AQABAAIA
AwAAAP7/+//5//v//f///wIAAAABAAEAAgAEAAcACQALAAcABgAGAAUAAgD///3//f/+
//3//P/7//n/+v/6//r/+f/5//v/+f/0//P/8//0//X/9v/3//b/+P/5//n/9//3//n/
+f/6//j/9//2//b/+P/4//j/+P/3//b/9f/0//P/+f/7//X/7//z//r/+f/5/wMADAAa
ACcAMwA3ADwAPwBDAEwASQA4ACQAFAD///P/9f/z/+r/6P/s/+z/7v/3//z/+v/7//z/
+v/4//f/9//2//P/9f/3//j/+P/7//v/+f/5//n/+v/6//r//P/8//z//P/+//7//f/9
//3//f/9//3/+//7//v/+//7//v/+//7///////////////+//7/AQD//////v/9//z/
/P/8//z//f///wEAAgD///3//P/7//3///8CAAQA///9//7//P/+//3//f/+/wAA//8D
AAcAAgABAAAAAAD///////8AAAIAAAAAAAIABgAGAAMABQAHAAcABwAGAAYABwAKAAoA
DQAPABAAEQASABMAEgASABMAEwASABIAFgAUABIAFAAYABkAGQAVABMAFQAVABEAEgAS
AA8ADgALAAoACQAFAAQABAACAAIAAgACAAEAAQADAAMAAwACAAEA///8//v//P/8//z/
/P/7//v//P/8//r/+v/7//v//f/8//v/+//9//7/AAABAPz/+f/4//j/+//7//z//P/6
//r/+f/3//n/+v/7//v//f/8//z//P/7//v/+v/4//b/9v/3//f/9//3//f/9//5//r/
+v/7//n/9//1//X/8//0//X/9f/3//f/9//3//j/+v/7//z/+//5//j/9//3//f/9v/2
//f/+P/5//z//P/8//z//P/7//r/9f/2//n/+f/4//j/+P/4//f/9//4//v/+P/2//n/
+v/6//n/+P/8//3//P/5//j/9//2//j/+//9////+v/3//b/9v/5//r/+v/5//n/+f/5
//f/+P/5//r/+f/6//z//P/8//z/+//4//j/+f/5//r/+v/7//v/+f/5//j/+f/5//j/
+P/4//n/+f/7//n/+f/8//z/+v/5//j/+v/7//z//P/7//n/+P/3//f/9//3//f//v8C
AAAA/P/5//j/9//2//j/+v/8//3/+//6//r//P/6//j/+P/5//n/+f/5//r/+v/6//n/
+f/6//v//f//////AAAAAAEA////////AAACAAMAAwAEAAIAAwADAAMAAAAAAAEAAQAD
AAEAAAABAP///f/7//n/9//4//j/+P/2//f/+v/5//X/9f/2//j/+v/6//r/+P/4//n/
+f/3//X/9//3//j/9//1//P/8v/z//T/9f/2//j/+P/4//j/8//1//X/9f/z//H/9v/9
////BQAUACAAKQAzAD0ASABRAFcAVgBDADAAHgAEAO3/6f/t/+f/4v/k/+j/7P/w/+//
7P/u//P/+P/4//T/8//z//L/7//y//X/9//4//n/+f/3//f/9//4//j/+P/2//b/9v/2
//r/+v/5//n/+f/5//n/+f/5//n/+f/5//v/+//7//v/+//7//v/+//7//r/+v/9////
///+//3/+v/6//r/+v/9////AQACAP7/+//5//f/+v/7//3//v/6//n/+//6//z//f//
/wIA///7//z//f/5//n/+f/6//3//f/9//7/AAD+//7/AAACAAIA//8BAAQABQAGAAYA
CAAJAAwADAAMAA0ADQANAA8AEQARABIAFQAVABQAFAAWABQAEgAUABgAGQAZABUAEgAT
ABIADQAOAA4ACwAKAAsADAANAAsABgAEAAAA/v/+//7//f/9/wAAAQACAAIA///9//r/
+f/9//7///8AAPz/+//7//r/+v/6//v/+//7//r/+f/5//r/+v/7//v/+//7//3/AAD/
//3//P/6//j/+P/3//X/9//4//n/+f/4//b/9f/0//X/9//4//j/9v/2//f/9//2//f/
+P/5//v//P/8//3//P/5//b/9f/3//j/+f/5//n/+f/5//n/+f/6//r/+v/5//f/9v/1
//j/+f/5//r/+P/4//j/+v/4//j/+P/4//v//P/5//z//P/7//n/+P/6//r/+f/5//j/
+//4//b/+//8//z/+//5//z//P/6//j/+P/4//j/+v/7//v/+//5//f/9//4//3//v/+
//3/+v/5//j/9f/2//f/+P/3//j/+v/6//r//P/7//j/+P/7//v//P/8//z/+//4//f/
+f/7//z//P/8//z//f/9//z/+f/4//r/+//6//r/+v/3//f/9//2//n/+f/6//v////9
//b/9//4//n/+v/8//z//P/7//z//P/9/wAA///8//v/+//7//v/+//8//3//v/+////
/P/7//v/+/8AAAIAAwAFAAMAAwADAAQABQAHAAgACgAIAAcABQADAAUABgAIAAkABgAD
AAEAAQD///3/+//5//n/+v/6//r/9f/1//f/9f/0//X/9//6//n/+P/3//T/9v/3//f/
9f/1//f/9//4//b/9f/0//T/9v/2//b/9v/2//b/9v/2//f/+f/3//H/8f/1//r//f8D
AA0AFAAeAC0AOQBDAEgATwBVAE4APQAqABIA/v/1/+//7f/r/+j/6P/o/+b/6P/v//L/
8P/1//r//P/8//z/+//5//X/9v/3//f/9v/3//f/9f/1//f/+P/4//j/9//2//X/9P/2
//b/9f/1//b/9//4//n/+f/5//n/+f/5//n/+f/5//n/+f/5//n/+f/4//j/+//9//3/
/P/7//n/+P/3//b/+P/5//r/+v/6//n/+f/5//r/+//9//7/+//7//7//v/7//n/+P/4
//n/9//6//3//f/9//3//v8AAAEAAgAEAAUAAgABAAIAAgACAP//AQAFAAcACQAKAAoA
CwAOAA4ADQANAAwACwAQABMAFAAWABUAFQAUABQAFgAUABIAFAAWABcAFwATABMAFQAV
ABEADgAOAAsACgAKAAoACgAHAAMAAgD///7/AQACAAIAAwABAAEAAQAAAP7/+//3//X/
9//4//n/+v/7//v//P/8//r/+v/7//v/+//6//n/+f/4//j/+f/5//n/9//3//j/+f/5
//r/+v/6//r/+f/3//n/+v/7//v/+v/4//f/9v/3//n/+v/6//f/9v/2//X/9f/3//n/
+//6//r/+f/5//v/+f/3//f/+v/8//7////9//v/+f/3//n/+v/6//r/+P/3//f/9//5
//n/+P/4//n/+v/7//7/+//6//n/+P/8//z/+P/6//n/+f/4//j/+f/6//r/+//6//3/
+v/4//n/+v/6//n/9//6//r/+P/6//r/+v/6//z//f/9//3/+f/3//f/+P/8//7/////
//7//f/8//n/+f/5//n/9//6//z//P/8//7//f/6//r/+//7//z//P/8//v/+P/3//n/
+//8//z/+//6//r/+f/5//f/9//6//7//v/7//r/+f/4//v//P/9//3/+f/2//T/9P/1
//T/9f/3//n/+f/5//r//P/8//v/+//9//3//v///////v/8//v//P/9//7/AAABAAMA
BAAGAAYABwAHAAcABAAEAAUABQADAP///P/7//v/+f/3//X/9//6//z//v/3//X/9f/x
//L/8//1//j/+v/6//r/+P/1//X/9P/x//L/9f/2//j/9v/1//T/9P/2//j/+v/8//r/
+v/6//r/+f/z/+//7f/x//X/+v/9/wcAFQAiACgAMwBBAE0AVABNAEEAOAAlAAQA7v/o
/+n/6//p/+P/4v/g/+D/6v/w/+//8P/0//X/9v/0//D/8//z//L/7//z//f/+v/8//v/
+f/1//P/9f/2//b/9v/5//r/+//8//z/+v/3//X/9//3//f/9//5//n/+f/5//n/+f/5
//n/+//7//v/+//5//j/+P/7//3//f/8//v/+v/6//r/+v/6//v//P/8//3//f/+////
/P/7//v/+v/6//v///8AAP7//f/9//7//v/7//3////9//3//f/+/////////wAABAAC
AAIABAAGAAYAAwAFAAgACQAKAAoADAANABAAEAAOAA8ADwAPABIAEwASABIAFAAVABUA
FgAWABQAEgAUABcAGQAaABcAEwATABEACwAKAAoABwAGAAYABgAGAAMAAwACAP///v8A
AAAA//////////////7//v/9//v/+//8//z//P/8//n/+f/6//r/+f/6//z//f/6//j/
9v/1//j/+v/9////+v/1//L/8P/z//P/9P/0//f/+P/4//f/9f/2//f/9//1//T/9P/0
//X/9//4//j/+v/6//v/+//7//v/+//7//r/+v/5//n/+//5//f/9//3//j/+f/5//n/
+f/5//n/9//4//j/+P/6//n/+f/5//n/+f/4//j/+v/6//r//P/7//r/+f/4//z//P/4
//r/+v/5//f/9v/5//r/+v/7//v//f/5//b/+//8//z/+//3//r/+v/4//n/+v/7//z/
+v/5//f/9f/0//P/9P/2//n/+v/6//n/+v/7//z/+//4//f/9v/z//b/+P/4//j/+f/5
//f/+P/4//f/9//2//j/+f/4//n/+f/5//j/9v/2//b/9//3//f/9v/2//b/9v/2//f/
+P/5//n/9f/0//T/9v/4//b/9v/3//f/9//3//j/+P/4//f/9//5//n/+v/7//v//P/8
//3/+//7//v//P/+/wEAAwAGAAMAAwACAAEAAAAAAAEAAQAAAP3/+//7//3/+//5//f/
9//4//j/+P/3//f/+f/3//X/9f/2//j/9v/2//b/9P/2//f/9//1//L/8//y//L/9P/z
//L/8v/w//D/8P/w//L/8v/y//L/7//t/+3/8f/3//f/8v/z////CwAQABgAJQAvADMA
PABHAEsARgA7ACoAHAAKAPX/7f/x/+//6P/o/+r/5v/k/+v/8v/0//X/9P/0//T/9f/1
//T/8f/z//X/9v/2//n/+f/3//f/9//4//j/+P/2//b/9v/2//j/+P/3//f/9//3//f/
9//5//n/+f/5//f/9//3//f/+//7//v/+//4//b/9f/3//f/9//2//X/9f/2//f/+P/2
//f/+P/4//j/9//3//f/+f/5//r/+v/7//v//v/+//r/9//1//T/9v/1//n//f/6//n/
+P/4//f/9//3//j/+//6//v//v8AAAAA/f///wAAAQACAAIAAQABAAMAAgAFAAcACAAJ
AAwADQAMAAwADgAPAA8AEAASABAADgAQAA8ADwAOAAkACQANAA8ADQAKAAoABwAGAAQA
BAAEAAEAAQAAAP3//P/9//7//v////7//f/8//r//P/7//n/+f/4//j/+P/4//X/9f/2
//b/9f/2//j/+f/3//b/9f/1//T/9P/1//X/9P/z//T/9v/4//n/+//8//r/+v/5//f/
9//4//n/+f/4//b/9f/0//P/8//y//D/8//0//b/9//z//P/8//z//X/9v/2//f/9//1
//P/8//x//L/8//z//X/9f/1//X/9f/2//b/9v/1//P/8v/x//b/9//3//j/9v/2//b/
+P/2/w==
         </WaveFormData>
      </LeadData>
      <LeadData>
         <LeadByteCountTotal>10000</LeadByteCountTotal>
         <LeadTimeOffset>0</LeadTimeOffset>
         <LeadSampleCountTotal>5000</LeadSampleCountTotal>
         <LeadAmplitudeUnitsPerBit>4.88</LeadAmplitudeUnitsPerBit>
         <LeadAmplitudeUnits>��V</LeadAmplitudeUnits>
         <LeadHighLimit>2147483647</LeadHighLimit>
         <LeadLowLimit>268435456</LeadLowLimit>
         <LeadID>II</LeadID>
         <LeadOffsetFirstSample>0</LeadOffsetFirstSample>
         <FirstSampleBaseline>0</FirstSampleBaseline>
         <LeadSampleSize>2</LeadSampleSize>
         <LeadOff>FALSE</LeadOff>
         <BaselineSway>FALSE</BaselineSway>
         <ExcessiveACNoise>FALSE</ExcessiveACNoise>
         <MuscleNoise>FALSE</MuscleNoise>
         <LeadDataCRC32>1185411376</LeadDataCRC32>
         <WaveFormData>
+v/6//r/+v/6//r/+v/6//j/+P/4//j/+v/6//r/+v/6//r/+v/6//r/+v/6//r//P/8
//z//P/7//r/+f/4//n/+v/7//z/+v/6//r/+v/6//r/+v/6//r/+v/6//r/+v/6//r/
+v/4//j/+P/4//j/+P/4//j/9v/2//b/9v/3//j/+f/5//v//P/8//r/+f/5//j/9//7
//z//v///wAAAgADAAMABAAEAAUABAAFAAMAAQAAAAIAAwAEAAQAAQABAAEAAgABAAEA
AwAFAAcACAAFAAMAAgACAAMABQAEAAQAAgD//////f/8//z/+P/1//T/8//0//P/9P/0
//L/8//z//P/8f/x//D/8P/z//P/8v/x/+7/7v/u/+7/8f/y//T/9f/y//H/8P/v//H/
8f/x//H/9//1/+//7f/p/+X/6//1//r//v8DAA0AFgAhADEAPwBQAF8AXwBVAEcAOwAy
ACYAGQAQAAwACQABAPz/+//4//X/9f/3//f/9v/3//b/9P/y//H/7v/t/+3/7P/s/+z/
7f/t/+3/7f/t/+3/7//v/+//7//x//H/8f/x//D/8P/w//D/8P/w//D/8P/w//H/8f/w
//D/8f/x//H/8f/x//H/8f/w/+//7v/u//D/8P/w//H/8//z//P/8//z//P/8//0//b/
9v/3//f/9v/1//T/9P/0//T/9f/2//f/+P/5//v/+P/4//j/9//7//z/AAACAAIAAgAC
AAEAAwAEAAUACAAOAA8AEQAUABIAFAAVABQAFgAZABkAGwAdAB4AHwAfACAAIQAjACQA
JAAlACUAJgAoACgAKAAmACYAJgAlACMAHwAbABcAEQAOAAwACQAHAAQABAADAAIAAgAB
AP///v///////v/9//r/+f/3//X/9//3//b/9v/1//X/9f/1//L/8v/y//L/8//z//P/
8//x//H/8f/x//P/8//z//L/8v/x//H/8v/y//L/8//z//P/8//y//L/9P/0//T/9f/z
//P/8v/y//P/9f/2//f/9v/1//T/8//0//X/9v/3//X/9v/2//X/9//3//n/+f/5//f/
9v/2//T/8//z//P/9f/1//T/9P/0//T/9P/0//b/9v/2//X/9v/1//X/9P/y//L/8v/y
//X/9v/3//j/+P/4//j/+P/2//b/9f/1//L/8v/x//D/8P/x//L/9P/0//P/8//z//X/
9f/1//X/8//z//P/8//x//H/8f/x//L/8v/y//L/8v/y//L/8v/y//L/8v/x//L/8//1
//b/9f/0//L/8f/z//P/8//z//L/8f/w/+//8P/w/+//7//v//D/8P/w//H/8f/w//D/
7//v/+//7//x//b/9P/z//L/8f/w//H/8f/y//L/8P/w//H/8f/v//H/8v/0//f/+P/6
//v/+f/7//z//v8AAP///f/7//v//P/+/wAA/f/7//r/+f/7//3//v8BAAEAAgACAP7/
/P/8//3//////wAAAAD+//r/9//0//L/8//x//D/8f/x//H/7//v/+z/7P/t/+3/7f/t
/+3/7P/u/+//7//u/+//7v/u/+7/7f/s/+v/6//t/+3/7f/t/+3/7f/t/+3/7f/t/+3/
7f/r/+f/5f/p//H/+P/+/wMACwAWACkAOwBNAFwAZwBlAFcARwA9ADQAKAAbABAAEAAN
AAMA/P/7//r/9//3//n/9//2//P/8f/w/+//7//v/+//8P/w//D/8P/x//H/8f/x//H/
8f/z//P/8//z//H/8f/x//H/8v/y//L/8v/0//T/9P/0//L/8//z//L/8v/z//P/8//z
//P/8//z//X/9f/1//b/9P/0//T/9f/3//f/9//3//f/9//3//j/+P/4//n/+f/3//f/
9//4//j/+P/5//r/+v/6//r/+//9//7//////wAAAAADAAQABwAIAAkACQALAAwADQAQ
ABIAEQARABIAFQAYABoAGgAeACEAIQAjACYAKAAqACsAKgArAC0ALgAuAC8ALwAwADAA
MAAwAC4AKwAqACgAJQAlACMAIQAdABoAGAAVABMAEQAQAA4ADAAMAAsACQAIAAYABQAD
AAEAAwADAAIAAQD//////v/+//3//f/9//3//v/+//7//v/7//v/+//7//v/+//7//v/
+//7//v/+v/6//n/+f/6//z//P/9//3/+//7//r/+v/6//r/+v/7//v/+//6//r/+P/5
//n/+f/6//v//P/9//v/+//7//v//f/+//7//f/7//v//f/9//3/+//6//r//f/9//7/
///9//3//P/8//z//P/8//z//v/+//7//f/8//v/+//6//v//P/9//7//P/8//z//P/8
//z//P/8//7//v/9//3//f/+//7//v/9//3//f/+//z/+//7//v//f/9//3//f/9//3/
/f/9//3//f/9//3//P/8//z//P/8//z//P/8//z//P/8//v//f/9//7//v/8//z/+//7
//v/+//7//v//f/9//3//f/8//z/+//7//3//v/+//7//f/9//z//P/9//3//f/9//v/
/P/8//z//P/8//z//P/7//v/+//7//r/+P/5//r/+//8//3//f/+//7//P/8//3//f/9
////AAACAAMABAAGAAcABwAJAAoADAAOAA0ACwAJAAcABgAGAAYABgAFAAUABQAIAAkA
CQALAA0ADgAOAAoABwAGAAYABwAHAAgACAAGAAQAAwACAAIAAAD9//v/+//7//v/+f/5
//j/+P/5//n/9//3//f/9v/4//n/+f/4//f/9v/2//b/+P/4//j/+f/3//f/9//3//X/
9f/1//X/9//5//v/+f/3//X/8//z//n/AgAOABUAGwAiAC0AOwBNAGIAdwB9AHcAawBd
AFAARgA1ACQAHAAZABMADAAHAAIA/f/9/wEA///6//v//f/8//v/+//4//f/9//2//b/
9v/3//f/+f/5//n/+f/5//n/+f/5//n/+f/5//n/+P/4//j/+P/4//j/+P/4//j/+f/5
//j/+P/5//n/+f/6//v//P/9//v/+//7//z//P/8//z//f/7//v/+//7//n/+f/5//r/
/P/8//3//f/7//v/+//8//3//v8AAAIAAgACAAIAAwABAAIAAwADAAYABgAJAAoACQAK
AAsACwAPABAAEQAUABUAFQAWABgAGQAcAB4AHgAiACUAJQAnACoALAAuAC8AMAAxADMA
NAA2ADcANwA4ADgAOAA4ADYANQA0ADIALwArACkAJwAjACQAIgAfAB0AGQAYABYAFAAS
ABEADwAOAA0ACwAIAAUABwAHAAYABQAFAAUABAAEAAMAAwADAAMAAQAAAP///v/+////
AAABAP//////////AQABAAEAAAAAAP////8AAP7//v////////////7//v/+//7//v//
/wEAAQAAAAAAAAABAAEAAQABAAEAAQABAAEAAQABAAEAAQACAAIAAQD/////AQABAAEA
///+//7//f/9//7///8AAAEAAQACAAAAAAAAAAAAAAAAAAAA//8AAP/////+//7//v/+
//7//v/+//7//v8AAAAAAAAAAAAAAAD///////8AAAAAAAD9//3//f/+/wAA////////
/f/9//3//f////////////3//f/9//3//P/8//z//P/8//z//P/8//r/+v/6//n/+//7
//z//P/+//7//f/9//v/+//7//v//f/9//3//f/8//z/+//7//v//P/8//z//f/9//z/
/P/7//v/+//7//3//v/+//7//P/8//z//P/7//v/+//7//7////+//z//P/8//z//v/+
//7//v/8//v/+//8//z/+v/6//v//f/9////AAAAAAEAAgAEAAUABQAHAAgADAAMAAsA
CQAFAAQABAAFAAYABgAFAAUABQAGAAcABwAJAAsADAAMAAgABQAEAAQAAwAFAAYABgAF
AAMAAgABAP7//v/7//n/+f/5//n/9//5//j/+P/5//j/9//2//X/9v/2//f/9//2//X/
9P/0//T/9P/0//T/9f/1//X/9f/z//P/8//z//f/9f/1//P/9f/3//X/7//v//P//P8E
AA0AFQAaACMALwA/AFQAaQB1AHMAawBfAFIAQgAzACQAGAATABEADAAFAAAA/f/7//n/
9//2//n/9//2//X/9f/0//P/8//y//T/9P/1//X/8//z//P/8//x//H/8f/x//P/8//z
//P/9P/0//T/9P/2//b/9v/2//T/9f/1//T/9P/1//X/9f/3//f/9//3//X/9f/1//b/
+P/4//j/+f/3//f/9//3//n/+f/5//r/+v/6//v/+//5//n/+f/6//z//P/9//7//v/+
//7////9//7//////wIAAgAFAAYABgAGAAYABQAIAAoADAAQABEAEQASABQAFQAYABoA
GgAeACEAIQAjACQAJgAoACkALAAtAC8AMAAyADMAMwA0ADIAMgAyADAAMQAwAC4AKwAp
ACcAJQAhACAAHgAbABkAFQAUABIAEAAMAAsACQAIAAoACQAHAAUAAwADAAIAAQABAAEA
AAAAAP///////////v/+//7//v////////////3//f/9//3//////////v/+//3//f/+
//7//v////////////7//v/8//z//P/9//3//f/8//z//v/////////9//3//f/9//3/
/f/9//3//f/+//7//f/9//3//////////f/8//z//f/9//7//////////v/+//7//v/+
//7//v/+//7//f/+//3//f/8//z//P/8//z//v/+//7//v/8//z//P/8//7//v/9//3/
/f/+//7//v/9//3//f/+/wAA/////////f/9//3//f/9//3//f/9//3//f/9//3//v/+
//7//v/+//7//v/+//7//v/+//3//////wAAAAD+//7//f/9//3//f/9//3/////////
//////7//P/7//z//v///wAA/v/9//v/+v/5//n/+f/5//v//P/8//z/+v/6//r/+v/9
//3//f/9//7//v/9//z/+//6//r/+//9//7/+//6//r/+f/5//v//P/+////AAACAAMA
AQADAAQABgAHAAcABgAFAAQABAAFAAYABAADAAMAAwAGAAcABwAJAAkACgAKAAYABQAE
AAQABQAGAAYABQACAP///f/7//r//P/5//f/9//3//f/9f/1//P/8v/y//H/9P/1//b/
9v/1//X/9P/y//H/8P/w//D/7v/u/+7/7//x//H/8f/x//P/8//z//P/8//z//P/8f/t
/+v/7f/v//X//P8CAAcACwAUACEAMQBBAFAAXQBjAFsATQBDADoAMAAhABIAEAAPAAcA
AAD9//z/+f/5//f/9f/4//X/9f/0//P/8//y//H/8f/w/+7/7v/v/+//7f/t/+3/7f/u
/+//8P/x/+//7//v/+//8f/y//P/9P/z//L/8f/w//L/8//z//L/9P/1//X/9f/0//P/
8v/x//L/8//0//b/9v/2//b/9//1//X/9f/1//T/8//y//L/9P/0//X/9f/3//f/9//4
//b/9v/3//j/+P/4//j/+f/8//7/AAABAAEAAAACAAIABQAGAAcABwAIAAgACAAKAA0A
DQAOABAAEwAWABgAGAAZABsAGgAbACAAIgAkACUAJAAlACcAKAAoACkAKQAqACwALAAs
ACoAKAAmACMAHwAgAB8AHgAbABkAFgASAA8ADQAMAAoACAAEAAMAAQAAAAAA///9//v/
/f/9//z/+//7//v/+v/6//j/9//2//X/9P/0//T/9P/z//P/8//z//X/9f/1//X/9//3
//f/9v/1//P/8v/y//D/7v/t/+v/7v/v/+//8P/u/+7/7v/v//H/8f/w//D/7v/v/+//
7//x//H/8f/x//P/8//z//P/8f/y//L/8f/z//P/9f/1//P/8f/w//D/8//z//T/9f/1
//X/9P/0//T/9P/0//T/9P/0//T/8//1//X/9v/2//X/9P/z//L/8v/y//L/8v/w//D/
8P/w//L/8v/x//H/8f/y//L/8v/x//H/8f/y//L/8f/x//H/7//v/+//7//v/+//7//v
/+//7//v/+//7v/u/+7/7v/s/+z/7P/s/+//8P/x//H/7//v//D/8P/w//D/7//v/+//
7//v/+//7f/t/+3/7f/v//D/8P/x/+//8P/w//D/7//t/+r/7P/u/+7/7v/u/+//7//w
//D/7v/u/+//7//u/+//7//w//L/9P/3//n/+f/7//z//v/8//v/+f/3//j/+P/5//r/
/P/7//v/+//8//3//f///wEAAgACAP7/+f/4//j/+f/9//7//v/8//f/9f/z//L/8v/v
/+3/7f/t/+3/6//r/+r/6v/r/+v/6//r/+v/6v/o/+n/6f/o/+n/6P/o/+j/6v/q/+r/
6//r/+v/6//r/+v/6//r/+v/6f/n/+f/5//l/+H/4f/l/+3/9P/6//3/AwAMABcAJwA7
AEwAXQBlAF8ATwBBADYALgAfABAADAALAAMA/P/7//z/9//z//X/9f/y/+//7//u/+3/
7f/t/+3/7v/u/+3/7P/s/+v/6//r/+v/6//t/+3/7f/t/+v/6//r/+v/7P/s/+z/7P/q
/+r/6v/q/+z/7f/t/+z/7f/v//D/8f/w/+//7v/t/+//7//v//D/8P/w//D/8f/x//H/
8f/x//H/8f/x//L/8v/y//P/8//1//X/9f/2//j/+P/5//r/+f/4//f/9//4//r//P/9
//z//P///wAA//8AAAEAAQADAAQABQAIAA0ADQAOABAAEQAUABYAFgAWABkAGQAbACAA
IgAkACUAKAApACsALAAqACsAKwAsACwALAAsACoAJwAmACQAIQAhAB8AHQAZABgAFgAT
ABEADQAMAAoACAAIAAcABQAEAAIAAQD///3//f/9//z/+//9//3//P/8//n/+f/5//n/
+P/4//j/+P/3//f/9//3//f/9//3//f/9//3//f/9v/2//X/9f/2//b/9v/3//f/+f/5
//j/+P/4//j/+P/5//v/+//6//r/+f/5//j/9//5//n/+f/5//n/+f/5//n/+f/6//r/
+f/3//f/+f/5//r/+f/5//r/+//7//z//f/7//v/+v/6//z//P/8//z//P/8//z/+//4
//f/9//2//n/+v/7//z/+//6//n/+P/4//j/+P/4//r/+v/5//n/9//4//j/+P/5//n/
+f/6//j/9//3//f/+f/5//n/+f/5//n/+f/5//f/9//3//f/+P/4//j/+P/4//j/+P/4
//j/+P/4//f/+f/5//r/+v/4//j/9//3//n/+f/5//n/+f/5//n/+f/6//r/+f/5//n/
+v/6//r/9//3//b/9v/3//f/9//3//f/+P/4//j/9v/2//b/9v/3//n/9//3//j/9v/2
//b/9v/3//f/+P/4//b/9v/3//f/9//5//r//P/9//7/AAABAAIABQAHAAoADAALAAkA
BwAEAAIAAQAAAAIAAQABAAEAAgADAAMABQAHAAgACAAEAAMAAgACAAMAAwAEAAQAAgAB
AP///f/8//z/+f/3//f/9f/1//P/8//0//T/9f/1//P/8//z//L/8v/z//P/8v/z//L/
8v/y//L/8v/y//P/8//z//P/8//y//H/8P/v/+//8//3//X/8f/v/+//7f/x//z/CAAN
ABMAHAApADUASQBeAHEAdQBvAGcAXQBOAD4ALwAiABYADwALAAYA///8//n/9//3//f/
9P/z//X/9P/z//P/8v/x//H/8P/y//L/8//z//P/8//z//P/8f/x//H/8f/z//P/8//z
//T/9P/0//T/9P/0//T/9P/0//X/9f/0//T/9f/1//X/9f/1//X/9f/3//f/9//4//b/
9v/2//f/9//3//f/9//3//f/9//4//b/9v/3//f/+P/5//r//P/7//r/+v/6//z//P/8
//3//f/+//////8AAAAAAwAEAAMABAAFAAUABwAIAAkADAAPAA8AEAASABUAGAAaABoA
HAAfAB8AIQAkACYAKAApACoAKwAtAC4AMAAxADEAMgAwADAAMAAuAC8ALgAsACkAJwAl
ACMAHwAcABoAFwAVABMAEgAQAA4ACgAJAAcABgAGAAUAAwABAAMAAwACAAEAAAD///3/
/P/8//3//v////z//P/8//z//f/9//3//f/7//v/+//7//3//f/9//z//P/7//v//P/6
//r/+//7//v/+//6//r/+v/6//r/+//5//n/+P/4//r/+//7//v/+//7//v/+//5//n/
+f/5//v//P/8//v/+f/5//v/+//7//n/+P/4//r/+//9/////f/9//z//P/8//z//P/8
//r/+v/6//n/+f/5//r/+v/6//r/+v/6//r/+v/6//r/+P/4//j/+P/6//r/+f/5//n/
+v/6//r/+f/5//n/+v/6//n/+f/5//v/+//7//v/+f/5//n/+f/5//n/+f/5//z//P/8
//z/+v/6//r/+v/6//r/+v/5//n/+f/6//r//P/8//v/+//5//n/+f/5//n/+f/5//n/
+v/6//n/+f/5//r/+v/6//n/+f/4//j/+f/5//n/+f/5//r/+v/6//j/+P/4//j/+f/5
//f/9P/3//j/+f/6//f/9//4//j/+P/4//n/+f/7//3//v8AAAEAAgAEAAUABQAHAAgA
CgAJAAcABAABAAAAAAABAAIABAADAAMAAwAEAAUABQAHAAcACAAIAAQAAwACAAIAAwAD
AAQABAACAAEA///9//z/+v/3//X/9f/1//X/8//z//T/9P/1//X/9f/1//X/9P/0//X/
9f/0//P/8v/y//L/9P/0//T/9f/z//P/8//z//P/8//z//P/9f/1//X/9f/z//H/7//x
//f/AAAMABEAFwAgACsAOQBLAGAAbwB1AG8AYwBXAEoAOgApABwAFgATAAsABgADAAAA
+//7//v/9//2//n/+f/4//f/9//2//X/9f/0//T/9P/1//X/8//z//P/8//z//P/8//z
//X/9f/1//X/9P/0//T/9P/2//b/9v/2//b/9//3//b/9v/3//f/9//3//f/9//3//f/
9//3//j/9v/2//b/9//3//f/9//3//f/9//3//j/+v/6//v/+//5//n/+f/6//r/+v/7
//z//P/8//z//f/9//7///////7//v8BAAIABQAGAAcABwAJAAoACwAOABEAEQASABQA
EwAWABgAGAAbAB8AIAAjACQAJgAoACkALAAtAC8AMAAwADEAMQAyADAAMAAwAC4ALwAu
ACwAKQAnACUAIwAfABwAGgAXABUAEQAQAA4ADAAKAAkABwAGAAYABQADAAEAAQABAAAA
/////////v/+//3//f/9//3//P/8//z//P/9//3//f/9//v/+//7//v//f/9//3//P/+
//3//f/+//3//P/8//v/+//7//r/+v/6//r/+v/7//v/+//6//r/+P/5//n/+f/7//v/
+//7//v/+//7//v/+f/6//r/+f/7//v//f/9//3/+//6//r/+//7//z//f/7//v/+v/6
//v//P/9//7//P/8//z/+//8//v/+//6//z//P/8//z//P/8//z//P/6//r/+v/6//z/
/P/7//v/+//8//z//P/7//v/+//8//z/+//7//v/+f/5//n/+f/5//n/+f/5//v/+//7
//v/+v/6//r/+v/6//r/+v/6//r/+v/6//n/+//7//z//P/6//r/+f/5//n/+f/5//n/
+//7//v/+//6//r/+f/5//v//P/8//z/+//7//r/+v/5//n/+f/5//v//P/8//z/+v/8
//r//P/8//z//P/7//v//P/8//r/+v/7//v/+//9//7/AAADAAQABgAHAAUABwAIAAoA
CgAJAAcABQAEAAQABQAGAAQAAwADAAMABgAHAAcACQANAA4ADgAKAAYABAADAAMABQAG
AAYABAADAAEA///+//7/+//5//n/9//3//X/9f/2//b/9//3//f/9//3//b/9P/1//X/
9P/z//L/8v/y//L/8v/y//P/9f/1//X/9f/z//P/8//z//P/9f/1//X/8//x//H/8f/5
/wYADgARABkAIAArADcASwBcAGcAawBjAFUASwBAADQAIwAYABIADwAJAAQAAwACAP//
+f/3//f/+P/5//v/+v/5//n/9v/1//X/9P/z//L/8v/x//P/8//z//P/8//z//P/8//z
//P/8//z//T/9P/0//T/9P/0//T/9P/2//f/9//2//T/9f/1//X/9//3//f/9//1//X/
9f/2//j/+P/4//n/+//7//v/+//6//n/+P/4//j/+P/5//n/+f/5//n/+v/8//z//f/+
//7//v/+/////f/+//////8CAAIABQAGAAUABgAHAAcACQAKAAsADgARABEAEgAUABMA
FgAYABgAHAAfAB8AIQAiACQAJgAnACgAKQArACwALgAvAC8AMAAuAC4ALgAsAC0ALAAq
ACcAIwAhAB8AGwAaABgAFQATABEAEAAOAAwACgAJAAcABgAGAAUAAwABAAEAAQAAAP//
//////7//v/9//3//f/9//7//v/+//7/+//7//v/+//5//n/+f/5//v/+//7//r/+f/3
//b/9v/1//T/9P/z//X/9//4//r/+P/4//j/+f/5//n/+P/4//j/+f/5//n/9//3//f/
9//1//X/9f/1//b/+P/5//n/+f/5//v/+//9//v/+v/6//r/+f/5//n/+f/5//j/+P/4
//j/+P/4//j/+P/4//f/9//3//j/+P/2//b/9v/2//b/9v/2//b/+P/4//j/+P/3//b/
9P/z//P/9P/0//T/8//z//P/9P/1//X/9v/3//f/9//3//f/9v/1//T/8//z//P/8//z
//T/9P/0//T/9f/2//f/+P/2//b/9v/1//P/8//0//T/9P/0//P/8//z//P/8//z//H/
8f/x//H/9P/0//P/8//z//T/9P/0//f/9v/0//T/9P/0//L/8f/x//D/8P/w//H/8f/z
//X/9v/4//b/9v/3//f/+f/7//z//v/+//3/+//5//n/+v/8//7//f/7//r/+f/7//3/
/v8BAAMABAAEAAAA+//6//r/+////wAAAAD+//r/9//0//L/9P/x/+//7//v/+//7f/t
/+7/7v/v/+//8f/x//H/8P/v/+//7v/s/+3/7P/s/+z/6//q/+n/6f/r/+v/6//r/+3/
7f/t/+3/5//n/+f/6f/l/+H/4f/l//H/+v/+////AwAOACMANQBDAFAAXQBbAEcAOQAx
ACgAHgATAAwACgAFAP///v/7//T/8f/z/+//7f/w//H/8P/u/+z/6//q/+n/6f/o/+r/
6v/r/+v/6v/p/+j/5//o/+n/6v/r/+v/6//r/+v/6//q/+n/6P/q/+r/6v/q/+j/6f/p
/+j/6P/p/+n/6f/r/+v/6//r/+n/6f/p/+r/6//s/+3/7//u/+3/7P/r/+7/7//w//L/
8f/w//D/7//x//H/8f/y//L/8v/z//T/8v/y//L/8//0//b/+P/5//j/+P/7//z/+//8
//3//f8AAAIABAAIAAkACQAKAAwADwASABQAFAAUABcAFwAZABwAHgAgACEAJAAlACcA
KAAlACUAJAAkACYAJgAmACQAIQAgAB4AGwAZABcAFQARABIAEAANAAsABQAEAAIAAAD+
//3/+//6//v/+//6//n/9//3//b/9f/3//f/9v/2//P/8//z//P/8P/w//D/8P/x//H/
8f/x/+//7//v/+//8f/x//H/8P/w/+//7//w//L/8v/z//P/8//z//L/8v/y//L/8v/z
//P/8//y//L/8v/z//P/8//1//X/9f/1//X/9f/1//X/8//0//T/8//1//X/9//3//n/
9//2//b/9//3//j/+f/4//f/9f/0//T/9P/0//T/9P/0//T/8//0//P/8//y//P/9P/1
//b/9f/0//P/8v/0//T/9P/0//T/9P/z//P/8f/y//L/8v/z//P/8//0//P/8f/w/+//
8P/x//L/8//1//X/9f/1//P/8//z//P/9P/0//T/9P/0//T/9P/0//T/9P/0//P/9f/1
//b/9v/1//T/8v/x//P/8//z//P/8f/x//H/8f/0//T/8//z//f/9v/1//T/8//y//H/
8f/y//L/8v/y//P/8//x//P/9P/2//n/+v/8//3/+//9//7/AAAAAP///f/7//z//P/9
//7//P/7//v/+//8//3//f///wEAAgACAP7/+//6//r/+////wAAAAD+//v/+f/3//b/
9P/x/+//7//v/+//7f/t/+7/7v/v/+//7//v/+//7v/u/+//7//u/+3/7P/s/+z/7P/s
/+z/7f/t/+3/7f/t/+3/7f/t/+3/6//n/+f/6//x/+3/5//p/+//+P8AAAUACwAWACMA
MQBDAFoAawBtAGcAWwBRAEQANgAnABoAEgANAAcAAAD7//r/9//z//P/9f/y/+//7//u
/+3/7f/u/+3/7f/s/+r/6v/r/+v/6//r/+v/6//t/+3/7f/t/+v/6//r/+v/7v/u/+7/
7v/s/+z/7P/s/+r/6//r/+r/6P/p/+n/6f/p/+n/6f/p/+v/6//r/+z/7P/s/+z/7f/r
/+v/6//r/+3/7f/t/+7/7f/s/+z/6//t/+3/7f/u//D/8P/x//L/8v/y//L/8//1//b/
9//3//f/9v/4//j/+//8//3//f/9//7///8CAAMAAwAEAAYACAAMAA8AEAAQABMAEwAV
ABoAHAAeAB8AIgAjACUAJgAmACcAJwAoACgAKAAoACYAIwAiACAAHQAdABsAGQAVABQA
EgAPAA0ABwAGAAQAAgAAAP///f/8//r/+f/3//X/9f/1//T/8//1//X/9P/0//P/8//z
//P/8v/y//L/8v/x//H/8f/x//H/8f/x//H/8f/x//H/8P/x//H/8v/0//L/8v/z//P/
8f/x//D/8P/y//L/8v/z//H/8f/w//D/8P/x//H/8f/x//H/8f/x/+//7//v/+//8f/y
//L/8f/x//H/8//z//P/8f/w//D/8f/x//L/8//z//P/8v/y//L/8v/y//L/8v/y//L/
8f/w/w==
         </WaveFormData>
      </LeadData>
      <LeadData>
         <LeadByteCountTotal>10000</LeadByteCountTotal>
         <LeadTimeOffset>0</LeadTimeOffset>
         <LeadSampleCountTotal>5000</LeadSampleCountTotal>
         <LeadAmplitudeUnitsPerBit>4.88</LeadAmplitudeUnitsPerBit>
         <LeadAmplitudeUnits>��V</LeadAmplitudeUnits>
         <LeadHighLimit>2147483647</LeadHighLimit>
         <LeadLowLimit>268435456</LeadLowLimit>
         <LeadID>V1</LeadID>
         <LeadOffsetFirstSample>0</LeadOffsetFirstSample>
         <FirstSampleBaseline>0</FirstSampleBaseline>
         <LeadSampleSize>2</LeadSampleSize>
         <LeadOff>FALSE</LeadOff>
         <BaselineSway>FALSE</BaselineSway>
         <ExcessiveACNoise>FALSE</ExcessiveACNoise>
         <MuscleNoise>FALSE</MuscleNoise>
         <LeadDataCRC32>1810931130</LeadDataCRC32>
         <WaveFormData>
/P/8//z//P/6//r/+v/6//r/+v/6//r/+v/6//r/+v/4//j/+P/4//n/+v/7//z/+v/6
//r/+v/4//j/+P/4//n/+v/7//z/+v/6//r/+v/4//j/+P/4//b/9v/2//b/9//4//n/
+v/3//b/9f/0//T/9P/0//T/9v/2//b/9v/2//b/9v/3//n/+P/4//n/9//3//b/9v/3
//j/+P/5//j/+P/4//n/+//8//7///8AAP///v////3//P/5//j/9P/z//L/8v/y//H/
8P/v/+//7//t/+3/8P/w//H/8v/0//b/9v/2//b/9v/3//f/9f/0//T/9f/3//f/9//3
//r/+v/6//r/+P/4//n/+f/5//n/+f/5//v/+v/6//r/+v/6//v/+//5//n/+f/5//r/
+v/6//r/+P/8/wIACAAIAAgADQAQAA8AGwAtADoAQwBFADoAKAAWAAYA9v/m/9P/vf+o
/6L/pv+p/6n/sf++/8r/0//d/+L/5//r//D/8f/v//H/8//1//b/9//3//b/9v/3//j/
+P/5//f/+P/4//j/+P/4//j/+P/5//r/+//8//r/+//7//v/+//7//v/+//7//v/+//7
//v/+//7//v/+//7//v/+//7//v/+//7//n/+v/6//r//P/8//v/+//8//z//P/8//v/
+v/5//j/+f/6//v//P/6//z//P/8//r/+v/6//r//P/8//z//P/7//v/+//6//n/+f/4
//f/+P/4//j/+P/2//X/9P/0//X/9f/1//X/8v/y//L/8v/w/+//7//u//D/8P/w//D/
8P/w//D/7v/s/+z/7P/u//H/8v/0//b/9v/2//f/+P/4//j/+f/7//n/+v/7//v//f/9
//3//v/8//v/+//8//7//v/+//7//v/+//7//v/8//z//P/8//z//P/8//z//v/+//7/
/v8AAAAAAAAAAP7/////////AQABAAEAAAD+//7//v///wEAAQABAAEAAQABAAEAAQAA
AP///v/9//3//f/9//3//v///wAAAQD////////+//7//v/////////////////9//3/
/f/9//3//f/8//z//v///wAAAQD9///////////////+//7/AAABAAEAAQD//wAAAAD/
///////////////////////+//7//v/+//7///8AAAEA///+//7//f/+////AAABAAAA
AAAAAAAAAAAAAAAA//8BAAAAAAAAAP///v/+//3//v8AAAEAAQADAAIAAgACAAAAAQAC
AAIAAgABAAAAAAD///////////////8AAAAAAQABAAEAAQD/////AAAAAAEAAQABAAIA
AQAAAP///f8BAAMAAAAAAAAAAAAAAAEAAQAAAAAAAwADAAMAAgAAAAEAAgACAAUABgAG
AAYABwAJAAoADAANAA0ACwAJAAkABwAGAAMAAgAAAP///v8AAAAA///+//3//f/9//v/
+f/6//r/+//+/wAAAgACAAIAAgACAAMAAgABAP///v8BAAEAAQABAAEAAgACAAIAAgAC
AAIAAwABAAEAAQABAAEAAQAAAAAA/v/+//7///8CAAMABAAFAAQAAgABAAAAAAAAAAQA
DAAUABgAGgAbAB4AIwArADcASABVAFUARAAyACAADgD8/+7/3f/H/7L/pP+m/6//sf+3
/8T/0v/Z/+H/6P/t//H/9P/1//X/9//5//v//P/9//3//P/8//3//v/+//////8AAAAA
AAAAAAAAAAAAAAAAAAAAAAAAAAABAAEAAQADAAMAAwADAAEAAQABAAEAAwADAAMAAwAD
AAMAAwADAAEAAQABAAEAAQACAAIAAgAEAAQAAwADAAMAAgABAAAAAQACAAMABAADAAIA
AQAAAAAAAgACAAIABAAEAAQABAACAAIAAgACAAMAAwADAAIAAgADAAMAAwAAAAAAAAAA
AAAA///+//7//v/9//z/+//8//z//P/8//r/+f/5//j/9v/2//b/9v/2//b/9v/0//b/
9v/2//j/+P/4//n/+v/+//7///8AAAAAAAABAAMAAwAEAAUABQAFAAUABQAGAAYABQAF
AAYABAAEAAQABAAEAAQABAAEAAQABAAEAAQABAAEAAQABAAEAAQABAAEAAQABAAEAAQA
BgAHAAcABwAFAAUABQAEAAUABgAHAAkABwAHAAcABwAFAAUABQAFAAUABQAFAAUABAAD
AAIAAQAEAAUABgAHAAYABQAEAAIAAgACAAMAAwADAAMAAwADAAMAAwADAAMAAwADAAIA
AgADAAMAAwADAAMABQAFAAUABQAFAAQABAACAAMAAwADAAMABAAEAAMABQAFAAUABQAD
AAMAAwADAAYABgAGAAYAAwADAAMAAwAEAAQABQAFAAUABQAFAAUAAgACAAIAAgAEAAQA
BAADAAMAAgACAAIAAgACAAMAAwAFAAYABgAFAAQAAgABAAAAAQADAAUABgAGAAUABAAE
AAQAAwACAAEAAgADAAUABgADAAMAAwADAAMAAwAEAAQAAwADAAMABAAEAAQABAADAAMA
AwADAAMABAAEAAQABAAEAAQABQAGAAQAAgAEAAQABAAEAAcABwAGAAYABgAFAAQAAgAE
AAUABgAGAAcACAAIAAgACQALAAwADgAPAA8ADQALAAsACQAIAAUABAACAAEAAAACAAIA
AQAAAP3//f/9//v/+//8//z//f/8//7/AAAAAAIAAgACAAMAAwADAAIAAgADAAMAAwAD
AAMABAAEAAQAAgACAAIAAwAFAAUABQAFAAcABwAGAAYABQAEAAMAAwADAAMAAwADAAUA
BAAEAAQABAACAAYACgAMABIAGgAjACgAKwAxAD0ATABVAFcATgA0ABwABgDq/87/uf+n
/5b/iv+O/5f/n/+r/7z/yv/T/9v/4v/r//H/9P/z//X/9//5//v//P/9//3//P/8////
AAAAAAEA//8AAAAAAAAAAAAAAAAAAAAAAAAAAAAAAgADAAMAAwADAAMAAwADAAMAAwAD
AAMAAwADAAMAAwABAAEAAQABAAEAAQABAAEAAwAEAAQABAAEAAQAAwADAAQABAAEAAQA
BAAEAAQABAAEAAQABAAEAAQABgAGAAYABAAEAAQABAAEAAQABAAEAAMAAwADAAIABAAF
AAUABQACAAIAAgACAAIAAQAAAAAAAAD///7//f/+//7//v/+//r/+f/5//j/+v/6//r/
+v/6//r/+v/4//j/+P/4//r/+f/4//j/+P/6//r/+//8//z//P/9/////f/+//////8A
AAEAAgAEAAMAAQAAAAAAAgACAAIAAgACAAIAAgACAAIAAgACAAIAAgACAAIAAgAAAAAA
AAAAAAAAAAAAAAAAAAABAAEAAQD////////+/wAAAAAAAAEAAQABAAEAAQD/////////
/wAAAQACAAMAAQABAAEAAQADAAMAAwADAAEAAQABAAAAAgACAAMAAwADAAMAAwADAAEA
AQABAAEAAwADAAIAAgADAAMAAwADAAMABQAFAAUAAwADAAIAAgAAAAEAAQABAAEAAgAC
AAEAAQABAAEAAQABAAEAAQABAAAAAAAAAAAAAQABAAEAAQD+//7//////wEAAQABAAEA
AAAAAAAAAAACAAIAAgABAAEAAAAAAAAAAAAAAAEAAQABAAIAAgABAAEAAAAAAAAAAAAB
AAIAAgAEAAMAAgACAAEAAQABAAEAAQABAAIAAgABAAEAAQABAAEAAQACAAIAAQABAAEA
AgACAAIAAgABAAEAAQABAAEAAAAAAAAAAAAAAAAAAQACAAIAAQACAAAAAAAAAAAAAgAC
AAIAAgACAAMAAwACAAIAAwADAAMAAAAAAAEAAgAEAAUABgAGAAUABQAGAAYACwANAA4A
DQAJAAkABwAGAAMAAgAAAP///v/+//7//f/8//v/+//7//n/+f/6//r/+f/6//z//v/+
//7//v/+/wEAAQABAAAAAAABAAEAAQABAAEAAgACAAAAAAAAAAAAAwADAAMAAwAFAAUA
BQAEAAMAAgABAAAAAgADAAQABQADAAMAAgACAAIAAgACAAQABgAKABAAFgAdACIAIwAj
AC0APgBLAE8ATgBAACgAEgD6/+T/z/+9/6z/nP+U/5n/of+p/7j/yv/V/9v/4v/r/+//
8v/1//n/+f/7//3//v///////v/+////AAAAAAEAAwAEAAQABAACAAIAAgACAAAAAAAA
AAAAAgADAAMAAwADAAMAAwADAAUABQAFAAUABAADAAIAAQACAAMABAAFAAUABQAFAAUA
AwAEAAQABAAGAAYABQAFAAQABAAEAAQABAAEAAQABAAGAAYABgAGAAIABAAEAAQABgAG
AAYABgAEAAQABAAEAAUABQAFAAQABAAFAAUABQAEAAQABAAEAAYABQAEAAQABAADAAIA
AQAAAAAAAAAAAP7//f/9//z/+v/6//r/+v/6//r/+v/4//r/+v/6//z/+//6//r/+v/+
//7///8AAP7//v///wEAAwAEAAUABQAFAAUABQAGAAYABQAFAAYABgAGAAYABgAEAAQA
BAAEAAQABAAEAAQABAAEAAQABAAEAAQABAAEAAQABAAEAAQABAAFAAUABQADAAMAAwAC
AAQABAAEAAUABQAFAAUABQAFAAUABQAFAAMAAwADAAMABgAHAAgACQAHAAcABwAHAAcA
BwAHAAYACAAIAAkACQAHAAcABwAHAAkACQAJAAkABwAHAAYABgAHAAcABwAHAAcACQAJ
AAkABwAHAAYABgAGAAcABwAHAAcACAAIAAcABQAFAAUABQAHAAcABwAHAAYABgAGAAYA
BQAFAAUABQAGAAYABwAHAAcABwAHAAcABgAGAAYABgAGAAYABgAFAAcABgAGAAYABgAG
AAcABwAFAAYABgAFAAcABgAGAAYABAAFAAYABgAGAAUABAAEAAcABwAHAAcABQAFAAYA
BgADAAMAAwADAAUABQAGAAYABwAHAAcACAAGAAYABgAFAAUABQAFAAUABgAGAAYABgAG
AAYABwAIAAgACAAHAAYABQAEAAgACQAJAAoACgAJAAgABgAIAAkACgAKAAkACgAKAAoA
CwANAA4AEAARABEADwANAAsACQAIAAUABAACAAEAAAACAAIAAQAAAP3//f/9//v/+//8
//z//f/+/wAAAgACAAQABAAEAAUABQAFAAQABAADAAMAAwADAAUABgAGAAYABgAGAAYA
BwAHAAcABwAHAAcABwAGAAYABgAGAAYABwAFAAUABQAFAAYABgAHAAgACAAIAAgACgAO
ABYAHgAhACAAJQArADMAQgBRAFUASgA2ACIAEgAEAPT/3//J/7b/qP+o/7P/t/+5/8b/
1P/b/+H/6P/v//P/+P/9//////8BAAMABAADAAMAAgACAAUABgAGAAcABwAIAAgACAAG
AAYABgAGAAYABgAGAAYABgAHAAcABwAHAAcABwAHAAcABwAHAAcABQAFAAUABQADAAMA
AwADAAQABQAGAAcABgAGAAUABAAFAAYABgAHAAcABgAFAAQABgAGAAYABgAEAAQABAAE
AAQABgAGAAYABAAEAAQABAAEAAQABAAEAAUABQAFAAQABAAFAAUABQAEAAQABAAEAAQA
AwACAAIAAAD///7//f/8//z//P/8//z/+//7//r/+P/4//j/+P/6//r/+v/4//j/+P/4
//r/+v/6//v//P/+//7///8AAP7//v///wEAAQACAAMAAwAFAAUABQAGAAYABQAFAAYA
CAAIAAgACAAGAAYABgAGAAYABgAGAAYABgAGAAYABgAGAAYABgAGAAQABAAEAAQABQAH
AAgACQAJAAkACQAIAAYABgAGAAcACQAJAAkACQAJAAkACQAJAAkACQAJAAkABwAHAAcA
BwAHAAcABwAHAAUABQAFAAQAAgACAAMAAwAGAAcACAAJAAgABwAGAAUABwAHAAYABgAF
AAUABQAFAAMABQAFAAUABQAFAAQABAAEAAUABQAFAAUABgAGAAUAAwADAAMAAwADAAMA
AwADAAYABgAGAAYABAADAAIAAQABAAIABAAFAAUABQAFAAUABAAEAAQABAAGAAYABgAF
AAMAAgACAAIAAgACAAMAAwAFAAYABgAFAAMAAgACAAIABAAFAAYABgAGAAUABAAEAAUA
BQAFAAUABQAFAAYABgAFAAUABQAFAAMAAwAEAAQAAwAFAAUACAAIAAgACAAIAAcABwAG
AAYABQAFAAUABAAGAAcACAAIAAcACAAIAAgACQALAAwADgAPAA8ADQALAAkABwAGAAMA
BAACAAEAAAACAAIAAQAAAP////////3//f/+//7////+/wAAAgACAAIAAgACAAMAAwAD
AAIAAgADAAMAAwADAAMABAAEAAQAAgACAAIAAwADAAMAAwADAAMAAwACAAIAAgACAAIA
AwADAAMAAwADAAEAAAAAAAAAAAAAAAQACAAOABAAFgAbABoAGwAjAC8APABJAFEATAA8
ACwAHAAIAPj/6f/X/8D/qv+k/6v/sf+3/77/yv/V/93/4v/n/+//8v/z//P/9f/3//n/
+v/8//3//f/+////AAAAAAEAAAAAAP///v8AAAAAAAAAAAAAAAAAAAAAAAABAAEAAQAB
AAEAAQABAAMAAwADAAMAAQABAAEAAQABAAEAAQABAAEAAQABAAEAAQACAAIAAgAEAAQA
AwADAAIAAgACAAIAAgACAAIAAgAAAAAAAAAAAP7/AAAAAAAAAAAAAAAAAAAAAAAAAAAA
AAEAAQABAAAA/v/////////8//z//P/8//3//f/9//7//P/7//r/+f/4//j/+P/4//b/
9f/1//T/9P/0//T/9P/0//T/9P/y//L/8v/y//T/9v/2//f/+P/6//r/+//8//7//v//
/wEAAQACAAMAAwADAAMAAwAEAAQAAwADAAQAAgACAAIAAgAEAAQABAAEAAIAAgACAAIA
BAAEAAQABAAGAAYABgAGAAQABAAEAAQABAAFAAUABQAFAAUABQAEAAQABAAEAAUABwAH
AAcABwAFAAUABQAFAAUABQAFAAUABQAFAAUABQAFAAUABQAFAAUABQAFAAQAAgACAAMA
AwADAAMAAwADAAUABQAFAAUAAwADAAIAAgADAAMAAwADAAMABQAFAAUABQAFAAQABAAE
AAUABQAFAAMABAAEAAMAAwADAAMAAwAFAAUABQAFAAQABAAEAAQAAwADAAMAAwAEAAQA
BQAFAAMAAwADAAMABAAEAAQABAAFAAQAAwABAAIAAgADAAQAAgACAAMAAwADAAQABAAD
AAMAAgACAAIAAgADAAQABAAGAAUABAAEAAUABQAFAAUAAwADAAQABAADAAMAAwADAAMA
AwAEAAQAAwADAAMABAAEAAQABAADAAUABQAFAAUABAAEAAQABAACAAQABQAGAAYABAAE
AAQABAAHAAcABgAGAAcABwAHAAYABQAFAAUABAAGAAgACQAKAAkACwAMAA4AEQARAA8A
DQANAAsACgAHAAQAAgABAAAAAAAAAP///v/7//v/+//5//v//P/8//3//v8AAAIAAgAA
AAAAAAABAAMAAwACAAIAAQABAAEAAQADAAQABAAEAAQABAAEAAUAAwADAAMAAwADAAMA
AgACAAQABAAEAAUAAwADAAMAAwAFAAQABAAEAAQABAAGAAgADgAUABwAIQAoAC0AMQA9
AEwAUwBVAEwANAAaAAIA5v/O/7f/pf+U/4r/jv+X/6P/r/++/8z/1f/d/+T/6f/v//T/
9//7//v//f///wAA//////7//v8BAAIAAgADAAEAAgACAAIAAgACAAIAAgACAAIAAgAC
AAIAAwADAAMABQAFAAUABQADAAMAAwADAAMAAwADAAMAAwADAAMAAwADAAMAAwADAAUA
BgAGAAYABAAEAAMAAwAGAAYABgAGAAQABAAEAAQABgAGAAYABgAEAAYABgAGAAUABAAD
AAIAAwAEAAUABgAHAAcABwAGAAQABQAFAAUABAAEAAQABAAEAAMAAgACAAQAAwACAAEA
AAAAAAAAAAD+//3//f/8//z//P/8//z//P/8//z/+v/6//r/+v/8//r/+v/7//z//P/8
//3//v8AAAAAAQADAAEAAgADAAMAAwADAAMABAACAAEAAQACAAQABAAEAAQAAgACAAIA
AgAEAAQABAAEAAIAAgACAAIABAAEAAQABAACAAIAAgACAAQABQAFAAUAAwADAAMAAgAE
AAQABAAFAAUABQAFAAUAAwADAAMAAwAFAAUABQAFAAUABQAFAAUABwAHAAcABwAFAAUA
BQAEAAYABgAHAAcABwAHAAcABwAFAAUABQAFAAUABQAEAAQABQAFAAUABQAFAAcABwAH
AAYABQADAAIAAgADAAMAAwADAAQABAADAAMAAwADAAMAAQABAAEAAQAEAAQABAAEAAEA
AQABAAEAAAAAAAEAAQADAAMAAwADAAAAAAAAAAAABAAEAAQAAwABAAAAAAAAAAIAAgAD
AAMAAQACAAIAAQABAAAAAAAAAAAAAQACAAIABAADAAIAAgABAAEAAQABAAEAAQACAAIA
AwADAAMAAwABAAEAAgACAAEAAQABAAIAAgACAAIAAQADAAMAAwADAAMAAgABAAAAAgAC
AP//AAABAAIAAwAEAAQAAwABAAAAAwADAAMAAgACAAMABAAEAAUABgAGAAYABwAJAAoA
DAALAAsACQAHAAcABQAEAAEAAgAAAP///v/8//z/+//6//n/+f/5//f/+P/6//v//f/9
//7////+/wAAAAAAAAEAAQABAAAAAAD//////////wEAAgACAAIAAgACAAIAAwABAAEA
AQABAAMAAwACAAIAAgACAAIAAwADAAMAAwADAAEAAAAAAAAAAgACAAQABgAMABIAGAAb
ACAAIQAnADUARABNAE8ARAAsABQAAADq/9T/v/+v/6D/lv+W/6H/q/+z/8D/zv/X/9//
6P/t//H/8v/1//n/+f/7//3//v///////v/+////AAAAAAEA//8AAAAAAAACAAIAAgAC
AAAAAAAAAAAAAAABAAEAAQABAAEAAQABAAEAAQABAAEAAwADAAMAAwABAAEAAQABAAMA
AwADAAMAAQACAAIAAgAAAAAA/////wEAAgADAAQAAgACAAIAAgAEAAQABAAEAAAAAgAC
AAIABAAEAAQABAAEAAQABAAEAAMAAwADAAIAAgADAAMAAwACAAIAAgACAAIAAQAAAAAA
AAD///7//f/8//z//P/8//r/+f/5//j/9v/2//b/9v/2//b/9v/0//T/9P/0//b/9v/2
//f/+P/8//z//f/+//z//P/9////AQACAAMAAwADAAMAAwAEAAIAAQABAAIABAAEAAQA
BAACAAIAAgACAAQABAAEAAQABAAEAAQABAACAAIAAgACAAIAAgACAAIAAAABAAEAAQAD
AAMAAwACAAQABAAEAAUAAwADAAMAAwAFAAUABQAFAAMAAwADAAMABQAFAAUABQAFAAUA
BQAFAAMAAwADAAIAAwAEAAYABwAFAAUABQAFAAUABQAFAAUABQAFAAQABAAFAAUABQAF
AAUABwAHAAcABQAFAAQABAAEAAUABQAFAAMABAAEAAMAAwADAAMAAwADAAMAAwADAAQA
BAAEAAQAAwADAAMAAwACAAIAAwADAAUABQAFAAUAAgACAAIAAgAEAAQABAADAAMAAgAC
AAIAAgACAAMAAwABAAIAAgABAAMAAgACAAIAAAABAAIAAgACAAEAAAAAAAEAAQABAAEA
AQABAAIAAgABAAEAAQABAAEAAQACAAIAAQABAAEAAgAEAAQABAADAAEAAQABAAEAAAAC
AAQAAgACAAIAAgADAAMAAgACAAMAAwADAAIAAgADAAQABAAHAAgACAAIAAgACQAJAAoA
DQANAAsACQAHAAUABAABAAAA/v/9//z//P/8//v/+v/7//v/+//5//f/+P/4//n//P/+
/wAAAAAAAAAAAAABAAEAAQAAAAAAAwADAAMAAwACAAIAAQAAAAEAAgADAAUABAADAAIA
AQADAAMAAgACAAIAAgACAAMAAQABAAEAAQABAAAAAAAAAAIAAgACAAYADAASABQAFwAa
AB8AJwAzAEIASwBNAEIAKgAWAAQA8P/c/8v/t/+i/5j/nP+l/63/t//G/9L/2//h/+j/
7f/v//L/9//5//f/+f/7//z///////7//v///wAAAAABAAAAAAD///7///8AAAEAAgAC
AAIAAgACAAAAAQABAAEAAQABAAEAAQABAAEAAQABAAEAAQABAAEAAwADAAMAAwABAAEA
AQABAAMABAAEAAQABAAEAAMAAwACAAIAAgACAAIAAgACAAIAAgACAAIAAgACAAQABAAE
AAIAAgACAAIABAAEAAQABAACAAEAAAD+////AQACAAMAAgACAAIAAgACAAEAAAAAAAAA
///+//3//P/8//z//P/4//f/9//2//b/9v/2//b/9v/2//b/9P/2//b/9v/4//b/9v/3
//j/+v/6//v//P/+//7///8BAAEAAgADAAMAAQABAAEAAgAAAP////8AAAEAAgADAAQA
BAAEAAQABAACAAIAAgACAAIAAgACAAIAAgACAAIAAgACAAIAAgACAAIAAwADAAMAAwAD
AAMAAgACAAIAAgADAAMAAwADAAMAAwADAAMAAwADAAMAAwADAAUABQAFAAUAAwADAAMA
AwAFAAUABQAEAAQABAAFAAUABAADAAIAAQACAAMABAAFAAUABQAEAAQAAwADAAMAAwAB
AAMAAwADAAIAAQD///7/AAABAAEAAQABAAIAAgABAAEAAQABAAEAAwADAAMAAwACAAIA
AgACAAEAAQABAAEAAgACAAMAAwADAAMAAwADAAEAAAD///7/AQACAAMAAwABAAAAAAAA
AAIAAgADAAMAAQACAAIAAQACAAIAAwAEAAIAAwAEAAQABAADAAIAAgAFAAUABQAFAAMA
AwAEAAQAAwADAAMAAwAFAAUABgAGAAUABAAEAAQABAAEAAMAAwACAAIABgAHAAgACAAG
AAcACAAIAAkACgAKAAoACQALAAwADgANAA0ACwAJAAwACwALAAkABwAEAAIAAAAAAAAA
///+//////////3//f/+//7///8CAAQABgAGAAUABAADAAMAAQABAAAAAAACAAMABAAF
AAUABgAGAAYABgAGAAYABwAJAAkACQAJAAcABwAGAAYABgAGAAYABwAGAAUABAADAAUA
BAAEAAQABAAIAA4AFAAWABgAGgAbAB4AJQAtADkATABXAFMAQAAyACYAFAAGAPz/6//T
/7r/sv+2/7v/v//F/9L/3P/h/+v/8P/1//f/+P/5//////8BAAMABAADAAMAAgACAAMA
BAAEAAUABQAGAAYABgAIAAgACAAIAAgACAAIAAgABgAHAAcABwAHAAcABwAHAAkACQAJ
AAkACQAJAAkACQAJAAkACQAJAAkACQAJAAkABwAIAAgACAAKAAoACQAJAAgACAAIAAgA
CAAIAAgACAAIAAgACAAIAAQABgAGAAYABgAGAAYABgAGAAYABgAGAAcABwAHAAYABQAF
AAQAAwAEAAQABAAEAAIAAQAAAAAAAAD///7//f/8//z//P/8//z/+//7//r/+P/4//j/
+P/6//r/+v/4//b/9v/2//j/+//8//7/AAABAAAAAAAAAAIAAgADAAUABQAGAAcABwAF
AAUABQAGAAgABwAHAAgABgAGAAYABgAIAAgACAAIAAoACgAKAAoACAAIAAgACAAJAAoA
CwAMAAsACgAJAAgACQALAAwADQALAAsACwAKAAgACAAIAAkACQAJAAkACQALAAsACwAL
AAoACQAIAAcABwAHAAcABwAFAAUABQAFAAcABwAHAAYABgAGAAcABwAHAAcABwAHAAcA
BwAHAAcABwAHAAYABgAHAAcABwAHAAUABwAHAAcABwAHAAYABgAGAAcABwAHAAUABgAG
AAUABQAFAAUABQAFAAUABQAFAAYABgAGAAYABwAHAAcABwAGAAYABwAHAAUABQAFAAUA
BQAGAAcACAAIAAgACAAHAAkACAAIAAgABgAGAAcABwAJAAoACgAJAAkACAAIAAgACAAJ
AAoACgAKAAkACAAIAAcABwAHAAcACQAJAAoACgAJAAkACQAJAAkACAAKAAoACgAKAAoA
CQAHAAYACQAJAAkACAAIAAkACgAKAA0ADgAOAA4ADwARABIAFAATABMAEQAPABEADwAO
AAsADAAKAAkACAAHAAYABAACAAMAAwADAAEAAQACAAIAAwAEAAYACAAIAAgACAAIAAkA
BwAHAAYABgAHAAcABwAHAAcACAAIAAgACAAIAAgACQAJAAkACQAJAAkACQAIAAgACgAK
AAoACwALAAsACwALAAsACgAKAAoACgAKAAoAEAAWABwAIgAnACwALQA3AEcAVABfAGEA
VAA6ACIAEAD6/+L/y/+5/6T/mP+Y/6P/q/+1/8L/0v/d/+f/7P/x//X/+v/9////AQAD
AAUABgAHAAcABgAGAAcACAAIAAkACQAKAAoACgAKAAoACgAKAAoACgAKAAoACgALAAsA
CwALAAsACwALAA0ADQANAA0ACwALAAsACwAMAA0ADgAPAA8ADwAPAA8ADwAQABAAEAAQ
ABAADwAPABAAEAAQABAADgAOAA4ADgAOAA4ADgAOAA0AEAARABIAEAAQABAAEAAQABAA
EAAQABEAEQARABAADgAPAA8ADwAOAA4ADgAOAA4ADQAMAAwADgANAAwACwAIAAgACAAI
AAgABwAHAAYABAAEAAQABAAEAAQABAACAAQABAAEAAYABgAGAAcACAAIAAgACQAKAAwA
DAANAA8ADwAQABEAEQAPAA8ADwAQABIAEQARABIAEAAQABAAEAASABIAEgASABIAEgAS
ABIAEAAQABAAEAAQABAAEAAQABAAEAAQABAADgAPAA8ADwAPAA8ADwAOABAAEAAQABEA
EQARABEAEQARABEAEQARABMAEwATABMAEQARABEAEQARABEAEQARABEAEQARABAAEgAS
ABMAEwATABMAEwATABMAEwATABMAEQARABAAEAATABMAEwATAA8AEQARABEAEQARABAA
EAAQAA==
         </WaveFormData>
      </LeadData>
      <LeadData>
         <LeadByteCountTotal>10000</LeadByteCountTotal>
         <LeadTimeOffset>0</LeadTimeOffset>
         <LeadSampleCountTotal>5000</LeadSampleCountTotal>
         <LeadAmplitudeUnitsPerBit>4.88</LeadAmplitudeUnitsPerBit>
         <LeadAmplitudeUnits>��V</LeadAmplitudeUnits>
         <LeadHighLimit>2147483647</LeadHighLimit>
         <LeadLowLimit>268435456</LeadLowLimit>
         <LeadID>V2</LeadID>
         <LeadOffsetFirstSample>0</LeadOffsetFirstSample>
         <FirstSampleBaseline>0</FirstSampleBaseline>
         <LeadSampleSize>2</LeadSampleSize>
         <LeadOff>FALSE</LeadOff>
         <BaselineSway>FALSE</BaselineSway>
         <ExcessiveACNoise>FALSE</ExcessiveACNoise>
         <MuscleNoise>FALSE</MuscleNoise>
         <LeadDataCRC32>3438981231</LeadDataCRC32>
         <WaveFormData>
+P/4//j/+P/4//j/+P/4//b/9v/2//b/9v/2//b/9v/2//b/9v/2//b/9v/2//b/9v/2
//b/9v/0//T/9P/0//X/9v/3//j/9v/2//b/9v/2//b/9v/2//b/9v/2//b/+P/4//j/
+P/2//b/9v/2//T/9P/0//T/9v/2//b/9v/2//b/9v/2//j/+P/4//j/9v/2//b/9v/4
//n/+//7//r/+v/5//j/+v/6//z//v/+//7//f/9//7//v///////////////v/9//3/
/P/7//j/9f/0//T/+P/4//r/+//8//z//P/7//r/+f/4//f/9v/1//X/9f/1//X/9P/0
//X/9f/1//X/9//3//f/9//1//b/9v/2//f/9v/2//b/9P/1//b/9v/4//j/+P/4//j/
+P/4//j/+v/6//r/AAAKABQAJAA6AFcAhQC7AOUABAEXARUB+wDdALQAbAAKAJn/Nv8M
/xf/Lf87/0r/ZP9//5X/qv+9/8n/0//d/+L/5f/p/+z/7f/u//D/7//w//D/8f/0//X/
9f/1//T/9f/1//X/9v/2//b/9v/1//X/9f/1//f/9//4//j/+P/4//j/+P/2//b/+P/4
//n/+f/5//r/+v/6//r/+v/6//v//P/8//r/+v/5//n//P/9//3//f/9//3//v/+//z/
/P/8//z//f///wEAAgACAAMAAwAEAAMAAwADAAMABQAGAAcACAAHAAgACgAKAA0ADgAO
AA8AEAARABQAFgAYABgAGQAbABoAGwAcAB4AIAAhACIAIwAiACMAJAAkACYAJgApACkA
JwAoACgAJwAmACUAJAAkACYAJAAjACIAIQAfAB4AHAAaABcAFgATABEADgANAAsACgAK
AAgABwAGAAUAAwADAAMAAgABAAAAAAD//////v/8//3//f/8//v/+v/6//r/+v/5//j/
9//2//f/9//4//b/9v/2//b/+P/3//f/9//5//n/+f/6//r/+v/6//n/9//3//f/9//2
//b/9v/2//n/+f/5//r//P/8//3//f/6//r/+v/6//n/+f/6//r/+v/6//v/+//9//z/
/P/8//z//P/8//z//P/9//3//f/7//r/+f/4//r/+//7//n/+P/4//j/+P/4//j/+P/3
//n/+v/6//r/9//3//f/9//2//f/9//3//j/+P/4//j/9//3//f/9//1//b/9v/2//b/
9v/2//b/9//3//f/9v/2//b/9v/2//T/9P/0//X/9v/3//j/+f/5//n/+f/4//j/+P/6
//r/9//3//b/9f/1//X/9f/1//X/9f/2//b/+P/4//j/+P/1//X/9v/2//j/+P/4//j/
9v/2//X/9P/2//n/9v/0//T/9P/0//T/9P/0//T/9v/2//b/9v/0//T/9f/3//n/+f/6
//r/+v/6//r//P/+//7//v/9//3//P/8//3//f/9//3//f/+//3//f/8//n/+P/1//T/
9v/4//j/+v/7//z//P/8//n/+P/3//b/9//2//X/9f/1//X/9f/0//T/9f/1//X/8//z
//P/8//1//X/9v/2//b/9f/0//T/8v/y//P/9P/1//b/9//4//b/9v/2//b/9P/0//j/
/v8IABIAHAAsAEAAYQCNAL0A4wAAAQ0BBwHtANMAqABgAAAAlf86/xL/Hf8v/z3/TP9m
/3//lf+q/7v/yf/V/93/5P/l/+f/6v/r/+z/7v/x//L/8v/z//T/9f/1//X/9v/3//f/
9//6//r/+v/6//n/+f/5//n/9//3//j/+P/6//r/+v/6//r/+v/8//z/+//7//v//P/8
//z//P/8//r/+//8//z//v/+//3//f/+//////////3//f/+//7///8AAAEAAgABAAEA
AQAAAAIAAwADAAQABwAHAAcABwAHAAgACQAKAAkACgAMAAwADwAQABAAEQARABEAEwAU
ABYAFgAXABkAGgAbABwAHgAgACEAIgAjACIAIwAkACQAIgAiACUAJQAjACQAJAAjACMA
IwAjACQAJAAiACEAIAAfAB0AHAAaABYAEwASAA8AEAAOAA4ADQAKAAoACAAHAAYABQAD
AAMAAwACAAEAAAACAAEAAQAAAP7///////7//f/8//z//P/9//3//f/9//v/+//6//r/
+v/6//r/+v/4//f/9//3//n/+f/5//r/+P/4//j/9//3//f/9//3//j/+P/4//j/+P/3
//b/9v/3//j/+v/7//r/+v/6//r/+f/5//r/+v/6//r/+//7//3//P/8//z//P/8//z/
/P/8//3//f/9//7//v/+//7//P/9//3/+//6//r/+v/6//z//P/8//v/+//8//z//P/5
//n/+f/5//r/+//7//v/+v/6//r/+v/5//n/+f/5//n/+v/6//r/+P/4//j/+P/5//n/
+f/4//j/+P/4//j/+P/4//j/+f/5//n/+f/5//f/9//3//b/+P/4//r/+v/5//n/+P/3
//f/9//3//f/9//3//j/+P/2//b/9v/2//f/9//4//j/+P/4//j/+P/4//j/9//2//b/
9//3//f/+P/4//f/9//3//f/9//4//j/9v/2//b/9v/2//j/+P/4//j/9v/2//b/9v/2
//b/9//5//v/+//8//z//P/8//z//v/+//7//v/9//3//P/8//3//f/9//3//f/+//3/
/f/8//v/+v/3//b/9P/2//b/+P/5//r/+v/6//v/+v/5//j/9//2//X/9f/1//X/9f/0
//T/9f/1//X/8//z//P/8//1//X/9v/2//b/9f/0//T/8v/y//P/9P/0//T/9P/0//T/
9P/0//T/9P/0//b/+v/8/wQAEAAiADgATwBxAJsAwwDiAPMA8QDbAMUArgB+ADAA0/9w
/xb/8f4B/x//NP9Q/2//if+e/7H/wf/N/9f/3v/j/+X/6P/p/+r/7P/t/+7/7v/v//L/
8//z//P/8v/z//P/8//0//T/9P/0//X/9f/1//X/9f/1//b/9v/2//b/9v/2//b/9v/4
//j/9//3//f/+P/4//j/+P/4//b/9//4//j/+v/6//n/+f/6//v/+//7//v/+//8//z/
/P/8//z//P/8//3//v/+//7//////wAAAQABAAEAAQADAAQABQAGAAYABgAHAAYACAAK
AAsADQALAAsADQAOABAAEAARABMAEgATABQAFgAXABkAGwAdABwAHQAeAB4AIAAgACMA
IwAjACQAJAAjACMAIwAjACQAIgAgAB8AHgAfAB0AHAAaABoAFwAWABMAEQAOAA0ACwAJ
AAoACQAJAAcABQACAAEAAwACAAEAAAAAAP/////+//7///////7//f/8//z//P/9//3/
/f/9//v/+//6//r//P/8//z//P/8//v/+//7//v/+//7//z/+v/6//r/+f/5//n/+f/5
//n/+v/7//z//P/7//r/+v/6//r/+//7//j/+P/4//j/+f/5//r/+v/6//r/+//7//n/
+P/4//j/+v/6//r/+v/6//v/+//7//r/+v/6//r/+v/7//v/+f/6//r/+v/6//r/+v/6
//n/+f/6//r/+v/7//v/+//7//v/+//6//n/+v/6//r/+v/3//f/9//3//n/+v/6//r/
+P/4//j/+P/5//n/+f/4//j/+P/4//j/+P/4//j/+f/3//f/9//3//n/+f/5//j/9v/2
//j/+P/4//n/+f/5//n/+f/5//n/+f/5//r/+v/5//j/9//2//f/9//4//j/+P/4//j/
+P/6//r/+f/4//b/9//3//f/+P/4//f/9//3//f/9//4//j/+v/6//n/+P/3//b/+P/4
//j/+P/4//j/+P/4//j/+P/4//j/+P/4//j/+f/7//v/+//8//z//P/8//z/AAACAAIA
AgABAAEAAAAAAP/////////////+//3//f/+//3//P/5//b/9v/4//j/+v/7//z//P/8
//v/+v/5//r/+f/4//f/9//3//f/9//2//b/9//3//X/9f/1//X/9f/1//X/9v/4//j/
9//2//b/9v/2//f/+P/4//j/+P/4//j/+P/4//j/9v/2//j/+v/+/wQADgAeADAAQwBb
AIMAswDaAO8A+wDxANcAvgCYAFgAAwCi/0D///73/hH/KP9C/2P/gf+Y/63/wf/P/9f/
3v/l/+v/7P/t/+7/8P/x//L/8v/z//T/9f/1//X/+P/5//n/+f/6//r/+v/6//n/+f/5
//n/+//7//z//P/8//z//P/8//z//P/+//7/+//7//v//P/+//7//v/+//z//f/+//7/
AAAAAP////8AAAEAAQABAP////8AAAAAAAAAAAAAAAACAAMABAAEAAQABQAFAAYACQAJ
AAkACQAIAAgACAAIAAkACgAMAAwADQAOAA4ADwAPAA8AEQASABQAFAAVABcAGAAZABoA
HAAcAB0AHgAfAB4AHwAgACAAIgAiACUAJQAlACYAJgAlACUAJQAlACYAJgAkACMAIgAj
ACEAIAAeABwAGQAYABUAFQAUABUAFQAQABAADgANAA4ADQALAAsACwAKAAkACAAGAAUA
BQAEAAIAAwADAAIAAwACAAIAAgABAAEAAQABAAEAAQAAAAAAAAAAAAAAAAAAAP//////
/////////wAAAAAAAAAA//////////////z//P/8//z//v///wAAAgABAAAAAAD///7/
/v/+//7//f/9//7//v/+//7//////wEAAAAAAAAA/v/+//7//v/+/////////wAAAAAA
AAAAAAABAAEA//8AAAAAAAAAAAAAAAAAAP///f/+//7//v/+////AAABAAEAAQAAAP//
/v/+//7//v//////////////AAAAAAAA/P/8//z//P/9//3//f/8//7//v/+//7//v/+
//7///////////////////////7//P/8//7//v/9//3//P/7//z//f/+/////f/9//7/
/v/9//z/+//6//r/+//9//7/AAAAAAAAAAD+//7//f/8//7/////////AAAAAP/////9
//3//f/+//7//v/8//z//P/8//3//v///wAA/v/+//7//v8AAAAAAQADAAEAAQACAAIA
AgACAAIABAAIAAgACAAHAAcABgAGAAcABgAFAAQAAwAEAAMAAwACAP///v/7//r//P/+
//7/AAADAAQABAAEAAEAAAD///7//f/8//v/+//7//v/+//6//r/+//7//v/+//7//v/
+//7//v//P/8//z/+//6//r/+v/6//v//P/+//7//v/+//z//P/8//z/+v/8//7/AAAC
AAoAGAAmADoAVwB/AK8A3QAAARcBGQEFAekAygCQADgAyf9a/xb/D/8n/zv/Sv9k/4H/
l/+q/73/y//V/9v/5P/r/+//8P/x//L/9P/1//b/9v/3//b/9//3//f/+v/7//v/+//+
//7//v/+//3//f/9//3//f/9//7//v/8//z//P/8//7//v8AAAAA////////AAAAAAAA
AAAAAAAAAQACAAIAAgACAAEAAQACAAMAAwADAAEAAQACAAIABAAEAAQABAAGAAcACAAI
AAYABwAHAAgACQAJAAkACQAHAAgACQAKAAsADAAOAA4ADwAQABAAEQATABMAFQAWABgA
GAAZABsAHgAfACAAIgAgACEAIgAjACUAJwApACoAKAAoACsAKwArACwALAArAC0ALQAt
AC4ALQAqACgAJgAnACUAJAAiAB8AGwAZABUAFgAUABQAEwAQABAADgANAAwACwAJAAkA
BwAGAAUABAAEAAMAAwACAAIAAwADAAIAAQAAAAAAAAD///////////3//f/8//z//P/8
//z//P/9//3//v////7//f/8//z//f/+//////////////////7//v/+//7//f/9//3/
/v/+//7//////wAAAAAAAAAA/f/9//7//v/+//7//////////v/+//7//v/+//7//v/+
//////////7//v/+//7//P/9//3/+//7//z//f/+//7//v/+//3//P/8//v/+v/7//v/
+//7//r/+//7//v/+P/4//j/+P/4//n/+v/7//n/+v/6//r/+P/4//j/+P/5//n/+f/4
//b/9v/2//b/+P/4//j/+f/5//n/+f/5//j/9//2//T/9v/2//j/+P/5//n/+P/3//n/
+f/5//n/9//3//j/+P/4//j/+P/4//f/9//4//j/9v/2//b/+P/4//j/+P/4//j/+P/4
//j/+P/4//j/+P/4//j/+f/7//v/+//8//z//P/8//z//v8AAAAAAAD///7//P/7//v/
/f/9//3//f/+//3//f/8//3//P/5//j/+P/6//r//P/7//z//P/8//v/+v/5//j/9//2
//X/9f/1//X/9f/0//T/9f/1//X/9f/1//X/9f/1//X/9v/2//T/8//y//L/8v/y//P/
9P/2//b/9v/2//T/9P/0//T/9P/y//T/+P/+/wQAEAAeAC4ARwBtAJ8AzQDwAAcBDwH/
AOUAxgCOADwA1f9s/yD/D/8h/zP/Pv9U/2//hf+a/6//v//J/9X/4P/l/+X/6v/r/+z/
7v/x//L/8v/z//L/8//z//P/9P/1//X/9f/2//b/9v/2//n/+f/5//n/+f/5//r/+v/4
//j/+P/4//r/+v/8//z/+f/5//n/+v/6//r/+v/6//r/+//8//z//v/+//3//f/+////
//////////8AAAAAAAAAAAAAAAD+////AAAAAAIAAwADAAQAAwADAAMAAwADAAQABQAG
AAkACgAMAAwACwAMAAwADQANAA0ADwAQABQAFAAVABcAFgAXABgAGgAaABsAHAAdAB4A
HwAgACAAIAAgACMAIwAhACIAIgAhAB8AHwAfACAAIgAgAB8AHgAdABsAGgAYABYAEwAS
AA8AEAAOAA4ADQAKAAoACAAHAAgABwAFAAUAAwACAAEAAAACAAEAAQAAAP7///////7/
///+//7//v/9//3//f/9//3//f/8//z//P/8//z//P/6//n/+f/5//n/+f/5//r/+v/6
//r/+f/7//v/+//7//r/+v/6//r/+f/5//n/+v/6//r/+//7//r/+v/6//r/+//7//z/
/P/8//z//f/9/////v/+//7//P/8//z//P/8//3//f/9//7//v/+//7//v///////f/+
//7//v/+//7//v/+//3/+//8//z//P/9//3//f/9//3//f/8//v//P/8//z//P/7//v/
+//7//v//P/8//z//P/8//z//P/8//v/+v/4//r/+v/6//r/+v/6//r/+//7//v/+//7
//n/+f/5//j/+P/4//r/+v/7//v/+v/5//v/+//7//v/+v/5//n/+P/4//j/+P/4//n/
+f/6//r/+v/6//r/+v/6//r/+f/4//j/+f/5//n/+v/6//n/+f/5//n/+//6//r/+P/4
//j/+P/6//r/+v/6//r/+v/6//r/+P/4//n/+//9//3//v/+//7//v/+/wAAAAAAAAAA
//8BAAAAAAABAP//////////AAD//////v/7//r/9//2//j/+v/6//z/+//8//z//P/9
//z/+//6//n/+P/3//f/9f/1//X/9P/2//f/9//3//f/9//3//f/9f/1//b/9v/2//X/
9P/0//b/9v/3//j/+P/4//j/+P/2//b/9v/2//b/+P/6//z//v8IABYAJgA6AFMAcQCd
AMcA4gDxAO8A2wDDAKgAegAyANf/cP8W/+/+//4d/zb/VP9x/4n/oP+1/8X/zf/X/+D/
5f/p/+z/7f/u//D/8f/y//L/8//0//X/9f/1//b/9//3//f/9v/2//b/9v/5//n/+f/5
//n/+f/6//r//P/8//z//P/6//r//P/8//v/+//7//z//P/8//z//P/8//3//v/+/wAA
AAD///////////7//f//////AAAAAP7//v/+//7/AAABAAIAAgACAAMAAwAEAAQAAwAC
AAEAAgAEAAYACAAJAAoADAAMAA0ADgAOAA8ADQANAA8AEAAUABQAFQAXABgAGQAaABwA
GgAbABwAHQAgACEAIgAiACIAIgAlACUAJQAmACYAJQAlACUAJQAmACYAJAAjACIAIQAf
AB4AHAAcABkAGAAVABQAEgASABEADAAMAAoACQAIAAcABQAFAAcABgAFAAQAAgABAAEA
AAAAAAEAAQAAAP///v/+//7//f/9//3//f/9//3//P/8//7//v/+//7//v/9//3//f/9
//3//f/+//7//v/+//3//f/9//3//f/8//z//P/8//3//f/9//7//P/8//3//f/8//z/
/P/8//v/+//8//z//P/8//3//f/7//r/+v/6//r/+v/6//r/+P/5//n/+f/6//r/+v/6
//j/+f/5//f/+P/4//j/+P/6//r/+v/5//n/+v/6//r/+f/5//n/+f/6//v/+//7//r/
+v/6//r/+f/5//n/+f/7//z//P/8//j/+P/4//j/+//7//v/+v/6//r/+v/6//r/+v/6
//v/+f/5//n/+f/5//n/+f/4//r/+v/8//z/+//7//r/+f/5//n/+f/5//v/+//8//z/
+v/6//r/+v/5//n/+v/6//r/+v/6//r//P/8//v/+v/6//v/+//7//v/+v/4//f/+f/5
//f/+P/5//r/+//8//v/+v/5//j/+v/6//r/+v/6//r/+//9//////8AAAAAAAAAAAAA
AgACAAIAAgABAAEAAAAAAAEAAwADAAMAAwAAAP/////+//3//P/5//j/+f/8//3/AAAA
AAAA///+//3//P/7//r/+//6//n/+f/5//n/+f/4//j/+f/5//n/9//3//f/9//5//n/
+v/6//r/+f/4//j/+P/4//n/+v/6//r/+v/6//r/+v/6//r/+v/6//z//v8CAA4AGgAo
ADoAUwB1AKUAzwDsAP0A+QDhAMMAqAByACAAv/9c/wz/9f4J/yX/PP9a/3n/kf+o/73/
zf/X/9//5P/p/+//8P/x//L/9P/1//b/9v/3//j/+f/5//n/+v/7//v/+//8//z//P/8
//v/+//7//v/+//7//z//P/8//z//P/8//z//P/+//7//f/9//3//v/+//7//v/+//7/
//8AAAAAAAAAAP/////+/////////wEAAQACAAIAAgACAAIAAgAEAAUABgAGAAQABQAF
AAYACAAJAAoACwAJAAoACwAMAAsADAAOAA4ADwAQABAAEQARABEAEwAUABYAFgAXABkA
GAAZABoAHAAeAB8AIAAhACAAIQAiACIAIgAiACUAJQAlACYAJgAlACUAJQAlACYAKAAm
ACUAJAAlACMAIgAgAB4AGwAaABcAGAAWABYAFQASABIAEAAPAAwACwAJAAkACwAKAAkA
CAAGAAUABQAEAAYABwAHAAYABQAEAAQABAADAAMAAwADAAMAAwACAAIAAAAAAAAAAAAB
AAEAAgADAAEAAQABAAIAAgACAAIAAQADAAMAAwADAAIAAgACAAIAAQABAAEAAgACAAIA
AwADAAAAAAAAAAAAAAABAAMABAACAAIAAwADAAMAAgACAAIABAAEAAQABAACAAMAAwAD
AAMABAAFAAYABAAFAAUAAwAEAAQABAAEAAQABAAEAAMAAwAEAAQABAADAAMAAwADAAQA
BQAFAAUABAAEAAQABAAFAAUABQAFAAMABAAEAAQABAAEAAQABAAFAAUABQAEAAIAAgAC
AAIABAAEAAQABQADAAMAAwADAAMAAwADAAIAAgACAAQABAADAAMAAgABAAMAAwADAAMA
AwADAAQABAACAAIAAgACAAMAAwAEAAQAAgACAAIAAgAEAAQAAwACAAIAAwADAAMABAAG
AAYABAAEAAQABAAEAAQABAAEAAQABAAEAAQABAAEAAUABwAJAAkACgAKAAgACAAIAAoA
DgAOAA4ADQAPAA4ADgAPAA4ADQAMAAsACAAHAAcABgAHAAYAAwACAAIABAAEAAYABwAI
AAgACAAHAAYABQAEAAMAAgABAAEAAwADAAMAAgACAAMAAwADAAMAAwADAAMAAwADAAQA
BAAEAAMAAgACAAAAAAABAAIAAgACAAIAAgAEAAQABAAEAAIAAgAEAAgADgAWACIAMABE
AGEAiwC7AOUABAEVARMB+wDfALoAeAAgALX/Tv8Q/w3/Kf89/1D/bv+J/53/sP/D/8//
1//f/+b/6f/p/+7/7//w//L/8//0//T/9f/2//f/9//3//b/9//3//f/+v/6//r/+v/7
//v/+//7//v/+//8//z/+v/6//r/+v/8//z//v/+//v/+//7//z//v/+//7//v/8//3/
/v/+/wAAAAD//////v//////////////AAAAAAAAAAAAAAAAAAABAAIAAgAEAAUABQAG
AAcABwAHAAcABwAIAAkACgAKAAoACwAKAA0ADgAOAA8AEQARABMAFAAWABYAFwAZABoA
GwAcAB4AHgAfACAAIQAiACMAJAAkACYAJgApACkAKQAqACoAKQApACkAKQAqACoAKAAn
ACYAIwAhACAAHgAcABkAGAAVABQAEgASABEADQAMAAkABwAIAAcABQAFAAcABgAFAAQA
BAADAAMAAgACAAMAAwACAP///v/+//7////////////9//3//P/8//z//P/8//z//v/9
//3//f/8//v/+v/6//z//P/8//v/+//7//v/+//8//z//P/8//3//f/9//7//f/8//z/
+//6//r/+v/6//v/+//8//z//P/8//3//f////7//v/+//z//P/8//z//P/9//3//f/6
//r/+v/6//r/+//7//n/+v/6//r/+v/6//r/+v/5//n/+v/6//r/+v/7//z//f/8//3/
/f/9//z//P/8//z/+//7//v/+//5//r/+v/6//r/+v/6//r/+//7//v/+v/6//r/+v/6
//r/+v/6//v/+f/5//n/+f/7//v/+//6//j/+P/6//r/+//7//r/+f/7//v/+//7//r/
+f/5//j/+P/4//j/+P/5//n/+v/6//j/+P/4//j/+P/4//b/9v/2//b/+P/4//j/+P/6
//r/+//9//v/+//8//z//P/8//z//v/+//7//v/9/////v/+/////f/9//3//f/+//3/
/f/8//v/+v/3//b/9v/4//j/+v/9//7//v/+//z/+v/4//b/8//y//H/8f/z//P/8//y
//T/9f/1//X/8//z//P/8//x//H/8v/y//L/8f/w//D/8P/w//H/8v/w//D/8P/w//D/
8P/w//D/8P/y//T/+P8AAAoAFAAiADoAYQCVAMMA5wAAAQsBAQHnAMcAlABGANz/bf8k
/xT/I/8z/z//Tv9o/4P/l/+o/7n/xf/P/9X/3P/h/+X/5v/n/+j/6v/p/+r/6v/r/+z/
7f/t/+3/7v/v/+//7//u/+7/7v/u//H/8f/x//H/8f/x//L/8v/w//D/8P/w//D/8P/y
//L/7//v/+//8P/y//L/8v/y//H/8f/x//D/8v/y//H/8f/w//H/8f/x//H/8f/y//L/
9P/0//T/9P/0//X/9v/2//b/9//3//j/+f/5//n/+f/6//z//v8AAP//AAACAAIAAwAE
AAQABQAHAAcACQAKAAwADAANAA8AEAARABIAFAAUABUAFgAXABYAFwAYABgAGAAYABsA
GwAZABoAGgAZABcAFwAXABgAGAAWABUAFAARAA8ADgAMAAoABwAGAAMABAACAAIAAQD8
//z/+v/5//r/+f/3//f/9f/0//P/8v/z//P/9P/0//L/8//z//L/8f/w//D/8P/x//H/
8f/x/+3/7f/s/+z/7f/u/+//8P/w/+//7//v/+7/7f/s/+z/7P/s/+z/6//t/+3/7f/t
/+7/7v/u/+7/7//v/+//8P/u/+7/7//v//D/8P/w//D/8f/x//L/8v/y//L/8//z//P/
8v/y//L/8v/y//L/8v/y//P/8//z//L/8v/y//L/8v/z//P/8f/y//L/8v/y//D/8P/w
/+//7//w//D/8P/v/+//7//v/+7/7//v/+//7v/u/+7/7v/v/+//7//v/+//8P/w//D/
8P/w//D/8P/v/+//7//u/+7/7v/u/+7/7P/s/+z/7f/t/+3/7f/t/+3/7f/t/+z/7v/u
//D/8P/v/+//7v/t/+3/7f/t/+3/7f/t/+7/7v/u/+7/7v/u/+//7v/u/+7/7v/u/+z/
7P/s/+z/7v/u/+7/7v/s/+z/7f/v//H/8f/y//L/8v/y//L/9P/0//T/9P/z//X/9P/0
//X/9f/1//X/9f/y//H/8f/w//H/8P/t/+z/7P/u/+7/8P/z//T/9P/0//H/8P/v/+7/
7f/s/+v/6//p/+n/6f/o/+j/6f/p/+n/6f/p/+n/6f/p/+n/6v/q/+r/6f/o/+j/6P/o
/+n/6v/q/+r/6v/q/+z/7P/s/+z/6v/q/+r/7v/0//7/DAAaAC4ARQBrAJsAxQDiAPUA
8wDdAMcArgB6ACgAxf9c/wr/8/4H/yH/Mv9M/2n/gf+Y/6v/uf/D/83/1P/Z/93/4P/h
/+L/5P/l/+b/5v/n/+j/6f/p/+n/6v/r/+v/6//s/+z/7P/s/+3/7f/t/+3/7f/t/+7/
7v/s/+z/7P/s/+7/7v/w//D/7f/t/+3/7v/v//D/8f/y//L/8//0//T/8v/y//H/8f/y
//P/8//z//X/9f/2//b/9P/0//T/9P/0//X/9v/2//b/9//3//j/+f/5//n/+f/5//r/
+//8//3//v8AAAAA//8AAAAAAQADAAMABQAGAAgACAAJAAsADAANAA4AEAAQABEAEgAT
ABQAFQAWABYAFgAWABkAGQAZABoAGgAZABsAGwAbABwAGgAYABcAFgATABEAEAAOAA0A
CwALAAkABgAEAAQAAwD+//7//P/7//v/+//6//v/+f/4//f/9v/2//X/9f/0//T/9f/1
//T/9f/0//T/9P/z//P/8//z//P/8//y//L/8P/w//D/8P/x//H/8v/z//H/8f/x//L/
8v/y//L/8f/z//P/8//z//L/8v/y//L/8f/x//H/8v/w//D/8f/x//D/8P/w//D/8f/x
//L/8v/w//D/8f/x//H/8P/w//D/8P/w//D/8P/w//H/8f/x//D/8P/w//D/8P/x//H/
7//w/w==
         </WaveFormData>
      </LeadData>
      <LeadData>
         <LeadByteCountTotal>10000</LeadByteCountTotal>
         <LeadTimeOffset>0</LeadTimeOffset>
         <LeadSampleCountTotal>5000</LeadSampleCountTotal>
         <LeadAmplitudeUnitsPerBit>4.88</LeadAmplitudeUnitsPerBit>
         <LeadAmplitudeUnits>��V</LeadAmplitudeUnits>
         <LeadHighLimit>2147483647</LeadHighLimit>
         <LeadLowLimit>268435456</LeadLowLimit>
         <LeadID>V3</LeadID>
         <LeadOffsetFirstSample>0</LeadOffsetFirstSample>
         <FirstSampleBaseline>0</FirstSampleBaseline>
         <LeadSampleSize>2</LeadSampleSize>
         <LeadOff>FALSE</LeadOff>
         <BaselineSway>FALSE</BaselineSway>
         <ExcessiveACNoise>FALSE</ExcessiveACNoise>
         <MuscleNoise>FALSE</MuscleNoise>
         <LeadDataCRC32>2322619447</LeadDataCRC32>
         <WaveFormData>
9v/2//b/9v/2//b/9v/2//b/9v/2//b/9P/0//T/9P/0//T/9P/0//b/9v/2//b/9v/2
//b/9v/2//b/9v/2//j/+P/4//j/9//2//X/9P/0//T/9P/0//T/9P/0//T/9f/2//f/
+P/3//b/9f/0//T/9P/0//T/9v/2//b/9v/4//j/+P/4//j/+P/4//n/9//3//X/9f/5
//v//P/9//z/+//7//r//P/8//7///8CAAIAAAAAAAAAAAABAAEAAQABAAEAAQADAAIA
AQAAAP7//P/5//j/+//8//7////////////+//z/+//7//r/+P/2//b/9v/2//T/9v/2
//b/9v/2//X/9v/3//j/+v/5//j/+P/3//f/9v/0//T/9v/3//j/+f/3//f/9//3//n/
+f/5//n/+//6//r/+v8AAAkAGwAyAFEAfwC0AOIACgErATsBMwEfAfsAtgBSANj/aP81
/0L/VP9X/2P/fP+Q/6D/tv/H/9H/2v/j/+f/6P/s/+7/7//x//L/8P/w//H/8f/0//X/
9f/1//b/9v/3//f/9f/1//X/9f/1//X/9f/2//j/+P/5//n/+v/6//r/+v/4//j/+P/4
//j/+P/5//n/+//7//v/+//7//v//P/8//z/+//6//n//P/8//z/+//9//7//v/+//3/
/P/8//v//f/+////AQABAAEAAgACAAMAAwADAAQABgAIAAgACAAGAAgACgAKAAsADQAO
AA4AEQATABYAGQAaABoAHAAdAB8AIAAiACUAKQApACsALgAvAC4AMAAvADIAMwA2ADYA
NwA4ADgAOAA1ADQAMwAzADUAMwAyADEALwAtACwAKQAmACMAIAAeABkAFwAXABUAFQAR
ABAADwAMAAoACAAHAAgABwAHAAcABQAFAAQAAwABAAAAAAAAAAAA/v/+//7//f/8//r/
+f/5//n/+f/6//f/9v/1//T/9v/2//b/9f/1//b/+P/5//n/+f/5//f/9//4//j/9//2
//X/9P/0//X/9v/3//j/+f/7//z//f/7//v/+//7//n/+v/6//r//P/8//z//f/9//3/
/f/9//v/+//7//v//f/+//7//v/9//z/+//6//z//P/8//v/+f/6//r/+v/4//j/+P/4
//r/+v/6//n/+P/3//f/+P/4//f/9//3//b/9v/2//b/9//3//f/9//1//T/9P/z//T/
9P/0//T/9P/0//T/9P/0//P/8//z//L/8f/w/+//8P/y//P/9P/2//b/9v/2//X/9P/z
//L/8v/y//L/8P/y//L/8f/v/+//8P/w//H/8//z//P/8//y//H/8f/x//P/8//0//T/
8//z//H/7//z//X/9P/z//L/8f/w//L/8v/y//L/8//z//P/8f/v//H/8//0//f/9//3
//j/9v/2//b/+P/7//z//P/6//j/+P/4//n/+f/5//n/+f/7//v/+v/5//b/9f/0//L/
8v/z//T/9v/3//f/9//3//T/8v/x//H/8P/u/+z/7P/u/+7/7P/u/+z/7P/s/+z/6//r
/+v/6//s/+z/7P/t/+3/7f/s/+r/6P/o/+n/6v/s/+3/7v/v/+3/7f/t/+3/6//r//D/
8v/2//z/BQAXADIAUwB/ALAA3AAEASUBMQErARsB9QCwAEoAzP9e/y3/Nv9I/0v/V/9w
/4T/lP+o/7v/xf/O/9f/3f/g/+D/4P/h/+P/5P/m/+b/5//n/+j/6f/p/+n/6v/q/+v/
6//t/+3/7f/t/+v/6//r/+z/7P/s/+3/7f/w//D/8P/w/+7/7v/u/+7/7v/u/+//7//v
/+//7//v/+//7//w//D/8//z//P/8//0//T/9P/z//H/8v/y//L/8//0//b/9//3//b/
9f/1//f/9//4//j/+//7//v//P/6//z//P/8//7/AAACAAIAAwAFAAYABgAGAAcACQAL
AAwADAAOAA8AEwAUABYAGQAcAB0AIAAkACUAJAAmACUAJAAlACgAKAArACwALAAsACoA
KgAqACsAKwApACgAJwAjACEAIAAdABoAFwAUABIADwANAA0ACwALAAcABgAFAAMAAgAB
AAEA/v/9//3//f/9//3//P/7//v/+v/6//r/+v/4//j/+P/4//j/9//3//b/9f/0//T/
9v/2//b/9v/0//T/9P/z//T/9P/1//X/8//z//P/8f/x//L/8v/x//H/8f/x//L/8P/w
//D/8P/x//P/9P/1//X/9f/1//X/9f/2//b/9v/4//j/+P/5//n/+f/5//n/+f/5//n/
+f/5//r/+v/6//r/+v/6//r/+v/6//r/+f/3//j/+P/4//r/+v/6//r/+v/6//r/+f/4
//f/9//4//j/9//3//f/9v/2//b/9v/1//X/9f/1//b/9v/3//f/9P/0//T/9P/2//b/
9v/2//b/9f/1//X/9f/1//X/9f/1//b/9v/2//X/9P/z//L/8//0//X/9v/2//b/9v/0
//b/9v/1//P/8//0//T/9f/z//P/8//z//X/9f/2//f/9f/1//b/9v/3//f/9f/z//X/
9f/1//X/9f/1//T/9P/1//b/9v/2//f/9P/0//T/9P/0//X/9v/3//j/+P/3//b/8//z
//X/9//4//n/+f/5//r/+v/6//r//P/9//7//v/8//z//P/8//3//f/9//3//f//////
/v/9//r/+f/4//b/9v/3//j/+v/7//v/+//7//r/+P/3//f/9v/0//L/8v/y//L/8P/y
//L/8v/y//L/8f/x//H/8f/y//L/8v/z//P/8//y//D/8P/w//H/8v/x//H/8f/x//P/
8//z//P/8//z//T/9v/4//z/BQAVACoAQwBlAJAAvADkAAUBGwEdARsBDwHmAJgANgDE
/1f/Hv8o/z//T/9m/4D/lP+o/7n/x//Q/9v/4f/k/+b/5v/n/+n/6v/s/+z/7f/t//D/
8f/x//H/8P/w//H/8f/x//H/8f/x//H/8f/x//L/8v/y//P/8//0//T/9P/0//T/9P/0
//T/9P/0//X/9f/z//P/8//z//X/9f/2//b/9//3//f/9//4//j/+P/3//f/+P/4//j/
+P/4//n/+f/6//r/+v/7//v/+//8//z//f/9//3//v/+/wAAAAAAAP7/AAACAAIABQAH
AAgACAAGAAcACQALAAwADAAOAA8AEQASABQAFwAaABsAHgAiACIAIgAlACUAKAApACwA
LAAtAC4ALgAuAC8AMAAxADMAMgAvAC0AKwArACkAKAAlACQAIQAeABwAFwAVABUAEwAS
AA8ADwAPAAwACgAIAAcACAAHAAcABwADAAMAAgABAAMAAgACAAIAAgAAAAAAAAAAAAAA
/////wAA///+//7//v/+//7//v/+//7//v/9//z//P/9//3/+//7//v/+f/5//r/+v/5
//v/+//7//z/+v/6//r/+v/6//v/+//7//n/+f/5//n/+//8//z//P/8//z//P/9//z/
+//6//n/+//7//v/+//7//z//P/8//7//v/+//7//P/8//z/+//9//7//v/+//z//P/8
//z//P/8//z/+//9//3//v8AAP7//f/9//3//P/8//z//P/8//v/+v/5//n/+v/8//3/
/P/8//z//P/+//7//v/+//z/+//7//v//f/9//3//f/7//z//P/8//z//P/8//z//P/8
//z//P/+//7//v/8//3//v/+//3//v/+//3//f/7//v/+//7//v/+//8//3//f/9//7/
/v///////f/7//3//f/9//3//f/9//z//P/7//z//P/8//v//f/8//r/+v/6//r//P/8
//z//P/8//z//P/8//r/+//7//v/+f/5//v//f8AAAEAAQABAAAAAAAAAAAAAwAFAAcA
CAAEAAQABAAEAAUABQAFAAUABQAFAAUABAADAAIAAQAAAP7//v///wAAAAABAAEAAQAD
AAIAAAD//wEAAAD+//z//P/8//z/+v/6//r/+v/6//j/9//3//f/9//4//j/+P/7//v/
+//6//b/9v/2//f/+v/7//v/+//7//v/+//7//v/+f/7//r//P/+/wIACQAVACYAOQBV
AH4ArgDYAPsAFwEjASEBFQH6ALoAZAD6/4n/Nv8k/zn/Sf9c/3r/lP+m/7n/yf/U/93/
5f/q//D/8f/x//L/8v/y//L/8//z//T/9f/1//X/+P/4//n/+f/5//n/+f/5//f/9//3
//j/+v/6//v/+//8//z//P/8//z//P/8//z/+v/6//v/+//7//v/+//7//v/+//8//z/
/f/9//3//f/+//7//v/9//3//v/+//7//v/+//////8AAAAAAAABAP////8AAAAAAwAD
AAMABAACAAQABAAEAAQABgAIAAgACQALAAwADAAMAA0ADwARABIAEgAUABUAFwAYABoA
HQAfAB8AIQAkACQAJAAnACcAKgArAC4ALgAvADAAMAAwADEAMgAzADUAMwAxADAALwAv
AC0ALAApACYAIwAgAB4AHQAbABsAGQAXABMAEgARAA8ADgANAA0ADAALAAsACwAHAAcA
BgAFAAUABAAEAAQABAACAAIAAgACAAIAAQABAAIAAQAAAAAAAgACAAIAAgAAAAAAAAD/
/wAAAAABAAEA/////////f/9//7//v/9//v/+//7//z//v/+//7//v/8//3//f/9//v/
+//7//v//f/+//7//v/8//z//P/9/////////////f/9//3//f///wAAAAAAAAAAAAAA
AAAAAAAAAAAA/////wAAAAAAAAAAAAAAAAAAAAAAAAAA//8BAAEAAgAEAAAA////////
/v/+//7//v////////////7//v///////v/+//7//v/+//7//v/+//7//f/9//3//f/9
//3//f/9//7//v/+/wAAAAAAAAAA/v/+//7//v/+//7//v/8////AAAAAP///v/+//3/
/f/9//3//f/9//3//f/+////AQABAAIAAgABAAEA///9/wEAAQABAAEAAQABAAAAAAD/
/wAAAAAAAAEAAAD+//7//v/+////AAABAAIAAQABAAEA//8BAAMABQAGAAUABQAFAAYA
BgAGAAYACAALAAwADAAKAAoACgAKAAsACQAJAAkACQALAAsACgAJAAgABwAGAAQAAgAD
AAQABgAIAAkACgALAAgABgAFAAUAAgAAAP7//v8AAAAA/v8AAP7//v/+//7//v///wAA
AQACAAIAAgADAAEAAQAAAP7/AAAAAAEAAgABAAEAAQABAAMAAwADAAMAAQADAAQABAAE
AAgAEwAjADoAWQB/AKwA2gAIASsBPwE9ATEBFwHeAIYAFACa/0v/QP9U/2H/a/+C/5j/
qP+6/8v/1//e/+f/7f/0//j/+P/5//v//P/6//r/+//7//7//////////v/+//////8B
AAEAAQABAP///////wAAAAAAAAEAAQABAAAA///+////AAABAAIAAgACAAMAAwADAAMA
AwADAAMAAwAEAAQAAwADAAMAAwAGAAYABgAFAAQABAADAAIAAwAEAAYABwAIAAgACAAJ
AAkACQAKAAoACwALAAsADAAMAA4ADgAOABAAEgAUABQAEwAVABYAFgAYABkAGwAdAB4A
HgAgACEAJQAmACgAKwAtAC0ALwAyADQANAA3ADcAOAA5ADwAPAA9AD4APgA+AEAAQABA
AEEAPgA7ADkANwA3ADUANAAxACwAKQAmACQAIwAhACEAHwAbABcAFgAVABUAFAATABMA
EQAPAA4ADQALAAsACgAJAAkACAAIAAgACgAIAAgACAAGAAYABQAFAAIAAQAAAAAAAAAA
AAAAAAAAAAAAAAD///z//P/9//3//v///wAA/////wAAAAD//////////wAA/v/+//7/
/v8AAAEAAQABAAEAAQABAAEAAQACAAIAAgAEAAQABAAFAAMAAwADAAMAAwADAAMAAwAD
AAQABAAEAAIAAgACAAIAAgACAAIAAQABAAIAAgACAAIAAgACAAIAAgACAAIAAQD/////
AAACAAAA/////////v/+//7//v8BAAEAAQABAAAAAAABAAEA/v/+//7//v8AAAAAAAAA
AP///f/8//v//P/9//7//////wAAAAAAAP///v/9//z//P/8//z//P/9//7////+/wAA
AAD///3//v/+//3//f/9//3//f/9//v/+//8//3//f/9//z//P/+//7//v/+//z//P/8
//z//f/9//3/+//7//3///8AAP///////wAAAAAAAAAAAgADAAQABAACAAAAAAAAAAEA
AQABAAEAAQADAAMAAgABAAIAAQAAAP7//P/9//7/AAABAAEAAQABAP7//P/7//v/+v/4
//b/9v/2//b/9P/2//b/9v/2//b/9f/1//X/9f/2//b/9v/3//b/9f/z//D/8v/y//P/
9P/3//f/9//3//X/9f/1//X/8//z//T/9v/6//z/BQATACYAQQBnAJYAyAD0ABkBMwE1
ASkBEwHeAIwAHgCi/0f/MP9C/0//Vf9m/37/kP+i/7n/w//M/9f/4f/k/+T/5v/n/+n/
6v/r/+z/7v/v/+7/7//v/+//8P/w//H/8f/x//H/8f/x//P/8//z//T/8v/y//P/8//y
//L/8v/y//P/9P/1//b/9P/0//X/9f/1//X/9f/1//X/9f/2//b/+f/5//n/+f/6//r/
+v/5//n/+v/6//r/+v/6//v/+//6//r/+v/7//v/+//8//z//f/9//3//v/+/wAAAAAA
AAIABAAGAAYABQAHAAgACAAIAAkACwANABAAEAASABMAEwAUABYAGQAbABsAHQAgACIA
IgAlACUAJgAnACoAKgApACoAKgAqACoAKgAqACsALQArACoAKQAlACMAIgAfABwAGQAW
ABQAEwARABEADwANAAkACAAHAAcABgAFAAUAAgABAAEAAQD//////v/9//3//P/8//z/
/P/6//r/+v/8//z/+//7//r/+f/4//j/9//2//X/9P/0//T/9P/z//D/8P/x//H/8//z
//P/8f/x//L/8v/x//P/8//z//T/8v/y//L/8v/y//P/8//z//X/9f/1//X/9f/2//b/
9v/2//b/9v/3//n/+f/5//n/9//3//f/9//3//j/+P/4//j/+P/4//j/+P/4//j/9//3
//j/+P/4//j/+P/4//j/9v/2//b/9f/1//X/9v/4//b/9f/1//X/9v/2//b/9v/3//f/
9//3//T/9P/1//X/9v/2//b/9v/0//T/9P/0//T/8//z//P/8//z//P/8//z//T/9P/0
//L/8v/y//L/9P/0//T/9P/2//b/9v/0//X/9v/2//X/9P/0//P/8//z//P/8//z//P/
8//0//X/9f/1//b/9v/1//X/8//x//X/9f/1//X/9f/1//T/9P/z//T/9v/2//b/9P/0
//T/9P/2//b/9v/2//X/9f/1//P/8f/z//X/9v/5//n/+f/6//r/+v/6//z//f/+//7/
/P/8//z//P/9//v/+//7//v/+//7//r/+f/4//f/9v/0//T/9f/2//j/+//7//v/+//4
//b/9f/1//T/8v/w//D/8P/w/+7/8P/w//D/8P/w//H/8f/x//H/8P/w//D/8f/x//H/
8P/u//D/8P/x//L/8//z//P/8//x//H/8f/x//P/8//0//T/9v/8/wUAEwAmAEEAYwCM
ALoA4AD9ABMBFwEVAQcB3gCUADQAwv9R/xj/IP87/03/ZP9+/5L/pP+3/8P/zP/V/9v/
4P/m/+b/5//p/+r/6v/q/+v/6//s/+3/7f/t/+7/7v/v/+//7f/t/+3/7f/v/+//7//w
//D/8P/x//H/8v/y//L/8v/y//L/8v/y//L/8v/z//P/8//z//P/8//z//P/9P/0//X/
9f/1//X/9P/0//T/8//1//b/9v/2//T/9P/1//X/+P/4//j/+f/5//n/+v/6//r/+f/4
//j/+v/8//z//P/+/wAAAgACAAEAAwAEAAQABAAFAAcACQAKAAoADAANABEAEgAUABcA
FwAXABkAHAAeAB4AIQAhACQAJQAoACgAKwAsACwALAAsACwALAAtAC8ALQAsACsAJwAl
ACQAIQAfAB0AGwAaABUAEwATABEADwALAAoACQAHAAYABQAFAAQAAwADAAMA//////7/
/f////7//v/+/wAA/v/+//7//v/+//3//f/8//v/+v/6//v//P/9//7//f/8//v/+f/6
//r/+//7//n/+f/5//f/9f/2//b/9f/3//f/9//4//b/9v/2//b/9v/3//f/9//3//f/
9//3//X/9v/2//b/+P/4//j/+f/4//f/9v/1//f/9//3//f/9//4//j/+P/4//j/+P/4
//j/+P/4//f/9//4//j/+P/6//r/+v/6//r/+v/6//n/+f/5//r//P/6//n/+f/5//j/
+P/4//j/9//3//f/9//3//j/+v/7//n/+P/3//b/9//4//n/+v/4//f/9//3//n/+f/5
//n/9//4//j/+P/4//j/+P/4//j/+P/4//j/+v/6//r/+P/6//r/+f/3//f/+P/4//n/
+f/5//n/+f/5//n/+v/7//n/+f/6//r/+//7//n/9//7//v/+//7//n/+f/4//j/+f/4
//b/9v/3//j/+f/6//j/+P/4//j/+f/5//n/9//5//v//f/+/////////wAA/v/+//7/
AAADAAQABAACAAAAAAAAAAEAAQABAAEAAQABAAEAAAD///7//f/8//r//P/9//7/AAD/
//////////7//P/7//v//P/6//j/+P/2//b/9P/2//b/9v/2//b/9f/1//X/9f/2//b/
9v/3//f/9//2//T/9v/2//f/+P/3//f/9//3//f/9//3//f/9//3//j/+v/+/wQACwAZ
AC4ARwBpAJYAxgDsAA0BHQEbAREB/QDMAHoAFACk/0X/Hv8u/0X/V/9u/4b/mv+u/8H/
z//Y/9//4//o/+7/7//v//D/8P/y//L/8//z//L/8//z//P/9P/0//X/9f/1//X/9f/1
//X/9f/1//b/9v/2//f/9//2//b/9v/2//b/9v/2//b/+P/4//n/+f/5//n/+f/5//v/
+//8//z/+//7//v/+//6//r/+v/5//r//P/9//7//P/8//3//f8AAAAAAAABAAAA////
//7/AAABAAIABAACAAQABAAEAAIABAAGAAYACQALAAwADAAKAAsADQAPABIAEgAUABUA
FQAWABgAGwAdAB0AHwAiACQAJAAnACcAKAApACwALAAtAC4ALgAuADAAMAAwADEAMQAv
AC4ALQAsACsAKwApACUAIQAdABoAGAAXABgAFwAVABEAEAAPAAsACgAJAAkACgAJAAkA
CQAFAAUABAADAAUABAAEAAQABAACAAIAAgAAAAAA/////wAA///+//7//P/8//z//P/+
//7//v/9//z//P/9//3/+//7//v/+f/7//z//P/7//n/+f/5//r/+v/6//r/+v/6//v/
+//7//n/+f/5//n/+//8//z//P/8//z//P/9//v/+//7//v//f/9//3//f/7//z//P/8
//3//v///wAA/v/+//7//f/9//7//v/+//7//v/+//7//v/+//7//f/7//v//P/+//7/
/f/9//3//P/8//z//P/9//3//f/9//z//P/9//3//P/8//z//P/8//z//P/8//z/+//7
//v//f/9//3//f/7//z//P/8//z//P/8//z//P/8//z//P/8//z//P/6//3//v/+//3/
/P/8//v/+//7//v/+//7//v/+//8//3/+//7//z//P///////f/7//v/+//7//v/+//9
//7//P/8//z//P/8//z//P/8//3//f/9//v/+//9////AAABAAEAAQACAAIAAgACAAQA
BQAGAAYABAAGAAYABgAHAAUABQAFAAUAAwADAAIAAQABAAEAAQAAAP7///8AAAIAAwAD
AAMAAwACAAAA/////wAA/v/8//z//P/8//r//P/6//r/+v/6//v/+//7//v//P/8//z/
/f/9//3//P/6//r/+v/7//z//f/9//3//f////////////3//f/+/wAABAAKABMAIQA2
AFUAfQCsANoAAgEjATMBMQEhAQEBwABmAPj/hv87/zT/Sv9X/2X/gP+Y/6z/vv/N/9f/
4P/l/+v/7v/w//L/8//1//b/+P/4//n/+f/6//v/+//7//r/+v/7//v//f/9//3//f/9
//3//f/+//z//P/9//3//v/+//7//v8AAAAAAAAAAAAAAAABAAEAAQABAAEAAQABAAEA
AgACAAMAAwADAAMABAAEAAQAAwADAAQABAAEAAQABAAFAAUABgAGAAYABwAJAAkACgAK
AAkACQAJAAoADAAOAA4ADgAOABAAEgASABMAFQAWABYAGAAZABsAHQAeAB4AIAAhACUA
JgAoACsALQAtAC8AMgA0ADQANwA3ADgAOQA8ADwAPQA+AD4APgA/AEAAQQBDAEIAPwA9
ADsAOQA3ADYAMwAwAC0AKgAoACMAIQAhAB8AGwAXABYAFQAVABQAEwATABQAEwATABMA
EQARABAADwANAAwADAAMAAwACgAKAAoACgAKAAkACQAIAAcABgAGAAQABAAEAAQABAAE
AAQAAwAAAAAAAQABAAMAAwADAAEAAQACAAIAAQADAAMAAwAEAAQABAAEAAQABAAFAAUA
BQADAAMAAwADAAUABgAGAAYABAAEAAQABQAHAAcABwAHAAcABwAHAAcABwAIAAgACAAG
AAYABgAGAAYABgAGAAUABQAGAAYABgAEAAQABAAEAAQABAAEAAMABQAFAAYACAAGAAUA
BQAFAAIAAgACAAIAAwADAAMAAwACAAIAAwADAAAAAAAAAAAAAQACAAMABAADAAEAAAD/
/wEAAQABAAEAAQACAAIAAgACAAIAAgACAAIAAgACAAIAAgACAAIAAAADAAQABAADAAEA
AAD+//3//v///wAAAQABAAEAAgADAAEAAgACAAIAAgACAAEAAAD///7/AAABAAIAAQAB
AAMABQAGAAcABwAHAAgABgAGAAYACAAJAAoACgAIAAoACgAKAAsACQAJAAkACQAJAAkA
CAAHAAYABQAEAAIABAAFAAYACAAJAAkACQAJAAYABAADAAMAAQD+//v/+v/7//z/+//+
/wAAAAAAAAAA/v/9//z/+//8//z//P/9///////+//z//P/8//3//v/+//3//P/7//v/
+//7//v/+//7/wAAAgAEAAgAEwAlAEAAaQCbAMoA9gAaATkBPwE3ASEB8wCgAC4ArP9U
/z//UP9g/2P/bf+E/5r/rP+8/8v/1//e/+X/6f/u//L/9P/1//f/+P/2//b/9//3//j/
+f/5//n//P/8//3//f/8//v/+v/5//r/+//8//7//v/+///////+//7//v/+/wAAAAAA
AAAA/v/+//////////////////////8AAAAAAQABAAEAAQACAAIAAgABAAEAAgACAAIA
BAAEAAUABQAFAAQAAwADAAMAAwAEAAQABwAHAAcACAAKAAwADAAMAAoADAAOAA4ADwAR
ABIAEgAUABUAFwAZABwAHAAeAB8AIQAiACQAJwApACkAKwAuAC4ALgAxADEAMAAxADQA
NAAzADQANAA0ADIAMgAyADMAMwAxADAALwArACkAKAAlACIAHwAcABoAFwAVABUAEwAP
AAsACgAJAAkACAAHAAcABAADAAMAAwADAAMAAgABAAMAAgACAAIA///8//v/+v/7//z/
/P/9//v/+f/3//b/+P/4//j/+P/4//j/+P/3//X/9P/0//P/9f/1//X/8//0//b/9//3
//f/9//3//j/+P/4//j/+P/4//n/+f/5//v/+//7//v/+//8//z//P/+//7//v////3/
/f/9//3//////////////wAAAAAAAP///v/9//z//v/+//7//f/9//7//v/+//z//P/8
//z//P/8//z/+//7//v//P/+//z/+//7//v/+v/6//r/+v/7//v/+//7//r/+v/7//v/
/P/8//z//P/8//z//P/8//7//f/9//3//P/7//r/+f/7//z//P/8//r/+v/6//r//P/8
//z//P/8//z//P/6//z//P/7//n/+//8//z//f/9//3//f/9//3//P/8//z//P/8//r/
+v/6//r//f/9//3/+//7//3///8AAAEAAQABAAIABAAEAAQABgAFAAYABgAEAAYABgAG
AAcABwAHAAcABwAFAAUABAADAAQAAwACAAAAAAABAAIABAAHAAcABwAHAAYABAADAAMA
AAD+//z//P/8//z/+v/8//r/+v/6//r/+//7//v/+//6//r/+v/7//v/+//6//j/+v/6
//v//P/9//3//f/9//////////////////7/AgAGAAoAEwAhADYAUQB3AKYA1gD8AB0B
MQExAS0BHwHwAJ4ANAC+/1v/NP9C/1X/Yf94/5D/ov+4/8v/1f/c/+X/6//w//T/9v/3
//n/+v/8//z//f/9//z//f/9//3//v/+/////////////////////////wAAAAAAAAEA
AQACAAIAAgACAAQABAAEAAQAAgACAAMAAwAEAAUABgAHAAcABwAIAAgABwAHAAcABwAI
AAgACAAHAAkACgAKAAoACgAKAAsACwAKAAoACgALAA0ADQAOAA4ADwAPAA8AEAAQABIA
EgASABIAFAAWABYAFQAXABgAGAAaABsAHQAfACAAIAAiACMAJwAoACoALQAtAC0ALwAy
ADQANAA3ADcAOgA7AD4APgA/AEAAQABAAEIAQgBCAEMAQwBBAEAAPwA7ADkAOAA1ADMA
MQAvAC4AKQAnACcAJQAjAB8AHgAdAB0AHAAbABsAGAAXABcAFwAXABcAFgAVABUAFAAU
ABQAFAASABIAEgAUABQAEwATABIAEQAQABAAEAAQABAAEAASABIAEgARAA4ADgAPAA8A
DwAPAA8ADQAPABAAEAAPAA0ADQANAA4ADgAOAA4ADgAMAA0ADQANAA0ADQANAA0ADwAQ
ABAAEAAQABAAEAARAA8ADwAPAA8ADwAPAA8ADwARABIAEgASABAAEAAQABAAEAAQABAA
DwARAA==
         </WaveFormData>
      </LeadData>
      <LeadData>
         <LeadByteCountTotal>10000</LeadByteCountTotal>
         <LeadTimeOffset>0</LeadTimeOffset>
         <LeadSampleCountTotal>5000</LeadSampleCountTotal>
         <LeadAmplitudeUnitsPerBit>4.88</LeadAmplitudeUnitsPerBit>
         <LeadAmplitudeUnits>��V</LeadAmplitudeUnits>
         <LeadHighLimit>2147483647</LeadHighLimit>
         <LeadLowLimit>268435456</LeadLowLimit>
         <LeadID>V4</LeadID>
         <LeadOffsetFirstSample>0</LeadOffsetFirstSample>
         <FirstSampleBaseline>0</FirstSampleBaseline>
         <LeadSampleSize>2</LeadSampleSize>
         <LeadOff>FALSE</LeadOff>
         <BaselineSway>FALSE</BaselineSway>
         <ExcessiveACNoise>FALSE</ExcessiveACNoise>
         <MuscleNoise>FALSE</MuscleNoise>
         <LeadDataCRC32>173922179</LeadDataCRC32>
         <WaveFormData>
9P/0//T/9P/y//L/8v/y//D/8P/w//D/8P/w//D/8P/w//D/8P/w//L/8v/y//L/8P/w
//D/8P/w//D/8P/w//H/8v/z//T/8v/y//L/8v/x//D/7//u//D/8P/w//D/8v/y//L/
8v/w//D/8P/w//D/8P/w//D/8v/y//L/8v/0//T/9P/z//P/8//z//T/9P/0//P/8f/1
//j/+P/5//j/+P/3//X/9f/3//j/+f/8//3//P/9//3//f/+//7//P/8//3//f/9//7/
//8AAP7/+//4//f/+f/6//v//v///////v/9//z/+//6//n/9v/1//X/9f/2//b/9v/2
//j/+P/4//j/+v/6//r/+v/4//j/+P/4//j/+P/2//b/+P/6//r/+v/4//n/+f/5//v/
/P/9//z/AAD+//v/+f/8/wUAFQAvAEoAbgCdAMcA7QAUAS4BLQEeAfwAvQBqAAgAsv+G
/4v/kf+O/5L/ov+v/7v/zv/a/+H/5//v//L/9P/3//j/+P/5//v/+f/5//n/+f/7//3/
/f/9//7///////////////////8AAAAAAAAAAAIAAwADAAMAAQABAAEAAAAAAAEAAgAC
AAEAAQABAAIABAAEAAQAAwADAAQABQAFAAUABAADAAIABgAGAAUABQAHAAcACAAIAAcA
BwAHAAcACQAKAAoACgALAAsADAAMAA0ADQAOAA4AEgATABMAEwATABMAEwATABUAFwAZ
ABoAGwAdACAAIgAjACMAJQAmACkAKwAtADAAMgA0ADYAOAA6ADsAPgBAAEAAQwBFAEYA
RwBJAEkASQBGAEUARABDAEQARQBDAEQAQQA/ADwAOgA0ADAALAApACUAJAAkACIAHwAe
AB4AHgAYABUAEwASABMAEwASABEAEgARAA8ADwAOAA0ADAAKAAoACQAJAAkACAAHAAYA
BAAGAAYABwAJAAYAAwACAAAAAgADAAMAAwAEAAQABAAEAAQABAAEAAMAAwADAAMAAwAB
AAEAAQAAAAEAAgADAAUACAAJAAkACAAIAAgACAAIAAkACAAHAAYACAAIAAgABwAJAAkA
CQAJAAcABwAHAAgACgAKAAkABwAGAAcACAAHAAkACQAJAAcABAAEAAQABAAEAAQABAAE
AAUABgAGAAcABQAFAAQAAwAFAAQABAAEAAEAAQACAAIAAwAEAAUABQABAP///f/7//7/
/v///wAA//////7//v/+//7//v/+//7//f/8//v//P/9//7///8BAAEAAAAAAP///v//
//7//P/8//z/+//7//z//P/7//3//f/9//3//v/+//7//v/9//z/+//6//3//f/9//7/
/P/8//z/+v/8//7//v/9//z/+//6//r/+//8//3//v/+//7//f/5//v//v/+////AQAC
AAIA/////wEAAgAFAAUABQADAAMAAwADAAQAAgACAAIAAwADAAIAAgACAAQAAwABAP//
/f/+//7//v8AAAEAAQAAAP3//P/7//r/+//4//f/9//3//b/9v/2//T/9P/0//T/8v/y
//L/8v/0//T/9P/0//L/8v/y//D/7v/u//D/8P/z//T/9v/3//b/9v/1//T/8v/y//T/
9//1//b//f8RACsASgBwAJkAxQDxABoBNAE5AS4BCgHHAGwABACq/3z/ff+D/4D/hP+U
/5//q/+8/8r/0//Z/9//5P/m/+f/5v/m/+f/6f/r/+v/6//r/+v/7f/t/+3/8P/x//H/
8f/x//H/8f/x//D/8P/w//D/7v/v/+//7//x//H/8f/w//D/8f/y//L/8f/x//H/8v/y
//L/8v/x//H/8v/z//P/9P/0//T/9P/2//b/9f/1//P/8//0//T/9v/3//j/+f/4//j/
9//2//n/+f/6//r//f/9//7//v/+/////////wAAAQACAAMABQAHAAkACgAIAAkACwAM
ABEAEQATABQAFwAZABsAHgAiACQAJgAoACgAKQAsAC4ALAAvADEAMgA1ADcANwA3ADUA
NQA1ADUANQA1ADIAMgAvAC0AKgAoACQAIAAcABkAFQAUABQAEgAQAA4ADQAMAAkABwAG
AAYAAwADAAIAAQACAAEA//////////////7//P/7//v/+//7//v/+//6//n/+P/4//n/
+//5//n/+P/2//f/9//3//j/+P/4//j/9v/2//b/9f/1//X/9f/1//X/9f/1//T/8v/y
//L/8//2//f/9//2//b/9v/2//b/+P/4//j/+P/4//j/+P/3//n/+f/5//n/+f/5//n/
+v/6//r/+f/3//n/+//9//3/+//7//v/+f/6//r/+v/6//r/+v/6//r//P/8//v/+//5
//n/+P/3//j/+P/5//r/9//3//j/+P/4//j/+P/3//f/9//3//f/9//2//b/9v/5//n/
+P/4//b/9v/2//b/9f/1//X/9f/3//f/9//3//b/9f/z//L/8//0//f/+P/3//b/9f/z
//H/8v/y//H/8v/z//T/9f/y//L/8v/y//T/9P/0//T/9f/1//X/9v/2//b/9v/0//T/
9P/1//X/8//z//P/8//y//P/8//y//T/8v/y//L/8v/y//L/8//0//X/9f/0//P/8f/v
//H/9P/0//f/+f/6//r/9//3//n/+v/7//v/+//5//n/+f/5//r//P/8//z//f/9//z/
/P/8//r/+f/3//X/9f/2//b/9v/4//n/+f/4//n/+P/3//b/8//w/+//7//v/+7/7v/u
/+7/7v/u/+7/7P/s/+z/7P/u/+7/7v/u//D/8P/w/+7/7P/s/+7/7v/s/+z/7f/t/+3/
7v/u/+7/7v/u//D/8f/v//D/9f8BABMALgBOAHMAmwDFAO4ADgEhASoBJgH9ALYAXgAA
AKb/b/9p/3T/ev+I/5n/p/+0/8L/y//T/9v/4P/g/+H/5P/k/+X/5//n/+f/5//n/+n/
6//r/+v/7P/t/+3/7f/r/+v/6//r/+z/7P/s/+z/7P/t/+3/7f/t/+3/7f/s/+r/6//s
/+z/7f/t/+3/7v/s/+z/7P/r/+v/7P/t/+3/8P/w//D/8P/y//L/8f/x/+//7//w//D/
8f/x//H/8f/x//L/8v/y//P/8//0//T/9f/1//b/9v/2//f/9//3//b/9//4//n/+v/9
/wAAAgAAAAEAAwAEAAUABQAHAAgACwANAA8AEgAWABgAGgAcABwAHQAgACIAJAAnACkA
KgAsAC8AMAAxADEAMQAxADEALwAvACwALAAqACkAJwAmACQAIAAcABkAFAASABEADgAL
AAoACgAKAAUAAwACAAIAAQABAAAA//8AAP///f/9//3//f/9//z//P/7//v/+//5//n/
+f/4//n/+P/4//n/+//5//n/+P/2//f/9//3//b/9v/2//b/9P/0//T/8//z//P/8//z
//L/8//0//T/8//y//H/8f/y//P/8//y//D/8P/w//D/8v/y//L/8v/y//L/8v/x//H/
8f/x//H/8//z//P/9P/0//T/8//x//P/9f/3//f/9f/1//X/8//0//T/9P/0//T/9P/0
//T/9P/0//P/8//2//f/9//3//f/9v/2//b/9f/1//b/9v/1//T/8//x//L/8//0//X/
9f/0//T/9P/1//X/9P/0//L/8v/y//L/8//z//P/8//z//P/8//z//P/8//y//L/9P/0
//b/9v/2//b/9v/1//P/9P/0//P/8//z//P/8//y//L/8v/y//L/8v/y//L/8//z//P/
9P/0//T/9P/y//L/8v/z//P/8//z//P/8//0//X/9f/0//T/9P/0//L/8v/y//L/8v/y
//L/8v/0//P/8//z//P/9P/0//T/8//x//P/9v/2//f/+f/6//j/9//3//n/+//9//7/
///8//v/+v/5//z//P/8//z//f/9//z//P/8//z/+//5//f/9//4//j/+P/6//v/+//8
//v/+v/5//j/9//0//P/8f/x//D/8P/w//D/8P/w/+7/7v/u/+7/7v/u/+7/7v/w//D/
8P/w/+z/7P/s/+7/8P/w//D/8f/x//H/8v/y//L/8P/w//L/8//z//T/9////w8AIgA+
AGEAiQCzANoA/gAXASQBIgEJAcwAfAAkAMj/f/9p/27/cv9+/5X/pf+w/8D/zf/V/9v/
4P/k/+n/6P/o/+n/6//r/+v/6//r/+v/7f/t/+3/8P/x//H/8f/x//H/8f/x//H/8P/v
/+7/7//x//L/8//z//P/8//y//L/8//0//T/8v/x//D/8P/y//L/8v/x/+//8P/x//H/
9P/0//T/9P/2//b/9f/1//X/9f/2//b/9f/1//X/9f/3//j/+P/4//f/9//4//j/+//7
//z//P/8//3//f/9//z//f/+//////8BAAMABAAEAAUABwAIAAsACwANAA4ADwARABMA
FgAWABgAGgAcACAAIQAkACYAJgApACsALAAtAC8ALwAvADAAMQAyADMAMwAzADAAMAAv
AC0AKgAoACYAIgAeABsAGQAYABgAFgAQAA4ADQAMAAsACQAIAAgABwAHAAYABQACAAEA
//////////////7//v/9//3//f/7//v/+//6//v/+v/6//v//f/7//v/+v/4//n/+f/5
//r/+v/6//r/+v/6//r/+f/3//f/9//3//P/8//z//L/9f/2//f/+f/5//n/+P/2//T/
9P/0//T/9v/2//b/9v/0//T/9P/z//T/9f/2//f/9f/1//X/9v/4//j/9//1//X/9//5
//n/+f/5//n/9//4//j/+P/4//j/+P/4//j/+P/4//f/9//6//v/+//7//n/+P/4//j/
9//3//j/+P/6//r/+v/5//n/+f/5//n/9//2//b/9v/3//f/9v/2//b/9v/2//b/9f/1
//X/9f/1//X/9f/1//X/9f/0//T/9P/0//b/9v/0//T/9P/z//X/9v/2//X/9f/1//X/
9f/y//L/8v/y//T/9P/0//T/9//3//f/+P/2//b/9v/0//b/9v/3//f/9//3//f/9//3
//f/9v/0//b/9P/y//L/8v/y//X/9//5//v/+//6//n/9//3//n//P/8//v//f/+//7/
/f/9////AAABAAEAAQD//wEAAQABAAIAAAAAAAAAAQADAAIAAgACAAQAAwABAP////8A
AAAAAAAEAAUABQAEAAEAAAD///7//f/6//n/+f/7//r/+v/6//r/+v/6//r//P/8//z/
/P/8//z//P/8//7//v/+//z//v/+/wAAAAAAAAAAAQABAAEAAgACAAIAAAAAAAIAAQD9
/wIACwAZAC8ATABsAJEAuwDnAAwBKgEzAS4BFAHdAJAANADW/5b/if+R/5T/mP+o/7X/
v//O/9z/4//p/+3/9P/6///////+//7////9//3//f/9////AQABAAEAAAABAAEAAQAD
AAMAAwADAAIAAgACAAIAAgADAAMAAwABAAEAAQAAAAIAAwAEAAQABQAFAAUABgAEAAQA
BAADAAQABgAIAAkACQAIAAcABgAKAAoACQAJAAgABwAHAAYACAAJAAoACwANAA4ADgAO
AA0ADQAOAA4ADQANAA4ADgAQABEAEQARABMAFQAXABkAFwAZABsAHAAcAB0AHwAgACEA
IQAjACQAKQArAC0AMAA0ADYAOAA6ADoAOwA+AEAAQABDAEUARgBHAEkASQBJAEsASwBL
AEsASgBJAEUARABBAD8APAA6ADgANAAwAC0AKwAqACoAKAAiACAAHwAeAB0AGwAaABoA
FwAXABYAFQAUABMAEQARAA8ADwAPAA4AEAAPAA8ADwAOAA0ADAAKAAsACgAKAAsACgAH
AAYABAAGAAcABwAHAAQABAAEAAQABwAIAAkACQAIAAcABgAFAAQABQAGAAYABAAEAAQA
BQAGAAcABwAGAAUABgAHAAgACQAIAAcABgAHAAgACQAJAAkACQAJAAkACQAJAAkACgAK
AAoACQAHAAUABwAJAAkACQAJAAkABwAGAAYABgAGAAcACAAJAAoACgAKAAkACQAHAAcA
BgAFAAcABgAGAAYABQAFAAYABgAIAAgACAAHAAUABQAFAAUABQAEAAQABAAGAAcABwAI
AAUABAADAAIAAwADAAMAAwADAAMAAwADAAEAAQAAAAAAAAAAAAIAAgAEAAQABAADAAIA
AgABAP//AQABAAEAAQAAAAAAAAAAAP7//v/+//7//f//////AAAAAAAAAAAAAP//////
////AAAAAAAA///9////AgACAAEAAwAEAAQABQAFAAcACAAHAAcABwAFAAMAAwADAAQA
BgAGAAYABwAHAAYABgAGAAYABQADAAEAAQACAAIAAgAEAAUABQAEAAEAAAD///7/+//4
//f/9//1//T/9P/0//b/9v/2//b/9P/0//T/9P/2//b/9v/2//X/9P/z//D/8P/w//L/
8v/0//T/9f/1//P/9P/0//T/8v/y//T/9f/z//T/9/8DABcAMgBUAH0AqwDVAP4AIgEz
ATABGgHnAJoAPADY/4z/c/97/3z/fP+K/5n/o/+y/8L/y//P/9n/4P/k/+P/5v/m/+f/
6f/r/+v/6//r/+n/6//r/+v/6v/r/+v/6//t/+3/7f/t//D/8P/w//D/7v/v/+//7//v
/+//7//u//D/8f/y//L/7//v/+//8P/u/+7/7v/t/+//8P/x//H/8v/y//L/8v/2//b/
9f/1//X/9f/2//b/9//3//f/9//1//b/9v/2//n/+f/6//r/+f/5//r/+v/8//3//f/9
//7///8AAAEAAQADAAUABgAGAAcACQAKAA8ADwARABIAEwAVABcAGgAcAB4AIAAiACYA
JwAqACwAKgAtAC8AMAAxADMAMwAzADMAMwAzADMAMQAxAC4ALgAtACsAKAAmACAAHAAY
ABUAEwASABIAEAAMAAoACQAIAAcABQAEAAQAAQABAAAA///+//3/+//7//v/+//7//r/
+v/5//n/+f/5//n/+f/4//f/9v/2//f/9//1//X/9P/y//P/8//z//D/8P/w//D/8P/w
//D/7//v/+//7//v/+7/7//w//D/8P/w//D/8f/w//H/8f/w/+//8P/x//L/8v/y//L/
8v/0//T/9P/z//T/9f/2//f/9f/1//X/9v/2//b/9f/z//P/9f/3//f/9//3//f/9f/2
//b/9v/2//b/9v/2//b/9v/2//X/9f/0//X/9f/1//X/9P/0//T/9f/1//b/9v/0//T/
9P/z//X/9f/1//X/9f/0//T/9P/z//P/8v/y//H/8v/z//T/8//z//P/8//z//P/8//z
//H/8f/w//D/8P/w//L/8v/0//T/9P/z//H/8v/y//H/8f/x//H/8f/w//D/8P/w//L/
8v/y//L/8f/x//H/8v/w//D/8P/u/+//8P/y//P/8//z//P/8//w//P/9f/0//T/8v/y
//L/8v/z//P/8//z//T/9P/0//P/7//x//T/9P/1//f/+P/4//n/+f/7//z/+//7//v/
+f/7//v/+//8//v/+v/5//n/+f/4//j/+P/2//X/8//x//L/9P/1//b/+P/5//n/+P/3
//b/9f/0//P/8P/v/+//7//u/+7/7v/w//D/8P/w/+7/7v/u/+7/7P/s/+z/7P/s/+z/
7P/q/+z/7P/u/+7/7P/s/+3/7f/t/+7/7v/u//D/8P/y//H/8f/y//f/AQATAC4ATgBz
AJkAwQDoAAgBHwEqASIB+wC0AGAAAgCk/2v/Zf9w/3j/hv+X/6X/sv++/8f/z//V/9z/
4P/j/+b/5v/n/+n/5//n/+f/5//p/+v/6//r/+r/6//r/+v/6//r/+v/6//s/+z/7P/s
/+z/7f/t/+3/7//v/+//7v/s/+3/7v/u/+v/6//r/+z/7v/u/+7/7f/r/+z/7f/t//D/
8P/w//D/8f/w/+7/7f/u/+//8f/y//L/8f/w/+//8f/y//L/8v/x//H/8v/y//H/8f/y
//L/9v/3//f/9//4//n/+v/7//n/+//9//7//P/9////AAAFAAUABwAIAAsADQAPABIA
EgAUABYAGAAcAB0AIAAiACQAJwApACoAKwAtAC0ALQAvAC8ALwAvAC8ALwAsACwAKQAn
ACQAIgAfABwAGQAXABMAEgASABAACgAIAAcABgADAAEAAAAAAP/////+//3//P/7//n/
+f/5//n/+f/4//r/+f/5//n/9//3//f/9v/1//T/9P/1//b/9f/2//b/9P/1//X/9f/0
//T/9P/0//L/8v/y//H/7//v/+//7//v/+//7//u/+7/7v/u/+//8P/x//H/8P/u/+7/
7v/u/+7/7v/u/+7/7v/u/+7/7f/r/+v/6//r/+v/6//r/+z/7v/u/+3/6//r/+3/7//v
/+3/7f/t/+v/7P/s/+z/7P/u/+7/7v/u/+7/7v/t/+3/7v/v/+//7//x//D/8P/w/+//
7//w//D/7v/u/+7/7f/u/+//8P/x//D/7v/t/+z/7v/v/+//8P/s/+z/7P/s/+//7//v
/+//7f/t/+3/7f/t/+3/7P/s/+7/7v/w//D/7v/u/+7/7f/t/+7/7v/t/+//7//v/+//
7v/u/+7/7v/u/+7/7v/u/+3/7f/t/+7/7v/u/+7/7P/u/+7/7//v/+3/7f/t/+3/7v/t
/+v/7P/t/+7/7//w/+3/7f/t/+3/7v/u/+7/7f/t/+//8v/y//P/9f/2//b/8//z//X/
9v/3//f/9//1//X/9f/1//b/9v/2//b/9//1//T/9P/0//T/8//x/+//8P/y//P/9P/0
//X/9f/0//H/8P/v/+7/7v/s/+z/7f/r/+r/6v/q/+r/6v/q/+r/6P/o/+j/6P/o/+j/
6P/o/+r/6v/q/+j/6v/q/+z/7P/s/+z/7f/t/+v/7P/s/+z/7P/s/+z/7f/t//D/9f//
/xMALgBOAHUAnQDHAO4ACAEXARgBCAHXAIwANADa/4r/Y/9l/27/eP+K/5f/o/+y/8L/
zf/T/9n/3P/e/+P/5P/k/+X/5//n/+f/5//n/+X/5//n/+f/6P/p/+n/6f/r/+v/6//r
/+r/6v/q/+r/6v/r/+v/6//r/+v/6//q/+j/6f/q/+r/6//r/+v/7P/s/+z/7P/r/+v/
7P/t/+3/7v/u/+7/7v/v/+7/7P/r/+7/7//x//L/8v/x//D/7//x//L/8v/y//L/8f/x
//D/8v/z//X/9v/2//f/9//3//b/9//4//n/+//9////AAD+////AQACAAUABQAHAAgA
CwANAA8AEgAUABYAGAAaABwAHQAgACIAIgAlACcAKAApACsAKwArAC0ALQAtAC0ALQAt
ACoAKgAoACcAJQAkAB4AGgAWABMAEwASABIAEAAMAAoACQAIAAMAAQAAAAAAAQABAAAA
///8//v/+f/5//v/+//7//r//P/7//v/+//6//n/+P/2//f/9v/2//f/9//1//X/9P/0
//X/9f/1//b/9v/2//b/9P/0//T/8//z//P/8//z/+//7//v/+7/8P/w//D/8f/w//H/
8f/w/+7/7v/u/+7/8P/w//D/8P/w//D/8P/v/+//7//v/+//8f/x//H/8v/y//L/8f/v
//H/8//1//X/8//z//P/8f/x//L/8//0//T/9P/0//T/9P/0//P/8//y//P/8//z//P/
8v/y//L/8//z//T/9P/0//T/9P/z//H/8f/x//H/8//y//L/8v/z//P/8v/y//L/8v/y
//L/8//z//P/8//x//H/8f/x//H/8f/w//D/8P/w//L/8v/x//D/7//t/+7/8P/x//H/
7//v/+//7//u/+7/7v/u//D/8P/w//D/7//v/+//8P/y//L/8v/w/+7/7v/v/+//7//x
//L/8P/w//D/8P/v/+//7//v//D/8P/w/+//7//x//T/9P/1//f/+P/4//X/9f/3//j/
+f/5//n/9//5//n/+f/6//n/+P/3//f/9//2//b/9v/4//f/9f/z//H/8v/y//L/9P/1
//X/9P/z//L/8f/w//H/7v/t/+3/7f/s/+z/7P/s/+z/7P/s/+z/7P/s/+z/7P/s/+z/
7P/u/+7/7v/s/+r/6v/s/+z/7v/u/+//7//v//D/8P/w//D/8P/y//P/8//2//3/CwAh
AEAAYgCHALEA2wAAARoBJQEcAf4AwQBwABYAvv+C/3X/e/98/4b/mv+p/7X/xP/Q/9f/
3f/j/+b/6v/t//D/8P/x//P/9f/1//X/9f/z//X/9f/1//j/+f/5//n/+f/5//n/+f/4
//j/+P/4//r/+//7//v/+//7//v/+v/6//v//P/8//n/+f/5//r/+//8//3//f/7//z/
/f/9/wAAAAAAAAAAAgACAAEAAQD/////AAAAAAEAAQABAAEAAwAEAAQABAAGAAcACQAK
AAkACQAKAAoADgAPAA8ADwASABMAFAAVABUAFwAZABoAGgAbAB0AHgAhACEAIwAkACkA
KwAtADAAMgA0ADYAOAA6ADsAPgBAAEAAQwBFAEYARwBJAEkASQBKAEsATABNAEsASwBI
AEgARQBDAEAAPgA7ADgANQAzADAALgAtACoAJQAiACAAHgAcABsAGwAcAB0AHQAcABsA
HAAbABkAGQAXABcAFwAWABYAFQAVABUAFwAXABcAFgATABIAEgATABMAEQARABAAEgAT
ABMAEwARABAADwAOABAAEAAQAA8ADwAPAA8ADwAOAA8AEAAQABAAEAAQABEAEAARABEA
EAAQABAAEAAQABIAEgASABIAEgASABIAEQATABMAEwATABMAEwATABQAFgAWABUAEwAR
ABMAFQAVABUAFQAVABMAFAAUABQAFAASABIAEgASABMAFAAUABUAFAAVABUAFQAVABQA
FAAUABIAEQARABAAEgASABIAEQATABMAEwATABEAEAAQABAAEwATABIAEgAPAA4ADQAM
AA8ADwAPAA8AEQARABEAEQAPAA8ADgAOAA4ADgAQABAAEAAQABAADwARABIAEgARAA4A
DQAMAAsADQAOAA8AEAASABIAEgASAA8ADgAQABAAEAAQAA4ADQAMAAsADQAOAA8ADwAP
ABEAFAAUABMAFQAWABYAEwATABUAFgAZABkAGQAXABkAGQAZABoAGgAaABoAGwAZABgA
GAAYABoAGQAXABUAFQAWABYAFgAYABkAGQAYABcAFgAVABQAEQAMAAkABwAJAAoADAAO
AA4ADgAOAA4ACwAKAAkACAAJAAoACwAMAA4ADgAOAAwACgAKAAwADAALAAoACgAJAAkA
CgAKAAoACAAKABAAEQANAAwAEwApAEkAbACUAL0A5wATATgBTAFJATYBDAG/AFoA8v+o
/5L/nf+j/57/pP+y/8P/0f/e/+j/8f/3//n//P8CAAcACAAIAAkACwAJAAkACQAJAAsA
DQANAA0ADgAPAA8ADwAOAA0ADAALAA8AEAARABIAEgATABMAEwARABEAEQAQABIAEwAU
ABQAEwATABMAFAAUABQAFAATABMAFAAVABUAFgAWABYAFgAYABgAFwAXABcAFwAYABgA
GwAbABsAGwAZABoAGgAaABsAGwAcABwAHQAdAB4AHgAiACMAIwAjACQAJQAmACcAJQAn
ACkAKgAsAC0ALwAwADUANQA3ADgAOwA9AD8AQgBGAEgASgBMAE0ATQBPAFAATgBRAFMA
VABTAFUAVQBVAFQAUwBSAFEAUwBTAFAAUABMAEkARQBCAD4AOgA2ADMALwAuAC4ALAAm
ACQAIwAiACEAHwAeAB4AGwAbABoAGQAaABkAFwAXABcAFwAXABYAEwARABAADwARABEA
EQAQAA0ADAAMAA0ADgANAA4ADgAMAA0ADQANAAoACgAKAAoADAAMAAwACwANAA0ADQAN
AA0ADQANAAwADgAOAA4ADwAOAA8ADwAOAA0ADgAPABAAEAAQABAAEAAQABAAEAAPABEA
EQARABEAEQARABEAEgAUABQAEwARABAAEQASABEADwAPAA8ADQANAA4ADwAQAA4ADgAO
AA4ADgAOAA0ADQAMAA0ADQANAA0ADAAMAAwACwALAAwADAAMAAwADAALAA0ADQANAA0A
DQAMAAwADAANAA0ADAAMAAwADAAMAAwACgAJAAgABwAIAAkACgALAAsACwAKAAoACgAK
AAwADAAKAAoACgAJAAkACgAKAAkACwALAAsACwAMAAwADAAMAAwADAAMAAwADAAMAAsA
CwALAAsADAAMAAwACwAJAAsADgAOAA8AEQASABIAEwATABUAFgAVABUAFQATABUAFQAV
ABYAFgAWABYAFwAWABQAEwASABMAEwASABEAEQASABIAEgAWABcAFwAWABUAFAATABIA
DwAMAAsACwALAAoACgAKAAoACgAKAAoACgAKAAoACgAKAAoACgAKAAwADAAMAAoACgAK
AAwADAAMAAwADQANAA0ADgAOAA4ADgAOAA4ADwAPABAAFQAfADMATgByAJsAxQDtABQB
NAFFAUoBPgERAcYAagAMALz/k/+T/5b/mv+q/7v/x//W/+b/7f/x//f//P8AAAMABgAG
AAcACQAJAAkACQAJAAkACwALAAsADAANAA0ADQANAA0ADQANAA4ADgAOAA4ADAANAA0A
DQAPAA8ADwAOAA4ADwAQABAADQANAA0ADgAPABAAEQARABEAEgATABMAFAAUABQAFAAU
ABQAEwATABUAFQAWABYAFQAVABUAFQAVABYAFgAWABkAGQAaABoAGQAZABoAGgAcAB0A
HQAdACAAIQAiACMAIQAjACUAJgAmACcAKQAqAC0ALQAvADAANQA3ADkAPAA9AD4APwBA
AEQARQBIAEoATABPAFEAUgBTAFUAVQBVAFYAVwBYAFkAVwBXAFQAVABRAE8ATABKAEcA
RABBAD8APAA6ADkANgAyADAALwAuAC0AKwAqACoAJwAnACYAJQAmACUAIwAjACMAIwAj
ACIAIgAhACEAIQAhACEAIQAgACEAIAAgACEAIQAfAB8AHgAgACEAIQAhAB4AHgAeAB4A
HgAeAB4AHQAfAB8AHwAfAB0AHQAdABwAGgAaABoAGwAaABsAGwAaABkAGgAbABwAHAAc
ABwAHAAcABwAHAAbABsAGwAbABsAGwAbABsAHAAeAB4AHQAbABkAGwAdAB0AHQAdAB0A
GwAeAA==
         </WaveFormData>
      </LeadData>
      <LeadData>
         <LeadByteCountTotal>10000</LeadByteCountTotal>
         <LeadTimeOffset>0</LeadTimeOffset>
         <LeadSampleCountTotal>5000</LeadSampleCountTotal>
         <LeadAmplitudeUnitsPerBit>4.88</LeadAmplitudeUnitsPerBit>
         <LeadAmplitudeUnits>��V</LeadAmplitudeUnits>
         <LeadHighLimit>2147483647</LeadHighLimit>
         <LeadLowLimit>268435456</LeadLowLimit>
         <LeadID>V5</LeadID>
         <LeadOffsetFirstSample>0</LeadOffsetFirstSample>
         <FirstSampleBaseline>0</FirstSampleBaseline>
         <LeadSampleSize>2</LeadSampleSize>
         <LeadOff>FALSE</LeadOff>
         <BaselineSway>FALSE</BaselineSway>
         <ExcessiveACNoise>FALSE</ExcessiveACNoise>
         <MuscleNoise>FALSE</MuscleNoise>
         <LeadDataCRC32>2830929633</LeadDataCRC32>
         <WaveFormData>
+P/4//j/+P/4//j/+P/4//j/+P/4//j/9v/2//b/9v/2//b/9v/2//f/+P/5//r/+P/4
//j/+P/2//b/9v/2//f/+P/5//r/+P/4//j/+P/4//j/+P/4//b/9v/2//b/9//4//n/
+v/5//j/9//2//b/9v/2//b/9//4//n/+v/6//r/+v/6//r/+v/7//v/+f/5//f/9//6
//v//f/+//3//P/7//r/+v/7//3//f/+//////8AAAAAAQACAAIAAgADAAMAAwADAAMA
BAAEAAIAAAD/////AQACAAIAAwAEAAQAAwACAAEAAAD+//z/+v/5//j/+P/1//X/9f/2
//j/+P/4//b/+P/5//n/+f/4//j/+P/3//f/9//2//b/9v/2//f/9//3//j/+P/4//r/
+v/6//n/+//5//L/7P/o/+r/9v8IABkALQBJAGIAewCYALEAwgDKAMMAqAB+AFAAJwAQ
AAQA9f/l/+L/5f/j/+X/6//w//D/8v/2//f/9f/2//b/9v/2//b/9P/0//T/8//1//b/
9v/3//f/9//3//f/9f/1//X/9f/1//f/9//3//f/+P/4//j/+P/4//j/+P/2//f/9//3
//n/+f/5//n/+v/6//n/+f/5//n/+v/6//n/+f/5//v//f/9//z//P/8//3//f/9//z/
/P/7//r/+//9//7///8BAAIAAgACAAEAAgACAAIAAwAEAAQABQADAAMABQAGAAoACgAM
AAwADQAPABIAFgAXABcAFwAYABoAHQAeACEAJQAmACgAKgAqACsALQAvAC8AMgA0ADUA
OAA5ADkAOQA3ADUAMQAvADEAMAAwAC8AKwApACcAIwAdABsAGAAVABAADQAMAAoACgAJ
AAcABQAFAAIAAgABAAEAAAAAAAAA/v/9//3//P/6//n/+f/7//r/+P/3//X/9f/1//T/
9P/2//T/8//z//L/8f/w/+7/8P/x//H/8f/x//L/8//0//T/8//z//H/7//w//D/8P/v
/+7/7f/s/+//7//w//H/8//1//b/9//0//T/9P/0//L/8v/z//P/8//z//P/8//2//b/
9v/2//T/9P/z//P/9f/2//f/+P/1//T/9P/z//X/9f/z//P/9P/0//T/8//x//H/8f/x
//H/8f/x//H/8f/w/+//7v/u/+7/7v/u//D/7//v/+//8f/w//D/8P/w/+//7v/s/+7/
7v/s/+7/7f/t/+3/7f/v/+3/7f/u/+v/6v/p/+j/6//s/+7/7//x//D/7v/t/+v/6//v
//D/7//t/+z/6//r/+r/6v/q/+v/6//r/+r/7P/q/+z/7P/r/+r/6f/o/+v/7P/u//D/
7//t/+z/6v/s/+//7P/r/+r/6f/o/+r/6v/q/+v/7f/t/+3/6//p/+r/6//t//D/8P/w
//D/8P/w//H/8//1//X/9f/0//L/8v/z//T/8v/y//P/8//1//X/9f/2//b/9v/0//P/
8f/x//L/8v/1//b/9v/1//L/8f/w/+7/7P/q/+n/6P/q/+n/6f/p/+n/6P/n/+b/5v/m
/+f/5//p/+r/6v/q/+f/5//n/+b/5P/k/+T/5f/o/+n/6//s/+v/6v/p/+j/5f/j/+X/
5P/k/+D/4P/s/wAAEwAnAD0AVABtAIgAowC4AMIAuwCgAHQARgAdAAQA9v/j/9P/0P/T
/9P/0//b/+D/4v/i/+T/5f/n/+b/5v/m/+b/5v/m/+b/5v/l/+X/5v/m/+f/5//n/+f/
5//p/+n/6f/p/+f/6f/p/+n/6f/q/+r/6v/s/+z/7P/s/+v/6//q/+n/6//r/+v/6//u
/+7/7f/t/+v/6//s/+z/7//v/+//8f/y//P/8//0//P/8//y//H/8v/0//X/9v/z//P/
8v/x//P/9P/0//T/9v/4//n/+v/5//r/+v/7//3//f///wAAAgACAAQABAAEAAUABwAK
AAwADQAOABAAFAAXABgAGwAhACIAJAAmACYAJwApACsAKQAsAC4ALwAwADEAMQAxAC8A
LwAtAC0ALAAqACkAJwAlACMAIQAdABcAFQASAA8ADgALAAoACAAGAAUAAwABAAEA/v/+
//3//f/8//z//P/8//v/+//6//r/+f/5//v/+f/4//j/9//5//n/+P/4//j/9v/1//X/
9//3//f/9v/0//X/9f/1//b/9v/2//b/+P/3//f/9f/1//b/9v/2//T/9P/0//T/8v/x
//H/8f/1//f/+P/5//b/9v/2//b/9v/2//f/9//5//n/+f/5//r/+v/6//r/+v/6//n/
+f/6//r/+v/6//r/+v/7//v//f/9//v/+//4//j/+P/3//j/+f/6//v/+//7//v/+//5
//j/9//2//f/+P/5//r/+P/3//f/9//3//b/9v/2//f/9//3//b/9v/2//T/9v/3//f/
9//3//f/9f/1//b/9P/0//T/9P/2//b/9//3//b/9P/x/+//8v/z//j/+v/5//f/9v/1
//P/8v/y//L/9P/1//b/9v/0//L/9P/0//b/9v/2//b/9P/0//X/9v/2//X/9f/0//T/
9f/1//X/9f/1//T/8//y//L/9P/0//b/9P/0//T/9P/0//b/9v/2//f/9f/1//X/8//x
//L/8//1//j/+P/4//j/+P/4//n/+//7//v/+//6//j/+P/5//r//P/8//3//f/9//3/
/f/+//7//v/8//v/+f/5//r/+v/9//7//v/9//z/+//6//j/9v/0//P/8v/y//H/8f/x
//L/8v/y//L/7v/u/+//7//x//L/8v/y//P/8//z//L/8P/w//D/8f/v/+//8P/w//D/
8P/w//D/7//v//H/8P/q/+b/5v/s//b/CQAbAC0AQgBdAHgAkQCoAMAA0QDIAKoAhABb
ADIAFAAHAPX/5P/h/+X/4//j/+b/6P/q/+7/7//t/+z/7P/s/+z/7P/s/+z/7P/r/+z/
7v/v//H/7//v/+//7//t/+3/7f/t/+3/7//v/+//7//w//D/8P/y//L/8v/y//H/8f/w
/+//8f/x//H/8f/w//D/7//v/+//7//w//D/8f/x//H/8//1//X/9P/0//L/8//z//P/
8//0//T/9P/0//X/9f/1//f/+P/4//j/9//4//j/+P/5//r/+v/7//n/+f/7//z/AAAA
AAIAAgACAAMABQAIAAgACQAKAAwADAAPABAAEwAZABoAHAAeAB4AHwAhACMAJAAoACsA
LQAuAC8ALwAvADEAMQAvAC8ALAAqACkAJwAnACUAIwAfAB0AGwAYABUAEAANAAwACgAJ
AAkACAAHAAYAAgABAP//AQAAAAAAAAD+//3//f/8//z/+//7//3//f/8//z/+//5//n/
+P/4//r/+P/3//f/+//7//v/+v/4//n/+f/5//j/+P/4//j/+P/3//f/9f/1//b/9v/2
//j/+P/4//j/9v/1//X/9f/2//f/9//3//T/9P/0//T/9v/2//f/9//3//f/9//3//f/
9v/1//T/9v/2//X/9f/4//j/+P/4//j/+P/5//n/9//3//X/9f/2//b/9v/1//X/9f/1
//X/9f/1//X/9f/4//j/+P/4//b/9v/2//b/+P/3//f/9//1//T/9P/0//f/9//3//b/
9v/2//T/9v/3//f/9//3//f/9f/1//b/9v/2//b/9v/2//b/9//3//f/9v/0//P/8//z
//f/+P/4//f/9//3//f/9v/2//b/9//3//f/9v/2//T/9v/2//T/9P/0//T/9v/2//f/
+P/4//f/9//2//T/9f/1//X/9//3//b/9f/2//b/+P/4//b/9f/2//X/9P/z//L/9P/0
//T/9P/2//b/9v/2//X/9f/1//X/8//z//T/9f/5//r/+v/6//j/+P/4//n//f/9//3/
/f/6//r/+v/7//z//P/8//3////////////+//7//v/8//v/+//7//z//P/9//7//v//
//7//f/8//z/+v/4//f/9P/0//P/8//x//L/8v/y//L/8P/w//H/8f/x//L/8v/0//P/
8//z//D/8P/w//D/8//z//P/9P/y//L/8v/y//L/8f/z//P/8v/w/+7/6v/u//b/AwAV
ACkAPgBXAHAAiQCkALwAzwDOALgAlABrAEIAHAAHAPX/4P/b/+P/5//l/+j/7P/u//D/
8f/z//T/8v/y//L/8v/y//L/8v/x/+//8P/w//H/8//z//P/8//z//P/8//z//D/8f/w
/+//8P/y//P/9P/2//b/9v/2//T/9f/1//X/8//z//P/8//0//T/8//z//P/8//0//T/
9//3//f/+f/3//f/9v/2//b/9//3//f/9f/2//b/9v/4//n/+f/5//n/+v/6//r//f/+
//7//v/9//7//v////3//f///wAAAgACAAQABAAEAAUABwAKAAwADQAOABAAEAATABQA
FwAbABwAHgAgACIAIwAlACcAJwAqACwALQAwADEAMQAxADIAMwAyADMAMgAwAC8ALQAt
ACsAKQAlAB8AHQAaABcAFQATABMAEgAOAA0ACwAJAAkABgAGAAUABwAGAAYABgACAAEA
AQAAAP7//f/9///////+//7//f/9//3//P/8//7//P/7//v/+//7//v/+v/6//v/+//7
//z//P/8//z//P/7//v/+f/5//r/+v/6//j/+P/4//j/+//7//z//f/7//v/+v/5//j/
+P/4//j/+v/6//v/+//5//n/+f/5//z//P/8//z/+v/6//n/+f/8//z//P/8//7//v//
//////////3//f/8//z//P/7//v/+//7//v/+//7//v/+//+//7//v/+//z//P/8//z/
+v/5//n/+f/8//z//f/+//3//f/9//z//P/8//r//P/7//v/+//7//3/+//7//z//P/8
//z//P/8//z//f/9//3//P/6//n/9//3//v//P/6//n/+f/5//r/+v/7//z/+//7//v/
+v/4//b/+P/4//r/+v/6//r//P/8//3//v/8//v/+//6//z//f/9//3//f/9//z/+//6
//r//P/8//z/+v/4//j/+P/4//r//P/+/wEA/////////f/9//7///8BAAAAAAAAAAAA
AAAAAAEAAwADAAMAAwACAAIAAgADAAQABAAEAAUABQAHAAcABwAIAAgACAAGAAUAAwAD
AAQABAAGAAgACQAJAAgABwAGAAQABAACAAEAAAACAAEAAQABAAAAAAAAAAAAAAAAAAEA
AQABAAIAAgACAP////////7/AAAAAAAAAQABAAEAAgACAAQABAAEAAQAAwADAAEA/P/4
//T/9v/+/xAAJQA3AEkAYgB7AJQArQDGANQA0wDAAJwAcABBACIAEgAFAPf/8v/1//P/
7//x//j/+P/4//j//f8BAAQAAwACAAEAAAD+//7//v/9////AAAAAAEA//////////8B
AAEAAQABAP3///////////8AAAAAAAD+//7//v/+/wAAAQABAAEAAQABAAEAAQACAAIA
AQABAAMAAwAEAAQABAADAAIAAwAFAAUABAAEAAMAAwACAAEAAgAEAAUABgAGAAcABwAH
AAcACAAIAAgABwAIAAgACAAJAAoACgALAA0ADQAPABAAEgASABQAFAAWABcAGQAcAB0A
HQAdAB4AIgAlACYAKQAsACwALQAuADIAMwA1ADcAOQA8AD4APwA+AD8APwA/AEEAQQA/
AD8APQA6ADgANQA1ADMAMQAtACgAJQAhAB0AHAAZABgAFgAUABMAEQAPAA8ADAAMAAsA
CQAIAAgACAAGAAUABQAEAAQAAwADAAUABQAEAAQAAwABAAEAAAAAAAIAAAD/////AAD/
//7//P/8//3//f/9//r/+v/6//r//f/9//7//f/7//z//P/8//r/+v/6//r/+v/5//n/
+f/8//3//f/9//z//P/8//z/+//6//r/+f/8//3//v////7//v/+//7//v/+//3//f/+
//7//v/+//z//P/9//3/+//7//n/+f/5//r/+//7//3//f/9//3/+//7//v/+//6//r/
+v/6//j/+P/4//j/+P/3//f/9//6//r/+//8//v/+//7//r/+v/6//j/+v/5//n/+f/5
//f/9f/1//b/+P/4//j/+P/4//j/+f/5//f/9v/0//P/9f/1//n/+v/4//f/9//3//f/
9v/2//b/9//3//f/9v/2//T/9v/2//T/9P/0//T/9P/0//P/9P/2//b/9v/2//b/9v/2
//f/9f/1//X/8//1//b/9//5//n/+P/3//b/9//4//r//f/7//v/+//6//n/+P/4//j/
+f/6//z//f/9//3//f/+/wAAAAD+//3//f/9//7//v/9//7//v/9//r/+f/4//b/9P/y
//H/8P/w/+//7//v/+7/7v/u/+7/7v/u/+//7//v//D/8P/w/+7/7f/s/+r/6v/q/+r/
6//t/+3/7v/u/+z/7P/s/+z/6//p/+v/6v/o/+L/4v/o//b/BwAbADMATABlAH4AmQCy
AMQAxwC0AJAAZAA3ABIA/v/v/9v/0v/X/9n/1//b/+T/5P/k/+j/6//p/+j/6P/o/+j/
6P/p/+r/6//r/+n/6v/q/+v/6//r/+v/6//p/+n/6f/p/+r/7f/u/+//7f/u/+7/7v/s
/+z/7P/s/+3/7//w//H/8P/v/+7/7f/w//D/7//v/+3/7f/u/+7/8f/x//H/8//1//X/
9P/0//T/9f/1//X/9f/2//b/9v/0//X/9f/1//f/+P/4//j/+f/6//r/+v/5//r/+v/7
//3//f///wAAAgACAAQABAAEAAUABwAKAA4ADwAQABIAEgAVABYAGQAbABwAHgAgACMA
JQAoACsAKwAuADAAMQAwADEAMQAxADEAMQAvAC8ALgAsACsAKQAlACMAIQAdABkAFwAU
ABEAEAANAAwACgAIAAcABQADAAMAAAAAAP///f/8//z//P/8//v/+//6//j/9//3//n/
9//2//b/9f/3//f/9v/2//j/9v/1//X/9f/1//X/9P/y//P/8//z//D/8P/w//D/8f/x
//L/8f/x//L/8v/y//L/8v/y//L/9P/z//P/8//y//P/8//z//T/9P/0//T/9P/0//X/
9f/3//f/9//3//r/+v/6//r/+f/4//b/9f/2//b/9v/2//j/+P/5//n/+f/5//f/9//3
//j/+f/5//f/9//3//f/9//3//f/9//4//j/+P/4//b/9v/2//b/+P/3//f/9//3//b/
9v/2//f/9//3//b/9v/2//T/9v/2//X/9P/z//T/8//0//b/9P/0//T/9P/0//T/9f/1
//X/9P/y//H/8f/x//X/9v/4//f/9//3//X/9P/0//T/9f/1//X/9P/0//L/9P/0//b/
9v/2//b/9P/0//X/9v/2//X/9f/0//T/9f/1//X/9f/1//T/8//y//L/9v/2//b/9P/0
//T/9P/2//b/9v/3//f/9//3//X/8//0//X/9//6//r/+v/6//r/+v/7//3/+//7//v/
+v/8//z//f/+//3//P/8//v//f/9//3//v/8//z/+v/5//v/+//8//z///8AAAAA///8
//v/+v/4//b/9P/z//L/8v/x//H/8f/y//L/8v/y//L/8v/z//P/8f/y//L/8v/v/+//
7//u//D/8P/w//H/8f/x//L/8v/y//L/8v/y//P/8//z//L/7v/s/+r/7v/4/wsAHQAv
AEQAXQB0AJEArADEANEAygCuAIgAXQA0ABYABQD1/+j/5f/n/+X/5f/m/+j/6P/q/+3/
7//w//D/8P/w//D/7v/u/+7/7f/v//D/8P/x/+//7//v/+//7f/t/+3/7f/t/+//7//v
/+//8P/w//D/8v/y//L/8v/w//H/8f/x/+//7//v/+//8v/y//H/8f/v/+//8P/w//P/
8//z//X/8//z//L/8v/0//X/9f/1//P/9P/0//T/9v/3//f/9//3//j/+P/4//b/9v/1
//T/9//4//j/+f/6//v//v8AAAEAAAABAAAA/v///wEABAAGAAcACAAKAA4AEQASABUA
GAAYABkAGgAeAB8AIQAjACUAKAAqACsALgAvAC8ALwAxADEALwAvAC4ALAArACkAJwAl
ACMAHwAcABsAGQAXABIADwAOAAwACgAJAAcABQADAAAAAAD//wEAAAAAAAAA/v/9//3/
/P/8//v/+//9//3//P/8//v/+//7//r/+v/4//b/9f/1//j/+f/6//r/+P/5//n/+f/4
//j/+P/4//j/9//3//X/9f/2//b/9v/2//b/9v/2//b/9f/1//X/9v/3//f/9//2//b/
9v/2//T/9P/1//X/9f/1//X/9f/1//T/8//y//T/9P/z//P/9P/0//T/9P/2//b/9//3
//X/9f/z//P/9P/0//T/8//0//X/9v/3//f/9//3//f/9v/2//b/9v/4//j/+P/4//b/
9f/1//X/9f/0//T/9P/3//f/9//2//T/9P/y//T/9//3//f/9//1//P/8//0//b/9v/2
//b/9P/0//X/9f/1//T/8v/x//P/8//3//j/9v/1//X/9f/1//T/9P/0//f/9//3//b/
9v/0//b/9v/2//b/9v/2//T/9P/1//b/9v/1//X/9P/2//f/9//3//X/9f/0//P/9P/0
//L/8v/z//T/9f/2//X/9P/z//P/9f/1//X/8//1//b/9//5//r/+v/6//r/+v/6//v/
/f/7//v/+//6//r/+v/7//z//v/+//////////////8AAP7//v/8//v//P/9////AAAA
AAAA///9//r/+f/4//b/9f/0//T/9P/y//H/8f/x//L/8v/y//L/8P/w//H/8f/x//L/
8v/y//H/8f/x//D/8P/w//D/8f/z//P/9P/0//L/8v/y//L/8f/z//H/7v/s/+z/6v/u
//r/DQAhADUATgBnAIAAmQCwAMIAywC+AJwAcgBJACQACgD5/+n/4P/j/+H/3//h/+j/
7P/u//D/7//x//T/8v/y//L/8v/y//L/8v/x/+//8P/w//H/7//v/+//7//x//H/8f/x
/+//8f/x//H/8f/y//L/8v/w//D/8P/w//D/8f/x//H/8//z//P/8//y//L/8f/x//H/
8f/y//L/8//z//P/9f/0//P/8f/w//P/9f/2//f/9f/2//b/9v/4//n/+f/5//j/+P/3
//b/+P/6//v//P/9//7//v////3//f///wAAAgACAAQABAAEAAUABwAKAAoACwAMAA4A
EAATABQAFwAbABwAHgAgACIAIwAlACcAJwAqACwALQAwADEAMQAxADEAMQAvAC8ALgAs
ACsAKQAoACcAJgAjAB4AGwAXABMAEQAPAA8ADgAMAAsACQAHAAYAAgABAP//AQAAAAAA
AAD+//3//f/8//z/+//7//3//f/8//z/+//7//v/+v/6//z/+v/5//n/+f/5//n/+P/6
//v/+//7//r/+v/6//r/+v/5//n/9//5//r/+v/6//j/+P/4//j/+P/3//f/9//2//f/
9//3//T/9P/0//T/9f/2//j/+f/3//f/9//3//f/9v/1//T/9f/2//b/9//4//j/+P/4
//r/+v/7//v/+f/5//f/9//3//j/+f/5//n/+f/5//n/+f/5//n/+f/4//j/+P/4//r/
+v/6//r/+v/5//n/+f/7//r/+v/6//n/+f/5//j/+P/4//b/+P/5//n/+f/5//n/9//3
//j/+v/6//r/+v/5//j/+P/3//n/+P/2//X/9//3//v//P/5//f/9v/1//b/9v/3//j/
9//3//f/9v/2//T/9v/2//j/+P/4//j/9v/2//f/+P/6//n/+f/4//b/9//3//f/9//5
//r/+P/4//j/+P/2//b/9v/3//n/+f/5//f/+f/6//v//f/+//7//v/+//3//P/8//3/
/f/9//3//P/+//7///8AAP7//v//////////////AAABAAIAAQABAAAA//////7///8A
AAAA///+//3//P/6//n/+P/4//j/+P/3//f/9//2//b/9v/2//X/9v/4//n/9//4//j/
+P/3//f/9//2//b/9v/2//f/9//3//j/+P/6//r/+v/6//v/+f/5//b/9P/w//L/+P8G
ABsAMQBHAF4AeQCSAK0AxgDUAM8AuACSAGQAOwAcAAoA+f/n/+b/7f/t/+v/8f/2//b/
9v/2//f/9//4//r/+v/6//r//P/8//z/+//5//r/+v/7//n/+f/5//n/+v/7//z//f/7
//3//f/9//v//P/8//z//v/+//7//v/+//////////3//f/9//3//v/+//3//f//////
AAAAAAMAAwADAAUAAwADAAIAAgAAAAEAAQABAAEAAgACAAIAAgADAAMAAwAEAAYABwAI
AAcACAAIAAgACQAKAAoACwALAAsADQAOABAAEAASABIAEgATABUAGAAcAB0AHgAgACIA
JQAmACkAKwAsAC4AMAA0ADUANwA5ADkAPAA+AD8AQABBAEEAQQBDAEMAQQBBAD4APAA7
ADkANQAzADEALQArACkAJgAjAB4AGwAaABgAFQATABAADQAOAAwADQANAA0ADAAMAAwA
CgAJAAkACAAIAAcABwAJAAcABgAGAAUABQAFAAQABAAGAAQAAwADAAMAAwADAAIAAAAB
AAEAAQAAAAAAAAAAAAIAAQABAP////8AAAAAAAAAAAAAAAAAAAEAAQACAAMAAwADAAIA
AQAAAAAAAAAAAAEAAgAEAAUABAADAAIAAQAEAAQABAAEAAYABgAFAAUABAAEAAQABAAE
AAQABQAFAAUABQADAAMAAgACAAIAAQD//////////wEAAQABAAEABAAEAAQABAAEAAQA
BAAEAAMAAQAAAP//AQAAAAAAAAD////////+/wAAAAD+/wAAAQABAAEAAQD///3//f/+
//7//v/+//7/AAAAAAEAAQABAAAA/v/9//v/+////wAAAAD///////8BAAAAAAAAAP7/
/f/8//r/+//6//3//v8AAAAAAAAAAAAA/v/+//7//v/+//3//P/7//v//P/9//7//f/9
//7///8BAAAAAAAAAAAAAAAAAAEAAwADAAMAAwACAAQABAAFAAYABAAEAAUABQADAAMA
AwAEAAYABgAEAAMAAwADAAQABAAHAAgACAAHAAQAAwACAAAA+//4//b/9P/3//f/+P/5
//r/+v/6//r/9//2//b/9f/3//j/+P/4//f/9//3//b/9v/2//b/9//1//X/9v/2//T/
9P/0//T/8//1//f/8v/s/+b/6P/2/wwAIQA5AFEAZgB9AJgAswDEAMoAuwCYAGgAPAAZ
AAYA+P/n/9v/3P/f/+P/5//p/+r/7P/u/+7/7//z//b/9v/2//b/9v/1//T/8//x//L/
9P/1//f/9//3//f/9//2//X/9P/z//T/9//4//n/9//4//j/+P/2//b/9v/2//b/9//3
//f/9//3//f/9//6//r/+f/5//n/+f/6//r/+//7//v//f/7//v/+v/6//r/+//7//v/
/f/+//7//v/8//3//f/9//3//v/+//7/AQACAAIAAgAFAAYABgAHAAcABwAJAAoACgAK
AAwADAANAA8AEgAWABgAGQAaABwAHAAfACAAIwApACoALAAuADAAMQAzADUAMwA2ADgA
OQA5ADkAOAA3ADYANQAyADEAMgAwAC8ALQAqACcAJAAfABkAFwAUABEAEAANAAwACgAH
AAUAAgD//wAA/v///////v/8//v/+v/6//n/+f/4//r/+f/5//v/+P/2//X/8//0//X/
9f/2//X/8v/w/+//8v/z//T/9P/0//X/9f/1//P/8v/x//D/8v/x//H/7//w//L/8//0
//T/9P/0//T/9P/z//P/8//0//X/9f/1//X/9v/3//j/+P/4//n/+f/5//n/+f/5//r/
+v/6//r/+v/6//n/+f/4//j/+P/4//b/9v/3//f/9//3//X/9f/2//b/9v/1//X/9f/1
//X/9f/1//X/9f/0//T/9P/0//T/9P/0//T/9P/z//P/8//1//T/9P/0//X/9f/1//T/
9v/2//T/9v/1//X/9f/1//X/8//z//T/8v/y//L/8v/0//T/9f/1//X/9P/y//H/8//z
//f/+P/3//X/9P/z//P/8v/y//L/9P/1//b/9v/2//T/9v/2//b/9v/2//b/9v/2//T/
9P/0//X/9f/1//X/8//z//T/9f/3//r/+v/6//r/+v/6//v//f/7//v/+//6//r/+v/7
//z//v/+///////+//3//P/8//7//v/8//v//f/9//7//v///wAAAAD///7//f/8//r/
9v/0//P/8v/0//P/8//z//L/8v/y//L/8v/y//P/8//x//L/8v/y//P/8//z//L/8P/w
//D/8f/z//P/9P/0//T/9P/0//T/9f/1//P/8v/w/+7/7P/u//r/DQAhADcATgBnAIAA
lwCuAMQAzwDGAKQAfABTADAAGAAHAPX/5v/n/+f/5//r/+7/7v/u//D/8f/z//L/9P/0
//T/9P/0//T/9P/z//H/8v/y//P/8//z//P/8//1//X/9f/1//P/9f/1//X/9f/2//b/
9v/0//T/9P/0//b/9//3//f/9f/1//X/9f/3//j/+P/5//n/+f/6//r/+f/5//n/+//9
//3//P/8//7//////////f/+//7//v/+/////////wEAAgACAAIAAgACAAEAAAADAAQA
BAAFAAUABQAHAAgACAAIAAoACgAKAAsADQAQABAAEQASABQAFwAbAB0AIQAkACQAJQAm
ACgAKQArAC0ALgAyADUANwA4ADkAOQA5ADsAOwA5ADkAOAA2ADUAMwAvAC0AKwAnACUA
IwAgAB0AHAAZABgAFgATABEADgALAAwACgALAAsACgAIAAcABgAGAAUABQAEAAYABQAF
AAcABQAEAAQAAwAFAAUABAAEAAQAAgABAAEAAQABAAEAAAACAAMAAwADAAIAAgACAAIA
AgABAAEA/////wAAAAAAAAAAAAAAAAAAAAD////////+//////////7//v/+//7//v/+
//////8BAAEAAQABAAAAAAAAAAAA/v/+//3//f///wAAAQACAAAAAAABAAEAAQABAP//
//8CAA==
         </WaveFormData>
      </LeadData>
      <LeadData>
         <LeadByteCountTotal>10000</LeadByteCountTotal>
         <LeadTimeOffset>0</LeadTimeOffset>
         <LeadSampleCountTotal>5000</LeadSampleCountTotal>
         <LeadAmplitudeUnitsPerBit>4.88</LeadAmplitudeUnitsPerBit>
         <LeadAmplitudeUnits>��V</LeadAmplitudeUnits>
         <LeadHighLimit>2147483647</LeadHighLimit>
         <LeadLowLimit>268435456</LeadLowLimit>
         <LeadID>V6</LeadID>
         <LeadOffsetFirstSample>0</LeadOffsetFirstSample>
         <FirstSampleBaseline>0</FirstSampleBaseline>
         <LeadSampleSize>2</LeadSampleSize>
         <LeadOff>FALSE</LeadOff>
         <BaselineSway>FALSE</BaselineSway>
         <ExcessiveACNoise>FALSE</ExcessiveACNoise>
         <MuscleNoise>FALSE</MuscleNoise>
         <LeadDataCRC32>188681478</LeadDataCRC32>
         <WaveFormData>
3v/e/97/3v/e/97/3v/e/97/3v/e/97/3P/c/9z/3P/a/9r/2v/a/9v/3P/d/97/3P/c
/9z/3P/b/9r/2f/Y/9v/3P/d/97/3P/c/9z/3P/c/9z/3P/c/9z/3P/c/9z/3v/e/97/
3v/c/9z/3P/c/9z/3P/c/9z/3v/e/97/3v/g/+D/4P/g/+D/4P/g/+D/4P/g/97/3v/h
/+L/4//k/+P/4v/h/+D/4//j/+P/4//k/+X/5f/l/+f/5//n/+f/5f/m/+n/6f/r/+v/
6//r/+n/6P/n/+f/6P/p/+v/7f/w//D/7//t/+//7f/s/+v/6P/n/+f/5//j/+L/4f/g
/+H/4v/j/+L/4v/i/+L/4v/g/+D/4//j/+H/4P/f/97/3//i/+P/5P/m/+n/6//u//H/
8//2//j/+v/4//D/7P/o/+r/9P///woAGAAsAEEAUgBnAHoAiwCUAJgAjQB4AF4ARgA4
AC4AHwAPAAoACAAEAAEABQAHAAUABQAFAAcABwAJAAoACgALAAwACwAJAAcABQAFAAcA
BwAHAAcABwAGAAcABQAEAAQABAAFAAQABAAFAAcABwAFAAMABAADAAQABQAFAAUABAAD
AAMABQADAAMABgAGAAYABwAHAAcABwAHAAYABwAHAAcACAAIAAgACQAJAAgABwAGAAYA
BwAHAAcACwALAAkACwAMAA4ADgAOAA8ADwAOAA4ADQANAA0ADAAKAAoADAAOAA8AEQAT
ABUAGgAiACgALQAuAC4ALwAwAC8AMgA0ADQANgA3ADkAOwA7ADoAOgA6AD0AQABDAEMA
QwBEAEYARgBAAD4APAA4ADkAOQA4ADkANgA1ADUANQAwACwAKgAmAB8AHgAdAB0AHQAc
ABkAFgAVABQAEgASABIAEwAUABQAEQAQABAAEAANAA0ADQAMAAkACQAKAAsACQAIAAcA
BgAHAAcABgAGAAMAAgADAAIAAQABAAMABAADAAIAAQAAAP7//P/5//f/9P/0//X/9P/w
/+//7f/p/+r/7f/u//D/8f/x//H/8P/u/+3/7f/t/+v/7P/r/+n/6P/o/+j/6P/q/+r/
6v/q/+f/5//n/+f/6P/o/+n/6//p/+j/5v/k/+T/5f/l/+T/5f/l/+X/5f/l/+b/5v/m
/+T/5P/k/+X/4v/g/9//3//f/9//3v/d/+b/7f/0//v//v///wEAAwAHAAcABwAHAAcA
BAAEAAUABgAFAAQAAwACAAAA//8AAP///P/4//X/AgAPAB0AKgAqACsALQAuACYAIgAc
ABcAFgATABEAEAAOAA8ADgALAAkACQAJAAgACgAKAAoACgAHAAYABQAEAAUABgAHAAgA
BgAGAAcACAAQABEADAAJAAgABwAGAAYABgAGAAYABgAGAAYABAADAAMAAwADAAQABAAE
AAQAAwAFAAQAAwAFAAUABQAEAAEAAQABAAEA/////wAAAwADAAMAAwADAAUABQAEAAMA
AgABAAAAAAD//wAAAAD///z/+//4//b/9f/y//H/8f/z//L/8v/y//T/9P/0//T/8v/0
//T/9P/4//r//P8BAAIAAQABAAEAAQACAAUABgAKAAwAEQAVABYAFQATABIADAAMAA4A
DgAOAAoACAAOAB0AKgA2AEIATwBgAHcAjgClALYAvACvAJgAfgBoAFoAUAA/AC8AKgAq
ACYAJQApACsAKwArACsAKwArACsAKwAqACoAKgApACcAJQAjACMAJQAlACUAJAAjACEA
IQAhACAAIAAgACAAHgAdAB0AHwAfAB0AGwAeAB8AIgAlACIAIQAfAB0AGgAbABgAFwAZ
ABgAFwAXABgAFwAWABUAFQAXABgAGQAcABwAHAAdABwAGgAYABYAFwAZABoAGwAXABMA
DQALAAoADAAMAAwAEAARABEAEgATABMAEwASABIAEgAUABYAFAAVABYAFwAVABYAFQAT
ABQAFAAVABYAFAAWABcAFgAXABcAGAAZABcAFgAWABYAFAAWABgAFwAWABYAFwAWABIA
EgASABAAEAANAAkABwAHAAcACAAJAAYAAgAAAPz/+f/6//v//f/9//z/+f/2//T/8v/v
/+7/7P/t/+7/7v/v/+7/7v/u/+//7//v/+7/7f/t/+7/7//v/+7/7f/s/+3/7f/s/+z/
7v/u//D/8P/u/+3/7v/u/+//8P/x//L/9P/0//P/8//z//T/9v/2//T/9f/1//P/8P/x
//D/8P/0//X/9v/2//L/8f/x//H/8v/0//T/8//0//T/9P/0//b/9v/2//b/8//z//P/
8//z//L/8v/z//X/9v/2//b/9//3//b/9P/1//X/9f/1//X/9v/2//b/9P/0//T/9f/y
//D/7//v//P/9f/2//f/9f/1//X/9f/2//X/9f/1//f/9//3//f/9//0//T/9f/5//n/
+f/5//v/+v/6//z//P/8//v/+//9//3//v/+//z/+//7//r//f8AAAEAAwADAAEAAAAA
AP//AQABAP//AQADAAUABgAFAAQAAwACAAIAAgACAAIABAAEAAQABAAKAA4AEwAYABoA
GQAZABkAFgAWABYAFwAZABkAGQAXABkAFgAWABYAFgAWABgAGAAYABgAFwAWABUAEgAQ
ABEAEgATABQAFAAUABQAEQATABIAEQARABEAEQAQAA0ADQANAA0ADwAPABAAEwARABEA
EQARABEAEQAQAA8ADwAPAA8AEAARABIAEgARAA8ADwANAAwACQAGAAUABQAFAAQABAAE
AAQABAAEAAQAAAACAAIAAgAEAAQABAAHAAcABQAEAAMAAAAAAAIAAgABAAAAAgADAAUA
BQAEAAQAAgAEAAQABAD+//r/+v/6/wEADgAaACQAMQBCAFMAZgB5AI4AoAChAJIAgABq
AFYAQgA3ACcAFgAQAA4ACQAFAAUABQAFAAcABwADAAMABQAEAAQABAAGAAUABAADAAUA
BwAHAAcABAADAAEAAQADAAIAAgACAAQAAgABAAEAAgADAAIAAQADAAMABQAHAAcABwAG
AAUABwAJAAcABwAHAAYABQAFAAcABwAHAAcACQALAAwADQAMAAwADAANAAsACgAJAAgA
CAAJAAkACQALAAsACQALAAoADAAMAAwADQANAAwADAANAA0ADQAMAAoACgAMAA4ADwAR
ABMAFQAUABYAFgAVABgAGAAZABoAGwAeACAAIAAkACUAJwApACgAKAApACoALQAwADMA
MwA1ADYAOAA4ADYANgA2ADQAMgAvACsAKQAnACcAKAApACYAIgAgABwAFQAUABMAEwAW
ABYAFAASAA4ADAAJAAgACgALAAwADAAJAAgACAAIAAkACQAJAAgABwAHAAgACQAHAAYA
BQAEAAQABQAFAAYACAAIAAoACgAHAAcACQAKAAgACAAIAAgACAAIAAcABwAHAAgACgAK
AAwADwARABEAEAARABAAEAAPAA8ADwAOAAwACwALAAsADAAOAA4ADQAOAA4ADgAOAA0A
DAALAAoACgALAAwADQAPAA4ADgAPAA0ADgAOAA4ADQANAAwACgALAAsACwALAAsADAAM
AAwACwAKAAkACQAKAAoACwANAA0ADQAMAAsACwALAAsACwAJAAcABgAFAAkACQAJAAkA
CwAIAAgACQALAAsACwALAAoACAAHAAgACAAIAAcABwAIAAcABwAGAAcABwAIAAgABgAI
AAgACQAKAAkACQAKAAoACwAKAAcACQAJAAkACAAGAAYABgAGAAYABgAGAAYACAAIAAgA
CAAGAAYABwAIAAgABwAHAAcABgAGAAYABwAHAAcABwAFAAcABwAGAAUABAADAAIABAAE
AAQABAAFAAYABwAIAAYABgAGAAYABAAEAAUABgAJAAoACgAKAAkACAAKAAkACgALAAwA
DQAKAAkACQAJAAsACwALAAwADwAPAA8ADwAPAA8ADwAOAA0ADQANAA0ADAANAA4ADgAN
AAsACwAJAAkACQAHAAcABQAFAAQABAACAAIAAgACAAAA/v8AAAAAAgACAAIAAgAFAAUA
AwACAP///v/+/wAAAgACAAIABQAFAAYABQADAAIAAAACAAIAAgAAAP7/+v/8////CAAU
ACAALwA+AE0AYAB1AIoAnACjAJgAiAB0AFwARgA3ACUAEAAIAAwADQAHAAUABwAHAAUA
BQAHAAkACgAIAAcABgAEAAMAAgABAAMABQAFAAUABQAFAAQABQAFAAQABAAEAAIAAAD/
////AQADAAMAAwADAAMABQAHAAYABwAHAAcABgAHAAQAAwAEAAQABAAFAAYABQAEAAMA
AwAFAAYABwAGAAQAAgABAP///P/5//b/9P/1//X/9f/3//f/9f/3//b/+P/4//j/+//7
//r/+v/9//3//f/8//z//P/+/wAAAAABAAIAAwABAAQABQAFAAkACgAMAA4ADwASABQA
FAAWABcAGQAbAB4AHgAfACAAIQAkACcAJwAlACYAKAAoACcAKAApACgAKAAlACEAHwAe
AB0AHQAdABkAFAARAAwACAAIAAgACQAGAAQAAAD8//z/+v/3//b/+P/5//r/+v/4//b/
9f/0//P/8//z//L/8//z//T/9f/1//T/8//y//T/9f/1//b/9//4//v//P/6//n/+v/6
//z//P/8//z//P/8//v/+//5//r//P/8//v/+//6//f/+v/9//7/AAAAAP///v/8//r/
+f/5//n/+v/8//z/+//6//r/+v/6//r/+v/6//r/9//3//f/9//3//b/9v/3//X/9v/2
//b/9//3//b/9P/1//X/9f/1//X/9v/2//b/9v/2//b/9//4//j/+f/7//v/+//6//n/
9//3//f/9//4//n/+//9//3//f/9//3/+//4//j/+f/5//n/+f/5//v/+v/6//z//f/8
//r/+f/5//n/+v/6//v/+//8//z/+v/8//z//f/7//n/+P/4//r//f/+//3/+//7//v/
+v/5//j/9//2//f/+P/5//r//P/8//z//P/8//z//f/+//7//f/9//3//P/8//z//f/9
//3//f/7//3//P/7//r/+f/4//z//v8AAAIAAQAAAP///P/+////AAABAAIAAgACAAIA
AAADAAMAAwAFAAUABQAEAAMAAwADAAMAAwADAAQABwAJAAkACQAJAAkACQAIAAcABwAH
AAcACAALAAwADAALAAcABwAFAAQAAQD+//3//f////7//v/+//z//P/8//z//P/+//7/
/v/+//7//v8BAAMAAQAAAP////8AAAMABAAEAAQABwAJAAsACwAKAAoACgAKAAoABgD+
//r/+v8AAA0AHgAmADAAPQBOAF0AcgCFAJQAmACVAIQAagBQAEAANAAnABkAEgAQAAoA
AwADAAUABQABAAEAAwALABUAFwAWABYAFgAWABUAFAATABEAEwATABMAEAAPAA0ADQAP
AA4ADgAOAAwACgAJAAkACQAJAAcABQADAAEAAQABAAQABQAFAAUABQAHAAUABQAFAAQA
AwADAAUABQAFAAUABAAFAAUABQAEAAQABAAFAAQAAgAAAP7/AAADAAUABwAHAAcABQAH
AAgACgAKAAoACwALAAoACgAMAA0ADgAOABAAEAASABQAFAAVABYAFwAXABoAGwAbABwA
HAAdAB4AIAAkACcAKAArACsALAAtADAAMAAxADIAMwA2ADkAOQA5ADoAPAA8ADwAPAA8
ADoAOAA1ADEALwAuAC0ALQAtACkAJAAhABwAGQAYABcAFwAXABYAEwAQABAADgALAAoA
CAAJAAoACgAIAAYABQAEAAIAAQAAAP7//v///wEAAwACAAAA/v/8//3//f/8//z/+v/6
//z//P/5//n/+//8//v/+v/5//j/+//8//z//f/7//z//v/+//z//f/9//v/+v/7//r/
+v/9//3//f/8//r/+f/5//n/+P/4//b/8//0//b/+P/6//j/+P/4//j/+f/5//n/+f/3
//b/9v/3//b/9v/1//T/8//z//L/8P/v/+//7//v/+//8P/w//D/7v/s/+r/6f/p/+j/
6P/p/+n/6f/o/+f/6f/p/+n/6f/p/+n/6v/r/+v/6//r/+v/6//o/+j/6f/q/+n/6P/n
/+X/5P/k/+b/5//m/+T/4//f/93/3P/a/9T/0f/P/8z/yf/I/8X/w//C/7//vf+8/7z/
vf+8/7n/uf+5/7n/uP+4/7j/uP+4/7b/tP+y/7D/rv+u/6z/rv+w/7D/sP+w/67/rv+u
/67/rv+u/67/rP+q/6v/rP+t/6z/rP+s/6z/rv+x/7H/sf+x/7H/sf+w/67/rf+s/6v/
rP+t/6//s/+z/7P/s/+z/7b/uf+7/73/wP/B/8L/xP/H/8j/yP/H/8j/yf/I/8j/yP/G
/8b/x//K/8r/y//M/83/zv/P/9D/zv/Q/9D/0P/S/9L/0v/V/9P/0f/Q/8//z//Q/9P/
1P/V/9b/2v/d/97/3f/b/9r/1v/W/9b/1v/U/9D/zv/S/93/7P/6/woAGwAqADsAVABx
AIwAoAChAJAAdgBgAEwAQAAzACEAGAAcAB4AGQAbAB8AHQAbAB8AIQAfAB0AHQAcABwA
HAAdAB0AHQAdABsAHQAdAB0AHAAbABkAGQAZABgAGAAYABkAGAAYABkAGQAZABcAFQAW
ABUAFgAXABoAGwAbABsAGQAZABUAEwATABIAEQARABIAEQAQAA8ADwARABIAEwASABIA
EgATABIAEAAOAAwACwALAAoACQAHAAUAAQABAP//AAD///7//f/9//z//P/9//3//f/8
//7//v8AAAIAAgADAAQABQAEAAYABgAFAAgACgANABAADwASABQAFAAXABcAGAAZAB0A
HgAgACIAIQAkACcAJwAlACYAKAAoACQAJAAkACIAIQAfABwAGwAWABUAFQAVABAADAAK
AAYAAgACAAIAAwACAAIAAAD+//3//P/6//r/+v/7//z//P/5//b/9P/y/+7/7f/s/+r/
5//n/+j/6f/q/+r/6v/q/+v/7f/u//D/8P/w//L/8v/v/+//8f/y//L/8v/y//L/9v/4
//n/+//9//7/AAAAAAAAAQABAP///f//////AAD////////+//3//f/+//////8AAP//
/f/8//z//P/8//3//v///wAA/f/9//3//f/9//z//P/9//3//v/+//7//f/9//z/+v/6
//v//P/9//v//P/8//z/+v/6//r/+//7//r/+v/7//v/+//6//n/+f/5//n/+f/4//f/
9//3//n/+f/5//n/+f/2//b/9//2//X/9P/z//X/9P/0//b/9//2//T/8//z//P/9P/0
//H/8f/y//L/8P/y//L/8//2//X/9f/2//b/9//2//P/8//z//P/8v/w//D/8P/w//L/
8v/y//L/8v/y//L/8v/w//D/8f/y//T/8//z//P/8v/y//L/8//v//H/8//1//T/8v/y
//L/8v/0//T/9P/0//b/9v/2//T/8//z//P/8//2//b/9v/2//T/9//3//f/9//3//f/
9v/3//f/9//3//X/9f/2//n/+f/5//n/+f/3//f/9v/1//f/9//3//j/+f/6//r/+f/1
//X/8//y//H/7v/t/+3/7f/s/+z/7P/u/+7/7v/u/+r/7P/s/+z/6v/q/+r/7f/r/+n/
6P/n/+f/6P/r/+z/6//q/+z/7f/t/+3/7P/s/+r/7P/s/+r/6P/k/+L/4v/p//j/BgAQ
ABsAKAA5AEwAYwB4AIYAhQB4AGQATgA4ACQAFwAJAPr/8v/w/+n/5f/j/+P/4//j/+P/
5f/l/+b/5v/n/+j/5v/l/+T/4//j/+X/5f/l/+X/5f/k/+X/4//i/+L/4v/j/+L/4v/j
/+X/5f/j/+H/4f/h/+P/5f/m/+f/5//n/+b/5//k/+P/5f/k/+P/4//k/+P/4v/h/+P/
5f/m/+f/5f/k/+P/4//n/+j/6f/q/+z/7f/t/+3/8f/x/+//8f/x//L/8f/w/+7/6//n
/+T/5v/n/+j/6P/p/+r/7f/w/+//7//v/+//7v/w//D/7//z//T/9v/4//v//v8AAAAA
AwADAAQABQAJAAoADAAOAA0AEAATABMAFAAWABkAGgAYABgAGAAWABUAEwAQAA8ACgAJ
AAkACQAHAAQAAwAAAPv/+v/5//n/9//2//P/8P/w/+7/6//q/+z/7f/u/+7/6//q/+r/
6v/q/+v/7P/s/+v/6//s/+3/6//q/+n/6P/n/+f/5v/m/+f/6P/r/+z/6f/p/+v/7P/q
/+r/6v/q/+r/6v/p/+n/6P/o/+n/6P/o/+n/6f/n/+f/6f/p/+r/7f/t/+3/7P/s/+v/
6//r/+z/7v/u/+3/7P/s/+z/7P/q/+r/6v/q/+v/6//r/+v/7P/s/+3/7//v//D/8P/w
/+//7//u/+z/7f/t/+3/7f/v//D/8P/w//D/8P/w//H/8f/w//D/8f/y//P/8//z//H/
8f/x//H/8P/v/+//7//z//P/8//z//H/7v/u/+//8//z//P/8//y//D/7//w//L/8v/x
//H/8P/v/+//7v/v/+//8P/w//D/8v/y//P/8//x//D/8P/v//H/8f/v//D/8f/y//L/
8v/y//L/8v/y//L/8v/y//D/8P/w//D/8P/w//H/8v/0//P/8//z//D/8P/w//H/8f/v
/+3/7v/v//D/8f/y//D/8P/w//D/8v/y//L/8P/y//P/9P/1//b/9v/2//b/9P/3//f/
9//3//f/9//2//X/9f/1//X/9f/1//b/+f/5//n/+f/5//n/+f/4//f/+P/5//r//P/8
//z/+//5//X/9f/z//L/8v/w//D/8f/v/+7/7v/u/+7/7v/u/+7/7P/u/+7/7v/s/+z/
7P/v/+//7f/s/+v/6v/q/+z/7P/s/+z/7//x//L/8f/v/+7/7P/s/+z/6v/o/+b/4v/k
/+3//P8KABYAJQA0AEUAWABpAHwAiACHAHYAXgBKADYAJAAVAAMA/P/8//b/7f/t/+//
8//z//P/7//x//P/8//y//L/8v/w/+//7v/t/+3/7//v/+//8P/v/+3/7f/v/+7/7v/u
//D/7v/t/+3/7v/v/+7/7f/u/+3/7v/v//D/8f/x//H/8f/z//H/8f/x//D/7//v/+//
7//v/+//7//v/+7/7f/t/+z/6//r/+7/8P/y//T/9P/1//X/9f/5//n/9//5//b/9v/0
//L/9P/1//X/9v/3//f/9//2//T/9P/2//j/+P/5//r/+//5//z//f/9/wAAAAABAAIA
AwAGAAgACAAKAAsADQAPABEAEgAUABYAFQAYABsAGwAbABwAHgAeABwAHAAcABoAGgAX
ABMAEQAQAA8ADwAPAAkABAABAPz/+v/6//r/+//5//j/9f/y//L/8P/t/+z/7v/v//D/
8P/u/+z/6//q/+n/6f/p/+j/6f/p/+r/6//r/+r/6f/o/+j/6f/p/+r/6v/q/+z/7P/t
/+3/7//w//D/8P/w//D/7v/u/+3/7f/v//D/8v/y//L/8//z//H/8f/z//P/9P/z//P/
8//y//D/7//v/+//8v/0//T/8//y//L/8v/y//H/8P/v/+7/7f/t/+3/7f/t/+z/7P/t
/+3/7v/u/+7/7f/t/+z/6v/r/+3/7//x//H/8v/y//L/9P/0//T/9f/1//T/9P/1//b/
9//3//f/9f/1//X/9f/1//X/9v/3//j/9//2//X/9//0//T/9f/3//f/9//3//X/9P/0
//b/+P/4//f/9//2//X/9f/0//P/8//0//T/9P/2//b/9//1//P/8v/y//X/9//3//X/
8//z//P/8v/w//D/8P/w//H/8v/z//T/8v/y//L/8v/0//T/9f/2//T/8//z//P/8v/0
//b/9P/0//T/9P/y//L/8v/y//T/9P/0//L/8v/z//T/9f/3//j/+f/6//f/+f/4//f/
+f/5//n/+P/5//n/+f/5//f/9//4//v/+//7//v/+//8//3//f/9//r/+f/4//j/+f/6
//r/+f/3//f/9f/0//X/8v/x//H/8f/w//D/8P/u/+7/7v/u/+7/8P/w//D/7v/u/+7/
8f/v/+3/7P/r/+r/6v/s/+z/6//q/+z/7f/v/+//7v/u/+7/7P/s/+r/5v/i/+D/4v/t
//z/CgAYACcANgBHAFwAcQCCAIYAfQBoAFAAOAAmABgACQD3//L/8v/u/+v/6//t/+3/
6//p/+f/5//n/+j/6P/p/+r/6//r/+v/6//r/+3/7f/t/+7/7f/r/+v/7v/u/+//8P/y
//D/7//v//D/8f/w/+//7//v//H/8//0//X/9f/1//T/9f/y//H/8v/y//L/8//1//X/
9f/1//n/+//8//3//P/8//z//f/9//z/+//6//z//f/9//3//f/9//v//f/+/wAAAAAA
AAEAAQAAAAAAAwADAAMAAgAAAAAAAgAEAAIAAwAEAAUAAwAGAAcABwAKAAoACwAMAAsA
DgAQABAAEgATABUAFwAYABgAGQAaAB0AIAAjACMAIwAkACYAJgAkACQAJAAiAB4AGwAX
ABUAEAAPAA8ADwAMAAgABgACAP3//P/7//v/+v/4//T/8P/v/+7/7P/s/+z/7f/u/+7/
6//q/+r/6v/n/+f/5//m/+P/4//k/+X/4//i/+H/4P/h/+H/4P/g/+D/4P/i/+L/4P/f
/+D/4P/e/97/3v/e/9//4P/g/+H/3//g/+L/4v/i/+P/4//h/+P/5f/l/+b/5P/j/+L/
4P/e/93/3f/d/9//4v/j/+P/4v/i/+L/4v/i/+L/4v/i/9//3//f/9//4f/g/+D/4f/f
/+D/4P/g/9//3//e/9z/2//b/9v/2//Z/9r/2v/a/9z/3P/c/93/3//e/97/3//g/+H/
4f/h/9//3//f/9//4P/f/9//3//f/93/2//Z/9v/2P/Y/9n/2//b/9v/2//a/9j/1//Y
/9r/2v/Z/9n/2f/Z/9r/2v/Z/9n/2v/a/9n/2v/Z/9n/2P/V/9P/0v/S/9P/0v/P/8z/
y//K/8j/yv/K/8r/yv/M/8z/zP/M/8z/yv/K/8r/yv/K/8n/yP/H/8b/yf/K/8v/yv/M
/83/zv/P/87/zv/O/87/z//T/9T/1f/Y/9n/2v/a/9v/3f/f/+H/4//j/+T/5//l/+X/
5f/l/+L/4f/f/93/2v/Z/9j/2P/X/9j/2P/X/9P/0//R/9D/zP/I/8b/xf/I/8j/yf/K
/8j/yP/I/8j/xf/G/8X/xP/I/8r/zP/R/9T/0//T/9P/1//a/9//4v/j/+T/6P/r/+//
8f/y//T/+v8AAAQABAAAAPr/+v8EABUAJAA0AEgAVQBgAHUAjgCjALIAtACjAIYAbgBa
AFAARAAzACkAJgAmACYAKQAnACUAJwAlACUAJwArAC8ALgAsACsAKgAmACMAIAAdAB8A
IwAlACcAKAApACkAKwAtAC4AMAAyADkAPgBEAEsAUQBVAFcAWQBTAE8ATQBLAEkARwBE
AEEAPwBBAD8APwA+ADwAOgA5ADkANwA1ADMAMwAzADIAMQAuACwAKgApACwALgAwADIA
MwA1ADYANwA3ADUAMQAxAC4ALgAsACoAKwArACoAKgArACsAKwAqACoAKgAsAC4ALAAt
AC4ALwAxADQANQA1ADgAOAA5ADoAOQA8AD4APgBCAEUASQBNAFAAUgBVAFgAWgBeAGIA
YwBjAGQAZgBmAGQAZABkAGIAYABdAFkAVwBRAE8ATgBNAEcAQgA/ADoANgA2ADYANwA0
ADIALgAqACoAKAAlACQAIQAhACEAIAAhACAAIAAgACIAIwAkACQAIAAfAB8AHwAhACIA
IwAkACgAKwAtADAANAA4AD4AQgBCAEMARgBIAEgASABIAEgASwBMAEwATQBLAEwATgBO
AEwASwBJAEUAQgBDAEIAQgA/ADsANwAyADIAMQAxADEANAA2ADYANQA2ADYANgA2ADgA
OAA4ADgANwA3ADcANwA1ADQANAA1ADMANAA0ADQANAA1ADUANAA1ADcAOQA7AD0APgA+
AD4APQA8ADsAOwA5ADgAOAA5ADkAOQA4ADcANgA1ADQAMwAyADEAMQAxADEAMQAxADEA
MgAwADEAMwA1ADUANQA1ADUANAA0ADYANwA2ADQAMwA0ADUANwA4ADYANQA1ADQAMwA0
ADMAMwAxAC8ALgAuAC4ALwAuACsALAAtAC4ALgAuAC4ALgAuADAALgAwADAAMAAwAC0A
LAArACoALAAsACwAKgAoACkAKgArACsAKgApACgAJgApACkAKQAnACcAJwAmACUAJQAl
ACUAJwAnACgAKwAoACcAJgAlACYAJwAnACcAJwAnACcAKAApACoAKgApACUAJQAjACIA
HwAcABsAGwAbABoAGgAaABwAHAAcABwAHAAeAB4AHgAdABwAGwAdABsAGQAYABcAFAAU
ABYAFgAUABQAFwAZABoAGQAXABYAFAASAA4ADAAKAAYAAgACAAkAFAAiAC4AOwBMAF0A
bgCBAJQAogCfAI4AeABiAFAAQAAxAB8AEAAIAAIA/f/9//3/+//3//f/9//3//f/9//2
//b/9v/2//X/9P/z//L/8//y//H/8f/x//D/8f/z//L/8v/y//T/8v/x//H/8//z//H/
7//w/+//8P/x//L/8//z//P/8v/z//D/7//y//L/8v/z//P/8//z//P/9P/1//X/9f/1
//T/8//z//X/9P/z//L/8P/x//H/8f/z//P/8f/z//T/9v/2//b/9f/1//T/9P/1//X/
9f/0//T/9P/2//j/9v/3//j/+f/5//z//f/9/wAAAAABAAIABgAKAA0ADgAPAA8AEAAR
ABMAFAAWABgAGgAeACIAIwAhACIAJAAkACQAJAAkACIAIgAfABsAGQAYABcAFwAXABQA
EAAOAAoACQAMAA8AEwATABIADwAMAA0ADAAKAAoACQAJAAkACAAHAAYABgAGAAcABwAH
AAYABwAHAAgACQALAAoACQAIAAkACQAIAAgABwAGAAcABgAHAAcACQAKAAkACAAHAAYA
BgAGAAUABQAFAAYACAAIAAkACwAMAAsACgALAAoACgALAAsACwAKAAgABwAHAAcABwAI
AAcABQAEAAQABAAEAAQABAAEAAQAAgABAAAA//8BAAAAAAABAP//AAAAAAAA//////7/
/P///w==
         </WaveFormData>
      </LeadData>
   </Waveform>
</RestingECG>
