# Supplementary material for: Detection of Left Atrial Enlargement Using a Convolutional Neural Network-Enabled Electrocardiogram
Source: Front Cardiovasc Med. 2020 Dec 17;7:609976. doi: 10.3389/fcvm.2020.609976 (PMC7773668; doi:10.3389/fcvm.2020.609976)
Supplement: Supplementary file 4 [file Data_Sheet_4.ZIP › normal3/1802031731_1142_00000002.XML]

<?xml version="1.0" encoding="Windows-1252"?>
<!DOCTYPE RestingECG SYSTEM "restecg.dtd">
<RestingECG>
   <PatientDemographics>
      <PatientID>1802031731</PatientID>
      <PatientAge>66</PatientAge>
      <AgeUnits>Years</AgeUnits>
      <Gender>Male</Gender>
      <PatientLastName>huangzhuohen</PatientLastName>
   </PatientDemographics>
   <TestDemographics>
      <DataType>Resting</DataType>
      <Site>1</Site>
      <AcquisitionDevice>MAC55</AcquisitionDevice>
      <Status>Unconfirmed</Status>
      <Priority>Normal</Priority>
      <AcquisitionTime>08:42:50</AcquisitionTime>
      <AcquisitionDate>07-31-2016</AcquisitionDate>
      <CartNumber>1</CartNumber>
      <AcquisitionSoftwareVersion>009C</AcquisitionSoftwareVersion>
      <XMLSourceVersion>MAC5000 v1.0</XMLSourceVersion>
   </TestDemographics>
   <RestingECGMeasurements>
      <VentricularRate>49</VentricularRate>
      <AtrialRate>49</AtrialRate>
      <PRInterval>154</PRInterval>
      <QRSDuration>96</QRSDuration>
      <QTInterval>414</QTInterval>
      <QTCorrected>373</QTCorrected>
      <PAxis>31</PAxis>
      <RAxis>52</RAxis>
      <TAxis>61</TAxis>
      <QRSCount>8</QRSCount>
      <QOnset>219</QOnset>
      <QOffset>267</QOffset>
      <POnset>142</POnset>
      <POffset>189</POffset>
      <TOffset>426</TOffset>
      <ECGSampleBase>500</ECGSampleBase>
      <ECGSampleExponent>0</ECGSampleExponent>
   </RestingECGMeasurements>
   <Diagnosis>
      <Modality>Resting</Modality>
         <StatementCount>2</StatementCount>
         <LabelText>12SL ��ϳ���</LabelText>
      <DiagnosisStatement>
         <StmtFlag>ENDSLINE</StmtFlag>
         <StmtText>����������Ķ�����</StmtText>
      </DiagnosisStatement>
      <DiagnosisStatement>
         <StmtFlag>ENDSLINE</StmtFlag>
         <StmtText>�쳣 ECG</StmtText>
      </DiagnosisStatement>
   </Diagnosis>
   <Waveform>
      <WaveformType>Rhythm</WaveformType>
      <WaveformStartTime>0</WaveformStartTime>
      <NumberofLeads>8</NumberofLeads>
      <SampleType>CONTINUOUS_SAMPLES</SampleType>
      <SampleBase>500</SampleBase>
      <SampleExponent>0</SampleExponent>
      <HighPassFilter>16</HighPassFilter>
      <LowPassFilter>150</LowPassFilter>
      <ACFilter>NONE</ACFilter>
      <LeadData>
         <LeadByteCountTotal>10000</LeadByteCountTotal>
         <LeadTimeOffset>0</LeadTimeOffset>
         <LeadSampleCountTotal>5000</LeadSampleCountTotal>
         <LeadAmplitudeUnitsPerBit>4.88</LeadAmplitudeUnitsPerBit>
         <LeadAmplitudeUnits>��V</LeadAmplitudeUnits>
         <LeadHighLimit>2147483647</LeadHighLimit>
         <LeadLowLimit>268435456</LeadLowLimit>
         <LeadID>I</LeadID>
         <LeadOffsetFirstSample>0</LeadOffsetFirstSample>
         <FirstSampleBaseline>0</FirstSampleBaseline>
         <LeadSampleSize>2</LeadSampleSize>
         <LeadOff>FALSE</LeadOff>
         <BaselineSway>FALSE</BaselineSway>
         <ExcessiveACNoise>FALSE</ExcessiveACNoise>
         <MuscleNoise>FALSE</MuscleNoise>
         <LeadDataCRC32>1557394298</LeadDataCRC32>
         <WaveFormData>
9v/2//b/9v/4//j/+P/4//j/+P/4//j/9//2//X/9P/1//b/9//4//b/9v/2//b/9v/2
//b/9v/4//j/+P/4//b/9v/2//b/9v/2//b/9v/4//j/+P/4//f/9v/1//T/9f/2//f/
+P/2//b/9v/2//b/9v/2//b/9v/2//b/9v/2//b/9v/2//T/9P/0//T/9P/0//T/9P/2
//b/9v/2//b/9v/2//b/+P/4//j/+P/2//b/9v/2//T/9P/0//T/9v/2//b/9v/2//b/
9v/2//b/9v/2//b/9v/2//b/9v/2//b/9v/2//j/+P/4//j/9v/2//b/9v/2//b/9v/2
//b/9v/2//b/9P/0//T/9P/1//b/9//4//b/9v/2//b/9P/0//T/9P/1//b/9//4//b/
9v/2//b/9P/0//T/9P/2//b/9v/2//j/+P/4//j/9v/2//b/9v/0//T/9P/0//b/9v/2
//b/9P/0//T/9P/0//T/9P/0//T/9P/0//T/9P/0//T/9P/2//b/9v/2//T/9P/0//T/
9v/2//b/9v/2//b/9v/2//b/9v/3//f/9//4//j/+P/5//n/+f/6//z//P/8//z/+v/6
//r/+v/5//n/+f/6//3/AAABAAIAAQACAAEAAAAAAP7/AAABAAMAAwADAAEA///8//z/
+f/3//X/8v/y//L/8v/y//P/9f/0//T/9P/2//b/9f/1//T/9P/y//L/9P/0//T/9P/y
//P/8//z//L/8v/0//L/9P/0//T/9P/v//H/9f/1//X/9//6/wAACwAUABkAFwAhADIA
PgBGAFAAUwBXAFAAOQAhABEAAwD3/+3/5f/h/93/3v/e/97/3//k/+b/5P/m/+n/6f/s
//P/9P/y//H/8//5//n/9v/3//X/9v/2//X/9//5//r/+v/4//j/+P/4//n/+v/8//3/
+//5//3////5//n/+//7//3//f/9//3//f/9//3//v/+//7//v/+//7//v//////////
/wAAAAABAAEAAgACAAIAAgACAAIAAwADAAMAAwAHAAcABwAHAAYABgAGAAcABwAJAAkA
CgALAA0ADQAMAAwADwARABEAEQAUABQAFAAWABgAGAAaABwAHAAeACAAHwAfACAAIQAk
ACYAKAArACkAKQArAC0ALQAtAC4ALgAvAC8ALwAvAC8ALwAtAC8AMQAxAC8ALQAoACgA
KAAmACIAIQAfABwAHAAbABgAFgATABAAEAAQAA0ACgAJAAcABQAEAAMAAgACAAAA///+
//7//v/+//v//f/9//3//f/7//n/9//6//z/+v/6//v/+f/5//n/+f/3//f/9//3//j/
+P/4//n/+f/4//j/+P/2//b/9v/2//b/9v/3//f/+f/5//r/+v/4//j/+P/2//b/9v/2
//b/9v/4//j/+P/3//b/9v/2//r/+P/4//n/9//3//f/9//3//f/9//3//j/+P/4//j/
+P/4//j/+P/6//r/+v/6//j/+P/6//z/+P/4//r//P/8//v/+f/7//n/+P/4//r//P/7
//v/+//7//v/+//8//v/+P/3//f/+f/6//r/9//3//f/9//3//f/9//3//f/+v/6//n/
+f/4//f/9v/z//b/+P/5//r/+P/4//j/+P/2//T/9P/2//r/9v/2//j/9v/2//j/9v/4
//j/+P/4//r/+v/5//n/+P/4//j/+P/4//j/+P/5//n/+P/3//b/9v/2//j/+P/6//n/
+f/5//n/+f/5//n/9//5//r/9v/2//n/+v/7//z/+v/6//r/+v/4//j/+P/4//j/+P/4
//j/+P/4//j/+P/4//j/+P/4//r/+v/6//r/+P/4//j/+P/4//j/+P/4//j/+P/4//j/
+P/4//j/+P/4//j/+P/4//j/+P/4//j/+v/6//r/+v/4//j/+P/4//r/+v/6//r/+v/6
//r/+v/4//j/+P/4//j/+P/4//j/+v/6//r/+v/6//r/+v/6//r/+v/6//r/+P/4//j/
+P/5//r/+//8//n/+P/3//b/9v/2//b/9v/4//j/+P/4//j/+P/4//j/+P/4//j/+P/2
//b/9v/2//f/+P/5//r/+P/4//j/+P/2//b/9v/2//f/+P/5//v/+f/5//r/+v/8//3/
/f/9//7//v/+//7//v/+//7//v/+/////////wAAAgAEAAQABAAEAAYABgAGAAYABAAG
AAUABQAFAAUABQADAAAAAAD7//n/9//0//b/+P/4//j/9//3//b/9v/4//j/+P/3//X/
9v/2//T/9v/2//b/9v/2//b/9//3//f/9v/2//j/9P/0//T/9P/2//n/9//x//X/+f/3
//z/CAARABoAHwAjAC0AOABAAEoAVgBXAFMASAAzAB8ACQD3/+//5//f/+H/4//g/97/
4v/j/+b/5v/k/+b/7f/x//L/9//+//z/+f/7//v/9//6//v/+//8//z/+//5//v//P/8
//z//P/8//z//v/+//////////3/AQADAP3//f////////////////8AAAEAAgAEAAMA
AgABAAAAAAAAAAEAAQADAAMABAAEAAUABQAGAAYABAAEAAQABAAHAAcABwAHAAcABwAH
AAcACgAKAAoACwALAA0ADQAOAA8AEQARABAAEAATABUAFQAXABoAGgAaABoAHAAcAB4A
IAAgACIAJAAnACcAKAApACsALAAtAC8ALgAtAC4ALwAxADEAMgAyADUANQA1ADUANQA1
ADMANQA1ADUAMwAxACwALAAsACoAKAAnACUAIgAeAB0AGgAYABUAEgASABIADwAMAAsA
CQAHAAYABQAEAAQAAgABAAAAAAAAAAAA/f/9//3//f/9//7//f/8/wAA/v/8//z//f/9
//3//f/9//v/+//7//v//P/8//z//f/7//r/+v/6//j/+P/4//j/+f/6//z//f/7//v/
/P/8//z//P/8//r/+v/6//r/+v/6//z//P/8//3//P/8//z//P/6//r/+//5//n/+f/5
//r/+//8//3//P/8//z//P/8//z//P/8//7//v/+//7//P/8//7/AAD8//z//v8AAP//
/f/6//v//f/8//z//v/+//3//f/9//3//f/9//7/AAD+//7////+//7//f/5//r/+//8
//3/+//7//v/+//8//z/+//7//v/+//7//n/+f/6//r/+v/6//r/+v/6//r/+P/4//r/
/v/6//r//P/6//r//P/6//j/+P/4//j/+v/6//n/+f/4//j/+P/4//r/+v/6//v/+f/4
//f/9v/3//j/+//8//z/+//7//v/+f/5//n/+f/7//X/9v/4//j/+f/6//v//P/7//r/
+f/4//n/+v/7//z/+//6//n/+P/6//r/+v/6//r/+v/6//r/+v/6//r/+v/6//r/+v/6
//j/+P/4//j/+v/6//r/+v/4//j/+P/4//r/+v/6//r/+P/4//j/+P/4//j/+P/4//j/
+P/4//j/+P/4//j/+P/5//r/+//8//v/+v/5//j/+v/6//r/+v/8//z//P/8//v/+v/5
//j/+v/6//r/+v/8//z//P/8//v/+v/5//j/+v/6//r/+v/7//z//f/+//3//P/7//r/
/P/8//z//P/6//r/+v/6//j/+P/4//j/+v/6//r/+v/6//r/+v/6//r/+v/6//r/+v/6
//r/+//7//v//P/8//z//f/9//3//v/+//7//v/+//7//v/+//z//f/9//3/AAACAAQA
BAACAAIABAAEAAQABAACAAQABwAHAAcABwADAAEA/v/+//3/+//5//b/9v/4//j/+P/5
//n/+P/4//j/+P/4//f/9//4//j/9v/2//b/9v/2//T/9P/1//X/9f/0//T/9v/2//b/
9v/2//T/9f/1//X/+f/5//n//P8GABMAGgAdAB0AIQAuADgAQABMAFMATQBGADsAIQAN
AAMA9f/r/+f/5f/h/+D/4v/g/+X/7P/o/+b/7P/r/+v/8P/3//b/9P/3//n/+f/7//z/
+//5//r/+v/5//n/+//8//z//v/+//7//v/8//z//f/9//3/+////wEA/////wEAAQD/
/////////////////wAAAAAAAAAAAAABAAIABAAFAAIAAQABAAAAAwADAAQABAACAAIA
AgACAAUABQAFAAUACQAJAAkACQAIAAgACAAJAAkACwALAAwADQAPAA8ADgAQABMAFQAV
ABMAFgAWABYAGAAaABoAHAAcABwAHgAgACIAIwAlACcAJwAoACkAKwArACsALQAvAC0A
LQAuAC4AMQAxADEAMQAzADMAMQAzADEAMQAvAC0AKgAqACoAKAAkACMAIQAeAB4AHQAa
ABgAFQASABIAEgANAAoACQAHAAUABAADAAIAAgAAAP///v/+//7//v/7//v/+//7//v/
/f/7//n//P/8//r/+v/7//v/+//7//v/+f/5//n/+f/4//j/+P/5//f/9v/2//b/+f/6
//v//P/4//j/+f/5//f/9//4//j/+v/6//r/+P/2//b/9v/2//j/+v/6//r/+f/4//j/
+P/4//b/9v/3//n/+f/5//n/+f/5//n/+f/6//r/+v/6//j/+P/4//j/+P/4//j/+P/4
//j/+v/8//f/+P/7//7//P/7//n/+//9//z//P/+//z/+//7//v/+f/5//n/+v/6//j/
+P/5//v//P/8//n/+//7//v/+//5//n/+f/5//r/+v/5//n/+f/5//n/9//5//r/+v/6
//j/+P/4//j/+v/4//j/+v/6//b/9v/4//b/9v/4//b/9v/2//b/9v/4//j/9//3//j/
+P/4//j/9v/2//b/9//5//j/9//2//b/9v/4//j/+v/5//n/+f/3//f/9//3//f/+f/2
//D/9v/4//j/+P/4//r/+v/6//r/+P/4//j/+P/4//j/+P/4//j/+P/4//j/9v/2//b/
9v/4//j/+P/4//b/9v/2//b/+P/4//j/+P/4//j/+P/4//b/9v/2//b/+P/4//j/+P/4
//j/+P/4//b/9v/2//b/9//4//n/+v/6//r/+v/6//n/+P/3//b/9v/2//b/9v/4//j/
+P/4//j/+P/4//j/9v/2//b/9v/4//j/+P/4//b/9v/2//b/+P/4//j/+P/2//b/9v/2
//b/9v/2//b/+P/4//j/+P/3//b/9f/0//b/9v/2//b/+P/4//j/+P/2//b/9v/2//j/
+P/4//j/+P/4//j/+P/2//b/9v/2//j/+P/4//j/+P/4//j/+P/6//r/+v/6//n/+f/5
//r/+P/4//n/+f/6//z//f/+//z//P/8//z//v/+///////9//7/AAACAAIAAgACAAQA
BAAEAAQAAgAGAAcABwAHAAYAAwAAAPz//P/5//f/9f/y//L/9P/0//L/8//z//L/9P/0
//T/9P/z//P/9P/0//D/8P/w//D/8P/w//D/8f/z//P/8v/y//L/8P/w//D/8P/w//H/
7//x//f/9f/x//r/BgARABgAGwAfACcAMAA8AEoAVABZAFsATAAzACEADQD1/+3/7f/l
/9//3f/c/+L/4v/f/97/5P/o/+b/5f/p//D/8//0//T/8f/1//f/9//2//X/9v/4//n/
+f/4//n/+f/4//n/+v/7//z/+v/6//v/+//7//n//f////v/+//9//3/////////////
//////8AAP7//v/+//7/AAAAAAEAAQABAAEAAgACAAEAAQACAAIABAAEAAQABAADAAMA
AwADAAUABQAFAAUACAAIAAgACQAIAAkACAAIAAoADQAOAA4ADAAPABEAEQARABQAFAAU
ABYAGAAYABoAHAAcAB4AIAAjACMAJAAlACcAKAApACsALQAtAC8AMQAvAC8AMAAwADEA
MQAxADEAMQAxAC8AMQAxADEALwAtACwALAAsACoAJAAjACEAHgAcABsAGAAWABEADgAO
AA4ADQAKAAkABwAFAAQAAwACAAIAAAD///7//v/+//7/+//7//v/+//7//v/+f/3//r/
/P/6//r/+//5//n/+f/5//X/9f/1//X/9//4//n/+//7//r/+v/6//n/+P/3//b/9v/2
//f/9//3//f/+P/4//b/9v/2//T/9f/2//f/+P/2//j/+P/4//f/9v/2//b/+P/2//b/
9//3//f/9//3//X/9f/1//X/+P/4//j/+P/4//j/+P/4//b/9v/2//b/+P/4//r//P/2
//b/+P/6//r/+f/3//n/+//6//r//P/6//n/+f/5//n/+f/5//r/+v/4//j/+f/5//r/
+v/3//f/9//3//f/9//3//f/9//3//b/9P/z//X/9//5//n/+P/4//f/9v/2//b/9v/2
//b/9P/0//b/+P/0//T/9v/2//b/+P/2//b/9v/2//b/9v/2//X/9f/2//b/9v/2//b/
9v/2//f/+P/4//j/+P/3//b/9//2//b/9f/1//X/8//z//P/8//1//v/+P/0//T/9P/0
//T/9P/0//T/9P/0//T/9P/0//T/9v/2//b/9v/0//T/9P/0//b/9v/2//b/9v/2//b/
9v/0//T/9P/0//b/9v/2//b/9v/2//b/9v/4//j/+P/4//f/9v/1//T/9v/2//b/9v/1
//T/8//y//T/9P/0//T/9v/2//b/9v/2//b/9v/2//T/9P/0//T/9v/2//b/9v/0//T/
9P/0//T/9P/0//T/9v/2//b/9v/2//b/9v/2//T/9P/0//T/9P/0//T/9P/y//L/8v/y
//L/8v/y//L/9P/0//T/9P/y//L/8v/y//P/9P/1//b/9P/0//T/9P/0//T/9P/0//T/
9P/0//T/9P/0//T/9P/0//T/9P/0//T/9P/0//T/9P/0//T/9P/0//T/9P/0//T/9P/1
//X/9//4//j/+P/3//f/9//4//j/+P/4//j/+v/6//r/+v/7//v/+//8//7/AAAAAAAA
/v8AAAAAAAACAAAAAgADAAMAAwADAAEA/f/6//r/9//3//X/8v/y//L/8v/y//P/9P/0
//X/9v/1//T/8v/x//L/8v/w//D/8v/y//L/8v/y//P/8//z//H/8P/x/+7/8P/w//D/
8P/v//P/8//z//X/8//0/wAACwASABcAGQAdACoANgBEAFQAWwBZAFIAQQApABMA///x
/+v/5f/h/+P/4P/c/+D/4f/g/+T/6P/o/+f/6f/q/+//8v/y//P/8//z//P/9P/5//f/
+P/4//f/9f/3//j/+P/6//r/+v/6//r/+v/7//v/+//5//3////7//v//f/9//3//f/9
//3/////////AAAAAAAAAAAAAP7//v///////////wAAAAABAAEAAgACAAIAAgACAAIA
AQABAAEAAQAFAAUABQAFAAQABAAEAAUABQAHAAcACAAKAA0ADgAOAAwADwARABEAEwAW
ABYAFgAWABgAGAAaABwAHAAeACAAIQAhACIAIwAnACgAKQArACsAKwAtAC8ALwAvADAA
MAAzADMAMwAzADMAMwAxADMAMQAxAC8ALQArACwALQAsACgAJwAlACIAIAAfABwAGgAX
ABQAFAAUAA8ADAALAAkABwAGAAUABAAEAAIAAQAAAAAAAAAAAP3//f/9//3//f/9//v/
+f/8//7//P/8//3//f/9//3//f/7//v/+//7//r/+v/6//v/+//6//r/+v/6//r/+v/6
//b/9v/3//f/+f/5//r/+v/4//j/+P/2//b/9v/2//b/9v/4//j/+P/3//b/9v/2//r/
+P/4//n/+f/5//n/+f/3//f/9//3//j/+P/4//j/+P/4//j/+P/4//j/+P/4//n/+v/9
/wAA+f/4//n/+v/8//v/+f/7//r/+P/3//j/+f/5//r/+//7//v/+//8//r/+P/4//n/
+f/6//r/9//5//n/+f/5//f/9//3//f/+P/4//f/9//3//f/9//1//X/9v/2//b/9v/2
//b/9v/2//T/9P/2//j/9P/0//b/9v/2//j/9v/2//b/9v/2//b/9v/1//X/+P/4//j/
+P/2//b/9v/3//f/9v/1//T/9P/0//b/9v/1//P/8v/x//L/8//0//X/8f/z//L/8P/0
//T/9P/0//T/9P/0//T/9P/0//T/9P/0//L/8v/y//L/8v/y//L/8v/0//T/9P/0//T/
9P/0//T/8//y//H/8P/x//L/8//0//L/8v/y//L/9P/0//T/9P/2//b/9v/2//P/8v/x
//D/8f/y//P/9P/y//L/8v/y//L/8v/y//L/8v/y//L/8v/y//L/8v/y//L/8v/y//L/
8v/y//L/8v/y//L/8v/y//T/9P/0//T/8v/y//L/8v/0//T/9P/0//P/8v/x//D/8//0
//X/9v/0//T/9P/0//L/8v/y//L/8//0//X/9v/0//T/9P/0//T/9P/0//T/9P/0//T/
9P/y//L/8v/y//T/9P/0//T/9P/0//T/9P/2//b/9v/2//X/9P/z//L/8//0//X/9v/2
//b/9v/2//f/9//3//j/+P/4//n/+f/3//j/+P/4//j/+P/4//j/+v/6//v/+//7//z/
/v8AAAAAAAAAAAIAAgACAAIAAAACAAMAAwADAAEA///9//r/+P/1//P/8f/x//L/9f/2
//b/9//3//b/9P/0//T/9P/1//X/9v/2//T/9P/0//T/8v/y//L/8//1//X/9P/0//j/
9v/2//b/7v/0//f/9//3//X/9f/1//r/CAATABgAGwAjACkAMgA8AEoAVABZAFMARAAv
ABsABwD3/+v/4//h/9//4f/i/97/3v/h/+j/6P/k/+T/5//p//T/AwD8/+z/9f/9//f/
9f/8/////v/+//3/+//7//3//v/+//7//v/+//7/AAAAAAEAAQD///3/AQADAP////8B
AAEAAQABAAEAAQADAAMAAwAEAAMAAgABAAAAAgACAAMAAwABAAEAAgACAAMAAwAEAAQA
BAAEAAQABAAIAAkACgALAAwACwAKAAkACwAMAA0ADwANAA8ADwAQABEAEwATABIAEQAT
ABQAEwATABYAFgAWABoAHAAcAB4AHwAeAB8AIAAiACMAJQAnACcAKAApACsALQAtAC8A
MQAxADEAMgAyADQAMwAyADEANAA1ADQANwA2ADUAMgAvACwALAAsACoAKAAnACUAIgAe
AB0AGgAYABcAFAAUABQAEQAOAA0ACwAHAAYABQAEAAYABAADAAIAAgACAAIA////////
/////wEA///9/wAA///8//v/+//9//3//f/9//v/+//7//v/+v/6//r/+//9//z//P/8
//r/+v/6//r/+v/6//v/+//7//v//P/8//z//P/8//r/+v/6//r/+v/6//z//P/8//n/
+P/4//j/+//6//v//f/9//3//f/9//v/+//7//v/+v/6//r/+v/7//z//f/+//7//v/+
//7//P/8//7/AAD8//z//v8AAP7//f/7//3////+//7/AAD///3//P/7//n/+f/5//r/
+//6//v//f/7//z//P/5//n/+f/5//n/+f/5//n/+f/4//j/9//3//n/+f/5//f/9//4
//j/+P/6//r/+v/6//r/+P/4//r/+v/2//b/+P/6//r//P/6//r/+v/6//r/+v/6//n/
+f/4//j/+P/4//r/+v/6//v/+//6//n/+P/2//b/+P/4//r/+f/5//n/+//7//v/+//5
//n/+P/6//r/+P/4//j/+P/2//b/9v/2//b/9v/2//b/+P/4//j/+P/4//j/+P/4//j/
+P/4//j/+P/4//j/+P/4//j/+P/4//j/+P/4//j/+P/4//j/+P/4//j/+P/4//j/+P/4
//j/+P/4//j/+P/4//j/+P/4//r/+v/6//r/+P/4//j/+P/6//r/+v/6//j/+P/4//j/
+v/6//r/+v/6//r/+v/6//j/+P/4//j/+P/4//j/+P/4//j/+P/4//j/+P/4//j/9v/2
//b/9v/4//j/+P/4//f/9v/1//T/9f/2//f/+P/2//b/9v/2//j/+P/4//j/9v/2//b/
9v/3//j/+f/6//j/+P/4//j/9v/2//b/9v/4//j/+P/4//j/+P/4//j/9v/2//b/9//5
//n/+v/6//j/+f/5//n//P/8//z//P/6//r/+v/6//z//f/9//3/AAACAAQABAADAAIA
AwACAAQABAACAAQABQAFAAUABQABAP///P/8//r/+f/4//b/9f/2//X/9P/1//X/9P/0
//T/9P/0//P/8//0//T/8v/0//T/9P/0//T/9P/1//X/8//y//L/9P/y//L/8v/y//L/
9f/5//f/8f/v//P/9v/6/wcAFgAdABsAHwAoADIAQABOAFMAVQBSAD0AJwAbAAcA9f/t
/+n/4//j/+D/3v/g/+f/6v/m/+T/5P/p/+3/7v/x//T/9P/1//f/9//1//b/9f/3//j/
+P/3//n/+//8//z//P/8//z//P/8//z//f/9//v/+f/9////+//7//3//f/9//3//f/9
//3//f/9//7/AAAAAAAAAAD+//7///////////8AAAAAAQABAAIAAgAAAAAAAAAAAAMA
AwADAAMABQAFAAUABQAGAAYABgAHAAcACQAJAAoACQALAAsACgAMAA8AEQARAA8AEgAS
ABIAFAAWABYAGAAcABwAHgAgAB4AHQAdAB0AIAAiACQAJwApACkAKwAtACsAKwAsACwA
LwAvAC8ALwAxADEALwAxAC8ALwAtACsAKgAqACoAKAAkACMAIQAeABwAGwAYABYAEwAQ
ABAAEAAOAAwADAALAAcABgAFAAQAAgAAAP///v/+//7//v/7//v/+//7//v/+//5//f/
+v/6//j/+P/5//n/+f/5//n/+f/5//n/+f/5//j/9//3//n/+P/4//j/+v/6//r/+v/2
//b/9//3//n/+f/6//r/+P/4//j/9v/4//j/+P/4//b/+P/4//j/+f/4//j/+P/4//b/
9v/3//f/9//3//f/+f/5//n/+f/6//r/+v/6//j/+P/4//j/+P/4//j/+P/6//r//P/+
//b/9v/4//r//P/7//n/+//5//j/+P/6//z/+//7//v/+//7//v//P/6//j/+P/5//v/
/P/8//n/9//3//f/9//4//n/+v/7//v/+v/4//f/+f/5//n/9//5//r/+v/6//j/+P/4
//j/9v/0//T/9v/2//L/8v/0//b/9v/4//b/9v/2//b/9v/2//b/9f/1//b/9v/2//b/
9P/0//T/9f/2//b/9v/2//T/9P/2//b/9v/1//X/9f/3//f/9//3//v/9f/w//L/9v/4
//j/+P/4//X/9P/z//L/8//0//X/9v/0//T/9P/0//T/9P/0//T/9P/0//T/9P/y//L/
8v/y//P/9P/1//b/9v/2//b/9v/0//T/9P/0//f/+P/5//r/9//2//X/9P/2//b/9v/2
//b/9v/2//b/9f/0//P/8v/y//L/8v/y//T/9P/0//T/9P/0//T/9P/0//T/9P/0//T/
9P/0//T/9v/2//b/9v/1//T/8//y//T/9P/0//T/9v/2//b/9v/1//T/8//y//P/9P/1
//b/9f/0//P/8v/0//T/9P/0//L/8v/y//L/8v/y//L/8v/y//L/8v/y//L/8v/y//L/
9P/0//T/9P/y//L/8v/y//L/8v/y//L/8v/y//L/8v/y//L/8v/y//X/9f/1//b/9v/2
//f/9//1//b/9v/2//b/9v/2//b/+P/4//n/+f/3//j/+v/8//r/+v/6//z//f/+////
/v/+/////////wEA///9//r//P/5//f/9f/w//D/8v/y//H/8f/w/+7/8P/w//D/8P/v
/+//8P/w//D/8P/w//D/7//u/+3/7f/v/+//7v/u/+7/7P/s/+z/7v/y//X/7//r//P/
8//p/+7//P8FAAwAFQAZABcAIAA0AEQAUABZAFsAVgBBACkAGQAHAPX/6//n/+P/3f/a
/9r/2v/d/97/3v/i/+b/5//j/+b/8f/4//T/7f/x//P/9f/4//P/8v/y//H/7//w//P/
9f/2//T/9P/0//T/8v/y//P/8//z//H/9f/3//P/8//1//X/9//3//f/9//3//f/9//4
//b/9v/2//b/9v/2//f/9//5//n/+v/6//n/+f/6//r//P/8//z//P/7//v/+//7////
////////AAAAAAAAAQABAAMAAwAEAAUABwAHAAYABAAHAAkACQALAA4ADgAOAA4AEAAQ
ABIAFQAWABkAHAAbABsAHAAdAB0AHgAfACEAIgAjACYAKQApACkAKgAqAC8ALwAvAC8A
LQAtACsALQArACsAKQAnACUAJgAnACYAIgAhAB8AHAAaABkAFgAUAA8ADAAMAAwABwAE
AAMAAQABAAAA///+//z/+v/5//j/9v/2//b/8//z//P/8//z//P/8f/v//L/9P/y//L/
8//x//H/8f/x/+//7//v/+//8P/w//D/8f/u/+z/6//q/+7/8P/y//T/7//u/+7/7f/t
/+3/7v/u/+7/7v/u/+z/7P/s/+z/7P/u//D/8P/w/+//7v/u/+7/7v/s/+z/7f/u/+//
8P/x//D/7//u/+3/7v/u/+7/7v/w//D/8P/w//D/8P/w//D/7v/u//D/8v/s/+z/7v/w
/+7/7f/r/+3/7v/u/+//8v/x/+//7v/t/+//7//v//D/8P/u/+7/7//v//D/8P/t/+3/
7f/t/+3/6//r/+v/6//u/+7/7f/t/+3/7f/t/+v/6//s/+z/7P/s/+z/7P/s/+7/7P/s
/+7/7v/q/+r/7P/q/+r/7P/q/+r/6v/q/+r/7P/s/+v/6//q/+r/6v/q/+r/6v/q/+v/
6//q/+n/6P/q/+r/7P/s/+r/6f/p/+n/6f/p/+n/6f/r/+3/7v/u/+z/6f/o/+f/5v/o
/+r/7P/u/+3/7P/r/+r/6v/q/+r/6v/s/+z/7P/s/+r/6v/q/+r/6v/q/+r/6v/o/+j/
6P/o/+j/6P/o/+j/6P/o/+j/6P/p/+r/6//s/+r/6v/q/+r/6v/q/+r/6v/q/+r/6v/q
/+r/6v/q/+r/6v/q/+r/6v/o/+j/6P/o/+r/6v/q/+r/6f/o/+f/5v/n/+j/6f/q/+j/
6P/o/w==
         </WaveFormData>
      </LeadData>
      <LeadData>
         <LeadByteCountTotal>10000</LeadByteCountTotal>
         <LeadTimeOffset>0</LeadTimeOffset>
         <LeadSampleCountTotal>5000</LeadSampleCountTotal>
         <LeadAmplitudeUnitsPerBit>4.88</LeadAmplitudeUnitsPerBit>
         <LeadAmplitudeUnits>��V</LeadAmplitudeUnits>
         <LeadHighLimit>2147483647</LeadHighLimit>
         <LeadLowLimit>268435456</LeadLowLimit>
         <LeadID>II</LeadID>
         <LeadOffsetFirstSample>0</LeadOffsetFirstSample>
         <FirstSampleBaseline>0</FirstSampleBaseline>
         <LeadSampleSize>2</LeadSampleSize>
         <LeadOff>FALSE</LeadOff>
         <BaselineSway>FALSE</BaselineSway>
         <ExcessiveACNoise>FALSE</ExcessiveACNoise>
         <MuscleNoise>FALSE</MuscleNoise>
         <LeadDataCRC32>208485690</LeadDataCRC32>
         <WaveFormData>
6P/o/+j/6P/q/+r/6v/q/+j/6P/o/+j/6P/o/+j/6P/o/+j/6P/o/+b/5v/m/+b/5v/m
/+b/5v/o/+j/6P/o/+b/5v/m/+b/5v/m/+b/5v/m/+b/5v/m/+b/5v/m/+b/5v/m/+b/
5v/m/+b/5v/m/+b/5v/m/+b/5v/m/+b/5v/m/+b/5v/m/+b/5v/m/+b/5v/m/+b/5v/o
/+j/6P/o/+b/5v/m/+b/5v/m/+b/5v/m/+b/5v/m/+b/5v/m/+b/6P/o/+j/6P/m/+b/
5v/m/+b/5v/m/+b/5v/m/+b/5v/m/+b/5v/m/+j/6P/o/+j/5v/m/+b/5v/m/+b/5v/m
/+j/6P/o/+j/5v/m/+b/5v/m/+b/5v/m/+j/6P/o/+j/5v/m/+b/5v/o/+j/6P/o/+j/
6P/o/+j/6P/o/+j/6P/o/+j/6P/o/+b/5v/m/+b/6P/o/+j/6P/m/+b/5v/m/+j/6P/o
/+j/6P/o/+j/6P/o/+j/6P/o/+b/5v/m/+b/6P/o/+j/6P/q/+r/6v/q/+j/6P/o/+j/
6P/o/+j/6P/q/+r/6v/q/+r/6f/o/+n/7P/s/+3/8P/w//D/8P/w//D/8P/w//D/8v/x
//D/8P/x//L/9P/1//r/+v/6//r/+P/4//f/9v/1//P/8f/v/+//7f/s/+z/6v/q/+v/
6//q/+f/5v/m/+b/5f/l/+X/5f/l/+X/5f/l/+X/5v/m/+T/5P/j/+P/5f/l/+X/5f/j
/+T/5P/k/+X/5f/l/+X/5f/l/+b/5v/l/+H/4//n/+b/6//w//P/9//7/wMACgAWACgA
OQBMAF8AbABwAGkAYQBNACkADAABAP3/+f/x/+j/3//Z/9T/1P/U/9f/2f/d/+L/6P/s
//D/8f/x/+//7//y//T/8v/y//D/8v/w//D/8v/y//P/8//x//H/8f/x//L/8//z//P/
8//y//L/8//0//T/9f/1//X/9//3//b/+P/4//n/+v/6//r/+//8//3//f/9//3//f/+
/////////wEAAgACAAQABAAGAAYABAAEAAYABwAKAAsACwAMAA0ADQANAA8ADQAPABAA
EgAUABQAFgAYABoAHAAeAB8AIAAiACUAKAAnACoALAAuADMANQA4ADsAPAA/AEIAQwBH
AEkATABQAFIAVQBXAFoAXABdAF0AXwBgAGEAYwBkAGYAZgBmAGUAZABjAGMAYQBhAF8A
XABYAFQAUQBMAEgARgBBADwANwAyAC8ALAAoACMAIAAbABgAFQASAA8ADAALAAgABgAF
AAMAAQABAP7//v/9//3//f/8//z/+v/4//r/+//7//r/+v/6//j/+P/2//b/9v/2//b/
9f/1//X/9f/1//T/8//1//X/9f/1//X/9f/1//X/9//3//f/9//1//X/9f/0//T/9P/0
//T/9P/1//X/9f/z//P/8v/y//T/9P/2//b/9v/2//b/9v/1//X/9P/0//X/9f/1//X/
9v/2//b/9//5//j/+P/4//n/+f/5//n/9//3//f/9//5//n/+f/5//f/9//3//j/+P/4
//j/+P/6//n/+f/6//v/+P/2//T/9v/2//f/9//1//X/9v/2//T/9f/2//f/9v/2//b/
9v/3//f/9//3//f/9//3//f/9f/1//X/9f/0//T/9P/0//b/9//3//b/9P/1//X/9f/2
//b/9f/1//f/9//3//f/9v/1//T/8//1//X/9f/1//X/9P/0//T/9P/0//T/9f/z//T/
9P/y//T/9P/0//T/9v/2//X/9v/2//T/9P/0//T/9v/2//b/9v/2//b/9v/2//b/9v/2
//b/9v/2//b/9v/2//b/9v/2//b/9v/2//b/9v/2//b/9v/2//b/9v/2//T/9P/0//T/
9v/2//b/9v/2//b/9v/2//b/9v/2//b/9v/2//b/9v/2//b/9v/2//b/9v/2//b/+P/4
//j/+P/4//j/+P/4//j/+P/4//j/+P/4//j/+P/3//b/9f/0//X/9v/3//j/9//2//X/
9P/2//b/9v/2//b/9v/2//b/9v/2//b/9v/2//b/9v/2//b/9v/2//b/9v/2//b/9v/2
//b/9v/2//b/9v/2//b/+P/4//j/+P/2//b/9v/2//b/9//3//f/+//8//z//f8AAAAA
AAAAAP7//v/+//7//P/8//v/+v/7//3///8CAAUACAAIAAgABgAGAAYABQAEAAEA///9
//n/+f/3//b/9//4//n/+//5//j/9f/0//L/8v/x//H/8//z//P/8//z//P/8//0//T/
9P/0//P/8//z//P/8//z//P/9P/0//T/8//z//P/9f/1//X/9v/2//X/9f/1//X/9v/5
//7///8FAA8AEwAcACwAPgBPAGIAdQCCAIAAdwBpAEsAJwASAA0ACwAFAPv/8v/r/+f/
5P/m/+T/4f/j/+n/7v/y//j//P///wEAAwADAP7//P/8//7//P/+//z//P/+//7/////
////////////AAABAAEAAQD///7//v///wAAAAABAAEAAQADAAMAAgACAAIAAwAEAAYA
BgAHAAgABwAHAAcABwAJAAoACwALAAsADQAOAA4ADAAMAA4ADgAQABAAEgATABIAEwAT
ABQAFQAVABUAFwAXABkAGgAcAB4AHgAgACIAIgAkACYAJwAmACgAKwAuADEANAA2ADgA
OwA9AEAAQwBGAEkATABNAE8AUQBUAFgAWABbAF0AYABiAGMAYwBlAGgAaQBrAGwAbQBs
AGsAaQBqAGkAaQBnAGQAYQBdAFgAWABVAFAATABIAEMAPgA5ADIALwAsACgAJQAiAB0A
GgAXABQAEQAOAAsACAAGAAUABQADAAMAAAD+//3//f/9//7//v/8//r/+v/7//v/+v/6
//r/+P/4//j/+P/4//j/+P/3//f/9//5//n/+P/3//X/9f/1//X/9f/1//X/9f/1//X/
9f/1//f/9//3//b/9v/2//b/9v/0//X/9f/1//X/9f/0//T/9v/2//j/+P/2//b/9v/2
//n/+f/4//j/+P/3//b/9f/4//j/+P/5//n/+P/4//j/+//7//v/+//6//n/+P/3//f/
9//3//f/9//3//f/+P/6//r/+v/6//j/9//3//j/+v/4//f/9v/4//j/+f/5//f/9//4
//j/8//z//P/8//0//T/9P/0//X/9f/1//X/8//z//P/8//z//P/8//z//T/9P/0//T/
8v/z//P/8v/y//P/8//z//T/9P/z//P/8//z//P/8//z//P/8//z//P/8//z//P/9f/0
//T/9P/y//L/8v/z//P/9P/0//L/9P/0//T/9P/y//D/7//w//D/8v/y//L/8v/y//L/
8v/y//T/9P/0//T/8v/y//L/8v/w//D/8P/w//H/8v/z//T/8//y//H/8P/y//L/8v/y
//L/8v/y//L/8P/w//D/8P/y//L/8v/y//D/8P/w//D/8P/w//D/8P/w//D/8P/w//D/
8P/w//D/8P/w//D/8P/y//L/8v/y//D/8P/w//D/8v/y//L/8v/y//L/8v/y//L/8v/y
//L/8P/w//D/8P/w//D/8P/w//D/8P/w//D/8v/y//L/8v/y//L/8v/y//D/8P/w//D/
8v/y//L/8v/y//L/8v/y//L/8v/y//L/8v/y//L/8v/w//D/8P/w//L/8v/y//L/8v/z
//P/8//z//T/9P/1//r/+v/6//r/+P/4//j/+P/6//r/+f/4//b/9//4//r/+//+//7/
/v/8//z//P/7//j/9f/z//H/7//v/+3/7P/q/+r/6v/r/+n/6P/l/+T/5v/m/+X/5f/j
/+P/4//j/+P/4//j/+T/5v/m/+b/5f/k/+P/4v/h/+P/4//k/+T/5P/j/+P/4//j/+P/
4//k/+b/4//j/+P/4//k/+f/7P/z//n///8FAAoAFAAmADkATABfAG4AcABrAGUATQAl
AAYA+//3//X/8f/m/93/2f/U/9D/0v/V/9X/2f/e/+L/6P/u/+//7//x/+//7v/u//D/
8P/u//D/7v/u/+7/7v/v/+//7//v/+//7//u/+//7//v//H/8P/w//H/8v/y//P/8//x
//P/8//y//T/9P/1//b/9P/0//X/9v/5//n/+f/5//v//P/9//3/+//9//7//v/+//7/
AAAAAAAAAAACAAMABAAFAAUABgAJAAkACQALAAkACwAMAA4AEgASABQAFgAWABgAGgAb
ABwAHgAhACQAJQAoACoALAAvADEANAA3ADoAPQBAAEEAQwBFAEgATABOAFEAUwBWAFYA
VwBXAFkAXgBfAGEAYgBkAGQAZABjAGAAXwBfAF0AWwBZAFYAUgBQAE0ASABEAEAAOwA2
ADEALAApACYAIgAbABgAEwAQAA8ADAAJAAYABQACAAAA///9//v/+//4//j/9//3//f/
9P/0//L/8P/w//H/8f/w//L/8v/w//D/8P/w//D/8P/w/+//7//v/+3/7f/s/+v/7P/t
/+7/7//u/+3/7P/r/+v/6//r/+v/7f/t/+3/7P/s/+z/7P/s/+z/7f/t/+3/7f/t/+z/
7P/s/+z/7v/u/+7/7v/u/+7/7//v/+7/7v/v/+//7//v/+7/7v/u/+//7//u/+7/7v/v
/+//7//v/+//7//v/+//8f/x//H/8f/x//H/8f/y//L/8v/y//L/8v/x//H/8v/0//L/
8f/w//D/8P/x//H/8f/x//L/8v/t/+3/7f/t/+7/7v/u/+7/7f/t/+3/7f/v/+//7//v
/+//7//v/+//7v/u/+7/7v/u/+//7//u/+z/7f/t/+3/7v/u/+3/7f/v/+//7//v/+3/
7f/t/+3/7f/t/+3/7f/v/+7/7v/u/+7/7v/u/+//7//w//D/7v/s/+z/7P/s/+7/7v/t
/+7/7v/s/+z/7P/s/+7/7v/u/+7/7v/u/+7/7v/u/+7/7v/u/+7/7v/u/+7/7P/s/+z/
7P/u/+7/7v/u/+z/7P/s/+z/7P/s/+z/7P/u/+7/7v/u/+z/7P/s/+z/7v/u/+7/7v/s
/+z/7P/s/+7/7v/u/+7/8P/w//D/8P/u/+7/7v/u/+7/7v/u/+7/7v/u/+7/7v/u/+7/
7v/u/+7/7v/u/+7/7P/s/+z/7P/u/+7/7v/u/+7/7v/u/+7/7v/u/+7/7v/u/+7/7v/u
/+7/7v/u/+7/8P/w//D/8P/v/+7/7f/s/+7/7v/u/+7/8P/w//D/8P/u/+7/7v/u//D/
8P/w//D/7v/u/+7/7v/u/+7/7v/u//D/8P/w//D/7v/u/+7/7v/w//D/8f/x/+//8f/y
//L/9f/4//j/+P/4//j/+P/4//j/+P/4//f/9v/2//f/+P/6//v//v/+//7//v/+//7/
/f/8//n/9//1//P/8//x//L/8v/y//L/8//z//L/7//s/+z/7P/r/+3/7f/t/+3/7f/t
/+3/7f/s/+z/7P/s/+v/6//r/+v/6//r/+v/7P/u/+7/7f/t/+v/6//r/+v/7P/u/+3/
6//r/+3/7v/x//b/+f///wUADQAYACQANABFAFoAawB2AHQAbQBhAEUAHwAKAAcABQD9
//P/5v/f/93/3P/a/9j/2//d/+H/5P/q//T/+P/3//n/+f/1//T/9v/2//b/9v/4//b/
9v/2//b/9//3//f/9//3//f/+P/5//n/+f/5//j/+P/5//j/+P/5//n/+//9//3//P/8
//z//f/+/wAAAAABAAIAAgABAAAA//8AAAIABAAFAAMABQAGAAYABgAGAAgACAAIAAgA
CgALAAoACwALAAwADwAPAA8AEQARABMAFAAWABYAFgAYABoAHAAeACAAIQAiACQAJwAq
ACsALgAwADIAMwA1ADgAOwA+AEEARABFAEkASwBOAFIAUgBVAFcAWgBeAF8AXwBhAGIA
YwBlAGYAaABoAGgAZwBmAGUAZQBjAGEAXwBcAFgAVgBTAE4ASgBEAD8AOgA1ADAALQAq
ACYAIwAgABsAGAAVABIADwAMAAsACAAGAAUAAwABAAEA/v/+//3//f/9//z//P/6//j/
9v/3//f/9v/4//j/9v/2//b/9v/2//b/9v/1//X/9f/3//f/9v/1//P/8//z//P/8//z
//P/8//z//P/8//z//P/8//z//L/8v/y//L/8v/w//H/8f/x//P/8//y//L/8P/w//L/
8v/y//L/8v/y//X/9f/0//T/8//z//P/8//0//T/9P/1//X/9P/0//T/9f/1//X/9f/3
//f/9//3//f/9//3//f/9//3//f/+P/2//b/9v/2//T/8//z//T/+P/2//X/9P/0//T/
9f/1//X/9f/2//b/8//z//P/8//0//T/9P/0//X/9f/1//X/8//z//P/8//1//X/9f/1
//T/9P/0//T/8v/z//P/8v/y//P/8//z//T/9P/z//P/8//z//P/8//z//P/8//z//P/
8//z//P/9P/0//X/9v/1//T/8//z//H/8v/y//D/8v/y//L/8v/w//L/8f/y//L/8P/w
//D/8P/w//D/8P/w//D/8P/w//D/8P/w//D/8P/u/+7/7v/u//D/8P/w//D/7v/u/+7/
7v/w//D/8P/w/+7/7v/u/+7/8P/w//D/8P/y//L/8v/y//H/8P/v/+7/8P/w//D/8P/u
/+7/7v/u//D/8P/w//D/8P/w//D/8P/u/+7/7v/u//D/8P/w//D/7v/u/+7/7v/u/+7/
7v/u//D/8P/w//D/7v/u/+7/7v/w//D/8P/w//D/8P/w//D/8P/w//D/8P/u/+7/7v/u
/+7/7v/u/+7/8P/w//D/8P/w//D/8P/w//D/8P/w//D/8P/w//D/8P/w//D/8P/w//D/
8P/w//D/7v/u/+7/7v/w//D/8P/w//L/8v/y//L/8P/w//D/8P/w//D/8P/w//H/8f/x
//P/9v/2//f/+v/4//j/+P/4//j/+P/4//j/+v/5//j/+P/4//j/+f/5//z//P/8//z/
/P/8//v/+v/3//X/8//x//P/8f/w//D/8P/w//H/8f/y/+//7v/u/+z/6//r/+v/7f/t
/+3/7f/t/+3/7v/u/+z/7P/r/+v/6//r/+v/6//t/+7/7v/u/+v/6//r/+v/7f/t/+7/
7v/r/+v/7f/t/+7/7//0//n///8DAAcADgAaACoAPQBQAGMAdAB6AHEAawBbADUAFgAL
AAkAAwD7//D/5//f/9z/2v/a/9v/3f/h/+j/7P/w//T/9//5//n/+f/4//j/+P/4//j/
+v/4//j/9v/2//f/9//5//n/+f/5//r/+//7//v//f/8//z//f/+//7///////3/////
//7/AAAAAAEAAgAAAAAAAQACAAMAAwADAAMAAwAEAAUABQADAAUABgAGAAgACAAKAAoA
CAAIAAoACwAOAA8ADwAQABEAEQARABMAEQATABQAFgAaABoAHAAeABwAHgAgACEAJAAm
ACkALAAtADAAMgA0ADcAOQA8AD8AQgBFAEgASQBLAE0AUABUAFYAWQBbAF4AYABhAGEA
YwBmAGcAaQBqAGwAbABsAGsAbABrAGsAaQBnAGUAYgBeAFwAWQBUAFAATABHAEIAPQA6
ADcANAAwACkAJgAhAB4AHQAaABcAFAARAA4ADAALAAkABwAHAAQABAADAAMAAwAAAAAA
/v/8//7///////7//v/+//z//P/8//z//P/8//z/+//7//v/+//7//r/+f/7//v/+//7
//n/+f/5//n/+f/5//n/+f/5//n/+f/4//b/9v/2//b/+P/5//n/+f/7//v/+v/6//j/
+P/6//r/+v/6//r/+v/5//n/+P/4//v/+//7//v/+v/6//r/+//7//r/+v/6//3//f/9
//3/+//7//v/+//9//3//f/9//3//f/9//7//P/8//z//P/+//3//f/+//7//P/7//r/
/P/8//3//f/9//3//v/+//v/+//7//v/+v/6//r/+v/5//n/+f/5//n/+f/5//n/+//7
//v/+//6//r/+v/6//r/+//7//r/+P/5//n/+f/8//z/+//7//v/+//7//v/+//7//v/
+//9//3//f/9//z/+v/5//j/+v/6//r/+//5//r/+v/4//r/+v/6//r//P/8//v/9v/2
//j/+P/4//j/+P/4//j/+P/4//j/+P/4//j/+P/4//j/+v/6//r/+v/4//j/+P/4//j/
+P/4//j/+P/4//j/+P/4//j/+P/4//b/9v/2//b/+P/4//j/+P/6//r/+v/6//n/+P/3
//b/+P/4//j/+P/4//j/+P/4//j/+P/4//j/+v/6//r/+v/4//j/+P/4//r/+v/6//r/
+P/4//j/+P/4//j/+P/4//j/+P/4//j/+P/4//j/+P/6//r/+v/6//j/+P/4//j/+P/4
//j/+P/4//j/+P/4//j/+P/4//j/+P/4//j/+P/4//j/+P/4//j/+P/4//j/+f/6//v/
/P/7//r/+f/4//j/+P/4//j/+v/6//r/+v/6//r/+v/6//r/+v/6//r/+v/6//r/+v/4
//j/+f/5//n/+//8//z/+//+//7//v/+//7//v/+/wAAAAAAAP///v/+////AAACAAMA
BgAGAAUABAADAAIAAgACAAAA///7//n/+f/3//j/+P/4//j/+//7//r/9//2//b/9v/1
//X/9f/1//X/9f/1//X/9f/2//b/9v/2//f/9//3//f/9v/1//T/9P/2//b/9f/1//f/
9//3//f/9P/2//X/9f/3//f/9v/5//7/AwAHAAsAEQAeAC4AQABRAGQAdwCGAIIAeQBr
AE0AJwASAAkABwAJAAEA9v/v/+n/4v/g/+T/5f/j/+X/6v/w//L/+P///wEAAQABAP7/
/P/8/wAAAAACAAAAAAAAAAAAAQABAP//////////AgADAAMAAwADAAIAAgADAAQABAAF
AAUAAwAFAAUABAACAAIAAwAEAAYABgAHAAgACQAJAAkACQAHAAgACQAJAAsADQAOAA4A
DQAMAA0ADAANAA4AEQATABIAEwATABQAFQAVABUAFwAZABsAHAAeAB4AHgAgACIAJAAm
ACgAKQApACoALAAuADAANAA3ADoAPQA/AEIARQBIAEsATgBPAE8AUQBUAFgAWABbAF0A
YABjAGUAZgBpAGwAbQBvAHAAcQBwAG8AbQBuAG0AbQBrAGkAZwBkAGAAXgBbAFYAUgBO
AEkARAA/ADoANwA0ADAALQAqACUAIgAhAB4AGwAYABcAFAASABEADQALAAsACAAIAAcA
BwAHAAYABgAEAAIAAgADAAMAAgAAAAAA/v/+//7//v/+//7//v/9//3//f/9//3//P/7
//v/+//7//v/+//7//v/+//7//v/+//7//v/+//7//r//P/8//z//P/8//3//f/9//v/
+//6//r//P/8//7//v/+//7//v/+//3//f/8//z///////////8CAAIAAgADAAEAAAAA
AAAA////////////////////////////////AQABAAEAAgACAAIAAgACAAAA/////wAA
BAACAAEAAAD+//7///////////8AAAAA///////////9//z/+//6//z//f/+/////f/9
//3//f////////////z//P/8//z//v///////v8AAAEAAQABAAAAAAD/////AQABAAEA
AQD//////////wEAAQABAAEAAQAAAAAAAAD+//7//v///wEAAgACAAAAAAAAAAAAAAD+
//z///8AAAAAAAAAAAAAAAD+//7//v/+//7//v/+//7//P/8//z//P/8//z//P/8//7/
/v/+//7//P/8//z//P/8//z//P/8//z//P/8//z/+v/6//r/+v/8//z//P/8//z//P/8
//z//P/8//z//P/6//r/+v/6//r/+v/6//r/+P/4//j/+P/3//b/9f/0//L/8v/y//L/
8P/w//D/8P/u/+7/7v/u/+z/7P/s/+z/7P/s/+z/7P/q/+r/6v/q/+z/7P/s/+z/6//q
/+n/6P/o/+j/6P/o/+j/6P/o/+j/5v/m/+b/5v/m/+b/5v/m/+b/5v/m/+b/5v/m/+b/
5v/m/+b/5v/m/+b/5v/m/+b/5v/m/+b/5v/k/+T/5P/k/+b/5v/m/+b/5P/l/+X/5f/n
/+j/6P/p/+z/7P/s/+z/7P/s/+z/7P/s/+z/6//q/+n/6f/p/+r/7f/w//D/8P/w//D/
8P/v/+7/6//p/+f/5f/l/+P/4v/g/+D/4P/h/+L/4v/g/+D/3//e/9z/2//b/9v/2//b
/9v/2//b/9z/2v/a/9r/2f/b/9v/2//b/9n/2f/a/9r/2v/Z/9n/2f/b/9v/2//c/9z/
2//d/93/2//c/9//5v/r/+//9f/5/wAADgAeAC0AQABVAGIAagBjAFcARwAlAAIA8//v
/+n/5f/c/9P/zf/M/8r/yv/L/83/0//W/9r/4v/m/+f/5//n/+f/5v/m/+b/5v/m/+j/
5v/m/+j/6P/p/+n/6f/p/+n/6f/o/+n/6f/p/+v/6v/q/+v/6v/q/+v/6//r/+3/7f/s
/+7/7v/v//D/7v/u/+//8P/z//P/8//z//H/8v/z//P/8//1//b/9v/2//b/+P/4//j/
+P/6//v//P/9//3//v////////8BAAMABQAGAAgACAAIAAoADAAOABAAEgATABQAFgAZ
ABwAHQAgACIAJAAnACkALAAvADAAMwA2ADcAOQA7AD4AQgBEAEcASQBMAE4ATwBPAFEA
VABVAFcAWABcAFwAXABbAFoAWQBZAFcAVgBVAFMAUABMAEkARABAADwANwAyAC0AKAAl
ACIAHgAZABYAEQAOAA8ADAAJAAYAAQD+//z/+//5//f/9//0//T/8//z//P/8P/w/+7/
7P/s/+3/7f/s/+7/7v/s/+z/7P/s/+z/7P/s/+v/6//r/+n/6f/o/+f/6f/p/+n/6f/n
/+f/5//n/+f/5//n/+f/5//n/+f/5v/m/+b/5v/m/+j/6f/p/+n/5//n/+b/5v/m/+b/
6P/o/+j/6P/o/+j/6f/p/+j/6P/r/+v/6//r/+r/6v/q/+v/7f/s/+z/7P/r/+v/6//r
/+3/7f/t/+3/7//v/+//7//t/+3/7f/u//D/8P/w//D/7v/t/+3/7v/u/+z/6//q/+v/
7P/u/+//7v/t/+3/7P/r/+v/6//r/+r/6v/q/+r/6f/p/+n/6f/p/+n/6f/p/+f/5//n
/+f/6P/o/+j/6P/o/+n/6f/o/+b/5//n/+f/6P/o/+f/5//n/+f/5//n/+f/5//n/+f/
5//n/+f/5//p/+j/6P/o/+b/5v/m/+f/5//o/+j/5v/m/+b/5v/m/+j/6P/n/+b/5v/o
/+j/6P/o/+j/6P/o/+j/5//m/+X/5P/m/+b/5v/m/+j/6P/o/+j/5v/m/+b/5v/o/+j/
6P/o/+b/5v/m/+b/6P/o/+j/6P/o/+j/6P/o/+r/6v/q/+r/6P/o/+j/6P/o/+j/6P/o
/+j/6P/o/+j/6P/o/+j/6P/m/+b/5v/m/+j/6P/o/+j/5v/m/+b/5v/o/+j/6P/o/+b/
5v/m/+b/6P/o/+j/6P/o/+j/6P/o/+j/6P/o/+j/6P/o/+j/6P/m/+b/5v/m/+b/5v/m
/+b/5v/m/+b/5v/m/+b/5v/m/+b/5v/m/+b/5v/m/+b/5v/k/+T/5P/k/+b/5v/m/+b/
5P/k/+T/5P/k/+T/5P/k/+T/5P/k/+T/5v/m/+b/5v/m/+b/5//n/+f/6f/q/+r/6//u
/+7/7v/u/+7/7v/u/+7/7v/u/+3/7P/s/+3/7v/u/+//8v/y//T/9P/0//T/9f/0//H/
7//r/+n/6f/n/+b/5v/m/+b/5//n/+b/4//k/+T/5P/j/+H/4f/h/+H/4//j/+P/4//k
/+T/5P/k/+P/4//j/+P/4//j/+P/5P/k/+T/4//j/+P/4//j/+P/5P/k/+P/4//j/+P/
4v/l/+r/7//1//v/AQAGABIAIgAxAEQAWwBqAG4AZwBfAFEAMQASAAMA/f/z/+3/5P/b
/9X/0v/S/9L/0//T/9n/4P/k/+j/7v/v/+//8f/v/+7/7P/u//D/7v/w/+7/7v/s/+z/
7f/t/+//7//v/+//7v/v/+//7//x//D/8P/x//D/8P/x//H/8f/z//P/8v/y//L/8//0
//L/8v/z//T/9f/1//X/9f/3//j/+f/5//n/+//8//z//v/+/wAAAAAAAAAAAgADAAIA
AwADAAQABwAHAAcACQAJAAsADAAOABAAEAASABQAFAAWABgAGQAaABwAHwAiACEAJAAm
ACgAKwAtADAAMwA2ADkAPAA9AEEAQwBGAEoATABPAFEAVABYAFkAWQBbAF4AXwBhAGIA
YgBiAGIAYQBiAGEAYQBfAF8AXQBaAFYAUgBPAEoARgBDAD8AOwA3ADEALQApACQAHwAc
ABcAFAATABAADQAKAAcABAACAAEA///9//3/+v/6//n/+f/5//b/9v/0//L/8v/z//P/
8v/0//T/8v/y//D/8P/w//D/8v/x//H/8f/x//H/8P/v/+//7//v/+//8f/x//H/8f/x
//H/8f/x//H/8f/x//D/7v/u/+7/7v/w//H/8f/x//H/8f/w//D/7v/u//D/8P/y//L/
8v/y//P/8//y//L/8//z//P/8//0//T/9P/1//X/9P/0//T/9//3//f/9//3//f/9//3
//X/9f/1//X/9f/1//X/9v/0//T/9P/0//X/9f/2//j/+v/4//f/9v/2//b/9//3//f/
9//4//j/9f/1//X/9f/2//b/9v/2//X/9f/1//X/9f/1//X/9f/3//f/9//3//b/9v/2
//b/9v/3//f/9v/0//X/9f/1//b/9v/1//X/9//3//f/9//2//X/9P/z//X/9f/1//X/
9f/0//T/9P/2//b/9v/3//f/+P/4//b/9v/2//b/9v/6//j/9//2//b/9v/2//b/9v/4
//j/+P/4//j/+P/4//j/9v/2//b/9v/2//b/9v/2//T/9P/0//T/9v/2//b/9v/4//j/
+P/4//b/9v/2//b/+P/4//j/+P/4//j/+P/4//j/+P/4//j/9v/2//b/9v/4//j/+P/4
//r/+v/6//r/+v/6//r/+v/4//j/+P/4//j/+P/4//j/+v/6//r/+v/6//r/+v/6//r/
+v/6/w==
         </WaveFormData>
      </LeadData>
      <LeadData>
         <LeadByteCountTotal>10000</LeadByteCountTotal>
         <LeadTimeOffset>0</LeadTimeOffset>
         <LeadSampleCountTotal>5000</LeadSampleCountTotal>
         <LeadAmplitudeUnitsPerBit>4.88</LeadAmplitudeUnitsPerBit>
         <LeadAmplitudeUnits>��V</LeadAmplitudeUnits>
         <LeadHighLimit>2147483647</LeadHighLimit>
         <LeadLowLimit>268435456</LeadLowLimit>
         <LeadID>V1</LeadID>
         <LeadOffsetFirstSample>0</LeadOffsetFirstSample>
         <FirstSampleBaseline>0</FirstSampleBaseline>
         <LeadSampleSize>2</LeadSampleSize>
         <LeadOff>FALSE</LeadOff>
         <BaselineSway>FALSE</BaselineSway>
         <ExcessiveACNoise>FALSE</ExcessiveACNoise>
         <MuscleNoise>FALSE</MuscleNoise>
         <LeadDataCRC32>2820689256</LeadDataCRC32>
         <WaveFormData>
FAAUABQAFAAUABQAFAAUABQAFAAUABQAFAAUABQAFAASABIAEgASABQAFAAUABQAEgAS
ABIAEgATABQAFQAWABUAFAATABIAEgASABIAEgAQABAAEAAQABEAEgATABQAEwASABEA
EAASABIAEgASABIAEgASABIAEgASABIAEgAQABAAEAAQABAAEAAQABAAEAAQABAAEAAQ
ABAAEAAQABAAEAAQABAAEAAQABAAEAAQABAAEAAQABAAEAAQABAAEgASABIAEgAQABAA
EAAQABAAEAAQABAAEAAQABAAEAAQABAAEAAQABAAEAAQABAAEAAQABAAEAAOAA4ADgAO
ABAAEAAQABAAEAAQABAAEAAOAA4ADgAOABAAEAAQABAAEAAQABAAEAAOAA4ADgAOABAA
EAAQABAAEAAQABAAEAAQABAAEAAQAA4ADgAOAA4ADgAOAA4ADgAOAA4ADgAOAA4ADgAO
AA4AEAAQABAAEAAQABAAEAAQABAAEAAQABAADgAOAA4ADgAOAA4ADgAOAA4ADgAOAA4A
DgAOAA4ADgAOAA4ADgAOAA8ADwAPAA8AEAAQABIAEwATABMAEwATABMAEwAVABUAFQAT
ABIAEgARAA8ADgANAAsACQAIAAgABgAHAAoADAAKAAoACAAHAAYABgAGAAYABwAIAAkA
CgAJAAoACgAKAAkACQAJAAkACQAJAAgACAAIAAgACQAJAAkACQAJAAkACQAKAAoACgAK
AAoACwALAAsACwALAAsACwALAAoACgAOAA4AEAAWABsAHwAfABkAEwASABEADAD7/+L/
z/+3/5n/h/99/2//Zf9i/2T/ZP9n/3D/fP+I/5X/nf+j/6r/sP+3/8D/zf/Y/+P/7//4
/wEABwALAAwADgARABAAEQATABMAFAAVABUAFgAXABcAFwAZABkAGgAaABoAGgAaABoA
GAAZABkAGAAZABoAGwAcABoAGgAaABoAGgAaABoAGgAaABoAGgAbABkAGAAYABgAGgAa
ABgAGgAaABkAGQAZABkAGQAZABkAGQAZABgAGAAYABcAFwAXABcAFwAXABcAFAAUABQA
FAAVABUAFgAWABYAFgAWABUAEgASABIAEgAUABQAFAASABIAEQARABEADwAOAA4ADwAR
ABEADwAPAA8ADwAOAAwADAAMAAsACwALAAsACgAIAAwADAANAA0ACwAMAA0ADQANAA0A
DgAPABAAEQASABMAEgASABUAFQAVABYAFgAWABgAGAAYABkAGAAXABYAFQAVABUAFQAU
ABYAFgAVABUAFQAUABQAFAAUABMAEwASABEAEQASABIAEgASABIAEgAQABEAEQARABAA
EAAQAA8AEQASABIAEgASABMAEwATABEAEgASABEAEQARABEAEQARABEAEQASABMAEwAT
ABMAEwASABIAEgAVABUAFAAUABQAFAATABIAFAATABMAEwAUABQAFAAUABQAFAAUABMA
FAAUABYAFgAUABMAEgARABMAEgASABIAEwATABIAEgASABEAEQATABEAEQARABEADwAP
AA8ADwAPAA4ADgAQABAAEAAQABEAEQAPAA8ADwAQABAAEQASABAAEAAQABAADgAOAA0A
DQARABEAEAAQAA4ADAAMAAwADAAMAA0ADQANAA0ADAAMAA4ADgAOAA4ADgAOAA4ADgAM
AAwADAALAA0ADQAOAA4ADAAMAAwADAAMAAwADQANAA0ADQAMAAwADAALAAsADAAMAAwA
DAAMAAwADAAMAAwADAALAA0ADgAOAA0ADAALAAoADAAMAAwADAAMAAwADAAMAAoACgAK
AAoACgAKAAoACgAKAAoACgAKAAoACgAKAAoACgAKAAoACgAKAAoACgAKAAoACgAKAAoA
CgAKAAoACgAKAAoACgAKAAoACgAKAAoACgAKAAoACgAKAAoACgAKAAoACgAKAAoACAAI
AAgACAAIAAgACAAIAAgACAAIAAgACgAKAAoACgAIAAgACAAIAAgACAAIAAgACAAIAAgA
CAAIAAgACAAIAAgACAAIAAgACAAIAAgACAAGAAYABgAGAAgACAAIAAgABgAGAAYABgAG
AAYABgAGAAYABgAGAAYABgAGAAYABgAGAAYABgAGAAQABQAFAAUABQAGAAYACAALAAsA
CwALAAoACQAIAAkACQAJAAcABgAGAAYABQAFAAUAAwABAAAAAgD/////AQAAAAAAAAD+
//3//P/8//z//P/9//7///8CAAMABAAEAAIAAQABAAEAAwADAAMAAgACAAIAAgADAAMA
AwADAAMAAwADAAQABAAEAAQABAAFAAMAAwADAAMABQAFAAUABAAEAAIABgAMABAAEwAX
ABUADwANAAwABQD6/+f/1P+//6f/j/+D/3v/bf9l/2j/bP9s/3H/eP+C/4r/kf+X/53/
oP+m/63/uP/D/87/2f/j/+z/9f/5//v//v8CAAMABAAFAAcACAAIAAgABwAIAAkACQAJ
AAsACwAMAAwACgAKAAoACgAKAAsACwAKAAoACgAKAAoACAAIAAgACAAIAAgACAAIAAgA
CAAIAAkACwAKAAoACgAIAAgABgAIAAgABwAHAAcACQAJAAkACQAJAAkACAAIAAgABwAH
AAcABQAFAAUABQAEAAQABAAEAAMAAwAEAAQABAAEAAQAAwAEAAQABAAEAAIAAgACAAAA
AAD///////////7//v////3//f/7//v//f/9//z/+v/6//r/+f/5//n/+f/4//b/+v/6
//v/+//9//7///////3//f/+////AAABAAIAAwAGAAYACQAJAAkACgAKAAoACgAKAAoA
CwALAAsACwALAAsACwALAAoACAAIAAcABwAHAAYABgAGAAYABQAFAAQABQAFAAYABgAG
AAYABgAGAAQABQAFAAUABAAEAAQAAwADAAQABAAEAAYABwAHAAcABgAGAAUAAwAFAAUA
BQAFAAUABQAFAAYABQAFAAUABQAHAAYABgAGAAcABwAGAAYABgAGAAUABAAGAAUABQAF
AAQABAAEAAQABgAGAAYABQACAAIABAAEAAMAAwADAAMABQAEAAQABAADAAMAAgACAAQA
AwADAAUAAwADAAMAAwABAAEAAQABAAEAAAAAAAIAAAAAAAAAAQADAAEAAQABAAIAAgAD
AAQAAgACAAIAAgACAAIAAQABAAEAAQAAAAAAAQAAAAEAAgACAAIAAwADAAMAAwACAAIA
AgACAAIAAgAAAAAAAAAAAAAAAAAAAP///////wAAAAAAAAAAAAAAAAAAAAABAAEA////
//7//v8AAP////8AAAAAAAAAAAAAAAAAAAAAAAD+/wEAAwACAAIAAQAAAP///v///wAA
AQACAAEAAAD///7/AAAAAAAAAAAAAAAAAAAAAAAAAAAAAAAAAAAAAAAAAAD+//7//v/+
/wAAAAAAAAAAAAAAAAAAAAAAAAAAAAAAAAAAAAAAAAAAAAAAAAAAAAD+//7//v/+/wAA
AAAAAAAAAAAAAAAAAAD+//7//v/+/wAAAAAAAAAAAAAAAAAAAAAAAAAAAAAAAAAAAAAA
AAAA/v/+//7//v/+//7//v/+/wAAAAAAAAAA/v/+//7//v/+//7//v/+/wAAAAAAAAAA
/v/+//7//v/+//7//v/+//7//v/+//7//v/+//7//v8AAAAAAAAAAP7//v/+//7//P/9
//3//f///wAAAAACAAMAAwADAAMAAwADAAMABQAFAAUAAwACAAIAAgABAAEAAwABAP//
/v/+//v/+//9/wAAAAAAAP7//f/8//z//P/8//3//v///wAAAQACAAIAAgABAAEAAQAB
AAEAAQAAAAAAAAAAAAEAAwADAAMAAwABAAEAAgACAAIAAgACAAMAAwADAAMAAwADAAMA
AwACAAQABAAGAAoADAARABUAFQARAAsACgAJAAIA8f/c/8v/s/+Z/4f/f/9z/2f/Zv9q
/2r/bf9w/3b/gP+H/43/lf+a/6D/pf+y/73/yP/T/93/6P/v//f///8AAAIAAwAEAAMA
AwAFAAYABwAHAAoACwALAAsACQAJAAoACgAKAAoACgAKAAoACwALAAoACgAKAAoACgAK
AAoACgAKAAoACgAKAAoADAAMAAwADQALAAoACgAKAAwADAAKAAwACgAJAAkACQAJAAkA
CQAJAAkACQAIAAgACAAHAAcABwAJAAkACQAJAAgACAAIAAgABwAHAAgACAAGAAYABgAF
AAQABAAEAAQABgAGAAYABAACAAEAAQABAAMAAgACAAMAAQABAP///////////v/8//7/
/v/9//3//f/9//z/+v/6//r/+//7//3//v///////////wAAAQAEAAUABgAHAAgACAAL
AAsACQAKAAoACgAMAAwADAANAAwACwAKAAkACwALAAsACgAKAAoACQAJAAkACAAIAAgA
CAAHAAcABgAFAAUABgAGAAYABgAGAAYABAAFAAUABQAGAAYABgAFAAcACAAIAAgABgAH
AAcABwAHAAgACAAHAAcABwAHAAcABwAHAAcACAAJAAkACQAJAAcABgAGAAYACQAJAAgA
CAAJAAoACgAKAAoACQAJAAkACAAIAAgACAAIAAgACAAHAAgACAAKAAoACQAJAAkACQAJ
AAgACAAIAAcABwAGAAYABwAHAAgACwAJAAkACQAJAAcABwAHAAcABwAGAAYACAAIAAgA
CAAJAAkABwAHAAcACAAIAAkACgAJAAgABwAGAAgACAAHAAcACQAJAAgACAAIAAYABgAG
AAYABgAHAAcABwAHAAYABgAGAAYABgAGAAYABgAGAAYABgAGAAYABQAFAAUABgAGAAgA
CAAIAAgABgAGAAcABwAHAAcABgAGAAgABwAHAAgABgAGAAYABgAIAAgACAAIAAgABQAF
AAgACAAIAAgACAAIAAYABgAGAAYACAAIAAgACAAGAAYABgAGAAgACAAIAAgACAAIAAgA
CAAGAAYABgAGAAgACAAIAAgACAAIAAgACAAIAAgACAAIAAgACAAIAAgACAAIAAgACAAI
AAgACAAIAAoACgAKAAoACAAIAAgACAAIAAgACAAIAAgACAAIAAgABgAGAAYABgAIAAgA
CAAIAAgACAAIAAgACAAIAAgACAAGAAYABgAGAAgACAAIAAgACAAIAAgACAAIAAgACAAI
AAoACgAKAAoACAAIAAgACAAKAAoACgAKAAgACAAIAAgACAAIAAgACAAIAAgACAAIAAgA
CAAIAAgACAAIAAgACAAIAAgACAAIAAgACAAIAAgACAAIAAgACAAIAAgACQAJAAsACwAM
AAwADAANAA0ADQALAAsACwALAA8ADwAPAA0ADAAMAAwACwALAAsACQAHAAYABgADAAMA
BQAGAAYABgAEAAMAAgACAAIAAgADAAQABQAGAAcACAAIAAgABwAHAAcABwAHAAcACAAI
AAgACAAHAAcABwAHAAkACQAJAAoACgAKAAoACgAJAAkACQAJAAkACQAJAAkACAAKAAwA
DgAQABIAGQAdABkAFQARABAADQAAAOv/1v+//6X/j/+B/3P/Zf9f/17/YP9o/23/dv+A
/4r/j/+X/53/ov+q/7P/vv/J/9T/4f/r//L/+////wMABgAIAAcACAAJAAsADAAMAAwA
CwAOAA8ADwAPAA0ADQAOAA4AEAAQABAAEAAQABEAEQAQAA4ADgAOAA4AEAAQABAAEAAQ
ABAAEAAQABAAEAAQABEADwAOAA4ADgAQABAADgAQABAADwAPAA8ADQANAA0ADQAPAA8A
DgAOAA4ADQANAA0ADQANAA0ADQAKAAoACgAKAAgABwAHAAYABgAGAAYABQAEAAQABAAE
AAQABAAEAAIABAADAAMAAwABAAAAAAABAP/////9//3//f/9//z/+v/8//z/+//7//3/
/f/8//r//P/8//3//f/7//z//f/9//////8AAAEAAgADAAQABQAEAAQABwAHAAcACAAI
AAgACgAKAAoACwALAAsACwALAAkACQAJAAgACgAKAAkACQAJAAgACAAIAAgABwAHAAYA
BwAHAAgACAAHAAYABQAEAAYABwAHAAcABAAEAAQAAwAFAAYABgAGAAQABQAFAAUABQAG
AAYABQAHAAcABwAHAAcABwAHAAgABwAHAAcABwAHAAYABgAGAAkACQAIAAgABwAIAAgA
CAAIAAcABwAHAAgACAAIAAgACAAIAAgABwAGAAYACAAIAAkACQAJAAkABwAGAAYABgAJ
AAkACAAIAAgABwAHAAkABwAHAAcABwAFAAUABQAFAAQABAAFAAgABgAGAAYABwAJAAcA
BwAHAAQABAAFAAYABgAGAAYABgAIAAgABwAHAAgABwAFAAQABgAEAAQABAAEAAQABQAF
AAUABQAEAAQABAAEAAQABAAEAAQABAAEAAYABgAGAAUABQAFAAYABgAEAAQABAAEAAYA
BgAHAAcABQAFAAQABAAGAAUABQAGAAQABAAEAAQABgAGAAYABgAGAAMABQAGAAQABAAE
AAQABAACAAIAAgACAAMABAAFAAYABAAEAAQABAAEAAQABAAEAAQABAAEAAQABAAEAAQA
BAAEAAQABAAEAAYABgAGAAYABAAEAAQABAAEAAQABAAEAAYABgAGAAYABAAEAAQABAAG
AAYABgAGAAYABgAGAAYABgAGAAYABgAEAAQABAAEAAYABgAGAAYABAAEAAQABAAEAAQA
BAAEAAQABAAEAAQABAAEAAQABAAEAAQABAAEAAQABAAEAAQABAAEAAQABAAEAAQABAAE
AAQABAAEAAQABAAEAAQABAAGAAYABgAGAAQABAAEAAQABAAEAAQABAAGAAYABgAGAAUA
BAADAAIABAAEAAQABAACAAIAAgACAAQABAAEAAQABAAEAAQABAACAAIAAgACAAMAAwAD
AAMABAAEAAYABwAJAAkACQAJAAkACQALAAsACQAHAAYABgAGAAUABQAFAAUAAwACAAIA
/f/9////AAAAAAAA/v/9//r/+v/6//r//f/+////AAABAAIAAgACAP//////////////
//7//v/+//7//////wEAAQABAAEA//8AAAAAAAAAAAAAAQABAAEAAQABAAEAAwADAAIA
AgACAAIABgAKAA8AFQAVAA8ADQAKAAkAAgDz/9r/xf+t/5H/f/9z/2X/W/9a/1z/Xv9j
/2j/cv96/4H/if+T/5r/nv+n/7D/uf/E/9H/2//k/+//9//7//7/AAABAAIAAQABAAMA
BAAFAAUABgAHAAcABwAJAAkACgAKAAoACgAKAAoACgALAAsACgAKAAoACgAKAAoACgAK
AAoACgAKAAoACgAIAAgACAAJAAsACgAKAAoACgAKAAgACgAKAAkACQAJAAkACQAJAAkA
CQAJAAgACAAKAAkACQAJAAcABwAHAAcABgAGAAYABgAFAAUABgAGAAYABgAGAAUABAAE
AAQABAAEAAQABAACAAQAAwADAAMAAQAAAAAAAQD//////f/9///////+//z//v/+//3/
/f/7//v/+v/4//r/+v/7//v//f/+////////////AAABAAIAAwAEAAUABAAEAAcABwAJ
AAoACgAKAAoACgAKAAsACwALAAsACwALAAsACwAKAAoACgAJAAkACQAIAAgACAAIAAcA
BwAGAAcABwAIAAgACAAIAAgACAAIAAkACQAJAAgACAAIAAcABQAGAAYABgAGAAcABwAH
AAcACAAIAAcACQAJAAkACQAHAAcABwAIAAcABwAHAAcACQAIAAgACAAJAAkACAAIAAkA
CgAKAAoACAAHAAcABwAIAAgACAAIAAgACAAIAAcABgAGAAgACAAHAAcABwAHAAUABAAE
AAQABwAHAAYABgAGAAUABQAHAAcABwAHAAcABQAFAAUABQAFAAQABAAGAAYABgAGAAcA
BQADAAMAAwACAAIAAwAEAAYABgAGAAYABgAGAAUABQAHAAcABgAGAAYABAAEAAQABAAE
AAUABQAFAAUABAAEAAQABAAEAAQAAgACAAIAAgAEAAQABAADAAUABQAGAAYABAAEAAQA
BAAEAAQABQAFAAUABQAEAAQABAADAAMABAAEAAQABAAEAAIAAgACAAIABAADAAMAAgAC
AAQABAAEAAQAAgACAAIAAgACAAIAAgACAAIAAgACAAIABAAEAAQABAACAAIAAgACAAAA
AAAAAAAAAgACAAIAAgACAAIAAgACAAAAAAAAAAAAAgACAAIAAgACAAIAAgACAAIAAgAC
AAIAAAAAAAAAAAAAAAAAAAAAAAIAAgACAAIAAgACAAIAAgAAAAAAAAAAAAAAAAAAAAAA
AAAAAAAAAAAAAAAAAAAAAP7//v/+//7/AAAAAAAAAAD+//7//v/+/wAAAAAAAAAAAAAA
AAAAAAD+//7//v/+/wAAAAAAAAAA/v/+//7//v8AAAAAAAAAAP7//v/+//7//v/+//7/
/v8AAAAAAAAAAP7//v/+//7//v/+//7//v/+//7//v/+//7//v/+//7//v/+//7//v/+
//7///////3//f/+//7/AgADAAMAAwABAAEAAQABAAEAAQABAP//AAAAAAAA////////
/f/7//r/+v/3//f/+P/4//f/9v/0//P/8v/y//T/9P/1//b/9//4//n/+v/4//j/9//3
//f/9//3//f/9v/2//b/9v/3//f/9//3//f/9//3//j/+P/4//j/+P/3//f/9//3//f/
9//3//f/+P/4//b/+P/8/wQACQALAAkAAwD///7/+f/u/93/yv+1/5v/hf97/3X/bf9n
/2r/bv9q/2n/bv90/3z/hf+L/4//kv+W/53/qP+x/77/y//V/9r/3f/n//H/8P/w//X/
+v/5//n/+f/6//v/+//+//////////3//f/+//7//v/+//7//v/+///////+//z//P/8
//z//P/8//z//P/+//7//v/+//7//v/+///////+//7//v/8//z/+v/8//z/+//7//v/
/f/9//3//f/6//n/9//2//f/9//4//n/9//3//f/9//2//b/9v/2//X/9f/2//b/9v/2
//b/9f/0//T/9P/0//L/8v/y//D/8P/v/+//7//t/+z/7P/t/+3/7f/r/+v/6f/p/+j/
5v/m/+b/5f/l/+b/5//n/+b/5v/m/+f/5//l/+b/5//n/+r/6//t/+//8P/x//L/8//0
//T/9//3//f/+P/4//j/+v/6//r/+//9//3//f/9//v/+//7//r/+v/6//n/+f/5//j/
+P/4//j/9//3//b/9//3//j/+P/4//j/+P/4//j/+f/5//n/+P/4//j/9//3//j/+P/4
//j/+f/5//n/+f/6//r/+f/5//n/+f/5//n/+f/5//r/+f/5//n/+f/5//j/+P/4//v/
+//6//r/+f/6//r/+v/6//n/+f/5//r/+v/6//r/+P/4//j/9//2//b/+P/4//f/9//3
//f/+f/4//j/+P/5//n/+P/4//j/9//3//n/9//3//f/9//5//n/+f/5//f/9v/2//j/
+P/4//j/+f/5//f/9//3//j/+P/5//r/+v/6//r/+v/4//j/9//3//n/+f/4//j/+v/4
//j/+P/4//j/+f/5//n/+f/4//j/+P/4//j/+P/4//j/+P/4//j/+P/4//f/+f/5//r/
+v/4//j/+P/4//r/+v/7//v/+f/5//j/+P/6//n/+f/6//r/+v/6//r/+P/4//j/+P/4
//f/+f/4//j/+P/4//j/+P/6//r/+v/6//r/+v/6//r/+v/6//r/+v/6//r/+v/6//r/
+v/6//r/+P/4//j/+P/6//r/+v/6//r/+v/6//r/+v/6//r/+v/6//r/+v/6//r/+v/6
//r/+v/6//r/+v/6//r/+v/6//z//P/8//z//P/8//z//P/+//7//v/+//7//v/+//7/
/v/+//7//v/+//7//v/+//7//v/+//7/AAAAAAAAAAAAAAAAAAAAAAAAAAAAAAAAAAAA
AAAAAAAAAAAAAAAAAAIAAgACAAIAAQAAAP///v8AAAAAAAAAAAAAAAAAAAAAAAAAAAAA
AAAAAAAAAAAAAAAAAAAAAAAAAAAAAAAAAAAAAAAAAAAAAAAAAAAAAAAAAAABAAEAAQD/
/wAAAAACAAUABQAFAAUABQAFAAUABwAHAAcABQAEAAYABgAFAAUAAwABAP///v8AAP3/
/f///wAAAAAAAP7/+//6//r/+v/6//v//P/9//z//f/+//7/AAD////////////////+
//7//v/+////////////////////AAAAAAAAAAAAAAEAAQABAAEAAQABAAEAAQAAAAAA
AAAEAAYACgANABEAFQATAA0ACAAHAAIA8f/c/8n/r/+R/33/c/9n/13/Wv9Y/1j/Xf9i
/2r/dv9//4X/j/+U/5r/o/+u/7n/xv/R/9n/5P/t//X/+f/6//z//f8AAP//AQADAAQA
BQAFAAYABwAHAAcACQAJAAoACgAIAAgACAAIAAgACQAJAAgACgAKAAoACgAIAAgACAAI
AAoACgAKAAoACAAIAAgACQAJAAgACAAIAAgACAAGAAgACAAHAAcABwAHAAcABwAHAAcA
BwAGAAYABgAFAAUABQAFAAUABQAFAAQABAAEAAQAAwADAAQABAAEAAQABAADAAIAAgAC
AAIAAgACAAIAAAAAAP///////wEAAAAAAAEA//////3//f/9//3//P/6//r/+v/5//n/
+f/5//j/9v/4//j/+f/5//f/+P/5//n/+//7//z//f/+////AAABAAAAAAADAAMABQAG
AAYABgAEAAQABAAFAAUABQAFAAUABQAFAAUABAAEAAQAAwADAAMAAgACAAIABAADAAMA
AgD/////AAAAAAIAAgACAAIAAAABAAEAAQACAAIAAgABAP//AAAAAAAAAgADAAMAAwAD
AAQABAADAAMAAwADAAMAAwADAAMABAAFAAUABQAFAAcABgAGAAYABwAHAAYABgAFAAYA
BgAGAAYABQAFAAUABgAGAAYABgAGAAYABgAFAAYABgAIAAgABwAHAAcABwAFAAQABAAE
AAcABwAGAAYABgAFAAUABwAHAAcABwAHAAcABwAHAAcABQAEAAQABgAGAAYABgAHAAcA
BQAFAAUABQAGAAgACgAJAAgABwAGAAgACAAHAAcACQAJAAgACAAKAAgACAAIAAgACAAJ
AAkACQAJAAgACAAJAAoACwAMAAoACgAKAAoACgAKAAoACQAJAAkACgAKAAoACgAKAAoA
CgAKAAsACwANAA0ADAAMAAwACwALAAwADAAMAAwADAAMAAwADAAMAAwADwARABAADgAM
AAwADAAMAA4ADgAOAA4ADgAOAA4ADgAOAA4ADgAOAA4ADgAOAA4AEAAQABAAEAAQABAA
EAAQABAAEAAQABAAEAAQABAAEAAQABAAEAAQABAAEAAQABAAEQASABMAFAASABIAEgAS
ABIAEgASABIAEgASABIAEgASABIAEgASABIAEgASABIAFAAUABQAFAAUABQAFAAUABQA
FAAUABQAEgASABIAEgAUABQAFAAUABYAFgAWABYAFAAUABQAFAAWABYAFgAWABYAFgAW
ABYAFAAUABQAFAAWABYAFgAWABYAFgAWABYAFwAYABkAGgAZABgAFwAWABgAGAAYABgA
GAAYABgAGAAWABYAFgAWABcAGAAZABoAGAAYABgAGAAYABgAGQAZABsAGwAcABwAHQAd
ABwAGwAcAB0AHgAfACEAIQAhAB8AHgAeAB4AHQAdAB0AGwAZABgAGAAVABUAFwAYABgA
GAAWABUAFAAUABIAEgATABQAFQAWABcAGAAaABoAGQAZABsAGwAbABsAGAAYABgAGAAZ
ABkAGQAZABkAGQAZABoAHAAcABwAHAAbABsAGwAbABsAGwAbABsAHAAcABoAHgAiACIA
JwAxADEAKwAnACQAIQAaAA0A+P/h/8f/qf+V/4n/e/9v/2z/bP9u/3f/fP+C/47/mf+f
/6n/sP+4/8H/yv/V/97/6//3/wAABwANABUAGgAaABkAGgAbAB0AHwAgACEAIQAgACEA
IQAhACEAIQAiACIAJAAkACQAJAAiACMAIwAiACQAJAAkACQAIgAiACIAIgAiACIAIgAi
ACQAJAAkACUAIwAiACIAIgAiACIAIAAiACQAIwAjACMAIQAhACEAIQAjACMAIgAiACIA
IQAhACEAHwAfAB8AHwAgACAAIAAgAB0AHQAeAB4AHgAeAB4AHQAcABwAHAAcABwAHAAc
ABoAHAAbABsAGwAZABgAGAAZABkAGQAXABcAFwAXABYAFAAWABYAFQAVABUAFQAUABIA
FAAUABUAFQAVABYAFwAXABcAFwAYABkAGgAbABwAHQAeAB4AIQAhAB8AIAAgACAAIgAi
ACIAIwAhACEAIQAhACEAIQAhACAAIAAgAB8AHwAfAB4AHgAeACAAHwAfAB4AHQAdAB4A
HgAeAB4AHgAeAB4AHwAfAB8AHAAcABwAGwAcAB4AHwAgAB0AHQAcABsAHQAeAB4AHQAd
AB0AHQAdAB0AHQAdAB4AHwAfAB8AHwAhACAAIAAgAB8AHwAeAB4AIQAiACIAIgAgAB8A
HwAfACAAIAAgACAAIAAgACAAHwAeAB4AIAAgAB8AHwAfAB8AHwAeAB4AHgAfAB8AHgAe
AB4AHQAdAB8AHwAfAB8AHwAfAB8AHwAfAB0AHAAcAB4AHgAeAB4AHwAfAB0AHQAdAB4A
HgAfACAAHgAeAB4AHgAcABwAGwAbAB8AHwAeAB4AHgAcABwAHAAcABwAHQAdAB0AHQAc
ABwAHAAcABwAHAAeAB4AHgAeABwAHAAcABsAGwAbABwAHAAcABwAHAAcABwAHAAdAB0A
GwAbABoAGgAcABsAGwAcABwAHAAcABwAHgAeAB4AHgAeABsAGQAYABoAGwAcAB0AHgAd
ABwAGwAaABoAGgAaABoAHAAcABwAHAAaABoAGgAaABwAHAAcABwAGgAaABoAGgAcABwA
HAAcABwAHAAcABwAHAAcABwAHAAaABoAGgAaABwAHAAcABwAHAAcABwAHAAaABoAGgAa
ABwAHAAcABwAHAAcABwAHAAcABwAHAAcABwAHAAcABwAHAAcABwAHAAcABwAHAAcABoA
GgAaAA==
         </WaveFormData>
      </LeadData>
      <LeadData>
         <LeadByteCountTotal>10000</LeadByteCountTotal>
         <LeadTimeOffset>0</LeadTimeOffset>
         <LeadSampleCountTotal>5000</LeadSampleCountTotal>
         <LeadAmplitudeUnitsPerBit>4.88</LeadAmplitudeUnitsPerBit>
         <LeadAmplitudeUnits>��V</LeadAmplitudeUnits>
         <LeadHighLimit>2147483647</LeadHighLimit>
         <LeadLowLimit>268435456</LeadLowLimit>
         <LeadID>V2</LeadID>
         <LeadOffsetFirstSample>0</LeadOffsetFirstSample>
         <FirstSampleBaseline>0</FirstSampleBaseline>
         <LeadSampleSize>2</LeadSampleSize>
         <LeadOff>FALSE</LeadOff>
         <BaselineSway>FALSE</BaselineSway>
         <ExcessiveACNoise>FALSE</ExcessiveACNoise>
         <MuscleNoise>FALSE</MuscleNoise>
         <LeadDataCRC32>158455242</LeadDataCRC32>
         <WaveFormData>
/v/+//7//v/+//7//v/+//z//P/8//z//P/8//z//P/8//z//P/8//z//P/8//z/+v/6
//r/+v/6//r/+v/6//r/+v/6//r/+v/6//r/+v/4//j/+P/4//j/+P/4//j/9v/2//b/
9v/4//j/+P/4//b/9v/2//b/+P/4//j/+P/4//j/+P/4//j/+P/4//j/+P/4//j/+P/4
//j/+P/4//j/+P/4//j/+P/4//j/+P/2//b/9v/2//j/+P/4//j/9v/2//b/9v/2//b/
9v/2//b/9v/2//b/9v/2//b/9v/2//b/9v/2//b/9v/2//b/9v/2//b/9v/0//T/9P/0
//b/9v/2//b/9v/2//b/9v/0//T/9P/0//b/9v/2//b/9v/2//b/9v/0//T/9P/0//T/
9P/0//T/9P/0//T/9P/0//T/9P/0//T/9P/0//T/9P/0//T/9P/2//b/9v/2//T/9P/0
//T/9v/2//b/9v/0//T/9P/0//T/9P/0//T/9P/0//T/9P/0//T/9P/0//T/9P/0//T/
9P/0//T/9P/0//T/9P/0//T/9f/1//b/9//3//j/+//7//v/+//7//z//f/9//z//f/9
//3/+//6//j/9//4//r/+v/4//f/9//3//n/+//8//z//P/8//r/+f/4//X/9f/0//P/
8//z//L/8v/x/+7/7v/u/+7/7v/u/+7/7v/u/+//7//v/+7/7v/u/+7/7v/u/+//7//v
/+//7//v/+//8P/w//D/8P/w//D/8P/0//X/+f8BAAoAFQAnAD8AWgBvAG0ATgAfAAMA
8//W/7T/oP+T/3L/Of8K//D+1v67/rj+yf7l/gP/F/8r/z3/Tf9d/2z/fP+M/5//tf/G
/9j/5v/s//H/9P/3//r//f8AAAEAAwAEAAYACAAKAAsACwAOABAAEQASABMAEwAUABQA
EwATABMAEwAXABcAFwAXABcAFwAXABkAGQAZABoAGgAZABoAGgAbAB0AHQAeAB8AHQAe
AB4AHwAgACAAIQAiACQAJAAmACYAJgAnACkAKgAqACoAKgArAC8AMQAzADQANQA2ADcA
OQA6ADsAPQBAAEIARQBHAEgASgBNAFAAVABWAFcAWgBeAGAAYwBmAGgAawBvAHEAcgB1
AHkAegB7AH0AgACCAIMAhQCHAIcAhwCIAIgAiACJAIkAiQCJAIcAhACCAIAAfAB8AHgA
cwBvAGkAZABfAFoAVQBOAEoARQA/ADoANwAyAC0AKgAmACEAHAAZABcAFAASABAADwAM
AAsACQAHAAYABAABAAEAAAAAAAAAAAD///3//f/9//z//P/9//3//P/8//v/+//6//r/
+v/5//n/+f/5//n/+f/5//n/+f/5//n/+f/5//n/+f/5//n/+f/3//f/9//4//r/+v/7
//v/+f/5//n/+f/8//z//P/7//v//P/9//3/+//7//v/+//9//7//v/+//z//P/8//z/
/v/+//7//v/8//z//P/8//z//P/8//v//f/9//3//f/7//r/+v/6//z//P/8//v/+//7
//v/+v/6//r/+f/5//v/+//7//v/+f/5//n/+f/5//n/+f/5//n/+P/4//j/+P/2//b/
9//5//n/+f/5//j/9v/1//T/9v/2//b/9f/z//P/8//y//T/9P/0//T/9P/0//P/8//z
//P/9P/0//T/8//z//P/8//z//P/8//z//P/8//z//P/8//z//P/9P/0//T/9P/y//L/
8v/y//L/8v/y//L/8v/y//L/9P/0//P/8v/x//D/8v/y//L/8v/y//L/8v/y//D/8P/w
//D/8P/w//D/8P/y//L/8v/y//D/8P/w//D/8v/y//L/8v/w//D/8P/w//D/8P/w//D/
8P/w//D/8P/w//D/8P/w//D/8P/w//D/8P/w//D/8P/w//D/8P/w//D/8P/w//D/8P/w
//D/8P/w//D/8P/w//D/8P/w//D/8P/w//D/8P/w//D/8P/w//D/8P/w//D/8P/w//D/
8P/w//D/8P/w//D/8P/w//D/7v/u/+7/7v/u/+7/7v/u/+7/7v/u/+7/7v/u/+7/7v/u
/+7/7v/u/+7/7v/u/+7/7v/u/+7/7v/u/+7/7v/u/+z/7P/t/+3/8P/x//H/8v/z//P/
8//z//P/9P/1//X/9P/z//P/8//z//P/8v/y//L/8v/y//D/7//v/+//8f/z//T/9P/0
//L/8P/v/+7/7f/t/+z/6//r/+v/6v/q/+f/5v/m/+b/5//o/+n/6v/o/+j/6f/p/+n/
6P/o/+j/6P/o/+j/6f/p/+n/6f/p/+n/6f/q/+r/6v/q/+r/6v/s/+z/8f/5////CAAX
ACkAQQBaAGUAUwAqAAMA7f/Z/7j/nP+M/3f/TP8X//b+4P7C/q/+uv7R/vH+C/8f/y3/
P/9P/1v/aP96/4z/n/+z/8b/2P/i/+b/6//y//X/+P/7//7///8BAAIABAAGAAgACQAJ
AAoADAANAA4ADQANAA4ADgARABEAEQARABMAEwATABMAEwATABMAFQAVABUAFgAWABcA
GAAYABkAGQAZABoAGwAbABwAHAAdABwAHAAdAB4AIAAgACIAIgAiACMAJQAmACgAKAAo
ACkAKQArAC0ALgAxADIAMwA1ADYANwA5ADwAPAA/AEEAQgBEAEcASgBOAFAAUQBUAFgA
WABbAF4AYABjAGcAaQBqAGsAbwBwAHEAdQB4AHoAewB7AH0AfQB9AH4AfgB+AH8AfwB/
AH8AfQB6AHgAdgByAHIAbgBpAGUAXwBaAFUAUABNAEYAQgA9ADkANAAxACwAJwAkACAA
GwAaABcAFQASAA4ADAALAAgACQAHAAUABAAEAAEAAQAAAPz//P/8//v/+//7//v/+v/6
//v/+//6//j/9//3//b/9v/2//X/9f/3//f/9//3//f/9//3//f/9f/1//X/9f/3//f/
9//3//f/9//3//j/+P/4//n/+f/5//n/+f/5//r/+v/6//n/+f/6//v/+//5//n/+f/5
//n/+v/6//r//P/8//z//P/6//r/+v/6//r/+v/6//r//P/8//z/+//5//n/+f/5//n/
+P/4//j/+P/4//j/9//3//f/9//2//b/9v/1//X/8//z//P/8//y//P/9P/1//P/8//z
//P/8//y//L/8v/0//L/8v/z//H/8f/x//H/8//y//L/8v/w//D/8P/v//H/8f/x//D/
8P/w//D/8P/u/+7/7f/t/+//7//w//D/8P/v/+//7//v/+//7//v/+//7//v/+//7f/t
/+3/7f/s/+z/7P/s/+7/7v/u/+7/7v/u/+7/7v/u//D/8P/u/+7/7v/u/+7/7v/u/+7/
7v/u/+7/7v/u/+7/8P/w//D/8P/v/+7/7f/s/+7/7v/u/+7/7v/u/+7/7v/u/+7/7v/u
/+7/7v/u/+7/7v/u/+7/7v/u/+7/7v/u/+7/7v/u/+7/7v/u/+7/7v/u/+7/7v/u/+7/
7v/u/+7/8P/w//D/8P/w//D/8P/w//D/8P/w//D/7v/u/+7/7v/u/+7/7v/u//D/8P/w
//D/7v/u/+7/7v/w//D/8P/w//D/8P/w//D/8P/w//D/8P/w//D/8P/w//D/8P/w//D/
7v/u/+7/7v/w//D/8P/w//D/8P/w//D/8P/w//D/8P/y//L/8v/y//D/8P/w//D/8P/w
//H/8f/y//P/8//0//f/9//3//f/9//4//n/+f/4//f/9//3//X/9f/0//T/9v/2//b/
9P/1//X/9f/3//n/+v/6//r/+v/4//f/9v/1//X/9P/z//X/9f/0//T/8//y//L/8v/y
//L/8v/y//L/8v/z//P/8//y//L/8v/w//D/8P/x//H/8f/x//H/8//z//T/9P/y//L/
8v/y//b/9v/5////BQAOABcAJwBBAFoAbQBrAEoAGwD7/+n/yv+o/5T/h/9s/zX/CP/0
/tz+w/6+/s3+6f4H/x3/L/8//0//X/9y/4D/kP+j/7f/yP/c/+z/9P/3//z///8CAAMA
BgALAA0ADgAQABIAFAAVABUAFAAWABcAGAAbABsAHAAcAB0AHQAdAB0AHQAdAB0AHQAf
AB8AHwAhACEAIQAiACIAIwAkACQAJQAjACMAJAAlACcAKAAoACkAKAAoACkAKgAsACwA
LgAuACwALQAvADAAMgAyADIAMwA1ADcAOQA6ADsAPAA9AD8AQABBAEMARgBIAEsATQBO
AFAAUwBWAFoAXABdAGAAZABmAGkAbABuAHEAdQB3AHgAewB/AIAAgQCDAIYAiACJAIsA
jQCNAI0AjgCOAI4AjwCNAI0AjQCLAIwAigCIAIQAgAB8AHcAcwBxAGwAZwBiAF0AVgBS
AE0ARwBCAD8AOgA1ADIALgApACYAIwAhAB4AGgAYABcAFAATABEADwAOAA4ACwALAAoA
CAAIAAgABwAFAAUABQAEAAQABQAFAAQABAADAAMAAgACAAIAAQABAAMAAwADAAMAAQAB
AAEAAQABAAEAAQABAAEAAQABAAEAAQABAAEAAgACAAIAAwADAAEAAQABAAEABAAEAAQA
AwADAAQABQAFAAUABQAFAAUABQAGAAYABgAGAAYABgAGAAYABgAGAAYABgAGAAYABgAG
AAYABgAFAAUABQAFAAUAAwACAAIAAgAEAAQABAADAAEAAQABAAAAAgACAAEAAQABAAEA
AQABAP////////////////////////7//v/+//z/+v/6//v//f/9//3//f/7//r/+v/6
//r/+v/6//n/+f/5//n/+P/4//j/+P/4//j/+P/3//f/9//3//j/+P/4//f/9//3//f/
9//3//f/9//3//f/9//1//X/9f/1//b/9v/2//b/9v/2//b/9v/2//b/9v/2//j/9P/2
//j/9v/2//b/9v/2//T/9P/0//T/9P/0//T/9P/0//T/9P/0//T/9P/0//T/9P/0//T/
9P/0//T/9P/0//T/9P/0//T/9P/0//T/9P/0//T/9P/0//T/9P/0//T/9P/0//T/9P/0
//T/9P/0//T/9P/0//T/8v/y//L/8v/0//T/9P/0//T/9P/0//T/8v/y//L/8v/y//L/
8v/y//L/8v/y//L/8v/y//L/8v/y//L/8v/y//T/9P/0//T/8v/y//L/8v/y//L/8v/y
//L/8v/y//L/8v/y//L/8v/y//L/8v/y//T/9P/0//T/8v/y//L/8v/0//T/9P/0//T/
9P/0//T/8v/y//L/8v/y//L/8v/y//L/8v/y//L/9P/0//T/9P/y//L/8v/z//H/8v/z
//P/9v/5//n/+f/5//n/+v/7//v/+v/5//n/+f/3//f/9v/2//j/+P/4//b/9f/1//X/
+f/7//z//P/6//r/+P/3//j/9f/1//T/8//z//P/8v/y//H/8P/w/+7/7v/u/+7/8P/w
//D/8f/v/+//7v/u//D/8P/w//D/7//v/+//7//x//H/8f/y//L/8v/y//L/8v/y//T/
9//9/wMADgAfADMATwBmAG8AWwAwAAsA+f/h/8D/qP+a/4n/Xv8l//z+5P7M/rv+wP7V
/vX+Df8h/zP/Rf9X/2f/dP+C/5j/rf+//9L/5P/s//L/9//6//3//v8BAAQABQAHAAgA
CgAOABAAEQARABIAFAAVABYAFQAVABYAFgAZABkAGQAZABkAGQAZABkAGwAbABsAHQAd
AB0AHgAeAB8AIAAgACEAIQAhACIAIwAjACQAJAAlACYAJgAnACgAKAAoACoAKgAqACsA
LQAuADAAMAAwADEAMwA1ADcAOAA7ADwAPQA/AD4APwBBAEQARgBJAEsATABOAFEAVABY
AFwAXQBgAGQAZgBpAGwAbgBxAHUAdwB4AHsAfwCAAIEAgwCGAIgAiQCLAI0AjQCNAJAA
kACQAJEAkQCRAJEAjwCMAIoAiACEAIIAfgB5AHUAbwBqAGUAYABbAFQAUABLAEUAQAA9
ADgAMQAuACoAJQAiAB8AHQAaABYAFAATABAAEQAPAA0ADAAKAAcABwAGAAQABAAEAAMA
AwADAAMAAgABAAEAAAD+/wAA//////7//v/+//3//f/9//3//f/9/////////////f/9
//3//f////////////3//f/9//7//v/+/////////////////wAAAAAAAP////8AAAEA
AQABAAEAAQABAAEAAgACAAIABAAEAAQABAAEAAQABAAEAAQABAAEAAQAAgACAAIAAQAD
AAMAAwADAAMAAgACAAIAAAAAAAAA///////////+//7//v/9//3////////////9//3/
/f/9//v/+//7//v/+//6//r/+v/8//r/+v/7//n/+f/5//n/+f/4//j/+P/2//b/9v/1
//f/9//3//b/9v/2//b/9v/2//b/9f/1//X/9f/2//b/9v/1//X/9f/1//X/9f/1//f/
9//3//f/9f/1//X/9f/0//T/9P/0//T/9P/0//T/9v/2//b/9v/2//T/8v/0//L/9P/0
//T/9P/y//L/8v/y//T/9P/0//T/9P/0//T/9P/y//L/8v/y//L/8v/y//L/8v/y//L/
8v/y//L/8v/y//T/9P/0//T/8v/y//L/8v/y//L/8v/y//L/8v/y//L/8v/y//L/8v/y
//L/8v/y//L/8v/y//L/9P/0//T/9P/y//L/8v/y//L/8v/y//L/8v/y//L/8v/y//L/
8v/y//L/8v/y//L/8v/y//L/8v/w//D/8P/w//L/8v/y//L/8v/y//L/8v/y//L/8v/y
//L/8v/y//L/8P/w//D/8P/y//L/8v/y//D/8P/w//D/8P/w//D/8P/w//D/8P/w//D/
8P/w//D/8P/w//D/8P/w//D/8P/w//L/8v/y//L/8v/y//L/8v/w//D/8P/w//D/8f/x
//L/8//z//T/9//3//f/9//3//j/+f/5//j/9//3//f/9f/1//T/9P/2//b/9v/0//P/
8//z//X/9//4//j/+P/4//b/9f/0//H/8f/w/+//7//v/+7/7v/t/+z/7P/s/+z/7P/s
/+z/7P/s/+3/7f/t/+z/7P/s/+z/7P/s/+3/7f/t/+3/7f/t/+3/7v/u/+7/7v/u/+7/
7v/w//H/9f/9/wgAEwAlAD0AWABrAGcASAAbAP3/6//O/67/nP+R/3j/Q/8Q//T+1v67
/rT+wf7d/vv+E/8l/zX/R/9Z/2j/dP+G/5v/r//C/9T/5v/u//H/9P/5//z//f8AAAMA
BQAGAAgACgAMAA0ADQAOABAAEQASABMAEwAUABQAFQAVABUAFQAXABcAFwAXABkAGQAZ
ABsAGQAZABoAGgAbABwAHAAdAB0AHQAeAB8AHwAgACAAIQAiACIAIwAkACQAJAAmACYA
JgAnACkAKgAsACwALAAtAC8AMQAzADQANwA4ADkAOwA8AD0APwBCAEQARwBJAEoASgBN
AFAAVABYAFkAXABgAGIAZQBoAGoAbwBzAHUAdgB5AH0AfgB/AIMAhgCIAIkAiwCNAI0A
jQCOAI4AjgCPAI8AjwCPAI0AjgCMAIoAhgCCAH4AeQB1AHEAbABnAGIAXQBWAFIATQBF
AEAAPQA4ADMAMAAsACcAIgAfAB0AGgAWABQAEwAQAA8ADQALAAoACAAFAAUABAAEAAQA
BAADAAEAAQABAAAAAAABAAEAAAAAAP/////+//7//v/9//3//f/9//3//f/9//3//f/9
//3//f/9//3//f/9//3//f////////8AAP7//v////////////////8AAAAAAAD//wEA
AgADAAMAAQABAAEAAQABAAIAAgACAAIAAgACAAIAAgACAAIAAgACAAIAAgACAAAAAAAA
AP//AAABAAIAAwABAAAAAAAAAAAAAAAAAP///////////v/+//7//f/9////////////
/f/9//3//f/9//3//f/9//v/+v/6//r/+v/4//j/+f/5//n/+f/5//v/+v/6//r/+P/4
//j/9//3//f/9//2//b/9v/2//b/+P/4//f/9//3//f/+P/4//j/9//3//f/9//3//f/
9//3//f/9//3//X/9f/1//X/9v/2//b/9v/2//b/9v/2//T/9P/0//T/9v/2//T/9P/0
//b/9v/2//b/9P/0//T/9P/0//T/9P/0//T/9P/0//T/9P/0//T/9P/0//T/9P/0//T/
9P/0//T/9P/0//T/9P/0//T/9P/0//T/9P/0//T/9P/0//T/9P/y//L/8v/y//L/8v/y
//L/8v/y//L/8v/y//L/8v/y//L/8v/y//L/8v/y//L/8v/y//L/8v/y//L/8v/y//L/
8v/y//L/8v/y//L/8v/y//D/8P/w//D/8v/y//L/8v/y//L/8v/y//L/8v/y//L/8v/y
//L/8v/y//L/8v/y//L/8v/y//L/8v/y//L/8v/y//L/8v/y//L/8v/y//L/8P/w//D/
8P/y//L/8v/y//D/8P/w//D/8v/y//L/8v/w//D/8P/w//L/8v/y//L/8v/y//L/8v/w
//D/8P/x/+//8P/x//H/9P/3//f/9//1//X/9v/3//f/9v/1//X/9f/z//P/8v/0//b/
9v/2//T/8//z//P/9f/3//j/+P/2//b/9P/z//L/7//v/+7/7//v/+//7v/s/+v/6v/q
/+z/7P/s/+z/6v/q/+r/6//r/+v/6v/q/+z/7P/s/+z/7f/t/+3/7f/r/+v/6//s/+r/
6v/q/+r/7P/s/+7/8f/5/wEADAAZACsAQQBaAGUAVQAqAAEA7f/X/7T/lv+G/3f/Uv8f
//7+5v7G/rH+tv7N/u3+C/8f/y3/O/9L/1n/aP94/4j/nf+x/8D/zP/g/+z/7f/w//X/
+P/5//z/AQADAAQABgAIAAoACwALAAoADAANAA4ADwAPABAAEAATABMAEwATABMAEwAT
ABMAEwATABMAFQAVABUAFgAWABUAFgAWABcAGQAZABoAGwAZABoAGgAbABwAHAAdAB4A
IAAgACIAIgAhACEAIgAiACYAJgAmACcAJwApACsALAAtAC4ALwAxADIAMwA1ADgAOAA7
AD0APgBAAEMARgBKAEoASwBOAFIAUgBVAFgAWgBdAGEAYwBkAGcAawBsAG0AbQBwAHIA
cwBzAHUAdQB1AHgAeAB4AHkAdwB3AHcAdQB0AHIAcABsAGwAaABjAF8AWwBWAFEATABJ
AEIAPgA5ADUAMAAtACgAJQAiAB4AGQAYABUAEwAQAA4ADAALAAgABQADAAEAAAAAAP3/
/f/8//j/+P/4//f/9//3//f/9v/2//f/9//2//j/9//3//b/9v/2//X/9f/1//X/9f/1
//X/9f/1//X/9f/1//X/9f/1//X/9f/1//X/9f/1//b/9v/2//f/9//3//f/9//3//j/
+P/4//f/9//4//n/+f/3//f/9//3//f/+P/4//j/+P/4//j/+P/4//j/+P/4//r/+v/6
//r/+v/6//r/+f/5//n/+f/5//n/+P/4//j/+P/4//j/9//3//f/9//2//j/+P/3//f/
9//3//f/9//1//X/9f/1//X/9f/1//X/9f/0//T/9P/0//L/8v/z//X/9f/1//X/8//y
//L/8v/0//T/9P/z//H/8f/x//D/8v/y//L/8v/y//L/8f/x//H/8f/y//L/8v/x//H/
8f/v/+//7//v//H/8f/x//H/7//v/+//7//w//D/8P/w//D/8P/w//D/7v/u/+7/7v/u
/+7/8P/w/+7/8P/w//D/8P/w//D/8P/w/+7/7v/u/+7/7v/u/+7/7v/u/+7/7v/u//D/
8P/w//D/8P/w//D/8P/w//D/8P/w//D/8P/w//D/7v/u/+7/7v/w//D/8P/w//D/8P/w
//D/8P/w//D/8P/y//L/8v/y//L/8v/y//L/8v/y//L/8v/y//L/8v/y//T/9P/0//T/
9P/0//T/9P/y//L/8v/y//L/8v/y//L/9P/0//T/9P/0//T/9P/0//b/9v/2//b/9v/2
//b/9v/0//T/9P/0//X/9v/3//j/9//2//X/9P/2//b/9v/2//b/9v/2//b/9v/2//b/
9v/0//T/9P/0//T/9P/0//T/9v/2//b/9v/2//b/9v/2//T/9P/0//T/9P/0//X/9f/2
//f/9//4//3//f/9//3//f/+//////8AAP////////3//f/8//z//P/8//z/+v/7//v/
+//9////AAAAAAAAAAD+//3//P/5//n/+P/3//f/9//2//b/9//2//b/9v/0//T/9P/0
//T/9P/1//X/9f/0//T/9P/0//T/9P/1//P/8//z//P/9f/1//b/9v/2//b/9v/2//T/
9v/7////BQAOABsALwBJAGAAbwBpAEgAGQD7/+f/yP+q/5j/kf9+/0v/Fv/6/uD+yf7A
/sn+4/7//hf/Lf89/0//X/9w/37/kP+j/7f/zP/g/+7/9v/5//z///8CAAMABgALAA0A
DgAQABIAFAAVABUAGAAaABsAHAAbABsAHAAcAB0AHQAdAB0AHwAfAB8AHwAhACEAIQAj
ACMAIwAkACQAIwAkACQAJQAlACUAJgAnACcAKAAoACkAKgAqACsALAAsACwALgAuAC4A
LwAxADIANAA0ADQANQA3ADkAOwA8AD0APgA/AEEARABFAEcASgBKAE0ATwBQAFIAVQBY
AFwAYABhAGQAaABoAGsAbgBwAHUAeQB7AHwAfwCDAIQAhQCJAIwAjgCPAJEAkwCTAJMA
lgCWAJYAlwCVAJUAlQCTAJQAkgCQAIwAigCGAIEAfQB5AHQAbwBqAGMAXABYAFMATwBK
AEcAQgA7ADgANAAvACoAJwAlACIAHgAcABsAGAAVABMAEQAQABAADQANAAwACgAKAAoA
CQAHAAcABwAGAAYABwAHAAYABgAFAAUABAAEAAQAAwADAAMAAwADAAMAAQABAAEAAQAD
AAMAAwADAAMAAwADAAMAAwADAAMABAAEAAQABQAFAAUABQAFAAUABgAGAAYABQAHAAgA
CQAJAAcABwAHAAcABwAIAAgACAAIAAgACAAIAAgACAAIAAgACAAIAAgACAAGAAYABgAF
AAYABwAIAAkABwAGAAYABgAGAAYABgAFAAUABQAFAAQABAAEAAMAAwADAAMAAwADAAEA
AQABAAEAAwADAAMAAwACAAAA///+/wAA/v/+//////////////////7//v/+//7//v/+
//3//f/9//3//P/+//7//v/+//z//P/7//v/+//7//z//P/8//v/+//7//v/+//7//v/
+//7//v/+//7//v/+//7//r/+v/6//r//P/8//z//P/6//r/+v/6//j/+v/8//z/+v/6
//r/+v/6//r/+v/6//r/+v/6//r/+v/6//r/+v/6//r/+v/6//r/+v/6//r/+v/6//r/
+v/6//r/+v/6//r/+v/6//r/+v/6//r/+v/6//r/+v/6//r/+v/6//r/+v/6//r/+v/6
//j/+P/4//j/+P/4//j/+P/4//j/+P/4//j/+P/4//j/+P/4//j/+P/4//j/+P/4//j/
+P/4//j/9v/2//b/9v/4//j/+P/4//j/+P/4//j/+P/4//j/+P/4//j/+P/4//j/+P/4
//j/+P/4//j/+P/4//j/+P/4//b/9v/2//b/+P/4//j/+P/4//j/+P/4//j/+P/4//j/
+P/4//j/+P/4//j/+P/4//j/+P/4//j/+P/4//j/+P/4//j/+P/5//f/+P/5//n/+v/9
//3//f/9//3//v///wEAAAD////////9//3//P/6//z//P/8//z/+//7//v/+//9//7/
/v8AAAAA/v/9//r/9//3//b/9f/1//X/9P/2//X/9P/0//T/9P/0//T/8//y//H/8f/z
//P/8v/y//L/8v/y//L/8//z//P/8//z//P/8//0//T/9P/0//T/9v/0//L/+f///wMA
DAAbAC0AQwBgAHUAbwBOACEABQDx/9T/tv+m/53/iP9V/yD/AP/m/sn+vv7F/t/+/f4V
/yn/O/9P/2H/cP9+/47/o/+3/8r/2v/o//L/+f/8////AAADAAYACQALAAwADgAQABIA
EwATABYAGAAZABoAGQAZABoAGgAbABsAGwAbAB0AHQAdAB0AHQAdAB0AHwAfAB8AIAAg
ACEAIgAiACMAIwAjACQAJQAlACYAJgAnACoAKgArACwALAAsAC4ALgAwADEAMwA0ADQA
NAA0ADUANwA5ADsAPAA9AD4APwBBAEIAQwBFAEgATABPAFEAUgBUAFcAWgBeAGAAYQBk
AGgAagBtAHAAcgB1AHkAewB8AIAAhQCHAIkAjQCQAJIAkwCVAJcAlwCXAJoAmgCaAJsA
mwCbAJsAmQCaAJgAlgCSAJAAjACHAIMAfQB4AHMAbgBpAGIAXgBZAFEATABJAEQAPQA6
ADYAMQAuACsAKQAmACAAHgAdABoAGQAXABUAFAASAA8ADwAOAAwADAAMAAsACQAJAAkA
CAAIAAkACQAIAAoACQAJAAgACAAIAAcABwAJAAkACQAJAAgABwAGAAUABwAHAAcABwAH
AAcABwAHAAcABwAHAAgACAAIAAkACQAJAAkACQAJAAoACgAKAAkACwAMAA0ADQALAAsA
CwALAAsADAAMAAwADAAMAAwADAAMAAwADAAMAAwADAAMAAwADAAMAAwACwANAA0ADQAN
AA0ADAAMAAwACgAKAAoACQALAAsACwAKAAgACAAHAAcACQAJAAkACQAFAAUABQAFAAcA
BwAHAAcABwAGAAYABgAGAAQABAAFAAUABQAFAAUAAwACAAIAAgACAAIAAgABAAEAAQAB
AAAAAAAAAAAAAAAAAAAA//////////8AAAAAAgABAAEAAQD/////////////////////
//////////8AAAAAAAAAAAAAAAAAAAAAAAAAAAAAAAACAP7//P/8//7/AAAAAAAAAAD/
//7//f/8//7//v/+//7//v/+//7//v/+//7//v/+//7//v/+//7//v/+//7//v/+//7/
/v/+//7//v/+//7//v/+//7//v/8//z//P/8//7//v/+//7//v/+//7//v/8//z//P/8
//z//P/8//z//v/+//7//v/+//7//v/+//7//v/+//7//v/+//7//v/+//7//v/+//7/
/v/+/w==
         </WaveFormData>
      </LeadData>
      <LeadData>
         <LeadByteCountTotal>10000</LeadByteCountTotal>
         <LeadTimeOffset>0</LeadTimeOffset>
         <LeadSampleCountTotal>5000</LeadSampleCountTotal>
         <LeadAmplitudeUnitsPerBit>4.88</LeadAmplitudeUnitsPerBit>
         <LeadAmplitudeUnits>��V</LeadAmplitudeUnits>
         <LeadHighLimit>2147483647</LeadHighLimit>
         <LeadLowLimit>268435456</LeadLowLimit>
         <LeadID>V3</LeadID>
         <LeadOffsetFirstSample>0</LeadOffsetFirstSample>
         <FirstSampleBaseline>0</FirstSampleBaseline>
         <LeadSampleSize>2</LeadSampleSize>
         <LeadOff>FALSE</LeadOff>
         <BaselineSway>FALSE</BaselineSway>
         <ExcessiveACNoise>FALSE</ExcessiveACNoise>
         <MuscleNoise>FALSE</MuscleNoise>
         <LeadDataCRC32>1968558472</LeadDataCRC32>
         <WaveFormData>
/P/8//z//P/8//z//P/8//r/+v/6//r/+v/6//r/+v/4//j/+P/4//r/+v/6//r/+P/4
//j/+P/4//j/+P/4//j/+P/4//j/9v/2//b/9v/0//T/9P/0//b/9v/2//b/9f/0//P/
8v/0//T/9P/0//L/8v/y//L/8v/y//L/8v/y//L/8v/y//L/8v/y//L/8v/y//L/8v/y
//L/8v/y//L/8v/y//L/8v/y//L/8v/y//L/8v/y//L/8v/y//L/8P/w//D/8P/y//L/
8v/y//D/8P/w//D/8P/w//D/8P/y//L/8v/y//D/8P/w//D/8v/y//L/8v/x//D/7//u
//D/8P/w//D/8P/w//D/8P/u/+7/7v/u//D/8P/w//D/7v/u/+7/7v/s/+z/7P/s/+7/
7v/u/+7/7v/u/+7/7v/u/+7/7v/u/+z/7P/s/+z/7P/s/+z/7P/u/+7/7v/u/+z/7P/s
/+z/7v/u/+7/7v/s/+z/7P/s/+z/7P/s/+z/7P/s/+z/7P/s/+z/7P/s/+z/7P/s/+z/
7v/u/+7/7v/u/+7/7v/u/+7/7v/u/+7/7v/v//D/8f/0//T/9P/1//T/9P/0//T/9f/1
//T/9P/x//H/8f/z//b/9v/1//T/8v/z//X/9f/3//f/+P/4//T/8//x//D/8P/w/+//
7v/t/+z/6//r/+r/6f/p/+r/6v/q/+r/6f/p/+n/6f/p/+r/6v/p/+n/6f/p/+n/6f/p
/+n/6f/q/+r/6v/q/+r/6v/q/+r/6//v/+7/8f/3//3/CAAaADIAUABsAIAAhACEAI8A
qgC9AMQAygDJAKAASwDu/6D/Uv8V//n+/f4P/yf/OP9I/1j/ZP9w/37/iv+X/6j/uv/L
/9v/5f/r/+3/7v/y//T/9v/4//j/+v/8//7/AAAAAAEAAgADAAUABgAHAAUABQAHAAcA
BwAJAAkACQAMAAwADAAMAAsADAAMAA0ADgAOAA4ADgAQABAAEAASABIAEwATABMAFwAX
ABcAGAAXABcAGQAaABwAHQAeAB4AHwAgACEAIgAkACUAJgAnACsALgAuADEALwAxADQA
NgA4ADgAPAA/AEMARQBIAEoATABPAFIAVQBZAFwAXwBkAGcAawBvAHIAdwB7AH8AgwCI
AIsAjwCRAJQAlgCbAJ0AoACjAKQApgCoAKgAqgCrAKwArQCtAK0AqQCnAKYAogCgAJsA
lQCPAIwAhAB8AHcAbgBnAF8AWABRAEwARQA9ADgAMwAvACsAJgAhABwAFwAUABEAEAAO
AAsACAAGAAQAAgABAP7//v////7//f/8//v/+//7//r/+P/4//j/9//3//f/9//2//X/
9f/2//b/9v/2//X/9f/z//P/8//y//L/8//0//b/9v/1//P/9f/1//X/9P/z//T/9P/0
//T/8//z//T/9f/2//b/9v/2//X/9f/2//b/9v/2//f/9//4//j/+P/5//n/+f/5//j/
+P/5//r/+//5//j/+P/4//j/+P/4//j/+v/5//n/+f/4//j/9//3//f/9//2//b/9v/2
//b/9f/1//X/9f/1//f/9//1//X/8//z//P/8//x//H/8f/x//D/7//v/+//7//v/+7/
7v/w//D/8P/w/+7/7f/s/+v/7f/t/+3/7P/q/+r/6v/p/+v/7P/s/+z/7v/t/+v/6//p
/+r/6//r/+3/7P/s/+z/6f/p/+n/6v/q/+v/6//q/+n/6v/r/+3/7f/s/+z/7P/q/+r/
6//r/+r/6v/q/+r/6v/r/+v/7f/s/+r/6v/q/+r/6v/q/+r/6v/s/+z/7P/s/+r/6v/q
/+r/6v/q/+r/6v/q/+r/6v/q/+j/6P/o/+j/6v/q/+r/6v/o/+j/6P/o/+r/6v/q/+r/
6v/q/+r/6v/q/+r/6v/q/+r/6v/q/+r/6v/q/+r/6v/q/+r/6v/q/+r/6v/q/+r/6v/q
/+r/6v/q/+r/6v/q/+r/6v/q/+r/6v/q/+r/6v/q/+r/6v/q/+r/6v/q/+r/6P/o/+j/
6P/o/+j/6P/o/+r/6v/q/+r/6P/o/+j/6P/o/+j/6P/o/+r/6v/q/+r/6P/o/+j/6P/o
/+j/6P/o/+r/6v/q/+r/6v/q/+r/6v/q/+r/6v/q/+j/6P/o/+j/6P/q/+v/7P/t/+7/
7v/u/+3/7v/u/+7/8P/v/+//7v/u/+3/7f/t/+3/7v/u/+3/6v/q/+v/7f/v/+//7//w
//D/7v/t/+v/6P/o/+j/5//m/+X/5P/j/+P/4v/h/+H/4v/i/+L/4v/h/+H/4f/h/+H/
4v/i/+H/4f/h/+H/4f/h/+H/4f/h/+L/4v/i/+L/4v/i/+L/4v/j/+P/6P/v//H/9/8G
ABoANABQAGoAdgB0AHoAkQCqALcAvgDCAK8AcAAVAML/dP8o//n+7/7//hf/Lf8+/0j/
Vv9k/2z/eP+G/5f/qP+4/8f/1//f/+H/5//s/+7/7v/w//T/9P/2//j/+v/8//z//f/+
////AQACAAMAAwADAAUABQAFAAcABwAHAAgACAAIAAgACQAKAAoACwAMAAwADAAMAAwA
DAAMAA4ADgAPAA8ADwARABEAEQASABMAEwAVABYAGgAbABwAHAAbABwAHQAeACAAIQAi
ACMAJQAoACgAKwArAC0AMAAyADQANAA4ADsAPwBBAEQARgBKAE0AUABTAFUAWABbAGAA
YwBnAGsAbgBzAHcAewB/AIIAhQCJAIsAkACSAJcAmQCaAJ0AngCgAKQApACmAKcApgCn
AKcApwCjAKEAoACcAJoAlQCPAIkAhAB8AHQAbwBoAGEAWQBSAE0ASABBADkAMwAtACgA
IwAhAB0AGQAVABMADwANAAoACQAGAAQAAgACAAEA/v/+//v/+v/5//j/+f/5//n/+P/4
//j/+P/3//X/9f/1//T/9f/1//b/9v/2//b/9f/1//X/9f/1//T/8//z//P/9P/2//X/
8//1//T/9f/1//X/9v/2//b/9v/1//X/9v/3//b/9v/2//b/9//3//j/+P/2//b/9//3
//j/+P/4//n/9//3//f/9v/2//f/+P/5//f/9v/2//b/+P/4//j/+P/4//f/9//3//b/
9v/1//X/9f/1//T/9P/0//T/9P/z//X/9f/1//X/8//z//H/8f/z//P/8//z//H/8f/x
//H/8v/x//H/8f/v/+//7v/u/+7/7v/u/+7/8f/x//H/8f/v/+//7//u//D/8P/w/+//
7f/u/+7/7v/u/+3/6//r/+3/7v/v/+//7f/s/+z/7P/t/+3/7f/u/+z/7f/t/+z/7P/s
/+z/7f/r/+r/6v/q/+r/6v/r/+v/6v/q/+r/6v/q/+3/7f/t/+z/6v/q/+r/6v/q/+r/
6v/q/+z/7P/s/+z/7P/s/+z/7P/q/+r/6v/q/+r/6v/q/+r/7P/s/+z/7P/q/+r/6v/q
/+z/7P/s/+z/7P/s/+z/7P/q/+r/6v/q/+r/6v/q/+r/7P/s/+z/7P/q/+r/6v/q/+z/
7P/s/+z/7P/s/+z/7P/s/+z/7P/s/+r/6v/q/+r/6v/q/+r/6v/s/+z/7P/s/+z/7P/s
/+z/7P/s/+z/7P/q/+r/6v/q/+z/7P/s/+z/6v/q/+r/6v/q/+r/6v/q/+z/7P/s/+z/
6v/q/+r/6v/s/+z/7P/s/+z/7P/s/+z/6v/q/+r/6v/s/+z/7P/s/+r/6v/q/+r/7P/s
/+z/7P/s/+7/7//w//P/9P/0//T/8//0//T/9P/y//H/8f/w//D/7//v/+//8//0//T/
8//y//L/8//1//f/9//3//j/9v/0//P/8f/w//D/8P/v//D/7//u/+3/7f/s/+v/6//s
/+z/7P/s/+v/6//r/+v/6//s/+z/6//r/+v/6//r/+v/6//r/+v/7P/s/+z/7P/q/+r/
6v/q/+v/7f/w//P/9//9/wYAGAA0AFIAbAB+AIAAfACJAKIAsQC6AMAAvQCYAEcA7v+i
/1b/F//3/vf+C/8l/zj/Rv9U/2L/bv98/4b/lf+m/7b/x//Z/+X/6f/t//D/8v/0//b/
+P/6//z//v8AAAQABAAFAAYABQAHAAgACQAJAAkACwALAAsADQANAA0ADgAOAA4ADgAR
ABIAEgATABQAFAAUABQAFgAWABYAGAAWABcAFwAXABsAGwAbABwAGwAbAB0AHgAgACEA
IgAiACMAJAAlACYAJgAnACgAKQAtADAAMAAzADMANQA4ADoAOgA6AD4AQQBFAEcASgBM
AE4AUQBUAFcAWwBeAGEAZgBpAG0AcQB0AHsAfwCDAIcAigCNAJEAkwCYAJoAnwChAKQA
pwCoAKoAqgCqAKwArQCwALEAsQCxAK8ArQCsAKgApACfAJkAkwCPAIgAgQB9AHQAbQBl
AF4AWQBUAE0ARQBBADsANgAxACsAJwAjAB8AGwAXABUAEgARAA4ADAAKAAgABwAEAAQA
AwACAAEAAAD////////+//7//v/+//3//f/9//3//P/7//v//P/8//z//P/7//v/+f/5
//n/+P/5//n/+f/6//r/+f/3//n/+P/5//n/+f/6//r/+v/6//f/9//4//n/+v/6//r/
+v/7//v//P/8//r/+v/7//v//P/8//z//f/9//3//f/8//z//f/+/////f/8//z//P/8
//z//P/8//z/+//7//v//P/8//v/+//7//v/+v/6//r/+v/6//n/+f/5//n/+f/7//v/
+f/5//f/9//3//f/9//3//f/9//2//X/9f/1//X/9f/0//T/9P/0//T/9P/z//P/8//z
//P/8//z//L/8v/y//L/8f/v//D/8P/w//L/8f/v/+//7//w//H/8f/x//D/8P/w/+//
7//v//D/7v/v/+//7v/u/+7/7v/v/+//7v/u/+7/7v/u/+//7//s/+z/7P/s/+7/7f/t
//H/8P/u/+7/7v/u/+z/7P/s/+z/7v/u/+7/7v/u/+7/7v/u/+7/7v/u/+7/7P/s/+z/
7P/s/+z/7P/s/+z/7P/s/+z/7P/s/+z/7P/s/+z/7P/s/+z/7P/s/+z/7P/s/+z/7P/s
/+z/7P/s/+7/7v/u/+7/7P/s/+z/7P/u/+7/7v/u/+z/7P/s/+z/6v/q/+r/6v/q/+r/
6v/q/+r/6v/q/+r/6v/q/+r/6v/q/+r/6v/q/+r/6v/q/+r/6v/q/+r/6v/q/+r/6v/q
/+r/6v/q/+r/6v/q/+r/6v/q/+r/6v/q/+r/6v/q/+r/6v/q/+r/6v/q/+r/6v/q/+r/
6v/q/+r/6v/q/+r/6v/q/+r/6v/q/+r/6v/q/+r/7P/s/+z/7P/q/+r/6v/q/+r/6v/s
/+3/8P/x//L/8v/w//H/8v/y//L/8v/x//H/8P/w/+//7//v//H/8v/y//H/8P/w//H/
9f/1//X/9f/0//T/8v/x//H/8P/w//D/7//u/+3/7P/r/+v/6v/p/+f/6P/o/+j/6v/p
/+n/6f/n/+f/6P/o/+f/5//n/+f/5//n/+f/5//n/+j/6P/o/+r/6v/q/+r/6v/r/+v/
7v/x//P//f8OACQAPgBaAHIAfAB8AIQAmwCyAL8AzADSAMMAhgApAM7/fv84/wf/9/4B
/xv/L/8+/0z/Wv9o/3b/gP+M/53/sP/A/9H/3//l/+n/7f/u//D/8v/0//b/+P/6//z/
/v8AAAAAAQACAAEAAwAEAAUABwAHAAkACQALAA0ADQANAAwADAAMAAwADQAOAA4ADwAQ
ABAAEAAQABIAEgASABQAFAAVABUAFQAXABcAFwAYABsAGwAdAB4AHgAfACAAIAAhACIA
IwAkACgAKQAqACsAKwAuAC4AMQAzADUAOAA6ADoAOgA+AEEAQwBFAEgASgBQAFMAVgBZ
AFsAXgBhAGYAawBvAHMAdgB7AH8AgwCHAIwAjwCTAJUAmgCcAKEAowCkAKcAqACqAK4A
rgCwALEAsgCzALMAswCxAK8ArgCqAKYAoQCbAJUAkACIAIAAewB0AG0AZQBeAFcAUgBL
AEMAPQA3ADIALQApACUAIQAdABkAFQATABAADwAMAAoACAAGAAUAAgACAAEAAAD///7/
/f/9//3//P/6//r/+v/5//n/+f/5//j/9//3//j/+P/2//b/9f/1//b/9//4//j/9f/1
//X/9v/4//f/9f/3//b/9//3//f/+P/4//j/+P/3//f/+P/5//j/+P/4//j/+f/5//r/
+v/6//r/+//7//r/+v/6//v/+f/5//n/+P/4//n/+v/7//v/+v/6//r/+v/6//r/+v/6
//n/+f/5//r/+v/5//n/9//3//b/9v/4//j/+P/3//f/9//3//f/9f/1//P/8//z//P/
8//z//P/8//z//P/8v/x//H/8f/z//P/8v/y//H/8P/v/+7/7//v/+//7//v/+//7//u
/+7/7v/u/+3/7f/u/+7/7v/u/+3/6//r/+3/7v/v/+//7f/s/+z/7P/r/+v/6//s/+z/
7f/t/+z/7P/s/+z/7f/r/+r/6v/q/+r/6v/r/+v/7P/s/+z/7P/s/+n/6f/r/+r/6v/q
/+r/6v/q/+r/6v/q/+r/6v/q/+r/7P/s/+z/7P/q/+r/6v/q/+r/6v/q/+r/6v/q/+r/
6v/q/+r/6v/q/+r/6v/q/+r/6v/q/+r/6v/q/+r/6v/q/+z/7P/s/+z/6v/q/+r/6v/s
/+z/7P/s/+z/7P/s/+z/7P/s/+z/7P/q/+r/6v/q/+r/6v/q/+r/6v/q/+r/6v/q/+r/
6v/q/+r/6v/q/+r/6v/q/+r/6v/q/+r/6v/q/+r/6v/q/+r/6v/q/+r/6v/q/+r/6v/q
/+r/6v/q/+r/6v/q/+r/6v/s/+z/7P/s/+r/6v/q/+r/6v/q/+r/6v/q/+r/6v/q/+r/
6v/q/+r/6v/q/+r/6v/q/+r/6v/q/+r/6v/q/+r/6v/q/+r/6v/q/+r/6v/q/+z/7P/s
/+z/7P/t/+7/7//w//D/8P/x//T/9P/0//T/8f/x//D/8P/t/+3/7f/v//L/8v/x//D/
7v/v//H/8f/z//P/9P/0//D/7//t/+z/7v/u/+3/7P/r/+r/6f/p/+b/5f/l/+b/5v/m
/+b/5f/n/+f/5//n/+j/6P/n/+f/5f/l/+X/5f/n/+f/5//o/+b/5v/m/+b/6P/o/+j/
6f/p/+j/6//x//n/BAAUACwASgBkAHgAfAB8AIsApgC7AMYA0gDVALQAZQAIALT/Xv8d
//v+9/4H/x//NP9C/1D/YP9u/3j/gP+R/6L/tP/F/9X/4f/n/+n/7v/w//L/9P/0//b/
+P/6//z//v/+////AAD//wEAAgADAAUABQAHAAcABwAJAAkACQAKAAoACgAKAAsADAAM
AA0ADAAMAAwADAAQABAAEAASABIAEwATABMAFQAVABUAFgAXABcAGQAaABoAGwAcABwA
HwAgACEAIgAkACUAJgAnACkALAAsAC8ALwAxADQANgA4ADgAPAA/AEEAQwBGAEgASgBN
AFAAUwBZAFwAXwBkAGcAawBvAHIAeQB9AIEAhQCIAIsAjwCRAJgAmgCfAKEApACnAKgA
qgCuAK4AsACxALAAsQCxALEAsQCvAK4AqgCoAKMAnQCXAJMAjACFAIEAeABxAGkAYgBZ
AFQATQBFAD8AOQA0AC8AKQAlACEAHQAZABUAEwAQAA0ACgAIAAYABAADAAAAAAD///7/
/f/8//v/+//7//r/+v/6//r/+f/5//n/+f/4//X/9f/2//b/9v/2//X/9f/1//X/9f/0
//X/9f/1//b/9v/1//P/9f/0//X/9f/1//T/9P/0//T/8//z//T/9f/0//T/9P/0//X/
9f/2//b/9P/0//X/9f/2//b/9v/3//n/+f/5//j/9v/3//j/+f/5//j/+P/4//j/+P/4
//j/+v/5//n/+f/4//j/9//3//n/+f/4//j/9v/2//b/9f/1//X/9f/1//X/9f/z//P/
8//z//P/8//z//P/8//z//L/8f/x//H/8f/x//D/8P/w//D/8P/w//H/8f/x//H/7//v
/+//7v/w//D/8P/v/+3/7v/u/+7/8P/v/+3/7f/t/+7/7//v/+//7v/u/+7/7f/t/+3/
7v/u/+//7//u/+7/7v/u/+//7f/s/+z/7P/s/+z/7f/t/+z/7P/s/+z/7v/t/+3/6//s
/+z/7P/s/+z/7P/s/+z/7P/s/+z/7P/s/+z/7P/s/+z/7P/s/+z/7P/s/+z/7P/s/+z/
7P/s/+z/7v/u/+7/7v/s/+z/7P/s/+z/7P/s/+z/7P/s/+z/7P/s/+z/7P/s/+z/7P/s
/+z/7P/s/+z/7P/s/+z/7P/s/+z/7P/s/+z/7P/s/+z/7P/s/+z/7P/s/+z/7P/s/+z/
7P/s/+z/7P/s/+z/7P/s/+z/7P/s/+z/7P/s/+z/7P/s/+z/7P/s/+z/7P/s/+z/7P/s
/+z/7P/s/+z/7P/s/+z/7P/s/+z/6v/q/+r/6v/s/+z/7P/s/+r/6v/q/+r/6v/q/+r/
6v/q/+r/6v/q/+r/6v/q/+r/6v/q/+r/6v/s/+z/7P/s/+z/7P/s/+z/7P/s/+z/7P/q
/+r/6v/q/+r/6v/s/+3/7v/v//D/8P/u/+//8P/w//D/8P/v/+//7v/u/+3/7f/v//H/
8v/y/+//7v/u/+//7//v/+//7//w//D/7v/t/+v/6v/q/+r/6f/o/+f/5v/n/+f/5v/l
/+X/5v/m/+b/5v/l/+X/5f/l/+X/5v/m/+X/5f/l/+X/5f/l/+X/5f/l/+b/5v/m/+b/
5v/m/+b/6P/n/+f/6v/v//X//f8MACAAOABSAGoAdgB0AHoAkQCsALkAvgDGALsAhAAv
ANr/iP80//3+7f75/hX/L/8+/0r/VP9g/2z/eP+E/5P/pv+4/8X/z//f/+v/7f/s//D/
9P/0//b/+v/8//7/AAACAAIAAwAEAAMABQAGAAcABwAHAAkACQAJAAsACwALAAwADAAM
AAwADwAQABAAEQASABIAEgASABIAEgASABQAFgAXABcAFwAXABcAFwAYABkAGQAbABwA
IAAhACIAIgAiACIAIgAiACYAJwAoACkAKwAuAC4AMQAxADMANgA4ADgAOAA8AD8AQQBD
AEYASABMAE8AUgBVAFcAWgBdAGIAZQBpAG0AcAB1AHkAfQCBAIgAiwCPAJEAlQCWAJoA
mwCeAKEAogCkAKYApgCoAKkAqACpAKkAqQClAKMAogCeAJ4AmQCTAI0AiACAAHgAcwBu
AGcAXwBYAE8ASgBDADsANgAxAC0AKQAlACEAHQAZABcAEwARAA4ACwAIAAYABAACAAEA
/v/+//3//P/7//r/+f/5//n/+P/6//r/+v/5//n/+f/5//j/9//3//j/+P/4//j/9//3
//X/9f/1//T/9f/1//X/9v/2//X/8//1//b/9//3//f/9P/0//T/9P/1//X/9v/3//j/
+P/4//j/9//3//j/+P/4//j/+f/5//j/+P/4//n/+f/5//n/+P/4//n/+v/7//v/+v/6
//r/+v/6//r/+v/6//n/+f/5//r/+v/5//n/+f/5//j/+P/4//j/+P/3//f/9//3//f/
9//3//X/9f/3//f/9//3//X/9f/1//X/9P/z//P/8//1//X/9P/0//T/9P/0//T/8//z
//P/8//z//P/8//y//L/8v/y//H/8f/y//L/8v/0//P/8f/x//H/8v/z//P/8//y//L/
8v/v/+//7//w//D/8f/x//D/7v/u/+7/7//x//D/8P/w//D/8P/x//H/8P/w//D/8P/w
/+//8f/x//D/8P/w//D/8P/w//D/8P/w/+7/7v/u/+7/8P/w//D/8P/u/+7/7v/u/+7/
7v/u/+7/7v/u/+7/7v/w//D/8P/w//D/8P/w//D/7v/u/+7/7v/u/+7/7v/u/+7/7v/u
/+7/8P/w//D/8P/w//D/8P/w//L/8v/y//L/8v/y//L/8v/y//L/8v/y//P/9P/1//b/
9P/0//T/9P/y//L/8v/y//T/9P/0//T/9v/2//b/9v/2//b/9v/2//b/9v/2//b/9v/2
//b/9v/2//b/9v/2//j/+P/4//j/9//2//X/9P/2//b/9v/2//b/9v/2//b/9v/2//b/
9v/0//T/9P/0//b/9v/2//b/9v/2//b/9v/2//b/9v/2//T/9P/0//T/9P/0//T/9P/0
//b/9//4//v//P/8//z//f/+//7//v/+//3//f/8//z/+//7//v//f/+//7//f/8//z/
/f///////////wAAAAD+//3/+//6//r/+v/5//j/9//2//X/9f/0//P/8//y//L/8v/y
//P/8//z//P/8//0//T/8//x//H/8f/x//P/8//z//P/9P/0//T/9P/0//T/9P/0//P/
9f/4//v///8FABAAJAA+AFoAcgCCAIYAhACRAKYAuQDIANQA3QDEAHkAHADI/3j/M/8N
/wH/D/8p/zz/Tv9e/2r/eP+E/5D/nf+w/8L/0//j//H/9//5//r//P/+/wAAAgAGAAgA
CgAMAAwADAANAA4AEQATABQAFQAVABUAFwAXABcAGQAZABkAGgAaABoAGgAbABwAHAAd
AB4AHgAeAB4AHgAeAB4AIAAiACMAIwAjACUAJQAlACYAJwAnACkAKgAsAC0ALgAuAC8A
MAAxADIAMgAzADQANQA5ADwAPAA/AD0APwBCAEQARgBGAEoATQBPAFEAVABWAFoAXQBg
AGMAaQBsAG8AdAB1AHkAfQCAAIcAiwCPAJMAmACbAJ8AoQCmAKgArQCvALQAtwC4ALoA
vgC+AMAAwQDCAMMAwwDDAMMAwQDAALwAugC1AK8AqQClAJ4AlwCTAIoAgwB7AHQAbQBo
AGEAWQBTAE0ASABDAD0AOQA1ADEALQApACcAJAAhAB4AHAAaABgAFwAUABQAEwASABEA
EAAPAA8ADwAOAA4ADgAOAA0ADQANAA0ADAALAAsADAAMAAwADAALAAsACwALAAsACgAL
AAsACwAMAAoACQAHAAkACgALAAsACwAKAAoACgAKAAkACQAKAAsADAAMAAwADAANAA0A
DgAOAAwADAANAA0ADgAOAA4ADwAPAA8ADwAOAA4ADwAQABEAEQAQABAAEAAQABAAEAAQ
ABIAEQARABEAEAAQAA8ADwARABEAEAAQABAAEAAQAA8ADwAPAA8ADwAPAA8ADQANAAsA
CwALAAsADQANAA0ADQAMAAsACwALAAsACwAKAAoADAAMAAwADAAMAAsACgAJAAkACQAJ
AAgACgAKAAoACQAJAAoACgAKAAoACQAHAAcABwAIAAkACQAJAAgACAAIAAcABwAHAAgA
BgAHAAcABgAGAAYABgAHAAcABgAGAAYACAAIAAkACQAGAAYABgAGAAYABwAJAAkACAAG
AAYABgAGAAgACAAIAAgABgAGAAYABgAGAAYABgAGAAYABgAGAAYABAAEAAQABAAGAAYA
BgAGAAYABgAGAAYABgAGAAYABgAGAAYABgAGAAYABgAGAAYABgAGAAYABgAGAAYABgAG
AAQABAAEAAQABgAGAAYABgAGAAYABgAGAAQABAAEAAQABgAGAAYABgAGAAYABgAGAAYA
BgAGAAYABgAGAAYABgAGAAYABgAGAAYABgAGAAYABgAGAAYABgAGAAYABgAGAAYABgAG
AAYABgAGAAYABgAEAAQABAAEAAYABgAGAAYABgAGAAYABgAGAAYABgAGAAYABgAGAAYA
BgAGAAYABgAGAAYABgAGAAYABgAGAAYABgAGAAYABgAIAAgACAAIAAgACAAKAAsADAAN
AA4ADgAQABEAEgASABIAEgARABEAEAAQAA8ADwAPABEAEgASABEAEAAQABEAEQARABEA
EQAUABQAEgARAA0ADAAMAAwADQAMAAsACgAJAAkACAAHAAcACAAIAAgACAAHAAcABwAH
AAcACAAIAAcABwAHAAcACQAJAAkACQAHAAgACAAIAAoACgAKAAoACgAJAAkADgATABUA
GQAoADgAUABuAIwAngCgAKIAsQDIAN0A7gD+AAMB6gChAEIA6v+Y/0//Jf8Z/yf/Qf9U
/2T/dP+G/5L/nv+o/7f/yP/a/+v/+f8DAAsAEQAUABQAFAAWABoAHAAeACAAIgAkACQA
JQAmACcAKQAqACsAKwArAC0ALQArAC0ALQAtADAAMAAwADAAMQAyADIAMwA0ADQANAA0
ADgAOAA4ADoAOAA5ADkAOQA7ADsAOwA8AD8APwBBAEIAQgBDAEQARABHAEgASQBKAEwA
TQBOAE8AUQBUAFQAVwBXAFkAXABeAGAAYABkAGcAawBtAHAAcgB2AHkAfAB/AIMAhgCJ
AI4AkQCVAJkAnAChAKUAqQCtALQAtwC7AL0AxADGAMsAzQDQANMA1ADWANkA2gDdAN8A
4ADhAOEA4QDhAN8A3gDaANgA0wDNAMcAxAC8ALQArwCoAKEAmQCSAIoAhAB8AHMAbwBp
AGQAXwBaAFUAUABLAEcAQwBBAD4AOwA4ADYANAA0ADMAMAAwAC0ALAArACoAKQApACkA
KAAqACoAKgApACkAKQApACgAJQAlACYAJgAoACgAJwAnACYAJQAkACIAIwAjACMAJAAl
ACUAJAAnACcAJwAmACUAJgAmACYAJgAlACUAJgAnACgAKAAoACgAKQApACoAKgAoACgA
KQApACoAKgAqACsAKwArACsAKgAqACsALAAtAC0ALAAsACwALAAsACwALAAuAC0ALQAt
AC4ALgAtAC0ALQAtACwALAAuAC4ALgAtAC0ALQAtAC0ALQAtACsAKwArACsAKwArAC0A
LQAtAC0ALAArACsAKwArACsAKgAqACoAKgAqACoAKgApACgAJwAoACkAKgAqACoAKgAq
ACkAKQAqACoAKgAqACkAJwAnACcAKAApACkAKQAoACgAKAApACkAKQAqACoAKwArACoA
KgAqACoAKwArACoAKgAqACoAKgArACsALAAsACwALAAuACsAKQApACoAKwAsAC0ALgAt
ACwAKwAqACwALAAsACwALgAuAC4ALgAsACwALAAsAC4ALgAuAC4ALgAuAC4ALgAuAC4A
LgAuAC4ALgAuAC4ALgAuAC4ALgAsACwALAAsAC4ALgAuAC4ALgAuAC4ALgAuAC4ALgAu
AC4ALgAuAC4AMAAwADAAMAAwADAAMAAwADAAMAAwADAAMgAyADIAMgAyADIAMgAyADIA
MgAyAA==
         </WaveFormData>
      </LeadData>
      <LeadData>
         <LeadByteCountTotal>10000</LeadByteCountTotal>
         <LeadTimeOffset>0</LeadTimeOffset>
         <LeadSampleCountTotal>5000</LeadSampleCountTotal>
         <LeadAmplitudeUnitsPerBit>4.88</LeadAmplitudeUnitsPerBit>
         <LeadAmplitudeUnits>��V</LeadAmplitudeUnits>
         <LeadHighLimit>2147483647</LeadHighLimit>
         <LeadLowLimit>268435456</LeadLowLimit>
         <LeadID>V4</LeadID>
         <LeadOffsetFirstSample>0</LeadOffsetFirstSample>
         <FirstSampleBaseline>0</FirstSampleBaseline>
         <LeadSampleSize>2</LeadSampleSize>
         <LeadOff>FALSE</LeadOff>
         <BaselineSway>FALSE</BaselineSway>
         <ExcessiveACNoise>FALSE</ExcessiveACNoise>
         <MuscleNoise>FALSE</MuscleNoise>
         <LeadDataCRC32>3280182854</LeadDataCRC32>
         <WaveFormData>
9v/2//b/9v/2//b/9v/2//X/9P/z//L/8v/y//L/8v/y//L/8v/y//L/8v/y//L/8v/y
//L/8v/y//L/8v/y//D/8P/w//D/8P/w//D/8P/u/+7/7v/u//D/8P/w//D/8P/w//D/
8P/y//L/8v/y//D/8P/w//D/8P/w//D/8P/w//D/8P/w//D/8P/w//D/8P/w//D/8P/w
//D/8P/w/+7/7v/u/+7/7v/u/+7/7v/u/+7/7v/u/+7/7v/u/+7/7v/u/+7/7v/u/+7/
7v/u/+7/7v/u/+7/7v/u/+7/7v/u/+7/7v/u/+7/7v/u/+7/7v/u/+7/7v/u/+7/7v/u
/+7/7v/u/+7/7v/u/+7/7v/s/+z/7P/s/+7/7v/u/+7/7v/u/+7/7v/s/+z/7P/s/+7/
7v/u/+7/7v/u/+7/7v/u/+7/7v/u/+7/7v/u/+7/7P/s/+z/7P/u/+7/7v/u/+z/7P/s
/+z/7v/u/+7/7v/s/+z/7P/s/+z/7P/s/+z/7P/s/+z/7P/s/+z/7P/s/+z/7P/s/+z/
7P/s/+z/7P/s/+z/7P/s/+7/7v/u/+7/7f/t/+//8f/x//H/8f/x//H/8//z//P/8//x
//H/8P/w//D/8P/y//T/9P/0//L/8v/z//P/9f/z//P/8//y//P/8v/v/+//7//v/+//
7v/r/+r/6f/p/+b/5f/l/+X/6P/o/+j/6P/l/+X/5v/m/+f/5//n/+f/5f/l/+X/5P/k
/+X/5f/l/+X/5v/m/+b/5v/m/+b/5//p/+f/6P/s/+7/8f8AABcAMwBQAGsAhQCgAMIA
7wAbATgBSwFFARIBswBKAOn/mP9j/0//Tf9T/13/Zf9u/3j/gv+K/5H/m/+l/7H/v//O
/9v/4v/l/+X/5//q/+v/7f/u/+7/8P/x//L/9P/1//b/9v/3//j/+f/5//n/+//7//v/
+//7//v/+///////////////AQACAAIAAgACAAMAAwAEAAUABQAGAAkACQAJAAoACgAK
AAwADAANAA0ADwAQABAAEAARABIAFQAVABcAGAAYABkAGQAbAB0AHwAiACQAIgAjACUA
KAAsAC0AMAAxADMANgA6ADsAPQBAAEMARgBJAE0AUgBUAFcAXABgAGUAZwBrAG8AdQB4
AH4AgACEAIgAjACQAJIAkwCYAJoAmwCeAJ8AoQCkAKQApgCmAKYApACkAKEAngCeAJoA
lQCPAIwAhQB+AHgAbwBoAGEAWABSAE4ARwBAADsANQAvACoAIwAeABwAGAAWABIAEAAN
AAwACgAGAAUAAwABAAEAAAD+//3//f/6//n/+f/5//j/9v/2//b/9v/2//b/9f/1//T/
9P/0//P/9f/1//T/9P/0//T/8//z//P/8v/y//L/8v/y//H/8f/w//D/8P/w//L/8v/x
//H/8f/x//H/8f/x//H/8f/x//H/8f/z//P/8v/w//L/8v/y//P/8//z//H/8v/y//L/
8//0//X/9v/1//X/9f/1//X/9f/1//X/9v/2//b/9v/1//X/9f/1//X/9f/1//X/9f/z
//P/8//z//P/8f/0//L/8v/x//H/8P/w//H/8v/w//D/8f/y//D/8P/w/+//7//v/+//
7v/w//D/8P/w/+7/7v/t/+3/7P/s/+v/6//t/+z/7P/r/+v/7P/s/+z/7P/r/+v/7P/s
/+z/6//r/+3/7f/t/+3/6//r/+v/6//r/+v/6//r/+v/6//r/+v/7f/t/+3/7f/s/+z/
7P/s/+r/6v/q/+r/7P/q/+v/7P/q/+r/6v/q/+r/6v/q/+r/6v/q/+r/6v/q/+r/6v/q
/+r/6v/q/+r/6v/s/+z/7P/s/+r/6v/q/+r/6P/o/+j/6P/q/+r/6v/q/+r/6v/q/+r/
6v/q/+r/6v/q/+r/6v/q/+r/6v/q/+r/6P/o/+j/6P/o/+j/6P/o/+j/6P/o/+j/6P/o
/+j/6P/o/+j/6P/o/+r/6v/q/+r/6v/q/+r/6v/o/+j/6P/o/+r/6v/q/+r/6P/o/+j/
6P/o/+j/6P/o/+j/6P/o/+j/6P/o/+j/6P/o/+j/6P/o/+r/6v/q/+r/6P/o/+j/6P/o
/+j/6P/o/+r/6v/q/+r/6v/q/+r/6v/q/+r/6v/q/+r/6v/q/+r/6v/r/+v/7f/t/+3/
7f/t/+//7//x//H/7//v/+3/7f/u/+7/7v/u/+7/8P/w//D/7v/u/+//7//x//H/8f/x
//D/7//u/+v/6//r/+v/6//o/+f/5v/l/+P/4v/h/+H/4v/k/+X/5v/k/+P/4//k/+T/
4//j/+P/4//j/+P/4//i/+L/4//j/+P/4//k/+T/5P/k/+T/5P/l/+X/5//q/+j/7P/3
/wgAHwA7AFgAcwCLAKwA2AAHAS8BSAFRATUB6gCBABgAuf90/1H/Sf9P/1v/Y/9p/3D/
eP+A/4j/j/+b/6f/tf/B/87/2//g/+H/5f/p/+r/6//t//D/7v/w//H/8v/y//P/9P/0
//f/+P/5//n/+//9//3//f/9//3//f/9//////////////8BAAIAAgAEAAQABQAFAAYA
BwAHAAgACQAJAAkACgAKAAoADAAMAAsACwANAA4AEgASABMAFAATABMAFQAWABgAGQAZ
ABsAHQAfACIAJAAkACUAJwAqACwALQAwADEAMwA2ADoAOwA/AEIARQBIAEsATwBUAFYA
WQBeAGIAZwBrAG8AcwB5AHwAggCEAIgAigCOAJIAlACXAJwAngCfAKAAoQCjAKYApgCo
AKgAqACoAKgApQCiAJ4AmgCVAI8AiACBAHoAdABtAGYAXwBWAFAATABFAD4ANwAxACsA
JgAjAB4AHAAYABQAEAAOAAsACgAIAAQAAwADAAEAAQAAAPz/+//7//j/+f/5//n/+P/4
//j/+P/4//b/9v/1//X/9P/0//T/8//z//P/8v/y//L/8v/x//H/8f/w//D/8P/w//D/
7//v/+7/7v/u/+7/8P/w/+//7//v/+//7//v/+//7//v/+//7//v//H/8f/w/+7/8P/w
//L/8//z//P/8f/y//L/8v/y//L/8v/y//P/8//z//P/9f/1//X/9f/0//T/9P/0//P/
8//z//P/8//z//P/8//x/+//7//v//H/8f/v//L/8v/y//H/8f/v/+7/7v/u/+7/7v/v
//D/8P/w//D/7//t/+3/7f/s/+r/6v/q/+r/6//s/+z/7f/u/+7/7f/t/+3/7P/s/+v/
6//s/+z/7P/q/+n/6f/q/+z/7P/r/+v/6//r/+v/6//r/+v/6//r/+v/6//r/+v/6f/p
/+n/6f/p/+n/6f/p/+r/6v/q/+r/6v/q/+r/6v/q/+z/7f/u/+z/6//q/+n/6P/o/+j/
6P/o/+j/6P/o/+j/6v/q/+r/6v/p/+j/5//m/+j/6P/o/+j/6v/q/+r/6v/o/+j/6P/o
/+j/6P/o/+j/6v/q/+r/6v/o/+j/6P/o/+j/6P/o/+j/6P/o/+j/6P/m/+b/5v/m/+j/
6P/o/+j/6P/o/+j/6P/o/+j/6P/o/+j/6P/o/+j/5v/m/+b/5v/m/+b/5v/m/+b/5v/m
/+b/5v/m/+b/5v/m/+b/5v/m/+b/5v/m/+b/5v/m/+b/5v/o/+j/6P/o/+j/6P/o/+j/
5v/m/+b/5v/m/+b/5v/m/+j/6P/o/+j/6P/o/+j/6P/o/+j/6P/o/+b/5v/m/+b/6P/o
/+j/6P/o/+n/6f/r/+3/7f/t/+3/7f/t/+//7//t/+3/6//r/+z/7P/s/+z/7v/w//D/
8P/u/+7/7//v//H/8f/x//H/8v/x//D/7f/t/+3/7f/t/+7/7f/s/+v/6//q/+n/6f/n
/+j/6P/o/+j/5//n/+j/6v/p/+n/6f/p/+n/6f/p/+j/6P/p/+n/6f/p/+r/6v/o/+j/
6P/o/+v/6f/r/+z/7v/u//X/BAAdADkAVgBzAIkApADKAPkAJQFGAVsBVwEkAcUAWADz
/57/Zf9N/0v/U/9f/2f/bv94/37/iP+T/5v/pf+z/7//zv/b/+T/5//p/+3/7v/v//H/
8v/y//T/9f/2//r/+//8//z/+//8//3//f/9/////////wEAAQABAAEAAQABAAEAAQAD
AAUABgAGAAYABgAHAAcACAAJAAkACgALAAsACwAMAA4ADgAQABAADwAPABEAEgAUABQA
FQAWABcAFwAZABoAGgAbABsAHQAdAB8AIgAkACYAJwApACwALAAtADAAMQAzADYAOgA7
AD8AQgBFAEgASwBPAFQAVgBZAF4AYgBnAGsAbwBzAHkAfACCAIQAiACMAJAAlACWAJkA
ngCgAKEAogCjAKUAqACoAKoAqgCqAKoAqgCnAKQAoACcAJcAkQCNAIcAgQB8AHMAbABl
AFwAVABQAEkAQgA9ADcAMQAsACUAIAAeABoAFgASABAADQAKAAgABAADAAMAAQABAAAA
/P/7//v/+P/3//f/9//2//b/9v/2//b/9v/2//X/9f/0//T/9P/z//X/9f/0//T/8v/y
//H/8f/z//L/8v/y//L/8v/x//H/8P/w//D/8P/w//D/7//v/+//7//v/+//7//v/+//
7//x//H/8//z//D/7v/w//D/8P/x//H/8f/x//L/8v/y//L/8v/y//L/8//z//P/8//z
//P/8//z//L/8v/y//L/8//z//P/8//z//P/8//z//X/8//z//P/8f/x/+//8v/y//L/
8f/x//H/8P/w//D/8P/w//H/8v/w//D/8P/v/+3/7f/t/+z/7P/s/+z/7P/s/+z/6//r
/+z/7P/r/+v/6//q/+r/6f/p/+r/6v/q/+r/6f/p/+r/6v/q/+n/6f/p/+n/6f/p/+f/
5//n/+f/6f/p/+n/6f/n/+f/5//n/+f/5//n/+f/5v/m/+b/5v/m/+b/5v/m/+b/5v/n
/+j/6P/m/+b/5v/m/+T/5P/k/+T/5P/k/+T/5P/m/+b/5v/m/+T/5P/k/+T/5v/m/+b/
5v/k/+T/5P/k/+T/5P/k/+T/5P/k/+T/5P/m/+b/5v/m/+b/5v/m/+b/5v/m/+b/5v/k
/+T/5P/k/+b/5v/m/+b/5v/m/+b/5v/m/+b/5v/m/+b/5v/m/+b/5P/k/+T/5P/m/+b/
5v/m/+b/5v/m/+b/5v/m/+b/5v/k/+T/5P/k/+T/5P/k/+T/5v/m/+b/5v/m/+b/5v/m
/+T/5P/k/+T/5v/m/+b/5v/m/+b/5v/m/+b/5v/m/+b/5P/k/+T/5P/k/+T/5P/k/+b/
5v/m/+b/5P/k/+T/5P/m/+b/5v/m/+b/5v/m/+b/5v/m/+b/5v/m/+b/5v/m/+b/5v/n
/+f/6f/r/+v/6//r/+v/6//t/+v/6//r/+n/6f/o/+j/6P/q/+z/7v/u/+7/7P/s/+3/
7f/v/+//7//v/+7/7f/s/+v/6//r/+v/6f/o/+f/5v/l/+X/5P/j/+P/4//k/+T/5P/k
/+P/4//i/+L/4f/h/+H/4f/h/+H/4//i/+L/4//h/+H/4f/i/+T/5P/k/+T/5v/n/+X/
5f/k/+T/6P/1/wYAHwA7AFoAcwCNAKwA2AAFAS0BTgFXAT8B9gCPACIAwf9+/1n/Tf9P
/1v/Yf9n/3D/ev+E/4z/k/+b/6n/t//F/9L/3f/i/+P/5//n/+r/6//t/+7/7v/w//H/
8v/2//f/+P/4//f/+P/5//n/+f/7//v/+//9//3//f/9//3//f/9//3///8BAAIAAgAC
AAIAAwADAAYABwAHAAgACQAJAAkACgAKAAoADAAMAAsACwANAA4AEAAQABEAEgATABMA
FQAWABgAGQAZABsAHQAfACIAJAAkACUAJwAqACwALQAwADEAMwA2ADoAOwA/AEIARQBI
AEsATwBUAFYAWQBeAGIAZwBrAG8AcwB5AHwAggCEAIgAjACQAJQAlgCZAJ4AoAChAKQA
pQCnAKoAqgCsAKwArACqAKoApwCkAKIAngCZAJMAjgCHAIAAegBzAGwAZQBcAFQAUABJ
AEIAOwA1AC8AKgAlACAAHgAaABYAEgAQAA0ACgAIAAQAAwABAP/////+//7//f/9//r/
+f/5//n/+P/2//b/9v/2//b/9v/1//X/8v/y//L/8f/x//H/8P/w//H/8v/y//P/8f/w
//D/8P/w//D/7//v//D/8P/w//D/8P/w/+//7//v/+//7//v//H/8f/x//H/7//v//H/
8f/y//D/8v/y//L/8//z//P/8//0//T/9P/0//T/9P/0//X/9f/1//X/9f/1//X/9f/2
//b/9v/2//f/9//3//f/9f/1//X/9f/3//X/9f/1//X/9f/z//b/9f/0//L/8f/w//D/
8f/y//D/8P/x//L/8P/w//D/7//x//H/8f/w/+7/7v/u/+7/7v/u/+3/7f/u/+7/7f/t
/+3/7P/s/+v/6//s/+z/7P/s/+v/6//s/+7/7v/t/+3/6//r/+v/6//r/+v/6//r/+3/
7f/t/+3/6//r/+v/6//r/+v/6//r/+r/6v/q/+r/7P/s/+z/7P/s/+r/6//q/+r/6v/q
/+r/6v/q/+r/6v/q/+r/6v/q/+r/6v/q/+r/6v/q/+r/6v/q/+r/6v/q/+r/6v/q/+r/
6v/o/+j/6P/o/+j/6P/o/+j/6v/q/+r/6v/q/+r/6v/q/+r/6v/q/+r/6P/o/+j/6P/q
/+r/6v/q/+r/6v/q/+r/6v/q/+r/6v/o/+j/6P/o/+r/6v/q/+r/6v/q/+r/6v/o/+j/
6P/o/+j/6P/o/+j/6P/o/+j/6P/o/+j/6P/o/+r/6v/q/+r/6v/q/+r/6v/o/+j/6P/o
/+r/6v/q/+r/6P/o/+j/6P/q/+r/6v/q/+j/6P/o/+j/6P/o/+j/6P/o/+j/6P/o/+j/
6P/o/+j/6P/o/+j/6P/q/+r/6v/q/+r/6v/q/+r/6v/q/+r/6v/o/+j/6P/o/+r/6v/q
/+r/6//r/+3/7//v/+//7//v//H/8//z//P/8f/v/+//7v/u/+7/7v/w//L/8v/y//D/
8P/x//H/8//z//P/8//y//H/8P/t/+3/7f/t/+3/7P/r/+r/6f/p/+b/5f/l/+X/5v/m
/+b/5v/n/+f/6P/o/+f/5//n/+f/5//n/+f/5v/m/+f/5//n/+f/6P/o/+j/6P/o/+j/
6f/r/+n/6v/s/+7/8/8CABcAMQBOAGkAhQCgAMYA9QAjAUYBXwFfATAB1QBqAAEApv9v
/1n/Vf9Z/2P/a/9w/3j/gv+O/5X/mf+l/7P/wf/O/9v/5v/n/+n/6//u/+//8f/w//L/
9P/1//b/+P/5//r/+v/7//z//f/9////AQABAAEAAQABAAEAAQADAAMAAwADAAMABQAG
AAYABAAEAAUABQAGAAcABwAIAAsACwALAAwADAAMAA4ADgAPAA8AEQASABIAEgATABQA
FwAXABkAGgAcAB0AHQAfAB8AIQAkACYAKAApACsALgAuAC8AMgAzADUAOAA8AD0AQQBE
AEcASgBNAFEAVgBYAFsAYABkAGkAbQBxAHUAewB8AIIAhACIAI4AkgCWAJgAmwCgAKIA
owCoAKkAqwCuAK4AsACwALAAsACwAK0AqgCqAKYAoQCbAJYAjwCIAIIAfQB2AG8AZgBc
AFgAUQBKAEEAOwA1ADAAKwAmACQAIAAaABYAFAARABAADgAKAAkABQADAAMAAgAAAP//
///8//3//f/9//z//P/8//z//P/6//r/+f/5//j/+P/4//f/9//3//b/9v/2//b/9f/1
//X/9P/0//T/9P/0//P/8//0//T/9P/0//T/9P/z//P/8//z//P/8//z//P/8//z//P/
8//1//X/9P/y//T/9P/0//X/9f/1//X/9v/2//b/9v/2//b/9v/3//f/9//3//X/9f/1
//X/+P/4//j/+P/3//f/9//3//f/9//3//f/9f/z//P/8//z//P/8f/0//T/9P/z//P/
8//y//L/8v/y//L/8//0//T/9P/0//P/8//z//P/8v/y//L/8v/y//L/8v/x//H/8v/y
//H/8f/x//D/8P/v/+//8P/w//D/8P/v/+//8P/w//D/7//v//H/8f/x//H/7//v/+//
7//v/+//7//v/+//7//v/+//7//v/+//7//u/+7/7v/u/+7/7v/u/+7/8P/w/+//7P/s
/+7/7v/u/+7/7v/u/+7/7v/u/+7/7v/u/+7/7v/u/+7/7P/s/+z/7P/s/+z/7P/s/+z/
7P/s/+z/7v/u/+7/7v/s/+z/7P/s/+z/7P/s/+z/7P/s/+z/7P/s/+z/7P/s/+r/6v/q
/+r/7P/s/+z/7P/s/+z/7P/s/+r/6v/q/+r/7P/s/+z/7P/q/+r/6v/q/+r/6v/q/+r/
6v/q/+r/6v/s/+z/7P/s/+r/6v/q/+r/7P/s/+z/7P/q/+r/6v/q/+r/6v/q/+r/6v/q
/+r/6v/s/+z/7P/s/+z/7P/s/+z/6v/q/+r/6v/s/+z/7P/s/+r/6v/q/+r/7P/s/+z/
7P/s/+z/7P/s/+r/6v/q/+r/6v/q/+r/6v/q/+r/6v/q/+r/6v/q/+r/6v/q/+r/6v/q
/+r/6v/q/+r/6v/r/+v/7f/v/+//7//t/+3/7f/v/+//7//v/+3/7f/s/+z/7P/s/+7/
8P/w//D/7v/u/+//7f/v/+//7//t/+z/6//q/+j/6f/q/+v/6f/o/+f/5v/n/+f/5v/l
/+X/5f/m/+b/5P/k/+P/4//k/+T/4//j/+X/5f/l/+X/5f/k/+T/5f/l/+X/5f/m/+b/
5v/m/+b/5v/n/+f/5//q/+r/7P/3/woAIwA9AFgAcwCNALAA3gARATsBWgFpAVMBDAGj
ADQAzf9+/1H/Rf9L/1n/Zf9t/3L/eP+A/4j/kf+Z/6P/s//B/8r/0//g/+n/6f/p/+z/
7f/v//D/8f/0//b/+P/5//n/+f/4//v//P/9//3//f///////////////////wMAAwAD
AAMAAQADAAQABAAGAAYABwAHAAYABwAHAAgACwALAAsADAAKAAoADAAMAA0ADQAPABAA
FAAUABUAFgAVABUAFwAYABwAHQAdAB8AHwAhACQAJgAmACcAKQAsACwALQAwADEANAA4
AD0APwBBAEQARwBKAE0AUQBWAFgAWQBeAGIAZwBtAHEAdQB7AIAAhgCIAIwAjgCSAJYA
mACbAKAAogCjAKQApQCnAKoArgCwALAAsACtAKwAqACkAKQAoACbAJUAjgCHAIAAegBz
AGwAZQBcAFQAUABJAEIAOwA1AC8AKgAjAB4AHAAYABUAEgARAA8ACwAIAAMAAQD///3/
/f/8//r/+f/5//b/9//3//f/9v/4//j/+P/4//f/9v/0//P/8v/y//L/8f/z//P/8v/y
//D/8P/v/+//8f/w//D/8P/u/+7/7f/t/+7/7v/u/+7/7v/u/+3/7f/t/+3/7f/t/+7/
7//w//H/7v/t/+7/7f/t/+z/7//w/+7/7//v/+//7f/u/+7/7v/w//D/8P/w/+//7//v
/+//8f/x//H/8f/x//D/7//u/+//7//v/+//7//v/+//7//v/+3/7f/t/+3/7f/r/+7/
7v/u/+3/7f/s/+z/7f/u/+3/7P/s/+z/6v/q/+r/6f/r/+v/6//q/+r/6v/q/+r/6v/q
/+n/6f/q/+r/6f/p/+f/5v/m/+X/5//o/+j/6P/o/+f/5//o/+b/5v/l/+X/5f/l/+X/
5f/l/+X/5f/l/+f/5//n/+f/5v/l/+T/4//l/+X/5f/l/+b/5v/m/+b/5P/k/+T/5P/i
/+L/5f/k/+T/5P/k/+T/5P/k/+T/5P/k/+T/5P/k/+T/5P/k/+T/5P/k/+T/5P/k/+T/
5P/k/+T/5P/k/+T/5P/k/+T/5P/k/+T/5P/k/+T/5P/k/+T/5P/k/+T/5P/k/+T/5P/k
/+T/5P/k/+T/5P/k/+T/5P/k/+b/5v/m/+b/5P/k/+T/5P/m/+b/5v/m/+b/5v/m/+b/
5v/m/+b/5v/m/+b/5v/m/+b/5v/m/+b/6P/o/+j/6P/o/+j/6P/o/+j/6P/o/+j/6v/q
/+r/6v/q/+r/6v/q/+z/7P/s/+z/6//q/+n/6P/q/+r/6v/q/+r/6v/q/+r/6v/q/+r/
6v/q/+r/6v/q/+z/7P/s/+z/7P/s/+z/7P/s/+z/7P/s/+r/6v/q/+r/6v/q/+r/6v/s
/+3/7f/v//H/8f/x//H/8f/x//P/8//1//X/8//z//L/8v/y//L/9P/2//b/9v/0//T/
9f/1//f/9//3//f/9v/1//T/8f/x//H/8f/x//D/7//u/+3/7f/s/+v/6//p/+r/6v/q
/+z/6//r/+z/7P/r/+v/6//r/+v/6//r/+r/6v/r/+v/6//r/+z/7P/s/+z/7P/s/+3/
7f/v/+7/8P/y//f/CAAdADcAUgBvAIkApgDKAPkAJwFOAWsBcQFOAfcAhgAZALz/ff9d
/1P/Vf9f/2n/cv98/4T/jP+X/6H/q/+3/8X/0v/h/+r/7//x//H/8v/1//X/9v/4//r/
+//8//z//f/+//7/AQACAAMAAwADAAUABQAFAAUABQAFAAUABwAHAAcABwAJAAsADAAM
AAwADAANAA0ADAANAA0ADgAPAA8ADwAQABIAEgAUABQAEwATABUAFgAYABgAGQAaABsA
GwAdAB4AIAAhACEAIwAhACMAJgAoACoAKwAtADAAMAAxADQANQA5ADwAQABBAEMARgBJ
AEwATwBTAFgAWgBdAGIAZgBrAG8AcwB3AH0AggCIAIoAjgCSAJYAmgCcAKEApgCoAKkA
rACtAK8AsgCyALQAtAC0ALMAtACyALAArgCqAKUAnwCcAJUAjgCIAIEAegBzAGoAYgBe
AFcAUABHAEEAOwA2AC8AKgAoACQAHgAaABgAFQASABAADAALAAkABwAHAAYABAADAAMA
AAD////////+//7//v/+//7//v/+//3//f/+//7//v/9//3//f/8//z//P/8//v/+//9
//z//P/8//r/+v/5//n/+v/6//r/+v/8//z/+//7//n/+f/5//n/+f/5//n/+f/7//v/
/f/9//r/+P/6//r/+v/7//v/+//7//z//P/8//7//v/+//7//f/9//3//f/9//3//f/9
/wAAAAAAAAAA/////////////////////wEA/////////f/9//v//v/+//7//f/9//3/
/P/8//z//P/8//3//v/9//z/+//5//v/+//7//r/+v/6//r/+v/6//r/+f/5//r/+v/5
//n/+f/4//j/9//5//r/+v/6//j/9//3//j/+P/4//f/9//3//f/9//3//f/9//3//f/
9//3//f/9//3//f/9//3//f/9//3//f/9v/2//b/9v/2//b/9v/2//T/+P/5//j/9v/2
//b/9v/2//j/+P/4//j/9v/2//b/9v/2//b/9v/2//b/9v/2//b/9v/2//b/9v/2//b/
9v/2//b/9v/2//b/+P/4//j/+P/2//b/9v/2//b/9v/2//b/+P/4//j/+P/2//b/9v/2
//b/9v/2//b/9v/2//b/9v/2//b/9v/2//b/9v/2//b/9v/2//b/9v/2//b/9v/2//b/
9v/2//b/9v/2//b/9v/2//b/9v/2//j/+P/4//j/+P/4//j/+P/4//j/+P/4//b/9v/2
//b/9v/2//b/9v/2//b/9v/2//b/9v/2//b/+P/4//j/+P/2//b/9v/2//b/9v/2//b/
9v/2//b/9v/2//b/9v/2//b/9v/2//b/9v/2//b/9v/2//b/9v/2//j/+P/5//n/+f/7
//v/+//9//3//f////////////3//f/8//z//P/8//7/AAAAAAAA/v/+/////f//////
//////7//f/8//n/+f/5//n/+f/4//f/9v/1//X/9P/z//P/8//0//T/9P/0//P/8//0
//T/8//z//P/8//z//P/9f/0//T/9f/z//P/8//0//T/9P/0//T/9v/1//P/9f/4//b/
+P8BAA4AIQA9AFwAdwCPAKwA0gD/AC0BVgFxAXcBUgH/AJAAIwDG/4f/af9d/2P/bf91
/3z/hv+Q/5r/of+p/7P/wf/P/9z/5f/s//P/9//5//r/+//7//7/AAACAAMABAAEAAUA
BgAGAAcACAAJAAkACQALAAsACwAPAA8ADwAPAA8ADwAPAA8ADwARABIAEgASABIAEwAT
ABYAFwAXABgAFwAXABcAGAAYABgAGgAaAB0AHQAfACAAIAAgACEAIgAjACMAJQAmACoA
KwArAC0ALQAvADIANAA0ADUANwA6ADwAPQBAAEEAQwBGAEoASwBPAFIAVQBYAFsAXwBk
AGYAawBwAHQAeQB7AH8AgwCJAI4AlACWAJoAoACkAKgAqgCtALIAtAC1ALoAuwC9AMAA
wgDEAMQAxADDAMQAwgDAAMAAvAC3ALEArgCnAKAAmgCTAIwAhQB8AHIAbgBnAGAAWQBT
AE0ASABBADwAOgA2ADAALAAqACcAJAAiAB4AHQAbABkAGQAYABQAEwATABAADwAPAA8A
DgAQABAAEAAQABAAEAAPAA8ADAAMAAwACwAMAA0ADQAOAA0ADAAKAAkACwAKAAoACgAK
AAoACQAJAAoACgAKAAoACgAKAAkACQAJAAkACQAJAAkACQAJAAkACQAJAAsACwAMAAoA
DAAMAAoACwALAAsADQAOAA4ADgAOAA4ADgAOAA0ADQANAA0ADwAPAA8ADwAQABAAEAAQ
ABEAEQARABEADwAPAA8ADwARAA8ADwAPABEAEQAPABIAEAAQAA8ADwAPAA4ADgAOAA4A
DgAPABAADgAOAA4ADQALAAsACwAKAAoACgAKAAoACgAKAAkACQAMAAwACwALAA0ADAAM
AAsACQAKAAoACgAKAAkACQAKAAoACgAJAAkACwALAAsACwALAAsACwALAAsACwALAAsA
CwALAAsACwALAAsACwALAAoACgAKAAoACgAKAAoACgAMAAwACwAKAAoACwAMAA0ADgAN
AAwACwAKAAoACgAKAAoADAAMAAwADAAKAAoACgAKAAwADAAMAAwACgAKAAoACgAKAAoA
CgAKAAoACgAKAAoACgAKAAoACgAKAAoACgAKAAwADAAMAAwADAAMAAwADAAKAAoACgAK
AAwADAAMAAwADAAMAAwADAAMAAwADAAMAAwADAAMAAwADgAOAA4ADgAMAAwADAAMAA4A
DgAOAA==
         </WaveFormData>
      </LeadData>
      <LeadData>
         <LeadByteCountTotal>10000</LeadByteCountTotal>
         <LeadTimeOffset>0</LeadTimeOffset>
         <LeadSampleCountTotal>5000</LeadSampleCountTotal>
         <LeadAmplitudeUnitsPerBit>4.88</LeadAmplitudeUnitsPerBit>
         <LeadAmplitudeUnits>��V</LeadAmplitudeUnits>
         <LeadHighLimit>2147483647</LeadHighLimit>
         <LeadLowLimit>268435456</LeadLowLimit>
         <LeadID>V5</LeadID>
         <LeadOffsetFirstSample>0</LeadOffsetFirstSample>
         <FirstSampleBaseline>0</FirstSampleBaseline>
         <LeadSampleSize>2</LeadSampleSize>
         <LeadOff>FALSE</LeadOff>
         <BaselineSway>FALSE</BaselineSway>
         <ExcessiveACNoise>FALSE</ExcessiveACNoise>
         <MuscleNoise>FALSE</MuscleNoise>
         <LeadDataCRC32>938058679</LeadDataCRC32>
         <WaveFormData>
5P/k/+T/5P/m/+b/5v/m/+T/5P/k/+T/5P/k/+T/5P/k/+T/5P/k/+b/5v/m/+b/5v/m
/+b/5v/m/+b/5v/m/+T/5P/k/+T/5P/k/+T/5P/k/+T/5P/k/+X/5v/n/+j/5v/m/+b/
5v/o/+j/6P/o/+b/5v/m/+b/5v/m/+b/5v/m/+b/5v/m/+b/5v/m/+b/5P/k/+T/5P/k
/+T/5P/k/+T/5P/k/+T/5P/k/+T/5P/i/+L/4v/i/+L/4v/i/+L/4v/i/+L/4v/i/+L/
4v/i/+D/4P/g/+D/4P/g/+D/4P/g/+D/4P/g/+D/4P/g/+D/4P/g/+D/4P/g/+D/4P/g
/+L/4v/i/+L/4P/g/+D/4P/g/+D/4P/g/+D/4P/g/+D/4v/i/+L/4v/g/+D/4P/g/+L/
4v/i/+L/4P/g/+D/4P/g/+D/4P/g/+D/4P/g/+D/4P/g/+D/4P/g/+D/4P/g/+D/4P/g
/+D/4v/i/+L/4v/i/+L/4v/i/+D/4P/g/+D/4P/g/+D/4P/g/+D/4P/g/+D/4P/g/+D/
4v/i/+L/4v/i/+L/4v/i/+L/4v/i/+L/4//j/+P/5f/l/+X/5v/m/+b/5//n/+f/5//n
/+b/5v/m/+b/5//o/+z/7P/s/+z/6v/r/+v/6//r/+r/6v/q/+r/6f/o/+f/5f/n/+X/
5P/j/+L/4P/g/97/3v/e/9//3f/d/93/3f/e/97/3v/e/9z/3P/c/9z/2//b/9v/3P/c
/9z/3P/c/9z/3P/c/93/3//e/97/3v/f/93/2//d/9v/3P/i/+7//f8PAB8AMgBHAGEA
gQCjALsA0ADVAMYApQB8AEgAFgD2/+L/1f/N/8T/vP+4/7r/uf+8/7//wv/E/8v/0v/X
/93/4P/g/+D/4P/h/+P/4//j/+P/4//j/+T/5f/l/+X/5f/l/+X/5v/m/+f/6P/o/+j/
6P/o/+j/6P/q/+z/7f/u/+7/7//v/+//7//v/+//7//w//D/8P/x//H/8v/z//P/8v/y
//P/8//z//P/9P/0//P/8//0//T/9f/1//f/9//4//n/+v/7//z//v8AAAAA//8AAAEA
AgAFAAcACQAKAAwADgAQABIAFAAWABkAGwAbAB0AIQAkACcAKgAtAC4AMgA1ADcAOgA9
AEEARABFAEkATABNAFAAVABWAFgAWABZAFsAXQBdAF4AXwBfAF4AXQBcAFsAWABYAFYA
UwBOAEgARAA+ADkANAAvACoAJAAeABoAFQAPAAwACQAEAP//+//4//b/8//x//D/7//u
/+v/6v/o/+X/5f/k/+L/4f/h/+D/3//e/97/3v/e/97/4P/g/+D/4P/f/9//3//f/9//
3//e/97/3v/e/97/3v/e/9//3//e/+D/4P/g/+D/3v/e/97/3v/e/97/3f/d/+D/4P/g
/9//3//f/9//3//f/9//3//f/9//3//h/+H/4v/g/+L/4v/i/+L/4//k/+L/4v/i/+L/
4//k/+b/5//n/+f/5//n/+n/6P/n/+f/6v/q/+r/6v/q/+n/6f/q/+j/6P/o/+j/6f/p
/+r/6v/q/+r/6v/q/+z/7f/u/+7/7v/u/+3/7f/t/+3/7v/v/+3/7f/t/+7/7P/s/+z/
7P/t/+z/7f/u/+7/7f/u/+3/7f/t/+3/7f/v/+//7v/s/+3/7v/v//D/8f/x//H/8v/x
//H/8v/z//H/8v/y//L/8v/y//L/8v/z//P/9P/1//X/9f/1//b/+P/3//f/9//1//X/
9f/2//b/9f/1//X/9//3//n/+v/6//j/+P/4//j/+P/4//j/+P/4//j/+P/4//b/9v/2
//b/9v/2//b/9v/3//j/+f/6//j/+P/4//j/+P/4//j/+P/5//r/+//8//z//P/8//z/
+v/6//r/+v/4//j/+P/4//r/+v/6//r/+v/6//r/+v/6//r/+v/6//r/+v/6//r/+v/6
//r/+v/6//r/+v/6//z//P/8//z//P/8//z//P/8//z//P/8//z//P/8//z//v/+//7/
/v/+//7//v/+//7//v/+//7//v/+//7//v/+//7//v/+/wAAAAAAAAAA/v/+//7//v/+
//7//v/+/wAAAAAAAAAAAgACAAIAAgACAAIAAgACAAIAAgACAAIAAAABAAEAAQADAAMA
AwAEAAYABgAHAAcABQAFAAUABAAEAAQABAAFAAYACAAIAAgACAAIAAkACQAJAAkACAAI
AAgACAAHAAYABQAFAAcABQACAAEAAAD+//7//P/8//z//v///wAAAQADAAIAAgACAAIA
AgACAAIAAgABAAEAAQACAAIAAgACAAIAAgACAAIAAwADAAIAAgAEAAMAAwAFAAEA//8E
AA4AHAAtAD8ATwBiAHsAmwC9AN0A9QAAAfsA4gC9AIoAVgAsABAAAAD5/+//5v/i/+D/
4P/h/+L/5f/q//D/9f/6/wEABQAIAAgACgAMAAsACwALAA0ACwALAAsADAAMAAsACgAJ
AAwADQAPABAADwAQABAAEAASABIAEgASABEAEgASABIAFAAVABUAFQAVABUAFQAVABgA
GAAYABkAFwAYABkAGQAaABoAGwAbABkAGQAaABoAHAAdAB8AIAAfAB8AIQAhACIAIwAk
ACUAJwAqAC0ALgAtAC4ALwAwADMANQA3ADgAOgA8AD4AQABCAEQARwBJAEsATQBRAFQA
VwBaAF0AXgBhAGMAZABmAGwAcQB1AHcAeQB8AH0AgACCAIQAhgCGAIcAiQCLAIsAjACN
AI0AjACLAIoAiQCGAIIAgAB9AHgAcwBuAGcAYQBeAFkAVABOAEkARgBCAD0AOQA1AC8A
KQAmACQAIwAhABwAGgAYABYAFwAWABQAEQATABIAEAAPAA0ADAALAAoACgAKAAoACgAK
AAoACgAKAAkACQAJAAkACQAJAAgACAAGAAYABgAGAAgACQAJAAgACAAIAAgACAAIAAgA
CAAIAAYABgAFAAUACAAIAAgABwAIAAkACgALAA0ADQANAA0ACwALAA0ADQAMAAoADAAM
AA4ADgAPABAAEAAQABAAEAAQABAAEQARABUAFQAVABUAFQAUABMAEwAUABQAFAAUABQA
EwATABQAFgAWABYAFgATABMAFAAUABYAFgAWABYAFgAXABgAGAAXABYAFAATABUAFQAW
ABcAFwAXABcAGAAWABYAFgAWABYAFAAUABQAFwAXABkAGQAZABkAGQAZABsAGwAaABgA
GgAaABoAGgAZABkAGQAaABsAGwAcAB0AHQAeAB4AHgAeAB4AHgAeAB0AHQAeAB8AHwAf
AB8AIAAgAB8AHwAfACEAIQAhACIAIgAhACEAIQAjACUAJQAmACYAJAAkACQAJAAkACQA
JAAkACYAJgAmACYAKAAoACgAKAAnACYAJQAkACUAJgAnACgAKgAqACoAKgAoACgAKAAo
ACoAKgAqACoALAAsACwALAAqACoAKgAqACgAKAAoACgAKAAoACgAKAAoACgAKAAoACoA
KgAqACoAKgAqACoAKgAqACoAKgAqACoAKgAqACoAKAAoACgAKAAoACgAKAAoACgAKAAo
ACgAKgAqACoAKgAqACoAKgAqACgAKAAoACgAJgAmACYAJgAoACgAKAAoACgAKAAoACgA
JgAmACYAJgAmACYAJgAmACgAKAAoACgAJgAmACYAJgAmACYAJgAmACYAJgAmACYAJAAk
ACQAJAAkACUAJQAlACcAJwAnACgAJgAmACcAJwAnACcAJwAmACYAJgAmACcAKAAqACoA
KgAoACgAKQApACsAKwAqACoAKAAoACcAJgAlACUAJwAlACQAIwAiACAAIgAgACAAIAAg
AB8AHgAdAB0AHAAcABwAHgAeAB4AHgAcABsAGwAbABwAHAAcABwAGgAaABoAGgAZABkA
GAAYABoAGQAZABkAFwAVABYAHgAsADsASQBbAGwAgwCfAL8A4QD7AA4BFQEEAeMAtAB+
AEwAKgAUAAcA///4//D/7v/u/+3/7v/z//b/+P/9/wQACQAPABQAFAAWABYAFQAVABcA
FQAVABUAFQAWABcAFwAXABcAFQAVABYAFgAXABgAGAAYABoAGgAaABoAGQAaABoAGgAa
ABsAGwAbABsAGwAbABsAGgAaABoAGwAbABwAHQAdABwAHAAdAB0AGwAbABwAHAAdAB0A
HgAeAB0AHQAfAB8AIAAhACIAIwAjACQAJQAkACUAJgAnACgAKwAtAC8AMAAxADIAMwA0
ADYAOAA7AD0APQA/AEMARgBJAEwATwBQAFQAVwBZAFwAXQBhAGQAZQBpAGwAbQBwAHAA
cgB0AHQAdQB3AHkAeQB4AHkAeQB4AHcAdgB1AHIAbgBsAGkAZABiAF4AWABTAE4ASQBE
AD4AOAA0AC8AKQAkACEAHAAXABMAEAAOAAsABQAEAAMAAgABAAAA/v/7//v/+v/4//f/
9//2//X/9P/y//L/8v/y//L/8v/y//L/8f/x//H/8f/x//H/8P/w/+7/7v/u/+7/7P/t
/+3/7P/s/+z/7P/s/+z/7P/s/+z/6v/q/+n/6f/s/+z/7P/r/+n/6f/p/+n/6//r/+v/
6//t/+3/7//v/+7/7P/u/+7/7P/s/+3/7v/s/+z/7P/s/+z/7P/t/+3/7//v/+//7//v
/+7/7f/t/+//7v/t/+z/7v/t/+3/7v/s/+z/7P/s/+3/7f/u/+7/7P/s/+z/7P/s/+3/
7v/u/+z/7P/r/+v/6f/p/+r/6//p/+n/6f/q/+j/6P/o/+j/6v/o/+j/6P/n/+f/6f/p
/+f/5//n/+f/5//n/+b/5P/m/+b/5v/m/+X/5f/l/+b/5f/l/+b/5//m/+b/5f/k/+T/
5P/k/+T/4//j/+T/5f/j/+P/4//k/+b/5f/l/+X/4//j/+P/5P/k/+P/4//j/+P/4//j
/+T/4v/i/+L/4v/i/+L/4v/i/+L/4v/i/+L/4v/i/+L/4v/i/+L/4v/i/+L/4v/i/+L/
4v/i/+L/4v/i/+L/4v/i/+L/4v/i/+L/4v/i/+L/4v/i/+L/4v/i/+L/4P/g/+D/4P/g
/+D/4P/g/+L/4v/i/+L/4P/g/+D/4P/g/+D/4P/g/+D/4P/g/+D/3v/e/97/3v/e/97/
3v/e/97/3v/e/97/3P/c/9z/3P/c/9z/3P/c/97/3v/e/97/3v/e/97/3v/e/97/3v/e
/97/3v/e/97/4P/g/+D/4P/g/+D/4P/g/+D/4P/g/+D/4P/g/+D/4P/g/+D/4P/g/+L/
4v/i/+L/4P/g/+D/4P/g/+D/4P/g/+D/4P/g/+D/4v/i/+L/4v/g/+D/4P/g/+L/4v/j
/+P/4//l/+X/5f/k/+T/5P/l/+X/5f/l/+X/5P/k/+T/5P/n/+j/6v/q/+r/6v/q/+v/
6//r/+v/6v/q/+r/6v/p/+j/5//n/+n/5//m/+X/5P/i/+L/4P/g/97/3//f/9//4f/h
/+D/4P/e/97/3v/e/97/3v/d/93/3//g/+D/4P/g/+D/4P/g/+D/4f/h/+D/4P/i/9//
3//d/9n/2f/e/+j/9P8FABMAJQA4AFMAcQCRALMAzwDeANcAwACdAGoANgAOAPT/4v/X
/8//xP+6/7r/uv+9/77/v//C/8j/z//U/9n/3//g/+D/4v/i/+H/4//j/+P/4f/h/+H/
4v/l/+X/5f/l/+P/4//k/+T/5f/m/+b/5v/q/+r/6v/q/+n/6v/q/+r/7P/t/+3/7f/t
/+3/7f/t/+7/7v/u/+//7f/u/+//7//w//D/8f/x//H/8f/y//L/8f/x//L/8v/z//P/
9f/1//b/9//4//n/+P/6//z//P/9//7///8AAAEAAwAFAAYACAAKAAwADgAQABIAFQAX
ABsAHQAhACQAJwAqAC0ALgAyADUANwA6AD0AQQBEAEUASQBMAE0AUABSAFQAVgBWAFkA
WwBdAF0AXgBfAF8AXgBdAFwAWwBYAFQAUgBPAEoARABAADoANQAwACsAJgAgABoAFgAR
AAsABgADAP7/+f/3//T/8v/v/+n/6P/n/+b/5f/k/+L/3//h/+D/3v/d/9//3v/d/9z/
2v/a/9r/2v/a/9r/2v/a/9v/2//b/9v/2f/Z/9j/2P/Y/9j/2P/Y/9r/2//b/9r/2P/Y
/9j/2P/Y/9j/2P/Y/9r/2v/Z/9n/3P/c/9z/2//b/9v/2//b/93/3f/d/93/3f/d/9//
3//g/97/4P/g/+D/4P/h/+L/4P/g/+D/4P/i/+L/4//j/+P/4//j/+P/4//i/+H/4f/k
/+T/5P/k/+X/5f/m/+j/6P/o/+j/6P/n/+f/6P/o/+j/6P/o/+j/5v/n/+j/6P/q/+r/
6f/p/+n/6f/q/+v/6//r/+v/7P/s/+z/7P/s/+r/6P/o/+j/5//n/+n/6f/p/+n/6f/p
/+n/6f/o/+b/5//o/+n/6v/p/+n/6f/q/+n/6f/q/+v/6f/q/+r/6v/q/+r/6v/q/+v/
6//s/+3/6//r/+v/7P/q/+n/6f/p/+n/6f/p/+r/7P/r/+v/6//r/+v/6//s/+r/7P/s
/+z/7P/u/+7/7v/u/+7/7v/u/+7/7v/u/+7/7v/s/+z/7P/s/+z/7P/s/+z/7P/s/+z/
7P/u/+7/7v/u/+z/7P/s/+z/7v/u/+7/7v/u/+7/7v/u/+7/7v/u/+7/7P/s/+z/7P/u
/+7/7v/u/+7/7v/u/+7/7v/u/+7/7v/s/+z/7P/s/+z/7P/s/+z/7P/s/+z/7P/s/+z/
7P/s/+z/7P/s/+z/7P/s/+z/7P/s/+z/7P/s/+7/7v/u/+7/7v/u/+7/7v/u/+7/7v/u
/+7/7v/u/+7/7v/u/+7/7v/w//D/8P/w/+7/7v/u/+7/7v/u/+7/7v/w//D/8P/w/+7/
7v/u/+7/7v/u/+7/7v/u/+7/7v/u/+7/7v/u/+7/7v/u/+7/7v/u/+7/7v/u//D/8P/w
//D/8f/x//H/8//z//P/9P/0//T/9f/1//X/8//z//L/8v/y//L/8//0//T/9P/0//T/
9v/3//f/9//3//b/9v/2//b/9f/0//P/8//1//P/8v/z//L/8P/w/+7/7v/u/+//8f/x
//H/8f/y//L/8v/y//D/8P/w//D/7//v/+//8P/u/+7/7v/u/+7/7v/u/+//7//u/+7/
7v/v/+//7//v/+3/7v/2/wAADwAfAC0AQABXAHMAlQC3ANUA7AD1AOYAyQCiAG4AOgAY
AAIA8//n/97/1P/Q/87/z//S/9P/0v/Y/9//5v/r/+//9P/2//b/9v/3//f/9//3//f/
9//3//j/9//3//f/9//3//f/+P/4//n/+v/6//r/+v/6//r/+v/9//7//v/+//7/////
/////f/9//3//f/+//7//v//////AAABAAEAAAAAAAEAAQADAAMABAAEAAMAAwAEAAQA
BQAFAAcABwAIAAkACgALAAwADgAQABAAEwAUABUAFgAVABcAGQAaABwAHgAgACIAJAAm
ACkAKwAvADEANQA4ADsAPgBBAEIASABLAE0AUABTAFcAWgBbAGEAZABlAGgAagBsAG4A
bgBxAHMAdQB1AHYAdwB3AHYAdgB2AHYAdABwAG4AawBmAGQAYABaAFUATgBJAEQAPgA6
ADYAMQArACYAIwAeABkAFQASABAADQAHAAYABQAEAAEAAAD+//v/+//6//j/9//5//j/
9//2//b/9v/2//b/9v/2//b/9v/3//f/9//3//X/9f/0//T/8v/y//L/8v/y//P/8//y
//D/8P/w//D/8P/w//D/8P/y//L/8f/x//D/8P/w/+//7//v/+//7//x//H/8f/x//P/
8//1//X/8v/w//L/8v/0//T/9f/2//b/9v/2//b/9P/0//X/9f/3//f/9//3//f/9v/1
//X/+P/4//j/+P/4//f/9//4//j/+P/4//j/9//3//j/+P/4//j/+P/4//r/+//8//z/
+v/6//n/+f/7//v//P/9//v/+//7//z//P/8//z//P/8//r/+v/6//v/+//9//3//f/9
//3//f/9//3//P/6//r/+v/6//r/+f/5//n/+v/9//3//v////3//v/+//7//P/8//z/
/P/7//v//P/9//3//f/9//7//v/9//3//f/9//3//f/+//7//f/9//3/AQD///3//P/8
//7//v/+//7//P/8//z//P/8//z//P/8//7//v/+//7//P/8//z//P/9//7///8AAAAA
AAAAAAAAAAAAAAAAAAAAAAAAAAAAAAAAAAAAAAAAAgACAAIAAgACAAIAAgACAAIAAgAC
AAIAAgACAAIAAgAEAAQABAAEAAIAAgACAAIABAAEAAQABAAEAAQABAAEAAIAAgACAAIA
BAAEAAQABAAGAAYABgAGAAYABgAGAAYABAAEAAQABAACAAIAAgACAAMABAAFAAYABAAE
AAQABAAGAAYABgAGAAYABgAGAAYABAAEAAQABAAGAAYABgAGAAQABAAEAAQABAAEAAQA
BAAGAAYABgAGAAUABAADAAIABAAEAAQABAAEAAQABAAEAAYABgAGAAYABgAGAAYABgAE
AAQABAAEAAYABgAHAAcACQALAAsACwAKAAoACgALAAkACQAJAAkACgAKAAoACgANAA4A
EAAQABAAEAAQABEAEAAPAA4ADAAOAA4ADgANAAwACwALAA0ACQAIAAcABgAHAAgABwAI
AAoACwALAAsACQAJAAgACAAIAAgACAAIAAgACAAHAAcABwAIAAgACAAKAAoACgAKAAgA
CQAJAAgACgAIAAcABwAHAAUABQAIABQAIgAzAEEAUwBmAIEAowDFAOcAAwEUAQ8B+ADP
AJwAZAA2ABYABAD7//X/7v/o/+j/6P/n/+j/6//u//L/+f8CAAUABwAOABQAEAAOABEA
EwARABMAFQAVABUAFgAXABcAFwAXABgAGQAbABwAGwAcABwAHAAeAB4AHgAeAB8AIAAg
ACAAIAAhACEAIQAjACMAIwAjACQAJAAkACUAJQAmACcAJwAmACYAJwAnACUAJQAmACYA
KgArAC0ALgAuAC0ALgAtADAAMQAyADMAMgA0ADYANgA5ADoAOwA8ADsAPQA/AEAARABG
AEgASgBOAFAAUwBVAFUAVwBbAF4AYABiAGQAZABqAG0AbwByAHcAfQCCAIUAiACKAIoA
jACOAJAAkgCSAJIAkwCUAJMAmACbAJ0AngCaAJgAlgCSAJIAkACNAIgAggB+AHgAcwBw
AGsAZgBgAFoAVgBRAEsASABFAEAAOwA5ADYANAAxAC4ALgAuAC4ALAAqACcAIwAjACIA
IAAfACEAIAAfAB4AHgAeAB4AHgAgACAAIAAgAB4AHQAcABsAHQAdABwAHAAeAB4AHgAe
ABwAHQAdABwAHAAcABwAHAAaABoAGgAaABwAHAAbABsAGgAaABoAGQAbABsAGwAbAB8A
HwAfAB8AHgAdAB4AHQAdABwAHwAgACAAIAAhACIAIQAgAB8AHgAfACAAIgAjACMAIwAj
ACMAJQAkACMAIwAlACQAIwAiACQAIwAjACQAIgAiACIAIgAjACMAJAAkACIAIgAiACIA
IAAhACIAIgAiACIAIQAhACAAHwAfAB8AHwAfAB8AIAAgACAAIAAgACIAIAAgACAAIAAf
ACAAHwAdAB0AHQAdAB0AHQAcABoAHAAcABwAHAAdAB0AHQAeAB4AHQAdAB0AGwAcABwA
HAAaABoAGgAaABsAGwAcAB0AGgAZABgAGAAYABcAFwAXABcAFwAXABgAGgAZABkAGQAX
ABcAFwAYABYAFgAWABYAFgAUABQAFAAUABQAFAAUABQAFgAWABYAFgAVABQAEwASABQA
FAAUABQAEgASABIAEgAUABQAFAAUABQAFAAUABQAEgASABIAEgASABIAEgASABIAEgAS
ABIAFAAUABQAFAAUABQAFAAUABQAFAAUABQAFAAUABQAFAAUABQAFAAUABYAFgAWABYA
FgAWABYAFgAUABQAFAAUABQAFAAUABQAFAAUABQAFAAWABYAFgAWABYAFgAWABYAGAAY
ABgAGAAWABYAFgAWABYAFgAWABYAFAAUABQAFAAWABYAFgAWABYAFgAWABYAFgAWABYA
FgAUABQAFAAUABYAFgAWABYAFgAWABYAFgAWABYAFgAWABYAFgAWABYAFgAWABYAFgAW
ABcAFwAXABsAGwAbABwAHAAcAB0AHQAfAB8AHwAeAB4AHgAeAB8AHgAgACAAIAAiACIA
IwAjACMAIwAiACIAIAAgAB8AHgAdAB0AHwAdABwAGwAaABgAGAAWABYAFgAVABUAFQAV
ABUAFAAUABQAFAAUABQAFAAUABMAEwATABIAEgASABIAFAAUABQAFAATABMAEgASABQA
EwATABMAEQAPABIAGAAmADMAQQBRAGQAewCXALUA1QD1AAwBFwEMAe0AwgCOAFoANgAc
AAsAAQD6//L/7v/u/+//8P/x//T/+v///wQACwATABYAFgAWABYAFwAXABcAFwAXABcA
FwAYABcAFwAXABcAGQAZABoAGgAbABwAHAAcABwAHAAcABwAHQAeAB4AHgAeAB8AHwAf
AB8AHwAfAB8AHgAeAB4AHwAfACAAIQAhACAAIAAhACEAIQAhACIAIgAjACMAJAAkACMA
IwAlACUAJgAnACgAKQAoACoALAAsAC0ALgAvADAAMQAzADUANgA4ADoAPAA+AEAAQgBF
AEcASQBLAE8AUgBTAFYAWQBaAGAAYwBlAGgAawBvAHIAcwB3AHoAewB+AIAAggCEAIQA
hQCHAIkAiQCMAI0AjQCMAI0AjACLAIgAhACCAH8AegB4AHQAbgBpAGIAXQBYAFIATgBK
AEUAPwA7ADcAMQArACkAJgAkACEAGwAaABkAGAAWABQAEQANAA0ADAAKAAkACQAIAAcA
BgAEAAQABAAEAAQABAAEAAQAAwADAAMAAwADAAMAAgACAAIAAgACAAIAAAABAAEAAAAC
AAIAAgACAAAAAAAAAAAAAgACAAEAAQACAAIAAgABAAEAAQABAAEAAQABAAEAAQABAAEA
AwADAAIAAAACAAIABAAEAAUABgAEAAQABAAEAAQABAAFAAUABQAFAAUABQAFAAQAAwAD
AAgACAAIAAgABgAFAAUABgAIAAgACAAIAAcABwAIAAgACAAIAAgACAAGAAcACAAIAAYA
BgAFAAUABwAHAAgACQAIAAcABgAGAAYABgAGAAYACAAGAAYABgAFAAUABwAHAAUABQAF
AAUABwAHAAYABAAFAAYABwAIAAUABQAFAAYABQAFAAYABwAFAAYABgAGAAYABgAGAAYA
BwAHAAgACQAHAAcABwAIAAgABwAHAAcACQAJAAkACgAKAAkACQAJAAcACQALAAoACgAI
AAgACAAIAAoACgAKAAoACAAIAAgACAAIAAgACAAIAAgACAAIAAgACAAIAAgACAAIAAgA
CAAIAAYABgAGAAYABgAGAAYABgAGAAYABgAGAAYABgAGAAYABgAGAAYABgAGAAYABgAG
AAYABgAGAAYABgAGAAYABgAGAAYABgAGAAYABgAGAAYABgAGAAYABgAGAAYABgAGAAQA
BAAEAAQABAAEAAQABAAEAAQABAAEAAYABgAGAAYABgAGAAYABgAGAAYABgAGAAYABgAG
AAYACAAIAAgACAAIAAgACAAIAAgACAAIAAgACAAIAAgACAAIAAgACAAIAAgACAAIAAgA
CgAKAAoACgAKAAoACgAKAAoACgAKAAoACgAKAAoACgAKAAoACgAKAAwADAANAA0ADQAP
AA8ADwAQABAAEAARABEAEQARABEADgAOAA4ADgAPABAAEgASABIAEgASABMAEwATABMA
EgASABIAEgARABAADwAPABEADwAOAA0ADAAKAAoACAAIAAYABwAHAAcABwAHAAYABgAG
AAYABgAGAAYABgAFAAUABQAGAAYABgAGAAYABgAGAAgACQAJAAgACgAIAAUABwAJAAUA
AwAGAAwAFgAlADcARQBWAG8AjQCpAMsA7QAGAQ8BBAHrAMQAkABaADYAHgALAP3/9v/u
/+j/6P/r/+z/7f/u//L/9/8AAAcACQAKAA4AEAAQAA8ADwAPABEAEQARABEAEgATABMA
EwATABMAEwAUABQAFQAWABYAFgAYABgAGAAYABkAGgAaABoAGgAbABsAGwAdAB0AHQAd
ACAAIAAgACEAIQAiACMAIwAiACIAIwAjACMAIwAkACQAJQAlACYAJgApACkAKwArACwA
LQAuAC8ALgAwADIAMgA1ADYANwA4ADkAOwA9AD4AQABCAEQARgBIAEoATQBPAFMAVQBZ
AFwAXwBiAGUAZgBsAG8AcQB0AHkAfQCAAIEAhwCKAIsAjgCQAJIAlACUAJcAmQCbAJsA
nQCfAKAAoACfAJ4AnQCaAJoAmACVAJAAjACIAIIAfQB6AHUAcABqAGIAXgBZAFMATgBL
AEYAQQA/ADwAOgA3ADEAMAAvAC4ALQAsACoAJwApACgAJgAlACUAJAAjACIAIgAiACIA
IgAkACQAJAAkACUAJQAlACUAIwAjACIAIgAjACQAJQAmACQAJQAlACQAJgAmACYAJgAo
ACgAKAAoACgAKAAnACcAKgAqACoAKQArACsAKwArAC0ALQAtAC0ALQAtAC8ALwAvAC4A
MQAyADIAMgAzADQANgA2ADYANgA2ADYANwA3ADgANwA2ADUANgA2ADYANwA8ADwAPAA8
AD4APQA9AD4APAA8ADwAPAA9AD0APgA+AD8AQABBAEIAQABBAEIAQgBAAEAAPwA/AEAA
QQBDAEUARQBFAEUARgBGAEYARgBGAEgARgBGAEYARwBHAEkASQBJAEkASQBJAEsASwBK
AEgASgBKAEoASgBLAEsASwBMAE0ATQBOAE8ATQBOAE4ATgBNAE4ATwBQAFAAUQBTAFUA
VQBVAFUAVgBUAFMAUwBTAFUAVQBVAFYAWABXAFcAVwBbAFkAVwBWAFgAWQBaAFsAXABc
AFwAXABcAFwAXABcAFwAXgBeAF4AXgBgAGAAYABgAGIAYgBiAGIAYgBiAGIAYgBkAGQA
ZABkAGQAZABkAGQAZgBmAGYAZgBmAGYAZgBmAGcAaABpAGoAagBqAGoAagBoAGgAaABo
AGkAagBrAGwAbABsAGwAbABtAG4AbwBwAHIAcgByAHIAdAB0AHQAdAB0AHQAdAB0AHYA
dgB2AA==
         </WaveFormData>
      </LeadData>
      <LeadData>
         <LeadByteCountTotal>10000</LeadByteCountTotal>
         <LeadTimeOffset>0</LeadTimeOffset>
         <LeadSampleCountTotal>5000</LeadSampleCountTotal>
         <LeadAmplitudeUnitsPerBit>4.88</LeadAmplitudeUnitsPerBit>
         <LeadAmplitudeUnits>��V</LeadAmplitudeUnits>
         <LeadHighLimit>2147483647</LeadHighLimit>
         <LeadLowLimit>268435456</LeadLowLimit>
         <LeadID>V6</LeadID>
         <LeadOffsetFirstSample>0</LeadOffsetFirstSample>
         <FirstSampleBaseline>0</FirstSampleBaseline>
         <LeadSampleSize>2</LeadSampleSize>
         <LeadOff>FALSE</LeadOff>
         <BaselineSway>FALSE</BaselineSway>
         <ExcessiveACNoise>FALSE</ExcessiveACNoise>
         <MuscleNoise>FALSE</MuscleNoise>
         <LeadDataCRC32>3561455409</LeadDataCRC32>
         <WaveFormData>
7P/s/+z/7P/s/+z/7P/s/+r/6v/q/+r/7P/s/+z/7P/q/+r/6v/q/+r/6v/q/+r/6v/q
/+r/6v/q/+r/6v/q/+j/6P/o/+j/6P/o/+j/6P/o/+j/6P/o/+r/6v/q/+r/6f/o/+f/
5v/o/+j/6P/o/+j/6P/o/+j/6P/o/+j/6P/o/+j/6P/o/+j/6P/o/+j/6P/o/+j/6P/o
/+j/6P/o/+j/6P/o/+j/6P/o/+j/6P/m/+b/5v/m/+j/6P/o/+j/5v/m/+b/5v/o/+j/
6P/o/+j/6P/o/+j/5v/m/+b/5v/o/+j/6P/o/+r/6v/q/+r/6v/q/+r/6v/t/+7/7//w
//X/+v///wQABQAGAAcACAAGAAYABgAGAAYABgAGAAYABgAGAAYABgAEAAQABAAEAAcA
CAAJAAoADAAMAAwADAAKAAoACgAKAAoACgAKAAoACAAIAAgACAAKAAoACgAKAAoACgAK
AAoACgAKAAoACgAKAAoACgAKAAgACAAIAAgACAAIAAgACAAIAAgACAAIAAgACAAIAAgA
BgAGAAYABgAGAAYABgAGAAQABAAEAAQABAAEAAUABwAHAAcABwAHAAcACAAIAAgABwAH
AAcABwAFAAUABQAIAAoACgAKAAoACQAJAAkACQAJAAkACAAIAAgABgAGAAYABAAEAAQA
AgD///7//f/8//v/+//8//z/+v/6//n/+f/7//v/+//7//v//P/8//v/+//7//r/+v/6
//r/+//7//v/+//7//v/+//7//v/+//7//f/+P/5//X/9f/5/wEACgAVACEALQA9AFAA
aACBAJgAqACxAKwAoACJAGoASAAwACAAEgAIAP7/9f/u/+3/7P/q/+r/6//s/+7/8v/3
//r//P/8//n/+f/5//v/+f/5//n/+f/5//n/+f/5//n/+f/3//j/+f/5//n/+f/5//n/
+//6//j/9v/3//n/+v/7//r/+v/6//r/+//8//z//P///////////wAAAAAAAAIAAgAC
AAIAAgAJAA4AFAAZABwAHQAgACMAJQAlACYAJgAlACYAJgAoACgAKQArACsAKwAsAC0A
LgAvADAAMwAzADUANgA5ADkAPAA+AD8AQgBBAEMARQBIAEoASwBNAFAAUwBUAFYAWgBc
AF8AYABjAGMAZQBnAGkAawBtAG0AbwBuAHAAcQByAHUAdQB1AHMAcwBxAHAAbgBvAGwA
aABlAGIAXgBaAFgAUQBNAEkAQwA/AD4AOQA0ADMAMQAsACoAJgAjACAAHwAeAB0AGwAZ
ABkAFgAVABUAEwASABIAEgARABEADwAOAA4ADgAOAA0ADQANAA0ADQALAAsACwALAAoA
CgAKAAoADAAMAAwACgAKAAoACgAKAAoACgALAAsACwALAAoACgAIAAcABwAHAAkACQAJ
AAkACQAJAAkACQAIAAgACAAIAAgACAAIAAgACQAJAAkACgAIAAkACQAJAAkACQAJAAkA
CQAJAAkACgAIAAgACAAIAAgACAAIAAgACgAKAAkACQAJAAkACQAJAAkACQAJAAkACAAI
AAgACAAHAAcABwAHAAgACAAHAAcABwAHAAcABwAGAAYABgAGAAYABgAGAAYABAAEAAQA
BAAGAAUABQAFAAMAAwADAAMAAwADAAMAAwADAAMAAwADAAMAAwADAAMAAwADAAEAAwAD
AAMABAAEAAMAAwAEAAQAAwADAAMAAwADAAMAAwAEAAQABAAEAAQABgAFAAUABQAFAAUA
BQAGAAUABAADAAIABAAEAAQABgAGAAQABAAEAAQAAgACAAIAAgAEAAQABAAEAAMAAgAB
AAAAAAAAAAAAAAABAAIAAwAEAAIAAgACAAIAAgACAAIAAgACAAIAAgACAAIAAgACAAIA
AAAAAAAAAAAAAAAAAAAAAAIAAgACAAIAAgACAAIAAgAAAAAAAAAAAAAAAAAAAAAAAgAC
AAIAAgACAAIAAgACAAAAAAAAAAAAAQACAAMABAADAAIAAQAAAAAAAAAAAAAAAgACAAIA
AgAAAAAAAAAAAAAAAAAAAAAAAAAAAAAAAAAAAAAAAAAAAAIAAgACAAIAAAAAAAAAAAD+
//7//v/+/wAAAAAAAAAAAAAAAAAAAAAAAAAAAAAAAP7//v/+//7//v/+//7///8BAAEA
AQABAAEAAQACAAIABAADAAMAAwABAAEAAQABAAIAAgACAAIAAgADAAMAAwABAAEAAQAA
AAIAAgAAAAAAAAAAAAAAAAD+//3//P/7//j/9//3//j/+v/6//r/+f/7//v/+//7//n/
+f/6//r/+//7//v/+v/6//r/+v/7//v/+//7//v/+//7//v/+//7//n/+f/6//X/8//5
////BwASAB8AKQA3AEsAYgB8AJUAqgC2ALUArACcAH8AWgA8ACgAHAASAAgA+v/z/+7/
6//o/+j/6P/t//L/9P/2//n//P/+//7/AQADAAEAAQABAAEA///////////9//3//f/9
////AAABAAEA//////////8EAAQAAwACAAAAAQABAAEABAAEAAQABAAFAAYABgAGAAcA
BwAHAAcACAAIAAgACgAKAAoACgAKAAkACgAMAA0ADQANAA8AEQAQAA8ADwAOAA8AEAAQ
ABIAEgATABUAFQAVABYAFwAYABkAGgAdAB0AHwAgACMAIwAlACgAKgAuAC8AMQAzADYA
OAA5ADsAPgA+AD4APwBCAEkATQBPAFMAUwBVAFcAWQBaAFsAWgBbAFwAXgBfAGAAYwBj
AGMAYQBhAF8AXgBcAFkAVgBSAE8ASgBGAEIAQAA7ADcAMwAtACoAKgAmACIAHQAbABYA
FAAUABEADgANAAgABwAFAAMAAwAAAP////8BAAAAAAAAAP3//f/7//r//P/8//z/+//5
//n/+f/5//f/9//3//f/9//4//n/+v/4//j/+P/2//j/+P/4//j/9v/2//f/9//5//n/
+P/4//f/9f/0//P/9f/1//X/9f/2//f/+P/5//n/+P/3//b/9v/2//b/9v/z//P/8//0
//b/9//3//f/+f/5//n/+f/3//f/9//4//j/+P/4//j/+v/6//r/+v/6//r/+f/5//n/
+f/5//n/+f/5//n/+f/4//j/+P/4//n/+f/5//n/+P/4//f/9//1//X/9f/1//j/+P/4
//j/+v/6//r/+v/4//j/+P/4//f/9f/0//P/9P/1//b/9//3//f/9//3//n/+f/5//n/
+f/5//n/+f/3//f/9f/3//f/9//4//j/9//3//j/+P/3//f/9//3//n/+f/5//r//P/8
//z//P/6//n/+f/5//v/+//7//z//P/8//z//P/8//7//v/+//z/+v/6//r/+v/8//z/
/P/8//z//P/8//z//v/+//7//v/8//z//P/8//z//P/8//z//f/+////AAD///7//f/8
//7//v/+//7/AAAAAAAAAAD+//7//v/+/wAAAAAAAAAA/v/+//7//v/+//7//v/+/wAA
AAAAAAAAAAAAAAAAAAD+//7//v/+//7//v/+//7//v/+//7//v/+//7//v/+//7//v/+
//7/AAAAAAAAAAAAAAAAAAAAAAAAAAAAAAAAAAAAAAAAAAAAAAAAAAAAAAAAAAAAAAAA
AAAAAAAAAAAAAAAAAAAAAAAAAAAAAAAAAgACAAIAAgACAAIAAgACAAAAAAAAAAAAAgAC
AAIAAgACAAIAAgADAAMAAwADAAMAAwADAAQABAAGAAUABQAFAAUABQAFAAUACgAKAAoA
CgAKAAsACwALAAsACwALAAoACgAKAAgACAAIAAgACAAIAAgABwAGAAUABAADAAMABAAC
AAIAAgABAAEAAQABAAEAAwADAAQABAABAAEAAQAAAAIAAgACAAMAAwADAAMAAwABAAEA
AQABAAMAAQADAAQAAQD/////AwANABYAIQAtADcASQBeAHYAkQCoALgAvwC4AKoAkwBw
AE4ANgAkABgAEAAGAPv/9v/1//L/8P/y//P/9P/4//r///8CAAQABgAHAAcABwAHAAcA
BQAHAAcABwAHAAcABwAHAAcABwAIAAkACQAJAAkACQAJAAoACgAJAAgACAAJAAkACQAK
AAoACgAKAAsADAAMAAwADQANAA0ADQAOAA4ADgAQABAAEAAQABAADwAQABIAEwARABEA
EwAVABMAEwAUABQAFQAWABYAGAAYABkAGwAbABsAHAAdAB4AHwAgACMAIwAjACQAJwAn
ACgAKgArAC4ALwAxADMANgA4ADkAOwA+AEMARABGAEoATABPAFAAUwBTAFUAVwBZAFsA
XQBdAF8AXgBgAGEAYgBlAGUAZQBjAGMAYQBgAF4AXQBaAFYAUwBSAE4ASgBIAEMAPwA7
ADUAMQAwACsAJgAjACEAHAAaABYAEwAQAA8ADgANAAsACQAJAAYABQAFAAMAAgACAAIA
AQABAP///v/+//7//v/9/////////////f/9//3//f/8//z//P/8//z//P/8//r/+v/6
//r/+v/6//r/+//7//n/+f/4//j/+v/5//n/+f/5//n/+f/5//j/9//2//X/9v/2//b/
9v/4//j/+P/4//f/9//3//j/+P/5//n/+f/3//f/9//3//n/+f/5//r/+P/4//j/+P/4
//j/+P/4//j/+P/3//f/9//3//f/9//3//f/9//3//j/+P/4//j/9//3//f/9//4//j/
9//3//X/9f/1//X/9v/2//b/9v/2//b/9v/2//T/9P/0//T/9v/1//X/9f/z//P/8//z
//X/9f/1//X/8//z//P/8//z//P/8//z//X/9f/z//X/8//z//T/9P/x//H/8v/y//H/
8f/x//H/8f/x//H/8v/w//D/8P/w//L/8f/x//H/8f/x//H/8v/w//D/8P/w//L/8P/w
//T/8v/w//D/8P/w/+7/7v/u/+7/8P/w//D/8P/w//D/8P/w/+7/7v/u/+7/7v/u/+7/
7v/w//D/8P/w//D/8P/w//D/7v/u/+7/7v/u/+7/7v/u/+7/7v/u/+7/7v/u/+7/7v/s
/+z/7P/s/+7/7v/u/+7/8P/w//D/8P/x//L/8//0//T/9P/0//T/9P/0//T/9P/y//L/
8v/y//L/8v/y//L/9P/0//T/9P/y//L/8v/y//L/8v/y//L/9P/0//T/9P/0//T/9P/0
//T/9P/0//T/9P/0//T/9P/0//T/9P/0//T/9P/0//T/8//y//H/8P/y//L/8v/y//L/
8v/y//L/8v/y//L/8v/0//T/9P/0//T/9P/0//T/9P/0//T/9P/y//L/8v/y//L/8v/y
//L/8//1//X/9f/z//P/8//0//b/9v/1//X/8//z//P/8//1//j/+P/4//j/+P/5//n/
9//3//f/9//4//j/+P/2//b/9v/2//b/9v/0//P/8v/x//D/7//v//D/8P/w//D/8f/x
//H/8f/w/+//7v/u//D/7//v/+//7v/u/+7/7v/t/+3/7f/t/+7/7//w//H/8f/x/+//
7//s/+n/6f/t//P/+/8EAA8AGQApAD8AVABsAIcAoACsAKkAogCSAHUAUgA4ACYAFgAK
AAAA8v/n/+T/4//i/+L/4v/j/+b/6v/u//P/9v/2//j/+//5//n/+f/5//n/+f/5//n/
+f/7//v/+//7//n/+v/7//v//f/9//3//f8CAAIAAQAAAAAAAQABAAEAAgACAAIAAgAD
AAQABAAEAAcABwAHAAcABgAGAAYACAAIAAgACAAIAAcACAAKAAsACQAJAAsADQANAA0A
DgAOAA8AEAAQABIAEgATABUAFQAXABgAGQAaABoAGgAcABsAHQAeACEAIQAkACYAJwAq
ACsALQAvADIANAA1ADcAOgA9AD4AQABEAEYASQBKAE0ATwBRAFMAVQBXAFkAWQBbAFoA
XABdAF4AXwBfAF8AXQBfAF0AXABaAFcAVABQAE0ASgBGAEIAQAA7ADcAMwAtACkAKAAj
AB4AGwAZABQAEgAQAA0ACgAJAAQAAwABAP//AQD+//3//f/9//z//P/8//v/+//5//j/
+P/4//j/9//1//X/9f/1//f/9//3//f/9P/0//T/9P/0//T/9P/y//T/9P/0//T/8//y
//L/8f/z//P/8v/y//D/7//v/+//7//v/+//7//x//H/8f/x//D/8P/w//D/8P/w//D/
8P/x//H/8f/y//L/8//z//P/8f/x//H/8f/x//H/8f/y//L/8v/y//L/8v/y//L/8v/0
//T/8//z//X/9f/1//X/9f/1//X/9f/0//T/9P/0//X/9f/1//X/9v/2//X/9f/1//X/
9f/1//T/9P/0//T/9P/0//T/9P/2//b/9v/2//T/8//z//P/8//z//P/8//z//P/8//z
//P/8//z//P/8//z//P/8//z//P/8f/z//X/9f/2//b/8//z//T/9P/z//P/8//z//P/
8//z//T/9P/0//T/9P/y//H/8f/x//H/8f/x//L/9P/0//T/9P/0//L/8v/0//L/9P/0
//T/9P/y//L/8v/y//T/9P/0//T/9P/0//T/9P/y//L/8v/y//T/9P/0//T/8v/y//L/
8v/y//L/8v/y//T/9P/0//T/8v/y//L/8v/0//T/9P/0//b/9v/2//b/9P/0//T/9P/2
//b/9v/2//b/9v/2//b/+P/4//j/+P/2//b/9v/2//b/9v/2//b/+P/4//j/+P/2//b/
9v/2//b/9v/2//b/9v/2//b/9v/4//j/+P/4//j/+P/4//j/9v/2//b/9v/4//j/+P/4
//j/+P/4//j/+P/4//j/+P/6//r/+v/6//n/+P/3//b/+P/4//j/+P/4//j/+P/4//b/
9v/2//b/9v/2//b/9v/0//T/9P/0//T/9P/0//T/9v/2//b/9v/2//b/9v/2//b/9v/2
//b/9v/2//f/+f/7//v/+//7//v//P/8//z/+//7//v/+//5//n/+f/8//z//P/8//z/
/f/9//3//f/9//3//P/8//z/+v/6//r//P/8//z/+v/5//j/9//2//X/9f/2//b/9v/2
//X/9f/2//f/+P/5//n/+v/6//n/+f/5//j/+P/4//j/+f/5//f/9//3//f/9//3//f/
9//5//f/9v/1//H/8f/3////CAARAB0AKwA9AFIAagCFAJwAsAC5ALYArACZAHgAVgA8
ACwAHgASAAQA+f/y/+//7v/u/+7/6f/s//L/9v/5//z/AAAAAAEAAQABAAEAAQD/////
///////////////////9//7/////////////////AgACAAEAAAACAAMAAwADAAYABgAG
AAYABQAGAAYABgAHAAcABwAHAAgACAAIAAoACgAKAAoACgAKAAoACwALAAsACwANAA8A
EQARABIAEgARABIAEgAUABYAFwAZABkAGQAaABsAHAAbABwAHwAfACMAJAAnACcAKAAq
ACsALgAxADMANQA4ADgAOQA7AD4AQQBCAEQASABMAE8AUABTAFMAVQBXAFkAWwBdAF0A
XwBiAGQAZQBmAGcAZwBnAGUAZgBlAGUAZABhAF4AWgBXAFYAUgBOAEwARQBBAD0ANwAz
ADIALQAoACUAIwAeABwAGAAVABIAEQAQAA8ADQALAAsACAAHAAcABQAEAAQABAADAAMA
AQAAAAAAAAAAAP//AQABAAEAAQABAAEAAQABAAAAAAAAAAAA/v/+//7//P/8//z//P/8
//z//P/9//3//f/9//z//P/9//3//v///////////////v/9//z/+//+//7//v/+//7/
/v/+//7//f/9//3//v/+/////////wEAAQABAAEA////////AAACAAIAAgACAAAAAAAA
AAAAAgACAAEAAQABAAEAAQABAAEAAQABAAEA/v/+//7//v8BAAEAAQABAAIAAgABAAEA
/f/9//3//f8AAAAAAAAAAAAAAAAAAAAAAAAAAAAAAAAAAP//////////////////AQAB
AAEAAQD///////////////////////////3/////////AAAAAP////8AAAAA////////
///9//3//f/+/wAAAAAAAAAAAAD///////////////8AAP7//v/+//7/AAAAAP7//P/8
//7//v/+//7//v/+//7//v/+//7//v/+//7//v/+//7//v/+//7//v8AAAAAAAAAAAAA
AAAAAAAAAAAAAAAAAAD+//7//v/+/wAAAAAAAAAAAAAAAAAAAAD+//7//v/+//7//v/+
//7//v/+//7//v8AAAAAAAAAAP7//v/+//7/AAAAAAAAAAD+//7//v/+//z//P/8//z/
/v/+//7//v8AAAAAAAAAAAIAAgACAAIAAAAAAAAAAAD+//7//v/+/wAAAAAAAAAA/v/+
//7//v8AAAAAAAAAAAAAAAAAAAAAAAAAAAAAAAACAAIAAgACAAAAAAAAAAAAAAAAAAAA
AAAAAAAAAAAAAP7//v/+//7//v/+//7//v/8//z//P/8//z//P/8//z//P/8//z//P/6
//r/+v/6//r/+v/6//r//f/////////+//3//P/8//z//P/7//v/+//7//v/+//9/wAA
AAAAAAAAAAABAAEAAAD///7//f/+//7//v/8//r/+v/6//r/+P/2//X/9P/2//b/9v/3
//j/+P/4//j/9f/1//X/9f/z//P/8//0//T/8//z//P/9P/0//T/9P/1//X/9f/1//P/
8//z//P/8//z//H/8f/u/+3/6//v//f///8IABMAHwAvAEMAWgB0AI0ApAC0ALMAqgCY
AHkAUgAyAB4ADgAEAPz/8P/n/+b/5f/i/+L/4v/j/+T/6P/u/+//8P/2//r/9//z//X/
9f/z//X/9//3//f/9//5//n/+f/5//n/+v/7//v/+v/5//j/9//6//r/+f/4//b/9//3
//f/+v/6//r/+v/7//z//P/8//v/+//7//v//v/+//7/AAAAAAAAAAAAAAAAAAABAAEA
AQABAAMABQAFAAUABgAGAAcACAAIAAoACgALAA0ADQAPABAAEQASABEAEgAVABUAFwAY
ABsAGwAdACAAIgAmACUAJwApACwALQAtAC4AMAAzADQANgA6AEEARQBHAEsATABNAE4A
TwBRAFMAUwBVAFMAVABUAFQAWABZAFoAWQBXAFUAVABSAFMAUABMAEkARABAADwAOgA3
ADMALwApACUAJAAfABoAFwAVABAADgAMAAkABgAFAAQAAwABAP/////8//v/+//6//j/
9//2//f/9//1//T/8v/y//L/8f/y//P/9P/1//P/8//z//P/9P/0//T/9P/0//T/9P/y
//L/8v/y//L/8P/w//H/8f/v/+//7v/u//D/7//v/+//7f/t/+3/7f/v/+//7//v//L/
8v/y//L/8P/w//D/8P/v/+//7//w//L/8//z//P/8f/x//H/8f/x//H/8f/y//T/9P/0
//T/9P/0//T/9P/0//T/8//z//T/9f/2//f/9v/1//T/8//z//T/9f/2//X/9f/1//X/
9v/2//X/9f/1//X/9f/1//T/9P/0//T/8v/y//L/8v/0//T/9P/0//b/9f/1//X/8//z
//P/8//z//P/8//z//P/8//z//P/8//z//P/8//z//P/8f/z//P/8//0//T/8//z//T/
9P/z//P/8//z//X/9f/1//b/9f/0//P/8v/y//H/8f/x//P/8//z//T/9v/2//b/9v/2
//T/9v/0//L/9P/0//T/9P/0//T/9P/0//b/9v/2//b/+P/4//j/+P/2//b/9v/2//b/
9v/2//b/9v/2//b/9v/4//j/+P/4//j/+P/4//j/+P/4//j/+P/2//b/9v/2//b/9v/2
//b/+P/4//j/+P/6//r/+v/6//r/+v/6//r//P/8//z//P/+//7//v/+//7//v/+//7/
/v/+//7//v8AAAAAAAAAAP7//v/+//7/AAAAAAAAAAACAAIAAgACAAIAAgACAAIAAgAC
AAIAAgACAAIAAgACAAQABAAEAAQAAgACAAIAAgACAAIAAgACAAQABAAEAAQAAgACAAIA
AgAAAAAAAAAAAAIAAgACAAIAAgACAAIAAgACAAIAAgACAAAAAAAAAAAAAgACAAIAAgAC
AAIAAgADAAUABQAFAAUABQAFAAYABgAGAAUABQAFAAcABwAHAAcACgAKAAoACgAMAA0A
DQANAA0ADQANAAwADAAMAAoACgAIAAgACAAIAAYABQAEAAMABAADAAMABAACAAIAAgAB
AAEAAQABAAEAAQABAAIAAgADAAMAAwACAAIAAgACAAMAAQABAAEAAQABAAEAAQABAAMA
AwADAAQAAQD/////BQANABYAHwApADkASQBeAHIAiwCkALgAwwDCALQAnwB+AFwAQgAw
ACIAGAAOAAMA/v/7//j/9v/2//f/+v/+/wAABQAKAAwADAALAAsACwANAA0ADQAPAA8A
DwAPAA0ADQANAA0ADwAQABEAEQAPAA8ADwAPABAAEAAPAA4AEAARABEAEQASABIAEgAS
ABMAFAAUABQAEwATABMAEwAUABQAFAAWABgAGAAYABgAFwAYABoAGwAZABkAGwAdABsA
GwAcABwAHwAgACAAIgAiACMAJQAlACMAJAAlACYAKQAqAC0ALQAtAC4AMQAxADQANgA3
ADoAOwA9AD8AQgBEAEUARwBKAE0ATgBQAFQAVgBZAFoAXQBfAGEAYwBlAGkAawBrAG0A
bwByAHQAdgB3AHcAdwB1AHYAdQB1AHQAdQByAG4AawBoAGQAYABeAFkAVQBRAEsARwBG
AEEAPAA5ADcAMgAwAC4AKwAoACcAJAAjACEAHwAdABoAGQAZABkAGAAYABgAFwAXABUA
FAASABIAEgARABMAEwATABMAEQARABEAEQASABIAEgASABQAFAAUABIAEgASABIAEgAS
ABIAEwATABMAEwASABIAFAATABMAEwATABMAEwATABEAEQARABEAFAAUABQAFAAUABQA
FAAUABEAEQARABIAEgATABMAEwATABMAEwATABMAEwATABQAFAAUABQAFAAUABQAFAAU
ABYAFgAVABUAFQAVABUAFQAXABcAFwAXABYAFgAWABYAFwAXABcAFwAWABYAFQAVABUA
FQAVABUAGAAYABgAGAAWABYAFgAWABYAFgAWABYAGAAXABcAFwAVABUAFQAVABUAFQAV
ABUAFQAVABUAFQAVABUAFQAVABUAFQATABUAFQAVABYAFgAVABUAFgAWABUAFQAVABUA
FQAVABUAFgAUABQAFAAUABYAFQAVABUAFwAXABcAGAAXABYAFQAUABIAFAAWABgAFgAU
ABQAFAAUABYAFgAWABYAFgAWABYAFgAWABYAFgAWABYAFgAWABYAFgAWABYAFgAUABQA
FAAUABQAFAAUABQAFAAUABQAFAAUABQAFAAUABQAFAAUABQAFAAUABQAFAAUABQAFAAU
ABIAEgASABIAEgASABIAEgASABIAEgASABAAEAAQABAAEgASABIAEgAQABAAEAAQABAA
EAAQABAAEAAQABAAEAAQABAAEAAQABAAEAAQABAADgAOAA4ADgAQABAAEAAQABAAEAAQ
ABAAEAAQABAAEAAQABAAEAAQABAAEAAQABAAEgASABIAEgAQABAAEAAQABAAEAAQABAA
EAAQABAAEAAQABAAEAAQABAAEAAQABAAEAAQABAAEAAQABAAEAAQABIAEgASABIAEQAT
ABMAEwAVABUAFQAWABYAFgAVABUAFQAVABUAFQAXABoAGgAaABoAGgAbABsAGQAZABkA
GQAYABgAGAAWABQAFAAUABQAFgAUABMAEgARABAADwAPAA4ADgAOAA4ADQANAA0ADQAL
AAsACwAMAAwACwALAAsADAAMAAwADAALAAsACwALAAsACwALAAsACwAJAAcACQAMAAkA
BwAJAAsAEQAcACcAMQA9AFEAZgB8AJUAsADEAM0AygDEALMAkgBuAFYAQgAyACYAGgAN
AAQAAwACAAIAAAD//wAAAgAKAA8AEAAQABIAFQATABMAEwATABMAFQAVABUAFQAVABUA
FQAVABUAFgAXABcAFwAXABcAFwAaABoAGQAYABoAGwAbABsAHAAcABwAHAAdAB4AHgAe
AB8AHwAfAB8AIAAgACAAIgAiACIAIgAiACMAJAAmACcAJQAlACcAKQArACsALAAsACsA
LAAsAC4ALgAvADEAMQAzADQANQA2ADUANgA5ADkAOQA6AD0APQA8AD4APwBCAEUARwBJ
AEwATgBPAFEAVABXAFgAWgBeAGIAZQBmAGkAawBtAG8AcQBzAHUAdQB3AHoAfAB9AH4A
gQCBAIEAfwCBAH8AfgB8AHsAeAB0AHEAcABsAGgAZgBjAF8AWwBVAE8ATgBJAEQAQQA/
ADoAOAA0ADEALgAtACoAKQAnACUAJwAkACMAIwAjACIAIgAiACEAIQAfAB4AHAAcABwA
GwAcAB0AHgAfACEAIQAhACEAHgAeAB4AHgAfACAAIQAgAB4AHgAeAB4AHgAeAB8AHwAf
AB8AHgAeAB4AHQAdAB0AHwAfAB8AHwAfAB8AHwAfACAAIAAgACAAIAAgACAAIAAfAB8A
HwAgACIAIwAjACMAIQAhACEAIQAjACMAIwAkACIAIgAiACIAIgAiACIAIgAmACYAJQAl
ACUAJQAlACUAJQAlACUAJQAkACQAJAAkACYAJwAoACkAKgAqACkAKQAlACUAJQAlACYA
JgAmACYAKAAoACgAKAAnACYAJQAkACYAJQAlACUAJwAnACcAJwApACkAKQApACcAJwAn
ACcAJwAnACcAJwApACkAJwApACkAKQAqACoAKQApACoAKgArACsAKwArACsAKwArACwA
LAAsACwALAAsACsAKwArACsAKwArACwALAAsACwALAAuACwALAAsACwALQAuAC8AMAAu
AC4ALgAuAC4ALgAuAC4ALgAuAC4ALgAwADAAMAAwADIAMgAyADIAMgAyADIAMgAwADAA
MAAwADEAMgAzADQANAA0ADQANAAyADIAMgAyADMANAA1ADYANgA2ADYANgA1ADQAMwAy
ADMANAA1ADYANgA2ADYANgA4ADgAOAA4ADYANgA2ADYANgA2ADYANgA2ADYANgA2ADgA
OAA4AA==
         </WaveFormData>
      </LeadData>
   </Waveform>
</RestingECG>
