# Supplementary material for: Detection of Left Atrial Enlargement Using a Convolutional Neural Network-Enabled Electrocardiogram
Source: Front Cardiovasc Med. 2020 Dec 17;7:609976. doi: 10.3389/fcvm.2020.609976 (PMC7773668; doi:10.3389/fcvm.2020.609976)
Supplement: Supplementary file 4 [file Data_Sheet_4.ZIP › normal3/1802031732_1149_00000009.XML]

<?xml version="1.0" encoding="Windows-1252"?>
<!DOCTYPE RestingECG SYSTEM "restecg.dtd">
<RestingECG>
   <PatientDemographics>
      <PatientID>1802031732</PatientID>
      <PatientAge>66</PatientAge>
      <AgeUnits>Years</AgeUnits>
      <Gender>Female</Gender>
      <PatientLastName>chenfengying</PatientLastName>
   </PatientDemographics>
   <TestDemographics>
      <DataType>Resting</DataType>
      <Site>1</Site>
      <AcquisitionDevice>MAC55</AcquisitionDevice>
      <Status>Unconfirmed</Status>
      <Priority>Normal</Priority>
      <AcquisitionTime>09:23:00</AcquisitionTime>
      <AcquisitionDate>07-31-2016</AcquisitionDate>
      <CartNumber>1</CartNumber>
      <AcquisitionSoftwareVersion>009C</AcquisitionSoftwareVersion>
      <XMLSourceVersion>MAC5000 v1.0</XMLSourceVersion>
   </TestDemographics>
   <RestingECGMeasurements>
      <VentricularRate>78</VentricularRate>
      <AtrialRate>78</AtrialRate>
      <PRInterval>138</PRInterval>
      <QRSDuration>66</QRSDuration>
      <QTInterval>388</QTInterval>
      <QTCorrected>442</QTCorrected>
      <PAxis>55</PAxis>
      <RAxis>-15</RAxis>
      <TAxis>40</TAxis>
      <QRSCount>12</QRSCount>
      <QOnset>227</QOnset>
      <QOffset>260</QOffset>
      <POnset>158</POnset>
      <POffset>203</POffset>
      <TOffset>421</TOffset>
      <ECGSampleBase>500</ECGSampleBase>
      <ECGSampleExponent>0</ECGSampleExponent>
   </RestingECGMeasurements>
   <Diagnosis>
      <Modality>Resting</Modality>
         <StatementCount>2</StatementCount>
         <LabelText>12SL ��ϳ���</LabelText>
      <DiagnosisStatement>
         <StmtFlag>ENDSLINE</StmtFlag>
         <StmtText>�������</StmtText>
      </DiagnosisStatement>
      <DiagnosisStatement>
         <StmtFlag>ENDSLINE</StmtFlag>
         <StmtText>���� ECG</StmtText>
      </DiagnosisStatement>
   </Diagnosis>
   <Waveform>
      <WaveformType>Rhythm</WaveformType>
      <WaveformStartTime>0</WaveformStartTime>
      <NumberofLeads>8</NumberofLeads>
      <SampleType>CONTINUOUS_SAMPLES</SampleType>
      <SampleBase>500</SampleBase>
      <SampleExponent>0</SampleExponent>
      <HighPassFilter>16</HighPassFilter>
      <LowPassFilter>150</LowPassFilter>
      <ACFilter>NONE</ACFilter>
      <LeadData>
         <LeadByteCountTotal>10000</LeadByteCountTotal>
         <LeadTimeOffset>0</LeadTimeOffset>
         <LeadSampleCountTotal>5000</LeadSampleCountTotal>
         <LeadAmplitudeUnitsPerBit>4.88</LeadAmplitudeUnitsPerBit>
         <LeadAmplitudeUnits>��V</LeadAmplitudeUnits>
         <LeadHighLimit>2147483647</LeadHighLimit>
         <LeadLowLimit>268435456</LeadLowLimit>
         <LeadID>I</LeadID>
         <LeadOffsetFirstSample>0</LeadOffsetFirstSample>
         <FirstSampleBaseline>0</FirstSampleBaseline>
         <LeadSampleSize>2</LeadSampleSize>
         <LeadOff>FALSE</LeadOff>
         <BaselineSway>FALSE</BaselineSway>
         <ExcessiveACNoise>FALSE</ExcessiveACNoise>
         <MuscleNoise>FALSE</MuscleNoise>
         <LeadDataCRC32>3994586833</LeadDataCRC32>
         <WaveFormData>
8v/y//L/8v/x//D/7//u/+z/7P/s/+z/7v/u/+7/7v/u/+7/7v/u/+7/7v/u/+7/8P/w
//D/8P/x//L/8//0//L/8P/u/+z/7v/u/+7/7v/w//L/9P/2//T/8v/w/+7/8f/y//P/
9P/z//L/8f/w//L/8v/y//L/8//0//X/9v/2//b/9v/2//f/+P/5//r//f/+////AAD/
//7//f/8//v/+v/5//j/+//8//3//v8BAAIAAwAEAAYACAAKAAwACQAIAAcABgAKAAwA
DgAQAA8ADgANAAwADwAQABEAEgATABQAFQAWABgAGAAYABgAFwAWABUAFAASABAADgAM
AAoACgAKAAoACQAIAAcABgADAAIAAQAAAP7//v/+//7//P/8//z//P/8//z//P/8//v/
+v/5//j/+P/4//j/+P/6//r/+v/6//r/+v/6//r/+P/4//j/+P/4//j/+P/4//b/9v/2
//b/+f/6//v//P/6//r/+v/6//j/+P/4//j/+f/6//v//P/5//j/9//2//j/+P/4//j/
+//8//3//v/6//j/9v/0//X/9v/3//j/+v/6//r/+v/8//z//P/8//z//P/8//z//P/8
//z//P/7//r/+f/4//r/+v/6//r/+//8//3//v/5//b/8//w//P/9P/1//b/9v/2//b/
9v/4//j/+P/4//r/+v/6//r/+f/4//f/9v/3//j/+f/6//n/+P/3//b/9f/0//P/8v/z
//T/9f/1//f/9//3//j/+v/3//f/9//4//v//P/8//n/9//1//X/+f/8//3//v/+//3/
/f/8//7//v/9//z//P/9/wAAAQD9/wAAAAD//wEAAwADAAQAAgADAAMAAwADAAMAAwAD
AAQACAANAA4ADAAMAAwADAAJAAQA/v/7//n/+P/4//j/9v/2//b/9f/1//X/9f/0//T/
9P/2//P/9f/4//b/9f/x//H/8v/y//P/9P/4//j/9f/r/+f/7v/8/wYAEgAeACYANgBS
AGgAegCKAJMAlQCXAJQAhwBtAFMANQAVAAIA+//1//H/9P/6//r/+v/9//v/+P/0//T/
8v/0//b/9P/z//P/8//z//H/8f/y//L/8//0//X/9v/0//T/9f/1//X/9f/0//T/8//z
//T/9f/1//X/9f/1//P/8//y//L/9v/2//b/9f/1//f/+v/6//r/+//8//7//f/8//v/
+v/8//3//v/+//r/+//9//z//v/+//7//v/9//3//f/7//n//P/8//z/AAABAAEAAQAD
AAMAAwADAAQABAAFAAUABwALAA8AEQAMAAoADAAIAAsADgASABMAFQAXABgAGAAWABUA
EwARABEAEwATABMAFAAUABYAGAAYABcAFwAXABgAGAAZABoAGQAXABYAFQAUABIADwAO
AA4ACgAJAAkABwAHAAcABgAEAAIAAgADAAEA/f///wEAAwACAAEAAQACAAIAAQABAAMA
AwACAAEA/v/9//7//f/6//n/+P/4//n/+v/7//z//v/9//3//v////////////3//f/+
//7//v8AAAAAAAABAAMABAACAP/////+//7/AAAAAP/////+////AAACAAQABAAEAAQA
BAADAAIAAAD///7////+/////v///wEA///9//3//f/7//r/+v/6//v//v///wAAAgAB
AAEAAgACAAEAAQABAP3//P/8//v/+v/5//z//v/+//7//v/+/wEAAQAAAAAAAQAAAAMA
BQABAP//+//4//v//P8AAAIAAgAAAP7//v8DAPv/9//8/wIAAAAAAAAAAAD+//3//f/9
//v//P/8//n/+//7//v//f/9//z/+//7//z///8BAAQAAgACAAMAAwACAAIABAAEAAUA
BAADAAMABQAFAAMABgAIAAcABwAJAAkACgAKAAsACwALAAsACwAKAAkACAAKAA4ADgAM
AAwADQAOAAwACAAAAP3//f/8//r/+v/6//r/+v/5//n/+f/7//r/+P/4//r/9//5//z/
+P/3//X/9f/3//j/+P/4//j/+P/3//X/8//4/wIADgAcACoAPgBQAGAAdACMAJoAnQCf
AJ8AlgB/AGMASwAxABUAAgD/////+f/2//z/AAD8//3//f/6//b/9v/2//j/+v/4//X/
9f/1//X/9f/1//b/9v/2//b/9v/2//b/9v/3//f/+f/7//z//v/6//f/9f/z//X/9f/1
//X/9v/3//f/+P/6//r/+v/5//r//f8BAAIA+v/3//T/8v/0//b/+P/6//z//f/+//7/
+f/7//7//v/+//7//v/+//3//f/9//v/+//+//7//v8AAAEAAQABAAIAAwAEAAUACAAI
AAkACQAIAAkACgAJAAgACAAMAAoACgAMAA8ADwASABUAFwAYABUAFQAUABMAFQAXABcA
FwAUABQAFgAYABgAFwAXABcAFQAUABQAFAAVABUAFgAXABQAEgAPAA4ADgAKAAkACQAI
AAcABgAEAAMAAAD/////AAD9/wAAAwACAAAA/v/9//7//v/9//3//v/////////9//v/
+//5//r/+//8//7//P/8//z//P/+//3//f/+//z/+//6//n/+P/5//v//P/+/wAAAAAA
AP7//f/7//b/+P/5//n/+v8AAAAA//////z/+//6//r//f/+////AAAAAP///v/8//r/
+v/8//z//v/8//z//f/9//v/+//7//3//P/8//z//P/+//7//v/8//v/+//8//v/+f/4
//f/9v/2//f/9//4//f/+v/8//v/+v/5//j/+//7//r/+v/8//r//P/9//7////+//7/
9v/0//b/9v/2//b/9P/z//P/8//2//j/+f/3//X/9f/1//f/+P/4//j/+f/3//n/+v/8
//z//P/9//3//v/+/wAAAAD+//z/+v/5//z//f/8/wAAAAD/////AQD//wAAAAABAAQA
BQAGAAcABQADAAEAAgAEAAQAAgACAAQABgAFAAIA/P/5//n/+P/2//b/9v/2//b/9f/1
//X/9v/2//X/9v/2//P/9f/4//b/9f/z//P/9P/0//P/8v/y//T/8//v/+3/9P/+/wYA
EgAmADIAPgBMAF4AcgCGAJUAlwCZAJgAiwBzAFsAQQAjAAwAAQD5//X/+v/+//j/9P/1
//f/9v/0//b/9P/2//j/9v/0//X/9v/3//T/8//z//L/8P/w//D/8P/y//L/8//z//X/
9f/0//T/9f/1//b/9//5//n/+f/5//j/9//1//T/9v/2//b/9f/3//n//P/8//f/9//3
//j/+v/6//r/+v/4//n/+v/6//j/+////wAA/f/8//v/+v/7//v/+//5//v/AAACAAQA
AgABAP///f/7//v/+//7/wAAAAABAAEAAQADAAUABQAGAAYACgAIAAgACgANAA0ADwAR
ABIAEgAUABUAFQAVABMAFQAVABUAEgASABQAFgAUABMAEwATABUAFAAUABQAEQAPAA4A
DQAKAAgABQAEAAYABAAFAAcABAABAP7/+v/5//j/+f/7//3/+f/7//3/+v/4//b/9f/4
//j/9//3//n/+f/4//f/+f/5//v/+//5//n/+f/6//r/+v/6//r/+v/5//n/+v/5//f/
9f/z//X/9//6//z/+v/8//z//P/8//3//f/6//f/9//2//b/+f/4//b/9f/2//f/+P/6
//j/+P/4//j/+f/5//n/+P/6//r//P/8//z/+v/6//v/+//5//n/+f/3//b/9v/2//b/
+P/4//j/9v/1//X/9v/4//f/9//3//j/+P/5//n/+f/3//n/+v/2//L/9P/0//T/9P/3
//f/+P/5//j/+P/3//P/9f/1//X/9//5//j/9//3//b/9//3//j/+v/6//v/+//7//r/
+//6//r/+v/6//v/+f/3//P/9P/2//f/+f/9//z//P/7//v/+//7//v/+//+////AAAE
AAUABAABAAAAAgACAP//+v/0//H/8f/w//L/8v/y//L/9P/z//P/8//x//D/7v/u//D/
7f/v//L/8v/x/+//7//v/+7/7P/q/+7/6v/p/+3/7//y//j//v8GABQAJAA2AEYAWgBw
AIAAjQCRAJEAjAB/AGsAVwA7AB8ADAD///X/8//2//b/+P/6////+//2//D/7v/v//L/
9f/0/+//7f/r/+n/6//r/+z/7P/t/+7/7//w/+//7v/u/+3/7v/v/+//8P/u/+3/7f/t
/+3/7f/t/+3/7//v/+7/7v/y//L/8v/x//H/8//2//b/8f/x//H/8v/x//D/7//u//D/
8f/y//L/7//x//T/9P/2//b/9v/2//f/9//3//X/8//2//b/9v/3//f/9v/1//b/9//4
//n/+v/6//v/+//8////AgADAAIAAgAGAAQABAAGAAkACQAIAAkACQAIAAkACwAMAA0A
DwARABEAEQANAAwADQAOABAAEQATABUAEQAMAAgABAAHAAcACAAJAAsACgAIAAgABQAA
AP7//f/////////+//r/9v/0//P/9v/z//b/+f/3//b/9f/1//b/9v/1//X/9//3//b/
9f/z//P/9f/1//L/8f/w//D/8//0//X/9v/0//P/8//0//T/8//y//H/8v/z//X/9v/2
//j/+P/4//b/9//3//T/8//z//L/8v/3//j/+P/5//X/8//x//D/8v/y//L/8v/1//X/
9f/0//T/9P/2//b/9v/0//T/9f/2//X/9v/3//X/9P/0//T/8f/y//H/8P/y//H/8f/y
//X/9f/2//f/9P/0//X/9f/y/+//8P/w//L/8v/y//L/7//u/+//8P/x//L/9P/z//P/
8//1//b/9v/z//P/8//z//X/8v/w/+7/7f/v//P/9v/6//n/+P/4//f/9v/0//T/8v/1
//b/9//5//r/+f/2//j/9//1//T/9f/2//j/+f/7//n/+f/5//n/+v/7//z/AAADAAIA
///+/wAAAAD9//j/8//x//L/8v/v/+7/7f/s/+//8f/0//f/8//w/+z/6v/t/+v/7v/y
//H/8f/w//H/8P/u/+v/6P/o/+r/6f/p/+v/7v/0//j//v8OAB4AKAA2AE4AaAB+AIsA
kQCRAI4AgwBzAF8ASQApAA4AAwD///n/9P/6/wAA/v/3//b/8v/t/+z/7P/u//D/7v/u
/+//8P/x//D/7//v/+7/7P/s/+z/7P/u/+7/7//v/+3/7f/s/+z/7v/v//H/8//x/+//
7f/r/+3/7//w//L/8//y//H/7//w//P/9//4//L/8f/w//D/8v/y//L/8v/w//H/8v/y
//H/9f/6//z/+f/2//P/8P/z//X/9//3//f/+v/6//r/+v/7//v/+//5//n/+f/5//v/
+v/6//n/+////wMABQACAAIABgAEAAQABgAJAAkACQALAAwADAAKAAsACwALAAwADwAQ
ABEADgAOABAAEgAPAA0ADAALAAwADAANAA4AEAAPAA8ADwANAAoABgAEAAYAAgABAAEA
/////////v////7///8BAP3/9//3//f/9f/0//P/8//1//b/9v/3//f/9//2//X/9f/1
//f/9//1//X/9f/2//j/+P/4//j/9v/1//X/9v/4//n/+v/7//X/8//y//D/8v/0//T/
9P/3//n/+v/4//X/8//w/+7/9f/2//b/9//3//f/9//4//j/+P/4//j/+//7//v/+v/3
//b/9//2//b/9P/0//X/+P/3//j/+f/4//b/9f/0//T/9v/2//b/+P/3//f/+P/4//f/
9//3//X/9P/0//P/9P/z//b/+P/3//b/9f/0//P/8//y//L/9P/2//b/+f/6//f/9v/1
//T/9//3//j/+f/2//b/9f/x//H/8f/x//P/9v/2//b/9//1//X/9P/0//b/9v/3//f/
+v/6//z//P/9//z/+//7//v/+//5//z//v/9//3////+//7//f/9/////////////v/9
//z//v8FAAYABQAGAAgACAAFAAAA9v/x/+//7P/t/+7/7//w/+7/7f/t/+3/6//q/+j/
6P/s/+v/7//0//H/7//s/+v/7f/u/+7/7v/o/+b/7f/x//P/8v/4/wAADAAWAB4AKgBA
AFoAcgCCAI0AkQCRAIoAeQBfAEUAKwATAAIA9//v/+//9P/4//z//v/3//n/9v/y//L/
8P/w//D/7P/r/+v/6//r/+3/7f/u/+7/7f/s/+v/6v/s/+z/7f/t/+3/7f/s/+z/6f/p
/+r/6//t/+3/7f/t/+3/7f/s/+z/7//w//H/8f/u/+//8f/w//H/8//1//j/9//2//X/
9P/y//P/9P/0//H/8//2//b/+P/4//j/+P/5//n/+f/3//j//P/9//7//f/7//j/9f/5
//3/AQAFAAQAAgABAP//AAADAAYABwAIAAgADAAKAAkACgAMAAsADAAPABEAEgARABEA
EAAPAA8AEQARABEAEgASABQAFgATABEAEAAPABAAEAARABIAEgARABEAEQARABAADgAO
AAoABAABAP//AAABAAIAAgD///z/+//7//3/+f/7//3/+//6//n/+f/6//r/+f/5//z/
/f/9//3/+f/3//f/9f/2//f/+P/6//r/+v/6//r//P/7//v//P/6//n/+P/3//f/9//4
//j/9v/4//j/+P/6//v/+//4//n/+f/4//j/+//6//j/9//5//v//f8AAPz/+v/4//b/
9//3//f/9v/4//j/+v/6//n/9v/1//X/9//3//n/+//4//b/9f/0//b/+P/4//j/+v/5
//n/+v/4//f/9//3//b/9v/3//f/9f/z//X/9v/4//j/+P/4//f/9//2//b/9v/0//b/
9//1//X/8//y//L/+P/7//b/9v/2//b/9v/4//f/9//3//j/+v/7//n/9//3//f/+f/5
//j/9//3//X/9//4//r//P/+/wEAAwAAAP7//v/8//z//P/8//3///////3/AAACAAEA
AQADAAUABgAGAAcABQADAAEA//8BAAMABQAKAA0ADAAJAAgACgAKAAcAAgD6//f/9//2
//f/+P/5//r/+P/3//f/9//5//j/9v/2//b/8f/x//L/8//z//L/8//2//b/9f/0//b/
7v/r/+3/8f/y//b/+v8EABYAKgA6AEYAVABmAHwAjQCTAJMAlACPAHkAXwBDACMACAD7
//n/9//0//b/+P/4//v/+//4//T/9P/0//b/+P/2//P/8//z//P/8v/x//H/8P/x//L/
8//0//b/9v/3//f/9f/z//D/7v/v//H/9P/3//P/8f/v/+3/7//x//L/9P/z//L/8f/v
//L/9f/5//r/9v/1//T/9P/1//b/9//4//j/+f/6//r/9v/3//n/+P/4//j/+P/4//n/
+f/5//f/9//6//r/+v///wEAAgADAAEA///9//v///8AAAIAAwABAAMABQAFAAYABgAK
AAgABgAIAAsACwAJAAsADAAMAA8AEwAWABkAFwAXABUAEwAQAA4ADgAOAA8ADwAQABEA
EQAQABAAEAASABEAEQARABMAFAAUABYAEgAMAAkABwAJAAkACQAIAAYABAAEAAUAAgD9
//7///8AAAAAAAABAAAA/v/7//n/+//7//r/+f/6//v//v////7///8AAAIAAAD+//z/
+v/4//f/9//4//z//f/+/////P/7//v/+v/9/wAAAQACAAAA///9//j/+P/5//n/+v/+
//7//f/9//v/+//7//z//v/+//7//v/+//3//P/6//3//v8BAAIA///8//v/+//7//n/
+f/5//n/+P/4//j/+v/8//z//P/5//f/9v/2//f/9//4//n/+P/4//n/+f/3//X/9//4
//n/+v/7//z//P/7//n/+P/6//j/+v/7/wcABwD9//L/9P/4//r//P/+//7//f/9//3/
//8AAAAA/f/9//3//f////7//P/6//n/+//9//7/AAAAAAAAAQABAAQABAAGAAYABAAC
AAAA//8EAAUABAAIAAUAAwACAAMABQAIAAoADQALAAkABwAFAAYABwAIAAwADgAOAAwA
DAAMAAwACQAEAPz/+f/5//j/+//8//3//v/8//v/+//7//v/+v/4//j//P/5//v//v/5
//f/9P/z//X/9v/2//b/8v/w/+//8//7/wYACgAIABIAJAA0AEAAVgBwAIQAkACXAJkA
lQCIAHMAWwBBACMADQAEAP3/9f/1//r//v8AAAYABwAFAAAA+v/4//b/+P/6//j/9f/1
//X/9f/2//f/+f/6//f/9v/1//T/9v/2//f/9//3//f/9v/2//P/8//0//X/+P/5//r/
+//5//n/+P/4//f/9v/1//P/9f/5//7/AAD6//n/+P/4//j/+P/4//j/+f/7//3//v/5
//v//v/+//z//P/8//z//v///wAA///8//7//f/8/wIABQAHAAkABgAFAAQAAwAHAAgA
CgALAAoACwAMAAsADAAMABAADgAOABAAEwATABAAEQARABAAEgATABMAEwAVABcAFwAX
ABcAGAAbAB4AGwAZABgAFwAVABQAFAAUABUAFQAWABcAFAAQAAsACAAKAAgACQALAAkA
CQAJAAgAAgD+//z/+//9//n/+//9/wAAAAAAAAEAAAAAAP/////+//3/+//5//z//f8A
AAEA/f/9//3//v/+//7//v/+//7//f/9//7//f/9//3//f/7//v//P/8//z//v/+//7/
//8BAAIAAAD+//3/+//6//z//P/7//v//P/9//7/AAD+//z/+v/4//v//f///wAA///+
/////v/8//r/+v/7//v/+f/5//n/+v/6//v//P/6//z//P/8//7//f/9//7/AAD/////
///8//z//f/9//n/9//5//r//P/8//z//P/9//3//P/8//r/+P/6//v/9f/z//P/9v/3
//j/+f/6//z/+//7//v/+f/6//r/9//3//f/9//5//n/+P/3//f/+v/9////AgABAAAA
AAD///7//v8AAAAAAgACAAIAAwADAAMAAQAEAAIAAQABAAMAAQACAAIAAwAFAAUABQAF
AAUABQAFAAgADAAMAAoACgAIAAgABQAAAPr/9//3//b/9P/0//T/9P/1//X/9v/3//X/
9P/y//L/9v/z//X/+P/3//f/9v/3//X/8v/u/+r/8P/y//f/9f/x//L/+P8CABIAIAAw
AEoAYAByAIQAkACPAI0AkQCMAHUAWwBBACUADQAAAP3/+f/z//T/+P/4//b/9f/4//b/
8//0//L/9P/2//T/7//v/+//7//w//H/8//0//T/9P/0//T/8//y//L/8f/x//H/8P/w
//D/8f/z//X/8v/x//D/7//w//H/8f/y//T/9P/0//P/8P/x//P/8v/y//X/+P/8//n/
+P/3//b/9f/1//X/9P/z//X/+P/4//n/+v/7//z/+//5//f/8//1//j/+P/4//7/AQAD
AAUAAgABAAAA//8CAAIAAwADAAMABQAHAAcABgAGAAoACAAIAAoADQANAA8AEQASABIA
DwAPAA4ADQAPABEAEQARABEAEgAVABgAEwARABAADwASABIAEwAUABMAEQAQAA8AEAAO
AAsACgAJAAQAAgABAAQABQAGAAYAAwAAAP/////8//f/+P/5//n/+P/3//f/+f/6//r/
+//7//v/+v/5//j/9//4//f/9v/3//j/+v/6//r/+v/6//r/+f/5//r//v///wAAAQD7
//n/+P/2//b/+P/4//j/9v/3//f/9P/3//n/+v/8/////v/8//v/9v/1//T/9P/2//b/
9v/2//r/+//8//z/+v/6//z//P/+//z//P/9//r/9//2//X/9f/0//T/9P/3//r/+//8
//v/+f/4//j/+v/5//n/+f/4//j/+f/5//f/9f/3//j/9//2//X/9P////3/9P/y//L/
8v/y//X/9f/2//f/9f/2//b/8//z//P/8//1//P/8v/x//H/8v/1//f/+v/4//b/9f/z
//b/+P/8//7//v/+//7////+//3/+v/8//7//f/9////AQACAAIAAwABAAEAAQABAP//
/////wIABgAGAAQABAAEAAQAAQD8//f/9f/2//b/8//y//H/8P/y//H/8f/x/+//7v/s
/+z/8P/t/+//8v/y//H/7//v/+7/7v/t/+z/7P/u/+v/6f/p/+z/9P/6/wQAEgAgACoA
PgBWAGwAgACRAJUAkQCMAH8AaQBTADUAEwD8//H/7f/z//r/9v/0//b/9//2//L/7f/s
/+3/8P/z//L/7//v/+//7//u/+3/7f/s/+//8P/x//L/9P/0//X/9f/w/+3/6f/m/+j/
6//v//P/8v/x//D/7//v/+//7v/u//D/8P/w/+//7v/v//H/8P/u/+//8P/y//H/8P/v
/+7/8P/x//L/8v/x//P/9v/2//f/+P/5//r/9v/z//D/6//w//b/+f/8//7/////////
/P/7//r/+f///wAAAgADAAEAAQABAP//AAAAAAQAAgAFAAgADAANAAoACwALAAoACgAL
AAsACwAMAA8AEAARAA8ADgAPABAAEQARABIAEwASABAADwAOABAADwAPAA8ADQAKAAYA
BAAGAAIAAQABAAMAAwADAAIA///8//v/+//4//P/9P/1//j/+P/4//n/+P/4//f/9//2
//X/8//x//H/8f/z//P/8//z//P/9P/y//L/8v/y//P/8//0//b/+P/5//r/+//4//f/
9//2//b/+P/4//j/+v/7//v/+P/0//P/8f/w//T/9P/z//P/8f/x//H/8v/y//L/8v/y
//P/8//z//L/8P/w//L/8v/z//L/8//1//P/8f/x//H/8v/y//P/9P/y//T/9P/0//f/
9//4//r/9f/x/+7/6//r/+z/7v/v/+7/7f/w//L/9P/0//T/9P/3//P/8v/w/+j/6v/s
/+7/8P/x//H/8v/z//H/8v/y/+//7//v/+//8f/z//L/8f/x//D/8f/x//L/8f/w//D/
7//0//b/+v/8//n/9v/z//H/9v/3//b/+v/4//f/9//5//n/+v/6//v//P/9//7////9
//3//f8AAAIAAgAAAAAAAAAAAP3/+P/y/+//7//u/+7/7v/u/+7/7v/t/+3/7f/v/+7/
7P/s/+z/6f/r/+7/6//p/+b/5f/p/+r/6v/q/+T/5v/l/+X/5//s//j/CgAYAB4AIgA4
AFYAagB8AIoAjQCPAJMAhgBpAE0AMwAXAAMA+v/3/+//7//0//b/9P/y//H/8f/u/+r/
6v/s/+7/8P/u/+v/6//r/+v/6v/p/+n/6P/q/+r/6v/q/+z/7P/t/+3/6//r/+r/6v/r
/+v/7P/t/+v/6//r/+v/6f/p/+j/6P/s/+z/7P/r/+v/7f/w//D/7f/t/+3/7v/v//D/
8f/y//T/9f/2//b/8f/x//L/8P/y//L/8v/y//X/9f/1//P/8v/0//P/8v/y//P/8//z
//f/+f/7//3////+//7//f/9////AQABAAAAAAAEAAIA//8AAAIAAQADAAcACgAMAAsA
CwAKAAkABwAJAAkACQAKAAwAEAAUABAADQALAAkACgAKAAsADAALAAkACAAHAAYABAAB
AAAAAgD+//3//f/9//3//f/8//j/9P/y//H/8//x//X/+f/6//r/+v/7//r/+v/5//n/
9//3//b/9f/3//f/+f/5//j/+f/6//z/+v/6//r/+v/6//n/+f/6//r/+f/4//f/9v/3
//n/+v/6//z//P/8//n/+f/4//T/8//z//L/8v/3//j/+P/5//f/9//3//j/+f/6//v/
/P/7//n/9//0//f/+P/7//z/+v/4//j/+f/4//X/9P/z//X/9v/4//r//P/+//7//v/8
//v/+//8//n/9//2//X/9P/0//X/9f/x/+//8f/y//L/8v/y//L/9f/5//T/9v/2//b/
9v/2//X/9f/1//f/+P/4//X/9P/z//L/8//0//T/9P/1//T/9f/1//b/9//4//r/+//8
//z//v/+//v/+v/5//n//f/9//v//v/8//v/+//9//3//v/+////AAABAAIAAwAAAP//
/v8AAAcACAAHAAgABwAGAAIA/P/z/+//7v/s//D/8v/0//b/8v/v/+3/6//u/+7/7f/u
/+3/6f/q/+z/7v/v/+//8f/v/+7/7P/q//L/7v/r/+n/6//u//L/+v8MABgAIAAqAD4A
WAByAIgAkwCVAJMAkACBAGUASwAzABsABgD5//P/7//s//T//P/8//P/8P/s/+f/5v/o
/+z/8P/w/+v/6//r/+v/7//x//T/9v/w/+z/6P/k/+X/5v/o/+n/5//n/+b/5v/l/+X/
5v/n/+v/7f/v//H/8P/v/+3/7P/s/+z/7P/r/+3/7//y//L/7v/t/+z/7P/u/+7/7v/u
/+z/7f/u/+7/7f/v//L/8v/z//T/9f/2//T/8//y/+//8v/4//v//v/7//n/9v/z//P/
8//z//P/9//4//r/+//7//3///////z//P8AAP7/+//8//7//f///wMABgAIAAsADQAO
AA8ADgAPAA4ADQAOAA4AEAASAA8ADQAMAAsACwAKAAoACgANAA0ADgAPAAwACAADAAAA
AgD+//3//f/6//n/+P/2//X/9P/1//f/9f/v/+//7//y//L/8v/z//P/8v/w/+//8f/x
//D/7//w//H/9P/1//D/7//u/+7/7//w//H/8v/0//P/8//0//T/8//y//H/8v/z//X/
9v/1//b/9f/0//H/8f/w/+z/7f/v//D/8v/y//D/7f/r/+v/7f/v//L/8P/w//D/8P/x
//H/8f/w//H/8v/1//b/8//w/+//7//v/+3/7f/t/+7/7v/v//D/7f/u/+3/7P/u/+//
8f/0//H/7//u/+3/7v/u/+//7//t/+v/7f/u/+//8P/x//L/8v/x/+//7v/s/+r/7P/t
//D/8f/w//D/7v/s/+3/7P/u/+z/6v/q/+7/7//w//L/8v/v/+7/7P/v//D/8v/z//H/
9P/0//T/9v/2//b/9v/1//X/9P/z//T/9P/1//X/9v/4//j/+v/6//r/+v/6//n/+P/4
//f/AAABAAQABAD///z/+f/2//P/8P/t/+r/6//s/+3/7v/r/+r/6f/o/+X/5P/j/+L/
4//k/w==
         </WaveFormData>
      </LeadData>
      <LeadData>
         <LeadByteCountTotal>10000</LeadByteCountTotal>
         <LeadTimeOffset>0</LeadTimeOffset>
         <LeadSampleCountTotal>5000</LeadSampleCountTotal>
         <LeadAmplitudeUnitsPerBit>4.88</LeadAmplitudeUnitsPerBit>
         <LeadAmplitudeUnits>��V</LeadAmplitudeUnits>
         <LeadHighLimit>2147483647</LeadHighLimit>
         <LeadLowLimit>268435456</LeadLowLimit>
         <LeadID>II</LeadID>
         <LeadOffsetFirstSample>0</LeadOffsetFirstSample>
         <FirstSampleBaseline>0</FirstSampleBaseline>
         <LeadSampleSize>2</LeadSampleSize>
         <LeadOff>FALSE</LeadOff>
         <BaselineSway>FALSE</BaselineSway>
         <ExcessiveACNoise>FALSE</ExcessiveACNoise>
         <MuscleNoise>FALSE</MuscleNoise>
         <LeadDataCRC32>3675377396</LeadDataCRC32>
         <WaveFormData>
9P/0//T/9P/0//T/9P/0//T/9P/0//T/9v/2//b/9v/0//T/9P/0//b/9v/2//b/9v/2
//b/9v/0//T/9P/0//X/9v/3//j/9//2//X/9P/1//b/9//4//b/9v/2//b/+P/4//j/
+P/6//r/+v/6//j/+P/4//j/+f/6//v//P/6//r/+v/6//z//P/8//z//v/+//7//v/+
//7//v/+////AAABAAIAAwAEAAUABgAHAAgACQAKAAsADAANAA4ADwAQABEAEgAVABYA
FwAYABkAGgAbABwAHgAeAB4AHgAgACAAIAAgACAAIAAgACAAIgAiACIAIgAhACAAHwAe
ABwAGgAYABYAFQAUABMAEgAQAA4ADAAKAAcABgAFAAQAAwACAAEAAAD///7//f/8//z/
/P/8//z/+//6//n/+P/5//r/+//8//r/+v/6//r/+P/4//j/+P/5//r/+//8//r/+v/6
//r//P/8//z//P/8//z//P/8//z//P/8//z//v/+//7//v/8//z//P/8//3//v///wAA
/v/+//7//v/+//7//v/+/wAAAAAAAAAA///+//3//P/+//7//v/+//z//P/8//z/+v/6
//r/+v/7//z//f/+//3//P/7//r//P/8//z//P/8//z//P/8//r/+v/6//r/+v/6//r/
+v/4//j/+P/4//r/+v/6//r/+v/6//r/+v/6//r/+v/6//j/+P/4//j/9//2//X/9P/2
//b/9v/2//j/9//3//f/9//3//j/+P/6//r/+v/4//j/+P/4//n/+f/6//r//v/+/wAA
AgAEAAQABQAFAAYACAAJAAkACQAHAAYABgAHAAkACwAMAAwADgAOAAoABwAEAAMAAwAD
AAMABAAGAAYABAAEAAQAAwABAP7//f/7//n/9//2//X/8//0//T/8v/0//T/9P/z//L/
8f/w/+//8P/w/+//7//x/+//7v/u/+//7//x//T/+////wAAAgAEAAgABwANABYAHAAj
AC4AQQBSAFgATwA2ABIA9v/d/8z/wf/B/8f/zv/T/9j/4v/q/+7/8P/y//T/9P/z//P/
8//0//T/9P/2//b/9v/1//L/8v/y//P/9v/2//b/9v/2//b/9v/2//X/9P/0//P/9P/1
//b/9//1//X/9f/1//f/+P/6//v/+//6//r/+v/6//r/+v/6//z//P/7//v/+f/5//n/
+v/6//r//P/8//7//f/8//z//f/+//7//////wAAAAAAAAAAAAABAAEABQAGAAcACAAI
AAcABgAGAAcACAAJAAoADAANAA4ADwAPAA8AEQATABUAFQAYABgAGQAaABsAGwAdAB4A
HwAgACIAIgAiACMAIQAhACIAIgAkACUAJQAlACcAJQAkACQAIgAgAB4AHQAdAB0AGwAa
ABgAFQARABAADwANAA0ACwAHAAUABAACAAIAAgACAAIAAwABAAAAAAD+//3//f/9//7/
/v/+//7//v/+//7//f/9//3//f/9/wAAAAAAAAEA///9//3//v///////////wEAAQAB
AAEA/////wEAAQACAAIAAgACAAEAAQABAAEAAwAEAAUABQAFAAUABAADAAIAAgABAAEA
AgACAAMAAwABAAEAAQABAAMAAwADAAMAAwAEAAQAAgAAAAAAAAAAAAIAAgACAAIAAAD/
//7//v///wAAAQACAAQABAAEAAQAAQABAAIAAgACAAIAAgACAAAAAAAAAAEAAQABAAEA
AQABAAEAAQAAAP7//v//////AQACAAIAAQD+//7//v/+//7/AAAAAAAAAAAAAAAAAAD/
////////////AgACAAIAAgAAAP7//v/+////AQACAAQAAgAGAAgACgAMAA4ADgAPAA8A
EAASABMAEQARABEAEAAQABEAEgATABMAEgASABIADgALAAgABwAJAAkACQAKAAwADAAM
AAwADAALAAgABAAAAP3//f/7//r/+f/5//r/+//6//v//P/6//n/+f/5//n/+f/6//r/
9//3//f/9f/2//b/9//3//v/AAAFAAUABgAKAA4AEAARABcAIAAoAC8APgBRAFwAWABF
ACYACADw/9n/yv/F/8n/0f/Y/93/5P/u//T/9v/4//r/+//6//j/9//4//r/+//8//z/
/P/8//v/+v/6//r/+//8//z//P/8//r/+v/6//r/+//8//7////+//3//P/7//3//f/9
//3//v/+//////////7//v/+//7//v/+//7//v/+//3//f////////8AAP7//v8AAAAA
/v/9//z//P///wAAAAABAP//AAAAAAAAAgACAAMAAwAHAAgACQAKAAoACQAIAAgACgAM
AA4AEAASABMAFAAVABUAFQAXABkAGQAZABwAHAAdAB4AHwAfACIAJAAmACgAJgAmACYA
JwAnACcAKAAoACoAKwArACsAKAAlACMAIgAiACIAIgAjAB8AHwAdABwAGAAVABEAEAAP
AA0ADQALAAcABQAEAAIABAAEAAQABAAFAAMAAgACAAAA////////AAAAAAAAAAD+//7/
/v/9///////////////+//3//f/9//v/+//8/////////////f/9//3//f/+////AgAD
AAIAAgACAAIAAwADAAMAAwADAAQABQAFAAQAAwABAP//AAACAAMABQAFAAQABAADAAMA
AwADAAMAAwADAAMAAwAAAAAA///8////AAABAAIAAgACAAIAAgACAAEAAAAAAAAAAAAA
AAAAAAAAAAAAAAABAAEAAgACAAEAAAD///7//P/8//z//f////////////7//f/8//r/
/v/+/wAAAAAAAAAA///+//3/+//9//3//f/9//7//v/+//7//P/6//r/+v/6//v/+//8
//v//v///wAAAwAGAAcACQAHAAgACgALAAwADQAOAA4ADgAPABAAEQAOAAwACwAKAAkA
BwAFAAUAAwADAAMABAAGAAYABgAGAAgABwAEAAAA+//3//b/8//z//P/9P/2//X/8v/x
//D/8P/v/+//7//x//H/8v/y/+//7//v/+3/7f/u//D/8f/z//b/+//9//z//v8EAAgA
CQAPABQAGgAfACwAPwBQAFYASwAwABAA9P/d/8j/v/+9/8X/zv/V/97/6P/s/+r/6v/s
/+7/7v/t/+3/7v/w//H/8v/z//L/8f/v//D/8P/w//H/8P/w//D/8P/y//L/8v/y//T/
9P/1//X/8v/x//D/7//y//P/9P/1//T/9P/1//X/8//y//L/8v/z//T/9f/2//j/+P/3
//f/9//3//f/+P/2//b/+P/4//r/+f/4//j/+v/8//3////8//z/+//6//z//P/9//3/
/f/+////AAABAAEAAQACAAUABgAHAAgACgALAAwADQAOAA8AEgAVABUAFQAYABgAGQAa
ABsAGwAfACAAIQAiACIAIgAiACMAIwAjACQAJAAkACUAJQAlACUAIwAiACIAHwAeAB0A
HQAYABcAFAASABEADwAMAAwACQAHAAcABQADAAEAAAD+//z//P/8//z/+//5//j/+P/4
//f/9//3//j/+P/4//j/9v/2//b/9f/3//f/9//3//b/9v/2//f/+P/3//j/+v/4//f/
9v/1//P/8//z//P/9v/3//r/+//4//j/+P/4//v/+//7//v/+//8//3//f/7//v/+v/5
//n/+v/6//v/+//6//r/+f/7//v/+//7//v/+//7//v/+//8//z/+v/8//z//P/8//v/
+v/5//j/+f/5//n/+v/4//j/+P/4//b/9v/2//b/9v/3//n/+v/2//T/9f/2//f/+P/6
//r/+v/5//n/+f/5//n/+P/4//j/+P/6//j/+P/4//f/9//2//b/9//8////AgAEAAYA
BgAHAAkACgAMAA0ACwALAAsACgAKAAsADAANABAAEAARABIACwAHAAMAAQABAAEAAQAC
AAQABAAEAAQAAwABAP3/+P/4//X/9f/z//H/7//u/+7/8P/u/+7/7v/w/+//7//v/+3/
7f/u/+7/7//v/+//7f/q/+r/6//r//H/9v/7//v//P/8/wAABAAHAA0AFAAaACEALgA/
AFAAVABHACoACADw/93/zP/D/8P/xf/O/9X/2v/i/+j/6v/u//D/8P/w/+//7//v//D/
8P/w//T/9P/0//P/8v/y//L/8//y//L/8v/y//T/9P/0//T/8v/y//P/8//1//X/9f/1
//P/8//z//P/9v/2//f/9//3//b/9v/2//T/9P/0//T/+P/4//f/9//5//n/+f/6//j/
+P/6//r/+v/5//j/+P/5//r/+v/7//3//v/+//7//P/8//3//f///wAAAQACAAUABQAF
AAYABQAGAAcACAALAA0ADwARAA8ADwARABMAFwAXABoAGgAbABwAHQAdAB0AHgAfACAA
IwAkACUAJwAmACUAJQAkACYAJwAnACcAJwAlACQAJAAiACAAHgAdAB0AHQAbABoAFwAT
AA4ADAALAAkACQAHAAYABQAFAAQAAwACAAEAAAD///3//P/8//r/+f/5//n/+v/6//r/
+v/6//r/+v/5//f/9//3//f/+v/6//r/+//5//f/9//4//v/+//7//v/+f/5//n/+f/5
//n/+//7//v//P/9//7//v/9//z/+//9//7////////////+//3//f/+//7///8BAAAA
AAD///7//f/8//v//f/9//3//f/9//7//v/8//z//P/8//z//v/+//7//v/8//v/+v/6
//z//P/8//z//P/8//z//P/7//v//P/8//z//P/8//z//P/4//r/+v/6//r/+//8//3/
/f/7//v/+//7//z//P/8//z//P/6//r/+v/4//n/+f/6//z/AAACAAQABgAIAAgACQAJ
AAoADAANAA4ADwAQABAADgAPABAAEQARABAAEAAQAA4ACwAIAAcABgAFAAQABAAIAAgA
CAAIAAYABQACAP7//v/7//v/+f/2//X/9f/2//b/9P/0//T/9P/z//P/8//z//P/9P/0
//X/9f/1//P/8P/w//H/8f/z//j///8DAAIAAgAGAAgACwAPABYAHAAjADAAQwBUAFwA
VQBCACAAAADp/9b/x//B/8f/0v/b/+D/6P/w//L/9P/2//j/+P/3//f/9f/2//b/9v/4
//j/+P/3//b/9v/2//f/+P/4//j/+P/6//r/+v/6//j/+P/5//n/+//7//v/+//5//n/
+f/5//z//P/9//3//f/8//z//P/6//r/+v/6//3//v/+/////f/9//3//v/+//7/AAAA
AAAA///+//7/AQACAAIAAwADAAQABAAEAAIAAgADAAMABQAGAAcACAAJAAkACQAKAAsA
DAANAA4AEAARABIAEwAVABUAFwAZABkAGQAcABwAHwAgACEAIQAhACIAIwAkACYAJgAm
ACcAKQApACoAKgAqACsAKwArAC0AKwAqACoAKAAmACQAIwAjACMAIQAgAB0AGQAUABIA
EQAPAA8ADQANAAsACgAIAAcABgAFAAQABAADAAMABAADAAEAAAD///7//v/+//7/AAAA
AAAA///9//3//f/9//7//v/+///////9//3//v///////////////////////////wEA
AQACAAIAAgACAAEAAQABAAEAAQACAAMAAwADAAMAAgABAAEAAgACAAMAAwACAAIAAQD/
/////////wEAAQABAAEAAwAEAAQAAgAAAAAAAAAAAAIAAgACAAIAAQD///3//P/7//r/
+f/4//r/+v/6//r/9//3//j/+P/6//r/+v/6//b/9v/2//f/9//5//n/+f/6//j/+P/4
//j/+P/4//j/9//5//n/+f/5//n/+P/3//b/9//2//f/+P/4//n/+f/6//j//P/+/wAA
BAAGAAYABwAFAAYACAAJAAsACwALAAoACAAJAAoACwALAAoACgAKAAgABQACAAEA/v/9
//z//P8BAAIAAwAEAAMAAQD9//j/+P/1//X/8//y//H/8f/y//D/7v/u/+7/7//v//D/
8f/v/+//8P/w/+3/7f/t/+v/6//s/+7/7//v//L/9//7//7//v8AAAQABQAJAA4AEgAX
ACQAOwBMAFIASQAwAAwA7v/X/8T/uf+5/8X/0P/V/9r/4v/m/+j/7P/s//D/8P/v/+//
7//w//D/8P/y//L/8v/x//L/8v/y//P/8//y//H/8P/y//L/8v/y//D/8P/x//H/8f/x
//H/8f/z//P/8//z//L/8v/z//P/9f/0//T/9P/y//L/8v/y//T/9P/z//P/9P/1//b/
+P/2//b/+P/4//n/+f/5//r/+//8//z//f/7//z//P/8//3//v8AAAEAAAAAAAAAAAAB
AAEAAQACAAMABAAFAAYACAAJAAoACwANAA0ADwARABIAEQATABIAFAAWABgAGQAZABoA
GwAcABwAHAAcAB0AHwAfACAAIAAeAB8AHwAfACEAHwAeAB4AGwAaABkAGQAVABUAEwAS
ABEADwAMAAwACQAHAAcABQADAAEAAAD+//z//P/8//z/+//5//j/+P/6//n/+f/5//b/
9v/2//b/+P/4//j/9//3//f/9//3//b/9v/2//f/+f/3//f/+P/3//f/9//3//n/+f/5
//n/9//3//n/+f/4//j/+P/4//v/+//7//v/+//8//3//f/9//3//P/7//n/+v/6//v/
+//6//r/+f/7//v/+//7//n/+f/5//n/+//8//z/+v/6//r/+v/6//j/+P/4//j/+v/5
//j/+P/2//b/9v/2//f/+P/5//r/+f/5//r/+v/5//j/9//2//X/9v/3//n/+P/3//b/
9f/3//f/9//2//j/+P/3//b/+P/4//j/+P/4//j/+P/3//b/9f/0//P/9v/2//b/9v/2
//T/9P/0//T/9f/1//b/9v/6//z//v/+/wAAAAABAAMABAAGAAcACQAJAAkACAAGAAcA
CAAJAAsACgAKAAoABgADAAAA//////////8AAAAAAAAAAAAAAgABAP7/+v/6//f/9//1
//H/7//u/+7/7//u/+//8P/w/+//7//v/+//7//w//D/8f/x//H/7//t/+z/7P/r/+3/
8v/3//v//P/+/wAAAgABAAEACgASABkAIgAzAEQAUABPADwAHAD8/+P/zP+//7v/vf/G
/83/0P/Y/+T/6P/q/+7/7v/u/+3/7f/t/+7/7v/u//D/8P/w/+//7v/u/+7/7//w//D/
8P/w//D/8P/w//D/7v/u/+//7//x//H/8f/x/+//7//v/+//8v/y//P/8//z//L/8v/y
//D/8P/w//D/9P/0//P/8//y//H/8P/w//L/8v/0//T/9P/z//L/8v/x//L/8v/z//X/
9v/2//b/9v/2//f/9//5//r/+//8//v/+//7//z//f/+////AAACAAMABAAFAAMAAwAF
AAcACwALAA4ADgAPABAAEQARABIAEgASABIAEwAUABUAFwAVABUAFgAWABYAFwAXABcA
GQAXABYAFgAWABYAFgAXABcAFwAVABQAEAANAAkACAAHAAUABQADAAEA///+//z/+v/6
//r/+v/7//n/+P/4//b/9f/1//X/9P/0//T/9P/0//T/9P/z//P/8//z//P/9v/2//b/
9//1//P/8//0//X/9f/1//X/9//3//f/9//2//X/9v/1//X/9v/3//j/9//3//f/9//3
//j/+f/5//n/+f/4//f/9f/2//b/9//5//j/+P/3//X/9f/1//X/9//3//f/9//1//b/
9v/0//T/9P/0//T/9P/0//T/9P/0//P/8v/y//T/9P/0//T/9P/0//T/9P/y//H/8f/w
//L/8v/y//L/8P/w//D/8f/z//P/8//z//f/9f/1//T/9P/2//b/9v/2//b/9v/2//X/
9f/1//X/9f/2//b/9v/2//b/9P/0//T/9v/3//f/+P/6//7/AAACAAMABAADAAMAAwAE
AAYABwAFAAUABQAEAAYABwAIAAkACQAIAAgACAACAP///P/7//z//f/+/wAAAAAAAAAA
AAD+//3/+v/2//X/8//0//P/8P/v/+//8P/y//D/8P/w/+7/7f/t/+3/7f/t/+7/7v/v
/+//7//t/+z/7P/t/+3/8f/2//v/+//8//7/AAACAAMACwAUABoAIQAyAEMAUABOAD0A
IAD+/+T/z//A/7n/vf/H/8z/0f/a/+L/5v/q/+z/7v/v/+7/7P/r/+3/7v/u/+7/8v/y
//L/8f/u/+7/7v/v//L/8v/y//L/8P/w//D/8P/w//D/8f/x//P/8//z//P/8f/x//H/
8f/y//L/8//z//H/8P/w//D/8P/w//D/8P/0//T/8//z//P/8//z//T/9P/0//b/9v/2
//X/9P/0//P/9P/0//X/9//4//j/+P/2//b/9//3//v//P/9//7/////////AAABAAIA
AwAEAAYABwAIAAkABwAHAAkACwAPAA8AEgASABMAFAAVABUAFgAWABYAFgAXABgAGQAb
ABkAGQAaABoAGgAbABsAGwAbABkAGAAYABUAFAATABMAEwATABEAEAAMAAkABQAEAAUA
AwADAAEA///9//z/+v/4//j/+P/4//n/9//2//b/9P/z//P/8//0//T/9P/0//L/8v/y
//H/8f/x//H/8f/z//T/9f/3//X/8//z//T/9f/1//X/9f/3//f/9//3//X/9f/3//f/
9v/2//b/9v/3//f/9//3//f/+P/5//n/9//3//b/9f/1//b/9v/3//n/+P/4//f/9f/1
//X/9f/2//f/+P/5//j/+P/3//T/9P/0//T/9P/2//b/9v/2//T/8//y//L/8//0//X/
9v/0//T/9P/0//P/8//0//T/9v/2//b/9v/y//L/8v/z//X/9f/1//X/9f/1//P/8v/0
//T/9P/0//b/9v/2//X/8//z//P/8//2//b/9v/2//b/9P/0//T/9P/1//X/9v/4//z/
/v8AAAEAAgABAAEAAwAEAAYABwAFAAUABQAEAAQABQAGAAcACQAIAAgACAACAP///P/7
//3//f/9//7//v/+//7//v/+//3/+v/2//b/8//z//H/7v/t/+3/7v/w/+7/7v/u/+z/
6//r/+v/7f/t/+7/7v/v/+//7//t/+z/7P/t/+3/7//2//v//f/8//7/AAACAAUACwAS
ABoAIwAwAEMAUgBSAEEAJAACAOj/0//C/7v/v//H/8z/0//a/+L/5v/q/+7/8P/w//D/
7//v/+3/7v/u/+7/8P/w//D/7//u/+7/7v/v//D/8P/w//D/7v/u/+7/7v/w//D/8f/x
//H/8f/x//H/7//v/+//7//y//L/8//z//P/8v/y//L/8P/w//D/8P/y//L/8f/x//H/
8f/x//L/8v/y//T/9P/0//P/8v/y//P/9P/0//X/9//4//j/+P/4//j/+f/5//n/+v/7
//z/////////AAABAAIAAwAEAAQABQAGAAcABwAHAAkACwAPAA8AEgASABEAEgATABMA
FQAWABcAGAAaABoAGgAbABkAGQAaABoAGgAbABsAGwAbABkAGAAYABcAFgAVABUAFQAV
ABMAEgAOAAsABwAGAAcABQAFAAMAAQD///7//P/8//z//P/8//3/+//6//r/+P/3//f/
9//2//b/9v/2//j/+P/4//f/9f/1//X/9f/4//j/+P/5//f/9f/1//b/+f/5//n/+f/5
//n/+f/5//f/9//5//n/+v/6//r/+v/5//n/+f/5//n/+v/7//v/+//7//r/+f/5//r/
+v/7//3//P/8//v/+f/5//n/+f/7//v/+//7//n/+v/6//j/+v/6//r/+v/6//r/+v/6
//j/9//2//b/9//4//n/+v/5//j/9//2//X/9f/2//b/+P/4//j/+P/2//T/9P/0//T/
9P/0//b/9v/2//X/9f/1//X/9f/2//b/9v/2//b/9P/0//T/8v/z//P/9P/1//r//f8A
AAAAAgACAAMABQAGAAgACQAHAAcABwAGAAgACQAKAAsACwAKAAoACgAEAAEA/v/9////
/////wAAAAAAAAAAAAACAAEA/v/6//j/9f/1//P/8P/v/+//8P/y//D/8P/w//D/7//v
/+//7//v//D/8P/v/+//7//t/+z/7P/t/+3/7//0//f/+//8//7/AAAEAAUABwAOABYA
HQAmADMARgBSAE8AOgAcAPz/4//O/8H/u//B/8j/zf/S/9r/5P/q/+z/8P/w//D/7//v
//H/8v/y//L/8v/y//L/8f/w//D/8P/x//L/8v/y//L/8v/y//L/8v/y//L/8//z//X/
9f/1//X/8//z//P/8//0//T/9f/1//X/9P/0//T/9P/0//T/9P/2//b/9f/1//X/9f/1
//b/+P/4//r/+v/4//f/9v/2//f/+P/4//n/+//8//z//P/6//r/+//7//3//v///wAA
AQABAAEAAgADAAQABQAGAAgACQAKAAsACwALAA0ADwARABEAFAAUABUAFgAXABcAFwAY
ABkAGgAaABoAGgAbABsAGwAcABwAHgAfAB8AHwAdABsAGgAaABsAGgAZABkAFwAXABUA
FAASAA8ACwAKAAsACQAJAAcAAwABAAAA/v/+//7//v/+/////f/8//z/+//5//j/9//3
//j/+f/6//j/+P/4//f/9//3//f/9//4//j/+P/5//n/9//3//j/+//7//v/+//6//n/
+P/3//n/+f/7//v/+v/6//r/+v/7//v/+//7//v//P/9//3/+//7//r/+f/5//r/+v/7
//3//P/8//v/+//7//v/+//7//v/+//7//n/+v/6//j/+P/4//j/+P/6//r/+v/6//r/
+f/4//j/+v/6//r/+v/4//j/+P/4//f/9//4//j/+v/6//r/+v/4//b/9v/3//j/+P/4
//j/+P/2//b/9v/1//f/9//3//f/9v/2//b/9v/4//b/9v/2//j/+f/5//r/+P/8//7/
AAACAAQABAAFAAUABgAIAAkABwAHAAcABgAIAAkACgALAAkACAAIAAgABAABAP7//f//
//////8AAAAAAAAAAAAAAgABAP7/+v/3//P/8v/v/+//7//w//L/8P/u/+7/7v/s/+v/
6//r/+z/7f/v//D/7f/t/+3/6//s/+z/7f/t//H/9P/3//f/+P/8/wAAAgAFAAsAFAAc
ACEALgBBAE4AUABBACIAAgDm/8//vv+3/7n/w//M/9P/2v/g/+T/5v/q/+z/7P/s/+v/
6//t/+7/7v/u/+7/7v/u/+3/7v/u/+7/7//w//D/8P/w/+7/7v/u/+7/8P/w//H/8f/v
/+//7//v//H/8f/x//H/8P/w//H/8f/x//D/8P/w//L/8v/y//L/8v/y//H/8f/x//H/
8f/y//L/8v/0//T/9P/z//L/8v/1//b/9v/3//b/9v/1//T/9f/2//j/+f/5//r/+//8
//v/+//7//z//v8AAAIABAAEAAUABgAHAAkACQALAA0ADQANABAAEAARABIAEwATABUA
FgAXABgAFgAWABYAFwAZABkAGgAaABoAGwAbABsAGwAZABgAGAAZABgAFwAXABQAEwAQ
AA4ADgALAAcABgAHAAUABQADAAEA///+//z//f/+////AAD///3//P/8//7//f/9//3/
/P/8//z//P/8//z//P/7//3//f/9//3//P/8//z//f////3//f/+//3//f/9//3//f/9
//3//f//////AQABAP7//v/+//7/AQABAAEAAQD//wAAAQABAAEAAQAAAP//AQACAAIA
AwACAAAA///9//7///8AAAEAAQABAAEAAQD//wAAAAD+/wAAAAAAAAAA///+//3//P/9
//3//f/+//7//v/+//7//P/8//z//P/8//3///8AAP///v/9//z//P/+//7//v/+//7/
/v/8//z//P/7//3//f/9//3//f/8//v/+v/8//r/+v/6//z//f/9//7//P8AAAIABAAG
AAgACAAJAAkACgAMAA0ADQANAA0ADAAOAA8AEAARAA8ADgAOAA4ACwAJAAcABwAGAAUA
BAAEAAgACAAIAAgACgAJAAYAAgD///v/+v/3//b/9f/1//b/9v/0//T/9P/2//X/9f/1
//X/9f/2//b/8//z//P/8f/x//L/9P/1//X/+P/7////AAACAAgACgALAA0AFgAgACUA
KAA3AEwAWgBVAEIAJAACAOX/zv/B/7v/w//O/9f/3P/k/+z/7v/w//L/9v/2//X/9f/3
//j/+P/4//j/+P/4//f/+P/4//j/+f/6//r/+v/6//r/+v/6//r/+v/6//v/+//5//n/
+f/5//v/+//7//v/+v/6//v/+//5//j/+P/4//r/+v/6//r/+v/6//n/+f/7//v/+//8
//r/+v/8//z//P/7//r/+v/9//7//v////7//v/9//z//f/+/wAAAQABAAIAAwAEAAUA
BQAFAAYACQAKAAsADAANAA0ADQANAA4ADwASABUAFQAVABgAGAAZABoAGwAbAB0AHgAf
ACAAHgAeAB4AHwAhACEAIgAiACIAIwAjACMAIwAhACAAIAAhACAAHwAfABwAGwAYABYA
FQATABAAEAANAAsACwAJAAkABwAGAAQABAAEAAQABAABAP///v/+/wAA/////////v/+
//7//v/9//z/+//5//r/+//8//3//f/8//v/+//8//v//P/+/////////////f/9//3/
/f/9//3///////z//P/8//z//v///wAAAQD//wAAAQABAAEAAQAAAP//AQACAAIAAwAC
AAAA///9///////////////////////9//7//v/8//7//v/+//7//P/8//z//P/+//3/
/P/8//z//P/8//z/+v/6//r/+v/7//v//P/8//v/+v/5//j/+f/6//v//f/9//3//f/9
//z/+//6//j/+v/6//v/+//6//r/+f/3//f/+P/5//r/+v/6//n/+P/6//v//v///wQA
BgAHAAkACQAJAAkACQAMAAwADAANAAwADQANAA0ACwAKAAoACQAHAAYABAADAAEAAQD/
//3/AwAGAAcABgAEAAIAAAD+//r/+P/2//T/9P/0//T/9P/z//L/8f/w//D/8P/w//D/
8v/y/w==
         </WaveFormData>
      </LeadData>
      <LeadData>
         <LeadByteCountTotal>10000</LeadByteCountTotal>
         <LeadTimeOffset>0</LeadTimeOffset>
         <LeadSampleCountTotal>5000</LeadSampleCountTotal>
         <LeadAmplitudeUnitsPerBit>4.88</LeadAmplitudeUnitsPerBit>
         <LeadAmplitudeUnits>��V</LeadAmplitudeUnits>
         <LeadHighLimit>2147483647</LeadHighLimit>
         <LeadLowLimit>268435456</LeadLowLimit>
         <LeadID>V1</LeadID>
         <LeadOffsetFirstSample>0</LeadOffsetFirstSample>
         <FirstSampleBaseline>0</FirstSampleBaseline>
         <LeadSampleSize>2</LeadSampleSize>
         <LeadOff>FALSE</LeadOff>
         <BaselineSway>FALSE</BaselineSway>
         <ExcessiveACNoise>FALSE</ExcessiveACNoise>
         <MuscleNoise>FALSE</MuscleNoise>
         <LeadDataCRC32>4182612598</LeadDataCRC32>
         <WaveFormData>
BgAGAAYABgAHAAgACQAKAAwADAAMAAwADAAMAAwADAAMAAwADAAMAA4ADgAOAA4ADgAO
AA4ADgAMAAwADAAMAA4ADgAOAA4AEAAQABAAEAAPAA4ADQAMAA4ADgAOAA4ADAAMAAwA
DAAMAAwADAAMAAwADAAMAAwACgAKAAoACgAIAAgACAAIAAYABgAGAAYABAAEAAQABAAG
AAYABgAGAAYABgAGAAYABgAGAAYABgAFAAQAAwACAAEAAAD///7/AAAAAAAAAAD+//7/
/v/+//7//v/+//7//P/8//z//P/6//r/+v/6//r/+v/6//r//P/8//z//P/9//7///8A
AAAAAAAAAAAAAgACAAIAAgACAAIAAgACAAQABAAEAAQABAAEAAQABAAEAAQABAAEAAYA
BgAGAAYABgAGAAYABgAEAAQABAAEAAYABgAGAAYABgAGAAYABgAEAAQABAAEAAYABgAG
AAYABAAEAAQABAAGAAYABgAGAAYABgAGAAYABgAGAAYABgAGAAYABgAGAAQABAAEAAQA
AgACAAIAAgADAAQABQAGAAQABAAEAAQAAgACAAIAAgACAAIAAgACAAIAAgACAAIAAgAC
AAIAAgACAAIAAgACAAIAAgACAAIAAgACAAIAAgADAAQABQAGAAQABAAEAAQAAgACAAIA
AgAEAAQABAAEAAQABAAEAAQABAAEAAQABAAEAAQABAAEAAIAAgACAAIAAwAEAAUABgAE
AAQAAwACAAIAAwAEAAQABAAEAAQABQAEAAIAAQABAAIAAwAEAAQABAAEAAUABgAIAAkA
CwANAA0ADQAMAAwACwANAA0ADQAPAA0ACgAGAAMAAAD+//3/+f/3//f/9P/0//T/9f/1
//X/9v/3//j/+//8//3//v///wAAAQADAAEAAgACAAIAAgACAAMAAwADAAMAAwAEAAQA
BAADAAMAAwADAAMAAwAFAAUABQAFAAcABwAGAAYACwAUABsAHAAaABoAHAAcABkACQDv
/9n/wf+r/5n/iv97/3H/df+E/5L/o/+4/87/4v/v//f//P//////AQACAAUABwAJAAkA
CQAJAAoACgALAAwADQANAA8ADwAPAA8ADwAPAA8ADwAQABAAEAAQAA4ADgAOAA8AEQAQ
ABAAEAAOAA4ADgAOAA4AEAAQABAAEAAQABAAEAAQAA8ADgAOAAwADAAMAAwADgAOAA4A
DgAMAAoACgAKAAoACgAJAAkACwALAAsACwAJAAkACQAJAAoACgAJAAkABQAFAAUABQAF
AAUABQAFAAMAAwADAAMAAgAAAP///v8AAAEAAgADAAIAAAD+//z//P/8//z//P/+//7/
/v/9//v/+//7//v/+//8//z//P/+//7//v/+//7//f/8//v//f/+////AQD/////AQAC
AAIAAwADAAMAAwADAAMAAgACAAMABAAEAAQABAAEAAQAAwADAAMAAwAFAAUABgAGAAYA
BgAGAAYABgAGAAYABgAIAAgACAAIAAYABgAGAAYACAAIAAgACAAGAAYABQAFAAYACAAG
AAYABgAGAAYABgAEAAQAAwADAAQABAAEAAQABAAEAAQABAAEAAQABQAFAAMAAwADAAIA
AgACAAIAAgAEAAQAAwACAAIAAgACAAIAAgADAAMAAwAFAAUABQAFAAMAAgACAAIAAgAC
AAIAAwADAAMAAwADAAMAAwADAAIABAAEAAQABQAEAAMAAgABAAMAAwACAAIAAQABAAEA
AAABAAIAAwAFAAUABQAEAAIAAwAEAAQAAwADAAUABgAGAAQAAgACAAIAAgACAAIAAwAF
AAQABAAEAAQABAAFAAUABAACAAMAAwADAAMAAgACAAIABQAGAAgACQALAA0ADQANAAwA
DAANAA8ADwAPAA8ADQAIAAQAAQD+//z/+//5//f/9//0//L/8v/1//X/9//4//n/+v/7
//z/+//8//3//v///wEAAQACAAQABAAEAAQAAwADAAMAAwADAAQABAAEAAMAAwADAAMA
AwADAAUABQAFAAUABQAFAAYACgANABIAGQAcABwAHAAcABgACwD3/+P/zf+z/6H/kf9+
/2//bf93/4b/kv+j/77/2P/o/+//+f8AAP////8BAAQABQAHAAkACQAHAAcACAAIAAsA
DAANAA0ACwALAAsACwANAA0ADQANAA4ADgAOAA4ACwAKAAkACQAMAAwADQAOAA4ADgAO
AA4ACgAMAAwADAAMAAwADAAMAAoACQAIAAgACwAMAA0ADgANAAwACwAKAAoACAAIAAgA
CgAKAAkACQAJAAkACQAJAAkACQAJAAkABgAGAAUABQADAAMAAwADAAMAAwADAAMAAQAB
AAEAAQABAAAAAAAAAAEAAQABAAEA///+//3//P/8//z//P/8//z//P/8//v/+//7//v/
+//7//z//P/8//z//P/8//z//f/9//3//f/8//z//P/9//////8BAAIAAgADAAMAAwAF
AAUABQAEAAQABQAGAAYABAAEAAQABAADAAMAAwADAAMAAwAEAAQABAAEAAQABAAGAAYA
BgAGAAUABAADAAIABAAEAAQABAAGAAYABgAGAAQABAADAAMABgAIAAYABgAEAAQABAAE
AAYABgAFAAUABAAEAAQABAACAAIAAgACAAQABAAFAAUAAwADAAMAAgACAAIAAgACAAIA
AgABAAAAAgACAAIAAgAAAAEAAQABAP//////////AQAAAAAAAAD+//7//v//////////
/////////////v/+//7//v///wEAAQABAAEA//////7//v/9//3//f/8//7//v/+////
AQAAAP7//v/+//7//v/+////AQABAAAA///+//7///////7//v////////////7//v/+
/wEAAgAEAAUABQAHAAcABwAIAAgACQALAAsACwALAAkABgACAP///P/8//v/+f/3//f/
9P/y//L/8//z//X/9v/3//j/+f/6//v//P/9//7//f//////AAACAAIAAgACAAEAAQAB
AAEAAwAEAAQABAAFAAUABQAFAAcABwAJAAkABwAHAAcABwAIAAoADQAWAB0AHgAaAB4A
IAAcABUABwDx/9n/wf+n/5P/fP9r/2X/a/92/4T/l/+y/8z/4P/v//X/+P/9/wEABQAI
AAoACwAMAAsACwALAAwADAANAA4ADwAPAA8ADwAPAA8ADwAPAA8ADwAQABAAEAAQAA4A
DgAOAA8AEAAQABEAEgARABAADwAOAA0AEAARABIAEAAQABAAEAAQAA8ADgAOAA4ADgAO
AA4ADgAOAA4ADgAMAAoACgAKAAoACgAJAAkACwALAAsACwALAAsACwALAAkACAAGAAUA
BgAHAAgACQAJAAkACQAJAAcABwAHAAcABgAEAAMAAgABAAEAAQABAAMAAgABAAAA/v/+
//7//v/8//z//P/7//v/+//7//v//f/+//7//v/+//7//v/+////////////AAAAAAAA
AQADAAMABQAGAAUABQAEAAMABAAFAAYABgAEAAUABgAGAAYABgAGAAYABQAFAAUABQAD
AAMABAAEAAIAAgACAAIAAgACAAIAAgAEAAQABAAEAAQABAAEAAQAAgACAAIAAgAFAAYA
BgAHAAYACAAGAAYABAAEAAQABAAEAAQAAwADAAYABgAGAAYABAAEAAQABAAGAAYABwAH
AAcABwAHAAYABgAGAAYABgAEAAQAAwACAAQABAAEAAQABAAFAAUABQADAAMAAwADAAUA
BAAEAAQABAAEAAQABQAFAAUABQAFAAUABQAFAAQAAgACAAIAAwAFAAYABAAEAAQABAAB
AAAAAAABAAIAAgACAAIABAAFAAUABAACAAMAAwADAAUABAAEAAQAAwAEAAYABwAJAAsA
CwALAAoACgALAA0ADgAPABAADwALAAYAAgD+//3//f/8//v//f/6//j/+P/2//X/9v/2
//n/+v/7//z//f/+////AAABAAMAAwAEAAQABAAEAAQAAwADAAMAAwADAAQABAAEAAMA
AwADAAMAAwADAAUABQAHAAcABwAHAAgADAAPABIAFwAaABgAGgAgACAAFQADAO3/1f+7
/5//h/90/2X/X/9l/3D/gP+V/7D/yv/g/+3/9f/6//3//////wAABQAHAAkACQAHAAcA
CAAIAAoADAAOAA8ADQANAA0ADQALAAsACwALAA0ADgAPABAADgAOAA4ADwAPAA4ADgAO
AA4ADgAOAA4ADAAOAA4ADgAMAAwADAAMAAwACwAKAAoACgAKAAoACgAMAAwADAAMAAwA
CgAKAAoACgAKAAkACQAJAAkACQAJAAcABwAHAAcACAAIAAcABwAHAAcABwAHAAUABQAF
AAUAAwADAAMAAwABAAAAAAAAAAEAAQABAAEA///+//3//P/+//7//v/+//7//v/+//3/
+//7//v/+//8//7///8AAP///v/9//z/AAABAAIAAwACAAIAAgADAAIAAQACAAIABAAF
AAUABQADAAMAAwACAAQABQAGAAYABAAEAAQABAADAAMAAwADAAMAAwAEAAQAAgACAAIA
AgACAAIAAgACAAQABAAEAAQAAgACAAIAAgAEAAQABAAEAAYABgAFAAUABQAGAAMAAgAE
AAQABAAEAAQABAADAAMABAAEAAQABAACAAIAAgACAAQABAAFAAUAAwADAAMAAgACAAIA
AgACAAQABAADAAIAAgACAAIAAgAAAAEAAQABAAMAAwADAAMABQAEAAQABAACAAIAAgAD
AAIAAQAAAP//AQABAAEAAAACAAIAAgADAAIAAQAAAP//AQAEAAIAAgACAAIA///+//7/
///+//7//v/+/wAAAQABAAAAAgADAAMAAwABAAAAAAAAAAEAAgAEAAUACQALAAsACwAJ
AAgACAAJAAsACwALAAkABwAEAAIAAAD8//v/+f/3//n/9v/0//T/9P/z//T/9P/3//j/
+f/6//v//P/9//7//f//////AAACAAIAAgACAAIAAQAAAP//AQACAAIAAgD/////////
//////8BAAEAAwADAAMAAwACAAQABwAMABMAFgAUABYAHAAeABcACwDz/9n/wf+n/5H/
fP9p/1//Yf9s/3z/jf+m/8D/2P/l/+3/9P/5//n/+/8AAAMABQAHAAcABwAHAAgACAAH
AAgACQAJAAsACwALAAsACwALAAsACwAKAAoACgAKAAwADAAMAA0ACwAKAAoACgAMAAwA
DAAMAAgACgAKAAoACgAKAAoACgAIAAcABgAGAAYABgAGAAYABgAGAAYABgAIAAYABgAG
AAQABAADAAMABAAFAAYABwAGAAUABAADAAQABAADAAMAAQABAAEAAQADAAMAAwADAAMA
AwADAAMAAgAAAP///v/9//3//f/9//3//P/7//r/+v/6//r/+v/8//z//P/7//r/+f/4
//f/+f/6//r/+v/8//z//P/8//v/+//7//v//P/8//z//f/9//3///8AAAAAAQABAAEA
/////////v/8//3//v/+////AAABAAIA////////////////AAAAAP7//v/+//7//v/+
//7//v/+//7//v/+//7//v/+//7/AAAAAAAAAAAAAAAA/////wIABAACAAIAAAAAAAAA
AAD+//7//f/9////AAABAAIAAAAAAAAAAAD+//7///////////////7//P/8//z//P/9
//7//v/+//7//v/+//7//f/9//z/+//9//3//f/9//3//P/8//z//v/+//7/////////
/////wEAAQABAAAA/v/+//7////////////////////+//7//////////P/8//7//v/+
//7//f/8//z//f8AAAAAAAAAAP7///////7//f/9//z/+//8//z//f/+////AAACAAMA
AwAFAAUABQAEAAQABQAHAAkACQAJAAcABAAAAP3/+v/4//f/9f/z//P/8P/u/+7/8f/x
//P/9P/z//T/9f/2//X/9v/3//j/+v/9//7/AAD+//7//v/+//////////////8AAAAA
AAD//////////wEAAQADAAMAAgABAAAA//8EAAYABwAKAA8AEgASABQAFgAYABUABQDt
/9X/u/+j/4//fP9r/2X/bf96/4r/m/+w/8j/3v/r//H/9v/3//n/+//+////AQADAAMA
BQAFAAYABgAHAAgACQAJAAcABwAHAAcACAAJAAoACwAKAAoACgAKAAoACgAKAAsACwAK
AAoACgAKAAoACgAKAAgACgAKAAoACQAIAAcABgAHAAcABwAIAAYABgAGAAYACAAIAAgA
CAAKAAgACAAIAAYABgAFAAUABQAFAAUABQAFAAUABQAFAAIAAgABAAEAAgADAAQABQAC
AAEAAAD//wAAAQACAAMAAQAAAAAAAAD9//3//f/9/////v/9//z//P/8//z//P/8//z/
/P/7//v/+//7//v/+f/6//r/+v/7//z//f/+//3//f/9//3//v/+//7/////////AQAC
AAQABQAFAAUAAwADAAMAAgACAAMABAAEAAQABAAEAAQAAwADAAMAAwABAAEAAgACAAIA
AgACAAIABAAEAAQABAACAAIAAgACAAQABAAEAAQAAgACAAIAAgAEAAQAAwADAAQABgAE
AAQABAAEAAQABAAEAAQAAwADAAQABAAEAAQABAAEAAQABAADAAIAAgABAAIAAwAEAAQA
BAAEAAQABAACAAIAAQAAAAEAAgADAAQAAwADAAIAAQADAAMAAwADAAMAAgACAAIAAAAA
AAAAAQABAAEAAQABAAEAAQABAAAAAAAAAAAAAQABAAEAAQABAAEAAQAAAAAAAQABAAEA
AAAAAAAAAAABAAEA///+/wAAAgACAAIAAgABAAAAAAABAAAAAAAAAAAA/v///////v8A
AAEAAQABAAEAAAAAAAAA//8AAAIAAwAHAAkACQAJAAgACAAJAAsACwALAAsACQAGAAIA
///8//j/9//1//P/9P/y//H/8v/y//H/8v/y//P/9P/1//b/9//4//n/+v/7//3//f/+
//7//v/+//7//////////////wAAAAAAAAEAAQABAAEA/////wEAAQABAAEAAQABAAIA
BgAJAAoADwAUABgAGAAYABoAFwALAPn/5f/P/7f/n/+Q/3//cf9t/3j/iP+V/6b/vv/W
/+P/7f/2//v//f////7/AQADAAUABQAFAAUABgAGAAcACAAJAAkACwALAAsACwAJAAkA
CQAJAAoACgAKAAoADAAMAAwADQAMAAoACQAIAAsADAANAA4ACwAMAAsACgAMAAwADAAM
AAoACQAIAAgACAAIAAgACAAIAAgACAAIAAoACAAIAAgACAAIAAcABwAHAAcABwAHAAUA
BQAFAAUABAAEAAMAAwABAAEAAQABAAMAAwADAAMAAQABAAEAAQABAAAAAAAAAP//////
///////+//3//P/8//z//P/8//v/+v/5//f/+f/5//n/+f/6//z//f/+//z//P/8//z/
/f/9//3//f8AAAAAAAABAAAA//8AAAAAAQADAAQABQADAAMAAwACAAAAAQACAAIABAAE
AAQABAABAAEAAQABAAIAAwAFAAYABgAGAAYABgAEAAQABAAEAAIAAgACAAIABAAEAAQA
BAAFAAYABwAIAAYABgAFAAUABgAIAAYABgAEAAQABAAEAAYABgAFAAUABAAEAAQABAAE
AAQABAAEAAQABAAFAAUAAwADAAMAAgACAAIAAgACAAQABAADAAIABAAEAAQABAAEAAUA
BQAFAAUABQAFAAUAAwACAAIAAgAEAAQABAAFAAMAAwADAAMAAwADAAMAAgAEAAQABAAF
AAMAAwADAAMABQAFAAQABAAFAAUABQAEAAQABAAIAAkACgAJAAgABwAGAAcABgAGAAcA
CAAIAAgACAAGAAcABwAGAAgACQAJAAkACQAIAAgACAAJAAoADAANAA8AEQARABEAEAAQ
ABEAEwASABEAEAANAAwACAAFAAIA/v/9//v/+f/7//j/9v/2//f/9//5//r/+//8//3/
/v///wAAAQACAAUABwAHAAgABgAGAAYABgAHAAcABwAHAAcACAAIAAgABwAHAAcABwAJ
AAkACwALAAsACwALAAsADgAQABUAGAAbABoAGgAeACIAHgAVAAMA7f/X/7//q/+b/4r/
ff97/4f/lP+g/7H/yP/c/+z/9////wQABQAHAAUABgALAA0ADwAPAA8ADwAQABAADwAQ
ABEAEQARABEAEQARABEAEQARABEAEgASABIAEgASABIAEgATABUAFAAUABQAEgASABIA
EgAQABIAEgASABQAFAAUABQAEwARAA8ADgAPABAAEQASABIAEgASABIAEAAOAA4ADgAO
AA4ADQANAA0ADQANAA0ACwALAAsACwALAAwADAANAAkACQAJAAkACQAJAAkACQAFAAUA
BQAFAAcABgAGAAYABQAFAAUABQADAAIAAQAAAAIAAgACAAIAAgACAAIAAQABAAEAAQAB
AAEAAgACAAIAAgACAAIAAgADAAMAAwADAAQABAAEAAUABwAHAAkACgAJAAkACAAHAAcA
BwAHAAYABwAJAAsADAAMAAwADAAMAAkACQAJAAkACQAJAAoACgAKAAoACgAKAAoACgAK
AAoACgAKAAoACgAIAAgACAAIAAoACgAKAAoACAAIAAcABwAKAAwACgAKAAgACAAIAAgA
CAAIAAcABwAKAAoACgAKAAgACAAIAAgACAAIAAkACQAKAAsADAAMAAsACgAJAAgACgAK
AAkACAAIAAgACAAIAAgACQAJAAkABwAHAAcABwAHAAYABgAGAAYABgAGAAcABQAFAAUA
BQAHAAcABwAGAAgACAAIAAkACAAHAAYABQAHAAcABgAGAAkACQAJAAgACgAKAAoACgAI
AAgACAAIAAcABgAGAAcACAAIAAgACAAIAAkACQAIAAgACQAJAAkABwAGAAYABgAJAAoA
DAANAA8AEQARABEADgAOAA8AEQARABEAEQAPAAwACAAFAAIAAAD///3/+//7//j/9v/2
//f/9//5//r/+//8//3//v///wAAAQACAAUABwAHAAgACAAIAAgACAAHAAcABwAHAAkA
CgAKAAoACQAJAAkACQAIAAcACAAHAAoACwAMAA0ADgAOABEAFgAbAB4AHAAeAB4AHAAV
AAEA6f/T/73/q/+f/5D/f/97/4X/lP+g/6//xP/a/+z/9////wIABQAHAAkACgALAA0A
DwAPAA8ADwAQABAADwAQABEAEQARABEAEQARABEAEQARABEAFAAUABQAFAASABIAEgAT
ABMAEgASABIAFAAUABQAFAASABQAFAAUABIAEgASABIAFAATABIAEgARABAADwAOABAA
EAAQABAAEgAQABAAEAAOAA4ADQANAAsACwALAAsADAANAA4ADwAOAA4ADQANAAoACQAI
AAcACQAJAAkACQAHAAcABwAHAAcABgAGAAYABQAFAAUABQAFAAQAAwACAAIAAgACAAIA
BAAEAAQAAwABAAEAAQABAAEAAgACAAIABAAEAAQABAADAAMAAwADAAQABAAEAAUABQAF
AAcACAAIAAkACQAJAAkACQAJAAgACAAJAAoACgAMAAwADAAMAAsACwALAAsACQAJAAoA
CgAKAAoACgAKAAwADAAMAAwACgAKAAoACgAKAAoACgAKAAoACgAKAAoACQAIAAYABQAH
AAoACQAKAAoACgAKAAoACgAKAAkACQAKAAoACgAKAAgACAAIAAgACQAKAAwADQALAAsA
CwAKAAgACAAIAAgACgAKAAkACAAIAAgACAAIAAoACwALAAsACQAJAAkACQAHAAYABgAG
AAgACAAIAAkACQAJAAkACQAHAAcABwAGAAgACAAIAAkACQAJAAkACQAHAAcACgAKAAoA
CgAKAAcABgAGAAcACAAIAAgACAAIAAkACQAIAAgACQAJAAkACQAIAAgACAALAAwADgAP
AA8AEQARABEADgAOAA8AEQATABMAEwARABAADAAJAAYAAwABAP7/+//7//j/9v/2//n/
+f/7//z//f/+////AAABAAIAAwAEAAMABQAFAAYABwAIAAkACgAJAAkACQAJAAsADAAM
AAwACQAJAAkACQAJAAkACwALAAsACwALAAsADAAOABEAFAAZAB4AHgAeACAAHgAbABMA
AQDp/9H/u/+n/5j/if99/33/iv+W/6X/uP/O/+T/8f/5//7/AwAHAAcACgANAA8AEQAR
AA8ADwAQABAAEQASABMAEwATABMAEwATABEAEQARABEAEgASABIAEgATABQAFQAXABYA
FAATABIAFAAUABQAFAASABQAFAAUABQAFAAUABQAFAATABIAEgASABIAEgASABQAFAAU
ABQAEgAQABAAEAAQABAADwAPAA0ADQANAA0ADgAPABAAEQAPAA4ADAALAAkACQAJAAkA
CwALAAsACwAJAAkACQAJAAsACgAKAAoACQAJAAkACQAIAAYABAACAAMABAAFAAYABgAG
AAYABQADAAMAAwADAAUABgAGAAYABQAEAAMAAgAFAAUABQAFAAYABgAGAAcABwAHAAkA
CgAKAAsACwALAAkACQAJAAgACgALAAwADAAMAAwADAAMAAsACwALAAsACwALAAwADAAM
AAwADAAMAAwADAAMAAwADAAMAAwADAAMAAwADAAMAAwADAAMAAwACgAKAAkACQAMAA4A
DAAMAAwADAAMAAwACgAKAAkACQALAAwADQAOAAwADAAMAAwADgAOAA8ADwANAA0ADQAM
AAwADAAMAAwADgAOAA0ADAAKAAoACgAKAAwADQANAA0ACwALAAsACwALAAoACgAKAAoA
CgAKAAsADAANAA4ADwAPAA8ADwAOAAwADAAMAA0ACwALAAsACwALAAsADAAOABAADgAO
AA4ADgALAAoACgALAAwADAAMAAwADAANAA0ADAAMAA0ADQANAA8ADgAOAA4AEQASABQA
FQAWABcAFgAVABUAFgAYABsAGAAXABYAEwAQAAwACQAGAAYABQADAAEA///8//r/+v/8
//3/AAACAAMABAAFAAYABQAGAAcACAALAA0ADQAOAA4ADgAOAA4ADQANAA0ADQAPABAA
EAAQAA8ADwAPAA8AEQARABMAEwASABEAEAAPABYAFgAZAB4AIwAkACIAIAAgACAAGwAH
AO//2f/D/6//of+Q/3//f/+L/5r/qP+3/8z/4v/y//3/AwAIAAkACwANABAAEgATABQA
EwAVABUAFgAWABcAGAAZABkAGQAZABkAGQAZABkAGQAZABgAGAAYABgAGgAaABoAGwAb
ABoAGgAaABoAGgAaABoAGAAaABoAGgAaABoAGgAaABoAGQAYABgAGgAaABoAGgAYABgA
GAAYABYAFAAUABQAFgAWABUAFQAVABUAFQAVABUAFQAVABUAFAAUABMAEwATABMAEwAT
ABEAEQARABEADwAPAA8ADwAPAA4ADgAOAA0ADQANAA0ADQAMAAsACgAKAAoACgAKAAoA
CgAKAAkACwALAAsACwAKAAoACQAIAAkACgALAAwADQANAA0ADQAOAA4ADgAPAA8ADwAR
ABIAEAARABEAEQATABMAEwASABQAFQAWABYAFAAUABQAFAATABMAEwATABUAFQAWABYA
FgAWABYAFgAWABYAFgAWABYAFgAWABYAFgAWABYAFgAWABYAFgAWABYAFgAVABUAFgAY
ABYAFgAWABYAFgAWABgAGAAXABcAGgAaABoAGgAZABgAFwAWABgAGAAZABkAFwAXABcA
FgAYABgAGAAYABYAFgAVABQAFgAWABYAFgAYABkAGQAZABgAFwAWABUAFwAWABYAFgAW
ABYAFgAXABcAFwAXABcAGQAZABkAGAAWABYAFgAXABkAGQAZABkAGQAXABgAFgAWABYA
FgAWABYAFwAZABkAGAAXABYAGAAZABkAGAAWABcAFwAXABkAGAAYABgAGQAaABwAHQAd
AB8AHwAfAB8AIAAiACUAIwAjACMAIQAeABoAFwAUABIAEQAPAA0ADAAIAAUABAAGAAcA
CgAMAAsADAANAA4AEQASABMAFAAWABkAGgAcABsAGgAZABgAGwAbABsAGwAZABoAGgAa
ABsAGwAbABsAGQAZABsAGwAdAB0AHQAdABwAHgAhACYALQAwADAALgAsAC4ALQAnABMA
+f/f/8n/t/+o/5f/i/+N/5r/qv+1/8b/3P/w////CQASABUAFQAXABwAHwAhACMAIwAi
ACEAIQAgACMAJAAlACUAJAAjACIAIQAjACUAJwApACgAKAAoACgAKAAoACgAKQArACoA
KgAqACkAKAAnACYAJAAmACYAJgAoACgAKAAoACgAJwAmACYAJgAmACYAJgAmACYAJgAm
ACgAJgAmACYAJgAmACUAJQAjACMAIwAjACUAJQAlACUAIwAiACAAHwAgACEAIgAjACMA
IwAjACMAHwAfAB8AHwAfAB4AHgAeABsAGwAbABsAHAAcABwAHAAaABoAGgAaABgAGAAY
ABcAGAAZABoAGwAZABoAGgAaABwAHAAcABwAHQAdAB0AHQAcABwAHAAdAB4AHwAiACQA
IgAjACMAIwAlACUAJQAkACQAJQAmACYAKAAoACgAKAAlACUAJQAlACUAJQAmACYAJgAm
ACYAJgAmACYAJgAmACgAKAAoACgAKAAoACgAKAAoACgAKAAoACoAKgApACkAKAAqACgA
KAAoACgAKAAoACkAKgAqACsAKwAqACkAKAAqACoAKgAqACoAKgArACsAKQApACkAKAAq
ACoAKgAqACoAKgApACgAKgAqACoAKgAsAC0ALQAtACsAKwArACsALQAsACwALAAqACoA
KgArAC0ALQAtAC0ALQAtAC0ALAAsACwALAAtACsAKwArACsALQAtACwALAAvAC8ALwAu
ACwALAAsAC0ALgAvAC8ALgAvADAAMAAvAC0ALQAsACwALQAuAC8AMwA0ADUANQA1ADYA
OAA5ADoAOgA6ADwAOgA6ADwAPAA7ADYANAAyAC8ALAApACYAJAAjACEAIAAgACIAJAAk
ACQAJgAnACcAKAArACwALQAuADEAMgAzADQAMgAyADIAMgAzADQANQA2ADgAOAA4ADgA
NgA2AA==
         </WaveFormData>
      </LeadData>
      <LeadData>
         <LeadByteCountTotal>10000</LeadByteCountTotal>
         <LeadTimeOffset>0</LeadTimeOffset>
         <LeadSampleCountTotal>5000</LeadSampleCountTotal>
         <LeadAmplitudeUnitsPerBit>4.88</LeadAmplitudeUnitsPerBit>
         <LeadAmplitudeUnits>��V</LeadAmplitudeUnits>
         <LeadHighLimit>2147483647</LeadHighLimit>
         <LeadLowLimit>268435456</LeadLowLimit>
         <LeadID>V2</LeadID>
         <LeadOffsetFirstSample>0</LeadOffsetFirstSample>
         <FirstSampleBaseline>0</FirstSampleBaseline>
         <LeadSampleSize>2</LeadSampleSize>
         <LeadOff>FALSE</LeadOff>
         <BaselineSway>FALSE</BaselineSway>
         <ExcessiveACNoise>FALSE</ExcessiveACNoise>
         <MuscleNoise>FALSE</MuscleNoise>
         <LeadDataCRC32>3208922550</LeadDataCRC32>
         <WaveFormData>
+P/4//j/+P/6//r/+v/6//r/+v/6//r/+v/6//r/+v/8//z//P/8//7//v/+//7//v/+
//7//v/+//7//v/+/wAAAAAAAAAAAgACAAIAAgABAAAA///+////AAABAAIAAgACAAIA
AgACAAIAAgACAAQABAAEAAQABgAGAAYABgAGAAYABgAGAAgACAAIAAgACQAKAAsADAAO
AA4ADgAOABEAEgATABQAFgAWABYAFgAXABgAGQAaABwAHAAcABwAHgAgACIAJAAmACYA
JgAmACcAKAApACoALAAsACwALAAuAC4ALgAuAC4ALgAuAC4ALwAwADEAMgAwADAAMAAw
AC4ALAAqACgAJAAiACAAHgAaABgAFgAUABAADgAMAAoACQAIAAcABgADAAIAAQAAAP7/
/v/+//7//P/8//z//P/6//r/+v/6//z//P/8//z//v/+//7//v/+//7//v/+/wAAAAAA
AAAA/v/+//7//v8AAAAAAAAAAAIAAgACAAIAAAAAAAAAAAACAAIAAgACAAIAAgACAAIA
AQAAAP///v8BAAIAAwAEAAMAAgABAAAA/v/+//7//v/8//z//P/8//z//P/8//z//P/8
//z//P/6//r/+v/6//r/+v/6//r/+P/4//j/+P/5//r/+//8//v/+v/5//j/+P/4//j/
+P/2//b/9v/2//j/+P/4//j/+P/4//j/+P/4//j/+P/4//b/9v/2//b/+P/4//j/+P/2
//b/9v/2//T/9P/1//X/9//4//j/9//2//X/9f/1//f/+P/5//n/9//3//n/+v/+/wAA
AgAFAAYABgAFAAUABQAHAAoACwANAA0ADAAHAAIA/v/8//v/+//7//r/9//z//P/8//0
//T/9v/3//j/+P/4//n/+f/5//n/9//3//P/8//z//P/9P/0//T/8v/x//H/8f/x//D/
8P/w//D/8P/w//D/8P/w//D/7//v//D/8f/y//T/+v8KABsAJwAwAEAAWABrAG8AYQBL
ADkAKwAXAAcA9v/h/8b/rv+h/5f/jf+N/5r/qP+0/8T/1v/m//H/9v/6//z//P/+//7/
///+//7//v/8//7//v/+/wEAAgACAAIAAgADAAMAAwADAAMAAwADAAIAAgADAAMAAwAE
AAYABwAFAAYABwAHAAcABwAHAAcACQAJAAkACgAKAAoACQAJAAoACQAIAAcACAAJAAoA
DQALAAsACwALAAwADAANAA0ADQANAA8ADwARABEAEwATABQAFAAUABYAFAAUABQAFgAX
ABkAGgAaABsAGwAdAB4AHQAeAB8AIQAkACUAKAArACoAKwArACwALQAuAC8AMAAzADQA
NAA0ADMAMwA0ADQANgA3ADcANwA5ADoAOgA6ADoAOQA4ADcAOAA3ADYANQAyADAALgAs
ACkAJwAlACMAHwAcABkAFwAUABMAEQAQABEAEAAOAAwACQAHAAcABwAHAAYABQAFAAUA
BQAGAAYABQAFAAUABQAGAAYABgAGAAYABgAGAAYABwAHAAgACAAGAAYABwAHAAcACAAI
AAcACQAJAAkACQAHAAcACAAJAAcABwAHAAcABwAIAAkACgAIAAkACQAJAAsACgAJAAcA
BwAIAAgACAAKAAkACAAHAAUABQAFAAUABQAFAAYABgAHAAcABAAEAAMAAwACAAIAAQAB
AAEAAQACAAIAAQAAAAAAAAAAAAAAAAAAAAAAAAAAAP///////////////wAA/v/+//3/
/P/+//7///////7//f/7//r//P/8//z//P/9///////9//z//P/8//z//P/8//z//P/8
//v/+//7//z//v/9//z/+//7//v/+//8//v/+//7//v//f/+/wAAAgAGAAkACgAKAAkA
CQALAA0AEAARABEAEQAOAAkABAAAAAAA/////////P/5//X/9f/3//j/+v/8//v//P/8
//z//f/9//z/+//4//f/9f/1//f/9//2//b/9P/y//H/8f/x//H/8v/y//D/8P/w//D/
8v/y//L/8v/x//H/8v/z//T/+P8AABAAIQAvADwAUABmAHEAZwBVAEkAPQAtABsACwD4
/9//xP+y/6f/m/+T/5v/pv+u/7z/0P/i/+z/8f/2//r/+v/6//z//P/5//j/+P/4//n/
/P/9//7//f/+//7//v8AAAEAAQABAAEAAQABAAEA///+//7//f/9//7/AAABAP//AAAB
AAEA//////////////////8AAAAAAAD/////AgADAAQABQAEAAMAAgADAAQABQAGAAcA
BgAGAAcABwAJAAkACwALAAsACwANAA0ADQAMAAsADAAOAA4ADgAQABEAEwAUABQAFQAV
ABcAGAAbABwAHQAfAB8AHwAhACMAJAAlACUAJgAnACgAKQAqACsALAAsACwALQAtAC4A
LgAwADEAMQAxADEAMgAyADIAMQAxADEAMQAyADEAMAAvACoAKAAmACQAIgAfABwAGQAX
ABQAEQAPAA4ADQALAAoABgAEAAEA/v/+//3//v///////v/9//3/+//7//z//P/9//3/
/f/9//z//P/8//z//v/+//7//v//////AAAAAP7//v////////8AAAAA///9//3//f/9
//7///8BAAMAAQABAAEAAQD+//7//v/+/wAAAQABAAEAAQAAAP///f///wAAAAAAAAAA
///+//3//f/9//3//f/9//3//v/+//v/+//4//j/+f/5//j/+P/3//f/9//3//j/+P/3
//b/9v/2//b/9v/0//T/9P/0//b/9f/1//X/8f/x//H/8v/y//L/8f/w//D/8P/x//H/
8//0//L/8v/y//L/9P/0//T/9P/y//H/8P/w//L/8f/w/+//7//v/+//8P/x//H/8f/x
//P/9P/2//j/+P/7//z//P/7//v//f///wQABQAFAAUAAgD9//j/9P/0//P/8//z//D/
7f/p/+n/7P/u//H/9P/1//b/9v/2//f/9//2//X/8P/v/+3/7f/v/+//7v/u/+z/6v/p
/+n/6f/p/+r/6v/o/+j/6P/o/+r/6v/q/+r/6f/p/+r/6//q/+z/9P8EABUAIQAqADoA
UgBhAGEAWQBLAD8ANQAnABUABgD1/+D/yv+9/7X/rf+p/67/tP+4/8D/0v/k//H/9v/4
//n/+P/5//j/9f/0//T/9P/0//b/9v/2//f/+P/4//j/+P/5//n/+f/5//n/+f/5//r/
+v/7//v//P/8//3//f/8//z//P/7//3//f/9//3//f/9//3//v/+//7//f/9////////
////////////AQABAAEAAQABAAAAAAABAAEAAgADAAYABwAHAAcACQAJAAgACAAIAAoA
DAAMAAwADgAPABEAEgASABUAFQAXABgAGQAaABsAHQAfAB8AIQAjACIAIwAjACQAJwAo
ACkAKgApACoAKgAqACwALQAvADAAMgAzADMAMwAxADIAMgAyADEAMQAxADEAMgAxADAA
LwAqACgAJgAkAB4AGwAYABUAEwAQAA0ACwAIAAcABQAEAAEAAAD+//z//f/7//v/+//7
//r/+f/5//j/9//3//b/9//3//f/9//2//b/9v/2//b/9v/2//b/9f/1//b/9v/2//b/
9//3//X/9v/2//X/9//3//f/9//3//f/+P/5//n/+f/5//n/+P/4//j/+P/4//n/+f/5
//n/+P/3//X/9f/2//b/9v/2//X/9P/z//P/8//z//P/8f/x//L/8v/z//P/8P/w/+//
7//u/+7/7//v/+//7//w//D/7//u/+z/7P/s/+z/6v/q/+r/6v/s/+7/7P/s/+z/7P/q
/+r/6v/q/+v/6//r/+z/6v/p/+j/5//n/+f/5//o/+v/6//r/+v/7P/s/+3/7v/w//P/
9P/0//H/8f/z//X/+v/7//v/+//5//P/7f/o/+f/5//o/+n/6v/n/+P/4//j/+T/5v/o
/+v/7P/s/+z/7f/t/+z/6//o/+f/5f/l/+P/4//i/+L/5P/i/+H/4f/f/9//4P/g/+D/
4P/g/+D/4P/g/+D/4P/h/+H/4v/j/+L/5P/s//b/BQATACAAMgBMAFsAVwBLAD8ANwAt
AB0ACwD6/+v/2v/G/7v/tf+v/6v/rv+0/7j/wP/S/+L/5//q/+r/7P/s/+7/7v/t/+z/
7P/s/+7/8P/w//D/8f/y//L/8v/w//H/8f/x//P/8//z//P/9P/0//X/9f/0//T/9f/1
//X/9v/3//f/9//3//f/9//3//f/9//4//j/+P/3//f/+f/5//n/+f/6//v//P////3/
/f/9//3//v/+////////////AQABAAEAAQADAAMABgAGAAYACAAIAAgACAAKAA0ADwAQ
ABAAEQARABMAFAAVABYAFwAZABoAGQAaABsAHgAfAB8AIAAhACIAIwAkACcAKAAoACgA
KQApACoAKgAuAC8ALwAvAC4ALgAtACwALgAvADAAMQAvAC0AKwApACUAIgAfABwAGAAV
ABIADwANAAoABwAFAAIAAQD///7/+//6//j/9v/2//X/9v/3//X/9P/z//P/8f/x//L/
8v/z//P/8//z//T/9P/0//T/8v/y//L/8v/1//X/9v/2//b/9v/3//f/9f/2//b/9f/1
//X/9f/1//f/9//4//n/+f/5//n/+f/4//j/+P/4//j/+f/5//n/+//6//n/9//3//j/
+P/4//j/9//2//X/9f/1//X/9f/0//P/8//y//T/9f/z//T/9f/1//T/9P/z//P/8//z
//P/8v/w/+7/8P/w//D/8P/w//D/8P/w/+7/7f/t/+3/7//w/+7/7v/u/+7/7P/s/+z/
7P/r/+v/6//s/+7/7f/s/+v/7f/t/+3/7v/u/+3/7P/r/+7/8P/z//b/+P/7//z//P/4
//f/+P/5//7/////////AAD7//b/8v/w/+//7//v/+//7f/q/+v/6f/q/+z/7v/x//L/
8v/y//X/9f/0//P/7v/t/+v/6//r/+v/6v/q/+j/5v/l/+X/5f/l/+b/5v/m/+b/5v/m
/+b/5v/m/+b/5//n/+j/6f/o/+j/7v/6/wkAFwAkADIASABdAGMAVwBHADcALQAhAA8A
/v/t/9z/yP+7/7P/q/+p/6z/tP+2/77/0v/k/+n/7P/y//T/9P/2//b/9P/y//H/8P/w
//L/8v/y//P/9P/0//T/9P/1//X/9f/z//P/8//z//b/9v/3//f/9v/2//f/9//3//j/
+f/5//f/9//3//f/+f/5//n/+v/5//j/9v/1//n/+f/5//n/+//7//v//f/9//3//f/9
//z//P/9//3//v///wIAAwABAAEAAwADAAYABgAGAAgACAAIAAgACgALAA0ADgAOABEA
EQATABQAEwAUABUAFwAbABsAHQAfACAAIQAhACIAJQAmACcAKAArACwALAAsACsAKwAs
ACwALgAvAC8ALwAwADIAMwA0ADMAMwAzADMAMQAvAC0AKwAoACYAJAAiABwAGQAWABMA
EQAOAAsACQADAAEA/v/8//z//P/7//r/+//5//n/+f/3//b/9f/1//X/9f/2//b/9f/1
//X/9f/2//b/9v/2//b/9v/2//b/9//3//j/+P/2//b/9//3//n/+v/6//n/+f/5//n/
+f/4//f/9//3//j/+f/6//v/+P/4//j/+P/4//n/+f/5//n/+P/3//X/9f/2//b/9v/3
//f/9//3//X/9f/1//X/9P/z//P/8v/y//P/8f/y//P/8//y//L/8f/x//H/8f/0//T/
8//y//L/8v/y//L/8P/w//D/8P/w/+//7//v/+//7//v//D/8P/w//H/7v/u//D/8P/w
//D/7v/u/+7/7v/v/+//7//w//D/7//u/+3/7f/t/+3/7v/x//H/8f/x//P/9P/2//j/
+P/7//z//P/7//v//f///wQABQAFAAUAAgD9//j/9P/0//P/8//z//T/8f/t/+3/7//w
//L/9P/z//T/9P/0//P/8//y//H/8P/v/+3/7f/r/+v/6v/q/+z/6v/p/+n/6f/p/+r/
6v/q/+r/6v/q/+r/6v/q/+r/5//n/+j/6f/s/+7/9P/+/xEAHwAoADgAUABjAGUAVwBD
ADMAJQAVAAMA8P/b/8j/tv+r/6P/m/+b/6T/rP+2/8T/1v/k/+v/8v/2//b/9v/4//j/
+f/4//j/+P/6//z//P/8//z//P/7//r//P/9//3//f/9//3//f/9//7//v///////v/+
///////9//7/////////////////////////AAABAAIAAgADAAQAAwACAAEAAwADAAMA
BQAGAAcACAAJAAoACgALAAsACQAJAAsACwANAA0ADwAPAA4ADgAOABAAEQASABMAFgAW
ABcAFwAWABgAGQAcAB4AHQAeAB8AIQAjACMAJQAnACoAKwArACwAKwAsAC0ALgAxADIA
MgAyADMAMwA0ADQANAA1ADUANQA3ADgAOAA4ADkAOQA5ADkAOAA3ADYANQAwAC4ALAAq
ACcAJQAjACEAHgAaABYAEwASABEADwAOAAsACgAIAAYABwAFAAUABQADAAIAAQABAAEA
AQACAAIAAgADAAQABQAEAAQABAAEAAQABAAEAAQAAwADAAQABAAEAAQABQAFAAUABgAG
AAUABQAFAAUABQAFAAUABgAHAAUABQAFAAUABgAGAAYABgAFAAUABAADAAUABAADAAEA
AwAEAAQABAACAAEAAAD//wEAAQABAAEA/////wAAAAD//////P/8///////+//7/+//7
//v/+//8//z/+//6//z//P/8//z/+v/6//r/+v/4//f/9//3//b/9//4//r/+v/6//n/
+P/4//j/+f/5//n/9//2//j/+P/4//j/+P/2//b/9v/2//b/9f/0//T/9v/1//T/8//1
//X/9f/2//X/9f/1//X/9//4//r//P8AAAMABAAEAAEAAQADAAUACgALAAsACwAMAAcA
AgD+//v/+f/4//f/+f/3//T/9f/y//L/8//0//f/+P/4//j/+f/5//j/9//2//X/8//z
//H/8f/w//D/8P/u/+3/7f/t/+3/7v/u//D/8P/w//D/7v/u/+7/7v/t/+3/7v/v//D/
8v/4//7/CwAdACwAOABIAF8AawBjAFEAQQAzACEACwD8/+v/zv+0/6X/nf+V/43/lP+i
/6z/uv/O/+L/7//0//j/+v/6//z//P/7//r/+v/6//r//P/8//z//f/+//7//v/+////
//////3//f/9//3/AAAAAAEAAQD+//7//////wEAAgADAAMAAQABAAEAAQADAAMAAwAE
AAQABAADAAMABQAFAAUABQAFAAUABQAHAAcABwAHAAcACAAIAAkACQAJAAkACwALAAsA
CwANAA0ADgAOAA4AEAAOAA4ADgAQABMAFQAWABYAFQAVABcAGAAbABwAHQAfAB8AHwAh
ACMAJAAlACUAJgAnACgAKQAqACkAKgAqACoALQAtAC4ALgAyADMAMwAzADMANAA0ADQA
NQA1ADUANQA1ADUANQA1ADAALgAsACoAJwAlACMAIQAdABoAFwAVABIAEQAPAA4ADQAM
AAoACAAFAAMAAwADAAUABAADAAMAAwADAAQABAABAAEAAQABAAAAAAAAAAAAAQACAAMA
BAAFAAUABgAGAAUABAAEAAMABQAGAAYABQAFAAUABQAFAAUABQAGAAcABwAHAAcABwAE
AAQABAAEAAYABwAHAAcABQAEAAMAAQABAAIAAgACAAIAAQAAAP//////////////////
AAAAAAEAAQD+//7//f/9//z//P/9//3//f/9//z//P/7//r/+v/6//r/+v/6//r/+v/6
//r/+f/5//n/+f/5//n/+v/4//j/9//2//j/+P/5//3//P/7//r/+f/4//r/+v/6//r/
+f/5//n/+v/6//n/+P/3//n/+f/5//r/+f/5//n/+f/9//7/AAACAAIABQAGAAYABgAH
AAoADQAPAA8ADgANAAoABQAAAPz//P/7//v/+//8//n/9f/1//P/9P/2//j/+f/6//r/
+v/7//v/+v/5//b/9f/z//P/8f/x//D/8P/y//D/7//v/+//7//w//D/8P/w//D/8P/y
//L/8v/y//H/8f/y//P/+P/6/wIAEAAdACcANABKAGIAbQBpAFkARQAxACEADwD7/+b/
z/+2/6b/m/+P/4n/kf+c/6r/uv/Q/+L/8P/1//j/+v/+//7/AAAAAAEAAAAAAAAAAAAC
AAIAAgABAAIAAgACAAIAAwADAAMABQAFAAUABQAGAAYABwAHAAYABgAHAAcABQAGAAcA
BwAHAAcABwAHAAgACQAKAAwACwAKAAgABwALAAsACwALAA0ADQANAA8ADQANAA0ADQAO
AA4ADwAPAA8ADwARABEADwAPABEAEQASABIAEgAUABIAEgASABQAFQAXABgAGAAZABkA
GwAcAB0AHgAfACEAIQAhACMAJQAmACcAJwAoACsALAAtAC4ALQAuAC4ALgAvAC8AMAAw
ADIAMwAzADMAMwA0ADQANAA1ADUANQA1ADQAMwAyADEAMAAuACwAKgAmACMAIAAdABkA
FgATABEADwAPAA4ADgALAAoACAAGAAMAAQABAAEAAwACAAEAAQABAAEAAgACAP//////
////AAAAAAAAAAACAAIAAgACAAMAAwAEAAQAAgACAAMAAwAFAAYABgAFAAQAAwACAAEA
AQABAAIAAwAFAAUABQAFAAQABAAEAAQAAgADAAMAAwAFAAQAAwABAAEAAgACAAIAAgAB
AAAA//8BAAEAAQABAP////8AAAAA/f/9//r/+v/7//v/+v/6//v/+//7//v/+//6//j/
9v/4//j/+P/4//j/+P/4//j/+P/3//f/9//3//f/9//4//b/9v/1//T/+P/4//n/+P/2
//b/9v/2//b/9v/2//b/9f/1//X/9v/4//f/9v/1//X/9f/1//b/9f/1//X/9f/4//r/
/f8AAAAAAwAEAAQAAwADAAUABwAMAA0ADQANAAoABQAAAPz//P/7//v/+//5//X/8P/v
//H/8v/0//b/9f/2//b/9v/3//f/9v/1//L/8f/v/+//8f/x//D/8P/u/+z/6//r/+v/
6//s/+z/6v/q/+r/6v/o/+j/6P/o/+r/6//t/+//7v/y//j/CAAbACkAMgBCAFgAaQBl
AFEAPQAvAB0ACQD5/+r/zf+u/5z/kf+F/33/g/+U/6L/sv/I/9r/6P/v//T/+P/5//j/
+f/4//n/+P/4//j/+P/6//r/+v/7//z//P/8//7////////////////////+//7/////
//7//v//////AQACAAMAAwABAAEAAQABAAMAAwADAAQABAAEAAMAAwAEAAMAAgABAAMA
AwADAAUABwAHAAcABwAGAAYABwAHAAcABwAJAAkACwALAA0ADQAOAA4ADgAQAA8ADgAN
AA4AEQATABQAFAAVABUAFwAYABkAGgAbAB0AHwAfACEAIwAkACUAJQAmACUAJgAnACgA
KgAsAC0ALgAtAC0ALgAuAC4ALwAvAC8AMQAyADIAMgAxADEAMQAxADIAMQAwAC8AKgAo
ACYAJAAhAB8AHQAbABgAFAAQAA0ADAALAAkACAAHAAYABAACAAMAAQABAAEA///+//3/
/f/7//v//P/8//z//f/+/////v/+//7//v/8//z//P/8//////8AAAAA/v/+//////8A
AAIAAwADAAEAAQABAAEAAwADAAQABQAEAAMAAgABAAIAAgACAAIAAgADAAMAAwADAAIA
AQD/////AAAAAAAAAAD///7//f/9//3//f/9//3//f/+//7//f/9//r/+v/7//v/+v/6
//n/+f/5//n/+v/6//n/+P/2//b/9v/2//j/+P/4//j/+P/3//f/9//z//X/+P/2//b/
9v/2//T/9P/0//T/9f/1//X/9v/2//X/9P/z//X/9f/1//b/9f/1//X/9f/4//r//f8A
AAAAAwAEAAQAAwADAAUABwAMAA0ADQANAAwABwACAP7/+v/5//n/+f/2//P/7//v/+//
8P/y//T/8//0//T/9P/3//f/9v/1//L/8f/v/+//8f/x//D/8P/u/+z/6//r/+v/6//s
/+z/7P/s/+z/7P/s/+z/7P/s/+3/7f/u/+//8P/w//T//v8NAB8AKgA4AEoAYQBrAGUA
UQA9AC0AGwAFAPb/4//I/6z/mf+N/4P/gf+K/5r/qv+4/8r/3P/r//D/9P/4//j/+v/6
//n/+P/4//j/+P/6//r/+v/7//z//P/8//r/+//7//v//f/9//3//f///wAAAgADAAAA
AAABAAEA//8AAAEAAQADAAMAAwADAAMAAwADAAQABgAGAAUABQAFAAUABQAFAAcABwAH
AAkABwAHAAcABwAIAAgACQAJAAcABwAJAAkACgALAA4ADwAPAA4ADQAOAA4ADgAOABAA
EwAVABYAFgAVABUAFwAYABoAHAAeACEAIQAhACMAJQAkACUAJQAmACgAKgAsAC4ALQAu
AC4ALgAtAC0ALgAuADIAMwAzADMAMQAyADIAMgAzADMAMwAzADQAMwAyADEALAAqACgA
JgAjACEAHwAdABkAFgATABEADgANAAsACgALAAoACAAGAAMAAQABAAEAAQAAAP//////
////AAAAAAEAAQABAAEAAgACAAIAAgACAAIAAgACAAMAAwAEAAQAAgACAAMAAwADAAQA
BAADAAMAAwADAAMAAwADAAQABQAHAAcABwAHAAQABAAEAAQABgAHAAcABwAHAAYABQAD
AAUABgAGAAYABgAFAAQAAwABAAEAAQABAAEAAQACAAIAAQABAP7//v///////v/+//3/
/f/9//3/AAAAAP///v/+//7//v/+//z//P/8//z//P/7//v/+//7//v/+//8//7//P/8
//z//P/6//r/+v/6//v/+//7//z//P/7//r/+f/5//n/+f/6//v/+//7//v//v8AAAMA
BgAFAAcABwAGAAYABwAKAA0ADgAPAA8ADwAMAAcAAgD+//3//f/+////+//3//L/8f/z
//T/9v/4//n/+v/6//r/+f/5//j/9//2//X/8//z//P/8//y//L/8P/u/+3/7f/v/+//
8P/w//D/8P/w//D/8v/y//L/8v/v/+//8P/x//b/9v/+/w4AHwArADYARgBcAG0AbQBX
AEEAMwAjAA0A+//o/83/sv+i/5f/if+D/4v/mP+m/7b/yv/e/+r/8//4//z//P/8//7/
/v/9//z//P/8//7/AAAAAAAAAQACAAIAAgAAAAEAAQABAAEAAQABAAEAAgACAAMAAwAC
AAIAAwADAAMABAAFAAUABQAFAAUABQAFAAUABQAGAAYABgAFAAUABwAHAAcABwAFAAUA
BQAHAAUABQAFAAUABwAIAAoACwAJAAkACwALAAsACwANAA0ADgAOAA4AEAASABIAEgAU
ABMAFQAWABYAFwAXABkAGgAbABwAHQAfACEAIQAjACUAJgAnACcAKAAnACgAKQAqACsA
LAAsACwALwAvADAAMAAxADEAMAAvADAAMgAzADQAMwAzADMAMwAyADEAMAAvAC4ALAAq
ACgAIgAfABwAGQAZABYAEwARAA4ADQALAAoABwAGAAQAAgADAAEAAQABAAMAAgABAAEA
AQABAAIAAgABAAEAAQABAAAAAAAAAAAAAgACAAIAAgADAAMABAAEAAQABAAFAAUAAwAE
AAQAAwAFAAUABQAFAAUABQAGAAcABwAHAAcABwAEAAQABAAEAAYABwAHAAcABgAEAAIA
//8CAAQABQAGAAUAAwABAP////////////8BAAEAAgACAP/////8//z//f/9//z//P/7
//v/+//7//z//P/7//r//P/8//z//P/6//r/+v/6//r/+f/5//n/9//1//T/8v/y//L/
8v/y//L/8v/y//H/8f/x//L/8v/x//D/7//v/+//7//w//H/8f/x//H/8//0//b/+P/6
//3//v/+//////8BAAMABgAHAAcABwAEAP//+v/2//b/9f/1//X/8v/v/+v/6//p/+r/
7P/u/+3/7v/u/+7/8P/x//H/8f/w/+//7f/t/+r/6f/n/+b/5//m/+b/5//l/+X/5v/m
/+j/6P/o/+j/5v/m/+b/5v/n/+f/6P/p/+b/6v/w//r/BwAXACIALgBCAFcAYwBfAEsA
NQAlABUAAQDw/93/wv+m/5X/i/99/3n/gv+S/6D/rv/E/9b/4f/o/+7/8v/y//T/9P/x
//D/8P/w//L/9P/0//T/9P/0//P/8v/z//X/9v/3//f/9//3//f/+P/4//n/+f/6//r/
+//7//j/+P/4//f/+f/5//n/+f/7//v/+//8//z//P/7//v//f/9//3//f/7//v/+//9
////////////AAAAAAEAAQD/////AQABAAEAAQADAAMAAgACAAIABAAFAAYABwAKAAsA
DQAOAA4ADQANAA8AEAATABQAFQAXABcAFwAZABsAHgAfAB8AIAAfACAAIQAiACEAIgAi
ACIAJQAlACYAJgAmACcAJwAnACkAKgAqACoAKwArACsAKwAoACcAJgAlACQAIgAgAB4A
GwAZABcAFQATABAADQALAAgABwAFAAQABQAEAAIAAAD+//v/+v/5//v/+v/5//n/+f/5
//r/+v/3//f/9//3//r/+v/6//r/+v/6//r/+v/7//v//P/8//z//P/9//3/+//8//z/
+//7//v/+//7//z//f///wEAAAD///7//f/+//7//v/+//7////////////+//3/+//7
//z//P/8//z/+//6//n/+//7//v/+//7//v//P/8//n/+f/2//b/+f/5//j/+P/1//X/
9f/1//j/+P/3//b/9v/2//b/9v/2//b/9v/2//T/8//z//P/8v/z//T/9v/2//b/9f/0
//L/8v/z//P/9P/1//X/9v/0//T/9P/0//P/8//z//P/8//0//b/+P/6//r/+v/6//7/
AAACAAcABQAHAAgACgAMAAwADAAMAAgABgAEAAAA///8//v/+v/3//T/8f/w//P/9P/0
//T/9v/1//T/9v/4//j/+P/4//X/9P/z//L/8f/w/+//7v/w//D/8P/w//D/8P/w//D/
8P/w/w==
         </WaveFormData>
      </LeadData>
      <LeadData>
         <LeadByteCountTotal>10000</LeadByteCountTotal>
         <LeadTimeOffset>0</LeadTimeOffset>
         <LeadSampleCountTotal>5000</LeadSampleCountTotal>
         <LeadAmplitudeUnitsPerBit>4.88</LeadAmplitudeUnitsPerBit>
         <LeadAmplitudeUnits>��V</LeadAmplitudeUnits>
         <LeadHighLimit>2147483647</LeadHighLimit>
         <LeadLowLimit>268435456</LeadLowLimit>
         <LeadID>V3</LeadID>
         <LeadOffsetFirstSample>0</LeadOffsetFirstSample>
         <FirstSampleBaseline>0</FirstSampleBaseline>
         <LeadSampleSize>2</LeadSampleSize>
         <LeadOff>FALSE</LeadOff>
         <BaselineSway>FALSE</BaselineSway>
         <ExcessiveACNoise>FALSE</ExcessiveACNoise>
         <MuscleNoise>FALSE</MuscleNoise>
         <LeadDataCRC32>3998024389</LeadDataCRC32>
         <WaveFormData>
7v/u/+7/7v/u/+7/7v/u/+7/7v/u/+7/7P/s/+z/7P/s/+z/7P/s/+7/7v/u/+7/7v/u
/+7/7v/w//D/8P/w//L/8v/y//L/9P/0//T/9P/y//L/8v/y//T/9P/0//T/9P/0//T/
9P/2//b/9v/2//b/9v/2//b/+P/4//j/+P/4//j/+P/4//r/+v/6//r//P/8//z//P/+
//7//v/+/wAAAgAEAAYABwAIAAkACgANAA4ADwAQABIAEgASABIAFAAWABgAGgAcABwA
HAAcAB8AIAAhACIAJAAkACQAJAAkACQAJAAkACYAJgAmACYAKAAoACgAKAAqACoAKgAq
ACgAJgAkACIAIAAeABwAGgAXABQAEQAOAAwACgAIAAYAAwACAAEAAAD9//z/+//6//j/
+P/4//j/+P/4//j/+P/3//b/9f/0//b/9v/2//b/9v/2//b/9v/2//b/9v/2//f/+P/5
//r/+P/4//j/+P/6//r/+v/6//z//P/8//z//P/8//z//P/8//z//P/8//z//P/8//z/
+v/6//r/+v/7//z//f/+//3//P/7//r/+f/4//f/9v/2//b/9v/2//T/9P/0//T/9v/2
//b/9v/1//T/8//y//L/8v/y//L/8P/w//D/8P/y//L/8v/y//D/8P/w//D/7v/u/+7/
7v/u/+7/7v/u/+7/7v/u/+7/7v/u/+7/7v/u/+7/7v/u/+z/7P/s/+z/7v/u/+7/7v/s
/+z/7P/r/+v/6//s/+z/7v/u/+7/7v/s/+v/6//r/+z/7f/u/+//7f/s/+3/7f/w//H/
9P/3//n/+f/5//n/+P/7//3///8BAAAA/v/9//r/9//3//f/9//2//X/8f/u/+3/7f/u
/+7/8P/x//H/8//z//P/8//0//H/7//t/+v/6v/o/+f/5f/l/+T/5P/l/+X/5f/l/+P/
5P/k/+P/4//k/+T/5P/k/+T/4//j/+X/5f/k/+b/6//3/wYAEgAgADUATgBnAHgAgQCF
AJQAqAC3AL8AvACpAIIAUgAnAAAA2//E/7r/tP+w/7z/zv/d/+b/6v/s/+7/7//v/+7/
7//v/+7/7v/s/+z/7P/s/+z/7f/t/+3/7f/t/+3/7f/v/+//7//v/+3/7v/u/+//8f/x
//H/8v/y//L/8//z//X/9f/2//b/9f/1//X/9v/2//X/9f/1//X/9v/2//b/9v/2//f/
+P/2//b/9v/2//j/+P/4//j/+P/4//r/+v/8//z///////////8BAAEA/////wAAAgAF
AAUABgAHAAgACQAKAAwADAAMAA0ADQARABIAFQAYABgAGAAZABoAGgAbABsAHQAgACIA
IwAkACUAJAAjACQAJgAmACYAJgAkACYAJwAnACUAJwAnACcAJwAoACgAKAAlACQAIwAg
AB4AHAAZABYAEQAOAAsACAAGAAYAAwABAAEAAAD///z/+f/3//f/9v/2//X/9f/1//X/
9f/1//X/8v/y//L/8v/z//T/9v/3//X/9f/1//X/9v/3//f/9//3//f/9//3//f/+P/4
//j/+v/6//r/+v/4//j/+P/5//f/+P/4//j/+v/6//r/+v/4//j/+P/4//j/+P/3//b/
+P/4//j/+P/4//j/9v/2//b/9v/1//X/9f/1//X/9f/2//b/9f/1//T/8//z//P/8f/w
//D/8P/w//D/7//v//D/8P/w//D/8P/w/+7/7v/u/+7/7f/t/+3/7f/t/+3/6//q/+n/
6f/q/+z/7f/u/+z/6//r/+v/6//s/+z/7P/r/+3/7f/t/+r/6v/q/+r/6v/s/+v/6//r
/+z/7P/s/+z/7P/s/+z/6//r/+v/6//r/+v/6//s/+z/7v/v//D/8f/0//f/9//3//X/
9f/2//n//f///////v/6//n/9v/z//X/9f/1//T/8f/t/+r/6f/r/+z/7v/w//H/8f/x
//H/8f/x//D/7f/p/+f/5v/m/+f/5//l/+X/5P/k/+P/4//j/+P/4//k/+L/4f/h/+L/
5P/k/+T/5P/j/+P/4//j/+T/6P/t//n/CAAcADAARwBgAHUAfgCJAJcArgDEAM0AzQDC
AKUAeABMACMA+P/V/8T/uv+y/7L/xP/Y/+P/6P/s/+7/7v/v/+//7v/r/+v/6v/q/+z/
7P/s/+z/6v/r/+v/6//r/+v/6//r/+3/7f/t/+3/7P/s/+v/6//t/+3/7f/u/+7/7v/v
/+//7f/t/+7/7v/v/+//7//w/+7/7f/t/+3/8P/y//P/9P/z//L/8v/y//T/9P/0//T/
9P/0//T/9P/2//b/+P/4//j/+P/7//v/+f/5//v/+//8//3///8CAAMAAwAEAAUABgAH
AAgACgAMAA4AEQATABgAGAAaABwAHAAcAB0AHgAgACEAIQAjACUAJgAmACYAKAAoACgA
KgAqACoAKgAqACwALgAvAC8ALQAvAC8ALwAuAC4ALQAsACkAKAAnACQAIAAeABsAGAAV
ABIADwAMAAoACgAHAAUAAQAAAP///P/8//v//P/8//r/+f/5//n/+f/5//n/+f/6//r/
+v/6//n/+P/4//f/+f/5//n/+f/4//n/+f/5//n/+f/5//n/+//8//z//P/7//r/+f/4
//v//P/9/////f/+//7//v/9//z/+//6//v//P/9//7//P/8//v/+v/8//z//P/8//z/
/P/6//r/+v/6//n/+f/5//n/+f/5//b/9v/1//X/9v/1//X/9f/1//T/9P/0//T/9P/z
//P/9P/0//T/9P/y//L/8P/w//L/8v/x//H/7//v/+//7//v/+7/7f/t/+3/7v/u/+7/
8P/w//D/8P/w//D/8P/v/+//7//v/+7/7f/s/+z/7P/s/+v/7f/t/+3/7f/t/+3/7v/u
//D/8f/y//P/9v/5//n/+f/5//n/+v/9////AQABAAAA/P/7//j/9f/1//X/9f/0//H/
7f/q/+n/6//u//L/9v/5//n/+f/5//f/9//2//P/8P/t/+v/6v/r/+v/6f/p/+j/6P/n
/+f/5//n/+f/6P/o/+f/5//o/+j/6P/o/+j/5f/l/+X/5f/m/+j/7f/5/wgAGAAoAD0A
WABvAIAAkQCdALAAzgDlAOkA6ADdALwAkgBrAEIAFwD4/+L/zv/A/8T/1v/n//D/9v/4
//f/9//2//T/8f/x//D/8P/w//D/8P/w/+7/7//v/+//8f/x//H/8f/x//H/8f/x//H/
8v/y//P/8//z//P/9P/y//L/8//z//X/9f/2//b/9f/1//X/9v/2//X/9f/1//f/+P/4
//j/+P/4//n/+v/6//r/+v/6//r/+v/6//r/+//8////AAD+//7/AQABAP////8BAAEA
BAAFAAcACgALAAsADAANAA4ADwAQABIAFQAWABgAGQAcABwAHgAgACIAIgAjACQAJAAl
ACUAJwApACoAKgAqAC0ALgAvADIAMgAyADIAMgAyADQANQA1ADUANwA3ADcANgA2ADUA
NAAxADAALwAsACgAJAAfABoAGQAWABMAEAAMAAwACQAHAAMAAgABAP7////9//3//P/8
//v/+//7//r/+f/4//f/+P/4//j/+P/6//r/+//7//n/+f/5//n/+P/5//n/+f/7//v/
+//7//r/+v/5//j/+f/6//v//P/8//z//P/9//v//P/8//z//P/8//z//P/+//7//v/+
//7//v/9//z//P/8//z//P/8//z/+v/6//j/+P/3//f/+f/5//n/+f/4//j/9//3//b/
9f/1//X/9//2//b/9v/0//T/8//z//L/8v/y//L/8P/w/+7/7v/y//T/8v/y//L/8v/w
/+//7//v//D/8P/w//D/7v/u/+7/7f/t/+3/7f/t/+//7//w//D/8v/z//T/9f/4//v/
+//7//n/+f/6//3//f///////v/6//n/9v/z//X/9f/1//T/9f/x/+7/7f/t/+7/8P/y
//X/9f/1//X/9//3//b/8//w/+3/6//q/+f/5//l/+X/5P/k/+P/4//j/+P/4//k/+b/
5f/l/+b/5v/m/+b/5v/l/+X/5f/l/+b/6P/r//P/AAAQACYAPQBaAHMAhACRAKEAuADW
AOsA7wDsAOMAxACcAHMATgAlAAAA5v/U/8b/yP/a/+v/8P/w//D/8v/z//P/8v/w/+//
7f/s/+7/7v/u/+7/7v/v/+//7//t/+3/7f/t/+//7//v/+//7f/u/+7/7//v/+//7//w
//L/8v/z//P/8//z//T/9P/z//P/8//0//L/8f/x//H/8//0//T/9P/2//b/9//4//b/
9v/2//b/+P/4//j/+P/6//r//P/8//r/+v/9//3//////wEAAQABAAEAAgAEAAkACQAK
AAsADAANAA4AEAARABIAFAAVABgAGAAaABwAHgAeAB8AIAAkACUAJQAnACgAKgArACwA
LAAsACwALgAwADAAMAAwAC4AMAAxADEAMgA1ADYANwA1ADQAMgAwACoAKAAmACIAHgAc
ABkAFgARAA4ACwAIAAYABgADAAEA///+//3/+v/7//n/+f/4//b/9f/1//X/9f/1//X/
9f/0//T/9P/0//b/9v/3//f/9v/1//T/8//2//f/9//3//f/9//3//f/9f/2//b/9v/4
//j/+P/4//j/+P/4//n/+f/6//r/+v/5//j/9//2//j/+P/4//j/+P/4//f/9v/2//b/
9v/2//b/9v/0//T/9P/0//P/8//z//P/8//z//T/9P/z//P/8v/x//H/8f/z//L/8v/y
//H/8P/u/+3/7v/u/+7/7v/u/+7/7P/s/+z/7P/r/+v/7f/u/+z/7P/s/+z/6v/p/+n/
6f/o/+j/6P/o/+j/6P/o/+f/6f/p/+n/6f/n/+f/6P/o/+z/7f/u/+//9P/3//f/9//2
//X/9f/3//n/+//7//r/+f/5//f/9f/z//P/8//y//P/7//s/+v/6f/q/+z/7v/w//H/
8v/z//P/8//y/+//7P/p/+f/5v/n/+f/5f/l/+P/4v/g/9//3//f/9//4P/g/9//3//g
/+D/4P/g/+D/4P/h/+L/4//i/+D/5f/t//r/CAAaAC8ASgBlAHoAhwCRAKAAugDRANkA
2gDVAL4AmABvAEgAHQD4/+D/0P/A/77/0P/j/+j/6v/u//D/8f/x//D/7f/t/+z/7P/q
/+r/6v/q/+r/6//r/+v/7f/t/+3/7f/r/+v/6//r/+3/7v/u/+//7f/t/+3/7v/w//D/
8f/x/+//7//w//D/8f/x//H/8v/w/+//7//v//H/8v/y//L/9P/0//X/9v/0//T/9P/0
//T/9P/0//T/9f/2//n/+v/4//j/+//7//v/+//9//3//////wAAAgADAAMABAAFAAcA
CQALAA4ADgAOAA8ADwAUABQAFgAYABoAGgAbABwAIAAhACEAIwAjACQAJAAkACQAJAAk
ACYAJwAoACkAKgAsAC4ALwAvAC0ALwAvAC8ALAAsACsAKgAnACYAJQAiAB4AHAAZABYA
EwAQAA0ACgAFAAQAAAD9//z//P/8//r/+f/3//f/9v/2//X/9f/1//P/8//z//P/9P/0
//T/9P/y//L/8//z//P/8//z//P/9P/1//X/9f/z//P/8//z//T/9v/3//j/9v/2//b/
9v/0//T/9P/1//b/+P/5//r/9//2//X/9P/2//b/9v/2//j/+P/3//b/9P/0//T/9P/2
//b/9P/0//L/8v/x//H/7//v/+//7//v//D/8P/x//D/7//v/+//7//u/+7/7v/w//D/
7//v//D/8P/w//D/7v/u/+z/7P/s/+z/6//r/+3/7f/t/+3/7f/s/+v/6f/q/+r/6v/q
/+r/6v/p/+n/6f/q/+r/6v/q/+j/6P/o/+f/5//n/+f/5//o/+n/6//s/+7/7//w//H/
8//1//T/8//1//X/9v/5//v//f/9//z/+v/5//b/8//z//P/8//y//H/7f/q/+n/6//s
/+7/8P/x//H/8f/x//D/7//t/+n/6P/n/+f/6P/n/+f/5f/l/+T/5P/j/+P/4f/h/+H/
4v/i/+H/4f/i/+L/4v/i/+L/4f/h/+H/4f/k/+b/5//x//7/DgAgADMATgBnAHoAgwCL
AJoAsADBAMUAvgCvAJAAaAA/ABgA8f/W/8j/vP+0/7z/0P/f/+b/6v/u/+3/7f/s/+r/
6v/r/+v/7P/s/+z/7P/s/+r/6//r/+v/7f/t/+3/7f/t/+3/7f/t/+v/7P/s/+3/7f/t
/+3/7v/u/+7/7//v/+//7//w//D/7//v/+//8P/x//H/8v/z//L/8v/x//D/8v/y//P/
9P/1//b/9//4//j/+P/4//j/+P/4//r/+v/6//r//f/9//v/+//9//3//v///wEABAAG
AAUABQAFAAkACwANABAAEAAQABEAEQASABIAFAAWABoAGgAbABwAHgAfAB8AIQAhACIA
IgAiACYAJgAmACgAJgAmACYAJgAoACoAKwArACkAKwArACsALAAsACsAKgAlACQAIwAg
AB8AHgAcABoAFgASAA4ACgAIAAgABQADAAMAAgABAP7//f/7//v/+v/4//f/9//3//f/
9//3//f/9//4//n/+v/4//j/+f/5//v/+//7//v/+//7//r/+f/7//v/+//7//v//P/8
//z//P/8//z//P/8//z//P/9//v//P/8//z//P/8//z//P/7//r/+f/4//n/+v/6//r/
+v/6//r/+v/4//j/9v/2//j/+P/3//f/9f/1//X/9f/0//T/8//z//L/8f/x//H/8f/w
//D/8P/y//L/8f/x//L/8v/y//L/8v/y//D/8P/u/+7/7f/t/+3/7f/t/+3/7//u/+3/
7f/t/+7/7v/u/+7/7f/r/+7/7v/u/+7/7v/s/+v/6//r/+r/6v/q/+r/6v/q/+r/6f/r
/+v/6//r/+v/6//s/+z/7f/t/+3/7f/x//X/9v/3//f/9//4//v//f///////v/8//v/
+P/1//P/8//z//L/9P/x/+//7//u/+7/7//w//H/8f/x//H/8//z//L/7//t/+v/6v/q
/+f/5//l/+X/5v/m/+X/5f/j/+P/4//k/+b/5f/l/+b/5v/m/+b/5v/j/+P/4//j/+b/
6P/r//H//P8KAB4ALwBEAFsAbgB3AH8AjACeAK8AtwC4ALEAlABqAD8AGADz/9L/wv+6
/7D/sv/E/9n/5v/q/+7/8P/x//H/8P/v/+//7v/u/+z/7P/s/+z/7v/v/+//7//t/+3/
7f/t/+//7//v/+//7//w//D/8f/v/+//7//w//H/8v/0//X/8//z//T/9P/1//X/9f/2
//T/8//z//P/9f/2//b/9v/2//b/9//4//j/+P/4//j/+v/6//r/+v/4//j/+v/6//z/
/P///////////wEAAQD/////AAACAAcABwAIAAkACAAJAAoADAALAAwADgAPABIAEgAU
ABYAGAAYABkAGgAaABsAGwAdABsAHAAcABwAIAAgACAAIgAkACQAJAAkACQAJgAnACcA
JwApACkAKQAqACoAKQAoACMAIgAhAB4AHwAeABwAGgAXABQAEQAOAAoACgAHAAUABQAE
AAMAAAD9//v/+//6//z/+//7//v/+//7//v/+//6//r/+v/6//r/+v/7//v//f/9//3/
/f/+//////////3//f/9//3///8AAAAAAAD+//7//v/+/wAAAAAAAAEA//8AAAAAAAAA
AAAAAAAAAAAAAAAAAAAAAAAAAP///v/+//7//v/+//z//P/6//r//P/8//v/+//7//v/
+//7//z//P/7//v/+P/3//f/9//4//j/+f/6//n/+P/2//X/9P/0//T/9P/2//b/9P/0
//T/9P/z//P/9f/1//X/9f/1//T/8//z//P/8v/0//b/+P/3//b/9f/0//T/8//z//P/
9P/0//T/9P/0//T/9P/z//X/9f/1//X/8//z//T/9P/2//f/+P/5//z/////////AQAB
AAIABQAFAAcABwAGAAQAAwAAAP3/+//7//v/+v/7//f/9P/z//H/8v/0//b/9//3//f/
9//3//f/9v/z//P/8f/w//D/7f/t/+v/6//s/+z/6//r/+v/6//r/+z/6v/p/+n/6v/s
/+z/7P/s/+v/6//r/+v/8P/y//n/AwAOABoAKgBDAGAAcwB+AIcAjwCeALAAuQC5AKwA
kQBoADwAEwDs/83/vv+2/7L/uP/K/97/6//u//L/9P/0//X/9f/0//X/9f/0//T/9P/0
//T/9P/0//X/9f/1//X/9f/1//X/9f/1//X/9f/1//b/9v/3//n/+f/5//r/+P/4//n/
+f/5//n/+v/6//3//f/9//7//f/7//r/+f/6//z//f/+//7//v///wAA/v/+//7//v8A
AAAAAAAAAAIAAgAEAAQAAgACAAUABQAHAAcACQAJAAcABwAIAAoADQANAA4ADwAOAA8A
EAASABUAFgAYABkAGgAaABwAHgAeAB4AHwAgACQAJQAlACcAJwAoACgAKAAoACgAKAAq
ACgAKAAoACgAKgAsAC0ALQAtAC8ALwAvAC4ALgAtACwAKwAqACkAJgAiACAAHQAaABcA
FAARAA4ADQAOAAwACwAJAAgABwAEAAEA//////7//v/9//3//f////////////z//P/8
//z//v/+/////////////////wAAAQABAAEAAQABAAEAAQABAAIAAgACAAAAAAAAAAAA
AAAAAAAAAQADAAQABAAEAAQABAAEAAQAAgACAAIAAgAEAAQAAwACAAAAAAAAAAAAAAAA
AP7//v8AAAAA//////3//f/9//3//P/8//v/+//6//n/+f/5//n/+P/4//j/9v/2//X/
9f/2//b/9v/2//j/+P/2//b/9v/2//X/9f/1//X/9f/1//X/9P/z//P/9//2//b/9v/0
//T/9P/0//T/8//z//P/9P/0//T/9P/0//T/9P/z//P/8//z//P/8f/x//L/8v/2//f/
+P/5//z//////////////wAAAwAFAAcABwAGAAQAAwAAAP3//f/9//3//P/5//X/8v/x
//H/8v/0//b/9//3//f/9//3//f/9v/z//H/7//u/+7/7//v/+3/7f/q/+r/6f/p/+n/
6f/p/+r/6v/p/+n/6v/o/+j/6P/o/+r/6//s/+3/7v/u//P///8OAB4ALgBDAFwAcwB+
AIEAiQCcAKwAtQC7ALQAkwBkADYADQDm/8X/tv+y/67/tP/I/9z/6f/u//T/9v/0//X/
9f/0//P/8//y//L/8v/y//L/8v/y//P/8//z//P/8//z//P/8//z//P/8//1//b/9v/3
//X/9f/1//b/+P/4//n/+f/5//n/+v/6//n/+f/5//r//P/7//v/+//6//r/+f/4//r/
+v/7//z//v/+//7//v/+//7//v/+//7//v8AAAAAAgACAAUABQAFAAUABwAHAAYABQAF
AAYACwALAAwADQAOAA8AEAASABMAFAAWABcAGAAYABoAHAAeAB4AHwAgACAAIQAhACMA
JQAmACYAJgAmACYAJgAoACgAKAAoACgAKAAqACsAKwApACsAKwArACwALAArACoAJwAm
ACUAIgAgAB4AGwAYABUAEgAPAAwACgAKAAcABQAEAAQABAACAAEA//////7//P/7//v/
+//7//v/+//7//r/+v/6//r/+v/6//v/+//5//n/+f/5//z//f/9//3/+//7//v/+//8
//7///8AAAAAAAAAAAAAAAAAAAAAAQD//wAAAAAAAP7//v/+//7///8AAAEAAgAAAAAA
///+//7//v/+//7//P/8//r/+v/8//z/+//7//v/+//7//v/+v/6//n/+f/4//f/9//3
//n/+P/4//j/9v/2//X/9f/0//T/9P/0//b/9v/0//T/9P/0//P/8//v//H/9P/0//T/
9P/0//L/8f/x//H/8v/y//L/8v/w//D/8P/v//H/8f/x//H/8f/x//L/8v/1//f/+f/7
//3////+//3//f/9//7/AQAFAAcABwAGAAQAAwAAAP3/+//7//v/+v/5//X/8v/x//H/
8v/0//b/9f/1//X/9f/3//f/9v/z/+//7f/s/+z/7f/t/+v/6//o/+j/5//n/+n/6f/p
/+r/6v/p/+n/6v/o/+j/6P/o/+j/6f/q/+v/6v/q/+//9f8AABAAIAAxAEgAXwByAH0A
hQCOAKAAsQC3ALgAqwCGAFYAKQD+/9n/wP+2/7L/sP+2/8j/2//o/+7/8P/x//P/9P/0
//H/8f/w//D/8P/w//D/8P/y//P/8//z//H/8f/x//H/8f/x//H/8f/y//T/9f/3//b/
9f/0//T/9v/2//f/9//3//f/+P/4//f/9//3//j/+v/5//n/+f/3//j/+P/4//n/+v/8
//7//P/8//z//P/8//z//P/8//z//P/+//7///8AAAQABQAEAAMABAADAAMAAwAEAAYA
CQAJAAoACwAKAAsADAAOABEAEgAUABUAGAAYABoAHAAcABwAHQAeACIAIwAjACUAJQAm
ACYAJgAnACYAJQAmACcAKAApACoAKQAqACoAKQApACsAKwArACwALAArACoAJwAmACUA
IgAiACAAHQAaABUAEgAPAAwACgAKAAcABQAEAAQABAACAP///f/9//z//P/7//v/+//7
//v/+//7//z//P/8//z//P/8//3//f/9//3//f/9//z//f/9//3//f/9//3//f/9//7/
/v/+//7//v/+//7//v/+//7///8BAAIAAgACAAAAAAAAAAAAAgACAAIAAgACAAIAAQAA
AAAAAAAAAAAAAgACAAAAAAD///7//P/7//3//f/9//3//P/8//v/+//6//n/+f/5//f/
9v/2//b/9//4//j/+f/4//j/+P/4//b/9v/0//T/9P/0//P/8//z//X/9f/1//j/9v/2
//b/9v/0//P/8//z//T/9P/0//T/9P/0//T/8//z//P/8//z//P/8//0//T/9//5//v/
/f///wEAAAD//wAAAQADAAcABwAJAAkACAAEAAMAAAD9//////////7//P/3//P/8f/z
//T/9v/4//n/+f/5//n/9//3//b/8//x/+//7v/u/+//7//t/+3/7P/s/+v/6//r/+v/
6//s/+z/6//r/+z/7v/u/+7/7v/r/+v/6//r//D/8P/3/wMAEAAgAC4AQwBaAHEAggCH
AI8AoACwALkAuwCwAI8AYgA0AAsA5P/F/7j/tP+w/7b/yP/c/+f/7v/2//j/9v/3//f/
9v/1//X/9P/0//T/9P/0//T/9v/3//f/9//3//f/9//3//f/9//3//f/9//4//j/+f/5
//n/+f/6//j/+P/5//n/+//7//z//P/9//3//f/+//7//f/9//3//f/+//7//v/8//z/
/f/+//7//v/+//7/AgACAAIAAgACAAIABAAEAAQABAAHAAcABwAHAAkACQALAAsADAAO
ABAADwAPAA8AEgATABQAFgAXABgAGgAbABwAHAAeACAAJAAkACUAJgAnACcAJgAnACkA
KgAqACoALAAsACwALgAsACwALAAsACwALgAvAC8ALwAxADEAMQAyADIAMQAwAC0ALAAr
ACgAJAAiAB8AHAAaABgAFgAUABIAEgAPAA0ACwAKAAkABgAHAAUABQAEAAQAAwADAAMA
BQAFAAUABQAEAAQABAAEAAIAAgADAAMABQAFAAUABQAEAAUABQAFAAcABwAHAAcABwAI
AAgACAAKAAoACgAKAAoACgAKAAsADQAOAA4ADgANAAwACwAKAAwADAAMAAwACgAKAAkA
CAAKAAoACgAKAAgACAAGAAYABgAGAAUABQAHAAcABwAHAAQABAADAAMAAgABAAEAAQAB
AAAAAAAAAAIAAgABAAEAAgACAAIAAgACAAIAAAAAAAAAAAD////////9//7//v/+//7/
/v/+//3//f/9//7//v/+//7//v/+//7//f/7//v/+//7//3//f/+//7/AAABAAIAAwAE
AAcABwAHAAgACQALAA8AEQATABMAEgAQAA8ADAAJAAkACQAJAAgABQABAP7//f/7//z/
/v8AAAEAAQABAAEAAwADAAIA//////3//P/8//r/+f/2//X/9f/2//b/9//1//X/9f/2
//j/9//3//j/9v/2//b/9v/1//X/9f/1//L/+P/9/wMADgAcACwAPQBSAGkAgACPAJUA
nACuAL8AxwDGALkAlgBkADcADgDn/8r/wP+8/7r/wv/W/+n/8v/4//7///8BAAIAAgAA
AP///f/8//7//v/+//7//f/9//z/+//+////AAABAP//////////AQACAAIAAwAFAAUA
BQAGAAMAAgACAAEAAwADAAQABAAFAAUABQAGAAYABQAFAAUABwAIAAgACAAGAAYABwAI
AAoACgAKAAoADAAMAAwADAAKAAoADAAMAA4ADgARABEADwAPABEAEQAUABUAFwAaABsA
GwAcAB0AHAAdAB4AIAAhACIAJAAlACYAJgAoACoALgAuAC8AMAAwADEAMQAzADMANAA0
ADQANgA2ADYAOAA2ADYANgA2ADgAOgA7ADsAOwA9AD0APQA6ADoAOQA4ADYANgA2ADQA
MgAwAC0AKgApACYAIwAgAB4AHgAbABkAGQAYABcAFAATABEAEQAQABAADwAPAA8ADwAP
AA8ADwAMAAwADAAMAA4ADgAPAA8AEQARABEAEQAQABEAEQARABMAEwATABMAEQASABIA
EgASABIAEgASABMAFAAVABcAFQAWABYAFgAYABgAGAAYABYAFgAWABYAFgAWABUAFAAU
ABQAFAAUABQAFAASABIAFAAUABMAEwAVABUAFQAVABIAEgARABEAEgARABEAEQAPAA4A
DgAOABAAEAAPAA8ADgAOAA4ADgAOAA4ADAAMAAwADAALAAsADQANAA0ADQANAAwACwAL
AAsADAAMAAwADgANAA0ADQALAAwADAAMAAkACQAJAAkACgALAAwADgASABMAFAAUABUA
GAAZABkAGwAcAB0AHwAfACAAIAAgAB0AHQAcABwAGwAaABgAFwAUABAADgANABAAEQAQ
AA8AEgASABEAEgASABIAEgASAA8ADgANAAwACwAKAAkACAAIAAgACAAIAAgACAAIAAgA
CAAIAA==
         </WaveFormData>
      </LeadData>
      <LeadData>
         <LeadByteCountTotal>10000</LeadByteCountTotal>
         <LeadTimeOffset>0</LeadTimeOffset>
         <LeadSampleCountTotal>5000</LeadSampleCountTotal>
         <LeadAmplitudeUnitsPerBit>4.88</LeadAmplitudeUnitsPerBit>
         <LeadAmplitudeUnits>��V</LeadAmplitudeUnits>
         <LeadHighLimit>2147483647</LeadHighLimit>
         <LeadLowLimit>268435456</LeadLowLimit>
         <LeadID>V4</LeadID>
         <LeadOffsetFirstSample>0</LeadOffsetFirstSample>
         <FirstSampleBaseline>0</FirstSampleBaseline>
         <LeadSampleSize>2</LeadSampleSize>
         <LeadOff>FALSE</LeadOff>
         <BaselineSway>FALSE</BaselineSway>
         <ExcessiveACNoise>FALSE</ExcessiveACNoise>
         <MuscleNoise>FALSE</MuscleNoise>
         <LeadDataCRC32>3415624424</LeadDataCRC32>
         <WaveFormData>
8v/y//L/8v/y//L/8v/y//D/8P/w//D/7v/u/+7/7v/w//D/8P/w//L/8v/y//L/8v/y
//L/8v/y//L/8v/y//P/9P/1//b/9v/2//b/9v/0//T/9P/0//b/9v/2//b/9P/0//T/
9P/2//b/9v/2//j/+P/4//j/9v/2//b/9v/3//j/+f/6//r/+v/6//r//P/8//z//P/9
//7///8AAAMABAAFAAYABwAIAAkACgALAAwADQAOAA4ADgAOAA4AEgAUABYAGAAaABoA
GgAaABsAHAAdAB4AIAAgACAAIAAgACAAIAAgACIAIgAiACIAJAAkACQAJAAlACYAJwAo
ACcAJgAlACQAIAAeABwAGgAYABYAFAASABAADgAMAAoABwAGAAUABAADAAIAAQAAAP//
/v/9//z/+v/6//r/+v/6//r/+v/6//r/+v/6//r//P/8//z//P/8//z//P/8//7//v/+
//7//P/8//z//P/9//7///8AAAIAAgACAAIAAAAAAAAAAAACAAIAAgACAAIAAgACAAIA
AQAAAP///v8BAAIAAwAEAAMAAgABAAAA/v/+//7//v/8//z//P/8//z//P/8//z//P/8
//z//P/6//r/+v/6//j/+P/4//j/+P/4//j/+P/5//r/+//8//v/+v/5//j/9v/2//b/
9v/4//j/+P/4//j/+P/4//j/9v/2//b/9v/4//j/+P/4//b/9v/2//b/+P/4//j/+P/3
//b/9f/z//P/9P/0//X/9//3//f/9//2//T/8//y//P/9f/2//f/9f/1//X/9//5//r/
/v8AAAIAAgABAAEAAQADAAUABQAHAAcABgAFAAIAAQABAAAAAgACAP///P/5//n/+f/6
//r/+//8//z//P/8//z/+//8//v/9//2//T/8//y//H/7//u/+7/7v/u/+7/7f/t/+//
7//w//D/7v/u/+3/7f/t/+3/7P/s/+//7f/r/+7/8//9/wkAEwAgADMASABeAHYAhgCU
AK0A0ADuAP4AAAHrAL0AgABFABEA6f/S/8r/w/+//8b/2P/l/+v/7//x//L/8//0//X/
9P/z//P/8//z//T/9P/0//T/9P/0//T/8v/y//P/8//y//L/8//z//P/8//1//X/9//3
//f/9//3//j/+f/5//v/+//7//v/+f/5//n/+v/8//z/+//5//r/+f/5//j/+v/6//r/
+//5//n/+f/5//n/+v/6//r//P/8//7//v/+/wAAAQADAAEAAQACAAMAAQABAAMABAAF
AAYACAAIAAsADAANAA4ADAAMAA0ADQAPABIAFAAXABkAGQAaABoAGAAYABoAHAAdAB8A
IAAiACIAIgAiACMAJQAlACUAJQAjACUAJQAlACMAJAAlACUAJgAnACgAKAAnACcAJgAk
ACEAHwAeABsAFQAUABAADgALAAkACQAHAAYABgAFAAIAAgAAAAAA/////////v/+//z/
/P/8//z/+//7//v//P/9//7///8AAP7//v/+//7//f/+//7//v8AAAAA/////wAAAQAB
AAEAAgACAAEAAQD///////8BAAEAAQABAAEAAQABAAIABAACAAIAAQABAAAAAAD///7/
//8AAAEAAgABAAEA/////////////////////wAAAAAAAAAA///+//3//f/7//v/+v/6
//r/+f/7//v/+//7//r/+v/6//r/+P/4//j/9//5//n/+f/4//j/+P/5//n/9//2//X/
9P/2//b/9//3//f/9//3//b/9v/2//b/9v/0//f/+f/3//b/9P/0//T/9P/2//X/9f/2
//b/9//3//f/9//3//f/9v/0//T/9P/1//X/9f/1//X/9f/3//n/+v/8//7//v/+////
//8BAAMABQAFAAUABQAEAAMAAgABAAMAAgACAAIA/f/6//f/9//3//j/+v/7//7//v/+
//7//f/7//r/9//y//D/7//v//H/8f/v/+7/7v/u/+7/7v/t/+3/7f/t/+z/7P/s/+z/
7P/t/+7/7//s/+z/7f/t/+//8P/1//3/CQAbAC4AQQBaAHAAggCUAKwAzwDyAAgBEAEG
AeMAqwBuADUAAQDf/9D/yP+//7//0P/g/+v/7//z//P/8//z//P/8//w/+//7//v/+//
8P/w//D/8P/w//D/8P/w//D/8f/x//L/8v/z//P/8P/v//D/7//w//H/8v/z//H/8v/z
//P/8//z//P/8//x//H/8f/y//L/8v/x/+//9P/1//f/+P/3//b/9f/1//X/9f/1//X/
9f/2//b/9v/4//j/+v/6//j/+v/7//3/+//7//z//f/9//3///8AAAEAAgAEAAQAAwAE
AAUABgAJAAoADAANABAAEgATABUAFQAVABYAFgAWABYAGAAaABwAHQAdAB4AIAAgACAA
IQAhACEAIQAhACEAIwAjACMAIwAkACUAJQAjACMAIwAiAB8AHwAeABwAGwAZABgAFQAR
ABAADAAKAAcABQAFAAMAAAAAAP///P/8//r/+v/5//n/+f/4//j/9v/2//b/9v/3//f/
9//4//f/9v/1//T/9v/2//b/9v/1//b/9v/2//j/+P/3//f/+P/5//n/+f/4//j/9//3
//j/+f/6//3/+//7//v/+//5//n/+v/8//z//P/7//v/+v/6//n/+P/6//r/+v/6//r/
+//6//v/+v/5//j/9//5//n/+v/6//n/+P/2//T/9f/1//P/8//y//L/8v/x//P/8//z
//P/8v/y//L/8v/w//D/8P/v//H/8f/x//D/7v/u/+//7//t/+z/6//q/+r/6v/r/+v/
7//w/+7/7v/u/+7/7v/t/+3/7v/t/+3/7P/r/+3/7f/t/+z/7P/s/+z/7f/t/+3/7f/t
/+3/7//x//L/9P/2//b/9v/1//X/9//5//3//f/9//3/+//5//f/9f/3//b/9v/2//H/
7v/r/+v/7f/w//T/9//6//r/+v/6//n/9//2//P/7P/q/+n/6f/p/+n/5//m/+b/5v/m
/+b/5f/l/+X/5f/m/+b/5v/m/+f/5//n/+f/5P/k/+X/5f/l/+b/6f/z////CwAcADMA
SABeAHYAkACmAMMA8AAUASIBJAEVAe0AuAB7AEEAEQDw/97/zf/B/8T/1P/h/+n/7f/v
/+3/7f/t/+3/6v/p/+n/6f/p/+r/6v/q/+r/6v/q/+r/7P/s/+3/7f/q/+r/6//r/+n/
6f/r/+v/7f/t/+3/7f/r/+z/7f/t/+3/7f/t/+3/7//v/+//8P/w//D/7//t//H/8f/y
//L/8P/w//D/8f/v/+//7//v/+//8P/w//D/8f/y//X/9v/1//b/9v/3//X/9f/2//f/
+P/5//z//v///wAAAgACAAUABgAHAAgACQAKAAwADQAMAA4ADwARABUAFQAWABYAFgAW
ABgAGgAYABkAGQAaAB8AIAAhACMAIwAjACMAIwAjACUAJQAlACUAJgAnACcAJgAlACQA
IgAhACEAIAAeABoAFwAVABEADwAOAAoACAAFAAMAAwABAP3//P/6//b/9f/0//X/9f/1
//X/9P/0//P/8v/x//D/7//v/+//8P/u/+7/7v/u//D/8P/w//D/7//w//D/8P/x//L/
8v/z//P/8//y//H/9P/0//P/8//z//P/8//1//X/9f/1//X/9f/1//b/+P/4//j/9//3
//j/+P/3//b/9P/0//T/9P/1//X/8//z//P/8//z//P/8//z//T/9P/y//L/8f/w/+//
7//t/+3/8P/w//D/7//t/+3/7f/t/+z/7P/s/+z/6v/q/+r/6f/v//D/7//u/+3/7P/q
/+n/6f/q/+r/6//r/+v/6v/p/+j/5v/m/+b/5v/n/+j/6f/q/+v/6f/r/+3/7v/0//b/
9v/2//T/8//0//X/+f/5//n/+f/3//X/8//x//L/8v/z//T/8//w/+3/7f/r/+z/7v/v
//H/8v/z//T/8v/x//H/7//q/+j/5//n/+b/5f/i/+D/4P/g/+D/4P/h/+H/4f/h/+L/
4v/i/+L/4f/h/+H/4f/g/+D/4f/h/+H/4v/l/+n/8/8BABgALwBIAGIAegCQAKoAywD2
ABoBJgEoARsB8wC8AIEARwAXAPT/3v/N/8H/xP/U/+H/5f/l/+f/6f/p/+n/6f/m/+X/
5f/l/+X/5v/m/+b/5v/m/+b/5v/k/+T/5f/l/+b/5v/n/+f/5//n/+n/6f/n/+f/5//n
/+n/6v/r/+v/6//r/+v/6//p/+n/6f/q/+r/6v/p/+f/6//r/+z/7P/u/+7/7v/v/+3/
7f/t/+3/7//w//D/8P/w//D/8v/y//H/8v/y//P/8//z//T/9f/1//X/9//4//v//P/+
//7/AQACAAMABAADAAQABgAHAAoADAANAA8AEQARABIAEgAUABQAFgAYABoAGwAbABwA
HgAeAB4AHwAgACEAIgAjACIAIwAiACEAJAAmACgAKQAoACcAJgAkACAAHwAdABoAFQAT
ABIADwALAAoABgAEAAMAAQABAP///P/8//v/+P/2//T/9P/z//P/8//y//L/8P/w//D/
8P/x//H/8f/y//T/9P/0//T/8//y//H/8P/x//L/8v/y//P/9P/0//X/9f/1//T/8//0
//T/8//z//X/9f/1//f/9//3//f/9//z//P/9P/2//b/9v/1//X/+P/4//f/9v/2//b/
9v/2//X/9f/z//P/9f/1//X/9f/0//P/8//y//T/9P/z//L/8//z//H/8f/y//L/8v/x
//D/7//u/+3/7v/u/+7/7v/w//D/8P/v/+3/7f/t/+z/7v/u/+7/7v/u/+7/7f/r/+r/
6v/o/+n/6f/p/+n/6f/p/+j/6v/q/+r/6//p/+n/6f/p/+v/7f/v//D/9v/4//j/+P/2
//X/9v/3//n/+f/5//n/+v/5//j/9//1//T/9P/0//L/8P/u/+//7f/u//D/8f/z//T/
9f/2//T/8//z//H/6v/o/+f/5//n/+f/5f/k/+P/4v/h/+D/4f/h/+H/4f/g/+D/4P/g
/9//3//f/9//3//g/+L/4//h/+L/5f/r//P///8QACUAPABYAHIAhgCcALcA3AACARIB
GgEVAfcAxACJAE0AFwDw/9r/y/+//77/zv/f/+P/5f/r/+v/6//r/+v/6P/n/+f/5//m
/+b/5f/k/+b/5v/m/+b/6P/o/+n/6f/n/+b/5v/l/+f/5//p/+n/5//n/+f/5//o/+r/
7P/t/+v/6//r/+v/6//r/+v/7P/q/+r/6f/n/+v/6//s/+z/7P/s/+z/7f/r/+v/6//r
/+v/7P/s/+z/7//w//P/9P/x//L/8v/z//P/8//0//X/9f/1//f/+P/5//r//P/8////
AAABAAIAAgACAAMAAwAFAAgACgANAA8ADwAQABAAEgASABQAFgAWABcAFwAYABkAGAAX
ABcAGgAbABwAHQAfACEAIQAhAB8AIAAhACEAIAAfAB4AHAAdAB0AHAAaABcAFQAUABEA
CwAKAAYABAACAP///v/7//z//P/7//j/+P/2//b/9f/z//P/8v/y//D/8P/w//D/8f/x
//H/8v/w//D/8P/w//D/8P/w//D/8f/y//L/8v/y//L/8f/x//T/9f/1//X/9v/2//X/
9f/z//P/8//1//f/9//3//f/8//z//T/9v/2//b/9f/1//b/9v/1//T/8v/y//L/8v/y
//P/8v/z//H/8f/x//H/7//v//D/8P/y//L/8f/w//H/8f/v/+//7v/u/+7/7f/v/+//
7//v//D/8P/w//D/7v/u/+7/7f/t/+3/7f/s/+7/7v/v/+//7f/s/+v/6v/q/+z/7P/s
/+z/6v/p/+n/6v/q/+v/6//r/+n/6f/p/+j/6P/o/+j/6f/q/+v/7P/t/+3/7//x//L/
9P/2//b/9v/1//X/9//5//v/+//7//v/+P/3//b/9f/3//b/9v/2//P/8P/t/+3/7//w
//L/8//0//T/9P/0//P/8f/w/+3/6f/o/+j/6f/p/+n/5//m/+T/5P/k/+T/5f/l/+X/
5f/l/+T/4//i/+P/4//j/+P/4v/i/+P/4//l/+j/6f/v//n/BwAYACkAQABaAHAAhACW
AK8A1gD0AAABAAHvAMcAkABVAB0A8//Y/8z/wf+5/8L/0P/d/+P/5//r/+n/6f/p/+n/
6f/p/+r/6//r/+z/7P/s/+r/6v/q/+r/6v/q/+v/6//q/+r/6//r/+v/6//t/+3/7f/t
/+3/7f/t/+7/7//v/+3/7f/t/+3/7f/t/+3/7v/v//D/8P/v//D/7//v/+7/7v/u/+7/
7//w//H/8v/z//P/9P/0//T/9P/0//b/9v/0//b/9//5//f/9//4//n/+v/7//7/AAAA
AAAAAQAAAAIABAAGAAgABwAIAAoACwAKAAwADQAPABEAEQASABIAFAAUABYAGAAYABkA
GQAaAB4AHgAeAB8AHgAdABwAGwAcAB8AIAAhACEAIgAjACMAIwAjACMAIgAgAB8AHQAa
ABgAFwAXABUAEQAQAAwACgAHAAUABQADAAAAAAD///z//P/6//r/+f/3//f/9v/2//b/
9v/2//b/9v/3//j/+v/4//j/+P/4//r/+v/6//r/+v/6//n/+P/5//r/+v/7//z//f/9
//3//P/8//v/+//7//v/+//9//3//f/9//3//f/9//7/AAD///7//P/7//7//v/9//z/
/P/8//z//P/9//3/+//7//v/+//7//v/+f/5//r/+v/6//r/+f/4//f/9//1//X/9P/0
//T/8//z//P/8//z//T/9P/0//T/9P/0//T/8//x//H/8f/w//D/8P/x//H/8//y//H/
8P/w//D/8f/x//P/8f/v//D/8P/w//D/8P/u/+3/7f/u/+7/7//v/+//7//v/+//7v/u
/+7/7v/v/+//7//v/+//7f/v//H/8v/4//r/+v/6//n/+f/7//3/AQABAAEAAQD+//3/
/P/7//n/+P/4//j/9//2//X/9//0//T/9f/1//b/9v/2//b/9v/1//X/8//w/+7/7f/t
/+v/6//p/+j/6P/o/+j/6P/n/+f/5//n/+r/6v/q/+r/6f/p/+n/6f/m/+b/5//n/+f/
6v/v//P/+f8FABQAJQA2AEwAYABwAIIAmQC4ANgA7gD2APEAzwCaAF8AJwD5/9b/yP/B
/7n/uP/I/93/5//r/+3/7//v/+//7//s/+v/6//r/+v/7P/s/+z/7v/u/+7/7v/t/+z/
7P/r/+z/7P/t/+3/7//v//H/8f/v/+//7//v//H/8v/z//P/8f/x//H/8f/x//H/8f/y
//L/8v/x/+//8//z//T/9P/y//L/8v/z//P/8//z//P/8//0//T/9P/0//T/9v/2//b/
+P/5//v/+//7//z//f/7//v//f/+////AAACAAIAAwAEAAUABgAFAAYACAAJAAoADAAN
AA8AEQARABIAEgAUABQAFgAYABcAFwAWABYAGAAYABgAGQAaABsAHAAdABsAHQAdAB0A
HwAgACEAIQAjACMAIwAiACAAHwAdABoAGgAZABkAFwAVABQAEAAOAAsACQAJAAcABAAE
AAMAAAD+//z//P/7//3//f/8//z/+v/6//r/+v/5//n/+f/6//r/+v/6//r//P/8//z/
/P/9//7//v/+//z//P/7//v//v////////////7//P/7//z//f/+/wEA///////////9
//3//v8AAAAAAAD//////v/+//3//P/8//z//P/8//v/+//5//n/+//7//v/+//7//v/
/P/8//z//P/7//r/9//3//X/9f/3//j/+f/5//f/9//3//f/9P/0//T/9P/2//b/9v/1
//P/8//z//L/9P/0//X/9f/1//T/8//y//L/8v/1//f/+P/3//b/9f/0//L/8f/x//L/
9P/1//X/9f/1//X/9f/0//T/9P/0//X/8//z//P/8//z//X/9//4//z//v/+//7/////
/wEAAwADAAMAAwADAAIAAQAAAP///f/8//z//P/7//j/9f/1//X/9v/4//n/+v/6//r/
+v/4//f/9//1//L/8P/v/+//7//v/+3/7P/s/+z/7P/s/+3/7f/t/+3/7P/s/+z/7P/t
/+3/7f/t/+z/7P/t/+3/7//y//f//f8FABEAIgA3AFAAZAB0AIYAmAC1ANQA6gDyAOgA
xwCTAFgAIQDz/9P/xP++/7n/vf/O/+D/6f/t/+//8f/z//P/8//z//L/8f/x//H/8f/y
//L/8v/w//D/8P/w//D/8P/x//H/8P/w//H/8f/z//P/9f/1//X/9f/1//X/8//0//X/
9f/3//f/9//3//n/+f/5//r/+f/4//b/8//2//f/+f/6//r/+v/6//v/+f/5//n/+f/5
//r/+v/6//r/+v/8//z/+v/8//3////+////AQADAAIAAQACAAIABQAGAAgACAAHAAgA
CQAKAA0ADgAQABEAEAASABMAFQAVABUAFgAWABgAGAAaABwAHgAfAB8AIAAhACAAHwAf
AB8AHwAfAB8AIQAjACMAIwAjACQAJQAlACUAJQAlACQAIwAjACIAIAAdABsAGgAXABMA
EgAOAAwADAALAAwACwAIAAgABwAEAAAA/v/+//3//f/9//z//P/+//7//v/+//v/+//7
//z//v/+//7//v/8//z//P/8////AAAAAAAAAAAAAP////8AAAEAAQABAAAAAAD/////
////////AQADAAMAAwADAAEAAQACAAQAAgACAAEAAQADAAQABAAEAAMAAgABAAAAAQAB
AP////////////////////8AAAAA/v/+//3//P/9//3/+//7//r/+v/6//n/9//3//f/
9//4//j/+P/4//r/+v/6//n/9//3//f/9v/2//b/9//3//f/9v/1//T/+P/4//n/+P/2
//b/9v/2//b/9f/1//b/9v/3//f/9//3//f/9//2//b/9v/2//f/9f/1//X/9f/3//n/
+//8/wAAAgACAAIAAQABAAMABQAHAAcABwAHAAQAAwACAAEAAwACAAIAAgD9//r/9//3
//f/+P/6//v/+v/6//r/+v/8//v/+//5//T/8v/x//H/8f/x/+//7v/s/+z/7P/s/+3/
7f/t/+3/7v/u/+7/7v/r/+v/6//r/+v/7P/u/+//8f/y//X//f8HABcAKAA5AEwAYgB0
AIIAlACxANIA6AD0AO4AyQCRAFYAHQDv/8//wP+8/7f/u//M/97/5//t//H/8//z//P/
8//z//L/8f/x//H/8f/y//L/8v/y//L/8v/y//L/8v/z//P/8v/y//P/8//z//P/9f/1
//X/9f/1//X/9//4//n/+f/3//f/9//3//f/9//3//j/+v/6//n/9//4//f/9//2//j/
+P/4//n/+f/5//n/+f/5//r/+v/6//r/+v/8//z//P/+////AQABAAEAAgADAAAA//8A
AAAAAgAEAAcACAAHAAgACQAKAAsADAAOAA8AEAASABMAFQAXABcAGAAYABgAGAAaABwA
HgAfAB8AIAAhACAAHwAfAB8AHwAfAB8AIQAjACMAIwAhACIAIwAjACUAJQAlACQAIQAh
ACAAHgAdABsAGgAXABMAEgAOAAwACwAJAAkABwAGAAYABQACAAEAAAABAAEA//////7/
/v/8//z//P/8//3//f/9//7//P/8//z//P/8//z//P/8////AAAAAAAA/v/+//3//f8A
AAEAAQABAAIAAgABAAEAAQABAAEAAwABAAEAAQABAAEAAQACAAQABAAEAAMAAwAEAAQA
AwACAAAAAAAAAAAA//////3//f/9//3//f/9//3//f/+//7//v/+//3//P/7//v/+f/5
//z//P/8//v/+f/5//n/+f/4//j/+P/4//j/+P/4//f/+f/5//n/+P/2//b/+v/4//j/
+P/4//b/9f/1//b/9P/1//X/9f/1//X/9f/0//T/9P/0//X/9f/1//X/9f/2//n//P/+
/wEAAgABAAAA/////wEAAwAHAAcABwAHAAYABQAEAAMAAQAAAAAAAAD9//r/9//3//f/
+P/6//v//P/8//z//P/8//v/+//5//T/8v/x//H/8//z//H/8P/v/+7/7f/s/+z/7f/u
/+//7v/u/+7/7v/t/+3/7f/t/+7/7v/v/+//7//w//P/9////wsAGgArADwAUABmAHoA
hgCZALgA1gDoAO4A4wC5AIAAQwALAOH/yv/A/7//u/++/8z/3f/p/+3/7//w//H/8v/z
//L/8f/x//H/8f/y//L/8v/0//T/9P/0//P/8v/y//H/8v/y//P/8//0//X/+P/5//j/
9//2//X/9f/2//f/9//3//f/9//3//f/9//3//j/+P/4//f/9f/3//f/+P/4//r/+v/6
//v/+f/5//n/+f/5//r/+v/6//j/+P/6//r/+//+/wAAAwAAAP////////////8BAAIA
BQAGAAgACAAHAAgACQAKAA0ADgAQABEAEgAUABUAFwAYABcAFwAWABcAGAAbAB4AHgAf
AB8AIAAhACAAHwAfACAAIQAiACMAIgAjACIAIQAjACQAJQAlACUAJQAlACQAIwAjACIA
IAAfAB0AHAAZABUAFAAQAA4ACwAJAAkABwAIAAgABwAEAAIAAAAAAP///f/9//z//P/+
//7//v/+//3//f/9//7//v/+//7//v/+//7//v/+////AAAAAAAA/v/+//3//f8AAAEA
AQABAAIAAgABAAEAAQABAAEAAwAFAAUABQAFAAMAAwAEAAYABgAGAAUABQAGAAYABQAE
AAQABAAEAAQABQAFAAMAAwACAAEAAAD//wEAAQACAAIAAAAAAP///v///////f/9//z/
/P/8//v//P/9//7////+//7//v/+//z//P/8//v/+//7//v/+v/4//r/+f/7//7//f/8
//v/+v/4//f/9//4//j/+f/5//n/+f/5//n/+P/4//j/+P/5//n/+f/5//n/+v/9/wAA
AgAFAAYABQAEAAQABQAIAAsADAALAAoACQAIAAcABgAFAAcABgAGAAYAAgD+//r/+f/7
//z//v///wAAAAAAAAAA/v/9//3/+//4//b/9f/1//X/9f/z//L/8P/w//D/8P/x//H/
8f/x//L/8v/y//L/8v/z//T/9f/z//L/8v/x//f/+P/9/wUADwAbACoAOQBMAGYAfACK
AJoAtQDWAOwA9ADqAMUAjQBSABsA7//R/8T/wP+//8P/0P/g/+v/8f/3//n/+f/5//n/
+f/2//X/9f/1//f/+P/4//j/+v/6//r/+v/4//j/+f/5//j/+P/5//n/+f/5//v/+//9
//3//f/9//v//P/9//3//f/9//3//f/9//3//f/+//7//v/9//v//f/9//7//v/+//7/
/v////3//f/9//3//v8AAAEAAgAAAAAAAgACAAIABAAFAAcABwAHAAgACQAHAAcACQAK
AAkACgAMAAwADQAOAA8AEAARABIAFAAVABYAGAAZABsAHwAfACAAIAAeAB4AIAAiACIA
IwAjACQAJgAmACYAJwAlACUAJQAlACcAKQApACkAKQAqACsAKwArACsAKwAqACcAJwAm
ACQAIQAfAB4AGwAYABgAFQAUABUAEwATABEADwAOAAwACAAIAAYABgAFAAcABwAGAAYA
BgAGAAYABgAFAAUABQAGAAYABgAGAAYABgAGAAYABgAHAAgACAAIAAgACAAHAAcACAAJ
AAkACQAKAAoACQAJAAsACwALAA0ADwAPAA8ADwAMAAsACwAMAAwADAALAAsADAAMAAsA
CgAMAAwADAAMAAkACQAHAAcACQAJAAkACQAJAAkACgAKAAkACAAGAAQAAwADAAEAAQAE
AAQABAADAAMAAwADAAMABAAEAAQABAAEAAQABAADAAUABQAFAAQAAgACAAQAAgACAAIA
AgACAAEAAQACAAAAAQABAAEAAQABAAEAAAAAAAAAAAABAAEAAQABAAEAAQADAAUABgAI
AAoACgAKAAoACwAOABEAEwATABMAEwAQAA8ADgANAA8ADgAOAA4ACQAGAAMAAwABAAIA
BAAFAAYABgAGAAYACAAHAAcABQABAAAAAAABAP7//f/6//j/+f/6//v//P/5//n/+f/5
//r/+v/6//r/+f/5//n/+f/6//r/+//7//f//P///wUADQAXACYANwBGAFoAcgCIAJgA
qQDEAOQA+AD+AO8AxwCMAFEAGQDt/9L/yv/H/8X/yv/c/+v/8f/3////AAABAAIAAwAB
AP///v/9////AAAAAAAA///+//3//P///wAAAgADAAAAAAABAAEAAwADAAUABQAFAAUA
BQAFAAQABAAEAAMABQAFAAUABQAHAAcABwAIAAcABgAEAAEABAAFAAcACAAGAAYABgAH
AAcABwAHAAcABwAIAAgACAAIAAgACgAKAAoADAANAA8ACwALAAwADQAOAA8AEgAUABUA
FgAYABgAFwAYABkAGgAbABwAHgAfAB4AIAAhACMAJwAnACgAKAAoACgAKgAsACoAKwAr
ACwALgAuAC4ALwAtAC0ALQAtAC8AMQAxADEAMwA0ADUANQA0ADMAMgAwADAAMQAxADAA
LwAtACwAKQAnACYAIgAgAB0AGwAbABkAGgAaABkAFgASABAAEAAPABEAEQAQABAAEAAQ
ABAAEAAOAA0ADAAMAA4ADgAOAA4AEAAQABAAEAAPABAAEAAQABEAEgASABMAEgATABMA
EwAUABQAEwATABQAFQAWABkAGAAXABYAFQAUABUAFwAaABkAGAAWABUAFgAWABUAFAAW
ABYAFgAWABUAFQATABMAEwATABMAEwATABMAFAAUABIAEgARABAAEAARABAAEQAQABAA
EAAPABEAEQARABEAEAAQABAAEAAOAA4ADgANAAsACwALAAoADAAMAA0ADQAOAA4ADgAO
AAwADAANAA0ADwAPAA8ADgAMAAwADAAMAAoACwALAAsADQANAA0ADgAQABEAEwAUABYA
FwAZABoAGwAcABwAHAAgACIAIgAiAB8AHQAcAB0AGwAaABoAGQAXABUAEwASABMAFAAT
ABIAFgATABIAFAAUABQAFAAUABIAEAAOAAwACwAKAAkACAAIAAgACAAIAAoACgAKAAoA
CgAKAA==
         </WaveFormData>
      </LeadData>
      <LeadData>
         <LeadByteCountTotal>10000</LeadByteCountTotal>
         <LeadTimeOffset>0</LeadTimeOffset>
         <LeadSampleCountTotal>5000</LeadSampleCountTotal>
         <LeadAmplitudeUnitsPerBit>4.88</LeadAmplitudeUnitsPerBit>
         <LeadAmplitudeUnits>��V</LeadAmplitudeUnits>
         <LeadHighLimit>2147483647</LeadHighLimit>
         <LeadLowLimit>268435456</LeadLowLimit>
         <LeadID>V5</LeadID>
         <LeadOffsetFirstSample>0</LeadOffsetFirstSample>
         <FirstSampleBaseline>0</FirstSampleBaseline>
         <LeadSampleSize>2</LeadSampleSize>
         <LeadOff>FALSE</LeadOff>
         <BaselineSway>FALSE</BaselineSway>
         <ExcessiveACNoise>FALSE</ExcessiveACNoise>
         <MuscleNoise>FALSE</MuscleNoise>
         <LeadDataCRC32>3204698735</LeadDataCRC32>
         <WaveFormData>
8v/y//L/8v/y//L/8v/y//L/8v/y//L/8P/w//D/8P/w//D/8P/w//L/8v/y//L/8P/w
//D/8P/w//D/8P/w//H/8v/z//T/9P/0//T/9P/z//L/8f/w//H/8v/z//T/8v/y//L/
8v/z//T/9f/2//b/9v/2//b/9v/2//b/9v/4//j/+P/4//j/+P/4//j/+P/4//j/+P/5
//r/+//8//7/AAACAAQABAAEAAQABAAHAAgACQAKAAoACgAKAAoADAAOABAAEgATABQA
FQAWABkAGgAbABwAHAAcABwAHAAeAB4AHgAeAB4AHgAeAB4AIAAgACAAIAAgACAAIAAg
AB0AHAAbABoAGAAWABQAEgAPAA4ADQAMAAkACAAHAAYABQAEAAMAAgABAAAA///+//z/
/P/8//z//P/8//z//P/7//r/+f/4//r/+v/6//r/+v/6//r/+v/6//r/+v/6//r/+v/6
//r/+P/4//j/+P/5//r/+//8//7//v/+//7//v/+//7//v/+//7//v/+/wAAAAAAAAAA
/v/+//7//v///wAAAQACAAAAAAAAAAAA/v/+//7//v/8//z//P/8//z//P/8//z//P/8
//z//P/8//z//P/8//v/+v/5//j/+P/4//j/+P/5//r/+//8//r/+v/6//r/+f/4//f/
9v/3//j/+f/6//j/+P/4//j/9v/2//b/9v/3//j/+f/6//j/+P/4//j/+v/6//r/+v/5
//j/9//1//X/9f/2//b/+P/4//j/+P/2//b/9v/2//f/+P/5//r/+f/4//f/+P/6//r/
/P/+/wAAAAAAAAAAAQACAAMABAAEAAMAAwADAAMAAwAEAAQABAAEAAMAAAD///7//v//
////AAABAAEAAwAEAAQAAwACAP7/+v/3//b/9f/1//X/9f/z//L/8v/y//L/8v/y//L/
8v/y//L/8v/y//L/8v/y//D/8v/y//L/8v/v/+//8v/5////BAAPAB0AKwA+AFMAaAB7
AJUAugDaAOsA8wDnAMUAjgBPABsA+f/n/+H/3//d/9//5v/t//H/8v/z//X/9f/1//X/
9P/z//L/8v/y//P/8//z//L/8v/y//P/8//z//P/8//x//H/8f/x//H/8f/x//P/9f/1
//X/9f/1//X/9f/1//f/+P/5//r/+P/4//j/+f/7//r/+f/5//n/+f/4//f/+f/5//n/
+f/4//j/+P/5//f/9//3//f/+f/5//r/+//9//3///8AAAAA/////wAA/v/+//7/AAD+
/wAAAQADAAUABQAGAAcABwAHAAgACQANABAAEQAUABQAFQAWABYAFgAWABYAFgAaABsA
HQAgAB4AHwAfAB8AIgAiACIAIgAgACIAIgAiACIAIgAiACIAIgAhACEAIQAeAB0AHQAc
ABsAGAAWABQADwAOAAwACwAKAAgABwAFAAUABAADAAIAAAAAAP///v/+//7//v/9//3/
/f/8//z//P/8//z//P/9//7/AAABAP///////////f/9//7//v/+//7//v/+////////
/////////wAAAAD9//3//f/9////AAACAAIAAQAAAP////8AAAAAAAAAAAEAAQABAAEA
AQAAAAAAAAACAAIAAQABAP////////////////////8AAAEAAgACAP///////////v/9
//z/+v/8//z//P/8//7//v///////P/8//z/+//9//3//P/8//r/+v/6//v/+f/5//f/
9v/3//n//f/+//v/+//6//j/+P/4//r/+v/3//v//f/7//r/+v/6//r/+v/6//n/+f/5
//r/+v/6//r/+v/6//r/+v/6//r/+v/6//j/+P/4//j/+P/6//z//P8AAAIAAgACAAIA
AgADAAQABQAGAAYABQAFAAUABQAFAAYABgAGAAYAAwAAAP///v/+////AQACAAUABQAF
AAYABQADAAEA/P/6//f/9v/1//f/9//3//X/9P/0//T/9P/0//T/9P/0//P/8v/x//D/
8v/y//L/8P/y//L/8v/y//P/8//0//f/AQAOABsAJwA5AEwAXwB0AI8AtQDYAO4A+QD1
AN0AsQB4AD8ADwDv/+P/4f/d/9v/4//s//H/8//2//f/+P/3//b/9f/0//P/8v/y//D/
8f/x//H/8P/w//D/8f/x//H/8f/x//P/8//z//P/8P/v/+7/7//w//H/8v/z//X/9f/1
//X/9f/0//P/8v/y//L/8v/z//P/8v/x//H/9//5//r/+//4//f/9v/1//T/9P/0//X/
9//3//f/9//5//n/+v/7//n/+f/7//z//P/7//v//P/8//z//P/+//z//v///wEAAwAD
AAQABQAGAAcACQALAA4AEAAQABIAFAAVABYAFgAWABYAFgAWABkAGQAaABwAHgAfAB8A
HwAgACAAIAAgAB4AIAAgACAAIAAgACAAIAAeAB0AHQAdABgAFwAXABYAFwAUABIAEAAL
AAoACAAHAAYABAADAAEA///+//3//P/6//r/+f/4//r/+v/6//n/+f/5//j/+P/6//r/
+v/6//n/+P/4//f/9//3//f/9//3//f/+P/4//j/+P/4//j/+f/5//n/+f/4//f/9//2
//j/+f/6//v/+f/6//z//P/7//r/+f/5//z//P/8//z//P/7//r/+f/6//r/+//8//z/
/P/7//v/+//7//v/+//7//v/+//7//r/+f/4//b/9//3//f/9//3//f/9//2//j/+P/4
//j/9v/2//f/9//2//b/9v/1//f/9//2//b/9P/0//T/9f/0//P/8P/u/+3/7f/v/+7/
9f/4//f/9v/1//T/9P/z//P/8//y//L/8v/y//T/9P/0//T/8v/y//L/8v/y//L/8v/y
//L/9P/2//b/9v/4//j/+P/4//j/+f/6//3//v/+//3//P/7//r/+f/7//z//f/+//v/
+P/3//b/9//5//z//v8AAAEAAgAEAAMAAQD///r/9P/x//D/7//v/+//7//t/+7/7v/u
/+7/7v/u/+7/7v/u/+7/7v/u/+7/7v/u/+z/7f/s/+v/6v/n/+f/6v/v//X//P8JABkA
JwA4AE8AaACBAKEAyADqAPkA/wD7AN0AsAB1ADsAEQD1/+f/4f/d/93/4v/p/+3/8v/z
//T/8//y//H/7//t/+v/6v/s/+3/7f/t/+7/7v/u/+//7//v/+//7//u/+3/7P/r/+v/
6//r/+3/7//v/+//7//v/+//7//v//L/8v/y//L/8P/w//D/8f/x//D/7//v//L/8//z
//P/8//z//P/8//y//L/8v/z//H/8f/x//H/8//z//T/9f/1//X/9//4//b/9f/1//b/
9//4//n//P/+/wAAAQADAAEAAQACAAMABgAHAAkACwAMAA4ADgAQABIAEwAUABQAFQAW
ABcAGAAXABcAGAAaABsAHQAeAB8AIAAgACAAIAAiACQAJAAkACIAIgAiACIAHgAdAB0A
HQAcABsAGwAaABYAEgAPAAwACwAKAAgABwAGAAQAAwABAAAA/v/8//r/+//8//z//P/6
//r/+v/5//f/9//2//b/9P/0//T/9P/y//L/8//z//P/8//z//P/9f/1//b/9v/0//T/
9P/0//P/8//z//P/9f/1//b/9v/3//f/9//3//b/9v/3//b/+P/4//j/+f/4//j/+P/4
//n/+f/5//n/+f/4//j/+P/4//j/9//3//f/9//3//f/9f/1//X/9f/1//X/9f/0//P/
8//z//P/9P/1//b/9v/0//T/9P/0//L/8v/z//P/8P/w//D/7//z//b/9P/0//T/9P/z
//H/8P/v//D/8P/w//D/7v/u/+7/7v/u/+7/7v/u/+//8P/x//L/8P/y//T/9P/2//j/
+P/4//b/9v/3//j/+//8//z/+//6//n/+P/3//r/+v/6//r/+v/4//j/+P/4//n/+//8
//3//f/9//7//P/7//r/9v/y/+//7v/t/+v/6//r/+n/6P/o/+j/6P/o/+j/6P/o/+r/
6v/q/+r/6P/o/+j/5v/o/+j/6P/o/+f/5//o/+n/6//2/wcAFwApAD4AUQBkAH0AnQDE
AOYA9wD7APUA2wCuAHUAPQATAPP/5f/h/9//3//m/+3/7f/q/+n/6f/p/+n/6f/q/+n/
6P/o/+r/6//r/+v/6v/q/+r/6//p/+n/6f/p/+n/6f/p/+n/5//n/+f/6f/p/+n/6f/p
/+v/6//r/+v/7P/s/+z/7P/s/+z/7P/t/+v/6v/p/+n/7P/t/+3/7f/v/+//7//v//D/
8P/w//H/8f/x//H/8f/v/+//8P/x//D/7//w//D/8//z//T/9v/2//b/9v/4//b/+P/5
//v//f/9//7////+////AQADAAQABgAGAAgADAANAA4ADgAQABIAFAAWABcAFwAYABoA
GgAbABsAGwAeAB4AHgAeAB0AHgAdABwAHQAeAB8AIAAcABsAGwAbABUAEwASABAADwAM
AAoACAAFAAQAAgABAAAA/v/9//v/+//6//n/+P/2//b/9f/0//T/9P/0//P/8f/x//D/
8P/w//D/8P/w//L/8v/z//P/8v/x//D/7//x//H/8v/y//T/9P/0//T/8v/x//D/7//x
//H/8v/y//P/8//z//P/8//0//b/9v/0//L/8P/v//P/9P/1//b/9f/1//X/9f/1//T/
9P/0//T/9P/z//P/9f/1//X/9f/0//P/8v/x//H/8f/x//D/8f/x//H/8f/z//P/8//y
//H/8P/v/+7/8P/w//H/8f/y//L/8v/x/+//7//u/+7/8P/y//D/8P/w//D/7//t/+z/
6//q/+r/6v/q/+z/7P/s/+z/7v/u/+7/7v/t/+z/6//q/+z/7v/w//D/8//2//f/+P/1
//T/9P/0//X/9v/2//X/9v/3//j/+f/6//r/+v/6//n/9v/1//T/8v/z//X/9v/4//n/
+v/8//r/+f/4//T/7v/r/+r/6f/r/+v/6//p/+f/5v/l/+T/5v/m/+b/5v/k/+T/5P/k
/+L/4v/i/+D/4//k/+X/5v/l/+X/5v/p/+v/8P/9/w0AHQAwAEUAWgBxAIsAsADSAOUA
7wDxAN8AtgCBAEcAFQDz/+H/2//X/9f/3v/l/+X/5P/p/+v/6//r/+v/6P/n/+b/5v/k
/+X/5f/l/+b/5v/m/+f/6f/p/+n/6f/o/+f/5v/l/+f/5//n/+n/6P/n/+b/5f/o/+n/
6v/r/+v/6v/p/+j/6v/q/+r/6//q/+j/5v/l/+j/6f/p/+n/6//r/+v/6//q/+r/6v/r
/+r/6f/o/+f/6f/r/+7/8f/w/+//8P/w//D/7//v//D/8P/w//D/8v/y//T/9f/3//n/
+f/6//v/+v/7//3///8AAAIAAgAEAAgACQAKAAoACwAMAA0ADgARABEAEgAUABMAEwAS
ABEAEwAUABUAFgAXABoAGwAcABsAGgAZABgAFAATABMAEwASABEAEQAQAA8ADAAKAAgA
AwACAAAA///8//r/+f/3//n/+P/3//b/9v/2//X/9P/y//L/8v/x//H/8f/w//D/8P/w
//D/8P/w//D/8f/x/+//7//v/+//7//v//D/8P/u/+7/7v/u//D/8f/y//P/8f/x//L/
8v/x//H/8f/x//P/9P/2//b/8//y//H/8f/0//T/9P/0//X/9f/1//X/8//y//L/8v/0
//T/8//z//P/8//z//P/8v/x//D/7//x//H/8f/w//H/8f/x//H/7//v/+//7v/w//D/
8P/w//L/8v/z//P/8P/w//D/7//x//H/8P/w//D/8P/w//H/8f/x/+//7v/u/+7/7v/u
/+7/7P/r/+v/6//u/+7/7v/u/+7/7v/u/+7/7P/s/+z/7P/t/+7/7//w/+7/8P/y//L/
8v/0//T/9P/2//b/9//4//f/+P/4//f/+f/5//n/+f/6//r/+v/6//v/+P/3//b/+P/5
//v//P/7//v/+//8//v/+f/3//L/7//t/+3/7f/t/+3/7f/r/+j/6P/o/+j/6v/q/+r/
6v/o/+j/6P/o/+j/6P/o/+b/6P/o/+j/6P/r/+3/7P/t//H/+v8HABUAIwA2AE0AYAB1
AJEAtgDUAOUA5wDfAMUAlABXACEA+//j/9v/2f/X/9n/4P/l/+f/6v/t/+7/7f/s/+v/
6//r/+v/7P/s/+3/7f/t/+r/6v/q/+v/6//r/+v/6//r/+v/6//r/+v/6//r/+3/7//v
/+//7//t/+3/7f/t/+z/7P/s/+z/7P/s/+z/7f/u/+7/7v/v//H/8f/w/+//8f/x//H/
8f/x//L/8//1//X/9f/1//X/8//z//T/9f/z//P/9f/2//T/8//z//T/9//4//n//P/7
//z//P/9//7///8BAAMAAgADAAUABwAIAAoACgAMABAAEQASABIAEQASABMAFAAVABUA
FgAYABoAGwAbABsAGwAaABkAGAAbAB4AHwAgAB4AHgAeAB4AHAAbABsAGwAWABUAFQAU
ABQAEgARABAACwAKAAgABwAGAAQAAwABAAEAAAD///7//P/8//v/+v/4//j/+P/3//X/
9f/0//T/9//4//n/+v/4//j/+f/5//n/+f/5//n/9//3//j/+P/6//r/+v/6//v/+//7
//v/+f/5//r/+v/7//v/+//7//v//P/+//7////+//3//f/9//z/+//6//3//f/9//3/
///+//7//v/8//z/+//7//3//f/9//3//P/7//r/+f/7//v/+//6//n/+f/5//n/9//3
//f/9v/4//j/+P/4//r/+v/7//v/+v/6//r/+f/3//f/9v/2//T/9P/0//X/9//3//X/
9P/y//P/9v/2//f/9f/y//T/9v/2//b/9v/0//P/8//z//T/9P/0//T/9P/0//T/9P/0
//T/9P/0//T/9P/0//T/8v/0//b/9v/4//r/+v/6//r/+v/7//z///8AAAAA///9//3/
/f/9//z//P/8//z//f/8//3//v/9//3//v/+//3//f/9//7//v/9//z/+P/2//P/8v/x
/+//7//v/+3/7v/u/+7/7v/s/+z/7P/s/+3/7v/v//D/7v/u/+7/7P/s/+z/7P/s/+v/
7//y//H/8//6/wcAEwAfAC4APwBQAGMAfQCgAMIA2QDpAOcA0QCmAG0AMQAFAOn/3//d
/9n/1f/e/+n/7//u/+//8f/x//H/8f/w/+//7v/u/+z/7f/t/+3/7f/u/+//8f/v/+//
7//v/+3/7f/t/+3/7v/v//D/8//w/+//7v/t//D/8f/y//P/8v/y//L/8v/w//D/8P/x
//P/8v/x//H/9P/1//X/9f/z//P/8//z//L/8v/y//P/9f/1//X/9f/z//P/9P/1//f/
9//5//r//P/7//v//P/7//r/+f/6//v//v8AAAMAAQABAAIAAwAEAAUABwAJAAgACgAK
AAwADgAPABAAEAARABIAEwAUABQAEwATABQAFgAXABcAFwAZABoAGwAcABoAHAAcABwA
HgAeAB4AHgAeAB0AHQAdABkAFwAWABQAFAASABEAEAAOAA4ADQANAAoACAAHAAUABwAG
AAUABAABAAAA/v/8//7//v/+//3//f/9//z//P/8//z//P/8//v/+v/6//n/+//7//v/
+//9//3//v/+//z//P/8//z////////////+//3//f/8//z//f/+/////f/+/wAAAAAB
AAAA/////wAAAAAAAAAA//////////////7//v/+//z//P/7//v//f/9//3//f//////
//////////////7/+//7//v/+//9//3//f/8//r/+v/6//r/+v/6//v/+//8//z//P/7
//n/+f/4//j/+P/4//j/+f/5//n/9//2//b/9//6//7//P/7//r/+f/4//r/+f/5//n/
+v/6//r/+v/6//r/+v/6//r/+v/6//r/+P/4//j/+P/6//z//v/+/wAAAgACAAIABAAE
AAUABgAFAAYABgAFAAUABQAFAAUABAAEAAQABAADAAAA///+//7///8BAAIAAwADAAMA
BAACAAEAAAD8//n/9//3//f/9v/1//T/8f/x//L/8//0//L/8v/y//L/8v/y//L/8v/z
//T/9f/0//X/9P/z//L/9f/3//r/+f/7/wQAEwAlADUARgBXAGoAgQChAMQA3ADlAOMA
zwClAGwAMQAHAOv/3//b/9n/3f/j/+z/8f/x//L/8//1//X/9f/1//b/9f/0//T/9P/1
//X/9f/y//L/8v/z//X/9f/1//X/9f/1//X/9f/z//P/8//1//f/9//3//f/9f/1//X/
9f/2//b/9v/2//j/+P/4//n/9//2//X/9f/6//v/+//7//v/+//7//v/+v/6//r/+//7
//v/+//7//v/+//8//3/+//7//3//v//////AAACAAAAAAAAAAIAAgAEAAUABwAFAAUA
BgAHAAoACwANAA8ADgAQABAAEgAUABUAFgAWABkAGgAbABwAHwAfACAAIgAhACEAIAAf
AB4AHgAeAB4AHwAiACMAJAAkACQAJAAkACAAHwAfAB8AHgAdAB0AHAAZABYAFAASAA8A
DgAMAAsACwAKAAoACQAJAAgABwAGAAMAAgAAAP7//v/+//7//f/+//////8AAP7//v/+
//7//v/+///////9//3//f/9//////8AAAAA/v/+//7//v8BAAEAAQABAAEAAQACAAIA
//////////8BAAIABAAEAAUABAADAAMAAwACAAEAAAACAAMABAAFAAQAAgABAAAAAgAC
AAEAAQABAAEAAQABAP///////////////////v/9//3//f/9//3//f/9//z//P/8//z/
/P/6//r/+//7//v//P/9//3/+//7//r/+v/6//r/+v/7//3//f/7//r//P////7//P/6
//r/+v/6//r/+f/5//n/+v/6//r/+v/6//r/+v/6//r/+v/6//r/+P/4//j/+P/6//z/
/v/+/wAAAgACAAIAAgACAAMABAAFAAYABgAFAAUABQAFAAUABgAGAAYABgADAAAA///+
//7///8BAAIAAQABAAEAAgAEAAMAAgD+//r/9//2//X/9//3//f/9f/0//T/9P/0//T/
9P/0//T/9P/0//T/9P/z//L/8f/u//H/8v/z//T/8//1//T/9//9/wgAFQAjADEARABX
AGYAeQCbAL4A2ADpAOkA0QCjAGoAMQADAOf/2//Z/9n/2//j/+z/8f/z//j/+f/4//f/
9v/1//T/8//y//L/9P/1//X/9f/0//T/9P/1//X/9f/1//X/9f/1//X/9f/1//X/9f/3
//X/9f/1//X/9v/3//j/+f/4//j/+P/4//b/9v/2//f/+v/6//r/+//8//v/+f/3//n/
+f/5//n/+f/6//v//f/7//v/+//7//v/+//8//3//f/9////AAACAAEAAQACAAAA/v/8
//z/+v/8//3/////////AAABAAIAAwAFAAcABgAIAAgACgAMAA0ADgAOAA0ADgAPABAA
EgATABUAGAAXABcAFgAVABYAFgAWABYAGAAaABoAGgAYABgAGAAYABgAFwAXABcAEgAR
ABEAEAARAA4ADAAKAAUABAACAAEAAAD+//3/+//9//z/+//6//j/+P/3//b/9v/2//b/
9f/1//X/9P/0//b/9v/2//b/9f/0//T/8//z//P/8//z//X/9f/2//b/9f/0//P/8v/0
//X/9v/3//f/9//4//j/9//3//f/9//1//b/+P/4//n/+P/3//f/+v/6//r/+v/5//n/
+f/5//f/9v/2//b/9v/2//X/9f/1//X/9f/1//f/9//3//f/9//3//f/9v/1//X/9f/1
//X/9f/1//T/9P/0//T/9P/y//L/8//z//L/8v/y//H/8//z//L/8v/u//D/9P/y//L/
8v/y//L/8f/x//H/8v/y//L/8v/w//D/8P/w//D/8P/w//D/8P/w//D/8P/x//T/9//4
//n/+v/5//j/9v/2//f/+P/6//z//f/9//3//f/9//3//P/8//z//P/7//j/9//2//b/
9//5//r/+//7//v//P/8//v/+v/2//L/7//u/+3/7//v/+//7f/q/+r/6v/q/+z/7P/s
/+z/6v/q/+r/6v/q/+r/6v/o/+r/6v/q/+r/6//r/+z/7//x//j/BQARAB0ALAA/AFIA
ZQB9AJ4AvgDTAN0A2QC9AIwAUQAZAPH/3f/V/9X/1f/T/9j/4//p/+r/6//v/+//7//v
/+7/7f/s/+z/7P/t/+3/7f/u/+7/7v/v/+7/7f/s/+v/6//r/+v/6//u/+//8P/z//D/
7//u/+3/7v/v//D/8f/y//L/8v/y//L/8v/y//P/8//y//H/8f/y//P/8//z//X/9f/1
//X/9P/0//T/9f/1//X/9f/1//P/8//0//X/9v/3//r//P/7//n/+P/4//b/9v/2//j/
+v/8//3/////////AAABAAQABQAHAAkACgAMAAwADgAPAA8ADwAOABEAEgATABQAFQAV
ABYAGAAWABcAFwAXABoAGgAaABoAGAAaABoAGgAcABwAHAAcABoAGQAZABkAGAAXABcA
FgAVABIAEAAOAAkACAAGAAUABAACAAEA//8AAAAAAAAAAPz//P/7//r/+P/4//j/9//5
//n/+P/4//j/+P/4//j/+P/4//n/+f/7//v/+//7//v/+//8//z/+//6//n/+P/7//v/
+//7//n/+f/6//r/+f/5//n/+f/6//z///8AAP3//P/7//v//v/+//7//v/9//3//f/9
//3//P/8//z//v/+//3//f/8//v/+v/5//r/+//8//3/+//7//v/+v/5//n/+f/5//f/
9//3//b/9//4//n/+v/6//r/+//7//j/+P/4//f/9//3//b/9v/2//j/+P/5//z/+//6
//n/+P/2//X/9f/1//j/+P/4//j/+P/4//j/+P/4//j/+P/4//b/9v/2//b/+P/6//z/
/P/+/wAAAAAAAAAAAAABAAIAAQACAAIAAQABAAEAAQABAAQABAAEAAQAAQD+//3//P/+
////AQACAAMAAwADAAQAAgABAAAA/P/4//X/9P/z//P/8//z//H/8P/w//D/8P/w//D/
8P/w//D/8P/w//D/8f/y//P/8v/z//L/8f/w//X/8//2//v///8IABUAHQArAEAAVwBo
AH0AnQDAANgA5QDhAMcAmwBiACkAAQDn/9n/1//Z/9v/4f/o/+3/7//0//f/+P/3//b/
9f/0//P/8v/y//L/8//z//P/9P/0//T/9f/1//X/9f/1//X/9f/1//X/9f/1//X/9//1
//X/9f/1//X/9f/1//X/+P/4//j/+P/4//j/+P/5//f/9v/1//X/9v/3//f/9//3//f/
9//3//b/9v/2//f/+P/5//r/+//5//n/+v/7//v/+//9//7/AAD/////AAAAAAAAAAAC
AAEAAgACAAMABQAFAAYABwAIAAkACwANAA4AEAAQABIAFAAVABYAFgAVABYAFwAYABkA
GQAaABwAHgAfAB8AHwAfAB4AHQAcAB4AIAAgACAAIAAgACAAIAAgAB8AHwAfABwAGwAb
ABoAFwAUABIAEAAPAA4ADAALAAwACgAJAAcABQAEAAMAAgABAAIAAgACAAIAAgACAAEA
AQABAAAAAAAAAAAAAAAAAP7//v//////AQABAAEAAQD/////AAAAAAIAAgACAAIAAQAB
AAEAAQABAAEAAgACAAMAAwADAAMABQAGAAgACAAGAAQAAgABAAMABAAFAAYABQAFAAUA
BQAHAAYABgAGAAQABAADAAMAAwADAAMAAwAEAAUABgAHAAQAAwACAAAA////////////
///////+/wAAAAAAAAAAAAAAAAEAAQAAAAAAAAD////////+//7//v/+//7//v/+//7/
/v8AAP////////7//v/+//7//v/+//7//v/8//z//P/8//7//v/+//7//v8AAAIAAgAC
AAQABAAEAAUABgAIAAoACwAMAAwACwAJAAkACQAJAAwADAAMAAwACgAGAAQAAgACAAMA
BQAGAAcABwAHAAgACgAJAAgABAABAP////////z/+//6//f/9//4//n/+v/4//j/+P/4
//r/+v/6//r/+P/4//j/9v/4//j/+P/4//P/9f/6//3/AQAGABEAHQAlADYATQBkAHcA
iwCsAMwA4wDrAOcAyQCYAF8AJwD//+f/3//f/93/3//o/+//8f/0//n//f/9//3//f/7
//n/9//2//j/+f/5//n/9//2//X/9f/4//n/+v/7//n/+f/5//n/+//7//v//f/9//3/
/f/9//z/+//6//n//P/8//z//P/8//z//P/9//3//P/7//v//v//////////////////
/wAAAAAAAAEA////////////////AAABAAMAAwAFAAYAAwABAAAAAAACAAQABgAKAAoA
DAANAA8ADQANAA4ADwAOAA8AEQATABIAFAAUABYAGgAbABwAHAAbABwAHQAeAB8AHwAg
ACIAIgAjACMAIwAiACIAIgAiACQAJgAmACYAJgAmACYAJgAiACEAIQAhACAAHwAfAB4A
HQAaABgAFgAVABQAEgARABAADgANAAsADQAMAAsACgAGAAYABQAEAAYABgAGAAUABQAF
AAQABAACAAIAAgACAAQABAAFAAUAAwADAAMAAwADAAMABAAEAAQABAAEAAQAAwADAAMA
AwAFAAUABgAGAAYABwAIAAkABwAIAAoACgAKAAoACgALAAoACgAKAAoACQAJAAkACQAL
AAoACgAKAAgACAAHAAcACQAJAAkACQALAAsACwALAAkACQAJAAgACQAJAAkACQAIAAcA
BgAEAAUABgAHAAgACAAIAAkACQAIAAgACAAHAAUABQAEAAQABgAGAAYABwAHAAcABQAE
AAIAAwAGAAYABwAHAAYABAAEAAQABgAGAAMAAwADAAMABQAGAAcABwAJAAkACQAKAAwA
DQAOAA8ADwAPABEAEQATABMAEwAUABIAEgAUABQAEwATABMAEwASABEAEAAPABEAEQAR
ABEAEQAQAA8ADgAOAA4ADgAOAAwACgAIAAYABQAEAAMAAgACAAIAAgACAAQABAAEAAQA
AgACAA==
         </WaveFormData>
      </LeadData>
      <LeadData>
         <LeadByteCountTotal>10000</LeadByteCountTotal>
         <LeadTimeOffset>0</LeadTimeOffset>
         <LeadSampleCountTotal>5000</LeadSampleCountTotal>
         <LeadAmplitudeUnitsPerBit>4.88</LeadAmplitudeUnitsPerBit>
         <LeadAmplitudeUnits>��V</LeadAmplitudeUnits>
         <LeadHighLimit>2147483647</LeadHighLimit>
         <LeadLowLimit>268435456</LeadLowLimit>
         <LeadID>V6</LeadID>
         <LeadOffsetFirstSample>0</LeadOffsetFirstSample>
         <FirstSampleBaseline>0</FirstSampleBaseline>
         <LeadSampleSize>2</LeadSampleSize>
         <LeadOff>FALSE</LeadOff>
         <BaselineSway>FALSE</BaselineSway>
         <ExcessiveACNoise>FALSE</ExcessiveACNoise>
         <MuscleNoise>FALSE</MuscleNoise>
         <LeadDataCRC32>2532358903</LeadDataCRC32>
         <WaveFormData>
+v/6//r/+v/6//r/+v/6//j/+P/4//j/9v/2//b/9v/2//b/9v/2//j/+P/4//j/+P/4
//j/+P/2//b/9v/2//n/+v/7//z//P/8//z//P/5//j/9//2//n/+v/7//z/+v/6//r/
+v/8//z//P/8//7//v/+//7//P/8//z//P/+//7//v/+//7//v/+//7//v/+//7//v8B
AAIAAwAEAAcACAAJAAoACgAKAAoACgALAAwADQAOAAwADAAMAAwAEAASABQAFgAYABgA
GAAYABoAHAAeACAAIAAgACAAIAAgACAAIAAgACIAIgAiACIAIgAiACIAIgAiACIAIgAi
AB8AHgAdABwAGgAYABYAFAATABIAEQAQAA0ADAALAAoACAAIAAgACAAHAAYABQAEAAIA
AgACAAIAAgACAAIAAgAAAAAAAAAAAAAAAAAAAAAAAAAAAAAAAAAAAAAAAAAAAAIAAgAC
AAIAAAAAAAAAAAAAAAAAAAAAAAEAAgADAAQABAAEAAQABAAGAAYABgAGAAYABgAGAAYA
BQAEAAMAAgAFAAYABwAIAAYABgAGAAYABAAEAAQABAACAAIAAgACAAIAAgACAAIABAAE
AAQABAACAAIAAgACAAIAAgACAAIAAAAAAAAAAAADAAQABQAGAAUABAADAAIAAAAAAAAA
AAABAAIAAwAEAAIAAgACAAIAAAAAAAAAAAABAAIAAwAEAAIAAgACAAIABAAEAAQABAAD
AAIAAQAAAAAAAAABAAEAAwADAAMAAgABAAAA///+/wEAAwAEAAQAAwACAAEAAQADAAQA
BgAHAAkACgAJAAoACwALAAsACgAMAAwADAAMAAwADAANAA4ADgAOAA0ACwAIAAgACAAJ
AAsACwAMAA0ADwAPAA8ADQANAAoABwAEAAEAAAD/////AAD////////9//3//f/9/wAA
AAD//////f/9//3//f/9//7///8AAAAA/v/8//z//v8EAAgACwATABsAJAAzAEcAVwBl
AH4AnAC4AMcAzADEAKoAgABRACoADwAAAP3/+//4//b/+v/8//////8AAAEAAQABAAEA
AgABAP/////9//7//////////////////////////v/+//7//v/+//z//P/9//3//v//
/wEAAgAAAAAAAAAAAAMABAAFAAcABQAFAAUABQAHAAcABQAFAAcABwAGAAUABgAGAAcA
BwAFAAUABQAGAAYABgAGAAYACAAIAAgACgAMAAwADAANAA0ADQAOAA4ADAAMAAwADgAP
ABAAEQASABIAEgAUABUAFQAVABUAFwAaABwAHQAgACAAIAAgACIAIQAiACMAIwAnACgA
KwAsACwALAAsAC0ALQAtAC0ALQAvADAAMAAwAC4ALgAuAC4ALAArACoAKAApACkAJwAm
ACMAIgAhAB8AHAAaABgAFgAUABIAEQARABIAEgASABAADgANAAwADAANAAwADAALAAsA
DAAMAAwADAAMAAwACwAMAA4ADwAPAA0ADQANAA0ADAANAA0ADQALAAsACwALAAwADQAO
AA4ADwAPAA0ADQALAAsADAAMAA4ADwAQABAADQANAA0ADQAMAA0ADQANAA8ADwAOAA0A
DQANAA0ADQAOAA8ADgAPABAADwAOAAwADAANAA0ADAANAA4ADwAQAA8ADgANAAsACgAK
AAoACwALAAsACQAJAAwADQANAA4ADAAMAAsACwAKAAoACgAJAAcACQAJAAkABwAHAAUA
BQAIAAkACgALAAoACwAKAAgACQAJAAoACgAIAAoADQAJAAgACgAKAAoACgAIAAgACAAI
AAkACQAJAAkACwAKAAoACgAKAAoACgALAAoACAAHAAYACAAJAAsADAAOAA8AEAAQABAA
EAASABMAEgASABIAEgASABIAEgASABMAFAAUABQAEgAPAA0ADAAOAA8AEQARABQAFQAV
ABUAEwARAA8ADAAHAAQAAwACAAIAAwADAAMAAQABAAEAAQABAAEAAgACAP//////////
AQABAAAAAAAAAAAAAAAAAAAAAAAAAAIACgATABsAJQAyAEEATwBhAHkAmAC2AMoA0QDQ
AL4AnAByAEcAIgAHAP7//f/5//b/+v/+/wAAAQAFAAQAAwADAAMAAwACAAEA//////3/
/v/////////////////////////+/wAAAAAAAAAA/f/8//z/+//+////AQACAAIAAgAC
AAIAAQAAAP///////////////wEAAQD/////AwAFAAYABwAFAAQABAADAAEAAQABAAIA
AgACAAIAAgAEAAQABAAGAAYABgAGAAcABwAHAAgACAAIAAgACAAKAAkACgALAAwADgAO
ABAAEQASABMAFAAXABkAGgAaABwAHAAcABwAHgAdAB4AHwAfACEAIgAlACYAKAAoACgA
KQApACkAKQApACoAKgApACgAKAAoACgAKAAkACMAIgAgAB0AHQAbABoAGwAaABkAFwAU
ABIAEAAOAA4ADAALAAsACwAKAAkABgAGAAUABAAEAAUABAAEAAMAAwAEAAQABAAEAAQA
BAADAAIAAgABAP//AQABAAEAAQABAAEAAAD//////////////v///wAAAAD//////f/9
////AQAEAAYABQAFAAUABAACAAEAAAD//wIAAwADAAMAAQABAAAA//8AAAEAAgADAAMA
AwABAAEAAQABAAEAAAACAAMAAwACAP///v/9//z//P/8//z/+//7//z//f/////////9
//3//f/9//z//P/8//z/+//7//v//P/9//3//P/9//z/+//5//n/9//3//X/9f/1//X/
/f/+//z//P/8//z/+v/6//r/+v/5//n/+f/5//n/+P/4//j/+P/4//j/+f/5//j/+P/4
//j/+f/7//z//P/9//7//v/8//z//v///wAAAAAAAAAA/v/+//7//v8AAAIAAwAEAAAA
/f/7//r//P///wMABQAIAAkACQAJAAcABQADAAAA+//4//f/9v/1//X/9P/z//X/9f/1
//X/8//z//T/9P/z//P/8//z//P/8//y//L/8f/w/+//7v/u/+z/7v/y//b/+f8DAA0A
FgAjADUASwBhAHwAnAC2AMUAygDGALAAjgBjADgAFwAAAPX/8f/s/+j/6P/s//H/9f/2
//T/8//y//H/7v/t/+v/6//r/+z/7f/t/+3/7f/t/+3/7//v/+//7v/t/+z/6//q/+j/
6P/p/+n/6//r/+z/7P/q/+r/6v/q/+3/7v/v//H/8P/v/+7/7f/t/+3/6//r/+7/7//v
/+//7v/u/+//7//t/+3/7f/u/+3/7P/r/+r/6//s/+3/8P/y//L/8v/z//L/8f/x//D/
8v/y//L/9P/2//j/+v/8//v/+v/7//v//v///wAAAwAFAAYABgAIAAgACAAIAAoADAAO
ABAAEQAPAA4ADwAOABEAEgATABUAFwAXABcAFwAXABgAGAAYABYAFgAWABYAFAATABIA
EAAPAA8ADQAMAAkABgADAP/////+//3//P/6//j/9//3//X/9P/z//D/8P/x//L/9P/x
//D/8P/v/+7/7v/t/+z/7P/s/+z/6//r/+z/7P/r/+v/6//r/+v/7P/t/+3/7f/r/+v/
6//r/+v/6//r/+r/6//r/+n/6f/r/+v/7P/s/+v/6//r/+r/7P/t/+7/7//v/+//7v/t
/+v/6//q/+n/6//r/+v/6//r/+v/6f/p/+v/6//r/+r/6v/r/+v/6v/q/+r/6v/q/+j/
6P/o/+f/5//o/+n/6//r/+v/6f/p/+j/6f/p/+r/6f/o/+b/5f/o/+z/6v/q/+r/6v/p
/+j/5//m/+X/5f/l/+X/5//m/+b/5v/m/+b/5v/n/+n/6P/o/+j/5v/n/+n/6v/s/+3/
7v/u/+v/6v/r/+v/7f/u/+//8P/v/+7/7f/s/+//8P/w//D/8f/v/+7/7v/u/+//8f/x
//L/8//z//P/8f/v/+3/6v/n/+T/4//i/+H/4f/g/9//3f/d/93/3f/f/9//4P/g/+H/
4f/h/+H/3//f/97/3v/g/+D/4P/g/97/4P/g/97/3v/l//P///8MABsAKQA3AE0AaACI
AKQAswC4ALIAoAB+AFMALAALAPD/5f/j/+L/4P/i/+b/5f/h/+D/3//f/9//3//g/9//
3f/d/9//4P/h/+H/4f/h/+H/4f/g/9//3v/c/97/3v/e/97/3v/e/9//3//f/9//4P/g
/+D/4P/g/+D/4P/g/+D/4f/f/9//3//f/+H/4f/f/9//4P/h/+H/4f/h/+L/5P/l/+X/
5f/l/+b/5P/k/+T/5P/k/+T/5P/m/+X/5P/j/+P/5v/n/+n/6v/q/+r/6v/s/+3/7v/v
//D/8v/y//T/9f/1//X/9f/3//n/+v/6//z/AAAAAAAAAgADAAYACQALAAoACgAMAAwA
DAAMAAwADQAOAA8AEAARABAAEAAPAA4ADwAQABEAEgAQAA8ADgAMAAkABwADAAAAAQAA
AP///f/6//j/9v/0//b/9P/z//P/8v/y//L/8P/u/+3/7P/s/+3/7P/s/+v/6f/q/+r/
6v/q/+r/6v/p/+n/6v/q/+n/5//n/+f/5//q/+v/6//r/+v/6//r/+v/6//r/+v/6v/r
/+v/6f/p/+n/6f/q/+r/6v/r/+z/7P/p/+n/6f/p/+v/7f/u/+//7//v/+7/7f/t/+3/
7f/t/+//7//t/+3/7f/t/+3/7P/q/+v/6//q/+r/6v/q/+r/7P/s/+z/6//s/+z/7P/t
/+z/6//o/+f/6v/r/+v/7P/s/+z/6//r/+j/6P/o/+f/6//s/+r/6v/q/+r/6P/o/+j/
6P/o/+f/5v/l/+f/5v/m/+b/5//o/+n/6//q/+j/5//m/+b/5//p/+r/7f/v//H/8v/v
/+7/7//v//D/8P/w//D/8f/y//P/9P/z//T/9P/0//P/8f/w//D/7v/v//H/8f/z//X/
9v/3//n/9//1//L/7v/q/+j/5v/l/+X/5P/j/+L/4f/g/9//4P/h/+P/5P/h/+H/4f/h
/9//3//e/97/3//g/+H/4v/g/+D/4v/k/+T/5//x//v/BgAVACUANwBJAGAAfACYAKkA
tAC2AKgAjABlADgAEwD2/+f/4//e/97/4v/k/+H/4f/k/+f/5//n/+f/5P/j/+H/4f/f
/+D/4f/h/+P/4//j/+P/5f/l/+X/5P/j/+L/4f/g/+L/4v/j/+P/4f/h/+L/4v/k/+T/
5P/k/+L/4v/i/+P/5f/l/+X/5f/j/+P/4f/h/+T/5f/l/+X/5P/k/+X/5f/l/+X/5f/m
/+P/4v/h/+D/5P/m/+j/7P/r/+r/6f/p/+n/6f/q/+r/7P/s/+z/7v/t/+7/7//w//L/
8v/0//X/9P/1//b/+f/7//z//P/+/wIAAgACAAQAAgAEAAYABwAKAAoADAAMAAsACgAJ
AAkADAANAA4ADwARABIAEgASABAAEAAQABAADAALAAoACAAIAAkACAAIAAcABgAFAAMA
/v/8//r/+P/3//T/8v/x//P/9P/1//T/8v/x//D/8P/t/+z/7P/r/+v/7P/s/+z/7P/s
/+z/6//r/+z/7P/r/+v/6//r/+v/7P/t/+3/7f/p/+n/6f/p/+v/7f/v//D/8P/v/+z/
6//r/+v/7P/s/+3/7//x//L/8P/v/+7/7f/u/+//7//v//H/8f/w/+//7v/t/+z/6//u
/+//7v/v//D/7//u/+z/6//r/+r/6P/r/+z/7f/u/+7/7v/u/+3/7P/s/+z/7f/r/+v/
6f/p/+v/7f/u//D/7v/u/+3/7f/u/+7/7v/t/+3/7//v/+//7//t/+v/6//s/+z/7P/s
/+z/6//q/+n/6P/r/+v/6//r/+v/6v/q/+r/6P/o/+j/6f/s/+z/7f/u/+z/7f/v//D/
8f/x//H/8P/w//D/8v/z//L/8v/y//L/9P/0//T/9P/3//j/+P/4//f/9f/0//T/9v/3
//n/+f/4//n/+f/5//f/9f/z//D/8P/u/+7/7v/r/+v/6v/p/+f/5//n/+f/6f/p/+r/
6v/o/+f/5v/l/+b/5//n/+j/5v/m/+b/5v/q/+r/6P/o/+r/8f/7/wMADgAdAC8APwBP
AGYAhACgAK0AsACqAJgAdgBJACAAAQDu/+f/5f/i/+D/5P/m/+X/6f/s/+z/6//q/+n/
6f/p/+j/6f/r/+z/7f/t/+r/6f/o/+f/6P/p/+r/6v/q/+r/6v/q/+j/6P/p/+n/6//r
/+z/7P/q/+r/6v/q/+r/6v/q/+v/6f/p/+n/6f/s/+3/7P/t/+//7//u/+3/7v/u/+//
7//x//H/8f/y//L/8v/y//L/8f/w/+//8P/w//D/8P/x//H/8f/y//L/9P/2//j//P/7
//r/+f/4//v//P///wEAAAABAAIABQAFAAYABgAIAAwADAAMAA4ADAAOABAAEQASABIA
FAAUABYAFgAWABcAFgAVABQAEwAWABgAGQAaABgAGAAYABgAGAAXABYAFAARABEADwAO
AA8ADgANAAsACAAGAAQAAgAAAP7//f/9//z//P/8//r/+P/3//b/9v/3//b/9v/1//T/
9P/z//L/9P/2//j/+f/3//j/+P/3//f/9//3//f/9f/1//T/8//0//X/9v/3//f/9//3
//b/+f/5//f/9//5//n/+v/6//j/+f/6//r/+//7//v/+//5//n/+P/3//j/+f/5//n/
+//7//v/+//5//n/9//3//v/+//7//r/+f/5//j/9v/4//j/+P/4//b/9v/2//X/9P/0
//T/9f/3//f/9f/1//b/9//3//j/9v/2//X/9f/0//T/9P/z//H/8//z//P/9f/1//P/
8//z//P/8//z//X/8//x//T/9P/0//T/9P/z//L/8f/w//H/8f/x//H/8//y//L/8v/y
//L/8v/z//P/8v/y//L/8P/x//P/9P/4//n/+v/6//j/+P/6//v//P/8//z//P/6//r/
+v/6//v//P/8//z//f/9//7/AAD9//3//v/9//7////////////9//v/+P/3//T/8//y
//D/7//t/+v/7P/t/+7/7//u/+3/7f/s/+7/7//w//H/8P/v/+3/7P/s/+z/7P/s/+z/
8P/y//D/8P/z//3/BwAQABkAJQAzAEMAXAB4AJYAqQC0ALYApACEAFkALAAJAPT/6//r
/+b/4P/k/+z/7//v/+7/8f/x//H/8f/w/+//7f/t/+v/7P/t/+3/7//v/+//7//t/+3/
7f/s/+r/6v/q/+r/6//s/+7/7//u/+3/7f/s/+//8P/x//L/8f/w/+//7//v/+//7//v
/+//7//t/+3/8v/z//P/8//w//D/8f/x//H/8f/x//L/8v/y//L/8v/y//L/8v/0//T/
9P/0//X/9v/3//n/+v/3//b/9f/2//n/+v/7//z//v/+/wAAAQAAAAEAAgAFAAUABgAG
AAgACgAKAAoADAAMAA4AEAARAA8ADgAPAA4ADwAQABEAEwAVABUAFQAVABUAFgAWABYA
FwAYABkAGgAaABkAGAAWABIAEQAOAAwADAAMAAwACwAKAAgABgAEAAIAAAD/////AAAA
AAAA/v/6//n/+P/4//j/+P/5//n/9//4//j/+P/4//j/+P/3//b/9v/1//P/9P/1//b/
9//6//v/+//7//f/9//3//f/+P/5//r/+v/5//n/9//3//n/+f/6//r/+v/7//z//P/7
//v/+//7//z//f/9//3/+//7//r/+f/5//n/+f/5//n/+f/3//f/+f/5//n/+P/6//v/
+//6//r/+v/6//r/+f/4//f/9f/1//b/9//5//f/9//1//X/9P/1//X/9v/4//j/9//3
//T/9P/0//P/8//1//X/9f/1//X/8//z//X/9f/3//v/+v/5//j/9//2//T/9P/0//T/
9f/1//X/9f/1//T/9P/0//b/9v/2//f/9//2//b/9v/2//f/+f/6//z//f/+//7//v/+
/wAAAQAAAAAAAAAAAAAAAAAAAAAA//8AAAAAAAABAP///v/+//z//f//////AAABAAEA
AQABAP///f/6//j/9v/2//b/9P/z//H/7//x//H/8f/x/+//7//w//D/7//v/+//7//w
//H/8f/y//D/8P/w//D/8P/y//T/8v/w//f/BQATAB4AKwA5AEsAXQB2AJQAqgCzALIA
pACGAFoALQAKAPX/6v/n/+X/5P/o/+7/8P/v/+3/7v/x//H/8f/x//L/8f/v/+//7//w
//H/8f/w/+//7v/t/+//7//v/+7/8P/w//D/8P/u/+7/7//v//H/8f/y//L/8P/w//D/
8P/y//L/8v/z//P/8//z//P/8f/x/+//7//0//X/9f/1//X/9v/4//n/+P/3//b/9v/2
//b/9v/2//b/9v/2//j/9v/2//b/9//4//n/+//8//r/+v/6//z///8AAAEAAgABAAAA
AQABAAQABQAGAAkACQAKAAoADAAOAA4ADgAQABAAEgAUABUAFgAWABgAGAAYABgAGAAZ
ABcAFwAXABcAGwAcABwAHAAcABwAHAAcABgAFwAWABQAFQAVABMAEgAPAA4ADQALAAgA
BgAEAAIABQAEAAQABQAFAAQAAwAAAPz/+//6//r/+//6//r/+f/7//z//P/8//r/+v/6
//n/+f/6//r/+f/5//n/+f/5//r/+//7//v/+f/5//n/+f/8//3//v/+//3//f/7//v/
+//7//z//P/+////AAAAAP////////////////7//f8AAAEAAQABAAAA///+//3/////
//3//f/9//3//f/8//z//f/9//z//P/8//z//P/8//z//P/7//r/+v/6//v/+//7//n/
+f/4//n/+f/6//v//P/8//3/+v/6//r/+f/7//3//f/9//3//f/7//v//f/9/////v/9
//z/+//6//r/+v/6//r/+//7//v/+//7//r/+v/6//r/+v/6//v/+f/4//j/+P/6//v/
/f/+/wAAAQACAAIAAAAAAAIAAwAGAAYABgAGAAYABgAGAAYABwAIAAgACAAFAAMAAgAC
AAIAAwAFAAUABAAFAAUABQAGAAUABAACAP3/+v/5//j/+P/5//n/+f/4//f/9v/1//X/
9f/2//b/9//3//f/9//2//X/8//y//P/9P/1//b/9v/4//b/9v/6/wMADQAVACAALwA9
AEkAWwB4AJYArgC9ALwAqgCIAFwAMQAOAPf/7P/r/+n/6P/u//L/9v/3//n/+v/6//n/
+P/3//b/9f/z//P/9f/2//f/9//1//X/9f/1//X/9f/1//T/9v/2//b/9v/0//T/9f/1
//X/9f/2//b/+P/4//j/+P/4//j/+P/5//f/9//3//f/+P/5//j/+f/5//n/+P/3//j/
+P/5//n/+//7//v//P/6//r/+v/6//r/+v/6//z//v/+//7///8BAAEAAgACAP///v/9
//7/AQACAAMABAAEAAQABgAHAAgACQAKAA0ADQAOAA4AEAASABIAEgAUABIAFAAWABcA
GgAaABwAHAAaABoAGgAbABsAGwAbABsAHwAgACAAIAAeAB4AHgAeABwAGwAaABgAFwAX
ABUAFAAVABQAEwARAAwACgAIAAYABAACAAEAAQAEAAQABAACAAIAAQAAAAAA///+//7/
/f/7//z//P/8//7//v/+//3/+//8//z/+//7//v/+//7//z//f/9//3/+//7//v/+//+
////AAAAAP/////9//3//////wAAAAD+////AAAAAP//////////AgADAAMAAwADAAMA
AgABAP////////////////3//f/9//3//f/8//7///////7//v/+//7//v/8//z//P/7
//v//P/9/////f/9//v/+//6//v/+//8//z//P/7//v//P/8//z/+//3//v//v/8//z/
/P/8//r/+v/6//r/+//7//v/+//5//j/+P/4//r/+v/6//v/+f/4//j/+P/5//v//v8A
AAEAAQABAAAA/v/+/wAAAQAEAAQABAAEAAIAAgACAAIAAwAEAAQABAADAAEAAAAAAAIA
AwAFAAUABAAFAAUABQAHAAUAAwAAAPv/+P/3//b/9v/3//f/9//2//X/9P/z//X/9f/2
//b/8//z//P/8//z//P/8v/y//T/9P/0//T/9P/0//T/9v/4//v/AwANABYAIQAvAD8A
TwBiAH4AmgCtALYAtACgAHoATQAiAAMA8v/r/+v/6v/m/+j/8P/z//P/8v/0//X/9v/3
//T/8//x//H/8f/y//P/8//1//X/9f/1//T/8//y//D/8v/y//L/8v/z//T/9v/3//T/
8//z//L/8//0//X/9v/2//b/9v/3//f/9//3//f/9//3//X/9f/2//f/9//3//j/+P/5
//n/+f/5//n/+v/6//r/+v/6//n/+P/3//j/+//8//3////+//3//f/8//r/+v/6//z/
//8AAAEAAgAAAAAAAgADAAUABwAJAA0ADQAOAA4AEAAQABAAEAASABQAFgAYABkAGAAY
ABoAGgAYABgAGAAZABoAGwAcAB0AHgAeAB0AHAAeAB4AHgAeABwAGwAaABgAFwAXABUA
FAAVABQAEwARAAwACgAIAAYABgAEAAMAAwAGAAYABgAEAAAA///+//7//f/8//z/+//9
//7//v/+//7//v/+//3//f/+//7//f////////////7/////////+//7//v/+//+////
AAAAAP/////9//3//f/9//7//v///wEAAwAEAAEAAQABAAEABAAFAAUABQADAAMAAgAB
AAMAAwADAAMABQAFAAMAAwACAAEAAAD+/wAAAQABAAAAAAAAAAAAAAAAAAAAAAD///z/
/P/8//3/AAABAAAAAQAAAAEAAQACAAEAAAD+//3//P/8//z/+//9//3//////wIAAQAA
AP///v/9//z/+//6//3//f/9//3////+//7//v/+//7//v////3//P/8//z//f///wIA
BAAFAAUABQAEAAMABAAHAAkACQAIAAcABgAIAAgACAAIAAsADAAMAAwACgAHAAUABAAG
AAcACQAJAAoACwALAAsACQAHAAUAAgD///z/+//6//v/+//6//n/9//3//f/9//3//f/
+P/4//f/9//3//f/+P/5//n/+v/5//j/9//2//r/+v/+/wAAAgAHAA8AFQAeAC8AQwBT
AGMAfgCcALIAvQC6AKYAhgBcAC8AEAD7//L/7//v/+7/7v/0//b/9//7//7//f/9//3/
/f/6//n/9//3//f/+P/5//n/+//7//v/+//7//v/+//6//r/+v/6//r/+v/6//v/+//7
//v//P/8//r/+v/6//r/+//8//3////9//3//f/9//3//f/7//v//v/////////8//z/
/f/9//3//f/9//7/AAAAAAAAAAAAAAAAAAACAAAAAAAAAAEAAwADAAQABAAGAAYABgAI
AAgACAAIAAgACgAKAAwADQAMAA0ADgARABEAEgASABQAFwAYABkAHAAbABwAHQAdAB4A
HgAgACAAIgAiACIAIwAhACEAIQAhACMAJAAkACQAIgAiACIAIgAiACEAIAAeAB0AHQAb
ABoAFwAWABUAEwARABAADwAOABAADgANAA0ADQAMAAsACAAIAAcABgAGAAcABgAGAAUA
BQAGAAYABgAGAAYABgAFAAMABAAEAAMABQAFAAUABQAEAAUABQAFAAUABQAFAAUABgAH
AAgACAAHAAcABQAFAAYABwAJAAoADAANAA4ADgAMAAsACgAJAAoACwALAAsACwALAAoA
CQAKAAsADAANAAsACwAJAAkACQAJAAkACAAJAAsADAAMAAkACAAHAAYABAAEAAQAAwAE
AAQABAAFAAcABwAFAAUABgAHAAcACAAIAAgABwAHAAgACAAIAAcABwAFAAYABAAEAAQA
BAAGAAYABgAGAAYABQAEAAMABQAEAAQABAAEAAQABAAFAAUABAAEAAQABAAFAAcACAAI
AAkACgAKAAkACgANAA8ADgAOAA4ADgAOAA4ADgAOABEAEgASABIADwANAAwADAAKAAsA
DQANAAwADQANAA0ADgANAAwACgAIAAYABgAGAAIAAQD///3/////////////////AAAA
AP///////////f/9//z//P/+//7//v/+//r//P8AAAQABAAFAA0AFwAaACUAOwBPAGEA
cgCKAKYAuQDCAMAAqgCGAFkALgAPAPr/8//z//L/8P/0//j/+f/7/wAAAQABAAEAAQD+
//3/+//7//3//v///////f/7//n/9//5//v//f/+//7//v/+//7//v/+////////////
AAAAAP///v/9//z//v/+//7////////////////////9//3/AgADAAMAAwAAAAAAAQAB
AAEAAQABAAIAAgACAAIAAgAAAAAAAAACAAQABAAEAAUABAADAAMAAgAFAAYABwAKAAsA
DAANAA4ADgAOABAAEQARABEAEQATABMAFAAUABYAGQAaABsAHgAdAB4AHwAfAB4AHgAg
ACAAIQAiACMAJQAjACMAIwAjACUAJgAmACYAJgAmACYAJgAiACEAIAAeAB4AHwAeAB4A
HAAaABgAFQATABIAEQAQABAADgANAA0ADAAMAAwACgAIAAcABgAGAAcABgAGAAUABQAG
AAYABgAEAAQABAADAAUABgAGAAUABQAFAAUABQAFAAUABAADAAIAAwAEAAUABQAFAAUA
BAAFAAUAAwADAAQABQAHAAgABwAHAAcABgAGAAcACAAJAAgACQAJAAkACQAJAAgABwAJ
AAkACQAJAAkACQAHAAcACQAJAAkACAAKAAsACwAKAAgACAAIAAgACgAKAAoACQAGAAYA
BgAHAAgACQAIAAkACAAJAAkACgAIAAgABwAHAAYABgAGAAUABQAHAAcABwAJAAkABwAH
AAcABwAHAAcABwAJAAkACAAHAAcACAAIAAYABgAFAAUABAAHAAgACQAJAAsADAAMAA0A
DQAOABAAEAAQABEAEwATABMAEwAUABMAEwATABUAFgAWABUAFQAUABMAEgASABMAEwAT
ABMAFQAUABIAEAAQABAAEAAQAA0ADAALAAoABwAGAAUABAAEAAQABAAEAAYABgAGAAYA
BAAEAA==
         </WaveFormData>
      </LeadData>
   </Waveform>
</RestingECG>
