# Supplementary material for: Detection of Left Atrial Enlargement Using a Convolutional Neural Network-Enabled Electrocardiogram
Source: Front Cardiovasc Med. 2020 Dec 17;7:609976. doi: 10.3389/fcvm.2020.609976 (PMC7773668; doi:10.3389/fcvm.2020.609976)
Supplement: Supplementary file 4 [file Data_Sheet_4.ZIP › normal3/1802031738_1157_0000000H.XML]

<?xml version="1.0" encoding="Windows-1252"?>
<!DOCTYPE RestingECG SYSTEM "restecg.dtd">
<RestingECG>
   <PatientDemographics>
      <PatientID>1802031738</PatientID>
      <PatientAge>76</PatientAge>
      <AgeUnits>Years</AgeUnits>
      <Gender>Male</Gender>
      <PatientLastName>linjinhui</PatientLastName>
   </PatientDemographics>
   <TestDemographics>
      <DataType>Resting</DataType>
      <Site>1</Site>
      <AcquisitionDevice>MAC55</AcquisitionDevice>
      <Status>Unconfirmed</Status>
      <Priority>Normal</Priority>
      <AcquisitionTime>09:52:55</AcquisitionTime>
      <AcquisitionDate>07-31-2016</AcquisitionDate>
      <CartNumber>1</CartNumber>
      <AcquisitionSoftwareVersion>009C</AcquisitionSoftwareVersion>
      <XMLSourceVersion>MAC5000 v1.0</XMLSourceVersion>
   </TestDemographics>
   <RestingECGMeasurements>
      <VentricularRate>70</VentricularRate>
      <AtrialRate>70</AtrialRate>
      <PRInterval>180</PRInterval>
      <QRSDuration>82</QRSDuration>
      <QTInterval>402</QTInterval>
      <QTCorrected>434</QTCorrected>
      <PAxis>75</PAxis>
      <RAxis>75</RAxis>
      <TAxis>59</TAxis>
      <QRSCount>11</QRSCount>
      <QOnset>228</QOnset>
      <QOffset>269</QOffset>
      <POnset>138</POnset>
      <POffset>190</POffset>
      <TOffset>429</TOffset>
      <ECGSampleBase>500</ECGSampleBase>
      <ECGSampleExponent>0</ECGSampleExponent>
   </RestingECGMeasurements>
   <Diagnosis>
      <Modality>Resting</Modality>
         <StatementCount>2</StatementCount>
         <LabelText>12SL ��ϳ���</LabelText>
      <DiagnosisStatement>
         <StmtFlag>ENDSLINE</StmtFlag>
         <StmtText>�������</StmtText>
      </DiagnosisStatement>
      <DiagnosisStatement>
         <StmtFlag>ENDSLINE</StmtFlag>
         <StmtText>���� ECG</StmtText>
      </DiagnosisStatement>
   </Diagnosis>
   <Waveform>
      <WaveformType>Rhythm</WaveformType>
      <WaveformStartTime>0</WaveformStartTime>
      <NumberofLeads>8</NumberofLeads>
      <SampleType>CONTINUOUS_SAMPLES</SampleType>
      <SampleBase>500</SampleBase>
      <SampleExponent>0</SampleExponent>
      <HighPassFilter>16</HighPassFilter>
      <LowPassFilter>150</LowPassFilter>
      <ACFilter>NONE</ACFilter>
      <LeadData>
         <LeadByteCountTotal>10000</LeadByteCountTotal>
         <LeadTimeOffset>0</LeadTimeOffset>
         <LeadSampleCountTotal>5000</LeadSampleCountTotal>
         <LeadAmplitudeUnitsPerBit>4.88</LeadAmplitudeUnitsPerBit>
         <LeadAmplitudeUnits>��V</LeadAmplitudeUnits>
         <LeadHighLimit>2147483647</LeadHighLimit>
         <LeadLowLimit>268435456</LeadLowLimit>
         <LeadID>I</LeadID>
         <LeadOffsetFirstSample>0</LeadOffsetFirstSample>
         <FirstSampleBaseline>0</FirstSampleBaseline>
         <LeadSampleSize>2</LeadSampleSize>
         <LeadOff>FALSE</LeadOff>
         <BaselineSway>FALSE</BaselineSway>
         <ExcessiveACNoise>FALSE</ExcessiveACNoise>
         <MuscleNoise>FALSE</MuscleNoise>
         <LeadDataCRC32>3632687704</LeadDataCRC32>
         <WaveFormData>
6v/q/+r/6v/s/+z/7P/s/+3/7v/v//D/8v/0//b/+P/2//b/9v/2//f/+P/5//r//P/8
//z//P/6//r/+v/6//r/+v/6//r//P/8//z//P/8//z//P/8//z//P/8//z//P/8//z/
/P/6//r/+v/6//v//P/9//7//v/+//7//v/+//7//v/+//7//v/+//7/AAAAAAAAAAAC
AAIAAgACAAAAAAAAAAAAAwAEAAUABgAIAAgACAAIAAgACAAIAAgACgAKAAoACgALAAwA
DQAOAA4ADgAOAA4AEAASABQAFgAWABYAFgAWABgAGAAYABgAGQAaABsAHAAeAB4AHgAe
ABwAHAAcABwAGgAaABoAGgAZABgAFwAWABUAFAATABIAEQAQAA8ADgAMAAoACAAGAAUA
BAADAAIAAAAAAAAAAAD///7//f/8//z//P/8//z/+v/6//r/+v/8//z//P/8//z//P/8
//z/+v/6//r/+v/6//r/+v/6//j/+P/4//j/+P/4//j/+P/5//r/+//8//r/+v/6//r/
+v/6//r/+v/4//j/+P/4//n/+v/7//z/+v/6//r/+v/6//r/+v/6//r/+v/6//r/+f/4
//f/9v/3//j/+f/6//z//P/8//z/+//6//n/+P/5//r/+//8//v/+v/5//j/+v/6//r/
+v/4//j/+P/4//r/+v/6//r/+v/6//r/+v/4//j/+P/4//r/+v/6//r/+P/4//j/+P/6
//r/+v/6//r/+v/6//r/+v/6//r/+v/6//r/+v/6//n/+P/3//b/+P/4//j/+P/6//r/
+v/6//r/+//8//z/+//6//n/+P/6//r/+v/7//n/+f/7//z//v/+//7//v8AAAAAAQAB
AAEAAQAAAAAAAAAAAP//AAADAAMAAgACAAMAAwADAAMABAABAP7//v/7//n/9//2//T/
9P/0//T/9//4//j/+P/4//j/+f/6//n/9v/1//T/9v/2//n/9//2//b/9v/1//X/9v/2
//X/9P/0//T/9f/4//j/+P/4//b/9f/0//T/9v/0//b//P/8//f/9//4////BAAHAAwA
EQAYACIAJwAtADIANAAsAB8ADwACAPr/8P/n/+X/5f/m/+r/6f/m/+r/7f/r/+n/8P/3
//T/8P/1//j/9v/3//f/9//3//X/9f/4//j/9v/2//f/9//3//j/+P/4//j/+f/5//n/
+f/6//r/+P/6//v/+//9//7//v/+//z/+P/6//z//P/7//v/+//7//////////3//f/9
//7/AQABAAAA/v8AAP7/////////AQABAAEABAAAAAAAAAABAAMAAwADAAQAAwADAAQA
BQAFAAUABQAHAAcABwAHAAkADAAMAA0ADQALAAsADQAOAA8AEAASABUAFQAVABYAFwAY
ABkAGgAeAB0AHAAcABsAGwAbABwAHAAbABoAGQAYABoAHAAeAB8AHQAdABwAGwAaABkA
FwAUABMAEwATABAADAAJAAgACQAIAAYABAACAAEAAQABAAEAAAAAAP7//f/9//z/+//7
//3//f/7//r/+P/4//j/+P/6//z//f/+//n/9//2//b/9//3//j/+f/4//j/+P/3//X/
+P/7//z/+f/5//n/+v/6//n/9//5//n/+f/5//n/+P/3//f/9v/3//f/+//9//z/+//6
//n/+f/6//r/+v/4//f/9//4//r/+f/5//n/+//7//z//P/8//z/+//7//n/+f/5//n/
+//7//r/+v/7//v/+//6//r/+v/6//n/+//7//v/+//4//b/9f/2//j/+f/4//n/+v/6
//n/+P/2//f/9//3//n/+P/4//n/+//6//r/+v/5//n/+v/7//r/+v/5//b/+P/6//r/
+v/7//v/+//7//j/+P/4//j/8v/0//f/+P/5//r/+P/5//r/+v/8//z//P/8//r/+v/6
//v//f/9////AAACAAIAAgACAP///v/+//3//v//////AAD//wAAAAACAAUABQAEAAQA
AwADAAMAAwABAP3/+f/4//n/+f/5//r/+v/6//r/+v/4//j/9//2//j/+P/5//r/+P/2
//b/9v/4//j/+//5//f/9v/1//P/9f/2//b/9f/2//b/9v/3//f/9v/1//T/9v/1//T/
9P/8//z/9v/y//T/+//9//r/+/8AAAMACgATABoAGgAfACcALAAqACgAJQAXAAgA/P/y
/+n/3//d/+L/5P/j/+b/6v/p/+f/6f/u/+3/7v/y//H/9P/4//f/9//3//f/9//3//r/
+v/4//j/+f/5//f/+P/4//j/+P/5//n/+f/3//j/+P/2//f/+f/6//3//v/+//7//P/4
//r//P/8//3//f/9//3//v/9//z/+f/7//v//P///wAAAAD//wIA//////7//f//////
//8CAAAAAAAAAAEAAwADAAMABAAFAAUABgAHAAcABwAHAAkABwAHAAcACQAKAAoACwAL
AAwADQAQABIAEgASABMAFQAUABMAEwATABUAFQAVABgAGAAYABkAGQAaABsAHQAeAB0A
HAAbABoAGgAaABoAGQAaABsAGwAbABkAFwAUABAADwAPAA8ADAALAAkACQALAAYABAAC
AAAAAQABAAEAAQAAAAAA/v/9//v/+v/5//n//P/9//z//P/7//r/+f/4//n/+v/6//r/
+v/5//n/+v/6//n/+f/5//r/+v/6//n/9P/2//j/+P/5//n/+f/6//j/9//1//f/9//3
//f/9//4//n/+//8//n/9//5//n/9//3//f/9//5//r/+v/6//j/9//3//j/+f/5//r/
+//9//3//v/+//v/+v/4//f/+f/5//n/+f/9//3//P/8//v/+//7//r/+v/6//r/+f/3
//f/9//3//n/+P/4//r/+//7//n/+f/6//r/+f/4//n/+//8//3//P/6//n/+f/3//b/
9v/2//b/9//5//v/+f/6//r/+P/4//r/+v/6//n/+f/5//n/9v/2//b/9v/2//r/+v/6
//r/+v/4//n/+v/6//z//P/8//z//P/8//z//f/7//v//f/+//7//v/+//7//v/+////
//8BAAEAAAAAAAEAAgACAAQABwAHAAYABgADAAMAAwADAAIA///8//z//P/7//r/+v/3
//b/9f/0//b/+P/5//r/+P/4//n/+v/6//j/+P/4//j/+P/7//n/+P/4//j/9//3//j/
+P/3//b/9v/2//f/+P/4//j/+P/6//n/+P/4//7/+P/2//T/9v/3//n/AAADAAYACwAS
ABkAGgAWAB8AKQAoACoALAAjAAsA/P/4//T/5//j/+X/5P/m/+v/6P/i/+H/6f/z//j/
9//4//T/7//y//T/9//3//f/9//3//f/+v/6//n/+v/8//3//P/8//v/+v/8//3//f/9
//3//v/+//z//P/9//3///8CAAIAAgAAAP3//v////7//v///wAAAQACAAEAAAD9//3/
/f/+/wEABAAEAAMABgAGAAcABwAHAAYABQAEAAYABAAEAAQABQAFAAUABQAGAAkACQAK
AAsACQAJAAkACwANAA0ADQAPABAAEAARABEADwAPABEAEgASABIAEwAVABcAFwAYABkA
GgAbABwAIAAeAB4AHwAfAB4AHQAdABwAHQAeAB8AIAAeAB4AHgAdAB0AHQAcABsAGgAZ
ABcAFAATABMAEwAQAAsACQAJAAsACQAIAAcABgAEAAMAAgABAAIAAgAAAP/////+//3/
/f/9//3/+//6//z//P/8//z/+//8//z//P/8//v/+//8//r/+f/5//n//P/8//z/+//4
//r//P/8//r/+f/4//j/+f/5//j/+//5//n/+f/5//v/+//8//z/+//5//v/+//5//n/
+f/5//n/+v/6//r/+v/5//n/+v/8//v/+//7//n/+f/6//r/+v/6//n/+f/3//f/9//3
//n/+f/4//j/+//7//v/+v/4//j/+P/3//j/+f/6//v/+P/2//X/9v/5//n/9//3//r/
+v/5//j/+P/5//n/+f/5//j/+P/5//n/+P/4//j/9//3//j/+f/5//r/+v/4//f/+P/3
//b/9v/3//j/+f/2//b/9v/2//f/+v/7//z/+P/4//j/+f/7//f/9v/2//b/9v/2//b/
9//4//j/+f/6//v//P/8//z//P/9//z/+//8//z//P/8//z//P/8//z//f/9//3//f/8
//z//f/+//7/AAADAAMAAgACAAEAAQABAAEA/v/7//j/+P/4//f/9v/2//b/9v/2//b/
9v/2//X/9P/2//b/9//4//f/9P/z//L/9P/0//f/9f/0//T/9P/z//X/9v/2//X/9P/0
//T/9f/0//T/9P/0//b/9f/0//T/8v/2//b/8v/y//f//f/+////BAALAA4ADwAWAB4A
JQApACgAJgAmAB8ACwD+//T/7P/l/+P/4//k/+T/5//q/+j/5//n/+v/7v/v//D/8v/z
//T/9P/1//X/9f/1//X/9f/4//j/9P/0//X/9f/z//T/9P/0//f/+f/6//v/+//8//z/
+v/4//n/+f/7//r/+v/6//j/+P/6//z//P/7//v/+//7//3//f/9//v/+//7//z/////
//7//P/+//z//f/9//3/////////AgAAAAAAAAABAP///////wAAAwADAAQABQAGAAcA
CAALAAgABwAGAAcACgAKAAsACwALAAsADQAOAA4ADgAPABEAEQARABIAEwAUABUAFgAa
ABoAGgAbABsAGwAbABwAHAAaABoAGgAaABwAHAAcABsAGgAZABcAFQAWABUAEwAQAA0A
DQANAAoACQAHAAcACQAEAAIAAAD+////////////AAAAAP7//f/9//z/+//7//z/+//4
//b/+P/4//j/+P/5//r/+v/6//j/9//3//j/+v/5//n/+f/4//j/+P/3//b/+P/6//r/
9//3//f/+P/2//X/8//1//f/9//3//f/+f/5//r/+v/5//f/+f/5//n/+f/5//n/9//4
//j/+P/6//n/+f/6//r/+f/5//n/9//3//j/+P/4//j/9//3//n/+f/5//n/+f/5//j/
+P/3//f/9//2//b/9v/2//X/9//3//f/9//5//j/+P/6//v/+//5//n/+f/4//b/9P/2
//f/9//3//f/9v/2//f/+f/4//j/+P/1//X/9v/3//X/9v/2//T/9v/4//j/+P/5//n/
+f/5//f/9v/1//T/9f/4//n/+v/4//j/+P/5//j/9//2//X/+v/4//X/9//6//n/+P/3
//b/+P/5//r/+v/4//j/+P/4//j/+P/4//n/+f/5//v//P/8//z//P/8//7//v//////
/f/9//z//P/7//z//P/+/wIAAwADAAQAAQABAAEAAQAAAP3/+v/6//j/9//2//b/+P/4
//j/+P/6//r/+f/4//f/9v/2//b/9P/y//L/8v/0//T/9//1//b/9v/2//X/9f/2//b/
9f/y//L/8v/z//T/9P/0//T/8//x/+//7v/0//r/+v/6//b/8f/1//j/+//+//3/BAAT
ABwAHAAfACUALAAwACoAIQAVAAoAAgD2/+n/3//h/+L/4v/j/+j/6P/p/+n/5//q/+//
8P/u/+//8v/0//X/9f/1//X/9f/1//j/+P/0//T/9f/1//X/9v/2//b/9v/3//f/9//5
//r/+v/4//b/9//3//n/+P/4//j/9v/2//j/+v/6//n/+f/5//n//f/9//3/+//6//n/
+f/7//3//P/6//z//v/////////9//3//f8AAAAAAAAAAAEAAAD///7//v8AAAEAAwAF
AAMAAwADAAUABQAFAAUABwAKAAoACwALAAkACQALAAwADAAMAA0ADwATABMAFAAVABUA
FQAVABgAGAAYABkAGQAbABsAHAAcAB4AHgAeAB4AGwAaABkAFwAYABkAGQAZABgAFwAV
ABIADwAPAA8ADAAJAAcABwAJAAgABgAEAAIAAQABAAEAAQD///7/+//5//n/+P/3//f/
+//7//n/+P/6//r/+v/6//n/+v/6//r/+P/3//f/+P/4//f/9//3//r/+v/6//n/9f/2
//f/9v/4//n/+v/8//n/9//0//X/9v/3//j/+f/7//v//P/8//n/9//5//n/+//7//v/
+//5//r/+v/6//j/9//3//j/+v/5//n/+f/3//f/+P/4//j/+P/3//f/+f/5//n/+f/5
//n/+P/4//f/9//3//b/+P/4//j/9//3//f/9//3//n/+P/4//r/+f/5//f/9//5//r/
+v/6//f/9//2//X/9v/2//f/+f/5//j/+P/4//X/9f/2//f/+v/8//3//P/7//z/+//6
//j/9//2//X/9v/2//b/9v/2//j/+P/4//f/+P/5//v/+f/5//n/+f/4//j/9//3//b/
+P/4//j/+P/4//j/+f/6//r/+v/6//r/+v/8//z//P/9//v/+//9//7//P/8//z//P/9
//7/AAABAP/////+//7//f/+//7/AAADAAMAAgACAAEAAQABAAEAAgD///z//P/8//v/
+v/6//j/+P/4//j/9v/2//X/9P/2//b/9//4//r/+P/4//j/9v/2//n/9//2//b/9v/1
//X/9v/2//X/9P/0//T/9f/4//j/+P/4//j/9//2//b/8v/w//T/+P/6//v/9//6//3/
AAAHAA4AFQAaABoAGwAjACoALAAqACEAEQAEAPr/7v/j/+H/3//k/+T/4//i/+L/5f/p
/+3/7P/v//L/9P/z//L/9P/1//X/9f/1//X/9f/4//j/9P/0//X/9f/2//j/+f/6//r/
+//7//v/+//8//z/+v/4//n/+f/7//r/+v/6//j/9//6//3//v/7//v/+//7//v/+//7
//n/+v/7//3/AQAAAP7/+//8////AQACAAMAAQD///3//v///wAAAQADAAUABQAFAAYA
BQAFAAYABwAHAAcABwAJAAcABwAHAAkACgAKAAsACwALAAsADQAOAA4ADgAPABEAFAAV
ABcAGQAWABUAFAAWABgAGAAZABkAGQAZABoAGgAaABoAGgAaABsAHAAdAB0AHAAbABkA
FwAWABUAEwAQABEAEQARAA4ACQAHAAcACQAIAAYABAACAAEAAQABAAEA/v/+//z/+//7
//r/+f/5//n/+f/3//b/+P/4//j/+P/5//r/+v/6//j/9//3//j/+P/3//f/9//4//j/
+P/3//b/+P/6//r/9//3//f/+P/6//n/9//5//n/+f/5//n/9//3//j/+P/5//f/+f/5
//f/9//3//f/9//4//j/+P/5//n/+v/8//v/+f/4//f/9//3//j/+P/4//j/9//3//n/
+f/5//n/+//7//r/+v/5//n/+f/4//r/+v/6//n/+f/5//n/+f/7//r/+v/8//z/+//4
//f/+P/4//f/9v/4//n/+f/5//f/9v/2//f/+f/4//j/+P/5//n/+v/7//r/+v/5//b/
+P/6//r/+v/5//n/+f/5//j/+P/4//j/+P/6//r/+v/4//j/+P/5//n/+f/5//n/+v/6
//r/+v/6//j/+f/6//r//P/8//z//P/6//r/+v/7//3//f///wAA///+//3//P///wAA
AgADAAIAAQD///7/AQACAAIABAADAAMAAgACAAEAAQABAAEAAgD///z//P/6//n/+P/4
//r/+v/6//r//P/8//v/+v/3//b/9v/2//j/9v/2//b/+P/4//v/+f/4//j/+P/3//X/
9v/2//X/9v/2//b/9//2//b/9v/2//j/9//2//b/+P/4//j/+P/4//n/+//+/wEABgAN
ABQAFQAYABoAIQAnACoAKgAkABcACQAAAPb/6v/h/9//4//m/+b/5f/k/+j/7f/x//H/
6v/r//L/+P/3//T/9P/2//f/+P/5//f/9//6//r/9v/2//f/9//5//r/+v/6//r/+//7
//v/+//8//z/+v/5//n/+P/5//3//v////7//P/+/wAAAAD9//3//f/9//3//f/9//v/
+//7//z///8AAAAA//8CAAAAAQABAAEA////////AgACAAIAAgADAAMAAwADAAQABwAH
AAgACQAIAAcABgAHAAkACQAJAAsADAAMAA0ADQANAA0ADwAQABAAEAARABMAFQAVABYA
FwAXABcAFwAaABoAGgAbABsAGwAbABwAHAAcABwAHAAcABwAHAAcABsAGQAZABgAFwAY
ABcAFQASABAADwAOAAoACQAHAAcACQAGAAQAAgAAAP//////////AAAAAP7//f/7//r/
+f/5//3//f/7//r/+P/4//j/+P/7//z//P/8//r/+f/5//r/+P/3//f/9//6//r/+v/5
//b/+P/6//r/9//3//f/+P/6//n/9//5//n/+f/5//n/+f/5//r/+v/5//f/+f/5//n/
+f/5//n/9//4//j/+P/4//f/9//4//n/+f/6//v/+v/5//n/+P/5//r/+v/7//n/+f/5
//n/+//7//r/+v/5//n/+f/4//j/+P/4//f/+f/5//n/+f/5//j/+P/6//n/+f/3//f/
+P/4//f/9v/4//n/+f/5//n/+P/4//n/+f/4//j/+P/3//f/+P/5//f/+P/4//b/+P/6
//r/+v/5//n/+f/5//b/9v/2//b/+P/6//r/+v/2//b/9v/3//f/9//3//f/+P/2//f/
+P/4//j/+P/4//f/9//3//b/9//4//n/+v/8//z//P/9//v/+//9//7//P/8//z//P/9
//7/AAABAAAA///9//z///8AAAAAAgADAAMAAgACAAMAAwADAAMAAAD9//r/+v/6//n/
+P/4//j/+P/4//j/+P/4//f/9v/4//j/+f/6//n/9v/1//T/9P/0//f/9f/2//b/9v/1
//P/9P/0//P/8v/y//L/8//0//T/9P/0//L/8f/w//D/9v/4//j/9P/0//X/9f/4//3/
AAAFAA4AEwAWABgAFwAfAC4AMgAoAB8AFQAKAP7/8v/p/+X/4//k/+b/5//q/+z/6f/n
/+n/7v/t/+7/7v/t/+7/8v/1//X/9f/1//P/8//2//b/9v/2//f/9//1//b/9v/2//j/
+f/5//n/+f/6//r/+P/2//f/9//5//j/+P/4//b/9v/4//r/+v/3//f/9//3//r/+//8
//v/+//7//z////9//z/+v/8//r/+//7//v//P/9//7/AgD///7//f/9//3//f/9//7/
AQABAAIAAwADAAMAAwAFAAUABQAFAAcABwAGAAYABQAGAAcACgAMAAwADAANAA8ADwAP
ABAAEQARABEAEQAUABYAFgAXABcAFwAXABgAGAAYABgAGAAYABoAGgAaABkAGQAZABgA
FwAWABUAEwAQAA8ADwAPAAwACQAHAAcACQAFAAIA///8//z//f/+/////v/+//z/+//7
//r/+f/5//n/+f/3//b/9v/2//b/9v/5//r/+v/6//j/9//3//j/9v/1//X/9f/4//j/
+P/3//L/9P/2//b/9f/1//X/9v/2//X/8//1//f/9//3//f/9f/1//b/9v/z//H/8//z
//X/9//5//v/+v/6//n/+P/4//f/9//4//b/9f/1//X/9P/z//P/8v/0//b/9//5//v/
+//7//v/+v/5//f/9v/1//X/9f/0//f/+P/5//n/+P/3//b/9f/2//b/9//6//r/+f/2
//X/+P/4//f/9v/0//X/9f/1//f/9v/2//f/9//2//b/9v/1//X/9v/3//n/+v/6//j/
9v/4//j/+P/5//n/+f/5//j/+P/4//j/+P/6//r/+v/2//b/9v/3//n/+f/5//n/+v/6
//n/+f/4//b/+P/4//j/+P/4//r/+//8//z/+//6//n/+P/6//r/+v/7//v/+//9//7/
AAAAAAAAAAD///7//v/9///////+//7/AQACAAIABAAFAAUABAAEAAEAAQABAAEA/v/7
//j/+P/5//n/+f/6//z//P/8//z/+v/6//n/+P/4//j/+f/6//z/+v/6//r/+f/4//r/
9//4//j/+P/3//f/+P/4//f/9v/2//b/9//4//j/+P/4//j/9//2//b/9v/2//j/+P/6
//v/+f/2//v/AgAHABAAGwAcABwAIwAnACoALAAuACkAGwAMAP7/8v/t/+v/5//i/+b/
7f/s/+r/6//v/+//8P/x//D/8P/v//T//P/6//n/+P/3//f/9//6//r/+P/4//n/+f/3
//j/+P/4//j/+f/5//n/+//8//z/+v/4//n/+f/7//7//v/+//z/+v/8//7//v/9//3/
/f/9//3//f/9//v/+//7//z///////7//P/+/wAAAQABAAEA////////AgAAAAAAAAAB
AAMAAwADAAQAAwADAAQABQAHAAcABwAJAAkACQAJAAsACgAKAAsACwANAA0ADwAQABAA
EAARABMAEwATABQAFQAXABcAFwAaABoAGgAbABsAGwAbABwAHAAeAB4AHgAeABwAHAAc
ABsAGQAZABgAFwAYABcAFQASABMAEwATABAADwANAA0ADwAJAAYAAwAAAAEAAQABAAEA
AAAAAP7//f/+//7//v////7//f/6//j/+v/6//r/+v/5//r/+v/6//r/+f/5//r/+v/5
//n/+f/6//r/+v/5//j/+v/8//z/+P/3//b/9v/4//f/9f/3//X/9f/1//X/9//3//j/
+P/5//f/+f/5//f/9//3//f/+f/6//r/+v/6//n/+f/6//r/+f/5//n/+f/5//r/+v/5
//j/9v/1//f/9//3//f/+f/5//j/+P/7//v/+//6//j/+P/4//f/9//3//f/9//3//b/
9v/4//f/9//1//X/9v/2//X/9P/2//f/9//3//f/9v/2//f/9//2//b/9v/z//P/9P/1
//b/+P/5//j/9//4//f/9v/2//f/+P/5//b/9v/2//b/9v/4//j/+P/2//b/9v/3//P/
9f/2//b/9v/2//b/+P/5//r/+v/4//j/+P/4//f/9v/1//X/+P/5//z//v/+//7//v/+
//z//P/9//3//f/9//z//P///wAAAAACAAEAAQAAAAAA///////////8//n/9v/2//b/
9f/0//T/9v/2//b/9v/2//b/9f/0//L/8v/z//T/9f/0//X/9v/z//L/9P/x//H/8v/z
//P/8//0//T/8//y//L/8v/z//b/9v/2//b/9P/z//L/8v/y//L/9P/y//T/9//3//j/
/f8CAAkADgATABgAHAAhACMAJgAmAB4ADwAFAAAA8v/m/+P/2//X/+L/4v/d/+L/5v/l
/+X/5//s/+//6v/m/+//9P/0//X/9f/1//X/8//z//b/9v/2//b/9//3//b/9v/1//T/
9v/3//f/9//1//b/9v/0//X/9//4//v/+v/6//r/+P/0//b/+P/4//n/+f/5//n/+//7
//v/+f/5//n/+v/9//z/+v/3//j/+f/7//z//f/9//3//f8AAPz//P/8//3//f/9//3/
/v8BAAEAAgADAAMAAwADAAUAAwADAAMABQAIAAgACQAJAAcABwAJAAoACgAKAAsADQAN
AA0ADgAPABEAEQARABQAFQAWABgAGQAYABcAFwAWABQAFAAUABQAFgAWABYAFQAVABUA
FAATABIAEQAPAAwACwALAAsACAADAAEAAQADAAIAAAD+//z/+//7//v/+//6//r/+P/3
//X/9P/z//P/9f/1//P/8v/y//L/8v/y//X/9v/2//b/8v/x//H/8v/0//P/8//z//T/
9P/0//P/8P/y//T/9P/z//P/8//0//T/8//x//P/9f/1//X/9f/0//P/8//y//H/7//x
//H/8//z//P/8//x//L/8v/y//L/8f/x//L/9P/z//P/8//z//P/9P/0//T/9P/z//P/
8f/x//H/8f/1//X/9P/0//P/8//z//L/8P/w//D/7//x//H/8f/x//H/8P/w//L/8//z
//H/8f/0//T/8//y//D/8f/x//H/8v/y//P/9f/1//T/9P/0//H/8f/y//P/8v/y//H/
7v/u//D/8P/w//H/8f/x//H/9v/0//T/9P/y//D/8P/w//D/8v/z//T/9P/0//T/9P/0
//L/8v/y//P/9f/1//f/+P/4//j/+P/4//j/+P/5//n/+P/3//X/9P/2//j/+f/8//v/
+//6//r/9//3//f/9//3//X/8//0//L/8f/w//D/8v/y//L/8v/y//L/8f/w//D/8P/x
//L/8P/u/+7/7v/w//D/8//x/+7/7v/u/+3/7P/s/+v/6f/p/+r/6//t//D/8P/w//D/
7v/t/+z/7P/s/+7/7v/w/+7/7f/x//b/+f/8/wEACgALAA4AFAAXABsAHgAgAB4AFQAD
APb/6v/i/93/2f/V/9j/3P/d/97/3v/d/+H/5//q/+n/6P/q/+v/6v/s/+v/6//r/+v/
6//r/+7/7v/u/+7/7//v//H/8v/y//L/7//v/+7/7f/u//D/8f/w//D/8f/x//P/8v/y
//L/8P/u//D/8v/y//P/8//z//P/8//z//P/8f/v/+//8P/z//X/9P/y//T/8v/z//P/
8//0//X/9v/6//b/9v/2//f/9v/1//T/9P/4//n/+//9//v/+//7//3/+//7//v//f8A
AAAAAQABAAEAAQADAAQAAgACAAMABQAJAAkACgALAAgABwAGAAgACgAMAA8AEQAQAA8A
DwAOABAAEAAQABAADgAOAA4ADQALAAsACgAJAAoACQAHAAQAAQABAAEA/v/8//v//P//
//z/+v/4//b/9P/z//L/8f/y//L/8P/v//H/8P/v/+//7v/t/+r/6P/q/+r/6v/q/+v/
7P/s/+z/6v/p/+n/6v/s/+v/6//r/+z/7P/s/+v/5v/o/+r/6v/r/+v/6//s/+z/6//p
/+v/6f/p/+n/6f/r/+v/7P/s/+r/5//o/+f/6f/p/+n/6f/r/+z/7P/s/+r/6f/p/+r/
6v/p/+n/6f/o/+f/5//m/+n/6v/q/+v/6f/p/+n/6f/p/+n/6P/o/+v/6//r/+r/6v/q
/+r/6f/p/+n/6f/p/+n/6P/o/+r/6v/p/+b/5f/o/+j/5//m/+f/6f/q/+v/6f/o/+j/
6f/p/w==
         </WaveFormData>
      </LeadData>
      <LeadData>
         <LeadByteCountTotal>10000</LeadByteCountTotal>
         <LeadTimeOffset>0</LeadTimeOffset>
         <LeadSampleCountTotal>5000</LeadSampleCountTotal>
         <LeadAmplitudeUnitsPerBit>4.88</LeadAmplitudeUnitsPerBit>
         <LeadAmplitudeUnits>��V</LeadAmplitudeUnits>
         <LeadHighLimit>2147483647</LeadHighLimit>
         <LeadLowLimit>268435456</LeadLowLimit>
         <LeadID>II</LeadID>
         <LeadOffsetFirstSample>0</LeadOffsetFirstSample>
         <FirstSampleBaseline>0</FirstSampleBaseline>
         <LeadSampleSize>2</LeadSampleSize>
         <LeadOff>FALSE</LeadOff>
         <BaselineSway>FALSE</BaselineSway>
         <ExcessiveACNoise>FALSE</ExcessiveACNoise>
         <MuscleNoise>FALSE</MuscleNoise>
         <LeadDataCRC32>2812834616</LeadDataCRC32>
         <WaveFormData>
+P/4//j/+P/x/+z/5//i/+j/7P/w//T/+P/6//z//v/8//r/+P/2//b/9v/2//b/9v/2
//b/9v/2//b/9v/2//b/9v/2//b/9v/2//b/9v/4//j/+P/4//j/+P/4//j/+v/6//r/
+v/4//j/+P/4//r/+v/6//r//P/8//z//P/8//z//P/8//3//v///wAAAAAAAAAAAAAB
AAIAAwAEAAEAAAD///7/AAACAAQABgAIAAgACAAIAAoACgAKAAoACwAMAA0ADgAPABAA
EQASABUAFgAXABgAGgAcAB4AIAAiACQAJgAoACkAKgArACwALQAuAC8AMAAyADIAMgAy
ADQANAA0ADQAMgAyADIAMgAwADAAMAAwACwAKgAoACYAIgAgAB4AHAAYABYAFAASAA4A
DAAKAAgABwAGAAUABAABAAAA///+//3//P/7//r/+P/4//j/+P/4//j/+P/4//j/+P/4
//j/+P/4//j/+P/2//b/9v/2//T/9P/0//T/9P/0//T/9P/3//j/+f/6//j/+P/4//j/
+P/4//j/+P/2//b/9v/2//n/+v/7//z/+//6//n/+P/4//j/+P/4//j/+P/4//j/9//2
//X/9P/2//b/9v/2//j/+P/4//j/9v/2//b/9v/4//j/+P/4//f/9v/1//T/9P/0//T/
9P/2//b/9v/2//b/9v/2//b/9P/0//T/9P/0//T/9P/0//T/9P/0//T/9P/0//T/9P/2
//b/9v/2//T/9P/0//T/9v/2//b/9v/1//T/8//y//L/8v/y//L/8v/y//L/8v/z//T/
9f/2//j/+f/6//z///8BAAAA//8BAAEAAAAAAP////8BAAMABgAIAAkACgANAA0ADQAP
AA4ADwAPABEAEQARABAADgAMAAsACgAIAAgACAAIAAYABgAEAAEA///8//n/9v/z//H/
7//v/+7/7f/s/+z/6//t/+3/7P/s/+z/6v/q/+r/6v/q/+r/6v/q/+r/6v/p/+f/6P/p
/+n/5f/l/+b/5v/n/+n/6v/r/+r/6f/o/+f/6//p/+f/5f/i/+D/4v/o/+//9v/8/woA
FgAoAEQAXgByAIYAhABtAFgARwA4ACUAEgAFAAAA8//q/+P/2//X/9v/4//n/+v/8v/6
//r/+P/4//T/8f/x/+7/7v/u/+v/6//t/+3/7f/t/+3/7P/s/+7/7v/v/+//7//w//D/
8P/x//H/8P/w//D/8f/y//L/8//z//L/8v/z//T/9P/0//T/9P/0//T/9f/1//P/8//0
//X/9f/5//n/+P/4//f/9//3//j/+P/4//n/+v/6//r/+v/6//v/+//7//v/+//+////
/////wAAAgADAAMAAwAFAAYABwAIAAkACgAKAAwADgAPABQAFAAWABkAGgAcAB0AHgAh
ACIAIwAnACUAJgAnACgAJgAoACkAKQApACgAKQAoACsALAAtAC4ALgAuAC0ALAArACkA
JgAjACAAHwAdABkAFgAUABIAEAANAAkABQADAAAAAAD9//z//P/6//f/9//3//f/9f/z
//X/9//3//T/8v/x//D/7//w//L/8//z//D/7v/t/+3/8P/v//D/8v/z//P/8//y//D/
8f/x//D/7v/u/+//7//w/+//7//v//D/8f/x//H/8f/x/+//7//w//H/9P/1//P/8//z
//L/8f/x//H/8f/x//H/8f/y//P/8//z//P/9f/z//X/9f/1//X/9P/z//H/8f/x//H/
8f/x//H/8f/z//P/8//z//P/8//z//L/8v/z//T/9P/x/+//7//w//P/8//y//D/8P/x
//H/7v/u/+//7//v/+//7//v//D/8v/y//P/8//y//H/7//u//D/8v/w//D/8P/w//H/
8f/w//D/8P/v/+//7//v/+//7P/s/+3/7v/v//D/8v/z//T/9v/6//3//f/9//3//f/8
//z/+//7//3///8CAAQABQAGAAUABQAFAAcACQALAAwADwAQABEAEQAQAA8ADQALAAgA
CAAIAAgABgAEAAAA+//3//j/9//2//X/8//x//H/8P/t/+z/7P/r/+v/6//q/+r/6v/o
/+j/6P/o/+j/6P/o/+b/5v/m/+X/5f/m/+f/5//l/+X/5v/m/+T/5f/l/+X/5//n/+f/
5//t/+v/5f/f/97/3v/e/+L/6f/u//b/AgAQABoALABKAGYAeAB+AHEAXABNAD4AKwAU
AAMA/v/3/+z/5f/h/93/3f/d/93/5f/s/+z/7v/0//L/8v/z//H/7v/u/+7/7//v//H/
8f/v/+//7//u/+z/7v/u/+//8f/x//L/8v/x//H/8P/u/+//8P/y//T/9P/1//X/9P/y
//P/9P/0//T/9P/0//T/9P/1//X/8//z//T/9f/1//n/+f/4//j/9//3//f/+P/4//j/
+f/6//r/+v/6//r//P/9//7////+/wAAAAD//wEAAgAEAAUAAwADAAUABgAHAAgACQAK
AAwADgAQABEAEgASABQAFwAWABgAGQAaABwAHgAgACUAIwAkACUAJgAoACoAKwArACoA
KgAsACwALgAuAC4ALgAuAC4ALQAsACkAJwAkACEAIAAfAB0AGQAYABYAFAASAA0ACQAF
AAMABAAEAAEAAAAAAP7/+//7//f/9//1//P/9P/3//j/9v/0//P/8v/x//P/9P/0//P/
8//y//L/8//x/+//7//w//P/8//z//L/8P/x//H/8P/x//L/9P/1//L/8f/x//H/8v/z
//P/8//3//f/9f/1//P/8//1//X/8//z//P/8v/y//P/9P/1//P/8//z//T/9v/3//j/
+f/5//f/+f/5//b/9f/z//H/8//z//P/8//0//X/9v/3//X/9f/1//X/8//z//P/8v/w
//H/8v/y//P/8f/x//L/9f/1//T/8v/0//X/9f/y//L/8//z//P/8//z//P/9P/y//L/
8//z//X/9f/0//T/9P/2//T/9P/0//T/9f/1//L/8v/y//H/8//z//P/8//w//T/8v/y
//L/8v/0//X/9v/4//7/AQABAAEAAwADAAIAAgABAAEAAwAFAAYACAAJAAoACQAJAAkA
CwAMAA8AEQAVABUAFQAUABIAFAATABIAEAAMAAwADAAKAAkABgACAP/////9//v/+f/1
//P/8//y//P/8v/y//H/8f/x//D/8P/v/+z/6//q/+z/7P/s/+z/7P/s/+z/6//r/+z/
7f/t/+v/6//s/+z/7P/t/+3/7f/v/+//7//v//X/7//r/+X/4P/g/+T/7P/z//r/AgAM
ABoAJAA2AFQAbAB8AIQAeQBeAEUANAAnABIAAQAAAP3/8P/p/+X/3//b/93/5f/v//b/
+P/8//r/+P/0//X/9//0//T/9P/z//P/9f/1//P/8//z//L/8P/y//L/8//1//X/9v/2
//b/9//3//b/9v/2//f/+P/4//n/+f/4//b/9//4//j/+f/6//v//P/6//v/+//5//n/
+v/7//v///////7//v////////8AAAAAAAABAAIAAAAAAAAAAAACAAMABAAFAAUACAAJ
AAkACAAIAAkACQAKAAsADgAQAA8AEAARABIAEgAUABYAFwAYABgAGgAdACAAIgAjACQA
JwAoACkALQAtAC4ALwAwAC4AMAAxADEAMgAyADQANAA0ADQANAA0ADQANAAzADIAMQAv
ACwAKQAoACcAJQAhAB4AHAAaABgAFgATABAADwANAAwACAAGAAYABAABAAEA//////3/
+//5//v/+//4//j/+f/6//v/+//8//z/+//5//j/+P/5//f/9f/1//b/9//3//f/9v/2
//f/9//2//b/9v/3//f/9v/1//X/9f/2//f/9//3//v/+//5//n/+P/3//j/9//3//f/
9//2//f/9//3//f/9//3//f/+P/7//v/+//7//n/9//5//n/+//7//r/+f/2//X/9P/z
//P/8//z//P/9P/1//b/9//3//f/9//2//b/9//4//j/9f/z//P/9P/3//f/9v/0//b/
9//3//T/8v/z//P/8//z//P/8//0//L/8v/z//P/9f/1//T/9P/0//b/9P/0//L/8v/z
//P/9P/0//T/8//z//P/8//z//b/+P/4//b/8//z//T/9P/1//P/9P/0//T/9P/0//j/
+f/6//z//v8BAAEAAQADAAMAAgACAAEAAQADAAUABgAIAAkACgAJAAkACQALAAwADwAR
ABUAEwATABIAEAAOAA0ADAAKAAoACgAKAAgABQACAP7/+//7//n/9//1//P/8f/x//D/
7//u/+7/7f/t/+3/7P/s/+z/6v/q/+r/6v/q/+r/6v/q/+r/6v/p/+f/6P/p/+n/6f/p
/+r/6v/o/+n/6f/p/+n/6f/p/+n/5//r/+n/4//g/+T/6P/w//f//v8GAA4AHAAwAEwA
ZgB6AIQAegBnAFQAQwAwABsACAD///j/7//o/9//2//d/+H/5f/p/+//9P/4//j//P/4
//T/8//1//L/8v/y//H/8f/z//P/8f/x//H/8P/u//D/8P/x//L/8//1//b/9v/3//f/
9v/0//T/9f/2//b/9//3//b/+P/5//r/+v/3//b/9f/0//X/9//4//f/9//4//n/+f/9
//3//P/8//z/+//6//r//P/8//3//v8AAAAAAAAAAP////////////8CAAMAAwAEAAYA
CQALAAkACQALAAwADQAOAA8AEAASABQAFgAXABgAGAAaAB0AHgAgACEAIgAlACYAJwAr
ACsALAAtAC4ALgAwADEAMQAwADAAMgAyADIAMgAyADIAMAAwAC8ALgAvAC0AKgAnACUA
IwAgABsAGAAWABQAEgAPAAsABwAFAAUABgAEAAQAAwAAAPz/+//7//v/+f/3//X/9//3
//T/9f/1//X/9f/1//b/9v/1//X/9P/0//X/9//1//X/9v/3//f/9//2//T/9f/1//T/
9v/2//f/9//0//P/8//z//T/9f/1//X/+f/5//f/9//3//f/+f/5//j/9//2//T/9P/1
//b/9//3//f/9//4//n/+f/5//n/9//1//f/9//3//f/9v/1//X/9f/1//X/9//3//f/
9//1//X/9f/1//X/9f/1//T/9P/1//b/9v/3//X/9f/2//n/+f/4//b/9//3//b/8v/y
//P/8//z//P/8//z//T/9v/2//f/9//1//X/9P/0//L/9P/y//L/9P/0//X/9f/2//b/
9v/1//L/8f/w/+//8//2//f/9v/z//P/9P/0//T/8//y//H/8//w/+7/8v/2//X/9P/z
//L/9P/1//b/+P/6//3//f/9///////+//7//f/9////AQAEAAYABwAIAAkACQAJAAsA
CQALAAwADwAPAA8ADgAMAA0ADQANAAwABwAEAAEA/P8AAAAA//////3/+//5//f/9f/z
//P/8v/x//D/8P/v/+7/7f/r/+r/6v/o/+j/6P/p/+r/6//s/+r/6v/q/+n/6f/q/+v/
6//p/+n/6v/q/+j/6f/p/+n/6//r/+v/6//x//P/8f/z/+z/5P/m/+7/9f/6//7/CgAa
ACoAQABcAHQAiACSAIUAbABdAFAAPwAoABcADAADAPj/6//l/+P/4//p/+//8//6//7/
/v/+//7/AAD9//v/+P/4//j/9//3//n/+f/3//f/9//2//b/+P/4//n/+f/5//r/+v/6
//v/+//6//r/+v/7//z/+v/7//v/+v/6//v//P/8//v/+v/5//j/+//9//7//f/8//z/
/P/7//z/+//5//j/+v/7//z//v/7//r/+v/6//z//P/8//z/+//7//v/+//9/wAAAQAB
AAEAAgAEAAUAAwADAAUABgAJAAoACwAMAAoADAAOAA8AEgASABQAFwAaABwAHQAeAB0A
HgAfACMAIwAkACUAJgAoACoAKwArACwALAAuAC4ALQAsACsAKgArACwALAAsACsAKQAm
ACMAIAAfAB0AGQAYABYAFAASAA8ACwAHAAUABgAGAAMAAgAAAP7/+//7//f/9//1//P/
8//1//X/8v/0//X/9v/3//b/9v/1//P/8//y//L/8//z//H/8f/y//P/8//z//L/9P/1
//X/9P/0//T/9f/1//T/8//z//P/9P/1//X/9f/3//f/9f/1//X/9f/3//f/9f/1//X/
9P/z//P/8//z//X/9f/1//b/9f/1//X/9f/1//P/9f/1//X/9f/0//P/9P/1//b/9//2
//X/9P/z//P/8//z//P/9P/1//b/9v/0//X/9v/2//X/8//z//T/8//z//L/8P/0//X/
9f/y//L/8//z//P/8//z//P/9P/0//T/9f/1//T/8//x//D/8//2//X/9v/0//T/9f/1
//T/9P/0//P/8//z//P/8//z//T/8//w//D/8f/z//T/8//z//P/8//z//L/8v/0//P/
9P/y//L/8v/y//T/9f/2//j//P///////////////v/+//////8BAAMAAgAEAAUABgAJ
AAkACQALAAsADQAOABEAEQARABAADgAMAAsACgAIAAgACAAIAAYABQACAP7/+//9//v/
+f/3//T/8f/w/+7/7//u/+7/7f/t/+3/7P/s/+z/6v/q/+r/6v/q/+r/6v/q/+r/6v/p
/+n/6v/r/+v/6//r/+z/7P/r/+v/6v/p/+v/6//r/+v/6f/l/+X/5f/i/+L/4v/m/+3/
9P/8/wYAEgAeADAATABoAH4AhgB5AGAATQBAAC8AFAAFAAQA/f/w/+f/4f/b/9f/2//j
/+n/7P/u//T/+v/4//b/9f/z//D/8P/w/+//7//x//H/7//v/+//7v/w//L/8v/z//H/
8f/y//L/8v/z//P/8v/y//L/8//0//T/9f/1//T/9f/3//n/+v/5//j/9//2//T/9f/1
//P/9P/2//j/+f/7//v/+v/6//3//f/9//7//f/8//z//P/8//z//P/8/wAAAQACAAMA
AQAEAAUABQADAAQABgAHAAUABQAHAAgACgAMAA4AEAAOABAAEgATABQAFAAWABkAHQAg
ACIAJAAiACIAIgAlACUAJgAnACgAKgAsAC0ALQAuAC4AMAAwADIAMgAyADIAMQAwAC4A
LAArACkAJgAjACMAIwAiAB8AHAAaABgAFgATAA8ACwAJAAoACgAHAAYABQACAP7//f/7
//v/+f/3//f/+f/5//b/9//3//f/9//3//j/+P/3//X/9P/0//X/9f/z//P/9P/1//X/
9f/0//T/9f/1//T/9v/2//f/9//2//X/9f/1//b/9//3//f/9//3//X/9f/1//X/9//3
//f/9//3//b/9f/1//X/9f/3//f/9//4//f/9//3//f/9//1//f/9//3//f/9v/1//X/
9f/1//X/9//3//f/9//3//f/9//3//b/9f/0//L/8//1//f/+P/3//X/9f/2//X/9f/0
//L/9P/1//X/8v/y//P/8//z//P/8//z//T/9P/0//X/9f/z//P/8v/y//L/9P/y//L/
9P/0//X/9f/0//T/9P/z//P/8//z//P/9P/2//b/9P/x//H/8v/y//P/8//z//P/8P/x
//L/8//0//j/+f/6//z/AAADAAMAAwACAAEA///+//////8BAAMABQAIAAoADAAPAA8A
DwARAA8AEQASABUAEwATABIAEAAQAA8ADgAMAAgACAAIAAYABwAEAAAA/f/7//n/9//1
//X/8//z//L/8//y//L/8f/u/+3/6//q/+v/6v/r/+z/7P/s/+z/7P/r/+z/7f/t/+v/
7P/t/+3/6//r/+z/7P/s/+3/7f/t/+3/7f/t/+3/7f/t/+n/5f/i/+T/6v/u//X//v8I
ABIAHAAsAEYAYgB0AIIAfgBnAE4APwAyAB0ABgD//wAA9f/o/+P/4f/f/+H/5f/t//H/
8P/0//z//P/6//j/8//1//L/8v/y//H/8f/z//P/7//v/+//7v/v//L/8//1//P/8//0
//T/9P/1//X/9P/z//L/8v/y//X/9//4//j/+P/5//r/+v/4//j/+P/4//j/+f/5//f/
+f/6//v/+//7//v/+v/6//3//f/9//7//f/8//z//P/9//7///8AAAEAAQABAAEAAQAE
AAUABQADAAQABgAHAAcABwAJAAoADQAOAA8AEAAQABIAFAAVABYAFgAYABsAHgAgACEA
IgAjACQAJQApACcAKAApACoALAAuAC8ALwAuAC4AMAAwADIAMgAyADIAMQAwAC4ALAAt
ACsAKAAlACQAIwAhAB0AHAAaABgAFgATAA8ACwAJAAYABgADAAIAAgAAAP3//f/9//3/
+//5//n/+//7//j/9f/1//X/9f/3//j/+P/3//n/+P/4//n/+P/1//T/9P/1//X/9f/0
//b/9//3//b/9P/0//X/9f/2//X/9f/1//b/9//3//f/+//7//n/+f/4//f/+P/3//n/
+f/5//j/9f/1//X/9f/3//f/9//4//n/+f/5//n/9//1//f/9//5//n/+P/3//f/9//3
//f/9//3//f/9//1//X/9f/1//P/8//z//L/9P/1//b/9v/3//X/9f/2//f/9//2//T/
9P/1//X/8v/0//X/9f/1//P/8//z//T/8v/y//P/8//1//X/9P/0//P/9P/x//D/8f/y
//T/9f/z//L/8f/v//H/8f/x//H/9P/2//b/9P/y//H/8f/w//P/8//z//P/7//w//T/
9P/z//L/8f/w//D/8f/y//T/+f/9//7//////////v/+//////8BAAMAAgAEAAUABgAJ
AAkACQALAAoACwALAA0ADwAPAA4ADAAMAAsACgAIAAgACAAIAAYABQACAP7/+//5//f/
9f/z//H/7//v/+7/7f/s/+z/6//r/+v/6v/q/+j/5v/m/+b/5v/m/+b/5v/l/+b/5//n
/+b/5v/m/+X/4//j/+T/5P/m/+f/5//n/+X/5f/l/+X/5//p/+X/4f/g/9z/2v/g/+n/
8v/6/wYAEgAeADIASgBkAH4AiAB1AFoASQA+ACkAEgADAPr/8f/m/9//2//b/9v/3f/f
/+f/7v/w//L/9P/y//L/8//w/+z/6//q/+v/6//t/+3/7f/t/+3/7P/q/+z/7P/t/+3/
7f/u/+7/7v/v/+//7v/u/+7/7//w/+7/7//v/+7/8P/x//L/8v/w//D/8P/w//L/8//z
//H/8//0//X/9f/1//X/9P/0//P/8//z//T/9f/2//j/+v/5//j/9//2//X/9f/1//X/
9//6//v/+//7//z//v///wEAAQADAAQAAwAEAAUABgAGAAgACgALABAAEAASABUAFgAY
ABkAGgAZABoAGwAfACAAIgAkACYAJAAmACcAJwAoACgAKgAqACoAKgAqACoALAAsACsA
KgApACcAJAAhACAAHwAdABkAFAASABAADgALAAcAAwABAAAAAAD9//z//v/8//n/+f/3
//f/9f/z//H/8//z//D/7//v/+//7//x//L/8v/x/+//7v/u/+//7f/r/+v/7P/v/+//
7//u/+7/7//v/+7/7v/u/+//7//u/+3/7f/t/+7/7//v/+//7//v/+3/7f/r/+v/7f/t
//D/8f/y//L/8f/x//H/8f/v/+//7//w//D/7//u/+3/6//p/+v/6//u/+//7//v//H/
8f/x//H/7//v/+//7//v/+//7//v/+//7//v/+7/7f/t/+3/7P/u/+3/7v/w/+//7//u
/+z/7v/v/+//7P/s/+3/7f/t/+3/7f/t/+7/7P/s/+3/7f/t/+3/7P/s/+3/8P/v//D/
7v/u/+//7//w//D/8P/v/+3/7f/t/+3/7v/w//D/7v/t/+3/7v/u/+//7//v/+//8f/w
//D/8v/t/+3/8P/u/+7/7v/u//L/8//0//b/+P/7//v/+//9//3//P/8//3//f///wEA
BAAGAAcACAAGAAUABAAFAAYACQALAA8ADwAPAA4ADAAKAAkACAAGAAQABAAEAAIAAQD+
//r/9//4//f/9v/1//H/7//v/+7/6//q/+r/6f/r/+v/6v/q/+r/6P/o/+j/5v/m/+b/
5v/k/+T/5P/j/+P/5P/l/+X/4//j/+T/5P/m/+f/5//n/+X/5f/l/+X/5f/l/+X/4//g
/97/3v/i/+v/9P/8/wYAEgAgADoAVgBuAH4AggB1AGQAVQBEAC8AGgALAAIA9f/m/9//
3f/d/93/4f/n/+v/8P/0//b/8v/w//L/9f/y/+7/7f/s/+3/7f/v/+//7f/t/+3/7P/s
/+7/7v/v/+//7//w//D/8P/x//H/8P/u/+7/7//w//D/8f/x//D/8v/z//T/9P/0//T/
9P/0//T/9f/1//P/8//0//X/9f/1//X/9P/0//f/9//3//j/+P/4//n/+v/6//r/+v/6
//v/+//7//v/+f/8//3//f/+/wAAAwAFAAUABQAHAAgACQAKAAsADAAMAA4AEAARABMA
EgATABUAGAAaABsAHAAdAB4AHwAjACMAJAAlACYAJgAoACkAKQArACwALwAwAC8ALgAt
ACwAKwAqACgAJgAoACcAJQAjACQAIwAhAB0AGgAYABYAFAAPAAsABwAFAAQABAABAAAA
///8//j/9//3//n/+f/5//j/+f/4//T/8//z//P/8//z//T/9P/z//X/9P/0//X/9f/z
//P/9P/z//P/8//y//T/9f/1//T/8v/y//P/8//0//P/8//z//T/9f/1//X/9f/1//P/
8//z//P/9f/1//X/9f/1//T/9P/1//b/9//3//f/9//4//f/9//3//f/9//1//f/9//2
//X/8//x//L/8//0//X/9f/1//X/9f/3//f/9//3//b/9f/0//L/8v/z//T/9P/1//P/
8//0//P/8//y//D/9P/1//X/8v/0//X/9f/1//P/8//z//T/8v/y//P/8//z//P/8v/y
//L/9P/y//L/8v/y//P/8//0//T/9P/z//P/8//z//P/9P/2//b/9P/x//H/8v/y//H/
8//0//L/8v/y//L/9f/3//n//P/+/wEAAQABAAAA///9//z/AQADAAcACwALAAwADAAM
AA0ADQANAA8ADwARABIAFQAVABUAFAASABAADwAOAAwACgAKAAoACAAFAAIA/v/7//v/
+f/3//X/9f/z//P/8v/x//D/8P/v//H/8f/w//D/8P/u/+7/7v/r/+r/6f/o/+n/6v/r
/+v/6//s/+3/7f/p/+n/6v/q/+z/7f/t/+3/7f/t/+3/7f/r/+n/5f/h/+L/5P/m/+z/
9f/+/wYAEAAeADAASgBiAHYAhACAAGcATgBDADgAIQAMAAUA/P/z/+7/5//b/93/4//j
/+X/7f/2//j/9v/0//j/+v/5//f/9P/0//T/8//z//X/9f/z//P/8//y//L/9P/0//X/
9f/1//b/9v/2//f/9//2//j/+P/5//r/+v/7//v/+v/5//n/+f/4//r/+v/6//r//P/9
//3/+//7//z//f/9//3//f/8//z/////////AAAAAAAAAQACAAQABAAEAAQAAwADAAMA
AwADAAYABwAHAAcACAAKAAsACwALAA0ADgARABIAEwAUABMAFAAVABUAGgAaABwAHwAg
ACIAIwAkACUAJgAnACsALQAuAC8AMAAuADAAMQAxADIAMgA0ADQANAA0ADQANAA2ADYA
NQA0ADMAMQAuACsAKAAnACUAIQAeABwAGgAYABMADwALAAkABgAGAAMAAgACAAAA/f/9
//v/+//5//f/9f/3//f/9P/z//P/8//z//P/9P/0//P/8v/w/+//7//y//H/8v/0//X/
9f/1//T/8v/z//P/8v/y//L/8//z//T/8//z//P/9P/1//X/9f/2//X/8v/x//H/8f/z
//P/9f/1//X/9P/1//X/9f/1//T/8//y//L/9f/1//X/9f/1//P/9f/1//X/9f/0//P/
8//z//P/8//1//X/9f/1//P/8//z//P/8//z//P/8v/w//H/8v/y//H/7//v//D/8f/x
//D/7v/x//P/9P/y//D/8f/x//H/8f/x//H/8v/y//L/8//z//P/8//y//L/8v/0//L/
8v/w//D/8f/x//D/8P/w/+//8//z//X/8//y//D/8P/w//D/9P/1//b/+P/8////////
///////+//7//f/9////AQACAAQABQAGAAgACQAKAA0ACwANAA4AEQARABEAEAAOAA4A
DQAMAAoABgAGAAYABAADAAAA/P/5//f/9f/z//H/8P/v//D/8P/t/+z/7P/r/+v/6//q
/+r/6v/o/+j/6P/o/+j/6P/o/+b/5v/m/+X/5P/k/+T/4//i/+P/5f/m/+j/6f/p/+n/
6P/n/+b/5f/n/+f/4//d/9r/2v/e/+j/7//2/wAADAASACIAPABaAG4AfgB+AGkAUABB
ADAAFwACAP3/+v/t/+T/3//b/9f/2f/d/+H/5//u/+7/8v/2//T/8P/t/+3/6v/q/+r/
6f/p/+v/6//q/+v/7P/s/+z/7v/u/+//7P/r/+v/6v/r/+3/7v/u/+7/7v/v//D/7v/v
/+//7v/u/+//8P/w//D/8P/w//D/7v/v/+//7f/v//D/8f/x//P/8//y//L/8f/x//H/
8v/y//L/8//0//X/9v/3//j/9//3//f/9//5//z//f/9//v//P/+/////////wEAAgAB
AAIAAwAEAAYACAAKAAsADQAMAA0ADwARABQAFgAYABYAFgAWABkAHAAeACAAIgAgACIA
IwAjACIAIgAkACQAJAAkACQAJAAiACIAIQAgAB8AHQAaABcAFgAVABMADwAMAAoACAAG
AAQAAQD+//3/+f/4//T/8v/z//L/8P/x/+//7//t/+v/6f/r/+v/6P/p/+n/6f/p/+f/
6P/o/+f/5//m/+b/5//n/+X/5f/m/+f/5//n/+b/5v/n/+f/5v/m/+b/5//n/+j/5//n
/+f/5v/n/+f/5//n/+f/5f/l/+X/5f/n/+f/6f/p/+n/6P/p/+n/6f/p/+f/5//n/+j/
5//n/+f/5//l/+P/5f/l/+b/5//n/+f/5//n/+f/5//l/+X/5f/l/+X/5f/l/+X/5f/l
/+X/5P/i/+P/5P/k/+T/4//k/+b/5P/j/+H/3v/h/+P/5P/i/+L/4//j/+P/4//j/+P/
5P/i/w==
         </WaveFormData>
      </LeadData>
      <LeadData>
         <LeadByteCountTotal>10000</LeadByteCountTotal>
         <LeadTimeOffset>0</LeadTimeOffset>
         <LeadSampleCountTotal>5000</LeadSampleCountTotal>
         <LeadAmplitudeUnitsPerBit>4.88</LeadAmplitudeUnitsPerBit>
         <LeadAmplitudeUnits>��V</LeadAmplitudeUnits>
         <LeadHighLimit>2147483647</LeadHighLimit>
         <LeadLowLimit>268435456</LeadLowLimit>
         <LeadID>V1</LeadID>
         <LeadOffsetFirstSample>0</LeadOffsetFirstSample>
         <FirstSampleBaseline>0</FirstSampleBaseline>
         <LeadSampleSize>2</LeadSampleSize>
         <LeadOff>FALSE</LeadOff>
         <BaselineSway>FALSE</BaselineSway>
         <ExcessiveACNoise>FALSE</ExcessiveACNoise>
         <MuscleNoise>FALSE</MuscleNoise>
         <LeadDataCRC32>585899231</LeadDataCRC32>
         <WaveFormData>
pv+m/6b/pv+o/6r/rP+u/7j/wP/I/9D/2f/i/+v/9P/2//j/+v/8////AAABAAIABAAE
AAQABAAGAAYABgAGAAgACAAIAAgABgAGAAYABgAIAAgACAAIAAgACAAIAAgACAAIAAgA
CAAKAAoACgAKAAgACAAIAAgACQAKAAsADAAKAAoACgAKAAwADAAMAAwADgAOAA4ADgAQ
ABAAEAAQABAAEAAQABAAEgASABIAEgATABQAFQAWABYAFgAWABYAGAAYABgAGAAZABoA
GwAcAB4AHgAeAB4AHgAeAB4AHgAgACAAIAAgACAAIAAgACAAIAAgACAAIAAeAB4AHgAe
AB4AHgAeAB4AHgAeAB4AHgAdABwAGwAaABkAGAAXABYAEwASABEAEAAPAA4ADQAMAAsA
CgAJAAgABgAGAAYABgAGAAYABgAGAAUABAADAAIABAAEAAQABAAEAAQABAAEAAIAAgAC
AAIAAgACAAIAAgACAAIAAgACAAIAAgACAAIAAgACAAIAAgACAAIAAgACAAIAAgACAAIA
AgACAAIAAgACAAIAAgACAAIAAgACAAIAAgACAAIAAgACAAIAAgACAAAAAAAAAAAAAAAA
AAAAAAD+//7//v/+//7//v/+//7//v/+//7//v/+//7//v/+//7//v/+//7//P/8//z/
/P/+//7//v/+//7//v/+//7//P/8//z//P/8//z//P/8//z//P/8//z//P/8//z//P/8
//z//P/8//z//P/8//z//P/8//z//P/6//r/+v/6//z//P/8//z//P/8//z//P/6//r/
+v/6//r//P/8//7///8CAAIAAgAAAAAAAAD//wEAAQACAAIAAgAAAAAA/f/9//v/+f/4
//b/9f/1//X/9//3//f/9v/y//L/8//z//X/9f/1//X/9f/1//X/9f/1//X/9f/1//X/
9f/1//b/9v/2//b/9v/2//b/9v/2//b/9v/3//f/+f/6//r/+v/4//j/+P/4//r/+v/7
//v/+f/4//j/+f/7//v/+//7//n/+f/5//n/+//8//z///8EAAYACQAPABIAEwASABMA
EwAOAAEA+P/w/+j/2//S/8L/sP+s/67/sP+u/6j/o/+g/6T/q/+s/6//uv/F/9L/4f/u
//T/9f/3//n//f/9//////8AAAAAAgADAAMABQAFAAUABQAFAAYABgAHAAUABQAGAAYA
CAAIAAgACAAIAAgACAAIAAkACQAJAAkACQAJAAkACgAKAAoACgAKAAoACgAKAAoACgAK
AAsACwANAA0ADQANAAsADAAMAA0ADQANAA0ADgAOAA4ADgAOAA4AEAAQABAAEgASABIA
EwATABMAEwATABYAFwAXABcAGAAZABoAGwAbABsAGwAcABwAHQAdAB4AHwAfAB8AIAAg
ACAAIAAgACAAIAAgACAAHgAeAB4AHgAeAB0AHQAdAB8AHwAfAB0AGwAbABoAGQAYABgA
FwAXABQAEwARABAAEQAQAA4ADgANAAwACgAJAAgACAAHAAYABgAFAAUABQAHAAYABQAF
AAMAAwADAAMAAgACAAIAAgACAAIAAgACAAIAAgACAAIAAgACAAIAAgACAAIAAgACAAQA
BQAFAAUAAwADAAIAAgACAAIAAgACAAIAAgADAAMAAQABAAAAAAACAAIAAgACAAIAAgAC
AAIAAAAAAAAAAAAAAAAA////////////////AQABAAAAAAD+//3//f/9////////////
///////////9//3//f/9//z//P/8//z//P/8//z//P/8//z//P/8//z//P/8//z//P/8
//z/+//9//3//f/9//v/+//7//v//f/9//3//v/9//z/+//6//r/+//8//3//P/8//v/
+//7//v/+//7//v/+//7//v/+//6//r/+v/6//r/+v/8//z//v///wIAAgACAAQABAAE
AAMAAwADAAQABAACAAAAAAD9//3/+//5//j/+P/3//f/9//3//f/9//2//T/9P/1//X/
9//3//f/9//3//f/9//3//X/9f/1//X/9f/1//X/9v/4//j/+P/4//j/+P/4//j/+P/4
//n/+f/5//r/+v/6//r/+v/6//r/+v/6//v/+//9//z//P/9//3//f/9//3//f/9//3/
/f/9//z//P///wIABAAHAAkADAANAAwADwATABIADQAGAAIA/v/z/+z/6v/g/87/yP/Q
/9L/yv+//7b/sv+1/7r/u/+8/7//yv/X/+D/6v/z//f/+//9/wEAAwADAAQABAAGAAcA
BwAFAAUABQAFAAUABgAGAAcABwAHAAgACAAGAAYABgAGAAgACAAIAAgACQAJAAkACQAJ
AAkACQAKAAoACgAKAAoACgAKAAoACgAKAAoACwALAAsACwALAAsACwAMAAwADQALAAsA
CwAMAAwADAAMAAwADAAOAA4ADgAOAA4ADgAPABEAEQARABEAEAARABEAEQAUABUAFgAX
ABcAFwAXABgAGAAZABkAGgAZABkAGQAaABoAGgAaABoAGAAYABgAGAAaABoAGgAaABoA
GQAZABkAGQAZABkAFwAZABkAGAAXABgAGAAXABcAFAATABEAEAARABAADgAOAAsACgAI
AAcACAAIAAcABgAGAAUABQAFAAMAAgABAAEAAQABAAEAAQAAAAAAAAAAAAAAAAAAAAAA
AAAAAAAAAAAAAAAAAAAAAAAAAAAAAAAAAgADAAMAAwABAAEAAAAAAAAAAAAAAAAAAAAA
AAEAAQADAAMAAgACAAIAAgACAAIAAQAAAP///v/+//7//v/+//7//v/9//3/////////
/////////v/+//z/+//7//v//f/9//3//f/9//3//f/9//3//f/9//3//P/8//z//P/6
//r/+v/6//z//P/8//z//P/8//z//P/+//7//v/9//v/+//7//v/+f/5//n/+f/7//v/
+//8//r/+v/6//r/+//7//v/+//6//r/+f/5//n/+f/5//n/+f/5//n/+f/5//j/+P/4
//j/+P/6//z//P/+//3/AAAAAAAAAAAAAAAA////////AAAAAAAA/v/+//v/+f/3//X/
9P/y//H/8f/x//P/8//z//L/8P/w//H/8f/x//H/8f/x//H/8f/x//H/8//z//P/8//x
//H/8f/y//L/8v/y//L/8v/y//L/8v/y//L/8//z//X/9v/2//b/9P/0//T/9P/0//T/
9f/1//P/8v/y//P/9f/1//X/9f/1//X/9f/1//n/+P/2//n//P/+/wEAAwAGAAcACAAL
AA0ADAAHAPz/9P/w/+f/5P/e/8z/vP++/8T/wv+6/7H/qv+o/63/sP+x/7T/u//G/9X/
4P/o/+3/8f/z//X/+f/7//v//P/8//7//////////////////f/+//7/////////AAAA
AAIAAgACAAIAAAAAAAAAAAADAAMAAwADAAEAAQABAAIAAgACAAIAAgACAAIAAgACAAIA
AgADAAMAAwADAAMAAwADAAQABAAFAAUABQAFAAYABgAGAAYABgAGAAgACAAIAAgACAAI
AAkACwALAAsACwAMAA0ADQANAA4ADwAQABEAEQARABEAEgAUABUAFQAWABUAFQAVABYA
FAAUABQAFAAWABYAFgAWABYAFgAWABYAFgAVABUAFQAVABUAFQATABUAFQAUABMAEgAS
ABEAEQAOAA0ACwAKAAkACAAGAAYABwAGAAQAAwACAAIAAQAAAAAA/////////f/8//v/
+//9//3//f/9//r/+v/6//r/+v/6//r/+v/8//z//P/8//r/+v/6//r/+v/6//r/+v/6
//v/+//7//3//f/8//z//P/8//z//P/6//r/+//7//3//f/8//z/+v/6//r/+v/6//r/
+v/6//r/+v/6//r/+P/4//f/9//4//n/+v/7//n/+f/4//j/+v/5//n/+f/5//n/+f/5
//f/9//3//f/9//3//f/9//4//j/+P/4//b/9v/2//b/9v/2//b/9v/2//b/9v/2//b/
9v/2//X/9f/1//X/9f/1//X/9f/1//X/9f/1//b/9v/2//b/9v/1//X/9f/1//b/9v/1
//X/9f/1//X/9f/1//X/9f/1//P/9P/0//P/9f/1//X/9f/0//b/9v/0//T/9P/0//b/
+P/4//r/+f/8//z//P/8//z//P/7//3//f/+//7//P/6//r/9//1//P/8f/w//D/7//v
/+//8f/x//H/8P/u/+7/7//v//H/8f/x//H/8f/x//H/8f/x//H/8f/x//H/8f/x//L/
9P/0//T/9P/y//L/8v/y//L/8v/z//P/9f/2//b/9v/2//b/9v/2//b/9v/3//f/9//2
//b/9//3//f/9//3//X/9f/1//X/9f/4//z//f8AAAQABQAJAA4ADwAOAA8AEQAKAP3/
9P/u/+T/2f/S/8L/sv+u/7L/sv+s/6b/of+g/6T/p/+s/7H/uP/D/9D/3//o/+7/8//1
//X/+f/7//3//f/+//7/AAABAAEAAQABAAEAAQABAAIAAgADAAMAAwAEAAQABAAEAAQA
BAAEAAQABAAEAAUABQAFAAUABwAHAAcACAAGAAYABgAGAAgACAAIAAgABgAGAAcABwAJ
AAkACQAJAAcACAAIAAkACwALAAsADAAKAAoACgAKAAoADAAMAAwADgAOAA4ADwARABEA
EQARABIAEwATABMAFAAVABYAFwAXABcAFwAYABgAGQAZABoAGQAZABkAGgAaABoAGgAa
ABwAHAAcABwAGgAaABoAGgAaABkAGQAZABkAGQAZABcAFwAXABYAFQAUABQAEwATABAA
DwANAAwADQAMAAoACgAHAAYABAADAAQABAADAAIAAgABAAEAAQABAAAA////////////
/////v/+//7//v/+//7//v/+//7//v/+//7//P/8//z//P/+//7//v/+//z//f/9//3/
/f/9//z//P/+//7//v/+//z//P/9//3///////7//v8AAAAAAAAAAP///v/9//z//v/+
//7//v/+//7//f/9//3//f/9//3/+//7//r/+v/6//n/+f/5//v/+//7//v/+//7//v/
+//5//n/+f/5//r/+v/6//r/+P/4//j/+P/6//r/+v/6//r/+v/6//r/+v/6//r/+f/5
//n/+f/5//f/9//3//f/+f/5//n/+v/6//r/+v/6//n/+f/5//n/+P/4//f/9//5//n/
+f/5//f/9//3//f/+f/6//r/+f/3//f/9//3//j/+P/4//j/+P/2//X/9//4//j/+P/4
//j/+P/6//r//P/9/wAAAAAAAAIAAgACAAEA/////wAAAAACAAAAAAD9//n/9//1//T/
9P/z//P/8//z//P/8//y//D/8P/x//H/9f/1//X/9f/y//H/8P/v//D/8f/y//P/8//z
//P/9P/0//T/9P/0//T/9P/0//T/9P/0//X/9f/1//b/9v/2//b/9v/2//b/9v/2//f/
9//5//j/+P/5//j/9//2//X/9f/1//X/9f/3//b/+P/7//7/AAABAAUADAANAA4ADQAP
AAwAAwD4//L/7P/d/9T/yv+2/6r/qP+s/6r/pv+h/5z/nv+j/6j/q/+u/7n/xv/T/+D/
6P/t//P/+f/5//n/+//7//z//P/+/////////////////wEAAgACAAMAAwADAAQABAAE
AAQABAAEAAYABgAGAAYABQAFAAUABQAHAAcABwAIAAYABgAGAAYACAAIAAgACAAGAAYA
BwAHAAkACQAJAAkACQAKAAoACwALAAsACwAMAAwADAAMAAwACgAMAAwADAAOAA4ADgAP
ABEAEQARABEAEgATABMAEwAWABcAGAAZABkAGQAZABoAGgAbABsAHAAdAB0AHQAeAB4A
HgAeAB4AHAAcABwAHAAeAB4AHgAeABwAGwAbABsAGwAbABsAGQAbABsAGgAZABYAFgAV
ABUAFAATABEAEAAPAA4ADAAMAAsACgAIAAcACAAIAAcABgAEAAMAAwADAAUABAADAAMA
AQABAAEAAQACAAIAAgACAAAAAAAAAAAAAAAAAAAAAAAAAAAAAAAAAAAAAAAAAAAAAAAB
AAEAAQABAAEAAAAAAP7//v/+//7/AAAAAAEAAQABAAEAAAAAAAAAAAAAAAAAAAAAAAAA
AAD+//7//v/+/wAAAAD//////f/9//3//f/9//3//P/8//z/+//7//v//f/9//3//f/7
//v/+//7//v/+//7//v//P/8//z//P/8//z//P/8//r/+v/6//r/+v/6//r/+v/6//r/
+v/5//n/+f/5//n/9//3//f/9//3//f/9//4//j/+P/4//j/9//3//f/9//4//j/9//3
//f/9//3//f/9f/1//X/9f/3//j/+P/3//f/9//3//f/+P/4//j/+P/2//b/9//3//j/
+P/4//j/+P/4//j/+v/6//z//f8AAAAAAAAAAAAAAAD///////8AAAAAAAD+//7/+//5
//f/9f/0//L/8f/x//H/8//z//P/8v/u/+7/7//v//P/8//z//P/8f/x//H/8f/x//H/
8f/x//H/8f/x//L/9P/0//T/9P/y//L/8v/y//T/9P/1//X/8//0//T/9P/0//T/9P/0
//T/9P/1//X/9f/0//T/9f/1//X/9f/1//X/9f/1//X/9//2//j/+f/8//7/AQABAAQA
BwAIAAkACwAOAAkA/v/4//b/7f/m/+L/1P/E/8L/xP/E/8D/uf+w/6z/r/+y/7P/tP+7
/8T/z//c/+b/7f/z//X/9//5//v/+//8//z//v///////f/9//3//f///wAAAAABAAEA
AQACAAIAAgACAAIAAgACAAIAAgACAAMAAwADAAMAAwADAAMABAACAAIAAgACAAIAAgAC
AAIAAgACAAMAAwAFAAUABQAFAAUABgAGAAcABwAHAAcACAAHAAYABQAEAAYACAAIAAgA
CgAKAAoACwALAAsACwALAAoACwALAAsADAANAA4ADwAPAA8ADwAQABAAEQARABIAFQAV
ABUAFgAUABQAFAAUABQAFAAUABQAFAAUABQAFAAUABMAEwATABMAEwATABEAEwATABIA
EQAQABAADwAPAA4ADQALAAoACQAIAAYABgAFAAQAAgABAAIAAgABAAAA/v/9//3//f//
//7//f/9//v/+//7//v/+v/6//r/+v/6//r/+v/6//r/+v/6//r/+v/6//r/+v/8//z/
/P/8//r/+//7//v//f/9//z//P/8//z//P/8//z//P/9//3/+//7//r/+v/6//r/+v/6
//z//P/8//z/+v/6//r/+v/8//z/+//7//v/+//7//v/+f/5//j/+P/4//f/9//3//f/
9//3//f/+f/5//n/+f/7//v/+//7//j/+P/4//j/+v/6//r/+v/4//j/+P/4//j/+P/4
//j/+P/4//j/9//5//n/+f/5//v/+//7//v/+//7//v//P/6//r/+v/6//v/+//7//v/
/P/8//v/+//7//v/+//7//3//f/9//3/+//8//z/+//7//v/+//7//z//P/8//z/+v/8
//z//P/8//7/AAAAAAIAAQAEAAQABAAEAAQABAADAAEAAQACAAIABAACAAIA///9//v/
+f/4//b/9f/1//X/9//3//f/9v/2//b/9//3//j/9//2//X/9f/1//X/9f/3//f/9//3
//f/9//3//j/9v/2//b/9v/2//b/9v/2//b/9v/3//f/+f/6//r/+v/6//r/+v/6//r/
+v/7//v/+f/4//j/+f/5//n/+f/5//v/+//7//v//f/8//z///8AAAIABQAJAAoACwAM
AA0ADwAMAAUA/P/4//L/6//m/97/zv/G/8r/zP/G/77/t/+u/67/tf+6/7n/vP/H/9L/
2//m//L/9//5//v//f/9//////8AAAAAAgADAAMAAwADAAMAAwAFAAYABgAHAAUABQAG
AAYABAAEAAQABAAEAAQABAAEAAcABwAHAAcABwAHAAcACAAGAAYABgAGAAYABgAGAAYA
CAAIAAkACQAHAAcABwAHAAcACAAIAAkACQAJAAkACgAKAAoACgAKAAwADgAOAA4ADAAM
AAwADQAPAA8ADwAPABIAEwATABMAEwATABMAEwAVABUAFQAWABYAFwAXABgAGQAZABkA
GgAaABoAGgAaABoAGgAaABoAGgAaABoAGgAcABsAGwAbABkAGQAZABcAFwAXABYAFQAU
ABQAEwATABIAEQAPAA4ADQAMAAoACgAJAAgABgAFAAQABAADAAIAAgABAAEAAQABAAAA
/////////////////v/+//7//v8AAAAAAAAAAP7//v/+//7/AAAAAAAAAAD+//7//v/+
//7///////////////7//v/+//7//v/+//7//v////////////7//v/+//7//v/+//7/
/v/+//7//v/+//7//v/+//7//f/9//3//f/9//3/+//7//r/+v/7//v//P/9//v/+//7
//v/+//7//v/+//7//v/+//7//r/+v/6//r/+v/6//r/+v/6//r/+v/6//r/+v/6//r/
+v/6//r/+f/5//n/+f/5//n/+f/5//n/+f/5//n/+v/6//r/+v/6//f/9//3//f/+f/6
//r/+//5//n/+f/5//n/+f/5//n/+//8//z/+//6//n/+P/3//j/+P/4//j/+P/6//v/
+v/4//j/+P/4//r//P/8//7//f8AAAAAAAAAAAAAAAD//wEAAQACAAIAAgAAAAAA/f/7
//n/9//2//X/8//y//H/8//z//P/8v/w//D/8f/x//P/8//z//P/9f/1//X/9f/1//X/
9f/1//X/9f/1//b/9v/2//b/9v/0//T/9P/0//T/9P/1//X/9//4//j/+P/2//b/9v/2
//j/+P/5//n/9//2//b/9//5//n/+f/5//n/+f/5//n/+f/6//r//f8AAAIABQAJAA4A
EQASABMAEwASAAkA/P/2//D/4//W/8r/uv+u/67/sv+y/6z/o/+e/57/pf+s/6//tP+7
/8j/1f/g/+r/8f/1//n/+//9//////8AAP7/AAABAAEAAwADAAMAAwADAAQABAAFAAMA
AwAEAAQABgAGAAYABgAGAAYABgAGAAcABwAHAAcABwAHAAcACAAIAAgACAAIAAoACgAK
AAoACAAIAAkACQAJAAkACQAJAAkACgAKAAsACwALAAsADAAMAAwADAAMAAwADgAOAA4A
DgAOAA4ADwATABMAEwATABQAFQAVABUAFAAVABYAFwAZABkAGQAaABoAGwAbABwAHQAd
AB0AHgAcABwAHAAcAB4AHgAeAB4AHAAcABwAHAAcABsAGwAbABsAGwAbABkAGwAbABoA
GQAWABYAFQAVABIAEQAPAA4ADQAMAAoACgAJAAgABgAFAAQABAADAAIABAADAAMAAwAD
AAIAAQABAP//////////AAAAAAAAAAD+//7//v/+//7//v/+//7//v/+//7//v/+//7/
/v/+/wAAAQABAAEA//////7//v/+//7//v/+//7//v////////////7//v/+//7//v/+
/wAAAAAAAAAAAAAAAAAAAAD+//7//f/9/////////////f/9//z//P/8//v/+//7//3/
/f/9//3/+//7//v/+//9//3//f/9//r/+v/6//r/+v/6//r/+v/6//r/+v/6//r/+v/6
//r/+v/6//r/+f/5//n/+f/5//n/+f/5//n/+f/5//n/+v/6//r/+v/6//n/+f/5//n/
+v/6//n/+f/5//n/+f/5//n/+f/5//n/+f/6//r/+f/5//n/+f/5//j/+P/4//j/+v/6
//v/+//6//r//P/6//r/+v/6//r//P/8//7///8CAAIAAgAEAAQABAADAAEAAQACAAIA
BAACAAIA///7//n/9//2//T/8//z//P/8//z//P/8v/w//D/8f/x//P/8//z//P/8//z
//P/8//1//X/9f/1//X/9f/1//b/9v/2//b/9v/2//b/9v/2//b/9v/3//f/9//4//j/
+P/4//j/+P/4//j/+P/5//n/+f/4//j/+f/5//n/+f/5//n/+f/5//n/9//6//z///8C
AAQABQALABAAEwAUABMAEQAMAAEA9v/w/+b/2f/Q/8T/sP+o/6r/rv+s/6T/n/+c/6D/
p/+s/6//tv/B/8z/2//m//D/8//1//n/+//7//3//f/+/wAAAgADAAMAAwADAAMAAwAD
AAQABAAFAAUABQAGAAYABgAGAAYABgAGAAYABgAGAAcABwAHAAcABwAHAAcACAAIAAgA
CAAIAAgACAAIAAgACAAIAAkACQAJAAkACQAJAAkACgAKAAsACwALAAsADAAOAA4ADgAO
AA4AEAAQABAADgAOAA4ADwATABMAEwATABQAFQAVABUAFgAXABgAGQAbABsAGwAcABoA
GwAbABwAHwAfAB8AIAAgACAAIAAgAB4AHgAeAB4AHgAeAB4AHgAgAB8AHwAfAB0AHQAd
ABsAGQAZABgAFwAWABYAFQAVABQAEwARABAADwAOAAwADAALAAoACAAHAAYABgAFAAQA
AgABAAEAAQADAAIAAQABAP///////////v/+//7//v/+//7//v/+//7//v/+//7/AAAA
AAAAAAD+//7//v/+//7///////////////7//v/+//7//v/+//7//v////////////7/
/v/+//7//v/+//7//v/+//7//v/+//7//v/8//z/+//7//3//f/9//3//f/9//z//P/8
//v/+//7//v/+//7//v//f/9//3//f/7//v/+//7//r/+v/6//r/+v/6//r/+v/6//r/
+v/6//j/+P/4//j/+v/6//r/+f/5//n/+f/5//n/+f/5//n/9//3//f/+P/4//j/+P/4
//f/9//3//f/+P/4//f/9//3//f/9//3//f/9//3//f/9//4//j/9//1//X/9f/1//b/
9v/4//b/9v/2//b/+P/6//r//P/9/wAAAAAAAP7//v/+//3//////wAAAAAAAP7//v/7
//f/9f/z//L/9P/z//P/8//z//P/8//y//D/8P/x//H/8f/x//H/8f/x//H/8f/x//P/
8//z//P/8//z//P/9P/0//T/9P/0//T/9P/0//T/9P/0//X/9f/z//T/9P/0//b/9v/2
//b/9v/2//f/9//1//T/9P/1//f/9//3//f/+f/5//n/+f/5//b/+P/7//7/AgADAAUA
BgAHAAgACQALAAoAAwD+//r/8v/p/+b/3v/M/8T/yP/M/8j/vv+z/67/rv+v/7T/t/+4
/7//zP/b/+T/6v/x//X/9f/5//v//f/9//7//v8AAAEAAQD//////////wEAAgACAAMA
AQABAAIAAgACAAIAAgACAAIAAgACAAIAAwADAAMAAwADAAMAAwAEAAQABAAEAAQABAAE
AAQABAAEAAQABQAFAAUABQAFAAUABQAGAAYABwAFAAUABQAGAAgACAAIAAgACAAKAAoA
CgAKAAoACgALAA0ADQANAA0ADgAPAA8ADwAQABEAEgATABEAEQARABIAFAAVABUAFgAV
ABUAFQAWABYAFgAWABYAFgAWABYAFgAWABYAFgAWABYAFQAVABUAEwATABMAEQATABMA
EgARABAAEAAPAA8ADgANAAsACgAJAAgABgAGAAcABgAEAAMABAAEAAMAAgAAAP//////
/wEAAAD////////////////+//7//v/+/wAAAAAAAAAA/v/+//7//v8AAAAAAAAAAAAA
AAAAAAAAAAABAAEAAQD//////v/+/wAAAAAAAAAAAAAAAAEAAQABAAEAAAAAAAAAAAAA
AAAAAAAAAAAAAAAAAAAAAAAAAAAAAAD//////////////////////v/+/wAA////////
/f/9//3//f////////////3//f/9//3//P/8//z//P/+//7//v/+//7//v/+//7//P/8
//z//P/+//7//v/9//3//f/9//3//f/9//3//f/9//3//f/+//z//P/8//z//f/9//3/
/f/+//7//f/9//3//f/9//3//f/9//3////+//z//P/8//z//v8AAAAAAgADAAYABgAG
AAYABgAGAAUABQAFAAYABgAGAAQABAABAAEA///9//z//P/7//v/+//7//v/+//6//j/
+P/5//n/+//7//v/+//7//v/+//7//v/+//7//v/+//7//v//P/8//z//P/8//7//v/+
//7//P/8//3//f/9//7//v/+//7//v/+//7//v/+//////8BAAAAAAABAAEAAQABAAEA
//////////8BAAIAAgADAAYACAALABEAFAATABQAFQAXABQADQAGAAIA/P/x/+r/4v/U
/8r/yv/Q/8z/xP+5/7L/sv+3/7r/vf/C/8n/1v/j/+7/9v/9/wEAAQADAAUABwAHAAgA
BgAIAAkACQALAAsACwALAAsADAAMAA0ACwALAAwADAAMAAwADAAMAA4ADgAOAA4ADwAP
AA8ADwARABEAEQASABAAEAAQABAAEAAQABAAEAASABIAEwATABMAEwATABMAEQASABIA
EwATABMAEwAUABQAFAAUABQAFAAWABYAFgAYABgAGAAZABkAGQAZABkAHAAdAB0AHQAc
AB0AHgAfACAAIQAiACQAIgAjACMAJAAlACUAJQAmACYAJgAmACYAKAAoACgAKAAmACYA
JgAmACgAJwAnACcAJQAlACUAIwAjACMAIgAhACAAIAAfAB8AHgAdABsAGgAZABgAFgAW
ABYAFgAVABUAEwASABAADgAQAA8ADwAPAA8ADgANAA0ADQANAA0ADQAMAAwADAAMAAwA
DAAMAAwADAAMAAwADAAMAAwADAAMAAwADAAMAAwADAANAA0ADQANAA0ADAAMAA4ADgAO
AA4ADgAOAA8ADwANAA0ADAAMAAwADAAMAAwADAAMAAwADAAMAAwADAAMAA4ADgANAA0A
CwALAAsACwALAAsACgAKAAwACwALAAsACQAJAAkACQALAAsACwALAAkACQAJAAkACgAK
AAoACgAKAAoACgAKAAoACgAKAAoACgAKAAoACgAKAAoACgAJAAcABwAHAAcACQAJAAkA
CQAJAA==
         </WaveFormData>
      </LeadData>
      <LeadData>
         <LeadByteCountTotal>10000</LeadByteCountTotal>
         <LeadTimeOffset>0</LeadTimeOffset>
         <LeadSampleCountTotal>5000</LeadSampleCountTotal>
         <LeadAmplitudeUnitsPerBit>4.88</LeadAmplitudeUnitsPerBit>
         <LeadAmplitudeUnits>��V</LeadAmplitudeUnits>
         <LeadHighLimit>2147483647</LeadHighLimit>
         <LeadLowLimit>268435456</LeadLowLimit>
         <LeadID>V2</LeadID>
         <LeadOffsetFirstSample>0</LeadOffsetFirstSample>
         <FirstSampleBaseline>0</FirstSampleBaseline>
         <LeadSampleSize>2</LeadSampleSize>
         <LeadOff>FALSE</LeadOff>
         <BaselineSway>FALSE</BaselineSway>
         <ExcessiveACNoise>FALSE</ExcessiveACNoise>
         <MuscleNoise>FALSE</MuscleNoise>
         <LeadDataCRC32>3703676163</LeadDataCRC32>
         <WaveFormData>
Gv8a/xr/Gv8r/zz/Tf9e/3H/gv+T/6T/s//A/83/2v/f/+L/5f/o/+r/7P/u//D/8//0
//X/9v/3//j/+f/6//v//P/9//7//v/+//7//v8AAAAAAAAAAAEAAgADAAQABgAGAAYA
BgAIAAgACAAIAAkACgALAAwADQAOAA8AEAARABIAEwAUABUAFgAXABgAGQAaABsAHAAe
ACAAIgAkACUAJgAnACgAKgAsAC4AMAAyADQANgA4ADoAPAA+AEAARQBIAEsATgBSAFQA
VgBYAF0AYABjAGYAagBsAG4AcABzAHYAeQB8AH8AgACBAIIAgwCEAIUAhgCIAIgAiACI
AIcAhgCFAIQAgAB+AHwAegB2AHIAbgBqAGQAXgBYAFIASwBGAEEAPAA3ADIALQAoACMA
HgAZABQAEAAOAAwACgAGAAQAAgAAAP3//P/7//r/+P/4//j/+P/2//b/9v/2//b/9v/2
//b/9P/0//T/9P/0//T/9P/0//L/8v/y//L/8v/y//L/8v/0//T/9P/0//L/8v/y//L/
8v/y//L/8v/0//T/9P/0//T/9P/0//T/9P/0//T/9P/0//T/9P/0//L/8v/y//L/8v/y
//L/8v/w//D/8P/w//L/8v/y//L/8P/w//D/8P/w//D/8P/w/+7/7v/u/+7/7v/u/+7/
7v/u/+7/7v/u/+z/7P/s/+z/6v/q/+r/6v/q/+r/6v/q/+r/6v/q/+r/6v/q/+r/6v/q
/+r/6v/q/+r/6v/q/+r/6v/q/+r/6v/o/+j/6P/o/+j/6P/o/+j/6P/o/+j/6P/o/+j/
6P/o/+j/6//r/+v/7P/u/+//8P/w//D/8P/w//D/8P/x//H/8f/x//H/7//x//D/7//u
/+v/6//r/+v/7f/v//D/8f/w/+//8P/w//L/8v/x//D/8f/u/+z/6v/n/+f/5v/m/+b/
5v/m/+b/5v/m/+X/5f/l/+X/5f/l/+T/5P/j/+P/5f/l/+X/5v/m/+b/5v/m/+b/5v/m
/+b/5v/m/+b/5//n/+f/5//n/+f/5v/m/+f/5//p/+z/7//1//v/BwAcAC8AQABWAGsA
dgB6AH8AiQCPAI0AfQBaABsA1f+Y/2T/O/8e/w7/Ev8k/zn/TP9c/2z/fv+S/6f/uf/L
/9T/2//f/+P/5v/p/+v/7v/v/+7/8P/y//T/9v/3//j/+P/5//r/+//8//3//f/9////
AAAAAAAAAAD//wAAAAABAAIAAwAEAAUABwAIAAgACAAKAAoACgAMAA0ADQANAA8ADwAQ
ABIAEgAUABUAFQAXABYAFwAYABkAHAAdAB4AHwAhACIAIwAlACYAKgArACwAKwAuADAA
MgA0ADYAOAA6AD8AQgBEAEcARwBLAE4AUQBUAFcAWgBdAGIAZQBoAGsAbABuAHIAdQB4
AHoAfQB/AIAAgACBAIMAhACEAIQAhQCDAIMAgwCBAIAAfgB9AHsAdwB1AHIAbQBoAGMA
XQBXAFMATABGAEAAOwA1ADAAKwAkAB8AGgAWABQAEQANAAoACAAGAAMAAgAAAP7//P/6
//r/+f/4//j/9//2//X/9f/1//X/9P/0//H/8f/x//H/8//y//L/8v/y//L/8v/y//L/
8f/x//H/7//w//D/8P/y//L/8v/y//L/8v/y//P/8//z//P/8//1//X/9f/1//P/8//0
//T/8f/x//H/8f/x//H/8f/x//P/8//z//P/8v/y//L/8v/z//P/8//z//H/8P/w//D/
8v/y//L/8v/y//L/8v/w//D/8P/w//D/7v/u/+7/7v/t/+3/7P/s/+7/7v/u/+7/7v/t
/+3/7f/r/+z/7P/r/+z/6//r/+z/7P/s/+z/7P/s/+v/6//r/+v/7P/s/+v/6f/q/+r/
6v/q/+v/7P/r/+n/6v/q/+r/6//s/+z/7P/s/+z/6v/t/+3/7f/u//D/8f/y//L/8v/y
//L/8v/y//P/8//1//X/9f/z//H/8P/v/+7/7f/t/+3/7f/t/+//8P/x/+//7//x//L/
8v/y//H/8P/x/+7/7P/q/+n/6f/o/+j/5v/m/+b/5v/m/+b/5f/l/+f/5//n/+f/5v/m
/+X/5f/n/+f/5//o/+b/5v/m/+b/5v/m/+b/5v/o/+j/6P/p/+f/5//n/+f/5//m/+b/
5//p/+n/6v/r/+//9f/9/wwAHwAyAEQAXQByAHoAfQCFAI0AiwB/AGgAPwD9/7j/fv9T
/zL/Gv8M/xj/Lf9A/1L/Yv9w/3z/kf+l/7f/xv/T/9v/3//k/+f/6f/s/+3/8P/y//T/
9v/2//f/+P/4//n/+v/7//z//f/9//3////+//7//v/+/wEAAgACAAMABAAFAAYABwAF
AAYABgAGAAoACgAKAAwACwALAAsADQANAA4AEAAQABIAEwATABUAFgAXABgAGQAcAB0A
HgAfAB8AIAAhACMAJgAqACsALAArAC4AMAAyADYAOAA6ADwAPwBCAEQARwBHAEsATgBR
AFYAWQBcAF8AYgBlAGgAawBsAG4AcgB1AHYAeAB7AH0AfAB8AH0AfwCBAIIAgwCFAIMA
gwCDAIEAggCAAH8AfQB5AHcAdABvAGoAZQBfAFkAVQBOAEgAQgA9ADcAMgAtACYAIQAc
ABgAFgATAA8ADAAIAAYAAwACAAAA/v/8//r//P/7//r/+v/3//b/9f/1//X/9f/0//T/
8//z//P/8//z//L/8v/y//L/8v/y//L/8v/x//H/8f/x//L/8v/y//D/8P/w//D/8v/y
//L/8//z//P/8//z//P/8//z//P/8f/x//L/8v/x//H/8f/x//H/8f/x//H/8//z//P/
8//w//D/8P/w/+//7//v/+//7//u/+7/7v/u/+7/7v/u/+7/7v/u/+z/7P/s/+z/7P/q
/+r/6v/q/+n/6f/o/+j/5v/m/+b/5v/k/+P/4//j/+H/4v/i/+H/4P/f/9//4P/e/97/
3v/e/+D/3//f/9//3//g/+D/3//d/97/3v/e/9//3//f/93/3f/e/97/3v/f/97/3v/e
/97/3v/c/9//3//f/+L/5P/l/+b/6P/o/+j/6P/m/+b/5//n/+f/5//n/+X/4//i/+H/
4P/f/9//3//f/9//4f/i/+P/5f/l/+f/6P/o/+j/5//m/+X/4v/g/97/3f/d/9z/3P/a
/9r/2v/a/9r/2v/Z/9n/2//b/9v/2//a/9r/2f/Z/9v/2//b/9z/2v/a/9r/2v/a/9r/
2v/a/9z/3P/c/93/2//b/9v/2//d/9z/3P/d/9//3f/g/+P/5f/r//f/CAAdADAAQgBX
AGYAagBvAHMAeQB3AG0AVgAlAN3/mP9k/z//IP8I/wL/EP8l/zj/SP9Y/2j/eP+N/6H/
s//C/8v/0f/V/9j/3P/f/+P/5f/o/+r/7P/u/+z/7f/u/+7/7//w//H/8v/x//H/8f/z
//T/9P/0//T/9//4//j/+f/6//v//P/9//v//P/8//z//v/+//7/AAABAAEAAQADAAUA
BgAIAAgACgALAAsADQAOAA8AEAARABIAEwAUABUAFQAWABcAGQAcACAAIQAiACEAJAAm
ACgAKgAsAC4AMAA1ADgAOgA9AD0AQQBEAEcASgBNAFAAUwBYAFsAXgBhAGIAZABoAGsA
bABuAHEAcwB2AHYAdwB5AHoAegB6AHsAewB7AHsAeQB4AHYAdQBzAG8AbQBqAGUAYABb
AFUATwBLAEQAPgA4ADEAKwAmACEAHgAZABQAEAAMAAkABQACAP7//P/5//j/9v/0//L/
8P/w/+//7v/u/+3/7P/r/+v/6//r/+r/6v/p/+n/6f/p/+n/6P/o/+j/6v/q/+r/6v/q
/+n/6f/p/+n/6v/q/+r/6P/o/+j/6P/q/+r/6v/r/+v/6//r/+v/6//r/+v/6//p/+n/
6v/q/+n/6f/p/+n/6f/p/+n/6f/r/+v/6//r/+r/6v/q/+r/6f/p/+n/6f/n/+b/5v/m
/+b/5v/m/+b/5v/m/+b/5P/m/+b/5v/m/+b/5v/m/+b/4//j/+L/4v/k/+T/5P/k/+T/
4//j/+P/4f/i/+L/4f/i/+H/4f/i/+D/4P/g/+D/4v/h/+H/4f/h/+L/4v/h/+H/4v/i
/+L/4f/h/+H/3//d/97/3v/e/+H/4f/h/+H/4P/g/9//3//h/+D/4P/g/+D/4P/g/+D/
4//j/+P/5P/m/+f/6P/o/+j/6P/o/+r/6v/r/+v/6//r/+v/6f/p/+j/5//m/+X/5f/l
/+X/5f/n/+j/6f/r/+v/7f/u/+7/7v/t/+z/6//o/+b/5P/j/+P/4v/i/+L/4v/i/+L/
4v/i/+H/4f/h/+H/4f/h/+D/4P/f/9//4f/h/+H/4v/i/+L/4v/i/+D/4P/g/+D/4P/g
/+D/4f/h/+H/4f/h/+H/4P/g/+H/4//l/+j/6//x//n/BwAaADEARABYAGkAcAB0AHkA
gwCJAIMAcQBKAAkAxf+K/1j/Mf8W/wj/Ev8m/zv/TP9e/3D/gP+Q/6X/uf/H/9L/2f/f
/+H/5P/n/+n/7P/t/+7/8P/y//T/8v/z//T/9P/1//b/9//4//v/+//7//3//v/+//7/
/v///wAAAAABAAAAAQACAAMABQAGAAYABgAIAAgACAAKAAsACwALAA0ADQAOABAAEAAS
ABMAEwAVABYAFwAYABkAGgAbABwAHQAfACAAIQAjACQAKAApACoAKwAuADAAMgA0ADYA
OAA6AD0AQABCAEUARwBLAE4AUQBUAFcAWgBdAGAAYwBmAGkAbABuAHIAdQB0AHYAeQB7
AH4AfgB/AIEAggCCAIIAgwCBAIEAgQB/AH4AfAB7AHkAdQBzAHAAawBkAF8AWQBTAE8A
SABCADwANwAxACwAJwAiAB0AGAAUABIADwALAAgABAACAP///v/8//r/+P/2//b/9f/0
//T/8//y//H/8f/x//H/8P/w/+//7//v/+//7//u/+7/7v/u/+7/7v/u/+z/6//r/+v/
7f/u/+7/7v/u/+7/7v/u/+7/7v/u/+//7//v/+//7//v/+//7//v/+3/7f/u/+7/7//v
/+//7//v/+//7//v/+//7//v/+//7v/u/+7/7v/t/+3/7f/t/+v/6v/q/+r/6//s/+3/
7v/s/+z/7P/q/+z/7P/s/+z/6v/q/+r/6v/p/+n/6P/o/+j/6P/o/+j/6P/n/+f/5//n
/+j/6P/n/+b/5f/l/+b/5v/m/+b/5v/m/+X/5f/l/+X/5v/m/+X/5f/m/+b/5v/n/+f/
5//l/+P/5P/k/+T/5//n/+f/5//m/+b/5f/l/+X/5v/m/+b/5v/k/+X/5f/o/+b/5v/m
/+b/5v/p/+n/6f/q/+z/7f/u/+7/7v/u/+7/7v/u/+//7//v/+//7//t/+3/7P/r/+r/
6f/p/+n/6f/p/+v/7P/t/+//7//x//L/8v/y//H/8P/t/+r/6P/m/+X/5f/k/+T/4v/i
/+L/4v/k/+T/4//j/+P/4//j/+P/5P/k/+P/4//j/+P/4//k/+T/5P/k/+T/5P/k/+T/
5P/m/+b/5v/n/+X/5f/l/+X/5f/k/+T/5f/l/+X/5v/r//H/9f/9/w4AIwA2AEoAXwBw
AHYAewCFAI8AkQCHAHIAQQD9/7r/gP9R/y7/FP8O/xj/Lf9A/1L/ZP90/4T/mf+t/73/
yv/R/9v/4f/k/+X/5//q/+v/7P/u//D/8v/y//P/9P/0//f/+P/5//r/+//7//v//f8A
AAAAAAAAAP//AAAAAAEAAgADAAQABQAFAAYABgAGAAgACAAIAAoADQANAA0ADwAPABAA
EgASABQAFQAVABcAGQAbAB0AHwAeAB8AIAAhACMAJAAlACcAJgAqACsALAAvADIANAA2
ADgAOgA8AD4APwBCAEQARwBLAE8AUgBVAFYAWQBcAF8AYgBlAGgAawBuAHAAdAB3AHgA
egB9AH8AggCCAIMAhQCIAIgAiACJAIkAiQCJAIcAhgCEAIMAgQB/AH0AegB1AG4AaQBj
AF0AWwBUAE4ASABDAD0AOAAzACwAJwAiAB4AGgAXABMAEAAKAAgABQAEAAIAAAD+//z/
/P/7//r/+v/5//j/9//3//X/9f/0//T/8//z//P/8//1//T/9P/0//L/8v/y//L/8v/x
//H/8f/x//L/8v/y//L/8v/y//L/9P/0//T/9f/1//X/9f/1//X/9f/1//X/8//z//T/
9P/z//P/8//z//P/8//z//P/8//z//P/8//w//D/8P/w/+//7//v/+//8f/w//D/8P/u
/+7/7v/u/+7/7v/u/+z/7v/u/+7/7v/u/+7/7v/u/+3/7f/s/+z/6v/q/+r/6v/s/+v/
6//r/+n/6v/q/+n/6v/p/+n/6v/o/+j/6P/o/+j/5//n/+f/5//o/+j/5//n/+j/6P/o
/+n/6f/p/+f/5f/m/+b/5v/n/+f/5//n/+j/6P/n/+f/5f/m/+b/5v/m/+b/5//n/+f/
6P/m/+b/5v/m/+b/6f/p/+n/7P/u/+//8P/v/+7/7f/s/+3/7v/w//H/7//v/+//7f/t
/+z/6//q/+n/6f/p/+n/6f/r/+z/7f/t/+3/7//w//D/8P/v/+7/7f/q/+j/5v/n/+f/
5v/m/+T/5P/k/+T/5P/k/+P/4//j/+P/4//j/+T/5P/j/+P/5f/l/+X/5v/k/+T/5P/k
/+T/5P/k/+T/5P/k/+T/5f/l/+X/5f/l/+f/5v/m/+f/5//n/+j/6f/t//X///8OACMA
NgBIAF0AcAB4AHsAgQCJAIsAfwBmADkA8/+w/3b/Sf8s/xT/Dv8Y/y3/QP9Q/2L/cP+C
/5X/p/+5/8j/1f/b/+H/5P/n/+n/7P/t/+7/8P/y//T/9P/1//b/9v/3//j/+f/6//v/
+//7//3//v/+//7//v8BAAIAAgADAAIAAwAEAAUABQAGAAYABgAGAAYABgAIAAkACQAJ
AAsADQAOABAAEAASABMAEwAVABYAFwAYABkAGgAbABwAHQAdAB4AHwAhACMAKAAqACwA
LQAwADIANAA0ADYAOAA6ADsAPgBAAEMARwBLAE4AUQBSAFUAWABbAF4AYQBkAGcAbABu
AHIAdQB2AHgAewB9AH4AfgB/AIEAggCCAIIAgwCDAIMAgwCBAIIAgAB/AH0AeQB3AHQA
bwBqAGUAXwBZAFUATgBIAEIAPQA3ADIALQAmACEAHAAYABQAEQANAAoABgAEAAEAAAD+
//z/+v/4//b/9f/0//T/9f/0//P/8//y//H/7//u/+//7//v/+//7//u/+7/7v/u/+7/
7v/u//D/7//v/+//7//w//D/8P/w//D/8P/w//D/8P/w//H/7//v/+//7//v/+//7//v
//H/8f/y//L/8f/x//H/8f/v/+//7//v/+//7//v/+//7v/u/+7/7v/t/+3/7f/t/+//
7v/u/+7/7v/u/+7/7v/u/+7/7v/s/+r/6v/q/+r/7P/s/+z/7P/r/+v/6v/q/+r/6v/q
/+r/6v/p/+n/6f/p/+r/6v/p/+b/5f/l/+b/6P/o/+j/6P/o/+f/5//n/+f/6P/o/+f/
5//o/+j/6P/n/+f/5//l/+X/5v/m/+b/5//n/+f/5//k/+T/4//j/+X/6P/m/+b/5P/k
/+T/5P/k/+b/6f/p/+n/6v/s/+3/7v/s/+z/7P/s/+z/7P/t/+3/7f/t/+3/6//r/+r/
6f/o/+X/5f/l/+X/5//p/+r/6//t/+3/7//w/+//7v/s/+r/6f/m/+T/4v/i/+P/4//k
/+P/4v/h/+D/4P/g/9//3//f/9//3//f/+D/4P/f/9//3//f/9//4P/g/+D/4P/g/+L/
4v/i/+L/4f/g/9//3//h/+H/4f/h/9//3v/e/9//3//h/+L/5f/p//H///8SACUAOABO
AGEAagBuAHMAeQB7AHMAYQA+AP//uf9+/1L/L/8U/wb/Cv8c/y//RP9W/2T/dP+I/5n/
qf+7/8j/0f/X/9v/3v/h/+P/5v/n/+j/6v/s/+7/7v/v//D/8P/x//L/8//0//X/9f/1
//f/9v/2//b/9v/3//j/+P/5//z//f/+//////8AAAAAAAACAAIAAgAEAAUABQAFAAcA
BwAIAAoACgAKAAsACwANAA4ADwAQABEAFAAVABYAFwAZABoAGwAdAB4AIgAjACQAIwAm
ACgAKgAuADAAMgA0ADcAOgA8AD8AQQBFAEgASwBOAFEAVABXAFoAXQBgAGMAZgBoAGwA
bwBuAHAAcwB1AHYAdgB3AHkAegB6AHoAewB7AHsAewB5AHgAdgB1AHMAbQBrAGgAYwBe
AFkAUwBNAEcAQAA6ADQAMQArACYAIQAeABkAFAAQAAoABwADAAAA/v/8//n/+P/2//T/
8v/w//D/7//u/+7/7f/s/+v/6//p/+n/6P/o/+n/6f/p/+n/6f/o/+j/6P/o/+j/6P/o
/+r/6f/p/+n/6f/q/+r/6v/o/+j/6P/o/+r/6v/q/+v/6//r/+v/6//r/+v/6//r/+v/
6//s/+z/6//r/+v/6//r/+v/6//r/+v/6//r/+v/6v/q/+r/6v/p/+n/6f/p/+n/6P/o
/+j/6P/o/+j/6P/m/+b/5v/k/+T/5P/k/+T/4v/i/+L/4v/j/+P/4v/i/+L/4v/i/+L/
5P/j/+P/4//h/+L/4v/h/+D/3//f/+D/4P/g/+D/4P/g/9//3//f/93/3v/e/93/3//g
/+D/4P/f/9//3//d/9//4P/g/+D/4f/h/+H/4f/e/97/3f/d/9//4P/g/+D/3v/g/+H/
4P/e/97/3v/e/97/4f/h/+H/4v/k/+X/5v/o/+j/6P/o/+b/5v/n/+f/5//n/+f/5f/l
/+T/4//i/9//3//f/9//4P/j/+X/5//l/+X/5//o/+j/6P/n/+b/5//k/+L/4P/f/9//
3v/e/9z/3P/c/9z/3P/c/9v/2//d/93/3f/d/97/3v/d/93/3f/d/93/3v/e/97/3v/e
/97/3v/e/97/4P/g/+D/4f/h/+H/4f/h/9//3v/e/9//4f/j/+T/5//r/+//+f8KAB8A
NABGAFsAbAByAHMAeQCDAIkAfwBoADkA9/+2/3z/Tf8q/xD/Bv8S/yf/PP9Q/2D/cP+C
/5f/qf+5/8j/0f/X/93/4v/l/+f/6v/r/+z/7v/w//L/8v/z//T/9P/1//b/9//4//v/
+//7//3//P/8//z//P///wAAAAABAAAAAQACAAMAAwAEAAQABAAGAAYABgAIAAkACQAJ
AAsACwAMAA4ADgAOAA8ADwARABIAEwAUABUAFwAZABsAHQAeAB4AHgAfACAAJAAlACYA
JwAqACwALgAwADIANAA2ADsAPgBAAEMARQBJAEwATwBQAFMAVgBZAF4AYQBkAGcAagBs
AHAAcwByAHQAdwB5AHwAfAB9AH8AgACAAIAAgQCBAIEAgQB/AIAAfgB9AHsAeQB3AHQA
bwBoAGMAXQBXAFUATgBIAEIAPQA3ADIALQAoACMAHgAaABQAEQANAAoABgAEAAEAAAD8
//r/+P/2//b/9f/0//T/8//y//H/8f/z//P/8v/y/+//7//v/+//7f/s/+z/7P/u/+7/
7v/u//D/7//v/+//7f/u/+7/7v/u/+7/7v/u/+7/7v/u/+//7//v/+//7//v/+//7//v
/+//7//w//D/8f/x//H/8f/v/+//7//v//H/8f/x//H/7v/u/+7/7v/v/+//7//v/+//
7v/u/+7/7P/s/+z/7P/s/+z/7P/q/+r/6v/q/+r/6v/q/+r/6v/r/+v/6v/q/+r/6v/q
/+r/6v/p/+n/6f/n/+j/6P/n/+j/5//n/+j/6P/o/+j/6P/q/+n/6f/p/+n/6v/q/+n/
5//o/+j/6P/p/+n/6f/n/+X/5v/m/+b/5//n/+f/5//o/+j/5//n/+X/5v/m/+b/6P/o
/+n/6f/n/+f/6P/o/+j/6P/o/+j/6//r/+v/7P/u/+//8P/w//D/8P/w//D/8P/x//H/
8//z//P/8f/v/+7/7f/s/+v/6//r/+v/7f/v//D/8f/v/+//8f/y//T/9P/z//L/7//s
/+r/6P/p/+n/6P/o/+j/6P/o/+j/6P/o/+f/5//n/+f/5//n/+j/6P/n/+f/5f/l/+X/
5v/m/+b/5v/m/+j/6P/o/+j/5v/m/+b/5//p/+n/6f/p/+n/6P/o/+n/6f/r/+7/7//z
//n/AwAWAC0AQABUAGcAdAB4AH0AhwCRAI8AgwBoADMA7/+u/3b/S/8q/xL/EP8g/zX/
Sv9c/2z/fv+S/6P/tf/H/9T/2f/d/+X/6v/r/+3/8P/x//L/9P/2//j/+P/5//r/+v/5
//r/+//8/////////wEAAgACAAIAAgADAAQABAAFAAQABQAGAAcACQAKAAoACgAMAAwA
DAAOABEAEQARABMAEQASABQAFAAWABcAFwAZABoAGwAcAB0AHgAfACAAIQAlACYAJwAp
ACkALAAsACwALQAwADIANAA4ADoAPAA+AEEARABGAEkASwBPAFIAVQBYAFsAXgBhAGQA
ZwBqAG0AcAByAHYAeQB6AHwAfwCBAIIAggCDAIUAhACEAIQAhQCGAIcAiACHAIQAggCB
AH8AeQB3AHQAbwBsAGcAYQBbAFcAUABKAEQAQQA7ADYAMQAqACUAIAAcABgAFQARAA4A
CgAIAAUABAAAAP7//P/6//r/+f/4//j/9f/0//P/8//1//X/9P/0//H/8f/x//H/8//y
//L/8v/w//D/8P/w//L/8f/x//H/7//w//D/8P/w//D/8P/w//D/8P/w//H/8f/x//H/
8f/x//H/8f/x//P/8//0//T/8//z//P/8//x//H/8f/x//H/8f/x//H/8P/w//D/8P/v
/+//7//v/+//7v/u/+7/7P/s/+z/7P/s/+z/7P/q/+r/6v/q/+r/6v/q/+r/6v/q/+v/
6//s/+v/6v/p/+j/6v/p/+n/6f/p/+r/6v/p/+r/6f/p/+r/6P/o/+j/6P/o/+f/5//n
/+X/5v/m/+X/5f/m/+b/5v/n/+f/5//l/+X/5v/m/+b/5//n/+f/5//m/+b/5f/l/+P/
5v/m/+b/5v/m/+b/5v/p/+n/6f/q/+z/7f/u/+z/7P/s/+z/7v/u/+//7//t/+3/7f/r
/+3/7P/r/+r/6f/p/+n/6f/r/+3/7v/v/+//7//x//L/8P/w/+//7v/t/+r/6P/m/+X/
5f/k/+T/5P/k/+T/5P/k/+T/4//j/+P/4//j/+P/5P/k/+P/4//j/+P/4//k/+b/5v/m
/+b/5P/k/+T/5P/k/+T/5P/l/+X/5f/l/+X/5//m/+b/5//n/+f/6P/r//P/+/8HABgA
KwA+AFQAaQB2AHoAfQCFAIcAfQBrAEgACwDD/4b/WP83/xz/Cv8O/yT/N/9I/1r/bP94
/4r/n/+z/8H/zP/V/93/4f/k/+f/6f/s/+3/7v/w//L/9P/0//X/9v/2//f/+P/5//r/
+//7//v//f/8//z//P/8////AAAAAAEAAAABAAIAAwABAAIAAgACAAYABgAGAAgABwAH
AAcACQAJAAoADAAMAA4ADwAPABEAFAAVABYAFwAWABcAGAAZAB0AHgAfACEAIgAmACcA
KAApACwALgAwADAAMgA0ADYAOwA+AEAAQwBFAEkATABPAFAAUwBWAFkAXgBhAGQAZwBo
AGoAbgBxAHIAdAB3AHkAfAB8AH0AfwB+AH4AfgB/AH8AfwB/AH0AegB4AHcAdQBxAG8A
bABnAGIAXQBXAFEASwBEAD4AOAAzAC0AKAAjAB4AGQAUABAADgALAAcABAACAAAA/f/8
//r/+P/2//T/9P/z//L/8v/v/+7/7f/t/+//7//u/+7/7f/t/+3/7f/v/+7/7v/u/+z/
7P/s/+z/7v/t/+3/7f/r/+z/7P/s/+z/7P/s/+z/6v/q/+r/6//t/+3/7f/t/+v/6//r
/+v/6//r/+z/7P/r/+v/6//r/+v/6//r/+v/7f/t/+3/7f/q/+r/6v/q/+v/6//r/+v/
6f/o/+j/6P/m/+b/5v/m/+b/5v/m/+T/5P/k/+T/5P/m/+b/5v/m/+X/5f/k/+T/5P/k
/+T/5P/m/+X/5f/l/+P/5P/k/+P/5P/j/+P/5P/i/+L/4v/i/+T/4//j/+P/4f/i/+L/
4f/h/+L/4v/i/9//3//f/93/3//g/+L/5P/k/+P/4v/h/+D/4v/l/+X/5f/k/+b/5//o
/+b/5v/m/+b/6P/o/+n/6f/n/+f/5//l/+f/5v/l/+T/4f/h/+H/4f/h/+P/5P/l/+f/
5//p/+r/6P/o/+f/5v/n/+T/4v/g/93/3f/c/9z/3P/c/9z/3P/c/9z/2//b/93/3f/d
/93/3P/c/9v/2//Z/9n/2f/a/9z/3P/c/9z/2v/a/9r/2v/c/9z/3P/d/93/3f/d/93/
3f/c/9z/3f/d/93/4P/h/+X/7f/5/wwAIQA0AEYAXQBqAG4AcQB1AHsAcwBjAEQADQDJ
/4r/Wv81/xr/BP8E/xb/K/8+/1D/Yv9y/4L/l/+r/7n/yP/T/9f/2//c/+H/4//m/+f/
6P/q/+z/7v/w//H/8v/y//H/8v/z//T/9f/1//X/9//6//r/+v/6//v//P/8//3//v//
/wAAAQABAAIAAgACAAQABAAEAAYABQAFAAUABwAJAAoADAAMAA4ADwAPABEAEAARABIA
EwAUABUAFgAXABsAHAAdAB8AHgAiACMAJAAnACoALAAuADAAMgA0ADYAOQA8AD4AQQBD
AEcASgBNAFAAUwBWAFkAXABfAGIAZQBoAGoAbgBxAHIAdAB3AHkAfAB8AH0AfwB+AH4A
fgB/AH8AfwB/AH0AfAB6AHkAdwBzAHEAbgBpAGQAXwBZAFMATwBIAEIAPAA3ADEALAAn
ACQAHwAaABYAEAANAAkABgAEAAIA///+//z/+v/4//b/9v/1//T/9P/z//L/8f/x//H/
8f/w//D/7//v/+//7//v/+7/7v/u/+z/7P/s/+z/7v/t/+3/7f/t/+7/7v/u/+7/7v/u
/+7/7v/u/+7/7//v/+//7//v/+3/7f/t/+3/7//v//D/8P/v/+//7//v/+//7//v/+//
7//v/+//7//s/+z/7P/s/+3/7f/t/+3/6//q/+r/6v/q/+r/6v/q/+j/6P/o/+b/6P/o
/+j/6P/o/+j/6P/o/+n/6f/o/+j/5v/m/+b/5v/o/+f/5//n/+X/5v/m/+X/5v/l/+X/
5v/o/w==
         </WaveFormData>
      </LeadData>
      <LeadData>
         <LeadByteCountTotal>10000</LeadByteCountTotal>
         <LeadTimeOffset>0</LeadTimeOffset>
         <LeadSampleCountTotal>5000</LeadSampleCountTotal>
         <LeadAmplitudeUnitsPerBit>4.88</LeadAmplitudeUnitsPerBit>
         <LeadAmplitudeUnits>��V</LeadAmplitudeUnits>
         <LeadHighLimit>2147483647</LeadHighLimit>
         <LeadLowLimit>268435456</LeadLowLimit>
         <LeadID>V3</LeadID>
         <LeadOffsetFirstSample>0</LeadOffsetFirstSample>
         <FirstSampleBaseline>0</FirstSampleBaseline>
         <LeadSampleSize>2</LeadSampleSize>
         <LeadOff>FALSE</LeadOff>
         <BaselineSway>FALSE</BaselineSway>
         <ExcessiveACNoise>FALSE</ExcessiveACNoise>
         <MuscleNoise>FALSE</MuscleNoise>
         <LeadDataCRC32>251156147</LeadDataCRC32>
         <WaveFormData>
RP9E/0T/RP9P/1r/Zf9w/4D/kP+g/7D/vP/G/9D/2v/e/+D/4v/k/+f/6P/p/+r/6//s
/+3/7v/v//D/8f/y//P/9P/1//b/9v/2//b/9v/4//j/+P/4//r/+v/6//r/+//8//3/
/v8AAAAAAAAAAAEAAgADAAQABgAGAAYABgAHAAgACQAKAAsADAANAA4ADwAQABEAEgAV
ABYAFwAYABkAGgAbABwAHgAgACIAJAAnACgAKQAqAC0ALgAvADAAMwA2ADkAPABAAEIA
RABGAEsATgBRAFQAVwBaAF0AYABjAGYAaQBsAG4AcAByAHQAdQB2AHcAeAB5AHoAewB8
AHoAegB6AHoAdwB2AHUAdABwAGwAaABkAF8AWgBVAFAASQBEAD8AOgAzAC4AKQAkAB4A
GgAWABIADwAMAAkABgADAAAA/f/6//n/+P/3//b/9P/0//T/9P/y//L/8v/y//H/8P/v
/+7/7v/u/+7/7v/u/+7/7v/u/+7/7v/u/+7/7P/s/+z/7P/u/+7/7v/u/+7/7v/u/+7/
7v/u/+7/7v/u/+7/7v/u//D/8P/w//D/7v/u/+7/7v/w//D/8P/w/+7/7v/u/+7/7v/u
/+7/7v/u/+7/7v/u/+7/7v/u/+7/7P/s/+z/7P/s/+z/7P/s/+z/7P/s/+z/6v/q/+r/
6v/s/+z/7P/s/+r/6v/q/+r/6P/o/+j/6P/o/+j/6P/o/+j/6P/o/+j/6P/o/+j/6P/o
/+j/6P/o/+j/6P/o/+j/6P/o/+j/6P/m/+b/5v/m/+b/5v/m/+b/5v/m/+b/5v/o/+j/
6P/o/+f/6f/q/+r/6f/r/+z/7P/s/+z/7P/s/+7/7//v/+//8P/w//D/7//x//D/8P/w
/+3/7f/t/+3/7v/v//H/8f/v/+//8f/x//P/8//z//P/8v/v/+3/6//p/+j/5v/k/+X/
5f/k/+T/4v/i/+L/4v/i/+L/4v/i/+L/4v/i/+L/5P/k/+T/5P/k/+P/4//j/+P/4//j
/+T/4v/i/+L/4v/l/+X/5f/l/+P/4//j/+P/5f/m/+b/6P/p/+z/+P8LACAANgBPAG0A
hwCiAMMA6QAIARcBDwHmAKAAUQAFAL3/g/9a/0L/Pf9K/1f/Zf9x/4D/kP+j/7L/wf/P
/9b/3P/e/+H/4//k/+X/5//o/+v/7P/u/+//7v/v/+//7//w//H/8v/z//T/9f/2//b/
9//3//f/+P/4//r/+v/6//v//f/9//3//f//////AAAAAAAAAQACAAMAAwAFAAYABgAH
AAgACQAKAAoACgANAAwADQAOABAAEQARABIAEwAXABgAGQAaABsAHgAfAB8AIAAkACYA
JgAmACoALAAuADEAMwA2ADgAOAA8AD8AQgBFAEgASgBOAFMAVgBZAFwAXgBhAGMAZgBp
AGwAbwByAHMAdAB2AHgAegB6AHoAegB5AHsAewB7AHoAeQB3AHUAcQBvAGsAaABlAGEA
WwBWAE8ASABDAD0AOgA0AC4AKgAkAB8AGgAVABIADgALAAcABQACAP///f/7//n/9//2
//f/9v/1//T/8v/w//D/8P/x//H/8f/v/+7/7v/u/+7/7f/t/+7/7v/u/+7/7P/s/+z/
7P/s/+z/7P/s/+z/7P/u/+7/7//v/+3/7f/t/+3/7//v/+//8P/u/+7/7v/u/+7/7v/u
/+7/7P/s/+z/7P/t/+3/7v/u/+7/7//v/+3/7//v/+//7//t/+3/7f/t/+v/6//r/+r/
7P/s/+z/7P/q/+r/6v/q/+v/6//q/+r/6v/q/+r/6f/n/+f/5//m/+b/5v/m/+b/5v/m
/+b/5f/l/+X/5f/k/+T/5P/k/+T/5P/k/+T/5P/k/+T/5P/k/+T/5P/k/+P/4f/h/+H/
4f/j/+P/4//j/+H/4f/h/+H/4f/i/+L/4v/i/+L/4f/j/+T/5P/l/+f/6P/o/+r/6v/q
/+r/6v/r/+v/6//q/+r/6v/p/+n/6P/o/+j/5//n/+f/5//o/+n/6//r/+n/6f/r/+v/
7f/t/+3/7f/q/+f/5f/j/+D/4P/f/97/3f/d/9z/3P/a/9r/2v/a/9r/2v/a/9r/3P/c
/9z/3P/c/9z/3P/c/9r/2f/Z/9n/2f/Z/9n/2v/a/9r/2v/a/93/3f/d/93/2//b/9v/
2//f/97/3v/e/+H/5P/o//f/DAAgADcAVwB3AI4AqQDPAPIACQENAfwAygB9ACsA3/+d
/2z/Rv8x/zb/Q/9R/1//bP94/4X/mP+p/7f/xP/O/9T/1//b/97/3//h/+L/4//k/+b/
5//q/+v/6//r/+r/6//s/+3/7v/v//D/8P/x//H/8f/y//L/9P/0//T/9f/3//f/9//3
//n/+f/6//z//P/9//7//f/9////AAAAAAEAAgADAAYABgAGAAkACAAJAAoADAANAA0A
DgAPABEAEgATABQAFQAYABkAGQAaAB4AIAAgACIAJgAoACoAKwAtADAAMgA0ADgAOwA+
AEEARABGAEoATQBQAFMAVgBaAF0AXwBiAGYAaABqAGwAbgBuAG8AcABzAHQAdQB2AHUA
dwB3AHcAdgB1AHMAcQBvAG0AaQBmAGEAXQBXAFIATwBIAEMAPQA2ADAAKgAmAB4AGQAU
AA8ADgAKAAcAAwABAP7/+//5//f/9f/z//L/8f/w/+//7v/q/+j/6P/o/+n/6f/p/+f/
5v/m/+b/5v/l/+X/5v/m/+j/6P/m/+b/5P/k/+T/5P/m/+b/5v/m/+T/5P/l/+X/5f/l
/+X/5f/j/+P/4//k/+T/5P/k/+T/5P/k/+T/5P/k/+T/5P/k/+P/4//k/+T/5P/l/+X/
4//j/+P/4//j/+H/4f/h/+H/4f/h/+H/4P/g/+D/4P/g/+D/4P/g/+D/3//f/97/3v/e
/97/3v/d/9//3//f/97/3P/c/9z/3P/e/97/3v/d/93/3f/d/9z/2v/a/9r/2v/Y/9j/
2P/Y/9j/2P/Y/9j/2v/a/9r/2f/X/9f/1//X/9f/1//X/9f/1//X/9f/1//X/9j/2P/Y
/9j/2P/X/9n/2v/a/93/3//g/+D/4P/g/+D/4P/g/+H/4f/h/+L/4v/i/+H/3//e/97/
3v/f/9//3//f/+D/4f/j/+P/4//j/+X/5f/l/+X/5f/l/+L/3//d/9v/2v/a/9n/2P/X
/9f/1v/W/9b/1v/W/9b/1v/W/9b/1v/W/9b/1v/W/9b/1v/W/9b/1v/V/9X/1f/V/9X/
1f/W/9b/1v/W/9b/1//X/9f/1//X/9f/1//X/9n/2v/a/9r/2//e/+j/+f8OACQAPQBb
AHcAjgCrAM8A8AAFAQkB9AC6AGcAFwDN/43/Wv84/yn/Mv8//0//W/9o/3j/hf+W/6f/
t//C/8r/0P/R/9P/2P/Z/9v/3P/d/97/4P/h/+L/4//j/+P/5P/l/+b/5//o/+n/6v/q
/+3/7f/t/+7/7v/w//D/8P/x//P/8//z//P/9f/1//b/+P/4//n/+v/7//v//f/+//7/
//8AAAEAAgACAAIABQAEAAUABgAIAAsACwAMAA0ADQAOAA8AEAASABYAGAAZABoAHgAg
ACAAIAAkACYAKAAqAC0AMQA0ADQAOAA7AD4AQQBEAEYASgBPAFIAVQBYAFoAXQBfAGIA
ZQBoAGsAbgBvAHAAcgB0AHgAeAB4AHgAdwB5AHkAeQB4AHcAdQBzAHEAbwBrAGgAYwBf
AFkAVABNAEYAQQA7ADYAMAAqACYAIgAdABgAEwAOAAoABwADAAEA/v/7//n/9//1//P/
8v/x//D/7//u/+7/7P/s/+z/6//r/+v/6f/q/+r/6v/q/+f/5//o/+j/6v/q/+j/6P/o
/+j/6P/o/+r/6v/q/+r/6P/o/+n/6f/p/+n/6f/p/+v/6//r/+z/6v/q/+r/6v/q/+r/
6v/q/+r/6v/q/+r/6//r/+z/7P/s/+3/7f/r/+v/6//r/+v/6//r/+v/6//p/+n/6f/o
/+r/6v/q/+r/6v/q/+r/6v/r/+v/6v/q/+j/6P/o/+f/5//n/+f/5v/o/+j/6P/o/+b/
5v/m/+X/5f/l/+X/5P/m/+b/5v/m/+T/5P/k/+T/5v/m/+b/5v/m/+b/5v/l/+X/5f/l
/+X/5f/l/+X/5f/l/+X/5f/l/+X/5v/m/+b/5f/l/+X/5v/m/+b/5P/k/+T/5P/k/+X/
5//o/+j/6f/r/+z/7P/s/+z/7P/s/+7/7//v/+//8P/w//D/7//t/+z/7P/s/+v/6//r
/+v/7P/t/+//7//v/+//8f/x//H/8f/x//H/7v/r/+n/5//m/+b/5f/k/+X/5f/k/+T/
4v/i/+L/4v/i/+L/4v/i/+L/4v/i/+L/4v/i/+L/4v/i/+H/4f/h/+H/4f/h/+L/4v/i
/+L/4v/j/+P/4//j/+P/4//j/+P/4//k/+b/5v/p//D/+v8PACQAPABXAHUAjwCqAMsA
8wAQARsBDwHgAJYARQD5/7H/d/9Q/zz/Pf9K/1f/Zf91/4T/kv+h/7L/wf/N/9T/3P/e
/9//4//k/+X/5//o/+n/6v/s/+3/7v/v/+//7//u/+//8P/x//T/9f/2//b/9//3//f/
+P/4//r/+v/6//v//f/9//3//f//////AAAAAAAAAQACAAMAAwAFAAYABgAHAAgACQAM
AAwADAAPAA8ADwAPABAAEwATABQAFQAVABYAFwAYABsAHgAfAB8AIAAkACYAJgAoACwA
LgAwADEAMwA2ADgAOgA+AEEARABJAEwATgBSAFMAVgBZAFwAYABjAGUAaABqAGwAbgBw
AHMAdAB2AHgAegB6AHoAegB7AH0AfQB9AHoAeQB3AHUAcQBvAGsAaABhAF0AVwBSAE8A
SABDAD0AOAAyACwAKAAiAB0AGAATABIADgALAAcAAwAAAP3/+//7//n/9//2//X/9P/z
//L/8v/w//D/8P/v/+//7//t/+z/7P/s/+z/6//r/+z/7P/u/+7/7P/s/+r/6v/q/+r/
7P/s/+z/7P/s/+z/7f/t/+v/6//r/+v/6//r/+v/7P/s/+z/7P/s/+z/7P/s/+z/7P/s
/+z/7P/t/+3/7v/u/+7/7//v/+3/6//r/+v/6//r/+v/6//r/+v/6//r/+r/7P/s/+z/
7P/q/+r/6v/q/+v/6//q/+r/6P/o/+j/5//n/+f/5//m/+j/6P/o/+j/6P/o/+j/5//n
/+f/5//m/+b/5v/m/+b/5v/m/+b/5v/m/+b/5v/m/+b/5v/m/+X/5f/l/+X/5f/l/+X/
5f/l/+P/4//j/+P/5f/m/+b/5v/l/+X/5f/m/+b/5v/n/+f/5//l/+P/5f/m/+b/5v/m
/+b/5//p/+r/6v/r/+3/7v/u/+7/7v/u/+7/7v/v/+//7//w//D/8P/v/+//7v/u/+7/
7f/t/+3/7f/u/+//8f/x//P/8//1//X/9f/1//X/9f/x/+3/6v/n/+j/6P/n/+b/5f/l
/+T/5P/k/+T/5P/k/+L/4v/i/+L/5P/k/+T/5P/i/+L/4v/i/+T/4//j/+P/4//j/+P/
5P/k/+T/5P/k/+P/4//j/+P/4//j/+P/4//l/+T/5P/o/+v/7P/y/wEAFgAoAD8AXwB7
AJQAsQDXAPwAEwEZAQQBzgCBADMA6f+j/3D/Tv89/0L/T/9b/2n/ev+I/5f/qv+5/8X/
zv/W/9z/4f/j/+T/5f/n/+j/6f/q/+z/7f/u/+//7//v//D/8f/y//P/9P/1//b/9v/5
//n/+f/6//r//P/8//z//f///////////wEAAQACAAAAAAABAAIABAAFAAgACgAJAAkA
CQAJAAwADAAMAA8AEgATABQAFgAVABUAFgAXABkAGgAbABwAHQAgACEAIQAiACYAKAAo
ACgALAAuADAAMQAzADYAOAA8AEAAQwBGAEcASgBMAFAAUwBWAFkAXABgAGMAZQBoAGwA
bgBwAHIAdQB2AHgAegB8AHwAfAB8AH0AfwB/AH8AgAB/AH0AewB5AHcAcwBwAGsAZwBh
AFwAWQBSAE0ARwBCADwANgAyACoAJQAgABsAGgAWABMADwALAAgABQADAAEA///9//z/
+//6//n/+P/4//b/9v/2//b/9f/0//H/8P/w//D/8P/x//H/8v/y//D/8P/u/+7/7v/u
/+7/7v/w//D/8P/w/+7/7v/v/+//7//v/+//7//v/+//7//w//D/8P/w//D/8P/w//D/
8P/w//D/8P/w//H/8f/y//L/8v/z//P/8f/x//H/8f/x/+//7//v/+//8f/x//H/8P/v
/+7/7f/s/+7/7v/u/+7/7//v/+7/7v/s/+z/7P/r/+3/7f/t/+z/7P/s/+z/7P/s/+z/
7P/r/+n/6f/p/+j/6P/o/+j/6P/m/+b/5v/m/+j/6P/o/+j/6P/o/+j/5//n/+f/5//n
/+f/5//n/+f/5f/l/+X/5f/n/+j/6P/o/+n/6f/p/+r/6f/o/+j/5//l/+X/5f/l/+b/
5v/m/+b/5v/m/+f/6f/q/+r/7f/v//D/8P/u/+7/7v/u//D/8f/x//H/8P/w//D/7//v
/+7/7v/u/+3/7f/t/+3/7v/v//H/8f/x//H/8//z//P/8//z//P/8P/t/+v/6f/o/+j/
5//m/+P/4//i/+L/5P/k/+T/5P/i/+L/4v/i/+L/4v/i/+L/4v/i/+L/4v/i/+H/4f/h
/+H/4f/h/+L/4v/i/+L/4v/h/+H/4f/h/+P/4//j/+P/4//i/+L/4v/l/+r/8v///xIA
KAA/AF0AewCUAK8A0QD2AA0BEQH+AMgAeQApAN3/m/9q/0j/N/88/0n/V/9l/3L/gP+P
/6D/r/+9/8r/1P/Y/93/3//i/+P/5f/m/+f/6P/q/+v/7P/t/+3/7f/u/+//8P/x//L/
8//0//T/8//z//P/9P/0//b/9v/2//f/+f/5//n/+f/7//v//P/8//z//f/+//3//f//
/wAAAgADAAQABQAGAAYABgAJAAoACwAMAA4ADwAPABAAEQASABIAEgASABQAGAAaABsA
HAAgACIAIgAiACYAKAAqAC0ALwAyADQANgA6AD0AQABDAEYASABMAE0AUABTAFYAXABf
AGEAZABkAGYAaABqAG0AbgBwAHIAdgB2AHYAdgB3AHkAeQB5AHYAdQBzAHEAbwBtAGkA
ZgBhAF0AVwBSAE8ASABDAD0ANgAwACoAJgAgABsAFgARAA4ACgAHAAMA///8//n/9//1
//P/8f/w/+3/7P/r/+r/6f/o/+n/6v/q/+n/6P/l/+b/5v/m/+b/4//j/+T/5P/k/+T/
4v/i/+T/5P/k/+T/5P/k/+T/5P/k/+T/5f/l/+X/5f/l/+X/4//j/+P/5P/k/+T/5P/k
/+T/5P/k/+T/5P/k/+T/5P/j/+P/5P/k/+T/5f/l/+P/4//j/+P/4//j/+P/4//j/+X/
5f/l/+T/5P/k/+T/5P/k/+T/5P/k/+P/4//i/+L/4v/i/+L/4f/f/9//3//e/97/3v/e
/97/3v/e/97/3f/d/93/3f/c/9z/3P/c/9z/3v/e/97/3v/e/97/3v/e/9z/3P/c/9v/
3f/d/93/3f/b/9v/2//b/9v/2//b/9v/2//c/9z/3P/Z/9n/2f/a/9r/3P/d/9n/2P/Y
/9j/2P/Y/9v/3f/e/97/3//h/+L/4v/g/+D/4P/g/+D/4f/h/+H/4v/i/+L/4f/j/+L/
4v/i/9//3//f/9//4P/h/+P/4//l/+X/5//n/+b/5f/k/+P/4P/d/9v/2f/Z/9r/2v/a
/9f/1//W/9b/1v/W/9b/1v/U/9T/1P/U/9b/1v/W/9b/1v/W/9b/1v/W/9X/1f/V/9f/
1//X/9j/1v/W/9b/1v/X/9f/1//X/9f/1//X/9f/2f/a/9r/2v/d/+T/8P8DABYALgBL
AGkAgwCeAL8A4wD+AAkB/wDYAJAAPwDx/6v/cf9I/zD/Lf84/0f/V/9l/3L/gP+R/6L/
r/+9/8j/0P/U/9f/1//c/93/3//g/+H/4v/k/+X/5v/n/+f/5//q/+v/7P/t/+z/7f/u
/+7/7//v/+//8P/u//D/8P/w//H/8//z//P/9f/3//f/+P/4//j/+f/6//v/+//9//7/
/v///wAAAQACAAIAAgAFAAYABwAIAAoACQAJAAoACwAPABAAEQASABUAGAAZABkAGAAc
AB4AHgAgACQAJgAoACoALQAxADQANgA6AD0AQABDAEYASABMAE8AUgBVAFgAXgBhAGMA
ZgBoAGoAbABuAHEAcgB0AHYAeAB4AHgAeAB3AHkAeQB5AHgAdwB1AHMAbwBtAGkAZgBh
AF0AVwBSAEsARAA/ADkANgAwACoAJgAiAB0AGAATAA4ACgAHAAMAAQD+//v/+f/3//X/
8//y//P/8v/x//D/7v/s/+z/7P/t/+3/7f/r/+z/7P/s/+z/6//r/+z/7P/s/+z/6v/q
/+z/7P/s/+z/7P/s/+z/7P/q/+r/6//r/+3/7f/t/+3/7f/t/+3/7v/u/+7/7v/u/+7/
7v/u/+7/7P/s/+z/7P/s/+3/7//w/+7/7//v/+3/7f/t/+3/7f/r/+v/6//r/+3/7f/t
/+z/7P/s/+z/7P/q/+r/6v/q/+n/6f/o/+j/6P/o/+j/5//n/+f/5//m/+j/6P/o/+j/
6P/o/+j/5//n/+f/5//m/+b/5v/m/+b/5P/k/+T/5P/m/+b/5v/m/+T/5P/k/+P/5P/l
/+b/5//l/+X/5f/l/+X/5f/l/+X/5f/m/+b/5v/l/+X/5f/m/+b/5v/n/+f/5f/l/+f/
5v/k/+T/5P/k/+X/5//o/+j/6f/r/+z/7P/u/+7/7v/u/+7/7//v/+//8P/w//D/7//v
/+7/7v/u/+v/6//r/+v/7v/v//H/8f/x//H/8//z//P/8//z//P/8v/v/+3/6//o/+j/
5//m/+X/5f/k/+T/5P/k/+T/5P/k/+T/5P/k/+T/5P/k/+T/4v/i/+L/4v/k/+P/4//j
/+P/4//j/+T/5P/k/+T/5P/l/+X/5f/l/+X/5f/l/+X/5f/m/+b/6P/r/+z/8v8BABgA
LgBFAGMAfwCYALMA1QD6ABUBHQEIAdIAhwA5AO3/p/9y/07/O/9A/0//Xf9t/3z/iP+X
/6r/uf/H/9L/2v/e/+P/5f/m/+f/6f/q/+n/6v/s/+3/8P/x//H/8f/y//P/9P/1//b/
9//4//j/+f/5//n/+v/6//z//P/8//v//f/9//3//f//////AAACAAIAAwAEAAMAAwAF
AAYACAAJAAoACwAKAAoACgANAA4ADwAQABIAFQAVABYAFwAXABgAGQAaABsAHgAfAB8A
IAAkACYAJgAmACoALAAuADEAMwA2ADgAOQA8AD4AQABDAEYASABMAFEAVABXAFoAXABf
AGEAZABmAGgAagBsAHEAcgB0AHYAeAB4AHgAeAB5AHsAewB7AHoAeQB3AHUAdQBzAG8A
bABnAGMAXQBYAFUATgBJAEMAPgA4ADIALgAoACMAHgAZABQAEAANAAkABwAEAAEA///9
//v/+f/4//X/9P/z//L/8v/w//D/8P/x//H/8f/v/+7/7v/u/+7/7f/t/+7/7v/u/+7/
7P/s/+7/7v/u/+7/7P/s/+z/7P/s/+z/7f/t/+//7//v/+//7f/t/+3/7v/u/+7/7v/u
//D/8P/w//D/8P/w//D/8P/v/+//8P/w//D/8f/x/+//7//v/+//7//x//H/8f/x/+//
7//v/+7/7v/u/+7/7v/u/+7/7v/u/+3/7f/s/+z/7P/s/+z/6//t/+3/7f/s/+z/7P/s
/+z/6v/q/+r/6f/r/+v/6//q/+j/6P/o/+j/6v/q/+r/6v/q/+r/6v/q/+r/6v/q/+n/
6f/p/+n/6f/r/+v/6//r/+n/6f/p/+n/6f/q/+r/6v/p/+n/6f/q/+j/6P/p/+n/6//r
/+v/6//q/+r/7P/r/+r/6f/o/+v/7f/u/+7/7//x//L/8v/y//L/8v/y//L/8//z//P/
9v/2//b/9f/z//L/8v/y//H/8f/x//H/9P/1//f/9//1//X/9//3//X/9f/1//X/9P/x
/+//7f/s/+z/6//q/+v/6//q/+r/6v/q/+r/6v/o/+j/6P/o/+r/6v/q/+r/6P/o/+j/
6P/q/+n/6f/p/+n/6f/p/+r/6v/q/+r/6v/r/+v/6//r/+v/6//r/+v/6f/q/+z/7v/v
//L/+v8LACIANgBPAG0AhwCeAL8A5QAIARsBGwH+AMAAcwAlANv/nf9s/07/Q/9M/1n/
Z/93/4T/lP+j/7T/w//R/9z/3v/i/+f/6f/q/+v/7f/u/+//8P/y//P/9P/1//X/9f/2
//f/+P/5//r/+//8//z/////////AAD+/wAAAAAAAAEAAwADAAMAAwAFAAUABgAGAAYA
BwAIAAkACQALAAwADAANAA4ADwAQABAAEAATABIAEwAUABYAFwAXABgAGQAdAB4AHwAg
AB8AIgAjACMAJAAoACoAKgAsADAAMgA0ADUANwA6ADwAPgBCAEUASABLAE4AUABUAFcA
WgBdAGAAYgBlAGcAagBuAHAAcgB0AHkAegB8AH4AfwB+AH0AfAB/AIEAgQCBAIAAfwB9
AHsAdwB1AHEAbgBrAGcAYQBcAFcAUABLAEUAQgA8ADYAMgAqACUAIAAbABgAFAARAA0A
CwAIAAUAAwD///3/+//6//n/+P/3//b/9v/0//T/9P/1//X/9f/z//L/8v/y//L/8f/x
//L/8v/w//D/7v/u/+7/7v/u/+7/7v/u/+7/7v/u/+7/7//v/+//7//v/+//7//v/+//
8P/w//D/8P/w//D/8P/w//D/8P/w//D/8P/t/+3/7v/u/+7/7//v/+3/7f/t/+3/7f/t
/+3/7f/t/+3/7f/t/+z/7P/s/+z/7P/q/+r/6v/q/+n/6f/o/+j/6v/q/+r/6f/p/+n/
6f/o/+j/6P/o/+j/6P/o/+j/5//n/+f/5//m/+j/6P/o/+j/5v/m/+b/5v/m/+b/5v/m
/+b/5v/m/+X/5f/l/+X/5f/n/+f/5//n/+X/5f/l/+X/5f/m/+b/5v/l/+X/5f/m/+T/
5P/m/+T/5P/k/+T/5f/n/+j/6P/p/+v/7P/s/+z/7P/s/+z/7v/v/+//7//u/+7/7v/t
/+3/7P/s/+z/6//r/+v/6//s/+3/7//v/+//7//x//H/7//v/+//7//s/+n/5//l/+L/
4v/h/+D/4f/h/+D/4P/g/+D/4P/g/+D/4P/g/+D/3v/e/97/3v/c/9z/3P/c/97/3f/d
/93/3f/d/93/3v/e/97/3v/e/9//3//f/9//3//f/9//3//h/+D/4P/i/+X/7P/2/wcA
HgA0AE8AbQCHAKIAwwDnAAIBCQH/ANYAkAA/APH/q/9z/0z/NP8x/0D/Tf9Z/2n/eP+E
/5P/pv+3/8P/zP/S/9j/2//d/97/3//h/+L/5f/m/+j/6f/q/+v/6//r/+z/7f/u/+//
7v/v//D/8P/x//H/8f/y//L/9P/0//T/8//1//X/9f/1//f/9//4//r/+v/7//z/+//7
//3//v/+////AAABAAQABAAEAAcACAAJAAoADAALAAsADAANABEAEgATABQAFQAYABkA
GQAaAB4AIAAgACAAJAAmACgAKwAtADAAMgA2ADoAPQBAAEIARABFAEgATABQAFQAWABa
AF0AXwBiAGQAZgBoAGoAbQBuAHAAcgB0AHQAdAB0AHMAdQB1AHUAcgBxAG8AbQBrAGkA
ZQBiAFsAVwBRAEwARwBAADsANQAwACoAJAAgABoAFQAQAAsACgAGAAMA///9//r/9//1
//X/8//x//D/7//u/+3/7P/o/+b/5v/m/+f/5//n/+X/5P/k/+T/5P/j/+P/5P/k/+L/
4v/g/+D/4v/i/+L/4v/i/+L/4v/i/+L/4v/j/+P/4f/h/+H/4f/g/9//3v/e/9z/3P/c
/9z/3P/c/9z/3P/a/9r/2v/a/9n/2f/a/9r/2v/b/9v/2f/Z/9n/2f/Z/9n/2f/Z/9n/
1//X/9f/1v/W/9b/1v/W/9b/1v/W/9b/1f/V/9T/1P/W/9b/1v/V/9P/0//T/9L/0v/S
/9L/0v/U/9T/1P/T/9P/0//T/9L/0v/S/9L/0v/S/9L/0v/S/9L/0v/S/9L/0v/S/9L/
0f/T/9P/0//T/9H/0f/R/9H/0//T/9P/1f/W/9T/1P/U/9T/0//V/9b/1v/X/9n/2v/a
/9z/3P/c/9z/3P/d/93/3f/e/97/3v/d/9//3v/e/97/3f/d/93/3f/e/9//4f/h/+H/
4f/j/+P/4f/h/+H/4f/g/93/2//Z/9b/1v/V/9T/1f/V/9T/1P/U/9T/1P/U/9b/1v/W
/9b/1P/U/9T/1P/U/9T/1P/U/9b/1f/V/9X/1f/V/9X/1v/Y/9j/2P/Y/9v/2//b/9v/
2f/Z/9n/2f/b/9z/3P/c/93/4v/s////FgAsAEcAZwCBAJgAuQDdAPwACQEFAeQApABT
AAcAvf+B/1T/Nv8t/zr/Sf9X/2f/dv+E/5P/pv+1/8P/zv/W/9r/2//d/+L/4//l/+b/
5//o/+r/6//u/+//7//v//D/8f/y//P/8v/z//T/9P/3//f/9//4//j/+v/6//r/+f/7
//v/+//9//////8AAAAAAAABAAIAAwADAAUABgAIAAkACgALAAwADAAMAA8ADgAPABAA
EgATABMAFAAVABcAGAAZABoAGwAeAB8AHwAiACYAKAAoACoALgAwADIANQA3ADoAPAA+
AEIARQBIAEsATgBQAFQAWQBcAF8AYgBmAGkAawBuAHIAdAB2AHgAewB8AH4AgACCAIIA
ggCCAIEAgwCDAIMAggCBAH8AfQB5AHcAcwBwAG0AaQBjAF4AWQBSAE0ARwBCADwANgAy
AC4AKQAkAB8AGgAWABMADwAPAAwACQAHAAUAAwABAAAA///+//3//P/8//r/+v/6//r/
+f/4//X/9f/2//f/+P/1//X/9v/2//b/9v/0//T/9v/2//b/9v/2//b/9v/2//b/9v/3
//f/9//3//f/9//3//f/9//4//b/9v/2//b/+P/4//j/+P/4//j/+P/4//f/9//4//j/
+P/5//n/9//3//f/9//3//n/+f/5//n/9//3//f/9v/2//b/9v/2//T/9P/0//T/9f/1
//T/9P/0//T/9P/z//P/8//z//L/8v/y//L/8v/y//L/8v/x//H/8f/x//D/8P/w//D/
8P/w/w==
         </WaveFormData>
      </LeadData>
      <LeadData>
         <LeadByteCountTotal>10000</LeadByteCountTotal>
         <LeadTimeOffset>0</LeadTimeOffset>
         <LeadSampleCountTotal>5000</LeadSampleCountTotal>
         <LeadAmplitudeUnitsPerBit>4.88</LeadAmplitudeUnitsPerBit>
         <LeadAmplitudeUnits>��V</LeadAmplitudeUnits>
         <LeadHighLimit>2147483647</LeadHighLimit>
         <LeadLowLimit>268435456</LeadLowLimit>
         <LeadID>V4</LeadID>
         <LeadOffsetFirstSample>0</LeadOffsetFirstSample>
         <FirstSampleBaseline>0</FirstSampleBaseline>
         <LeadSampleSize>2</LeadSampleSize>
         <LeadOff>FALSE</LeadOff>
         <BaselineSway>FALSE</BaselineSway>
         <ExcessiveACNoise>FALSE</ExcessiveACNoise>
         <MuscleNoise>FALSE</MuscleNoise>
         <LeadDataCRC32>3134574956</LeadDataCRC32>
         <WaveFormData>
fv9+/37/fv+F/4r/j/+U/6H/rP+3/8L/yv/S/9r/4v/l/+b/5//o/+n/6v/r/+z/7v/u
/+7/7v/w//D/8P/w//L/8v/y//L/9P/0//T/9P/0//T/9P/0//b/9v/2//b/+P/4//j/
+P/6//r/+v/6//v//P/9//7//v/+//7//v8AAAAAAAAAAAEAAgADAAQABgAGAAYABgAJ
AAoACwAMAA4ADgAOAA4AEQASABMAFAAXABgAGQAaAB0AHgAfACAAIgAkACYAKAAqACwA
LgAwADMANgA5ADwAQABCAEQARgBJAEwATwBSAFQAVgBYAFoAWwBcAF0AXgBfAGAAYQBi
AGIAYgBiAGIAYQBgAF8AXgBaAFgAVgBUAE4ASgBGAEIAPgA6ADYAMgAtACgAIwAeABoA
FgASAA4ACgAIAAYABAAAAP7//P/6//n/+P/3//b/9P/0//T/9P/0//T/9P/0//L/8v/y
//L/8P/w//D/8P/w//D/8P/w//D/8P/w//D/7v/u/+7/7v/v//D/8f/y//D/8P/w//D/
8v/y//L/8v/y//L/8v/y//T/9P/0//T/8v/y//L/8v/y//L/8v/y//L/8v/y//L/8v/y
//L/8v/y//L/8v/y//L/8v/y//L/8P/w//D/8P/y//L/8v/y//D/8P/w//D/7v/u/+7/
7v/w//D/8P/w/+7/7v/u/+7/7v/u/+7/7v/u/+7/7v/u/+7/7v/u/+7/7v/u/+7/7v/u
/+7/7v/u/+z/7P/s/+z/7v/u/+7/7v/t/+z/6//q/+z/7P/s/+z/7P/s/+z/7P/s/+z/
7P/s/+//8f/x//H/8v/z//L/8f/y//L/8v/y//T/9P/0//X/9f/3//f/9//4//j/+P/4
//b/9v/2//f/+v/6//v//P/6//r/+v/7//v/+v/6//j/+f/2//T/8v/v/+//7v/t/+7/
7f/t/+z/6f/p/+n/6f/o/+j/6P/n/+f/5//n/+f/6f/p/+n/6f/o/+j/6P/o/+j/6P/o
/+j/6P/o/+j/6P/p/+n/6f/p/+j/6P/o/+j/6f/p/+j/5//n/+r/8f8AABIAIwA9AFsA
dwCWAMEA7AARAScBHwHyAKwAZwApAOn/tv+Z/4j/f/9//4T/i/+S/53/rP+5/8X/0f/c
/+D/4f/k/+X/5//m/+f/6P/p/+r/6v/s/+3/8P/w//D/8f/v/+//8P/x//T/9P/0//X/
9f/2//f/9//3//f/+f/5//n/+f/6//r/+//8//z//P/9//7//v/+////AAAAAAAAAQAB
AAIABAAFAAUABQAHAAYABgAHAAgACQAJAAsACwAOAA8ADwAPAA8AEgATABMAFAAXABcA
GAAYABoAGwAcAB4AIQAjACUAJwApACwALgAyADQANgA6ADsAPgBBAEMARgBJAEsATQBR
AFMAVgBYAFoAXABdAF8AXwBfAGAAYQBfAGAAYABgAGEAYQBgAGAAXQBcAFoAVgBRAE4A
SQBFAEEAPQA3ADIAMQArACYAIgAcABcAEgAPAA4ACwAJAAYAAwD///3//P/6//n/9//1
//f/9v/1//T/8f/x//D/8P/w//D/8P/u/+3/7f/t/+3/7f/t/+z/7P/s/+z/7P/s/+z/
7P/s/+z/6v/q/+r/6v/q/+r/6v/q/+3/7f/t/+3/7f/t/+3/7f/t/+3/7v/u/+z/7P/t
/+3/6//q/+r/6v/s/+z/7P/t/+3/7f/t/+3/7f/s/+z/7P/s/+z/7P/s/+r/6v/q/+n/
6//r/+v/6//r/+v/6//r/+v/6//q/+r/6v/q/+r/6v/p/+n/6f/p/+n/6P/o/+j/6f/p
/+n/6f/o/+j/6P/o/+j/6P/o/+f/5//o/+j/6P/m/+b/5v/m/+j/6f/p/+n/5//m/+b/
5v/o/+j/6P/o/+b/5v/l/+X/5//m/+j/6P/o/+j/5//p/+n/6f/r/+3/7f/t/+7/7v/u
/+7/8P/w//D/8f/v//H/8f/x//D/8P/w//D/8P/w//D/8f/y//L/8//0//L/8v/y//P/
9f/0//T/8v/z//D/7v/s/+n/6f/o/+f/5P/j/+P/4v/h/+H/4f/h/+L/4v/i/+H/4f/h
/+H/4f/h/+H/4f/h/+D/4P/g/+D/4P/g/+D/4P/g/+D/4P/g/9//3//f/9//4P/g/+D/
4P/j/+P/4P/f/9//3v/h/+z//v8RACcARwBnAIIAowDQAPsAGQEjAQ4B2ACPAEkABwDK
/5//gv91/3P/dv99/4T/jf+U/53/rf+7/8T/zv/X/9r/2//d/97/3//g/+H/4v/i/+T/
5f/o/+j/6P/p/+n/6f/q/+v/7P/s/+z/7f/s/+z/7P/r/+v/6//t/+3/7v/v//H/8v/x
//L/8v/y//P/9P/0//T/8//0//T/9P/3//f/+P/6//n/+f/5//v//v/+////AAABAAEA
AwADAAQABQAFAAUABwAKAAsACwAMAA8ADwAQABQAFgAXABgAGgAdAB8AIQAhACMAJgAo
ACwALgAwADQANwA6AD0APwBAAEMARQBHAEoATQBRAFQAVQBWAFYAVwBbAFsAXABdAF0A
XgBeAF4AWwBbAFoAWgBZAFgAVgBSAE8ATABHAEMAPwA7ADUAMAArACUAIAAcABYAEQAM
AAkACAAFAAMAAAD9//n/9//2//T/8//x/+//7//u/+3/7P/p/+n/6P/o/+j/6P/o/+b/
5f/l/+X/5f/l/+X/5P/k/+b/5v/m/+b/5P/k/+T/5P/k/+T/5P/k/+T/5P/k/+T/5f/l
/+X/5f/l/+X/5f/l/+X/5f/m/+b/5P/k/+X/5f/n/+b/5v/m/+b/5v/m/+f/6f/p/+n/
6f/n/+b/5v/m/+b/5v/m/+b/5v/m/+b/5f/l/+X/5f/l/+X/5f/l/+X/5f/l/+T/5P/i
/+L/4v/i/+P/4//j/+P/4//i/+L/4v/h/+H/4f/h/+L/4v/i/+L/4P/g/+D/3//d/97/
3v/e/97/3v/e/97/3v/f/9//3//f/97/3v/e/97/3v/e/97/3v/e/93/3f/d/9z/3v/e
/97/3v/f/+H/4f/h/+X/5//n/+f/5v/m/+b/5v/m/+b/5v/n/+f/6f/p/+n/5v/m/+b/
5v/o/+j/6P/p/+r/6v/r/+z/7P/s/+z/7f/t/+z/7P/q/+v/6P/m/+T/4//j/+L/4f/e
/93/3f/c/9v/2//b/9v/3P/c/9z/2//b/9v/2//b/9v/2//b/9v/2v/a/9r/2v/a/9r/
2v/a/9z/3P/c/9z/2//b/9v/2//c/9z/3P/c/9//3f/e/93/2//c/+P/8P8CABUALQBL
AGkAhACpANYA/wAdASUBCgHMAIEAOQD3/7r/j/94/23/bf90/3v/gv+L/5b/of+v/7v/
xv/O/9X/2P/Z/9n/2//d/9//4f/i/+L/5P/l/+b/5v/m/+f/5//n/+j/6f/q/+r/6v/r
/+v/7P/t/+3/7f/t/+//7//x//H/8v/y//H/8v/y//L/8//0//T/9P/3//j/+P/4//n/
+f/6//z//f/9//3///8AAAAAAQACAAMAAwAFAAUABAAFAAUABQAJAAwADQANAA4AEQAR
ABIAEgAUABUAFgAZAB0AIAAjACMAJQAoACoALAAuADAANAA5ADwAPwBBAEIARQBHAEkA
TQBPAFIAVABWAFgAWQBbAF0AXQBeAF8AXwBgAGAAYABfAF8AXgBeAFsAWgBYAFQAUwBQ
AEsARwBBAD0ANwAyAC0AJwAiAB4AHAAXABIADwAMAAkABwAEAAEA/f/7//r/+P/3//X/
8//z//L/8f/w/+//7//u/+7/7v/u/+7/7P/t/+3/7f/t/+v/6//q/+r/6v/q/+r/6v/q
/+r/6v/q/+z/7P/s/+z/6v/q/+r/6v/t/+3/7f/t/+3/7f/t/+3/6//r/+z/7P/s/+z/
7f/t/+3/7P/s/+z/7v/u/+7/7//v/+//7//v/+//7v/u/+7/7v/u/+7/7v/s/+z/7P/r
/+3/7f/t/+3/7f/t/+3/7f/t/+3/7P/s/+z/7P/s/+z/6//r/+v/6//r/+r/6v/q/+v/
6//r/+v/6v/q/+r/6v/s/+z/7P/r/+n/6v/q/+r/6v/q/+r/6v/o/+n/6f/p/+v/6v/q
/+r/6P/o/+j/6P/o/+j/5//n/+n/6v/q/+r/6v/q/+r/6v/p/+n/6v/q/+r/6v/q/+v/
7f/t/+3/7//x//H/8f/y//L/8v/y//T/9P/0//X/9f/3//f/9//1//T/8//y//T/9P/0
//X/9v/2//f/+P/4//j/+P/5//n/+P/4//b/9f/y//D/7v/t/+3/7P/r/+z/6//r/+r/
6f/p/+n/6f/q/+r/6v/p/+f/5//n/+f/5//n/+f/5//m/+b/5v/m/+b/5v/m/+b/5v/m
/+b/5v/n/+f/5//n/+b/5v/m/+b/5//n/+b/5f/n/+r/8/8EABgALQBHAGMAgQCiAM0A
+gAdAS0BHwHqAKQAXwAdAN3/rP+N/37/e/99/4L/if+U/6H/rv+5/8X/0f/a/+D/4//m
/+X/5//o/+n/6v/r/+r/6v/s/+3/7v/u/+7/7//v/+//8P/x//T/9P/0//X/9f/2//f/
9//1//X/9//3//n/+f/6//r/+//8//z//P/9//7//v/+////AAAAAAAAAQABAAIABAAF
AAUABQAHAAYABgAHAAgACwALAA0ADQAOAA8ADwAPABEAFAAVABUAFAAXABcAGAAbAB4A
IAAiACIAJQAnACkAKwAtADAAMgA0ADYAOAA8AD8AQgBFAEcASgBNAE8AUQBTAFUAWABa
AFwAXgBfAGEAYwBjAGQAZQBlAGYAZgBmAGUAZQBkAGQAXwBeAFwAWABTAFAASwBHAEMA
PwA5ADQAMwAtACgAJAAgABsAFgATABIADwANAAoABQABAP///v/+//3/+//5//n/+P/3
//b/9//3//b/9v/0//T/9P/y//H/8f/x//H/8f/x//D/8P/y//L/8v/y//D/8P/w//D/
8P/w//D/8P/w//D/8P/w//H/8f/x//H/8f/x//H/8f/z//P/9P/0//L/8v/z//P/8//y
//L/8v/y//L/8v/z//P/8//z//P/8//y//L/8v/y//L/8v/y//L/8v/y//H/8//z//P/
8//x//H/8f/x//H/8f/w//D/8P/w//D/8P/v/+//7//v//H/8P/w//D/7//v/+//7//u
/+7/7v/u/+7/7v/u/+3/7f/u/+7/7v/u/+7/7v/u/+7/7//v/+//7//u/+7/7v/u/+7/
7v/u/+3/7P/q/+n/6v/s/+3/7v/u/+7/7v/u/+3/7f/t/+3/7v/s/+z/7f/u/+z/7P/s
/+z/7f/v/+//7//x//P/8//z//b/9v/2//b/9P/0//T/9f/3//n/+f/5//b/9v/2//b/
9v/2//b/9//6//r/+//8//7//v/+///////+//7//P/6//b/8//w//H/8f/w/+//7v/t
/+3/7P/t/+3/7f/t/+3/7P/r/+n/6//r/+v/6//r/+v/6//r/+r/6v/q/+r/7P/s/+z/
7P/s/+z/7P/s/+v/6//r/+v/6v/q/+r/6v/r/+n/6P/r/+v/6v/t//j/CgAbAC8ATQBr
AIgAqwDYAAEBHwEpARIB1gCRAFEAEwDW/6v/kv+F/4H/gv+H/47/m/+m/7P/wf/L/9T/
2v/f/+T/6f/p/+r/6//s/+3/7P/s/+7/7//u/+7/7v/v//H/8f/y//P/9P/0//T/9f/3
//j/+f/5//f/9//5//n/+f/5//r/+v/7//z//P/8//v//P/8//z//v8AAAEAAgABAAEA
AgAEAAcABwAHAAkADAAMAA0ADgAOAA0ADgANABAAEQARABEAEQAUABUAFQAYABsAGwAc
ABwAHgAfACAAIAAjACUAJwAqAC0AMQA0ADUANgA3ADoAPQBAAEMARQBIAEsATQBPAFMA
VQBYAFoAXABeAF8AYQBjAGMAZABlAGUAZgBmAGYAZwBnAGYAZgBjAGIAYABcAFkAVgBR
AE0ASQBFAD8AOgA5ADMALgAqACQAHwAaABcAFAARAA8ADAAHAAMAAQAAAP7//f/7//n/
+f/4//f/9v/3//f/9v/2//X/9P/z//D/8f/x//H/8f/x//H/8P/w/+7/7v/u/+7/7v/u
/+7/7v/u/+7/7v/u/+7/7v/u/+7/7//v/+//7//x//H/8f/x//H/8f/y//L/8f/w//D/
7//x//D/8P/w//D/8P/w//H/8f/x//H/8f/x//D/8P/w/+7/7v/u/+7/8P/w//D/7//t
/+3/7f/t/+//7//v/+//7//v/+7/7v/u/+7/7v/u/+3/7f/t/+3/7f/s/+z/7P/t/+3/
7f/t/+z/7P/s/+z/6v/q/+r/6f/n/+j/6P/o/+r/6v/q/+r/6v/r/+v/6//r/+r/6v/q
/+r/6v/q/+r/6P/o/+f/5//n/+j/6P/o/+r/6v/q/+r/6f/p/+n/6f/o/+j/6P/p/+n/
6v/o/+j/6P/o/+f/6f/p/+n/7P/v//D/8f/w//D/8P/w//L/8v/y//P/8f/z//P/8//y
//L/8v/y//L/8v/y//P/9P/0//X/9v/4//j/+P/5//n/+P/4//b/8//w/+7/7P/r/+v/
6v/p/+j/5//n/+b/5//n/+f/5//m/+b/5v/l/+X/5f/l/+X/5f/l/+X/5f/k/+T/5P/k
/+T/5P/k/+T/5P/k/+T/5P/j/+P/4//j/+T/5P/k/+T/5f/l/+T/4//j/+b/6//2/wYA
GQAvAEsAaQCGAKcA0gD/AB8BKQEQAdQAiwBHAAcAyv+f/4j/ef93/3r/gf+K/5P/nv+r
/7f/wf/M/9b/3f/g/+H/4//i/+P/5P/l/+b/5v/o/+n/6v/q/+r/6//t/+3/7v/v/+7/
7v/u/+//7//w//H/8f/x//H/8//z//P/8//0//T/9f/2//b/9v/3//j/+P/4//f/+P/4
//j/+//7//z//v/9//3//f///wAAAAABAAIAAwADAAUABQAEAAUABQAFAAkADAANAA0A
EAATABMAFAAUABYAFwAYABoAHQAfACEAIwAlACgAKgAsAC4AMAA0ADUAOAA7AD0AQQBF
AEgASwBLAE0AUABSAFQAVgBXAFkAWwBbAFwAXQBfAGAAYABgAGEAYQBgAGAAWwBaAFgA
VABRAE4ASQBFAEEAPQA3ADIALQAnACIAHgAaABUAEAANAAoABwAFAAIA///7//n/+P/2
//X/8//x/+//7v/t/+z/7f/t/+z/7P/r/+r/6f/m/+X/5f/l/+X/5f/l/+T/5P/m/+b/
5v/m/+b/5v/m/+b/6P/o/+j/6P/m/+b/5v/m/+n/6f/p/+n/5//n/+f/5//n/+f/6P/o
/+r/6v/r/+v/6//q/+r/6v/o/+j/6P/p/+n/6f/p/+n/6f/o/+j/6P/o/+j/6P/o/+j/
6P/o/+f/5f/l/+X/5f/m/+f/6P/p/+f/5//m/+b/6P/o/+j/6P/l/+X/5f/l/+P/4v/i
/+L/4//j/+P/4//i/+L/4v/i/+D/4P/g/9//4P/i/+P/5P/i/+L/4v/i/+D/4f/h/+H/
4//i/+L/4v/g/+D/4P/g/+L/4v/h/+H/3//g/+D/4P/g/+D/4P/g/+H/4f/h/9//3v/e
/97/3v/e/+D/4//k/+X/5//p/+n/6f/o/+j/6P/o/+b/5v/m/+f/5//p/+n/6f/q/+r/
6v/q/+r/6v/q/+v/7P/s/+3/7v/u/+7/7v/v/+7/7P/r/+j/5//k/+L/4P/g/+H/4f/h
/97/3f/d/9z/2//b/9v/2//a/9r/2v/Z/9n/2f/Z/9n/2//b/9v/2//a/9r/2v/a/9r/
2v/a/9r/2v/a/9r/2v/b/9v/2//b/9z/3P/c/9z/3f/d/9z/2//b/97/5//2/wgAHQA5
AFkAdwCWAMEA7gARASMBGQHqAKIAWQAXANf/ov+D/3D/a/9t/3T/ff+I/5H/nv+r/7X/
vf/I/9L/2f/a/9v/3f/e/9//4P/h/+L/4v/k/+X/5P/k/+T/5f/m/+f/6f/r/+r/6v/q
/+v/7f/u/+//7//u/+3/7v/t/+7/7//x//L/8//0//T/9P/1//b/9v/2//f/+P/4//j/
+f/5//r//P/9//3//f///wAAAAABAAIAAwADAAUABQAIAAkACQAJAAsADgAPAA8AEAAT
ABMAFAAYABoAGwAcAB4AIQAjACUAJwApACwALgAyADQANgA6ADsAPgBBAEMASABLAE0A
TwBPAFEAVABWAFgAWgBbAF0AXwBfAGAAYQBhAGIAYgBiAGEAYQBgAGAAWwBaAFgAVABR
AE4ASQBFAD8AOwA1ADAALQAnACIAHgAcABcAEgAPAAwACQAHAAQAAQD9//v/+v/4//f/
9f/z//P/8v/x//D/7//v/+7/7v/u/+7/7v/s/+3/7f/t/+3/7f/t/+z/7P/s/+z/7P/s
/+z/7P/s/+z/7P/s/+z/7P/s/+z/7P/s/+3/7f/t/+3/7f/t/+3/7f/t/+3/7v/u/+7/
7v/v/+//7//u/+7/7v/u/+7/7v/v/+3/7f/t/+3/7//u/+7/7v/u/+7/7v/u/+7/7v/u
/+3/7//v/+//7//t/+3/7f/t/+3/7f/s/+z/6v/q/+r/6v/r/+v/6//r/+v/6v/q/+r/
6//r/+v/6//q/+r/6v/q/+r/6v/q/+n/5//o/+j/6P/q/+r/6v/q/+j/6f/p/+n/6//q
/+r/6v/q/+r/6v/q/+z/7P/r/+v/6//s/+z/7P/q/+r/6v/q/+v/6//r/+v/6v/q/+z/
7P/q/+r/6v/q/+v/7f/t/+3/7//x//H/8f/w//D/8P/w//L/8v/y//P/8//1//X/9f/0
//T/9P/0//L/8v/y//P/9v/2//f/+P/4//j/+P/5//n/+P/4//b/9//0//L/8P/t/+3/
7P/r/+r/6f/p/+j/5//n/+f/5//o/+j/6P/n/+f/5//n/+f/5//n/+f/5//o/+j/6P/o
/+b/5v/m/+b/6P/o/+j/6P/n/+f/5//n/+j/6P/o/+j/6f/p/+j/5//n/+b/6f/2/wgA
GwAxAE0AawCIAKsA1gD/ACEBLQEUAdoAkwBRABEA0v+n/4r/e/95/37/hf+O/5n/ov+v
/73/y//U/9z/4f/k/+X/5//o/+n/6v/r/+r/6v/s/+3/8P/w//D/8f/x//H/8v/z//T/
9P/0//X/9f/2//f/9//1//X/9//3//f/9//4//j/+f/6//r/+v/7//z//P/8//3//v/+
//7/AQABAAIABAAEAAMAAgADAAQABAAFAAYACAAJAAwADQAMAA0ADQANAA8AEgATABMA
FAAXABcAGAAaABwAHQAeAB4AIQAjACUAJQAnACoALAAwADIANAA4ADsAPgBBAEMARgBJ
AEsATQBPAFEAVABWAFgAWgBbAF0AXwBfAGAAYQBjAGQAZABkAGMAYwBiAGIAYQBgAF4A
WgBXAFQATwBLAEcAQwA9ADgANwAxACwAKAAkAB8AGgAXABIADwANAAoACQAFAAMAAgD+
//3/+//5//f/9v/1//T/8//z//L/8v/0//T/9P/y//H/8f/x//H/8f/x//D/8P/w//D/
8P/w//D/8P/w//D/8P/w//D/8P/w//D/8P/w//H/8f/x//H/7//v/+//7//x//H/8v/y
//L/8v/z//P/8//y//L/8v/y//L/8v/z//P/8//z//P/8//y//L/8v/0//T/9P/0//T/
9P/0//P/8f/x//H/8f/z//P/8//z//H/8f/w//D/8P/w//D/8P/x//H/8f/x/+//7v/u
/+7/7//v/+//7//u/+7/7v/u/+7/7v/u/+3/7f/u/+7/7v/u/+7/7v/u/+7/7//v/+//
7//u/+7/7v/u/+7/7v/u/+7/7v/t/+3/7f/u/+7/7v/s/+z/7P/s/+3/7f/t/+3/7v/u
/+7/7//v/+//8P/u/+7/7v/u/+//8f/x//H/9f/3//f/9//4//j/+P/4//b/9v/2//f/
+f/7//v/+//5//j/9//2//b/9v/2//f/+v/6//v//P/8//z//P/9//3//P/8//r/+f/2
//T/8v/x//H/8P/v//D/7//v/+7/7f/t/+3/7f/s/+z/7P/r/+3/7f/t/+3/6//r/+v/
6//s/+z/7P/s/+r/6v/q/+r/6v/q/+r/6v/t/+3/7f/t/+z/7P/s/+z/6//t/+7/7f/r
/+r/7//+/w4AIQA5AFUAcQCQALcA5AALASUBKQEEAcYAgwBBAAMAzP+n/5D/g/+D/4b/
jf+W/6H/rP+5/8X/z//a/+D/4//k/+n/6f/q/+v/7P/t/+7/7v/w//H/8v/y//L/8//z
//P/9P/1//b/9v/2//f/9//4//n/+f/5//n/+//7//v/+//8//z//f/+//7//v///wAA
AAAAAAEAAgACAAIAAwADAAQABgAFAAUABQAHAAoACgALAAwACwALAA0ADQAOAA8ADwAP
ABEAFAAVABUAFAAXABcAGAAcAB4AHwAgACIAJQAnACkAKQArAC4AMAA0ADYAOAA8AD0A
QABDAEUASABLAE0ATwBRAFMAVgBYAFgAWgBbAF0AXwBfAGAAYQBiAGQAZQBmAGMAYwBi
AGIAXQBcAFoAVgBVAFIATQBJAEcAQwA9ADgANwAxACwAKAAkAB8AGgAXABIADwANAAoA
BwADAAEAAAD+//3/+//5//n/+P/3//b/8//z//L/8v/y//L/8v/w//H/8f/x//H/8f/x
//D/8P/u/+7/7v/u/+z/7P/s/+z/7v/u/+7/7v/s/+z/7P/s/+3/7f/t/+3/7//v/+//
7//v/+//8P/w//D/8P/x//H/8f/w//D/8P/u/+7/7v/v/+//7//v/+//7//u/+7/7v/u
/+7/7v/u/+7/7v/u/+3/6//r/+v/6//r/+v/6//r/+n/6f/o/+j/6P/o/+j/6P/p/+n/
6f/p/+n/6P/o/+j/6f/p/+n/6f/o/+j/6P/o/+r/6v/q/+n/5//o/+j/6P/m/+b/5v/m
/+b/5//n/+f/5//m/+b/5v/m/+b/5v/m/+b/5v/l/+X/5f/m/+b/5v/m/+b/5v/m/+X/
5//m/+T/5P/k/+T/5//p/+n/6f/p/+v/6//r/+z/7P/s/+z/7v/u/+7/7//t/+//7//v
/+7/7v/u/+7/7v/u/+7/7//w//D/8f/y//L/8v/y//P/8f/w//D/7v/t/+r/6P/m/+f/
5//m/+X/4v/h/+H/4P/h/+H/4f/h/+D/4P/g/9//3//f/9//3//d/93/3f/d/97/3v/e
/97/3v/e/97/3v/e/97/3v/e/9//3//f/9//4P/g/+D/4P/f/9//3v/d/9//5P/r//j/
DAAfADkAVwB1AJYAwQDuAA8BHwEXAeYAngBXABUA1f+k/4X/dP9t/3H/dv99/4j/k/+c
/6f/tf/B/8z/0P/V/9r/2//d/9z/3f/e/9//4v/i/+T/5f/m/+b/5v/n/+j/6f/r/+3/
7P/s/+z/7f/t/+7/7//v/+//7//x//H/7//v//D/8P/x//L/8v/y//X/9v/2//b/9f/2
//b/9v/3//f/+P/6//v/+//7//3//v/+////AAD/////AQABAAQABQAFAAUABwAKAAsA
CwAMAA8ADwAQABAAEgATABQAGAAbAB0AHwAjACUAKAAqACsALAAtADAANAA4ADwAPwBA
AEMARQBHAEsATQBQAFIAUgBUAFUAVwBZAFkAWgBbAFsAXABcAFwAWQBZAFgAWABVAFQA
UgBOAEsASABDAD8AOQA1AC8AKgAnACEAHAAYABQADwAKAAcABgADAAEA/v/9//n/9//2
//L/8f/v/+3/7f/s/+v/6v/n/+f/5v/m/+b/5v/m/+T/5f/l/+X/5f/l/+X/5P/k/+L/
4v/i/+L/5P/k/+T/5P/k/+T/5P/k/+T/5P/k/+T/5f/l/+X/5f/n/+f/5//n/+f/5//o
/+j/6P/o/+n/6f/p/+j/6P/o/+j/6P/o/+n/6//r/+v/6//p/+j/6P/o/+r/6v/q/+r/
6v/q/+r/6f/p/+n/6f/p/+n/6f/p/+n/6f/p/+j/6P/q/+r/6v/q/+n/6f/p/+n/6f/o
/+j/6P/p/+n/6f/p/+j/6P/o/+j/6P/o/+j/5//l/+b/5v/m/+b/5v/m/+b/6P/p/+n/
6f/p/+j/6P/o/+b/5v/m/+b/6P/o/+n/6//q/+j/6P/o/+j/6//t/+3/7f/t/+//7//v
/+7/7v/u/+7/7v/u/+7/7//v//H/8f/x//H/8v/z//T/9P/0//T/9f/0//T/9f/2//b/
9v/2//f/9f/0//T/8v/z//D/7v/s/+v/6//q/+n/6P/n/+f/5v/l/+X/5f/l/+b/5v/m
/+X/5f/l/+X/5f/l/+X/5f/l/+T/5P/k/+T/5P/k/+T/5P/k/+T/5P/k/+f/5//n/+f/
5P/k/+T/5P/n/+f/5P/j/+P/5v/t//z/EAAjADsAXQB5AJYAvwDsABMBKwEnAQABvABz
AC8A7f+4/5P/fP9z/3X/fP+F/47/m/+m/7H/vf/J/9L/3P/j/+T/5f/l/+j/6f/q/+v/
6v/q/+z/7f/u/+7/7v/v/+//7//w//H/8v/y//L/8//z//T/9f/1//f/9//5//n/9//3
//j/+P/7//z//P/8//3//v/+//7///8AAAAAAAABAAEAAgAEAAUABQAFAAcABgAGAAcA
CAAJAAkACwALAA4ADwAPAA8ADwASABMAEwAVABkAGgAcAB4AIAAhACIAIgAlACcAKQAt
AC8AMgA0ADgAOgA8AEAAQQBEAEcASQBMAE8AUQBTAFUAVwBaAFwAXgBgAGEAYwBlAGUA
ZgBnAGcAaABoAGgAZQBlAGQAZABhAGAAXgBaAFcAVABPAEsASQBFAD8AOgA1AC8AKgAm
ACMAHwAbABkAFAARAA8ADAALAAcABQAEAAIAAQD///3//f/8//v/+v/5//n/+P/4//b/
9v/2//T/9P/1//b/9//1//X/9P/0//L/8v/y//L/8v/y//L/8v/y//L/8v/y//T/9P/0
//T/9f/1//X/9f/1//X/9f/1//P/8//0//T/9v/2//f/9//5//j/+P/4//b/9v/2//f/
9//3//f/9//3//b/9v/2//j/+P/4//j/9v/2//b/9f/1//X/9f/1//X/9f/1//X/9f/1
//T/9P/0//T/9P/0//P/8//z//P/9f/0//T/9P/z//P/8//z//L/8v/y//L/8v/y//L/
8f/z/w==
         </WaveFormData>
      </LeadData>
      <LeadData>
         <LeadByteCountTotal>10000</LeadByteCountTotal>
         <LeadTimeOffset>0</LeadTimeOffset>
         <LeadSampleCountTotal>5000</LeadSampleCountTotal>
         <LeadAmplitudeUnitsPerBit>4.88</LeadAmplitudeUnitsPerBit>
         <LeadAmplitudeUnits>��V</LeadAmplitudeUnits>
         <LeadHighLimit>2147483647</LeadHighLimit>
         <LeadLowLimit>268435456</LeadLowLimit>
         <LeadID>V5</LeadID>
         <LeadOffsetFirstSample>0</LeadOffsetFirstSample>
         <FirstSampleBaseline>0</FirstSampleBaseline>
         <LeadSampleSize>2</LeadSampleSize>
         <LeadOff>FALSE</LeadOff>
         <BaselineSway>FALSE</BaselineSway>
         <ExcessiveACNoise>FALSE</ExcessiveACNoise>
         <MuscleNoise>FALSE</MuscleNoise>
         <LeadDataCRC32>3593200491</LeadDataCRC32>
         <WaveFormData>
3v/e/97/3v/a/9b/0v/O/9T/2P/c/+D/4//m/+n/7P/s/+z/7P/s/+7/7v/u/+7/7v/u
/+7/7v/w//D/8P/w//D/8P/w//D/8v/y//L/8v/y//L/8v/y//T/9P/0//T/9P/0//T/
9P/2//b/9v/2//b/9v/2//b/9v/2//b/9v/2//b/9v/2//j/+P/4//j/+v/6//r/+v/7
//z//f/+/wAAAAAAAAAAAQACAAMABAAGAAYABgAGAAYABgAGAAYACQAKAAsADAAOABAA
EgAUABUAFgAXABgAGgAcAB4AIAAjACQAJQAmACgAKgAsAC4AMAAwADAAMAAzADQANQA2
ADQANAA0ADQANAA0ADQANAAzADIAMQAwACwAKgAoACYAIgAgAB4AHAAYABYAFAASABAA
DgAMAAoACAAGAAQAAgAAAP7//P/6//j/+P/4//j/+P/4//j/+P/4//j/+P/4//b/9v/2
//b/9v/2//b/9v/2//b/9v/2//b/9v/2//b/9P/0//T/9P/2//b/9v/2//b/9v/2//b/
9v/2//b/9v/4//j/+P/4//j/+P/4//j/9v/2//b/9v/2//b/9v/2//j/+P/4//j/+P/4
//j/+P/2//b/9v/2//b/9v/2//b/9P/0//T/9P/2//b/9v/2//T/9P/0//T/9P/0//T/
9P/2//b/9v/2//b/9v/2//b/9P/0//T/9P/0//T/9P/0//T/9P/0//T/9v/2//b/9v/2
//b/9v/2//T/9P/0//T/9P/0//T/9P/y//L/8v/y//T/9P/0//T/8v/y//L/8v/0//T/
9P/0//b/9//3//j/+v/8//z//P/6//r/+v/6//r/+v/6//v//f///wAAAAAAAAAAAQAB
AAEAAwADAAMABQAFAAUABQAGAAYABgAGAAUABQAFAAUABQADAAEA///8//v/+f/3//f/
9v/2//b/9P/z//P/8//z//P/9P/0//T/9P/y//L/8v/y//L/8v/w/+//7//v//H/8f/x
//L/8v/x//H/8f/0//T/8//z//H/8f/x//H/8//z//H/7//r/+n/7P/0//3/BwAVACQA
NQBIAGcAgwCdALAArgCTAHIAWQBAACQADAD9//T/6v/g/9f/0//V/9f/3f/j/+n/7P/y
//T/9P/z//X/9f/z//P/8//z//P/8//1//X/9//3//f/9//1//X/9v/2//b/9//3//f/
9//4//j/+P/4//j/+P/4//r/+//7//v/+//8//3//f/9//3//f/+//7//v//////////
////AAABAAEAAQABAAEAAAD/////AQACAAIAAgADAAUABgAHAAYACQAJAAkACQALAAwA
DAAKAAwADQAOAA4ADwAPAA8AEQATABYAGAAZABsAHAAeACAAIgAjACQAJAAmACgAKgAu
AC8AMQAxADMANAA1ADYAOAA4ADgAOAA5ADoAOwA8ADwAPAA8ADwAOgA6ADkAOAA1ADIA
MAAuAC4AKwAoACYAIwAgAB0AGwAWABMAEAAOAA0ACwAJAAcACAAGAAQABAABAAAA///+
///////+//3//P/8//z//P/8//z//P/8//n/+f/5//n/+P/4//j/+P/6//r/+v/6//r/
+v/6//r//P/8//z//P/5//n/+v/6//r/+v/6//r/+v/6//r/+//7//v/+//7//v/+//7
//z/+v/6//r/+f/7//v/+//7//z//P/8//v/+//7//v/+//7//v//P/8//r/+P/4//n/
+//7//v/+//9//3//f/9//v/+//7//r/+v/6//r/+v/4//j/+P/4//n/+f/5//n/+v/6
//r/+v/5//n/+f/5//j/+P/5//n/9//3//b/9v/3//f/9//3//n/+f/5//n/+f/5//n/
+f/5//j/+P/4//b/9//3//b/9v/2//j/+P/4//j/9v/3//f/+P/6//z//P/8//7//v/+
//7//v/+//7//////wEAAgACAAAAAAABAAEAAQADAAMAAwAFAAUABQAFAAYABgAGAAYA
BwAHAAcABwAFAAMAAQD///v/+//6//n/9//2//b/9v/0//P/8//z//P/8//0//T/9P/0
//L/8v/y//L/8v/y//D/7//v/+//8f/x//H/8v/w/+//7//v//L/8v/x//H/7//v/+//
7//z//P/8f/t/+v/6f/o/+z/8//9/wsAHAAtAD4AUwBzAJEAqACyAKUAhABjAEgALAAQ
APv/8P/q/+D/2f/T/8//z//R/9X/3f/i/+T/6P/u/+//7//v/+//7//v/+//7//v//H/
8f/z//P/8//z//H/8f/y//L/9P/1//X/9f/0//T/8//y//L/8v/y//L/8//1//b/9//1
//b/9//3//f/9//3//j/9v/2//f/9//5//n/+f/6//v/+//7//v/+v/6//r/+//7//z/
/P/8//z//f/9//3/AAADAAMAAwAFAAcACAAIAAYACAAJAAoACwALAAoACQAMAA0ADwAQ
ABMAFQAWABgAGgAcAB0AHgAgACIAJAAmACoAKwAtAC0ALgAuAC4ALgAwADAAMAAwAC8A
MAAxADIANAA0ADQANAA0ADQAMwAyADEALgAsACoAJgAjACAAHgAbABgAFQATAA8ACwAH
AAQABAADAAIAAQD+//z/+v/6//v/+v/5//j/+f/5//j/9//1//T/8//y//L/8v/y//L/
8f/x//H/8f/w//D/8P/w//L/8v/y//L/8P/w//D/8P/y//L/8v/y/+//7//w//D/8v/y
//L/8v/y//L/8v/z//L/8f/w/+//7//v/+//8P/y//L/8v/x//H/8f/x//H/8//0//X/
9f/z//P/8//z//L/8f/x//D/8f/w//H/8//y//H/8P/v//H/8f/x//H/8f/x//H/8P/u
/+7/7v/u//D/8P/w//D/8f/x//H/8f/w//D/8P/w/+//7//v/+//7P/s/+3/7f/t/+3/
7P/s/+//7//v/+//7//v/+//7//u/+3/7P/r/+z/7P/t/+7/7P/t/+3/7P/s/+r/7P/s
/+z/7P/s/+3/7f/u//L/9P/0//T/9P/0//T/9P/0//T/9P/1//X/9//4//j/9v/2//f/
9//3//n/+f/5//v/+//7//v//v/+//7//v/9//3//f/9//v/+f/3//X/8f/x//D/7//r
/+r/6v/q/+z/6//r/+v/6f/p/+r/6v/q/+r/6P/o/+r/6v/q/+r/6v/p/+n/6f/n/+f/
5//o/+j/5//n/+f/6P/o/+f/5//p/+n/6f/p/+3/6//l/+P/3//f/+T/6v/1////CwAa
ACkAOgBTAHEAiQCcAKoAmQByAE8ANgAcAAAA7//o/+D/2P/T/8//zf/N/9H/1f/b/+D/
5P/o/+z/7f/r/+v/7f/t/+3/7f/v/+//8f/x/+//7//v/+//7f/t/+7/7v/u/+//7//v
//H/8v/y//L/8v/y//L/8v/0//X/9f/1//P/9P/1//X/9f/1//X/9v/4//j/+f/5//f/
9//3//j/+//7//v/+//8//z//P/9//3//v/+//7//P/9//3//f8AAAMAAwADAAEAAwAE
AAQABAAGAAcACAAKAAsACwALAA4ADwARABIAEwAVABYAGAAaABwAHQAeAB4AIAAiACQA
JgAnACkAKQAsAC4AMAAyADQANAA0ADQANQA2ADcAOAA4ADgAOAA4ADYANgA1ADQAMQAu
ACwAKgAoACUAIgAgAB0AGgAXABUAFAARAA4ADAAJAAcABQADAAQAAgAAAAAA/f/8//v/
+v/5//n/+P/3//b/9v/2//b/+P/4//j/+P/1//X/9f/1//L/8v/y//L/8v/y//L/8v/y
//L/8v/y//P/9P/1//b/9f/1//b/9v/2//b/9v/2//b/9v/2//f/9//3//f/9//1//X/
9f/2//T/9P/0//P/8//z//P/8//2//b/9v/1//X/9f/1//X/9//3//j/+P/2//T/9P/1
//X/9f/1//X/9//3//f/9//3//f/9//2//T/9P/0//T/8v/y//L/8v/z//P/8//z//L/
8v/y//L/8//z//P/8//0//T/9f/1//P/8//y//L/8f/x//H/8f/x//H/8f/x//H/8f/x
//H/8//y//L/8v/y//P/8//y//L/8v/y//L/8v/y//L/8v/w//D/8v/y//L/8v/y//T/
9f/1//b/9v/4//j/+P/4//j/+P/4//r/+v/6//v/+f/7//z//P/6//r/+//7//3/////
////AQABAAEAAQAAAAAAAAAAAAEAAQABAAEAAQD///3/+//3//f/9v/1//P/8v/y//L/
8v/x//H/8f/x//H/8v/y//H/8P/t/+z/7v/u/+7/7v/u/+3/7f/t/+3/7f/t/+7/7P/r
/+v/6//u/+7/7f/t/+3/7f/t/+3/7f/t/+3/6f/n/+n/7P/y//3/CQAVACYANwBMAGcA
gwCbAKwApACFAGYATwA0ABgA/v/x/+j/3v/W/9H/z//T/9f/2//f/+H/6P/s/+7/8v/x
/+3/7//v/+//7//v/+//7//x//H/8//z//P/8//y//H/8f/w//L/8//z//P/8//0//T/
9P/2//b/9v/2//b/9//3//f/9f/2//f/9//3//f/9//4//j/+P/5//n/+f/5//n/+v/7
//v/+//7//z//P/8//3///8AAAAAAAD+/////////wAAAwADAAMAAwAFAAYABgAIAAoA
CwAMAA4ADwAPAA8AEAARABMAFAAVABcAGAAaABwAHgAfACAAIgAkACYAKAAqACsALQAt
ADEAMgAzADQANgA2ADYANgA1ADYANwA4ADYANgA2ADYANgA2ADUANAAxAC4ALAAqACYA
IwAgAB4AGwAYABUAEwASAA8ADAAKAAsACQAHAAUAAwAAAP3//P/9//z/+//6//f/9//2
//X/9v/2//b/9v/2//b/9v/2//X/9f/1//X/9P/0//T/9P/2//b/9v/2//X/9P/z//L/
9P/0//T/9P/z//P/9P/0//b/9v/2//b/9P/0//T/9f/z//P/8//z//P/8//z//T/9P/0
//T/8//z//P/8//z//T/9P/0//P/9f/1//X/9f/1//X/9v/2//T/8v/y//P/9f/1//X/
9f/z//P/8//z//X/9f/1//T/8v/y//L/8v/y//L/8v/y//P/8//z//P/8//y//H/8P/x
//H/8f/x//D/8P/x//H/8f/x//D/8P/v/+//7//v//H/8f/x//H/8f/x//H/8f/x//D/
8P/w/+7/7//v/+7/7//w//H/8v/w//D/8P/w//D/8P/w//D/8P/u/+3/7//y//D/8P/w
//D/8P/x//H/8v/0//b/9v/2//b/9v/2//b/9v/2//b/9//3//n/+v/6//n/+P/4//f/
+f/7//v/+////////////wAAAAAAAAAAAQABAAEAAQD+//v/+P/1//P/8//y//H/8f/w
//D/8P/w/+//7//v/+3/7f/u/+7/7P/s/+r/6v/q/+r/6v/q/+r/6f/p/+n/6//r/+v/
7P/s/+v/6//r/+v/6v/o/+f/5//n/+f/5//p/+f/5//n/+X/4f/i/+b/7//3/wMAEAAj
ADYATwBtAIcAnACoAJ0AfABhAEoAMAAUAP3/7v/k/9r/0f/L/8n/y//R/9X/3f/g/+T/
5v/m/+n/6//t/+v/6//r/+v/6//r/+3/7f/r/+v/6//r/+3/7f/u/+7/7v/v/+//7//v
//D/8P/w//D/8P/w//D/8P/x//H/8f/x//L/8//z//P/8//z//T/9v/2//f/9//2//X/
9P/0//f/9//3//f/+f/6//v//f/9//7//v/+//7///////////8BAAAA//8AAAMABQAG
AAQABgAHAAgACgALAAsACwAOAA8AEQASABEAEwAUABYAGAAaABsAHAAgACIAJAAmACgA
KQArACsALQAuAC8AMAA0ADQANAA0ADUANgA3ADgAOAA4ADgAOAA4ADgANwA2ADMAMAAu
ACwALAApACYAJAAhAB4AGwAZABQAEQAOAAwACwAJAAcABQACAAAA/v/+//3//P/7//r/
+f/5//j/9//4//j/+P/4//b/9v/2//b/9f/1//X/9f/1//b/9//4//b/9v/2//b/9v/2
//b/9v/2//b/9v/2//P/8//0//T/9P/0//T/9P/1//b/9//5//n/+f/5//n/+f/5//n/
+v/5//j/9//1//b/9//4//n/+P/4//j/9//5//n/+f/5//f/9//4//j/+v/4//j/+f/3
//f/9//3//n/+f/5//n/+f/5//n/+P/4//j/+P/4//j/+P/4//j/+f/5//n/+f/6//r/
+v/6//n/+f/5//n/+P/4//n/+f/3//f/9v/2//f/9//3//f/+f/5//n/+f/3//f/9//3
//f/9v/2//b/9v/3//f/9v/2//b/9v/2//j/+P/4//j/9v/2//b/9v/2//b/9//3//n/
/P/6//r/+v/6//r/+//7//z//v8AAAAAAAD+//7//v/+////AAABAAMAAwAFAAYABgAG
AAYABwAHAAYABwAGAAUABwAHAAcABwAKAAoACgAKAAkACQAJAAkABQADAAEA////////
/v/9//v/+v/6//r/+v/5//n/+f/1//X/9v/2//b/9v/0//T/9v/2//b/9v/2//X/9f/1
//X/9f/1//b/9v/1//X/9f/0//T/8//z//X/9f/1//X/9f/1//P/8f/v/+//8P/2//3/
BwATACQANQBEAFkAdwCTAKoAtgCnAIQAYwBKADAAEAD7//T/7P/i/9n/1f/T/9f/2//h
/+f/6v/u//T/9v/3//f/9//3//f/9//3//f/9//5//n/9//3//f/9//5//n/+v/6//j/
+f/5//n/+f/6//r/+v/6//r/+v/6//z//f/9//3/+//8//3//f////////8AAP7//v//
////AQABAAEAAgABAAEAAQABAAQABAAEAAUABQAGAAYABgAFAAUABAADAAUACQAKAAsA
CwANAA4ADgAOABAAEQASABQAFQAVABUAFgAXABkAGgAbAB0AHgAgAB8AIAAgACAAIwAm
ACkALAAuAC8AMQAxADEAMgAzADQANgA2ADYANgA3ADgAOQA6ADwAPAA8ADwAOgA6ADkA
OAA3ADQAMgAwAC4AKwAoACYAIQAeABsAGQAWABMAEAAOAA8ADQALAAkACAAGAAQABAAB
AAAA///+//3//f/8//v/+P/4//j/+P/6//r/+v/6//n/+f/5//n/+P/4//j/+P/4//j/
+P/4//j/+P/4//j/+P/4//j/+P/5//n/+v/6//j/+P/4//j/9v/2//b/9//4//n/+v/7
//v/+//7//z//P/8//z/+//7//v/+//7//z//P/8//v/+f/5//n/+f/5//n/+v/6//r/
+P/4//n/+//7//v/+//5//n/+f/5//n/+f/5//j/+P/4//j/+P/4//j/+P/4//X/9f/1
//X/9v/2//b/9v/3//f/9//3//T/9P/1//X/9//3//b/9v/3//f/9//3//X/9f/1//X/
9f/1//X/9f/3//b/9v/2//b/9//3//b/+P/4//j/+P/3//b/9f/0//b/+P/2//b/9v/0
//T/9P/0//T/9f/1//b/+v/8//z//P/8//z//P/8//v/+v/5//n/+f/7//z//P/9//7/
AAABAAEAAwADAAMAAwADAAMAAwAEAAQABAAEAAEAAQABAAEAAQD///3/+//5//n/+P/3
//X/9P/0//T/9P/z//P/8//x//H/8v/y//L/8v/w//D/8P/w//D/8P/w/+//7//v/+//
7//v//D/8P/v/+//7//w//D/7//v/+//7//v/+//7//v/+v/6f/n/+n/8P/2//3/CQAX
ACgAOQBOAGsAhwCdAKoApgCLAGYASwAwABQA+P/r/+j/4P/W/9P/0//T/9X/2//h/+P/
5P/o//D/9P/z//H/8f/v/+//7//v/+//7//x//H/8//z//P/8//1//X/9v/2//T/9f/1
//X/9f/2//b/9v/4//j/+P/4//b/9//3//f/+f/6//v/+//6//n/+P/4//j/+P/5//n/
+//7//v//P/9//3//f/9//7//v/+/////f/+//7//v8AAAEAAQABAAIABQAFAAUAAwAF
AAYABgAIAAoACwAMAA4ADwAPAA8ADgAPABEAEgAVABcAGAAaABwAHgAfACAAIgAkACYA
KAAqACsALQAtAC0ALgAvADAANAA0ADQANAA1ADYANwA4ADYANgA2ADYAMgAyADEAMAAx
AC4ALAAqACgAJQAiACAAGwAYABUAEwARAA8ADQAMAAsACQAHAAUAAgAAAP7//v/7//r/
+f/4//n/+f/4//f/9v/2//b/9v/2//b/9v/2//f/9//3//f/9v/2//b/9v/0//T/9P/0
//b/9v/2//b/9v/2//b/9v/1//X/9v/2//T/9P/0//T/9P/0//T/9f/3//f/9//3//f/
9//3//j/9v/2//b/9f/3//f/9//3//j/+P/4//f/9//3//f/9//3//f/+P/4//r/+P/4
//n/9//3//f/9//1//X/9f/1//X/9f/1//T/9v/2//b/9v/0//T/9P/0//X/9f/1//X/
9P/0//T/9P/z//P/8//z//L/8v/z//P/9f/1//T/9P/1//X/9f/1//P/8//z//P/9f/1
//X/9f/z//L/8v/y//T/9f/1//T/9P/0//T/9P/0//T/9P/0//L/8v/y//L/9P/0//X/
9v/0//T/9P/0//T/9f/1//b/+P/6//r/+v/6//r/+v/6//r/+v/6//v/+//9//7//v/+
//7/////////AQABAAEAAwADAAMAAwACAAIAAgACAAMAAwADAAMAAQD///3/+//3//f/
9v/1//X/9P/0//T/9P/z//P/8//x//H/8v/y//D/8P/u/+7/7v/u/+7/7v/u/+3/7f/t
/+//7//v//D/8P/v/+//7//w//D/7//v/+3/7f/t/+3/7//x/+//7f/r/+n/6v/u//f/
AQANABwALQA8AFMAcQCNAKQAsACfAIAAYQBKACwAEAD9//D/5v/c/9X/0f/T/9X/2f/d
/+H/5P/o/+z/8P/x//H/8f/x//H/8f/x/+//7//x//H/8//z//P/8//z//P/9P/0//T/
9f/1//X/9f/2//b/9v/0//T/9P/0//T/9f/1//X/9//4//n/+f/5//n/+f/6//r/+v/7
//v/+f/5//n/+v/7//v/+//7//z//P/8//3///8AAAAAAAAAAAEAAQABAAAAAwADAAMA
AwAFAAYABgAEAAYABwAIAAoACwALAAsADAANAA8AEAARABMAFAAWABoAHAAdAB4AIAAi
ACQAJgAnACcAKAAnACsALAAtAC4AMQAyADMANAAzADQANQA2ADYANgA2ADYANgA2ADUA
NAAzADAALgAsACwAKQAmACQAHwAcABkAFwAUABEADgAMAAkABwAFAAMABAACAAAAAAD9
//z/+//6//n/+f/4//f/+P/4//j/+P/3//b/9f/0//P/8//z//P/9P/0//T/9P/0//T/
9P/0//b/9v/2//b/9P/0//T/9P/z//P/9P/0//T/9P/0//T/9P/0//T/9f/z//P/8//z
//X/9f/1//b/9v/2//b/9f/z//P/8//z//b/9v/2//X/8//z//P/8//1//X/9v/2//b/
9P/0//X/8//z//P/8//1//X/9f/1//X/9f/1//T/9P/0//T/9P/0//T/9P/0//P/8//z
//P/8v/y//L/8v/z//P/8//z//D/8P/x//H/8//z//L/8v/z//P/8//z//P/8//z//P/
8//z//P/8//1//T/9P/0//L/8//z//L/8v/y//L/8v/w//D/8P/w//D/8P/w//D/8v/y
//P/8//z//P/9P/y//L/8v/y//T/9f/1//b/9v/4//j/+P/4//j/+P/4//j/+P/4//n/
+f/7//z//P/6//r/+//7//3/////////AQABAAEAAQACAAIAAgACAAEAAQABAAEA///9
//v/+f/3//f/9v/1//P/8v/y//L/8P/v/+//7//v/+//8P/w//D/8P/u/+7/8P/w//D/
8P/u/+3/7f/t/+v/6//r/+z/7P/r/+v/6//u/+7/7f/t/+//7//v/+//7f/r/+n/4//h
/+H/6P/s//P///8NABwAKwA+AFsAewCVAKgAsACbAHwAXwBIAC4AEgD///L/5v/c/9P/
z//R/9X/2f/d/+P/6P/u//D/7P/r/+3/7//v/+//7//v/+3/7f/v/+//7//v/+//7//v
/+//8P/w//L/8//z//P/8f/y//L/8v/y//L/8v/y//L/8//z//P/8//0//X/9f/1//X/
9f/2//b/9v/3//f/9//3//f/+P/5//n/+f/5//r/+v/6//v/+//8//z//P/8//3//f/9
//z//////////f///wAAAAABAAQABgAIAAoACwALAAsADAANAA8AEAAQABEAEQASABQA
FgAXABgAHAAeACAAIgAiACMAJQAlACkAKgArACwALAAsACwALAAuADAAMgA0ADIAMgAy
ADIAMAAwAC8ALgAtACoAKAAmACIAHwAcABoAGQAWABMAEQAOAAsACAAGAAUAAwABAP//
/v/8//r/+v/3//b/9f/0//X/9f/0//P/8v/y//L/8v/y//L/8v/y/+//7//v/+//7v/u
/+7/7v/u/+7/7v/u/+7/7v/u/+7/7v/u/+7/7v/r/+v/7P/s/+z/7P/s/+z/7P/s/+z/
7f/t/+3/7f/t/+3/7f/t/+7/7v/u/+7/7f/t/+3/7f/t/+7/7v/u/+3/7f/t/+3/7f/r
/+v/7P/s/+7/7P/s/+3/6//r/+v/6//t/+3/7f/t/+v/6//r/+r/6v/q/+r/6v/s/+z/
7P/s/+v/6//r/+v/7P/s/+z/7P/r/+v/6//r/+z/7P/t/+3/6//r/+r/6v/p/+n/6f/p
/+n/6f/p/+n/6//r/+v/6//r/+r/6v/q/+j/6f/p/+j/6v/q/+r/6v/q/+r/6v/q/+r/
6v/s/+r/6v/q/+r/7P/t/+3/7v/v//D/7//u/+7/7v/u/+7/8P/w//D/8f/x//P/9P/0
//T/9P/1//X/9//5//n/+f/5//n/+f/5//j/+P/4//j/9f/1//X/9f/1//P/8f/v/+3/
7f/s/+v/6//q/+r/6v/o/+f/5//n/+X/5f/m/+b/6P/o/+b/5v/k/+T/5P/k/+T/4//j
/+P/4//j/+P/5P/k/+P/4//j/+b/5v/l/+X/5f/l/+X/5f/j/+P/4f/f/9//4f/k/+r/
8//9/w0AHgAvAEIAXQB9AJUAogCeAH8AXAA/ACYACgDy/+f/3v/U/87/y//H/8n/y//L
/9H/1//c/+D/4v/k/+X/5f/n/+f/5//n/+f/6f/p/+v/6//r/+v/6//r/+n/6f/q/+r/
6v/r/+v/6//t/+7/7v/u/+z/7P/s/+z/6v/r/+v/6//r/+z/7f/t/+7/7//w//L/8f/w
//D/7//v/+//7//w//P/8//z//P/9P/0//T/9f/1//b/9v/2//b/9//3//f/+P/7//v/
+//7//3//v/+//7/AAABAAIABAAFAAUABQAIAAkACwAMAAsADQAOABAAEgAUABUAFgAX
ABgAGQAaAB4AHwAhACEAJQAmACcAKAAqACoAKgAqACsALAAtAC4ALAAsACwALAAsACwA
KwAqACkAJgAkACIAHgAbABgAFgATABAADQALAAoABwAEAAIAAwABAP///f/8//r/+P/4
//X/9P/z//L/8v/z//P/8//x//D/7//u//D/8P/w//D/7f/t/+3/7f/s/+z/7P/s/+7/
7v/u/+7/7v/u/+7/7v/w//D/8P/w/+//7//w//D/7v/u/+7/7v/w//D/8P/x//H/8f/x
//H/8f/x//H/8v/0//T/9P/z//P/8//z//P/8//y//H/7//v/+//7//v//D/8f/z//T/
8v/w//D/8f/v/+//7//v//H/8f/x//H/8f/x//H/8P/w//D/8P/w//D/8P/w//D/7//v
/+//7//w//D/8P/w/+//7//v/+//8P/w//H/8f/x//H/8P/w/+//7//v/+//8f/x//H/
8f/x//H/8f/x//H/8P/w//D/8v/x//H/8v/w/+7/7v/u/+7/7//x//L/9P/0//b/9v/2
//b/9v/2//b/9v/2//b/9//3//n/+v/6//v//P/+//////8BAAEAAQABAAEAAQABAAIA
AgACAAIA///////////9//v/+f/3//X/9f/0//P/8//y//L/8v/y//H/8f/x/+3/7f/u
/+7/8P/w/+7/7v/s/+z/7P/s/+7/7f/t/+3/7//v/+//8P/u/+3/7f/t//D/8P/v/+//
7f/t/+3/7f/v/+//6//p/+f/6f/q//D/+f8FABMAJAA1AEYAYwCBAJkArACsAJEAbABP
ADYAGgAAAPH/6P/g/9j/0//R/9H/1f/b/9//4//m/+r/8P/y//H/7//v//D/8f/y//P/
8//z//X/9f/z//P/8//z//X/9f/2//b/9v/3//f/9//3//j/+P/4//r/+v/6//r/+P/5
//n/+f/5//r/+//7//n/+f/5//r/+v/6//v/+//8//3//v8AAP///////////v/+//7/
/////wAAAAAAAAIAAwADAAMABAAHAAcABwAHAAkACgAKAAoADAANAA4ADgAPAA8ADwAS
ABMAFQAWABcAGQAaABwAHgAgACEAIgAkACYAKAAqACwALQAvAC8AMQAyADMANAA0ADQA
NAA0ADcAOAA5ADoAOgA6ADoAOgA2ADYANQA0ADUAMgAwAC4ALAApACYAJAAfABwAGQAX
ABYAEwAQAA4ACwAJAAcABQAFAAQAAwAEAAMAAgABAAAA//////7//f/8//z//P/8//r/
+v/6//r/+//7//v/+//6//r/+v/6//j/+P/4//j/+P/4//j/+P/4//j/+P/4//n/+f/6
//r//P/8//z//P/6//r/+v/7//v/+//7//v/+//7//v//P/8//z//P/7//3//f/9//3/
/P/8//z/+//7//v/+//7//v/+//8//z//v/8//z//f/7//v/+//7//v/+//7//v/+//7
//v/+v/6//r/+v/6//r/+v/6//r/+//7//v/+//8//z//P/8//n/+f/5//n/+f/6//z/
/f/7/w==
         </WaveFormData>
      </LeadData>
      <LeadData>
         <LeadByteCountTotal>10000</LeadByteCountTotal>
         <LeadTimeOffset>0</LeadTimeOffset>
         <LeadSampleCountTotal>5000</LeadSampleCountTotal>
         <LeadAmplitudeUnitsPerBit>4.88</LeadAmplitudeUnitsPerBit>
         <LeadAmplitudeUnits>��V</LeadAmplitudeUnits>
         <LeadHighLimit>2147483647</LeadHighLimit>
         <LeadLowLimit>268435456</LeadLowLimit>
         <LeadID>V6</LeadID>
         <LeadOffsetFirstSample>0</LeadOffsetFirstSample>
         <FirstSampleBaseline>0</FirstSampleBaseline>
         <LeadSampleSize>2</LeadSampleSize>
         <LeadOff>FALSE</LeadOff>
         <BaselineSway>FALSE</BaselineSway>
         <ExcessiveACNoise>FALSE</ExcessiveACNoise>
         <MuscleNoise>FALSE</MuscleNoise>
         <LeadDataCRC32>1763960134</LeadDataCRC32>
         <WaveFormData>
/v/+//7//v/4//T/8P/s/+//8P/x//L/9P/2//j/+v/5//j/9//2//j/+P/4//j/+P/4
//j/+P/4//j/+P/4//j/+P/4//j/9v/2//b/9v/4//j/+P/4//j/+P/4//j/+P/4//j/
+P/6//r/+v/6//j/+P/4//j/+v/6//r/+v/6//r/+v/6//z//P/8//z//v/+//7//v8A
AAAAAAAAAAIAAgACAAIAAgACAAIAAgADAAQABQAGAAYABgAGAAYABwAIAAkACgANAA4A
DwAQABIAEgASABIAFQAWABcAGAAaABwAHgAgACEAIgAjACQAJQAmACcAKAAqACoAKgAq
ACoAKgAqACoAKgAqACoAKgAoACgAKAAoACYAJAAiACAAHgAcABoAGAAUABIAEAAOAAwA
CgAIAAYAAwACAAEAAAD///7//f/8//r/+v/6//r/+v/6//r/+v/4//j/+P/4//b/9v/2
//b/9//4//n/+v/5//j/9//2//b/9v/2//b/9v/2//b/9v/2//b/9v/2//b/9v/2//b/
9v/2//b/9v/2//b/9v/2//b/9v/2//b/9P/0//T/9P/0//T/9P/0//b/9v/2//b/9v/2
//b/9v/2//b/9v/2//b/9v/2//b/9v/2//b/9v/2//b/9v/2//b/9v/2//b/9v/2//b/
9v/2//b/9v/2//b/9v/2//b/9P/0//T/9P/2//b/9v/2//b/9v/2//b/9v/2//b/9v/4
//j/+P/4//b/9v/2//b/9v/2//b/9v/0//T/9P/0//T/9P/0//T/9P/0//T/9P/2//b/
9v/2//b/+P/5//r/+//8//z//P/6//r/+v/6//r/+v/7//v//P/8//3//f///wAAAQAC
AAAAAAACAAIABAAEAAUABQAEAAQABAAEAAIAAgACAAIAAgABAP///v/5//n/+P/3//b/
9f/z//P/8f/x//H/8f/w//D/8P/w//L/8P/w//D/8P/w//D/8P/u/+7/7v/u/+//8P/x
//L/8P/v/+//7//x//H/8f/y//D/7//v/+//7//v/+z/6v/o/+b/6f/t//L/+P8DABAA
HQAuAEgAYQB0AIcAhgBxAFwASwA8ACoAFwAMAAYA+//w/+f/4f/e/+D/5P/m/+n/7f/x
//L/8f/x//H/8f/v/+//7//v/+7/7v/w//D/8P/w/+//7//x//H/8f/x//D/8P/w//D/
7//v/+//7//x//H/8f/x//D/8P/w//D/8v/0//T/9f/z//H/8f/z//X/9v/2//X/9f/1
//X/9v/1//X/9f/1//X/9f/2//b/9v/2//b/9//6//r/+v/6//v//P/8//z//P/9//7/
//8AAAAAAAACAAMABAAEAAQABgAJAAsADQAMAA0ADgAPABEAEgASABQAFwAaABsAHgAe
AB8AIAAhACIAIwAkACYAJgAmACcAJwAnACkAKgAqACgAKAAoACgAJgAmACYAJQAiACEA
IAAeAB4AHAAaABkAFgAUABAAEAAMAAkABgAEAAUAAwACAAAAAAD///7//f/8//v/+v/5
//n/+f/5//f/9//2//b/9v/0//T/9P/0//T/9P/0//T/9P/0//X/9f/1//X/9P/0//f/
9//3//f/9//3//f/9v/0//T/9P/0//T/9P/0//T/9v/2//b/9//3//f/+P/4//f/9f/0
//P/9f/2//b/9f/z//T/9P/0//b/9v/2//X/9//3//j/+P/1//X/9f/1//X/9f/1//X/
9f/1//X/9f/1//X/9f/1//X/9f/1//P/8//z//P/8//z//P/9P/0//P/8//0//T/9P/0
//T/8//1//b/9v/2//b/9f/1//X/9f/1//X/9f/z//P/8//z//X/9f/1//X/9v/2//b/
9v/2//b/9f/0//P/8v/x//D/8//y//T/9P/0//T/8v/0//X/9v/3//j/+P/4//r/+v/6
//r//P/8//3//f/8//z//f/9//v//P/9//7//v/+/wAAAAACAAIAAwADAAIAAgACAAIA
AgACAAIAAgACAAEA///+//n/+f/4//f/9P/z//H/8f/x//H/8f/x//L/8v/y//L/9P/y
//L/8v/x//D/7//u/+7/7v/u/+7/7v/u/+7/7v/u/+3/7f/t/+3/7f/t/+7/7v/t/+3/
7f/v/+//7P/q/+r/6P/l/+f/7P/y//v/CAAXACIAOABVAGwAfwCIAH0AZgBPAEAALAAZ
AAoAAgD7//L/7f/n/+L/3v/e/+D/5f/p/+v/7v/x//H/7//v//H/8f/x//H/7v/u//D/
8P/y//L/8f/x//H/8f/x//H/8v/y//L/8v/x//H/8f/x//H/8f/x//H/9P/0//T/9P/y
//T/9P/1//f/9f/1//f/9f/2//b/9f/3//f/9//4//n/+f/5//n/+f/5//r/+v/4//j/
+P/5//j/+P/4//j/+//8//z//P/9////AQADAAMAAgABAAIAAgACAAEAAAADAAUABgAH
AAoACwAMAA0AEQASABIAFAAXABoAGwAeAB4AHwAgACEAIAAhACIAJAAkACQAJQAlACMA
JQAmACYAKAAoACgAKAAmACYAJgAlACYAJQAkACIAHgAcABoAGQAUABIADgAOAAoABwAE
AAIAAgABAAEAAAAAAP///v/9//z/+//6//n/+f/5//n/9//1//T/9P/0//L/8v/y//L/
9P/0//T/9P/y//L/8//z//P/8//y//L/8//z//P/8//1//X/9f/0//T/9P/0//T/8v/y
//L/8v/0//T/9P/1//P/8//0//T/8v/x//H/8f/y//T/9f/1//P/9P/0//T/9v/2//b/
9f/z//P/9P/0//X/9f/1//X/9//3//f/9//2//X/9P/z//X/9f/1//X/9f/1//X/8//x
//H/8f/x//P/8//0//T/8f/x//L/8v/0//T/9P/z//P/9P/0//T/8//x//D/7//x//H/
8f/x//P/8//z//P/8//z//P/8//z//L/8f/w//L/8v/x//D/8v/y//L/8v/x//L/8v/y
//L/8v/y//T/9f/2//n/+v/6//r/+P/4//j/+P/4//j/+f/5//r/+v/7//v/+f/6//v/
/P/+//7/AAAAAAAAAAABAAEABAAEAAQABAAAAAAAAAAAAAAA///9//z/9//3//b/9f/y
//H/7//v//H/8f/x//H/8P/w//D/8P/w/+7/7v/u/+7/7v/u/+7/7v/u/+7/7v/u/+7/
7v/u/+7/7f/t/+3/7f/t/+3/7v/u/+3/7f/t/+//7f/s/+j/5v/m/+n/7f/y//r/AwAO
ABsAKAA+AFUAaAB5AIQAeQBeAEcANgAkABEAAgAAAPv/8v/r/+X/4v/i/+T/5v/n/+v/
7f/w//P/8f/v//H/8//z//P/8//y//L/9P/0//L/8v/x//H/8f/x//H/8f/y//L/8v/y
//P/8//z//P/8//z//P/8//0//T/9P/0//T/9v/2//f/9//1//X/9//3//j/+P/3//X/
9f/1//b/+P/5//r/+//9//3//v/+//z//P/8//3//v/+//7//v8BAAIAAgACAAEAAQAB
AAEAAgACAAIABAAHAAgACAAIAAkACwAMAA0ADAANAA4ADwATABQAFAAWABYAGAAYABoA
HAAdAB4AHwAhACMAJQAoACYAJgAnACcAJwApACoAKgAqACoAKgAqACoAKgAqACkAJgAl
ACQAIgAfABwAGQAXABQAEgAOAA4ADgALAAgABgAFAAMAAgAAAAAA///+//3/+v/5//j/
9//5//n/+f/3//f/9v/2//b/+P/4//j/+P/4//j/+P/4//X/9P/0//P/8//z//L/8v/z
//P/8//z//X/9f/1//T/9v/2//b/9v/2//b/9v/2//b/9v/2//f/9//3//j/+P/3//X/
9P/z//P/9P/0//P/9f/2//b/9v/3//j/+f/5//n/+f/6//r/+//7//v/+//7//v/+//7
//v/+//7//v//f/9//3//f/////////9//v/+//7//v/+f/5//r/+v/5//n/+v/6//v/
/P/9//3/+//8//z//P/8//v/+//7//v/+//7//v/+f/5//n/+f/5//n/+f/5//j/+P/4
//j/+P/4//f/9v/4//j/+P/4//f/9//3//f/9//3//f/9//1//f/+P/2//b/9v/2//j/
+v/7//z/+//8//z//P/8//z//P/8//7//v///////v/+///////9//7///8AAAIAAgAE
AAQABAAEAAUABQAGAAYABgAGAAQABAAEAAQABAADAAEAAAD7//v/+v/5//b/9f/z//P/
9P/1//b/9//2//b/9v/2//T/8v/y//L/8v/y//L/8v/0//T/9P/0//P/8v/x//D/8P/v
/+//7//x//H/8f/y//D/7//v/+//7//x//D/7v/u/+7/7//z//z/BAANABgAJQA2AE4A
ZwB8AIkAhABtAFgASQA4ACQAEwAKAAIA+f/w/+n/5f/o/+r/7P/u/+//8//1//j/+f/3
//X/9f/3//f/9//3//b/9v/4//j/+P/4//f/9//1//X/9f/1//b/9v/2//b/+f/5//n/
+f/3//f/9//3//r/+v/6//r//P/+//7////+//v/+v/7//3//v/+//3//f/9//3//v//
//////////////8AAAAAAAAAAAAAAQACAAIAAgACAAUABgAGAAYABAAFAAYABwAKAAoA
CgAMAA0ADgAOAA4ADwARABIAEwAUABUAFgAXABkAGgAaABwAHQAgACEAJAAkACUAJgAn
ACkAKwAtADAALgAuAC8ALwAvADEAMgAyADIAMgAyADIALgAuAC4ALQAsACsAKgAoACQA
IgAgAB8AHgAcABgAGAAWABMAEAAOAA8ADQAMAAoACQAHAAUAAwAEAAMAAgABAAEAAQAB
AP//AQAAAAAAAAD+//7//v/+/wAAAAAAAAAA/P/8//3//f///////v/+//3//f/9//3/
/f/9//3//P/8//z//P/8//z//P/8//z//v/+//7/////////AAAAAP7//f/9//3///8A
AAAA///9//7//v/+/wAAAAAAAP///f/9//7//v////////////3//f/9//3/////////
///+//3//P/7//z//f/+//3/+//7//v/+//7//v//P/8//3//f/+//7//P/8//z/+//7
//z//P/8//z/+//7//v/+//7//v/+//7//v/+//7//3//f/9//3//P/8//z//P/8//z/
+//6//r/+v/6//r/+//7//v/+//7//v/+//7//v/+//8//7//P/7//n/+f/8//r/+v/6
//r/+v/8//3//v///wAAAAAAAAAAAAAAAAAA/v/+//////8BAAIABAAFAAIAAgACAAIA
BAAEAAYABgAIAAgACQAJAAoACgAKAAoACQAKAAsADAAIAAUAAQD+//3//f/8//v//P/7
//n/+f/5//n/+f/5//b/9v/2//b/+P/2//b/9v/0//T/9P/0//T/9P/0//T/9v/2//b/
9v/2//X/9f/1//T/8//y//L/8v/x//H/8f/z//H/8P/u/+z/6v/r/+//9P/6/wEADAAZ
ACYAPABZAG4AgwCOAIUAcABdAEwAPAAnABYACgABAPj/8f/n/+T/5P/k/+b/6//t/+//
8P/x//P/9f/1//P/8//z//P/8v/y//T/9P/y//L/8f/x//P/8//z//P/9P/0//T/9P/z
//P/8//z//X/9f/1//X/9P/0//T/9P/0//b/9v/3//f/9f/1//f/9//4//j/9//1//X/
9f/2//n/+f/5//n/+v/7//3//v/+//7//v///wAAAAAAAAAA//8AAAAAAAACAAMABAAF
AAQABAAEAAYACQAKAAoACgAJAAsADAANABAAEQASABMAEwAUABQAFgAZABwAHQAgACIA
IwAkACUAJAAlACYAKAAoACgAKQApACsALQAuAC4ALgAuAC4ALgAsACwALAArACoAKQAo
ACYAJAAiACAAHwAcABoAFgAWABQAEQAOAAwACwAJAAgABgAEAAMAAgABAAIAAQAAAP//
/////////f/9//z//P/8//7//v/+//7//P/8//z//P/7//z//v////7//f/7//r/+//7
//v/+//9//3//f/8//v/+v/5//j/+P/4//j/+P/6//r/+v/7//v/+//8//z//P/7//v/
+//5//r/+v/5//v//P/8//z/+v/6//r/+f/7//v//P/8//n/+f/5//n/9//3//f/9//5
//n/+f/5//f/9//3//f/+f/5//n/9//5//n/+f/5//f/9//4//j/+f/5//r/+v/4//j/
+P/3//f/+P/4//j/+P/3//f/9//1//X/9f/1//f/9//3//f/9f/1//X/9f/0//T/9P/0
//b/9v/1//T/8v/y//L/8v/1//X/9f/1//X/9f/1//X/8//z//T/9v/0//P/8//z//b/
+P/2//b/9v/2//T/9v/3//j/9//4//j/+P/4//j/+P/4//n/+v/8//3//v/+////////
/wAAAQACAAEAAAABAAAAAAAAAAEAAQAEAAQABAAEAAIAAgACAAIA/v/9//v/+v/3//f/
9v/1//b/9f/z//P/8//z//P/8//w//D/8P/w//L/8P/w//D/8P/w//D/8P/u/+7/7v/u
/+7/7v/u/+7/7v/t/+3/7f/t/+3/7f/u/+7/7f/t/+3/7f/v/+7/6v/m/+b/6f/r//L/
+P8DABAAHQAqADoAUwBqAH0AiAB9AGQATwBAAC4AFwAGAAIA/f/0/+3/5f/i/+L/5P/o
/+v/7f/v//L/9f/1//X/9//1//X/9f/1//T/9P/2//b/9v/2//X/9f/1//X/9f/1//b/
9v/2//b/9//3//f/9//1//X/9f/1//j/+P/4//j/+P/6//r/+//7//n/+f/7//n/+v/6
//n/+//7//v//P/9//3//f/9//v/+//8//z//v/+//7///////7//f/8//7/AAABAAIA
BAAFAAYABwAGAAYABgAIAAkACgAKAAoACQALAAwADQAQABEAEgATABQAFAATABQAFQAY
ABkAHAAeAB8AIAAhACAAIQAiACQAIgAiACMAIwAlACcAKAAoACgAKAAoACgAJgAmACYA
JQAkACMAIgAgACAAHgAcABsAGAAWABIAEgAOAAsACAAGAAYABQAFAAQAAgABAAAA///9
//v/+f/3//n/+f/5//f/9//2//b/9v/4//j/+P/4//j/+P/4//j/9v/2//f/9//3//f/
9v/2//b/9f/0//P/8//z//P/8v/0//T/9P/0//L/8v/y//L/8v/y//L/8//z//P/9P/0
//b/9f/1//X/9f/2//b/9f/z//T/9P/0//b/9v/2//X/8//z//T/9P/x//H/8f/x//H/
8f/x//H/8v/z//T/9f/1//X/9f/1//T/8//y/+//8P/x//L/8//z//P/9P/0//L/8f/x
//D/8v/y//L/8f/x//L/8v/y//D/7//v/+//8f/x//H/8f/v/+//7//v//H/8f/x//H/
8P/w//D/8P/y//L/8f/w//L/8v/y//L/8//z//P/8//z//P/8//z//P/8f/w//L/8v/w
//D/8P/w//D/8v/z//T/9//4//j/+P/4//j/+P/4//f/9v/2//X/+P/4//n/+f/6//z/
/v8AAP7//v8AAAAAAgACAAMAAwADAAIAAQAAAAAAAAAAAAAA/P/7//n/+P/3//f/9v/1
//T/8//x//H/7//v/+//7//w//D/8P/w//D/7v/u/+7/8P/w//D/8P/w//D/8P/w/+7/
7v/u/+7/8P/v/+//7//v/+//7//w//D/7//v/+//8f/v/+z/6P/k/+b/6//x//b/AAAJ
ABYAIQA0AEwAYwB0AIMAggBrAFIAQQAyABwACQAAAPz/9f/s/+f/5//k/+L/5P/o/+v/
6//v//T/9//1//P/8//x//H/8f/x//L/8v/0//T/9P/0//P/8//1//X/9f/1//T/9P/0
//T/9f/1//X/9f/3//f/9//3//b/9v/2//b/+P/6//r/+//5//f/9//5//f/+P/4//f/
+P/5//r//P////////////3//f/+//7/AAAAAAAAAQAAAAAAAAAAAAIABAAFAAYABQAF
AAUABQAEAAQABAAGAAkACgAKAAoACQALAAwADQAQABEAEgATABcAGAAYABoAGQAcAB0A
IAAgACEAIgAjACIAIwAkACYAKAAoACkAKQApACsALAAsACoAKgAqACoAKgAqACoAKQAo
ACcAJgAkACAAHgAcABsAGAAWABIAEgASAA8ADAAKAAsACQAIAAYABQADAAEA///+//3/
/P/7//v/+//7//n/+f/4//j/+P/4//j/+P/4//j/+P/4//j/+P/4//n/+f/3//f/9v/2
//f/9//3//f/+f/5//n/+P/4//j/+P/4//j/+P/4//j/+P/4//j/+f/5//n/+v/6//v/
+//8//3/+//8//z/+//7//z//P/8//r/+v/6//n/+f/5//r/+v/5//n/+f/5//n/+f/5
//n/+f/5//n/+f/4//f/9v/1//X/9f/1//P/9f/1//X/9f/z//P/9P/0//X/9f/2//b/
9P/0//T/8//z//T/9P/0//T/8//z//P/9f/1//X/9f/3//f/9//3//b/9f/0//P/9v/2
//b/9v/0//T/8//y//L/8v/y//L/9f/1//X/9f/z//P/8//z//L/8f/x//L/8v/z//X/
9v/1//T/8//y//L/9P/1//b/9//4//j/+P/4//j/+P/4//j/+P/5//n/+v/6//v/+//7
//z//f/+//7//v8AAAAAAAAAAAEAAQACAAIAAgACAAAAAAAAAAAAAAD///3//P/3//f/
9v/1//b/9f/z//P/8//z//P/8//w//D/8P/w//D/7v/u/+7/7v/u/+7/7v/u/+7/7v/u
/+7/7v/u/+7/8P/v/+//7//v/+//7//w/+//7f/s/+v/6//t/+z/6v/q/+j/5//r//D/
+P///wwAFwAmADoAUQBoAHsAhgB7AGIAUQBCAC4AGwAMAAIA+f/y/+n/5f/i/+L/5P/m
/+n/6//t/+7/8f/x//H/8//x//H/8f/x//D/8P/y//L/9P/0//P/8//z//P/8//z//T/
9P/0//T/9f/1//X/9f/1//X/9f/1//b/9v/2//b/9P/2//b/9//5//f/9//5//n/+v/6
//n/+f/5//n/+v/5//n/+f/5//n/+f/6//r//P/8//z//f/+//7//v/+//3//v/+//7/
AAABAAIAAwAEAAQABAAGAAYABgAFAAQABgAJAAsADQAMAA0ADgAPABMAFAAUABYAFwAa
ABsAHgAdAB0AHQAdAB8AIQAjACYAJgAmACcAJwAlACcAKAAoACoAKgAqACoAKAAoACgA
JwAmACUAJAAiACIAIAAeAB0AGAAWABIAEgAQAA0ACgAIAAUAAwACAAAAAgABAAAA///+
//3//P/7//n/+f/5//f/+f/4//j/+P/2//b/9v/2//b/9v/2//b/9P/0//X/9f/3//f/
9v/2//n/+f/5//n/+P/3//b/9P/0//T/9P/0//b/9v/2//b/9P/0//T/9f/z//P/9P/0
//b/9f/1//X/8//0//T/8//1//b/9v/2//b/9v/2//X/9f/1//b/9v/3//f/9//3//f/
9//3//f/9f/1//X/9f/3//f/9//3//f/9//3//X/8//z//P/8//z//P/9P/0//X/9f/2
//b/9P/0//T/8//1//b/9v/2//T/8//z//P/9f/1//X/9f/3//f/9//3//f/9//3//f/
9v/2//b/9v/4//j/9//2//b/9v/2//b/9f/1//X/9f/1//X/9f/1//X/9f/2//j/+P/3
//f/9//2//b/+P/2//b/9v/2//T/9v/3//j/+f/6//r/+v/6//r/+v/6//z//P/9//3/
/v/+///////+//7//v/+////AAADAAQAAgACAAMAAwAEAAQABAAEAAIAAgACAAIAAgAB
AP///v/7//v/+v/5//j/9//1//X/8//z//P/8//z//T/9f/2//T/8v/y//L/8//0//X/
9v/z//L/8f/w//L/8v/y//L/8v/x//H/8f/x//H/8f/y//T/8//z//P/7//t/+r/6v/q
/+r/6//v//T//v8JABIAHQAsAEYAYQB2AIcAjgCDAGwAVwBIADYAIQASAAgA///2/+3/
5//m/+b/6P/s/+3/8f/3//j/9f/z//P/8//x//H/8f/x//L/8v/0//T/8v/y//H/8f/z
//P/8//z//b/9v/2//b/9f/1//X/9f/z//P/8//z//T/9P/0//T/9P/2//b/9//5//f/
9//5//f/+P/4//f/+P/5//r//P/9//3//f/9//////8AAAAA/v/+//7///8CAAIAAgAC
AAIAAgABAAAAAAABAAIAAwAFAAYABwAKAAsADAAMAAwACwANAA4ADwAQABEAEgATABMA
FAAUABYAGQAcAB0AIAAgACEAIgAjACIAIwAkACYAJgAmACcAJwAoACsALQAuAC4ALgAu
AC4ALAAsACwAKwAoACcAJgAkACQAIgAgAB8AHgAcABgAGAAWABMAEAAOAA0ACwAKAAgA
CAAHAAYABQAGAAUABAADAAEAAQABAP//AQAAAAAAAAD+//7//v/+//7//v/+//7//P/8
//3//f/7//v/+v/6//3//f/9//3//f/9//3//P/6//r/+v/6//r/+v/6//r/+P/4//j/
+f/5//n/+v/6//z/+//7//v/+f/6//r/+f/5//r/+v/6//r/+v/6//n/9//3//j/+P/1
//X/9f/1//X/9f/1//X/9//3//f/9//1//X/9f/1//P/8//z//H/8v/z//T/9f/1//X/
9v/2//P/8//0//T/9P/0//T/8//1//b/9v/2//b/9f/1//X/8//z//P/8//x//H/8f/x
//H/8f/x//H/8v/y//L/8v/y//L/8f/w//L/8v/y//L/8f/x//H/8f/v/+//7//v/+//
8f/y//L/8v/y//L/8P/y//P/9P/1//b/9v/2//T/9P/0//T/9f/2//j/+f/4//j/+f/5
//n/+v/7//z//P/8//7//v/+//7//////////v/9//z//P/8//z//P/6//n/9//2//X/
9f/0//P/8P/v/+3/7f/t/+3/7f/t/+z/7P/s/+z/7P/q/+r/6v/q/+r/6v/q/+z/7P/s
/+z/7P/s/+z/7P/s/+v/6//r/+n/6f/p/+r/6v/p/+n/6f/p/+n/5v/k/+L/5v/p/+3/
8v/6/wcAFAAhADIASABjAHYAgQCAAGkAUAA/ADAAGgAHAAAA+v/z/+z/6f/j/+L/4v/i
/+T/5//r/+3/7v/v/+//7//v/+//7//v/+//7//w//P/9P/y//L/8f/x//H/8f/x//H/
8P/w//D/8P/y//P/9P/1//P/8//z//P/8f/w/+//7v/w//L/8v/z//T/8//0//f/9v/2
//X/8//z//P/8//0//X/9f/1//X/9//3//j/+P/2//b/9v/3//j/+P/4//j/+//8//z/
/P/6//v//P/9//7//v/+/wAAAQACAAIAAgADAAUABgAHAAgACQAKAAsACwAMAAwADgAP
ABIAEwAWABgAGQAaABsAHAAdAB4AIAAgACAAIQAhAB8AIQAiACIAIgAiACIAIgAiACIA
IgAhACAAHwAeABwAGQAWABMAEQAQAA4ACgAKAAgABQACAAAAAQD///7//P/6//n/+P/3
//j/9//2//X/9f/1//X/8//z//L/8v/y//T/9P/0//T/8//y//H/8P/w//D/8f/x//H/
8f/w//D/8//z//P/8//x//H/8f/w//L/8v/y//L/8v/y//L/8v/y//L/8v/z//P/8//0
//T/9v/1//X/9f/1//b/9v/1//f/+P/4//j/9f/0//P/8f/z//P/9P/0//X/9f/1//X/
8//z//P/8//z//P/8//z//P/8//z//P/8//z//P/8f/z//P/8//z//P/8//0//T/8f/x
//L/8v/y//L/8v/x/+//8P/w//D/8f/x//L/8//x//H/8f/x//P/8//z//P/8//z//P/
8//0//T/9P/0//L/8v/x//D/8v/0//T/9P/0//P/8v/x//D/8v/0//X/9v/1//b/9v/2
//b/9v/2//b/9v/2//f/9//6//r/+//7//v//P/9//7//v/+/wAAAAACAAIAAwADAAQA
BAAEAAQAAQAAAP///v/+//3/+//6//X/9f/0//P/8v/x/+//7//x//H/8f/x//D/8P/w
//D/8v/w//D/8P/u/+7/7v/u/+z/7P/s/+z/7v/u/+7/7v/u/+3/7f/t/+//7//v//D/
7v/t/+3/7f/v/+3/7P/o/+b/6P/r/+//9v/8/wcAFAAfACwAQgBbAG4AgQCEAG8AVABB
ADIAIAANAAIA/v/1/+z/5f/h/+D/4v/m/+j/6f/r/+3/8v/z//P/8f/x//P/8//z//P/
8v/y//T/9P/y//L/8f/x//P/8//z//P/8v/y//L/8v/z//P/8//z//X/9f/1//X/9P/0
//T/9P/0//b/9v/3//n/9//3//n/9//4//j/9//5//n/+f/6//n/+f/5//n/+f/5//r/
+v/4//j/+P/5//z//P/8//z//f/+//7//v/+////AAABAAIAAgACAAQAAwAEAAQABAAD
AAUABgAHAAkACwANAA8AEQASABIAFAATABYAFwAaABoAGwAcAB0AHgAfACAAIgAiACIA
IwAjACMAJQAmACYAJAAkACQAJAAiACIAIgAhACAAHwAeABwAHAAaABgAFwATABAACwAK
AAoABwAEAAIA///9//z/+v/8//v/+v/5//j/9//2//X/9f/1//X/8//z//L/8v/y//L/
8v/y//L/8v/y//L/8v/w//D/8f/x/+//7//u/+7/8f/x//H/8f/v/+//7//u//D/8P/w
//D/8v/y//L/8v/w//D/8P/x//P/8//0//T/9P/z//P/8//z//T/9P/z//X/9v/2//b/
9f/0//P/8f/x//H/8v/y//L/8//0//X/8//z//P/8//z//P/8//z//P/8//z//P/8//z
//P/8f/x//H/8f/x//H/8f/y//L/8f/x//L/8v/0//T/9P/z//H/8v/y//L/9P/z//P/
8//x/w==
         </WaveFormData>
      </LeadData>
   </Waveform>
</RestingECG>
