# Supplementary material for: Detection of Left Atrial Enlargement Using a Convolutional Neural Network-Enabled Electrocardiogram
Source: Front Cardiovasc Med. 2020 Dec 17;7:609976. doi: 10.3389/fcvm.2020.609976 (PMC7773668; doi:10.3389/fcvm.2020.609976)
Supplement: Supplementary file 4 [file Data_Sheet_4.ZIP › normal3/1802031741_1159_0000000J.XML]

<?xml version="1.0" encoding="Windows-1252"?>
<!DOCTYPE RestingECG SYSTEM "restecg.dtd">
<RestingECG>
   <PatientDemographics>
      <PatientID>1802031741</PatientID>
      <PatientAge>82</PatientAge>
      <AgeUnits>Years</AgeUnits>
      <Gender>Male</Gender>
      <PatientLastName>wuzhuolu</PatientLastName>
   </PatientDemographics>
   <TestDemographics>
      <DataType>Resting</DataType>
      <Site>1</Site>
      <AcquisitionDevice>MAC55</AcquisitionDevice>
      <Status>Unconfirmed</Status>
      <Priority>Normal</Priority>
      <AcquisitionTime>09:58:49</AcquisitionTime>
      <AcquisitionDate>07-31-2016</AcquisitionDate>
      <CartNumber>1</CartNumber>
      <AcquisitionSoftwareVersion>009C</AcquisitionSoftwareVersion>
      <XMLSourceVersion>MAC5000 v1.0</XMLSourceVersion>
   </TestDemographics>
   <RestingECGMeasurements>
      <VentricularRate>84</VentricularRate>
      <AtrialRate>84</AtrialRate>
      <PRInterval>160</PRInterval>
      <QRSDuration>90</QRSDuration>
      <QTInterval>366</QTInterval>
      <QTCorrected>432</QTCorrected>
      <PAxis>41</PAxis>
      <RAxis>42</RAxis>
      <TAxis>22</TAxis>
      <QRSCount>14</QRSCount>
      <QOnset>219</QOnset>
      <QOffset>264</QOffset>
      <POnset>139</POnset>
      <POffset>190</POffset>
      <TOffset>402</TOffset>
      <ECGSampleBase>500</ECGSampleBase>
      <ECGSampleExponent>0</ECGSampleExponent>
   </RestingECGMeasurements>
   <Diagnosis>
      <Modality>Resting</Modality>
         <StatementCount>2</StatementCount>
         <LabelText>12SL ��ϳ���</LabelText>
      <DiagnosisStatement>
         <StmtFlag>ENDSLINE</StmtFlag>
         <StmtText>�������</StmtText>
      </DiagnosisStatement>
      <DiagnosisStatement>
         <StmtFlag>ENDSLINE</StmtFlag>
         <StmtText>���� ECG</StmtText>
      </DiagnosisStatement>
   </Diagnosis>
   <Waveform>
      <WaveformType>Rhythm</WaveformType>
      <WaveformStartTime>0</WaveformStartTime>
      <NumberofLeads>8</NumberofLeads>
      <SampleType>CONTINUOUS_SAMPLES</SampleType>
      <SampleBase>500</SampleBase>
      <SampleExponent>0</SampleExponent>
      <HighPassFilter>16</HighPassFilter>
      <LowPassFilter>150</LowPassFilter>
      <ACFilter>NONE</ACFilter>
      <LeadData>
         <LeadByteCountTotal>10000</LeadByteCountTotal>
         <LeadTimeOffset>0</LeadTimeOffset>
         <LeadSampleCountTotal>5000</LeadSampleCountTotal>
         <LeadAmplitudeUnitsPerBit>4.88</LeadAmplitudeUnitsPerBit>
         <LeadAmplitudeUnits>��V</LeadAmplitudeUnits>
         <LeadHighLimit>2147483647</LeadHighLimit>
         <LeadLowLimit>268435456</LeadLowLimit>
         <LeadID>I</LeadID>
         <LeadOffsetFirstSample>0</LeadOffsetFirstSample>
         <FirstSampleBaseline>0</FirstSampleBaseline>
         <LeadSampleSize>2</LeadSampleSize>
         <LeadOff>FALSE</LeadOff>
         <BaselineSway>FALSE</BaselineSway>
         <ExcessiveACNoise>FALSE</ExcessiveACNoise>
         <MuscleNoise>TRUE</MuscleNoise>
         <LeadDataCRC32>933409446</LeadDataCRC32>
         <WaveFormData>
GAAYABgAGAAVABQAEwASABQAFAAUABQAEAAOAAwACgAIAAgACAAIAAYABgAGAAYABAAC
AAAA/v8AAAAAAAAAAP7//P/6//j/9v/2//b/9v/2//b/9v/2//n/+v/7//z/+//6//n/
+P/4//j/+P/4//b/9v/2//b/9//4//n/+v/7//z//f/+//v/+v/5//j/9v/2//b/9v/4
//r//P/+//3//P/7//r//P/+/wAAAgAAAP7//P/6//3//v///wAA///+//3//P/8//z/
/P/8//z//P/8//z//P/8//z//P/9//7///8AAP3//P/7//r/+v/6//r/+v/6//r/+v/6
//z//P/8//z//P/8//z//P/5//j/9//6//v/+//7//z/AQAAAAEABAABAAIAAQD+/wAA
AgAEAAUABgAIAAsACwAIAAgACAAIAAwADAANABAADgAMAAwADQALAAgACgALAA0ACwAK
AAYABQAFAAQAAwADAAMAAgD9//z//P/6//r/+//7//j/+v/6//n/+f/7//v/+v/5//n/
9//1//X/9//2//f/9//1//P/+P/5//j/+v/8//r/+P/0//L/9P/w/+z/9/8LABUAGwAz
AE4AYQBxAIEAjwCPAIAAZwAzAPT/0//H/73/vP/G/8X/v//G/87/z//X/+n/8v/w/+//
7//v/+//8f/1//X/7//x//f/9f/1//X/9f/3//f/9//3//f/9v/0//f/+//3//T/9P/0
//b/+v/7//v/9//5//z//P/3//T/8//z//b/9//4//j/+f/6//v//v8BAAEAAQABAAEA
///9//v//P/9//7/AQADAAUAAgABAAEAAgADAAMABAAEAAQABQAIAAwADQAPAA0ADgAN
AAwADgAQABIAFAAUABQAFgAaABkAGAAXABYAFAAVABgAGAAYABgAGQAcABcAFwAbABkA
FwAaAB4AHAAVABgAGgAaABoAGgAYABYAFgAWABYAFAAWABYAEwASAA8ADAAIAAcACgAL
AAgABgAEAAQABAAEAAAAAAAAAAEA///9//z//P/+///////+/////v/9//3///////3/
/f/8//3//P/6//n//P///wIAAAAAAAAAAAD8//z/+//7/////f/7//3//v/7//v/+///
//3//f/+/////f/7//3//v/8////AAD+//7///////3//P/6//j/+v/7//v/+v/7//7/
///+//z//v/+//z/+//6//j/9//4//j/9//3//j/+f/4//n/+P/3//X/9P/2//j/+//9
//r/+f/6//n/+v/8//b/9v/2//b/9v/4//n/+f/5//r//P/6//r//P/8//7//v/+//7/
AAACAAUABgAIAAsACgAIAAcABgAGAAgACAAJAA4ADAAKAAoACQAJAAYACAALAAsACQAI
AAMAAQAAAP7//////////v/3//T/9P/y//T/9//5//j/9//2//T/8//z//P/8v/x//P/
8//x//H/8P/w//D/7//v/+7/9P/2//T/9P/2//b/9P/u/+7/7v/q/+j/8f///w8AIQAx
AEYAYwB5AIcAkwCbAJIAbwAzAPb/2f/J/7f/tP++/8X/xf/C/8b/0//j/+n/7P/s/+v/
7f/t/+3/7f/v/+v/7f/x//P/9f/y//H/8P/x//D/7//u/+3/7f/s//D/9f/0//L/8//0
//T/9v/1//P/7//v//D/7v/u/+7/8P/z//j/+f/6//r/+f/4//f/+P/3//f/9//3//f/
9//3//f/+P/5//r//f/+////+//5//n/+v/7//v//f/+////AQABAAQABAAFAAkADAAN
AA4ADgAOAA4ADgAMAAwADgASABIAEgASABIAFAAVABgAGAAXABYAFgAYABMAEwAXABUA
EQAUABgAFgAUABgAGwAcABsAGgAXABQAEwAUABUAFAAVABQAEAAOABAADgALAAsACgAJ
AAQAAAAAAAAAAAAAAPz//P/8//3//v/9//3//v8AAAEAAQAAAP3//P/7//v///////3/
/f/7//3//f/8//r//P/+/wAAAgACAAIAAgD+//7//f/9//3/+//5//v//P/5//n/+f/9
//v/+//8/////f/7//3//v/8////AAD9//z//P/7//3//P/6//j/+v/7//v/+v/8//7/
/v/8//z//v/+//z/+v/6//n/+f/6//r/+f/5//v/+//5//n//f/9//z//P/5//j/+P/3
//f/9//5//n//v/2//r/+f/4//f/9v/6//v/+//7//v//P/5//j//f/+/wEAAgD9//z/
/f/+/wAAAgAFAAkACwAKAAoACgAIAAoACgALAAwACgAIAAgACQAJAAYACAALAAsACQAI
AAYABQAFAAQAAQD///3/+v/3//b/+P/4//j/+f/5//b/9//2//T/8//z//P/8v/x//P/
8//x//H/8//0//X/9f/x/+7/8v/y/+7/7v/w//D/9v/6//L/7P/m/+L/5f/x////DwAf
ADgAWwBzAH0AiwCfAKQAiQBZABgA4//N/8P/tv+2/7//wf/C/8T/y//X/+P/6v/q/+v/
6f/n/+f/7f/x/+n/5//x//H/7f/t/+3/7f/v//H/8f/x//H/7//s/+7/8f/v/+z/7P/s
//D/9P/1//X/8v/z//X/9P/w/+7/7v/v//P/8//z//L/8//0//X/+P/4//f/9v/1//X/
9f/1//X/9//3//f/+f/6//v/9//1//j/+v/8//3//f/8//v/+//7//7//v///wIABgAI
AAoACQAKAAsADAAMAAwADgASABIAEgASABIAEQARABMAEgATABIAEgAUABIAEwAYABcA
FAAWABkAFgARABQAFgAWABQAFAASABAADwAQABEAEAAQABAADQAMAA4ADAAJAAkABwAH
AAMAAAAAAAAAAAAAAP3//v///wEA///9//z//P/7//v/+v/4//n/+v/7//3//P/7//j/
9//6//3//v/+//r//P/+/wAA/v/+//7//v/+//7//f/9/wAA///+/wEAAwD///7//f//
//3//f/+/////f/7//3//f/6//z//P/9//7/AAABAAMAAgAAAP7//v///////v/7//z/
+//4//n//P/9//z//P/8//v/+//+//7//f/9//v/+//5//n//P/9//3//v/6//r/+//7
//v/+//9//3//P/6//j/+P/6//r/+v/6//z//f/9//3//f/+//v/+v/+//7/AAAAAAAA
AAACAAQAAwAEAAYACQALAAoACgAKAAoADAAMAA0ADwAMAAkACAAMAA0ACwAOAA8ADwAN
AAwABwAFAAQAAgADAAMAAwACAPz/+P/3//T/9//5//r/+P/6//r/+f/5//v/+//6//n/
+f/5//f/9//5//r/+//7//v/+P/8//z/+P/4//r/+v/0//D/8v/y/+r/6v/z////DwAV
ABsAOgBfAHEAewCJAJMAkAB9AEsADADf/8//w/++/8T/xf/B/8T/0v/f/93/1//i/+7/
8f/z//P/7f/v//X/9f/v/+3/8//5//j/9//2//f/9v/1//T/8//1//T/+P/9//v/+P/4
//j/+P/6//n/9//3//n//P/8//r/+P/4//n//P/9//7//v/9//z/+//8//z/+//6//n/
/P/9//7///////////8BAAMABQACAAEA//8AAAEAAQAFAAYABwAJAAoADAALAAsACgAK
AAgABgAKAA4AEgAWABYAFgAYABwAGwAaABkAGAAZABsAHwAgAB0AHAAcAB4AGwAbAB8A
HQAaABwAHwAcABcAGgAcABwAHQAeAB0AHAAXABYAFQASABYAFgATABIAFAASAA8ADwAP
AA8ACwAIAAYABgAGAAYAAAAAAAAAAQADAAMABAAGAAUABQAEAAIAAAD+//z/+//9//3/
+//7//z///8AAAAAAQAEAAcACgAIAAYABAACAAEAAgACAAMAAwABAP//AQADAP///v/9
/wEA/////wAABAADAAIABQAFAAIABAAEAAQABAAFAAUABAACAP///P8AAAEAAQAAAP//
AAD///z//v8AAAAA/v/+//7//f/9/wAAAAD///////////3//f/+//3/+//6//v//P/+
/////////wEAAQD6/wAA/v/+//7//v8AAP///f/7//z//v/8//z///8AAAMABAAAAAAA
AgAEAAUABgAIAAsACQAIAAgACAALAA4ADwARABIAEAAOAA4ADwAPAAwADgAPAA8ADQAM
AAgABwAHAAYABQAFAAUABAD///z//P/6//n/+f/4//T/+f/6//r/+//8//v/+f/3//j/
+f/4//n/+v/6//r/+f/4//b/+//8//n/+P/5//j/+v/8//b/8v/y//D/8//9/wsAHQAv
AEQAWQBrAIEAkQCVAIwAewBLAAoA3//P/8H/uv/G/83/xf/K/9L/0f/V/+H/5v/o//f/
/f/t/+X/7f/x/+//8//3//f/8f/x//H/8f/z//X/9f/1//X/8v/w//P/9//1//L/8v/y
//L/9P/z//H/8f/1//r//P/4//b/9v/3//r/+//8//z/+P/2//T/9P/3//n/+//9////
/////////P/7//r/+//9/////P/7//7/AAACAAMAAgACAAIAAwAHAAoACgALAAwADgAO
AA4ADAAMAAwADAAOABAAFAAaABcAFgAVABQAFQAXABsAHAAZABgAGAAaABUAFQAZABcA
FgAaAB8AHgAWABgAGQAYABYAFgAUABIAEwAUABUAFAAWABYAEwASABMAEAAMAAsACwAL
AAcABAAGAAYABgAGAAEAAAD//////f/7//r/+v/7//3//v/+//3//P/7//v//f/9//v/
+//7//3//f/8//r//P/+/wAAAAAAAAAAAAD+//7//f/9/wEA///9////AgD///////8A
AP3//P/8//7/+//4//n/+//4//r/+v/9//7/AAABAAAA/v/7//j/+P/5//n/+P/5//z/
/f/8//v//P/7//j/+f/6//r/+//8//z/+//7//r/+f/2//X/+f/5//j/+P/0//T/9f/1
//3/+f/3/////P/5//j/9//2//j/+f/5//n/+P/6//j/+P/6//r//P/8//z//v8CAAYA
BAAEAAUABwAHAAYABgAGAAYACAAIAAkADgAMAAoACgANAA0ACgAMAAwACwAIAAYABAAD
AAMAAgABAAEAAQAAAPv/+P/4//b/9P/1//X/8v/y//L/8f/x//P/8//y//H/8v/z//L/
8//3//j/+f/5//f/9P/4//j/8//y//P/8v/4//L/6v/q/+r/6v/t//f/AQALABsAMABJ
AGcAgwCRAJcAnACTAGsAKgDx/9n/zf+8/7j/xf/L/8b/xv/T/9//5//w//D/7f/t/+n/
5//n/+n/7f/r/+n/7f/x//P/8//z//X/8v/x//D/7//w/+7/8f/1//H/7v/u/+7/8f/0
//T/8//v//H/9P/0//T/8v/y//P/9P/z//L/8P/y//L/8v/0//b/9//4//n/+//7//v/
+//5//n/+f/7////AQD+//3//P/8//z/+//+//7//v///wEABAAEAAUACAAKAAoACgAJ
AAoACwAMAAwADAAOABIAEAAQABAAEAASABMAFgAWABIAEAAPABAADwAPABMAEQASABYA
GwAaABcAGgAcABwAGgAaABgAFgAVABYAFwAWABYAFAAPAAwADgAMAAkACQAHAAcAAwAA
AP7//v/+//7//v8AAAIABQACAP///f/8//7///////7//f/8//v/+//7//v/+f/5//n/
+//7//r/9v/4//r//P/+//7//v/+//r/+v/5//n//P/7//r//f/9//n/+P/3//v/+f/5
//r////9//v//f/7//j/+v/6//r/+v/7//v/+//6//j/9v/6//v/+//6//j/+v/6//j/
+//+/////v/7//r/+P/3//j/+P/3//f/9//3//X/9f/3//f/9v/2//b/9v/3//f/9f/1
//f/9//4//j/8v/w//P/9v/5//z//v/9//v/+f/6//z/+v/6//z//P/+//7//v/+/wAA
AgADAAQABgAJAAgABgAFAAQABQAIAAkACwALAAgABQAEAAgACQAHAAoACwALAAkACAAC
AP///f/6//v//f///wAA+v/2//X/8v/0//X/9f/y//P/8v/w/+//8//z//L/8f/0//X/
9P/1//T/9P/0//P/9P/y//f/+P/1//T/9f/0//T/5v/m/+j/5P/i/+v/+f8JABMAIwBA
AGMAeQCFAJUAowCQAGcANQD4/8//w/+5/67/tP/B/8P/vv/A/8f/1f/l/+z/7v/t/+n/
5//p/+n/6//t/+v/7f/z//f/8//v/+v/6f/t/+//8f/z/+//7P/u//H/8f/u/+7/7v/v
//L/8v/x/+3/7//y//L/8v/w//D/8f/z//P/8//y//D/8P/w//L/8//z//P/8//3//f/
9//3//X/9f/1//f/+//9//r/+f/3//j/+f/5//3//v///wEAAAACAAEAAQAAAAIAAgAC
AAYACAAKAAwACwAKAAsADgAQABAAEAAQABAAEQAUABQAEQAQABAAEgARABEAFQATAA8A
EgAWABQAEQAUABYAFgAWABYAFAASAA0ADAALAAgADQAOAAwADAAMAAoABwAHAAcABwAD
AAAAAgACAAIAAgD9//z/+//7//v/+f/4//j/+P/5//n/+P/1//T/8//z//j/+f/4//n/
9//5//n/+P/0//b/+P/6//z//P/8//z/+v/6//n/+f/7//n/9//5//z/+f/5//n/+//5
//n/+v/7//n/9//5//v/+P/6//r/+v/6//v/+//7//r/+P/2//j/+f/5//j/+P/6//r/
+P/6//z//P/6//z//P/7//v/+//6//j/9//4//n/+P/5//v/+//6//r/9v/2//f/9//5
//n/+//7//r/9v/1//T/8//y//f/+f/6//v//P/+//z//P/+//7/AAAAAP3//P/9//7/
AAACAAUACQAIAAYABQAEAAYACAAIAAkADQAMAAsADAALAAsACAAKAAsACwAJAAgAAgAB
AAEAAAD////////+//z/+v/7//r/+v/7//v/+P/6//r/+f/5//n/+f/4//f/9f/1//P/
8//1//b/9//3//X/8v/2//b/9v/2//j/+P/8//j/6v/m/+z/8P/t//X/CQAVACEAPgBX
AGUAeQCNAI0AiAB3AEEA/P/Z/83/v/+2/7z/w//B/8j/0P/R/9H/3f/u//j/8//r/+v/
7//x//H/9//1/+v/6//v/+3/7f/t/+//8//1//f/+f/1//L/9P/3//X/8v/y//L/8v/0
//P/8f/w//P/9//4//T/8v/y//P/9//3//f/9v/0//T/9P/2//f/9//3//f/+f/5//n/
+f/6//v//P///wAAAQD9//v/+//8//3//f/+//7//v///wIABgAHAAkACAAIAAYABAAH
AAoADQAQAA8ADgAPABIAFAAUABQAFAAUABUAGAAYABcAFgAWABgAFwAXABsAGQAVABgA
HAAaABcAGgAcABwAGgAaABgAFgAWABYAFgAUABYAFgATABIAFAASAA8ADwAMAAsABgAC
AAQABAAEAAQA/v/+//7///8AAP////8AAAAAAQABAAAA/f/8//v/+//9//3/+//7//v/
/f/9//z/+v/8//7/AAAAAAAAAAAAAP7//v/9//3/AQD///3///8AAP3//f/9//7/+//6
//r//v/9//z///////z//v/+//7//v//////AQAAAP7//P/8//3//f/8//z//v/+//z/
/P/+//7//P/8//z/+//7//r/+v/5//n/+f/5//f/9//7//v/+v/6//j/+P/5//n/9//3
//n/+f/6//r/+f/4//f/9v/4//n/+f/5//z//v/8//z//v/+/wAAAAAAAAAAAgAEAAMA
BAAGAAkABwAGAAYABgAIAAoACgALAAwACgAIAAgACwALAAgACgALAAsACQAIAAIAAQAB
AAAAAAABAAIAAgD8//j/9//0//T/9f/1//L/9v/2//X/9f/4//n/+f/5//n/+f/3//f/
9v/2//b/9f/1//L/9v/2//L/8v/0//T/9P/y//D/7v/w//b/+////w8AIQAxAEYAXwB5
AI8AlQCLAH4AWwAZAOD/z//H/7f/tv/C/8n/yf/K/8z/0f/f/+//8v/w/+//7//v/+3/
9f/5/+v/5//x//H/7f/u/+//8P/z//L/8f/w/+//8P/u//H/9f/0//L/8//0//P/9v/2
//X/8f/z//b/9v/1//T/9f/3//j/9//2//T/8//y//H/8v/2//f/+P/5//z//f/+////
/P/7//r/+//7//3/+v/5//r//P/+/////v/+//7///8CAAYABwAJAAcACAAHAAYACAAK
AAwADgANAAwADQAQABEAEgATABQAEgATABYAFgAVABQAFAAWABQAFQAaABkAFgAYABsA
GAARABQAFgAWABYAFgAUABIAEwAUABUAFAATABIADgAMAAwACgAHAAcABwAHAAMAAAAC
AAIAAgACAP7//v/+///////9//z//P/6//v/+//6//f/9v/1//X/+P/5//j/+f/2//f/
9v/0//X/+P/7//7//P/8//z//P/7//z//P/9//z/+f/2//f//P/5//n/+f/9//v/+//8
/////f/7//3//P/4//n/+P/4//j/+f/5//r/+v/5//j//P/9//3//P/+/wAAAAD+//v/
/P/7//j/9//2//T/8//2//b/9f/1//b/9//2//f/9//3//b/9v/0//T/9f/1//3/9//5
//f/8P/w//D/8P/w//b/9//3//f/+v/8//r/+v/8//z//v/+//r/+v/8//7///8AAAIA
BQAFAAQABAAEAAMABAADAAMACQAIAAcACAAHAAcABAAGAAUABQADAAIAAAABAAMABAAA
AP///v/8//X/8v/y//D/8v/1//f/9v/1//T/8v/x//P/8//y//H/8f/x/+//7//y//T/
9v/3//L/7v/x//D/7v/u//D/8P/o/+z/8P/s/+b/4v/l//X/CQAVACMAOgBXAHEAhQCV
AJUAkACDAE8ACgDf/8v/u/+2/7z/xf/J/8b/xv/R/+H/5//s/+r/4//j/+f/4//h/+X/
7f/x/+3/5//l/+n/6//t//H/7v/t/+z/6//q/+j/6//v/+7/7P/t/+7/7//y//L/8f/w
//P/9//4//b/9P/0//X/8//x/+//7P/t/+7/7//y//X/9f/1//X/+f/5//n/+f/5//n/
+f/7//r/+//3//X/9//6//3////8//r/+P/3//r//v///wEABAAGAAYABgAGAAYABgAG
AAgACAAKAA4AEAAQABAAEAAOAA8AEgASABEAEAAQABIAEQARABUAEwAOABAAEwAQAA0A
EgAWABgAFgAWABQAEgAOAA4ADgAMAA4ADgALAAoACwAIAAQAAwAFAAUAAQD+//7//v/+
//7/+f/4//f/9//4//f/9//4//j/+f/5//j/9v/0//L/8f/2//f/9v/3//X/9f/z//D/
7//y//X/+P/3//b/9f/0//T/9v/3//n/+v/3//T/9f/6//f/9//3//n/9//3//j/+P/1
//L/8//2//T/9//4//b/9P/z//H/9P/0//P/8v/2//f/9//2//X/9v/1//L/9P/2//b/
9P/1//b/9v/3//f/9v/0//P/8v/x/+7/7f/z//X/9v/4//T/8v/x/+//8P/x//T/9f/s
/+7/9P/x//D/7//u//D/8f/x//H/9P/2//T/9P/2//b/+P/4//j/+P/6//z/+//8//7/
AQABAAAAAAAAAAAAAgACAAMABAACAAAAAAADAAMAAAACAAMAAwABAAAA/v/9//3//P/6
//n/+P/2//P/8P/w/+7/7P/t/+3/6v/u/+7/7f/t/+3/7f/s/+v/6//r/+n/6f/r/+z/
7f/t/+v/6P/s/+z/7f/u//H/8v/o/+T/4v/i/+L/4v/n/+3/+f8LABsANgBVAGkAfQCL
AJUAkgB1AD8A/v/P/73/s/+i/6L/sf+z/7L/xP/R/83/z//a/+b/7f/r/+H/3//j/9//
3//h/+H/5f/t/+v/6//r/+3/6v/p/+j/5//o/+b/6f/t/+3/6v/q/+r/6f/q/+j/5f/n
/+v/8P/y/+//7P/r/+v/7f/t/+3/7P/u/+7/7v/w/+//7//v/+//7//v/+//7//t/+3/
7f/v//L/9f/z//P/8v/y//L/8f/1//b/9//5//j/+v/5//n/+//+////AAADAAQABQAG
AAQABAAGAAoACQAIAAcABgAJAAsADwAQAA0ADAAMAA4ACwALAA8ADQALAA4AEgAQAAsA
DgAQABAAEAAQAA4ADAAPABIAFQAWABEADAAEAP7/AQACAAIABQACAAEA/P/4//b/9v/2
//b/9P/0//T/9f/z//H/8P/w/+//7//u/+z/7f/u/+//8f/x//H/7//v//L/9//6//z/
9f/y/+//7P/u/+7/7v/u/+7/8P/x//P/8f/t/+n/6f/y//X/+/8BAP//+f/1//L/9v/1
//T/9//5//b/+P/4//r//P///wEA/v/8//n/9v/4//n/+f/4//n//P/9//z/+//8//v/
+P/8//7///8BAP7//P/5//f/+//9//3////+//3/+//6//j/+P/5//n/8//1//7/+//6
//n/+P/9////AAABAAQABgAEAAQAAgAAAAAA/v/6//r//P/+/wEABAAIAA0ACgAGAAMA
AAABAAQABQAHAA8AEAARABQAEAANAAcABgAIAAkACAAIAAcACQAMAA4ACgAHAAQAAAD9
//r/+v/4//j/+f/5//b/+f/6//r/+//7//v/+v/5//z//f/8//3/+//6//n/9//2//T/
+f/6//j/+P/6//r/+P/0//D/6v/s//T/9f/7/wcAFwApAD4ATwBjAHsAhwCLAIQAbQA9
AAAA1//H/7v/sv+0/7n/wf/G/8z/0//X/9v/3v/i/+n/7f/x/+3/5//r//H/7f/p/+3/
6//s/+3/7v/x//D/7//u/+3/6v/o/+v/7//v/+z/7P/s/+//8v/y//H/7//x//T/9P/w
/+7/7v/v//L/8//0//T/9P/0//T/9v/1//X/9f/1//X/9f/1//X/9v/3//j/+//7//v/
9v/z//X/9v/3//f/+v/6//r/+//7//7//v///wAAAgACAAIABAAGAAgACgALAAwADwAU
ABIAEAAOAAwADAANABAAEAASABIAEwAWABUAFQAZABcAFgAaAB8AHgAWABYAFQASABMA
FAATABIADwAOAA0ACgAOABAADwAQAA4ACgAFAAMABwAJAAcABgADAAIAAQAAAPz//P/8
//3/+//5//j/+P/2//f/9//2//b/9v/2//f/+P/3//T/8//0//f/+P/4//X/9v/3//j/
+P/4//j/+P/0//T/8//z//X/8//x//P/9P/x//H/8f/0//P/9P/2//z/+//6//3/+v/0
//P/8P/y//T/9//5//b/9P/x/+7/7v/v/+//7v/v//L/8//y//T/9v/2//T/9f/2//b/
9//2//b/9f/1//P/8//x//H/8//z//L/8v/w//T/+f/1//L/8P/w//D/8P/0//X/9f/1
//L/8v/u/+z/8v/0//j/+v/3//b/9//4//j/+P/5//v//v/+////AAD//wAA/////wIA
AAD+//7/AAABAP//AgAAAP///P/6//j/9//3//b/9f/1//X/9P/t/+r/6v/o/+j/6f/p
/+b/5v/m/+X/5f/n/+f/5v/l/+P/4//h/+H/5//s//H/9f/t/+b/5v/i/+L/4v/k/+T/
5P/c/+D/5P/g/9r/2f/l//n/BQARACgAQQBbAHEAfwCDAIQAeQBNAAYA0/+7/7H/rP+q
/6v/tf/C/8L/u//F/9X/2P/Y/9n/2//b/9f/1//f/93/0f/R/+H/6f/k/+H/3v/d/97/
3//g/+H/4v/g/+P/5//k/+D/3//e/93/4P/g/9//3//h/+T/5P/k/+L/4v/j/+P/4//j
/+L/4//k/+X/6P/o/+f/5v/l/+X/5f/l/+X/5f/l/+X/5//u//P/8//1/+//7P/p/+X/
6f/q/+v/7f/v//L/8v/z//T/9v/2//b/9v/2//b/9v/3//j/+/8AAP3//P/7//r/+//9
/wEAAgABAAAAAAACAPz/+//+//v//v8GAA8AEgAIAAYAAwD+////AAD///7//f/+////
/v8CAAQAAwAEAAAA/P/3//X/9P/z/+7/6v/p/+j/5//m/+X/6P/r/+//7f/p/+b/5P/i
/+P/4//i/+P/5P/l/+f/5v/l/+L/4f/e/9//3v/c/9z/3v/g/+L/4P/g/+D/4P/e/97/
3f/d/+H/4f/h/+X/5f/h/+D/3//g/93/3P/c/+H/4f/h/+X/4v/c/9v/2P/b/9z/3v/f
/9//3v/c/9r/2f/Z/9j/1v/Z/9z/3f/c/93/4P/h/+D/3//e/9z/2//f/+D/4P/h/+D/
3//c/9v/2//b/9r/2v/Z/9r/3P/d/93/3//Z/9r/2//c/93/3v/f/93/2v/X/9r/3v/e
/+D/4f/g/+H/4P/d/9z/3f/e/+H/4v/k/+f/6P/o/+n/6v/n/+j/5//n/+z/6v/o/+j/
6f/p/+b/6P/o/+f/5P/i/+D/3//f/97/3P/b/9r/2P/V/9L/0v/Q/87/z//P/8z/0P/Q
/8//z//P/8//zv/N/8//z//N/83/0f/S/9P/0//P/8z/0P/Q/8z/zP/O/87/zv/E/8L/
wv++/77/yf/X/+X/8/8NACYAOQBPAGUAcwB9AHgATQADAMz/tf+n/5H/iv+c/6n/o/+g
/6T/pf+t/7f/wP/I/83/xf/B/8H/v/+//8X/xf/B/7//w//E/8X/xv/J/8v/zf/P/9H/
y//G/8b/x//H/8T/xP/E/8b/yv/L/8v/xv/H/8n/yP/I/8j/yv/N/87/zf/M/8r/zf/O
/8//0v/R/8//zf/L/9D/0f/S/9P/0v/R/9D/0f/U/9f/1f/V/9P/1P/V/9X/1P/U/9T/
1f/X/9r/2v/b/97/4P/g/+D/4P/g/+D/4P/e/97/4P/k/+L/4v/i/+L/4//l/+n/6v/o
/+b/5f/m/+X/5f/p/+f/4//m/+r/6P/k/+j/6//s/+v/6v/n/+T/4v/i/+L/4P/s//r/
6f/M/w==
         </WaveFormData>
      </LeadData>
      <LeadData>
         <LeadByteCountTotal>10000</LeadByteCountTotal>
         <LeadTimeOffset>0</LeadTimeOffset>
         <LeadSampleCountTotal>5000</LeadSampleCountTotal>
         <LeadAmplitudeUnitsPerBit>4.88</LeadAmplitudeUnitsPerBit>
         <LeadAmplitudeUnits>��V</LeadAmplitudeUnits>
         <LeadHighLimit>2147483647</LeadHighLimit>
         <LeadLowLimit>268435456</LeadLowLimit>
         <LeadID>II</LeadID>
         <LeadOffsetFirstSample>0</LeadOffsetFirstSample>
         <FirstSampleBaseline>0</FirstSampleBaseline>
         <LeadSampleSize>2</LeadSampleSize>
         <LeadOff>FALSE</LeadOff>
         <BaselineSway>FALSE</BaselineSway>
         <ExcessiveACNoise>FALSE</ExcessiveACNoise>
         <MuscleNoise>TRUE</MuscleNoise>
         <LeadDataCRC32>1997193725</LeadDataCRC32>
         <WaveFormData>
GgAaABoAGgAYABYAFAASABMAFAAVABYAEwASABEAEAAQABAAEAAQAA0ADAALAAoACAAI
AAgACAAIAAgACAAIAAYABAACAAAA/v/+//7//v8AAAAAAAAAAAEAAgADAAQABAAEAAQA
BAADAAIAAQAAAAIAAgACAAIAAgACAAIAAgADAAQABQAGAAMAAgABAAAAAAAAAAAAAAAC
AAQABgAIAAUABAADAAIABQAGAAcACAAGAAYABgAGAAgACAAIAAgABQAEAAMAAgAEAAQA
BAAEAAIAAgACAAIABAAEAAQABAAGAAYABgAGAAQABAAEAAQAAgACAAIAAgAEAAQABAAE
AAUABgAHAAgABwAGAAUABAADAAIAAQABAAMAAwAFAAcADAASABYAGAAYABoAGgAaABoA
HAAeAB4AHQAgACAAHQAcABsAGgAXABYAFQAVABcAFwATABMAEwATABAADwANAAkABQAF
AAQAAgADAAMAAgAEAAUABwAEAAQAAQAAAAAA///+//7//v8AAAAA/f/9////AAABAAMA
AgAAAP7//f/8//z//P/8//3//f/+//7/AQABAPz//P/9//v//P/6/+//5//z/wEABQAQ
ABkAIQA1AFQAcAB/AIIAdQBpAGMAWwBMADgAIwAKAO//4v/h/+X/6//y//j/+//1/+//
7//0//T/8v/z//n/+//8//7/AgAAAP7//v/8//////////7//v8BAAEAAQAAAP7//f/8
//7///8AAAEA/////wEAAQABAAAA+//8//3//f/8//z///8AAAAA//8BAAIAAwAEAAMA
BgAFAAMAAQABAP3/+/8AAAEAAgADAAQABQAHAAgABwAIAAcABgAKAAwAEAARABIAEgAT
ABIAEwAVABgAGQAcAB0AHgAgAB4AHgAgACIAIAAeACAAIgAjACQAJQAmACQAJAAkACQA
JgAmACgAKAAgAB0AIAAiAB8AHwAfAB8AHwAfAB0AGgAaAB0AHQAaABUAEgASABMAFgAV
ABQAFQAUABEAEAAOAA4ADQANAA0ADQALAAoACgAMAAwAEAAOAAwADgAQAA4ADgAQAA4A
DgAMAAwACwALAAsACwAMAA4AEQARAA8ADwAPAA4ACwAKAAsADQAOAA8AEAAQAA0ADQAN
AA0ADQAOAA0ADgALAAoACwAMAAwACwANAA0ADwAQAA4ADAAMAAwACgAIAAgACAAKAA0A
DQALAAkACQAJAAgABgAGAAYABgAHAAkABgAEAAcABwAGAAUABQAFAAYACAAIAAMABQAH
AAcABQAJAAcACwALAAgABgAGAAYABgAHAAkACQALAA8AEgAWABgAGAAaABwAHAAeAB4A
IAAiACEAIQAjACIAHQAdAB0AHQAdABoAGQAZABoAGQAUABMAFgAWABMAEgANAAkABQAF
AAIAAgADAAMAAwAEAAYACQAGAAYAAwACAAIAAQAAAAAAAAACAAIA///9//7//v/+//3/
/f/8//v//f/+//7//v/+//3//f/+//7//f/9//7/AAD///v/9v/0//H/8f/3//v/BwAY
ABkAFwArAEoAZAB3AHYAYwBXAFUAUwBEAC4AHQAKAPX/5v/h/+f/9/8EAAAA9f/x//X/
8//w//L/8v/1//f/9//4//z/BAACAP7//P/4//r/+f/4//b/9//7//z//f/7//r/+v/6
//n/+f/5//n/9//3//n/+f/7//z/+f/8//v/+//6//r/+f/6//r/+f/4//j/+P/4//b/
+v/6//n/+//9//v/+/////////////3//f/+//7/AgAEAAQABAAHAAgACwALAA0ADgAQ
ABAADgAPABEAEQAUABUAFgAYABoAGgAcAB4AHAAaABwAHgAcABwAHAAcAB0AHgAfACAA
HAAaABoAGAAWABUAGgAeABYAFQAUABMAFgAXABYAFAATABUAFAAQAA8ADAAMAA0ADQAL
AAkACQAJAAcABwAGAAQAAwADAAMABAADAAMABAAGAAYACgAIAAUABgAHAAQABAAGAAQA
BAAFAAYABgAHAAUABQAGAAgACwALAAkACQAJAAgABQAEAAYABwAHAAcABgAGAAMAAwAD
AAMAAwAEAAQABgAEAAQABgAGAAUAAwABAAEAAwAEAAIAAAAAAAAAAgAAAAAAAAD+/wEA
AQD///////////7/AAAAAAAAAAD+////+//4//z//f/9//3//////wAAAgD///n/+v/7
//n/9//7//n/AwD///r/+v/6//r/+v/9//////8BAAIABAAHAAgACwAOABEAEgARABAA
EQASABAAEQAUABQAEwATABMAEwAPAAwACwALAA0ADQAJAAkACwAKAAYABAABAP3/+f/5
//j/+P/5//n/9//2//b/9//1//b/9P/0//T/8//y//L/8v/0//T/8f/v//D/8P/w/+//
7//u/+3/7f/u/+7/7v/u/+3/7f/u/+7/7f/t/+7/7v/t/+3/8P/u/+f/6f/r/+3/8f/2
//3/CQAPAB4APgBdAGwAZQBLAD0ARwBGADIAHQAKAPX/4v/X/9n/4f/m/+j/6//r/+f/
4f/k/+j/5P/j/+H/4//s//D/7v/u/+z/7P/q/+3/7f/t/+z/7P/v/+//7//s/+r/6f/o
/+j/6f/q/+v/6//r/+3/7f/s/+z/6P/q/+v/6//q/+r/7P/u/+//7//u/+7/7v/u/+3/
8P/v/+3/7//x/+//7//v/+//7//v//H/8f/y//L/8v/0//T/9P/3//j/+//7//3//v8A
AAAAAgADAAUABQAGAAcACAAKAAoACgAMAA4AEAAOABAAEgAQABAAEAAQAA4ADgAOAA4A
EAAQABIAEgALAAkADQAQAAsACwALAAsACwALAAkABgAEAAcABwAEAAIAAAABAAMABQAD
AAEAAQADAAEAAQAAAP7//f/9//3////9//z//P/6//r//v/8//z//v8AAP7//P/+//z/
/P/+//7//f/9//3//f/+/wAAAQABAP////8CAAIAAAAAAP/////+//3///8AAP7////9
//3//f/+/wAAAgAAAAAAAAAAAP///f/7//v//f/+/wEAAAABAAIA///8//v/+v/6//3/
/f/7//n/+f/5//j/+v/6//r/+v/9/////P/6//3//f/8//v/+//7//z//v8AAPv//f//
//3/+/////3/+f/5//n/+P/7//z//f/+/wEAAwADAAUABgAIAAsADAALAAwADQAMAA4A
DgAQABIAFAAVABgAGAAYABkAGgAbABgAFAASABEAEQARAA0ADQAPAA4ACgAIAAMA///7
//v/+v/6//v/+//8//z//f////z//P/5//j/+v/5//j/+P/4//r/+v/3//X/9v/2//b/
+P/5//n/+f/4//j/9//2//b/9f/1//b/9v/1//X/9v/y//f/9//y//L/9f/x/+//8f/7
/wIACwAZACkAQABcAHEAeABxAF8AWQBXAEgANAAfAAgA7f/Y/9H/1f/h/+b/5v/r//H/
7f/t/+7/7P/o/+v/8//x/+7/8v/2//b/9P/0//L/9f/1//X/9P/w//P/8//z//X/9P/0
//T/8//z//P/8//0//X/+P/5//r/+v/2//j/+P/3//X/9P/2//j/+f/5//b/9v/2//b/
+P/8//z/+//5//v/+f/5//7///8AAAEAAAD//////v8BAAQABQAGAAcACAALAAsACgAK
AAsACgAMAA0ADwAPABQAFQAWABgAGAAYABoAHAAeABwAHgAgACIAIgAiACIAHwAeAB0A
HAAcABwAHgAeABsAGQAdACAAGwAbABsAGwAbABsAGQAWABQAFwAXABQAFAASABMAFQAS
AA8ADAALAAwACwAMAAwACwAJAAgABwAKAAkACQAKAAkACAALAAgACAAKAAwACgAJAAoA
BwAGAAYABgAFAAUACAAJAAsADgAMAAsACAAHAAkACgAJAAoACgALAAsACwAKAAoABwAH
AAkACQAJAAoACAAKAAgACAAKAAoACQAHAAUABQAHAAgABgAEAAQABAAEAAIAAgACAAIA
BQAFAAMAAwADAAMAAgACAAIAAgACAAEAAwAAAP7/AwADAAIAAQD/////AAACAAIA/f//
/wEA///9/wEA//8BAAIAAAAAAAAAAAD//wEAAQADAAQABgAJAAoADQAQABMAFAAUABQA
FgAYABgAGQAcABwAFwAXABcAFwAWABQAFAAVABYAFQAQAA8AEQAQAAwACgAHAAMA////
//7//v///////v/+////AQD9//z/+P/2//b/9f/0//T/9f/4//n/9//3//j/+P/4//v/
+//6//n/+P/4//f/9v/0//P/8//0//b/9f/1//b/8v/3//X/8v/y/+//7f/t/+//9/8G
AA8AEQAdADoAVgBnAHIAbQBZAFMAUwBIADAAHQAQAPf/3P/X/93/4//m/+r/6f/l/+3/
8f/k/+D/6P/r/+n/6//y//b/8v/w/+7/7v/s//H/8f/x//D/7v/x//H/8f/z//L/8v/y
//P/8//z//P/8f/x//P/8//0//T/8P/y//X/9f/0//T/8//0//T/8//w//D/8P/w//H/
9v/3//f/9v/3//T/8//3//f/9//3//X/9f/2//b/+//+////AAAAAAAAAgABAAEAAgAE
AAQABQAHAAoACwAMAA0ADgAQABAAEAASABQAFQAUABcAGgAZABgAFwAWABIAEgASABIA
FAAUABYAFgARAA8AEwAWAA8ADwAPAA8AEQARAA8ADAALAA0ADAAIAAcABAAEAAUABQAD
AAEAAQACAAEAAgACAAAA///////////9//z//P/+//7/AgAAAPz//v8AAP7///8CAAEA
AgABAAAA/v/9//////8AAAIAAwADAAEAAQACAAIAAAAAAAIAAwADAAMAAgACAP/////9
//3//f/+//7/AAD+//7//P/8//v/+f/6//v//v8AAP7//P/8//z/+v/4//j/+P/2//n/
+f/3//n/+f/5//j/+v/6//r/+v/5//v/+P/2//f/9//2//X/9v/3//n//P/7//X/9v/3
//3/+f/1//n//P/6//r/+v/6//r/+//6//v/+//+/wIABAAFAAgACwAMAA4ADgAQABIA
EAARABQAFAARABEAEQARAA8ADAALAAsADgAPAAwADQALAAoABgAEAAEA/f/5//n/9v/2
//f/9//2//b/9//5//T/9P/x//D/8v/x//D/8P/y//T/9P/x//H/8v/y//L/8f/x//D/
7//x//L/8v/y//T/8//z//T/8v/x//H/8v/y//P/7//s/+7/8f/t/+f/5//t//j///8D
ABEAJgA4AE0AYgBhAEsAOQA/AEYAOAAhABAA+//m/9v/3f/l/+z/7v/v/+3/6//n/+L/
5P/o/+f/5//t/+7/5v/o/+v/7P/v//D/8f/x//H/8P/r/+3/7P/r/+3/7P/s/+z/7f/t
/+3/7f/t/+3/7//v/+7/7v/q/+z/7//v/+7/7v/v//D/8P/v//D/8P/w//D/7v/y//L/
8f/v//H/7//v//L/8//0//X/8//z//T/9P/0//b/9v/2//X/9v/5//n//f/+/wAAAAD+
////AQABAAYABwAIAAoACAAIAAoADAAMAAoADAAOABAAEAAQABAADAAMAAwADAAMAAwA
DgAOAAkABwALAA4ACQAJAAkACQAJAAkABwAEAAQABwAHAAQAAwAAAAAAAQACAAEAAAAB
AP///f/9//z//f/9//7////+//v/+f/4//r/+v/+//z/+v/8//7//P/6//z/+v/6//v/
/P/8//3/+//7//z//v8BAAEA/////////v/7//r//P/9//3//f/9//z/+P/3//n/+f/5
//r//P/+//z//P/4//b/8//v//H/8//3//r/+P/2//b/9v/4//b/9v/2//T/9//3//X/
9//3//f/9v/0//T/9P/0//X/9//0//L/9v/3//f/9//0//P/8//0//T/7//x//P/8v/x
//b/9f/x//X/9f/w//L/9P/2//j/9//5//n/+//9/wAABAAGAAYACAAKAAoABwAGAAcA
CAAKAAsADgAOAAsACwALAAsACgAIAAgACQAKAAkABAADAAUABAAAAP7/+//3//P/8//w
//D/8f/x//L/8v/z//X/9P/0//H/8P/w/+//7v/u/+v/7P/r/+f/6P/q/+v/7P/r/+v/
6v/p/+n/6v/q/+r/6//r/+z/7v/s/+v/6//s/+j/4//l/+T/4P/f/9v/2//l/+//+P/9
/wUAEQAoAEgAXwBkAFMAPwBBAEkAOgAeAAsA+v/t/+D/1f/V/9//5v/o/+f/5f/j/9//
2v/a/9z/3f/h/+P/5v/q/+7/7P/o/+b/4v/o/+n/6v/q/+X/5//m/+X/5//m/+b/5v/l
/+X/5f/l/+P/4//l/+X/6P/o/+T/5v/n/+f/5v/m/+f/6P/o/+f/5v/m/+b/5v/m/+r/
6v/p/+f/6f/n/+f/6//r/+v/6//t/+3/7v/u//L/9P/0//T/9P/0//b/9f/5//r//P/8
//z//f//////AQABAAEAAgAFAAYACQAMAAoACAAKAAwADgAOAA4ADgAKAAoACgAKAAcA
BgAHAAYABAADAAgADAAJAAkACQAJAAcABwAFAAIABAAHAAcABAADAAAAAAABAP///f/7
//v//P/7//z//P/7//n/+P/3//n/9//2//b/9P/0//j/9v/0//b/+P/2//j/+v/4//j/
+P/4//f/9//3//f/+P/6//n/+f/3//f/9v/2//T/9P/2//f/9//3//b/9v/z//P/9v/3
//j/+v/3//j/9f/0//f/+P/4//f/9v/1//b/9v/2//T/9P/0//f/9v/3//j/9//5//j/
9f/1//X/9f/0//b/9v/2//b/9//5//b/9P/1//X/9P/z//X/9f/2//j/9v/x//P/9f/1
//P/9//1//n/8v/w//D/8P/w//T/9//4//v/+//+/wIABAAFAAgACwAMAAsACgALAAwA
DQAPABMAFAARABEAEQARAA0ACgAJAAkADgAPAAwADQAKAAgAAwAAAP3/+f/1//X/8v/y
//P/8//z//T/9v/5//b/9v/z//L/8v/x//D/8P/w//L/8v/v/+3/7v/u/+7/7//v/+7/
7f/v//D/8P/w/+7/7f/t/+7/7v/t/+3/7v/2//f/7f/i/+z/8//l/9//6//1//r/BwAR
ABcAMABUAGsAdABrAFcAUQBVAEYAKgATAAAA6//g/9n/0f/N/9j/5P/n/+n/5f/j/+T/
5v/i/+f/8f/t/+r/7v/u/+7/7P/s/+r/7v/v//D/8P/s/+//7//v/+3/7P/s/+z/7f/t
/+3/7f/r/+v/7f/t//D/8P/s/+7/7//v/+7/7v/v//D/8P/v//D/8P/w//D/8P/0//T/
8//z//X/8//z//b/9//4//n/9v/1//X/9P/4//r/+v/6//7/AAAEAAUABAAEAAUABAAG
AAcACQAJAA4ADwAQABIAEwAUABcAGgAZABYAFwAYABoAGgAaABoAGgAaABoAGgAZABgA
GQAYABUAEwAXABoAFQAVABUAFQAWABcAFgAUABQAFwAXABQAEAAMAAsACwALAAkABwAH
AAkABwAHAAYABQADAAIAAQABAP///v/+////AAAFAAQAAAACAAQAAgABAAIA///+/wAA
AAD//////////wAAAgACAAEA/v/9/wAAAgACAAQAAgADAAMAAwADAAIA/v/9////////
/wAAAAACAAAAAAAAAAAA///9//v/+//9//7//v/8//z//P/9//z//f/+//3////+//v/
/f/9//3//P/7//r/+f/4//r//f/7//r/+//7//r/+f/5//n/+v/8//r/9f/3//n/+P/3
//z/+//5//j/9v/2//b/9v/4//v//P///wEABAAIAAoACgAMAA4ADgARABIAFQAYABUA
FQAXABYAFAAVABYAFwAUABAADgANAA8ADwALAAsACwAKAAYABAABAP3/+f/5//j/+P/5
//n/+P/4//n/+//6//r/9//2//T/8//y//L/8//2//f/9f/z//T/9P/0//b/9//3//f/
9v/2//X/9P/0//P/8//0//L/8f/x//L/+P/x/+3/8P/0//X/7f/n//H/AQAIAAsAFwAv
AE4AZgBzAG4AWQBNAFEATQA4ABwADQAAAOv/2P/X/+H/5//s//D/7//r/+P/5f/q/+j/
6v/v/+v/6f/y//T/8v/z//L/8//y//T/8//y//D/8P/z//P/8//x//D/8P/w//H/8f/x
//H/8f/x//P/8//z//L/7f/u//D/8f/x//L/8v/y//H/7//w//D/8P/w//H/9v/3//f/
9v/3//T/8//1//X/9f/1//b/9//5//r/+//8//v/+v/+/wAABAAFAAQABAAFAAQABgAH
AAkACQAOAA8AEAASABEAEAARABIAEgAQABIAFAASABIAEgASABIAEgASABIAEAAQABIA
EgANAAsADwASAA8ADwAPAA8ADwAPAA0ACgAJAAsACgAGAAUABAAGAAkACAAFAAIAAQAD
AAEAAQAAAAAA////////AQD///7//v/8//z/AAD+//z//v8AAP7/AAACAAAAAAAAAAAA
//////////8AAAIAAQABAP////8DAAQAAwAEAAMAAwACAAEAAgACAP////8AAAEAAgAE
AAEAAgD///7///8AAAAA////////AQACAAAA/v/+//7//v/8//z//P///wMABAADAAEA
///9//r//P/8//z//P/9/////P/6//3//f/8//v/+//7//z//v8AAPv//f///wMA+f/9
//3/8v/2//j/+v/8//3//////wEABQAIAAwADgAMAA4AEAAQABAAEAASABQAFAAVABgA
GAAXABcAFwAXABQAEAAOAA0AEAARAA4ADwAOAAwABwAEAAIA///8//3//P/8//3//f/6
//r/+//9//z//P/5//j/9v/1//T/9P/0//b/9v/z//X/9v/2//b/9//3//b/9f/2//j/
+f/6//f/9f/0//T/9P/z//P/9P/y//H/8//0//T/7//r/+3/8//5/wQACQAHABMAMgBU
AGUAZABbAE8ASQBHAD4ALgAfAA4A///u/9f/1f/r//j/+P/1/+//6//p/+j/5v/i/+P/
7f/z//T/9P/y//T/8v/y//D/8f/x//H/8P/w//P/8//z//b/9v/3//j/9f/z//H/7//w
//H/9P/1//T/9P/w//L/8v/x/+//7v/x//L/8v/x//L/8v/y//L/8v/2//b/9f/1//f/
9f/1//X/9f/1//X/9//3//j/+P/4//r/+v/6//3//v8BAAEAAgACAAMAAgADAAUACAAJ
AAoACwAMAA4ADgAOABAAEgASABAAEgAUABIAEgASABIADgAOAA4ADgAOAA4AEAAQAAwA
CwAQABQADwAPAA8ADwAMAAsACAAEAAYACQAJAAYABQACAAIAAwADAAEA/////wEA////
//7//v/9//3//f/9//v/+v/6//z//P8AAP7/+v/8//7//P/8//7//P/8//7//v/9//3/
+//7//z//v8BAAEA//////7//v/8//z/+v/7//v/+//+//7/+//7//n/+f/5//r/+P/6
//j/+P/7//z//P/7//j/9//4//j/+f/4//n/+v/4//b/9v/2//T/9//3//X/9//3//f/
9v/1//T/8//y//X/9//0//L/8//z//L/8f/0//X/9//6//j/8f/x//H/8P/v//T/8//r
/+v/9P/y//L/8v/y//X/9//3//n//f8AAAQABgADAAQABQAEAAUABgAJAAwACgALAA4A
DgAKAAkACAAHAAcABAADAAMABwAHAAMAAwAAAP7/+f/2//X/8//x//P/8P/w//H/8f/w
//D/8f/z/+//7v/q/+j/6P/n/+b/5v/m/+j/6P/l/+b/6P/p/+r/6f/p/+j/5//l/+b/
5v/m/+n/6f/q/+z/6//p/+j/6P/o/+X/4f/g/+L/4f/f/9//3//n//b//f///wcAIABC
AFsAYgBTAEUAQwBDADoAJAALAPb/6//e/9X/3f/j/9r/2v/h/9//3f/Z/9T/1v/e/9//
3f/d/+D/5P/m/+b/5P/k/+L/4//j/+P/4v/i/+X/5f/l/+P/4v/i/+L/4P/f/97/3f/g
/+H/5P/l/+X/5P/f/+D/4//j/+L/4v/j/+T/5P/j/+L/4v/i/+L/4f/k/+P/4f/i/+X/
5P/l/+f/5//n/+f/5//n/+j/6P/r/+7/7//w//D/8P/y//H/9P/2//n/+v/5//n/+v/5
//7///8AAAIABAAEAAYACAAIAAYACAAKAAkACAAHAAYABgAGAAYABgAIAAgACgAKAAMA
AQAFAAgABAAFAAYABwALAA0ADQAMAAgABwADAPz//P/8////AwAAAP3/+v/5//f/9f/1
//T/9f/1//b/9//2//P/8f/w//D/8P/0//L/8P/y//T/8v/0//b/9P/0//f/+P/4//n/
9P/x/+//7v/x//P/8//1//j/+P/2//b/8//z//L/8f/2//r/+/////z/+f/2//T/9v/6
//r//P/8//z/+//5//v//f8BAAQAAgD+//z/+v/6//j/+P/4//n//f/+//3//P/7//r/
+P/7//7/AQAEAAMAAwD+//r//v//////////////AAACAP//+f/6//v/9//3//z//v/+
//7//v8BAAMAAwAFAAoADgATABYAEwASABEADgAQABAAEgAUABgAGwAgACIAHAAZABYA
EwASABAAEAARABcAGQAXABkAFAAQAAkABAAEAAEA/v///wEAAgAEAAUAAAD+//3//f/8
//z/+f/4//n/+f/5//r/+v/8//z/+f/3//j/+P/4//z//f/9//3/+//6//j/9v/4//f/
9//4//r/+f/5//r/+v/7//3/8v/q//H/7//t//X/AQAIAA8AFQAjAD4AXgBzAHgAawBX
AFUAVQBEACoAEwD+/+v/4P/T/83/2//q/+z/5//n/+n/6//u/+z/4v/n//P/8f/q/+z/
8P/y//D/8P/u/+//7//v/+7/6v/t/+3/7f/w//D/8f/y//H/8f/x//H/7//v//H/8f/w
//D/7P/u//D/8f/x//L/8v/y//H/7//v//D/8f/y//L/9v/2//X/9//5//f/9//4//f/
9v/1//P/8//0//T/9//6//v//P/9//7/AQABAAMABAAGAAYABgAHAAkACQAPABEAEwAW
ABUAFAAVABYAFAASABQAFgAXABgAGQAaABoAGgAaABoAHAAeACIAJAAbABcAGQAaABcA
FwAXABcAFgAVABIADgARABUAFgAUAA8ADAAMAA0ADgANAAwADQALAAkACQAIAAgABwAH
AAcABgADAAEAAAD+//7/AgAAAP//AgAFAAQAAgAEAAIAAgACAAIAAQABAAMAAwAEAAYA
CQAJAAcABwAFAAQAAQAAAAAAAQABAAEAAAAAAP3//f/+////AAACAAMABgAFAAYABAAC
AP//+//9////AwAGAAQAAAD+//z/+v/4//j/+P/6////AQABAP////////7///8AAAEA
AgABAAMAAAD+///////+//3//f/9//7/AAAAAP3///////z//v/+//7//v8BAAMAAwAF
AAQABgAJAAoADQAQABMAFAAUABQAFgAYABYAFwAaABoAGQAZABkAGQAZABYAFQAVABQA
EwAOAA0ADwAQAA4ADgAIAAMA/v/9//r/+v/7//v/+P/4//n/+//4//j/9f/0//T/8//y
//L/8v/0//T/8f/z//T/9P/0//P/8//y//H/9v/6//3/AAD6//X/8f/u//D/7//v//D/
9P/v//H/8v/w/+//5//l/+//9f/6/wUACwARACYARABfAGgAXwBNAEUARQA+AC4AGwAK
APH/4P/b/9v/3f/m/+7/7f/p/+f/5//m/+T/4P/j/+f/4//k//D/9v/y/+7/7P/o/+z/
7f/u/+7/7P/v/+//7//s/+r/6f/o/+r/6//s/+3/7f/t/+//7//u/+7/6v/s/+3/7f/s
/+z/7v/w//H/8f/t/+z/6//q/+j/7P/s/+v/7f/v/+3/7f/0//f/+v/9//j/8//v/+r/
7f/w//H/8v/0//b/+v/7//3//v8AAAAA/////wAA//8AAAEAAgAEAAYABgAIAAoACwAK
AA0AEAAOAA4ADgAOAAoACgAKAAoADAAOABIAFAAMAAcACAAIAAUABQAFAAUACAAJAAgA
BgAJAA0ADgAMAAgABAADAAMAAgD///z/+//7//n/+f/4//n/+f/6//v/+//5//j/+P/2
//T/9v/y//L/9P/2//T/9v/4//b/9v/2//b/9f/1//f/9//4//r/+f/5//f/9//4//j/
9v/2//b/9//3//f/+P/4//X/9f/1//X/9f/2//j/+v/4//j/9f/0//L/7//x//H/8//0
//b/9P/0//T/9P/y//L/8v/w//P/8//x//L/8//0//T/8f/w/+//7v/y//X/8//y//T/
8//x/+//8f/x//L/9P/0/+//8f/z//n/9f/v/+7/7//w//H/8v/x//P/8//1//n//P8A
AAIAAgAEAAYABgADAAIAAwAEAAYABwAKAAoACQAJAAkACQAFAAIAAQABAAUABQABAAEA
AQAAAPz/+v/2//H/7P/r/+z/7P/t/+3/6v/q/+v/7f/s/+z/6f/o/+b/5f/k/+T/5P/m
/+b/4//j/+T/5P/k/+X/5f/k/+P/5f/m/+b/5v/k/+P/4//k/+b/5f/l/+b/5v/n/9//
2P/Y/9v/2//Z/9//6f/0//f/+f8JACIAOABPAFgAQwAtADEANwAqABIAAQDy/+H/1P/N
/9H/2f/i/+L/3//d/93/2//W/9b/1v/V/9n/3f/e/97/4P/i/+D/4P/e/+P/5f/n/+j/
4//j/+D/3f/e/97/3//g/+D/4f/i/+P/4f/f/9//3f/g/+L/4P/k/+T/4//h/+D/4//k
/+T/4//g/+D/4P/g/+L/5v/m/+X/4//l/+P/4//n/+f/5//n/+j/6f/r/+z/6//s/+v/
6v/r/+z/7//v/+//8P/y//L/8v/z//X/9f/3//f/9//4//r/+v/8//7//v/8//7/AAD+
//7//v/+//3//v///wAA///+/////v/5//f/+//+//n/+f/5//n/+f/5//f/9P8EABEA
AwDk/w==
         </WaveFormData>
      </LeadData>
      <LeadData>
         <LeadByteCountTotal>10000</LeadByteCountTotal>
         <LeadTimeOffset>0</LeadTimeOffset>
         <LeadSampleCountTotal>5000</LeadSampleCountTotal>
         <LeadAmplitudeUnitsPerBit>4.88</LeadAmplitudeUnitsPerBit>
         <LeadAmplitudeUnits>��V</LeadAmplitudeUnits>
         <LeadHighLimit>2147483647</LeadHighLimit>
         <LeadLowLimit>268435456</LeadLowLimit>
         <LeadID>V1</LeadID>
         <LeadOffsetFirstSample>0</LeadOffsetFirstSample>
         <FirstSampleBaseline>0</FirstSampleBaseline>
         <LeadSampleSize>2</LeadSampleSize>
         <LeadOff>FALSE</LeadOff>
         <BaselineSway>FALSE</BaselineSway>
         <ExcessiveACNoise>FALSE</ExcessiveACNoise>
         <MuscleNoise>TRUE</MuscleNoise>
         <LeadDataCRC32>1385835734</LeadDataCRC32>
         <WaveFormData>
BgAGAAYABgAEAAQABAAEAAIAAgACAAIAAgACAAIAAgAAAAAAAAAAAP7//v/+//7//v/+
//7//v/+//7//v/+//z//P/8//z//P/8//z//P/6//r/+v/6//r/+v/6//r/+v/6//r/
+v/8//z//P/8//r/+v/6//r/+P/4//j/+P/6//r/+v/6//j/+P/4//j/+P/4//j/+P/2
//b/9v/2//j/+P/4//j/+P/4//j/+P/4//j/+P/4//b/9v/2//b/+P/4//j/+P/2//b/
9v/2//j/+P/4//j/+P/4//j/+P/2//b/9v/2//f/+P/5//r/+f/4//f/9v/2//b/9v/2
//b/9v/2//b/9v/2//b/9v/2//b/9v/2//j/+v/7//z///8BAAEAAgAFAAgACgALAAoA
CwALAAoACAAHAAYABAD+//r/+P/0//P/8//z//D/8P/v/+7/7P/t/+z/6//q/+v/6//r
/+3/7v/v/+//7//x//H/8//1//P/8//0//T/8v/x//H/8f/w//D/8P/w//L/8v/y//L/
9P/0//b/9v/2//b/9v/2//b/9//3//f/9v/0//f/+f/7////AQAIAAwADgAQABcAFQAL
AAAA7//U/7n/ov+O/4P/iP+d/6v/o/+Z/5//n/+Q/4j/jv+Q/43/lP+h/63/uf/E/83/
0f/X/+D/5v/p/+z/8f/1//j/+v/5//n/+f/5//z//f/9//3//v/+///////+//7/AAAA
AAIAAgACAAIAAAAAAAAAAQABAAEAAQABAAAA//////7//v/+//7//v/+//7//v/+//3/
/f/8//v//P/9//7/AAD+//7//v///////////////f/+//7//v/+/////////wAAAQAC
AAMAAgACAAMAAwADAAMAAwAEAAQABAAEAAUABQAFAAYABwAHAAcABgAGAAYABgAHAAcA
CQAJAAcABgAEAAQABAAEAAEAAQABAAEAAgACAAAA//8BAAEAAQD//wAAAAAAAAAA////
///////9//3/+//7//z//f/+/////f/+//7//f/+//7//v/9//v//P/8//z/+v/4//j/
+f/7//v//P/8//v/+f/4//f/+P/3//r/+//5//n/+f/5//j/+P/4//j/+P/5//n/+f/7
//v/+//6//j/+P/4//j/+v/6//r/+v/4//j/+P/5//v/+//6//r/+v/6//r/+//9//v/
+//8//v/+v/5//f/+f/6//v/+//6//r/+v/6//j/9//3//f/+f/5//r/+v/3//f/9//4
//r/+P/4//n/+//3//b/9v/2//b/9v/4//r//P/9//7/AQADAAMABgAHAAoADAALAAwA
DQANAAoACAAHAAYAAgD+//r/+P/2//X/9f/1//D/8P/v/+7/7f/t/+3/7f/q/+n/6f/p
/+v/7P/t/+3/7f/t/+3/7//x//H/8f/y//L/8v/x//H/8//0//T/9P/0//T/9P/0//T/
9P/0//b/+P/4//j/+P/2//b/9//3//f/9v/2//f/9//5//3/AwAMABAAEAAMAA8AFQAP
AP7/6f/Q/7X/nP+I/3v/fv+T/5//m/+X/5v/lf+I/4T/iP+G/4X/kv+j/6//u//I/8//
1f/d/+L/5P/r//L/8//z//b/+v/4//n/+v/7//z//f/9//3//v/+///////+//7/AAAA
AAAAAAAAAAAAAQACAAMABQADAAMAAwADAAMAAwAEAAQAAgACAAIAAgAFAAYABwAIAAcA
BwAGAAUABQAFAAUABgAGAAYABgAHAAcABwAHAAcABwAIAAgACAAIAAkACQAJAAkACQAJ
AAkACgAKAAsACwALAAsACwAMAAwADAAMAA0ACwALAAwADQAPAA8ADgAOAA4ADgAPAA8A
DQANAAsACgAKAAoACgAKAAkACQAJAAkACAAIAAYABQAFAAUABQADAAIAAgACAAIAAwAD
AAMAAwADAAMAAQABAAMAAwADAAMAAgACAAEA/////wAAAQABAP//AAAAAAAA/v/8//z/
/f/+////AQACAAAA///////////9/////////////////wAAAAAAAAAAAAABAAEAAQAB
AAEAAQAAAP7//v/+//7///8AAAEAAgAAAAAAAAABAAMAAwACAAIAAAAAAAAAAQADAAEA
AQACAAIAAgACAAEAAQACAAMAAwACAAIAAgACAAQAAwADAAMAAwADAAQABAABAAEAAQAC
AAQAAgACAAMAAwABAAIABAAEAAQABAADAAQABQAFAAYACQALAAsADgAPABIAFAAYABoA
HAAdABwAGgAZABgAGAAUABAADgAKAAkACQAJAAQABAADAAIAAAD///7//f/8//v/+//7
//z//P/8//v//P/9//7/AQADAAMAAwAEAAQABAADAAMABQAGAAYABgAEAAQABAAEAAQA
BAAEAAYABgAGAAYABgAGAAYABwAHAAcABgAGAAcABwAHAAsAEwAYABoAHgAgACEAIwAh
ABQAAwDu/9f/vv+m/5P/kP+d/7P/uf+v/63/s/+m/5b/mP+a/5X/mP+n/7X/vf/K/9f/
4//p/+7/9P/3//j/+/8BAAYACAAIAAkACgALAAoACwALAAsADgAOAA8ADwAQABAAEgAS
ABEAEAAPAA4AEAAQABAAEQAPAA8ADwAPAA8ADwAQABAAEAAQABAAEAASABIAEgASABIA
EwATABMAEQARABEAEgAUABQAFAAVABMAEwATABMAEwAUABQAFAAUABUAFQAVABUAFQAV
ABUAFgAWABcAFwAVABUAFQAWABcAGAAZABsAGwAbABwAHQAcABsAGQAYABgAGAAZABkA
GQAZABcAFgAYABgAGAAYABMAEwATABMAFAAUABIAEQARABEAEQAPAAwADAAMAAwADQAN
AA0ADQANAA0ACwALAAsACwALAAsACwAMAAwACwAKAAoACgAJAAkACgAKAAoADAAKAAoA
CwAJAAkACgAKAAoACQAJAAkACQAHAAkACQAJAAkACQAJAAYABgAGAAYACAAJAAkACQAJ
AAkACQAIAAYABgAGAAYACAAIAAgACAAHAAYABQAFAAcABwAGAAYACAAIAAgACQAIAAUA
BAAEAAQABAAEAAMAAwAEAAUABQAEAAQABAAEAAQAAwADAAMAAgABAAEAAAABAAEAAQAC
AAIAAAAAAAEAAwADAAEAAAAAAAAAAAAAAAIABAAGAAcABgAJAAsACwAKAAsADgAQABEA
EgATABMAEgAQAA8ADgAOAAoABgAEAP///f/8//v/+P/4//f/9v/2//X/9P/z//D/7//v
/+//8//0//X/9f/1//X/9f/3//n/+f/5//r/+f/4//b/9f/1//b/9v/2//j/+P/4//j/
9v/2//b/+P/4//j/+P/4//b/9v/3//f/9//2//b/9//3//3/AQABAAgADgAOAA4AEwAX
ABEABAD3/+T/zf+0/5z/i/+I/5f/rf+x/6H/nf+j/5r/jP+Q/5T/j/+O/5v/p/+z/7z/
x//N/9H/2P/g/+P/6v/v//H/8v/0//X/9//5//v//v/////////+//7///////z//P/+
//7/AAAAAAAAAAACAAIAAgADAAIAAQAAAP///////wAAAAACAAIAAgACAAIAAgACAAIA
BAAFAAUABQADAAMAAwAEAAIAAgACAAMAAwADAAMAAwADAAQABAAEAAQABQAFAAUACAAJ
AAoACwAJAAgACAAHAAYABQAEAAQABQAGAAcACQAJAAkACgALAAkACQAIAAgACAAIAAkA
CQAJAAkABwAGAAYABgAGAAYABQAFAAUABQAGAAYABAADAAEAAQABAP////8AAAEAAgD/
///////////////9//3//f/9//3//f/8//z/+//5//n/+v/7//v/+//8//z//P/+//z/
/P/9//z/+//7//r/+v/5//n/+f/3//X/9//3//n/+f/5//n/+P/4//j/+P/6//v/+//7
//n/+f/5//j/+v/6//r/+v/6//r/+v/6//r/+v/6//v/+//7//r/+v/4//j/+P/5//r/
+f/6//z//P/8//z/+//5//r/+//7//z//P/8//z//P/7//v/+//5//n/+v/6//n/+f/5
//r//P/6//r/+//7//z/+v/6//r/+v/6//z//v////7/AQADAAMABgAHAAoADAAPABAA
EQARABAADgANAAwADAAIAAQAAgD8//v/+//7//j/+P/3//b/9P/z//L/8f/w/+//7//v
//H/8v/z//P/8//z//P/9f/3//f/9//4//b/9v/1//X/9//4//j/+P/4//j/+P/4//j/
+P/4//r/+v/6//r/+v/6//r/+//7//v/+v/6//v/+f/9////AwAKAA4AFAAUABMAFQAT
AAoA+//k/8n/rP+W/4f/hP+R/6X/pf+Z/5v/of+U/4j/iv+K/4f/kP+h/6//u//G/8//
1//b/+D/5v/t//D/8//3//z//P/8//3//v////7/////////AAAAAAEAAQAAAAAAAgAC
AAMABAAFAAYABQAEAAMAAwADAAMAAwADAAQABQAHAAgABgAGAAYABgAGAAYABgAGAAYA
BwAHAAcABwAHAAcACAAIAAgACAAJAAkACQAJAAkACQAKAAoACgAKAAsACwALAAsACwAL
AAsADgAOAA8ADwAOAA0ADAAMAA4ADgAOAA8ADwAPABAAEQAPAA8ADgAOABAAEAARABEA
DwAPAA0ADAAOAA4ADgAOAAsACwALAAsADAAMAAoACQAHAAcABwAFAAYABgAGAAYABQAF
AAUABQAFAAUAAwADAAUABQAFAAUABAAEAAMAAQAAAAAAAAD/////AAAAAAAAAAD+//7/
////////AAAAAP7//f/9//3//f/7//3//f/9//3//f/9//z//P/8//z//v////////8B
AAEAAQAAAAAAAAAAAAAAAAAAAAAAAAAAAAAAAAABAAEAAQAAAAAAAgACAAIAAwADAAEA
AQACAAIAAgACAAEA//8AAAEAAQAAAAAAAAAAAAAA////////AQABAAIAAgD///////8A
AAAAAgD+//v//v/+//7//v/+//z//v8AAAEAAAADAAUABQAIAAkADAAOAA8AEAARABEA
EQAQABAAEAAQAAwACAAGAAAA/////////P/8//v/+v/4//f/9v/1//T/8//z//P/9f/2
//f/9//1//X/9f/3//r/+//8//7//v/+//3//f/9//7//v/+//7//v/+//7//v/+//7/
AAAAAAAAAAAAAAAAAAABAAEAAQAAAAAAAQABAAMABwAJAA4AFAAYABgAGQAfAB8AFgAJ
APb/3f/C/6r/lf+K/4//pf+x/6X/nf+l/6L/lP+Q/5T/lf+U/5//r/+//8r/1//f/+X/
7v/2//f/+v8DAAUAAAAAAAIABQAIAAsACgALAAsACwAMAAwADQANAA4ADgAQABAAEAAQ
ABAAEAASABIAEgATABMAEwATABMAFQAVABYAFgAWABYAFgAWABQAFAAUABQAFgAXABcA
FwAXABcAFwAYABgAGAAYABkAGQAZABkAGQAbABwAHAAcABsAGwAaABkAGgAbABwAHQAc
ABwAHQAdAB8AHwAfACAAHgAeAB4AHwAhACEAIgAjACUAJQAkACQAIgAiACMAIwAhACEA
HwAeABwAHAAcABwAGwAbABsAGwAaABoAGAAXABUAFQAVABMAFAAUABQAFAAVABUAFQAV
ABQAEwAQAA8ADQANAA0ADQALAAwADAALAAwADAAMAAsACwAMAAwADAAOAAwADAANAAsA
CwAMAAwADAALAAsACwANAAsADQANAA8ADwAPAA8ADgAOAA4ADgAMAA0ADQANAA0ADQAN
AAwADgAOAA4ADgAMAAwADAAMAA4ADgAOAA8ADQANAAwADAAMAAwADAANAA8ADQANAA4A
DAAMAAwACwALAAwADQANAA4ADgAOAA4ADgANAA0ADQALAAsADAAMAAsACwALAAwADAAK
AAoACwANAAkACQAMAA4ADgAOAA4ADAAOABAAEQAQABMAFQAVABYAFwAaABwAHQAeAB8A
HwAgAB4AHQAcABoAFgASABAACgAJAAkACQAHAAgACAAIAAUAAwABAP///v/9//3//f//
/wAAAQABAP///////wEABQAFAAUABgAGAAYABQAFAAUABgAGAAYABAAEAAQABAAEAAQA
BAAGAAYABgAGAAYABgAGAAcABwAJAAgACAAJAAkACQANABEAFgAeACAAHAAfACUAHwAQ
AP//6P/N/7T/nv+R/5b/rf/B/73/r/+v/7H/pP+c/6L/oP+b/6L/r/+7/8f/0v/Z/+X/
7f/w//T/+//+////AwAGAAYABwAJAAsADQAQABEAEQARAA8ADgAOAA0ADAAMAA4ADgAQ
ABAAEAAQABAAEAAQABEAEQARABEAEQARABEAEgASABQAFAAUABQAEgASABIAEgAUABUA
FQAVABUAFQAVABYAFAAUABQAFQAVABUAFQAVABUAFgAWABYAFgAXABcAFwAXABcAFwAX
ABYAFgAXABcAGQAZABkAGgAZABgAFwAXABcAFwAYABkAGQAZABgAGAAaABoAGwAbABkA
GQAXABYAFgAWABYAFgATABMAEwATABQAFAASABEADwAPAA8ADQAOAA4ADgAOAAsACwAL
AAsACwALAAkACQALAAsACwALAAkACgAKAAkACgAKAAoACQAJAAoACgAKAAoACAAIAAkA
BwAHAAgACAAKAAkACQAJAAcABQAHAAcABwAHAAcABwAGAAYABgAGAAYABwAHAAcABQAF
AAUABAAGAAYABgAGAAYABgAGAAYABgAGAAYABwAHAAcABgAGAAYABgAGAAcABwAFAAUA
BgAEAAQABAADAAUABgAHAAcABAAEAAQABAAEAAMAAwADAAUABQAGAAYAAwADAAMABAAG
AAQABAAFAAcABgAGAAYABgAGAAUABgAHAAcACgANAA8ADwASABMAFgAYABkAGgAbABsA
GAAWABUAFAAUABAADAAKAAQAAwADAAMA/v/+//3//P/8//v/+v/5//j/9//3//f/+P/4
//j/9//4//n/+v/9//3//f/9//7//P/8//v/+//5//r/+v/6//z//P/8//z//v/+//7/
AAD+//7//v/+/wAAAAABAAEA///+//7///8BAAMABwALABIAGAAYABYAGwAdABkADgD7
/+b/z/+2/6D/k/+M/5n/sf+1/6X/of+l/5z/kv+U/5T/j/+S/53/q/+5/8T/zf/V/9v/
3v/m/+v/7v/x//f//P/+//7///8AAAEAAgADAAMAAwAEAAQABQAFAAQABAAGAAYABgAG
AAYABgAEAAQABAAFAAcABwAHAAcACQAJAAoACgAIAAgACAAIAAoACgAKAAoACgALAAsA
CwALAAsACwAMAAoACgAKAAsACwALAAsACwALAAwADAAMAAoACwALAAsADQANAA0ADQAM
AAwADQANAA8ADwAPABAAEAAQABAAEQAPAA8AEAARAA8ADwAOAA4ADgAOAA8ADwAPAA8A
DQAMAAwADAAMAAwACQAJAAkACQAKAAoACAAHAAcABwAHAAUABAAEAAQABAAFAAUABQAF
AAUABQADAAMAAQABAAEAAQD//wAAAAD//wEAAgADAAMAAwAEAAQABAAEAAIAAgADAAMA
AwAEAAQABAADAAMAAwABAP//AQABAAMAAwADAAMAAAAAAAAAAAAAAAEAAQABAAMAAwAD
AAIAAAAAAAAAAAACAAIAAgACAAIAAgACAAMAAwADAAIAAgACAAIAAgADAAMAAQABAAIA
AAAAAAAA/////wAAAQABAAIAAgACAAIAAgABAAEAAQAAAP/////+//7///8AAAIAAAD+
//7///////7//v/+//7//v8AAAIABAAFAAQABwAJAAkADAANABAAEgATABQAFQAVABQA
EgARABAADgAKAAYABAAAAP////////r/+v/5//j/9v/1//T/8//y//H/8f/x//X/9v/3
//f/9f/1//X/9//5//n/+f/6//j/+P/3//f/+f/6//r/+v/4//j/+P/4//n/+v/7//7/
/v/+//7//v/9//z//P/7//v/+v/6//v///8DAAUACQAOABgAGgAWABUAFwAPAAAA6//U
/7f/nv+O/4f/jv+h/6n/m/+Z/6H/nf+O/4z/jv+K/43/mv+r/7f/v//I/9H/2//j/+r/
7P/v//L/9f/7/wAA/v/8//3//v///wIAAwADAAMABAAEAAUABQAEAAQABgAGAAQABAAE
AAQABAAEAAQABQAFAAUABQAFAAcABwAIAAgACgAKAAoACgAIAAgACAAIAAgACQAJAAkA
CQAJAAkACgAKAAoACgALAA0ADQANAA0ACwAMAAwADAAOAA8ADwAPAA8ADwAPAA8ADgAO
AA8ADwARABEAEQASABAAEAAQABEAEwATABQAFQATABMAEgASABIAEgATABMAFQAVABMA
EgAQABAAEAAQAA0ADQANAA0ACgAKAAgABwAJAAkACQAHAAgACAAIAAgABQAFAAUABQAF
AAUAAwADAAUABQAFAAUABQAGAAYABQAEAAQABAADAAUABgAGAAYABgAEAAQABQAFAAUA
BgAGAAQAAwADAAMABQADAAUABQAEAAMAAgABAAEAAgADAAQABAAFAAUABQADAAMAAwAC
AAIAAgACAAIABAAEAAQABAAEAAQABAAFAAMAAwACAAIAAgACAAIAAwADAAEAAQACAAIA
AgACAAEAAQACAAMAAwACAAIAAgACAAIAAQABAAEAAQABAAIAAgADAAMAAwAEAAQAAAAC
AAMAAAABAAIAAwAEAAMABAAFAAUABwALAA4ADwAOAA8AEgAUABUAFgAXABcAGAAWABUA
FAAQAAwACAAGAAQAAwADAAMA/v/+//3//P/6//n/+P/3//T/8//z//P/9v/4//r/+//5
//n/+f/7//7///8AAAIAAAAAAP///////wAAAAAAAAAAAAAAAAAAAgACAAIABAAEAAQA
BAAEAAIAAgADAAMABQAEAAQABQAHAAcACQAPABQAFgAcAB4AHwAhAB0AEgADAO7/0/+6
/6L/j/+K/5v/q/+p/6H/pf+l/5b/jP+S/5b/k/+Y/6n/uf/D/9D/3f/l/+n/8P/0//f/
+v8BAAUACAAIAAYABwAIAAkACgALAAsACwAOAA4ADwAPAA4ADgAQABAADgAOAA4ADgAQ
ABAAEAARAA8ADwAPAA8AEAARABMAFAASABIAEgASABQAFAAUABQAEgATABMAEwATABMA
EwAUABQAFAAUABUAFQAVABUAFQAVABYAFgAWABgAGQAZABkAGAAXABYAFQAXABgAGgAb
ABkAGQAZABoAGgAaABoAGwAdAB0AHgAfAB0AHQAcABwAGgAaABsAGwAdAB0AGwAaABgA
GAAYABgAFwAXABcAFwAWABYAFAATABMAEwATABEADgAOAA4ADgAPAA8ADwAPAA8ADwAN
AA0ADwAPAA8ADwANAA4ADgANAAwADAAMAAsACwAMAAwADAAMAAoACgALAAsACwAMAAwA
DAALAAsACwAMAAsADgAPAA0ADQANAA0ADgAOAA4ADgAOAA8ADwAPAA0ADQANAAwADAAM
AAwADAAMAAwADAAMAA4ADgAOAA8ADQANAAwADAAOAA4ADgAPAA0ACwALAAwACgAKAAoA
CQALAAwADQANAAwADAAMAAwADAALAAsACwANAA0ADgAOAA0ADQANAA4ADAAKAAoACwAL
AAsADAAOAA4ADgAOABAAEgAUABUAFAAXABkAGQAYABkAHAAeAB0AHgAfAB8AIAAeAB0A
HAAYABQAEAAOAAwACwALAAsACgAKAAkACAAEAAMAAgABAAAA////////AQACAAMAAwAF
AAUABQAHAAkACQAJAAoACAAIAAcABwAJAAoACgAKAAoACgAKAAoACAAIAAgACgAMAAwA
DAAMAA4ADgAPAA8ADgAMAAsACwANAA8AEwAZAB4AIgAkACgAKQAnACEAFgAHAPT/2f++
/6z/n/+a/6n/w//F/7f/tf+3/6z/ov+o/6j/nf+g/7P/wf/L/9j/4//p/+//+P/8//3/
AgAHAAkACgAMAA4ADwAQABEAEAARABEAEQAUABQAFQAVABQAFAAWABYAFwAYABkAGgAY
ABgAGAAZABgAFwAWABUAFQAVABYAFgAYABgAGAAYABYAFgAWABYAFgAXABcAFwAZABkA
GQAaABkAGAAXABcAGQAZABkAGQAZABoAGgAaABgAGQAZABkAFwAXABcAFwAaABoAGwAb
AB0AHQAdAB4AHgAeAB4AHwAdAB0AHgAfAB8AHwAeAB4AHgAeAB8AHwAdAB0AGwAaABoA
GgAaABoAFwAXABcAFwAWABYAFAATABIAEQAQAA0ADgAOAA4ADgANAA0ADQANAA4ADwAO
AA8ADQANAA0ADQAMAAwACwAJAAkACgALAAsACwAMAAwADAAOAAwADAANAA4ADwARABIA
DwANAAwACwANAAsADQANAA0ADQANAA0ACgAKAAoACgALAA0ADgAPAA0ACwAJAAYACQAK
AAsADAAOAA4ADgAOAA4ADgAOAA8ADgANAAsACgAKAAoACgALAA0ACwALAAwACgAKAAoA
CQALAAwADQANAAsACgAJAAgACgAJAAkACQALAAsADAAMAAkACQAJAAoACgAMAAgACAAI
AAgACAAGAAgACgALAA0AEQAUABUAFQAVABcAGAAZABoAGwAbABoAGAAXABYAEQAMAAcA
BAACAAEAAQABAP//AAAAAAAA+//5//f/9f/2//X/9f/1//j/+v/8//3//P/7//r/+//7
//v/+//8//7//v/9//3//f/+//7//v/8//z//P/8//7//v/+/wAA///+//3//P/+//7/
/////////v/+///////9/wEADQASABQAGAAaABsAHwAZAAoA+//m/83/sv+c/5H/jv+b
/6//r/+h/6P/p/+c/5L/lP+U/4//lP+j/7P/vf/I/9H/1//f/+T/5v/t//b/9//5//7/
AgAAAAEAAgADAAYABwAHAAcACQAKAAwADQAKAAoADAAMAAwADAAMAAwADgAOAA4ADwAR
ABEAEQARAA4ADQANAAwADAAMAAwADAAOAA4ADgAOAAwADQANAA0ADwAPAA8AEAAQABAA
EAARAA8ADwAPAA8AEQASABIAEgASABMAEwATABEAEQARABEAFAAUABUAFQAXABcAFwAY
ABYAFgAWABcAFwAXABgAGQAZABkAGAAYABYAFgAXABcAGgAbABoAGgAXABYAFQAUABMA
EwATABMAEgASABAADwARABEAEQAPAA4ADgAOAA4ADQANAA0ADQAPAA8ADQANAAsACwAL
AAsACQAKAAoACQAJAAoACwALAA0ADgAOAA4ADAAKAAoACwALAAsADAAMAAwACwALAAsA
CwAJAAsACwAKAAkACAAHAAgACAAIAAgACgALAAsACwAJAAkACQAIAAoACgAKAAoACQAI
AAcABgAIAAgACAAJAAcABwAGAAYACAAIAAgACQAJAAcABwAIAAoACgAKAAkABwAIAAkA
CQAIAAgACAAIAAoACQAJAAkACQAJAAoACgALAAcABwAKAAoACAAIAAgACAAGAAgACgAL
AAwADwARABEAEgATABYAGAAaABwAHgAfAB4AHAAbABoAGAAUABAADgAIAAcABwAHAAYA
BgAFAAQAAgABAAAA///+//3//f/9//3//v//////////////AQADAAMAAwAEAAQABAAD
AAMABQAGAAYABgAGAAYABgAGAAYABgAGAAgACgAKAAoACgAHAAYABgAFAAgACAAJAAsA
DQANAA8AEwAaACAAIgAgACMAJwAjABoACwD0/9v/wP+o/5X/jP+X/6v/rf+l/6f/q/+e
/5b/mP+a/5n/nP+p/7f/xf/S/9v/5f/t//L/9v/7/wAABQAHAAoADgAMAA0ADgAPAA4A
DwAPAA8AEAAQABEAEQAPAA4ADwAOABAAEAAQABAAEAAQABAAEQATABMAEwATABEAEQAS
ABIAEAAQABAAEAARABIAEwAUABIAEwATABMAEwATABMAFAAXABgAGQAbABkAFwAVABMA
FAAWABcAGAAYABkAGQAZABsAGwAbABsAHAAcAB0AHQAfAB8AHwAgACAAIAAgACEAIQAh
ACIAIwAjACMAIgAiACEAIAAgAB8AIQAhAB8AHgAcABwAHAAcABoAGwAcAB0AHAAcABoA
GQAZABkAGQAXABYAFgAWABYAFQAVABUAFQAXABcAFQAVABQAEwASABEAEQASABIAEQAR
ABIAEwATABMAFAAUABQAEgAQABAAEQATABMAFAAUABYAFQAVABUAEwARABMAEwATABMA
EwATABIAEgASABIAEgATABMAEwATABMAEwASABQAFAAUABQAEwASABEAEAASABIAEgAT
ABEAEQAQABAAEgASABIAEwATABEAEQASABIAEgASABEAEAAQABAADwAQABAAEAAQABIA
EQARABEAEQARABIAEgARABEAEQASABQAEAAOABAAEgASABIAEgASABQAFgAXABcAGQAa
ABkAGgAbAB4AIAAiACQAJgAnACQAIgAhACAAIAAcABgAFgAQAA8ADwAPAAwADAALAAoA
CgAJAAgABwAEAAMAAwADAAYACAAKAAsACQAJAAkACwANAA0ADQAOAA4ADgANAA0ADwAQ
ABAAEAAQABAAEAAQAA4ADgAOABAAEAAQABAAEAASABIAEwATABEAEAAQABEAEwAVABcA
HwAmACgAJgAoAC8AMQApABgABQDu/9P/uP+k/5n/nP+v/7v/s/+v/7n/tf+i/5r/oP+k
/6X/rP+7/8v/1f/c/+f/7//3//7/BAAHAAoADwARABQAFAAUABUAFgAXABgAGQAZABkA
GQAYABgAFwAXABgAGwAcABoAGgAaABoAGgAaABoAGwAdAB0AHQAdAB0AHQAeAB4AHgAe
AB4AHgAdABwAGwAaABsAHQAeAB8AHwAfAB8AIAAeAB4AHgAfACAAIQAiACMAIwAkACQA
JAAkACUAJQAlACUAJQAlACUAJgAmACcAJwAnACcAJwAoACoAKgAqACsAKQApACoAKwAr
ACsAKgAqACgAKAApACkAJwAnACUAJAAmACYAJgAmACMAIwAjACMAJAAkACIAIQAlACkA
JQAbAA==
         </WaveFormData>
      </LeadData>
      <LeadData>
         <LeadByteCountTotal>10000</LeadByteCountTotal>
         <LeadTimeOffset>0</LeadTimeOffset>
         <LeadSampleCountTotal>5000</LeadSampleCountTotal>
         <LeadAmplitudeUnitsPerBit>4.88</LeadAmplitudeUnitsPerBit>
         <LeadAmplitudeUnits>��V</LeadAmplitudeUnits>
         <LeadHighLimit>2147483647</LeadHighLimit>
         <LeadLowLimit>268435456</LeadLowLimit>
         <LeadID>V2</LeadID>
         <LeadOffsetFirstSample>0</LeadOffsetFirstSample>
         <FirstSampleBaseline>0</FirstSampleBaseline>
         <LeadSampleSize>2</LeadSampleSize>
         <LeadOff>FALSE</LeadOff>
         <BaselineSway>FALSE</BaselineSway>
         <ExcessiveACNoise>FALSE</ExcessiveACNoise>
         <MuscleNoise>TRUE</MuscleNoise>
         <LeadDataCRC32>2970476687</LeadDataCRC32>
         <WaveFormData>
jgCOAI4AjgCKAIgAhgCEAIEAfgB7AHgAdABwAGwAaABiAF4AWgBWAFAATABIAEQAPwA8
ADkANgAzADAALQAqACYAJAAiACAAIAAgACAAIAAfAB4AHQAcABoAGgAaABoAHAAcABwA
HAAeAB4AHgAeAB4AHgAeAB4AHgAeAB4AHgAfACAAIQAiACAAIAAgACAAHgAeAB4AHgAe
AB4AHgAeAB4AHgAeAB4AHQAcABsAGgAaABoAGgAaABkAGAAXABYAFAAUABQAFAASABIA
EgASABIAEgASABIAEQAQAA8ADgAMAAwADAAMAAwADAAMAAwACgAKAAoACgAIAAgACAAI
AAgACAAIAAgACAAIAAgACAAGAAYABgAHAAkACgALAAwAEAASABQAFQAWABcAGwAcABsA
HQAfACAAIAAgACAAHwAbABcAFQARABEAEQASABIAEQARABAADgAPAA0ADAAMAAYAAgAB
AAEAAwADAAMAAgACAAIABAAEAAEAAQABAP///v/9//z//P/6//v/+//7//v/+//8//z/
/P/8//3//v/+//7//v/+//7/////////+//7////AAACAAoAFgAoAEEAXgB6AJQAowCh
AI4AagA2APj/t/91/zH/6P6T/kP+Fv4L/hD+Jf5E/mT+jP62/tn+/f4t/1n/eP+U/6v/
uf/C/9D/2f/f/+b/8P/2//v//P/9//7/AAABAAUABQAIAAUABwAHAAcABwAFAAcACgAL
AAsADAANAA4ADwAPAA4ADgATABMAEwAUABIAFAAXABkAGgAaABoAGwAbAB0AHgAfACAA
IgAkACUAKAApACsALgAvADAAMQAzADYAOQA9AEEAQwBFAEgASQBNAFMAVgBYAF0AXwBl
AGoAbABwAHMAdgB4AHwAfwCBAIIAhACGAIcAhwCGAIYAhwCFAIQAgwCDAIAAfwB9AHkA
eQB3AHYAdABxAG8AbABoAGEAXwBdAFoAVgBRAE4ASgBHAEMAPAA3ADUAMAAsACsAJAAf
AB4AHAAXABMADgAIAAkACAAHAAYAAwABAAEAAQAAAP///v/+//7//v///////f/8//z/
/P/8//3//v/+//3//P/8//z//f/+//7///8AAP///v/9//7//f/9//3//f/9//3//P/8
//3//f/8//v/+v/6//j/+v/6//j/+P/4//j/+P/4//b/9P/0//X/8//z//P/8//y//D/
8P/w/+7/7v/u/+3/7f/t/+z/7P/t/+3/6//r/+r/6//q/+f/5//o/+n/6v/n/+f/5//o
/+j/5//n/+j/6v/n/+b/5v/m/+b/5v/n/+f/6P/p/+z/7v/w//L/9f/2//f/+//6//v/
/f////7/AAAAAAAA/f/7//f/9f/z//P/8//0//P/8//y//D/8P/v/+3/7P/q/+T/4P/f
/9//3//f/9//3v/e/97/4P/g/9//3//f/93/3P/b/9r/2v/a/9v/2//b/9v/2//c/9z/
3P/c/93/3v/e/97/3v/e/97/3//f/+H/4f/h/+H/3P/e/+T/9P8KACEAPgBYAHQAjQCP
AHYASgASANT/lf9X/xP/xv5z/in+/v3t/er9+/0a/jz+ZP6K/q/+3f4T/zv/XP94/43/
mf+m/7D/uf/B/8r/0P/W/9v/3v/f/+D/4v/j/+X/5f/o/+X/6f/p/+n/6f/p/+v/7v/v
/+3/7v/v//D/8v/z//P/9P/5//n/+f/6//r//P///wEAAAAAAAAAAQAEAAcACQALAAoA
DAAOAA8AEAARABMAFgAbABwAHQAfACEAIwAmACkALAAvADMANQA4AD0APwBAAEQARQBK
AE4ATgBSAFUAWABYAFwAXwBhAGIAZABmAGcAZgBkAGMAYwBhAGAAXwBfAF4AXQBbAFcA
VQBTAFIAUABMAEsASQBGAD8APQA7ADgAMgAtACoAJgAhAB0AFgARAA4ACAADAAEA/P/3
//b/9P/y/+//6//m/+b/5P/i/+D/3f/b/9v/2//a/9n/2P/Y/9b/1v/X/9f/1f/U/9T/
1P/W/9f/2P/Y/9X/1P/U/9T/1P/U/9P/0//T/9P/0//T/9T/0//T/9P/0//T/9P/0v/Q
/9H/0f/Q/8//zv/O/8z/0P/Q/87/zv/R/9T/1//a/9v/2v/b/93/2//b/9v/2//a/9j/
2P/Y/9r/2v/a/9n/2f/Z/9j/2P/X/9f/1f/V/9X/1//X/9X/1v/W/9b/1v/T/9P/0//U
/9T/0//T/9T/1P/V/9T/1P/U/9T/1P/T/9P/1P/V/9j/2v/c/97/4f/i/+P/5//q/+v/
7f/v//D/8v/y//L/8f/v/+v/6f/n/+f/5//o/+j/6f/p/+j/5v/l/+P/4v/g/9r/1v/V
/9P/0//T/9P/1f/W/9f/2v/a/9n/2f/Z/9f/1v/V/9T/1v/W/9f/1//X/9f/1//Y/9j/
2P/Y/9n/2v/a/9r/2v/a/9r/2//b/9v/2//b/9v/2P/W/97/6v/4/wkAJABCAGAAfQCP
AIoAbgBAAAoAyf+F/0H//P6t/ln+Fv7x/eT95/34/Rb+Pv5q/o/+tf7l/hn/QP9e/33/
lf+g/6r/t/+//8b/zv/W/9//4v/l/+b/6P/p/+v/6//u/+v/7//x//P/9f/3//n//P/9
//r/+v/6//r//P/9//3//v////////8AAAUACgAQABUAHgAkACoAMQA1ADcAOAA5ADwA
PgBAAEEARABFAEcASgBPAFAAUQBTAFMAVQBYAFsAYABjAGcAaQBtAHMAdgB4AHsAfQCD
AIgAjACQAJMAlgCaAJ4AoQCjAKcAqgCtAK8ArwCuAK4ArwCuAKwAqgCpAKgApwClAKEA
oACfAJ8AngCcAJsAmQCWAJAAjQCKAIYAggB9AHoAdgBzAG8AaABjAF4AWABTAFEATABH
AEYARABAAD0AOQA0ADQAMgAwAC4ALQArACsAKwAqACkAKAAoACYAJgAnACcAJQAkACQA
JAAkACUAJgAmACcAJgAmACYAJgAmACUAJQAnACcAJwAnACQAIwAjACMAIwAjACMAIgAk
ACUAJQAkACMAIgAiACAAIgAiACAAIAAfAB4AHQAcABwAGgAaABsAHQAdAB0AHQAYABYA
FgAWABYAFgAWABUAFQAVABQAFAAVABUAEwATABMAFQAVABMAEgASABIAEgARABEAEQAS
ABIAEQARABIAFAATABEAEAASABIAEgASABMAEwAUABUAFgAYABoAHAAdAB4AHwAjACQA
JQAnACkAKgAsACwALAArACkAJQAjAB0AHQAdAB4AIAAhACEAIAAgAB8AHQAcABoAFAAQ
AA8AEQARABEAEQAQABAAEAASABIAEQARABEADwAOAA0ADAAMAAwADQANAA8ADwAPABAA
EAAQABAAEQASABIAEgASABIAEgATABMAEQARABEAEQASABQAGAAgADIASwBiAH4AmACv
ALcArgCUAGoANgD3/7X/cf8q/9n+gf4+/iH+Hv4r/kb+aP6O/rj+3/4B/y3/W/+C/6D/
uf/L/9j/4v/r//P//P8GAAwAEQAUABgAGgAdAB8AIQAhACQAIQAjACMAIwAjACEAIwAm
ACcAJwAoACkAKgAtAC0ALAAsAC0ALQAtAC4ALgAwADMANQA4ADgAOAA5ADsAPQA+AD8A
QgBEAEYARwBGAEcASQBMAE8AUABRAFMAVwBZAFwAXwBkAGcAawBtAHEAdwB6AHwAhACH
AI4AlACTAJYAmACaAJ4AogClAKcAqACqAKwArQCtAKwArACtAK0ArACrAKsAqgCpAKcA
owCfAJ0AnACaAJYAlQCTAJAAiwCJAIcAhACCAH0AegB2AHAAawBjAF0AWwBWAFIAUQBK
AEUARABCAD4AOwA3ADIAMAAuACwAKgAnACUAJQAlACYAJQAkACQAJAAkACUAJQAlACQA
JAAkACMAIwAjACIAIwAiACIAIgAiACIAIQAhACMAIwAjACMAJAAjACMAIwAjACMAIwAi
ACAAIQAhACAAHwAeAB4AHAAeAB4AHAAcABoAGgAaABoAGgAYABgAGQAYABcAFgAVABUA
FAAVABYAFAAUABQAEwATABMAEgASABMAEwARABEADwARABEADwAOAA4ADgAOAA0ADQAN
AA4ADAALAAsADAAOAAwACgAKAAoACgALAAsADAANAA4AEAASABQAFQAWABcAGwAcAB0A
HwAhACIAJAAkACQAJQAjAB8AHQAXABcAFwAYABoAGwAbABoAGAAXABUAFAAUAA4ACgAJ
AAkACQAJAAkACAAIAAgACgAMAAsACwALAAcABgAFAAQABAAEAAUABQAFAAUABQAGAAYA
BgAGAAcACAAIAAgACAAKAAoACwALAAkACQAJAAkABgAIAA4AGgAqAD8AXAB6AJAApQCv
AKQAhABWABwA2f+Z/1n/FP/D/nH+NP4Z/hb+Jf4+/lz+gP6q/s/+9f4n/1n/fP+a/7P/
x//Q/9r/5f/v//b//P8EAAkADAANAA4AEAARABMAEwAWABMAFgAXABgAGQAXABkAHAAd
AB0AHgAfACAAIQAhACAAIAAjACMAIwAkACUAKAAsAC8ALwAuAC0ALQAvADEAMgAzADYA
OAA6ADsAPAA9AD8AQgBDAEQARQBHAEsATQBQAFMAVgBZAF0AXwBiAGcAaQBqAG8AcQB3
AHwAgACEAIcAigCMAJAAkwCVAJYAmACaAJsAmgCYAJcAlwCWAJQAkgCRAJAAjwCNAIkA
hQCDAIIAgAB+AH0AewB4AHEAbwBtAGoAZgBhAF4AWgBVAFEASgBFAEEAPAA4ADcAMgAt
ACwAKgAkACEAHQAYABgAFgAUABIAEAAPABAAEQAPAA0ACwAKAAoACgALAAsACwAKAAoA
CgAKAAsADAAMAAkACAAIAAgACgAKAAkACQAKAAkACAAHAAgABwAHAAcABQAFAAUABAAG
AAcABwAGAAMAAgACAAAAAgACAAAAAAD///7//f/8//z/+v/6//v/+v/5//j/9//1//T/
9f/2//T/9P/0//P/8//z//L/8v/z//P/8f/x/+//8f/x/+//8P/w//D/8P/v/+//7//w
//D/8f/t/+r/7v/s/+z/7P/s/+//7//w//H/8P/y//T/9v/5//r/+/////7///8BAAMA
BQAIAAkACgALAAkABQADAP3//f/9//7//v///////v/6//n/9//2//j/8v/u/+3/6//r
/+v/6//o/+j/6P/q/+z/6//r/+v/6//q/+n/6P/o/+j/6f/p/+f/5//n/+j/6P/o/+j/
6f/o/+j/6P/o/+r/6v/r/+v/6//r/+v/6//q/+r/7P/y/wAAEQAoAEQAYgCDAJsAnACI
AFwAIgDh/6H/Yf8a/8v+d/4w/gP+7v3t/QD+Hv5C/mz+lf65/uX+G/9G/2b/gf+X/6T/
sv+//8X/zP/W/97/3f/g/+b/6P/r/+3/7//v//L/7//z//P/8//z//P/9f/4//n/9//4
//n/+v/9//3//P/8/////////wAAAgAEAAcACQAMAAwADAANAA4ADwAPAA8AEgAUABYA
FwAYABkAGwAeACEAIgAjACUAJwApACwALwA0ADcAOwA9AD4AQwBFAEYASwBNAFMAWABa
AF4AYQBkAGgAbABvAHEAcgB0AHYAdwB5AHgAeAB5AHkAeAB3AHcAdgB1AHMAbwBtAGsA
agBoAGQAYwBhAF4AWwBZAFcAVABOAEkARgBCADsANwAwACsAKQAkACAAHwAaABUAFAAS
AAwACQAFAAAA/v/8//r/+P/3//X/9f/1//T/8//y//L/8v/y//P/8//z//L/8v/y//D/
8f/y//L/8//y//L/8v/y//L/8f/x//P/8//z//P/9P/z//P/8//z//P/8//y//L/8//z
//L/8f/w//D/7v/u/+7/7P/s/+7/7v/u/+7/7v/s/+z/7f/r/+v/6//r/+n/6P/p/+r/
6v/q/+r/6f/r/+v/6v/q/+v/6//p/+n/6f/r/+v/6f/o/+j/6P/o/+f/5//n/+j/6P/n
/+f/6P/q/+f/5f/o/+j/6P/o/+j/6//r/+z/7f/u//D/8v/0//f/+P/5//3/AAABAAMA
BQAGAAgACAAIAAUAAwD///3/+//7//v//P/+///////+//v/+f/2//T/9P/u/+r/6f/p
/+n/6f/p/+j/6P/o/+r/6//r/+z/7f/r/+r/6f/o/+j/6P/p/+n/6f/p/+n/6v/q/+r/
6v/r/+7/7v/u/+7/7v/u/+//7//x//H/8f/x//D/8P/4/wAADgAnAEIAXgCAAJ8ApwCW
AHIAPgAAAL3/ef8z/+j+lf5H/hD+9/3y/f/9Gv4+/mr+kv61/t/+Df89/2T/gP+X/63/
uv/C/83/1//g/+T/7P/x//T/+f/6//z//f8BAAEABAABAAEAAQABAAEA//8BAAQABQAF
AAYABwAIAAsACwAKAAoADwAPAA8AEAASABQAFwAZABwAHAAcAB0AHQAfACAAIQAkACYA
KAApACgAKQArAC4AMwA0ADUANwA7AD0AQABDAEYASQBNAE8AUwBZAFwAXgBjAGUAawBw
AHIAdgB5AHwAgACEAIcAiQCKAIwAjgCPAI8AjgCOAI8AjwCOAI0AjQCLAIsAigCHAIUA
gwCCAIAAfgB9AHsAeAB1AHMAcQBuAGgAYwBgAFwAWQBVAE4ASQBGAEAAOwA5ADQALwAu
ACwAKAAlACEAHAAcABoAGAAWABMAEQARABEAEgARABAAEAAQABAAEQARABMAEgASABIA
EAARABIAEgASABIAEwAUABQAFAATABMAFQAVABUAFQAUABMAEwATABMAEwATABIAEgAT
ABMAEgATABIAEgAQABAAEAAOAA4ADAAMAAwADAALAAoACwANAAsACwALAAsACgAIAAgA
CAAGAAYABgAFAAcABwAGAAYABQAFAAMAAwABAAMAAwABAAMABAAFAAYAAwADAAMABAAE
AAMAAwAEAAQABAAEAAQABAAEAAUABQAGAAcACAAKAAwADgAPABAAEQAVABgAGQAbAB0A
HgAgACAAIAAhAB8AGwAZABUAFQAVABYAFgAXABcAFgAWABUAEwASABIADAAIAAcABQAF
AAUABQAGAAYABgAIAAgABwAHAAcAAwACAAEAAAAAAAAAAQABAAEAAQABAAIABAAEAAQA
BQAGAAYABgAGAAgACAAJAAkABwAHAAcABwAGAAgADgAaACoAPwBYAHQAjgCjAK0ApgCG
AFoAJgDp/6f/Z/8e/8v+c/4y/hP+EP4f/jz+YP6G/qr+0f73/iH/Uf94/5b/r//B/8z/
1P/h/+v/8v/6/wIABwAMAA8AEAASABMAFQAVABgAFQAXABcAFwAXABcAGQAcAB0AHQAe
AB8AIAAfAB8AHgAeACEAIQAhACIAIgAkACcAKQAqACoAKgArAC0ALwAwADEAMgA0ADYA
NwA4ADkAOwA+AEEAQgBDAEUARwBJAEwATwBSAFUAWQBbAF8AZQBoAGoAcQBzAHkAfgB+
AIIAhQCIAIoAjgCRAJMAmACaAJwAnQCbAJoAmgCbAJ0AnACbAJsAlgCVAJMAjwCNAIsA
igCIAIYAhQCDAIAAewB5AHcAdABwAGsAaABkAF8AWwBUAE8ASwBGAEIAQQA8ADcANgA0
ADAALQApACQAIgAgAB4AHAAZABcAFwAXABYAFQAUABQAFAAUABUAFQAVABQAFAAUABQA
FQAWABYAFQAUABQAFAAUABQAEwATABUAFQAVABUAFAATABMAEwATABMAEwASABIAEwAT
ABIAEQAQABAADgAQABAADgAOAA4ADgAOAA4ADAAKAAoACwAJAAkACQAJAAgABgAGAAYA
BgAGAAYABQAFAAUABAAEAAMAAwABAAEAAQADAAMAAQD+//7//v/+/////////wAA/v/9
//3//v/8//z/+v/6//r/+v/9//3//v///wAAAgAEAAYABwAIAAkADQAOAA8AEQATABQA
FgAWABYAEwARAA0ACwAHAAcABwAIAAYABwAHAAYABAADAAEAAAD+//j/9P/z//X/9f/1
//X/8v/y//L/9P/0//P/8//z//H/8P/v/+7/7v/u/+//7//v/+//7//w//D/8P/w//H/
8v/y//L/8v/w//D/8f/x//H/8f/x//H/8P/2//7/CgAcADsAWgBwAIQAlQCRAHgATgAa
ANr/l/9Z/xX/xP5v/iv+BP75/QT+Hf48/l7+hv6q/s/++/4v/1n/cv+M/6P/sf++/8r/
0f/X/9z/4v/s//P/9P/1//b/+P/5//v/+//+//v////////////9////AgADAAEAAgAD
AAQABwAHAAYABgAJAAkACQAKAAoADAAPABEAEwAUABUAFwAZABsAHAAdAB4AIAAiACMA
JAAlACcAKgAtAC4ALwAxADUANwA6AD0AQABDAEcASQBNAFMAVgBYAFsAXQBjAGgAagBu
AHEAdAB4AHwAfwCBAIEAggCDAIMAhQCEAIQAhQCDAIIAgQCBAIAAfwB9AHkAeQB3AHYA
dABxAG8AbABoAGMAYQBfAFwAVwBRAE0ASABFAEEAOgA1ADMALgAqACkAIwAdABsAGAAU
ABEADQAIAAgABgAEAAIAAQD////////+//3//P/8//7//v///////f/8//z//P/6//v/
/P/8//v/+v/6//r//P/8//v/+//7//v/+//7//z/+//7//v/+//7//v/+v/4//n/+f/4
//f/9v/2//T/9v/2//T/9P/0//T/9P/0//L/8P/w//H/8P/v/+7/7f/r/+r/6//s/+z/
7P/s/+v/6//r/+r/6v/p/+n/5//n/+X/5//n/+X/5v/m/+b/5v/n/+f/5//o/+b/4//j
/+L/4v/j/+T/5f/m/+b/5f/l/+X/6P/q/+z/7v/v//D/8f/1//b/9//5//v//P/+//7/
/v/7//n/9f/z//H/8f/x//L/8v/z//P/8v/w/+//7f/s/+r/5P/g/9//4P/h/+L/4//g
/+D/4P/i/+L/4f/h/+H/3f/c/9v/2v/a/9r/2//b/9v/2//b/9z/3v/e/97/3//g/+D/
4P/g/97/3v/f/9//4f/h/+H/4f/g/97/4v/u//z/DQAqAEoAagCDAJEAiABqADgA/P+7
/3f/M//s/pv+Sf4M/u/96P3t/QL+JP5M/nj+nf7F/vn+Lf9O/2r/h/+Z/6L/rP+3/7//
xv/Q/9j/3//g/+H/4v/k/+X/5//n/+r/5//r/+v/6//r/+v/7f/w//H/7//w//H/8v/1
//X/9P/0//n/+f/5//r//P/+/wEAAwAEAAQABAAFAAcACQAKAAsADAAOABAAEQAQABEA
EwAWABcAGAAZABsAHgAhACUAKQAqAC0AMQAzADUAOwA+AEAARABFAEoATgBRAFYAWgBe
AF4AYgBlAGcAaABqAGwAbQBuAG4AbwBxAG8AbgBtAG0AagBpAGcAYwBiAGEAYQBgAFwA
WwBZAFYAUQBPAE0ASgBEAD8APAA4ADUAMQAqACUAIgAcABcAFQAQAAsACgAIAAQAAQD9
//j/+P/2//T/8v/x/+//7//v/+z/6//q/+r/6P/o/+n/6f/p/+j/6P/o/+j/6f/q/+r/
6f/o/+j/6P/p/+r/6v/r/+v/6//r/+v/7P/r/+v/6//r/+v/6//q/+j/6f/p/+j/5//m
/+b/5P/o/+j/5v/m/+b/5v/m/+b/5P/i/+L/4//j/+P/4//j/+D/3v/e/97/3P/c/9z/
2//d/93/3P/c/93/3f/b/9v/2f/b/9v/2f/Z/9r/2//c/9r/2f/Y/9j/1v/V/9X/1v/W
/9X/1v/Y/9j/2P/Y/9n/2f/a/9v/3P/e/+D/4v/j/+T/5f/p/+r/6//t/+//7v/w//D/
8P/t/+v/5//l/+P/4//j/+T/5v/n/+f/5v/i/+H/3//e/97/2P/U/9P/0//T/9P/0//T
/9T/1f/Y/9b/1f/V/9X/0f/Q/8//zv/Q/9D/0f/R/9H/0f/R/9L/0v/S/9L/0//W/9b/
1v/W/9j/2P/Z/9n/2P/X/9b/1f/W/9b/2v/m//b/CQAiAEQAYgB7AIMAegBcAC4A9P+z
/3X/L//g/o3+O/7+/eH92P3j/fz9IP5I/nD+kf63/u3+I/9K/2j/g/+V/6D/rP+1/73/
xv/O/9T/2f/e/+P/5P/m/+f/6f/p/+z/6f/t/+3/7f/t/+v/7f/w//H/8//0//X/9v/3
//f/9v/2//n/+f/5//r/+v/8////AQACAAIAAgADAAUABwAIAAkACgAMAA4ADwATABUA
GAAcAB8AIAAhACMAJwApACwALwA0ADcAOwA9AD8ARQBIAEoAUQBTAFkAXgBhAGYAagBu
AHAAdAB3AHkAfAB+AIAAgQCDAIIAggCDAIEAgAB/AH8AfgB9AHsAdwB1AHMAcgBwAHAA
bwBtAGoAZQBjAGEAXgBcAFcAVABQAEoARQA9ADcAMwAuACoAKQAiAB0AHAAaABgAFQAR
AAwADAAKAAgABgADAAEAAQABAAAA///+//7//P/8//3//f////7//v/+/wAAAQACAAIA
AAD+//3//P/9//7//v///wEAAQABAAEAAAD///////8AAAEAAgACAAAA///9//r//P/8
//3//P/+//7//P/8//7//v/+//7/+v/4//j/+f/5//n/+f/5//j/9v/2//b/9v/2//b/
9f/1//X/9P/0//P/8//x//H/7//x//H/7//w//D/8P/w//H/8f/x//L/8v/z/+7/7v/u
/+7/7v/v/+//8P/x//T/9v/4//r/+f/6//v////+////AQADAAUACAAJAAoABgADAP7/
+//5//n/+f/6//3///8AAAAA/f/7//j/9v/3//L/7//v/+//7//v/+//7f/s/+v/7P/s
/+v/6//r/+v/6v/p/+j/5v/m/+f/5//p/+n/6f/q/+r/6v/q/+v/6//q/+n/6P/q/+r/
6//r/+n/6f/p/+n/6P/m/+z//v8OACEAPgBaAHAAhwCNAHwAXgAyAPj/t/91/zP/7P6V
/kH+CP7z/fT9A/4i/kT+Zv6O/rX+1/4H/zf/XP92/43/m/+o/7L/u//D/9D/1P/Y/9//
5P/n/+j/6v/r/+3/7f/w/+3/8f/x//H/8f/v//H/9P/1//P/9P/1//b/9//3//b/9v/7
//v/+//8//v//P/+////AAAAAAAAAQAFAAcACAAJAAoADAAOAA8AEAARABMAFgAZABoA
GwAdAB0AHwAiACUAKgAtADEAMwA1ADsAPgBAAEUARwBNAFIAVABYAFsAXgBhAGYAagBt
AG0AbgBvAG8AcQBwAHAAcQBvAG4AbQBtAGoAaQBnAGMAYwBjAGQAZABgAF0AWQBUAE0A
SwBJAEYAQgA9ADoANgAxAC0AJgAhAB8AGgAWABUADgAJAAgABgAAAP3/+f/0//L/8P/u
/+z/6//p/+n/6f/m/+X/5P/k/+T/5P/l/+X/4//i/+L/4v/i/+P/5P/k/+P/4v/i/+L/
5P/k/+P/4//k/+P/4v/h/+L/4f/h/+H/4//j/+P/4v/f/9//3v/c/9z/3P/d/9z/3f/c
/9n/2P/Y/9j/2P/Y/9b/1P/U/9X/1P/T/9L/0f/P/87/z//Q/9L/0v/S/9H/z//P/87/
zv/N/83/y//L/8v/zf/N/8v/yv/K/8r/yv/L/8f/x//K/8r/yP/I/8j/yP/I/8f/x//H
/8r/zP/O/9D/z//Q/9H/1f/Y/9n/2//d/9z/3v/e/97/3f/b/9f/1f/R/9H/0f/S/9L/
0//T/9L/0P/P/83/zP/M/8b/wv/B/8D/v/++/73/vP+8/7z/vv++/73/vf+9/7v/uv+5
/7j/uP+4/7n/uf+3/7f/t/+4/7r/uv+6/7v/vv++/77/vv+8/7r/uf+3/7n/uf+5/7n/
uv+4/77/yP/W/+v/AgAgADwAVwBhAFwAQAAQANj/l/9X/xX/zP59/iv+6P3J/cD9xf3c
/f79JP5M/nP+l/7F/vf+Hv88/13/lf/U//D/8////w4AFgAcACMAKgAuADAAMwA1ADkA
OQA8ADkAPQA/AEEAQwBFAEcASgBLAEwATgBQAFIAVABVAFUAVgBcAF0AXgBgAGMAZgBq
AG0AcQB0AHcAewCAAIMAhQCHAIYAiACKAIsAjACNAI8AkgCWAJgAmgCdAJwAnQCfAKEA
pgCpAK0ArwCxALcAugC8AL8AwQDHAMwAzgDSANUA2ADaAN4A4QDjAOYA6ADqAOsA7ADs
AO0A7wDxAPAA7wDvAOoA6QDnAOMA4gDhAOEA4ADbANkA1gDSAM8AzQDLAMgAwgC9ALoA
tgCxAK0ApgChAJ4AmACTAJEAigCFAIQAggB+AHsAdwByAG4AbABqAGgAZwBlAGUAZQBi
AGEAYABgAF4AXgBfAF8AXwBeAF4AXgBeAF8AYABgAGEAYABgAGAAXgBeAF0AXQBdAF0A
XQBdAFwAWwBbAFsAXQBdAF0AXABaAFsAWwBaAFsAWgBaAFgAWQBYAFUAVABWAFYAVgBW
AFQAUgBSAFMAUwBTAFMAUwBRAFAAUQBSAFAAUABQAE8ATQBNAEwATABPAE8ATQBNAEsA
TQBNAEsATABMAEwATABLAEsASwBMAE4ASwBJAEoASgBKAEoASgBLAEsATABNAE4AUABS
AFQAVQBWAFcAWwBeAF8AYQBjAGQAZgBmAGYAYwBhAF0AWwBXAFcAVwBYAFgAWQBZAFgA
VgBVAFMAUgBQAEoARgBFAEcARwBHAEcARABEAEQARgBIAEcARwBHAEMAQgBBAEAAQgBC
AEMAQwBBAEEAQQBCAEIAQgBCAEMARABEAEQARABGAEYARwBHAEUARQBFAEUARgBEAEoA
WABqAH8AlgC4ANwA+QD/AOoAwACKAEoABQDD/4H/Mv/d/pP+ZP5P/k7+Xf50/pb+wP7s
/hP/Pf9t/53/vv/Y/+////8MABgAIwApADIAOgBAAEUASABLAEwATgBPAFUAVQBYAFUA
VQBVAFUAVQBXAFkAXABdAF0AXgBfAGAAYwBjAGIAYgBoAGkAagBsAG4AcABzAHUAdgB2
AHYAdwB4AHkAeQB5AH0AgACDAIUAhACFAIcAigCLAIwAjQCPAJIAlQCZAJ0AoACjAKcA
qQCrALEAtAC2ALsAvQDDAMgAyADMAM8A0gDWANoA3QDfAOIA5ADmAOcA6ADoAOkA6wDp
AOgA5wDnAOQA4wDhAN0A3ADbANsA2gDYANcA1QDSAM0AywDJAMYAwgC9ALoAtgC3ALcA
rgCfAA==
         </WaveFormData>
      </LeadData>
      <LeadData>
         <LeadByteCountTotal>10000</LeadByteCountTotal>
         <LeadTimeOffset>0</LeadTimeOffset>
         <LeadSampleCountTotal>5000</LeadSampleCountTotal>
         <LeadAmplitudeUnitsPerBit>4.88</LeadAmplitudeUnitsPerBit>
         <LeadAmplitudeUnits>��V</LeadAmplitudeUnits>
         <LeadHighLimit>2147483647</LeadHighLimit>
         <LeadLowLimit>268435456</LeadLowLimit>
         <LeadID>V3</LeadID>
         <LeadOffsetFirstSample>0</LeadOffsetFirstSample>
         <FirstSampleBaseline>0</FirstSampleBaseline>
         <LeadSampleSize>2</LeadSampleSize>
         <LeadOff>FALSE</LeadOff>
         <BaselineSway>FALSE</BaselineSway>
         <ExcessiveACNoise>FALSE</ExcessiveACNoise>
         <MuscleNoise>TRUE</MuscleNoise>
         <LeadDataCRC32>327477836</LeadDataCRC32>
         <WaveFormData>
egB6AHoAegB2AHQAcgBwAGwAagBoAGYAYwBgAF0AWgBWAFIATgBKAEUAQgA/ADwAOQA2
ADMAMAAsACoAKAAmACIAIAAeABwAGgAaABoAGgAZABgAFwAWABQAFAAUABQAFgAWABYA
FgAWABYAFgAWABgAGAAYABgAGAAYABgAGAAZABoAGwAcABoAGgAaABoAGgAaABoAGgAa
ABoAGgAaABoAGgAaABoAGAAYABgAGAAWABYAFgAWABQAFAAUABQAFAAUABQAFAATABIA
EQAQABAAEAAQABAADgAOAA4ADgAMAAwADAAMAAwADAAMAAwACgAKAAoACgAIAAgACAAI
AAgACAAIAAgACgAKAAoACgAIAAgACAAIAAoACgALAAwAEQATABQAFQAVABcAGQAaABsA
HQAfAB8AIQAiACIAIAAfAB0AGwAZABYAFgAXABkAGQAXABUAFQAVABMAEgAQAAwABwAF
AAQABAAGAAYAAwAFAAYACAAIAAQAAwACAAIAAQAAAP/////+//7//v/+//7//v//////
//8AAAEAAQADAAMAAwADAAMABAAEAAQAAAD+/wEAAQAAAAMACwAXACoAPgBZAHsAmwC0
AMMAwwC6AKsAkQBmACIAv/9D/9n+l/5y/l3+Yf52/ov+rP7S/vT+Gf9C/2b/g/+a/67/
uP/A/8v/1f/b/+L/6v/x//b/+f/3//r//P/9//3//v8AAAEAAAAAAAEAAQABAAIABAAF
AAgACQAKAAoACgALAAsACwANAA4AEAARABAAEgASABIAFQAWABYAFwAXABgAGQAZABkA
GwAcAB4AIQAiACUAJgApACkALAAuADIAMwA2ADgAOQA8AEAAQQBFAEcASwBNAFMAVgBY
AFsAXwBiAGUAaQBqAG4AcABzAHMAcwB0AHUAdQB1AHYAdwB2AHIAcQBvAG0AbQBrAGgA
ZgBlAGQAYwBeAFkAVwBXAFUAUQBOAE0ASQBHAEEAPgA5ADcANAAvACsAKQAmACQAIAAc
ABkAFgARAA8ACwAHAAYABQAEAAMAAQAAAP///////////P/8//z//P/8//z/+v/4//j/
+f/8//z//P/7//j/+P/6//r/+//7//v/+//7//z//P/7//n/+v/6//r//P/8//z//P/6
//r/+v/4//f/9//3//f/9//1//X/9v/2//T/8//z//H/8P/w//D/7//v/+//7//u/+7/
7v/u/+3/7f/r/+v/7P/s/+r/6f/r/+v/6v/q/+j/6P/p/+r/6v/q/+r/6P/p/+n/6f/q
/+r/6P/o/+n/6//o/+b/6P/o/+j/6P/o/+r/6v/r/+7/8f/z//T/9f/3//n/+//8//3/
//8BAP//AQACAAIA/v/9//v/+f/5//j/+P/5//r/+//4//X/9v/1//T/9P/w/+z/5//l
/+b/5v/o/+j/5f/l/+b/6P/m/+T/4//i/+T/4//i/+H/4//k/+T/5P/k/+T/5P/l/+P/
4//k/+X/5f/l/+X/5f/n/+f/6P/o/+j/6P/o/+f/4//i/+X/7////xAAIgA5AFkAgQCg
AKkAowCaAI0AdQBOAAwAo/8t/83+k/5q/k3+S/5g/nf+lv64/tz+Bf8y/1b/cf+K/5r/
pP+u/7f/vf/H/9D/1P/Z/+D/4//h/+T/5v/n/+f/6P/q/+v/7P/s/+3/7f/v//D/8v/z
//L/8//0//T/9//5//r/+//7//z//v////7/AAAAAAAAAwAEAAQABQAIAAoADAANAA4A
DwAPABAAEQASABUAFgAYABkAHQAgACAAIQAkACYAKwAuADIAMwA3ADkAPQA/AEEARABG
AEkATQBQAFMAVwBYAFwAXgBhAGMAYwBkAGUAYwBjAGQAZQBlAGIAYgBhAF8AXwBdAFoA
VgBVAFQAUwBQAEsASQBJAEcAQwBAAD8AOwA5ADMAMAAtACsAKAAjAB4AGwAXABQAEQAO
AAwACgAGAAUAAgD//////f/7//n/9//2//X/9f/3//f/9P/0//T/9P/0//T/8v/w//D/
8f/0//T/9P/z//D/8P/y//L/8f/x//H/8f/v//D/8P/v//H/8v/y//L/8P/w//D/8P/w
//D/8P/u/+3/7f/t/+3/7//t/+3/7v/s/+r/6f/p/+v/6v/q/+r/5//n/+f/5//m/+b/
5v/m/+f/5//l/+X/5v/m/+T/4//l/+X/5P/k/+T/5P/l/+b/5v/m/+b/5P/j/+P/4//k
/+T/4v/i/+P/4//g/+D/4v/i/+L/4v/g/+L/4v/j/+b/6f/r/+z/7f/v//H/8//2//f/
+f/7//v//f/+//7//P/7//n/9//3//b/9v/3//f/+f/3//X/9v/1//T/9P/y/+7/6f/n
/+X/5P/l/+T/4v/j/+X/6P/q/+j/5//m/+T/4//i/+H/4f/i/+L/4v/k/+T/5P/l/+X/
5f/m/+f/5f/l/+X/5f/n/+f/6P/o/+j/6P/o/+f/4//g/+X/7f/1/wAAEgApAEMAZQCI
AJ8ApQCgAJUAhQBmADgA7f+B/xH/vf6G/mH+Sf5M/l/+ev6c/sD+5f4Q/zr/W/92/47/
ov+s/7P/vf/D/8r/0v/b/+L/5f/n/+r/7P/t/+z/7P/t/+3/7//w//L/8//1//b/+P/5
//n/+f/5//j/+//9//7////9//7/AAABAAEABAAFAAYABQAGAAYABwALAAwADQANAA8A
EQASABQAFQAWABkAGgAcAB0AIQAkACQAJQAoACoALwAyADYANwA9AD8AQwBFAEsATgBQ
AFMAVwBaAF0AYQBkAGgAagBtAHIAcwB1AHcAdwB3AHgAeQB3AHQAdABzAG8AbwBtAGoA
agBpAGgAZwBlAGEAYABhAF4AWQBVAFMAUQBPAEkARgBDAEEAPgA5ADYAMwAvACwAKgAm
ACMAIAAdABsAFwATABEADwANAAsACwAKAAkACQAJAAkABgAGAAgACAAIAAgACAAGAAYA
BwAGAAYABgAFAAUABgAJAAoACQAJAAkACQALAAwADAALAAkACgAKAAoACgAKAAoACgAK
AAoACgAIAAkACQAJAAkACwAJAAkACgAIAAYABQAFAAcABgAGAAYABwAHAAcABwAEAAQA
BAAEAAUABQADAAMABgAGAAQAAwADAAMAAgACAAQABAAFAAYABQAEAAMAAAABAAEAAQAC
AAQAAgACAAMAAwAEAAIAAgAEAAQABAAEAAIABAAEAAUACAALAA0ADgANAA8AEQATABIA
EwAVABcAGAAbAB0AHgAcABsAGQAXABMAEgASABMAFwAZABcAFQAXABUAEwASABAADAAH
AAUABgAGAAgACAAHAAcACAAKAAgABgAFAAQABAADAAIAAQABAAIAAgACAAQABAAEAAUA
BQAFAAYABwAJAAkACQAJAAcABwAIAAgACAAIAAgABwAFAAgABwANABkAKgA6AFEAbwCT
ALAAxQDNAMoAwwCvAIwAVgD//4v/Ef+1/oL+Zf5Z/mj+gf6e/sD+5P4J/zL/Xv9//5j/
rv+8/8j/0f/Z/+H/6P/y//f//P8BAAIABgAJAAsACwAMAA4ADwAQABAAEQARABEAEgAU
ABUAFgAXABgAGAAZABsAHAAdABsAHAAeAB8AHQAgACEAIgAlACYAJgAnACkAKgArACsA
LQAvADAAMgAzADQANwA4ADkAOQA8AD4AQQBDAEcASgBNAFAAVABVAFsAXQBhAGMAagBu
AHEAdQB4AHoAfAB/AIIAhgCIAIsAjQCNAI4AjwCPAI8AkACRAI8AjACMAIsAiQCJAIcA
hACBAH8AfQB7AHgAcwBxAHEAbwBrAGgAZwBlAGMAXQBaAFMAUQBOAEkARgBDAD8APAA2
ADIALwAsACoAKQAmACMAHwAdABsAGQAXABYAFQAVABUAFQASABIAEgASABIAEgAUABIA
EgATABMAEgARAA8AEAAQABIAEgARABEAEQARABEAEgASABEAEQASABIAEgASABIAEgAS
ABIAEgASABAADQANAA0ADQANAAsACwAMAAoACAAHAAcACQAIAAgACAAFAAUABQAFAAQA
BAAEAAQAAwADAAEAAQACAAIAAAD//wEAAQAAAAAA/v/+////AAAAAAAAAAD+//3//f/9
//7//v/8//z//f////7//P/8//z//P/+/wAAAAABAAAAAwAFAAYABQAHAAkACwAMAA0A
DwARABEAEwAUABQAFAATABEADwALAAoACgALAA0ADwANAAsADQALAAkACAAGAAIA/f/7
//j/+P/6//r/9//3//j/+v/6//j/9//2//T/8//y//H/8f/y//L/8v/y//L/8v/z//P/
8//0//X/8//z//P/8//0//X/9//4//b/9v/2//X/8f/y//P/+/8FABQAKABBAFsAewCa
AK8AtQCuAKMAjwBsADgA4/9v//v+q/56/lv+U/5i/nf+kP6y/tb+/f4o/1L/cf+K/57/
rv+2/73/x//R/9b/3v/l/+r/7f/t//D/8v/z//P/9P/2//f/9v/2//f/9//5//r//P/9
//7///8AAAAAAAABAAEAAQADAAQABgAHAAkADAANAA4ADQAOAA4ADwARABIAEwATABUA
FwAYABoAGQAaAB0AHgAhACEAJAAmACoAKwAuADAAMwA2ADoAOwA9AD8AQwBFAEkATABO
AFEAVgBaAF4AYwBlAGgAaQBrAG8AbwBwAHEAcQBxAHIAcwByAG4AbQBrAGsAawBpAGYA
YwBhAF8AXQBbAFcAVgBXAFMATwBMAEsASQBHAEEAPgA3ADUAMgAtACkAJwAkACIAHgAa
ABcAFAAQAA8ADAAJAAkABwAFAAMAAwACAAEAAQD//////P/8//7//v/+//7//v/8//z/
/f/+//7//v/9//z//P/+//7//f/9//3//f/9//7//v/9//v//P/8//z//P/8//z//P/8
//z//P/6//n/+f/5//n/+f/3//f/+P/4//b/9f/1//X/9P/0//T/8//z//P/8//y//L/
8v/y//H/8f/v/+//8P/w/+7/7f/v/+//7v/u/+7/7v/v//D/7v/u/+7/7P/r/+v/6//s
/+z/7P/q/+f/6v/p/+j/5//m/+b/6P/o/+n/6v/t/+//8P/z//X/9//5//j/+f/7//3/
/v8BAAMABAAEAAMAAQD///v/+v/6//v/+//9//v/+f/5//f/9f/0//T/8P/r/+n/5v/m
/+j/6P/k/+P/4//k/+X/5P/k/+T/5P/j/+L/4f/h/+L/4v/i/+D/4P/g/+H/4f/h/+L/
4//j/+P/4//j/+X/5f/m/+b/5v/m/+b/5f/j/+L/4f/l/+3/+v8IABsAMwBZAH4AmQCl
AKAAkwCDAGwARAD9/5P/I//J/pD+Y/5H/kb+W/50/pT+uP7d/gT/Mv9V/3L/iP+a/6L/
rf+5/73/xP/Q/9X/1P/X/9r/3v/h/+P/4//k/+b/5//o/+j/6f/p/+v/7P/u/+//8P/x
//L/8v/x//P/9P/1//X/9v/4//n/+//+////AAABAAIAAgADAAMABAAFAAUABwAJAAoA
DAANAA4AEQASABMAEwAWABgAHAAdACAAIgAlACgALAAtAC8AMQA1ADcAOwA+AEAAQwBH
AEoATQBRAFIAVgBYAFsAXQBdAF4AXwBfAF8AYABhAGMAYABgAF8AXQBdAFsAWABUAFMA
UgBRAFAASwBJAEkARwBDAEAAPwA/AD0ANwA0AC0AKwAoACMAIQAfABwAGgAXABQAEgAQ
AA0ACwAHAAMA///9//v/+f/5//j/9//3//f/9//0//T/9v/2//b/9v/4//b/9v/3//b/
9v/2//X/9P/0//b/9v/3//f/9//3//f/+P/4//f/9//4//j/+P/2//b/9v/2//b/9v/2
//T/8//z//P/8//x/+//7//w//H/8P/w//H/8f/w//D/8P/v/+//7//v/+7/7v/u/+7/
7f/t/+v/6//u/+7/7P/r/+3/7f/s/+z/7P/s/+3/7v/t/+z/6//o/+n/6f/p/+r/6v/o
/+j/6f/r/+j/6P/q/+r/6v/q/+r/7P/u/+7/7//u//H/8//0//f/+f/7//3//v///wEA
AwAFAAcACAAIAAYABQADAAEA/f/8//z//f8BAAMAAQD///3/+//5//j/9P/w/+v/6f/o
/+j/6v/q/+f/5//o/+r/6//q/+r/6v/q/+n/6P/n/+X/5v/m/+b/5v/m/+b/5//n/+f/
6P/p/+n/6f/p/+n/6//r/+z/7P/s/+z/7P/r/+n/6P/r//H/+/8MACAAMwBVAH0AmgCp
AKkAoACPAHkAUgAWALn/R//f/pv+bP5N/kX+VP5t/o7+rv7S/vv+JP9K/2v/hP+W/6b/
sv+5/8H/y//S/9j/3//k/+f/6f/s/+7/7//x//L/9P/1//T/9P/1//X/8//0//b/9//6
//v//P/8//3///8AAAEAAQACAAQABQAFAAgACQAKAA0ADgAOAA8AEAAQABAADwATABUA
FgAYABcAGAAbABwAHwAfACIAJAAoACkALAAuADEANAA4ADkAPwBBAEUARwBNAFAAUgBV
AFkAXABfAGMAZgBqAGwAbwBxAHEAcgBzAHMAcwB0AHUAcwBwAHAAbwBuAG8AbgBsAGgA
ZwBmAGUAZABfAF0AXQBdAFkAVgBVAFMAUQBLAEgARQBDAEAAOwA2ADMALwAsACoAJgAj
ACAAHAAbABgAFQATABEADwANAAsACgAJAAkACwALAAgACAAIAAgACAAIAAkACAAJAAsA
CgAKAAoACQAKAAoADAAMAAsACwALAAsADQAOAA4ADQALAAwADAAMAAoACgAKAAoACgAK
AAoACAAJAAkACQAJAAcABQAFAAYACAAGAAUABQAHAAYABgAGAAMAAwADAAMAAgACAAIA
AgABAAEA/////wIAAgAAAP////////7//v/8//z//f/+/wAAAAAAAP7/+//7//v//P/+
//z//P/9/////v/+//7//v/+//z//v/+////AgAFAAcACAAJAAsADQAPABAAEQATABUA
FQAXABgAGAAYABcAFQATABEAEAAQABEAEwAVABMAEQATABEADwAOAA0ACgAGAAUAAwAC
AAMAAgAAAAEAAwAGAAQAAgABAAAAAAD///7//f/9//7//v/+/wAAAAAAAAEAAQABAAIA
AwABAAEAAQABAAMAAwAEAAQAAgACAAIAAQABAAAAAwALABcAJgA2AE0AawCNAKwAwwDF
AMAAuwClAIQAUAD5/4H/Cf+v/nr+W/5V/mT+f/6a/rj+3P4F/y7/Vv95/5L/qP+4/8D/
yf/T/9v/4v/q//H/+P/9//3/AAACAAMAAwAEAAYABwAGAAYABwAHAAcACAAKAAsADAAN
AA4ADgAOAA8ADwAPAA8AEAASABMAEQAUABUAFgAZABoAGgAbAB0AHgAfAB8AHwAhACIA
JAAnACgAKwAsACsAKwAuADAAMgAzADYAOAA9AEAARABFAEkASwBPAFEAVwBaAFwAXwBj
AGYAaQBtAG4AcgB0AHcAegB7AH0AfwB9AH0AfgB/AIEAfgB+AH0AegB5AHYAcgBwAG8A
bgBtAGwAZwBlAGUAYwBfAFwAWwBZAFcAUQBOAEkARwBEAD8APAA5ADUAMgAwACwAKQAm
ACMAIQAdABkAFQATABEADwANAAwACwALAAsACwAIAAgACAAIAAgACAAKAAgACAAJAAoA
CgAKAAkACAAIAAoACgAHAAcABwAHAAgACgALAAsACgAKAAkACAAIAAgACAAIAAoACgAK
AAgABQAFAAUABQAHAAUABQAGAAgABgAFAAUABQAEAAQABAADAAMAAwADAAAAAAAAAAAA
//////3//f/+//7//P/7//3//f/8//z/+v/6//v//P/7//r/+f/2//b/9//4//r/+v/4
//j/+f/3//b/9P/0//T/9P/1//j/+f/7//z///8BAAIAAwAFAAcACQAIAAkACwANAA0A
DwAQABAADgANAAsACQAHAAYABgAHAAkACwAJAAcABwAFAAMAAgAAAPz/9//1//L/8v/0
//T/7//v//D/8v/y//D/7//u/+z/6//q/+n/6//s/+z/7P/q/+r/6v/r/+v/6//s/+3/
7//v/+//7//u/+3/7f/s/+z/7P/s/+v/6f/q/+//9/8DABoAMgBHAGUAhwCiAKsApwCg
AI8AcwBGAPz/jf8V/7n+gf5c/kv+U/5q/oP+oP7E/uj+Ef88/2D/df+K/57/qv+0/73/
xf/J/9D/1v/f/+b/5//l/+j/6v/r/+3/7v/w//H/9P/0//X/9f/z//T/9v/3//b/9//4
//j/+f/7//z//f/9//7/AAABAAEABAAFAAYACQAKAAoACwALAAwADQANAA8AEQASABQA
EwAUABcAGAAbABsAHgAgACAAIQAkACYAKwAuADIAMwA5ADsAPwBBAEUASABKAE0ATwBS
AFUAWQBeAGIAZABnAGgAZwBnAGcAaQBpAGoAawBpAGYAZgBlAGMAYwBhAF4AXABbAFoA
WQBYAFMAUQBRAE0ASQBGAEUAQgA/ADgANAAwAC8ALQApACUAIwAgAB4AGAAUABEADgAK
AAkABgADAAMAAQD///3/+//6//n/+f/5//n/9v/2//f/+P/5//r/+P/2//b/9//4//j/
+P/3//T/9P/2//b/9//3//f/9//1//b/9v/1//f/+P/4//j/9v/2//b/9v/2//b/9v/0
//P/8//z//P/9f/z//P/9P/0//L/8f/x//H/8P/w//D/7v/t/+z/6//q/+r/6v/q/+v/
6//p/+n/6v/q/+j/5//p/+n/6P/o/+b/5v/n/+j/5v/m/+b/5P/l/+X/5f/m/+b/5P/k
/+P/4v/j/+T/5f/m/+T/5v/m/+f/6v/t/+//8P/v//H/8//1//b/9//5//v//f///wAA
AAD8//v/+f/3//f/9v/2//f/+f/7//n/9//3//X/8//y/+//6v/k/+H/4v/i/+T/5P/h
/+H/4v/k/+b/5P/j/+L/4f/f/93/2//b/9z/3P/c/9z/3P/c/93/3//f/+D/4f/h/+H/
4f/h/9//3//g/+D/4v/i/+L/4f/f/9r/2//j/+3/+P8MACUAQQBjAIYAmwCfAJoAiwB3
AFYAHgDJ/1n/7f6h/nT+Uf4//kj+X/58/qL+xP7p/hb/QP9d/3b/jP+a/6D/qf+z/7f/
vv/I/9H/2P/Z/9f/2v/c/93/3//g/+L/4//k/+T/5f/l/+X/5v/o/+n/6v/r/+z/7P/t
/+//8P/x//H/8v/0//X/9//6//v//P/7//z//P/9/wEAAgADAAMAAwAFAAYACAAHAAgA
CwAMAA0ADQAQABIAFAAVABgAGgAbAB4AIgAjACcAKQAtAC8AMQA0ADYAOQA/AEIARQBJ
AEsATgBPAFEAUwBTAFQAVQBXAFcAWABZAFkAVgBWAFUAUQBRAE8ATABMAEsASgBJAEYA
QQA/AD8APwA7ADgANwA1ADMALQAqACUAIwAgABsAGAAVABEADgAMAAgABQACAP7//f/6
//f/9v/1//T/8//v/+7/7f/t/+3/7f/q/+r/6v/q/+r/6v/q/+j/6P/p/+r/6v/q/+n/
6P/o/+r/6v/s/+3/7v/v/+3/7v/u/+3/7f/u/+7/7v/u/+7/7v/u/+7/7v/u/+z/6//r
/+v/6//t/+v/6//s/+z/6v/p/+n/6f/o/+j/6P/o/+n/6v/r/+n/6P/n/+b/5f/l/+P/
4//m/+b/5P/j/+X/5f/k/+T/5P/k/+X/5v/m/+b/5v/k/+P/4//j/+T/4v/g/+D/4f/j
/+L/4v/k/+T/5P/k/+T/5v/m/+f/5v/p/+v/7P/v//H/8//1//T/9f/3//n/+f/7//z/
/P/4//f/9f/z//P/8v/y//P/9//5//f/9f/z//H/7//u/+z/6P/j/+H/4P/g/+L/4v/g
/+H/4//m/+T/4v/h/+D/3v/d/9z/2//d/97/3v/e/+D/4P/g/+H/3//f/+D/4f/h/+H/
4f/h/+P/4//k/+T/4//i/+H/3//f/97/3//l//H//v8QACkARwBnAIYAmQCfAJoAjQB5
AFwAJADJ/1f/6f6b/mr+R/43/kT+X/5+/pz+uv7h/hL/Pv9d/3T/iv+Y/6T/r/+1/7v/
wv/K/9H/1v/Z/9r/3v/h/+P/4//k/+b/5//o/+j/6f/p/+f/6P/q/+v/7f/v//H/8v/z
//X/9v/3//b/9v/3//f/9//6//v//P/9//7//v///wEAAgADAAMABQAHAAgACgANAA4A
EQASABEAEQAUABYAGgAbAB4AIAAjACYAKgArAC8AMQA1ADcAPQBAAEIARQBKAE4AUgBX
AFgAXABeAGEAZQBnAGoAbQBuAG8AcQBzAHMAcABwAG8AbQBtAGsAaABoAGkAagBrAGoA
ZwBnAGkAZwBjAGAAXwBfAF0AVwBUAE4ASwBHAEEAPQA7ADgANgAyAC4AKwAoACYAJQAi
AB8AHwAdABsAGQAVABQAEwATABUAFQASABIAEAAQABAAEAASABAAEAARABMAFAAVABUA
EQAQABEAEAASABMAFAAVABUAFgAWABUAEwAUABQAFAAVABYAFwAYABUAFAATABAAEAAR
ABIAEwAVABMAEwAUABUAFAAUABUAFAASABEAEAARABEAEQARABAAEAAQABAADwAPAA0A
DQAQABAADgANAAsACwAKAAoADAAMAA0ADgAMAAwADAAKAAoACwAMAA4ADgAMAAgACgAK
AAoACgAKAAwADAANABAAEwAVABYAFgAXABgAGQAaABsAHQAfACAAIwAlACYAIwAhAB4A
GwAZABgAGAAZAB4AIQAgAB8AHQAbABkAGAAXABQAEAAPAA4ADgAQABAADQANAA4AEAAO
AAwACwAKAAwACwAKAAkABwAIAAgACAAKAAoACgALAAsACwAMAA0ACwALAAsACwANAA0A
DgAOAAwADAAMAAsACwAGAAkAFQAhACwAQgBbAHkAnwC6AMkAzwDKAL0ApwCCAEgA7f9z
//v+rf6A/mX+Yf50/o/+pv7G/uz+Ef8+/2r/if+e/7L/wP/K/9P/2f/h/+7/8v/3//7/
AwABAAQABgAHAAkACgAMAA0AEAAQABEAEQAPABAAEgATABQAFQAWABYAFQAXABgAGQAb
ABwAHgAfABwAHgAeAB4AIQAiACIAIwAnACgAKQApACkAKwAsAC4ALwAwADMANAA3ADcA
OgA8AD4APwBCAEQARwBKAE4ATwBTAFUAWQBbAGEAZABmAGkAbwByAHUAeQB8AIAAggCF
AIUAhQCGAIcAiQCJAIoAiwCLAIgAiACHAIUAhQCDAIAAfwB/AH8AfwB7AHUAcgBxAG0A
aQBmAGUAYwBhAFsAWABVAFMAUABLAEgARQBBAD4AOgA2ADMAMAAsACsAKAAlACMAIQAf
AB0AGQAYABcAFwAXABcAFAAUABQAFAAUABQAFAASABIAEwAUABQAFAATABQAFAAWABYA
FQAVABUAFQATABQAFAATABMAFAAUABQAFgAWABYAFgAVABQAEwAQABIAEwAUABUAFAAR
ABAAEAAQAA4ADQANAA0ADAAMAAwACQAJAAkACQAIAAgACAAIAAsACwAJAAkACAAIAAYA
BQAFAAUABAAEAAQABAAFAAYABgAGAAYABAAFAAEAAQAGAAYABAAEAAQABAACAAQABAAF
AAYACQALAAwADQAPABEAEwAUABUAFwAZABcAGQAaABoAGgAZABcAFQARABAAEAARABMA
FQATABEAEgARABAAEAAOAAoABQADAAEAAAABAAAA/f/9//7/AAACAAAA///+//7//f/8
//v/+f/6//r/+v/6//r/+v/7//3//f/+////AQABAAEAAQD+//3//f/8//7//v/+//3/
///8//3/AQALABoAKgA/AF0AfwCeALUAvQC2AKsAmQB+AEwA+f+J/xn/xf6S/m/+W/5k
/n3+mP64/t7+Af8q/1L/df+O/6T/tP/A/8f/0f/X/97/6P/t//T/+//7//7/AAABAAEA
AgAEAAUABgAGAAcABwAFAAYACAAJAAoACwAMAAwADQAPABAAEQATABQAFgAXABcAGgAb
ABwAGwAcABwAHQAgACIAJAAlACYAJwAnACgAKQAqAC0ALgAxADEANAA2ADUANQA3ADgA
PQBAAEQARQBJAEsATwBRAFUAWABaAF0AYQBkAGcAawBsAHAAcgB1AHkAeQB6AHsAewB7
AHwAfQB/AHwAfAB7AHcAdwB1AHIAcgBxAHAAbwBqAGUAYwBjAGMAXwBcAFsAVwBVAE8A
TABJAEcARAA/ADwAOQA1ADIALAAoACUAIgAiACEAHgAbABgAFQASAA8ADwAOAA0ADQAL
AAsACAAIAAgACAAIAAgACAAGAAYABwAIAAgACAAHAAgACAAKAAoABwAHAAcABwAHAAgA
CAAHAAUABgAGAAYACAAIAAgACAAIAAgACAAGAAcABwAHAAcABgADAAIAAgADAAIAAgAD
AAEAAAAAAAAAAQABAAEAAQAAAAAAAAAAAP/////9//3//P/8//r/+f/6//v/+//8//r/
+v/7//z//v/+//7//P/7//v/+//8//7//P/6//r//P/8//z//P/8//7//v////7/AQAD
AAQABQAHAAkACwAOAA8AEQATABMAFQAWABYAEgARAA8ADQAJAAgACAAJAAsADQALAAkA
CwAJAAcABgACAP7/+f/3//b/9v/4//j/9f/1//b/+P/4//b/9f/0//L/8f/w/+//8f/y
//L/8v/w//D/8P/x/+//7//w//H/7//v/+//7//v/+//8P/w/+7/7v/u/+3/6//q/+v/
8/8BAA4AHAA3AFsAgQCeAKkApwCcAIsAcQBMAAwAp/81/9n+nf50/ln+U/5i/nf+lv6+
/uT+Cf8y/1r/df+I/5r/qP+y/7v/w//J/9D/2P/f/+T/5f/n/+r/7P/t/+7/8P/z//X/
9f/0//T/8//0//b/+f/7//r/+//8//z//f///wAAAQAFAAgADAAPABIAFgAYABoAGQAa
ABoAGwAbABwAHQAdACAAIwAlACgAKAAoACoAKgApACkALAAuADIAMwA2ADgAOwA+AEIA
QwBFAEcASwBNAFEAVABWAFkAXQBgAGMAZwBoAGwAbgBxAHUAdQB2AHcAeQB5AHoAewB5
AHYAdgB1AHMAcwBxAG4AbABrAGoAaQBnAGMAYgBjAGMAXwBcAFsAWQBXAFEATgBRAFMA
SgA9AA==
         </WaveFormData>
      </LeadData>
      <LeadData>
         <LeadByteCountTotal>10000</LeadByteCountTotal>
         <LeadTimeOffset>0</LeadTimeOffset>
         <LeadSampleCountTotal>5000</LeadSampleCountTotal>
         <LeadAmplitudeUnitsPerBit>4.88</LeadAmplitudeUnitsPerBit>
         <LeadAmplitudeUnits>��V</LeadAmplitudeUnits>
         <LeadHighLimit>2147483647</LeadHighLimit>
         <LeadLowLimit>268435456</LeadLowLimit>
         <LeadID>V4</LeadID>
         <LeadOffsetFirstSample>0</LeadOffsetFirstSample>
         <FirstSampleBaseline>0</FirstSampleBaseline>
         <LeadSampleSize>2</LeadSampleSize>
         <LeadOff>FALSE</LeadOff>
         <BaselineSway>FALSE</BaselineSway>
         <ExcessiveACNoise>FALSE</ExcessiveACNoise>
         <MuscleNoise>TRUE</MuscleNoise>
         <LeadDataCRC32>3627232490</LeadDataCRC32>
         <WaveFormData>
RABEAEQARABDAEIAQQBAAD0APAA7ADoANwA2ADUANAAxAC4AKwAoACQAIgAgAB4AHAAa
ABgAFgAUABIAEAAOAAwACgAIAAYABAAEAAQABAACAAIAAgACAAAAAAAAAAAAAgACAAIA
AgACAAIAAgACAAQABAAEAAQAAgACAAIAAgAFAAYABwAIAAcABgAFAAQABgAGAAYABgAE
AAQABAAEAAQABAAEAAQABAAEAAQABAACAAIAAgACAAAAAAAAAAAA/v/+//7//v/8//z/
/P/8//r/+v/6//r/+P/4//j/+P/2//b/9v/2//j/+P/4//j/+P/4//j/+P/2//b/9v/2
//b/9v/2//b/+P/4//j/+P/2//b/9v/4//f/+f/6//v///8CAAQABAACAAQABgAHAAYA
BwAJAAoADAAMAAwADAAJAAgABAADAAMAAwADAAYABQAEAAIAAQAAAAEA///9//j/9P/y
//L/8v/y//L/8P/y//P/9f/1//H/8P/v/+7/7v/s/+v/6//t/+3/7f/t/+3/7f/t/+3/
7f/u/+7/7v/u/+7/7v/u/+7/7v/v/+//6//q/+z/7P/p/+f/6P/w//n/BgAbADoAXAB/
AKcAxADcAPcABAH2ALsATQDN/2z/OP8R/+7+3/7g/uL+8P4I/yP/Qv9f/3j/jP+e/6v/
sf+2/7//x//M/9L/2v/h/+X/5v/l/+j/6v/q/+3/7v/u//D/8f/x//H/8v/0//T/9v/3
//b/9v/2//X/9f/1//X/9v/4//n/+v/6//n/+v/7//v//v/+//7//////wAAAAAAAAAA
AwADAAQABwAHAAgACgAMAA0ADgAPABEAEwAVABkAGgAcABwAGwAeACAAIwAmACsALAAu
ADEAMwA3ADgAOgA7AD0APwBBAEIAQwBCAEIAQQBBAEEAQQBBAEEAQAA/ADwAOwA7ADkA
OAA3ADYANQAyADEALwAsACwAKwAqACkAJwAlACIAIAAdABsAGQAVABQAEQARABAACwAI
AAcABQAAAP///f/6//r/+v/3//X/9P/0//P/8//z//P/8f/x//L/8v/y//L/8v/y//H/
8f/0//T/9P/0//T/9P/0//T/9//3//f/+P/4//j/+P/4//X/9f/1//X/9f/2//b/9v/4
//j/+P/2//T/9f/1//T/9v/1//X/9f/1//T/9P/0//T/8v/y//L/8v/y//L/8v/w//D/
8P/w/+7/7f/t/+3/7//v/+//7//t/+3/7P/s/+z/7P/s/+v/6//r/+v/6//q/+r/6//r
/+3/7P/s/+z/7v/s/+r/6v/q/+r/6v/q/+v/7f/u//H/8//2//j/+P/4//r//P/9//7/
//8BAAIABAAEAAQAAwABAP//+v/3//f/9//3//n/+P/3//X/9//1//X/8v/v/+r/5v/k
/+b/5v/m/+b/5P/k/+X/5//n/+X/5P/j/+L/4v/g/9//3//h/+H/4f/h/+H/4f/h/+H/
4f/i/+L/5P/k/+T/5P/i/+L/4v/j/+X/5f/k/+T/4P/b/9v/4P/q//H//P8LACYATgB1
AJEApgC+ANUA4gDWAJkAKwCz/2L/OP8R/+r+2/7a/t7+6v4C/xv/PP9d/3T/hv+W/6H/
p/+w/7X/uf/A/8r/0P/T/9f/3P/c/97/3//e/9//4P/g/+L/4//j/+P/5P/m/+b/6P/p
/+n/6v/r/+v/7//v/+//8P/u/+//8P/w/+7/8P/y//P/9P/0//T/9f/5//r/+v/6//j/
+//7//z//f/9//7/AAAEAAUABgAHAAgACQAKAA0ADwASABMAEwAWABgAGwAeACEAIgAk
ACcAJwArACwALgAxADMANQA3ADkAOwA7ADwAOwA7ADsAOwA7ADsAOgA5ADoAOQA5ADcA
NgA1ADQAMwAxADEAMAAuACwAKwAqACkAJwAlACIAIAAfAB0AGwAXABUAEQAQAA4ADQAK
AAkABwAGAAUAAwAAAAAAAAD9//v/+P/4//f/9//4//n/+P/5//r/+v/6//r/+v/6//n/
+f/7//z//f/+//z//P/8//z/////////AAD+//7//v/+/////////////f/+//7//v/+
//7//v/8//r/+//7//r/+v/5//n/+f/2//T/8//y//P/8v/z//T/8//y//H/8P/u/+7/
7v/u/+z/6//r/+v/6f/p/+n/6f/p/+n/6P/o/+r/6v/q/+n/6f/p/+n/6f/m/+b/5//n
/+f/5v/m/+b/6P/m/+b/5v/m/+b/5v/n/+f/6P/o/+n/6//u//D/8v/y//T/9v/5//r/
+//9//z//v/+//7//v/9//z/+P/5//n/+f/5//v/+v/5//f/+f/3//f/9P/x/+z/6P/m
/+T/5P/k/+T/4//k/+b/6f/p/+f/5v/l/+T/5P/i/+H/4f/j/+P/4//l/+X/5f/l/+X/
5f/m/+b/5P/k/+T/5P/m/+b/5v/n/+X/5f/k/+T/4v/d/+H/5v/o/+3/9v8DABYANABV
AHUAkgCoAL0A1ADYAL0AdwAHAJz/Wv8z/w7/7f7e/t7+4v7y/gn/KP9J/2b/fP+O/53/
qf+w/7f/u//A/8b/yv/R/9n/3P/b/97/4P/g/9//4P/g/+L/5P/l/+b/6P/o/+j/6v/r
/+n/6v/r/+v/7//v/+//8P/v/+//7//u//D/8v/0//X/9P/0//T/9f/3//j/+P/4//j/
+//7//z//f/9//7/AAACAAMABAAFAAQABQAGAAkADQAQABEAEQAWABgAGwAeAB8AIAAi
ACUAKQAtAC4AMAAzADUANwA5AD4AQQBCAEQAQwBDAEMAQwBBAEEAQAA/AD4APQA9ADsA
OgA5ADgANwA1ADUANAAyAC4ALQAsACsAKwApACYAJAAjACEAHwAbABgAFQAVABQAEQAO
AA0ACwAIAAcABQACAAIAAgD///3//v/+//3//f/9//3/+//7//z//P/8//z/+v/6//n/
+f/8//z//P/8//7//v/+//7/////////AAAAAAAAAAAAAP3//f/9//3///8AAAAAAAAA
AAAAAAD+//7///////7/AAD////////+//z/+//6//z/+v/6//r//P/8//z//P/5//j/
9//2//j/9//3//f/9//3//f/9//5//n/+P/4//j/+P/4//f/9f/1//X/9f/2//b/9//3
//f/9v/2//b/+P/4//b/9P/2//b/9v/2//b/9//5//r//f///wIABAACAAIABAAGAAYA
BgAGAAcACgAMAAwADAAOAA0ADAAIAAcABwAHAAcACgAKAAoACQALAAkACQAGAAMA/v/6
//j/+P/4//j/+P/4//j/+f/7//r/9//1//P/9P/0//L/8f/v//H/8f/x//H/8f/x//H/
8f/x//L/8v/y//L/8v/y//D/8P/w//H/8//z//L/8v/u/+//7f/s//T//f8EABMALgBQ
AHUAmwC+ANwA+QAQARAB6wCTABMAnP9O/yH/+P7d/tT+2P7i/vL+C/8s/0//bv+G/5j/
p/+x/7j/v//F/8r/0P/a/9//4f/m/+n/7P/u/+7/7f/u/+7/8P/x//H/8f/y//L/8v/0
//X/9f/2//f/9//7//v/+//8//z//f/+//7//P/+/wAAAQAEAAQABAAFAAUABgAGAAYA
CAALAAsADAALAAsADAAOABAAEQASABMAFgAXABgAGwAdACAAIQAhACUAKAAsADAANAA2
ADkAPQA/AEMARABGAEcASQBLAE0AUQBTAFMAVABVAFUAVQBVAFQAUwBRAE8AUABPAE8A
TQBLAEkARwBFAEMAQwBCAEAAQAA/AD4APQA9ADsAOAA2ADEALwAtACkAJwAjACIAIAAb
ABgAFwAVABIAEQAPAAwACQAIAAQAAQAAAAAA///////////9//3//v/+//7//v8AAAAA
/////////v/9//z//P/8//z//P/7//v/+//8//7//v/+//7////////////9//7//v/+
//z//P/8//r/+P/5//n/+P/6//n/+f/5//f/9v/2//b/+P/2//b/9v/2//b/9v/2//T/
9P/0//T/9P/z//P/8//1//X/9f/1//X/9f/0//T/9P/0//T/8//1//X/9f/1//T/9P/1
//X/9f/0//T/9P/2//T/8v/y//L/8v/0//X/9//4//v//f8AAAIABAAEAAYACAAJAAoA
CwANAA4AEAAQABAADgANAAwACAAJAAkACQAJAA4ADgAOAA0ACwAJAAkABgAFAAAA/P/6
//j/+P/4//j/9v/2//f/+f/7//n/+P/3//X/9P/x/+//8f/z//P/8//z//P/8//z//P/
8//0//T/8v/y//L/8v/0//T/9P/1//X/9f/0//T/8P/v/+//7v/y//n/BAAVAC4ATABz
AJkAuADSAOkA/gD+ANsAgwADAJT/VP8p/wT/6f7k/uT+7P78/hf/Nv9Z/3T/iP+a/6n/
s/+4/7//x//O/9T/2v/h/+X/5v/l/+j/6v/q/+v/7P/s/+7/7//v/+//8P/w//D/8v/z
//P/9P/1//X/9f/1//X/9v/4//n/+v/6//z//v8AAAEAAQAAAP///////wAAAAAAAAIA
BQAFAAYABwAHAAgACgAMAA0ADgAPABEAEwAVABkAGwAeAB8AHwAgACIAJQAoACsALAAu
ADEANAA5ADsAPgA/AEEAQwBFAEcASQBJAEoATQBNAE0ATQBMAEsASQBHAEYARQBFAEMA
QQA/AD0AOwA7ADsAOgA4ADQAMwAyADEAMQAvACwAKgAnACUAIwAfABwAGQAZABgAEwAQ
AA8ADQAKAAkABwAEAAIAAgD///3//P/8//v/+//7//v/+f/5//j/+P/4//j/+v/6//n/
+f/6//r/+v/6//r/+v/6//r/+//7//v//P/6//r/+v/6//v/+//7//v/+f/6//r/+v/6
//r/+v/4//j/+f/5//j/+P/3//f/9//1//T/9P/0//T/8v/y//L/8P/w//D/8P/v//D/
8f/y//D/7//v/+//8f/x//H/8f/v/+//7v/u//D/8P/w/+//8f/x//H/8f/w//D/8f/x
/+//8v/u/+r/7v/s/+z/7P/s/+7/7//x//L/8//1//j/+v/8//z//v8AAP//AAABAAMA
BgAIAAgACAAIAAcABgACAAEAAQABAAEAAgACAAIAAQABAP/////8//v/9v/y//D/7//u
/+3/7P/q/+r/6//t/+//7f/s/+v/6v/q/+j/5//n/+n/6f/p/+n/6f/p/+n/6f/p/+r/
6v/q/+r/6v/q/+r/6v/q/+v/6f/p/+j/6P/m/+X/5f/k/+b/7//2//3/EAAsAE8AcQCQ
AKQAtwDMANgAyQCJAB0ArP9m/z3/Fv/z/ub+5P7o/vb+D/8o/0X/Zv9+/5L/of+p/7D/
t/+//8L/yP/U/9n/1//a/9z/4P/j/+T/4//k/+T/5v/p/+n/6f/q/+r/6v/s/+3/7f/u
/+//7//x//H/8f/y//L/8//0//T/9v/4//r/+//8//z//P/9//7//v/9//z//P//////
AAADAAMABAAGAAYABwAIAAkACgALAAwADwATABYAFwAXABkAGgAcAB4AIQAiACQAJwAp
AC0ALgAwADEAMwA1ADcANwA5ADkAOgA7ADsAOwA7AD0APQA8ADsAOgA5ADkANwA0ADMA
MgAxAC8ALwAuACwAKgApACgAJwAnACUAIgAgAB8AHQAbABcAFgATABMAEgARAA4ADQAL
AAgABwAFAAIAAgACAP///f/+//7//f/9//v/+//5//n/+v/6//r/+v/8//z/+//7//z/
/P/8//z/+v/6//r/+v/7//v/+//8//3//v///wAA/f/9//3//f/9//7//v/+//7//v/+
//z//P/9//3//P/6//n/+f/5//v/+v/6//r/+v/4//j/+P/6//r/+v/6//j/+P/4//j/
+P/3//f/9//3//f/9//3//f/9//2//b/+P/4//j/9//2//X/9P/z//T/9P/1//X/9//2
//b/9v/0//L/8v/0//b/9v/2//b/9v/3//n/+v/7//3/AAACAAIAAgAEAAYABwAIAAkA
CwAOABAAEAAQAA4ADQAMAAgACQAJAAkACQAOAA4ADgANAAwACQAIAAQA///6//b/9P/2
//b/9v/2//L/8v/z//X/9v/1//X/9f/2//b/9P/z//H/8//z//P/8f/x//H/8f/z//P/
9P/0//T/9P/0//T/9P/0//T/9f/1//X/9P/0//D/7f/v/+7/8v/9/wgAEwAuAFIAcwCT
AKwAwADTAOQA2gCtAE8A2f+A/0z/J/8A/+n+5P7q/vb+CP8j/0T/X/94/47/nv+n/7P/
vP/B/8f/0P/W/9r/3//l/+b/5//q/+z/7P/t/+7/7v/w/+//7//v//D/8P/w//L/8//z
//T/9f/1//n/+f/5//r/+v/7//z//P/8//7/AAABAAIAAgACAAMABAAEAAMAAgAEAAcA
BwAIAAcABwAIAAoADgAPABAAEQAUABUAFgAZABsAHgAfAB8AJAAmACkALAAtAC4AMAAz
ADUAOQA6ADwAQQBDAEUARwBJAEsASwBMAE0ATQBNAE0ATQBNAEwASwBMAEsASwBJAEYA
RQBEAEMAQQBBAEAAPgA+AD0APAA7ADsAOQA2ADQAMwAxAC8AKwAoACUAJQAkAB8AHAAb
ABkAFgAVABMAEAAOAA4ACwAJAAgACAAHAAcACQAJAAcABwAGAAYABgAGAAgACAAHAAcA
BgAGAAYABgAIAAgACAAIAAcABwAHAAgACAAIAAgACAAJAAkACQAJAAcACAAIAAgACAAI
AAgABgAGAAcABwAGAAYABQAFAAUABwAGAAYABgAGAAQABAAEAAIAAgACAAIAAgACAAIA
AgACAAEAAQABAP////////////////7//v/8//z//P/7//3//f/9//3//P/8//3//f/9
//z//P/8//7//P/8//z//P/8//z//f///wAAAQADAAYACAAKAAoADAAOAA8AEAARABMA
EgAUABQAFAAWABUAFAAQAA8ADwAPAA8AEAAQABAADwAPAA0ADQAKAAgABAABAAAA/v/+
//7//v/+//7///8BAAEA///+//3//P/8//r/+f/3//n/+f/5//n/+f/5//n/+//7//z/
/P/8//z//P/8//z//P/8//3//f/9//z//P/6//n/+f/6/wAACQAQAB8AOABYAH8ApQDG
AOAA/QASARIB8QCXABUAnv9U/yf/AP/j/t7+5v7w/vz+Ff82/1f/dP+M/57/rf+5/77/
xf/N/9T/2v/g/+f/7f/u//H/9P/2//b/9f/2//b/+P/3//f/9//4//j/+P/6//v/+//8
//3//f/+//3//P/8//7///8AAAAA/v8AAAIAAwAEAAQABAAFAAUABgAGAAYACAALAAsA
DAAPAA8AEAASABIAEwAUABUAGAAZABoAHQAfACIAIwAjACgAKgAtADAANAA2ADkAPQA9
AEEAQgBEAEcASQBLAE0AUQBTAFMAVABTAFMAUwBTAFQAVQBVAFUAUwBRAFAATQBMAEsA
SgBJAEkASQBIAEYAQgBBAEAAPwA/AD0AOgA4ADMAMQAvACsAKAAlACUAJAAhAB4AHQAb
ABYAFQATABAADgAOAAsACQAGAAYABQAFAAUABQADAAMAAgACAAIAAgAEAAQAAwADAAQA
BAAEAAQABAAEAAQABAADAAMAAwAEAAYABgAGAAYAAwADAAMAAwADAAQABAAEAAYABgAG
AAQABAAFAAUABAACAAEAAQABAAIAAgADAAQABAACAAIAAgAAAAAAAAAAAPz//P/8//z/
/P/7//v/+//5//n/+f/5//n/+f/4//j/+P/4//j/9//1//X/9f/1//X/9v/4//n/9//2
//b/9v/0//T/8v/y//L/8v/2//f/+f/6//v//f8AAAIAAAAAAAIABAAFAAYABwAJAAoA
DAAMAAwADAALAAoABgAHAAcABwAHAAgACAAIAAcABwAFAAUAAgD///r/9v/0//b/9v/2
//b/8v/y//P/9f/1//P/8v/x/+7/7v/s/+v/7f/v/+//7//t/+3/7f/t/+//7//w//D/
8P/w//D/8P/u/+7/7v/v/+3/7f/s/+z/6P/r/+n/7P/y////DgAfADoAXgCFAKUAwADa
APEA9gDiAJsAJQCr/17/Mv8L//D+5/7o/ur++P4Q/y3/Sv9p/4L/kP+e/6v/tf++/8f/
y//O/9L/2P/h/+n/6P/o/+r/6//q/+3/7v/u//D/8//z//P/9P/y//L/9P/1//P/9P/1
//X/9//3//f/+P/4//n/+v/6//z//v8AAAEAAAAAAAAAAQABAAIAAgACAAQABwAHAAgA
CQAJAAoADAAOAA8AEAARABIAEwAUABcAGQAcAB0AHQAiACQAJwAqACsALAAuADEAMQA1
ADYAOAA7AD0APwBBAEEAQwBDAEQARwBHAEcARwBHAEcARgBFAEQAQwBDAEEAPgA9ADwA
OwA7ADsAOgA4ADYANQA0ADMAMgAvACsAKAAmACUAJAAhAB4AGwAbABoAFgASABAADQAK
AAkABwAEAAQABAABAP///v/+//3//f/9//3/+//7//7//v/+//7//v/+//3//f/+//7/
/v/+//z//P/8//z/+//7//v//P/8//z//P/8//3//f/9//3/+//8//z//P/+//7//v/8
//r/+//7//r//P/7//v/+//7//r/+v/6//j/9v/2//b/9P/0//T/9P/0//T/9P/0//T/
8//z//P/8//z//P/8//x//H/8P/w//D/8P/w/+//7//v/+//7//w//D/8f/x//H/7v/u
/+z/6v/t/+7/7//w/+//7//w//D/8//1//j/+v/6//r//P/+//3//v///wEABAAGAAYA
BgAGAAUABAAAAP//////////AgACAAIAAQD///3//f/6//f/8v/u/+z/7v/u/+7/7v/q
/+r/6//t/+3/6//q/+n/5v/m/+T/4//j/+X/5f/l/+P/4//j/+P/5f/l/+b/5v/m/+b/
5v/m/+T/5P/k/+X/5//n/+b/5v/m/+H/3f/g/+T/5//y/wMAGAA4AFsAewCWAKwAwQDS
ANAAqQBVAOH/fv9G/yP/AP/h/tj+2v7i/vr+E/8w/1H/bP+A/5D/n/+n/6r/sf+3/7z/
wv/M/9P/2f/a/9r/3P/d/9z/3f/e/97/4P/h/+H/4f/i/+T/5P/m/+f/5//o/+n/6f/p
/+n/6f/q/+z/7f/u/+7/8f/0//f/+f/6//r/+v/7////AAAAAAAA/v8BAAEAAgADAAMA
BAAGAAYABwAIAAkADAANAA4AEQASABQAFAATABYAGAAbAB4AHwAgACIAJQApAC0ALgAw
ADEAMwA1ADcANwA5ADkAOgA9AD0APQA9AD0APQA8ADsAOAA3ADcANQA2ADUANAAzADEA
MQAwAC4ALAArACoAKQAnACUAIgAgAB8AHQAbABcAFAARABEAEAAPAAwACwAJAAYABQAD
AAAA//8AAP7//f/8//z/+//7//v/+//5//n/+P/4//j/+P/4//j/9//3//j/+P/4//j/
+P/4//j/+P/7//v/+//8//z//P/8//z//f/9//3//f/9//7//v/+//z//P/8//r/+v/7
//v/+v/7//v//P/9//v/+v/6//r//P/6//r/+v/8//z//P/8//r/+v/6//r/+P/3//f/
9//3//f/9//3//j/+f/5//r/+v/6//r/+f/5//n/+f/5//j/+P/5//n/+P/2//X/9P/2
//T/9v/2//b/9v/2//j/+f/7//z//f///wIABAAEAAQABgAIAAkACgALAA0ADAAOAA4A
DgAOAA0ADAAIAAkACQAJAAkADgAOAA4ADQALAAkACQAGAAMA/v/6//j/+P/4//j/+P/4
//j/+f/7//n/9//2//X/9P/0//L/8f/x//P/8//z//X/9f/1//X/9f/1//b/9v/0//T/
9P/0//X/9v/3//n/+P/3//X/9P/y/+//7//y//r///8GABkAMgBMAG0AjwCsAMQA2QDs
APAAywBtAPf/kv9W/y//Cv/t/ub+7P72/gT/Gf82/13/ev+Q/6L/rf+1/77/x//L/9D/
1v/e/+P/5//q/+v/7v/w//D/8//0//T/9v/3//f/9//4//b/9v/4//n/+v/8//7///8B
AAEAAQACAAAAAQACAAIAAAACAAQABQAGAAYABgAHAAkACgAKAAoACAALAAsADAAPAA8A
EAASABIAEwAUABUAGAAZABoAHQAfACIAIwAjACgAKgAtADAAMQAyADQANwA7AD8AQABC
AEcASQBLAE0ATwBRAFEAUgBVAFUAVQBVAFUAVQBUAFMAUgBRAFEATwBOAE0ATABLAEoA
SwBLAEoASABHAEYARQBFAEMAQAA+ADoANwA0AC8ALgArACsAKgAmACIAIAAdABoAGQAX
ABQAFAAUABEADwAOAA4ADQANAAsACwAJAAkADAAMAAwADAAMAAwACwALAA4ADgAOAA4A
CwAKAAkACAAKAAsADAAOAAwADAAMAAwACwALAAsACwAMAA4ADwAQAA8ADgANAAoADAAN
AA0ADAAOAA0ADQANAA8ADgAOAA4ADAAKAAoACgAKAAoACgAKAAoACgAKAAoACAAHAAcA
BwAHAAcABwAHAAUABQAEAAQABAAEAAQAAwAFAAUABQAFAAQABAAFAAUABwAGAAAAAgAC
AAIAAgAEAAUABwAIAAkACwAOABAADgAOABAAEgATABQAFQAXABoAHAAcABwAGwAZABcA
EgARABEAEQARABcAGAAZABkAGAAVABQAEAAQAAwACQAIAAgACAAIAAgABQAEAAQABQAD
AAEAAAD/////AAD//////f////////8BAAEAAQABAP////8AAAAA/v/+//7//v8AAAAA
AAABAAEAAQAAAAAAAAD5//f//v8EAAcAEgAlAEIAZgCLAK0AzgDqAAUBGAESAecAhwAD
AJD/UP8n/wD/5/7o/uz+8v4C/x//Pv9h/4D/lv+m/7H/u//E/8v/zf/W/+L/5P/n/+//
8v/x//T/9v/2//n/+v/6//z//f/9//3//v/+//7/AAABAAMABAAFAAUABQAFAAUABgAH
AAkACwAMAAsADAANAA0ADgAOAA4ADwATABQAFAAUABQAFwAXABgAGQAZABoAHAAcAB0A
HgAfACAAIQAiACUAKQAsAC0ALQAwADIANQA4ADsAPAA+AEEARQBJAEoATABQAFMAVgBZ
AFkAWwBbAFwAXwBfAF8AXwBfAF8AXgBdAFwAWwBbAFkAWwBbAFsAWwBXAFUAUgBOAEwA
SwBKAEkASQBHAEQAQgBBAD8APQA5ADcAMwAyADAALQAqACkAJwAiACEAHwAcABoAGgAX
ABUAEgASABEAEQARABEADwAPAA4ADgAOAA4ADgAOAA0ADQAQABAAEAAQABAAEAAQABAA
EQARABEAEgARABAADwAOAA8ADwAPAA8AEQASABIAEgARABAADwAMAA8AEQASABIAEQAP
AA4ADQANAAwADAAMAAwACgAKAAoACAAIAAgACAAIAAgACAAIAAoACQAJAAkABwAHAAcA
BwAHAAcABgAGAAgACAAIAAcABQAFAAUABQAGAAIAAQAFAAYABAAEAAQABAADAAMABAAE
AAUABwAKAAwADgAOABAAEgATABQAFQAXABYAGAAYABgAGAAXABYAEgARABEAEQARABQA
FAAUABMAEwARABEADgANAAgABAACAAEAAAD///7//P/8//3///////3//P/7//z//P/6
//n/+f/7//v/+//5//n/+f/5//v/+//8//z//v/+//7//v/8//r/+P/3//j/+f/5//r/
+v/3//f/+P/8/wMACgAXAC4ATgBxAJMAsgDGAN8A8gD2ANkAhwARAKT/Yv89/xj/9/7u
/vL++v4K/yX/Qv9d/3r/kv+k/7H/u//E/8v/0f/W/9r/4P/l/+v/8P/v//L/9P/0//P/
9P/0//b/9//3//f/+P/2//b/+P/5//n/+v/7//v/////////AAACAAMABAAEAAIABAAG
AAcACAAIAAgACQAMAA4ADwAQAA8AEQAQABAAEwATABQAFgAYABkAGgAbABsAGwAbAB0A
HwAiACMAIwAmACgAKwAuAC8AMAAyADUANwA7ADwAPgBBAEMARQBHAEsATQBNAE4AUQBR
AFEAUQBTAFMAUgBRAE4ATQBNAEsATABLAEoASQBGAEUAQwBAAEAAPwA+AD0APQA7ADgA
NgAzADEALwArACgAJQAlACQAIwAgAB8AHQAaABkAFwAUABAAEAANAAsACgAKAAkACQAJ
AAkABwAHAAYABgAGAAYABgAGAAUABQAGAAYABgAGAAgACAAIAAgABwAHAAcACAAKAAoA
CgAKAAcABwAHAAcABwAIAAgACAAIAAgACAAGAAgACQAJAAgABwAFAAQAAwAEAAQABQAG
AAYABAAEAAQABgAGAAYABgAGAAYABgAGAAYABQAFAAUABAADAAIAAQADAAMAAgACAAIA
AgACAAEAAwADAAMAAwACAAIAAwADAAMAAgAAAAIABAAEAAQABAAEAAUABwAIAAcACQAM
AA4ADgAOABAAEgAVABYAFwAZABwAHgAeAB4AHAAbABoAFgAVABUAFQAVABgAGAAYABcA
FwAVABUAEgAPAAoABgAEAAQABAAEAAQAAgACAAMABQAFAAMAAgABAAAAAAD+//3///8B
AAEAAQD///////////////8AAAAA/v/+//7//v8AAAAAAAABAAEAAQAAAAAA/v/7//n/
/P8EAAkAEAAhAD4AYACBAJ0AsADGANcA4ADYAKMAOwDJ/37/Vv81/xT/A//+/v7+DP8k
/0H/XP95/5T/qP+0/7//x//Q/9f/3f/i/+j/7P/z//n/+v/5//z//v/+/wAAAgADAAYA
BgAFAAQABAAFAAYACQALAAsADAANAA0ADwAPAA8AEAASABMAFAAUABYAGAAaABsAGwAa
ABkAGQAYABgAFwAWABkAHQAeACAAIAAfAB8AIAAhACEAIQAhACQAJQAmACkAKwAuAC8A
LwAwADIANQA4ADsAPAA+AEEAQQBFAEYASABLAE0ATwBRAFUAVwBXAFgAWQBZAFkAWQBZ
AFkAWABXAFYAVQBVAFMAVABTAFIAUQBPAE8ATgBMAEoASQBIAEcASQBHAEQAQgBHAEkA
QQA1AA==
         </WaveFormData>
      </LeadData>
      <LeadData>
         <LeadByteCountTotal>10000</LeadByteCountTotal>
         <LeadTimeOffset>0</LeadTimeOffset>
         <LeadSampleCountTotal>5000</LeadSampleCountTotal>
         <LeadAmplitudeUnitsPerBit>4.88</LeadAmplitudeUnitsPerBit>
         <LeadAmplitudeUnits>��V</LeadAmplitudeUnits>
         <LeadHighLimit>2147483647</LeadHighLimit>
         <LeadLowLimit>268435456</LeadLowLimit>
         <LeadID>V5</LeadID>
         <LeadOffsetFirstSample>0</LeadOffsetFirstSample>
         <FirstSampleBaseline>0</FirstSampleBaseline>
         <LeadSampleSize>2</LeadSampleSize>
         <LeadOff>FALSE</LeadOff>
         <BaselineSway>FALSE</BaselineSway>
         <ExcessiveACNoise>FALSE</ExcessiveACNoise>
         <MuscleNoise>TRUE</MuscleNoise>
         <LeadDataCRC32>1634759918</LeadDataCRC32>
         <WaveFormData>
HAAcABwAHAAcABwAHAAcABwAHAAcABwAGwAaABkAGAAWABQAEgAQAA4ADAAKAAgABwAG
AAUABAABAAAA///+//v/+v/5//j/9v/2//b/9v/0//T/9P/0//P/8v/x//D/8f/y//P/
9P/2//b/9v/2//T/9P/0//T/9P/0//T/9P/2//b/9v/2//T/9P/0//T/9P/0//T/9P/0
//T/9P/0//T/9P/0//T/9P/0//T/9P/0//T/9P/0//L/8v/y//L/8P/w//D/8P/u/+7/
7v/u/+7/7v/u/+7/7v/u/+7/7v/s/+z/7P/s/+z/7P/s/+z/7P/s/+z/7P/q/+r/6v/q
/+r/6v/q/+r/6v/q/+r/6v/q/+r/6v/q/+7/7//v/+//8f/1//b/9v/2//b/9//3//f/
+f/6//r//v///////v/+//3//P/8//r/+v/6//z//P/8//z//P/9//z/+//6//P/8P/t
/+3/7f/t/+3/6//r/+z/7P/r/+j/6P/o/+f/5v/l/+X/5v/m/+b/5v/m/+b/5v/m/+b/
5v/m/+f/5//n/+f/5v/m/+b/5//n/+f/5P/i/+L/4//d/9b/0//S/9T/2P/p/wAAFQAz
AF0AiACwAN4AAQEMAfIAsQBdABwA/v/o/8b/rP+a/43/if+J/5L/of+t/7P/uf+9/8D/
wf/B/8X/yf/M/9H/1v/a/9v/3f/c/93/3P/b/93/3P/c/97/3v/e/9//3//d/93/3//f
/+H/4f/h/+L/5P/l/+X/5v/o/+n/6v/q/+n/6v/q/+r/7P/t/+7/7v/u/+7/7//v/+3/
7//v/+//8P/y//L/8v/2//b/+P/5//r/+//8//////8AAAIAAQACAAIAAwAEAAYACAAI
AAkADQAOABAAEQAUABQAFQAZABgAGAAZABoAGwAcAB4AHwAfAB4AHQAcABwAHAAcABsA
GQAaABoAGQAXABYAFgAXABUAFAAUABQAFAAUABIAEQARABEADwAMAAsACwAIAAcABAAC
AAAA///9//z/+v/5//v/+//6//n/9v/1//T/9P/0//T/8v/y//L/8v/y//L/8v/y//L/
8v/0//b/9//4//b/9f/1//f/+P/4//f/9//3//f/9//3//T/9P/0//T/9f/1//X/9f/1
//X/9f/0//T/9P/0//T/9v/2//X/9f/1//T/9P/2//b/9f/0//T/9P/0//X/9f/0//P/
8//0//P/8//z//L/8v/x//H/8//z//P/8f/v//D/8P/v/+//8P/w//H/8f/v/+//7//v
/+//7v/u/+//8f/v/+7/7v/u/+7/7v/u//D/8f/x//P/9f/5//r/+v/8//z//f/9//3/
//8AAAAAAgADAAMAAAAAAP///v/+//7//v/+//7//v/+//7/AAD///7//f/6//X/8v/v
//H/8f/x//H/7//v//D/8P/v/+z/7P/s/+v/6v/p/+n/7P/s/+z/7P/s/+z/7P/s/+r/
6v/q/+v/7f/t/+3/7P/s/+z/7f/t/+//7v/u/+7/6//n/+L/4//k/+T/6P/x/wIAHQA/
AF8AggCqANIA9QACAegAowBRACAADAD0/9L/vP+u/6H/m/+d/6b/tf/D/8f/zf/P/87/
zf/T/9P/1f/a/+H/5P/m/+v/7f/s/+3/7P/r/+v/6v/q/+z/7P/s/+3/7f/v/+//8f/x
//H/8f/x//L/8//1//b/+P/2//f/+P/4//f/+P/4//j/+P/5//r/+v/7//z//v////3/
/////////v8AAAAAAAACAAIABAAFAAUABQAFAAcACAAKAA0ADQAOAA4ADwAQABAAEgAS
ABMAFQAWABgAGQAcABwAHQAhACIAIgAjACQAIgAiACMAIwAkACQAJAAkACQAJAAkACMA
IQAiACIAIQAfAB4AHgAfACEAIAAgACAAIAAgAB4AHQAdAB0AGwAYABUAFQASABEADwAO
AA0ADQAMAAwACwALAAkACQAIAAcABgAFAAQABAAFAAYABQAGAAYABgAGAAYABAAEAAQA
BAAGAAgACQAKAAgABwAHAAkACAAIAAcABwAJAAkACQAJAAoACgAKAAoACQAJAAkACQAH
AAcABwAGAAYABgAGAAYACAAIAAcABwAFAAQABAAGAAYABQAEAAQABAAEAAUABQAEAAMA
AwAEAAMAAwADAAIABAADAAMABQADAAMAAQD//wQABAADAAMABAAEAAUABQABAAEAAQAB
AAMAAgACAAMAAwADAAAAAgACAAIAAgAAAAIAAwADAAUABwALAAwADAAOAA4ADwARABEA
EwAUABIAFAAVABUAFgAWABUAFAAUABQAFAAUABQAFAAUABQAFgAVABQAEwASAA0ACgAH
AAUABQAFAAUABQAFAAYABgAFAAIAAgACAAEAAAD//////v/+//7//v8AAAAAAAAAAAAA
AAAAAAEAAQABAAEAAAAAAAAAAQABAP///v/+//7/+f/3//j/9//0//L/8v/5/wYAFwAv
AE8AcACUALwA4wAAAQIB3QCTAEgAIAAMAPT/2v/E/7P/q/+p/6r/tf/D/8//0//Z/97/
3//f/+H/4//k/+f/7P/w//X/9//1//f/9//3//b/9P/z//T/9f/2//j/+f/7//v//f/9
//r/+f/4//j/+v/7//v//P/7//v/+//6//v//P/8//z//P/9//7//v/+//7/////////
AQABAAEAAAACAAIAAgAGAAYACAAJAAcABwAHAAkACAAKAA0ADQANAA4AEAASABQAFgAW
ABcAGwAcAB4AHwAhACAAIAAjACUAJgAoACoAKgAqACsAKwAqACoAKgAqACgAKAAoACcA
JwAoACgAJwAlACQAJAAlACMAIgAiACIAJAAkACIAIQAjACMAIQAeABkAGQAWABUAFAAS
ABAADwANAAwACgAJAAkACQAIAAcACAAHAAYABgAEAAQAAgACAAQABAAEAAQAAgACAAIA
AgABAAIAAgACAAQAAwADAAUABgAGAAUABQAFAAUABQAFAAIAAgACAAIABQAFAAUABQAF
AAUABQAEAAQABAAEAAQABAAEAAMAAwACAAAA//8AAAIAAQAAAAAA//8AAAIAAwD///3/
/P/8//3//f/9//z//v/9//3///8BAAEA///9//7//v/9//3/+v/6//v/+//3//f/9//3
//j/+P/5//v//f/9//n/+P/6//r/+v/6//j/+v/7//v//f///wMABAACAAQABAAFAAMA
AwAFAAYACAAKAAsACwAMAAwACwAKAAgACAAIAAgACAAIAAgACAAKAAkACAAHAAYAAQD+
//v//f/9//3//f/5//n/+v/6//f/9P/0//T/9f/0//P/8//2//b/9v/2//T/9P/0//T/
8v/y//L/8//1//X/9f/0//P/8v/y//H/8f/w//D/8P/t/+3/6P/j/+L/4v/g/+n//v8V
ADEAVQCCAKwA2gAHAR4BFgHlAJUARgAYAPz/3P+8/6T/l/+N/4f/iv+Z/63/t//B/8f/
yP/L/83/z//R/9T/2f/e/+D/4f/j/+X/5//n/+f/5//m/+b/6P/m/+b/5//n/+f/5//p
/+n/6//r/+v/7P/s/+3/7f/u/+z/7f/u/+7/7v/u/+3/7P/u/+//8P/w/+7/7v/v/+//
8f/z//P/8//y//T/9P/0//T/9P/2//f/+f/5//n/+//8//7/AQABAAEAAgAEAAYACQAM
AA0ADwAPABAAEgATABYAFgAXABsAHAAcAB0AHgAgACAAIQAhACAAIAAgACAAHgAeAB4A
HQAbABwAHAAbABsAGgAaABsAGwAaABoAGgAcABwAGgAZABYAFQASAA4ADQANAAoACQAG
AAQAAgABAAEAAAD+//3/+v/5//f/9f/0//P/8v/y//T/9P/y//L/9P/0//T/9P/0//T/
9P/0//P/9P/0//T/9v/1//X/9//2//b/9f/1//f/9//3//f/+P/4//j/+P/3//f/9//3
//X/9f/1//T/9P/0//T/9P/2//b/9f/1//P/8v/y//T/8v/x//D/8P/w//D/8f/x/+7/
7f/t/+7/7f/t/+3/7P/u/+3/7f/v/+//7//t/+v/7P/s/+v/6//s/+z/7f/t/+v/6//r
/+v/6//q/+r/6//t/+r/6v/q/+r/6v/q/+z/7f/t/+3/7//z//T/8v/0//T/9f/3//f/
+f/6//r//P/9//3//P/8//v/+v/6//r/+v/6//7//v/+//7//v/9//z/+//6//X/8v/v
/+3/7f/t/+3/7P/t/+//8P/v/+z/7P/s/+r/6P/m/+X/5v/m/+b/5v/o/+j/6P/o/+j/
6P/o/+n/6f/p/+n/6P/q/+r/6//r/+3/7P/s/+z/5//l/+L/3f/c/9r/3v/n//b/CQAp
AE8AdACeAMgA7wAGAQQB0wB/ADYADgD2/9r/vv+s/5v/kf+N/5T/o/+z/7v/w//H/8j/
y//L/8v/z//U/9f/2v/g/+P/5f/k/+X/5P/j/+P/4v/i/+T/5v/m/+f/5//n/+f/6f/p
/+n/6f/p/+r/6f/p/+j/6P/q/+v/7P/s/+//8P/w//D/8P/x//L/8v/y//L/8//z//P/
9f/1//X/9P/2//b/9v/4//j/+v/7//3//f/9////AAACAAUABQAEAAQABQAGAAgACgAK
AAsADgAQABMAFQAXABYAFgAZABoAGgAbABwAHAAcAB0AHQAcABwAHAAcAB4AHgAeAB0A
HAAcABsAGQAZABgAGAAZABkAGAAYABgAGAAYABYAFQATABMAEQAOAA0ADQAKAAkACAAG
AAQAAwADAAIAAAD///3//f/8//v//P/7//r/+v/6//r/+P/4//r/+v/6//r/+v/6//r/
+v/7//z//P/8//z/+//7//3//P/8//v/+//7//v/+//7//z//P/8//z//f/9//3//f/9
//3//f/8//r/+v/6//r/+v/6//n/+f/5//j/+P/6//j/9//2//b/9v/2//f/9//4//f/
9//4//f/9//3//b/9P/z//P/9f/3//f/9f/z//b/9v/1//X/9v/2//f/9//1//X/9f/1
//X/9v/0//H/9P/0//T/9P/0//T/9v/3//f/9//5//3//v8AAAIAAgADAAEAAQADAAQA
BgAIAAkACQAKAAoACQAIAAYABgAGAAYACAAIAAgACAAIAAcABgAFAAYAAQD+//v/+f/5
//n/+f/3//f/+P/4//j/9v/3//j/9f/0//P/8//0//T/9P/0//T/9P/0//T/9P/0//T/
9f/1//X/9f/0//T/9P/1//X/9f/0//T/9P/z//P/8P/r/+j/6P/o/+n/9P8HAB8AOwBa
AH4AoADJAOoA9gDbAJUASgAeAAgA8P/W/8L/s/+n/6P/qP+t/7n/x//P/9X/2P/X/9X/
2f/b/9z/3//o/+r/5f/n/+j/6//s/+3/7f/s/+z/7v/u/+7/7//v/+//7//x//H/7//v
/+//8P/y//P/8//0//T/9f/2//b/9//4//j/+P/4//n/+v/6//r/+v/7//v//f//////
///+/wAAAAAAAAIAAgAEAAUABQAFAAUABwAIAAoADQANAAwADAANAA4AEAASABIAEwAV
ABYAGAAZABoAGgAbAB8AIAAgACEAIgAgACAAIQAhACMAJAAlACYAJAAkACQAIwAhACIA
IgAhAB8AHgAeAB8AIQAgACAAIAAiACIAIAAfAB0AHQAbABgAGAAZABcAFwAWABYAFgAX
ABUAFAASABEADwAPAA4ADQAMAAsACgAKAAwADAAKAAoACgAKAAoACgAMAAwADAAMAAsA
DAAMAAwADAALAAsADQAOAA4ADQANAA8ADwAPAA8ADAAMAAwADAALAAsACwALAA0ADQAN
AAwACgAKAAoACgAIAAgABwAHAAkACAAIAAoACAAHAAYABgAGAAYABwAHAAYABQAFAAYA
BQAFAAUABAAGAAUABQAHAAcABwAFAAMABgAGAAUABQAEAAQABQAFAAUABQAFAAUABQAE
AAQABQAFAAMAAwAEAAYABgAGAAYABgAIAAkACQAHAAkADQAOAA4AEAAQABEAEwATABUA
FgAUABYAFwAXABYAFgAVABQAFgAWABYAFgAaABoAGgAaABkAFwAVABMAEAALAAgABQAF
AAUABQAFAAEAAQACAAIAAgAAAAEAAgABAAAA//////7//v/+//7//v/+//7//v/+//7/
/v////////////7//v/+//////8BAAAAAAAAAPv/+f/2//H/7v/y//T/+/8MACMAPQBf
AIQAqADOAPMABgH4AL8AcQA2ABoABADm/8z/uv+x/6v/p/+u/7//yf/R/9f/2//Y/93/
4f/h/+H/5v/r/+z/8P/z//P/8//1//X/9f/3//b/9v/4//b/9v/3//f/9f/1//f/9//1
//X/9f/2//b/9//3//j/+P/5//r/+v/7//z//P/8//z//f/+//7//f/8//z/+//9////
////////AAD///7/AgACAAQABQAFAAUABQAHAAcACAAKAAkACQAKAAwADgAQABIAEgAT
ABUAFgAYABkAHAAcAB0AIQAiACIAIwAkACIAIgAjACMAJAAkACQAJAAmACYAJgAlACQA
JAAjACEAIAAgACEAIwAhACAAIAAgACIAIgAgAB8AHwAfAB0AGgAZABkAFgAVABIAEAAO
AA0ACwAKAAgABwAGAAUAAwABAAAA///+//7/AAAAAP7//v/+//7//v/+/wAAAAAAAAAA
AAAAAP///v8AAP////8BAAIAAgABAAEAAQABAAEAAQD+//7//v/+//3//f/9//3/+//7
//v/+v/8//z//P/8//r/+v/5//n/+//6//r//P/8//v/+v/6//j/+P/5//n/+P/3//f/
+P/4//f/9v/0//b/9f/1//f/9f/1//P/8f/z//L/8P/v/+//8P/y//P/8f/x//H/8f/z
//L/8v/z//P/8v/x//D/7//u/+7/8P/x//H/8//1//n/+v/8//7//v////3//f///wAA
AAACAAMAAwACAAIAAQAAAAAAAAAAAAAAAAAAAAAAAAD+//3//P/7//v/9//1//P/8f/x
//H/8f/w//H/8//0//H/7v/u/+7/6//q/+n/6f/o/+j/6P/o/+r/6v/q/+r/6v/q/+r/
6//r/+v/6//q/+r/6v/r/+v/6//q/+r/6v/p/+f/5P/f/97/3v/e/+X/9v8NACsAUQB2
AJ4AzAD3ABABDAHbAIcAOgAMAPL/0v+y/57/k/+L/4P/hv+X/6f/sf+5/7//wv/F/8X/
x//J/8z/z//U/9j/2//d/93/3//f/9//3//e/97/4P/g/+D/4f/h/9//3//h/+H/4f/h
/+H/4v/g/+H/4f/i/+L/4//k/+T/5f/m/+b/5v/m/+f/6P/o/+b/5v/n/+f/6f/r/+v/
6//s/+7/7v/u/+7/7v/w//H/8f/x//H/8//0//b/+f/5//r/+v/7//z///8CAAMABQAF
AAYACAAJAAwADAANABEAFAAUABUAFgAWABYAFwAXABkAGgAbABwAGwAaABkAFwAVABYA
FgAVABQAFAAVABcAFwAWABYAFgAYABgAFgAVABIAEQAOAAoACQAJAAYABQACAAAA/v/9
//v/+v/4//f/9f/1//T/8//y//H/8P/w//L/8v/w//D/8P/w//D/8P/w//D/8P/w//H/
8v/y//L/8v/x//H/8//y//L/8f/x//L/8//0//X/8v/y//L/8v/z//P/8//z//X/9f/1
//T/8v/y//L/8v/0//T/8//z//P/8v/y//T/8v/x//D/8P/w//D/8f/x/+7/7f/t/+7/
7//v/+//7v/u/+3/7f/v/+//7//t/+v/7v/u/+3/7f/r/+r/6v/p/+j/6f/q/+v/6//q
/+r/6//p/+r/6v/q/+r/6v/r/+7/8P/x/+//8f/1//b/9P/2//b/9//3//f/+f/6//r/
/P/9//3//v/+//3//P/6//r/+v/6//z//P/8//z//P/7//r/+f/4//P/8P/t/+//7//v
/+//7P/r/+v/6v/r/+j/6P/o/+f/5v/l/+X/5v/m/+b/5v/k/+T/5P/k/+b/5v/m/+f/
6f/p/+n/6P/n/+b/5v/l/+f/5v/m/+b/4//j/97/2//a/97/5v/x/wIAGwA/AGMAjAC2
AN4A+wACAeIAlQBFABYA/v/k/8b/tP+m/5n/kf+V/6D/rf+5/7//wf/D/8b/yf/N/9H/
0//U/9X/2v/e/+X/4//h/+P/4//j/+T/5P/l/+j/6P/o/+n/6f/p/+n/6//r/+n/6f/p
/+r/6v/r/+v/7P/s/+3/7v/u/+//8P/w//D/8P/x//L/8v/0//T/9f/1//X/9//3//f/
+P/6//r/+v/8//z//v///////////wEAAAACAAUABQAFAAYACAAKAAwADgAOAA8ADwAQ
ABIAEwAYABgAGQAdAB0AHAAcABwAHQAeACAAIQAgACAAIAAgAB4AHgAeAB0AHQAeAB4A
HQAdABwAHAAdAB0AHAAcABwAGgAaABgAFwAXABcAFQASABAAEQAPAA8ACgAIAAYABQAF
AAQAAgABAAEAAQAAAP///v/9//z//P/+//7//P/8//3//v///wAA/v/+//7//v///wAA
AAAAAP7//f/9////AAAAAP///////////////wAAAAAAAAAA//////////8BAAEAAQAA
AAAAAAAAAAAAAAAAAP////8BAAAAAAACAAAA///+//7//P/8//3//f/8//v/+//8//v/
+//7//r//P/7//v//f/7//v/+f/3//j/+P/3//f/+P/4//n/+f/5//n/+f/5//v/+P/4
//f/9P/3//j/+f/6//n/+v/6//n/+v/9/wIABAACAAQABAAFAAUABQAHAAgACAAKAAsA
CwAKAAoACQAIAAoACgAKAAoADAAMAAwADAAMAAsACgAJAAYAAQD+//v//f/9//3//f/7
//v//P/8//3/+v/6//r/+P/2//T/8//0//T/9P/0//T/9P/0//T/9v/2//b/9//5//n/
+f/4//f/9v/2//X/9v/2//f/+P/5//P/7v/t/+r/6P/s//f/BAAVAC8ATwByAJgAvgDl
APwA9ADFAHkAOAAWAAgA8P/U/8D/sf+r/6v/sv+9/8v/1f/Z/93/4P/d/93/3//h/+L/
5f/s//L/9f/1//T/9f/0//P/9f/0//T/9v/4//j/+f/5//n/+f/7//v/+//7//v//P/8
//3//f/+//7///8AAAAAAQACAAIAAgACAAMABAAEAAYABgAHAAcABwAJAAkACQAIAAoA
CgAKAAoACgAMAA0ADwAPAA8AEQAQABIAFQAVABYAFgAXABgAGQAaABkAGQAcAB4AIQAj
ACUAJAAkACcAJgAmACcAKAAqACoAKwArACoAKgAqACoAKgAqACoAKQApACoAKgApACcA
JgAmACcAKQAoACgAKAAoACgAJgAlACUAJQAjACAAHgAfAB0AHQAbABoAGQAZABcAFgAU
ABMAEwATABIAEQAQAA8ADgAOABAAEAAOAA4ADgAOAA4ADgAQABAAEAAQAA8AEAAQABAA
DgANAA0ADwASABIAEQARABEAEQARABEAEgASABIAEgATABMAEwATABEAEQARABAADgAO
AA4ADgAPABAAEAARABEAEAAQABIAEAAPAA4ADgANAA4AEAARAA4ADQANAA4ADQANAA0A
DAAOAA0ADQAPAA8ADwANAAsADAAMAAsACwAMAAwADQANAAsACwALAAsACQAIAAgACQAJ
AAkACgAKAAoACgAKAAoADAANAA0ADQAPABMAFAAUABYAFgAXABUAFQAXABgAFgAYABkA
GQAZABoAGgAaABoAGgAaABoAHQAeAB8AIAAfAB0AGwAZABYAEQAOAAsACwALAAsACwAK
AAsADQAOAAwACAAHAAYABQAEAAMAAwAEAAQABAAEAAYABgAGAAYABAAEAAQABQAFAAUA
BQAEAAYABgAHAAcABgAEAAMAAgABAP3/+v/3//b/9v/4/wMAFAAjADsAXQCEAKwA0gD5
ABYBDgHXAIkARgAiAAwA8v/U/8L/t/+z/63/rP+7/8//2f/d/+P/4v/h/+P/5//n/+j/
6//w//T/9//5//n/+//7//v//f/8//z//v/8//z//f/9//r/+f/6//n//P/9//7/AAAC
AAMAAwAEAAIAAwAEAAQABAAEAAMAAgACAAMABAAEAAQABAAFAAUAAwAFAAUABQAIAAoA
CgAKAAsACgALAAsACwALAAsADQAMAA4AEQARABIAEgATABQAFgAYABgAGQAdAB4AIAAh
ACIAIgAjACcAKgAqACsALAAuAC4ALwAvAC4ALgAuAC4ALAAsACwAKwApACoAKgApACoA
KgArAC0ALQAsACwALAAsACwAKgApACcAJQAhABwAHAAdABsAGwAYABYAFAATABEAEAAO
AA0ADQANAAwACwAIAAcABgAGAAYABgAEAAQABAAEAAQABAAEAAQABAAEAAcACAAIAAgA
BQADAAIAAwAGAAYABQAFAAUABQAFAAUABAAEAAQABAAGAAcACAAJAAYABQAEAAIAAwAE
AAUABgAGAAYABQAFAAcABgAGAAgABwAFAAMAAgACAAIAAwADAAIAAQABAAIAAQABAAEA
AAACAAEAAQADAAEAAQD///3/AAAAAP/////8//z//f/9//3//f/9//3///8AAPz//P/8
//z//P/6//z//f/9//3///8DAAQABAAGAAYABwAFAAUABwAIAAkADAAOAA8ADQAMAAoA
CAAKAAoACgAKAA8AEAARABIADwANAAsACQAKAAUAAgD/////////////+//7//z//P/5
//b/9v/2//f/9v/1//X/9P/0//T/9P/2//b/9v/2//b/9v/2//f/9v/1//T/8v/z//T/
9v/3//X/9P/0//T/8f/p/+b/5//m/+D/5P/x/wIAGwA5AF8AiAC0AOAABwEcAQ4B1wCB
ADYAEgD4/9b/uP+o/5v/j/+L/5T/o/+z/7//x//J/8r/y//P/9H/0f/W/93/3v/e/+P/
5//n/+n/6f/p/+n/6P/o/+r/6v/q/+v/6//r/+v/7f/t/+3/7f/t/+7/7P/t/+3/7v/v
//H/8//0//T/9P/z//L/9P/1//b/9v/4//j/+f/5//n/+//7//v/+v/8//z//P/+//7/
AAABAP///////wEAAgAEAAcABwAHAAgACgAMAAwADgAOAA8AEgAUABcAGQAcABwAHQAh
ACAAIAAhACIAJAAkACUAJQAmACYAJgAmACYAJgAmACUAJgAoACkAKQAmACQAIwAjACMA
IgAiACIAJAAkACIAIQAhACEAHwAcABwAHQAbABsAGAAWABQAEwARABAADgANAAsACwAK
AAkABgAFAAQABAAEAAQAAgACAAIAAgACAAIAAgACAAIAAgADAAQABAAEAAQAAwADAAUA
BgAGAAUABQADAAMAAwADAAIAAgACAAIABQAFAAUABQAFAAUABQAEAAYABgAGAAYABQAE
AAIAAQADAAIAAgAEAAIAAQAAAAAA/v/+//////8AAP////8AAAMAAwADAAIAAAD/////
AQABAAEA///9/wAAAAD//////v/+//////////3/+////wAA/v/+//7//v/9//7//v/9
////AQAFAAYABgAIAAgACQAJAAkACwAMAAwADgAPAA8AEAAQAA8ADgAMAAwADAAMABAA
EAAQABAAEgARABAADwAMAAcABAABAP///////////f/9//7//v/+//z//f/+//3//P/7
//v/+v/6//r/+v/6//r/+v/6//r/+v/6//v//f/9//3//P/5//j/+P/3//n/+P/4//j/
+f/3//T/7//u/+7/7v/z/wQAGQAxAFEAdACYAMAA6QAGAQQB2QCNAEYAHgAMAPT/1P/A
/7X/q/+p/67/uf/F/83/1f/Z/9r/2//d/93/3//i/+f/7P/u//H/9//1//f/9//3//f/
9v/2//j/+P/4//n/+f/3//f/+f/5//v/+//7//z//P/9//3//v8AAAEAAgACAAMABAAE
AAQAAgADAAQABAAFAAYACAAJAAcACQAJAAkADAAOAA4ADgASABIAFAAVABMAEQAPAA8A
EgAUABcAFwAYABgAGQAaABwAHgAeAB8AIQAiACQAJQAoACgAKQAtAC4ALgAvADAAMgAy
ADMAMwA0ADQANAA0ADMAMgAxAC8AMQAyADIAMQAtACwALAAtAC8ALgAuAC4ALgAuACwA
KwApACkAJwAkACIAIwAhACEAIAAeABwAGwAaABoAGQAZABYAFQATABEAEgARABAAEAAS
ABIAEAAQABAAEAAQABAAEAAQABAAEAARABIAEgASABQAEwATABUAFQAUABIAEQASABMA
FAAVABYAFgAWABYAFwAXABcAFwAZABkAGQAYABoAGgAaABoAGQAYABYAFQAWABYAFwAa
ABgAFwAWABYAFwAYABoAGwAaABkAGQAaABkAGQAZABgAFgAVABUAFwAZABkAFwAVABoA
GgAZABkAGgAaABsAGwAZABkAGQAZABsAGAAWABgAGAAYABgAGAAaABwAHQAdAB0AHwAj
ACQAIgAkACQAJQAmACcAKgAsACwALgAvAC8ALgAuAC0ALAAqACoAKgAqAC4ALgAuAC4A
LgAtACwAKwAoACMAIAAdAB8AHwAfAB8AHQAdAB4AHgAdABoAGgAaABkAGAAXABcAGgAa
ABoAGgAYABgAGAAYABgAGAAYABkAGQAZABkAGAAaABoAGwAbABsAGgAaABoAFwATAA4A
DQAOAAwACgAVACgAPQBXAHcAmAC6AOAA/wAQAfwAvQBvAEAALAAaAAQA7v/c/83/yf/P
/9r/5f/v//f/+//7//r/+//9/wEAAwAGAAsADgASABUAFQAVABcAFwAXABgAGAAZABwA
GQAYABgAFwAZABkAGwAbABwAHQAeACAAHgAfAB8AIAAgACEAIgAiACUAJgAmACYAJgAn
ACgAKAAnACYAJgAlACgAKwAsAC0ALQAuAC0ALAAtACwALQAtAC4ALwAwADMAMgA0ADcA
NwA2ADYANwA4ADoAPAA8AD0APwBAAEIAQwBGAEYARwBLAE4ATgBPAFAAUABQAFEAUQBQ
AFAAUABQAE4ATgBOAE0ATQBOAE4ATQBNAEwATABNAE0ATABMAEwATABMAEoASQBNAFEA
SwBAAA==
         </WaveFormData>
      </LeadData>
      <LeadData>
         <LeadByteCountTotal>10000</LeadByteCountTotal>
         <LeadTimeOffset>0</LeadTimeOffset>
         <LeadSampleCountTotal>5000</LeadSampleCountTotal>
         <LeadAmplitudeUnitsPerBit>4.88</LeadAmplitudeUnitsPerBit>
         <LeadAmplitudeUnits>��V</LeadAmplitudeUnits>
         <LeadHighLimit>2147483647</LeadHighLimit>
         <LeadLowLimit>268435456</LeadLowLimit>
         <LeadID>V6</LeadID>
         <LeadOffsetFirstSample>0</LeadOffsetFirstSample>
         <FirstSampleBaseline>0</FirstSampleBaseline>
         <LeadSampleSize>2</LeadSampleSize>
         <LeadOff>FALSE</LeadOff>
         <BaselineSway>FALSE</BaselineSway>
         <ExcessiveACNoise>FALSE</ExcessiveACNoise>
         <MuscleNoise>TRUE</MuscleNoise>
         <LeadDataCRC32>3842133188</LeadDataCRC32>
         <WaveFormData>
KgAqACoAKgAqACoAKgAqACgAKAAoACgAJwAmACUAJAAhACAAHwAeAB0AHAAbABoAGAAY
ABgAGAAXABYAFQAUABMAEgARABAAEAAQABAAEAAOAA4ADgAOAA0ADAALAAoACwAMAA0A
DgAOAA4ADgAOAA4ADgAOAA4ADgAOAA4ADgAPABAAEQASABAAEAAQABAAEAAQABAAEAAQ
ABAAEAAQABAAEAAQABAADgAOAA4ADgAQABAAEAAQAA4ADgAOAA4ADAAMAAwADAAMAAwA
DAAMAAwADAAMAAwACgAKAAoACgAIAAgACAAIAAgACAAIAAgACAAIAAgACAAGAAYABgAG
AAYABgAGAAYABgAGAAYABgAGAAYABgAGAAgACAAIAAgACQALAA4ADgAMAAwADAAMAA4A
DwARABIAEwAVABUAFQAVABUAEwATABIAEQAQABEAEQARABEAEQATABEAEAANAAcABQAE
AAMAAwADAAIAAQABAAEAAwAAAPv/+//7//n/+P/4//j/+f/4//j/+P/3//f/+P/4//j/
+P/4//j/+f/5//n/+P/4//j/+P/5//n/9f/z//X/9v/x/+v/5f/l/+T/5P/s//z/CQAc
ADgAVQB1AJsAvQDQAMoAqwCDAGcAVgBDACUACwD2/+X/2v/U/9j/3//h/+D/4P/f/93/
3P/c/97/4P/h/+P/6P/r/+z/6//p/+n/6f/p/+v/7P/s/+z/6v/q/+r/6v/o/+r/7P/s
/+z/7P/s/+z/6v/r/+v/7P/u/+//7//v/+3/7v/v/+//8f/x//H/8f/x//H/8f/x//D/
8f/w/+//8f/x//L/8//0//T/9P/0//b/9//3//j/9//4//j/+P/5//r/+//8//3//v//
////AAACAAMAAwAGAAcACAAKAAgACAAIAAoACQAKAAwADgAPAA4ADAALAAwADAAKAAcA
CQAKAAoACgAIAAYABgAHAAcABgAFAAUABwAFAAQABAAEAAMAAwACAAEAAAD//////f/7
//r/+P/0//T/8//x//P/8//y//H/8P/v/+//8P/w//D/7//v/+3/7f/t/+3/6//r/+v/
6//s/+3/7//w/+7/7f/t/+7/7v/u/+//7//v/+//7//v/+z/7P/s/+z/7P/s/+z/7P/s
/+z/7P/q/+r/6//r/+v/6//q/+r/6v/q/+r/6v/q/+r/6v/p/+n/6f/p/+n/6f/q/+n/
6f/q/+n/6P/n/+X/5f/l/+X/5v/m/+b/5P/k/+P/4//j/+P/4//j/+P/4//j/+P/5P/k
/+L/4f/h/+L/5P/i/+L/4v/i/+L/4v/i/+T/5P/k/+b/6f/r/+7/7P/s/+z/7P/u/+7/
7//x//D/8f/z//P/8f/x//H/7//x//H/8f/x//H/8f/x//H/8//z//H/8P/r/+f/5f/k
/+P/4//j/+L/4f/h/+H/4//g/93/3f/d/93/3P/c/9z/2//c/9z/3P/d/93/3v/e/9z/
3P/c/9z/3f/d/93/3P/c/9z/3P/d/9//3f/d/93/2v/V/9H/0f/R/9D/zv/Q/9r/7/8E
ABYALwBNAHMAkwCoAKIAgQBZAEMAPAArAA8A9//m/9X/yv/G/8j/z//V/9L/0P/P/8n/
yP/I/8j/xv/L/9H/0v/T/9b/1//V/9X/1f/V/9X/1v/W/9b/1v/W/9b/1v/U/9b/2P/Y
/9j/2P/Y/9j/2v/b/9v/3P/a/9v/2//b/9n/2v/b/9v/2f/Z/9n/2f/a/9v/3P/d/9z/
3f/c/9v/2//b/9z/3f/e/97/3v/e/97/3//f/+D/4//k/+T/5P/j/+T/5f/m/+f/6P/p
/+n/6P/q/+v/6//u/+//8P/y//L/8v/y//T/8v/y//P/9P/0//T/8//z//X/9v/1//P/
8f/y//L/8v/y//D/8P/x//L/8v/y//P/8//x//D/8P/w/+//7//u/+z/6v/o/+f/6P/n
/+f/5v/m/+b/5f/j/+H/4f/g/9//3v/d/93/3v/g/+D/3//f/9//3//f/9//3f/d/93/
3f/e/9//4f/i/+T/4//j/+T/5P/k/+X/5f/l/+X/5f/l/+X/5v/n/+j/6P/o/+j/6P/o
/+j/6P/m/+b/5//n/+f/6f/o/+j/6P/m/+b/5v/m/+j/6P/n/+f/5//n/+f/5//k/+P/
4//k/+b/5v/m/+X/5//n/+f/6P/m/+b/5P/k/+f/5//n/+f/5f/l/+X/5f/l/+X/5v/m
/+b/5f/l/+b/5v/m/+b/6P/o/+j/6P/m/+j/6P/o/+r/7f/v//L/9P/0//T/9P/2//b/
9//5//j/+f/7//v/+//7//v/+f/7//v/+//7//v/+//7//v//P/9//z//P/7//f/9f/0
//L/8f/w/+7/7v/v//D/8//y/+//7//v/+3/7P/s/+z/7f/u/+7/7v/v/+//8P/w//L/
8v/y//L/8//z//P/8v/y//L/8v/z//P/8f/x//H/7v/r/+v/6//p/+b/5v/o//D/+f8G
ABoALwBJAG0AkQCuALoArQCJAGcAVgBLADkAIQAMAPn/7P/k/+D/4//t/+7/7v/t/+v/
6v/o/+j/6P/p/+v/7P/v//T/9f/1//X/9f/1//T/9P/z//L/9f/2//f/+P/4//r//P/8
//v/+v/5//j/+v/7//v//P/6//v/+//7//v//P/9//3//f/9//3//f//////////////
AQABAAEAAQABAAIAAwAFAAYABwAIAAcABwAGAAYACQAKAAoACgANAA4ADwAQAA8AEAAR
ABEAEwAWABgAGQAYABkAGgAcAB0AHgAfACIAIgAiACMAJAAlACQAIgAhACQAJAAiAB8A
IQAiACIAIgAiACAAIAAhACAAIAAgACEAIwAhACAAIAAgAB8AHwAeABsAGgAZABkAGAAX
ABcAFgAWABYAFQATABMAEwASABEAEgARABEAEgAQABAADwAPAA8ADwAPAA8AEQARABEA
EQAPAA8AEAAQABIAEQARABIAEgASABMAEwATABMAEwATABIAEgASABIAEgASABIAEgAS
ABIAEgAQABAAEQARABEAEQAQABAAEAAOAA4ADgAOAA8AEAAQABEAEwATABMAEwAPAA0A
DAAMAA4ADgAOAA0ADgAPABAAEgASABIAEAAQABEAEQARABEADwAPAA8ADwALAAsADAAM
AA0ADQAOABAAEgASAA4ACgALAAwADQAOAAwADgAOAA4ADgARABMAFgAUABQAFAAUABYA
FgAXABkAHAAdAB8AHwAfAB8AHwAdABsAGwAbABsAHwAfAB8AHwAfAB8AHQAcABkAFQAT
ABIAEwATABMAEgAPAA8ADwARAAwACQAJAAkACQAIAAgACAAJAAoACgAKAAkACQAKAAoA
CAAIAAgACAAKAAsADAAMAAoACgAKAAsACQAHAAcABwAGAAcAAwD7//n/+P/2//r/CAAX
ACYAQABdAH0AoQDHAOIA6ADXAK8AiwB2AGEARQApABIA///w/+T/4P/p//X/+P/4//n/
9//2//j/+P/4//v//f8AAAEAAAABAAIAAwAEAAUAAwAEAAQABAAGAAYABgAGAAQABgAI
AAgACgAKAAoACgAIAAkACQAKAAgACQAJAAkABwAIAAkACQALAAsACwALAAkACQAJAAkA
CwANAA0ADQALAAsADAANABAAEAAQABAAEAARABEAEgAVABYAFgAWABcAGAAZABoAHgAg
ACIAIwAjACQAJAAjACQAJQAmACgAKAAoACgAKgAqACoAKwAsACwALAArACsALAAsACoA
JwAlACYAJgAmACgAJgAmACcAJgAmACYAJwApACcAJgAmACMAIQAgAB4AHQAcABsAGwAZ
ABcAFgAUABIAEgARAA8ADgANAAsACQAIAAcABwAIAAgACAAHAAcABwAHAAcABwAHAAcA
BwAHAAUABQAGAAYACAAHAAcACAAGAAYABwAHAAcABwAHAAcABgAGAAYABgAGAAYABgAG
AAUABAADAAAAAAABAAEAAQABAAAAAAAAAP7//v/+//7//P/8//v/+//5//n/+f/5//r/
+f/5//r/+P/4//j/9//3//f/9//4//j/+P/2//b/9f/1//X/9f/1//X/9f/1//P/8//0
//T/8v/x//H/8v/0//L/8P/w//D/8P/w//L/8v/y//L/9f/3//r/+v/6//r/+v/6//r/
+//9//z//f///////////////f/9//3//f/9////////////AQABAP///v/5//X/8//y
/+//7//v/+7/7//v/+//8f/u/+v/6//r/+f/5v/m/+b/5//o/+j/6P/l/+X/5v/m/+j/
6P/o/+j/5//n/+f/5v/o/+j/6P/p/+n/5//n/+f/5P/h/93/2f/X/9T/1P/Y/+D/6/8A
ABgAMQBPAHMAlwCyALgApQB9AFsASAA5ACEACQD0/93/zv/G/8T/zf/V/9b/1v/V/9H/
0P/Q/87/zv/R/9P/1v/X/9r/2//Z/9n/2f/Z/9n/2v/a/9r/2P/Y/9j/2P/W/9j/2v/a
/9r/2v/a/9r/3f/f/+D/4v/k/+f/6f/r/+3/7v/v/+//7f/t/+3/7f/t/+3/7f/t/+3/
7//v/+//7//v//D/8f/w//D/8P/w//D/8f/x//L/9f/2//b/9v/2//b/9v/2//f/+P/5
//n/+//+/wAAAQAAAAEAAgAEAAQABAAEAAYABQAGAAgACgALAAoACAAHAAoACgAIAAUA
AwAEAAQABAAGAAQABAAFAAUABAADAAMABQADAAIAAgAAAP/////+//3//P/7//v//P/7
//v/+v/4//j/9//1//X/9f/0//P/9P/z//P/9P/y//L/8f/x//H/8f/x//H/8f/x//H/
8f/z//P/9P/0//L/8f/x//L/8v/y//P/8//z//P/8//z//L/8v/y//L/8v/y//L/8v/y
//L/8v/w/+7/7//v/+//7//u/+7/7v/s/+z/7P/s/+z/7P/r/+v/6//r/+v/6//s/+v/
6//s/+r/6v/q/+n/6//r/+v/7P/s/+z/6v/q/+3/7f/t/+3/7f/t/+3/7f/t/+3/7v/u
/+z/7//r/+b/6v/q/+r/6v/q/+r/7P/s/+z/7P/v//H/9P/2//b/9v/2//T/9P/1//f/
+v/7//3//f/9//3//f/7//v/+//7//v//f/9//3//f/9//3/+//6//n/9f/z//L/7//v
/+//7v/s/+v/6v/r/+v/6f/q/+v/5//m/+b/5v/n/+j/6P/o/+f/5//o/+j/5v/m/+b/
5v/n/+f/5//m/+j/6P/o/+n/6f/n/+f/5//m/+X/4//f/9v/2v/W/9b/3P/l//T/BgAb
ADMATwBzAJYAqAChAH8AWwBKAEEALQAXAAQA8//i/9r/2P/X/9v/4P/g/+H/3//Y/9b/
2P/Y/9X/1//e/9//3P/b/97/3//g/+H/4f/i/+L/4v/i/+L/4v/i/+D/4v/k/+T/5P/k
/+T/5P/k/+X/5f/m/+b/5//n/+f/6f/q/+v/6//r/+v/6//r/+n/6f/p/+n/6f/r/+v/
6//t/+3/7v/v//D/8P/w//D/8P/x//H/8v/1//b/9v/2//b/9v/2//b/9//4//n/+f/4
//r/+//7//7///8AAAIAAAAAAAAAAgAAAAAAAQACAAYABgAFAAUABAAEAAIA/////wAA
AAAAAAAA/v/+/////v/+//7///8BAP///v/+//z/+//7//r/+v/6//r/+//8//v/+//6
//j/+P/3//X/8//z//L/8f/y//H/8f/y//L/8v/x//H/8f/x//H/8f/z//P/8//z//P/
8//0//T/9P/z//P/9P/0//T/9f/1//X/9f/1//X/9P/0//T/9P/y//L/8v/y//T/9P/0
//L/8P/x//H/8f/x//D/8P/w//L/8v/y//L/8v/y//H/8f/x//H/8f/x//L/8f/x//L/
8P/w//D/7//x//H/8f/y//L/8v/w//D/8f/x//H/8f/x//H/8f/x//H/8f/y//L/8v/x
//H/8v/y//D/8P/y//T/9P/0//T/9P/2//b/9v/0//f/+f/8//z//P/8//z//v/+////
AQACAAMABQAFAAUABQAFAAMABQAFAAUABQAIAAkACgALAAoACQAGAAQAAwD///3//P/9
//3//f/8//n/+f/5//v/+f/3//j/+f/5//j/+P/4//b/9v/1//T/9f/1//b/9v/4//j/
+P/4//n/+f/5//j/+v/6//r/+//8//v//P/9//r/9//1/+//6//u/+z/7P/4/wcAGAAu
AEcAYwCFAKkAvgDAAKcAgwBrAGAAUQA3AB0ACgD9//L/6P/o//H/9f/0//b/8//t/+7/
8P/u/+z/8f/3//b/+f/6//v/+f/5//n/+f/7//z//P/8//z//P/8//z/+P/6//z//P/8
//z//P/8//7//////wAAAAABAAEAAQABAAIAAwADAAUABQAFAAUAAwADAAMAAwAFAAcA
BwAHAAcABwAIAAkACgAKAAoACgAMAA0ADQAOAA0ADgAOAA4AEQASABMAFAAVABYAFwAX
ABgAGgAbABsAHgAfACAAIgAkACQAJAAmACQAJAAlACYAKAAoACcAJwApACoAKQAnACcA
KAAoACgAKAAmACYAJwAoACgAKAApACsAKQAoACgAJwAnACgAKAAnACYAJQAlACIAIQAh
ACAAHgAeAB0AGwAbABsAGgAZABYAFQAVABYAGAAYABcAFwAXABcAFwAXABkAGQAZABkA
FwAXABgAGAAaABkAGQAaABoAGgAbABsAGwAbABsAGwAYABgAGAAYABgAGAAYABgAGgAa
ABoAGAAYABkAGQAZABkAGAAYABgAGAAYABgAGAAaABoAGQAZABkAGQAZABkAGgAZABkA
GgAYABgAGAAXABkAGQAZABoAGAAYABYAFgAXABcAFwAXABkAGQAZABkAFQAVABYAFgAY
ABcAFwAYABoAGAAYABgAGAAYABgAGgAaABoAGgAdAB8AIgAkACQAJAAkACQAJAAlACcA
KAApACsAKwArACsAKwApACkAKQApACkAKgApACgAJwApACkAJwAmACQAIQAgACAAHQAd
AB0AHAAbABsAGwAdABgAFQAVABUAEwASABIAEgARABIAEgASABMAEwAUABQAFgAWABYA
FgAVABUAFQAUABUAFgAXABkAFwAVABUAFQASABMADwALAAsACgAGAAoAFAAhADQATABj
AH8ApwDPAOwA9ADhALkAlQCAAG0AUQA1AB4ADwACAPD/7v/5/wMABAAGAAcABQAGAAQA
AgAEAAcABwAIAA0ADgAPABEAEQARABEADwAQABAAEAAQABAAEAAQAAwADgAQABAAEAAQ
ABAAEAAQABEAEQASABAAEQARABEAEQASABMAEwATABMAEwATABMAEwATABMAEwAVABUA
FQAVABUAFgAXABYAFgAWABYAFAAVABUAFgAXABgAGAAYABkAGgAbABwAHwAgACEAIQAg
ACIAIwAjACQAJQAmACgAKQAqACsALgAsACwALQAuADAAMAAvAC8ALgAuACwAKQApACoA
KgAqACwAKgAqACsAKgAqACoAKwAtACsAKgAqACYAJQAlACQAIQAgAB8AHwAcABsAGwAa
ABgAGAAXABUAFAATABEADwAOAA0ADQAOAA4ADgANAA0ADQANAA0ADQALAAsACwALAAsA
CwAMAAwADAALAAsADAAKAAoACwALAA0ADQANAA0ACgAKAAoACgAIAAgACAAIAAoACgAK
AAgABwAHAAYABQAHAAYABgAGAAgACAAIAAgABgAGAAUABQAFAAUABQAFAAIAAQABAAIA
AgACAAIAAQABAAEAAQACAAIAAgAAAAAAAQABAAEAAQD+//3//P/7//r/+//9//7//P/7
//v//P/4//r/+v/6//r/+v/7//7///8AAP7/AQADAAYABAAEAAQABAAEAAQABQAHAAYA
BwAJAAkACQAJAAkABwAHAAcABwAHAAkACQAJAAkACQAJAAcABgABAP3/+//6//n/+f/5
//j/9f/1//X/9//2//P/8//z//H/8P/w//D/8f/y//L/8v/v/+//8P/w//D/8P/w//D/
8f/x//H/8P/u/+7/7v/v/+//7f/t/+3/7P/r/+f/4f/f/+D/4v/m/+7///8YADAATQBv
AJMAsQDAALYAkwBrAFcASgA1ABsABwD0/+P/1v/S/9j/3f/h/+L/3v/b/9n/2v/a/9z/
3P/d/9//4P/j/+j/6f/n/+f/5//n/+f/6P/o/+j/6v/q/+r/6v/m/+j/6v/q/+j/6P/o
/+j/6P/p/+n/6v/q/+v/6//r/+v/7P/t/+3/7f/t/+3/7f/r/+v/6//r/+v/7f/t/+3/
7f/t/+7/7//w//D/8P/w//D/8f/x//L/8//0//T/9P/3//j/+f/6//n/+v/7//v//P/+
//////8BAAMABQAIAAcABgAFAAYABQAGAAgACgAKAAoACQAJAAoACgAIAAUABwAIAAgA
CAAGAAQABAAFAAYABgAGAAcABQADAAIAAgAAAP/////+//7//v/+/////P/7//v/+v/4
//j/9//1//X/9f/0//P/9P/z//P/9P/y//L/8f/x//L/8//0//X/8//z//P/8//z//P/
9P/0//P/8f/w//D/8v/y//P/8//x//H/8f/x//L/8v/y//L/8v/y//L/8v/y//L/8v/w
//D/8f/x//H/8f/w//D/8P/y//L/8v/y//H/8P/u/+3/6//r/+v/6//s/+v/6//s/+z/
7P/s/+v/6//r/+v/7P/s/+z/6v/q/+n/6f/p/+n/5//n/+f/5//m/+f/6f/q/+r/5//n
/+b/5P/n/+j/6f/q/+n/6v/p/+j/6v/t/+//8v/w//D/8P/w//D/8P/x//P/9P/1//f/
9//1//X/9f/z//T/9f/2//f/9//3//f/9//5//n/9//2//H/7f/r/+r/6//r/+v/6v/n
/+f/5//p/+j/5f/l/+X/4f/g/+D/4P/h/+L/4v/i/+H/4f/i/+L/4v/i/+L/4v/l/+X/
5f/k/+P/4v/h/+H/4v/h/+L/4//i/93/2f/X/9P/0P/Q/9b/3P/l//b/CgAjAD8AXwCF
AKAAogCNAGsATQBAADcAJQALAPT/4//Y/9T/0v/X/93/3v/c/9v/1//S/9D/0P/Q/8//
0//Y/93/4P/f/97/3f/c/9v/3f/e/97/3v/g/+D/4P/g/97/4P/i/+L/4P/g/+D/4P/g
/+H/4f/i/+L/4//j/+P/5f/m/+f/5//m/+X/5P/j/+T/5f/m/+f/5//p/+n/6f/n/+f/
6P/p/+r/6v/q/+r/6v/r/+v/7P/r/+z/7P/s/+3/7v/v//D/7//w//H/8f/0//b/9//3
//b/9//4//r/+P/4//j/+v/5//r//P/+//7//v/9//3//v/+//z/+f/7//z//P/8//z/
+v/6//v//P/8//z//f/9//v/+v/6//r/+f/5//j/9//2//X/9f/0//P/8//y//D/8P/v
/+3/7f/t/+z/6//s/+v/6//s/+r/6v/p/+n/6f/p/+n/6f/r/+v/6//r/+v/6//s/+z/
6v/p/+n/6v/s/+z/7f/t/+3/7f/t/+3/7v/u/+7/7v/u/+7/7v/u/+7/7v/u/+z/6//r
/+r/6f/q/+r/6//s/+7/7v/u/+7/7v/u/+3/7f/v/+//7//v/+z/6//r/+z/7P/s/+z/
6//r/+v/6//s/+7/7v/s/+z/7f/t/+3/7f/v/+//7//v/+//7//w//D/8P/v/+//8P/w
/+7/8P/w//D/8P/w//D/8v/y//L/8v/1//f/+v/8//z//P/8//z//P/9/////v///wEA
AQABAAEAAQD//wEAAQABAAEABAAFAAYABwAFAAUAAwACAAEA/f/7//r/+f/5//n/+P/5
//n/+f/7//b/8//z//P/8//y//L/8v/z//T/9P/0//T/9f/3//j/9v/2//b/9v/1//X/
9f/0//X/9v/3//n/9//1//X/9f/2//P/7//t/+v/6P/m/+7/+P8BAA4AJABBAF0AfwCj
AMIAyACvAIsAbQBeAE8AOQAfAAgA+//w/+b/3v/n//P/9v/0//P/7//o/+r/6v/q/+v/
7f/w//P/9P/1//f/9//3//f/+f/6//r/+v/6//r/+v/6//X/9v/3//b/+P/6//z//v8A
AAEAAQACAAAAAQABAAEA//8AAAEAAQADAAMAAwADAAMAAwADAAMAAwAFAAUABQAHAAcA
CAAJAAgACAAIAAgACgALAAsADAANAA4ADgAOAA8AEAARABIAEwAUABUAFQAYABoAGwAb
ABwAHQAeACAAIQAiACMAJgAlACYAKAAqACoAKgApACkAKgAqACgAJQAnACgAKAAoACkA
KAApACsAKgAqACoAKwAtACsAKgAqACUAIwAiACAAIgAiACIAIwAgAB8AHwAeABoAGgAZ
ABcAGQAZABgAFwAUABMAEwAUABYAFgAVABUAEwATABMAEwATABMAEwATABQAFQAXABgA
FwAVABQAFAAVABYAGAAZABcAFwAXABcAFgAWABYAFgAZABoAGwAcABkAGAAXABQAFQAX
ABgAGQAbABoAGgAaABsAHAAdAB4AHQAcABoAGQAbABsAGwAbABoAGQAZABoAGAAYABgA
FwAZABkAGQAaABoAGgAYABgAGwAbABsAGwAZABkAGQAZABkAGQAaABoAHAAbABgAGgAa
ABoAGgAYABoAGgAaABwAHwAhACQAIgAiACIAIgAiACIAIwAlACcAKQAsAC0ALAArACoA
JwApACkAKQApAC4ALwAwADEALgAtACoAKAAmACMAIgAiACMAIwAjACIAIAAfAB4AHwAc
ABkAGQAZABkAGAAYABgAFwAYABgAGAAYABkAGwAcABoAGgAaABoAGgAZABgAFgAXABgA
GQAbABkAFwAXABcAFgAPAAsADQALAAQABAAMABYAJQA4AE4AaQCLAK8A1QDsAPAA2QCt
AIsAegBnAEkALQAYAAkA9v/s/+z/9f/9/wQABAABAP3/+v/8//z/+P/7/wEAAgABAAYA
BwAHAAcABwAHAAUABgAGAAYABgAGAAYABgAEAAYACAAIAAYABgAGAAYABgAHAAcACAAK
AAsACwALAAgACAAIAAcACQAJAAkACQAJAAkACQAJAAcACQAJAAkACQAJAAoACwAMAAwA
DAAMAAoACwALAAwADQAOAA4ADgAPABAAEQASABEAEgATABMAFgAYABkAGQAcAB0AHgAg
AB4AHgAeACAAHwAgACIAJAAlACQAIgAhACQAJAAiAB8AIgAkACUAJgAjACAAHwAfAB4A
HgAeAB8AHQAbABoAGgAaABkAGQAYABcAFgAVABUAEwARABAADgAMAAwACwAJAAcABwAG
AAUABAADAAMABAACAAIAAQABAP//////////////////////////AAAAAAAA/////wAA
AAAAAAEAAQAAAP///v/9//z//P/8//z//v/+//7//v/8//z//P/6//z//f/9//3//P/6
//n/+P/4//j/+P/4//j/+P/3//f/9f/1//X/9f/2//X/9f/2//j/+P/4//f/9f/1//X/
9v/2//b/9P/0//X/9f/1//X/9f/1//X/9f/1//H/8v/0//T/9P/0//T/9P/z//T/8//y
//L/9f/3//r/+v/6//r/+v/8//z//f////7///8BAAEA/////////f//////////////
////////AQABAP///v/7//f/9f/0//L/8f/w/+7/7//v/+//8f/u/+v/6//r/+v/6v/q
/+r/6f/q/+r/6v/p/+n/6v/q/+r/6v/q/+r/7f/t/+3/7P/p/+j/5//n/+j/5//o/+n/
6v/n/+X/3//d/9z/2P/a/+T/7//+/xQAKwBFAGcAiwCqALQAoQB7AFsASgBBAC0AEwD8
/+3/4P/W/9T/1//b/9z/3v/d/9n/1v/W/9b/1P/V/9f/2v/b/97/4//j/+P/4//j/+H/
4v/i/+L/4v/i/+L/4v/f/+D/4f/g/+H/4v/j/+T/5P/l/+X/5v/m/+f/5//n/+f/6P/p
/+n/5//n/+f/5//o/+n/6v/r/+n/6//r/+v/6//r/+z/7f/v//D/8f/y/+//7//u/+7/
7//w//D/8P/x//L/8//0//X/9v/3//f/+P/6//v/+//8//3//v8AAAIAAgACAAQABAAE
AAUABgAGAAYABQAFAAQABAACAP//AAACAAMABAADAAAA/////wAAAAAAAAEAAQD///7/
/v/+//3//f/8//v/+v/5//n/9v/1//X/9P/0//T/8//x//D/7//t/+v/7P/r/+v/7P/s
/+z/6//r/+v/6//r/+v/6//r/+v/6//r/+v/7P/s/+7/7f/t/+7/7f/s/+z/6//t/+3/
7f/t/+r/6v/q/+r/7P/s/+z/7P/s/+z/7P/q/+r/6//r/+v/6v/o/+f/5v/n/+j/6f/q
/+r/6v/p/+n/6f/p/+n/6f/q/+n/6f/q/+r/6v/q/+n/5//n/+f/6P/q/+r/6P/o/+n/
6f/p/+n/6f/p/+n/6f/n/+f/6P/o/+r/6f/l/+b/6P/o/+j/6P/q/+z/7P/s/+r/7f/v
//L/8P/w//D/8P/x//L/9P/3//b/9//5//n/+f/5//n/9//1//X/9f/1//f/9//3//f/
9//3//X/9P/x/+3/6//q/+v/6//r/+r/6f/p/+n/6//o/+X/5f/l/+P/4v/i/+L/4//k
/+T/5P/j/+P/5P/k/+L/4v/i/+L/4//j/+P/4v/i/+L/4v/j/+P/4f/h/+H/4P/d/9n/
1//V/9L/zv/U/+D/7f/8/xAAJwBDAGUAhQCaAJgAeQBTAD8AOAArABkAAwDu/93/1P/U
/9j/3f/d/97/3v/X/9H/zv/Q/9D/0P/T/9f/2P/b/97/3f/d/93/3f/d/9//4P/g/+D/
3//e/93/3P/b/97/4f/i/+D/4P/g/+D/4P/h/+H/4v/k/+X/5f/l/+X/5v/n/+f/5//n
/+f/5//l/+X/5f/l/+b/6f/q/+v/6//r/+z/7f/t/+z/6//q/+z/7f/t/+7/7//w//D/
8P/v//D/8f/y//P/9P/1//X/9v/4//n/+f/8//3//v8AAAIAAgACAAQAAgACAAMABAAE
AAQAAwADAAYABgAEAAEAAwAEAAQABAAEAAIAAgADAAIAAgACAAMABQADAAIAAgAGAAsA
BQD6/w==
         </WaveFormData>
      </LeadData>
   </Waveform>
</RestingECG>
