# Supplementary material for: Detection of Left Atrial Enlargement Using a Convolutional Neural Network-Enabled Electrocardiogram
Source: Front Cardiovasc Med. 2020 Dec 17;7:609976. doi: 10.3389/fcvm.2020.609976 (PMC7773668; doi:10.3389/fcvm.2020.609976)
Supplement: Supplementary file 4 [file Data_Sheet_4.ZIP › normal3/1802031742_1162_0000000M.XML]

<?xml version="1.0" encoding="Windows-1252"?>
<!DOCTYPE RestingECG SYSTEM "restecg.dtd">
<RestingECG>
   <PatientDemographics>
      <PatientID>1802031742</PatientID>
      <PatientAge>74</PatientAge>
      <AgeUnits>Years</AgeUnits>
      <Gender>Female</Gender>
      <PatientLastName>chenyongduan</PatientLastName>
   </PatientDemographics>
   <TestDemographics>
      <DataType>Resting</DataType>
      <Site>1</Site>
      <AcquisitionDevice>MAC55</AcquisitionDevice>
      <Status>Unconfirmed</Status>
      <Priority>Normal</Priority>
      <AcquisitionTime>10:09:29</AcquisitionTime>
      <AcquisitionDate>07-31-2016</AcquisitionDate>
      <CartNumber>1</CartNumber>
      <AcquisitionSoftwareVersion>009C</AcquisitionSoftwareVersion>
      <XMLSourceVersion>MAC5000 v1.0</XMLSourceVersion>
   </TestDemographics>
   <RestingECGMeasurements>
      <VentricularRate>62</VentricularRate>
      <AtrialRate>62</AtrialRate>
      <PRInterval>144</PRInterval>
      <QRSDuration>74</QRSDuration>
      <QTInterval>444</QTInterval>
      <QTCorrected>450</QTCorrected>
      <PAxis>47</PAxis>
      <RAxis>44</RAxis>
      <TAxis>48</TAxis>
      <QRSCount>10</QRSCount>
      <QOnset>224</QOnset>
      <QOffset>261</QOffset>
      <POnset>152</POnset>
      <POffset>197</POffset>
      <TOffset>446</TOffset>
      <ECGSampleBase>500</ECGSampleBase>
      <ECGSampleExponent>0</ECGSampleExponent>
   </RestingECGMeasurements>
   <Diagnosis>
      <Modality>Resting</Modality>
         <StatementCount>3</StatementCount>
         <LabelText>12SL ��ϳ���</LabelText>
      <DiagnosisStatement>
         <StmtText>�������</StmtText>
      </DiagnosisStatement>
      <DiagnosisStatement>
         <StmtFlag>ENDSLINE</StmtFlag>
         <StmtText>��������ɲ���</StmtText>
      </DiagnosisStatement>
      <DiagnosisStatement>
         <StmtFlag>ENDSLINE</StmtFlag>
         <StmtText>���� ECG</StmtText>
      </DiagnosisStatement>
   </Diagnosis>
   <Waveform>
      <WaveformType>Rhythm</WaveformType>
      <WaveformStartTime>0</WaveformStartTime>
      <NumberofLeads>8</NumberofLeads>
      <SampleType>CONTINUOUS_SAMPLES</SampleType>
      <SampleBase>500</SampleBase>
      <SampleExponent>0</SampleExponent>
      <HighPassFilter>16</HighPassFilter>
      <LowPassFilter>150</LowPassFilter>
      <ACFilter>NONE</ACFilter>
      <LeadData>
         <LeadByteCountTotal>10000</LeadByteCountTotal>
         <LeadTimeOffset>0</LeadTimeOffset>
         <LeadSampleCountTotal>5000</LeadSampleCountTotal>
         <LeadAmplitudeUnitsPerBit>4.88</LeadAmplitudeUnitsPerBit>
         <LeadAmplitudeUnits>��V</LeadAmplitudeUnits>
         <LeadHighLimit>2147483647</LeadHighLimit>
         <LeadLowLimit>268435456</LeadLowLimit>
         <LeadID>I</LeadID>
         <LeadOffsetFirstSample>0</LeadOffsetFirstSample>
         <FirstSampleBaseline>0</FirstSampleBaseline>
         <LeadSampleSize>2</LeadSampleSize>
         <LeadOff>FALSE</LeadOff>
         <BaselineSway>FALSE</BaselineSway>
         <ExcessiveACNoise>FALSE</ExcessiveACNoise>
         <MuscleNoise>FALSE</MuscleNoise>
         <LeadDataCRC32>2795278317</LeadDataCRC32>
         <WaveFormData>
/P/8//z//P/7//r/+f/4//r/+v/6//r/+v/6//r/+v/4//j/+P/4//n/+v/7//z//P/8
//z//P/6//r/+v/6//v//P/9//7//P/8//z//P/+//7//v/+//z//P/8//z/+v/6//r/
+v/7//z//f/+//7//v/+//7/+//6//n/+P/6//r/+v/6//r/+v/6//r/+v/6//r/+v/4
//j/+P/4//r/+v/6//r/+v/6//r/+v/6//r/+v/6//z//P/8//z/+//6//n/+P/6//r/
+v/6//j/+P/4//j/+v/6//r/+v/6//r/+v/6//j/+P/4//j/9//2//X/9P/3//j/+f/6
//r/+v/6//r/+//8//3//v/7//r/+f/4//b/9v/2//n/+v/7//z//f/7//v/+//7//v/
+//7//v/+v/7//r/+f/5//n/+P/4//n//P/7//z/+v/8//3//v///wAAAgADAAIAAQAA
AP//AgACAAAAAAD+/////////wAA/v/+//////////7/+//7//n/9f/1//f/+P/4//j/
9//1//P/8v/0//X/9f/2//j/+P/4//b/9P/0//P/8//z//T/9P/0//X/9v/1//b/8//z
//L/9v/2//H/7//u//P/AwARAB0ALgBAAFAAYwB4AIYAiAB6AGcAWABBACAAAwD2//H/
7P/o/+j/7f/w/+//8f/z//X/+P/0//L/9P/1//b/9//2//f/+P/4//n/+v/6//b/9v/4
//X/9P/3//f/+P/3//f/9//2//T/9P/1//b/+P/3//b/9f/1//b/9v/3//b/9f/z//L/
9v/3//n/+//9//v/+//7//3/+v/5//b/9v/2//n/+f/5//r/+//+//v/+v/5//f/+f/6
//v/+//7//v/+//7//r/+f/5//z/////////AAAAAP7//v/+//7//////////f//////
AgD///7//v8AAAIAAgAFAAUABQACAAQABgAJAAoACgAKAAsADQANAA4ADAAKAAkACAAL
AA8AEgATABAADwAPAA8ADwAQABEAEQAQABAADQANAA4ADwAPABAADwARABEADwANAAwA
DAANAA4ADgAOAAwACAAHAAUAAAD////////9/wAAAQD+///////+//z//P/9//n/9//2
//v/+P/2//b/9v/1//X/9//3//b/9v/1//H/8f/x//H/9f/1//X/9f/0//T/9P/z//X/
9f/2//b/9v/2//b/9P/y//T/9v/z//P/9P/3//f/9v/0//T/9P/2//P/8//2//v//f/+
////+f/4//j/9//1//b/9v/1//j/+f/5//n/+P/3//f/9v/7//v/+v/6//z//P/8//7/
/f/6//r//v/5//j/+f/2//T/8//x/+//8v/0//X/9//5//X/9f/5//f/9//4//j/+P/4
//f/9//1//L/9f/1//j/+P/4//j/9f/1//X/9f/3//j/+P/3//X/9v/2//b/9v/2//f/
+P/4//j/+P/4//r/+v/6//z/+P/0//T/8v/y//D/8P/w//H/8v/z//b/9f/1//X/9v/4
//j/+P/4//f/9//6//r/+P/0//L/9v/6//n/+P/3//b/+//5//n/+f/3//f/9//3//f/
9//3//f/+P/5//z//f/8//v/+v/4//j/+P/6//j/9//2//f/9//5//r/+//9//3//f/9
//3/+//+//7//P/+//7///////3//P/6//r//f///////v/9//3/+//3//X/9f/2//b/
+P/4//f/9v/0//T/9f/1//b/9v/2//b/9P/0//T/8//x//H/8v/y//T/9P/0//L/9v/1
//P/+P/8//j/7//t//T/9//9/wsAGwAsADwARABRAGgAeAB4AHQAawBYAEUALAAPAPj/
7f/o/+j/6P/r/+r/6//t//H/8//4//7/+//6//j/9v/0//L/8v/y//b/9//4//j/9v/2
//j/9f/z//f/+P/6//r/+f/4//b/9v/2//f/+P/5//n/+f/5//j/+P/3//f/+P/5//n/
+v/5//n/+v/7//z/+//8//3//v/6//j/9P/y//L/9f/1//f/+P/5//z//v/+//7//f/8
//z//P/7//3//f/9//3//v/9//3/AAAAAP///v/+/wAA/v/+//7//P/9//3//f///wEA
AQAEAP7//P/7//z//v8AAAUABwAFAAIABAAGAAQABAADAAIABgAJAAoADAAKAAoACwAM
AA4AEQATABMAEAAPAA8ADwATABQAFQAVABUAFAAQAA8ADwAPAA4ADgASABUAFgAVABAA
DAAJAAcACgAKAAoACAAJAAkACAAEAAIAAQAAAP3/AQADAAEAAwAAAP7/+//6//3/+//7
//z////8//r/+v/5//f/9v/3//n/+P/4//f/9f/1//X/9f/5//n/+f/5//f/9v/1//P/
8//z//T/9P/0//T/9P/y//b/+v/+//3/+f/4//n/9//0//L/8v/y//X/8//0//j/+v/7
//v/+//4//j/+f/5//f/+P/4//f/+f/5//j/9//5//n/+v/6//v/+//6//r/+P/4//j/
+v/3//T/9P/4//f/+P/7//r/+P/5//n/+f/6//r/+f/5//f/8//z//f/9v/3//n/+v/6
//r/+f/5//n/9v/5//n/+v/6//r/+v/3//f/9//3//j/+v/7//v/+f/6//r/+v/7//r/
+v/6//r/+v/6//r/+P/4//j/+v/6//j/+v/6//r/+P/4//j/+v/6//r//P/8//v/+v/6
//r/+v/6//r/9v/1//f/9v/2//b/9P/0//r/+v/6//f//f8CAPz/+f/4//f/9v/0//T/
9P/3//b/9//4//n/+P/3//b/9f/3//f/9//3//f/+f/5//n/+f/5//j/+P/6//z/+v/6
//j/+v/7//z//v/+///////+//3//P/7//7//v/8//z///8BAAIAAwABAP7//f/9/wEA
AQAAAP3/+//5//X/9f/3//j/+P/4//b/9f/0//T/9f/3//j/+v/5//j/9//0//P/8v/w
/+//8P/y//P/9P/y//L/8P/w//H/9f/4//b/8v/v/+v/6v/5/wUABQAPACQANABCAFUA
bAB2AHQAcgBtAFwAQwAoAA0A/P/v/+b/5P/o/+v/7v/v/+3/7//1//T/8P/x//T/9v/4
//f/9P/z//L/9f/3//n/+v/1//T/9f/x//H/9f/2//j/+P/3//b/9P/1//b/+P/6//z/
+//6//n/+P/4//f/9//3//f/9v/2//n/+f/6//v/+//5//n/+f/6//j/+P/2//b/9v/5
//n/9v/2//b/+P/4//j/+P/3//X/9v/3//f/+f/7//3////9//v/+v/8//3//f/9//7/
///8//v/+v/8//3//f/9//3//////wIA///+//7/AAACAAIABQAFAAcABAAGAAgABgAG
AAUABAAGAAkACgAMAAoACgALAAwADgARABMAEwAQAA8ADwAPAA8AEAARABEAFAAUABEA
EQAPAA8ADgAOAA8AEQARAA8ADgAMAAsACwAMAAwADAAKAAsACwAKAAYABQAFAAUAAwAF
AAUAAQABAP///v/8//z//v/7//r/+v/7//j/9v/2//n/+f/6//3//f/8//z/+//7//v/
+//7//z/+//6//n/+P/4//j/9//3//f/+P/4//j/+P/4//b/+P/6//z/+f/4//j/+v/5
//n/+P/5//r/+v/3//f/+v/+//////////n/+P/4//f/+f/6//r/+f/5//n/+P/3//f/
9//4//j/+//7//r/+v/7//z//f8AAP3/+v/6//7/+//6//v/+P/6//v/+//7//z//P/7
//v/+//3//f/+//5//n/+v/6//r/+v/5//n/+f/2//n/+f/6//r/+v/6//n/+f/5//n/
+f/6//r/+f/6//z//f/+//r/+P/3//b/9v/2//b/9v/5//r/+//+//3/+v/7//r/+v/4
//j/+P/2//b/9v/4//n/+f/5//r//P/8//z//P/3//f/+v/6//r/+v/4//j/+//6//n/
9f/x//L/+P/5//r/+//8//v/+v/5//j/+v/6//r//f/6//n/+P/3//n/+f/5//n/+//7
//v/+//5//v/+//7//3//f/8//z/+//8//n/+P/5//z//v8AAAAAAAABAAEA////////
//8CAAIAAAAAAAIAAwADAAMAAQD+//3//f8BAAMABAADAAAA/f/4//f/+f/6//r/+v/5
//f/9f/0//L/8//z//T/9v/2//b/9P/3//j/+P/5//f/+P/4//j/9v/2//T/9P/z//X/
+v/2//L/8f/1//b//f8HABEAHwAsADwAWgBxAHoAhACGAHYAaQBWADcAGgADAPD/6f/q
/+z/6v/n/+r/8//1//P/8f/0//b/8//0//T/9P/2//T/9P/0//f/+f/7//z/+P/4//r/
9//2//n/+f/6//v/+//7//r/+v/6//v//P/7//n/9//1//j/+v/7//3/+//7//r/+v/6
//n/+f/5//z/+//8//3//f/6//n/9v/4//j/+//7//z//P/8//7//P/8//z/+//9//7/
//////3//f/9//3//v/9//3/AAABAAEAAQACAAIAAAAAAAAA/v///////////wEAAQAE
AAIAAgADAAYACAAIAAsACwAKAAYABwAIAAkACgAKAAoADQAPAA8AEAAOAA4ADwAQABIA
FQAXABcAEwARABAADwATABQAFQAVABYAFgATABMAFQAVABQAFAATABUAFQATAA4ADAAL
AAsADgAQABIAEgAOAA0ACwAGAAUABQAFAAMABQAFAAEAAQADAAIAAAAAAAIA///+//7/
AAD8//n/+P/5//n/+v/9//v/+v/6//n/9//3//f/9//7//v/+//7//j/+P/4//f/+f/7
//7/AAD9//z/+//4//f/+P/5//X/9//4//v/+//6//j/+P/4//z/+f/5//z//v//////
///8//z//f/9//3//v/+//3///////7//f/7//v//P/8///////+//7//v/+//7/AAD7
//j/+P/8//r/+v/8//r//P/9//3//f/+//7//f/9//v/9//3//v/+//7//z//P/6//r/
+f/5//v/+P/7//v//v/+//7//v/7//v/+//7//n/+v/6//n/+//8//z//P/5//j/+P/4
//j/+P/4//j/9v/2//b/+P/6//j/+v/6//n/+P/5//r/+v/6//r//P/9//3//f/+//b/
8v/y//T/9P/0//T/+P/3//j/+f/7//v/+//7//n/9//1//P/9v/3//r/+//4//f/9v/0
//b/9v/4//b/9v/2//j/+f/8//z//P/9/wAAAQACAAMAAwAGAAYABAAAAP7//f/7//r/
+P/1//T/9//5//n/+P/4//n/+P/1//X/9f/2//b/9//4//j/+P/6//r/+//7//v/+v/5
//j/9P/0//T/8//1//X/9v/2//j/+P/4//b/9v/3//n/+P/y/+7/8f/v//D/+f8DABEA
IwA8AFAAXgBtAIAAigCIAHwAawBSADMAGAD//+7/6f/s/+r/6P/n/+j/7f/3//n/9f/4
//z/+//8//z//P/6//j/+P/4//j/9//2//T/9P/2//r/+f/0//f/9//4//r/+//8//z/
/v/+////AAD+//v/+P/1//b/+P/5//v/+//7//r/+v/5//n/+v/7//3/+//7//v//P/6
//r/+P/6//r//f/9//n/+P/3//j/+f/6//v/+//7//z//f/9//3//f/9//3//v/9//3/
AAAAAP///v/+/wAA/v/+//7/AAABAAEAAQD//wEAAQAEAAEAAAAAAAIABAAEAAcABwAI
AAYACQAMAAwADAALAAoACwANAA0ADgAOAA4ADwAQABAAEwAVABUAEAAPAA8ADwARABIA
EwATABQAFAARABEADwAPAA4ADgARABMAEwARAA4ADAALAAsACgAKAAoACAAIAAkACQAG
AAMAAwADAAEAAgABAPz/+//9//z/+v/6//3/+//7//z//f/6//j/+P/6//n/+f/7//j/
9P/x/+3/7//x//P/9f/4//n/+v/7//z//P/8//v/+f/5//r/+v/8//z//P/6//j/+P/4
//P/9v/4//z//f/7//j/9//2//n/9//4//z//P/9//3//f/8//z//f/9//3//v/+//3/
/P/7//n/9//2//X/9f/0//r/+//7//z/+v/6//r//P/7//r//P8CAP3//P/9//r//P/9
//3//f/6//j/9f/z//X/8//1//v/9//3//j/+P/2//b/9f/1//j/9v/6//v//P/8//z/
/P/4//f/9v/1//X/9v/2//X/9//4//j/+P/5//j/+P/4//r/+v/6//r/+f/4//f/+P/4
//b/+P/4//f/9v/3//j/9f/0//P/9P/3//n/+//+//v/+v/5//j/9//3//r/+v/4//j/
9v/2//z//P/8//n/AQAAAPb/8//y//H/8P/0//b/+P/6//z//P/8//z/+f/4//f/9v/0
//T/9P/0//X/9v/3//j/9//5//b/9f/3//f/9//3//f/9//3//f/+f/5//n/+//7//v/
+//7//f/9v/1//b/9//6//3/AgD///7//P/6//3///8BAAMAAAD//wEAAAD8//z//P/9
////AQACAAIAAAD//////f/9//v//P/7//X/9f/1//b/9v/2//b/9f/2//b/9v/3//X/
9v/2//b/+P/2//b/9v/1//X/9f/2//j/+P/4//j/8v/y//P/8f/y//b/9P/v/+//9P/3
////DQAdACwAOABIAF8AcAB8AIQAggBvAGAASwAmAAUA9P/r/+b/5v/m/+n/6v/n/+f/
6//v//b//v/9//7//v/+//z/+P/2//T/+P/5//r/+v/4//j/+v/3//T/9//3//j/+P/3
//b/9P/0//T/9f/2//j/+f/6//v/+P/4//f/9//3//f/9v/2//f/9//4//n/+f/3//f/
9//6//j/+P/2//f/+P/8//3/+//6//n/+v/4//j/+P/3//j/+v/8//3/+//7//v/+//8
//v/+//+/////////wAAAgAAAAAAAAD+////////////AQABAAQABAAEAAUACAAFAAQA
BgAFAAcABAAGAAgACQAKAAoACgALAA0ADQAOAA4ADgAPABAAEAATABUAFQATABMAFAAV
ABQAFAAUABMAFwAYABYAFwAWABUAEwASABIAEwASAA8ADwAOAA4ADwAPAA4ADQAKAAoA
CwALAAgABQAFAAUAAwAHAAcAAwADAAQABAADAAQAAwD///3//P8BAP7//P/8//r/+f/5
//v/+//6//r/+f/4//n/+v/7//z/+//6//n/+v/6//r/+f/7//v//P/8//7//v/+//z/
+f/6//v/9//5//r//f/9/////v///wAAAAD7//n/+v/6//v/+//7//r/+v/7//v//f/+
//7//f/9//3//P/7//3//f/+//7///////7//v/+//7//v8AAP3/+v/6//7//P/8//7/
/P/6//v/+//7//3//v/+/////v/5//j/+//6//v//f/+//3//P/6//n/+f/2//n/+f/8
//z//P/8//v/+//7//v/+f/6//r/+f/6//z//f/+//z/+v/5//j/+v/6//r/+v/6//r/
+v/8//7//P/+//7/+v/4//j/+P/6//r/+v/8//v/+//7//z//P/8//z//P/4//f/+f/4
//j/+v/6//z//f/8//v/9//5//j/9v/3//j/+f/6//j/+P/4//j/+P/4//j/+//5//n/
+f/5//n/+f/5//n/+f/5//n/+f/5//v/+//7//v/+//6//r//P/+//z//P/8//7///8A
AAAAAAABAAEAAQABAAEAAQAGAAYABAAEAAIAAwADAAMAAgAAAAAAAQAFAAUABAABAAAA
/f/4//f/9//4//j/+P/7//v/+//8//v/+//6//r//P/8//z/+v/4//j/9//3//f/+P/4
//j/+P/4//b/9v8BAAUA9v/w//T/9//3//j/+/8DABMAIwA0AEoAXgBrAHoAigCOAIgA
eQBeAD0AHAAFAPz/8f/q//D/9P/z/+7/7f/x//n/+//6//T/9//6//z//v/8//r/+v/6
//r/+//8//z/+//8/////f/6//3//f/+//3//f/9//z//P/8//3//v/7//n/9//1//j/
/P///wMAAwADAAIAAgAAAP////////3/+//7//v/AQAAAAEAAAACAAIABQAFAAEAAAD/
/wAAAgACAAIAAQADAAQABQAFAAIAAQAAAP//AAD/////AgAEAAUABgAIAAkABgAFAAQA
AgADAAMAAwAEAAcACAAMAAgABgAFAAYACAAKAA8AEQAQAAwADQAOABEAEgASABIAEQAT
ABMAFAAWABYAFwAYABcAGQAaABkAFgAVABUAFQAZABoAGwAbABoAGgAXABcAGQAZABgA
GAAbAB0AHQAbABYAFAATABMAFAAUABQAEgARABEAEAAMAAsACwALAAkADQANAAkACQAI
AAYAAwACAAQAAQAAAAAAAQD+//z//P/+//3//f///////v/+//3/+v/5//j/9//8//3/
/v////z//P/8//v//v///wEAAgD+//z/+v/2//j/+v/8//n/+v/8/wAAAQD///z/+//6
//3/+//8/wAAAAABAAEAAQD+//7///////3//v/+//3/+//7//r/+f/8//3///8AAAMA
AwACAAIA///+//3//v/9//r/+v/+//z//P/+//z//P/9//3//f///wAAAAABAP//+//7
////+//7//z//P/8//z/+//7//v/+P/7//v///8AAAEAAgAAAP///v/9//v//P/8//v/
/f/+//7//v/8//r/+f/4//n/+v/7//z/+v/6//r//P/9//z///8AAP3/+v/5//j/+P/4
//j/+v/7//v/+//8//7//v/+//7//f/9/wAAAAD9//z/+f/4//z//P/8//n/+/8AAAIA
///8//n/9v/5//r/+/////v/+//7//v/+//7//v/+//8//3//v////7////+//3/////
//7//v8AAAIAAAAAAP7/AAABAAIAAgACAAMAAwAFAAUABQAFAAgACAAGAAYABgAHAAcA
BwAFAAIAAQABAAMAAwACAP///f/7//f/9//4//r/+//8//v/+f/3//b/9//5//r//P/+
//7//v/8//r/+v/5//n/+v/8//3//v/6//j/9P/y//f/8//u//D/9v/3//f//v8FAAsA
FwAnADgATgBiAHMAgACKAI4AigB7AGIAQQAcAP//9P/z//T/7v/o/+f/7v/3//3/+//1
//D/7v/x//T/9v/4//v/+v/7//z/+//7//v/+v/4//j/+v/3//b/+f/5//r/+//7//v/
+v/4//j/+f/6//r/+f/4//f/+P/6//v//f/7//v/+v/6//v/+//8//3////9//3//f/9
//r/+f/2//j/+P/7//v//P/8//z//v/8//z//P/7//3//v/////////////////+//3/
/f8AAP///////wAABAACAAIAAgADAAUABgAHAAUABwAHAAoABAACAAEAAgAEAAQABwAH
AAcABAAGAAgACwAMAAwADAANAA8ADwAQABEAEgAUABYAFAAXABkAGQAUABMAEwATABUA
FgAXABcAGQAaABgAGQAWABUAEwASABQAFwAYABcAFAASABEAEQARABAADwAMAAsACwAK
AAYABwAHAAcABQAGAAUAAAD//wEAAAD+//7//v/7//r/+v/9//r/+P/4//j/9//3//n/
+//6//r/+f/4//n/+v/7//r/+f/4//f/+P/4//j/9//2//X/9f/0//X/9v/3//b/9v/4
//r/9//1//b/+f/5//j/9v/2//b/9v/z//P/9v/6//v/+//7//j/+P/5//n/+//8//z/
+//6//n/9//1//f/9//4//j/+//7//r/+v/6//r/+v/8//f/9P/0//j/9//4//v/+v/3
//f/9v/1//f/+P/4//n/+P/z//L/9f/2//f/+f/6//j/+P/3//f/9//0//f/9//2//b/
9v/2//X/9f/1//X/9f/2//b/9f/1//b/9v/2//P/8v/y//L/9P/0//T/9P/0//T/9P/2
//X/8v/z//L/8//y//P/9P/z//L/8f/y//H/8f/x//L/9P/0//T/9P/v/+//8v/y//D/
8P/u/+7/8//0//X/8//1//T/9P/0//T/9P/0//H/8P/v//H/8f/x//H/7//v/+//7//x
//H/8//z//P/8//z//L/8v/y//T/8v/0//T/9v/3//b/9v/2//f/9f/1//X/9f/3//r/
+v/4//j/+P/5//n/+v/6//n/+v/4//n/+P/2//X/9f/z/+//7//v//D/8P/w//D/7//u
/+7/7v/v/+//8P/w//D/8P/u/+7/7v/t/+3/7f/u/+7/7f/s/+v/6P/u/+//7//u/+7/
7P/l/+X/6P/v//n/AQALACAAMgBCAFcAagB0AHgAeABtAGAASwAsAAsA9P/n/97/3v/e
/9//5P/r/+v/5f/n/+7/8P/u//D/8f/y//H/7v/t/+z/7v/v//D/8P/v//D/8//x/+v/
7f/s/+z/7v/v//D/8P/z//T/9v/4//X/8//x/+//8P/y//P/9f/y//H/7//u//H/8f/y
//P/8f/v/+//7//z//L/8//y//T/9P/3//f/9P/0//T/9v/2//b/9v/1//P/9P/1//X/
9f/1//X/9f/2//X/9f/4//f/9//3//j//P/6//r/+v/6//v/+//7//n/+//7//7//P/8
//3/AAD+//7/AQABAP///P/+/wAAAgAEAAUABgAGAAcABgAGAAcACAAKAAwADAAPABEA
EQAOAA0ADQANAA8AEAARABEAEQAQAAwACwANAA8AEAASABEAEQAPAAsACQAIAAgACQAJ
AAgABwAEAAUABQAEAAAAAQABAAEA//8AAP//+v/5//n/+P/2//b/+//5//n/+v/6//b/
8//y//D/7//v//H/8v/y//P/8//v/+//7//v/+//7//v/+//7//w//H/8f/v/+//8P/w
/+7/7v/u/+z/7f/w//P/8f/z//T/9//3//b/9P/0//T/9v/z//P/9v/2//f/9//3//T/
9P/1//X/9v/4//n/+f/3//X/8v/v//L/8//1//b/9v/1//P/8v/1//b/9//6//X/8v/y
//b/8v/y//T/8v/0//X/9f/1//b/9v/1//X/9f/x//H/9f/z//P/9P/0//L/8v/x//H/
8f/u//H/8f/v/+7/7f/s/+3/7//x//P/8//0//T/8//x//L/8v/y//L/8v/z//T/8v/y
//L/8v/w//D/8P/y//T/8v/0//T/8P/u/+7/7v/w//D/8P/y//D/7//u/+7/7//w//H/
8v/x//H/9P/0//L/8v/w//D/8//y//H/7f/v//D/8P/y//L/8v/y//T/9P/0//T/8P/u
/+z/6v/u//D/8v/0//P/8v/x//D/8P/w//D/8P/w//D/8P/w//D/8P/w//D/8v/0//b/
+P/z//D/7f/q/+v/7P/t/+7/7v/u/+7/7v/x//L/8//0//L/8v/y//L/8v/y//L/8v/y
//L/8v/y//D/8P/w//D/7v/u/+7/7v/u/+7/7v/u//H/8v/z//T/8//y//H/8P/y//L/
8v/y/+//7v/t/+z/7//w//H/8v/w//D/8P/w//L/8v/y//L/7//u/+3/7P/t/+7/7//w
//L/8v/y//L/8f/w/+//7v/w//D/8P/w//L/8v/y//L/8f/w/+//7v/v//D/8f/y//L/
8v/1//P/9f/1//X/9f/z//H/7//t/+v/6//r/+v/8P/z//b/+f/3//T/8v/w//L/8P/w
//D/8v/z//T/9P/x//H/8P/v//H/8//1//r//P/6//r/+v/5//n/+f/4//f/+P/6//3/
/f/8//n/+f/3//P/8//z//L/8P/u/+z/6//q/+r/6v/s/+3/7//w/+7/7v/s/+z/7//v
//D/8f/v/+7/7f/s/+j/6v/q/+n/6f/q//D/8P/r/+n/6v/r/+///f8TACYAOABQAGMA
agByAIAAfABrAFoAQwAiAAMA7P/h/97/4P/g/+P/5P/n/+3/7//p/+j/6P/o/+r/6//s
/+7/7P/s/+z/7v/v//D/8P/u/+7/8P/t/+n/6//q/+r/7P/t/+7/7v/t/+z/7P/s/+7/
7//w//H/7v/u/+3/7f/v/+//7v/u/+//7//w//H/8P/t/+z/6//v/+7/7//u/+z/7P/v
/+//7v/u/+7/8P/y//L/8v/x//H/8v/z//P/8//z//P/8//x/+//7v/w//L/8//0//b/
9f/y//H/8P/0//f/+f/7//f/9//1//b/9f/2//j//P/6//r//f/9//v/+P/6//z///8A
AAAAAAD//wEAAQACAAQABAAFAAYABAAFAAUAAwADAAMABAAFAAcACAAJAAkADAAMAAkA
CQALAAsACgAKAAsADQANAAsABgAEAAMAAwAGAAYABgAEAAIAAQD///r/+v/7//z/+//9
//3/+f/5//f/9v/0//T/9v/z//L/8v/z//D/7v/u//D/8f/z//f/9P/y//H/7//r/+v/
6//r/+z/6//q/+n/6v/q/+r/6f/r/+v/7P/s/+z/7P/s/+r/7P/u//D/7f/r/+z/7//v
/+z/6v/q/+r/6v/n/+f/6v/s/+3/7f/t/+z/7P/t/+3/7f/u/+7/7f/w//H/8f/x//H/
8f/y//L/8v/x/+//7v/t/+z/6//s/+v/6P/o/+z/6v/q/+z/6v/q/+v/6//r/+7/7v/t
/+3/7//r/+v/7//r/+v/7P/s/+v/6v/o/+f/6P/m/+r/6//u/+7/7v/u/+v/6//r/+v/
6v/q/+n/5//o/+r/6//s/+v/6v/q/+r/6P/m/+T/4v/j/+T/5f/o/+n/6P/r/+z/6P/m
/+b/5v/k/+T/5P/m/+f/5//n/+j/5v/m/+b/5v/l/+X/6P/o/+T/5P/i/+L/6P/o/+j/
5f/r/+j/5v/o/+j/6P/o/+b/5v/m/+b/6P/o/+j/6P/n/+b/5f/k/+X/5v/n/+j/5f/k
/+P/4v/k/+T/5P/k/+b/5v/m/+b/5f/k/+P/4v/i/+L/4v/i/+P/5P/l/+b/5P/k/+T/
5P/l/w==
         </WaveFormData>
      </LeadData>
      <LeadData>
         <LeadByteCountTotal>10000</LeadByteCountTotal>
         <LeadTimeOffset>0</LeadTimeOffset>
         <LeadSampleCountTotal>5000</LeadSampleCountTotal>
         <LeadAmplitudeUnitsPerBit>4.88</LeadAmplitudeUnitsPerBit>
         <LeadAmplitudeUnits>��V</LeadAmplitudeUnits>
         <LeadHighLimit>2147483647</LeadHighLimit>
         <LeadLowLimit>268435456</LeadLowLimit>
         <LeadID>II</LeadID>
         <LeadOffsetFirstSample>0</LeadOffsetFirstSample>
         <FirstSampleBaseline>0</FirstSampleBaseline>
         <LeadSampleSize>2</LeadSampleSize>
         <LeadOff>FALSE</LeadOff>
         <BaselineSway>FALSE</BaselineSway>
         <ExcessiveACNoise>FALSE</ExcessiveACNoise>
         <MuscleNoise>FALSE</MuscleNoise>
         <LeadDataCRC32>665796405</LeadDataCRC32>
         <WaveFormData>
9v/2//b/9v/4//j/+P/4//j/+P/4//j/+v/6//r/+v/4//j/+P/4//n/+v/7//z/+v/6
//r/+v/6//r/+v/6//z//P/8//z//P/8//z//P/8//z//P/8//r/+v/6//r/+f/4//f/
9v/3//j/+f/6//r/+v/6//r/+f/4//f/9v/2//b/9v/2//b/9v/2//b/9v/2//b/9v/0
//T/9P/0//b/9v/2//b/9v/2//b/9v/2//b/9v/2//b/9v/2//b/9f/0//P/8v/0//T/
9P/0//T/9P/0//T/9v/2//b/9v/0//T/9P/0//L/8v/y//L/8P/w//D/8P/x//L/8//0
//L/8v/y//L/9P/0//T/9P/z//L/8f/w//D/8P/w//D/8v/z//X/9v/0//T/9P/0//P/
8//z//T/9f/2//n/9v/7//3//f///wAAAgACAAAA/f/9//3//f/+//7//v/9//z/+//6
//r/+v/6//j/9//3//f/9//1//X/8//1//X/8//x/+//7//v/+3/7P/r/+3/7f/t/+3/
7//v/+7/7v/s/+7/7P/s/+3/7f/t/+3/7P/s/+v/6//q/+r/6f/p/+v/7f/v//H/6v/p
/+n/6v/q/+r/7P/q/+j/8v/1//T/BAAmAEYAZgCMAK0AuQCvAIsAbgBjAFIANAAfAA8A
AAD3//T/9v/8/wAABAACAAQAAgD7//j/+P/3//P/8v/y//T/9P/1//X/9f/1//X/9P/0
//T/8f/z//P/9P/0//T/8//z//H/8f/y//P/9f/1//T/8//w//D/7//u//H/8f/w//D/
8f/z//f/+f/2//P/8v/x//T/9f/1//X/9P/z//L/8v/z//P/9P/3//X/9P/0//T/9f/1
//X/9f/3//j/+P/3//b/9P/z//T/9v/3//f/+f/7//r/+P/4//f/+P/5//n/+v/6//v/
/f////3//f/+//3/AQADAAMAAQAAAP////8DAAUABgAIAAkACQALAA0ACwAMAA0ADwAR
ABIAEwATABMAEwATABQAEwATABQAFQATABMAEgASABQAFAASABIAFAAWABYAFgATABMA
EwASABEAEQARAA4ADAAMAAsACAAHAAYABAABAAIAAwABAAIAAwAAAAAAAQD///3//P/8
//r/+v/4//b/9v/2//X/9f/2//b/9v/2//L/8P/y//L/9v/4//n/+v/4//f/9v/1//P/
9P/0//T/9P/1//j/9//3//v//f/6//n/+P/5//j/+v/4//v//P/7//j/9//3//v//f/+
//7/+//7//v/+//5//z//P/8//z//P/8//z/+//6//j/9//5//n/+f/5//r/+v/7//z/
+v/6//r/+v/6//n/+P/3//f/9v/0//T/+P/4//f/9//3//b/9v/2//b/9v/2//b/9v/2
//f/+v/5//j/9//2//j/+P/3//f/+f/3//f/9//1//X/9f/0//T/9f/1//X/8v/y//L/
8v/y//H/8f/w//P/9P/2//f/9f/1//X/9//1//X/9f/1//P/8//z//X/8//y//L/8v/0
//T/9P/0//X/9f/1//X/9//0//D/8v/0//L/8v/y//L/9P/z//P/9P/y//L/8v/y//T/
9f/1//X/9//5//v////6//3//////wEAAgAEAAQAAAD9//v/+f/8//z//f/+//v/+//7
//v//v/+//7//P/5//n/+f/5//X/8//x//P/9P/1//T/8//1//X/8//y/+//7//v/+//
7f/t/+3/7P/u/+7/8P/u/+z/7f/t/+3/7f/u/+7/7f/t/+z/7P/r/+3/7f/t/+3/8f/u
/+n/6f/s//D/6v/q//T/9P/u/+//+v8MACYARgBkAI4AtQDFAMEApQB+AGkAWgA8AB0A
BQD2//H/7v/u//T/AAAAAPz//P8AAAUA///+//z/9//y//L/9P/0//P/8//z//P/8//y
//L/8v/w//P/9P/2//T/9P/z//P/8//z//T/9f/z//P/8v/x//P/9P/0//T/9f/1//T/
9P/z//P/9f/1//X/8//z//P/8v/z//P/8//y//H/8P/w//P/8//0//f/+f/4//j/+P/3
//f/9//3//n/+v/6//n/+//6//r//P/7//v/+v/7//n/+P/2//b/9//4//n/+f/6//r/
+//9//v/+f/5//r//P8BAAQABQACAAIAAgADAAQABQAFAAYACgALAA4AEQAPABAAEQAT
ABUAFgAXABcAFwAXABcAGAAXABcAGAAZABcAFwAWABYAGAAYABYAFgAWABgAGAAYABcA
FwAXABYAEwATABMAEAAOAA4ADQAKAAcABgAEAAEAAwAFAAQABgACAP7//f/9/////f/8
//z//v/+//z/+v/4//j/9//3//j/+P/4//j/9v/0//b/9v/1//b/9v/2//f/9//3//f/
+f/6//r/+v/3//f/+f/3//b/+//+//z/+//6//v/+v/4//b/+f/6//z/+v/6//v//v//
/////v/7//v/+//7//f/+v/6//r/+//8//3//v/9//z/+v/5//3//f/9//3/+//6//r/
+v/4//j/+P/4//v/+//7//v/+f/4//b/9v/6//r/+f/5//j/9v/1//T/9v/2//b/9v/2
//b/9//6//j/+P/4//j/+v/6//n/+f/4//X/9P/z//T/9f/2//b/9v/3//f/9//4//j/
+P/4//r/+f/5//j/9v/2//f/9//1//X/9f/3//f/9//3//f/9//3//f/+f/4//b/9f/0
//X/9v/3//j/9P/z//L/8f/x//L/8v/y//L/8v/w//D/+v8AAPb/9f/0//P/8v/0//T/
9P/0//X/9f/2//b/9P/0//T/9P/3//f/9//4//n/+v/9//r/+//9//3///8CAAQABAAC
AP///////////v/+//7//f/9//3//f/+//7//v/8//v//P/9//7//f/4//X/9v/1//b/
9f/0//X/8//x//D/7//x//H/8f/x/+//7//u/+7/8P/y//D/8P/x//H/8f/x//H/8P/u
/+3/7f/u/+7/7//u/+3/7P/r/+z/6//t//D/6v/m/+j/7P/0//b/8//2/wQAHgBAAGYA
jACrAL8AxQCtAIYAbQBeAD4AGwAFAPb/7f/u//L//P8EAAQABAAIAAYA///+//7//f/5
//X/9P/1//T/9P/1//b/9//2//T/8//y//D/8//0//b/9P/0//P/8//z//P/9P/1//f/
9//2//X/9f/2//b/9v/1//X/9P/0//X/9f/3//f/9//1//X/9f/0//X/9f/1//f/9//3
//j/9v/1//X/9//5//j/+P/4//b/9f/0//P/9//6//z//f/7//j/9v/2//j/+f/5//v/
+//6//j/+P/7//z//f/9//z//P/9////AQD/////AAD//wMABQAFAAQABAAEAAUABgAH
AAcACAALAAsADQAPAA0ADgAPABEAEwAUABUAFQATABMAEwAUABcAFwAYABkAGQAZABgA
GAAYABgAFgAWABgAGgAaABoAFwAXABcAFgAUABMAEgAOAA4ADgANAAoACgAKAAkABwAF
AAUAAgACAAMAAAAAAAEAAAD9//v/+v/7//z/+//6//j/+P/3//f/+f/6//v//P/4//b/
+P/4//f/+P/4//j/+f/5//n/+f/5//r/+v/6//f/9//5//f/9//7//3/+v/4//j/+v/6
//v/+v/+/wAA/v/8//z//f/+///////+//v/+//7//v/+f/8//z//P/8//z//P/8//z/
/P/7//v//f/9//3//f/7//r/+v/6//r/+v/6//r/+//7//v/+//7//r/+P/4//j/+P/3
//f/+P/4//n/+v/4//j/+P/4//f/9v/2//j/+P/4//j/+P/4//j/9//3//f/9f/1//X/
9//3//f/9v/2//f/9//3//j/+P/4//j/+P/3//f/9v/3//j/+v/7//j/9//2//f/+f/5
//n/+f/1//X/9f/3//f/9v/2//b/9v/2//b/9v/1//X/9f/1//f/+P/4//j/9v/2//T/
9P/u//D/9P/1//b/9//4//b/9v/2//b/+P/4//j/+P/1//X/9v/2//b/9v/2//b/+v/7
//z//v/9//7/AQD+/wMABQAFAAcABgAGAAQAAAAAAAEAAgADAAQABAAEAAMAAgABAAAA
AAAAAAAA/v/9//3//f/9//v/+f/3//n/+f/7//n/9//3//n/9//2//X/9f/1//X/9f/z
//P/8v/y//D/8v/w//D/8//z//P/8//2//b/9f/1//L/8v/x//H/8//z//P/8//s/+3/
8f/u/+r/8P/0//L/8P/0//n/AAAUADQAWAB6AJwAtQC/ALMAjwBwAGEASgAsABUABQD4
//H/8P/0//7/BgAKAAgABgAEAAMA/v/+//3/+f/2//b/+P/4//n/+f/5//n/+f/4//j/
+P/z//X/9f/2//j/+P/3//f/9//3//j/+f/3//f/9v/1//X/9v/2//b/+P/5//n/+v/3
//f/+f/5//n/9//3//f/+P/5//n/+f/5//n/+f/6//r/+f/5//v//f/8//z//P/7//v/
+//7//n/+v/6//n/+//6//r//P/8//3//f///wEAAAD+//7//v/+//7//f/+//7///8B
AAQAAwAEAAYABgAJAAoACQAIAAgACAAJAAgACQAJAAoADAANABAAEwASABIAEgATABMA
FAAVABUAEwATABMAFAAXABcAGAAZABsAGwAaABoAGAAYABYAFgAUABYAFgAWABEAEQAR
ABAAEQATABUAFAAPAA4ADAAIAAoACgAJAAcABQAFAAIAAgACAAAAAQADAAUAAwACAAIA
AAAAAP7//P/8//z/+//7//z//P/8//z/+v/4//r/+v/5//r/+v/6//n/+f/5//n/+v/8
//3//v/7//v//f/7//n//f////z//v/+/wAAAAD+//z///8AAAAA/v/+////AAABAAEA
AAD///////////3/AAAAAAAA/P/8//z//P/8//z/+//7///////////////+//7//v/8
//z//P/8//v/+//7//v//P/8//v//P/8//z/+//7//r/+P/3//b/9//4//n/+v/3//b/
9v/4//j/+P/4//j/+v/6//n/+f/5//f/9//3//X/9f/1//T/9f/3//j/+f/2//b/9v/2
//b/9f/1//T/8v/y//P/8//z//P/8//1//X/9f/1//X/9P/1//b/+f/5//j/+P/4//b/
9v/2//T/9P/0//T/9f/1//b/+P/3//b/9f/0//P/8//y//H/9P/1//b/+f/1//f/+P/3
//j/+P/5//j/+P/5//v//f///wAAAgAEAAYACQAMAA8AEQASABMAEgAPAA8ADwAPAAkA
BQABAAEAAAD///z/+f/5//n/9//2//P/8//z//P/8//z//P/8v/w//D/8v/w//D/8f/x
//H/8P/w/+//7f/v/+7/7v/t/+//7//v/+//8f/o/+n/6//m/+T/5v/o/+z/7v/s/+3/
9v8SADYAUgB2AJwAtQC9AKsAiQBuAF8ASAAsABkACwD+//P/8P/0//j//v8EAAYAAgD8
////+v/6//n/9f/0//T/9v/2//T/8//y//H/8f/w//D/8P/v//H/8f/y//T/9P/z//P/
8f/x//L/8//y//H/7//t/+//8P/w//D/8f/x//D/8P/v/+//8f/x//H/7//v/+//8P/x
//H/8f/v/+//7//w//D/7//v//H/8f/w//D/8P/x//H/8f/x//H/8v/y//H/8v/y//P/
9v/0//X/9f/3//f/9v/0//T/9//4//n/+f/5//j/+P/5//n/9//3//j/+f/9//////8B
AAIAAwAFAAQABQAFAAYABQAFAAcACQAJAAoACwANAA0ADgAPAA8ADQANAA0ADgARABEA
EgATABEAEQAQABAAEAAQAA4ADgAQABIAEgASAA8ADwAPAA4ACwALAAsACAAEAAQAAwAA
AAIABAAFAAUABAADAP///v////z//P/9/////f/8//z/+v/6//j/9v/2//b/9f/1//P/
8v/x//D/8P/w//T/9v/5//r/+v/6//n/+f/5//n/9//4//j/+P/5//n/+//5//b/+f/6
//b/9v/2//j/+P/2//T/9//4//n/+P/5//v//P/9//3//P/7//v/+//7//f/+v/6//r/
+P/4//j/+P/3//b/9P/z//b/9//4//n/9//2//b/9v/2//j/+v/8//r/+f/4//f/9//2
//T/9P/0//T/8//z//X/9P/0//T/9P/0//T/9P/x//D/8P/y//P/9P/1//b/9v/2//X/
9f/2//P/8v/x//P/8//z//L/9P/1//X/9f/y//L/8v/y//P/8//0//T/9P/0//X/9f/z
//P/8//1//L/8f/w/+//6//r/+v/7f/w//L/9f/4//f/9v/1//T/9f/1//X/9f/0//T/
8//y//T/9P/y//L/8P/u/+z/7//w//H/8v/0//T/9P/0//L/8v/y//L/8P/w//D/8P/y
//L/8v/y//T/9P/0//T/8//y//D/7//y//L/8v/y//T/9P/1//X/8//0//X/9v/6//j/
/P////z//f/9//7/AQAAAAAAAQAAAP///f/8//7//f/9//3/+//8//z//P/6//n/+f/5
//v/+f/3//X/9//3//f/9f/x//H/8f/v/+7/7f/t/+3/7f/t/+3/7f/u/+7/7v/w/+//
8P/y//P/8f/v/+7/7P/r/+v/6v/q/+z/7f/u/+//7f/v/+7/6//r/+z/8P/u/+z/7v/w
/+7/8f/6/woAIgBCAGYAiACrAMEAvwCfAH4AaQBOADIAIQAPAPj/7//u//L/9v/6//7/
/P/8/wAABQAAAAAA///7//b/9v/4//j/9f/1//X/9f/3//b/9v/2//P/9f/1//b/9v/2
//X/9f/y//H/8f/x//L/8//z//P/8//0//T/9P/z//P/8v/y//P/8//1//X/9//1//X/
9f/2//f/9//3//X/9f/1//b/9v/1//X/9//3//b/9v/2//f/9//3//f/9//4//j/9//5
//j/+P/6//j/+f/5//v/+//6//j/+P/5//r/+//7//z//P/9////AAD//wAAAgACAAUA
BgAFAAQABAAEAAUABwAJAAoADAAMAAsADAANAA0ADgAPABEADwAQABEAEQATABMAEwAU
ABMAEwAUABUAFgAXABcAGAAYABgAFgAWABUAFgAVABQAEgATABQAFAASABEAEAAMAAsA
DAAMAAoACgAKAAkABwAHAAcABAAEAAUAAgACAAMAAQD///7//v/+//7//P/6//z//P/7
//v//P/8//z//P/6//j/+v/6//n/+v/6//r/+f/5//n/+f/5//r/+v/6//v/+//9//v/
9//7//3/+v/4//j/+v/6//z/+v/9//7/AAD+//7////+///////+//v/+//7//v/+v/+
////AAD8//z//P/8//z//P/7//v/+//7//v/+//7//r/+v/6//r/+v/6//r/+f/5//n/
+f/5//j/9v/2//b/9v/1//X/9v/2//f/+P/2//b/9v/2//b/9v/3//r/+f/4//f/9v/4
//j/9//3//v/+f/5//n/9//3//f/9v/4//n/+f/5//b/9v/2//b/9P/z//P/8v/y//L/
8//z//X/9f/1//f/9v/1//T/8//0//X/9v/5//f/9v/2//b/9v/2//b/9v/z//P/8//z
//T/9v/3//j/9v/2//T/9P/0//b/9P/0//T/9P/0//T/9P/0//T/8v/y//L/8v/z//P/
9P/0//b/9v/2//b/9f/1//X/9v/2//b/+P/0//j/+//8////AAACAAIAAAABAAEAAQAB
AAAAAAAAAP///f/9//3//v/+//7//P/7//v/+//7//n/9//1//f/9//5//f/9f/1//X/
8//y//H/7//v/+//7//v/+//7v/u//D/8v/w//D/8f/x//H/8f/y//L/8f/x//D/8P/v
/+//7P/r/+r/6f/2//v/7//q/+r/7v/4//j/8P/u//f/AAAQAC4AUAByAJAArQC7ALMA
kwB0AGEATAAyAB8ABwD4//P/8v/y//r/AgAEAAIAAgACAP3//f/+//7/+//4//j/+v/6
//j/9//2//X/9v/2//f/+P/z//X/9f/2//b/9v/1//X/9//3//j/+f/3//X/8v/v//L/
9P/1//b/+P/5//n/+v/3//f/+f/5//j/9f/0//P/9v/5//v//f/8//v/+v/6//r/+f/5
//v/+v/4//f/9v/3//f/9//3//f/+P/4//f/+f/4//j/+v/6//v/+//9//3//P/6//r/
/f/+///////+//7///8BAP///f/9//7/AAAFAAgACQAGAAYABgAHAAoACwALAAwADAAL
AAwADQAOABAAEgAVABMAFAAVABUAFwAXABcAGAAXABcAGAAZABcAFwAWABYAGAAYABYA
FgAYABoAGgAaABUAFQAVABQAEQARABEADgAMAAwACwAIAAgACAAHAAUABQAFAAIAAgAD
AAAAAAABAAEA///+//7//P/8//r/+P/6//r/+f/5//r/+v/6//r/9//0//X/9P/4//r/
+//8//n/+f/5//n/+f/6//r/+v/5//n/+//5//b/+f/6//b/9//4//v//P/8//r//f/+
//7//P/8//3//v///////v/9//3//f/9//3/AAAAAAAA/f/8//v/+v/8//z/+//7//3/
/f/9//3//f/8//z//P/4//j/+P/4//v/+//7//v/+//6//j/+P/6//r/+f/5//n/+P/4
//j/+P/4//j/+P/1//T/9P/2//j/+P/4//j/+f/6//r/+//8//n/+P/3//f/9//3//b/
9v/3//f/9//0//T/9P/0//X/9f/2//b/9P/0//X/9f/1//X/9f/3//n/+f/5//n/9v/1
//T/9f/1//T/9P/0//b/9v/2//b/9f/1//X/9f/3//j/+P/4//r/+v/4//j/+P/4//j/
9f/0//P/8v/z//T/9f/2//X/9f/2//b/9v/2//b/9v/5//n/+f/6//v//P////z/AQAD
AAMABQAFAAYABQACAAEAAQABAAEA/f/8//v/+f/7//3///8CAAAAAAD+//3/////////
/f/7//n/+//7//n/9//1//X/9//1//T/8//z//P/8//z//L/8f/v/+7/8f/0//P/9P/y
//H/8P/v//H/8v/y//P/8v/y//H/8f/z//P/8//z/+7/7f/r/+z/8v/0//j/AgAAAPj/
9f/6/w4ANABYAHYAlgCvALcAqwCLAHAAZQBKACgAFQAJAP7/8//u//L/AAAKAAgABAAA
AAIAAwD///7//P/3//X/9v/5//r/9//3//f/9//3//b/9v/2//P/9f/1//b/9v/2//X/
9f/3//f/+P/5//f/9//2//X/9//4//j/+P/5//n/+P/4//X/9f/3//f/+f/3//f/9//2
//f/9//3//n/+f/5//r/+f/3//b/9//5//j/+P/4//n/+f/5//n/+f/6//r/+f/5//j/
+P/6//r/+//7//3////+//z//P/8//z//P/7//3//v8AAAMAAgD///7//v///wMABQAF
AAQABAAEAAUACAAJAAkACgAJAAkACwANAA8AEAARABMAEwAUABUAFQATABMAEwAUABUA
FQAWABcAGAAZABkAGgAXABYAEwASABMAFgAXABgAEwATABMAEgAQAA8ADgAKAAsADAAM
AAoACgAKAAkABwAFAAUAAgACAAEA/v/+/////f/7//r/+v/8//z/+v/4//n/+v/6//v/
+v/6//r/+v/6//j/+v/6//j/+P/3//b/9//3//f/9//1//b/9v/2//f/9//5//f/9v/7
//7//P/6//r//P/8//r/+P/7//z//P/6//r/+//8//3//f/8//3//f/9//3/+//+//7/
/v/7//r/+f/4//r/+v/5//n/+//7//v/+//9//z//P/8//n/+P/3//b/+f/5//n/+f/3
//b/9P/0//f/+P/4//n/9//2//b/9v/5//r/+//8//r/+P/3//j/9v/2//b/9v/4//j/
9//3//f/9f/1//X/8//z//P/8v/0//X/9f/1//b/9v/2//b/9P/z//P/8v/0//T/9f/1
//P/8//z//X/9f/1//X/9f/x//H/8f/z//H/8P/w//D/8//0//X/9v/z//P/8//z//H/
8v/y//L/8//0//P/9P/y//D/8v/y//L/8v/0//P/8//0//T/9P/0//T/8v/z//P/8//0
//X/9v/5//j/+//9//3//f/+/wAAAAD9//v/+v/5//z//P/9//7/+//7//v/+//+//7/
/v/8//r/+f/4//f/9v/1//T/9//2//X/8v/v/+//7//t/+z/7f/t/+3/7f/t/+3/7f/s
/+v/6v/r/+j/6v/r/+v/6//t/+7/7v/t/+3/7P/s/+v/6f/p/+n/6f/r/+z/6f/l/+j/
6v/m/+b/6v/w/+7/6f/q//z/FAAyAFgAfACbALMAuQClAIIAbQBcAEQALwAZAAQA9f/w
//D/9P/6/wYABgAAAAIA///8//z/+//3//P/8v/z//L/8v/z//T/9f/0//L/8f/w/+3/
7//v//D/8v/y//H/8f/y//P/9f/3//b/9f/z//H/7//w//D/8P/y//P/8//0//P/8//1
//X/9P/x//D/7//y//P/8//z//X/9f/1//b/9P/z//P/9f/z//L/8v/y//T/9f/2//f/
9f/2//b/9f/1//T/9P/2//T/9f/1//f/+f/4//b/9v/5//r/+//7//r/+v/7//3//f/7
//v//P/9/wEAAwADAAQABAAEAAUABgAHAAcACAALAAsADQAPAA8AEAARABMAEgASABIA
EQATABMAEwAUABcAFwAYABkAGAAXABUAFAAWABYAFAAUABQAFgAWABYAFQAVABUAFAAR
ABEAEQAOAA0ADgAOAAwACQAIAAYAAwABAAEA/v/+//3/+v/6//v//P/7//v//P/6//r/
+P/2//b/9v/1//X/+P/4//j/+P/2//T/9v/2//b/9v/1//T/9f/1//X/9f/1//b/9v/2
//X/9f/3//X/8f/1//f/9P/3//j/+//8//7//P///wAA/f/6//n/+f/4//n/+f/4//n/
+f/5//n/+v/+////AAD9//z/+//6//r/+v/5//n/+f/5//n/+f/3//b/9v/2//b/9v/2
//b/9f/1//X/9f/2//b/9f/2//j/+P/3//f/9//2//b/9v/0//T/9P/0//P/8v/y//T/
9v/2//b/9v/1//T/8v/x//T/8//0//X/9f/1//X/9P/2//f/9//3//X/9P/z//L/8v/x
//H/8P/w//D/8f/x//P/8//z//X/8//z//P/8//x//H/8f/z//H/8P/w//D/8v/y//L/
8v/x//H/8f/x//P/9P/0//T/8v/y//D/8P/w//L/7v/v//D/8f/y//X/9v/3//j/9v/0
//L/8P/z//T/9f/2//X/9P/z//L/8v/y//L/8v/x//D/7//u/+//8P/x//L/8v/y//L/
8v/y//L/8v/y//L/8v/y//L/8//0//X/9v/2//b/9v/2//T/9P/0//T/9v/2//b/9v/1
//T/8//y//P/9P/1//b/9f/0//P/8v/y//L/8v/y//P/9P/1//b/9P/0//T/9P/x//D/
7//u//D/8P/w//D/8//0//X/9v/0//T/9P/0//L/8v/y//L/8P/w//D/8P/y//L/8v/y
//T/9P/0//T/8//y//H/8P/w//D/8P/w//H/8v/z//T/8f/w/+//7v/v//D/8f/y//L/
8v/y//H/8//0//T/9P/y//L/8v/z//H/8f/y//P/9P/3//T/9//4//f/+P/4//v//P/7
//v/+//7//v/+v/5//j/9v/1//j/+f/7//z//f/8//z//f/8//v/+P/1//P/9f/1//X/
8//x//H/8f/w//D/8P/x//H/8f/x//H/8P/u/+3/7P/u/+z/7P/t/+3/7f/t/+7/8P/v
/+//7v/u/+3/7f/t/+3/7f/r/+z/6//p/+7/8P/u//D/9P/y/+z/7//8/w4AKABIAGwA
kACtAMEAwQChAHoAZwBaADoAGwAFAPj/8//u//D/9v/+/wQABAAAAPz/+//5//r/+v/3
//T/9P/2//b/8//z//P/8//z//L/8v/y/+//8f/x//L/8v/y//H/8f/x//H/8v/z//T/
9f/1//X/8v/y//H/8P/x//H/8P/w//H/8f/z//P/8//x//H/8f/w//H/8f/x//P/8//z
//T/8v/x//H/8//1//T/9P/0//X/9f/1//X/9f/2//b/9f/0//L/8f/y//L/8//z//X/
9f/0//L/8v/0//b/+P/5//j/+P/5//v//P/7//z//v/8////AAD///z//P/8//3///8B
AAIABAAHAAcACQALAAkACgALAA0ADAAMAAwACwAMAA0ADgAQAA8ADwAQABEAEgATABMA
FAAUABQAEgASABIAFAAUABQAEQARABEAEAAPAA8ADwAMAAgACAAHAAQABwAIAAgABwAF
AAUAAgACAP///P/8//3/+//5//j/+P/4//j/9v/0//T/9P/z//P/9v/2//b/9v/z//D/
8f/w//H/8v/y//L/7//v/+//7//x//L/8v/y//H/8f/z//H/8P/1//j/9v/0//T/9v/2
//T/8v/1//b/8//w/+//7//x//P/9P/0//X/9f/1//X/9P/4//n/+v/4//j/+P/4//f/
9v/0//P/9f/1//X/9f/z//L/8v/y//P/9P/1//b/9//3//f/9//1//T/8v/y//T/9P/z
//P/8//y//L/8v/w//D/8P/w/+3/7P/s/+7/7v/u/+7/7v/v//D/8P/x//H/7//v/+//
7//v/+//7v/s/+3/7f/t/+r/6v/q/+r/6v/p/+n/6P/p/+r/7P/t/+//7//v//H/7v/t
/+z/6//r/+v/6//t/+3/7P/s/+z/6//q/+n/6P/o/+n/6v/r/+j/6P/n/+b/6P/q/+r/
7P/u/+z/7P/r/+r/6f/o/+j/6P/o/+j/6f/q/+v/7P/r/+r/6f/o/+r/6v/q/+r/6P/o
/+j/6P/m/+b/5v/m/+j/6P/o/+j/6v/q/+r/6v/o/+j/6P/o/+j/6P/o/+j/6v/q/+r/
6v/o/w==
         </WaveFormData>
      </LeadData>
      <LeadData>
         <LeadByteCountTotal>10000</LeadByteCountTotal>
         <LeadTimeOffset>0</LeadTimeOffset>
         <LeadSampleCountTotal>5000</LeadSampleCountTotal>
         <LeadAmplitudeUnitsPerBit>4.88</LeadAmplitudeUnitsPerBit>
         <LeadAmplitudeUnits>��V</LeadAmplitudeUnits>
         <LeadHighLimit>2147483647</LeadHighLimit>
         <LeadLowLimit>268435456</LeadLowLimit>
         <LeadID>V1</LeadID>
         <LeadOffsetFirstSample>0</LeadOffsetFirstSample>
         <FirstSampleBaseline>0</FirstSampleBaseline>
         <LeadSampleSize>2</LeadSampleSize>
         <LeadOff>FALSE</LeadOff>
         <BaselineSway>FALSE</BaselineSway>
         <ExcessiveACNoise>FALSE</ExcessiveACNoise>
         <MuscleNoise>FALSE</MuscleNoise>
         <LeadDataCRC32>673648824</LeadDataCRC32>
         <WaveFormData>
AgACAAIAAgACAAIAAgACAAQABAAEAAQAAgACAAIAAgAAAAAAAAAAAAIAAgACAAIAAAAA
AAAAAAACAAIAAgACAAAAAAAAAAAAAgACAAIAAgACAAIAAgACAAIAAgACAAIAAAAAAAAA
AAACAAIAAgACAAAAAAAAAAAAAAAAAAAAAAABAAIAAwAEAAIAAgACAAIAAAAAAAAAAAAC
AAIAAgACAAIAAgACAAIAAgACAAIAAgAAAAAAAAAAAAAAAAAAAAAAAAAAAAAAAAACAAIA
AgACAAIAAgACAAIAAAAAAAAAAAAAAAAAAAAAAAAAAAAAAAAAAAAAAAAAAAACAAIAAgAC
AAAAAAAAAAAAAAAAAAAAAAD+//7//v/+//7//v/+//7///8BAAIAAwABAAEAAQABAAMA
AwACAAIAAQADAAEAAAAAAAMAAwADAAcABQAFAAYABwADAAEA/v/8//n/+P/4//r/+v/7
//v/+//8//z//P/8//3//f/8//7//v///////f/9//3//v//////AAACAAAAAAD/////
AAABAAMABAACAAIAAgABAAMAAwAEAAQAAgACAAIAAgAAAAAAAAAAAAMAAwADAAMABgAH
AAkAEAAUABYAGwAhACcALAApAB8AFgALAPL/0/+0/5v/iP+D/5D/nf+l/6//v//O/9b/
3v/k/+n/6f/s//D/9v/5//3//v/7//3//f8AAAAAAgADAAQABgAEAAMAAwAEAAQABAAE
AAQAAwADAAMABAAGAAcABwAHAAgACAAIAAgACAAIAAYABgAHAAYABQAEAAIAAgACAAIA
AgADAAUABgADAAIAAgAEAAcABwAGAAUAAwADAAMAAwADAAIAAgADAAMAAwADAAIAAAAB
AAEAAAACAAMAAwACAAIAAgACAAIAAgACAAIAAgACAAIAAQD////////+//7/AAD/////
//8BAAAAAAAAAP7//v/+//z//v/9//z/+//8//3//f/+//z/+v/6//n/+//7//v/+f/2
//P/8//0//b/9v/2//b/8//y//L/8f/x//H/8f/x//H/8f/v/+7/7f/t/+z/7f/v//D/
8f/z//P/8//y//L/9f/2//b/9//2//j/+P/4//r/+//7//z//f/9//3///8AAAAA////
////AAABAAEAAQACAAIAAgABAAAA/v/9/wAAAAABAAEAAwADAAIAAgACAAIAAgACAAAA
AAAAAAAAAAAAAAEAAQD//////////wAAAAAAAAAA/v/+//7//v/9//3/+//7//3//f/9
//3//f/9//7//v/+//7///////z//P/9//7//P/7//v//P/8//z//P/8//3//f/8//z/
+v/7//v/+//9//7//v/+//7//v/9//3///////7//v////7//f/9//3//P/6//z//P/8
//z//P/8//3//f/8//7//f/9//3////////////+//v//f/8//7//f/8//v/+v/7//z/
+//6//n/+f/5//v/+//7//v//f/9//3//f/9//3//P/7//3//f/9//3/+//7//v/+//6
//r/+//7//v/+//7//n/+//6//j/+P/6//r/+v/6//r/+v/6//v/+//7//v/+//7//n/
+f/5//j/+P/5//v/+f/4//j/+//7//v//f/7//v/+v/8//n/+P/4//b/8//y//T/9P/0
//X/9f/1//b/9v/0//T/9f/1//T/9P/0//X/9f/1//X/9f/4//n/+f/6//r/+v/6//n/
9//3//f/+P/5//r/+//8//n/+f/5//r/+v/6//r/+v/6//r/+v/6//j/+f/5//n/+//+
/wEAAQACAAYAEAAZAB0AHwAgAB8AGQASAAcA8P/T/7j/of+M/33/gv+R/53/pf+z/8L/
zP/Y/97/4f/h/+D/5v/s//H/8//0//X/+P/5//3//v/8//3//v8AAP7//f/9//7//v/+
//7//v/9//3//f/+/wAAAQABAAEAAgACAAIAAgAAAAAA/v/+/wIAAgACAAIAAgACAAIA
AgD/////AAAAAP///v/+/wAAAQABAAAA/////////////wEAAAAAAAEA/////////v8A
AAEAAQAAAAAAAQABAAAAAAAAAAAAAAD+//7//v/+/wAAAAD///3///////7//v/+//3/
/f/9//3//P/8//z//P/8//z/+v/6//n/+P/3//n/+f/4//j/+v/4//j/9//2//X/9P/x
//L/7//v//D/7//u/+3/7P/r/+r/6v/p/+v/6//r/+v/6//r/+n/6P/m/+f/5//p/+r/
6v/q/+v/7f/t/+z/7P/v//D/8P/x//L/9P/0//T/9P/1//X/9v/3//f/9//5//j/+P/3
//f/9//4//n/+f/5//r/+v/6//j/+P/3//f/+f/6//z//f/8//v/+f/4//n/+v/7//z/
/P/8//z//P/8//z//f/9//v/+//7//v//P/8//z//P/6//r/+v/6//3//f/7//v//f/9
//3//f/8//v/+//6//r/+v/7//v/+P/4//n/+v/6//n/+f/6//z//P/8//z/+//7//r/
+v/6//v/+//7//v//P/8//z//P/8//v/+//7//v/+v/6//r/+v/6//v//f/8//r//P/8
//z//P/8//7///////7//f/7//r/+f/7//v/+//7//v/+f/8//z//P/7//r/+f/5//v/
/f/9//z/+//7//v/+//7//v/+//7//v/+//7//z//f/9//3//f/9//3//f/7//v/+//7
//n/+v/8//3//f/9//3/+//7//z//P/8//r/+f/5//r///8BAP7//f/8//v/+v/8//z/
/P/8//r/+//7//v/+//7//v/+//9//3//P/8//v//f/7//r/+v/9//3//f8BAP////8A
AAAA/f/8//r/+P/1//T/9P/1//b/+P/5//j/+P/3//b/9v/3//f/9v/2//b/9//3//n/
+f/5//r/+//7//z//v8AAAAA//////3//f/+//7//P/8//z/+//8//3///8AAAAAAAAA
AAAAAAAAAAAAAAABAAEAAQABAAQABQAFAAgADgAUABcAHQAnACoAIwAfABwADwD8/93/
vv+j/5L/h/+K/5f/nf+l/7P/wv/O/9j/3v/h/+X/6P/u//b/+//9//z//f/9//3/AAAA
AP7///8AAAIAAgABAAEAAgACAAIAAgACAAMAAwADAAQAAgADAAMAAwAEAAQABAAEAAYA
BgAEAAQABAAEAAQABAAEAAQABAAEAAMAAwAEAAQABQAEAAQABgAFAAUABAADAAUABQAF
AAUABQAEAAQABQADAAMAAwACAAIAAwADAAIABAAFAAUABAAEAAQABAAEAAQABAAEAAQA
AgACAAEA//8BAAEAAAAAAAIAAQABAAEA///+//7//v8AAAAAAAD+//z/+//6//n/9//3
//b/9v/4//b/9v/1//X/9f/1//P/8v/v/+//8P/w//D/8P/w/+//7v/u/+3/7f/t/+3/
7f/t/+3/6//q/+r/6//r/+3/7v/u/+7/7//x//H/8P/w/+//8P/w//H/8v/0//T/9P/0
//X/9f/2//n/+f/5//v//P/8//v/+//5//r/+//7//v//P/8//z//v/+//3//f/8//z/
/f/9//3//f/8//z//v/+//7//v/+//7//v/+//7//v/////////////////+//7//v/+
/wAAAAAAAAAAAAD///z/+//7//v/+//7//z//f///wAAAAAAAAEAAQD9//z//P/8//7/
/f/9//7//v/+//7//v/7//v/+v/6//z//f/9//3///8AAAAAAAD+//7//f/9//v/+//6
//r//f/+////AQD///7//P/+//7//v/+//7//v///////v/+//3//f/9//3//f/9//3/
/f/7//7//v/8//v/+v/5//r//f8AAAEA/v/9//3//f////////////7//f/8//v//v//
//////8BAAEAAQABAP///////////P/8//3//f/9//3//f/7//3//v/+//7/AAD/////
AAD9/////v/+//7//v/+//7//v/+//7/AAAAAAAAAAD+////////////////////AQAB
AAAAAAD//wEA///+//7/AQABAAEAAwABAAEAAgAEAAEAAAD+//r/9//2//b/+P/4//n/
+f/3//j/+P/4//r/+//7//r/+v/6//v/+//5//n/+f/6//v/+//8//7//v/+//3//f/9
//3//v/+//7//v/+//3//v///wEAAgACAAIAAgACAAEAAAD///7///////////8CAAMA
BwAKAA4AFgAdAB8AIQAkACEAGwAQAAMA7v/T/7T/m/+M/4n/kv+f/6n/tf/B/8z/2P/g
/+T/5//p/+j/7P/2//v/+//8//v//////wIAAgAAAAEAAgAEAAQAAwADAAQABAAEAAQA
BAADAAMAAwAEAAQABQAFAAUABgAGAAYABgAIAAgABgAGAAcABgAFAAQABQAGAAcACAAJ
AAkACgAKAAYABAADAAQABwAHAAYABQAHAAcABwAHAAUABAAEAAUABQAFAAUABAAEAAUA
BQAEAAQABQAFAAQABAAEAAQABAAEAAQABAAEAAYABgAFAAMABAADAAEAAAACAAEAAQAB
AAEAAAAAAAAAAAAAAAAA/v8AAP///v/9//v/+//6//r//P/6//r/+f/5//n/+f/3//b/
8//z//T/9P/0//T/9P/z//L/8v/x//H/8f/x//H/8f/x/+//7v/s/+3/7f/v//L/8v/y
//P/9f/1//T/9P/1//b/9v/3//j/+v/6//r/+v/7//v//P/9//3//f///wAAAAD/////
//8AAAEAAQD//wAAAAAAAAAAAAD/////AgACAAMAAwABAAEAAAAAAAAAAAAAAAAAAgAC
AAIAAgACAAIAAwADAAMAAwADAAMABAAEAAQABAACAAIAAgACAAUABQADAAMAAgABAAAA
//8AAAEAAwAEAAMAAgACAAEAAAAAAAEAAgACAAEAAQACAAIAAgACAAIAAQABAAAAAAAA
AAEAAQABAAEAAgACAAIABAAEAAMAAwABAAEAAAAAAAIAAgACAAMAAwACAAAAAgACAAIA
AgACAAIAAwADAAIAAgABAAEAAQABAAEAAQABAAMAAQAEAAQABgAFAAQAAwABAAMABQAF
AAYABQAFAAUABAADAAIAAQACAAMABAAFAAQABQAFAAUABQAFAAUABQADAAMAAwADAAQA
BAAEAAQABAAEAAQABAAEAAUABQADAAMAAwADAAMAAwADAAIABAAFAAcABQACAAIABQAF
AAMABQADAAMABAAGAAMAAgACAAAA/f/8////AAABAAMAAwADAAQABAAFAAYACAAJAAkA
CgALAA0ACwALAAsACwAJAAkACAAIAAcABgAFAAMABQAFAAUABgAGAAYABgAGAAUABQAF
AAYABgAGAAYABgAGAAYABgAGAAUABQAEAAMACQAIAAcACwASABgAHAAjACkAKwAqACUA
HwAUAAEA6v/N/7D/mf+M/4v/mv+n/7H/vf/L/9j/4P/m/+r/6//v//T/9v/8//////8C
AAMABQAFAAgACAAGAAcACAAKAAwACwALAAwADAAMAAwADAANAA0ADQAOAA0ADQAMAAsA
CgAKAAoACgALAAwACwAMABAAEAAQABAAEAAQABAAEAAPAA8AEAAQABEAEAAQABIAEQAR
ABAADwANAA0ADQANAA8ADgAOAA8AEQARABEAEAAQABEAEQAQAA4ADwAPAA4AEAAQABAA
EAAOAA4ADgAOAA4ADgANAAsADwAPAA4ADgANAAsACgAJAAsACgAKAAoACgAKAAoACAAJ
AAkACQAJAAcABwAGAAYABgAEAAQAAwADAAMAAwABAP7/+//7//z//P/8//z//P/9//z/
/P/7//v/+//7//v/+//7//n/+P/4//n/+f/7//7//v/+/////v/9//v/+v/9//7//v//
/wIABAAEAAQABAAFAAUABgAFAAUABQAHAAYABgAFAAUABwAIAAkACQAHAAgACAAIAAoA
CgAJAAkACAAIAAkACQAJAAkACAAIAAYABgAGAAYACAAIAAgACAAIAAgACQAJAAcABwAH
AAcABAAEAAQABAAGAAYABgAGAAUABQADAAMABAAFAAYABwAFAAUABgAGAAYABgAHAAcA
BgAGAAcACAAFAAMAAgACAAQABAAEAAQABQAFAAQABAAEAAUABQAFAAUABgAGAAYABAAE
AAMAAwAEAAUABQAGAAcABgAFAAUABQAEAAIABAAGAAYABgAGAAQABQAFAAQABgAFAAUA
BQAHAAcABwAHAAYAAwAFAAQAAgABAAAA//8BAAMABQAFAAIAAQABAAEAAwADAAMAAwAF
AAUABQAFAAUABQAEAAMAAQABAAEAAQACAAMABAAFAAQABAAFAAUABQAFAAUAAwADAAQA
BAAEAAQAAwADAAQAAQABAAIAAwAEAAUABgAEAAQABAAEAAIAAgACAAIABAAEAAQABAAC
AAIAAgACAAIAAgACAAIAAgACAAIAAwADAAMAAwADAAMAAwADAAMAAgACAAMABQAFAAQA
BAAHAAUABQAHAAUABQAGAAgABQAGAAQAAgD///z//P/8//z//P/7//r/+v/7//z//f//
//3//P/8//z//f/9//3//f///wAAAQABAAIABAAEAAQAAwADAAMAAwAEAAQABAAEAAYA
BQAFAAUABQAEAAMAAgACAAIAAgACAAQABAAFAAUABQAFAAYACQANABAAFgAcACEAJQAn
ACYAJQAhABgACwD4/9//wP+l/5L/if+Q/5//qf+x/8H/zv/Y/+L/5v/l/+n/8P/y//b/
+f///wAA////////AgACAAQABQAGAAgABgAFAAUABgAGAAYABgAGAAcABwAHAAgACAAJ
AAkACQAKAAoACgAKAAoACgAIAAgACAAIAAgACAAIAAgACAAIAAgACQALAAwACQAIAAgA
CgAJAAkACAAHAAcABwAHAAcACAAIAAkACwAJAAkACQAIAAYABwAHAAYABwAJAAoACgAJ
AAgABwAGAAQABAAEAAQABgAGAAUAAwAHAAcABgAGAAQAAwADAAMABQAEAAQABAAEAAQA
BAACAAIAAQAAAP////////7//v/8//r/+v/5//n/+f/5//f/+P/1//X/9v/0//T/9P/0
//P/8v/y//H/8f/x//H/8f/z//P/8f/w//D/8f/x//P/9P/0//T/9f/3//f/9v/2//f/
+P/4//n/+P/6//r/+v/8//3//f/+/////////wEAAgACAAEAAQABAAIAAwADAAMABAAE
AAQABAAEAAMAAwAEAAQABQAFAAUABQAEAAQABgAGAAYABgAEAAQABAAEAAIAAgADAAMA
BQAFAAUABQAEAAQABAAEAAMAAgABAAAAAgADAAIAAwADAAMAAwADAAIAAQABAAAAAQAC
AAQABQACAAIAAwAEAAIAAQABAAIAAgACAAIAAgABAAEAAAAAAAIAAwADAAMAAQACAAIA
AgACAAIAAQABAAEAAQAAAAAAAgACAAIAAwABAAAA/v8AAAEAAgADAAQAAgADAAMAAgAE
AAMAAwADAAEAAQABAAEAAQD//wIAAgAEAAMAAgABAP//AQADAAMABAADAAMAAwACAAEA
AAD//wEAAQABAAEAAAABAAEAAQABAAEAAQABAAMAAwADAAMAAAAAAAEAAQADAAMAAwAB
AAEAAgACAAIAAAD/////AAADAAUABAACAAIAAgACAAQABAAEAAQAAgACAAIAAgABAAEA
AAD//wEAAQABAAEAAQABAAAAAAD//wEA///+////AwAEAAUABQADAAMABAAGAAMAAgAA
AP7/+//6//r/+v/6//v/+//9//7//v/+//z//f/9//z//P/8//3//f/7//v/+//8////
//8AAAIAAAAAAP////8BAAEAAgACAAMABAAFAAUAAgABAAEAAAABAAIAAwAEAAQABAAE
AAQAAwADAAMAAwAKAA0ADQAMABAAGgAjACUAJQAmACUAHwAUAAcA8v/T/7T/nf+M/4X/
kP+h/6v/tf/F/9D/2P/g/+L/4//n/+z/8v/2//f/+f/8////AQABAAQABAAEAAUABgAI
AAYABQAFAAYABgAGAAYABgAFAAUABQAGAAYABwAHAAcACAAIAAgACAAIAAgABgAGAAkA
CgALAAwACwAKAAkACAAHAAcACAAIAAcABgAGAAgACwALAAoACQAHAAcABwAHAAkACAAI
AAkACAAHAAYABAAGAAcABwAGAAYABwAHAAYABAAEAAQABAAEAAQABAAEAAYABgAFAAMA
BQAFAAQABAAGAAUABQAFAAQAAgABAAAAAgACAAIAAAAAAP///v/9//3//f/8//z/+v/4
//j/9//5//n/+f/3//b/8//z//T/8v/y//L/8v/x//D/8P/v/+//7//v/+//8f/x/+//
7v/u/+//7//x//L/8v/y//P/9f/1//T/9P/1//b/9v/3//j/+v/6//r/+v/7//v//P/9
//3//f///wAAAAD///////8AAAEAAQABAAIAAgACAAIAAgABAAEAAgACAAMAAwAEAAUA
BQAGAAUABAADAAIAAgACAAIAAgAEAAQABQAFAAUABQAFAAUAAgACAAIAAgAEAAQABAAE
AAUABQADAAMAAQABAAEAAQABAAEAAgACAAQABAAFAAUAAgACAAMABAAEAAMAAwAEAAMA
AgABAAAAAQABAAAAAAAAAAEAAQABAAMABAAEAAQABAAEAAMAAwADAAMAAgACAAIAAgAC
AAMABQAEAAIABAADAAIAAQAAAAEAAwAEAAQABAADAAMAAwABAAEAAQABAAMAAQAEAAQA
BAADAAIAAQD//wEAAwADAAIAAQABAAEAAQABAAEAAQABAAEAAQABAAQABQAFAAUAAwAD
AAMAAwADAAMAAwADAAIAAgADAAMAAQABAAEA//8DAAQABAAEAAQAAwADAAQAAwADAAYA
BQAEAAMAAgAEAAQABAAEAAIAAwADAAMAAQABAAEAAQABAAEAAAAAAAEAAwABAAAAAgAF
AAUABQAFAAMAAwAEAAgABQAEAAIA/v/7//r/+v/8//z//f/9//v//P/8//z//v//////
/v/8//z//f/9/////////wAAAQABAAIABAACAAIAAQABAP////8AAAAAAgACAAIAAQAB
AAEAAgACAAIAAgACAAIAAgACAAIAAgAEAAUABgAHAAoACwAJAAwAFAAcACEAJQAnACoA
JQAdABAAAwDu/9H/tP+b/4j/h/+U/5//p/+3/8f/0P/Y/+D/5P/n/+v/7v/0//j/+f//
/wQAAwACAAEAAwACAAQABQAGAAgACgAJAAkACgAJAAgABwAGAAcABwAHAAgACAAJAAkA
CQAKAAoACgAKAAoACgAIAAgACgAKAAoACgAIAAgACAAIAAcABwAIAAgACQAIAAgACgAK
AAkABwAFAAYABwAIAAkABwAGAAYABwAHAAcABwAGAAYABwAHAAYABgAHAAcABgAIAAgA
CAAIAAgACAAIAAgACAAIAAcABQAGAAUAAwACAAQAAwADAAMAAwACAAIAAgAAAAAAAAD+
/wAA///+//3//f/9//z//P/8//r/+v/5//n/+f/5//f/9P/x//H/8v/z//T/9f/2//T/
8v/x/+//8f/x//H/8f/x//H/7//u//D/8f/x//P/8v/y//L/8//1//X/9P/0//f/+P/4
//n/+v/8//z//P/8//3//f/+//3//f/9////AQACAAIAAwADAAQABQAFAAMABAAEAAQA
BgAGAAUABQAEAAQABQAFAAUABQAEAAQABAAEAAQABAAGAAYABgAGAAQABAAFAAUABwAH
AAcABwAEAAQABAAEAAYABgAGAAYABwAHAAUABQAFAAUABQAFAAMAAwAEAAQAAgACAAMA
AwABAAIABAAGAAYABQAFAAYABgAGAAYABgAHAAcABgAGAAUABQAEAAMAAwAEAAQABAAG
AAYABQAFAAcABwAGAAYABQAEAAMAAwAEAAQAAwAGAAYABgAGAAYABgAHAAcABgAGAAUA
BQAFAAUABQAFAAUABwAFAAgACAAGAAUABAADAAMABQAHAAcABgAFAAUABQADAAMAAwAD
AAUABQAFAAUABAAFAAUABQAFAAUABQAFAAUABQAFAAUABQAGAAgACQAHAAcABwAFAAUA
BgAGAAYABAADAAMABAAHAAQABAAEAAQABAAGAAYABwAHAAUABQAFAAUABQAFAAUABAAG
AAcACQAHAAUABAAGAAUABgAJAAgACQAKAAwACQAIAAYABAABAAAA///+//3//f/+////
AQACAAQABAAFAAUAAQAAAP////8AAAEAAgADAAQABQAFAAYABgAGAAYABQAHAAcABwAI
AAgACAAIAAgABwAHAAcACAAJAAoACwAMAAoACgAKAAoACAAJAAkACQALAAwADQAPABAA
FAAcACUAKQArAC4ALQAlAB4AEQD+/+f/zP+v/5r/j/+S/53/qf+x/8H/0v/a/+L/6P/t
/+//7v/0//z////9/wAABQAGAAUABwAGAAgACQAKAAwADAALAAsADAAKAAoACgAKAAkA
CQAJAAoADAANAA0ADQAMAAwADAAMAAwADAAKAAoADAAMAAwADAAOAA4ADgAOAAsACwAM
AAwACwAKAAoADAAPAA8ADgANAAsACwALAAsACwAKAAoACwAJAAkACQAIAAoACwALAAoA
CAAJAAkACAAKAAoACgAKAAoACgAKAAoACAAIAAcABQAHAAcABgAGAAgABwAHAAcABQAE
AAQABAAGAAYABgAEAAMAAQD///3///////7//v/+//z//P/7//v/+//7//n/+v/3//f/
+P/3//b/9f/0//P/8v/y//H/7//v/+//7//x//H/7//u/+7/7//v//H/8P/w//D/8f/1
//X/9P/0//X/9v/2//f/+P/6//r/+v/8//3//f/+//3//f/9////AAAAAP///////wAA
AQABAAMABAAEAAQABAAEAAMAAwAEAAQABQAFAAcABwAGAAYABQAEAAMAAgAEAAQABAAE
AAIAAgADAAMABQAFAAUABQAEAAQABAAEAAQABAAEAAQAAwADAAEAAQADAAMAAwADAAEA
AQACAAIAAgACAAMAAwD+//7///8AAAAA/////wAAAgACAAIAAgD//////v/+/wAAAQAB
AAEAAAAAAP///v8AAAAA///////////+//7/AAAAAAAAAQABAAAA/v8AAP7//v/+//7/
AAABAAEAAAACAAEAAQABAP///////////f/7//7//v////////////3///8BAAEAAAD/
/////////////////////////////v/////////9//3//f/9//7///8AAAEAAAAAAAEA
AQD////////9////AAAAAAAA/v/9//3//v/9//3//P/9//7///8AAAIAAgACAAIA///+
//3//P/9//7///8AAP7//v/+//7//v/+//7//v/+//7//v/+//7//v/+//7//v/+//7/
/v/+//7//v/+//7//v/+//7/AAAAAAAAAAAAAAAAAAAAAP7//v/+//7//P/8//z//P/+
//7//v/+/wAAAAAAAAAA/v/+//7//v/+//7//v/+//7//v/+//7//v/+//7//v/+//7/
/v/+//7//v/+//7/AAAAAAAAAAD+//7//v/+/wAAAAAAAAAA/v/+//7//v/+//7//v/+
//7//v/+//7//P/8//z//P/+//7//v/+//7//v/+//7//v/+//7//v/+//7//v/+//7/
/v/+//7//f/9//3//f/9//3//f/9//3//P/8//3//f/7//r/+v/9//3//f////7///8B
AAQAAwACAAAA/v/9//z//P/8//v/+//6//n/+v/6//r/+v/5//n/+P/4//n/+//8//3/
/P/7//v/+//7//z//v/+/wAA//////////8AAAAAAAAAAAAA//////3//v/+//7//v/+
//7//v8AAAAAAAABAAEAAQABAAIAAwAHAAoAEgAWABsAHwAjACYAIwAfABYABwDy/9n/
vP+d/4j/f/+E/4//m/+p/7f/xP/K/9b/3v/f/+P/6P/u//T/+f/5//j/+f/9//3/AAAA
AAAAAQACAAQABAADAAMABAACAAIAAgACAAMAAwADAAQABAAFAAUABQAGAAYABgAGAAYA
BgAEAAQABgAGAAYABgAGAAYABgAGAAcABwAIAAgABQAEAAQABgAJAAkACAAHAAUABQAF
AAUABQAEAAQABQAHAAcABwAGAAYABwAHAAYABgAHAAcABgAIAAgACAAIAAYABgAGAAYA
CAAIAAcABQAFAAUABAAEAAUABQAGAAcABQAEAAQABAAEAAQABAACAAIAAQAAAP//////
//7//v8AAP7//v/9//v/+//7//n/+v/3//f/+P/4//j/+P/4//f/9v/2//X/9f/1//X/
9f/z//P/8f/w//D/8f/x//P/9P/0//T/9f/1//X/9P/0//X/9v/2//f/9v/4//j/+P/6
//v/+//8//3//f/9////AgACAAEAAQABAAIAAwADAAAAAAD///7/AQACAAIAAwAEAAQA
BQAFAAUABQAEAAQABQAGAAcACAAHAAYABQAEAAIAAgADAAMABQAFAAUABQAEAAQABAAE
AAQABAAEAAQABQAFAAMAAwAFAAUABQAFAAUABQAGAAYAAwACAAIAAQAAAAAAAQACAAIA
AQABAAIAAgACAAIAAgADAAMAAgACAAQABQAFAAUABQAGAAYABgAEAAIA///9/wAAAQAB
AAIABAAEAAQABQAFAAQAAgAEAAIAAgACAAIABAAFAAUABAACAAEAAQABAAEAAQABAAEA
AwABAAQABAAEAAMAAgABAAEAAwAFAAUABAADAAMAAwADAAMAAwADAAMAAwADAAMAAwAD
AAIAAQADAAMAAwADAAMAAwADAAMAAAAAAAEAAQACAAMABAADAAIAAgABAAAAAgABAAEA
AgABAAEAAAACAAIAAgACAAAAAAAAAAAAAAAAAAAAAAACAAIAAgACAAAAAAAAAAAAAAAA
AAAAAAAAAAAAAAAAAAAAAAAAAAAAAgACAAIAAgAAAAAAAAAAAAAAAAAAAAAAAgACAAIA
AgACAA==
         </WaveFormData>
      </LeadData>
      <LeadData>
         <LeadByteCountTotal>10000</LeadByteCountTotal>
         <LeadTimeOffset>0</LeadTimeOffset>
         <LeadSampleCountTotal>5000</LeadSampleCountTotal>
         <LeadAmplitudeUnitsPerBit>4.88</LeadAmplitudeUnitsPerBit>
         <LeadAmplitudeUnits>��V</LeadAmplitudeUnits>
         <LeadHighLimit>2147483647</LeadHighLimit>
         <LeadLowLimit>268435456</LeadLowLimit>
         <LeadID>V2</LeadID>
         <LeadOffsetFirstSample>0</LeadOffsetFirstSample>
         <FirstSampleBaseline>0</FirstSampleBaseline>
         <LeadSampleSize>2</LeadSampleSize>
         <LeadOff>FALSE</LeadOff>
         <BaselineSway>FALSE</BaselineSway>
         <ExcessiveACNoise>FALSE</ExcessiveACNoise>
         <MuscleNoise>FALSE</MuscleNoise>
         <LeadDataCRC32>2469800175</LeadDataCRC32>
         <WaveFormData>
+v/6//r/+v/4//j/+P/4//r/+v/6//r//P/8//z//P/7//r/+f/4//n/+v/7//z//P/8
//z//P/8//z//P/8//7//v/+//7//f/8//v/+v/7//z//f/+//z//P/8//z/+//6//n/
+P/5//r/+//8//n/+P/3//b/9//4//n/+v/6//r/+v/6//j/+P/4//j/+P/4//j/+P/3
//b/9f/0//X/9v/3//j/9//2//X/9P/0//T/9P/0//b/9v/2//b/9f/0//P/8v/0//T/
9P/0//T/9P/0//T/9P/0//T/9P/2//b/9v/2//T/9P/0//T/9P/0//T/9P/0//T/9P/0
//T/9P/0//T/9P/0//T/9P/y//L/8v/y//L/8v/y//P/9P/1//X/9f/y//L/8v/0//X/
9f/1//X/9f/0//T/9f/1//b/9//4//v/+//7//v/+v/5//j/9//5//n/+f/5//f/9v/2
//j/+//+//7//f/9//3//f/7//r/+f/5//n/+f/5//n/+P/2//X/9P/0//T/9P/0//T/
8v/0//T/9P/z//P/8//z//X/9f/2//b/9f/y//D/7//w//D/8P/x//P/8//y//L/8//4
//v/AAAFAAgADgAZAC4ASgBnAIQAqADFAMoAvQCqAJkAggBqAF8ARgAPAND/ov+F/4D/
jf+b/6L/q/+3/8f/1v/i/+j/6v/t/+v/7v/w//L/9v/4//r//P/6//r/+v/6//j/+P/4
//r//P/+///////+//3//P/7//3///8AAAEAAQABAP///v/8//3//v///wAAAQABAAEA
AAAAAAAAAAADAAMABAAFAAcABwAHAAYABAAFAAcABwAIAAgACAAIAAYABgAFAAUABwAI
AAgACQAJAAoACgAKAAoACgAMAAwADgAQABEAEQAPAA8ADwAPABEAEgAUABQAFgAWABcA
FwAYABgAGAAbABsAHgAeAB0AGwAbABsAGwAgACIAJQAoACgAKAAnACcAJgAmACcAJwAn
ACgAKAAoACkAKQAnACcAJgAmACYAJAAjACMAIgAhAB0AHQAbABoAHAAcABsAGgAXABYA
FQAUABUAFAAUABIADwAPAA0ADQAJAAcABgAEAAQABQAFAAUAAwAAAP7//f/+//////8A
AP7//f/8//v/+f/5//n/+v/6//r/+f/2//b/9//3//j/+f/5//n/+f/6//r/+v/4//b/
9//3//f/+v/8//3//f/7//r/+v/6//v/+//+/////f/8//z//P/6//r/+v/6//3//v//
/wAA/v/+//7//v/+//7///////7//v/+//3//P/8//z//P/////////+//z/+//5//n/
+v/6//v/+//8//z/+//6//r/+v/6//r//P/9//3//P/6//j/9//2//j/+P/4//j/+f/5
//b/9v/0//T/9P/1//X/9f/1//T/9P/0//L/8v/1//X/9v/2//b/9v/0//T/8//y//H/
8f/z//P/9v/0//D/7v/u/+//8P/x//L/9f/1//X/8//z//H/8v/y//L/9P/1//X/8//x
//H/8P/w//P/8//z//P/9f/1//H/7//u//D/8P/w//D/8v/z//T/9P/x//D/8P/w//T/
9f/1//X/8//z//L/8v/z//P/9P/1//T/9f/1//X/8//z//P/8//0//X/9v/3//X/9f/0
//T/+P/5//z//P/7//v/+//7//j/9v/0//P/9P/1//b/9//4//b/9f/0//P/8v/x//D/
8P/u//D/8P/w/+//7//v//H/8f/x//L/8v/y//D/7//t/+7/7v/u/+3/7f/t/+z/7v/v
//L/9//6//3/BAAMABUAJgBAAFkAdgCaALcAwACzAKAAkwB8AFwASwA8ABMA2P+o/4n/
fP+D/5P/nv+n/7X/w//S/9r/4v/o/+n/6//u//D/8v/0//b/+P/6//b/9v/2//b/9v/2
//b/+P/5//r/+v/5//n/+f/5//n/+f/7//z//f/9//3/+//6//r/+//8//3//v//////
///8//z//P/8//////8AAAEAAQABAAEAAAD+////AQABAAQABAAEAAQABAAEAAMAAwAH
AAgACAAJAAcACAAIAAgABgAGAAgACAAKAAwADQANAAsACwALAAsADQAOABAAEAASABIA
EwATABIAEgASABUAFwAaABoAGQAZABkAGQAZAB0AHgAgACIAIgAiACEAIQAgACAAIQAh
ACQAJgAnACgAJAAjACAAHwAeAB4AHgAcAB0AHQAcABsAFwAXABUAFAAWABYAFQAUABEA
EAAPAA4ADQAMAAwACgAJAAkABwAHAAYABQAFAAQABQAFAAQAAwABAP7//P/7//3//f/8
//z/+v/5//j/9//3//f/9//4//f/+P/4//b/9f/1//T/9P/1//X/9f/1//j/+P/4//b/
9v/3//f/9//4//r/+//7//r/+P/3//b/9//3//r/+//7//r/+v/6//j/+P/4//j/+//8
//3//v/9//z/+//6//z//P/9//3//P/8//z/+//6//r/+v/6//3//f/9//z/+v/5//f/
9//4//j/+f/5//r/+v/5//j/9f/0//P/8v/z//X/9v/2//T/8v/x//D/8f/y//P/9P/1
//X/8v/y//L/8v/y//P/8//z//P/8v/y//L/8P/w//H/8f/y//L/8v/y//D/8P/w//D/
8P/x/+//7//y//D/8P/u/+7/7//v/+//7//x//P/8//x//H/7//w//D/8P/y//P/8//x
/+//7//u/+7/7//v/+//7//v//H/8f/v/+3/7P/s/+v/9P/4//T/8f/w/+//7v/u/+7/
7v/v//H/8f/w/+//7P/s/+z/7v/x//H/8f/x//H/8P/w//H/7//w//H/8v/0//X/9v/3
//X/9f/1//X/8//z//P/8//1//T/9P/2//X/+P/4//f/+P/5//r/+f/2//X/9f/1//f/
9//3//b/8v/x//D/8P/w//D/8P/w//D/8v/y//L/7v/t/+z/6//s/+3/7//w//L/8P/v
/+//8P/w//D/8f/z//P/8v/y//P/9P/3//r///8EAAoAEwAmAD4AVQByAJQAswC8ALMA
ngCPAHgAXgBNADwAEQDY/6r/h/96/4P/k/+e/6v/uf/F/9L/4P/o/+z/7f/r/+7/8P/y
//L/9P/2//j/+P/4//j/+P/3//b/9f/2//j/+v/7//v/+//7//v/+//6//v/+//7//7/
///+//7//f/9//3//f/+/////////wAAAAAAAAAA/////wAAAQADAAMAAwACAAAAAQAD
AAMABAAEAAQABAAEAAQAAwADAAMABAAEAAUACAAKAAsADAALAAoACwAKAAwADgAPAA8A
DwAPAA8ADwAQABAAEQAQABMAFAAWABcAFQAUABMAFQAYABwAHQAdABsAGwAbABsAHAAc
AB0AHgAfACAAIAAhACAAIAAhACEAIQAiACIAIgAjACMAIQAhAB4AHgAeABwAHAAdAB0A
HQAaABkAFgAUABYAFgAVABQAFQAUABMAEgAPAA4ADgAMAAsACwAJAAkABgAFAAUABAAB
AAEAAAD//wAA/v/9//3//f/9//z//P/+//3//P/7//f/9//3//j/+//8//z/+v/5//n/
+P/4//n/+f/5//n/+v/6//r/+P/2//f/9//3//j/+v/7//v/+//6//r/+v/3//f/+v/7
//3//P/8//z/+v/6//r/+v/+//7//v/+/wAAAAAAAAAA///+//7//f/+//7//v/9//r/
+v/6//r//P/9//7//v/8//v/+f/5//j/+P/5//n/+f/6//r/+v/4//j/+P/4//b/9//3
//b/9v/2//f/+P/2//b/9v/2//f/9//0//T/9P/0//T/9f/1//X/9f/0//T/9P/y//L/
8f/x//L/8v/0//T/8v/y//T/9P/0//X/8//z//b/9P/0//L/8v/z//D/7//u/+//8v/z
//L/8//x//L/8v/y//L/8//z//H/8f/x//D/8P/v/+//7//v//D/8//0//P/8P/w//H/
8f/w//L/9P/0//T/9P/0//P/8v/x//D/8v/y//L/8//z//P/8v/x//D/8P/w//L/8//z
//P/8//x//D/8P/x//P/9P/1//b/9f/1//X/9f/2//f/+P/5//f/9//3//f/+f/4//j/
+v/7//7//v/9//z/+//6//f/9v/1//X/9f/1//X/9f/0//L/8f/w//D/8v/y//L/8v/u
//D/8P/w//H/8f/x//H/8//z//T/9P/z//D/7v/t//D/8P/w//H/7//v/+7/7v/x//b/
+f/8////BAAKABUALABIAGMAhgCoAL8AxACzAKAAjwB2AF4ATQAwAP3/xP+W/33/fP+J
/5H/nP+r/7v/y//Y/+L/6P/q/+n/6f/s/+7/8P/y//T/9v/4//b/9v/2//b/9v/2//b/
+P/5//r/+v/5//n/+f/5//n/+f/7//z//f/9//3/+//6//r/+//8//3/AAABAAEAAQAA
AAAAAAAAAP////8AAAEAAQABAAEAAAAAAAEAAwADAAQABAAEAAQABAAEAAMAAwAHAAgA
CAAJAAgACAAHAAYABwAIAAsADAAOABAAEQARAA8ADwAPAA8AEQASABQAFAASABIAEwAT
ABYAFgAWABkAGwAeAB4AHQAbABsAGwAbAB8AIAAiACQAIwAiACAAHwAgACAAIQAhACMA
JAAkACQAIQAhAB8AHwAeAB4AHgAcABkAGQAYABcAFwAXABUAFAAUABQAEwASAA8ADgAN
AAwADAAMAA0ADAAJAAkABwAHAAYABQAFAAQAAwADAAIAAQAAAP7//f/9///////+//7/
/v/9//z/+//3//f/9//4//n/+v/6//j/9//3//b/9v/4//n/+v/7//v/+v/5//b/9//5
//r/+//6//z//f/9//3//P/8//z//P/9/wEAAwACAAAA///+/wAAAAAAAAAAAAAAAAAA
AAAAAAAAAAAAAAAAAAABAAEA/v/+//7//f/+//7//v/+//3//f/9//z//P/7//n/+f/8
//z//f/9//v/+v/4//b/+P/4//j/+P/4//n/+f/4//f/9v/2//b/+P/4//j/+P/3//f/
9P/0//b/9v/2//f/9f/1//X/9P/2//b/9P/0//f/9//4//j/9//2//P/8v/y//L/8v/z
//X/9f/4//b/8v/w//D/8f/0//X/9v/5//b/9f/y//H/8v/0//X/9v/0//X/9f/z//P/
8//w//H/8v/z//T/9f/1//X/9P/z//L/8v/y//b/9//3//f/9f/1//T/9P/z//P/9P/1
//T/9f/1//X/9P/z//L/8f/z//P/8//z//b/9//3//j/+P/5//z//P/6//n/+P/3//b/
9v/2//f/+f/5//n/+f/4//b/9f/0//b/9v/2//b/9//2//n/+v/3//X/9P/z//X/9f/1
//b/9P/0//L/8f/z//T/9P/0//P/8//z//L/9v/1//b/+/8AAAMABgAOAB0ANgBQAG0A
kgC2AMkAyAC3AKQAjwB2AGAATQAmAO3/uP+Q/33/gv+N/5X/nv+t/73/zf/a/+T/6v/u
/+3/6//u//D/8v/2//j/+v/8//r/+v/6//r/+v/6//r//P///wAAAAD///7//f/8//v/
/f///wAAAQABAAEA///+//7///8AAAEABAAFAAUABQACAAIAAgACAAUABQAGAAcABQAF
AAUABAACAAMABQAFAAcACAAJAAoACAAIAAcABwALAAwADAANAAsADAAMAAwADAAMAA4A
DgAOABAAEQARABAADwAOAA0AEgAUABcAGAAXABYAFgAVABgAGAAYABsAHQAgACAAHwAf
AB8AHwAfAB8AIAAiACQAJAAkACMAIwAkACQAJQAlACMAJAAkACQAIwAjACEAIQAiACIA
IgAgAB4AHQAbABkAFwAXABUAFAAWABYAFQAUABIAEAAOAAwADQAMAAwACgAJAAkABwAH
AAUABQAGAAYAAwADAAIAAQD+//z/+//7//v/+//6//r/+v/5//j/9//2//f/+P/6//n/
+v/6//j/9f/1//T/9P/4//n/+v/7//v/+v/5//b/9//5//r/+//8//7//////wEAAAAA
AAAA/v/9//////8BAAAAAAAAAAAAAAAAAAAAAgACAAIAAgAAAAAAAAAAAAIAAgADAAMA
AAAAAAAA///8//z//P/8//////////7//P/7//n/+f/7//z//v////3//P/6//j/9v/2
//b/9v/5//v//P/8//r/+P/3//b/+P/4//j/+P/3//f/9P/0//T/9P/0//X/9//3//f/
9v/2//b/9P/0//P/8//0//T/9v/2//T/9P/0//T/9P/1//P/8//2//T/9P/y//L/8//1
//X/9f/3//X/9f/z//P/8P/w/+//7v/x//P/9P/z//H/8f/w//D/8v/z//T/9f/z//X/
9f/z//D/8P/x//H/8v/y//L/9P/0//T/9P/0//T/9P/0//L/8v/y//L/8f/w/+//7v/x
//L/8//0//H/8P/v/+7/7v/v/+//7//v/+//7//w/+7/8P/x//H/8//z//P/8v/y//P/
8//0//P/9P/1//X/9v/3//j/+f/4//f/9v/1//f/9//3//b/9f/2//b/+P/6//n/+f/5
//v/+f/4//f/9f/1//X/9f/3//b/9P/z//D/8P/w//D/8P/w/+7/8P/y//L/8f/x/+//
7//v/+//8v/y//L/8P/t/+3/7v/u/+7/7//v/+//8v/0//P/9P/1//j///8GAA4AGQAq
AEQAXwB8AJoAswDAALUAoACRAH4AZABVAEIAEQDU/6r/if96/4f/lf+a/6P/s//B/87/
2v/i/+j/7f/r/+7/8P/y//P/9P/1//b/9v/2//b/9v/4//j/+P/6//j/+P/3//X/+P/5
//r/+//5//v//P/9///////9//z//P/9//7//////////v/9//3//v///wAAAAD/////
//8BAAEAAQAAAAAAAQADAAMABAAEAAQABAAFAAYABgAHAAYABgAFAAUACAAKAAsADAAK
AAoADAAMAAsADAAMAAsADQANAA0ADQAPABAAEgASABQAFAAVABUAFgAWABYAGQAbAB4A
HgAdAB0AHQAdAB0AHgAeAB8AIAAiACIAIQAhACIAIgAjACMAIQAiACIAIgAjACMAIQAh
AB8AHgAdABoAGgAbABsAGwAXABcAFQAUABIAEgARABAAEAAQABAAEAANAAwADAAKAAsA
CwAJAAkABgAFAAUABAADAAMAAgABAAIAAAD//////f/9//z//P/+//3//P/7//n/+f/5
//r/+f/6//r/+P/4//n/+f/6//n/+f/5//n/+//8//3//P/7//v/+v/5//r//P/9//3/
/f/8//z//P/5//n//P/9/////v/+//7//v/+//7//v8AAAAAAAAAAAAAAAAAAAAA/v/+
//////8AAAAAAAD//wAAAAAAAAAA/////////v8AAP///f/9//3//P/8//v/+//8//z/
/P/7//r/+f/4//b/9//3//b/+P/4//n/+v/3//b/9f/0//j/+f/3//j/9v/2//b/9//3
//f/9//2//j/+P/2//b/9v/1//X/9P/2//b/9P/0//T/9P/0//X/9f/1//j/9v/2//T/
9P/1//T/8//y//P/9f/1//P/8//x//L/8v/y//T/9f/1//P/8//z//L/8v/x//H/8f/x
//H/8//z//H/8P/w//H/8f/w//b/9v/0//T/9P/0//L/8v/y//L/8P/w//D/8f/x//H/
8P/v/+7/7v/u//D/8//z//P/8//x//D/8P/x//L/9P/2//j/9//3//f/9//3//f/9//3
//f/9//3//f/+f/4//j/+v/7//7//v/9//3//f/9//v/+P/3//f/9//3//f/9//2//L/
8f/w//D/8P/w//D/8P/u//D/8P/w//H/8f/x//H/8f/x//L/8v/w/+7/7f/t/+//8P/x
//P/8P/v/+3/7P/z//j/9//6////CAASAB0ALgBIAGMAhACoAMEAyAC5AKQAlwCAAGYA
VwA+AAUAyv+e/4H/ev+H/5H/mv+l/7X/x//U/9z/5P/q/+v/6//u//D/8v/2//j/+v/8
//r/+v/6//r/+v/6//r//P/7//z//P/7//n/+f/5//n/+f/7//z//f///////f/8//z/
/f/+////AAABAAEAAQD+//7//v/+//////8AAAEAAgADAAQABAACAAMABQAFAAgACAAI
AAgABwAGAAQAAwAFAAYABgAHAAgACgALAAwACwAKAAsACgAKAAwADQANAA0ADQANAA0A
EQASABQAFAAUABQAFQAVABYAFgAWABkAHQAgACAAHwAdAB0AHQAdAB8AIAAiACQAJAAk
ACMAIwAmACYAJwAnACUAJgAmACYAJQAlACMAIwAiACIAIgAgAB8AHwAeAB0AGwAbABkA
GAAYABgAFwAWABMAEgARABAAEQAQABAADgANAA0ACwALAAgABwAHAAYABQAFAAQAAwAC
AAAA///////////+//7//P/7//r/+f/5//n/+f/6//v//P/8//r/9//3//b/9v/4//n/
+v/7//r/+v/6//j/9v/3//f/9//6//z//f/9//v/+v/6//r/+//7//7///////7//v/+
//7//v/+//7/AAAAAAAAAAD///7//f/8////AAACAAMAAAAAAAAA///+//7//v/+/wEA
AQABAAAA/v/9//v/+//8//z//f/9//7//v/9//z/+v/6//r/+v/6//v/+//6//f/9v/2
//b/9v/2//b/9v/3//f/9P/0//T/9P/0//X/9//3//f/9v/0//T/8v/y//X/9f/2//b/
+P/4//b/9v/1//T/8//z//X/9f/4//b/9P/y//L/8//z//P/8//1//f/9//1//X/8//0
//T/9P/0//X/9f/z//P/8//y//L/8f/x//H/8f/y//X/9v/1//L/8v/z//P/9v/0//j/
9f/0//P/8v/0//T/9P/1//X/9f/0//P/8P/w//D/8v/1//X/9f/1//X/9P/0//X/9f/2
//f/+P/3//f/9//3//f/9//3//f/9//3//f/9//5//j/+P/6//r//P/7//n//P/9//7/
/f/5//f/9v/1//f/9//3//b/8v/x//D/8P/w//D/8P/w/+z/7v/u/+7/7//v/+//7//v
/+//8P/w//D/7v/t/+3/7P/s/+z/7f/w//H/8f/y//P/9v/1//j///8GAA4AHQAyAEwA
ZwCKAK4AxQDKALsAqgCbAIIAbABdADgA+f++/5L/ef94/4f/k/+e/6v/t//D/9D/3P/o
//D/8//v//D/8P/w//L/9P/2//j/9//4//n/+v/5//j/9//4//v//P/8//v//f/9//3/
/f/7//3//v///wEAAQD///7//P/9//7///8CAAMAAwADAAEAAAD///7/AQABAAIAAwAE
AAUABgAGAAUABQAGAAUABAAEAAQABAAHAAgACAAJAAoACgAJAAkACwAMAAwADAAMAAwA
DgAOAA4AEAARABEAEQARABEAEQARABIAFAAUABYAFgAXABcAGAAYABgAGwAcAB4AHQAb
ABwAHQAeAB8AIQAiACQAJgAnACgAKAApACkAKAAoACcAJQAmACYAJgAnACcAJQAlACQA
JAAkACIAIwAjACIAIQAdAB0AGwAaABwAHAAbABoAGQAYABcAFgATABIAEgAQAA8ADwAN
AA0ACgAJAAkACAAJAAkACAAHAAQAAgABAAEAAAD///3//P/9//3//f/9//v/+//7//z/
+//8//z/+v/6//v/+//8//v/+f/3//X/9//4//n/+P/4//n/+f/5//j/+v/7//v//f/8
//z//P/5//n//P/9//7//v///wAA/v/+//7//v8CAAIAAgACAAAAAAAAAAAA/v/+////
/////wAAAQABAP7//v/+//7/AQABAAEAAAACAAEA//////3//P/8//v//f/+//7//v/9
//z/+//6//z//f/9//z/+//6//r/+v/6//r/+v/6//z//f/7//z/+//6//n/+f/5//n/
+f/4//r/+v/4//j/9//3//j/+P/6//r/+P/4//j/+P/4//n/+P/3//n/9v/1//T/9f/3
//X/9f/1//f/+f/5//f/9//3//j/+P/4//b/9//3//X/9v/3//f/+P/3//f/9//3//f/
+f/5//f/9P/0//X/9f/2//j/+P/4//j/+P/4//f/9v/0//T/9P/1//b/9//3//b/9f/3
//f/9v/2//f/9//4//n/+P/5//n/+f/8//3//v////3//f/9//3/+//7//r/+v/9////
AwAEAAEAAQABAAEA///+//3//f/7//v/+//7//z/+v/5//j/+v/6//r/+v/5//b/9//2
//j/9//3//f/9//3//f/+P/4//j/9v/1//b/+P/5//r/+P/3//b/9P/2//n//v8BAAQA
BQAIAA4AFwAmAEAAXwB8AJ4AuQDEAMEArgCZAIgAcgBhAFQALQDw/77/l/+A/4X/lf+g
/6f/s//F/9T/3v/k/+r/7//v//L/9P/2//r//P/+/wAA/v/+//7//v/+//7//v8AAP//
AAAAAP//AQABAAEAAQADAAUABgAHAAQAAwAAAP7///8BAAMABQAGAAcABwAHAAYABgAG
AAYABQAFAAYABwAHAAcABwAGAAgACQALAAsACwAKAAkACAAIAAgABwAHAAsADAAMAA0A
CwAMAAwADAANAA4AEQASABEAEgASABEAEgATABQAFQAXABgAGgAaABkAGAAYABcAGQAa
ABsAHwAgACIAIQAfACEAIQAhACEAJAAmACkALAAqACoAKQApACwALAAtAC0ALAAsACsA
KgArACsAKQApACgAKAAoACYAIwAjACIAIQAiACMAIgAiACEAIAAeABwAGwAaABkAGAAX
ABYAFgAUABEAEQAPAA8ADAALAAsACgAJAAkACAAHAAYABAADAAMABQAFAAQABAADAAEA
///9//z//f/+/wAAAAAAAP///P/9//3//P/8/////////////f/8//v/+P/7//3//v//
//3//v/+//3//v/+////AAABAAEABAAFAAQAAgABAAAAAQACAAMABAAEAAQABAAEAAQA
BAAEAAQABQAGAAgACQAGAAQAAgD//wEAAgADAAQABQAFAAUABAACAAEA/////wEAAgAE
AAUAAwACAAAA/v8AAAAAAAAAAP7///////7//f/8//z//P/+//7//v/+//7//f/5//j/
+f/6//v//f/8//v/+v/4//r/+v/4//j/+f/5//r/+v/6//r/+P/4//j/+P/4//n/+P/3
//n/9v/0//L/8v/z//T/9f/2//n/9v/1//L/8f/y//T/9f/2//b/9//3//X/9f/1//T/
9P/3//f/9//3//b/9//2//P/9P/0//X/9f/4//T/8P/x//L/8//0//X/9v/3//j/9f/0
//P/8v/0//T/9P/0//b/9v/2//b/9f/0//P/8v/0//T/9P/0//T/9P/0//T/9v/2//b/
9v/0//T/9P/0//T/9P/0//T/9//4//n/+v/4//j/+P/4//j/+P/4//j/9v/2//b/9v/0
//T/9P/0//X/9v/3//j/9//2//X/9P/2//b/9v/2//j/+P/4//j/9//2//X/9P/2//b/
9v/2//b/9v/2//b/9//4//n/+v/5//j/9//2//T/9P/0//T/9//4//n/+v/4//b/9P/y
//P/9P/1//b/9P/0//T/9P/y//L/8v/y//T/9P/0//T/8//y//H/8P/y//L/8v/y//L/
8v/z//P/8//y//H/8P/x//L/9f/3//b/9f/0//P/8v/y//P/8//2//f/+P/5//j/9//2
//X/9v/3//j/+f/3//f/9//3//b/9v/4//n//P/8//v/+//7//v/+f/4//j/+f/6//v/
+v/5//f/9P/2//b/9//4//b/9v/2//T/9P/0//T/8//z//P/8//z//H/8v/y//L/8v/x
//H/8v/0//T/9f/1//X/9P/0//X/+v/9/wIABwAKABAAGwAuAEgAZQCGAKoAwwDIALkA
pACPAHwAaABbAEoAHwDm/7T/i/96/4P/k/+e/63/v//N/9r/5v/q/+r/7f/u//L/9f/4
//j/+v/8//7//P/8//z//P/+//7//v8AAP//AAAAAP///////////////wEAAgADAAEA
AQD///7///8BAAMABQAEAAUABQAFAAQABAAEAAQABQAFAAYABwAFAAUABQAEAAUABwAK
AAsACgAKAAoACgAMAAwACwALAA0ADgAOAA8ADQAOAA4ADgAQABAAEgASABAAEgATABMA
FQAVABUAFQAVABYAGAAYABgAGAAZABkAHAAcABwAHwAfACIAIgAhACMAIwAjACMAJQAm
ACgAKgAqACoAKQApACwALAAtAC0ALQAuAC4ALgAtAC0AKwArACwALAAsACoAKQApACgA
JwAlACUAIwAiACEAIAAeABwAHQAcABsAGgAaABoAGwAaABgAFwAUABMAEgARABEAEAAN
AA0ADAALAAwACgAJAAkACQAJAAgACAAHAAUAAwABAAEAAQABAAIABQAGAAYABAABAAEA
AAAAAAEAAQABAAEAAAAAAAAA/v///wEAAgADAAMABAAEAAMAAwACAAIAAgACAAMABwAJ
AAgABgAFAAQABgAGAAYABgAIAAgACAAIAAoACgAKAAoACgAKAAsACwAIAAgACAAHAAcA
CAAJAAoACwALAAsACgAKAAkABwAHAAkACgAMAA0ACwAKAAgABgAEAAQABAAEAAYABwAH
AAYABQAEAAQABAAGAAYABgAGAAQAAwD///7///8AAAEAAwABAAEAAQAAAAAAAAD+//7/
AAABAAMABAABAAAA/f/8//3//v///wEA/////wIAAAAAAP7//v///wEAAQABAAMAAAD/
//z/+//+/wAAAQACAAEAAQAAAP3//f/9//z//P/+////AAABAP7////+//v//f/+/wAA
AQAAAP7//P/8//z//P/8//7//v/+//7//v/+//7//v/+//7//v/+//z//P/8//z//P/8
//z//P/+//7//v/+//z//P/8//z//v/+//7//v8AAAAAAAAAAP///v/9//z///8AAAEA
AgAAAA==
         </WaveFormData>
      </LeadData>
      <LeadData>
         <LeadByteCountTotal>10000</LeadByteCountTotal>
         <LeadTimeOffset>0</LeadTimeOffset>
         <LeadSampleCountTotal>5000</LeadSampleCountTotal>
         <LeadAmplitudeUnitsPerBit>4.88</LeadAmplitudeUnitsPerBit>
         <LeadAmplitudeUnits>��V</LeadAmplitudeUnits>
         <LeadHighLimit>2147483647</LeadHighLimit>
         <LeadLowLimit>268435456</LeadLowLimit>
         <LeadID>V3</LeadID>
         <LeadOffsetFirstSample>0</LeadOffsetFirstSample>
         <FirstSampleBaseline>0</FirstSampleBaseline>
         <LeadSampleSize>2</LeadSampleSize>
         <LeadOff>FALSE</LeadOff>
         <BaselineSway>FALSE</BaselineSway>
         <ExcessiveACNoise>FALSE</ExcessiveACNoise>
         <MuscleNoise>FALSE</MuscleNoise>
         <LeadDataCRC32>992500753</LeadDataCRC32>
         <WaveFormData>
8v/y//L/8v/w//D/8P/w//H/8v/z//T/9P/0//T/9P/0//T/9P/0//b/9v/2//b/9v/2
//b/9v/2//b/9v/2//j/+P/4//j/9v/2//b/9v/4//j/+P/4//r/+v/6//r/9//2//X/
9P/2//b/9v/2//T/9P/0//T/8v/y//L/8v/y//L/8v/y//L/8v/y//L/8P/w//D/8P/w
//D/8P/w//D/8P/w//D/7v/u/+7/7v/u/+7/7v/u/+z/7P/s/+z/7P/s/+z/7P/s/+z/
7P/s/+z/7P/s/+z/7v/u/+7/7v/s/+z/7P/s/+z/7P/s/+z/7P/s/+z/7P/s/+z/7P/s
/+z/7P/s/+z/6v/q/+r/6v/q/+r/6v/q/+r/6v/q/+r/6//r/+v/6v/q/+r/6v/q/+r/
6//r/+v/7f/t/+7/7v/s/+3/7v/u//H/8f/y//L/8//z//P/8//y//L/8//z//H/8f/y
//P/9P/3//f/9f/1//b/9v/z//T/8//y//L/7//v/+//7v/u/+z/6//r/+v/6//p/+j/
6v/q/+r/6v/o/+j/6P/n/+j/6P/p/+n/6P/o/+f/5//k/+T/5f/l/+f/5//n/+f/6P/o
/+b/6P/m/+D/4P/r/wEAJABOAIMAxAAEATEBSwFjAX8BgwFsAUwBGgG5AEIA1v+L/3X/
g/+P/5j/o/+w/7//zf/Y/93/3//g/+P/5P/n/+j/6P/p/+v/6//s/+z/7f/t/+v/6//r
/+z/7v/v//D/8P/u/+3/7f/u//D/8P/w//L/8v/y//L/8f/v/+//8P/x//H/8f/x//L/
9P/0//X/9f/3//f/+P/5//f/+f/5//n/+//7//v/+//5//n/+v/7//3//f/9//3//P/+
//7//v///wAAAAAAAAAAAAACAAUABQAFAAcABwAFAAcACAAIAAsACwALAA4ADgAOABEA
EQASABMAFAAWABcAGAAZABsAHAAcAB0AHgAjACQAJQAnACgAKQArACwALAAtAC4ALgAu
AC4ALgAuAC8AMQAyADMALwAvAC8ALgAsACwALAArACgAJwAlACIAJAAjACIAIQAeAB0A
HAAaABoAGAAWABMAEgAQAA4ADAAJAAgABgAFAAQAAQAAAP///P/7//v/+v/7//r/+f/4
//X/9f/0//T/9P/z//P/8//y//D/7v/t/+3/7v/v//D/7//v/+7/7v/v/+//7//v/+3/
7v/u/+7/8P/w//D/8f/z//L/8v/y//H/8f/y//P/9f/1//P/8//y//L/8v/0//X/9f/2
//b/9//3//j/+f/5//n/+f/3//X/9f/1//b/9v/2//X/9f/3//b/9v/2//b/9f/1//X/
9f/0//T/8//z//P/8//y//T/9P/z//P/9P/0//T/8v/w//D/8P/w//D/7v/u/+//7//u
/+7/7v/u/+7/7v/u/+3/7f/s/+z/7P/s/+z/7P/s/+z/7P/s/+3/7f/t/+z/6v/q/+r/
6v/q/+r/6v/p/+r/6v/q/+v/6f/q/+r/6v/q/+r/6v/q/+r/6v/q/+r/6v/q/+r/6v/q
/+r/6v/p/+v/6//q/+r/6//r/+n/6P/m/+j/6P/o/+j/6v/r/+v/6//q/+r/6v/q/+r/
6v/r/+v/6f/p/+n/6v/s/+z/7f/u/+7/7//v//D/7//v/+7/7f/u/+7/7//x/+//7//v
//D/8//0//f/9//1//X/9v/2//H/8P/v/+7/8P/v/+//7//u/+7/7P/r/+n/6f/p/+f/
5v/m/+b/5v/o/+j/6P/o/+f/5v/m/+f/5//o/+j/5//n/+b/5v/n/+X/5f/l/+X/5//o
/+j/6P/o/+b/5P/k/+v//f8cAEYAdwC0APYAJwFBAVcBcQF7AWYBRgEeAc0AYgD0/53/
d/97/4v/lv+j/7D/wf/N/9T/2//h/+T/5//o/+v/7P/q/+v/7f/t/+r/6v/r/+v/6//r
/+v/7P/u/+//8P/w//L/8f/x//L/8P/w//D/8v/y//L/8v/x//H/8f/y//P/8//z//P/
9P/y//L/8//z//X/9f/2//f/9//5//n/+f/3//f/9//3//n/+f/6//v/+//7//v/+//+
/wAAAAAAAP//AAAAAAAAAAAAAAIABQADAAMABQAFAAUABwAIAAgACwALAAsADgAMAAwA
DwAPABAAEQASABQAFQAWABcAGQAcABwAHQAeACEAIgAjACUAJgAnACkAKgAqACsALAAs
AC8AMAAxADIAMQAxADAALwAtAC0ALQAsACoAKgAqACkAKAAnACUAIgAkACMAIgAhACAA
HwAeABwAGgAYABYAEwASABAADgAMAAsACgAIAAcABgADAAIAAQD+//3//f/8//v/+v/5
//j/9//3//b/9v/2//X/9f/1//P/8v/x//H/8v/y//L/8v/y//H/7//u//H/8f/x//H/
8f/y//L/8v/y//L/8v/z//H/8P/w//D/8f/x//L/8//z//P/8f/x//T/9P/0//b/9f/1
//b/9v/1//X/9v/3//f/9//3//X/9f/1//X/9v/2//b/9f/1//f/9v/2//b/9v/1//X/
9f/1//T/9P/z//X/9f/1//T/8//y//D/7//w//D/8P/u/+7/7v/u/+7/8P/u/+7/7//v
/+7/7v/u/+7/7v/u/+7/7f/t/+z/7P/q/+r/6v/q/+r/6v/q/+r/6//r/+v/6v/q/+r/
6v/q/+r/6v/q/+n/6P/o/+j/6f/n/+j/6P/o/+r/6v/q/+r/6v/q/+r/6v/o/+j/6P/o
/+r/6v/q/+n/6//r/+r/6v/q/+n/6P/m/+X/5f/l/+X/6v/u/+r/6f/o/+f/5v/o/+j/
6P/o/+n/6f/p/+j/5v/m/+b/5v/o/+n/6f/p/+n/6f/q/+r/7P/t/+7/7v/v/+//8P/w
/+//7//v/+//7P/s/+3/7f/v/+//8P/x//D/8//z//H/8//0//T/8f/w/+//7v/u/+//
7//v/+7/7P/q/+n/6f/p/+n/5//m/+j/6P/o/+j/5//m/+X/4//j/+T/5v/n/+b/5v/l
/+X/5v/m/+f/5//n/+f/5//n/+b/6P/o/+j/5v/i/+D/5f/7/xoAPgBtAKwA7AAfATkB
TQFnAXEBYgFEARgBywBiAPb/n/9z/3f/h/+U/6P/sv/B/8//2P/f/+P/5P/j/+T/5//o
/+j/6f/r/+v/6v/q/+v/6//p/+n/6f/q/+v/7f/v//D/7v/t/+3/7v/u/+7/7v/w//D/
8P/w/+//7//v//D/8f/x//H/8f/y//L/8v/z//P/8//z//T/9f/z//X/9f/1//f/9//3
//f/9//3//j/+f/5//n/+f/5//j/+v/6//r//P/+////AAD///7///8BAAMAAwAFAAUA
AwAFAAYABgAJAAkACQAMAA4ADgARABEAEQARABEAEgAUABYAGAAbABsAGgAaABoAHQAe
AB8AIQAiACMAJQAmACQAJQAmACYAKAAoACgAKAAoACkAKQApACcAJwAnACYAJAAkACQA
IwAgAB8AHQAaABwAGwAaABkAGgAZABgAFgAWABQAEgAPAA4ADAAKAAgABwAGAAQAAwAC
AP///v/9//z/+//7//r/+//6//n/+P/1//X/9P/0//L/8f/x//H/8//y//H/8f/u/+7/
7v/u/+//7//u/+7/7f/t/+3/7f/t/+7/7v/u//D/8P/w//H/8f/w//D/8P/v/+//8P/x
//H/8f/v/+//8P/w//D/8v/x//H/8v/y//L/8//1//f/9f/1//X/8//z//P/8//0//T/
9P/z//P/9f/0//T/9P/y//H/8f/x//H/8P/w/+//8f/x//H/8P/w//D/7//v/+//7v/t
/+r/6//s/+3/7v/u/+z/7P/t/+v/6v/q/+r/7P/s/+z/7P/p/+n/6P/o/+j/6P/o/+j/
6P/o/+j/6P/l/+X/5f/k/+X/5v/n/+j/5v/m/+b/5f/m/+b/5v/n/+b/5v/l/+T/5f/m
/+f/6P/o/+j/6P/o/+b/5v/m/+b/5v/m/+b/5f/l/+X/5P/k/+f/5//n/+b/5//n/+f/
5//m/+b/5v/k/+T/5P/k/+T/5P/k/+T/5v/m/+b/5v/n/+f/5//m/+T/5P/k/+T/5v/n
/+f/5//n/+f/6P/o/+j/6f/q/+r/6f/p/+r/6v/s/+3/7v/v/+3/7P/s/+v/7f/t/+7/
7//w//P/8//x//H/8v/y/+//7P/r/+r/6v/p/+n/6f/o/+r/6P/n/+f/5f/l/+P/4v/k
/+T/5P/k/+T/5P/k/+P/5P/k/+X/5f/k/+T/4//j/+L/4v/j/+P/4//j/+P/4//k/+T/
5P/i/97/3P/e/+f///8kAFAAhwDGAAIBLQFDAVkBbwFtAVABKgHuAI8AIAC6/33/c/99
/4n/lP+j/7L/wf/N/9b/2//d/97/3//g/+P/5P/k/+X/5//n/+b/5v/n/+f/5//n/+f/
6P/o/+n/6v/q/+r/6f/p/+r/6v/q/+r/7P/s/+z/7P/r/+v/6//s/+3/7//v/+//8P/w
//D/8f/x/+//7//w//H/8f/z//P/8//z//P/8//z//P/8//0//X/9//3//f/9//4//r/
+v/6//n/+v/6//r//P/8//7/AQABAAEAAwADAAMABQAGAAYABQAFAAUACAAIAAgACwAL
AAwADQAOABAAEQASABMAFQAWABYAFwAYABkAGgAbAB0AHQAdAB4AHgAeAB8AIAAgACIA
IgAiACIAIAAhACEAIQAdAB0AHQAcABoAGgAaABkAGAAXABUAEgAQAA8ADgANAA4ADQAM
AAoACwAKAAkABwAGAAQAAgAAAAEAAAD+//3//P/5//j/9//3//f/+P/4//X/9P/z//L/
8//z//L/8v/u/+3/7f/t/+3/7P/r/+v/6v/q/+r/6v/t/+3/7P/s/+v/6//r/+v/7f/u
/+7/7v/s/+z/7P/t//D/8P/x//L/8f/x//L/8//z//P/8f/x//T/9P/0//b/9v/1//X/
9P/1//X/9v/3//X/9f/1//P/8//z//P/9P/0//T/8//z//H/8P/w//D/8P/v/+//7//x
//D/8P/v/+3/7f/t/+z/7v/u/+3/7f/s/+z/7P/q/+z/7P/s/+z/6v/o/+j/6f/n/+b/
5v/m/+j/6P/o/+j/5//n/+b/5v/o/+j/6P/o/+b/5v/m/+b/5f/l/+X/5P/k/+T/5P/k
/+b/5v/m/+X/5P/k/+T/5f/j/+T/5P/k/+L/4v/i/+L/5P/k/+T/5P/i/+L/4v/i/+L/
5P/i/+L/4v/i/+L/4P/h/+H/4f/g/+D/4P/g/+L/4v/j/+P/4f/h/+H/4v/g/+D/4f/i
/+D/4f/h/+L/4P/h/+H/4f/j/+L/4v/j/+b/5//o/+r/6f/q/+3/7f/q/+n/6f/o/+b/
5v/m/+b/5v/l/+X/5f/k/+T/4v/h/+P/4//j/+H/4f/i/+P/5P/h/+D/3//e/93/3P/c
/93/2//c/9z/2//b/9r/2v/b/9v/2//b/9v/3//c/9r/2v/a/9b/0v/U/+P///8kAFIA
jwDSAAoBKwFBAVsBbQFhAUIBGAHSAGsA/v+i/3X/cf95/3//jP+d/67/u//F/87/0//X
/9b/2f/a/93/3v/e/9//4f/h/+D/4P/h/+H/3//f/9//4P/i/+P/5P/k/+L/4f/h/+L/
5P/k/+T/5v/m/+b/5v/l/+X/5f/m/+f/6f/p/+n/6v/q/+r/6//r/+n/6f/q/+v/6f/r
/+v/6//r/+v/6//r/+z/7f/v//H/7//v/+//7//y//T/9P/0//P/9P/0//T/9P/0//b/
+f/3//f/+f/5//f/+f/6//r//P/9//7/AgABAAAAAgABAAIAAwAEAAYACQAKAAsADQAQ
ABAAEQASABQAFAAUABUAFAAVABcAGAAYABkAGgAaABgAGAAYABgAFgAXABcAFwAXABcA
FwAWABMAEgARAA8ADgANAAsACAAIAAcABgAFAAIAAQAAAP7//P/6//j/9f/1//T/8//y
//T/9P/z//P/8P/t/+z/6//q/+n/6f/o/+b/5P/i/+D/4f/h/+D/4P/g/9//3//f/9//
3v/d/93/3P/c/9z/3P/e/9//3//g/9//3//f/9//4f/i/+L/4v/k/+T/5P/l/+b/5v/n
/+j/6P/n/+f/5//p/+n/5//n/+r/6v/q/+z/6//r/+z/7P/r/+v/7P/t/+v/6//r/+n/
6f/p/+n/6v/o/+j/5//n/+f/5v/m/+b/5v/l/+X/5f/n/+b/5v/l/+T/4//i/+D/3v/e
/93/3f/f/+D/4f/g/97/3v/e/97/3v/c/9z/3f/d/9z/3P/c/9z/3P/c/9z/2//b/9r/
2v/c/9z/3P/c/9r/2v/a/9r/2f/Z/9n/2P/Y/9j/2P/Y/9j/2P/Y/9f/2P/Y/9j/2f/Z
/9r/2v/a/9n/2P/X/9b/1P/U/9T/1P/V/9b/1//Y/9j/2P/Y/9f/2f/Z/9j/2P/X/9f/
1//W/9f/1//X/9f/1v/U/9T/1f/W/9f/2P/W/9b/1v/W/9b/1v/W/9b/1P/U/9T/1P/W
/9b/1v/W/9b/1v/W/9b/1P/U/9X/1f/X/9b/1v/W/9b/1v/W/9f/1//X/9f/1//Y/9j/
2P/Z/9j/2P/Z/9n/3P/c/93/3f/d/93/3P/c/93/3f/d/93/3P/d/97/4f/j/+H/4f/i
/+D/3f/c/9v/2//c/9z/3f/d/9z/3P/a/9n/2f/Z/9n/2f/Y/9j/2P/a/9r/2v/a/9z/
2//a/9r/2//b/9z/3P/d/93/3P/c/9//3//f/9//4f/h/+L/4v/i/+L/5P/i/+L/6//9
/xoAQgB1ALAA7AAdATcBSQFjAXEBXgFEARgBxQBYAPL/n/97/4P/kf+U/5//sP+//8v/
2P/f/+X/6v/p/+r/7f/u//D/8f/z//P/8v/y//P/8//1//X/9f/2//T/9f/2//b/9//3
//j/+v/8//z//P/+//z//P/8//v//f/9//7////9//3//f/+/wAAAAABAAEAAQABAAIA
AwABAAMAAwADAAUABQAFAAUABgAHAAkACwALAAsACwALAAoADAAMAAwADwAQABAAEAAQ
ABAAEgAVABQAEwAUABMAFQAXABgAGAAbABsAGwAeABwAHAAfAB8AIQAjACUAKAApACoA
KwAtACwALAAtAC4AMQAyADMANQA0ADUANwA4ADoAOwA8ADwAPAA8ADwAPAA6ADsAOwA7
ADcANwA3ADYANgA2ADYANQA0ADMAMQAuAC4ALQAsACsAKwArACsAKgAoACYAJAAhACIA
IAAeABwAHQAcABoAGQAaABcAFgAVABQAEwATABIAEgASABIAEgAPAA8ADgAOAA4ADQAN
AA0ADQAMAAsACwALAAwADQAOAA0ADQAMAAwADwAPAA8ADwAPABAAEAAQABIAEgASABMA
EwASABIAEgATABMAFAAVABUAFQATABMAFQAWABcAGgAZABkAGgAaABkAGQAaABsAHQAd
AB0AGwAbABsAGwAcABwAHAAbABsAGwAaABoAGgAYABcAFwAXABcAFgAWABUAFwAXABcA
FgAWABYAFQAVABQAFAAUABIAFAAUABQAFAASABAAEAARABIAEgATABQAEgASABIAEgAT
ABMAEgASABIAEgASABIAEAAQABAAEAARABEAEQAQABAAEAAQABAAEAAQABAADwAMAAwA
DAANAA0ADgAOAA4ADAAMAAwADAAMAAwADAAMAA4ADgAOAA4ADAAMAAwACwANAA0ADAAM
AA0ADQANAAwADQANAA0ADQAOABAAEAAPAA4ADQAMAAwADAAMAAwADAAMAAwADAAMAAsA
CgAIAAoACgAKAAoACAAJAAkACQAJAAkACgAKAAwADQAOAA4ADQANAA4ADgARABEAEQAR
AA4ADgAPAA8AEQARABIAEwASABUAFQATABMAFAAUABEAEAAPAA4ADgANAA0ADQAMAAkA
BgAEAAMAAwADAAEAAAAAAAAAAAAAAAIAAgACAAEA/v/+//////8AAAAA//////7//v//
/////P/7//r/+f8AAAIA/v/8//z//P/+/wcAHQA+AGgAnwDeABoBRQFZAXEBjQGRAXYB
VAEeAb8ATgDm/6H/j/+Z/6H/qv+3/8j/2f/l/+r/8f/5//r/+//8////AAACAAMABQAF
AAIAAgADAAMABQAFAAUABgAFAAUABQAEAAQAAwADAAQABgAGAAYACAAGAAYABgAFAAYA
BwAJAAsACQAJAAkACgAKAAoACwALAAkACQAKAAsADQAPAA8ADwAPAA8ADwAPAA8ADwAQ
ABEADwAPAA8ADwAQABIAEgASABUAFgAWABYAFAAUABYAGQAXABcAGQAZABsAHQAeAB4A
IQAhACEAJAAiACIAJQAlACYAJwAoACoALQAuAC8AMQAwADAAMQAyADUANgA3ADkAOAA5
ADsAPAA+AD8AQABAAD4APgA+AD4APgA/AD8APwA7ADsAOwA6ADgAOAA4ADcANgA1ADMA
MAAwAC8ALgAtACwAKwAqACgAJgAkACIAHwAbABgAFQASABAADgALAAkACAAFAAQAAwAC
AAEAAQAAAP///v/9//z/+f/5//j/+P/4//f/9//3//f/9v/1//X/8v/y//L/8v/0//X/
9f/2//X/9f/1//X/9f/2//b/9v/4//j/+P/5//f/9v/2//b/+f/5//r/+//7//v/+f/5
//z//P/8//7//f/9//7//v/9//3//v///wAAAQACAAEA////////AAACAAIAAQABAAEA
AAAAAAAAAAD///////////7//v/9//////////7/AAAAAP/////+//7//v/8//z//P/8
//z//P/6//r/+//6//j/9//2//j/+P/4//j/9//3//b/9v/2//b/9v/2//j/+P/4//j/
9f/1//X/9P/y//L/8v/y//L/8v/y//H/8P/w//D/8f/x//L/8v/y//T/9P/0//T/8v/y
//L/8v/x//D/7//u/+z/7P/s/+v/6//r/+r/6v/r/+v/6//q/+n/6f/p/+n/6v/o/+z/
6//q/+n/6P/q/+r/6v/q/+n/6f/p/+j/6P/o/+j/6P/q/+v/6//r/+v/6//s/+z/7P/t
/+7/7v/u/+3/7f/s/+7/7//w//H/7v/u/+//7//x//H/8v/z//L/9f/1//P/9f/2//b/
8//x/+//7f/s/+3/7f/t/+z/6v/o/+f/5//l/+X/4//i/+L/4v/i/+L/4//k/+X/5f/k
/+T/5f/l/+T/5P/j/+P/4P/g/+H/4f/k/+X/5v/n/+b/5v/k/+L/4v/i/+L/7f8DACYA
UgCLAM4ACAExAUsBZQF9AXkBYAE6AfgAkQAeALj/f/95/4X/jf+Y/6f/tv/D/8//2P/f
/+f/6v/p/+j/6f/o/+j/6f/r/+v/7P/s/+3/7f/r/+v/6//s/+z/7f/u/+7/7v/t/+3/
7v/w//D/8P/y//T/9P/0//P/8f/x//L/8//x//H/8f/y//H/8P/w/+//8P/x//P/9f/z
//X/9f/1//f/9//3//f/9f/1//b/9//5//n/+f/5//j/+v/6//r/+//8//z//P/9//7/
AQAFAAMAAwAFAAUABwAJAAoACgALAAsACwAOAA4ADgARABEAEgATABQAFgAVABYAFwAZ
ABwAHAAdAB4AIQAiACMAJQAmACcAKQAqACgAKQAqACoAKAAoACgAKAAqACsAKwArACsA
KwArACoAKgAqACoAKQAmACUAIwAgACAAHwAeAB0AHAAbABoAGAAYABYAFAARABIAEAAO
AAwADQAMAAoACQAKAAcABgAFAAIAAQABAAAA///+//3//P/9//3//P/8//r/+f/5//n/
+f/4//f/9//4//j/+P/4//b/9f/z//L/8//z//P/8//1//b/9v/2//b/9v/2//f/+f/4
//j/+P/5//n/+v/7//z//f/8//3//v/+//7/AAD/////AAAAAP////8AAAEAAQABAAEA
//////////8AAP7//v/9//3//v/+////AAAAAP////////3//P/8//v//P/9//7//v/8
//z/+//7//7//v/+//z/+v/6//r/+v/7//r/+//9//3//P/8//z/+//6//n/+P/3//f/
9v/2//j/+P/4//j/+P/4//j/+P/3//f/9//2//b/9v/2//b/9P/0//T/8//y//L/8v/z
//H/8v/y//L/8v/y//L/8v/w//D/8P/w//L/8v/y//L/8v/y//L/8f/z//P/8v/y//L/
8f/w/+7/7v/v//D/8f/y//L/8P/w//D/8P/u/+//7//v/+7/7v/u/+7/7v/u/+//7//v
/+//7//w//D/8P/x//L/8v/z//P/9P/1//f/+P/5//f/9v/2//f/9f/1//X/9v/3//j/
+//7//v/+//8//z/9//2//X/9P/0//P/8//z//L/8v/w/+//7f/t/+3/6//q/+r/6v/q
/+z/7P/s/+z/6//q/+r/6//t/+7/7v/t/+3/7P/s/+3/6//r/+v/6//t/+7/7v/u/+7/
7P/q/+r/7/8BAB4ARABzALAA7AAdAT0BUwFrAX0BdAFYAS4B5wB8ABAAtf+D/4H/kf+Y
/5//rv+//8//2P/f/+X/7P/r/+z/7//w//L/8//1//X/9f/2//j/+f/3//f/9//4//j/
+f/6//r/+//7//z//v/+//7//v8AAP7//v/+//3//f/9//7///8BAAEAAQACAAEAAAAA
AP///f/9//7///8BAAMAAwADAAMAAwADAAMAAwADAAQABQADAAMAAwADAAYACAAIAAgA
CQAKAAoACgAMAAwADgARABAADwAQAA8AEQATABQAFAAXABcAFwAaABgAGAAbABsAHAAd
AB4AIAAhACIAIwAlACYAJgAnACgALAAuADAAMwAyADMANQA2ADYANwA4ADgAOQA6ADsA
PAA6ADsAOwA7ADcANwA3ADYANgA2ADYANQA0ADMAMQAuAC4ALQAsACsAKAAnACYAJAAk
ACIAIAAdABwAGgAYABYAEwASABAADwAOAAsACgAJAAYABQAFAAQAAwACAAEAAAD/////
/v/+//z/+//7//v/+//6//n/+f/4//j/+P/4//n/+f/4//j/9//3//f/9//5//r/+v/6
//r/+v/6//v//P/8//3//v//////AAABAAMAAwABAAEAAgACAAIABAAFAAUABgAGAAcA
BwAIAAkACQAJAAkABwAFAAUABQAGAAgACAAHAAcABwAGAAYABgAGAAUABQAFAAcABgAG
AAUAAwADAAMAAgAAAAAA//////7//v/+//z//f/+////AAAAAP7//v///////v/+//7/
AAAAAAAAAAD9//3//P/8//7//v/+//7//P/8//z//P/9//3//f/8//z//P/8//z//P/8
//z/+//6//r/+v/7//v//P/8//z/+v/6//r/+v/8//z//P/8//z//P/8//z//P/8//z/
+//7//v/+v/6//3//f/9//z/+f/5//n/+f/8//r/+P/5//r/+//8//7//v/+//7//f/8
//v/+v/7//z//f/+//z//P/8//z/+v/6//r/+v/4//j/+P/4//r/+v/6//r/+v/6//r/
+v/6//r/+v/6//r/+v/6//r//P/8//z//P/+//7//v/+//z//P/8//z//P/8//z//P/6
//r/+v/6//r/+v/6//r/+v/6//r/+v/6//r/+v/6//r/+v/6//r/+P/4//j/+P/2//b/
9v/2//b/9v/2//b/+P/4//j/+P/3//b/9f/0//T/9P/0//T/9v/2//b/9v/0//T/9P/0
//T/9P/0//T/9P/0//T/9P/2//b/9v/2//T/9P/0//T/9P/0//T/9P/2//b/9v/2//T/
9P/0//X/9f/1//T/9P/2//b/9v/2//b/9f/0//P/8//0//T/9P/3//j/+P/5//n/+v/6
//v//f/9//3//P/+//////////3//v///wAAAwADAAEAAQACAAIA///+//7//v//////
/f/9//z//P/7//v//P/9//v/+f/4//j/+P/4//j/+P/4//j/9//2//T/9f/1//b/9v/1
//X/9P/2//f/9//3//n/+f/5//j/+P/4//j/+v/2//b//f8RADIAWgCLAMoABgEzAUsB
YQF5AYUBegFeATIB5QB8AA4As/+F/4v/m/+m/7P/wv/R/9//6P/t/+//9P/1//b/+f/6
//n/+f/6//n/+P/4//n/+f/5//n/+f/6//j/+f/6//r/+v/5//n/+v/4//j/+P/6//j/
+P/4//f/+f/5//r/+//5//n/+f/6//r/+v/7//v/+f/5//r/+//7//3//f/9//3//f/9
//3//f/9//7///8BAAEAAQABAAAAAgACAAIABQAGAAYABgAEAAQABgAJAAcABwAJAAkA
CQALAAwADAANAA0ADQAQABAAEAATABMAFAAVABYAGAAZABoAGwAdACAAIAAhACIAIwAk
ACUAJwAoACkAKwAsACwALQAuAC4AMAAwADAAMAAwADEAMQAxADEAMQAxADAAMAAwADAA
LwAsACsAKQAmACQAIwAiACEAIgAhACAAHgAeABwAGgAXABgAFgAUABIADwAOAAwACwAM
AAkACAAHAAYABQAFAAQAAQAAAP///v/9//3//P/8//j/9//3//f/+v/6//r/+//4//j/
+P/4//j/9//1//T/9f/1//X/9f/1//b/9v/2//b/9v/2//f/9//2//b/9v/3//f/+P/5
//n/+f/3//f/9v/2//b/+P/5//n/+v/6//r/+//9/////f/9//3/+//7//v/+//8//z/
/P/7//v//P/8//3//v/8//v/+//7//z//P/9//3//f/9//3//P/6//r/+f/5//r/+v/6
//j/+P/4//j/+P/4//b/9v/3//X/9P/0//T/9v/2//b/9v/z//P/8v/y//L/8v/y//L/
8v/y//L/8v/x//H/8f/w//L/8v/y//L/8v/y//L/8f/w//D/8P/x//P/9P/0//T/8v/y
//L/8v/0//T/9P/0//L/8v/y//L/8P/w//D/7//x//H/8P/w/+//7//v/+7/7v/v//D/
8f/w/+7/7v/w//D/8P/w/+7/7v/u/+7/8P/w//D/8P/u/+7/7v/u/+7/7v/u/+7/7P/s
/+z/7P/s/+z/7P/s/+z/7P/s/+z/7v/u/+7/7v/s/+z/7P/s/+z/7P/s/+z/7f/u/+//
8P/v/w==
         </WaveFormData>
      </LeadData>
      <LeadData>
         <LeadByteCountTotal>10000</LeadByteCountTotal>
         <LeadTimeOffset>0</LeadTimeOffset>
         <LeadSampleCountTotal>5000</LeadSampleCountTotal>
         <LeadAmplitudeUnitsPerBit>4.88</LeadAmplitudeUnitsPerBit>
         <LeadAmplitudeUnits>��V</LeadAmplitudeUnits>
         <LeadHighLimit>2147483647</LeadHighLimit>
         <LeadLowLimit>268435456</LeadLowLimit>
         <LeadID>V4</LeadID>
         <LeadOffsetFirstSample>0</LeadOffsetFirstSample>
         <FirstSampleBaseline>0</FirstSampleBaseline>
         <LeadSampleSize>2</LeadSampleSize>
         <LeadOff>FALSE</LeadOff>
         <BaselineSway>FALSE</BaselineSway>
         <ExcessiveACNoise>FALSE</ExcessiveACNoise>
         <MuscleNoise>FALSE</MuscleNoise>
         <LeadDataCRC32>3586760520</LeadDataCRC32>
         <WaveFormData>
8P/w//D/8P/y//L/8v/y//L/8v/y//L/9P/0//T/9P/0//T/9P/0//T/9P/0//T/9f/2
//f/+P/2//b/9v/2//j/+P/4//j/+P/4//j/+P/4//j/+P/4//r/+v/6//r/+f/4//f/
9v/2//b/9v/2//b/9v/2//b/9P/0//T/9P/0//T/9P/0//L/8v/y//L/8v/y//L/8v/w
//D/8P/w//D/8P/w//D/8P/w//D/8P/w//D/8P/w/+7/7v/u/+7/8P/w//D/8P/u/+7/
7v/u/+7/7v/u/+7/7v/u/+7/7v/s/+z/7P/s/+3/7v/v//D/7v/u/+7/7v/u/+7/7v/u
/+7/7v/u/+7/7P/s/+z/7P/s/+z/7P/s/+z/7P/s/+r/7v/u/+7/7v/s/+z/7P/s/+3/
7f/t/+3/8P/x//H/8f/v//H/8f/x//P/9P/0//b/9v/2//b/9f/z//P/9P/0//T/9P/2
//f/9v/3//f/9//4//j/+P/3//j/9v/2//X/8v/x//H/8P/v/+7/7v/u/+3/7P/r/+r/
6v/q/+r/6v/r/+v/6v/p/+v/6//r/+v/6v/q/+n/6f/p/+n/6f/p/+n/6f/p/+n/6P/n
/+L/4P/X/8z/yf/R/+X/BAAxAGkAtQAGAU0BhgHCAfsBFAL8AcYBdQEDAXkA+/+v/5//
pP+q/6//uf/E/9D/2f/i/+X/5P/m/+n/6f/q/+r/6v/r/+v/7P/u/+3/7f/u/+z/7P/r
/+v/7v/u/+7/7//t/+3/7f/u//D/8P/x//H/8f/x//H/8f/x//D/7//v//H/8f/x//H/
8//0//T/9P/1//X/9f/1//T/9v/2//X/9//3//f/+P/2//b/9v/4//r/+v/6//r/+v/6
//r/+v/4//n/+//7//3//f/9/////////wEAAQADAAQABAAEAAYABwAIAAkACQAKAAsA
DAAOAA8AEAARABQAFAAVABYAFwAYABoAHAAgACIAIgAjACUAJQAnACoALgAuAC8ALwAv
AC8AMQAyADQANQA1ADUANAA0ADQAMwAzADMAMgAyADEAMQAvAC0ALQAsACsAKQAnACYA
JQAlACQAIQAfABsAFwAWABQAEgAQAA8ADAAJAAcABgAEAAMAAwABAP/////9//z/+f/5
//j/9//2//b/9f/0//T/9P/y//H/7//u//D/8P/v/+//7//v/+3/7f/t/+3/7f/t/+3/
7f/t/+7/7P/s/+z/7P/w//H/8f/x/+//7//w//L/8v/y//L/8//x//L/8v/y//X/9f/1
//X/9v/3//f/+P/4//j/+P/4//b/9v/3//f/9f/1//X/9f/1//X/9f/1//b/9f/0//T/
8v/y//H/8f/z//P/8//z//P/8//y//L/9P/z//H/8P/u/+//8P/w//D/7//v/+//7f/t
/+3/7P/s/+3/7f/s/+3/7f/t/+3/7P/s/+z/7P/s/+3/7f/t/+3/7P/s/+r/6P/p/+n/
6f/n/+f/5//n/+b/5//p/+r/6v/q/+r/6v/r/+v/6//r/+r/6v/p/+n/6f/p/+j/6P/q
/+r/6v/q/+j/5//n/+b/6P/p/+n/5//m/+j/6P/o/+j/6P/q/+r/6v/o/+j/6P/o/+j/
6f/p/+n/6f/q/+v/6//r/+v/7f/t/+3/7f/u/+7/7v/u/+7/7v/v/+//7//w//D/8P/w
//L/8//0//X/9f/1//T/9P/0//H/8P/u/+7/7//u/+3/7f/u/+3/7P/s/+v/6f/n/+X/
5P/k/+T/5P/m/+f/5//m/+X/5f/l/+X/5//o/+j/5//l/+X/5f/l/+P/4//j/+P/5f/m
/+P/4P/c/9X/zv/J/83/3f/6/yMAWwClAPYAPwF4AbAB7QEQAgIC0gGJASMBoQAbALv/
mf+a/6L/qf+z/77/zP/V/9r/3//k/+b/6P/p/+v/7P/q/+v/6//s/+r/6f/p/+r/6v/q
/+n/6f/q/+r/6v/r/+v/6//r/+z/7P/s/+3/7f/t/+3/7f/t//D/8P/w//H/7//v/+//
7//v//D/8P/w//H/8f/x//H/8P/y//L/8f/z//P/8//0//L/8v/y//T/9v/2//b/9v/6
//r/+v/6//j/+f/7//v/+//7//v//f/9//3//////wEAAgACAAIABAAFAAYABwAHAAgA
CQAKAAoACwAMAA0AEAAQABEAEgAVABYAGAAaAB4AIAAgACEAIwAjACUAKAAqACoAKwAr
ACwALQAwADIAMgAzADMAMwAwADAAMAAvAC8ALwAuAC4ALQAtACsAKQApACgAJwAlACcA
JgAlACUAIgAfAB0AGQAXABYAFAASABIAEQAOAAsABwAGAAQAAwADAAEA//////3//P/5
//n/+P/3//b/9v/3//b/9v/2//P/8//y//L/8v/y//H/8f/v/+//7f/t/+//7//v/+//
7//v/+//8P/u/+7/7v/u/+7/7//v/+//7//v//D/8v/w//D/8P/x//P/9P/0//T/9f/1
//X/9f/0//X/9f/2//b/9v/2//b/9v/2//f/9//3//f/9//3//f/9//3//f/9v/1//T/
9P/y//L/8f/x//L/8//0//X/9P/z//H/8P/y//H/7//u/+7/7//w//D/8P/v/+//7//v
/+//7//u//D/8f/x//D/7v/t/+z/6//s/+z/7P/s/+r/6//r/+v/7f/s/+z/6v/s/+3/
7f/t/+v/6//r/+v/6f/p/+r/6v/q/+r/6v/q/+v/6//r/+v/7P/s/+v/6//r/+v/6v/q
/+r/6v/q/+r/7P/r/+v/6v/o/+n/6f/p/+f/6P/o/+j/6//u/+z/6//q/+n/6P/q/+r/
6v/o/+r/6v/q/+r/6P/o/+j/6P/r/+v/6//r/+r/6//r/+v/7f/v/+//7//v//D/8P/y
//L/8v/y//H/8f/x//L/8v/y//L/9P/1//T/9f/1//X/9v/2//b/9f/0//L/8v/x//L/
8f/x//D/7v/s/+v/6v/r/+r/6f/o/+j/6P/o/+j/6P/n/+X/4//k/+X/5v/n/+j/6P/n
/+f/5//n/+f/5//n/+f/5//n/+j/5f/k/+D/2//Q/8f/y//d//j/HQBTAJ0A7gA1AXAB
pgHdAQQC/gHSAYkBJQGnACMAwf+Z/5b/nv+p/7X/wv/O/9v/4v/n/+j/6v/p/+n/6v/q
/+r/6//r/+z/7P/r/+v/7P/s/+z/6//r/+7/7v/u/+//7v/t/+z/7P/s/+z/7f/t/+//
7//v/+//8P/w//D/8f/x//H/8f/x//H/8v/y//L/8//z//P/8//y//T/9P/z//X/9f/1
//b/9P/0//T/9v/4//j/+P/4//j/+P/4//j/+v/7//3//f/7//v/+//9//////8BAAEA
AQACAAIAAgAEAAUABgAHAAkACgALAAwADAANAA4ADwASABIAEwAUABUAFgAYABoAHAAe
AB4AHwAhACEAIwAmACgAKAApACkAKwArAC0ALgAuAC8ALwAvAC4ALgAuAC0ALQAtACwA
LAArACsAKQAnACkAKAAnACUAJQAkACMAIwAgAB0AGwAXABUAFAASABAAEAAPAAwACQAF
AAQAAgABAAEA///9//3////+//v/+//4//f/9v/2//X/9P/0//T/9f/1//T/9P/y//L/
8f/x//H/8f/v/+//7//v/+//7//x//H/8f/y//L/8v/y//L/8//z//L/8f/v/+//8P/y
//L/8v/y//P/8//0//T/9P/1//X/9f/1//j/+f/5//r/+P/4//j/+P/2//b/9//3//f/
9//3//f/9//3//f/9//2//X/9P/0//b/9v/1//X/9f/1//X/9f/1//X/9P/0//L/8f/v
/+7/7//x//P/9P/y//H/8f/x/+//7//v/+7/8P/x//H/8P/v/+//7//v/+7/7v/u/+7/
7v/v/+//7//u/+z/6//o/+v/7f/u/+//7f/t/+3/7f/t/+3/7v/u/+3/7P/r/+r/7f/t
/+3/7f/w//D/7//v/+3/7f/s/+z/7P/s/+z/7P/s/+v/6//q/+r/6//r/+v/7f/u/+7/
7v/t/+z/7P/s/+z/7P/s/+z/7P/s/+z/7P/s/+z/6v/u/+7/7v/u/+z/7P/s/+z/7f/t
/+3/7f/w//H/8f/x//H/8//z//P/8f/y//L/9P/2//b/9v/1//P/8//0//T/9v/2//j/
+f/4//n/+f/5//r/+v/6//n/9//0//P/8f/y//H/8f/w/+//7v/u/+7/6//q/+n/6P/p
/+r/6//s/+3/7f/s/+v/6//r/+v/6//s/+z/6//r/+n/6f/p/+n/6//r/+v/6//q/+f/
5P/e/9X/zv/N/9P/5/8KADcAdwDBAAwBTwGEAboB7QH6AdgBmAFBAdEAUQDh/6f/n/+k
/6j/sf+9/8j/1P/f/+T/5//q/+r/7f/t/+7/7v/s/+3/7f/u/+7/7f/t/+7/7v/u/+3/
7f/u/+7/7v/v/+//7//v//D/8P/w//H/8f/x//H/8f/x//D/8P/w//H/8v/z//T/9f/1
//b/9v/2//X/9f/1//X/9v/4//j/9//5//n/+f/6//j/+P/4//r/+v/6//r/+v/8//z/
/P/8//r/+//9//3/////////AQADAAMABQAFAAcACAAIAAgACAAJAAoACwALAAwADQAO
ABAAEQASABMAFAAUABUAFgAZABoAHAAeAB4AIAAgACEAIQAhACMAJgAmACYAJwAnACkA
KQArACwAKgArACsAKwAoACgAKAAnACcAJwAmACYAJQAlACMAIQAhACAAHwAdAB0AHAAb
ABsAHAAZABcAEwASABIAEQAQAA4ADQAKAAcABgAGAAUABQAHAAUAAwADAAEAAAD9//3/
/v/9//z//P/5//j/+P/4//f/9//2//b/9v/2//X/9f/3//f/9f/1//X/9f/1//X/9f/1
//X/9v/2//b/9v/2//r/+//7//v/+f/5//r//P/6//r/+v/7//v//P/8//z//f/9//3/
/f/+//////8AAP7//v/+//7//P/8//3//f/9//3//f/9//3//f/9//3//P/7//r/+v/6
//r/+f/5//f/9//3//f/+f/5//j/+P/6//n/9//2//b/9//4//j/9v/1//X/9f/1//X/
9f/0//b/9//3//b/8//z//P/8//0//T/9P/0//L/8//z//P/8//y//L/8P/w//H/8f/x
//P/8//z//P/8f/x//L/8v/y//L/8v/y//H/8f/x//H/9P/0//P/8//x//H/8P/w//D/
8v/y//D/8P/w//D/7v/w//D/8P/w//D/8P/w//D/8f/x//H/8f/y//P/8//y//H/8v/x
//H/8f/y//L/8v/y//L/8v/y//P/9P/2//n/+v/7//7//f/+///////9//z//P/8//v/
+v/4//j/9f/0//P/8//z//P/8//0//T/8//y//H/8v/y//L/8v/x//H/8P/u/+3/7f/t
/+3/7f/u/+7/7f/r/+v/6//r/+v/6//r/+v/7//q/+X/4v/e/9X/zP/N/9n/7/8UAEUA
hwDVACABXQGSAcwB+QH6AdABjAEvAbUANQDR/6n/qf+m/6b/r/+//87/2P/j/+j/6//s
/+z/7f/t/+7/7v/w//H/8f/y//D/7//v//D/8P/w/+//7//y//L/8v/z//H/8f/x//L/
8P/w//H/8f/y//P/9P/1//b/9v/2//f/9//3//f/9//3//j/+P/4//j/9//2//X/+P/6
//r/+f/3//f/9//4//n/+v/7//7//P/8//z//P/+//7//v/+//z//f//////AQABAAEA
AwADAAMABQAFAAUABgAGAAYACgALAAwADQANAA4ADwAQABIAEwAUABUAFgAWABcAGAAa
ABwAHwAiACMAJAAjACMAJwAnACkALAAsACwALQAtACwAKwAsACwALAAtAC0ALQAsACwA
LAArACoAKQAnACYAJwAnACUAIwAhACAAHwAdAB0AHAAbABsAGAAVABMADwAOAA4ADQAM
AA0ADQALAAkABQAEAAIAAQABAP///f/9//v/+v/3//f/9v/1//T/9P/1//T/9P/0//H/
8f/w//D/8v/y//H/8f/y//P/8v/z//H/8f/x//H/8//z//P/9P/2//b/9v/2//r/+//7
//v/9//3//j/+v/8//z//P/9////AAAAAAAA///////////+//////8AAP7//v/+//7/
/v/+///////+//3//P/7//v/+//7//v//P/7//r/+v/6//r/+f/5//f/9//3//f/9v/1
//P/8v/1//X/9P/0//L/8//0//T/8v/x//H/8f/x//H/8f/w//L/8//z//L/8f/x//H/
8f/y//L/8v/y//H/8f/w/+//8P/w//H/8P/u/+//7//v/+3/7f/t/+3/7P/t/+//8P/w
//D/8P/w//D/7//u/+3/7v/u/+3/7f/v/+//7v/u//D/8P/w//D/8P/v/+//7v/u/+//
7//v/+3/7v/u/+7/7f/q/+r/7f/u/+//8P/u/+7/7v/u/+z/7P/s/+z/7P/s/+z/7P/s
/+z/7P/s/+7/7v/u/+7/7P/q/+z/7P/s/+z/7P/s/+7/7v/v/+//7f/t/+7/7//v/+//
7//x//H/8f/x//L/8v/0//T/9P/2//X/9f/1//T/9P/0//T/9v/3//j/+f/7//v/+v/6
//j/9//2//T/9v/1//T/8//z//L/8f/w/+7/7v/t/+z/6//q/+r/6v/q/+r/6//r/+r/
6f/p/+n/6f/p/+r/6v/p/+n/6f/p/+n/6f/p/+n/6f/p/+j/5//k/+L/3//W/9H/1f/j
//z/JQBfAKUA8gA3AWwBoAHbAf4B8gHCAXkBDwGPABUAwf+j/6b/qv+p/7H/wP/O/9n/
4v/l/+j/7P/r/+v/7P/s/+7/7//v//D/7v/t/+3/7v/u/+7/7f/t/+7/7v/u/+//7//v
/+//8P/x//L/9P/1//T/8//y//H/9P/0//T/9f/z//P/8//z//P/9P/0//T/9f/1//X/
9f/2//j/+P/3//f/9//3//j/+v/6//r//P/6//r/+v/6//z//P/8//z//v///wEAAQD/
//////8BAP////8BAAEAAwAEAAQABAAHAAkACwANAAsADAANAA4AEgATABQAFQAYABgA
GQAaABkAGgAcAB4AIAAiACIAIwAkACMAJAAmACoAKgArACsAKQApACsALAAsAC0ALQAt
ACoAKgAqACkAKQApACgAKAAnACcAJQAjACUAJAAjACEAIQAgAB8AHwAcABkAFwATABMA
EgAQAA4AEAAPAAwACQAJAAgABgAFAAUAAwABAAEAAwACAP/////8//v/+v/6//v/+v/6
//r/9//3//b/9v/4//j/9//3//f/9//1//X/9f/1//X/9f/1//X/9f/2//b/9v/2//b/
9v/3//f/9//3//f/+P/6//j/+P/4//n/+v/8//3//v////////////7//////wAAAAAA
AAAAAAD+//7////////////////////////////8//v/+v/6//z//P/7//v/+f/5//n/
+f/5//n/+P/4//j/9//1//T/9v/3//j/+P/3//X/9P/z//T/9f/2//b/9P/1//X/9P/1
//X/9f/1//L/8v/y//L/8P/x//H/8f/z//L/8v/w//D/8f/x//H/8//z//P/8//v/+//
8P/w//D/8P/w//D/7//v/+//7//w//D/7//v//H/8f/w//D/7v/u/+7/7v/w/+//7//u
/+7/7//v/+//7//w//D/8P/x//L/8v/x//D/7//u//D/8P/w//D/7v/u/+7/7P/u/+7/
7v/u/+7/7v/u/+7/7f/t/+3/7f/u/+//7//v//H/8//z//P/8//0//T/9v/4//j/+P/3
//f/9//4//j/+P/4//r/+//6//v/+//7//r/+v/6//n/+P/2//b/9f/0//P/8//y/+//
7v/u/+7/7f/s/+v/6v/s/+z/7P/s/+//7//u/+3/6//r/+v/6//u/+7/7f/t/+3/7f/t
/+3/7P/r/+r/6f/u/+3/6P/i/9v/1P/V/9v/6/8IADcAcwC7AAgBRwF6AbIB6QEAAuQB
qAFXAecAZQDx/6//o/+m/6b/rf+5/8b/1P/f/+L/5f/q/+z/7f/t/+7/7v/w//H/8f/y
//D/7//v//D/8v/y//H/8f/x//D/7//v/+//7//v//D/8v/y//P/8//z//P/8//z//b/
9v/2//f/9f/1//X/9f/3//j/+P/4//f/9//3//f/+P/6//r/+f/5//n/+f/6//z//P/8
//7//f/8//v/+v/8//z//P/8//7///8BAAEAAQABAAEAAwABAAEAAwADAAcACAAIAAgA
CgALAAwADQANAA4ADwAQABIAEwAUABUAGgAaABsAHAAbABwAHgAgACIAJAAkACUAJQAl
ACcAKgAsACwALQAtAC0ALQAvADAAMAAxADEAMQAuAC4ALgAtAC0ALQAsACwALQAtACsA
KQAnACYAJQAjACEAIAAfAB8AHgAbABkAFQAUABQAEwASABIAEQAOAAsABwAGAAQAAwAE
AAMAAgADAAEAAAD9//3//v/9//z//P/7//r/+v/6//f/9//2//b/9v/2//X/9f/3//f/
9f/1//X/9f/1//X/8//z//P/9P/2//b/9v/2//b/9//3//f/9//3//j/+v/4//j/+P/5
//v//P/8//z/+//7//v/+//8//3//f/+/wAAAAAAAAAA/P/8//3//f////////////7/
/f/8//v//P/7//r/+v/6//r/+f/5//n/+f/5//n/+f/5//j/+P/4//f/9f/0//b/9//4
//j/9v/1//X/9f/z//P/8//y//T/9f/1//T/8//z//P/8//0//T/9P/0//T/9f/1//X/
8//y//L/8P/w//H/8f/x//H/8f/x//H/7//v//D/8P/w//D/8P/w//P/8//z//P/8v/y
//H/8f/x//H/8P/w//D/8P/w//D/8P/v/+//7v/w//H/8f/x/+//8P/w//D/7//u//L/
8P/w//D/8P/y//L/8v/w//H/8P/v/+7/8P/w//D/8P/x//H/8f/x//L/8//z//P/8//1
//X/9f/z//T/9P/2//j/+P/4//f/9f/1//b/9v/4//j/+v/7//r/+//7//v//P/8//z/
+//4//b/9v/1//T/8//z//L/8f/w//D/8P/v/+7/7f/s/+r/6v/q/+r/7P/t/+3/7f/r
/+v/6//r/+r/6v/p/+n/6//r/+v/6//s/+3/7v/v/+z/6//m/+D/2//U/9P/2//t/wwA
OQB5AMUAEAFPAYQBvgHvAfgB1gGWAT0ByQBHANv/qf+l/6j/qv+z/7//yP/U/93/5P/p
//D/8v/w/+//7//u//D/8f/x//L/8v/x//H/8v/y//L/8f/x//L/8v/y//P/8//z//P/
9P/0//T/9f/1//X/9f/1//X/+P/4//j/+f/3//f/9//3//X/9v/2//b/+f/5//n/+f/6
//z//P/7//v/+//7//z/+v/6//r//P/+//7//v/+/wAAAAAAAAAA/v///wEAAQACAAMA
BAAHAAUABQAHAAcABwAIAAgACAAKAAsADAANAA0ADgAPABAAFAAVABYAFwAZABgAGAAY
ABsAHAAeACAAJAAmACYAJwApACkAKwAuAC4ALgAvAC8ALQAtAC8AMAAyADMAMwAzADQA
NAA0ADMAMQAxADAAMAAxADEALwAtACsAKgApACcAJwAmACUAJQAkACEAHwAbABkAGAAW
ABQAFgAVABIADwANAAwACgAJAAcABQADAAMAAwACAP////8AAP///v/+//3//P/8//z/
+f/5//j/+P/4//j/9//3//f/9//1//X/9f/1//X/9f/3//f/9//4//b/9v/2//b/+P/5
//n/+f/3//f/+P/6//z//P/8//3//f/+//7//v////////////7//////wAAAAAAAAAA
AAD+//7///////3//f/9//3///////////8AAP///v/+//z//P/7//v//f/9//3//f/7
//v/+v/6//z/+//5//j/9v/3//j/+P/4//f/9//3//n/+f/5//j/9v/3//f/9v/z//P/
8//z//P/9P/1//b/9v/3//f/9//1//T/9P/y//P/9f/2//f/9v/1//T/8//y//P/9f/2
//T/9P/0//T/8//z//P/8//0//T/8//z//P/8//y//L/9P/0//T/9P/0//P/8//y//H/
8f/w/+//8f/y//L/8v/z//T/8v/y//L/8v/y//T/9P/0//L/8v/y//L/8P/x//H/8f/x
//L/8//z//P/8//1//X/9f/1//b/9v/4//j/+P/4//n/+f/5//r/+v/6//r//P/7//z/
/f/9/////v/+//7//f/8//r/+v/3//b/9f/1//b/9f/0//T/8v/x//D/7//w//D/8P/w
//D/8f/x//D/7f/t/+3/7f/v//D/8P/v/+//7//v/+//7f/t/+3/7f/v/+7/7f/q/+j/
4//a/9X/2f/l//7/IwBZAJ8A7gA1AXIBqgHnARYCFgLqAaMBPwHBAD0A2/+r/6j/rv+v
/7X/vv/M/9v/4v/l/+r/8P/w/+//7//u//D/8f/x//L/8//z//T/9v/1//T/8v/x//T/
9P/0//X/9//3//f/+P/2//b/9//3//f/9//3//f/+P/4//j/+f/7//v/+//7//r/+v/5
//j/+f/5//n/+f/8//7//v/9//v/+//7//z//v/+//7/AAD+//7//v/+/wIAAgACAAIA
AAABAAMAAwAEAAUABgAJAAcABwAJAAkADQAOAA4ADgAOAA8AEAARABMAFAAVABYAFgAX
ABgAGQAeAB4AHwAgACEAIgAkACYAKQAsAC0ALwAzADMANQA4ADgAOAA5ADkAOgA7AD4A
QAA+AD8APwA/AD4APgA+AD0APQA9ADwAPAA9AD0AOwA5ADkAOAA3ADUAMwAyADEAMQAu
ACsAKQAlACUAJAAiACAAHQAbABcAEwASABIAEQARAA4ACwAIAAcABwAGAAMAAwACAAEA
AAAAAP3//P/8//z//f/9//z//P/7//r/+P/3//n/+f/3//f/9//3//f/9//3//f/9//4
//j/+P/4//j//P/9//3//f/7//v//P/+/wAAAAAAAAEA//8AAAAAAAADAAMAAwADAAQA
BQAFAAYACAAIAAgACAAGAAYABwAHAAUABQAFAAUABQAFAAUABQAGAAUABAAEAAQABAAD
AAMAAwADAAMAAwABAAEAAAAAAAIAAQD///7//v///wAAAAD+//3//f/9//3//f/9//z/
/v///////v/9//3//f/9//z//P/8//z/+v/7//v/+//9//z//P/6//r/+//7//v/+//7
//v/+//7//v//P/8//r/+v/6//r/+//7//v/+//6//r/+f/5//r/+//7//z//P/8//z/
/P/8//v/+//6//z//f/9//3//P/8//v/+v/9//r/+v/7//z//f/+//z//P/8//z/+v/6
//r/+v/8//z//P/8//z//P/8//z//P/8//z//P/6//r/+v/6//v//P/9//7//P/8//z/
/P/8//z//P/8//z//P/8//z//P/8//z//P/+//7//v/+//z//P/8//z/+v/6//r/+v/8
//z//P/8//7//v/+//7//v/+//7//v/+//7//v/+//7//v/+//7//v/+//7//v/8//z/
/P/8//7//v/+//7/AAAAAAAAAAD+//7//v/+//7//v/+//7//v/+//7//v/+//7//v/+
/wAAAAAAAAAA/v/+//7//v8AAAAAAAAAAP7//v/+//7//v/+//7//v8AAAAAAAAAAP7/
/v/8//7/AAAAAAAAAAAAAAAAAAABAAEAAQABAAIAAgABAAAA//8DAAMAAwADAAYABgAI
AAgABgAGAAUABQAHAAgACAAIAAYACAAJAAoADQANAA0ADAAMAAwACwAKAAoACgAJAAgA
BwAHAAYABQAHAAgACQAJAAYABQAEAAQAAgACAAIAAwADAAIAAQABAP///////wAAAgAB
AAEAAQADAAMAAwADAAUABQAFAAIA///8//r/9//u/+n/7f///xoAQQB5AMMAEAFTAY4B
xgH/ASQCHgLwAacBRQHHAEMA4f+7/77/xP/J/9X/4P/q//f/AAABAAIABgAHAAcACAAI
AAYABwAHAAgACgAJAAkACgAKAAoACQAJAAoACgAKAAsACwALAAsADAAKAAoACwALAAwA
DQAOAA8ADgAOAA4ADwARABEAEQARAA8AEAAQABAAEQARABEAEQASABQAFAATABMAEwAT
ABQAFAAUABQAFgAYABgAGAAYABgAGAAYABgAGAAZABsAGwAbABsAGwAdAB8AHwAhACEA
IwAkACQAJAAlACUAJQAlACYAKAAqACwALAAtAC4ALwAyADIAMwA0ADcAOAA6ADwAPAA+
AD4APwBCAEMARgBKAEoASgBLAEsATQBNAE8AUABSAFMAUwBTAFQAVABUAFMAUwBTAFIA
UgBRAFEATwBNAEsASgBJAEcASABIAEgASQBIAEUAQwA/AD8APgA8ADoAOAA3ADQAMQAx
ADAALgAtAC0AKwApACkAJwAmACMAIwAiACEAIAAgAB4AHAAbABoAHAAdAB0AHgAcABwA
GwAbABkAGQAXABcAGAAZABoAGwAZABkAGQAaABoAGgAaABoAGgAbABsAGwAbABsAHAAe
AB4AHgAeAB8AHQAeAB4AHgAhACEAIQAhACQAJQAlACYAJAAkACQAJAAkACQAJQAlACUA
JQAlACUAJwAnACcAJwAmACUAJAAkACUAJgAmACcAJQAlACUAJQAjACMAIgAiACMAIwAi
ACIAIAAhACIAIgAiACEAIQAhAB8AHwAfAB4AIAAhACEAIAAfAB8AHwAfAB4AHgAeAB4A
HgAfAB8AHwAfAB4AHgAcAB4AHwAfAB8AHQAdAB0AHQAdAB0AHgAeAB4AHgAeAB4AHQAd
AB0AHQAfACAAIAAhAB8AHwAeAB4AHgAeAB4AHgAgAB8AHwAeAB4AHwAfAB8AHwAgACAA
IAAhACAAIAAgACAAIAAgAB4AHgAeAB4AIAAgACAAIAAiACIAIgAiACAAIAAgACAAIgAi
ACIAIgAgACAAIAAgACIAIgAiACIAJAAkACQAJAAiACIAIgAiACQAJAAkACQAJgAmACYA
JgAkAA==
         </WaveFormData>
      </LeadData>
      <LeadData>
         <LeadByteCountTotal>10000</LeadByteCountTotal>
         <LeadTimeOffset>0</LeadTimeOffset>
         <LeadSampleCountTotal>5000</LeadSampleCountTotal>
         <LeadAmplitudeUnitsPerBit>4.88</LeadAmplitudeUnitsPerBit>
         <LeadAmplitudeUnits>��V</LeadAmplitudeUnits>
         <LeadHighLimit>2147483647</LeadHighLimit>
         <LeadLowLimit>268435456</LeadLowLimit>
         <LeadID>V5</LeadID>
         <LeadOffsetFirstSample>0</LeadOffsetFirstSample>
         <FirstSampleBaseline>0</FirstSampleBaseline>
         <LeadSampleSize>2</LeadSampleSize>
         <LeadOff>FALSE</LeadOff>
         <BaselineSway>FALSE</BaselineSway>
         <ExcessiveACNoise>FALSE</ExcessiveACNoise>
         <MuscleNoise>FALSE</MuscleNoise>
         <LeadDataCRC32>3243650815</LeadDataCRC32>
         <WaveFormData>
6P/o/+j/6P/q/+r/6v/q/+r/6v/q/+r/7P/s/+z/7P/s/+z/7P/s/+7/7v/u/+7/7v/u
/+7/7v/u/+7/7v/u/+7/7v/u/+7/7v/u/+7/7v/u/+7/7v/u//D/8P/w//D/7v/u/+7/
7v/u/+7/7v/u/+7/7v/u/+7/7P/s/+z/7P/u/+7/7v/u/+z/7P/s/+z/7P/s/+z/7P/q
/+r/6v/q/+r/6v/q/+r/7P/s/+z/7P/s/+z/7P/s/+r/6v/q/+r/7P/s/+z/7P/q/+r/
6v/q/+z/7P/s/+z/7P/s/+z/7P/s/+z/7P/s/+z/7P/s/+z/7P/s/+z/7P/q/+r/6v/q
/+z/7P/s/+z/6v/q/+r/6v/q/+r/6v/q/+r/6v/q/+r/7P/s/+z/7P/u/+7/7v/v/+//
7v/u/+7/8P/w//D/8P/w//D/8f/z//P/8//z//P/9P/0//T/9f/1//X/9f/2//b/9v/3
//f/9f/3//f/9v/2//f/9//2//X/9v/3//j/9P/z//P/8v/y//L/8P/v/+7/7v/t/+z/
7v/v/+//7//u/+7/7P/s/+7/7v/u/+7/7P/t/+3/7f/s/+z/7f/t/+3/7v/u/+3/6//o
/+T/4v/b/9T/0//X/+H/9P8MACsAWQCQAMcA/AAyAWEBeQFwAUgBDAHHAHUAKwABAO3/
4v/e/9z/3v/k/+r/7v/x//P/8f/x//H/8f/x//H/8//y//L/8v/y//L/8v/y//D/8P/w
//D/8v/y//L/8v/0//X/9f/1//X/9f/1//X/9v/2//X/9f/z//T/9P/0//b/9v/2//b/
9v/2//j/+P/5//n/+f/5//f/+P/4//j/+P/4//j/+P/4//j/+P/4//n/+f/5//n/+v/6
//r/+v/6//v/+//7//v/+//8//z//v//////AQD//////////wMAAwADAAQABAAFAAcA
CAAKAAoACwANAAwADQANAA8AEAARABIAFAAZABsAGwAbABsAHgAfACEAJgAmACcAKAAq
ACoALAAtAC4ALwAxADIAMAAxADIAMgA0ADQANAA1ADMAMwAzADEAMQAxADEALwAuAC4A
LQAqACcAJQAjAB8AHgAcABoAGAAXABUAEwAPAA4ADQALAAkACAAGAAQABAAEAAIAAAD+
//z//P/8//r/+v/4//j/+P/4//f/9v/2//j/+P/4//j/+P/3//X/9f/0//X/9f/1//P/
8//y//L/9P/1//X/9f/3//j/+P/4//j/+P/4//j/+//7//v//P/8//v/+v/5//r/+v/6
//r//f/9//3//f/9//3//v/+//3//f/9//3//P/8//z//f/9//3//f/9//v/+//7//v/
+//7//v/+//7//v/+//7//v/+//7//r/+v/6//n/+f/5//n/+f/5//n/+P/4//j/9f/1
//X/9f/3//j/+P/4//b/9v/2//f/9//3//f/9//2//b/9v/2//b/9v/2//b/9P/0//T/
9P/y//L/8v/y//P/8//0//T/9v/2//b/9v/2//X/9f/2//b/9v/2//b/9v/2//b/9P/1
//X/9v/3//b/9v/1//T/9P/3//f/9f/0//T/9P/0//T/9v/2//b/9v/2//b/9v/2//X/
9f/0//T/9P/2//b/9v/4//j/+P/5//n/+f/5//n/9//4//j/+P/7//v/+//7//z//P/8
//3//////wEAAQAAAAAAAQABAP7//P/8//z//P/6//n/+f/6//r/+v/4//X/9P/0//P/
8v/y//P/8//1//b/9v/0//T/9P/0//T/8v/y//P/8//z//L/8v/z//H/8f/y//L/8//z
//D/7P/o/+H/3P/b/93/5f/0/woAKwBXAIwAwQDyACoBXQF7AXwBXAEkAeUAmQBHAA0A
8//m/+D/4P/i/+b/7v/y//P/8//3//n/+f/5//n/+f/5//j/+P/4//b/9v/2//b/9v/2
//b/9v/2//b/9v/2//j/+f/5//n/9//3//f/9//4//j/9//3//n/+v/6//r/+P/4//j/
+P/4//j/+v/6//n/+f/5//n/+//8//z//P/6//r/+v/6//r/+v/6//r//f/9//3//f/+
//7//v/+//z//f/9//3//////wAAAAD+//////8BAAMAAwADAAMAAwADAAMABAAEAAUA
BwAIAAgACAAJAAsADAANAA0ADwASABMAFAAWABkAGwAbABsAHQAgACEAIwAmACYAJwAo
ACkAKgAtAC8ALgAvADEAMgAxADEAMQAwADIAMgAyADMAMwAzADMAMQAvAC8ALwAtAC4A
LgAtACoAJwAlACMAHwAeABwAGgAYABkAFwAVABEADgANAAsACQAIAAYABAAEAAQAAgAA
AP7//v/+//7//P/8//r/+v/6//r/+f/4//j/+P/4//j/+P/4//f/9f/1//b/9//3//f/
9//3//b/9v/2//f/9//3//X/9v/2//b/+P/4//j/+P/3//f/9//4//v/+//7//v/+v/6
//r/+v/7//v/+//7//v/+//8//z/+//7//v/+//8//z//P/9//v/+//7//v/+//7//v/
+//6//n/+P/3//n/+f/5//n/+f/5//n/+P/4//j/9//3//X/9f/1//X/9//2//b/9v/3
//f/9//3//f/+P/4//j/9P/0//T/9f/1//X/9f/1//T/9P/0//T/9P/0//T/9P/2//b/
9v/2//T/9P/0//T/8//z//T/9P/y//L/8v/y//T/8//z//T/9P/0//T/9P/y//L/8v/w
//D/8f/z//X/9P/0//P/8v/y//P/8//z//H/8f/x//H/8//1//T/8v/y//L/8v/0//T/
9P/0//L/8v/y//L/8v/y//L/8//1//T/9P/0//b/9v/2//b/9v/2//f/+f/5//n/+f/5
//j/+P/4//n/+//7//v//P/8//z//f/9//v//f/9//z//P/9//3//P/6//r/+v/6//r/
+f/5//j/9v/2//T/8//0//T/8//y//D/8f/x//H/8P/w/+7/7v/v//D/8f/y//D/8f/x
//H/8P/w//H/8f/x//L/8v/x//H/7v/s/+j/4//c/9f/1//j//L/BAAjAE8AhAC3AOoA
HAFNAXEBdgFaASQB4wCbAEsADQDx/+L/2v/a/+D/5v/s//L/9f/3//n/+f/1//X/9f/1
//X/9P/0//T/9v/2//b/9v/0//T/9P/0//X/9v/3//j/9v/3//f/9//1//X/9f/1//b/
9v/1//X/9//4//j/+P/2//b/9v/2//j/+P/6//r/+f/5//n/+f/3//j/+P/4//r/+v/6
//r/+v/6//r/+v/7//v/+//7//r/+v/6//r//P/9//3//f/7//v//P/8//7//////wEA
AQABAAEAAQADAAMAAwAEAAQABQAHAAgACAAIAAkACwAMAA0ADQAPABAAEQASABQAFQAX
ABcAFwAbAB4AHwAhACIAIgAjACQAJAAkACYAJwAoACkAKwAsACwALQAuAC4ALgAuAC4A
LwAvAC8ALwAtAC8ALwAvAC0AKgAqACkAJgAnACUAIwAfABwAGgAYABYAFQATABEADQAK
AAkABwAFAAYABAACAAIABAACAAAA/v/8//z//P/6//r/+P/4//j/+v/5//j/+P/2//b/
9v/2//b/9f/z//P/9P/1//X/9f/1//X/9P/0//b/9//3//f/9f/2//b/9v/0//T/9P/0
//X/9f/1//b/9//3//f/9//4//j/+P/4//v/+//7//v/+f/5//r/+v/5//n/+f/5//r/
+v/6//v/+f/5//n/+f/1//X/9f/1//f/9//3//f/9//3//f/9//3//f/9//2//T/9P/z
//P/9f/1//X/9f/1//T/9P/0//P/8//z//P/8//0//T/9P/y//L/8v/z//H/8f/x//H/
8v/y//L/8v/x//D/7//u/+//8P/x//L/8v/y//L/8v/z//P/9P/0//H/8P/v/+7/7//v
//D/8v/y//L/8v/y//D/8P/w/+7/7//v//D/8f/w//D/7//u/+7/7//v/+//8f/x//H/
8f/v/+//8P/w//D/8P/w//D/8P/w//D/8P/w//D/8P/w//D/8P/w//D/8P/w//H/8//y
//L/8v/0//T/9P/0//T/9P/1//f/9v/1//T/8//2//b/9v/3//f/9//3//j/+P/4//n/
+f/5//v/+//6//j/+f/5//j/9P/0//T/9P/0//P/8//y//D/8P/u/+3/7v/u/+3/7P/u
/+//7//v//D/8P/u/+7/7v/u/+7/7v/s/+3/7f/t/+z/7P/t/+3/6//s/+z/6//p/+b/
5P/e/9f/0v/T/9f/4f/0/w4AMQBfAJQAyQD+AC4BVwFrAVoBKAHsAKkAWwAVAPH/4//a
/9T/1v/a/+L/6P/s/+//8f/x//H/8f/x//H/8f/v/+7/7v/u/+7/7v/u/+7/7v/u/+7/
7v/u/+7/7v/u//D/8f/x//H/7//v/+//7//w//D/7//v/+3/7v/u/+7/8P/w//D/8P/y
//L/9P/0//L/8f/w/+//8f/y//L/8v/y//L/8v/y//D/8P/w//D/8//z//P/8//2//b/
9v/2//T/9f/1//X/9f/1//b/9v/2//f/9//5//v/+//7//v//P/7//r/+v/6//v//f/+
/wAAAAABAAMABAAFAAUABwAIAAkACgAMAA0ADwAPAA8AEQAUABUAFwAYABgAGQAaABwA
HAAeAB8AHgAfACEAIgAgACEAIgAiACAAIAAgACEAIQAhACEAHwAfAB8AHwAdABwAHAAb
ABgAGQAXABUAEQASABAADgAMAAkABwAFAAEAAgABAP///f/+//z/+v/6//j/9v/0//L/
8v/y//L/8P/w/+7/7v/u/+z/6//q/+r/6v/q/+r/6v/s/+v/6f/p/+r/6//r/+v/7f/t
/+z/7P/q/+v/6//r/+z/7v/v//D/8P/w//D/8P/v/+//7//w//H/8f/x//H/8P/w//D/
8P/x//H/8f/x/+//7//w//D/7//v/+//7//w//D/8P/x//H/8f/x//H/7f/t/+3/7f/r
/+v/6//r/+v/6//r/+v/7f/t/+3/7P/q/+r/6f/p/+r/6//s/+3/6//q/+r/6v/p/+n/
6f/p/+n/6v/q/+r/6P/o/+j/6f/r/+v/6//r/+r/6v/q/+r/6v/q/+r/6v/o/+j/6P/o
/+r/6v/q/+r/6f/p/+r/6v/q/+r/6v/q/+r/6f/p/+r/6v/q/+r/6v/o/+j/6P/m/+n/
6f/q/+r/6v/q/+r/6v/q/+r/6v/o/+j/6P/o/+v/6//q/+r/6v/s/+z/7P/q/+r/6v/r
/+v/6//r/+v/7f/u/+7/7v/x//H/8f/x//X/9v/3//n/+//7//3//f/7//r/+v/5//b/
9P/0//T/8v/w/+//7//w//D/8P/u/+//7v/u/+3/7v/u/+//7//t/+7/7v/s/+z/7P/s
/+z/7P/s/+3/7f/t/+z/7P/t/+3/7f/u/+7/7//r/+b/4v/e/9f/0v/T/9n/5//6/xYA
PQBvAKYA1wAMAUIBaQFzAVwBJgHkAJ0ATQAPAPX/6f/g/9j/2P/g/+j/7v/y//X/9f/1
//X/9f/1//X/9f/3//b/9v/2//b/9v/2//b/9v/2//b/9v/2//b/9v/2//b/9//3//f/
9f/1//X/9f/4//j/9//3//f/+P/4//j/+P/4//j/+P/6//r//P/8//n/+f/5//n/+f/6
//r/+v/6//r/+v/6//v//P/9//7////////////+//7//v/+//7//////////////wAA
AAAAAAEAAQADAAMAAwADAAMABwAHAAcACAAGAAcACQAKAAoACgALAA0AEAARABEAEwAW
ABcAGAAaABsAHQAdAB0AHwAiACMAJQAoACgAKQAqACgAKAAqACsAKgArAC0ALgAuAC8A
MAAwADAAMAAwADEAMQAxADEALwAtAC0ALQArACoAKgApACYAIwAhAB8AGwAcABoAGAAW
ABcAFQATAA8ADgANAAsACQAIAAYABAAEAAIAAAD+//z//P/8//z/+v/6//j/+P/4//j/
9//2//b/+P/4//j/+P/5//n/+P/5//j/+f/5//n/+f/5//j/+P/6//v/+//7//3//v/+
//7//v/+//7//v////////8AAAEAAQABAAEAAAAAAAAAAAABAAEAAQABAP////8AAAAA
AQABAAEAAQD+//7//v////3//f/9//3//f/9//3//f/9//3//f/9//v/+//7//v/+f/5
//n/+P/5//r/+v/7//n/+f/5//n/9//2//b/9v/1//X/9f/1//f/+P/4//j/+P/4//j/
+f/5//n/+f/5//b/9v/2//b/+P/4//j/+P/2//b/9v/2//T/9P/0//T/9P/1//f/+P/2
//b/9v/2//b/9f/1//b/9P/0//T/9P/2//b/9v/0//X/9f/2//f/9v/2//X/9P/0//X/
9f/1//X/9f/1//X/8//z//L/8//0//X/9v/2//b/9v/2//T/9P/0//T/9v/2//b/9v/0
//T/9P/0//b/9v/2//b/9P/0//T/9P/0//T/9P/0//T/9f/1//T/9P/0//b/9v/4//j/
+P/4//f/+f/5//n/+//7//z//P/8//3//f/9//v//P/8//z/+//7//v//f////7//v//
//3//P/6//r//P/8//r/+f/5//j/+P/4//b/9f/0//T/8//y//L/8//x//H/8v/y//L/
8v/y//L/8P/w//D/8f/v/+//7v/u/+//7//v//D/8v/x/+//7v/q/+j/4//e/9n/3f/h
//D/BgApAFUAiAC7AOwAIAFRAXEBbgFMARIBzQB/ADUABQDv/+b/4P/Y/9r/4v/q/+7/
8f/z//X/9//1//X/9f/1//X/9P/0//T/8v/y//L/8v/y//L/8v/y//T/9P/0//T/9P/1
//X/9f/3//f/9//3//f/9v/0//P/9f/2//b/9v/2//b/9v/2//T/9P/2//b/9//3//f/
9//1//b/9v/2//j/+P/4//j/+v/6//r/+v/5//n/+f/5//r/+v/6//r//P/9//3//f/7
//v//P/8//z//f/9//////////////8DAAMAAwAEAAIAAwAFAAYACAAIAAkACwAMAA0A
DQAPAA4ADwAQABIAFQAXABcAFwAYABoAGgAbACAAIAAhACIAIgAiACQAJQAkACUAJwAo
ACgAKQAqACoAKgAqACoAKwArACsAKwApACsAKwArACkAKAAoACcAJAAjACEAHwAbABgA
FgAUABIAEwARAA8ACwAKAAkABwAFAAQAAgAAAAAAAgAAAP7//P/6//r/+v/4//j/9v/2
//b/9v/1//T/9P/0//T/9P/0//b/9f/z//P/9P/1//X/9f/1//X/9P/0//T/9f/1//X/
9f/2//b/9v/4//j/+P/4//f/9//3//j/+//7//v/+//8//z//P/8//v/+//7//v//f/9
//7//v/7//v/+//7//r/+v/6//v/+f/5//n/+f/3//f/9//3//n/+f/5//n/9//3//f/
9//1//X/9f/0//T/9P/z//P/9f/1//X/9f/z//L/8v/y//L/8//0//X/8//0//T/9P/0
//T/9P/1//P/8//z//P/9P/0//T/9P/y//L/8v/y//L/8v/y//L/9P/0//T/9P/y//H/
8f/w//L/8v/y//L/8P/v/+//8P/y//L/8v/y//T/9P/0//L/7//v//D/8f/w//D/7//u
//D/8f/x//H/8f/x//H/8f/z//X/9P/z//L/8f/w//L/8v/y//L/8v/y//L/8v/y//L/
8v/y//L/8v/y//P/8f/w//D/8P/y//L/8v/y//T/9P/1//f/9//3//f/9//6//r/+v/7
//n/+f/5//r/+v/6//v/+//5//v/+//6//r/+//7//r/+P/4//j/+P/4//f/9//2//T/
9P/y//H/8P/w/+//7v/u/+//7//v//L/8v/w//D/7v/u/+7/7v/w//H/8f/x//D/8P/x
//H/8P/w/+//7f/x//D/6v/k/93/2P/Z/93/4//0/xAANQBhAJQAxwD2ACgBWQFvAWIB
NgH6ALUAZwAhAPn/5//e/9j/1v/c/+L/6v/u/+//8f/z//P/8//z//P/8//1//T/9P/0
//L/8v/y//L/8v/y//L/8v/y//L/8v/y//D/8f/x//H/8//z//P/8//y//L/8f/x//L/
9P/1//b/9P/0//T/9P/0//T/9v/2//X/9f/1//X/9//4//j/+P/3//b/9f/0//b/9v/2
//b/9f/1//X/9f/2//b/9v/2//j/+f/5//n/+f/5//r/+v/4//n/+f/7//3//f/9//3/
AQABAAEAAgAAAAEAAwAEAAQABAAFAAcACgALAAsADQAMAA0ADgAQABEAEwATABMAFQAY
ABkAGwAeAB4AHwAgACIAIgAkACUAJgAnACkAKgApACkAKQAoACgAKAAoACkAKQApACkA
JwApACkAKQAnACQAJAAjACAAHwAdABsAFwAWABQAEgAQABEADwANAAkABgAFAAMAAQAC
AAAA/v/+//7//P/6//j/+P/4//j/9v/2//T/9P/0//T/8//y//L/8P/w//D/8P/x//H/
8P/x//D/8f/x//H/7//v/+7/7v/w//H/8f/x//H/8v/y//L/9P/0//T/9P/1//X/9f/2
//X/9f/1//X/9v/2//b/9v/1//X/9f/1//b/9//5//r/+P/3//b/9f/1//b/9//5//j/
9//2//X/9P/1//b/9//1//X/9f/1//X/9f/1//X/8//z//P/8v/y//L/8f/x//H/8f/x
//H/8f/w//D/8P/t/+3/7f/t/+//8P/w//D/7v/u/+7/7//v/+//7//v//D/8P/w//D/
8P/w//D/8P/w//D/8P/w/+7/7v/u/+7/7f/t/+7/7v/u/+7/7v/u//D/7//v//D/7v/u
/+7/7v/u/+7/7v/s/+3/7f/u/+//7//u/+z/6v/s/+3/7f/t/+3/7f/t/+3/6//r/+7/
7v/u/+7/7v/u/+7/7v/u/+z/7P/s/+z/7P/s/+z/7f/t/+z/7P/s/+7/7v/u/+7/7//w
//L/9f/0//P/8v/x//T/9P/0//X/8//z//P/9P/2//b/9//3//X/9//3//b/9v/3//f/
9v/0//T/9P/0//L/8f/x//D/7v/u/+z/6//q/+r/6f/o/+b/5//n/+f/6f/q/+n/6v/o
/+j/6P/o/+b/5//n/+f/5v/m/+f/5//o/+r/6//r/+f/5P/g/9z/1//U/9X/2f/h//L/
CgAvAGEAlgDHAPgAKgFTAWEBUAEiAeYAoQBTABEA7//f/9j/1P/U/9r/3v/i/+b/6f/r
//H/8f/u/+3/7P/r/+v/6v/q/+r/7P/s/+z/7P/s/+z/7P/s/+z/7P/s/+z/7P/t/+3/
7f/t/+3/7f/t/+7/7v/t/+3/7f/u/+7/7v/u/+7/7v/u/+z/7P/u/+7/7v/v//D/8f/v
//D/8P/w//D/8P/w//D/8P/w//D/8P/x//H/8f/x//L/8v/y//L/8v/z//P/8//1//X/
9v/2//b/9//3//n/+f/5//n/+f/5//n/+f/6//r/+//9//7/AAAAAAEAAwAEAAUABQAH
AAYABwAIAAoADwARABEAEQATABYAFwAZABoAGgAbABwAHAAcAB4AHwAiACMAJQAmACYA
JwAoACgAJgAmACYAJwAnACcAJwAlACcAJwAnACUAIwAiACAAHAAdABsAGQAVABQAEgAQ
AA4ADwANAAsABwAGAAUAAwABAP7//P/6//r//P/6//j/9v/2//b/9v/0//b/9P/0//T/
8//x/+//7v/u/+7/7v/u/+7/7f/r/+v/7P/t/+3/7f/u/+//7//w/+7/7//v/+//8f/y
//L/8v/w//D/8P/w//L/8//0//b/9f/1//X/9f/2//b/9v/2//X/9f/1//X/9f/1//b/
9v/1//X/9f/1//T/9P/0//X/9//3//f/9//3//f/9//3//b/9f/0//P/9f/1//X/9f/1
//X/9f/0//b/9v/1//X/8//z//P/8//1//T/9P/0//X/9f/1//X/8//0//T/9P/y//L/
8v/z//P/8//z//P/8//0//X/9v/0//T/9P/0//T/9P/0//T/9P/0//T/9P/1//X/9v/2
//T/9P/0//T/9P/z//P/9P/0//T/9P/0//T/9P/0//L/8//z//T/9f/2//b/9f/0//L/
8//z//P/8//z//P/8//1//b/9P/0//T/9P/2//b/9v/2//T/9P/0//T/9f/1//T/9P/2
//j/+P/4//b/9v/2//f/+f/5//n/+f/5//r/+v/6//z//f/+///////+//3//f/9//3/
/////wAAAAABAAEA/v/8//z//P/8//r/+f/5//r/+v/6//j/9//2//b/9f/0//T/9f/1
//f/+P/4//b/9P/0//T/9P/2//b/9//3//f/9v/2//f/9f/1//b/9v/3//X/8v/w/+z/
5f/e/9v/3f/j//L/BgAlAFEAhAC3AOwAJAFZAX8BigFqATIB7QCfAE8AGQD9/+7/5P/g
/+D/4v/s//T/9//3//v//f/5//n/+f/5//n/+P/4//j/+v/6//r/+v/4//j/+P/4//r/
+v/6//r//P/9//3//f/9//3//f/9//z//P/7//v/+//8//z//P/+//7//v/+//3//P/9
//z/+//7//v/+//8//7///8AAAAAAAAAAAAAAAAAAAAAAAD//////////wIAAgACAAIA
AAABAAEAAQACAAMABQAGAAQABQAFAAcABwAHAAcABwALAAsACwAMAAoACwANAA4ADgAO
AA8AEQAUABUAFQAXABgAGQAaABwAHwAhACEAIQAlACgAKQArACwALAAtAC4ALwAwADMA
NQA0ADUANwA4ADYANwA4ADgAOAA4ADgAOQA7ADsAOwA5ADcANwA3ADUANgA2ADUAMgAv
AC0AKwAnACYAJAAiACAAHgAbABgAEwAUABMAEQAPAAwACgAIAAgABgAEAAIAAAACAAIA
AgAAAAAA/v/+//7//v/9//z//P/8//z//P/8//z/+//5//n/+P/5//n/+f/7//v/+v/6
//r/+//7//v//f/+//7//v/+//7//v/+/wEAAQABAAIAAgABAAAA//8CAAIAAgACAAMA
AwADAAMAAwADAAQABAADAAMAAwADAAIAAgACAAMAAwADAAMAAwABAAEAAQABAAMAAwAD
AAMAAQABAAEAAQD////////+//7//v/9//3//f/9//3//f/9//z//P/8//3//f/9//3/
/f/+//7//v/8//z//P/9//3//f/9//3//P/8//z//P/8//z//P/8//r/+v/6//r/+v/6
//r/+v/5//n/+v/6//r/+v/6//r/+v/5//n/+v/6//r/+v/6//z//P/8//r/+f/5//r/
+//6//r/+f/4//r/+//7//v/+f/5//n/+f/7//n/+P/6//r/+v/6//r/+v/6//r/+v/6
//r/+v/8//z//P/8//r/+v/6//r/+v/6//r/+v/4//j/+P/4//n/+v/7//z/+//6//n/
+P/6//r/+v/6//r/+v/6//r//P/8//z//P/8//z//P/8//r/+v/6//r/+P/4//j/+P/4
//j/+P/4//r/+v/6//r/+v/6//r/+v/6//r/+v/6//r/+v/6//r/+v/6//r/+v/4//j/
+P/4//j/+P/4//j/+f/6//v//P/6//r/+v/6//r/+v/6//r/+v/6//r/+v/8//z//P/8
//z//P/8//z/+v/6//r/+v/8//z//P/8//r/+v/6//r/+P/4//j/+P/6//r/+v/6//r/
+v/6//r/+v/6//r/+v/6//r/+//7//r/+v/6//z/+v/6//r/+v/6//v//f/9//7///8A
AAIAAQAAAAAA////////AAAAAAAAAQABAAEAAwADAAIAAgABAAEAAAD+////AAABAAAA
//////7//v////7//v/+//7//f/8//z/+//7//v//P/6//j/+P/4//j/+P/4//j/+f/5
//n/+P/6//v/+//7//z//P/7//f/9P/w/+7/6//k/+H/4//t//r/EAAxAF8AkgDFAPoA
LgFfAYEBhAFiASgB6QCdAE0AFQD7//D/6v/m/+j/7v/0//j//f/9//3/////////////
//7//P/7//r//P/8//z//P/8//z//P/8//z//P/8//z//P/9//3//f/7//v/+//7//3/
/v/+/////f/+//7//v8AAAAAAAAAAP7//v8AAAAA/////////////wAAAAAAAAAAAAAA
AAAAAAAAAAAAAAABAAEAAQABAAIAAgACAAIAAgADAAMAAwADAAMABAAEAAQABQAFAAcA
CQAJAAkACQAKAAkACAAIAAkACwAOABAADgAOAA8AEQASABMAEwAVABYAFwAYABoAGwAd
AB0AHQAhACQAJQAnACoAKgArACwALgAuADAAMQAwADEAMwA0ADQANQA2ADYANwA4ADkA
OwA5ADkAOQA3ADcANwA3ADUANQA2ADYANAAzADEALwArACoAKAAmACQAIwAhAB8AGwAa
ABkAFwAVABQAEgAQABAADgAMAAoACAAIAAgACAAGAAUAAgABAAAAAwADAAMABAADAAIA
AQAAAAAA///9//3//v/////////9//3//P/8//7///////////8AAAAAAAAAAAAAAAAA
AAEAAQABAAIAAQABAAEAAQAEAAQABAAEAAUABQAFAAUABQAFAAYABgAFAAUABQAFAAQA
BAAEAAUABwAHAAcABwAFAAUABQAFAAcABwAHAAcABwAHAAcABwAGAAUABAACAAQABAAD
AAMAAwADAAMAAwADAAIAAgACAP////////////8AAAAAAAAAAAAAAAABAP//////////
/v/+//7//v/+//7//v/+//7//v/+//7//v/+//7//v/9//3//v/+/wAAAAAAAAAA/v/9
//3//v8AAAAAAAAAAP7//v/+//z/+//7//z//f8AAAAA///+//z//f/9//3/////////
//////3//P/8//z//P/8//r/+v/6//r//P/8//z//P/+//7//v/+//z//P/8//z//v/+
//7//v/8//z//P/8//z//P/8//z//v/+//7//v/8//z//P/8//z//P/8//z//f/+////
AAD//w==
         </WaveFormData>
      </LeadData>
      <LeadData>
         <LeadByteCountTotal>10000</LeadByteCountTotal>
         <LeadTimeOffset>0</LeadTimeOffset>
         <LeadSampleCountTotal>5000</LeadSampleCountTotal>
         <LeadAmplitudeUnitsPerBit>4.88</LeadAmplitudeUnitsPerBit>
         <LeadAmplitudeUnits>��V</LeadAmplitudeUnits>
         <LeadHighLimit>2147483647</LeadHighLimit>
         <LeadLowLimit>268435456</LeadLowLimit>
         <LeadID>V6</LeadID>
         <LeadOffsetFirstSample>0</LeadOffsetFirstSample>
         <FirstSampleBaseline>0</FirstSampleBaseline>
         <LeadSampleSize>2</LeadSampleSize>
         <LeadOff>FALSE</LeadOff>
         <BaselineSway>FALSE</BaselineSway>
         <ExcessiveACNoise>FALSE</ExcessiveACNoise>
         <MuscleNoise>FALSE</MuscleNoise>
         <LeadDataCRC32>465887997</LeadDataCRC32>
         <WaveFormData>
+P/4//j/+P/4//j/+P/4//j/+P/4//j/+v/6//r/+v/4//j/+P/4//r/+v/6//r/+v/6
//r/+v/8//z//P/8//r/+v/6//r/+v/6//r/+v/6//r/+v/6//z//P/8//z/+v/6//r/
+v/6//r/+v/6//j/+P/4//j/+P/4//j/+P/6//r/+v/6//j/+P/4//j/9v/2//b/9v/2
//b/9v/2//b/9v/2//b/+P/4//j/+P/2//b/9v/2//T/9P/0//T/9v/2//b/9v/0//T/
9P/0//X/9v/3//j/+P/4//j/+P/2//b/9v/2//b/9v/2//b/9P/0//T/9P/0//T/9P/0
//b/9v/2//b/9P/0//T/9P/0//T/9P/0//T/9P/0//T/9v/2//b/9v/1//X/9P/0//T/
9f/1//X/9f/3//f/9//1//X/9f/1//f/+P/5//r/+f/5//n/+v/6//r/+//8//r/+v/6
//r//P/8//3//f/7//z//P/7//r/+//8//z/+f/4//j/9v/2//b/9f/0//L/8f/w//D/
8f/z//T/9f/1//X/9P/z//L/8v/z//P/8v/y//L/8v/y//L/8v/y//D/8P/w//D/7v/v
/+v/6P/l/97/3f/g/+b/8/8CABQAMABYAIIArwDbAP8AFQETAfcAzwCiAGwAOgAaAAYA
+v/z//D/8P/y//T/9P/3//b/8//z//T/9P/1//b/9f/1//X/9f/1//X/9v/2//b/9P/0
//X/9f/1//X/9f/1//X/9f/2//f/9//3//f/+f/4//j/+P/2//b/9v/2//T/9P/0//T/
9f/2//j/+f/5//r/+v/6//j/+v/6//r/+v/5//n/+f/5//n/+f/6//r/+v/6//r/+P/5
//n/+f/7//v//f/9//3//f/9//3//f/9//7/AAAAAAAAAAAAAAIAAgACAAIAAgADAAQA
BQAGAAYACAAIAAkACQAJAAsACwAMAA0ADgATABMAEwATABUAFgAYABsAHAAeACEAIgAg
ACAAIwAjACQAJgAnACcAJwAoACgAKAAoACkAKgAqACoAKgAqACkAJwAnACcAJgAlACQA
IwAiAB8AHAAaABgAGAAXABYAEwAQABAADwAMAAsACQAIAAcABwAEAAQAAwACAAEAAAD+
//7//f/9//3/+//6//n/+f/5//j/9//3//f/9//3//f/+f/5//f/9//2//X/9f/0//T/
9P/0//P/8//z//P/9P/1//f/+P/5//f/9//4//j/+v/6//r/+//6//n/+P/3//X/9f/2
//b/+f/6//v//P/6//r/+//7//n/+f/6//r/+v/6//r/+v/4//j/+P/4//n/+f/5//j/
+P/4//j/+P/6//r/+v/6//r/+v/5//n/+f/5//j/+P/3//f/9//2//X/9f/0//T/8v/y
//D/8P/0//T/9P/0//b/9P/0//T/9P/0//T/9f/1//T/9P/0//T/9P/z//P/8v/y//L/
8v/v/+//7//v/+//8P/y//P/8//z//P/8//x//H/8f/y//T/9P/0//T/8f/x//H/8f/z
//P/8//z//L/8v/x//H/8//z//H/8f/w//D/8P/w//D/8f/y//P/9P/y//P/8//y//D/
8P/x//H/8f/x//P/8//1//X/9f/1//X/9v/2//b/9P/1//X/9f/4//j/+P/5//j/+P/4
//j/+v/6//r/+//7//v//P/8//v/+f/5//n/+P/3//b/9v/0//T/9P/z//L/8v/x//D/
7//u/+7/7f/v/+//7//u/+//7v/u/+//7//w//D/8P/u/+7/7v/u/+z/7P/s/+z/8P/u
/+v/6f/m/+H/3P/b/97/4v/r//r/DgAqAE4AdgCfAMsA9QAPARMB+wDXAK4AfgBGABwA
BgD2/+3/6v/q/+r/7v/w/+//8P/x//P/9P/0//X/9v/z//P/8//z//H/8f/y//L/8v/w
//D/8f/x//H/8f/x//P/8//z//T/8//z//P/8//x//D/8P/w//L/8v/y//L/8v/y//L/
8v/y//L/8//z//H/8v/y//L/9P/2//b/9v/2//X/9f/1//X/9f/1//b/+P/4//j/+P/4
//n/+f/5//f/9//5//n/+f/5//n/+f/5//n/+v/8//z//P/8//z//v/+//7//v/8//3/
/v///wAAAAACAAIABQAFAAUABwALAAwADQAOABEAEQARABEAEwAUABYAGQAXABgAGgAa
ABsAHAAgACEAIAAiACMAIwAjACQAJAAkACQAJQAmACYAJgAmACYAJQAjACMAIwAiACMA
IgAhACAAHQAaABgAFgAWABUAFAARABAAEAAPAAwACQAHAAYABQADAAAAAAD//wAA///+
//z//P/7//v/+//7//r/+f/5//f/9v/1//X/9//3//f/9//1//X/8//z//X/9f/2//b/
9v/2//b/9f/z//P/8//0//L/8//z//P/9f/1//b/9v/0//T/9P/1//b/9//4//n/9//3
//j/+P/4//j/+P/4//b/9v/3//f/9//3//j/+P/6//r/+v/6//j/+P/4//j/9//3//f/
9v/0//T/9P/0//b/9v/2//b/9v/2//X/9f/1//X/9P/0//L/8//0//T/9f/1//T/9P/0
//T/8v/y//b/9v/2//b/9P/y//L/8v/y//L/8v/z//P/8v/y//L/8v/y//H/8f/y//L/
8v/y//H/8f/x//H/8v/y//P/8//x//H/8f/x//H/8f/x//L/8v/y//L/8v/x//H/8f/x
//P/8//z//P/8v/y//H/8f/v/+//7//v/+3/7f/u/+7/8P/0//L/8P/w//D/8P/y//L/
8v/y//L/8v/y//L/8f/x//D/8P/y//P/8//z//H/8//z//P/9f/1//X/9f/0//T/9P/0
//X/9f/1//b/9v/2//f/+P/4//j/+P/4//j/+P/5//n/+f/6//r/+f/3//f/9//2//b/
9v/3//b/9P/0//P/8v/y//H/8P/w/+7/7//v/+//7f/t/+z/6//r/+z/7v/v/+7/7v/u
/+7/7v/u/+7/7v/u/+7/7v/u/+7/6//p/+j/4//e/9n/2v/i/+n/9v8KACYASgByAJkA
wQDpAAUBDwH/ANcArgCAAEwAHgAEAPL/6//o/+r/7v/w//L/9f/2//X/9f/z//L/8v/y
/+//7//v/+//8f/x//L/8v/y//D/8P/x//P/8//z//P/8f/x//H/8v/x//H/8f/x//H/
8P/w//D/8v/y//L/8v/y//L/8v/y//L/8v/z//P/8//0//T/9P/y//T/9P/0//b/9f/1
//X/9f/1//X/9v/4//j/+P/4//b/9//3//f/+f/5//v/+//6//n/+P/3//n/+f/6//z/
/P/8//z//P/+//7//v/+//7///8AAAEAAAAAAAIAAgAFAAUABQAHAAkACgALAAwADwAP
AA8ADwARABIAFAAXABcAGAAaABoAGAAYABsAGwAcAB4AHwAfACEAIgAiACIAIAAhACIA
IgAkACQAJAAjACMAIwAjACIAIQAgAB8AHgAdABoAGAAWABQAEwASAA8ADAAMAAsACAAF
AAMAAgABAAMAAAAAAP//AAD///7//P/6//n/+f/5//n/+P/3//f/+f/4//f/9//2//X/
9P/z//X/9f/z//P/8f/x//L/8v/0//T/9P/z//X/9f/1//b/9P/1//X/9f/z//P/9P/0
//b/9v/2//f/9//3//f/9//1//X/9v/2//f/+P/5//r/+P/4//n/+f/3//f/+P/4//j/
+P/4//j/+P/4//j/+P/2//X/9P/y//X/9v/3//j/+P/4//j/+P/4//j/9//3//X/9f/0
//T/9v/3//j/+P/3//f/9v/2//b/9v/0//T/9v/2//b/9v/2//T/9P/0//L/8v/y//P/
8//y//L/8v/w//D/7//v//H/8v/z//T/8//z//P/8//0//T/9f/1//T/8//y//H/8v/z
//T/9v/0//T/9P/0//P/8//z//P/8//z//P/8//0//T/8//z//P/8//z//P/9f/1//b/
9v/y//T/9P/0//T/9P/0//T/9P/0//T/9P/0//T/9P/0//T/9P/0//X/9f/0//T/9P/1
//X/9f/1//f/9//3//f/9//3//f/9v/2//b/9v/5//n/+f/6//r/+v/7//z//P/8//z/
/P/8//z//f/9//3//v/+//3/+f/5//n/+P/5//j/+P/2//b/9v/1//T/8v/x//D/8P/x
//P/9P/1//X/9f/0//P/9P/0//X/9f/0//T/9P/0//L/8v/y//L/8v/y//L/8v/w/+3/
6//m/9//3P/d/+D/5v/z/wQAGgA6AGAAigC1ANsA/QAPAQUB4wC7AJIAXgAsAA4A/v/y
/+3/7P/s//D/9P/2//n/+P/5//f/+f/4//j/+P/3//f/9//3//X/9f/2//b/+P/2//b/
9//3//f/9//3//f/9//3//j/9//3//f/9//3//b/9v/2//b/9v/2//b/9v/2//b/9v/3
//j/+v/7//r/+v/5//j/+P/6//r/+v/8//v/+//7//n/+f/5//r//P/8//z//P/8//3/
/f/9//v/+//9//3//f/9//3//f//////AAACAAQABAAEAAQABQAEAAMAAgACAAMABAAF
AAYABgAIAAgACwALAAsADQAPABAAEQASABMAEwATABMAFwAYABoAHQAbABwAHgAeAB4A
HgAhACEAIgAkACUAJQAjACQAJAAkACQAJQAmACYAKAAoACgAJwAlACUAJQAkACMAIgAh
ACAAIQAeABwAGgAYABcAFgATABAAEAAPAAwACwAJAAgABwAJAAYABgAFAAQAAwACAAAA
AAD///////////7//f/9//3//P/7//v/+//7//v/+//7//v/+f/5//f/9//4//j/+v/6
//r/+f/5//n/+f/6//v//f/+/////f/9//7//v/8//z//P/9//3//f/9//3/+//7//z/
/P/+//7//v/+//z//P/9//3/+//7//z//P/+//7//v/+//z//P/8//z/+//7//v/+v/6
//r/+v/6//r/+v/6//r/+v/6//n/+f/5//n/+P/4//j/+f/6//r/+f/5//j/+P/4//j/
9v/2//r/+v/6//r/+P/2//b/9v/4//j/+P/5//n/+P/4//j/+P/4//f/9//2//b/9v/2
//f/9//3//f/9P/0//X/9f/3//f/9//3//f/9//3//j/+P/4//j/+P/1//X/9f/1//f/
9//2//b/9v/2//b/9v/2//b/9v/2//f/9//2//b/9v/3//f/9//3//n/+f/3//f/9//3
//X/9v/2//b/+P/5//n/+f/6//r/+v/7//3//v///wAAAgACAAIAAwACAAEAAQAAAP3/
+//7//v/+P/3//b/9v/2//b/9v/1//b/9v/1//T/9P/0//X/9f/z//P/8//y//H/8P/w
//H/8f/y//L/8v/w//D/8P/w//D/8P/w//D/8v/u/+v/6f/m/9//2v/b/+D/6P/1/wQA
HgBCAGoAkAC7AOcABwEVAQcB4QC1AIYAUgAkAAwA/v/y/+v/6P/q//D/8v/2//f/9v/1
//X/9f/0//T/9P/z//P/8//z//X/9f/2//b/9P/y//L/8//z//P/8//z//P/8//z//T/
8//z//P/8//1//T/9P/0//T/9P/0//T/9P/0//T/9P/2//b/9//3//b/9v/1//T/9v/4
//j/+P/2//X/9f/1//b/9//4//r/+v/6//r/+v/6//v/+//7//n/+f/7//v/+//7//v/
+//7//v//P/+//7//v/+//7/AgACAAIAAgAAAAEAAgADAAQABAAGAAYABwAHAAcACQAN
AA4ADwAQABEAEQARABEAEwAUABYAGQAbABwAHgAeAB0AHAAeAB0AHgAgACEAIQAhACIA
IgAiACAAIQAiACIAJAAkACQAIwAhACEAIQAgAB8AHgAdABwAGQAWABQAEgASABEAEAAN
AA4ADgANAAoABwAFAAQAAwADAAAAAAD///z/+//6//j/+P/3//f/9//3//b/9f/1//X/
9P/z//P/9f/1//X/9f/3//f/9f/1//P/8//0//T/9v/2//b/9f/1//X/9f/2//j/+f/5
//n/+f/5//r/+v/6//r/+v/7//v/+//7//v/+//7//z//P/8//z//P/8//r/+v/7//v/
+//7//z//P/7//r/+f/4//j/+P/4//j/+f/5//n/+P/4//j/+P/4//b/9v/2//b/9P/0
//P/8//0//X/9f/2//T/9f/2//b/8//z//L/8v/y//L/8P/w//T/9P/0//T/9v/0//T/
9P/2//b/9v/3//b/9P/z//L/9P/0//P/8//y//L/8v/y//H/8f/x//H/8v/y//P/8//z
//P/8//z//H/8f/x//L/8P/w//D/8P/w//H/8v/z//P/8//z//P/8v/y//H/8f/z//P/
8//z//H/8f/y//L/8P/w/+7/7//w//H/8v/y//L/8v/y//D/8P/w//D/8v/y//L/8v/y
//L/8v/y//T/9P/0//T/8//y//H/8P/w//D/8f/x//L/8v/y//P/8f/x//H/8//z//P/
8//z//X/9f/2//b/9v/2//f/9//3//j/+P/4//f/+P/4//j/+P/4//j/+P/7//v/+//8
//r/+f/3//f/+f/4//f/9v/2//T/9P/0//H/8P/w/+//8P/w//D/8f/v/+//7//v//D/
7//u/+7/7f/t/+7/7v/u/+7/7v/u/+7/7v/u/+7/8v/w/+7/6//p/+j/5f/g/93/3v/g
/+n/+P8OACwAUAB4AJ8AyQDvAAkBDQH1AM0AoABsADoAGAAEAPj/7//m/+b/7P/w//L/
8//0//P/9f/z//L/8v/y//P/8//z//P/8v/x//H/8P/y//D/8P/x//P/8//z//P/8//z
//P/9P/1//X/9f/1//P/8v/y//L/9P/0//T/9P/y//L/8v/y//L/8v/z//P/8//0//T/
9P/0//b/9v/2//b/9f/1//X/9//3//f/+P/4//j/+P/4//j/+f/5//n/+f/5//v/+//7
//v/+//7//n/+f/6//z//P/8//z//P///wAAAQACAAAAAQACAAMABgAGAAgACAAJAAkA
CQALAAwADAAMAAwAEQARABEAEQARABIAFAAXABkAGgAcABwAGgAaAB0AHQAeACAAIQAh
ACEAIgAiACIAIgAjACQAJAAkACQAJAAjACUAJQAlACQAIwAiACEAIAAfABwAGgAYABQA
EwASAA8AEAAQAA8ADAALAAkACAAHAAYAAgABAP//AAD///7//P/8//v/+//7//v/+v/5
//n/9//2//X/9f/3//f/9//3//f/9//1//X/9f/1//b/9v/2//b/9v/1//X/9f/1//b/
9v/3//f/9//3//f/+P/4//b/9v/2//f/+P/5//r/+//7//v//P/8//r/+v/6//r//P/8
//3//f/5//n/+v/6//r/+v/6//r/+v/6//r/+v/5//n/+f/4//j/+P/4//j/+P/4//j/
+P/4//j/9//3//X/9f/0//T/9P/1//b/9v/1//X/9P/0//b/9v/0//T/9f/0//P/8v/z
//L/8//0//L/8v/y//P/8//y//L/8v/0//T/8//z//L/8v/y//L/8//z//P/8//w//D/
8f/x//H/8f/x//H/7//v/+//8P/y//L/8v/y//P/8//z//P/8f/x//H/8f/y//L/8f/x
//H/8f/x//H/8f/x//L/8v/0//T/9P/z//L/8f/w//L/8v/y//L/8v/y//L/8v/y//L/
8v/y//P/8//y//L/8P/x//H/8f/v//H/8f/x//L/8//0//X/9v/2//b/9v/5//n/+f/6
//r/+v/7//z/+v/6//r/+v/6//r/+//7//v//P/8//v/+f/5//n/+P/3//b/9v/0//T/
9P/z//L/8v/x//D/8P/u/+//7//v//D/8f/x//H/7v/u/+//7//y//L/8v/y//L/8v/y
//L/8f/w/+//7v/y//H/6//m/+H/3v/f/+L/5v/v/wIAGAA4AFwAhACpANEA+QAPAQkB
6wDDAJQAYAAwABAA/P/w/+n/6P/q/+7/8v/0//P/9P/1//P/9f/0//T/9P/0//X/9v/3
//b/9f/1//T/9v/0//T/9f/z//P/8//z//P/8//z//T/9f/1//X/9f/z//L/8v/y//P/
9P/1//b/9v/2//b/9v/2//b/9//3//X/9v/2//b/9v/4//j/+P/4//f/9//3//n/+f/5
//r/+P/4//j/+P/6//v/+//7//v/+//9//3/+//7//v/+//7//v//P/+//7//v/+//7/
AgACAAIAAgACAAMABAAFAAYABgAIAAgACwALAAsADQANAA4ADwAQABEAEQARABEAEQAS
ABQAFwAYABoAHQAeAB4AHgAhACEAIgAkACUAJQAjACQAJAAkACQAJQAmACYAKAAoACgA
JwAlACUAJQAkACMAIgAhACAAHwAcABoAGAAWABUAFAARABAAEAAPAAwACQAHAAYABQAF
AAIAAgABAAAA///+//z//P/7//v/+//7//r/+f/5//n/+P/3//f/9//3//f/9//5//n/
9//3//f/9//4//j/9//2//X/8//0//X/9v/4//j/+f/5//n/+f/5//r/+v/4//j/+P/5
//v/+//7//v/+f/5//r/+v/6//r/+v/6//v//P/+/////P/7//v/+v/8//z//P/8//r/
+v/6//r/+//7//v/+v/4//j/+P/4//j/+P/4//j/+v/6//n/+f/3//f/9v/2//b/9//4
//j/9//3//b/9v/0//T/8v/y//b/9v/2//b/9v/0//T/9P/2//b/9v/3//f/9v/2//b/
9v/2//X/9f/2//b/9v/2//P/8//z//P/9P/0//X/9f/z//P/8//z//T/9f/2//j/9v/2
//b/9v/z//P/8//z//P/8//z//P/9P/0//P/8//1//X/9f/1//P/8//0//T/8v/y//b/
9v/2//b/9v/0//T/9P/0//L/8v/y//L/8//z//L/8v/y//P/8//z//X/9//3//f/+f/5
//n/+f/5//j/9//2//j/+f/6//z/+//6//r/+v/8//z//P/8//r/+v/7//v/+//8//z/
+//7//v/+//6//n/+P/4//b/9P/0//P/8v/0//P/8v/y//H/8f/w/+//8P/x//H/8f/u
/+7/7//v/+7/7v/u/+7/8P/w//D/8P/x//L/8//0//L/7//r/+j/5f/g/+H/4v/m//H/
AgAcAD4AZACKALMA3QD7AAsBAwHjALsAjgBcACwADgD+//T/7f/s/+7/8P/y//L/8//2
//v/+//4//b/9f/0//P/8//z//P/9f/1//b/9v/4//b/9v/3//X/9f/1//X/9f/1//X/
9v/3//f/9//3//f/9v/2//b/+P/4//j/+P/2//b/9v/2//T/9P/1//X/9v/4//n/+v/5
//r/+f/4//r/+f/5//n/9//3//f/+P/4//j/+P/4//r/+//7//v/+f/5//v/+//8//3/
/v////3//f/+/wAAAAAAAAAAAAAAAAAAAAAAAP7///8AAAEAAwAEAAcACAAHAAcABwAJ
AAsADAANAA4AEwATABMAEwAXABgAGgAdABsAHAAeAB4AHAAcAB8AHwAgACIAIwAjACUA
JgAmACYAJgAnACgAKAAoACgAKAAnACcAJwAnACYAJAAiACAAHgAfABwAGgAYABYAFQAU
ABEAEgASABEADgALAAkACAAHAAUAAgACAAEAAgABAAAA/v/+//3//f/9/////v/9//3/
+//6//n/+f/3//f/9//3//X/9f/z//P/9f/1//b/9v/2//b/9v/1//X/9f/1//b/+P/5
//n/+f/3//f/+P/4//r/+v/6//v/+f/5//n/+f/7//v//P/8//r/+v/6//r/+v/6//v/
+//5//n/+v/6//j/+P/4//j/+v/6//r/+v/5//n/+f/4//b/9v/2//b/+P/4//j/+P/6
//r/+f/5//n/+f/4//j/9f/1//X/9P/0//X/9f/2//b/9v/0//T/9v/2//b/9v/2//T/
9P/0//T/9P/0//X/9f/0//T/9P/0//T/8//z//T/9P/0//T/8//z//P/8//0//T/9f/1
//X/9f/1//X/8//z//P/9P/0//T/9P/0//P/8//z//P/9f/1//X/9f/4//j/9//3//b/
9f/0//P/8//z//T/9P/0//b/9P/0//T/9P/2//b/9v/2//T/9f/1//T/8v/y//P/8//1
//X/9//3//X/9f/1//X/9//4//j/+P/4//n/+f/5//r/+v/6//v/+v/6//r/+v/8//z/
/P/9//////8AAAAA/v/7//r/+f/4//f/9v/2//b/9v/2//X/9P/0//P/8v/y//L/8//z
//P/8//z//L/8f/w//D/8f/z//T/9P/0//L/8v/y//L/8P/w//D/8P/y//L/7//r/+r/
5f/g/93/3v/i/+v/+P8KACgATABwAJsAyQDxABEBHQEJAd8AtACCAE4AJgAOAP7/8//u
/+r/6v/w//b/9f/0//X/+f/4//b/9f/0//X/9f/1//X/9//3//j/+P/2//T/9P/1//X/
9f/1//X/9//3//f/+P/3//f/9//3//f/9v/2//b/9v/2//b/9v/3//j/+f/6//f/9v/2
//X/9f/2//b/9v/4//r/+v/6//r/+f/5//n/+//7//v//P/6//r/+v/6//r/+//7//v/
+//7//3//f/9//3//f/9//3//f/+/wAAAgACAAIAAgACAAIAAgACAAQABQAGAAcABwAG
AAcABgAIAAkACgANAA4ADgAOAA4AEgATABQAFQAZABoAHAAfAB0AHgAgACAAIgAiACUA
JQAkACYAJwAnACcAKAAoACgAKgArACwALAAqACoAKgApACkAKQApACgAKQAoACcAJgAj
ACAAHgAcABwAGwAaABcAFQAUABIADgANAAsACgAJAAgABAADAAEAAgABAAAA/v/+//3/
/f/9//v/+v/5//n/+//6//n/+f/5//n/+f/5//f/9//1//X/9f/1//b/9v/2//b/9v/1
//f/9//3//j/+P/5//n/+f/5//n/+v/6//r/+v/6//v/+f/5//n/+f/7//v//P/8//z/
/P/8//z//v/+///////9//3//v/+//z//P/8//z//P/8//z//P/7//v/+//6//v//P/9
//7//P/8//z//P/6//r/+f/5//n/+f/4//j/+P/5//r/+v/3//f/9v/2//j/+P/2//b/
+v/6//r/+v/4//b/9v/2//j/+P/4//n/9//2//b/9v/4//j/9//3//b/9v/2//b/9//3
//f/9//0//T/9f/1//f/9//3//f/9//3//f/+P/2//b/9v/2//f/9//3//f/9//3//f/
9//2//b/9f/1//b/9//4//n/+P/3//f/9v/2//j/9v/2//b/9v/2//j/+P/4//j/9v/2
//b/9v/4//j/+P/4//b/9v/2//b/9v/2//b/9v/0//T/9P/0//X/9v/3//j/9//2//X/
9P/2//b/9v/2//j/+P/4//j/+P/4//j/+P/4//j/+P/4//b/9v/2//b/9v/2//b/9v/2
//b/9v/2//j/+P/4//j/+P/4//j/+P/2//b/9v/2//j/+P/4//j/+P/4//j/+P/3//b/
9f/0//b/9v/2//b/9//4//n/+v/5//j/9//2//b/9v/2//b/9v/2//b/9v/3//j/+f/6
//j/+P/4//j/+P/4//j/+P/6//r/+v/6//j/+P/4//j/9v/2//b/9v/4//j/+P/4//j/
+P/4//j/+P/4//j/+f/5//j/+P/4//n/+f/5//n/+v/5//j/9//5//n/+f/6//v//P/9
/////v/9//3//P/8//3//v/+//7//v/+//7//v/////////+//7//f/7//z//f/9//3/
/P/8//r/+v/7//v/+//8//v/+v/6//r/+f/5//n/+f/3//b/9f/0//T/9f/1//b/+P/4
//j/+P/6//r/+v/6//r/+v/4//b/8//v/+7/7f/o/+P/5v/s//P/AgAWADQAWAB+AKkA
1wD7ABcBHwEJAd8AtgCGAFAAJgAQAAQA+//2//b/+P/8//7//f/8//3////9//z//P/8
//v/+//7//v/+//7//z//P/8//r/+v/7//v/+//7//v/+f/5//n/+v/7//v/+//7//z/
/P/9//7//v/+//7//v/+//7//v/+//z//P/9//3//f/+//7//v/+/wAAAAAAAAAA////
////////////AAAAAAAAAAAAAAAAAQABAAEAAQABAAMAAwADAAMAAwADAAEAAQACAAQA
BgAGAAYABgAGAAYABgAGAAgACQAKAAsACgAKAAwADAANAA0ADQAPABEAEgATABQAFwAX
ABcAFwAbABwAHgAhAB8AIAAiACIAJAAkACcAJwAoACoAKwArACsALAAsACwALgAvADAA
MAAwADAAMAAvAC0ALQAtACwALAAsACwALAAtACoAKAAmACQAIwAiAB8AHAAcABsAGAAX
ABUAFAATABMAEAAQAA8ADAALAAoACAAIAAcABwAHAAYABAACAAEABAAEAAQABQAEAAMA
AgABAAEAAQD/////AQABAAIAAgAAAAAAAAD//wEAAQABAAIAAgADAAMAAwABAAEAAgAC
AAIAAgACAAMAAQABAAEAAQADAAMABAAEAAYABgAGAAYABAAEAAUABQAFAAUABgAGAAQA
BAAEAAQABAAEAAQABAADAAMAAwACAAMABAAFAAYABgAGAAYABgAEAAQAAwADAAMAAwAC
AAIAAAABAAIAAgADAAMAAgACAAAAAAD+//7/AgACAAIAAgACAAAAAAAAAAAAAAAAAAEA
///+//7//v8AAAAA/////wAAAAAAAAAA///////////+//7//////wEAAQABAAEA////
////AAACAAIAAgACAP///////////f/9//3//f///wAAAAABAP//////////AQABAAIA
AgAAAAAAAAAAAAAAAAAAAP7//v/+//7/AAAAAAAAAAD+//7//v/+//7//v/+//7/AAAA
AAAAAAD+//7//v/+/wAAAAAAAAAAAAAAAAAAAAD+//7//v/+//7//v/+//7///8AAAEA
AgAAAA==
         </WaveFormData>
      </LeadData>
   </Waveform>
</RestingECG>
