# Supplementary material for: Detection of Left Atrial Enlargement Using a Convolutional Neural Network-Enabled Electrocardiogram
Source: Front Cardiovasc Med. 2020 Dec 17;7:609976. doi: 10.3389/fcvm.2020.609976 (PMC7773668; doi:10.3389/fcvm.2020.609976)
Supplement: Supplementary file 4 [file Data_Sheet_4.ZIP › normal3/1802031745_1168_0000000S.XML]

<?xml version="1.0" encoding="Windows-1252"?>
<!DOCTYPE RestingECG SYSTEM "restecg.dtd">
<RestingECG>
   <PatientDemographics>
      <PatientID>1802031745</PatientID>
      <PatientAge>79</PatientAge>
      <AgeUnits>Years</AgeUnits>
      <Gender>Male</Gender>
      <PatientLastName>linyaoming</PatientLastName>
   </PatientDemographics>
   <TestDemographics>
      <DataType>Resting</DataType>
      <Site>1</Site>
      <AcquisitionDevice>MAC55</AcquisitionDevice>
      <Status>Unconfirmed</Status>
      <Priority>Normal</Priority>
      <AcquisitionTime>10:32:12</AcquisitionTime>
      <AcquisitionDate>07-31-2016</AcquisitionDate>
      <CartNumber>1</CartNumber>
      <AcquisitionSoftwareVersion>009C</AcquisitionSoftwareVersion>
      <XMLSourceVersion>MAC5000 v1.0</XMLSourceVersion>
   </TestDemographics>
   <RestingECGMeasurements>
      <VentricularRate>84</VentricularRate>
      <AtrialRate>84</AtrialRate>
      <PRInterval>178</PRInterval>
      <QRSDuration>148</QRSDuration>
      <QTInterval>422</QTInterval>
      <QTCorrected>498</QTCorrected>
      <PAxis>58</PAxis>
      <RAxis>28</RAxis>
      <TAxis>10</TAxis>
      <QRSCount>14</QRSCount>
      <QOnset>221</QOnset>
      <QOffset>295</QOffset>
      <POnset>132</POnset>
      <POffset>191</POffset>
      <TOffset>432</TOffset>
      <ECGSampleBase>500</ECGSampleBase>
      <ECGSampleExponent>0</ECGSampleExponent>
   </RestingECGMeasurements>
   <Diagnosis>
      <Modality>Resting</Modality>
         <StatementCount>3</StatementCount>
         <LabelText>12SL ��ϳ���</LabelText>
      <DiagnosisStatement>
         <StmtFlag>ENDSLINE</StmtFlag>
         <StmtText>�������</StmtText>
      </DiagnosisStatement>
      <DiagnosisStatement>
         <StmtFlag>ENDSLINE</StmtFlag>
         <StmtText>����֧��������</StmtText>
      </DiagnosisStatement>
      <DiagnosisStatement>
         <StmtFlag>ENDSLINE</StmtFlag>
         <StmtText>�쳣 ECG</StmtText>
      </DiagnosisStatement>
   </Diagnosis>
   <Waveform>
      <WaveformType>Rhythm</WaveformType>
      <WaveformStartTime>0</WaveformStartTime>
      <NumberofLeads>8</NumberofLeads>
      <SampleType>CONTINUOUS_SAMPLES</SampleType>
      <SampleBase>500</SampleBase>
      <SampleExponent>0</SampleExponent>
      <HighPassFilter>16</HighPassFilter>
      <LowPassFilter>150</LowPassFilter>
      <ACFilter>NONE</ACFilter>
      <LeadData>
         <LeadByteCountTotal>10000</LeadByteCountTotal>
         <LeadTimeOffset>0</LeadTimeOffset>
         <LeadSampleCountTotal>5000</LeadSampleCountTotal>
         <LeadAmplitudeUnitsPerBit>4.88</LeadAmplitudeUnitsPerBit>
         <LeadAmplitudeUnits>��V</LeadAmplitudeUnits>
         <LeadHighLimit>2147483647</LeadHighLimit>
         <LeadLowLimit>268435456</LeadLowLimit>
         <LeadID>I</LeadID>
         <LeadOffsetFirstSample>0</LeadOffsetFirstSample>
         <FirstSampleBaseline>0</FirstSampleBaseline>
         <LeadSampleSize>2</LeadSampleSize>
         <LeadOff>FALSE</LeadOff>
         <BaselineSway>FALSE</BaselineSway>
         <ExcessiveACNoise>FALSE</ExcessiveACNoise>
         <MuscleNoise>FALSE</MuscleNoise>
         <LeadDataCRC32>1673217299</LeadDataCRC32>
         <WaveFormData>
+v/6//r/+f/5//n/+f/5//v//P/9//7//P/8//3//v8BAAIAAwAGAAYABgAIAAkACgAK
AAoACQAJAAcABgAGAAQAAQD///3//P/8//v/+v/4//f/9v/1//T/9P/1//X/9f/1//T/
9P/y//L/8f/x//L/8//0//X/8//z//H/8f/z//P/8//z//P/9P/0//T/8f/x//H/8f/z
//P/8//z//P/8v/v/+n/5P/h/9//5P/o/+z/8v/8/woAHAAuAEEAWwB3AI8AoQClAJwA
igBxAFEALgAPAPX/6f/m/+L/3P/X/9X/0//Q/87/y//I/8T/wf+9/7f/sv+w/6z/qf+m
/6T/pv+l/6X/o/+l/6X/qf+w/7X/u//B/8b/zP/R/9f/3P/e/+H/5//r/+3/8v/x/+//
8f/y//P/9P/1//b/+P/4//j/+P/2//b/9v/3//r/+v/6//r/+v/6//r/+v/7//v/+//8
//z//P/8//z//P/8//z//f8AAAAAAAABAP//////////AQABAAMABAAEAAQABAAEAAUA
BQAGAAgACQAKAAwADQANAA0ADQANABEAEgAUABUAGAAZABkAGgAcAB0AHgAfACEAIgAj
ACUAJQAlACUAJgAoACkAKgArACsAKgAqACgAJwAmACQAJAAjACIAIQAgAB4AHAAaABgA
FgAVABQAEgAQABAADQALAAgABwAFAAUAAwACAAEAAAD9//z/+v/5//r/+v/6//r//P/6
//r/+f/3//f/9//3//j/+P/4//j/9v/1//X/9f/3//j/+P/4//j/+f/5//n/9//3//f/
9//5//r/+v/6//r/+v/6//r/+v/6//r/+//7//v//P/8//r/+v/6//r//P/8//z//P/6
//r/+v/6//f/9//4//j/+v/6//r/+v/3//f/9//3//n/+f/5//n/+f/3//X/9//4//j/
+P/4//j/+P/5//r/+v/6//n/+f/5//v/+//7//z/+//8//z//P///wAAAQACAAMABgAI
AAgACgALAAwADAAMAAsACwAJAAcABgADAP/////9//z//P/7//r/+P/3//b/9f/0//T/
9f/1//X/9f/0//T/9P/0//P/8//z//P/8//z//P/8//x//H/8f/x//P/8//z//T/8v/y
//H/8f/x//H/8f/x//P/8f/x//D/6//n/+T/4f/h/+T/6P/q//L//v8OACAANABLAGMA
gQCZAKcAqQCcAIYAawBLACoACwDz/+n/5P/e/9j/1//V/9P/0v/O/8v/xv/C/7v/uf+1
/7D/rv+s/6n/pP+k/6T/o/+j/6P/o/+l/6v/sv+3/73/v//E/8r/0f/V/9z/4v/l/+n/
6//t//D/8f/x//P/9P/1//b/9//4//b/9v/2//b/+P/4//j/+f/6//r/+v/6//j/+P/4
//j/+f/5//n/+v/6//r/+v/6//z//P/8//3//P/8//z//f/9//3//f/9//////8BAAIA
AAAAAAAAAAABAAEAAgAEAAUABgAIAAkACAAJAAoACwAOABAAEwAVABYAFwAXABgAHAAd
AB4AHwAhACIAIwAlACUAJQAlACYAKAApACoAKwApACgAKAAmACcAJgAkACQAJQAkACMA
IgAfABwAGQAWABYAFQAUABIADgAOAAsACQAIAAcABQAFAAMAAgABAAAA///+//z/+//8
//z//P/8//r/+P/4//f/9//3//f/9//4//j/+P/4//b/9f/1//X/9//4//j/+P/2//f/
9//3//f/9//3//f/+f/6//r/+v/4//j/+P/4//r/+v/6//v/+f/5//r/+v/8//z//P/8
//z//P/8//z//P/8//z//P/9//3//v/+//3//P/7//r/+//7//v/+//9//3/+//6//r/
+v/6//r//P/9//7//v/8//v/+//7//3//f/9//7///8AAAAAAAD//wAAAQACAAUACAAK
AAoADAANAA4ADgANAAsACgAHAAcACAAHAAUAAQD///7//v////7//P/7//r/+f/4//j/
9//3//f/9//4//j/+P/4//X/9f/1//X/9//3//f/9//1//X/9f/1//X/9f/1//b/+P/4
//f/9//1//X/9f/1//f/9//3//j/9f/x/+r/5//l/+r/7v/y//r/BAASACAAMgBDAFkA
cQCLAJkAnwCaAIgAbwBTADIAEwD5/+3/6v/o/+T/3//b/9v/1v/S/8//zP/I/8X/xf/B
/7r/tv+y/6//rv+s/6r/q/+v/6//rf+t/7H/sv+5/8H/x//I/9D/1//b/+D/5P/n/+v/
7//z//b/+f/7//v/+v/5//r/+//8//7//v/+//7//v/+//7///8AAAAAAAAAAAAAAAAA
AAAA////////AAABAAIAAwAEAAIAAgACAAMABAAEAAQABQAFAAUABQAFAAUABQAHAAgA
CgAKAAoACgAJAAkACgAMAA0ADgAQABEAEAARABIAEwAVABYAGAAZAB4AHwAfACAAIAAh
ACIAIwAnACgAKQArAC0ALQAtAC4ALwAvAC8ALwAxADAAMAAuACsAKgAoACgAJwAmACUA
JAAiACAAHgAcABoAGQAYABYAFgAWABMAEQAMAAsACQAJAAkACAAHAAYABQAEAAIAAQAA
AAAAAAAAAAIAAAAAAP///f/9//3//f/8//z//P/8//z/+//7//v/+//8//z//P/+////
//////7//f/8//v//f/+//7//v8AAAAAAAAAAP7//v/+////AQABAAIAAgABAAAA///+
/wAAAAAAAAAAAAAAAAAAAAD/////AAAAAAIAAgACAAIAAQABAAEAAAACAAIAAgACAAIA
AwAEAAQABAADAAMAAwADAAMAAwAEAAMABAAEAAQABwAIAAkACgAJAAwADgAOABAAEQAS
ABIAEgARABEADwAMAAwACgAHAAcABQAEAAQAAQAAAP7//f/8//v/+v/6//v/+//7//v/
+v/6//r/+v/5//n/+f/5//v/+//7//v/9//3//f/9//5//n/+f/6//n/+P/2//X/9//3
//f/9//5//v/+f/2//P/8f/s/+n/6f/q/+z/8P/0//7/DAAcAC4AQQBbAHUAiwCdAKMA
nACMAHUAWwA6ABsAAQDx/+r/5v/g/9v/2f/X/9b/1P/R/87/yv/F/8H/vf+6/7b/tP+x
/67/qv+o/6f/p/+n/6n/rf+v/7b/vf/B/8X/yv/Q/9X/2f/g/+T/6f/t/+//8f/0//X/
9f/1//b/+f/6//v//P/8//z//P/8//z//P/8//3//v/+//7//v/8//z//P/8////////
/wAA/v/+//7//v8AAAAAAAABAAIAAgACAAMAAQABAAEAAQADAAMABQAGAAYABgAGAAYA
BwAHAAgACgANAA4AEAARABAAEQASABMAFwAYABoAGwAcAB0AHQAeACAAIQAiACMAJwAo
ACkAKwApACkAKQAqACwALQAuAC8ALQAsACwAKgArACoAKAAoACcAJgAlACQAIAAeABwA
GgAZABkAGQAYABQAFAARAA8ADAALAAkACQAHAAYABQAEAAEAAAD+//3//v/+//7//v/+
//z//P/7//v/+//7//v//P/8//z//P/7//n/+P/3//n/+v/6//r/+P/5//n/+f/5//n/
+f/5//v//P/8//z//P/8//z//P/+//7//v////3//f/+//7//v/+//7//v/+//7//v/+
//z//P/8//z//f/9//7//v/8//z//P/8//v/+//7//v//f/9//v//P/6//r/+v/6//z/
/f/+//7//v/9//3//f/9//3//f/+////AAAAAAAA//8AAAEAAgAFAAgACgAKAA4ADwAQ
ABAADgANAA0ACwAMAAwACgAHAAMAAQAAAAAA///+//z/+//6//n/+P/4//n/+f/5//n/
+v/6//r/+v/3//f/9//3//f/9//3//f/9f/1//X/9f/1//X/9f/2//b/9v/1//X/8//z
//P/8//1//f/9f/2//X/7//o/+P/4f/k/+j/7P/y//z/CAAYACoAPwBTAG0AiQCfAKcA
qACaAIMAZQBAACEAAwDv/+z/6P/g/9v/2//Z/9T/0P/N/8r/xv/D/8H/v/+4/7T/sP+v
/6z/qP+o/6n/qf+n/6f/qf+p/67/tf+7/7//xP/M/9P/1//c/+D/4//n/+v/7//0//X/
9f/1//b/9f/2//f/+P/5//r/+//8//r/+v/6//v//P/8//z//P/+//7//v/+//3//f/9
//7/AAAAAAAAAAD+//7//v///wAAAAAAAAEAAQABAAEAAQABAAEAAwAEAAYABgAGAAYA
BQAFAAYACAAJAAoADAANABAAEQASABMAFAAUABUAFQAaABsAGwAcAB4AHwAgACEAJQAm
ACcAKQApACkAKQAqACoAKwAsAC0ALwAuAC4ALAArACoAKAAoACcAJgAlACQAIgAgAB4A
HAAYABcAFgAUABQAFAARAA8ACgAJAAcABwAFAAQAAwACAAMAAgAAAP///f/8//v/+v/7
//r/+//7//r/+f/4//f/9//4//n/+v/6//n/+f/5//f/+P/4//j/+v/7//v/+//5//n/
+f/5//v//P/8//z//P/8//z//P/6//r/+v/7//3//f/+//7//P/8//z//P/8//z//P/8
//7//v/+//7/+//7//z//P/+//7//v/+//3//f/9//3//f/9///////+//z//P/8//z/
/v///wAAAAACAAEAAQABAAAA///+//7/AQACAAIAAgADAAQABQAGAAUACAAKAAoADQAP
ABEAEgARAA8ADgALAAwADAAKAAcABQADAAIAAgD///7//P/7//z/+//6//r/+f/5//n/
+f/4//j/+P/4//f/9//3//f/9//3//f/9//3//f/9//3//X/9f/1//b/+P/4//f/9//3
//f/9//3//X/9f/3//j/9//z/+z/5//l/+b/6v/s//L//v8OAB4AMABFAFsAcwCNAKMA
qwCmAJgAgwBlAEIAIQABAPH/7P/q/+T/4f/h/+H/3P/W/9P/zv/I/8X/w//B/77/uv+2
/7H/rv+o/6b/q/+t/63/rf+t/6//sv+3/73/wf/I/87/1f/b/+L/5P/n/+n/6//v//T/
9//5//n/+P/5//r/+//8//z//P/8//z//v/+//7////+//7//v/+/wAAAAAAAAAA////
////AAAAAAAAAAAAAAAAAAAAAAEAAAAAAAAAAQADAAMAAwADAAEAAQADAAQABgAGAAYA
BgAHAAcACAAKAAkACgAMAA0AEAARABIAEwAUABQAFQAVABoAGwAbABwAHgAfACAAIQAh
ACIAIwAlACYAJwAoACoAKgArACwALQArACoAKgAoACgAKAAnACgAJgAkACIAIAAfAB4A
HQAcABgAFwAWABQAEgASAA8ADQAKAAkABwAHAAMAAgABAAAAAAAAAP/////+//7//v/+
//z/+v/6//n/+f/5//n/+f/2//b/9v/2//f/9//4//n/9//4//j/+P/4//n/+f/5//v/
+//7//v/+f/6//r/+v/8//z//P/8//r/+v/6//v/+//7//z//P/+//7//v/+//z//P/8
//z//v/+//7//v/9//3//v/+//z//P/8//z/////////+//6//z//P/8//z//v///wAA
AAAAAP///////////////wAA//8AAAAAAAABAAIAAwAEAAcACgAMAAwADAANAA4ADgAO
AA0ADQALAAoACgAIAAUABQADAAIAAgABAAAA/v/9//z/+//6//r/+//7//v/+//6//r/
+v/6//f/9//3//f/+f/5//n/+f/3//f/9//3//f/9//3//j/9v/2//X/9f/3//f/9//3
//n/+f/5//b/8//z/+z/5//n/+r/7P/w//T//P8IABYAJgA5AE8AaQCBAJUAnwCcAI4A
eQBfAEAAHwADAPH/6v/o/+L/2//b/9v/1v/U/9H/zv/K/8f/w/+//7z/uP+2/7P/sv+u
/67/r/+v/63/q/+t/7H/tP+5/7//w//K/87/1f/Z/+D/5P/p/+3/7//z//b/9//3//n/
+P/5//r/+//8//z//P/8//z//P/8//z//f/+//7//v/+//z//P/8//z//f/9//3//v8A
AAAAAAAAAP7//v/+////AgACAAIAAwABAAEAAQABAAEAAQADAAQABAAEAAQABAAFAAUA
BgAIAAkACgAMAA0ADgAPABAAEQATABQAFgAXABoAGwAbABwAHAAdAB4AHwAjACQAJQAn
ACUAJQAlACYAJgAnACgAKQArACoAKgAoACcAJgAkACQAIwAiACEAIAAcABoAGAAWABYA
FQAUABIAEAAQAA0ACwAKAAkABwAHAAUABAADAAIA///+//z/+//8//z//P/8//z/+v/6
//n/+f/5//n/+f/6//r/+v/6//j/9//3//f/9//4//j/+P/4//n/+f/5//j/9//2//X/
9v/4//n/+v/4//j/+P/4//j/+P/4//n/+//7//z//P/6//r/+v/6//z//P/8//z//P/8
//z//P/7//v//P/8//z//P/8//z/+//7//r//P/8//z//P/9//3//f/8//z/+//7//v/
/f/9//3//v/+//7//f/8//7/AAACAAQABAAGAAcABgAKAAsADAAMAA4ADQANAAsACAAI
AAYAAwADAAEAAAAAAP///v/8//v/+v/5//j/+P/5//n/+f/5//b/9v/2//b/9//3//f/
9//1//X/9f/1//P/8//z//P/9f/1//X/9v/0//T/8//z//X/9f/1//X/9f/1//P/8v/v
/+v/6P/j/+P/5P/o/+r/7P/2/wIAEgAmADkATwBrAIUAlwChAKAAkgB7AGEAQgAhAAUA
8f/o/+T/3v/X/9f/1//U/9D/zf/K/8b/wf+9/7n/tv+y/7D/r/+s/6b/pP+l/6X/pf+l
/6f/q/+w/7f/vf/B/8T/yv/P/9X/3P/i/+X/5//r/+//8P/x//P/9f/0//X/9v/3//j/
+P/4//j/+P/6//r/+v/7//z//P/8//z/+v/6//r/+v/9//3//f/+//z//P/8//z//v/+
//7///8AAAAAAAABAP//////////AQABAAMABAACAAIAAgACAAUABQAGAAgACQAKAAwA
DQAMAA0ADgAPABIAFAAXABkAGgAbABsAHAAeAB8AIAAhACMAJAAlACcAJwAnACcAKAAq
ACsALAAtACsAKgAqACgAKQAoACYAJgAjACIAIQAgABwAGgAYABYAFgAVABQAEgAOAA4A
CwAJAAgABwAFAAUAAwACAAEAAAD9//z/+v/5//n/+v/7//z//P/6//r/+f/5//n/+f/5
//j/+P/4//j/9v/1//X/9f/3//j/+P/4//f/9//2//X/9f/1//X/9f/1//b/9v/2//T/
9P/0//T/9v/2//b/9//1//X/9v/2//b/9v/2//b/+P/4//j/+P/2//b/9v/2//b/9//5
//r/+f/4//f/9v/3//f/9//3//n/+f/5//n/9f/2//b/9v/2//b/+P/5//r/+v/4//f/
9//3//n/+f/5//r/+v/6//n/+P/7//z//f/+////AgAEAAQABgAHAAgACAAJAAkACgAJ
AAYABgAEAAEAAQD///7//v/9//z/+v/5//b/9f/0//T/9f/1//X/9f/y//L/8v/y//H/
8f/x//H/8//z//P/8//x//H/8f/x//H/8f/x//L/8v/y//H/8f/x//H/8f/x//X/8//x
//D/8f/t/+b/4f/h/+L/5P/o/+z/9P8CABQAJgA5AFMAbwCLAJ0ApwCkAJQAfwBjAEAA
HwADAO//6P/m/97/2f/X/9X/1P/Q/83/yP/E/7//u/+5/7T/sP+u/63/qv+m/6T/pf+j
/6P/o/+l/6f/rP+v/7X/u//A/8b/y//P/9T/2v/f/+P/5f/p/+z/7f/t/+3/7v/x//L/
8//0//T/9P/0//T/9P/0//T/9f/2//b/9v/2//b/9v/2//b/9//3//f/+P/4//j/+P/4
//j/+P/4//n/+v/6//r/+//7//v/+//7//v/+//9//7/AAAAAAAAAAD/////AAACAAMA
BAAGAAcABgAHAAgACQAMAA4AEQATABQAFQAVABYAGAAZABoAGwAfACAAIQAjACMAIwAj
ACQAJgAnACgAKQApACgAKAAmACcAJgAkACQAIQAgAB8AHgAcABoAGAAWABQAEwASABAA
DgAOAAsACQAEAAMAAQABAAEAAAD///7/+//6//j/9//4//j/+P/4//j/9v/2//X/8//z
//P/8//0//T/9P/0//L/8f/x//H/8f/y//L/8v/y//P/8//z//P/8//z//P/9f/2//b/
9v/0//T/9P/0//b/9v/2//f/9f/1//b/9v/0//T/9P/0//X/9v/3//j/9v/2//b/9v/3
//f/+P/4//j/+P/4//j/9f/1//X/9f/3//f/9f/1//T/9P/0//T/9P/2//f/+P/4//b/
9f/1//X/9f/1//X/9v/5//r/+v/6//v//P/9//7///8CAAQABAAGAAcACAAIAAYABQAF
AAMABAAEAAIA///7//n/+P/4//f/9v/0//P/9P/z//L/8v/x//H/8f/x//L/8v/y//L/
8f/x//H/8f/x//H/8f/x/+//7//v/+//7//v/+//8P/w//D/7//v/+3/7f/t/+3/7//v
/+//8P/v/+n/5P/f/93/4P/k/+j/7v/6/woAFgAoADsAUQBtAIcAmwChAJ4AjgB3AFkA
OAAVAPn/6f/m/+T/3v/Z/9n/1//S/8z/yf/I/8T/wf+//7v/tv+w/67/q/+o/6b/pv+n
/6n/qf+p/6n/q/+s/7P/uf+//8T/yv/P/9P/2P/c/9//4//n/+3/7v/v//H/8//y//H/
8v/z//T/9f/2//f/+P/2//b/9v/3//j/+P/4//j/+v/6//r/+v/5//n/+f/6//z//P/8
//z//P/8//z//f/+//7//v///////////////////wEAAgAEAAQABAAEAAMAAwAEAAYA
BwAIAAoACwAMAA0ADgAPAA8AEAASABMAGAAZABkAGgAaABsAHAAdAB8AIAAhACMAJQAl
ACUAJgAmACcAKAApACsAKgAqACgAJQAkACIAIgAhACAAHwAeAB4AHAAaABgAFAATABIA
EAAQABAADQALAAYABQADAAMAAwACAAEAAAD9//z/+v/5//j/+P/4//j/+v/4//j/9//2
//X/9P/z//T/9P/0//T/8v/x//H/8f/x//L/8v/y//T/9f/1//X/9f/1//X/9f/3//j/
+P/4//j/+P/4//j/+P/4//j/+f/5//n/+v/6//j/+P/4//j/+v/6//r/+v/6//r/+v/6
//n/+f/6//r//P/8//z//P/5//n/+f/5//f/+P/6//r/+v/6//n/+f/5//j/+v/5//n/
+f/5//n/+f/6//n/+v/6//r//P/+/wAAAgABAAQABgAGAAoACwAMAAwADAALAAsACQAI
AAgABgADAAMAAQAAAAAA/f/8//r/+f/5//n/+f/6//v/+//7//v/+P/4//j/+P/4//n/
+v/7//n/+f/5//n/+f/5//n/+f/5//n/+f/6//j/+P/3//f/+f/5//n/+f/5//f/9//2
//X/8//u/+v/6//s/+7/8P/0//7/DgAeADAAQQBXAHEAiQCXAJ8AnACOAHkAYQBCACEA
BQDz/+z/6P/g/93/3//d/9z/2P/T/87/yv/H/8X/w/++/7r/uP+3/7L/rv+q/6v/q/+t
/63/sf+z/7T/u/+//8H/xv/O/9X/2//i/+b/6f/r/+//8f/w//H/9f/3//r/+f/6//v/
/P/8//z//P/8//7//v/+/////v/+//7//v/+//7//v/+/////////wAAAAAAAAAAAAAA
AAAAAAABAAIAAgACAAMAAwADAAMAAwADAAMABQAGAAYABgAGAAYACQAJAAoADAALAAwA
DgAPABAAEQASABMAFQAWABgAGQAaABsAGwAcACAAIQAiACMAJAAkACQAJQAnACcAJwAo
ACoAKwAsAC0ALAAqACkAJgAmACYAJQAmACMAIgAhACAAHgAcABoAGAAXABcAFwAWABMA
EgAOAAsACQAJAAgACQAFAAQAAwACAAMAAgAAAP///v/+//7//v/8//r/+v/5//v/+//7
//v/+P/4//j/+P/4//f/9//3//n/+v/6//r/+P/5//n/+f/6//v//P/9//v//P/8//z/
+v/6//r/+v/8//z//P/9//v/+//8//z//v/+//7//v/+//7//v/+//7//v/+//7/////
/wAAAAD+//7//v/+//3//f/9//3////8//z//P/8//z//P/9//7//v/+//3//f/9//3/
/f/9//7/AQACAAIAAgABAAIAAwAEAAUACAAKAAoADAANAA4ADgAQAA8ADwANAAwADAAK
AAcAAwABAAAAAAD///7//P/7//r/+f/4//j/+f/5//n/+f/4//j/+P/4//X/9f/1//X/
9//3//f/9//1//X/9f/1//P/8//z//T/9v/2//X/9f/0//P/8v/x//P/8//z//T/8f/t
/+b/4//h/+T/6P/q//L//v8MABoALgBBAFcAcwCPAJ8ApQCgAI4AdQBVADIAEwD5/+n/
5v/i/9z/2f/X/9X/0P/M/8n/xv/C/7//vf+7/7b/sv+s/6n/pP+i/6T/pf+j/6X/p/+n
/6v/sP+1/7v/wf/G/87/1f/Z/9z/4P/l/+n/6//v//D/8//z//P/8v/z//T/9f/2//j/
+P/4//j/9v/2//b/9//4//j/+P/4//r/+v/6//r/+f/5//n/+v/8//z//P/8//r/+v/6
//v//P/8//z//f////////////3//f///wAAAgACAAIAAgADAAMABAAGAAcACAAKAAsA
DgAPABAAEQARABIAFAAVABoAGwAbABwAHAAdAB4AHwAhACIAIwAlACUAJQAlACYAJgAn
ACgAKQArACoAKgAoACUAJAAiACIAIQAgAB8AHgAcABoAGAAWABQAEwASABAAEAAQAA0A
CwAIAAcABQAFAAMAAgABAAAA///+//z/+//4//j/+P/4//j/9v/2//X/9f/1//X/9f/0
//T/9P/0//b/9f/1//X/8//0//T/9P/2//f/9//3//b/9f/0//P/8//0//T/9P/2//b/
9v/2//b/9v/2//f/9//3//j/+P/2//b/9v/2//b/9v/2//b/+P/4//j/+P/1//X/9v/2
//j/+P/4//j/9f/1//X/9f/3//f/9//3//f/+f/4//b/9v/2//b/+P/5//r/+v/6//n/
+f/5//f/9//3//j/+//8//z//P/7//z//f/+/wEABAAGAAYACAAJAAoACgAKAAkACQAH
AAgACAAGAAMA///9//z//P/7//r/+P/3//b/9f/0//T/8//z//P/8//0//T/9P/0//L/
8f/w/+//8f/x//H/8f/v/+//7//v/+//7//v//D/8v/y//H/8f/v/+//7//v/+//7//x
//L/7//p/+L/3f/b/97/4v/m/+z/+P8GABYAKAA7AFEAbwCLAJ0ApwCiAJIAewBdADgA
FwD5/+n/5P/g/9r/1//V/9P/0P/K/8f/xP/A/7v/u/+3/7L/rP+q/6n/pP+g/6D/of+j
/6P/o/+h/6P/qP+v/7P/uf/A/8b/zf/T/9b/2P/d/+H/5f/n/+z/7f/v/+//7v/v//D/
8f/y//L/8v/y//L/8P/w//D/8f/0//T/9P/0//T/9P/0//T/8//z//P/9P/1//b/9//4
//f/9v/1//X/+P/4//j/+f/5//n/+f/5//f/9//5//r//P/8//z//P/9//3//v8AAAEA
AgAEAAUABgAHAAgACQALAAwADgAPABQAFQAVABYAFgAXABgAGQAbABwAHQAfACEAIQAh
ACIAIgAjACQAJQAnACYAJgAkACMAIgAgACAAHwAeAB0AHAAaABgAFgAUABAADwAOAAwA
DAAMAAkABwACAAEA//////v/+v/5//j/+P/4//f/9//0//T/9P/0//b/9P/0//P/8f/x
//H/8f/w//D/8P/w//L/8f/x//H/8P/w/+//7v/w//H/8f/x/+//7//v/+//8f/y//L/
8v/0//T/9P/0//L/8v/y//P/8//z//T/9P/y//L/8v/y//T/9P/0//T/9P/0//T/9P/z
//P/9P/0//T/9P/0//T/8//z//P/8//z//P/8//z//X/9P/y//L/8v/y//T/9f/2//b/
+P/3//f/9//1//X/9f/2//n/+v/6//r/+f/6//v//P/9/wAAAgACAAUABwAJAAoABwAF
AAQAAQACAAIAAAD9//3/+//6//r/+f/4//b/9f/2//X/9P/0//P/8//z//P/9P/0//T/
9P/z//P/8//z//P/8//z//P/8//z//P/8//x//H/8f/y//T/9P/z//P/8//z//P/8//z
//P/8//0//P/7//o/+P/4f/i/+j/7P/w//z/CgAaACoAOwBRAGsAhQCXAKEAnACMAHcA
WwA6ABkA/f/r/+j/5v/e/93/3f/Z/9T/0v/N/8j/xv/D/8H/v/+6/7T/sP+v/6r/pv+m
/6n/q/+r/63/rf+t/7D/tf+7/8H/xv/O/9X/2//e/+D/4//n/+v/7f/w//P/9f/3//b/
9f/2//f/+P/6//r/+v/6//r/+v/6//v/+v/6//r/+v/8//z//P/8//v/+//7//z//P/8
//z//P/8//z//P/9//7//v/+////AAABAAIAAwACAAEAAgACAAMABAAFAAYABwAHAAgA
CgAJAAoADAANAA4ADwAQABEAEQASABQAFQAaABsAGwAcAB4AHwAgACEAIQAiACMAJQAn
ACcAJwAoACgAKQAqACsAKwAqACoAKAAnACYAJAAkACEAIAAfAB4AHQAcABsAGgAXABUA
EwAQABAAEAANAAsACgAJAAcABwAFAAQAAwACAAMAAgAAAP///P/8//z//P/+//z//P/7
//n/+f/5//n/+P/4//j/+P/6//n/+f/5//j/+P/3//b/+P/5//n/+f/5//n/+f/5//f/
+P/4//j/+f/6//v//P/7//r/+f/5//v/+//8//z//P/8//z//P/6//r/+v/6//v//P/9
//7/+//7//z//P/6//r/+v/6//n/+f/5//n/+f/5//n/+f/7//v/+//7//n/+f/7//v/
/f/9/w==
         </WaveFormData>
      </LeadData>
      <LeadData>
         <LeadByteCountTotal>10000</LeadByteCountTotal>
         <LeadTimeOffset>0</LeadTimeOffset>
         <LeadSampleCountTotal>5000</LeadSampleCountTotal>
         <LeadAmplitudeUnitsPerBit>4.88</LeadAmplitudeUnitsPerBit>
         <LeadAmplitudeUnits>��V</LeadAmplitudeUnits>
         <LeadHighLimit>2147483647</LeadHighLimit>
         <LeadLowLimit>268435456</LeadLowLimit>
         <LeadID>II</LeadID>
         <LeadOffsetFirstSample>0</LeadOffsetFirstSample>
         <FirstSampleBaseline>0</FirstSampleBaseline>
         <LeadSampleSize>2</LeadSampleSize>
         <LeadOff>FALSE</LeadOff>
         <BaselineSway>FALSE</BaselineSway>
         <ExcessiveACNoise>FALSE</ExcessiveACNoise>
         <MuscleNoise>FALSE</MuscleNoise>
         <LeadDataCRC32>249704430</LeadDataCRC32>
         <WaveFormData>
DQANAA0ADQAJAAkACAAIAAoACwANABAADwASABQAFgAYABgAGQAaABoAGQAYABcAFwAX
ABcAFgATABIAEQAPAA0ADAALAAoACAAHAAUAAwD///7//P/8//r/+v/6//r/+P/4//j/
+P/1//X/9f/1//b/9v/3//f/9//2//X/9f/1//X/9f/0//b/9v/2//f/9//3//b/9v/2
//b/9v/2//b/8//y//T/8v/y//D/7//v//L/9f/6//7/BAAMABQAIQAwAEMAVABlAGgA
XABLAEMAPgA9ADoAMwArACIAFQAIAAIAAAD9//r//P/8//v/+//4//D/7f/p/+L/3//f
/9//4P/h/+T/4v/g/93/3P/a/9z/3//k/+b/6f/r/+z/7P/s/+//8v/0//T/8//z//X/
9f/z//X/9f/1//X/9v/2//b/9v/2//b/9v/3//f/9//3//f/9v/2//b/9v/3//f/9//4
//f/9//3//f/9//3//f/9//5//r/+v/7//v//P/8//z//P/8//z//f/9//7//v/+////
/////wAAAQACAAMAAwADAAMABAAFAAUABgAHAAgACQAJAAoACgAKAAoACgAMAA8AEAAR
ABEAEQARABEAEQATABQAFAAVABUAFQAVABUAEwAUABQAEwATABMAEwASABEAEAAQAA8A
EAAPAA4ADgAMAAoACQAJAAgABwAGAAUABAAEAAQAAgADAAIAAgABAP7//v/+//7//v/+
//3//f/9//z//P/8//z//P/8//z//P/8//z/+//7//v//P/8//z//f/9//7//v/9//3/
/f//////AAAAAP7//v/+//7/AAAAAAEAAQD//wAAAAAAAAAAAAAAAAAAAAAAAAAAAQD/
///////+//7//v/+//7/AAAAAAAAAAD+//7//v/+//z//v///wAAAAD///7///8CAAQA
BAAEAAQABwAJAAsACwAJAAkABwAHAAgACAAIAAkACQAMAA0AEAASABQAFgAWABUAFgAW
ABUAFgAVABUAFQAVABQAEQAQAA0ACwALAAoACwAKAAcABQAAAP3/+//6//j/+P/2//b/
+P/4//b/9v/0//T/8//z//P/8//y//L/8f/x//H/8P/x//H/8f/x//H/8P/w//D/7v/v
/+//7//w//D/8P/w//L/8P/w/+3/7P/u/+7/7v/u/+v/7f/w//P/9v/8/wIACAAUACEA
MABDAFQAYwBgAFAAQwA9ADgAOQA2AC8AJQAaAA0ABAAAAP7/+//4//j/+P/3//X/8v/q
/+X/4f/e/9v/2//b/9z/2//c/9z/2P/V/9b/1v/Y/9v/3v/g/+P/4//k/+j/6v/r/+7/
7v/s/+v/6//r/+v/6//t/+3/7f/t/+7/7v/u/+7/7v/u/+7/7//v/+//7//v/+7/7v/u
/+7/7v/v//D/8v/x//H/8f/x//H/8f/x//H/8//0//T/9f/z//T/9P/0//T/9P/0//X/
9f/2//b/9v/3//f/9//4//f/+P/5//n/+f/5//r/+//7//z//f/+//////8AAAAAAgAC
AAIABAAFAAYABwAHAAcABwAHAAcACQAKAAoACwAJAAkACQAJAAsADAAMAAsACwALAAsA
CgAJAAgACAAHAAYABQAEAAQABAACAAEAAQAAAP///v/9//z//P/8//r/+f/4//j/9//4
//j/+P/4//j/+P/3//f/9//2//b/9v/2//b/9v/2//b/9v/2//X/9f/1//b/9v/2//f/
9//4//r/+f/5//n/+f/5//r/+v/4//j/+P/4//r/+v/7//v/+f/6//r/+v/6//r/+v/6
//z//P/8//3/+//7//v/+v/8//z//P/8//r/+v/6//r/+v/6//r/+v/8//7//f/8//7/
/v/+//7/AQADAAUABQADAAMAAQABAAIAAgACAAMABwAKAAsADgAQABIAFAAUABUAFgAW
ABUAFAATABMAEwARABAADQAMAAsACQAJAAgABgAEAAAA/f/8//n/9//2//T/9P/y//L/
8P/w/+7/7v/w//D/7//v/+//7//u/+7/7//v/+//7v/t/+3/7f/t/+v/6v/q/+r/6v/r
/+v/6//q/+r/6v/q/+z/7P/s/+v/6v/q/+r/6P/m/+X/5f/o/+3/8v/2//r/AgAOABsA
KgA9AFAAYwBmAFYARwBDAD4AOwA4ADEAKQAeABEABAD+//z/9//y//D/8P/z//P/7v/m
/+H/2//W/9P/1f/X/9j/2f/c/9z/2v/X/9b/0v/S/9f/3P/e/+H/5f/m/+b/5v/p/+j/
6v/q/+v/6//r/+v/6//r/+v/6//r/+7/7v/u/+7/7v/u/+7/7//v/+//7//v/+7/7v/u
/+7/7f/t/+3/7v/x//H/8f/x//H/8f/x//H/8f/y//L/8//z//T/9P/0//T/9P/0//X/
9//4//j/+P/3//f/9//4//n/+v/7//v//f/9//7//////wAAAQACAAUABQAGAAYACAAI
AAgACgANAA4ADwAPAA8ADwAPAA8AEQASABIAEwATABMAEwATABEAEgASABEAEQARABEA
EAAPAA4ADgANAAoACQAIAAgACgAIAAcABwAEAAMAAgABAAAAAAAAAP7////+//7//f/8
//z//P/8//z//P/7//v/+f/4//j/+P/6//r/+v/6//r/+v/6//n/+f/5//r/+v/6//v/
+//8//z/+//7//v/+//7//z//P/+//7//v/+//7//v////////8AAAAAAAAAAAAAAAAA
AAAAAAAAAAEAAQABAAEAAAAAAAAAAAAAAAIAAgACAAIAAgAEAAQABAAGAAYABgAGAAkA
CwANAA0ACwALAAkACQAKAAoACgALAA0AEAARABQAGAAaABwAHAAdAB4AHgAdABwAGwAb
ABsAGwAaABcAFgATABEAEQAQAA8ADgALAAkABgADAAEAAAD8//z/+v/6//z//P/6//r/
+P/4//f/9//3//f/9v/2//f/9//3//b/9f/1//X/9f/3//b/9v/2//T/9f/1//X/9P/0
//T/9P/2//b/9P/x//D/8P/y//D/7v/r/+v/7v/x//b//P8CAAgAFAAhADIAQwBWAGsA
cABkAFMASwBGAEMAQAA5ADEAKAAbAA4ABgAEAAEA/P/8//z//f/7//b/8P/r/+f/4v/f
/93/3f/e/+H/4P/g/+D/3f/a/9r/3P/f/+D/5P/n/+f/6P/q/+z/7//w//D/8P/x//H/
8f/x//H/8//z//P/8//y//L/8v/y//T/9P/0//X/9f/1//X/9f/0//T/9P/0//X/9f/1
//b/9f/1//X/9f/1//X/9f/1//X/9v/2//f/9//4//j/+P/4//j/+P/5//n/+v/6//r/
+//7//v//P/9//7///////////8AAAEAAQACAAMABAAFAAUABgAGAAgACAAIAAoACwAM
AA0ADQANAA0ADQANAA8AEAAQABEAEwATABMAEwARABIAEgARABMAEwATABIADwAOAA4A
DQAMAAsACgAKAAoACAAHAAcABgAFAAQAAwACAAIAAgAAAP///v/+//3//P/8//z//P/8
//z/+//7//v/+v/6//r//P/8//z//P/6//r/+v/5//n/+f/6//r/+v/7//v//P/8//v/
+//7//v/+//8//z//P/8//z//P/8//z//f/9//3//v/+//7//v/+//7//v/+//7//v//
//3//f/9//z//v/+//7//v/+//7//v/+//z//P/8//z//v/+////AAACAAIAAgACAAMA
BQAHAAcABwAHAAUABQAEAAQABAAFAAUACAAJAAwADgAQABIAEgATABQAFAATABIAEQAR
ABEAEQAQAA0ADAANAAsACwAKAAkACAAFAAMAAAD9//v/+v/4//j/9v/2//b/9v/0//T/
9P/0//P/8//z//P/8v/y//P/8//z//L/8f/x//H/8f/z//L/8v/y//L/8//z//P/8P/w
//D/8P/y//L/8v/x//D/8P/w/+7/7v/r/+v/7v/x//b//P8AAAQADgAXACQANQBIAFsA
aABeAEsAQQA6ADcAOAA1ACsAIgAXAAgAAgAAAPv/+P/4//j/+f/5//j/8v/t/+n/5P/f
/93/2//c/9//4P/g/97/2//Y/9b/2P/b/97/4v/l/+f/6P/q/+r/7f/u//D/8P/x//H/
8f/z//H/8f/x//H/8f/y//L/8v/y//L/8v/y//P/8//z//P/8//0//T/9P/0//P/8//z
//T/9f/1//X/9f/1//X/9f/1//X/9v/2//f/9f/2//b/9v/2//b/9v/3//f/+P/4//j/
+f/5//n/+v/7//z//f/9//3//f/+//////8AAAEAAgADAAMABAAEAAYABgAGAAgACQAK
AAsACwAPAA8ADwAPAA8AEAAQABEAEwATABMAEwATABQAFAATABEAEQARABAADwAOAA4A
DQAKAAkACAAIAAoACAAHAAcABgAFAAQAAwACAAIAAgAAAP///v/+//3//P/8//z//P/8
//z/+//7//v/+v/6//r/+v/6//r/+v/8//z//P/7//n/+f/6//r//P/9//3//v/8//v/
+//7//3//f/+//7//v/+//7//v/8//z//f/9//3//v/+//7//v/+//7//v/+//7//v//
//////////7//v/+//7//v/+//7//v/+//7//v/+//7//v/+////AAACAAQABAAEAAQA
BQAHAAkACQAJAAkABwAHAAYABgAGAAcACQAMAA0AEAAUABYAGAAYABcAGAAYABcAGAAX
ABcAFwAXABYAEwASABEADwAPAA4ADQAMAAkABwACAP///f/8//z//P/6//r/+P/4//b/
9v/2//b/9f/1//X/9f/0//T/8//z//P/8v/y//P/9P/1//P/8v/y//L/8v/z//P/8//y
//L/8v/y//L/8v/y//H/8v/0//T/9P/y/+//7f/u//H/9v/8/wIACAAQABsAKgA7AE4A
YQBoAF4ATwBJAEQAQQBAADsAMwAqAB0AEgAMAAwABwACAAAA/v/9//3/+v/y/+3/6f/k
/+H/3//h/+D/4//k/+b/5P/j/+D/3v/e/9//4v/m/+n/6//s/+7/7v/v//D/8v/y//P/
9f/1//X/8//1//X/9f/1//b/9v/2//b/9P/0//T/9f/1//X/9f/1//b/9v/2//b/9//3
//f/+P/3//f/9//3//n/+f/5//n/9//4//j/+f/3//j/+P/4//j/+P/4//n/+f/6//r/
+v/7//v/+//8//3//v//////AQABAAIAAwABAAIAAwAEAAUABQAGAAYACAAIAAgACgAJ
AAoACwALAA4ADwAQABEADwAQABAAEQARABEAEQARABMAFAAUABMAEwATABMAEgARABAA
EAAPAAwACwAKAAoACgAIAAcABwAIAAcABgAFAAIAAgACAAAAAAAAAAEAAQD+//7//v/+
//7//v/9//3//f/8//z//P/8//z//P/8//7//v/+//3//f/9//7//v/8//3//f/+//7/
/f/9//3//f/9//7//v8AAAAAAAAAAAAAAAABAAEAAQACAAIAAgAEAAQABAAEAAIAAgAC
AAMAAwADAAMAAgACAAIAAgACAAAAAAAAAAAAAgAEAAQABAAEAAUABgAHAAgACQALAA0A
DQANAA0ACwALAAwADAAMAA0ADwASABMAFgAYABoAHAAcAB4AIAAhACEAHgAdAB0AHQAd
ABwAGQAYABUAEwATABIAEAAOAAoABwAEAAEA///+//z//P/6//r/+v/6//j/+P/4//j/
9//3//f/9//2//b/+f/5//n/+P/1//X/9f/1//f/9v/2//b/9v/3//f/9//0//T/9P/0
//b/9v/2//X/9P/0//T/9P/0//P/8//y//f//P8AAAQACgAUACEAMABDAFgAawB0AGwA
WwBRAEoARwBEAEEAOQAuACEAFAAMAAoABwACAAAAAAD//////P/0/+3/6//m/+P/4f/j
/+T/5f/o/+b/5v/j/+D/3v/e/9//5P/m/+v/7f/w//D/8P/z//b/9v/2//f/9//3//f/
9//5//n/+f/5//j/+P/4//j/+P/4//j/+f/5//n/+f/5//r/+v/6//r/+//7//v//P/7
//v/+//7//3//f/9//3/+//8//z//f/9//7//v/+//7//v/+//////8AAAAAAAABAAEA
AQACAAMABAAFAAUABQAFAAYABwAJAAoACwAMAA8ADwAQABAAEAAQABAAEgATABQAFQAV
ABcAFwAXABcAFwAYABgAGQAZABkAGQAZABkAGgAaABkAGQAZABkAGAAVABQAFAATABIA
EQAQABAAEAAOAA0ADQAMAAsACgAJAAgACAAIAAYABQAEAAQAAwACAAIAAgACAAIAAgAB
AAEAAQAAAAAAAAAAAAAAAAAAAAAAAAAAAP///////wAAAAAAAAEAAQACAAAA////////
AQABAAIAAgACAAIAAgACAAIAAgADAAMAAwAEAAQABAAEAAQABAAEAAQABAAEAAUABQAF
AAUABAAGAAYABgAGAAgACAAIAAgACAAIAAoACgAKAAoACgANAA8AEQARAA8ADwANAA0A
DgAOAA4ADwAPABIAEwAWABoAHAAeAB4AHwAgACAAHwAcABsAGwAbAB0AHAAZABgAFQAT
ABMAEgATABIADwANAAoABwAFAAQAAAAAAP7//v/+//7//P/8//r/+v/5//n/+//7//r/
+v/7//v/+//6//f/9//3//f/+f/4//j/+P/2//f/9//3//j/+P/4//j/9v/2//b/8//y
//L/8v/y//L/8f/x//D/8//4//z/AgAKABIAHQAsAD0AUABlAHAAaABXAEsARgBDAEIA
PQAzACoAHwAQAAgABgADAP7//v8AAP/////8//j/8f/t/+r/5//l/+P/4v/l/+b/5v/k
/+H/3v/e/+D/4//m/+b/6f/r/+z/7v/y//P/9P/0//b/9f/1//X/9f/3//f/9//3//f/
+P/4//j/+P/4//j/+P/5//n/+f/5//n/+P/4//j/+P/5//n/+f/6//v/+//7//v/+//7
//v/+//7//z//P/9//v//P/8//z//v/+//7//////wAAAAAAAAEAAQABAAIAAwAEAAUA
BQAFAAUABgAHAAkACgALAAwACwALAAwADAAOAA4ADgAQABEAEgATABMAEwATABMAEwAV
ABYAFgAXABcAFwAXABcAFQAWABYAFQAVABUAFQAUABEAEAAQAA8AEAAPAA4ADgAMAAoA
CQAJAAgABwAGAAUABAAEAAQAAgADAAIAAgABAAAAAAAAAAAAAgACAAEAAQD///7//v/+
/wAAAAAAAAAA///+//3/+//9//3//v/+//3//f/8//z//P/7//v/+//9//3//v/+//z/
/P/8//z//P/8//3//f/7//z//P/8//z//P/8//z//P/8//z//f/7//v/+//6//v//P/9
//7//P/8//z//P/8//z//P/8//z//v///wAA/v/+/wAAAAAAAAAAAwAFAAcABwAFAAUA
AwADAAQABAAEAAUABgAIAAgACgAMAA4AEAAQABIAFAAVABUAEgARABEAEQATABIADwAO
AAsACQAJAAgACQAIAAUAAwACAP///f/8//j/+P/2//b/+P/4//b/9v/0//T/8//z//P/
8//y//L/8//z//P/8v/x//H/8f/x//H/8P/w//D/8P/x//H/8f/w//D/8P/w//L/8v/y
/+//8P/u/+7/8P/u/+v/6//s/+//9P/4//7/BAAKABUAJAA1AEgAWwBmAFoASQA/ADoA
NwA4ADUALQAkABcACAACAAAA/f/6//r/+P/3//f/9v/w/+n/4//e/9v/2//Z/9r/2//a
/9r/2P/X/9T/1P/U/9n/3P/e/+H/4//k/+T/5v/p/+r/7P/s/+3/7f/t/+3/7f/t/+3/
7f/t/+7/7v/u/+7/7P/s/+z/7f/v/+//7//v/+7/7v/u/+7/7//v/+//8P/x//H/8f/x
//H/8f/x//H/8//0//T/9f/z//T/9P/0//T/9P/0//X/9f/2//b/9v/3//f/9//4//n/
+v/7//v/+//7//z//f/7//z//f/+//////8AAAAAAgACAAIABAAFAAYABwAHAAkACQAJ
AAkACQAKAAoACwANAA0ADQANAA0ADgAOAA0ACwALAAsACgAJAAgACAAHAAYABQAEAAQA
BAACAAEAAQD+//3//P/7//z//P/8//r/+//6//r/+f/4//j/+P/4//b/9v/1//X/8//y
//L/8v/y//L/8v/y//L/8v/y//H/8//z//T/9P/y//P/8//0//T/8//z//P/8//z//T/
9P/0//T/9P/0//T/9P/1//X/9f/2//b/9v/2//b/9v/2//b/9v/2//f/9//3//f/9v/2
//b/9v/2//b/9v/2//b/9P/0//T/9P/2//j/9//4//j/+v/6//r/+v/7//3///////3/
/f/7//v//P/8//z//f8BAAQABQAIAAgACgAMAAwADwAQABAADwAMAAsACwALAAsACgAH
AAYABwAFAAUABAABAAAA/f/7//b/8//x//D/8P/w/+7/7v/u/+7/7P/s/+z/7P/r/+v/
6//r/+r/6v/p/+n/6f/o/+n/6f/p/+n/6f/o/+j/6P/o/+n/6f/p/+j/6P/o/+j/6P/o
/+j/5//m/+b/5v/m/+T/4f/h/+T/5//s//L/9v/8/wQADwAgADMARgBZAGAAVABDAD0A
OAA1ADQALwAnABwADwACAP7//P/5//T/8v/y//P/9f/w/+r/4//d/9j/1f/T/9P/1v/X
/9j/2P/Y/9f/0v/Q/9D/0//W/9r/3f/h/+D/4P/g/+P/5P/m/+r/6f/p/+n/6f/n/+X/
5f/l/+X/6P/o/+j/6P/m/+b/5v/n/+n/6f/p/+n/6v/q/+r/6v/p/+n/6f/q/+n/6f/p
/+n/6//r/+v/6//r/+z/7P/t/+3/7v/u/+7/7v/u/+7/7//x//L/8v/y//H/8f/x//L/
8//0//X/9f/1//X/9v/3//f/+P/5//r//f/9//7//v/+//7//v8AAAEAAgADAAMABQAF
AAUABQAHAAgACAAJAAcABwAHAAcABQAGAAYABQAFAAUABQAEAAUABAAEAAMAAgABAAAA
AAAAAP7//f/9//z/+//6//n/9v/2//b/9P/z//L/8v/x//D/8P/w//D/8P/w/+//7//v
/+7/7v/u/+7/7v/u/+7/7v/u/+7/7f/v/+//8P/w//D/8f/x//L/8P/v/+//7//v/+//
8P/w//L/8v/y//L/8v/y//P/8//z//T/9P/0//L/8v/y//L/9P/0//T/9f/3//f/9//2
//T/9P/0//T/9P/0//T/9P/0//T/9P/0//T/9v/3//j/+f/6//n/+//9//3//f/9//v/
+//8//z//P/9////AgADAAYACgAMAA4ADgAPABAAEAAPABAADwAPAA8ADwAOAAsACgAH
AAUABQAEAAMAAgD///3/+v/3//X/9P/0//T/8v/y//L/8v/w//D/8v/y//H/8f/x//H/
8P/w/+//7//v/+7/7//v/+//7//v/+7/7v/u/+7/7//v/+//8P/w//D/8P/y//D/8P/t
/+z/7v/u/+7/7P/p/+f/6v/t//T/+v8AAAgAEAAdAC4AQQBUAGkAcgBmAFcATwBKAEUA
RAA9ADMAKgAdABAACgAIAAUAAAD8//z/+//7//j/7v/r/+f/4v/f/9//3f/e/9//4v/i
/+D/3//c/9r/2v/d/97/4v/l/+f/6v/s/+z/7//w//D/8P/v/+//7//x//H/8f/x//H/
8f/y//L/8v/y//L/8v/y//P/8//z//P/8//y//L/8v/y//P/8//z//T/8//z//P/8//1
//X/9f/1//X/9v/2//f/9f/2//b/9v/4//j/+P/5//n/+v/6//r//f/9//3//v///wAA
AQABAAEAAQACAAMAAwAEAAUABgAFAAUABgAGAAoACgAKAAwACwAMAA0ADQAPAA8ADwAP
ABEAEgASABMAEQARABEAEQATABQAFAATABEAEQARABAADwAOAA4ADQAMAAsACgAKAAgA
BgAFAAUABgAFAAQAAwAAAAAAAAD+/////v/+//3//v/+//7//v/9//z/+v/5//n/+P/4
//j/+v/6//r/+v/4//j/+P/3//n/+f/6//r/+P/5//n/+v/8//v/+//7//v/+//8//z/
/P/8//z//P/8//z//f/9//3//v/+//7//v/+//7//v/+//7//v////////////7/AAAA
AAAAAAD+//7//v/+/wAAAAAAAAAAAgACAAIAAgACAAIABQAHAAkACQAHAAcABQAFAAQA
BAAEAAUACQAMAA0AEAAQABIAFAAUABUAFgAWABUAFAATABMAEwATABIADwAOAA8ADQAN
AAwACQAIAAUAAwACAP///f/8//r/+v/4//j/9v/2//T/9P/0//T/8//z//P/8//y//L/
8//z//P/8v/v/+//7//v/+//7v/u/+7/8P/x//H/8f/u/+7/7v/u//D/8P/u/+//7v/u
/+7/7v/s/+n/6f/s/+3/9P/6//7/BAAOABsAKgA9AE4AYQBmAFgARwA9ADoANwA0AC8A
JwAeAA8AAgD8//r/9//0//T/9v/1//X/8v/s/+f/4f/c/9v/2f/X/9r/2//c/9z/2v/V
/9L/1P/W/9v/3P/g/+P/5f/m/+b/6P/p/+r/6v/s/+v/7f/t/+3/6//r/+v/6//r/+7/
7v/u/+7/7P/s/+z/7f/t/+3/7f/t/+7/7v/u/+7/7f/t/+3/7v/v/+//7//v/+//7//v
/+//7//w//D/8f/x//L/8v/y//L/8v/y//P/8//0//T/9P/1//X/9f/2//f/+P/5//n/
+//7//z//f/7//z//f/+//////8AAAAAAgACAAIABAADAAQABQAFAAkACQAJAAkABwAI
AAgACQALAAsACwALAAkACgAKAAkACQAJAAkACAAJAAgACAAHAAQAAwACAAIABAACAAEA
AQD+//3//P/7//r/+v/6//j/+f/4//j/9//0//T/9P/0//T/9P/z//P/8//y//L/8v/y
//L/8v/y//L/8v/y//H/8f/x//L/8v/y//P/8//0//T/8//z//P/8//z//T/9P/0//T/
9P/0//T/9P/1//X/9f/2//b/9v/2//b/9v/2//T/9P/0//X/9f/1//X/9P/2//b/9v/2
//T/9P/0//T/9P/0//T/9P/y//T/9f/2//b/9//4//r/+v/6//r//f///wEAAQD/////
/f/9//z//P/8//3///8CAAMABgAIAAoADAAMAA0ADgAOAA0ADAALAAsACwALAAoABwAG
AAUAAwADAAIAAwACAP///f/4//X/8//y//D/8P/u/+7/7v/u/+z/7P/u/+7/7f/t/+v/
6//q/+r/7f/t/+3/7P/r/+v/6//r/+v/6v/q/+r/6P/p/+n/6f/o/+j/6P/o/+j/6v/q
/+n/5v/m/+b/5v/k/+P/4//m/+v/7v/y//b/+v8EAA8AHgAvAEIAVQBeAFIAQwA5ADIA
MQAwACsAIwAaAA0AAgD8//r/9f/w//D/8v/x//H/7v/o/+H/3//a/9X/0f/R/9L/1f/W
/9T/1P/R/87/zP/O/8//1P/Y/9n/2//c/97/3v/f/+D/4v/k/+X/5//l/+P/5f/l/+X/
5f/l/+b/5v/m/+b/5v/m/+b/5//n/+f/5//n/+j/6P/o/+j/5//n/+f/6P/p/+n/6f/p
/+n/6f/p/+n/6f/q/+r/6//r/+z/7P/s/+r/6v/q/+v/6//s/+z/7P/t/+3/7f/u/+//
8P/x//H/8//z//T/9f/1//b/9//4//f/9//4//j/+v/6//r//P/9//7/////////////
////AQACAAIAAwADAAMAAwADAAMABAAEAAMAAwADAAMAAgADAAIAAgABAP7//f/8//z/
/v/8//v/+//6//n/+P/3//b/9v/2//T/9f/0//T/8//y//L/8v/y//D/8P/v/+//7//u
/+7/7v/u/+7/7v/u//D/8P/w/+//7//v//D/8P/w//H/8f/y//D/7//v/+//8f/x//L/
8v/y//L/8v/y//D/8P/x//H/8f/y//L/8v/y//L/8v/y//T/9P/0//X/8//z//P/8v/y
//L/8v/y//L/8v/y//L/8v/y//L/8v/y//T/9f/2//b/9v/4//j/+P/4//n/+//9//3/
//////3//f/6//r/+v/7////AgADAAYACAAKAAwADAANAA4ADgANAA4ADQANAA0ACwAK
AAcABgAFAAMAAwACAAMAAgD///3//P/5//f/9v/0//T/8v/y//L/8v/w//D/8v/y//H/
8f/x//H/8P/w//H/8f/x//D/7//v/+//7//v/+7/7v/u/+7/7//v/+//7v/u/+7/7v/w
//D/8P/v/+7/8P/u/+z/6v/p/+v/7P/v//T/+v8AAAQADAAZACgAOQBMAF8AaABcAE0A
RwBCAD8APAA3AC8AJAAZAA4ACAAGAP///P/4//j/+f/5//b/8P/p/+X/4P/f/93/3f/e
/+H/4v/i/+L/4f/e/9r/2v/d/+D/5P/n/+v/7P/s/+z/7f/w//D/8P/x//H/8//z//P/
8f/x//H/8f/0//T/9P/0//T/9P/0//X/8//z//P/8//0//T/9P/0//P/8//z//T/8//z
//P/8//0//X/9v/3//X/9v/2//f/+f/6//r/+v/6//r/+v/7//v//P/8//z/////////
AAABAAIAAwADAAUABQAGAAcABQAGAAcACAAJAAkACgAKAAoACgAKAAwADQAOAA8ADwAT
ABMAEwATABMAFAAUABUAFwAXABcAFwAXABgAGAAXABYAFQAUABIAEwASABIAEQAQAA8A
DgAOAA4ADAALAAsACgAJAAgABwAGAAYABgAEAAUABAAEAAMAAgACAAIAAgACAAIAAQAB
AAEAAAAAAAAA/v/+//7//v8AAAAAAAD///////8AAAAAAAABAAEAAgACAAEAAQABAAEA
AQACAAIABAAEAAQABAACAAIAAwADAAUABgAGAAYABgAGAAYABgAGAAYABgAHAAkACQAJ
AAgABgAGAAYABgAGAAYABgAGAAYABgAGAAYABgAIAAkACgAMAA0ADgAPAA8AEAAQABAA
EAASAA==
         </WaveFormData>
      </LeadData>
      <LeadData>
         <LeadByteCountTotal>10000</LeadByteCountTotal>
         <LeadTimeOffset>0</LeadTimeOffset>
         <LeadSampleCountTotal>5000</LeadSampleCountTotal>
         <LeadAmplitudeUnitsPerBit>4.88</LeadAmplitudeUnitsPerBit>
         <LeadAmplitudeUnits>��V</LeadAmplitudeUnits>
         <LeadHighLimit>2147483647</LeadHighLimit>
         <LeadLowLimit>268435456</LeadLowLimit>
         <LeadID>V1</LeadID>
         <LeadOffsetFirstSample>0</LeadOffsetFirstSample>
         <FirstSampleBaseline>0</FirstSampleBaseline>
         <LeadSampleSize>2</LeadSampleSize>
         <LeadOff>FALSE</LeadOff>
         <BaselineSway>FALSE</BaselineSway>
         <ExcessiveACNoise>FALSE</ExcessiveACNoise>
         <MuscleNoise>FALSE</MuscleNoise>
         <LeadDataCRC32>2759998498</LeadDataCRC32>
         <WaveFormData>
DAANAA4ADgAQABEAEgASABAAEAAPAA8ADwANAAwACQAGAAQAAgAAAPz/9//z//L/8v/z
//X/9v/1//b/9//4//z//f8AAAAAAAD//////v/+//7//////////////////f/9//3/
/f///wAAAAAAAAEAAQABAAEAAAAAAAAAAQABAAEAAQABAAEAAQABAAEAAQACAAIAAgAC
AAIAAgACAAIAAwAHAAwAEQATABMAEgAUABcAGwAZABYAEQAIAPv/7v/b/8P/rP+d/53/
q/+7/83/3f/n//D/+/8GABEAHgAvADsASABVAF8AZQBvAHkAggCHAJAAmQCiAKoAtADD
ANUA2QDXANkA2gDUAMoAvgCrAJMAgABsAFcARQA3ACsAHwAbABcAEgANAAkAAwABAAEA
///9//z/+v/4//j/9v/1//X/9P/0//T/9P/y//L/8f/w//D/8P/w//D/8P/u/+3/7f/t
/+z/7P/s/+v/7f/t/+z/7P/q/+r/6P/m/+j/5//n/+f/5v/l/+T/4//j/+L/4f/g/9//
3v/d/9z/2//Y/9b/1f/T/9L/0P/P/83/y//J/8j/xf/D/8H/v/++/73/vP+7/7j/t/+1
/7T/tf+1/7X/tf+1/7X/tP+0/7X/t/+4/7n/uv+9/7//wP/D/8X/xv/I/8r/zP/Q/9P/
1v/Z/9r/3P/d/+D/4v/l/+f/6f/r/+3/7//w//L/9P/2//f/+f/6//n/+v/7//v/+v/6
//r/+v/9//3//f/9//v/+//7//v/+//7//z//P/6//v/+//7//r/+v/6//r/+v/6//r/
+v/6//n/+P/3//f/9//3//j/9v/2//b/9v/0//T/9P/0//T/9P/0//T/8//z//L/8v/y
//L/8v/y//H/8f/x//D/8P/w//D/8P/u/+//8P/x//H/8f/x//H/8P/y//H/8v/y//T/
9P/0//T/9P/1//b/9//4//j/+P/5//r/+v/6//r/+f/5//n/9//0//H/7v/s/+z/6v/m
/+H/3//e/97/3//f/+D/4f/i/+X/5v/o/+n/6v/q/+r/6f/p/+j/6P/o/+n/6f/p/+n/
6f/p/+n/6f/p/+n/6f/q/+r/6v/r/+v/6//r/+z/7P/s/+3/7f/t/+3/7f/t/+3/7//v
/+//8P/u/+7/7v/u/+7/8P/w//H/9f/6////AQD///7//v8DAAUAAwD+//f/7P/f/9D/
u/+l/47/gf+F/5f/qf+5/8n/0//c/+f/8P/7/wwAGQAlADAAPQBHAE8AWQBjAGwAcwB+
AIcAjgCWAKIAswDBAMMAxQDHAMgAxAC6ALAAmwCFAHAAXABJADUAJQAZAA8ACQADAPz/
9//z//H/7//t/+v/6f/o/+b/5P/k/+L/4f/h/+D/4v/i/+L/4P/g/9//3v/e/9z/3P/c
/9z/3P/b/9v/2//c/9z/3P/b/9v/2//a/9r/2v/a/9j/1v/W/9X/1f/V/9L/0f/Q/8//
z//O/83/zP/N/8z/y//K/8n/xv/E/8P/wf/A/77/vf+5/7f/tf+0/7P/sf+v/63/rv+t
/6z/q/+q/6n/p/+m/6P/o/+j/6P/pf+l/6T/pP+l/6f/qP+p/6r/rf+v/7D/sv+z/7P/
tP+3/7r/v//D/8T/x//I/8r/z//S/9T/1//Z/9v/3f/f/9//4P/i/+T/5v/n/+n/6v/p
/+r/6//r/+r/6v/q/+r/7P/t/+7/7//t/+3/7f/t/+3/7f/u/+7/7P/t/+3/7f/u/+7/
7v/u/+7/7v/u/+7/7P/r/+r/6f/r/+v/6//s/+r/6v/q/+r/6v/q/+r/6v/o/+j/6P/o
/+f/5//m/+b/5v/m/+b/5v/n/+f/5//m/+b/5v/m/+b/5v/n/+j/6f/n/+n/6//s/+7/
7v/u/+7/7v/v//D/8f/w//D/8P/x//L/8v/y//L/8f/x//H/7//s/+n/5v/k/+L/4P/c
/9f/0//S/9L/0//W/9j/2v/c/9v/3P/e/9//4P/g/+D/3//h/+D/4P/g/9//3//f/9//
3//f/9//3//f/9//3//g/+D/4P/h/+H/4//j/+T/5P/i/+P/4//j/+X/5f/l/+X/4//j
/+P/5P/k/+T/5P/k/+b/5v/k/+X/5//u//P/9f/1//T/9v/7//3/+//4//H/5v/Z/8r/
s/+d/4b/df91/4X/lf+l/7X/wf/M/9f/4P/r//z/DQAbACgAMwA9AEMATQBXAGAAZwBw
AHkAggCKAJQAoQCzAL8AvQC7AL4AvgC2AKwAnwCLAHYAYgBNADkAJwAZAAsAAwD///j/
9f/x/+3/6f/l/+P/4//i/+D/3v/e/9z/2//b/9r/2P/Y/9j/1v/W/9X/1P/U/9T/1P/U
/9T/1v/V/9X/1f/S/9L/0v/R/9H/0f/Q/9D/0v/S/9D/zv/O/83/zf/N/8z/y//K/8n/
yf/I/8f/xv/F/8T/w//C/8P/wP++/73/uf+4/7b/tf+z/7H/r/+u/6v/qf+n/6X/pP+j
/6L/of+g/5//nf+c/53/nf+d/53/n/+f/57/nv+d/5//oP+h/6P/p/+q/6z/sf+z/7T/
tv+4/7r/vv/B/8b/yf/K/8z/z//S/9T/1//Z/9v/3f/f/+P/5P/m/+j/6P/p/+v/7P/t
/+7/7//v//D/8P/w//D/8//z//P/8//z//P/8//z//H/8f/y//L/9P/1//X/9f/0//T/
9P/0//L/8v/y//L/9P/z//L/8f/z//P/8//0//L/8v/y//L/8P/w//D/8P/w//D/8P/w
//H/8f/w//D/8P/w//D/8P/z//P/8//y//L/8v/y//L/8v/z//T/9v/4//j/+P/4//j/
+f/6//v//P/8//z//f/+//7//v/+//3//f/9//v/+v/3//T/8v/w/+7/6v/l/+H/4P/g
/+H/4//k/+X/5v/p/+r/7P/t/+7/7v/u/+3/7f/s/+z/7P/v/+//7//v/+3/7f/t/+3/
7f/t/+3/7v/u/+7/7//v//H/8f/y//L/8v/z//P/8//z//P/8//z//H/8f/x//L/8v/y
//L/8v/y//L/9P/1//f//P8BAAUAAwACAAIABwALAAsACAADAPr/7f/g/83/t/+g/4//
i/+Z/6v/u//J/9X/4P/p//L///8OAB8ALQA6AEUAUQBXAF8AbQB2AH0AhACPAJYAngCm
ALUAxwDPAM0AzwDQAMoAwAC0AJ8AhwB0AGAASwA5ACsAHQATAA0ACQAEAP//+//5//X/
8//x//H/7v/s/+r/6v/o/+f/5//m/+j/6P/o/+b/5v/l/+T/5P/k/+T/5P/k/+L/4f/h
/+H/4P/g/+D/3//f/9//3v/e/97/3v/c/9r/2v/Z/9n/2f/Y/9f/1v/V/9X/1P/T/9L/
0f/Q/8//zv/N/8r/yP/H/8X/xP/C/8H/v/+9/7v/uv+3/7X/s/+x/7D/r/+u/63/rP+r
/6n/qP+p/6n/qf+p/6n/qf+o/6j/qf+r/6z/rf+u/7H/s/+0/7f/uf+6/7z/vv/A/8T/
x//K/83/zv/Q/9X/2P/a/93/3f/f/+H/4//l/+b/6P/q/+z/7f/v//D/7//w//H/8f/0
//T/9P/0//X/9f/1//X/8//z//P/8//z//P/9P/0//L/8//z//P/8v/y//L/8v/0//T/
9P/0//T/8//y//H/8//z//P/9P/y//L/8v/y//L/8v/y//L/8P/w//D/8P/v/+//7v/u
/+7/7v/u/+7/7//v/+//7v/u/+7/7v/u/+7/7//w//H/7//v/+//8P/y//L/8v/y//L/
8//0//X/+P/4//j/+f/6//r/+v/6//f/9//3//X/9v/z//D/7v/s/+r/5v/h/93/3P/c
/93/3f/e/9//4P/h/+L/5P/l/+j/6P/o/+f/5//m/+b/5v/n/+f/5//n/+n/6f/p/+n/
6f/p/+n/6v/q/+r/6//r/+n/6f/q/+r/6v/r/+v/6//r/+v/6//r/+v/6//r/+z/7P/s
/+z/7P/s/+7/7v/t/+//9P/5//v//f/+//z///8DAAMAAAD7//L/5//c/8v/tf+g/43/
hf+P/5//r//B/8//2P/j/+z/9f8EABMAHwAqADkARQBNAFUAXwBqAHEAeACBAIoAkgCa
AKcAuQDDAMUAwwDGAMQAvAC0AKUAkQB6AGgAUwA/AC0AHwATAAsABwACAP3/9//z//H/
7//r/+n/6v/o/+b/5v/k/+P/4//i/+D/4P/g/97/4P/f/97/3v/c/9z/3P/c/97/3f/d
/93/2v/a/9r/2f/Z/9n/2P/Y/9r/2v/Y/9b/1v/V/9X/1f/W/9X/1P/T/9P/0v/R/9D/
z//O/83/zP/N/8r/yP/H/8P/wv/A/7//v/+9/7v/uv+3/7X/s/+x/7D/r/+u/63/rP+r
/6n/qP+n/6f/p/+n/6f/p/+m/6b/p/+p/6r/q/+q/63/r/+w/7X/t/+4/7r/vP++/8L/
xf/K/83/zv/Q/9H/1P/W/9n/2//d/9//4f/j/+T/5v/o/+j/6f/r/+z/7f/u/+//7//y
//L/8v/y//P/8//z//P/8//z//P/8//z//P/9P/0//T/9f/1//X/9v/2//b/9v/2//b/
9v/2//b/9f/0//P/8//z//P/9P/2//b/9v/2//T/9P/0//T/9P/0//T/9P/0//X/9f/2
//b/9v/2//b/9//3//f/9v/0//T/9P/0//T/9f/2//f/9//3//f/+f/6//r/+v/6//r/
/P/9//7///8AAAAAAAABAAIAAgACAAIAAwADAAMAAQAAAP3/+v/4//j/9v/y/+3/5//m
/+b/5//r/+z/7f/u//H/8v/0//X/9v/2//b/9f/3//b/9v/2//X/9f/1//X/9//3//f/
9//3//f/9//4//j/+P/5//n/+f/5//r/+v/6//v/+//7//3//f/9//3/+//7//v//P/8
//z//P/8//7//v/+/wEAAwAGAAsADQANAA4ADgATABcAFwASAAsAAAD1/+j/0/+9/6j/
l/+R/5v/rf+9/83/2//m//H//P8HABQAIwAvADoARwBVAF0AZwBzAHwAhQCMAJUAnACk
AK4AuQDNANsA2wDZAN4A3ADUAMwAwQCtAJgAhABvAFsASQA5ACsAIwAfABoAFQATAA8A
CwAHAAUAAwACAAAA/v/+//7//f/9//z//P/8//z/+v/8//v/+v/6//j/+P/4//j/+P/3
//f/9//2//b/9v/1//X/9f/0//T/9P/0//L/8P/y//H/8f/x//D/7//u/+3/7f/s/+v/
6v/n/+b/5f/k/+X/4v/g/9//3f/c/9r/2f/X/9X/0//S/9H/z//N/8v/yv/J/8j/x//G
/8X/w//C/8H/wf/B/8H/wf/B/8D/wP/C/8X/x//J/8j/y//N/87/0//V/9b/2P/a/9z/
4P/j/+j/6//s/+7/8f/0//b/+f/7//3///8BAAMABAAGAAgACgALAA0ADgAPABAAEQAR
ABQAFAAUABQAEwATABMAEwATABMAEwATABMAEwAUABQAFgAXABcAFwAWABYAFgAWABYA
FgAWABYAGAAXABYAFQAVABUAFQAWABUAFAATABIAEgASABIAEgASABIAEgASABMAEwAS
ABIAEgASABIAEgATABMAEwASABQAFAAUABQAFAATABQAFQAYABgAGAAYABgAGAAZABoA
GwAcABwAHAAdACAAIAAgACAAIQAhACEAHwAeABsAGAAWABIAEAAMAAcAAwACAAIAAwAF
AAYABwAIAAsADAAOAA8AEAAQABAADwAPAA4ADgAOABEAEQARABEAEQARABEAEQAPAA8A
DwAQABIAEgATABMAEwATABQAFAAUABUAFQAVABUAFQAVABUAFQAVABUAFgAWABYAFgAW
ABYAFgAWABcAGQAcACMAJwAnACYAJAAnAC0ALQAqACUAHAARAAQA8//d/8L/rf+j/6//
wf/R/+P/7//6/wUAEAAZACgAOQBFAFIAYQBtAHMAewCFAJAAlwCgAKkAsgC6AMIAzQDf
AO0A8QDtAPAA8gDuAOIA1QDDAK4AmgCHAG8AXQBNAEEANwAvACoAIwAfABsAGQAVABMA
EQAOAAwACgAKAAgABwAHAAYABgAGAAYABAACAAEAAAAAAAAAAAAAAAAAAAD////////8
//z//P/7//3//f/8//z/+v/6//j/9v/4//f/9//3//b/9f/0//P/8f/w/+//7v/v/+7/
7f/s/+n/5v/k/+P/3//e/9z/2//b/9n/1//W/9T/0f/O/8v/yv/J/8j/x//E/8P/wf/A
/7//v/+//7//v/+//77/vv+9/7//wP/B/8T/x//J/8r/z//R/9L/1P/W/9j/3P/f/+L/
5f/m/+j/6//u//D/8//3//n/+//9////AAACAAQABAAFAAcACAAJAAoACwALAAoACgAK
AAoADAANAA4ADwANAA0ADQANAA0ADQAOAA4ADAANAA0ADQAOAA4ADgAOAA4ADgAOAA4A
DgANAAwACwALAAsACwAMAAwADAAMAAwACgAKAAoACgAKAAoACgAKAAkACQAIAAgACgAK
AAoACgAJAAkACQAIAAgACAAIAAgACgALAAwADgAOAA4ADgAOAA8AEAARABIAEgASABMA
FAAUABQAFAATABMAEwARABAADQAKAAgABgAEAAAA+//3//b/9v/3//f/+P/5//r/+//8
//7///8CAAIAAgABAAEAAAAAAAAAAQABAAEAAQD//////////wEAAQABAAIAAgACAAMA
AwABAAEAAgACAAIAAwADAAMAAwADAAMAAwADAAMAAwAEAAQABAAEAAQABAAEAAQABQAH
AAwAEQAVABUAFAASABUAGwAdABoAFQAMAAEA9P/j/83/tv+j/5v/o/+1/8f/1//j/+z/
9/8CAA0AHAArADkARABRAF0AZwBvAHsAhACNAJQAnQCmAKwAtADBANMA3QDbAN0A4ADa
ANAAwgCxAJkAhgB0AF8ATQA9ADEAJQAdABcAFAAPAAsABwAFAAMAAQD///7//P/6//r/
+P/3//f/9v/2//b/9v/0//T/8//y//L/8v/y//L/8v/w/+//7//v/+7/7v/u/+3/7f/t
/+z/7P/s/+z/6v/o/+n/6f/q/+v/6v/p/+j/5//n/+b/5f/k/+H/4P/f/97/3f/a/9j/
1//V/9T/0v/R/8//zf/L/8r/x//F/8P/wf/C/8H/wP+//7z/u/+5/7j/uf+5/7n/uf+5
/7n/uP+4/7n/u/+8/73/vv/B/8P/xP/H/8n/yv/M/9D/0v/W/9n/2v/d/97/4P/j/+b/
6P/r/+3/7//x//P/8//0//b/+P/6//v//f/+//3//v//////AAAAAAAAAAADAAMAAwAD
AAEAAQABAAEAAQABAAIAAgAAAAEAAQABAAAAAAAAAAAAAgACAAIAAgAAAP///v/9////
/////wAAAAAAAAAAAAD+//7//v/+//7//v/+//7//f/9//z//P/+//7//v/+//3//f/9
//z//v/+//7//v/8//3//v////3//f/9//3/AAAAAAIAAgACAAIAAgADAAQABQAGAAYA
BgAHAAgACAAIAAgABwAHAAcABQAEAAEA/v/8//r/+P/0/+//6//q/+r/6//r/+z/7f/u
/+//8P/y//P/+P/4//j/9//1//T/9P/0//f/9//3//f/9f/1//X/9f/3//f/9//4//j/
+P/5//n/9//3//j/+P/4//n/+f/5//n/+f/5//n/+f/5//n/+v/6//r/+v/6//r/+v/6
//v//f8CAAcADQANAAwACgANABMAEwAQAAsAAgD3/+r/2f/B/6z/mf+R/5v/q/+9/8//
2//i/+3/9v8BAA4AHQArADYAQwBRAFkAYQBrAHYAfQCEAI0AlACeAKYAsQDDAM8A0QDR
ANQA0gDKAMIAswCfAIoAdgBhAE0APQAvACMAGQATAA4ACQAFAAEA///7//v/+f/2//T/
8v/y//D/7//v/+7/7v/u/+7/7P/s/+v/6v/q/+r/6v/q/+r/6v/p/+n/6f/o/+j/6P/n
/+f/5//m/+b/5v/m/+T/4v/k/+P/4//j/+D/3//e/93/3f/c/9v/2v/Z/9j/1//W/9X/
0v/Q/8//z//O/8z/y//J/8f/xf/E/8P/wf+//73/uv+5/7j/t/+2/7X/s/+y/7P/s/+z
/7P/sf+x/7D/sP+x/7P/tP+1/7b/uf+7/7z/v//B/8L/xP/G/8j/zP/P/9T/1//Y/9r/
2//e/+D/4//l/+f/6f/r/+3/7v/w//L/9P/1//f/+P/7//z//f/9//z//P/8//z/////
///////9//3//f/9//////8AAAAAAAABAAEAAQAAAAAAAAAAAAAAAAAAAAAAAAD///7/
/f////////8AAP7//v/+//7//v/+//7//v/+//7//v/+//3//f/8//z//P/8//z//P/9
//3//f/8//7//v/+//7//v///wAAAQABAAEA/////wIABAAEAAQABAAGAAcACAAJAAgA
CAAIAAkADAAMAAwADAALAAsACwAJAAgABQACAAAAAAD+//r/9f/v/+7/7v/v//P/9P/1
//b/9//4//r/+//+//7//v/9//3//P/8//z//f/9//3//f///////////////////wAA
AgACAAMAAwADAAMABAAEAAIAAwADAAMABQAFAAUABQAFAAUABQAGAAYABgAGAAYACAAI
AAgABwALABAAFQAZABkAGAAYAB0AHwAdABoAFQAMAAEA8v/f/8f/sP+f/5n/pf+3/8f/
2f/l//D/+/8GABEAIAAvADsARgBTAF0AZQBtAHkAggCLAJQAnQCmALAAuADDANcA4wDl
AOMA5gDmAOAA2ADLALkApACOAHsAYwBTAEUANwAtACcAIgAdABkAFwATABEAEQAPABAA
DgAMAAwACAAHAAcABgAGAAYABgAEAAQAAwACAAIAAAAAAAAAAAACAAEAAQABAP7//v/+
//3///////7//v8AAAAA/v/8//r/+f/5//n/+v/5//j/9//1//T/8//y//H/8P/v/+7/
7//s/+r/6f/n/+b/5P/j/9//3f/b/9r/2f/X/9X/0//S/9H/0P/P/8z/y//J/8j/xf/F
/8X/xf/G/8f/x//I/8n/y//M/83/0P/T/9X/1v/b/93/3v/g/+L/5P/o/+v/7v/x//L/
9P/1//j/+v/9/wEAAwAFAAcACwAMAA4AEAAQABEAEwAUABUAFgAXABcAGAAYABgAGAAb
ABsAGwAbABsAGwAbABsAGwAbABwAHAAaABsAGwAbABoAGgAaABoAHAAcABwAHAAcABsA
GgAZABcAFwAXABgAGAAYABgAGAAYABgAGAAYABgAGAAYABgAFwAXABYAFgAWABYAFgAW
ABcAFwAXABYAFgAWABYAFgAWABcAGAAZABkAHAAcABwAHAAcABwAHQAeAB8AIAAgACAA
IQAiACIAIgAiACMAIwAjACEAHwAbABcAFAASABAADAAHAAUABAAEAAUABwAIAAkACgAN
AA4AEAARABMAEgARAA8AEQAQABAAEAARABEAEQARABEAEQARABEAEQARABEAEgASABIA
EwATABMAEwAUABQAFAAVABUAFQAVABUAFQAVABUAFQAVABYAFAAUABQAFAAUABQAFAAV
ABkAHgAjACcAJQAkACYAKQAtAC0AKAAjABoADQAAAO3/1f++/63/p/+z/8P/0//j/+//
+v8DAA4AGQAqADsARwBSAF8AaQBxAHkAhQCOAJcAngCpALIAuAC+AMsA3wDtAO8A7QDw
AO4A5gDaAM0AuQCkAJAAewBlAFUARwA5AC8AKQAkACEAHQAbABkAFwAVABMAEAAOAAwA
DAAKAAkACQAIAAYABgAGAAQABAADAAIAAgACAAIAAgACAAAA////////AAAAAAAA////
/////v/+//z//P/6//j/+v/5//n/+f/4//f/9v/1//X/9P/z//L/7//u/+3/7P/r/+j/
5v/l/+X/5P/i/+H/3f/b/9n/2P/V/9P/0f/P/87/zf/M/8v/yv/J/8f/xv/F/8X/xf/F
/8X/xf/E/8T/xf/H/8j/yf/K/83/z//Q/9P/1f/W/9j/3P/e/+L/5f/o/+v/7P/u//H/
9P/2//n/+//9////AQADAAQABgAIAAoACwANAA4ADQAOAA8ADwASABIAEgASABMAEwAT
ABMAEQARABEAEQATABMAFAAUABIAEwATABMAEgASABIAEgAQABAAEAAQABIAEQAQAA8A
DwAPAA8AEAAPAA4ADQAMAAwADAAMAAwADAAMAAwADAANAA0ADAAMAAwADAAMAAwACwAL
AAsACgAKAAoACgAKAAoACwAMAA0ACwAMAA4ADgAOAA4ADgAPABAAEQASABIAEgATABYA
FgAWABYAEwATABMAEQAQAA0ACgAIAAYABAAAAPv/9//2//b/9//5//r/+//8//3//v8A
AAEABAAEAAQAAwADAAIAAgACAAMAAwADAAMAAwADAAMAAwABAAEAAQACAAIAAgADAAMA
AwADAAQABAACAAMAAwADAAMAAwADAAMAAwADAAMABAAEAAQABAAEAAQABAAEAAUABwAM
ABEAEwAVABQAFAAXABsAGQAWABEACAD9/+7/2//D/67/nf+Z/6f/t//J/9n/4//u//n/
AgANABwAKwA3AEQAUwBfAGUAbwB7AIQAiQCQAJkAoACoALQAxQDVANcA1wDZANgA0gDG
ALgApQCPAHoAaABTAEEAMwAlABsAFwATAAwACQAFAAEA///9//v/+f/4//b/9P/0//L/
8f/x//D/7v/u/+7/7P/u/+3/7P/s/+r/6v/q/+r/6v/p/+n/6f/o/+j/6P/n/+f/5//m
/+b/5v/m/+T/4v/i/+H/4f/h/+D/3//e/93/3f/c/9v/2v/b/9r/2f/Y/9f/1P/S/9H/
zf/M/8r/yf/J/8f/xf/E/8H/v/+9/7v/uv+5/7j/t/+2/7X/s/+y/7H/sf+x/7H/s/+z
/7L/sv+x/7P/tP+1/7b/uf+7/7z/v//B/8L/xP/G/8j/zP/P/9L/1f/W/9j/2//e/+D/
4//l/+f/6f/r/+3/7v/w//L/8v/z//X/9v/3//j/+f/5//j/+P/4//j/+f/5//n/+f/7
//v/+//7//n/+f/6//r/+v/7//v/+//6//r/+v/6//r/+v/6//r/+//7//v/+//5//n/
+f/6//r/+v/6//r/+P/4//j/+P/4//j/+P/4//n/+f/4//j/+P/4//j/+P/5//n/+f/4
//b/9v/2//b/9v/3//j/+f/3//f/9//3//j/+P/4//n/+v/7//z/+v/7//z//f8AAAAA
AAABAAIAAgACAAIA/////////f/+//v/+P/2//T/8v/u/+n/5f/k/+T/5f/n/+j/6f/q
/+v/7P/u/+//8v/y//L/8f/x//D/8P/w//H/8f/x//H/8f/x//H/8f/v/+//7//w//L/
8v/z//P/8//z//T/9P/y//P/8//z//X/9f/1//X/9f/1//X/9v/2//b/9v/2//j/+P/4
//n/+f/+/wUACQAJAAgACAALAA8ADwAMAAUA/P/z/+b/0/+9/6b/k/+N/5n/q/+9/83/
2f/k/+3/+P8BAA4AHQApADYAQwBRAFkAXwBrAHYAewCCAIsAlACcAKQAswDDAM8AzwDP
ANIA0gDMAMQAswCfAIwAeABjAE0APQAvACMAGwAXABIADQAJAAMAAQD///3/+//6//j/
9v/2//T/8//z//L/8v/y//L/8P/y//H/8P/w/+7/7v/u/+7/8P/v/+//7//u/+7/7v/t
/+3/7f/s/+z/7v/u/+z/6v/q/+n/6f/p/+j/5//m/+X/5f/k/+P/4v/h/+D/3//e/93/
2v/Y/9f/1f/U/9L/0f/R/8//zf/M/8v/yf/H/8X/wv/B/8D/v/++/73/u/+6/7n/uf+5
/7n/uf+5/7j/uP+5/7v/vP+9/77/wf/D/8T/yf/L/8z/zv/S/9T/2P/b/97/4f/i/+T/
5f/o/+r/7f/v//H/8//1//j/+v/9/wAAAAABAAMABAAFAAYABwAHAAgACAAIAAgACQAJ
AAkACQAJAAkACQAJAAkACQAKAAoACgALAAsACwAKAAoACgAKAAoACgAKAAoADAALAAoA
CQAJAAkACQAKAAoACgAKAAoACgAKAAoACgAKAAoACgAKAAkACQAIAAgACAAIAAgACAAJ
AAkACQAIAAgACAAIAAgACAAJAAoACwALAAsACwALAAwADAAOAA4ADgAOAA8AEQATABUA
FAAUABQAFQAYABgAGAAYABkAGQAZABcAFAARAA4ADAAMAAoABgABAPz/+v/5//n//v8A
AAIABAAFAAYACAAJAAwADAAMAAsADQAMAAwADAANAA0ADQANAA0ADQANAA0ADQANAA0A
DgAQABAAEQARABMAEwAUABQAFAAVABUAFQAXABcAFwAXABcAFwAXABgAFgAWABYAFgAY
ABgAGAAbAB0AIgAnACsAKwAqACoALQAxAC8ALAAnAB4AEwAGAPP/2//E/7H/q/+5/8n/
2f/p//f/AgANABYAIQAyAEMATwBaAGkAcwB7AIMAjwCYAJ8AqACxALoAxADMANkA7QD5
APsA9wD6APoA9ADoAN0AywC2AKQAjQB3AGcAVwBLAEMAPQA6ADMALwArACkAJQAjACMA
IgAgAB4AHgAeAB0AHQAcABoAGgAaABgAGQAZABkAGgAYABgAGAAYABoAGQAZABkAGAAY
ABgAFwAXABcAFgAWABgAGAAWABQAFAATABMAEwAUABMAEgARABEAEAAPAA4ADQAMAAsA
CgAJAAYABAADAAEAAAD+//3//f/7//n/+P/3//X/8//x//D/7//u/+3/7v/t/+v/6v/n
/+f/5//n/+f/5//m/+b/6f/r/+z/7f/u//H/8//0//j/+//9/wAAAgAEAAgACwAOABEA
EgAUABkAHAAeACEAJQAnACkAKwAvADAAMgA0ADQANQA3ADgAOwA8AD0APQA+AD4APgA+
AEEAQQBBAEEAQwBDAEMAQwBDAEMARABEAEQARQBFAEUARgBGAEYARgBEAEQARABEAEYA
RQBEAEMARQBFAEUARgBGAEYARgBGAEQARABEAEQARABEAEQARABFAEUARABEAEQARABE
AEQARwBHAEcARgBGAEYARgBGAEQARQBGAEcASQBJAEkASQBKAEwATQBOAE8AUABQAFAA
VABTAA==
         </WaveFormData>
      </LeadData>
      <LeadData>
         <LeadByteCountTotal>10000</LeadByteCountTotal>
         <LeadTimeOffset>0</LeadTimeOffset>
         <LeadSampleCountTotal>5000</LeadSampleCountTotal>
         <LeadAmplitudeUnitsPerBit>4.88</LeadAmplitudeUnitsPerBit>
         <LeadAmplitudeUnits>��V</LeadAmplitudeUnits>
         <LeadHighLimit>2147483647</LeadHighLimit>
         <LeadLowLimit>268435456</LeadLowLimit>
         <LeadID>V2</LeadID>
         <LeadOffsetFirstSample>0</LeadOffsetFirstSample>
         <FirstSampleBaseline>0</FirstSampleBaseline>
         <LeadSampleSize>2</LeadSampleSize>
         <LeadOff>FALSE</LeadOff>
         <BaselineSway>FALSE</BaselineSway>
         <ExcessiveACNoise>FALSE</ExcessiveACNoise>
         <MuscleNoise>FALSE</MuscleNoise>
         <LeadDataCRC32>2581756940</LeadDataCRC32>
         <WaveFormData>
BwAJAAkACQAHAAcABwAIAAgACQAKAAsACwAKAAoACAAHAAUABAADAAMAAwADAAMAAwAE
AAYAAwD+//3//f/9//3//f/9//3/+//4//b/9P/1//T/9P/0//T/9P/0//T/8v/y//H/
8f/z//P/9P/0//P/8//z//P/8//z//P/8//z//P/8//z//P/9P/0//T/9P/0//T/9P/0
//T/9P/0//L/8v/0//T/8P/r/+n/7f/9/xYAMgBRAHYAlwCxAMsA7AALARcBCAHkAMkA
ugCWAFAA//+1/4P/fP+Q/63/0f/1/xAAIgArACUAFgAPABAABgD3/+n/1//J/8X/wf+6
/7f/sv+w/6z/p/+f/5v/m/+b/5z/nv+g/6T/q/+0/7z/w//J/87/1P/a/97/4v/l/+f/
6P/n/+j/6P/o/+j/6P/p/+n/6f/p/+r/6v/q/+r/6//r/+v/6f/p/+n/6f/p/+n/6f/p
/+n/6f/o/+j/6P/o/+j/6P/o/+j/6P/o/+j/6P/n/+f/6P/o/+j/6P/n/+b/5f/k/+X/
5f/l/+X/4//j/+P/4v/i/+H/4f/h/+H/4f/i/+L/4P/g/+D/4P/j/+P/4//l/+X/5v/n
/+j/5//o/+v/7P/u//D/8//1//X/9//5//v//v/+/wEAAgAFAAYABwAJAAwADQAOAA8A
EAARABIAEwATABMAEwAUABQAFAAUABIAEgARABAADwAOAA0ADAALAAoACAAHAAYAAwAC
AAAA//8AAP///v/9//v//P/8//v/+//7//r/+v/8//z//P/8//z//P/8//3//f/9//3/
/f/+//7//v/+/////////////////////////////v/+/wAAAAAAAAAA//////7//v/+
//7//v/9//3//f/8//z/+v/6//r/+v/4//n/+f/5//j/+P/4//j/+P/3//n/+P/4//j/
+P/4//j/+f/5//n/+//9//3//f/9//3//v/+/////v///////v8AAP7//f/7//r/+f/5
//n/+//7//v//P/9//n/9f/z//P/8//z//P/8//z//H/7v/s/+r/6f/o/+j/6P/o/+j/
6P/o/+j/6P/n/+f/5//n/+j/6P/p/+n/6//r/+v/6//p/+n/6f/p/+n/6f/p/+r/6v/q
/+r/6v/q/+r/6v/q/+r/6v/q/+r/6v/q/+b/3//f/+X/9/8SADAAUQByAJMAqwDFAOQA
AQEHAfAAygC1AKIAcAAiANP/jf9n/2r/hP+j/8n/6/8EABIAFwALAPz/9//0/+r/2//L
/7v/sf+t/6n/ov+d/5z/oP+e/5n/k/+P/4//j/+S/5L/lv+a/6H/qv+0/7n/v//G/8z/
0v/W/9z/3//h/+L/4//i/+L/4v/i/+L/4//j/+P/4//k/+T/5P/k/+X/5f/l/+X/5f/l
/+X/4//j/+P/4//j/+P/4v/i/+T/5P/k/+T/5P/k/+T/5P/k/+T/4//j/+L/4v/i/+L/
4P/g/+D/4P/g/+H/4v/j/+H/4f/h/+D/4P/f/9//3//h/+H/4v/i/+T/5P/k/+T/5//n
/+f/6f/p/+r/6//s/+3/7v/x//L/9v/4//v//f///wEAAwAFAAYABgAJAAoACwAMAA0A
DwAQABEAEgATABIAEwAUABUAFQAVABUAFgAUABQAFAASABAADwAOAA0ADAALAAoACQAI
AAYABQAEAAMAAgAAAP///v/9//z/+//7//z//P/7//v/+//6//r//P/8//z//P/8//z/
/P/9/////////////v/+//7//v8BAAEAAQABAP//////////AQABAAAAAAAAAAAAAAAA
AAEAAQAAAAAAAAAAAAAA/////////v/+//7//v/+//7//P/9//3//f/+//7//v/+/wAA
AAAAAAAAAwADAAMABQADAAMAAwADAAUABgAGAAcABgAHAAcABgAIAAYABQADAAIAAQAB
AAEAAQABAAEAAgAEAAEA/v/9//3//f/9//3//f/9//v/+P/2//T/8//y//T/9P/0//T/
8v/y//L/8v/z//P/8//z//T/9P/1//X/8//z//P/8//1//X/9f/1//X/9f/1//b/9v/2
//b/9v/2//b/9v/2//b/9v/0//b/+P/4//T/8f/v//P/AQAaADgAVwB2AJcAsQDJAOYA
AQENAfgA0AC1AKYAgAA4AOn/o/91/3D/hv+l/8n/6/8EABYAHQAVAAYA+//0/+r/2//N
/73/r/+p/6X/oP+b/57/ov+k/5//m/+Z/5n/m/+e/6L/pP+o/63/tP+8/8X/zf/S/9j/
3v/k/+j/6//t//D/8f/w//D/8P/w//L/8//z//P/8f/y//L/8v/y//P/8//z//H/8f/x
//H/8//z//P/8//z//P/8v/y//L/8v/y//L/8v/y//L/8v/w//D/7//v//D/8P/w//D/
7//u/+3/7P/t/+3/7f/t/+v/6//r/+r/6v/p/+n/6f/p/+n/6v/q/+r/6v/q/+r/6//r
/+v/7f/t/+7/7//w//H/8v/1//b/+v/8////AQADAAUABwAJAAoACgANAA4ADwAQABEA
EwAUABUAFgAXABgAGQAaABsAGwAbABsAHAAaABoAGgAYABgAFwAWABUAFAATABIAEQAQ
AA4ADQAMAAsACgAIAAcABgAFAAQAAwADAAQABAADAAEAAQAAAAAAAAAAAAAAAAAAAAAA
AAABAAEAAQABAAEAAAAAAAAAAAABAAEAAQABAAEAAQABAAEAAQABAAAAAAAAAAAAAAAA
AAEAAQAAAAAA/v/+//7//f///////v/+//7//v/+//7//v///////v/+//7//v/+/wEA
AQABAAMAAwADAAMAAwADAAQABAAFAAQABQAFAAQABAACAAEA///+//3//f/9//3//f/9
//7/AAD9//r/+f/5//n/+f/5//n/+f/3//T/8v/w/+//7v/u/+7/7v/u/+7/7v/u/+7/
6//r/+v/6//s/+z/7f/t/+3/7f/t/+3/7f/t/+3/7f/t/+3/7f/u/+7/7v/u/+7/7v/u
/+7/7v/s/+z/7P/s/+z/6v/m/+H/3//h/+//CAAmAEcAbACNAKsAxQDmAAUBFwEKAeYA
wwC0AJQAUAD7/63/df9m/3j/lf+5/9//+v8MABcAEwAEAPv/+v/y/+P/1f/B/7H/q/+l
/5z/mf+Y/5r/mv+X/5P/j/+R/5H/lP+W/5j/nP+j/6z/tP+9/8H/xv/O/9T/2P/c/+H/
4//k/+X/5P/k/+T/5P/k/+X/5f/l/+X/5v/m/+b/5P/l/+X/5f/n/+f/5//n/+f/5//n
/+f/5//n/+b/5v/m/+b/5v/m/+b/5v/m/+b/5v/m/+X/5f/m/+b/5v/m/+T/5P/k/+T/
4//j/+P/4//h/+H/4f/g/+L/4f/h/+H/4f/h/+L/4v/i/+L/4v/i/+P/4//j/+X/5f/m
/+f/6P/p/+r/7f/u//D/8v/1//f/+f/7//3///8CAAIABQAGAAcACAAJAAsADAANAA4A
DwAQABEAEgATABMAEwATABQAFAAUABQAEgASABEAEAAPAA4ADQAMAAsADAAKAAkACAAH
AAYABAADAAQAAwACAAEA//8AAAAA//8BAAEAAAAAAAIAAgACAAIAAgACAAIAAwADAAMA
AwADAAQABAAEAAQABQAFAAUABQAFAAUABQAFAAcABwAGAAYABgAGAAYABgAFAAUABAAE
AAQABAAEAAMAAwADAAIAAgACAAIAAgACAAAAAQABAAEAAgACAAAAAAACAAIAAgACAAUA
BQAFAAcABwAHAAcABwAHAAgACAAJAAoACwALAAoACgAIAAcABQAGAAUABQAFAAUABQAF
AAYABgADAAAA///////////////////9//r/+P/2//X/9P/y//L/8v/y//L/8v/y//L/
8f/x//H/8f/w//D/8f/x//P/8//z//P/8//z//P/8//z//P/8//0//T/9P/0//T/9P/0
//T/9P/0//T/9P/0//T/9P/w/+v/5//p//P/CAAmAEMAZgCHAKMAuwDYAPkADwEMAe4A
zQC8AKQAaAAbAM//kf96/4b/n//D/+n/BgAcACkAKwAcAA8ADgAKAP3/7//f/8//yf/J
/8L/vf+8/7r/uP+x/6n/o/+f/5//oP+i/6T/pv+r/7L/vP/D/8n/zv/W/9z/4P/m/+n/
6//s/+v/7P/s/+z/7P/u/+//7//v/+3/7v/u/+7/7v/v/+//7//v/+//7//v/+//7//v
/+//7//v/+7/7v/u/+7/7v/u/+7/7v/u/+7/7P/s/+v/6//s/+z/7P/s/+z/7P/s/+z/
6//r/+v/6//r/+v/6//q/+r/6f/p/+n/6//r/+z/7P/q/+r/6v/q/+v/6//r/+3/7f/u
/+//8P/x//L/9f/2//j/+v/9////AQADAAUABwAIAAgACwAMAA0ADgAPABEAFAAVABYA
FwAaABsAHAAdAB0AHQAdAB4AHgAeAB4AHAAcABsAGgAZABgAFwAWABUAFAASABEAEAAP
AA4ADAALAAwACwAKAAkABwAIAAgABwAJAAkACAAIAAgACAAIAAgACgAKAAoACwALAAsA
CwALAAwADAAMAAwACwALAAsACwANAA0ADQANAA0ADQAMAAwADgAOAA4ADgANAA0ADAAM
AAwADAAMAAsACwALAAoACgAIAAgACAAIAAYABwAHAAcACAAIAAgACAAIAAgACAAIAAgA
CQAJAAkACwANAA0ADQANAA0ADgAOAA8AEAARABEAEAAQAA4ADQALAAoACQAJAAkACwAL
AAsADAAMAAkABgAFAAcABwAHAAcABQAFAAMAAAD+//z/+//6//r/+v/6//r/+v/6//r/
+v/5//n/+f/5//r/+v/7//v/+//7//v/+//7//v/+//7//v/+//7//z//P/8//z//P/6
//r/+v/6//z//v/8//z//v/8//j/8//x//P///8WADIAUQByAJEAqwDDAOAA/wARAQYB
5ADFALQAlABQAP//tf9//3L/hP+h/8X/6f8EABQAHwAdAAwAAwAAAPj/6f/Z/8X/tf+v
/63/qP+l/6T/pv+q/6n/pf+h/5//n/+i/6T/pv+q/6//tv++/8f/z//U/9r/4P/m/+r/
7//x//L/8//0//T/9P/0//T/9f/1//X/9f/2//b/9v/2//f/9//3//f/9//3//f/9//3
//f/9//3//f/9v/2//b/9v/2//b/9v/2//b/9v/2//b/9f/1//T/9P/0//T/9P/0//T/
9P/x//H/8f/x//H/8f/x//D/8v/x//H/8f/x//H/8v/y//T/9P/0//T/9f/1//X/9//5
//r/+//8////AAADAAQABgAIAAsADQAPABEAEwAVABYAFgAZABoAGwAcAB0AHwAeAB8A
IAAhACAAIQAiACMAIwAjACMAJAAiACIAIgAgACAAHwAeAB0AHAAbABoAGQAYABYAFQAU
ABMAEgAQAA8ADgANAAwACwALAAwADAALAAsACwAKAAoACgAKAAoACgAKAAoACgALAAsA
CwALAAsADAAMAAwADAALAAsACwALAAsACwALAAsACwALAAoACgAKAAoACgAKAAkACQAI
AAgACQAKAAsACwAJAAkACAAIAAoACgAKAAoACAAJAAkACQAIAAoACgAKAAoACwALAAsA
DQANAA0ADQANAA0ADgAOAA8ADgAPAA8ADgAQAA4ADQALAAoACQAJAAkACQAJAAkACgAM
AAkABgAFAAUABQAFAAUABQAFAAMAAAD+//z/+//6//r/+v/6//r/+v/6//r/+v/5//n/
+f/5//r/+v/7//v/+//7//v/+//7//v/+//7//3//f/9//7//P/8//z//P/8//z//P/8
//r/+v/6//r//P/8//j/8//x//P//f8QAC4ATQBuAJEArQDFAOIAAQETAQwB6gDHALYA
ngBkABMAxf+J/3D/fP+X/7f/3f/6/w4AGQAXAAoA+//0/+r/3//T/8X/tf+t/6n/pP+d
/5z/oP+i/6H/nf+b/5n/m/+e/6L/pP+m/6v/sv+6/8P/zf/S/9j/3P/i/+j/6//v//D/
8f/y//L/8v/y//L/8//z//P/9f/2//b/9v/0//X/9f/1//X/9f/1//X/9f/1//X/9f/z
//P/8v/y//L/8v/y//L/8v/y//L/8v/y//L/8f/x//D/8P/w//D/7v/u/+7/7v/t/+3/
7f/t/+v/6//r/+r/7P/r/+v/6//p/+n/6v/q/+r/6v/q/+r/7f/t/+3/7//t/+7/7//w
//H/8v/1//b/+P/6//3//////wEAAwAFAAgACAALAAwADQAOAA8AEQASABMAFAAVABYA
FwAYABkAGQAZABkAGgAaABoAGgAYABgAFwAWABUAFAATABIAEQAQAA4ADQAMAAkACAAG
AAUABgAFAAQAAwABAAIAAgABAAEAAQAAAAAAAAAAAAAAAAAAAAAAAAABAAEAAQABAAEA
AgACAAIAAgABAAEAAQABAAMAAwADAAMAAwADAAIAAgACAAIAAgACAAMAAwACAAIAAgAC
AAIAAQABAAEAAAAAAP7//v/+//7/AAABAAIAAgACAAIAAgABAAEAAQADAAUABQAFAAUA
BQAGAAYABwAIAAkACQAIAAgABgAFAAMAAgABAAEAAQABAAEAAQACAAQAAQD+//3//f/9
//3//f/9//3/+//4//b/9P/z//L/8v/y//L/8v/y//L/8v/y//H/8f/x//H/8v/y//P/
8//z//P/8//z//P/8//z//P/8//z//P/9P/2//b/9v/2//T/9P/0//T/9P/0//T/9P/0
//T/8P/r/+f/5//x/wYAJABFAGgAiwCnAMMA4gADARkBGAH6ANcAxACuAHQAJQDR/5H/
dv+A/5v/vf/j/wIAGAAjACMAFgALAAwACAD5/+v/2f/H/7//uf+y/63/qv+o/6j/pf+f
/5v/mf+b/5z/nv+i/6b/q/+y/7z/w//J/87/1P/c/+D/5v/p/+v/7P/r/+z/7P/s/+z/
7P/t/+3/7f/t/+7/7v/u/+7/7//v/+//7//v/+//7//v/+//7//v/+//7//u/+7/7v/u
/+7/7v/u/+7/7v/u/+7/7v/t/+3/7v/u/+7/7v/s/+z/7P/s/+3/7f/t/+3/6//r/+v/
6v/q/+n/6f/p/+v/6//s/+z/6v/q/+r/6v/r/+v/6//t/+3/7v/v//D/8f/y//X/9v/4
//r//f///wEAAwAFAAcACAAIAAsADAANAA4ADwARABIAEwAUABUAGAAZABoAGwAbABsA
GwAcAB4AHgAeABwAHAAbABoAGQAWABUAFAATABAADgANAAwACwAKAAgABwAIAAcABgAF
AAMABAAEAAMAAwADAAIAAgAEAAQABAAEAAQABAAEAAUABQAFAAUABQAGAAYABgAGAAcA
BwAHAAcABwAHAAcABwAJAAkACAAIAAgACAAIAAgABwAHAAYABgAGAAYABgAFAAcABwAG
AAYABAAEAAQABAACAAMAAwADAAIAAgACAAIAAgACAAIAAgACAAIABQAFAAUABwAHAAcA
BwAHAAcACAAIAAkACAAJAAkACAAKAAgABwAFAAQAAwADAAMAAwADAAMABAAGAAMAAAD/
//3//f/9//3///////3/+v/4//b/9f/0//T/9P/0//T/8v/y//L/8v/x//H/8f/x//L/
8v/z//P/8//z//P/8//z//P/8//z//P/8//z//T/9v/2//b/9v/0//T/9P/0//T/8v/0
//T/9P/0//L/7f/p/+v/8/8IACYARQBmAIcAowC7ANgA9wANAQoB7ADLALwAogBmABkA
zf+N/3b/hP+d/73/5f8EABoAJwAnABoADQAKAAYA+f/t/93/z//J/8f/wv+9/7r/uP+2
/7H/qf+h/53/m/+c/57/nv+i/6f/rv+4/7//xf/K/9D/1v/c/+D/4//l/+b/5//o/+j/
6P/o/+j/6f/p/+n/6f/q/+r/6v/o/+n/6f/p/+n/6f/p/+n/6f/p/+n/6f/p/+n/6P/o
/+j/6P/o/+j/6P/o/+j/6P/o/+j/5//n/+b/5v/m/+b/5P/k/+T/5P/l/+X/5f/l/+P/
4//j/+L/4v/h/+H/4f/h/+H/4v/i/+L/4v/i/+L/4//j/+P/5f/l/+b/5//o/+n/6v/t
/+7/8P/y//X/9//5//v//f///wIAAgAFAAYABwAIAAkACwAOAA8AEAARABIAEwAUABUA
FQAVABUAFgAWABYAFgAUABQAEwASABEAEAAPAA4ADQAMAAoACQAIAAcABgAEAAMAAgAB
AAAA/////wAAAAD////////+//7/AAAAAAAAAAACAAIAAgADAAMAAwADAAMABAAEAAQA
BAAFAAUABQAFAAcABwAHAAcABwAHAAYABgAGAAYABgAGAAcABwAGAAYABgAGAAYABQAF
AAUABAAEAAIAAgACAAIAAgADAAMAAwAEAAQAAgACAAIABAAEAAQABAAHAAcABwAJAAcA
BwAHAAcABwAIAAgACQAKAAsACwAKAAwACgAJAAcABgAFAAUABQAHAAcABwAIAAoABwAE
AAMAAQABAAEAAQABAAEA///8//z/+v/5//j/+P/4//j/+P/2//b/9v/2//X/9f/1//X/
+P/4//n/+f/5//n/+f/5//n/+f/5//n/+//7//v//P/6//r/+v/6//r/+v/6//r/+v/6
//r//P/8//z/+v/1//H/8/8BABgANgBTAHQAlQCvAMcA5AADAREBBgHiAMMAtACWAFQA
AwC3/4H/cv+E/6P/x//p/wYAGAAjAB8AEAADAP7/9v/n/9f/xf+1/6//q/+m/6H/ov+o
/6z/qf+n/6P/o/+l/6b/qP+q/6z/sf+6/8T/y//R/9j/3v/m/+z/8P/z//f/+P/5//r/
+v/6//r//P/9//3//f/9//7//v/+//z//f/9//3//f/9//3//f/////////////////+
//7//P/8//z//P/8//z//P/8//r/+v/5//n/+v/6//r/+v/4//j/+P/4//f/9//3//f/
9//3//f/9v/4//f/9//3//f/9//4//j/+P/4//j/+P/7//v/+//9//v//P/9//7/AQAC
AAUABgAIAAoADQAPABEAEwAVABcAGAAYABsAHAAdAB4AHwAhACEAIQAhACEAIgAjACQA
JQAlACUAJQAmACQAJAAkACIAIgAhACAAHwAeAB0AHAAbABoAGAAXABYAEwASABAADwAQ
AA8ADgANAAsADAAMAAsACwALAAoACgAMAAwADAAMAAoACgAKAAsACwALAAsACwAMAAwA
DAAMAAsACwALAAsACwALAAsACwALAAsACgAKAAoACgAKAAoACwALAAoACgAIAAgACAAH
AAkACQAIAAgACAAIAAgACAAIAAkACQAJAAgACgAKAAoACgAKAAsACwALAA0ADQANAA0A
DQALAAwADAANAA4ADwAPAA4ADgAMAAsACQAIAAcABwAHAAkACQAJAAoACgAHAAQAAwAF
AAUABQAFAAMAAwABAP7//v/8//v/+v/6//r/+v/6//r/+v/6//r/+//7//v/+//8//z/
/f/9//3//f/9//3//f/9//3//f/9//3//f/+//7//v/+//7//v/+//7//v/+//z//v8A
AAAAAAD8//f/8//1/wEAGAA4AFkAegCbALcAzwDuAA0BHQEUAfAAzQC8AKQAaAAVAMf/
i/92/4L/n//D/+f/AgAWAB8AHQAOAAEA/P/0/+n/2//N/73/s/+v/6j/pf+m/6r/rP+r
/6f/o/+h/6H/pv+o/6r/rv+z/7r/xP/N/9P/2P/e/+b/6v/u//P/9//4//n/+v/6//r/
+v/6//v/+//7//v//P/8//z/+v/7//v/+//7//v/+//7//v/+//7//v/+//7//r/+v/6
//r/+v/6//j/+P/4//j/+P/4//f/9//2//b/9v/2//b/9v/2//b/9f/1//X/9f/z//P/
8//y//T/8//z//P/8//z//T/9P/y//L/8v/y//P/8//z//X/9f/2//f/+P/5//r//f/+
/wAAAgAFAAcABwAJAAsADQAOAA4AEQASABMAFAAVABcAGAAZABoAGwAaABsAHAAdAB8A
HwAfACAAIAAgACAAHgAeAB0AHAAbABoAGQAYABcAFAASABEAEAARABAADgANAAwACwAK
AAkACQAKAAoACQAJAAkACAAIAAgACAAIAAgACAAIAAgACQAJAAkACQAJAAoACgAKAAoA
CwALAAsACwALAAsACwALAAsACwAKAAoADAAMAAwADAALAAsACgAKAAwADAAMAAsACwAL
AAoACgAKAAoACgAKAAgACQAJAAkACAAKAAoACgAKAAoADQANAA0ADwAPAA8ADwAPAA8A
EAAQABEAEgATABMAEgASABAADwANAAwACwALAAsACwALAAsADAAMAAkABgAFAAUABQAF
AAUABwAHAAUAAgD+//z/+//6//r/+v/6//r/+v/6//r/+v/5//n/+f/5//r/+v/7//v/
+//7//v/+//7//v/+//7//3//f/9//7//P/8//z//P/8//z//P/8//z//P/8//z//P/6
//b/8f/v//P/AQAaADgAVwB6AJ0AuQDTAPQAEQEhARQB8ADRAMQAoABcAAsAv/+L/4D/
kv+t/9P/+f8UACQALQAnABgAFQAUAAoA+//r/9f/yf/F/8H/vP+3/7T/sv+u/6n/o/+f
/5//n/+i/6T/pv+s/7P/uv/C/8n/z//W/9z/4v/m/+r/7f/v/+7/7//w//D/8P/w//D/
8f/x//H/7//w//D/8P/w//H/8f/x//H/8f/x//H/8f/x//H/8f/x//H/8P/w//D/8P/w
//D/8P/w//D/8P/u/+7/7f/t/+7/7v/u/+7/7P/s/+z/7P/r/+v/6//r/+v/6//r/+r/
6v/p/+n/6f/p/+n/6v/q/+r/6v/q/+r/6f/p/+n/6//r/+z/7f/u/+//8P/z//T/9v/4
//v//f/9////AQADAAYABgAJAAoACwAMAA0ADwAOAA8AEAARABQAFQAWABcAFwAXABcA
GAAYABgAGAAWABYAFQAUABMAEAAPAA4ADQAMAAoACQAIAAUABAACAAEAAgABAAAA////
/wAAAAD////////+//7//v/+//7//v8AAAAAAAABAAEAAQABAAEAAAAAAAAAAAABAAEA
AQABAAMAAwADAAMAAwADAAIAAgACAAIAAgACAAMAAwACAAIAAAAAAAAA/////////v/+
//z//P/8//z//P/9//3//f/8//z//P/8//r/+//6//z//P/8//z/////////AQABAAEA
AQABAAEAAgACAAMAAgADAAMAAgAEAAIAAQD///7//f/9//3/////////AAAAAP3/+v/5
//n/+f/5//n/+f/5//f/9P/y//D/7//u/+7/7v/u/+7/7v/u/+7/7v/t/+3/7f/t/+7/
7v/v/+//7//v/+//7//v/+//7//v/+//7//v//D/8v/y//L/8v/w//D/8P/w//L/8P/y
//L/8v/y/+7/6f/l/+f/8/8KACgARQBmAIcAoQC5ANgA9wAJAQAB3gC/ALAAlABWAAkA
vf+D/3L/gv+d/73/4/8AABYAIQAfABAAAwAEAPz/8f/j/9P/xf/B/7//vP+1/7T/sv+w
/6v/pf+f/5v/m/+c/57/oP+k/6n/sP+4/8H/yf/O/9T/2v/g/+T/5f/p/+r/6//s/+z/
7P/s/+z/7f/t/+3/6//s/+z/7P/u/+//7//v/+3/7f/t/+3/7f/t/+3/7f/t/+3/7P/s
/+z/7P/s/+z/7P/s/+z/7P/s/+z/6//r/+z/7P/s/+z/6v/q/+r/6v/p/+n/6f/p/+n/
6f/p/+j/6v/p/+n/6f/p/+n/6v/q/+z/7P/s/+z/7f/t/+3/7//v//D/8f/y//P/9P/3
//j/+v/8////AQADAAUABwAJAAwADAAPABAAEQASABMAFQAUABUAFgAXABgAGQAaABsA
GwAbABsAHAAaABoAGgAYABgAFwAWABUAEgARABAADwAQAA4ADQAMAAsACgAIAAcABgAF
AAQAAwADAAQABAADAAMAAwACAAIAAgACAAIAAgACAAIAAgADAAMAAwADAAMABAAEAAQA
BAAFAAUABQAFAAcABwAHAAcABwAHAAYABgAGAAYABgAGAAkACQAIAAgABgAGAAYABQAH
AAcABgAGAAQABAAEAAQAAgADAAMAAwACAAIAAgACAAQABAAEAAQABAAEAAcABwAHAAkA
CQAJAAkACQAJAAoACgALAAwADQANAAwACgAIAAcABQAGAAUABQAFAAMAAwADAAQABgAD
AAAA//8BAAEAAQABAP/////9//r/+v/4//f/9v/4//j/+P/4//j/+P/4//j/9//3//f/
9//4//j/+f/5//v/+//7//v/+//7//v/+//7//v/+//8//7//v/+//7//P/8//z//P/8
//z//P/8//7//v/8//X/8//1/wEAGAA0AFMAcgCTAK0AxwDkAAMBEQEEAeAAwQCwAJIA
TgD9/7X/f/9w/4T/of/F/+n/BAAWAB8AGwAMAAEA/P/y/+P/0//B/6//qf+n/6L/n/+g
/6T/qP+n/6H/nf+d/5//pP+m/6j/rP+x/7j/wP/J/9H/1v/e/+T/6v/u//P/9f/2//X/
+P/4//j/+P/4//n/+f/5//n/+v/6//r/+v/7//v/+//5//n/+f/5//v/+//7//v/+//7
//r/+v/6//r/+v/6//r/+v/6//r/+P/4//f/9//4//j/+P/4//j/+P/4//j/9f/1//X/
9f/1//X/9f/0//b/9f/1//X/9//3//j/+P/6//r/+v/6//v/+//7//3///8AAAEAAgAD
AAQABwAIAAoADAAPABEAEQATABUAFwAYABgAGwAcAB0AHgAfACEAIAAhACIAIwAiACMA
JAAlACUAJQAlACYAJAAkACQAIgAkACMAIgAhACAAHwAeAB0AGgAYABcAFgAVABQAEgAR
ABIAEQAQAA8ADwAQABAADwANAA0ADAAMAA4ADgAOAA4ADAAMAAwADQANAA0ADQANAA4A
DgAOAA4ADQANAA0ADQAPAA8ADwAPAA8ADwAOAA4ADgAOAA4ADgANAA0ADAAMAAwADAAM
AAsADQANAAwADAAKAAoACgAKAAgACQAJAAkACAAIAAgACAAIAAkACQAKAAwADQANAA0A
DgAOAA==
         </WaveFormData>
      </LeadData>
      <LeadData>
         <LeadByteCountTotal>10000</LeadByteCountTotal>
         <LeadTimeOffset>0</LeadTimeOffset>
         <LeadSampleCountTotal>5000</LeadSampleCountTotal>
         <LeadAmplitudeUnitsPerBit>4.88</LeadAmplitudeUnitsPerBit>
         <LeadAmplitudeUnits>��V</LeadAmplitudeUnits>
         <LeadHighLimit>2147483647</LeadHighLimit>
         <LeadLowLimit>268435456</LeadLowLimit>
         <LeadID>V3</LeadID>
         <LeadOffsetFirstSample>0</LeadOffsetFirstSample>
         <FirstSampleBaseline>0</FirstSampleBaseline>
         <LeadSampleSize>2</LeadSampleSize>
         <LeadOff>FALSE</LeadOff>
         <BaselineSway>FALSE</BaselineSway>
         <ExcessiveACNoise>FALSE</ExcessiveACNoise>
         <MuscleNoise>FALSE</MuscleNoise>
         <LeadDataCRC32>1330482591</LeadDataCRC32>
         <WaveFormData>
CQAJAAoACgAMAAwADAANAAsACwAMAA4ADwAPAA8ADwANAA0ADQANAAsACwALAAsACwAN
AA0ACwAHAAYABgAFAAUABQAFAAQAAgAAAP3/+//5//j/9//3//f/9//3//b/9v/1//X/
9f/1//X/9f/2//b/9v/2//b/9v/2//b/9v/2//b/9v/2//b/9v/2//b/9//3//f/9//3
//f/9//2//b/9P/z//D/6v/k/+H/5P/z/wsAJwBKAHEAlgC1ANIA9gAhAUIBSAFAATUB
JgH1AJwANQDX/5j/g/+F/5P/qf/F/9f/4//n/+L/2P/Y/9j/0//L/8P/uf+x/67/rv+q
/6f/p/+o/6b/o/+b/5j/l/+X/5v/oP+l/6r/sP+4/8L/yf/O/9P/2f/e/+H/4//n/+j/
6v/q/+v/6//r/+v/6v/q/+r/6//t/+3/7v/u/+7/7v/u/+7/7f/t/+3/7f/t/+3/7f/t
/+3/7f/t/+3/7f/t/+3/7f/t/+z/7P/s/+z/7P/r/+v/7f/t/+3/7f/q/+r/6//r/+r/
6v/q/+r/6v/q/+r/6v/o/+j/6P/o/+j/6f/p/+r/6v/q/+v/6//r/+z/7P/t/+7/7//v
//D/8f/y//T/9f/4//n/+//8/wAAAgACAAMABQAHAAgACQAKAAoACgAKAAsACwAMAAwA
DgAOAA4ADgAOAA4ADgAOAA8ADwAOAA0ADAALAAsACgAJAAgABwAGAAUABQAEAAMAAgAB
AAAA/////////v/+//z//P/8//z//f/9//3//f/9//7//v/+//7//v/+//7/AQABAAEA
AgABAAEAAgACAAIAAgACAAMAAwADAAQABAAEAAUABQAEAAQAAwADAAQABQAFAAQABAAE
AAQABAAEAAQABAAEAAQAAQABAAAAAAACAAIAAgACAAAAAAAAAAAA/v8AAAAA//8AAAAA
AAAAAAAAAgADAAMAAwAEAAQABAAEAAIAAwADAAMABgAIAAkACQALAAsACQAJAAcABwAH
AAcACQAJAAkACwAJAAcAAwACAAIAAQABAAEAAQAAAP7//P/5//f/9f/0//P/8//z//P/
8//y//L/8f/x//H/8f/x//P/9P/0//T/9P/0//T/9P/0//T/9P/0//L/8v/y//L/9P/0
//X/9f/1//X/9f/1//P/9P/y//D/7//u/+j/4v/h/+j/9/8RAC8AUAB3AJoAtQDQAPQA
HQE4AToBLgElARAB0wByAA0At/+I/33/g/+V/63/xf/V/+H/4//a/9D/0P/Q/8n/wf+3
/63/p/+m/6b/ov+d/5//ov+i/5//m/+U/5P/lf+Z/57/of+o/7D/uP/A/8X/zP/T/9f/
3P/h/+X/5//q/+z/7P/t/+3/7f/t/+z/7P/s/+3/7//v//D/8P/u/+7/7v/u/+//7//v
/+//7f/t/+3/7f/t/+3/7f/t/+//7//v/+//7//u/+7/7v/w//D/7//v/+3/7f/t/+3/
7P/s/+3/7f/u/+7/7v/u/+z/7P/s/+z/7P/s/+z/7P/u/+//7//w//L/8v/z//P/9f/2
//b/9//4//n/+f/6//3//v8AAAEABAAFAAcACAAMAA4ADgAPAA8AEQASABMAFAAUABQA
FAAVABUAFgAWABQAFAAUABQAFAAUABQAFAATABMAEgARAA4ADQANAAwADQAMAAsACgAH
AAcABgAFAAQAAwACAAEAAwADAAIAAgABAAAA///+//////////////8AAAAAAAAAAAAA
AAAAAAMAAwADAAQAAwADAAQABAAGAAYABgAHAAUABQAGAAYABAAFAAUABAAFAAUABgAI
AAgABwAFAAQABgAGAAYABgAEAAQABAAEAAUABQAEAAQABAAEAAQABAAEAAQABgAGAAgA
CAAIAAgACAAJAAkACQAIAAgACAAIAAoACwALAAsADAAOAA8ADwAPAA8ADQANAA0ADQAN
AA0ACwALAAsADQAPAA0ACQAIAAgABwAHAAcABQAEAAIAAAD///3/+//6//n/+f/5//n/
+f/4//j/9//3//f/9//3//f/+P/4//j/9v/2//b/9v/2//b/9v/2//j/+P/4//j/+P/4
//n/+f/5//n/+f/5//n/+P/2//b/9f/y/+z/5v/j/+j/9f8PAC0ATgBzAJgAtwDSAPYA
IQFEAUwBQAE5ATIBBQGqAD0A1/+Q/3X/e/+L/6P/vf/P/9v/3//Y/8z/yP/E/73/s/+r
/6H/mf+W/5j/lv+V/5f/mv+e/53/mf+W/5X/l/+b/6D/pf+o/7D/tv++/8f/zv/V/9n/
4P/l/+n/6//s/+7/8P/x//H/8f/x//L/8v/y//P/8//z//T/9P/2//b/9v/2//f/9//3
//f/9//3//f/9//3//f/9//3//f/9//3//f/+f/4//j/+P/4//j/9//3//f/9//3//f/
9v/2//f/9//2//b/9v/2//b/9v/2//b/9v/2//b/9v/4//n/+f/6//r/+v/7//v/+//8
//z//f8AAAEAAQACAAMABAAGAAcADAANAA8AEAASABQAFAAVABcAGQAaABsAHAAcABwA
HAAbABsAHAAcABwAHAAcABwAGgAaABoAGgAZABkAGAAXABYAFQAVABQAEwASABEAEAAN
AA0ADAALAAoACQAIAAcABwAHAAYABgAGAAYABgAGAAUABQAFAAUABQAGAAYABgAGAAYA
BgAGAAcABwAHAAgABwAHAAgACAAIAAgACAAJAAkACQAKAAoACAAJAAkACAAKAAkACQAK
AAsACwAKAAoACAAIAAgACAAIAAgACAAIAAkACQAIAAgACAAKAAoACgAKAAoACgAKAAwA
DQANAA0AEAAQABAAEAAOAA8ADwAPAA4AEAARABEAEwATABEAEQAQAA8ADgANAA8ADwAP
ABEAEQAPAAsACgAKAAkACQAJAAsACgAIAAYAAQD///3//P/7//v/+//7//v/+v/6//n/
9//3//f/9//5//r/+v/6//j/+P/4//j/+P/4//j/+P/4//j/+P/4//j/+P/5//n/+f/5
//n/+f/3//j/+P/2//X/8P/q/+L/3//i/+//BQAlAEgAbwCWALcA1gD8ACkBTgFcAVIB
RwE8ARMBvABNAOX/mv97/3n/h/+d/7n/zf/b/+H/3P/S/87/0P/J/7//t/+t/6P/oP+g
/5r/l/+Z/5z/nv+b/5n/lv+V/5f/m/+g/6P/qv+y/7z/wv/J/9D/1f/Z/+D/4//n/+v/
7v/u//D/7//v/+//7//w//D/8P/x//H/8f/y//L/8P/w//D/8P/x//H/8f/x//H/8f/x
//H/8f/x//H/8f/x//H/8f/x//H/8P/w//D/8v/y//H/8f/x//H/8f/x//D/8P/x//H/
8P/w//D/8P/u/+7/7v/u/+7/7v/u/+7/8P/x//H/8v/w//D/8f/x//P/9P/0//X/9P/1
//X/9v/5//r//P/9/wAAAQADAAQABAAGAAYABwAJAAsADAANAA4ADgAOAA4ADwAPABAA
EAASABIAEgASABAAEAAQABAAEQARABAADwAOAA0ADQAMAAsACgAJAAgABQAFAAQAAwAE
AAMAAgABAAEAAQAAAAAA/v/+//7//v//////////////AAAAAAAAAAAAAAAAAAABAAEA
AQACAAMAAwAEAAQABAAEAAQABQAFAAUABgAGAAYABwAHAAYACAAHAAcACAAIAAcABQAE
AAQABAAEAAQABAAEAAQABAADAAMAAgACAAIAAgACAAIAAgACAAIAAgACAAIAAgACAAYA
BwAHAAcABgAGAAYABgAGAAcABwAHAAgACgALAAsADQANAAsACwAJAAkACQAJAAkACQAJ
AAsACwAJAAUABAACAAEAAQABAAMAAgAAAP7/+//5//f/9v/z//P/8//z//P/8v/y//H/
8f/x//H/8f/x//L/8v/y//L/8v/y//L/8P/w//D/8P/y//L/8v/y//D/8P/x//H/8f/x
//H/8f/x//D/8P/u/+3/7P/m/+D/3f/c/+X/+f8VADQAWQB+AJsAtgDWAP8AJAE0ATAB
JwEaAfkArgBLAO3/pv+F/4H/if+d/7f/y//b/+X/5P/a/9T/1P/T/8v/w/+5/6//rv+u
/6z/qf+n/6j/qP+l/53/mP+T/5P/lf+a/5//pP+q/7L/uv+//8b/y//R/9b/2//f/+H/
5P/k/+b/5//n/+f/5//m/+b/5v/n/+f/5//o/+j/6v/q/+r/6v/p/+n/6f/p/+n/6f/p
/+n/6f/p/+n/6f/n/+f/5//n/+n/6P/o/+j/5v/m/+X/5f/n/+f/5//n/+b/5v/n/+f/
5P/k/+T/5P/k/+T/5P/k/+T/5P/k/+T/5P/l/+X/5v/m/+b/5//n/+j/6P/n/+f/6P/p
/+n/6v/r/+z/7v/v//L/8//1//b/+v/8//z//f/9////AAABAAQABAAEAAQABwAHAAgA
CAAKAAoACgAKAAoACgAKAAoACQAJAAgABwAIAAcABwAGAAUABAADAAIAAQABAAAA//8A
AP///v/9//3//f/8//z//P/8//z//P/7//v/+//7//v//P/8//z//v/+//7//v//////
//8AAP////8AAAAAAAAAAAAAAQADAAMABAAEAAIAAwADAAIABAADAAMABAAFAAUABAAE
AAIAAgACAAIAAgACAAIAAgABAAEAAAAAAAAAAAAAAAAAAAACAAIAAgAAAAIAAgACAAIA
BAAFAAUABQAGAAYABgAGAAgACQAJAAkACgAMAA0ADQALAAsACQAJAAsACwALAAsACwAL
AAsADQANAAsABwAGAAYABQAFAAUABQAEAAIAAAD9//v/+f/4//f/9//3//f/9//2//b/
9f/1//X/9f/1//X/9v/2//b/+P/4//j/+P/2//b/9v/2//b/9v/2//b/9v/2//f/9//1
//X/9f/1//f/+P/4//b/8//y/+z/6P/j/+T/8f8HACMAQgBnAIgApQC+AOAACQEuAToB
MgEpAR4B9QCiADsA3f+a/33/f/+L/6P/vf/P/9v/4//g/9T/0P/Q/83/w/+5/6//pf+i
/6D/oP+d/53/ov+k/6X/of+c/5n/mf+d/6L/p/+s/7L/uv/C/8n/0P/V/9v/4P/l/+n/
7//w//D/8v/z//P/8//z//b/9v/2//f/9f/1//b/9v/2//b/9v/2//X/9f/1//X/9f/1
//X/9f/1//X/9f/1//X/9f/1//X/9f/0//T/9P/2//b/9f/1//P/8//z//P/9P/0//X/
9f/y//L/8v/y//T/9P/0//T/9v/2//b/9v/0//X/9f/2//j/+P/5//n/+f/6//r/+//+
//////8AAAMABAAGAAcACgALAA0ADgASABQAFAAVABYAFwAXABcAGgAaABoAGgAbABsA
HAAcABoAGgAaABoAGgAaABoAGgAXABcAFgAVABQAEwATABIAEwASABEAEAANAA0ADAAL
AAoACQAIAAcABwAHAAYABgAGAAYABgAGAAUABQAFAAUABQAGAAYABgAGAAYABgAGAAUA
BQAFAAYACQAJAAoACgAKAAoACgALAAkACQAKAAoACgALAAsACgAKAAkACQAKAAsACwAK
AAoADAAMAAwADAALAAoACQAIAAgACQAJAAoACAAKAAoACgAMAAwADAAMAAwADgAPAA8A
DwAQABAAEAAQABAAEQARABEAEAASABMAEwAVABUAEwATABEAEQARABEADwAPAA8AEQAT
ABEADQAMAA4ADQANAA0ADQAMAAoACAADAAEA///+/////////////f/8//z/+//9//3/
/f/9//3//v/+//7//P/8//z//P/8//z//P/8//z//P/8//z//P/8//3//f/9//3//f/9
//3//P/8//r/+f/2//D/6v/l/+b/7/8FACEARABpAI4AsQDOAO4AGQFCAVQBTgFHAUIB
KwHiAHcACQCu/33/df+B/5X/sf/H/9X/2//a/87/xv/C/73/tf+v/6X/m/+Y/5j/mP+V
/5X/mP+c/53/m/+Y/5f/lf+Z/57/o/+o/6z/tP++/8f/zv/V/9n/3v/j/+f/6//u//D/
8P/x//H/8f/x//L/8v/y//P/9f/1//b/9v/0//T/9P/0//X/9f/1//X/9//3//f/9//1
//X/9f/1//X/9f/1//X/9f/0//T/9P/0//T/8//z//P/8//z//P/8P/w//H/8f/y//L/
8v/y//D/8P/w//D/8v/y//L/8v/y//P/8//0//T/9P/1//X/9//4//j/+f/6//v/+//8
//3//v8AAAEABgAHAAkACgAMAA4ADgAPABEAEwAUABUAFAAUABQAFAATABMAFAAUABQA
FAAUABQAEgASABIAEgATABMAEgARAA4ADQANAAwACwAKAAkACAAHAAcABgAFAAIAAQAA
AP//AQABAAAAAAD+//7//v/+//3//f/9//3//f/+//7//v/8//z//P/8/////////wAA
/////wAAAAAAAAAAAAABAAEAAQACAAIAAAABAAEAAAACAAEAAQACAAMAAwACAAIAAgAC
AAIAAgACAAIAAgACAAEAAQAAAAAAAgACAAIAAgACAAIAAgAEAAUABQAFAAgACAAIAAgA
BgAHAAcABwAIAAoACwALAA0ADQALAAsACgAJAAgABwAJAAkACQALAAsACQAFAAQABAAD
AAMAAwADAAIAAAD+//v/+f/3//b/9f/1//X/9f/1//T/9P/z//P/8//z//P/8//0//T/
9P/y//L/8v/y//L/8v/y//L/9P/0//T/9P/0//T/9f/1//X/9f/1//X/8//y//L/8P/v
/+z/5v/e/9v/3P/j//n/FwA4AF0AhAClAMQA5AAPATYBTAFKAT8BNgEZAc4AZQD7/6r/
f/93/4P/l/+x/8n/1//d/9z/0v/O/9D/zf/F/73/s/+p/6T/ov+g/5v/m/+c/57/nf+Z
/5T/kf+T/5X/mv+f/6T/rP+0/77/xf/K/8//1f/a/9//4//n/+j/6v/q/+v/6//r/+v/
7P/s/+z/7f/t/+3/7v/u/+7/7v/u/+7/7//v/+//7//t/+3/7f/t/+3/7f/t/+3/7//v
/+//7//t/+z/7P/s/+7/7v/t/+3/7f/t/+3/7f/u/+7/7//v/+7/7v/u/+7/7P/s/+z/
7P/u/+7/7v/u/+z/7f/t/+7/7v/u/+//7//x//L/8v/z//L/8//z//T/9//4//r/+//8
//3///8AAAQABgAGAAcACQALAAwADQAOAA4ADgAOAA8ADwAQABAAEAAQABAAEAAQABAA
EAAQABEAEQAQAA8ADgANAA0ADAANAAwACwAKAAcABwAGAAUABAADAAIAAQABAAEAAAAA
AP7//v/+//7////////////9//7//v/+//7//v/+//7/AQABAAEAAgABAAEAAgACAAQA
BAAEAAUAAwADAAQABAAEAAUABQAEAAYABQAFAAYABQAFAAQABAAGAAYABgAGAAQABAAE
AAQAAwADAAIAAgACAAIAAgACAAIAAgACAAIAAAACAAIAAgACAAIABAAFAAUABQAIAAgA
CAAIAAYABwAHAAcABgAIAAkACQALAAsACQAJAAkACQAJAAkACwALAAsADQALAAkABQAE
AAQAAwADAAMABQAEAAIAAAD9//v/+f/4//f/9//3//f/9//2//b/9f/z//P/8//z//P/
9P/0//T/9P/0//T/9P/0//T/9P/0//b/9v/2//b/9v/2//f/9//3//f/9//3//X/9v/0
//T/8//y/+7/6P/j/+T/6////xsAOgBdAIAAoQC8ANoAAQEkATYBNAEnAR4B/QCyAFEA
8f+q/4f/hf+P/6P/vf/T/+H/6//q/+D/2v/c/9n/0f/J/8P/uf+2/7b/tP+x/6//rv+w
/63/p/+g/5v/m/+d/6L/pf+q/7D/uv/C/8f/zv/T/9f/3P/j/+f/6f/s/+7/7v/v/+//
7//v//D/8P/w//H/8f/x//L/8v/w//D/8P/w//H/8f/x//H/8f/x//H/8f/x//H/8f/x
//H/8f/x//H/8f/w//D/8P/w//D/7//v//H/8f/x//H/8P/w//H/8f/u/+7/7v/u/+7/
7v/u/+7/7v/u/+7/7v/u/+//7//w//D/8P/x//H/8//0//T/9f/0//X/9f/2//n/+v/8
//3/AAABAAMABAAGAAgACAAJAA0ADwAQABEAEgASABIAEgAVABUAFgAWABYAFgAWABYA
FgAWABYAFgAVABUAFAATABIAEQARABAADwAOAA0ADAANAA0ADAALAAgABwAGAAUABQAF
AAQABAAEAAQABAAEAAEAAQABAAEAAwAEAAQABAAGAAYABgAGAAcABwAHAAgACQAJAAoA
CgAKAAoACgALAA0ADQAOAA4ADAANAA0ADAAOAA0ADQAOAA0ADQAMAAwADAAMAAwADAAM
AAwADAAMAAkACQAIAAgACAAIAAgACAAKAAoACgAIAAoACgAKAAoACgAOAA8ADwAPAA4A
DgAOAA4ADgAPAA8ADwAOABAAEQARABMAEwARABEADwAPAA8ADwAPAA8ADwARABEADwAL
AAoACgAJAAkACQALAAoACAAGAAMAAQD///7//f/9//3//f/7//r/+v/5//v/+//7//v/
+//8//z//P/8//z//P/8//r/+v/6//r//P/8//z//P/6//r/+//7//v/+//7//v/+//6
//r/+v/5//b/8v/s/+f/6P/1/wsAJwBGAGsAkACtAMgA6AARATQBPgE2AS8BJgH/AK4A
RwDl/5z/ff9//43/o/+9/9H/3//l/+D/1v/Q/9D/y//B/7X/q/+h/57/nv+c/5v/m/+g
/6b/p/+j/57/m/+b/5//ov+n/6r/sP+4/8L/yf/Q/9f/3f/k/+f/6//t//D/8v/y//P/
8//z//P/9P/0//T/9f/3//f/+P/4//b/9v/2//b/9f/1//X/9f/3//f/9//3//f/9//3
//f/9//3//f/9//3//b/9v/2//T/9P/z//P/8//z//P/8//y//L/8//z//L/8v/y//L/
9P/0//T/9P/2//b/9v/2//b/9//3//j/+P/4//n/+f/7//z//P/9//7//////wAAAQAC
AAQABQAKAAsADQAOABIAFAAUABUAFwAZABoAGwAbABoAGQAYABkAGQAaABoAGAAYABgA
GAAYABgAGAAYABUAFQAUABMAFAATABMAEgARABAADwAOAA0ADQAMAAsACgAJAAgABwAH
AAcABgAGAAYABgAGAAYAAwADAAMAAwADAAQABAAEAAQABAAEAAQABwAHAAcACAAHAAcA
CAAIAAcABgAFAAUABwAHAAgACAAIAAkACQAIAAoACQAJAAoACwALAAoACgAIAAgACAAI
AAgACAAIAAgACQAJAAgACAAKAAoACgAKAAoADAAKAAoACgAKAAwADQANAA0ADgAOAA4A
DgAMAA0ADQANABAAEgATABMAEwATABEAEQARABEAEQARABEAEQARABMAEQAPAAsACgAL
AAsADAANAAwACgAHAAQAAQD///3//P/8//3//v////3//P/8//v//f/9//3//f/9//7/
/v/+//7//v/+//7//v/+//7//v/+//7//v/+//7//v///////f/9//3//f/9//z//P/8
//v/+P/y/+r/5f/o//P/CwArAEwAcwCYALkA1gD6ACUBTAFcAVQBSwFGAScB2gBtAP//
rP+B/3v/h/+f/7f/y//Z/9//3P/Q/8r/yP/D/73/tf+r/6H/nv+c/5r/l/+Z/6D/pP+j
/6H/nP+Z/5n/nf+i/6X/rP+y/7r/wv/L/9L/1f/b/+L/5//r/+//8v/0//T/9f/1//X/
9f/2//b/9v/3//f/9//4//j/+P/4//j/+P/7//v/+//7//n/+f/5//n/+f/5//n/+f/5
//n/+f/5//n/+P/4//j/+P/4//f/9//3//f/9//3//b/9v/3//f/9v/2//b/9v/0//T/
9P/0//T/9P/0//T/9v/3//f/+P/4//j/+f/5//n/+v/6//v//v//////AAABAAIABAAF
AAYABwAJAAoADgAQABAAEQARABMAFAAVABYAFgAWABYAFQAVABYAFgAWABYAFgAWABYA
FgAWABYAFQAVABQAEwASABEAEQAQAA8ADgANAAwACwALAAoACQAKAAkACAAHAAUABQAE
AAQABAAEAAQABAAFAAUABQAFAAMABAAEAAQABAAEAAQABAAFAAUABQAGAAUABQAGAAYA
CAAIAAgACQAHAAcACAAIAAgACQAJAAgACgAJAAkACgAJAAkACAAIAAoACgAKAAoACAAI
AAgACAAJAAkACAAIAAgACAAIAAgACAAIAAoACgAKAAoADAANAA0ADQAOAA4ADgAOAA4A
DwAPAA8ADgAQABEAEQATABMAEQARAA8ADwAPAA8ADwAPAA8AEQARAA8ACwAKAAoACQAJ
AAkACQAIAAYABAABAP///f/8//v/+//7//v//f/8//z/+//5//n/+f/5//v//P/8//z/
+v/6//r/+v/6//r/+v/6//z//P/8//z//P/8//3//f/7//v/+//7//3//P/6//j/9//y
/+z/5v/j/+b/8/8LACkATABxAJYAtQDUAPgAIwFEAU4BSAE9AS4BAQGqAD8A4f+g/4X/
hf+T/6v/xf/Z/+P/6f/k/9r/2v/a/9X/y//D/7f/r/+u/67/qv+n/6f/qP+o/6P/nf+a
/5n/m/+f/6T/qf+u/7b/vv/G/83/0v/X/93/5P/p/+v/7f/u//D/8P/x//H/8f/x//L/
8v/y//P/8//z//T/9P/0//T/9P/0//P/8//z//P/8//z//P/8//z//P/8//z//P/8//z
//P/8//y//L/8v/0//T/8//z//P/8//z//P/8v/y//P/8//y//L/8v/y//L/8v/y//L/
8P/w//D/8P/y//P/8//0//L/8v/z//P/8//0//T/9f/2//f/9//4//n/+v/8//3/AAAB
AAMABAAIAAoACgALAAsADQAOAA8AEgASABIAEgARABEAEgASABQAFAAUABQAFAAUABQA
FAATABMAEgARABIAEQARABAADwAOAA0ADAALAAsACgAJAAYABQAEAAMAAwADAAIAAgAC
AAIAAgACAAMAAwADAAMABQAGAAYABgAGAAYABgAGAAUABQAFAAYACQAJAAoACgAKAAoA
CgALAAsACwAMAAwACgALAAsACgAMAAsACwAMAA0ADQAMAAwACgAKAAoACgAKAAoACgAK
AAkACQAIAAgACAAIAAgACAAIAAgACAAIAAYABgAGAAgACAAIAAgACgALAAsACwAOAA4A
DgAOAA4ADwAPAA8ADgAQABEAEQARABEADwAPAA8ADwAPAA8ADwAPAA8AEQATABEADQAM
AAwACwALAAsACwAKAAgABgADAAEA///+//v/+//7//v//f/8//z/+//7//v/+//7//v/
/P/8//z//P/8//z//P/6//r/+v/6//z//P/8//z//P/8//3//f/9//3//f/9//3//P/8
//r/+f/4//L/7P/n/+r/9f8JACUARABnAIoAqQDEAOQADQEsAToBNAEpAR4B9wCmAEUA
6/+o/43/i/+X/6v/w//X/+X/7//u/+L/3v/e/9v/0//L/8H/uf+4/7j/tv+z/7H/sv+y
/63/qf+k/6H/n/+h/6b/q/+w/7b/vv/G/83/1P/Z/9//5P/p/+v/7//y//L/9P/1//X/
9f/1//T/9P/0//X/9f/1//b/9v/4//j/+P/4//f/9//3//f/9//3//f/9//3//f/9//3
//X/9f/1//X/9f/0//T/9P/0//T/8//z//X/9f/1//X/8v/y//P/8//y//L/8v/y//L/
8v/y//L/8v/y//L/8v/0//X/9f/2//b/9v/3//f/9//4//j/+f/6//v/+//8//3//v8A
AAEABAAFAAcACAAMAA4ADgAPABEAEwAUABUAFgAWABYAFgAVABUAFgAWABgAGAAYABgA
FgAWABYAFgAVABUAFAATABIAEQARABAADQAMAAsACgALAAsACgAJAAgABwAGAAUAAwAD
AAIAAgACAAIAAgACAAEAAQABAAEAAQACAAIAAgACAAIAAgACAAMAAwADAAQAAwADAAQA
BAAEAAQABAAFAAUABQAGAAYABgAHAAcABgAHAAcACAAKAAkACQAIAAgABgAGAAYABgAG
AAYABgAGAAUABQAEAAQAAgACAAIAAgAEAAQABAAEAAQABAAEAAQABAAEAAYABwAHAAcA
CgAKAAoACgAIAAkACQAJAAoADAANAA0ADQANAAsACwALAAsACwALAAkACQAJAAsACwAJ
AAUABAAGAAUABQAFAAUABAACAAAA/f/7//n/+P/5//n/+f/5//n/+P/4//f/9f/1//X/
9f/1//b/9v/2//j/+P/4//j/9v/2//b/9v/2//b/9v/2//j/+P/5//n/+f/5//n/+f/5
//j/+P/2//f/9P/u/+b/4//k//H/BwAjAEIAZQCKAKkAxgDoABMBNgFCAToBMwEqAQUB
tABLAOX/mv95/3n/h/+d/7n/zf/Z/9//2v/O/8r/yP/B/7f/r/+h/5f/lP+W/5b/lf+V
/5r/nv+f/5v/mP+V/5X/mf+e/6H/pv+u/7b/vv/F/8z/0//X/97/4//n/+n/7P/s/+z/
7v/v//D/8f/y//L/8v/z//P/8//0//T/9P/0//T/9P/z//P/8//z//X/9f/1//X/9f/1
//X/9f/z//P/8//z//X/9P/0//T/9P/0//P/8//1//X/9f/1//T/9P/1//X/8v/y//L/
8v/0//T/9P/0//T/9P/0//T/9v/3//f/+P/6//r/+//7//3//v/+////AgADAAMABAAF
AAYACAAJAAwADQAPABAAEgAUABQAFQAXABkAGgAbABoAGgAaABoAGQAZABoAGgAYABgA
GAAYABYAFgAWABYAFQAVABQAEwASABEAEQAQAA8ADgANAAwACwALAAoACQAIAAcABgAF
AAUABQAEAAQABAAEAAQABAADAAMAAwADAAMABAAEAAQAAgACAAIAAgADAAMAAwAEAAUA
BQAGAAYABgAGAAYABwAHAAcACAAIAAYABwAHAAYABgAFAAUABgAHAAcABgAGAAYABgAG
AAYABgAGAAYABgAHAAcABgAGAAQABAAEAAQABgAGAAYABgAGAAYABgAHAAcACQAJAAkA
CwAKAA==
         </WaveFormData>
      </LeadData>
      <LeadData>
         <LeadByteCountTotal>10000</LeadByteCountTotal>
         <LeadTimeOffset>0</LeadTimeOffset>
         <LeadSampleCountTotal>5000</LeadSampleCountTotal>
         <LeadAmplitudeUnitsPerBit>4.88</LeadAmplitudeUnitsPerBit>
         <LeadAmplitudeUnits>��V</LeadAmplitudeUnits>
         <LeadHighLimit>2147483647</LeadHighLimit>
         <LeadLowLimit>268435456</LeadLowLimit>
         <LeadID>V4</LeadID>
         <LeadOffsetFirstSample>0</LeadOffsetFirstSample>
         <FirstSampleBaseline>0</FirstSampleBaseline>
         <LeadSampleSize>2</LeadSampleSize>
         <LeadOff>FALSE</LeadOff>
         <BaselineSway>FALSE</BaselineSway>
         <ExcessiveACNoise>FALSE</ExcessiveACNoise>
         <MuscleNoise>FALSE</MuscleNoise>
         <LeadDataCRC32>3919104007</LeadDataCRC32>
         <WaveFormData>
/v/+//7//v/+//7//v//////AAABAAIAAgADAAQABAAGAAYABwAHAAUABQAFAAMABQAG
AAYABQADAAIAAgABAAAA///9//v/+//6//j/9//2//T/8//x//H/8f/x//H/8v/y//L/
8v/w/+//7v/t/+7/7//x//L/8P/v/+//7v/w//D/8P/w//L/8v/y//L/8v/y//H/8f/z
//P/8//z//P/7//s/+r/6P/l/+H/5v/0/wYAHAA4AFYAdQCPAKYAxADoAAcBFgEdARUB
8QCyAF0ABwDM/7H/pf+l/6n/sP+4/7//x//K/8j/xv/K/8r/yP/E/8H/uf+0/7T/s/+x
/6//sv+1/7X/sf+t/6n/p/+p/6//s/+4/7z/wP/H/83/0P/W/9v/3//k/+j/6f/r/+z/
6v/r/+v/7f/t/+3/8P/w//D/8P/w//D/8P/w//L/8//z//P/8//z//P/8//z//T/9P/0
//T/9f/1//X/9P/z//P/8//1//X/9v/2//T/9P/z//P/9f/2//b/9v/2//b/9v/2//T/
9P/0//X/9//3//f/9//3//f/9//3//f/+P/6//v/+//8//z//f/9//3//f8AAAMAAwAE
AAUABAAGAAcACAAKAAsADgAPABIAFAAUABUAFAAUABYAFwAYABkAGgAaABoAGgAaABoA
GwAbABoAGQAbABoAGgAZABYAFgAVABMAFAAUABQAFQASABIAEQAOABAADwAOAA0ACwAL
AAoACQAIAAgACQAJAAoACgAKAAoACAAIAAYACAAKAAoACgAKAAsADAAMAAwADAAMAAwA
DgAPABAAEAAQABAADwAPAA8AEgATABMAEwATABMAFAAUABEAEQARABIAEgASABIAEgAR
ABEAEQARABMAEwASABIAEQARABIAEgAQAA8ADwAPAA4ADwAQABEAEQAPAA8ADwAQABIA
EgASABIAFQAWABYAFgAWABYAFgAWABgAGQAZABoAGQAaABoAGwAeAB4AHgAeAB0AHQAd
AB0AHwAdAB0AHgAeAB0AGwAaABkAFwAWABUAFgAVABQAEgAPAA0ADAAKAAsACQAJAAkA
CwALAAoACgAJAAgABgAFAAcABwAHAAcABgAGAAYABQAHAAYABgAGAAYABgAIAAgABgAG
AAYABgAHAAcABwAHAAkABwADAP///v/+//r/+f/5//7/CgAcADQATgBuAIkAoQC4ANQA
+AARARwBHQEPAecApABNAP//0P+7/7f/t/+9/8T/zP/V/93/3v/Y/9b/2P/Y/9T/0P/L
/8P/wP/A/7//vf+5/7z/v/+//7v/uf+1/7P/t/+7/7//xP/I/8z/0f/V/9z/4v/n/+v/
7v/y//P/9f/2//j/+f/5//v/+//7//r/+v/6//r/+v/6//r/+v/8//3//f/9//v/+//7
//v//f/+//7//v/9//3//P/7//z/+//7//v//f/9//7//v/+//7//f/9//3//v/+//7/
/P/8//z//P/8//z//P/9/////////////f/9//3//f///wAAAgADAAEAAgACAAMABQAF
AAUACAAJAAkACgALAAsADAAMAAwADwARABUAFwAYABoAGgAbABoAGgAcAB0AHQAdAB0A
HAAaABoAGgAaAB0AHQAcABsAGgAYABcAFQAWABYAFQATABMAEgARABEADwAOAAwACAAJ
AAkACQAJAAcABwAGAAUABAAEAAUABQAEAAQABAAEAAQABAACAAQABgAGAAYABgAGAAYA
BQAEAAYABgAGAAgABwAIAAgACAAIAAcABwAHAAgACQAJAAkACAAHAAcABgAHAAcABwAI
AAoACgAKAAoABwAHAAcABwAHAAcABgAGAAUABQAGAAYABgAFAAUABQAIAAkACgAKAAgA
CAAIAAgACwAMAAwADAALAAoACQAIAAoACwALAAwADwAQABAAEQAQABAAEAAQABIAEwAU
ABUAEwARABEAEgASABEADwAOAAwACwALAAsACAAHAAYABAADAAEAAAD+//3/+//7//v/
+f/5//j/+P/6//r/+f/5//f/9//3//f/9//2//X/8//0//T/9f/2//j/+P/6//r/+P/4
//j/+P/3//f/9//3//f/9f/1//X/8v/u/+j/5f/j/+b/8v8IACAAPgBeAHkAkQCsAMwA
8gAVASgBLwErAQ8B1gB/ACEA2P+t/53/n/+l/6z/tP+7/8H/xP/A/7r/vP++/7r/tv+v
/6f/ov+g/5//n/+h/6b/qf+r/6v/qf+l/6P/of+l/6v/sP+2/7z/wf/F/8r/0P/T/9n/
3v/i/+X/5//o/+j/6f/p/+v/6//r/+7/7v/u/+7/7P/s/+z/7P/s/+3/7f/t/+3/7f/t
/+3/6//s/+z/7P/s/+3/7f/t/+r/6f/p/+n/6v/r/+3/7v/u/+7/7f/t/+v/7P/s/+z/
7v/u/+7/7v/s/+z/7P/t/+//7//v/+//7f/t/+3/7f/t/+7/8P/x//P/9P/0//X/8//z
//P/9v/5//n/+v/7//z//v///wAAAgADAAYABwAKAAwADAANAAwADAAOAA8ADwAPAA8A
DgAQABAAEAAQABAADwANAAsACwAKAAoACQAHAAYABAABAAAAAAAAAAEA/v/+//3/+v/6
//n/+P/3//n/+f/4//f/9f/0//T/8//0//T/9P/0//T/9P/y//T/9P/0//T/9P/1//b/
9v/2//T/9P/0//b/+f/6//r/+v/6//n/+f/5//j/+f/5//n/+//7//z//P/5//n/+f/6
//z//P/8//z//f/9//3//f/7//v/+v/6//3//f/+//7//P/9//3//P/+//7//v/+/wEA
AgACAAIAAgACAAIAAgAEAAUABQAGAAYABgAFAAUABwAIAAkACgAJAAkACQAJAAkABwAH
AAgACQAJAAgACAAHAAUABAADAAQAAwACAAAA+//5//j/9v/z//H/8f/x//P/8//y//L/
8P/w/+//7//x//H/8f/x//D/8P/w/+//7f/s/+z/7P/u/+7/8P/w/+7/7v/u/+7/7v/v
//D/8f/x/+//7f/r/+j/5P/g/9v/2//e/+j/+v8SAC4ATgBvAI0AqADIAOwADwEiASkB
IwEHAc4AewAdANT/rf+b/5f/m/+i/6r/s/+9/8D/vv+6/7r/vP+4/7L/r/+r/6b/pP+j
/6H/n/+i/6X/pf+j/6H/n/+f/6P/pf+r/7D/sv+4/7//xf/K/9D/1f/b/97/4v/j/+X/
5v/o/+n/6f/r/+v/6//q/+r/6v/q/+r/6v/q/+r/7P/t/+3/7f/r/+v/6//r/+z/7v/v
//D/7//v/+7/7f/t/+3/7v/v/+//7//w//D/7v/u/+3/7f/v//D/8P/w/+7/7v/u/+7/
7v/u/+7/7//x//H/8f/x/+//7//v/+//8f/y//T/9f/z//T/9P/1//f/9//3//r/+f/5
//r/+//6//z//f/+/wIAAwAGAAcACAAKAAoACwAMAAwADgAPABEAEQARABAAEAAQABAA
EAARABEAEAAPAA0ADAAMAAsADAAMAAsACQAJAAgABwAHAAQABAADAAAAAQABAAEAAQAA
AP///f/7//z//P/9//3//P/8//z//P/6//r/+P/6//v//P/9//7//f/+//7//v8AAAAA
AAACAAEAAgACAAIAAgABAAEAAQAEAAUABQAFAAUABQAGAAYABQAFAAUABgAIAAgACAAI
AAUABQAFAAUABgAHAAcACAAIAAcABwAGAAYABQAFAAUABgAHAAYABgAGAAYABgAGAAkA
CgAKAAoADAAMAAwADAAKAAsACwAMAA0ADgAOAA8AEAAQABAAEAASABMAFAAVABUAEwAT
ABQAEgARAA8ADgAQAA8ADwAPAAwACwAKAAgABwAFAAQAAgD///3//f/9//3//f/8//z/
/v/+//3//f/7//v/+//7//7//v/+//3//f/8//z//P/6//r//P/8//7//v/+//7/+//7
//v/+//9///////9//r/+P/y/+//7f/w//j/CAAeADYAVABxAIkAngC2ANYA9wAMARcB
FwH/AMwAfQAlAOL/wf+1/7H/s/+8/8L/yf/R/9b/1P/S/9L/1v/W/9L/z//J/8T/wP+/
/73/vf++/8H/w//B/7v/t/+z/7H/tf+7/8D/xP/K/8//1f/Y/97/4f/l/+r/7v/z//X/
9v/2//X/9f/3//f/9//6//r/+v/6//n/+P/3//b/+P/5//n/+f/5//n/+f/5//f/+P/4
//j/+v/7//v/+//4//f/9//3//n/+f/6//r/+P/4//f/9//1//b/9v/2//j/+P/4//j/
9v/2//b/9//1//X/9f/1//X/9f/1//X/9f/2//j/+f/7//z//P/9//v/+//7//7//f/9
//7///8AAAIAAwAEAAUABQAHAAcACgAMAAwADQAMAAwADgAPABAAEQASABIAFAAUABQA
FAAVABUAFAATABUAFAAUABMAEAAQAA8ADQAMAAwADAANAAwADAALAAgACAAHAAYABQAH
AAcABgAFAAIAAgADAAMAAgACAAIAAgAEAAQAAgAEAAIAAgACAAIABQAGAAYABgAEAAQA
BAAGAAcACAAIAAgACgAJAAkACQAIAAkACQAJAAkACQAKAAoACQAJAAkACgAKAAoACgAK
AAsACwALAAsACgAJAAcABgAHAAcACAAIAAYABQAFAAUACAAJAAoACwAKAAgACAAIAAgA
CwAMAAwADAAOAA4ADgAOAAwADQANAA4AEQASABIAEwASABIAEgASABEAEQARABEAFAAT
ABQAFgAVABMAEAAOABAADwAPAA8ADAALAAoACAAEAAEA///8//3/+//7//v/+//7//r/
+v/8//z/+//7//v/+//7//v/+//6//n/9//4//j/+f/6//n/+P/5//j/+v/6//r/+v/5
//n/+f/5//n/+f/5//f/9v/0//D/6//p/+r/8v8EABoANABUAHEAhwCcALYA1gD3AAoB
EwEPAfcAwABxABsA1v+z/6f/pf+r/7b/vv/F/83/0v/O/8j/yP/M/8z/xv/B/7v/tv+y
/6//rf+t/67/sf+3/7n/t/+z/63/q/+t/7H/tv+8/8L/yf/P/9T/2P/b/93/4v/m/+v/
7//w//D/8f/w//H/8P/v//L/8v/y//L/8v/y//L/8v/w//H/8f/x//H/8f/x//H/8f/y
//L/8v/y//P/8//z//L/8f/x//H/7//v//D/8P/x//L/8v/z//L/8v/x//D/8P/w//D/
8P/u/+7/7v/v//H/8f/x//H/8v/z//T/9f/y//L/8//z//X/9v/2//f/+f/5//n//P/7
//v//P/9////AgAEAAYABgAHAAoACwAMAA4ADgAPABAAEAASABMAEQARABEAEAATABQA
FQAWABUAFQAUABMAEwASABIAEQAOAA4ADQALAAcABgAFAAUABQAGAAYABAADAAEA///9
///////+//3//v/+///////8//z//P/8//z//P/6//z/+v/6//r/+v/7//z//P/8//z/
/P/8//7//f/+//7//v//////AAABAAEAAQAAAP///////wAAAAABAAEAAQACAAEAAAD/
//7//v///wAAAQD//////v/+//////8AAAAAAAD//////f/+/wAAAAAAAAAAAgAEAAUA
BgAFAAQAAwACAAQABQAFAAYABQAGAAYABwAKAAoACgAKAA0ADQANAA0ACgAHAAYABgAH
AAcABgAGAAYABQAFAAUABAADAAIAAAD7//n/+P/2//T/8f/w/+//8f/x//D/8P/u/+7/
7f/t/+//7//v/+//8P/w//D/7//t/+z/7P/s/+7/7v/w//D/7v/u/+7/7v/t/+3/7f/t
/+//7//v/+v/6P/k/97/2f/X/9r/5P/y/woAJgBEAGUAgQCcALgA3gAFAR4BKQEpARkB
7gChAEMA6v+x/5X/jf+P/5b/oP+p/7H/tv+0/67/rP+u/6z/pv+h/53/lv+U/5X/l/+V
/5b/mf+b/5v/mf+Z/5f/lf+X/53/ov+m/6z/r/+3/77/xP/J/8//1P/Y/9v/3f/c/9z/
3f/f/+H/4f/h/+L/4v/i/+L/4v/i/+L/4v/j/+X/5v/n/+b/5f/k/+P/4//k/+T/5P/k
/+X/5f/l/+b/5f/l/+X/5//n/+j/6P/n/+b/5P/j/+X/5v/m/+b/5v/m/+b/5v/k/+T/
5P/l/+X/5f/l/+X/4//j/+P/4//l/+b/6P/p/+n/6v/q/+v/7f/t/+3/8P/z//P/9P/1
//T/9v/3//j/+v/7//7///8AAAIAAgADAAQABAAGAAcACQAJAAkACAAGAAYABgAGAAUA
BQAEAAMAAwACAAIAAQD+//7//f/7//v/+v/5//n/9v/2//X/8v/0//P/8v/x/+//7//u
/+3/6v/q/+v/6//r/+z/7f/u/+z/7P/q/+z/7P/s/+z/7P/t/+7/7v/u/+7/7v/u//D/
8f/y//L/8v/y//H/8f/x//L/8//z//P/9f/1//b/9v/z//P/8//0//b/9v/2//b/9f/1
//X/9f/2//f/9//4//f/9//4//j/+P/3//j/+f/6//v//P/7//z//P/8//7//v/+//7/
/v//////AAD//wAAAAABAAUABgAHAAgACAAHAAYABQAHAAUABQAGAAgABwAFAAQAAwAB
AAAA///////////+//v/+f/4//b/9f/z//P/8//1//X/9P/0//L/8v/x//H/8//z//P/
8//y//L/8v/x//H/8P/w//D/8v/y//T/9P/y//L/8v/y//L/8//0//X/9f/z//P/7//s
/+r/6P/j/+H/4v/q//j/DgAoAEgAZwCFAKAAvADcAAEBGAEjASEBDQHcAI8AMwDm/7v/
p/+d/5//pv+u/7f/wf/I/8b/wv/E/8b/xP/A/7v/t/+y/7D/r/+v/6v/rP+t/6//r/+r
/6n/qf+p/63/sf+2/7r/vv/F/8v/0P/W/9v/4f/k/+j/6//t/+7/7v/v//H/8//z//P/
8v/y//L/8v/z//T/9f/2//b/9//3//f/9f/1//X/9f/1//b/9v/2//T/9f/1//X/9f/1
//b/9//3//f/+P/4//b/9v/1//X/9//4//j/+P/4//j/+P/4//j/+P/4//n/+//7//v/
+//5//n/+f/5//v//P/+/////f/+//7///8BAAEAAQAEAAMAAwAEAAUABAAGAAcACAAM
AA0AEAARABAAEgASABMAFgAWABgAGQAbABsAGwAaABgAGAAYABgAGwAbABoAGQAXABYA
FgAVABUAFgAWABUAFQAUABMAEwAQABAADwAMAA4ADQAMAAsACQAJAAgABwAGAAYABwAH
AAgACAAIAAgABgAGAAQABgAIAAgACAAIAAgACAAHAAYACAAIAAgACgALAAwADAAMAAoA
CQAJAAkACwANAA4ADwANAA0ADgAOAA8ADwAPABAAEAAQABAAEAANAA0ADQANAA4ADwAP
ABAAEAAPAA8ADgAQAA8ADwAPAA4ADwAQABEADwAOAA8AEAARABIAFQAWABYAFgAUABQA
FAAUABYAFwAXABgAFwAYABgAGQAcABwAHAAcAB0AHQAdAB0AHQAbABsAHAAeAB0AGwAa
ABkAFwAWABUAFQAVABUAFAARAA8ADgAMAAkABwAHAAcACQAJAAgACAAGAAYABQAFAAcA
BwAHAAcABgAGAAYABQAFAAQABAAEAAYABgAIAAgABgAGAAYABgAHAAcABwAHAAcABwAH
AAMAAgAAAP7/+//5//r/AgAQACQAPABaAHcAjwCmAMAA3gD9ABIBGwEZAQEB0ACDAC8A
7v/N/7//u/+9/8L/yP/R/9v/4P/i/97/3P/e/97/2v/X/9H/zP/K/8v/y//J/8j/yf/J
/8f/w/+//7v/u/+//8X/xv/K/9D/1f/b/+D/5P/p/+//9P/4//n/+f/6//z/+//9////
//////7//v/+//7//v/+//7//v///wEAAgADAAIAAQAAAP//AQACAAIAAgACAAMAAwAD
AAIAAQABAAEAAwADAAQABAADAAIAAAD//wEAAgACAAIAAgACAAIAAgAAAAAAAAABAAEA
AQABAAEA//////////8BAAIABAAFAAMABAAEAAUABQAFAAUACAAJAAkACgALAAsADAAM
AAwAEAARABQAFQAWABgAGAAZABwAHAAeAB8AHwAfAB8AHgAeAB4AHgAeACEAIQAgAB8A
HwAeAB4AHQAaABoAGQAXABcAFgAVABUAEgASABEADgAPAA8ADwAPAA0ADQAMAAsACAAI
AAkACQAJAAoACwAMAAsACgAHAAgACQAKAAsADAALAAwADAAMAAwADAAMAA4ADwAQABAA
EAAOAA0ADQANABAAEQARABEAEQARABIAEgAPAA8ADwAQABIAEgASABIADwAPAA8ADwAP
AA8ADgAOAA0ADQAOAA4ADgANAA0ADQAQABEAEAAPABAAEAAQABAAEAATABQAFAAUABIA
EgASABIAEAARABEAEgAUABYAFwAZABgAGAAYABgAGQAZABkAGQAZABcAFwAYABYAFQAT
ABIAEgARABEAEQAPAA0ACwAIAAcABQAEAAIA///9//3//f/9//3//P/8//z//P/7//v/
+//7//v/+//+//7//v/9//v/+v/6//r/+v/6//z//P/8//z//P/8//n/+f/5//n/+//7
//3/+//4//T/8P/r/+n/7P/4/woAIAA6AFgAdwCPAKQAvADeAP8AEgEbARkBAQHKAHkA
HwDY/7X/p/+l/6v/tP+8/8P/zf/Q/87/yP/I/8r/yP/E/73/tf+w/6z/q/+p/6v/rv+z
/7f/t/+z/7H/rf+r/63/s/+4/7z/wv/H/8v/0P/W/93/4//o/+z/7//x//T/8v/x//H/
8//z//P/9P/0//T/9P/y//L/8v/y//L/8//z//P/9f/1//X/9f/1//b/9v/2//j/+f/5
//n/9v/1//X/9f/1//X/9v/2//b/9v/1//X/8//0//T/9P/2//b/9v/2//L/8v/y//P/
9f/1//X/9f/1//X/9f/1//X/9v/4//n/+//8//z//f/8//v/+v/8//////8AAAEAAgAE
AAUABgAGAAcACgALAA8AEgATABUAFgAWABgAGQAYABcAFgAUABQAFAAUABQAFAATABEA
DwAQABAAEQARAA8ADgAMAAkACAAIAAgACQAIAAgABwAEAAQAAwACAAEAAwADAAIAAQD+
//7///////7//v/+//7//P/8//r//P/+//7//v/+/wEAAgACAAIAAAAAAAAAAgADAAQA
BAAEAAQAAwADAAMAAgADAAMAAwAFAAUABgAGAAMAAwADAAQABgAGAAYABgADAAMAAwAD
AAUABQAEAAQABwAHAAgACAAIAAcABwAHAAYACAAKAAoACgAKAAkACgAKAAoACgAKAAoA
CgAIAAkACQAKAAsADAAMAA0ADwAQABEAEgASABEAEAAPABAADwAQABIAEgARAA8ADgAM
AAsACwALAAoACQAIAAYAAgD///3/+v/6//n/+v/7//v/+//6//r/+v/6//n/+f/7//v/
+//7//v/+v/5//f/+P/4//n/+v/4//j/+v/6//r/+v/6//r/+//7//v/+//5//f/9//1
//T/8v/u/+n/5//m//D/AgAaADgAWAB5AJcAsgDQAPQAFwEuATcBNwEjAfQApwBHAPL/
vf+j/53/of+s/7T/vf/H/8z/yP/C/8D/wP+8/7j/tf+x/6z/qv+p/6f/pf+m/6v/r/+v
/63/q/+p/6f/qf+t/7D/tP+6/8H/yf/Q/9b/2//f/+L/5P/n/+n/7P/u/+//7f/v/+//
7//u/+7/7v/u/+//8P/x//L/8v/z//P/8//z//P/8//z//P/9P/0//T/8v/z//P/8//0
//P/8//z//H/8f/y//L/8v/y//H/8f/z//T/9P/0//P/8v/x//D/8f/y//P/9f/z//P/
8//z//P/8//z//P/9f/2//j/+f/4//j/9//3//j/+f/6//7//f/9//7///8AAAIAAwAE
AAYABwAKAAsACgAMAAwADQAQABAAEgATABEAEQARABAAEAAQABAAEAAPAA8ADgANAAsA
CgAKAAkACQAKAAoACQAHAAYABQAFAAQABAADAAAAAgABAAAA///9//3//P/7//r/+v/7
//v/+P/4//j/+P/6//r/+P/6//z//P/8//z//P/8//v/+v/7//z//f8AAAAAAAD///7/
AAD///////8CAAMAAwADAAEAAQACAAIAAwADAAMABAACAAIAAgACAAMAAwADAAMABQAF
AAQABAAEAAMAAwACAAMAAwAEAAUABAAEAAQABAAEAAQABgAIAAkACgAKAAoACgAKAAgA
CQAJAAoADQAOAA4ADwAOAA4ADgAOAA8ADwAPAA8ADwANAA0ADgAOAA0ACwAKAAoACQAJ
AAkABgAFAAQAAgAAAP/////+//v/+f/5//n/+f/5//j/+P/4//j/9//3//f/9//3//f/
+v/6//r/+f/3//b/9v/2//b/9v/4//j/+v/6//r/+v/3//f/9//3//v/+//7//n/9P/w
/+r/5//l/+j/9P8IAB4AOgBaAHkAkwCqAMYA6gAJARwBIwEdAf0AwABrABMA1P+1/6f/
pf+r/7L/vP/D/8n/zP/I/8b/yP/M/8r/xv/D/7v/tP+0/7H/sf+v/7L/tf+3/7P/rf+p
/6f/qf+t/7P/uP++/8b/y//R/9b/2P/d/+H/6P/s/+//8f/w//D/7//v//H/8f/x//T/
9P/0//T/8v/y//L/8v/0//X/9f/1//X/9f/1//X/9f/2//b/9v/2//f/9//3//b/9f/1
//X/9//3//j/+P/2//b/9f/1//X/9v/2//b/9v/2//b/9v/0//T/9P/1//f/9//3//f/
9//3//f/9//3//j/+v/7//3//v/+/////f/9//3/AAADAAMABAAFAAQABgAHAAgACAAJ
AAwADQAQABIAEgATABQAFAAWABcAGQAZABkAGAAYABgAGAAYABcAFwAWABUAFgAWABcA
FwAWABYAFQATABIAEgASABMAEAAQAA8ADAAMAAsACgAJAAsACwAKAAkABgAGAAcABwAI
AAgACAAIAAgACAAGAAgACAAIAAgACAALAAwADAAMAAwADAAMAA4AEQASABIAEgASABEA
EQARABAAEQARABEAEgATABUAFgAUABMAEgASABQAFAAUABQAEwATABMAEwATABMAEgAS
ABMAEwAUABQAEgARABEAEQAQABEAEgATABMAEwASABAAEAAQABAAFAAWABcAGAAYABgA
GAAYABYAFwAXABgAGwAcABwAHQAcABwAHAAcAB4AHwAgACEAIQAfAB8AIAAeAB0AGwAa
ABoAGQAZABkAGAAXABYAFAATABEAEAAOAA0ACwALAAsACwALAAoACgAKAAoACQAJAAcA
BwAHAAcACgAKAAoACQAJAAgACAAIAAgACAAKAAoACgAKAAoACgAHAAcABwAHAAsACwAL
AAsACAAEAAAA/f/5//z/CAAYACwARgBiAH0AlQCqAMQA5AADARYBHQEbAQEBygB5ACUA
5v/J/73/u/+//8T/zP/T/9v/3v/e/9j/2P/c/9z/2v/V/8//yP/E/8X/w//B/8L/xf/F
/8P/wf+9/7f/tf+5/7//xv/K/9D/1f/Z/97/4v/n/+v/7v/0//f/+//8//r/+//5//v/
+//7//7//v/+//7//P/8//z//P/+/////////////////////f/+//7//v8AAAEAAQAB
AP7//f/9//3//f/9//7//v8AAAAA//////3//v/+//7/AAAAAAAAAAD8//z//P/9//3/
/f/9//3//f/9//3//f/7//z//v///wEAAgACAAMAAQABAAEABAAFAAUABgAHAAgACgAL
AAwADAANABAAEQAUABYAFgAXABcAFgAXABcAGQAZABkAGAAZABoAGwAcABsAGwAaABkA
GQAYABgAFwAUABQAEwARABAAEAAQABEAEAAQAA8ADAAMAAsACgAJAAkACQAIAAcABAAE
AAUABQAEAAQABAAEAAQABAACAAQAAgACAAIAAgAFAAYABgAGAAQABAAEAAYABQAGAAYA
BgAHAAcACAAJAAgACQAJAAkACwALAAwADAALAAsACwAMAAwADAAMAAwACwALAAsACwAJ
AAkACAAIAAkACQAKAAoACQAHAAYABQAGAAcACAAJAAsACgAIAAgACAAIAAsADAAMAAwA
DgAOAA4ADgANAA0ADAAMAA8AEAAQABEAEgASABIAEgATABMAEwATABEADwAPABAAEAAP
AA0ADAANAA0ADgAPAA0ACwAJAAYABQADAAIAAAD///3//f/9//v/+//6//r/+v/6//n/
+f/3//f/9//3//r/+v/6//n/+//6//r/+v/5//j/+f/4//n/+v/7//z/+f/5//n/+f/5
//n/+f/5//j/9P/w/+n/5//o//L/BAAaADYAVABzAI0ApgDAAOYABwEcASUBIwELAdYA
hQArAOD/tf+j/6H/p/+w/7r/w//L/8z/yP/A/8D/wv/A/7z/t/+v/6r/pv+l/6X/p/+q
/6//s/+1/7P/rf+p/6f/qf+t/7T/uv/A/8f/y//Q/9T/1//d/+L/5v/r/+3/7v/w/+//
7//x//H/8f/0//T/9P/0//T/9P/0//T/8v/z//P/8//1//X/9f/1//P/9P/0//T/9P/1
//X/9f/0//P/8//z//P/8//0//T/9v/2//X/9f/z//T/9P/0//b/9v/2//b/9P/0//T/
9f/1//X/9f/1//b/9//4//n/+P/4//n/+f/6//z//f///////////wIAAwADAAQABQAI
AAoACwAMAAsACwANAA0ADwASABMAFQAWABYAGAAZABkAGQAZABgAGAAYABgAGAAWABUA
EwARABEAEAAQAA8ADgAOAA0ACwAJAAgABwAHAAgACAAHAAQAAgABAAAA/////////v/9
//z//P/9//3//P/8//z//P/+//7//P/+//z//P/8//z//f/+//7//v/+//7//v8AAP//
AAAAAAAAAQABAAIAAwACAAMAAwADAAMAAwAEAAQAAwADAAMABAACAAIAAgACAAIAAwAE
AAUAAwADAAIAAgADAAMABAAEAAQAAwADAAMAAgADAAQABQAFAAUABQAFAAUABgAGAAcA
CQAJAA==
         </WaveFormData>
      </LeadData>
      <LeadData>
         <LeadByteCountTotal>10000</LeadByteCountTotal>
         <LeadTimeOffset>0</LeadTimeOffset>
         <LeadSampleCountTotal>5000</LeadSampleCountTotal>
         <LeadAmplitudeUnitsPerBit>4.88</LeadAmplitudeUnitsPerBit>
         <LeadAmplitudeUnits>��V</LeadAmplitudeUnits>
         <LeadHighLimit>2147483647</LeadHighLimit>
         <LeadLowLimit>268435456</LeadLowLimit>
         <LeadID>V5</LeadID>
         <LeadOffsetFirstSample>0</LeadOffsetFirstSample>
         <FirstSampleBaseline>0</FirstSampleBaseline>
         <LeadSampleSize>2</LeadSampleSize>
         <LeadOff>FALSE</LeadOff>
         <BaselineSway>FALSE</BaselineSway>
         <ExcessiveACNoise>FALSE</ExcessiveACNoise>
         <MuscleNoise>FALSE</MuscleNoise>
         <LeadDataCRC32>2060560497</LeadDataCRC32>
         <WaveFormData>
/P/8//3//f/9//z//P/8//r/+v/6//z//f///wAAAwADAAMAAwADAAUABgAGAAYABQAG
AAYABgADAAIAAQAAAAAAAAD///7/+//4//X/8v/x/+//7v/u/+//7//v/+//6//q/+r/
6v/q/+r/6v/q/+r/6v/q/+j/6P/o/+j/6f/p/+n/6f/o/+j/6P/o/+j/6P/o/+f/5//o
/+j/6P/n/+X/5P/h/93/2f/V/9T/1P/b/+L/7v///xYALABEAF0AeACaALkA1wDwAPcA
3QC2AIIASwApABUABwD7/+3/2//M/8b/xf+//7n/t/+1/7H/sP+t/6z/p/+i/5//nv+b
/5b/mP+b/5z/nP+c/5//oP+k/6j/rf+y/7b/u//C/8b/y//O/9L/1f/W/9f/2P/a/97/
3v/e/9//3//f/9//4P/g/+H/4v/h/+P/4//j/+P/4//i/+L/4//j/+P/4//l/+X/5f/l
/+T/5P/k/+T/5f/l/+X/5f/l/+X/5f/l/+b/5v/n/+f/5//o/+j/6P/o/+j/6v/r/+v/
7P/t/+7/8v/z//b/+P/7//3//v8BAAIABAAGAAYACQAJAAsADAAPABEAEgAUABcAGAAZ
ABoAGwAdAB8AIAAiACMAIwAjACMAJAAkACQAJAAkACMAIwAiAB8AHQAdABkAFwAVABQA
EgARABAAEAAOAAsACQAHAAgABgAFAAMAAgAAAP///v////3//P/7//r/+f/5//j/9//2
//b/9f/3//f/9//3//f/9//3//f/9//4//j/+P/4//n/+f/5//n/+f/5//n/+f/7//v/
/P/8//z//f/9//3//v///////////////////////////wEAAQACAAIAAQABAAEAAQAB
AAEAAQAAAAIAAgACAAIAAQABAAEAAQABAAIAAwADAAEAAQABAAEAAQABAAIAAgACAAIA
AgACAAIABAAFAAUABgAHAAcABwAGAAgACAAIAAgACAAKAAsADQAQABMAEwATABEAEQAT
ABQAFgAWABcAGAAWABYAEwASABMAEgASABIAEQAQAA8ADAAJAAYABQADAAQABAADAAMA
AQABAP///v/+//7//v/+//7//v/+//7/AAD+//7//v/+//////////3//P/8//z//P/8
//z//P/9//3//v/+//7//f/9//r/9//z/+//7f/s/+z/8f/6/woAHQAyAEgAYAB3AJIA
tADTAO0ABAEBAeUAugCEAFEAMwAjABcACwD9/+v/4P/e/9v/1f/P/8v/yf/H/8b/w//A
/73/uv+1/7L/r/+u/7D/s/+0/7T/tP+1/7b/uv++/8P/xv/O/9P/2P/e/+H/5P/o/+v/
6v/t/+7/8P/0//b/+P/3//f/9//3//b/9v/3//j/+//9//3//f/9//3//P/8//z/+//6
//n/+f/5//n/+f/8//z//P/8//3//f/9//3///////////8AAAAAAQABAAAAAAD///7/
/v/+/wAAAQABAAIAAwAEAAUABQAHAAgACQALAAwADwASABQAFgAWABcAFwAZABoAHQAf
ACAAIgAhACIAIwAkACMAJQAnACgALAAtAC0ALQAuADAAMQAyADEAMAAuAC0ALAApACcA
JwAmACUAJAAkACEAHwAdABwAGAAVABMAEQARABAAEAAPAA4ADAALAAoACQAHAAYABQAG
AAUABQAEAAEAAAAAAP///f/9//3//f/9//3//f/9//7/AAABAAIAAAABAAEAAQD/////
////////AQABAAIAAQAAAAAA//8AAAIABAAFAAMAAwADAAMAAgABAAAA//8BAAEAAgAC
AAMAAwADAAMABQAFAAUABAADAAIAAQAAAP///////////f/+//////8BAAMAAwAEAAYA
BgAGAAYABwAHAAYABgAFAAUABQAEAAYABgAGAAYACAAKAAsADQAOABEAEQARAA8ADwAR
ABIAEAAQABEAEgAUABQAEQAQAA0ADAAMAAwACgAIAAYAAgD///z/+//5//j/+P/3//f/
9//3//X/9P/0//T/9P/0//T/9P/0//T/8//w/+//7v/x//P/9P/1//f/9v/2//b/9f/0
//P/8v/v/+//8P/w//D/7f/r/+j/5f/h/93/2f/Y/9r/3//m//T/CQAgADYATgBnAIgA
qgDNAO0ABAELAfcA1ACkAGkAPQAhAA8AAwDz/9v/zP/K/8f/wf+9/7v/uf+3/7b/s/+s
/6f/pP+j/6L/of+i/6L/o/+k/6b/pv+n/6r/rP+u/7P/uP++/8P/yP/M/9H/1v/Y/9v/
4P/j/+T/5P/m/+j/6P/p/+n/6f/p/+j/6P/p/+r/6v/r/+r/6f/n/+f/5v/m/+f/5//n
/+f/6v/r/+z/7f/s/+z/7P/s/+3/7f/t/+3/7v/v//D/8f/w//D/8f/x//H/8v/y//L/
8v/y//T/9f/3//j/+f/6//3//f///wAA//8BAAIABQAIAAoADAAMAA8ADwARABIAFwAZ
ABoAHAAbABwAHQAeACEAIwAlACYAKgArACsAKwArACwALAAsACwALAArACsAKgAnACUA
JQAjACEAHwAeABsAGQAXABYAEgAPAA0ACwAKAAgABwAFAAQAAgABAAAA///9//z/+//8
//v/+//6//n/+P/4//f/9f/1//X/9f/3//f/9//3//f/+P/4//j/+v/7//v/+//7//v/
+//7//v//f/9//7//v/+/////////wAAAQABAAEAAQABAAEA////////////////AAAA
AAEAAQABAAEAAQABAAEAAAAAAAAAAAAAAAEAAQABAAEAAwAEAAMABAAEAAQABAAEAAUA
BQAEAAQABwAHAAcABgAEAAQABAAEAAQABgAHAAkACgANAA0ADQANAA0ADwAQABAAEAAR
ABIAEgASAA8ADgAPAA4ADgAOAAsACgAJAAYAAwAAAP///f/8//z/+//7//v/+//5//j/
+v/6//r/+v/6//r/+v/6//r/+P/4//j/9v/3//f/9//3//b/9v/2//b/9v/2//b/9f/1
//b/9v/2//X/9f/y/+//6f/j/9//3v/e/+P/6v/2/wcAHgA2AE4AZwCGAKgAyQDpAAYB
EQH9ANoArABzAEkAMQAfABEAAwDx/+L/2v/X/9H/y//H/8X/w//C/7//vv+5/7T/s/+w
/6v/qv+q/63/sP+y/7T/tf+4/7r/vv/D/8j/zv/T/9r/3v/j/+j/6v/v//D/8f/0//b/
+P/6//r/+//7//v/+//6//r/+//8//z//f/8//v/+//7//r/+v/7//v/+//7//3//f/9
//3//P/8//z//P/7//v/+//7//v/+//7//v//v/+/////////wAAAAAAAAAAAAACAAMA
AwAEAAUABgAFAAUABwAIAAsADQAOABEAEgAUABYAFgAZABkAGwAcAB8AIQAiACQAIwAk
ACUAJgApACsALQAuAC4ALwAvAC8ALwAwADAAMAAwADAALwAvACwAKQAnACcAJQAjACEA
IAAfAB0AGwAaABgAFQATABEAEgAQAA8ADQAKAAgABwAGAAUAAwACAAEAAAD//////v//
//7//v/9//3//f/9//3/+//7//v/+//9//7//v/+//z//f/9//3//f/9//3//f///wEA
AQACAAIAAgADAAMAAwAEAAUABQADAAMAAwADAAMAAwADAAMAAwADAAQABAAEAAMAAgAB
AAEAAQABAAAAAgACAAIAAgACAAEAAAD/////AAABAAEA////////AAAAAAAAAAAAAAMA
AwACAAIABQAFAAUABAAGAAYABgAGAAQABgAHAAkACgANAA0ADQANAA0ADwAQABAAEAAR
ABIAEgASAA8ADgALAAoACgAKAAkACAAHAAQAAQD+//3/+//4//j/9//3//n/+f/3//b/
9v/2//b/9v/2//b/9v/2//b/9P/0//T/8v/z//P/8//1//T/9P/0//L/8v/y//L/8//z
//T/9P/0//P/8f/u/+3/6f/j/9//3v/e/+H/6P/y/wEAGAAuAEIAWQByAJIAswDPAOoA
+wDtAMgAmgBjADkAJQAZAAsA///v/9z/0v/P/83/x//F/8H/v/++/73/vP+3/7T/sf+w
/6//rv+w/7H/sv+0/7b/uf+6/77/xP/H/8z/0P/V/9z/4P/j/+j/7P/t//D/8//0//j/
+P/4//j/+f/5//n/+f/6//r/+//8//v//f/9//3//f/9//z//P/9//3//f/9////////
////AAAAAAAAAAD//////////////////////v/+/////////wAAAAAAAAIAAgAEAAUA
BQAGAAcACAAJAAkACwAMAAsADQAOABEAEgAUABYAFgAXABcAGQAaAB0AHwAgACIAJQAm
ACcAKAApACsALQAuAC4ALwAvAC8ALwAwADAAMAAuAC4ALQAtAC4AKwApACkAJwAlACMA
IgAhAB8AHQAcABwAGQAXABUAEgAQAA8ADQAKAAgABwAGAAUAAwACAAEAAAD//////v//
//7//v/9///////////////////////9//7//v/+/wAAAQABAAEA/////////////wEA
AQACAAIAAgADAAMAAQACAAMAAwAFAAUABQAFAAUABQAFAAUABQAFAAYABgAFAAUABQAF
AAcABwAHAAYACAAIAAgACAAIAAcABgAFAAMABAAFAAUABwAFAAcABwAGAAYABgAGAAYA
BwAHAAYABgAFAAUABQAEAAUABgAHAAgACAAKAAsADQAMAA8ADwAPABEAEQATABQAFAAU
ABUAFgAYABgAFQAUABMAEgASABIADwAOAA0ACgAFAAIAAQD///7//v/9//3///////3/
/P/8//z//P/8//r/+v/6//r//P/6//r/+v/4//n/+f/5//n/+P/4//j/+v/6//r/+v/3
//f/+P/4//r/+f/1//L/8f/t/+f/4//k/+T/6f/w//r/CwAiADYATABjAH4AoADBAN8A
+AADAfEAzACeAGcAPwApABkACwD//+//3v/Y/9f/0//P/8v/yf/H/8b/w/++/7f/tP+v
/67/q/+s/6z/r/+y/7L/sv+x/7L/tP+4/73/wv/I/83/0v/Y/9v/4P/i/+X/6P/r/+z/
8P/y//L/8P/w/+//7v/t//D/8P/x//L/8f/z//P/8//z//P/8v/y//P/8//z//P/9P/1
//b/9//4//j/+P/4//f/9//3//f/+f/5//n/+f/6//r/+//7//v//P/8//z//v/+/wAA
AQAAAAAAAAAAAAMAAwAFAAYABwAJAAoADQANAA4ADwAOABEAEQATABQAFwAZABoAHAAd
AB4AHwAgACEAIwAlACYAKAApACkAKQAnACgAKAAoACcAJgAkACMAIwAhACAAIQAgAB8A
HgAeABsAGQAXABYAEgAPAA0ACwAJAAYABAABAAIAAAD///7//f/7//r/+f/4//f/9//2
//P/8v/y//H/7//v/+//7//v/+//7//v/+z/7P/r/+r/6//t/+7/7//x//H/8f/x//P/
9f/1//b/9f/0//T/8//z//T/9f/1//X/9f/1//X/8//z//P/8//z//P/9P/0//f/9//3
//f/+f/5//n/+P/3//b/9f/0//P/8//z//P/8f/w//H/9f/2//f/+P/5//r//f/9//z/
/P/8//v/+v/4//r/+v/6//r/+v/8//3////+/wEAAQABAAMAAwAFAAYABAAEAAUABgAI
AAgABQAEAAMAAgACAAIA///+//3/+v/1//L/8f/v/+7/7v/t/+3/6//r/+n/6P/o/+j/
6P/o/+j/6P/o/+j/6P/m/+b/5v/k/+X/5f/l/+P/4v/i/+L/5P/k/+T/5P/j/+P/5P/k
/+T/4//h/+L/3f/Z/9P/zf/M/8z/z//U/97/8f8IACAAOABRAG4AkgC3ANkA9AAHAfsA
3gC0AH0ARQAhAAsA/f/x/9//zv/E/8H/u/+1/7H/rf+r/6r/qf+m/6P/oP+d/5z/m/+Y
/5b/l/+a/57/nv+f/6D/pP+o/63/sP+2/7v/wP/G/83/0v/U/9f/2v/d/97/4P/i/+L/
4v/l/+X/5f/l/+b/5v/n/+j/5//p/+n/6f/r/+v/6v/q/+v/6//r/+v/6//r/+v/6//s
/+z/7P/s/+//7//v/+//8f/x//H/8f/w//D/8f/x//P/9P/0//T/9P/0//b/9//3//j/
+f/6//v/+//9//7/AQADAAQABwAGAAgACgAKAA8ADwARABIAFQAXABgAGgAdAB4AHwAg
ACEAIwAlACYAKgArACsAKwApACoAKgAqACoAKgApACkAKAAlACMAIwAhAB8AHQAcABkA
FwAVABQAEAANAAsACQAKAAgABwAFAAIAAAD///7//f/7//r/+f/4//f/9//2//P/8v/y
//H/8//z//P/8//z//P/8//z//H/8v/y//L/8v/z//P/8//z//P/8//z//P/9f/1//b/
9v/2//f/9//3//j/+f/5//v/+//7//v/+//7//v/+//7//v//P/8//v/+//7//v//f/9
//3//P/+//7//v/+//3//f/9//3////+//7//v/+//7//v8BAAEAAAAAAAEAAQABAAAA
AAAAAAAAAAAAAAIAAwAFAAgACwALAAsACwALAA0ADgAOAA4ADwAQABIAEgAPAA4ADwAO
AA4ADgANAAwACwAIAAcABAADAAEA/v/+//3//f/9//3/+//6//r/+v/6//r/+P/4//j/
+P/4//b/9v/2//b/9//3//f/9//2//b/9v/2//b/9v/2//X/9f/2//b/9P/1//X/9P/v
/+v/5f/h/97/3v/h/+j/8v8DABgAMABGAF8AegCaALsA3QD4AAkB/wDeALAAeQBLADEA
HwARAAcA9f/i/9j/1f/R/8v/yf/F/8P/wv/D/77/u/+4/7X/sv+v/6z/rv+z/7T/tv+0
/7X/tv+6/77/w//K/87/1f/a/+D/4//o/+r/7f/w//H/9P/2//j/+P/4//n/+f/5//n/
+v/6//v//P/7//3//f/9//v/+//6//r//f/9//3//f/9//3//f/9//7//v/+//7/////
/////////////////wAAAAABAAEAAwAEAAQABAAEAAQABgAHAAcACAAJAAoACwALAA0A
DgAPABEAEgAVABYAGAAaABoAGwAbAB0AHgAhACMAJAAmACcAKAApACoALQAvADEAMgAz
ADMAMgAxADEAMgAyADIAMgAyADEAMQAwAC0AKwArACsAKQAnACYAIwAhAB8AHgAcABkA
FwAVABQAEgARAA8ADgAMAAsACgAKAAkACQAJAAgABwAHAAYABQAEAAQAAwADAAMAAwAD
AAEAAQABAAEAAQACAAIAAgACAAMAAwADAAMAAwADAAMAAwAFAAUABgAEAAQABQAFAAUA
BgAHAAcABwAHAAcABwAJAAkACQAJAAkACQAKAAoACQAJAAkACQAJAAkACQAIAAgACAAI
AAgACQAJAAkACQAJAAoACwALAAoACQAIAAcACQAIAAoACgAKAAoACwALAAoACgANAA0A
DQAMAAwADAAMAAwACgAMAA0ADwAQABMAEwATABMAEwAVABYAGAAYABkAGgAaABoAFwAW
ABUAFAAUABQAFQAUABMAEAANAAoACQAHAAYABgAFAAUAAwADAAEAAAAAAAAAAAAAAAAA
AAAAAAAAAAD+//7//v/+/////////////v/+//7/AAAAAAAAAAD/////AAAAAAAA///9
//z/+f/3//P/7//s/+r/7//2/wAADwAkADoAUABnAIAAngC/AN0A+AAHAfkA1gCoAG8A
RQAxACEAFQALAPv/6v/i/+H/3f/X/9X/0f/P/8z/zf/K/8f/xP/B/77/u/+4/7j/u/+8
/77/vv+9/77/wP/E/8n/zv/S/9n/4P/k/+n/7P/w//H/9P/3//j/+v/8//7//v//////
/////wAAAAABAAIAAQADAAMAAwADAAMAAgACAAEAAQABAAEAAQABAAEAAQAEAAQABAAE
AAUABQAFAAUABQAFAAUABQAGAAYABwAHAAUABgAGAAYABgAGAAgACQAJAAoACwAMAA0A
DQAPABAADwARABIAFQAWABgAGgAaAB8AHwAhACIAIwAlACYAKAApACoAKwAsACsALQAv
ADAAMgAzADMAMwAzADQANAA0ADUANgA2ADcANAAxAC8ALwAtACsAKQAoACcAJQAjACIA
IAAdABsAGQAWABQAEwARABAADgANAAwACwAJAAgABwAGAAUABQAEAAMAAgACAAEAAQAB
AAEAAQD///////////3//v/+//7/AAABAAEAAQADAAMAAwADAAEAAwADAAQABAAEAAUA
BQADAAQABQAFAAUABQAFAAUABQAFAAUABQAFAAUABgAGAAUABQAFAAUABQAFAAUABAAC
AAIAAgACAAEAAQABAAEAAQACAAMAAwADAAMAAQABAAIABAAEAAQABAAHAAcABgAGAAUA
BQAFAAQABAAEAAQABAACAAQABQAHAAgACwALAAsACwALAA0ADgAOAA4ADwAQABIAEgAP
AA4ACwAKAAoACgAJAAgABwAEAAEA/v/9//v/+v/6//n/+f/5//n/9//2//T/9P/0//T/
9v/2//b/9v/0//L/8v/y//D/8f/x//H/8//y//L/8v/y//L/8v/y//H/8f/y//L/8v/x
//H/8P/t/+f/4f/d/9z/3v/h/+j/9P8FABoANABMAGUAfgCeAL8A3QD4AAEB8QDOAKAA
aQA9ACUAFQAJAP3/6//c/9T/0//N/8X/v/+7/7n/uv+3/7T/sf+w/63/qv+p/6b/pv+n
/6r/rP+s/63/rv+u/7L/t/+8/8D/xf/M/9L/1//a/97/4//m/+n/6v/q/+z/7v/s/+v/
6//r/+v/6v/q/+v/7P/v//H/8f/x//H/8f/w//D/7//v/+//7//x//H/8f/x//L/8v/y
//L/8f/x//H/8f/z//P/8//z//L/8v/z//P/9f/2//b/9v/2//b/+P/5//f/+P/5//r/
+//7//3//v///wEAAgAFAAYACAAKAAoADwAPABEAEgAXABkAGgAcABsAHAAdAB4AHgAf
ACAAIAAkACUAJQAlACcAKAAoACgAJwAmACQAIwAfABsAGAAXABYAFQAUABQAEgARABAA
EAANAAkABgADAAIAAAD///3//P/6//n/+P/3//X/9P/z//L/8f/x//D/7//u/+7/7f/t
/+3/7f/t/+z/6//q/+n/5//o/+j/6P/o/+n/6f/p/+v/6//r/+v/7f/v/+//8P/w//D/
8f/x/+7/7v/u/+3/7//v/+//7//x//H/8f/x//H/8f/y//L/8//z//P/8//x//H/8f/w
//D/8P/w//D/8f/x//H/8f/v//D/8f/x//P/9P/y//L/8v/y//P/8//y//L/8//z//P/
8v/w//D/8P/w//L/9P/1//f/9v/5//n/+f/5//n/+//8//7//v///wAA/v/+//v/+v/5
//j/+P/4//X/9P/z//D/7f/q/+n/5//m/+b/5f/l/+X/5f/j/+L/5P/k/+T/5P/k/+T/
5P/k/+T/4v/i/+L/4v/j/+P/4//j/+L/4v/i/+T/5P/k/+T/4f/h/+L/4v/i/+H/4f/g
/93/1//T/8//zv/O/9P/2v/k//f/DgAmAD4AWQB2AJgAvQDfAPwACwH9ANwAsAB3AEMA
IwAPAAEA8//j/9L/yP/F/8H/u/+3/7P/sf+w/7H/rP+p/6b/of+e/5v/mv+a/53/oP+i
/6D/of+i/6T/qP+t/7L/uP+//8b/yv/P/9T/1v/X/9r/3//g/+L/5P/k/+b/5f/l/+X/
5f/m/+b/5//o/+j/6f/o/+f/5//n/+b/5v/n/+f/5//n/+n/6f/p/+n/7P/s/+z/7P/t
/+3/7f/t/+3/7f/t/+3/7v/u/+//7//v//D/8P/w//L/8v/0//X/9f/2//f/+P/3//f/
+f/6//3///8AAAMABAAGAAgACAALAAsADQAOABEAEwAUABYAGQAaABsAHAAdAB8AIQAi
ACQAJQAlACUAJQAmACYAJgAkACQAIwAjACAAHQAbABsAGwAZABcAFgATABEADwAOAAwA
CQAHAAUABAACAAEA///+//z/+//6//n/9//2//X/8v/x//H/8P/x//D/8P/v/+3/7f/t
/+3/7f/t/+3/7f/t/+7/7v/u/+7/7//v/+//8f/x//H/8f/v//H/8f/y//L/8v/z//P/
8//0//X/9f/1//X/9f/1//f/9//3//f/+f/5//r/+v/7//v/+//7//v/+//7//r//P/8
//z//P/7//v/+//7//n/+v/7//v/+//8//7//v/+//7/AQABAAAAAAABAAEAAQAAAAAA
AAAAAAAAAAACAAMABQAGAAkACQAJAAkACQALAAwACgAKAAsADAAMAAwACQAIAAkACAAI
AAgABwAGAAUAAgD9//r/+f/3//j/+P/3//f/9//3//X/9P/0//T/9P/0//b/9v/2//b/
+P/2//b/9v/0//X/9f/1//f/9v/2//b/9P/0//T/9P/1//X/9v/2//T/8//x/+7/6//l
/+H/3//c/97/4//q//b/CQAeADQATABlAIIAogDDAOEA/AADAe0AxgCUAFsANwAjABMA
BwD3/+X/1v/Q/83/yf/F/8P/wf+9/7z/u/+4/7P/sP+v/6z/qf+m/6j/q/+s/6r/rP+t
/7D/tP+6/7//wv/I/83/0v/W/9v/4P/i/+X/6P/r/+z/7v/u/+7/7v/v/+//7//v/+7/
7v/v//D/7//x//H/8f/z//P/8v/y//H/8f/x//H/8//z//P/8//0//T/9P/0//X/9f/1
//X/9f/1//X/9f/2//b/9//3//n/+v/6//r/+P/4//r/+//7//z//f/+//////8BAAIA
AQADAAQABwAKAAwADgAOABEAEQATABQAFQAXABgAGgAdAB4AHwAgACAAIQAiACIAJgAn
ACcAJwAnACgAKAAoACcAJgAkACMAIgAfAB0AHQAbABkAFwAWABUAEwARABAADgALAAkA
BwAGAAQAAwABAAAA/v/9//z/+//5//j/9//2//X/9f/0//P/8v/y//H/8f/x//H/8f/v
/+//7//v/+//8P/w//D/8P/x//H/8f/x//H/8f/x//H/8//z//T/8v/y//P/8//z//T/
9f/1//f/9//3//f/9//3//f/9//3//f/+P/4//n/+f/5//n/+f/5//n/+P/6//r/+v/6
//v/+//7//v/+f/6//v/+//5//n/+f/5//n/+f/4//r/+v/6//r//P/9//3//v//////
///+/wAAAAAAAAAA/v8AAAEAAwAEAAcABwAHAAkACQALAAwACgAKAAsADAAMAAwACQAI
AAkACAAIAAgABwAGAAUAAgD///z/+//5//j/+P/3//f/+f/5//f/9v/0//T/9P/0//T/
9P/0//T/9P/y//L/8v/w//H/8f/x//P/8v/y//L/8v/y//L/8v/x//H/8v/y//T/9f/z
//L/7//r/+f/5f/i/+L/5//u//j/CQAcADIASABfAHoAnAC7ANcA8gD/AO0AyACWAF8A
NwAlABcACwD//+//3v/W/9X/0//N/8n/x//D/8L/wf++/7n/tv+x/7D/rf+q/6r/rf+u
/67/sP+z/7T/tv+6/7//xP/I/83/0v/Y/9v/4P/k/+f/6v/t//D/8P/y//L/8v/z//P/
8//z//T/9P/1//b/9f/3//f/9//5//n/+P/4//n/+f/5//n/+//7//v/+//6//r/+v/6
//n/+f/5//n/+//7//v/+//8//z//f/9////AAAAAAAAAAAAAAIAAwADAAQABQAGAAcA
BwAJAAoACwANAA4AEQASABQAFgAWABkAGQAbABwAHQAfACAAIgAjACQAJQAmACUAJwAp
ACoALQAvADAAMQAxADIAMgAyADIAMgAxADEAMAAtACsAKwApACcAJQAkACMAIQAfAB4A
HAAZABcAFQASABAADwANAAwACgAJAAgABwAFAAQAAwAEAAMAAwACAAEAAAAAAP///f/9
//3//f/9//3//f/9//v//P/8//z//v//////////////////////AQABAAIAAAAAAAEA
AQD//wAAAQABAAEAAQABAAEABAAFAAYABwAHAAcACAAIAAkACQAJAAkABwAHAAcABgAE
AAQABAAEAAQAAwACAAEAAwAEAAUABQADAAMAAwADAAUABgAGAAYABgAGAAkACQAIAAgA
CwALAAsACgAKAAoACgAKAAgACgALAA0AEAATABMAEwAVABUAFwAYABcAFgAWABYAFAAU
ABEAEAAQABAAEQASABIAEgASABAADQAKAAkABwAEAAQAAwADAAUABQADAAIAAQAAAP//
/v/8//z//P/8/////v///wAAAAABAAEAAQABAAAAAAAAAP7//v/+//7//////wAAAAAA
AP///f/8//n/9f/v/+v/6v/s//H/+P8EABUAKgBAAFYAbwCMALAA0wDxAA4BGwEJAeYA
uAB/AFMANwAlABcACQD3/+j/4v/h/9v/1f/R/83/y//I/8f/wv+9/7r/uf+2/7X/tP+2
/7f/uv+8/7r/uf+6/7z/wP/H/8z/0P/X/9r/3v/j/+j/7P/v//T/9//4//r//P/8//r/
+f/5//n/+f/8//z//f/+////AQABAAEA//////7//v8BAAEAAQABAAIAAwAEAAUABQAE
AAMAAgAFAAUABQAFAAcABwAHAAcACAAIAAkACQAJAAoACgAKAAoACgAMAA0ACwAMAA0A
DgAPAA8AEQASABUAFwAYABsAHAAeACAAIAAlACUAJwAoACsALQAuADAAMwA0ADUANgA1
ADcAOQA6ADoAOwA7ADsAPQA+AD4APgA+AD4APQA9ADwAOQA3ADcAMwAxAC8ALgApACcA
JQAkACAAHQAbABkAGgAYABcAFQASABAADwAOAA0ACwAKAAkACAAHAAcABgADAAIAAgAB
AAEAAQABAAEAAwADAAMAAwABAAIAAgACAAIAAwADAAMAAwADAAMAAwABAAMAAwAEAAYA
BgAHAAcABwAIAAkACQAJAAkACQAJAAkACQAJAAkACQAJAAoACgANAA0ADQANAA0ADQAN
AAwADgAOAA4ADgAPAA8ADwAPAA0ADgAPAA8ADwAPAA8ADwAPAA8AEAAQABEAEQARABEA
EwASAA==
         </WaveFormData>
      </LeadData>
      <LeadData>
         <LeadByteCountTotal>10000</LeadByteCountTotal>
         <LeadTimeOffset>0</LeadTimeOffset>
         <LeadSampleCountTotal>5000</LeadSampleCountTotal>
         <LeadAmplitudeUnitsPerBit>4.88</LeadAmplitudeUnitsPerBit>
         <LeadAmplitudeUnits>��V</LeadAmplitudeUnits>
         <LeadHighLimit>2147483647</LeadHighLimit>
         <LeadLowLimit>268435456</LeadLowLimit>
         <LeadID>V6</LeadID>
         <LeadOffsetFirstSample>0</LeadOffsetFirstSample>
         <FirstSampleBaseline>0</FirstSampleBaseline>
         <LeadSampleSize>2</LeadSampleSize>
         <LeadOff>FALSE</LeadOff>
         <BaselineSway>FALSE</BaselineSway>
         <ExcessiveACNoise>FALSE</ExcessiveACNoise>
         <MuscleNoise>FALSE</MuscleNoise>
         <LeadDataCRC32>3331564438</LeadDataCRC32>
         <WaveFormData>
JAAlACUAJQAmACYAJgAmACUAJAAkACQAJwApACsALQArAC0ALQAtACsAKwArACwALgAw
ADAAMAAsACsAKQAoACYAJgAlACUAIgAgABwAGQAWABQAEwASABIAEgASABEADwAOAA0A
DQAMAAwADAAMAAoACgAKAAgABwAHAAgACAAIAAgACAAIAAYABgAFAAUABgAGAAYABgAE
AAQABAACAAEA///8//j/9//0//L/9P/2//r///8LABsALAA+AFMAaQCFAKEAvQDVANwA
ywCxAJQAdABdAE8AQQA0ACMADwAAAPj/9f/w/+v/5//n/+X/4//i/+L/4P/c/9r/2v/X
/9T/1v/X/9n/2v/b/9//4P/j/+n/7v/z//j//P8AAAYACgAOABEAFAAWABcAGQAbAB0A
HwAhACIAIwAkACYAJgAmACcAKQApACoAKwArACkAKAAoACgAKAAnACcAJgAiACEAHwAe
AB0AGgAZABgAFgAVABIAEQAPAAoACAAHAAYABAACAAAA///+//3/+//4//f/9v/1//X/
9f/1//b/9f/0//X/9f/z//P/8//z//X/9f/3//n/+v/7//z//f///wAAAAABAAIAAwAD
AAMABQAFAAcABwAIAAsACwAMAAwACwAKAAkACQAIAAYAAwABAP7//f/8//f/9f/z//L/
8P/u/+v/6P/j/+D/3v/c/9v/2f/X/9X/0//R/8//zf/K/8j/x//F/8T/w//C/8L/v/+9
/7v/uv+6/7r/uf+3/7b/tv+1/7T/s/+y/7H/sf+w/7D/r/+u/6z/rP+r/6r/qP+o/6j/
qf+p/6n/qP+n/6b/pf+k/6P/o/+j/6P/ov+h/6D/nv+c/5z/nP+c/53/nP+b/5r/mf+X
/5f/mP+Z/5f/l/+X/5f/lf+V/5X/lf+W/5f/mv+b/5z/nP+d/53/nv+f/6D/oP+i/6T/
pP+k/6T/pv+o/6r/q/+r/6v/rP+s/67/rv+u/67/sv+0/7b/uf+8/7//wP/D/8T/xf/G
/8f/yf/M/87/0v/T/9T/0//T/9P/1P/W/9j/2P/Z/9n/2P/X/9X/1f/U/9b/1v/X/9j/
2v/Z/9f/1v/W/9f/2f/a/9z/3P/c/9z/3f/c/9z/3f/g/+D/4P/g/97/3v/e/97/3v/f
/9//4P/i/+L/4v/i/+L/4v/h/9//3P/a/9f/1P/U/9T/1v/a/+P/8f///xAAIgA1AEsA
ZwCDAJ8AtQC4AKUAiQBoAEoANwAtAB8AEgABAO//4v/c/9n/0v/P/83/yf/H/8X/xP/A
/7z/uP+2/7L/r/+u/7D/sf+x/67/r/+x/7L/tf+5/7z/w//I/8z/0v/Y/9r/3v/f/+D/
4P/f/+P/5//r/+3/8f/y//P/9P/2//b/9v/3//n/+P/4//j/9//2//T/8//y//L/8f/x
//D/7f/t/+z/7P/s/+r/6v/q/+v/6//p/+n/6v/m/+X/5f/m/+b/5v/m/+f/5v/l/+P/
5P/l/+b/5//o/+n/6v/s/+r/6v/s/+3/8P/x//L/8//2//f/+v/9//7///8AAAEAAgAE
AAUABwAIAAkACQAJAAsACwANAA0ADwATABQAFgAXABcAFwAXABkAGAAWABMAEgAQABAA
EAAQAA8ADgAOAAsACgAIAAYAAwAAAP7//P/8//v/+v/5//j/9//2//X/9v/0//P/8f/y
//H/8P/w/+7/7f/s/+z/7f/u/+7/7f/r/+z/7P/s/+//8P/x//P/9P/0//P/8v/y//L/
8f/w//L/8v/y//P/8//z//L/8f/y//P/9P/1//X/9f/1//T/8v/y//H/8P/w//D/8P/x
//H/8f/x//H/7//v//D/8f/t/+v/6f/n/+X/5f/l/+X/4//j/+X/5f/m/+b/5//m/+j/
6P/o/+j/6P/q/+z/7f/s/+v/6//q/+r/6v/q/+r/6//s/+3/7//v//H/8f/z//L/8f/w
/+//7//w//D/8v/x//D/7f/r/+j/5v/l/+T/4f/h/+D/3v/Y/9X/1P/S/8//zv/O/87/
0P/P/83/zP/J/8n/yv/K/8z/zP/M/8z/zP/K/8n/yf/M/8z/zP/M/8z/zP/M/8z/yv/J
/8f/xv/D/8L/wf/A/7z/vP+5/7f/tv+0/6//rP+o/6j/qP+q/7H/vf/N/9z/7v8FAB8A
OQBXAHMAiwCQAIEAawBUADYAHQALAPv/7P/Z/8P/sv+u/6v/pP+f/5//nf+Z/5n/mP+S
/4z/iP+I/4b/hf+E/4T/hf+F/4b/h/+J/4z/jf+R/5T/l/+e/6L/pP+o/67/sv+1/7j/
uP+7/73/v/+//8P/w//D/8P/w//E/8P/wv/C/8P/wv/C/8L/wf/A/77/vf+8/7v/u/+8
/7z/vP+9/73/vv++/7z/vP+8/7v/u/+5/7n/u/+4/7j/uf+6/7r/uv+6/7r/uv+6/7n/
vP+9/77/v//C/8P/xP/G/8j/yP/K/8v/zf/N/83/zf/P/9H/1f/Z/9n/2//d/9//4f/i
/+L/4//m/+f/5//n/+3/8f/3//v/AAAFAAcACgALAAsACwALAAwADAALAAkACgAIAAgA
CAAIAAcABgAGAAUABAACAAAAAAD+//3//P/+//3//P/7//v/+//7//v/+//6//r/+f/5
//n/+f/6//v/+//7//z//P/+/////////wAAAAAAAAEAAgADAAUACQAKAAoACgAJAAoA
CgAKAAwADAAMAA0ADwARABIAEwAVABUAFQAVABgAGQAaABoAGAAYABcAFgAYABgAGAAZ
ABkAGQAZABkAFwAXABgAGQAXABcAFwAXABgAGQAaABsAGwAdAB0AHgAgACAAIAAgAB4A
IAAiACMAIwAjACQAJAAiACIAIgAiACUAJgAnACkALQAvAC8AMQAzADMAMwAzADUANgA2
ADgAOgA6ADgANwA2ADYANwA4ADcANwA2ADQAMQAvAC8ALgAuAC4ALwAwADQANQA1ADYA
NgA3ADkAOgA4ADgAOAA4ADgANgA1ADUANAA0ADQANAAyADIAMgAyADMAMwAyADIANQA2
ADcAOAA4ADgANwA3ADQAMAArACgAJAAkACYAKAAtADkASQBaAGwAfwCXALMA0QDtAAcB
FAEJAfEA1gC0AJsAiQB5AGoAXQBJADYALgArACQAHQAZABcAEwARABAADAAIAAQAAAD+
//v/9v/2//v/+//8//3///8AAAMABwAKAA8AFAAYAB4AIgAmACgAKQAsAC4ALwAxADMA
NQA3ADkAOQA5ADkAOgA6ADoAOwA9AD0APgA/AD8APwA+AD4APgA/AD8AQABAAD8APwA+
AD4APgA8ADwAPAA7ADsAOQA5ADgANAAzADMAMQAwAC8ALgAvAC4ALQArACsAKwArACsA
KwArACsALAApACgAKQApACwALQAuAC8AMQAxADMANQA2ADcAOAA5ADoAPAA9AD8APgA/
AD8APwBAAEEARABFAEQARwBHAEgASABHAEYARQBHAEYARABBAEEAPgA9ADwAOgA5ADgA
OAA1ADQAMgAwADAALgAtACwALAArACoAKQAmACUAJAAjACQAIgAhAB8AHgAdABwAHAAZ
ABkAGQAaABkAGgAaABkAGAAYABcAFgAYABgAGAAZABkAGgAaABoAGgAaABkAGAAYABgA
GAAZABkAGQAYABcAFwAXABcAFwAVABUAFQAUABIAEgARABAADgAOAA4ADwAOAA0ADAAL
AAkACQAKAAsACgAJAAgABwAFAAUABQAFAAUABQAHAAcABAAEAAUABAAGAAYABgAGAAQA
BgAIAAkABwAHAAgACAAKAAoACgAKAAkACgALAA0ADwARABEAEwATABMAEwATABEAEgAS
ABQAFAAUABIAEQAPAA4ADgAOAA0ADQAMAAoABgADAAIAAAD9//z//P/8//z/+//5//j/
9//3//j/+P/2//b/9v/2//b/9P/z//P/9P/0//T/9P/y//L/8v/y//H/8f/w//D/8P/w
//D/8P/w/+7/7f/r/+j/5P/h/9z/2v/Y/9r/3P/h/+n/9/8GABYAJwA7AFUAcQCLAKUA
tgCtAJMAdABWADsALQAhABQABQDz/97/0v/P/8r/w//B/7//vf+7/7r/uP+0/7D/rv+s
/6n/pv+m/6f/qf+q/6v/q/+u/6//s/+4/7v/wP/E/8r/zv/Q/9T/1//a/9z/3//h/+P/
5f/l/+n/6//r/+v/7P/s/+z/7f/v/+//8P/x//H/8//y//L/8v/z//P/9P/0//X/9f/0
//T/8v/w//D/8P/x//H/7//v/+//7P/s/+3/7P/q/+j/5v/o/+j/6P/n/+f/5//n/+f/
6P/p/+r/7P/s/+z/7v/v/+//7//v/+//8P/x//T/9//3//n/+//9////AAAAAAEABAAF
AAUABQAHAAcACQAJAAoADQANAA4ADgANAAwACwANAAwACgAHAAYABAAEAAQABAADAAIA
AgABAAAA/v/8//r/+P/3//b/9v/1//T/8//y//H/8P/v/+z/6v/p/+f/6P/n/+b/5v/l
/+X/5f/m/+j/6v/r/+v/6//s/+z/7P/s/+z/7P/t/+//8P/w//D/8f/y//L/8v/y//L/
8v/z//T/9f/1//X/9f/1//X/9f/2//f/+P/4//b/9v/1//T/9v/2//b/9//3//f/9//3
//f/9//4//n/+f/5//n/+f/5//n/+f/5//n/+f/7//v//P/8//3//f/+/wAAAAAAAAAA
AAACAAQABQADAAMABAAEAAYABgAGAAYACQAKAAsADQARABMAEwAVABcAFwAXABcAGAAa
ABsAHgAfACAAHwAfAB0AHAAcABwAGQAZABgAFgAUABEAEAAOAA0ADAAMAAwADQANAAwA
DAANAA0ADgAOAAwADAAMAAwADgAMAAsACwAKAAoACgAKAAwADAAMAAwACgAJAAcABgAF
AAQAAwACAAQAAgABAP///v/6//X/8v/y//L/9P/4//3/CQAVACQANABJAF8AewCXALUA
zQDaAM8AtQCYAHoAYwBTAEUANgAnABMABAD8//n/9P/x/+3/6//p/+f/5v/g/9r/1P/S
/9D/zf/M/8z/zf/P/9D/0f/R/9L/0//Z/97/4//o/+7/8v/0//j//P/9/wAAAgAFAAcA
CQALAAsACQAHAAcABwAIAAoACgALAA0ADQAOAA8ADwAPAA4ADgAOAA0ADQAOAA4ACwAL
AAoACgAMAAoACgAKAAcABwAFAAUABgAEAAUABwAJAAgABwAGAAYABgAGAAUABgAHAAgA
CQAHAAcABwAIAAYABgAIAAkABwAHAAcABwAHAAcACQALAAsADQAPABEAEwAUABQAFQAY
ABkAGQAZABoAGwAeAB8AHwAjACQAJgAkACMAIgAhAB8AHgAcABkAGQAYABkAGgAaABkA
GAAYABUAFAASABAADAAIAAUAAgAAAP///v/9//z/+//6//n/+v/4//f/9f/2//X/9P/0
//H/8f/x//L/8v/y//H/7//t/+7/7v/u/+v/6v/p/+n/6//s/+z/7P/r/+z/7P/s/+z/
7P/s/+3/7f/t/+z/6//p/+n/6f/p/+r/6//s/+z/6v/q/+n/6P/m/+b/5v/n/+n/6f/p
/+n/6f/p/+r/6//o/+f/5v/l/+X/5f/l/+X/4//h/+P/5f/o/+b/5v/m/+b/4//k/+X/
5f/j/+H/4P/e/+D/4P/g/+D/4//k/+X/5//p/+v/6//t/+//7//v/+//7//w//D/8v/v
/+7/6//p/+X/5P/k/+T/4v/h/9//3P/X/9P/0f/O/8z/yv/J/8j/xf/D/8D/vv+7/7v/
vP+8/7z/vP+8/7z/uv+4/7f/t/+4/7j/uP+4/7f/tv+1/7T/tf+1/7T/tP+2/7b/tv+2
/7T/sv+x/7H/rP+o/6P/oP+e/5z/nv+e/6P/r/+//9D/4P/z/wsAJwBFAGMAfwCQAIsA
dwBeAD4AHQAHAPX/5v/Z/8X/sP+m/6H/nP+V/5H/jf+J/4n/iP+E/4D/fv96/3b/df9y
/3D/cf9z/3T/d/95/3r/e/9//4b/j/+U/5j/nv+m/6z/sP+x/7b/uP+7/73/v//B/8P/
xf/H/8f/x//I/8b/xv/H/8n/yf/K/8v/y//L/8r/yv/K/8v/y//M/8z/zP/N/83/zv/P
/87/z//Q/9D/0f/Q/9H/0v/Q/9H/0//U/9T/1P/U/9j/2v/c/93/3//h/+P/5f/o/+n/
6v/s/+z/7P/u/+//8P/x//L/8//2//f/+v/9//3///8BAAMACAAKAAsADQAQABEAEQAR
ABQAFQAYABkAHQAhACIAJAAlACUAJQAlACcAJgAkACEAIAAeAB4AHgAeAB0AHAAcABwA
HAAbABoAGAAWABUAFAAWABUAFAATABAADwAOAA0ADgAMAAsACQAJAAkACQAKAAkACQAJ
AAoADAAOAA8ADwAPABAAEAAQABIAEgASABMAFQAWABYAFgAWABYAFQAUABUAFgAXABkA
GAAZABkAGQAZABkAGQAZABoAGwAcABwAHAAcABsAGgAcABwAHAAdABsAGwAbABsAHgAf
ACEAIwAkACUAJgAnACcAJwAnACcAKQApACoAKgAqACoAKgApACoAKwArACsAKwAsACwA
KgAqACoAKgArACwALQAvADEAMwAzADUANQA1ADUANQA3ADgAOAA6ADgAOAA2ADUANQA0
ADQANAAzADMAMgAwACwAKQAoACYAJQAkACQAJAAkACMAIQAgAB8AHwAgACAAHgAeAB4A
HgAgAB4AHQAdAB4AHgAeAB4AHQAcABsAGgAbABsAGgAaABoAGgAaABoAFgAWABUAFQAS
ABAACwAGAAQAAgACAAQACwAVACMAMABCAFUAaQCDAJ8AuwDXAOgA4wDNALAAkAB1AGMA
UwBGADkAJwAUAAoABwAAAPv/9//1//H/8f/y/+7/6v/m/+L/4P/d/9r/2P/b/9//3v/f
/+H/4v/j/+f/7P/v//T/+v8AAAQACAAKAA0AEAASABMAFwAZABkAGwAdABsAGwAbABwA
HgAeAB8AIQAjACQAJQAlACMAIgAiACIAJQAlACYAJgAjACMAIgAiACIAIAAgACAAHQAd
ABsAGwAYABQAEwATABMAEgARABAADwAOAA0ACwAJAAkACQAJAAgACQAKAAwACwAKAAsA
CwANAA0ADQANAA8ADwARABMAFAAVABYAFwAZABoAGgAbABoAGwAbABsAHAAdACAAIQAg
ACMAIwAkACQAIwAiACEAIQAgAB4AGwAaABgAGAAYABgAFwAWABYAFAASAA8ADAALAAgA
BgAEAAQAAwACAAEA///9//v/+f/6//j/9//1//L/8f/w//D/7f/t/+3/7v/t/+7/7v/t
/+r/6v/p/+j/6P/o/+j/6f/o/+j/5//m/+X/5v/m/+b/5v/m/+b/5//m/+f/5//n/+X/
5f/l/+X/5f/l/+X/5P/m/+b/5f/k/+T/5P/k/+X/5P/j/+L/4f/f/9//4P/h/9//3//f
/9//3f/d/93/3f/d/93/3//f/9//3v/e/93/3P/e/+D/4P/g/+D/4P/i/+T/5f/l/+X/
5v/m/+T/5P/k/+T/5f/m/+f/6f/r/+3/7f/v/+//7//v/+//8f/y//L/9P/y//L/8P/v
/+3/7P/s/+z/6//r/+r/6P/k/+H/4P/e/93/3P/c/9z/3P/b/9n/2P/X/9f/2P/Y/9b/
1v/W/9b/1v/U/9P/0//U/9T/1P/U/9T/1P/U/9T/0//T/9L/0v/S/9L/0v/S/9L/0P/P
/83/zP/I/8X/wv++/7z/vv/A/8X/z//d/+z//P8NACMAOwBVAHEAiwCcAJUAfQBgAD4A
JQAZAAsA/v/x/9//zP/C/7//uv+1/7H/r/+r/6n/qv+o/6b/ov+g/5z/mf+W/5b/l/+b
/5z/m/+b/5z/nf+h/6b/q/+u/7T/uP+8/8L/xP/H/8j/yv/N/8//0f/V/9X/1//Z/9n/
2f/a/9z/3P/d/9//4f/i/+P/4//l/+T/5P/k/+f/5//o/+j/5//n/+b/5v/o/+b/5v/m
/+f/5//l/+X/5v/i/+H/4f/i/+L/4v/i/+P/4v/h/9//3//f/9//3//i/+P/5P/m/+T/
5P/m/+f/6f/p/+n/6f/r/+3/8f/1//X/9//5//v//P/+////AQACAAMAAwADAAYABwAK
AAsACwAPABAAEgATABMAEwATABQAFAATABEAEgAQABAAEAAOAA0ADAAMAAsACgAIAAYA
BgAEAAMAAgACAAEAAAD///z/+//6//n/+v/4//f/9f/0//P/8v/y//H/8f/x//L/8v/0
//X/9f/0//T/8//y//T/9P/0//X/9//4//j/+P/7//z//P/8//7//v/+//////////7/
/f/+////AAABAAAAAQACAAIAAgACAAEAAAACAAIAAgADAAMAAwADAAMAAwADAAQABQAD
AAMAAwADAAMAAwADAAMABAAFAAgACQAKAAoACQAJAAoADAAMAAwADAAMAA4AEAARABEA
EQASABIAEgASABIAEgARABIAEwAVABkAGwAbAB0AHQAdAB0AHQAdAB4AHgAgACAAIAAe
AB0AGwAaABoAGgAZABkAGAAWABIADwAOAAwACQAIAAgACAAKAAkABwAGAAMAAwAEAAQA
BgAGAAYABgAIAAYABQAFAAQABAAEAAQABAAEAAQABAAFAAUABAAEAAQABAAEAAQABgAE
AAUAAwAAAP7/+f/2//T/9P/0//j//f8HABUAJgA4AE0AYQB9AJkAswDNANgAzQC3AJwA
fgBlAFcASQA6AC0AGQAIAAAA/f/4//H/6//n/+X/5f/k/+D/3P/c/9j/1v/T/9D/zv/P
/9H/0v/R/9P/1P/V/9f/3P/f/+T/6v/u//T/+P/8////AgAEAAcABwAJAAsADQANAAwA
CwAKAAoACQAIAAgACQAKAAwADgAPAA0ADAAMAAwADAALAAsACgAIAAcABQAEAAIAAAAA
AAAA/f/9//v/+//9//r/+v/7//v/+v/5//j/+v/6//r/+f/7//v/+//7//v/+//7//z/
+v/6//z//f///////////wAAAQAEAAcACwANAA8AEQASABQAFQAXABgAGQAZABkAGQAZ
ABsAGwAdACEAIgAkACUAJQAlACUAIwAiACAAHQAbABgAFwAWABYAFQAUABQAEwASABAA
DgAJAAYABAACAAQAAwACAAEAAAD///7//f/8//r/+f/3//b/9f/0//T/8f/x//H/8v/x
//L/8v/x/+7/7v/t/+z/6//q/+n/6f/q/+r/6f/o/+n/6v/q/+r/7P/s/+z/7f/s/+3/
7f/t/+v/6f/n/+X/5v/n/+j/6P/o/+j/5//m/+b/5v/m/+f/5//n/+f/5//m/+X/5f/l
/+X/5f/l/+X/5f/l/+X/5f/l/+X/5//n/+j/6v/p/+j/5//m/+T/5P/k/+P/4P/f/9//
3v/d/9z/2//a/93/3v/f/+H/4f/j/+P/5f/j/+P/4//j/+L/4v/h/+L/4f/g/93/2//Z
/9j/2P/Y/9X/1f/U/9L/zv/L/8r/yP/H/8b/xv/G/8b/xf/D/8L/wv/D/8X/xv/E/8T/
xP/E/8b/xP/D/8P/xP/E/8T/xP/F/8b/x//I/8n/y//M/87/0P/Q/9D/0P/S/9T/1f/V
/9b/1P/P/8z/yv/K/8z/0P/X/+X/9f8EABYAKwBDAGEAgwChAL0AzgDFAK0AlAB0AFUA
QQAxACQAFwAFAPD/5v/j/97/1//T/9H/z//N/87/yv/E/8D/uv+4/7X/tP+y/7X/t/+2
/7f/t/+4/7n/v//E/8n/zv/S/9j/3P/g/+T/5f/o/+z/7//x//P/9f/1//X/9//3//f/
+P/4//j/+f/7//r/+v/6//n/9//2//b/9v/1//X/9v/2//f/9//2//b/+P/2//b/9v/3
//f/9f/1//X/8v/y//P/9P/0//T/9P/1//b/9//3//n/+//9////AAABAAIABAACAAIA
BAAFAAcABwAHAAcACAAJAAwADwARABMAFQAXABwAHgAfACEAJAAnACkAKwAvADEANQA3
ADkAPQA+AEAAPwA/AD8APwBBAEAAPgA7ADoAOAA4ADgAOQA5ADkAOgA6ADoAOQA4ADYA
NAAzADIAMAAvAC4ALQAsACsAKgApACgAJgAlACMAIgAhACAAIAAfAB8AHwAgACAAIAAf
AB0AGwAcABwAHAAcABwAHAAdAB4AHgAdABwAHwAgACAAIAAeAB4AHgAfAB4AHwAfAB8A
IQAhACEAIQAhACEAIQAgACAAIAAfAB4AHgAeAB4AHwAfAB8AHwAfAB8AHwAgACEAHwAf
AB8AHwAfAB8AHwAfAB0AHQAfAB8AHgAgACIAIgAiACIAIgAkACYAJwAlACUAJgAmACcA
KAApACoAKwAsAC0ALwAxADMAMwA1ADMAMwAzADMANQA2ADYAOAA2ADYANAAzADMAMgAy
ADIAMQAxADAALgAoACUAJAAiACEAIAAgACAAIgAhAB8AHgAbABsAHAAcABwAHAAcABwA
HAAaABkAGQAYABgAGAAYABoAGgAaABoAGQAZABgAGAAYABgAGAAYABgAGAAVABMAEAAM
AAkABgAGAAYACAAKAA8AGQAnADYASABbAHEAjQCrAMUA3wDmANcAvQCgAIAAaQBbAE0A
PgAtABkACAAAAPv/9P/x/+//6//n/+f/5P/g/9z/2P/U/9L/0f/O/87/0f/P/87/0f/R
/9L/1//d/+D/4//o/+7/8P/0//j//P///wIABAAFAAUABwAHAAcACQALAAsACwAMAAwA
DAANAA8ADwAQABEAEQATABIAEgASABEAEQASABIAEwATABIAEgAQAA4ADgAOAA8ADwAN
AA0ADAAIAAcABwAHAAYABQAEAAUABAADAAEA///////////+////AAACAAEAAAABAAEA
AQABAAEAAQACAAMABgAJAAoACwAMAA0ADwAQABAAEQAUABUAFQAVABcAFwAZABkAGgAd
AB0AHgAeAB0AHAAbABsAGgAYABUAFAASABIAEgAOAA0ADAAMAA0ADAAKAAgABQACAAAA
/v/+//3//P/7//j/9//2//X/8v/w/+//7f/u/+3/7P/s/+r/6f/o/+j/5//o/+j/5//l
/+b/5v/m/+T/5P/k/+X/5f/m/+b/5v/m/+b/5f/k/+b/5v/m/+f/5//n/+b/5f/j/+P/
4//j/+L/4//k/+T/5P/k/+P/4v/k/+T/5P/l/+X/5f/l/+X/5P/j/+P/4//j/+P/4//j
/+P/4//j/+P/4f/h/+P/4//i/+L/4//j/+L/4//i/+T/5P/k/+T/5v/o/+r/6//p/+n/
6v/q/+r/6v/q/+r/6//s/+3/7//x//P/8//1//X/9f/1//X/9f/2//b/+P/4//j/9v/1
//P/8v/y//L/7//v/+7/7P/o/+X/5P/i/+H/4P/g/+D/4v/h/9//3v/d/93/3v/e/97/
3v/e/97/3v/c/9v/2//c/9z/3P/c/9z/3P/c/9z/2//b/9r/2v/a/9r/2v/a/9z/3P/b
/9n/2P/W/9P/0v/Q/9D/1P/Y/93/5f/z/wIAEgAnAD8AWwB1AI8AqwC6AK8AlQB4AFoA
QwA3ACsAHgARAP//7P/k/+H/3v/Z/9f/0//R/9H/0P/M/8j/xP/C/8L/wf++/77/v//B
/8D/w//F/8b/yf/N/9L/1//c/+D/5P/o/+z/8P/1//j//P///wEAAwADAAUABwAJAAkA
CQAKAAsADAAOABEAEwAUABUAFQAYABgAGQAaABkAGQAaABoAGwAbABoAGgAYABYAFgAW
ABcAFwAVABUAFQASABIAEwAVABQAEwASABQAFAAUABMAEwATABMAEwAUABUAFgAYABkA
GgAdAB8AIQAhACEAIQAkACUAKAArACsALQAvADEAMgA0ADUANwA6ADsAOwA7AD4APwBC
AEMARQBJAEoATABLAEsASwBLAEwATABLAEkASQBGAEUARABAAD8APgA+AD0APAA6ADgA
NwA0ADIAMAAwAC8ALgAtACwAKwAqACkAKAAmACUAIwAjACMAIwAkACEAIQAhACIAIwAk
ACQAIwAjACQAJAAkACIAIgAiACMAIwAkACQAJAAjACQAJAAkACQAJAAkACUAJgAnACcA
JwAlACUAJQAlACQAJQAmACYAKQAqACoAKgArACwALQAvAC8ALwAvAC8ALQAtAC4ALwAv
AC8ALwAvAC0ALQAtAC0ALwAvADEAMQAwADAAMQAxADIAMgAzADQANQA2ADYAOAA6ADsA
OQA5ADoAOgA6ADoAOgA6ADoAOgA6ADsAQABDAEQARwBJAEkASQBJAEkASgBKAEwATABM
AEoASQBIAEgASQBKAEkASQBIAEYAQgA/AD4APAA5ADgAOAA4ADoAOQA3ADYANQA1ADYA
NgA1ADQAMwAyADMAMgAyADMANgA2ADYANgA2ADYANgA2ADUANQA0ADQANgA2ADYANgA2
ADQAMQAvAC4ALAAnACQAIgAkACYAKAAtADcARQBUAGYAeQCPAK0AywDnAAEBEAEBAekA
zgCsAJEAfQBtAF4ATQA5ACoAIgAfABoAEwARAA8ACwAJAAgAAgD+//r/9v/y//H/7v/s
/+3/7//w/+//7//s/+3/8//6/wEABAAIAA4AEgAUABYAGQAeACAAIwAjACUAJwAlACUA
IgAhACAAIAAfAB4AHgAfAB8AIAAhACEAHwAeAB4AHgAcABsAGwAaABwAHQAdAB4AHQAa
ABkAGAAYABkAGAAZABoAGAAZABsAHAAcABwAHAAeAB4AHgAdAB4AHwAgACEAHwAfAB8A
IAAgACAAIgAjACYAJwAoACkALAAtADAAMwAzADUANwA5ADoAPAA9AD8AQgBDAEMAQwBF
AEUARwBHAEgASwBLAEwASwBLAEsASwBNAEwASgBHAEgARgBGAEYAQgBBAEAAQAA8ADoA
NwA0ADMAMAAuACwAKgApACgAJwAkACMAIgAhACAAHgAdABsAGwAbABsAHAAZABkAGQAa
ABkAGgAaABkAGQAaABoAGgAYABgAGAAZABkAGgAaABoAGQAaABoAGgAcABwAHAAdACAA
IQAhACEAIwAjACMAIwAiACMAJAAkACYAJgAlACQAJQAmACcAKQArACsAKwArAC0ALQAu
AC8AMQAxADEAMQAzADMAMwAzADUANQA3ADcAOgA6ADsAOwA8AD0APgA+AEIAQwBDAEMA
RQBGAA==
         </WaveFormData>
      </LeadData>
   </Waveform>
</RestingECG>
