# Supplementary material for: Detection of Left Atrial Enlargement Using a Convolutional Neural Network-Enabled Electrocardiogram
Source: Front Cardiovasc Med. 2020 Dec 17;7:609976. doi: 10.3389/fcvm.2020.609976 (PMC7773668; doi:10.3389/fcvm.2020.609976)
Supplement: Supplementary file 4 [file Data_Sheet_4.ZIP › normal3/1802031758_1176_00000012.XML]

<?xml version="1.0" encoding="Windows-1252"?>
<!DOCTYPE RestingECG SYSTEM "restecg.dtd">
<RestingECG>
   <PatientDemographics>
      <PatientID>1802031758</PatientID>
      <PatientAge>66</PatientAge>
      <AgeUnits>Years</AgeUnits>
      <Gender>Female</Gender>
      <PatientLastName>yaoguozhen</PatientLastName>
   </PatientDemographics>
   <TestDemographics>
      <DataType>Resting</DataType>
      <Site>1</Site>
      <AcquisitionDevice>MAC55</AcquisitionDevice>
      <Status>Unconfirmed</Status>
      <Priority>Normal</Priority>
      <AcquisitionTime>11:01:33</AcquisitionTime>
      <AcquisitionDate>07-31-2016</AcquisitionDate>
      <CartNumber>1</CartNumber>
      <AcquisitionSoftwareVersion>009C</AcquisitionSoftwareVersion>
      <XMLSourceVersion>MAC5000 v1.0</XMLSourceVersion>
   </TestDemographics>
   <RestingECGMeasurements>
      <VentricularRate>77</VentricularRate>
      <AtrialRate>77</AtrialRate>
      <PRInterval>128</PRInterval>
      <QRSDuration>62</QRSDuration>
      <QTInterval>376</QTInterval>
      <QTCorrected>425</QTCorrected>
      <PAxis>-12</PAxis>
      <RAxis>45</RAxis>
      <TAxis>59</TAxis>
      <QRSCount>12</QRSCount>
      <QOnset>229</QOnset>
      <QOffset>260</QOffset>
      <POnset>165</POnset>
      <POffset>208</POffset>
      <TOffset>417</TOffset>
      <ECGSampleBase>500</ECGSampleBase>
      <ECGSampleExponent>0</ECGSampleExponent>
   </RestingECGMeasurements>
   <Diagnosis>
      <Modality>Resting</Modality>
         <StatementCount>2</StatementCount>
         <LabelText>12SL ��ϳ���</LabelText>
      <DiagnosisStatement>
         <StmtFlag>ENDSLINE</StmtFlag>
         <StmtText>�������</StmtText>
      </DiagnosisStatement>
      <DiagnosisStatement>
         <StmtFlag>ENDSLINE</StmtFlag>
         <StmtText>���� ECG</StmtText>
      </DiagnosisStatement>
   </Diagnosis>
   <Waveform>
      <WaveformType>Rhythm</WaveformType>
      <WaveformStartTime>0</WaveformStartTime>
      <NumberofLeads>8</NumberofLeads>
      <SampleType>CONTINUOUS_SAMPLES</SampleType>
      <SampleBase>500</SampleBase>
      <SampleExponent>0</SampleExponent>
      <HighPassFilter>16</HighPassFilter>
      <LowPassFilter>150</LowPassFilter>
      <ACFilter>NONE</ACFilter>
      <LeadData>
         <LeadByteCountTotal>10000</LeadByteCountTotal>
         <LeadTimeOffset>0</LeadTimeOffset>
         <LeadSampleCountTotal>5000</LeadSampleCountTotal>
         <LeadAmplitudeUnitsPerBit>4.88</LeadAmplitudeUnitsPerBit>
         <LeadAmplitudeUnits>��V</LeadAmplitudeUnits>
         <LeadHighLimit>2147483647</LeadHighLimit>
         <LeadLowLimit>268435456</LeadLowLimit>
         <LeadID>I</LeadID>
         <LeadOffsetFirstSample>0</LeadOffsetFirstSample>
         <FirstSampleBaseline>0</FirstSampleBaseline>
         <LeadSampleSize>2</LeadSampleSize>
         <LeadOff>FALSE</LeadOff>
         <BaselineSway>FALSE</BaselineSway>
         <ExcessiveACNoise>FALSE</ExcessiveACNoise>
         <MuscleNoise>FALSE</MuscleNoise>
         <LeadDataCRC32>4201281762</LeadDataCRC32>
         <WaveFormData>
+P/4//j/+P/4//j/+P/4//X/9P/z//L/9//8/wEABgALABAAFQAaADIASgBiAHoAkQCm
ALsA0ACxAJQAdwBaAEAAKAAQAPj/9f/0//P/8v/2//j/+v/8//j/9v/0//L/8//0//X/
9v/3//j/+f/6//f/9v/1//T/9f/2//f/+P/6//r/+v/6//z//P/8//z/+v/6//r/+v/8
//z//P/8//z//P/8//z//v/+//7//v/+//7//v/+/wIABgAKAA4ACwAIAAUAAgACAAIA
AgACAAQABAAEAAQABgAIAAoADAAKAAoACgAKAAwADAAMAAwAEAAUABgAHAAZABYAEwAQ
ABUAGAAbAB4AIgAkACYAKAAqACoAKgAqACwALgAwADIAMgAyADIAMgA1ADYANwA4ADoA
OgA6ADoANAAwACwAKAAqACwALgAwACwAKgAoACYAJQAkACMAIgAdABoAFwAUABIAEgAS
ABIADwAOAA0ADAAOAA4ADgAOAAwACgAIAAYABgAGAAYABgAHAAgACQAKAAgACAAIAAgA
BwAGAAUABAADAAIAAQAAAAIAAgACAAIAAQAAAP///v8BAAIAAwAEAAQABAAEAAQAAwAC
AAEAAAACAAIAAgACAAAAAAAAAAAAAgACAAIAAgD///7//f/8/wAABAAIAAwABwAEAAEA
/v8BAAIAAwAEAAQABAAEAAQAAgACAAIAAgABAAAA///+/wEAAgADAAQAAgAAAP7//P/9
//7///8AAAAAAAAAAAAAAAAAAAAAAAD9//z/+//6//r//P/8//r/+v/8////AQD+//z/
+f/z//j/+P/7//v//P/8//z/9//6//3//v/9//z//P/7//T/9f/7//3//P/+/wAAAAAA
AP7/AAAAAP///f8AAAIAAgAAAPn/+f/6/wEACAAGAAUAAAD///v/8v/w/+7/9f/8//r/
+P/3//P/8v/z//P/8v/u//D/8P/u/+z/7f/x/+7/7f/t//H/7//t/+n/5f/r/+3/7f/t
/+//9f/z//P/8P/t//f/BwAGAAsAHgA7AFwAfwChALsAxwDBALAAjwBcACYADQABAPr/
8//n/+n/6//j/+D/5v/w//r/+v/w/+z/6P/k/+j/5v/k/+T/4v/l/+P/4P/e/9//4v/p
/+z/7P/t/+r/5P/k/+L/4v/l/+f/5//j/+L/5v/s/+n/5f/l/+X/4//j/+b/6f/p/+f/
5f/h/+P/5//k/+X/6P/o/+j/5f/l/+r/7f/s/+z/5v/o/+n/6f/r/+v/6//r/+3/7f/w
//P/6//u/+7/7f/v/+n/7P/u/+z/8P/w//D/9//7//v//f/5//j//P8BAAAAAAACAAIA
CQAJAAQABgANAA8AEQAWABQAFAAYABsAFwAVABoAFwAZABsAHQAfACAAHQAaAA8AEQAT
ABEACgAIAA8AFQATABEACwAHAAIAAAACAPv/9f/3//j/+v/2//X/+P/5//v//f/4//b/
9f/y//H/8P/x//T/7v/t//H/9P/x/+7/7f/x//L/7//z//H/8P/1//D/7//x//T/9v/z
//H/7P/u/+//7v/s//H/9v/0//X/8v/z/+//7f/t/+//7P/q/+z/7f/q//H/9v/v/+7/
7v/s//H/8v/z//n/+f/5//P/8//7/wAAAAD2//X/+f/4/+3/7f/y//b/9v/2//j/+P/+
//v/+f/3//X/9P/7//7//f/9/////f/5//r/9//2//b/+P/6//3/AQADAAMAAQD6/wAA
/v////v/9//3//n/+v/6//j/+P/4//j/+P/8//7///////7/+f/2/wIABAACAAAA/v/8
//3/AAABAAAA/f/8//z/+////wAAAAD9/wAAAAADAAMABwAIAAkABQAEAAUABAABAAEA
AgACAPz/AgALABAAEgAOAA4ADAAKAAwADgAOAA0ADgASABUAFgAWAA8ADwAQABMAFgAQ
AAsACwAPABAADAAMAAoAEQAYABUAEgAQAAsABgAFAAMAAAD+/wAAAAD+/wAAAQAFAAIA
AAABAAYABQADAAEA//8HAAgABwAGAAcA+//9/w0AEAALABkAIQAWACcARgBFAFQAgQCd
ALMAzwDXAMoAsQCMAFwANwArABgA/f/3/wcAFQAPAAIACAAKAPj/6v/s//D/9P/4//3/
+v/3//b/+P/9//3//P/3//f/+f////z/+v/5//T/9v/6//z/AAD+//3/+v/z/+7/8P/0
/+//8f/1//n/+//3//j/+f/3//n/+f/3//v//P/4//j/+v/7//r/9v/1//j/+//6//r/
9v/4//n/+f/4//f/9v/1//j/+f/9/wEA+v/+///////9//X/9v/2//b/+v/6//r///8B
AP///////wAABgANABAAEAASABIAFgAVAA8AEAARAA8ADQAOAA8AEAAVABkAEwARABYA
EwAVABUAFQAVABsAHQAfABkAFQATAA0AAgD//wUACgAHAAUAAQD///z//v8CAP3/+f/0
//L/8f/q/+n/7P/t/+//7v/o/+X/4//h/+H/4f/j/+X/3v/c/9//4//h/9//3//d/9z/
1//Z/9z/3P/i/97/2f/Z/9r/2v/c/93/2//g/97/3P/Z/93/3v/a/9n/1P/W/9P/0v/T
/9P/0P/O/9D/zv/K/9D/1P/Q/9D/0f/Q/9D/0P/Q/9X/1v/X/9L/0//Z/9z/2v/O/9P/
2//e/9f/1v/a/93/3P/V/9L/zf/O/9P/1//b/9//2v/d/9z/1//a/93/3P/Z/9z/2f/Y
/9j/1//Y/9r/3f/h/+P/4//e/+P/4v/k/+H/3v/f/+L/5P/k/+L/4v/i/+D/3v/g/+D/
7v/t/+z/6f/m/+P/4P/j/+b/5//m/+f/6P/q/+v/6//q/+j/4//n/+j/7P/t/+3/7P/r
/+X/6P/r/+z/6//v//D/8P/q/+z/8//2//b/+P/6//r/+v/8//7//v/9//7/AgAFAAYA
AQD3//T/8v/3//r/9P/v//X/+//+//z/9//y//b/+v/6//r/+//5//b/9f/z//D/8P/0
//b/9v/z//P/9v/y/+3/7f/x/+//8f/x//H/+//6//f/9P/z/+//6//v//b/+/8DAAsA
GAAvAEIATwBwAJkAsQC7AMsAxwCqAIUAWAAuABMA///w/+3/8f/z//n/AQD+//D/7P/y
//D/7P/s/+z/7P/w/+7/7P/s/+r/7//v/+7/6f/p/+v/8f/z//L/8v/u/+3/8P/x//T/
8v/x/+7/5//k/+b/6v/l/+j/7f/y//X/8v/y//L/7//z//P/8f/1//b/8v/y//T/9P/y
/+3/6//s/+3/6v/o/+j/7P/v//H/8v/z//T/9f/z//H/8v/z//D/9v/5//v/+//1//j/
+v/3//r/+f/4//n/+//5//n/+f/6/wAABwAKAAoADAAMABMAEwAOABAAEwATABMAFgAX
ABgAHQAhAB8AHQAiAB8AHAAZABYAEwAaABsAHAAVABEAEQANAAQAAAAFAAkABQAFAAEA
///8//7/AgD9//n/9//2//b/8P/w//T/9v/5//f/8P/s/+n/6//r/+v/7f/s/+T/4f/j
/+v/6//r/+3/7P/s/+j/6//s/+z/8v/u/+j/5f/j/+D/4//l/+T/6v/s/+r/5//r/+//
7P/s/+j/7f/r/+v/7f/t/+j/5P/k/+j/5v/u//T/7f/q/+j/5P/o/+j/6P/t/+7/7//q
/+v/8//4//j/7v/u//P/8//p/+v/8P/0//T/7v/s/+j/6v/u/+//8P/x/+3/8//1//P/
9v/5//j/9f/2//P/8v/y/+3/7P/s/+3/8v/1//b/8v/z//T/9P/y//D/8P/w//D/8v/0
//T/8v/x//L/9P/1//b/9v/1//H/8P/u/+//7f/w//L/9P/x//H/8//z//H/9f/2//b/
8P/w//X/9v/0//f/+v/7//z/+//8//v/+f/3//r//P/8////+//+/wIAAQACAPr/8//3
//3/AAD+//f/8P/y//T/9P/0//X/8//x//H/8P/u/+z/7v/u/+z/7v/v//P/8P/r/+v/
7//t/+z/6f/m/+3/8P/v/+7/7//l/+H/6f/4//v/+f/z//r/DwAmADsAVgB5AJUApQC5
AMMAvACdAGwAQAAjAA0A9v/r//X/+f/n/+H/7P/s/+r/9v/w/+r/6P/m/+T/5v/i/97/
3P/f/+X/5v/m/+H/4f/j/+n/6f/o/+j/5P/l/+j/6f/s/+r/6//q/+X/4P/i/+b/4f/h
/+P/5f/l/+L/5P/m/+X/6v/r/+r/7//v/+r/6f/q/+3/7v/s/+3/6//r/+f/5P/i/+b/
6f/r/+3/7f/t/+3/7v/v//P/9//v//T/9v/3//X/7f/u/+7/9P/8/wAABAADAAMA///9
//3//v8EAAsADgAOABAAEAATABEACgAKABMAFQAXABwAHQAeACMAJwAiAB8AIwAfACEA
IQAhACEAJgAnACgAIQAhACMAIQAaABIAFQAXABEAFAARABAADgALAAwABAD9////AAAC
AP7//f8AAAEAAwABAPz/+v/5//v/+//7//3//v/4//f/+//8//n/9v/1//j/+P/0//f/
+//8/wMAAAD7//n/+P/2//f/+f/4//7/+//4//T/9//4//T/8//u//X/9f/3//v//P/4
//X/9v/5//b//f8CAPv/+P/2//L/9v/4//r/AQD9//v/8//x//n//v/+//T/9v/7//v/
8f/0//r///8AAAAAAgACAAgAAwD///v/9//1//v//f/7//z////+//v//P/5//j/+P/4
//j/+f/7/wEABQAHAAQABQAAAP7/9//5//v///8CAP3/+v/5//j/+P/4//z//v8AAAEA
AQD9//v/+v/5//b/+v/+//7//v/+//7//P/8//r/9v/5//7/BAAJAAcABAAAAPn/+//6
//z/+//6//r/+v/1//r//f/+//3///8AAAAA+v/7/wEAAwACAAIABAAEAAQABQAIAAkA
CQAIAAoACwAKAAgAAQABAAIABQAIAAIA/f8AAAUABwAEAAIAAAAHAA4ACgAIAAcAAwD9
//v/+P/0//P/9v/3//b/9f/1//j/9P/z//P/9//1//j/9//2/////f/5//X/8//z/+//
8//2//3/CwAPABAAGwAaADMAZACBAJEAswDRANEAvAClAIQAVAAtABsADAABAAEA/f/7
/////v/0//b//v/4//L/8v/y//L/9//0//H/8P/w//X/9f/0//H/8f/z//n/+P/2//X/
8P/x//T/9f/4//f/9//1/+//7f/w//X/8f/x//P/9f/1//X/+P/7//v/+f/1/+//7//w
/+z/7P/u//T/9v/1//f/+//9//v/+v/3//r//P/9//v/+//7//v/+f/5//z////4//z/
/f/9//3/9//6//z/+//+//3//P8CAAUABAAFAAUABgAMABMAFgAWABgAGAAcABsAFQAW
AB0AHwAhACYAIgAgACIAIwAgAB8AJQAjACIAIQAgAB8AJgAnACgAIQAlACkAKQAkAB0A
HwAgABkAFwATABEADgAMAA4ABwABAAQACAANAAwABgAEAAAA/f/+//r/+f/5//v/+//7
//3/+v/y/+//8f/2//X/9P/1//f/+P/1//n/+P/2//r/9P/z//X/+P/6//f/9//0//j/
9//0//D/8//1//L/8v/u//L/8f/y//X/+f/2//T/9v/y/+z/8P/y//D/8P/x//D/8P/w
//D/9f/3//f/8f/x//X/+P/2/+r/7f/z//T/6//v//j/AAAEAPz/+P/y//L/8v/x//D/
7//u//X/+P/3//j/+//6//f/9v/x/+7/7P/t//D/9P/5//v//f/9//j/+P/0//P/7f/z
//n/AQAIAAEA/P/5//b/9P/y//T/9P/5//v//P/5//X/9P/z//D/8//0//j//P/0/+z/
9v/6//z//v8AAP7/AAAAAP7/+//6//r/+f/4//j/9//z//b/9v/5//n//P/+/wAA/f/7
//v/+f/1//j/+v/7//b/+P///wIAAgAAAAIAAgACAAIABAAEAAMABgAKAA0ADgAJAAEA
AAAAAAQACAADAP//BQALAA4ADAAGAAAAAwAGAAcABgAGAAMA///9//r/9v/3//r/+//6
//z///8FAAQA/P/5//r/9f/4//f/9v////3/+//5//n/AQD3//3/CgARAAsAAwAOACUA
OABTAHYAnQC9ANcA4QDVAM4AuwB6ADIAGQAPAPr/8//9//3/9//1//j//P/0//L/+v/5
//r/+//8//3/+P/z//D/8//5//r/+v/1//X/9//9/////v/+//r/8//y/+//7v/y//f/
+v/5//T/9v/6//X/9f/3//n/+f/7//7/AQABAP7/+f/y//H/+P/2//j//P/7//r/9v/1
//j/+//6//r/9//6//z//f/6//n/+P/3//X/9f/4//v/+P/+/wEAAwAEAP//AwAGAAkA
DgAPABAADQAJAAEA+//+/wAABwAPABAAEAASABIAGQAZABQAFgAeAB8AIAAkACQAJAAo
ACsAJQAjACgAJQAoACkAKgArAC0AKwApAB8AHAAdABoAEgAPABMAFgARABMADwANAAoA
DQAQAAoABQADAAIAAgD8//v//v///wEAAAD6//f/9f/1//X/9f/3//r/9P/z//f/+f/1
//H/7//z//T/8f/1//f/+P////z/9f/z//L/8P/x//H/7v/y//L/8P/t//H/9P/y//P/
8P/z//H/8f/z//T/8P/t/+7/8P/u//b//P/2//T/8//w//T/9v/4/////f/7//P/8f/7
/wAAAAD2//f/+//6/+//7v/y//X/9P/1//b/9f/6//j/9//2//X/9v/9/wAA///8//3/
+v/1//v/+//9/wAA+f/2//T/8//7////AQD+//3/9P/y//D/7v/s//D/9v/6//z/+v/6
//v/+//6//r/+f/1//n/+v/+/////f/8//v/9f/3//n/+f/3//n/+v/6//T/9P/7//7/
/v8BAAQABQAGAAQABgAGAAUABAAGAAcABgACAPv/+//8/wIABgABAP3//f8BAAIA/v/9
//r/AAAGAP//+v/2/+//8P/z//X/9v/0//b/9v/0//L/8//3//T/8f/x//X/8//x/+//
7f/1//b/9f/0//X////5/+///v8PAAkA9f/0/w8AKAA3AFQAgQCdAK8AxwDLALgAnQBu
ADoAHwAPAAAA8//x/+3/5f/n//T/8P/o//L/+v/0//L/8P/u//H/7v/r/+r/6P/t/+3/
7P/n/+f/6f/v/+//7v/u/+r/6f/s/+3/8P/t/+3/6//l/+f/7P/z//H/7v/v//D/7//t
//D/8//z//T/8//w//P/9f/w/+//8P/w//D/7f/t//D/8//y//L/7f/u/+7/7f/v//H/
8//1//j/+f/9/wEA+P/6//n/9//6//X/+f/8//v//v/9//z/AQADAAEAAQD+//7/AwAJ
AAwADAAOAA4AFQAVABAAEgAZABsAHQAiACIAIgAmACkAIgAfACMAHwAjACUAJwApACgA
JQAiABcAFwAZABcAEAAOABMAFwATABMADwANAAoADQAQAAoABQACAAIAAwD+//3/AAAB
AAMAAgD8//n/9//5//n/+f/7//7/+P/3//v//P/3//L/7//z//T/8f/1//j/+P/+//r/
9//3//j/+P/2//X/8f/0//b/9P/x//X/9//0//T/8P/1//P/8//1//j/9v/1//j/8//s
/+//8P/w//L/9f/2//T/8v/w//P/9P/1//D/8f/4//z/+//w//T/+//9//X/8P/y//P/
8P/0//j/+v8CAP3/9//x/+v/7v/3//z//f/6//n/9P/t//L/8f/y//T/9f/2//j/+//9
//3/+//0//n/9v/2//H/8//1//n//P/2//L/8P/u/+//8P/1//j//f///wAA/f/q/+D/
7P/4//r/+P/2//T/8v/w//L/8v/w//H/8v/0//X/+P/4//f/8//z//L/9P/z//P/8v/x
/+v/7v/x//L/8f/2//r//f/6//f/+f/3//L/9f/6//3/AAD+/wAAAAD///7/AAABAAAA
/P/1//X/9v/7//7/+P/z//f//f8AAP7/9//y//b/+v/5//j/+P/1//T/9f/1//T/7v/u
/+z/6P/q/+3/8//y/+3/6//t/+n/6v/p/+j/8f/y//H/8P/x/+v/4//t/wYABwD3//v/
EgAnADQAQQBUAHUAlwCxAMEAxQCyAIsAYAA8ACEAFwAMAPn/6//j/93/3f/o/+z/6P/s
//D/7P/s/+z/7P/v/+z/6f/o/+v/8f/y//L/5//j/+H/4//m/+j/6//q/+b/6P/o/+r/
6//t/+3/6f/o/+z/8v/v/+n/6f/p/+f/6v/w//b/+f/2//H/6v/p/+3/6v/r/+7/8v/y
/+//7//x//P/8f/w/+z/7v/v/+//9P/3//r//f/7//n/+v/7//P/+P/6//v//v/7/wEA
BgAAAAAA/P/4//3/AQABAAMA///+/wIABwAJAAoADQAOABcAFwASABQAHAAdAB4AIgAe
AB4AIgAlACEAHwAkACEAHQAbABkAFwAfACEAIwAdAB8AIQAfABgAEwAXABoAFQATAA0A
CQAEAAYACAABAPv/+//8//7/+v/6//z//P/9//v/9v/0//P/8v/x//D/8f/z/+7/7v/z
//j/9//2//f/8//w/+n/6f/r/+z/8//w/+3/7f/u/+7/7f/t/+r/7v/v/+7/7P/x//H/
7P/q/+T/6f/n/+f/6f/q/+b/4//k/+b/4v/o/+z/5v/k/+P/4P/j/+T/5f/r/+v/6//l
/+X/7v/0//X/7P/q/+3/6//f/+H/5v/q/+r/6f/o/+X/6P/n/+f/5//n/+b/7f/w/+//
7P/r/+b/3//l/+X/5//q/+j/6P/p/+v/7P/r/+j/4P/m/+T/5f/h/+L/5f/q/+7/7v/s
/+z/7P/q/+j/6v/q/+r/6f/n/+H/5P/m/+j/6P/n/+b/6P/q/+j/5P/n/+f/9//o/+b/
5P/i/+D/5f/q/+3/7v/o/+b/5f/j/+n/7P/u/+3/7P/o/+f/4//m/+j/6v/n/+f/6f/p
/+f/6//s/+z/5v/q//P/+P/6//j/+P/2//T/9v/4//j/9//1//j/+v/6//r/9f/3//r/
+v/8//X/7//y//f/+f/2//T/8P/1//r/+v/4//f/8//v/+//7v/s/+z/7v/u/+z/6v/r
/+//7P/r/+v/7//t//D/7//u//f/9P/x/+7/7f/z//X/7//o//X/BwAFAAQAHQA8AE8A
ZgCFAKUAwQDTANUAwgChAHIAQgAjAA0A8P/v/wEA+f/p/+///P/4//b/+P/u/+z/7P/s
/+z/8P/u/+z/7P/q/+//7//u/+7/8f/2////+//2//L/6v/q/+z/7P/u//D/8//0//H/
8f/0//n/9f/x//H/8f/v//D/9P/4//n/9v/z/+7/7//1//L/8//2//f/9v/y//H/9f/3
//X/9P/z//b/+P/5//f/9//3//f/9f/1//j/+//3//z//v//////+f/8//7//v8CAAIA
AgAIAAsACgALAAcABgAKAA8ADwAOAA8ADgAZABsAGAAcACAAIQAiACYAHwAcAB0AHQAc
ABsAIQAfACEAIwAlACcAKgApACgAHwAhACUAJQAgABkAGwAcABUAFQARAA8ADAALAAwA
BAD9////AAACAP7/+v/8//z//f/+//r/+f/5//z//f/+/wEA/v/2//P/9f/7//n/9//3
//n/+v/3//v/+P/2//r/9P/z//P/9P/0//T/9f/z//j/+v/4//X/+f/1/+7/6v/i/+n/
6//v//X/+v/4//f/+v/2/+7/8P/w/+//8P/y//L/9P/0//T/+f/2//P/6v/n//T//v8D
AP7//P/9//n/6//t//L/9v/2//X/9v/1//r/+f/5//n/+f/2//v//P/5//j/+f/2//H/
9f/z//P/9P/1//b/+P/7//3//f/7//T/+P/2//f/8//7//X/7f/w//z//f/+////AAD7
//r/9//y//T/9v/5//v/+v/4//X/7//4//z/AwAHAAIA/v/6//H/9v/5//r/+f/7//z/
/P/2//n/AQAFAAYAAwAEAAMAAgABAAIAAQD//wEABAAGAAYABgABAAMABgAHAAgAAAD5
/wAABwALAAoABAD+/wEABAD///z/+v/1//X/9//4//j/9P/2//b/9P/2//f/+//4//X/
9f/5//f/9//1//P/+//5//f/9f/1/+3/9f/7//7/+//9/wMACgAbADgATwBYAHMAowDD
AM8AzwDCAKEAaAAqAAsADQAIAPf/6//r/+//9//+//j/9P/0/+j/5v/o/+r/7P/v/+z/
6f/o/+X/6f/o/+b/5f/n/+v/8//1//T/9P/w/+v/7P/r/+z/7//z//X/8//s/+z/7v/n
/+P/4//j/+H/5P/q//D/8//w/+3/6P/p/+3/6v/r/+7/7v/u/+v/6//r/+3/6//q/+n/
7v/y//X/8//x/+//7f/q/+n/6//t/+n/8P/0//f/9//x//T/9v/z//b/9f/0//j/+//6
//v/+P/4//3/AwADAAIAAwACAAwADQAJAAwAEAAPAA4AEAAPABAAFQAZABcAFQAaABcA
GQAZABkAGQAbABkAFwANABAAEwASAAwABQAJAAwABwAFAP//+//2//n//v/6//f/9v/2
//f/8v/v//D/7//v/+//6v/o/+f/6f/r/+3/8f/v/+j/5v/p/+3/6//p/+n/6v/q/+b/
6f/q/+r/8P/s/+n/6f/q/+r/6v/r/+n/7v/t/+r/5v/p/+v/6P/o/+T/6v/p/+r/7f/u
/+r/5//o/+n/5v/t//L/8P/w//H/8P/u/+z/6v/t/+z/6//k/+P/6//w//D/5v/q//H/
8//r/+r/7v/x//D/7P/q/+b/6P/u//H/9P/3//D/8//y/+3/7P/t/+r/5f/r/+v/7f/w
/+3/7P/s/+3/7f/t/+v/5P/p/+j/6v/n/+X/5//r/+7/7v/u//D/8v/u/+z/7v/u//T/
9f/1//H/4P/w//T/8P/u/+7/7v/u/+7/7P/u/+7/7P/o/+j/6f/p/+v/7P/s/+n/6//q
/+z/6//w//L/9P/x//H/8//z//H/8f/y//L/7P/r//H/8//y//X/+P/5//r/+P/4//b/
8//3//z/AAACAP//9//2//b/+f/8//b/8f/1//v//v/8//r/9v/7/wAA/P/4//X/7//x
//P/9P/0//L/9P/0//L/7//v//L/7v/p/+n/7f/r/+//7//v//n/9f/x/+3/6//x/+v/
7f/y//H/+/8LAA4AEQAmAD0ATgBvAJUArQC3AMUAxAClAHoASAAlABMACAD7/+v/5//1
/wEAAAD4//j/AAD8//P/8P/t/+r/8P/u/+z/7P/u//P/8//y/+//7//x//f/+f/4//j/
9P/t/+z/6f/o/+7/8//2//X/8//2//v/9//2//n//P/9//f/9v/1//H/8v/x/+7/8f/2
//T/9v/6//r/+v/3//f/+//9//v/+v/4//z///8BAPz/+f/2//P/9f/3//z/AQD7/wAA
AgADAAEA+//+/wAAAwAIAAkACgAPABEADwAPAA0ADAAQABUAFAAUABYAFgAfACEAHgAi
ACQAIwAiACQAIAAgACQAJwAnACkAMgAzADAALQAqACcALAAtAC4AJwApACsAKQAiABwA
HwAhABsAIAAfACAAIAAbABgADAABAAMABgAKAAgABgAIAAgACQAHAAAA/P/5//z///8C
AAcABgD+//v//f8DAAEA//////7//P/2//f/9//2//v/9v/1//f/+v/8//3//f/6//7/
+//4//T/9//7//j/+P/0//T/8f/w//H/9v/2//f//P/4//L/9v/4//X/9P/0//L/9f/2
//f//f/5//f/7//t//X/+v/6//D/9P/5//n/7//v//T/+P/4//X/9P/x//T/8//z//P/
8//v//X/9//1//f/+f/3//P/8//v/+3/7P/u//D/8//3//j/+f/4//L/9v/0//X/8f/x
//P/9//6//f/9P/z//L/7v/q/+r/6P/u//H/8//x/+7/7v/u/+z/7f/u//L/9v/y/+7/
8f/x/+v/6f/n/+j/7//x/+7/9P/0/+f/3P/h/+b/6//w//D/8v/y//D/6f/m/+T/4f/n
/+z/8P/x//D/7v/v/+3/6//q/+n/4//m/+n/6v/p/+3/7v/u/+j/6f/v//H/8P/w//L/
8v/y//T/9v/2//X/9//6//z//P/6//P/8//0//b/+P/x/+v/6v/t/+3/6P/o/+j/8f/6
//f/9P/y/+3/6f/p/+j/5v/k/+b/5v/k/+H/4f/k/+D/4P/j/+r/6//o/+P/3v/j/+b/
5f/k/+X/5f/l/+///v////H/7/8AABcALgBTAHoAmwC1AM8A1wC/AJ4AdQBAABYAAwDz
/+D/3f/p/+3/7f/v/+j/2P/W/+T/6v/m/+b/5v/m/+r/6P/m/+b/5P/p/+n/6P/i/+H/
4v/n/+n/6P/o/+T/4//m/+f/6v/r/+3/7f/p/+X/5v/p/+P/4//l/+f/5//p/+z/7//v
/+//7f/p/+v/6//m/+X/5v/r/+z/6v/r/+v/7f/r/+r/6v/w//X/+f/3//f/9//3//T/
8f/x//H/7//4//7/AwABAPn/+v/6//v/AAABAAIABQAHAAUABQAEAAQACQAPABIAEgAU
ABQAGwAbABYAGAAhACMAJQAqACUAJAAnACkAKAAnAC0AKwApACkAKQApACwAKwAqACEA
JAAnACYAIAAZAB0AIAAbABkAFQATABAAEAASAAsABQAIAAoADQAKAAcACAAHAAcACAAE
AAMAAwABAAEAAQADAAMA/P/6//3/AwABAP////8AAAAA/P////7//P8AAPr/+v/7//3/
/v/6//f/8f/y//b/9v/1//v/+//4//j/9P/3//X/9f/3//z/+v/5//z/+P/y//b/+P/1
//T/9P/y//P/8v/x//X/9v/3//L/8//5//7//v/0//L/9f/z/+f/6f/w//b/+P/z//L/
7//y//H/8f/x//H/8f/3//n/9//0//X/8v/t/+7/6f/m/+T/5P/m/+n/7f/u/+//7v/o
/+7/7P/t/+n/5//n/+n/6v/o/+b/5v/m/+f/5v/p/+r/6f/n/+T/3f/g/+L/5P/k/9j/
5P/v/w==
         </WaveFormData>
      </LeadData>
      <LeadData>
         <LeadByteCountTotal>10000</LeadByteCountTotal>
         <LeadTimeOffset>0</LeadTimeOffset>
         <LeadSampleCountTotal>5000</LeadSampleCountTotal>
         <LeadAmplitudeUnitsPerBit>4.88</LeadAmplitudeUnitsPerBit>
         <LeadAmplitudeUnits>��V</LeadAmplitudeUnits>
         <LeadHighLimit>2147483647</LeadHighLimit>
         <LeadLowLimit>268435456</LeadLowLimit>
         <LeadID>II</LeadID>
         <LeadOffsetFirstSample>0</LeadOffsetFirstSample>
         <FirstSampleBaseline>0</FirstSampleBaseline>
         <LeadSampleSize>2</LeadSampleSize>
         <LeadOff>FALSE</LeadOff>
         <BaselineSway>FALSE</BaselineSway>
         <ExcessiveACNoise>FALSE</ExcessiveACNoise>
         <MuscleNoise>FALSE</MuscleNoise>
         <LeadDataCRC32>121305765</LeadDataCRC32>
         <WaveFormData>
9P/0//T/9P/x//D/7//u/+z/7P/s/+z/7//y//X/+P8IABYAJAAyAEsAZAB9AJYArwDI
AOEA+gDXALYAlQB0AFYAOgAeAAIA///+//3//P/8//z//P/8//n/9v/z//D/8v/y//L/
8v/x//D/7//u//D/8P/w//D/8P/w//D/8P/w//D/8P/w//H/8v/z//T/9P/0//T/9P/0
//T/9P/0//T/9P/0//T/9v/2//b/9v/0//T/9P/0//f/+P/5//r//P/8//z//P/+//7/
/v/+/wEAAgADAAQABAAEAAQABAAFAAYABwAIAAgACAAIAAgADQAQABMAFgAUABQAFAAU
ABgAGgAcAB4AIAAiACQAJgAmACYAJgAmACgAKgAsAC4ALgAuAC4ALgAxADIAMwA0ADYA
NgA2ADYAMwAwAC0AKgAnACYAJQAkACMAIgAhACAAHAAaABgAFgAVABQAEwASAA0ACgAH
AAQABAAEAAQABAACAAAA/v/8//r/+v/6//r/9//2//X/9P/3//j/+f/6//j/9v/0//L/
9P/0//T/9P/z//L/8f/w/+7/7v/u/+7/7//w//H/8v/z//T/9f/2//X/9P/z//L/8P/w
//D/8P/z//b/+f/8//n/+P/3//b/+P/4//j/+P/4//j/+P/4//r/+v/6//r/+v/6//r/
+v/4//j/+P/4//b/9v/2//b/9//4//n/+v/3//b/9f/0//X/9v/3//j/9f/0//P/8v/0
//T/9P/0//L/8v/y//L/8P/w//D/8P/v/+7/7f/s/+r/6v/q/+r/7f/s/+3/8P/u/+z/
6f/n/+j/5v/p/+v/7P/s/+z/7P/q/+r/6v/q/+3/7f/r/+n/6f/s/+3/7f/u/+//8f/w
//H/7//v/+7/7P/s/+3/7f/s/+z/7v/u/+r/5f/i/97/2v/c/93/3f/f/9z/3P/c/9r/
2v/b/9v/2f/Z/9v/2//d/97/3v/e/93/2//Z/9j/2v/Y/9v/2//b/9v/2//b/97/3P/c
/9//2//c/+D/3f/d//H/CQAXACYAPwBUAGwAjQC3ANcA6gD1AO0AwwB5ADQAFAAMAPz/
5P/c/+T/7P/r/+v/8P/v/+T/4P/g/9//4P/f/+H/4f/h/+L/3//e/9z/2//a/9r/2//b
/93/3v/h/+D/3f/d/9//4P/h/+H/4P/g/+D/4P/i/+L/4P/h/+H/4P/h/+P/5f/n/+T/
4v/g/9//4v/j/+T/5f/k/+T/5P/l/+b/5v/l/+X/5//o/+n/6f/r/+3/7f/t/+3/8P/0
//T/9P/0//T/9P/2//b/9//4//7//v/+/wAABAAEAAUABwALAA0ADQAOABEAEQARABIA
FwAZABkAGQAdAB4AHwAgACEAIgAjACQAKQAqAC0AKwAnACYAJgAlACcAKAApACoAKQAp
ACYAIwAgAB0AGwAaABsAGQAWABMAEwARAA8ADQALAAkABwACAAQABQAEAAIAAAD///3/
+//8//z//P/8//z/+v/6//v//f/9//3//f/7//n/+f/6//v/+//7//v/+v/9//3/+f/5
//n/+f/5//v//P/9//z//f8CAAEAAAD9/////v/9//7/AQD/////AgD//wAAAgD/////
AQAEAAMAAgADAAQAAgACAAQABwAIAAgABQAIAAgABwAGAAUABwAGAAQAAwAGAAcACAAJ
AAkABwAHAAYABAAGAAYACAAHAAgACQAKAAcABgAFAAMABAAEAAIABQAFAAUABgAGAAYA
BQAFAAYABAAEAAQABAAEAAIAAgADAAQABAADAAAAAwADAAMABAACAAUACgAJAAgABwAG
AAQABAAEAAQABAACAAIABAAIAAgABwAHAAMAAAACAAMABAAEAAQABAAEAAQABAAEAAYA
BwAGAAUAAwAGAAcABwAKAA0AEQASABAADQAMAAoACQAKAAwADQAJAAgACQAIAAkABQAD
AAAA/f/+//7//f/9//r/+v/6//r/+v/7//v/+v/7//7////+//7//f/8//7//f/8//z/
+v/4//v/+//7//v/+//7//z/+v/6//3/9f/6/wQA///5/wcAGwArAEIAVwBkAHgAmQDB
AOcACAEdARsB/wDDAIIAWABGADIAFgAEAAYADAAPAA0ABgD///7/AgD///3//f/7//j/
9//2//b/9f/0//L/8f/0//T/9f/1//L/8v/0//L/8//z//X/9v/1//X/9P/0//L/8v/0
//T/9P/1//X/9P/z//P/8//z//T/9P/0//X/9f/1//X/9f/0//T/9P/1//f/+P/4//n/
+P/4//j/9//5//v/+//7//j/+v/9//z//f/+////AAABAAAAAAAAAAYABgAGAAgADgAO
AA8AEQASABMAEgASABcAFwAXABgAHQAfAB8AHwAgACAAIAAgACEAIgAjACQAJQAmACkA
JwAmACYAJwAnACkAKAAnACYAIgAhAB0AGQAaABcAFQAUABQAEwARAA8ADQALAAkABwAF
AAMAAQD8//n/+f/3//T/9P/1//X/9f/2//b/9v/2//H/7v/t/+3/6//r/+v/6//n/+X/
5f/m/+j/6f/q/+v/6//t/+z/5//n/+f/5//n/+v/7P/t/+z/6//u/+v/6P/l/+f/5v/l
/+j/6//p/+n/6f/l/+X/5v/k/+X/6P/s/+v/6v/r/+z/6P/o/+r/7f/t/+z/6P/q/+r/
6f/o/+f/6v/q/+n/6f/p/+n/6f/p/+v/6f/p/+j/5//o/+f/6P/n/+j/6f/q/+j/6P/o
/+f/6P/o/+b/6f/p/+n/6v/q/+v/6f/o/+j/5//m/+X/5P/m/+b/6P/r/+n/6P/m/+L/
5f/l/+j/6P/o/+j/6P/q/+r/6v/q/+f/5P/j/+T/6f/q/+r/6//r/+j/6v/r/+r/6v/q
/+r/6v/q/+r/6v/r/+v/6f/n/+j/7P/u/+//8f/z//b/9v/3//X/9f/0//H/8P/w/+//
7P/s/+7/7v/u/+n/5v/i/+D/4v/j/+P/5f/i/+L/4v/k/+T/5f/l/+L/4f/i/+H/4f/i
/+L/4v/k/+X/5v/o/+j/5v/p/+n/5//l/+P/4f/l/+T/5f/p/+v/6P/m/+v/8/8BABEA
KwBIAFkAagCIAK0AywDpAPoA/QDnAKsAXwAkAAwABgD0/+b/7P/0//b/+//9//T/7f/q
/+z/6//p/+n/5//o/+f/5v/m/+X/5P/i/+H/4//k/+b/5//i/+D/4P/c/9//4f/l/+j/
6f/p/+j/6P/k/+L/4v/g/+L/5f/n/+j/5f/j/+H/3//i/+T/5v/p/+j/5//m/+X/5v/m
/+b/5//m/+b/5f/l/+n/6v/r/+v/6f/r/+v/6//r/+7/8v/y//L/8v/y//L/9v/2//f/
+P/8//z//P/+/////v/+////AQADAAMABAAIAAkACgAMABIAEwASABEAEwAUABUAFgAW
ABYAFgAWABkAGgAdABsAGQAYABgAFwAXABYAFQAUABAADwALAAcACAAFAAMAAgABAP//
/P/5//n/9//1//P/8v/x//D/7P/r/+v/6f/m/+T/4//h/9//3v/e/97/3v/a/9j/2P/Z
/9v/3f/f/+H/3f/b/9v/3P/b/9v/2//b/9n/2//a/9X/1//Z/9v/3f/c/9z/3P/a/9r/
3v/c/9r/3f/h/+L/4//i/+P/3//d/+D/3f/e/+D/4P/h/+T/6P/m/+T/5P/k/+P/5P/n
/+v/6//q/+b/6P/r/+v/6//r/+v/6v/o/+f/6f/p/+n/6f/p/+f/5//m/+j/6v/q/+z/
6P/o/+j/6P/n/+b/5f/j/+X/5P/h/+P/4//j/+T/5P/j/+f/4v/e/9//4P/h/+L/4v/i
/+L/4v/k/+L/4v/k/+X/5P/i/+H/4f/e/+D/4f/f/97/3f/c/93/3v/f/+D/4f/h/9//
3f/d/+D/4f/h/+H/4//m/+b/5f/j/+P/4v/i/+L/4//j/+D/4P/i/+L/4P/b/9j/1P/T
/9b/2P/Z/9j/1P/T/9L/1P/U/9X/1f/R/9H/0//T/9X/1v/W/9b/1v/V/9T/1P/T/9D/
0v/R/9L/0//U/9X/2P/W/9b/2f/Z/9T/0P/R/9X/3//x/wcAFgAlADoAWgB1AJMAvQDi
APEA7wDRAI8ARgAWAAoA/v/k/9j/3v/i/93/4f/m/+P/3P/a/9f/1f/V/9P/0v/R/9D/
0P/R/9L/0v/T/9T/1P/V/9X/0//S/9P/0P/S/9P/1v/Y/9j/1//V/9T/1f/W/9n/2v/Z
/9n/2P/W/9f/1//X/9f/2f/a/9v/3f/b/9v/2//b/9z/3P/c/93/3v/e/93/3f/h/+L/
4//j/+H/4//j/+P/5f/o/+z/7P/q/+r/6v/q/+z/7P/t/+7/8//0//X/+P/6//r/+//9
////AQABAAIABwAHAAcACAANAA8ADwAPABIAFAAWABgAGQAaABsAHAAfACAAIwAhACAA
IAAhACEAHwAeAB0AHAAdAB0AGgAXABYAEwARABAAEAAPAA0ACwAHAAMA///7//z/+//6
//b/9//3//X/8v/v/+//7v/t/+7/7v/u/+7/7//u/+//8f/v/+//7//v/+v/6f/p/+r/
7f/t/+3/7f/t/+//7v/p/+3/7//x//P/8f/w/+//7P/u//L/8P/u//D/8//z//P/8//1
//L/8f/0//H/8v/0//L/8//2//r/+P/2//b/9v/z//L/8//1//b/9v/z//b/+P/5//r/
+//7//r/+P/3//f/9//3//f/+f/3//f/9v/0//b/9v/4//j/+P/4//j/9//2//X/8//1
//T/8f/z//X/9f/2//b/8//x//D/8P/z//T/9f/2//T/8v/y//P/9P/0//P/8P/1//X/
9f/2//X/8f/v/+7/8P/0//L/8v/y//L/8P/w//D/8P/x//D/8f/0//X/9P/y//H/8f/u
//D/8f/w//D/8P/w//D/8P/w//D/8//z//H/7//t//D/8f/x//P/9f/4//j/+P/3//j/
+P/1//T/9P/z//L/8v/0//T/9f/x/+//7P/n/+j/6P/n/+n/5v/m/+b/6P/o/+n/6f/m
/+X/5v/l/+b/6P/p/+r/6f/n/+X/5P/m/+T/5//n/+X/5f/l/+X/6f/o/+n/7f/r/+L/
4v/p/+//9/8FABsALgA9AFYAcgCHAKUAzwD0AAcBCwHvALUAdABEADAAHgACAPT/+v/+
//v/AQAAAPX/8v/0//X/8//z//H/7//t/+v/6v/r/+z/7P/t/+3/7P/s/+v/7f/u//H/
8P/s/+v/7P/s/+//7//u/+7/7P/s/+7/7v/v//H/8v/y//H/8f/x//H/8f/w/+//7//t
/+3/7f/t/+//8P/x//P/9f/2//b/9//3//b/9f/z//X/9//3//f/+f/8/wAAAAD+//7/
/v/+/wAAAAABAAIABAAEAAQABgAMAAwADQAPABEAEwATABQAGQAZABkAGgAhACMAIwAj
ACUAJgAnACgAKgAqACoAKgAtAC4AMQAvAC0ALAAsACsALwAwADEAMgAzADMAMAAtACsA
JwAkACIAHwAdABoAFwAXABUAEwARABAADwAOAAoABwAHAAUAAgABAAEAAAD//wAAAAAA
AAAAAAD+//7////8//v/+v/5//n/9//3//j/+f/5//n/+f/5//v/+v/1//b/9//4//n/
+P/4//j/9v/0//j/9v/0//X/+f/6//v//P////3//f8BAP3//f/+//3//f///wIA///8
//v/+v/5//r//f8BAAMAAgD+/wAA//////////8AAAAA//////3//f/9//3/AAD//wAA
AAD//wAA//8AAAAAAAAAAAAAAAAAAAAA//////7/+//9//7//f/9//z//P/7//v//P/8
//z//P/8//7//P/8//3//v/+//3/+v/7//v/+//8//r/9//2//b/9v/2//f/9//3//X/
+P/6//z//v8AAP///v/9//z/+v/4//j/+v/8//z/+//7//n/9v/4//n/+f/4//f/9v/4
//r//P/+//3/+//3//P/9f/6//3///8BAAMABgAGAAMAAQABAAAA/v/+//////8AAAAA
AgACAP7/+f/2//L/8//2//j/+f/1//D/7v/s/+3/7v/w//H/7f/t/+//7//x//L/8v/y
//P/8//z//T/9P/y//X/9f/z//P/8//z//T/8v/y//X/8//y//T/9//9/wcAGQAvAEAA
TwBkAIAAoQC/AOMABAETAQcB2wCNAEQAIgAaAAgA9P/0//7/BgAHAAcABAD9//b/+P/5
//n/+//7//f/9f/z//L/8//0//T/9f/0//T/9f/1//b/9v/4//b/8//z//X/9v/3//f/
9v/2//b/9v/4//j/+P/5//n/+P/2//X/9P/z//X/9v/3//n/+v/7//z//f/9//z/+//7
//r/+v/5//n//f/+///////9////////////AgAGAAYABgAGAAYABgAKAAoACwAMAA4A
DgAOABAAEQAQABAAEQAWABkAGgAcAB4AHQAcABwAIwAlACUAJQAoACoALAAuACwALAAs
ACwALwAwADMAMQAvAC4ALgAtAC8ALgAtACwAKAAnACMAHwAhAB8AHgAeABoAFwATAA8A
DQALAAkABwAHAAcABwAEAAMAAwABAP7/+f/3//T/8f/y//T/9v/4//X/8v/x//H/8//z
//P/8//y//H/8v/0//X/9f/1//X/8//1//T/7//t/+3/7f/t/+//8P/x//D/8v/2//T/
8v/w//P/8//z//L/9f/z//P/9v/z//T/9v/0//X/+P/8//3//P/9//7/+f/4//n/+//8
//z/+f/8//r/+f/4//f/+P/4//f/9//5//v//f////7/+//6//j/9//4//f/+P/2//b/
9v/2//j/+P/4//f/9f/0//H/8//3//f/+P/4//f/8P/w//D/8P/w//L/8v/y//L/8v/w
//D/8v/y//L/8f/x//H/8P/0//f/9f/0//P/8v/y//L/8v/y//H/8f/v/+3/6//u/+//
7//0//f/+//8//r/9//2//T/8v/y//P/8//w//D/8v/y//D/6//o/+T/5f/o/+r/6//p
/+T/4v/g/+H/4v/k/+X/4f/h/+P/4//l/+b/5v/m/+T/4//i/+L/4P/e/+H/4f/i/+P/
5P/l/+b/5P/k/+f/5f/c/9r/4//t//P///8VAC4AQQBQAGoAkQC5ANMA7AD/AP8A1wCL
AEIAHgAaAAoA7P/i/+z/7P/v//X/8v/x//D/6v/n/+X/5f/j/+L/4f/g/+D/4P/g/9//
3//i/+L/4//j/+D/4P/i/+D/4P/h/+T/5v/k/+P/4f/g/+H/4v/l/+b/5f/l/+T/4v/f
/9//3//f/+P/5P/l/+f/5//n/+f/5//m/+b/5v/n/+b/5v/l/+X/5f/m/+f/5//q/+3/
7v/v/+3/8P/0//T/8v/y//L/8v/2//b/9//4//r/+v/6//z/AgACAAMABQAFAAcABwAI
AAsACwALAAwAEwAVABUAFQAYABoAHAAeAB4AHgAeAB4AIAAgACIAHwAgACAAIQAhAB8A
HgAdABwAHQAdABoAFwAWABMAEQAQAA8ADQAKAAcABwAFAAMAAQD+//3//P/4//f/9//1
//L/8//z//L/8f/y//L/8v/y//D/7v/u/+//6//p/+f/5f/m/+f/6v/u/+3/7f/t/+3/
7P/v/+//6//p/+n/6f/p/+r/6v/q/+j/6//w/+//7v/s/+//7//v//D/8//x//H/8f/t
/+3/7v/v//H/9f/6//X/8v/x//D/7//w//P/9//1//T/8P/y//b/9//4//n/9v/0//H/
7//x//H/8f/x//H/7//v/+7/7//y//P/9v/y//L/8v/y//P/9P/1//X/8//y/+//8f/x
//H/8v/y//H/7//u/+7/7P/s/+z/7P/s/+r/6v/r/+//8P/w/+7/7v/t/+z/7P/w/+n/
6P/u//L/7//u/+3/7P/u/+7/7v/u/+z/6v/q/+z/6//q/+j/5//l/+L/5P/l/+j/6v/s
/+7/7v/u/+7/7v/s/+v/6P/l/+f/6v/r/+v/7f/v//L/8v/x/+//7//u/+3/7v/w//H/
7f/s/+3/7P/s/+f/5P/g/9z/3v/f/9//4P/e/9//4P/e/97/3//f/9//3//h/+H/4P/g
/9//3v/g/9//3v/e/9z/2v/d/93/3//f/9//3//g/97/3v/h/+H/3v/g/+P/6f/1/wUA
HQAyAEcAWgBwAJEAuwDhAPoACQH5AMcAgwBKADAAJAAKAPT/8P/w/+z/7f/x//L/7f/m
/+j/5//l/+X/4//k/+P/4v/i/+T/5P/j/+P/4f/g/+D/3//g/+L/5v/m/+P/4f/h/+D/
4v/j/+P/5P/j/+L/4//i/+P/5f/m/+b/6P/p/+r/6//q/+r/6v/r/+r/6f/o/+f/6//s
/+3/7//u/+7/7f/t/+//8P/x//H/9P/3//j/+f/4//r//f/8//r/+v/6//r///8AAAIA
BAAGAAYABgAIAAsACgAKAAsADwARABEAEgAWABcAGAAaACEAIwAjACMAIwAkACUAJgAo
ACgAKAAoACoAKgAsACkAKwAsAC4ALwAtACwAKwAqACoAKwApACcAJQAhAB4AHAAcABsA
GQAXABUAEwARAA8AEAAPAA4ACgAJAAkABwAEAAMAAwACAAEA///+//3//P/8//r/+v/7
//3//f/9//3//f/7//v//P/6//n/+P/3//j/+//7//f/+v/7//z//f/7//r/+f/2//f/
/P/7//r/+P/7//v/+//6//3/+//7////+//7//z//P/9/wAABAAEAAIAAgACAP3//P/9
////AQACAAAABAAEAAMAAgABAAMAAgAAAP//AQABAAEAAQD///3//f/8//z//v/+/wAA
/P/8//z//P///wAAAQABAAEAAAD9/////v/9//3//P/+//3//f/+//z//P/8//z//v/8
//z//f/8//z/+//4//v/+//7//z//P/5//j/+P/4//j/+f/5//v/+//8//z//f/+//3/
/P/7//r/+v/6//r/+v/5//b/9f/2//r/+v/5//n/+v/4//v//f/6//j/9v/0//X/9v/3
//j/+f/5//f/9f/3//r/+//7////AQAEAAQAAwABAAEAAAD9//z//P/7//v//P///wAA
/P/3//T/8P/u//D/8f/x//P/8P/w//D/7v/u/+//7//v/+//8f/x//H/8v/y//L/8P/v
/+7/7v/u/+z/7//v//D/8f/y//P/9f/y//H/8//1//T/9P/3//3/CQAXACUAOgBRAGgA
ggClAM0A6wAAAQ8BCQHVAIUAQgAmACAADADu/+j/9v8CAAMAAQAAAAEAAgD+//r/9f/y
/+3/7v/t/+z/7P/v//D/8P/x//P/9P/2//f/8//y//P/8P/x//H/8//0//P/8f/u/+z/
8P/y//b/+P/2//f/9//2//T/8//y//H/9P/0//T/9f/1//X/9f/1//b/9v/2//f/+f/6
//r/+//7//r/+f/3//j/+//8//3///8CAAYABgAFAAQAAwACAAMAAgACAAIACQAKAAsA
DgASABIAEwAVABUAFwAXABgAHQAdAB0AHgAjACUAJQAlACcAKAApACoAKAAoACgAKAAp
ACoALQArACoAKgArACsAKwAqACkAKAAqACsAKQAnACUAIQAeABwAGgAXABMADwAPAA0A
CwAJAAgABwAGAAIAAAD///z/+P/4//n/+f/5//f/9v/1//T/9P/y//L/8//z//P/8//z
//P/8f/x//L/8f/x//H/8f/u/+//7f/n/+v/7f/v//H/9P/0//T/8v/x//T/8f/u/+7/
8f/x//H/8f/z//D/7//y/+//8P/y//T/9f/4//z/+v/4//j/+P/0//T/9v/5//r/+v/3
//r/+v/5//j/9//3//b/9P/z//b/9//4//n/+f/3//f/9v/0//b/9v/4//T/9P/0//T/
8v/y//L/8f/y//L/8P/z//X/9f/2//b/8//x//D/8P/w/+7/8P/4//j/9f/0//P/8v/x
//D/7//u/+7/7P/s/+7/8f/y//L/8//v/+z/7v/v//L/8v/y//L/8f/w/+//7v/v/+//
7f/r/+3/8P/x//H/8v/z//X/9P/z//H/8f/w/+7/7v/v/+//8P/w//L/8v/w/+v/6P/k
/+T/5v/n/+f/5v/i/+H/4P/g/+D/4f/h/+H/4f/j/+P/4P/g/9//3v/h/+H/4f/i/+L/
4P/j/+P/4v/h/+D/3//i/+D/4P/j/+P/4P/g/+X/5//1/wkAGwAuAD8AVgB0AI8ArQDT
AO4A+wD5ANkAiQAyAAoADAD+/+j/6v/0//T/9f/1/+7/6f/o/+T/5P/j/+T/4//i/+H/
4P/g/97/3v/d/93/3//g/+L/4//g/+D/4v/g/9//3//h/+L/5f/l/+T/5P/j/+L/4//i
/+L/4//j/+L/4//l/+f/6f/n/+b/5f/l/+P/4//j/+P/5v/m/+b/5//n/+b/5P/j/+f/
6P/p/+n/6f/r/+v/6//p/+z/8P/w//L/8v/y//L/9v/2//f/+P/5//j/9//4//3//v8A
AAMABQAHAAcACAAJAAkACQAKABMAFQAVABUAFQAWABcAGAAZABoAGwAcAB4AHgAgAB0A
HQAeACAAIQAgAB4AHAAaABcAFwAUABEAEwARABAAEAAOAAsABwADAAEA///9//v//P/7
//r/9v/z//P/8f/u/+7/7//v/+//7v/u/+7/7v/q/+j/6P/p/+r/6//s/+3/6f/n/+f/
6P/r/+v/6//r/+7/8f/x/+3/7P/r/+r/6f/t/+7/7//u/+3/8P/t/+r/6v/t/+3/7f/v
//P/8v/z//P/7//v//D/8P/x//T/+P/4//b/9v/2//T/9P/2//n/9v/0/+//8P/y//P/
9P/1//j/+P/3//f/9f/1//X/9f/2//X/9v/2//P/9P/z//T/9P/0//T/9P/1//b/9//3
//P/8P/r/+v/8P/x//P/9P/y/+//7f/s/+7/7v/u/+7/8P/u/+7/7//v/+7/7P/o/+7/
7//w//L/8v/v/+j/5v/q/+v/7P/t/+7/7P/s/+z/7P/r/+j/5//o/+v/7P/s/+3/6f/m
/+j/6f/t/+7/7//w/+//7v/t/+z/7f/t/+v/6f/p/+z/7f/t/+//8f/0//T/8//x//H/
8P/u/+7/7//v/+7/7v/w//D/8f/t/+v/6P/j/+T/5P/j/+T/4v/j/+T/5P/k/+X/5f/j
/+P/5f/l/+P/5P/k/+T/5f/l/+X/5v/j/+D/4v/h/+L/4//k/+X/5v/k/+T/5//l/+b/
5P/j/+3/9/8FABUAJAA9AFYAaACHALEA1QDwAP8AAQHrALUAcgBCACwAGAACAPT/8v/4
//v/+//4//H/7v/w/+3/6//r/+n/6v/p/+j/6P/q/+r/6f/p/+r/6v/r/+v/6P/o/+r/
6P/l/+X/5//o/+r/6//r/+z/7P/s/+7/7v/u/+//7//u/+v/6//r/+v/7P/s/+z/7f/w
//H/8v/z//L/8v/y//P/8v/y//H/8f/1//b/9//3//b/9//2//X/9//6//7//v/8//z/
/P/8/wAAAAABAAIACAAIAAgACgANAAwADAANABEAEwATABQAFwAXABcAGAAdAB8AHwAf
ACIAJAAmACgAJwAmACUAJAApACoALQArACoAKgArACsAKwAqACkAKAAnACcAJAAhACIA
HwAdABwAHQAbABgAFQAQAA0ACgAHAAgABwAGAAIAAQABAP///P/6//n/9//1//T/9P/0
//T/8v/w//D/8f/z//P/8//z/+//7f/t/+7/8f/x//H/8f/y//X/9f/x//P/8//z//P/
8v/w/+7/6v/q/+7/7P/q/+z/7//v/+//8v/1//P/8//y/+3/7P/s/+7/7//y//b/9v/0
//T/9P/x//D/8f/z//X/9P/w//L/8P/v/+7/7f/u/+7/7f/t/+//7//v/+//7f/r/+v/
6v/s/+7/7v/w/+7/7v/u/+7/6//q/+n/5//q/+r/6P/r/+v/6//s/+z/6v/n/+X/5P/l
/+b/5//o/+b/5P/k/+X/5//o/+j/5v/o/+f/5v/m/+X/4f/f/97/4v/k/+f/6f/n/+X/
5P/i/+P/4P/g/+H/4//k/+T/4//a/97/5P/i/+L/4v/i/+H/4P/f/97/3//e/9//4v/m
/+b/5f/l/+D/3P/d/93/3//g/+H/4v/i/+L/4v/i/+P/4//h/9//3v/g/+D/3//h/+P/
5v/m/+f/5f/l/+T/4v/i/+P/4//j/+T/5//o/+X/3//b/9b/1P/W/9f/1//Z/9b/1v/W
/9T/1P/V/9X/0//T/9X/1f/X/9j/2P/Y/9f/1f/T/9L/1f/U/9j/2f/X/9f/1//X/9r/
2P/Y/9v/1//W/9z/4//t//X/AQAbADQASQBiAIIAnwDDAOUA+AD1AM0AhQA9ABgACAD0
/9z/1v/i/+z/7v/p/+X/5P/f/97/4P/f/93/3f/b/9v/2//b/9z/2v/a/9n/2f/Y/9j/
2f/Z/9n/2v/d/9z/2//b/93/3v/f/9//3v/e/93/3P/d/9z/3v/f/9//3v/e/9//4P/h
/+P/5P/l/+f/5v/l/+T/4//k/+T/5P/l/+b/5v/l/+X/6P/q/+z/7f/r/+3/7f/t/+z/
7v/x//D/8f/y//P/9P/5//r//P/+/////v/9//7/AgACAAMABQAKAA0ADgAQABMAEwAT
ABQAGQAbABsAGwAfACAAIQAiACIAIgAiACIAJAAkACYAIwAkACQAJQAlACMAIgAhACAA
IQAjACIAIQAdABkAFgAUABMAEQAOAAsACwAJAAcABQACAAEAAAD8//n/+f/3//T/9f/3
//j/+f/0//L/8P/u/+//7v/v//H/8P/v/+7/7f/q/+f/5v/m/+f/5//n/+f/6v/t/+3/
6f/o/+f/5v/l/+j/6P/o/+b/6P/s/+r/6P/n/+n/6P/n/+n/7f/s/+3/7P/n/+b/5v/m
/+f/6v/u/+7/7P/s/+z/6f/o/+n/6//p/+j/5P/m/+n/6f/p/+n/6P/m/+P/4f/j/+P/
4//j/+P/4f/h/+D/3f/e/93/3v/a/9r/2v/a/9j/2P/Y/9f/1v/U/9D/0f/T/9P/1P/U
/9X/0//S/9L/1P/U/9T/1P/R/87/zf/N/8z/zP/L/8j/zf/N/83/zv/O/8v/yv/K/8j/
yP/J/w==
         </WaveFormData>
      </LeadData>
      <LeadData>
         <LeadByteCountTotal>10000</LeadByteCountTotal>
         <LeadTimeOffset>0</LeadTimeOffset>
         <LeadSampleCountTotal>5000</LeadSampleCountTotal>
         <LeadAmplitudeUnitsPerBit>4.88</LeadAmplitudeUnitsPerBit>
         <LeadAmplitudeUnits>��V</LeadAmplitudeUnits>
         <LeadHighLimit>2147483647</LeadHighLimit>
         <LeadLowLimit>268435456</LeadLowLimit>
         <LeadID>V1</LeadID>
         <LeadOffsetFirstSample>0</LeadOffsetFirstSample>
         <FirstSampleBaseline>0</FirstSampleBaseline>
         <LeadSampleSize>2</LeadSampleSize>
         <LeadOff>FALSE</LeadOff>
         <BaselineSway>FALSE</BaselineSway>
         <ExcessiveACNoise>FALSE</ExcessiveACNoise>
         <MuscleNoise>FALSE</MuscleNoise>
         <LeadDataCRC32>1453016974</LeadDataCRC32>
         <WaveFormData>
AgACAAIAAgACAAIAAgACAAQABAAEAAQABAAEAAQABAAKABAAFgAcAA0AAADz/+b/0P+6
/6T/jv+I/4L/fP92/4b/lv+m/7b/wv/M/9b/4P/p//D/9//+////AAABAAIABAAEAAQA
BAAFAAYABwAIAAoACgAKAAoACAAIAAgACAAGAAYABgAGAAYABgAGAAYABwAIAAkACgAI
AAgACAAIAAkACgALAAwACwAKAAkACAAIAAgACAAIAAYABgAGAAYACAAIAAgACAAKAAoA
CgAKAAoACgAKAAoACAAGAAQAAgAEAAQABAAEAAEAAAD///7//v/+//7//v8AAAAAAAAA
AP7//P/6//j/9v/2//b/9v/z//L/8f/w/+//7v/t/+z/6//q/+n/6P/o/+j/6P/o/+j/
6P/o/+j/6v/q/+r/6v/o/+j/6P/o/+r/7P/u//D/8P/w//D/8P/y//T/9v/4//b/9v/2
//b/+f/6//v//P/8//z//P/8//7//v/+//7//v/+//7//v/8//z//P/8//z//P/8//z/
/v/+//7//v/+//7//v/+/wAAAAAAAAAAAAAAAAAAAAACAAIAAgACAAEAAAD///7//P/8
//z//P///wAAAQACAAEAAAD///7//v/+//7//v8AAAAAAAAAAP3//P/7//r/+//8//3/
/v/9//z/+//6//r/+v/6//r//P/8//z//P/8//z//P/8//r/+v/6//r//P/8//z//P/8
//z//P/8//v/+v/5//j/+v/6//r/+v/8//z//P/8//v/+v/5//j/+f/5//r/+//6//n/
+v/5//r/+v/7//z/+v/5//n/+v/5//n/+P/3//j/+f/6//n/+//8//z//f8CAAMABQAI
AAYABQADAAMAAQD8//X/8f/w//H/8f/w/+7/7f/t/+3/8P/v//L/9f/0//P/8f/w/+3/
7f/w//D/8v/y//P/9f/2//f/9//3//j/+P/3//f/+P/4//j/+P/6//z//P/6//j/+f/5
//n/+f/5//r/+v/+/wgAFwAgAB0ADQD3/+T/1f++/5v/ff9o/1P/Qv9K/13/b/+L/6b/
tf+//8j/0v/i/+z/8//4//b/9v/8//z//v///wAAAQACAAQABQAFAAQAAgACAAMABgAE
AAEAAwAFAAUABwAHAAcABgAEAAQABAAFAAUABQAFAAUABwAHAAgACAAHAAcABwAHAAcA
BwAHAAcACQAJAAkACQAHAAgACAAIAAoACAAHAAYACAAJAAkACQAIAAgABwAGAAcABwAE
AAQABgAGAAUABQAHAAcABwAHAAgABwAHAAcABAADAAMAAwADAAQAAwAEAAEA///+//3/
/f8AAP7//P/3//b/9f/z//X/9v/2//X/8//z//T/+P/2//T/9P/z//T/9v/3//n/+f/5
//z//f/8//7//f/9/wAAAgADAAMAAwAEAAkACQAJAAkACQAJAAcABwAIAAgACQAJAAkA
CQAKAAoACwAMAAsACgAKAAkACwAMAAwADAALAAoACQAIAAgACQAKAAsACQAJAAoACgAM
AAwADAAMAAwADAANAA0ACwAMAAwADAAMAA4ADwAPAA0ADQANAA0ADQANAA0ADgAOAA4A
DgAOAA4ADgAOAA4ADAALAAsADQANAAsADQAPAAwACwAMAAsACwALAAwADgAOAA0ADQAO
AA0ADQANAA8AEQAOAAwADAAKAAgACgALAAsACwALAAsACwAKAAoACgAKAAoACwALAAsA
CwALAAsACwALAAsACQANAA0ADAALAAkACgAKAAkACQAJAAwADAAOAAkACAAJAAoACwAM
AAoACgAKAAoADAALAAsACwALAAsADQANAA0ADAAMAAwADAALAAsADAAMAA0ADQANAA0A
DQANAAsACQAKAAoACwASABUAGQAeABsAGQAWABUAFgASAAwACQAGAAUAAwAAAAEAAQAC
AAMABQADAAUABwAFAAUABAAEAAMAAwAGAAYABgAGAAcACQAMAA0ADQANAA4ADgANAA0A
DQAMAAsACgAMAA4ADgAMAAwADQANAA0ADwARABIAEAAOABQAJQA0AC8AHQAPAAAA7//c
/7v/k/94/13/Qv8+/1H/af+F/6b/wf/P/9T/3P/q//b//f8AAAgAEAATABIAEwATABMA
EwATABQAEwATABIAEAASABMAFgAUABEAEwAVABUAEwATABMAEgAUABQAFAAVABgAGQAa
ABsAGAAXABcAFgAXABcAFwAXABUAFQAVABUAFwAXABcAFwAXABgAGAAYABcAFAASABAA
EQATABQAFQAWABgAGQAaABgAFwATABIAFQAWABYAFwAYABcAFgAVABQAEwATABMAEgAR
ABEAEQAPAA4ACwAKAAsACQAIAAcACQAMAAoACAAIAAgACAAHAAUABgAGAAUABAADAAMA
BgAEAAAA/v/7//v//P/8//3/AAABAAUABwAIAAoACQAJAAcACAAIAAcACQAKAA8ADwAO
AA0ADAALAA0ADQAOAA4ADQANAA0ADQANAAwADAAMAA4ADgAPAA8ADwAQABAAEAASABIA
EgASAA4ADQAMAAsADAANAA8AEAAQABAAEAAQAA8ADgAOAA0ADQAOAA4ADgAOABAAEQAR
ABIAEwAUABUAFQAVABUAFgAUABQAFAAUABQAFAAUABQAEgARABEAEwATABEAEwAVABUA
FQAXABcAEwARABAAEAATABMAFAAWABYAFQAUABUAFQASABAAEAAQAA4AEAARAA8ADwAP
AA8ADwAOAA4ADgAMAAwADQANAA0ADQANAA0ADwAPAA8ADQAPAA8ADgANAA0ADgAOAA0A
DwAPAA4ADAAMAAwADAAKAAoACgAKAAwACwALAAsACwALAA0ADQANAAwADAAMAAwACwAL
AAwADgAPAA8ADwAPAA8ADwANAAwADAALAAsAEAARABMAFgAUABMAEQARABAADAAGAAMA
BAAFAAUABAACAAEAAQABAP///f///wEAAwADAAIAAgAAAP//AQAAAAIABAAHAAsACgAJ
AAcABQAJAAoACgALAAoACgAKAAoACQAKAAkABgAHAAkACgALAAkACQAKAAwAEgAYACEA
JgAfAA0A/f/u/9v/yP+x/5P/fv9t/2L/av9//43/o//A/8//1f/c/+T/7P/2/wEABgAE
AAgACgAKAAwADQANAA0ADQAOAA8ADwAOAAwADgAPABIAEAAKAAsADAALAAwADQAOAA4A
DwAQABEAEwATABEADwANAA8ADwAQABAADgANAAwACwAMAA0ADgAPAA4ADQAMAAsADQAO
AA4ADgAQAA4ADQAMAAsACwAKAAkACQAKAAoACgALAAsACAAIAAgACAAHAAcABgAFAAQA
AwADAAMABAAFAAQAAwADAAMA///+//v/+v/5//f/9v/1//P/9v/0//L/8P/w//D/7//u
/+7/7f/r/+j/5//n/+r/6//q/+v/6//r/+z/7P/t/+v/6//u/+//7//y//L/8//1//b/
9v/1//X/9v/7//v//P/9//7////9//3//v/+////////////AQAAAAAAAAACAAIAAwAD
AAEAAgACAAIAAgACAAIAAgABAAEAAQABAAMAAwAEAAQABAAEAAQABAAEAAQABQAFAAQA
BAADAAIAAQAEAAYABwAGAAUABAADAAAA///+//7/AgAEAAYACAAFAAQAAwACAAQAAwAD
AAUAAgD//wAAAQACAAMABgAHAAMAAQAAAAAA/v/9//3//v8BAAEAAQADAAEA/v/8//z/
/v/8//7//////////////wEAAAAAAAAA/v/+/////////////f/8//7//v/+//7/AAAA
AAAAAAD+//3//f/9//////8BAAEA///+//7//v/+//3//f/+/wAAAQABAAEA////////
/f/+/wAAAQADAAYABwAJAAwADQANAAwADQAKAAYAAAD9//r/+f/3//T/9v/1//X/9f/3
//X/9//5//n/+f/4//j/9v/1//f/9v/4//j/+f/7//3///8AAAEAAQAAAP7//f8AAAAA
AAAAAAAAAgACAAAA//////7//f8DAAMABAAAAP7/BgAVACQAJwAXAAMA8v/h/87/t/+Z
/3z/Z/9Q/0z/X/9x/4f/pP+7/8X/yP/U/+D/7P/5/wAA/v8AAAMAAgADAAMABgAHAAgA
CgALAAsACgAIAAoACwAOAAwACQALAA0ADQANAA0ADQAMAAwADAAMAA0ADwAPAA8ADwAO
AA0ADQAMAAwADQAOAA8ADQANAA0ADQAPAA8ADwAPAA0ADgAOAA4ADwAOAA4ADgAMAA0A
DQANAAsADAAMAAwADQANAAoACgAMAAwACwALAAsACwALAAsACgAJAAkACQAGAAUABQAF
AAQABAACAAIAAQD///7//f/9/wAA/v/8//v/+v/5//f/9v/2//X/8//z//P/9P/4//b/
9P/0//P/8f/y//L/8//1//X/+P/5//r//P/7//v//f/+//7//f///wAABQAFAAcABwAH
AAcABwAHAAgACAAHAAcABwAHAAgACAAJAAoACgAKAAsACwAKAAoACQAIAAgACAAIAAgA
BAADAAIAAQADAAUACAAKAAoACgAKAAoACQAIAAgABwAIAAoACwAMAAgACgALAAsADQAN
AA0ADQALAAsACwAMAA4ADgAOAA4ADAAMAAwADAAKAAkACQALAAsACQALAA0ADQANAA8A
DwALAAkACAAIAAgABwAHAAgACwALAAsADQAPAAwACgAKAAoACAAKAAsACgAJAAgABwAI
AAgACQAKAAcABgAGAAUABgAHAAgACQAJAAkACQAHAAkACQAIAAcABwAIAAgABwAHAAcA
CgAKAAgABQAFAAUAAgAEAAYABgAGAAYABwAIAAkACgAJAAcABgAFAAcABwAJAAkACQAI
AAgACAAIAAcABwAIAAgACQAJAAkACQAJAAkABwAHAAgACAAJAAwADQAPABIAEwATABIA
EwASAA4ACAAFAAEAAQAAAP7//P/7//v/+//9//v//f////7//f/7//r/+v/7////AAD/
//7//v///wAAAQABAAEAAwAEAAQABQAGAAYABgAGAAQABgAGAAQABwAJAAoACwAJAAcA
BgAIAAoAEAAdACoAKQAdAAsA+P/n/9b/t/+P/3T/X/9E/zr/S/9j/3//oP+5/8n/0v/a
/+b/8v/7//7//v8EAAkACgANAA8ADgANAAwADAAPAA8ADgAMAAwADQAQAA4ADAAPABIA
EwASABEAEAAOABAAEAAQABEAEQARABEAEQARABEAEgASABEAEQARABEAEgATABQAFQAT
ABMAEwATABMAFAAUABQAFgAUABMAEgASABMAEwATABIAEgARABAAEgATABEAEgAQABAA
DwAPAA8ADwAPAA8AEAAPAA8ADwAOAA0ADQANAAwADAAKAAoACQAHAAYABQAFAAgABgAE
AAMAAgABAP////8AAAAA///6//n/+f/8//z/+v/6//n/+//8//z//f/8//v//f/9////
AgACAAMAAwAEAAQAAwADAAQACQAJAAgABwAGAAUABwAHAAgACAAJAAkACQAJAAgABgAF
AAQABgAGAAcABwAFAAYABgAGAAgACAAIAAgACQAJAAkACQAIAAcABwAGAAQABAAEAAQA
BwAIAAoACwAKAAoACQAIAAgACgALAAsACgAJAAgABwAIAAkACgAMAAwADAAMAAwADAAM
AAwADAAKAAkACQALAAsACQALAA0ADQANAA8ADwAMAAkABwAGAAcABwAIAAoACwALAAsA
DQALAAgABgAGAAQAAgAEAAUABwAJAAsADQAKAAgABwAGAAgACAAJAAkABwAHAAcABwAE
AAMAAgD//wIAAwADAAMAAwAEAAQAAwAFAAUACAAIAAoABwAHAAcAAwACAAEAAQADAAQA
AgAEAAQABAAEAAQABAAEAAQAAgABAAEAAQABAAEAAwADAAMAAgACAAIAAAD/////AAAB
AAMABAAFAAQAAwACAP///v/+//3//f8EAAcACwAQAA4ADQALAAsACAAEAP7/+//7//v/
+v/4//b/9f/1//X/9f/z//X/9//4//n/+f/6//b/9f/3//b/+f/6//z///8AAAEAAQAB
AAEAAAD+//3//P/8//z//P///wIAAwACAAEAAQAAAP///f///wIABAACAAgAFQAgAB8A
DwD7/+r/1f/A/6v/lf+E/2//WP9Y/23/f/+R/7D/wf/J/9D/1v/i/+7/9f/8/wAA/P8A
AAAAAgADAAQABQAGAAgABwAHAAYABAAEAAUACAAGAAUABwAJAAkACwALAAsACgAHAAYA
BQAFAAcABwAHAAcABgAFAAUABAAEAAUABgAHAAgACQAKAAsACAAHAAYABQAGAAgACQAK
AAoACAAHAAYAAwADAAIAAQACAAQABQAGAAUABQACAAIAAAAAAP////8BAAEAAQABAP//
/f/8//v/+v/7//3////9//z/+f/4//j/9//3//f/9f/2//L/7v/t/+z/6//p/+f/6P/o
/+f/5P/j/+P/5v/m/+T/5P/j/+X/5v/m/+f/6f/p/+z/7f/s/+7/7f/t/+//8P/w/+//
8P/y//j/+f/7//v/+//7//r/+f/5//j/+//7//v/+//5//j/+P/4//n/+v/8//3/+//8
//z//P/+//7//v/+//3//f/9//3//////wAAAAD///7//f/8//3//v8AAAEAAAAAAP//
/v/9/wAAAgADAAIAAQAAAP//////////AAACAAIAAgACAP///v/9//z//f/9//7/AQD+
//v//P/9//3//f/////////9//z//P/8//v/+//8//z/+//6//v//P/6//n/+v/8//r/
/P/9//v/+//7//v/+//6//r/+v/4//j/+f/5//f/9v/4//j/+P/4//n/+v/7//z/+v/5
//n/+f/3//f/+f/5//n/+P/4//j/+P/3//f/+P/4//n/+f/5//f/9//3//X/9f/2//b/
9//8//3///8CAAQAAwABAAEAAAD8//b/8//v/+//7v/s/+z/6//r/+v/7P/r/+7/8f/v
/+3/6v/o/+v/7f/y//T/8//y//L/8//0//X/9f/1//T/9P/z//P/9P/0//T/9P/1//j/
+f/4//f/9//2//X/7//x//b/+P/4//r/BwAaAB0ACQDz/+T/1f/E/6v/jf92/2f/UP9M
/2H/df+H/6D/sf+7/8b/0P/a/+L/7f/4//r/+P/6//r//P/9//z/+//6//r//P/9//3/
/P/8//3/AAD+//z///8CAAMAAQABAAEAAAACAAIAAgADAAMAAwADAAMAAQABAAIAAgD/
////////////////////AQABAAEAAQADAAQABAAEAAEA/v/8//r//P///wEAAwACAAIA
AQAAAP/////8//z//P/8//v/+//7//v/+//7//z/+//7//v/+v/5//n/+f/4//j/9v/2
//X/8//y//H/8P/y/+//7P/r/+r/6f/n/+b/5v/l/+P/4f/h/+L/5v/l/+L/4f/f/+D/
4v/j/+X/5//n/+r/6//r/+7/7v/v//H/8v/y//H/8f/y//f/9//3//f/9//3//n/+f/6
//r/+//7//v/+//9//z//P/8//r/+v/7//v/+//8//z//P/+//7//v/+//3//f/9//3/
/f/9//7//v/8//z//P/8//r/+v/7//v//P/+////AAD8//7/////////////////////
////AAACAAIAAgACAAAAAAAAAAAAAAD/////AQD9//v//f////////8BAAEA///9//z/
/P/6//n/+f/6//z//f/+/wEA///8//r/+v/7//r//f////3//f/9//3//f/8//z//P/6
//r/+//7//n/+f/5//n/+//7//v/+f/9//3//P/7//3//v/+//3/+//5//r/+P/+/wEA
/f/5//r//P/8//z//P/8//z//P/8//r/+f/5//n/+P/3//j/9//5//j/+P/4//v/+//8
//7//P/9//3//f/6//n/+P/1//f/+v/8////AwADAAQABgAGAAUAAwADAAQAAAD6//f/
9f/1//T/8v/y//H/8f/x/+//7f/v//H/9P/1//X/9v/z//H/8v/w//H/8v/0//f/+P/5
//n/+f/6//r/+f/5//v//P/9//7//f/+//3/+v/8//3//f/9//v////+//b/+v8MAB0A
IgAVAAUA9//m/9H/tv+R/3H/XP9B/zL/Ov9L/2f/h/+i/7X/w//S/+D/5v/s//X//P/6
//j//v/+/wAAAQABAAEAAQACAAEAAQAAAP7/AQADAAcABgADAAUABwAHAAcABwAHAAYA
CAAIAAgACQAKAAkACAAHAAkACQAKAAoABwAHAAcABwAIAAkACgALAAsACwALAAsACwAM
AAwADAANAAwADAAMAAwADQANAA0ACwAMAAwADAAOAA8ADQAOAAwADAALAAsACwALAAsA
CwALAAsADAANAAwACwALAAsACwAMAAsADAAJAAcABgAFAAMABgAEAAIAAAAAAAAA////
/wAAAAD///z/+//7//7//v/8//z/+//7//z//P/9//////8CAAMAAgAEAAMAAwAEAAYA
BwAHAAUABgALAAsACwALAAsACwALAAsADAAMAA0ADQANAA0ADwAOAA4ADgANAAwADAAL
AAsADAAMAAwADQAOAA8AEAANAA0ADQANAAsACwAMAAwADQAOAA8AEAAPAA4ADgANAA4A
EAARABIADgAQABEAEQAUABUAFgAXABQAEwASABIAFAAUABQAFAASABIAEgASABQAEwAT
ABUAEQAPABEAEwARABEAEwATABMAEQAQABAAEgARABEAEgATABMAEwAVABQAEAANAAwA
DQAMAA8AEQAPAA8ADwAPAA8ADgAOAA4ADwAQABIAEwARABEAEQARAA8ADwAPAA0ADQAN
AAwACwAMAA4ADwAPAA8ADwASABIAEAANAA0ADQAPABAAEQATABEAEAAQABEACwAOAA4A
DgAOAA4AEAAQABAAEAAOAA0ADQANAA0ADQAPAA8ADwAOAA4ADgAOAA0ADQAOABAAEQAR
ABEADwAPAA8ADQAMAAwACwALABIAEwAVABgAFgAVABMAEwATABAACwAJAAUABQAEAAIA
BAADAAMAAwABAP//AQADAAMAAwACAAIAAgADAAcACAAFAAQABAAFAAgACQAJAAkADAAM
AAsACwAKAAoACgAKAAgACgAKAAgACgALAAsACwAHAAcACgAQABAAEAAdAC4ALQAZAAMA
9P/n/9b/t/+X/4T/b/9Y/1j/a/9//5v/uP/D/8f/2P/o/+7/9P/9/wYADgAQABIAEAAQ
AA8ADQANAA0ADgARABEAEAAOAA0ADQAPAAwADAAPABIAEwAVABUAFQAUABEAEAAPAA8A
EQARABEAEQAPAA8AEAAQABEAEQARABEAEwATABMAEwASABEAEAAPAA0ADgAOAA4ADwAO
AA4ADgAOAA8ADwAPAA0ADgAOAA4ADgANAAkACAALAAwADAANAA4ADQAMAAsACQAHAAYA
BQADAAMABAAFAAQABAACAAIAAQD///7//f/6//z/+f/2//b/9v/2//X/9f/2//b/9f/w
/+//7//y//L/8P/w/+//7f/u/+7/7//t/+3/8P/x//X/+P/4//n/9//4//j/9//6//z/
AgADAAEAAQABAAEAAQABAAIAAgAEAAUABgAHAAYABAADAAIABAAEAAUABQADAAQABAAE
AAYABgAGAAYABwAHAAcABwAHAAcACAAIAAcABgAFAAQAAwACAAIAAQADAAYACAAKAAYA
CAAJAAkABwAHAAcABwAJAAkACQAKAAgABgAEAAIAAQACAAMABAAHAAcACAALAAcAAwAD
AAMABgAHAAoACwAHAAUABAAEAAQAAwADAAQAAgABAAAAAQACAAAA//8AAAEAAAADAAUA
AgABAAAA//8BAAAAAAAAAAEAAgAEAAUAAgABAAAA///9//3/AQADAAAA///+//3//P/8
//z//P/8//z/+//7//v//P/9/wAAAQD///z/+v/4//r/+//9/wAA//////7//f/9//3/
/f/7//3//v/+////AgADAAUACAAKAAkABwAHAAQAAAD6//f/8//z//L/8P/x//H/8v/z
//H/7//x//P/8//z//L/8v/z//P/9v/2//T/9P/1//f/+P/5//n/+f/7//z//P/9//z/
/P/8//z/+//8//v/+P/6//v/+//7//v/+//8//z/AgAKABMAHgAbAAcA9f/q/9n/vv+j
/4f/dv9l/1T/VP9l/3X/i/+m/7n/xf/O/9T/3P/o/+//9P/4/wAAAwACAAMAAwABAAEA
AQACAAUABQAEAAIAAgADAAYABAD//wEAAwADAAYABwAIAAgABQAEAAMAAwAFAAUABQAF
AAYABwAJAAoACAAHAAYABQAGAAcACAAJAAgABwAGAAUABwAIAAgACAAIAAYABQAEAAYA
BwAHAAcABQAGAAYABgAFAAUAAgACAAMABAAEAAUABQAFAAUABQACAAEAAQABAP////8A
AAEA///+//v/+v/7//n/+P/3//b/+P/1//L/8P/w//D/7//t/+7/7v/t/+r/6f/p/+z/
7P/q/+r/6f/r/+z/7P/t/+3/7f/w//H/8//2//b/9//3//j/+P/3//X/9v/7//v//f//
/wEAAwADAAMABAAEAAUABQAFAAUABQAEAAQABAAGAAYABwAHAAUABgAGAAYABAAEAAQA
BAAEAAUABgAHAAUABQAGAAYABgAGAAYABgAIAAgACQAJAAcACAAIAAgACAAKAAsACwAJ
AAkACQAJAAsACwALAAwACwAKAAkACAAJAAoACwAMAA4ADQANAA8ACwAHAAcABwAHAAcA
CQAJAAoACQAJAAoADAALAAsADAALAAkABwAHAAgABgAFAAYACQAIAAsADQAMAAsACgAJ
AAgABgAFAAQACAAKAA0ADwAKAAkACAAHAAcABwAHAAUABwAHAAYABQAHAAgACAAHAAcA
BwAKAAoADgAHAAMABQAIAAgACAAIAAgABgAGAAYABgAIAAcABwAHAAcABwAJAAkACQAI
AAgACAAIAAcABwAIAAcABwAGAAUACAAJAAoACQAJAAoACgALAA4ADwARABQAFwAXABYA
FwATAA4ABwADAAMAAwACAAAAAAD////////+//v//P/9///////+//7/AAABAAUABgAD
AAIAAgADAAYABwAHAAcACAAIAAcABwAIAAgACAAIAAYACAAIAAYABwAJAAoACwAJAAsA
CAAIABAAGAAfACwALwAhAA0A+v/r/9j/uf+V/3b/W/9C/0D/Vf9r/4X/oP+7/83/1P/a
/+b/8v/7/wIABgAKAA0ADAANAA0ADgAPABAAEgARABEAEAAOABAAEQAUABIADwARABMA
EwAUABUAFgAWABUAFAATABMAFQAVABUAFQAVABUAFgAWABcAFwAXABcAFwAXABcAFwAZ
ABkAGQAZABgAGAAXABYAGAAWABUAFAAWABcAFwAXABcAGAAYABgAGwAbABgAGAAWABYA
FQAVABUAFQAVABUAFgAVABUAFQASABEAEQARABEAEgARABIADgALAAkABwAHAAoACAAG
AAUABgAHAAcABgAGAAUAAwAAAP////8CAAIAAAAAAP///f/+//7///8BAAEABAAFAAYA
CAAHAAcABQAGAAYABQAHAAgADQANAAsACwALAAsACwALAAwADAAMAAsACgAJAAsACgAK
AAoACgAKAAsACwALAAwADAAMAAsACgAJAAgABwAHAAcABwAHAAcACAAIAAoACgAKAAoA
DAAMAA0ADQAMAAwACwAKAAYACAAJAAkACgALAAwADQALAAsACwAMAAwADAAMAAwACwAM
AA0ADgAMAAsACwANAA0ACwANAA8ADAALAAwACwAMAAsACwAMAAoACQAJAAoACgAJAAgA
CQAKAAgABwAIAAgABgAIAAkABwAHAAcABwAJAAgACAAIAAcABgAGAAUABAAFAAYABwAF
AAUABQADAAUABQAEAAMABQAGAAYABQAEAAMABQAEAAUAAwAEAAUABAAEAAQABQADAAIA
AgADAAQABAAFAAYABQAEAAUABAAFAAgADgAMAAoACAAGAAIAAAD+//z///8BAAQABwAG
AAUABgAFAAMAAgACAAIAAwADAAQABgAFAAUABAADAAYABwAIAAcABAAEAAMAAwAGAAcA
CQAMAAoACQAHAAcACQAGAAEA/////////v/8//r/9//1//P/9v/1//j/+//4//f/9f/0
//X/9f/4//j/+f/6//z////+/////////wIAAgABAAEAAQAAAP///v///wIAAwACAAAA
AQABAAEABQAFAAQABAAGABAAHwAiABcABQDx/+D/y/+w/5H/f/9y/1v/UP9m/3v/i/+n
/8D/yf/R/9z/5v/s//j/BQAGAAIAAgAGAAYACAAJAAcABwAHAAgACQAJAAgABgAKAAsA
DgAMAAkACwANAA0ADAALAAoACAAKAAoACgALAAsACwALAAsADQANAA4ADgANAA0ADQAN
AA0ADQANAA0ADwAPAA8ADwAOAA4ADQAMAA0ADAAMAAwACwALAAoACQAJAAoACgAKAA4A
DwANAA4ADAAKAAcABQAJAAsADQAPAAwACwALAAsABwAFAAQAAwAEAAQAAgACAP///f/8
//v//f8AAP7//P/3//b/9f/z//X/9v/2//X/8v/x//H/9P/0//L/8v/x//P/9P/0//X/
8//z//b/9//5//z//P/9//v//P/8//v/+//8/wEAAQADAAMAAwADAAEAAQACAAIABAAF
AAYABwAJAAgACAAIAAUABAAEAAMABgAIAAkACgAJAAgABwAGAAYABwAIAAkABwAHAAgA
CAAIAAgACAAIAAYABgAHAAcACAAKAAsADAAKAAwADQANAAwACwAKAAkACQAJAAkACgAI
AAgACAAIAAYABgAGAAYABgAFAAUABwADAAEAAwAFAAcABwAJAAkABwAFAAQABAAEAAMA
AwAEAAMAAwADAAUABQACAAAAAAAAAP7/AAABAAEAAQABAAEAAAD+//3//P/+//7/////
//7///8AAAEAAAD///7/+//9//3//P/7//j/+P/3//X/+P/5//3//v/+//v/+//7//z/
+P/4/w==
         </WaveFormData>
      </LeadData>
      <LeadData>
         <LeadByteCountTotal>10000</LeadByteCountTotal>
         <LeadTimeOffset>0</LeadTimeOffset>
         <LeadSampleCountTotal>5000</LeadSampleCountTotal>
         <LeadAmplitudeUnitsPerBit>4.88</LeadAmplitudeUnitsPerBit>
         <LeadAmplitudeUnits>��V</LeadAmplitudeUnits>
         <LeadHighLimit>2147483647</LeadHighLimit>
         <LeadLowLimit>268435456</LeadLowLimit>
         <LeadID>V2</LeadID>
         <LeadOffsetFirstSample>0</LeadOffsetFirstSample>
         <FirstSampleBaseline>0</FirstSampleBaseline>
         <LeadSampleSize>2</LeadSampleSize>
         <LeadOff>FALSE</LeadOff>
         <BaselineSway>FALSE</BaselineSway>
         <ExcessiveACNoise>FALSE</ExcessiveACNoise>
         <MuscleNoise>FALSE</MuscleNoise>
         <LeadDataCRC32>4237787933</LeadDataCRC32>
         <WaveFormData>
8P/w//D/8P/u/+7/7v/u//D/8P/w//D/9v/6//7/AgAiAEIAYgCCAI0AmACjAK4AmACC
AGwAVgAgAOz/uP+E/3f/bP9h/1b/bv+E/5r/sP+9/8r/1//k/+f/6v/t//D/8v/y//L/
8v/y//L/8v/y//P/9P/1//b/9//4//n/+v/5//j/9//2//j/+P/4//j/+P/4//j/+P/5
//r/+//8//z//P/8//z//P/8//z//P/8//z//P/8//7//v/+//7/AQACAAMABAACAAIA
AgACAAQABAAEAAQABgAGAAYABgAJAAoACwAMAAwADAAMAAwADQAOAA8AEAASABQAFgAY
ABoAGgAaABoAHgAgACIAJAAmACYAJgAmACgAKAAoACgAKgAqACoAKgAqACoAKgAqACkA
KAAnACYAJQAkACMAIgAeABwAGgAYABYAFgAWABYAEwAQAA0ACgAMAAwADAAMAAoACAAG
AAQAAQAAAP///v/9//z/+//6//z//P/8//z/+v/4//b/9P/3//j/+f/6//f/9v/1//T/
9f/2//f/+P/2//b/9v/2//T/9P/0//T/9v/2//b/9v/4//j/+P/4//f/9v/1//T/9f/2
//f/+P/5//r/+//8//z//P/8//z//P/8//z//P/+//7//v/+//z//P/8//z//f/+////
AAD9//z/+//6//r/+v/6//r/+P/4//j/+P/4//j/+P/4//b/9v/2//b/9v/2//b/9v/2
//b/9v/2//P/8v/x//D/8v/y//L/8v/y//L/8v/y//H/8P/t/+z/7v/v/+//8P/u/+//
8P/w//L/8P/w//D/8P/w//H/8f/w//D/7//u/+7/7//x//T/8//1//f/+v/9/wEABAAG
AAQAAwADAAEA///7//j/9v/z//H/7P/o/+P/4P/f/97/4v/k/+n/6//q/+f/5P/j/+H/
4P/f/97/3f/d/9//4v/k/+X/5f/m/+T/5P/j/+P/4v/i/+P/4//l/+b/5//o/+b/5//n
/+f/5v/m/+r/8v8DACUAUAB2AJAAlQCUAJ8ApwCZAHgAUQAeAOD/pP90/0b/Mf9E/1D/
Vv91/5b/rP/B/9H/3P/j/+P/5P/n/+f/5//o/+v/6//r/+3/7//t/+v/7f/t/+//7//t
/+v/7P/u/+//8f/y//L/8f/z//P/8//3//b/9//2//X/9f/2//f/+P/3//f/+P/6//j/
+P/4//j/+P/5//n/+v/4//n/+v/6//v/+//8//7/AAADAAQABQAGAAYABQAFAAcABwAG
AAUABwAIAAkACgAOABEAEgATABMAFAAUABcAFwAXABkAHAAfACEAJQAmACcAJwAnACcA
LAAtAC4AMQAyADQAMgAyADQANgA2ADYANwA3ADcANwA1ADQAMwAyADEAMQAxADAALgAu
AC4AKwAoACMAIQAeAB8AHwAcABkAGgAbABsAGwAZABcAFQAVAA8ADAAJAAYABQAFAAQA
AwADAAMAAwACAP7//f/9//z//f/8//z//P/7//v//P/8//3//P/8//z/+//6//n/+P/6
//z///8BAAAAAAABAAIAAAABAAQAAgAEAAMAAwAEAAQAAwACAAEAAwAFAAMAAwAEAAQA
BAAEAAIAAgACAAMAAwADAAMAAgACAAIABAAGAAYABgAGAAYABgAGAAYABgAEAAMAAwAC
AAIAAwADAAMAAQABAAAAAAD+//7/AAAAAP/////9//z/+//6//n/+P/5//n/+v/7//f/
9//3//n/+P/5//r/+f/9//3//f/9//z/+//5//b/+P/5//r/+v/6//X/9v/5//r/+//8
//v/+v/3//b/+f/5//j/+P/4//n/+v/6//r/+P/4//j/9v/0//P/8f/1//j/+v/8//3/
/f/+/wAAAAABAAIABAAIAA0AEQAUABIAEQARAA8ADgALAAkACAADAP//+P/y//H/8P/x
//L/7//u//D/7//w/+//7v/v/+7/7v/u/+7/6//r/+3/8P/u/+//7//w//D/8P/v/+//
8P/w//H/8f/y//L/8v/y//D/8f/x//H/8v/y//b//P8HACEAUAB8AJIAlQCWAKEAqwCj
AIgAYQAyAPL/tv+G/1T/Nf9I/2T/av91/5L/rP+9/8//3P/j/+v/9P/2//X/9P/0//P/
8//z//X/9//1//P/9f/1//f/9//1//X/9v/4//n/+f/6//r/+f/6//v//P8BAAEAAwAD
AAMAAQAAAP///v/+////AQAEAAIAAgACAAIABAAFAAUABgAEAAUABgAGAAQAAwADAAQA
BgAJAAoACwAPABAAEAARABEAEQAQAA8AEQASABMAFAAUABcAGAAZAB0AHgAeACEAHwAf
ACEAJAAlACcAKwAsAC0ALQAtAC0ALgAvADAAMwA2ADoAOgA8AD0AQABBAEIAQgBBAEAA
PwA+AD4APgA+ADwAOwA6ADgAOQA6ADsAOQA3ADMAMgAwAC0ALQAqACcAIwAjACIAIQAd
ABsAGQAZABYAFAASABAADgANAAsACQAJAAkACQAIAAYABQAFAAQAAwACAAIAAgADAAMA
BAAEAAEAAAAAAAAAAQACAAMABAADAAIAAgABAAAAAAABAAIAAAABAAQAAgACAAEAAQAC
AAQABQAGAAcABgAHAAQAAwAGAAYABgAGAAQABAAEAAUAAwADAAMAAgABAAIABQAIAAcA
BgAFAAQAAgACAAIAAgADAAUACAAKAAgABwAFAAMAAwADAAIAAgACAAIABAAEAAEAAQD/
//7/AAAAAAAAAAAAAP////////v/+//7//3//P/9//7//f/9//3//f/9//3//f/8//r/
+P/7//7//P/8//z//P/8//z/+v/6//n/+f/4//j/+v/7//z//P/8//r/+v/6//j/+P/5
//n/+f/6//r/+v/7//v//P/+//3///8BAAQABwALAA4AEAAOAA0ADQALAAkABQACAAAA
///9//j/9P/y//D/8P/w//D/8P/z//P/9f/z//H/8f/v/+7/7f/s/+v/6//t//D/7//v
/+7/7v/w//L/8//1//X/9P/0//P/8P/w//D/8P/u/+//7//v//b/+P/8/wgAGQA1AGIA
jgCgAKMAqACxALMApwCQAGUALADq/6r/ev9W/0v/Uv9W/2b/i/+m/7L/xf/X/+L/5//r
//L/9f/1//X/9v/3//f/9//5//r/9//0//X/+P/7//z/+//4//j/+f/5//f/+P/4//f/
+f/5//n//f/7//3//f/9//7//v/+//7/+//7//z//v/8//z//P/8//v/+//6//r//P//
/wIABAACAAEAAQACAAAAAwAEAAUABQAEAAIAAQAGAAcABwAHAAgACAAIAAgACAALAAwA
DQANAA4ADgARABIAEwAWABoAGgAbAB4AHgAhACEAIQAhACIAIwAkACcAKAAqACgAKAAo
ACoAKgAqACgAJwAmACUAJQAmACcAKAAkACMAIgAgAB4AHgAeABsAHQAZABgAFgAUABMA
DwALAAkACQAIAAcACAAHAAYABwAEAAIAAAD+//3//f/8//v//P/7//r/+P/6//v//f/+
//z/+v/5//j/+f/5//r/+v/3//b/9v/2//f/+P/5//r/+v/6//v/+//4//j/+f/6//j/
+f/8//r/+//7//z//v/+//3//P/7//v//f/7//v//f/+////AAAAAAAAAAABAP//////
//7/+v/6//z//v8BAAIAAwAEAP///v/9//z//P/9////AAD+//3/+//5//r/+//7//z/
+//6//v/+v/3//f/9f/0//X/9v/3//j/+P/3//f/9//z//f/9//2//b/9v/2//b/9v/2
//T/9P/0//P/8f/w//L/8//0//T/9v/0//T/9P/y//L/8//z//P/9P/0//T/8//z//T/
9v/4//v//v8CAAQABwAJAAoADAALAAsACQAJAAUAAgAAAPv/9//w/+r/6f/o/+n/6v/o
/+j/6//r/+z/6//q/+v/5//m/+X/5P/h/+H/4//m/+j/6f/p/+r/6P/o/+f/5//q/+r/
6//r/+j/6P/o/+j/6v/r/+v/6//0//L/8v/y//n/EwBAAHAAkACXAJAAlwCfAJsAiABl
ADYA+v+4/4T/VP85/0L/Vv9a/2X/iP+k/7X/x//a/+X/5//o/+n/6f/p/+r/7f/v//H/
9f/2//P/8P/x//P/9f/1//P/8f/y//T/9f/1//b/9v/1//X/9f/1//n/+f/7//v/+//8
//z//P/8//n/+f/6//z//v/+//7//v/+//////8AAP////////7//////wAAAgAEAAcA
CAAJAAkACAAGAAUACAAJAAkACQAIAAgACAAIAAsADwARABMAEwAUABQAFwAVABUAFwAa
ABwAHwAkACYAJQAlACUAJQAqACsALAAvAC4AMAAuAC4ALAAuAC4ALgAwADEAMgAzADEA
MAAvAC4ALAArACoAKAAoACgAKAAlACMAHwAeABwAHQAdABoAFwATABMAEgARABEADwAN
AA0ACAAGAAQAAgABAAEAAAD///7//f/8//r/+//7//z//P/7//r/+v/6//n/+f/6//r/
+P/2//X/9P/1//b/9//4//n/+v/8//3/+//6//r/+v/8//3/AAD+//3/+//6//r//P/9
//7////+/////P/7//7//v/+//7/AAAAAAAAAQAAAP///v/8//v//P///wIAAAAAAAAA
AAD+//7//v/+//v/+//8//z//P/9//3//f/7//v/+v/6//z//P/+//7//P/7//j/9v/3
//j/+f/6//f/9f/0//P/9P/1//b/+f/1//X/9f/z//f/9//3//f/9//3//b/9P/y//P/
9P/0//T/8//z//T/9P/0//T/9P/0//T/9v/2//T/9P/0//P/8f/w//L/8//0//T/9P/y
//L/8v/y//L/8//z//X/9v/2//b/9P/z//P/9P/2//n//P8AAAMABwAKAAwADAALAAsA
CQAKAAcABQAEAP7/+//1//D/6v/o/+j/6P/o/+j/6//r/+n/5//l/+X/5f/m/+f/6P/i
/+H/4v/k/+X/5//o/+r/7P/s/+v/6//q/+r/6//r/+r/6v/q/+r/7P/t/+3/7f/u/+r/
7P/0/wEAGQBEAHIAkACVAJAAkwCdAJcAfABTACgA8P+0/4T/Vv83/0T/Xv9g/23/jv+k
/7X/zf/e/+P/5f/q/+7/7//w//L/8P/v/+7/7//y//H/8P/z//H/8//z//H/8//0//b/
9//1//b/9v/1//b/9//4//3/+//9//3//f/6//r/+v/6//r/+//9/wAAAAAAAAAAAAAA
AAEAAQACAAIAAwAEAAQABgAFAAUABgADAAUABQAFAAcACAAIAAkADQAPABAAEQAQABAA
EAAQABQAFwAYABkAGQAaABoAHQAeAB8AIgAmACYAJwAqACoAKQApACkAKQAvADEAMwA3
ADgAOgA4ADgAOgA8ADwAPAA9AD0APQA9ADwAPAA8ADwAOwA7ADsAOgA3ADYANQAxADIA
LwAvAC4AKgApACUAIQAhACEAIAAfABsAFwATABEADAAKAAgABgAHAAcABgAFAAMAAQD/
//z//v///wEAAgAAAP7//f/8//v/+//8//z/+//6//r/+v/5//j/9//2//j/+P/5//n/
+v/6//v//P/6//v//v/8//z/+//7//z/+//7//v/+//9/////f/9//z//P/8//z//P/8
//z//f/9//3//f/8//r/+v/8//7//v/+//7//v/8//z//P/8//3//f/+//7///////7/
/f/8//v/+f/4//b/9v/4//j/+P/5//j/+P/6//r/+v/6//j/9//3//f/8//z//P/9f/x
//H/8f/v//L/8//0//X/9f/1//T/8v/y//P/9P/0//T/8//z//T/8//x//D/7//z//P/
8v/y//L/8v/y//D/8P/u/+7/7//v/+7/7v/v//H/8//0//L/8P/w//D/7//u/+7/7f/w
//L/8//0//L/8f/x//L/9f/3//n//P///wMABgAIAAYABQAFAAMAAQD9//r/+P/4//f/
8//w/+r/6P/o/+j/5v/m/+n/6f/r/+n/5//n/+b/5v/m/+b/4f/h/+P/5v/n/+n/6v/s
/+n/6P/m/+X/5//o/+r/6//s/+z/7P/s/+r/6//r/+v/6v/s//D/+P8FABsARgB2AJQA
mQCWAKEApwCdAIoAbwBGAAQAuv+C/1b/O/8+/0r/Vv93/5T/ov+5/9H/3P/j/+n/6v/s
/+v/6v/q/+7/7//w//P/8//x/+//8f/x//P/8//x//H/8v/0//X/9//4//j/9//0//P/
8v/1//b/+f/6//v/+P/4//j/+P/2//X/9f/2//f/+P/5//r/+P/5//n/+v/8//3//v/+
//7//f/9//7//P///wAAAQAAAAAA/////wIAAwADAAMABgAGAAYABgAHAAkACQAJAAkA
CgAKAA0AEAARABQAGAAWABcAGgAaABsAGwAbABsAHgAfACAAIwAkACYAJAAkACIAJAAk
ACQAJwAnACcAJwAlACQAIwAiACIAIQAgAB4AGgAaABoAFwAaABcAFwAWABQAEwAPAAsA
CwALAAoACQAJAAcABQAFAAMAAgABAAAA/f/9//z/+//6//n/+P/2//f/9//4//j/+P/4
//n/+v/4//f/9//2//X/9P/0//T/9v/2//b/9v/2//b/9//3//b/9v/3//j/9v/3//r/
+P/5//n/+v/8//3//f/9//3/+//9//v/+//8//z//P/8//7//v/+////AQABAAEAAAD9
//z//f/+/wAAAAAAAAAA/v/+//7//v/9//3//v/+//v/+//6//n/+//7//r/+v/4//j/
+v/6//v/+//5//j/+v/6//r/+v/3//X/9P/z//X/9v/0//T/9P/0//T/9P/y//L/8//z
//L/8v/y//P/9P/0//L/8P/w//D/8f/y//T/9f/z//T/9P/0//P/8//0//b/9v/3//j/
+v///wMABgAIAAoACQAJAAcABAD///v/+P/3//X/8P/s/+n/6P/p/+r/6v/q/+3/7f/q
/+f/5P/j/+T/5v/o/+r/5P/j/+T/5v/o/+n/6f/q/+j/6P/n/+f/5v/m/+f/5//n/+j/
6f/q/+j/6f/p/+n/5v/q//D/9v///xUAQAB2AJgAmQCSAJsApQChAIgAZQA6AP7/uP+A
/1b/Qf9C/0b/Sv9n/47/pP+1/8f/2P/n/+v/5v/q/+v/7P/u/+//7//v//H/8f/v/+3/
7//v//H/8f/v//H/8v/0//X/9f/2//b/9f/0//P/8v/1//X/9//3//f/+P/4//j/+P/1
//X/9v/4//j/+P/4//j/+v/7//v//P/8//3//v/+//3/+//6//r//P///wAAAQABAAAA
/v/9/wAAAQABAAEAAwAEAAUABgAGAAkACgALAAsADAAMAA8AEQARABMAFgAWABcAGgAa
ABsAGwAbABsAHAAdAB4AIQAiACQAIgAiACIAJAAkACQAJQAlACUAJQAiACIAIgAiACIA
IQAgAB4AHgAeAB4AGwAZABUAFAASABEAEQAOAAsABwAHAAYABQAFAAMAAQABAAAA/v/8
//r/+//7//r/+f/6//n/+P/2//X/9f/2//b/9f/0//T/9P/x//H/8v/y//H/8P/w//D/
8v/y//L/8v/0//T/9f/1//P/8v/y//L/8//1//n/+P/4//f/9//4//f/9//3//f/9//5
//f/9//4//j/+P/4//r/+v/6//v/+//7//v/+v/4//j/+v/8//z//P/8//z/+v/6//r/
+v/4//f/9//2//f/9//2//X/9f/1//T/9P/2//b/+P/4//X/9f/z//L/9P/0//T/9P/z
//H/8P/v/+3/7f/t/+//7//v/+//7f/v/+//7//v/+//7//u/+z/6f/p/+n/6P/0//f/
8f/u/+7/7P/s/+z/7P/t/+7/7f/u/+3/7f/s/+z/6f/p/+n/6P/p/+j/6f/q/+z/7P/t
/+3/7//w//D/8P/s/+v/6//s/+//8//3//z//f8BAAQABgAFAAMAAgD///7/+//5//j/
8//x/+z/6P/j/+D/3//e/+D/4P/j/+P/5P/j/+L/4//h/+D/3//e/9z/3f/g/+T/4//j
/+L/4v/i/+L/4f/h/+T/5P/l/+X/5P/k/+T/5P/k/+X/5f/l/+L/6P/s/+7/AQAtAF4A
ggCMAIsAjgCbAJkAhQBiADkABADG/5T/YP8w/y3/Sv9Q/1b/ef+e/7D/u//L/9r/5f/n
/+T/6f/p/+n/6v/p/+n/6f/r/+3/6//p/+v/7P/v//D/7//t/+7/8P/x//D/8P/v/+3/
7//v/+//8//x//P/8//z//T/9v/4//r/+f/5//r//P/+//7//v/+//3//f/8//z//v//
/wAAAAACAAEAAQACAAIABQAGAAcACAAIAAcABwAMAA0ADQANAA4ADgAOAA4AEAATABQA
FQAZABoAGgAdAB0AHQAfACIAJQAnACsALAArACsAKwArADAAMwA2ADsAOQA6ADcANgA5
ADwAPQA+AD8APwA/AD8AQABAAEAAQAA+AD0APAA6ADYANgA2ADMAMwAvAC4ALAArACsA
KAAlACMAIwAiACEAHgAbABgAFwAUABIAEAAOAAsACwAKAAkABgAFAAQAAgADAAMABAAE
AAEAAAAAAAAAAQABAAIAAgAAAP7//f/8//7//v/+//7///8AAAIAAwABAAAAAAAAAAIA
AwAGAAQABgAFAAUABgAFAAUABQAFAAUABwAFAAUACAAIAAgACAAHAAYABQAFAAMAAwAD
AAIAAgACAAQABgAIAAgACAAIAAgACAAIAAgABQAFAAYABgAHAAcABgAFAAIAAQD///7/
AQACAAUABgADAAMAAQAAAP///v/9//z//////wAAAQABAAEAAQADAP////////3//v/9
//z/+//9//3//P/6//z//f/+//7//f/7//r/+v/9//3//v////3/+//7//z/+P/+//3/
/P/7//r//P/8//r/+v/8//3//f/+//3//f/9//z/+v/4//j/+P/6//r/+//7//v//P/8
//z/+f/5//r//P/7//3///8CAAcACwAOABAAEAAPAA8ADQANAAkABgAEAAMAAQD8//j/
9v/0//T/9P/y//L/9f/1//T/8f/u/+3/7v/u/+7/7v/p/+n/6//u//D/8f/x//L/8v/y
//H/8f/y//L/8//z//H/8P/v/+7/7//x//L/8//0//T/+P8AAA0AIwBKAHwAmgCbAJgA
pwC1AK8AlABrAD4AAgDA/4z/YP9F/07/WP9Y/3H/nP+2/8H/z//e/+3/9//4//n/9//1
//T/9//3//f/+f/6//f/9P/1//X/9//3//X/+P/6//3////9//7//v/9//z/+//6//3/
/P/9//z/+//7//z//f/+//////8AAAIAAAAAAAAAAAD+//////8AAAIAAwAEAAQABAAD
AAMABAACAAUABgAHAAgACAAHAAcACQAJAAgABwAKAAoACgAKAAoADQAOAA8AEwAUABQA
FwAXABcAGQAcAB0AHwAjACQAIwAjACMAIwAkACUAJgApACgAKgAoACgAKwAuAC8AMAAw
AC8ALgAtACwALAAsACwAKgApACgAJgAmACYAJgAjACMAHwAeABwAGQAZABYAEwAUABUA
FQAVABAADQAKAAkACQAIAAcABgAHAAcABgAFAAMAAQD///z//P/9////AAD///7//v/+
//v/+//8//z//f/8//z//P/+//7//v/+//3//P/8//v//P/8//3//v///wEABQAEAAMA
AQAAAAAA//////////8AAAMAAgADAAMAAgABAAAAAQACAAMABQAHAAcABwAGAAIAAAAA
AAAAAgAEAAYACAAEAAQABAAEAAMAAwAEAAQAAQABAAAA/////////v/+/wAAAAACAAIA
AAD///z/+v/6//r/+v/6//v/+//8//3/+v/5//j/+f/3//f/+//9//r/+P/4//j/+P/4
//j/9v/2//b/9f/z//L/8//1//f/+P/2//L/8P/u//D/8v/1//f/9f/2//b/9v/1//X/
9v/4//v//f///wIABAAHAAkACgAKAAkACQAHAAUAAQD+//z/9//1//D/7P/q/+j/6P/o
/+j/6P/r/+v/6//p/+f/5//n/+j/6f/q/+b/5f/m/+j/6P/p/+n/6v/q/+r/6f/p/+j/
6P/p/+n/6P/o/+j/6P/o/+n/6f/p//D/8v/0//r/CQAjAEoAdgCSAJUAlAChAKkAmQB+
AF0AMADy/7L/fv9O/zn/RP9O/1L/df+Y/6b/t//N/9j/2//l/+7/8P/v/+7/7v/v/+//
7//x//X/8//x//P/8v/z//L/7//v//D/8v/z//X/9v/2//X/8v/x//D/8//1//f/9//3
//f/+P/5//r/9//3//j/+v/6//r/+v/6//j/+f/5//r/+v/7//z//P/8//v/+//8//r/
/f/+////AQACAAIAAwAFAAUABAADAAUABgAHAAgACQALAAsACwAPABAAEAATABMAEwAV
ABgAFgAXABoAGgAdAB0AHQAdACAAIQAiACUAJAAmACQAJAAmACgAKAAoACsAKwArACsA
KgAqACoAKgAmACUAJAAiAB4AHgAeABsAHgAbABsAGgAYABcAEwAPAA0ADQAMAAsACQAH
AAUABQAEAAIAAAD+//7//////////v/9//z/+v/5//n/+v/6//f/9v/2//b/9v/3//n/
+v/5//j/+P/4//j/+P/4//j/9v/2//f/9//4//j/+f/6//r/+//+//z/+v/5//n/+v/9
//3//f/9//v//f/7//v//P/8//z//P///wAAAQADAAUABQAFAAQA///+////AAD+//7/
/v/+//7/AAACAAQAAwADAAQABAAAAP///f/7//3//f/8//z//v/+/wAAAAD+//3/+v/4
//j/+P/4//j/+//7//z//f/6//n/+P/5//n/+f/5//f/+P/3//b/9f/1//X/9P/y//P/
9f/3//j//P/3//P/9P/2//b/9v/2//b/9P/0//L/8v/1//X/9P/0//b/9//4//j/9v/0
//T/9P/0//T/9f/1//T/9P/z//L/9P/1//f/+v/7//3///8CAAUACQAMAA4AEAAPAA8A
DQAIAAMA///8//z/+//3//T/7f/q/+n/6P/o/+j/6//r/+v/6f/n/+f/5//o/+n/6v/n
/+f/6f/s/+r/6//r/+z/7P/s/+v/6//s/+z/7f/t/+v/6v/p/+j/6v/t/+//8f/u//D/
7v/0/wcAIwBIAHIAkgCVAJAAlwChAJkAgABfAC4A7v+0/4j/XP89/0b/XP9i/3H/lP+q
/7n/y//a/+H/5//s/+//7//v//D/8f/x//H/8//1//P/8f/z//X/9//3//X/8//0//b/
9//6//z//f/9//z/+//6//3//f/////////+//7//v/+//////8AAAIAAgACAAIAAgAE
AAUABQAGAAQABQAGAAYACAAHAAcACAAGAAkACgALAA0ADgAOAA8AEgATABMAEwAUABQA
FAAUABYAGQAaABsAGwAcABwAHwAdAB0AHwAiACQAJwAsAC4ALQAtAC0ALQAyADMANAA3
ADkAPAA7ADwAPAA+AD4APgA9AD0APQA9AD0APgA/AEAAPgA9ADwAOgA4ADgAOAA1ADcA
MwAyADAALAArACcAIwAgAB8AHQAbABsAGQAXABcAEwAQAA0ACgAJAAkACAAHAAUAAwAB
AP7/+//7//z//P/9//z//P/8//n/+f/6//r/+f/4//j/+P/4//j/+P/4//j/+P/5//n/
+P/4//n/+v/5//n/+//4//j/9//3//j/+//7//v/+//4//n/9v/1//j/+v/8//7//f/8
//v/+//9//3//f/8//z//P/+/wAA/v/8//r/+P/5//r/+//8//r/+f/5//j/9//3//b/
9f/4//n/+f/6//f/9v/3//b/9//3//X/9P/y//L/8v/y//D/7//v/+//7v/v//D/8//w
/+//7v/r/+3/7f/t/+3/7//x//L/8v/v/+//7//u/+7/7f/t/+7/7v/t/+3/7f/s/+n/
6P/o/+v/7P/t/+3/7P/r/+z/6//p/+3/8P/t/+z/6//q/+r/6v/o/+j/7P/t/+3/7v/r
/+v/6//q/+j/5v/m/+b/6f/q/+z/7f/s/+z/6//q/+r/6//t//D/8P/x//L/9P/5//3/
AAACAP///f/8//n/+v/3//X/9P/x/+//6v/m/+L/4P/g/+D/4P/g/+P/4//h/9//3f/d
/9r/2v/a/9r/2P/Z/9z/4P/g/+H/4f/i/+P/5P/k/+X/5P/i/+H/3//h/+L/4//k/+T/
5f/l/+X/4v/k/+r/9v8LADEAZACMAJgAkwCYAKEAnQCFAGIAPQAIAL7/gP9W/zz/O/9I
/1L/aP+L/6D/rv+//9P/4P/l/+X/5P/n/+f/5//o/+f/5//n/+n/7f/r/+n/6//t/+//
7//t/+3/7v/w//H/8f/y//L/8f/v/+//7//z//P/9f/1//X/9v/2//b/9v/1//X/9v/4
//b/9v/2//b/+P/5//n/+v/5//n/+f/4//n/+f/6//z/+//9//3//f8AAAAA/////wQA
BQAFAAUABQAEAAMAAgAHAAsADQAPAA4ADgANAA8ADQANAA8AEgAVABcAGwAcAB0AHQAd
AB0AIwAlACcAKwAoACgAJAAiACUAKAApACoAKgApACgAJwAoACgAKAAoACQAIwAiACAA
HgAeAB4AGwAbABcAFgAUABQAFQATABEAEQARABAADwALAAkABwAHAAYABAACAAAAAQAB
AAAA///+//3//P/6//f/9//4//j/9//2//b/9v/3//f/+P/4//j/+P/5//r/+P/4//j/
+P/6//r/+//7//n/+P/4//j/+P/5//z/+v/6//n/+f/6//r/+f/4//f/9//5//f/9//7
//z//f/+//7//v/+/////v/9//z/+v/2//b/+P/6//v//P/9//7//P/8//z//P/6//n/
+f/4//j/+f/5//n/9v/1//P/8v/y//L/9P/0//b/9//2//b/8//y//H/8P/y//H/8f/x
/+3/7f/t/+//7v/v//D/7//u/+3/7P/r/+n/6f/o/+b/6P/p/+r/6v/s/+v/6//s/+7/
6f/n/w==
         </WaveFormData>
      </LeadData>
      <LeadData>
         <LeadByteCountTotal>10000</LeadByteCountTotal>
         <LeadTimeOffset>0</LeadTimeOffset>
         <LeadSampleCountTotal>5000</LeadSampleCountTotal>
         <LeadAmplitudeUnitsPerBit>4.88</LeadAmplitudeUnitsPerBit>
         <LeadAmplitudeUnits>��V</LeadAmplitudeUnits>
         <LeadHighLimit>2147483647</LeadHighLimit>
         <LeadLowLimit>268435456</LeadLowLimit>
         <LeadID>V3</LeadID>
         <LeadOffsetFirstSample>0</LeadOffsetFirstSample>
         <FirstSampleBaseline>0</FirstSampleBaseline>
         <LeadSampleSize>2</LeadSampleSize>
         <LeadOff>FALSE</LeadOff>
         <BaselineSway>FALSE</BaselineSway>
         <ExcessiveACNoise>FALSE</ExcessiveACNoise>
         <MuscleNoise>FALSE</MuscleNoise>
         <LeadDataCRC32>1145596390</LeadDataCRC32>
         <WaveFormData>
9P/0//T/9P/z//L/8f/w//H/8v/z//T/+P/6//z//v8eADwAWgB4AJkAuADXAPYA+wD+
AAEBBAHJAJAAVwAeAPb/0P+q/4T/lP+i/7D/vv/J/9T/3//q/+v/7P/t/+7/7v/u/+7/
7v/u/+7/7v/u/+//8P/x//L/8//0//X/9v/z//L/8f/w//H/8v/z//T/9v/2//b/9v/2
//b/9v/2//j/+P/4//j/+P/4//j/+P/6//r/+v/6//r/+v/6//r//f/+////AAD+//7/
/v/+/wAAAAAAAAAAAQACAAMABAAGAAYABgAGAAYABgAGAAYACQAKAAsADAAQABIAFAAW
ABkAGgAbABwAHwAgACEAIgAjACQAJQAmACcAKAApACoAKgAqACoAKgAsACwALAAsACoA
KgAqACoAKQAoACcAJgAiACAAHgAcABsAGgAZABgAEwAQAA0ACgAKAAoACgAKAAYABAAC
AAAA///+//3//P/6//j/9v/0//b/9v/2//b/9P/y//D/7v/v//D/8f/y//H/8P/v/+7/
8P/w//D/8P/w//D/8P/w/+7/7v/u/+7/7v/u/+7/7v/w//D/8P/w/+7/7v/u/+7/7//w
//H/8v/z//T/9f/2//b/9v/2//b/9v/2//b/9v/3//j/+f/6//n/+P/3//b/+P/4//j/
+P/2//b/9v/2//T/9P/0//T/8v/y//L/8v/y//L/8v/y//D/8P/w//D/8P/w//D/8P/u
/+7/7v/u/+v/6v/p/+j/6f/q/+v/7P/q/+r/6v/q/+n/6P/n/+b/5//m/+b/5//l/+b/
5//n/+j/5//o/+n/6P/o/+j/6P/n/+b/5v/l/+f/5//o/+r/7f/v//D/8f/z//b/+P/5
//f/9f/0//P/8f/v/+3/7P/q/+n/6P/k/9//2v/Y/9X/1//b/93/3//e/93/2f/Y/9b/
1v/W/9X/1//W/9b/2v/a/9r/2//b/9r/2v/Z/9n/1//X/9n/2f/Z/9r/2//c/9r/2v/c
/9z/2v/a/9z/4f/t/wsAMABYAH4AmwC2ANUA9QAIAQsB/gDfAKoAZgAaAND/pP+U/3f/
Yf98/6D/sP++/8//2P/Z/9j/2f/b/9v/2//c/97/3v/e/9//3f/d/9v/2//c/97/4P/d
/9v/3P/g/+D/4P/h/+L/4//i/+L/4v/i/+T/5f/l/+b/6P/o/+j/6P/o/+j/6P/q/+r/
6v/q/+r/6v/q/+v/7P/r/+z/6//q/+v/6v/t//D/8P/y//T/9P/1//X/9v/2//b/+P/4
//n/+//8//z//f8BAAQABQAHAAYABgAJAAoACgALAA0AEAAUABcAGAAZABoAGwAdAB8A
IwAkACYAKAAnACgAKAAoACwALQAtAC0AMAAxADEAMQAuAC4ALgAuAC4ALgAtACsAKgAp
ACcAJgAjAB8AGgAYABkAGAAVABQAFQAUABIAEgAPAA0ADAAKAAcABQABAP7//v/+//7/
/f/8//v/+f/5//b/9f/2//X/8//0//X/9v/z//P/8//1//f/9v/0//T/8v/y//T/9P/2
//b/9v/2//j/+P/4//j/+f/7//v/+v/8//z//f/9//v//f/9//z//P/+//7//v//////
//8AAP//AAABAAEAAgAAAAIAAgD+/wEAAwADAP////8CAAMABQADAAEAAQACAAEAAAD+
///////+//7//v/+///////9//r//P/+//z/+//7//n/+f/3//X/+P/7//v/+f/3//X/
9v/2//b/+v/7//r/+f/3//r/+P/3//X/9v/2//P/9P/1//f/+v/6//L/9P/1//b/9//4
//b/9v/2//b/+P/2//X/9f/3//j/+f/5//f/9f/1//X/9P/0//T/9P/3//j/+v/7//n/
+f/6//z/+//9//7///8GAAoADQAPAA0ACwAKAAkACQAHAAUABAD9//v/+f/0//T/8v/z
//P/8P/x//D/7//v/+//7P/s/+7/7v/u/+3/7//u/+7/8v/w//D/8f/x//L/8v/x//H/
8P/v//D/7//v//D/8f/y//D/8P/y//L/9P/2//j/+f/9/xMAOgBiAIIAnQC6AN8A/wAU
AR8BGgEBAdAAlABSAAYAyv+0/6X/jf+M/6j/wP/O/9//6v/t//L/+//4//f/9v/2//T/
9P/0//X/8//z//H/8f/y//T/9v/z//P/9P/4//j/9//3//f/9//6//r/+v/6//7/////
/wAA///+//3//P/+//7//v8AAP///v/9//z//f/+/wAAAgAAAAIAAgACAAIAAAACAAQA
BAAGAAgACAAIAAkACwAMAA0ADgANAA0ADwAQABAAEQATABYAFwAZABsAHAAgACIAIAAh
ACMAJgAoACsALAAtADAAMQAzADUANwA4ADoAPABAAEIAQwBEAEYARwBHAEcASABJAEkA
SQBIAEgASABIAEUARABCAD8AQABBAEEAQgBCAD8AOwA6ADgANgAyADAALwAuACwALAAo
ACUAIwAgAB0AGwAXABQAEgASABIAEQASABEADwAPAAwACwAMAAsACAAIAAgACAAIAAkA
CgANAAoACAAFAAQABQAGAAkACgAJAAgABwAGAAQABAAEAAQABwAJAAkACAAGAAYABwAH
AAkACwALAAoACAAKAAoACgALAAsACwAMAAwADAAMAAsACAAGAAgACAAHAAsADgAPAA0A
DQAQABEAEAANAAoACQAOAA8AEAAQAA4ADQALAAoACgAKAAsACwAJAAYACAAKAAgABwAH
AAUABwAFAAMABgAIAAcABAABAAMABAAEAAQABwAHAAUAAwABAAQAAgABAAEAAgACAP//
/////wAAAgACAAIAAgAAAAAAAAAAAAAA/v/9//3///8AAAEAAQABAP////////7//v/+
//7//v/+//////8BAAEAAgAEAAMABQAGAAcACwAOABAAEQAPAA0ADAALAAcABQADAAIA
AQABAAEA/v/6//b/9f/z//H/8//z//P/9f/1//L/8v/w//D/8P/v/+//7v/u//L/8f/w
//D/7//y//T/9f/3//b/9f/2//X/9P/0//T/9P/y//L/9P/0//j/+P/8/wUAEQAnAE4A
egCeAL0A3AD7ABcBKgExARwB8QC2AGYAFADW/7b/nP99/3n/nP+6/8T/1P/n/+z/6//s
//H/8//z//P/9P/0//T/9P/1//P/8//x//H/8v/0//b/8//y//L/9f/0//P/8//z//P/
9f/2//f/+P/5//n/+P/4//j/+P/4//j/9//2//X/9v/2//b/9v/2//T/9P/1//b/9//6
//v//P/6//j/+v/8//r//P/+//7/+//7//z//P8AAAIAAgADAAIAAgABAAEAAQAEAAUA
BwAIAAgACwAMAA4ADwARABQAFQAXABcAFwAaABsAHQAfACIAIgAjACQAJwAoACgAKAAo
ACkAKQApACcAJwAmACUAJwAoACkAKgAnACYAJAAhAB4AHQAbABoAGgAXABMAEgAQAA4A
CgAIAAkACAAGAAYABgAFAAUABAABAP//+//4//b/9v/2//X/9v/1//P/8//y//P/9v/3
//L/8v/y//L/8f/x//H/8//x//D/7v/u//D/8P/y//L/9P/0//T/9P/y//L/8v/y//H/
8//z//L/8//0//b/9//1//f/9//2//T/9v/2//b/+P/5//r//P/8//z//P/7//r/+P/6
//r/9P/3//n/+f/5//v/AAADAAAA/f/6//n/+//7//v/+v/8//v/+f/4//j/+P/5//n/
9//0//b/+P/0//P/8//x//T/8//y//b/+P/3//T/8f/v//L/8v/y//L/8v/y//L/8P/w
//D/8P/w/+7/7f/t/+3/7v/v/+//8f/v/+//7//u/+7/7v/u/+7/7v/v/+//7//v//D/
8v/1//f/+P/5//v//v8AAAEAAwABAAAA///9//v/+f/4//H/7//t/+j/5v/k/+X/5f/j
/+X/5f/l/+X/5f/i/+L/4f/g/9//3f/f/97/3v/i/+T/5P/l/+X/5f/k/+L/4f/j/+P/
5f/l/+T/5P/k/+T/4v/i/+T/5P/u/+z/6P/p/+3/AwAoAFIAegCXAK4AywDrAAIBDwEM
AfUAyACIAD4A9P+8/6L/jf9x/3L/kv+u/7z/y//c/+X/5P/l/+P/4//j/+T/5//o/+n/
6//q/+n/5v/l/+j/6v/s/+n/5//o/+z/7P/r/+v/6//r/+z/7P/s/+z/8P/x//H/8v/w
//D/8P/w//D/8P/w//L/9P/0//T/9P/0//T/9f/2//P/9P/z//L/9f/0//f/+v/6//z/
/v/+//z/+//7//r//v8AAAAAAQAAAAAA/////wIABgAIAAsACwAKAAwADAAOAA8AEQAU
ABgAGwAcAB0AHAAdAB8AIQAlACYAKAAqACkAKgAqACoAKgArACsAKwAvADEAMgAzADEA
MAAvAC4ALAAsACsAKQAmACUAIwAiACIAHwAbABoAGgAYABQAEgAPAA4ADAAMAAoACQAJ
AAgABAADAAAA/v/6//r/+v/5//r/+f/3//f/9f/1//f/9//0//T/9P/0//P/8//z//X/
8v/w/+3/7P/v//D/8//0//L/8v/y//L/8v/y//L/8v/1//f/9//2//X/9P/0//P/9P/3
//j/+P/3//j/9//2//f/9//3//j/9//4//n/+f/2//T/9v/2//P/9//6//v/9//3//r/
+//7//n/9//3//r/+f/4//b/9//3//b/9v/2//b/9//3//f/9P/2//j/9P/z//P/8f/0
//P/8v/2//f/9f/x/+3/7v/w//H/8v/x//H/7//t/+//8v/w/+//8f/y//L/7//t/+3/
7v/w//D/7v/w//D/7v/u/+7/7v/u/+7/8P/w//D/8P/v/+z/6v/p/+r/7P/u/+//7//t
/+3/7f/u/+7/7v/u/+z/7P/t/+3/6//r/+z/7v/w//P/9f/3//v//v8AAAEAAQD///7/
/f/9//v/+f/4//P/8f/v/+r/5//k/+T/4//f/+H/4f/h/9//3//c/9z/3f/e/9//3//c
/9r/2f/c/93/3v/g/+H/4v/i/+H/4f/j/+P/5f/l/+L/4v/i/+L/5P/k/+b/5v/m/+T/
5v/p/+//AwAmAFAAdACVAK4AyQDpAAIBCwEEAfEAxgCKAEYA/P/A/6b/l/99/3z/nP+y
/7z/0f/g/+H/4v/n/+j/6f/q/+z/6v/o/+b/5f/m/+f/5v/n/+f/6P/p/+X/5v/o/+3/
7v/r/+v/6//r/+3/7v/v//D/8P/x//H/8v/w//D/8P/w//L/8v/y//T/9P/0//T/9P/2
//b/9//4//j/+v/6//r/+v/4//r//P/7//z//f/8//v/+//8//z///8CAAMABQAGAAYA
BQAFAAcACgALAA0ADgAOABEAEgAUABUAFwAaABoAHQAeAB8AIAAhACMAJQArACwALgAw
ADMANAA0ADQANgA3ADcANwA4ADkAOQA5ADoAOgA6ADoAOAA4ADcANQA0ADMAMQAwADIA
LwArACoAJgAkACAAHgAfAB4AHAAcABcAEwAQAAwACgAJAAYABAAEAAQABAADAAEA///8
//v//P/9/wAAAQD8//z//P/8//n/+f/5//v/+//6//j/+P/3//b/9//2//j/+P/4//j/
+v/6//r/+v/7//3//f/8//z//P/9//3//P/9//z/+v/7//7///8AAP3//f/9//7//f/+
//////8AAP7/AAAAAPr//f///////////wIAAwABAP///f/9//////////7/AQABAAAA
AAD///7//v/9//v/+P/6//z/+//7//z/+//9//v/+f/8//7//f/6//f/9//4//j/+P/3
//f/9f/z//T/+P/3//f/9f/2//b/8//1//X/9v/4//j/9v/4//j/9v/z//P/8//2//f/
8v/0//T/9P/0//T/9P/0//T/8v/w/+//7//y//T/9v/3//b/8//y//H/8P/w//D/8P/z
//T/9v/3//b/9f/1//b/9//5//r/+////wIABAAFAAUAAwACAAEAAQD///3//P/4//f/
9v/y/+//7P/s/+v/5//p/+n/6f/r/+v/6P/o/+j/6P/o/+f/5v/k/+P/5v/n/+j/6v/r
/+n/6P/m/+X/6P/p/+z/7f/u/+7/7v/u/+3/7P/t/+z/6P/q/+7/8//7/xEANgBeAIQA
nwC4ANkA+QAMARUBEgH9AMgAeAAkANz/rP+U/33/b/+G/6b/tv/I/93/5v/p/+r/6f/p
/+n/6f/q/+v/7P/t/+//7//v/+3/7f/u//D/8v/v/+//8P/0//T/9f/1//X/9f/z//L/
8f/w//T/9f/1//b/9v/2//b/9v/0//T/9P/2//j/+P/4//j/9v/2//f/+P/5//z//f/+
//z/+v/8//7//f/+/////v//////AAAAAAAAAgACAAMABAAEAAMAAwAEAAYABgAHAAgA
CAALAAwADgAPABEAFAAUABcAGAAZABoAGwAdAB8AIgAiACMAJAAmACgAKQAqACsAKwAq
ACkAKgArACsAKwApACgAJwAmACYAJgAlACMAIAAfAB0AHAAdABsAGAAYABQAEgAOAAwA
CwAKAAgACAAFAAMAAgAAAP/////9//z/+P/4//j/9//4//f/9f/1//L/8f/y//H/7//w
//H/8v/v/+//7//x/+//7v/s/+z/7f/u//H/8v/x//D/7//u/+7/7v/u/+7/7//x//H/
8P/x//L/9P/1//X/9//3//b/9f/2//X/9P/1//X/9f/2//X/9v/3//f/+P/2//j/+P/y
//X/9//3//f/9//6//v/+f/3//X/9f/3//f/9//2//T/8//x//D/8v/y//P/8//z//D/
8v/0//L/8f/x/+//8P/v/+7/8v/z//H/7f/p/+3/7P/s/+z/7P/s/+z/7P/s/+z/7v/s
/+v/6//r/+z/7f/t/+v/6f/p/+n/7P/s/+z/7P/s/+z/7f/t/+3/7f/u//D/7//x//L/
8//3//r//P/9/////f/8//v/9//1//P/8v/u/+3/7P/o/+X/4v/i/+H/4P/j/+T/5f/i
/+H/3f/c/9//4P/h/+H/4P/e/93/4P/i/+L/4//j/+L/4v/h/+H/3//f/+H/4f/h/+L/
4//k/+L/4v/k/+T/4P/g/+b/6f/x/wMAKABYAIIAnQCyANEA9QAOARUBDAH3AMoAggAw
AOb/tv+c/3n/X/9y/5r/sP+8/83/2v/l/+b/4f/h/+H/4f/i/+T/5P/k/+X/5f/l/+P/
4//k/+b/6P/l/+X/5v/q/+r/6f/p/+n/6f/o/+j/6P/o/+r/6//r/+z/7P/s/+z/7P/q
/+r/6v/s/+7/7v/u/+7/8P/w//H/8v/w//L/8v/y/+//7P/t/+7/7//y//X/9v/0//P/
8//y//T/9v/2//f/+v/6//n/+f/7//7///8BAAIAAgAFAAYABgAHAAkADAAMAA8AEAAR
ABIAEwAVABcAGgAaABsAHAAfACAAIAAgACEAIQAgAB8AIgAjACMAIwAgACAAIAAgACAA
IAAfAB0AHgAdABsAGgAXABMADgAMAAsACgAHAAYABAACAP///v/7//n/+P/2//b/9f/y
//D/8P/w//D/7//w/+//7f/t/+v/6//t/+3/6v/q/+r/6v/p/+n/6f/r/+r/6P/l/+T/
5f/m/+n/6v/o/+j/6P/o/+b/5v/m/+b/6P/r/+z/7P/q/+r/6//r/+v/7f/t/+z/6v/s
/+z/7P/s/+3/7v/w/+//8P/x//H/8P/u//D/8P/q/+3/7//v/+//7//y//P/8f/v/+3/
7f/v/+3/6//o/+n/6f/o/+j/6P/o/+n/6f/r/+j/6v/s/+r/6f/p/+f/5//l/+P/5v/o
/+f/5P/h/+H/4v/i/+L/4//j/+H/3//h/+T/4v/h/+H/4v/i/9//3v/d/93/3v/m/+r/
5P/g/97/3v/e/97/3v/f/+D/4f/i/+D/3v/d/93/3P/c/9z/2//c/9v/3P/d/+D/4P/g
/+D/4v/i/+P/4//g/9//3//g/+L/5f/n/+n/7f/w//L/8//y/+//7f/r/+r/6f/o/+j/
4v/h/+D/3P/Z/9b/1v/V/9P/1f/V/9X/1v/X/9X/1v/T/9L/0f/P/9D/0P/R/9b/1P/U
/9X/1f/W/9b/1f/V/9f/1//Z/9n/2P/Y/9j/2P/Y/9j/2v/a/9T/2P/a/9n/6f8PADoA
XgB6AJEAsgDVAO0A/gABAfIAzQCWAFgADgDA/5r/jv9x/2H/gP+o/7b/vv/J/9T/2//a
/9X/1v/X/9j/2v/Y/9j/2P/Z/9n/2f/X/9f/2f/c/9//3f/c/9z/3//e/9//3//f/9//
4P/g/+D/4P/i/+P/4//k/+X/5v/n/+j/5v/m/+b/6P/r/+z/7f/u/+3/7P/s/+z/7v/w
//D/8P/w/+7/8P/y//L/9P/2//b/9//3//j/+P/8//7//v///wAAAAD///////8CAAMA
BQAIAAgACwAMAAwADQAPABIAFgAZABoAGwAaABsAHQAfACQAJgApACwAKwAsACwALAAv
ADEAMgAzADQANQA1ADUANQA2ADcAOAA0ADQAMwAxADAALwAtACwALAApACUAJAAkACIA
HgAcABkAGAAWABYAEQAPAA4ADAAKAAkABgAEAAIAAgACAAEA/v/9//v/+//5//n/+//7
//r/+v/6//r/+//7//v//f/8//r/9//2//b/9v/4//j/+f/6//v//P/6//r/+v/6//v/
/f/9//z//v/+/////////wEAAQAAAAAAAgACAAIAAgADAAQABgAEAAQABAADAAQAAgAE
AAQAAAADAAUABQAFAAUACAAJAAsACQAHAAcACAAHAAYABAAHAAcABgAGAAQABAAFAAUA
BQACAAQABgAGAAUABQADAAUAAwABAAQACQAJAAcABQAFAAYABgAGAAUABQADAAEA//8C
AAAA//8BAAIAAgD//wEAAQACAAQAAwAAAAEAAAACAAEAAwAFAAQAAwADAAUAAAACAAIA
AgACAAIAAgACAAIAAgAEAAIAAQABAAEAAgADAAMAAwABAAEAAQAAAAAAAAAAAAIAAgAD
AAMAAgABAAEAAgADAAUABgAHAA0AEAASABMAFQATABIAEQANAAsACQAIAAUABQAFAAIA
///8//z/+//5//v/+//7//r/+f/1//T/9v/2//b/9f/1//T/9P/4//r/+v/7//v/+v/6
//n/+f/5//n/+//7//j/+P/4//j/+v/6//z//P/+//7/AAADAAsAHQA+AGwAlACtAMQA
6QAPASQBKQEcAQUB1ACMADoA7v/A/6z/k/95/4j/tv/S/9j/4f/w//v/AAD///z/+//6
//r/+P/4//j/+f/7//v/+f/5//j/+v/8//n/+v/8/wEAAgABAAEAAQABAP///v/9//z/
AAABAAEAAgAAAAAAAAAAAAIAAgACAAQAAgACAAIAAgACAAIAAwAEAAQABgAGAAYABgAE
AAYACAAGAAgACgAKAAkACQAKAAoACgAMAAwADQAOAA4ADQANAA4AEAAQABEAEwAUABgA
GgAZABkAGgAcACAAIwAkACUAJAAlACcAKQArACwALgAwADEAMgAyADIANQA3ADgAOQA5
ADkAOAA3ADYANgA2ADYAMgAyADEALwAvAC8ALgAuACwAKQAlACQAIgAgABwAGgAaABoA
GQAaABQAEQAPAAwADAALAAgABgAFAAYABwAHAAUAAwAAAP///f/9///////+//7//v/+
//z/+//6//v//P/8//v//P/7//r/+//6//j/+P/4//j/+P/4//j/+P/7////AQACAP//
/v/+//3//f///////v8AAAIAAgACAAAA///+//7/AQACAAMAAwAEAAIABAAEAP7/////
//3//f///wQABwAGAAMAAAD//wEAAQABAAAA/v/9//v/+v/6//r/+//7//z/+v/9/wAA
+//5//j/9f/2//X/9P/4//v/+//5//f/9P/0//P/8v/1//X/9//3//T/9P/0//T/9P/0
//T/9P/0//L/8P/v/+//8P/y//T/9f/y/+//7v/t//H/8v/z//T/8v/y//P/8//x//H/
8v/0//f/+f/6//v//f8AAAIAAwADAAEAAAD///3/+//5//j/8v/x//D/7P/q/+j/6f/p
/+X/5//n/+f/5//n/+T/5P/m/+b/5v/l/+T/4v/h/+T/5f/m/+j/6f/o/+j/5//n/+f/
5//p/+n/5v/m/+b/5v/m/+b/6P/o/+7/7P/s/+///f8VADYAXgCEAJ8AtgDdAP8ADgET
AQwB8wDCAH4ALgDi/7L/oP+B/2n/gv+m/7T/wP/T/97/3//k/+v/6f/p/+n/6v/o/+j/
6P/p/+r/6//q/+v/6f/q/+v/5//p/+r/7v/u/+7/7//w//H/8P/u/+z/6v/t/+//8P/y
//T/9P/0//T/8v/y//L/9P/2//b/9v/2//T/9P/1//b/9P/2//b/9v/2//T/9v/4//j/
+v/8//z//P/9////AAABAAIAAQABAAQABAADAAMAAwAGAAcACQAKAAoADQAOAA4ADwAR
ABQAFAAXABgAGQAcAB0AHwAhACQAJAAlACYAKQAqACoAKgAsAC0ALQAtAC4ALwAvAC8A
LgAuAC4ALgAsACwAKwApACgAJwAlACQAJgAjAB8AHgAaABgAFAASABEAEAAOAA4ADQAL
AAoACAAIAAcABAACAAIAAgACAAEAAAD///3//f/7//v//f/9//r/+v/6//r/+f/5//n/
+//7//r/+P/4//j/+P/6//r/+v/6//r/+v/6//r/+v/6//v//f/9//z/+v/6//v/+//9
///////+//7/AAAAAAAA/f/9//3//v8AAAIABAAFAAYABAAGAAYAAQADAAQAAwABAAEA
BAAFAAcABQADAAMABwAHAAcABgAFAAMAAAD+////AAACAAMAAwAAAAIABAAAAP/////9
//3/+//5//z/AgADAAIAAQD+//7//f/8///////9//v/+f/8//r/+f/5//r/+v/3//j/
+f/7//7/AAD6//j/+v/+//3//P/7//r/+P/4//j/+P/5//j/+P/5//v//P/9//3/+//5
//n/+f/6//r/+v/6//f/9v/2//X/+P/5//v//v///wEAAgADAAkADAAOAA8AEAAPAA8A
DwAKAAcABAACAAEAAQABAP7/+v/2//X/8//x//P/8//z//P/8//w//D/8f/y//P/8//z
//L/8v/2//T/9P/1//X/+P/4//f/9//1//X/9//3//b/9v/2//b/9//4//v//P/6//z/
+v/9/wkAHwA+AGYAjgCrAMAA3wABARoBJQEiAQkB2ACgAGIAGgDe/8L/rf+R/5T/tv/O
/9b/5f/w//X/+P/9/////////wAAAAAAAAAAAQAAAP///P/7//7/AAACAP///v/+/wEA
AAABAAMABQAHAAcABgAFAAQABgAHAAcACAAKAAoACgAKAAoACgAKAAwADgAOAA4ADgAP
ABAAEgAUABMAFAATABIAFAASABQAFgAUABYAGAAYABgAGQAbABwAHgAgACAAIQAgACAA
HwAfACMAJgAnACkAKAAoACsALAAsAC0ALwAyADYAOQA6ADsAOwA7ADwAPQBDAEQARgBI
AEoATABNAE4AUABRAFEAUQBSAFMAUwBTAFMAVABVAFYAVABUAFMAUQBQAE8ATQBMAE4A
SwBHAEYAQwBAADsAOAA1ADQAMgAyADEALwAuACwAKQAnACMAIAAeAB4AHgAdABsAGQAW
ABUAEwATABUAFQAUABQAFAAUABEAEQARABMAEQAQAA4ADgAOAA4AEAAQABAAEAAQABAA
EgASABIAEgAQABEAEAAOABAAEAARABEAEwAVABUAFAARABIAEQAQABMAFQAXABoAGQAY
ABcAFQAVABQAFwAYABYAGQAbABsAFgAVABcAFwAaABkAGAAZABsAGQAXABQAFQAVABQA
FAAVABYAGAAZABgAFAAVABYAFAATABMAEQATABEADwASABMAEwARAA8AEQASABIAEgAS
ABEADgALAA0AEAAOAA0ADwASABQAEwAQAA8ADwAQABAADgAQABAAEQAPABAAEQAOAA0A
DQAPABIAEgASABEADwAPABAAEAAMABIAFAATABIAEQAQAA8ADgANAAwAEAAQABEAEwAS
ABIAEgARABEADwAPAA8AEgASABIAEgAQABAAEQARABIAEwAVABgAFgAXABcAFwAeACIA
JQAnACYAIwAhAB8AHgAdABwAHAAaABkAGAAUABAADAALAAkACAALAAwADQALAAsACAAI
AAgACAAIAAcACQAIAAgADAAMAAwADQANAA8AEAAQABEAEAAPABAADwAPABAAEQASABIA
EgAUABQADgAOABYAIQAtAEsAegCmAMYA3QD8AB0BMwE8ATcBJgH9ALIAXgAYAOT/yP+w
/53/qf/O/+T/7v/6/wsAFgAXABYAFQAVABUAFQAWABQAFAAUABUAFgAXABYAFwAYABoA
HAAZABkAGgAeAB4AHwAfAB8AHwAfAB4AHQAcAB8AIQAiACQAIgAiACIAIgAiACIAIgAk
ACYAJgAmACYAJgAmACcAKAAoACoAKgAqACoAKAAqACwAKQAqACsAKgAsAC0ALwAwADMA
NgA3ADkAOQA4ADYANQA4ADwAPgBBAEEAQABCAEIAQgBDAEUASABKAE0ATgBPAFAAUQBT
AFUAWwBcAF4AYABeAF4AXQBcAF8AYQBiAGMAYgBjAGMAYwBjAGQAZQBmAGIAYgBhAF8A
XgBdAFsAWgBaAFcAUwBSAFIAUABMAEoASQBIAEYARgBDAEEAQAA+ADwAOwA4ADYANQA2
ADcANwA0ADMAMQAxAC8ALwAxADEALAAsACwALAAtAC0ALQAvAC8ALgAsACwALAAsAC4A
LgAwADAAMAAwAC4ALgAuAC4ALwAxADEAMAAxADIANAA1ADQANQA0ADIAMgA0ADQANAA0
ADUANgA4ADcAOAA5ADkAOAA2ADgAOAAxADMANAAzADMANQA6AD0APAA5ADYANQA2ADUA
NAAyADUANQA0ADQAMQAwADAALwAxAC4AMAAyADIAMQAxAC8ALgArACgAKgAtAC0AKwAp
ACkAKgAqACoALQAtACsAKQAoACoAJwAlACUAJgAmACMAJAAlACcAKgAoACYAKAAoACgA
JQAjAA==
         </WaveFormData>
      </LeadData>
      <LeadData>
         <LeadByteCountTotal>10000</LeadByteCountTotal>
         <LeadTimeOffset>0</LeadTimeOffset>
         <LeadSampleCountTotal>5000</LeadSampleCountTotal>
         <LeadAmplitudeUnitsPerBit>4.88</LeadAmplitudeUnitsPerBit>
         <LeadAmplitudeUnits>��V</LeadAmplitudeUnits>
         <LeadHighLimit>2147483647</LeadHighLimit>
         <LeadLowLimit>268435456</LeadLowLimit>
         <LeadID>V4</LeadID>
         <LeadOffsetFirstSample>0</LeadOffsetFirstSample>
         <FirstSampleBaseline>0</FirstSampleBaseline>
         <LeadSampleSize>2</LeadSampleSize>
         <LeadOff>FALSE</LeadOff>
         <BaselineSway>FALSE</BaselineSway>
         <ExcessiveACNoise>FALSE</ExcessiveACNoise>
         <MuscleNoise>FALSE</MuscleNoise>
         <LeadDataCRC32>3567019863</LeadDataCRC32>
         <WaveFormData>
9P/0//T/9P/y//L/8v/y//P/9P/1//b/9v/2//b/9v8SAC4ASgBmAJcAxgD1ACQBQQFe
AXsBmAFcASIB6ACuAHAANAD4/7z/wv/I/87/1P/c/+T/7P/0//L/8v/y//L/8P/w//D/
8P/w//D/8P/w//D/8P/w//D/8v/0//b/+P/2//T/8v/w//H/8v/z//T/9//4//n/+v/4
//j/+P/4//n/+v/7//z//v/+//7//v/+//7//v/+//z//P/8//z//v8AAAIABAACAAIA
AgACAAQABAAEAAQABwAIAAkACgAMAAwADAAMAA4ADgAOAA4AEQASABMAFAAWABgAGgAc
ACAAIgAkACYAKQAqACsALAAtAC4ALwAwADIANAA2ADgAOgA6ADoAOgA8ADwAPAA8ADkA
OAA3ADYANgA2ADYANgAyADAALgAsACoAKAAmACQAIAAcABgAFAAUABQAFAAUABAADgAM
AAoABgAEAAIAAAD+//z/+v/4//j/+P/4//j/9v/0//L/8P/x//L/8//0//H/8P/v/+7/
8P/w//D/8P/u/+7/7v/u/+z/7P/s/+z/7v/u/+7/7v/u/+7/7v/u/+z/7P/s/+z/7f/u
/+//8P/x//L/8//0//L/8v/y//L/9P/0//T/9P/3//j/+f/6//j/+P/4//j/+v/6//r/
+v/3//b/9f/0//L/8v/y//L/8v/y//L/8v/y//L/8v/y//H/8P/v/+7/7v/u/+7/7v/u
/+7/7v/u/+v/6v/p/+j/6v/q/+r/6v/q/+r/6v/q/+n/6P/m/+X/5//o/+j/6f/o/+j/
5//m/+b/5v/n/+j/6P/n/+b/5f/k/+T/5f/l/+f/5//o/+j/6v/r/+z/7f/v//H/8//z
//P/8f/x//D/7v/t/+3/6v/q/+r/5//l/+H/3v/a/9j/2v/c/97/4P/e/93/2v/Y/9b/
1v/W/9b/1v/W/9f/2v/a/9r/2v/c/9z/3P/b/9r/2P/Z/9r/2v/c/9z/3P/b/9n/2//c
/9z/3P/a/9r/3f/o//3/GwBAAGsAmwDIAPsAMQFdAX4BkAGJAWQBHgG8AFQADQDl/7L/
jP+b/7v/xv/P/9z/4f/e/9r/2v/b/9z/3f/c/9z/3P/c/9z/3P/b/9v/2//Z/9n/2//Y
/9b/2f/Z/9r/3v/f/+D/3//d/97/4P/g/+H/4f/g/+D/5P/k/+P/4//j/+T/5P/k/+f/
5//p/+f/5//n/+n/6f/o/+n/6v/n/+n/6f/p/+r/7P/u//D/8P/w//D/8P/x/+//8//z
//P/9v/3//f/+P/7////AAAAAP//AwAEAAgACAAIAAsADgASABMAFQAVABgAGgAdAB8A
IwAkACUAJwAoACgAKQAqAC4ALwAwADEAMQAyADMAMwAxADEAMgAyADEAMQAwADEALgAt
ACoAKgAoACMAHQAXABgAGAAVABMAEQARABEAEgAMAAoABwAGAAAA///+//z/+//6//r/
+P/4//j/9v/1//H/7//z//P/8v/y//H/8f/v/+//7//v/+//7v/u//D/7//u/+v/6v/t
/+7/7v/t/+7/8f/y//T/9P/0//X/9P/0//T/8//z//L/8v/y//P/9f/3//f/9//3//X/
9//3//f/9//3//f/9//3//n/+f/0//T/9v/4//f/9//3//n/+//5//n/+P/2//b/9v/1
//b/9//5//v/+v/3//b/9//y//L/8v/0//b/9P/y//L/8P/w//D/8P/x//H/8v/z/+//
7//v//D/8f/y//L/8//z//H/8f/x//D/8f/w/+7/8P/v/+//7//x/+v/7P/t/+7/7//w
/+7/7v/t/+3/8P/w/+//7//v//D/8P/w/+//7v/u/+7/7v/t/+z/6//t/+7/8P/x//H/
8f/y//L/8//z//P/8//6//3/AAABAAAA/f/8//r/+f/5//r/+P/z//L/7v/r/+r/6v/p
/+r/5//m/+X/5P/j/+P/4f/g/+H/4v/j/+T/4v/i/+P/5v/k/+T/5P/m/+b/5v/l/+T/
4v/j/+T/5P/m/+b/5v/l/+P/5f/m/+b/6P/q/+z/6f/q//v/GQA6AFkAgwC0AOsAHQFL
AXQBjgGPAXQBQAHwAIoAMwABANz/rv+f/7f/yP/P/9z/5f/m/+j/8P/u/+z/6v/m/+b/
5v/m/+b/5f/j/+L/4f/h/+H/4//g/+L/5f/l/+b/5f/l/+X/4//k/+b/6f/q/+3/7f/s
/+z/7P/s/+v/6//s/+7/7//w/+//7//x/+//7//v//H/8f/v//H/8//x//H/8f/x//L/
9P/2//j/+P/5//r/+//9//z////+//3///////7//v///wMABAAEAAUACQAKAA4ADgAO
ABEAFAAWABcAGQAZABwAHgAhACMAJwAoACkAKwAvADAAMgA0ADcANwA3ADcAOQA6ADsA
OwA7ADsAPAA8ADkANwA0ADMANAA1ADQANgA0ADEALQApACcAJgAiAB8AHgAdABwAHAAW
ABQAEQAQAAsACQAHAAQABgAGAAcABgACAAIAAAD///v/+f/9//3/+v/6//n/+f/6//v/
/P/9//z/+v/5//r//P/8//r/+v/6//r/+f/3//b/9//2//b/9//4//r/+v/4//j/9//3
//n/+v/7//3//f/9//v/+f/7//n/+//7//3//f/9//3/+v/5//r/+f/2//j//P8AAP//
/////wEAAAD9//z/+v/+/wAAAgADAAEA///+//3////9//3////8//z//P/+//7//P/6
//r/+v/6//r/+v/4//f/9//3//j/+f/6//z//v/+//3//f/8//n/+P/3//X/9//3//b/
9v/1//j/+P/4//j/+P/6//r/+f/5//n/+P/2//X/9v/4//n/+v/3//b/9v/2//n/+f/5
//n/9f/0//T/8//2//f/+f/6//z//f/+////AwAFAAcABwAFAAMAAwACAP///f/8//j/
+P/6//n/+f/2//T/8f/w/+7/7v/u/+7/8P/x//D/8P/v/+7/7f/s/+r/6v/r/+7/7f/s
/+v/7P/w//L/8//0//P/8//z//L/8P/w//D/7//t/+//8P/w//T/8v/0//3/CAAXADMA
XgCPAL8A8AAjAVUBhwGqAawBkwFkAQ4BoABGAA8A4f+s/5r/tf/N/9b/4//y//X/9P/y
//L/9P/0//T/8v/y//L/8v/y//L/8f/x//H/8f/x//P/8P/u//H/8f/y//L/8f/w/+3/
7//y//b/+P/6//n/9//2//j/+P/3//f/9f/2//b/9v/5//n/+//5//f/9//5//n/+v/9
/wAA///9//3//f/+//7/AAACAAIAAQAAAP////8AAAUABgAHAAkACQAIAAgABwALAAwA
DAANABEAEgAWABYAFgAZABwAIAAhACMAIwAmACgAKwAtADAAMAAwADEANwA4ADoAPAA7
ADsAOwA7ADoAOgA6ADkAPAA9AD8AQAA8ADsAOQA5ADUAMwAvAC4AMAAtACkAJQAiACAA
GwAXABUAFQAVABYAEwASABAAEAAJAAcABQACAP///v/+//z/+//8//v/+//8//v/AAAB
AP7//P/5//f/9f/1//X/9f/1//T/9P/2//f/+P/3//j/+v/6//n/9//2//f/9v/2//X/
9v/4//j/+v/6//n/+f/4//j/+P/5//r/+//6//n//P/7//7////9//3//f/9//3//f//
////+v/6//z//v8AAAEAAgAFAAMA///9//r/+//8//3//f/7//v//P/9//v/+f/5//v/
+P/4//j/+v/5//b/8//y//P/9P/1//b/9P/z//P/8//v//P/9f/0//T/9P/0//T/8v/y
//H/8f/w//D/7//v/+//8P/w//D/8f/w//D/8P/v/+//7//v/+7/7v/v/+//7//v//D/
8P/z//X/9//5//z//f/+//3////9//3//P/4//f/9//0//H/8P/s/+n/6P/o/+f/6P/k
/+T/5P/k/+X/5f/j/+L/3//e/93/3P/b/9z/3v/i/+T/5P/k/+b/4//i/+D/3v/f/+H/
4//k/+L/4v/i/+H/3//h/+L/4v/s/+r/5v/j/+T/9f8TADQAWwCHALIA4wAZAUsBdAGO
AZEBeAFCAe4AhgAtAPv/zv+a/4//rf/C/8v/1P/h/+b/5P/k/+L/4v/i/+D/4f/i/+P/
5P/j/+H/4P/f/+D/4f/k/+L/4f/j/+L/4v/j/+P/4//h/+H/4v/k/+T/6f/p/+j/6P/o
/+j/5//n/+n/6v/q/+r/6//r/+3/6//t/+3/7//v/+3/7f/t/+n/6v/r/+z/7v/w//L/
9P/0//L/8v/y//P/8//3//f/9//3//f/9v/2//r///8BAAIAAAADAAMABgAEAAQABwAK
AA8AEQAUABUAFgAYABsAHQAhACIAIwAlACcAKAAqACwALAArACoAKQArAC4AMQAzADIA
MQAxADAALAArACkAKQAoACcAJAAkACQAIQAdABkAGQAYABQAEQAMAAsACgAKAAcABgAE
AAQA/v/9//z/+v/4//b/9f/y//H/8v/x//H/7//t//H/8f/u/+7/7f/t/+z/7f/u/+//
7P/q/+n/6v/s/+z/6v/q/+v/7P/s/+v/6f/r/+v/7P/t/+7/8P/w/+7/7v/t/+3/7f/u
/+//8f/x//H/7//t/+7/7f/w//H/8f/x//H/8f/v/+//8f/x/+3/7v/x//T/8//z//P/
9f/1//P/8//y//L/8v/y//H/8f/x//L/8//z//H/8f/z//D/8P/w//L/8P/u/+z/7P/u
/+7/7v/u/+3/6//q/+n/6P/p/+r/7P/s/+z/6//r/+3/6//r/+v/6f/r/+v/6v/s/+v/
6//r/+v/6//r/+v/6f/o/+j/6P/o/+j/6f/q/+r/6//q/+j/5f/j/+b/6P/p/+r/6//q
/+r/6v/p/+n/6f/p/+j/6P/p/+n/5//n/+j/6P/s/+3/7v/v//P/9f/3//f/9//1//X/
9P/0//P/8//w/+z/7P/p/+f/5f/k/+L/4v/g/+D/4P/g/93/3f/b/9r/2//c/93/3v/b
/9r/2v/c/97/3v/e/+D/4P/g/9//3v/e/9//4P/g/97/3v/e/93/3v/h/+P/5P/i/+D/
4P/h/+b/9f8PADAAVQCBAK4A3wATAUMBaAGCAYkBdAFAAfQAjgAzAP//2P+o/5n/tf/G
/8n/2P/l/+T/4v/k/+X/5v/n/+b/4v/g/97/3P/f/9//4P/h/+D/3//g/9z/3f/h/+L/
5P/k/+P/4v/f/+D/4v/l/+b/5//n/+b/5v/m/+b/5f/l/+f/6P/o/+j/6//r/+3/6//p
/+n/6//r/+3/7//x/+//7f/t/+3/7v/s/+7/8P/w//D/8P/w//H/8//3//f/9//5//n/
+P/4//n//f/+//7///8DAAQACAAIAAgACwAOAA8ADwAQAA8AEgAUABcAGQAfACAAIQAj
ACUAJgAoACoALQAtAC0ALQAtAC4ALwAvADEAMQAyADIAMgAxAC8ALwAsACsAKAAoACoA
JwAjAB8AHQAcABgAFQASABEAEAAQAAsACAAEAAIA/v/9//z/+v/7//r/+v/4//T/9P/y
//H/8P/v//T/9f/z//L/8P/v/+//7//v/+//7//u/+7/8P/v/+7/6//q/+v/7P/s/+v/
6//t/+3/7v/t/+7/8P/w//D/8P/v/+//7P/s/+z/7f/x//P/8//z//H/7//x//H/7//v
/+//7//w//H/9P/1/+7/7v/w//L/8//z//P/9f/1//P/8//y//L/8v/y//H/8//z//T/
9f/z//H/8f/z/+7/7v/u//D/8f/w/+//8P/w//D/8P/w//D/7//v/+//7f/t/+3/7v/s
/+z/6//r/+7/7f/u/+//7v/v/+7/7P/u/+3/7f/t/+3/7f/t/+3/7P/r/+r/6f/r/+7/
6v/q/+r/6v/q/+z/7P/r/+v/6v/q/+n/6f/q/+z/7f/u/+r/6P/n/+b/5//n/+f/5//p
/+r/7P/t/+z/6//r/+r/7v/v//D/8f/1//f/+f/5//n/9//3//b/9v/1//X/8v/u/+7/
6//p/+X/5P/i/+L/4f/i/+P/5P/j/+P/4f/g/+D/4P/g/+D/3P/c/93/4P/i/+L/4v/k
/+P/4v/g/97/4P/j/+b/6P/m/+b/5v/l/+P/5f/m/+b/5P/m/+j/6//w/wMAIwBCAGcA
kwDAAPUAJQFRAXYBjAGJAWQBFgG0AFAABwDd/7L/kv+f/7v/xv/T/+L/6f/o/+b/5P/k
/+T/5P/i/+P/5P/l/+b/5P/j/+P/4//k/+X/6P/m/+b/6f/p/+r/6f/p/+n/5//m/+b/
5//m/+n/6f/o/+j/7f/u/+7/7//s/+z/6//q/+3/7f/v/+3/7P/r/+z/6//u//H/9P/z
//H/8f/x//L/8v/0//b/9v/2//b/9v/3//f/+//7//v//f/9//z//P/7////AAAAAAEA
BQAGAAoACAAIAAsADgASABMAFQAVABYAGAAbAB0AIwAkACUAJwArACwALgAwAC4ALQAs
ACsALQAuAC8ALwAuAC0ALQAsACwAKwApACkAKAAnACQAJAAlACMAIAAdABsAGgAWABMA
DgANAAwADAAIAAYAAwACAAAAAQACAAIA///8//r/9v/3//j/9//3//T/8f/0//P/9P/0
//P/8//x//H/8f/x/+//7v/u//D/8//0//P/9P/x//D/7v/r/+3/7//v//D/8f/y//T/
9P/2//b/9f/1//f/+P/5//v/+//7//n/9//4//f/+v/7//v/+//7//v/+//7//3//f/4
//j/+v/8/////////wEAAQD//////v8AAAAAAAD///3/+//6//n/+//5//n/+//5//r/
+//+//3/+v/3//b/+f/6//v//P/6//f/9f/z//f/9P/2//b/9v/2//T/9P/z//P/9P/0
//P/8//z//T/9P/0//P/8v/y//L/8//z//P/8//y//L/8//z//H/8f/y//L/9P/1//b/
9//5//v//f/9/////f/9//z/+v/5//n/9v/0//T/8f/v/+v/6v/o/+j/5//o/+n/6v/o
/+f/5P/i/+X/5v/n/+j/5f/k/+T/5v/m/+b/5v/o/+b/5v/l/+T/4v/j/+T/5P/l/+b/
5//n/+X/5//o/+j/5v/k/+b/5//s//3/GwBCAG0AlwDEAPcALwFhAYgBnAGfAYIBPgHc
AHQAKQD3/77/jP+T/7f/yP/P/9r/5f/u/+z/5v/m/+b/5v/k/+T/5P/k/+T/5P/j/+P/
4//j/+P/5f/i/+L/5f/l/+b/5//n/+f/5f/j/+T/5v/m/+f/5//m/+b/6P/o/+f/5//n
/+j/6P/o/+n/6f/r/+n/6//r/+3/7f/t/+//8f/v/+z/6//q/+r/6//u//H/8v/x//D/
7//v/+//8//z//P/9//3//b/9v/3//v//P/8//3/AQACAAYABAAEAAcACgAOAA8AEQAR
ABIAFAAXABkAGwAcAB0AHwAjACQAJgAoACgAJwAmACUAJgAoACoAKwApACkAKgAqACoA
KQAnACcAJAAjACAAIAAfABsAFgARABEAEAAMAAkABQADAAEAAAD8//r/9//2//T/8//y
//D/8f/w//D/7v/u/+7/7P/r/+n/5//r/+v/6P/o/+f/5//n/+f/5//n/+b/5P/j/+T/
5v/m/+T/5P/k/+T/4//h/9//4f/h/+L/5v/o/+v/7P/r/+r/6P/n/+j/6P/o/+n/6v/r
/+r/6f/r/+n/6//r/+3/7f/t/+3/6//r/+3/7f/q/+r/7P/u/+3/7f/t/+//7//t/+3/
7P/q/+r/6v/p/+v/6//s/+3/6//p/+n/6//q/+r/6v/s/+z/6v/o/+j/6P/o/+j/6P/m
/+X/5f/l/+X/5f/l/+b/5P/k/+P/4//l/+P/4//j/+P/5f/l/+T/4//h/+D/3//p/+v/
5//h/+L/4P/g/+D/4P/h/+L/4v/j/+L/4v/h/+H/3v/e/93/3P/e/97/3//g/+P/4//j
/+P/4v/i/+P/4//g/9//3//e/+P/5f/n/+n/7f/v//H/8f/w/+3/7P/q/+n/6f/q/+j/
5P/k/+H/3//d/9z/2v/a/9b/1v/W/9b/1v/X/9b/1v/V/9T/0//S/9H/0v/U/9j/1v/W
/9b/2P/a/9r/2f/Y/9j/2f/a/9r/3P/c/9z/2//b/93/3v/e/9j/3P/c/9f/4v8BACMA
RgBpAJUAyAD9AC0BWQF8AYgBewFUARQBsgBIAAUA3/+s/47/o//F/87/z//Y/+H/5P/i
/9z/3v/e/97/3P/a/9r/2v/a/9r/2f/Z/9n/2v/b/97/3P/a/93/3f/e/93/3f/d/9v/
3f/e/+D/4P/h/+H/4P/g/+P/5P/k/+X/4//k/+T/5P/m/+f/6v/p/+j/5//o/+f/6f/r
/+3/6//r/+v/6//s/+7/8P/y//L/8v/y//L/8//z//f/9//3//n/+f/4//j/+f/9//7/
/v8BAAUABgAKAAgACAALAA4AEwAVABgAGQAZABoAHAAdACMAJAAlACcAKQAqACwALgAw
ADEAMgAzADMANAA1ADUANgA3ADkAOgA2ADUAMwAzADIAMQAuAC4ALAApACUAIQAhACAA
HAAZABYAFQAUABQAEAAOAAsACgAGAAUABAACAP///v/+//z/+P/4//b/9f/z//H/9f/1
//b/9v/1//X/9f/1//X/9f/z//L/8v/0//T/9P/y//L/8//0//T/8//y//P/8v/y//X/
9v/4//j/+v/6//n/+f/6//r/+v/7//r/+//6//n/+//5//v/+//5//n/+f/5//f/9//5
//n/9f/2//n//P/9//3//f///wEA//////7//P/8//z/+//7//v//P/9//v/+f/5//v/
+v/6//r//P/+//z/+v/6//n/+P/3//b/+f/5//r/+//7//v/+//8//v/+v/4//f/9f/z
//P/8//z//X/9f/0//X/9f/2//f/9v/1//T/8//2//f/+P/5//f/9v/2//f/9v/2//T/
9P/0//T/9v/2//X/9f/4//j/9//3//f/+P/4//j/9f/0//T/9P/z//P/8//z//P/9P/2
//f/9v/1//X/9P/4//n/+v/7////AQADAAMABAADAAQABAD///3//P/4//n/+v/4//f/
9f/0//L/8v/u/+7/7v/u/+v/6//p/+j/6P/o/+j/6P/o/+j/6f/s/+7/7v/u//D/7v/u
/+3/7P/u/+//8P/w/+//7v/t/+v/7f/v//D/8P/y//D/8P/z//r/BwAhAEYAcQCZAMQA
/QAzAWEBhAGWAZMBcgEsAcQAXAAXAPP/xP+W/5v/xf/c/93/4P/r//T/9P/y//D/8P/w
/+7/7P/s/+z/7P/t/+3/7v/v/+7/7f/u/+r/6//v//D/8v/z//P/8//x/+//8P/y//L/
8//z//L/8v/y//L/8f/x//T/9v/3//j/9v/1//b/8//1//X/9//3//f/+f/7//n/+f/5
//n/+v/6//z//v/+/wAAAAAAAAEAAAADAAIAAQAFAAUABAAEAAMABwAIAAgACgAPABEA
FgATABIAFAAWABoAGwAdAB0AIAAiACUAJwApACoAKwAtADAAMAAxADIANQA3ADkAOwA6
ADoAOgA5ADsAOwA8ADwANwA1ADIAMQAzADMAMQAyADIALwArACcAIwAiAB4AGwAZABkA
GQAaABUAEgAOAAwACQAJAAkACAAJAAgACAAGAAMAAgD///3//v/9/wIAAwABAAAA/v/9
//r/+f/4//f/+v/6//v//v/8//z/+v/6//r/+v/5//f/9//5//n/+v/8//7/AQACAAEA
AAD+//3//P/8//z//f8BAAMAAwADAAEA//8BAAEABAAFAAYABwAHAAcACQAJAAEAAAAB
AAIABgAHAAgACwAJAAcABwAGAAYABgAGAAUAAwADAAQABQADAAEAAQADAAMABAAFAAgA
BQACAP///v8AAAAAAAAAAAEAAQACAAMA///9//v/+v/8//z//f8BAP7/+//6//n/+P/5
//r/+v/7//n/+P/2//X/+P/6//v//P/4//b/9f/0//j/+f/6//v/+P/4//n/+f/3//f/
+P/4//r/+//8//3///8BAAMAAwADAAEAAQAAAP7//f/9//r/9v/2//P/8f/w//D/7//w
/+z/7P/s/+z/6f/p/+f/5v/n/+j/6f/q/+X/5P/k/+b/5//o/+n/7P/q/+r/6f/o/+j/
6f/q/+r/6v/q/+r/6f/n/+n/6v/q//D/7v/u/+3/+P8NACMAQgBtAJkAyAADATsBZQGI
AZoBlwF4AToB1gBoACEA9//A/5b/pf/F/8z/0f/g/+f/5v/o/+z/6v/q/+r/6P/m/+b/
5v/m/+f/5//o/+n/6P/n/+j/5P/k/+f/5//o/+v/6//r/+n/5v/m/+f/5v/r/+v/6v/q
/+3/7v/u/+//7f/u/+7/7v/v/+//8f/v/+3/7f/v/+//7//x//P/8f/v/+//7//w//L/
9P/2//b/+P/4//j/+f/3//v/+//7//3//f/8//z/+////wAAAAABAAUABgAKAAkACgAO
ABIAFQAVABYAFQAWABgAGwAdACAAIAAgACEAJwAoACoALAAtAC0ALQAtAC4AMAAyADMA
MQAxADIAMgAwAC8ALQAtACsAKQAlACQAJQAjACAAHQAZABgAFAARAAwACwAKAAoABgAE
AAEAAAD+//3//P/6//n/+P/4//b/9v/2//T/8//x/+//8//z//L/8v/x//H/7//v/+//
7//v/+7/7v/w/+7/7v/s/+z/7v/u/+3/6//r/+3/7f/u/+//8P/y//L/8f/w/+7/7f/v
//D/8f/z//T/9f/0//P/8f/v//H/8f/0//X/9v/3//n/+f/7//v/9f/0//X/9v/1//X/
9f/3//f/9f/1//T/9f/2//f/9//0//P/8//z//X/8//z//X/8//0//X/+P/2//T/8v/y
//H/8P/v/+7/8P/x//P/9f/y//H/8P/w//D/8P/v/+//7f/r/+v/6//r/+3/7f/s/+3/
7f/u/+//8f/r/+n/6//u/+z/7P/s/+z/7P/s/+v/6//s/+z/6//r/+v/7P/s/+z/7f/s
/+z/7P/r/+v/6//r/+n/6P/o/+f/6v/r/+3/7v/u/+//8P/x//X/9//5//n/+v/5//r/
+v/2//P/8f/s/+z/7v/t/+3/6v/o/+X/5P/g/+D/4P/g/+H/4f/f/97/4P/g/+D/4P/e
/97/3//i/+D/4P/g/+L/5P/k/+P/4v/g/+H/4v/i/+L/4v/i/+H/4//l/+b/5v/k/+b/
4v/j/+7//f8TADQAXQCHALIA5QAXAUcBcgGOAY0BdAFGAfwAmgA/AAcA2v+s/6P/vf/O
/9H/2v/j/+T/5P/o/+b/5v/m/+T/5P/k/+T/5P/i/+H/4f/h/+L/4//m/+T/4//l/+T/
5P/o/+n/6v/p/+j/6P/p/+j/6//r/+r/6v/s/+z/6//r/+3/7v/u/+7/7//v//H/7//x
//H/8//z//L/8//0//H/8//z//P/9P/y//T/9v/2//f/+P/5//v/+/////////8AAP//
/f/8////AwAEAAQAAwAHAAgADAAIAAgACwAOABQAFQAXABcAFgAYABsAHQAjACQAJQAn
AC0ALgAwADIAMQAxADEAMQAxADIAMwAzADUANQA2ADYANgA1ADMAMwAwAC8ALAAsAC0A
KwAoACUAIAAeABkAFQASABEAEAAQAA4ADAAJAAgAAgABAAAA/v/7//r/+v/4//T/9P/y
//H/7//t//H/8f/w//D/7//v/+3/7f/t/+3/7f/s/+z/7v/s/+z/6v/q/+r/6v/p/+f/
6f/r/+v/7P/r/+r/6v/o/+j/6P/n/+f/6P/q/+z/7//v/+//7f/r/+7/7f/w//H/8P/v
/+7/7f/t/+3/7//v/+v/7P/v//L/8P/v/+7/7//w/+//8P/w/+7/7v/u/+3/7f/t/+7/
7//x/+//7//x/+z/7P/s/+7/7v/s/+r/6v/q/+r/6v/q/+r/6f/p/+n/6f/p/+n/6v/n
/+b/5P/j/+b/5f/m/+f/6P/r/+z/7P/p/+f/5v/l/+X/5f/l/+X/5//n/+f/5//l/+T/
5P/l/+j/6P/n/+f/5v/l/+X/5P/i/+j/6v/n/+b/5f/k/+L/4v/h/+H/5v/o/+n/6//o
/+j/5//m/+X/5P/k/+T/5f/l/+X/5f/k/+T/5f/l/+b/5//p/+r/6f/p/+n/6f/w//P/
9v/3//b/8//y//D/7v/t/+3/6v/p/+r/6P/n/+L/4P/d/9z/3f/e/9//4P/d/93/2//a
/9j/2P/Y/9j/1//Y/9r/3v/c/9z/3P/e/9//4P/g/+D/3v/f/+D/4P/h/+L/4//j/+H/
4//k/+T/3v/e/+T/6f/y/wsAMwBgAIkAswDmABkBSQFtAYQBhgFtASoBygBoABgA5f+7
/5b/mP+1/8n/zv/X/+T/6//q/+j/5P/k/+T/5P/i/+D/4P/g/+D/4f/h/+L/4//l/+X/
5//k/+T/5//n/+j/6f/p/+n/5//m/+b/5//m/+z/7f/t/+7/7//u/+z/6//r/+z/7P/s
/+//7//x/+//7//v//H/8f/v//H/8//x//L/8//0//b/9P/0//T/8v/0//b/+P/7//z/
AQACAAMAAwABAP7//P8AAAUABwAIAAgACwALAA4ADQAOABIAFgAYABkAGwAbAB4AIAAj
ACUAJwAoACkAKwAsACwALQAuADAAMQAyADMAMwA0ADUANQA2ADcAOQA6ADcANQAyADEA
MAAvACwALAAsACkAJQAhACAAIAAdABsAFgAVABQAFAASABAADQAMAAcABQADAAAAAQAC
AAQABAD///7/+//5//f/9f/5//n/+P/4//f/9//3//f/9//3//f/9v/2//j/9//2//P/
8v/0//b/9//3//X/9//3//j/+P/4//n/+P/5//r/+v/7//n/+P/3//f/+//9//3//f//
//3/////////////////AQABAAMAAwD7//r/+//8////AQADAAcABQADAAMAAgD///7/
/f/7//7///8BAAMA///7//n/+f/5//r/+//+/wAA/v/8//z/+P/2//T/8v/1//X/9v/3
//f/9//3//j/+v/6//n/+f/3//X/9f/1//L/8//y//D/8//z//T/9f/1//X/9f/1//f/
8//x/w==
         </WaveFormData>
      </LeadData>
      <LeadData>
         <LeadByteCountTotal>10000</LeadByteCountTotal>
         <LeadTimeOffset>0</LeadTimeOffset>
         <LeadSampleCountTotal>5000</LeadSampleCountTotal>
         <LeadAmplitudeUnitsPerBit>4.88</LeadAmplitudeUnitsPerBit>
         <LeadAmplitudeUnits>��V</LeadAmplitudeUnits>
         <LeadHighLimit>2147483647</LeadHighLimit>
         <LeadLowLimit>268435456</LeadLowLimit>
         <LeadID>V5</LeadID>
         <LeadOffsetFirstSample>0</LeadOffsetFirstSample>
         <FirstSampleBaseline>0</FirstSampleBaseline>
         <LeadSampleSize>2</LeadSampleSize>
         <LeadOff>FALSE</LeadOff>
         <BaselineSway>FALSE</BaselineSway>
         <ExcessiveACNoise>FALSE</ExcessiveACNoise>
         <MuscleNoise>FALSE</MuscleNoise>
         <LeadDataCRC32>971372267</LeadDataCRC32>
         <WaveFormData>
8P/w//D/8P/v/+7/7f/s/+7/7v/u/+7/7P/s/+z/7P8AABQAKAA8AGwAnADMAPwAJAFK
AXABlgFqAUABFgHsALAAdAA4APz/9//0//H/7v/x//L/8//0//H/8P/v/+7/7P/s/+z/
7P/q/+r/6v/q/+r/6v/q/+r/7f/u/+//8P/t/+z/6//q/+z/7P/s/+z/7//w//H/8v/x
//D/7//u//H/8v/z//T/9P/0//T/9P/2//b/9v/2//X/9P/z//L/9P/2//j/+v/6//r/
+v/6//r/+v/6//r//v8AAAIABAAEAAQABAAEAAYABgAGAAYABwAIAAkACgAOABAAEgAU
ABgAGgAcAB4AIAAiACQAJgAnACgAKQAqAC4AMAAyADQANQA2ADcAOAA5ADoAOwA8ADsA
OgA5ADgAOAA4ADgAOAA1ADIALwAsACoAKAAmACQAHgAaABYAEgASABIAEgASAA0ACgAH
AAQAAAD+//z/+v/3//b/9f/0//T/9P/0//T/8v/w/+7/7P/t/+7/7//w/+7/7P/q/+j/
6P/o/+j/6P/q/+r/6v/q/+j/6P/o/+j/6v/q/+r/6v/o/+j/6P/o/+b/5v/m/+b/5//o
/+n/6v/t/+7/7//w/+7/7v/u/+7/7P/s/+z/7P/w//L/9P/2//X/9P/z//L/8//0//X/
9v/1//T/8//y//H/8P/v/+7/7v/u/+7/7v/u/+7/7v/u/+7/7v/u/+7/7v/u/+7/7v/u
/+7/7v/u/+v/6v/p/+j/6v/q/+r/6v/s/+z/7P/s/+n/6P/n/+b/6f/p/+f/5//n/+f/
6P/o/+j/5v/m/+b/5v/m/+f/5//l/+X/5v/m/+j/6P/o/+j/6//s/+z/7P/u//D/8v/y
/+//7v/u/+7/7f/r/+r/6f/q/+r/6//q/+b/4f/f/93/3f/g/+P/5v/j/+D/3v/d/9v/
3P/c/97/3P/d/93/3v/c/9z/3P/d/9z/3P/c/9z/2//b/93/3f/d/97/3//g/97/3//f
/9//3v/c/97/3v/l//X/BgAbAD4AcACgANMACwFAAWsBigGVAYkBWQEJAawAZwA7AAUA
1v/T/+T/6f/r//D/7v/q/+X/5P/k/+L/4f/g/9//3v/e/97/4P/e/97/3v/c/93/3f/c
/9n/2f/b/9z/3f/e/9//3//f/9//3//g/+D/4P/g/+D/4v/j/+T/5P/k/+T/5P/k/+b/
5v/m/+b/5f/l/+X/5//l/+b/5v/m/+r/5//n/+f/6f/s/+7/7v/s/+3/7f/t/+z/7v/u
/+7/8P/y//P/9P/4//v//P/8//3//f8AAAMABAAFAAYACgALAA4AEAASABMAFgAXABkA
HAAgACQAJwApACgAKQApAC4ALgAvADEAMQAzADMANAAzADIAMwAyADMAMgAzADMAMQAv
AC0ALAAqACYAIQAaABkAFwAWABMAEwATABIAEAANAAsACAAFAP/////+//v/+v/6//n/
9//5//j/+f/5//X/9P/0//P/9P/0//P/8//w//D/8P/v/+//7v/v//L/8P/v/+//7//x
//H/8f/v//D/8v/z//T/8//1//T/8f/y//P/9f/3//X/9f/1//X/9v/2//b/9v/0//X/
9f/1//P/9P/1//X/9//2//b/9v/0//T/9//7//n/+f/5//n/+//7//v/+//6//j/9//0
//f/+f/6//v/+f/4//j/+f/3//f/9//3//j/9//3//b/9P/0//T/9P/2//b/9v/2//P/
8//z//P/9P/1//X/9f/1//X/9f/1//T/9P/z//D/8f/x//P/9P/0//D/8v/0//T/9P/0
//T/9P/0//T/8//z//H/8f/z//P/9P/0//T/8v/y//L/8P/w//H/8f/y//P/9f/2//T/
9P/0//T/9P/0//P/8v/5//z///8AAP3//P/8//z//P/7//v/+//4//b/9f/y//T/8f/x
//H/7v/u/+7/7v/s/+r/6f/p/+v/7P/s/+7/7f/t/+z/7P/q/+r/6v/r/+z/7P/s/+z/
6f/p/+v/6//s/+z/7P/s/+r/6//r/+v/7P/u/+7/7P/r//X/CAAZADIAVgCKAMMA9QAo
AVkBggGTAY0BcQE3AeIAlQBhADUAAgDn/+z/8f/x//T/9v/y//P/+P/1//L/8P/u/+v/
6v/q/+r/6f/m/+X/5P/k/+X/5f/k/+X/5f/n/+j/5v/m/+b/5f/m/+f/6P/q/+z/7P/s
/+z/6//r/+v/6v/r/+z/7f/u/+//7v/t/+z/7f/t/+3/7//t/+7/7v/u/+//6//q/+n/
6v/u//H/8v/1//f/+P/5//f/+P/3//b/+P/6//v//P/9///////+/wEAAQAEAAcABwAH
AAcACgANABAAEgAUABMAFgAXABkAHAAgACQAJwAsACwALgAvADEAMAAwADEAMwA1ADUA
NgA2ADYAOAA4ADQAMgAyADEAMgAxADAAMAAuACwAKQAkACMAIQAgAB0AHAAbABkAFgAS
AA8ACwAHAAMAAwACAP//AAAAAP///f/+//z//P/7//j/+P/5//n/9v/2//X/9f/2//j/
+v/7//j/9v/2//j/+P/3//f/9//1//X/9f/z//H/8v/y//L/8v/1//X/8//1//X/9v/3
//f/9//3//f/9v/2//b/9v/4//n/+f/5//f/+P/5//n/9v/0//P/8v/x//L/9v/7//n/
+f/5//n/9//3//f/9//6//r/+//6//j/+f/5//n/+//6//r/+//6//n/+P/3//j/9//3
//b/+P/4//j/+P/3//b/9f/0//T/9f/2//f/+P/5//n/+f/2//X/9P/z//P/9P/0//L/
9f/1//b/9P/0//T/9P/2//b/9v/2//X/9f/z//P/9f/1//b/9v/2//T/9P/0//L/8v/z
//P/8f/x//L/8v/1//b/9//4//f/+P/4//j/+v/8//7//v/7//r/+v/6//n/9//2//X/
9v/2//f/9v/2//P/8//z/+7/7v/u/+7/8f/w//D/8f/w//D/7//w/+v/6//q/+r/5//m
/+X/5f/o/+r/7P/u/+7/7//y//P/7//u/+3/7P/s/+3/7f/t/+z/7P/u//b/AQAJABYA
MQBYAIoAxAD5AC8BaAGZAawBowGHAUcB5QCMAFMAJQDx/9j/5f/w/+//8//6//r/9P/t
/+7/8f/w//D/8P/u/+z/6//q/+z/6v/q/+r/7P/t/+3/7P/p/+n/6//s/+r/6v/q/+n/
6f/p/+n/6v/t/+7/7//w/+7/7//w//D/8P/w//D/8P/w//D/8P/w/+7/7f/s/+3/7//y
//T/9v/4//X/9f/1//L/9P/1//T/9v/3//f/9//6//z//P/8////AAAAAAAA//8BAAEA
AAACAAMABwALAAwADQAOABIAFQAYABoAHAAfACIAIwAlACUAKAArAC0AMAAwADIAMwA1
ADQANAA1ADMANQA1ADYAOQA6AD0APgA7ADgANwA1ADIALwAsACoALAAqACcAIgAfABsA
GAATABIAEQAPAAwADAALAAkABwAAAP///f/5//f/9v/0//H/8//y//P/8//1//b/+P/5
//b/9P/x/+//7v/u/+7/7f/u/+z/7P/u/+7/7f/t/+3/7//v/+//7f/r/+z/7P/s/+r/
7f/t/+v/7P/t/+//8f/x//H/8f/x//D/8P/w//D/8//1//b/9//2//b/9v/1//X/9P/0
//T/8P/w//P/9//4//n/+v/7//j/9//2//X/9v/2//f/9v/0//X/9f/1//P/8v/y//P/
8//z//P/8//w/+//7//u/+//8P/x//L/8v/y//L/8v/t/+//7//u/+7/7v/u/+7/7v/u
/+7/7v/t/+3/6//r/+v/6//s/+z/7f/s/+3/7v/u/+7/7//v/+z/6//r/+r/7P/s/+z/
7P/u//D/8f/y//X/9v/3//b/9//2//b/9v/z//H/8P/v/+3/7P/s/+r/6//p/+r/6//m
/+b/5v/m/+j/5v/l/+X/4//i/+D/4P/e/9//3//g/+H/4v/j/+X/4//i/+H/4P/h/+H/
4//j/+L/4v/i/+L/4P/h/+H/4f/q/+r/5P/g/+P/7/8CABUAMABYAIgAvwD3ACwBYQGI
AZkBkwF1ATEB1ACDAFEAHwDo/9H/3v/p/+n/6v/y//L/6//o/+j/5v/l/+T/5P/k/+X/
5v/l/+L/4f/g/+L/4//j/+L/3//f/+H/4v/i/+L/4v/h/+P/4//j/+T/6P/o/+j/6P/m
/+f/6P/o/+b/5v/m/+b/6v/q/+r/6v/q/+v/7P/v/+3/7P/q/+j/7f/r/+z/7f/t//D/
8v/y//D/8f/x//H/8v/0//T/9P/z//T/9P/0//f/+//9//7//f/9/wAAAwACAAMABAAI
AAoADgARABQAFQAYABkAGwAfACIAJQAnACgAKAAqACsALQAsACwALQAvADMANQA4ADcA
NgA3ADYAMgAwADAALwAvAC0AKwAqACgAJgAjAB4AHgAbABkAFQAQAA8ADQAKAAkABwAE
AAEA/f/9//z/+f/2//b/9f/z//P/8v/z//P/8v/y//P/8//w//D/7//v/+//8P/x//H/
7f/q/+n/6v/t/+3/7v/v//H/8f/x/+//7f/u/+7/7v/u//H/8f/v/+3/7f/u/+//7//v
/+//7//u/+7/7v/u/+//8f/y//P/8f/y//P/8//x//D/8P/w/+//8P/0//n/+P/3//b/
9f/1//X/9f/1//P/8v/y//D/8v/z//P/8//0//T/9f/3//X/9f/1//X/8v/x//H/8P/x
//L/8//0//H/8P/v/+7/7v/v//D/8f/x//H/8P/v//H/8f/x//H/7//w//D/7v/v/+//
8f/y//D/8P/w//D/7f/u/+7/7v/u/+7/7//w//H/8v/x/+//6//p/+r/6//t/+7/8P/u
/+7/7v/s/+z/7f/t/+//7//w//D/7v/u/+7/7v/x//L/8v/y//T/9v/4//j/+f/4//j/
+P/3//X/9P/z//H/8P/w/+7/8P/t/+3/7f/q/+r/6v/q/+n/5v/k/+P/5f/m/+b/6P/l
/+X/5P/k/+b/5v/m/+f/5v/m/+b/5v/l/+X/5//n/+b/5v/m/+b/6P/p/+n/6f/o/+b/
5P/m/+n/8/8CABUALgBYAIoAuwDvACIBUwF6AZMBkwF7AUEB7ACZAGEANwACAOX/7P/z
/+//9P/4//T/7//u/+//7v/u/+7/6v/o/+f/5v/o/+b/5v/m/+T/5f/l/+T/5f/l/+f/
6P/m/+b/5v/l/+b/5//o/+r/6v/q/+r/6v/q/+v/7P/s/+r/6v/q/+r/7v/u/+7/7v/s
/+v/6v/r/+z/7v/v//D/8v/v/+//7//u//D/8f/w//D/8f/x//H/8//2//f/+P/3//j/
+P/4//r//f/+//7//////wIABQAGAAcACAAMAAwADgAPABAADwASABMAFQAYABwAIAAj
ACQAJAAmACcALAAsAC0ALwAtAC8ALwAwADIAMgA0ADQANAAyADIAMQAtACsAKQAoACkA
KAAmACIAIAAdABsAFwAUABMAEQAOAAsACQAGAAMA//////7/+//6//r/+f/3//b/9P/0
//P/9f/2//j/+f/3//b/9P/z//L/8v/y//H/8f/w//H/9P/z//H/8P/v/+//7//v/+3/
7//w//D/8P/w//P/8//x//H/8f/y//P/8v/x//D/7//x//L/8//0//L/8//z//P/8//0
//X/9f/1//T/9P/0//L/8v/1//n/9//3//f/9//1//X/9f/1//f/9v/2//T/9f/3//j/
+f/4//b/9f/1//P/8//z//P/9f/1//b/9v/2//b/9v/2//b/9v/2//b/8//z//P/8//y
//H/7//t/+//8f/z//X/8//0//T/8v/z//P/9f/2//T/9P/0//T/8v/x//D/7//z//X/
8v/y//L/8v/y//D/8P/w//D/8f/x/+//7//w//H/8//0//P/8P/v/+7/7P/s/+3/7f/w
//H/8//0//H/8P/v/+7/8v/0//X/9v/4//r//P/8//n/+P/4//j/+P/3//f/9//3//b/
9v/0//H/7f/s/+v/6v/s/+7/8P/u/+z/6//r/+v/7P/s/+7/6f/p/+j/6P/q/+r/6v/r
/+n/6P/n/+b/6P/p/+z/7f/t/+7/7//w/+7/7//v/+//6v/s/+7/8P/z//3/EgAnAEQA
bgCgANkAEQFEAXMBmAGlAZMBXQELAa4AZQA1AAUA3v/f/+z/7//1//z/+P/0//H/7v/u
/+z/6//q/+z/7P/t/+7/7v/s/+z/7P/u/+//7//u/+z/6//s/+z/7f/u/+//7//u/+3/
7P/s//D/8P/w//D/8P/x//L/8v/v/+7/7f/s//H/8v/z//T/8v/x//D/8f/z//b/+P/6
//v/9//2//X/8//2//j/+P/2//f/9//3//n//P/9//7//f/+//7//v/+/wEAAgACAAEA
AQAEAAcACwANAA8AFAAXABoAHAAeAB4AIAAgACEAJQAoACsALQAwADAAMgAzADQANAA1
ADcANgA3ADYANgA2ADYAOAA4ADgANgA2ADUAMwAxAC8ALgAwAC4AKwAmACQAIQAfABsA
FwAVABIADgAPAA0ACgAHAAUABQAEAAEA///+//z/+f/7//r/+//7//n/+P/4//f/+P/4
//f/9//1//T/8//x//L/8P/w//L/8P/v/+//7//r/+n/5//j/+H/4v/i/+L/4//n/+j/
5//p/+n/6v/r/+v/6//r/+v/7P/s/+z/7P/s/+3/7f/t/+3/7v/v/+//7//u/+7/7v/s
/+z/7//z//P/8//z//P/8f/x//H/8f/x//D/8P/u/+z/7f/t/+3/7//u/+7/7//w//H/
8v/z//H/7//u/+z/7f/u/+//8P/u/+z/6v/o/+n/6P/q/+r/6v/q/+r/6v/q/+r/6f/p
/+f/5//p/+n/6v/q/+r/6P/o/+j/6v/q/+v/6//q/+n/6f/o/+j/6P/o/+j/6f/q/+r/
6v/u//D/8v/y//P/8v/y//L/8P/t/+v/6f/q/+r/6//q/+j/5f/l/+X/4v/i/+L/4v/g
/97/3f/d/+D/4v/j/+b/4v/h/9//3v/c/9z/3P/d/+D/4P/g/+D/3v/d/97/3f/d/97/
3//g/97/3//f/9//4P/e/+D/4P/h/+v//v8XADoAYgCSAMsABwFAAW8BkgGhAZkBbQEd
Ab4AdQBDAAcA0P/L/97/5f/j/+j/7P/u/+v/5P/i/+D/3//e/9//3v/e/97/4P/e/97/
3v/d/93/3P/a/9r/2//e/+D/4P/g/+D/3//d/93/3f/e/+D/4P/g/+D/4P/h/+L/4v/i
/+L/4v/i/+L/4v/i/+L/4v/j/+T/5//p/+r/6v/q/+n/5f/k/+P/5P/o/+v/7P/r/+v/
6v/p/+j/6v/q/+r/7P/u/+//8P/w//P/9P/0//f/9//6//3/AAABAAIABgAFAAgACgAM
AA0AEAARABMAFwAaAB0AHwAiACIAJAAlACYAJgAnACkAKQArACsALAAsACwALgAuAC4A
LAAsACsAKQAnACUAJAAhAB4AGgAUABQAEQAPAAsABgAFAAMAAAD9//v/+P/1//P/8//y
/+//8P/w/+//7f/t/+z/7f/t/+v/6v/q/+n/6P/o/+f/5//o/+j/6P/n/+T/4v/i/+T/
5v/l/+X/5f/j/+P/4//h/9//4P/g/+D/4v/n/+n/6f/n/+f/6P/p/+f/5//n/+f/5v/m
/+b/5v/o/+n/6f/p/+v/7P/t/+3/6//q/+r/6v/o/+j/6//v/+//7//v/+//7f/t/+3/
7f/r/+r/6v/o/+r/6//r/+v/6//q/+r/6//t/+3/7f/t/+z/6//r/+r/6v/q/+r/6v/p
/+j/5//m/+f/5//n/+f/5//n/+b/5f/n/+f/5//n/+f/6P/o/+b/5P/j/+T/5P/s/+7/
6v/k/+b/5f/k/+P/4v/j/+T/5f/m/+f/5//l/+X/4//h/+D/3v/h/+D/4f/i/+P/5P/m
/+f/5f/l/+b/5v/j/+L/4f/g/+T/5v/n/+j/6v/s/+7/7v/t/+z/7P/s/+3/6//q/+n/
6f/o/+j/5v/l/+H/4P/f/97/3v/e/97/3//e/97/3//c/9z/2//c/9r/2//b/9z/2//a
/9n/2f/b/9z/3f/e/9v/2//d/93/3P/c/9z/3P/e/9//3//f/9z/3v/c/9b/2//x/wgA
HQA8AGoAoADVAAcBOgFpAYYBjwGBAVMBAwGkAGUAOQADANj/2//w//H/6//q/+z/7P/n
/+L/5P/i/+H/4P/e/9z/2//a/9z/2v/a/9r/2//d/97/3v/b/9v/3f/e/9z/3P/c/9v/
3P/d/97/4P/h/+D/3//e/9//4f/j/+T/4v/i/+L/4v/m/+b/5v/m/+P/4//j/+X/5f/m
/+b/5v/p/+f/6P/p/+r/7v/x//L/8f/x//D/7//u//D/8P/w//H/8v/y//L/8v/1//b/
9v/6//v///8DAAMAAwADAAYACAAMAA8AEgARABQAFQAXABoAHgAiACUAJwAmACcAJwAs
ACwALQAvAC8AMQAxADIAMwA0ADcAOAA0ADIAMgAxAC8ALQArACoAKQAmACIAHAAdABsA
GgAXABQAEwARAA4ADQALAAgABQABAAEAAAD9//r/+v/5//f/+P/2//b/9f/y//L/8//z
//L/8v/x//H/8f/y//P/8//w/+7/7v/w//D/7//v/+//8P/x//L/8f/v//D/8P/w//H/
9f/2//X/9//3//j/+f/4//f/9v/1//b/9v/2//b/+P/5//n/+f/4//j/+P/3//f/9v/2
//b/9P/0//f/+//7//v/+//7//z//f/+/////f/8//z/+v/5//n/+P/3//j/+P/5//v/
/f/9//3//f/6//n/+f/4//j/+P/4//j/+f/6//v//P/8//3//v////z/+//5//f/9v/1
//T/8//0//b/9//2//f/9//5//r/+f/4//f/9v/4//n/+v/7//n/+f/5//n/9v/6//n/
+P/3//b/9v/2//b/9v/5//n/9//3//X/9f/2//b/+P/2//b/9v/0//T/9f/1//b/9//5
//r/+f/4//f/9v/1//b/9v/2//r//P/+//7///8AAAIABAAAAP3/+//5//n/+P/4//b/
+f/3//j/+f/0//T/9P/0//P/8P/u/+3/7f/u/+7/8P/t/+3/7P/s/+3/7v/v//H/8P/w
//D/8P/t/+3/7//v/+z/7P/s/+z/7v/v/+//7//w/+7/8v/6//n///8OACcASABuAKAA
2wAVAUoBdwGWAaMBmQFrARcBtgBvAEEADQDa/9P/7v/7//f/9P/0//j/+//6//j/9P/x
/+7/7//u/+7/7v/u/+z/7P/s/+v/6//q/+j/6v/r/+7/8P/u/+7/7v/t/+3/7f/t/+7/
7//u/+3/7P/u/+//8P/w//H/8v/z//T/9f/0//P/8v/x//H/8f/z//X/9v/2//b/9v/z
//P/8//1//j/+v/6//r/+//7//v/+v/6//j/9v/5//z//v8AAAIABQAGAAYABQAFAAgA
CwAMAA0ADgASABEAFAAWABgAGwAeAB8AIQAjACYAKQArAC0ALAAtAC0AMgA0ADcAOwA5
ADsAOwA8ADoAOgA8ADwAOQA2ADUAMwAyADEAMAAwADIAMAAtACgAJAAhAB8AGwAZABkA
GAAWABQAEQANAAkABQAFAAQAAQABAAIAAgABAP3/+v/5//f/+P/4//n/+f/6//r/+f/5
//b/9P/y/+//8P/w//L/9v/2//X/9f/1//X/9f/1//P/8v/y//H/8P/z//f/+P/3//b/
9f/1//X/9f/1//X/9f/3//j/+f/6//f/9//2//X/+P/6//z//f/+//7///8AAPr/+P/5
//v//v///wAAAQD//////////////v/+//z/+v/7//v/+//5//j/+P/5//r/+//8//3/
+f/3//b/9P/2//b/9v/2//n/+v/7//z/+f/3//X/8//z//X/+P/5//b/9f/0//P/8v/0
//T/9P/0//T/8//w/+//8v/z//X/9v/0//D/7v/s/+//8P/y//P/8f/x//L/8v/w//D/
8P/w//H/8v/y//L/9v/4//r/+v/5//j/+P/4//f/9f/0//P/8v/w/+//7P/t/+v/7P/t
/+r/6v/q/+r/6v/o/+f/5//p/+r/6v/s/+j/5//l/+T/5v/m/+b/5//o/+j/6P/o/+X/
5f/n/+f/6P/o/+j/6P/n/+f/5v/l/+z/6v/q/+r/8f///wwAHwA+AGgAngDfABcBSAFz
AZQBoQGXAW0BGwG4AG8AQwALANz/2//u/+//6//u//D/7v/t//D/7v/s/+v/6v/o/+b/
5f/k/+f/5v/n/+j/5//n/+b/5P/j/+P/5f/m/+j/6P/o/+f/5P/j/+L/4v/l/+b/5//o
/+r/6//s/+z/6v/q/+r/6v/u/+7/7v/u/+z/6//q/+v/7f/u/+7/7v/u/+v/6//r/+3/
8P/y//L/9P/1//X/9f/0//b/9v/2//f/+P/4//j/+v/9//7//v//////AgAFAAgACQAK
AA4ADQAQABIAFAAVABgAGQAbAB0AIAAjACUAKgAqACwALQAuAC4ALwAxADIANQA2ADgA
OAA4ADoAOgA3ADQAMwAxAC8ALQArACoALAAqACcAIgAeABsAGQAVABIAEQAPAAwACQAH
AAQAAQD+///////9//r/+v/5//f/+P/2//b/9f/y//L/8//z//T/9P/z//P/8v/y//L/
8f/y//D/8P/y//D/7//v/+//7//v/+//7f/u//D/8f/y//D/8//z//H/8P/v/+//7//w
//H/8v/z//L/8v/y//L/8P/x//H/8f/y//T/9v/3//n/+P/4//j/8v/y//X/+f/4//f/
9v/1//f/9//3//f/+P/4//n/+P/3//f/9v/1//b/9v/3//n/+//7//v/+//4//f/9//2
//P/8v/x//D/8v/0//b/+P/2//X/9P/z//P/8//y//H/8f/x//H/8f/v//D/8P/u/+7/
7//y//T/9v/w/+z/8P/y//D/8P/w//D/8P/w//D/8P/x//H/7//v//H/8f/y//L/8P/u
/+7/7v/s/+z/7f/t/+z/6//r/+r/7v/w//L/9P/1//b/9v/2//n/+v/7//r/+//6//r/
+v/2//P/8f/v//D/8P/x//D/8P/t/+3/7f/o/+j/6P/o/+j/5v/l/+X/5v/o/+n/7P/p
/+n/6P/o/+b/5v/m/+f/6P/o/+j/6P/l/+X/5//n/+b/5v/m/+b/5//p/+r/6//q/+j/
5v/m/+3/+f8EABcANABcAIoAvwD1ACgBWwGEAZUBjwF5AUUB8ACdAGMAMQAAAOf/8v/5
//P/8v/0//L/7//w//D/7v/t/+z/6f/o/+j/6P/m/+T/5P/k/+X/5//o/+j/5v/l/+b/
5v/o/+r/7P/t/+z/6//q/+r/6v/q/+r/6v/q/+v/7P/s/+z/7P/s/+z/7v/u/+7/7v/w
//H/8v/1//T/9P/z//L/9P/x//H/8f/v//L/9P/0//X/9//4//n/+v/8//z//P/8//z/
+//6//z///8AAAAAAwADAAYACQAHAAcABwAKAAwAEAATABYAFgAYABgAGQAdACAAIwAl
ACkAKgAtAC8AMAAwADEAMwAxADMAMwA0ADQANAA2ADYANQA0ADUANQA1ADMAMQAwADAA
LgArACYAIwAfABwAFwAUABMAEQAOAA8ADQAKAAcAAwADAAIA///8//z/+//5//b/9P/0
//P/8v/y//P/8//y//L/8f/x/+7/7v/u/+3/7P/q/+r/7P/s/+v/6//r/+v/6//r/+n/
6//s/+z/7P/r/+3/7P/p/+j/5//n/+f/6f/r/+3/7//t/+z/6//q/+3/7//w//H/7v/u
/+7/7f/t/+z/7P/s/+v/7P/w//X/8//x/+//7f/u/+//8P/x//H/8P/w/+7/7v/v/+//
7//w//D/8f/z//H/7//t/+v/6//r/+z/7P/q/+r/6v/q/+v/7P/t/+7/7f/t/+3/7f/s
/+v/6f/n/+n/6f/p/+n/6v/s/+3/7P/q/+n/6v/q/+j/6P/o/+j/5//n/+f/5//n/+f/
5//n/+n/6v/r/+z/6P/n/+f/5v/k/+r/7v/r/+r/6f/o/+X/5P/j/+L/5f/n/+f/6f/n
/+f/6P/o/+j/5v/m/+b/6P/o/+n/6f/n/+f/6P/o/+j/6P/o/+j/5v/m/+X/5P/q/+7/
8v/0//P/8v/y//L/7//t/+z/6//r/+r/6v/o/+b/4//j/+P/4f/i/+P/5P/i/+D/3//f
/97/3v/d/97/3f/f/+D/4v/f/97/3f/d/9//4P/h/+L/3//f/+H/4f/i/+T/5v/o/+b/
5f/j/+H/4P/e/+D/5P/t//3/FAA1AGAAkADEAPkALQFeAYUBlgGRAWUBFQG7AG4AOQAJ
ANv/zv/d/+j/6f/r//D/9P/y/+3/5v/m/+T/4//i/+P/4v/i/+L/4P/e/97/3v/h/+P/
5P/k/+H/4f/j/+T/5P/k/+T/4//i/+H/4P/g/+T/5v/o/+r/6P/p/+r/6v/o/+j/6P/o
/+j/6P/o/+j/6P/p/+r/7f/t/+7/7v/u//D/7f/t/+3/6v/s/+3/7P/v//H/8v/z//f/
+v/7//z/+f/4//b/9P/6////AgAEAAIAAQADAAUABgAHAAgADAAPABIAFAAWABgAHAAe
ACEAIQAkACcAKQApACYAJQAjACkALAAwADUAMwA1ADUANgA2ADYAOAA4ADIALgAsACkA
JQAjACEAIAAeABwAGQAUABIADwANAAkABwAHAAYABAACAP//+//3//H/8f/w/+3/7v/w
//H/8f/u/+r/6P/l/+L/4v/j/+P/5f/m/+b/5//m/+b/5v/l/+T/4v/i/+T/4//h/+D/
3//g/+H/4v/h/+P/5P/k/+T/4//l/+T/4f/k/+X/5//p/+X/4//h/9//4v/k/+b/6P/m
/+f/5//n/+n/6v/r/+v/6f/o/+j/6P/h/+D/4v/l/+n/6//t/+//7//v/+//7//r/+j/
5v/i/+X/5//o/+n/6P/m/+X/5f/l/+X/5f/l/+X/5f/m/+b/4v/g/97/3P/f/+D/4f/i
/9//3//f/9//4P/h/+H/4f/f/93/2//Z/9b/1v/V/9L/0//T/9X/1v/X/9j/2f/a/9n/
1f/T/w==
         </WaveFormData>
      </LeadData>
      <LeadData>
         <LeadByteCountTotal>10000</LeadByteCountTotal>
         <LeadTimeOffset>0</LeadTimeOffset>
         <LeadSampleCountTotal>5000</LeadSampleCountTotal>
         <LeadAmplitudeUnitsPerBit>4.88</LeadAmplitudeUnitsPerBit>
         <LeadAmplitudeUnits>��V</LeadAmplitudeUnits>
         <LeadHighLimit>2147483647</LeadHighLimit>
         <LeadLowLimit>268435456</LeadLowLimit>
         <LeadID>V6</LeadID>
         <LeadOffsetFirstSample>0</LeadOffsetFirstSample>
         <FirstSampleBaseline>0</FirstSampleBaseline>
         <LeadSampleSize>2</LeadSampleSize>
         <LeadOff>FALSE</LeadOff>
         <BaselineSway>FALSE</BaselineSway>
         <ExcessiveACNoise>FALSE</ExcessiveACNoise>
         <MuscleNoise>FALSE</MuscleNoise>
         <LeadDataCRC32>1691334041</LeadDataCRC32>
         <WaveFormData>
9P/0//T/9P/x//D/7//u//D/8P/w//D/7v/u/+7/7v/9/wwAGwAqAE4AcACSALQA0gDw
AA4BLAEPAfQA2QC+AJEAZgA7ABAACwAGAAEA/P/7//r/+f/4//f/9v/1//T/8v/y//L/
8v/v/+7/7f/s/+7/7v/u/+7/8P/w//D/8P/u/+7/7v/u//D/8P/w//D/8f/y//P/9P/y
//L/8v/y//T/9P/0//T/9v/2//b/9v/2//b/9v/2//b/9v/2//b/9//4//n/+v/6//r/
+v/6//z//P/8//z///8AAAEAAgAEAAQABAAEAAQABAAEAAQABwAIAAkACgAMAA4AEAAS
ABQAFgAYABoAHQAeAB8AIAAiACIAIgAiACQAJgAoACoAKwAsAC0ALgAvADAAMQAyADAA
MAAwADAALgAuAC4ALgAsACoAKAAmACQAIgAgAB4AGQAWABMAEAAQABAAEAAQAA0ACgAH
AAQAAgAAAP7//P/7//r/+f/4//b/9v/2//b/9P/y//D/7v/x//L/8//0//H/8P/v/+7/
7v/u/+7/7v/w//D/8P/w/+7/7v/u/+7/7v/u/+7/7v/u/+7/7v/u/+z/7P/s/+z/7f/u
/+//8P/x//L/8//0//T/9P/0//T/8//y//H/8P/y//T/9v/4//f/9v/1//T/9f/2//f/
+P/3//b/9f/0//L/8v/y//L/8v/y//L/8v/y//L/8v/y//D/8P/w//D/8v/y//L/8v/y
//L/8v/y/+//7v/t/+z/7f/u/+//8P/w//D/8P/w/+//7v/t/+z/7P/s/+r/6v/r/+v/
7P/s/+7/7P/s/+v/6//s/+3/7v/t/+z/6//q/+v/6//r/+v/7f/v/+//7//w//H/8v/z
//H/8P/w//D/8f/w/+//7//u/+//8P/x/+3/6f/m/+P/5f/n/+n/6v/p/+f/5f/k/+P/
4//j/+T/5v/l/+X/5f/i/+H/4f/i/+D/4P/g/9//4f/h/+P/4//j/+T/5f/l/+T/5P/j
/+L/4v/i/+L/4//q//f/AwASACoASwBuAJEAuwDkAAYBJAEyAS0BDQHSAI4AXgBAABoA
9P/u//b/+P/4//j/9v/x/+v/6f/r/+r/6P/n/+b/5P/k/+X/5//l/+T/5P/j/+P/4//i
/97/4P/j/+P/5f/l/+X/5P/l/+X/5v/m/+b/5v/m/+b/5//n/+f/5//m/+b/5v/n/+r/
6v/q/+r/6f/p/+r/6v/p/+v/6//s/+z/7P/q/+r/6//u//D/8v/w//D/8P/w/+//8v/y
//L/9P/1//b/9//4//r//P/8//3//f8AAAMAAwADAAUACAAKAAwADAAQABAAEgATABQA
GAAbAB0AIAAhACEAIgAhACMAJQAmACkAKAApACoAKgAoACkAKgAqACkAKAApACoAKAAl
ACQAIgAhAB0AGQAWABYAFAASABAAEQAPABAAEAAMAAkABwAFAAAAAAD+//z/+f/5//j/
+P/4//j/+f/6//j/9//2//X/9v/2//X/9f/z//P/8//z//L/8//0//X/8//z//P/9P/2
//b/9f/y//T/9v/2//b/9v/3//b/8//0//b/+P/6//j/+P/4//j/+v/6//r/+v/7//v/
+//7//r/+v/5//j/+v/6//r/+f/3//f/+f/8//z//P/9//3//v/9//3//v/8//z/+//4
//v//P/+/////v/8//v/+v/7//v/+//7//z/+//6//r/+f/4//f/9v/3//j/+f/6//j/
9f/3//b/9//4//n/+v/8//v/+v/6//f/9v/1//P/8//0//b/+f/3//P/9P/1//b/9//4
//j/+P/4//j/9v/2//T/9P/3//f/+P/4//j/9v/2//X/8//0//X/9v/4//j/+P/4//f/
9//3//f/9f/3//f/9//9////AQADAAIAAAD///7//v/+//7////6//n/+P/3//j/9//3
//f/9f/1//X/9P/z//H/7//u//H/8f/x//L/8v/x//H/8f/w/+//7//w//L/8v/y//H/
7//v//H/8f/w//D/8P/v/+3/7v/u/+7/8P/y//L/7//u//X/AwAQACAAOwBgAIkArQDU
AP4AIgE0ATMBIwH6AL4AhgBkAEQAHgAEAAIABAAAAP7//P/5//n//f/6//j/9f/z//L/
8P/w//H/7//t/+z/7P/s/+v/6v/o/+f/6v/u/+//7v/t/+z/6v/q/+v/7f/u//D/8P/w
//D/7v/t/+z/6//t/+7/7//x//H/8P/v/+7/7//v//D/8P/v//H/8f/y/+//7v/r/+r/
7f/w//L/9P/3//j/+f/6//n/+v/4//b/+P/5//r/+//7//z//f/8//////8CAAUABAAD
AAQABgAKAAwADAAQAA4AEAARABIAFgAZABsAHgAhACMAJgAnACcAJwAmACcAKAApACoA
KgAsAC0ALgAuACoAKAAoACgAKQAnACcAJgAmACMAIAAeAB0AGgAXABQAFAARABEAEAAM
AAkABwAFAAIAAgAAAP7//f/9//z//P/8//z//f/+//z/+//6//n/9v/2//X/9f/4//n/
+v/7//f/9//3//f/9//3//f/+P/2//b/9f/y//L/9P/0//T/9f/3//f/9f/1//b/9//4
//r/+v/6//r/+P/4//j/+P/5//n/+f/5//n/+v/6//r/+f/4//f/9f/1//X/9//6//j/
+P/5//n/+//5//j/+P/6//z//f/8//r/+v/7//v//f/8//z//P/7//v/+//7//r/+f/4
//j/+v/6//r/+v/5//j/9//2//f/9f/4//j/+f/6//v//P/7//n/9//2//j/+P/4//f/
9v/2//b/9v/2//b/9v/4//j/+P/4//b/9v/0//T/9//3//j/+P/4//b/9v/1//P/9P/1
//b/9v/2//b/9v/2//f/+P/5//f/+f/5//n/+v/7//z//f/9//z//P/8//v/+v/5//n/
+f/5//n/+f/5//f/9v/1//H/8f/x//D/8f/x//H/8v/z//P/8//0//P/8f/w/+//7f/r
/+r/6v/t/+7/7//v//D/8f/0//X/8f/w/+//7f/t/+7/7v/u//D/8P/y//n/AAAHAA8A
IAA8AF8AiACvANcABAEsAUABPgEvAf8AtAByAE4AMAAMAPT/+P8AAP7//P/+//7/+//z
//X/9//2//T/8//w/+7/7v/v//H/7//u/+7/8f/x//H/8P/t/+7/8P/v/+3/7f/t/+z/
7f/t/+7/7v/y//L/8v/y//H/8f/x//H/8P/w//D/8f/y//L/8v/y//D/7//v/+7/8f/1
//f/+v/4//j/9v/2//T/9v/3//j/+P/4//j/+P/5//z//P/8//////////////8AAAEA
AAADAAMABgAJAAsACwANABAAEAASABIAFgAYABoAGwAcAB0AHwAgACIAJAAlACcAJwAm
ACcAJwApACoAKwAsACwALQAvADEAMgAvACwAKwAqACkAJQAjACAAIAAdABoAGAAVABIA
DwAMAAwACQAJAAgABwAFAAQAAwD///7/+//4//X/9f/0//T/9P/0//X/9v/2//f/+P/5
//T/8v/v/+3/7//v/+//7//t/+3/7f/t/+//7//v//D/8P/w/+//7P/s/+7/7v/u/+3/
7//v/+3/7v/w//L/9P/y//L/8v/y//D/8P/w//D/9P/1//b/9//1//b/9v/2//b/9v/2
//X/8f/x//P/9v/5//r//P/9//z/+f/3//b/9//4//j/9v/4//j/+f/5//j/9v/1//T/
8//z//P/8//0//P/8v/y//T/9P/0//T/8v/y//L/8v/v//H/8v/w//D/8P/w//D/8v/y
//L/8v/w//D/7v/u/+3/7f/u/+7/8f/w//H/8f/v//D/8f/y//H/8P/v/+7/7//v/+//
7//x//P/8//z//X/9f/1//X/9v/2//f/+P/1//T/8//z//H/8f/x//H/8f/v/+7/7f/r
/+v/6//q/+z/6//q/+r/6P/n/+b/5v/o/+f/5//n/+j/5//n/+j/5v/m/+b/5f/n/+f/
6f/p/+b/5v/m/+X/5f/m/+b/5v/u/+7/6v/n/+j/8/8BABAAIAA5AFwAgwCrANQAAAEi
ATQBMwEhAfAArAByAFAALgAEAO7/8v/6//j/+P/6//n/8f/t/+v/6v/o/+f/6v/q/+z/
7//t/+n/5v/k/+f/5//n/+b/5P/m/+n/6f/n/+f/5//m/+b/5//p/+r/6v/q/+r/6v/r
/+v/6//r/+r/6v/q/+v/6v/q/+r/6v/q/+v/7f/u/+3/7f/r/+r/7v/w//D/8v/w//L/
8//0//L/8v/y//L/8f/0//T/9P/1//X/9f/1//f/+v/9//7//v/9////AQABAAEAAwAG
AAkADAANABIAEAASABMAFAAYABsAHQAgACAAIQAjACMAIwAjACIAIwAnACkAKwAsACoA
KwAsACwAKAAmACYAJgAmACMAIgAgACAAHQAaABgAGQAWABMAEAANAAkACAAGAAYAAwAB
AP///P/8//r/+P/3//f/9v/2//X/9P/0//T/8//z//P/8//0//T/8//z//P/8//z//P/
7v/t/+z/6//u/+//8P/y//L/8v/x/+7/7v/w//D/8P/x//P/8//x/+//8P/x//L/8v/y
//L/8v/w//D/8P/w//L/8//0//X/8//0//T/9P/0//T/9P/z//P/8//1//j/9v/2//f/
9//3//X/9P/0//P/9P/0//L/9P/0//X/9f/3//b/9v/2//X/9f/1//X/9P/z//L/8v/0
//T/9P/0//H/8P/v/+7/8P/v//P/9P/y//L/8v/y//T/8//y//L/8P/w//D/7//w//D/
8f/z//P/8//z//L/8P/w//D/8P/w//D/8f/y//P/9P/x//D/7f/s/+7/7//x//L/8v/w
//D/7//t/+7/7//w//L/8v/y//L/7//v/+//7//x//P/8//z//b/9//4//n/+f/4//j/
+P/3//b/9f/1//P/8//z//P/9f/z//L/8f/t/+3/7f/s/+v/6f/n/+b/6P/p/+r/7P/r
/+n/6P/n/+f/5//o/+r/6v/q/+r/6f/n/+f/6f/p/+j/6P/o/+f/6P/q/+v/7P/s/+j/
5v/n/+r/8f///woAHAA5AFwAfwCjAMwA9AAWAS4BNwEpAQABwgCIAGIAQgAaAP7//v8A
APr//P/+//f/8//z//X/9P/y//H/7f/q/+n/6f/q/+n/6f/q/+r/6f/o/+b/5f/o/+z/
7f/s/+v/6v/o/+j/6f/r/+z/7P/s/+z/7P/t/+3/7f/t/+z/7P/s/+3/8P/w//D/8P/u
/+3/7f/s/+3/7//v//D/8P/w/+7/7v/s/+7/7//w//D/8P/w//D/8v/2//f/+P/3//f/
9//3//j/+v/8//z//f/9/wAAAwADAAMABQAIAAkACgAJAAwADAAOAA8AEAAVABcAGAAa
ABoAGwAdAB0AHwAhACIAJQAkACUAJgAmACYAJwAoACgAKAAmACYAJgAlACEAHwAcAB8A
HQAbABoAGQAWABMAEAAOAAsACwAKAAcAAwAAAP3//P/8//r/+P/5//n/+P/4//b/9P/z
//L/9P/1//b/9//1//T/8v/x//H/8f/x//H/8P/x//L/8//y//H/8P/w//D/8P/v/+z/
7f/w//H/8v/x//P/8//x/+//8P/x//L/8P/w//D/8P/x//L/8//0//T/8//y//H/8f/y
//L/8v/0//T/9P/z//H/8f/z//b/9v/2//f/9//1//P/8v/y//X/9v/2//T/9v/2//f/
9//2//T/8//y//H/8f/x//H/8//z//P/9P/0//T/9P/0//T/9P/0//T/8//x//T/9P/x
//D/7//u/+//7//v//D/8v/y//L/8f/y//L/8//1//P/8//z//L/8f/w/+//7v/w//L/
8P/y//L/8v/y//H/8P/v/+7/7v/u/+z/7P/w//H/8//0//H/7v/t/+v/6f/q/+v/7P/v
//D/8f/y//D/7//u/+3/7v/x//L/8//2//f/+P/5//j/9v/1//T/9f/0//P/8//y//P/
9P/1//L/7//t/+v/6//r/+v/6v/s/+v/6v/q/+n/6f/p/+r/6v/p/+n/6f/p/+n/6v/s
/+r/6P/m/+P/5P/l/+j/6f/p/+r/6//r/+n/6v/q/+r/6v/s/+7/7f/w//f/BQAUACgA
RQBoAJEAuwDgAAoBLAE8ATMBDwHQAIoAWAA2ABIA9P/y//b/9v/6//z/+P/z//H/7f/t
/+z/6v/p/+v/6v/r/+3/7f/r/+r/6v/p/+n/6f/o/+T/5v/p/+n/6v/r/+z/7P/q/+n/
6f/o/+z/7P/s/+z/7f/t/+3/7f/r/+r/6f/p/+v/7P/t/+7/6//r/+z/7P/w//P/9P/2
//X/9P/x//D/7v/w//H/8v/y//L/8v/y//X/+P/4//j/+f/5//n/+f/4//r//P/8//z/
+//9////AwAFAAkADgAPABAADwASABIAFAAVABYAFwAZABoAHAAgACEAIwAjACQAJQAl
ACcAJwAnACcAJgAmACcAKAAoACgAJgAmACYAJAAhACAAHgAfAB0AGwAaABgAFAAQAAwA
CgAHAAcABgAGAAMAAQD///z//P/6//j/9v/1//P/8v/y//L/8//0//H/8f/x//H/8v/y
//H/8f/v/+//7//v/+3/7f/t/+3/7v/v//D/8v/x//D/7v/q/+r/7P/s/+z/7f/v/+//
7f/u//D/8v/0//T/9P/0//T/9P/0//T/9P/z//P/8//z//T/9v/3//j/9v/2//b/9f/z
//P/9f/4//r/+v/7//v/+f/3//b/9v/3//j/+P/2//X/9P/0//P/9f/0//T/9P/2//f/
+P/5//f/9f/z//L/9f/2//f/+P/2//T/8v/w//H/8P/x//L/8//0//T/9P/0//T/8v/y
//D/8P/x//H/8v/y//D/7v/u/+3/7//w//H/8v/y//L/8v/y/+//7//v/+//7//x//H/
8f/0//X/9v/3//n/+P/4//j/9f/0//P/8//y//P/9P/1//P/8f/w/+//6//r/+v/6v/q
/+n/6P/o/+z/7f/u//D/7//t/+z/6//o/+f/5//o/+r/6v/q/+n/6P/n/+j/5//n/+j/
6f/p/+f/6P/o/+j/6P/o/+j/5//o//H/AQAUACwARwBoAJEAvQDoAA4BKgE6ATkBGwHi
AKAAbgBKAB4A9P/u//r//P/4//j/+v/7//f/7//t/+z/6v/p/+r/6P/o/+n/6//p/+j/
6P/o/+f/5v/k/+P/5v/q/+v/6//r/+v/6v/p/+n/6v/q/+z/7P/s/+z/7f/t/+3/7f/q
/+r/6v/r/+r/6v/q/+r/7P/t/+//8P/x//P/8//0//H/8P/t/+z/7//y//T/9v/1//T/
8//y//H/9P/0//T/9v/3//j/+f/6//z//v/+//////8CAAUABwAHAAkADAAMAA4ADgAS
ABIAFAAVABYAGQAbABwAHgAgACEAIwAjACIAIwAjACUAKAApACoAKgAoACkAKgAqACoA
KAAoACgAKgAnACYAJAAjAB8AGwAYABcAFAARAA4ACwAHAAYABAACAP///f/7//r/+v/4
//b/9f/1//T/9P/1//T/9P/0//L/8f/w/+//8P/w/+//7//x//H/8f/x/+3/7f/t/+3/
7f/t/+3/7v/w//D/7//s/+r/7P/s/+z/7v/x//L/8f/v//D/8f/y//L/8v/y//L/8f/w
/+//7v/x//H/8f/x//L/9P/1//b/9P/0//T/8//x//H/8//2//T/9P/1//X/9//1//T/
9P/0//T/8//w//H/8v/0//X/9f/0//T/9P/1//X/9f/1//T/8//y//L/8v/y//L/8v/x
//D/7//u/+//7f/w//D/7v/u/+7/7v/v/+//7//w//D/8P/w/+//6//q/+r/6//1//f/
8//u/+7/7P/s/+z/7P/u/+7/7v/u/+7/7v/s/+z/6v/p/+n/6P/p/+j/6f/p/+r/7P/u
//D/7v/u/+7/7v/s/+v/6v/p/+z/7//w//H/8//z//P/8//x//D/8P/w//D/8P/w//H/
7//v/+//7//t/+v/6v/p/+f/5//n/+b/5//n/+f/6P/m/+X/5P/k/+X/5f/m/+f/5f/j
/+L/4v/j/+T/5f/l/+X/5f/n/+f/5v/m/+b/5f/l/+b/5v/m/+L/5v/k/9//5P/1/wUA
EgAoAEkAcACXALsA5AAOASgBNAEvAQ8B1ACOAGIARgAcAPr/+v8GAAQA+v/2//b/9f/v
/+v/7f/s/+r/6f/m/+T/5P/l/+X/4//i/+L/5P/l/+b/5v/i/+T/5//n/+f/5//n/+b/
5//n/+j/6P/p/+j/5//m/+n/6f/p/+n/6P/o/+j/6f/s/+z/7P/s/+n/6f/q/+r/6f/r
/+v/7P/u/+7/7P/s/+3/8P/y//T/8v/y//L/8v/x//T/9P/0//f/9//3//f/9v/4//r/
+v/8//3/AQAFAAQAAwAEAAYACQAMAA0AEgAQABIAEwAUABgAGwAdACAAIQAhACIAIQAj
ACUAJgApACgAKQAqACoAKwAtAC8AMAAuACwALAAsACoAJwAmACQAIgAfABwAGgAaABgA
FgAUABQAEQARABAADAAJAAcABQACAAIAAAD+//3//f/8//z/+//6//r/+v/5//n/+f/5
//j/+P/3//f/+P/5//r/+//3//f/9//3//X/9f/1//b/9//4//j/9v/0//b/9v/2//n/
+//7//n/+//8//3//v/9//z/+//6//r/+v/6//r//f/9//3//f/7//z//P/8//z//P/8
//v/+//7//3/AAAAAAAAAQABAAMAAQAAAAAA//8AAAAA/v/8//z//f/9/////v/+//7/
AQABAAEAAQD+//3//P/8//r/+v/6//r//f/+////AAABAP//AgACAP///v/9//z//P/7
//r/+v/6//r/+v/5//r/+v/7//3//P/7//r/+P/7//z//f/+//z/+v/6//v/9//6//r/
+v/6//r/+v/6//r/+v/8//z/+v/6//r/+f/5//j/+f/4//n/+f/5//r/+//8//z//P/8
//z/+v/5//j/9//5//v/+//7//7///8AAAEAAgACAAMABAACAAAA/v/9//v/+//7//v/
/v/9//3//f/6//n/+P/2//T/8//y//L/8//z//P/9P/2//X/9f/1//b/9f/1//b/9v/2
//b/9f/0//P/9P/z//D/8P/w/+//8f/y//L/8v/w//D/9v/9//7///8LABwAMgBLAHAA
mwDHAPIAGAEyAUABPQEfAd4AmABmAEYAIAD2/+z//v8KAAYA/v/+/wEAAwABAP3/+v/2
//P/8//y//P/9f/0//H/7//u/+3/7f/t/+z/7f/w//T/9f/z//P/8//y//H/8f/y//L/
8//y//H/8P/z//P/8//z//P/9P/1//f/9//2//X/9P/z//P/9P/0//X/9//3//j/+v/6
//j/+P/4//r/+//8//r/+v/6//r/+v/8//v/+v/+////AAABAAAAAgAEAAQAAwADAAYA
CQALAAsADQAQABAAEgASABYAFwAaABwAHgAeAB8AHwAgACIAIwAlACUAKAArAC0AMQAw
ADEAMgAyADAAMQAyADIALwAsACsAKgAsACkAKAAmACgAJQAiACAAHwAcABkAFgAWABMA
EwASAA4ACwAJAAcABAAEAAIAAAD//////v/+//r/+P/3//b/9v/3//j/+f/6//r/+f/5
//b/9f/0//P/8v/z//T/9f/1//X/9f/2//b/9v/1//L/8P/y//L/8v/1//f/9//1//P/
9P/1//b/9P/0//T/9P/3//j/+f/6//j/9//2//X/+P/6//v//P/+//7//v/9//j/9//4
//r//f/+/wAAAQAAAP3/+//6//3//v/+//z/+//6//r/+f/7//r/+v/6//3//f/9//3/
+f/3//X/9P/2//b/9v/2//n/+v/7//z/+P/1//f/9v/0//T/9v/6//j/9//2//X/9P/0
//T/9P/0//P/8v/v/+7/8v/z//X/9v/z//D/7//t//D/8v/0//b/9f/0//P/8v/z//P/
8//z//P/9f/1//X/9v/3//j/+f/7//r/+v/6//f/9v/1//X/8v/x//D/7//w/+//7//v
/+//7//v/+7/7v/t/+z/7P/t/+3/7f/u/+3/6//q/+n/6v/p/+n/6v/q/+r/6v/p/+n/
6f/r/+v/6v/q/+r/6f/n/+j/6P/o//D/7v/s/+3/9P/9/wcAFAAoAEUAbACbAMUA6AAM
ASoBOAE1ARsB3gCUAGIARAAeAPj/9P/+//z/9v/2//b/8//x//P/8f/w/+7/7f/s/+r/
6v/r/+z/6//r/+z/7P/r/+r/6P/k/+b/6f/p/+v/6//r/+r/6P/n/+f/5v/p/+r/6//s
/+//7//v/+//7P/s/+z/7f/w//D/8P/w/+3/7f/u/+7/7//x//H/8v/w//D/7v/u//D/
8v/z//T/9v/2//b/9v/1//j/+P/4//n/+f/5//n/+v/8//7//v8BAAEABAAHAAcABwAJ
AAwADQAOAA0AEAASABQAFQAWABkAGwAcAB4AIgAjACUAJQAmACcAJwApACoAKwAsACwA
LgAvADAAMAAtACoAKQAoACYAIwAiACAAIQAfAB0AHAAZABYAEwAQAA4ACwALAAoACAAF
AAMAAQD//wAA///+//v/+//6//r/9//2//b/9v/3//f/9//3//b/9v/1//X/9f/1//X/
9f/z//P/8//z//H/8f/x//L/9P/0//P/8P/y//T/9P/0//P/9f/1//P/8f/y//P/9P/2
//b/9v/2//j/+P/4//j/9v/1//T/8//1//j/+v/8//z//P/8//v/9//3//n//P/7//r/
+v/5//r/+f/5//r//f/+//7//P/5//j/+P/3//j/+P/5//r//f/9//3//f/8//v/+v/6
//f/9v/1//T/9v/4//r//P/6//f/+f/4//j/+P/4//j/9v/1//T/9P/2//b/9v/1//b/
9v/3//n/+//1//P/9P/4//b/9v/2//b/9P/0//T/9P/2//b/9P/0//f/9//4//j/9v/0
//T/8//y//L/8v/y//D/8P/w//D/8f/z//X/9//3//n/+f/5//v/+//7//v//P/8//3/
/v/7//j/9f/z//T/9f/2//f/9//1//T/8//v/+//7//u/+7/7f/s/+z/7v/v//D/8v/w
/+//7//v/+3/6//q/+r/6//s/+3/7f/r/+v/7f/t/+z/7P/s/+v/7P/u/+//8P/u/+7/
7P/p//L/+f8BAA4AJABBAGIAhwCtANIA/AAiATQBMwEpAQQByACMAGIAQAAaAAQABAAG
AAAA/P/8//n/9f/1//X/9P/y//H/8P/u/+7/7//t/+v/6v/q/+3/7f/t/+z/6P/q/+3/
7f/w//H/8v/y//D/7//v/+7/7v/u/+7/7v/v/+//7//v//D/8P/w//H/8v/y//L/8v/y
//P/9f/2//T/9f/0//T/9P/0//L/8v/y//T/9f/2//f/+P/5//r/+f/8//z//P/7//v/
+//7//z//v8AAAAAAwADAAYACQAGAAUABgAIAAsADgAPABQAEwAUABQAFAAZABsAHAAe
ACEAIwAmACcAJgAnACcAKQApACkAKQAoACoAKwAsACwALAAqACoAKgAqACcAJgAkACUA
IwAhACAAHgAaABYAEgAOAAsACwAKAAkABwAGAAUAAgACAAAA/v/7//v/+v/6//j/9v/1
//T/8//z//P/8//0//T/8//z//L/8f/w/+//7f/t/+3/7f/v/+//7//w//D/8P/v/+z/
7v/w//D/8P/u/+//7v/r/+n/6v/r/+z/7f/u/+//8P/u/+7/7v/u//L/8//0//X/8v/y
//H/8P/w//D/8P/v/+7/7//y//b/9P/y//H/7//y//H/8f/y//H/8v/y//D/8P/w//H/
8f/z//L/8v/y//D/7//u/+3/7f/t/+3/7v/s/+z/7P/s/+3/7v/v//D/7f/r/+7/7v/t
/+z/6//q/+z/6//q/+r/7f/u/+//7//r/+r/6v/r/+v/6//r/+r/6v/q/+r/6v/q/+j/
6P/p/+v/6//p/+n/5//p/+n/6P/o/+3/8P/u/+z/6v/o/+f/5v/l/+T/5v/o/+j/6v/q
/+n/6f/o/+r/6P/o/+f/5//o/+n/6v/q/+r/6v/q/+n/6f/p/+n/5v/n/+b/5f/q/+3/
8P/z//L/8P/v/+7/7f/s/+v/6//q/+v/7P/t/+z/6f/n/+X/5P/l/+b/5v/l/+P/4f/g
/9//3//f/+D/4//j/+T/5f/j/+H/4P/g/+L/4v/i/+H/3//f/+H/4f/i/+T/5v/n/+T/
5P/j/+L/3v/g/+L/5//u//v/CQAgAD4AXwCEAKsA0wD6AB4BMgE0ARUB2wCWAGAAPAAa
APb/5v/u//b/8v/w//T/+P/1/+//6f/p/+j/5v/l/+b/5P/k/+X/4//h/+D/4P/i/+P/
5P/k/+L/5P/n/+f/5//n/+f/5v/j/+P/5P/k/+n/6v/r/+z/7P/r/+r/6f/o/+j/6P/p
/+r/6v/q/+r/6//r/+z/7P/t/+//7//w//D/8P/u/+7/7f/u/+7/7v/v//D/8f/y//T/
+P/5//r/+f/3//X/8//4//z/AAACAAAA//8BAAMAAwADAAUACAAKAAwADAAQABMAFgAY
ABoAHQAfACAAIgAgAB8AHwAdACAAIwAlACkAKAApACoAKgAsAC0ALgAuACsAKAAnACYA
JgAjACIAIAAhAB8AHQAcABoAFgASAA4ADQALAAwADAAIAAUAAwABAPz//P/6//j/+v/7
//v//P/5//b/9P/y//H/8f/x//H/8v/y//H/8f/z//P/8//z//P/8//z//P/8P/v/+7/
7v/w//D/7//s/+7/8P/w//D/7//x//H/7//w//L/9P/2//T/8v/w/+7/8f/y//P/9P/1
//X/9f/1//P/9P/0//T/9v/2//b/9f/w/+//8P/y//X/9v/4//n/+//5//j/+P/3//b/
9P/w//L/8v/z//P/8//y//L/8v/z//P/8//z//T/8//y//L/7v/s/+r/6P/r/+z/7f/u
/+v/6f/s/+z/7//w//H/8v/v/+3/6//q/+n/6P/n/+X/5f/m/+j/6//s/+3/7v/u/+7/
6v/o/w==
         </WaveFormData>
      </LeadData>
   </Waveform>
</RestingECG>
