# Supplementary material for: Detection of Left Atrial Enlargement Using a Convolutional Neural Network-Enabled Electrocardiogram
Source: Front Cardiovasc Med. 2020 Dec 17;7:609976. doi: 10.3389/fcvm.2020.609976 (PMC7773668; doi:10.3389/fcvm.2020.609976)
Supplement: Supplementary file 4 [file Data_Sheet_4.ZIP › normal3/1802031759_1186_0000001C.XML]

<?xml version="1.0" encoding="Windows-1252"?>
<!DOCTYPE RestingECG SYSTEM "restecg.dtd">
<RestingECG>
   <PatientDemographics>
      <PatientID>1802031759</PatientID>
      <PatientAge>80</PatientAge>
      <AgeUnits>Years</AgeUnits>
      <Gender>Female</Gender>
      <PatientLastName>limiaoqing</PatientLastName>
   </PatientDemographics>
   <TestDemographics>
      <DataType>Resting</DataType>
      <Site>1</Site>
      <AcquisitionDevice>MAC55</AcquisitionDevice>
      <Status>Unconfirmed</Status>
      <Priority>Normal</Priority>
      <AcquisitionTime>11:29:08</AcquisitionTime>
      <AcquisitionDate>07-31-2016</AcquisitionDate>
      <CartNumber>1</CartNumber>
      <AcquisitionSoftwareVersion>009C</AcquisitionSoftwareVersion>
      <XMLSourceVersion>MAC5000 v1.0</XMLSourceVersion>
   </TestDemographics>
   <RestingECGMeasurements>
      <VentricularRate>67</VentricularRate>
      <AtrialRate>67</AtrialRate>
      <PRInterval>152</PRInterval>
      <QRSDuration>88</QRSDuration>
      <QTInterval>430</QTInterval>
      <QTCorrected>454</QTCorrected>
      <PAxis>70</PAxis>
      <RAxis>80</RAxis>
      <TAxis>62</TAxis>
      <QRSCount>11</QRSCount>
      <QOnset>227</QOnset>
      <QOffset>271</QOffset>
      <POnset>151</POnset>
      <POffset>212</POffset>
      <TOffset>442</TOffset>
      <ECGSampleBase>500</ECGSampleBase>
      <ECGSampleExponent>0</ECGSampleExponent>
   </RestingECGMeasurements>
   <Diagnosis>
      <Modality>Resting</Modality>
         <StatementCount>2</StatementCount>
         <LabelText>12SL ��ϳ���</LabelText>
      <DiagnosisStatement>
         <StmtFlag>ENDSLINE</StmtFlag>
         <StmtText>�������</StmtText>
      </DiagnosisStatement>
      <DiagnosisStatement>
         <StmtFlag>ENDSLINE</StmtFlag>
         <StmtText>���� ECG</StmtText>
      </DiagnosisStatement>
   </Diagnosis>
   <Waveform>
      <WaveformType>Rhythm</WaveformType>
      <WaveformStartTime>0</WaveformStartTime>
      <NumberofLeads>8</NumberofLeads>
      <SampleType>CONTINUOUS_SAMPLES</SampleType>
      <SampleBase>500</SampleBase>
      <SampleExponent>0</SampleExponent>
      <HighPassFilter>16</HighPassFilter>
      <LowPassFilter>150</LowPassFilter>
      <ACFilter>NONE</ACFilter>
      <LeadData>
         <LeadByteCountTotal>10000</LeadByteCountTotal>
         <LeadTimeOffset>0</LeadTimeOffset>
         <LeadSampleCountTotal>5000</LeadSampleCountTotal>
         <LeadAmplitudeUnitsPerBit>4.88</LeadAmplitudeUnitsPerBit>
         <LeadAmplitudeUnits>��V</LeadAmplitudeUnits>
         <LeadHighLimit>2147483647</LeadHighLimit>
         <LeadLowLimit>268435456</LeadLowLimit>
         <LeadID>I</LeadID>
         <LeadOffsetFirstSample>0</LeadOffsetFirstSample>
         <FirstSampleBaseline>0</FirstSampleBaseline>
         <LeadSampleSize>2</LeadSampleSize>
         <LeadOff>FALSE</LeadOff>
         <BaselineSway>FALSE</BaselineSway>
         <ExcessiveACNoise>FALSE</ExcessiveACNoise>
         <MuscleNoise>FALSE</MuscleNoise>
         <LeadDataCRC32>3517353251</LeadDataCRC32>
         <WaveFormData>
/P/8//z//P/8//z//P/8//z//P/8//z//v/+//7//v/8//z//P/8//7//v/+//7//P/8
//z//P/8//z//P/8//z//P/8//z//P/8//z//P/+//7//v/+//z//P/8//z//P/8//z/
/P/8//z//P/8//z//P/8//z//v/+//7//v/8//z//P/8//7//v/+//7//P/8//z//P/8
//z//P/8//z//P/8//z//P/8//z//P/8//z//P/8//z//P/8//z//P/7//v/+//7//v/
+//8//z/+//7//v/+//7//v//P/8//z//P/8//z//f/9//z//P/9//3//P/8//z//P/9
//3/////////AAAAAAAAAgADAAQABQAFAAUABwAHAAcABwAHAAcABwAIAAgABgAFAAMA
///+//z//f/+////AAD8//v/+v/5//n/+f/5//n/+P/5//r/+//5//n/+f/5//n/+P/4
//j/+v/6//r/+v/6//v//P/+/wIABQAKAA0AEAAXAB0AKQAyADoAQgBIAEsATwBPAEkA
MgATAP7/7v/d/87/x//J/8//1//e/+H/4//n/+v/7P/u//H/9P/2//b/9v/2//f/9//4
//n/+f/6//r/+v/7//v/+//9//3//f/+//7//v/+//7//P/7//v/+//8//z//P/8//r/
+v/6//r/+v/7//v/+//9//3//P/8//v/+//8//z//f/9//7//v/9//3//f/9//7/////
/////f/9//3//f//////////////AAABAAEA//////////8BAAEAAgACAAIAAgACAAMA
AwADAAQABAAEAAQABQAGAAQABAAFAAUABwAHAAcABwAJAAkACQAKAAoADAAMAAwADAAN
AA4ADgAOAA4ADgAOAA4ADwAPAA8ADwAPAA8ADwAPAA8ADgAOAA4ADwAPAA0ACwALAAsA
CwAMAAsACgAKAAoACQAJAAgABwAHAAcABgAFAAUABQADAAIAAgABAAEAAQABAAEA////
//////////7//f/9//3//v/+//7//f/7//v/+//7//3//P/8//z/+v/6//n/+f/5//n/
+f/5//v/+//7//v/+//7//r/+v/8//z//f/9//z//P/7//r/+//7//v//P/6//r/+//7
//v/+f/7//v//f/9//3//f/7//z//P/8//7//v/9//3//v/+//7////9//3//f/9//3/
/f/9//3////////////+//3//P/7//3//v/+//7/AAAAAP///v/8//3//v/+//3//f/9
//3/+//7//v/+//8//z//P/8//z//P/8//z//P/8//z//P/8//z//P/8//z//P/8//z/
/v/////////9//3//P/7//v/+//8//z//P/8//z/+//7//z//P/8//7//v/+//7//v/+
//3/+v/6//v/+//7/////v/+//3//P/6//r/+v/6//r/+//8//3/+//7//z//P/9//3/
/f/9//3//f/+//7//v/+//7//v///////v/+//3//f/8//z//v/+//////////////8A
AAIAAgAEAAUACAAJAAkACQAJAAkACQAJAAsACwALAAwACgAIAAcABQABAAAA/v/+//7/
/v/+//3//f/9//3//f/9//3//f/7//v/+//7//v/+//7//v/+//6//r/+v/6//r/+v/6
//r//f/8/wAABgAHAAgACwAQABMAGwApADQAPABEAEoATQBPAE8ASwA6AB8ACAD2/+X/
0v/J/8f/y//R/9r/4f/j/+f/6//s/+7/8f/y//b/9v/2//b/9//5//j/9//3//j/+P/6
//v/+//7//v/+//7//z//P/8//z//P/+//3//f/9//z//P/8//z//P/8//z//P/6//v/
+//7//3//f/8//z//v///wEAAgAAAP/////+//3//f/9//3//v//////////////////
/////////////f/+//////8BAAEAAQABAAEAAQACAAIAAgACAAIAAwADAAMABAAEAAQA
BAAFAAYABgAGAAcABwAHAAcABwAHAAkACQAJAAoADAAOAA4ADgAMAA0ADgAOABAAEAAQ
ABAAEAARABEAEQAPAA8ADwAPABEAEQAQABAADgAPAA8ADQANAA0ADQANAAwACwAKAAoA
CgAJAAkACAAJAAkACQAIAAUABQAFAAMABAAEAAMAAwADAAMAAwABAP//////////AAD/
///////8//z//P/7//3//f/9//3//f/8//z//P/6//r/+f/5//n/+f/5//n/+f/5//n/
+f/5//n/+P/4//j/+P/5//n/+f/6//r/+v/3//f/9//4//r/+v/7//v//f/7//3//f/8
//v/+v/5//v//P/8//z//P/8//v/+//8//z//P/9//3//f/9//3/+//7//v/+//9//3/
/f/9//v/+//7//v/+f/6//r/+v/7//z//P/8//r/+//8//z/+//7//v/+//9//3//f/9
//r/+v/6//r//P/8//z//P/6//r/+v/6//z//P/8//z//P/8//z//P/6//v/+//7//3/
/f/8//v/+//7//z//P/8//z//P/7//3//v/+//7//P/8//z//P/7//z//P/6//r/+f/6
//r/+v/6//r/+//7//v/+//5//n/+v/6//v/+//7//v/+//7//z//P/6//r/+v/6//3/
/f/8//z/+//7//r/+v/8//z//f/9/////////wAA/v/+/wAAAQAEAAUABQAFAAYABQAE
AAMABQAFAAUABgAIAAYABQADAP///v/8//z//P/8//z/+//5//n/+f/5//n/+f/5//f/
+f/5//n/+f/5//n/+f/5//j/+P/4//j/9v/2//b/9v/3//r//v8CAAUACAALAAwADwAX
ACMALgA4AD4ARABHAEcARQA/ACwADwD6/+z/2//M/8X/x//L/8//1v/d/+H/5f/n/+j/
6v/t//D/8v/0//T/9v/3//f/+P/4//f/9//2//j/+f/5//n/+f/5//n/+v/6//r/+v/6
//r/+f/5//n/+v/6//r/+v/4//j/+P/4//n/+//8//3/+//7//r/+v/7//v//P/8//v/
+//8//z/+//7//v/+//8//3//f/9//3//f/9//3////////////9//7//////wEAAQAB
AAEA/////wAAAAAAAAAAAAABAAMAAwAEAAQAAgACAAMABAAEAAQABQAFAAcABwAHAAcA
CAAHAAYABgAIAAoACgAKAAoACwAMAAwADAAMAAwADAAMAA0ADQANAAsACwALAAsADQAN
AAwADAAMAA0ADQALAAkACQAJAAkACQAJAAkACgAJAAcABgAEAAUABQAFAAQAAwADAAMA
AQAAAAAA//////////////3/+//7//v/+//8//v/+//7//r/+v/6//n/9//3//f/9//5
//j/+P/4//b/9v/1//X/9//3//f/9//3//f/9//3//f/9//2//b/9v/2//f/9//1//b/
9v/2//f/9//3//j/+P/4//n/+f/3//X/9//3//j/+f/6//v/+f/6//r/+v/8//z/+//7
//r/+v/6//v/+f/5//n/+f/6//v//P/9//z/+//6//n/+//7//v/+//7//z//P/8//z/
/P/7//r/+v/7//z//P/7//v/+//7//v/+//7//v//P/8//z//P/6//r/+v/6//z//P/8
//z//P/8//z//P/8//z//P/8//r/+//7//v/+//7//r/+f/7//v//P/8//r/+v/6//n/
+//8//z//P/6//r/+v/6//v//P/8//r//P/8//r/+v/6//r/+//7//v/+//7//v//P/8
//v/+//7//v/+//7//z//P/8//z//P/8//3//f/8//z//f/9//z//P/8//z//f/9/wEA
AQABAAIAAAAAAAIAAwAEAAUABQAFAAcABwAHAAcABwAHAAcACAAKAAgABwAFAP///v/8
//z//P/8//z/+//7//v/+//7//v/+//7//n/+//7//v/+//7//v/+//7//r/+v/6//r/
/P/8//z//P/5//r//v8CAAUACAANABAAFQAbACcAMgA4AEAASABNAE8ATQBHADIAFQAA
APL/3//Q/8v/y//P/9f/3v/j/+X/6f/r/+7/8v/z//T/+P/6//j/+P/5//n/+v/7//v/
/P/8//r/+//7//v//f/9//3//v8AAAAAAAAAAP3/+//6//n/+//8//3//v/8//z//P/8
//7///////////////7//v/9//3//v/+//////8AAAAA//////////8AAAEAAQABAP//
//////////////////8BAAIAAwADAAEAAQABAAEAAQABAAIAAgAEAAQABAAFAAMAAwAE
AAQABgAGAAcACAAGAAYABwAHAAkACQAJAAkACwALAAsADAAKAAwADAAMAA4ADwAQABAA
EAAQABAAEAAOAA8ADwAPAA8ADwAPAA8ADwAPAA4ADgAOAA8ADwANAA0ADQANAA0ADAAL
AAoACgAKAAkACQAIAAcABwAHAAYABwAHAAcABQACAAIAAQABAAEAAQABAP//////////
///+//3//f/9//7//v/+//3/+//7//v/+//9//z//P/8//z//P/7//v/+f/5//n/+f/7
//v/+//7//v/+//6//r/+v/6//v/+//7//z//P/8//n/+f/5//r//P/8//3//f/7//n/
+//7//3//f/9//3//f/+//7//v/8//z/+//7//7//v/+/////f/9//3//f/9//3//f/9
//3//f/9//3/+//7//v/+//9//7//v/+//7//v/9//z/+v/7//z//P/7//v/+//7//3/
/f/9//3/+v/6//r/+v/6//r/+v/6//z//P/8//z//P/8//z//P/8//z//P/8//z//f/9
//3//P/7//n/9//4//n/+//8//r/+v/6//n/+f/6//r/+v/6//r/+v/6//n/+v/6//j/
+v/6//r/+v/6//r/+//7//v/+//7//v//P/8//v/+//7//v/+//7//z//P/8//z//P/8
//3//f/8//z//f/9//z//P/+//7//////////////wAAAgACAAQABQAEAAUABQAFAAcA
BwAHAAcABwAHAAcACAAGAAQAAwABAP///v/8//z//P/8//z/+//7//v/+//7//v/+//7
//n/9//3//f/9//5//n/+f/5//b/9v/2//b/+P/4//j/+P/7//z/AAACAAUACAALABAA
EwAhAC0ANgA8AEQASABJAE0ATQBDACgADQD6/+j/0//G/8X/x//N/9P/2v/f/+P/5//p
/+r/7P/v//D/8v/2//b/9P/z//X/9v/3//f/+P/4//j/+f/5//n/9//3//f/+P/6//r/
+v/6//r/+f/5//n/+P/4//j/+P/4//j/+P/4//j/+f/5//n/+f/5//j/+P/5//n/+v/6
//n/+f/6//r/+//7//v/+//7//v/+v/5//r/+//8//3/+//7//v/+//7//z//f/9////
/////////f/9//7//v8AAAAAAAABAAEAAQACAAIAAgACAAMABAAEAAQABQAFAAUABQAF
AAUABwAHAAcACAAIAAoACgAKAAoACwAMAAwADAAMAAwADAAMAA0ADQANAA8ADwAPAA8A
DQANAAwADAANAA8AEAAPAA4ADQAMAAsACgAJAAgACAAIAAcABwAGAAUABQAFAAQAAQAB
AAEA//8AAAAA//////////////3//f/9//3//f/6//n/+f/5//n/+v/7//v/+f/5//n/
+f/3//b/9v/2//f/+P/4//n/9//3//f/9//1//X/9f/1//b/9//3//j/9v/2//f/9//5
//r/+v/6//f/9//3//j/+P/4//n/+f/5//f/+f/5//n/+f/5//n/+f/6//r/+v/6//r/
+f/5//r/+v/6//v/+//7//v/+//7//v/+//7//v/+//7//v/+//7//v/+//7//z//P/8
//z//P/7//r/+P/5//r/+v/6//v//P/9//3//f/9//3//P/8//z//P/6//r/+v/6//r/
+v/6//r//P/8//z//P/8//z//P/8//r/+//7//v//f/9//z/+//7//v//P/8//z//P/8
//v/+f/6//r/+v/6//z//P/+//7//v/+//z/+//6//n/+//7//z//P/5//n/+f/5//n/
+f/6//r//P/8//z//P/9//3//P/8//v/+//6//r/+v/6//v/+//9//3//f/+/wAAAAAC
AAMABAAFAAUABQAFAAUABQAFAAcABwAHAAgACgAIAAcABQADAAIAAAAAAP///v/9//v/
/f/9//3//f/9//3//f/7//n/+f/5//n/+f/5//n/+f/4//j/+P/4//j/+P/4//j/+f/6
//z//v8DAAQABwAMABEAFwAjACwANAA6AEAARQBHAEcARQA4AB8ABgD0/+P/0P/F/8P/
yf/P/9T/2f/f/+P/6f/q/+r/7//y//T/9v/2//j/9//3//b/9//3//j/+P/4//n/+f/5
//n/+f/5//r/+v/6//r/+v/6//n/+f/5//z//P/8//z//P/8//z//P/6//v/+//7//3/
/f/8//z//f/9//7//v/9//3//v/+//////////////////7//f///////////wEAAQAB
AAEA//8AAAEAAQABAAEAAQABAAEAAQACAAIABAAEAAQABQADAAMABAAEAAYABgAHAAgA
BgAGAAcABwAHAAcABwAHAAsACwALAAwACgAMAAwADAAOAA8AEAAQABAAEAAQABAADgAP
AA8ADwARABEAEQARAA8ADwAOAA4ADAANAA0ACwAMAA0ADgAPAA0ACwAJAAgACQAJAAoA
CgAHAAcABwAGAAUABQAFAAMABAAEAAMAAwABAAEAAQD//////////////v/9//3//f/+
//7//v/9//v/+//7//v/+//6//r/+v/6//r/+f/5//f/9//3//f/+P/5//r/+//7//v/
+v/6//j/+P/5//n/+f/6//r/+v/5//n/+f/6//j/+P/5//n/+//5//v/+//7//v/+//7
//3//v/+//7//P/8//v/+//8//z//P/9//3//f/9//3//f/9//3//f/9//3//f/9//3/
/f/9//3//f/+//7//v/+//7//f/8//z//f/+//7////////////9//3//f/9//z//P/8
//z//P/8//z//P/8//z//P/8//z//P/8//z//P/8//z//P/8//3//f/9//3//f/8//v/
/f/9//7//v/+//7//v/9//v//P/8//z//P/8//z//P/9//7//v/8//7////+//7//v/+
//7//f/9//3//f/9//3//v/+//3//f/9//3/+//7//z//P/+//7//v/+///////+//7/
//////7//v/+//7//////wAA///+//7///8AAAMABQAGAAcABwAHAAkACQAJAAkACQAJ
AAkACgAJAAYABAABAP///v/8//z//P/8//z/+//7//v/+//7//v/+//7//n/+f/5//n/
+f/5//n/+f/5//j/+P/4//j/+P/4//j/+P/5//z/AgAGAAcACgANABAAGQAlADEAOABA
AEYASABNAE8ATQBBACgADQD6/+r/1f/K/8f/yf/P/9f/3P/h/+X/5//p/+z/7P/v//L/
9v/4//j/+P/3//f/+v/6//n/+f/4//r/+//7//v/+f/5//n/+v/8//z//P/8//z/+//7
//v/+v/6//r/+v/8//z//P/8//r/+//7//v//f/9//z//P/9//3//v/+//3//f/+//7/
///////////+///////////////////////////////9//7//////wEAAQABAAEAAQAB
AAIAAgACAAIAAgADAAMAAwAEAAQABAAEAAUABgAGAAYABwAHAAcABwAHAAcABwAHAAcA
CAAKAAwADAAMAAoACwAMAAwADgAOAA4ADgAMAA0ADQANAA8ADwAPAA8ADwAPAA4ADgAM
AA0ADQALAA0ADQANAA0ACgAJAAgACAAKAAkACQAIAAUABQAFAAQAAwADAAMAAQABAAIA
AgADAAEAAQABAP///f/9//3//f/8//v/+//7//r/+v/6//n/+//7//v/+//5//j/+P/4
//r/+v/5//n/+f/5//n/+f/3//f/9//3//n/+f/4//j/9v/2//f/9//3//j/+P/4//n/
+f/5//r/+P/4//n/+f/7//n/+//7//n/+f/5//n/+f/6//r/+v/8//z/+//7//r/+v/6
//v//f/9//3//f/7//v/+//7//v/+//7//v//f/9//3//f/7//z//P/8//z//P/7//r/
+v/7//z//P/7//v/+//7//v/+//7//v//P/8//z//P/8//z//P/8//r/+v/6//r//P/8
//z//P/8//z//P/8//r/+//7//v//f/9//z/+//5//n/+v/6//r/+v/6//n/+//8//z/
/P/6//r/+v/6//n//P8AAP3//P/7//r/+v/7//z//f/9//3//v/+//z/+//6//n/+v/7
//3//v/8//z//P/8//3//f/8//z///////7//v/9//z//P/7/////////wAAAAAAAAIA
AwAGAAcABwAHAAkACQAJAAkABwAHAAcACAAKAAgABwAFAP///v/8//z//P/8//z/+//7
//v/+//7//n/+f/5//f/+f/5//n/+f/3//f/9//3//b/9v/2//b/+P/4//j/+P/1//j/
/P/+/wMABgALAA4AEQAZACcAMgA6AEIASgBNAE0ASwBFADIAEwD6/+r/1//K/8P/xf/J
/8//1P/Z/9//4//l/+j/7P/v//D/8P/y//L/8v/z//P/8v/1//X/9v/2//b/9//3//f/
+f/5//n/+v/4//j/+P/4//j/9//3//f/+P/4//j/+P/4//j/+P/4//r/+//7//v/+//7
//r/+v/7//v//P/8//n/+f/6//r/+f/5//n/+f/8//3//f/9//3//f/9//3/+//7//v/
+//9//7///////7//f/8//v//P/9////AAAAAAAAAAABAAEAAQACAAIAAgACAAMABAAE
AAQABQAFAAUABQAFAAUABwAHAAcACAAGAAgACAAIAAoACwAMAAwACgAKAAoACgAKAAsA
CwALAA0ADQANAA0ADQANAAwADAAMAA0ADQALAA0ADQANAA0ACwAJAAcABgAIAAcABwAG
AAMAAwADAAIAAQABAAEA//8AAAAA//////////////3//f/9//3//f/8//v/+//7//r/
+v/6//n/9//3//f/9//5//j/+P/4//j/+P/3//f/9//3//f/9//5//n/+f/5//f/9//2
//b/9v/2//f/9//3//j/+P/4//f/9//3//j/+P/4//n/+f/5//f/+f/5//v/+//7//v/
+f/6//r/+v/6//r/+f/5//z//P/8//3/+//7//v/+//7//v/+//7//3//f/9//3/+//7
//v/+//7//z//P/8//z//P/7//r/+v/7//z//P/7//v/+//7//v/+//7//v/+v/6//r/
+v/8//z//P/8//r/+v/6//r/+v/6//r/+v/6//r/+v/6//z//f/9//3/+//7//r/+f/5
//n/+v/6//r/+v/6//n/9//4//j/+P/6//j/+v/6//r/+v/6//n/+f/5//n/+//7//z/
/P/5//n/+f/5//v/+//8//z/+v/6//r/+v/7//v/+v/6//v/+//6//r/+v/6//v/+///
//////8AAP7//v8AAAEAAgADAAMAAwAGAAcACAAJAAYABQAEAAQABgAEAAMAAQD///7/
/P/8//z//P/8//v/+//7//v/+//7//v/+//5//v/+//7//v/+v/5//j/9//4//j/+P/4
//j/+P/4//j/+f/6//7/AgAFAAgADQAQABMAFwAhACoAMAA2AD4AQQBBAD8AOQAiAAUA
8P/k/9f/zP/J/8n/y//N/9T/3f/h/+P/5f/o/+z/7//w//T/9v/2//T/9f/1//b/9//3
//j/+P/4//n/+f/5//n/+f/5//r/+v/6//r/+v/6//n/+f/5//r/+v/6//r/+v/6//r/
+v/6//v/+//7//n/+f/4//j/+f/5//r/+v/5//n/+v/6//n/+f/5//n/+v/7//v/+//7
//v/+//7//v/+//7//v/+//8//3//f/7//v/+//7//3//f/+//7//P/8//z//f//////
AAAAAP7//v///wAAAAAAAAEAAQADAAMAAwADAAUABQAFAAYABAAGAAYABgAGAAcACAAI
AAgACAAIAAgACgALAAsACwAJAAkACQAJAAkACQAIAAgACgALAAsACQAHAAcABwAHAAgA
BwAGAAYABAADAAMAAgABAAEAAQAAAAAAAQACAAEA/v/+//3//f/9//3//f/7//v/+//7
//v/+P/3//f/9//3//j/+f/5//f/9//3//f/+P/4//n/+v/5//j/9v/1//X/9f/1//X/
9f/1//X/9f/1//X/9P/0//b/9v/3//f/9f/2//b/9v/1//X/9f/2//n/+v/8//3/+v/3
//j/9//5//n/+f/5//n/+v/6//r/+v/6//n/+f/6//r/+v/7//n/+f/5//n/+//7//v/
+//7//v/+//7//v/+//7//v/+//8//z//P/7//r/+P/2//f/+f/7//z/+f/5//n/+f/5
//n/+f/5//j/+P/4//j/+P/4//j/+P/4//j/+P/4//j/+P/4//j/+P/4//j/+P/4//n/
+f/5//n/+f/4//f/9//3//j/+P/4//j/+P/3//f/+P/4//j/+v/6//r/+v/6//r/+f/2
//r/+f/4//r/+v/6//r/9//3//f/9//5//n/+v/6//n/+f/5//n/9//3//j/+P/6//r/
+v/6//v/+//6//r/+f/5//j/+P/4//j/+f/5//v/+//7//z//P/8//7///8AAAEAAQAB
AAMAAwADAAMAAwADAAMABAAEAAIAAQD///v/+v/4//j/+P/4//j/9//3//f/9//3//f/
9//3//X/9//3//f/9//1//X/9f/1//T/9P/0//T/9v/2//b/9v/5//r//P/+/wEABAAH
AAwADwAXACMALAAyADgAPgBBAEUAQwA9ACgADQD2/+b/0//E/8H/wf/F/8v/1P/X/9n/
3f/f/+D/5P/n/+r/7P/u/+7/7P/t/+//7v/v/+//8P/w//D/8f/x//H/8//z//P/9P/z
//L/8f/w//D/7//v/+//8v/y//L/8v/y//L/8v/y//L/8//z//P/8//z//L/8v/x//H/
8v/y//P/8//0//T/8//z//P/8//y//P/8//z//P/8//z//P/9f/1//X/9f/1//b/9//3
//X/9f/1//X/9//3//j/+P/4//j/+P/5//n/+f/6//r/+P/4//n/+v/6//r/+//7//v/
+//7//v//f/9//3//v/+/wAAAAAAAP7///8AAAAAAgACAAIAAgACAAMAAwADAAMAAwAD
AAMAAwADAAIAAgACAAMAAwABAAEAAQABAAEAAAD///7//v/+//3//f/8//n/+f/5//j/
+f/5//n/9//4//j/9//3//b/9f/0//H/8//z//P/8//y//H/8f/x//D/8P/w/+//7f/t
/+3/7f/v/+7/7v/u//D/8P/v/+//7v/t/+z/6//r/+v/6//r/+3/7f/s/+z/7P/s/+3/
7f/t/+7/7v/u/+v/6//r/+z/7P/s/+3/7f/v/+3/7//v/+3/7f/t/+3/7f/u/+7/7v/w
//D/7//v/+7/7v/u/+//8f/x//H/8f/v/+//7//v//H/8f/x//H/7//v/+//7//v//D/
8P/w//D/8P/v/+7/7v/v//D/8P/x//H/8f/x/+//7//v/+//8P/w//D/8P/w//D/8P/w
/+7/7v/u/+7/7v/u/+7/7v/s/+z/7P/s/+7/7//v/+//7f/t/+z/6//t/+3/7v/u/+7/
7v/u/+3/7f/u/+7/7v/s/+z/7P/s/+v/7P/s/+r/7P/t/+3/7f/t/+z/7v/u/+7/7v/t
/+3/7f/t/+v/6//s/+z/6//r/+v/6//r/+v/7P/s/+z/7P/s/+z/7f/t/+z/7P/v/+//
7v/u/+z/7P/t/+3/8f/x//H/8v/y//L/9P/1//T/9f/1//X/9//3//f/9//3//f/9//4
//j/9v/1//P/7//u/+z/7P/s/+z/7P/r/+v/6//r/+v/7f/t/+3/6//r/+v/6//r/+n/
6f/p/+n/6P/o/+j/6P/o/+j/6P/o/+n/6v/u//T/9//6//3/AgAFAA0AGwAkACwAMgA4
ADsAPwA/ADcAIgAFAO7/3v/L/7r/tf+5/7//x//M/8//0f/X/93/4v/g/9v/3v/k/+T/
5P/m/+X/5f/m/+f/5//o/+j/5v/n/+f/5//n/+f/5//o/+j/6P/o/+j/6v/p/+n/6f/s
/+z/7P/s/+r/6v/q/+r/6v/r/+v/6//r/+v/6v/q/+n/6f/q/+r/6//r/+z/7P/r/+v/
6//r/+z/7f/t/+3/6//r/+v/6//t/+3/7f/t/+3/7v/v/+//7//v/+//7//t/+3/7v/u
//D/8P/w//H/8f/x//L/8v/y//L/8//0//L/8v/z//P/9f/1//X/9f/3//f/9//4//b/
+P/4//j/9v/3//j/+P/6//r/+v/6//j/+f/5//n/+f/5//n/+f/5//n/+P/4//r/+//7
//n/+f/5//n/+f/2//X/9P/0//b/9f/1//T/8f/x//H/8P/x//H/8f/v/+7/7v/t/+3/
6//r/+v/6f/p/+n/6f/p/+r/6f/p/+n/6P/o/+j/5//n/+f/5//n/+f/5v/m/+b/5P/k
/+P/4//j/+P/4//j/+P/4//j/+P/4f/h/+D/4P/g/+D/4f/h/+H/4v/i/+L/3//f/9//
4P/g/+D/4f/h/+H/3//h/+H/4f/h/+H/4f/h/+L/4v/i/+D/4P/f/9//4v/i/+L/4//h
/+H/4f/h/+H/4f/h/+H/4//j/+P/4//h/+H/4f/h/+H/4v/i/+L/4v/i/+H/4P/i/+P/
5P/k/+H/4f/h/+H/3//f/9//3//e/97/3v/e/97/3v/e/97/3v/e/97/3v/g/+D/4P/g
/97/3v/e/97/3v/f/9//3//f/9//3v/d/93/3f/e/97/3v/e/97/3f/b/9z/3P/c/97/
3v/e/w==
         </WaveFormData>
      </LeadData>
      <LeadData>
         <LeadByteCountTotal>10000</LeadByteCountTotal>
         <LeadTimeOffset>0</LeadTimeOffset>
         <LeadSampleCountTotal>5000</LeadSampleCountTotal>
         <LeadAmplitudeUnitsPerBit>4.88</LeadAmplitudeUnitsPerBit>
         <LeadAmplitudeUnits>��V</LeadAmplitudeUnits>
         <LeadHighLimit>2147483647</LeadHighLimit>
         <LeadLowLimit>268435456</LeadLowLimit>
         <LeadID>II</LeadID>
         <LeadOffsetFirstSample>0</LeadOffsetFirstSample>
         <FirstSampleBaseline>0</FirstSampleBaseline>
         <LeadSampleSize>2</LeadSampleSize>
         <LeadOff>FALSE</LeadOff>
         <BaselineSway>FALSE</BaselineSway>
         <ExcessiveACNoise>FALSE</ExcessiveACNoise>
         <MuscleNoise>FALSE</MuscleNoise>
         <LeadDataCRC32>4039053030</LeadDataCRC32>
         <WaveFormData>
AAAAAAAAAAD///7//f/8//7//v/+//7//P/8//z//P/8//z//P/8//7//v/+//7//f/8
//v/+v/8//z//P/8//r/+v/6//r//P/8//z//P/6//r/+v/6//j/+P/4//j/+v/6//r/
+v/6//r/+v/6//r/+v/6//r/+v/6//r/+v/4//j/+P/4//r/+v/6//r/+v/6//r/+v/6
//r/+v/6//r/+v/6//r/+f/4//f/9v/3//j/+f/6//j/+P/4//j/+P/4//j/+P/4//f/
9v/2//b/9//3//j/+P/4//j/+f/7//z//f////////8BAAMAAQADAAMAAwAFAAUABQAI
AAkACgALAAsACwALAA4ADwAQABIAEgASABQAEgARABAAEAAQAA0ADQAMAAkABwAGAAMA
AAD9//v/+v/4//j/+P/3//X/9P/y//H/7v/u/+7/8P/w/+7/7f/v//D/8P/x/+7/6//s
/+z/7f/u/+//7//t/+n/6P/m/+j/6//t//D/+v8FAAUACQARABUAHQAsADsATQBdAGkA
dwCBAIEAcABbAEIAMAAgABEACwALAAsADAARABcAEwANAAYA///4//b/9f/z//D/8v/0
//P/8f/w/+//8f/w//D/8P/w//D/8P/w/+3/7f/t/+z/7P/s/+z/7P/v/+//8f/v/+//
7v/u/+7/7v/u/+7/7v/t/+3/7f/t/+3/7v/u/+7/7//v/+//7v/u/+7/7v/v//D/8f/x
//D/7v/v/+//7f/u//L/8//0//T/9P/y//L/8P/x//H/8f/1//X/9f/1//T/9P/0//X/
9v/2//f/+f/6//r/+v/7//3/+//7//7///8AAAAAAAAAAAIAAwAEAAYABwAIAAsACQAK
AAoACgAMAAwADAAPABEAEQARABEAEgATABMAFAAVABUAFQAVABQAEwASABEAEwATABIA
EAAQAA8ADgAOAA0ADAALAAoACQAJAAgABwADAAMAAwADAAMAAgACAAMAAAAAAAAAAAD/
//7//P/8//z//P/8//v/+f/6//r/+v/8//v/+//7//v/+v/6//r/+v/6//n/+P/5//r/
+//8//v/+v/5//j/+v/8//z/+//9//3//f/+//3//P/7//v//f/6//r/+//6//r/+v/7
//n/+v/6//f/+P/5//r/+//7//z/+//4//j/+f/7//z/+v/8//z//P/6//r/+v/5//v/
+//7//3/+//6//r/+P/4//j/+P/4//j/+v/6//r/+v/6//n/+f/5//n/+f/6//j/+P/4
//j/9f/1//X/9v/2//b/9//3//f/9//2//P/8//1//X/9f/3//j/+P/3//T/9P/0//T/
9v/2//b/9//3//b/9v/0//b/9//3//f/8//z//T/9P/1//X/9//3//X/9f/1//X/9P/z
//P/9P/2//f/9//3//T/8v/2//b/9P/y//L/8v/y//L/8v/y//L/8//y//L/8v/1//X/
9v/2//b/9v/3//n/+v/7//3//f/7//3//////wEAAQABAAEAAQABAAQABQAGAAcABwAH
AAkADAANABAAEAAQABAAEAAQAA8ADgAOAA4ACwALAAoABQADAAIAAAABAAAAAAD9//j/
9f/y//D/8P/x//H/8f/t/+z/6//q/+z/6v/p/+n/7P/s/+3/7f/p/+v/7P/s/+7/7v/t
/+v/6//o/+b/5P/j/+X/6v/y//v/AQAJAA8ADQARACIAMwBBAE8AWwBpAHkAfwByAF0A
RAAqAB4AEwAJAAkADQAOABEAEwARAAkAAgD9//r/9P/1//H/7P/u/+7/7P/r/+v/6//r
/+r/6v/q/+r/6v/q/+r/6//r/+v/6v/s/+z/7P/s/+z/6//s/+n/6v/q/+v/7P/q/+r/
6v/q/+3/7f/t/+3/7//w//D/8P/u/+3/7P/q/+z/7P/s/+3/7P/t/+3/7P/u/+//7//t
/+3/8P/w//D/8f/w/+3/7P/t/+//8P/x//L/8f/w/+//7//w//H/8//z//L/8v/z//X/
9v/3//n/+P/1//T/9v/4//r/+//8//z//v///wAAAAABAAIABQADAAQABAAEAAcACAAJ
AA0ACwALAAsACwAMAA0ADQAOABEAEQARABEADwAPAA8ADwARABEAEAAOAA4ADQAMAAwA
DQAMAAsACgAJAAkACAAHAAQAAwACAAEAAQAAAAAAAQAAAAAAAAAAAP7//P/5//j/+v/6
//r/+f/3//j/+P/4//r/+f/5//n/+f/4//j/+P/4//j/9//2//j/+P/4//j/9//2//X/
9P/1//j/+f/5//n/+f/5//r/+v/6//r/+//5//b/9v/3//j/+P/4//n//P/+/////f/6
//n/+P/3//r//P/8//r/+f/5//r/+v/2//j/+P/4//n/+v/7//v/+f/5//n/+//5//j/
+P/2//b/9v/2//b/+P/6//r/+v/7//z//P/9//r/+f/4//j/+v/6//r/+v/5//n/+f/6
//f/9v/2//X/9//5//r/+f/2//f/9v/1//b/+P/5//n/+P/4//j/+P/2//b/9v/3//j/
+P/5//j/+f/5//j/9//4//n/+//8//r/+f/6//n/9//3//f/9//5//n/+v/8//j/9//4
//n/+v/7//z/+v/6//r/+v/3//b/9v/2//j/+f/7//z/+//6//r/+//9////AgADAAEA
AwAFAAUABQAFAAUABQAGAAcACwANAA4ADwAPAA8ADQAQABEAFAAYABgAGAAYABYAFQAU
ABQAFQATABQAFAAPAAsACAAEAAMAAgACAP///P/7//r/+v/5//n/+P/3//L/8v/y//L/
8v/w/+//7//u/+7/7//v//D/8//1//b/9f/0//L/7//x//D/7P/s/+3/7//y//b//f8F
AA0AFwAdACMAMAA/AEcAVQBlAHMAgQCJAHwAZwBUAD4AMAAjABkAFwAdAB4AGQAbAB0A
FwAOAAsABgACAP//+f/0//T/9v/4//f/9//3//n/+P/4//j/9//2//X/9P/0//X/9v/2
//T/9P/0//T/8//z//X/8//0//T/9f/2//T/9P/0//T/9//3//f/9//4//r/+//8//r/
+f/4//b/9f/0//P/8//1//f/+P/4//b/9//3//X/9//6//r/+v/6//r/+P/4//j/+f/5
//n/+//7//v/+//7//z//f////7//v///wEAAAAAAAAAAQADAAEAAQAEAAcACAAIAAgA
CAAKAAsADAAKAAsADAAPABAAEgATABQAGAAYABgAGwAYABcAFgAVABYAFwAXABgAGgAb
ABwAHQAbABsAGwAbAB0AHQAcABoAGQAXABUAFAATABIAEQAQAA8ADwAOAA0ACQAJAAkA
CQAIAAYABQAFAAYABgAGAAYAAwACAAAAAAACAAIAAgABAP//AAAAAAAAAAD///////8B
AAAAAAAAAAAAAAD///7//v/+//7//v/8//z//P/8//7/AAAAAP//////////AAD///7/
/f/9/wAA/v///wEAAQAAAP////8BAAIAAgD/////////////AgAEAAQAAgD/////AAAA
AP7/AAAAAAAA/v/+//7//f////////8BAAEAAAAAAP7/AAAAAAAAAAD+/wAAAAAAAAAA
AAD//////f/9//3//v/+//7//v/+//3//f/9//7//P/8//3//f///////v/7//v//f/9
//3//f/+//7//f/+//7//v/+//3//P/7//v//P/8//3//P/8//3//f/9//n/+f/6//r/
+v/7//7////+//3//P/7//z/+//7//z//P/8//z//P/8//z//v/+//7//v/9//z//P/8
//v/+//8//z//f/+/wAAAwADAAMABAADAAUABwAJAAkACQAJAAkACQALAAsADgAPABIA
EwATABMAEgAUABQAFgAYABgAGAAYABcAFwAXABgAFwATABIAEAANAAsACgAIAAQAAgAB
AP3//P/7//r/+v/5//n/+P/3//b/9v/2//b/9v/0//P/8//2//b/9//3//T/9f/1//T/
9P/0//P/8f/r/+7/7v/u/+//8//2//z/AwALAA8AEwAbACUAMgBBAE8AXQBrAHkAhQCF
AHYAYwBKADYAKgAbABEADwATABYAGwAdAB0AFQAOAAkABAD+//3//f/6//r//P/6//n/
+f/5//f/9v/2//b/9v/2//b/9v/1//X/9f/0//b/9v/2//b/9v/1//b/8//1//T/9P/0
//b/9v/2//b/9//3//f/9//1//b/9v/2//b/9//4//j/+P/4//j/+f/4//n/+f/4//j/
+f/5//f/9//6//r/+v/8//z/+v/6//j/+f/5//n/+//7//v/+//9//7///8BAAAA/v/9
//3/AAAAAAAAAQABAP////8CAAYACAAJAAoACgAMAA0ADgAMAA0ADgARABMAFAAUABQA
FAAUABQAFwAZABkAGQAZABgAGQAZABoAHQAdAB0AHQAbABsAGwAbABsAGwAaABgAGAAX
ABYAFgAVABQAEwASAA8ADwAOAA0ADQANAA0ADQAKAAgABwAHAAgACAAIAAgABwAGAAQA
BAACAAIAAgABAAMABAAEAAQAAgABAAEAAQACAAIAAwAEAAIAAgABAAAAAAAAAAAAAAAC
AAIAAgACAAEAAgABAP//AgADAAQABgADAAIAAQABAAMAAAAAAAEAAgACAAIAAwADAAQA
BAABAAMAAwADAAMAAwAEAAMAAAABAAEAAgACAAIABAAEAAQABAAEAAQAAwACAAEAAAAB
AAMAAgACAAAAAgACAAIAAgACAAQABAAEAAMAAgAAAP///v///wAAAgD///7//f/8//z/
/f/+/wAAAAAAAAEAAQABAAEAAAD9//3/////////AQACAAIAAQAAAAAAAAAAAP///v/9
//3//f/8//z/+v/9////AAABAP3//f/+//7//f/9/////////////////wAA/////wAA
/v8AAAAAAAAAAAAA/v/+//7//v/+//7///8AAAAA//////7/AAAAAAEAAwAGAAcACQAJ
AAcACQALAAsADwAPAA8ADwANAA0AEAARABIAEwATABMAEwAWABcAGgAaABoAGgAaABgA
FwAWABYAFgATABMAEgAQAA8ADwAOAAsACAAGAAEA////////AAD9//3//P/7//r/+v/6
//r/+P/2//X/9f/4//j/+f/5//X/9//4//j/+v/6//n/9//3//b/9P/w//H/+f/+//7/
AwANABkAHwAhACsAOgBHAFcAaQB3AH8AiQCFAHoAYwBGADIAKgAbABMAFwAZABwAIQAl
ACEAGQASAAUA/v8CAAMA/f/4//r//v/+//3//f/9//v/+v/6//r/+v/6//r/+v/7//v/
+//6//j/+P/4//j/+P/3//j/9f/z//D/7v/s/+z/7P/s/+z/6v/p/+j/5//l/+b/5v/m
/+X/5f/l/+T/5P/k/+T/5f/m/+f/5//m/+b/5//n/+X/4//m/+b/5v/m/+b/5P/k/+b/
5//n/+f/6f/p/+n/6f/p/+r/6//t/+z/7P/t/+//7//u/+3/7f/y//H/8v/2//X/9v/2
//b/9v/4//n/+v/8//3//v8BAAMABAAEAAQABAACAAAAAQACAAMABAAFAAcACQAKAAwA
CgAJAAgABwAIAAkACgALAAoACQAHAAQABQAFAAUABgAGAAYABgAGAAMAAQD+//v/+f/5
//n/+f/7//r/+v/7//r/+v/6//r/9//2//T/9P/z//L/8f/v//D/8v/z//T/8v/x//H/
8f/y//L/8//0//P/8v/w/+7/7//w//H/8v/w//D/8P/w/+7/8P/w/+//8f/x//H/8v/0
//T/9P/1//P/8P/w//H/9P/0//T/9f/0//T/8//v//H/8f/x//H/9P/2//b/9P/x//H/
8v/y//D/8v/y//L/9P/0//T/8//x//H/8f/z//X/9P/0//L/8v/y//L/8v/z//b/9//4
//f/9v/0//P/8f/x//H/8v/0//T/9P/0//P/8//z//T/9P/0//X/9f/0//P/8f/t/+//
8f/x//H/8v/0//X/9f/2//b/9v/2//P/8v/x//H/8v/y//P/8v/0//X/9f/1//P/8//0
//T/8//z//X/9f/z//P/9P/y//L/8v/y//L/8v/y//L/8v/y//P/9P/1//X/9v/2//T/
9P/1//f/9v/3//n/+f/6//3/AAABAAMAAwADAAMAAgABAAMAAwAHAAkACgALAAoADAAM
AA4AEgASABIAEgAQAA8ADgAOAA4ACwALAAoABQADAAIAAAABAAAAAAD9//n/9//1//T/
8v/x/+//7f/s/+z/7P/s/+3/7P/s/+3/7v/u/+//7//t/+//8P/w/+7/7v/t/+v/7//q
/+T/4P/l/+f/6v/w//n/AwAHAA0AEQATAB4AKwA9AFMAWwBjAHcAhQB4AGcAWABCADAA
JQAXAA0ADQAOAA8AEQATAA0ABAADAAIA/v/7//v/9v/w/+7/8P/v/+//7//v/+7/7v/u
/+z/7P/s/+z/7P/t/+7/7v/s/+z/7P/s/+//7//x/+//7//u/+7/7v/u/+7/7v/u/+//
7//v/+//7f/u/+7/7v/v/+//7//u/+7/7v/u/+//8P/x//H/8P/w//H/8f/v/+//8v/y
//L/9P/0//L/8v/y//P/8//z//P/8//z//P/9f/2//f/+f/5//j/+P/5//r/+v/6//v/
+//5//n//P/+/wAAAQACAAAAAgADAAQAAgADAAQABwAJAAoACgAKAAwADAAMAA8ADQAN
AA0ADQAPABEAEgAUABIAEQAQAA8AEAARABIAEwAVABUAFAASABAADwAOAA4ADQAMAAsA
CgAHAAcABgAFAAQABQAGAAcABQACAAAA///+//7//v/+/////v/8//z/+v/6//r/+f/6
//z//f/+//3/+//6//n/+f/4//j/+P/4//j/9//2//j/+P/4//j/+v/6//r/+v/4//r/
+v/5//j/9//2//b/9//4//n/+//5//b/9v/3//n/+v/7//3/+//8//z/+f/5//n/+f/5
//z//v/+//z/+P/3//f/9v/3//r/+//8//r/+v/6//n/+f/5//n/+//7//r/+v/4//j/
+P/4//j/+P/6//r/+v/4//j/9//3//X/9f/1//b/9//4//n/+v/3//f/9//4//j/+P/5
//n/+f/5//j/9f/1//f/9//3//n/+v/6//n/9v/2//b/9v/2//b/9v/3//f/9v/2//T/
9v/3//f/9//2//f/+f/6//j/9//4//f/9//3//f/9//2//X/9f/2//j/9//4//j/+P/4
//j/+P/4//j/+P/1//T/9P/0//X/9f/2//b/9v/2//f/+f/8//3/////////AQADAAMA
BQAFAAUABQADAAMABgAHAAYABwAHAAcACQAMAA0AEAASABIAEgASABEAEQARABIADwAL
AAoACAAHAAUABAACAAIAAAD///v/9//1//P/8v/x//H/8P/v/+z/7P/s/+z/7v/s/+v/
6//s/+z/7f/t/+n/6//s/+z/7v/u/+3/6//r/+j/6P/o/+v/7//y//j/AQAJAA8AEwAZ
ACUAMgA9AE0AWwBrAHkAhQB9AGYATQA0ACIAFgANAA8AEwAPAA4AFQATAAkAAwAAAP3/
+v/y/+3/7//y/+7/7v/u/+3/7f/t/+3/7P/s/+z/7f/u/+//8P/t/+3/7f/s/+z/7P/s
/+z/6//r/+3/6//u/+7/7//w/+3/7P/r/+r/7f/t/+3/7f/r/+z/7P/s/+z/7f/u/+7/
8P/w//D/8f/v/+//7v/s/+3/7//w/+//7f/w//D/8P/y//L/8P/w//L/8//z//P/9f/1
//X/9f/z//L/8f/x//T/9P/1//f/9v/2//b/9//6//n/+v/+//3//v/+//7//v8AAAEA
AgACAAMABAAHAAkACgAKAAoACgAKAAoADQAPAA8ADwAPABIAEwATABQAFAATABIAEQAP
AA8ADwAPABIAEwATABIAEQAPAA0ADAALAAoACQAIAAYABQADAAEAAAABAAIAAwAAAP7/
/f/9//r/+v/6//r/+v/6//n/+v/4//j/+P/3//f/+P/4//j/+v/5//n/+f/5//j/+P/4
//r/+v/5//j/9v/2//b/9v/2//b/9v/2//j/+v/6//n/9//3//f/+P/4//j/+P/5//v/
+P/4//n/+v/6//r/+//7//z//P/5//j/9//2//X/9//6//v/+v/3//f/+P/4//b/+P/4
//j/+f/6//v/+//5//f/9f/1//b/9v/3//b/9P/0//T/9P/0//b/9v/2//j/+P/3//f/
9f/1//X/9v/2//b/9v/2//X/9f/1//b/9v/2//f/9//4//n/+f/3//b/9//2//X/9f/2
//b/9f/0//T/9P/0//T/9P/0//X/8//y//L/8P/0//X/9f/1//H/8f/y//L/7//v//H/
8f/0//X/9v/3//T/8//y//L/8v/y//L/9P/0//T/9P/x//D/8P/w//L/8//1//b/9v/2
//f/+f/5//n/+v/5//v//f//////AQABAAEAAQD/////AgADAAYABwAHAAcABgAIAAgA
CgAPABAAEQASAA0ACwAJAAgACgAHAAcABgAFAAUABgAGAAEA/v/8//f/9P/z//L/8v/x
//H/8P/v/+3/7v/v//D/7v/s/+v/6//r/+r/6v/p/+j/6//t/+7/7P/s/+v/6f/n/+b/
5v/o/+n/7f/y//j///8DAAUACwAPABcAJAA3AEUAUwBjAHEAewB7AGwAVwBCAC4AIAAT
AAkACwANAAwADwAXABUABwAAAP//+P/0//P/8//y//L/8P/v/+3/7P/r/+3/7P/s/+z/
7//w//H/8v/v/+3/6//o/+r/6v/q/+r/6//r/+3/6//r/+r/6v/q/+v/7P/t/+7/7v/t
/+z/6//t/+7/7v/u/+3/7f/t/+z/6v/q/+r/6//t/+//8P/w/+7/7//v/+3/6//u/+7/
7v/x//L/8f/y/+//7//u/+3/8f/x//H/8f/y//L/8v/z//T/9P/1//f/+P/4//j/+f/9
//v/+//+//3//v/+//7///8CAAQABgAFAAUABQAHAAkACgAKAAoADgAOAA4AEQAPAA8A
DwAPAA4ADwAPABAAEwATABMAEwAVABUAFQAVABIAEQAPAAwADgANAAwADAAMAAwADAAM
AAkACQAIAAcABAADAAIAAQACAAAA//////7//v/+//7//f/8//r/+v/7//z//f/9//r/
+v/5//j/+v/5//n/+f/7//r/+v/6//r/+v/5//j/9v/2//b/9v/5//r/+//8//r//P/8
//v/+v/5//j/+P/6//r/+v/7//v/+P/4//n//P/8//z//f/9//7//v/7//3//f/9//3/
/P/+//7//P/7//v//P/8//v//v///wAA///+//3/+//9//3//f///////v/+//z/+v/6
//r/+v/6//z//P/8//7//v/9//3/+//7//v//P/8//z//P/8//v/+//7//z/+//6//r/
+f/8//3//f/7//r/+//6//n/9//4//j/9//5//r/+//8//z//P/8//3//P/6//n/9v/4
//n/+f/5//r/+//9//7/+//7//3//f/7//f/+v/7//z//f/+//3//P/7//r/+f/4//j/
+P/7//v//P/8//r/+v/7//3///8BAAQABQACAAMABAADAAcABwAHAAcACQAJAAwADQAO
AA8ADwAPABEAFAAVABgAGgAaABoAGgAaABkAGAAYABcAEwASABAACwAJAAgABgAGAAQA
AwD///3//f/9//7//f/9//z/+//1//T/8//y//L/8P/v/+//8f/y//T/9f/1//f/+P/4
//b/9v/1//P/7f/q/+j/5v/r//H/+v/+/wEACQARABkAHQAjADIAQwBVAGUAbwB5AIUA
hwB6AGsAWABAADIAJwAXAA8AEQAUABUAGQAXABEADAAHAAAA/v/9//n/9P/2//r/+f/3
//b/9f/1//T/9P/0//L/8v/y//L/8//z//P/8v/y//L/8v/y//H/8f/z//H/8//y//L/
8v/0//T/9P/0//X/9f/1//X/9f/2//b/9v/z//P/8//y//T/9P/0//X/9P/1//X/9P/2
//f/9//1//b/+v/7//z/+//6//f/9v/2//f/9//3//v/+//7//v/+f/4//f/9//7//z/
/v8BAAAAAAAAAAEAAwABAAEABAADAAQABAAEAAYACAAJAAoACgALAAwADwANAA4ADgAO
ABAAEAAQABMAFQAVABUAFQAWABcAFwAYABcAFwAXABcAGQAZABkAGQAWABUAEwAQABMA
EwATABQAEAAOAAwACgALAAsACgAJAAkACQAJAAkABgAEAAMAAwACAAIAAgACAAEAAAD+
//7//v/+//7//f/7//z//P/8//r/+f/5//n/+f/4//j/+P/4//j/9//2//b/9v/2//b/
9v/2//b/9v/2//j/+P/3//f/9//3//j/+P/4//j/+f/5//b/9v/3//n/+v/7//3//P/8
//v/9//5//n/+f/5//j/+v/6//j/+v/7//3//v/5//r/+f/4//n/+v/7//v/+f/5//n/
+//7//r/+v/4//j/+P/4//j/+v/8//z//P/7//r/+P/3//b/9//4//r/+P/4//j/+P/1
//X/9f/2//T/9P/1//X/8//z//L/7//y//X/9v/3//T/9P/z//H/8//0//X/9v/0//T/
9P/1//X/9P/0//L/8//z//L/8f/x//H/8v/y//P/8//1//X/8//z//P/8//y//H/8f/y
//T/8//w//L/8v/y//L/8v/y//L/8v/z//L/8v/y//H/8f/y//L/9P/0//X/9//2//f/
+f/5//v//f////////////////8BAAEABAAFAAYABwAHAAcABwAKAAsADgAQABAAEAAQ
AA4ADQAMAAwACgAHAAcABgADAAEAAAD+//z/+v/5//X/8v/x//D/8P/x//H/8P/v/+r/
6v/q/+r/6v/o/+f/5//m/+b/5//n/+f/6f/q/+r/6v/q/+n/5//l/+j/5P/e/+H/6f/w
//b//f8BAAcADQANABUAKgA7AEsAWwBnAHEAewCBAHAAVQA6ACgAGgALAAMABQALAAgA
CwAPAA0AAwD+//v/9P/u/+v/6f/q/+r/6v/s/+v/6//r/+r/6P/n/+b/5v/m/+b/5v/n
/+f/5//m/+b/5v/m/+b/6f/p/+v/6f/p/+j/6P/o/+f/5v/l/+T/5f/l/+X/5f/l/+b/
5v/m/+b/5//o/+j/5v/m/+b/5//o/+n/6f/o/+j/6f/p/+f/5f/o/+j/6P/s/+z/6v/q
/+j/6f/p/+n/6//r/+v/6//s/+z/7P/t/+z/7P/t/+//8P/w//D/8f/0//P/9P/4//n/
+v/6//r/+f/6//r/+v/7//3///8DAAMABAAEAAQABQAEAAMABQAGAAcACAAJAAoACwAL
AAwADQANAA0ADQANAA0ADQANAA0ADQAMAAoACgAJAAgACAAHAAYABQAEAAMAAwACAAEA
///////////+//z/+//7//r/+v/6//r/+//6//j/+P/3//b/9f/z//P/9P/0//T/8v/x
//H/8f/y//L/8//0//T/9P/z//L/8v/y//L/8v/y//L/8v/y//D/8v/y//H/8//z//P/
9P/y//L/8v/z//P/8P/w//H/9P/0//T/9f/1//b/9v/z//P/8//z//P/9P/2//b/9P/z
//P/9P/0//L/9P/0//T/9P/0//T/8//z//P/8//1//P/8v/y//D/8v/y//L/8v/y//T/
9P/0//L/8v/x//H/7//v/+//8P/y//L/8v/y//H/8f/x//L/8v/y//P/8//x//H/8P/t
/+//8f/x//H/8P/w/+//7f/t/+7/7//w//D/8P/w//H/8f/w//D/7v/w//H/8f/x/+//
7//w//D/7//v//H/8f/x//H/8f/x//L/8f/x//L/8v/z//P/8//u/+7/8P/w//D/8P/u
/+7/7v/u/+//7v/u/+7/7//v//D/8P/w//D/8f/z//L/8//1//X/9v/5//z//f/+//3/
/P/7//3//f8AAAEAAgADAAMAAwADAAYABwAKAAwADAAMAAwACAAHAAYABgAGAAMAAwAC
AAEA///+//z/+P/2//X/8f/w/+//7v/u/+v/6//q/+n/5//o/+n/6v/p/+b/5P/j/+T/
5P/l/+X/5f/n/+j/6P/o/+j/5//l/+P/4v/g/+D/4f/h/+r/9P/5//n/AQALAA0AEwAm
ADcARwBVAGEAbwB5AHcAZgBRADYAIgAYAAkA/f8BAAUABgALAA8ADQAFAPz/9//y//D/
7//r/+j/5v/m/+j/5//n/+f/5//m/+b/5v/o/+j/6P/o/+X/5f/l/+T/5P/k/+T/5P/n
/+f/6f/n/+X/5P/k/+T/5v/m/+b/5v/m/+X/5P/j/+X/5v/m/+b/5//n/+f/5v/k/+T/
5P/l/+j/6f/p/+j/5v/n/+f/5f/l/+j/6P/o/+r/6v/o/+j/6P/p/+n/6f/t/+3/7f/t
/+z/7P/s/+3/7v/u/+//8f/x//D/7//v//P/8f/x//T/9f/2//b/9v/2//j/+f/6//j/
+f/6//3//f/+//7//v8AAAAAAAADAAMAAwADAAMAAgADAAMABAAHAAcABwAHAAcABwAH
AAcABQAFAAQAAgADAAMAAwAEAAMAAgABAAAA//////7//f/7//v/+//7//j/9v/1//X/
9v/2//b/9v/1//T/8v/y//L/8v/y//H/8//0//T/9P/y//H/8f/x//P/8v/y//L/8P/w
/+//7v/u/+7/7v/u/+z/7P/s/+z/6v/s/+z/6//t/+3/7f/u//D/8P/w//H/7v/q/+n/
6f/s/+z/7P/t/+v/7P/s/+n/6v/r/+z/7f/t/+7/7f/q/+v/6//s/+z/6P/q/+r/6v/s
/+z/7P/r/+n/6f/p/+v/6v/o/+f/5P/m/+b/5v/m/+T/5v/m/+b/5v/m/+X/5f/k/+X/
5v/o/+f/5v/l/+T/4//j/+P/5P/k/+T/5f/l/+P/4//i/9//3//h/+H/4f/j/+T/5P/j
/+P/5P/l/+b/4//i/+H/4f/j/+L/4v/g/+L/4//j/+P/4f/h/+L/4v/f/9//4f/h/+P/
4f/h/w==
         </WaveFormData>
      </LeadData>
      <LeadData>
         <LeadByteCountTotal>10000</LeadByteCountTotal>
         <LeadTimeOffset>0</LeadTimeOffset>
         <LeadSampleCountTotal>5000</LeadSampleCountTotal>
         <LeadAmplitudeUnitsPerBit>4.88</LeadAmplitudeUnitsPerBit>
         <LeadAmplitudeUnits>��V</LeadAmplitudeUnits>
         <LeadHighLimit>2147483647</LeadHighLimit>
         <LeadLowLimit>268435456</LeadLowLimit>
         <LeadID>V1</LeadID>
         <LeadOffsetFirstSample>0</LeadOffsetFirstSample>
         <FirstSampleBaseline>0</FirstSampleBaseline>
         <LeadSampleSize>2</LeadSampleSize>
         <LeadOff>FALSE</LeadOff>
         <BaselineSway>FALSE</BaselineSway>
         <ExcessiveACNoise>FALSE</ExcessiveACNoise>
         <MuscleNoise>FALSE</MuscleNoise>
         <LeadDataCRC32>1853586814</LeadDataCRC32>
         <WaveFormData>
/P/8//z//P/6//r/+v/6//r/+v/6//r/+v/6//r/+v/6//r/+v/6//j/+P/4//j/+P/4
//j/+P/6//r/+v/6//j/+P/4//j/+P/4//j/+P/4//j/+P/4//j/+P/4//j/+P/4//j/
+P/2//b/9v/2//b/9v/2//b/9v/2//b/9v/2//b/9v/2//b/9v/2//b/9f/0//P/8v/y
//L/8v/y//L/8v/y//L/8v/y//L/8v/y//L/8v/y//D/8P/w//D/8v/y//L/8v/y//H/
8f/x/+//7//v/+//7//w//H/8f/x//H/8//z//P/9f/1//f/+v/6//r/+v/6//r/+f/3
//T/8f/u/+z/6P/m/+X/5P/j/+H/4P/g/9//3v/d/93/3P/c/9z/3f/f/+H/4v/k/+X/
5f/m/+f/6P/o/+j/6f/s/+z/7P/s/+v/6//r/+v/6//r/+3/7f/t/+3/7f/t/+//7//v
/+//7v/u/+7/7v/u//D/7//s/+n/6//v//T///8LABMAFgAcACoAPABIAE0ARAA2ACIA
DQDt/8T/p/+j/6L/oP+g/6b/o/+l/7H/u//A/8X/zv/Z/9//4//p/+3/7v/x//L/8f/z
//T/9P/0//X/9f/1//b/9v/2//b/9//3//b/9v/2//f/9//4//j/+P/3//f/9//3//n/
+f/5//r/+v/7//v/+//7//v/+//7//3//f/9//7//v/9//z/+//7//z//P/8//z//P/8
//z//v/+//7//v/9//3//f/9//3//f/9//3//f/9//3//f/9//3//v/+//z/+//7//r/
/P/9//3//f/7//v/+//7//r/+v/6//r//P/7//v/+//5//f/9v/2//f/9v/1//X/9f/1
//T/8//y//H/8f/w/+3/7f/t/+3/7P/r/+v/6v/p/+n/6f/p/+v/6//r/+r/6P/o/+j/
6P/q/+r/6v/q/+j/6P/o/+n/6f/p/+n/6v/q/+r/6v/q/+r/6//r/+v/7P/s/+z/7P/s
/+z/7f/t/+3/7f/t/+7/7P/s/+z/7P/t/+3/7f/u/+z/7P/s/+z/7P/s/+z/7P/s/+3/
7f/t/+//7//u/+7/7P/s/+3/7f/t/+3/7f/t/+//7//v/+//7//v/+//7//v/+//7//u
//D/8P/w//D/7//v/+//7//v/+//8P/w/+7/7v/u/+7/7v/u/+3/7f/v/+//7//v/+//
7//v/+7/7v/t/+3/7f/v/+//7//w/+7/7v/t/+3/7f/t/+3/7f/t/+3/7f/t/+z/7P/t
/+3/7//v/+//7v/u/+//7//u/+7/7v/u/+//7//v/+//7//u/+7/7f/t/+3/7f/u/+7/
7f/t/+3/7f/u/+7/7f/t/+//7v/u/+7/7f/t/+3/7f/u/+7/7v/u/+//7v/u/+7/7v/t
/+3/7f/s/+3/7f/s/+3/7v/s/+v/7P/u/+7/7v/u/+7/7v/u/+7/7f/t/+3/7f/v/+//
7//v/+7/7//v/+//7//x//H/8f/z//P/9f/2//b/9v/2//b/+P/3//X/8v/t/+r/6P/m
/+T/4//i/+H/3//e/97/3f/c/9v/2//c/9z/3P/d/93/3//g/+L/5f/l/+b/5//o/+j/
6P/p/+r/6v/q/+r/6//r/+v/6//r/+v/7f/t/+3/7f/t/+3/7f/v/+//7//w/+7/7v/u
/+7/7v/v/+7/6//r/+3/8P/5/wcAEQAUABgAJAA2AEQATQBKAD4ALAAXAPn/0v+x/6X/
pv+k/6L/pv+n/6n/sf+7/8D/xf/O/9f/3//j/+n/7//y//P/9P/1//P/9P/0//T/9f/2
//f/+f/6//j/+P/5//n//P/8//z//f/9//7//v/+//3//f/9//3/////////AAAAAAEA
AQABAP//////////AQABAAEAAgAFAAUABQAFAAMABAAEAAQABAAEAAQABAAGAAYABgAG
AAcABwAHAAcABwAHAAcABwAJAAkACQAJAAkACQAKAAoACgAJAAkACAAIAAkACQAJAAcA
BwAHAAcACAAIAAgACAAIAAcABwAHAAkABwAGAAYABQAEAAMAAwABAAEAAAD///////8A
AAAA/f/9//3//f/8//v/+//6//v/+//7//v/+//7//v/+v/6//r/+v/6//r/+v/6//r/
+v/6//r/+//7//v/+//8//7//v/+//7//v/////////+//7//v/+/wAAAAABAAEA////
////AAAAAAAAAAAAAAEAAQABAAIAAgACAAIAAgAEAAQABAAEAAQABQAFAAUAAwADAAIA
AgAEAAQABQAFAAMAAwADAAMABQAFAAUABQAFAAUABQAFAAcABwAHAAYABgAGAAYABgAH
AAcABwAHAAUABQAGAAYABgAGAAYABgAGAAYABQAFAAUABQAFAAUABwAHAAcABgAEAAMA
AwADAAUABQAFAAYABgAGAAUABQAFAAUABQAFAAcABwAHAAcABgAGAAcABwAFAAUABQAE
AAYABwAHAAYABgAGAAYABwAHAAcABwAHAAgACAAHAAcABQAFAAYABgAFAAUABQAFAAgA
CAAHAAcABwAGAAYABgAFAAUABQAFAAYABgAGAAYABQAEAAQABAAGAAUABQAFAAYABQAE
AAQABAAEAAQABAAEAAQABAADAAMAAwADAAMAAwADAAMABAAFAAUABQAFAAcABwAHAAkA
CQALAAwADAAMAAwADAAOAA0ACwAIAAMAAAD+//z//P/7//r/+f/1//T/9P/z//L/8f/x
//L/8P/w//H/8f/1//b/+P/7//n/+v/7//z//v/+////AAAAAAAAAAABAAMAAwADAAMA
AgADAAIAAQADAAMAAwADAAEAAQABAAIAAgACAAIAAgACAAMAAgABAP////8CAAsAFwAh
ACQAJgAuAD4ATgBXAFgAUABAADMAJQAEAN//y//E/8D/uv+8/7//v//B/8n/1P/Z/+D/
6f/x//X/+/8BAAQABwAKAAkACQAJAAgABwAHAAkACQAKAAoADAAMAA0ADQAOAA4ADgAP
AA8AEAAQABAAEQARABEAEQARABEAEQASABAAEQARABEAEQARABEAEQARABEAEQASABMA
EwATABMAFQAWABYAFgAUABQAFAAUABQAFAAUABQAFQAVABUAFQAVABUAFQAVABcAFwAX
ABcAFQAVABYAFgAWABUAFQAUABQAFQAVABUAEwATABMAEwAUABQAFAAUABIAEQARABEA
EQAPAA4ADgAPAA4ADQANAAsACwAKAAkACgAJAAkACAAHAAcABwAHAAYABQAFAAQAAwAD
AAMAAwABAAEAAQAAAAAAAAAAAAAAAgACAAIAAgAAAAAAAAABAAMAAwADAAQABAAEAAQA
BAAGAAcABwAHAAYABgAGAAYABgAGAAcABwAHAAcABwAIAAgACAAIAAgABwAHAAcACAAI
AAgACAAIAAgACAAIAAgACAAJAAkACQAHAAcABgAGAAgACAAJAAkABwAHAAcABwAHAAcA
BwAHAAcABwAHAAcABwAHAAcABgAGAAYABgAGAAUABQAFAAUAAwADAAQABAAEAAQABAAE
AAQABAADAAMABQAFAAUABQAFAAUABQAEAAQAAwADAAMAAwADAAMABAAEAAQAAwADAAMA
AwADAAMAAwADAAMAAwACAAIAAwADAAMAAwADAAIAAAABAAEAAAACAAIAAgADAAEAAQAB
AAEAAgACAAEAAQABAAEAAgACAAEAAQABAAEAAAAAAP////////7//v/+/wEAAQABAAEA
AAAAAAAAAAD///7//v/+/wAA/////////v/+//7//v/+//7//v/+//7//v/7//v/+//7
//3//f/9//3//P/9//3//f/9/////////wEAAQADAAQABAAEAAQABAAEAAMAAQD+//v/
+P/2//T/8v/x//D/7//t/+z/7P/r/+j/5//n/+j/6P/o/+n/6f/r/+z/7v/x//H/8v/z
//T/9v/2//f/+P/2//b/9v/3//f/9//3//f/9//5//n/+f/3//f/9//3//n/+f/5//r/
+v/6//r/+v/6//n/+P/3//f/+f/+/wkAFQAhACQAKgA2AEQAUgBZAFIARAAwABkA/f/U
/7X/rf+u/6z/rP+w/7P/s/+7/8f/zv/T/9z/5f/r//H/9f/7//z//f8AAP////8CAAIA
AgADAAMAAwAEAAQABgAGAAcABwAHAAYABQAFAAcACAAIAAgACQAJAAkACQAJAAkACQAK
AAoACwALAAsACwALAAsACwANAA0ADQAOAA0ADQANAA0ADQAOAA4ADgAQABAAEAAQAA4A
DgAOAA4ADwAPAA8ADwAPAA8ADwAPABEAEQARABEAEQARABIAEgAQAA8ADwAOAA8AEQAS
ABMAEwATABMAEwASABIAEgASABAADwAPAA8ADwANAAwADAANAAwACwALAAsACwAKAAkA
CAAHAAcABgAHAAcABwAHAAYABQAFAAQAAQABAAEAAQABAAEAAQAAAAAAAAAAAAAAAAAA
AAAAAAD+//7//v///wEAAQABAAIAAgACAAIAAgACAAMAAwADAAIAAgACAAIAAgACAAMA
AwADAAMAAwAEAAIAAgACAAIAAwADAAMABAACAAIAAgACAAIAAgACAAIAAgADAAMAAwAB
AAEAAAAAAAIAAgADAAMAAQABAAEAAQADAAMAAwADAAMAAwADAAMAAQABAAEAAAACAAIA
AgACAAEAAQABAAEA/////wAAAAAAAAAAAAAAAAAAAAD////////////////////////+
//7//f/9//3//f/9//3//v/+//7//f/9//3//f/9//3//f/9//3//f/8//z//f/9//v/
+//7//r//P/9//3//P/8//z//P/9//3//f/9//3/+v/6//n/+f/7//v//P/8//v/+//7
//v//P/8//v/+//9//z//P/8//z/+//6//n//P/8//z//P/7//r/+v/6//r/+f/5//n/
/P/8//r/+v/6//r/+v/6//r/+v/5//n/+f/5//n/+f/5//n/+v/7//v/+//7//3//f/9
//////8BAAIAAgACAAIAAgACAAEA///8//f/9P/y//D/7v/t/+z/6//p/+j/6P/n/+j/
5//n/+j/6P/o/+n/6f/r/+z/7v/x//H/8v/z//T/8v/y//P/9P/0//T/9P/1//X/9f/1
//X/9f/3//f/9//1//X/9f/1//f/9//3//j/+P/4//j/+P/4//X/9P/z//X/9//+/wkA
FwAfAB4AJAA0AEYAUgBVAEwAOgAmAA0A6//A/6v/p/+q/6r/rP+w/6//sf+9/8X/yP/P
/9j/4f/n/+//9f/1//T/9f/4//n/+f/6//r/+v/7//v/+//8//z//P/8//3//f/+//7/
/v////3//v/+//7/AQABAAEAAQACAAMABAAGAAYABwAHAAcACQAJAAkACQAHAAcABwAI
AAkACQAJAAkACwAMAAwADAAMAAwADAAMAAwADAAMAAwADQANAA0ADQANAA0ADQANAA0A
DQANAA0ADQANAA4ADgAOAA0ADQAMAAwADQANAA0ADwAPAA8ADwAMAAwADAAMAA4ADQAN
AA0ACwAJAAgACAAHAAYABQAFAAcABwAGAAUABgAFAAUABAACAAEAAAD///7//f/9//z/
/f/9//3//f/7//v/+//6//z//P/8//z//P/8//z//P/8//z//P/9/////////wAAAAAA
AAAAAAD+/////////wAAAAAAAAAAAAAAAAEAAQADAAMAAwAEAAQABAAEAAQAAwADAAMA
BAAEAAQABAAEAAYABgAGAAYABAAFAAUABQAHAAcABgAGAAYABgAHAAcABwAHAAcABwAH
AAcABwAHAAkACQAJAAkACQAJAAkACAAGAAYABgAGAAkACQAJAAkABwAHAAgACAAIAAgA
CAAIAAYABgAFAAUABwAHAAcABwAJAAkACQAIAAgABwAHAAcABwAHAAcACAAGAAYABQAF
AAcABwAHAAcACQAJAAkACQAIAAgACQAJAAcABwAHAAYABgAHAAcABgAIAAgACAAJAAkA
CQAJAAkACAAIAAcABwAHAAcACAAIAAsACwALAAsACwAKAAgABwAJAAgACAAIAAkACQAJ
AAkACAAIAAgACAALAAoACgAKAAoACgAKAAgACAAIAAgACQAJAAkACQAJAAkACQAJAAoA
CwALAAsACwANAA0ADQANAA0ADwAQABEAEgATABQAFAATABEADgALAAgABgAEAAIAAQAA
AP///f/8//z/+//6//n/+f/6//j/+P/5//n/+f/6//z//////wAAAQACAAQABAAFAAYA
CAAIAAgACQAHAAcABwAHAAcACQAJAAkACQAJAAkACQAHAAcABwAIAAoACgAKAAoACAAH
AAgABwAFAAcACgARABkAJQAqACoAMABAAFIAXwBiAFoASgA/ADEAGADx/9X/yv/I/8T/
wv/F/8n/yf/P/9j/3//k/+3/9//9/wEABQAIAAkADAANAA8AEAAQABAAEQARABEAEgAS
ABIAEgATABMAFAAUABQAFQATABQAFAAUABUAFQAVABUAFwAXABcAGAAYABkAGQAZABkA
GQAZABkAGQAZABkAGgAbABsAGwAbABkAGgAaABoAHAAcABwAHAAcABwAHAAcABsAGwAb
ABsAGwAbABsAGwAbABsAGwAbABsAGwAcABwAGgAZABkAGAAYABkAGQAZABsAGwAbABsA
GAAYABgAGAAWABUAFQAVABcAFQAUABQAEwASABEAEQARABEAEAAPAAwACwALAAoACQAJ
AAkACQAIAAcABwAGAAUABQAFAAUAAwADAAMAAgAAAAAAAAAAAAIAAgACAAIAAgACAAIA
AwADAAMAAwAEAAQABAAEAAQABAAFAAUABQAGAAYABgAGAAYABgAHAAcABwAHAAcACAAG
AAYABgAGAAUABQAFAAYABgAGAAYABgAGAAYABgAGAAYABwAHAAcABwAHAAYABgAGAAYA
BwAHAAUABQAFAAUABQAFAAUABQAFAAUABQAFAAUABQAFAAQAAgACAAIAAgADAAMAAwAD
AAEAAQACAAIAAgACAAIAAgACAAIAAQABAP//////////AQABAAEAAAAAAP//////////
/////wAAAAAAAP///////////////////////////v/+///////////////+//7/////
//7//v/+//7///////////////7//v/9//3//f/9//7//v/9//3//f/9//7//v/9//3/
/f/8//z//P/9//3//f/9//z//P/8//z//f/8//z//P/+//3//f/9//z/+//8//7//v/+
//7//P/8//z//P/9//3//f/9//v/+//7//v//P/9//3//f/9/////////wEAAQADAAQA
BAAEAAQABAAEAAMAAQD+//v/+P/2//T/8v/x//D/7//r/+r/6v/p/+j/5//n/+j/6v/q
/+v/6//r/+z/7v/x//P/9P/1//b/9v/2//f/+P/4//j/+P/5//n/+f/5//n/9//5//n/
+f/7//v/+//7//v/+//7//z/+v/6//r/+v/8//v/9v/1//f/+/8CAA8AGwAjACQAKgA6
AEoAVgBXAEwAOgAkAA0A5/++/63/r/+u/6z/sP+y/6//tf/D/8v/zv/V/+D/5//t//H/
9//9//7/+//8/////f8AAAAAAAABAAEAAQACAAIAAgACAAMAAwAEAAQABAAFAAUABgAG
AAYABwAHAAcABwAHAAcABwAIAAYABwAHAAcACQAJAAkACQAJAAkACQAKAAkACQAJAAkA
BwAIAAgACAAIAAgACAAIAAgACAAIAAgACQAJAAkACQALAAsACwALAAkACQAJAAkACQAJ
AAoACgAMAAsACwAKAAoACwALAAsACwALAAsACwAKAAoACgAKAAgABwAHAAcACQAHAAYA
BgAFAAQAAwADAAEAAQAAAP///v/9//3//P/7//v/+//7//r/+f/5//j/9//3//f/9//3
//f/9//2//T/9P/0//T/9v/2//b/9v/2//b/9v/3//f/9//3//j/+P/4//j/+P/4//n/
+f/5//j/+P/4//j/+v/6//v/+//7//v/+//8//z//P/8//z/+//7//v//P/8//z//P/8
//z//P/8//z/+v/7//v/+//9//3//P/8//z//P/9//3//f/9//3//f/9//3//f/9//3/
/f/9//3//f/9//3//P/+//7//v/+/////////////f/9//7//v/+//7//v/+//7//v/9
//3//f/9//3//f/////////+//z/+//7//v//f/9//3//v/+//7//f/9//3//f/9//3/
/f/9//3//f/8//z//f/9//3//f/9//z//P/9//3//P/8//z//P/9//3//f/9//3//v/+
//3//f/9//3//v/+////////////AAAAAP////////7//v/+////////////AAAAAAAA
AAD///7//v/+/wAAAQAAAAAAAAAAAAAAAAAAAAAAAAABAAEAAQABAAEAAQABAAEABAAF
AAUABQADAAUABQAFAAkACQALAAwADAAMAAwADAAMAAsACQAGAAMAAAD+//z//P/7//r/
+f/3//b/9v/1//T/8//z//T/9P/0//X/9f/1//b/+P/7//3//v///wAAAgACAAMABAAE
AAQABAAFAAMAAwADAAMAAwAFAAUABQAHAAcABwAHAAcABwAHAAgACAAIAAgACAAIAAcA
BgADAAMABQAKABMAHwArAC4AMgA+AFAAYABlAGAAUgA+ACsAEwDu/83/xf/E/8T/wP/C
/8H/wf/J/9X/3P/f/+j/8//7//3/AwAHAAgACQAMAA0ADQAOAA4ADgAPAA0ADQAOAA4A
DgAOAA8ADwASABIAEgATABEAEgASABIAEwATABMAEwATABMAEwAUABIAEwATABMAFQAV
ABUAFQAVABUAFQAWABUAFQAVABUAFwAYABgAGAAWABYAFgAWABgAGAAYABgAFwAXABcA
FwAVABUAFQAVABcAFwAXABcAFwAXABgAGAAYABcAFwAWABQAFQAVABUAFQAVABUAFQAS
ABIAEgASABQAEwATABMAEwARABAAEAAPAA4ADQANAA0ADQAMAAsACQAHAAYABAAEAAUA
BgAHAAQAAwADAAIAAQABAAEAAQABAAEAAQAAAAAAAAAAAAAAAgACAAIAAgAAAAAAAAAB
AAMAAwADAAQABAAEAAQABAAEAAUABQAFAAYABgAGAAYABgAGAAcABwAHAAcABwAIAAYA
BgAGAAYABwAHAAcACAAGAAYABgAGAAgACAAIAAgACAAJAAkACQAJAAkACAAIAAYABgAH
AAcACQAJAAkACQAJAAkACQAJAAkACQAJAAkACQAJAAkACAAIAAgACAAIAAkACQAJAAkA
BQAFAAYABgAGAAYABgAGAAYABgAFAAUABwAHAAcABwAHAAcABwAGAAYABQAFAAUABwAH
AAcACAAIAAgABwAHAAUABQAFAAUABQAFAAUABQACAAIAAwADAAUABQAFAAQABAAFAAUA
BAACAAIAAgADAAMAAwADAAMABAAEAAMAAwADAAMABAAEAAMAAwADAAMABAAEAAMAAwAF
AAQABAAEAAQAAwACAAEABAAEAAQABAAFAAQABAACAAIAAgACAAQABAAEAAQABQAFAAUA
BQADAAMAAwADAAYABwAHAAcABQAHAAcABwALAAsADQAOAAwADAAMAAwADAALAAkABgAF
AAIAAAD+//r/+f/4//f/9//2//b/9f/y//H/8f/y//T/9P/1//X/9//4//r//f/9//7/
//8AAAAAAAABAAIAAgACAAIAAwAFAAUABQAFAAUABwAHAAcABQAFAAUABQAFAAUABQAG
AAgACAAIAAgACgAHAAYABQAFAAUACAATAB0AIwAmACgANABCAFAAVwBWAEwAPgA1ACcA
BgDj/9H/yv/E/77/wv/L/83/y//N/9T/2//i/+3/9f/7/wEABQAGAAcADAALAAsADAAM
AAwADQANAA0ADgAOABAAEAARABEAEAAQABAAEQARABIAEgASABEAEQARABEAEQARABEA
EgAUABUAFQAVABMAEwATABMAEwATABMAFAAVABUAFQAVABUAFgAWABYAFAAUABQAFAAU
ABQAFAAUABUAFQAVABUAFQAVABUAFQAVABUAFQAVABUAFQAWABYAFgAVABUAFAASABMA
EwATABMAEwATABMAEgASABIAEgASABEAEQARAA8ADQAMAAwADQAMAAsACwAJAAkACAAH
AAYABQAFAAQAAwADAAMAAwACAAEAAQAAAP///////////////////v8AAAAAAAAAAP7/
/v/+//7/AAAAAAAAAQABAAEAAQACAAIAAgACAAIAAgADAAMAAwAEAAQABAAEAAIAAgAD
AAMABQAFAAUABgAEAAQABAAEAAUABQAFAAYABgAGAAYABgAGAAYABgAGAAYABwAHAAcA
BwAHAAYABgAGAAYABwAHAAUABQAFAAUABQAFAAUABQAFAAUABQAFAAMAAwADAAIABAAE
AAQABAAFAAUABQAFAAMAAwAEAAQAAgACAAIAAgAEAAQAAwADAAMAAwADAAMAAwADAAMA
AgACAAEAAQABAAMAAwADAAQAAwACAAAA//8BAAEAAQABAAEAAQABAAEAAAAAAAEAAQAB
AAEAAQAAAAAAAQABAAAAAAAAAAAAAQD//////////wAAAAD//////////wAAAAD/////
/////wAAAAD/////AQAAAAAAAAD///////////7//v/+//7////+//7//v8AAP//////
//7///8AAP7//v/+//7//v/+//7//v/9//3//f/9//3//f/9//3//v////////8BAAMA
AwADAAMAAwAFAAYACAAIAAgACAAGAAUAAwAAAP///P/6//j/9P/z//L/8f/v/+7/7v/t
/+7/7f/t/+7/7v/u/+//7//v//D/8v/1//f/+P/5//r/+v/6//v//P/+//7//v////3/
/f/9//3//f///////////////////////////wAAAAAAAAAAAAACAP///v//////AQAG
ABEAHQAnACoAMAA+AFAAXABhAFgARgAyAB8A///U/7n/tf+2/7L/tP+8/7n/uf/F/9H/
1v/Z/+T/7//z//f//f8DAAQABQAGAAcABwAKAAoACgALAAsACwAMAAwADgAOAA8ADwAQ
ABAAEAARABEAEgASABIAEwATABMAEwARABEAEQASABQAFQAVABUAFQAVABUAFQAXABcA
FwAYABcAFwAXABcAFwAYABgAGAAYABgAGAAYABgAGAAYABgAGQAZABkAGQAbABsAGwAb
ABsAGwAbABsAGwAbABwAHAAcABsAGwAaABoAGwAbABsAHQAdAB0AHQAaABoAGgAaABoA
GQAZABkAGwAZABgAGAAXABYAFQAVABUAFQAUABMAEgARABEAEAAPAA8ADwAPAA4ADQAN
AAwACwALAAsACwALAAsACwAKAAoACgAKAAoACgAKAAoACgAKAAoACgALAAsACwALAAwA
DAAMAAwADAAMAA0ADQANAA4ADgAOAA4ADAAMAA0ADQAPAA8ADwAQABAAEAAQABAADwAP
AA8AEAAQABAAEAAQAA4ADgAOAA4ADgAPAA8ADwARABEAEAAQABAAEAARABEAEQARABEA
EQARABEAEQARABEAEQARABEAEQARABEAEAAQABAAEAAQABEAEQARABEADwAPABAAEAAQ
ABAAEAAQABIAEgARABEADwAPAA8ADwARABEAEQAQABAADwAPAA8ADwAPAA8AEAAOAA4A
DQANAA0ADQANAA0ADQANAA0ADQAOAA4ADwAPAA8ADwAPAA4ADgAPAA8ADgAMAAwADAAN
AA0ADQANAA0ADgAOAA0ADQANAA0ADgAOAA0ADQANAA0ADAAMAAsACwAMAAwADQAOAA8A
DwAPAA8ADgAOAA4ADgAPAA4ADgAOAA4ADQANAA0ADgAPAA8ADgAPAA4ADAAMAAwADAAO
AA4ADgAOAA8ADwAPAA8ADwAPAA8ADwAQABEAEQARABEAEwATABMAEwATABUAFgAYABgA
GAAYABgAFwAVABIADwAMAAoACAAEAAMAAgABAAEAAAAAAP///v/9//3//v8AAAAAAQAB
AAEAAgAEAAcABwAIAAkACgAKAAoACwAMAAwADAAMAA0ADQANAA0ADQANAA8ADwAPAA8A
DwAPAA8ADwAPAA8AEAAQABAAEAAQABIAEQAOAA8ADwARABYAIQAtADcAOgBAAE4AYABu
AHEAaABWAEIAKQAHAN7/x//D/8b/xP/E/8j/y//N/9f/4//o/+v/9P///wcACwANAA8A
EgAVABYAGQAZABgAGAAYABkAGQAZABoAGgAcABwAHQAdABwAHAAcAB0AHwAgACAAIAAh
ACEAIQAhACEAIQAhACIAIgAjACMAIwAjACMAIwAjACMAIwAjACQAJQAlACUAJQAlACYA
JgAmACYAJgAmACYAJgAmACYAJgAnACcAJwAnACcAJwAnACcAJwAnACcAJwAnACcAKAAo
ACoAKQApACgAKAApACkAKQApACkAKQApACgAKAAoACgAKAAnACcAJwAnACUAJAAkACUA
JAAjACMAIQAhACAAHwAeAB0AHQAcAB0AHQAdAB0AGgAZABkAGAAXABcAFwAXABcAFwAX
ABYAGAAYABgAGAAYABgAGAAYABYAFgAWABcAFwAXABcAGAAaABoAGgAaABgAGQAZABkA
HAAcABwAHAAcABwAHQAdAB0AHQAdAB4AHAAcABwAHAAdAB0AHQAeAB4AHgAeAB4AHgAe
AB4AHgAeAB8AHwAfAB8AHwAeAB4AHgAeAB8AHwAfAB8AHwAfAB4AHQAcABsAHQAdAB0A
HQAdAB0AHQAcABwAHAAcABwAHQAdAB0AHQAbABsAHAAcABwAHAAcABwAHgAeAB0AHQAb
ABsAGwAbAB0AHQAdABwAHAAbABsAGwAdAB0AHQAeAB4AHgAdAB0AGwAbABsAGwAdAB0A
HQAdABoAGgAbABsAHQAdAB0AHAAcAB0AHQAcABwAHAAcAB0AHwAfAB8AHwAeAB4AHQAd
AB0AHQAeAB4AHwAfAB8AHwAgACAAHwAfAB8AHgAeAB4AHwAfAB8AHwAeAB4AHgAeAB8A
HgAeAA==
         </WaveFormData>
      </LeadData>
      <LeadData>
         <LeadByteCountTotal>10000</LeadByteCountTotal>
         <LeadTimeOffset>0</LeadTimeOffset>
         <LeadSampleCountTotal>5000</LeadSampleCountTotal>
         <LeadAmplitudeUnitsPerBit>4.88</LeadAmplitudeUnitsPerBit>
         <LeadAmplitudeUnits>��V</LeadAmplitudeUnits>
         <LeadHighLimit>2147483647</LeadHighLimit>
         <LeadLowLimit>268435456</LeadLowLimit>
         <LeadID>V2</LeadID>
         <LeadOffsetFirstSample>0</LeadOffsetFirstSample>
         <FirstSampleBaseline>0</FirstSampleBaseline>
         <LeadSampleSize>2</LeadSampleSize>
         <LeadOff>FALSE</LeadOff>
         <BaselineSway>FALSE</BaselineSway>
         <ExcessiveACNoise>FALSE</ExcessiveACNoise>
         <MuscleNoise>FALSE</MuscleNoise>
         <LeadDataCRC32>3333032602</LeadDataCRC32>
         <WaveFormData>
AgACAAIAAgAAAAAAAAAAAAIAAgACAAIAAAAAAAAAAAAAAAAAAAAAAP7//v/+//7//P/8
//z//P/8//z//P/8//r/+v/6//r/+v/6//r/+v/6//r/+v/6//j/+P/4//j/+v/6//r/
+v/5//j/9//2//b/9v/2//b/9v/2//b/9v/2//b/9v/2//b/9v/2//b/9P/0//T/9P/0
//T/9P/0//T/9P/0//T/9P/0//T/9P/y//L/8v/y//L/8v/y//L/9P/0//T/9P/y//L/
8//z//H/8f/x//D/8v/z//P/8//z//P/9P/0//b/9v/2//f/9//3//j/+P/4//j/+P/4
//j/9v/1//T/8P/w//H/8f/y//L/8P/w//D/7//u/+7/7f/t/+7/7//x//H/8v/y//D/
7v/t/+3/6f/p/+n/6f/s/+7/7v/u/+3/7f/t/+v/6//r/+v/7P/s/+z/7P/s/+//7//v
/+//7f/t/+3/7v/u//D/8//4//7/CQAcADEATwByAI0AmwClALgA0ADdANcAvACSAFcA
EADG/4//av9C/xn/BP8S/yj/QP9Y/3H/hv+W/6P/sf/A/8v/1f/g/+b/6f/r/+7/8P/x
//P/9f/1//f/9f/2//j/+f/7//z//f/9//3///////////8AAAEAAQABAAEAAQACAAIA
AgACAAMABQAFAAUABQAFAAUABQAFAAYABgAGAAYABwAHAAgACAAIAAkACQAJAAkACgAK
AAsACwALAAwADQANAA4ADgAPAA8AEQASABIAEgAUABQAFAAVABcAGAAYABcAGAAZABkA
HAAdAB4AHwAgACEAIgAiACMAIwAjACUAKAApACkAKQAqACoAKgAqACsAKwArACsAKwAr
ACsAKQAoACgAJwAmACYAJAAjACIAHwAdABwAGwAZABcAFgAWABcAFAATABEAEAAOAA0A
DQAMAAsACgAJAAgABgAFAAUABAADAAIAAQABAAAA///+//3//f/8//v/+//6//n/+P/3
//f/9v/2//X/9f/0//P/9P/0//P/8v/w/+//7//u/+7/7//v/+7/7v/u/+7/7//v/+//
7//v//L/8v/y//L/8f/x//H/8v/y//P/9P/0//T/9f/2//b/9f/2//f/9//3//j/+P/4
//n/+f/5//v//P/8//z//P/8//z//P/8//3//f/9//3//f/9//z//P/8//z//P/8//z/
/P/7//v/+f/5//j/+P/4//j/+P/4//n/+f/5//j/9v/2//b/9v/4//f/9//3//b/9v/2
//X/9f/1//X/9f/1//X/9P/0//T/9P/0//T/9v/2//b/9v/z//P/8//z//L/8v/y//L/
8//z//P/8//z//L/8v/y//L/8v/y//L/8v/y//H/8f/y//L/8v/x//P/9P/0//T/9P/z
//L/8f/x//H/8f/x//P/9f/w/+7/8P/y//L/8v/y//L/8v/y//L/8v/z//P/8//z//P/
8v/y//H/8f/x//H/8//0//T/9v/2//b/9//3//f/+P/4//j/+P/4//j/+P/2//X/9P/y
//L/8//z//T/9P/y//L/8v/v/+7/7v/v//H/8v/z//P/8f/y//L/8v/y//H/8f/v/+//
7//v//D/8P/w//D/7//x//H/7//v/+//7//w//D/8P/w//D/8f/x//H/8f/x//H/8f/y
//L/9P/3//r//v8HABYAKQBHAGwAiwCdAKUAtgDOAN0A3wDMAKgAcwAsAOL/o/96/1b/
K/8K/wr/IP84/1L/bf+C/5T/of+v/77/yf/T/97/6P/t/+//8v/0//X/9f/3//f/+f/7
//z//v//////AAABAAEAAwAFAAUABQADAAQABQAFAAUABQAFAAYACAAIAAgACQAJAAkA
CQAJAAkACQAJAAkACgAKAAoACgANAA0ADgAOAA4ADwAPAA8ADwAQABAAEQARABEAEgAT
ABMAFAAUABUAFQAXABgAGAAYABoAGgAaAB0AHwAgACAAIQAiACMAIwAiACMAJAAlACYA
JwAoACgAKgArACwALwAuAC8ALwAvADIAMgAyADIAMQAxADEAMQAxADEAMQAvADAAMAAv
AC4ALAAqACkAKAAnACUAJAAjACMAIQAgACAAHwAcABsAGQAYABYAFQAVABIAEQAQAA8A
DgAMAAsACwAMAAsACgAJAAkACAAHAAYABQAFAAQAAwADAAIAAQAAAAEAAQAAAAAA/f/9
//z/+//6//r/+f/4//r/+f/5//j/9v/3//f/9v/2//b/9v/3//f/9//3//f/+P/4//j/
+P/5//n/+f/6//j/+f/6//r//P/9//7//v///wAAAQABAAEAAgACAAIAAwADAAMABQAE
AAQABAAEAAUABgAHAAgABwAHAAcABwAHAAcABgAGAAgACAAIAAgACAAIAAcABwAFAAUA
BAAEAAYABgAGAAYABQAFAAUABAAEAAQABAAEAAQAAwADAAMAAAAAAAAA//8AAAEAAgAD
AAMAAwACAAIAAAAAAAAAAAAAAAAAAAAAAP///////////v/+//7//v///////////wEA
AAAAAAAAAAAAAAAAAAAAAAAA//////7//v/+//3//f/+//7//v/////////////////+
//z//P/8//z//v/+//7//v/8//3//f/9///////+//7//////////////wAAAAACAAIA
AgADAAMAAwAEAAQABAAEAAQABAAEAAIAAQAAAP7//v//////AAAAAP7//v/+//3//P/8
//3//f/+//////8BAAIAAgACAP7//f/9//v//f/9//3//v/+//7//v/9///////9//3/
/f/9//7//v/+//7//v///////////////////wAAAAAAAAMACAAOABcAIgA1AE8AcgCP
AJ8ApQCyAMYA2QDbAMoAqABzADIA8P+z/4j/Yv85/xz/IP80/0b/Wv9z/4j/nP+r/7n/
xv/V/+H/7P/2//v///8CAAQAAwADAAUABQAHAAkACgAMAA0ADQAOAA8ADwANAA8ADwAP
ABEAEgATABMAEQARABEAEgAUABQAFAAVABcAFwAXABcAFQAVABUAFQAYABgAGAAYABcA
FwAYABgAGgAbABsAGwAZABoAGgAbAB0AHQAeAB8AHwAgACAAIQAfACEAIgAiACIAJAAk
ACQAJQAnACgAKAAnACgAKQApACoAKwAsAC0ALgAvADAAMAAzADMAMwA1ADQANQA1ADUA
NgA2ADYANgA5ADkAOQA5ADgANwA2ADMANAA0ADMAMgAyADAALwAuAC0AKwAqACkAJQAj
ACIAIgAhAB4AHQAbABgAFgAVABUAFAATABIAEQAQAA4ADQANAA4ADQAMAAsACQAIAAcA
BgAHAAcABgAFAAMAAgABAAAA//////7//v/9//3//P/7//r/+v/5//j/+v/5//n/+P/2
//f/9//2//b/9v/2//f/9//3//f/9//4//j/+P/4//v/+//7//z/+v/7//z//P/8//3/
/v/+////AAABAAEAAQACAAIAAgADAAMAAwAFAAYABgAGAAYABgAGAAYABgAHAAcABwAH
AAUABQAEAAQABgAGAAYABgAGAAYABQAFAAMAAwACAAIAAgACAAIAAgABAAEAAQAAAAAA
AAAAAAAAAAD////////8//z//P/7//3//f/9//3/+//7//r/+v/8//z//P/8//r/+v/6
//r/+f/5//n/+f/6//r/+v/6//v/+//7//v/+//6//r/+v/4//j/+P/4//r/+v/5//n/
+P/4//j/9//3//j/+P/4//f/9//3//f/9//2//T/9P/0//T/9P/0//T/9P/0//X/9f/1
//X/9f/0//T/9f/1//X/9f/z//T/9P/2//b/9v/3//f/+f/6//r/+v/4//j/+P/4//j/
9//2//T/8v/z//P/9P/0//L/8v/y//H/8P/w//H/8f/y//P/8//1//b/9v/2//L/8f/x
/+//7//v/+//8P/w//D/8P/v/+//7//t/+3/7f/t/+7/7v/u/+7/7v/v//H/8f/x//H/
7//v//D/8P/w//P/+P8AAAkAGAAtAEsAbgCJAJsApQC0AMoA2QDZAMAAlgBdABYAzP+T
/2z/SP8b/wT/DP8k/zz/VP9t/4L/kv+f/6//vv/J/9H/3P/k/+f/6f/s/+7/7//x//P/
8//1//X/9v/4//n/+f/6//v/+//5//v/+//7//3//v//////AQABAAEAAgAAAAAAAAAB
AAMAAwADAAMAAwADAAMAAwAEAAQABAAEAAMAAwAEAAQABAAFAAUABQAFAAYABgAHAAcA
BwAIAAkACQAKAAoACwALAA0ADgAOABAAEgASABIAEQATABQAFAATABQAFQAVABcAGQAb
AB0AHAAdAB4AHgAhACEAIQAjACIAIwAjACMAJAAkACQAJAAnACcAJwAnACUAJQAlACMA
JAAkACMAIgAiACAAHwAeABsAGQAYABcAFQATABIAEgARAA4ADQALAAoACAAHAAcABAAD
AAIAAQAAAP7//f/9//7//f/8//v/+//6//n/+P/3//f/9v/1//P/8v/x//D/7//v/+7/
7v/t/+3/7P/r/+r/6v/p/+j/5v/l/+X/5P/k/+X/5f/k/+T/5P/k/+X/5f/l/+X/5f/k
/+T/5P/k/+b/5//o/+r/6P/p/+r/6v/s/+3/7v/u/+//8P/x//H/8f/y//L/8v/z//P/
8//1//T/9P/0//T/9P/0//T/9P/1//X/9f/1//X/9f/0//T/9P/0//T/9P/0//T/8//z
//P/8//y//L/8v/y//L/8v/x//H/8f/w//D/8P/w//D/8P/v/+//7//u/+7/7v/t/+3/
7f/t/+3/7f/t/+z/7P/s/+z/7P/s/+z/7P/s/+z/6//r/+v/6//o/+j/6P/o/+n/6f/p
/+n/6f/o/+j/6P/o/+j/6P/o/+j/6P/n/+f/6P/o/+j/5//n/+j/6P/o/+f/5//n/+f/
5//o/+b/5v/m/+b/5v/m/+b/5v/k/+X/5f/l/+f/5//m/+b/5//n/+f/5//n/+j/6P/q
/+r/6v/r/+v/6//s/+z/7P/s/+z/7P/s/+j/5//m/+T/5v/n/+f/6P/m/+T/5P/k/+X/
5P/k/+X/5f/m/+f/5//l/+b/5v/m/+T/4//j/+H/4f/h/+H/4v/k/+T/5P/j/+H/4f/f
/9//4f/h/+L/4v/i/+L/4v/j/+P/4//j/+P/4//j/+T/5P/o/+n/7v/2/wMAFAAtAE8A
dACNAJcAoQC2AMwA1wDNAK4AgABBAPT/rv97/1b/Lv8H//r+Cv8k/zz/Vv9v/4L/jv+b
/6v/uP/D/9H/3P/g/+H/4//m/+b/6f/r/+3/7f/v/+//8P/y//P/8//0//X/9f/1//f/
9//3//f/+P/5//n/+//7//v//P/9//7///8BAAMAAwADAAMABQAFAAUABQAGAAYABgAG
AAcABwAIAAgACgALAAsACwALAAwADAANAA0ADQAOAA8ADwAQABAAEQATABUAFgAWABYA
GAAYABgAGQAbABwAHAAbABwAHQAdACAAIQAiACMAJgAnACgAKAAnACcAJwApACoAKwAr
ACsALgAuAC4ALgAtAC0ALQAtAC8ALwAvAC0ALgAuAC0ALAAqACgAJwAmACUAIwAiACEA
IQAfAB4AHgAbABgAFwAVABUAFAAUABUAEgARABAADwAOAAwACwALAAoACQAIAAcABwAG
AAUABAADAAMAAgABAAEAAAD///7//f/9//z//P/7//v/+v/5//j/+P/3//b/+P/3//f/
9v/0//X/9f/0//b/9v/2//f/9f/1//X/9f/4//j/+P/4//n/+f/5//r/+v/7//z//P/8
//3//v/+////AAABAAEAAQACAAIAAgADAAMAAwAFAAYABgAGAAYACAAIAAgACAAHAAcA
BwAHAAcABwAGAAYABgAGAAYABgAIAAgABwAHAAcABwAGAAYABAAEAAQABAADAAMAAwAC
AAQABAAEAAQABAADAAMAAwAEAAQABAADAAEAAQABAAEAAQABAAAAAAACAAIAAgACAAIA
AgACAAIAAQABAAEAAQAAAAAAAAAAAAEAAQABAAEA///+//7//v8AAAAAAAAAAP7//v/9
//3//v/+//7//f8BAAIAAAAAAAAAAAAAAP7//v/+//7//v///////////////v/+/wEA
AQABAAEAAQACAAIABAACAAIAAwADAAQABgAHAAgABgAGAAYABgAEAAMAAgAAAAAAAQAB
AAIAAgAAAAAAAAABAAAAAAABAP//AAABAAEAAwAEAAQABAAAAP/////9//3//f/9//7/
AgACAAIAAQD//////f/9//3//f/+//7//v/+//7////9//3//f/9//7///8BAAIAAAD/
/wQADAATAB4ALwBFAGQAgwCZAKMArAC+ANUA3wDUALgAiwBOAAYAxf+W/3D/Rf8k/xz/
LP9C/1b/bf+E/5b/pf+z/8L/0//f/+j/8P/1//f/+v/+/wEAAwAFAAUABwAFAAYACAAJ
AAkACgALAAsACwANAA0ADQALAAwADQANAA8ADwAPABAAEAAQABAAEQARABEAEQARABMA
EwATABMAFAAUABQAFAAVABUAFgAWABQAFQAVABUAFwAYABgAGQAbABsAHAAdABsAHAAc
AB0AGwAdAB4AHgAeACAAIAAgAB8AIQAiACIAIwAkACUAJQAmACcAKAApACoAKwAsACwA
LQAtAC0ALwAuAC8ALwAvADIAMgAyADIAMQAxADEAMQAxADEAMQAvAC4ALgAtACwALAAq
ACkAKAAnACUAJAAjACEAHwAeAB4AHQAaABkAFwAUABIAEQARABAADwAOAA0ADAAKAAkA
CQAIAAcABgAFAAUABAADAAIAAQABAAAA//////7//f/8//v/+//6//r/+f/5//j/9//2
//b/9f/0//T/8//z//L/8v/z//P/8v/y//L/8v/z//P/8//z//P/8v/y//L/8v/1//X/
9f/2//b/9//4//j/+P/5//r/+v/5//r/+//7//v//P/8//z//f/9//3///8AAAAAAAAA
AAAAAAAAAAAAAQABAAEAAQD//////v/+//7//v/+//7//v/+//3//f/9//3//P/8//r/
+v/6//r/+f/5//n/+P/4//j/+P/4//j/9//3//f/9v/2//b/9f/1//X/9f/1//X/9f/0
//T/9P/0//T/9P/y//L/8v/y//H/8f/x//H/8P/w//D/8P/x//H/8f/x//H/8P/w//D/
8P/w//D/8P/w//D/7//v/+7/7v/u/+3/7//w//D/8P/v/+//7//v/+3/7f/u/+7/7v/u
/+7/7P/s/+z/7P/s/+3/7f/t/+3/7f/s/+z/7f/t/+3/7f/t/+7/7v/w//D/8P/x//H/
8f/y//L/8v/y//L/8v/y//D/7//u/+z/7P/t/+3/7v/u/+z/7P/s/+v/6v/q/+v/6//s
/+3/7f/t/+7/7v/u/+z/6//r/+n/6f/p/+n/6v/s/+z/7P/r/+n/6f/n/+f/6f/p/+r/
6v/s/+z/7P/t/+v/6//r/+v/6//r/+z/7P/w//P/9v/+/wsAHgA3AFsAfgCTAJ0AqQC+
ANQA2wDPAK4AfgA9APL/rv99/1r/MP8J/wL/Fv8s/0T/XP93/4r/lv+j/7P/wP/J/9P/
3v/m/+n/6f/q/+z/7f/v//H/8f/z//X/9v/4//n/9//4//n/+f/7//3//f/9//v//P/9
//3//f/9//3//v/+//7//v//////////////AQABAAEAAQACAAIAAgACAAEAAQACAAIA
BAAFAAUABQAFAAYABgAHAAcABwAIAAkACQAKAAoACwALAA0ADgAOAA4AEAAQABAAEQAT
ABQAFAAVABYAFwAXABgAGQAaABsAHAAdAB4AHgAfAB8AHwAhACAAIQAhACEAJAAkACQA
JAAlACUAJQAlACMAIwAjACEAIgAiACEAIAAgAB4AHQAcABsAGQAYABcAFQATABIAEgAR
AA4ADQALAAgABgAFAAUABAADAAIAAQAAAP7//f/9//7//f/8//v/+f/4//f/9v/1//X/
9P/z//P/8v/x//D/7//v/+7/7v/t/+3/7P/r/+r/6v/p/+j/6P/n/+f/5v/m/+f/5//m
/+b/5v/m/+f/5//n/+f/5//q/+r/6v/q/+v/6//r/+z/6v/r/+z/7P/u/+//8P/w/+//
8P/x//H/8f/y//L/8v/z//P/8//1//b/9v/2//b/+P/4//j/+P/5//n/+f/5//n/+f/4
//j/+P/4//j/+P/4//j/9//3//X/9f/0//T/9P/0//T/9P/x//H/8f/w//L/8v/y//L/
8P/v/+//7//v//D/8f/x/+//7//v/+//7//v/+7/7v/s/+z/7P/s/+r/6v/q/+r/6//r
/+v/6//s/+z/7P/s/+v/6//r/+v/7f/s/+z/7P/q/+r/6v/q/+z/7P/r/+v/7P/s/+z/
6//p/+r/6v/q/+v/6//s/+z/7P/s/+z/7P/s/+z/7P/s/+3/7f/t/+v/6//q/+r/7f/t
/+3/7f/t/+7/7v/w//D/8P/x//H/8f/y//L/8v/0//T/9P/0//T/8//y//D/8P/x//H/
8v/y//D/8P/w/+//7v/u/+//7f/u/+//7//t/+7/7v/u/+3/7f/u/+3/7f/t/+3/7v/w
//D/8P/v/+3/7f/r/+v/7f/t/+7/7v/u/+7/7v/v/+//7//v/+//8f/x//L/8v/y//P/
+P/+/wkAGAAtAEsAbgCNAJ0ApQC2AM4A3wDdAMQAnABhABgA0v+b/3L/Tv8l/w7/FP8q
/z7/VP9t/4T/lv+j/7H/wv/P/9f/4v/o/+v/7//y//T/9f/3//n/+f/7//v//P/+////
/f/+//////8BAAMAAwADAAMABAAFAAUABwAHAAcACAAIAAgACAAJAAkACQAJAAkACQAJ
AAkACQAKAAoACgAKAAsACwAMAAwADAANAA0ADQANAA4ADgAPAA8ADwAQABEAEwAUABQA
FQATABUAFgAWABgAGgAaABoAGQAbABwAHAAdAB4AHwAfACAAIQAiACMAJAAlACYAJgAl
ACUAJQAnACoAKwArACsAKgAqACoAKgAtAC0ALQAtAC0ALQAtACsAKAAoACcAJgAoACYA
JQAkACMAIQAgAB8AHQAbABoAGgAZABYAFQATABIAEAAPAA8AEAAPAA4ADQAKAAgABwAH
AAgABwAGAAUABQAEAAMAAgABAAEAAAD//////v/9//z/+//7//r/+v/5//n/+P/3//b/
9v/1//T/9P/z//P/8v/y//P/8//y//L/8v/y//P/8//z//P/8//0//T/9P/0//P/8//z
//T/9f/3//n/+v/4//n/+v/6//v//P/9//3///8AAAAAAAD///////8BAAIAAgACAAIA
AgACAAIAAgAFAAUABQAFAAUABQAEAAQABAAEAAQABAAGAAYABQAFAAMAAwACAAIABAAE
AAQABAADAAMAAwACAAIAAgACAAIAAgABAAEAAQAAAAAAAAD///////////////////7/
/v/+//7//v/+//7//v/+//7//f/9//3//f/8//z//P/8//3//f/9//3//f/8//z//P/8
//z//P/8//r/+v/5//n/+v/6//r/+f/9//z//P/6//r/+v/6//z//P/8//z//P/9//3/
/f/9//3//P/8//3//f/9//3//f/+//7/AAACAAIAAwADAAEAAgACAAIAAgACAAIAAgAA
AP///v/8//r/+//7//z//v/8//z//P/5//j/+P/5//r//P/+//////8AAAAAAAD8//v/
+//5//n/+f/5//r//P/8//z/+//9//3/+//7//v/+//8//z//P/8//z//f/9//3//f/9
//3//f/+//7/AgADAAgAEAAZACYANwBRAHAAiwCXAJ8ArADAAM0AzQC6AJYAYwAiAOD/
pf98/1j/Mf8e/yb/Ov9Q/2T/d/+I/5r/q/+5/8j/1f/j/+7/9v/5//3/AAACAAMAAwAF
AAUABwAHAAgACgALAA0ADgAPAA8ADQAPAA8ADwAPABAAEQARABMAEwATABQAEgASABIA
EwAVABUAFQAVABUAFQAVABUAFgAWABYAFgAZABkAGgAaABoAGwAbABsAGwAcABwAHQAd
AB0AHgAfAB8AIAAgACEAIQAjACQAJAAiACQAJAAkACUAJwAoACgAKQAqACsAKwAqACsA
LAAtAC4ALwAwADAAMQAxADEAMwA2ADcANwA3ADYANgA2ADYANwA3ADcANwA3ADcANwA1
ADQANAAzADIAMgAwAC8ALgAtACsAKgApACcAJQAkACQAIwAgAB8AHQAcABoAGQAZABgA
FwAWABUAFAASABEAEQASABEAEAAPAA8ADgANAAwACQAJAAgABwAJAAgABwAGAAMAAwAC
AAIAAwADAAIAAQAAAAAA///+//7//f/9//z//P/9//3//P/8//z//P/9//3//f/9//3/
/v/+//7//v////////8AAAAAAQACAAIAAAABAAIAAgAFAAYABwAHAAUABgAGAAYABwAH
AAcACQAMAAwADAAMAAwADAAMAAwACwALAAsACwANAA0ADAAMAAoACgAKAAoADAAMAAsA
CwAJAAkACAAIAAgACAAIAAgABQAFAAUABAAGAAYABgAGAAYABQAFAAUAAgACAAIAAQAD
AAMAAwADAAMAAwACAAIAAgACAAIAAgAAAAAAAAAAAP///////////v/+//7//v//////
/////////v/+//7/AAAAAAAAAAD+//7//f/9//7//v/+//3/+//8//z//P/9//3//f/9
//3//f/+//7//v/+//7//P/8//z//P/8//3//f/9//3//f/8//z//f/9//3//f/9//7/
/v8AAAAAAAABAAEAAQACAAIAAgAAAAAAAAAAAAAA///+//z/+v/7//v//P/8//r/+v/6
//v/+v/6//v/+f/6//v/+//7//z//P/8//z/+//7//n/+f/5//n/+v/6//r/+v/5//n/
+f/3//f/+f/5//r/+v/4//j/+P/5//v/+//7//v/+//7//z//P/+////BAAMABkAJgA7
AFkAfACZAKcAsQDEANwA6wDjAMoAngBlACAA1v+Z/3b/Uv8p/xL/HP82/07/ZP99/5L/
ov+t/73/zP/X/+H/7P/0//f/+f/6//z//f///wEAAQADAAMABAAGAAcABwAIAAkACQAL
AA0ADQANAAsADAANAA0ADQANAA0ADgAOAA4ADgAPABEAEQARABEAEQARABEAEQAQABAA
EAAQABMAEwAUABQAFAAVABUAFQAVABYAFgAXABUAFQAWABcAFwAYABgAGQAZABsAHAAc
ABwAHgAeAB4AHwAhACIAIgAjACQAJQAlACYAJwAoACkALAAtAC4ALgAtAC0ALQAvADIA
MwAzADMANAA0ADQANAAzADMAMwAzADUANQA1ADMAMgAyADEAMAAuACwAKwAqACkAJwAm
ACUAIwAhACAAIAAhAB4AHQAbABoAGAAXABcAFAATABIAEQASABAADwAPAAwACwAKAAkA
CQAIAAcABgAFAAUABAADAAUABAADAAIA//////7//v/9//3//P/7//r/+v/5//j/+P/3
//f/9v/2//f/9//2//b/9v/2//f/9//3//f/9//6//r/+v/6//n/+f/5//r//P/9//7/
/v/+////AAAAAP//AAABAAEAAwAEAAQABAADAAMAAwAFAAgACAAIAAgACAAIAAgACAAH
AAcABwAHAAkACQAIAAgACAAIAAgACAAIAAgABwAHAAcABwAGAAYABgAGAAYABgAFAAUA
BQAEAAQABAAEAAQABAADAAMAAwACAAIAAgABAAEAAQABAAEAAQABAAAAAAAAAAAAAAAA
AAAAAAAAAAAA//////////8AAAAAAAAAAP/////////////+//7//v/+//7//v/+/wAA
AAD//////v/+//7//f///wAAAAAAAAAA///+//3///////////8BAP7//v/+//7//v/+
//7//v/+//7//////////f/9//z//P/+////AAABAP//AAAAAAIABAAEAAUABQAFAAYA
BgAGAAYABgAGAAYABAADAAIAAAD+//////8AAAIAAAAAAAAA///+//7//////wAAAQAB
AAEAAgACAAIAAAD//////f/9//3//f/+/wAAAAAAAP////////3//f/9//3//v/+//7/
/v/+////////////////////AAAAAAIAAwAIABIAHQAuAEMAYwCGAKMArwC5AM4A5gDz
AOsA0ACkAGcAHADU/53/ev9S/yn/Fv8g/zr/VP9u/4f/mv+q/7X/w//S/+H/6f/w//j/
+//9/wAABAAFAAUABwAHAAkACQAKAAwADQANAA4ADwAPAA8AEQARABEAEwAUABUAFQAV
ABUAFQAWABYAFgAWABcAFwAXABcAFwAZABkAGQAZABoAGgAaABoAGwAbABwAHAAcAB0A
HQAdAB0AHgAeAB8AHwAfACAAIQAhACIAIgAjACMAJQAmACYAJgAoACgAKAApACsALAAs
AC0ALgAvAC8AMAAxADIAMwA2ADcAOAA4ADkAOQA5ADsAPAA9AD0APQA+AD4APgA+AD8A
PwA/AD8APwA/AD8APQA8ADwAOwA6ADoAOAA3ADYANQAzADIAMQAvAC0ALAAsACsAKAAn
ACUAJgAkACMAIwAgAB8AHgAdAB4AHAAbABsAGAAXABYAFQAXABYAFQAUABMAEwASABEA
EQAQAA8ADgANAA0ADAAMAAsACwAKAAkACAAIAAcABgAIAAcABwAGAAYABwAHAAYABAAE
AAQABQAHAAcABwAHAAgACAAIAAgACQAJAAkACgAKAAsADAAMAAoACwAMAAwADwAQABEA
EQARABIAEgASABEAEQARABMAFAAUABQAFAAWABYAFgAWABcAFwAXABcAFwAXABYAFgAU
ABQAFAAUABYAFgAVABUAFQAVABQAFAAUABQAFAAUABUAFQAVABQAEgASABIAEgAUABMA
EwATABAAEAAQAA8AEQARABEAEQARABEAEAAQABAAEAAQABAAEAAQABAAEAAPAA8ADwAP
AA4ADgAOAA4AEQARABEAEQARABAAEAAQABAAEAAQABAAEAAQAA8ADwAQABAAEAAPABEA
EAAQAA==
         </WaveFormData>
      </LeadData>
      <LeadData>
         <LeadByteCountTotal>10000</LeadByteCountTotal>
         <LeadTimeOffset>0</LeadTimeOffset>
         <LeadSampleCountTotal>5000</LeadSampleCountTotal>
         <LeadAmplitudeUnitsPerBit>4.88</LeadAmplitudeUnitsPerBit>
         <LeadAmplitudeUnits>��V</LeadAmplitudeUnits>
         <LeadHighLimit>2147483647</LeadHighLimit>
         <LeadLowLimit>268435456</LeadLowLimit>
         <LeadID>V3</LeadID>
         <LeadOffsetFirstSample>0</LeadOffsetFirstSample>
         <FirstSampleBaseline>0</FirstSampleBaseline>
         <LeadSampleSize>2</LeadSampleSize>
         <LeadOff>FALSE</LeadOff>
         <BaselineSway>FALSE</BaselineSway>
         <ExcessiveACNoise>FALSE</ExcessiveACNoise>
         <MuscleNoise>FALSE</MuscleNoise>
         <LeadDataCRC32>493862576</LeadDataCRC32>
         <WaveFormData>
+v/6//r/+v/4//j/+P/4//r/+v/6//r/+P/4//j/+P/4//j/+P/4//b/9v/2//b/9P/0
//T/9P/2//b/9v/2//T/9P/0//T/9P/0//T/9P/0//T/9P/0//L/8v/y//L/8v/y//L/
8v/w//D/8P/w//D/8P/w//D/8v/y//L/8v/y//L/8v/y//D/8P/w//D/8P/w//D/8P/w
//D/8P/w//D/8P/w//D/8P/w//D/8P/w//D/8P/w//D/8P/w//D/8P/w//H/8f/w//D/
8P/w/+7/7v/u/+7/8P/w//H/8f/x//L/8v/z//P/9P/0//X/9v/2//f/9//4//j/+P/4
//j/+P/4//b/9f/1//b/+P/5//n/+f/4//j/+P/2//b/9P/0//T/9f/3//f/9//3//X/
9P/y//D/7v/t/+3/7v/w//D/8P/w/+3/7f/t/+v/6v/q/+v/6//s/+z/6//r/+z/7f/u
//D/7v/u/+//7//w//H/9P/3/wEADgAgADYAVQCAAKwAzgDpAAwBMgFJAUwBPQEVAdQA
ewArAOn/rP9j/x//AP8N/yv/Q/9f/3n/jf+c/6n/tf/B/8z/1P/d/+T/5v/p/+v/7f/u
/+7/8P/w//L/8//0//T/9f/2//b/9//3//j/+P/5//n/+f/6//v/+//8//z//P/8//z/
/P/9//3//f/+//7//////////////wAAAAAAAAEA/////wAAAAAAAAEAAQACAAQABAAF
AAUABAAEAAQABQAGAAcABwAHAAkACQAJAAsACwALAAsADQALAA0ADgAPAA8AEAAQABAA
EgATABQAFAAVABYAGAAZABkAGgAbABwAHgAeAB8AIAAgACAAIQAhACIAIgAiACMAIQAh
ACEAHwAfAB8AHwAdAB0AHAAbABsAGQAXABcAFQATABEAEAAQAA4ADAAKAAkABQAFAAIA
AgADAAIAAQAAAP///v/9//z//P/7//r/+f/6//n/+P/3//T/9P/z//L/9P/0//P/8f/v
/+7/7f/s/+z/7P/s/+z/6v/p/+f/5v/n/+f/5//m/+b/5f/k/+T/5P/k/+T/5f/j/+P/
5P/k/+b/5v/n/+f/5//n/+j/6f/p/+r/6v/q/+z/7f/u/+7/7//w//L/8v/x//L/8v/y
//P/8//z//T/9v/2//b/9//1//X/9f/2//j/+P/4//j/9v/2//b/9v/4//j/+P/4//b/
9v/1//X/9f/1//T/9P/2//b/9f/1//X/9P/0//P/8//z//P/8//z//P/8//z//D/8P/w
/+7/8P/w//D/8P/w//D/7//v/+3/7f/t/+3/7//v/+//7//s/+v/6//r/+3/7f/t/+3/
7P/s/+z/6//r/+v/6//r/+v/6//r/+v/6//r/+r/6v/s/+z/7P/s/+z/7P/s/+z/7P/s
/+z/6//r/+v/6//r/+v/7P/q/+j/6v/q/+r/6v/q/+r/6//r/+r/6v/q/+r/6v/q/+r/
6v/q/+r/6//r/+v/7v/u/+//7//w//D/8f/y//D/8f/x//L/9P/0//T/9P/y//L/8P/v
/+//8P/y//P/8//z//L/8v/y//D/8P/w//D/8P/x//H/8f/x//H/7//u/+z/6v/q/+n/
6f/q/+r/6v/q/+r/6f/r/+v/6f/o/+b/5//n/+j/6v/p/+n/6f/p/+n/6v/q/+r/6//r
/+z/7f/w//P/9/8CABIAJgBDAGwAmgC+ANsA+gAeATsBRgE/ASMB6gCXAEEA/f/A/33/
M/8E/wP/Hf83/1X/cf+F/5T/of+t/7n/xP/M/9f/4P/k/+f/6f/p/+r/7P/u/+7/8P/z
//T/9P/1//T/9P/1//X/+P/4//n/+f/5//r/+//7//r/+v/6//r//P/8//3//f/7//z/
/P/9//3//f/9//3//v/+//7///8BAAEAAgACAAAAAQABAAIAAgACAAMAAwAGAAYABgAH
AAoACwALAAsACwALAAsADQANAA0ADQAPABEAEwAUABUAFQAWABYAFgAYABkAGgAaAB0A
HgAgACEAIwAkACUAJgAmACYAJwAoACoAKgArACsAKgAqACoAKwArACsAKwApACsAKwAr
ACkAJwAmACUAJQAlACMAIwAhAB8AHQAcABwAHAAaABgAFwAVABUAEgASAA8ADgANAAwA
DQAMAAsACgAKAAkACAAHAAYABQAEAAMABAAEAAMAAgAAAAAA///9//z//P/8//z/+v/6
//r/+v/4//f/9f/0//X/9f/1//T/9P/z//L/8v/y//L/8v/z//P/8//0//T/8v/y//P/
8//1//X/9v/3//j/+P/3//b/+P/5//r/+v/5//r//P/8//3//v/+//7/////////AAAA
AAAAAAABAAMAAwADAAQABAAEAAQABAAEAAQABAAEAAQABAAEAAQAAgACAAEAAQABAAEA
AAAAAAIAAgABAAEA///+//7//f////////////3//f/9//3//P/8//z/+v/8//z//P/8
//z//P/7//v/+f/5//n/+f/5//n/+f/5//r/+f/5//n/9//3//f/9//4//j/+P/3//f/
9//3//f/9//3//f/9//3//f/9v/2//b/9v/2//b/9v/2//b/9v/2//b/9v/1//X/9f/0
//T/9P/0//T/9P/1//X/9P/0//T/9P/0//T/9P/0//T/9P/1//X/9f/2//b/9//3//j/
+P/5//r/+v/7//v//P/8//z//P/8//z//P/6//n/+f/6//z//f/9//3//P/8//z/+v/6
//r//P/8//3//f/9//3//f/7//j/9v/0//T/8//z//T/9P/0//T/9P/z//X/9f/z//L/
8P/x//H/8v/y//H/8f/x//H/8f/y//L/8v/z//P/9P/z//b/+/8DAAwAGgAuAE0AdgCg
AMIA2wD2ABgBMwE8ATMBEwHYAIkAOwD5/7z/d/8t/wL/Bf8d/zP/Tf9p/4H/kv+j/6//
u//I/9L/3f/m/+r/7//x//H/8v/y//T/9P/2//n/+v/6//v//P/8//3//f/+//7/////
/wEAAgADAAMAAgACAAIAAgACAAIAAwADAAMABAAEAAUAAwADAAMAAwAEAAQABAAFAAUA
BQAGAAYACAAJAAkACgAKAAoACwALAAoACgAKAAsADAANAA0ADQAPAA8ADwARABMAEwAT
ABUAEwAVABYAFwAXABgAGAAYABoAGwAcABwAHQAeACAAIQAjACQAJQAmACcAJgAmACYA
KAAoACkAKQAsACwALAAtACsAKwArACkAKQApACkAJwAnACYAJQAlACEAHwAfAB0AGwAZ
ABgAGAAUABIAEAAPAA0ADQAKAAoACQAIAAcABgADAAIAAQAAAAIAAQAAAP///v/9//z/
+//8//z/+//6//j/+P/3//X/9f/0//P/8v/w//D/8P/w/+7/7f/r/+r/6//r/+v/6v/q
/+n/6P/o/+r/6v/q/+v/6//r/+z/7P/q/+r/6//r/+z/7f/v//H/8v/y//H/8P/y//P/
9P/0//X/9v/4//j/9//4//j/+P/7//v/+//8//7//v/+////////////AAACAAIAAgAC
AAAAAAAAAAAAAgACAAIAAgAAAAAA///////////+//7//v/+//3//f/9//z//P/7//v/
+//7//v/+f/5//n/+f/6//r/+v/4//j/+P/4//j/9v/2//X/9f/1//X/9f/1//X/9f/1
//X/9v/1//X/9f/1//X/9f/1//T/9P/0//P/8//z//P/8//z//P/8//z//P/8//y//L/
8v/y//L/8v/y//L/8v/y//L/8v/y//H/8//y//L/8v/y//L/8P/x//H/8P/w//D/8P/w
//D/8P/w//D/8P/x//H/8f/y//L/8//z//T/9P/1//b/9v/3//f/+P/2//b/9v/2//j/
+P/2//X/8//0//b/9//3//f/9v/2//T/8v/y//L/9P/0//X/9f/1//X/9f/z//L/8P/u
/+7/7f/t/+7/7v/s/+z/7P/r/+v/6//p/+j/6P/p/+n/6v/o/+f/5//n/+n/6f/q/+r/
6v/r/+v/7P/t/+7/8//9/wgAGgAuAE0AeACkAMgA4wACASYBQwFMAT0BFwHYAIMALwDr
/7D/Z/8f//r+A/8f/zv/V/9x/4X/lP+j/6//vf/G/87/2f/e/+L/4//n/+f/6v/q/+z/
7P/u/+//8P/w//H/9P/0//X/9f/1//T/9P/z//T/9v/4//n/+P/4//j/+P/4//j/+f/5
//n/+v/6//v/+//7//v/+//8//z//P/9//v/+//8//z/+v/7//v//P/+//7//////wAA
AAAAAAEAAgADAAMAAwAFAAUABQAHAAkACQAJAAsACwANAA4ADwANAA4ADgAOABIAEwAU
ABQAFQAWABgAGQAZABoAGwAcABwAHAAdAB4AIAAgACEAIQAiACIAIgAjACEAIQAhAB8A
IQAhACEAHwAfAB4AHQAdABsAGQAZABcAFQATABIAEgAQAA4ADAALAAkACQAGAAYABQAE
AAMAAgABAAAA///+//7//f/8//v/+v/5//j/9//4//j/9//2//T/9P/z//H/8f/w/+//
7v/u/+7/7v/u/+z/6//p/+j/6f/p/+n/6P/o/+f/5v/m/+T/5P/k/+X/5f/l/+b/5v/m
/+b/5//n/+n/6f/q/+v/6//s/+z/7P/s/+3/7v/u/+//8P/y//L/8f/y//L/8v/z//P/
8//0//b/9v/2//f/9//3//f/+P/4//j/+P/4//j/+P/4//j/9v/2//b/9v/4//j/9//3
//f/9//2//b/9v/2//X/9f/1//T/9P/z//P/8//z//P/8f/x//H/8f/y//L/8v/w/+7/
7v/u/+7/8P/w/+//7//t/+3/7f/t/+//7//v/+//7P/r/+v/6//t/+3/7f/t/+z/7P/s
/+v/6//r/+v/6//r/+v/6//r/+v/6//q/+r/7P/s/+z/7P/s/+z/7P/s/+r/6v/q/+n/
6//s/+r/6v/q/+r/6v/r/+v/6v/q/+r/6v/q/+z/7P/s/+z/7P/t/+3/7f/u/+7/7//v
//D/8P/x//L/8P/x//H/8v/y//L/8v/y//L/8v/w/+//7//w//L/8//z//P/8v/y//L/
8P/w//D/7v/u/+//7//v/+//7//t/+z/6v/o/+j/5//n/+j/6P/o/+j/6P/n/+f/5//l
/+T/5v/n/+f/6P/o/+f/5//n/+X/5f/m/+b/5v/n/+f/6P/p/+r/8f/7/wgAGgAyAFUA
hACuAMwA5wAKAS4BQwFEAS8BAwG4AF8AEwDT/5T/S/8L//j+C/8n/0P/X/93/4f/lv+h
/63/uf/E/9D/2f/e/9z/3//h/+H/4v/m/+j/6P/q/+n/6v/q/+v/7P/s/+3/7f/u/+7/
7//v/+//8P/x//H/9P/0//T/9P/1//b/+P/5//n/+v/6//v/+//7//v/+//8//z//P/9
//3//f/+//7//v//////AAAAAAAAAQABAAIAAgACAAMABgAHAAcABwAJAAkACQALAAsA
CwALAA0ADQAPABAAEQARABIAEgASABQAFQAWABYAGQAaABwAHQAbABwAHQAeACAAIAAh
ACIAJAAkACUAJQAlACQAIwAjACUAJQAlACMAJQAlACUAIwAhACAAHwAfAB0AGwAbABkA
GQAXABYAFgAUABIAEAAPAA8ADwAMAAwACQAIAAcABgAHAAYABQAEAAQAAwACAAEAAAD/
//7//f/6//r/+f/4//j/+P/3//X/9P/0//T/9P/y//L/8v/y//L/8f/v/+7/7f/t/+3/
7P/s/+v/6v/q/+z/7P/s/+3/7P/r/+v/6v/s/+z/7f/t/+3/7f/u/+//7//w//D/8P/w
//H/8v/y//H/8v/0//T/9//4//j/+P/5//n/+f/6//z//P/8//3//f/9//3//v/8//z/
/P/8//7//v/+//7//P/8//z//P/+//7//f/9//3//f/8//z/+v/6//n/+f/5//j/+P/3
//n/+f/5//n/+f/5//n/+f/4//j/+P/2//b/9v/2//b/9v/2//X/9f/1//X/9f/1//X/
9f/1//X/9P/z//P/8//z//P/8//z//T/9P/0//P/8//z//P/8//z//P/8//z//H/8f/w
//D/8v/y//L/8v/0//b/9P/0//T/9P/0//P/8//y//D/8v/y//L/8v/y//L/8v/y//T/
9f/1//X/9v/2//f/9//2//b/9//4//r/+//7//z/+v/6//r/+v/6//r/+P/3//f/+P/6
//v//f/9//z//P/8//r/+v/6//r/+v/7//v//f/9//3/+//4//b/9P/0//P/8//0//T/
9v/2//b/9f/z//P/8f/w/+7/7//v//D/8P/v/+//7//v/+//8P/w//L/8//z//T/8f/y
//f//f8IABYAKABBAGQAjgC2ANEA6gAKASkBPAE5ASEB8gCrAFUADQDU/5P/R/8O/wH/
Ff8t/0f/Y/97/4z/nf+r/7n/yP/S/9v/4v/m/+n/6//t//L/9P/2//b/+P/3//j/+P/5
//z//P/9//3//P/8//3//f/9//7//////wAAAAAAAAAAAgACAAMAAwABAAIAAgADAAMA
AwADAAMABAAEAAQABQAHAAcACAAIAAYABwAHAAgACAAIAAkACQAKAAoACgALAAwADQAN
AA0ADQANAA0ADwAPAA8ADwARABEAEwAUABUAFQAWABYAFgAYABkAGgAaABsAHAAeAB8A
HwAgACEAIgAiACIAIwAkACYAJgAnACcAKAAoACgAKQApACkAKQAnACUAJQAlACMAIwAi
ACEAIQAfAB0AHQAbABkAFwAWABYAFAASABAADwALAAsACAAIAAcABgAFAAQABQAEAAMA
AgACAAEAAAD///7//f/8//v/+v/6//n/+P/4//j/9//1//T/9P/0//T/8//y//H/8P/w
/+//7f/s/+v/6//r/+r/7P/r/+r/6v/q/+r/6v/r/+n/6f/q/+r/7P/s/+3/7f/t/+3/
7v/v//H/8v/y//L/8v/z//T/9P/z//T/9v/2//n/+v/6//r/+//7//v//P/+//7//v//
/////////wAAAAAAAAAAAAAAAAAAAAAAAP7//v/+//7//v/+//3//f///////v/+//z/
/P/7//v//f/8//z/+//5//n/+f/5//n/+f/5//n/+P/4//j/9v/2//b/9v/2//b/9v/1
//X/9f/1//X/9f/1//X/9f/1//T/8//z//P/8//z//P/8//0//T/9P/z//P/8//z//P/
8//z//P/8//z//P/8v/y//L/8v/y//L/8v/y//L/8v/y//L/8v/x//H/8f/y//L/8v/y
//L/8P/x//H/8P/y//L/8v/y//L/8v/y//L/8v/z//P/8//0//T/9f/1//b/9v/3//j/
9v/3//f/+P/4//j/+P/4//r/+v/4//f/9//4//r/+//5//n/+P/4//j/9v/2//b/9v/2
//f/9//3//f/9//1//T/8v/w//D/7//v//D/8P/y//L/8v/x/+//7//t/+z/7P/t/+3/
7v/w/+//7//v/+3/7f/u/+7/7v/v/+//8P/z//b/+f8DABIAJAA+AGUAkgC6ANgA9QAY
ATgBTQFMATMBAwG2AF8AEwDT/5T/Sf8N/wD/F/8z/03/af+D/5P/nv+t/7n/xf/O/9j/
4f/o/+r/6f/r/+3/7P/u//D/8P/y//P/9P/0//X/9P/0//X/9f/4//j/+f/5//n/+v/7
//v/+v/6//r/+v/6//r/+//7//v//P/8//3////////////+//7//v////3//f/+//7/
/v//////AAACAAIAAwADAAIAAgACAAMABgAHAAcABwAJAAkACQALAAkACQAJAAsACwAN
AA4ADwARABIAEgASABQAFQAWABYAFwAYABoAGwAZABoAGwAcABwAHAAdAB4AHwAgACIA
IwAiACIAIgAjACEAIQAhAB8AIQAhACEAHwAfAB4AHQAdABkAFwAXABUAEwARABAAEAAO
AAwACgAJAAcABwAEAAQAAwACAAEAAAABAAAA///+//7//f/8//v/+v/5//j/9//2//b/
9f/0//L/8v/x/+//7v/u/+7/7v/s/+z/7P/s/+z/6//p/+j/5//n/+f/5v/m/+X/5P/k
/+T/5P/k/+X/5f/l/+b/5v/m/+b/5//n/+f/5//o/+n/6f/q/+r/6v/s/+3/7v/u/+3/
7v/w//D/8f/y//L/8v/z//P/8//0//b/9v/2//f/9//3//f/+P/4//j/+P/4//j/+P/4
//j/9v/2//b/9v/4//j/9//3//f/9//2//b/9v/2//X/9f/1//T/9P/z//P/8//z//P/
8f/x//H/8f/x//L/8//y//D/8P/w//D/8P/w/+//7//t/+3/7f/t/+3/7f/t/+3/7v/t
/+3/7f/t/+3/7f/t/+7/7v/u/+3/7f/t/+3/7f/r/+v/6//r/+3/7f/s/+z/7P/s/+z/
7P/q/+r/6v/q/+z/7P/u/+z/7P/s/+z/6v/r/+v/6v/s/+z/7P/s/+r/6v/q/+r/6//t
/+7/7//u/+7/7//v//L/8v/z//T/8v/z//P/9P/2//b/9v/2//b/9v/0//P/9f/2//j/
+f/5//n/+P/4//j/9v/2//b/9P/0//X/9f/z//P/8//x//H/8P/v//D/7//v//D/8P/w
//D/8P/v/+3/7f/r/+r/7P/t/+3/7v/w/+//7//v/+3/7f/u/+7/7//x//L/9P/1//b/
+/8DAA4AHgA0AFMAfACmAMoA5wAGASwBRwFOAUEBHQHcAIcANwD3/7r/df8x/w7/F/8v
/0f/Yf97/4//oP+v/7v/yf/U/9z/5f/q/+7/8f/z//X/9v/6//z//P/+//3//v/+////
AAAAAAEAAQAEAAQABQAFAAUABgAHAAcACAAIAAgACAAIAAgACQAJAAcACAAIAAkACwAL
AAsACwAOAA4ADgAPAA8ADwAQABAAEAARABEAEgASABIAEwATABQAFAAUABUAFgAXABcA
FwAZABkAGQAbAB0AHQAdAB8AHQAfACAAIQAhACIAIgAiACQAJQAmACYAJwAoACoAKwAr
ACwALQAuADAAMAAxADIAMAAwADEAMQAzADQANQA3ADcANwA3ADUAMwAzADMAMQAzADIA
MQAxAC8ALQAtACsAKQAnACYAJgAkACIAIAAfAB0AHQAaABoAGwAaABkAGAAVABQAEwAS
ABIAEQAQAA8AEAAPAA4ADQAMAAwACwAKAAgACAAHAAUABQAEAAMAAgAAAAAAAAAAAP//
/f/6//j/+f/5//n/+P/6//n/+P/4//j/+P/4//n/9//3//j/+P/2//b/9//3//f/9//4
//n//f/+//7//v/8//3//v/+////AAACAAIAAwAEAAQABAAFAAUABQAGAAgACAAIAAkA
CQAJAAkACgAMAAwADAAMAAsACgAJAAgACgAKAAoACgAKAAoACQAJAAkACQAIAAgACAAI
AAcABwAHAAYABgAFAAMAAwADAAMAAwADAAMAAwACAAIAAgAAAAAAAAAAAAAAAAAAAP//
///9//3//f/9//3//f/9//3//v/9//3//f/9//3//f/9//z//P/8//v//f/9//3//f/7
//v/+//7//n/+f/4//j/+P/4//j/+P/6//r/+v/4//j/+P/4//r/+//7//r/+v/6//r/
+v/6//r/+v/6//r/+//7//v//P/8//3//f/+//7///8AAP7//////wAAAAAAAAAAAAAA
AAAA/v/9//3//v8AAAEAAQABAAAAAAD///z/+//6//3//v8AAAEA/////////f/8//r/
+P/4//X/9f/2//b/+P/4//j/9//1//X/8//y//T/9f/1//b/9P/z//P/8//z//P/9P/0
//T/9f/1//b/+//+/wEACwAYACgAPABbAIAAqADIAN8A+gAaATEBNgEnAQMByAB5ACkA
6f+u/2f/Hf/6/gX/If85/1P/bf9//5L/o/+x/7//zP/Y/+H/6P/s//H/9f/3//b/9v/4
//j/+v/7//z//P/9/wAAAAABAAEAAgACAAMAAwADAAQABQAFAAYABgAGAAYABgAGAAcA
BwAHAAgACAAJAAkACQAJAAkACgAKAAoACwALAAsADAAMAAwADQANAA4ADgAOAA8ADwAQ
ABAAEAARABIAEwATABMAFQAVABUAFwAXABcAFwAZABkAGwAcAB0AHwAgACAAIAAgACEA
IgAiACMAJAAmACcAJwAoACkAKgAuAC4ALwAwAC4ALgAvAC8AMgAyADIAMwAzADMAMwAx
ADEAMQAxAC8ALwAuAC0ALQApACcAJwAlACUAIwAiACIAHgAcABoAGQAXABcAFAAUABMA
EgARABAADwAOAA0ADAAMAAsACgAJAAgABwAGAAUABAAEAAMAAgACAAIAAQD///3//P/7
//r/+v/6//r/+v/6//n/9//2//X/9f/1//T/9P/z//L/8v/y//L/8v/z//P/8//0//T/
9P/0//X/9f/1//X/9v/3//n/+v/6//r/+v/7//z//P/9//7/AAAAAAEAAgACAAIABQAF
AAUABgAIAAgACAAJAAcABwAHAAgACgAKAAoACgAMAAwADAAMAAoACgAKAAoADAAMAAsA
CwALAAsACgAKAAoACgAJAAkACQAIAAgABwAHAAcABwAHAAcABwAHAAcABAAEAAQAAgAD
AAQABQAGAAQABAADAAMAAwADAAMAAwADAAMAAwADAAQAAwADAAMAAwADAAMAAwACAAIA
AgABAAEAAQABAAEAAgADAAQABQADAAMAAgACAAIAAgACAAIAAgACAAIAAgAEAAQABAAD
AAMAAwAEAAQABAAEAAQAAgADAAMAAgAEAAQABAAEAAQABAAEAAQABgAHAAcABwAGAAYA
BwAHAAgACAAJAAoADAANAA0ADgAMAAwADAAMAA4ADgAMAAsACQAKAAwADQANAA0ADAAM
AAwACgAKAAoACgAKAAsACwALAAsACwAJAAoACAAGAAYABQAFAAYABgAGAAYABgAFAAMA
AwABAAAAAgADAAMABAAEAAMAAwADAAMAAwAEAAQABAAFAAUABgAHAAYADQAZACYANgBK
AGsAlgDCAOQAAQEiAUgBYwFmAVUBLQHsAJkARwD//8L/e/8z/xD/Hf89/1n/c/+N/6H/
sv+9/8v/1//g/+r/8//6//z///8BAAMABAAGAAgACAAKAAsADAAMAA0ADgAOAA8ADwAQ
ABAAEQARABEAEgATABMAEgASABIAEgASABIAEwATABUAFgAWABcAFQAVABUAFQAWABYA
FgAXABcAFwAYABgAGAAZABkAGgAaABoAGwAbABoAGgAaABsAHgAfAB8AHwAhACEAIQAj
ACMAIwAjACUAIwAlACYAJwApACoAKgAqACoAKwAsACwALwAwADIAMwAxADIAMwA0ADYA
NgA3ADgAOAA4ADkAOQA4ADgAOAA5ADkAOQA5ADcAOQA5ADkANwA1ADQAMwAzADEALwAv
AC0AKwApACgAKAAoACYAJAAjAB8AHwAcABwAGwAaABkAGAAXABYAFQAUABQAEwASABEA
EgARABAADwAOAA4ADQAMAAwADAALAAkABwAGAAUABAAEAAQABAAEAAIAAQD///7//f/9
//3//P/+//3//P/8//r/+v/6//v/+f/5//r/+v/8//z//f/9//v/+//8//3///8AAAAA
AAAAAAEAAgACAAEAAgAEAAQABQAGAAYABgAHAAcABwAIAAoACgAKAAsACwALAAsADAAK
AAoACgAKAAwADAAMAAwACgAKAAoACgAKAAoACQAJAAkACQAIAAgACAAIAAcABwAHAAYA
BgAFAAUABQAFAAUABQAFAAUABQAEAAQABAACAAIAAgACAAIAAgACAAEAAQD/////////
/wEAAQABAAEAAAD//////////////////wAAAAAAAP///f/9//3//f//////////////
///+//7//P/8//z//P/+//7//v/+//z//P/8//v//f/9//3//f////7//P/8//z//P/8
//3//f/8//z//P/8//z//P/8//z//P/8//3//f/9//7//v//////AgACAAMABAAEAAUA
BQAGAAYABgAGAAYABgAGAAQAAwADAAQABgAHAAcABwAGAAYABgAEAAQABAAEAAQABQAF
AAUABQAFAAMAAgAAAP7//v/9//3//v/+//7//v/+//3//f/9//v/+v/8//3//f/+//z/
+//7//v//f/9//7//v/8//3//f/+////AgAHAA8AHgAwAEQAZQCQALwA3gD7AB4BRAFd
AWABTwEpAeIAiQA5APn/vP9z/y//EP8d/zv/Wf91/43/n/+w/7v/x//T/+D/6P/v//T/
+P/5//3///8CAAIABAAEAAYABwAIAAgACQAKAAoACwALAAoACgALAAsADQAOAA8ADwAQ
ABAAEAAQABAAEAARABEAEQASABIAEwATABMAEwATABQAFAAUABUAFQAVABYAFgAWABcA
FwAYABoAGgAbABsAHAAcABwAHQAeAB8AHwAfAB8AHwAfACEAIwAjACMAJQAlACcAKAAp
ACkAKgAqACoALAAtAC4ALgAxADIANAA1ADMANAA1ADYAOAA4ADkAOgA6ADoAOwA7ADwA
PAA8AD0APQA9AD0AOwA7ADsAOwA5ADkAOAA3ADcAMwAxADEALwAuAC0ALQAuACoAKAAm
ACUAJQAlACIAIgAhACAAHwAeAB8AHgAdABwAHAAbABoAGQAaABkAGAAXABYAFgAVABQA
FAAUABMAEQAQABAAEAAQAA4ADgAOAA4ADgANAAsACgAJAAkACQAIAAoACQAIAAgACAAI
AAgACQALAAsADAAMAAoACgALAAsACwALAAwADQAPABAAEAAQAA4ADwAQABAAEwAUABYA
FgAVABYAFgAWABcAFwAXABgAGgAaABoAGwAbABsAGwAcABwAHAAcABwAHgAeAB4AHgAc
ABwAHAAcAB4AHgAdAB0AHQAdABwAHAAeAB4AHQAdAB0AHAAcABsAGwAbABsAGwAbABsA
GwAbABoAGgAaABgAGgAaABoAGgAaABoAGQAZABsAGwAbABsAGwAbABsAGwAaABkAGQAZ
ABkAGQAZABkAHAAcABwAGwAbABsAGwAbABsAGwAbABsAGwAbABoAGgAaABoAGgAaABwA
HAAcAA==
         </WaveFormData>
      </LeadData>
      <LeadData>
         <LeadByteCountTotal>10000</LeadByteCountTotal>
         <LeadTimeOffset>0</LeadTimeOffset>
         <LeadSampleCountTotal>5000</LeadSampleCountTotal>
         <LeadAmplitudeUnitsPerBit>4.88</LeadAmplitudeUnitsPerBit>
         <LeadAmplitudeUnits>��V</LeadAmplitudeUnits>
         <LeadHighLimit>2147483647</LeadHighLimit>
         <LeadLowLimit>268435456</LeadLowLimit>
         <LeadID>V4</LeadID>
         <LeadOffsetFirstSample>0</LeadOffsetFirstSample>
         <FirstSampleBaseline>0</FirstSampleBaseline>
         <LeadSampleSize>2</LeadSampleSize>
         <LeadOff>FALSE</LeadOff>
         <BaselineSway>FALSE</BaselineSway>
         <ExcessiveACNoise>FALSE</ExcessiveACNoise>
         <MuscleNoise>FALSE</MuscleNoise>
         <LeadDataCRC32>2454984345</LeadDataCRC32>
         <WaveFormData>
AAAAAAAAAAD+//7//v/+/wAAAAAAAAAA/v/+//7//v/+//7//v/+//z//P/8//z//P/8
//z//P/8//z//P/8//r/+v/6//r/+P/4//j/+P/4//j/+P/4//j/+P/4//j/9v/2//b/
9v/0//T/9P/0//T/9P/0//T/9v/2//b/9v/2//b/9v/2//b/9v/2//b/9P/0//T/9P/0
//T/9P/0//T/9P/0//T/9P/0//T/9P/0//T/9P/0//T/9P/0//T/9P/0//T/9P/0//T/
9P/0//H/8f/x//H/8v/y//T/9P/0//T/9v/2//b/9//3//f/+P/5//n/+f/5//r/+//7
//3//f/9//3/+//7//z//v/+//7//////wAAAAD///3/+//7//v//P/+//3//P/8//r/
+P/3//X/8//z//L/8v/z//P/8//x/+7/7v/t/+z/6//r/+v/6//s/+z/7P/s/+3/7v/v
//H/7//w//D/8P/v//D/8v/0//v/BwAVACYAQQBqAJ8A0gABATIBaAGVAbABsgGVAVAB
7gCPADgA3P+D/0X/L/86/07/ZP97/5H/n/+t/7b/v//I/8//1v/c/+H/4v/k/+b/6P/o
/+r/6//s/+7/7f/t/+7/7v/x//H/8v/y//L/8//z//P/9P/0//T/9f/z//P/8//0//T/
9P/0//X/9f/2//b/9v/4//j/+P/4//j/+P/4//j/9//3//f/+P/4//j/+P/4//n/+f/6
//r/+v/6//r/+//7//z//P/9//3//f/+//7//f/+//7//v//////AQABAAEAAQACAAIA
BAAFAAUABgAFAAYABgAGAAgACQAKAAoACwAMAAwADQAOAA4ADwAPAA4ADwAPAA8ADwAQ
ABAAEAAQAA8ADwAQABAADwAPAA8ADwAOAA0ADAALAAoACQAIAAgABwAGAAQAAwACAAEA
AAAAAAEAAQD///7//v/+//7//v/9//z//P/9//3//P/6//r/+f/4//f/9//3//f/9v/1
//T/8//y//H/8P/w//D/7//v/+7/7f/s/+v/6v/q/+r/6v/q/+n/6f/p/+n/6f/p/+n/
6f/p/+n/6v/q/+r/6v/q/+r/6f/r/+z/7f/u/+3/7f/t/+3/7//v//H/8f/w//H/8f/x
//P/8//0//T/9P/0//X/9f/1//X/9f/1//X/9P/0//X/9P/1//X/9f/1//X/9P/0//T/
9f/1//X/9P/0//T/8//1//X/9f/1//X/9f/1//X/9P/0//T/9P/0//T/9f/1//H/8f/y
//L/8//z//P/8//x//H/8f/x//D/8P/w//D/8v/y//L/8v/y//H/8f/x//H/8f/x//H/
8f/x//H/8f/v/+//7//v//D/8P/w//D/8f/x//H/8P/w//D/8P/x/+//7//v/+//7//v
/+//7//v/+//7//v//H/8f/t/+3/7v/w//D/8P/w/+7/7v/u/+7/7v/u/+7/7f/v/+//
7//w/+7/8P/w//D/8v/0//T/9P/1//X/9f/2//f/9//3//f/+P/5//n/+f/3//f/9//3
//n/+v/8//z//P/9//3//v/8//v/+f/5//v/+//8//z/+//6//r/+P/2//X/8//x//H/
8P/w//H/7//v/+3/7P/u/+3/7P/r/+v/6//r/+z/7P/s/+z/7P/s/+z/7f/t/+z/7P/s
/+3/8P/w//D/9f/9/wsAGgAxAFgAhwC4AOkAGAFMAXsBnAGqAZsBZAEIAakAUgD8/6X/
W/83/zb/SP9e/3f/jf+b/6f/sv+7/8L/y//S/9j/3f/i/+T/6P/o/+j/6v/r/+z/7v/v
/+//8P/w//H/8f/y//L/9P/1//X/9f/0//T/9P/1//X/9f/1//b/9v/2//b/9//5//r/
+v/6//r/+v/6//r/+v/6//r/+v/9//3//f/+//z//P/8//z//f/9//7//v/+//7//v//
/wEAAgACAAMAAwADAAQABAAFAAYABgAGAAcABwAJAAkACwALAAwADAANAA0ADAAMAA0A
DgAOAA4ADwARABMAFAATABQAFAAVABYAFgAXABcAGAAZABkAGQAZABoAGgAaABwAGwAb
ABwAGgAZABkAGQAbABoAGQAYABcAFgAVABQAFAATABIAEAARABAADwAOAAwADQANAAsA
DAAMAAwADAALAAsACwAMAAsACwAKAAgACgAJAAgABwAFAAUABQAEAAUABAADAAIAAQAA
AAAAAAD9//3//P/7//v/+//7//z/+v/6//r/+f/5//n/+f/5//v/+//7//v/+v/6//n/
+P/5//r/+//7//n/+v/7//z//f/9//3//f//////AQABAAAAAQABAAEAAQABAAIAAgAC
AAIAAwADAAQABQAGAAcABwAGAAYABwAGAAcABwAHAAkACQAIAAgABwAHAAYABQAEAAQA
BAADAAQABQAGAAcABgAFAAQAAwAEAAQABAAEAAQABAAFAAUAAwADAAQABAAFAAUABQAF
AAUABQAFAAUAAgACAAIAAgACAAIAAgACAAQAAwADAAMAAgABAAAA//8BAAEAAQABAAEA
AQABAAEAAgACAAIAAgABAAEAAQAAAP7//v/+///////////////////////////////+
//7//v/+//7/AAAAAAAAAAD+//7//v/9/////////wAA/v8AAAAAAAAAAAIAAgACAAEA
AQABAAIAAwADAAMAAwAGAAcABwAHAAUABQAFAAUABwAIAAoACgAIAAkACQAKAAoACQAH
AAcACQAJAAoACgAJAAgACAAGAAQAAwABAP///f/8//z//f/7//v/+f/4//n/+f/5//n/
9//3//f/+P/6//r/+v/6//r/+v/7//v//P/8//z//f/8//z/AAAHABEAHQAuAEcAbgCh
ANYABQEwAWQBlQGyAbwBpwFsARABrwBaAAAAof9V/zH/Nv9I/1z/cf+J/5v/q/+4/8P/
zP/X/9z/5P/r//D/9P/2//b/9v/2//f/+P/6//v/+//8//z//////wAAAAAAAAEAAQAB
AAIAAgACAAMAAwADAAMABAACAAIAAgADAAUABgAGAAYABAAEAAQABAAEAAQABAAEAAUA
BQAFAAYABwAIAAkACgAJAAkACgAKAAgACAAIAAkACQAKAAoACwANAA0ADgAOAA8AEAAQ
ABAAEQARABMAEwATABMAFAAUABQAFQAVABYAFwAYABgAGAAaABsAHAAcABsAHAAcAB0A
IAAgACEAIQAiACMAIwAjACEAIgAiACIAIgAhACEAIgAiACEAIQAhAB8AHgAdABwAGQAY
ABcAFgAUABMAEgAQAA8ADgANAAwADAANAA0ACwAIAAgACAAIAAgABwAGAAYABQAFAAQA
AgAEAAMAAgABAAAA///+//z//f/8//v/+v/5//j/+P/4//X/9f/0//P/8v/x//D/8P/u
/+7/7v/t/+3/7f/t/+3/7f/t/+3/7f/t/+7/7v/u//D/8P/w/+//7//w//H/8v/1//X/
9f/1//X/9f/3//f/9v/3//f/9//5//n/+v/6//r/+v/7//v//f/9//3//f/9//z//P/9
//3//f/8//v//f/9//z//P/8//3//f/9//r/+v/6//n/+//7//v/+//5//n/+f/5//r/
+v/6//r/+f/4//j/9//1//X/9v/2//f/9//3//f/9f/1//X/9f/0//T/9P/0//T/9P/0
//T/9P/z//P/8//1//X/9f/1//X/9f/1//X/8//z//P/8//y//L/8v/y//P/8//z//L/
8v/y//L/8//x//H/8f/x//H/8f/x//H/8//y//D/8P/w//D/8P/w//D/8P/w//D/8P/v
/+3/7f/t/+7/7v/w//D/8P/w//L/8v/y//X/9f/1//b/9f/1//X/9f/2//f/9//3//f/
9//3//f/9//4//r/+v/8//3//f/+//z/+//5//n/+//7//z//P/7//r/+v/4//b/9f/z
//H/7//u/+7/7//t/+3/6//q/+r/6f/o/+f/6f/p/+n/6v/o/+j/6P/o/+r/6v/r/+v/
6v/q/+r/6//s/+z/8P/3/wMADwAgADsAYgCVAMoA+QAoAV4BjwGsAbQBmQFYAfgAlwBC
AOb/i/9H/yv/Mv9G/17/d/+J/5n/p/+y/73/xP/J/9D/2P/d/+D/4P/i/+T/5v/m/+f/
6P/q/+v/6//s/+z/7//v//D/8P/v/+//7v/t//D/8P/w//H/8//z//P/9P/y//L/8v/z
//P/9P/0//T/9P/0//T/9P/0//T/9P/0//X/9f/1//b/9P/0//T/9P/3//f/+P/4//b/
9v/2//f/9//4//j/+f/5//n/+v/6//3//v/+//7//////wEAAQD/////AAAAAAQABQAF
AAYABQAGAAYABgAIAAkACgAKAAsADAAMAA0ADgAOAA8ADwAQABEAEQARABEAEgASABIA
EgARABEAEgASABEAEQARAA8ADgANAAwADQAMAAsACgAKAAkACAAGAAUABAADAAIAAgAD
AAMAAQD+//7//v/+//3//f/9//7//f/9//z/+v/6//n/+P/3//X/9f/1//T/8//y//H/
8P/x//D/8P/w/+3/7f/s/+v/7P/r/+r/6v/q/+r/6v/p/+j/5//m/+X/5f/l/+X/5f/j
/+T/5P/k/+X/5v/n/+f/5f/m/+f/6P/p/+n/6f/p/+n/6f/r/+v/6v/r/+v/6//t/+3/
7v/u//D/8P/x//H/8f/x//H/8f/x//D/8P/x//L/8//z//P/8f/x//D/8P/y//P/8//z
//D/8P/w/+//8f/x//H/8f/v/+//7//v/+7/7v/u/+7/7v/u/+//7//v/+//8P/w/+3/
7f/t/+3/7//v/+//7//s/+z/7P/s/+z/7P/s/+z/7P/r/+v/6//r/+v/6//r/+3/7f/t
/+3/6//r/+v/6//s/+z/7P/s/+v/6//r/+r/6v/q/+r/6//r/+v/6//r/+n/6f/p/+n/
6//s/+r/6v/q/+r/6v/q/+r/6v/q/+r/6v/p/+n/6f/p/+r/6v/s/+z/7P/s/+7/7v/u
/+//7//v//D/8f/x//H/8f/w//H/8f/x//H/8f/x//H/8//0//b/9v/2//f/9//4//b/
9f/z//P/8//z//T/9P/z//L/8v/w//D/7//t/+v/6//q/+r/6//r/+v/6f/o/+f/5f/j
/+H/4v/j/+T/5v/k/+T/5P/k/+T/5P/l/+X/5v/m/+b/5//o/+j/6v/z////DQAgAEEA
bgCfANAA/wAwAWYBkQGmAaQBfQEuAcoAcQAaAMD/bf83/yn/OP9O/2T/e/+P/5v/p/+w
/7n/wv/J/9L/2v/b/9r/3P/g/+D/4P/i/+P/5P/m/+f/5//o/+j/6f/p/+r/6v/q/+v/
6//r/+z/7P/s/+3/7//v/+//8P/x//L/8//1//X/9v/2//b/9v/2//b/9v/4//j/+P/4
//n/+f/5//r/+v/6//r/+v/9//3//v/+//7//v/+//////8AAAAAAQABAAEAAgACAAMA
BAAEAAQABQAFAAcABwAHAAcACAAIAAgACQAJAAoADAAOAA8AEAAQABEAEgASABMAFAAU
ABUAFgAWABcAFwAWABcAFwAXABkAGgAaABoAHAAbABsAHAAaABkAGQAZABkAGAAXABYA
FQAUABMAEgAUABMAEgAQABEAEAAPAA4ADAANAA0ACwAMAAwADAAMAAoACQAIAAgABwAH
AAYABAAEAAMAAgABAP////////7//v/+//7//v/9//z//P/8//n/+f/4//f/9v/1//T/
9P/0//T/9P/z//X/9f/1//X/8//z//P/8//z//T/9P/0//L/8v/y//H/8f/y//P/9P/1
//X/9f/1//X/9f/3//f/+v/7//v/+//5//n/+v/6//r/+v/7//v//f/9//3//f/9//z/
/P/9//7/////////AQABAAAAAAD+//////////7//v/+//3/+//7//v/+//5//n/+f/5
//n/+v/7//z//P/8//3//f/7//v//P/8//v/+//7//v/+//7//v/+//4//j/+P/4//r/
+v/6//r/+P/3//f/9//3//f/9//3//n/+f/5//n/+f/5//n/+f/6//r/+v/6//f/9//3
//b/9v/2//b/9//7//v//P/6//r/+v/6//j/+P/4//j/+P/4//j/9//3//f/9//4//r/
/P/8//z//P/+//7//v/+//3//P/8//7///8AAAEAAAABAAEAAQABAAEAAQABAAEAAgAE
AAQABgAHAAcACAAIAAcABQAFAAUABQAGAAYABQAEAAQAAgD+//3/+//5//v/+v/6//v/
/f/9//v/+v/4//f/9v/1//P/8//z//T/9P/0//T/9P/0//T/9f/1//j/+P/4//n/+P/4
//r///8JABUAJAA3AFgAhQC6AO0AGgFIAX0BpgG2AasBggEyAcsAcAAeAL3/Z/83/y7/
QP9U/2n/gf+V/6P/sP+9/8b/z//Y/97/4//m/+j/7P/u//D/8v/z//T/9v/3//f/+P/4
//n/+f/6//r/+v/7//v/+//6//r/+v/7//v/+//7//z//P/8//z//f/7//z//P/8//7/
/v/+//7//v/+//7//v////////8AAP7//v/+//7//////wAAAAACAAIAAgADAAEAAgAC
AAMAAwADAAQABAAFAAYABgAGAAcABwAJAAkACQAJAAoACgAMAA0ADQAOAA8AEAAQABAA
EAARABIAEgARABIAEgATABYAFgAXABcAGAAZABkAGQAZABoAGgAaABoAGQAZABoAGgAZ
ABkAGQAXABYAFQAUABMAEgARABAAEAAPAA4ADAAJAAgABwAGAAYABwAHAAUABAAEAAQA
BAACAAEAAAAAAP/////+//z//P/7//r/+f/5//n/+f/4//f/9v/1//T/8//y//L/8v/x
//H/8P/v/+z/6//q/+r/6v/q/+r/6f/p/+n/6f/p/+n/6f/p/+n/6f/q/+r/6v/s/+z/
7P/r/+3/7v/v//D/7//v/+//7//v/+//8f/x//T/9f/1//X/9f/1//b/9v/2//b/9//3
//f/9//3//f/+f/4//j/+f/4//n/+f/5//n/+f/4//j/+P/5//n/+f/4//j/+P/3//f/
9//3//f/9f/1//X/9f/2//b/9v/2//T/9P/1//X/8//z//T/9P/x//H/8f/x//H/8f/x
//H/8v/y//L/8v/y//L/8v/y//L/8f/x//H/7//v/+//7//v/+//7//v/+//7//v/+//
8P/w//D/8P/v/+//7//u/+7/7v/u/+//8f/x//H/8f/v/+//7//v/+3/7//u/+7/7v/u
/+7/7P/s/+z/7P/u/+7/7v/t/+3/7f/t/+7/7v/w//D/8P/w//L/8v/y//P/8//z//T/
9f/1//X/9f/2//f/9//3//f/9//3//f/+f/6//z//P/7//v/+v/6//r/+f/3//f/+f/5
//r/+v/3//b/9v/0//T/8//x/+//7//u/+7/7//v/+//7f/s/+z/6//q/+n/6f/p/+n/
6v/s/+z/7P/s/+r/6v/r/+v/7P/s/+z/7f/u//D/8v/5/wcAFQAoAEsAegCtAN4ADQE+
AXIBmwGyAaoBfQEqAcYAbQAWALj/af83/y3/Pv9W/2r/gf+V/6H/rf+2/7//xv/N/9T/
3P/h/+L/4v/i/+T/5v/o/+n/6v/s/+v/6//s/+z/7f/t/+7/7v/w//H/8f/x//D/8P/w
//H/8f/x//H/8v/y//L/8v/z//P/9P/0//T/9P/0//T/9P/y//L/8v/y//P/8//z//T/
9P/0//T/9P/1//X/9v/2//b/9v/2//f/+f/6//r/+//5//n/+v/6//v//P/8//z/+//7
//3//f//////AAAAAAAAAQABAAIAAwAEAAQABAAEAAUABgAGAAcACAAIAAkACgAKAAsA
CwAMAA0ADQANAAsADAAMAAwADQANAA4AEAAOAA0ADQANAA0ADAALAAoACQAIAAcABgAI
AAcABgAEAAMAAgABAAAAAAABAAEA///8//z//P/8//v/+//7//z/+//7//r/+P/4//f/
9v/1//P/8//z//L/8//y//H/8P/v/+7/7v/u/+3/7f/s/+v/6v/p/+j/6P/o/+j/6P/n
/+f/5//n/+f/5f/l/+X/5f/l/+b/5v/m/+j/6P/o/+f/5f/m/+f/6P/r/+v/6//r/+v/
6//t/+3/7P/t/+3/7f/v/+//8P/w//D/8P/x//H/8f/x//H/8f/z//L/8v/z//L/8//z
//P/8//z//L/8v/y//P/8//z//L/8v/y//H/8f/x//H/8f/v/+//7//v//D/8P/w//D/
7v/u/+//7//v/+//8P/w/+3/7f/t/+3/7f/t/+3/7f/s/+z/7P/s/+z/7P/s/+z/7v/t
/+3/7f/t/+3/7f/t/+3/7f/t/+3/7//v/+//7//u/+7/7v/u/+//7//v/+7/8P/w//D/
8f/v/+//7//v/+//7//u/+7/7v/u/+7/8P/w//D/8P/w//D/8P/v/+//7//v//D/8P/y
//L/8v/0//b/9v/2//f/9//3//j/+f/5//n/+f/6//v/+//7//v/+//7//v//f/+/wAA
AAAAAAEAAQACAAIAAQD//////f/9//7//v/7//r/+v/4//j/9//1//P/9f/0//T/9f/3
//f/9f/0//P/8f/v/+3/7//v/+//8P/y//L/8v/y//L/8v/z//P/9v/2//b/9//2//b/
+P///wkAFwAmAEEAZgCXAMwA+QAoAVwBiwGoAa4BlQFSAfIAlwBEAOr/lf9X/z3/RP9W
/2r/f/+V/6X/s/++/8f/0P/X/97/5P/n/+r/7P/u//D/8v/0//X/9v/4//f/9//4//j/
+f/5//r/+v/6//v/+//7//z//P/8//3//f/9//3//v/+//7//v////7//v/9//z//v/+
//7//v8AAAAAAAAAAAEAAQABAAIAAAAAAAAAAAADAAMABAAEAAIAAgACAAMAAwAEAAQA
BQAHAAcACAAIAAkACgAKAAoACwALAA0ADQANAA0ADgAOAA4ADwAPABAAEQASABIAEgAU
ABUAFgAWABkAGgAaABsAGgAaABsAGwAdAB8AIAAhAB8AIAAgACAAIAAfAB8AIAAiACEA
IQAhAB8AHgAdABwAHQAcABsAGgAYABcAFgAUABUAFAATABIAEgATABMAEQAPAA4ADQAM
AAwACwAKAAoACQAJAAgABgAGAAUABAADAAUABQAFAAQAAQAAAP///v/9//z//P/8//n/
+f/4//f/9v/1//T/9P/0//T/9P/z//P/8//z//P/8//z//P/8//z//T/9P/0//T/9P/0
//P/9P/2//j/+v/4//f/9v/1//j/+f/8//3//P/9//3//f/9//3//v/+/wAAAAABAAEA
//////////8AAAAAAQADAAEAAQAAAP//AgADAAMABAAGAAcABwAHAAQABAAEAAMABQAF
AAUABQAEAAMAAgABAAAAAAAAAAAAAAAAAAEAAQD9//3//v/+//3//f/9//3/////////
///8//z//P/8//z//P/8//z//P/7//v/+//9//3//f/9//v/+//7//v//f/9//3//f/+
//7//v/+//z/+//6//j/+P/4//j/+f/7//v//P/7//r/+f/4//b/9v/2//b/9//4//n/
+f/5//n/+f/6//r//P/8//z//P/+//7//v////////8AAP//////////AgADAAMAAwAB
AAEAAQABAAEAAgAEAAQABgAHAAcACAAFAAMAAAD//wEAAwAGAAgABQAEAAQAAgD+//3/
+//5//f/9v/2//f/+f/5//f/9v/2//X/9P/z//X/9f/1//b/9P/0//T/9P/y//L/8//z
//b/9v/2//f/+v/8/wAABwAVACUANABPAHYAqQDgABEBQAF0AaEBugG8AaEBZAECAZ8A
RgDq/4f/N/8Z/yb/PP9S/2v/gf+R/6H/rv+5/8T/zf/Y/97/4//o/+z/8v/0//L/8v/z
//T/9v/3//f/+P/4//v/+//8//z/+v/7//v/+//8//z//P/9//3//f/9//7//v/+//7/
//8BAAIAAgACAAEAAAD///7/AAAAAAAAAAADAAMAAwAEAAIAAgACAAIAAwADAAQABAAG
AAYABgAHAAUABgAGAAcACAAJAAsADAALAAwADAAMAA0ADQAPAA8AEQARABIAEgASABMA
EwAUABUAFgAWABYAGAAZABoAGgAdAB4AHgAfACAAIAAhACEAIgAjACMAIwAlACYAJgAm
ACQAIwAjACQAJAAjACMAIwAhACAAHwAeAB0AHAAbABoAGAAXABYAFAATABIAEQAQABAA
EQARAA8ADAAMAAwADAAKAAkACAAIAAcABwAGAAQABAADAAIAAQABAAEAAQAAAP7//P/6
//j/+f/4//j/+P/3//f/9v/1//T/8//y//L/8P/w//D/7//v/+//7//v/+//7//v/+//
7//w//D/8P/y//L/8v/x//P/9P/1//b/9f/1//X/9f/3//f/+f/5//j/+f/5//n/+//7
//z//P8AAAAAAQABAP/////////////+//7///8AAAEAAQABAAEAAQAAAAAAAAABAAEA
AQAAAAAAAAD//////////////f/9//3//f/+//7//v/+//z//P/9//3/+//7//z//P/9
//3//f/9//v/+//7//v//P/8//z//P/6//r/+v/6//r/+f/5//n/+f/5//n/+f/3//f/
9//3//f/9//3//f/+v/6//r/+v/3//f/9//2//b/9v/2//f/9//3//f/9//3//f/9//3
//X/9//4//j/+P/4//j/9v/2//b/9v/2//b/9v/1//X/9f/1//b/+P/6//r/+v/6//z/
/P/8//3//f/9//7////////////+//////////////////////8AAAIAAgACAAMAAwAE
AAYABQADAAMAAQABAAIAAgABAAAAAAD+//7//f/7//n/9//2//b/9//3//f/9f/0//T/
8//y//H/8f/x//H/8v/y//L/8v/y//T/9P/1//X/9P/0//T/9f/2//b/+v8DABEAHQAs
AEcAdACnANwADwFCAXoBqwHGAcoBrQFmAQYBowBIAOr/j/9L/y//Ov9S/2j/gf+V/6X/
s/+8/8X/zv/V/9z/4v/p/+r/7P/u/+7/8P/y//P/9P/2//f/9//4//j/+f/5//r/+v/8
//3//f/9//z//P/8//3//f/9//3//v/8//z//P/9////AAAAAAAA/v/+//7//v/+//7/
/v/+/////////wAAAAAAAAAAAAABAAEAAgACAAIAAgACAAMAAwAEAAQABQAFAAUABgAG
AAUABgAGAAYACQAJAAsACwALAAsADAAMAAwADQANAA4AEQASABIAEgAQABEAEgASABMA
FAAUABUAGAAYABkAGQAYABkAGQAZABkAGgAaABoAHAAbABsAHAAaABkAGQAZABkAGAAX
ABYAFQAUABMAEgASABEAEAAOAA0ADAALAAoACgALAAsACQAIAAgACAAIAAgABwAGAAYA
BQAFAAQAAgACAAEAAAD//wEAAQABAAAA/f/8//v/+v/7//r/+v/6//n/+f/4//f/9v/1
//T/9P/0//T/9P/z//H/8f/x//H/8f/x//H/8f/z//T/9P/0//L/8v/y//H/8//0//X/
9v/1//X/9f/1//X/9f/3//f/+P/5//n/+f/5//n/+v/6//z//P/9//3//f/9//3//f/9
//z//P/9//7///////////////7//v/+//////////7//v/+//3/////////////////
//////z//P/8//z//P/8//3//f/9//3//v/+//v/+//7//v//f/9//3//f/8//z//P/8
//z//P/8//z//P/7//v/+//7//v/+//7//v/+//7//v/+//7//v/+//8//z//P/8//v/
+//7//r/+v/6//r/+//7//v/+//7//n/+f/5//n/+//7//v/+//7//r/+v/6//r/+v/6
//r/+v/6//r/+v/6//n/+f/5//n/+v/6//z//P/8//z//v/+//7/AQABAAEAAgABAAEA
AQABAAIAAwADAAMAAwADAAMAAwAFAAYACAAIAAgACQAJAAoACgAJAAcABwAHAAcACAAI
AAcABgAGAAQAAgABAP///f/9//z//P/9//3//f/7//r//P/7//r/+f/5//n/+f/6//r/
+v/6//r/+v/6//v/+//6//r/+v/7//z//v8AAAcAEwAhADIATQB2AKsA3AALATwBdAGh
AboBvgGfAVQB8gCXAEIA6P+R/1X/P/9G/17/eP+P/5//r/+7/8T/zf/W/+H/5v/q/+3/
8P/y//T/+P/6//r/+//8//7//v/9//3//P/9//3//v/+//7/////////AAAAAAAAAQAD
AAMAAwAEAAQABAAEAAUABQAGAAYABgAGAAYABgAGAAYABgAGAAYABwAHAAcACAAIAAgA
CAAIAAkACQAKAAoACAAIAAgACQALAAwADAANAA0ADQAOAA4ADwAQABAAEAAPAA8AEQAR
ABMAEwAUABQAFgAXABcAGAAZABoAGgAaABoAGwAcABwAHQAeAB4AHwAgACAAIQAhACAA
IQAhACEAIQAiACIAIgAiACEAIQAiACIAIQAhACEAIQAgAB8AHgAdABwAGwAaABwAGwAa
ABgAFwAWABUAFAAUABUAFQATABIAEgASABIAEgARABAAEAARABEAEAAOAA4ADQAMAAsA
CwALAAsACgAJAAgABwAGAAcABgAGAAYAAwADAAIAAQACAAEAAAAAAAAAAAAAAP//////
//////8BAAEAAQABAP//AAAAAAAAAAAAAAAA/////wAAAQACAAIAAQAAAP//AQABAAMA
AwACAAMAAwADAAMAAwAEAAQABgAGAAcABwAHAAcABwAHAAkACAAIAAkACAAJAAkACQAH
AAcABgAGAAgACQAJAAkACgAKAAoACQAJAAkACQAJAAsACwALAAsACAAIAAgACAAIAAgA
CQAJAAcABwAIAAgACQAJAAkACQAJAAkACQAJAAoACgAKAAoACgAKAAoACgAIAAcABwAH
AAcABwAHAAcACQAJAAkACQAJAAkACQAJAAoACgAKAAoACQAJAAkACAAKAAoACgALAAkA
CQAJAA==
         </WaveFormData>
      </LeadData>
      <LeadData>
         <LeadByteCountTotal>10000</LeadByteCountTotal>
         <LeadTimeOffset>0</LeadTimeOffset>
         <LeadSampleCountTotal>5000</LeadSampleCountTotal>
         <LeadAmplitudeUnitsPerBit>4.88</LeadAmplitudeUnitsPerBit>
         <LeadAmplitudeUnits>��V</LeadAmplitudeUnits>
         <LeadHighLimit>2147483647</LeadHighLimit>
         <LeadLowLimit>268435456</LeadLowLimit>
         <LeadID>V5</LeadID>
         <LeadOffsetFirstSample>0</LeadOffsetFirstSample>
         <FirstSampleBaseline>0</FirstSampleBaseline>
         <LeadSampleSize>2</LeadSampleSize>
         <LeadOff>FALSE</LeadOff>
         <BaselineSway>FALSE</BaselineSway>
         <ExcessiveACNoise>FALSE</ExcessiveACNoise>
         <MuscleNoise>FALSE</MuscleNoise>
         <LeadDataCRC32>327510583</LeadDataCRC32>
         <WaveFormData>
+P/4//j/+P/2//b/9v/2//j/+P/4//j/+P/4//j/+P/6//r/+v/6//j/+P/4//j/+P/4
//j/+P/4//j/+P/4//j/+P/4//j/+P/4//j/+P/2//b/9v/2//b/9v/2//b/+P/4//j/
+P/2//b/9v/2//b/9v/2//b/+P/4//j/+P/2//b/9v/2//b/9v/2//b/9P/0//T/9P/2
//b/9v/2//T/9P/0//T/9v/2//b/9v/2//b/9v/2//b/9v/2//b/9v/2//b/9v/4//j/
+P/3//X/9f/1//X/9//4//j/+P/3//f/9//3//j/+f/5//n/+v/6//r/+v/6//r/+v/8
//z//P/8//z//P/9//7/AAABAAIAAwAEAAUABQAFAAQABAAEAAQABQAFAAMAAwACAAEA
/v/8//r/+P/3//b/9f/3//b/9v/1//T/9P/0//P/8P/w//D/8P/w//D/8P/w//H/8v/z
//T/8v/y//L/8v/y//T/9P/0//f//f8DAAsAFQAkADsAWgB3AI0ApQC9ANAA3QDlANoA
wQCeAHcAQgALAOD/yv/F/8X/yf/Q/9v/3v/j/+b/5v/o/+n/6//t/+3/7f/t/+//7v/u
//D/8P/w//H/7//v/+//8P/w//D/8P/w//H/8f/x//H/8f/x//L/8v/w//D/7//v//H/
8f/x//L/8v/y//L/8v/z//P/8//z//X/9f/1//X/8//z//P/8//1//X/9v/2//b/9v/3
//f/9//3//f/9//3//f/+P/4//b/9v/3//f/+f/5//n/+f/3//n/+f/5//n/+v/6//r/
+//9//3//f/7//3//f/9////AQACAAMABQAFAAcACAAHAAgACQAKAAwADQAOAA8AEAAR
ABIAEwAUABUAFQAVABYAFgAXABkAGQAZABkAGQAXABgAGAAYABoAGgAaABkAGQAZABcA
FwAXABcAFgAUABEAEAAPAA4ADwANAA0ADAAJAAgABwAGAAYABQAEAAQAAwACAAEAAAD/
///////9//3//f/8//z/+//6//r/+v/6//n/+P/4//j/+P/4//b/9v/2//b/9v/2//b/
9v/2//b/9v/2//b/9v/2//b/9v/2//b/9v/2//j/+P/4//j/9v/2//f/9//3//f/9//3
//n/+f/5//r/+v/7//v/+//5//n/+f/6//r/+v/6//r/+v/6//r/+v/6//r/+//7//v/
+//7//v/+//7//v/+//7//v/+//7//v/+//6//r/+v/6//r/+v/6//v/+//7//r/+v/6
//r//P/8//z//P/7//v/+//6//z/+v/6//r//P/8//3//v/8//r/+v/6//r/+v/7//v/
+//7//v/+//5//n/+f/6//z//P/8//z/+v/6//r/+v/8//z//P/9//v/+//7//v/+//7
//r/+v/6//r/+v/6//z/+//6//r/+v/8//z//P/8//r/+v/6//r//P/8//v/+//7//v/
+//7//z//P/8//3/////////AAABAAEAAQACAAAAAAAAAAAAAAAAAAIAAgACAAIAAgAC
AAMABAAGAAcACAAJAAoACwALAAsACgAKAAoACgALAAsACQAJAAgABwAEAAIAAAAAAP//
/v/9//3//P/8//v/+v/8//z/+//6//j/+P/4//j/+P/4//j/+P/4//j/+P/4//j/+P/4
//j/+v/6//r//f8BAAcACwAVACQAOQBUAHMAiwChALkAzgDfAOsA6ADRALQAjwBgACcA
9v/a/8//zf/P/9b/4f/m/+f/7P/s/+z/7//x//P/8//z//P/9f/0//L/9P/0//T/9f/3
//f/9//4//j/+P/4//j/+f/5//n/+f/5//n/+v/6//j/+P/3//f/9//3//f/+P/6//r/
+v/6//n/+f/5//n/+f/5//n/+f/7//v/+//7//v/+//8//z//P/8//3//f/7//v/+//7
//v/+//8//z//P/8//3//f/7//v/+//7//z///8AAAEAAQACAAIAAgACAAMAAgABAAEA
AwADAAMABAAHAAkACwAKAAkACgAKAAsADAANAA4AEgATABQAFQAUABUAFgAXABgAGQAZ
ABkAGgAaABsAHQAdAB0AHQAdAB0AHgAeAB4AHgAeAB4AHQAdAB0AGwAbABsAGwAaABgA
GQAYABcAFgATABEAEQAQAA8ADgANAAwACgAJAAgACAAGAAQAAgAAAAAAAQACAAEAAwAD
AAIAAgAAAP7//f/8//7//f/8//z/+v/6//r/+P/6//r/+v/6//j/+P/4//j/+P/4//j/
+P/4//j/+P/4//j/+P/4//j/+P/4//j/+P/5//r//P/9//z/+//6//n/+f/5//n/+v/6
//v/+//7//3//f/9//7//P/8//z//P/8//z//P/8//7//v///////f/9//3//f/9//3/
/f/9/////////////f/9//z//P/8//z//P/8//z//f/9//3//P/8//z//P/+//7//v/+
/wEAAQABAAAA/v/8//z//P/8//z//f/+//7//P/8//z/+v/6//v/+//8//3//v////3/
/f/9//7//v/+//7//v/+//7//v/+//3//P/7//v/+f/5//n/+f/7//v/+v/6//j/+P/2
//j/+P/4//j/+f/6//v//P/8//z/+//7//n/+f/5//n/+v/6//r/+//7//v/+//8//v/
+//7//z//f/+////AAAAAAAAAgACAAAAAAAAAAAAAwAEAAYABwAHAAcABwAHAAcABwAG
AAYABwAIAAoACwAHAAcABgAFAAIAAAD+//7/+//6//n/+f/2//b/9f/0//X/9v/2//b/
9v/2//b/9v/4//j/+P/4//f/9v/1//T/9v/2//b/9v/0//T/9v/5//3/AwALABUAJgA7
AFgAdQCJAJ8AuQDQAN8A6QDgAMkApgB/AEwAEQDm/8z/w//D/8H/xv/R/9b/3f/i/+b/
5v/n/+v/7f/v//H/8f/x//D/8P/u/+7/7v/v/+//7//v//D/8v/y//L/8v/x//H/8f/x
//P/8//0//T/8v/y//H/8f/x//H/8f/y//L/8v/y//L/8f/x//H/8f/x//H/8f/x//H/
8f/x//H/8v/z//X/9v/1//T/9P/z//P/8//z//P/9f/1//b/9v/0//T/9f/1//f/9//3
//f/9f/3//f/9//3//j/+P/4//n/+//7//v/+//9//3//f///wEAAgADAAMAAwAFAAYA
BQAGAAcACAAMAA0ADgAPAA4ADwAQABEAFAAVABUAFQAWABYAFwAZABkAGQAZABkAFwAY
ABgAGAAYABgAGAAXABcAFwAVABUAFwAXABYAFAATABIAEQAQAA0ACwALAAoACQAIAAcA
BgAGAAUABAAEAAEAAAD///7//////////f/9//3//P/8//n/+P/4//j/+P/3//b/9v/2
//b/9v/0//b/9v/2//b/9v/2//b/9v/2//b/9v/2//b/9v/2//b/9P/0//T/9P/2//b/
9v/2//b/9v/3//f/9f/1//X/9f/3//f/9//4//j/+f/5//n/+//7//v//P/8//z//P/8
//r/+v/6//r/+v/6//v/+//7//v/+//7//v/+//7//v/+//7//v/+//5//n/+P/4//r/
+v/6//r/+P/5//n/+f/6//r/+v/6//r/+v/6//r/+f/5//n/+P/6//j/+P/4//j/+P/5
//r/+P/2//b/9v/4//j/+f/5//n/+f/5//n/9//3//f/+P/2//b/9v/2//X/9v/3//j/
9v/2//b/9//1//X/9f/1//b/9//3//j/+P/4//b/9v/2//b/9v/2//b/9v/2//b/9f/1
//X/9f/1//X/9v/2//b/9//3//f/9//4//v/+//7//z//P/8//z//P/6//r//P/8//z/
/P/8//z//f/+/wAAAQAEAAUABgAHAAUABQAEAAQABgAGAAcABwAFAAUABAADAAAA/v/8
//z/+//6//n/+f/2//b/9f/0//T/9P/z//L/8v/y//L/8v/w//D/8P/w//L/8v/y//L/
8v/y//L/8v/0//T/9P/3//3/AQAJABMAIAA3AFYAdQCJAJ8AuQDOANsA4wDcAMUApAB/
AEwAEwDm/87/xf/F/8n/0v/Z/97/4//o/+j/6P/n/+n/6//v/+//7//v//D/7v/u/+7/
7v/v/+//7//v//D/8P/w//D/8P/v/+//7//v//H/8f/y//L/8v/y//H/8f/x//H/8f/y
//L/8v/y//L/8f/x//H/8f/z//P/8//z//H/8f/x//H/8f/x//L/8v/0//T/9f/1//P/
8//z//P/9f/1//b/9v/0//T/9f/1//f/9//3//f/9f/3//f/9//3//j/+P/4//v//f/9
//3//f///////////wEAAgADAAEAAQADAAQABQAGAAcACAAMAA0ADgAPABAAEQASABMA
FAAVABUAFQAWABYAFwAZABkAGQAZABkAGQAaABoAGgAaABoAGgAZABkAGQAXABcAFQAV
ABQAEgARABAADwAOAA8ADQANAAwACQAIAAcABgAGAAUABAAEAAEAAAD///7//f/9//3/
+//7//v/+v/6//n/+P/4//j/+v/5//j/+P/4//j/+P/2//T/9P/0//T/9P/0//T/9P/0
//T/9P/0//b/9v/2//b/9P/0//T/9P/2//b/9v/2//b/9v/3//f/9//3//f/9//1//X/
9f/2//b/9//3//f/9//3//f/+P/4//j/+P/4//j/+P/4//j/+P/4//n/+f/5//n/+f/5
//f/9//3//f/+f/5//n/+f/5//n/+P/4//r/+v/6//r/+P/5//n/+f/4//j/+P/4//j/
+P/4//j/+f/5//n/+P/4//b/9v/2//j/+P/5//r/+P/2//b/9v/2//b/9//3//f/9//3
//f/9f/1//X/9v/2//b/9v/2//b/9v/2//b/9v/2//b/9//3//f/9//3//f/9//2//b/
9v/4//f/9v/1//T/9v/2//b/9v/2//b/9f/1//X/9f/1//X/+P/4//j/+f/3//f/9//4
//n/+f/5//r/+v/6//r/+v/6//r//P/8//z//P/8//z///8AAAIAAwACAAMABAAFAAUA
BQAEAAQABAAEAAUABQADAAMAAgABAP7//P/6//r/+f/4//f/9//2//b/9f/0//L/8v/x
//D/8f/y//P/9P/y//L/8v/y//L/8v/y//L/8v/y//L/8v/y//L/9P/3//3/AwALABcA
KgBDAGAAeQCPAKkAwQDUAOEA4wDWALkAmABtADYAAQDc/8z/x//H/8v/1P/b/+D/5f/o
/+j/6P/r/+//7//t/+v/6//r/+z/7v/s/+z/7P/t/+//7//v//D/8P/w//D/8P/v/+//
7//v//H/8f/y//L/8v/y//H/8f/y//P/9P/2//b/9v/2//b/9f/1//X/9f/3//f/9//3
//j/+f/6//v/+f/5//r/+v/6//r/+//7//n/+f/5//n/+//7//z//P/8//z//f/9//3/
/f/9//3/+//9//3//f///wAAAAAAAP//AQABAAEAAgAFAAYABwAFAAcACAAJAAgABwAI
AAgACwAMAA0ADgAOAA8AEAARABIAEwAUABUAGAAZABkAGQAcABwAHQAfAB4AHQAcABsA
GQAaABoAGgAbABwAHQAdAB0AHQAbABsAGgAZABcAFAATABIAEQAQABEADwAPAA4ACwAK
AAkACAAGAAUABAAEAAEAAAD///7//////////f/9//3//P/8//3//P/8//z/+v/5//j/
+P/2//b/9v/0//X/9v/3//j/9v/2//b/9v/4//j/+P/4//b/9v/2//b/9P/0//T/9P/2
//b/9v/2//T/9P/1//X/9//3//f/9//1//X/9f/2//b/9//3//f/9//3//f/+P/2//b/
9v/2//j/+P/4//j/+v/6//v/+//7//v/+//7//n/+f/5//n/+f/5//n/+f/3//f/9v/2
//j/+P/4//j/+v/7//v/+//4//j/+P/4//j/+P/4//j/+//7//v/+v/4//b/9v/2//j/
+P/5//r/+P/2//b/9v/0//T/9f/1//f/9//3//f/9//3//f/+P/4//j/+P/4//T/9P/0
//T/9P/0//T/9f/5//n/+v/4//j/+P/4//j/+P/4//j/9v/2//X/9f/1//X/9f/1//f/
+P/5//v/+f/5//n/+v/7//v/+//8//z//P/8//z/+v/6//z//P/8//z//P/8//3//v8A
AAEABAAFAAYABwAJAAkACAAIAAYABgAHAAcABwAHAAYABQABAP7/+//6//v/+v/5//n/
+//8//z//P/7//r/+P/2//P/8v/x//D/8P/w//D/8P/y//L/8v/y//T/9P/0//T/8P/w
//T/9//7////BQANABoALQBIAGkAgQCVAK8AygDZAOMA4gDRAK4AiQBeACMA7v/O/8P/
wf/B/8j/0f/Y/93/4v/m/+j/6f/p/+v/6//p/+n/6//u/+7/8P/w//D/8f/v/+//7//w
//D/8P/w//D/8f/x//H/8f/x//H/8v/y//L/8v/x//H/8f/x//H/8v/y//L/8v/y//P/
8//z//P/8//z//P/8//z//P/8//z//H/8f/y//L/9P/0//X/9f/3//f/9//3//f/9//4
//j/+P/4//n/+f/3//f/9//3//f/+f/5//n/+f/6//r/+v/7//3//f/9//3/////////
//8BAAIAAwABAAEAAwAEAAYACAAKAAwADAANAA4ADwASABMAFAAVABQAFQAVABUAGAAY
ABkAGwAbABsAGwAbABsAHAAcABwAHAAcABwAGwAZABkAFwAXABcAFwAWABQAEwASABEA
EAAPAA0ADQAMAAsACgAJAAgABgAFAAQABAADAAIAAQAAAP3//f/9//v/+//7//r/+v/5
//j/+P/4//b/9f/0//T/9v/2//b/9P/y//L/8v/y//T/9P/0//T/9P/0//T/9P/y//L/
8v/y//T/9P/0//T/9P/0//T/9P/y//L/8//z//X/9f/1//X/9f/1//X/9v/2//f/9//3
//f/9//3//j/+P/4//j/+P/2//b/9v/2//b/9v/3//f/9//3//f/9//3//f/9//3//f/
9//3//f/9//3//b/9v/2//b/9v/2//b/9//3//f/9v/2//b/9v/0//T/9P/0//X/9f/1
//T/9v/0//T/9P/0//T/9f/2//b/9P/0//T/8v/y//P/8//1//X/9f/1//P/8//z//T/
9P/0//T/9P/0//T/9P/0//T/9P/0//X/9f/1//X/9f/1//X/9P/0//T/9P/0//T/9P/0
//T/8v/y//L/8v/z//T/9P/1//X/9f/1//X/9P/0//T/9f/3//f/9//4//f/9//3//j/
+v/6//r/+v/6//r//P/8//z//P/8//z//f/+/wAAAQACAAMABAAFAAUABQAEAAQABAAE
AAUABQABAAEAAAD///7//P/6//r/+f/4//f/9//4//j/9//2//T/9P/z//L/8v/y//L/
8v/0//T/9P/0//L/8v/y//L/8v/y//L/8v/0//T/9P/3//3/AwANABkALABHAGYAfQCR
AKsAwwDYAOMA4wDUALcAlABpADAA/f/a/8r/x//H/8v/1P/d/+L/5f/o/+j/6v/r/+3/
7//v//H/7//t/+7/7v/w//D/8P/x/+//7//v//D/8P/w//D/8P/x//H/8f/x//H/8f/y
//L/8v/y//H/8f/x//H/8f/y//L/8v/y//L/8//z//P/8//z//P/8//z//P/8//z//P/
8f/x//L/8v/0//T/9f/1//P/8//z//P/9f/1//b/9v/2//b/9//3//X/9f/1//X/9//5
//n/+f/7//z//P/8//v//f/9//3//f///////////wEAAgADAAMAAwAFAAYACQAKAAsA
DAAMAA0ADgAPABAAEQASABMAFgAXABcAFwAYABgAGQAbABkAGQAZABkAGQAaABoAGgAc
ABwAHAAbABoAGQAWABUAFwAXABYAFAATABIAEQAQABEADwAPAA4ACwAKAAkACAAIAAcA
BgAGAAMAAgABAAAAAQABAAEA///9//3//P/8//3//P/8//z//P/7//r/+v/6//r/+v/4
//j/+P/4//j/+P/4//j/+P/4//j/+P/4//j/+P/4//j/+P/4//j/+P/4//j/+P/4//b/
9v/3//f/9//3//f/9//3//f/9//4//r/+//7//v/+//7//v//P/8//z//P/8//z//P/8
//z/+v/6//v/+//9//3//f/9//3//f/9//3//f/9//3//f/9//3//P/8//z//P/8//z/
+v/7//v/+//7//z//f/+//z//P/8//z/+//7//v/+v/6//j/+P/4//j/+P/5//r//P/6
//r/+v/6//r/+//7//v/+//7//v/+//7//v//P/6//r/+v/6//j/+P/4//j/+v/6//r/
+//7//v/+//7//v/+//8//r/+v/6//r//P/8//z//P/6//r/+f/5//f/9//3//f/+P/4
//j/+f/8//3//v8AAP///////wAA/v/+//7//v8AAAAAAgACAAIAAgACAAIAAwAEAAYA
BwAIAAkACgALAA0ADQAMAAwACgAKAAsACwAGAAUAAwABAP///v/9//7//v/+//7////+
//7//f/8//v/+v/4//b/9v/2//b/9v/4//j/+P/4//j/+P/4//j/+P/4//j/+P/2//b/
9v/5////BQALABUAJgA9AFwAeQCPAKcAwQDWAOUA6wDgAMUApAB/AEgADwDk/9L/zf/L
/83/1P/d/+L/5//s/+7/8P/x/+//7//x//H/8f/z//L/9P/2//b/9v/3//X/9f/1//b/
9P/0//T/9P/1//X/9f/1//X/9f/2//b/+P/4//f/9//3//f/9//4//f/9v/1//T/9f/1
//X/9f/3//f/9//3//f/9//3//f/9//3//j/+P/2//b/9//3//f/9//3//f/9//3//j/
+P/4//j/+f/5//r/+//8//3/+//9//3//f/7//z//P/8//3///////////8BAAEAAQAD
AAUABgAHAAcABwAJAAoACgAKAAoACgAPABEAEwAVABQAFQAWABcAFwAXABYAFQAXABgA
GgAdAB8AHwAfAB8AHwAgACAAIAAfAB4AHQAbABsAGwAZABkAGwAbABoAGAAWABQAEgAQ
ABEADwAPAA4ADQAMAAsACgAIAAcABgAGAAUABAADAAIA/////////f/9//3//P/8//v/
+v/6//r/+v/5//j/+P/4//j/+P/2//T/9P/0//T/9f/2//f/+P/3//b/9f/0//T/9P/0
//T/9f/2//f/+P/3//b/9f/0//X/9v/4//n/9//3//f/9//1//X/9f/2//b/9//3//f/
9f/1//X/9v/5//r/+//8//v/+v/5//j/+f/6//z//f/7//v/+//7//r/+f/4//f/+P/5
//r/+//6//n/9//2//b/9v/2//b/9//5//r/+//4//j/+P/4//f/9v/1//T/9//3//f/
9v/4//b/9v/2//j/+P/5//r/+f/2//X/9P/2//b/9//3//T/8//y//H/9P/1//b/+P/3
//b/9f/0//D/8P/w//D/8f/y//P/9f/1//X/9v/1//T/8//y//D/8P/w//D/8f/y//L/
8//z//P/8//z//T/9P/0//X/8//z//P/9P/1//X/9f/2//b/9v/2//b/+P/4//r/+v/4
//j/+P/4//n/+v/8//3//v///wAAAQAAAP///f/8//7/AAADAAUAAgABAP///f/4//b/
9P/0//H/8P/v/+//8P/w/+//7v/u/+7/7f/s/+7/7v/u/+7/7P/s/+z/7P/s/+z/7P/s
/+r/6v/q/+r/8P/y//T/+f/9/wEABwARACAANQBUAHEAiQChALkAzgDZANsA0gC5AJQA
aQA2AP//1P+8/7f/t/+3/7z/xf/O/9X/3P/e/97/4f/j/+X/5f/n/+f/6f/q/+r/6P/o
/+j/6f/p/+n/6f/q/+z/7P/s/+z/6//r/+v/6//t/+3/7v/u/+7/7v/t/+3/7f/t/+3/
7v/u/+7/7v/u/+3/7f/t/+3/7//v/+//7//x//H/8f/x/+//7//w//D/8v/y//P/8//z
//P/8//z//H/8f/y//L/9P/0//X/9f/1//X/9f/1//f/+f/5//n/+//8//z//P/7//3/
/f/9//3//////////f///wAAAQAEAAUACAAKAAoACgAKAAoADgAPABAAEQASABMAFAAV
ABYAFwAXABcAGAAYABkAGwAbABsAGwAbABsAHAAcABwAGgAaABoAGQAbABsAGQAZABkA
GQAYABYAFQAUABMAEgATABEAEQAQAA8ADgANAAwACgAJAAgACAAJAAgABwAGAAMAAwAD
AAEA//////7//v////7//v/+//7//f/8//z//P/8//z/+v/6//r/+v/6//r/+v/6//r/
+v/6//r/+v/6//r/+v/6//r/+v/6//r/+v/6//r/+v/6//r/+//7//v/+//7//v//P/9
//7/AAAAAAEAAQABAP///////wAAAAAAAAAAAAACAAIAAgACAAIAAgADAAMAAQABAAEA
AQABAAEAAQABAAMAAwADAAMAAQABAAAAAAABAAIAAwAEAAIAAwADAAMAAAAAAAAAAAAC
AAIAAgACAAEAAQABAAAAAgAAAAAAAAAAAAAAAQACAAIAAAAAAAAA/v/+////////////
/////wEAAQABAAIAAgACAAIAAgAAAAAAAAAAAAAAAAAAAAEA//////////8BAAEAAAAA
AAAAAAACAAAAAAAAAAAAAAAAAAAAAAACAAIAAQABAAEAAQABAAEAAgACAAIAAwADAAMA
AwAEAAUABQAFAAYABgAGAAYABgAEAAQABgAGAAgACAAIAAgACQAKAAwADQAOAA8AEAAR
ABEAEQAQABAAEAAQABEAEQAPAA8ADgANAAoACAAGAAYABwAGAAUABQACAAIAAQAAAAIA
AgABAAAAAAAAAAAAAAD+//7//v/+/wAAAAAAAAAAAAAAAAAAAAAAAP7/AgAHAAsADwAV
AB8AMABHAGYAhQCdALMAzQDiAO8A9QDqANMAsgCJAFQAHQDy/9j/0//T/9X/3v/l/+r/
8f/0//T/9v/3//n/+f/7//v/+//7//z//P/8//z//P/9//3//f/9//7//v/+//7//v//
//////////////8AAAAAAAAAAP////////////8AAAIAAgACAAIAAQABAAEAAQABAAEA
AQABAAEAAQABAAEAAQABAAIAAgACAAIAAwADAAEAAQABAAEAAQABAAIAAgACAAIAAwAD
AAMAAwADAAMABQAHAAcABwAFAAYABgAGAAcACQAJAAkACQALAAsACwAJAAsADAANAA8A
DwARABIAEwAUABUAFgAYABkAGgAbABwAHQAeAB8AIAAhACEAIQAiACIAIwAlACMAIwAj
ACMAIwAkACQAJAAmACYAJgAlACUAJQAjACMAIwAjACIAIAAdABwAGwAaABsAGQAZABgA
FwAWABUAFAASABEAEAAQAA8ADgANAAwACQAJAAkABwAJAAkACAAIAAkACAAIAAgABgAF
AAQABAAEAAQABAACAAIAAgACAAIAAgACAAIAAgAEAAQABAAEAAIAAgACAAIAAgACAAIA
AgACAAIAAgACAAIAAgADAAMAAwADAAMAAwADAAMAAwAEAAYABwAHAAcABQAFAAUABgAG
AAYABgAGAAgACAAIAAgACAAIAAkACQAJAAkACQAJAAkACQAJAAkACQAJAAkACQAHAAcA
BgAGAAYABgAGAAYABgAHAAcABwAIAAgACAAIAAYABgAGAAYABwAHAAcABgAIAAYABgAG
AAYABgAHAAgACAAGAAYABgAGAAYABwAHAAcABwAHAAcABwAHAAcACAAIAAgACAAIAAgA
CAAIAAgABgAGAAYABwAHAAcABwAHAAcABwAGAAYACAAIAAgACAAKAAgABgAGAAYABgAI
AAgACAAIAAYABgAFAAUABwAHAAcABwAIAAgACAAJAAsACwALAAwADwAPAA8AEAAOAA4A
DgAOAA4ADgAQABAAEAAQABAAEAARABIAFAAVABYAFwAYABkAGwAbABoAGgAaABoAGwAb
ABcAFwAWABUAEgAQAA4ADgAPAA4ADQANAAwADAALAAoACgAKAAkACAAIAAgACAAIAAYA
BgAGAAYABgAGAAYABgAGAAYABgAGAAYABgAIAA0AEwAXAB0AJwA4AFEAbgCJAJ8AtwDR
AOIA8QD3AOwA0wCyAI0AWAAhAPb/4v/b/9v/4f/q//H/+P/7//7//P/+/wMAAwABAAMA
AwAFAAUABgAGAAYABgAGAAcABQAFAAUABgAGAAYABgAGAAcABwAHAAcABwAHAAgACAAI
AAgABwAHAAkACQAJAAoACAAIAAgACAAJAAkACQAJAAkACQAJAAkACQAJAAkACQALAAsA
DAAMAAoACgALAAsACwALAAsACwALAAsADAAMAAwADAANAA0ADwAPAA8ADwANAA8ADwAP
ABEAEgASABIAEQATABMAEwAVABcAFwAXABcAGQAaABsAGwAbAB0AHgAfACAAIQAiACQA
JQAmACcAKAApACoAKwAsAC0ALQAtAC4ALgAvADEAMQAxADEAMQAxADIAMgAyADIAMgAy
ADEAMwAzADEAMQAxADEAMAAuAC0ALAArACoAKQAnACcAJgAlACQAIwAiACIAIQAgACAA
HwAeAB0AHAAbABsAGwAZABkAGQAYABgAFwAWABYAFgAYABcAFgAWABYAFgAWABQAFAAU
ABQAFAAUABQAFAAUABQAFAAUABQAFAAUABQAFAAWABYAFgAWABUAFAATABIAFAAUABUA
FQAVABUAFQAVABMAEwATABQAFgAXABcAFwAXABcAFwAYABgAGAAYABgAGAAYABgAGAAW
ABYAFwAXABkAGQAZABkAGgAbABwAHQAdAB0AHQAdAB0AHQAcABwAGgAaABoAGgAaABsA
GwAbABoAGgAaABoAGgAaABoAGgAbABsAGwAaABsAGgAbABwAHAAcAB0AHgAcABoAGgAa
ABgAGAAZABkAGwAbABsAGwAdAB0AHQAeAB4AHgAeAB4AGgAaABoAGgAcABwAHAAdAB0A
GwAbAA==
         </WaveFormData>
      </LeadData>
      <LeadData>
         <LeadByteCountTotal>10000</LeadByteCountTotal>
         <LeadTimeOffset>0</LeadTimeOffset>
         <LeadSampleCountTotal>5000</LeadSampleCountTotal>
         <LeadAmplitudeUnitsPerBit>4.88</LeadAmplitudeUnitsPerBit>
         <LeadAmplitudeUnits>��V</LeadAmplitudeUnits>
         <LeadHighLimit>2147483647</LeadHighLimit>
         <LeadLowLimit>268435456</LeadLowLimit>
         <LeadID>V6</LeadID>
         <LeadOffsetFirstSample>0</LeadOffsetFirstSample>
         <FirstSampleBaseline>0</FirstSampleBaseline>
         <LeadSampleSize>2</LeadSampleSize>
         <LeadOff>FALSE</LeadOff>
         <BaselineSway>FALSE</BaselineSway>
         <ExcessiveACNoise>FALSE</ExcessiveACNoise>
         <MuscleNoise>FALSE</MuscleNoise>
         <LeadDataCRC32>634102490</LeadDataCRC32>
         <WaveFormData>
+v/6//r/+v/4//j/+P/4//r/+v/6//r/+v/6//r/+v/6//r/+v/6//j/+P/4//j/+P/4
//j/+P/4//j/+P/4//b/9v/2//b/+P/4//j/+P/4//j/+P/4//j/+P/4//j/9v/2//b/
9v/2//b/9v/2//b/9v/2//b/+P/4//j/+P/2//b/9v/2//b/9v/2//b/9v/2//b/9v/2
//b/9v/2//b/9v/2//b/9v/2//b/9v/2//b/9v/2//T/9P/0//T/9v/2//b/9v/2//b/
9//3//X/9P/z//P/9v/2//b/9//3//j/+P/4//n/+f/6//r/+f/5//n/+f/5//r/+v/6
//z//f/9//3//f/9////AQACAAMABAAFAAYABgAEAAQAAwADAAMABAAEAAMAAgABAAIA
///9//v/+P/3//b/9v/4//f/9v/2//X/9P/0//T/8f/x//H/8f/x//H/8f/x//P/8//z
//P/8f/x//H/8f/x//P/8//1//j//P8DAAoAFQAjADoAWwB3AIwAowC8ANAA3gDkANsA
wACeAHYAQwALAOL/y//F/8X/yf/R/9r/3//l/+j/5v/o/+r/7P/t/+7/7v/u/+7/7v/s
/+7/7//v/+//7v/u/+7/7//x//H/8f/x//H/8f/x//H/8v/z//P/8//x//H/8f/w//D/
8P/w//D/8f/x//H/8f/z//P/8//z//L/8v/y//L/9P/0//T/9P/y//P/8//z//X/9f/1
//X/9f/1//X/9v/2//b/9v/3//f/9//3//f/+P/4//j/+P/4//r/+v/6//r/+v/7//v/
/P/8//7//v/8//z//v/+//7/AAABAAIABAAEAAYABwAIAAkACgALAAwADgAPABAADwAQ
ABEAEgASABMAFQAWABYAFgAXABgAGAAYABgAGAAZABkAGQAZABsAGwAaABkAFwAWABYA
FQAXABcAFgAVABMAEQAPAA0ADgANAAwACwAKAAkABwAGAAcABgAEAAQAAgACAAEAAAD/
///////+//7//v/+//7//P/7//r/+v/6//r/+v/5//n/+P/3//f/9//3//f/9//1//X/
9f/1//X/9f/1//X/9f/1//X/9f/1//X/9f/1//X/9f/1//X/9//3//f/+P/4//j/+P/3
//f/+P/4//j/+f/5//r/+v/6//r/+v/6//r/+v/6//v/+//7//v/+//7//v//P/8//z/
/P/8//z//P/8//z//P/8//z//P/8//z//P/7//v/+//7//v/+v/6//v//P/8//z/+//7
//v/+//7//v/+//7//z//P/7//r/+v/6//r/+v/6//v/+//6//r/+v/6//r/+v/6//r/
+v/6//r/+v/4//j/+P/5//v/+//7//v/+v/6//r/+f/7//v/+//8//r/+v/6//r/+v/6
//r/+v/6//r/+f/5//r/+v/6//j/+v/6//r/+v/6//r/+v/6//r/+v/7//v/+//8//v/
+//8//r/+v/7//v//v/+//7//////wAAAAABAAEAAQABAAEAAgACAAIAAgABAAEAAQAB
AAEAAwAFAAYABwAIAAkACgAKAAgACAAJAAkACQAKAAoACQAIAAcABgADAAEA///+////
/v/+//7//f/8//z/+//6//r/+v/5//n/+f/5//n/+f/5//n/+f/3//f/9//3//n/+f/5
//n/+f/5//v//P8AAAUADAAVACUAOgBVAHMAigCfALgAzgDgAOoA5wDSALIAjgBdACUA
9v/Z/8//zf/P/9f/4P/l/+n/7P/s/+z/7v/w//P/9P/0//T/9P/0//T/9P/1//X/9f/2
//b/9v/3//f/9//3//f/+f/5//n/+f/4//n/+f/5//f/9//3//b/9v/2//b/9v/5//n/
+f/5//n/+f/5//n/+P/4//j/+P/6//r/+v/6//r/+//7//v/+//7//v/+//5//n/+f/6
//r/+v/6//v/+//7//v/+//6//r/+v/6//v//v///wAAAgACAAMAAwADAAIAAwACAAIA
AgAEAAQABgAIAAkACgAJAAgACQAJAAwADQAOAA8AEAASABMAFAAVABYAFwAYABgAGQAb
ABwAGgAaABsAHAAeAB4AHgAeAB8AHwAfAB8AHwAfAB4AHQAfAB4AHgAdABsAGwAaABkA
GAAXABYAFQASABEAEAAPABAADwANAAwACQAIAAYABgACAAIAAQAAAAAAAQACAAIAAgAC
AAIAAgD+//3//P/8//z//P/8//v/+//6//n/+f/5//n/+f/5//n/+f/5//n/9//3//f/
9//5//n/+f/5//f/9//3//f/9//3//f/9//4//n/+v/8//v/+v/5//f/+f/6//r/+v/7
//v//P/8//7//v/+//7//P/8//z//f/7//v/+//7//3//f/+//7//P/8//z//P/8//z/
/P/8//7//v/+//7//P/8//v/+//7//v/+//6//z//f/+//7//v/9//3//f/9//3//f/9
////AAAAAP///P/8//z//P/6//r/+//7//z//P/8//z/+v/6//r/+v/7//z//f/+//z/
/P/8//3//f/9//3//f/+//7//v/9//z/+//6//r/+P/4//j/+P/6//r/+v/6//j/9v/2
//j/+P/4//j/+f/6//v//P/6//v/+//7//r/+f/5//r/+v/6//v/+//6//r/+v/7//v/
/P/8//3///////////8AAAAAAAAAAP//////////AQADAAUABgAGAAYABgAGAAgABgAG
AAcACQAJAAoACgAHAAYABQAEAAEA///9//z/+//6//r/+v/4//b/9f/z//P/9P/1//X/
9f/1//X/9f/2//f/+P/5//b/9f/0//P/9P/1//b/9//1//P/9f/4//7/AwAKABUAJQA8
AFkAdQCKAJ8AuADOAOAA6ADhAMoApgCAAEsAEQDk/8v/w//B/8H/x//O/9X/3f/k/+b/
5v/o/+r/7f/u//D/8P/w//D/8P/u/+//7//v//D/8P/w//H/8f/x//H/8f/x//H/8f/x
//L/8//z//P/8//z//P/8v/y//L/8v/y//P/8//z//P/8f/x//H/8f/y//L/8v/y//D/
8P/w//D/8f/z//T/9f/0//P/8v/x//P/8//z//T/9P/0//T/9f/1//X/9f/1//b/9v/2
//b/9P/2//b/9v/4//j/+f/5//j/+P/6//r//P/8//7//v8AAAIAAwAEAAIAAgAEAAUA
BgAHAAgACQAKAAwADQAOAA8AEAARABIAEgATABUAFgAYABgAGQAaABoAGgAaABoAGQAZ
ABkAGQAXABcAFgAVABcAFgAWABUAFQAVABQAEwASABEAEAAPAAwACwAKAAkACgAJAAcA
BgAHAAYABAAEAAAAAAD///7//////////v/8//z//P/8//r/+f/4//j/9v/2//b/9f/3
//b/9f/1//X/9f/1//X/9f/1//X/9f/1//X/9f/1//f/9//3//f/9f/1//X/9f/1//X/
9f/1//X/9f/1//b/9v/2//b/9f/3//j/+P/4//n/+f/6//r/+v/6//r/+v/6//r/+v/7
//n/+f/5//n/+//7//z//P/6//r/+v/6//r/+v/6//r/+v/6//r/+v/6//r/+f/5//v/
+//7//r/+P/5//r/+v/6//n/+f/5//v/+//7//v/+v/6//n/9//4//j/+P/4//j/+P/5
//n/9v/2//b/9v/4//j/+P/4//j/+P/4//j/+P/4//j/+f/3//f/9//3//j/+P/4//f/
9//3//f/+P/2//b/9v/2//j/+P/4//j/+P/4//j/+P/4//j/9v/2//b/9v/0//X/9f/1
//b/9f/1//b/+P/4//n/+f/4//j/+P/5//v//P/8//3/+//7//v/+//8//z//P/8//v/
+//7//v//f///wEAAgADAAQABQAGAAYABAAEAAUABwAHAAgACAAFAAQAAwACAP///f/7
//r/+//6//r/+v/3//b/9v/1//T/9P/0//P/8//z//P/8//x//H/8f/x//P/8//z//P/
8//z//P/8//z//X/9f/4//z/AQAIABMAIQA4AFcAdQCKAJ0AuADOANwA5ADbAMQApAB+
AEsAEwDm/83/x//F/8n/0f/a/9//4//o/+j/6P/o/+j/6//u/+7/7v/u/+7/7v/u/+//
7//v/+7/7v/u/+//8f/x//H/8f/v/+//7//v//L/8//z//P/8f/x//H/8P/w//D/8P/w
//H/8f/x//H/8f/x//H/8f/y//L/8v/y//L/8v/y//L/8v/z//P/8//z//P/8//z//P/
8//z//T/9v/2//b/9//1//X/9f/1//b/9v/2//b/9v/4//j/+P/2//b/9//3//r/+v/8
//z//P/8//7//v/+/wAAAQACAAIAAgAEAAUABgAHAAgACQAKAAwADQAOAA8AEAARABIA
EgATABUAFgAYABgAGQAaABgAGAAYABgAGQAZABkAGQAbABsAGgAZABkAGAAYABcAFQAV
ABQAEwASABEAEAAPAA4ADQAMAAsACgAJAAcABgAHAAYABAAEAAIAAgABAAAA/f/9//3/
/P/6//r/+v/6//r/+f/4//j/+P/4//j/9//3//b/9f/1//X/9f/1//X/9f/1//X/9f/z
//P/8//z//X/9f/1//X/8//z//P/8//1//X/9f/1//X/9f/1//b/9v/2//b/9f/1//b/
9v/2//f/9//4//j/9v/2//b/9v/4//j/+P/5//n/+f/5//n/+f/5//r/+v/6//r/+v/6
//j/+P/4//j/+v/6//r/+v/6//r/+f/5//v/+//7//r/+P/5//r/+v/6//n/+f/5//f/
9//3//f/+f/6//r/+f/4//j/+P/4//j/+P/5//n/9v/2//b/9v/4//j/+P/4//j/+P/4
//j/9v/2//b/9//3//f/9//3//b/9v/2//X/9//3//f/+P/4//j/+P/4//b/9v/2//b/
+P/4//b/9v/2//b/9v/2//b/9v/2//f/9//3//j/9//3//j/+P/4//n/+f/4//j/+P/5
//v//P/8//3/+//7//v/+//8//z//P/8//3//f/9//3///8BAAMABAADAAQABQAGAAYA
BAAEAAUABQAFAAYABgAFAAQAAwACAP///f/7//r/+f/4//j/+P/3//b/9v/1//L/8v/y
//H/8//z//P/8//z//P/8//z//H/8f/x//H/8//z//P/8//z//P/8//4//7/AwAMABkA
KwBEAGEAewCSAKsAxADWAOAA5ADXALoAmgBuADUAAQDc/83/yf/H/83/1f/c/+H/5f/o
/+j/6P/s//D/8f/u/+z/7P/u/+7/7v/s/+3/7f/t//D/8P/w//H/8f/x//H/8f/x//H/
8f/x//L/8//z//P/8//z//P/8v/0//T/9P/0//X/9f/1//X/9f/1//X/9f/4//j/+P/4
//r/+v/6//r/+v/7//v/+//7//v/+//7//n/+f/5//r//P/8//z//f/9//3//f/9//z/
/P/8//z//P/+//7//v/+//7//////wAAAAACAAIAAwAEAAcACAAHAAgACAAIAAYABgAI
AAkADAANAA4ADwAOABAAEQASABMAFAAVABYAGAAZABsAHAAcABwAHQAeABwAHAAcABwA
GwAbABsAGwAcAB0AHQAdAB8AHgAeAB0AGgAZABcAFQAUABMAEgARABIAEQAQAA8ADAAL
AAkACAAHAAYABAAEAAIAAgABAAAA/////////v/+//7//v/+//z/+//6//r/+v/6//r/
+f/5//j/9//3//n/+f/5//n/9//3//f/9//3//f/9//3//f/9//3//f/9f/1//X/9f/1
//X/9f/1//X/9f/1//b/+P/4//j/9//3//j/+P/4//n/+f/6//r/+P/4//j/+P/4//j/
+P/5//n/+f/5//n/+f/5//r/+v/6//r/+v/6//r/+v/6//r/+v/6//r/+v/4//j/9//3
//f/9//3//b/+P/5//r/+v/6//n/+f/5//n/+f/5//n/+//8//z/+//5//j/9//2//j/
+P/5//n/+P/4//j/+P/2//b/9v/2//j/+P/4//j/+P/4//j/+f/5//n/+f/5//b/9v/2
//X/9f/1//X/9v/4//r/+v/4//j/+P/4//j/+P/4//j/9//3//b/9f/0//P/8//0//X/
9v/4//n/+v/6//r/+//5//r/+v/7//3//f/9//3//P/8//z//P/9//3//f/9//3///8B
AAIABQAGAAcACAAIAAYABgAHAAcABwAIAAgABwAGAAUABAAAAP3/+v/4//j/+P/5//r/
+v/6//v/+//4//j/+P/3//T/8//y//H/8f/x//H/8f/z//P/8//z//X/9f/1//X/8f/x
//P/+P/8/wEABgAPABkALABJAGkAggCXALAAygDcAOIA4wDQAK4AigBfACMA7v/P/8P/
wf+//8f/0v/Z/93/4v/m/+r/6v/s/+v/7P/q/+r/7P/u//D/8P/x//H/8f/w//D/8P/x
//H/8f/x//H/8f/x//H/8f/w//H/8f/x//H/8f/x//D/8v/y//L/8v/z//P/8//z//P/
8//z//P/9P/0//T/9P/0//T/9P/0//P/8//y//H/8v/z//T/9f/3//f/9//4//b/9v/2
//f/9//3//f/9//4//j/+P/4//j/+v/6//r/+v/6//v/+//8//z//v/+//7//v8AAAAA
AAACAAMABAACAAIABAAFAAgACQAKAAsADAAOAA8AEAARABIAEwAUABQAFQAXABgAGgAa
ABsAHAAaABoAGgAaABsAGwAbABsAGwAbABoAGQAZABgAGAAXABcAFwAWABUAFAATABIA
EQAQAA8ADgANAAoACQAHAAYABQAEAAIAAgACAAIAAQAAAP3//f/9//z//P/8//z//P/6
//n/+P/4//b/9v/2//X/9//2//X/9f/z//P/8//z//X/9f/1//X/8//z//P/8//z//P/
8//z//X/9f/1//X/8//z//P/8//z//P/8//0//T/9P/0//P/9f/2//b/9v/3//f/+P/4
//b/9v/2//b/9v/2//b/9//3//f/9//3//f/9//4//j/+P/4//j/+P/4//j/+P/4//j/
+P/4//j/9v/2//X/9f/3//f/9//2//T/9f/2//b/9P/z//P/8//z//P/8//z//P/9P/0
//P/9P/0//T/9P/0//T/9f/1//T/9P/0//T/9P/0//T/9P/0//T/9P/0//T/9P/0//X/
9f/1//X/9f/0//T/9P/z//P/8//z//T/9P/0//T/9P/0//T/9P/0//L/9P/0//T/9P/0
//T/8v/y//L/8v/0//X/9f/1//T/8//z//T/9P/0//X/9f/2//b/9v/3//f/+P/4//n/
+f/5//n/+f/6//r/+v/6//v/+//7//v/+//9////AAABAAIAAwAEAAQAAgACAAMAAwAD
AAQABAADAAIAAQAAAP3/+//5//j/9//2//b/9v/3//b/9v/1//L/8v/y//H/8f/x//H/
8f/x//H/8f/x//H/8f/x//H/8//z//P/8//z//P/8//2//z/AwAMABkALQBGAGUAfQCS
AKkAwgDWAOIA5ADTALYAlABoAC8A/f/Y/8n/x//H/8v/1f/c/+H/4//m/+b/6P/q/+z/
7f/u/+7/7P/s/+7/7P/u/+//7//v//D/8P/w//H/7//v/+//7//x//H/8f/x//D/8f/x
//H/8f/x//H/8P/w//D/8P/w//H/8f/x//H/8//z//P/8//y//L/8v/y//L/8v/y//L/
8P/x//H/8f/z//P/8//z//P/8//z//T/9P/0//T/9f/1//X/9f/1//b/9v/2//b/9v/4
//j/+P/6//r/+//7//r/+v/8//z//P/8//7//v/+/wAAAQACAAIAAgAEAAUABgAHAAgA
CQAKAAwADQAOAA8AEAARABIAFAAVABcAGAAYABgAGQAaABoAGgAaABoAGQAZABkAGQAb
ABsAGgAZABcAFgAWABUAFwAXABYAFQASABEAEAAPAA4ADQAMAAsADAALAAkACAAHAAYA
BAAEAAIAAgABAAAA/////////v/8//z//P/8//z/+//6//r/+v/6//r/+f/5//j/9//3
//f/9//3//f/9//3//f/9//3//f/9//3//f/9//3//f/9//3//f/9//3//f/9//3//f/
9//3//j/9v/2//b/9f/3//j/+P/4//n/+f/6//r/+v/6//r/+v/6//r/+v/7//v/+//7
//v/+f/5//r/+v/8//z//P/8//z//P/8//z//P/8//z//P/8//z/+//7//v/+//7//r/
+v/7//z//P/+//3//f/9//v/+//7//v/+//8//z/+//4//j/+P/4//j/+P/5//n/+v/6
//r/+v/6//r/+v/6//r/+v/6//r//P/8//z//f/7//v/+//7//r/+v/6//n/+//7//v/
/P/6//r/+v/6//z//P/6//r/+v/6//r//P/8//z//P/6//v/+//7//j/9//3//j/+v/6
//v/+//+//7//v//////AAAAAAEAAAD///7//f///wAAAQACAAMAAwADAAMAAwAFAAcA
CAAJAAoACwAMAAwACgAKAAsACQAJAAoACgAGAAQAAgAAAP7//f/8//z//v/+////AAD/
//7//v/9//v/+v/5//f/9f/1//X/9f/3//f/9//3//f/9//3//f/9//3//f/9//3//X/
9//6//7/BQAMABcAJwA+AF0AewCQAKcAwADWAOYA6gDhAMQApAB+AEkADwDk/9H/zf/L
/83/1f/e/+P/6f/s/+7/8P/w//D/8f/y//D/8v/y//T/9P/2//f/9//3//b/9v/2//f/
9v/1//T/8//1//X/9f/1//T/9f/1//X/9//3//f/9v/3//j/+f/6//j/9//2//X/9f/1
//X/9f/2//b/9v/2//b/9v/2//b/+P/5//n/+f/3//f/9//3//f/9//3//j/+P/4//j/
+f/5//n/+f/5//z//P/8//z//P/+//7//v/8//z//f/9//7//v8AAAAAAAAAAAIAAgAE
AAYABwAIAAYABgAIAAkACAAJAAoACwAPABIAFAAWABYAFgAWABYAFAAVABcAGAAaABoA
GwAcAB0AHgAfACAAHwAfAB8AHwAdAB0AHAAbAB0AHAAcABsAGwAbABoAGQAXABUAEwAR
ABAADwAOAA0ADgANAAsACgAHAAYABAAEAAQABAADAAIA/////////v/8//z//P/8//r/
+f/4//j/+P/4//j/9//5//j/9//3//X/9f/1//X/9v/3//j/+f/4//f/9v/1//X/9f/1
//X/9//3//f/9//1//X/9f/1//f/9//3//j/9v/2//b/9f/1//b/9v/2//f/9//4//j/
9v/2//b/9v/5//r/+//9//z/+//6//n/+v/7//3//v/8//z//P/8//v/+v/5//j/+f/6
//v//P/7//r/+P/3//f/9//3//b/+P/5//r/+v/6//n/+f/5//j/9//2//X/9//4//j/
9//4//j/+P/4//j/+P/5//n/9v/2//b/9v/2//b/9v/2//X/9P/z//L/9f/2//f/+f/4
//f/9v/1//L/8v/y//H/8//z//P/9P/2//b/9v/1//T/8//y//D/8P/w//D/8f/z//T/
9f/0//P/8//0//T/9P/1//X/9P/0//T/9f/1//b/9v/3//f/9//3//f/+P/4//j/+P/5
//n/+f/5//n/+//9//7///8AAAEAAgABAP7//f/9/wAAAQADAAQAAQAAAP///v/5//f/
9f/0//H/8P/w//D/8f/w//D/7//u/+7/7v/t/+//7//v/+//7f/t/+3/7f/t/+3/7f/t
/+v/6//r/+v/8f/x//X/+P/+/wEABgARAB8ANABTAHMAigChALoAzgDYANwA0wC4AJQA
agA1AP3/1P+9/7f/t/+3/73/xv/N/9X/3P/e/97/4P/i/+X/5v/m/+j/7P/s/+j/6P/p
/+n/6f/o/+j/6P/p/+r/6//s/+3/6//r/+v/6//u/+//7//v/+//7//v/+7/7v/u/+7/
7v/v/+//7//v/+3/7f/t/+3/8P/w//D/8P/w//D/8P/w//D/8f/x//H/8//z//P/8//z
//P/8//0//L/8v/y//P/9f/1//X/9f/2//b/9v/2//j/+v/6//r/+v/6//v/+//8//z/
/v/+//z//P/+//7//v8AAAEAAgADAAQABwAJAAgACQAKAAsADAAOAA8AEAATABQAFQAW
ABQAFQAXABgAGAAYABkAGgAaABoAGgAaABsAGwAbABsAGwAbABoAGQAbABoAGgAZABkA
GQAYABcAFgAVABQAEwAUABMAEgARABAADwANAAwADQAMAAoACgAIAAgABwAGAAMAAwAD
AAIAAQAAAP///v/9//3//f/+//7//v/+//3//f/8//v/+//7//v/+//7//v/+//7//v/
+//7//v/+//9//3//f/9//v/+//7//v/+//7//v/+//7//v/+//8//r/+v/6//n//P/+
////AAABAAEAAgACAAIAAgACAAIAAgACAAIAAwADAAMAAwADAAMAAwAEAAQAAgACAAIA
AgACAAIAAgACAAQABAAEAAQABAAEAAMAAwAFAAUABQAEAAIAAwAEAAQAAgABAAEAAQAD
AAMAAwADAAEAAgACAAEAAgACAAIAAgAAAAAAAQABAAIAAgACAAIAAAAAAAAAAAAAAAAA
AAAAAAIAAgACAAMAAwADAAMAAwACAAIAAgABAAEAAQABAAIAAAAAAAAAAAACAAIAAgAC
AAAAAAACAAIAAgACAAIAAAAAAAAAAAAAAAEAAQABAAIAAQABAAIAAgACAAMAAwACAAIA
AgADAAMABAAEAAUABQAFAAUABQAGAAYABgAGAAkACQAJAAkABwAJAAsADAANAA4ADwAQ
ABIAEAAQABEADwAPABAAEAARABAADwAOAAsACQAHAAYABQAEAAQABAADAAIAAgABAAAA
AAAAAP/////////////9//3//f/9//////////////////////////3/AQAGAAwADwAU
AB8ALwBGAGcAhQCcALUAzgDiAPAA9ADrANIAsgCKAFUAHQDy/9n/0f/T/9X/3f/m/+3/
8f/0//b/9v/4//j/+f/6//z//P/8//z//P/8//3//f/9//7//v/+/////f/9//3//f//
//////////7//////////////////v/+//7//v/+/wEAAQABAAEA//////////8AAAAA
AAAAAAAAAAAAAAAAAAABAAEAAQABAAEAAQABAAEAAQABAAIAAgACAAIAAwADAAMAAwAD
AAQABAAEAAQABAAGAAYABgAGAAYABwAHAAgACAAKAAoACgAKAAwADAAKAAwADQAOABAA
EAASABMAEgATABQAFQAWABgAGQAaABsAHAAdAB4AIAAhACMAJAAiACIAIwAkACIAIgAi
ACIAJQAlACUAJQAnACcAJgAlACMAIgAiACEAIQAhACAAHwAeAB0AHAAbABoAGQAYABcA
FgAVABMAEgARABAADgAOAA4ADgANAAwACQAJAAkACAAKAAoACgAKAAoACQAIAAgABgAG
AAYABQAFAAQAAwADAAMAAwADAAMAAwADAAMAAwADAAMAAwADAAMAAwADAAMAAwADAAMA
AwADAAMAAwADAAMAAwADAAQABAAEAAQAAwADAAQABAAEAAUABQAGAAYABgAGAAYABgAG
AAYABgAHAAcABwAHAAcABwAHAAgACAAIAAgACAAIAAgACAAIAAgACAAIAAgACAAIAAgA
BwAHAAcABwAHAAYABgAHAAgACAAIAAcABwAHAAcABwAHAAcABwAIAAgABwAGAAYABgAG
AAYABgAHAAcABgAGAAYABgAGAAYABgAGAAYABgAGAAYABgAGAAYABwAHAAcABwAHAAYA
BgAGAAUABQAFAAUABgAGAAYABgAGAAYABgAGAAYACAAIAAcABwAKAAgABgAGAAYABgAI
AAgACAAIAAYABwAHAAcACAAHAAcACAAIAAgACQAJAAoACgAKAAsADQAOAA4ADwANAA0A
DQANAA4ADgAOAA4ADwAPAA8ADwAPABEAEwAUABUAFgAXABgAGgAYABgAGQAZABkAGgAa
ABcAFgAVABQAEQAPAA0ADAANAAwADAAMAAsACgAKAAkACAAIAAgABwAHAAcABwAHAAUA
BQAFAAUABQAFAAUABQAFAAUABQAFAAcABwAHAAwAEgAXABwAJwA3AFAAbwCJAJ4AtwDQ
AOQA8AD2AO0A0gCyAIwAVwAfAPb/4f/Z/9v/4f/p//D/9f/7//z/+v/8/wIAAgABAAIA
AgAEAAQABgAGAAQABQAFAAUABAAEAAQABQAFAAUABQAFAAUABQAFAAUABgAHAAcABwAH
AAcABwAGAAgACAAIAAgABwAHAAcABwAHAAcABwAHAAgACAAIAAgACgAKAAoACgAKAAsA
CwALAAsACwALAAsACwALAAsADAAMAAwADAANAA0ADQANAA0ADgAOAA4ADgAMAA4ADgAO
ABAAEAARABEAEgASABQAFAAUABQAFgAWABYAGAAZABoAGgAaABwAHQAeAB8AIAAhACIA
JAAlACYAJwAoACkAKgAqACsALQAuAC4ALgAvADAAMAAwADAAMAAzADMAMwAzADMAMwAy
ADEAMQAwADAALwAvAC8ALgAtACwAKwAqACkAKgApACgAJwAmACUAIwAiACEAIAAeAB4A
HgAeAB0AHAAZABkAGQAYABgAGAAYABgAGAAXABYAFgAWABYAFgAVABUAFAATABMAEwAT
ABMAEwATABMAEwATABMAEwATABMAFQAVABUAFQATABMAEwATABMAEwATABMAFQAVABUA
FgAUABQAFAATABMAFAAUABQAFQAVABYAFgAYABgAGAAYABgAGAAYABkAGQAZABkAGQAX
ABcAGAAYABoAGgAaABoAHAAcABwAHAAcABwAHAAcABwAHAAbABsAGQAZABkAGAAaABsA
HAAcABoAGQAZABkAGQAZABkAGQAZABoAGgAZABkAGgAbABwAHAAcAB0AHQAaABoAGgAa
ABgAGAAYABgAGQAaABsAHAAcABwAHAAdAB0AHQAdAB0AGgAaABoAGQAaABsAHAAeABwA
HAAaAA==
         </WaveFormData>
      </LeadData>
   </Waveform>
</RestingECG>
