# Supplementary material for: Detection of Left Atrial Enlargement Using a Convolutional Neural Network-Enabled Electrocardiogram
Source: Front Cardiovasc Med. 2020 Dec 17;7:609976. doi: 10.3389/fcvm.2020.609976 (PMC7773668; doi:10.3389/fcvm.2020.609976)
Supplement: Supplementary file 4 [file Data_Sheet_4.ZIP › normal3/1802031766_1191_0000001H.XML]

<?xml version="1.0" encoding="Windows-1252"?>
<!DOCTYPE RestingECG SYSTEM "restecg.dtd">
<RestingECG>
   <PatientDemographics>
      <PatientID>1802031766</PatientID>
      <PatientAge>66</PatientAge>
      <AgeUnits>Years</AgeUnits>
      <Gender>Female</Gender>
      <PatientLastName>lijiefen</PatientLastName>
   </PatientDemographics>
   <TestDemographics>
      <DataType>Resting</DataType>
      <Site>1</Site>
      <AcquisitionDevice>MAC55</AcquisitionDevice>
      <Status>Unconfirmed</Status>
      <Priority>Normal</Priority>
      <AcquisitionTime>11:42:48</AcquisitionTime>
      <AcquisitionDate>07-31-2016</AcquisitionDate>
      <CartNumber>1</CartNumber>
      <AcquisitionSoftwareVersion>009C</AcquisitionSoftwareVersion>
      <XMLSourceVersion>MAC5000 v1.0</XMLSourceVersion>
   </TestDemographics>
   <RestingECGMeasurements>
      <VentricularRate>80</VentricularRate>
      <AtrialRate>80</AtrialRate>
      <PRInterval>140</PRInterval>
      <QRSDuration>90</QRSDuration>
      <QTInterval>372</QTInterval>
      <QTCorrected>429</QTCorrected>
      <PAxis>73</PAxis>
      <RAxis>6</RAxis>
      <TAxis>56</TAxis>
      <QRSCount>14</QRSCount>
      <QOnset>226</QOnset>
      <QOffset>271</QOffset>
      <POnset>156</POnset>
      <POffset>210</POffset>
      <TOffset>412</TOffset>
      <ECGSampleBase>500</ECGSampleBase>
      <ECGSampleExponent>0</ECGSampleExponent>
   </RestingECGMeasurements>
   <Diagnosis>
      <Modality>Resting</Modality>
         <StatementCount>2</StatementCount>
         <LabelText>12SL ��ϳ���</LabelText>
      <DiagnosisStatement>
         <StmtFlag>ENDSLINE</StmtFlag>
         <StmtText>�������</StmtText>
      </DiagnosisStatement>
      <DiagnosisStatement>
         <StmtFlag>ENDSLINE</StmtFlag>
         <StmtText>���� ECG</StmtText>
      </DiagnosisStatement>
   </Diagnosis>
   <Waveform>
      <WaveformType>Rhythm</WaveformType>
      <WaveformStartTime>0</WaveformStartTime>
      <NumberofLeads>8</NumberofLeads>
      <SampleType>CONTINUOUS_SAMPLES</SampleType>
      <SampleBase>500</SampleBase>
      <SampleExponent>0</SampleExponent>
      <HighPassFilter>16</HighPassFilter>
      <LowPassFilter>150</LowPassFilter>
      <ACFilter>NONE</ACFilter>
      <LeadData>
         <LeadByteCountTotal>10000</LeadByteCountTotal>
         <LeadTimeOffset>0</LeadTimeOffset>
         <LeadSampleCountTotal>5000</LeadSampleCountTotal>
         <LeadAmplitudeUnitsPerBit>4.88</LeadAmplitudeUnitsPerBit>
         <LeadAmplitudeUnits>��V</LeadAmplitudeUnits>
         <LeadHighLimit>2147483647</LeadHighLimit>
         <LeadLowLimit>268435456</LeadLowLimit>
         <LeadID>I</LeadID>
         <LeadOffsetFirstSample>0</LeadOffsetFirstSample>
         <FirstSampleBaseline>0</FirstSampleBaseline>
         <LeadSampleSize>2</LeadSampleSize>
         <LeadOff>FALSE</LeadOff>
         <BaselineSway>FALSE</BaselineSway>
         <ExcessiveACNoise>FALSE</ExcessiveACNoise>
         <MuscleNoise>FALSE</MuscleNoise>
         <LeadDataCRC32>1890227304</LeadDataCRC32>
         <WaveFormData>
AQABAAQABgAFAAUABgAJAAkACAAHAAcABgAFAAQAAQD//wAAAAD//wEAAQD///3//f/9
//v/+//7//v/+v/4//j/+v/6//r/9//2//X/8//z//X/9//8//f/9P/2//X/9v/3//X/
9v/5//3/9P/u//D/7f/z//3/BAANABgAIAArADkAQgBRAGwAhQCNAIkAewBbAC0ACAD6
//H/6v/n/+v/7v/u/+7/7f/u//D/7v/u//D/9P/2//f/9//0//H/8//z//X/9f/2//f/
9f/1//X/9f/z//L/8v/y//f/+f/7//7//P/6//n/+f/3//f/+P/6//f/9v/1//P/9f/4
//n/+f/5//n/+f/4//b/9//3//f/9//3//f/+f/3//f/9//4//n/+v/7//3////9//3/
/v/9//v/+f/3//z//f/7//7/AgACAAIAAwAAAP///v8AAAUABwAKAA8ADQAMAAwAEAAP
AA8AEQASABQAFQAWABYAFQAVABUAFAAWABYAGAAaABgAFwAVABMAEAAPAA4ADQAPABMA
FQAVABIADgAMAAsADgAOAA0ADAAHAAYABQAEAAAA/v/9//3/+//9//v/+f/8//3//f/+
//v/+//6//j/+f/5//n/9//5//r//P/8//v/+v/5//X/9P/1//b/9//4//j/+P/4//b/
9f/0//P/9f/2//f/+P/3//f/9//2//b/9//4//j/9f/1//b/9f/1//X/9f/1//f/+f/7
//7////8//r/+f/4//X/9v/2//j/+P/4//r/+f/5//j/+P/7//3//v///////v/+//3/
+v/6//n/+P/6//r/+//7//n/+P/4//j/+f/5//j/+P/7//z//P/9//z//P/8//z//P/6
//r//P/2//L/8//0//X/9v/5//r/+//7//n/9v/0//L/9v/5//v//f/6//n/9v/1//b/
9v/2//b/+f/5//n/+f/4//j/+P/4//j/9v/2//f/+v/8//7////+/wAAAQABAAIABAAI
AAcABQADAAIAAQACAAMAAgADAAIAAgABAAEAAAD9//r/9//5//f/9//3//f/9v/0//T/
+P/4//j/+P/4//j/9//1//T/8//1//L/8//3//j/+f/1//L/8P/t/+//9P/0//b/9f/1
//n/+v/9/xAAHgAhACsAPgBRAGAAbQB1AHMAZQBJACMABAD4//X/8P/t/+3/5v/c/+D/
6//q/+z/8P/y//L/7v/q/+//7f/s/+//8f/x//L/8//1//f/9v/1//T/8//0//T/9f/2
//j/9//2//b/9v/0//P/8//z//P/9P/2//T/9P/0//P/9v/6//z//f/5//f/9f/y//T/
9f/1//X/9//3//f/+f/6//v//P/+//z//P/8//3/+v/3//b/9v/6//v//P/9/wAA///7
//z//v/+//7///8AAAEAAgAGAAcABwAIAAsACwAKAAoADgANAA0ADwAQAA8ADwAPAA4A
EAARABIAEgAUABQAFgAYABoAGQAXABUAEwATABMAEwAPABEAEQAPAA0ACgAJAAkACQAI
AAYABAAEAAQABAAEAAAA/v/9//3/+//9//v/+f/6//v/+//8//v/+//6//j/9//3//f/
9f/z//T/9v/2//n/+v/7//n/9//3//f/9//3//b/9f/0//T/8//y//H/8v/y//L/8v/1
//f/+f/6//X/9f/1//T/8f/x//L/8f/0//X/9v/3//f/9//3//j/+P/2//X/9f/z//H/
8//0//X/9v/3//r/+f/5//j/+P/5//v//P/9//z/+v/5//f/+f/6//r/+v/6//r/+//7
//3//P/8//z/+//3//b/+P/2//j/+P/4//j/+f/6//v/+//5//b/9P/y//X/9//4//n/
+f/5//f/9//6//r/+v/6//n/+f/5//n/+f/4//f/9v/4//b/9v/3//v//P/9//3//f8A
AAIAAwAFAAYACQAHAAUAAwACAAEAAQABAP////8AAAAA/////wEA///9//v/+//5//n/
+f/3//b/9P/0//j/+P/4//j/9v/2//X/8//x//H/9P/y//H/9f/2//f/+f/0//T/9//1
//T/9P/0//H/7//z//r/AwAKABoALQA3AEAASQBUAGcAcQBvAGEASQAtABAA+v/v/+z/
6//p/+r/7P/u/+3/7P/u//D/8v/u//L/8v/x//P/9v/1//f/9f/y//H/8f/x//P/9f/3
//n/9//2//b/9v/3//f/9//4//b/9P/z//P/9f/1//b/+P/4//j/+P/3//X/+P/5//n/
+f/5//n/+P/2//f/9//3//n/+f/5//v/+f/5//n/+v/6//r/+v/7//3/+//7//z/////
//////////3/+P/4//7/AAACAAUAAwADAAMABgAGAAUABQAHAAsADAAOABQAEwARABEA
EAARABMAFQAWABkAGQAZABgAFwAWABcAGAAZABkAGAAXABUAFQAVABUAFQAXABcAFQAR
AA4ADQANAAsACgAIAAYAAwACAAEAAAD+//z/+//7//z////+//3///////7//v/8//3/
/f/8//n/+f/5//f/9//4//r/+v/6//r/+v/3//f/+f/7//3/+v/4//b/9P/3//n/+//9
//n/+P/3//b/+P/5//r/+v/5//n/+f/4//b/9f/1//P/9f/3//n/+//6//n/+P/4//3/
/P/8//3/+//3//f/9v/4//j/+P/6//7//////wAA/f/9//z/+//9//z//P/7//n/+v/6
//r/+v/6//v/+//9//z//P/8//v/+//6//r//f/+//7////+//7//v/+//3/+v/5//r/
/P/7//r/+v/9//j/8v/2//j/+v/8//z//P/8//v/+f/4//j/+P/5//v//P/9//v/+//5
//n//P/8//z//P/9//3//f/9//3//P/7//r//f/8//3////8//r/+P/1//j//v8DAAcA
CQAKAA0ACwAHAAUABAADAAMAAwABAAEAAgACAAEAAQADAAEA///9//3/+//7//v/+f/4
//b/9v/4//j/+P/4//r/+v/5//f/9//3//r/+P/0//f/9//3//H/8P/2//v/+//4//T/
8v/z//P/8//4//3/CgAaACUALQA6AEcAUgBhAHEAeQB3AGcASQAmAAwA/f/2/+3/5f/m
/+j/6v/v//D/7v/y//b/8v/w//L/8f/z//j/9//z//f/9f/1//b/9//2//X/9P/z//T/
9P/1//b/+f/5//n/+v/8//r/+f/5//f/9f/0//T/9f/2//f/9//1//j/+f/5//X/9f/1
//T/9f/3//j/+f/5//n/+f/7//3//f/9//7//f/8//v/+//5//f/9//4//v//f///wEA
AwABAPz//P///wAAAQADAAIAAQAAAAIABwAHAAgACwANAAwADAAQABAADwAQABAAEgAT
ABQAFAAXABcAFwAWABUAFAAVABYAFwAXABYAFQATABMAEwATABIAFQAWABUAEgAOAAwA
CwANAAwACgAIAAYABgAGAAYAAAD+//3//f///wEA///9//3//f/8//z/+v/7//v/+v/7
//v/+//5//f/+P/6//r//P/8//z/+f/3//f/9//3//r/+v/6//r/+//7//v/+//4//b/
9P/y//P/9f/3//j/9//3//f/9v/4//n/+//7//r/+f/4//f/9f/1//X/9v/6//j/9//3
//r/+f/8//7/+//6//n/+v/7//v/+v/6//j/+f/5//n/+v/6//v/+//9//7//v/+//r/
+P/3//X/9//2//b/9v/5//v//P/+//7//v/9//3//v/+//7//v/8//j/9v/2//n/+//9
/wAA+f/6//z/+v/6//r/+v/6//j/+P/4//f/+f/4//j/+P/4//n/+f/5//n/+f/3//f/
+v/6//r/+v/8//3//v////3//P/7//r/+//6//v//f/9//z/+//5//z/AgAHAAsABwAG
AAcAAwAEAAMAAwADAAMAAwABAAEABQAGAAYABwAGAAMAAAD9//r/9//2//X/9v/2//X/
9v/6//r/+v/6//j/+P/3//X/9//3//r/+P/2//n/+f/5//X/9P/u//H/9f/0//b/+P/z
//X//f8AAAkAFgAiAC0APQBKAF8AcgB5AH8AgQBvAEUAHwAKAPz/8f/s/+f/5//u/+7/
6P/n/+7/8P/u/+7/8P/u//D/9//7//b/8//z//X/9f/1//b/9//3//f/9//3//X/9P/0
//T/9v/1//T/9P/1//T/9P/1//b/9//5//z/+P/4//j/9//2//j/+P/3//f/9//3//b/
9v/3//f/9//1//X/9f/3//f/9//3//j/+//8//3////+//v/+v/6//3//f/9//3/AQAB
AP7/AAACAAIAAgADAAEAAQABAAQABwAHAAgACwAJAAgACAAMAA0ADQAPABAAEwAVABcA
GAAWABUAFAASABMAFAAXABoAGAAXABUAEwARABEAEQARABEAEwATABEADwAMAAsACwAI
AAYAAwAAAAEAAgADAAQA///8//r/+f/7//3/+//5//r/+//7//z/+f/5//j/9v/2//f/
+P/3//n/+v/8//z/+v/6//r/9//z//P/8//z//L/8v/y//L/9P/1//b/9//4//j/+P/4
//j/+f/6//r/9f/1//X/9P/0//X/9//3//n/+f/5//n/9v/1//T/9P/3//b/9v/3//X/
8//1//b/+P/4//j/+v/7//v/+v/6//r/+//7//v/+v/4//f/9f/2//j/+f/6//r/+v/7
//v//P/8//3//v/8//v/+f/4//j/+P/3//f/+P/4//j/+P/+//z//v/+//v/+v/5//j/
+P/4//j/9//5//j/+P/4//b/9//3//f/9f/1//P/8//2//b/9v/2//f/9//3//f/+//8
//3//v/9//r/+f/5//3//v///////v8AAAEAAQD//wAAAwABAAMAAwAEAAUAAwABAP3/
+//9//7//v///wAA///+//3//P/5//j/9//3//b/9P/0//X/9P/z//L/9P/2//f/9//3
//f/+v/4//X/9//2//X/8f/w//T/+f/7//j/9v/y//H/8//3/wIADwAYABwAIQArADgA
SwBeAG0AdQB3AG0AVQAtAAYA9v/z/+z/5//r/+j/5P/o/+3/6v/o/+z/7v/u/+7/8P/x
/+//7v/z//X/+//4//f/9//3//n/+f/5//n/+P/2//X/9P/1//X/9f/2//X/8v/w/+//
8f/z//b/+v/3//b/9f/z//T/+P/6//v/+P/3//b/9P/y//P/8//z//X/9f/1//f/+P/5
//r//P/5//j/9//3//v/+//9/wAA/v/9//z/+/8BAAEA/v8AAAAAAAAAAAEA////////
AgAFAAUABgAJAAwADAANABIAEgARABIAEgARABEAEQAQAA8ADwAPAA4ADwAQABMAFgAY
ABcAFQATABUAFQAVABUAEwAVABUAEwAQAAwACgAJAAkACAAGAAQABAAEAAQABAABAAAA
AAABAAAAAQD+//v/+v/5//f/9v/3//n/+v/6//b/9f/0//H/9P/2//n/+v/8//z//P/5
//b/9f/0//P/9v/2//b/9v/3//f/9//3//f/+P/5//r/9//3//f/9v/x//H/8f/w//L/
9f/5//v/+P/3//b/9f/0//P/8v/y//f/9v/2//f/9//1//f/+P/4//j/+P/6//v/+//6
//r/+//9//7////8//r/+f/3//n/+v/6//r//P/8//3//f////7//v/+//7//f/7//r/
+v/4//f/8//0//f/+P/5//r/+P/4//j/9//4//j/+f/6//f/9//2//X/9//3//X/9f/0
//T/9P/0//b/9//4//n/+P/4//j/+P/2//T/9P/1//f/+P/5//n/9//6//z//f8AAAIA
BgAFAAIAAQABAAEAAQABAP////8AAAAA//////3/+//5//f/+f/3//f/9//2//T/8f/w
//T/9v/4//r/+f/4//b/8//0//X/+f/4//P/9f/0//P/9f/w/+7/8//z//D/8v/0/+//
8//5//j/+f8EABYAHwAnADYAQQBGAFUAYwBlAGMAWQBDACQABgD5//b/8f/r/+j/6P/q
/+v/7P/s//L/9v/u/+j/6v/t//H/9P/1//P/7//x//H/8v/z//X/9f/1//X/9P/y//H/
8P/z//P/8//0//f/9v/2//f/9P/z//P/9P/w//D/8P/v//L/9v/4//n/+f/5//n/+P/2
//f/9//3//b/9f/0//X/9f/1//X/9v/2//b/9v/3//j/9//4//r//P/9//7///////3/
+P/4//v//P/9/////v/9//z//v8DAAMABAAHAAgACAAJAA4ADwAPABEAEgARABEAEQAQ
ABMAEwATABIAEAAQABIAFAAVABUAFAATABEAEQARABEAEQATABMAEQANAAoACQAJAAkA
CAAGAAQAAwAEAAUABgAAAP7//f/9//3////9//v/+//7//r/+v/5//n/+P/2//X/9f/1
//P/9P/2//n/+v/6//r/+v/3//X/9f/1//X/9v/2//b/9v/3//f/9//3//b/9v/2//b/
9P/1//b/9v/z//P/8//y//P/9f/4//n/9//3//f/9//3//f/9//4//r/+P/3//f/+f/3
//n/+v/5//j/9//4//v/+//6//r/+f/5//j/9//6//r/+//7//v//P/8//z/+v/4//f/
9f/3//j/+v/8//v/+//6//r/+//8//z//f/7//r/+f/4//b/+P/4//r/+v/6//r//P/8
//z/+//5//j/+P/4//r/+//7//v/+P/3//T/8//3//j/+f/6//r/+f/4//f/+P/4//j/
+P/5//j/+f/7//3//v///////f8AAAIAAwADAAQABwAFAAQAAwADAAMAAwADAAEAAQAC
AAIAAQABAAAA/f/6//f/+P/3//j/+f/7//r/+P/4//n/+P/3//b/9f/0//L/7//x//P/
+P/4//X/9//2//X/+f/6//z/+f/x/+z/6v/s//P/+f/5//z/BQASABwAJwAvADwATwBe
AGcAcQBzAGcAUQAxAA4A/P/z/+r/4//n/+r/5v/q//H/8P/s//D/8v/w//D/8P/1//n/
/P/7//P/7f/t/+3/7v/v//H/8//1//f/9//2//b/9v/4//f/9v/2//f/9v/2//f/9f/1
//b/+P/4//j/+P/3//T/9v/2//X/8//z//P/8v/1//f/+P/5//j/9//2//f/+v/7//z/
/v/7//r/+f/5//f/9f/1//b/+P/5//r/+////////P/+/wIAAgACAAMAAwADAAMABgAH
AAcACAALAAkACAAIAAwADQANAA8AEAATABUAFwAYABcAFQATABAAEgAUABgAHAAaABkA
FwAVABQAEwASABEADQAPAA8ADQALAAgABwAHAAkACgAKAAoABgAGAAYABgABAP7//P/7
//v//f/7//n/+f/5//j/+P/5//v//P/8//n/+f/5//f/9f/2//j/+P/4//j/+P/1//P/
8//z//P/9v/2//b/9v/5//n/+f/5//j/+P/4//j/9v/3//j/+P/z//P/8//y//P/9f/4
//n/+//7//v/+//6//n/+P/4//r/+P/3//f/9//1//f/+P/4//j/+P/6//r/+f/3//b/
9P/1//X/9f/2//b/9//3//f/+P/4//j/+f/6//z//f/7//r/+v/6//n/+f/4//j/+v/6
//n/+f/4//j/+P/4//r/+P/4//r/+P/3//b/9v/5//r/+v/4//T/8v/0//b/+P/6//n/
+P/3//X/9v/2//f/+P/2//f/9//3//j/+f/4//n/+f/4//f/9v/5//n/+f/5//r/+v/6
//r//P/6//r/+//8//z//P/7//v//v8AAAEA//8AAAMAAQACAAMABQAHAAQAAwAAAP//
AAAAAP////8BAAEAAQABAP3/+f/3//X/+P/4//f/+P/3//b/9f/0//T/9P/z//H/8v/z
//f/9v/2//n/+f/5//f/+P/2//P/9f/2//L/8P/1//n/+f/+/w0AFAAWAB8AMQBGAFUA
ZgB3AIEAfQBrAE8ALwAOAPr/9//y/+3/7f/s/+z/7v/r/+r/7v/w/+7/7P/s//L/9f/x
//D/9//9//v/+v/5//n/+f/3//f/9//3//b/9P/z//L/9v/3//j/+v/6//j/9//3//b/
9f/1//b/9v/2//b/9f/z//b/9//3//b/9//4//j/+P/5//n/+f/7//v/+//9////////
/wAA/f/8//v/+//9//v/+//8//v/+//7//v/AQABAP7/AAABAAAA/////wEAAQABAAQA
CgALAA0AEQAPAA4ADgASABMAEwAVABYAFQAVABUAFAAXABcAFwAWABgAGAAaABwAHAAb
ABkAFwAXABcAFwAXABIAEwASAA8ADwAMAAsACwAMAAwACwAKAAYABgAGAAYAAgAAAP//
///9/////f/7//z//f/9//7//v///////v/9//3//f/7//n/+v/8//z/+v/6//r/9//1
//X/9f/1//j/+v/8//7//f/7//n/9//5//r/+//8//r/+//8//z/+//7//v/+v/5//n/
+v/5//v/+//7//v//f/9//3//v/+//z/+//7//3/+//9//7//P/8//z//v///////v/+
//7/////////AQAAAAAA/////wAAAAAAAAAAAAABAAEA///+//7//v///////v/+//3/
/P/6//n//f/+////AAD+//z//P/+//7//f/8//z/9//8//7//P/8//z//P/8//z//P/7
//3//P/8//z/+f/5//j/9//6//v/+v/7//v/+v/5//j/9//3//f/9//6//r/+v/6//r/
+P/4//n//P/+/wAAAQD//wIABAAFAAIAAgAEAAEAAwADAAQABQAEAAMAAAD//wIAAgAB
AAEAAQD///3/+//6//f/9v/1//f/9v/0//T/+P/4//j/+P/2//b/9f/z//L/8f/z//D/
8P/1//f/+f/7//j/9v/3//H/7P/u//b/+f/1//n/BgARABQAHgArADUAPABJAGAAdwB/
AHsAbQBRACUAAADy//X/8v/t/+3/6P/k/+b/7//y/+7/7P/u//L/9P/0//P/7//q/+3/
9f/3//n/+f/6//v/+P/3//b/9f/z//L/8v/y//j/+f/6//z/+//4//b/9f/3//f/+P/6
//j/+P/4//f/+f/8//3//f/7//v/+//6//j/+f/5//n/+f/5//n/+//5//n/+f/6//z/
/P/8//3//f/7//v//P/9//3//f/9/wMAAwAAAAIABAAEAAQABQAFAAUABQAIAAkACQAK
AA0ACwAKAAoADgARABEAEwAUABYAFwAYABgAFwAXABcAFgAWABYAGAAaABkAFwAUABEA
EwAVABcAGQAWABcAFgATAA8ADAALAAsADQAMAAoACAAIAAgACAAIAAMAAAD+//3///8B
AP///f/8//v/+f/4//r/+//7//r/+//7//v/+f/3//j/+v/6//v//P/9//v/+f/5//n/
+f/6//r/+v/6//r/+f/4//f/9//4//n/+v/5//n/+f/4//f/9//3//b/+P/5//v/+//3
//X/8//x//T/9//6//7//v/6//f/9f/1//P/9f/2//r//P/+/wIAAQABAAAAAAD9//3/
/P/7//3//P/8//v/+//8//z//P/+//7///////z/+v/5//j//P/9//3//v/8//z/+//7
//r/+v/6//r//P/+/wAA/f/8//v/+v/8//z//P/7//v/+v/6//r/9//3//b/9f/3//n/
+f/7//v/+v/5//j//P/9//7////+//7//v/+//3/+v/5//n//f/+///////9/wAAAgAD
AAQABgAKAAkACAAHAAcABwAGAAUAAgABAAMABAAEAAUAAwD///v/9//5//f/9//3//r/
+v/5//r/+v/6//r/+v/7//z//P/7//j/9//5//b/9P/3//f/9//5//j/+v/5/+//8P/4
//j/9f/5//v/+P/9/wgAEAAbACkAMgA9AEwAYQBxAHcAcQBjAEkAHgD8//n/9v/r/+n/
7v/s/+r/7f/s/+z/9P/2//T/9v/2//P/8//w/+//9f/z//X/9f/2//f/9v/1//T/8//1
//b/+P/6//z/+//6//r/+P/2//X/9f/1//X/9v/4//b/9v/2//X/9v/6//z//f/5//n/
+f/4//f/9//2//X/9//3//f/+f/5//n/+f/6//v//P/9/////f/7//v//P/7//v/+//7
/wEAAQD+/wAAAAAAAAAAAQAEAAUABgAKAAkABwAGAAcACAAIAAkADgARABEAEwAUABMA
EwATABIAFgAXABgAGAAXABYAFwAYABcAFQASAA8AEQATABUAFwASABMAEgAPAA4ADAAM
AA0ACwAIAAQAAAAAAAIABAAGAAQAAgABAAEAAAABAP7/+//5//n/+P/4//n/+//8//z/
/f/9//3/+//6//r/+//6//n/+P/3//P/8v/z//T/9f/1//T/8//y//b/9//4//n/9//2
//X/9P/0//X/9v/2//b/9//4//j/9f/1//b/9f/4//n/+v/7//n/+f/5//r/+//4//b/
9f/2//X/+P/6//n/+P/3//j/+v/7//v//P/7//v/+v/5//n/+P/4//f/+v/8//3//v/7
//r/+v/5//r/+v/7//z/+//7//r/+v/4//j/9//3//j/+P/4//j/+P/2//b/+P/6//v/
/P/+//7//v/+//v/+v/5//f/9//2//b/9v/3//n/+v/7//n/+f/3//f/+v/6//r/+v/4
//f/9v/1//j/+P/4//j/+v/4//j/+f/6//r/+v/5//r//v8BAAMAAwAEAAcABQAEAAMA
AwADAAYABwAGAAcABgAGAAUABQAEAAEA/v/7//3/+//7//v/+//6//j/+P/4//j/+P/4
//f/9v/0//H/8f/x//T/8v/x//X/9v/3//v/9P/0//n/+f/4//T/8v/v//P/+/8AAAMA
DgAWAB8ALQA8AEkAVgBpAHUAewBzAF0APwAeAAQA8//s/+v/7//s/+j/6P/p/+z/7P/u
/+7/7v/0//L/6//t//T/8//t/+//8P/x//P/9f/1//X/9f/1//X/9P/0//T/9//3//f/
+P/2//T/8//z//D/7//v//D/8P/y//T/9f/z//b/9//3//P/8//z//L/8v/z//P/8//1
//X/9f/3//X/9f/1//b/+P/4//j/+f/7//n/+f/6//r/+f/4//f//f/9//r//P/8//z/
/P/9//3//f/9/wAABQAFAAYACQAIAAYABQAIAAoACwAOABAAEAARABIAEgASABEAEAAO
AAwADAAOABAAEAAPAA0ACwAPABEAEwAVABIAEwASAA8ADAAIAAYABQAHAAYABAACAAAA
AAAAAAAA/v/8//v/+//5//v/+f/3//X/9f/0//T/9P/1//X/9P/0//X/9v/1//P/8v/y
//D/8f/y//P/8f/w//H/8v/z//L/8v/y//L/8P/v/+7/7f/v//D/8f/y//T/9f/2//b/
8//z//P/8v/y//P/9f/1//L/8f/w/+//8f/x//H/8v/1//T/9P/1//T/8f/y//L/8//0
//X/+P/5//n/+P/4//f/9//2//X/9v/2//f/9//1//T/8v/w//P/9P/2//f/+f/4//j/
+P/3//f/9v/2//b/9v/1//X/9f/0//P/8v/z//L/8//2//X/8//x//D/8//y//T/9v/0
//L/8v/y//L/8v/y//L/8f/z//L/8v/y//D/8f/x//H/8//z//H/8f/0//T/9P/0//X/
9f/1//X/9P/0//T/9P/z//D/7//v//P/9P/1//X/9//6//z//f///wAAAwABAP3/+//6
//n/+f/5//f/9//7//z//P/9//r/9//0//H/8v/x//L/8//z//L/8P/w//D/7v/s/+r/
7v/w//H/8f/u/+3/7//s/+v/7//w//H/8f/0//r/9//t/+b/5v/o/+n/6//z/wIACwAQ
ABoAKQA3AEQAVwBsAHcAewBzAF8APQATAPb/7P/p/+T/5f/n/+T/4P/i/+P/5P/i/+T/
8P/0//D/7P/t/+v/6P/t/+//7//u/+3/7f/t/+//7//v/+//7v/s/+v/6v/v/+//7//w
/+7/7P/r/+v/7P/t/+//8v/w//D/8P/v/+3/8P/x//H/8f/x//H/8P/v/+//7v/t/+//
7//v//H/8f/x//H/8v/y//L/8v/z//P/8f/x//L/8P/v/+7/7f/1//f/9v/6//r/+v/6
//v//f/9//3/AAACAAEAAQADAAIAAAD//wIABAAFAAgACgAMAA0ADgAOAA0ADQANAAwA
DQAOABEAFAASAA8ACwAHAAgACQAKAAsACAAJAAgABQAFAAQABQAHAAYABAABAP7/+v/4
//b/9P/y//L/8//1//X/9//1//P/8f/x//D/8P/w//H/8f/w/+7/7f/s/+n/7f/w//T/
9v/z//L/8f/t/+n/6f/p/+n/7v/w//L/9P/y//H/8P/v/+7/7v/u/+7/7P/t/+7/7v/r
/+v/6//q/+z/7f/v/+//7P/r/+r/6f/r/+3/7//y//P/8P/u/+3/7v/t//D/8v/y//L/
8v/0//L/8f/v/+7/8v/1//f/+f/3//T/8v/v/+//8P/w//D/8f/y//T/9f/z//D/7v/s
/+//7//u/+7/7v/u/+3/7f/u/+7/7v/u/+z/6v/q/+z/7P/r/+r/6v/v//L/9P/0//D/
8P/u/+z/7P/s/+z/6v/q/+r/6f/r/+r/6v/q/+z/7f/t/+3/7v/v/+7/7//u/+7/7v/u
/+7/7f/s/+v/7P/s/+z/7P/q/+j/6P/p/+7/8P/y//P/8v/0//X/9f/1//b/+f/3//j/
9//3//f/+f/5//f/9//2//b/9f/1//P/8f/v/+3/7f/r/+v/6//p/+j/5v/m/+n/6v/r
/+z/6v/q/+n/5//m/+X/5//k/+P/5//o/+n/5//k/+j/6//p/+T/4v/m/+n/6f/n/+r/
9f8EAAwAEwAhADgASQBYAGEAbwB1AGUASQApAAgA8P/j/9j/0f/X/9z/3P/a/9n/3v/k
/+D/3P/e/+D/3v/h/+X/5P/f/+H/4//l/+X/5v/n/+T/4//i/+H/4//k/+b/6P/l/+P/
4//m/w==
         </WaveFormData>
      </LeadData>
      <LeadData>
         <LeadByteCountTotal>10000</LeadByteCountTotal>
         <LeadTimeOffset>0</LeadTimeOffset>
         <LeadSampleCountTotal>5000</LeadSampleCountTotal>
         <LeadAmplitudeUnitsPerBit>4.88</LeadAmplitudeUnitsPerBit>
         <LeadAmplitudeUnits>��V</LeadAmplitudeUnits>
         <LeadHighLimit>2147483647</LeadHighLimit>
         <LeadLowLimit>268435456</LeadLowLimit>
         <LeadID>II</LeadID>
         <LeadOffsetFirstSample>0</LeadOffsetFirstSample>
         <FirstSampleBaseline>0</FirstSampleBaseline>
         <LeadSampleSize>2</LeadSampleSize>
         <LeadOff>FALSE</LeadOff>
         <BaselineSway>FALSE</BaselineSway>
         <ExcessiveACNoise>FALSE</ExcessiveACNoise>
         <MuscleNoise>FALSE</MuscleNoise>
         <LeadDataCRC32>3046685768</LeadDataCRC32>
         <WaveFormData>
DwAPAA8AEgATABUAFwAYABgAFQAUABMADwAOAA4ADQAOAAwACgAIAAUABQAEAAEA/f/8
//r/+P/1//T/8//x//P/8//x//H/8f/w//D/8P/u/+7/7v/u/+7/7f/t/+3/7//v/+7/
7v/u/+7/8P/0//3/BgALABEAFwAcAB8AGAARABEAFgAfACgAMgA4ADQAJQASAAYAAQAA
APf/7f/t//H/7//n/93/1f/X/9n/3f/g/+X/6//v//D/8P/t/+//8f/x//D/8P/x//H/
8f/x//H/8f/v/+//7//w//L/8v/y//L/8v/x//D/7//w//D/8f/y//L/8f/w/+//7//v
/+//8P/x//L/9P/1//T/9P/z//L/9f/1//X/9f/1//b/9//3//b/9v/3//f/+P/6//z/
/f/8//3//P/8//7//v8AAAEA//8AAAAAAQAAAAAAAgADAAYABwAJAAoACQAJAAsADAAO
AA4ADgAQABEAEQASABMAFAAVABUAFQAWABYAFgAWABUAFQAVABUAFgAXABcAFwAXABYA
FgAUABIAEQARABAAEAAPAA4ADAAMAAkACAAIAAYABQADAAIA/////////v/9//3//P/7
//v/+//7//v/+P/3//f/9v/2//b/9v/2//T/9P/0//P/9f/1//X/9f/3//f/9//3//T/
9P/0//T/9P/0//T/9P/1//X/9f/0//L/8v/y//L/9P/1//b/+P/3//b/9v/1//b/9//4
//n/+P/4//j/+P/2//f/9//4//n/+f/6//v/+f/4//f/9v/5//r/+//9//z/+//6//n/
9//3//b/9v/3//j/+f/6//n/+P/2//X/9v/2//f/+f/3//f/9//3//T/9P/1//X/9v/2
//f/+P/1//T/9P/0//T/9P/2//b/9v/2//P/8//z//P/9f/1//X/9v/0//P/8v/y//H/
8f/z//T/+P/6//z//v/+//7//f/8//3//v///wIABgAIAAoADQALAAsADgARABMAFQAW
ABYAEQAQAA8ADQAOAA4ADQAMAAgABgAEAAAA///9//n/9//4//b/9P/z//D/7//t/+3/
7//t/+3/7f/s/+z/7P/s/+r/6v/q/+r/6//r/+v/6//p/+j/5v/m/+j/6v/u//X//v8F
AAsADwAUABkAGAAPABEAFgAfACgALgAyADAAJwAUAAYABwAIAP//8f/t/+//6//f/9f/
1f/V/9f/2f/a/93/4f/j/+b/6P/n/+f/6//t/+r/6v/r/+v/7f/t/+3/7f/v/+//7//w
/+3/7P/r/+r/6//r/+v/6//r/+r/6v/q/+z/7f/u/+//7f/t/+3/7v/u/+7/7//v//D/
8v/z//T/9P/z//L/8f/z//T/9f/1//b/9v/3//f/9P/0//T/8//0//f/+P/6//j/+P/6
//v/+//8//z//f8AAAAAAgADAAIAAwAFAAYACQAJAAsADAAMAAwADAAOAA8ADwAQABEA
FAAVABUAFQAWABYAFgAWABcAFwAXABcAFgAXABcAFwAXABYAFgAUABQAEwATABIADgAN
AAwACgALAAkACQAKAAcABQACAAAAAQABAAEAAAD//////v/9//z/+//6//n/+v/5//n/
+P/4//j/+P/4//b/9v/2//X/9v/3//j/+f/3//f/9//3//b/9v/2//b/9v/2//b/9v/3
//f/9//2//b/9v/2//b/9f/1//X/9v/4//j/+f/5//n/+f/5//n/+P/4//j/+P/4//n/
+f/6//r/+f/5//n//P/8//z//P/6//r/+v/7//v/+//7//v//f/9//z//P/6//r/+v/6
//z//P/7//v//f/6//r/+f/6//r/+v/6//r//P/8//z//P/6//n/+P/3//n/+f/5//r/
+P/3//b/9v/3//f/+f/6//v//P/9//7/AQACAAIAAgACAAIAAgAEAAgACgAMAA8AEQAR
ABQAFwAXABkAGgAaABcAFgAVABMAFAAUABMAEgAPAAwACQAEAAQAAwAAAP///v/8//r/
+f/2//X/8//z//T/8//0//X/8//y//H/8P/w//D/8P/w/+//7//v/+//7//u/+7/8P/w
//L/9v/9/wYACwAPABMAGAAfABoAEwATABgAHQAkAC4AMgAwACcAFgAIAAcACAD7/+v/
6f/r/+f/3//Z/9X/0//V/9n/3P/h/+X/5//q/+z/6//r/+3/6//q/+r/6//r/+z/7f/u
/+//7f/t/+3/7v/w//D/8P/w//H/8f/x//H/7//u/+7/7v/w//H/8v/z//P/8//z//T/
9P/0//X/9f/1//b/9v/2//X/9f/1//X/9//4//n/+f/4//j/+f/5//n/+v/7//v/+//9
//3//v/8//z//v///wAAAgADAAUABAAEAAYABwAGAAcACQAKAAwADQAQABIAEwASABEA
EgAUABUAFwAZABoAGwAbABsAHAAcABwAHAAdAB0AHQAdAB0AHQAcABsAGwAaABoAGAAW
ABUAFQAUABQAEwASABAAEgAPAA4ADgALAAkABgAEAAUABQAFAAQAAQABAAAA///9//3/
/f/9//7//f/9//z/+v/6//r/+v/8//z//P/7//v/+//7//v/+//7//v/+//8//z//P/8
//v/+v/5//j/+v/7//z//P/6//r/+v/6//n/+f/5//r//P/8//3//f/7//v/+//7//7/
/v/+//7//P/9//3//v8AAP///////wAAAAAAAAAA///+//3//f/+////AAABAAEAAQAA
AAAA/v/+//7//v8AAAAA/////////v/+////AQABAAEAAQD+//7//////////v/+//7/
/v///wAAAQAAAP7//v/+//7//v/+//z//P/8//z//f/9//3//f/7//v/+//8//z/+//6
//r//f/9////AAD//wAAAQACAAUABgAGAAYABgAGAAYACAAKAAwADgARABEAEQAUABcA
GQAbABwAHAAZABgAFwAVABYAFgAVABQAEgAQAA4ACgAJAAcAAwABAAAA/v/8//v/+P/3
//X/9f/2//X/9v/3//X/9P/z//L/9P/0//T/9P/x//H/8f/x//H/8P/w//D/8P/w//b/
/f8EAAkADwATABYAHQAgABsAFQAYAB8AKAAwADgAOgAzACIAEAAHAAgAAQD1/+3/7f/t
/+n/4f/b/9n/2//f/+L/5f/p/+3/8v/y//P/8//z//H/8P/w//H/8f/x//H/8f/x//H/
8f/x//L/8v/y//L/8v/1//X/9f/1//P/8v/y//L/9P/1//b/9//1//X/9f/2//b/9v/3
//f/+f/6//r/+v/5//n/+f/5//f/+P/5//n/9v/2//f/9//3//j/+f/5//v//f/9//7/
/f/8//3//f/+/wAAAQADAAIAAgAEAAUABgAHAAkACgANAA0ADwAQABAAEAAQABIAFQAV
ABYAFwAaABsAGwAbABwAHAAcABwAHQAdAB0AHQAdAB0AHAAbABoAGgAbABoAGgAZABkA
GAAUABMAEgAQABAADQAMAAwACgAJAAcABgAHAAcABwAGAAUABQAEAAMAAwADAAMAAwAC
AAEAAQAAAP7//v/+//7//v/+//7//f/7//v/+//7//3//f/9//3//P/8//z//P/8//z/
/P/8//////////7//v/+//7//v/9//3//f/+//7//v///////f/9//3//f8AAAAAAAAA
AP7//////wAAAAD///////8CAAIAAgACAAAAAAAAAAEAAwADAAMAAwABAAEAAAAAAAIA
AgACAAIAAgACAAEAAQD///7//v///wEAAQABAAEAAAAAAAEAAQD///7//v/+//7///8A
AAEA/v/+/wAAAAACAAIAAgACAAAAAAAAAAAA//////////////////8AAP7//f/8//z/
/////wEAAgABAAIAAwAEAAcACAAIAAgACAAIAAgACgAMAA4AEAATABUAFQAYABsAGwAd
AB4AHgAZABgAFwAVABYAFgAVABQAEgAQAA4ACgAJAAcAAwABAAAA/v/8//v/+v/5//f/
9//5//f/9//3//T/9P/0//T/9f/2//f/+P/1//X/9f/1//P/8v/y//L/9P/6/wAABwAK
ABEAGQAbACAAIwAcABcAGQAgACcAMAA2ADoAMgAhAAwABAADAP7/8//t/+//7//p/+P/
3//d/9//4f/l/+j/7f/x//P/9P/0//P/8//z//P/9P/0//X/9f/2//f/+P/5//j/9//2
//b/9v/2//b/9v/3//f/9//3//f/9v/2//b/+f/5//n/+f/3//f/9//4//b/9v/3//f/
+f/6//r/+v/5//n/+f/5//v//P/9//3/+v/6//v/+//9//7/////////AQABAAIAAgAC
AAQABQAFAAYABgAHAAYABgAIAAkACgALAA0ADgAPAA8AEQASABYAFgAWABgAGQAZABoA
GwAcAB0AHQAdABwAHAAcABwAHQAdAB0AHQAcAB0AHQAdAB0AHAAcABoAGAAXABcAFgAU
ABMAEgAQABAADQAMAAwACgAJAAcABgAFAAUABQAEAAEAAQAAAP////////////8AAP//
///+//3//P/7//r//P/8//z/+//7//v/+//7//n/+f/5//n/+P/4//j/+P/4//j/+P/4
//r/+//8//z/+v/6//r/+v/7//v/+//8//r/+v/7//v/+//7//v/+//+//7//v/+//7/
/////wAAAAD////////+//7//v/+/wAAAAAAAAEAAQABAAEAAQD//////v/+//7//v/+
//7//v/+//3//f/9//z//P/9/////////////f/8//z/+//9//7//P/8//z//P/8//z/
+v/6//r/+v/6//v//P/9//z/+//6//r//P/7//r/+v/7//v//f/+//3//v///wAAAgAE
AAUABgAEAAQABAAGAAwADgAQABMAEQARABQAFwAZABsAHAAcABkAGAAXABUAEgASABEA
EAAQAA4ADAAIAAUAAwD///3//v/8//r/+f/6//n/9//3//b/8//y//H/8f/y//P/9P/y
//L/8v/y//H/8f/x//H/8f/y//L/9P/y//L/9P/9/wQACwATABUAHAAfABoAEwATABoA
JQAuADYAOgA0ACkAFgAIAAcACAD///X/8//3//H/5//d/9n/2f/d/+H/5P/p/+3/7//w
//D/7//v//H/8f/y//L/8//z//P/8//z//P/8//z//P/9P/2//b/9v/2//X/9f/1//X/
9f/0//T/9P/z//P/8//z//X/9f/1//b/+P/4//n/+f/4//j/9//2//j/+f/6//v/+//8
//3//f/8//z//f/9////AAABAAEAAAABAAAAAAACAAIABAAFAAMABAAEAAUACAAIAAoA
CwAKAAsADQAOABEAEQATABQAFAAUABQAFgAXABcAGAAZABoAGwAbABsAHgAeAB4AHgAd
AB0AHQAdAB4AHwAfAB8AGwAaABoAGAAZABkAGgAaABYAFQAUABIAEAANAAwADAALAAsA
CgAKAAgABwAGAAQAAwADAAIAAQABAAEAAQABAAAA//////7/AAAAAAAAAAD///7//f/7
//3//f/9//3/+//7//v/+//6//r/+v/6//r/+v/6//r//f/9//3//P/6//r/+v/6//3/
/f/9//7//P/8//3//f////////////7//v/+//7//v//////AAACAAEAAQABAAAAAAAA
AAAAAQACAAMABQADAAMAAwADAAMAAwACAAIABAAEAAQABAADAAIAAAD//wEAAAAAAAEA
AQD/////AQACAAAAAAAAAAAAAAAAAAAAAAD9//3//f/9/////////wAAAAD///7//v//
////AQACAAEAAgADAAQABwAIAAgACAAIAAgACAAKAA4AEAASABUAFQAVABgAGwAfACEA
IgAiAB8AHgAdABsAGgAaABkAGAAUABIAEAAMAAsACQAFAAMAAAD+//z/+//6//n/9//3
//n/9//3//f/9f/0//P/8v/z//T/9f/2//X/9f/1//X/9f/0//b/9v/y//T/+P/9/wIA
CwATABcAGgAjACgAIQAZAB4AJQAqADIAPABAADsALAAcABMAEgAPAAMA9f/1//f/8f/n
/9//2//d/+H/4v/l/+n/7//y//b/+f/3//X/9//0//T/9f/1//X/9f/1//X/9f/1//X/
9v/2//b/9v/2//f/9//3//f/9//2//b/9v/3//f/9//3//j/+f/6//z/+v/6//v/+//7
//z//P/8//v/+//7//v//f/+///////8//z//f/9////AAABAAEAAQADAAMABAADAAIA
AwADAAUABgAGAAcACAAIAAoACwAKAAsADQAOABEAEQATABQAFgAWABYAGAAaABsAHQAf
AB4AHwAfAB8AIAAgACAAIAAjACMAIwAjACIAIwAjACMAIgAiACMAIgAhAB8AHgAcABgA
FwAWABQAFgATABIAEgAQAA8ADQAMAA0ADQANAAwABwAHAAYABQAFAAUABQAFAAYABQAF
AAQAAwACAAEAAAACAAIAAgABAP////////////////////8AAAAAAAAAAP7//v/+//7/
/////////v/+//7//v/+/////////wAAAgACAAMAAwABAAEAAQABAAQABAAEAAQAAgAD
AAMABAAEAAMAAwADAAYABgAGAAYABAAEAAQABQAFAAUABQAFAAUABQAEAAQABAAEAAQA
BAAGAAYABQAFAAMAAgACAAMABAAFAAYABwAEAAQABQAFAAMABAAEAAQABAAEAAQAAgAC
AAIAAgADAAMAAwADAAMAAwADAAQABAADAAIAAgAEAAUACAAKAAkACgALAAwACwAMAAwA
DAAMAAwADAAOABAAEgAUABcAGAAZAB0AIQAhACMAJAAkAB8AHgAdABsAGgAaABkAGAAW
ABQAEgAOAA8ADQAJAAcABgAEAAIAAQAAAP///f/9//v/+f/5//n/+P/4//j/+P/4//j/
+P/4//X/9f/1//X/9f/2//j/+P/4//j//v8FAAoAEwAZAB0AJAApACYAHwAdACAAKQA0
ADwAQAA+ADEAIAASAA8ADAABAPX/9f/3//P/6//h/9//3//h/+P/5v/t//H/9f/2//j/
9//3//f/9//2//b/9//3//n/+f/5//n/9//3//f/+P/6//r/+v/6//n/+f/5//n/+//6
//r/+v/7//v/+//7//v/+//7//z/+f/4//j/9//0//T/8//y//P/8//z//P/8//0//X/
9f/0//T/9f/1//b/+P/6//v/+f/7//v//P/6//r//P/9////AAAAAAEAAgACAAQABQAI
AAkACwAMAAwACwAMAAwADgAOAA4AEAASABMAFQAXABYAFwAXABcAGgAaABoAGgAbABsA
GwAbABsAGwAaABkAGQAYABgAFgAUABMAEwASABIAEQAQAA4ADAAJAAgACAAGAAUAAwAC
AAMAAwADAAIA/f/9//z/+//9//3//f/9//r/+f/5//j/+P/4//j/+P/6//r/+v/5//f/
9//3//f/+P/5//r/+//4//j/+P/4//j/+P/4//j/+//7//v/+v/4//j/+P/4//v/+//7
//z/+v/6//v/+//7//v/+//7//z//P/8//z/+//7//r/+v/8//v/+//7//r/+v/6//r/
+v/6//r/+//7//v/+//7//v/+//6//r//P/8//z//P/8//z/+//7//v/+v/6//v/+//7
//v/+//4//j/+f/5//v/+v/6//r/+f/5//n/+f/6//r/+v/5//v/+v/4//j/+P/4//j/
+P/4//j/+P/5//r/+//5//n/+f/6//r/+f/4//j/9//3//n/+v/5//r/+//8//7/AAAB
AAIAAAAAAAAAAgAIAAoADAAPAA0ADQAQABMAFQAXABgAGAAVABQAEwARAA4ADgANAAwA
DAAKAAgABAADAAEA/f/7//r/+P/2//X/9v/1//P/8//y/+//7v/t/+3/7v/v//D/8P/w
//D/8P/t/+3/7f/t//H/8P/u/+7/7P/w//b/+f8AAAcACwAPABQAFwAQAAcACQASABkA
IgAsADIALAAdAAgA+v/3//b/7f/l/+X/5//h/9n/0f/P/8//z//T/9j/3f/h/+X/5P/i
/+P/5f/n/+f/6P/o/+n/6f/n/+f/5//n/+f/5//n/+j/6v/q/+r/6v/p/+n/6f/p/+v/
6v/q/+r/6//r/+v/6//r/+v/6//s/+z/7P/t/+3/6//s/+z/7P/u/+//8P/x/+//8P/x
//H/8v/y//P/8//z//T/9f/1//P/9f/1//b/9//4//v//f/7//z//P/9/wAAAAACAAMA
BgAHAAkACgALAAsADQAOAA4ADgAOABAAEQARABIAEwAUABUAFQAVABYAFgAWABYAFwAX
ABcAFwAYABkAGQAZABcAFgAWABQAFgAVABUAFAASABEAEAAOAAwACQAIAAgABgAFAAMA
AgD////////+//3//f/8//v/+//7//v/+//6//n/+f/4//r/+v/6//r/+v/6//r/+f/3
//f/9//3//f/9//3//f/9v/2//b/9v/3//j/+f/6//n/+f/5//j/+v/6//r/+v/5//n/
+f/6//r/+v/7//v//f/9//3//f/8//z//P/8//z//f/9//7//v/9//3//f/+//7//v/+
//7//v/+/////////////////////v/+//7//v/+//7//P/8//v/+//9//z//P/9//z/
+//6//n/+P/4//n/+f/7//r/+v/6//f/9//3//f/+v/6//r/+f/4//f/9v/4//j/+P/4
//f/9//3//f/9v/1//T/9P/1//X/9f/2//X/9f/3//j/+f/6//v//P/9//7//v/+//z/
/P/8//7/AwAGAAkADQAMAAsADQAPABEAEwAUABQAEQAQAA8ADQAKAAoACQAIAAcABgAF
AAIA///9//n/9//2//T/8v/x/+7/7f/r/+v/7f/r/+v/6//q/+r/6v/q/+r/6v/q/+r/
6f/p/+n/6f/n/+j/6P/m/+j/6v/u//f/AAAHAA0AEQAUABcAEAAJAAsAEgAbACYALgAw
ACwAHQAIAP7////+//P/6//t/+//5//b/9P/z//R/9P/1//a/9//4//l/+b/5v/l/+f/
6f/r/+z/7P/t/+3/7P/r/+r/6f/p/+n/6f/q/+v/7P/t/+7/7v/t/+z/6//s/+z/7f/u
/+7/7f/s/+v/7P/t/+7/8P/u/+7/7//v/+//8P/w//D/7//v/+//7//x//L/8//z//L/
8v/z//P/9f/2//f/9//2//f/9v/2//f/+P/7//3//f/+//7////+//7/AAABAAQABQAH
AAgABwAHAAkACgAMAAwADAAOAA0ADQAOAA8AEgATABMAEwAUABQAFAAUABMAEwATABMA
FQAXABgAGQAVABQAFAASABIAEQARABAAEAAPAA4ADAALAAcABQAEAAMAAwACAAIA////
/////v/7//v/+v/5//n/+f/5//n/9v/1//X/9P/1//b/9//4//f/9v/1//P/9f/1//X/
9f/z//P/8//z//L/8v/y//L/8//0//X/9v/2//X/9P/y//L/8v/y//L/9f/1//X/9v/0
//T/9f/1//f/9//3//f/+P/4//j/+P/4//n/+f/6//z/+//7//v/+//6//n/+P/7//z/
/f////7//f/8//v//P/9//3//v/+//7//v/+//3//P/6//n/+v/6//v//f/7//v/+//7
//r/+v/7//v/+//8//z/+//6//n/+P/6//r/+v/6//f/9//3//f/9//3//f/+P/4//f/
9v/2//b/9f/2//b/+f/6//v//P/7//z//P/8//7//v/+/wAABAAGAAgACwALAAsADgAR
ABQAFwAZABoAFQAUABMAEQASABIAEQAQAA4ADAAKAAYAAwABAP3/+//6//j/9v/1//T/
8//x//H/8f/v/+//7//w//D/8P/w/+7/7v/u/+7/7//v/+//7//v/+7/7P/q/+r/6v/u
//P/+v8DAAsAEQAUABkAHAAXAA8AEgAdACQALgA2ADgAMQAkABIABwAIAAkA/f/v/+v/
6//l/9v/0//R/9H/0//U/9n/3f/h/+T/5v/l/+f/5//p/+r/6v/r/+v/6v/p/+j/5//p
/+n/6f/q/+j/6P/o/+j/6f/p/+n/6f/r/+r/6v/q/+n/6f/p/+n/6v/r/+z/7v/t/+z/
7P/r/+3/7v/u/+7/7//v/+//7//t/+7/7//v/+//8P/y//P/8//0//X/9f/z//X/9f/2
//j/+P/6//v/+//8//z//f/+//7/AAABAAEAAQACAAIABAAFAAgACgAMAAwADAAOAA0A
DQAOAA8AEgATABMAEwAUABQAFAAUABcAFwAXABcAFgAXABcAFwAVABQAFAASABMAEwAU
ABQAEQAPAA0ACgAMAAkACAAIAAYABQADAAIAAAD///7//P/6//v/+//7//n/+f/5//n/
+P/3//f/9v/0//T/9P/0//L/8v/y//H/8v/z//T/9f/z//P/8//z//T/9P/0//T/8v/y
//L/8v/x//H/8f/w//P/9P/1//b/9v/1//T/9P/2//b/9//3//f/9//3//f/9//2//X/
9P/2//f/9//4//r/+f/5//n/+v/6//r/+v/6//r/+v/7//n/+f/5//n/+v/7//v//P/6
//r/+v/6//z//P/7//v/+//6//r/+//5//n/+f/5//n/+v/8//3//P/6//n/+P/5//n/
+v/6//r/+v/6//n/+P/3//b/9v/3//j/+f/4//f/9v/2//j/9//2//b/+f/5//v//P/8
//z//P/8//7/AAABAAIAAAAAAAAAAgAGAAgACgANAA8ADwASABUAFwAZABoAGgAXABYA
FQATABAAEAAPAA4ADAAKAAgABAAFAAMA///9//r/+P/2//X/9v/1//P/8//z//H/8f/x
//D/8P/w//D/8v/y//L/8v/w/+//7v/t/+3/7v/u/+7/7v/w//L/+f/+/wcADQATABYA
HQAeABUAEQAWAB8AKAAwADgAOgAvAB4ADAAFAAQA/f/v/+v/7//t/+X/2//X/9f/2f/b
/+D/4//l/+v/7v/s/+3/7f/t/+3/7v/u/+//7//x//H/8f/x//H/8f/x//L/8v/y//L/
8v/z//P/8//z//P/8v/y//L/8//z//P/8//y//H/8P/w//P/9P/2//f/9v/2//X/9P/2
//f/+P/5//n/+v/7//v/+P/4//n/+f/7//z//f/9//v//f/9//7/AAAAAAIAAwADAAQA
BAAFAAYABgAIAAkACgALAA0ADgANAA0ADwAQABIAEgASABQAFwAXABgAGQAaABsAGwAb
ABwAHAAcABwAHQAdAB0AHQAeAB8AHwAfAB0AHAAcABoAGAAXABcAFgAVABUAFQAUABIA
DwAOAA4ADAALAAkACAAHAAcABwAGAAMAAwACAAEAAwADAAMAAwACAAEAAQAAAP7//v/+
//7/AAAAAAAA/////////////////////////P/8//z//P/9//7///8AAAEAAQABAAAA
AAAAAAAAAAABAAEAAQACAAAAAAABAAEAAQABAAEAAQAEAAQABAAEAAIAAwADAAQABgAF
AAUABQAEAAQABAAEAAYABgAGAAcABQAFAAUABQAFAAUABAAEAAYABgAGAAYABAAEAAMA
AwAFAAQABAAFAAUABQAFAAUAAgACAAMAAwAEAAQABQAGAAQAAwACAAEAAAACAAQAAwAC
AAAAAAAAAAAAAAAAAAAAAAAAAAEAAgADAAEAAQABAAIABAADAAIAAgADAAMABQAGAAcA
CAAJAAoADQAOAA4ADgAMAAwADAAOABQAFgAYABsAGQAZABwAHwAfACEAIgAiAB8AHgAd
ABsAGgAaABkAGAAWABQAEgAOAA0ACwAHAAUAAwAAAP3/+//3//X/8v/x//H/7//v/+//
7//w//H/8v/w//D/8P/w//H/8f/x//H/9f/2//T/8P/u//L/+P8BAAgADwATABcAHgAb
ABIADwAVABwAJwAyADoAOgAwAB0ACgAAAAEA/P/x/+3/7//t/+X/3f/Z/9n/2//f/+P/
5v/r/+//8f/w//D/7//v//H/8//0//T/9f/1//P/8//z//P/8//z//P/9P/2//b/9v/2
//f/9//3//f/+f/4//j/+P/3//f/9//3//n/+f/5//r/+v/6//v/+//5//r/+v/6//3/
/f/9//3/+//8//3//f/+//7/////////AAABAAEA//8BAAEAAgAEAAQABgAHAAUABgAG
AAcACgAKAAwADQAQABEAEwAUABQAEwAUABQAFwAYABkAHAAcABsAGwAbAB4AHwAfAB8A
IAAgACAAIAAhACEAIQAhACIAIwAjACMAIQAgACAAHgAeAB0AHQAcABoAGQAYABYAFgAT
ABIAEgASABEADwAOAA0ADQANAAwACQAJAAgABwAJAAkACQAJAAYABQAFAAQABgAGAAYA
BgAEAAQABAADAAUABQAFAAUABwAHAAcABwAGAAYABgAGAAYABgAGAAYABQAFAAUABAAG
AAYABgAGAAUABQAFAAYABAAEAAUABQAHAAcABwAHAAgACAAIAAgACAAJAAkACgAKAAkA
CQAJAAgACAAIAAgACgAKAAoACwAJAAkACQAJAAkACQAIAAgACgAKAAoACgAJAAgABgAF
AAcABgAGAAcABQAFAAUABQAGAAYABwAHAAcABgAGAAYAAwADAAMAAwAEAAQABAADAAUA
BgAEAAQABAAEAAQABAAEAAQABAABAAEAAQABAAIAAwAEAAYABAADAAIAAgAFAAUABwAI
AAkACgALAAwACwAMAAwADAAOAA4ADgAQABQAFgAYABsAGQAZABwAHwAjACUAJgAmACEA
IAAfAB0AHgAeAB0AHAAaABgAFgASAA8ADQAJAAcACAAGAAQAAwACAAEA/////////f/9
//3//P/8//z//P/8//z//P/8//3//f/9//3/+//6//r//P/8//7/AgAJABAAGQAdAB8A
JAApACgAHwAdACYALwA2ADwAPgA+ADEAIAAUABMAFgANAP//+f////3/8//r/+n/6f/r
/+3/8P/z//X/9//4//r/+////wEAAQD+//7//////wEAAQABAAEAAQABAAEAAgAAAAAA
AAAAAA==
         </WaveFormData>
      </LeadData>
      <LeadData>
         <LeadByteCountTotal>10000</LeadByteCountTotal>
         <LeadTimeOffset>0</LeadTimeOffset>
         <LeadSampleCountTotal>5000</LeadSampleCountTotal>
         <LeadAmplitudeUnitsPerBit>4.88</LeadAmplitudeUnitsPerBit>
         <LeadAmplitudeUnits>��V</LeadAmplitudeUnits>
         <LeadHighLimit>2147483647</LeadHighLimit>
         <LeadLowLimit>268435456</LeadLowLimit>
         <LeadID>V1</LeadID>
         <LeadOffsetFirstSample>0</LeadOffsetFirstSample>
         <FirstSampleBaseline>0</FirstSampleBaseline>
         <LeadSampleSize>2</LeadSampleSize>
         <LeadOff>FALSE</LeadOff>
         <BaselineSway>FALSE</BaselineSway>
         <ExcessiveACNoise>FALSE</ExcessiveACNoise>
         <MuscleNoise>FALSE</MuscleNoise>
         <LeadDataCRC32>1309722316</LeadDataCRC32>
         <WaveFormData>
CwAIAAYAAAD7//n/+P/2//j/9//2//b/+P/4//n/+f/5//n/+P/4//b/9v/2//j/9v/4
//n/+f/5//n/+f/6//r/+f/5//r/+//8//3//v/8//3//f/9//3//f/9//3//f/+////
//8BAAMACAAMAAwADAAIAAMABAAAAPz//P/9//3/9f/r/9z/zv/I/8L/uv/B/9D/0P/H
/8P/x//M/9D/1P/Y/9//4f/k/+j/7f/u/+7/7//0//b/9v/3//v/+//7//7/////////
AQACAAIAAgAAAAAAAAAAAP7//v/+//7//v/+//7//v8AAAEAAQABAAEAAQABAAEAAQAA
AAAAAAAAAAAAAAAAAAAAAAD//////////////v8AAAAA/v/+//z//P/8//v/+f/6//r/
+f/5//j/+P/3//b/9v/2//X/8//y//H/8P/x//H/8P/v/+3/7f/s/+r/5//n/+X/5P/k
/+T/5P/k/+L/4f/h/+H/4f/g/+D/4P/g/+D/4P/g/+L/4v/i/+L/5f/m/+f/6P/n/+f/
5v/n/+r/7P/t/+7/7//v//H/8P/0//X/9v/3//r//P/8//3/+//7//z//P/9//3/////
/wAAAAAAAAAA/v/+//7///8BAAEAAAAAAAAAAAAAAAAA//////////8BAAEAAQABAAEA
AQABAAEAAwADAAMAAwABAAEAAAAAAAEAAQABAAEAAwADAAMAAwADAAIAAgACAAAAAAAA
AP///////wAAAAACAAIAAgACAAIAAQABAAAAAAAAAAAAAAD+//7//v///wEAAAAAAAAA
AgACAAIAAgACAAIAAgACAAIAAgACAAIAAgACAAIAAgAAAAEAAQABAAMAAwADAAMAAwAD
AAMAAwAFAAYABgAGAAYABgAEAAQABAAEAAYABgAGAAYABAAEAAQABAAGAAYABgAGAAcA
BwAIAAgACgALAAwADQAOAA8AEAARABIAEwAUABQAEgASABIAEQAQAA4ACAAFAAMAAgAA
AAAA///+//7//v/+/////////////v/+//7/AAAAAAIAAgACAAMAAwADAAMAAwAEAAQA
BQAFAAYABgAEAAQABAAEAAYABwAIAAkABwAHAAcABwAKAAsACwANABEAFAAUABQAFAAQ
AA0ADAAMAAQABAALAAsAAwD5/+r/3v/W/9b/1P/Z/+b/5v/Z/9H/0f/W/9r/5P/s//H/
9f/4//r/+//6//r/AQAEAAQABgAJAAcABwAHAAoACwALAAsADQAOAA4ADgAMAAwADAAM
AAwADAAMAAwADQAOAA8AEAAPAA8ADgANAA8ADwAPAA8ADQAMAAwADAAMAAwADAAMAA4A
DgANAA0ACwALAAsACgAIAAgABgAGAAgACAAIAAcACQAKAAoACQAFAAQABAADAAIAAgAC
AAEAAwACAAEAAAD//////v/9//r/+f/3//T/9f/1//P/8v/x//D/7//u//D/7//v/+//
7f/s/+z/7P/q/+r/6v/q/+r/6v/q/+r/6//s/+3/7v/w//H/8f/z//T/9v/3//j/+P/5
//z//P8AAAEAAgADAAQABgAGAAcABwAHAAgACAAHAAcACQAJAAoACgAKAAoACgAKAAoA
CwALAAsACgAKAAgACAAIAAgACQAJAAkACQAJAAkACQAJAAsACwALAAsACQAJAAkACQAJ
AAkACAAIAAkACQAJAAkACwALAAsACwAJAAgACAAIAAYABgAGAAUABwAHAAgACAAIAAgA
CAAIAAYABQAFAAQABgAGAAYABgAEAAQABAAFAAcABgAGAAYABQAEAAMAAgAEAAQABAAE
AAYABgAGAAYABgAEAAQABAAGAAYABgAGAAYABQAEAAMAAgADAAQABQAGAAQABAAEAAQA
BAAEAAQABAAFAAUABgAGAAgACQAKAAsADAANAA4ADwAQABEAEgASABAAEAAQAA8ADgAM
AAYAAwD///7//P/8//v/+v/6//r//P/9//3//f/7//r/+v/6//r/+v/8//z//v//////
////////AAAAAP////8AAAAAAAAAAAAAAAADAAMAAwADAAEAAQABAAEAAAADAAUABwAL
AAwADAAOAA4ADAALAAgABgAEAAIAAQADAPv/8f/m/9j/0P/O/8r/zf/Y/9j/z//L/83/
0v/Y/97/4v/p/+3/7P/u/+//8P/y//X/+P/8//7/////////AQAEAAUABQAFAAMABAAE
AAQABAAEAAQABAAEAAQABAAEAAYABgAGAAYABgAHAAcABwAHAAcABwAHAAcABgAGAAYA
BAAEAAQABAAEAAQAAwADAAMAAwADAAIABAAEAAIAAgAAAAAAAAD/////AAAAAP///f/8
//z/+//8//z//P/7//n/+P/3//b/8//z//L/8f/w//H/8f/w/+z/6//o/+b/5v/m/+b/
5v/m/+X/5f/l/+P/4v/i/+L/5P/k/+T/5P/i/+L/4v/i/+X/5v/n/+j/6P/p/+n/6//s
/+7/7//w//L/8//2//b/+v/7//z//f/+/wAAAAABAAEAAQACAAIAAQABAAMAAwAEAAQA
BAAEAAQABAAEAAUABQAFAAQABAAEAAQABAAEAAQAAwACAAEAAgADAAQABQAEAAMAAgAB
AAMAAwADAAMAAwADAAIAAgABAAEAAQABAAIAAwAEAAUAAwACAAIAAgACAAIAAgABAP//
//8AAAAAAgACAAIAAgACAAEAAQAAAP7//v/+//7/AAAAAAAAAQABAAAAAAAAAAAAAAAA
AAAAAAAAAAAAAAAAAAAAAAAAAAAAAAAAAAAA/v///////////////////wEAAQABAAEA
/////////////wEAAgAAAAAAAAAAAAAAAAAAAAAAAAAAAAAAAAAAAAAAAAAAAP7//v/+
//7/AQABAAIAAgACAAMABAAFAAYABwAIAAkACgALAAwADAANAA4ADwAPAAwACgAEAAEA
/v/8//n/+P/5//j/+P/4//j/+f/5//n/+f/4//j/+P/2//b/+P/4//r/+//7//v/+//7
//z//P/7//v//P/8//z//P/8//z//////////////////////wAAAQD//wEAAwAGAAoA
DAAMAAwABwAGAAYAAgD+////AQD7//H/5v/a/87/yv/C/73/xv/O/8n/wf/D/8j/0P/W
/9r/4f/l/+j/6v/t/+7/8P/z//b/+v/6//v/+//7//v/AAABAAEAAQADAAQABAAEAAQA
BAAEAAQAAgACAAIAAgACAAIAAgACAAQABQAFAAUAAwADAAMAAwADAAIAAgACAAQABAAE
AAQAAgACAAEAAQABAAEAAQAAAAIAAgAAAAAAAAAAAAAA/////wAAAAD///3//P/8//v/
+v/6//r/+f/5//j/9//2//f/9//2//X/8//z//L/8P/t/+3/6//q/+n/6P/n/+b/5v/l
/+X/5f/j/+L/4v/i/+P/5P/l/+b/5P/k/+T/5P/l/+b/5//o/+b/5//n/+n/7P/u/+//
8P/y//P/9v/2//r/+//8//3//P/+//7///8BAAEAAgACAAEAAQADAAMABAAEAAQABAAC
AAIAAgADAAUABQAEAAQABAAEAAQABAAFAAUABQAFAAUABQAFAAUAAwADAAMAAwAEAAUA
BgAHAAUABQAEAAQABQAFAAUABQAFAAUABQAFAAUABAAEAAQABAAEAAQAAwADAAMABAAE
AAIAAgACAAIABAADAAMAAgACAAIAAgACAAIAAgACAAMABQAEAAQABAACAAIAAgACAAMA
BAAFAAYABgAGAAYABgAFAAQAAwACAAQABQAFAAUAAwADAAMAAwAEAAUABgAHAAYABQAE
AAMABQADAAMABAAEAAQABAAEAAQABAAEAAQABgAGAAYABgAEAAQABAAEAAYABgAGAAYA
BwAHAAgACAAIAAkACgALAA4ADwAQABEAEAARABIAEgATABQAFQAVAA8ADAAFAAEAAQAA
AP7//v////7//v/+//7//////////f/8//z//P/+//7/AAAAAAQABQAFAAUAAwADAAQA
BAADAAMABAAEAAIAAgACAAIABQAFAAUABQAFAAUABQAFAAYABwALAA0ADQAQABIAEgAQ
AA4ADQAOAAwACAAIAAkAAwD3/+v/3P/U/9D/yP/E/8//2P/Q/8n/y//R/9j/2v/e/+T/
7f/v//D/9P/3//b/+P/9//7/AAAAAAMAAwADAAUACAAJAAkACQAJAAoACgAKAAgACAAI
AAgACgAKAAoACgAIAAgACAAIAAgACQAJAAkACQAJAAkACQAJAAgACAAIAAoACgAKAAoA
CAAIAAcABwAJAAkACQAIAAgACAAGAAYABAAEAAQAAwADAAQABAADAAMAAgACAAEAAAAA
AAAA//////7//f/8//v/+//6//n/9//3//b/9P/z//P/8f/w/+//7v/t/+z/6v/p/+n/
6f/r/+r/6v/q/+r/6v/q/+r/6v/q/+r/6v/t/+7/7//w//D/8f/x//P/9P/2//f/+P/8
//3/AAAAAAAAAQACAAMABAAGAAYABwAHAAcACAAIAAcABwAJAAkACgAKAAoACgAIAAgA
CAAJAAkACQAIAAgACAAIAAgACAALAAsACwALAAsACwALAAsACwALAAsACwAJAAkACQAJ
AAkACQAIAAgACwALAAsACwALAAsACwALAAkACAAIAAgACgAKAAoACQAJAAkACgAKAAgA
CAAIAAgACgAJAAkACAAIAAgACAAIAAYABgAGAAcACQAIAAgACAAIAAgACAAIAAgACAAI
AAgABgAGAAYABgAGAAYABgAGAAgACQAJAAkACQAJAAkACQAJAAkABwAIAAoACgAKAAoA
CAAIAAgACAAKAAoACgAKAAgACAAIAAgACAAIAAgACAALAAsADAAMAA4ADwAQABEAEQAR
ABEAEQAUABUAFgAWABYAFgAWABUAEgAQAAoABwAFAAQAAgACAP///v/+//7///8BAAIA
AwABAAAAAAAAAAAAAAACAAIABAAFAAUABQAHAAcACAAIAAUABQAGAAYABgAGAAYABgAF
AAUABQAFAAYABwAIAAkACgAJAAkACQALABAAFAAYABgAFAARAA4ACAAEAAYACwAJAAMA
+f/q/97/2P/U/9D/0f/e/+D/1//R/9P/2P/c/+L/6P/t//H/9P/4//v/+v/8//3//v8C
AAQABQADAAMAAwAHAAkACgALAAoACgAJAAgACgAKAAoACgAKAAoACgAKAAoACgAKAAoA
CgALAAsACwALAAsACwALAAkACAAIAAgACAAIAAgACAAIAAgABwAHAAkACQAJAAgABwAG
AAMAAgADAAQABQAFAAIAAgABAP///v/+//////8AAAAAAAD///3//P/7//r/+f/5//j/
9//z//P/8v/w/+3/7f/r/+r/6v/q/+r/6v/q/+n/6f/p/+n/6P/o/+j/6P/o/+j/6P/m
/+b/5v/m/+f/6P/p/+r/6v/r/+v/7f/w//L/8//0//b/9//6//r/+v/7//z//f/+/wAA
AAABAAMAAwAEAAQABQAFAAcABwAGAAYABgAGAAgACAAIAAkABwAHAAYABgAEAAQABAAE
AAcABwAHAAcABwAHAAcABwAFAAUABQAFAAUABQAFAAUABQAFAAQABAAHAAcABwAHAAUA
BQAFAAUABwAGAAYABgAIAAgACAAHAAYABQAFAAQABAAEAAQABAAEAAMAAwACAAQABAAE
AAQAAgACAAIAAwADAAIAAgACAAIAAgACAAIAAAAAAAAAAAAAAAAAAAAAAAEAAgADAAQA
AgABAAEAAwAEAAIAAgACAAIAAgACAAIAAgACAAIAAgACAAIAAgACAAIAAAAAAAAAAAAD
AAMABAAEAAYABwAIAAkACAAJAAoACwAOAA8AEAAQABAAEAAQAA8ADQAMAAcABQACAAAA
/f/8//n/+P/4//j/+v/7//v/+//5//j/+P/4//r/+v/8//z//P/9//3//f//////AAAA
AP3//f/+//7//v/+//7//v///////////wEAAQABAAEAAgADAAUABQAHAAoADAAOABAA
DgAHAAgACAAEAP7/AQADAAEA+f/u/+D/1P/Q/87/y//Q/9r/1//L/8n/zP/S/9j/3P/j
/+v/7v/w//H/9P/0//f/+v/8//7///////3/AQACAAMAAwADAAUABgAGAAYABgAGAAYA
BgAEAAQABAAEAAQABAAEAAQABgAHAAcABwAHAAcABwAHAAUABAAEAAQABAAEAAQABAAG
AAYABQAFAAUABQAFAAQABgAGAAQABAACAAIAAgABAP//AAAAAP///f/8//z/+//7//z/
/f/9//3//P/7//r/+f/5//j/9//z//P/8v/w/+//7//t/+z/6f/o/+f/5v/o/+f/5//n
/+f/5v/m/+b/5v/m/+b/5v/k/+T/5P/k/+X/5v/n/+j/6v/r/+v/7f/s/+7/7//w//L/
8//2//b/+v/7//z//f/+/wAAAAABAAEAAQACAAIAAwADAAUABQAGAAYABgAGAAYABgAG
AAcABgAFAAMAAgAEAAQABAAEAAUABQAFAAUABQAFAAUABQAFAAUABQAFAAMAAwADAAMA
BAAFAAUABgAFAAUABQAFAAMAAwADAAMABQAEAAQABAACAAIAAgABAAMAAwAEAAQAAgAC
AAIAAgAEAAMAAwACAAIAAgACAAIAAgACAAIAAwADAAIAAgACAAAAAAAAAAAAAQACAAMA
BAACAAIAAgACAAAAAAAAAAAAAgADAAMAAwADAAMAAwADAAUABQAEAAQABAAEAAQAAgAC
AAIAAgAEAAQABAAEAAMAAgABAAAAAQACAAMABAAFAAUABgAGAAYABwAIAAkADAANAA4A
DwAOAA8AEAAQABAAEAAQAA8ADAAKAAQAAQD9//z/+v/6//v/+v/6//r/+P/5//n/+f/5
//j/+P/4//n/+v/9//7///////7//f/9//3//v/+//////8AAAAAAAAAAAAAAAD/////
/////////////////v///wEABQAJAA4AEAAQAAwACAAHAAYABAAAAAIABQABAPf/6//g
/9b/zv/I/8L/x//Q/87/xf/D/8n/0P/U/9j/4P/l/+X/6v/u//H/8P/y//f/+v/6//r/
+f/5//3/AQACAAMAAwADAAEAAgACAAIAAgACAAIAAgAEAAQABAAEAAIAAgACAAIABAAF
AAUABQADAAMAAwADAAUABAAEAAQABgAGAAYABgAEAAQAAwADAAUABQAFAAQABAAEAAIA
AgACAAIAAgABAAEAAgACAAEA///+//7//f/8//z//P/7//n/+P/3//b/9f/1//T/8//z
//P/8v/w/+3/7f/r/+r/6f/o/+f/5v/m/+X/5f/l/+f/5v/m/+b/5P/k/+T/5P/k/+T/
5P/k/+f/6P/p/+r/6v/r/+v/7f/s/+7/7//w//L/8//2//b/9v/3//j/+f/8//7//v//
//////8AAAAA/////wEAAQAAAAAAAAAAAAIAAgACAAMAAwADAAIAAgACAAIAAgACAAMA
AwADAAMAAwADAAMAAwABAAEAAQABAAEAAQABAAEAAwADAAIAAgADAAMAAwADAAMAAwAD
AAMAAgAAAP///v8AAAAAAAD///////8AAAAAAAAAAAAAAAAAAP/////+/wAAAAAAAAAA
AgACAAIAAwABAAAAAAAAAAAAAAAAAAAAAAAAAAAAAAAAAAAAAAAAAAAAAAAAAAAAAAAB
AAEAAQABAAEAAQABAAEAAQABAAEAAQABAAEAAQD//////////wMABAADAAIAAQAAAAIA
AgACAAIAAAAAAAAAAAAAAAAAAAAAAAAAAAAAAAAAAwADAAQABAAGAAcACAAJAAoACwAM
AA0ADAANAA4ADgAQABAAEAAPAAoACAACAP///f/8//r/+v/5//j/+P/4//j/+f/5//n/
+//6//r/+v/5//j/+f/4//v//f/+/////f/9//7//v//////AAAAAAIAAgACAAIAAgAB
AAAA//8BAAEAAQABAAQAAwADAAcACQAMAA4ADgAOAAwADQAMAAYABAAGAAkABwD7//H/
5P/W/9D/yv/C/8f/0v/Q/8n/x//L/9L/1v/a/+D/5//r/+7/8v/1//b/9v/5//z//P/+
/////f/9/wEABgAHAAcABwAFAAYABgAGAAcACAAJAAoACQAIAAcABgAIAAgACAAIAAoA
CwALAAsACQAJAAkACQALAAoACgAKAAkACAAHAAYABgAGAAUABQAFAAUABQAEAAIAAgAA
AAAAAQACAAMAAwABAAIAAgABAAEAAAAAAP///v/+//7//f/9//z/+//6//n/+f/4//f/
8//z//L/8P/x//H/7//u/+3/7P/r/+r/6v/p/+n/6f/p/+j/6P/o/+j/6P/o/+j/6v/q
/+r/6v/r/+z/7f/u/+7/7//v//H/8v/0//X/9v/2//f/+v/6//z//f/+////AgAEAAQA
BQADAAMABAAEAAUABQAHAAcACAAIAAgACAAGAAYABgAHAAkACQAIAAgACAAIAAgACAAJ
AAkACQAJAAcABwAHAAcACQAJAAkACQAHAAcABwAHAAkACQAIAAgABwAHAAcABwAJAAkA
CQAJAAcABgAGAAYACAAIAAgABwAHAAcACAAIAAoACgAKAAoACgAJAAkACAAIAAgACAAI
AAgACAAIAAkABwAGAAYABgAIAAgACAAIAAYABgAGAAYACAAIAAgACAAIAAgACAAIAAgA
CQAJAAkACQAJAAkACQAHAAcABwAHAAkACQAJAAkADQALAAoACAAIAAgACAAJAAoACwAM
AAoACgAKAAoADAAMAAwADAAKAAoACgAKAAsACwAMAAwAEAARABIAEwASABMAFAAVABYA
FwAYABgAFgAWABYAFQASABAACgAHAAcABgAEAAQAAwACAAIAAgACAAMAAwADAAEAAAAA
AAAAAAAAAAIAAgAGAAcABwAHAAkACQAKAAoACAAHAAcABgAIAAgACAAIAAkACQAJAAkA
BwAHAAcABwAIAAkACwANABMAFgAWABYAFAASABEADgAKAAgACAAJAAkAAQD5/+z/3v/W
/9T/zP/R/97/3v/V/8//0//a/97/5P/q/+//8f/0//r//f/8//z//f8AAAQABgAJAAcA
BwAHAAoACwALAAsADQAOAA4ADgAOAA4ADgAOAAwADAAMAAwADgAOAA4ADgAMAA0ADQAN
AA0ADQANAA0ADQAMAAwADAAMAAwADAAMAAwADAALAAsACQAJAAkACAAKAAoACAAIAAgA
CAAIAAcABQAGAAYABQAFAAQABAADAAIAAgACAAEA///+//3//P/7//v/+v/5//n/+f/4
//b/8//z//H/8P/v/+7/7f/s/+z/6//r/+v/6//q/+r/6v/q/+r/6v/q/+z/7P/s/+z/
7P/s/+z/7P/u/+//7//x//T/9v/3//j/+P/5//z//P/8//3//v///wIABAAEAAUABQAF
AAYABgAJAAkACwALAAgACAAIAAgACAAIAAgACQAJAAkACAAIAAYABgAGAAYACQAJAAkA
CQAJAAkACQAJAAkACQAJAAkACQAJAAkACQAJAAkACAAIAAsACwALAAsACQAJAAkACQAL
AAoACgAKAAkACAAHAAUABwAHAAgACAAIAAgACAAIAAUAAwACAAAAAgACAAIAAgACAAIA
AgADAAUABAAEAAQAAgACAAIAAgACAAIAAgACAAIAAgACAAIAAgACAAIAAgACAAMAAwAD
AAMAAwADAAMAAQADAAIAAgACAAIAAgAEAAQABAAEAAIAAgACAAIAAwAEAAUABgAFAAQA
AwACAAUABQAGAAYABgAHAAgACQAMAA0ADgAPABAAEQASABIAEgASABIAEQAOAAwABgAD
AAEAAAD+//7/+//6//r/+v/8//3//f/9//v/+v/6//r//P/8//7//v8AAAEAAQABAAEA
AQACAAIAAQABAAIAAgAAAAAAAAAAAAEAAQABAAEAAQABAAEAAQACAAMAAQADAAkADgAO
ABAAEAAOAAsACAAGAAIAAAABAAMAAwD7/+7/4P/U/9D/zv/L/9D/3v/d/8//y//Q/9L/
2P/g/+X/6//w//L/8//2//b/9//6//z/AAABAAUAAwAFAAYABwAHAAcACQAKAAoACgAI
AAgACAAIAAYABgAGAAYABwAIAAkACgAKAAsACwALAAkACQAJAAkACQAIAAgACAAGAAYA
BgAGAAgACAAHAAcABwAHAAcABgAIAAgABgAGAAQABAAEAAMAAQACAAIAAQAAAAAAAQAB
AP7//v/+//3//f/8//v/+v/5//n/+P/3//X/9f/0//L/7//v/+3/7P/r/+r/6f/o/+j/
5//n/+f/5//m/+b/5v/m/+b/5v/m/+j/6P/o/+j/6P/o/+j/6P/q/+v/6//t/+7/8P/x
//L/9P/1//j/+P/4//n/+v/7//7/AAAAAAEAAQABAAIAAgAFAAUABwAHAAQABAAEAAQA
BAAEAAQABQAFAAUABAAEAAYABgAGAAYABwAHAAcABwAHAAcABwAHAAUABQAFAAUABQAF
AAUABQAFAAUABAAEAAUABQAFAAUABQAFAAUABQADAAIAAgACAAIAAgACAAEAAwADAAQA
BAAEAAQABAAEAAQAAwADAAIAAgACAAIAAgACAAIAAgADAAMAAgACAAIAAgACAAIAAgAC
AAIAAgACAAIAAgACAAIAAAAAAAAAAAACAAMAAwADAAMAAwADAAMAAwADAAMAAwADAAEA
AgAAAAAAAAAAAAIAAgACAAIABAAEAAQABAACAAIAAgACAAIAAgACAAIAAwADAAQABAAI
AAkACgALAAwADQAOAA8ADgAPABAAEAASABIAEgARAA4ADAAGAAMA///+//z//P/7//r/
+v/6//r/+//7//v/+//6//r/+v/8//z//v/+//7/////////AQABAAIAAgABAAEAAgAC
AAIAAgACAAIABQAFAAUABQADAAMAAwADAAQABwAHAAcACQAOABAAEgAUABAACwAKAAoA
CAAGAAcABwD///X/7P/e/9T/0P/I/8X/0P/U/83/yf/L/9D/1v/c/+D/5//r/+7/8P/1
//j/+P/5//7/AgACAAEAAwADAAUACAAJAAkACQAJAAoACgAKAAwADAAMAAwADAAMAAwA
DAAKAAoACgAKAAsADQAOAA8ADgANAAwACwALAAoACgAKAAwADAAMAAwACgAKAAkACQAJ
AAkACQAIAAoACgAIAAgABgAGAAYABQAHAAgACAAHAAcABgAGAAUABAAEAAQAAwABAAAA
///+///////+//3/+f/5//j/9v/3//f/9f/0//H/8P/v/+7/7v/t/+3/7f/t/+z/7P/s
/+7/7v/u/+7/7v/u/+7/7v/t/+7/7//w//L/8//z//X/9v/4//n/+v/8//3/AAAAAAAA
AQACAAMABgAIAAgACQAJAAkACgAKAAkACQALAAsADAAMAAwADAAKAAoACgALAA0ADQAM
AAwADAAMAAwADAALAAsACwALAAsACwALAAsACwALAAsACwAJAAkACQAJAAsACwAKAAoA
CwALAAsACwALAAsACwALAA0ADAAMAAwADAAMAAwACwAJAAkACgAKAAoACgAKAAoACgAJ
AAkACAAIAAgACAAIAAoACgAKAAsACQAIAAgACAAKAAoACgAKAAoACgAKAAoACAAIAAgA
CAAIAAgACAAIAAgACQAJAAkACQAJAAkACQAJAAkACQAJAAkACQAJAAkACQALAAsACQAK
AAoACgAKAAoACgAKAAoACgAIAAgACAAIAAgACAAIAAgACgAKAAoACgAJAAkACgAKAAwA
DQAOAA8AEAARABIAEwAWABcAGAAYABgAGAAYABcAEwAQAAkABQADAAIAAAAAAAAAAAAB
AAIAAgADAAMAAwABAAAAAAAAAAIAAgAEAAQABgAHAAcABwAJAAkACgAKAAsACwAMAAwA
DAAMAAwADAANAA0ADQANAAsACwALAAsADAALAAsADwAVABoAHAAeABoAGAAVABIAEAAO
ABAADwAJAP//8//m/9z/1v/M/8r/1f/c/9b/0f/T/9n/3P/g/+b/7v/z//X/+P/8////
/P/8/wEABgAGAAgACQAJAAsADQAQABEAEQARAA8AEAAQABAAEgASABIAEgAQABAAEAAQ
ABAAEAAQABAAEAARABEAEQAPAA8ADwAPABEAEAAQABAAEAAQABAAEAAQABAADwAPAA8A
DwAPAA4ADgAOAAwADAAMAAwADAALAAkACgAKAAkACAAIAAkACQAGAAYABgAFAAMAAgAB
AAAAAQABAAAA///9//3//P/6//n/+f/3//b/9f/0//P/8v/y//H/8f/x//H/8P/w//D/
8P/w//D/8P/y//L/8v/y//P/9P/1//b/9v/3//f/+f/6//z//f/+/wAAAQAEAAQACAAJ
AAoACwAKAAwADAANAAsACwAMAAwADQANAA8ADwAOAA4ADgAOAA4ADgAOAA8ADQANAAwA
DAAOAA4ADgAOABEAEQARABEAEAAPAA4ADQANAA0ADQANAA0ADQANAA0ADQANAAwADAAP
AA8ADwAPAA8ADwAPAA8AEQAQABAAEAAOAA4ADgANAA0ADQAOAA4ADgAOAA4ADgAOAA0A
DQAMAA4ADgAOAA4ADAAMAAwADQAPAA4ADgAOAA4ADgAOAA4ADAAMAAwADAANAA4ADwAQ
ABAAEAAQABAAEAARABEAEQARABEAEQARABEAEQARABEAEQARABEAEQAQAA8ADgANAA8A
DwAQABAAEAAQABAAEgASABIAEgAQABAAEAAQABIAEgASABIAEQAQAA8ADgARABEAEgAS
ABQAFQAWABcAGgAbABwAHQAeAB8AIAAgAB4AHgAeAB0AHAAaABQAEQANAAwACgAKAAsA
CgAKAAoACgALAAsACwALAAoACgAKAAwADAAOAA4ADgAPAA8ADwAPAA8AEAAQAA8ADwAQ
ABAAEAAQABAAEAARABEAEQARABMAEwATABMAFAAVABMAFQAZABwAIAAgAB4AHAAbABoA
FgAQABAAFQATAAkA///0/+j/4P/c/9b/2f/k/+b/3//b/9v/4v/m/+r/7v/z//v//P/+
/wEABAAEAAcACgAMAAwADwATABEAEQASABMAEwATABUAFgAWABYAFAAUABQAFAAWABYA
FgAWAA==
         </WaveFormData>
      </LeadData>
      <LeadData>
         <LeadByteCountTotal>10000</LeadByteCountTotal>
         <LeadTimeOffset>0</LeadTimeOffset>
         <LeadSampleCountTotal>5000</LeadSampleCountTotal>
         <LeadAmplitudeUnitsPerBit>4.88</LeadAmplitudeUnitsPerBit>
         <LeadAmplitudeUnits>��V</LeadAmplitudeUnits>
         <LeadHighLimit>2147483647</LeadHighLimit>
         <LeadLowLimit>268435456</LeadLowLimit>
         <LeadID>V2</LeadID>
         <LeadOffsetFirstSample>0</LeadOffsetFirstSample>
         <FirstSampleBaseline>0</FirstSampleBaseline>
         <LeadSampleSize>2</LeadSampleSize>
         <LeadOff>FALSE</LeadOff>
         <BaselineSway>FALSE</BaselineSway>
         <ExcessiveACNoise>FALSE</ExcessiveACNoise>
         <MuscleNoise>FALSE</MuscleNoise>
         <LeadDataCRC32>63459219</LeadDataCRC32>
         <WaveFormData>
+v/5//b/9f/3//b/9v/2//b/9v/0//P/8//0//b/9//4//n/+f/5//n/+f/3//X/8//z
//P/8//y//L/8f/x//L/8f/x//H/8f/x//H/8f/x//L/8v/y//L/8v/x//H/8//0//X/
9//2//f/+v/+/wIABQAGAA4AIAA0AEQAVgBoAHkAjACoAL8AxgC6AJ0AcAA6APn/uP+O
/4T/hv+J/47/m/+n/7L/vf/I/9H/2f/b/9z/4P/m/+v/6//t/+//7v/s//H/8v/z//X/
9f/1//X/9f/1//b/9v/2//T/9P/0//T/9P/1//X/9f/1//b/9v/2//j/+P/4//j/+P/3
//f/9//3//f/+P/4//j/+P/4//j/+P/4//f/9//6//r/+v/6//j/+P/5//n/+f/5//r/
+v/9//3//f/+//7/AAABAAEA//8CAAMABAAHAAkADAAMAAsADAAPABEAEQAUABYAGAAa
ABwAHQAfAB4AIAAhACIAIgAjACQAJQAlACUAJQAlACUAJgAmACQAJQAmACYAJgAlACIA
HwAdAB0AHAAaABgAGAAWABUAEwASABAADgANAAwACwAJAAcABwAEAAIAAgACAAEAAQD/
/wAAAAD//////v/8//v/+v/7//v/+//7//v/+f/5//r/+v/6//r/+v/5//n/+f/5//n/
+f/5//n/9//3//f/9//5//j/+P/4//b/9v/3//f/+f/5//n/+f/3//f/+P/4//j/+P/4
//j/+P/5//n/+v/6//v/+//7//v//P/8//z//P/8//z//f/9//3//f/+//7//v/+//7/
AAAAAAAAAAD+///////+/wAAAAAAAAAA/v/+//3//f/7//v/+//7//3//P/8//z//P/8
//v/+//7//7//f/8//v/+v/6//r/+v/6//r/+v/6//r/+P/4//j/+P/5//n/+f/5//v/
/P/8//z/+//7//3//v/+//7//v////////8AAAEAAQACAAIAAgABAP7//f/9//z//P/8
//z//P/6//n/+f/6//z//f/+//////////3////9//v/+//5//n/+f/6//r/+f/5//j/
9//3//f/9//3//f/9//3//j/+P/4//j/+P/3//f/9//8//v/+//+/wEABAAEAAYACQAK
AA4AIAAyAD4ATgBmAHcAhgCaALMAvgC0AJsAdABAAP3/vv+W/4j/iv+P/5j/o/+x/77/
x//S/9v/4f/j/+T/6v/w//P/9//3//f/9P/0//X/9v/3//n/+//7//v/+//5//r/+v/6
//r/+v/6//r//P/9//3//f/7//z//P/8//z//P/8//z//P/7//v/+//7//v//P/8//7/
/v/+//7//P/8//v/+//6//r/+v/6//z//P/9//3//////wAAAAD///////8AAAAAAgAD
AAMABQAIAAkACgAJAAsADgAOAA0ADgARABMAFQAYABoAHAAeACAAIQAjACQAJgAnACgA
JgAnACgAKQApACkAKQApACkAKgAqACgAKAAoACcAJgAmACQAIgAhACEAIAAeABwAGAAW
ABUAEwAUABIAEAAPAAwACwAJAAcABwAEAAIAAgACAAEAAQD///7//v/9//3//f/8//z/
/P/7//v/+//7//n/9//3//j/+P/4//j/+P/3//f/9//3//f/9//3//f/9//3//f/9//1
//T/9P/0//T/9P/1//X/9//3//f/9//1//X/9v/2//b/9v/2//b/9v/3//f/+P/2//f/
9//3//f/+P/4//j/+v/6//r/+//5//n/+f/6//z//P/8//z//P/8//z//P/6//v/+//6
//z//P/8//z//v/8//v/+f/6//z//P/8//z/+//6//n/+P/6//r/+v/6//r/+v/6//r/
+f/5//n/+f/5//r/+v/6//n/+f/7//z//v/+//7////9//3//v////3//v/+//7//f/6
//n/+f/4//j/+P/4//j/9v/1//X/+P/6//v//P/7//v/+//5//n/9//1//X/9f/1//X/
9v/0//P/8//y//H/8f/x//H/8//z//P/8//0//T/9P/0//T/8//z//P/8v/1//f/+P/7
//z//v8CAAMABAAMABoALAA8AEoAXgBvAIAAmACzAL4AtgCfAHwARgABAL7/lv+I/4j/
i/+U/5//q/+4/8X/zv/X/93/3f/i/+b/6v/v//H/8f/z//D/7v/x//L/8//1//P/8//z
//P/9f/2//b/9v/2//b/9v/2//b/9//3//f/9f/2//b/9v/4//j/+P/4//j/9//3//f/
9//3//j/+P/2//b/9v/2//b/9v/1//X/9v/2//b/9v/2//b/9//3//f/9//4//j/+f/5
//n/+v/8//7///////3/AAABAAIAAwAFAAgACAAKAAwAEAATABEAFAAWABgAGgAcAB0A
HwAgACIAIwAkACQAJQAmACcAJwAnACcAJwAlACYAJgAkACYAJgAlACQAIgAgAB4AHQAb
ABoAGAAWABYAFAATABEAEAAOAAwACwAIAAcABQADAAUAAgAAAAAA/v/9//3/+//8//z/
+//7//v/+v/6//r/+f/5//n/+f/5//f/9//4//b/9v/2//b/9//3//f/9//1//X/9f/1
//X/9f/1//X/9f/0//T/9P/0//T/9f/1//f/9//3//f/9f/1//b/9v/0//T/9P/0//T/
9f/1//b/+P/5//n/+f/3//j/+P/4//j/+P/4//n/+f/5//n/+v/8//z//P/8//z//P/8
//z/+v/7//v/+v/6//r/+v/6//r/+v/5//n/+f/5//n/+f/5//j/+P/4//r/+v/5//n/
+f/5//n/+f/2//b/+v/4//j/+P/4//b/9v/2//b/+P/4//j/+P/2//b/9v/2//X/9f/1
//X/9f/2//b/9v/1//X/9//4//r/+v/6//v/+//7//z//f/+/wAAAQACAAAA/P/6//n/
+P/4//j/+P/6//j/9//3//b/+P/5//r//f/9//3/+//5//f/9f/1//X/9f/1//b/9P/z
//P/8v/z//P/8//z//P/8//z//P/9P/0//T/9P/0//P/8//z//b/9f/1//b/9//6//z/
AAADAAQACAAUACYANgBEAFgAaQB4AI4AqwDAAMIAsQCQAGIAJwDe/6L/iP+E/4f/jP+Z
/6X/sv+9/8j/0//Z/9v/3v/g/+j/7f/v/+//7//u/+z/7//w//H/8//1//X/9f/1//X/
9v/2//b/9P/0//T/9P/0//X/9f/1//f/+P/4//j/+P/4//j/+P/4//f/9//3//f/9//4
//j/9v/2//b/9v/2//b/9f/1//b/9v/2//b/+P/4//n/+f/5//n/+v/6//n/+f/5//r/
+v/8//3//f/9/wAAAQACAAMABQAIAAgACQAKAA0ADwAPABIAFAAWABgAGgAbAB0AHgAg
ACEAIgAgACEAIgAjACQAJQAmACcAJQAmACYAJAAkACQAIwAiACIAIAAeAB0AHQAcABoA
GAAWABQAEwARABAADgAMAAsACgAJAAcABQAFAAIAAAAAAP7//f/9//v//P/8//v/+//5
//j/+P/4//f/9//3//f/+f/3//f/+P/2//b/9v/2//X/9f/1//X/8//z//P/8//1//X/
9f/1//P/8v/y//L/8v/y//P/8//z//P/8//z//P/8//0//T/9P/0//T/9P/0//X/9f/2
//T/9f/1//X/9//4//j/+P/2//b/9v/3//f/9//3//j/+v/6//r/+v/4//j/+P/4//n/
+//8//z/+v/6//r/+v/5//j/9v/1//f/9//3//f/9//2//b/9v/4//j/9//3//b/9f/0
//P/9P/0//T/9P/0//T/9P/0//T/9P/0//T/8v/y//L/8v/0//T/9P/0//P/8//z//P/
8//0//T/9P/z//P/9f/2//j/+P/4//n/+f/5//r/+//9//7//v/+//z/+P/2//X/9f/2
//f/+P/2//T/8//z//T/9v/3//j/9//3//f/9f/1//P/8f/x//P/8//z//T/8v/x//H/
8P/v/+//7//v/+//7//v/+//8P/w//D/8P/w/+//7//v//L/8//1//j/+f/6//7/AAAB
AAYAEgAoADoASgBeAHAAgQCWALIAxwDIALYAkQBiACgA4f+k/4j/gv+E/4v/lv+h/63/
vP/H/9D/1//b/93/4P/m/+r/6//r/+v/7f/q/+z/7//w//H/8//z//P/8//z//P/9P/0
//T/9v/2//b/9v/0//X/9f/1//X/9v/2//b/9v/2//b/9v/4//f/9//3//f/9//4//j/
+P/4//j/+P/4//j/9//3//r/+v/6//r/+f/4//j/9//5//n/+v/6//v/+//7//z//P/+
/////////wIAAwAEAAUABwAKAAoACwAMAA8AEQATABYAGAAaABgAGgAbAB0AHAAeAB8A
IAAgACEAIgAjACUAJQAlACUAJQAmACYAJAAkACQAIwAiACIAIAAeAB0AGwAaABgAFgAW
ABQAEwARAA4ADAAKAAkACAAHAAUAAwAFAAIAAAAAAP7//f/9//v//P/8//v/+//5//j/
+P/4//f/9//3//f/9//1//X/9v/4//j/+P/4//f/9//3//f/9f/1//X/9f/z//P/8//z
//X/9P/0//T/8v/y//P/8//z//P/8//z//P/8//0//T/9v/2//b/9v/2//f/9//4//b/
9//3//f/9//4//j/+P/4//j/+P/5//n/+f/5//r//P/8//z//P/8//z//P/8//r/+//7
//r/+P/4//j/+P/6//r/+f/5//v/+//7//v/+f/4//j/+P/4//j/9//4//j/+P/4//j/
+P/4//j/+P/4//j/+P/4//b/9v/2//b/9//3//f/9//3//j/+P/4//f/9//5//r/+v/6
//r/+//7//v//P/9//3//v/+//7//f/6//n/+f/6//r/+v/6//j/9v/1//X/+P/6//v/
/P/9//3//f/7//n/9//1//X/9//3//f/+P/4//f/9//2//X/9f/1//X/8//z//P/8//0
//T/9P/0//b/9f/1//X/9v/3//n/+P/5//z//v8EAAcACAAOAB4ALgA8AFAAZgB3AIoA
ngCzAMAAtgCbAHQAPgD7/7j/kv+I/4j/i/+S/53/qf+2/8H/zP/V/93/3f/g/+L/6P/t
//H/7//t/+z/7P/x//L/8//1//T/8//y//H/8v/0//X/9v/2//b/9v/2//b/9//3//f/
9//4//j/+P/4//j/+P/4//b/9f/1//X/9//3//j/+P/2//b/9v/2//j/+P/3//f/9v/2
//b/9v/4//j/+f/5//f/9//4//j/+f/5//n/+v/8//7///////3/AAABAAIABQAHAAoA
CgALAAwADwARABAAEgATABQAFQAYABoAHQAeACAAIQAiACIAIwAkACUAJQAlACUAJQAj
ACQAJAAiACQAJAAjACIAIgAgAB4AHQAdABwAGgAYABgAFgAVABMAEQAOAAsACQAKAAkA
BwAFAAUAAgAAAAAAAAD//////f/8//z/+//7//3//P/8//z/+f/5//n/+f/5//f/9//4
//j/+P/4//j/9//3//f/9//z//P/8//z//P/8//z//P/8//y//L/8v/z//T/9v/3//X/
9f/1//X/9f/1//b/9v/4//j/+P/4//f/9//2//b/+P/5//n/+f/7//z//P/8//r/+v/6
//v/+//7//v//P/+//7//v/+//z//P/8//z//P/9//3//P/8//z//P/8//7//v/9//3/
/f/7//v//f/+//3//P/7//r/+P/4//j/+P/4//j/+P/4//r/+v/6//r/9//3//f/9//5
//r/+v/6//n/+f/7//z//P/8//z//f//////AAABAP//AAAAAAAAAQD+//3//f/6//r/
+v/6//r/+P/3//f/+P/6//v//P/9//3//f/7//3/+//5//n/9//3//f/+P/4//f/9//2
//X/9f/1//X/9f/1//X/9f/2//b/9v/2//b/9f/1//X/9P/3//n/+P/5//r//P8AAAUA
BAAEAAwAHAAuADwATABfAHAAggCdALQAvACxAJQAagAvAOr/rP+M/4T/h/+Q/5v/o/+u
/7//yv/T/9n/3f/g/+T/6P/v//H/8f/x//D/7v/v//D/8f/z//X/9f/1//X/9f/2//b/
9v/2//b/9v/2//T/9f/1//X/9//4//j/+P/6//r/+v/6//n/9//2//X/9f/1//b/9v/4
//j/+P/4//j/+P/3//f/+P/4//j/+P/4//j/+f/5//f/9//4//j/+f/5//n/+v/8//7/
////////AgADAAQABQAHAAoACgAJAAoADQAPAA8AEgAUABYAFgAYABkAGwAdACAAIgAk
ACIAIwAkACUAJwAnACcAJwAlACYAJgAkACYAJgAlACQAJAAiACAAHwAdABwAGgAYABYA
FAATABEAEAAOAAwACwAKAAkABwAFAAUAAgAAAAAAAAD//////f/8//z/+//7//v/+v/6
//r/9//3//f/9//5//f/9//4//b/9v/2//b/9//3//f/9//1//X/9f/1//P/8//z//P/
9f/0//T/9P/0//T/9f/1//T/8//y//H/8//z//T/9P/y//L/8v/y//T/9f/1//b/9v/3
//f/9//3//j/+P/4//j/+P/4//n/+f/5//n/+v/6//r/+v/6//r/+v/6//r//P/9//3/
/P/7//r/+f/4//j/+P/3//f/9//3//f/9//5//j/+P/4//j/+P/4//b/9v/2//b/9P/0
//T/9P/2//b/9v/2//T/9P/0//T/9f/1//X/9f/z//T/9P/0//X/9f/3//j/+v/6//r/
+//5//n/+v/7//v//P/8//z/+//4//f/9//2//b/9v/2//b/9P/z//P/8v/0//X/9v/3
//f/9//1//f/9f/z//P/8f/x//H/8v/0//P/8//y//H/8f/x//H/8f/x//H/8f/y//L/
8v/y//L/8f/x//H/8P/x//H/9v/5//z//v8AAAEAAAAIABoALAA6AEwAXgBvAIAAmACz
AL4AtACbAHQAPAD1/7T/jP+C/4T/if+S/53/rf+4/7//zP/X/9n/2//e/+T/6v/r/+v/
6f/p/+r/7P/v//D/8f/z//H/8f/x//H/7//w//D/8P/y//L/8v/y//D/8f/x//H/8//0
//T/9P/0//T/9P/0//b/9f/1//X/9//3//j/+P/3//b/9f/0//X/9v/2//f/9v/2//b/
9v/4//j/+f/5//v/+//8//z/+//7//v//P/8//7/////////AgADAAQABQAHAAoACgAN
AA4AEQATABMAFgAYABoAGgAcAB0AHwAeACAAIQAiACQAJQAmACcAJQAlACUAJQAlACYA
JgAkACYAJgAlACQAJAAiACAAHwAdABwAGgAYABQAEgARAA8ADgAMAAoACQAKAAkABwAF
AAcABAACAAIAAAD//////f/8//z/+//7//v/+v/6//r/+f/5//n/+f/5//f/9//4//b/
9v/2//b/9//3//f/9//1//X/9f/1//P/8//z//P/9f/0//T/9P/0//T/9f/1//X/9f/1
//X/8//z//T/9P/2//b/9v/2//b/9//3//j/+P/5//n/+f/7//z//P/8//r/+v/6//v/
/f/9//3//v/8//z//P/8//z//P/8//z/+v/7//v/+v/6//r/+v/6//z//P/7//v/+//7
//v/+//7//r/+v/6//r/+v/5//n/9//3//f/9//2//b/9v/2//r/+v/5//j/9//2//j/
+P/4//j/9v/2//b/9v/2//b/9v/2//X/9f/1//X/9//4//j/+P/5//n/+//8//z//P/8
//3//P/7//v/+//8//7///8AAP3/+v/5//n/+v/6//r/+v/4//b/9f/1//b/+P/5//r/
/f/9//3/+//6//f/9P/z//X/9f/1//b/9v/1//X/9P/z//P/8//z//X/9f/1//X/9P/0
//T/9P/0//P/8//z//b/9f/3//j/+f/6//7/AgAFAAgAEgAiADQARABWAGoAewCMAKYA
wQDKAL4AowB8AEYAAQC8/5L/hv+I/4v/lP+h/63/uv/H/9L/2//f/+P/5v/q/+7/7//v
//H/7//s/+7/8//0//X/9//1//X/9f/1//b/+P/5//r/+f/4//f/9v/4//n/+f/5//v/
/P/8//z/+v/6//r/+v/8//v/+//7//n/+f/6//r/+v/6//r/+v/6//r/+f/5//j/+P/4
//j/+v/6//v/+//7//v//P/8//3//f/9//7//v8AAAEAAQABAAQABQAGAAcACQAMAAwA
CwAMAA8AEQARABQAFgAYABgAGgAbAB0AHgAgACEAIgAkACUAJgAnACUAJQAlACUAJQAm
ACYAJAAmACYAJQAkACIAIAAeAB0AHwAeABwAGgAYABYAFQATABIAEAAOAA0ADgANAAsA
CQAJAAYABAAEAAIAAQABAP///v/+//3//f/7//r/+v/6//v/+//7//v/+//5//n/+v/8
//z//P/8//n/+f/5//n/+f/5//n/+f/3//f/9//3//f/9v/2//b/+P/4//n/+f/5//n/
+f/5//f/9//4//j/+v/6//r/+v/6//v/+//8//7///////////8AAAAAAAD+//7//v//
/wEAAQABAAIAAAAAAAAAAAACAAIAAgACAAAAAQABAAAAAAAAAAAAAAAAAAAA////////
/////////f/8//z//P/+//7//f/9//v/+//7//v/AAD+//7//P/8//z//P/6//r/+v/6
//r/+v/6//r//P/8//z//P/7//v/+//7//v//P/8//z//f/9////AAAAAAAAAAABAAEA
AQACAAMAAwAEAAQABAADAAAA/////wAAAAAAAAAA/v/8//v/+//8//7///8AAAMAAwAD
AAEA///9//v/+//9//3//f/+//7//f/9//z/+v/5//j/9//5//n/+f/5//r/+v/6//r/
+v/5//n/+f/6//v//f8AAAEABAAGAAgACwAOABgAKAA4AEYAWgBuAH8AkgCwAMUAyAC6
AJ0AcgA4APX/uP+W/4z/jv+R/5z/pf+x/77/yf/S/93/4//j/+b/6v/w//H/9f/5//f/
9P/0//X/9v/3//n/+v/7//z//f/9//7//v/+//z//P/8//z//v///////////wAAAAAA
AP7//v/+//7//v/9//3//f/9//3//v/+//7//v/+//7//v/+//3//f/+//7//v/+//7/
/v///////////wAAAAABAAEAAQACAAIABAAFAAUABQAIAAkACgALAA0AEAAQABMAFAAX
ABkAGQAcAB4AIAAeACAAIQAjACIAJAAlACYAKAApACoAKwArACsAKwArACsALAAsACoA
KAAoACcAJgAoACYAJAAjACMAIgAgAB4AHAAaABkAFwAUABIAEAAPAA8ADwAOAA0ACwAI
AAYABgAIAAcABwAFAAQABAADAAMAAwACAAIAAgABAAEAAQABAAAA/f/8//z//v/+//7/
/v/9//3//f/9//v/+//7//v/+//7//v/+//7//r/+v/6//r/+v/7//v/+//7//v/+//9
//3//v/+//z//P/8//z//P/9//3//v8AAAEAAQABAAAAAAD///7//v/+//7///8BAAEA
AQACAAQABAAEAAQAAgACAAIAAgAAAAEAAQAAAAIAAgACAAIAAAAAAP//////////////
/wAAAAABAAIA/v8AAP7//v/+//7//v/+//7//v/+//7//v/+//7//v/+//7//v/9//3/
/f/9//3//v/+//7//////wEAAgACAAIAAgADAAUABQAGAAcABwAIAAgACAAFAAIAAQAB
AAAAAAAAAAAAAAD+//3//f/+/wAAAQACAAMAAwADAAEAAwABAP////////////8AAP//
/f/8//r/+//7//v/+//7//v/+//7//r/+v/6//r//P/7//v/+//8//3//f/+/wMABgAG
AAgACwAMAAwAFAAmADYARABWAGsAfgCQAKcAvADCALUAmgByADsA+v+8/5j/kP+R/5b/
n/+r/7b/w//Q/9v/4f/n/+j/6v/u//X/9//7//3/+v/6//v//P/9///////////////9
//7//v/+//7//v/+//7///8BAAIAAwABAAIAAgACAAIAAgACAAIAAAD/////////////
AAAAAAAAAAAAAAAAAgACAAEAAQACAAIAAgACAAAAAAABAAEAAQABAAIAAgADAAMAAwAE
AAQABgAHAAcABQAIAAkACgALAA0AEAAQABEAEgAVABcAFwAaABwAHgAeACAAIQAjACQA
JgAnACgAKAApACoAKwArACsAKwArACwALgAvAC4ALAAsACsAKgAqACgAJgAlACUAJAAi
ACAAHwAeAB4AHQAbABgAFQATABIAEQAPAA0ADQAKAAgACAAKAAkACQAHAAQABAADAAMA
AwACAAIAAgABAAEAAQABAAMAAQABAAIAAAAAAAAAAAABAAEAAQABAP3//f/9//3//f/9
//3//f/7//r/+v/6//z//P/9//3//f/9//3//f/7//v//P/8//7//v/+//7/AAABAAEA
AgACAAMAAwADAAEAAgACAAIABAAEAAQABQAFAAUABQAGAAYABgAGAAYABgAGAAYABgAG
AAcABwAGAAYABgAGAAYABAAEAAMAAwAFAAUABQAFAAUABAAEAAQAAgACAAEAAQABAAEA
AgAAAAAAAAAAAAAAAAAAAAAAAgACAAIAAgAAAAAAAAAAAAEAAQABAAEAAQACAAIAAgAF
AAUABwAIAAYABgAGAAcABwAHAAgACQALAAwADAAMAAkABgAFAAUABAAEAAQABAACAAAA
/////wAAAgADAAQABQAFAAUAAwAFAAMAAQABAP///////wAAAAD//////v/9//3//f/9
////////////AAAAAAAAAAAAAP////////7/AQADAAIAAwAGAAoADAAPABAAFAAgADQA
RgBWAGoAeQCIAKAAvQDMAMgAtwCWAGYAJQDc/6b/kv+S/5P/mv+n/7P/wP/L/9b/3//l
/+n/7P/u//b/+//7//n/+f/6//r//f/+////AQABAAEAAQABAP//AAAAAAAAAgACAAIA
AgAAAAEAAQABAAMABAAEAAQAAgACAAIAAgACAAEAAQABAAMAAwAEAAQAAgACAAIAAgAC
AAIAAQABAAQABAAEAAQAAgACAAMAAwAFAAUABgAGAAUABQAFAAYABgAIAAkACQAJAAwA
DQAOAA8AEQAUABQAEwAUABcAGQAbAB4AIAAiACAAIgAjACUAJgAoACkAKgAsAC0ALgAv
AC8ALwAvAC8ALwAwADAALgAsACwAKwAqACoAKAAmACUAJQAkACIAIAAgAB4AHQAbABgA
FgAUABMAEgARAA8ADQAPAAwACgAKAAgABwAHAAUABAAEAAMAAwABAAAAAAAAAAEAAQAB
AAEAAQD/////AAD+//7//v/+//3//f/9//3//f/9//3//f/7//v/+//7//v/+v/6//r/
+v/6//v/+//9//3//f/9//3//f/+//7//v/+//7//v/+//////8AAAAAAQABAAEAAQAC
AAIAAgACAAIAAgADAAUABQAFAAYABQAEAAMAAgAEAAQABAAEAAQABQAFAAQAAwACAAEA
AAACAAIAAQABAAEAAQABAAEAAwACAAIAAgACAAIAAQABAP///////////v8AAAAAAAD+
//7//v/+//7//v/+//7//v/+//7//v/+//7//v/+//7//f/9//3//f/9//7//v/+////
//8BAAIABAAEAAQABQAFAAUABgAHAAcACAAIAAgABQACAAEAAQAAAAAAAAAAAAIAAAD/
////AAACAAMABAADAAMAAwABAAMAAQD/////////////AAACAAEAAQAAAAAAAQACAAMA
AgABAAAA//8CAAIAAgACAAAA////////AAABAAEABAAHAAwAEgAUABUAHAAoADoATABc
AHAAgACRAKgAxgDXANQAvACXAGYAJgDj/67/lv+S/5T/m/+k/7P/v//K/9X/4P/p/+v/
6f/s//T/+v/7//3//f/5//r//v///wAAAQADAAEAAQABAAEAAgAEAAUABgAEAAQABAAE
AAQABQAFAAUABQAGAAYABgAGAAYABgAGAAgABwAHAAcABQAFAAYABgAGAAYABgAGAAgA
CAAHAAcABgAGAAYABgAIAAgACQAJAAkACQAKAAoADQANAA0ADgAMAA4ADwAPAA8AEgAT
ABQAFQAXABoAGgAbABwAHwAhACEAJAAmACgAKAAqACsALQAtAC4ALgAuADAAMQAyADMA
MwAzADMAMwAzADQANAAyADQANAAzADIAMAAuACwAKwApACgAJgAkACQAIgAhAB8AIAAe
ABwAGwAaABkAFwAVABUAEgAQABAAEAAPAA8ADQAMAAwACwALAA0ADAAMAAwACQAJAAkA
CQALAAkACQAKAAoACgAKAAoACAAHAAYABQAFAAUABQAFAAUABQAFAAUABwAGAAYABgAI
AAgACQAJAAkACQAJAAkACwALAAwADAAKAAoACgAKAAwADQANAA4ADAANAA0ADQAPABAA
EAAQABAAEAAQABEAEQARABEAEgASABIAEgASABAAEAAQABAAEAARABEAEAAQABAAEAAQ
ABIAEgARABEADwAPAA8ADwARABAAEAAQABAAEAAPAA8ADwAPAA8ADwAMAAwADAAMAAwA
DAAMAA4ADgAOAA4ADgAOAA4ADgAOAA4ADgAOAA4ADgAOAA4ADQANAA0ADQAPABAAEAAQ
ABEAEQATABQAFAAUABQAFQAXABcAGAAZABcAGAAYABgAGQAWABUAFQAUABQAFAAUABIA
EAAPAA8AEAASABMAFAAXABcAFwAVABUAEwARABEAEQARABEAEgAQAA8ADwAOAA0ADQAN
AA0ADwAPAA8ADwAOAA4ADgAOAA8ADwAQABEAEAATABMAFAAXABoAHAAeACEAIgAqADoA
TgBcAHAAhgCTAKQAugDVAOYA3ADBAJoAaAAlAOL/uP+m/6L/pf+s/7X/wf/O/9v/5v/v
//X/+f/6/wAABgAJAAsADQAPAAwADAANAA4ADwARABMAEwATABMAEwAUABQAFAAWABYA
FgAWAA==
         </WaveFormData>
      </LeadData>
      <LeadData>
         <LeadByteCountTotal>10000</LeadByteCountTotal>
         <LeadTimeOffset>0</LeadTimeOffset>
         <LeadSampleCountTotal>5000</LeadSampleCountTotal>
         <LeadAmplitudeUnitsPerBit>4.88</LeadAmplitudeUnitsPerBit>
         <LeadAmplitudeUnits>��V</LeadAmplitudeUnits>
         <LeadHighLimit>2147483647</LeadHighLimit>
         <LeadLowLimit>268435456</LeadLowLimit>
         <LeadID>V3</LeadID>
         <LeadOffsetFirstSample>0</LeadOffsetFirstSample>
         <FirstSampleBaseline>0</FirstSampleBaseline>
         <LeadSampleSize>2</LeadSampleSize>
         <LeadOff>FALSE</LeadOff>
         <BaselineSway>FALSE</BaselineSway>
         <ExcessiveACNoise>FALSE</ExcessiveACNoise>
         <MuscleNoise>FALSE</MuscleNoise>
         <LeadDataCRC32>2074784560</LeadDataCRC32>
         <WaveFormData>
/v/+//z//P/9//7//v/+//7//P/7//r/+v/6//r//P/9//7//v/8//v/+v/3//X/9P/0
//T/9P/x/+//7//v/+3/7f/t/+3/7v/u/+7/7v/v//D/8P/v//H/8f/x//H/8P/w//H/
8f/x//D/8v/4//z/BQAPACAAPABcAH4AngDBAOQACwE1AVsBZwFWASgB3wCFACgA3P+u
/5f/jP+K/5H/mP+d/6L/qf+y/73/w//I/8r/z//W/9v/3P/e/+L/4v/k/+f/6P/q/+v/
6//s/+3/7f/s/+z/7P/t/+v/6//r/+v/7f/u/+7/7v/t/+3/7f/t/+//7//w//D/8P/v
/+//7//w//D/8P/w//D/8P/w//D/7v/v/+//7//x//H/8f/x//D/8P/x//H/7//x//L/
8v/z//X/9//5//j/+f/7//3//f/+/wEAAwAHAAkACwANAA4AEAARABIAFQAXABsAHgAh
ACMAJgAoACgAKAApACsALQAtAC4AMAAwADAAMAAxADEAMQAxAC8AMAAxADAALwAtACsA
KAAkACQAIgAgAB0AGgAXABUAEgARAA0ADAAJAAgABgAEAAIAAQD///3//P/6//r/+f/4
//j/9v/1//X/8//z//P/8//0//T/8//z//P/8f/x//H/8v/y//D/8P/w/+//7//v/+//
7v/u/+7/7v/u/+3/7f/t/+3/7f/t/+v/6//r/+z/7f/u/+//8P/v/+//7//v/+//8P/w
//D/8v/y//P/8//1//X/9f/1//b/9v/2//f/9f/1//X/9v/0//T/9P/1//f/9//3//f/
9//3//f/9//3//f/9//3//j/+P/4//j/+P/4//j/+P/2//X/9P/z//X/9f/1//X/9//3
//b/9v/2//j/9v/2//b/9v/1//T/8//y//T/9P/0//T/8v/y//H/8f/y//L/8v/y//P/
9P/1//f/9f/1//b/9//4//j/+f/5//r/+v/6//v/+//7//v//P/+//z//P/9//7//v/+
//7//P/7//r/+v/6//r//P/9//7//v/8//v//P/5//f/9v/0//T/9P/z//H/8f/x/+//
7//v/+//7v/u/+7/7v/v//D/8P/v/+//7//v/+//8P/y//P/8f/z//b/9v/2//j///8L
ABwAOABcAH4AngDFAOwADQE1AV0BbwFiATgB9QCXADQA4v+w/5H/hv+G/4v/lP+d/6T/
qf+w/7n/wf/E/8r/0f/a/93/4v/k/+T/4v/k/+f/6P/q/+v/7f/u/+//7//u/+7/7v/v
/+//7//v/+//8f/y//L/8v/x//H/8f/x//P/8//0//T/8//x//D/7//y//L/8v/y//T/
9P/0//T/8v/z//P/8//z//P/8//z//b/9v/3//f/9//5//r/+v/4//n/+v/7//7///8B
AAMABAAGAAoADQANAA8AEQATABUAGAAaABwAIQAjACcAKgAtAC8AMgA0ADgAOAA5ADsA
OwA7ADwAPgA8ADwAPAA9AD0APQA9ADsAOwA7ADkANwA2ADUAMwAwACwAKgAoACUAIAAd
ABsAGAAXABMAEgAPAA4ADAAKAAgABQADAAEAAAAAAAAA///+//7//P/7//v/+//7//v/
+//4//j/9//3//f/9f/1//X/9v/2//T/9P/0//P/8//z//X/9P/0//T/8v/y//H/8f/x
//H/8f/x/+//7//v//D/8v/y//L/8v/x//H/8f/x//H/8v/y//L/9P/0//X/9f/1//X/
9f/1//b/9v/2//f/+f/5//n/+v/4//j/+P/5//v/+//7//v/+f/5//n/+f/7//v/+//7
//z//P/8//z/+v/6//j/+P/6//r/+v/6//r/+P/4//j/+P/6//r/+v/6//j/+P/3//f/
9v/2//b/9v/4//j/+P/5//n/+f/6//v//v/+///////+//7//v///////////wAAAgAA
AAAAAQAAAAAAAAAAAP7//f/8//z//v/+/wAAAQAAAAAA/v/9//z/+f/3//b/9P/0//T/
8//x//H/8f/v/+//7//v/+7/8P/w//D/8f/y//L/8f/x/+//7//v//D/8P/x//P/9f/2
//T/9v/6/wEACwAeADoAXACAAKAAwwDoAA0BNwFhAXUBbAFEAQMBpwA8AOb/tP+X/4j/
hv+N/5b/m/+g/6n/tP+7/8H/xv/M/9H/2P/d/+D/4P/k/+T/5P/n/+j/6v/r/+v/7P/t
/+3/7v/u/+7/7//v/+//7//v/+//8P/w//D/8f/x//H/8f/x//H/8v/y//D/7//v/+//
8P/w//D/8P/w//D/8P/w//D/8f/x//H/8//z//P/8//y//L/8//z//P/9f/2//b/+P/5
//r/+//+////AQADAAEAAgAFAAcACQALAA0ADwASABYAGQAcAB4AHwAiACQAJgApAC0A
MAA0ADQANQA3ADgANwA3ADgAOgA6ADoAOwA5ADkAOQA3ADcANwA1ADMAMAAvAC0AKgAo
ACYAJAAhACAAHQAbABgAFwATABIADwAMAAoACAAGAAMAAQD///7//P/8//v/+v/8//r/
+f/5//f/9//3//f/9v/2//X/9f/3//X/9f/1//T/9P/y//L/8//z//T/9f/0//L/8f/w
//L/8v/x//H/8f/x//H/8f/x//H/8f/y//T/9P/0//T/9P/z//L/8f/z//T/9P/0//L/
8v/z//P/9f/1//X/9f/0//T/9P/1//X/9f/1//b/9v/2//b/9//3//f/9//3//n/+f/5
//n/+f/5//n/+f/2//b/9v/2//j/+P/4//j/9//3//f/9//1//X/9f/1//f/9//2//b/
9v/2//X/9f/z//T/9v/0//T/9P/0//L/8v/y//L/9P/0//T/9P/0//T/8//z//L/8v/y
//L/8v/y//L/8//z//P/9P/1//j/+P/5//n/+P/4//j/+f/8//3//v8AAP///P/7//v/
/P/8//z//P/8//v/+v/6//r/+v/8//3//v/+//z/+//6//f/9f/0//L/8v/y//H/7//v
/+//7f/t/+3/7f/s/+z/7P/s/+3/7v/u/+3/7f/t/+3/7f/u//D/8f/v/+//7v/w//L/
9v/5/wMAEgAoAEYAaACKAK0A0AD1ABsBSQFrAW4BUgEdAc8AbAAKAMT/nf+K/4T/if+S
/5n/nv+l/67/t/+9/8L/xv/L/9T/2f/c/9z/4P/g/97/4//k/+b/5//o/+r/7P/t/+r/
6v/q/+v/6f/p/+n/6f/p/+r/6v/q/+3/7f/t/+3/7f/t/+7/7v/u/+3/7f/t/+7/7v/u
/+7/7P/s/+z/7P/s/+3/7f/t/+//7//v/+//8P/w//H/8f/x//P/9P/0//L/8//0//X/
9v/3//n/+//7//z///8BAAMABQAHAAkACwAOABAAEgATABUAGQAcAB8AIQAkACYAKAAo
ACkAKwArACsALAAuAC8AMAAxADMAMQAxADEALwAvAC8ALQArACoAKQAnACQAJAAiACAA
HQAaABcAFQASABEADQAMAAkACAAGAAQAAgD///3/+//6//b/9v/1//T/9v/0//P/8//x
//H/8f/x//L/8v/x//H/8//x//H/8f/w//D/7v/u/+7/7f/t/+3/6//q/+r/6v/r/+z/
7P/t/+v/6//r/+v/6//r/+v/7P/q/+r/6v/q/+v/6//r/+v/6//s/+z/7P/s/+z/7f/t
/+3/7f/t/+3/8P/w//D/8f/v/+//7//w//D/8P/w//H/8//z//P/8//x//H/8f/x//L/
8//0//X/9P/0//T/9P/z//L/8f/w//H/8f/x//H/7//v/+//7//w//H/8f/y//H/8P/u
/+3/7//u/+7/7v/u/+7/7v/u/+z/7P/s/+z/7v/u/+7/7v/u/+7/7f/t//D/8P/w//D/
7v/u/+7/7//v/+//8P/x//T/9P/1//X/9P/0//T/9f/5//n/+f/6//n/9v/1//X/+P/4
//j/+P/2//X/9P/0//T/9P/2//f/9v/2//T/8//y/+//7f/s/+7/7v/u/+3/7f/t/+3/
6//p/+n/6f/o/+b/5v/m/+f/6v/q/+n/6f/p/+n/6f/q/+r/6//v/+3/7P/u//L/9v/9
/w0AJABEAGYAiACqAM0A8AAXAUEBYQFnAUwBEAHBAGMABgDC/5z/if+C/4b/j/+U/5n/
pP+t/7T/u//B/8T/yv/R/9b/1//Y/9r/3P/e/+D/4f/i/+T/5f/j/+T/5f/l/+b/5v/m
/+f/6f/p/+n/6f/n/+j/6P/o/+n/6f/p/+n/6f/p/+r/6v/q/+n/6f/p/+r/6v/q/+r/
6v/q/+r/6v/q/+v/6//r/+v/6//r/+v/6v/q/+v/6//r/+3/7v/u//D/8f/y//P/9P/1
//f/+f/5//r//f///wEAAwAFAAcACQAMAA4AEAATABUAGQAcABsAHQAgACIAIgAiACMA
JQAnACcAKAAqACwALAAsAC0ALQAtAC0AKwArACsAKQAnACQAIwAhAB4AHgAcABoAFwAW
ABMAEQAOAAsABwAGAAMABAACAAAA/v////3/+//6//b/9v/1//T/9v/0//P/8//x//H/
8f/x//D/8P/v/+//7//t/+3/7f/v//D/7//w//D/7//v/+//7f/s/+z/7P/s/+z/6//r
/+v/6//r/+v/7f/t/+3/7v/s/+z/7P/s/+v/6//r/+v/7P/u/+//8P/u/+7/7//v//H/
8f/x//H/8v/y//L/8//z//P/8//0//L/8v/y//P/9P/1//b/9//1//X/9f/1//X/9f/1
//X/8//y//H/8P/y//L/8v/y//P/8//z//P/8f/x//H/8f/x//H/8P/w//L/8v/y//L/
8v/y//L/8v/y//L/8v/y//L/8v/x//H/8P/w//D/8P/y//L/8v/z//P/8//0//X/9P/0
//X/9f/2//b/9v/3//v/+//7//z//P/6//r/+//8//z//P/8//j/9//2//b/+P/4//r/
+//8//z/+v/5//b/8//x//D/8P/w//D/7//t/+3/7f/r/+v/6//r/+r/6P/o/+j/6f/q
/+r/6f/p/+v/6//r/+z/7v/t/+3/7f/s/+z/8P/2//3/CQAaADQAVAB2AJoAvwDkAAkB
LwFXAWsBXAEyAe0AkwAuAN7/rP+R/4T/hP+L/5L/l/+c/6P/rv+5/7//wv/G/83/0v/X
/9z/3v/e/+D/3v/j/+T/5v/n/+b/5v/m/+X/5f/m/+f/6f/n/+f/5//n/+n/6v/q/+r/
6//r/+v/6//t/+3/7v/u/+z/6//r/+v/7P/s/+z/7P/s/+z/7P/s/+7/7//v/+//7f/t
/+3/7f/w//D/8f/x//D/8f/x//D/8v/z//T/9f/4//n/+//9//3//v8BAAMABwAJAAsA
DQAPABIAFAAWABcAGQAdACAAIgAlACkALAAuAC4ALwAxADMAMwA0ADYANgA2ADYANwA1
ADUANQAzADMAMwAxAC8ALAArACkAJgAlACQAIwAhAB4AGwAZABYAEgANAAsABwAIAAYA
BAACAAMAAQD///7//P/8//v/+v/4//b/9f/1//f/9//3//f/9v/2//X/9f/z//H/8f/x
//T/9P/y//L/8v/x//H/8f/v/+7/7v/u/+7/7v/t/+3/6//r/+v/6//u/+//8P/y//H/
8P/v/+7/7//v/+//7//x//L/8v/y//D/8P/x//H/8//z//P/8//2//b/9v/3//f/9//3
//j/+P/4//j/+f/5//n/+f/5//n/+f/5//n/+f/5//n/+f/6//r/+v/6//r/+v/6//r/
+f/3//n/+//8//n/+P/3//b/9P/0//T/9P/2//b/9v/2//j/+P/3//f/9//2//X/9P/2
//b/9v/3//X/9f/2//f/+P/4//n/+f/8//z//P/9//3//f/9//7/AAD+//7///////7/
/f/8//z/+//6//r/+v/6//z//f/8//z/+v/5//n/9//2//b/9P/0//T/8//x//H/8f/v
/+3/7f/t/+z/7P/s/+z/7f/u/+7/7f/t/+3/7f/t/+7/7v/x//P/8f/w//L/8P/0//n/
//8KACAAPgBgAIIApQDIAO0AEwFBAWcBdgFiATEB5QCCABwAzP+f/4j/fv+D/4z/k/+W
/5//qv+x/7n/vv/E/8n/0v/X/9r/3P/e/97/4P/h/+L/5P/l/+f/6P/p/+n/6v/q/+r/
6//r/+v/6//r/+n/6v/q/+r/6//r/+v/6//t/+3/7v/u/+z/6//r/+v/7P/s/+z/7P/s
/+z/7P/s/+z/7f/t/+3/7//v/+//7//u/+7/7//v/+//8f/y//L/8P/x//L/8//2//f/
+f/7//v//P///wEABQAHAAkACwANABAAEgAUABcAGQAdACAAIQAjACYAKAArACwALgAx
ADMAMwA0ADYANgA2ADYANwA1ADUANQAzADUANQAzADEALgAtACsAKAAmACQAIgAfABwA
GQAXABQAEQANAAwACQAIAAYABAACAP///f/7//r/9v/2//X/9P/2//T/8//z//P/8//z
//P/8P/w/+//7//x/+//7//v/+7/7v/s/+z/7v/t/+3/7f/t/+z/7P/s/+r/6v/p/+n/
6//r/+v/6//p/+n/6f/q/+j/6P/o/+j/6//r/+v/6//p/+r/6v/q/+z/7P/t/+3/7f/t
/+3/7f/u/+7/7v/v/+3/7f/t/+7/8P/w//D/8f/x//H/8f/x//H/8f/x//H/8//z//P/
8//w//D/8P/w//D/8P/w//D/7//v/+//7//v/+//7//v//H/8f/y//H/8P/v/+7/7P/s
/+z/7P/u/+7/7v/u/+z/7P/r/+v/7v/u/+7/7v/s/+z/7P/t/+3/7f/u/+//8v/y//P/
8//y//L/8v/z//X/9f/1//b/9v/0//T/9f/2//b/9v/2//T/8//y//L/8P/w//L/8//0
//T/8v/x//L/7//t/+z/6//q/+n/5//n/+f/5//l/+X/5f/l/+T/5v/m/+b/5//m/+b/
5f/l/+X/5f/l/+b/5P/l/+X/6f/q/+r/7v/y//X///8UADIAUgB0AJgAvQDgAAMBLwFX
AWsBXAEwAe0AjwAmANL/ov+H/3r/fP+D/4r/kf+Y/53/qP+z/7n/uv/A/8n/0P/R/9L/
0v/U/9b/2v/d/97/4P/h/9//4P/h/+H/4P/g/+D/4f/h/+H/4f/h/9//4P/g/+D/4//j
/+P/4//h/+H/4v/i/+P/4//k/+X/6P/o/+j/6P/n/+b/5f/k/+X/5//o/+n/5//n/+f/
5//q/+r/6//r/+3/7//w//D/7v/v//D/8f/y//P/9f/3//X/9v/5//v//f///wEAAwAG
AAoADQAQABMAFQAZABwAHQAfACIAJAAkACQAJQAnACsAKwAsAC4ALAAsACwALQArACsA
KwApACoAKwAqACkAKAAnACUAIgAeABwAGgAXABIADwANAAoACQAFAAQAAQACAAAA/v/8
//v/+f/3//b/9P/0//P/8v/y//D/7//v/+3/7f/t/+3/7P/s/+v/6//t/+v/6//r/+z/
7P/q/+r/6v/p/+n/6f/n/+b/5v/m/+b/5v/l/+X/5//n/+f/5//p/+n/6f/q/+j/6P/o
/+j/5//n/+f/5//n/+j/6P/o/+r/6v/r/+v/7f/t/+3/7f/w//D/8P/x/+//7//v//D/
8v/y//L/8//y//H/8P/v/+//7//v/+//7//v/+//7//w//D/8P/w//L/8v/y//L/7//v
/+//7//v/+//7//v/+3/7f/s/+z/7v/u/+3/7f/r/+r/6v/q//D/8P/v/+7/7f/s/+7/
7v/u/+7/7P/s/+z/7P/q/+r/6f/p/+r/6v/q/+r/7P/s/+z/7f/u/+//8f/z//L/8v/z
//P/8v/y//L/8//2//f/+P/6//j/9v/2//f/+P/4//j/+P/0//P/8v/y//T/9P/2//f/
+v/6//j/9//1//H/7v/s/+7/7v/u/+3/6//r/+v/6f/p/+n/6f/o/+r/6v/q/+v/6v/q
/+n/6f/p/+n/6f/q/+z/6//r/+3/7v/s//D/9v/7/wkAHgA4AFgAfACgAMMA5gAJATMB
XQFtAVwBMAHtAJEALgDe/6z/k/+I/4b/j/+Y/53/pP+t/7j/v//F/8j/zv/T/9j/2//e
/+L/4P/e/+D/5f/m/+j/6f/p/+r/6//r/+v/7P/t/+//7v/t/+z/6//t/+7/7v/u//H/
8f/x//H/7//v//D/8P/y//H/8f/x//D/8P/w//D/8P/w//D/8P/w//H/8f/x/+//7//v
/+//8f/y//T/9f/z//X/9v/2//j/+f/6//v/+v/7//3//////wAAAwAFAAcACQALAA0A
DgAQABEAEgAXABkAHQAgAB8AIQAkACYAKAAoACkAKwAtAC0ALgAwAC4ALgAuAC8AMQAx
ADEALwAtAC0AKwApACoAKQAnACQAJAAiACAAHQAaABcAFQASABMADwAOAAsACgAIAAYA
BAADAAEA///+//7//v/9//z/+v/4//f/9//3//f/9//3//j/+P/3//f/9//1//X/9f/4
//j/9v/2//T/8//z//P/9f/0//T/9P/y//L/8f/x//P/8//z//P/8//z//P/9P/0//T/
9P/0//P/8//z//P/9f/2//b/9v/2//b/9//3//v/+//7//v/+v/6//r/+//7//v/+//8
//z//P/8//3/+//7//v/+//9//3//f/9//v/+//7//v/+//8//3//v/8//z//P/8//v/
+//7//v/+f/5//n/+f/5//n/+P/4//r/+v/5//n//f/6//j/9v/2//b/9v/4//j/+P/4
//b/9v/2//b/+P/4//f/9//4//j/+P/4//j/+P/4//n/+f/5//r/+//8//z//f/9//7/
/v/+////AQABAAEAAgAAAP7//v///wIAAgACAAIA/v/9//z//P/+//7/AAABAAAAAAD+
//3//P/5//f/9v/3//j/+f/5//f/9//3//X/8//z//P/8v/0//T/9P/1//b/9v/1//X/
8//z//P/9P/0//P/9f/1//b/+P/8//7/BQATACgARABkAIQApgDLAO4AFQFBAWUBbwFa
ASoB4QCFACQA2v+w/5n/jv+Q/5f/nv+h/6j/r/+4/8P/yf/K/9D/1//c/9//5P/o/+r/
6P/o/+v/7P/u/+//8f/y//P/8//y//L/8v/z//H/8f/x//H/8//0//T/9P/1//X/9f/1
//X/9f/2//b/9v/1//X/9f/0//T/9P/0//b/9v/2//b/9P/1//X/9f/3//f/9//3//j/
+P/5//n/9//5//r/+v/8//3//v///wAAAQADAAUAAwAEAAcACQANAA8AEQATABUAGAAa
ABwAHwAhACUAKAAnACkALAAuADAAMAAxADMANwA3ADgAOgA6ADoAOgA7ADsAOwA7ADkA
NwA3ADUAMwAyADEALwAsACwAKgAoACUAIAAdABsAGAAVABEAEAANAA0ADAALAAoACAAF
AAIAAAD//wAAAAAAAP7//P/7//v//f/9//3//f/6//r/+f/5//f/9f/1//X/9//4//f/
+P/3//X/9P/z//X/9P/0//T/9P/0//P/8//z//P/8//z//P/8//z//T/9P/0//T/9P/3
//f/9//3//b/9v/1//T/9v/2//f/9//5//n/+f/5//j/+P/4//n/+f/5//n/+v/8//z/
/P/9//3//f/9//3/+//7//v/+//7//v/+//7//r/+v/6//r/+P/4//j/+P/5//n/+f/5
//v/+//7//v/9//3//j/+P/4//j/+P/4//j/+P/4//j/+P/4//j/+v/6//n/+f/5//j/
9//2//j/+P/4//n/+f/5//r/+//8//z//f/9//7//v/+////AQABAAEAAgACAAAAAAAB
AAAAAAAAAAAA/v/9//z//P/8//z//v///wAAAAD+//3//f/7//r/+v/4//j/+P/3//P/
8//z//H/8f/x//H/8P/w//D/8P/x//L/8v/x//H/8f/x//H/8v/y//P/8//z//j/+P/4
//r//f8DAA4AIgBAAGIAhACpAM4A8wAXAT8BYwFwAV4BMQHnAIoAKADa/6v/lP+I/4f/
kP+Z/57/pf+w/7n/v//G/8j/zf/U/9v/3v/k/+j/6P/m/+n/6v/s/+3/7f/u/+//7//u
/+7/7v/v/+//7//v/+//8P/y//P/9P/z//P/8//z//P/8//0//T/9P/z//P/8//y//L/
8v/y//T/9P/0//T/8v/z//P/8//1//X/9f/1//T/9P/1//X/9f/3//j/+P/6//v//P/9
//z//f///wEAAQACAAUABwAHAAkACwANABEAFAAWABgAGwAdACEAJAAlACcAKgAsADAA
MAAxADMAMwAzADQANgA4ADgAOAA5ADsAOwA7ADkANwA3ADUAMwAyADEALwAsACwAKgAo
ACUAJAAhAB8AHAAaABUAEwAPAA4ADAAKAAgABwAFAAMAAgACAAIAAQAAAP///P/6//n/
+f/5//n/+f/4//j/9//3//n/9//3//f/+P/4//b/9v/4//f/9//3//b/9P/z//L/8v/y
//H/8f/x//H/8f/x//H/8f/x//L/8v/y//L/8v/x//H/8f/x//P/9P/0//T/9v/2//f/
9//3//f/9//3//r/+v/6//v/+//7//v//P/8//z//P/9//3//f/9//3//f/9//3//f/9
//3//f/9//z//P/8//z//P/8//z//P/7//v/+//7//v/+//7//v/+f/5//j/+P/6//r/
+P/4//j/+P/4//j/+P/4//j/+v/6//r/+v/4//j/9//3//b/9v/2//b/9v/2//b/9//4
//n/+//9//7//v/////////+//3//f8AAAEAAgAEAAIAAAAAAAEAAAAAAAAAAAD+//3/
/P/8//z//P/+////AAAAAP7//f/+//v/+f/4//b/9v/2//X/9f/1//X/8//x//H/8f/w
//H/8v/z//X/9v/2//X/9f/z//P/8//0//L/9f/3//X/9v/2//j//P8DAAsAGgAwAFAA
dACYALkA3AD/ACkBVQFvAW4BUAEXAcMAXgAAAMD/of+Q/4r/j/+Y/5//pP+r/7T/vf/F
/8r/zv/T/9z/4//i/+T/5P/m/+j/6//s/+7/7//t/+7/7//v//D/8P/w//H/8f/x//H/
8f/x//L/8v/y//X/9f/1//X/8//z//T/9P/0//P/8//z//b/9v/2//b/9P/0//T/9P/0
//X/9f/1//X/9f/1//X/9v/2//f/9//3//n/+v/6//j/+f/6//v//P/9////AQABAAIA
BQAHAAsADQAPABEAEgAUABUAFgAbAB0AIQAkACMAJQAoACoALAAsAC0ALwAzADMANAA2
ADYANgA2ADcANwA3ADcANQAzADMAMQAvAC4ALQArACgAKAAmACQAIQAgAB0AGwAYABUA
EQAQAA0ADgAMAAoACAAHAAUAAwACAAAAAAD///7//v/8//v/+//5//n/+f/5//r/+v/5
//n/9//1//X/9f/2//b/9P/0//T/8//z//P/9f/0//T/9P/y//L/8f/x/+//7//v/+//
8f/x//H/8v/y//L/8v/y//X/9f/1//X/9f/2//b/9v/2//b/9//3//n/+f/5//n/+P/4
//j/+f/5//n/+f/6//z//P/8//3//P/7//r/+f/6//v//P/9//3//f/9//3/+//6//n/
+P/6//r/+v/6//n/+f/5//n/+f/5//n/+f/5//n/+P/4//b/9v/1//X/9f/4//b/9v/2
//T/9P/0//T/9P/0//T/9P/0//T/9P/0//b/9v/1//X/9P/0//T/9P/y//L/8v/z//T/
9f/3//n/+P/4//n/+f/8//z//P/9/////////wAA/v/8//z//f/+//7//v/+//7//f/8
//z//P/8//7////+//7//P/7//r/9//1//T/9v/2//b/9f/1//X/9f/z//X/9f/1//T/
8v/y//L/8//2//b/9f/1//T/8//y//L/9P/z//H/8//2//r/AAAGAA8AHwA0AFIAdACW
ALgA2wD+ACcBUQFtAWsBRgEKAbcAVQAAAMT/ov+T/47/kv+Z/6D/pf+s/7X/wP/H/8v/
zP/Q/9n/3v/h/+T/5v/m/+b/6v/r/+z/7v/v/+7/7v/u/+3/7f/u/+//8f/v/+//7//v
//H/8v/y//L/8f/x//H/8f/x//H/8v/y//T/8//z//P/8v/y//L/8v/0//T/9P/0//L/
8//z//P/8//z//P/8//0//T/9f/1//X/9//4//j/+v/7//z//f/8//3///8BAP//AAAD
AAUABwAJAAsADQAPABIAFAAWABkAGwAfACIAIgAjACUAJgAmACYAJwApACsAKwAsAC4A
LAAsACwALQAvAC8ALwAtAC0ALQArACkAKAAnACUAIgAgAB4AHAAZABgAFQATABAAEAAN
AA0ACwAIAAYABAACAAEA///9//z/+v/6//n/+P/6//j/9//3//f/9//3//f/9P/0//P/
8//1//P/8//z//T/9P/y//L/8P/v/+//7//v/+7/7v/u//D/8P/v/+//7//v/+//7//x
//H/8f/y//L/8v/y//L/9f/1//X/9f/z//T/9P/0//b/9v/3//f/9//3//f/9//4//j/
+P/5//v/+//7//z/+v/6//r/+//7//v/+//7//v/+//7//v/+f/5//n/+f/6//r/+v/6
//r/+v/6//r/+f/5//n/+f/5//n/+f/5//n/+f/4//j/+P/4//f/9//1//T/9P/0//T/
9P/2//b/9v/2//b/9v/2//b/9v/0//T/9P/0//b/9v/1//X/9P/0//T/9P/2//b/9v/3
//n/+f/6//v//P/8//3//f8AAAAAAAABAAIAAQAAAAAAAgAAAAAAAQACAAIAAgACAAAA
///+//7//v/+/wAAAQAAAAAA/v/9//3/+//6//r/+P/4//j/9//3//f/9//1//P/8//z
//L/8v/y//L/8//0//T/8//z//X/9f/1//b/9P/1//X/9f/2//j/+v/+/wMADQAgADoA
WgB6AJwAvwDgAAMBKQFVAWsBYgE4AfcAowBCAPD/vv+h/5L/kP+X/5z/nf+k/63/tv+9
/8X/yv/O/9X/3v/h/+L/5v/o/+j/6P/r/+z/7v/v//H/8v/z//P/8P/w//D/8f/z//X/
9f/z/w==
         </WaveFormData>
      </LeadData>
      <LeadData>
         <LeadByteCountTotal>10000</LeadByteCountTotal>
         <LeadTimeOffset>0</LeadTimeOffset>
         <LeadSampleCountTotal>5000</LeadSampleCountTotal>
         <LeadAmplitudeUnitsPerBit>4.88</LeadAmplitudeUnitsPerBit>
         <LeadAmplitudeUnits>��V</LeadAmplitudeUnits>
         <LeadHighLimit>2147483647</LeadHighLimit>
         <LeadLowLimit>268435456</LeadLowLimit>
         <LeadID>V4</LeadID>
         <LeadOffsetFirstSample>0</LeadOffsetFirstSample>
         <FirstSampleBaseline>0</FirstSampleBaseline>
         <LeadSampleSize>2</LeadSampleSize>
         <LeadOff>FALSE</LeadOff>
         <BaselineSway>FALSE</BaselineSway>
         <ExcessiveACNoise>FALSE</ExcessiveACNoise>
         <MuscleNoise>FALSE</MuscleNoise>
         <LeadDataCRC32>2551181408</LeadDataCRC32>
         <WaveFormData>
/f/9//z//P/9/////////wEAAAD+//3/+//7//z//f/+//7//f/8//z/+//4//f/8//z
//P/8v/v/+7/7f/t/+z/6//q/+r/7P/s/+v/6//s/+3/7f/t/+//7//v/+//7f/t/+3/
7f/r/+v/7f/z//j/AwAPACEANwBTAHEAiwCkAMIA4wADAR8BKgEbAfQAswBkABgA5//R
/8L/tf+z/7X/uf+3/7T/tv+8/8T/yv/L/87/0v/X/9v/3f/e/+L/4//k/+b/6f/p/+r/
6f/p/+n/6f/n/+f/6P/o/+j/6P/o/+n/6f/p/+n/6v/s/+z/7P/s/+z/7f/t/+3/7f/s
/+z/7P/t/+3/7f/t/+3/7f/t/+3/7P/s/+z/7f/u/+7/7v/u/+7/7v/v/+//7//x//L/
8v/1//X/9v/3//f/+f/6//v/+f/6//3///8BAAQABgAIAAYACAALAA0ADwARABQAFgAY
ABoAGwAdABsAHQAeAB8AIAAiACMAIwAmACYAJgAmACQAJAAkACQAJwAnACcAJwAlACMA
IQAdABsAGgAZABcAFAARABAADAALAAgABwAFAAMAAwAAAP///f/7//n/+f/4//f/9v/1
//b/9f/1//X/8//x//H/8v/0//L/8v/y//L/8v/y//L/8P/w//D/7//v/+//7v/u/+//
7//v/+//7f/t/+3/7f/v/+//7//v/+3/7f/t/+7/8P/w//H/8f/x//H/8P/w//H/8v/y
//L/8P/w//H/8f/y//P/9f/2//X/9f/1//X/9//3//f/+P/2//b/9//3//j/+P/3//f/
+f/5//n/+v/4//j/+P/4//f/9//3//f/+P/4//j/+P/3//X/9P/z//X/9f/1//X/9//3
//f/9//2//j/9v/2//b/9v/0//T/8//z//P/8//z//T/8v/y//H/8f/z//P/8//0//T/
9P/0//X/9//3//j/+f/6//r/+v/7//n/+f/5//n/+//9//7///////7//v///wEAAQAB
AAEAAAD+//3//f/9//7///8AAAAA///+//z/+//4//f/9f/1//X/9P/z//D/7//v/+7/
7//u/+7/7v/u/+3/7f/u/+//7//v/+//7f/t/+3/7f/x//H/7//v/+//7f/v//T///8N
ACEAOwBdAHsAmQC4ANgA9wAZATkBSgE/ARoB2wCGADAA9//Z/8D/rf+r/7H/tf+3/7b/
tP+4/77/wv/H/8r/0v/b/93/4f/k/+L/4f/i/+L/5f/l/+b/6P/p/+r/6//r/+v/7P/s
/+z/7P/s/+3/7//v/+//8P/v/+7/7f/s/+7/7//v/+//7v/s/+v/6v/s/+3/7v/v//H/
8f/x//H/8f/w/+//7//w//D/8P/w//L/8v/z//P/8//1//b/9v/1//X/9v/3//f/+f/6
//v//P/+/wIABQADAAYACAAKAAoADAAPABEAFAAXABsAHgAeACAAIQAjACYAKQArAC0A
LQAuAC4ALQAsACwALAAsACwALAAsACwALgAtACwAKwAoACcAJgAjACEAIAAfAB0AGAAV
ABQAEAARAA4ADQALAAgABwADAAEA///9//v/+//6//n/+P/3//b/9f/1//X/9f/z//P/
9P/0//L/8v/y//D/8P/w//D/8P/w//D/7//x//H/8P/w/+//7//v/+//7//v/+//7//t
/+3/7f/t/+3/7f/t/+7/7v/u/+//7//t/+3/7P/s/+3/7v/u/+7/7//w//L/8//x//H/
8v/y//P/8//z//P/9f/1//X/9v/0//T/9f/1//b/9v/1//X/9f/1//X/9v/0//T/9P/0
//X/9f/1//X/9P/y//L/8v/0//T/9P/0//T/8v/y//H/8f/y//P/9P/2//T/9P/z//P/
8f/x//H/8v/0//T/9P/1//P/8//0//X/+P/4//j/+f/3//f/9//3//n/+//8//3////+
//7///8AAP///v/9//7//P/7//v/+//8//3//v/+//3//P/6//n/9v/1//P/8//z//L/
8f/u/+3/7f/s/+3/7P/s/+z/7P/r/+v/7P/t/+3/7f/t/+v/6//r/+v/6//t/+3/7f/t
/+v/7f/y//3/CwAfADkAWQB9AJkAsgDSAPMAFwE3AUoBQQEeAeMAkAA0APf/2f/C/63/
qf+v/7P/sf+w/7T/uv++/8D/xf/M/9L/1f/b/93/3v/g/+P/4P/i/+X/5f/m/+f/5//n
/+f/6f/p/+r/6v/q/+r/6v/r/+v/6//r/+z/7P/s/+z/7P/s/+3/7f/t/+v/6v/q/+r/
6//r/+v/6//r/+v/6//r/+z/7P/s/+3/8P/w//D/8P/w//D/8f/x/+//8f/y//L/8//z
//T/9f/3//n/+v/7//v//P///wEAAQAEAAYACAAJAAwAEAATABMAFQAYABoAHgAgACEA
IwAlACcAKAApACgAKgArACsALAAsACwALAAsACwALAAsACwAKwAqACkAJgAlACQAIQAf
AB4AHQAbABgAFQAUABAADwAMAAsACQAFAAUAAgABAP3/+//5//n/+P/3//b/9f/2//X/
9f/1//X/8//z//T/9P/y//L/8v/y//L/8v/y//D/8P/w/+//8P/x//H/8v/v/+//7//v
/+//7//v/+//7//v/+//7//v/+//7//w//L/8v/z//P/8v/x/+//7v/x//L/8v/y//D/
8P/x//H/8//z//T/9P/1//X/9f/1//T/8//y//L/9P/0//X/9f/2//b/9f/1//f/9//3
//j/+P/4//j/+P/1//X/9f/1//b/9v/2//b/9P/z//P/8//z//P/8//z//P/8//z//P/
8v/y//L/8v/w//L/9P/y//L/8v/y//L/8v/x//H/8//z//P/9P/y//L/8f/x//H/8f/x
//L/8v/y//L/8//x//H/8v/z//b/9v/2//f/9f/1//X/9f/5//v//P/9//v/+v/6//v/
/f/9//3//f/9//z//P/9//v//P/9//7/AAD///7//P/5//b/9f/z//H/8f/w/+//7v/t
/+3/7P/t/+z/7P/s/+r/6f/p/+r/7f/t/+3/7f/r/+v/6//r/+//7//t/+v/6f/p/+3/
8v/3/wMAEwApAEUAYwCDAJ4AugDXAPkAHQE6ATsBJAHzAKoAVAAJAN//yP+1/6v/r/+1
/7f/tP+0/7j/vv/C/8X/yP/O/9X/2//d/97/4P/h/+D/4v/l/+X/5v/p/+n/6f/p/+n/
6f/q/+r/6v/q/+r/6//p/+n/6f/q/+z/7P/s/+z/6v/r/+v/6//r/+r/6v/q/+3/7f/t
/+3/6//r/+v/6//s/+z/7P/t/+7/7v/u/+7/8P/w//H/8f/x//P/9P/0//P/8//0//X/
9f/3//j/+f/5//r//f//////AgAEAAYABgAIAAsADQANAA8AEgAUABgAGgAbAB0AHQAf
ACAAIQAgACIAIwAjACUAJgAnACgAJgAmACYAJgAoACcAJgAlACIAIQAgAB0AHQAcABsA
GQAWABMAEgAOAA0ACgAJAAcABQAFAAIAAQD///3/+//7//j/9//2//X/9v/1//X/9f/1
//P/8//0//T/8v/y//L/8v/y//L/8v/w//D/8P/v//H/8f/w//D/7f/t/+3/7f/u/+//
8P/x/+//7//v/+//7//v/+//8P/w//D/8f/x//H/8f/w//D/7//w//D/8P/w//D/8f/x
//H/8f/y//L/9f/1//X/9f/z//P/8//0//T/9P/1//X/+P/4//f/9//1//X/9f/2//f/
+P/5//r/+f/5//n/+f/3//b/9f/0//b/9f/1//X/8//z//P/8//1//X/9f/1//L/8v/y
//L/8v/y//L/8v/y//L/8v/y//D/8P/v/+//8P/x//L/9P/y//L/8f/x//P/8//z//T/
8v/y//L/8//x//H/8v/z//b/9v/2//f/9//3//f/9//7//3//v////7//P/7//v//v//
/wAAAQD+//z/+//7//v//P/9//7//P/7//r/+P/3//T/8//x//P/8//y//H/8P/v/+//
7v/t/+z/7P/s/+r/6f/p/+r/7f/t/+3/7f/r/+v/6//r/+3/7f/v/+3/6//t//H/+P8D
ABMAJwBBAGEAfwCZALIA0ADvAA8BJwEsARUB4gCbAEoABADd/8n/uv+v/7P/t/+1/7X/
uP+8/77/xP/K/8//0v/Y/9v/2//b/97/4P/h/+T/5P/n/+f/6P/p/+n/6f/p/+n/6f/q
/+r/6v/q/+r/6//p/+n/6f/q/+r/6v/q/+r/7P/t/+3/7f/t/+z/7P/s/+3/7f/t/+3/
7f/t/+3/7f/s/+z/7P/t/+7/7v/u/+7/7P/s/+3/7f/v//H/8v/y//P/8//0//X/9f/3
//j/+f/5//r//f//////AgAEAAYABgAIAAsADQAPABEAFAAWABYAGAAZABsAGgAbABsA
GwAeACAAIQAhACIAIgAiACIAJAAkACQAJAAkACMAIgAhAB4AHQAcABkAFwAWABUAEwAS
AA8ADgAKAAcABAADAAEAAAABAP/////9//v/+f/5//b/9f/0//P/9P/z//P/8//z//H/
8f/y//L/8P/w//D/7v/u/+7/7v/v//D/8f/x//H/8f/w//D/7f/t/+3/7f/t/+3/7f/t
/+3/7f/t/+3/7//v/+//8P/u/+7/7//v/+3/7f/s/+z/8P/y//P/9P/z//L/8v/x//H/
8f/y//L/8//z//P/8//z//P/8//0//L/8v/z//P/9v/2//X/9f/1//X/9f/2//T/9P/0
//T/8f/x//H/8f/y//L/8v/y//T/8//z//P/8f/x//H/8f/x//H/8f/w//D/8P/w//D/
8v/y//H/8f/x//H/8f/y//L/8v/x//H/8f/x//H/8v/w//D/8P/x//P/8//0//X/9f/0
//P/8//1//X/9f/1//n/+//8//3/+//6//r/+/////////////z/+v/5//n/+f/6//v/
/P/8//v/+v/4//f/9P/z//H/8f/x//D/7//u/+3/7f/s/+v/6v/q/+r/6v/p/+n/6v/p
/+n/6f/p/+v/6//r/+v/6//r/+v/6f/p/+n/7f/0//3/DQAfADUAUQBzAJEArgDOAO8A
DwEtATwBMQEKAc0AegAmAO//0/++/6//q/+x/7X/s/+w/7L/uP/A/8b/x//M/9D/0//Z
/9v/3P/e/9//3v/i/+X/5f/m/+X/5f/l/+X/5f/l/+b/5v/m/+b/5v/n/+n/6f/p/+r/
6v/q/+r/6v/q/+v/6//r/+r/6P/n/+b/6f/p/+n/6f/r/+v/6//r/+z/7P/s/+3/7P/s
/+z/7P/u/+7/7//v/+7/7//v/+7/7//v//D/8f/x//P/9P/1//f/+P/7//3///8CAAQA
BgAGAAgACwANAA0ADwASABQAFwAaABwAHwAfACEAIgAjACQAJgAnACcAJgAmACYAJgAm
ACYAJgAmACYAJQAkACMAIAAfAB4AGwAbABoAGQAXABQAEQAQAAwACgAGAAQAAQD/////
/P/7//r/+f/4//n/+P/3//b/9f/y//H/8f/x//H/7//v//D/7v/s/+z/7P/s/+z/7P/s
/+7/7v/u/+3/7//v/+7/7v/s/+v/6v/p/+v/6//r/+v/6v/p/+j/5//q/+v/7P/u/+3/
7P/s/+v/7f/t/+z/7P/v//D/8P/w/+//7v/u/+3/7//v//D/8P/x//H/8f/x//H/8f/x
//L/8v/y//P/8//0//T/8//z//P/8//z//T/9P/0//T/9P/z//P/8//z//P/9P/1//b/
9P/x//P/9f/0//P/8v/x//D/8P/w/+//7//v/+//7//w//L/8v/x//H/7//v/+//8P/w
//D/8P/x//H/8f/y//P/9P/0//T/9f/3//f/9//3//f/+f/6//v/+//6//r/+//7//v/
+//7//z/+v/5//n/9//4//n/+v/6//n/+P/2//b/9P/0//P/8f/x//D/7//u/+3/7f/s
/+n/6P/o/+j/6P/n/+f/6P/p/+n/6f/p/+v/6//r/+v/6f/r/+3/6//p/+n/6f/s//P/
+/8LACEAPQBfAIEAngC8AN0A/wAnAUYBUQFCARUBzgByABsA5f/K/7P/o/+l/6//r/+s
/67/sv+2/7r/v//E/8r/0f/V/9n/2v/a/9v/3P/c/9//3//g/+L/4//k/+X/5f/l/+b/
5v/o/+j/6P/p/+j/5//m/+b/5v/m/+b/5v/o/+n/6f/p/+f/5v/m/+b/6f/p/+n/6f/p
/+n/6f/p/+r/6v/q/+v/7P/s/+z/7P/s/+z/7f/t/+3/7//w//D/7//v//D/8f/z//X/
9v/3//f/+P/7//3//f8AAAIABAAEAAYACQALAA8AEQAUABYAFgAYABkAGwAeACEAIwAl
ACQAJgAnACcAKgAqACoAKgAoACgAKAAoACgAJwAmACUAJAAjACIAHwAdABwAGwAZABQA
EQAQAAwACQAGAAUAAwADAAMAAAD///3/+//5//n/9v/1//T/8//y//H/8f/x//P/8f/x
//L/8P/u/+7/7v/w//D/8P/w/+7/7v/u/+3/7f/t/+z/7P/r/+v/6//r/+n/6f/p/+n/
6v/r/+z/7f/t/+3/7f/u/+3/7P/s/+v/7f/t/+z/7P/r/+z/7P/s/+7/7v/v/+//7f/t
/+7/7v/x//H/8f/x//H/8f/x//L/8v/y//P/8//0//T/8//z//P/8//z//T/9P/0//T/
9P/z//P/8//z//L/8v/y//L/8v/x//H/8f/z//P/8//z//P/8//0//L/8v/y//L/8f/w
/+7/7f/u/+//8P/y//H/8P/u/+3/7//v/+//8P/u/+7/7v/v/+//7//w//H/9P/0//T/
9f/1//X/9f/1//f/+f/6//v/+//6//r/+//9//3//f/9//7//P/7//v/+v/6//r/+v/6
//n/+P/2//b/9P/0//P/8P/v/+3/6//r/+v/7P/s/+v/6v/q/+r/6v/p/+n/6v/p/+n/
6f/p/+v/6//r/+v/6f/r/+v/6//r/+v/7//0//v/BwAdADkAVwB3AJUAsgDOAO0ADwEx
AUIBNwEOAdEAfAAmAO3/z/+6/6v/qf+v/7H/sf+w/7D/uP++/8L/xf/K/9L/1//Z/9n/
2v/a/9//4v/i/+X/5f/m/+X/5f/l/+X/5f/l/+b/5v/o/+j/6P/p/+f/5//n/+j/6v/q
/+r/6v/o/+n/6f/p/+v/6v/q/+r/7f/t/+3/7f/r/+v/6//r/+3/7v/v//H/8P/w//D/
8P/w//D/8f/x//P/9f/2//b/9v/1//X/9f/3//n/+v/7//n/+v/9//////8CAAQABgAH
AAoADgARABEAEwAWABgAGgAcAB0AHwAfACEAIgAjACYAKAApACkAKAAoACgAKAAoACgA
KAAoACoAKQAoACcAJgAlACQAIQAdABwAGwAZABQAEQAQAAwACwAIAAcABQAFAAUAAgAB
AP///f/7//v/+v/5//j/9//2//X/9f/1//P/8f/x//L/9P/y//L/8v/y//L/8v/y//L/
8v/y//H/8f/x//D/8P/v/+//7//v/+//7//v/+//7//v/+//7//x//H/8f/y//D/8P/x
//H/7//v/+7/7v/v//D/8P/w//D/8P/x//H/8//z//T/9P/3//f/9//3//f/9//3//j/
+P/4//n/+f/4//j/9//3//f/9//3//j/9v/2//b/9v/3//f/9//3//j/+P/4//j/+P/3
//f/9//1//X/9f/1//X/9f/1//X/9P/0//T/9P/y//L/8v/y//b/9v/1//T/8//y//T/
9P/z//P/8f/x//H/8v/y//L/8f/x//H/8f/x//L/9P/0//T/9f/3//f/+P/5//j/+P/4
//n/9//3//f/9//7//3//v////3//P/8//3/AAABAAIAAwABAP7//P/7//v//P/9//7/
AAD///7//P/6//b/9P/x//L/8//z//P/8v/x//H/8P/v/+7/7v/u//D/7//v//D/8P/v
/+7/7f/v/+//7//v//H/8f/v/+//7//v//P/+v8DABEAJQA9AFkAeQCVALIAzADrAAsB
KwE4ASkBAgHFAHYAJADv/9f/xP+3/7P/uf+7/7n/uv/A/8b/yv/O/9H/1v/c/9//4f/j
/+b/5v/n/+j/6v/t/+3/7v/t/+3/7f/t/+7/7//x//L/8P/w//D/8f/x//H/8f/y//L/
8v/y//L/8P/x//H/8f/y//L/8//0//T/8//y//H/8//z//P/8//0//T/9P/1//X/9P/z
//L/8//0//b/9//3//n/+v/6//v/+//8//3/+//9//7///8BAAIABQAHAAcACgAMAA4A
DQAOABAAEQATABUAGAAaABoAHAAdAB8AIQAjACQAJQAmACgAKQApACgAKAAoACgAKAAo
ACgAKAAoACcAJgAlACYAJQAkACEAHwAeAB0AGwAYABUAFAAQABEADgANAAsACwALAAgA
BwAFAAMAAQABAAAA///+//3//P/7//v/+//7//n/+f/6//r/+P/4//j/+P/4//j/+P/4
//j/+P/3//f/9//2//b/9//3//f/9//1//X/9f/1//X/9f/1//X/9//3//f/+P/4//j/
+f/5//f/9//2//b/9//4//j/+P/6//r/+//7//3//f/+//7//f/9//3//f/9//3//f/+
//7//v///////v/+//3//f/9//3//f/+//z//P/8//z//P/9//7////+//7//v/+//7/
/f/9//3//P/7//r/+f/5//n/+f/5//n/+v/7//z//v/8//z/+v/6//r/+v/6//r/+f/5
//f/9//3//j/+P/4//f/9//5//n/+f/6//j/+P/4//n/+f/5//r/+//6//r/+v/7//3/
/f/9//3///8BAAIAAwADAAIAAgADAAUABQAFAAUAAgAAAP////8BAAIAAwAEAAIAAQAA
AP7////8//v/+f/5//n/+P/3//b/9f/1//T/8f/w//D/8P/x//H/8v/0//P/8//z//P/
8//z//P/8//x//H/8//z//P/9f/5//z/BwAXACsAQwBhAH8AnQC2ANQA9QAZATUBPgEp
Af4AvQBoABwA8f/b/8b/uf+5/7//v/+9/7z/vP/A/8r/zv/P/9T/2v/f/+H/5f/o/+j/
6f/q/+z/7//v//D/8f/x//H/8f/z//P/9P/0//P/8v/x//H/8//z//P/9P/0//T/9P/0
//T/9f/1//X/9f/0//T/9P/z//P/8//z//P/8//z//P/9P/0//T/9f/2//b/9v/2//b/
9v/3//f/9//5//r/+v/7//v//P/9//3///8AAAEAAQACAAUABwAHAAoADAAOAA4AEAAT
ABUAFwAZABwAHgAgACIAIwAlACMAJQAmACcAKgAsAC0ALQAwADAAMAAwADAAMAAwADAA
LgAtACwAKwAqACkAKAAlACMAIgAhAB8AGgAXABYAEgARAA4ADQALAAoACwAJAAkABgAD
AAAA//8AAP///v/9//z/+//7//v//f/7//v//P/6//j/+P/4//f/9v/1//T/9f/2//f/
9//1//X/9P/0//X/9f/1//X/9f/1//X/9f/z//P/8//z//X/9f/1//b/9v/2//f/9//5
//n/+P/4//j/+P/3//b/9//4//r/+//7//v//P/8//z/+//6//n/+f/5//n/+v/7//z/
/v///wAAAAD//////v/9//z//P/8//z//P/8//3//f/9//3/+v/6//r/+v/6//n/+f/5
//r/+//8//3/+f/5//r/+v/6//r/+v/6//r/+f/5//n/+f/5//r/+v/6//n/+f/3//f/
9//4//r/+v/6//v//f/9//7///////7//f/9////////////AQADAAQABQAFAAQABAAF
AAUABQAFAAUABgAEAAMAAwADAAQABQAGAAYABQAEAAIAAwAAAP///f/7//v/+v/5//b/
9f/1//T/8//y//L/8v/y//H/8f/y//P/8//z//P/8//z//P/8//z//X/9f/1//X/9//1
//b//f8FABMAKQBFAGUAhwCmAMIA4wAFASUBQAFLATwBEwHQAHoAKQD5/9z/w/+z/7P/
uf+9/7z/vP++/8T/yP/L/87/0v/Z/9//4//m/+r/6//s/+z/7//v//D/8f/x//H/8f/v
/+//8P/w//D/8P/w//H/8v/z//T/9v/2//b/9v/2//T/9f/1//X/9f/0//T/9P/z//P/
8//z//X/9f/1//X/9v/2//b/9//4//j/+P/4//b/9v/3//f/9//5//r/+v/9//3//v//
//3///8AAAEAAQACAAUABwAHAAoADAAOABAAEgAVABcAGQAbAB4AIAAgACIAIwAlACcA
KQAqACsAKgAsAC0ALQAuAC4ALgAuAC8AMAAxADIAMAAvAC4ALQAsACsAKgAnACUAJAAj
ACEAIAAdABwAGAAVABIAEQAPAA0ADQAKAAkABwAFAAMAAwAEAAMAAgABAP///f/8//v/
/f/7//v//P/6//j/+P/4//r/+v/6//r/+v/6//r/+f/5//n/+P/4//f/9//3//f/9//3
//f/9//1//X/9f/1//X/9f/1//b/9v/2//f/9//3//f/9v/2//f/+P/4//j/+f/6//z/
/f/7//v//P/8//3//f/9//3/////////AAD+//7//////wAAAAD/////AQABAAEAAgAA
AAAAAAAAAP///////////v/+//7//v/+//3//f/9//3//f/9//3/+//7//v/+//8//z/
/P/6//r/+v/6//r/+v/5//n/+//7//v//P/6//r/+f/5//v/+//7//z/+v/6//r/+//9
//3//v///wAAAAAAAAEA//////////8DAAUABgAHAAcABgAGAAcABwAHAAcABwAGAAQA
AwADAAEAAgADAAQABgAFAAQAAgADAAAA///9//v/+//6//n/+P/3//f/9v/z//L/8v/y
//P/8//0//b/9//3//f/9//1//X/9f/1//X/9//1//X/8//1//f//P8DAA8AHwA1AFEA
cQCRAKwAyADnAAkBKwFCAT8BJAHvAKQATAAHAOP/zv+9/7P/t/+9/73/vP+8/8L/xv/M
/9H/1P/Y/+H/5f/l/+T/5v/p/+r/7P/v/+//8P/x//H/8f/x//H/8f/y//L/8v/y//L/
8//z//P/8//0//b/9v/2//b/9f/1//T/8//1//T/9P/0//f/9//3//f/9f/1//X/9f/2
//b/9v/3//j/+P/4//j/+P/4//n/+f/7//3//v/+//3//f/+//////8BAAIAAwADAAQA
BwAJAAkADAAOABAADgAQABMAFQAXABkAHAAeAB4AIAAhACMAIwAlACYAJwAqACwALQAt
AC4ALgAuAC4AMAAwADAAMAAuAC0ALAArACgAJwAmACMAIgAiACIAIQAgAB0AHAAYABUA
EgARAA8ADQANAAoACQAHAAUAAwADAAIAAQAAAP///v/9//3//f/7//n/+f/6//v/+v/7
//z/+//6//n/+P/6//r/+v/5//f/9//2//b/9//3//f/9//3//f/9//3//X/9f/1//X/
9//3//f/+P/4//j/+f/5//v/+//6//r/+//8//z//P/6//r/+//7//3//f/+//7/////
///////9//3//f/+/wAAAAABAAEAAAAAAP////8BAAEAAQACAAAAAAAAAAAA/f/9//3/
/f/+//7//v/+//7//f/9//3//f/9//3//f/9//3//f/9//z//P/8//z//P/+//7//P/8
//r/+v/6//r//P/8//v/+//7//v/+//8//z//P/7//v/+f/5//n/+v/4//j/+P/5//r/
+//9/////v/+//7///8BAAEAAQABAAMABQAGAAcABwAGAAYABwAHAAcABwAHAAgABgAF
AAUABQAGAAcACAAGAAUABAACAAMAAAD///3//f/9//z/+//7//v//P/8//z//P/9//7/
/P/7//v//P/9//3//f/9//v/+//7//v/+//5//f/9//7////BQAOABsAKwA/AFUAdQCT
AKsAxADiAAMBIwE5ATgBGQHkAJsASAAIAOn/1//I/7//w//H/8f/xf/G/8z/0P/Y/9z/
2//e/+b/7f/t//H/9P/y//P/9v/4//v/+//8//z/+//6//n/+//7//z//P/8//z//P/9
//3//f/9//7//v/+//7//v/8//3//f/9/////v/+//7///////////8BAAEAAQABAAAA
AAAAAAEAAgACAAIAAgAEAAQABQAFAAMABQAGAAYACQAJAAoACwAJAAsADAANAAsADAAP
ABEAEQAUABYAGAAYABoAHQAfACEAIwAmACgAKQAqACoAKwApACsALAAtAC4AMAAxADEA
MAAwADAAMAAyADIAMgAyADQAMwAyADEALgAtACwAKQAnACYAJQAjACEAHwAfABwAHQAa
ABkAFwATABMAEAAPAA8ADQALAAsACgAJAAgABwAIAAcABwAHAAcABQAFAAYABAACAAIA
AgAEAAQABAAEAAYABgAGAAUAAwADAAIAAgADAAMAAwADAAEAAQABAAEAAwADAAMAAwAF
AAUABQAGAAYABgAHAAcACQAJAAgACAAHAAgACAAIAAoACgALAAsACwALAAwADAALAAsA
CwALAAsACwALAAwADAAMAA0ADQAOAA4ADQANAA0ADQANAA4ADAAMAAwADAANAA0ADQAN
AAwADAAMAAwADAALAAsACwALAAsACwALAAsACwALAAsACgAKAAoACgAJAAgABwAGAAgA
BwAIAAoACgAKAAoACgAKAAkACQAHAAcABwAIAAoACgAJAAkABwAHAAcACAAKAAoACgAL
AAsACwAMAA0ADgAOAA4ADwARABEAEQARABEAEwAUABUAFwAWABYAFwAZABkAGQAZABgA
FgAVABUAFQAWABcAGAAYABcAFgAUABMAEAAPAA0ADQANAAwACwAMAAsACwAKAAcABgAG
AAYABgAFAAUABgAJAAkACQAJAAkACQAJAAkACQALAAkACQAJAAkACwAQABkAJQA3AE8A
awCHAKMAvgDWAPMAEwEzAUYBPwEaAeMAlgBGAAsA8//i/9P/z//T/9X/0//S/9b/2v/c
/+L/5//q//D/9//5//v//P8AAAEAAAACAAUABQAGAAcABwAHAAcABQAFAAYABgAKAAoA
CgALAA==
         </WaveFormData>
      </LeadData>
      <LeadData>
         <LeadByteCountTotal>10000</LeadByteCountTotal>
         <LeadTimeOffset>0</LeadTimeOffset>
         <LeadSampleCountTotal>5000</LeadSampleCountTotal>
         <LeadAmplitudeUnitsPerBit>4.88</LeadAmplitudeUnitsPerBit>
         <LeadAmplitudeUnits>��V</LeadAmplitudeUnits>
         <LeadHighLimit>2147483647</LeadHighLimit>
         <LeadLowLimit>268435456</LeadLowLimit>
         <LeadID>V5</LeadID>
         <LeadOffsetFirstSample>0</LeadOffsetFirstSample>
         <FirstSampleBaseline>0</FirstSampleBaseline>
         <LeadSampleSize>2</LeadSampleSize>
         <LeadOff>FALSE</LeadOff>
         <BaselineSway>FALSE</BaselineSway>
         <ExcessiveACNoise>FALSE</ExcessiveACNoise>
         <MuscleNoise>FALSE</MuscleNoise>
         <LeadDataCRC32>3555423138</LeadDataCRC32>
         <WaveFormData>
BQAGAAYABgAHAAkACgAKAAwACgAKAAkABgAGAAcACAAIAAgACAAGAAcABgADAAEA///+
//3//P/7//r/+f/5//j/9//2//b/+P/4//j/+P/3//f/9v/0//b/9v/2//b/9v/2//b/
9v/y//D/8v/5////CAASABoAJgA3AEcAUgBXAGQAcwCEAI8AlACSAIIAYgA5ABYABAD8
//L/5f/g/+D/4f/d/9b/0//V/9r/3f/f/+L/5v/p/+r/6//t/+//8P/v//L/8//0//T/
8v/z//P/8//z//P/9P/0//L/8v/y//L/8v/y//L/8v/z//P/8//0//b/9v/2//b/9v/1
//X/9f/2//b/9v/3//X/9f/1//X/9//3//f/9//3//f/9//3//f/+P/4//j/+P/6//r/
+v/8//3//f/+//z//v///wAAAAABAAIAAwAFAAYABwAJAAcACAAKAAwADwARABMAEwAT
ABQAFQAWABkAGgAaABsAGwAbAB0AHgAdAB0AHQAdAB8AHwAfAB8AIQAhACAAHwAdABsA
GAAXABcAFgAVABQAEQAPAA4ADAAMAAoACAAHAAcABgAEAAIAAAAAAP///f/7//r/+f/5
//v/+f/5//n/9//2//b/9v/2//X/9f/1//X/9f/1//X/9f/1//X/9f/3//b/9v/2//b/
9f/1//X/8//z//P/8//z//P/8//z//H/8v/y//L/8//0//X/9v/0//X/9f/1//f/9//4
//j/9v/2//b/9v/3//f/+P/4//r/+v/6//r/+P/4//j/+f/3//f/+P/4//j/+P/4//f/
+f/5//r/+v/6//r/+v/5//n/+f/5//n/9//3//f/9//0//T/9P/0//b/9f/1//X/9f/1
//X/9f/1//b/9v/2//b/9v/z//P/8//z//P/8//z//T/9P/0//P/8//1//X/9f/1//X/
9f/1//b/9v/3//f/+P/5//n/+f/5//n/+f/5//r/+f/7//z//f/+//7//v///wEAAgAC
AAIAAgACAAEAAAAAAAEAAgACAAAAAAD+//3//P/5//f/9//2//X/9P/z//L/8f/x//D/
7//u/+7/7v/s/+z/7P/s/+//7//u/+7/7P/s/+z/7P/u/+7/7P/s/+z/7P/t//H/+v8E
ABAAIAAzAEUATgBZAGYAdQCCAI8AmACYAIwAbgBFABwABgD6/+r/2f/U/9b/1//X/9L/
y//L/87/0f/T/9b/3P/h/+L/5f/n/+X/5v/l/+b/5//o/+j/6v/r/+v/6//r/+v/7P/s
/+r/6v/q/+r/7P/s/+z/7P/r/+v/6//s/+7/7v/u/+7/7P/r/+v/6//u/+7/7v/v//H/
8f/x//H/7//v/+//7//v/+//7//v/+//8P/w//D/8v/0//T/9P/y//P/8//0//T/9v/3
//j/+v/7//z//f///wAAAQADAAMABAAGAAgACQALAA0ADQARABIAEwAUABUAFgAWABcA
FQAVABcAGAAZABkAGQAZABkAGQAZABkAGQAZABgAFwAYABcAFQAVABQAEgAQAA4ACwAJ
AAgABgAFAAQAAwADAAIAAAD9//r/+P/4//f/9f/1//T/8//z//P/8f/x//H/8f/w//D/
8P/w/+//7//v/+3/7f/t/+3/7f/t/+3/7f/v/+7/7v/u/+7/7f/t/+3/6//r/+v/6//r
/+v/6//r/+v/7P/s/+z/7v/u/+7/7v/s/+3/7f/t/+3/7f/u/+7/7v/u/+7/7v/v/+//
8P/w//D/8P/w//D/8v/y//L/8//x//H/8v/y//T/9P/0//P/8//z//T/9P/y//L/8v/x
//P/8//z//P/8//z//H/8//0//L/8v/y//L/8f/x//H/8f/x//H/8f/y//L/8v/x//H/
8f/x//H/8f/x//H/8f/y//L/8//z//T/9f/1//X/9f/1//X/9f/2//f/+f/6//v//P/8
//z//f///wAAAAAAAP7//v/9//z//P/9//7//v/+//7//P/7//r/9//1//X/8v/x//D/
7//u/+3/7f/s/+3/7P/s/+z/7P/s/+z/7P/t/+3/7P/s/+r/6v/q/+r/6v/s/+r/6P/o
/+j/6f/v//j/BAAQAB4AMQBFAE4AUwBgAG8AgACPAJoAmACMAHIASQAcAAQA/P/u/9v/
1P/Y/9n/0//O/8v/zf/O/8//0//Y/9z/3//i/+P/5f/n/+j/5//o/+n/6v/q/+r/6//r
/+v/6//r/+z/7P/s/+z/7P/s/+z/7P/s/+z/7f/t/+3/7v/u/+7/7v/u//D/7//v/+//
8P/w//D/8f/v/+//7//v//H/8f/x//H/8f/x//H/8f/x//L/8v/y//T/9v/2//b/9v/3
//f/+P/6//z//f/+//z//f/+////AQACAAMABQAHAAgACgAMAAsADQAPAA8AEgAUABYA
GAAZABoAGgAbABkAGQAbABwAHwAfAB8AHwAdAB0AHQAdAB8AHwAeAB0AGgAZABcAFwAV
ABQAEwASABEADwAOAAwADAAKAAgABwAGAAQAAQD+//7//v/9//v/+f/4//f/9//5//f/
9//3//f/9v/2//b/9v/1//X/9f/1//X/9f/1//P/8//z//P/9P/0//X/9v/1//P/8v/x
//P/8//z//P/9f/1//X/9f/0//T/8//y//P/9P/1//b/9f/1//T/8//0//X/9//4//b/
9v/2//b/9//3//j/+P/4//j/+P/4//j/+P/4//n/9//3//j/+P/6//r/+v/5//n/+f/6
//r/+v/6//r/+f/3//f/9//3//n/+f/5//n/9v/2//b/9v/2//X/9f/1//f/9//3//f/
9//2//b/9v/y//T/+P/2//b/9v/2//f/9//3//f/9//3//f/+P/2//b/9f/1//X/9f/1
//X/9f/1//X/9v/2//f/9//4//v/+//7//v/+f/5//n/+v/9////AAABAAEAAAD/////
AQACAAIAAgABAAIAAgACAAIAAwAEAAQABAAEAAIAAQAAAP3/+//7//j/9//2//X/9v/1
//X/9P/z//L/8v/y//D/8P/w//D/8f/x//D/8P/w//D/8P/w//L/8v/w//D/7v/s/+//
9f/8/wYAEAAcACsAPQBMAFMAXABrAHgAiQCWAJwAkgB+AFsALgAMAP7/9P/l/9z/3P/f
/9v/2P/T/9P/1v/Z/9n/3P/e/+P/6P/p/+n/6//s/+v/7v/v//D/8P/y//P/8//z//H/
8f/y//L/8v/y//L/8v/y//L/8v/y//X/9f/1//b/9P/0//T/9P/0//P/8//z//b/9v/2
//f/9v/1//T/8//z//P/8//z//f/9//3//f/9//4//j/+P/6//z//P/8//r/+//7//z/
/P/+////AAAAAAEAAgADAAUABgAHAAkACQAKAAwADgAPABEAEwATABUAFgAXABgAGwAc
ABwAHQAbABsAHQAeACEAIQAhACEAHwAfAB8AHwAhACEAIAAfAB4AHQAbABsAGwAaABkA
GAAVABMAEgAQABAADgAMAAsACQAIAAYABAAEAAQAAwABAP///v/9//3//f/7//v/+//7
//r/+v/6//z/+//7//v/+f/5//n/+f/5//n/+f/5//n/+P/4//j/+P/3//f/9//5//n/
+f/5//n/+f/5//n/9//4//j/+P/4//j/+P/4//j/+f/5//n/+f/5//r/+v/6//r/+v/6
//n/+f/6//r//P/8//z//P/6//r/+v/7//v/+//8//z//v/+//7//f/7//v//P/8//3/
/v///////f/9//3//f/7//v/+//7//z//P/8//z/+v/5//n/+f/7//v/+//7//n/+P/4
//j/+v/6//j/+P/6//r/+v/6//n/+f/5//n/+f/5//n/+v/6//r/+f/5//v/+//7//v/
+//7//v//P/6//v/+//8//3//f/9//3//f/9//3//v8AAAMABQAHAAcABgAFAAUACQAK
AAoACgAIAAgABwAGAAYABwAIAAgABwAGAAMAAQAAAP3/+//7//z/+//6//n/+v/5//n/
+P/1//T/9P/0//L/8v/y//L/9f/1//T/9P/0//T/9P/0//b/+P/4//T/8v/0//n///8I
ABIAHAAsAD0ATQBUAFsAagB3AIQAkQCYAJAAegBWAC0ADAD+//j/6v/h/+D/4v/d/9n/
2P/Z/9n/3P/h/+P/5v/q/+3/7P/r/+3/7//w//H/8P/x//L/8v/y//P/8//z//P/8//0
//T/9v/2//b/9v/2//b/9v/2//X/9f/1//b/9v/2//b/9v/2//X/9f/1//b/9v/2//f/
9//3//f/9//3//f/9//3//n/+f/5//n/9//4//j/+P/6//z//P/8//z//f/9//7//v8A
AAEAAgACAAMABAAFAAUABgAHAAkACwAMAA4AEAARABMAFQAVABUAFgAXABgAFwAYABgA
GQAZABkAGwAcAB8AHwAfAB8AHQAdAB0AHQAfAB8AHgAdABoAGQAXABcAFQAUABMAEgAR
AA8ADgAMAAoACAAGAAUABQAEAAIAAAD+//7//f/7//v/+v/5//n/+//5//n/+f/3//b/
9v/2//b/9f/1//X/8//z//P/8//0//X/9v/3//f/9v/2//b/9P/z//P/8//z//P/8//z
//X/9f/1//X/8//0//T/9P/0//T/9P/0//L/8//z//P/9P/1//f/+P/4//j/+P/4//f/
9//4//j/+P/4//j/+P/4//j/+P/5//f/9//4//j/+P/4//j/9//3//f/+P/4//j/+P/4
//f/9f/1//X/9f/3//f/9//3//j/+P/4//j/9v/1//X/9f/1//f/9f/0//T/9P/0//T/
9f/1//X/9f/1//X/9f/2//b/9v/1//X/9//3//f/9//1//X/9f/2//b/9//3//j/9//3
//f/9//3//f/9//4//v//f/+/////v/+//7///8DAAQABAAEAAAAAAD///7//v///wAA
AAACAAIAAAD///z/+f/3//f/9v/1//T/8//y//H/8f/w/+//7v/u/+7/7v/u/+7/7v/v
/+//7v/u//D/8P/w//D/8P/u/+7/7P/q/+r/7f/z//7/CAAUAB4ALwBDAFAAVwBkAHUA
ggCPAJgAlgCIAGoAPwAWAAIA+v/s/93/2P/a/9n/1f/Q/8v/z//U/9f/2f/c/97/4f/k
/+f/5//n/+j/5//o/+n/6v/q/+j/6f/p/+n/6v/r/+3/7v/s/+z/7P/s/+7/7v/u/+7/
7f/t/+3/7v/w//D/8P/w/+7/7f/t/+3/7v/u/+7/7//x//H/8f/x//H/8f/x//H/8v/x
//D/7//w//L/8//0//L/9P/0//T/9P/1//X/9v/2//j/+f/6//r/+//8//3/AQACAAMA
BQAFAAYACAAKAAkACwANAA0ADwAQABEAEgATABQAFAAVABcAFwAZABoAGQAZABkAGQAZ
ABkAGQAZABkAGQAYABcAFgAVABMAEwATABIAEQAQAAsACQAIAAYABAACAAAA//////7/
/P/6//j/+P/3//X/9v/2//b/9//1//P/8//z//P/8v/y//L/8P/v/+//7//x//H/8f/x
//H/8f/x//H/7//u/+7/7v/u/+3/7f/t/+3/7f/t/+3/7f/t/+3/7f/v//D/8P/w/+7/
7v/u/+7/7v/v/+//7//x//H/8v/y//D/8P/w//D/8//z//T/9P/0//T/9P/0//T/9P/0
//X/9f/1//b/9v/2//b/9v/1//X/9f/2//b/9P/0//T/8//1//X/9f/1//X/9f/1//X/
9v/y//T/+P/4//X/9P/z//L/8f/x//H/8f/x//H/8f/y//L/8v/x//H/7//v/+//7//w
//H/8v/0//L/8//z//T/9f/1//X/9f/3//f/9//4//f/+f/6//v//P/8//z//f/9//7/
/v/+//3//v/+//7//P/9//7//v/+//7//P/7//z/+f/3//f/9P/z//L/8f/y//H/8f/w
/+3/7P/s/+z/7P/s/+z/7P/r/+v/6v/q/+v/7P/t/+7/7P/u//D/7v/q/+r/6f/r//T/
/P8GABQAIwA3AEYATwBYAGUAeACHAJQAngCcAIoAZwA6ABAA/P/0/+P/1P/U/9n/1//Q
/83/zf/O/8//0f/U/9r/3//i/+P/4//j/+T/5//m/+f/6P/o/+n/6//s/+3/6//r/+z/
7P/s/+z/7P/s/+r/6v/q/+r/7f/t/+3/7v/u/+7/7v/u/+7/7f/t/+3/7v/u/+7/7//v
/+//7//v/+//7//v/+//8//z//P/8//x//L/8v/y//L/9P/0//T/9P/1//X/9v/2//j/
+f/6//r/+//8//3/AQACAAMABQAFAAYACAAKAAkACwANAA0ADwAQABEAEgAUABYAFwAZ
ABkAGQAbABwAHQAdAB0AHQAbABsAGwAbABsAGwAaABkAGgAZABcAFwAVABQAEwASAA8A
DQAMAAoACAAGAAQAAwADAAIAAAD+//z//P/7//n/9//2//X/9f/3//X/9f/1//X/9P/0
//T/9P/z//P/8//z//P/8//z//H/8f/x//H/8//y//L/8v/y//H/8f/x/+//7//v/+//
8f/x//H/8f/x//L/8v/y//L/8v/y//L/8P/x//H/8f/v/+//8P/w//L/8v/y//L/8//z
//T/9P/0//T/9P/0//T/9P/0//X/9f/1//b/9v/2//b/9v/1//f/9//4//j/+P/4//j/
9//3//f/9//3//f/9//3//f/9v/2//b/9v/4//f/9//3//f/+f/4//b/9v/2//b/8//z
//P/8//0//X/9v/4//f/9v/0//P/9f/1//X/9f/1//X/9f/2//T/9f/1//b/+f/5//n/
+f/3//f/9//4//v//f/+////AAAAAAAAAQABAAIAAgACAAIAAgABAAAA/v///wAAAAAA
AAAA/v/9//7/+//5//n/9v/1//T/8//0//P/8//y//H/8P/w//D/8P/w//D/8P/v/+//
7v/u/+7/7v/u/+7/7v/u/+7/7v/u/+7/8//5//7/BgAUACIAMwBFAFAAVwBiAG8AfACN
AJoAmACIAGwAQQAWAAAA+P/q/9v/2P/a/9n/1f/Q/83/z//U/9f/1//c/+L/5f/m/+X/
5f/l/+r/7f/s/+3/7v/u/+z/7f/t/+3/7f/t/+7/7v/u/+7/7v/u/+7/7v/u/+7/8f/x
//H/8v/w//D/8P/w//L/8f/x//H/9P/0//T/9f/0//P/8v/x//T/9f/2//f/+P/3//b/
9f/3//j/+P/4//r//P/8//z/+v/7//v//P/8//7///8AAAAAAQACAAMAAwAEAAUABwAI
AAoADQAQAA8AEQATABMAFQAWABcAGAAXABgAGAAZABoAGwAeACAAIAAfAB4AHQAdAB0A
HQAdAB4AHwAfAB8AHgAdABsAGwAZABgAFwAWABEADwAOAAwACgAIAAYABQAGAAYABQAE
AAIAAgABAP///f/8//v/+//7//n/+f/5//n/+P/4//j/+P/3//f/9//3//f/9//3//n/
+f/5//n/+f/4//j/+P/2//X/9f/1//X/9f/1//X/9//3//f/9//3//j/+P/4//j/+P/4
//j/9v/3//f/9//3//f/+P/4//j/+P/4//j/+f/5//r/+v/8//z//P/8//z//P/8//3/
/f/9//7//v/8//z//P/7//3//f/+//7//P/8//z/+//7//v/+//7//3//f/9//3/+v/6
//r/+v/8//v/+//7//v/+//7//v/+//6//r/+v/6//r/+v/6//z//v/7//r/+f/4//j/
+f/6//v/+f/5//n/+v/6//r/+f/5//n/+f/5//n/+//7//v//P/8//3//f/+////////
/////v/9//z//P/+/wEAAwAFAAQABAAEAAUACQAKAAoACgAGAAYABQAEAAYABwAIAAgA
CAAIAAYABQADAP///P/7//v/+//7//v/+v/5//n/+P/3//b/9v/2//b/9v/2//b/9f/1
//T/9P/2//b/9v/2//b/9v/2//T/8v/0//f//f8GABIAIAAqADcASQBWAF0AaAB1AIQA
kQCcAJYAhgBqAEMAGgAGAAAA9P/l/+D/5P/j/9//2v/b/93/4P/j/+X/6v/u/+//7v/x
//P/8//y//P/9v/3//j/+P/2//f/9//3//j/+f/7//z/+//6//n/+P/6//r/+v/6//v/
+//7//z//P/8//z//P/+//3//f/9//z//P/8//3//f/9//3//f/9//3//f/9//7//f/8
//v//P/+////AAAAAAIAAgACAAIAAwADAAQABAAGAAcACAAIAAkACgALAA0ADgAPABEA
DwAQABIAFAAVABcAGQAZABkAGgAbABwAHwAgACAAIQAhACEAIwAkACMAIwAjACMAIwAj
ACMAIwAjACMAIgAhACEAIQAgACEAHwAeAB0AHAAZABcAFgAUABQAEgAQAA8ADwAOAAwA
CgAIAAgABwAFAAUABAADAAMAAQD///////////7//v/+/wAA/////////f/9//3//f//
//////////3//P/8//z//v/9//3//f/9//3//f/9//3//f/9//3//f/+//7//v/+//7/
/v/+//7//////////////wAAAAAAAAAAAAAAAAMAAwAEAAQAAgACAAIAAgACAAIAAgAD
AAEAAQACAAIAAgACAAIAAQADAAMABAAEAAIAAgACAAEAAwADAAMAAwADAAMAAwADAAQA
BAAEAAQAAwABAAAA/////////////////v/+//7/AgAAAAAA/v/+//7//v//////////
//3//f/9//7//v/+//3//f/9//3//f/9//v/+//7//z//P/9//3//v///////////wEA
AQABAAIAAwAFAAYABwAGAAYABgAHAAsADAAMAAwACAAIAAcABgAGAAcACAAIAAgACAAG
AAUABAABAP/////+//3//P/7//z/+//7//r/+f/4//j/+P/4//j/+P/4//n/+f/4//j/
9v/2//b/9v/2//b/9v/0//T/9v/5//3/BgAUACAALAA9AE0AVgBdAGoAewCMAJkAngCW
AIQAZAA5ABYACAAAAPL/4//i/+T/4//d/9j/1f/X/9z/4f/h/+T/6P/p/+r/7//z//P/
8v/x//L/8//0//T/9P/1//X/9f/3//f/+P/4//b/9v/2//b/9v/2//b/9v/3//f/9//4
//j/+P/4//j/+P/3//f/9//4//j/+P/5//n/+f/5//n/9//3//f/9//7//v/+//7//v/
/P/8//z//P/+//7//v8AAAEAAQACAAAAAgADAAQABAAFAAYABwAJAAoACwANAA8AEAAS
ABQAEwAVABcAFwAXABgAGQAaABsAHAAcAB0AHwAfACEAIgAjACMAIwAjACMAIwAjACMA
IwAjACIAIQAgAB8AHQAdABsAGgAZABgAEwARABAADgAMAAoACAAHAAgACAAHAAYAAgAC
AAEA//8BAAAA//////3/+//7//v//f/8//z//P/6//n/+f/5//f/9//3//f/+f/5//n/
+f/3//b/9v/2//j/9//3//f/9//3//f/9//3//f/9//3//f/+P/4//j/+P/4//j/+P/6
//v/+//7//r/+f/5//j/+f/6//v//P/9//3//v/+//z//P/8//z//P/8//z//f//////
AAAAAAAAAAAAAP///f/9//7//v/8//z//P/7//3//f/9//3//f/9//3//f/8//z//P/8
//7//f/9//3/+f/7//r/+v/6//r/+v/7//v/+//7//n/+f/5//r/+v/6//n/+f/5//n/
+f/5//n/+f/5//r//P/9//3//v/+//3//P/7//3//f/9//7///8BAAIAAwAEAAQABAAF
AAcACAAIAAgABgAGAAUABAAGAAcACAAIAAYABgAEAAMABAABAP/////+//3//P/7//n/
9//2//T/9P/0//X/9v/0//T/9P/0//X/9f/0//T/9P/0//T/9P/0//T/9P/y//T/9P/x
//X/+v8CAAwAGgApADsATABZAGAAbwB+AIsAmACgAJwAjABtAEIAHgAKAAAA7//g/9z/
3//h/9z/1//X/9r/2//b/97/4P/l/+r/6//v//H/8v/x//L/8//0//T/9v/3//f/9//1
//X/9v/2//b/9v/2//b/+P/4//j/+P/3//f/9//4//j/+P/4//j/+P/3//f/9//2//b/
9v/3//n/+f/5//n/+//7//v/+//9//3//f/9//v//P/8//z//P/+//7//v/+//////8A
AAAAAgADAAQABAAFAAYABwAHAAgACQALAA0ADgAQABIAEwAVABcAFwAZABoAGwAcAB0A
HgAeAB8AHwAfACEAIgAhACEAIQAhACIAIwAkACUAIwAjACIAIQAiACEAHwAfAB0AHAAb
ABoAGQAXABYAFAASABAADgANAAsACgAIAAYABgAGAAUAAwADAAIAAQABAAAA/f/8//v/
/f/8//z//P/8//v/+//7//3//f/9//3//f/9//3//f/9//z//P/8//z/+//7//v/+f/5
//n/+f/5//n/+f/5//v//P/8//z/+v/6//r/+v/6//v/+//7//v/+//8//z//v/+//7/
/v//////AAAAAAAAAAAAAAAAAAAAAAAAAQABAAEAAgACAAIAAgACAAEAAQABAAIAAgAC
AAIAAgABAAEAAQABAAEAAQABAAEAAQACAAIAAgACAAIAAQABAAEA//////////8BAAAA
AAD+//7//v/+//3//f/9//3/////////AAD///7//P/7//3//f/9//3//f/9//3//v8A
AAEAAQACAAMAAwADAAMAAQABAAEAAgAFAAcACAAJAAgACAAIAAkACwAMAAwADAAKAAoA
CQAIAAYABwAIAAgACgAKAAgABwAGAAMAAQABAAAA///+//3//P/7//v/+v/3//b/9v/2
//j/+P/4//j/+//7//r/+v/4//j/+P/4//b/+P/4//b/9P/0//f//f8EAA4AGAAiADEA
RQBUAFsAYgBxAIAAkQCcAJ4AlAB+AFkALAAMAAIA+v/r/+D/4P/j/9//2v/X/9n/3P/d
/+H/4v/m/+v/8P/v/+3/7//y//X/9P/1//b/9v/0//X/9f/1//f/9//4//j/+P/4//j/
+P/4//j/+P/4//n/+f/5//r/+P/4//j/+P/4//f/9//3//r/+v/6//v/+//7//v/+//7
//v/+//7//v/+//7//v//f/+//7//v/+/wAAAAAAAAAAAQABAAIAAgAEAAUABgAGAAcA
CAAJAAsADAANAA8ADQAOABAAEgATABUAFwAXABcAGAAZABoAGwAcABwAHQAfAB8AIQAi
ACMAIwAjACMAIwAjACMAIwAhACEAIAAfACAAHwAdAB0AHwAeAB0AHAAZABcAFgAUABAA
DgAMAAsADQAMAAoACAAGAAYABQADAAMAAgABAAEAAQD////////9//z//P/8//7//f/9
//3/+//7//v/+//7//v/+//7//v/+v/6//r/+v/5//n/+f/7//v/+//7//n/+f/5//n/
+f/6//r/+v/6//r/+v/6//z//f/9//3//f/9//7//v/8//z//P/8//////8AAAAAAAAA
AAAAAAD+//7//v///wEAAQACAAIAAAAAAAAA//8BAAEAAgACAAAAAAAAAP///f/9//3/
/f////////////7//v/+//7//v/9//3//f////////////3//P/8//z//P/8//z//P/8
//r/+v/6//r/+//7//v/+//7//v/+//8//z//P/7//v/+//7//v/+//5//n/+f/6//z/
/f/9//7///////////8BAAEAAQACAAMABQAGAAcACAAIAAgACQAJAAoACgAKAAoACgAJ
AAgABgAHAAgACAAIAAgABgAFAAQAAQD/////AAD///7//f/+//3//f/8//z//P/9//7/
/P/8//z//P/9//3//P/8//r/+v/6//r//P/6//b/+P/6//7/BQALABQAIAAqADYARwBX
AFwAYwByAH8AkACbAJwAkgB6AFYAKwAOAAgAAADw/+f/5v/o/+X/4f/e/9//4//m/+n/
6f/q/+7/8f/y//X/9//1//j/+//6//v//P/8//r/+//7//v//f/9//7//v/8//z//P/8
//7//v/+//7//f/9//3//v/8//z//P/8//3//f/+/////v/+//7//////////////wEA
AQABAAEAAQABAAEAAQADAAQABAAEAAIABAAEAAQABgAHAAcACAAGAAgACQAKAAoACwAM
AA0ADwAQABEAEwATABQAFgAYABkAGwAdAB0AHQAeAB8AIAAhACIAIgAjACUAJQAnACgA
KAAnACYAJQAnACcAJwAnACcAJwAmACUAJAAjACEAIQAfAB4AHQAcABsAGQAYABYAFQAU
ABMAEwARABAADgAMAAwADAALAAkACQAIAAcABwAHAAUABQAFAAcABgAGAAYABQADAAIA
AQADAAMAAwADAAUABQAFAAUABAACAAEAAAACAAEAAQABAAEAAQABAAEAAQABAAEAAQAD
AAQABAAEAAQABAAEAAQABgAHAAcABwAFAAUABgAGAAgACAAIAAgABwAHAAgACAAIAAgA
CAAIAAoACgAKAAsACgAJAAkACAAKAAoACgAJAAkACQAKAAoACQAIAAcABQAHAAcABwAH
AAcABwAHAAcABgAGAAYABgAIAAcABwAHAAUABQAFAAUABQAEAAQABAACAAIAAgACAAIA
AgACAAQABAAEAAQAAwADAAMAAwADAAMAAwAEAAQABAADAAMAAQABAAEAAQACAAMABAAG
AAYABwAHAAgACQAJAAkACQALAAsACwAMAAwADQANAA0AEAAQABAAEQATABQAFAAUABIA
EgARABAADgAPABAAEAASABIAEAAPAA4ACwAJAAkACAAHAAYABQAEAAMAAwACAAEAAAAA
AAAAAAAAAAAAAAABAAEAAAAAAAIAAgACAAIAAAAAAAAA/v/8//7/AQAHAA4AGAAkADAA
PwBNAFwAZQBsAHcAhgCXAKIAogCUAHoAUwAoABAACgAAAPH/6v/u/+3/5//k/+P/4//k
/+f/6//u//L/9//4//n/+//9//7//f/8//3//v/+/wAAAQABAAEAAAD//////v8AAAAA
AgAAAA==
         </WaveFormData>
      </LeadData>
      <LeadData>
         <LeadByteCountTotal>10000</LeadByteCountTotal>
         <LeadTimeOffset>0</LeadTimeOffset>
         <LeadSampleCountTotal>5000</LeadSampleCountTotal>
         <LeadAmplitudeUnitsPerBit>4.88</LeadAmplitudeUnitsPerBit>
         <LeadAmplitudeUnits>��V</LeadAmplitudeUnits>
         <LeadHighLimit>2147483647</LeadHighLimit>
         <LeadLowLimit>268435456</LeadLowLimit>
         <LeadID>V6</LeadID>
         <LeadOffsetFirstSample>0</LeadOffsetFirstSample>
         <FirstSampleBaseline>0</FirstSampleBaseline>
         <LeadSampleSize>2</LeadSampleSize>
         <LeadOff>FALSE</LeadOff>
         <BaselineSway>FALSE</BaselineSway>
         <ExcessiveACNoise>FALSE</ExcessiveACNoise>
         <MuscleNoise>FALSE</MuscleNoise>
         <LeadDataCRC32>4243980771</LeadDataCRC32>
         <WaveFormData>
EAAQABAAEAAUABUAFgAWABgAFwAWABUAEwATABMAFAAUABQAEwARABAADwAMAAsACQAH
AAcABgAFAAQAAwACAAIAAQABAAEAAwACAAIAAgAAAAAAAAAAAAIAAgACAAEAAQABAAIA
AgD+//v//f8BAAgAEAAZACAAJwAwADkAPAA8AEAASwBRAFkAXgBeAFQAQAAoABYADwAM
AAUA+v/3//f/9v/v/+f/4v/k/+b/7P/x//L/9P/1//b/9v/4//v/+v/6//3//v//////
/f/9//3//f/9//7//v/+//z//P/8//v/+//7//z//f/9//3//f/9///////////////+
//7//v/9//7//v//////////////AQABAAEAAQACAAMAAwADAAMABAAFAAUAAwAFAAUA
BQAHAAcABwAIAAgACgALAAsACQAKAAwADQAOAA8AEAARAA8ADwAOAA4ADAAOABAAEQAS
ABMAFAAUABQAFQAVABYAFgAXABcAGAAYABgAGAAYABYAFgAXABcAGQAZABkAFwAWABQA
EgAQABIAEgAQAA8ACwAKAAkABwAHAAUABQACAAIAAQAAAP7//f/8//v/+v/5//n/+P/4
//f/9//3//f/9f/0//T/9P/0//P/8//z//P/8//z//P/8//z//P/8//z//L/8v/y//L/
8v/x//H/8f/x//H/8v/y//L/8f/x//H/8v/y//L/9P/0//T/9f/z//P/8//z//P/8//z
//P/8f/x//L/8v/0//T/9P/1//X/9f/1//X/8//z//P/8//z//P/9P/0//P/8//z//P/
9f/1//T/9P/0//X/9f/1//T/9P/0//T/9P/0//T/9P/y//L/8v/y//T/8//z//P/8v/y
//H/8P/w//L/8v/y//L/8v/y//H/8P/v/+//7//v/+//7//v/+//7v/w//D/8P/w//D/
8P/x//H/8P/w//D/8f/y//L/8//z//P/8//z//P/8//0//b/+P/4//j/+P/6//v//P/8
//z/+//6//n/+f/5//n/+v/6//r/+f/3//b/9f/y//H/8f/v/+//7v/t/+z/6//q/+r/
6f/p/+n/6f/m/+b/5v/m/+b/5v/m/+b/5v/m/+X/5f/n/+j/5v/m/+X/4//l/+r/8v/5
/wAACwAYACMAJgAoADAANQA7AEMASgBMAEYANgAeAAgA///6/+3/4P/b/9v/3P/Z/9P/
zP/K/8z/zv/R/9T/2v/d/+D/4v/k/+H/3v/e/9//4P/h/+H/4v/j/+T/5f/l/+b/5v/m
/+b/5v/m/+X/5f/l/+b/5//l/+X/5f/l/+b/5//o/+n/5//m/+b/5v/n/+j/6P/p/+v/
6//r/+v/6//r/+v/6//q/+v/6//r/+v/7P/t/+3/7f/v/+//7//v/+//7//w//D/8v/z
//P/9P/2//n/+//6//v//P/9//z//f/9//7/AAACAAQABQAIAAkACgAKAAwADQANAA4A
DQANAAwADAAOAA4ADgAOAA4ADgAPAA8ADQANAA0ACwANAAwACwAKAAoACgAIAAcAAwAC
AAEA//8BAP/////8//r/+f/4//b/9//2//X/9P/x//H/8P/w/+//7//v/+//8f/w//D/
8P/w/+//7//v/+3/7f/t/+3/7f/t/+3/7f/v/+7/7v/u/+7/7v/t/+3/6//r/+v/7P/u
/+7/7f/t/+v/7P/s/+z/7v/u/+7/7//v/+//7//v/+3/7f/t/+3/7//v//D/8P/w//D/
8P/x//H/8f/x//H/8//z//P/8//x//H/8v/y//P/8//z//P/8//z//L/8v/y//P/8//z
//T/9P/0//T/9P/y//D/8P/y//L/8v/y//L/8v/x//D/7//w//H/8v/z//P/8//z//L/
8v/y//L/8v/y//L/8//z//L/8v/y//P/9v/2//f/9//1//X/9f/1//f/+P/6//z//P/8
//z//v/9//7//v/+/////v/9//3//f/9//7//v/+//3/+//6//v/+P/3//f/8//z//L/
8f/w/+//7v/u/+3/7f/t/+3/7v/u/+7/7v/u/+7/7v/u/+z/7P/r/+v/6//s/+z/6v/p
/+n/6//w//b/AQAMABUAHgApACwAKAAuADkAQQBJAFAAUgBMAEAAJgAMAAEAAAD1/+T/
3//h/97/2f/T/87/0P/Q/9D/0//a/9z/3//i/+L/4v/l/+b/5P/n/+j/6f/p/+f/5//n
/+f/5//o/+j/6P/q/+r/6v/p/+f/5//o/+n/6f/p/+n/6f/p/+n/6f/p/+v/6v/q/+r/
6//s/+z/7f/r/+v/6//r/+v/6//r/+v/7P/t/+3/7f/r/+z/7f/t/+//8f/x//H/8f/x
//H/8v/z//b/+P/5//f/+P/6//v//P/9//7///8CAAMAAwAEAAIABAAGAAcACgALAAwA
DAAOAA8ADwAQAA4ADwAPABAAEQASABMAFAASABIAEwATABMAEwATABEAEQAQAA8ADgAM
AAwACgAJAAkACAAHAAUAAwABAAEA/v/+//3//P/6//v/+v/5//j/9//3//b/9v/1//X/
9f/1//X/9P/0//T/9P/z//P/8//z//P/8//z//L/8f/w/+//8v/y//P/9P/z//L/8P/v
//D/8f/y//T/9P/0//P/8//x//L/8v/y//P/9P/1//f/9v/1//T/8//1//X/9f/1//P/
8//0//T/9P/0//T/9f/1//X/9f/1//X/9f/1//X/9f/1//b/9v/3//f/9//3//f/9//2
//b/9v/3//f/9//2//b/9v/2//j/+P/4//j/9v/2//b/9v/2//X/9f/1//f/+P/4//j/
9v/2//X/9P/y//L/9v/0//T/9P/0//P/8//z//P/9f/1//X/9f/z//P/8//y//L/8v/y
//L/9P/0//X/9f/0//T/9P/1//j/+P/5//n/9//3//f/9//7//z//v8AAP7//v/+/wAA
//8AAAAAAAACAAIAAgADAAEAAQACAAIAAgABAP///v////z/+//7//f/9//2//X/9P/z
//L/8v/v/+//7//v/+7/7v/u/+7/8P/w//D/8P/u/+7/7f/t/+//8P/u/+z/6//p/+3/
8v/4/wEACgARABoAJQAsACwAMAA1AD0ASQBSAFYAUABGADAAFgADAP7/+f/u/+X/5//o
/+X/3//a/9r/3P/c/93/4P/k/+f/6v/q/+r/6//s/+r/7f/u/+//7//x//H/8f/x/+//
8P/w//D/8P/w//D/7//v/+//8P/x//P/8//z//P/8f/x//H/8f/x//D/8P/w//P/9P/0
//X/8//z//P/8//z//P/8//z//b/9//3//f/9//4//n/+f/5//v/+//7//v/+//7//z/
/P/+/////////wAAAgADAAIAAwAEAAUABwAJAAoADAAMAA4AEAARABIAEwAUABQAFgAX
ABcAGAAYABkAGQAaABwAHAAcABwAHAAcAB0AHQAdAB0AHQAbABsAGgAZABgAGAAYABYA
FQAVABQAEwARAA8ADQANAAoACgAJAAgABgAHAAYABQAEAAEAAQAAAAAAAQABAAEAAQD/
//7//v/+//7//f/9//3////////////9//3//f/9/////v/+//7//P/8//v/+//8//3/
/v8AAAAAAAD//////f/+//7//v/+//7//v//////////////////////////////AAAA
AP7//v/+////AQABAAEAAQABAAEAAQABAAEAAQACAAIAAwADAAMAAwABAAEAAAAAAAMA
BQAGAAcABAAEAAQABAADAAIAAQAAAAIAAgACAAIAAAD///////8AAAIAAwAEAAMAAgAA
AP7/AAAAAAAAAAACAAIAAgACAAIAAQAAAP//AAABAAIAAwABAAEAAQAAAAAAAAAAAAAA
AgACAAMAAwAEAAQABAAFAAYABgAHAAcABQAFAAUABQAIAAoADQAQAA8ADgANAA4AEQAS
ABIAEgARABAADwAPAA8ADwAQABAADgANAAsACgAJAAYABQAFAAMAAwACAAEAAAD///7/
/v/7//v/+//7//z//P/8//z//v/+//7//v/8//z/+//7/////v/+//z/+//7////BgAO
ABUAHAAnADIAOwA6ADoAQABHAE8AVwBeAFoATgA4ACAADgAJAAYA/f/0//X/9f/w/+v/
6f/o/+j/6v/s/+//9P/4//f/9v/2//b/+f/4//j/+f/6//v/+//7//v/+//7//v//P/8
//z//v/+//7//f/9//3//v////3//f/9//3//f/9//3//f/9//z//P/8//3//v/+////
/f/9//3//f////////////7//////////f/+//////8BAAMAAwADAAMAAwADAAQABAAG
AAcABwAHAAgACgALAAoACwAMAA0ADgAPAA8AEAAQABIAFAAVABYAFwAYABgAGQAZABgA
GAAaABsAGwAcABwAHAAcABwAHAAcAB0AHQAdAB0AHQAbABkAGAAXABYAFgAWABQAEwAT
ABIAEQAPAA0ACwALAAgACAAHAAYABAADAAIAAQAAAP/////+//7////////////+//z/
+//6//z/+//7//v/+f/5//n/+f/7//v/+//7//v/+v/6//r/+v/6//n/+f/5//n/+f/6
//r/+v/5//n/+f/6//r/+v/6//r/+v/7//n/+f/5//n/+v/7//z//f/7//v//P/8//z/
/P/8//3////////////9//3//f/9//3//f/+//7//f/9//3//f/9//3//P/8//z//f/9
//3/+v/6//r/+v/6//r/+v/6//r/+v/6//r/+v/5//n/+f/5//r/+P/4//j/+P/4//j/
+f/5//n/+f/5//n/+f/5//f/9//3//b/+P/4//j/+P/2//b/9//3//j/+P/4//n/+v/6
//v/+//5//n/+f/5//3//v8AAAIAAgACAAIABAAFAAYABgAGAAMAAgABAAEAAwADAAQA
BAAEAAMAAQAAAP3/+v/5//n/9//3//b/9f/0//P/8v/y//H/8f/x//H/7v/u/+7/7v/u
/+7/7v/u//D/8P/v/+//8f/w//D/7P/p/+n/7f/0//z/BQAOABMAHAAnAC4ALgA0AD8A
RwBNAFQAVABMADoAIgAMAAMAAgD3/+r/5f/n/+T/3f/X/9T/2P/a/9z/3f/i/+T/5//q
/+z/7P/t/+7/7P/t/+7/7//v/+3/7f/t/+3/7v/w//H/8v/w//D/8P/v/+//7//w//H/
8f/x//H/8f/z//P/8//z//H/8P/w//D/7//w//D/8f/z//P/8//z//P/8//z//P/8//z
//L/8f/y//T/9v/3//b/9//2//X/9//3//f/+P/4//r/+//7//n/+v/8//3/AAABAAIA
AwAEAAUABQAGAAQABgAIAAkADAANAA4ADgAOAA8ADwAQABIAEwATABQAEgASABIAEgAS
ABIAEwATABMAEwATABEAEQAQAA8ADgAOAA4ADAALAAcABgAFAAMAAQD//////P/+//3/
/P/6//n/+P/3//b/9//3//b/9v/0//P/8v/x//L/8v/z//T/8//x//D/7//v/+//7//v
//H/8f/x//H/8f/w//D/8P/w//D/7//v/+//7//v//D/7v/u/+3/7f/v//D/8P/w/+7/
7v/u/+//7//v/+//7//x//H/8f/x/+//7//w//D/8f/y//P/9f/z//P/8//z//P/8//z
//P/8//z//T/9P/z//P/8//z//P/8//y//L/8v/z//P/8//0//T/9P/0//T/9P/0//T/
8v/w//L/9v/2//X/9P/z//L/8v/x//D/7//x//H/8f/x//H/8f/x//D/8P/w//D/8P/y
//L/8//z//T/9P/0//X/9v/2//f/9//3//f/9//3//f/+P/6//z//v/+//7/AAD//wAA
AAAAAAEAAAD//////////wAAAAAAAP///f/8//v/+P/3//f/8//z//L/8f/y//H/8P/w
/+3/7f/t/+3/7P/s/+z/7P/u/+7/7v/u/+7/7v/t/+3/7f/w//D/7v/p/+n/6f/s//T/
+/8CAA0AFgAjACwALAAuADUAPwBJAFIAWABaAFAAPAAgAAkAAAD9//D/5f/l/+j/4//b
/9j/1P/W/9b/1//c/+D/5f/o/+j/6P/p/+j/6v/r/+z/7f/t/+3/7f/t/+3/7f/u/+7/
7v/w//D/8P/v/+7/7f/t/+3/7//v/+//7//x//H/8f/x/+//7v/u/+7/7//w//D/8f/x
//H/8f/x//P/8//z//P/9v/3//f/9//1//b/9//3//X/9//3//f/9//3//f/+P/4//r/
+//7//v//P/+////AgADAAQABQAEAAUABQAGAAYACAAKAAsADAANAA4ADgASABMAEwAU
ABIAEwATABQAFgAWABYAFgAWABYAFwAXABcAFwAXABUAFwAWABUAFAATABIADwANAA0A
DAALAAkABwAFAAUAAgAEAAMAAgAAAP///v/9//z/+f/5//j/+P/5//n/+f/5//f/9v/2
//b/9v/1//X/9f/1//X/9f/1//P/8//z//P/9f/0//T/9P/0//T/8//z//P/8//z//T/
9v/2//X/9f/1//b/9v/2//T/9P/0//X/9f/1//X/9f/z//P/8//z//X/9f/2//b/9v/2
//b/9//3//f/9//3//f/9//3//f/9//3//j/+P/3//f/9//3//n/+f/4//j/+v/7//v/
+//4//j/+P/4//j/+P/4//j/+P/4//j/+P/4//f/9//3//n/+v/6//j/+P/4//j/+P/3
//b/9f/3//f/9//3//T/8//y//D/8f/y//P/9P/y//L/8//z//T/9P/0//X/9v/2//f/
9//1//X/9f/1//n/+v/8//7//v/+//7/AAABAAIAAgACAAEAAAD//////f/9//7//v8A
AP///f/8//3/+v/5//n/9v/1//P/8f/x//H/8f/y/+//7//v/+//7v/u/+7/7v/u/+7/
7v/u/+7/7v/t/+3/7f/s/+z/7P/r/+3/8f/2//r/AQAMABcAIAArAC4ALgAwADkAQQBL
AFQAVABKADoAIAAIAP///P/z/+j/5f/l/+T/3//Z/9T/1v/a/9z/3f/g/+T/5//o/+j/
5v/n/+z/7v/t/+7/7//v/+3/7f/t/+3/7f/u/+7/7v/w//D/8P/v/+3/7f/u/+//8f/x
//H/8f/v/+//7//v//H/8P/w//D/8//0//T/9f/0//P/8v/x//T/9f/2//f/9//3//b/
9f/3//j/+f/5//n/+//7//v/+//7//v//P/8//7/////////AAACAAMAAgADAAQABQAH
AAkACgAMAAwADgAQABEAEgATABQAFAAVABUAFAAUABUAFwAYABoAGAAYABgAGAAYABgA
GQAZABsAGwAbABkAGQAYABcAFgAWABYAFAATAA8ADgANAAsACQAHAAcABAAFAAUABQAE
AAMAAgABAAAA//////7//v/9//3//f/9//v/+v/6//r//P/7//v/+//7//v/+//7//v/
+//7//v/+//6//r/+v/5//j/9v/1//f/9//3//j/+P/4//f/9//5//r/+v/6//j/+P/4
//n/9//3//f/9//5//n/+f/5//n/+f/6//r/+v/6//r/+//9//3//f/9//v/+//7//v/
/P/9////AAAAAP///v/9//3//f/8//z//P/9//3//f/8//z//P/8//7//v/+//7//P/8
//z//P/+//3//f/9//3//v/+//7//P/8//v/+v/8//z//P/9////AAD///7//f/8//3/
/f/9//3/+//7//v/+//7//v/+//6//z//P/8//z//P/8//3//f8AAAAAAAABAAAAAAAB
AAEA//////////8CAAQABwAKAAgACAAIAAoADQAOAA4ADgALAAoACQAJAAsACwAMAAwA
DAALAAkACAAGAAIAAAD///7//////////P/7//r/+v/7//v/+//7//z//P/8//z/+v/6
//r/+v/6//r/+f/5//3/+v/6//j/9//5//3/BAAKABMAHAAjACwANwA+AD4AQgBJAE8A
VwBeAF4AVABEACwAFAANAAwABQD4//X/9f/0/+3/6f/q/+z/7P/u//H/8v/2//f/9v/4
//z/+//6//r//f/+/////////////////wEAAgACAAIAAAAAAAAA////////AAABAAMA
AwADAAMAAwADAAMAAwAFAAQABAAEAAQABAADAAMAAwADAAMAAwADAAMAAwADAAIAAwAD
AAMABQAGAAcABwAHAAkACQAJAAsACwALAAwACgAMAA0ADQANAA4AEAARABQAFQAWABcA
FgAXABcAGAAaABwAHgAfAB4AHwAgACAAIgAjACMAJAAmACcAJwAoACYAJgAmACYAJgAm
ACcAJwAnACcAJwAlACcAJgAlACQAJAAkACIAIQAfAB4AHQAbAB0AGwAbABgAGAAXABYA
FAARABAADwAOAA0ADQAMAAwACwALAAsACwAJAAgACAAIAAoACQAJAAkACQAJAAkACQAL
AAsACwALAAkACAAIAAgACgAKAAkACQAJAAkACQAKAAgACAAHAAcACQAKAAoACgAIAAgA
CAAJAAkACQAJAAkACQAJAAkACQALAAsADAAMAA4ADgAOAA8ADQANAA0ADQALAAsACwAL
AAsACwAMAAwACwALAAsACwANAA0ADAAMAAoACwALAAsACgAKAAoACgAKAAoACgAKAAwA
DAAMAAwACwAJAAgABwAFAAYABgAGAAYABgAFAAQACAAIAAYABgAGAAYABgAHAAcABwAH
AAUABQAFAAUABQAFAAUABAAEAAQABAAEAAIAAgADAAMABgAGAAYABwAGAAYABwAHAAcA
BwAHAAcACQAKAAwADgAMAAwADAAOABEAEgASABIAEAAOAAwACwANAA0ADgAOABAADwAN
AAwACQAGAAUABQAFAAUABAADAAIAAQAAAAAA/f/9//3//f/+//7//v/+//7//v/+//7/
/P/8//v/+//7//z//P/6//n//f///wQADAAXACAAJQAwADkAOgA6AEAASwBVAF0AYABc
AFIAQAAmABIADwAOAAMA+P/3//f/9P/t/+f/4v/k/+j/6v/r/+z/8P/z//T/9v/4//n/
+P/4//f/+P/5//n/+//7//v/+//9//7//v/+//3//P/7//n/+//7//z//f/7//v/+//7
//v/+//7//v//f/8//z//P/7//z//P/9//3//f/9//3/+//7//v/+//+////////////
AAABAAEA//8BAAEAAQABAAEAAQACAAIABAAFAAUAAwAEAAYABwAIAAkACgALAA4ADwAP
ABAAEAASABQAFQAWABcAGAAYABwAHQAdAB4AIAAhACEAIgAiACIAIgAiACAAIAAhACEA
HwAfAB8AHQAfAB4AHQAcABwAHAAaABkAFgAUABIADwAPAA0ADQAKAAwACwAKAAgABwAG
AAUABAAFAAUABAAEAAEAAQABAAEAAQAAAAAAAAAAAP////////7//f/8//v//f/9//3/
/f/7//r/+v/6//z//P/7//v//f/9//3//v/8//z/+//7//v//P/8//z//P/8//z//f//
//////////7//f/8//v//f/9//7//v8AAAAAAAABAAAA///+//3///////////8BAAEA
AgACAAEAAQABAAEA//////7//v/8//3//f/9//3//v///wAA/v/+//7//v/8//z//P/8
//3//f/+////+//8//r/+v/6//r/+v/7//v/+//7//v/+//7//v/+//7//v/+v/4//j/
+P/4//r/+v/7//v//P/8//z//f/8//z//f/9////////////AQACAAQABgAGAAYABgAI
AAkACgAKAAoABwAGAAUABQAHAAcACAAIAAgABwAFAAQABQACAAEAAQD//////v/9//v/
+f/3//b/9//3//f/9//0//T/9P/0//b/9v/2//b/9v/2//X/9f/1//b/9P/0//f/9f/z
//b//P8DAAwAFQAeACkANAA2ADgAQQBJAFEAWABcAFwAUgBCACoAFQAOAAkA+v/v/+v/
7v/v/+n/4v/i/+L/5P/l/+b/6P/r//D/8P/y//X/9P/2//X/9v/3//f/+f/5//n/+f/3
//j/+P/4//j/+P/4//f/+P/5//v//f/7//v/+//7//v/+//7//v/+//6//r/+v/5//r/
+v/7//3//f/9//3///////////8AAAEAAQABAAAAAAAAAP////8BAAEAAQADAAMAAwAE
AAIABAAFAAUABQAGAAgACQAIAAkACgALAA4ADwAPABAAEgAUABYAFwAXABcAFwAWABoA
GwAbABwAGgAbABsAHAAcABwAHAAcAB4AHgAfAB8AHQAdAB0AGwAcABwAHAAcABoAGgAY
ABcAFwAWABUAEwARAA8ADwAMAAoACQAIAAYABwAGAAUABAAFAAUABAAEAAIAAQAAAP//
AQAAAAAAAAAAAP///////////////////f/9//3//f/9//z//P/8//r/+v/5//n/+f/5
//n/+v/6//r/+f/5//n/+v/6//r/+v/6//r/+//5//n/+f/5//v/+//7//v/+//7//z/
/P/8//z//P/9////////////////////////////AAAAAAEAAQABAAEA//////7//v8A
AAEAAQABAAAAAAAAAAAA/v/+//7//v8AAAAAAAAAAAAA/////////f/+//7//v/+//7/
/v/8//z//P/8//v/+//7//v//f/9//3//f/7//v/+//6//z//P/8//z/+v/6//v/+//+
//7//v///wAAAAABAAEA//////////8DAAQABgAIAAYABgAGAAgACQAKAAoACgAJAAgA
BwAHAAUABQAGAAYACAAHAAUABAADAAAA//////3//f/8//v/+v/5//j/+P/1//X/9f/1
//X/9v/3//j/+P/4//j/+P/2//b/9f/1//X/9v/2//T/8f/z//X/+v8CAAkAEgAZACIA
LQA0ADQANgA9AEUATwBWAFgAVABIADIAGAAHAAYAAQD2/+3/7f/s/+n/4//e/97/3v/g
/+P/5v/q/+3/8v/w//D/8f/0//T/8//0//X/9f/z//P/8//z//P/9P/0//T/9P/0//T/
8//z//P/9P/1//X/9f/1//X/8//z//P/8//1//T/9P/0//X/9v/2//f/9f/1//X/9f/3
//f/9//3//j/+f/5//n/+f/6//v/+//7//3//f/9//3//f/9//7/AAACAAMAAwABAAIA
BAAFAAYABwAIAAkACgALAAsADAAOABAAEgATABIAEwAUABQAFgAXABcAGAAaABsAGwAc
AB4AHgAeAB4AHAAcAB0AHQAbABsAGwAZABsAGgAZABgAGgAaABgAFwAVABQAEwARAA8A
DQANAAoADAALAAoACAAHAAYABQAEAAMAAwACAAIAAQABAAEAAQD///7//v/+//////8A
AAEAAAD///7//f///////////////v/+//7//v/+//3//f////////8AAP7//v/9//3/
/f/+//7//v/+//7//v///wEAAQABAAEAAQABAAEAAQD/////AAAAAAIAAgACAAMAAwAD
AAMAAwABAAEAAQABAAMAAwAEAAQABAADAAIAAQACAAMAAwAEAAQABQAFAAUAAgACAAIA
AgACAAIAAgACAAIAAgACAAIABAADAAMAAwABAAIAAgACAAIAAgABAAAAAAACAAIAAQAA
AAAAAAAAAAAAAQABAAEAAQABAAEAAQABAAEAAQABAAAAAAAAAAAAAAD+//7//////wEA
AgADAAUABAAEAAUABQAHAAcABwAHAAkACgAMAA4ADAAMAAwADgAPABAAEAAQABEAEAAP
AA8ADwAPABAAEAAOAA0ACwAKAAsACAAHAAcABwAHAAYABQAGAAUABAAEAAUABQAFAAUA
AgACAAIAAgAEAAQABAAEAAIAAgABAAEAAwAAAP7//P8BAAUACwASABoAIwAoAC0AOgA/
AEAAQABIAFEAWQBhAGQAXgBQADoAIAAUABMAEAAFAPz/+//7//j/8f/v/+7/8P/0//b/
9f/2//z////+/wAAAgADAAIABAAFAAYABwAHAAUABQAFAAUABwAIAAgACAAIAAgACAAH
AAcABwAIAAkACQAJAAkACQAHAAcABwAHAAgACAAJAAoACgAKAAkACQALAAsACwALAAsA
CwALAAsADAANAA0ADQANAA4ADwAPAA8AEQARABEAEwATABMAFAASABQAFQAVABUAFgAY
ABkAHAAdAB4AHwAgACEAIQAiACQAJgAoACkAKAApACoAKgAqACsAKwAsAC4ALwAvADAA
LgAuAC4ALgAwADAAMQAxADMAMwAzADEALwAuAC0ALAAsACwAKgApACcAJgAlACMAJAAj
ACQAIgAgAB8AHgAcAB0AHAAbABoAGwAbABoAGgAZABkAGQAZABkAGAAYABgAFgAVABUA
FQAVABUAFQAVABYAFwAYABkAGAAWABUAFAAVABYAFgAXABcAFwAXABgAFgAWABUAFQAX
ABgAGAAYABgAGAAYABkAGwAbABsAGwAZABkAGQAZABkAGQAaABoAGgAaABoAGwAbABsA
GwAbAB0AHQAdAB0AHAAbABsAGgAdAB0AHQAdAB0AHQAcABwAGwAbABoAGQAaABoAGgAa
ABoAGgAaABoAGgAaABoAGgAcABsAGwAbABkAGgAaABoAGgAaABkAGAAXABYAFQAVABUA
FQAWABgAGAAYABgAGQAZABkAGQAXABcAFwAXABcAFwAXABYAFgAWABYAFgAYABgAGQAZ
ABoAGgAaABsAHAAcAB0AHQAfAB8AHwAfACAAIAAhACIAJAAkACQAJgAnACgAKAAoACcA
JgAlACUAJQAlACYAJgAmACUAIwAiACMAIAAfAB8AGwAbABoAGQAYABcAFgAWABUAFQAV
ABUAFAAUABQAFAAUABQAFAAUABQAFAATABMAEwASABIAEAAPABEAEwAYACAAKQAwADkA
QABJAFAAUgBUAFkAYQBpAHIAdABsAFwARgAuACMAJAAfABIACwANAAoABQD///7//P/8
//7/AwAGAAgADQAOAA4AEAARABAAEAAPABAAEQARABIAEwAUABUAFAAUABMAEgASABQA
FAATAA==
         </WaveFormData>
      </LeadData>
   </Waveform>
</RestingECG>
