# Supplementary material for: Detection of Left Atrial Enlargement Using a Convolutional Neural Network-Enabled Electrocardiogram
Source: Front Cardiovasc Med. 2020 Dec 17;7:609976. doi: 10.3389/fcvm.2020.609976 (PMC7773668; doi:10.3389/fcvm.2020.609976)
Supplement: Supplementary file 4 [file Data_Sheet_4.ZIP › normal3/1802031774_1194_0000001I.XML]

<?xml version="1.0" encoding="Windows-1252"?>
<!DOCTYPE RestingECG SYSTEM "restecg.dtd">
<RestingECG>
   <PatientDemographics>
      <PatientID>1802031774</PatientID>
      <Gender>Female</Gender>
      <PatientLastName>lipinduan</PatientLastName>
   </PatientDemographics>
   <TestDemographics>
      <DataType>Resting</DataType>
      <Site>1</Site>
      <AcquisitionDevice>MAC55</AcquisitionDevice>
      <Status>Unconfirmed</Status>
      <Priority>Normal</Priority>
      <AcquisitionTime>08:44:04</AcquisitionTime>
      <AcquisitionDate>08-01-2016</AcquisitionDate>
      <CartNumber>1</CartNumber>
      <AcquisitionSoftwareVersion>009C</AcquisitionSoftwareVersion>
      <XMLSourceVersion>MAC5000 v1.0</XMLSourceVersion>
   </TestDemographics>
   <RestingECGMeasurements>
      <VentricularRate>55</VentricularRate>
      <AtrialRate>55</AtrialRate>
      <PRInterval>196</PRInterval>
      <QRSDuration>86</QRSDuration>
      <QTInterval>474</QTInterval>
      <QTCorrected>453</QTCorrected>
      <PAxis>46</PAxis>
      <RAxis>24</RAxis>
      <TAxis>34</TAxis>
      <QRSCount>9</QRSCount>
      <QOnset>226</QOnset>
      <QOffset>269</QOffset>
      <POnset>128</POnset>
      <POffset>183</POffset>
      <TOffset>463</TOffset>
      <ECGSampleBase>500</ECGSampleBase>
      <ECGSampleExponent>0</ECGSampleExponent>
   </RestingECGMeasurements>
   <Diagnosis>
      <Modality>Resting</Modality>
         <StatementCount>2</StatementCount>
         <LabelText>12SL ��ϳ���</LabelText>
      <DiagnosisStatement>
         <StmtFlag>ENDSLINE</StmtFlag>
         <StmtText>����Ķ�����</StmtText>
      </DiagnosisStatement>
      <DiagnosisStatement>
         <StmtFlag>ENDSLINE</StmtFlag>
         <StmtText>�ٽ� ECG</StmtText>
      </DiagnosisStatement>
   </Diagnosis>
   <Waveform>
      <WaveformType>Rhythm</WaveformType>
      <WaveformStartTime>0</WaveformStartTime>
      <NumberofLeads>8</NumberofLeads>
      <SampleType>CONTINUOUS_SAMPLES</SampleType>
      <SampleBase>500</SampleBase>
      <SampleExponent>0</SampleExponent>
      <HighPassFilter>16</HighPassFilter>
      <LowPassFilter>150</LowPassFilter>
      <ACFilter>NONE</ACFilter>
      <LeadData>
         <LeadByteCountTotal>10000</LeadByteCountTotal>
         <LeadTimeOffset>0</LeadTimeOffset>
         <LeadSampleCountTotal>5000</LeadSampleCountTotal>
         <LeadAmplitudeUnitsPerBit>4.88</LeadAmplitudeUnitsPerBit>
         <LeadAmplitudeUnits>��V</LeadAmplitudeUnits>
         <LeadHighLimit>2147483647</LeadHighLimit>
         <LeadLowLimit>268435456</LeadLowLimit>
         <LeadID>I</LeadID>
         <LeadOffsetFirstSample>0</LeadOffsetFirstSample>
         <FirstSampleBaseline>0</FirstSampleBaseline>
         <LeadSampleSize>2</LeadSampleSize>
         <LeadOff>FALSE</LeadOff>
         <BaselineSway>FALSE</BaselineSway>
         <ExcessiveACNoise>FALSE</ExcessiveACNoise>
         <MuscleNoise>FALSE</MuscleNoise>
         <LeadDataCRC32>2214733956</LeadDataCRC32>
         <WaveFormData>
+v/6//r/+v/5//j/9//2//T/9P/0//T/9v/2//b/9v/4//j/+P/4//f/9v/1//T/9v/2
//b/9v/0//T/9P/0//T/9P/0//T/9P/0//T/9P/1//b/9//4//b/9v/2//b/9v/2//b/
9v/1//T/8//y//T/9v/4//r//P/8//z//f/8//v/+v/7//z//P/8//3//f8BAAEA/v//
/wEABAAFAAUABQAFAAUABgAGAAcABwAJAAkADAAJAAcABgACAP//+v/4//b/9v/1//X/
8//z//b/9//5//r/+f/2//X/9P/z//P/8v/x//T/9f/0//X/9P/z//H/8P/y//L/8f/w
//D/8P/w//H/8P/w//D/7//w//L/9P/1//D/7//u/+//9//x/+//8v/y/+//6f/m/+D/
2v/g/+r/7v/2/wcAHwA6AFEAZQB2AIQAhwB5AGUATQAzABoAAwDw/+f/5//m/+T/5f/j
/93/4f/o/+j/6v/t/+//7f/r/+//9f/1//P/9f/3//T/8//1//b/9v/1//T/8//y//X/
9//4//n/+P/3//b/9P/2//f/9//3//n/+f/5//r/+f/4//f/9v/3//f/9//3//f/9v/2
//X/9v/1//b/+P/6//z//P/8//n/+f/7//n/9//3//f/9v/2//f/9//3//j/+P/3//f/
+f/5//j/+P/5//v/+//7//v/+//9//3/+//6//r/+f/8//3//f/9//3//v/+/////f/+
//7///////7//v8BAAEAAQABAAEAAwAEAAYABgAIAAgACwAOAAsACgAJAAkADQAPAA8A
DwAPABMAEwATABEAFAAVABUAFwAYABgAGAAYABgAGAAXABkAGQAZABsAGQAZABkAGgAa
ABgAGAAXABkAGQAYABUAEQAQAA4ADQAMAA8AEAAPAAsACQAJAAkACAAHAAcABwAGAAUA
AwD///7/AgABAAEAAAAAAAAA///7//v//f/9//r/+v/6//r//P/8//n/+f/4//j/+P/5
//n/+P/3//f/+f/5//n/9//5//n/+f/8//7//P/8//z/+//6//r/+f/3//f/+f/6//r/
+P/6//r//P/7//v/+//6//r/+v/7//z//P/7//v//f////z//P/9//7//v/9//v/+//7
//v/+v/6//v//f/7//v//P/8//7//v/+//z//v/+//7//v/8//z/+//7//7//v/9//z/
+v/7//v/+v/7//3//v/9//z//P/8//v/+f/5//n/+f/7//z//v////3//P/7//v/+f/6
//r/+v/6//r/+v/5//f/9//3//f/+f/6//r/+f/5//f/+v/6//r/+v/4//j/+v/7//v/
+//6//n/+P/3//j/+P/5//v/+f/2//j/+v/6//r/+v/6//r/+v/6//r/+v/6//r/+v/6
//r/+v/4//j/+P/4//r/+v/6//r/+v/6//r/+v/6//r/+v/6//j/+P/4//j/+v/6//r/
+v/6//r/+v/6//r/+v/6//r/+f/4//f/9v/3//j/+f/6//j/+P/4//j/+P/4//j/+P/6
//r/+v/6//j/+P/4//j/+P/4//j/+P/5//r/+//8//z//P/9//3//f/9////AAAAAAAA
AQADAAcABwAEAAQAAgADAAIAAQACAAMABAAGAAgACQAJAAkABwAKAAcABQAFAAIAAAD+
//n/9v/1//X/9//1//X/9f/3//j/+P/4//b/9v/2//b/+f/5//n/+f/4//X/9P/z//P/
8v/y//L/9P/z//L/8v/y//L/8//0//T/9P/z//P/8f/x//D/7f/u/+//8v/z//n/9//u
/+j/5//h/9z/3P/g/+r/+P8EABIALQBJAF4AcwCHAJIAjgB/AGsASwAvAB8AEAD9//b/
8//t/+7/9P/x/+3/6//p/+j/7v/y//P/8f/v/+//8f/z/+//7//x//P/8P/u//H/8//0
//L/8v/y//L/8v/z//P/8//1//X/9f/0//L/8//z//P/8//z//P/9P/2//b/9v/2//X/
9f/1//X/9v/2//f/9//1//P/8//0//b/+P/4//j/9v/1//b/8//z//P/8//y//T/9f/1
//X/+P/4//f/9//2//X/8//y//X/9//3//f/9//3//n/+f/4//j/+f/5//n/+f/4//f/
9//4//j/+f/5//r/+v/7//3//P/8/////f/9//3//f8AAAIABQAGAAQABAAHAAoABgAG
AAYABwALAA0ADQANAAsADwAPAA8AEQAUABUAFQAUABQAEwASABAAEAAQAA8AEAARABIA
FQATABMAEwAUABYAFAAUABMAEgARAA8ACwAMAAwACwALAAkACwALAAkABwAFAAUABQAE
AAMAAwADAAMAAwACAP//+//+//z/+//6//r/+v/5//X/9f/3//f/+P/4//j/+P/5//r/
+P/5//f/9v/1//X/+P/4//j/+f/3//f/9//1//f/9//3//r/+f/2//X/9P/0//T/9f/1
//T/9f/4//r/+P/2//j/+P/6//n/+f/5//j/+P/4//n//P/8//v/+//5//n/9P/y//T/
9v/3//f/+P/5//r/+//4//j/+f/7//j/9//3//b/9//4//n/+P/4//j/+P/4//n/+v/6
//v//P/8//v/+v/4//n/+f/4//b/9//3//X/9//4//n/+f/7//v/+//7//r/+v/7//v/
+f/4//f/9//3//j/+P/4//r/+v/6//n/+f/5//n/+f/7//z//P/7//n/9f/2//T/9//4
//f/+P/2//f/9//3//j/+f/6//v/+//6//r/+//1//b/9v/2//b/9v/2//j/+P/4//j/
+P/4//j/+P/2//b/9v/2//b/9v/2//b/+P/4//j/+P/6//r/+v/6//n/+P/3//b/+P/4
//j/+P/4//j/+P/4//r/+v/6//r/+P/4//j/+P/2//b/9v/2//n/+v/7//z/+f/4//f/
9v/3//j/+f/6//j/+P/4//j/9v/2//b/9v/5//r/+//8//r/+v/6//r/+v/6//r/+v/8
//z//P/8//3//v///wAA///+//7//f/7//v//f/+/wEAAgAEAAcACgAJAAUABAAHAAkA
CQAJAAkACQAJAAoACAAJAAkACQAJAAwACQAHAAYAAgD///z/+//6//v//f/7//n/+f/5
//j/+P/3//b/9P/0//T/9P/2//f/+P/5//f/9f/1//X/9//2//b/9v/4//f/9v/2//X/
9P/0//T/9v/2//X/9f/2//f/9//1//f/9//5//n/9f/1//T/8v/v/+f/4v/i/+T/6P/w
//j/CAAfADsAYAB9AIcAjgCaAJkAgwBjAEcANQAkABMAAAD5//f/+P/4//P/7//v//n/
/v/0/+7/8//x/+3/8f/1//X/8//1//f/+f/2//H/8//0//T/9v/2//b/9v/z//P/8v/x
//L/8//0//T/9P/1//X/9f/1//X/9f/2//f/+P/5//r/+P/3//b/9f/2//b/9//3//n/
9//3//j/+P/6//r/+v/5//n/+//5//f/9//3//b/9P/1//X/9f/4//j/9//3//n/+f/4
//j/9//5//n/+f/3//f/+f/5//b/9v/3//f/+v/7//v/+//7//z//P/9//3//v/+////
/f/8//z///8BAAEAAQABAAAAAAABAAAAAQACAAYACgALAAwADQAPAA8ADwANAAsACQAN
AA0ADQAQABQAFgAXABcAGAAYABgAGAAYABgAFwAWABUAFAAVABcAFwAXABgAFgAUABQA
EwARABEAEAANAA8AEAAQABEADAANAAwACQAJAAcABwAHAAQAAwADAAMAAwADAAIA//8A
AAQAAwADAAEAAAD///3//f/9///////8//z//P/8//r/+v/3//f/+v/6//r/+//7//r/
+f/5//n/+f/5//f/9f/1//X/+P/6//j/+P/4//j/+P/5//n/9f/1//f/+P/4//b/+P/4
//j/9//3//f/+v/6//r/+//8//z/+//7//n/+//4//j/+f/6//r/+f/5//n/+f/5//j/
+P/5//v/+//7//z//P/6//r/+v/4//z//P/8//z/+v/6//n/+f/8//z/+//6//r/+//7
//r/+v/7//v/+f/3//j/+f/5//r/+//8//3/+//6//r/+f/3//b/9f/1//f/+v/8//7/
/f/8//v/+f/6//v//P/9//r/+v/5//f/+v/5//3//v/8//z/+v/6//f/9//2//X/9v/3
//j/+f/3//b/9v/3//v/+P/2//f/+P/5//r/+v/6//r/+v/5//j/9//2//b/9v/2//b/
9//4//n/+v/5//j/9//2//j/+P/4//j/+v/6//r/+v/4//j/+P/4//j/+P/4//j/+P/4
//j/+P/4//j/+P/4//r/+v/6//r/+v/6//r/+v/6//r/+v/6//j/+P/4//j/+v/6//r/
+v/3//b/9f/0//X/9v/3//j/+v/6//r/+v/7//z//f/+//z//P/8//z//f/9//3//f//
/wAAAAAAAAIABQAKAAsABgAGAAcACQAJAAkACQAJAAoADAANAA8ADQALAAkACgAIAAcA
BwAEAP///P/6//j/9v/3//f/9f/3//f/9//4//j/+P/2//b/9v/2//f/9//1//X/9f/z
//X/9f/1//T/9v/2//b/9f/1//b/9//4//b/9v/1//T/9f/1//b/9//1//P/8//z//b/
9//2//f/8P/w/+//7f/q/+T/4P/m/+z/9v/8/wkAIwBAAFkAcQCCAI4AkwCJAG8ATQA3
ACgAEQD0/+3/8f/s/+D/3//h/+P/5f/o/+z/8P/x/+//6f/r//X/9f/z//P/9f/3//T/
8v/1//f/+P/4//j/+P/4//j/+f/5//n/9//3//f/9v/4//n/+f/5//f/9//3//j/+v/6
//r/+v/3//f/9//3//b/9v/3//f/+f/3//f/+P/4//r/+v/6//v/+//9//v/+f/5//n/
+P/6//v/+//7//7//v/9//3//P/7//n/+P/7//3//f/9//3//f///////f/8//z/+//8
//3//f/9//7/AAABAAMAAQACAAIAAwAFAAQABAAHAAUABQAFAAUABwAIAAoACgAKAAoA
DQAQAAsACgAJAAkADAAPABAAEQARABUAFQAVABYAGgAcAB0AHQAeAB4AHgAcABoAGAAV
ABcAGQAbAB8AHQAdAB0AHgAcABoAGgAZABcAFwAWABMAFAAUABMAEwATABUAFQATABMA
EQARABEADQALAAoACQAJAAkACAAFAAMABgAEAAMABAAEAAQAAwD/////AQABAAIAAgAC
AAIAAAAAAP3//f/8//z//P/9//7//v/+/////f/9//3/+//+////AAAEAAMAAAD///7/
/P/8//3//f/9//3///8AAAAA/v8AAAAA/v/9//3//f///wAAAQADAAIAAgABAAEAAwAF
AAIAAgACAAIAAQD/////////////AAAAAAEAAwABAAEAAgACAAAAAAAAAP7/AAAAAAAA
AAACAAIAAQABAAIAAgABAAAAAAABAAEAAAACAAMAAwABAP//AAABAAEA///////////+
//7//////wEAAAD///////8AAAAAAAAAAAAAAAD///3//f/9//3///8AAAAA//////3/
AAAAAAAAAAD+//7//v/////////9//v/+f/3//r/+v/7//3/AQD+//7/AAAAAAAAAAD/
//7//f/8//3//v///wAAAAAAAAAAAAAAAAAAAAAAAAAAAAAAAAAAAAAAAAAAAAD+//7/
/v/+/wAAAAAAAAAA///+//3//P/8//z//P/8//7//v/+//7//v/+//7//v/+//7//v/+
/wAAAAAAAAAAAgACAAIAAgABAAAA///+////AAABAAIAAAAAAAAAAAD+//7//v/+////
AAABAAIAAgADAAMAAwADAAUABgAGAAYABwAJAA0ADwAMAAwADQANAA0ADQANAA0ADQAO
AA4ADgANAAwACwARAA8ADgAOAAkABQABAP7//v/+///////9//3//f/9/wAAAAAAAP7/
AAAAAAAAAQD+//3//P/7//v/+//7//v/+P/4//j/+P/5//j/+P/4//j/+f/6//r/+P/3
//f/+P/7//v/+f/5//f/+f/5//f/+f/8//z/+f/1/+z/5P/m/+z/7v/2/wYAEwApAEAA
WQBzAIYAjACNAIcAcwBbAEUAMgAbAAAA9f/3//j/9v/1//P/8f/x//L/8v/2//n/9//z
/+//8f/7//v/+//9/////P/5//v//P/8//r/+v/6//r/+v/7//v/+//8//3//v/+//3/
/f/8//v/+//7//v//P/8//z//P/8//v/+//7//v//v/+///////9//v/+//8//r//P/8
//z//P/9/wAA///////////+////AQACAAMAAQAAAP7//f/7//v/+v/6//z///8AAAEA
/////wEAAQAAAAAAAQABAAIAAwADAAMAAwAEAAQABQAFAAYABgAHAAUABAAEAAcABwAH
AAcABwAHAAgACgAKAAoACgANABAAEAAQABAAEQAQABEAEAAPABAAFQAWABcAFQAYABkA
GQAZABoAGgAaABsAHAAdAB0AGwAbABsAHQAbABsAGwAcABoAGAAYABcAGAAZABkAFwAW
ABYAFQAVABIAEwASAA8AEAAPABAAEQAMAAsACwALAAsACwAKAAcAAwAGAAQAAwACAAIA
AgABAAIAAwAGAAcABQAEAAMAAgAAAAAA/f/9//z//P/8//3/+//6//n/+f/7//3/////
//7//f/8//7/AAD+//7//v/8//z//f/9//v/+//9//7/AAD+/wAAAAD///3//P/7//7/
/v/+////AAAAAP///////wEA/v/+/wEAAgACAAEA///////////8//z//f//////AQAE
AAYABAACAAAA/P///wAAAQACAAEAAAD+//3/AAAAAP///v/+///////+//7///////3/
//8AAAEAAQD///////////z//P/9//3//f/8//v/+//6//r/+f/4//v//P/9//3/////
///////+//7//f/7//v/+f/8//z/+v/6//j/+P/5//v//P/9/////////////P/6//n/
+f/9//z//P/8//z//P/8//r/+v/6//r/+P/4//j/+P/5//r/+//8//3//v///wAA///+
//3//P/8//z//P/8//r/+v/6//r/+v/6//r/+v/6//r/+v/6//z//P/8//z/+v/6//r/
+v/8//z//P/8//r/+v/6//r/+v/6//r/+v/8//z//P/8//7//v/+//7//f/8//v/+v/6
//r/+v/6//z//P/8//z/+v/6//r/+v/7//z//f/+//3//P/7//r//P/8//z//P/8//z/
/P/8//r/+//7//v//P///wEAAgACAAMABQAJAAkABgAGAAcACQAJAAkACQAIAAcABwAG
AAgACQAKAAsADAAJAAcABgAAAP3/+v/4//f/+P/6//v/9//3//f/9//6//r/+v/4//b/
9v/2//f/9f/1//X/9f/1//X/9f/1//b/9v/2//b/8//y//L/8v/0//X/9v/2//X/8//y
//L/9f/1//P/8//x//P/8//x/+//8v/y/+f/3f/e/+D/5P/u//r/AAAUADkAWQBuAH8A
iQCQAJAAgwBtAFEAOQAnABYABQD8//f/8//0//j/+f/1//H/8//2//b/8v/v//H/8//1
//X/8//z//H/8//1//L/7//x//L/8v/z//T/9f/2//P/8//y//H/8//z//P/8v/y//P/
8//z//X/9f/1//b/9v/2//b/9v/z//P/8//z//X/9v/4//n/9//1//X/9v/1//b/9f/0
//b/9//6//n/9//1//P/8P/x//P/9P/1//j/+P/3//f/+f/5//j/+P/5//v/+//7//b/
9f/2//X/9v/4//v//f/9//3//P/7//n/+v/6//v//f/+//7////9//z//P///wEAAQAB
AAEAAgAEAAcACAAGAAQABQAGAAUABgAHAAkADQAPAA8ADwANABEAEQARABEAFAAVABUA
FgAYABkAGgAaABoAGgAZABYAFQAUABUAFwAXABcAGAAaABgAGAAXABcAFwAWABMAFAAU
ABMAEwAPABEAEQAPAA8ADQANAA0ABwAFAAQAAwAEAAUABQADAAMABgAEAAMAAQAAAP//
/f/+////AgADAAEAAAD///7//f/8//j/9//6//z//v8BAAAA/v/8//v/+P/3//b/8//0
//X/9v/6//j/9v/2//b/+f/6//z//f/6//n/+v/6//r/+P/6//r//P/7//v/+//6//r/
+v/7//z//P/7//v/+//9//r/+v/9//7//v/9//3//f/9//3/+v/6//v//f/7//v//P/8
//z//P/8//r//P/8//z//P/6//r/+f/5//z//P/7//r//P/9//3//P/6//v/+//5//n/
+v/7//v/+v/5//j/9//3//j/+v/7//n/+P/3//f/+f/6//r/+v/8//z//P/7//r/+f/4
//f/+f/6//r/+f/5//f/+v/6//j/+P/2//b/+f/7//z//f/8//v/+v/5//n/+P/4//n/
+//6//b/9v/2//b/9v/4//j/+P/4//r/+v/6//r/+v/6//r/+v/6//r/+v/6//n/+P/3
//b/9//4//n/+v/4//j/+P/4//r/+v/6//r/+P/4//j/+P/4//j/+P/4//r/+v/6//r/
+v/6//r/+v/4//j/+P/4//r/+v/6//r/+P/4//j/+P/6//r/+v/6//j/+P/4//j/+f/6
//v//P/+//7//v/+//z//P/8//3/////////AQAAAAAAAAABAAUACQAJAAYABAAFAAcA
BwAJAAkACQAJAAwADAANAA0ADAALAA0ACQAHAAYAAgD///z/+v/4//j/9//3//X/9f/2
//f/+f/6//r/+P/4//j/+P/5//n/+f/3//f/9f/1//f/9//2//b/9v/2//X/9P/0//T/
9P/1//T/9P/0//P/8//0//X/9f/1//X/9f/3//f/8//3//j/9P/v/+n/4v/e/+L/5v/q
//T/BAAVACsARABdAHMAgACIAIkAgQBpAEkAMwAgAAcA8P/n/+n/7P/o/+H/4f/l/+X/
5P/m/+z/7f/t/+3/7//x//H/9f/z//X/9//0//L/9f/3//j/9//2//X/9P/0//X/9f/1
//b/9//4//j/9v/3//f/9//3//f/9//4//b/9v/2//b/9v/3//j/+f/4//j/+f/5//n/
9//3//j/+v/8//z//P/6//n/+v/3//r/+//8//z/+v/7//v/+//7//r/+P/3//j/+f/5
//r/+v/7//r/+f/5//n/+//7//r/+v/7//v//v/////////9//7//v//////AAAAAAEA
AwACAAIABQADAAMAAwADAAUABgAIAAgACAAIAAsADgAMAAwADAANAA0ADwAPAA8ADwAT
ABMAEwARABQAFQAVABYAGAAZABoAGQAYABcAFQAXABcAFwAZABoAGwAcAB4AHAAaABoA
GQAZABkAGAAVABIAEgARABEADQAPAA8ADQALAAkACQAJAAgABwAHAAcABQAFAAQAAQD/
/wIAAAD//wAAAAAAAP//+//7//3//f/+//7//v/+//7//v/7//v/+v/6//r/+//8//z/
/P/9//3//f/9//v/+f/5//n//P/+//z//P/8//n/+P/4//f/9//5//3/AAD///z//f/8
//7//f/9//3//v/+//7////+//7//f/9//3////8//z//f/+//7//f/9//3//f/9//z/
/P/9/////////wAAAAAAAAAAAAD+//7//v/+//7/AAAAAP////8CAAIAAQAAAP3//f/8
//r//P/9//3/+//7//z//f/9//v/+//7//v/+//8//7////9//z/+//7//v//P/8//z/
/P/8//z/+//5//n/+f/5//v//P/8//v//f/7//7//v/9//z/+f/4//r/+//7//v//f/9
//3//f/9//z//P/9////AAD+//3//P/7//r/+P/4//j/+P/6//r/+v/6//r/+v/6//r/
/P/8//z//P/6//r/+v/6//z//P/8//z/+//6//n/+P/5//r/+//8//n/+P/3//b/9//4
//n/+v/8//z//P/8//v/+v/5//j/+P/4//j/+P/6//r/+v/6//r/+v/6//r/+v/6//r/
+v/6//r/+v/6//r/+v/6//r//P/8//z//P/6//r/+v/6//7///8AAAEAAgACAAEAAAD/
/wEABQAFAAIAAgADAAUABgAHAAgACQAJAAoACgALAAkACQAJAAwACwAJAAgABAABAP7/
/P/6//j/+f/5//f/9//3//f/+P/4//j/9v/2//j/+P/5//n/+f/5//n/9//3//f/9//2
//b/9v/2//X/8//y//H/8P/y//T/9f/2//f/9//4//n/+f/3//f/9//4//f/9P/z//L/
7v/v/+//6P/i/+D/5P/s//D/9v8DAB0AOABTAG8AggCKAI0AiQB3AFsAQQAuABsAAgD1
//P/7v/s/+3/7f/t/+//8P/u/+7/7//v/+//8f/x//H/8//z//X/9//0//H/8//0//T/
9P/0//T/9P/2//f/9//3//X/8//x/+7/8f/z//T/9f/z//P/8//0//T/9P/0//T/9f/1
//X/9f/0//T/9f/1//f/9f/1//b/9v/4//j/+P/2//X/9v/z//T/9f/2//b/9v/3//f/
9//2//b/9f/1//f/9//2//b/9//5//n/+f/2//X/9v/1//b/9v/3//f/+v/7//v/+//5
//r/+v/7//3//v/+///////+//7/AQD+//3//P/7//7/AAADAAQAAgACAAUACAAGAAYA
BgAHAAkACwALAAsACwAPAA8ADwARABQAFQAVABMAFAAUABQAFgAWABYAFQATABMAEwAV
ABcAFwAXABgAGAAWABYAFQAXABcAFgATABAAEAAPAA8ADQAPAA8ADQAJAAcABwAHAAUA
BQAGAAcABwAHAAYAAwAAAAIA///9//7//v/+//3/+//7//3//f/6//r/+v/6//z//P/5
//n//P/8//z//f/7//r/+f/5//v/+//7//n/9//3//f/+v/4//b/9v/2//j/+P/5//n/
+f/5//v//P/6//j/+v/6//j/9//3//f/+v/6//r/+//6//r/+f/5//r//f/7//z//P/8
//v/+f/7//v/+//7//r/+v/7//3/+v/5//n/+P/5//r/+//6//r/+v/6//r/+//8//z/
/f/7//r/+P/2//j/+f/5//j/+f/7//z/+//5//r/+//7//v/+//7//v/+v/6//v/+//7
//r/+f/5//n/+v/6//r/+f/4//f/9f/4//n/+v/7//r/+v/5//f/+f/3//r/+v/6//r/
+P/4//f/9//2//X/+P/5//r/+//5//j/+P/5//X/9v/4//j/+P/4//j/9v/2//b/9v/5
//r/+//8//v/+v/5//j/+P/4//j/+P/4//j/+P/4//b/9v/2//b/+P/4//j/+P/6//r/
+v/6//n/+P/3//b/+f/6//v//P/5//j/9//2//f/+P/5//r/+P/4//j/+P/2//b/9v/2
//f/+P/5//r/+f/4//f/9v/2//b/9v/2//f/+P/5//r/+f/4//f/9v/3//j/+f/6//z/
/P/8//z//v/+//7//v/8//z//f/9//v/+//9//7///8AAAIABQAJAAkABgAGAAUABwAH
AAcABQAFAAUABgAIAAkACQAJAAgACgAGAAMAAwAAAP7//P/8//r/+v/7//n/9//3//f/
9//4//j/+P/2//b/9v/2//b/9f/0//P/9P/z//T/9f/2//b/9//4//X/8//x//D/8f/y
//T/9v/1//T/8v/x//X/9//4//f/9v/1//b/9f/z//n/+P/y/+3/4//g/+L/5P/o//D/
/v8UADMAUQBoAH0AiQCOAJAAiQBxAFcAQwAxABwABwD8//v//f/4//T/9//5//H/8//+
//r/7P/r//H/8f/z//X/9f/z//H/8//1//L/8f/z//T/9P/2//b/9v/2//X/9f/0//P/
8f/x//H/8P/x//P/9P/1//P/8//z//T/9P/0//T/9P/z//P/8//z//b/9v/3//f/9f/z
//P/9P/z//T/8//y//P/8//1//P/9f/1//X/9P/0//X/9f/1//T/9P/z//P/9f/1//T/
9P/1//f/9//3//X/9f/3//f/9P/0//X/9f/3//n/+v/7//r/+v/5//n/+f/6//r/+//9
//z//P///////////////f/+/wAAAAD+//7/AQAEAAMABAAFAAcACQALAAsACwANABEA
EQARAA4AEAAQAA8AEQASABIAEgATABQAFQAVABMAEwATABUAFQAVABUAFgAWABQAFAAT
ABMAEwASAA8ADgAOAA0ADQALAA0ADQALAAcABQAFAAUAAwADAAQABQACAAEA///7//r/
/v/9//3//v/+//7//f/5//n/+//7//r/+v/6//r/+v/6//f/9//5//r/+//9//r/+P/2
//X/9v/3//j/9//2//X/9P/2//b/9P/0//T/9f/2//j/+f/1//X/9//4//b/9P/2//b/
9v/1//X/9f/2//b/9v/3//j/+P/3//f/+f/7//j/+P/5//r/+v/5//f/9//3//f/9v/2
//f/+f/6//v//f/+//v/+v/5//b/+P/4//j/+P/6//r/+f/5//r/+v/5//j/+P/5//n/
+P/2//f/9//1//j/+v/8//3/+v/5//j/9//4//j/+f/5//v/+v/5//n/9//4//j/+P/4
//j/+P/3//X/9f/1//X/9//4//j/9//3//X/+P/4//b/9v/0//T/9v/3//f/9//3//f/
9//3//X/9P/0//X/9//2//T/9v/2//b/9v/4//j/+P/4//b/9v/2//b/9v/2//b/9v/4
//j/+P/4//j/+P/4//j/9//2//X/9P/2//b/9v/2//T/9P/0//T/9f/2//f/+P/3//b/
9f/0//T/9P/0//T/9v/2//b/9v/0//T/9P/0//X/9v/3//j/9v/2//b/9v/2//b/9v/2
//j/+P/4//j/+v/6//r/+v/6//r/+v/6//n/+P/3//b/+f/6//v//P/+/wAAAgAEAAMA
AgABAA==
         </WaveFormData>
      </LeadData>
      <LeadData>
         <LeadByteCountTotal>10000</LeadByteCountTotal>
         <LeadTimeOffset>0</LeadTimeOffset>
         <LeadSampleCountTotal>5000</LeadSampleCountTotal>
         <LeadAmplitudeUnitsPerBit>4.88</LeadAmplitudeUnitsPerBit>
         <LeadAmplitudeUnits>��V</LeadAmplitudeUnits>
         <LeadHighLimit>2147483647</LeadHighLimit>
         <LeadLowLimit>268435456</LeadLowLimit>
         <LeadID>II</LeadID>
         <LeadOffsetFirstSample>0</LeadOffsetFirstSample>
         <FirstSampleBaseline>0</FirstSampleBaseline>
         <LeadSampleSize>2</LeadSampleSize>
         <LeadOff>FALSE</LeadOff>
         <BaselineSway>FALSE</BaselineSway>
         <ExcessiveACNoise>FALSE</ExcessiveACNoise>
         <MuscleNoise>FALSE</MuscleNoise>
         <LeadDataCRC32>705259749</LeadDataCRC32>
         <WaveFormData>
AgACAAIAAgD///7//f/8//z//P/8//z//P/8//z//P/+//7//v/+//z//P/8//z//P/8
//z//P/7//r/+f/4//n/+v/7//z/+v/6//r/+v/8//7/AAACAAEAAAD///7//P/8//z/
/P///wAAAQACAAQABAAEAAQABQAGAAcACAAIAAgACQAKAAgACQAKAAsADgAPAA8ADQAN
AA8ADwAOAAwACgAIAAQABgAIAAgACQAMAA0ADQAMAAcABgAEAAEAAgAAAP3/+//5//j/
9v/0//X/9//4//r/+P/3//f/9//1//X/9f/1//j/+P/4//f/9f/0//P/8//1//b/9v/1
//P/9P/0//P/8f/x//D/8P/0//X/9v/3//b/9P/z//L/+P/2//T/9P/0//T/9P/2//T/
9v///wkADwAUABoAJwA3AEUAVABvAIkAjAB3AFIAKgATAAYAAAD6//v/+//7//b/7v/r
/+z/9v/+//3//f8BAAMABQADAAEAAwACAP7//f/7//n/+//7//3//f/7//r/+v/5//r/
/P/+/wAA/v/8//n/9//4//v/+v/7//r/+v/4//r/+v/6//r/+v/8//v/+//7//j/+f/4
//j/+v/8//z//v/8//3//f/+//7//v/+//7/+//7//v/+//6//r/+v/6//z//P/7//v/
+v/7//v/+//7//3//f/9//3//f/9//7//P/8//z//f8BAAEAAQAAAAIAAwADAAQAAwAD
AAIAAwAFAAUABwAHAAUABwAHAAcABwAJAAsACwANAA0ADwASABAADwAPABAAEgAUABcA
GAAYABgAGwAcABsAHQAdABsAHQAfAB8AHwAhACEAHwAhACMAIgAiACIAIAAgACAAIAAi
ACIAIgAhACIAIgAhACAAGwAaABkAFgAXABkAGgAaABYAFAASABIAEwATABMAEwARABEA
EAAOABAAEAAQAA4ADQAOABEAEAANAAsACgAIAAoACwALAAsACQAHAAYABgAHAAcABwAH
AAkABwAGAAYABgAHAAcABwAIAAoACwANAA8ADQANAA0ACgAJAAkACAAJAAkACQAKAAwA
DAAMAA4ADAAMAAwADQAMAAwACwAKAAoACgALAAsADAANAA4ADwANAA0ADQAOABAADwAO
AA0ADAAMAAsADAAMAAwADAAMAAsACwALAAsACwALAAsACwAJAAkACAAIAAoACgAKAAgA
BgAGAAcABwAIAAkACgAJAAoACQAIAAcABAAEAAQABAAFAAMABgAHAAUABAAEAAQABAAE
AAMAAwACAAIAAgABAAEAAAAAAAAA/v/9//z//P/////////////////+//7//f/9//3/
/P/8//z//P/8//z//P/8//z/+//2//r/+//8//3//v/8//z//P/8//7//v/+//7//P/8
//z//P/8//z//P/8//z//P/8//z/+v/6//r/+v/7//z//f/+//z//P/8//z//v/+//7/
/v/+//7//v/+//z//P/8//z/+v/6//r/+v/8//z//P/8//z//P/8//z//v/+//7//v/8
//z//P/8//7//v/+//7///8AAAEAAgADAAQABQAGAAYABgAGAAgACAAJAAoACgAJAAoA
CwAMAA8ADwANAAsADAALAAkABgACAAAA/P/8////AAACAAYABQAFAAQAAQADAAIAAAAA
APv/9//0//L/9P/z//L/8v/z//P/9P/0//P/8//z//P/8//z//P/9P/y//L/8f/x//D/
7//v/+//8P/w/+//7//w//D/7//v/+//7v/u//H/8P/v/+7/7f/t/+7/7//w//b/9P/u
/+7/8P/w//D/9v8AAAsAFwAhACoANgBBAFEAYwB8AIsAgQBeADcAGAAAAPP/7P/q/+z/
6f/h/9v/3v/m/+3/8P/y//T/9//5//v/+f/3//X/8//z//D/8f/x//D/7//x//H/8//z
//L/8v/z//P/8f/w/+//7v/v//D/8P/x/+//8f/v/+//7v/u/+z/7v/v//D/8f/y//D/
7//v/+//8f/z//P/9P/y//L/8P/w//D/8f/x//L/8P/w//D/8P/v/+//7//v//L/8v/y
//L/8//0//T/9f/z//P/8v/x//P/9f/1//X/9f/1//X/9v/0//T/9P/1//n/+f/5//j/
9//3//b/9v/3//n/+v/9//v/+//9//3//f///////////wEAAwADAAMAAwAFAAgABgAF
AAUABgAHAAgACgAKAAwADAAPABAAEAARABAADQALAA0ADQANAA0ADQALAA0ADwAOAA4A
DgAOAA4ADgAOAA8AEAARABEADwAOAAwACgAIAAgACAAGAAYABwAHAAYABAACAAAAAAD/
/////////wEAAQAAAP7//f/8//v/+P/3//j/+//6//n/9//2//T/9v/3//f/9//4//f/
9//4//f/9//3//f/+f/3//b/9v/1//X/9P/z//X/9v/2//f/9//1//X/9f/1//X/9v/2
//f/9//3//j/+P/4//j/+v/5//r/+//9//v//P/8//z/+//6//r/+f/5//n/+f/5//v/
+//7//z//f/9//3//f/8//z/+//8//n/+P/3//b/9v/3//j/+f/3//f/9//3//j/+f/5
//r/+P/4//j/9v/4//j/+f/5//j/9//2//P/8//z//P/8//1//b/9//4//b/8//1//X/
9f/0//T/9P/2//b/9f/1//X/9v/3//f/9//2//b/9v/2//X/9P/0//L/8f/w/+//8v/z
//P/9P/3//f/9//2//b/9v/2//b/9P/0//T/9P/v/+7/8P/y//L/8v/y//T/9P/0//T/
9v/2//b/9v/2//b/9v/2//X/9P/z//L/9P/0//T/9P/2//b/9v/2//T/9P/0//T/9P/0
//T/9P/y//L/8v/y//P/9P/1//b/9f/0//P/8v/y//L/8v/y//P/9P/1//b/9P/0//T/
9P/y//L/8v/y//T/9P/0//T/9P/0//T/9P/3//j/+f/6//j/+P/4//j/+v/6//r/+v/8
//z//P/8//3//v///wAA/v/+//7/AAAAAAEAAgACAAUABgAHAAgABwAHAAUAAwAFAAUA
BAACAP7//P/4//j/+v/6//v//v8BAAEAAAD9//z/+v/3//b/9v/z//H/8P/y//H/8P/w
/+//7f/s/+r/6//r/+v/6//s/+3/7v/w//D/8P/v/+//7v/t/+3/7f/t/+z/6v/p/+r/
6v/p/+n/6v/q/+v/7//v/+//7//v/+z/7P/s/+z/7v/u/+z/7P/u/+7/7v/0/wAACQAN
ABEAHAAoADUASQBhAG4AeQB9AG4ARQAcAAQA8//k/9r/2v/b/9f/1//a/97/5//u//T/
9v/z//P/8//x//H/8f/v/+//7v/u/+//7//v/+3/7f/v/+//7v/u/+//7//u/+7/7v/u
/+//8P/w//H/7//x/+//7//u/+7/7P/u/+//8P/x//L/8f/v/+7/7f/v//H/8f/y//T/
9P/y//L/8v/z//P/9P/0//T/9P/0//L/8f/w/+//8P/w//D/8P/y//L/8f/x//T/9f/1
//X/8//1//X/9f/x//H/8f/y//T/9P/0//X/9f/1//X/9P/2//f/9//4//r/+//7//3/
+//7//3//f/9//////////z//f/+//3//v///wIABgAHAAcACAAKAAgACAAJAAgABgAG
AAkACgAMAA8AEAAPAA0ADwAPAA8ADwAPAA0ADwAPAA4ADgAOAA8AEAARABIAEQAQAA8A
DQAMAAwACwAKAAoACgAKAAgABgAHAAcABgAGAAQAAgACAAAA///+//3/AAABAAEAAAAA
AAAAAAD+//v/+v/7//j/+P/3//f/9v/4//n/+f/5//j/9f/z//L/9f/1//X/9f/5//f/
9v/2//T/9f/1//X/9f/2//b/9//1//P/8//z//T/9f/3//j/+P/3//b/9v/2//b/9v/4
//j/+P/4//n/+//8//z//P/6//r/+//7//r/+f/4//f/+f/5//n/+v/8//v/+v/5//v/
/P/8//7/+v/6//r/+v/3//f/9//3//f/9//3//f/9//3//b/9v/3//j/+f/4//f/9v/2
//X/9//3//f/9f/3//f/9//3//n/+v/7//z/+P/z//P/8f/v/+7/7v/u//D/8v/z//X/
9//4//n/+f/3//b/9v/2//X/8//x//D/8f/x//H/8f/y//P/8//0//P/8//z//L/8v/y
//L/8v/x//D/7//u//X/8P/w//H/8v/z//T/8v/y//L/8v/0//T/9P/0//L/8P/u/+z/
7v/w//L/9P/z//L/8f/w//D/8P/w//D/8v/y//L/8v/0//T/9P/0//P/8v/x//D/8v/y
//L/8v/z//T/9f/2//T/9P/0//T/8v/y//L/8v/y//L/8v/y//D/8P/w//D/8P/w//D/
8P/y//L/8v/y//T/9P/0//T/9f/2//f/+P/4//j/+P/4//r/+v/6//r//P/+//7////+
//7///8AAAQABgAIAAkABQABAAEA//8AAP7//P/6//f/+P/7//z//P/+//7//f/8//n/
+P/2//H/8P/u/+v/5//m/+b/5f/m/+j/6//t/+3/7P/q/+n/6f/p/+n/6f/n/+j/6P/o
/+n/6f/o/+f/6f/p/+r/6v/p/+n/6v/q/+n/6f/p/+j/6P/r/+v/6//p/+n/6P/o/+j/
6P/o/+j/5v/o/+j/6v/q/+j/6v/z//v/AQAKABQAIQArADsATgBlAHsAfABjADwAGAAD
AAAA+v/s/+v/8//v/+D/1v/X/+D/5v/q/+//8//5//n/8//x//P/9f/y//D/7//t/+v/
6//r/+3/7f/s/+z/7f/t/+r/6v/q/+r/6//s/+z/7f/t/+//7f/t/+3/7P/p/+r/7P/s
/+z/7P/q/+n/6f/p/+v/7f/t/+7/7P/s/+r/6v/q/+v/6//s/+7/7v/u/+7/7//v/+//
7//y//L/8v/y//H/8P/u/+3/7P/t/+3/7f/u//H/8v/z//P/8//z//T/8v/y//L/8//0
//P/8v/w//H/8//0//b/9P/1//X/9//3//f/+f/5//n/+//7//v/+//9///////+//3/
/v8AAAAA/////wAAAwAEAAYABgAGAAYACQAKAAwADwAQAA8ADQAPAA8ADwAMAAsACAAJ
AAwADAANAA4ADAAMAAwADAAMAAwADAALAAoACgAJAAgACAAIAAgABgAGAAcABwAGAAIA
AAD+//7/+//7//v/+//8//3//f/8//r/+v/6//j/9v/2//j/9v/4//f/9//2//b/9//3
//f/9f/z//L/8v/1//X/9f/1//X/8//y//L/8v/z//P/8//2//j/+f/7//r/9//2//X/
8//z//T/9P/1//X/9f/2//j/+P/4//r/+P/4//j/+f/8//7///8AAP///v/+//3//f/9
//3//f////////8AAP7//f/8//v/+//8//z//v/6//r/+v/6//v/+//7//v/+//7//v/
+//9//3//P/8//v/+v/5//b/+f/6//z//f/7//v/+//5//v/+//7//v/+v/6//r/+v/8
//n/+//7//n/+P/4//j/+v/6//n/+f/4//j/+P/3//f/9v/2//b/9//3//f/+P/3//f/
9//3//X/9f/0//T/9f/1//X/9P/y//L/8v/y//L/8v/y//L/+f/4//j/+P/4//j/+P/3
//b/9f/0//b/9v/2//b/9v/2//b/9v/1//T/8//y//T/9P/0//T/9v/2//b/9v/0//T/
9P/0//L/8v/y//L/9P/0//T/9P/0//T/9P/0//T/9P/0//T/9f/2//f/+P/2//T/8v/w
//L/9P/2//j/+P/4//j/+P/3//b/9f/0//X/9v/3//j/+v/6//r/+v/6//r/+v/6//v/
/P/9//7/AAAAAAIAAgADAAQABAAFAAUABQAFAAUABgAFAAQABwAHAAYABAACAP7/+v/6
//z/+v/7//7///8AAAAA/v/+//r/9//2//T/8f/v/+7/7v/s/+r/6f/p/+r/7P/t/+3/
6//r/+v/6//t/+3/7v/u/+7/7f/t/+z/6f/p/+n/6v/r/+v/7P/u/+7/7f/t/+3/6//q
/+z/6//t/+3/7f/s/+7/7v/u/+7/7P/q/+z/7P/o/+j/7P/2////BQANABgAIgArADcA
RwBaAG0AfQCAAG0ARAAeAAkAAADw/+L/4//n/+f/5P/i/+P/5v/u//D/8f/3//v/9//z
//H/8f/1//b/9//3//b/9f/0//P/9P/z//L/8v/z//P/9P/0//T/9P/2//b/9f/1//X/
9//1//X/9v/2//T/9v/0//T/9P/0//T/8//z//P/9f/3//f/+P/2//b/9P/0//b/9//3
//j/9v/2//b/9v/3//f/9//3//r/+v/6//r/+f/4//b/9f/0//X/9f/1//b/+f/6//v/
+f/5//n/+v/6//r/+v/7//v/+//7//r//P/9//3//v/8//3//f////////8BAAEAAwAF
AAUABQACAAMABAADAAUABQAHAAoACAAHAAcACAAHAAgACgAKAAwADAAPABAADwARABEA
DwAPABEAEQARABIAEwASABUAEwASABIAEgASABIAEgASABAAEAAQAA8ADgAOAA0ADAAM
AAwADAAKAAgACQAJAAgACQAIAAcACAAFAAUABQAFAAUABQAEAAIA///+//3/+v/7//z/
///+/wAA//////7//f/9//z/+//7//n/+P/4//f/9//3//f/+f/3//b/9v/4//v//f//
//3//P/6//n/+v/5//r/+//5//n/+v/6//3//f/9//7//P/8//z//v/6//r/+v/7//3/
/v/+//7/AAAAAAEAAQABAAEAAQABAAIAAwAEAAYABQADAAEA/////wAAAAACAAMABAAF
AAYAAgABAAAA//////////////3//f/8//z///8AAAEAAAD///7//v/9//v/+//7//n/
/f/9//3//f/8//z//P/8//7/+//9//3//f/8//z//P/5//j/9v/1//j/+v/8//3////+
//7//v/9//v/+f/4//v/+//7//v/+//7//r/+v/7//v/+//6//z//P/8//z/+v/6//r/
+v/9//z/+v/8//z//P/8//r/+v/6//r/+f/4//f/9v/5//r/+//8//3//v///wAA/v/+
//7//v/8//z//P/8//r/+v/6//r//P/8//z//P/8//z//P/8//r/+v/6//r//P/8//z/
/P/8//z//P/8//z//P/8//z/+v/6//r/+v/6//r/+v/6//v//P/9//7//P/8//z//P/6
//r/+v/6//z//P/8//z/+v/6//r/+v/9//7///8AAAAAAAAAAAAAAgACAAIAAgADAAQA
BQAGAAQABAAGAAYACQAKAAoACwALAAsACwALAA0ACwAJAAsACgAIAAUAAgAAAPz//P/+
/wEAAwAHAAkABgAEAAAA/v/+//v/+v/4//b/9f/1//b/8//y//L/8//0//b/9//3//f/
9//3//f/9v/1//X/9P/2//X/9f/0//P/8//z//T/9P/z//P/9P/2//X/9f/1//T/9P/3
//f/9v/1//T/8v/y//L/8v/y//L/9P/2//b/9v/6/wIADAAVAB0AIQAsAEAAUQBdAG0A
fACFAHsAXgA3ABgAAgDx/+b/5P/m/9//2//j/+7/8v/1//j//P/8//v/+//5//n//f8B
AP//+f/2//X/9f/0//P/9f/1//f/9//5//r//P/9//v/+v/5//j/+v/6//n/+f/4//n/
9v/1//f/+P/3//r/+v/6//r/+v/4//f/9//3//r//f/+/wAA/f/8//n/+P/6//v/+//8
//7//v/+//7//P/7//r/+f/6//r/+v/6//z//P/7//v//P/9//3//f/7//3//f/9//n/
+f/5//r//f/+////AQACAAEAAAD+/wAAAQABAAIAAgADAAMABQACAAEAAgABAAQABwAI
AAkACQALAA0ADQAMAAsADAAOAA8ADwAQABIAEgASABMAEgAUABQAFwAYABcAGQAZABcA
GAAbABwAHQAbABsAGQAbABkAGAAYABgAGgAaABoAGgAYABgAGAAXABgAGAAXABYAFgAW
ABYAFAASABMAEwASABIAEAAOAA4ADAALAAoACQALAAsACgAIAAoACgAKAAgABQAEAAUA
AgAFAAUABgAGAAUABQAEAAMAAgD///3//P/+////AAABAAUAAwACAAIAAAD///3/+//8
//7///8BAAMAAQABAAEAAwADAAQABAAHAAcABwAIAAcABgAFAAYAAwACAAEAAQADAAQA
BAAEAAQABAAFAAUABgAHAAgACQAIAAcABgAGAAQAAwACAAEAAQACAAIABAAEAAQABAAE
AAUABQAFAAUABQAFAAUABQACAAEA///+////AAABAAAAAgACAAMAAwABAAEAAQD//wEA
AQABAAEA/v/+//7//v8AAP3//////wEAAAAAAAAA/v/+//3//f/+/wAAAgADAAIAAAD/
//7//v/9//z//P/9//3//f/9//3//f/8//z//v///wAAAAD///7//f/8//3//v///wAA
AQAAAAAA/f/8//v/+v/7//z//f/+//7//v/+//7/AAAAAAAAAAD+//7//v/+//z//P/8
//z//v/+//7//v/+//7//v/+////AAABAAIAAQAAAP///v/8//z//P/8//3//v///wAA
/v/+//7//v/8//z//P/8//7//v/+//7//P/8//z//P/9//7///8AAP7//v/+//7/AQAC
AAMABAAHAAgACQAKAAcABgAFAAQACAAKAA0AEAAPAA8ADwAPABAAEQARAA8ADwARABEA
EAAOAAwACgAGAAQABgAGAAcACwANAA4ADgAKAAgABQABAP7//P/5//f/+P/4//f/9v/4
//n/+f/6//r/+f/5//n/+//7//v/+//7//r/+f/3//X/9P/z//P/9P/2//f/9//3//j/
+P/3//X/9f/0//T/9v/1//T/8//2//b/9//4//j/9v/8//7/+P/0//D/7P/u//j/AQAH
ABEAHgAmAC8ANwBJAGAAeQCHAIQAbwBIACIADQAGAP7/9v/1//n//f/2/+b/5f/y//j/
9v/7/wMAAwABAP//+//7//v//P/7//v/+v/5//f/9//5//n/9v/2//f/9//3//j/+f/6
//j/+P/3//f/9f/3//X/9f/3//j/9//6//j/+P/4//j/+P/3//f/9//3//n/+f/6//j/
+P/2//b/9v/3//f/+P/2//b/9v/2//j/+f/6//v//P/8//z//P/6//r/+f/5//z//f/9
//3//P/9//z/+//7//v/+//8//z//P/8//3/AAABAAIAAgAAAAEAAQACAAIAAwADAAUA
BwAHAAkACQAIAAkACAAHAAcACQALAAsADQANAA8AEgAQAA8ADwAQAA8AEAASABIAEgAS
ABUAFgAVABcAFwAVABYAGQAaABsAGQAZABcAGQAZABgAGAAYABgAGAAYABgAGQAaABsA
GwAaABoAGQAYABQAFAAUABIAEQARABAADgAMAAoACAAIAAkACQAJAAkACQAJAAgABgAG
AAYABgAEAAQABAAGAAQAAgABAAEAAAABAAMABAAFAAMAAQAAAAAAAQABAAEAAQAEAAMA
AwAEAAIAAwADAAMAAQACAAIAAwADAAEAAQABAAEAAQACAAIABAAFAAYACAAHAAYABQAG
AAYABgAGAAcABwAIAAgACAAIAAgACQAJAAkACQAJAAkABwAHAAcACAAKAAkACAAHAAcA
CAAIAAoABwAGAAUABAAEAAUABgAHAAUABQAFAAUABwAHAAYABgAEAAQABAACAAEAAAAA
AP//AQABAAEA//8DAAMAAwADAAAAAAAAAAAAAAD9//////8AAAAAAQACAAEAAAD+//3/
//8AAAEAAQD///7//v/+/wAA///+//7/AAABAAIAAwAAAP///f/8//////////7//v/+
//7//v/+//7//v/+////AAAAAP///v/9//z//P/8//z//P/+//7//v/+/wAAAAAAAAAA
///+//3//P/8//z//P/8//7//v/+//7//v/+//7//v/+//7//v/+//3//P/7//r/+//8
//3//v/+//7//v/+//z//P/8//z//v/+//7//v/8//z//P/8//z//P/8//z//P/8//z/
/P/9//7///8AAAIAAgACAAIAAwAEAAUABgAGAAYABgAGAAcACgALAA0ADAAMAA0ADgAP
ABAAEQARABEADwARABEAEgAQAA4ADAAIAAgACgAKAAgACgAKAAkACwAJAAkACAADAAIA
AAD9//3//P/8//v/9//2//b/9f/2//b/9f/1//b/9//4//n/9//4//j/+P/5//n/+P/3
//f/9//4//j/9v/1//X/9P/0//X/9v/2//b/+f/5//n/+f/5//j/+P/2//b/9v/2//j/
9v/2//b/9P/2//r/AwANABMAGgAiAC8AOwBNAGQAeQCLAIwAewBYADAAFQAIAP7/7v/r
//H/7//m/+T/6f/w//r//P/7////AQD///3////9//3//v/7//v/+v/5//f/9//5//n/
+v/6//v/+//6//r/+v/6//n/+P/2//X/9v/5//j/+f/6//r/+P/6//r/+v/6//r/+v/5
//n/+f/4//n/+P/4//r/+v/4//j/+v/7//v//P/6//r/+v/6//v/+//7//v/+v/6//r/
+v/4//j/9//3//r/+//7//v/+//9//3//f/7//v/+//8//z//P/8//3//f/9//3//P/8
//3//f/+/wAAAQABAAMAAQABAAMAAwADAAUABQAFAAQABwAKAAsACQAJAAsADgAOAA0A
DQAOAA8AEAASABIAEgASABUAFgAYABsAHAAbABsAHQAdAB0AGwAbABkAGwAaABgAFwAW
ABgAGAAYABgAGgAaABoAGQAWABYAFQAUABQAFAAUABIAEAARABEAEAAMAAoACAAIAAgA
CQAKAAsACQAJAAgABgAHAAgACQAIAAUABAAFAAIAAAD//////v/+/////////wAA////
/wAAAQABAAEAAQACAP///f/8//z//f/9//3//f/+//7////9//v/+//7//z//f///wAA
////////AAACAAIAAgAEAAAAAAAAAAEAAwAEAAQABAAEAAQABQAFAAQAAwACAAEAAQAB
AAEAAgADAAMAAwADAAEAAgACAAQAAgACAAIAAgABAAEAAQABAAEAAQABAAEAAgADAAMA
BAABAAAA///8//7//v//////AQABAAEA//8BAAEAAQABAAIAAgACAAIAAQD9//7//f/9
//z//P/8//7//v/9//3/+//8//3//f/+//7///8AAP///f/7//r//P/9//7/////////
/v/+//7//f/8//r/+//8//3//v/8//z//P/8//3//P/+//7//v/+//7//P/8//z//P/9
//7///8AAAAAAAAAAAAA/v/+//7//v8AAAAAAAAAAP///v/9//z//f/+////AAACAAIA
AgACAP///v/9//z//f/+////AAD///7//f/8//3//v///wAAAAAAAAAAAAD+//7//v/+
/wAAAAAAAAAA/v/+//7//v/+//7//v/+/wAAAAAAAAAAAAAAAAAAAAABAAIAAwAEAAcA
CAAJAAoACgAKAAoACgAKAAoACgAMAAwADQAOAA4AEAASABQAFgAVABUAEwARABMAEwAS
ABAADAAKAAYABgAKAAoACwAOAA4ADQALAAcABgAEAAEAAAD///3//P/8//z/+//6//r/
+f/5//r/+v/5//n/+f/5//f/9//3//j/+f/6//r/+//4//f/9//3//j/+P/3//f/+v/6
//n/+f/5//j/+P/7//3//f/9//3/+//6//n/+P/4//z//v/+//z//P8CAAgADgAVAB0A
KQA2AEQATwBdAHMAhACLAIUAbABFACgAEgABAPD/5v/m/+f/5f/l/+z/9v///wIABAAI
AAUA///9////AQADAAMAAQAAAP/////+//3//f/9//////8AAAAAAQABAP7//v/+//7/
/v/+//3//f/9/////f/9/wAAAAD+/wAAAAAAAAAAAAD///3//P/7//3//////wAAAAAA
AP7//v/8//3//f/+/wAAAAAAAAAA//////////8AAAAAAAAAAAAAAAD/////AgADAAMA
AwADAAUABQAFAAEAAQABAAIAAAAAAAAAAQAEAAUABgAGAAUABQAEAAQABgAHAAcACQAJ
AAkACwALAA0ADwAPAA8ADAANAA4ADQAPAA8AEQAUABQAEwATABQAFwAYABoAGgAaABoA
HQAeAB0AHQAbABcAGQAbABsAGwAeAB8AHgAhACAAHgAdABwAHAAcABwAHAAcABwAHAAb
ABgAGAAXABYAFgAWABYAFAAUABUAFQAUABAADgAMAAwADQANAA0ADQALAAsACgAIAAgA
CAAIAAYABgAGAAgABgAEAAMAAwACAAIAAwADAAMABQADAAIAAgADAAMAAwADAAQAAQD/
//7/AQADAAQABQAEAAQAAwADAAMAAQABAAEAAQABAAIAAgABAAEAAQACAAQABAAEAAYA
BgAGAAYABwAFAAYABgAGAAgACAAJAAkACQAJAAkACQALAAsACwAMAAkABwAFAAMABAAG
AAcACgAIAAgACAAIAAYABQAEAAMABQAFAAUABQAHAAcABgAGAAQABAAEAAIAAgACAAMA
AwADAAMAAwABAAUABQAFAAUAAwACAAEAAAABAP//AgADAAMAAgACAAIAAgACAAEAAQD/
/wAAAQABAP///v/+//7/AQABAAEAAgADAAMAAwADAAIAAQD///7/AQABAAEAAAAAAAAA
AAAAAAAAAAAAAAAAAwAEAP7//v/+//7//v8BAAIAAwAEAAMAAgABAAAA/v/+//7//v//
/wAAAQACAAIAAgACAAIAAAAAAAAAAAAAAAAAAAAAAAAAAAAAAAAAAQACAAMABAACAAIA
AgACAAAAAAAAAAAA/v/+//7//v8AAAAAAAAAAAIAAgACAAIABAAEAAQABAAFAAYABwAI
AAYABgAGAAYACAAKAAwADgAOAA4ADgAOAAwADAAMAAwADgAQABIAFAAVABYAFwAYABYA
FgAWAA==
         </WaveFormData>
      </LeadData>
      <LeadData>
         <LeadByteCountTotal>10000</LeadByteCountTotal>
         <LeadTimeOffset>0</LeadTimeOffset>
         <LeadSampleCountTotal>5000</LeadSampleCountTotal>
         <LeadAmplitudeUnitsPerBit>4.88</LeadAmplitudeUnitsPerBit>
         <LeadAmplitudeUnits>��V</LeadAmplitudeUnits>
         <LeadHighLimit>2147483647</LeadHighLimit>
         <LeadLowLimit>268435456</LeadLowLimit>
         <LeadID>V1</LeadID>
         <LeadOffsetFirstSample>0</LeadOffsetFirstSample>
         <FirstSampleBaseline>0</FirstSampleBaseline>
         <LeadSampleSize>2</LeadSampleSize>
         <LeadOff>FALSE</LeadOff>
         <BaselineSway>FALSE</BaselineSway>
         <ExcessiveACNoise>FALSE</ExcessiveACNoise>
         <MuscleNoise>FALSE</MuscleNoise>
         <LeadDataCRC32>1364836896</LeadDataCRC32>
         <WaveFormData>
AAAAAAAAAAD+//7//v/+/wAAAAAAAAAA/v/+//7//v/+//7//v/+/wAAAAAAAAAAAAAA
AAAAAAAAAAAAAAAAAP7//v/+//7//P/8//z//P/9//7///8AAAIAAgACAAIAAAAAAAAA
AAABAAIAAwAEAAQABAAEAAQABgAHAAgACQAKAAoACAAHAAUAAQD+//z/+f/4//b/9f/z
//T/9P/y//L/8v/x//H/8//0//X/9f/2//b/9v/0//L/8//1//b/+P/4//f/9//4//j/
+P/4//j/+P/4//j/+P/5//n/+f/7//z//P/9//v/+//7//v//P/8//v/+//8//z/+//7
//v//P/8//z//P/8//z//P/8//z/+v/6//z//P/8//z//f/9//z//P/+/wMACwAXACQA
KwArACsAKgAoACUAHAAKAO7/z/++/7z/vv/H/93/9/8FAAQABQAEAPD/2P/Y/9z/1v/S
/9b/4P/n/+v/7//x//X/9//6//v//v8BAAAAAAAAAAEA//////////////////8AAAAA
AQABAAEAAQABAAEAAQADAAMABAAEAAIAAgACAAIAAAAAAAAAAAABAAIAAwAEAAQAAwAC
AAIAAgACAAIAAQADAAMAAwAEAAIAAgABAAEAAwADAAQABAAEAAMAAwADAAUABQAFAAUA
BQAEAAMAAgAEAAQABAAEAAQABQAFAAUABQAGAAYABwAHAAYABQAFAAUABQAFAAUABgAG
AAYABwAHAAUABQAGAAQAAwACAAEAAQACAAMABAACAAIAAgACAAIAAgABAP///f/9//3/
/f/8//r/+f/4//n/+f/3//f/9f/0//T/9P/2//T/8//z//H/8f/x//D/8v/z//P/8//x
//H/8v/z//H/8f/y//L/8//0//X/9//5//n/+v/7//r/+f/4//f/+f/5//n/+f/5//n/
+f/5//z//P/8//z//P/+//7//v/+//7//v/+//7//v///////v/+//7//f//////////
/wAAAAAAAAAA/v8AAAAA/v8AAAAAAAABAP////////////////////8AAAAAAAAAAAAA
AAABAAEA/v/+//7//v/9//3//f/9//7//v/+//7//v/+//7//v/8//z//P/8//z/+//7
//v//f/9//7//v/+//7//f/9//3//f/9//3////////////8//z//P/8//7//v/+//7/
/P/9//3//f/9//7/AAABAP/////+//7//f/9//7//v8AAAAAAAAAAP7//v/9//3/////
/wAAAAAAAP////////7//v/+//7/AAAAAP7//v8AAAAAAAAAAAIAAgABAAEA////////
AAD+//7//f/9////////////AQD///7/AAAAAAAAAAD+//7//v/+//7//v/+//7//v/+
//7//v8AAAAAAAAAAAAAAAAAAAAA/v/+//7//v/+//7//v/+/wAAAAAAAAAA/v/+//7/
/v/+//7//v/+//7//v/+//7/AAAAAAAAAAD+//7//v/+/wAAAAAAAAAAAAAAAAAAAAAC
AAIAAgACAAIAAgACAAIABAAEAAQABAAGAAYABgAHAAgACQAKAAwACgAIAAcABQABAP7/
/P/5//j/9v/1//X/9v/2//T/9P/0//P/8//z//T/9f/1//b/9v/2//T/9P/1//f/+P/6
//r/+f/5//r//P/8//z//P/8//z//P/8//v/+//7//v//v/+//////////////8AAAAA
/////wAA/v/9//3//f8AAAAAAAAAAAAAAAAAAAAA/v/8//z//v8AAAAAAAD//wEAAAAE
AAoAFQAhACsALAAtAC8ALQAsACgAFwAAAOL/yv/D/8T/yv/c//X/AQD7//H/8P/l/9D/
yP/M/8r/xv/K/9L/3P/k/+n/7//1//f/9//7//7///8AAAEAAgACAAIAAwADAAMAAwAD
AAUABQAFAAYABgAHAAcABwAHAAcABwAHAAUABQAGAAYABgAGAAYABgAIAAgACAAIAAgA
CAAIAAgABwAHAAcACAAKAAoACgAJAAkACQAJAAoACgAKAAkACQAJAAkACgAKAAgABwAH
AAcACQAJAAkACQAIAAgACAAIAAoACgAKAAoACgALAAsACwAJAAoACgALAAwADAAMAA0A
DgANAAwACwALAAwADQAPABEADwAPABAAEAAPAA4ADQAMAAwADAAMAAoACgAKAAoADAAM
AAsACQAHAAcABwAHAAcABgAGAAYAAwADAAEAAQADAAIAAgACAAIAAAD/////////////
/v/+//////////////8AAAEAAQABAAIAAgACAAIAAgADAAEAAQACAAMAAwADAAMAAwAF
AAUABQAFAAMAAwADAAMABgAGAAYABgAGAAgACAAIAAYABgAGAAYACAAIAAkACQAIAAgA
CAAHAAkACQAJAAkACgAKAAoACgAKAAwADAAKAAoACgAKAAsACwALAAsACwALAAsACwAL
AAwADAAMAAwACgAKAAsACwAMAAwADAAMAAsACwALAAsADAAMAAwADAAKAAoACgAKAAoA
CgAKAAoADAALAAsACwAJAAkACgAKAAoACgAJAAkABwAHAAcABwAJAAkACQAJAAoACgAK
AAoACAAIAAgACAAKAAsACwALAAoACgALAAsACQAJAAgACAAHAAcACAAIAAgACAAIAAgA
CgAKAAkACQAHAAcACAAIAAgABwAHAAcACgAKAAoACgAJAAgABQAEAAgACAAIAAgACgAK
AAkACQAHAAcABwAIAAgACAAHAAcABwAHAAcABwAHAAcACAAIAAgACAAIAAgACAAIAAgA
CAAIAAgACAAIAAgACAAIAAYABgAGAAYACAAIAAgACAAGAAYABgAGAAYABgAGAAYABgAG
AAYABgAGAAYABgAGAAYABgAGAAYABAAEAAQABAAGAAYABgAGAAYABgAGAAYABgAGAAYA
BgAGAAYABgAGAAYABgAGAAYABgAGAAYABgAIAAgACAAIAAgACAAIAAgACgAKAAoACgAM
AAwADAAMAA0ADgAPABEADwAPAA8AEAAQAA4ADQALAAcABAACAP///P/6//n/+f/7//z/
+//8//z/+//7//v/+v/7//v//P/8//z/+v/6//3///8AAAIAAgABAAEAAgAAAAAAAAAA
AAAAAAAAAAAAAQABAAEAAQACAAIAAwADAAUABQAFAAYABQADAAIAAgAEAAMAAwADAAQA
BAAEAAQABAAEAAQABAAGAAQABAAGAAQABAAEAAMABwAIAAoADgAVACMALQAyADEALwAv
AC4ALgAlABAA9P/Y/8n/xv/K/9j/7//9//n/7//o/9//0P/G/8j/xv/G/8r/0v/a/+L/
5//v//X/9//5////AgADAAQABwAGAAYABgAHAAcABwAHAAcACQAJAAkACgAIAAkACQAJ
AAsACwALAAsACgAJAAkACAAKAAoACgAKAAoACgAKAAoACgAKAAoACgANAA0ADQAOAAwA
DAAMAAsACwALAAsADAAOAA4ADQANAAsACwAMAAwADAALAAsACwANAA0ADQANAAwADAAM
AAwADgAOAA4ADgAMAA0ADQANAA8AEAAQABEADwAOAA0ADQARABEAEQARABAAEAAQABEA
EQAPAA8AEAAPAA8ADwAPAA4ADgAOAA4AEAAQABAAEAAQABAADwANAA0ADQANAA0ADQAM
AAwADAAJAAkABwAHAAcABgAGAAYABgAEAAMAAwABAAEAAQAAAAIAAwADAAMAAQABAAIA
AwADAAMABAAEAAIAAgACAAMABQAFAAYABwAFAAUABQAFAAUABQAFAAUABwAHAAcABwAG
AAYABgAGAAYACAAIAAgACAAIAAgACAAIAAgACQAJAAoACgAKAAkACQAJAAkACQAIAAgA
CAAIAAoADAAMAAoACgAKAAoACwALAAsACwALAA0ADQANAA0ACgAKAAoACgAKAAoACwAL
AAwADAAMAAwADQANAA0ADQAMAAwADAAMAAoACgAKAAoACgAKAAoACgAKAAkACQAJAAsA
CwAMAAwACgAKAAkACQAJAAkACQAJAAkACQAJAAkACAAIAAgACAAIAAgACAAIAAgACQAJ
AAkACAAIAAkACQAJAAkACAAIAAcABwAIAAgACAAIAAgACAAGAAYABQAFAAcABwAIAAgA
CAAHAAcABwAGAAYABgAGAAgACAAGAAYABgAGAAYABgAEAAQAAwADAAMAAwADAAQABgAG
AAUABQAHAAcABwAHAAcABQAEAAYABgAGAAYABAAEAAQABAAEAAQABAAEAAQABAAEAAQA
BgAGAAYABgAFAAQAAwACAAMABAAFAAYABAAEAAQABAAEAAQABAAEAAQABAAEAAQABAAE
AAQABAAEAAQABAAEAAQABAAEAAQABAAEAAQABAAGAAYABgAGAAQABAAEAAQABAAEAAQA
BAAEAAQABAAEAAUABgAHAAgACAAIAAgACAAJAAoACwAMAAoACwALAAsADAAOAA8ADgAL
AAkABQACAAIA///+//z/+v/5//n/+P/4//j/+P/3//n/+f/6//v/+f/6//r/+v/6//r/
+//9//z//v/+//3//f/+//7//v/+//7//v/+//7//v///////////wAAAAABAAEAAQAB
AAEAAgACAAEAAQACAAIAAQABAAEAAgACAAIAAgACAAIAAAAAAAAA/v8AAAIAAgACAAIA
AQABAAIAAgAEAAkAEwAjAC4AMQAvAC8ALgAsACsAIAAKAPD/0//C/8D/xP/R/+n/AQAH
AAQACQAEAOz/2v/a/9z/1v/W/9j/4P/p/+3/7//1//n/+f/6////AgAFAAQABAAEAAUA
BAADAAIAAQADAAMAAwAEAAIAAwADAAMAAwADAAMAAwADAAMABAAEAAIAAgACAAIAAgAC
AAIAAgACAAIAAgACAAUABQAFAAYABAAEAAQAAwADAAMAAwAEAAUABgAGAAcABgAFAAUA
BAAGAAUABQAFAAUABQAFAAUABAAEAAQABAAGAAYABgAGAAQABQAFAAUABQAGAAYABwAG
AAQAAgABAAQABQAGAAcABgAGAAYABwAFAAMAAwAEAAUABQAFAAUABAAEAAQABAACAAIA
AgACAAIAAgABAP//+//7//v/+//9//z//P/8//3//f/7//v/+v/4//f/9v/4//b/9f/1
//X/9f/1//T/9P/1//X/9f/z//P/9P/1//f/9//4//j/+v/6//r/+//5//n/+v/7//v/
+//7//v//f/9//3//f/9//3//f/9//7//v/+//7//v8AAAAAAAAAAAAAAAAAAAIAAgAD
AAMABAAEAAQAAwADAAMAAwADAAIAAgACAAIAAgAEAAQAAgAEAAQABAAFAAUABQAFAAUA
AwADAAMAAwACAAIAAgACAAIAAgADAAMAAgACAAIAAgABAAEAAQABAAIAAgACAAIAAgAC
AAIAAgAAAAAAAAAAAAIAAQABAAEA/////wAAAAACAAIAAQABAP//////////AAABAAIA
AwACAAIAAgACAAAAAAAAAAAAAAABAAEAAQAAAAAAAQABAAEAAQAAAAAAAQABAAIAAgAC
AAIAAgACAAAAAAD//////////wAAAAAAAP///////wAAAAAAAAAAAAAAAP7//v8AAAAA
AAAAAAAAAAD/////////////AAAAAAAA//////3//f/9//3///8DAAAAAAAAAAAAAAAA
AAAAAAAAAAAAAAAAAAAA/v/+//7//v8AAAAAAAAAAAAAAAAAAAAAAAAAAAAAAAAAAAAA
AAAAAAAAAAAAAAAAAAAAAAAAAAAAAAAAAAAAAAAAAAAAAAAAAAAAAAAAAAD+//7//v/+
/wAAAAAAAAAAAAAAAAAAAAACAAIAAgACAAQABAAEAAQABAAEAAQABAAGAAYABgAGAAcA
CAAKAAsACwALAAwADAAMAAsACQAFAAEA/v/6//j/9//3//j/+v/5//b/9f/0//X/9f/1
//b/9//3//j/+P/4//b/9v/3//f/+P/6//r/+f/5//r/+v/6//r/+v/6//z//P/8//3/
/f/9//3//v/+//////////3//f/+//7//////wAAAAD9//3//f/+//7//v/+//7/AAAA
AAAAAAD+//7/AAAAAP7//v/9//3//v8AAAQACQATAB8AKgAtACsAKwAsACwAKQAcAAoA
7v/R/8L/wv/I/9P/6////wEA+v/3/+7/2P/K/8z/0P/M/8z/0P/Y/+H/6f/v//P/9f/3
//j//f/+////AAAAAAAAAQADAAMAAwADAAEAAQABAAIABAAFAAUABQADAAMAAwADAAMA
AwAEAAQABAAEAAQABAAEAAQABAAEAAYABgAGAAYABwAHAAcACAAIAAgACAAHAAcABwAH
AAgABgAGAAUABQAHAAcACAAIAAgABwAHAAcABQAFAAUABQAIAAgACAAIAAgACAAIAAgA
CAAJAAkACQAHAAgACAAJAAkACAAHAAcACwALAAsACwAIAAgACAAJAAsACQAJAAoACwAL
AAsACwAKAAoACgAKAAoACgAKAAoACgAKAAkABwAFAAUABQAFAAUABAAEAAQAAwADAAEA
AQABAAAAAAAAAAAA/v/9//3//f/9//3//P/8//3//f/9//v/+//8//3//f/9//7//v/+
//7//v////////8AAAEAAQABAAEAAQABAAEAAQABAAMAAwADAAMAAgACAAIAAgACAAQA
BAAEAAQABAAEAAQABAAEAAUABQAGAAYABgAFAAUABQAFAAUABgAGAAYABgAGAAgACAAG
AAQABAAEAAUABgAHAAgACQAIAAcABgAFAAYABgAGAAYABgAGAAcABwAGAAYABgAGAAkA
CQAJAAkABgAGAAYABgAGAAYABgAGAAYABgAGAAYABgAFAAUABQAFAAUABgAGAAgACAAH
AAcABQAFAAUABQAFAAUABQAFAAQABAAEAAQABAAEAAQABAACAAMAAwADAAQABAAFAAUA
AwADAAIAAgABAAEAAgACAAIAAgACAAIAAgACAAEAAQABAAEAAgACAAIAAQABAAEABAAE
AAQABAAEAAQAAgACAAIAAgACAAIAAgACAAEAAQABAAEAAQACAAAAAAD/////AAABAAIA
AwADAAMAAgAEAAQABAAEAAIAAgACAAIAAgACAAIAAgAEAAQABAAEAAQABAAEAAQABAAE
AAQABAACAAIAAgACAAIAAgACAAIABAAEAAQABAACAAIAAgACAAAAAAAAAAAAAgACAAIA
AgACAAIAAgACAAIAAgACAAIAAgACAAIAAgACAAIAAgACAAIAAgACAAIAAgACAAIAAgAE
AAQABAAEAAQABAAEAAQAAgACAAIAAgAEAAQABAAEAAYABgAGAAYABwAIAAkACgAMAAwA
DQANAAsACwAMAAwACAAHAAUAAQD+//z/+f/4//f/9//4//r/+P/2//b/9v/3//f/9//4
//n/+f/6//r/+v/4//j/+f/7//z//v/+//3//f/+//7//P/8//z//P/+//7//v//////
/////wAAAAABAAEAAQD/////AAAAAAEAAQACAAIAAQABAAEAAgACAAIAAgACAAAAAAAA
AAAAAAAAAAIAAgAAAAAA/////wQACAAOABsAJwArACwALQAtAC0ALAAkABUA+v/c/8r/
x//I/87/4P/3//n/8f/n/+D/0f/E/8L/wv/C/8b/zv/W/97/5v/r/+//8//5//v//f8A
AAMAAgABAAIAAgACAAMABQAFAAUABQAFAAUABQAGAAYABwAHAAcABwAHAAcABwAHAAcA
CAAIAAoACgAKAAoACAAIAAgACAAIAAgACAAIAAkACQAJAAoACAAIAAgABwAIAAkACgAM
AAoACgAJAAkACQAJAAoACgAKAAkACQAJAAsACwALAAsADAAMAAwADAAKAAoACgAKAAoA
CwALAAsADQAOAA4ADwANAAwACwALAA0ADQANAA0ADgAOAA4ADwAPAA0ADQAOAA0ADQAN
AA0ADgAOAA4ADgAMAAwADAAMAAwADAALAAkACQAJAAkACQAHAAYABgAGAAUABQADAAMA
BQAEAAQABAAEAAIAAQABAAEAAQABAAAAAAABAAEAAQD/////AAABAP////8AAAAAAAAA
AAAAAQABAAEAAgADAAEAAQABAAEAAQABAAEAAQABAAEAAQABAAIAAgACAAIAAAACAAIA
AgAEAAQABAAEAAQABAAFAAUABgAGAAYABQADAAMAAwADAAYABgAGAAYABAAGAAYABAAF
AAYABwAJAAcABwAHAAcABQAFAAUABQAGAAYABgAGAAYABgAHAAcABgAGAAYABgAHAAcA
BwAHAAQABAAEAAQABgAGAAYABgAGAAYABgAGAAgABwAHAAcABwAHAAgACAAHAAYABAAD
AAUABQAFAAUABQAFAAUABQAEAAQABAAEAAIAAgACAAIAAwAFAAYABwAFAAQABAADAAUA
BQAEAAQAAwADAAQABAACAAIAAgACAAQABAADAAMAAwADAAQABAAEAAMAAwADAAIAAgAC
AAIABAAEAAIAAgACAAIAAgACAAIAAgABAAEAAwADAAMABAADAAIAAAD//wEAAQABAAEA
AQD//wAAAAAAAAAAAAACAAIAAgACAAAAAAAAAAAAAAAAAAAAAAACAAIAAgACAAAAAAAA
AAAAAgACAAIAAgACAAIAAgACAAIAAgACAAIAAgACAAIAAgACAAIAAgACAAIAAgACAAIA
AAAAAAAAAAAAAAAAAAAAAAIAAgACAAIAAAAAAAAAAAABAAIAAwAEAAQABAAEAAQABQAG
AAcACAAGAAYABgAGAAkACQAJAAkACgAKAAgABwAHAAMAAAD+//v/+v/4//f/9f/2//b/
9P/0//T/8//z//P/9P/1//X/+P/4//j/9v/2//f/+f/6//z//P/7//v/+v/6//r/+v/6
//r/+v/6//r/+//7//v/+//8//z//f/7//v/+//7//z//P/7//v//P/8//v/+//9//7/
/v/+//7//v/+//7//v/+//z//P/8//z//P/8//v/+//+//7/AAAFAA8AHQAmACsALQAv
ACwAJgAhABQAAADk/8v/vv++/8L/zf/h//v/BQACAAUA/v/k/9L/1v/a/9b/1P/a/97/
4//p//H/9f/3//f/9v/5//z//f/+//7//v///wEAAQABAAEAAAD///7//v///wEAAgAD
AAEAAQABAAEAAQABAAIAAgAAAAAAAAAAAAIAAgACAAIAAgACAAIAAgABAAEAAQACAAMA
BAAFAAUAAgABAAAAAAACAAIAAQABAAEAAQACAAIAAgABAAEAAQADAAMAAwADAAIAAgAC
AAIAAAAAAAAAAAACAAMAAwADAAIAAgABAAEAAwACAAEAAQABAAEAAQABAAAAAAAAAAEA
AwABAAEAAgACAAEAAAD//wAAAAAAAAAA/v/+//7//v/8//z/+//5//j/+f/6//v/+f/4
//j/+P/5//n/9//3//X/9P/0//T/8v/w/+//7//w//H/8v/y//D/8f/x//H/8f/x//L/
8//x//H/8v/y//P/9P/1//f/9//3//j/+f/5//n/+f/5//n/+f/5//n/+//7//v/+//8
//z//P/8//z//v/+//7//P/8//z//P/9//7/AAABAAAAAAAAAP////////////8BAAIA
AwAEAAMABAADAAAAAAAAAAAAAQABAAEAAQABAAEAAQABAAEAAAAAAAAAAAD+//7/////
/wAAAAAAAAAA///////////+//7//v/+//7//v/+//7//v/+//7//v/+//3//f/9//3/
/f/+//7//v/+//3//f/+////AAABAP///////////v/+//7//v/+//7//v/+//z//f/9
//3//v/+/////////////v/+//////8AAAAA///+//3//P/9//7//v////3//f/+//7/
/v/9//3//f8AAAAAAAAAAAAAAAD+//7//v/+//7//v8AAAAA/////////////wAAAAAA
AP/////9//3//f/9////AQAAAP7//v/+//7//P/8//z//P/9//7///8AAP7//v/+//7/
/v/+//7//v8AAAAAAAAAAP7//v/+//7/AAAAAAAAAAAAAAAAAAAAAP7//v/+//7///8A
AAEAAgABAAAA///+/wAAAAAAAAAAAAAAAAAAAAD+//7//v/+/wAAAAAAAAAAAAAAAAAA
AAACAAIAAgACAAQABAAEAAQABAAEAAQABAAFAAcACAAJAAkACgAKAAgACAAHAAQAAgAA
AP3//P/6//f/9//4//j/9v/2//b/9f/0//P/8//z//T/9v/3//j/9v/2//f/+f/4//r/
+v/5//v//P/8//z/+v/6//r/+v/6//r/+//7//3//f/+//7//f/9//3//f/9//7//v/9
//3//v/+//3//f/9//7//v/+//7//v/+/wAAAAAAAP7//P/+//7//v/+//3//f/+//7/
AgAFAA0AGwAoAC0ALQAtACwAKgAnACAAEAD2/9f/xv++/8L/zf/j//v/AwD+//v/9P/e
/8r/zP/Q/8r/yv/Q/9j/4f/n/+3/8f/z//X/+P/7//7///8CAAIAAgADAAEAAQABAAEA
AQABAAEAAgAEAAUABQAFAAUABQAFAAUABQAFAAYABgAGAAYABgAGAAYABgAGAAYABgAG
AAYABgAHAAcABwAIAAgACAAIAAcABQAFAAUABgAGAAYABQAFAAUABQAGAAYACAAHAAcA
BwAHAAcABwAHAAYABgAGAAYACAAIAAgACAAIAAkACQAJAAsADAAMAA0ADQAMAAsACwAL
AAsACwALAAwADAAMAA0ADAAJAAgACAALAAsACwALAAoACgAKAAoACgAKAAoACgAKAAoA
CQAHAAUABQAFAAUABQAEAAQABAAFAAUAAwADAAEAAAAAAAAAAAD+//3//f/////////+
//z//f/9//3//f/9//7////9//3//v/+////AAABAAMAAgABAAEAAQACAAMABAAFAAUA
BQAFAAUABQAFAAUABQAGAAYABgAGAAQABgAGAAYABgAGAAYABgAGAAYABwAHAAgACAAI
AAcACQAJAAkACQAJAAgABwAGAAcACgALAAoACAAIAAgACQAJAAkACQAJAAsACwALAAsA
CAAIAAgACAAKAAoACwALAAoACgAKAAoACwALAAsACwAKAAoACgAKAAgACAAIAAgACAAI
AAgACAAKAAkACQAJAAkACQAKAAoACgAKAAkACQAJAAkACQAJAAcABwAHAAcACAAIAAgA
CAAGAAYABgAGAAgACQAJAAkABgAGAAcABwAIAAkACQAKAAcABwAIAAgABgAGAAYABgAI
AAgABwAHAAcABwAIAAgACAAHAAcABwAGAAYABgAGAAYABgAEAAQACAAIAAgACAAGAAYA
BQAFAAcABwAHAAgACAAIAAcABwAFAAUABQAFAAcABwAIAAYABgAGAAYABgAGAAYABgAI
AAgACAAIAAYABgAGAAYABgAGAAYABgAGAAYABgAGAAYABgAGAAYABgAGAAYABgAGAAYA
BgAGAAgACAAIAAgABgAGAAYABgAGAAYABgAGAAgACAAIAAgABgAGAAYABgAGAAYABgAG
AAYABgAGAAYABgAGAAYABgAGAAYABgAGAAgACAAIAAgACgAKAAoACgAMAAwADAAMAA4A
DgAOAA4ADgAOAA4ADwAQABEAEgAUABQAEgARAA8ACQAGAAQAAQAAAP7//f/9//7//v/8
//z/+v/5//n/+f/7//3//v8AAP7//v/8//z//f///wAAAgAEAAMAAwAEAAIAAgACAAIA
BAAEAAQABAAFAAUABQAFAAQABAAFAAUABQAFAAUABgAIAAcABwAIAAgABwAHAAcACAAI
AAgACAAGAAYABgAGAAgABgAGAAgACAAIAAgABwAHAAoAEAAWAB0AKwAzADQAMwAzADMA
MgAwACEABgDo/9T/zf/Q/9T/5v/9/wMA+f/v/+j/2//K/8j/yv/I/8r/0v/c/+T/6P/v
//P/+f///wEAAwAIAA0ADAANAAwADAAMAA0ADQANAA0ADQANAA0ADQAOAA4ADwAPAA8A
DwAPAA8ADwAPAA8AEAAQABAAEAAQABAAEAAQABAAEAAQABAAEAAQABEAEQARABIAEgAS
ABIAEQARABEAEQASABQAFAATABMAEQARABIAEgAUABMAEwATABEAEQARABEAFAAUABQA
FAAUABQAFAAUABQAFQAVABUAFQAWABYAFwAVABQAEwATABUAFQAVABUAFgAWABYAFwAZ
ABcAFwAYABkAGQAZABkAFgAWABYAFgAWABYAFgAWABgAGAAXABUAFQAVABUAFQATABIA
EgASAA8ADwANAA0ADwAOAA4ADgAQAA4ADQANAAsACwALAAoADAANAA0ADQAJAAkACgAL
AAsACwAMAAwADAAMAAwADQANAA0ADgAPAA0ADQANAA0ADwAPAA8ADwANAA0ADQANAA4A
DgAOAA4AEAASABIAEgASABIAEgASABIAEgATABMAEgASABIAEQATABMAEwATABQAFAAU
ABQAFgAYABgAFgAUABQAFAAVABUAFQAVABUAFwAXABcAFwAWABYAFgAWABQAFAAVABUA
FgAWABYAFgAXABcAFwAXABYAFgAWABYAFgAWABYAFgAUABQAFAAUABQAEwATABMAFAAV
ABcAGAAXABYAFAATABMAEwATABMAFQAVABUAFQASABIAEgASABQAFAAUABQAEwATABIA
EQAQABAAEQARABIAEwATABQAEwATABQAFAASABIAEgASABIAEgARABEADwAPABAAEAAR
ABEAEgATABIAEgASABIAEgASABAAEAASABIAEgASABAAEAAPAA8AEQARABEAEgASABIA
EQARABEAEQARABEAEwATABAAEAAQABAAEAASABIAEgASABQAFAAUABQAEgASABIAEgAQ
ABAAEAAQABIAEgASABIAFAAUABQAFAASABIAEgASABIAEgASABIAFAAUABQAFAASABIA
EgASABQAFAAUABQAFAAUABQAFAAUABQAFAAUABQAFAAUABQAFAAUABQAFAAWABYAFgAW
ABYAFgAWABYAFwAYABkAGgAcABwAHAAcAB4AHgAeAB4AHAAaABgAFgATABAADQAKAAoA
CgAKAA==
         </WaveFormData>
      </LeadData>
      <LeadData>
         <LeadByteCountTotal>10000</LeadByteCountTotal>
         <LeadTimeOffset>0</LeadTimeOffset>
         <LeadSampleCountTotal>5000</LeadSampleCountTotal>
         <LeadAmplitudeUnitsPerBit>4.88</LeadAmplitudeUnitsPerBit>
         <LeadAmplitudeUnits>��V</LeadAmplitudeUnits>
         <LeadHighLimit>2147483647</LeadHighLimit>
         <LeadLowLimit>268435456</LeadLowLimit>
         <LeadID>V2</LeadID>
         <LeadOffsetFirstSample>0</LeadOffsetFirstSample>
         <FirstSampleBaseline>0</FirstSampleBaseline>
         <LeadSampleSize>2</LeadSampleSize>
         <LeadOff>FALSE</LeadOff>
         <BaselineSway>FALSE</BaselineSway>
         <ExcessiveACNoise>FALSE</ExcessiveACNoise>
         <MuscleNoise>FALSE</MuscleNoise>
         <LeadDataCRC32>1916839211</LeadDataCRC32>
         <WaveFormData>
/P/8//z//P/7//r/+f/4//r/+v/6//r/+v/6//r/+v/4//j/+P/4//r/+v/6//r/+v/6
//r/+v/6//r/+v/6//j/+P/4//j/+P/4//j/+P/4//j/+P/4//j/+P/4//j/+v/6//r/
+v/8//z//P/8//7//v/+//7//v///wAAAAAAAAAAAQABAP///v/+//7///8AAAEAAQD/
/wAAAAD//wAA//////7//P/9//3//f8AAAAA///9//r/+v/5//j/9v/1//T/9P/2//b/
9v/2//b/9v/2//X/9f/1//X/9f/1//X/9f/2//b/9v/2//b/9v/1//X/9f/1//X/9f/1
//X/9f/1//X/9f/1//X/9f/z//H/8f/y//T/9P/0//T/9v/2//b/9v/2//n///8IAA8A
GgAlADUARwBeAHsAkwCeAJYAiACIAI4AigB/AGcAPgADAMD/g/9L/yf/J/83/0b/U/9f
/2z/gv+Y/6f/sf+8/8f/0P/Z/+P/6f/t/+//8P/x//L/8//0//T/9f/1//b/9//3//n/
+v/6//r/+P/5//n/+f/6//z//f/+//z//P/8//3/+//7//v/+//7//z//P/8//z//P/9
//3//f/+//7//v/+//7///////3//f/9//3//f/+//7///8BAAEAAQAAAAAAAQABAAIA
AQABAAEAAQAEAAUABQAFAAcACAAJAAkACAAIAAoACgAKAAoACwALAA4ADwAPAA8AEQAR
ABEAEgASABIAEwAVABUAFQAUABIAEwAWABcAGAAXABcAGAAYABoAGgAaABoAGQAZABoA
GgAYABYAFgAWABQAEgASABIAEgASABIAEgATABIAEQAPAA4ADgANAAwACgAKAAoACQAK
AAoACgAKAAgACAAHAAYABgAHAAcABwAJAAgACAAGAAYABgAGAAYABAAEAAMAAgACAAIA
AgACAAQAAgABAAEAAQABAAEA/////////v/+//7//v/+//7//P/7//v/+//7//v/+//7
//3//f/9//z//P/9//3//f////////////7//v/+//7//v/+//7//v/+/////////wEA
AQABAAEAAQACAAIAAgAAAAEAAQABAAMAAwADAAMAAwADAAMAAwABAAEAAQABAAAAAAAA
AAAAAAABAAIAAwABAAEAAQABAAIAAgACAAIAAgABAAEAAQD+//7//v/+/wAA////////
AQABAAEAAQABAAEAAQAAAP7//v/+//7//v/9//3//f/9//3//v/+//z//P/8//z//v/+
//7//v/6//z//P/7//3//f/9//3//f/8//z//P/8//z//P/8//3//f/8//z/+v/6//v/
+//6//r/+v/6//z//P/8//z//P/8//r//P/8//z//P/6//r/+v/6//r/+v/6//r/+v/6
//r/+v/6//r/+v/6//r/+v/6//r/+v/6//r/+v/6//r/+v/6//r/+v/6//r/+v/6//r/
+v/6//r/+v/6//r/+v/6//r/+v/6//r/+v/6//r/+v/6//r/+v/6//r//P/8//z//P/8
//z//P/8//z//P/8//z//P/8//z//P/+//7//v/+/wEAAgACAAIAAAABAAEAAQAAAAAA
AAAAAAAAAAD/////AgACAAEAAAD//////v/+/////////wAAAAD///3//P/6//n/+P/4
//X/9P/0//T/9f/2//f/+P/2//b/9f/1//X/9f/1//X/9//3//j/+P/4//j/+P/4//f/
9//3//f/9f/1//X/9f/1//X/9f/1//X/9f/1//X/8//z//T/9P/2//b/9v/2//b/9v/2
//r/AQAJABIAGwAqAD0AUQBrAIgAmwChAJwAmgCcAJ4AogCYAG8AMwDq/6P/ZP8z/yH/
Lf8//1H/YP9v/3//lP+i/7D/v//L/9L/1//e/+f/7f/v//H/8f/y//P/9P/1//b/9v/3
//n/+v/7//v/+//8//z//P/+//////////3//v/+//7//v/+//7/////////////////
AAAAAAAAAAAAAAEAAQADAAQABAAEAAQABAAFAAUAAwADAAMAAwADAAQABAAFAAUABQAF
AAQABAAFAAUABgAHAAcABwAHAAgACQAJAAkACQAKAAsACwAMAAwADgAOABAAEAARABEA
EgATABMAEwAVABUAFQAWABgAGAAZABsAHAAdAB0AHAAeACAAIAAgACEAIQAiACIAIgAi
ACIAIgAhACEAIgAiACQAIgAiACIAIgAgACAAIAAeAB4AHgAeAB0AHAAbABkAGgAaABkA
GAAWABYAFgAVABQAFAAUABQAFAAUABMAEgAQABEAEQARABEAEAAQAA4ADgAOAA4ADgAM
AAwACwAKAAgACAAIAAgACgAIAAcABwAHAAcABwAFAAMAAwACAAIAAgACAAIAAgAEAAMA
AwADAAMAAwADAAMAAwADAAMAAgACAAMAAwADAAUABQAFAAUABAAEAAQABAAEAAQABAAE
AAYABwAHAAcABwAHAAcABwAJAAoACgAKAAgACQAJAAkACQAJAAkACQAJAAkACQAJAAkA
CQAJAAkACgAKAAoACgAHAAcABwAHAAcABwAHAAcACAAIAAgACAAGAAUABQAFAAUABgAH
AAgABgAFAAUABQAFAAUABQAFAAUABQAFAAQABAAEAAQABAAEAAMAAwADAAEAAQACAAIA
AgACAAIAAgACAAIAAgACAAAAAgACAAEAAQABAAEAAQD///7//v/+/wAAAAAAAAAAAQAB
AAAAAAAAAAAAAQABAAAAAAAAAAAAAAAAAAAAAAAAAAAAAAAAAAAAAAAAAAAAAAAAAAAA
AAAAAAAAAAAAAAAAAAAAAP7//v/+//7/AAAAAAAAAAD+//7//v/+/wAAAAAAAAAA/v/+
//7//v/+//7//v/+/wAAAAAAAAAA///+//3//P/+//7//v/+//7//v/+//7//v/+//7/
/v/+//7//v/+//7//v/+//7//v/+//7//v8AAAAAAAAAAAAAAAAAAAAAAgACAAIAAgAE
AAQABAAEAAUABgAHAAgACAAIAAcABgAGAAcABwAHAAYABgAGAAYABgAGAAUABQAGAAYA
BQAEAAMAAwACAAIAAQABAAEAAgACAAEA///+/wAA///+//7////+//7//v/8//z//P/8
//r/+v/5//n/+//7//v/+//7//v//P/8//z//P/8//z/+//7//v/+//5//n/+f/5//v/
+//7//v/+//7//v/+//5//n/+v/6//r/+v/6//r//P/8//7/AAAFAAsAEgAZACQAMQBF
AF8AfgCXAKMAqACoAKgAqACwALAAlQBXAAwAv/94/z//If8n/zv/T/9e/2//gf+S/6L/
sP+9/8v/1P/Z/+L/6//v//P/9//3//j/+f/6//n/+v/6//v/+//8//3//f///wAAAAAA
AAAAAQABAAEAAQACAAIAAgACAAIAAgADAAUABQAFAAUAAwAEAAQABAAGAAYABwAHAAUA
BgAGAAYABgAGAAcABwAJAAkACQAJAAcACAAIAAkACwALAAsACgAKAAsACwAMAAsACwAL
AAsADgAPAA8ADwANAA4ADwAPABIAEgAUABQAEgASABMAEwAYABkAGQAZABsAGwAbABwA
HAAcAB0AHwAgACEAIQAgACAAIgAiACIAJQAlACYAJgAoACgAKAAoACcAJwAoACgAKAAm
ACYAJgAmACQAJAAkACQAJAAkACQAIwAiACEAHwAcABwAGwAaABwAHAAcABsAGAAYABgA
GAAYABgAFwAWABYAFwAXABcAFQAUABQAEgAQABAAEAAQAA4ADgANAAwADgAOAA4ADgAO
AAwACwALAAkACQAJAAcACQAJAAgACAAIAAgACAAIAAYABQAFAAUABwAHAAcABwAFAAUA
BQAEAAQABQAFAAUABQAFAAUABQAGAAYABgAGAAYABgAGAAYABgAHAAcABwAHAAcABwAH
AAUABgAGAAYABwAJAAoACwALAAsACwALAAkACQAJAAkACwALAAsACwAKAAoACgAKAAsA
CwALAAsACwALAAsACwAIAAgACAAIAAgABwAHAAcACAAIAAgACAAIAAcABwAHAAUABQAF
AAUABQAFAAUABAAGAAYABgAGAAQAAwADAAMAAwADAAQABAACAAIAAgACAAIAAgACAAIA
AAACAAIAAQABAAEAAQABAAMAAgACAAIAAAAAAAAAAAD//////v/+//7//v//////AAAA
AAAAAAAAAAAAAAAAAAAAAAD+/wAAAAAAAAAA/v/+//7//v8AAAAAAAAAAP7//v/+//7/
AAAAAAAAAAD+//7//v/+/wAAAAAAAAAA/v/+//7//v/+//7//v/+//7//v/+//7//v/+
//7//v/+//7//v/+//7//v/+//7//v/+//7//v8AAAAAAAAAAP7//v/+//7//v/+//7/
/v/8//z//P/8//3//v///wAAAgACAAIAAgACAAIAAgACAAIAAgADAAQABgAGAAYABwAH
AAcABgAGAAYABgAGAAYAAwADAAQABAAFAAQAAwADAAIAAgADAAMAAQACAAIAAQD///7/
/v/9//z//P/7//r//P/8//z//P/6//r/+v/6//v/+//7//v/+f/5//n/+f/8//z//P/8
//r/+v/5//n/+f/5//n/+f/5//n/+f/5//n/+f/5//n/+f/5//f/9//4//j/+P/4//j/
+P/4//j/+P/6//3/BQAQABkAIAArAD0ATwBkAIMAmQCeAJgAkACQAJQAlgCLAG8APgD9
/7r/f/9H/yf/Kf87/0z/Wf9n/3T/hv+c/63/u//G/83/1P/d/+f/7f/x//H/8v/z//T/
9f/2//b/9//4//r//P/9//7//v/9//z//v///////////wAAAAAAAAAAAAAAAAEA////
/////////wAAAAAAAAIAAgADAAMAAwAEAAQABAACAAIAAwADAAMAAwADAAMAAgACAAEA
AQAEAAUABgAGAAQABQAFAAYABwAHAAcABwAIAAkACQAJAAkACgALAAsACgAKAAwADAAM
AAwADQANABIAEwATABMAFwAXABcAGAAXABYAFgAXABoAGwAbABoAHAAeAB4AHgAdAB0A
HgAeAB4AHgAeAB4AHQAdAB4AHgAgAB4AHgAeAB4AHAAcABwAGgAaABoAGgAZABgAFwAV
ABUAFgAWABYAFAAUABQAEwAQABAAEAAQAA8AEAAQABAAEAARABEAEQARABAAEAAOABAA
EAAQABAADgAOAA0ADAAKAAoACgAKAAwACgAJAAkACQAJAAkABwAFAAUABAAEAAQABAAE
AAQABAADAAMAAwADAAMAAwADAAMAAwADAAIAAgADAAMAAwAFAAUABQAFAAQABAAEAAQA
BAAEAAQABAAEAAUABQAFAAUABQAFAAUABwAIAAgACAAGAAcABwAHAAkACQAJAAkACQAJ
AAkACQAHAAcABwAHAAgACAAIAAgABwAHAAcABwAHAAcABwAHAAYABgAGAAYACAAHAAcA
BwAGAAYABgAGAAYABQAFAAUABQAFAAUABQADAAMAAwACAAIAAgACAAIAAgABAAEAAQAB
AAEAAgACAAAAAAAAAAAAAAAAAAAAAAD+/wAAAAD//wEAAQABAAEA///+//7//v8AAAAA
AAAAAP/////+//7//v/+///////+//7//v/+//7//v/+//7/AAAEAAIAAQAAAP///v/+
//7//v/+//7//v/+//7//v/+//7//v/+//7//v/+//7//v/+//7//v/+//7//v/+//7/
/v/+//7//v/+//7//v/+//7//v/8//z//P/8//7//v/+//7/AAAAAAAAAAD///7//f/8
//7//v/+//7//v/+//7//v/+//7//v/+/wAAAAAAAAAAAAAAAAAAAAACAAIAAgACAAQA
BAAEAAUABgAGAAYABgAHAAcABwAGAAQABAAEAAQABgAFAAUABgAGAAUABAADAAMAAgAC
AAMABQAFAAYABgAFAAMAAgACAAEAAAAAAP///P/8//z//P/8//z//P/8//z/+//7//v/
+//7//v/+//9//7//v/+//z//P/8//v/+//7//v/+//7//v/+//7//v/+//7//v/+//7
//v/+f/5//r/+v/6//z//P/8//z/+v/8/wAAAwAHAA4AFwAeACkAOQBNAGYAgwCXAKIA
ogCeAJ4AoACiAKEAhQBSAA8Ayv+H/0n/K/8v/0H/VP9l/3H/fv+S/6T/sf/B/87/1f/a
/+H/6f/x//P/9f/2//f/+P/7//z//P/9//3//v//////AQACAAIAAgACAAMAAwADAAEA
AgACAAIABAAEAAQABQADAAMAAwADAAUABgAGAAYABgAGAAcABwAFAAYABgAGAAgACAAJ
AAkABwAHAAcABwAJAAoACgALAAsACwALAAoACAAJAAkACgANAA0ADQANAA4ADwAPAA8A
DwAQABEAEQASABIAFAAUABQAFAAVABUAGAAZABkAGQAZABkAGQAaAB4AHgAfACEAIAAh
ACEAIAAgACIAIgAiACUAJQAmACYAJgAmACYAJgAlACUAJgAmACYAJAAkACQAJgAkACQA
JAAiACIAIgAiACEAIAAfAB0AHgAeAB0AHAAcABwAHAAbABoAGgAaABoAGgAaABkAGAAW
ABcAFwAXABcAFgAWABQAFAAUABQAFAASABIAEQAQABAAEAAQABAADgAMAAsACwALAAsA
CwAJAAkACQAIAAgACAAIAAgACAAIAAcABwAHAAcABwAHAAcABwAHAAcABgAIAAkACQAJ
AAcABwAHAAcACgAKAAoACgAKAAoACgAKAAgACQAJAAkACAAHAAYABQADAAQABAAEAAQA
BQAFAAUABQAFAAUABQAFAAUABQAFAAUABQAFAAUABAAEAAQABAADAAMAAwADAAUABQAF
AAUABAAEAAQABAAEAAMAAwADAAAAAAAAAAAAAAD///////////////////////////7/
/P/8//z//P/8//v/+//7//v/+//8//z/+v/6//r/+v/8//z//P/8//r//P/8//v/+//7
//v/+//7//r/+v/6//r/+v/6//r/+//7//r/+v/6//r/+//7//j/+P/4//j/+P/4//j/
+P/4//j/9v/4//j/+P/4//j/+P/4//j/+P/4//j/+P/4//j/+P/4//j/+P/4//j/+P/4
//j/+P/4//j/+P/4//j/+P/4//j/+P/4//j/+P/2//b/9v/2//j/+P/4//j/+P/4//j/
+P/4//j/+P/4//j/+P/4//j/9v/2//b/9v/4//j/+P/4//j/+P/4//j/+P/4//j/+P/4
//j/+P/4//j/+P/4//j/+P/4//j/+P/6//r/+v/6//z//P/8//z//v/+//7//v/+//7/
/v///wIAAgACAAIAAQABAAEAAAAAAAAAAAAAAAAA/////wAA/v/9//z/+//7//r/+v/7
//3//f/+//7/+//5//j/+P/3//b/9v/1//T/9P/0//T/8v/y//L/8v/z//P/9P/1//X/
9f/1//X/9f/2//b/9v/0//T/9P/z//P/8//z//P/8//z//P/8//z//P/8//z//P/8//z
//H/8f/y//L/8v/y//L/8v/y//T/9v/6/wEABwAOABcAJgA5AFEAbQCGAJkAnwCcAJ4A
oACmAKoAnABpACMA1P+L/0z/If8b/yn/P/9R/2L/c/+H/5j/qP+0/7//x//Q/9n/3v/n
/+v/7f/t/+//8P/x//L/8//0//T/9f/1//b/9//3//f/+P/4//j/+P/5//n/+f/5//r/
+v/6//r/+v/6//v/+//7//v/+//7//z//P/8//7//v///////f/+//7//v8AAAAAAQAB
AP//////////AQACAAIAAwABAAEAAQAAAAIAAwADAAQABQAFAAUABQAEAAUABQAFAAUA
BgAHAAcACgAKAAwADAAMAAwADQANABAAEQARABEAFQAVABUAFgAWABYAFwAZABgAGQAZ
ABgAGQAcAB0AHgAdAB0AHgAeAB4AHgAeAB4AHwAfACAAIAAeABwAHAAcABwAGgAaABoA
HAAcABwAHAAZABgAFwAVABQAFAATABIAEAAQABAADwAQABAAEAAQAA4ADgANAAwACgAL
AAsACwALAAoACgAIAAgACAAIAAgABgAGAAUABAAEAAQABAAEAAIAAAD/////AQABAAEA
/////////v/+//7//v/+//7//v/9//3//f/9//3//f/9//////////7//P/9//3//f/9
//3//f/9//7//v/+//7//v/+//7//v/+//////////////////////8AAAAAAAACAAMA
AwADAAIAAQAAAP//AQABAAEAAQADAAMAAwADAAIAAgACAAIAAwADAAMAAwABAAEAAQAB
AAAAAAAAAAAAAAD////////+//7//v/+//7//f/9//3//f/9//3//f/9//3//f/8//z/
/P/8//z//P/7//v/+//5//n/+v/6//r/+v/6//r//P/8//z//P/6//z//P/7//n/+f/5
//n/+f/4//j/+P/4//j/+P/4//n/+f/4//j/+v/6//v/+//4//j/+P/4//r/+v/6//r/
+v/4//j/+v/6//r/+v/6//r/+v/6//j/+P/4//j/+P/4//j/+P/4//j/+P/4//b/9v/2
//b/+P/4//j/+P/2//b/9v/2//j/+P/4//j/+P/4//j/+P/4//j/+P/4//j/+P/4//j/
9v/2//b/9v/2//b/9v/2//b/9v/2//b/9v/2//b/9v/4//j/+P/4//r/+v/6//r//P/8
//z//P/8//z//P/8//z//f/+//7//v/+//////////7//v/+/wAAAAAAAP///v/+//3/
+//8//v/+//6//r/+//7//v//P/8//v/+f/4//j/9//2//b/9f/0//T/9P/0//T/9P/0
//T/9P/z//P/8//z//P/8//z//P/9P/y//L/8v/y//T/8//z//P/8f/x//H/8f/x//H/
8f/x//P/8//z//P/8//x//H/8v/y//L/8v/y//D/8P/0//T/9P/3////CAARABoAJwA5
AEsAYgB9AJEAlgCOAIYAiACMAI4AgQBjADIA8f+s/3H/Pf8h/yX/Of9I/1X/Yf9w/4L/
lP+n/7X/wP/J/9D/1//f/+f/6//t/+7/7//w/+//8P/w//H/8f/y//P/8//3//j/+P/4
//j/+f/5//n/+f/6//r/+v/4//j/+P/5//v/+//7//v/+f/6//r/+v/6//r/+//7//v/
/P/8//z/+v/6//v/+//9//3//f/9//3//v/+/////f/9//3//P/+//////8AAAEAAQAB
AAEAAAABAAEAAQADAAQABQAFAAQABAAGAAYACAAIAAkACQAKAAsACwALAA0ADQANAA4A
EAAQABEAEwATABMAEgAQABEAFAAVABYAFQAVABYAFgAYABgAGAAYABcAFwAYABgAGAAW
ABYAFgAYABYAFgAWABYAFgAWABYAEwASABEADwAPABAAEAAQAA4ADgAOAA0ADgAOAA4A
DgAKAAoACQAIAAoACwALAAsACwAKAAoACAAKAAoACgAKAAgACAAHAAYABgAGAAYABgAE
AAIAAQABAAMAAwADAAEAAQABAAAAAAAAAAAAAAAAAP7//f/9//3//f/9//3//f//////
///+//7///////////////////8AAAAAAAAAAAAAAAAAAAAAAAABAAEAAQABAAEAAQAB
AAEAAgACAAIAAgADAAMAAwADAAMAAwADAAMAAwADAAMAAwADAAMAAwAEAAQABAAEAAMA
AwADAAMAAQABAAEAAQACAAIAAgACAAIAAQABAAEAAAAAAAAAAAAAAP//////////////
/////////////v/+//7//v/+//7//f/9//3/+//7//z//P/8//z//P/8//r/+v/6//r/
+v/8//z/+//7//v/+//7//n/+P/4//j/+P/4//j/+P/7//v/+v/6//j/+P/5//n/+v/6
//r/+v/6//r/+v/6//r/+v/6//r/+v/6//r/+P/4//j/+P/6//r/+v/6//r/+v/6//r/
+P/4//j/+P/6//r/+v/6//j/+P/4//j/+v/6//r/+v/6//r/+v/6//r/+v/6//r/+v/6
//r/+v/4//j/+P/4//n/+v/7//z//P/8//z//P/8//z//P/8//r/+v/6//r//P/8//z/
/P/8//z//P/8//z//P/8//z//v/+//7//v8AAAAAAQACAAIAAgACAAMAAwADAAIAAgAC
AAIAAgACAAMAAwAEAAQABQAEAAMAAwD///7//v/9//7/AAABAAEAAQAAAAAA///+//7/
/f/8//r/+v/6//r/+P/4//j/+P/3//f/9//3//n/+f/5//n/+P/4//j/+P/4//j/9//3
//f/9//3//f/9//3//f/9//3//f/9//3//j/+f/4//n/+P/4//j/+P/2//b/9v/2//j/
+v/7////CAARABoAIQAvAEEAWgB3AJEAngCgAJ4AngCcAJwAnQCJAFwAHQDY/5X/U/8p
/yf/O/9M/1v/af94/4r/nv+t/7n/xP/L/9T/3f/l/+v/8f/x//L/8//0//X/9v/2//f/
+f/6//v/+//9//7//v/+//7///////////8AAAAAAAAAAAAAAAABAAEAAQABAAEAAQAC
AAIAAgACAAIAAwADAAMABAAEAAQABAAEAAUABQADAAMAAwADAAMABAAEAAUABwAHAAcA
BgAGAAcABwAIAAkACQAJAAkACgALAAsACwALAAwADQANABAAEAASABIAEgASABMAEwAU
ABUAFQAVABcAFwAXABgAGAAYABkAGwAeAB8AHwAeAB4AIAAgACAAIQAhACIAIgAkACQA
JAAkACMAIwAkACQAJgAkACQAJAAmACQAJAAkACIAIgAiACIAIQAgAB8AHQAcABwAGwAa
ABoAGgAaABkAGgAaABoAGgAYABgAFwAWABYAFwAXABcAFQAUABQAEgAUABQAFAAUABIA
EgARABAADgAOAA4ADgAQAA4ADQANAAsACwALAAkACwALAAoACgAIAAgACAAIAAgABwAH
AAcACQAJAAkACQAHAAcABwAGAAgACQAJAAkABwAHAAcABwAIAAgACAAIAAkACgALAAwA
CwALAAoACQALAAsACwALAAsADAAMAAwADAANAA0ADQANAA0ADQANAA0ADQANAA0ADQAN
AA0ADQAQABAAEAAQAA8ADwAPAA8ADwAPAA8ADwAOAA4ADgAOAAwACwALAAsADAAMAAwA
DAAKAAkACQAJAAkACQAJAAkACQAJAAkACAAKAAoACgAKAAoACQAJAAkABQAFAAYABgAI
AAgACAAIAAYABgAGAAYABgAIAAgABwAHAAcABwAHAAUABAAEAAQABgAGAAYABgAHAAcA
BgAGAAYABgAHAAcABgAGAAYABgAGAAYABgAGAAgACAAIAAYABgAGAAYABAAEAAQABAAF
AAYABwAIAAYABgAGAAYABgAGAAYABgAGAAYABgAGAAYABgAGAAYABgAGAAYABgAGAAYA
BgAGAAYABgAGAAYABgAGAAYABgAGAAYABgAGAAYABgAGAAYABgAGAAYABgAGAAYABgAG
AAYABgAGAAYABgAGAAYABgAGAAYABgAGAAgACAAIAAgACAAIAAgACAAKAAoACgAKAAwA
DAAMAAwADAAMAAwADAANAA4ADgAOABAAEQARABEAEAAQABAAEAAQABAADwAPAA4ADgAN
AAwACQAJAAgACAAKAAsADAAOAAwACwAJAAgACAAHAAYABgAHAAYABgAGAAQABAAEAAQA
BgAGAAUABQAFAAUABQAFAAUABQAGAAYABgAGAAYABgAFAAUABQAFAAUABQAFAAUABQAF
AAUABQAFAAUABQAFAAMAAwAEAAQABAAEAAQABAAEAAYACgAMABEAFwAeACUAMABBAFkA
dQCUAKsAsQCyALQAtAC2AMAAuACPAEsA/P+x/27/Of8n/zf/S/9f/3L/g/+V/6b/tv/C
/83/2f/i/+n/8P/5//3/AQABAAEAAgADAAQABQAGAAYABwAHAAgACQAJAAkACgAKAAoA
DAANAA0ADQALAAwADAAMAA4ADgAOAA8ADQANAA0ADQANAA4ADgAOABAAEAARABEADwAQ
ABAAEAASABIAEwATABMAEwATABMAEwAUABQAFQAXABcAFwAWABQAFQAVABYAGQAZABkA
GQAaABsAGwAbABsAHAAdAB0AHgAeACAAIAAgACAAIQAhACYAJwAnACcAKQApACkAKgAs
ACwALQAvADAAMQAxADAALgAwADAAMAAzADMANAA0ADgAOAA4ADgANQA1ADYANgA4ADYA
NgA2ADYANAA0ADQANAA0ADQANAA1ADQAMwAxADAAMAAvAC4ALgAuAC4ALQAqACoAKgAq
ACoAKgApACgAJgAnACcAJwAnACYAJgAkACQAJAAkACQAIgAiACEAIAAeAB4AHgAeAB4A
HAAbABsAGwAbABsAGQAbABsAGgAaABgAGAAYABgAGAAXABcAFwAXABcAFwAXABcAFwAX
ABYAGAAZABkAGQAYABcAFgAVABgAGAAYABgAGgAaABoAGgAYABkAGQAZABkAGQAZABkA
GwAcABwAHAAcAB0AHQAdAB0AHQAdAB0AHwAfAB8AHwAdAB0AHQAdABwAHAAcABwAHQAd
AB0AHQAdAB0AHQAdABoAGgAaABoAHAAbABsAGwAaABoAGgAaABoAGQAZABkAGQAZABkA
GQAZABkAGQAYABoAGgAaABoAGgAZABkAGQAXABcAGAAYABgAGAAYABgAGAAYABgAGAAW
ABgAGAAXABUAFQAVABUAFwAWABYAFgAWABYAFgAWABcAFwAWABYAFgAWABcAFwAWABYA
FgAWABYAFgAWABYAGAAYABYAFgAWABYAFgAYABgAGAAYABoAGgAaABoAGgAaABoAGgAY
ABgAGAAYABYAFgAWABYAGAAYABgAGAAYABgAGAAYABgAGAAYABgAGAAYABgAGAAYABgA
GAAYABoAGgAaABoAGAAYABgAGAAaABoAGgAaABoAGgAaABoAGgAaABoAGgAcABwAHAAc
ABwAHAAcABwAHQAeAB8AIAAgACAAIAAgACIAIgAiACIAIgAiACIAIgAiACIAIgAiACIA
IgAiAA==
         </WaveFormData>
      </LeadData>
      <LeadData>
         <LeadByteCountTotal>10000</LeadByteCountTotal>
         <LeadTimeOffset>0</LeadTimeOffset>
         <LeadSampleCountTotal>5000</LeadSampleCountTotal>
         <LeadAmplitudeUnitsPerBit>4.88</LeadAmplitudeUnitsPerBit>
         <LeadAmplitudeUnits>��V</LeadAmplitudeUnits>
         <LeadHighLimit>2147483647</LeadHighLimit>
         <LeadLowLimit>268435456</LeadLowLimit>
         <LeadID>V3</LeadID>
         <LeadOffsetFirstSample>0</LeadOffsetFirstSample>
         <FirstSampleBaseline>0</FirstSampleBaseline>
         <LeadSampleSize>2</LeadSampleSize>
         <LeadOff>FALSE</LeadOff>
         <BaselineSway>FALSE</BaselineSway>
         <ExcessiveACNoise>FALSE</ExcessiveACNoise>
         <MuscleNoise>FALSE</MuscleNoise>
         <LeadDataCRC32>1158813300</LeadDataCRC32>
         <WaveFormData>
/P/8//z//P/6//r/+v/6//z//P/8//z//P/8//z//P/6//r/+v/6//z//P/8//z//P/8
//z//P/8//z//P/8//z//P/8//z/+v/6//r/+v/8//z//P/8//z//P/8//z//P/8//z/
/P/8//z//P/8//3//v///wAAAgACAAIAAwABAAEAAQABAAEAAQACAAMAAwAEAAQAAgAC
AAMAAwADAAQAAwACAAEAAQABAAEAAgAFAAUABAADAAEA///9//z/+//4//f/9//6//r/
+f/5//f/9//3//f/9//2//b/9v/2//b/9//3//f/9//2//b/9v/2//b/9v/3//f/+P/4
//j/+P/3//f/9f/1//X/9f/1//X/9P/0//f/9//3//b/+P/4//j/9//1//f/+P/7////
BwATACIAMQBJAGQAggCcAK4AwADcAPgADQEKAeYAqQBgABQAxv98/1P/Vf9k/23/dP96
/4b/mP+r/7X/vf/H/87/1//e/+X/6//w//H/8f/y//P/9P/0//T/9f/z//P/9P/1//f/
+f/5//n/+f/4//f/9v/4//n/+f/4//j/+P/4//n/+f/5//n/+f/7//v/+//7//v/+v/6
//n/+//8//z/+//7//z//P/8//z//P/8//z//P/8//z//f/9//3//f/9//3//f/9//7/
/v/+//7//v8AAAEAAQACAAIAAgADAAMAAQACAAIAAwADAAMAAwAEAAYABgAGAAYACAAJ
AAkACQAIAAgACAAKAAgACAAIAAkADAAPABAAEQAPAA8ADwARAA8ADwAPAA8ADwAPAA8A
EAAOAA4ADgAOAAwADAAMAAwADAAMAAsACwALAAsACQAJAAkACQAJAAcABgAGAAYABgAI
AAgACQAJAAcABwAGAAYACAAJAAkACQALAAsACwALAAkACQAJAAgACgAJAAkACQAIAAgA
BwAHAAgABwAGAAYABgAGAAUAAwADAAIAAQABAAEAAQABAAEA///+//z//P/9//3//P/8
//3//f/9//3//f/9//3//f////////8AAP7//f/9//3//f/+//7//v/+//7//////wEA
AQACAAIAAgADAAMAAwABAAMAAwADAAMAAwADAAQABAAEAAQABAAEAAQABAAEAAIAAwAD
AAMABAAEAAUABQAEAAQABAAEAAQABAADAAMAAwADAAMAAwAAAAAAAAAAAAIAAQABAAEA
AQABAAEAAQADAAMAAwACAAAAAAAAAAAAAAAAAAAA////////////////////////AQAA
AAAAAAD9//3//f/+//7//v/+//7//f/9//3//f////7//v/+//////////7//P/8//z/
/P/8//z//P/8//7//v/9//3//f/9//z//v/+//7//v/8//z//P/8//z//P/8//z/+v/6
//r/+v/8//z//P/8//z//P/8//z/+v/6//r/+v/8//z//P/8//z//P/8//z//P/8//z/
/P/8//z//P/8//r/+v/6//r//P/8//z//P/8//z//P/8//z//P/8//z//P/8//z//P/+
//7//v/+//7//v/+//7//v/+//7//v///wAAAQACAAQABAAFAAUAAwADAAMAAwADAAQA
BQAFAAYABgAEAAQABQAFAAUABAADAAIAAQABAAEAAQACAAMAAwACAAEAAAD///7//v/9
//r/+f/5//r//P/7//v/+//5//n/+f/5//j/+P/4//j/+P/5//n/+f/7//r/+v/6//r/
+v/6//n/9//4//j/+P/2//X/9f/1//f/9//3//f/9f/0//T/9f/3//f/9v/2//j/9v/3
//f/9//6////BwAXACkAPABVAHMAkACqAMIA3AD2ABIBJgEZAeQAmABFAPL/oP9g/1D/
W/9n/3D/ff+G/5b/pv+y/73/x//P/9X/2v/f/+b/6//t/+7/7//v//D/8f/0//T/9P/1
//X/9f/2//f/9f/3//f/9//4//j/+P/4//j/+f/5//j/+P/4//j/+f/7//v/+//7//n/
+f/5//n/+v/6//v/+//7//z//P/7//v//P/8//z//P/8//z//P/8//z//P/9//3//f/9
//3//f/9//3//v/8//z//P/8//7//////wAAAAAAAAEAAQABAAIAAgADAAUABQAFAAYA
BwAGAAUABAAGAAcABwAHAAoACgAKAAwADAAMAAwADQANAA8ADwAPAA8ADwAPABEADwAP
AA8ADwARABEAEQASABIAEgASABIAEAAQABAAEAAQABAADwAPAA8ADwANAA0ADQANAA0A
CwAMAAwADAAMAAoACgALAAsACwALAAoACgAKAAsACwALAAsACwALAAsACQAJAAkACAAK
AAkACQAJAAgACAAHAAcACAAHAAYABgAIAAgABwAFAAMAAgABAAEAAQABAAEAAQADAAIA
AAAAAAEAAQAAAAAA/////////////////////////////wAAAAD//////////wAAAAAA
AAIAAgADAAMAAQABAAIAAgAEAAUABQAFAAMABQAFAAUABQAFAAUABgAGAAYABgAGAAYA
BgAGAAYACAAJAAkACQAGAAYABwAHAAYABgAGAAYACAAIAAcABwAFAAUABQAFAAYABgAG
AAYABAADAAMAAwAFAAUABQAFAAMAAwADAAIABAAEAAQABAACAAIAAgABAAEAAQABAAEA
AwADAAMAAwABAAAAAAAAAAEAAQABAAIAAgACAAIAAgD//////////////v/+//7/////
/////v8AAAAAAAAAAAAAAAAAAAAA/v/+//3//f//////AAD+//7//v/+/wAAAAAAAAAA
AAAAAAAAAAAAAAAAAAAAAP7//v/+//7/AAAAAAAAAAD+//7//v/+/wAAAAAAAAAA/v/+
//7//v/+//7//v/+/wAAAAAAAAAA///+//3//P/+//7//v/+//7//v/+//7//v/+//7/
/v/8//z//P/8//7//v/+//7//v/+//7//v8AAAAAAAAAAP7//v/+//7/AAAAAAAAAAAC
AAIAAgACAAMABAAFAAYABAAEAAUABQAFAAUABQAFAAUABgAHAAcABgAGAAQABAAHAAcA
BwAGAAMAAgABAAEAAwADAAQABQAFAAQAAwACAAEAAAAAAP///v/9//3//v/8//v/+//7
//n/+f/5//n/+v/6//r/+v/6//v/+//7//v/+v/6//r/+P/4//j/9//3//j/+P/4//r/
+f/5//n/+f/5//n/+f/5//j/+P/5//n/+f/4//j/+v/6//v/+//7//z//f8DAA8AHQAu
AEcAYwCCAKAAugDWAPAACgEmAS0BBgG4AGEADAC6/3D/Tv9T/2P/cP97/4j/lv+k/7D/
uf/H/8//1f/a/+H/6P/r/+//8P/x//H/8v/z//T/9P/0//X/9f/1//b/9//1//f/9//3
//j/+P/4//j/+P/5//n/+P/6//r/+v/7//v/+//7//v/+//7//v/+//8//z//f/9//3/
/v/+//3//f/+//7//v/+//7//v/+//z//P/8//3//f/9//3//f/9//3//f/+//7//v/+
//7/AAABAAEAAgAAAAAAAQABAAMABAAEAAUAAwADAAMABAAIAAgACAAIAAoACwALAAsA
DAAMAAwADgAOAA4ADgAPAA0ADwAPAA8AEQARABEAEwAVABUAFQAVABUAFQAVABYAFgAW
ABYAFgAWABYAFgAWABQAFAATABMAEwATABEAEQARABEAEQAPABAAEAAQABAADgAOAA8A
DwAPAA8ADgAOAA4ADwAPAA8ADwAPAA8ADwANAA0ADQAMAAwACwALAAsADAAMAAsACwAK
AAkACAAIAAgACAAHAAUABwAGAAUABQADAAMAAwADAAMAAgAAAAAAAQABAAAAAAABAAEA
AQABAAEAAQABAAEA////////AAACAAEAAQABAAEAAgACAAIAAgACAAMAAwADAAMABAAE
AAQABQAFAAUABwAJAAkACQAHAAcABwAIAAYABgAGAAYABwAIAAkACgAIAAkACQAJAAoA
CgALAAsACgAKAAoACgAIAAgABwAHAAcABwAHAAcABgAGAAYABgAGAAUABQAFAAMAAwAD
AAMABQAFAAUABAAGAAYABgAGAAQABAAEAAMABQAFAAUABQADAAMAAwADAAMAAgACAAIA
AQABAAEAAgACAAIAAgACAAMAAwADAAMAAwACAAIAAgABAAEAAQAAAAAAAAAAAAAAAgAC
AAIAAgAAAAAA/////wEAAQAAAAIAAgACAAIAAgACAAIAAgACAAIAAgACAAAAAAAAAAAA
AAAAAAAAAAAAAAAAAAAAAAIAAgACAAIAAAAAAAAAAAACAAIAAgACAAIAAgACAAIAAAAA
AAAAAAAAAAAAAAAAAAIAAgACAAIAAgACAAIAAgACAAIAAgACAAAAAAAAAAAAAgACAAIA
AgAAAAAAAAAAAAIAAgACAAIABAAEAAQABAAEAAQABAAEAAYABgAGAAYABwAHAAcABwAJ
AAkACQAKAAsACwAMAAwACAAIAAkACQAJAAgABwAGAAUABQAFAAUABAAFAAUABAADAAIA
AQAAAAAA///8//v//f/+//7//f/7//v/+//7//v/+//6//r/+v/6//r/+//7//v/+//6
//r/+v/6//r/+v/5//n/+v/6//r/+v/5//n/+f/5//n/+f/5//n/+P/4//n/+f/5//j/
+P/4//j/9//5//n//P8BAAUACwAVACYANwBNAGoAhgCcALIAxgDiAP4AEwEMAeQAnwBS
AAgAuv9y/1H/Wf9o/2//dv+A/4r/mv+r/7n/w//L/9L/1//e/+X/7f/w/+//7//w//H/
8v/y//L/8//0//X/9//5//f/+f/5//n/+P/4//j/+P/4//n/+f/4//j/+P/4//n/+f/5
//n/+f/5//n/+f/5//r/+v/7//v/+//8//z/+//7//z//P/8//z//P/8//z/+v/6//r/
+//8//3//v////3//f/9//7//v/+//7//v8AAAEAAQACAAAAAAABAAEAAQACAAIAAwAB
AAEAAQACAAYABgAGAAYACAAJAAkACQAJAAgABwAIAAoACgAKAAsACwANAA0ADQANAA0A
DQAPAA8ADwAPAA8ADwAPAA8AEAASABIAEgASABAAEAAQABAAEAAQAA8ADwAPAA8ADQAN
AA0ADQANAAsADAAMAAwADAALAAoACgAJAAoACwALAAwADgAPAA8ADwAPAA8ADwAPAA8A
DwAPAA4ADgANAA0ADQAMAAwACwALAAwACwAKAAoACgAKAAkABwAHAAYABQAFAAUABQAF
AAUABQAEAAIAAgADAAMAAgACAAEAAQABAAEAAQABAAEAAQADAAMAAwAEAAIAAQABAAEA
AwAEAAQABAAEAAQABQAFAAMAAwAEAAQABgAHAAcABwAFAAcABwAHAAcABwAHAAgACAAI
AAgACAAIAAgACAAIAAgACQAJAAkABgAGAAcABwAIAAgACAAIAAYABgAFAAUABwAHAAcA
BwAGAAYABgAGAAYABQAFAAUABQAFAAUABQADAAMAAwACAAIAAgACAAIAAgACAAIAAQAB
AAEAAQABAAEAAQABAAEAAwACAAIAAgABAAEAAQACAAIAAgACAAIA//////////8BAAAA
AAAAAP////////7/AAAAAAAAAAD+//7//v/+//7//v/9//3/AQADAAIAAAAAAAAAAAD+
//7//v/+/wAAAAAAAAAA/v/+//7//v/+//7//v/+//z//P/8//z//v/+//7//v/8//z/
/P/8//7//v/+//7//v/+//7//v/8//z//P/8//z//P/8//z//v/+//7//v/9//z/+//6
//z//P/8//z//P/8//z//P/8//z//P/8//7//v/+//7//v/+//7//v8AAAAAAAAAAAIA
AgACAAIAAgADAAMAAwAFAAUABQAFAAUABQAEAAQABQAEAAUABwAHAAcABgAFAAQAAwAD
AAMAAwAEAAUABQAEAAMAAgABAAAAAAD///z/+//7//z//P/7//v/+//7//n/+f/5//j/
+P/4//j/+P/7//v/+//7//j/+P/4//j/9v/2//X/9f/4//j/+P/4//f/9//3//f/9//3
//f/9//0//T/9f/1//f/9v/2//b/9v/3//n/+f/4//v///8FAA8AIAAzAEkAZgCEAJ4A
tgDQAOwABgEfASQB/AC3AGgAGADE/3b/Uf9X/2b/b/96/4T/jv+c/6v/t//D/83/0v/X
/9z/4//p/+z/7f/t/+7/7//y//L/8v/z//H/8f/y//P/8//1//X/9f/2//b/9v/2//b/
9//3//b/9v/2//b/9//3//f/9//3//n/+f/5//n/+P/4//n/+f/5//r/+v/5//n/+v/6
//r/+P/4//j/+P/6//r/+v/7//v/+//7//v/+//7//v//P/8//z//P/8//z//f/9//7/
/v/+///////9//7//v///////////wAABAAEAAQABAAEAAUABQAFAAgACAAIAAoACgAK
AAoACwALAA0ADQANAA0ADQANAA8ADwAPAA8ADwAPAA8ADwAQAA4ADgAOAA4AEAAQABAA
EAAQABAADwAPAA8ADwANAA0ADQANAA0ACwAKAAoACgAKAAoACgALAAsACwALAAoACgAK
AAsACwALAAsACwALAAsACwALAAsACgAKAAkACQAJAAgACAAHAAcABgAFAAQABAAGAAYA
BQADAAUABAADAAMAAQABAAEAAQADAAIAAAAAAP/////+//7/////////////////////
//3//f/9//7/AAD////////9//7//v/+//7//v///////////wAAAAAAAAEAAQABAAEA
AwADAAMAAwADAAMABAAEAAQABAAEAAYABgAGAAYABAAFAAUABQAEAAQABQAFAAYABgAG
AAYABgAGAAUABQADAAMAAwADAAIAAgACAAIAAgABAAEAAQD//////////wEAAQABAAAA
/v/+//7//v/+//7//v/9//3//f/9//3//f/9//3//f/9//z//P/8//3//f/9//7//v/+
//7//v/7//v/+//7//3//P/8//z/+//7//v/+v/6//r/+v/6//r/+v/6//r/+v/6//n/
+f/7//v/+P/6//r/+v/6//r/+v/6//r/+P/4//j/+P/6//r/+v/6//r/+v/6//r/+v/6
//r/+v/4//j/+P/4//j/+P/4//j/+P/4//j/+P/4//j/+P/4//j/+P/4//j/+v/6//r/
+v/4//j/+P/4//j/+P/4//j/+P/4//j/+P/4//j/+P/4//j/+P/4//j/+P/4//j/+P/4
//j/+P/4//j/+P/4//j/+P/4//j/+P/6//r/+v/6//r/+v/6//r/+//8//3//v/+//7/
/v/+/wAAAQABAAEAAQABAAEAAQAAAAEAAQACAAQAAgACAAMAAgABAP///f/8//v/+//7
//z//v8AAAEA///9//v/+f/4//j/9//0//X/9f/2//b/9P/z//L/8f/y//P/9P/0//T/
9P/0//T/8//z//P/8//y//L/8v/y//T/9P/z//P/8v/y//L/8v/z//P/8//z//H/8f/x
//H/8P/w//H/8f/x//D/8P/w//L/8f/z//X/9v/5/wMAEQAhADgAUwBxAI4AqADCAN4A
/AAYASoBFQHUAIAAJwDS/4L/Tv9G/1X/Yf9u/33/iv+Y/6b/sP+7/8P/y//T/9j/2//i
/+f/5//o/+n/6f/q/+v/7v/u/+7/7//v/+//8P/x/+//8f/x//H/8v/y//L/8v/0//X/
9f/0//T/9P/0//X/9f/1//X/9f/1//X/9f/1//T/9P/1//X/9f/2//b/9f/3//j/+P/4
//b/9v/2//b/+P/4//j/+f/3//f/9//3//n/+f/5//r//P/8//z//P/6//v/+//8//r/
+v/7//v//P/+////AQD///////8AAAIAAgACAAIABAAFAAUABQAGAAYABgAIAAgACAAI
AAkACQALAAsACwALAAsACwANAA0ADQANAA0ADQANAA0ADgAOAA4ADgAOAA4ADgAOAA4A
EAAQAA8ADwAOAA0ACgAJAAkACQAJAAcABgAGAAYABgAGAAYABwAHAAcABwAGAAYABgAH
AAcABwAJAAkACQAJAAcABwAHAAYABgAFAAUABQAGAAYABQAFAAQAAwACAAIABAAEAAMA
AQADAAIAAQABAP//////////AQAAAP7//v/9//3//P/8/////////////v/9//z/+//9
//3//f/+/wAA/////////f/+//7//v8AAAAAAQABAP////8AAAAAAgADAAMAAwADAAUA
BQAFAAMAAwADAAQABAAEAAQABAAGAAYABgAGAAYABwAHAAcABgAGAAcABwAEAAQABAAE
AAYABgAFAAUAAwADAAMAAwAEAAQABAAEAAQAAwADAAMAAwADAAMAAwADAAMAAwACAAIA
AgACAAIAAAAAAAAA////////////////////////AQAAAAAAAAABAAEAAQACAAEAAAD/
//7//f/9//3//f////7//v/+//3//f/9//z//v/+//7//v/8//z//P/8//7//v/9//3/
/f/7//z//P/8//z//P/8//z//P/8//r/+v/6//r//P/8//z//P/+//7//v/+//z//P/8
//z//v/+//7//v/8//z//P/8//z//P/8//z//v/+//7//v/+//7//v/+//7//v/+//7/
/P/8//z//P/8//z//P/8//7//v/+//7//v/+//7//v8AAAAAAAAAAAAAAAAAAAAAAQAC
AAMABAAEAAQABAAEAAQABAAEAAUABQAFAAUABQAFAAUABgAHAAkACgAKAAgABwAHAAYA
BQAGAAUABAADAAMAAwADAAQABQAFAAQAAwACAAEAAAAAAP///P/7//v/+v/6//n/+f/7
//v/+//7//v/+v/6//r//P/8//3//f/7//v/+v/6//r/+v/6//r/9//3//j/+P/6//r/
+f/5//n/+f/5//n/+f/5//j/+P/5//n/+f/4//j/+P/8//v/+f/5//z///8DAAsAGQAq
ADsAUQBsAIgAoACyAMoA5gAEARcBDAHeAJkATgACALT/bv9R/1n/aP9x/3r/gv+M/5z/
q/+5/8X/z//W/9v/4v/n/+//8v/x//H/8v/z//T/9P/0//X/9f/1//b/9//5//v/+//7
//r/+v/6//r//P/9//3//P/6//r/+v/7//v/+//7//v/+//7//v/+//8//z//f/9////
AAAAAP///v/+//3//P/+//7//v/+/wAAAAAAAAEAAAD///7//f////////8AAAAAAAAA
AAAAAAABAAEAAgACAAIAAwADAAMABAAEAAUABQAFAAUABgAGAAYABgAGAAgACQAJAAkA
CgAKAAoADAAKAAoACgALAA0ADwAPAA8ADQANAA0ADwARABEAEQARAA8ADwAPABAAEAAQ
ABAAEAAQABAAEAAQABAAEAAPAA8ADwAPAA0ADQAPAA8ADwANAAwADAAMAAwADAAMAA0A
DQALAAsACgAKAAsADQAOAA8ADwAPAA8ADwAPAA8ADwAOAA4ADQANAA0ADAAMAAsACwAK
AAkACAAIAAgACAAHAAUABwAGAAUABQADAAMAAwADAAMAAgAAAAAAAwADAAIAAgADAAMA
AwADAAMAAwADAAMAAQABAAEAAgACAAEAAQABAAMABAAEAAQABAAEAAUABQADAAMABAAE
AAYABwAHAAcABQAHAAcABwAJAAkACQAKAAoACgAKAAoACgAKAAoACgAKAAsACwALAAgA
CAAJAAkACAAIAAgACAAKAAoACQAJAAkACQAJAAkABgAGAAYABgAGAAUABQAFAAcABwAH
AAcABQAFAAUABAAEAAQABAAEAAQABAAEAAMAAQABAAEAAQACAAMABAAFAAQAAgABAAAA
AQABAAEAAgACAAIAAgACAAEAAQABAAEAAQAAAAAAAAABAAEAAQAAAAIAAgACAAIAAgAC
AAIAAgACAAIAAQABAAEAAQACAAAAAAAAAAAAAAAAAAAAAAACAAIAAgACAAAAAAAAAAAA
AAAAAAAAAAAAAAAAAAAAAAAAAAAAAAAAAAAAAAAAAAAAAAAAAAAAAAAAAAAAAAAAAAAA
AAAAAAAAAAAAAAAAAAIAAgACAAIAAgACAAIAAgAAAAAAAAAAAAAAAAAAAAAAAgACAAIA
AgACAAIAAgACAAIAAgACAAIABAAEAAQABAAGAAYABgAGAAcABwAHAAcABwAHAAcACAAH
AAcACAAIAAgACAAJAAkACwAKAAkACAAGAAUABAADAAUABwAIAAgABwAGAAUABAAGAAUA
AgABAP//AAAAAP///f/9//3//f/9//3//P/8//7//v/+/////f/9//3//P/8//z//P/8
//z/+//7//z//P/8//z/+//7//v/+//7//3//f/9//z/+v/7//v/+//6//r/+v/6//v/
/f/9//7///8DAAcAEQAeADEASQBkAIIAngC4ANIA7gAIAR8BKgESAdEAhAA0AOL/jP9X
/1f/aP9z/3z/iP+S/6L/sf+7/8X/z//U/9v/5P/r/+3/8v/z//P/9P/1//b/9v/2//f/
9//3//j/+f/7//3//f/9//7//v/+//7//P/9//3//P/+//7//v//////////////////
//////8AAAAAAQABAP//AAAAAP////8AAAAAAAAAAAAAAAAAAAAAAAAAAAEAAQABAAEA
AQABAAEAAQACAAIAAgACAAIAAgADAAMABAAEAAQABQAFAAcACAAIAAkABwAHAAcACAAK
AAoACgAKAA4ADwAPAA8ADgAOAA4AEAASABIAEgATABEAEwATABMAEwATABMAFQAVABUA
FQAVABMAEwATABQAFQAWABcAGAAYABgAGAAYABgAGAAXABcAFwAXABUAFQAVABUAFQAT
ABQAFAAUABQAFAAUABUAFQAVABUAFAAUABQAFQAVABUAEwATABMAEwAUABUAFgAWABYA
FQAVABUAFAAUABMAEwAUABMAEgASABIAEgARAA8ADwAOAA0ADQANAA0ADQANAA0ADAAK
AAoACwALAAoACgALAAsACwALAAsACwALAAsACQAJAAkACgAKAAkACQAJAAoADAANAA4A
DQAMAAwACwANAA0ADgAOAAwADQANAA0ADQAPAA8ADwAPAA8ADwAQABAAEAAQABAAEAAQ
ABAAEAASABMAEwATABIAEgATABMAEgASABIAEgAQABAADwAPAA8ADwAPAA8ADgAOAA4A
DgAQAA8ADwAPAA8ADwAPAA8ADQANAA0ADAAOAA4ADgAOAA4ADgAOAA0ACwALAAsACwAN
AA0ADQANAAsACgAKAAoACwALAAsADAAMAAwADAAMAAkACQAJAAkACgAKAAsADAALAAsA
CwAKAAwADAAMAAwADAAMAAwADAAMAAwACwALAA0ADQAOAAwADAAMAAwACgAKAAoACgAL
AAwADQAOAAwADAAMAAwADAAMAAwADAAKAAoACgAKAAwADAAMAAwADAAMAAwADAAKAAoA
CgAKAAoACgAKAAoACgAKAAoACgAKAAoACgAKAAoACgAKAAoACgAKAAoACgAKAAoACgAK
AAoACgAKAAoADAAMAAwADAAKAAoACgAKAAwADAAMAAwADgAOAA4ADgAOAA4ADgAOABAA
EAAQABAAEAAQABAAEAASABIAEwATABUAFQAVABUAFQAWABcAFwAYABgAFgAWABUAFQAV
ABQAEgAQAA4ADQAPABEAFAAXABYAFAASABAAEQAQABAADwAMAAsACwAMAAoACQAJAAkA
CwALAAsACwAKAAoACgAKAAoACwALAAsACwAKAAoACgAKAAoACgAJAAkACgAKAAoACgAJ
AAkACQAJAAkACQAJAAkACAAIAAkACQAJAAgACAAIAAgACwALAAkADAAPABcAIwAzAEgA
YwCDAKAAvADWAPQADgEqAUQBPQEGAbQAWwAGALD/bv9c/2v/ef+E/5P/ov+w/7z/yP/R
/9n/4//r//D/9f/8/wEAAwACAAMAAwAEAAUABgAGAAYABwAHAAcACAAJAAkACwALAAsA
DgAOAA4ADgAMAA0ADQAMAA0ADgAPABEADwAPAA8ADwAPAA8ADwAPABAAEAARABEAEQAS
ABIAEQATABQAFAAUABYAFgAWABYAFgAWABYAFwAXABcAFwAXABUAFQAVABYAGAAYABgA
GAAYABkAGQAaABwAHAAdAB0AHQAeAB4AHwAfAB8AHwAgACIAIgAiACIAJAAlACUAJQAm
ACYAJgAoACoAKgAqACsAKgArACoAKQArACsAKwAtAC8ALwAvAC8ALwAvAC8AMAAwADAA
MAAwADAAMAAwADAAMgAyADEAMQAxADEALwAvAC8ALwAvAC0ALQAuAC8AMAAvAC4ALgAt
AC8ALwAuAC4ALAAtAC0ALQAvAC8ALwAvAC8ALwAvAC4ALgAtAC0ALQAsACwAKwArACoA
KQAoACgAKgAqACkAJwAoACgAKAApACcAJwAnACcAKQAoACYAJgAlACUAJAAkACUAJQAl
ACUAJwAnACcAJwAmACUAJAAkACUAJQAmACcAJwAoACgAKAAoACgAKQApACcAJwAoACgA
KgArACsAKwAtAC8ALwAvAC0ALQAtAC4AMAAwADAAMAAwADAAMAAwAC4ALwAvAC8ALwAw
ADIAMwAyADIAMgAyADAAMAAvAC8AMQAxADEAMQAwADAAMAAwADAALwAvAC8ALwAvAC8A
LwAvAC8ALwAuAC4ALgAuAC4ALgAuAC4ALQAtAC0ALQAtAC0ALQAtAC0ALQAsACwALAAt
AC0ALQAuAC4ALgAuAC4ALQAtAC0ALQAvAC4ALgAuAC0ALQAtACwALgAuAC4ALgAuAC4A
LgAuADAAMAAvAC8ALwAvAC4ALgAuAC4ALgAvADAAMQAyADIAMgAyADIAMgAyADIAMgAw
ADAAMAAwADIAMgAyADIAMgAyADIAMgA0ADQANAA0ADQANAA0ADQANAA0ADQANAA0ADQA
NAA0ADQANAA0ADQANAA0ADQANAA2ADYANgA2ADYANgA2ADYAOAA4ADgAOAA4ADgAOAA4
ADgAOAA4ADgAOwA8AD0APgA8ADwAPAA8AD4APgA+AD4AQABAAEAAQABCAEIAQgBCAEQA
RABEAA==
         </WaveFormData>
      </LeadData>
      <LeadData>
         <LeadByteCountTotal>10000</LeadByteCountTotal>
         <LeadTimeOffset>0</LeadTimeOffset>
         <LeadSampleCountTotal>5000</LeadSampleCountTotal>
         <LeadAmplitudeUnitsPerBit>4.88</LeadAmplitudeUnitsPerBit>
         <LeadAmplitudeUnits>��V</LeadAmplitudeUnits>
         <LeadHighLimit>2147483647</LeadHighLimit>
         <LeadLowLimit>268435456</LeadLowLimit>
         <LeadID>V4</LeadID>
         <LeadOffsetFirstSample>0</LeadOffsetFirstSample>
         <FirstSampleBaseline>0</FirstSampleBaseline>
         <LeadSampleSize>2</LeadSampleSize>
         <LeadOff>FALSE</LeadOff>
         <BaselineSway>FALSE</BaselineSway>
         <ExcessiveACNoise>FALSE</ExcessiveACNoise>
         <MuscleNoise>FALSE</MuscleNoise>
         <LeadDataCRC32>2487250792</LeadDataCRC32>
         <WaveFormData>
BAAEAAQABAADAAIAAQAAAAIAAgACAAIAAgACAAIAAgAAAAAAAAAAAAIAAgACAAIAAgAC
AAIAAgAAAAAAAAAAAAIAAgACAAIAAAAAAAAAAAACAAIAAgACAAIAAgACAAIAAgACAAIA
AgACAAIAAgACAAMABAAFAAYACAAIAAkACQAIAAgACQAJAAcABwAIAAgACwALAAsACwAJ
AAoACgAIAAoACQAHAAUABQAGAAcABwAJAAkACAAHAAQAAwADAAEAAQAAAP3//f/+//7/
/f/8//v/+//8//z/+v/6//r/+v/7//z//f/+//z//P/7//v/+//6//r/+//7//r/+v/6
//v/+//7//r/+v/6//r/+v/6//r/+v/6//r/+v/6//r//P/8//z/+f/5//b/+P/4//X/
+f8DAA8AHQAvAEUAYQB5AJIArwDUAPcACQH/ANAAigBFAA4A2P+h/4X/i/+T/5X/lv+X
/53/q/+7/8L/yf/S/9v/4P/n/+v/7v/v//D/8P/w//L/8v/y//P/8//y//L/8v/y//X/
9v/2//b/9P/0//T/9f/2//f/+P/5//f/9//4//j/+P/4//f/9//5//n/+v/6//j/+P/4
//j/+//7//v/+//7//v/+//8//z/+//6//r//P/8//3//v/+//7//P/8//3//f/+//7/
/v/+//7//v/+//////////3//f/9//7//P/8//z//f/9//z//P/8/wAAAQABAAEAAQAB
AAIAAgADAAMAAwADAAIAAgABAAAAAwAFAAYABwAFAAYABgAHAAcABwAHAAcACgAKAAoA
CgAIAAgACAAIAAkACQAJAAkACQAJAAkACQALAAsACQAJAAgACAAIAAcABwAHAAcABgAI
AAgACQAKAAgABwAHAAcABwAHAAgACAAJAAoADAANAAsACwALAAsACwALAAsADAAMAAwA
CwALAAsACQAJAAgABwAHAAYABAACAAIAAQAAAAAAAQABAAAA/v/9//z//P/6//r/+v/6
//v//P/9//7//v////////8AAAEAAgADAAEAAQABAAEAAAAAAAAAAQADAAMAAwAEAAYA
BgAHAAcABwAHAAgACAAGAAcACAAIAAYABwAHAAcABwAHAAcABwAGAAUABQAEAAQABAAD
AAMABQAFAAYABgAGAAYABgAFAAcABwAHAAcABQADAAUABQACAAEAAAD///7//v/+//7/
/P/9//3//P/+//7//v/9//v/+//7//v/+//7//r/+v/8//v/+//7//v/+//7//v//f/+
//3//v8AAAAAAAACAAIAAgACAAIAAgACAAAAAAD9//z/+//6//r/+v/6//r/+P/4//j/
+P/4//j/+P/4//j/+P/4//j/+v/4//j/+P/4//j/+P/4//j/+P/4//j/+P/4//j/9v/2
//b/9v/4//j/+P/4//j/+P/4//j/+f/6//v//P/+//7//v/+/wAAAAAAAAAAAAAAAAAA
AAD+//z/+v/4//b/9v/2//b/+P/4//j/+P/6//r/+v/6//r/+v/6//r//P/8//z//P/8
//z//P/8//z//P/8//z//P/8//z//P/9//7///8AAAIAAwADAAQABAAFAAUABQAFAAYA
BgAHAAUABQAFAAUABgAGAAQABAADAAEA/////wAAAQABAAMAAwACAAEAAAD//////f/9
//r/9//3//j/+f/5//n/+f/3//j/+P/4//j/+P/4//j/+P/4//j/+P/6//n/+f/5//b/
9v/3//f/9v/2//b/9//5//n/+P/4//b/9v/2//b/9f/0//P/8v/z//T/9f/2//b/8v/z
//P/8v/y//T//f8LABsAKwA/AFcAcQCLAKcAygDpAAYBEwH5ALcAagAoAPH/uP+M/4P/
i/+N/5H/l/+e/6n/tf+//8n/1P/b/+D/4f/i/+f/7f/s/+v/7v/u/+7/8P/w//D/8f/x
//L/8v/y//L/8f/y//L/8v/0//T/9P/1//X/9f/1//X/8//z//T/9P/0//T/8//z//P/
8//0//T/9P/0//T/9P/1//X/9f/1//X/9f/1//b/9P/z//L/8v/y//L/8//0//b/9v/0
//T/8//z//T/9P/0//T/9P/0//b/9//3//f/+P/5//r//P/7//r/+f/5//n/+P/4//j/
+f/5//j/9//5//n/+v/6//3//f/9//3//f/+//7//v/+//////////3//v/+/////f/9
//3//f/+//7//v/+/wAAAAAAAAAAAQABAAEAAQABAAEAAQABAAEAAQD/////AAAAAAAA
///9//3//f/8//z//P/9//7//P/7//v/+//7//v//P/8//z//P/9//3/+//7//v/+//7
//v/+//8//r/+v/5//n/+//5//n/+P/4//n/+f/4//T/9P/z//L/9P/1//X/9P/0//P/
8v/y//L/8v/y//L/8//0//X/9v/4//n/+f/5//v/+//7//v/+//7//v/+//8//z//P/9
//7///8AAAIAAgACAAMAAwAFAAUABgAGAAQABQAGAAYABgAHAAcABwAHAAcABwAHAAkA
CQAKAAoADAAMAAsACwAJAAkACgAKAAoACgAKAAkACQAJAAkACQAJAAcACQAJAAkACQAJ
AAkACgAKAAoACgAKAAsACwAKAAgACAAIAAcACQAJAAkACQAJAAkACAAIAAgABwAHAAcA
CQAJAAkACQAIAAgABgAGAAgACAAIAAoACAAIAAgACAAGAAYABAAEAAYABgAGAAYABgAG
AAYABgAIAAgACAAIAAgACAAIAAgABgAGAAYABgAGAAgACAAGAAYABgAGAAYABgAGAAYA
CAAIAAgACAAIAAgACAAIAAYABgAGAAYACAAIAAgACAAIAAgACAAIAAYABgAGAAYABgAG
AAYABgAGAAYABgAGAAgACAAIAAgABwAGAAUABAAGAAYABgAGAAYABgAGAAYABgAGAAYA
BgAGAAYABgAGAAYABgAGAAYACAAIAAgACAAIAAgACAAIAAgACAAIAAgACgAKAAoACgAK
AAoACgAKAAsADAANAA4ADAANAA0ADgAOAA8ADwAPAA8AEAAQABEAEQARABEAEQASABIA
EAAQAA8ADQALAAsADAANAA0ADwAPAA4ADQAMAAsACwAJAAkACgAHAAcACAAGAAUABAAD
AAMABAAEAAQABAAEAAQABAAEAAQABAAEAAYABQAFAAUAAgACAAMAAwACAAIAAgADAAMA
AwACAAIAAgACAAIAAgACAAIAAgACAAIAAgACAAIABAAEAAMAAwACAAIABAAJABUAIQAv
AEEAWQBxAIsApwDGAOUAAAEXAQ8B2wCMAEIABQDO/57/i/+R/5n/nf+l/67/uf/D/8v/
0//c/+P/6P/r//L/9//5//z//f/8//z//P/+/wAAAAABAAEAAAAAAAAAAAABAAIAAgAC
AAIAAgACAAMAAQABAAEAAQABAAEAAgACAAQABAADAAMAAwADAAQABAAEAAQABAAEAAMA
AwADAAMABQAFAAUABgAGAAUABAAEAAQABAAFAAYABgAGAAQABAADAAMABAAEAAQABAAE
AAQABgAHAAcABwAHAAcABwAIAAgACAAIAAkACQAIAAgACAAKAAsACwALAAsACwAMAAwA
DQANAA0ADQANAA4ADgAOAAwADQANAA0ADwAQABAAEQARABEAEQARABIAEgASABIAEgAS
ABIAEgATABMAEwATABMAEwATABMAEwATABEAEQAQABAAEAAPABEAEQARABAAEAAQABEA
EgAQAA8ADwAPABEAEQASABIAEAAQABEAEQARABEAEQARAA8ADwAPABAAEgASABEAEQAR
AA8ADwAOAA4ADwAPAA4ADAAMAAsACgAKAAsACwAKAAoACQAIAAgACAAIAAgACAAGAAYA
BgAGAAgACQAJAAkABwAHAAcABwAHAAcABwAHAAgACAAIAAkACQAJAAkACgAKAAoACwAL
AAsACwAMAAwADAANAA4ADgAOAA8ADwAPAA8ADwAPAA8ADwAPABAAEAAQABAADwAPAA8A
DwAQABAAEAAQABAADwANAA0ADQANAA8ADQAPAA8ADQANAA0ADQAMAAwADAAMAAwADQAN
AAwADAAMAAwACwALAAsACwALAAsACwAKAAoACgAJAAkACQAJAAkACQAJAAoACgAIAAgA
CAAIAAgACgAIAAgACAAIAAoACgAIAAgACAAIAAgACAAIAAgACAAIAAYABgAGAAYABgAG
AAYABgAGAAYABgAGAAgACAAGAAQABAAEAAQABgAGAAYABgAGAAYABgAGAAUABAADAAIA
AwAEAAUABgAEAAQABAAEAAYABgAGAAYABAAEAAQABAAEAAQABAAEAAIAAgACAAIABAAE
AAQABAAGAAYABgAGAAQABAAEAAQABgAGAAYABgAGAAYABgAGAAYABgAGAAYABgAGAAYA
BgAEAAQABAAEAAYABgAGAAYACAAIAAgACAAIAAgACAAIAAoACgAKAAsACwAMAAwADQAP
AA8ADwAQABAAEQARABEAEAAPAA8ADgAOAA4ADQALAAsACwAMAA0ACwANAA0ADAALAAoA
CQAJAAUABQAEAAEAAwAEAAQAAwACAAEAAQACAAIAAgACAAIAAAAAAAAAAAAAAAAAAAD/
/wEAAQAAAAAAAQABAAAAAAD+/////////wAAAAAAAAAAAAAAAAAAAAAAAAAAAAAAAAAA
AAAAAAAA//8BAAAAAAAAAAEABwATAB8ALQA9AFcAcQCHAJ4AvwDgAAEBEQEBAcwAgAA/
AA4A2P+j/5H/mf+f/6H/ov+l/6v/uf/H/9L/2//g/+X/6P/t//P/9v/5//j/+P/4//r/
/P/8//3//f/+//7//v/+////AAAAAAAA/v/+//7///////////////////8AAAAAAAAA
AP//////////AAAAAAAAAAAAAAAAAQABAAEAAQD///////8AAAIAAQAAAAAA/v/+////
AAABAAIAAQACAAEAAQACAAIAAAAAAAAAAAACAAMAAwADAAMAAwADAAQABAAEAAQABQAD
AAIAAgACAAYABwAHAAcABwAHAAgACAAHAAcABwAHAAcACAAIAAgACgALAAsACwAKAAoA
CQAJAAsACwALAAsACgAKAAoACgAMAAwADAAMAA0ADQANAA0ACwALAAsACwALAAsACQAJ
AAwADAAMAAsACQAJAAkACAAGAAYABwAIAAkACQAKAAsACwALAAwADAAKAAoACwALAAsA
CwALAAsACQAJAAkACgAIAAgABwAHAAkABwAHAAYABAAFAAUABAAEAAQAAwACAAIAAwAD
AAIAAgABAAAAAAAAAAAAAAAAAAAAAAAAAAAAAAABAAEAAQABAAEAAQABAP//////////
AAAAAAAAAQABAAEAAQACAAIAAgADAAMABQAFAAYABgAGAAcACAAIAAYABwAHAAcABwAH
AAcABwAHAAcACAAIAAgACAAHAAcABwAHAAgACAAIAAgACAAHAAcABwAHAAcABwAFAAcA
BwAHAAcABwAHAAQABAAEAAQABgAHAAcABgAEAAQABAADAAMAAwADAAMAAwADAAIAAgAC
AAEAAQABAAEAAQABAAEABAAEAAIAAgACAAIAAgAEAAIAAgACAAIAAgACAAAAAAACAAIA
AgACAAAAAAAAAAAAAgACAAIAAgAAAAAAAAAAAAAAAAAAAAAAAgAGAAQAAgACAAIAAgAA
AAAAAAAAAAIAAgACAAIAAAAAAAAAAAAAAAAAAAAAAAAAAAAAAAAAAAAAAAAAAAAAAAAA
AAAAAAAAAAAAAAAAAAAAAAAAAAAAAAAAAAAAAAAAAAAAAAAAAAAAAAAAAAD+//7//v/+
/wAAAAAAAAAAAAAAAAAAAAACAAIAAgACAAIAAgACAAIABAAEAAQABAAEAAQABAAEAAYA
BgAGAAYABQAFAAYABgAJAAkACQAJAAgACAAJAAkACwALAAsADAAMAAoACgAJAAcABQAF
AAYABwAHAAkACQAIAAcABgAFAAUAAwADAAIA/////wAAAAD///7//f/9//7//v/+//7/
/P/8//z//P/9//7///8AAP3//f/9//z/+v/7//v/+v/6//r/+//7//v/+v/6//r//P/8
//z//P/6//r/+v/6//z//P/8//z//P/7//v//P/6//j/+/8BAAsAGQApAD0AUwBtAIcA
ogDDAOYABQEbARMB3gCUAE8AGADa/6H/i/+T/5n/m/+i/6X/rf+5/8P/zP/X/9z/3//k
/+f/6//w//P/9P/0//T/9v/4//j/+f/5//j/+P/4//j/+f/6//r/+v/6//r/+v/7//v/
+//7//v/+f/5//r/+v/6//r/+f/5//v/+//8//z//P/8//z//P/7//v/+//7//v/+//7
//z//P/7//r/+v/8//z//f/+//7//v/8//z/+//7//z//P/+//7//v/+//7/////////
////////AAAAAAAAAAABAP///v/+//7/AgADAAMAAwABAAEAAgACAAUABQAFAAUABQAG
AAYABgAEAAUABQAFAAcACAAIAAkACQAJAAkACQAIAAgACAAIAAgACAAIAAgACwALAAsA
CwALAAsACwALAAsACwAJAAkACgAKAAoACQAJAAkACQAIAAgACAAJAAoACgAJAAkACQAJ
AAkACgAKAAoACgALAAsACwALAAsACwAJAAkACQAKAAoACgAJAAkACQAHAAcABgAGAAcA
BwAGAAYABgAFAAQAAgADAAMAAgAEAAMAAgACAAAAAAAAAAAAAAAAAAAAAAAAAAEAAQAB
AP//////////AQABAAEAAQAAAAAAAAABAAEAAQABAAIAAgACAAMAAwADAAMABAAEAAYA
BwAIAAgABgAHAAcABwAHAAcABwAHAAkACQAKAAoACAAIAAcABwAJAAkACgAKAAoACgAK
AAkACQAJAAkACQAJAAcACQAJAAcABwAHAAcABAAEAAQABAAEAAUABQAEAAQABAAEAAMA
AwADAAMAAwADAAMAAgACAAIAAQABAAEAAQABAAEAAQACAAIAAAAAAAIAAgACAAQAAgAC
AAIAAgAAAAAA/v/+/wAAAAAAAAAAAAAAAAAAAAD+//7//v/+/wAAAAAAAAAAAAAAAAAA
AAAAAAAA/v8AAAAAAAAAAAAAAAAAAAAA/v/+//7//v8AAAAAAAAAAAAAAAAAAAAAAAAA
AAAAAAD+//7//v/+/wAAAAAAAAAAAAAAAAAAAAD+//7//v/+/wAAAAAAAAAAAAAAAAAA
AAAAAAAAAAAAAAAAAAAAAAAA/v/+//7//v/+//7//v/+/wAAAAAAAAAAAAAAAAAAAAD+
//7//v/+/wAAAAAAAAAAAAAAAAAAAAAAAAAAAAAAAAIAAgACAAIABAAEAAQABAAEAAQA
BAAEAAUABQAGAAYABwAHAAcABwAIAAgACQAJAAkACQAJAAoACAAGAAYABQAFAAMAAwAE
AAUABQAHAAcABAADAAIAAQABAP/////+//v/+//8//z/+//6//n/+f/8//z//P/8//z/
/P/8//z/+v/6//r/+v/5//n/+f/4//r/+//7//r/+v/6//v/+//7//r/+v/6//r/+v/6
//r/+v/6//r/+v/4//j/+P/4//r/+f/3//r/+v/8/wcAEwAhADMASQBfAHkAkwCxANAA
8QAMARMB7wCpAFoAFgDd/6b/hv+F/43/kf+Z/6H/qv+3/8H/yf/R/9b/3f/i/+X/6v/t
//P/8v/x//L/8v/y//T/9v/2//f/9//4//j/+P/4//f/+P/4//j/+P/4//j/+f/5//n/
+f/5//n/+f/6//r/+v/6//n/+f/5//n/+v/6//r/+v/6//r/+//7//v/+//7//v/+//8
//z/+//6//r/+v/6//v//P/6//r/+P/4//v/+//8//z//v/+//7//v/8//3//f/9//v/
+//7//z//f/+////AQD///7//v/+/wAAAQABAAEAAQABAAIAAgADAAMAAwADAAMABAAE
AAQABgAHAAcABwAFAAYABgAHAAcABwAHAAcACAAIAAgACAAIAAgACAAIAAkACQAJAAkA
CwALAAsACwAJAAkABwAHAAYABgAGAAUABQAFAAUABAAEAAQABQAGAAYABQAFAAUABQAF
AAYABgAIAAgACQAJAAgABwAGAAUABQAFAAUABgAGAAYABQAFAAUAAwADAAIAAgADAAMA
AgACAAIAAQAAAP7///////7/AAD///7//v/8//z//P/8//7//v/+//7//f/9//z/+//9
//3//f/9///////////////+//3//f////////8AAP7//v///////////wAAAAACAAMA
BAAEAAIAAwADAAMABQAFAAUABQAFAAUABgAGAAQABAADAAMABQAFAAYABgAEAAQABAAD
AAUABQAFAAUAAwABAAMAAwADAAMAAwADAAIAAgACAAIAAgADAAMAAgACAAIAAgABAAEA
AQABAAEA//////7//v//////AAABAP//////////AAAAAP7//v8AAAAAAAACAAEAAAD/
//7/AAAAAP7//v/+//7//v/+//7//v/+//7/AAAAAAAAAAD9//z/+//6//v//P/9//7/
/v/8//z//P/8//z//P/8//z//P/8//z//P/8//z//P/8//z//P/+//7//v/+//3//P/7
//r/+v/6//r/+v/8//z//P/8//z//P/8//z/+v/6//r/+v/8//z//P/8//z//P/8//z/
/P/8//z//P/6//r/+v/6//r/+v/6//r/+v/6//r/+v/8//z//P/8//7//v/+//7/AAAA
AAAAAAAAAAAAAAAAAAAAAAABAAEAAgACAAMAAwADAAMABAAEAAcABwAHAAcABQAGAAYA
BAAGAAUAAwABAP//AAABAAEAAwADAAIAAQAAAP/////9//3//P/5//n/+v/6//n/+P/3
//f/+P/4//j/+P/4//j/+v/6//r/+v/4//j/9//3//f/9v/2//f/9//2//b/9v/3//f/
9//2//b/9v/2//b/9v/2//b/9v/2//b/9v/2//T/9v/4//n/8//w//L/9P/3//3/CwAZ
ACkAOQBNAGcAfwCWALcA3AD7AAsB9wC8AHQAMQD+/8j/l/+F/43/lf+X/5r/m/+j/63/
uf/G/8//2P/b/97/4//n/+z/7//u/+7/7v/w//D/8P/x//H/8v/y//L/8v/1//b/9v/2
//b/9v/2//f/9f/1//X/9f/1//X/9v/2//b/9v/1//X/8//z//T/9P/2//b/9v/2//f/
9//3//f/9v/1//T/9P/1//X/9f/2//b/9v/3//j/+P/4//b/9v/1//X/9v/2//j/+P/4
//j/9v/3//f/9//3//f/9//4//j/+P/4//n/+v/6//v//P/7//v/+v/5//v/+//8//z/
///////////9//7//v/+/wAAAQABAAEA//8AAAAAAQABAAEAAQABAAIAAgACAAIAAgAC
AAIAAgADAAMAAwADAAUABQAFAAUAAwADAAEAAQAEAAQABAADAAEAAQABAAAAAgACAAMA
BAACAAEAAQABAAMAAwAEAAQABAAEAAUABQAFAAUABQAFAAMAAwADAAQABAAEAAMAAwAF
AAMAAwACAAAAAQABAAAA/v/+//3//P/8//3//f/8//z/+//6//r//P/8//z//P/8//z/
/P/8//z//f/9//3//f/9//3//f/7//v/+//7//z//P/8//3//f/9//3//v/+//7/////
//////8AAAAA/v///wAAAAACAAMAAwADAAMAAwADAAMAAwADAAQABAAEAAQAAwADAAMA
AwAEAAQAAgACAAIAAQADAAMAAwADAAMAAQADAAMAAQABAAEAAQD+//7//v/+/wAAAQAB
AAAAAAAAAAAA/////////////wEAAQAAAAAA/v/9//3//f////////////7//v/8//z/
/P/8//z//v/+//7//v/+//z//P/6//r//P/8//z//P/8//z//P/8//z//P/8//z//v/+
//7//v/8//z//P/8//z//v/+//z//P/8//z/+v/6//r/+v/8//z//P/8//z//P/8//z/
/P/8//z//P/8//z//P/8//z//P/8//z//P/8//z//P/8//z//P/8//z//P/8//z//v/+
//7//v/8//z//P/8//z//P/8//z//v/+//7//v/+//7//v/+//7//v/+//7//v/+//7/
/v/+//7//v/+//7//v/+//7/AAAAAAAAAAABAAIAAwAFAAMABAAEAAUABQAFAAUABgAG
AAcABwAHAAkACQAKAAoACgAKAAkABwAEAAMAAwADAAUABwAHAAYABwAGAAUABQABAAEA
AAD9//3//v/+//3/+v/5//n/+v/6//r/+v/6//z//P/8//z/+v/6//r/+f/7//v/+v/6
//n/+f/4//j/+v/7//v/+//4//j/+P/4//r/+v/6//r/+v/6//r/+v/4//j/+P/4//f/
+f/4//b/9v/3//v/BQARAB8AMwBJAGMAfQCYALsA3gD9ABMBFQHuAKQAWwAkAOz/rf+H
/4v/lf+X/5r/n/+n/7X/wf/I/8//1v/Z/97/5f/r/+7/8f/y//L/8v/0//L/8v/z//P/
9v/2//b/9v/3//j/+P/4//r/+v/6//v/+f/5//n/+f/5//n/+v/6//r/+v/5//n/+f/5
//r/+v/8//z//P/8//v/+//7//v/+f/5//n/+v/8//v/+v/6//r/+v/7//z//P/8//r/
+v/7//v//P/8//z//P/8//z//P/9//3//f/9//3//f/+/wAAAAAAAAEAAQAAAAAAAAAA
AAEAAQABAAMAAwAEAAQAAwADAAMAAwAFAAYABgAGAAYABwAHAAcABQAGAAYABwAJAAkA
CQAJAAgACAAIAAgACgAKAAoACgALAAsACwALAAsACwALAAsACwALAAkACQAKAAoACgAJ
AAkACQAJAAgACgAKAAsADAAMAAsACwALAA0ADQAOAA4ADQAMAAwACwANAA0ADQANAA0A
DQANAA4ADAAMAAsACwANAAsACwAKAAgACQAJAAgACAAIAAcABgAGAAcABwAGAAYABQAE
AAQABAAEAAQABAACAAIAAgACAAQABQAFAAUAAwADAAMAAwADAAMAAwADAAYABgAGAAcA
BQAFAAUABgAGAAYABwAHAAcABwAIAAgACAAJAAoACgAKAAsACwALAAsACwALAAsACQAJ
AAoACgALAAwADAANAAsACwAMAAwADAAMAAwACwALAAsACwALAAsACQALAAsACQAJAAkA
CQAIAAgACAAIAAgACQAJAAgABgAGAAYABQAHAAcABwAHAAcABwAGAAYABAADAAMAAwAF
AAUABQAFAAYABgAEAAQABAAEAAQABgAEAAQABAAEAAIAAgAAAAAAAQACAAMABAAEAAQA
BAAEAAQABAAEAAQABAAEAAQABAACAAIAAgACAAQABAAGAAUABAADAAIAAgACAAIAAgAE
AAQABAAEAAIAAgACAAIAAgACAAIAAgACAAIAAgACAAIAAgACAAIAAgACAAIAAgACAAIA
AgACAAIAAgACAAIAAgACAAIAAgACAAIAAgACAAIAAgACAAIAAgACAAIAAgACAAIAAgAC
AAIAAgACAAIAAgACAAIAAgACAAIAAgACAAIAAgACAAIABAAEAAQABAAEAAQABAAEAAYA
BgAGAAYACAAIAAgACAAGAAcABwAIAAoACwALAAsACwAMAAwADQANAA0ADQANAA4ADgAM
AAwACgAHAAQAAwAHAAkACgANAAwACgAIAAYABwAHAAUABQAGAAMAAwAEAAIAAQAAAP//
AQACAAIAAgAAAAAAAAAAAAAAAAAAAAAAAgABAAEAAQAAAAAAAQABAAAAAAAAAAEA////
//7//v/+//7//v/+//7//v/+//7//v/+//7//v/+//7/AQD///z//P8AAAkAFQAjADEA
RwBhAHsAkwCxANQA8wAOAR8BCQHHAHYAMAD3/7z/jv+H/5H/l/+b/6f/sv+9/8X/zf/V
/9r/4f/o/+v/8P/1//n/+v/5//r/+v/6//z/+v/6//v/+//8//z//P/8//3//v/+//7/
AAAAAAAAAQD//////////wEAAQACAAIAAAAAAP//////////AAAAAAIAAgACAAIAAQAB
AAEAAQABAAEAAQACAAQAAwACAAIAAgACAAMABAAEAAQAAgACAAEAAQACAAIABAAEAAQA
BAACAAMAAwADAAUABQAFAAYABgAGAAYABwAJAAgACAAIAAgACQAJAAkACwALAAwADAAN
AA0ADQANAA8AEAAQABAADwAPAA4ADQAPABAAEAARABMAEwATABMAEgASABIAEgAUABQA
FAAUABMAEwATABMAEwATABMAEwAVABUAEwATABQAFAAUABMAEwATABMAEgAQABAAEQAS
ABQAEwATABMAEQARABIAEgASABIAEwATABMAEwATABMAEQARABEAEgAQABAADwAPABEA
DwAPAA4ADAANAA0ADAAMAAwACwAKAAgACQAJAAgACgAJAAgACAAGAAYABgAGAAYABgAG
AAYACAAJAAkACQAGAAUABAADAAQABQAGAAcACAAIAAgACQAJAAkACQAKAAoACgALAAsA
CwALAAwADAAOAA8AEAAQAA4ADwAPAA8AEQARABEAEQAPAA8AEAAQAA4ADgANAA0ADgAP
ABEAEgAQABAAEAAPAA8ADwAPAA8ADwANAA8ADwANAA0ADQANAA4ADgAOAA4ADAANAA0A
DAAMAAwADAALAA0ADQANAA0ACwALAAoACgAMAAsACwALAAsACwALAAsADAAMAAoACgAK
AAoACgAMAAoACgAKAAoACgAKAAgACAAKAAoACgAKAAgACAAIAAgACAAIAAgACAAIAAgA
CAAIAAgACAAIAAgACgAIAAgACAAIAAgACAAIAAgACAAIAAoACgAKAAoACgAKAAoACgAI
AAgACAAIAAgACAAIAAgACAAIAAgACAAKAAoACgAKAAgACAAIAAgACgAKAAoACgAIAAgA
CAAIAAgACAAIAAgACAAIAAgACAAIAAgACAAIAAoACgAKAAoACgAKAAoACgAMAAwADAAM
AAwADAAMAAwADgAOAA4ADgAOAA4ADgAOAA4ADgAOAA4ADwAQABEAEgAUABQAFAAUABQA
FAAUAA==
         </WaveFormData>
      </LeadData>
      <LeadData>
         <LeadByteCountTotal>10000</LeadByteCountTotal>
         <LeadTimeOffset>0</LeadTimeOffset>
         <LeadSampleCountTotal>5000</LeadSampleCountTotal>
         <LeadAmplitudeUnitsPerBit>4.88</LeadAmplitudeUnitsPerBit>
         <LeadAmplitudeUnits>��V</LeadAmplitudeUnits>
         <LeadHighLimit>2147483647</LeadHighLimit>
         <LeadLowLimit>268435456</LeadLowLimit>
         <LeadID>V5</LeadID>
         <LeadOffsetFirstSample>0</LeadOffsetFirstSample>
         <FirstSampleBaseline>0</FirstSampleBaseline>
         <LeadSampleSize>2</LeadSampleSize>
         <LeadOff>FALSE</LeadOff>
         <BaselineSway>FALSE</BaselineSway>
         <ExcessiveACNoise>FALSE</ExcessiveACNoise>
         <MuscleNoise>FALSE</MuscleNoise>
         <LeadDataCRC32>2151822707</LeadDataCRC32>
         <WaveFormData>
AAAAAAAAAAD///7//f/8//7//v/+//7/AAAAAAAAAAD+//7//v/+/wAAAAAAAAAAAAAA
AAAAAAD+//7//v/+/wAAAAAAAAAA/v/+//7//v8AAAAAAAAAAAAAAAAAAAAA/v/+//7/
/v8AAAAAAAAAAAIAAgACAAIABQAFAAUABQAFAAYABgAGAAQABAAGAAcACgAKAAoACgAI
AAkACQAIAAgACAAIAAcABQAGAAYABwAJAAkACQAJAAcABgAFAAQAAQD//////f//////
/v/+//z//P/8//z//P/8//z//P/+//7//v/+//z//P/7//v//f/9//z//P/8//z//P/8
//3//f/9//v//f/9//3//f/9//z//P/8//z//f/9//z//v/+//7//v/8//n/9f/0//D/
8//5/wEACQAUACUAOgBPAGgAhQCnAMYA1ADLAKcAdgBLAC8AFgD6/+z/7f/s/+b/4P/d
/93/5f/r/+z/7f/y//T/9v/5//z//v///////////wAA/v/+//7//v/+//7//v/+/wAA
AQABAAEAAAD///7//f/+////AAABAP///////wAAAAD///////////////////3//f/+
//7/AAAAAAAAAAAAAAAAAAAAAP7//v/+//7/AAAAAAAAAQABAAEAAQD//wEAAQABAAMA
AQABAAEAAQABAAEAAQABAAMABAAEAAQAAgACAAMAAwAFAAUABQAFAAcABwAGAAYACQAJ
AAkACgAJAAkACQAKAAgACQAJAAkACwANAA4ADwAQAA8ADwAOABEAEQARABEAEQARABIA
FAAVABUAFQAWABUAFQAVABYAFgAXABcAGAAaABoAGQAZABgAGAAYABgAGgAaABoAGQAZ
ABkAGgAaABcAFgAWABUAFQAVABUAFAAWABUAFQAVABIAEQAQAA8AEAAQABAAEAAQAA4A
DgAOAA8ADgANAA0ADQANAA0ADAAKAAoACQAIAAgACAAIAAcABgAGAAYABgAGAAYABgAG
AAYABwAHAAcABQAFAAUABQAFAAYABwAJAAcABwAHAAcABwAHAAcACAAKAAoACgALAAsA
CwALAAwADAAMAA0ADQANAA0ADQANAA0ADgAPAA8ADwAPAA8ADwAOAA4ADgAPAA0ADgAO
AA0ADwAPAA4ADQANAA4ADgAOAA4ADwAPAA4ADgAOAA4ADgAOAA0ADAAMAAwADAALAAsA
DgAPAA8ADgAOAA4ADgAOAAwADAAMAAwACgALAAsACgAMAAsACwALAAoACgAKAAoADAAM
AAsACgAKAAsACwALAAsACwALAAsACwAKAAoACQALAAwADAAMAAoACwALAAsACQAJAAkA
CQAJAAkACQAJAAsACwAKAAkACwAKAAoADAAMAAwADAAKAAoACgAKAAwADAAMAAwACwAK
AAkACAAKAAoACgAKAAoACgAKAAoACgAKAAoACgAKAAoACgAKAAoACgAKAAoACgAKAAoA
CgAKAAoACgAKAAgACAAIAAgACgAKAAoACgAKAAoACgAKAAoACgAKAAoADAAMAAwADAAK
AAoACgAKAAwADAAMAAwADAAMAAwADAAOAA4ADgAPABEAEQARABEAEAAQABAAEAAQABIA
EwAUABQAFAAUABQAFQAVABQAEwASABEADwAPABAAEAARABMAEwATABMAEQAQAA8ADgAN
AAsACwAJAAkACQAIAAgACAAIAAgACAAIAAgACAAIAAgACAAIAAgACAAIAAcABwAHAAkA
CAAIAAgABwAGAAUABQAFAAUAAwAFAAcABwAHAAcABAAEAAQABAAHAAcABgAGAAYABAAE
AAIA///9//r/AAALABUAHwArADwAUQBoAIMAoAC7ANEA1gDAAJMAYwA+ACMACwD4//L/
8P/r/+j/6P/q/+//8//1//f//P/9//7//v8AAAMABAAGAAUABQAFAAUABgAGAAYABgAG
AAYABgAGAAYABgAHAAcABwAHAAcABwAHAAcABwAHAAcABwAHAAcACAAIAAcABwAHAAcA
BwAHAAcABwAHAAgACAAIAAgACAAIAAgACAAIAAgABgAGAAYABgAGAAYABgAHAAcABwAH
AAUABQAFAAUABwAHAAcABwAHAAkACQAJAAkACQAKAAoACgAIAAgACQAJAAsACwALAAsA
CwALAAoACgANAA0ADQAOAA8ADwAPABAAEAARABEAEQAQABEAEQARABMAEwAUABQAFQAV
ABUAFQAXABcAGAAaABsAGwAbABwAHQAdAB0AHgAcAB0AHQAeAB4AHgAdAB0AIAAgACAA
IAAgACAAIAAfAB8AHwAgACAAHQAcABwAGwAZABkAGQAYABgAFwAXABcAFgAVABQAEwAT
ABQAFQAWABQAEgASABIAEQAQAA8ADwAPAA8ADwAOAAwADAALAAoADAAMAAwACwAKAAoA
CgAKAAoACgAKAAoACgALAAsACwAJAAkACQAJAAoACgAKAAsACQAJAAkACQAJAAkACQAK
AAwADAAMAA0ACwALAAsADAAOAA4ADwAPAA0ADQANAA0ADQAOAA8ADwAPAA8ADwAPABAA
EAAQABEAEQASABIAEQAPAA8ADgANAA0ADgAOAA4ADgAPAA8ADgAOAA4ADgAOABAADwAO
AA4AEAAQAA8ADwAOAA8ADwAOAAwADAAMAAwADAAMAAwADAAMAA0ADQAMAAwACwALAAsA
DAAMAAwADAAMAAwACwAKAAoACwALAAsACwALAAsACwAJAAgACAAHAAkACgAKAAoACgAL
AAsACwANAA0ADQANAAsACwALAAsACwALAAoACQALAAwADAAKAAoACgAKAAoACgAKAAoA
CgAKAAoACgAKAAoACgAKAAoACgAKAAoADAAMAAwADAAMAAwADAAMAAwADAAMAAwACgAK
AAoACgAKAAoACgAKAAwADAAMAAwACwAKAAkACAAKAAoACgAKAAgACAAIAAgACgAKAAoA
CgAIAAgACAAIAAoACgAKAAoACgAKAAoACgAKAAoACgAKAAoACgAKAAoADAAMAAwADAAO
AA4ADgAOABAAEAAQABEADwAPAA8ADwAQABAAEAAQABAAEgATABQAFAAUABQAFAAXABcA
FgAVABIAEQAPAA8ADgAOAA8AEQARABEAEQAPAA4ADQAMAAsACwALAAkACQAJAAgACAAI
AAgACAAIAAgACAAIAAgACAAIAAgACAAIAAgABwAHAAcABwAGAAYABgAGAAYABgAHAAUA
BQADAAUABQAFAAUABQAGAAYABgAGAAUABQAEAAQABgAGAAYABAABAP///P/+/wcADwAV
ACMANABHAFwAdQCSAKsAvwDMAMYAoQBtAEAAIQAHAPL/6v/s/+n/5v/o/+r/7f/x//P/
9f/4//v/+v/8/wAAAwACAAQABQAFAAUABQAGAAYABgAGAAYABAAEAAQABAAEAAUABQAF
AAcABwAHAAcABQAFAAUABQAFAAUABQAGAAYABQAFAAUABQAFAAUABQAFAAUABgAGAAYA
BgAGAAYACAAIAAgACAAIAAgACAAIAAYABgAGAAcABwAHAAcABQAFAAUABQAHAAcABwAH
AAcABwAHAAcABwAFAAYABgAGAAgACAAJAAkABwAHAAcABwALAAsACgAKAAkACQAJAAoA
CwALAAsADAAOAA8ADwAPAA8ADwAOAA0AEQARABIAEgATABMAEwATABMAEwAUABYAFwAX
ABcAGAAZABkAGQAaABoAGwAbABwAGgAaABkAGQAaABoAGgAaABwAHAAcABsAGQAZABoA
GgAZABgAGAAXABkAGQAZABgAFgAVABUAFQAUABMAEgARAA4ADgAOAA4ADwAOAA8AEAAP
AA4ADQANAA0ADQANAAwADAAMAAsACgAKAAoACgAJAAYABgAGAAYABgAGAAYABgAGAAcA
BwAHAAcABwAHAAcABAAEAAQABQAHAAcABwAHAAcABwAHAAgABgAGAAYABwAHAAcABwAI
AAgACAAJAAkACgALAAwADQALAAwADQANAAsACwALAAsADAAMAAwADQALAAwADAALAA0A
DQAMAAsACwAMAAwADAAKAAsACwAKAAoACgAKAAoADAALAAoACgAKAAoACQAJAAgACQAJ
AAgACgAKAAoACgAKAAoACgAKAAgACQAJAAgACAAHAAcABwAGAAYABgAGAAgACAAHAAYA
BgAHAAcABwAHAAcABwAHAAcABgAGAAUABQAGAAYABgAEAAUABQAFAAUABQAFAAUABQAF
AAUABQAHAAcABgAFAAkACAAGAAYABgAGAAYABgAGAAYABgAIAAgACAAIAAcABgAFAAQA
BgAGAAYABgAEAAQABAAEAAYABgAGAAYABAAEAAQABAAGAAYABgAGAAQABAAEAAQABgAG
AAYABgAGAAYABgAGAAYABgAGAAYABgAGAAYABgAIAAgACAAIAAYABgAGAAYABgAGAAYA
BgAEAAQABAAEAAUABgAHAAgACgAKAAoACgAIAAgACAAIAAoACwALAAsACwALAAwADAAO
AA4ADgAQABEAEgASABIAEQAQABAADwAQAA8ADgANAA0ADQAOAA4ADQAPAA8ADwAPAA0A
DAALAAgABwAFAAUAAwADAAMAAgAEAAQABAAEAAQABAAEAAQAAgACAAIAAgACAAIAAgAB
AAEAAQABAAAAAgACAAIAAgAAAAEAAQABAP//AQABAAEAAwADAAIAAgAAAAAAAQABAAAA
AAAAAAAAAAAAAP///f/6//b/+f///wcADwAaAC0AQgBXAHAAjQCrAMgA1ADHAJ8AbABD
ACkAEgD4/+7/7//q/+T/4P/f/+H/5//r//D/8//0//b/9v/5//z/AAABAAAA///+//7/
/v/+//7//v///wAAAQACAAEAAQAAAP///////////////////////////////wAAAAD/
///////9//3//f/9//////8AAAAAAAAAAAAAAAAAAAAAAAAAAAAAAAAAAAAA/v/+//7/
//8BAAEAAQD//////////wEA//////////8BAAEAAQABAAEAAgACAAIAAAAAAAEAAQAB
AAEAAQABAAMAAwACAAIABQAFAAUABgAFAAUABQAGAAYABwAHAAcACAAJAAkACQAJAAkA
CgAKAAwADQAOAA8ADwAPABAAEgATABMAEwAUABUAFQAVABYAFAAVABUAFgAWABYAFQAV
ABgAGAAYABgAGAAYABgAFwAVABUAFgAWABcAFgAWABUAFQAVABUAFAASABEAEQARABIA
EQAQAA8ADAAMAAwADAAMAAoACgAKAAsACgAJAAkABwAHAAcABgAGAAYABQAEAAQABAAE
AAMABAAEAAQABAACAAIAAgACAAIAAwADAAMAAwADAAMAAwAEAAQABAAFAAQAAwACAAEA
AwADAAMABAAEAAQABAAFAAUABQAFAAYABgAGAAcABwAJAAkACQAJAAcACAAJAAkABwAH
AAcABwAIAAgACAAJAAkACgAKAAkACQAJAAgABwAHAAgACAAIAAYABwAHAAYACAAIAAgA
CAAIAAcABgAGAAYABgAFAAUABgAHAAcABgAEAAQABAAEAAQABAAEAAQABAAFAAUABAAE
AAMAAwADAAIAAgACAAIABAAEAAMAAgACAAMAAwADAAMAAwADAAMAAwACAAIAAQADAAQA
BAAEAAIAAwADAAMAAwADAAMAAwABAAEAAQABAAMAAwACAAEABQAIAAYABAAEAAQABAAC
AAIAAgACAAIAAgACAAIAAgACAAIAAgACAAIAAgACAAIAAgACAAIAAgACAAIAAgACAAIA
AgACAAIAAgACAAIABAAEAAQABAACAAIAAgACAAIAAgACAAIABAAEAAQABAACAAIAAgAC
AAQABAAEAAQABAAEAAQABAAEAAQABAAEAAQABAAEAAQABgAGAAYABgAIAAgACAAIAAgA
CAAJAAkACQAJAAkACgAMAAwADAAMAA0ADQANAAwADQAOAA8AEQAPAA4ADQAMAA0ACwAL
AAwADAANAA8ADwAPAA8ADQAMAAsACgAJAAcABQADAAMAAwACAAIAAgACAAIAAgACAAIA
AAAAAAAAAAABAAIAAwAEAAEAAQABAAEAAAAAAAAAAAAAAAAAAQABAAEA//8BAAEAAQAB
AAEAAAAAAAAAAAABAAMAAgACAAIAAgACAAAA///7//j/9v/5////BwATAB4ALQBCAFkA
cgCRAK8AyADWAM0ApQByAEkALwASAPj/7v/v/+r/5v/k/+X/5//r/+3/8P/1//j/+P/4
//n//P/+////////////AAACAAIAAgACAAAAAAAAAAAAAAABAAEAAQABAAEAAQABAAEA
AQABAAEAAQABAAEAAgACAAEAAQABAAEAAQABAAEAAQABAAIAAgACAAIAAgACAAIAAgAC
AAIAAAAAAAAAAAACAAIAAgADAAMAAwADAAEAAQABAAEAAwADAAMAAwADAAMAAwADAAMA
AwAEAAQABAAEAAQABQAFAAMAAwADAAMABwAHAAYABgAHAAcABwAIAAkACQAJAAoACgAL
AAsACwAMAA0ADQANAA8ADwAQABAAEQARABEAEQARABEAEgAUABMAEwATABQAFwAXABcA
GAAYABkAGQAaABoAGgAZABkAGgAaABoAGgAaABoAGgAZABkAGQAaABoAGQAYABgAFwAX
ABcAFwAWABYAFQAVABUAFAATABIAEQAOAA4ADgAOABAADgAOAA4ADQAMAAsACwALAAsA
CwAKAAoACgAJAAgACAAIAAgABwAGAAYABgAGAAYABgAGAAYABAAFAAUABQAHAAcABwAH
AAQABAAEAAUABwAHAAcABwAFAAUABQAGAAYABgAGAAcABwAHAAcACAAGAAYABwAHAAkA
CQAJAAkABwAIAAkACQALAAsACwALAAoACgAKAAsACwAMAAwACwALAAsACgAJAAsADAAM
AAwACgALAAsACgAIAAgACAAIAAgABwAGAAYACAAIAAcABwAHAAcABgAEAAYABgAGAAYA
BgAGAAYABgAEAAUABQAEAAYABQAFAAUABAAEAAQABAAEAAQAAwACAAQABQAFAAUABQAF
AAUABQAFAAQABAADAAMABAAEAAQAAgADAAMAAwADAAMAAwADAAMAAwADAAMAAwADAAIA
AQADAAQAAgAEAAQABAAEAAIAAgACAAIAAgACAAIAAgAEAAQABAAEAAQABAAEAAQABAAE
AAQABAACAAIAAgACAAIAAgACAAIAAgACAAIAAgAAAAAAAAAAAAIAAgACAAIAAgACAAIA
AgACAAIAAgACAAIAAgACAAIAAAAAAAAAAAAAAAAAAAAAAAIAAgACAAIAAgACAAIAAgAC
AAIAAgACAAIAAgACAAIAAgACAAIAAgACAAIAAgACAAQABAAEAAQABgAGAAYABgAEAAQA
BQAFAAcABwAHAAgACgAKAAoACgAKAAsADAAMAAwADAAMAA0ACwAKAAkACAAHAAUABQAG
AAgACQALAAsACgAJAAYABAAFAAQAAwABAAEA/////////P/8//z//P/9//7///8AAP7/
/v/+//7//v/+//7//v/7//v/+//7//z//P/8//z//P/8//3//f/9//v//f/9//3//f/9
//z/+v/6//r/+//7//r/+v/6//z/+v/4//f/8//y//j/AwALABcAJQA0AEsAYgB7AJYA
sQDFAMYAqgB7AEsAJgALAPH/5P/i/+D/2//e/+D/4v/n/+v/7f/v/+7/8f/0//b/9v/5
//z/+v/5//n/+f/5//r/+v/6//r/+v/8//z//P/8//r/+//7//v/+f/5//n/+f/7//v/
+//7//v/+//7//z//P/7//v/+//7//v/+//7//v/+//8//z//P/8//z//P/8//z//P/8
//r/+v/6//r//P/8//z//f/7//v/+//5//v/+//7//3////////////+//3//P/7//v/
/P/8//z//v/+///////9//3//f/9///////+//7/AQABAAEAAgABAAEAAQACAAIAAwAD
AAMABgAHAAcABwAHAAcACAAIAAkACQAJAAkACwALAAwADgANAA0ADQAOAA0ADQANAA4A
EAARABEAEgAQABAADwAPAA4ADgAOAA4ADgAOAA4ADQANAA0ADgAOAA0ADAAMAAsADQAN
AA0ADAAMAAsACwALAAoACQAIAAcABgAGAAYABgAGAAQABAAEAAMAAgABAAEAAQABAAEA
AAACAAIAAQAAAP7//v/+//3//v/+//7//v/8//z//P/8//z//f/9//3//f/9//3//f/+
//7//v///////////////f/9//3//v8AAAAAAAABAAEAAQABAAIAAAAAAAEAAQADAAMA
AwADAAEAAgADAAMAAwADAAMAAwAEAAQABAAFAAMABAAEAAMABQAFAAQAAwADAAQABAAE
AAIAAwADAAIAAgACAAIAAgAEAAMAAgACAAIAAgABAAEAAgADAAMAAgACAAIAAgACAAIA
AgACAAIAAAABAAEAAAAAAP///////wAAAAAAAAAAAgACAAEAAAAAAAEAAQABAP//////
////AQAAAAAA/////wAAAAAAAP7/////////AQABAAEAAQAAAP///v/9///////+//3/
AQD+//7//v/+//7//v/+//7//v/+//z//P/8//z//P/8//z//P/+//7//v/+//z//P/8
//z//P/8//z//P/8//z//P/8//7//v/+//7//P/8//z//P/+//7//v/+/wAAAAAAAAAA
/v/+//7//v/+//7//v/+//7//v/+//7//v/+//7//v/+//7//v/+/wAAAAAAAAAAAgAC
AAIAAgACAAIAAgACAAEAAQABAAEAAwAEAAQABAAEAAQABgAHAAoACgAKAAoACAAJAAkA
CAAJAAgABwAFAAUABgAGAAcABwAHAAcABwAFAAQAAwACAAEA//////3//f/9//z//P/8
//z//P/8//z//P/8//z//v/+//7//v/8//z/+//7//v/+//6//r/+v/6//r/+v/7//v/
+//5//v/+//7//v/+//6//r/+v/8//3//f/8//j/+v/+//7/+v/1//P/8P/s//H/+/8D
AA0AGAAnADwAUQBqAIkAqwDGANAAwQCVAGIAOwAjAAoA8P/m/+f/5P/g/9z/2//d/9//
5f/q/+3/8P/y//L/8//2//r/+//7//v/+//8//r/+v/6//r/+v/6//r/+v/8//3//f/9
//v/+//7//v/+//7//v/+//7//v/+//8//z/+//7//v/+//7//v/+//7//v//P/8//7/
/v/+//7//P/8//z//P/8//z//P/8//7//v/+/////f/9//3/+//7//v/+//9//3//f/9
//3//f/9//3//f/9//7//v/+//7//v//////AQABAAEAAQACAAEA///+/wEAAQABAAIA
AwADAAMABAACAAMAAwADAAYABwAHAAcABwAHAAgACAALAAsACwALAAsACwAMAA4ADwAP
AA8AEAATABMAEwAUABIAEwATABQAFAAUABMAEwAWABYAFgAWABUAFAATABEAEgATABUA
FgATABIAEgARABMAEwATABIAEgARABEAEQAOAA0ADAALAAwADAAMAAwACgAIAAgACAAH
AAYABQAFAAUABQAFAAQAAgACAAEAAAAAAAAAAAD//wAAAAAAAAAAAAAAAAAAAAAAAAEA
AQABAAMAAwADAAMAAgACAAIAAwABAAEAAQABAAMAAwADAAQABAAEAAQABQADAAMAAwAE
AAYABgAHAAcABQAFAAUABQAHAAgACQAJAAkACQAJAAkABgAGAAYABwAJAAoACgAJAAcA
BwAGAAUABwAIAAgACAAGAAcABwAGAAYABgAGAAYABgAFAAQABAAEAAQAAwADAAQABQAF
AAQABAAEAAQABAAEAAQABAAEAAYABwAHAAYABAADAAMAAwAGAAYABgAGAAQABAADAAIA
AgADAAMAAwAFAAUABQAFAAMAAgACAAEAAQACAAIAAgAEAAUABQAFAAMAAwADAAMAAwAD
AAMAAwADAAMAAgABAAMABAAEAAIAAgACAAIAAgACAAIAAgAEAAQABAAEAAIAAgACAAIA
AgACAAIAAgAEAAQABAAEAAQABAAEAAQABAAEAAQABAACAAIAAgACAAIAAgACAAIABAAE
AAQABAACAAIAAgACAAQABAAEAAQABAAEAAQABAAEAAQABAAEAAQABAAEAAQABAAEAAQA
BAAGAAYABgAGAAYABgAGAAYACAAIAAgACAAKAAsACwALAAsACwAMAAwACgAKAAoADAAN
AA4ADgAOAA8AEAASABMAEgARABAADwAMAAsACwAKAAwADwAQABEAEQAPAA4ADQAOAA0A
CwALAAcABwAHAAYABAAEAAQABAAEAAQABAAEAAQABAAEAAQABAAEAAQAAwAFAAUABQAE
AAIAAgACAAIAAgADAAMAAwABAAMAAwADAAUABQAEAAQABAAEAAUABQAEAAQABAAEAAQA
BAABAP3/+v/6//v/AQAHAA8AHAArAEAAVwByAI8ArQDGANYA0wC1AIIAVQA7ACIABADy
//P/8P/q/+j/6f/p/+//8//0//f/+P/6//r//f8AAAIAAwADAAMAAwAEAAIAAgACAAIA
AgACAAIAAgAEAAUABQAFAAcABwAHAAcABwAHAAcABwAHAAcABwAIAAgABwAHAAcABwAH
AAcABwAHAAcACAAIAAgACAAIAAgACAAIAAgACAAIAAgACAAIAAgACAAIAAkACQAJAAkA
BwAHAAcABwAJAAkACQAJAAkACQAJAAkACQAJAAoACgAKAAwADAANAA0ADQANAA0ADQAN
AA0ADAAMAA8ADwAPABAADwAPAA8AEAASABMAEwATABIAEwATABMAFQAVABYAFgAZABkA
GQAZABcAFwAYABoAGwAbABsAHAAfAB8AHwAgACAAIQAhACIAIgAiACEAIQAiACIAIgAi
ACQAJAAkACMAIwAjACQAJAAjACIAIgAhACEAIQAhACAAIAAfAB8AHwAgAB8AHgAdABwA
HAAcABwAGgAYABgAGAAZABgAFwAXABcAFwAXABYAFgAWABUAFAAUABQAFAATABIAEgAS
ABIAEgASABIAEgAQABEAEQARABEAEQARABEAEAAQABAAEQARABEAEQARABMAEwATABQA
EwASABEAEQATABMAEwAUABIAEgATABMAFQAVABUAFQAVABYAFwAXABcAFwAXABcAFgAW
ABYAFwAZABoAGgAZABkAGQAYABcAFwAYABgAGAAWABcAFwAWABYAFgAWABYAFgAVABQA
FAAUABQAEwATABQAFQAVABQAFAAUABQAFAAWABYAFgAWABQAFQAVABQAFAATABMAEwAU
ABQAFAAUABQAFAATABIAFAAVABUAFQAVABUAFQAVABMAEgASABEAEwAUABQAFAASABMA
EwATABUAFQAVABUAFQAVABUAFQAVABUAFAATABUAFgAWABQAFAAUABQAFAAUABQAFAAW
ABYAFgAWABQAFAAUABQAFAAUABQAFAAUABQAFAAUABQAFAAUABQAFAAUABQAFAAUABQA
FAAUABQAFAAUABQAFAAUABQAFAAUABQAFAAUABQAFAAUABQAFAAUABQAFAAUABQAFAAU
ABQAFAAUABQAFAAUABQAFAAUABQAFAAUABYAFgAWABYAFgAWABYAFgAYABgAGAAYABoA
GgAaABoAGgAaABoAGwAbABsAGwAbABwAHAAcABwAHAAeAB8AIAAiACIAIgAiACEAIQAg
AB8AHAAbABkAGQAdAB4AIAAjACIAIQAgAB0AHgAdABwAGwAZABkAFwAXABUAFAAUABQA
FQAWABcAGAAWABYAFgAWABYAFgAWABYAFgAVABUAFQAVABQAFAAUABYAFgAWABcAFwAX
ABUAFwAVABUAFQAVABQAFAAUABQAFQAVABQAFAAWABYAFgAUABEADQAOABIAGwAjAC0A
OwBOAGMAdgCRAK4AxwDdAOQA0gClAHMATAAxABcAAAD8//z/+f/4//z/AAADAAUABwAJ
AAoACwAQABIAFAAVABgAGAAXABcAFwAXABgAGAAYABgAGAAWABYAFgAWABgAGQAZABkA
GwAbABsAGwAZABkAGQAZABsAGwAbABwAGgAZABkAGQAbABsAGwAbABsAGwAcABwAHAAc
ABwAHAAeAB4AHgAeAB4AHgAeAB4AHgAeAB4AHwAfAB8AHwAdAB0AHQAdAB8AHwAfAB8A
HwAfAB8AHwAfAB8AIAAgACAAIAAgACEAIQAhACEAIQAhACUAJQAkACQAJQAlACUAJgAn
ACcAJwAoACoAKwArACsAKwArACoAKQAtAC0ALgAuADEAMQAxADEAMQAxADIANAA1ADUA
NQA2ADYANQA0ADQANgA3ADcAOAA4ADgANwA3ADgAOAA4ADgAOgA6ADoAOQA3ADcAOAA4
ADkAOAA4ADcANwA3ADcANgA2ADUANQA1ADQAMwAyADEAMgAyADIAMgAyADAAMAAwAC8A
LgAtAC0ALQAtAC0ALAAsACwAKwAqACoAKgAqACkAKgAqACoAKgAqACoAKgAqACgAKQAp
ACkAKwArACsAKwAoACgAKAApACkAKQApACkAKwArACsALAAsACwALAAtACsAKwArACwA
LAAsAC0ALQAuAC8AMAAxAC8AMAAxADEAMwAzADMAMwAyADIAMgAzADIAMgAxAC8AMAAx
ADEAMQAxADIAMgAyADAAMQAxADAAMgAyADIAMgAyADEAMAAwADIAMgAxADEAMAAxADEA
MAAyADIAMgAyADIAMgAyADIAMAAxADEAMAAyADEAMQAxADIAMgAyADIAMgAyADEAMAAw
ADEAMQAxADEAMQAxADEAMgAyADMAMwAxADIAMgAyADIAMwAzADMAMwAzADMAMwAzADMA
MwAzADUANQA0ADMANQA0ADIANAA0ADQANAA2ADYANgA2ADYANgA2ADYANgA2ADYANgA2
ADYANgA2ADgAOAA4ADgANgA2ADYANgA4ADgAOAA4ADgAOAA4ADgAOAA4ADgAOAA4ADgA
OAA4ADgAOAA4ADgAOgA6ADoAOgA4ADgAOAA4ADkAOgA7ADwAPAA8ADwAPAA+AD4APgA+
AD4APgA+AD4APwBAAEEAQgBAAEAAQABAAEIAQgBCAEIAQwBEAEUARgBIAEgASABIAEoA
SgBKAA==
         </WaveFormData>
      </LeadData>
      <LeadData>
         <LeadByteCountTotal>10000</LeadByteCountTotal>
         <LeadTimeOffset>0</LeadTimeOffset>
         <LeadSampleCountTotal>5000</LeadSampleCountTotal>
         <LeadAmplitudeUnitsPerBit>4.88</LeadAmplitudeUnitsPerBit>
         <LeadAmplitudeUnits>��V</LeadAmplitudeUnits>
         <LeadHighLimit>2147483647</LeadHighLimit>
         <LeadLowLimit>268435456</LeadLowLimit>
         <LeadID>V6</LeadID>
         <LeadOffsetFirstSample>0</LeadOffsetFirstSample>
         <FirstSampleBaseline>0</FirstSampleBaseline>
         <LeadSampleSize>2</LeadSampleSize>
         <LeadOff>FALSE</LeadOff>
         <BaselineSway>FALSE</BaselineSway>
         <ExcessiveACNoise>FALSE</ExcessiveACNoise>
         <MuscleNoise>FALSE</MuscleNoise>
         <LeadDataCRC32>885830564</LeadDataCRC32>
         <WaveFormData>
BgAGAAYABgAFAAQAAwACAAQABAAEAAQABgAGAAYABgAEAAQABAAEAAYABgAGAAYABAAE
AAQABAACAAIAAgACAAQABAAEAAQAAgACAAIAAgAEAAQABAAEAAQABAAEAAQABAAEAAQA
BAAGAAYABgAGAAgACAAIAAgACgALAAsACwAKAAoACgALAAsACwAMAA0AEAAQABAAEAAQ
AA8ADgANAA0ADQALAAsACQAKAAsACwANAA0ADQANAAsACgAJAAkABQAEAAIAAQABAAIA
AgADAAMAAgABAAAAAgACAAIAAgACAAIAAgACAAIAAgAAAAAAAAAAAAAAAAAAAAAAAAAB
AAEAAQABAAEA//////////////7//v/+//7/////////AQABAAEAAAD9//r/+P/2//T/
9f/7/wAABQAOABkAKQA7AE4AZACBAJsApwCbAIEAWwA/AC4AIAARAAkACgAHAAAA+P/y
//L/+P/6//r/+f/7//3//f///wIABQAFAAQAAwACAAEAAQABAAEAAQABAAEAAQABAAMA
AwADAAQAAwABAAAA//8BAAIAAgACAAEAAQABAAIAAAAAAAAAAAACAAIAAgABAP//AAAA
AAAAAgADAAMAAwADAAMAAwADAAEAAQABAAEAAwADAAMAAwAEAAQAAgACAAMAAwADAAMA
AQACAAIAAQABAAIAAgACAAMABAAFAAYABQAFAAUABgAGAAYABgAGAAgACAAIAAkABwAH
AAgACQAJAAkACQAJAAgACAAIAAkACgAMAA0ADwANAA4ADgAQABAAEAARABEAEgASABIA
FAAUABQAFQAWABUAFQAWABYAFgAXABcAFwAaABoAGAAaABgAGAAYABgAGAAYABgAGAAZ
ABkAGgAaABgAFwAUABMAEwATABEAEQARABIAEwAUABAADwAPAA4ADQAMAAwADQANAAsA
CwAKAAoACQAIAAgACAAIAAgACAAIAAgABgAGAAYABgAFAAUABAAEAAIAAgACAAIAAgAC
AAQABAADAAIAAgACAAMAAwAFAAUABQAGAAQAAgACAAMAAwADAAQABAAFAAUABAAEAAUA
BQAGAAYABgAGAAcABwAFAAUABgAGAAgACAAIAAgACgAKAAoACgAIAAgACAAIAAcACAAI
AAcACAAIAAgACAAIAAcABwAIAAgABwAHAAcACQAJAAoACgAIAAcABwAHAAcABwAGAAYA
BgAGAAYABwAJAAcABwAHAAUABQAFAAUABQAGAAYABQAFAAUABQAEAAQABAAEAAUABQAF
AAUABAAEAAQABAAFAAUABQAFAAUABQAEAAMAAwAFAAYABgAGAAUABQAEAAQAAgADAAMA
AwAFAAUABQAFAAUABQAEAAQABgAEAAQABAAEAAQABAAEAAQABAAEAAQABAAEAAQAAgAC
AAIAAgAEAAQABAAEAAQABAAEAAQAAgACAAIAAgAEAAQABAAEAAIAAgACAAIABAAEAAQA
BAAEAAQABAAEAAIAAgACAAIAAgACAAIAAgAEAAQABAAEAAQABAAEAAQABAAEAAQABAAE
AAQABAAEAAQABAAEAAQABAAEAAQABAAGAAYABgAGAAkACQAJAAoACAAIAAkACQAJAAoA
CwAMAAwADAAMAA0ADwAPAA8ADgALAAgABwAHAAoACwALAA0ACwALAAsACQAKAAkACQAH
AAQAAgABAAAAAgABAAEAAgAAAAAAAAAAAAAAAAAAAAAA/v/+//7//v8AAP7//v/+/wAA
AAAAAAAA///+//7//f/9//3//f/9/////////////v/+//7//v///////////wEA///8
//v/+P/4//T/+P8BAAkADgAXACYANQBHAF0AdACKAJkAnQCJAGcARQAtAB0ADgAEAAMA
AQD6//X/8v/0//b/+P/4//r//P/9//3//f/9////AAD/////////////////////////
////////////////////AAAAAP///////wEAAgACAAIA////////AAAAAAAAAAAAAAAA
AAAAAP////8AAAAAAAACAAMAAwADAAEAAQABAAEAAQABAAEAAQABAAEAAQABAAIAAgAA
AAAAAQABAAEAAQABAAIAAgABAAEAAgACAAIABAAEAAQABAADAAMAAwAEAAYABgAGAAYA
BAAEAAQABQAFAAUABgAHAAkACQAJAAkACgAKAAoACwALAAwADAANAA0ADgAOABAAEAAQ
ABEAEQASABIAEgAUABYAFgAXABgAGQAZABoAGgAYABkAGQAZABoAGgAYABoAGgAaABoA
GgAcABwAHAAcABkAGQAaABoAGQAZABcAFwAVABUAEwATABIAEgASABIAEAAPAA8ADgAO
AA4ADwARAA8ADQANAAwADAALAAoACgAKAAoACgAKAAgACAAGAAYACAAIAAcABwAGAAYA
BAAEAAYABgAGAAYABAAEAAMAAgACAAIAAwADAAMAAwADAAQABAACAAIAAwADAAMABAAE
AAcABwAGAAYABQAFAAYABgAGAAYABwAHAAcABwAIAAgACAAIAAgACAAIAAgACAAIAAgA
CAAIAAgACQAKAAoACQAIAAgACAAIAAgABwAHAAgACAAHAAcABwAHAAcACAAIAAgABwAH
AAcABwAHAAYABgAGAAYABgAHAAUAAwADAAMABQAFAAUABQADAAQABAADAAMAAwADAAIA
BAAEAAQABQADAAMAAwACAAQABAAEAAUABQAFAAUABQADAAIAAQABAAMABAAEAAQABQAF
AAQABAAEAAUABQAFAAUABQAFAAUAAwADAAIAAgAEAAQABAAEAAQABAAEAAQABAAEAAQA
BAAEAAQABAAEAAQABAAEAAIAAgACAAIABAAEAAQABAAEAAQABAAEAAQABAAEAAQAAgAC
AAIAAgACAAIAAgACAAQABAAEAAQAAgACAAIAAgACAAIAAgACAAIAAgACAAIAAgACAAIA
AgACAAIAAgACAAIAAgACAAIAAgACAAIAAgAEAAQABAAEAAQABAAEAAQABAAEAAQABAAG
AAYABgAGAAgACAAIAAgABwAHAAcACAAKAAoACwALAAsADAANAA4ADAAMAAwADQANAA0A
DQAMAAsACAAHAAcABgAHAAcACQAJAAkACQAHAAgABwAHAAUABgAEAAMAAgAAAP////8A
AP7//v/+//7/AAAAAAAAAAAAAAAAAAAAAAIAAAAAAAAA/v/+//7//v/+//7/////////
//////////////////8AAAAAAAAAAP//////////AQABAAAA/f/8//r/+P/4////BQAK
ABUAIgAvAD8AVQBqAHwAjQCXAI8AcQBLADEAHQAMAP7//f/9//r/9f/2//j/+v/6//r/
+v/8//3/+//7//3///8AAP////////////////////////////////////////////8A
AAAA/////////f/+//7//v////////8AAAAAAAAAAAAAAAAAAAAA//8BAAIAAgACAAAA
AQABAAEAAQABAAEAAQADAAMAAwADAAEAAQABAAEAAgACAAAAAAABAAEAAQABAAEAAgAC
AAEAAQACAAIAAgACAAIAAgACAAMAAwADAAQAAgACAAIAAgAEAAQABAAFAAUABQAGAAcA
BwAHAAcABwAIAAgACAAJAAgACAAHAAcACQAKAAoADAAOAA4ADwAPAA4ADgAOABAAEAAQ
ABEAEgATABMAFAAUABQAFQAVABUAFgAWABQAFgAUABQAFAAUABYAFgAWABYAFAATABMA
EgATABMAEQARABMAEwARABEADgAOAA4ADgAOAA0ADQAMAAkACAAIAAkACwAJAAkACAAI
AAcABgAGAAQABAAEAAQABgAGAAQABAAEAAQAAwADAAIAAgAAAAAAAAAAAAAAAAACAAIA
AQAAAAAAAAABAAEA////////AAABAAAAAQADAAEAAQACAAIAAwADAAIAAgADAAMABAAE
AAQABAAFAAUABwAHAAgACAAIAAgACAAIAAYABgAGAAYACAAIAAgACAAIAAgABwAFAAUA
BgAHAAgABgAFAAUABgAGAAUABQAFAAUABQAGAAYABgAFAAUABQAFAAUABAAEAAQABAAE
AAUABwAFAAUABQAFAAUABQAFAAMABAAEAAMAAwADAAMAAgACAAIAAgADAAMAAwADAAIA
AgACAAIAAwADAAMAAwADAAUABAADAAMAAQACAAIAAgAFAAUABAAEAAIAAwADAAMAAwAD
AAMAAwADAAMAAgACAAQABAACAAQABAAEAAQABAAEAAQABAAEAAQABAAEAAMAAgABAAAA
AgACAAIAAgACAAIAAgACAAQABAAEAAQAAgACAAIAAgAEAAQABAAEAAIAAgACAAIAAgAC
AAIAAgAEAAQABAAEAAIAAgACAAIABAAEAAQABAAEAAQABAAEAAQABAAEAAQABAAEAAQA
BAACAAIAAgACAAQABAAEAAQABgAGAAYABgAGAAYABgAGAAgACAAJAAkABwAIAAgACAAL
AAsACwAMAA8AEAAQABAADwAPAA4ADQANAAwACwAIAAkACQAKAAsACwANAA0ADQANAAsA
CgAJAAcABQAEAAIAAQAAAAAA/////wAAAAAAAAAAAAAAAAAAAAAAAAAAAAAAAAAAAAD+
//7//v/+//7/AAAAAAAAAAD///////////////////////////7//v/+//7///////3/
/f/9//3//P/9//z/+v/4//b/9//7/wAABQAOABsALQA9AFIAaACBAJcAoQCVAHcAUwA3
ACoAHAANAAkACAADAPz/+P/0//T/9v/4//r/+//7//v/+//7//7/AQABAAAA///+//3/
//////////8BAAEAAQABAAAA///+//7/AAD//////////wAAAAAAAP3//f/9//7//v/+
//7//v/+//7//v/9//3//v/+//7//v///////////////////wEAAQABAAEAAAD///7/
/f///wAA//8AAP////////////8AAAAA//8BAAIAAgACAAAAAAAAAAAAAQABAAEAAgAC
AAIAAgACAAQABAAEAAUABwAHAAgACQAHAAcABwAHAAgACAAIAAkACQAKAAoACwAJAAoA
CgAMAA0ADgAQABEAEAAQABAAEgAUABQAFQAWABUAFQAWABYAGAAZABkAGQAYABgAFgAY
ABoAGgAaABoAGgAaABoAGgAXABcAGAAYABkAGQAXABcAFQAVABMAEwASABIAEgASABIA
EQARABAADQAMAAwADQANAAsACwAKAAoACQAIAAgACAAIAAgACAAIAAgABgAGAAYABgAF
AAUABgAGAAQABAAEAAQABAAEAAQABAADAAIABAAEAAUABQAFAAUABQAGAAQAAgACAAMA
AwADAAQABAAFAAUABAAEAAUABQAGAAYABgAGAAcABwAHAAcACAAIAAgACAAIAAgABgAG
AAYABgAIAAgACAAIAAkACgAKAAkACAAIAAgACAAIAAcABwAIAAgABwAHAAcABwAHAAgA
CAAIAAcABwAHAAcABwAGAAYACAAIAAgACQAIAAUABAADAAUABQAFAAUABQAGAAYABQAF
AAUABQAEAAIAAgACAAMABQAFAAUABAAEAAQABAAFAAMAAwADAAMABQAEAAMAAwADAAQA
BAAEAAMAAwACAAIAAgADAAMAAwABAAEAAQABAAEAAQAAAAAABAAGAAYABQAEAAMAAgAC
AAIAAgACAAIAAgACAAIAAgACAAIAAgACAAIAAgACAAAAAAAAAAAAAgACAAIAAgACAAIA
AgACAAIAAgACAAIABAAEAAQABAACAAIAAgACAAIAAgACAAIABAAEAAQABAADAAIAAQAA
AAIAAgACAAIAAgACAAIAAgAEAAQABAAEAAQABAAEAAQABAAEAAQABAAGAAYABgAGAAgA
CAAIAAkABwAHAAgACAAIAAkACQAJAAgACQAKAAoACwAMAA4ADwANAA0ADAALAAoACQAJ
AAoACQAJAAsACwANAA0ACwAKAAcABwAFAAQAAgABAAAAAAD/////AAAAAAAAAAAAAAAA
/v/+//7//v///wAAAQACAP7//v/+//7//v/+//7//v/+//////////3//f/9//3/////
/////v/+//7//v/////////////////+//3//P/4//T/8v/1//v/AgAJABIAHQAtAD0A
UgBqAIMAlwCfAJUAdwBRADkAKgAWAAcAAwAEAP//+P/4//b/9v/4//j/+P/7//3/+//7
//v//P/9//v//f/9//3//f////////////3//f/9//3//f/9//3//v/+//3//f/9//v/
/P/8//z//f/9//3//v/8//z//P/8//z//P/8//v//f/+//7//v/8//3//f/9//3//f/9
//3/+//7//v/+//9//3//f/9//z//P/6//r/+//7//v/+//7//z//P/7//3//v/+//7/
/v/+//7//v/9//3//f/+//7//v/+//7/AAAAAAAAAQD/////AAABAAMAAwADAAMABAAE
AAQABQAFAAYABgAHAAcACAAIAAoACgAKAAsACwAMAAwADAAOAAwADAANAA4ADwAPABAA
EAASABMAEwATABIAEgAQABIAEgASABIAEgASABIAEgASABEAEQASABIAEQARAA8ADwAP
AA8ADQANAAwADAAMAAwACgAJAAkACAAHAAYABgAHAAcABQAFAAQABAADAAIAAgACAAIA
AgACAAIAAgAAAAAAAAAAAP////8AAAAA/v/+//7//v/+//7/AAAAAP///v/+//7/////
//3//f/9//7////+////AQD/////AAAAAP/////+//7/AQABAAIAAgAAAAAAAQABAAMA
AwAEAAQABAAEAAQABAAEAAQABAAEAAQABAAEAAQAAwAEAAQAAwAEAAQABAAEAAYABQAF
AAYABAADAAMAAwADAAMABAAEAAIAAQABAAEAAwADAAIAAgAAAAAAAAABAAMAAQABAAEA
AQABAAEAAQD//wAAAAD//wEAAQABAAAA/v/+//7////////////+/wAAAAAAAAEAAQAB
AAEAAQABAAAA////////AAAAAAAA//////7//v/+////////////////////AQABAAAA
AAAAAAAA/v8AAAAAAAAAAP7//v/+//7//v/+//7//v8AAAAAAAAAAAAAAAAAAAAAAgAC
AAIAAgABAAAA///+//7//v/+//7/AAAAAAAAAAD+//7//v/+//7//v/+//7/AAAAAAAA
AAAAAAAAAAAAAP7//v/+//7//P/8//z//P/+//7//v/+//7//v/+//7//v/+//7//v/+
//7//v/+/wAAAAAAAAAAAAAAAAAAAAAAAAAAAAAAAAAAAAAAAAAAAQACAAMABAACAAIA
AgADAAMAAwAEAAQABAAFAAUABQAGAAcACAAIAAgACAAJAAkABwAHAAYABQAEAAMAAwAE
AAUABQAHAAcABQAFAAMAAgABAAEA///+//7//f/8//z/+f/5//r/+v/7//z//f/+//z/
/P/8//z//P/8//z//P/6//r/+v/6//j/+P/4//j/+v/7//v/+//7//v/+//7//v/+//7
//r/+P/4//j/+f/3//f/9//3//n/+P/1//T/8v/w//b///8FAA4AFwAiADMARQBXAG4A
ggCRAJEAewBZADUAHwANAP7/+P/3//P/7v/v//D/8v/0//b/9v/2//T/9f/3//n/+f/7
//z/+//5//n/+f/5//n/+//7//v/+//7//v/+//7//v/+//7//z/+//5//j/9//5//r/
+v/6//v/+//7//z/+v/6//r/+v/6//r/+v/5//n/+v/6//r/+v/7//v/+//7//v/+//7
//n/+f/5//n/+//7//v/+//8//z/+v/6//v/+//7//v//f/+//7//f/7//z//P/8//z/
/P/8//z/////////AAD+//7//v/+//7//v/+////AQABAAIAAwABAAEAAQABAAAAAAAA
AAEAAwAEAAQABQADAAQABAAGAAgACAAJAAkACgAKAAoADAAKAAoACwAMAA0ADQAOAA4A
EAARABEAEQAQABAADgAQAA4ADgAOAA4ADgAOAA4ADgANAA0ADgAOAA0ADQALAAsADQAN
AAsACwAKAAoACgAKAAgABwAHAAYABQAEAAQABQAFAAMAAwACAAIAAQAAAAAAAAAAAAAA
AAACAAIAAAAAAP7//v/9//3//v/+//z//P/6//r/+v/6//v//P/8//z/+v/6//v/+//7
//v/+//8//7//P/8//3/+//7//z//P///////v/+//////8AAAAA/v/+////////////
AAAAAAAAAAAAAAAAAgACAAIAAgACAAIAAgACAAEAAgACAAEAAgACAAIAAgAAAP////8A
AAIAAQABAAEAAQABAAIAAgAAAP///////wEAAQAAAAAAAAAAAAAAAQABAP//////////
/////////f/+//7//f/////////+//7//v/+/////////////v/+//7//v////3//f/9
//3////+//3//f/9//7//v/+///////+//7//v/////////9//3//f/9///////+//7/
AAD+//7//v/+//7//v/+//7//v/+//z//P/8//z//v/+//7//v/+//7//v/+//z//P/8
//z//v/+//7//v/8//z//P/8//7//v/+//7//v/+//7//v/+//7//v/+/wAAAAAAAAAA
///+//3//P/+//7//v/+//7//v/+//7//v/+//7//v8AAAAAAAAAAAAAAAAAAAAAAQAC
AAMABAAEAAQABAAEAAIAAwADAAMAAgACAAIAAwAFAAUABgAHAAoACgAKAAoACgAJAAgA
BwAHAAcABQAFAAMABAAFAAUABwAHAAcABwAFAAQAAwADAAEAAAD+//3//P/8//v/+//8
//z//P/8//z//P/8//z//v/+//7//v/8//z/+v/6//r/+v/6//r/+v/6//r/+//7//v/
+//7//v/+//7//v/+f/4//j/+P/6//v/+//7//n/+//9//z/+f/0//L/8P/u//H/+f/+
/wUADAAXACcANwBMAGYAgQCXAJ8AkQBvAEsAMwAkABYABwADAAIA/f/4//L/8P/w//D/
8v/2//f/9//3//f/9//6//3//f/7//v/+//7//v/+//7//v/+f/5//n/+f/7//v/+//8
//z/+//7//v/+//8//z//P/7//v/+//8//z//P/8//z//P/8//z/+//7//z//P/8//7/
/////////v/9//z/+//9//3//f/9/////////////v/+//z//P/9//3//f/9//3//v/+
//3//f/+//7//v/+//7//v/+//3//f/9//7/AAAAAAAAAAD///7//f/9//////8AAAEA
AQABAAEAAQAAAAAAAAABAAMABAAEAAUAAwAEAAQABgAGAAYABwAHAAgACAAIAAoACgAK
AAsADAAPAA8AEAAQABAAEQARABEAEAAQAA4AEAASABIAEgASABAAEAAQABAAEAARABMA
FAASABEADgANAA8ADwANAA0ACgAKAAoACgAIAAcABwAGAAcABgAGAAcABQADAAMAAgAC
AAEAAAAAAAAAAAAAAAAA/v/+//z//P/+//7//f/9//z//P/6//r//P/8//z//P/+//7/
/f/8//z//P/9//3//f/9//3//v/+//z//P/9//3//f/+//7///////7//v//////AAAA
AAAAAAABAAEAAQABAAIAAgACAAIAAgACAAQABAAEAAQAAgACAAIAAgADAAQABAADAAIA
AgACAAIAAgABAAEAAgAEAAMAAwADAAEAAQACAAIAAgABAAEAAQD//////v/+/wAAAAAA
AAEAAQD//////////////////wEAAgACAAEA/////////v///wAAAQADAAIAAQAAAP7/
AAAAAAAAAQABAAEAAQABAAEAAAD///////8AAAAAAAABAAEAAAAAAAAAAQABAAEAAQAB
AAEAAQD//////v/+/wAAAAACAAAAAAAAAAAAAAAAAAAAAAAAAAAAAAAAAAAAAAAAAAAA
AAAAAAAAAAAAAAAAAAAAAAAAAAAAAAAAAgACAAIAAgAAAAAAAAAAAAAAAAAAAAAAAgAC
AAIAAgAAAAAAAAAAAAIAAgACAAIAAgACAAIAAgACAAIAAgACAAIAAgACAAIABAAEAAQA
BAACAAIAAgACAAQABAAEAAQABgAGAAYABgAGAAYABwAHAAcACAAIAAgABwAHAAcACAAL
AAwADAAMAA4ADwAPAA8ADwAOAA0ACgAIAAcABwAHAAgACwAMAA0ADwANAAwACwALAAkA
CAAGAAUABAAEAAMAAgACAAEAAAAAAAAAAAAAAAIAAgACAAIAAAAAAAAA/v8AAAAAAAAA
AAAAAAAAAAAAAQABAAEAAQD//////////wEAAQAAAAAAAAAAAAEAAQD//////////wAA
AQD8//r/+P/2//f/+/8CAAcAEAAbACsAPQBQAGoAgQCTAJ8AmwCDAF0APwAwACIADwAF
AAYAAwD8//j/+P/4//z//P/8//3//f/7//3///8AAAEAAQABAAEAAQABAP//////////
//////////8BAAEAAQACAAIAAQABAAEAAQACAAIAAgABAAEAAQACAAIAAgACAAIABAAE
AAQAAwADAAQABAAEAAQABQAFAAUAAwADAAMAAwAFAAUABQAFAAUABQAFAAUABgAGAAQA
BAAFAAUABQAFAAUABgAGAAUABQAGAAYABgAGAAYABgAGAAkACQAJAAoACAAIAAgACAAI
AAgACAAJAAkACQAKAAsACQAJAAkACQAMAAwADAANAA8AEAAQABEADwAQABAAEgAUABQA
FQAVABQAFAAUABYAGAAYABkAGgAbABsAHAAcABwAHQAdAB0AHgAeABwAHgAeAB4AHgAe
AB4AHgAeAB4AHwAfACAAIAAfAB8AHQAdAB8AHwAdAB0AGwAaABkAGAAYABcAFwAWABcA
FgAWABcAFQATABMAEgAUABMAEgASABAAEAAQABAAEAAQAA4ADgAOAA4ADQANAA4ADgAM
AAwADgAOAA4ADgAOAA4ADQAMAA4ADgAPAA8ADgANAAwADAAOAAwADAANAA8ADwAQABAA
DwAPAA4ADgAPAA8AEAAQABAAEAARABEAEQARABIAEgASABIAEgASABIAEgASABIAEgAS
ABIAEgAVABYAFgAVABQAFAAUABQAFgAVABUAFgAUABMAEwATABMAEwAUABQAEgARABEA
EQARABEAEAAQABIAEgASABMAEwARABEAEQATABMAEwATABEAEgASABEAEQARABEAEAAS
ABIAEgATABEAEQARABAAEAAQABAAEQARABEAEQARABEAEAAPAA8AEQASABIAEgARABEA
EAAQABIAEwATABMAEQARABEAEQARABEAEAAQABQAEgAUABIAEgASABIAEgASABIAEgAU
ABQAFAAUABIAEgASABIAEgASABIAEgAQABAAEAAQABIAEgASABIAEgASABIAEgASABIA
EgASABIAEgASABIAEgASABIAEgAQABAAEAAQABIAEgASABIAEgASABIAEgASABIAEgAS
ABIAEgASABIAEgASABIAEgASABIAEgASABIAEgASABIAFAAUABQAFAAUABQAFAAUABUA
FgAXABgAGAAYABgAGAAXABcAFwAYABgAGAAZABkAGwAcAB0AHgAgACAAIAAhAB8AHwAf
AB4AGwAYABcAFwAZABsAHAAfAB0AHQAdABsAGgAZABkAFwAYABYAFQAUABIAEQARABIA
EwAUABUAFgAUABQAFAAUABQAFAAUABQAFgAUABQAFAASABIAEgASABQAFAAVABUAEwAT
ABMAEwATABMAEwATABIAEgASABIAEwATABMAEwATABMAFgATABAADgAMABAAFwAdACQA
LwA+AE0AWwBxAIYAmgCrAK8AnwB/AF0AQwAxACAAFAARABEADgANAA4AEAASABIAEgAQ
ABAAEwAVABUAFwAXABoAGQAZABcAFwAXABcAFwAXABcAFwAXABcAFwAXABcAFwAXABgA
GgAZABkAGQAXABgAGAAYABkAGQAZABoAGAAYABgAGAAYABgAGAAXABkAGgAaABoAGAAZ
ABkAGQAZABkAGQAZABsAGwAbABsAHQAdAB0AHQAeAB4AHAAcABsAGwAbABsAHQAeAB4A
HQAdAB4AHgAeAB4AHgAeAB4AHwAfAB8AIAAgACAAIAAgACIAIgAiACMAIQAhACIAIwAl
ACUAJQAlACgAKAAoACkAKAAoACcAJwApACoAKgAsAC4ALgAvAC8AMAAwADAAMgAyADIA
MwA0ADMAMwA0ADQANgA3ADcANwA4ADgANgA4ADgAOAA4ADgAOAA4ADgAOAA1ADUANgA2
ADYANwA2ADcANwA3ADUANQA0ADQANAA0ADIAMQAxADAAMQAwADAAMQAvAC0ALQAsAC4A
LQAsACwALAAsACwALAAsACwAKgAqACoAKgApACkAKgAqACgAKAAoACgAKAAoACoAKgAp
ACgAKgAqACsAKwApACkAKQAqACwAKgAqACsAKwArACwALAAtAC0ALAAsAC0ALQAuAC4A
LAAsAC0ALQAuAC8AMQAyADAAMAAwADAAMgAyADIAMgAyADIAMgAyADIAMgAxAC8ALwAw
ADEAMgAyADEAMQAyADAALwAvAC8AMQAxADIAMgAyADEAMQAxADEAMQAwADAAMAAwADAA
MQAzADEAMQAxADMAMwAzADMAMQAyADIAMQAzADMAMwAyADIAMgAyADMAMwAzADMAMgA0
ADQANAA1ADMAMwAzADMANAA0ADQANQAzADQANAA0ADUANQA0ADQANAA1ADUANQA1ADUA
NQA1ADUANQA0ADQANgA2ADQANAA0ADQANAA1ADYANwA4ADgAOAA4ADgAOAA4ADgAOAA4
ADgAOAA4ADgAOAA4ADgAOAA4ADgAOAA6ADoAOgA6ADoAOgA6ADoAOgA6ADoAOgA6ADoA
OgA6ADoAOgA6ADoAPAA8ADwAPAA8ADwAPAA8ADwAPAA8ADwAPgA+AD4APgBAAEAAQABA
AD4APgA+AD4APwBAAEEAQgBCAEIAQgBCAEIAQgBCAEIAQwBEAEUARgBIAEgASABIAEkA
SgBLAA==
         </WaveFormData>
      </LeadData>
   </Waveform>
</RestingECG>
