# Supplementary material for: Detection of Left Atrial Enlargement Using a Convolutional Neural Network-Enabled Electrocardiogram
Source: Front Cardiovasc Med. 2020 Dec 17;7:609976. doi: 10.3389/fcvm.2020.609976 (PMC7773668; doi:10.3389/fcvm.2020.609976)
Supplement: Supplementary file 4 [file Data_Sheet_4.ZIP › normal3/1802031775_1192_0000000X.XML]

<?xml version="1.0" encoding="Windows-1252"?>
<!DOCTYPE RestingECG SYSTEM "restecg.dtd">
<RestingECG>
   <PatientDemographics>
      <PatientID>1802031775</PatientID>
      <PatientAge>70</PatientAge>
      <AgeUnits>Years</AgeUnits>
      <Gender>Female</Gender>
      <PatientLastName>zengjiero</PatientLastName>
   </PatientDemographics>
   <TestDemographics>
      <DataType>Resting</DataType>
      <Site>1</Site>
      <AcquisitionDevice>MAC55</AcquisitionDevice>
      <Status>Unconfirmed</Status>
      <Priority>Normal</Priority>
      <AcquisitionTime>08:37:52</AcquisitionTime>
      <AcquisitionDate>08-01-2016</AcquisitionDate>
      <CartNumber>1</CartNumber>
      <AcquisitionSoftwareVersion>009C</AcquisitionSoftwareVersion>
      <XMLSourceVersion>MAC5000 v1.0</XMLSourceVersion>
   </TestDemographics>
   <RestingECGMeasurements>
      <VentricularRate>70</VentricularRate>
      <AtrialRate>70</AtrialRate>
      <PRInterval>146</PRInterval>
      <QRSDuration>78</QRSDuration>
      <QTInterval>438</QTInterval>
      <QTCorrected>473</QTCorrected>
      <PAxis>27</PAxis>
      <RAxis>-22</RAxis>
      <TAxis>-6</TAxis>
      <QRSCount>11</QRSCount>
      <QOnset>228</QOnset>
      <QOffset>267</QOffset>
      <POnset>155</POnset>
      <POffset>212</POffset>
      <TOffset>447</TOffset>
      <ECGSampleBase>500</ECGSampleBase>
      <ECGSampleExponent>0</ECGSampleExponent>
   </RestingECGMeasurements>
   <Diagnosis>
      <Modality>Resting</Modality>
         <StatementCount>3</StatementCount>
         <LabelText>12SL Õï¶Ï³ÂÊö</LabelText>
      <DiagnosisStatement>
         <StmtFlag>ENDSLINE</StmtFlag>
         <StmtText>ñ¼ÐÔÐÄÂÉ</StmtText>
      </DiagnosisStatement>
      <DiagnosisStatement>
         <StmtFlag>ENDSLINE</StmtFlag>
         <StmtText>µçÑ¹·ûºÏ×óÐÄÊÒ·Ê´óµÄ×îµÍ±ê×¼£¬²»³ýÍâÊÇÕý³£±äÒì</StmtText>
      </DiagnosisStatement>
      <DiagnosisStatement>
         <StmtFlag>ENDSLINE</StmtFlag>
         <StmtText>ÁÙ½ç ECG</StmtText>
      </DiagnosisStatement>
   </Diagnosis>
   <Waveform>
      <WaveformType>Rhythm</WaveformType>
      <WaveformStartTime>0</WaveformStartTime>
      <NumberofLeads>8</NumberofLeads>
      <SampleType>CONTINUOUS_SAMPLES</SampleType>
      <SampleBase>500</SampleBase>
      <SampleExponent>0</SampleExponent>
      <HighPassFilter>16</HighPassFilter>
      <LowPassFilter>150</LowPassFilter>
      <ACFilter>NONE</ACFilter>
      <LeadData>
         <LeadByteCountTotal>10000</LeadByteCountTotal>
         <LeadTimeOffset>0</LeadTimeOffset>
         <LeadSampleCountTotal>5000</LeadSampleCountTotal>
         <LeadAmplitudeUnitsPerBit>4.88</LeadAmplitudeUnitsPerBit>
         <LeadAmplitudeUnits>¦ÌV</LeadAmplitudeUnits>
         <LeadHighLimit>2147483647</LeadHighLimit>
         <LeadLowLimit>268435456</LeadLowLimit>
         <LeadID>I</LeadID>
         <LeadOffsetFirstSample>0</LeadOffsetFirstSample>
         <FirstSampleBaseline>0</FirstSampleBaseline>
         <LeadSampleSize>2</LeadSampleSize>
         <LeadOff>FALSE</LeadOff>
         <BaselineSway>FALSE</BaselineSway>
         <ExcessiveACNoise>FALSE</ExcessiveACNoise>
         <MuscleNoise>FALSE</MuscleNoise>
         <LeadDataCRC32>2869420013</LeadDataCRC32>
         <WaveFormData>
/P/8//z//P/4//b/9P/y//D/8P/w//D/7//u/+3/7P/u/+7/7v/u/+7/7v/u/+7/7f/s
/+v/6v/r/+z/7f/u/+z/7P/s/+z/7P/s/+z/7P/u/+7/7v/u/+z/7P/s/+z/7//w//H/
8v/x//D/7//u//D/8P/w//D/8P/w//D/8P/w//D/8P/w//L/8v/y//L/8v/y//L/8v/y
//L/8v/y//L/8v/y//L/9P/0//T/9P/2//b/9v/2//b/9v/2//b/+f/6//v//P///wAA
AQACAAIAAgACAAIABQAGAAcACAAKAAoACgAKAAwADgAQABIAFgAYABoAHAAcABwAHAAc
AB4AIAAiACQAJAAkACQAJAAmACYAJgAmACQAJAAkACQAIgAgAB4AHAAaABoAGgAaABcA
FAARAA4ACwAKAAkACAAGAAQAAgAAAP///v/9//z/+v/6//r/+v/3//b/9f/0//X/9v/3
//j/9v/2//b/9v/0//T/9P/0//T/9P/0//T/9P/0//T/9P/z//L/8f/w//L/8v/y//L/
8P/w//D/8P/w//D/8P/w/+7/7v/u/+7/7f/s/+v/6v/s/+z/7P/s/+z/7P/s/+z/7v/u
/+7/7v/s/+z/7P/s/+3/7v/v//D/7v/u/+7/7v/u/+7/7v/u/+//8P/x//L/8v/y//L/
8v/w//D/8P/w//H/8v/z//T/8//y//H/8P/x//L/8//0//L/8v/y//L/8v/y//L/8v/y
//L/8v/y//L/8v/y//L/9P/0//T/9P/0//T/9P/0//L/8v/y//L/8v/y//L/8//z//L/
8v/z//b/9v/1//j/9//2//X/9P/0//T/9P/0//L/8//0//T/8//y//L/9P/0//L/9P/1
//X/9//3//f/9//3//f/9//5//n/+f/6//7///8AAAAABQAFAAUABQAEAAYABgAGAAcA
CQAKAAkABgAGAAUAAwD///n/9//1//T/8//z//L/8v/1//X/8//z//L/8v/z//X/9P/0
//T/9P/0//L/8v/0//X/8v/w/+//6//p/+r/8P/1////DwAiADcAUABsAIUAnQC4ANIA
4gDkAOAA1ADIALsArACTAHkAZwBXAEgANwAmABkAFQAKAPn/9P/0//b/9//3//b/9f/z
//H/8P/w/+//7v/u/+7/7v/u/+//7//t/+3/7f/t/+3/7P/s/+7/7v/v//H/8f/w/+//
7//w//H/8f/w/+7/7f/s/+7/7v/u/+//8P/w//D/8P/u/+7/7v/u//D/8P/w//D/8//z
//P/8v/y//L/8v/z//H/8v/y//T/8v/y//H/8f/x//L/8v/1//P/8//x//H/8//0//T/
9f/4//n/+f/5//j/+P/3//b/9//4//n//P/9//3//f/9//3///8AAAAABAAFAAcACAAH
AAgACgALAA4AEQAUABQAFAAXABcAGQAbABwAHgAhACEAIgAkACUAJQAlACYAJgAoACgA
KQAqACgAJgAlACQAJQAjACEAIAAeAB0AHAAaABUAEwAQABAADgAMAAsACwAGAAUABAAC
AAIAAgD/////AAAAAAEAAQD9//z/+//6//z//f/9//3//P/6//j/9//5//n/+P/4//j/
+P/4//j/9v/0//T/9P/0//X/+P/5//b/9v/2//b/9P/x//H/8f/0//X/9f/z//H/8P/w
//D/8v/y//L/8v/x//D/7v/t/+z/7f/v//D/7//v//H/8f/v/+//7//v//D/8P/x//H/
7//w//D/8P/w//D/8f/x//H/8f/z//P/9f/0//P/8//2//b/+P/4//f/9v/2//X/9f/0
//T/9P/1//X/9f/0//P/8//y/+//8f/0//f/+f/3//f/9v/2//f/9//2//b/9v/2//X/
9f/0//T/9f/1//T/9P/0//T/9f/3//T/8P/y//T/9v/4//b/9//3//b/9P/1//X/9P/z
//b/9//4//b/9v/2//b/9v/2//b/9//3//b/9P/y//P/9v/3//b/+v/7//v//f/8//v/
+v/5//n/+f/5//n/+//8/wEAAwAFAAYACQAJAAcABwAIAAoACgAKAAoACwALAAkACAAI
AAkABwADAP3/+f/3//T/8//z//L/8v/1//f/9f/1//T/8v/z//P/8v/y//L/9P/0//L/
8v/y//H/8v/w/+3/6//r/+z/9P///wsAHQAyAEcAXgB6AJUAqQDAANgA4gDgANoA1gDK
ALkAqgCbAIEAZwBZAEwANwAkABsAFQAGAPv/9v/2//j/9f/z//P/8//y//H/8P/w/+//
7v/u/+7/7v/u/+3/7f/r/+v/6//r/+v/6v/s/+7/7v/v/+3/7f/s/+v/7f/u/+//7//t
/+z/7P/s/+z/7P/s/+3/8P/w//D/8P/v/+7/7f/s/+3/7v/v//D/7//v/+//7v/u/+7/
7v/v/+//8P/w//L/8P/w/+//7//v//D/8P/z//P/8//x//H/8P/w/+//7//y//P/8//z
//P/9P/0//T/9v/2//b/+P/7//v/+//7//n/+//8//z/AAABAAMABAADAAQABgAHAAgA
CwAOAA4AEQAVABYAGQAXABgAGgAdACEAIgAkACUAJAAjACMAIgAiACIAIwAkACQAIgAh
ACAAHwAdABsAGgAbABsAGwAaABUAEwAQABAADAAKAAkACQAGAAUABAACAAIAAgD/////
/P/8//3//f/6//j/9v/0//b/+f/7//3/+//6//n/+f/5//n/+P/4//j/+P/4//j/9v/0
//T/9P/z//P/9f/1//b/9v/2//b/9v/z//P/8//0//X/9f/z//L/8P/v/+7/7v/u/+7/
7v/w//D/7//v/+v/6//s/+z/7f/t/+//7//r/+v/6//r/+z/7P/t/+3/7f/u/+7/7v/s
/+z/7f/t/+3/7f/v/+//7//u/+3/7f/w//D/8v/y//L/8v/z//P/8f/w//D/8P/z//P/
8//y//D/8f/x/+//8P/y//T/9f/1//X/9P/0//T/8//x//D/8//0//T/9f/y//L/8//z
//L/8v/y//L/8f/x//D/8P/0//b/9P/0//T/9P/y//P/8//y//D/8f/x//D/8f/0//X/
9v/z//L/8f/w//L/8v/y//P/9v/2//X/9P/y//T/9P/y//T/9f/1//f/9f/1//X/9f/3
//f/9//3//n/+v///wEAAwAEAAcABwAJAAkACgAMAAkACAAHAAcACQAHAAYABgAFAAMA
///5//X/8//w/+//8P/w//H/9f/0//H/8P/u//D/8f/x//D/8v/y//T/9P/x//D/7//t
/+7/8v/t/+X/5f/u//T/+f8HABsALgBDAF4AeACTAKsAwgDYAOgA6ADiANwA0gDBAK4A
mQCBAGkAWQBMADcAJAAbABMACAD7//T/9v/0//H/8//z//P/8v/x/+7/7v/t/+z/7P/s
/+z/7P/t/+3/6//r/+n/6f/p/+j/6//u/+//8f/w/+//7f/r/+3/7v/v/+//7//u/+7/
7v/s/+z/7P/t/+z/7P/s/+z/7P/s/+z/7P/t/+7/7//w/+//7//v/+7/8P/w//D/8f/v
//D/8P/y/+7/7v/t/+3/7v/w//H/9f/z//P/8f/x//D/8P/v/+//8//1//b/9//1//b/
9v/2//T/9P/0//b/+//7//v/+//9////AAAAAAIAAwAFAAYABQAGAAgACQAMAA8AEgAS
ABQAFwAXABkAFwAYABoAHQAfACAAIgAjACMAIwAkACQAJgAmACcAKAAoACYAJQAkACMA
IQAfAB4AHAAbABoAGAATABEADgAOAAwACgAJAAkACAAHAAYABAAAAAAA/f/9//3//v8A
AAEA/P/6//j/9v/4//n/+f/5//f/9v/1//X/9//3//b/9v/2//b/9v/2//f/9v/3//j/
9f/1//f/9//1//T/8//y//H/7//w//H/8P/x//H/7//v/+7/7v/u/+7/7v/u/+7/7P/s
/+v/6//r/+v/7P/s/+n/6f/r/+v/5//n/+f/5//q/+r/6//r/+v/7P/s/+z/7v/u/+//
7//t/+3/7//v/+//7v/t/+3/7v/u//D/8P/t/+z/7P/r/+3/7v/w//L/8//z//P/8v/y
//P/8//x//H/8v/z//P/8f/x//D/8P/x//H/8P/w//D/8P/v/+//7//w//L/8//0//L/
9P/0//b/9f/0//P/8v/w//H/8f/w//D/8f/x//D/7P/u/+7/7v/w//D/8P/w//H/8v/z
//X/9f/0//L/8P/y//T/9P/y//L/8//z//X/9//3//f/9//1//X/9f/1//P/9P/5//v/
/v8AAAQABQADAAMABAAGAAgACAAIAAkACAAFAAMAAgABAP//+//1//P/8f/u/+3/7//u
/+7/8f/z//H/8f/w//D/8f/x//D/7v/u//D/8P/w//D/8P/v/+r/6v/n/+f/5f/m//L/
+f/5/wkAIgA1AEoAaACHAKEAvgDYAOgA6ADiANYAxgC3AKgAlwCDAGkAVQBEAC8AGgAR
AA0AAgD5//j/+P/y//H/7//t/+3/7P/r/+z/7P/r/+r/6P/o/+j/6P/r/+v/6f/p/+f/
5//n/+b/5P/m/+b/5//r/+3/7v/v/+3/7P/r/+n/6v/q/+v/7P/r/+r/6f/p/+r/6v/q
/+r/6//s/+3/7v/s/+z/7P/s/+3/7f/t/+z/7P/s/+z/7f/r/+z/7P/u/+z/7P/r/+v/
6//s/+z/7//x//H/7//v//L/8v/x//H/8f/x//D/7//y//T/9f/2//X/9P/z//T/9//3
//f/9//4//v//f/+//////8AAAAAAgAEAAcACQAIAAsADgAOABAAEwATABUAFQAWABgA
GwAbABwAHgAfACIAIwAlACYAJAAiACEAIAAiACAAHwAeAB8AHQAbABoAFwAVABMAEAAO
AA0ACwAMAAkABgAEAAMAAAD///7//P/6//r/9//3//X/9P/0//P/8//0//X/9v/0//X/
9f/1//P/8v/x//H/8f/x//D/8P/w//D/8P/w//L/8P/w//D/7v/t/+7/7f/q/+r/6v/q
/+r/6f/r/+3/7f/t/+z/6f/q/+r/6//s/+v/6v/p/+j/6v/q/+n/6f/p/+n/6v/q/+f/
5//p/+n/5//n/+f/5//o/+j/6f/p/+n/6v/q/+r/7P/s/+3/7f/s/+v/7P/r/+z/7P/s
/+3/7v/u//D/8P/y//L/8//z//H/8P/w//D/7//v/+//7v/v//H/8v/x//D/8P/w/+//
7//v/+7/7v/x//H/8P/w//L/8v/x//H/9v/y/+//8f/w/+7/7v/u/+7/8P/x//H/8P/w
//H/8f/w/+z/7v/u/+7/8P/w//D/8P/w//D/8P/x//T/9P/z//L/8P/y//L/8P/w//H/
8f/z//X/9f/1//X/8//z//P/8//x//L/9//5//z//v8CAAMAAwADAAQABgAEAAQABAAF
AAUAAwACAAIAAwABAP3/9//0//H/7f/r/+7/7v/v//P/8//x//H/8P/w//H/8f/w/+7/
7v/w//D/7v/u/+7/7f/u/+z/5f/j/+v/7v/s//H/+/8JABwALQBGAGIAewCVALIAyADY
AN4A2gDQAMYAvQCwAJsAgQBpAF8AVAA7ACQAGQAVAAwAAQD4//b/9P/z//H/7//v/+7/
7f/u/+7/7f/s/+r/6v/q/+r/7f/t/+v/6//t/+3/7f/s/+r/7P/s/+3/7f/t/+z/6//r
/+z/7f/t/+//7v/u/+7/6//q/+n/6f/t/+7/7//w/+7/7v/u/+7/7v/u/+7/7v/x//H/
8f/w/+7/7v/u/+//7//w//D/8v/w//D/7//v/+3/7v/u//H/8v/z//L/8//0//T/8//z
//T/9f/1//X/9//4//j/+P/2//b/9v/4//v/+//7//v/+//9//7//v8AAAEAAwAEAAcA
CAAKAAsACwANAA8ADgATABcAGAAbABgAGAAZABsAHQAeACAAIQAiACMAJQAmACQAJAAl
ACYAKAAmACUAJAAhAB8AHQAcABwAGwAaABgAEwARAA4ADgAMAAoACQAJAAYABQAEAAIA
AAAAAP3//f/8//z//f/9//v/+v/5//j/+P/5//n/+f/3//b/9f/1//f/9//2//b/9v/2
//b/9v/2//T/9P/0//P/8//1//X/9v/2//b/9v/x/+3/7P/r/+//8f/y//H/7//u/+7/
7v/u/+7/7v/u//D/8P/v/+//6//r/+z/7P/r/+v/7f/t/+3/7f/t/+3/7f/s/+z/6//s
/+7/7//w/+7/7v/v/+//7//v//H/8f/z//L/8f/x//L/8v/0//T/8v/y//P/8//z//L/
8v/y//X/9f/1//T/9v/3//f/9f/0//T/9P/z//T/9f/1//b/9v/1//P/8v/2//b/9f/1
//T/9P/1//X/8v/y//L/8v/1//X/9P/y//L/8v/y//T/9f/1//T/9P/1//X/9P/y//T/
9P/0//b/9v/2//b/9f/0//P/8//2//b/9f/0//L/9P/0//L/8v/z//P/9f/2//f/+P/5
//f/9//3//f/+f/6////AQADAAQABwAHAAcABwAIAAoACAAIAAgACQALAAkACAAIAAcA
BQABAPv/+f/3//T/8//x//D/8P/z//P/8f/x//D/8v/z//P/8v/w//D/8v/y//L/8v/y
//H/8P/s/+n/6f/r/+7/9P///w0AHwAuAD0AVAByAI0AowC8ANIA2ADcANgA0ADCALcA
rACbAIEAbQBfAEwAMwAiABsAFQAGAP3/+P/4//j/9//v/+//7//u/+3/7f/u/+7/7v/s
/+z/7P/s/+//7//t/+3/6//r/+v/6v/q/+z/7P/t/+3/7f/s/+v/6//s/+3/7f/v/+7/
7v/u/+7/7v/u/+//7//u/+3/7P/u/+7/7v/u/+z/7P/s/+z/7//v/+//7v/u/+7/7v/v
/+7/7v/t/+7/7f/u/+7/7//t/+7/7v/x//H/8f/v/+//8v/y//H/8f/z//P/8v/x//H/
8v/y//L/9P/0//T/9v/5//n/+f/5//v//f/+//7//////wAAAAABAAIABAAFAAYACQAM
AAwAEAATABMAFQAXABgAGgAdAB4AHgAfAB8AIQAhACIAIgAhACAAIAAgACAAHgAdABwA
HgAdABwAHAAaABkAGAAWABIAEQAPABAADQAKAAgABwAEAAMAAgAAAPz//P/5//n/+f/6
//z//f/9//z/+//6//j/+f/5//n/+//6//n/+f/5//n/+P/4//b/9v/2//b/9v/0//T/
9P/1//X/9//3//T/9P/0//T/9P/x//H/8f/w//H/8f/v/+//7v/u/+7/7P/s/+z/7P/s
/+z/6//r/+v/6//s/+z/6//r/+3/7f/t/+3/7f/t/+z/7P/t/+3/7f/u/+7/7v/u/+7/
7//v/+7/7f/u/+3/7//w//H/8//x//D/8f/w//D/8P/x//H/8//y//L/8v/x//H/8f/w
//D/8f/x/+//7//w//H/8f/y//P/8//0//P/8//y//L/8v/y//H/8f/x//L/9P/1//P/
8v/x//D/8f/x//D/8P/u//T/8v/y//L/8v/y//P/8//y//T/9f/1//T/8f/y//H/8P/y
//L/8v/y//L/8v/y//P/8//y//D/7v/w//T/9v/2//f/9//2//f/+f/5//n/+f/3//f/
9//3//n/+v///wEAAgACAAQAAwAFAAUABgAIAAkACgALAA0ACwAJAAgACAAHAAUAAQD7
//n/9//0//P/8v/w/+//8f/y//H/8v/y//H/8f/w/+7/8P/w//L/8v/y//L/8v/x//L/
7v/p/+n/6f/s//L//f8HABkAKgA5AFAAbgCPAKcAwgDeAOgA5gDiANwAzgC/ALAAnwCN
AHMAWQBOADsAJgAZABMACAD7//j/9v/0//H/7f/w//H/8f/x//D/8P/v/+7/7P/s/+z/
7P/t/+3/6//r/+3/7f/t/+z/6v/s/+z/7f/t/+3/7P/r/+3/7v/v/+//7//u/+7/7v/u
/+7/7v/v/+7/7v/u/+7/7P/s/+z/7P/u/+7/7v/u/+//7//v/+7/8P/w//D/8f/w//D/
7//w/+//8P/w//H/7//w//D/8//z//P/8f/x//L/8v/x//H/8v/z//P/8//1//b/9v/2
//b/9v/2//j/+//7//v/+//7//3//v/+//7///8BAAIABQAGAAgACQAMAA8AEgASABIA
FQAVABcAGQAaABwAHwAeAB4AHwAfACEAIwAmACgAJQAkACQAJAAmACQAIwAiACMAIQAf
AB4AHQAbABkAFgASABEADwAQAAwACgAJAAkABgAFAAQAAgAAAAAA/f/9//z//P/9//3/
+//6//n/+P/3//f/9v/1//f/9v/1//X/9//3//b/9v/2//b/9v/2//j/9v/2//b/8//z
//X/9f/z//L/8f/w/+//7f/u/+//7v/v/+//7f/v/+7/7v/u/+3/7P/r/+r/7P/s/+v/
6//r/+v/7P/s/+j/5//o/+f/6P/p/+r/6//r/+r/6v/p/+v/7P/s/+z/7v/u/+//7//s
/+v/7P/r/+7/7v/u/+//7//u/+//7v/u/+7/7//v//H/8P/w//D/7//v/+//7v/w//H/
8f/v/+3/7v/v/+//8f/x//D/8P/v/+//7v/u//L/8v/x//H/8P/w//H/8f/q/+z/7P/t
/+7/7//w//D/8f/x//D/7v/v/+//7v/t//D/8f/y//H/8P/v/+7/7v/u/+7/7//x//L/
8v/y//H/8v/x/+7/8v/z//P/9f/1//X/9f/1//X/9f/1//X/8//0//n/+////wAAAwAD
AAEAAQACAAQABgAGAAYABwAGAAMAAQAAAAEA///7//X/8f/v/+z/6//t/+z/7P/v//H/
7//v/+7/7f/t/+z/6v/q/+r/7P/s/+z/7P/s/+v/7P/s/+n/5f/l/+b/6v/z////EwAo
AD0AVABuAI0AsQDMANoA5ADiANoAygC4AKkAmgCFAG0AWQBLAD4AKwAcABEABQD8//f/
7v/q/+7/7//r/+z/7f/t/+3/6v/q/+n/6P/o/+j/6P/o/+v/6//p/+n/6P/n/+b/5P/m
/+j/6P/p/+v/6//q/+n/6//s/+3/7f/r/+r/6v/q/+j/6P/o/+n/6v/q/+r/6v/s/+z/
7P/s/+r/6v/q/+r/7f/t/+3/7P/s/+z/7P/t/+3/7v/u//D/7v/u/+3/7f/t/+7/7v/x
//H/8f/v/+//7//u/+z/6//w//P/9f/3//X/9v/2//b/+P/4//j/+v/8//v/+v/5//v/
/f/+//7//v///wEAAgAFAAYACAAJAAwADwASABIAEgAVABUAFwAXABgAGgAdAB0AHgAg
ACEAIQAhACIAIgAiACIAIwAkACMAIAAeABwAHQAbABkAGAAYABcAFgAUAA8ADQAKAAoA
CAAGAAUABQAEAAMAAgAAAP3//P/4//f/+P/4//n/+f/5//j/9//2//b/9//3//f/9f/0
//P/8//z//P/8v/y//D/8P/w//D/8P/u/+7/7v/v/+//8f/x//L/8v/y//L/7v/r/+v/
6//s/+3/7f/r/+n/6P/o/+j/6f/q/+v/7P/s/+z/6//r/+v/6//s/+z/6//r/+3/7f/r
/+v/6//r/+z/7P/t/+3/7P/s/+v/6v/r/+z/7v/v//H/8f/z//P/8f/w/+//7//u/+7/
8P/w/+7/7v/v/+//7//u/+7/7v/w//H/8v/y//L/8//z//H/7//w//H/8f/x//H/8P/w
/+//7//u/+7/8P/w/+//7//q/+j/8v/y//L/8v/y//D/8f/x//D/7v/v/+//7v/u//D/
8P/w//D/8P/w//D/8P/w//D/8f/w//D/7//u//D/8v/y//D/8v/z//P/9f/1//X/9f/1
//X/9f/1//X/9f/2//v//f/+//7/AAD//wAAAQADAAYABQAEAAMAAwAGAAUABQAGAAcA
BQABAPv/9//1//L/8f/x//D/8P/z//L/7//u/+z/7P/t/+3/7P/t/+7/8f/y/+7/7v/u
/+3/7P/s/+//6//n/+j/6v/v//f/BwAaAC0AQgBaAHUAjwCoAMAA0ADWANQAzgDEAL0A
tAClAI0AcQBdAE4APQAoABsAFQAMAP3/8v/y//D/7//t/+3/7f/s/+v/6v/q/+n/6P/o
/+j/6P/o/+v/6//p/+n/5//n/+f/5v/n/+r/6//t/+z/6//p/+f/5//o/+n/6f/p/+j/
6P/o/+r/6v/q/+v/7v/u/+7/7v/s/+z/7P/s/+r/6v/q/+r/7f/t/+3/7P/s/+z/7P/t
/+3/7v/u//D/7f/s/+r/6f/r/+z/7P/v//D/8f/w//H/8f/w/+7/7f/y//P/8//z//H/
8v/y//L/8v/y//L/9P/5//n/+f/5//n/+//8//z/AAABAAMABAAEAAQABQAFAAYACQAM
AAwADAAPAA8AEQARABIAFAAXABoAHAAfACEAIQAhACIAIgAiACIAIwAkACQAIgAhACAA
HQAbABkAGAAYABcAFgAUAA8ADQAKAAoACQAIAAgACQAGAAUABAACAP7//v/7//v//P/8
//3//f/6//j/9v/0//T/9f/1//X/9f/0//P/8//0//X/9f/2//j/+P/4//j/9//0//P/
8v/v/+//8f/x//D/8P/w//D/7v/r/+v/6//t/+//8P/v/+//7v/u/+7/7P/s/+z/7P/s
/+z/6//r/+n/6f/q/+r/5//n/+n/6f/o/+n/6v/r/+r/6v/r/+v/7f/u/+7/7v/s/+z/
7f/t/+3/7f/v/+//7f/s/+v/6//u/+7/8P/w//D/8P/x//H/7//u/+7/7v/x//H/8f/w
//D/8f/x/+//8P/y//T/9f/0//P/8f/w/+//7//u/+7/8v/y//H/8f/v/+7/7v/t/+3/
7v/v//D/8//z//L/8v/w//D/8v/y//L/8v/y//P/8//y//H/8f/w/+7/7v/w//D/8P/w
//D/8P/w//L/8v/y//P/9v/2//X/9P/z//T/8//w//T/9f/1//f/9f/1//X/9f/1//X/
9f/1//X/9v/7//3/AAACAAYABwAHAAcACAAKAAgACAAIAAkACQAHAAYABgAHAAUAAQD7
//n/9//0//P/8//y//L/9f/1//P/8//y//L/8//z//L/8P/w//L/8v/u/+7/7v/t/+7/
8v/z/+3/4//i/+z/8f/5/w0AIgAzAEQAXgB5AI0AqADGANgA3gDeANoA0gDHALoArwCZ
AH0AZwBaAEsANAAhABsAEgABAPb/+P/6//f/9f/z//P/8v/x/+7/7v/t/+z/7v/u/+7/
7v/t/+3/6//r/+3/7f/t/+z/7P/u/+7/7//t/+3/7P/r/+v/7P/t/+3/7f/s/+z/7P/s
/+z/7P/t/+7/7v/u/+7/7P/s/+z/7P/u/+7/7v/u/+//7//v/+7/7v/u/+7/7//t/+7/
7v/w/+//8P/w//H/8f/y//L/9f/z//P/8f/x//L/8v/x//H/9P/1//X/9f/z//T/9P/0
//L/8v/y//T/+v/7//z//f/8//3//f/8/wAAAQADAAQAAwAEAAYABwAIAAsADgAOABIA
FQAVABcAFQAWABgAGwAgACIAJQAnACQAIwAjACIAJAAkACUAJgAoACYAJQAkACUAIwAh
ACAAIAAfAB4AHAAVABMAEAAQAA8ADgAOAA8ADAALAAoACAAEAAQAAQABAAAAAAABAAEA
/v/8//r/+P/5//v//P/9//v/+v/5//n/+//7//r/+v/4//j/+P/4//r/+P/4//j/9//3
//n/+f/4//j/+P/4//P/7//u/+3/8P/z//X/9f/0//L/8f/w//D/8P/w//D/8P/w/+//
7//r/+v/7P/s/+3/7f/v/+//7P/r/+r/6f/r/+z/7v/v/+//8P/w//D/8P/w//H/8f/x
//H/8//z//H/8P/v/+//8v/y//T/9P/2//b/9//3//X/9P/0//T/9//3//f/9v/0//X/
9f/z//H/8v/z//P/8//z//L/8v/0//X/9f/2//b/9v/1//X/9P/0//X/9f/2//b/9v/2
//f/9//2//b/9P/4//f/9v/1//T/9v/3//f/9v/2//f/9//2//T/9v/2//b/9v/2//b/
9v/0//T/9P/1//j/+P/3//b/9P/2//b/9P/4//n/+f/7//v/+//7//v/+//7//v/+//9
//7/AwAFAAcACAALAAsACQAJAAoADAAMAAwADAANAA8ADQAMAAwACwAJAAUA///9//v/
+P/3//f/9v/2//n/9//1//X/9P/y//P/8//y//T/9P/2//b/8v/y//L/8f/0//T/8//v
/+//8v/0//3/BwAZADAARwBcAHgAkQCrAMgA3gDoAOgA4gDaAM4AxQC6AKMAiQBxAGMA
VAA9ACoAIQAdABIAAQD4//r/+v/3//n/+P/3//X/8//w//D/7//u/+//8P/x//L/8f/x
/+//7//w//H/8v/y//D/8v/y//P/8f/x//D/7//x//L/8//z//P/8v/y//L/8v/y//L/
8//2//b/9v/2//T/9P/0//T/9P/0//T/9P/3//f/9//2//P/8v/x//H/8//2//j//P/3
//b/9P/z//T/9v/3//v/+f/5//f/9//6//r/+f/5//z//f/9//3/+//8//z//P/+//7/
/v8AAAMAAwADAAMAAwAFAAYABgAIAAkACwAMAA0ADgAQABEAEAATABYAFgAYABsAGwAd
ACAAIgAlACkAKgAqACsAKwArACsALAAsAC4ALgAvADAAMAAuAC0ALAAqACcAJAAiACQA
IwAiACAAGwAZABYAFgAUABIAEQARAA4ADQAMAAoABgAGAAMAAwAAAAAAAQABAAIAAgAC
AAIAAQABAAAA//////7//f/9//3//f/8//z//P/8//z//P/8//r/+v/6//v/+//9//3/
+//6//n/+P/4//X/9f/1//b/9//3//X/8//y//L/8v/0//T/9P/0//b/9v/1//X/8//z
//T/9P/x//H/8//z//P/8//z//P/9P/0//X/9f/1//b/9v/2//X/9P/0//P/9v/3//r/
+//5//j/9//3//r/+v/8//z/+v/6//v/+//7//r/+v/6//v/+//7//r/+v/7//v/+f/5
//r/+//7//3//f/8//z/+//7//r/+v/+//7//f/9//r/+v/7//v/+P/4//j/+P/9//3/
+v/6/w==
         </WaveFormData>
      </LeadData>
      <LeadData>
         <LeadByteCountTotal>10000</LeadByteCountTotal>
         <LeadTimeOffset>0</LeadTimeOffset>
         <LeadSampleCountTotal>5000</LeadSampleCountTotal>
         <LeadAmplitudeUnitsPerBit>4.88</LeadAmplitudeUnitsPerBit>
         <LeadAmplitudeUnits>¦ÌV</LeadAmplitudeUnits>
         <LeadHighLimit>2147483647</LeadHighLimit>
         <LeadLowLimit>268435456</LeadLowLimit>
         <LeadID>II</LeadID>
         <LeadOffsetFirstSample>0</LeadOffsetFirstSample>
         <FirstSampleBaseline>0</FirstSampleBaseline>
         <LeadSampleSize>2</LeadSampleSize>
         <LeadOff>FALSE</LeadOff>
         <BaselineSway>FALSE</BaselineSway>
         <ExcessiveACNoise>FALSE</ExcessiveACNoise>
         <MuscleNoise>FALSE</MuscleNoise>
         <LeadDataCRC32>951826298</LeadDataCRC32>
         <WaveFormData>
BgAGAAYABgACAAAA/v/8//7//v/+//7//v/+//7//v/8//z//P/8//r/+v/6//r/+//8
//3//v/8//z//P/8//7//v/+//7/AAAAAAAAAAD9//z/+//6//z//P/8//z//f/+////
AAAAAAAAAAAAAP7//v/+//7//P/8//z//P/+//7//v/+////AAABAAIAAAAAAAAAAAAC
AAIAAgACAAEAAAD///7///8AAAEAAgAEAAQABAAEAAQABAAEAAQABQAGAAcACAAKAAoA
CgAKAAoACgAKAAoACwAMAA0ADgAOAA4ADgAOAA8AEAARABIAFAAUABQAFAAWABYAFgAW
ABcAGAAZABoAGAAYABgAGAAZABoAGwAcABoAGgAaABoAGgAaABoAGgAYABgAGAAYABUA
FAATABIAEAAQABAAEAANAAwACwAKAAoACgAKAAoACQAIAAcABgAEAAQABAAEAAQABAAE
AAQABAAEAAQABAADAAIAAQAAAAIAAgACAAIAAAAAAAAAAAACAAIAAgACAP///v/9//z/
/v/+//7//v8AAAAAAAAAAP7//v/+//7//P/8//z//P/+//7//v/+//7//v/+//7/AAAA
AAAAAAD+//7//v/+/wAAAAAAAAAA/v/+//7//v///wAAAQACAAAAAAAAAAAAAAAAAAAA
AAD+//7//v/+/wAAAAAAAAAA/v/+//7//v8AAAAAAAAAAAAAAAAAAAAAAAAAAAAAAAD+
//7//v/+//7//v/+//7///8AAAEAAgAAAAAAAAAAAAAAAAAAAAAA/v/+//7//v//////
AAAAAAIAAgACAAIAAgABAP///v8AAP////8AAP7/AAABAAIABAAEAAQABgAIAAgACwAM
AAsACgAJAAgACQAJAAoACwAMAAwADAAMAA4ADAAMAA0ACwALAAkABwAFAAUABQAHAAkA
CwAMAAwACgAKAAoACQAGAAIAAQABAAEAAQAAAP///f/9//3//f/9//7//v/9////AAAA
AAAA/v/+//3//f///wEA//8BAAQABgAIAAwADAAGAAEA//8AAAYADwAcACYAKwAuADAA
LQAjABoADAADAAMABAAEAA4AGwAdABEADQARABEADAAMAAoABwAFAAQABAAEAAMAAwAC
AAEAAQAAAAAAAAD+//7//v/+/wAAAAD//////f/9//////8AAAAAAAAAAAIAAgACAAIA
AgADAAMABAADAAAA///+/wAAAAAAAAEAAQABAAEAAQADAAMAAwADAAMABAAEAAQAAAAC
AAIAAAACAAQABAAEAAIAAgACAAIAAwADAAQABAAEAAQABQAFAAMABAAEAAMABQAFAAUA
BgAGAAcABwAIAAYABgAHAAcABwAHAAcACQAKAAoACgAKAAwADQAOAA4ADgAQABAAEQAR
ABEAEgAUABMAFAAVABYAFgAWABcAFwAZABoAHAAdABsAGwAcABwAHgAeAB8AIgAiACIA
IgAiACEAIAAeAB0AHwAfAB8AHgAcABwAHAAaABkAGQAZABoAFwAWABYAFQASABEAEQAP
ABAAEAAQABAADgANAA0ACwALAAsACgAKAA0ADQANAA0ACQAJAAgACAAIAAgACAAIAAgA
CAAIAAgACgAIAAgACAAGAAYABgAGAAUABQAGAAYABQAEAAQABAAEAAUABQAFAAQABAAE
AAQABAAEAAUABQAEAAQAAgACAAUABQAFAAYABgAFAAUABQAFAAUABQAFAAUABQAFAAcA
BQAEAAQABAAGAAYABgAGAAYABwAHAAcABgAGAAYABgAIAAgACAAJAAgABgAFAAQABgAG
AAYABgAGAAYABgAGAAYABQAFAAUABwAHAAcABwAHAAYABQADAAQABQAGAAcABwAGAAQA
AwAFAAQABAAEAAQABAAFAAUABQAFAAUABgAGAAYABgAGAAQABAADAAMAAgACAAIAAgAE
AAQABQAFAAQABAAEAAMABQAGAAYACAAHAAgACAAIAAoADAAMAAwADwAQABAAEAAPAA4A
DAALAA0ADwARABIAEAAQABAADgAMAA0ADQANAAsACQAJAAkACwANAA4ADwARABAAEAAQ
AA4ADQAKAAYABQAFAAMAAwACAAEAAQABAAEAAQABAAIABAADAAMABAADAAIAAQAAAAEA
AQADAAMAAwAFAAgADAAOABAADAAIAAUABwAMABAAFwAkACwAKwAqACoAJwAjABwADAAD
AAMACAAOABYAFwAPAAcACwAPAA0ACgAIAAYAAwADAAIAAgACAAAAAQABAAEA///+//7/
/v8AAAAAAAAAAAAAAAD//////f/9//////8AAAAAAAAAAAAAAAAAAAAAAAABAAEAAgAC
AAAAAAAAAAIAAgACAAMAAQABAAEAAQAAAP///v/9//7/AAABAAIA/v8AAAAA/v8AAAIA
AgACAAIAAgACAAIA/////wAAAAAAAAAAAQABAP//AAAAAP//AQABAAEAAgACAAMAAwAE
AAIAAgADAAMABQAFAAUABwAIAAgACAAIAAYABwAIAAgACgAMAAwADQANAA0ADgAQABEA
EgATABQAFAAUABUAFQAXABgAGgAbABsAGwAcABwAGwAaABoAHAAaABoAGgAaABwAHAAb
ABsAGwAbABsAGgAaABoAGgAYABYAFQAUABQAEwASABIAEQAOAA0ADQALAAwADAAMAAwA
CgAJAAkABwAHAAcABgAGAAcABwAHAAcABQAFAAQABAACAAIAAgACAAQABAAEAAQAAgAA
AAAAAAACAAIAAgACAP////8AAAAAAQAAAAAAAAAAAAEAAQABAAAAAAAAAAAAAAAAAAEA
AQACAAIAAAAAAP///////wAAAgABAAEAAQD//////////wEAAQABAAMAAQAAAAAAAAAC
AAIAAgACAAAAAQABAAEAAAAAAAAAAAACAAIAAgADAAEAAAAAAAAAAAAAAAAAAAAAAAAA
AAAAAAAA////////AQABAAEAAQAAAAAAAAD/////////////AAAAAP////////7//v/+
/wAAAAABAAEAAAD///7/+//9//7//v/+//7//v/+//7//f/9//7//v/+//7//v/+////
///8//z//P/7//z//v///wIAAQACAAIAAgAEAAYABgAGAAkACgAKAAoACAAIAAcABwAK
AAsADAAMAAsACgAJAAYACAAJAAkACQAHAAUABQAFAAUABwAIAAkABwAGAAYABgAIAAcA
BAAAAP/////9//3//P/7//v/+//5//n/+f/6//v/+//8//7//f/8//v/+v/5//n/+//7
//3/AQAEAAQACAAMAAoAAgD//wEABgAKABEAGAAgACMAIgAiAB8AHQASAAIA/f/9//7/
BAAMAA8ACQABAAUABwAFAAQAAgD8//n/+f/6//r/+P/4//n/+f/5//v/+v/6//r/+P/4
//j/+P/2//b/9f/1//b/9//6//v/+P/4//j/+P/4//j/+P/4//j/+f/5//r/+//6//v/
/P/6//r/+v/7//n/+f/5//n/+f/5//n/+f/5//r/+v/6//j/+v/6//j/+v/8//z//P/6
//r/+v/6//f/9//4//j/+f/6//z//f/7//z//P/7//v/+//7//z//P/9//3//v8AAAAA
AQABAP7//f/8//3//v/+//7//v///wEAAwAEAAYACAAIAAkACAAHAAcACAAJAAoACwAM
AA4ADgAPAA8ADQAOABAAEQAPAA8AEAAQAA4ADgAPABIAEQASABMAFAAUABQAEwATABMA
EwATABIAEAAQABAADgAKAAkACAAIAAkACAAIAAcACAAHAAcABQAGAAYABgAGAAQAAwAD
AAEA/v/9//v/+v/9//3//f/9//3//f/8//z//P/8//z//P/7//r/+f/4//n/+P/5//r/
+v/6//r/+v/5//n/+v/6//f/9v/2//b/9v/3//f/9//4//j/+P/4//b/9v/3//f/+P/4
//b/9v/3//f/9//4//j/9//3//f/9//3//f/9//1//X/9f/3//f/9v/2//b/9//4//n/
+v/5//n/+P/3//b/9v/2//b/9v/2//b/9//1//T/9P/0//X/9v/3//j/9v/2//b/9v/2
//X/9f/1//f/9//3//f/+P/4//j/9//3//f/9//3//f/9v/0//P/9f/0//T/9P/4//b/
9f/1//b/9v/2//b/9v/2//b/9f/1//T/9P/0//T/8//y//L/8f/x//L/8//z//T/9v/3
//r/+v/6//n/+P/2//j/+P/4//v//P/8//z//f/+//7////+////AAAAAP7//v/+//z/
+v/7//v/+//6//n/+v/7//v//f/+/////v/8//v/+v/7//v/+f/2//X/9f/z//P/8f/v
/+7/7f/u/+//8P/y//D/7//v//D/8P/w//D/8P/x//H/8//z//H/8f/0//b/+P/8//7/
9v/p/+n/9P/4//v/BgAUABsAHAAeABkADQAAAPj/8f/x//L/9v8EAA0ACwABAPv////9
//r/+v/2//X/9f/y/+z/7P/s/+3/7f/t/+3/7P/s/+z/7P/s/+z/7P/s/+z/6//r/+n/
6f/r/+v/7P/s/+z/7P/u/+7/7v/u/+z/7f/t/+7/7v/s/+z/7P/s/+z/7P/t/+//7//v
/+//7f/t/+3/7f/t/+7/7v/u/+3/8P/x//D/7f/u/+3/7P/u/+7/7v/u/+3/7f/u/+7/
7v/u/+//7//x//L/8v/x//D/7//u/+7/7v/v/+//8P/x//L/9P/1//T/8//y//P/9v/2
//b/9v/2//f/+P/4//f/+P/3//f/+f/5//r//P/9//7///8AAAAAAAABAAEAAQACAAQA
BQAFAAUABgAGAAYABgAHAAoACAAIAAgACAAKAAoACQAJAAcABwAHAAYABQAEAAMAAAAB
AAEAAQACAP///v/+//3//v/9//3/+//5//j/9//2//j/9//3//X/8//z//L/8v/z//P/
8//z//H/8f/w//D/8P/w//D/8P/w//D/8P/w//D/7v/u/+7/7P/s/+z/7P/p/+n/6v/q
/+r/6v/r/+z/7P/t/+3/7f/s/+z/7P/s/+z/7P/t/+3/7//w/+//8P/w/+//7v/u//D/
7//v/+//8f/x//H/8f/w/+//7v/v//H/8P/w//D/8P/w//D/8P/u/+//7//v/+//8P/x
//L/8v/y//L/8//z//L/8v/y//D/8P/w//D/8v/y//L/8v/0//P/8//z//L/8f/w/+//
8v/y//L/8f/x//H/8f/x//L/8v/x//H/8//y//D/7v/w//D/8P/w//D/8v/y//H/8f/y
//L/8v/y//D/8P/x//H/7v/u/+7/7f/v//D/8P/y//X/9v/2//b/9v/4//j/+P/5//r/
+v/6//z//P/7//v/+v/7//z//P/8//z//P/6//z//f/9//3/+f/3//f/9//5//v//P/9
//3//P/8//z//v/9//r/9v/z//P/8f/x//D/7//v/+//7//v/+//8P/w/+//7//w//D/
8P/w//D/7//v//H/8f/x//P/9v/6//7/AAAAAPz/9f/z//T/+P///woAGAAfACQAIgAf
ABcADAAAAPf/9//4//j//v8JAA8AAwD7////AwACAPz/+v/3//f/9P/y//D/8P/x//H/
8f/v/+7/7v/u/+7/7v/u/+7/8P/w/+//7//t/+3/7//v/+7/7v/u/+7/7v/u/+7/7v/u
/+//7//w//L/8P/w//D/7v/u/+7/7//x//H/8f/x/+//7//v/+//7//w//D/8P/w//L/
8v/w/+7/8P/w//D/8v/y//L/8v/x//H/8v/y//D/8P/x//H/8//0//T/8//z//P/8//0
//T/9f/1//b/9v/2//f/9//3//f/9//5//v//P/9//7/+//7//v/+v/8//7//v///wEA
AQACAAQAAwAEAAUABgAHAAgACgALAAoACgALAAsADQANAA4ADgAOAA4ADwASAA4ADgAO
AA4AEAAQAA8ADwAPAA8ADwAOAA4ADgAOAAwACAAHAAYABgAFAAQABAADAAIAAQABAP//
/v/+//7//v/+//3//f/7//v/+//6//r/+f/5//n/+f/5//n/+P/4//b/9v/2//b/9v/2
//b/9v/4//b/9v/2//b/9v/2//b/9//3//j/+P/2//T/8//y//T/9f/1//X/9P/0//T/
9P/0//T/9f/1//b/9v/0//T/8//z//P/9P/2//X/9f/1//X/9f/1//X/8//z//P/9f/1
//T/9P/0//T/9P/0//T/9f/3//j/+f/2//b/9v/2//T/9P/0//X/9//2//b/9v/2//b/
9v/2//b/9v/2//b/9v/1//X/9f/1//X/9f/1//T/9P/0//P/8//z//P/8//2//b/9f/1
//X/9P/0//T/9P/0//X/9f/3//n/9v/2//b/9v/2//T/9P/z//P/9v/2//b/9v/2//b/
9//3//j/+P/4//f/9v/2//X/9v/5//r/+v/6//r//P/8//z//f/+//7//v8AAAAA////
//7///8AAAAAAAAAAAAA/v///wEAAgADAAAA/f/8//v/+//9//7///////7//v/+//7/
/f/6//b/9f/1//P/8//y//H/8f/x//H/8f/x//L/9P/z//P/9P/0//T/9P/0//P/8//1
//X/9f/3//r/AAAEAAYAAgD8//n/+//+/wIACQAUAB4AIwAkACAAHQAZAA4A/v/3//v/
/v8EAA4AEQAHAPv/+f/9//3//P/6//j/9f/1//b/9P/w//D/8f/x//H/8//y//L/8v/y
//L/8v/y//P/9P/0//X/9P/z//T/8//y//L/8v/y//T/9P/0//T/8v/z//P/9P/2//T/
9P/0//T/9P/0//X/9f/1//X/9f/1//X/9f/1//P/9P/0//T/8//2//f/9v/1//b/9f/0
//b/9v/2//b/9f/1//b/9v/2//b/9//3//f/+P/4//f/+f/5//n/+v/4//n/+f/6//r/
+v/7//v/+f/5//n/+//+//7//v/+//7///8AAAAAAAACAAIAAwADAAMABAAGAAUABgAH
AAgACQAKAAwADQAPABAAEgATABMAEwAUABQAEgASABMAFgASABIAEgASABMAFAAUABUA
EwATABMAEgASABIAEgAQAA8ADwAPABAADQAMAAwACwAKAAkACQAHAAQABAAEAAQABAAD
AAMAAQAAAAEAAQACAAIAAQAAAP///v//////AAD///7//f/8//z//P/8//z//v/8//z/
/P/8//z//P/8//n/+f/6//r/+f/4//j/+P/6//v/+//7//z//P/8//z/+//6//r/+f/8
//z/+v/6//v/+//7//z//P/7//v/+//9//3//f/9//3//f/9/////f/8//z//P/8//z/
/P/8//z//f/9//3//v/+//7//v/8//z//P/9/////v/+//7//P/8//z//P/8//z//P/8
//7//f/9//3//P/7//r/+f/7//z//f/9//3//f/9//3//v/+//3//f////7//v/+//z/
/P/9//3//f/9//3/+//9/wAA///+//3//P/8//z/+//7//z//P/8//z/+v/6//v/+//7
//z//f/9//v//P/8//7/AQACAAIAAgACAAQABAAEAAUABgAGAAYACAAIAAcABwAGAAcA
CAAIAAoACgAKAAgABgAHAAcABwAFAAMAAwADAAQABwAJAAsACwAKAAoACgAIAAcABAAA
AAEAAQD//////P/7//v/+//8//3//v8AAP3/+//6//r/+//8//3//v/9//3/////////
AQACAAYACgAMAAoABgABAAEABAAGAA8AHAAkACcAKAAoAB8AGQAUAAgA/f///wIACgAU
ABcADwAHAAcACwAJAAQABAAEAP///f/8//z//P/8//3//f/9//v/+v/6//r/+v/6//r/
+v/8//z/+//7//3//f///////f/8//v/+v/6//r/+v/6//z//f/9//7/AAD+//7//v/9
//z/+//7//3//f/9//3//f/9//3//f/7//z//P/8//v//v////7//f/+//3//P/+//7/
/v/+//////8AAAAA/v/+///////9//7//v/9/////////wAAAgADAAMABAADAAIAAgAB
AAMAAwADAAUACAAIAAgACAAHAAcABwAGAAYACAAIAAkADAANAA8AEgARABIAEwAUABIA
EgATABMAEwAUABYAFwAVABUAFgAWABgAGAAZABwAGAAYABgAGAAYABgAFwAXABcAFwAX
ABYAFwAYABkAGAAUABMAEgASABAADgANAAsACwALAAwACwAKAAoACgAKAAwACwALAAkA
BgAFAAMAAgADAAMAAwADAAIAAwADAAQABAAEAAQABAACAAIAAgACAAEA/v/9//z//v/+
//7//v/+////AQACAAEAAAAAAAAA//////7//f/+//7//v/+//z//P/9//3//v/+//z/
/P////////8AAP///f/8//v//f/9//3//f/9//3//f///wEAAAAAAAAA/v/+//7//v/8
//3//f/9////AAABAAIA///+//3//f////7//v/+//7//v/+//7//v/+//7//v/9//v/
+v/5//v/+//7//v//v/+//7//f/7//v/+//7//7//v/9//3//f/8//z//P/2//j/+v/8
//z//P/8//r/+v/5//n/+v/6//r/+v/7//z//v////7//v/+//3/+//6//j/+P/6//z/
/f/+//z//v/+//7/AwAEAAQABAAEAAQAAwADAAQABQAGAAYABgAGAAYABAACAAMAAwAD
AAMAAQABAAEAAwAFAAYABwAFAAQABAAEAAQAAwAAAPz/+//7//n/+f/4//f/9//3//X/
9f/1//b/9v/1//X/9v/2//b/9v/2//X/9f/3//f/+//9//7/AgAGAAQA/v/4//H/8//4
/wAACwAaACAAIwAoACYAHQATAAgAAAD9//v//P8AAAwAEwARAAkACwAPAAkAAAACAAQA
+//1//T/8v/w//H/8//0//X/9f/0//T/9P/0//T/9P/0//X/9v/2//f/9f/z//P/8f/x
//L/8//0//T/9P/0//T/9v/3//f/+P/2//T/9P/0//T/9P/0//X/9f/1//X/9f/1//X/
9f/1//X/9v/2//b/8v/0//T/8v/0//b/9v/2//b/9v/2//b/9P/z//P/8v/z//T/9v/3
//f/+P/4//f/9//3//f/+P/2//f/9//4//j/+P/5//n/+v/7//z////+//7//v/+//7/
//8AAAAA/v8AAAAAAQACAAMABQAIAAgACAAIAAgACgAKAAsACwALAAwADgAPAA8ADwAQ
ABAAEgASABMAFgASABIAEgASABAAEAAPAA8ADwAPAA8ADgAQABAAEAAOAAsACQAHAAYA
BgAGAAcABwAEAAMAAwABAAAAAAAAAAAAAgABAAEA///9//3//P/8//v/+//7//v/+//7
//r/+v/6//r/+v/6//j/+P/4//j/+P/2//b/9v/4//j/+P/4//n/+f/6//r/+f/4//j/
+P/2//f/9//3//b/9v/2//b/9v/2//f/9//4//j/9v/2//n/+f/5//r/+v/5//n/+f/3
//f/9//3//n/+f/5//v/+f/4//j/+P/4//j/+P/4//j/+f/5//n/+P/4//j/+P/6//r/
+v/7//n/+P/4//j/+P/4//j/+P/4//j/+P/4//r/+f/5//n/+f/5//n/+f/4//j/+P/3
//n/+f/5//n/+v/6//n/+f/5//j/+v/5//j/9//2//j/+P/3//f/9v/2//b/9v/4//j/
+f/5//j/+P/4//f/9//4//j/+v/7//z//P/8//z//v/+//7/AQACAAIAAgAAAAAA////
/wAAAQACAAIAAwAEAAUABAADAAMAAgABAAEA/////////f///wAAAQADAAIAAgACAAQA
AwAAAPz/+f/5//f/9//4//f/9//3//b/9f/0//T/9P/z//P/9P/0//T/9P/0//P/8//1
//X/9//3//r//P/+/wIABAAAAPn/9//6/wAAAwAMABgAIQAmACYAIQAbABgADgD9//n/
/P/+/wQADQAVAA0A//8BAAkABgD+//r/+//5//j/9v/0//L/8//z//P/8//y//L/8v/0
//T/9P/0//T/9P/z//P/8f/x//P/8//0//T/9P/0//T/9P/0//T/9v/3//f/+P/2//T/
9P/0//T/9P/0//X/9//3//f/9//3//f/9//3//f/+P/4//j/9P/2//b/9P/0//b/9v/2
//j/+P/4//j/9f/1//b/9v/2//b/9//3//f/+P/4//f/9//3//f/+P/6//v/+//8//v/
+v/6//n/+//7//v//f/+//7//v/+/wAAAQACAAIAAgAEAAQABQADAAMABAAGAAkACgAL
AAwACgAKAAsACwANAA4AEAARABEAEQASABIAEgASABMAFgAUABQAFAAUABQAFAATABMA
EQARABEAEAAQABAAEAAOAA4ADQAMAAwACwAKAAoACQAKAAkACQAHAAQABAAEAAQABAAD
AAMAAQD9//3//P/8//3//f/9//3//f/9//z//P/8//z//P/8//7//v/+//7//v/8//z/
/P/6//r/+v/6//n/+f/6//r/9//2//b/9v/4//n/+f/5//b/9v/2//b/+P/4//n/+f/4
//j/9v/2//n/+f/5//r/+P/3//f/9//1//X/9f/1//f/9//3//n/+f/4//j/+P/6//r/
+v/6//r/+//7//v/+P/4//j/+P/5//r/+//9//v/+v/6//r/+P/4//j/+P/2//b/9v/2
//j/9//3//f/+f/5//n/+f/4//j/+P/3//f/9//3//f/9v/2//X/9f/1//T/9P/0//b/
9v/3//f/9//3//f/9f/3//j/+P/4//j/+P/2//b/9f/1//b/9v/2//b/+P/4//n/+f/2
//b/9v/1//f/+P/4//r//f/+//7//v/9//7//f/8/wEAAgACAAIAAAAAAP////8AAAEA
AgACAAQABAAEAAIABAAFAAUABQADAAEAAQABAAAAAQABAAEAAwACAAIAAgAEAAMAAAD8
//v/+//5//n/+P/3//f/9//1//X/9f/2//T/8//z//T/9v/2//b/9v/1//X/9//3//f/
+//+//7//P8AAAYAAgD5//f//v/+/wEACgAWAB8AIgAmACUAHwAYAA4A///5//r/AAAI
AA8ADQAFAP3///8FAAIA/v/8//v/9f/0//b/9v/0//X/9f/1//X/9P/0//T/9P/0//T/
9P/0//T/8//z//P/8//1//X/9P/0//T/9P/0//T/9P/0//T/9f/1//b/9P/y//L/8v/0
//T/9P/1//X/9f/1//X/8//z//P/8//1//b/9v/2//T/9v/2//T/9v/4//j/+P/4//j/
+P/4//X/9f/2//b/9v/2//f/9//3//j/+P/3//n/+f/5//r/+v/7//v//P/6//r/+//7
//v/+//7//3//v/+//7//v/8//3//v/+////AgADAAUAAwADAAQABgAHAAgACQAKAAoA
CgALAAsACwAMAA4ADwARABEAEgASABIAEgATABYAFAAUABQAFAAWABYAFQAVABUAFQAV
ABQAFAAUABQAEgAQAA8ADgAOAAsACgAKAAkACgAJAAkABwAGAAYABgAGAAYABQAFAAMA
AQABAAAAAAABAAEAAQABAP3//f/8//z//P/8//z//P/8//z//P/8//z/+v/6//r//P/8
//z//P/5//n/+v/6//f/9v/2//b/+P/5//n/+f/4//j/+P/4//r/+v/7//v/+v/6//j/
+P/3//f/9//4//r/+f/5//n/+f/5//n/+f/5//n/+f/7//v/+v/6//r//P/8//z//P/8
//3//f/9//r/+v/6//r//P/8//z//f/7//r/+v/6//z//P/8//z//v/+//7//v/8//v/
+//7//n/+f/5//n/+v/6//r/+f/5//n/+f/5//z//P/7//v/+//6//r/+v/6//r/+//7
//n/+f/5//f/9//8//r/+v/6//r/+v/6//n/+f/6//r/+v/6//r/+v/7//v/+P/4//j/
9//5//r/+v/8////AAAAAAAAAAACAAIAAgADAAQABAAEAAQABAADAAMABAAFAAYABgAG
AAYABgAEAAYABwAHAAcAAwABAAEAAQD//wEAAgADAAUABAAEAAQABAADAAAA/P/7//v/
+f/5//b/9f/1//X/9f/1//X/9v/2//X/9f/2//b/9v/2//b/9f/1//f/9//5//v//v8A
AAQABAAAAPz/9//3//7/BAAJABAAGgAfACAAHgAZABMADAAAAPf/9f/6/wAACAANAAsA
///7/wMAAwAAAAAA/P/3//f/9v/0//T/9P/1//X/9f/z//L/8v/y//P/9P/1//b/8//y
//D/7//y//P/9v/3//T/9P/0//T/9P/0//T/9P/0//X/9f/2//b/9P/0//T/9P/0//T/
9f/z//P/8//z//X/9f/1//X/9f/2//b/9v/2//j/+P/2//X/9v/1//T/9v/2//b/9v/1
//X/9v/2//j/+P/5//n/9//4//j/9//1//X/9f/2//j/+f/5//r/+v/6//v/+//7//v/
+//9//z//P/8//z//v///wAAAAD+/wAAAAABAAEAAQACAAQABQAGAAcACAAIAAgACQAJ
AAkACgAMAA0ADQANAA4ADgAMAAwADQAQABAAEAAQABAADgAOAA0ADQANAA0ADQAMAAwA
DAAMAAoACAAHAAYABgAGAAYABwAHAAQAAwADAAEA/v/+//7//v/+//3//f/7//v/+//6
//r/+f/5//n/+f/3//f/9v/2//b/9v/2//b/+P/4//j/+P/2//T/9P/0//T/9P/0//T/
8f/x//L/8v/y//L/8//0//P/8//y//H/8P/w//D/8P/x//L/9P/1//T/9P/y//L/8//z
//P/9P/y//H/8f/x//H/8f/x//H/8//z//P/9f/z//L/8v/y//T/9P/0//T/9P/1//X/
9f/z//L/8f/w//H/8v/z//X/8//y//L/8v/0//T/9P/0//P/8v/x//D/8v/x//H/8f/z
//P/8//z//L/8v/y//H/8f/x//H/8f/w//D/7//v/+//7v/u/+7/7//w//L/8//x/+//
7f/t/w==
         </WaveFormData>
      </LeadData>
      <LeadData>
         <LeadByteCountTotal>10000</LeadByteCountTotal>
         <LeadTimeOffset>0</LeadTimeOffset>
         <LeadSampleCountTotal>5000</LeadSampleCountTotal>
         <LeadAmplitudeUnitsPerBit>4.88</LeadAmplitudeUnitsPerBit>
         <LeadAmplitudeUnits>¦ÌV</LeadAmplitudeUnits>
         <LeadHighLimit>2147483647</LeadHighLimit>
         <LeadLowLimit>268435456</LeadLowLimit>
         <LeadID>V1</LeadID>
         <LeadOffsetFirstSample>0</LeadOffsetFirstSample>
         <FirstSampleBaseline>0</FirstSampleBaseline>
         <LeadSampleSize>2</LeadSampleSize>
         <LeadOff>FALSE</LeadOff>
         <BaselineSway>FALSE</BaselineSway>
         <ExcessiveACNoise>FALSE</ExcessiveACNoise>
         <MuscleNoise>FALSE</MuscleNoise>
         <LeadDataCRC32>802355807</LeadDataCRC32>
         <WaveFormData>
8P/w//D/8P/2//r//v8CAAMABAAFAAYACAAIAAgACAAJAAoACwAMAAwADAAMAAwADAAM
AAwADAAOAA4ADgAOAA4ADgAOAA4AEAAQABAAEAAQABAAEAAQABAAEAAQABAAEAAQABAA
EAAQABAAEAAQABIAEgASABIAEAAQABAAEAAQABAAEAAQABIAEgASABIAEgASABIAEgAU
ABQAFAAUABIAEgASABIAEgASABIAEgASABIAEgASABQAFAAUABQAFAAUABQAFAAUABQA
FAAUABQAFAAUABQAEgASABIAEgAQABAAEAAQAA8ADgANAAwACwAKAAkACAAHAAYABQAE
AAMAAgABAAAA/v/+//7//v/+//7//v/+//3//P/7//r//P/8//z//P/+//7//v/+//7/
/v/+//7///8AAAEAAgAAAAAAAAAAAAIAAgACAAIAAgACAAIAAgACAAIAAgACAAAAAAAA
AAAAAAAAAAAAAAAAAAAAAAAAAAAAAAAAAAAAAgACAAIAAgAEAAQABAAEAAIAAgACAAIA
BAAEAAQABAAEAAQABAAEAAYABgAGAAYABgAGAAYABgAIAAgACAAIAAgACAAIAAgACAAI
AAgACAAIAAgACAAIAAgACAAIAAgACAAIAAgACAAIAAgACAAIAAYABgAGAAYABgAGAAYA
BgAGAAYABgAGAAQABAAEAAQABgAGAAYABgAEAAQABAAEAAIAAgACAAIAAgACAAIAAgAC
AAIAAgACAAIAAgACAAIAAgACAAIAAgAAAAAAAAAAAAIAAgACAAIAAAAAAAAA//8BAAEA
AQABAP///////////////////////////////wAAAAABAAEAAwAEAAQABAAGAAcACAAI
AAUABQAFAAUABwAIAAgACAAGAAQAAQD///z/+v/3//f/9f/2//b/9v/2//f/+P/5//j/
+P/4//f/9//5//r//P/8//z//P/9//7//v/+//3//P/7//v/+//+//7//v////3//v/+
//7//f/9//3//v8BAAIAAQACAAMABwAIAAwADwAVABwAGwARAAMA+//1/+b/1//M/7v/
pv+Y/47/ev9T/yn/E/8R/xz/Lv9F/2D/f/+f/7n/xf/V/+T/7v/0//f/+v/6//r/+v/8
//3/AAABAAIAAwACAAIAAwADAAMABAAEAAQABgAIAAgACAAIAAgACAAIAAYABwAIAAgA
CAAIAAkACQAJAAkACQAJAAkACgAKAAoACgAKAAoACgALAAsACwALAAsADAAMAAsACQAJ
AAoACgAMAAwADAAMAAwADAAMAAwADgAOAA8AEAAOAA0ADQANAA0ADQAOAA4ADgAPAA8A
DwANAA0ADQAOAA4ADQANAA4AEAAQAA8ADwASABIAEgASABEAEQASABIAEAAPAA8ADwAP
AA8AEAARABAADgAMAAoACQAHAAYABgAFAAUABAADAAIAAQAAAP7////+//7//f/7//r/
+f/4//j/+P/4//j/+//7//v/+//7//v/+v/5//r/+//8//7//P/8//z//P/+//7//v/+
/////////////f/9//z//P/+//7///////3//f/9//3////+//7//v/+//7//v/+//z/
/f/9//3//v///wAAAQD/////AAAAAAAAAAABAAEAAQACAAIAAgAAAAEAAQABAAQABAAF
AAUAAwAEAAQABAAGAAYABwAHAAcABwAIAAgABgAGAAYABgAIAAgACAAJAAcABwAHAAcA
BwAGAAYABgAIAAgACAAIAAgACAAGAAYABgAGAAYABgAGAAYABgAFAAUABQAFAAQABAAE
AAQABAAEAAIAAgADAAUABAAEAAQAAgACAAIAAgABAAEAAQABAAMAAwADAAMAAQAAAAAA
AQABAAAAAAAAAAIAAgACAAIAAgABAAMABAADAAIAAQAAAAAA////////AQABAAEAAQD/
////////////////////AQABAAIAAgADAAMABQAGAAYABgAIAAkACgAKAAkACQAHAAcA
BwAIAAoACgAIAAYAAQD///z/+v/5//n/+f/6//j/+P/3//f/9//3//j/+P/6//n/+f/7
//r//P/8//z//P/9//7//v8AAP///v/9//3//f/+//7//v//////AAAAAAAA////////
AAABAAIAAwAEAAUABwAKABAAFQAbAB4AFwALAAEA+//v/97/z/+6/6P/jv+A/2z/Qv8X
/wX/Af8H/xj/NP9R/27/kf+x/8P/z//f/+z/8v/2//v//P/+/wAAAAACAAMAAwADAAMA
AwAGAAYABwAHAAcACAAIAAgACAAKAAoACgAKAAoACgAKAAoACwAMAAwADAAMAA0ADQAL
AAsACwALAAwADgAPABAADwAOAA0ADAAPAA8ADwAPAA8AEAAQAA8ADwAPABAAEAAQABAA
EAAQABAAEAAQABAAEAAQABEAEgASABEAEQARAA8ADwAQABAAEgATABMAEwATABMAEwAU
ABYAFQAVABYAFgAWABUAFQAUABQAFAAUABQAFQAXABgAFgAVABUAFQAWABUAFQAVABMA
EgARABAADwANAAwADAALAAsACgAJAAYABQAEAAIAAwACAAIAAQADAAIAAQAAAAAAAAAA
AAAAAQABAAEAAQABAAEAAAD//wEAAQABAAIAAgACAAIAAgACAAIAAgACAAMAAwADAAMA
AQABAAAAAAACAAIAAwADAAEAAQABAAEAAQAAAAAAAAACAAIAAgACAAIAAwADAAMAAwAD
AAMAAwAFAAUABgAGAAQABAAFAAUABQAGAAYABgAGAAcABwAHAAgACAAJAAkACQAKAAoA
CgAKAAoACwALAA0ADQAOAA4ADAAMAAwADAAMAAwADAANAA8ADwAPAA8ADgAMAAsACgAM
AAwADAAMAAwADAAKAAoADAAMAAwADAAKAAoACgAJAAcABwAHAAYACAAIAAgACAAIAAYA
BgAHAAcABgAGAAYABgAGAAYABgADAAMAAwADAAUABQAFAAUAAwACAAIAAwADAAIAAgAC
AAQABAAEAAQABAADAAMAAwABAAIABAAEAAQABAACAAEAAQABAAMAAwADAAMAAQABAAEA
AQABAAEAAQABAAEAAQACAAIAAwADAAUABgAIAAgACgALAAwADAALAAsACwALAAsADAAK
AAoACAAGAAIA///7//j/+P/5//r//P/6//r/+f/5//v/+//8//z/+v/5//n/+//8//7/
/v/+//7///8AAAAAAAD///7//f/9//3//v/+/wAAAQABAAIAAAAAAP///////wAAAQAC
AAMABAAFAAcACgAOABUAHQAeABUACQADAP//8//i/9X/wP+l/5D/gv9q/z7/Ff8D///+
B/8Y/zb/Uf9w/5P/s//D/8//3//s//T/+v/9/wAA/v/+//7/AAABAAIAAwAEAAUABgAG
AAcABwAFAAYABgAGAAgACgAKAAoACgAKAAoACgAMAA0ADgAOAAwADAANAA0ACwALAAsA
CwANAA4ADgAOAA4ADgAOAA4ADwAPAA8ADwANAA4ADgANAA0ADQAOAA4AEAAQABAAEAAQ
ABAAEAAQABAAEAARABIAEgARABEAEQARABEAEgASABIAEwATABMAEwATABMAFAAUABMA
EwAUABYAFgAVABUAFgAWABYAFgAVABUAFgAWABYAFQAVABUAFgAVABUAFQATABIAEQAQ
AA0ACwAKAAoACwALAAoACQAGAAUABAACAAIAAgADAAMAAQAAAP///v/+//7//v/+/wEA
AQABAAEAAgADAAMAAwADAAMAAwAEAAIAAgACAAIAAgACAAIAAgAFAAUABQAFAAMAAwAC
AAIABAAEAAUABQADAAMAAwADAAMAAgACAAIABAAEAAQABAACAAMAAwADAAMAAwADAAMA
AwADAAQABAAGAAYABwAHAAcACAAIAAgABgAHAAcABwAKAAoACwALAA0ADgAOAA4ADAAM
AA0ADQANAA0ADgAOAA4ADgAOAA4AEAAQABAAEQAPAA8ADwAPAA8ADgAOAA4ADgAOAA4A
DgAOAA4ADAAMAA4ADgAOAA4ADgAOAA4ADQALAAsACwAKAAoACgAKAAoACgAIAAgACQAJ
AAgACAAIAAgACAAIAAgABQAFAAUABQAHAAcABwAHAAcABgAGAAcABQAEAAQABAAGAAgA
BgAGAAQABAAEAAQABAAGAAUABQAFAAUABQAFAAUABQAFAAUABQADAAMAAwADAAEAAQAC
AAIABQAFAAcACAAIAAgACgALAAwADAALAAsACQAJAAkACgAMAAwACgAIAAcABQACAAAA
/P/7//r/+v/8//z/+//7//3//f/+//7//P/7//v//f/+/wAAAAAAAAAAAQACAAIAAAD/
//7//f//////AAAAAP7//////wAAAQACAAIAAwABAAIAAwAEAAEABAAHAAsADgASABUA
FwAaABsAEwAFAP3/9//s/9v/zP+5/6b/nP+U/4T/X/8x/xX/Ff8g/zL/Sf9k/4X/pf+9
/83/2//k/+7/9v/5//z//v8AAAAAAgADAAQABQAGAAcABgAGAAcABwAJAAoACgAKAAoA
DAAMAAwADAAMAAwADAALAAsACwAKAAsADAAOAA8ADwAPAA8ADwANAA4ADgAOABAAEAAQ
ABAAEAAPAA4ADQAPABAAEAAPABEAEQASABIAEAAQABAAEAASABIAEgASABAAEAARABIA
EgARABEAEQARABEAEgASABIAEwATABMAEwATABMAFAASABEAEQASABYAFgAVABUAFgAW
ABYAFgATABMAFAAUABQAEwATABMAEgARABEAEQARABAADwAOAA0ACwAKAAoACQAJAAgA
BwAGAAUABAACAP///v/+//3////+//3//P/8//z//P/8//3//f/9//3//v//////////
//////8AAAIAAgACAAIABAAEAAQABAAFAAUABQAFAAUABQAEAAQAAgACAAMAAwAFAAUA
BQAFAAUABAAEAAQAAgACAAIAAgAEAAUABQAFAAUABQAFAAUABQAFAAYABgAGAAYABwAH
AAUABgAGAAYACAAJAAkACQAIAAgACQAJAAkACgAKAAoACgAKAAsACwAJAAkACgAKAAwA
DAAMAAwADAAMAAwADQAMAAsACgAJAAsACgAKAAoACAAIAAgACAAKAAoACAAIAAgACAAI
AAgACAAIAAgABwAHAAcABwAGAAYABgAGAAYACAAGAAYABwAFAAQABAAEAAQABAAEAAQA
BQAFAAUABQADAAMAAwADAAUABAAEAAUABQAEAAIAAgACAAQABAAEAAQAAgABAAEAAQAD
AAMAAwADAAMAAwADAAMAAQABAAEAAQABAAEAAgACAAMAAwAFAAYABgAGAAgACQAKAAoA
CQAJAAkACQAJAAoADAAMAAoACAAFAAMAAAD+//n/+f/5//r/+v/6//n/+f/5//n/+v/6
//r/+f/5//v//v8AAAAAAAAAAAEAAgACAAAA///+//3//f/9//7//v8AAAEAAQACAAIA
AgABAAEA//8AAAEAAgADAAYACwANAAoACgARABkAIAAhABcACwD///n/7v/h/9L/v/+q
/5r/kP+A/1v/L/8V/w//GP8q/0H/Wv97/5//u//L/9X/4P/s//T/+f/8//7/AAAAAAIA
AwACAAMABAAFAAgACAAJAAkABwAIAAgACAAKAAwADAAMAAwADAAMAAwACgALAAwADAAO
AA4ADwAPAA0ADQANAA0ADwAQABAAEAAOAA4ADgAOAA8ADwAPAA8AEQASABIAEQARABEA
EgASABIAEgASABIAEgASABIAEgASABIAEwAUABQAEwATABMAEQARABIAEgASABMAEwAT
ABUAFQAVABYAFAATABMAFAAWABYAFQAVABgAGAAYABgAFQAVABYAFgAYABcAFwAXABQA
EwATABMAFQAUABMAEgARAA8ADgAOAA0ADQAMAAsACAAHAAYABAADAAIAAgABAAEAAAD/
//7//v/+//7//v///////////wAAAQABAAEAAQABAAEAAgACAAIAAgACAAAAAAAAAAAA
AQABAAEAAQADAAMAAgACAAIAAgADAAMAAwADAAMAAwADAAIAAgACAAAAAAAAAAAAAAAB
AAEAAQABAAEAAQABAAMAAwAEAAQAAgACAAMAAwAFAAYABgAGAAYABwAHAAcABgAGAAcA
BwAHAAgACAAIAAgACAAJAAkACwALAAwADAAKAAoACgAKAAoACgAKAAsACwALAAsACwAL
AAoACgAKAAoACgAKAAoADAAMAAoACgAKAAoACgAKAAgACAAIAAcABwAHAAcABgAGAAYA
BgAGAAgABgAGAAcABQAEAAQABAAGAAYABgAGAAMAAwADAAMABQAFAAUABQAFAAQABAAF
AAMAAgACAAIAAgACAAIAAgAEAAMAAAACAAIAAgACAAIAAQABAAEAAQABAAEAAQABAAEA
AQABAAEAAQABAAEAAQABAAIAAgAFAAUABwAIAAYABgAIAAkADAAMAAsACwALAAsACwAM
AAoACgAIAAYAAwABAP7//P/5//n/+f/6//r/+v/5//n/+f/5//r/+v/6//n/+f/7//7/
AAAAAAAA/v///wAAAAAAAP///v/9//3//f/+//7//P/9//3//v///wAAAAABAP//AAAB
AAIAAQAEAAcACQAMABAAFQAdACAAGQANAAcAAQD1/+b/2f/C/6X/kP+A/2j/Pv8b/wn/
Bf8J/xr/NP9P/2z/kf+x/8P/0f/f/+z/9P/4//3//P/8/wAAAAACAAMAAgADAAQABQAG
AAYABwAHAAcACAAIAAgACAAKAAoACgAMAAwADAAMAAoACwAMAAwADAAMAA0ADQAPAA8A
DwAPAA0ADgAOAA4AEAAQABAAEAAPAA8ADwAPAA8AEAAQAA8AEQARABIAEgAQABAAEAAQ
ABEAEgATABQAEgASABMAFAAUABMAEwATABMAEwAUABQAFAAVABUAFQAVABUAFQAWABgA
FwAXABgAGAAYABcAFwAYABgAGAAYABkAGQAaABoAGgAZABkAGQAYABcAFwAXABUAFAAT
ABIAEwARABAAEAANAA0ADAALAAwACwAKAAgABwAGAAYABQADAAIAAQAAAAIAAgACAAIA
AQABAAEAAQAAAAEAAQABAAEAAQABAAIAAgACAAIAAgAEAAQABAAEAAMAAwADAAMAAwAD
AAIAAgACAAIAAwADAAEAAQABAAEAAwACAAIAAgAAAAAAAAAAAAIAAwADAAMAAwADAAMA
AwABAAEAAgACAAQABAAFAAUAAwAEAAQABAAGAAcABwAHAAgACAAJAAkABwAIAAgACAAK
AAoACwALAAsACwAMAAwADAAMAAwADAAMAAwADAANAA0ADQANAA0ADQAMAAwADAAMAAwA
DAAMAAwADAAKAAoACgAKAAoACgAIAAgACAAHAAkACQAJAAgABgAGAAYABgAIAAYABgAH
AAcABgAGAAYABQAEAAMAAgADAAMAAwADAAMAAwADAAMABQAEAAQABQADAAIAAgACAAIA
AgACAAIAAgABAAEAAQADAAIAAAAAAAAAAAACAAEAAQABAP//////////AQABAAEAAQAB
AAEAAQABAP////8AAAAAAgADAAYACAAHAAYABwAHAAoACgAJAAkACQAJAAkACgAKAAoA
CAAGAAMAAQD+//z/+f/5//n/+v/6//r/+f/5//f/9//4//j/+P/3//f/+f/8//7//v/+
//7///8AAAAAAAD///7//f/9//3//v/+//z//f/9//7//v/+//3//f/7//z//f/+/wEA
AgAFAAcADAAOABEAFwAeABcACwADAP//9//m/9n/xv+p/5L/hP9y/07/I/8H///+A/8S
/yr/R/9m/4n/q//B/8v/2f/q//L/9P/5//z//P/8//z//v///wAAAQACAAMABAAEAAUA
BQAFAAYABgAGAAQABgAGAAYABwAIAAkACgAIAAkACgAKAAgACAAJAAkACQAJAAkACQAL
AAwADAAMAA4ADgAOAA4ADQANAA0ADQALAAwADAALAA0ADQAOAA4ADAAMAAwADAAOAA4A
DgAOAAwADAANAA4ADgANAA0ADQANAA0ADgAOAA4ADwAPAA8ADwAPAA8AEAAQAA8ADwAQ
ABIAEgARABEAEgASABIAEgAPAA8AEAAQABIAEQARABEAEAAPAA8ADwAPAA4ADQAMAAsA
CQAIAAgABwAHAAYABQAGAAUABAACAP///v/+//3//f/8//v/+v/8//z//P/8//v/+//7
//v//P/9//3//f/9//3//f/+//7//v/+//7//v/+//7//v///////////wEAAQAAAAAA
/v/+/////////////////////v/+//7//v/+//7//v8AAAEAAQABAP//////////////
/wAAAAAAAAAAAQABAAEAAgACAAIABAAFAAUABQAGAAYABwAHAAUABgAGAAYACAAIAAkA
CQAHAAcACAAIAAoACgAKAAoACAAIAAgACQAJAAkACQAJAAsACgAKAAoACAAIAAgACAAK
AAoACAAIAAgACAAIAAgABgAGAAYABQAHAAcABwAGAAQABAAEAAQABQAEAAUABwAGAAQA
AwACAAIAAgACAAIAAwADAAMAAwABAAEAAQABAAMAAgACAAMAAwACAAIAAgACAAIAAgAC
AAIAAgACAAAA////////AQABAAEAAQD//////////wEAAQABAAEAAQABAAIAAgADAAMA
BQAGAAYABgAIAAkACAAIAAcABwAJAAkACQAKAAoACgAIAAYAAQD///z/+v/5//n/+f/6
//r/+v/5//n/9//3//j/+P/6//n/+f/7//z//v/+//7//v///wAAAAAAAP///v/9//v/
+//8//z//v//////AAAAAAAA////////AAABAAIAAwAGAAcACQAKAA4AEQAZAB4AFwAL
AP//+f/x/+D/z//C/7H/pP+a/5D/dv9J/yH/Ef8X/yb/PP9X/3b/l/+z/8H/zf/d/+z/
9P/4//v//P/+/////v//////AgADAAQABQAGAAYABwAHAAUABgAGAAYABgAIAAgACAAI
AAgACAAIAAgACQAKAAoADAAMAA0ADQALAAsACwALAA0ADgAOAA4ADAAMAAwADAALAAsA
CwALAAwADgAPAA8ADgANAA0ADAAOAA4ADgAOAA4ADgAOAA4ADgAOAA8AEAAQAA8ADwAP
AA8ADwAQABAAEAARABEAEQAPAA8ADwAQABIAEQARABIAEgASABEAEQASABIAEgASABMA
EwAUABQAEgARABEAEQAQAA8ADwAPAA8ADgANAAwACwAJAAgACAAHAAcABgAFAAIAAQAA
AP7//v/+///////9//z/+//6//z//P/8//z/+//7//v/+//6//v/+//7//z//f/+/wAA
AAAAAAAAAAAAAAAAAAAAAAMAAwADAAMAAwADAAIAAgACAAIAAwADAAMAAwADAAMAAQAA
AAAAAAACAAIAAgACAAIAAwADAAMAAQABAAEAAQACAAMABQAGAAUABAAEAAMAAwAEAAQA
BAAGAAcABwAHAAgACAAJAAkABwAIAAgACAAIAAgACQAJAAkACQAKAAoACgAKAAoACgAK
AAoACgALAAsACwALAAsACQAIAAgACAAIAAgACAAIAAgACAAGAAYABgAGAAYABgAGAAYA
BgAFAAcABwAHAAYACAAIAAgACAAGAAQABAAFAAUABAAEAAQABAAEAAQABAADAAMAAwAD
AAUABQAFAAUAAwACAAIAAwAFAAYABAACAAIAAgACAAIAAQABAAEAAwADAAMAAwABAAEA
AQABAAEAAQABAAEAAwADAAQABAAFAAUABwAIAAYABgAIAAkACgAKAAkACQAJAAkACQAK
AAoACgAIAAYABQADAAAA/v/7//v/+//8//r/+v/5//n/+//7//z//P/6//n/+f/7//7/
AAAAAAAAAAABAAIAAgACAAEAAAD///////8AAAAAAgADAAMABAADAAIAAAD//wEAAgAD
AAQABQAGAAcABwAKAA4AEQAXACAAIwAbAA8AAwD7//D/4f/S/73/qv+a/47/fP9V/yv/
Ef8L/xL/JP8//1z/ef+b/7n/x//P/+D/7v/2//v//v8AAAEAAAABAAEABAAFAAYABwAK
AAoACwALAAkACgAKAAoACgAMAAwADAAOAA4ADgAOAAwADQAOAA4AEAAQABEAEQAPAA8A
DwAPAA8AEAAQABAAEAAQABAAEAARABEAEQARABEAEgASABEAEQARABIAEgASABIAEgAS
ABIAEgASABIAFAAUABUAFgAWABUAFQAVABUAFQAWABYAGAAZABkAGQAXABcAFwAYABgA
FwAXABgAGgAaABkAGQAYABgAGAAYABkAGQAaABoAGgAZABkAGQAYABcAFwAXABcAFgAV
ABQAEwARABAAEAARABEAEAAPAAwACwAKAAgABwAGAAYABQAFAAQAAwACAAAAAAAAAAAA
AwADAAMAAwACAAMAAwADAAUABQAFAAYABAAEAAQABAAEAAQABAAEAAUABQAFAAUABQAF
AAQABAAEAAQABQAFAAUABQAFAAUABQAEAAQABAAEAAQABAAEAAQABQAFAAUABQAFAAUA
BQAFAAUABgAGAAgACAAJAAkACQAKAAoACgAIAAkACQAJAAoACgALAAsADQAOAA4ADgAM
AAwADQANAA8ADwAQABAADgAOAA4ADgAOAA4ADgAPABEAEQARABEADwAOAA4ADgAQABAA
EAAQABAAEAAOAA4ADAAMAAwADAAMAAwADAALAAkACQAJAAgACgAKAAoACgAKAAgACAAJ
AAkACAAIAAgACAAIAAgACAAHAAcABwAHAAcABwAHAAcABwAGAAYABwAHAAYABgAGAAYA
BgAGAAYABgAFAAUABQAHAAYABgAGAAYABgAEAAMAAwADAAUABQAFAAUABQAFAAUABQAF
AAUABQAFAAUABQAGAAYABQAFAAcACAAIAAgACgALAA4ADgANAA0ADQANAA0ADgAQABAA
DgAMAAkABwAEAAIA/f/9//3//v/+//7//f/9//3//f/+//7//v/9//3////+/wAAAAAA
AAIAAwAEAAQABAADAAIAAQABAAEAAgACAAIAAwADAAQABAAEAAMAAwABAAIAAwAEAAcA
BgAJAAsADAAQABUAGwAiACMAHQAPAAcAAQD0/+P/1P+//6b/kv+C/2r/Q/8d/wn/B/8S
/yL/O/9W/3P/mf+3/8f/0//k//L/+P/9/wAAAgACAAIABAAFAAYABwAIAAkACgAKAAsA
CwALAAwADAAMAAwADgAOAA4ADgAOAA4ADgAOAA8AEAAQABIAEgATABMAEQARABEAEQAT
ABQAFAAUABIAEgASABIAFQAVABUAFQAVABYAFgAVABUAFQAWABYAFgAWABYAFgAWABYA
FgAWABQAFAAVABYAGAAXABcAFwAXABcAGAAYABgAGQAZABkAGQAZABkAGgAaABkAGQAa
AB4AHgAdAB0AHAAcABwAHAAdAB0AHgAeAB4AHQAdAB0AHAAbABsAGwAbABoAGQAYABkA
FwAWABYAFQAVABQAEwAQAA8ADgAMAAsACgAKAAkACQAIAAcABgAGAAYABgAGAAUABQAF
AAUABAAFAAUABQAHAAcABwAIAAYABgAGAAYACAAIAAgACAAHAAcABwAHAAcABwAGAAYA
CAAIAAkACQAJAAkACQAJAAcABgAGAAYACAAIAAgACAAGAAcABwAHAAcABwAHAAcABwAH
AAgACAAKAAoACwALAAsADAAMAAwACgALAAsACwAMAAwADQANAA8AEAAQABAAEAAQABEA
EQARABEAEgASABIAEgASABIAFAAUABQAFQAUABMAEgARABEAEAAQABAAEgASABIAEgAS
ABIAEAAQABAAEAAQABAAEAAQABAADwANAA0ADQAMAA4ADgAOAA4ADAAKAAoACwANAAwA
DAAMAAwADAAMAAwACQAJAAkACQAJAAkACQAJAAkACAAIAAkACQAIAAgACAAKAAoACgAK
AAgABwAHAAcABwAIAAgACAAIAAgACAAHAAcABwAJAAkACQAJAAgABwAGAAUABwAHAAcA
BwAJAAkACgAKAAkACQALAAwADgAOABAAEQAQABAADwAPAA8ADwAPABAAEAAQAA4ADAAH
AAUAAgAAAP7///8AAAIAAgACAAEAAQD/////AAAAAAAA/////wEAAgAEAAQABAAEAAUA
BgAGAAYABQAEAAMAAwADAAQABAAGAAcABwAIAAgACAAHAAcABQAGAAcACAALAAwACwAN
ABAAFAAZACEAJgAdABEACQADAPv/7v/h/9D/tf+i/5b/hP9i/zX/E/8H/xH/IP82/1P/
cP+R/7P/yf/V/+P/8P/6/wAABQAGAAYABgAGAAgACQAKAAsADAANAA4ADgAPAA8ADwAQ
ABAAEAAQABIAEgASABIAEgASABIAEgATABQAFAAUABQAFQAVABUAFQAVABUAFQAWABYA
FgAWABYAFgAWABcAFwAXABcAFwAYABgAFwAZABkAGgAaABwAHAAcABwAGwAaABkAGAAa
ABoAGwAcABwAGwAbABsAGwAbABwAHAAcAB0AHQAdAB0AHQAdAB4AHAAbABsAHAAgACAA
HwAfAB4AHgAeAB4AHwAfACAAIAAgAB8AHwAfAB4AHQAdAB0AHwAeAB0AHAAZABcAFgAW
ABUAFQAUABMAEgARABAADgAPAA4ADgANAAsACgAJAAgACAAIAAgACAALAAsACwALAAoA
CwALAAsADQANAA0ADgAOAA4ADgAOAA4ADgAOAA4AEQARABEAEQARABEAEAAQABAAEAAR
ABEAEQARABEAEQAPAA4ADgAOABAAEAAQABAAEAARABEAEQARABEAEQARABMAEwAUABQA
EgASABMAEwAVABYAFgAWABYAFwAXABcAGAAYABkAGQAZABoAGgAaABgAGAAZABkAGwAb
ABwAHAAcABwAHAAcABwAHAAcAB0AGwAbABsAGwAbABoAGgAaABwAHAAcABwAGgAaABgA
GAAaABoAGgAaABoAGgAaABkAGQAZABkAGAAYABgAGAAYABgAFgAWABcAFwAWABYAFgAU
ABQAFAAUABUAFQAVABUAFwAXABcAFwAVABQAFAAVABcAFgAWABYAFAAUABQAFAASABMA
EwAVAA==
         </WaveFormData>
      </LeadData>
      <LeadData>
         <LeadByteCountTotal>10000</LeadByteCountTotal>
         <LeadTimeOffset>0</LeadTimeOffset>
         <LeadSampleCountTotal>5000</LeadSampleCountTotal>
         <LeadAmplitudeUnitsPerBit>4.88</LeadAmplitudeUnitsPerBit>
         <LeadAmplitudeUnits>¦ÌV</LeadAmplitudeUnits>
         <LeadHighLimit>2147483647</LeadHighLimit>
         <LeadLowLimit>268435456</LeadLowLimit>
         <LeadID>V2</LeadID>
         <LeadOffsetFirstSample>0</LeadOffsetFirstSample>
         <FirstSampleBaseline>0</FirstSampleBaseline>
         <LeadSampleSize>2</LeadSampleSize>
         <LeadOff>FALSE</LeadOff>
         <BaselineSway>FALSE</BaselineSway>
         <ExcessiveACNoise>FALSE</ExcessiveACNoise>
         <MuscleNoise>FALSE</MuscleNoise>
         <LeadDataCRC32>3135547752</LeadDataCRC32>
         <WaveFormData>
1v/W/9b/1v/c/+D/5P/o/+n/6v/r/+z/7v/u/+7/7v/x//L/8//0//T/9P/0//T/9v/2
//b/9v/4//j/+P/4//j/+P/4//j/+f/6//v//P/8//z//P/8//z//P/8//z//f/+////
AAD+//7//v/+////AAABAAIAAgACAAIAAgAEAAQABAAEAAUABgAHAAgACgAKAAoACgAM
AAwADAAMAA4ADgAOAA4ADwAQABEAEgAUABQAFAAUABcAGAAZABoAHQAeAB8AIAAjACQA
JQAmACgAKgAsAC4ALwAwADEAMgA1ADYANwA4ADkAOgA7ADwAPQA+AD8AQABCAEIAQgBC
AEAAQABAAEAAPwA+AD0APAA6ADoAOgA6ADYANAAyADAALwAuAC0ALAApACYAIwAgABwA
GgAYABYAFAASABAADgAMAAoACAAGAAUABAADAAIAAQAAAP///v/9//z/+//6//n/+P/3
//b/9P/0//T/9P/y//L/8v/y//L/8v/y//L/8v/y//L/8v/y//L/8v/y//D/8P/w//D/
8v/y//L/8v/y//L/8v/y//D/8P/w//D/8v/y//L/8v/y//L/8v/y//T/9P/0//T/8v/y
//L/8v/0//T/9P/0//b/9v/2//b/9v/2//b/9v/4//j/+P/4//j/+P/4//j/+P/4//j/
+P/4//j/+P/4//b/9v/2//b/+P/4//j/+P/2//b/9v/2//T/9P/0//T/9P/0//T/9P/y
//L/8v/y//T/9P/0//T/8v/y//L/8v/w//D/8P/w//D/8P/w//D/8P/w//D/7//x//L/
8v/x//D/8P/v/+7/7v/t/+3/7f/v/+//7//v/+7/7//v/+//8v/y//L/8//y//P/8//z
//P/8//0//T/9v/3//f/9//1//T/8//y//H/8f/x//L/8v/y//L/8v/x//H/8f/x//H/
8f/w/+7/7v/u//H/8f/w/+3/7f/t/+3/6//q/+n/6P/o/+j/6P/o/+n/6f/p/+j/6P/p
/+n/6v/q/+r/6//t/+7/7P/s/+3/7f/y//3/EQApAEwAcACNAKYAxQDuAAkBFQEZAQsB
8QDMAJYATQD1/5j/Tv8Y///+B/8g/z7/Yv+G/57/rv+7/8r/1P/a/9//4//j/+L/4//k
/+X/6P/q/+v/7P/r/+z/7P/s/+v/7P/t/+3/7//x//L/8//y//L/8v/y//L/8v/0//T/
9P/1//X/9v/2//b/9v/3//f/9//4//n/+f/5//r/+v/6//r/+//8//3//f/9//3/+//7
//z//P/+/wAAAAAAAP///////wAAAgADAAQABAAFAAUABgAGAAcACAAJAAkACQAKAAsA
DAANAA0ADgAPABAAEQATABUAFwAXABgAGgAbABwAHQAfACIAJQAnACgAKQAqACwALQAw
ADIAMwA1ADYANgA3ADcANwA4ADoAOwA+AD4APgA+ADwAPAA8ADsAPAA8ADsAOwA5ADcA
NgA0ADIAMQAwAC4ALQAtACsAKAAhAB4AHAAaABkAGAAWABIADwAMAAoACAAGAAQAAgAA
AAEA//////7//P/4//b/8//1//X/9f/0//P/8v/y//H/8f/w//D/8P/v/+//7//v/+3/
7f/t/+z/7f/u/+//8P/t/+3/7f/t/+z/7P/s/+z/7P/s/+z/7P/q/+r/6v/q/+z/7P/s
/+z/7P/t/+3/7f/v/+//7v/u/+7/7v/u/+7/7v/u/+7/7v/w/+//7//x//D/8P/w//D/
8P/x//H/8f/x//H/8v/z//P/8//z//L/8v/y//L/8//z//P/8//z//P/8v/y//L/8v/y
//L/8v/w//D/8P/w//H/8f/x//H/8f/w/+//7//u/+7/7//v/+7/7v/u/+7/7P/r/+v/
7P/u/+7/7v/u/+7/7v/u/+3/6//t/+7/7v/s/+z/7P/s/+z/6//r/+z/7P/r/+v/7P/s
/+z/7P/r/+v/6//r/+v/7f/t/+7/7//t/+3/7v/u//D/8f/y//P/8f/x//H/8f/y//L/
8v/z//P/8//z//L/8f/w/+//7//x//L/8v/y//D/8P/v/+//7f/t/+3/7f/u/+z/7P/s
/+//7//u/+v/6f/p/+n/5//o/+f/5v/m/+b/5v/m/+f/5//n/+j/6P/n/+f/5v/m/+j/
6f/p/+r/6v/q/+n/7f/2/wcAHQA9AGQAhgCjALwA3wD8AA0BEwELAfEA0QCkAGgAGwDB
/3D/MP8I//3+Ef8u/1D/dP+U/6j/tP/D/9D/2P/e/9//4f/j/+L/4//k/+X/5P/m/+f/
6P/r/+z/7P/s/+v/7P/t/+3/8P/x//H/8f/w//D/8P/w//L/8v/0//T/9P/1//X/9v/0
//T/9P/1//b/9//5//v/+v/5//n/+P/6//r/+//8//3//f/9//3/+//7//z//P/+/wAA
AAAAAP///////wAAAgADAAQABAAFAAUABgAGAAcACAAJAAkACwAMAA0ADgAPAA8AEAAR
ABIAEwAVABcAGQAZABoAHAAbABwAHQAfACIAJQAnACgAKQAqACwALQAsAC4ALwAxADYA
NgA3ADcANQA2ADgAOQA8ADwAPAA8ADoAOgA6ADkAOAA4ADcANwA3ADUANAAyADIAMQAw
AC4ALQAtACsAKAAhAB4AHAAaABcAFgAUABAAEQAOAAwACgAGAAQAAgAAAAEA//////7/
+//4//f/9f/3//f/9//2//P/8v/y//H/8//y//L/8v/z//P/8//z//H/8f/x//D/8v/y
//L/8v/x//H/8f/x/+7/7v/u/+7/7v/u/+7/7v/u/+7/7v/u/+7/7v/u/+7/7P/t/+3/
7f/t/+3/7P/s//D/8P/w//D/7v/u/+7/7v/u/+3/7f/v//L/8v/y//L/8f/x//D/7//x
//H/8v/z//P/8//z//L/9P/0//T/9f/z//P/8//z//P/8v/y//L/9P/0//T/9P/y//L/
8v/y//H/8f/x//H/8f/w/+//7//u/+7/7//v//D/8P/w//D/7v/t/+3/7v/u/+7/7v/u
//D/8P/w/+//7f/t/+z/7P/s/+7/7P/s/+z/7P/u/+3/7f/u/+7/7f/t/+7/7P/s/+z/
6//t/+3/7f/t/+3/7f/u/+//7f/t/+7/7v/w//H/8v/z//P/8//z//P/9P/0//T/9f/1
//X/9f/0//H/8P/v/+//8P/y//P/9P/y//L/8f/x//H/8f/x//H/8P/u/+7/7v/v/+//
7v/r/+v/6//r/+n/6P/n/+b/5v/o/+j/6P/p/+v/6//s/+z/7P/r/+n/6P/o/+n/6f/q
/+z/7P/r/+3/9v8FAB0APQBkAIgAoQC8AN0A+AAFAQ0BBQHpAMkAngBgABUAwf9w/zD/
CP8B/xH/MP9S/3b/lv+q/7r/xf/S/9z/4v/n/+n/5f/k/+X/5v/n/+r/7P/t/+7/7//w
//D/8P/v//D/8f/x//T/9f/1//X/9P/0//T/9P/1//b/+f/6//j/+f/5//r/+v/6//r/
+//7//v//P/9//v/+//8//z//v/+////AAD//////////wEAAQACAAIAAgAEAAQABAAF
AAUABQAGAAYABwAIAAgACQAJAAoACgALAAwADQANABEAEgATABQAEwATABQAFQAWABcA
GQAbAB0AHQAeACAAIQAiACMAJQAmACkAKwAsACsALAAuAC8AMgA0ADUANwA4ADgAOQA5
ADkAOgA8AD0AQABAAEAAQAA+AD4APgA9AD4APgA9AD0AOwA5ADgANgA0ADMAMgAwAC8A
LwAtACoAJgAkACMAIgAdABwAGgAWABUAEgAQAA4ADAAKAAgABgAHAAUABQAEAAMAAAD/
//3//f/9//3//P/7//r/+v/5//n/+P/4//j/+f/5//n/+f/3//f/9//2//j/+P/4//j/
9//3//f/9//2//b/9v/2//b/9v/2//b/9P/0//T/9P/0//T/9P/0//b/9//3//f/9f/1
//T/9P/2//b/9v/2//b/9v/2//b/+P/3//f/+f/6//r/+v/6//n/+f/4//f/+f/5//r/
+//7//v/+//6//z//P/8//3/+//7//v/+//7//r/+v/6//r/+v/6//r/+v/6//r/+v/7
//v/+//7//v/+v/5//n/+P/4//n/+f/6//r/+v/6//r/+f/5//r/+f/4//f/9v/2//j/
9v/1//T/9v/2//b/9v/2//X/9f/2//b/9f/1//b/9v/2//b/9f/z//P/8//z//P/8//0
//X/9v/3//n/+v/4//n/+v/7//v/+//7//v//P/8//z//f/9//3//f/8//v/+v/5//n/
9//4//j/+P/6//r/+f/5//v/+//7//v/+f/2//X/9P/4//n/+f/3//b/9f/0//H/8P/v
/+7/7v/u/+7/7v/v/+//7//w//D/8v/z//P/9P/y//P/8//0//L/9v/3//f//P8JABkA
LQBKAG4AjwCsAM0A9AANARcBEwEFAe0AyACUAFEA+f+c/1D/HP8H/w3/Jv9G/2z/kP+o
/7j/xf/Q/9j/4v/n/+n/6//u/+//8P/x//D/8v/z//T/9f/2//b/9v/5//r/+//7//r/
+//7//v//P/8//z//P/8//z//v/+//7//////wAAAAAAAAAAAQD/////AAABAAIAAwAF
AAYABQAEAAQABAAFAAUABQAFAAcABwAIAAgABgAIAAgACAALAAsACwAMAAoACwAMAAwA
DQANAA4ADgAPABAAEQARABEAEgATABQAEwATABQAFQAUABUAFwAZABsAGwAcAB4AIQAi
ACMAJQAmACkAKwAsAC0ALgAwADEAMAAyADMANQA6ADoAOwA7ADsAPAA+AD8AQABAAEAA
QABCAEIAQgBBAD8APgA8ADsAOwA5ADgANgA2ADUANAAyAC8ALwAtACoAJQAiACAAHgAZ
ABgAFgASABMAEAAOAAwACgAIAAYABAADAAEAAQAAAAEA/v/9//v/+v/5//j/9v/1//T/
9P/z//P/8v/y//L/7//v/+//7//x//H/8f/w/+7/7v/u/+7/7//v/+//7//u/+7/7v/u
/+7/7v/u/+7/7v/u/+7/7v/u/+7/7v/u/+z/7f/t/+3/7v/v/+//8P/w//D/8P/w//L/
8v/y//L/9P/z//P/9f/1//T/8//y//T/9f/1//X/8//z//T/9f/1//X/9f/0//b/9v/2
//f/9f/1//X/9f/1//T/9P/0//L/8v/y//L/9P/0//T/9P/x//H/8f/x//P/8v/x//H/
8v/y//P/8//w//D/8P/w//D/7//v//D/8P/u/+7/7v/u/+7/7v/u/+7/7v/t/+3/7v/u
/+3/7f/u//D/8P/w/+//7f/t/+3/7f/t/+3/7v/v/+//7//w//D/7v/v//D/8f/z//P/
8//z//T/9P/0//X/9//3//f/9v/z//L/8f/x/+//8P/w//D/8v/y//H/8f/x//H/8f/x
//D/7v/u/+7/8f/x//D/7f/t/+3/7f/r/+j/5//m/+b/6P/o/+j/6f/p/+n/6v/q/+v/
6//q/+r/6v/r/+v/7P/s/+7/8f/x/+7/9/8LACMARABoAIkAogC/AOYABwEZAR0BEwH7
ANgAogBhAA8AtP9i/yb/A/8D/xj/Nv9a/4D/nv+w/7n/xv/Q/9j/3//j/+P/4v/j/+T/
5f/m/+j/6f/q/+3/7v/u/+7/7f/u/+//7//y//P/8//z//T/9P/0//T/8v/y//T/9P/2
//f/9//4//b/9v/2//f/+f/5//r/+//5//n/+v/6//r/+v/7//z/////////////////
AAAAAAAAAgACAAIAAwADAAMABAAEAAUABgAGAAcABwAIAAgACQAKAAsACwALAAwADQAO
ABEAEQASABMAFAAVABcAGQAbABsAHAAeAB8AIAAhACMAIgAlACcAKAArACwALgAvADAA
MgAzADUAOgA6ADsAOwA9AD4AQABBAEAAQABAAEAAQgBCAEIAQQA+AD4APQA9ADsAOQA4
ADYANgA1ADQAMgAvAC8ALQAqACcAJAAiACAAGwAaABgAFAATABAADgAMAAgABgAEAAIA
AQD//////v////z/+//5//f/9//3//b/9//2//b/9f/z//L/8v/y//H/8f/x//H/7//v
/+//7v/u/+7/7v/u/+//7//v/+//7P/s/+z/7P/u/+7/7v/u/+7/7v/u/+7/7P/s/+z/
7P/u/+//7//v/+//7//u/+7/8P/w//D/8P/w//D/8P/w//D/7//v//H/9P/0//T/9P/y
//P/8//z//P/8//0//X/9f/1//X/9P/0//T/9P/1//P/8//z//P/8//y//L/8v/y//L/
8v/y//T/9P/0//T/8f/x//H/8f/z//L/8f/x//D/8P/x//H/8v/y//L/8v/y//H/8f/y
//H/8P/v/+7/7v/u/+7/7f/v/+//7v/u/+7/7v/u/+7/7f/t/+7/7v/t/+3/7v/u/+7/
7v/t/+//7//v/+//7v/t/+3/7f/u/+//8f/y//D/8f/y//P/9f/1//X/9f/0//T/9P/1
//X/9f/1//T/8//y//H/8f/z//T/9P/0//L/8v/x//H/8f/x//H/8f/w/+7/7v/u//P/
8//y/+//7v/t/+z/6f/q/+n/6P/o/+j/6P/o/+n/6f/p/+r/6v/r/+v/6v/q/+j/6f/p
/+r/7P/u/+3/7//4/wkAHwA/AGYAjACpAMQA5wAEARkBJwEfAQUB5QC2AHgALQDZ/4b/
Qv8U/wX/Ff8w/1D/dv+W/6z/uv/H/9T/3P/i/+X/5f/j/+b/5//o/+n/6P/q/+v/7P/t
/+7/7v/u/+//8P/x//H/8v/z//P/8//0//T/9P/0//T/9P/2//b/9v/3//f/+P/6//r/
+v/7//n/+f/6//v//f/9//7//v/8//z//f/+////////////AAABAAMABAADAAQAAwAC
AAUABQAFAAYABAAFAAYABgAJAAkACgAKAAsADAANAA0ADQAOAA8AEAATABMAFAAVABYA
FwAZABsAHQAdAB4AIAAhACIAIwAlACQAJwApACoALQAuADAAMQAyADQANQA3ADgAOAA5
ADkAOwA8AD4APwA+AD4APgA+AD8AQABBAEEAPgA+AD0APQA7ADkAOAA2ADUANQA1ADQA
MgAxAC4AKgAmACQAIwAiAB4AHAAZABQAEwAQAA4ADAAMAAoACAAGAAUAAwADAAIAAQD+
//3/+//5//n/+f/4//f/9v/2//X/9//2//b/9v/z//P/8//z//X/9f/1//T/9P/0//T/
9P/x//H/8f/x//L/8v/y//L/8v/y//L/8v/y//L/8v/y//L/8v/y//L/8P/x//H/8f/x
//H/8P/w//D/8P/w//D/8v/y//L/8v/y//H/8f/z//L/8v/y//L/9P/1//X/9f/1//X/
9v/3//f/9//3//b/9v/2//b/9//3//f/9//3//f/9v/2//b/9P/0//T/9P/2//b/9v/2
//X/9f/1//X/8//y//H/8f/y//L/8//z//D/8P/w//D/8v/x//H/8v/y//L/8v/y//D/
8P/w/+//8f/x//D/8P/w/+7/7v/u/+7/7v/u/+3/7f/u/+7/7f/t/+7/8P/w//D/7//t
/+3/7f/t/+3/7f/u/+//8P/x//P/9P/x//H/8f/x//P/8//z//P/9v/2//b/9//1//X/
9f/0//X/9P/z//P/8f/y//L/8v/0//T/8//z//H/8f/x//H/7v/s/+z/7P/w//H/8f/v
/+3/7f/t/+v/6v/p/+j/6P/q/+r/6v/r/+n/6f/q/+r/7f/t/+z/7P/q/+v/6//s/+7/
7v/v//H/+P8HABkANwBcAIAAmwC2ANkA/AANARcBEQH3ANUAqgByACkA1f+A/zr/EP//
/gv/Jv9K/27/kP+o/7b/w//S/9z/4P/j/+X/5f/m/+f/6P/p/+j/6v/r/+z/7//w//D/
8P/x//L/8//z//L/8//z//P/9f/2//f/+P/2//b/+P/4//j/+f/5//r//P/8//z//f/7
//v//P/9//////8AAAAA/v/+////AAD//////////wAAAQADAAQAAgAEAAQABAAFAAUA
BQAGAAYABwAIAAgABwAHAAgACAALAAwADQANAA0ADgAPABAAEwATABQAFQAUABUAFwAZ
ABsAGwAcAB4AIQAiACMAJQAkACcAKQAqACsALAAuAC8AMAAyADMANQA2ADYANwA3ADkA
OgA8AD0APAA8ADwAPAA+AD4APgA9ADoAOgA5ADkAOQA3ADYANAA0ADMAMgAwAC4ALQAq
ACYAIgAgAB8AHgAbABoAGAAUABMAEAAOAAwACgAIAAYABAABAP/////+/////P/7//n/
+f/5//n/+P/3//b/9v/1//X/9P/0//T/8f/x//H/8f/y//P/9P/0//P/8v/x//D/7//v
/+//7//u/+7/7v/u//D/8P/w//D/8P/w//D/8P/u/+7/7v/u/+7/7//v/+//8f/x//D/
8P/y//L/8v/y//D/8P/w//D/8P/v/+//8f/y//L/8v/y//T/9f/1//X/8//z//T/9f/1
//X/9f/0//b/9v/2//f/9f/1//X/9f/1//T/9P/0//T/9P/0//T/9v/2//b/9v/0//P/
8v/x//H/8P/v/+//8P/w//H/8f/u/+7/7v/u/+//7//w//L/8P/w//D/8P/u//D/8P/u
/+7/7v/u/+z/6//r/+z/7v/t/+3/7v/s/+z/7P/r/+3/7f/t/+3/7f/t/+7/7//v/+//
8P/w//D/8f/y//P/8//z//P/8//0//T/9P/1//X/9f/1//T/8f/w/+//7//v//D/8P/w
//D/8P/v/+//7//v/+//7//w/+7/7v/u//H/8f/w/+3/7f/t/+3/6//q/+n/6P/o/+f/
5v/l/+X/5//n/+j/6P/p/+n/6P/o/+r/6//r/+z/7v/u/+3/7f/2/wUAGQA3AFoAfACX
ALQA3QAEARUBGQEVAQUB5wC6AHoAKwDL/3D/Lv8G///+Ef8u/1T/eP+U/6b/tP/B/9D/
2P/e/+P/4//l/+X/5f/l/+X/6P/q/+v/7P/t/+7/7v/u/+//8P/x//H/8v/z//P/8//0
//T/9P/0//L/8v/0//T/9P/1//X/9v/2//b/9v/3//f/9//4//n/+f/5//r/+v/6//r/
+//8/////////////v/9//3//P/+/wAAAAAAAAEAAQABAAIABAAFAAYABgAHAAcACAAI
AAcACAAJAAkADAAOABAAEgASABEAEQARABQAFQAXABkAGwAbABwAHgAfACAAIQAjACYA
KQArACwALQAuADAAMQA0ADYANwA5ADoAOgA7ADsAPQA+AEAAQQBAAEAAQABAAEAAQABA
AD8APgA+AD0APQA7ADkAOAA2ADQAMwAyADAALQAtACsAKAAjACAAHgAcABkAGAAWABIA
EQAOAAwACgAIAAYABAACAAEA//////7//f/6//n/9//3//f/9//2//X/9P/0//P/8f/w
//D/8P/x//H/8f/x/+//7//v/+7/7v/u/+7/7v/v/+//7//v/+z/7P/s/+z/7v/u/+7/
7v/u/+7/7v/u//D/8P/w//D/7v/v/+//7//x//H/8P/w//L/8v/y//L/9P/0//T/9P/0
//P/8//1//j/+P/4//j/9v/3//f/9//3//f/+P/5//f/9//3//b/9v/2//b/9//3//f/
9//3//f/9v/2//b/+P/4//j/+P/2//b/9v/2//P/8//z//P/9f/0//P/8//w//D/8f/x
//L/8v/y//L/8v/x//H/8v/0//L/8v/y//L/8v/y//D/7//v//D/8v/x//H/8v/w//D/
8P/v/+//7//v/+//8f/x//L/8//z//P/9P/0//L/8//0//X/9f/1//X/9f/2//b/9v/3
//f/9//3//b/9f/0//P/8//z//T/9P/0//T/9P/z//P/9f/1//X/9f/y//D/8P/w//P/
8//y/+//7//v/+//7f/s/+v/6v/q/+r/6v/q/+v/7f/t/+7/7v/t/+3/7P/s/+z/7f/t
/+7/8P/u/+//7//w//v/DQAjAEQAbACNAKYAwwDoAAkBHQElARsBBQHkALQAbwAbAMD/
bv8w/wn/Bf8c/zz/XP9+/5z/rP+3/8T/1P/c/+H/5f/l/+T/5f/m/+f/6P/q/+v/7P/t
/+7/7v/u/+//8P/x//H/8v/z//P/8//0//T/9P/0//b/9v/4//j/+P/5//n/+v/4//j/
+P/5//v/+//8//3/+//7//z//P/8//z//f/+/////////////////wAAAAACAAQABAAE
AAUABQAFAAYABgAHAAgACAAJAAkACgAKAAkACgALAAsADQAOAA8AEAARABEAEgATABQA
FQAXABkAHQAdAB4AIAAfACAAIQAjACYAKQArACwALQAuADAAMQAyADQANQA3ADoAOgA7
ADsAOwA8AD4APwBCAEIAQgBCAEAAQABAAD8APgA+AD0APQA9ADsAOgA4ADYANQA0ADIA
MQAxAC8ALAApACYAJAAiAB0AHAAaABYAFQASABAADgAMAAoACAAGAAUAAwADAAIAAQD+
//3/+//5//n/+f/4//n/+P/4//f/9//2//b/9v/z//P/8//z//P/8//z//L/8v/y//L/
8v/x//H/8f/x//L/8v/y//L/8v/y//L/8v/w//D/8P/w//D/8P/w//D/8v/z//P/8//x
//H/8P/w//T/9P/0//T/9P/0//T/9P/0//P/8//1//b/9v/2//b/9v/3//f/9//3//f/
+P/5//n/+f/5//j/+P/4//j/+f/5//n/+f/5//f/9v/2//b/+P/4//j/+P/4//j/+P/4
//X/9f/1//X/9//2//X/9f/y//L/8//z//T/9P/0//T/8v/x//H/8v/y//L/8v/y//T/
9P/0//P/8f/x//D/8P/0//L/8v/y//L/8v/w/+//7//w//L/8f/x//L/8v/y//L/8f/x
//H/8f/x//H/8f/y//P/8f/x//L/8v/0//X/9v/3//f/9//3//f/+P/4//j/+f/7//v/
+//6//f/9v/1//X/9f/2//b/9v/4//j/9//3//X/9f/1//X/9P/y//L/8v/3//f/9v/z
//P/8//z//H/7v/t/+z/7P/s/+z/7P/t/+3/7f/u/+7/8f/x//D/8P/w//H/8f/y//L/
9P/1//P/8v/9/xEAKQBIAG4AkwCsAMUA6AAJARsBIwEbAQMB4gCyAHMAJQDO/3z/PP8V
/w3/Hv86/1r/fv+e/7D/vf/M/9r/3v/j/+n/6f/o/+n/6v/r/+z/7v/v//D/8//0//T/
9P/1//b/9//3//j/+f/5//n/+P/4//j/+P/6//r//P/8//z//f/9//7//v/+//7///8B
AAEAAgADAAEAAQACAAIAAgACAAMABAAFAAUABQAFAAUABQAGAAYACAAKAAoACgALAAsA
CwAMAAoACwAMAAwADQANAA4ADgAPABAAEQARABMAFAAVABYAFwAXABgAGQAaABsAHQAf
ACEAIQAiACQAJQAmACcAKQAqAC0ALwAwADEAMgA0ADUANgA4ADkAOwA+AD4APwA/AD8A
QABCAEMARgBGAEYARgBEAEQARABDAEIAQgBBAEEAQQA/AD4APAA8ADsAOgA4ADcANwA1
ADIALwAsACoAKAAlACQAIgAeAB0AGgAYABYAFAASABAADgANAAsACwAKAAsACAAHAAUA
AwADAAMAAgADAAIAAgABAAAA/v/9//z//P/9//7////9//3//f/8//z//P/8//z//f/9
//3//f/+//7//v/+//7//v/+//7//f/8//v/+v/8//z//P/8//z//f/9//3//f/9//z/
/P/+//7//v/+//7//v/+//7/AAD/////AQAAAAAAAAAAAAAAAQABAAEAAwADAAQABQAD
AAMAAwACAAIAAgACAAMABQAFAAUABQADAAIAAgACAAQABAAEAAQAAgACAAIAAgADAAMA
AwADAAMAAgABAAEAAAAAAAEAAQAAAAAAAAAAAAAA/////wAAAAAAAAAAAAACAAIAAgAB
AP/////+//7//v8AAAAAAAAAAAAAAAD/////AAAAAP////8AAP7//v/+//3/////////
//8BAAEAAgADAAEAAQACAAIAAwAFAAcACQAHAAcABwAHAAgACAAIAAkACQAJAAkACAAF
AAQAAwADAAQABgAHAAgABgAGAAUABQAFAAUABQAFAAQAAgACAAIABQAFAAQAAQABAAEA
AQD///7//f/8//z//P/8//z//f//////AAAAAAEAAQAAAAAAAAABAAEAAgACAAIAAwAD
AAoAGQAtAEkAagCMAKkAxADnAAYBGQEhARkBAQHjALgAfAAzAN//iv9G/xz/Ef8f/zz/
YP+E/6T/uv/I/9f/5P/u//b/+//7//v//P/9//7///8AAAIAAwAEAAUABgAGAAYABQAG
AAcABwAIAAkACQAJAAoACgAKAAoACgAKAAwADAAOAA8ADwAQAA4ADgAOAA8AEQARABIA
EwARABEAEgASABQAFAAVABYAFQAVABUAFQAXABcAGAAYABoAHAAcABwAGwAbABsAHAAe
AB8AIAAgACAAHwAfAB4AIQAiACMAIwAlACYAJwAoACkAKQAqACsAKgArAC0ALwAzADMA
NAA2ADcAOAA5ADsAPAA/AEEAQgBDAEQARgBHAEgASgBLAE0AUABQAFEAUQBPAFAAUgBT
AFQAVABUAFQAUgBSAFIAUQBSAFIAUQBRAFEATwBOAEwASgBJAEgARgBFAEUAQwBAAD0A
OgA4ADYAMwAyADAALAArACgAJgAkACQAIgAgAB4AHwAdAB0AHAAbABgAFwAVABMAEwAT
ABIAEQAQABAADwAPAA4ADgAOAA0ADQANAA0ADQANAA0ADAAMAAwADAAMAA0ADQANAA0A
CgAKAAoACgAMAAwADAAMAAwADAAMAAwADAAMAAwADAAOAA8ADwAPAA0ADQAMAAwAEAAQ
ABAAEAAQABAAEAAQABEAEQASABUAFAAUABQAFAAUABUAFQAVABcAFwAYABkAGAAXABYA
FAAWABYAFgAXABUAFQAVABUAFwAWABYAFgAWABYAFgAWABQAFAAUABQAEwATABMAEwAV
ABQAEwATABIAEgATABMAFAAUABQAFAASABEAEQASABIAEgASABIAEgASABIAEQARABEA
EAASAA==
         </WaveFormData>
      </LeadData>
      <LeadData>
         <LeadByteCountTotal>10000</LeadByteCountTotal>
         <LeadTimeOffset>0</LeadTimeOffset>
         <LeadSampleCountTotal>5000</LeadSampleCountTotal>
         <LeadAmplitudeUnitsPerBit>4.88</LeadAmplitudeUnitsPerBit>
         <LeadAmplitudeUnits>¦ÌV</LeadAmplitudeUnits>
         <LeadHighLimit>2147483647</LeadHighLimit>
         <LeadLowLimit>268435456</LeadLowLimit>
         <LeadID>V3</LeadID>
         <LeadOffsetFirstSample>0</LeadOffsetFirstSample>
         <FirstSampleBaseline>0</FirstSampleBaseline>
         <LeadSampleSize>2</LeadSampleSize>
         <LeadOff>FALSE</LeadOff>
         <BaselineSway>FALSE</BaselineSway>
         <ExcessiveACNoise>FALSE</ExcessiveACNoise>
         <MuscleNoise>FALSE</MuscleNoise>
         <LeadDataCRC32>373952013</LeadDataCRC32>
         <WaveFormData>
2v/a/9r/2v/e/+L/5v/q/+z/7P/s/+z/7v/u/+7/7v/w//D/8P/w//D/8P/w//D/8v/y
//L/8v/0//T/9P/0//T/9P/0//T/9f/2//f/+P/4//j/+P/4//r/+v/6//r/+v/6//r/
+v/6//r/+v/6//z//P/8//z//P/8//z//P/+//7//v/+/wAAAAAAAAAAAAAAAAAAAAAB
AAIAAwAEAAQABAAEAAQABQAGAAcACAAIAAgACAAIAAsADAANAA4ADwAQABEAEgAUABQA
FAAUABYAGAAaABwAHQAeAB8AIAAhACIAIwAkACUAJgAnACgAKQAqACsALAAuAC4ALgAu
AC4ALgAuAC4ALAAsACwALAAsACwALAAsACkAKAAnACYAJAAkACQAJAAiACAAHgAcABoA
GAAWABQAEQAQAA8ADgAMAAoACAAGAAQABAAEAAQAAQAAAP///v/8//z//P/8//v/+v/5
//j/9v/2//b/9v/2//b/9v/2//T/9P/0//T/8v/y//L/8v/y//L/8v/y//D/8P/w//D/
8P/w//D/8P/y//L/8v/y//H/8P/v/+7/8P/w//D/8P/w//D/8P/w//L/8v/y//L/8v/y
//L/8v/y//L/8v/y//P/9P/1//b/9P/0//T/9P/1//b/9//4//b/9v/2//b/9v/2//b/
9v/2//b/9v/2//T/9P/0//T/9v/2//b/9v/0//T/9P/0//T/9P/0//T/9P/0//T/9P/y
//L/8v/y//T/9P/0//T/8v/y//L/8v/y//L/8v/y//L/8v/y//L/8P/w/+//7v/w//H/
8f/x//D/7//u/+3/7//u/+7/7//v/+//7//v/+3/7v/u/+//8f/z//P/8//0//X/9f/1
//X/9f/2//b/9v/3//f/+P/2//X/9P/z//X/8//1//X/9f/1//X/9f/z//P/8//z//b/
9v/1//P/8f/y//T/9P/y//H/8f/x//D/7v/t/+v/6//q/+r/6v/r/+v/7P/s/+r/6//r
/+v/7f/t/+3/7v/w/+//7f/v//H/8v/3/wYAGAAuAEsAbACMAK0A1wAMATcBSwFKATgB
HAHwALQAZgANALP/b/9A/y3/Nv9M/2T/gP+a/67/uf/E/9D/2v/e/+H/5P/i/+P/4//j
/+X/6P/p/+r/6//p/+r/6//r/+v/6//r/+v/7f/u/+7/7v/u/+7/7v/u/+7/7//v//D/
7v/v/+//7//x//H/8v/y//P/8//z//T/9P/0//T/9f/3//f/9//4//b/9//3//f/9f/1
//X/9f/4//n/+v/6//j/+P/4//j/+f/7//3//v/9//3//f/9////AQABAAEA//8CAAIA
AgADAAMAAwAFAAUABwAIAAkACQAJAAoACwAOAA8AEAARABIAEwAVABYAFQAWABcAGAAa
AB0AHwAhACEAIgAjACQAJAAkACYAJwApACoAKgArACkAKQApACkAKgAqACoAKwApACgA
JgAlACUAJQAkACMAIgAiACEAIAAbABkAGAAWABYAFAATABIADQAMAAoACAAIAAcABQAE
AAMAAgABAAAA/f/7//r/+P/5//n/+f/4//b/9v/1//T/9f/0//T/9P/y//L/8v/y//D/
8P/v/+//8f/x//D/8P/t/+z/7P/s/+z/7f/u/+//7f/t/+3/7f/r/+v/6//q/+z/7P/s
/+z/7P/s/+z/7P/s/+z/7P/s/+3/7f/t/+3/7f/t/+3/7f/v/+//8P/w//D/7//u/+3/
7f/t/+7/7v/w//H/8f/x//L/8v/y//L/8P/w//D/8f/z//P/8v/y//L/8v/y//L/8v/y
//L/8//x//D/8P/w//L/8f/x//L/8P/u/+7/7v/u/+7/7v/u//D/8P/w//D/7v/t/+z/
7P/u/+7/7v/v/+//7//v/+7/7v/t/+//8P/v/+7/7f/s/+3/7P/s/+3/7f/t/+3/7f/r
/+v/6//q/+z/7f/t/+3/7//v/+//8P/u/+//7//x//H/8f/y//P/8//z//P/8//y//L/
8v/z//X/9v/2//X/8v/x//H/7//y//P/9P/1//P/8//x//H/8f/x//L/8v/z//H/8f/y
//P/8v/v/+3/7f/t/+z/6v/p/+f/5//m/+j/6P/p/+n/6v/q/+r/6//p/+n/6f/p/+v/
7P/s/+3/7f/t/+//8v/9/w4AIgA+AF8AggCiAMMA7QAaATMBOwEuARIB7gC+AH4ALADV
/43/V/80/y//Pv9W/27/iv+k/7T/vf/I/9T/3P/g/+H/4v/i/+H/4f/h/+P/4v/j/+T/
5f/n/+j/6f/p/+n/6f/p/+n/6//s/+z/7P/s/+z/7P/s/+z/7f/t/+7/7v/v/+//7//v
/+//8P/w//P/8//z//T/8//y//H/8f/z//P/8//0//T/9f/1//X/9f/1//X/9f/2//f/
+P/4//j/+P/4//j/+P/5//r/+v/7//v/+//7//v//f/9//3//f8AAAAAAAABAAEAAQAD
AAUABwAIAAkACQAJAAoACwAMAA0ADgAPABAAEQATABQAFQAWABcAGAAZABsAHAAdAB8A
IAAhACIAIAAgACIAIwAlACYAJgAnACUAJQAlACUAJgAmACYAJwAnACYAJAAjACMAIwAi
ACEAIAAgAB8AHgAZABcAFgAUABQAEgARABAADQAMAAoACAAGAAUAAwACAAEAAAD///7/
/f/7//r/+P/4//n/+v/6//n/+P/2//T/9f/0//T/9P/2//b/9v/2//T/9P/z//P/8//z
//L/8v/x//D/8P/w/+//7//v/+//7//v/+//7//v/+//7//u/+7/7v/u/+7/7v/u/+7/
7v/s/+z/7P/s/+//7//v/+//7v/t/+z/6//t/+3/7v/u/+//7//v/+//7f/t/+7/7v/w
//H/8f/x//D/8P/w//D/8v/y//L/8//z//P/8v/y//D/8P/w//D/8v/y//L/8//x//D/
8P/w//L/8f/x//L/8v/w//D/8P/u/+7/7v/u//D/8P/w//D/8P/v/+7/7v/u/+7/7v/v
/+//7//v/+7/7v/t/+3/7v/u/+z/7v/u/+7/7v/t/+z/7P/t/+//7//v/+//7f/t/+3/
7P/s/+3/7f/t/+//7//v//D/7v/v/+//8f/z//P/9P/1//X/9f/1//X/9P/0//T/9f/1
//b/9v/1//T/8//z//H/9f/1//X/9f/1//X/8//z//P/8//0//T/8f/v/+//8P/y//L/
8P/v/+//7//u/+z/6f/n/+f/5v/n/+j/6v/r/+z/7P/s/+3/6//r/+v/6//t/+7/7v/v
/+3/7//x//T//f8OACQAPgBfAIAAngC/AOsAEAEpATEBIgEGAeAAsgB0ACYA1f+N/1X/
Nv8z/0T/Wv9y/47/pv+2/8H/zv/Y/+D/5P/p/+j/5v/l/+X/5f/n/+r/6//s/+3/7f/u
/+//7//v/+//7//v//H/8v/y//L/8v/y//L/8v/y//P/8//0//T/9f/1//X/8//z//T/
9P/3//f/9//4//j/+P/4//n/+//7//v//P/7//v/+v/5//n/+f/5//n//P/9//7//v/+
//7//v/+//7///8AAAAAAQABAAEAAQABAAMAAwADAAMABgAGAAYABQAFAAUABwAJAAsA
DAANAA0ADQAOAA8AEAARABIAEwAWABcAGQAaABkAGgAbABwAHwAhACIAIwAkACQAJAAk
ACQAJAAmACcAKQAqACoAKwApACkAKQApACoAKgAqACsAKQAoACYAJQAlACUAJAAjACQA
JAAjACIAHwAdABwAGgAYABYAFQAUABEAEAAOAAwACgAJAAcABgAHAAYABQAEAAMAAQAA
AP7//f/9//3//P/8//z/+//6//n/+P/4//j/+P/4//j/+P/4//j/9//3//f/9//2//b/
9//2//b/9v/1//X/9f/1//P/8//z//P/8//z//P/8v/y//L/8v/y//T/9P/0//T/8v/y
//L/8v/z//P/8//z//P/8//z//P/9f/1//b/9v/3//f/9//3//X/9f/2//b/+P/5//n/
+f/4//j/+P/4//r/+v/6//v/+//7//r/+v/6//r/+v/6//r/+v/6//v/+//6//r/+v/6
//n/+f/6//r/+P/4//j/+P/4//j/+P/6//r/+v/6//r/+f/4//j/9v/2//b/9//5//f/
9//2//b/9v/2//b/9v/3//b/9v/3//X/9f/1//X/9//3//f/9v/0//X/9f/1//X/9f/1
//b/+P/5//n/+//5//n/+v/7//3//f/9//3//P/8//z//f/9//7//v/9//7//f/9//v/
+//7//v/+//9//3/+//7//3//f/+//7//P/5//j/+P/8//z/+v/5//f/9//2//T/8f/v
/+//7v/w//D/8f/x//L/8v/y//P/9P/1//b/9//2//b/9f/1//X/9//7//z/AwAOACAA
MABHAGgAjgCxANsADAEzAUEBPAEoAQwB4gCsAGQADQC1/3P/Rv83/0D/VP9u/4z/qP+4
/8X/0P/Y/+D/6P/r/+z/7v/v/+//7//x//L/8//0//X/8//0//X/9f/1//X/9f/1//f/
+P/4//j/+v/6//r/+v/5//n/+P/4//r/+//7//v//f/9//7//v/+//3//P/8//3//v//
/wEAAAD///7//v8AAAEAAQABAAEAAQABAAEAAAABAAIAAgAEAAQABAAEAAQABQAGAAYA
BwAHAAcABwAHAAkACQAJAAkADAAMAAwADwAPAA8AEQAPABEAEgATABcAFwAYABkAGgAb
ABwAHQAeAB8AIQAiACMAJAAlACYAJQAnACgAKQAtAC4ALwAwADAAMAAyADMAMwA0ADQA
NQA1ADUANQA1ADMAMgAxADEAMQAwAC4ALQAvAC8ALgAtACoAKgApACgAJQAjACIAIAAc
ABoAGQAYABUAFAASABAADgANAAsACgAHAAYABQAEAAQAAwADAAIAAAD///7//P/8//z/
+//6//n/+P/4//j/+P/4//j/+P/4//j/9//3//X/9f/0//T/9f/0//T/9P/z//P/8//z
//L/8f/w/+//7//v/+//7v/u/+7/7v/u//D/8P/w//D/8v/y//L/8v/x//H/8f/x//P/
8//z//P/8//z//T/9P/1//X/9f/1//X/9f/2//b/9P/1//X/9f/4//j/+P/4//b/9v/2
//f/9//3//b/9v/2//b/9v/2//b/9v/2//f/9//2//b/9v/0//P/8//0//b/9P/0//T/
9v/2//b/9v/0//T/9P/0//T/8//y//L/8v/y//L/8f/w//L/8v/y//L/8f/w//D/8f/x
//H/8f/x//P/8//z//L/8P/x//H/8f/z//P/8//0//L/8//z//X/9f/1//b/9//5//n/
+f/5//j/+P/4//n/+f/6//r/+f/4//f/9//1//X/9f/1//X/9//3//X/9f/1//X/9v/2
//f/9f/1//b/9v/2//T/8//z//P/8v/w/+//7f/t/+z/7P/s/+3/7f/w//D/8P/x/+//
7//v/+//7//w//D/8f/x//P/9f/2//f/AAAUACoARQBoAIoAqwDRAAIBMQFLAVIBRAEo
Af4AxAB8ACUAzf+D/07/Mf82/0j/Xv96/5j/rv+9/8T/zv/W/97/4//k/+b/5//n/+f/
6f/o/+n/6v/r/+3/7v/v/+//7//v/+//7//v//D/8P/w//D/8P/w//D/8P/x//H/8v/0
//X/9f/1//P/8//0//T/9//3//f/+P/2//b/9v/3//f/9//3//j/+v/7//v/+//7//v/
+//7//r/+//8//z//P/8//z//P/+////AAAAAAEAAQABAAEA//8BAAEAAQABAAQABAAE
AAcABwAHAAkABwAJAAoACwANAA0ADgAPABIAEwAUABUAFAAVABcAGAAZABoAGwAcAB0A
HwAgACEAJQAmACcAKAAoACgAKgArACsALAAsAC0ALQAtAC0ALQAqACoAKgArAC0ALAAq
ACkAKQApACgAJwAmACYAJQAkACEAHwAeABwAGAAWABUAFAATABIAEAAOAAoACQAHAAYA
AwACAAEAAAABAP///v/8//v/+//7//r/+v/6//n/+P/3//b/9v/2//T/9P/0//T/9P/0
//P/8//z//P/8v/y//P/8v/y//L/7//v/+//7//x//H/8f/x//H/8f/x//D/7v/u/+7/
7v/w//D/8P/w/+7/7v/u/+7/7//v/+//7//x//H/8f/x/+//7//w//D/8//z//P/8//x
//H/8v/y//L/8//z//P/9v/2//b/9v/0//T/9P/1//X/9f/0//T/9P/0//T/9P/0//T/
9P/1//X/9P/0//T/9P/z//P/9P/0//L/8v/y//D/8P/w//D/8v/y//L/8v/y//H/8P/w
//D/8P/w//H/8f/x//H/8P/w//H/8P/w//D/8P/w/+//7v/u/+//7//v/+//7//x//H/
8f/w//D/8f/x//H/7//v/+//8P/y//P/8//1//P/8//0//X/9//3//f/9//2//b/9v/3
//X/9v/2//X/9v/1//X/8//1//X/9f/1//X/9f/z//P/8//z//T/9P/z//H/8f/y//b/
9v/0//P/8v/x/+//7P/t/+v/6//q/+r/6v/r/+v/6v/q/+r/6//t/+3/7f/t/+v/7P/s
/+3/7//x//P/9v8BABAAJAA+AGEAiACoAM0A+QAmAUUBVQFKASwBCAHWAJQARADv/5//
Y/8+/zP/QP9U/27/iv+k/7b/wf/M/9b/3P/i/+P/4v/i/+X/5f/l/+f/6P/p/+r/6//r
/+z/7f/t/+3/7f/t/+3/7f/u/+7/7v/w//D/8P/w//D/8f/x//L/8P/x//H/8f/z//P/
9P/0//P/8//z//T/9v/2//b/9//1//X/9f/2//b/9//3//f/+f/5//n/+f/5//n/+f/4
//n/+v/7//z/+v/7//z//P/9//3//f/9//3///////////8CAAIAAgAFAAUABQAHAAUA
BwAIAAkACwALAAwADQAQABEAEgATABIAEwAVABYAGQAaABsAHAAbAB0AHgAfACEAIgAj
ACQAJgAmACgAKQAnACgAKAApACsAKwArACsAKgAqACoAKwApACgAJgAlACcAJwAmACUA
JAAkACMAIgAfAB0AHAAaABYAFAATABIADwAOAAwACgAJAAkACAAIAAYABAACAAAA///9
//z/+v/5//n/+f/4//r/+v/5//j/+f/4//j/+P/3//b/9f/0//b/9v/1//X/9f/1//T/
9P/z//L/8v/y//H/8f/x//H/7//v/+//7//x//H/8f/w/+7/7v/u/+7/7v/u/+7/7v/u
/+7/7v/u/+3/7f/t/+3/7//v/+//7//t/+3/7v/u/+//7//v/+//8f/x//L/8v/w//H/
8f/x//T/9P/0//T/8//y//H/8f/z//P/8v/y//T/9P/0//T/8v/y//L/8//1//T/9P/0
//T/8//z//T/8v/w//D/8P/y//L/8v/y//D/8P/w//D/8v/x//D/8P/w//D/8P/x/+//
7//v/+7/8P/v/+//8P/w/+7/7v/u/+7/7v/v/+7/7v/v/+3/7f/t/+3/7//v/+//7v/u
/+//7//v/+3/7f/t/+7/7//x//L/9f/0//P/8//z//X/9f/1//X/9v/2//b/9//3//j/
+P/3//b/9f/1//P/9f/1//X/9f/1//X/8//z//H/8f/y//L/8f/v/+//8P/0//T/8v/x
/+//7//u/+z/7f/r/+v/6v/q/+r/6//r/+r/6v/q/+v/7f/t/+3/7f/r/+z/7P/t//H/
8f/z//b///8MAB4ANgBTAHgAmgC5AOMAEgEvATkBMAEUAe4AwACGADoA5/+b/1//Ov8v
/zr/UP9q/4b/ov+0/7//yv/W/97/4P/l/+b/5v/l/+X/5f/n/+j/6f/q/+v/6//s/+3/
7f/v/+//7//v/+//8P/w//D/8v/y//L/8v/w//H/8f/y//L/8//z//P/9f/1//b/9v/1
//X/9f/2//j/+P/4//n/+f/5//n/+v/4//n/+f/5//v/+//7//v/+v/7//z//P/+//7/
/v/+//z//f/+//7//////////////wEAAQABAP//AgACAAIABAAFAAYACQAHAAkACgAL
AAsACwAMAA0AEAARABIAEwASABMAFQAWABkAGgAbABwAGwAdAB4AHwAhACIAIwAkACQA
JAAmACcAJwAoACgAKQArACsAKwArACkAKAAnACcAKAAoACcAJwAnACcAJgAlACIAIgAh
ACAAHwAdABwAGgAYABYAFQAUABEAEAAOAAwACgAJAAcABgAFAAQAAwACAAMAAQAAAP7/
+//7//v/+v/8//z/+//6//n/+P/4//j/9v/2//b/9v/4//j/9//3//b/9f/z//L/8//y
//L/8v/x//H/8f/x//H/8f/x//H/8f/x//H/8P/w//D/8P/w//D/8P/w//D/8v/y//L/
8v/x//H/8f/x//P/8//z//P/8f/x//L/8v/1//X/9f/1//f/9//4//j/9v/3//f/9//4
//j/+P/4//j/+P/4//n/9//3//b/9v/4//j/+P/4//b/9v/2//f/+P/4//n/+v/5//f/
9v/2//b/9P/0//T/9v/2//b/9v/0//T/9P/0//X/9f/1//b/9P/0//T/9f/z//X/9v/0
//T/9P/0//H/8P/w//H/8//z//P/8//z//P/8//y//L/8//z//P/8//z//P/9P/0//X/
9f/3//f/9//4//n/9//3//f/9//6//r/+v/7//3//v/+//3/+v/5//n/9//5//n/+f/5
//n/+f/3//f/9//3//j/+P/3//X/9f/2//j/+P/2//X/9f/1//T/8v/x/+//7//u/+z/
7P/t/+3/8P/w//D/8f/x//H/8f/x//P/9P/0//X/9//1//X/+v8DABIAJAA8AFsAfgCi
AMUA+QAuAUkBTwFIATIBEAHcAJgARADp/5X/V/82/zP/RP9e/3z/lv+s/7j/w//Q/9r/
4v/o/+n/6v/q/+n/6f/p/+v/7P/t/+7/7//v//D/8f/x//H/8f/x//H/8//0//T/9P/0
//T/9P/0//T/9f/1//b/9v/3//f/9//3//f/+P/4//n/+f/5//r/+v/6//r/+//7//v/
+//8//7//////////v/9//z/+//+////AAAAAAAAAAAAAAAAAAABAAIAAgADAAMAAwAD
AAMABQAFAAUABwAKAAoACgAKAAkACAAJAAoADQAPABEAEwATABQAFQAUABUAFgAXABkA
GwAeACAAHwAgACEAIgAlACcAKAApACkAKgArACwALgAuADAAMQAxADIAMgAzADEAMQAx
ADEAMAAwADAAMQAxADAALgAtAC0ALQAsACsAKAAoACcAJgAhAB8AHgAcABoAGAAXABYA
FQAUABIAEAAMAAsACQAIAAcABgAFAAQAAwABAAAA/v/9//3//f/8//z//P/7//r/9//2
//b/9v/4//j/+P/4//f/9v/0//P/8f/x//D/8P/w//D/8f/y/+//7//v/+//8f/x//H/
8f/x//H/8f/w//L/8v/y//L/8v/y//L/8v/y//L/8v/y//P/8//z//P/9f/1//X/9f/1
//X/9v/2//n/+f/5//n/9//3//j/+P/4//n/+f/5//j/+P/4//j/+P/4//j/+f/5//n/
+P/4//j/+P/4//j/+P/4//j/+f/3//b/9v/2//b/9f/1//b/+P/2//b/9v/0//T/9P/0
//b/9v/2//b/9v/1//T/9P/2//b/9P/y//L/8v/y//P/8v/y//P/8//z//P/8//z//P/
8//y//L/8//z//P/8//z//P/9P/0//X/9f/3//f/9//4//n/9//3//f/9//6//r/+v/7
//v//P/8//v/+v/5//n/9//3//f/9//3//f/9//1//X/9//3//j/+P/1//P/8//0//j/
+P/2//X/9f/1//T/8v/x/+//7//u/+7/7v/v/+//8v/y//L/8//y//H/8P/v//H/8v/y
//P/8//z//P/9P/3/wIAFAAqAEUAaACMAK0A0wACATEBTwFWAUoBMAEKAdQAigAzANn/
jf9W/zf/Nv9M/2b/fP+U/67/u//C/87/2v/i/+X/6P/o/+f/5//n/+n/6v/r/+z/7f/t
/+7/7//v/+//7//v/+//8f/y//L/8v/y//L/8v/y//L/8//z//T/9v/3//f/9//1//X/
9v/2//f/9//3//j/9v/2//b/9//5//n/+f/6//r/+//7//v/+//7//v/+//8//3//v/+
//7//v/+//7/AAABAAIAAgABAAEAAQABAAEAAwADAAMABQAIAAgACAAHAAcABwAJAAkA
CwAMAA0AEQARABIAEwASABMAFAAVABgAGQAbABwAGwAcAB0AHgAfACEAIgAjACcAKAAp
ACoAKAAoACoAKwAsAC4ALwAxADAALwAuAC0ALgAuAC4ALwAvAC4ALAArACsAKwAqACkA
KAAoACcAJgAjACEAIAAeABwAGgAZABgAFQAUABIAEAAOAA0ACwAKAAkACAAHAAYAAwAB
AAAA/v/////////+//7//v/9//z/+//6//r/+v/4//j/+P/4//j/+P/3//f/9//3//b/
9v/3//b/9v/2//X/9f/1//X/9f/1//X/9f/z//P/8//y//L/8v/y//L/9P/0//T/9P/y
//L/8v/y//T/9f/2//f/9f/1//X/9f/1//X/9v/2//f/9//3//f/9//3//j/+P/4//n/
+f/5//r/+v/6//r/+v/6//r/+//7//v/+v/6//r/+v/6//r/+v/6//r/+//7//r/+v/6
//r/+f/5//r//P/6//r/+v/4//j/+P/4//r/+v/6//r/+f/3//X/9P/0//T/9P/1//f/
9//3//b/9P/z//P/9P/2//b/9v/2//b/9v/1//T/9P/1//X/9f/1//X/9f/1//X/9P/0
//X/9f/1//X/9f/1//b/9v/3//f/+f/5//n/+v/7//3//f/9//3//P/8//z//f///wAA
AAD///7//f/9//v//f/9//3//f/9//3/+//7//n/+f/6//r/+//5//n/+v/8//z/+v/5
//n/+f/4//b/8//x//H/8P/w//D/8f/x//L/8v/y//P/9f/1//X/9f/1//b/9v/3//f/
9//5//j/+/8IABwAMgBJAGwAkgCvANEA/gArAUcBUAFCASYBAgHQAIwAOwDn/5v/ZP9F
/z7/Tv9k/3z/lv+w/7//yP/W/+D/5P/n/+z/7v/t/+3/7f/v//D/8f/y//P/8//0//X/
9f/1//X/9f/1//n/+v/6//r/+P/4//j/+P/4//n/+f/6//r/+//7//v/+//7//z//P//
//////8AAP7//v/+////AQABAAEAAgAAAAEAAQABAAMAAwADAAMAAgADAAQABAAEAAQA
BAAEAAQABQAGAAYABwAHAAcABwAHAAkACQAJAAkADAAMAAwADQANAA0ADwAPABEAEgAT
ABUAFQAWABcAGAAZABoAGwAcAB0AHwAgAB8AIAAhACIAIwAlACYAJwApACoAKwAsAC4A
LgAwADEAMQAyADIAMwAxADEAMQAxADIAMgAyADMAMwAyADAALwAvAC8ALgAtAC4ALgAt
ACwAKQAnACYAJAAkACIAIQAgABsAGgAYABYAFAATABEAEAAPAA4ADQAMAA0ACwAKAAgA
CQAJAAkACAAGAAYABQAEAAEAAAAAAAAAAgACAAIAAgAAAAAA///////////+//7//v/+
////AAD//////////////////////v/9//z/+v/8//z//P/8//z//P/8//z/+v/6//r/
+v/9//3//f/9//3//f/9//3//////wAAAAAAAP///v/9//3//f/+//7/AAABAAEAAQAA
AAAAAAAAAAAAAAAAAAEAAwADAAIAAgAAAAAAAAAAAAIAAgACAAMAAQAAAAAAAAACAAEA
AQACAAIAAAAAAAAAAAAAAAAAAAAAAAAAAAAAAAAA///+//7//v/+//7////////////+
//7//f/9//7//v8AAP7//v/+//7//f/8//z//f/9//3//f/9//3//f/9//z//v//////
//////////8AAP7//////wEAAgADAAUABwAFAAUABQAFAAYABgAGAAcABwAIAAgABwAG
AAUABQADAAcABwAHAAcABQAFAAMAAwADAAMABAAEAAMAAQABAAIAAgACAAAA////////
/v/8//3/+//7//r/+v/6//v/+//+//7//v////3//f/9//3///8AAAAAAQD//wEAAQAE
AA0AHAAsAEQAYQCCAKIAwQDrABYBMwE7ATABFgH2AMgAigBAAO//of9l/0b/P/9M/2T/
fv+Y/7L/xP/N/9r/5P/s//T/9//4//b/9//3//f/+f/8//3//v////3//v//////////
//////8BAAIAAgACAAIAAgACAAIABAAFAAUABgAEAAUABQAFAAUABQAGAAYABwAHAAcA
CAAIAAgACAAJAAkACQAJAAoACgALAAsACwALAAsACwALAA4ADwAQABAADgAOAA4ADgAQ
ABEAEgASABEAEQARABEAEwAVABUAFQAVABgAGAAYABkAGQAZABsAGQAbABwAHQAhACEA
IgAjACQAJQAmACcAJgAnACkAKgArACwALQAuADEAMwA0ADUANwA4ADkAOgA4ADgAOgA7
ADsAPAA8AD0APQA9AD0APQA+AD4APgA/AD0APAA6ADkAOwA7ADoAOQA4ADgANwA2ADMA
MQAwAC4ALAAqACkAKAAnACYAJAAiACAAHwAdABwAGwAaABkAGAAZABcAFgAUABMAEwAT
ABIAEAAQAA8ADgANAAwADAAMAAwADAAMAAwADAAMAAsACwALAAsACgAKAAkACAAIAAgA
BwAHAAcABwAJAAkACQAJAAcABwAHAAYACAAIAAgACAAKAAoACgAKAAgACAAIAAgACwAL
AAsACwALAAsACwALAA0ADQAOAA4ADwAPAA8ADwAPAA8AEAAQABIAEwATABMAEwASABEA
EAASABIAEgATABMAEwASABIAEgASABIAEgASABIAEgATABEAEAAQABAAEgARABEAEgAS
ABAAEAAQABAAEAAQABAAEAAQABAAEAAQAA8ADgAOABAAEAAQABEADwAPAA8ADgAMAA0A
DQAOAA==
         </WaveFormData>
      </LeadData>
      <LeadData>
         <LeadByteCountTotal>10000</LeadByteCountTotal>
         <LeadTimeOffset>0</LeadTimeOffset>
         <LeadSampleCountTotal>5000</LeadSampleCountTotal>
         <LeadAmplitudeUnitsPerBit>4.88</LeadAmplitudeUnitsPerBit>
         <LeadAmplitudeUnits>¦ÌV</LeadAmplitudeUnits>
         <LeadHighLimit>2147483647</LeadHighLimit>
         <LeadLowLimit>268435456</LeadLowLimit>
         <LeadID>V4</LeadID>
         <LeadOffsetFirstSample>0</LeadOffsetFirstSample>
         <FirstSampleBaseline>0</FirstSampleBaseline>
         <LeadSampleSize>2</LeadSampleSize>
         <LeadOff>FALSE</LeadOff>
         <BaselineSway>FALSE</BaselineSway>
         <ExcessiveACNoise>FALSE</ExcessiveACNoise>
         <MuscleNoise>FALSE</MuscleNoise>
         <LeadDataCRC32>529828905</LeadDataCRC32>
         <WaveFormData>
7P/s/+z/7P/v//D/8f/y//P/9P/1//b/9P/0//T/9P/1//b/9//4//b/9v/2//b/+P/4
//j/+P/6//r/+v/6//j/+P/4//j/+f/6//v//P/6//r/+v/6//z//P/8//z/+v/6//r/
+v/6//r/+v/6//z//P/8//z/+v/6//r/+v/8//z//P/8//3//v///wAA///+//3//P/9
//7///8AAAAAAAAAAAAAAgACAAIAAgADAAQABQAGAAQABAAEAAQABQAGAAcACAAKAAoA
CgAKAAsADAANAA4AEQASABMAFAAWABYAFgAWABcAGAAZABoAGgAaABoAGgAbABwAHQAe
AB4AHgAeAB4AHgAeAB4AHgAfACAAIQAiACEAIAAfAB4AHAAcABwAHAAaABoAGgAaABcA
FgAVABQAEgASABIAEgAQAA4ADAAKAAgACAAIAAgABgAGAAYABgAFAAQAAwACAAEAAAD/
//7//P/8//z//P/8//z//P/8//r/+v/6//r/+v/6//r/+v/6//r/+v/6//j/+P/4//j/
9v/2//b/9v/4//j/+P/4//b/9v/2//b/9v/2//b/9v/4//j/+P/4//r/+v/6//r/+v/6
//r/+v/6//r/+v/6//z//P/8//z//v/+//7//v/+//7//v/+//z//P/8//z//v/+//7/
/v/+//7//v/+//7//v/+//7//P/8//z//P/+//7//v/+//3//P/7//r//P/8//z//P/6
//r/+v/6//r/+v/6//r/+v/6//r/+v/5//j/9//2//j/+P/4//j/9v/2//b/9v/4//j/
9//3//f/9//4//j/9v/2//b/9v/4//f/9//5//j/9//2//b/+P/4//n/+f/7//z//v/+
//z//P/8//z//P/9//////////7//P/8//v/+//7//z//v/+//7//f/6//r/+v/6//3/
/f/8//v/+f/5//v/+//8//v/+P/4//j/9//2//T/8v/x//H/8f/z//T/9P/0//P/8//0
//T/9P/z//L/8v/0//b/9v/4//v//f8CAA0AHQAtAD0AVQBwAIwAsADfAAUBFAEMAfYA
0gCnAGwAIwDa/6H/ev9h/1//bv+B/5L/o/+3/8X/yf/S/9z/4v/l/+b/6f/p/+j/6f/p
/+n/6f/p/+v/7P/s/+z/7v/u/+7/7f/t/+3/7v/v/+//7//u/+7/7v/u//D/8P/w//D/
8P/w//D/8P/w//D/8P/w//H/8f/x//H/8v/y//L/8v/0//T/9P/0//P/9P/0//T/8f/x
//H/8f/z//X/9f/1//T/8//y//H/8//0//X/9v/4//b/9v/3//f/+P/4//j/+v/7//v/
/P/6//v/+//7//r/+//8//z/AAAAAAAAAgACAAIAAgADAAMABQAGAAcABgAHAAgACAAK
AAwADAANAA4ADwARABEAEQARABIAEgATABQAFQAVABUAFgAWABUAFwAYABgAGAAYABgA
GQAZABcAFwAXABcAGQAYABcAFgATABIAEgASABIAEAAQAA4ADgAMAAsACwAHAAcABgAF
AAYABQAFAAUAAgABAP///f/7//z//v////z//P/8//z/+//5//n/+P/6//r/+v/6//j/
9//3//b/+P/3//f/9//1//X/9f/0//X/9P/0//T/8v/y//L/8v/0//T/9P/z//P/8//z
//T/9P/0//T/9P/z//P/8//z//X/9f/0//T/8//z//P/9f/3//X/9f/1//T/9f/3//f/
9//3//f/9//5//n/+f/5//j/+P/4//j/+P/4//j/+f/5//j/+P/4//j/+P/4//j/+v/6
//n/+f/4//n/+f/5//f/9//4//j/9//3//f/9//2//b/9//3//f/9//3//b/9P/1//X/
9P/2//b/9f/0//b/9//4//j/9f/1//X/+P/2//b/9v/2//T/9P/0//T/9f/1//X/9f/0
//T/9P/0//L/8v/y//H/8v/1//b/9//3//j/+P/4//f/9//3//j//P/8//z//P/6//r/
+v/7//3//f/9//z/+v/6//n/+f/5//r/+v/6//r/+f/4//j/+P/4//n/+f/5//n/+v/7
//r/+f/3//X/9P/0//T/8//y//D/8P/v/+//7//v//D/8v/y//P/8//z//L/8v/x//P/
9P/0//T/9P/2//n///8IABcAJwA3AEsAZwCCAJwAwgDpAP8A/ADqAM4ApgB5AD4A9/+2
/43/cv9h/2X/dv+H/5b/qf+9/8n/z//W/+D/5v/p/+r/6//r/+z/7f/t/+3/6//r/+3/
7v/w//D/8v/y//D/7//v/+//8P/x//H/8f/y//L/8v/y//T/9P/0//T/9P/0//T/9P/2
//b/9v/2//f/9//3//f/9v/2//b/9v/2//b/9v/2//f/+P/4//j/9//3//f/9//5//v/
+//7//v/+//7//v/+v/6//r/+v/+//z//P/9//v//P/8//z//v//////AAAAAAEAAQAB
AAIAAwAEAAQABgAGAAYACAAHAAYABQAFAAUABwAIAAkACAAJAAoACgAMAA4ADgAPABAA
EQATABMAEQARABIAEgATABQAFQAVABUAFgAWABUAFQAWABYAFgAYABgAGQAZABcAFwAX
ABcAGQAYABcAFgAVABQAFAAUABAADgAOAAwADgAMAAsACwAHAAcABgAFAAYABQAFAAUA
AwADAAIAAQAAAAAAAQABAAAAAAAAAAAA/f/7//v/+v/7//z//f/+//z/+//7//r/+v/5
//n/+f/5//n/+f/4//f/9v/2//b/9v/2//b/9v/2//b/9v/1//X/9f/1//b/9v/2//b/
9v/2//X/9P/z//T/9f/1//b/9f/1//X/9//3//X/9f/1//f/+f/8//3//P/7//r/+f/5
//n/+f/5//r/+v/6//r/+v/6//r/+//7//r/+v/6//j/+P/4//j/+v/6//n/+f/4//n/
+f/5//f/9//4//j/+f/5//n/+f/2//b/9//3//f/9//3//b/9v/3//f/9v/2//b/9f/0
//b/9//4//j/9f/1//X/9f/z//L/9P/0//T/9P/0//T/9P/0//X/9f/1//X/9P/0//T/
9P/y//L/8v/x//P/9f/1//X/8//0//T/9P/2//f/+P/6//r/+v/6//r/+P/4//j/+f/9
//3//f/8//j/+P/3//f/+f/6//r/+v/6//n/+P/4//b/9v/3//f/+P/3//f/9//3//f/
9v/1//T/9P/0//P/8P/u/+7/7f/v/+//7//w//L/8v/z//P/8f/w//D/7//x//L/8v/y
//L/9v/5//3/BAARACEAMQBHAGEAegCWALgA2wDvAPAA3AC8AJYAaQAwAO3/tP+L/27/
Yf9l/3b/hf+W/6n/u//F/83/1P/c/+L/5//q/+v/6//r/+v/6v/p/+v/6//t/+7/7v/u
//D/8P/u/+3/7f/t//D/8f/x//H/8f/w/+//7v/u/+7/7v/u//D/8P/w//D/8P/w//D/
8P/x//H/8f/x//L/8v/y//L/9P/0//T/9P/z//T/9P/0//H/8f/x//H/8//1//X/9f/z
//P/8//z//T/9P/0//T/+P/2//b/9//1//b/9v/2//f/+f/6//z/+v/7//v/+//6//v/
/P/8//z//P/8//7/AAAAAAAAAQABAAMABAAFAAYABwAIAAgACAAKAAoACwAMAA0ADwAP
AA0ADQAOAA4AEQASABMAEwARABIAEgARABEAEgASABIAEgASABMAEwAVABUAFQAVABMA
EgARABAADwAOAA4ADgAMAAoACgAIAAoACAAHAAcAAwADAAIAAQACAAEAAQABAP/////+
//3/+P/4//n/+f/5//r/+//8//r/9//2//T/9P/0//T/9P/2//X/9f/0//T/8//z//P/
8//z//P/8v/x//D/8P/w//D/8P/w//D/8P/w//D/7//t/+3/7f/u/+7/7v/u/+7/7f/t
/+3/7f/v/+//7v/u/+//7//v//H/8f/v/+//7//u/+//8f/x//H/8f/x//H/8//z//P/
8//0//T/9P/0//L/8v/y//P/9f/0//T/9P/y//L/8v/y//T/9P/z//P/8v/z//P/8//z
//P/9P/0//X/9f/1//X/8v/y//P/8//z//P/8//y//L/8//z//L/8P/w/+//7v/y//H/
8P/w//D/8P/w//D/8P/w//D/8P/w//H/8f/x//H/8P/w//D/8P/w//D/8P/v//H/8//z
//P/8f/y//L/8v/z//P/8//0//b/9v/2//b/+P/4//j/+f/5//n/+f/4//b/9v/1//X/
9f/2//b/9v/2//X/9P/0//b/9v/3//f/9f/z//L/8f/1//X/9P/z//D/8P/w/+//7P/q
/+r/6f/r/+v/6//s/+v/6v/q/+n/6//s/+7/7//v//D/8P/w/+z/8P/z//f//v8JABkA
JQAxAEUAYgCCAKQAzwDzAPwA7gDWALQAhwBSABMA0P+Z/3T/X/9d/2z/ff+O/6H/tf+/
/8f/0v/Y/9z/4//k/+P/4//k/+X/5f/l/+f/5//p/+r/6v/q/+z/7P/q/+n/6f/p/+r/
6//r/+v/7v/u/+7/7v/t/+z/6//q/+7/7v/u/+7/8P/w//D/8P/v/+//7//v//D/8P/w
//D/8P/w//D/8P/x//L/8v/y//H/8f/x//H/8f/z//P/8//z//P/8//z//b/9v/2//b/
+P/2//b/9//5//r/+v/6//n/+f/4//j/+P/5//n/+f/8//3//v/+/////v/9//7///8A
AAEAAwAFAAcACAAJAAgACQAKAAoACgAMAAwADQAOAA8AEQARABIAEwAVABYAFgAWABYA
FQAWABgAGQAZABcAGAAYABgAGAAYABkAGQAZABkAGQAZABcAFgAVABQAFQAUABQAFAAU
ABIAEgAQAA8ADAAKAAkABwAHAAYABQACAAEAAQABAAAAAQABAAEA/f/8//z/+//6//r/
+v/6//v/+f/5//j/+P/4//j/+P/2//X/9f/0//b/9f/1//X/8//z//P/8v/z//L/8v/y
//D/8P/w//D/8v/y//L/8f/x//H/8f/y//L/8v/y//L/9f/1//X/9f/z//P/8v/y//X/
9f/1//f/+f/3//f/9//3//f/+P/3//f/9//3//f/9//3//f/9//6//r/+v/6//r/+v/6
//v/+f/4//j/+P/6//r/+v/6//j/+P/3//f/+v/7//v/+//3//f/+P/4//f/9//3//f/
9//4//r/+//6//n/+P/2//b/9//3//b/+P/4//f/9v/2//b/9v/2//b/9v/2//b/9v/1
//X/9f/1//j/+P/4//j/9v/2//b/9f/1//f/9//3//n/+v/6//r/+f/5//n/+v/+//7/
/v/+//7//v/+////AAD///7//P/7//z//P/9//3//v/+//7//P/7//r/+v/8//z//f/9
//z/+//7//v/+//7//r/+f/4//j/+P/3//b/9P/0//P/8//z//P/9P/0//T/9f/1//T/
9P/1//X/9f/2//b/9v/4//r//f8BAAQADQAbACsAOwBRAGwAigCuANkABQEWARQB/gDe
ALEAegA3APD/tf+K/23/Y/9u/3//jv+f/7X/x//R/9b/3P/i/+f/6v/r/+v/7P/t/+3/
7f/t/+3/7//w//D/8P/y//L/9P/z//P/8//y//P/8//z//T/9P/0//T/9P/0//T/9P/4
//j/+P/4//j/+P/4//j/+f/5//n/+f/6//r/+v/6//j/+P/4//j/+f/6//r/+v/6//v/
/P/9//z//f/8//v//f/9//3//f/8//z//P/8//7//P/8//3//f/+//7//v/+//////8A
AAIAAwADAAMAAwADAAMAAgAGAAYABgAIAAoACgAKAAsACQALAAwADQAQABEAEgASABEA
EgARABEAEwAVABgAGQAZABkAGgAaABkAGgAbABsAHQAeAB4AHQAbABwAHAAcABoAGgAb
ABsAHQAdAB0AHQAdABwAGwAaABkAGAAYABgAFgAUABQAEgAQAA4ADQANAAsACwAKAAkA
BwAFAAQAAwADAAMAAgABAAAAAAABAAEA/v/+//7//v/9//v/+//6//r/+v/6//r/+v/5
//n/+P/4//f/9//3//f/9//3//b/9//2//b/9v/2//b/9v/2//j/+P/4//f/9v/1//T/
9P/0//T/9P/0//X/9f/1//X/9f/1//T/9P/3//f/9//5//f/9f/1//X/9P/1//f/9//5
//n/+f/5//f/9//3//f/+f/6//v//P/6//r/+v/7//v/+v/6//r/+v/6//r/+v/6//r/
+f/5//j/+f/5//n/9//3//j/+P/5//n/+f/5//b/9v/3//f/9//3//f/9v/4//n/+f/4
//j/+P/3//b/9v/3//j/+P/5//n/+P/2//b/9v/2//b/9v/2//b/9f/1//X/9f/2//b/
9v/2//b/9v/2//X/8//1//X/9f/2//j/+f/6//n/+f/5//r//P/8//z//P/+//7//v//
/wAA///+//z/+//8//z//f/7//z//P/8//z/+//6//r//P/8//3//f/7//n/+P/3//v/
+//6//n/9v/2//b/9f/0//L/8v/x//P/8//z//T/8v/y//P/8//0//T/9f/1//P/9P/0
//T/9v/4//v///8KABsAKQA5AE8AaQCEAKIAygDzABEBFAEEAeIAvACLAE4ABwDK/5v/
ev9n/2n/eP+F/5T/p/+7/8n/0f/a/+L/6P/r/+z/6//r/+r/6//r/+v/7f/t/+//8P/u
/+7/8P/w//H/8f/y//P/8//z//L/8f/y//L/8v/y//P/9P/1//b/9//2//X/9P/1//b/
9//4//j/9//2//X/+P/4//j/+P/4//j/+P/4//f/+P/4//j/+P/5//r/+//6//v/+v/5
//v/+//7//v//P/8//z//P/8//r/+v/7//3//v/+//7//v//////AAAAAAEAAQABAAIA
AwAEAAQABAAEAAQABgAHAAgACQALAAoACwALAAsADAANAA4ADgAQABIAEgATABIAEwAV
ABUAFwAXABgAGAAZABoAGwAbABsAHAAcABsAGwAcABwAHAAaABoAGwAbABwAHQAeAB8A
HgAcABoAGAAZABgAGAAYABgAFgAWABQAEwAQAA4ADQANAA0ADAALAAgABwAHAAcABQAF
AAQAAwACAAIAAwADAAAAAAAAAAAAAQD//////v/+//7//v/+//z/+//7//r/+//7//z/
/f/8//v/+v/4//n/+P/4//j/9v/2//b/9v/2//b/9v/1//f/9//3//j/9v/2//b/9v/3
//f/9//3//f/9//2//b/9f/1//X/9//5//f/9//3//f/9//4//f/+f/5//n/+f/5//n/
+f/5//z//P/8//z/+//6//n/+f/7//r/+v/6//z//P/8//z/+v/6//n/+f/6//v/+//7
//r/+//9//7//P/7//r/+f/6//r/+//7//n/+f/5//j/+P/5//n/+P/6//r/+f/4//j/
+f/6//r/+f/5//n/+f/7//r/+f/4//f/9v/4//j/+P/4//X/9f/1//X/9v/2//b/9v/3
//j/+f/5//j/+f/4//f/+P/6//v//P/7//v/+//8//z//P/8//z//v/+//7/////////
///+//7//v/9//3//f/+//7//v/+//3//P/8//z//P/9//3/+v/5//n/+f/9//3//P/7
//j/+P/4//f/+P/2//b/9f/1//X/9f/2//T/9P/1//X/9v/2//f/9//3//j/+P/4//j/
+v/7/wEADAAbACcANQBHAF8AegCUALYA3wD5APwA7ADOAKYAeQBEAAMAxP+V/3b/Z/9p
/3b/g/+S/6f/u//L/9P/3P/k/+j/6//s/+3/7f/u/+//7//v/+//7//x//L/8P/w//L/
8v/z//P/9P/1//T/9f/1//X/9v/2//b/9v/4//j/+P/4//j/+P/4//j/+f/6//v//P/8
//v/+v/5//z//P/8//z//v/+//7//v/+//7//f/8//3//f/9//3/+//9//3//f/9//3/
/f/9/wAAAAAAAAAAAQD+//3//f/+/wAAAQACAAAAAQABAAIABAAFAAUABQAEAAUABgAG
AAgACAAIAAoADAAMAAwADQALAA0ADgAPABAAEQASABIAFAAWABYAFwAXABcAGAAXABkA
GQAaABoAGQAaABsAGwAdAB4AHgAdAB0AHgAeAB4AHQAcABwAGwAdAB0AHQAdAB0AHAAb
ABoAGwAaABoAGgAWABQAFAASABIAEAAPAA8ADwAPAA4ADQAOAA0ADQANAAkACQAIAAcA
BAAEAAUABQAEAAQABAAEAAQAAwAEAAQAAQAAAP///v//////AAAAAP7//f/9//3//f/9
//3//P/8//z//f/+//3//P/7//r/+v/6//r/+f/7//v/+//8//r/+v/6//r//f/9//3/
/f/7//v/+v/6//3//f/9/////f/7//v/+//8//3//////wEAAQABAAEA//////////8C
AAIAAgACAAIAAgACAAMAAgAAAP///v8AAAAAAAAAAAAAAAD/////AgADAAMAAwD/////
AAAAAP//////////AAAAAAEAAQD////////+/wAAAQABAAAA/v/+//3//P/8////AAD+
//7//v/+//z//P/8//z//f/9//3//f///wAAAQACAAAAAAAAAP///f///////////wAA
AAAAAAEAAQABAAIABgAGAAYABgAEAAQABAAFAAkACQAJAAgABgAGAAUABQAEAAQAAwAC
AAQAAwACAAIAAgACAAMAAwACAAEAAQABAAMAAwACAAEAAAAAAAAA///9//r/+f/3//f/
9//3//j/+v/6//v/+//8//z//f/9//v//P/8//z/AAAAAAMACwAUABsAKQA7AE0AZwCE
AKYA1AADARkBFgEGAeoAwgCRAFIADQDM/5n/eP9n/23/gP+X/6r/v//P/9f/2//i/+b/
7P/x//L/8f/z//T/9f/1//X/8//z//X/9v/3//j/+//8//v/+f/4//f/+P/5//n/+f/8
//z//P/8//v/+v/5//j//P/8//z//P/6//r/+v/6//3//f/9//3//v/+//7//v/8//z/
/P/8////AAAAAAAA/f/9//3//f/+/wEAAgADAAAA///+//3/AAAAAAAAAAAEAAIAAgAD
AAEAAgACAAIABAAFAAUABgAFAAUABAADAAUABwAJAAoADgAOAA4AEAAOAA4ADgAPAA8A
EQASABMAFgAXABgAGAAWABgAGAAZABwAHQAfAB8AHwAfACAAIAAhACIAIwAjACMAJAAk
ACMAIwAkACQAJAAkACQAJQAlACMAIwAjACMAIwAiACEAIAAdABwAHAAcABoAGAAYABYA
FgAUABMAEwAPAA8ADgANAA4ADQANAA0ACQAJAAgABwACAAIAAwADAAQABAAEAAQAAQD/
/////v/+//7//v/+//7//f/9//z/+v/5//n/+f/7//v/+//6//n/+P/4//j/+P/4//j/
+P/4//j/+P/3//n/+f/5//r/+v/6//r/+v/5//n/+f/5//r/+//7//z//f/9//3////9
//v/+//7//3///8CAAMAAQABAAEAAQD//////////wAAAAAAAAAAAAAAAAAAAQABAAAA
AAAAAAAAAAAAAAAAAAAAAP////8AAAEAAQABAP3//f/+//7////////////8//z//f/9
//////////7//v///////v/8//7//P/6//r/+v/6//z//P/8//z/+//7//v/+//8//z/
/P/8//r/+v/6//n/+//9//3//f/9//7//v/+/////////wAAAAAAAAAAAAAAAAAAAAAB
AAMAAwADAAIAAAAAAP////8BAAIAAgACAAIAAQAAAAAAAAAAAAEAAQAAAP///////wMA
AwACAAEA/P/8//z/+//6//j/+P/3//X/9f/1//b/9//4//r/+//6//r/+//7//3//v/+
//7/AAAAAAEAAwAIABMAIQAzAEMAWQB2AJQAsgDdAAkBIAEeAQoB7ADDAI4ATQACAMH/
lv93/2v/dP+J/5z/qf+5/83/1//a/+L/6v/v//T/9//3//f/9//2//X/9//3//n/+v/6
//r//P/8//r/+f/5//n//P/9//3//f/8//z//P/8//7//v/+//7/AgACAAIAAgABAAAA
///+////////////AAAAAAAAAAACAAIAAgACAAMABAAEAAQAAwADAAMAAwADAAUABQAF
AAUABQAFAAUABgAGAAYABgAIAAYABgAHAAcACAAIAAgACAAJAAkACgAMAA0ADQANAA0A
DQANAAwAEAAQABAAEgASABIAEgATABUAFwAYABkAGgAbABwAHAAaABwAHAAdACAAIQAj
ACMAIwAjACQAJAAlACYAJwAnACcAKAAoACcAJwAoACgAKAAoACgAKQApACkAKQApACkA
KQAoACcAJgAnACYAJgAmACIAIAAgAB4AHgAcABsAGwAZABkAGAAXABYAFQAVABUAEQAR
ABAADwAMAAwADQANAAwADAAMAAwADQALAAsACgAIAAgACAAIAAkACQAKAAoACgAJAAkA
CQAHAAcABwAGAAcABgAGAAYABgAGAAYABgAGAAYABgAFAAMAAwADAAQABgAGAAYABgAF
AAUABQAFAAcABwAGAAYABwAHAAcACQAHAAUABQAFAAgACQALAAsACQAJAAkACQALAAsA
CwALAA4ADgAOAA4ADAAMAAwADQANAAwADAAMAAsACgAJAAgACAAIAAcABwAGAAcABwAH
AAcABwAIAAgABwAHAAcABwAGAAYABwAHAAUABQAFAAQABAAFAAUABAAEAAQAAwACAAQA
BQAGAAYABQAFAAUABQAFAAQABgAGAAYABgAEAAQABAAEAAMAAwADAAMABAAEAAQABAAC
AAIAAgABAAMABQAFAAUABwAIAAgACAAHAAcABwAIAAwADAAMAAwACgAKAAoACwAPAA8A
DwAOAAwADAALAAsACQAKAAoACgAKAAkACAAIAAYABgAHAAcABwAHAAgACQAJAAkACAAH
AAQABAAEAAMABAACAAIAAQAAAP///v/+/wAAAAABAAEAAgACAAMAAwADAAQABAAEAAgA
CgALAAkADAAXACkAOQBHAF0AfACUALAA1wD/ABYBFAECAeQAvQCMAE8ACgDP/6L/hf93
/3z/if+a/6f/u//P/9n/4P/q//L/9f/4//v//f/8//3//f/9//////8BAAIAAQAAAAEA
AAACAAEAAQABAAQABQAFAAUABAAEAAQABAAEAAQABAAEAAgACAAIAAgABgAGAAYABgAJ
AAkACQAJAAoACgAKAAoACAAIAAgACAALAAwADAAMAAsACwALAAsACwANAA0ADQANAA0A
DQANAAwADAAMAAwAEAAOAA4ADwANAA4ADgAOABAAEQARABIAEgATABMAEwAUABUAFgAW
ABoAGgAaABwAGgAaABoAGwAZABsAHAAdACAAIQAiACIAIAAiACIAIwAmACcAKQApACkA
KQAqACoALQAuAC8ALwAtAC4ALgAtAC0ALgAuAC4AMAAwADEAMQAvAC8ALwAvADEAMAAv
AC4ALgAuAC8AMAAsACoAKgAoACgAJgAlACUAIwAjACIAIQAgAB8AHwAfAB0AHQAcABsA
GgAaABsAGwAaABoAGgAaABcAFQAVABQAFAAUABQAFAAUABMAEwASABIAEQARABEAEwAT
ABMAEgARABAAEAAQABAAEAAQABAADwAOAA0ACwALAAsACwAMAAwADAAMAAwACwALAAsA
CwANAA0ADAAMAA0ADQANAA8AEQAPAA8ADwAOAA8AEQARAA8ADwAPAA8AEQARABEAEQAS
ABIAEgASABAAEAAQABEAEgASABMAFAASABIAEgASABQAFAATABMAFAAVABUAFQARABEA
EgASABMAEwATABMAEAAQABEAEQARABEAEQAQABIAEwATABIAEAAQAA8ADgAQABEAEgAS
AA8ADwAPAA8ADwASABIAEgASABIAEAAQABAAEAARABEAEQARABQAFAAUABQAEgASABIA
EQATABUAFQAVABUAFgAWABYAGQAZABkAGgAcABwAHAAcABoAGgAaABsAHQAdAB0AHAAc
ABwAGwAbABsAHAAcABwAHAAbABoAGgAaABoAGwAbABoAGQAZABkAGQAZABgAFwAWABYA
FgAVABQAEgASABEAEQARABEAEgAUABQAFQAVABYAFgAXABcAFQAWABYAFgAYABgAHQAh
ACoANQBDAFEAZQB7AJQArgDOAPUAEQESAQAB5ADAAJcAYAAfAOD/r/+Q/4P/h/+Y/6n/
uv/L/+H/7f/z//r/AgAIAA0AEAAPAA8AEgATABMAEwATABMAFQAWABQAFAAWABYAFgAV
ABUAFQAYABkAGQAZABgAGAAYABgAGQAaABsAHAAeAB4AHgAeABwAHAAcABwAHQAdAB0A
HQAeAB4AHgAeACAAIAAgACAAIQAiACIAIgAfAB8AHwAfACAAIwAkACUAJQAlACUAJQAl
ACQAIwAiACYAJAAkACUAIwAkACQAJAAlACcAKAAqACoAKwArACsALAAtAC4ALgAwADAA
MAAyADAAMAAwADEAMgA1ADcAOQA5ADkAOQA4ADoAPAA8AD0AQABBAEMAQwBBAEEAQgBC
AEMARABFAEUARQBGAEYARQBFAEYARgBGAEgASABJAEkARwBHAEcARwBJAEgARwBGAEUA
RABEAEQAQgBAAEAAPgA/AD4APgA/ADsAOwA6ADkAOAA3ADcANwA3ADcANgA1ADQANAA1
ADUAMgAyADIAMgAvAC0ALQAsAC4ALgAuAC4ALgAtAC0ALAAsACsAKwArACsAKwArACoA
KwAqACoAKgAsACwALAAsACoAKgAqACkAKQApACkAKgArACwALQAuAC0ALQAtAC0ALwAv
AC4ALgAxADEAMQAzADEALwAvAC8AMgAzADUANQA1ADUANQA1ADcANwA3ADcANwA2ADUA
NAA2ADYANgA3ADkAOAA4ADgANgA2ADYANgA4ADgANwA3ADcANwA2ADUANAA1ADcAOAA5
ADkAOQA5ADcANgA2ADUANgA3ADgAOAA2ADcANwA2ADgAOAA3ADYANwA5ADsAPAA1ADUA
NQA1AA==
         </WaveFormData>
      </LeadData>
      <LeadData>
         <LeadByteCountTotal>10000</LeadByteCountTotal>
         <LeadTimeOffset>0</LeadTimeOffset>
         <LeadSampleCountTotal>5000</LeadSampleCountTotal>
         <LeadAmplitudeUnitsPerBit>4.88</LeadAmplitudeUnitsPerBit>
         <LeadAmplitudeUnits>¦ÌV</LeadAmplitudeUnits>
         <LeadHighLimit>2147483647</LeadHighLimit>
         <LeadLowLimit>268435456</LeadLowLimit>
         <LeadID>V5</LeadID>
         <LeadOffsetFirstSample>0</LeadOffsetFirstSample>
         <FirstSampleBaseline>0</FirstSampleBaseline>
         <LeadSampleSize>2</LeadSampleSize>
         <LeadOff>FALSE</LeadOff>
         <BaselineSway>FALSE</BaselineSway>
         <ExcessiveACNoise>FALSE</ExcessiveACNoise>
         <MuscleNoise>FALSE</MuscleNoise>
         <LeadDataCRC32>3452569259</LeadDataCRC32>
         <WaveFormData>
9P/0//T/9P/0//T/9P/0//T/9P/0//T/8v/y//L/8v/0//T/9P/0//L/8v/y//L/8v/y
//L/8v/z//T/9f/2//T/9P/0//T/9f/2//f/+P/2//b/9v/2//j/+P/4//j/+P/4//j/
+P/2//b/9v/2//j/+P/4//j/9v/2//b/9v/4//j/+P/4//j/+P/4//j/9v/2//b/9v/4
//j/+P/4//j/+P/4//j/+v/6//r/+v/8//z//P/8//7//v/+//7//v/+//7//v8AAAAA
AAAAAAEAAgADAAQABwAIAAkACgALAAwADQAOABEAEgATABQAFQAWABcAGAAZABoAGwAc
AB0AHgAfACAAIgAiACIAIgAlACYAJwAoACYAJgAmACYAJAAkACQAJAAiACAAHgAcABsA
GgAZABgAFwAWABUAFAAQAA4ADAAKAAoACgAKAAoACQAIAAcABgAEAAQABAAEAAIAAgAC
AAIAAQAAAP///v/8//z//P/8//7//v/+//7//P/8//z//P/8//z//P/8//v/+v/5//j/
+P/4//j/+P/4//j/+P/4//f/9v/1//T/9v/2//b/9v/2//b/9v/2//j/+P/4//j/+P/4
//j/+P/4//j/+P/4//j/+P/4//j/+v/6//r/+v/6//r/+v/6//r/+v/6//r/+v/6//r/
+v/8//z//P/8//r/+v/6//r//P/8//z//P/8//z//P/8//r/+v/6//r/+v/6//r/+v/4
//j/+P/4//r/+v/6//r/+v/6//r/+v/4//j/+P/4//r/+v/6//r/+P/4//j/+P/5//n/
+v/6//j/+P/4//j/9v/1//X/9v/4//f/9//5//f/9//4//j/+v/7//v/+//+//7//v//
//3//f/9//3//f/+//7////+//7//v/+/wAAAAAAAAEAAwADAAMAAgABAAEAAgACAAMA
BAAEAAIAAAABAAEAAAABAP7//f/9//3//P/7//r/9v/2//b/9v/4//j/+P/4//j/9//3
//b/9v/1//X/9v/6//r/+P/4//r/+//+/wUADgATABkAJgA8AFEAbgCUALkA0QDfAOkA
4QDLAKUAcQBDACcAEgAEAPr//v////j/8//1//X/8//v//H/9P/y//P/8//y/+//7//u
/+7/8P/w//H/8v/w//D/8f/x//H/8f/w//D/8//z//P/9P/y//L/8f/x//P/8f/z//P/
8f/y//L/8v/y//H/8f/y//L/8v/z//P/8//z//P/9P/0//T/9P/0//b/9v/3//f/9f/0
//P/8v/z//T/9v/3//X/9f/1//X/9//3//f/9//3//j/+P/4//b/9v/2//f/9//3//f/
+P/4//j/+P/4//n/+f/6//v/+//7//z//P/7//v//P/8//7/AAABAAIAAQACAAMABAAF
AAcACQAMAAsADQAPABAAEwAUABUAFgAXABgAGgAbABsAHAAcAB0AHwAfACEAIQAjACMA
IgAiACEAIQAhACAAIgAiACEAIAAdABwAGgAZABgAFQAUABIAFAATABEADwAOAA0ADQAK
AAkACAAHAAcABgAEAAIA//8BAAEAAAAAAP7//v/+//3//f/7//v/+v/8//z//P/8//r/
+f/4//j/+P/5//r/+//6//n/+P/3//X/9P/0//T/9v/2//b/9v/0//P/8//y//L/8v/y
//L/8v/y//L/8P/y//L/8f/x//P/8//0//T/8v/x//H/8v/0//T/9P/0//T/9P/0//T/
8v/y//L/8v/0//X/9v/3//b/9v/2//b/9v/2//b/9//3//f/9//3//f/9//3//f/9//3
//f/+P/2//b/9v/2//j/9//3//f/9v/2//b/9v/1//X/9f/1//f/9//3//f/9f/2//b/
9f/3//f/9//3//f/+P/4//j/9f/1//b/+P/2//b/9v/2//b/9v/1//X/9v/2//b/9v/2
//b/9v/1//X/9v/2//X/9//5//n/+f/4//j/+P/5//n/+f/6//r//P/9//3//f/7//v/
+//8//7///8AAAAA/v/+//7//v8AAAEAAQABAP///v/9//3//P/8//3//v////7///8B
AAAA/v/8//j/9//3//f/9v/3//b/9P/0//T/9P/0//T/9P/0//X/9f/2//b/9v/1//X/
9v/2//b/9v/2//j/+/8AAAkADgAVAB8AMgBGAFsAdgCaALMAwQDLAMsAuwChAHkASQAl
ABEAAgD2//L/8v/x/+z/6//v//H/7//t/+3/7v/u/+//7//w/+//7//u/+7/7P/s/+3/
7v/u/+7/7//v/+//7//u/+7/7//v/+//8P/w//D/7//v/+//7f/v/+//8f/y//L/8v/w
/+//7//w//L/8v/z//P/8f/x//H/8v/y//L/8v/y//L/8v/z//P/8v/y//L/8v/y//L/
8//z//P/8//z//P/8//z//P/8//z//T/9P/0//T/9P/0//X/9//3//f/+P/2//b/9v/2
//X/9f/2//f/+P/5//v//P/8//v/+//6//z//v///wAAAQACAAMABAAEAAUABgAIAAkA
CwANAA4ADQAOAA8AEAATABQAFgAXABcAGAAYABkAGwAbAB0AHQAdAB0AHAAcAB0AHQAd
ABwAHgAeAB0AHAAZABgAFgAVABYAEwASABAAEgARAA8ADQAKAAkACQAGAAcABgAFAAUA
BQAEAAMAAQADAAMAAgACAAAAAAAAAP/////9//3//P/+//7//v/+//z/+//6//r/+f/5
//n/+f/5//n/+f/5//f/9v/2//b/9v/2//b/9v/2//X/9f/0//T/9P/0//T/9P/0//T/
8v/y//L/8f/x//P/8//0//T/8v/x//H/8v/y//L/8v/y//b/9v/2//b/9P/0//T/9P/1
//X/9f/1//b/9v/2//b/9v/2//b/9//5//n/+f/5//f/9//3//f/+f/5//n/+v/4//j/
+P/4//r/+f/5//n/+v/6//r/+v/3//f/9//3//n/+f/5//n/+f/6//r/+f/3//f/9//3
//n/+v/6//r/+f/5//j/+P/5//j/+P/4//j/+P/4//j/9//3//j/+P/4//j/9v/2//b/
9f/3//j/+P/3//n/+//7//v/+v/6//r/+//7//v//P/8//z//f/9//3//f/9//3//v/+
////AAAAAP7//v/+//7/AAABAAEAAQABAAAA/////wAAAAABAAIAAgAAAAAAAQD///7/
/f/6//v/+//7//r/+f/4//b/9v/2//b/9v/2//j/+P/5//n/+f/4//f/9f/3//j/+P/4
//j/+v/8//3/AgAJABAAFQAfADAARABZAHQAlACrALsAxQDBALMAmQBxAEMAIwAPAP7/
9P/y//L/7//q/+v/7//v/+//7//v//D/8v/1//X/8v/x//H/8P/w//D/8P/x//L/9P/0
//X/9f/z//P/8v/y//X/9f/1//b/9f/0//L/8f/z//H/8//z//P/9P/0//T/8v/x//H/
8v/0//T/9f/1//X/9f/1//b/9v/2//b/9v/0//T/9f/1//T/9P/0//T/9v/2//f/9//3
//f/9//3//X/9f/1//X/9f/2//b/9v/2//b/9v/3//n/+f/5//r/+P/4//j/+P/5//n/
+v/7//v/+//8//z//f/9//7//v/+/wAAAQACAAEAAgADAAQABgAHAAgACgAJAAsADQAO
AA0ADgAPABAAEwAUABYAFwAXABgAGAAZABkAGQAbABsAHQAdABwAHAAdAB0AHQAcAB4A
HgAdABwAGwAaABgAFwAWABMAEgAQABAADwANAAsACgAJAAkABgAFAAQAAwADAAMAAgAB
AP////////7//v/+//7//v/9//3/+//7//r/+v/6//r/+v/6//n/+P/4//n/+f/5//n/
9//3//f/9//1//T/9P/0//T/9P/0//T/9P/z//P/8v/w//D/8P/w//H/8v/z//L/8v/y
//H/8f/x//H/8v/y//H/7//u/+7/8P/w//D/8P/y//L/8v/y//L/8v/y//L/9f/1//X/
9f/0//T/9P/0//T/9P/0//X/9//3//f/9//1//X/9f/1//X/9f/1//b/9P/0//T/9P/1
//X/9v/3//f/9v/1//T/8//z//P/8//0//X/9v/3//f/+P/4//f/9v/1//T/8//3//b/
9P/0//T/9P/0//T/9P/2//b/9f/1//b/9v/2//b/9v/2//b/9f/z//T/9P/z//P/9f/1
//X/9v/2//b/9//5//n/+v/6//r/+//7//v/+//7//v//P/6//v//P/8//7//v/+//7/
/P/9//3//f/9//z/+//7//7//v///wAA/v/8//z//f////7//f/6//f/9//3//b/8//y
//D/8P/y//L/8v/y//L/8v/z//P/9v/2//b/9f/z//T/9P/0//L/9P/2//n//v8FAAoA
DQAPABwAMgBLAGYAjACxAMUA0QDXAM8AtwCTAGMAOQAfAAoA+v/2//j/9//w/+3/8f/z
//H/8//v/+7/8P/x/+//7v/v/+//7v/u/+7/7v/v//D/7v/u/+//7//v/+//7v/u/+//
7//v//D/8v/y//H/8f/v/+3/7//v/+//8P/w//D/8P/v/+//8P/u/+7/7//v//D/8f/y
//T/8v/y//L/8v/w//D/8f/x//L/8v/y//L/8P/w//H/8f/z//P/8//z//P/8//z//P/
8//0//T/9P/2//b/9v/3//X/9f/1//b/9v/2//b/9v/5//n/+v/7//n/+f/6//r//f/9
//7//v/+/wAAAQACAAMABAAFAAYABgAHAAgACgALAA0ADwAQABEAEgATABQAFQAWABgA
GQAdAB4AHgAfAB0AHQAfAB8AIQAhACAAIAAjACMAIwAiACAAIAAfAB4AHQAcABoAGQAY
ABUAFAASABEADwAMAAkACgAJAAkABgAFAAQAAwADAAUABAADAAEA//////7//v/8//z/
/P/7//v/+f/5//j/+P/4//j/+P/6//n/+P/4//X/9f/1//X/9f/1//X/9f/1//T/9P/0
//L/8v/y//L/8v/x//H/8P/w//D/8P/w//D/8P/w/+7/8v/y//H/8f/x//H/8v/y//T/
8//z//T/9P/0//T/9P/1//T/8//y//P/9P/1//b/9f/1//X/9f/4//j/+P/4//b/9v/2
//f/9//3//f/9//3//f/9//3//f/9//3//j/+P/4//j/+P/4//f/9//3//b/9v/2//b/
9v/3//j/+f/3//f/9//3//X/9v/2//X/9//3//f/9//2//b/9v/2//b/+P/4//f/9//2
//b/9v/2//j/+P/4//f/9f/2//b/9f/1//f/9//3//j/+P/4//n/+f/5//r/+v/6//v/
+//7//v/+//7//z//P/9//7//v8AAAAAAAAAAP7////////////+//3//f/+//7///8A
AAAA/v/+///////+//3/+v/5//n/+f/4//f/9v/0//T/9P/0//T/9P/0//T/9f/1//b/
9v/2//X/9f/2//b/9v/2//j/+v/7//r///8GAA0AEwAeADIASQBkAIYArQDJANcA3wDd
AMsApwB3AEsAKwAWAAQA+v/6//v/9v/v//H/9f/1//H/7//u//D/8f/v/+7/7//v/+7/
7v/s/+z/7f/u//D/8P/x//H/8f/x//D/8P/x//H/8f/y//L/8v/x//H/7//t/+//7//x
//L/8v/y//L/8f/x//L/8v/y//P/8//z//P/8//0//L/8v/y//L/8v/y//P/8//0//T/
9P/0//L/8v/z//P/9f/1//X/9f/z//P/8//z//X/9v/2//b/9v/2//b/9//1//X/9f/2
//j/+P/4//j/9//3//j/+f/7//v//P/8//3//f/+//7//P/+////AAABAAIAAwAEAAQA
BQAGAAgACwANAA8AEAARABIAEwAUABUAFgAYABkAHQAeAB4AHwAdAB0AHwAfACEAIQAg
ACAAIQAhACEAIAAgACAAHwAeAB8AHgAcABsAGAAVABQAEgAQAA8ADQALAAoACQAJAAYA
BQAEAAMAAwADAAIAAQD////////+//7//v/+//7//f/9//v/+//6//r/+v/6//r/+v/5
//j/+P/3//f/9//3//f/9//3//f/9//2//b/9v/0//T/9P/0//b/9f/1//T/8v/y//L/
8v/0//T/9P/y//T/9P/z//P/8f/x//L/8v/0//P/8//0//L/8v/y//L/9P/0//T/9P/2
//b/9v/2//X/9f/1//X/+P/4//j/+P/4//j/+P/5//n/+f/5//n/+f/5//n/+f/5//n/
+f/6//r/+v/6//r/+v/5//n/+f/6//r/+v/6//n/+f/5//n/9//3//f/9//5//r/+v/5
//f/9//3//f/+f/6//r/+v/5//n/+P/4//j/+P/4//j/+P/3//f/+P/4//j/+P/4//j/
+P/3//n/+v/6//n/9//5//n/+f/8//z//P/9//v/+//8//z//v////////////////8A
AP7///8AAAAAAgACAAIAAgACAAMAAwADAAMAAgABAAEAAgACAAMABAACAAAAAAABAAMA
AgABAP7/+//7//v/+v/5//j/9v/2//j/+P/4//j/9v/2//f/9//6//r/+v/5//n/+v/6
//r/+v/6//z///8GAA0AFAAXACEAMgBIAF8AfACeAL0A0QDZANcAyQCvAIkAWwA3ACMA
EAACAP7//P/5//L/8f/1//f/9f/1//P/9P/0//X/8//y//P/8//y//L/8v/y//P/9P/0
//T/9f/1//X/9f/0//T/9f/1//X/9v/2//b/9f/1//f/9f/3//f/9v/2//X/9P/1//X/
9v/4//b/9v/3//f/+f/5//n/+v/4//j/+P/4//j/+P/5//n/+v/6//r/+v/4//j/+f/5
//n/+f/5//n/+//7//v/+//5//r/+v/6//z//P/8//3/+//7//v//P/8//z//P/8////
//8AAAEA/////wAAAAADAAMABAAEAAIABAAFAAYABwAIAAkACgAMAA0ADgAQAA8AEQAT
ABQAFQAWABcAGAAZABoAHAAdAB8AIAAgACEAIQAhACMAIwAlACUAJAAkACcAJwAnACYA
JAAkACMAIgAhACAAHgAdAB4AGwAaABgAFwAVABIADwAPAA8AEAAOAA0ADAALAAsACwAK
AAkABwAHAAcABgAGAAQABAAEAAMABAADAAQABAACAAIAAgACAAQAAwACAAIAAQABAAEA
AQAAAP///v/9//3//P/8//z//P/8//z//P/8//v/+//6//r/+v/6//r/+P/4//j/9v/6
//r/+f/5//f/9//4//j/+P/3//f/+P/4//j/+P/4//n/+P/3//b/9//4//n/+v/7//v/
+//7//z//P/8//z//P/8//z//f/9//3//f/9/////////////f/9//3//v/+//7//v/+
/wAA///////////+//3//P/9//3//f/9//3//f/9//3//f/+//7//f/9//3//f/9//3/
/v/+//7///////7//v////7//P/8//z//P/+//7//f/9//z//P/8//z//v/+//7//f//
/wAAAAD///7////+//3///8AAAEAAwACAAEAAQAAAAAAAQABAAEAAwADAAMABAACAAMA
BAAEAAYABgAGAAYACAAJAAkACQAHAAYABQAFAAQABAAFAAYABAACAAIAAwAEAAQABAAC
AAEAAQABAAAA///+//z//P/8//z//P/8//r/+v/7//v//v/+//7//f/7//z//P/8//z/
/v/+/wMACgARABQAFwAhADAAQgBXAHIAmAC1AMMAzwDPAL8AqQCFAFcAMwAbAAoA/v/6
//r/9//y/+//9f/5//f/9f/3//j/9v/3//n/+P/3//f/9v/2//T/9P/1//b/9v/2//f/
9//4//n/+f/6//r/+f/4//j/+v/6//n/+f/5//f/+f/5//f/+P/4//j/+f/5//r//P/6
//r/+//7//v/+//7//z//P/8//z//P/7//r/+v/5//n/+v/7//z/+v/6//v/+//9//3/
/f/9//3//f/9//3//P/8//v/+v/7//z//f////7//f/8//z//v/+//7//v//////AAAB
AP////8AAAAAAwADAAQABAACAAQABQAGAAkACgALAAwACgALAAwADgAPABEAEwAUABUA
FgAXABgAFwAYABoAGwAdAB4AHgAfACEAIQAjACMAJQAlACQAJAAnACcAJwAmACUAJAAi
ACAAIQAgAB4AHQAcABkAGAAWABgAFwAVABMAEgARABEADgANAAwACwALAAsACgAJAAcA
BwAHAAYABgAEAAQABAADAAMAAQABAAAAAAAAAAAAAAACAAEAAAAAAP3//f/9//3/+//7
//v/+//7//r/+v/6//n/+P/3//b/9//3//j/+P/2//b/9v/2//b/9v/2//T/+P/4//f/
9//1//X/9v/2//j/9//3//j/9//2//X/9P/2//b/9v/2//f/+P/5//r/+//7//v/+//6
//r/+v/6//z//P/8//3//P/7//r/+f/5//n/+f/5//n/+f/5//r/+//8//3//v/9//v/
+v/5//r/+v/6//r/+//7//v/+//5//n/+f/5//v//P/8//v/+//7//v/+//5//z//P/6
//r/+v/6//r/+v/5//n/+v/6//r/+v/6//r/+v/5//n/+v/6//n/+//9//3//f/8//z/
/P/9//3//f/+//7//v////////////////8AAAIAAwAEAAQABAAEAAQABAACAAMAAwAD
AAMAAgABAAEAAAAAAAEAAgAEAAIAAgADAAMAAgABAP7//////////v/9//z/+v/6//n/
+P/3//b/+P/4//n/+f/4//j/+P/3//n/+v/6//r//P/8//z///8EAAkADgATABsALgBG
AGEAhgCuAMsA2QDlAOkA2QC7AI0AXQA3AB8ADAAAAP7/AgABAPz/+f/7//n/8//z//X/
9P/2//f/9//2//P/8//y//L/8v/y//P/9P/2//b/9//3//b/9f/z//L/9f/1//X/9v/2
//b/9f/1//P/8f/z//P/9f/2//b/9v/0//P/8//0//b/9v/3//f/9//3//f/+P/2//b/
9v/2//j/+P/5//n/9v/2//b/9v/4//j/+f/5//n/+f/5//n/9//3//f/9//5//r/+v/6
//r/+v/6//v//f/9//3//v/8//z//P/8//3//f/+/////////wAAAAABAAEAAgACAAQA
BgAHAAgABwAIAAkACgAMAA0ADgAQABMAFQAXABgAFwAYABkAGgAbABwAHgAfACEAIgAi
ACMAJQAlACcAJwApACkAKAAoACcAJwAnACYAJgAmACUAJAAhACAAHgAdABwAGQAYABYA
FgAVABMAEQAQAA8ADwAMAAsACgAJAAkACQAIAAcABQADAAMAAgACAAIAAgACAAEAAQD/
/////v/+//7//v/+//7//f/8//z/+f/5//n/+f/7//v/+//7//f/9v/2//b/+P/4//j/
+P/6//n/+f/4//b/9v/2//b/+P/4//j/9v/4//j/9//3//f/9//4//j/+P/3//f/+P/6
//r/+v/6//z//P/8//z//P/8//z//P/7//v/+//7//7//v/+//7//P/8//z//f/9//3/
/f/9////////////////////AAD+//7//v/+//7//f/9//3/AAAAAAAAAAD9//3//f/9
/////////////f/+//7//f///////v/8//z//P/8//7//v/9//3//P/8//z//P/+//7/
/v/9//3//v/+//3//f////////8AAAAAAAABAAEAAQACAAIAAAABAAEAAQABAAEAAQAC
AAIAAwAEAAQABAAEAAQABAAEAAUABQAFAAUABAADAAMABAAEAAUABgAGAAQABAAFAAcA
BgAFAAIA/////////v/9//z/+v/6//r/+v/6//r//P/8//3//f/9//z/+//5//v//P/8
//z//P/8//z///8AAAUADgATABkAJAA4AE8AZgCGAKsAyQDZAOUA4wDVALcAhwBVADMA
HgAMAAIAAAADAAIA+f/3//v/+//z//P/9P/2//f/9//4//X/9f/0//T/9P/0//X/9v/2
//b/9//3//X/9f/0//T/9//3//f/+P/4//j/9//3//f/9f/3//f/+f/6//r/+v/4//f/
9//4//r/+v/7//v/+f/5//n/+v/6//r/+v/6//z//P/9//3/+v/6//r/+v/8//z//f/9
//3//f/9//3//f/9//3//f/9//7//v/+//7//v/+////////////AAAAAAAAAAAAAP//
//8AAAEAAwADAAQABAAFAAUABgAGAAYACAAJAAoACwAMAA0ADgAMAA0ADgAQABEAEwAV
ABYAFwAYABkAGgAdAB4AIAAhACEAIgAiACMAIwAjACUAJQAnACcAJgAmACcAJwAnACYA
KAAoACcAJgAlACQAIgAhACAAHQAcABoAGgAZABcAFQAUABMAEwAQAA8ADgANAA0ACwAK
AAkABwAHAAcABgAGAAgACAAIAAcABwAFAAUABAACAAIAAgACAAQAAwACAAIA////////
/////////////////v/+//7//P/8//z//P/+//3//f/8//r/+v/6//r//P/8//z/+v/6
//r/+f/5//v/+//8//z//v/9//3//v/9//z/+//6//7//v/+//7//P/8//z//P//////
/////wAAAAAAAAAA/v/+//7///8BAAEAAQABAP//////////AQABAAEAAgACAAIAAgAC
AAIAAQABAAEAAAAAAAAAAAD//////////wEAAQABAAEA//8AAAAA////////////////
AAAAAAAA//////7//v////7/AAAAAAAAAAD+//7//f/9//7//v/+//7///8AAAEAAQD/
/wAAAAD/////AQABAAEAAAAAAAAAAQADAAMABAAEAAQABQAFAAUABQAFAAUABgAGAAcA
CAAIAAgACAAIAAgACAAJAAkACQAJAAgABwAHAAoACgALAAwADAAKAAoACwALAAoACQAG
AAUABQAFAAQAAwACAAAAAAD+//7//v/+/wAAAAABAAEAAgACAAIAAQABAAIAAgACAAQA
BAAEAAUABgAPABgAHQAhACwAQABTAGgAhACnAMMA0QDbANsAywCxAIcAWwA5ACQAFAAK
AAYABQAAAPv/+///////+//7//7//P/7//3//v/7//v/+v/6//z//P/9//7//v/+////
/////////v/+/////////wAAAAAAAP////////3//////wEAAgACAAIAAAD/////AAAC
AAIAAwADAAEAAQABAAIAAgACAAIAAgACAAIAAwADAAIAAgACAAIAAgACAAMAAwAFAAUA
BQAFAAMAAwADAAMABQAGAAYABgAEAAQABAAFAAcABwAHAAgACAAIAAgACAAJAAkACgAL
AAsACwAMAAwACwALAAwADAAMAA4ADwAQABEAEgATABQAFAAVABYAGAAZABsAHQAeAB8A
IAAhACIAIwAkACYAJwAnACgAKAApACsAKwAtAC0ALwAvAC4ALgAvAC8ALwAuADAAMAAv
AC4ALwAuACwAKwAqACcAJgAkACQAIwAhAB8AHgAdAB0AGgAZABgAFwAXABcAFgAVABMA
EwATABIAEgASABIAEgARABEADwAPAA4ADgAOAA4ADgAOAA0ADAAMAAsACwALAAsACwAL
AAsACwAJAAgACAAIAAoACgAKAAoACAAHAAcABgAGAAYABgAGAAYABgAGAAQABgAGAAUA
BQAFAAUABgAGAAYABQAFAAYABgAGAAYABgAGAAYABgAGAAYABgAGAAYACQAJAAkACQAK
AAoACgAKAAgACAAIAAkACwALAAsACwAJAAkACQAJAAsACwALAAwADAAMAAwADAAMAAsA
CwALAAwADAAMAAwACwALAAsACwALAAsACwALAAsADAAMAAsACwALAAsACwALAAwADAAM
AAkACQAIAAgACQAMAAwADAAMAAwADAAMAAsACwAMAAwADAAMAAwADAAMAAsACwAMAAwA
CwANAA8ADwAPAA4ADgAOAA8ADwAPABAAEAAQABEAEQARAA8ADwAPABAAEgATABQAFAAU
ABQAFAAUABYAFwAXABcAFwAWABUAFQAUABQAFQAWABgAFgAWABcAFQAUABMAEAARABEA
EQAQAA8ADgAMAAwACgAKAAoACgAMAAwADQANAA4ADgAOAA0ADQAOAA4ADgAOAA4ADgAR
ABgAHwAkACsAMQBAAFQAZwCAAKIAwQDTANsA3QDTALkAkwBnAEEAJwAWAAwACAAKAAsA
BAABAAUACQAHAAUABQAGAAgACwAJAAgACQAJAAgACAAIAAgACQAKAAoACgALAAsACQAJ
AAgACAALAAsACwAMAAoACgAJAAkACQAHAAkACQAKAAwADQAOAA0ACwAKAAoADAAMAA0A
DQALAAsACwAMAAwADAAMAAwADgAOAA8ADwAOAA4ADgAOABAAEAARABEADwAPAA8ADwAP
AA8ADwAPAA8AEAAQABAAEAAQABAAEQATABMAEwAUABQAFAAUABQAEwATABQAFQAXABcA
GAAYABcAFwAYABgAGgAcAB0AHgAdAB4AHwAgACIAIwAkACYAJwApACsALAArACwALQAu
AC8AMAAyADMAMwA0ADQANQA3ADcAOQA5ADsAOwA6ADoAOwA7ADsAOgA6ADoAOQA4ADcA
NgA0ADMANAAxADAALgAuAC0AKwApACgAJwAnACQAJQAkACMAIwAjACIAIQAfAB8AHwAe
AB4AHgAeAB4AHQAbABkAGQAYABoAGgAaABoAGgAZABgAGAAXABcAFwAXABkAGQAZABkA
FgAUABMAEgAUABQAFAAUABQAEwATABIAEgASABIAEgAUABQAFAASABIAEgARABEAEgAT
ABUAFgAUABMAEwAUABIAEgASABIAFgAWABYAFgAWABYAFgAWABcAFwAXABcAFgAWABYA
FgAYABgAGAAZABkAGQAZABkAFwAXABcAFwAYABkAGgAcABoAGgAaABoAGgAZABkAGQAY
ABgAGAAYABcAFwAXABcAGAAZABoAGwAbABwAHAAbABsAGwAbABsAGwAcABwAHAAXABcA
FgAYAA==
         </WaveFormData>
      </LeadData>
      <LeadData>
         <LeadByteCountTotal>10000</LeadByteCountTotal>
         <LeadTimeOffset>0</LeadTimeOffset>
         <LeadSampleCountTotal>5000</LeadSampleCountTotal>
         <LeadAmplitudeUnitsPerBit>4.88</LeadAmplitudeUnitsPerBit>
         <LeadAmplitudeUnits>¦ÌV</LeadAmplitudeUnits>
         <LeadHighLimit>2147483647</LeadHighLimit>
         <LeadLowLimit>268435456</LeadLowLimit>
         <LeadID>V6</LeadID>
         <LeadOffsetFirstSample>0</LeadOffsetFirstSample>
         <FirstSampleBaseline>0</FirstSampleBaseline>
         <LeadSampleSize>2</LeadSampleSize>
         <LeadOff>FALSE</LeadOff>
         <BaselineSway>FALSE</BaselineSway>
         <ExcessiveACNoise>FALSE</ExcessiveACNoise>
         <MuscleNoise>FALSE</MuscleNoise>
         <LeadDataCRC32>2581354065</LeadDataCRC32>
         <WaveFormData>
+P/4//j/+P/2//b/9v/2//X/9P/z//L/8v/y//L/8v/0//T/9P/0//L/8v/y//L/8v/y
//L/8v/z//T/9f/2//T/9P/0//T/9P/0//T/9P/0//T/9P/0//b/9v/2//b/9v/2//b/
9v/0//T/9P/0//b/9v/2//b/9v/2//b/9v/4//j/+P/4//b/9v/2//b/9v/2//b/9v/2
//b/9v/2//b/9v/2//b/+P/4//j/+P/4//j/+P/4//n/+v/7//z/+v/6//r/+v/6//r/
+v/6//z//v8AAAIABAAEAAQABAAHAAgACQAKAAwADAAMAAwADQAOAA8AEAATABQAFQAW
ABgAGAAYABgAGQAaABsAHAAeAB4AHgAeABwAHAAcABwAHAAcABwAHAAZABYAEwAQABIA
EgASABIADwAOAA0ADAAJAAgABwAGAAYABgAGAAYAAwACAAEAAAACAAIAAgACAAAAAAAA
AAAA///+//3//P/8//z//P/8//z//P/8//z//P/8//z//P/6//r/+v/6//n/+P/3//b/
+P/4//j/+P/2//b/9v/2//b/9v/2//b/9v/2//b/9v/0//T/9P/0//X/9v/3//j/9v/2
//b/9v/2//b/9v/2//j/+P/4//j/+P/4//j/+P/4//j/+P/4//j/+P/4//j/+P/4//j/
+P/6//r/+v/6//n/+P/3//b/9//4//n/+v/4//j/+P/4//j/+P/4//j/+P/4//j/+P/4
//j/+P/4//r/+v/6//r/+P/4//j/+P/4//j/+P/4//j/+P/4//j/9v/2//b/9v/3//j/
+f/7//r/+f/4//f/9v/2//b/9v/4//j/+P/5//f/+P/4//j/+//7//v/+//6//r/+v/6
//r/+//7//v//f/9////AAD///7//f/8/////////wAAAAAAAAAA/v8AAAAAAQABAAMA
AwADAAIAAAAAAAAA/v////3//f/8//r/+f/4//f/9v/1//X/9f/4//j/+P/4//f/9v/1
//T/9f/2//f/+f/5//n/9//3//f/+f/8/wEABAAGAAYADAAZACcAOABQAGwAfQCKAJMA
lQCKAHIAUQA7ADAAKAAiACIAJgAkABcADAAJAAgAAwD///v/+f/4//b/9v/1//T/8//y
//H/8v/z//X/9v/0//P/8v/x//P/8v/y//L/9f/1//X/9f/z//P/8//z//P/8//z//P/
9P/0//T/9P/2//X/9f/2//T/9P/1//X/9f/1//X/9f/3//f/9//3//f/9//3//f/9f/2
//b/9f/3//f/+P/4//b/9v/2//b/9//4//n/+v/4//j/+P/4//j/+f/5//n/+f/6//r/
+v/4//j/+P/5//v/+//7//3//f/9//3//f/8//z//f/9//3///8AAAAAAgAEAAQABAAI
AAkACgALAAwADAANAA4AEQARABMAFAAVABYAFwAYABgAGAAaABoAHAAcAB4AHgAeAB8A
HwAfAB8AHwAfAB8AHwAfAB0AGwAZABgAFwAWABMAEgARAA8AEAAPAA4ADAAOAA0ADAAL
AAgABwAHAAcABAADAAEA/////wAAAgADAAAAAAAAAP7/AAD////////////////+//z/
/P/8//z//v/9//3//f/7//r/+v/5//r/+f/5//r/+v/6//r/+v/4//j/9//2//j/+P/4
//j/9v/2//b/9v/2//b/9v/2//b/9v/3//f/9//2//b/9v/4//j/+P/5//f/9//3//f/
9//3//f/9//4//j/+f/5//n/+f/5//n/+f/5//n/+f/6//r/+v/6//r/+v/6//r/+v/6
//v/+//5//n/+f/5//v/+//7//v/+f/4//j/+P/4//j/+P/4//j/+P/4//j/+P/4//j/
+P/6//r/+//7//n/+f/5//n/+P/4//r/+v/4//j/+P/4//j/+P/4//j/+P/5//n/+f/3
//f/9v/2//j/+P/4//j/+v/7//v//P/6//r/+//7//3//f/+//7//v/+//7////9//3/
/f/9//3//v/+//7//v/+//////8AAAIAAwAEAAMAAAD///7//////wEAAQADAAIAAgAC
AAEA/v/8//n/+//6//r/+f/4//f/9v/1//f/9//4//j/9v/2//b/9v/2//b/9v/2//j/
+f/5//n/9//3//n/+/8AAAUABgAGAAoAFgAjAC8AQABWAGoAdQCAAIUAfQBuAFYAOQAn
ACAAHAAYABgAGgASAAcAAgADAAIA+//3//f/9f/2//T/9P/1//T/8//y//H/8f/x//L/
8v/x//H/8f/x//H/8P/w//D/8f/x//H/8f/v/+//7//v//H/8f/x//H/8v/y//L/8v/y
//H/8f/y//T/9P/1//X/9P/z//L/8f/z//P/8//z//P/8//z//P/8//0//T/8//1//X/
9v/2//X/9P/z//L/9P/0//T/9P/0//T/9P/0//T/9f/1//X/9f/2//b/9v/2//b/9v/3
//f/9//3//n/+f/5//n/+f/6//r/+//7//3///8AAAAAAAACAAIAAgAEAAUABgAHAAgA
CAAJAAoACQAJAAsADAAPABAAEQASABIAEgAUABQAFgAWABgAGAAYABkAGQAZABkAGQAZ
ABkAGwAbABkAFwAWABQAEgAQABEAEAAPAA0ADAALAAoACAAIAAcABgAFAAYABQAFAAUA
AQABAAAA/////wAAAgADAAAAAAAAAP7//v/9//3//f/////////+//z//P/8//z//v/9
//3//f/9//z//P/7//j/9//3//j/+P/4//j/+P/4//j/9//2//j/+P/4//j/9v/2//b/
9v/0//T/9P/0//b/9v/3//f/9f/0//T/9P/2//b/9v/3//n/+f/5//n/+P/3//b/9f/4
//j/+f/5//n/+f/5//n/+//7//v/+//6//r/+v/6//r/+v/6//r//P/8//3//f/7//v/
+//7//3//f/9//3//f/8//z//P/6//r/+v/6//z//P/8//z/+v/6//r/+v/6//r/+//7
//v/+//7//v/+v/6//r/+v/8//z/+v/6//r/+v/6//r/+v/6//z//f/9//3/+//7//r/
+v/8//z//P/8//z//f/9//7//P/8//3//f//////AAAAAAAAAAAAAAEAAQABAAEAAQAD
AAQABAAEAAIAAgADAAMABQAGAAYABgAEAAIAAgACAAUABQAHAAcABwAGAAYABgAEAAIA
AQD//////v/+//3//P/7//r/+f/7//v//P/8//7//v/+//7//f/8//v/+v/8//3//f/9
//n/+//9////AgAHAAoADAAOABgAJQAzAEQAVgBoAHUAgACDAHsAbgBUADkAKQAkAB4A
HAAeABwAFAALAAYABQACAP///f/7//v//v8AAAAA+//4//f/9v/1//f/9//4//j/+//7
//v/+//5//j/+P/4//n/+f/5//n/+f/5//n/+f/6//v//P/9//3//P/7//r/+v/5//n/
+v/8//z//f/9//v/+//7//v//P/9//7////+//3//P/7//v//P/8//v//f/9//7//v/+
//7//v/+//z//P/8//z/+v/6//r/+v/6//v/+//7//3//v/+//7//v/+//7/////////
//8BAP//////////AgACAAMAAwADAAUABgAGAAUABgAFAAQABwAJAAsADQAPAA4ADgAO
AA8ADwARABIAEwAUABUAFgAWABYAGAAYABoAGgAcABwAGwAbABoAGQAbABsAGwAbABsA
GwAZABcAGQAYABcAFgAVABQAEwARAA4ADQAMAAoACgAJAAgABwAGAAUABQAFAAUABQAE
AAMABAAEAAUABQACAAIAAgAAAAAA/////////////////v/+//7//v/+//7//f/9//3/
+//6//r/+f/6//n/+f/6//r/+v/6//r/+P/4//f/9v/2//b/9v/2//b/9v/2//b/9v/2
//b/9v/0//T/9f/1//P/8v/y//L/8//0//X/9//1//X/9f/1//X/9f/1//X/+P/4//n/
+f/5//n/+f/5//n/+f/5//n/+P/4//j/+P/6//r/+v/6//j/+P/5//n/+f/5//n/+f/7
//v/+//7//n/+P/4//j/9v/2//b/9v/4//j/+P/4//r/+v/6//r/+P/4//n/+f/5//n/
9//3//b/+P/4//j/+P/4//j/+P/4//b/9//3//f/+f/5//j/+P/2//b/9v/2//b/9//3
//j/+v/6//v/+//7//v//P/8//r/+v/6//v/+//7//v/+//9//7//v/+/wAAAAABAAEA
//8AAAAAAAD+//z//P/8//7///8CAAMAAQAAAAAAAAAAAP7//f/7//v/+v/6//n/9v/1
//T/8//z//P/9P/0//L/8v/y//L/8//0//X/9v/1//X/9P/z//X/9//3//n//v8BAAIA
AAD+/wQAEQAhADQASgBkAHUAgACJAIkAfgBmAEkAMwAmACAAHAAcACAAHAATAAoABwAG
AAEA///5//X/9P/0//T/8//0//P/8v/x//D/7//v/+7/7//v/+//7//v/+7/7v/u//H/
8f/x//H/8f/x//H/8f/v/+//7//v//L/8v/y//L/8P/v/+//8P/u/+7/7//v//D/8f/y
//P/8f/x//H/8f/z//P/8//z//H/8v/y//H/7//v//D/8P/w//D/8P/w//L/8v/y//L/
9P/0//T/9P/z//P/8v/x//H/8v/y//L/9P/0//T/9f/1//X/9f/3//f/9//3//f/+P/4
//n/+f/7//3//v/+//z//v/+//7/AAABAAIAAwAGAAYABwAIAAkACQALAAwADwAQABEA
EgAWABYAGAAYABcAFgAXABYAFgAXABcAFwAZABkAGQAZABcAFwAVABMAFQAUABMAEgAQ
AA4ADAAJAAgABwAGAAQABAADAAIAAQAAAP/////////////+//3/+//6//r/+f/6//r/
+v/4//b/9f/1//X/9//3//f/9v/2//b/9v/2//X/8//y//H/8v/y//P/8//y//H/8f/y
//L/8v/y//L/8v/y//H/8P/w//D/8P/w//D/8P/w//D/8P/w//D/8P/w//D/8f/x//P/
8v/y//L/8v/y//L/8//y//H/8P/v//D/8f/y//P/9P/0//X/9f/1//X/9f/1//P/8//z
//P/9P/0//T/9P/0//T/9P/0//T/9P/1//X/9f/1//X/9f/z//P/8//z//X/9P/0//T/
9v/2//b/9v/0//T/9P/0//b/9v/2//b/9v/2//f/9f/0//T/9P/0//T/9P/0//T/9P/0
//X/9f/1//f/9//2//b/9f/0//P/8v/0//X/9f/2//b/9v/3//f/9//3//j/+P/4//j/
+P/5//n/+f/5//n//f/+//7//v/8//z//f/9//3//v/+//7/AAD+//7//v/9//3/////
/wEAAAAAAAAA/v/8//v/+f/5//j/+P/3//b/9f/0//P/8//z//T/9P/0//T/9P/0//T/
9P/0//T/9P/1//X/9f/3//f/+f/5//j/+f8AAAIAAgAIABMAIQAyAEYAYABzAIIAjQCR
AIgAdABXADsALAAkACAAHgAiACAAFQAMAAkACAADAP3/9//1//T/9P/y//P/8v/x//D/
7//v/+//8P/w//H/8f/x//H/8f/w//D/8P/z//P/8//z//H/8f/x//H/8f/x//H/8f/y
//L/8v/y//L/8f/x//L/9P/0//X/9f/z//P/8//z//P/8//z//P/9f/1//X/9f/z//T/
9P/z//P/8//0//T/9P/0//T/9P/0//T/9P/0//X/9v/3//j/9v/3//f/9//1//b/9v/2
//j/+P/4//n/9//3//f/+f/7//v/+//7//z//P/9//3/+//9//7//v8AAAIAAgACAAIA
AwAEAAUACgAKAAsADAALAAsADQAOABEAEgATABQAGAAYABoAGgAYABgAGgAaABoAGwAb
ABsAGQAZABkAGQAaABsAGgAZABkAGAAXABYAFQAUABMAEQAQAA8ADgAMAAoACQAIAAcA
BgAFAAUABQADAAMAAgABAAAAAAABAAEAAAAAAAAA/v/+//3//f/9//3//f/9//z/+v/6
//r/+v/8//v/+//7//v/+v/6//n/9v/1//X/9v/4//j/+P/4//j/+P/3//b/9P/0//T/
9P/2//b/9v/2//b/9v/2//b/9v/2//f/9//3//b/9v/2//T/9P/0//X/9//3//f/9//3
//f/9//3//j/+P/5//n/+f/5//n/+f/5//n/+f/5//r/+v/6//r/+P/4//j/+P/6//r/
+//7//v/+//7//v/+f/5//n/+f/7//r/+v/6//j/+P/4//j/+v/6//r/+v/6//r/+v/6
//j/+P/5//n/+//7//v/+//8//z/+v/6//r/+v/6//j/+P/4//j/+P/5//n/+f/6//v/
+//8//r/+v/6//r/+P/5//n/+v/8//z//f/9//v/+//8//z//f/+////AQD/////////
/wAAAAD///7///8AAAIAAwABAAIAAgACAAQAAgACAAIAAQABAAMAAwAFAAQABAAEAAQA
AgABAP///f/8//z/+//8//v/+v/5//n/+f/6//r/+P/4//j/+P/6//r/+v/6//j/+f/5
//n/+f/7//3///8EAAcACAAIAAoAFAAjADMARgBcAHAAfQCIAIkAhQB4AGIARQA1AC4A
JgAgACAAHgAYAA0ACAAJAAgAAwD9//n/9//4//j/9v/1//X/9f/1//X/8//z//T/9P/1
//X/9f/1//f/9v/2//b/9f/1//X/9f/3//f/9//3//f/9//3//f/9v/2//b/9v/4//f/
9//4//j/+P/5//n/+//7//v/+//6//n/+P/3//n/+f/5//n/+f/6//r/+f/3//f/+P/4
//r/+v/6//r/+P/4//j/+P/6//r/+v/6//r/+//7//v/+f/6//r/+v/8//z//P/9//3/
/f/9//////////////8AAAAAAQABAP//AQACAAIAAwAGAAcACAAIAAkACgALAAwADAAN
AA4AEQARABMAFAATABQAFQAWABoAGgAcABwAGgAaABwAHAAcAB0AHQAdAB8AHwAfAB8A
HQAdABsAGQAbABoAGQAYABYAFAASAA8AEAAPAA4ADAAOAA0ADAALAAgABwAHAAcABwAH
AAYABQACAAIAAwADAAIAAgACAAAAAgABAAEAAQD////////+////AAABAAIAAAD/////
///9//z//P/7//r/+f/5//r/+v/6//r/+v/8//z/+//6//r/+v/6//r/+P/4//j/+P/4
//j/+P/4//b/9v/3//f/+f/4//j/+P/4//j/+P/5//n/+f/5//n/+f/5//n/+f/4//j/
+f/5//v/+//7//v/+f/5//n/+f/8//z//P/8//7//v/+//7//P/8//3//f/9//3//f/9
/////////////f/8//z//P/8//z//P/8//z//P/8//z//P/8//z//P/6//r/+//7//3/
/f/9//3//v/+//7//v/+//7//P/8//z//P/+//7//v/+//3//f/8//v//f/9//z//P/8
//z//P/8//z//f/9//7/AAAAAAEAAQAAAP/////+/wAAAAAAAAEAAwADAAMAAwAEAAQA
AwACAAQABAAFAAUABwAIAAgACAAKAAgACAAIAAYABQAGAAUABwAGAAYABgAIAAYABQAD
AAMAAgACAAEAAAD///7//f/9//3//v/+//7//v/+//7//v/+//7//v/8//3//f/9////
AQABAAUACAALAAwACgAMABYAIwAvAEAAWABqAHcAggCHAIMAeABkAEcANQAqACQAIAAg
AB4AGgARAAwACwAMAAcAAwABAP///v/+//7////8//v/+v/5//f/9//4//j/+//7//v/
+//9//z//P/8//z/+//6//n/+//7//v/+//7//v/+//7//r/+v/6//r/+v/5//n/+v/6
//r/+//7//3//f/9//3/+//7//v/+//5//n/+f/5//v//P/8//v/+f/5//r/+v/7//z/
/f/+//z//P/8//z//P/8//z//P/8//3//f/9//v//P/8//z//v/+//7///////////8B
AP///////////v/+//////8BAAMABAAEAAUACAAJAAoACwALAAsACwAMAAwADQAOABAA
EQAUABYAFgAWABYAFgAaABoAHAAcABoAGgAcABwAHgAfAB8AHwAhACEAIQAhACAAHwAc
ABkAGQAYABcAFgAVABQAEwARABEAEQARABAADgANAAwACwAKAAkACQAJAAkACQAIAAcA
BAAEAAUABQAEAAQABAACAAAA/////////////////v///wAAAQACAAEA///+//3//f/8
//z/+//6//n/+f/6//r/+v/6//r//P/8//v/+v/5//j/9//2//f/+P/5//r/+P/4//j/
+P/4//j/+f/5//n/+P/4//j/9//2//X/9f/3//f/9//3//n/+f/5//n/+P/4//n/+f/7
//v/+//7//n/+f/5//n/+P/4//j/+P/4//j/+P/4//j/+P/5//n/+v/7//z//f/7//v/
+//7//v/+v/6//r//P/8//z//P/7//r/+f/4//r/+v/6//r/+v/6//v/+//7//3//P/6
//r/+v/6//j/+P/4//j/+v/7//v/+//6//n/9//2//j/+P/4//j/+P/5//n/+v/6//r/
+//7//v/+//8//z/+v/6//r/+//7//v/+//7//7/AAABAAIAAgACAAMAAwACAAIAAQAA
AAAA/v/+//7//////wEAAQADAAIAAgACAAAA/v/9//v//f/8//z/+//6//n/+P/3//b/
9f/1//T/9v/2//b/9v/2//b/9v/2//j/+f/5//n/+f/3//f/+f/8////AgACAAQAEAAf
AC8ARgBgAHQAfwCOAJUAkQB+AGAARQAzACoAJAAiACQAKAAiABcADgALAAQA/f/7//n/
+f/6//r/+v/5//X/8//x/+//8f/x//L/8v/z//P/8//z//P/8v/y//L/8//z//P/8//z
//P/8//z//H/8f/x//H/8v/y//L/8v/y//H/8f/y//T/9P/1//X/8//z//P/8//z//P/
8//z//X/9f/1//X/9P/0//P/8f/z//P/9P/0//T/9P/0//T/9P/0//T/9P/y//L/8v/y
//T/9f/1//X/9//4//j/+P/3//b/9f/1//X/9f/1//f/+f/5//n/+f/8//z//f/9////
AQACAAIAAQACAAEAAAAEAAUABgAHAAoACgALAAwADwAPABEAEgATABQAFQAWABYAFgAY
ABgAGgAaABwAHAAcAB0AHQAdAB0AHQAdAB0AGwAbABkAFwAVABQAEwASABEAEAAPAA0A
DgANAAwACgAIAAcABgAFAAQAAwADAAMAAwADAAIAAQD+//7///////7//v/+//z//P/7
//v/+//7//v/+//6//j/+P/4//j/+P/3//f/9//4//j/+f/5//f/9f/0//T/9P/0//T/
9P/2//b/9f/0//b/9v/2//b/9P/0//T/9P/2//b/9v/2//b/9v/3//f/9//2//b/9v/4
//j/+P/5//v/+//7//v/+f/5//n/+f/6//r/+//7//n/+f/5//n/+//7//v/+//6//r/
+v/6//z//P/8//z//P/8//3//f/8//v/+v/5//v/+//7//v//f/8//z//P/6//r/+v/6
//z//P/8//z/+v/6//r/+v/8//7//P/6//r/+v/6//r/+v/6//r/+v/7//v/+//7//v/
+v/6//r/+v/6//r//P/9//3//v/+//7///////////8AAAAAAAAAAAAAAQD/////////
/wEAAgACAAIAAAAAAAEAAQADAAQABAAEAAQAAgACAAIABQAFAAcABwAHAAYABgAGAAYA
BAADAAEAAwACAAIAAQD+//3//P/7//v/+//8//z//v/+//7//v/9//z/+//6//z//f/9
//3//f/7//3//f8AAAUACAAKAAoADgAZACcAOABKAGIAdwCGAJMAmQCSAIAAYwBFADIA
KgAmACQAKAAoACEAEgANAA4ACwADAP/////+//7//v/7//r/+f/4//f/9//3//j/+P/5
//n/+f/5//f/9v/2//b/+f/5//n/+f/5//n/+f/5//n/+f/5//n/+v/6//r/+v/6//n/
+f/6//r/+v/7//v/+f/5//n/+f/7//v/+//7//3//f/9//3//P/8//v/+f/7//v//P/8
//z//P/8//z//P/8//z//P/8//z//P/8//z//f/9//3//f/+//7//v/+//7//v//////
/////wEAAwADAAMAAwACAAIAAwADAAUABwAIAAgABgAIAAgACAAKAAsADAANABAAEAAR
ABIAEQARABMAFAAWABgAGgAcAB0AHAAdABwAHAAcAB4AHgAgACEAIQAhACEAIQAhACEA
IwAjACEAHwAfAB4AHQAcABsAGgAZABcAFAATABIAEAASABEAEAAPAA4ADQANAA0ACQAJ
AAgABwAGAAYABwAHAAgACAAIAAYABAADAAMAAwADAAMAAwACAAIAAgACAAIAAgABAAEA
AQABAAAAAAD//wAA/////wAA/v/+//7//v/+//7//f/8//z//P/8//z//v/+//7//v/9
//z/+//6//v//P/+///////+//7//v/8//z//P/9//////////////////////8AAAAA
AQABAAEAAQABAAEAAQABAAEAAQACAAIAAgACAAAAAAAAAAAAAgACAAMAAwABAAEAAQAB
AAMAAwADAAMAAwACAAIAAgAAAAAAAAAAAAIAAgACAAIAAAAAAAAAAAAAAAAAAQABAAMA
AwADAAMAAAAAAAAAAAACAAIAAgACAAIAAgAAAAAAAAAAAAAAAQABAAEAAwADAAIAAgAC
AAIAAgACAAIAAwADAAQAAgACAAMAAwAFAAUABgAGAAYABgAGAAcABQAFAAUABQAJAAoA
CgAKAAgACAAJAAkACwAMAAwADAAMAAoACgAKAAsACwANAA0ADQAMAAwADAAMAAoACQAH
AAcABgAGAAUABAADAAIAAQABAAEAAgACAAIAAgACAAIAAgACAAIAAgACAAMAAwADAAMA
AwADAAUACAANABQAFAAQABQAIQAtADoATABiAHUAhACPAJMAjAB+AGMARwA4ADIALgAq
ACoAKgAhABYAEQASAA0ACQAHAAUAAgAAAAIAAwAAAP///v/9//7///8BAAIAAgABAAAA
//8BAAAAAAAAAAEAAQABAAEA//////////8BAAEAAQABAAIAAgACAAIAAAD/////AAAC
AAIAAwADAAMAAwADAAMAAwADAAMAAwADAAMAAwADAAMABAAEAAMAAwADAAQABAAEAAQA
BAAEAAYABgAGAAYABAAEAAQABAAEAAUABQAFAAUABgAGAAYABgAGAAYABwAJAAkACQAL
AAkACQAJAAkACgAKAAsACwALAA0ADgAOAA4AEAAQABAAFAAVABYAFwAYABgAGQAaABsA
GwAdAB4AIQAiACMAJAAlACQAJQAkACYAJgAoACgAKAApACkAKQApACkAKQApACsAKwAp
ACcAJwAmACUAJAAlACQAIwAhACAAHwAeABwAGgAZABgAFwAYABcAFwAXABUAFQAUABMA
FAAUABUAFQASABIAEgAQABAADwAPAA8AEQARABEAEAAOAA4ADgAOAAwACwALAAsADQAM
AAwACwAMAAsACwAMAA4ADgAOAA4ADQAMAAoACAAKAAoACgAKAAgACAAIAAgACAAIAAgA
CAAIAAgACQAJAAkACAAIAAgACgAKAAoACwAKAAkACAAHAAkACQAJAAkADAAMAA0ADQAL
AAsACwALAAsACwALAAsADAAMAAwADAAKAAoACgAKAAwADAANAA0ADQANAA0ADQANAA0A
DQANAA0ADAAMAAwADAAMAAwADAAOAA4ADgAOAAwADAAMAAwADgAOAA8ADwAPAA8ADwAP
AAwADAAMAAwADgAOAAwADAAMAAwADgAOAA4ADgAQABEAEQARABAADwANAAwADQAOAA8A
EAAQABEAEQASABAAEAARABEAEwATABQAFAASABIAEgATABEAEQARABEAFQAWABYAFgAY
ABgAGQAZABkAGgAaABoAGgAYABgAGAAXABcAGQAZABkAGAAYABgAGAAWABUAEwATABIA
EgARABAADwAOAA0ADQANAA4ADgAQABAAEAAQABAAEAAQABAAEAARABEAEQAPAA8ADwAT
ABgAGwAeACAAIgAoADMAPwBOAGQAegCJAJQAmwCXAIgAcgBXAEUAOAAwADAAMgAyAC4A
IwAcAB0AHAAXABMAEQARABIAEgAQAA8ADgANAAwACwANAA0ADgAOAA0ADQANAA0ADQAM
AAwADAANAA0ADQANAA0ADQANAA0ADwAPAA8ADwAQABAAEAAQABAADwAPABAAEAAQABEA
EQAPAA8ADwAPABEAEQARABEADwAPAA8ADwAPABAAEAAPABAAEQATABQAEwASABEAEAAR
ABIAEwAUABIAEgASABIAEgATABMAEwAVABYAFgAWABQAFAAUABUAFQAVABUAFwAYABkA
GgAbABoAGgAbABsAGwAdAB4AHgAgACIAIgAiACQAJQAmACcAKgAqACsALAArACsALQAu
ADEAMgAzADQANQA0ADUANAA3ADgAOwA8ADsAOwA6ADkAOwA7ADsAOwA7ADsAOQA3ADUA
NAAzADIAMwAyADEALwAuAC0ALAAqACoAKQAoACcAKAAnACcAJwAjACMAIgAhACIAIgAj
ACMAIgAiACIAIAAgAB8AHwAfAB8AHwAfAB4AHAAcABwAHAAdAB0AHgAfAB8AHgAeAB0A
GgAZABkAGgAaABoAGgAaABwAHAAbABoAGgAaABoAGgAaABoAGgAaABgAGAAYABgAGQAa
ABwAHQAbABoAGgAaABoAGgAaABsAHQAdAB0AHQAdAB0AHQAdAB4AHgAfAB8AHgAdABwA
GwAcAB0AHgAfAB4AHgAeAB4AHgAeAB4AHgAgACAAIQAhAB8AHwAfAB8AIAAhACIAIwAi
ACAAHwAeACAAIAAgACAAIQAiACMAJAAiACIAIgAiACIAIgAjACMAIQAhACEAIQAgACAA
IAAgAA==
         </WaveFormData>
      </LeadData>
   </Waveform>
</RestingECG>
