# Supplementary material for: Detection of Left Atrial Enlargement Using a Convolutional Neural Network-Enabled Electrocardiogram
Source: Front Cardiovasc Med. 2020 Dec 17;7:609976. doi: 10.3389/fcvm.2020.609976 (PMC7773668; doi:10.3389/fcvm.2020.609976)
Supplement: Supplementary file 4 [file Data_Sheet_4.ZIP › normal3/1802031776_1198_0000001M.XML]

<?xml version="1.0" encoding="Windows-1252"?>
<!DOCTYPE RestingECG SYSTEM "restecg.dtd">
<RestingECG>
   <PatientDemographics>
      <PatientID>1802031776</PatientID>
      <PatientAge>75</PatientAge>
      <AgeUnits>Years</AgeUnits>
      <Gender>Male</Gender>
      <PatientLastName>liangzhuqiong</PatientLastName>
   </PatientDemographics>
   <TestDemographics>
      <DataType>Resting</DataType>
      <Site>1</Site>
      <AcquisitionDevice>MAC55</AcquisitionDevice>
      <Status>Unconfirmed</Status>
      <Priority>Normal</Priority>
      <AcquisitionTime>08:57:40</AcquisitionTime>
      <AcquisitionDate>08-01-2016</AcquisitionDate>
      <CartNumber>1</CartNumber>
      <AcquisitionSoftwareVersion>009C</AcquisitionSoftwareVersion>
      <XMLSourceVersion>MAC5000 v1.0</XMLSourceVersion>
   </TestDemographics>
   <RestingECGMeasurements>
      <VentricularRate>97</VentricularRate>
      <AtrialRate>97</AtrialRate>
      <PRInterval>136</PRInterval>
      <QRSDuration>70</QRSDuration>
      <QTInterval>340</QTInterval>
      <QTCorrected>431</QTCorrected>
      <PAxis>57</PAxis>
      <RAxis>77</RAxis>
      <TAxis>57</TAxis>
      <QRSCount>16</QRSCount>
      <QOnset>227</QOnset>
      <QOffset>262</QOffset>
      <POnset>159</POnset>
      <POffset>208</POffset>
      <TOffset>397</TOffset>
      <ECGSampleBase>500</ECGSampleBase>
      <ECGSampleExponent>0</ECGSampleExponent>
   </RestingECGMeasurements>
   <Diagnosis>
      <Modality>Resting</Modality>
         <StatementCount>2</StatementCount>
         <LabelText>12SL ��ϳ���</LabelText>
      <DiagnosisStatement>
         <StmtFlag>ENDSLINE</StmtFlag>
         <StmtText>�������</StmtText>
      </DiagnosisStatement>
      <DiagnosisStatement>
         <StmtFlag>ENDSLINE</StmtFlag>
         <StmtText>���� ECG</StmtText>
      </DiagnosisStatement>
   </Diagnosis>
   <Waveform>
      <WaveformType>Rhythm</WaveformType>
      <WaveformStartTime>0</WaveformStartTime>
      <NumberofLeads>8</NumberofLeads>
      <SampleType>CONTINUOUS_SAMPLES</SampleType>
      <SampleBase>500</SampleBase>
      <SampleExponent>0</SampleExponent>
      <HighPassFilter>16</HighPassFilter>
      <LowPassFilter>150</LowPassFilter>
      <ACFilter>NONE</ACFilter>
      <LeadData>
         <LeadByteCountTotal>10000</LeadByteCountTotal>
         <LeadTimeOffset>0</LeadTimeOffset>
         <LeadSampleCountTotal>5000</LeadSampleCountTotal>
         <LeadAmplitudeUnitsPerBit>4.88</LeadAmplitudeUnitsPerBit>
         <LeadAmplitudeUnits>��V</LeadAmplitudeUnits>
         <LeadHighLimit>2147483647</LeadHighLimit>
         <LeadLowLimit>268435456</LeadLowLimit>
         <LeadID>I</LeadID>
         <LeadOffsetFirstSample>0</LeadOffsetFirstSample>
         <FirstSampleBaseline>0</FirstSampleBaseline>
         <LeadSampleSize>2</LeadSampleSize>
         <LeadOff>FALSE</LeadOff>
         <BaselineSway>FALSE</BaselineSway>
         <ExcessiveACNoise>FALSE</ExcessiveACNoise>
         <MuscleNoise>FALSE</MuscleNoise>
         <LeadDataCRC32>3535884165</LeadDataCRC32>
         <WaveFormData>
9v/2//b/9v/1//T/8//y//D/8P/w//D/7v/u/+7/7v/u/+7/7v/u//H/8v/z//T/8v/y
//L/8v/x//D/7//u//D/8P/w//D/7//u/+3/7P/t/+7/7//w/+7/7v/u/+7/8P/w//D/
8P/u/+7/7f/t/+r/6v/s/+z/7f/u/+//8P/z//X/9v/2//H/8P/v/+//7P/r/+v/7P/t
/+3/7v/u/+//7//u/+7/8P/w//D/8P/y//T/9//6//7//v/8//z//v///wAA/v//////
AwAGAAYABgAHAAcAAgABAP7/+//9//z//P/7//f/9P/z//H/8v/y//P/9P/1//f/+P/5
//P/7//v/+3/8P/x//L/8v/z//T/9f/3//X/8v/u//L/+P/5//r//v8EAAwAEAASABcA
HwAhABsAFwAXABkAGQAWAAMA5//V/9X/2v/b/9r/4f/o/+r/8P/3//n/8//r/+z/7f/u
/+//8f/x//H/8v/y//P/8//z//P/8//z//P/9f/1//X/9f/0//T/8//z//X/9P/y//H/
8f/x//L/9P/z//L/8f/w//D/8P/w//D/7v/t/+3/7//1//b/9v/3//n/+P/4//r/+P/3
//b/9v/4//j/+f/5//n/+//8//z/+v/6//v//P///wEABAAFAAUABAADAAUAAwACAAAA
AwAGAAkACgAJAAsADwARABMAEgAQAA8AEAANAAsACAAEAAUABgAIAAkABwAFAAUAAwAF
AAQABAAFAAIA/v/7//n/+P/3//j/+P/2//T/9P/x//P/8//u/+v/7f/t/+//8P/1//X/
8//y//H/8f/z//b/8f/x/+//7f/r/+r/6v/s/+7/7//w/+7/7//u/+3/7P/x//H/8f/x
//D/7f/r/+j/6f/q/+v/7P/u/+7/7//v/+7/8P/v/+v/7f/y/+//7v/t/+z/7P/s/+v/
6//p/+r/7f/u/+v/6v/p/+j/6f/r/+z/7P/q/+r/6v/r/+j/5//n/+j/6f/p/+r/6v/q
/+v/6//s/+//7v/t/+z/7f/u//D/8v/1//T/8f/w//H/8f/x/+7/7//v//P/9v/0//T/
9f/1//T/8//w/+3/7f/s/+z/6//l/+L/4f/f/9//4P/i/+T/5P/l/+X/5f/l/+P/5f/l
/+P/4f/f/9z/2v/a/9r/2//n/+D/3P/i/+j/5//g/+D/6v/2//r//v8JABEADwALAAkA
BQAFAAUA/P/l/8v/v/+//8D/w//K/9X/3P/c/9r/2//b/93/3//e/93/3P/b/9j/1//W
/9b/1v/X/9f/1//X/9f/1//X/9r/2//c/93/3P/a/9f/1f/a/9z/3f/f/9v/2//c/97/
3f/c/9v/2v/Z/9j/1//W/9r/2//d/+H/4f/g/97/3f/e/97/3//i/+L/4f/g/+D/3f/c
/9z/2//f/+X/6v/u/+v/6v/q/+r/7P/t/+//7//v/+7/7f/v/+3/7v/u//P/8//1//X/
8//1//f/9//3//n/+P/4//r/9//3//b/9P/x/+7/7P/p/+r/6//u/+//7//s/+r/6f/o
/+T/4f/f/9//3//h/+L/4v/g/+D/3f/c/9v/1f/R/9P/0//V/9b/2P/X/9T/0v/T/9X/
2f/e/9j/1//U/9H/0//U/9b/2v/X/9X/0//O/9L/1P/W/9j/2v/Z/9j/1//Y/9f/1//W
/9T/1P/U/9T/1v/W/9f/1//T/9L/0v/U/9X/1v/X/9j/1v/U/9H/z//Q/9L/1v/Y/9r/
2v/a/9r/1//X/9b/1P/Q/87/zP/L/83/zf/O/9D/1f/X/9r/3P/Z/9n/2P/Y/9v/2v/Z
/9j/1v/W/9f/2P/Z/9b/0f/O/9b/2//g/+L/4P/f/+L/5P/k/+T/5f/l/+D/3f/Y/9P/
0v/Q/8//zf/O/9D/1P/X/9T/0v/R/9D/zv/P/8//z//O/83/0P/R/9H/0f/R/9D/z//O
/83/zf/P/87/yv/K/9D/0//W/9z/3P/e/+T/7P/z//n/+f/v/+X/6f/5//v/6P/X/8v/
u/+z/7j/u/+4/7//xv/M/9D/zf/J/8n/yf/J/8n/yf/J/8v/zf/P/9L/0f/R/9D/z//P
/8//z//P/8//z//P/8//0f/S/9L/0//X/9j/2P/Z/9T/0//T/9T/1v/W/9b/1v/U/9T/
1P/U/9P/0f/Q/9H/1//Y/9j/2f/Z/9j/2P/a/9n/2f/Z/9r/2P/Y/9n/2f/Z/9v/3P/c
/93/3v/g/+L/4f/h/+L/4f/m/+j/6v/v/+z/7P/r/+//7f/t/+v/5//r/+//8f/z//T/
9P/1//j/9v/3//f/9v/w/+z/6f/l/+n/6//v//H/7//s/+r/6f/n/+L/3v/b/9v/2//d
/97/4v/i/+T/4//i/+H/2//X/9n/2//f/+L/4f/f/9v/2P/T/9H/0f/S/9P/1//Z/9v/
2v/a/9v/3v/e/93/3P/Y/9f/1v/V/9T/2P/Z/9r/2//d/93/3v/e/+D/4P/g/+D/3v/c
/9v/2f/V/97/3v/b/97/3//g/+H/4v/i/+L/4f/h/9v/2v/b/9r/3P/c/9z/3P/e/+H/
4//k/+T/5P/k/+X/4v/h/+H/4v/g/93/2//Y/9z/3//h/+T/6//s/+3/7v/s/+r/6f/o
/+r/6v/o/+j/5//n/+f/5P/l/+f/7f/y/+//7v/u/+3/7f/t/+v/6f/n/+T/4v/f/93/
3P/d/93/3f/e/+D/4v/g/+H/4f/h/+H/3//h/+H/4f/h/+H/4P/g/+D/4P/h/9//4P/e
/9r/4P/l/+T/4P/m//j/BgAOABcAGwATAAkABwAJAAcA///4/+n/0f/D/8P/xv/T/+D/
4//k/+T/4P/b/93/3f/Z/9v/3f/f/+H/4//j/+P/5P/i/+H/3//d/+D/4f/i/+P/5P/l
/+b/5//o/+j/5//n/+X/4v/e/9v/3f/f/+L/5v/p/+r/6//s/+n/6P/n/+b/6P/n/+f/
6f/p/+j/5v/l/+f/5v/m/+j/7f/v//H/9P/x//D/8P/v/+3/7//w//D/7v/s/+v/6v/u
//P/+f/9/wMABAAFAAkABwAGAAQABwAIAAkACAAFAAcACQAJAAkABwAGAAYACAAJAAsA
DAAMAAwACgAJAAcABAADAAQAAwAGAAQAAwADAP//+v/2//P/9P/1//j/+v/7//r/+//5
//z//f/5//f/9f/1//f/+P/3//P/7f/o/+r/7f/y//j/+P/5//j/9//0//T/9f/4//T/
8f/u/+j/7v/y//b/+v/8//v/+v/5//v/+f/4//b/9f/0//P/8v/2//T/8f/u//D/8v/0
//b/+P/4//f/9//3//j/+//8//n/+P/3//b/+P/5//n/+P/2//b/9v/3//b/9f/1//b/
9//3//j/+P/7////AgAGAAcABgAFAAQAAQAAAAAAAAAGAAYABAAEAAcABwAHAAQABAAF
AAoADgALAAoACgAJAAYABQACAP/////+//7//f/4//b/9v/1//L/8v/z//T/9//7//7/
AQD9//n/+f/3//b/9f/0//L/9P/0//T/9f/7//r/+P/8//7/+/8CAAwADAAMABQAHAAf
ACMAIwAfAB8AIwAtAC8AHgADAPP/7f/n/+D/5f/u//P/8P/y//j/+f/7//n/9f/0//P/
8v/x//X/9//5//z//P/9//3//f/6//n/+P/3//f/9//3//f/9v/2//X/9f/6//z//f//
//7///8BAAQAAAD+//z/+v/7//z//f/+//z/+//7//3/AQACAAIAAwADAAIAAgAEAAMA
AwADAAQAAQAAAAAA//8AAAMABQAGAAgACAAJAAoACwANABAAEQATABIAEQATABEAEgAS
ABcAGQAbABsAGQAXABkAGQAZABkAGAAYABoAHAAdAB0AHAAZABYAFAARABIAEwAWABcA
FgASAA8ADQANAAoACAAHAAYABQAGAAYABAACAAIA//8EAAcABQAFAAMAAQABAAAAAQAB
AP///v8AAAEABAAIAAIAAQD+//v//f/+/wAABAAEAAMAAgD+//7//v/+//7/////////
//8AAP/////+/wAAAAAAAAAAAgACAAMAAwABAAQAAgD6//r/+v/6//r///8CAAQABwAB
AAAAAQAAAAEAAgADAAQAAgABAP///P/2//T/8v/x//r/AQAJABIAEQAPAA4ADAAHAAUA
AgAAAAIAAgACAAIA///+//7//v8GAAoADAAQAA8ADQALAAYAAwADAAcACgAIAAgACQAJ
AAYABQACAP//AwAEAAYABwADAAAA///9//z//P/9//7/+//7//r/+f/5//n//f////3/
/f/9//z/+v/6//r/+//3//T/+P/4//z/AQACAAAAAgAKABAAFAAZAB0AHQAbABkAFwAX
AB0AFgD//+f/1//R/9b/2//g/+X/6v/o/+r/7//z//P/8f/v/+//7//v/+3/7f/t/+7/
8P/z//X/9//0//P/8v/x//D/7//u/+3/8P/y//P/9f/1//T/8v/x/+//7//w//L/9f/2
//f/+P/4//j/+P/4//f/9f/0//X/+P/4//f/9//5//j/+P/6//n/9//1//T/9//6//7/
AQD//////v/8//7/AAADAAYACAALAA8AEQARAA4ACwALAAsADAAMABEAFgAZABoAGQAW
ABcAFgAVABUAFAAUABYAGAAZABkAGAAYABgAGQAZABQAEQAQAA0AEAAOAA0ADQANAAoA
CAAHAAgACQAMAA4AEAAOAA4ACwAIAAUA/f/3//v//f8BAAQABQAFAAMAAgD/////AQAE
AAMAAwABAP///v/+////AgADAAMAAwAAAAQABAAEAAQABQAFAAUABQAHAAUABAACAAMA
BAAFAAYACQAKAAwADQALAAIA+v/7/wIABgAIAAoADAAKAAoACQAJAAYABgAIAAgACQAK
AAsADAAMAA0ADQAMAAgACAAIAAkACwALAAwADgANAAsACgAIAAoACwALAAwADgAOAA4A
DgAMAAwADQAOABQAFAASABIAEQARABEADgANAA0AEQAUABYAFgAXABcAEgARAA4ACwAI
AAYABQADAAQABAAGAAcABAAEAAUABgAIAAkACQAJAAUAAwAFAAUACAAJAAoACgAIAAYA
BAADAAUACgAIAAYACAAJAAwAEAAUABgAHAAgACUAJwAtADMAMQArACMAIQAoACUAEwAH
AP//+v/3//L/8f/6//7//v8BAAcABQD//wAAAQACAAMABAAFAAYACAAHAAcABgAFAAcA
BwAHAAcACgALAAwADQAMAAwACwALABAAEAAPAA8ACwALAAwADgALAAoACQAIAAYABgAG
AAYACgALAA0AEQASABIAEQARABAADgANAA4AEwAVABcAGgAXABYAFgAVABQAFQAVABQA
FgAYABsAHgAdAB0AHgAdAB4AHgAeACEAHwAgACAAJQAkACUAJAAhACIAJQAmACcAKgAq
ACsALgArACsAKgAoACYAJAAjACEAJQAnACsALQAtACoAKAAnACQAHgAZABUAGAAZABwA
HgAbABgAFwATABgAGQAVABMAFAAVABgAGgAaABkAFgAUABUAFQAXABoAFQATAA8ACwAP
ABIAFgAcABkAFwAVABAAEwAUABUAFgAXABcAFwAXABcAFQAUABIAFAAUABQAFAAUABQA
FQAVABUAGAAYABUAFQAZABwAGAAaABoAGgAaABcAFgAUABMAEgASABQAFAAVABYAFwAY
ABcAFwAWABQADwAOAA0ADQASABUAGQAeAB8AHwAgACAAHQAbABgAFgAcABwAHAAcAB4A
HgAfACAAIgAiACAAIAAhACEAIQAeAB8AHwAjACYAJQAkACQAIwAjACMAIQAfAB8AHgAe
AB0AGgAYABgAFwAVABQAFAAUABMAEwASABEAEgARABQAFQAXABcAFwAWABMAEgARABEA
DQAWABwAIAAiAB8AGgAeACgALAAyADwAPwBBAD0ANwAzADkARQBJAD4AKQAVAAsABwD+
//3/CAAPABQAFgAQAA0AFQAZABUAEwATABMAEwASABEAEAAQABIAFQAXABkAGQAZABkA
GQAcAB0AHgAfAB0AGgAWABMAFwAYABgAGQAXABcAGAAaABsAHAAdAB4AHQAcABsAGgAb
ABsAHAAfACAAHgAbABkAGwAaABoAHAAbABsAGwAcAB0AHgAgACEAJAAnACkAKgAqACoA
KwAsACgAJwAnACUAKQAqACsALwAuAC4ALQAxADYAOQA6ADkAOwA9AD0APQA7ADgANgA2
ADoAPQA/AEAAPAA6ADkANwA0ADMANAAzADUAMgAwAC8ALgAqACcAJQAjACMAJQAmACQA
IgAiAB8AHwAfABoAFwAYABkAHAAeACQAJQAkACQAIAAfACAAIgAeAB0AGgAXABgAGAAZ
ABwAHwAfAB8AHAAgACAAIAAgACMAIwAjACMAIAAdABsAGAAaABoAGgAaABgAGAAZABkA
GwAgACIAIQAlACUAJAAiACsAJAAjACIAIQAgACAAIAAfAB8AHAAcAB4AHgAeAB4AHgAe
ACAAIQAhACAAIAAgACAAIQAeAB0AHQAeAB0AHQAeAB4AHQAdABwAHAAhACIAIwAkACUA
JgAoACoALQAsACkAKAAnACcAJwAkACEAHwAhACIAIwAkACYAJwAnACcAJQAjACEAIAAg
AB8AGAAUABIADwASABQAFwAaABwAHQAdAB0AGgAXABgAFwAaABsAHAAcABsAGgAZABkA
HQAaABYAFAAWABkAGAAWABgAHgAqADgAQQBDAEkATwBLAEMAQQBJAEYANwAjABEAAQD6
//3/BAALABAAFgAYABsAGQATABMAEwATABMAEwAVABUAFQAWABQAEwARAA8ADwAPAA8A
DwAQABEAEgATABIAEgARABEAFwAYABgAGQAVABMAEgASABMAFAAVABYAGAAaABwAHgAa
ABcAFQAVABUAFAASABEAFAAUABUAGAAZABkAGQAaABoAGgAbABsAGgAbABsAGgAbABwA
HgAgAB8AHwAgAB8AJAAkACQAJwApACoAKgAvAC8ALwAtACkALQAxADMANQAyADAALwAw
AC4ALQArACgAKQAqACwALQArACsALQAtAC0AKgAoACcAJgAiAB8AHQAbABsAHQAeACEA
IAAhAB8AHgAdABcAEwAVABUAFwAYABcAEwANAAgADAARABgAIAAbABsAGQAXABQAFAAV
ABgAFwAVABMADgAQABAAEAAQABEAEQARABEAEwARABAADgAQABIAFAAWABQAFAAVABUA
FQAYABgAFQAVABUAFAASAA0ADQAUABgAFAATABIAEQAQABMAFgAYABsAGgAaABwAHAAY
ABYAFAASABIAEwATABIAEgASABIAEwARABEAEgAUABgAGQAbABwAGAAXABUAFAAaABoA
GgAaABoAGgAbABwAHgAcABgAFgAaABsAHAAaABkAGQAdACAAIgAkACcAKQAkACEAHAAX
ABUAEgAQAA0ADQAMAA0ADQAMAAwADQAOABAAEQARABEADgALAAwACwAKAAkACAAGAAcA
CAAJAAsACwAKAAQABAAIAAsACgAOABoAIgAkACwANwA3ADkANwAvACkALwA7ADgAJQAV
AAkA/f/4//v/+v/3//r/AgACAAEACwALAP//AAABAAIAAwACAAEAAAAAAP/////+//3/
AAABAAIAAwADAAMAAwADAAUABgAGAAcACgAKAAkACQAEAAMAAwAEAAUABgAHAAgACAAI
AAgACAAHAAUABAAFAAYABgAFAAUABwAGAAYACAAHAAcABwAIAAsADAAOAA8ADgAPAA8A
DgANAAwADAAMAA0ADwASABMAFwAYABkAHQAcABwAGwAfAB8AHwAdABkAGgAdAB4AHwAd
ABwAHAAeAB8AIQAiACIAHwAcABoAFwAZABkAGwAbABgAFAARAA8ADgAKAAcABQADAAMA
BQAGAAcABgAHAAUACgALAAcABQADAAMABQAGAAUAAwD///z//f/9////AgABAAEA///9
//v/+v/6//z//f/9//3/+v/+/wAAAgAEAAUAAwABAP//AAD//////v/+//7//v/+//v/
+v/6//n/+v/+/////f8BAAEAAAD+//7///8BAAIA/v/+////+v/2//r//P/+/wAAAgAC
AAEAAQD8//r/+v/4//r/+v/6//r//P/9//3//P/6//r/+v/7//n/9//2//b/+v/7//3/
/v/9//3//P/8/wAAAAAAAAAA/v/+////AAABAAAA/f/8////AQADAAIAAwADAAcACgAH
AAYABgAFAAEA///7//f/9//2//b/9f/2//j//P////v/+P/2//T/8f/x//D/7//v/+3/
7//v//D/8f/y//L/9P/0//T/9f/x/+z/6v/u//D/8//0//r//v8EAAoAEAAVABkAIwAn
ACMAIQAlACMAHgATAPv/2//N/9L/1f/e/+v/7v/m/+T/7f/z//H/7f/t/+3/7f/t/+v/
6//r/+z/7v/v/+//7//x//H/8f/x/+7/7f/s/+v/7P/s/+v/6//u/+7/7f/t/+3/7f/u
//D/8f/y//P/9P/y//D/7v/s/+3/7f/u//H/8v/y//H/8f/x//D/8P/y//P/8//z//T/
8//y//L/8f/y//X/9//4//r/+v/7//z/+//7//z/+////wAAAQAFAAUABgAGAAsACgAJ
AAYAAQADAAcACQALAAwADAANABAADgANAAsACAAEAAIAAQD//wIAAwAGAAcACAAGAAUA
BQADAP7/+v/3//P/8f/x//D/9P/0//b/9f/1//X/8P/t/+z/6//s/+z/7f/r/+f/5P/n
/+n/7f/y//L/8//y//H/7//u/+7/8P/w/+//7v/q/+r/6v/q/+r/7P/r/+r/6f/s/+v/
6//q/+v/7P/t/+7/7f/s/+z/6//s//D/8f/v//D/7//t/+r/6v/r/+3/7v/s/+z/7f/u
/+z/6//r/+n/7v/w/+z/7P/t/+7/7//w/+//7v/s/+v/6P/o/+r/6v/s/+z/7P/s/+r/
6//r/+r/6v/q/+r/6//s/+3/7//y//H/7//u/+z/7f/t/+z/7P/w//D/8P/w//D/8P/x
//L/9v/2//T/9P/0//P/8v/u/+//7//z//b/+f/6//z//f/7//v/+f/3//X/9P/0//P/
7//s/+v/6f/m/+b/5//o/+j/6f/p/+n/5//l/+f/5//p/+n/6f/o/+r/6v/q/+v/7//o
/+T/6v/w/+3/5P/q//D/6v/o//j/DQAVABkAGQAXABUAEQARABQACQDz/9//0//Q/9P/
1P/X/9r/3v/e/93/3f/j/+v/6f/p/+n/6f/r/+v/6//s/+v/6//q/+n/6f/p/+n/6f/n
/+X/4//h/+b/6P/p/+v/7P/s/+v/6//p/+n/6v/s/+v/6v/p/+j/6f/q/+v/7P/u/+3/
7f/v//L/8v/x//H/7v/s/+v/7P/w//H/8v/0//b/9v/3//f/9f/3//j/+P/3//b/9v/2
//j/+f/7//v//P/6//j/+f/9/wAAAgAJAAsADQANAAsACgALAAoACQAFAAIAAAAAAAQA
CQANABAADQAKAAgABQAFAAUABwAHAAUAAAD8//n/+f/2//T/8//0//X/+P/6//r/+P/4
//X/9v/1/+//6//t/+3/7//w//L/8f/u/+z/6//r/+3/8P/u/+//7v/t/+r/6v/r/+7/
7P/r/+r/5v/s/+7/8P/y//P/8//z//P/8f/v/+7/7P/s/+z/7P/s/+z/7P/t/+3/7f/w
//D/7f/u/+3/6//o/+X/5f/m/+b/6P/q/+3/8P/w//H/8//z//D/7v/q/+f/3//n/+n/
6v/r/+z/7f/u/+3/7P/q/+n/6P/o/+r/6v/q/+r/6v/q/+z/7f/t/+z/7P/u//D/8//u
/+v/6f/o/+r/6//t/+7/6v/p/+f/5v/t/+7/7//w//P/9P/2//j/+v/4//T/8v/1//X/
9f/y/+7/7f/w//L/9f/2//j/+f/4//n/+P/3//P/8P/u/+v/6f/o/+n/6f/q/+r/6//s
/+z/7f/t/+3/6f/n/+n/6f/q/+v/7P/s/+v/6v/p/+n/6//s/+z/6v/o/+n/6v/y//j/
/P8CAAgADQAPABMAGQAZABcAFQARABAADQD5/9//1f/Q/83/0v/b/+L/5P/i/+P/6//t
/+n/6v/r/+z/7f/p/+f/5f/k/+X/5//o/+n/6//t/+//8f/v/+3/6//p/+z/7P/r/+v/
7f/s/+r/6f/p/+n/6v/s/+r/6v/q/+r/7f/u/+//8P/w/+//7//x//L/8P/t/+v/6f/o
/+j/6v/s/+3/7v/w//H/8v/0//X/8//1//b/9v/2//b/9//4//b/9//5//n//v8AAAIA
BwAFAAQAAgAFAAoADQAOAA0ADQAPAA8ADwANAAwADAAOAAwADQANAAwADQAOABAAEQAP
AA0ADQALAAwACgAJAAkACQAGAAQAAwABAP/////+//z/+P/2//H/9v/5//f/9//3//f/
+f/6//r/+f/2//T/8v/x//L/9P/0//X/9P/z//X/9v/4//z/+f/3//X/8P/w//D/8P/w
//T/9f/2//f/9f/z//L/8P/z//T/9f/2//P/8P/u/+v/7//2//r/+//7//n/9v/y//D/
7//v/+7/8P/y//X/+P/3//f/+P/3//j/+P/2//X/8//x//H/8v/y//z/+//6//n/+P/2
//b/9f/1//P/9P/3//j/9//2//X/9P/2//f/9//2//b/9v/2//f/9v/1//X/9v/3//f/
+P/4//b/9f/z//L/9//4//n/+v/5//j/+P/4//3//v/9//7/AgADAAQAAgAAAP//AgAE
AAIAAgADAAMAAAD///z/+f/3//b/9v/1//D/7v/u/+3/6//q/+r/6v/w//f//f8DAP3/
9//1//H/7//v/+//7v/s/+z/7P/t/+//7v/u/+z/5v/h/9z/3v/q//7/FgAgAB0AHwAl
ACkAJQAjACEAIQAmAB8ABwDp/9n/2v/p//D/6f/o//D/8P/v/+3/6f/t/+//7//v/+//
7P/p/+b/5P/o/+v/7f/v/+7/7f/s/+v/7v/v//D/8f/x//D/7v/t/+3/7P/q/+n/6v/r
/+3/8P/w//D/8P/w//D/8P/w//D/7f/r/+r/6//y//T/9f/3//f/9v/2//j/9//1//P/
8v/0//b/+f/7//3///8AAAAA/P/6//n/+P/7//3/AAABAAIAAgACAAUABwAIAAgADQAQ
ABMAFAATABAAEQAQAA8ADwAOAA4AEAAOAA8ADwAOABAAEAARABEADwAPABEAEQAOAAoA
BwAFAAQAAAD9//v//v///wIABAADAAAA///7///////6//f/9P/z//T/9P/6//v/+v/6
//f/9//5//z/9//1//H/7f/u//D/8//4//f/9f/z/+7/8//2//n//P/+//3//P/7//r/
9//1//L/8P/w//D/8P/0//b/+f/7//r//P/7//f/+f/5//j/9v/z//P/9P/0//D/8P/x
//L/7//v//D/7//0//j/+v/9//3/+f/7//r/9//2//X/9P/4//r/+//9//f/9v/3//b/
9P/0//T/9P/x//H/8P/u/+//8v/1//n/+f/5//r//P/8//v/+//6//n/+f/4//j//v/+
//7//v/+//7///8AAAQABAACAAIAAgABAAAA/P/7//v///8CAAUABgAIAAkABQADAP//
+//9//7/AAABAP3/+v/5//f/9f/0//T/9P/x//H/8P/v//L/8//4//v/9//z/+//6v/r
/+z/7f/v//3/+v/s/+D/4v/v//j/+v/+/wQADgAaAB0AHQAjACUAIQAjACcAJwAsACcA
EQD9/+v/2v/P/9L/1//a/+T/8v/1//X/9f/x//D/7//u/+3/7//v/+//8P/u/+//7//v
/+//7//v/+//8f/x//H/8f/w//D/7//v//L/8v/x//H/7f/t/+7/8P/w//D/8P/w//D/
8P/w//D/8//z//T/9//4//j/9//3//f/9v/2//j/+v/7//z//v/7//r/+v/5//j/+f/5
//j//P/+/wEABAADAAMABAADAAYABgAGAAkACQAKAAoADwARABMAEwARABQAFwAYABkA
GAAWABUAFgAUABUAFQAUABAADgANAAsACwALAA0ADQARABAAEAARAA8ACgAGAAMAAwAD
AAUABgAGAAQABAABAAYABwADAAEA/v/9//7//v///////f/8//3//f///wIAAQABAP//
/f/6//r/+//+//7//f/8//j/+v/6//r/+v///////////wEA///+//z//P/8//z//P/7
//r/+v/5//z/AAABAP/////9//r/9v/3//f/+P/4//n//P8AAAQAAgABAAEA//8BAAIA
AQABAPv/9//6//z//v8AAAIAAgACAAEAAQD9//z//f/8//r/+v/6//r//P/9//3//P/8
//z//P/9//////8AAAIAAwADAAQABAADAAMAAgACAAUABAADAAIABgAIAAsADgAQABAA
DgAOAA8ADwAPAAwACwALAA8AEgAPAA4ADgANAA0ADQALAAkABwAGAAYABQAEAAIAAgAB
AAEAAgAEAAYABQAFAAQAAwD///v/+//5//z//f/+//7/AQACAAMABQADAP7/+v/8/wAA
+f/+/xAAGAAWABgAJAAtADMANwA3ADsAPQA7ADcANgAlAAkA8//t/+r/7//+/wUA/P/4
//r/+f/9/wUABQACAAEAAAD//wAAAQACAAQAAgADAAMAAwADAAMAAwADAP///f/7//n/
//8CAAQABwAHAAYABAADAAMAAwAEAAYACQAKAAsADAAJAAgABwAGAAMAAQAAAAEABwAI
AAgACQAKAAoACwAOAA0ADQANAA4ADwAQABIAEwASABMAEwASABMAFAAWABgAGAAZABsA
GwAbABoAGQAbABwAHgAfACUAJwApACkAJwAnACkAKQApAC0ALgAwADQAMQAxADAALgAu
ACwAKwApACcAJwApACkAKQAmACQAIwAlACIAIAAfABwAGwAcABwAGwAYABcAEwATABMA
DgALAA0ADwATABYAGgAbABoAGgAXABUAFQAWABUAFQATABEADQAMAAwADgARABEAEQAO
ABMAFAAVABYAFwAXABcAFwAWABMAEQAOABEAEgATABQAEgASABMAEwATABYAFgATABsA
FwAUAA==
         </WaveFormData>
      </LeadData>
      <LeadData>
         <LeadByteCountTotal>10000</LeadByteCountTotal>
         <LeadTimeOffset>0</LeadTimeOffset>
         <LeadSampleCountTotal>5000</LeadSampleCountTotal>
         <LeadAmplitudeUnitsPerBit>4.88</LeadAmplitudeUnitsPerBit>
         <LeadAmplitudeUnits>��V</LeadAmplitudeUnits>
         <LeadHighLimit>2147483647</LeadHighLimit>
         <LeadLowLimit>268435456</LeadLowLimit>
         <LeadID>II</LeadID>
         <LeadOffsetFirstSample>0</LeadOffsetFirstSample>
         <FirstSampleBaseline>0</FirstSampleBaseline>
         <LeadSampleSize>2</LeadSampleSize>
         <LeadOff>FALSE</LeadOff>
         <BaselineSway>FALSE</BaselineSway>
         <ExcessiveACNoise>FALSE</ExcessiveACNoise>
         <MuscleNoise>FALSE</MuscleNoise>
         <LeadDataCRC32>1614120531</LeadDataCRC32>
         <WaveFormData>
4P/g/+D/4P/e/97/3v/e/93/3P/b/9r/2f/Y/9f/1v/X/9j/2f/a/93/3v/f/+D/3f/c
/9v/2v/c/9z/3P/c/9v/2v/Z/9j/1v/W/9b/1v/W/9b/1v/W/9b/1v/W/9b/1v/W/9b/
1v/T/9T/0//Q/83/zf/N/87/z//R/9L/0//W/9f/2f/a/9f/0//S/9X/1f/Y/9v/2//f
/+D/4//j/+P/5P/k/+T/4//k/+T/5P/l/+b/6P/s//L/9f/z//P/9P/0//L/8f/t/+z/
7P/r/+n/6f/q/+z/5v/i/+D/3v/f/97/3f/e/9f/1P/T/9D/0P/Q/9D/0f/U/9X/1v/V
/87/zP/M/8z/zv/P/9H/1P/V/9T/1P/V/9H/zf/I/8v/0f/N/8z/yv/G/8n/y//Q/9n/
6f8BABUAJgA6AE8AXABTAC8ABwDz/+//7f/p/+f/6//q/+P/6P/w/+r/3P/U/9H/z//O
/83/zv/P/87/z//R/9L/0P/T/9D/zv/N/8z/yv/L/8v/zP/P/8//zv/R/83/y//J/8f/
yP/I/8n/y//L/8v/y//J/8z/zP/K/8n/yP/H/8n/y//Q/87/0P/S/9P/0//T/9X/1f/U
/9P/0//V/9f/1//Y/9n/2f/b/9v/2f/a/93/3//i/+f/6v/s/+z/7v/w//L/8P/v/+7/
8P/1//n/+f/5//z//v8CAAMABQAEAAQABQAAAP3/+v/2//n/+//9//7//P/5//f/9P/1
//P/8v/x/+r/6P/j/+P/3f/c/9v/3P/a/9r/2v/Y/9b/1f/W/9f/2P/W/9b/1//Y/9j/
2P/Y/9j/2P/Z/9v/2//a/9n/1//U/9b/1f/U/9n/2v/W/9f/1//Z/9T/1f/Y/9n/2//e
/9z/2P/V/9P/1f/W/9X/1f/X/9j/2f/b/9z/3f/c/9f/2//g/93/3P/b/9r/2P/a/9r/
2P/X/9f/1//Y/9X/1f/U/9P/1f/X/9r/3P/c/9n/2f/d/9v/3P/d/9v/4f/i/+X/5f/n
/+j/6P/o/+j/6P/n/+b/6f/q/+z/8P/y//P/7//t/+v/6v/n/+X/5P/k/+X/5f/j/+P/
5P/m/+P/4P/f/97/4P/e/9z/3P/U/9D/zv/K/8v/zP/N/8//0f/R/9H/z//O/87/0P/S
/83/y//K/8r/yv/I/8f/x//R/8n/wv/H/8v/xf++/7z/uP+9/8v/1P/h//n/CwAZACwA
QABTAF4ASwAjAAMA8f/n/+X/6f/v//f/+P/x/+z/6v/m/+T/4P/Y/9P/z//L/8r/yf/G
/8X/yP/I/8X/x//I/8j/yf/K/8v/zf/O/9D/zf/J/8T/w//G/8n/zP/P/83/zP/M/83/
z//P/8//zf/M/8r/xv/D/8X/x//M/9H/0f/M/8v/yv/N/8//0f/V/9X/1P/T/9P/0P/R
/9D/0P/W/9v/4v/n/+T/5P/m/+f/5//r/+3/7v/t/+7/7//w//H/8//1//r///8DAAMA
AwAFAAYACQAJAAcABgAGAAcABgAFAAQAAgD+//3//P/6//z//f///wAA///7//j/9f/y
//D/6//r/+j/6P/o/+r/6P/o/+j/5v/i/9//3v/d/9z/2v/a/9v/2//a/9n/2P/b/97/
4v/n/+X/4v/f/9v/3v/i/+P/5P/h/97/1v/T/9f/3f/c/+H/4//j/+T/5v/k/+L/4f/h
/+D/4P/e/93/3v/e/97/3//j/+H/3f/c/9//4P/h/+L/3v/e/9z/2P/a/93/4P/k/+L/
4//j/+P/4f/h/+L/4v/g/9v/2f/b/9z/4P/k/+X/6//u//P/9f/z//T/9P/0//f/+P/4
//j/9//2//b/+P/4//f/8f/t//L/9v/4//v/9//2//b/9f/z//P/9P/2//H/7v/t/+z/
6v/m/+L/4P/h/+L/5f/m/+P/4v/h/+H/4P/f/97/2//a/9z/4P/k/+H/3//e/97/3f/a
/9j/1//d/9v/1v/T/9P/1f/Y/9r/1v/T/9n/5P/z/wMAEQAdACwASABpAHYAZQBDACcA
EwAJAAcAAQD//wMAAgABAAQA/v/0//D/7v/o/+X/4//h/+P/5f/l/+f/6P/o/+X/5//n
/+b/5v/m/+T/5f/l/+b/6f/p/+j/6//t/+3/7f/t/+v/6v/q/+v/7P/t/+7/7f/u/+7/
7P/r/+r/6f/r/+3/8//w//H/8v/z//P/8//1//j/+P/4//n/+//9//3//v8CAAMABgAH
AAQABAAGAAcAAwAFAAUABAAJAA4AEwAYABcAFwAXABoAGQAbABkAFwAcACAAJgApACsA
KgAqACsAKwArACsAKgAlACMAIQAeAB8AHwAgACAAIAAdABsAGQASABAACwALAAgACAAI
AAoADAAOABAAEAAKAAcABgAFAAYABgAIAAsACgAIAAYABAABAP7//P/7////AgAFAAcA
BgAIAAcABgAIAAgAAwADAAIAAwD9//3/AgADAAUACAALAAoACgALAAwADAAKAAkABQAE
AAMAAwAFAAsACQAFAAoACwAMAA0ADgAMAA4ADgAMAAgABwAGAAYABgAHAAcABwAIAAkA
CwAMAA0ACwAMABEAEAASABQAEwATABIAEwARABUAGAAaABwAIQAkACYAKAAkACIAIQAi
ACMAJQAiACEAIAAeABoAFwAYABoAHQAfABwAGwAbABwAGwAYABcAFgASAA4ACgAIAAUA
BAAFAAQABgAGAAYABwAFAAUABQADAAIAAgAEAAYABAADAAMABAAEAAIAAQABAP3/+f/6
//n/+f/3//T/7P/q//n/CQAWACcANwBDAFEAaAB+AI0AigB1AFcAOwApAB0AHwArADcA
MQAmACEAHAAWABAACgAIAAQAAwADAAMAAwADAAEAAQD///7/+v/7////AAACAAQABAAF
AAUABgAGAAUAAwAFAAAA/f/6//f/+v/8////AwAFAAcACQAJAAoACgAIAAcABgAFAAcA
CQAJAAQAAwACAAEAAQABAAMABwAKAA0AEQAPAA8ADQAMAA0ADQAPAA8ADAAKAAoACQAO
ABcAHgAkACkALAAvADIAMAAvAC4AMAAyADUANAAzADMANAA3ADcANgA0ADMAMwA2ADcA
OAA4ADYANQA0ADIAMQAvAC4ALAAuACsAKQAnACEAHgAYABcAFAAWABgAHAAeAB4AHgAc
ABoAGQAaABsAFwAUABMAEwAPAAwACQAGAAkADAAQABUAFgAWABYAFQATABQAEgAQAA8A
DgAIAAcADAATABMAGQAZABcAFgAWABQAEgARABEAEAAQAA4ADQAUABIAEAAOABAAEAAQ
ABAADQAOAA0ACgAJAAsADQAQAA0ADQAMAAsADQANAA4ADgAOAAsACwAPAA0AEAATABMA
FwAYABsAGwAdACAAIgAkACEAIAAeABwAGwAaABoAHAAgACMAIQAhACEAIAAdABsAGAAY
ABkAGQAWABUAFQAWABIADgAMAAoADAAKAAgACAAFAAIAAQD+//3//P/7//v//f///wEA
AQD9//z//f/+//r/+f/5//r/+v/4//f/9/8BAPv/9P/3//X/7//u/+7/7P/v//f//P8H
AB0AMQBFAFoAdACPAJYAdwBNADsAMQAjABcAFwAbAB0AGAARABAAEAAKAAYAAgD6//f/
9f/z//j/+//8/////v/+//v//f/8//r/+f/4//X/9f/0//T/8v/x/+//8f/z//X/9//5
//n/+v/8/////f/9//3/+//7//r/9//1//T/8//1//f//f/8////AgACAAEAAAABAAEA
AAD//////v////7//v8BAAEAAwADAAYACAAMAA8ADwATABUAFgAVABYAFwAYABsAHQAf
ACQAJQApACkAKQApACgAKQAnACoAKgArAC0AMAAxADIAMgAsACkAJgAiACUAJQAmACYA
JAAfABsAFwAVABQAEAARAAoACgAKAAwACQAIAAcABAAGAAcACgANAAkABgAFAAUABQAE
AAMAAgAEAAQABQAHAAcABgAFAAMABgAKAAsADAANAAwABgAFAAMABQAAAAEABAAFAAcA
CgALAAoACgALAAsACgAHAAUABAAEAAQABQAJAAcAAwAAAP3//P/7//r//v8EAAgACgAH
AAcABwAIAAkACwAMAA0ACgAHAAUAAgD+//n/9//5/wIADAAWAB0AHwAeAB8AHQAdAB4A
HgAeAB0AHgAeAB4AGgAYABcAGAAeACMAIwAlACMAIgAfAB0AHAAcAB0AHQAaABkAGQAa
ABUAEgARABAAEwASABEAEgALAAgABwAEAAQABAAEAAUABAADAAIA///9//7/AQAEAAIA
AQABAAIAAQD+//z/+//z//H/8v/x//P/9//y/+z/7P/x//n/AgALABcAKwA/AFQAaAB9
AJQAiwBhAD0AKQAZABMAFQAXABkAFgANAAYABgAKAAQA/P/4//f/9//3//f/9//1//X/
9f/0//D/8f/x//D/8P/w//H/8//0//b/+P/3//X/9//z//H/7//t/+3/7v/w//P/9v/3
//j/9//4//j/9v/1//X/9f/4//v/AAD8//z//P/9//3//f///////v/9//3/AAADAAQA
BgAEAAMABAADAAUACAANABEAFAAZABwAHgAcABwAHAAcABwAHQAeACIAJwAtAC8AMQAv
AC4ALwAtAC8ALgAuAC8AMQAxADEAMAAvAC8ALwAuACoAJQAhABwAHwAfACAAIQAeAB4A
GwAdABsAHAAdACAAHgAcABoAFgARAA0ACwAJAAoACgAMAA8AEgASABIAEgARABAAEAAR
AA8ADgANAAsACwAOAA4ADgATABQAEAARABQAFwATABUAFQAVABYAGAAZABgAGAAZABgA
GAAWABUAFgAYABoAHQAbABEACQAJAA4AEQAUABcAGgAYABoAGgAYABcAFwAXABgAGwAd
AB4AHwAdAB0AHgAeAB0AGQAYABsAGwAeACEAIQAjACIAIwAhACMAJAAkACQAJgAoACkA
KgAoACgAKQAsADAAMwAxADEAMQAwAC0AKwAoACgAKQApACgAKQArAC4AKQAmACUAJAAg
ABwAGAAWABUAFAAVABQAEQAQAA8ADwARABEAEQAPAAsACgALAAwADAANAA8AEgAQAA4A
DQANAA8ADQAGAAEAAQD9//j//P/+////BwAOABUAIQA1AE0AYABwAHsAjAChAJkAcwBT
AEUAOwAxACkAJwAqACkAIgAaABgAFgAOAAoACQAJAAkACgALAAoACwALAAoABgAHAAQA
AgABAAAAAwAFAAYACAAJAAkACAALAA0ADQANAA0ACQAIAAgACQAHAAUAAwD//wQABAAC
AAEABQAHAAwAEQAWABIAEgASABEADwANAA0AEAASABQAFwAXABkAGQAaABkAFwAXABUA
GQAcACEAJQAiACUAJgAmACcAKAApACoAKgArACwAMAAwADMAMgAxADYAOAA8AD0AQABA
AEEAQwBAAD8APgA8ADoAOQA4ADYAOgA7AD0APgA8ADkANwA1ACwAKAAhAB8AHQAgACMA
KAAlACIAHwAaABkAGQAbAB0AHgAcABwAHQAbABoAGQAYABYAFgAXABkAFAAQAAwABwAK
ABAAEwAWABYAFgARABEAEgAVABEAEwAVABUAFgAYABoAGAAXABcAFgAWABQAEwAUABQA
FAAVABYAFwAWABEAEQATABUAGgAcABwAHAAcABkAGgAZABYAEQARABEAEgAVABcAGAAZ
ABgAFwAXABYAEgANAAsADQASABoAIgAnACsALAAvAC8ALAAqACcAJAAnACgAKAAoACoA
KgArAC4AMwA1ADIAMQAvAC4AKwApACUAJAAkACMAIAAfAB8AIAAgAB4AHgAeAB4AHAAa
ABoAFwAUABMAEAAPAA4ADQANAAwACwAKAAcABQAGAAkADAAMAA0ADwASAA4ACgAHAAUA
//8DAAoADQALAAMA/P/6/wAABQAJABYAJQAzAEMAUQBkAH4AnwCsAI0AYwBLAEEANQAn
ACMAKwAvAC4AKwAeABoAHgAgABgAEgAPAA0ACwAJAAkABwAHAAoADAALAA8ADAAKAAkA
CAALAA0ADgAQAAwACQAFAAUACQALAA0ADwAMAAwADQAPAA0ADQANAAsADgAOAAwACwAM
AA0AEQAVABYAEAAOAAwADgAPABAAEwARABAADwAPABAAEwAUABYAGQAbAB8AIQAfACAA
IwAlACIAIwAiACAAJAAoACwAMAAwADEAMgA2ADsAQQBDAEUARgBGAEgARwBFAEIAQAA/
AEIAQwBEAEQAQQA/AD0AOgA4ADcANwA2ADQAMQAvAC0AKgAoACMAIwAdABwAGwAcABsA
GgAZABYAEgAPAA4ADQAOAA4AEAATABcAGAAZABoAGAAWABUAFQASABAADgALAAwAEAAR
ABIAFgAYABUAFwAXABkAFAAVABUAFQAWABgAFQASABAADwAQABAADgANAA4ADgAOAA8A
EwAVABUAEQASABMAFgAYABwAFAATABIAEQAQABIAFAAUABIADwAPAA8AEAAOAA8ADwAP
ABAAEQATABQAFQATABQAGQAYABoAHAAbAB4AHgAgAB8AHQAeAB4AHgAgACIAIwAkACIA
IgAjACYAKQArACgAJwAkACIAHgAbABcAFgAWABUAFAAVABcAGgAZABgAGQAaABgAFgAU
ABQADAAIAAYAAgADAAQABQAHAAUABQAFAAMAAAAAAAIABAADAAMABAAGAAUAAgAAAP//
BQABAPb/8f/z//P/7v/o/+r/8f/1/wAAEQAdADMATwBgAGoAfQCWAJMAawBDAC0AHQAT
ABUAHQAhACAAHwAcABoAGAAUABAACQAFAAIA/////////f/9//z/+v/1//X/9v/2//f/
+P/7//3//v8AAP///f/6//v//v///wAAAQD8//r/+f/5//r/+//8//v/AgAEAAQABQAD
AAEAAgADAAIA/P/6//j/+//9////AwACAAAA/v/9//z//f/8//z/+//5//n/9//5//r/
/f////z///8AAAAAAAACAAQABgAIAAkACgAOAA0ADwANAAsAEQAUABkAGwAbABoAGgAb
ABgAFwAWABQAFQAVABUAFAAUABMAEwASAA8ACwAIAAUAAQAAAPz//f/4//j/+P/6//z/
/P/8//r/9P/x//D/7//w/+7/7v/v/+v/6P/l/+L/5//s//L/+f/5//j/9//1//b/+v/7
//z//f/8//b/9f/2//n/9f/3//r/+//9/wAAAwACAAIAAwAGAAYABAADAAAAAAAAAAEA
AQADAAMA//8BAAEAAwAEAP7//P8AAAQAAAD9//z/+//6//3/AgAFAAYABQAFAAUABgAD
AAEA/v/7//3//f/+//7/AAD9//3/AQABAAQABwAHAA0AEAAVABcAEwASABAADgARABIA
EgASABEAEAAQABIAFQAXABQAEwASABAADAAJAAkACgAMAA0ADgAPABEAFAAPAAoABwAE
AAEA/v/7//r/9//2//f/9v/2//b/9v/3//n/+f/5//f/8//y//P/9P/w/+//7//w//L/
8P/v/+//7f/r/+T/4//p/+f/4P/g/+b/6f/p//D///8LAB0ALwA8AEwAaQCEAHcATwAz
ACcAHQAVABEACwADAP7////8//r/AAAAAPT/7//t/+z/6//o/+f/5P/j/+P/4v/e/9//
4//k/+b/6P/n/+f/5v/m/+b/5f/j/+X/5//n/+f/5//j/+L/4v/j/+P/4//j/+H/5v/m
/+T/4//i/+H/4//l/+b/4v/i/+L/5P/l/+b/6f/q/+r/6v/r/+//8//1//j/9//3//n/
+f/2//b/+P/5//f/+//9//7/AQAEAAcACgAJAAkACQAMAAwADwAOAA0AEgAUABgAGQAa
ABoAGwAdAB0AHQAdABwAGAAXABYAFAAUABMAEwASAA8ACwAIAAUAAgAAAPv/+//4//j/
+P/6//z//P/8//r/9//1//X/9f/y//D/8P/x//H/8P/v/+7/7P/s/+3/7//v/+7/7f/r
/+j/6v/p/+j/7P/s/+f/5//s//H/7//z//H/7//u/+7/7v/s/+v/6//s/+z/6v/p/+b/
5v/m/+f/6//t/+3/6f/r/+3/8f/0//L/8v/y//L/6v/o/+b/5v/m/+j/6v/s/+7/7f/u
/+3/6v/m/+X/5P/k/+T/5f/l/+X/5//n/+j/6P/m/+P/4//n/+X/6P/r/+v/8f/y//X/
9f/0//T/8//y//X/9v/2//b/+P/4//n//P/6//n/8//v//H/8v/x//H/8f/y//T/9f/x
/+//7v/u/+r/5v/k/+L/5f/k/+P/5P/i/+L/5P/k/9//3P/Z/9f/1//X/9f/1f/S/9L/
1P/W/9X/1f/W/9j/2f/Y/9j/2f/V/8//zP/L/8v/y//I/8b/xv/J/83/1P/d/+v/AwAd
ADIASgBhAGwAYwBHACUABQD1//H/7//1/////P/t/+j/7v/w/+r/4v/e/9v/2f/X/9X/
1f/T/9P/1f/W/9T/1//U/9L/0f/Q/9L/0//T/9T/1v/V/9P/1f/U/9P/0v/R/9H/0v/U
/9f/2f/Z/9n/1//X/9b/0//R/9P/0//W/9n/2//W/9X/1P/W/9f/2P/b/9//4P/h/+P/
4P/h/+D/4P/f/9//4f/h/+P/5P/n/+n/6P/r/+z/7P/w//L/9P/2//j/+f/6//7//f//
//3/+/8AAAQACgANAA8ADgAOAA8ACwAHAAMA/v/9//3//f/8//7///8BAAIABAABAP//
/f/3//T/7v/t/+T/4v/g/+D/5f/o/+v/7P/o/+X/5P/j/+D/3P/a/9n/1//W/9X/1P/W
/9j/2//f/+D/4P/g/9//3v/g/9//3v/g/+D/2//b/9n/2//W/9f/1//X/9j/2v/c/9z/
3f/f/+L/4v/g/9//2//a/9n/2f/c/9//4P/d/9//3//h/+L/4v/i/+L/4v/f/97/3f/c
/9v/2v/Z/9j/5P/m/+H/3P/e/97/3v/e/9v/3P/b/9j/2f/b/93/4P/e/93/2//Z/9f/
1//Y/9j/2//b/97/5f/j/+b/6f/p/+v/7P/v/+//8P/y//P/9P/0//T/8//y//D/8P/x
//T/+f/7//j/9//1//T/8f/v/+7/7v/v/+//8P/x//P/9v/2//T/9P/0//P/8P/t/+z/
5P/g/97/2v/Y/9j/2P/Z/9f/1//X/9X/1P/W/9r/3v/e/93/3f/e/9z/2v/Z/9n/2f/T
/8z/zf/T/9P/zP/K/8b/w//H/9r/8/8JABsAKwA6AEwAWwBsAHUAXwA5AB0ACwD9//f/
9//5//z/+f/y/+7/7P/u//D/6v/n/+X/4//j/+P/4f/h/9//3v/a/9v/3P/c/93/3v/c
/9v/2f/Y/9n/2f/Y/9v/3f/d/93/3f/e/97/3//h/+D/3//e/9v/4f/i/+H/4f/h/+H/
5P/n/+n/5P/j/+L/5f/l/+X/5//q/+r/6v/r/+n/6//r/+z/7//v//H/8f/v//D/8//1
//f/+//9//7//f/+////AAADAAcACwASABUAGQAZABkAGQAaAB0AHQAZABYAFAATABgA
GwAeACAAHgAdABwAGgAYABcAFwAWABUAEQAOAAsABwAGAAIAAwAAAAAAAAACAAIAAgAC
AAAA/f/7//v/+//4//b/9v/3//f/9v/1//T/9v/2//f/+f/7//r/+f/3//b/+P/3//b/
9v/2//H/8f/2//v/+f/9//7//f/9//7/AAD+//3//f/9//z/+f/3//j/+v/8//////8B
AAEA/f/7//v//f/+//v/+P/1//L/9f/4//v//v8DAAQABQAGAAIAAAD9//v/8//5//3/
/v8AAAAAAAAAAP3//v/9//r/+P/5//r//P/6//n/9//1//j/+f/7//z/AAD//wEABwAE
AAYACAAHAAsADAAPAA8ADQAMAAoACAAMABAAEwAWABgAGAAZABwAHQAfABwAGwAbABoA
FwAVAA8ADgAOAA0ADgAPABEAFAAVABQAFQAWABMADgAJAAYAAQD+//3/+v/7//z//f//
//////////3//P/8//7/AAAAAP////8AAP///P/6//n/+//7//j/8//v//H/8v/0//b/
9//9/wQACwAXACcAQQBYAGoAeQCMAJcAiQBfAD8ALQAfABUAFwAfACIAGwAQAA4AFAAY
ABQAEAANAAsACQAEAAEA/P/5//v//P/6//3/AAAAAAEAAgD+//3/+//6//z//f/9/wEA
AAD///7//f/7//r/+v/7//3//f/9//v/AAACAAIAAwABAAEABAAHAAcAAgABAAAA/f/7
//n/+f/8//7/AAADAAQABwAIAAoACgAJAAoACQAJAAoADQAPAA8AEwAVABYAGQAcAB8A
IgAhACEAIQAkACkALQAtAC0AMQAyADUANQA3ADYANgA3ADoAOwA8ADwAPAA7ADoAOAA1
ADMAMgAwADMAMQAwAC8AKAAmACEAIQAbABoAGQAaABcAFgAVABIAEwATABUAFwAUABIA
EgATABIAEAAOAAwACQAIAAgACQALAAoACQAHAAkADgAQABIAEAAOAAcABQAEAAcAAwAF
AAgACQALAA4ACwAIAAYABQAHAAgABwAHAAMAAgABAAEABwALAA0ACwAJAAkACwAMAAkA
BgADAAAAAgAEAAYACAAMAAwADAAMAAsACgAIAAcABQABAP///v8CAAwACgAKAAoACgAJ
AAoACQAGAAYABwAIAAoACAAJAAkACQAHAAcACAAIAAUAAQAAAAMAAQAEAAcABwANAA4A
EQARAA8AEAAQABAAEgAUABUAFgAVABQAFAAWABsAHQAaABkAHAAcABoAGQATABIAEgAR
AA0ADQAOABAADwAMAAsACgAJAAYAAwACAPv/+P/3//T/8f/w/+//7//1//v/AQAFAP//
/P/7//r/9v/z//H/8P/u/+z/6//r/+f/5//m/+P/3f/V/8z/yv/S/+X/+/8CAAEABwAX
ACsAPgBSAGMAeACHAHUAQwAfAA8ADQAXAB0AFQAOAA0ABgD+//z/+P/4//P/8f/w/+//
6v/n/+L/3//k/+b/5f/p/+b/5P/j/+L/5P/n/+n/7P/q/+f/4//j/+H/4f/h/+H/4v/k
/+f/6//t/+3/7f/r/+3/7P/p/+f/5P/j/+X/5//t/+r/6//s/+//7//v//H/7//u/+3/
7f/w//P/9P/2//n/+f/7//v/+v/6//z//f///wMABQAGAAcACAAJAAoADAAPABIAGAAc
ACEAIgAjACMAIgAjACEAIAAeAB0AHQAcABsAGgAYABsAHQAfACAAIAAfAB8AHgAbABcA
FAARAAsACAACAAEA/f/+////AgD///7//f/6//j/9//4//n/9v/y//D/7//z//T/9f/2
//T/9P/1//f/9f/y/+//6//r/+7/7v/u/+3/7P/m/+X/6f/v/+7/8//0//P/8//0//P/
8P/u/+3/6//q/+f/5f/o/+z/8P/1//T/9f/0/+//7f/t/+//8P/t/+z/6//q/+r/6v/q
/+r/6v/o/+b/5P/q/+7/8f/1//P/7//x/+7/6//q/+n/6P/q/+z/7P/q/+n/6f/p/+r/
6//t/+7/7//s/+v/6//q/+3/6//s//H/7//y//X/9f/2//b/+P/3//f/+P/4//j/+v/8
//3//v/8//z//f8AAAIAAwD///3//f/8//n/9//y//L/8//z//T/9f/3//r/9v/y//D/
7v/w//D/8P/y/+3/6v/p/+b/5f/k/+P/4//g/9//3v/b/9z/3v/i/+b/4v/f/93/3P/c
/9r/2f/Z/+X/4f/S/8f/x//P/9j/2P/W/9X/3f/q/+//8/8FAB0AMABGAFkAbAB5AGkA
PwAhAA8A/f/v/+//8f/y//f//P/6//b/9v/y/+v/5//k/+H/4P/f/9z/2//a/9r/1//Z
/9f/1v/W/9b/2f/b/9z/3v/e/93/2//d/9v/2//b/9v/2f/Y/9j/2f/Z/9n/2f/X/9z/
3P/a/9n/3P/d/+H/5f/n/+L/4f/g/+H/4f/h/+P/5v/m/+b/5//m/+f/5v/m/+n/6f/r
/+v/7v/y//j//f/7//3//f/8//z//v8AAAIAAAABAAIABgALAA8ADwAPABQAFgAaABsA
GwAaABoAGwAcAB0AHgAeABoAFwAUABAADgANAA0ADAAPAA8AEAARAAsACAACAAEA/f/+
////AgD///7//f/6//r/+f/6//v/+f/2//X/9f/z//L/8f/w//D/8P/x//P/8//y//H/
7//u//D/7//u//L/8v/t/+3/7v/x/+3/7//x//H/8v/0//T/8v/x//H/8P/w/+7/7f/v
//D/8f/z//j/+//8//n/9v/z//L/8P/v/+7/7f/s//D/9P/4//z//P/6//j/9v/3//j/
+P/5//X/8f/w//P/9P/1//b/9v/4//j/9v/y//H/8P/w//H/8//0//X/9f/1//b/9v/4
//X/9f/5//v//v8BAAEABwAIAAsACwAIAAgABwAGAAYABgAFAAQACAAMABEAGAAaABsA
FwAVABcAFgATABEADAAMAA0ADQAKAAkACQAKAAoACAAIAAgACQAIAAcACAADAAAA///8
//7//v/+////+//5//f/8//v/+7/7//w/+//7//w//L/9v/2//f/+f/3//H/6v/r/+3/
6f/q//T/+v/1//H/+v8LABsALQBBAFYAbgCBAI4AiQBlAD0AKQAjAB0AHwApACsAIAAV
ABIADgAOABAADAAFAAEA/v/7//3//f/7//v//v/+//v//f/7//r/+v/6//b/9f/z//L/
9v/5//v/AQD//////////wAAAAABAAMABgAHAAgABwAIAAYAAgD///7//f///wEABQAC
AAMABAAIAAkACgANAA4ADgAOAA8AEAATABQAFgAVABMAEwARABIAFAAYABsAGgAdAB4A
HgAfACAAIQAiACQAJwAqADAAMQA1ADUANQA3ADgAOwA7AD8AQABCAEUARABDAEIAQAA+
AD0APAA6ADoAOQA5ADgANgAzADEALwAsACwAKQArACUAJAAjACQAIQAgAB8AHAAYABUA
FAATABQAFAAWABkAGgAaABoAGgAXABYAFgAXABkAGAAXABUAEwAUABIAEAAUABYAEwAV
ABgAGwAXABkAGQAZABoAHAAYABQAEQAPABMAFgAXABkAFgAWABYAFwAZABsAGwAXAB0A
GwAZAA==
         </WaveFormData>
      </LeadData>
      <LeadData>
         <LeadByteCountTotal>10000</LeadByteCountTotal>
         <LeadTimeOffset>0</LeadTimeOffset>
         <LeadSampleCountTotal>5000</LeadSampleCountTotal>
         <LeadAmplitudeUnitsPerBit>4.88</LeadAmplitudeUnitsPerBit>
         <LeadAmplitudeUnits>��V</LeadAmplitudeUnits>
         <LeadHighLimit>2147483647</LeadHighLimit>
         <LeadLowLimit>268435456</LeadLowLimit>
         <LeadID>V1</LeadID>
         <LeadOffsetFirstSample>0</LeadOffsetFirstSample>
         <FirstSampleBaseline>0</FirstSampleBaseline>
         <LeadSampleSize>2</LeadSampleSize>
         <LeadOff>FALSE</LeadOff>
         <BaselineSway>FALSE</BaselineSway>
         <ExcessiveACNoise>FALSE</ExcessiveACNoise>
         <MuscleNoise>FALSE</MuscleNoise>
         <LeadDataCRC32>3591073637</LeadDataCRC32>
         <WaveFormData>
7v/u/+7/7v/u/+7/7v/u/+7/7v/u/+7/7P/s/+z/7P/s/+z/7P/s/+7/7v/u/+7/7P/s
/+z/7P/u/+7/7v/u/+7/7v/u/+7/7v/u/+7/7v/s/+z/7P/s/+z/7P/s/+z/7P/s/+z/
7P/q/+r/6v/o/+r/6v/q/+r/6v/q/+r/6v/r/+z/7f/u/+v/6//r/+v/6f/q/+r/6v/s
/+3/7f/t/+r/6v/p/+j/5v/k/+P/4v/j/+P/4//h/+D/4P/g/9//4f/h/+D/4P/e/97/
3v/f/9//3//g/+H/3//h/+H/4//m/+j/6//r/+r/6//r/+r/6P/o/+j/6P/p/+r/6//s
/+n/6f/o/+j/6v/q/+r/6//t/+z/7P/r/+v/6//s//H/+P8AAAUAAwABAAEAAwAEAAUA
CQALAAoA///y/97/xv+z/63/q/+u/7T/vP/A/8b/zP/P/9L/2v/h/+D/3//g/+P/5f/n
/+j/6P/o/+j/6v/q/+r/6v/q/+n/6f/p/+n/6v/q/+r/6//t/+3/7f/t/+3/7P/r/+r/
7f/t/+3/7f/u/+7/7v/t/+v/6//r/+v/6//r/+z/7P/u/+3/7f/u/+3/7f/r/+v/6//r
/+v/6//p/+n/6//r/+v/6v/r/+z/6v/q/+v/7P/u/+3/7f/s/+r/6v/p/+n/6P/n/+f/
5v/k/+b/5v/l/+X/5f/l/+X/4//j/+T/5P/i/+L/4v/i/+L/4//k/+X/5f/m/+b/5v/m
/+j/5//m/+b/5v/m/+b/5P/l/+b/5v/m/+b/5v/l/+f/5//n/+b/5P/l/+X/5f/l/+X/
5f/l/+T/5P/l/+X/4//j/+L/4v/k/+T/5f/m/+b/5v/k/+T/4v/i/+P/4//l/+X/5f/l
/+T/4//j/+L/4v/h/+H/4f/f/9//4P/g/+D/4P/f/9//4P/i/+H/4P/f/97/3v/e/97/
3P/c/9z/3P/c/9v/2v/Z/9j/2v/a/9r/2v/X/9f/1//X/9f/2P/Y/9j/2P/Z/9n/2f/Y
/9j/1//W/9P/0P/O/8z/zf/N/83/y//H/8b/xf/D/8T/xf/F/8b/wv/C/8L/w//D/8P/
xP/F/8P/xf/F/8f/yv/M/8//z//P/8//zv/M/8r/yv/K/8r/y//M/83/zv/M/83/zf/O
/8z/zP/M/83/y//K/8r/yf/L/8v/zv/T/9j/3v/h/+H/2//b/+H/5P/p/+3/6//m/9v/
yv+2/6L/k/+N/43/jv+S/5j/nv+i/6j/r/+0/7b/uf+8/7//wP+//8H/w//E/8T/xP/E
/8b/yP/I/8j/yP/J/8n/yf/J/8z/zP/M/83/zP/L/8r/yf/L/8z/zf/O/87/zf/M/8v/
zP/M/8z/y//J/8n/yf/J/8r/y//N/87/zP/L/8v/zP/P/8//zf/N/8v/y//L/8v/yf/J
/8v/y//N/8z/zf/O/83/zP/M/8z/zv/N/83/zP/L/8r/yP/H/8j/x//H/8b/xv/I/8j/
x//F/8X/xf/F/8X/xf/G/8b/xP/E/8T/xP/D/8P/w//D/8X/xv/G/8b/xf/I/8j/yP/K
/8r/yv/K/8j/yf/K/8r/zP/M/8z/y//L/8v/y//K/8r/y//L/8v/y//L/8v/y//N/87/
0P/R/83/zf/M/8z/zP/M/83/zv/N/8z/yf/I/8v/zP/O/8//z//P/8//z//N/83/zv/O
/87/zf/N/83/y//L/8z/zP/O/87/y//K/8z/zP/M/8z/y//K/8n/xv/J/8r/y//M/8z/
zP/M/8z/zP/M/8z/zP/J/8n/yf/J/8v/zP/M/8z/zv/P/8//z//O/87/zf/M/8z/yv/J
/8j/xv/F/8T/wf+8/7z/vP+7/77/v/+//8D/vv++/77/v/+//7//wP/B/7//wf/B/8P/
wv/E/8f/x//L/83/zv/O/8z/zP/M/8z/yv/K/8r/yv/M/83/zf/O/8z/zP/M/83/zf/M
/8z/y//N/8//0v/V/9r/4v/n/+f/5f/j/+X/6P/v//P/8f/s/+P/2P/K/7L/n/+Z/5n/
mv+g/6j/rP+s/7L/tf+6/8L/x//I/8n/zv/N/8//0f/S/9T/1P/U/9b/2P/Y/9j/2P/Y
/9f/1v/V/9j/2P/Y/9n/2v/b/9z/3f/e/97/3v/e/93/3f/d/93/4P/g/+D/3//h/+H/
4f/h/+H/4f/i/+L/4v/h/+H/4v/h/+H/3//f/+H/4f/h/+H/3//f/+H/4f/i/+D/4P/g
/+D/4P/h/+L/4v/h/+H/4P/h/+L/4v/j/+L/4f/h/+D/3P/e/97/3f/c/93/3v/f/9//
3//g/+D/3v/e/97/3v/d/93/3f/d/97/4P/h/+L/5f/o/+j/6P/o/+j/6P/o/+j/6f/q
/+r/6//s/+3/7f/t/+3/7f/s/+z/7f/t/+3/7//v/+//7//v/+7/7v/t/+7/7//v//D/
8P/w//H/8v/y//L/8P/w/+7/7v/v/+//8f/x//H/8f/y//P/9f/2//T/8//z//P/8f/x
//L/8v/0//T/8//z//b/9P/0//T/9P/0//T/9P/y//T/9P/0//T/9P/0//T/9P/2//b/
9v/2//f/9//3//f/9//4//j/+P/5//n/+P/3//j/+P/3//b/9f/0//T/9P/y//H/8P/t
/+z/7P/s/+v/6//r/+r/6v/o/+j/6P/p/+v/6//s/+3/7//x//H/8//0//b/+f/5//r/
+//7//r/+v/6//r/+v/8//z//P/8//r/+//7//z//v/+//7///////7//v/9//3/AQAE
AAkAEAAUABUAEQAPABMAFwAcACEAIQAbABQABwD2/+D/zP/D/8P/xf/G/8z/1P/e/+T/
5v/n/+r/8P/1//b/9//8//3///8BAAIAAAAAAAAAAgACAAIAAgACAAMAAwADAAMABgAG
AAYABwAHAAcABwAHAAYABgAGAAYACAAJAAoACwAMAAwADAALAAsACwALAAsACwALAAwA
DAAKAAkACQAKAAsACwAJAAkACwALAAsACwAJAAkACwALAAoACAAIAAgABQAEAAQABAAH
AAcACAAIAAkACgAKAAsACQAHAAYABAACAAQABAADAAEAAQABAAEAAQABAAIAAgAAAAAA
AAAAAAEAAQABAAEAAwAEAAQABAADAAYABgAGAAcABgAFAAQABgAHAAgACAAKAAoACgAJ
AAsACwALAAoACAAJAAkACQAIAAcABgAFAAgACAAJAAkACgALAAsADAAKAAoACwAMAAoA
CgAIAAgACQAKAAwADQALAAsACwALAAsACwAMAAwADAALAAsACwALAAsADAAMAAwADAAM
AAwADgAOAA4ADAAOAA4ADgAOAA4ADgAOAA4AEAAQABAAEAAPAA8ADwAPAA0ADgAOAA4A
EgATABMAEwAVABYAFgAWABMAEAAOAAwADQANAA0ACwAGAAYABgAFAAUABQAEAAQAAwAE
AAUABwAHAAcACAAJAAoADQAOABEAEgAUABcAFwAXABcAFgAUABYAFgAWABYAFwAYABkA
GgAaABsAGwAcABoAGgAaABsAGwAaABoAGQAfACEAIgAlACwANAA3ADUANQA5ADsAOAA5
ADsAOQA0ACsAHAAKAPj/6f/f/9//5P/q//D/9P/6/wAAAwAGAAwAEQASABUAGgAaABsA
HAAcAB0AHgAfACIAIgAiACIAIgAhACEAIQAhACAAIAAgACEAIQAhACEAIQAjACQAJQAm
ACUAJQAlACUAJAAkACQAIwAjACMAIwAjACEAIQAiACIAJAAjACMAJAAlACUAIwAjACQA
JQAmACcAJAAjACQAIwAiACAAIAAgACIAIgAjACQAJAAjACMAIgAgACAAHwAfABwAGwAb
ABoAGgAcABwAGwAXABcAFwAXABcAFwAYABgAGAAYABgAGAAVABUAFQAVABYAGAAZABoA
GwAeAB4AHgAfAB4AHQAcABwAHQAeAB4AHAAcABwAGwAcAB0AHgAeAB4AHwAfAB8AHgAd
ABwAGwAdAB4AIAAhAB0AHQAcABwAHAAcAB0AHgAfACAAHwAgAB8AHgAeAB0AHwAfAB8A
HwAeAB0AHQAcAB0AHQAeAB8AHwAfACAAIAAaABgAFwAYABoAGgAaABoAGwAcAB0AHAAa
ABoAGgAaABwAHAAcABwAGwAaABkAGAAVABUAFQAVABkAHAAeACAAHgAdABsAGQAbABwA
HAAcABgAFAARAA4ADQANAA0ACwAJAAoACwALAA0ADQAMAAwACAAIAAgACQAJAAkACgAL
AAkACwALAA0ADgAQABMAEwAUABUAFQAUABUAFgAXABgAFwAWABUAFAAVABcAGAAaABoA
GgAaABsAGgAYABcAFQATABUAGAAdACQAKgArACkAJwAnACsAMgA1ADkAOwA6ADUAJgAS
AAIA9//v/+v/5v/m/+r/6v/s//L/9//6/wIABwAKAA8AEAAQABEAEgASABMAFAAVABgA
FwAWABUAFAAYABkAGgAbABoAGgAaABsAGgAZABgAFwAaABoAGgAaABkAGQAZABkAHAAc
ABwAGwAbABsAGwAbAB0AHQAeAB4AHgAdAB0AHgAeAB0AGgAZABkAGQAZABkAGwAbAB0A
HQAcABoAGgAaABoAGgAbABwAHAAbABsAGgAaABoAGQAZABYAFQAVABQAFQAYABkAGQAW
ABUAFAATABMAEwAUABQAFgAWABYAFgAXABcAFwAXABYAFgAVABQAFwAaABoAGgAcABwA
HAAcABwAHQAeAB4AHgAeAB4AHQAdAB0AHQAcAB4AHwAfAB8AHwAfAB8AHwAfAB4AHgAd
ABsAGwAaABoAHAAcAB0AHgAeAB4AHAAcABoAGgAbABsAGwAbABsAGwAcAB0AHwAgAB8A
HQAcABsAHQAdAB4AHgAaABgAFQAXABgAGQAaABsAHAAcABwAHAAaABgAGAAYABgAGgAa
ABoAGgAaABoAGgAaABsAGwAbABsAGQAaABoAGgAbABsAGgAZABoAGgAZABgAGAAWABUA
FAAVABUAFQATABAAEAAQAA8ADwAPAA4ADgAMAAwADAANAAwACwALAAsADQAPAA8AEQAQ
ABIAFQAVABgAGQAZABgAGgAaABoAGgAcABwAHAAcABwAHQAdAB4AHgAeAB4AHwAhACAA
IAAfAB8AHQAeACMAKAAsADEANwA1ADMANQA2ADcAOwBDAEQAPQA0ACgAEgD9/+//6f/s
/+7/7v/w//b/+v///wgADAAPABIAFwAYABsAHQAfACAAIQAiACMAJgAmACYAJgAmACUA
JQAlACUAKAAoACgAKQApACkAKQApACoAKgAqACoAKQApACkAKQAoACgAKAAnACUAJQAl
ACUAKAApACsALAAuAC0ALQAuACwAKwAoACcAKgArACwALQAsACsALAArACoAKAAoACgA
KQAqACwALgAtACsAKgAoACoAKgApACkAKAAnACcAJgAkACYAJgAlACMAIwAjACMAIgAj
ACUAJgAkACQAJAAkACEAIQAhACEAJAAmACcAKAApACwALAAsACwAKgAoACYAKQArAC0A
LgAsACwALAArAC0ALQAtACwALAAtAC0ALQArACsAKwArACoAKgArACsAJwAnACYAJgAo
ACoALQAwAC0ALAApACgAKgAqACsAKwAtAC0ALQAtACsAKwAsACwAKgApACkAKQArACsA
LAAsACoAKgApACkALAAqACkAKgAqACoAKgAqACgAKAAoACYAJgAmACYAJgAmACYAJgAm
ACYAJgAmACYAIwAjACMAIwAmACgAKQAqACwALQAtAC0AKgAqACkAKAAmACQAIwAiACEA
IQAhAB8AHAAcABwAGwAbABsAGgAaABgAGAAYABkAGQAZABoAGwAdAB8AHwAhACQAJgAp
ACkAKAApACkAKAAlACQAIwAiACQAJAAkACQAJgAnACcAKAAoACgAKAApACcAJgAmACUA
JQApACwAMQA4AD4APQA7ADsAPQA9AEAAQwBFAEEAOgAtABwACADy/9//2//h/+j/7v/w
//b//P8EAAsAEAASABUAGgAfACAAIQAjACUAJgAlACQAIwAkACUAJgAnACgAJwAnACcA
JwApACoAKwAtACwAKwAqACkAKgAqACoAKgArACsAKwArACwALAAsACsAKwArACsAKwAr
ACsALAAsACoAKQApACoAKwArACkAKQApACkAKQApACcAJwApACkAKwAqACsALAAqACoA
KwAsACsAKQAoACYAJgAmACUAJQAkACMAIwAiACEAJAAlACUAIQAhACEAIQAfAB8AIAAg
ACIAIgAiACIAIQAhACEAIQAhACIAIgAiACIAJAAjACIAJgAmACYAJgAkACUAJgAmACYA
JgAmACUAJQAlACUAJAAiACMAIwAjACQAJQAmACcAJwAmACYAJQAkACUAJQAmACUAJAAk
ACQAJQAmACUAJgAoACgAKQApACcAJwAnACcAJQAlACYAJgAoACcAJwAnACUAJQAmACYA
JQAmACYAJwAoACgAKQArACkAJgAoACgAKAAoACYAJgAmACQAJgAmACYAJgAkACQAJAAk
ACYAJgAmACYAJwAnACcAJwAlACYAJgAmACgAKQApACkAJgAmACUAJAAgAB4AHQAcAB0A
HQAdABsAGAAYABgAFwAVABUAFAAUABIAEgASABMAEwATABQAFQAWABkAGgAdABwAHgAh
ACEAIgAjACMAIgAkACQAJAAkACQAJAAkACQAJAAlACUAJgAoACgAKAApACgAJgAlACMA
KQArACoALQAyADoAPQA5ADkAOwA7AD4AQwBDAEEAPgA1ACQADAD2/+H/1f/X/9r/4P/o
//L/+v8CAAsAEAAUABkAHAAfACIAIQAjACUAJgAnACgAKQAsACoAKgAqACoAKQApACkA
KQAsACwALAAtACsAKwArACsALgAuAC4ALgAuAC0ALAArAC4ALgAuAC0ALgAvADAAMQAv
AC8AMAAwAC8ALQAsACwALQAtACsAKwAsAC0ALgAvAC0ALQAvAC8ALwAuAC8AMAAwADAA
MQAyADAALwAvAC4AMAAwAC8ALwAsACsAKwAqACYAKAAoACcAKAApACoAKwAnACcAKAAo
ACcAJgAlACQAIwAjACMAIwAkACYAJwAoACcAKgAqACoAKgAqACoAKgAqACsALAAsACsA
KgApACcAJwAnACcAJgAmACcAJwAnACYAJQAkACMAJQAmACgAKQAlACUAJAAkACIAIgAj
ACQAIgAiACAAIAAeAB4AHwAfACEAIQAhACEAHwAfACAAIAAgAB8AHwAfAB8AHwAgACAA
HgAeAB0AHQAcABwAHQAfAB0AHQAbABsAGgAaABoAGgAaABsAHAAdABwAHAAcABwAHAAb
ABoAGQAYABYAFgAWABYAFgAXABgAGQAXABgAGAAYABoAGwAbABsAGAAYABcAFgASABAA
DwAOAAsACwALAAkACAAIAAgABwAFAAUABAAEAAMABAAFAAcABQAFAAYABwAFAAcABwAJ
AAoADAAPAA8AEAARABEAEAAQABAAEAAQABAAEAAQABAADgAPAA8AEAAQABAAEAARABMA
EgASABEAEwAVABYAGQAgACQAJQAlACUAJQAlACgAKwArACUAHgAPAPz/5v/S/8X/vf/B
/8j/0v/Y/97/5P/o/+//9v/8////BAAJAAoACQALAA0ADgAMAAwADAAOAAwADAAMAAwA
DwAPAA8ADwAQABAAEAARABMAEwATABMAEgASABIAEgARABEAEQARABQAFAAUABMAFQAV
ABUAFQAUABMAEwASABAADwAPABAAEQARAA8ADwAPAA8ADwAPAA8ADwARABEADgAMAAwA
DAAKAAoACwAMAAwACwALAAoACwAMAAwADQALAAkACAAGAAIABAAEAAMAAwADAAMAAwAB
AAEAAgACAAAAAAAAAAAA/////////////wAAAAAAAP//AgACAAIAAwACAAEAAAAAAAEA
AgACAAIAAgACAAEAAQABAAEAAAABAAMABAAFAAQAAwACAAEAAgACAAMAAwADAAMAAgAC
AAEAAAAAAAAA/v/+//z//P/+//7///////3//f/9//3//v///wEAAgACAAEAAQABAP//
//8AAAAAAAAAAP/////+//7///8BAAAA///+//3/+v/8//r/+v/6//r/+v/6//r/+P/4
//j/9v/4//j/+P/4//r/+v/6//r/+P/4//j/+P/5//n/+f/5//f/+P/4//j/+v/7//v/
+//6//r/+f/4//T/8v/x//D/8f/x//H/7//q/+r/6v/p/+v/6//q/+r/5v/m/+b/5//l
/+X/5v/n/+X/5//n/+n/6//u//L/8//2//f/9//2//X/9P/z//L/8v/y//L/8v/w//H/
8f/y//L/8v/y//P/8//y//L/8f/x/+//8v/3//z/BgALAAsACQAJAAcABgAJAAsACwAK
AAUA+P/k/8r/uf+v/6v/qP+u/7j/vv/E/8z/0f/S/9b/3f/i/+P/5v/p/+v/7f/u/+z/
7P/s/+7/7P/s/+z/7P/t/+3/7f/t/+7/7v/u/+//7f/t/+3/7f/s/+z/7P/s/+3/7f/t
/+3/7v/u/+7/7f/v/+//7//v/+//7//w//D/7//t/+z/7P/t/+3/6//r/+3/7f/t/+3/
6v/p/+r/6f/q/+j/6P/o/+b/5v/n/+j/5v/l/+X/5P/l/+b/5v/n/+T/4//j/+L/3v/g
/+D/3//d/93/3f/d/9v/2//c/9z/2v/a/9r/2v/Z/9n/2f/Z/9r/3P/d/97/3//i/+L/
4v/h/+D/3//e/97/3//g/+D/4v/i/+L/4f/j/+P/4//i/+H/4f/g/9//3f/d/93/3f/g
/+D/4f/h/+D/4f/h/+L/4f/g/+D/4P/g/+D/3v/e/97/3v/f/9//3f/d/93/3f/d/93/
3v/e/9z/2//b/9v/3f/d/97/3v/e/97/3f/d/9z/3P/d/9//3v/d/9z/2//a/9r/2v/a
/9n/2P/X/9b/2v/c/9j/1P/X/9j/2f/a/9j/2P/Y/9b/1v/W/9b/1v/W/9b/1v/W/9b/
1v/W/9b/1f/V/9X/1f/T/9T/1P/U/9j/2f/Z/9n/2P/Y/9f/1v/W/9T/0//S/9H/0f/R
/8//zP/M/8z/y//K/8n/x//G/8L/wv/C/8P/xP/F/8f/yf/L/83/zf/P/87/0P/T/9P/
1P/V/9X/1P/T/9L/0f/Q/9L/0v/S/9L/1P/V/9X/1v/T/9L/0f/R/9P/0v/S/9H/1f/V
/9j/2//e/+b/6//r/+n/6f/n/+T/6f/1//3/+v/v/+b/3P/I/7X/qf+j/5r/mP+e/6T/
pv+s/7P/uP++/8P/xv/H/8r/zP/P/9L/1P/S/9L/0v/U/9b/1v/W/9b/1//X/9f/1//V
/9T/0//T/9b/1//Y/9n/2v/a/9r/2v/b/9v/2//b/9n/2P/X/9X/1v/X/9j/2f/b/9v/
3P/c/9v/2f/Y/9j/1//X/9X/1f/W/9f/2P/Z/9v/2//d/93/2v/Y/9j/2P/X/9b/1v/W
/9b/1f/V/9T/0v/S/9H/0f/R/9H/0v/S/9H/1P/V/9X/0f/R/9H/0f/O/83/zf/M/83/
zv/P/9D/z//P/8//z//R/9L/0v/S/9L/1P/T/9L/1P/U/9T/1P/U/9X/1v/W/9j/2P/Y
/9f/2f/Z/9n/2P/W/9f/1//X/9j/2f/a/9v/3P/c/93/3f/b/9v/2v/a/9r/2v/b/9z/
2v/a/9j/2P/a/9r/2//b/9z/3f/e/9//3v/d/93/3P/c/9v/2//b/9v/2//c/9z/2//c
/9z/3f/c/9z/3f/f/97/3f/c/9v/3P/c/9z/3P/f/+D/4f/i/+H/4P/f/97/3v/i/+L/
3v/e/97/3v/e/9//4P/h/+D/4v/i/+L/4v/h/+D/3//e/9//4P/h/+L/4//j/+P/4//j
/+T/5P/k/+b/5//n/+f/5P/k/+P/4v/h/+D/4P/g/9//3//f/93/3P/c/9z/2//a/9n/
1//W/9b/1v/W/9f/2P/Z/9v/3f/d/9//3//h/9//4P/i/+H/4//l/+b/5v/o/+j/6P/o
/+j/6P/o/+j/5v/n/+f/6P/o/+j/6P/p/+v/6v/q/+n/5//r/+7/7//y//j///8DAAMA
AQABAAAAAQAFAAsADAAHAP7/7P/W/8P/s/+t/6z/rP+s/7D/uP++/8X/yv/Q/9X/3v/j
/+b/5//p/+v/7P/s/+z/7P/u//D/8P/w//D/8//z//P/8//0//T/9P/1//X/9f/1//X/
9P/0//T/9P/1//X/9f/1//f/+P/5//n/+//7//v/+//5//n/+v/6//j/9//3//j/9//3
//X/9f/2//f/+P/5//v/+//9//3/+v/4//j/+P/2//b/9//4//r/+f/5//j/+v/6//n/
+f/2//X/9f/0//T/9v/2//X/9f/1//X/9f/x//H/8v/y//L/8v/y//L/8f/x//H/8f/x
//L/8v/y//X/+P/4//j/+v/6//r/+v/4//n/+v/6//z//P/8//v/+//7//v/+v/8//3/
/f/9///////////////+//7//f/9//3//P/8//7//v///wAA/v/+//z//P/+//7/////
/////////////////wAAAAACAAEAAQABAAAA//////7//f/+//7////+//7///8BAAAA
///+//3//v/+//7//v/+//7//v/+//7//v/+//7//P/6//r/+////wIAAAAAAAAAAAAA
AAAAAAD+//7//v/+//7//P/8//z//P/+//7//v/+//3//f/9//3///8AAAAAAAACAAMA
AwADAAIAAgABAAAA/v/8//v/+v/3//f/9//1//T/9P/0//P/9f/1//T/9P/w//D/8P/x
//H/8f/y//P/9f/3//f/+f/5//r//P/7//7///////7//v/+//7//v8BAAIAAwAEAAIA
AwADAAQAAgACAAIAAwAFAAQABAADAAEAAwAGAAkADAAQABMAFQAXAB0AIQAiACEAIwAj
ACAAGwAOAPr/4v/L/7f/r/+u/7T/vv/M/9j/3v/l/+z/8P/1//r///8EAAMABQAHAAgA
BgAGAAYACAAJAAoACwAMAA0ADQANAA0ADgAOAA4ADwAPAA8ADwAPAA4ADgAOAA4AEQAR
ABEAEQAUABQAFAATABEAEQARABEAEQARABIAEgAUABMAEwAUABUAFQATABMAEQARABEA
EQARABEAEwATABQAEgASABIAEAAQABEAEgASABEAEQAQABIAEgARABEAEAAPAA8ADgAK
AAwADAALAAkACQAJAAkABwAHAAgACAAGAAYABgAGAAcABwAHAAcACQAKAAoACgAJAAwA
DAAMAAwADAAMAAwADgAPABAAEAASABIAEgARABEAEQARABAADgAPAA8ADwAPAA8ADwAP
AA4ADgAPAA8ADwAPAA4ADgAQABAAEQASABIAEgAQABAAEAAQABEAEQARABEAEQARABEA
EQASABIAEAAPAA8ADwARABEAEgASABAAEAAPAA8AEAAQABEAEwASABEAEAAPAAwADAAM
AAwADAAMAAwADAANAA4ADwAQABAAEAASABAAEAAQABAAEAASABIAEgAQABAAEAAQABAA
EAAQABAAEAAPAA4ADQAMAA0ADQANAA0ADQAOAA4ADgAQABEAEQARABIAEgARABAADgAM
AAsACgAJAAkACQAHAAQABAAEAAMAAwADAAIAAgD+//7//v///wEAAQACAAMAAgADAAIA
AwAFAAgADAANAA4ADwAPAA4ADgAOAA4ADgAOAA4ADgAOAAwADQANAA4ADgAOAA4ADwAQ
ABAAEQARABUAEwAUABUAGgAiACsALQAnACMAJwAoACkAKwArACoAJQAcAAYA6v/T/8X/
wf/A/8T/yv/S/9z/5P/r//T/+v///wIACQAMAAsADQAPABAAEgASABIAFAAUABQAFAAU
ABMAEwATABMAFQAWABcAGQAXABcAFwAXABoAGgAaABoAGgAZABgAFwAYABgAGAAXABkA
GQAZABkAGwAbABwAHAAcABsAGwAcABwAGwAYABcAGQAZABkAGQAXABcAGQAZABoAGAAY
ABgAGAAYABkAGgAYABcAFwAWABYAFgAVABUAFAATABMAEgAQABIAEgARAA8ADwAPAA8A
DQANAA4ADgAMAAwADAAMAAsACwALAAsACwAMAAwADAAOABIAEwAUABQAFAAUABQAFAAV
ABYAFgAWABYAFgAVABUAFQAVABQAFgAXABcAFwAVABUAFQAVABYAFgAXABcAFwAXABYA
FgAUABQAFQAWABYAFgAUABQAFgAWABcAFwAZABkAGQAZABkAGQAaABoAGgAZABkAGQAZ
ABkAGgAaABsAHAAcAB0AGwAaABoAGwAZABkAGQAZABkAGgAbABwAHAAcABwAHAAcABwA
HAAcABwAGAAWABgAGAAYABgAGgAaABoAGAAWABYAFgAWABcAGAAZABoAGgAaABoAGgAX
ABcAFwAXABkAGgAaABoAGgAbABsAGwAaABoAGQAYABUAEgAQAA4AEAARABIAEQAOAA4A
DgANAAsACwAKAAoABgAGAAYABwAHAAcACAAJAAsADQANAA8ADgAQABMAEwASABMAEwAS
ABIAEgASABIAEAAQABAAEAAQABEAEQASABIAEgASABMAFQAUABQAEwATABMAFAAZACAA
KAArACsAKQApACkAKAArAC0AKwAkABsADgD4/+D/y/+//7//xP/O/9j/4v/q//D/9f/2
//z/AwAIAA0ADgAPABEAEwAUABYAFgAWABgAGAAYABgAGAAXABcAFwAXABYAFgAWABcA
GAAZABoAGwAcABwAHAAcAB0AHQAdAB0AIAAgACAAHwAeAB0AHAAbABsAGwAcABwAHgAd
AB0AHgAfAB8AHQAdAB0AHQAdAB0AHwAfACEAIQAeABwAHAAcAB4AHgAfACAAHgAdAB0A
HAAcABwAGwAbABoAGQAZABgAFAAWABYAFQATABMAEwATABMAEwAUABQAEgASABIAEgAT
ABMAEwATABMAFAAUABQAFQAYABgAGAAYABgAGAAYABgAGQAaABoAGgAaABoAGQAXABcA
FwAWABgAGQAZABkAGwAbABsAGwAZABgAGAAXABgAGQAZABoAGQAYABgAGAAaABoAGAAY
ABgAGAAZABkAGQAZABkAGQAXABcAGAAYABkAGQAaABsAGgAZABkAGAAXABgAGAAZABgA
GAAZAA==
         </WaveFormData>
      </LeadData>
      <LeadData>
         <LeadByteCountTotal>10000</LeadByteCountTotal>
         <LeadTimeOffset>0</LeadTimeOffset>
         <LeadSampleCountTotal>5000</LeadSampleCountTotal>
         <LeadAmplitudeUnitsPerBit>4.88</LeadAmplitudeUnitsPerBit>
         <LeadAmplitudeUnits>��V</LeadAmplitudeUnits>
         <LeadHighLimit>2147483647</LeadHighLimit>
         <LeadLowLimit>268435456</LeadLowLimit>
         <LeadID>V2</LeadID>
         <LeadOffsetFirstSample>0</LeadOffsetFirstSample>
         <FirstSampleBaseline>0</FirstSampleBaseline>
         <LeadSampleSize>2</LeadSampleSize>
         <LeadOff>FALSE</LeadOff>
         <BaselineSway>FALSE</BaselineSway>
         <ExcessiveACNoise>FALSE</ExcessiveACNoise>
         <MuscleNoise>FALSE</MuscleNoise>
         <LeadDataCRC32>1171868198</LeadDataCRC32>
         <WaveFormData>
5P/k/+T/5P/i/+L/4v/i/+L/4v/i/+L/4P/g/+D/4P/g/+D/4P/g/+L/4v/i/+L/4P/g
/+D/4P/i/+L/4v/i/+D/4P/g/+D/4P/g/+D/4P/e/97/3v/e/+D/4P/g/+D/4P/g/+D/
4P/d/9z/3P/c/93/3f/e/97/3//f/9//3//h/+H/4f/h/97/3f/d/93/2//c/97/3v/e
/97/3f/c/9z/3P/c/9z/2v/a/9r/2v/a/9v/3P/d/9//3//d/9z/2v/Z/9j/1//V/9X/
2P/Z/97/3v/f/9//3//e/93/3P/c/9z/3P/b/9v/2//Z/9j/1f/V/9X/1f/Y/9j/2P/Y
/9f/1v/V/9T/1f/W/9f/2P/Z/9n/2f/a/9n/2f/d/+b/9f8EABMAHAAjAC0AQABUAGgA
ewCHAIUAdQBgAEgAKwAHANf/o/9+/3H/d/+C/5L/pP+u/7f/w//N/83/zP/N/9D/0v/T
/9P/0v/T/9P/1f/Y/9j/2P/Y/9v/2//b/9v/2v/a/9r/2//b/9v/3f/d/9r/2v/c/9z/
3f/d/97/3//e/97/3v/e/97/3//f/9//3//f/+L/4v/k/+T/5f/m/+X/5f/m/+f/5f/m
/+f/6v/r/+z/7P/u/+//8f/0//b/9//5//v//f8BAAQABgAIAAcACgAMAA4ADgAOABAA
FAAXABoAGwAdABwAHAAcABwAHAAcABwAGwAaABkAGAAWABYAEwARABAADQAKAAcABAAC
AP7//P/5//j/9v/z//L/7v/s/+r/6v/n/+X/5P/j/+L/4f/f/93/3P/c/9z/2//c/9z/
2//a/9r/2//c/9z/2v/Z/9n/2P/Z/9n/2v/a/9r/2f/c/93/2//c/9z/2//a/9r/2v/a
/9j/2P/Y/9j/2P/Y/9j/2P/Y/9j/2f/Z/9f/1//X/9f/1//Y/9j/2P/Y/9j/1//W/9b/
1v/V/9X/1v/W/9P/0//T/9P/0//T/9P/0//U/9P/0//T/9L/0v/T/9L/1P/U/9P/0v/S
/9L/0v/S/9L/0v/S/9L/0//T/9P/0//S/9H/zv/M/87/zf/M/8v/yf/J/8z/zf/Q/9D/
0f/R/8//zv/N/8z/zv/O/87/zf/M/8v/yP/G/8X/xf/F/8X/yP/I/8j/yP/I/8j/yP/I
/8b/xv/G/8b/x//H/8f/yP/L/8n/zf/Y/+n/+P8FAAwAEQAfADYATABiAHkAfwBzAGMA
TgA0ABUA7f+9/4n/aP9f/2X/dP+G/5b/ov+n/6//s/+3/7j/vf+8/77/v/+//8D/wf/B
/8P/wv/C/8L/wv/D/8P/w//D/8T/xP/E/8X/w//D/8X/xf/F/8b/yf/K/8f/x//I/8n/
yP/I/8j/yP/K/8v/y//L/83/zf/Q/9D/zv/O/8//0P/T/9P/1P/V/9T/1P/U/9b/1f/W
/9b/2P/c/9//4//m/+b/5//o/+n/6//u//D/8v/x//T/9v/4//r/+v/8/wAAAQACAAEA
AQACAAIAAgACAAIAAgACAAEAAAD///7//P/4//X/8//y//D/7v/s/+r/6P/k/+L/3//e
/9z/2f/Y/9b/1P/S/9L/z//N/8z/y//M/8v/yf/H/8b/xv/G/8X/xv/G/8X/xP/F/8f/
yf/K/8n/x//G/8T/xP/F/8f/yP/H/8X/x//H/8r/zP/N/83/zf/M/8v/yv/K/8r/yv/K
/8j/yP/I/8j/xv/G/8f/x//L/8v/x//G/8j/yP/I/8j/x//G/8b/xv/H/8f/yP/I/8f/
x//H/8f/x//H/8f/x//E/8P/w//D/8P/xP/G/8b/yf/K/8r/yv/I/8j/yP/I/8b/xv/G
/8b/xf/F/8X/xf/E/8P/wP++/8D/wf/C/8P/v/+//8L/w//G/8b/x//H/8X/xP/D/8L/
wP/A/8D/v//C/8P/wv/C/8H/wf/B/8H/wf/A/7//vv+//8D/wf/C/8L/wv/C/8L/wf/B
/8H/wv/F/8X/yf/S/9//7v///wgADQAXACgAPgBWAGkAcwBrAFsATAA4ABsA8//H/5f/
bv9h/2f/cP9+/47/mv+j/6//tf+1/7j/u/+8/77/v/+//8H/w//E/8f/yP/I/8j/yP/H
/8f/x//H/8r/yv/K/8v/zf/N/8//z//O/87/0P/Q/8//z//Q/9H/1P/U/9T/1P/U/9X/
1f/V/9P/0//W/9b/2P/Y/9n/2v/b/9v/3P/d/9//4P/h/+T/5P/k/+P/5P/l/+f/6v/s
/+//8f/z//X/9//6//z//v8AAAQABwAKAAoACgAMABAAEQASABEAEQAUABQAFAAUABQA
FAAUABMAEgARABAADgAKAAcABQAEAAIAAAD+//z/+//4//f/9f/w/+7/6//q/+r/6P/m
/+b/5v/l/+X/5f/i/+H/3//d/97/3v/e/93/3f/e/97/3v/b/9v/2//a/9z/3f/f/+D/
4f/h/+L/4v/j/+H/4//j/+H/4v/i/+H/4//k/+X/5v/o/+j/6P/o/+j/6P/o/+j/5//m
/+b/5f/l/+f/5f/l/+j/5v/m/+b/5v/n/+b/5v/m/+X/5f/m/+b/5//n/+f/5//p/+n/
6f/p/+r/6f/p/+n/5//o/+r/6v/q/+r/6f/o/+r/6v/q/+r/6//s/+3/7v/r/+v/6//r
/+n/6f/n/+b/5v/l/+T/4//i/+P/5//p/+z/7P/t/+3/7f/s/+v/6v/q/+r/6v/p/+n/
6f/n/+b/5//n/+f/5//q/+r/6v/q/+r/6v/q/+r/7P/s/+z/7P/t/+3/7f/u/+3/7//3
/wQAEwAgACsAMAA5AE0AZAB+AJYApQChAJUAhQBuAFIALQAFANP/pf+O/43/mf+s/8D/
yv/Q/9X/3f/j/+P/5P/p/+z/7v/v/+//8P/x//H/8//y//L/8v/y//X/9f/1//X/+P/4
//j/+f/5//n/+//7//n/+P/5//j/+v/7//3///8AAAAAAAAAAAIAAwADAAMAAwADAAYA
BgAGAAYABwAIAAkACQAKAAsADAAOABAAFAATABQAFAAWABcAGQAcAB4AHgAfACAAIQAm
ACoALQAwADIANgA5ADwAPQA8AD0AQABAAEIAQgBDAEIAQgBCAEIAQgBCAEIAQQBAAD8A
PgA8ADoANwA1ADQAMgAwAC4ALAAqACYAJAAhAB4AHAAZABgAGAAWABQAFAAVABMAEgAR
ABIAEQAPAA0ADAAMAAwACwAIAAgABwAGAAcACQALAAwADQANAA4ADgANAA0ADgAOAAsA
CQALAAsADgAQABEAEQAQABAAEAAQABAAEAAQABAAEAAQABAAEAAQABAADwAQABAAEAAQ
ABAADwAOAA4ADgAOAA8AEQASAA8ADwAPAA8ADwAPAA8ADwAQAA8ADwAPAA0ADgAQABAA
EgASABEAEAATABQAFQAWABQAFAAUABQAFQAVABUAFQATABMAEQAQABIAEQAQAA8ADwAP
ABIAEwAVABQAFAATABMAEgARABAAEgASABIAEQAPAA8ADQAMAA0ADQANAA0AEAAQABAA
EAAOAA4ADgAOAAwADAAMAAwADwAPAA8AEAATABMAFwAiADMAQgBPAFYAXQBxAIgAnAC0
AMkA0QDLALkApACOAG8AQQANANv/vP+z/7f/wP/S/+L/7P/1//v/AQADAAYABwAHAAgA
CAAHAAkACwAMAA8AEAAQABAAEAARABEAEQARABAAEAAQABEAEQARABMAEwATABQAFwAY
ABUAFQAWABcAFgAWABYAFgAYABkAGQAZABcAFwAaABoAHQAeACAAIgAhACEAIgAjACEA
IgAjACYAJQAmACYAKAApACsALgAwADMANQA3ADkAOQA8AD4AQABBAEQARgBIAEgASABK
AE4AUABSAFIAUwBSAFIAUgBSAFAAUABQAE8ATgBNAEwASgBGAEMAQQBAAD4APAA6ADgA
NAAwAC4AKwAqACgAJQAkACQAIgAgACAAHwAdABwAGwAcABsAGQAXABQAFAAUABMAEgAS
ABEAEAARABMAFQAWABQAEwATABIAEQARABIAEgASABEAFAAVABQAFgAXABcAFwAWABUA
FAAUABQAFAAUABQAFAAUABQAEgASABMAEwATABMAEwAUABIAEgASABIAEgASABMAFAAS
ABEAEQAQABAAEQASABMAEAAPAA4ADQAKAAkACQAJAA0AEAAUABYAFgAUABEADgAOAA4A
DgAOAA0ADAALAAoACQAJAAkACQALAAsACQAIAAgABwAGAAUAAQABAAQABQAIAAgACQAJ
AAkACAAHAAYACAAIAAgABwAHAAcABQAEAAEAAQABAAEAAgACAAIAAgADAAQABQAGAAgA
CAAIAAgACAAHAAYABgAFAAUACQASACMAMgA/AEgATwBZAGwAgACWAKsAuQC5AKsAlgCC
AG0ASQAZAOX/uv+l/6P/qv+2/8j/1v/d/+X/7f/1//j/9//2//j/+f/5//r/+//7//3/
AAAAAAAAAAABAAEAAQABAP///v/9//3//////wEAAQACAAIABAAEAAAA////////AwAE
AAUABgAEAAUABQAFAAUABQAIAAgACAAIAAkACgAJAAkACgALAAsADAANABAAEQASABIA
FAAVABcAGgAcAB4AIQAkACcAJwAqACwALgAtADAAMgA0ADYANgA4ADwAPgBAAEAAQQBA
AEAAQABAAD8APgA9ADsAOwA7ADsAOgA6ADcANQA0AC8ALAApACYAJQAiACEAHwAeABwA
GQAYABgAFgAUABQAFQATABIAEQAOAA0ACwAJAAoACgAKAAkACgAKAAkACAAGAAcACAAI
AAgABwAHAAYABwAHAAgACAAJAAcACQAJAAkACgAKAAkACgAKAAoACgALAAwADQAOAAwA
DAAMAAwADQAOABAAEQAPAA0ACwANAAwADQAOAA8AEAARABAAEAAQAA8ADwAQABAAEQAR
ABEAEQAPAA8ADwAPABAADwAPAA8ADQAOABAAEAAQABAADwAOABAAEAAQABAADgAOAA4A
DgANAA0ADQANAA0ADQALAAoACgAJAAgABwADAAMABgAHAAoACgALAAsADQAMAAsACgAI
AAgACAAHAAoACwAKAAoABwAHAAcABwAIAAgACAAIAAgACAAIAAgACgAKAAoACgALAAsA
CwAMAAsACQALABAAGwAmADUAQgBLAFMAXgBuAIIAmQCtALUAsQCkAI4AdQBfAEEAFwDq
/8X/tf+2/77/yv/Y/+f/8f/1//n//v///wIABAAFAAUACAAJAAkACwAKAAoACgAKAA0A
DQANAA0AEAAQABAAEQARABEAEwATABAAEAASABIAEQARABIAEwASABIAEgASABIAEwAT
ABMAFQAVABgAGAAaABoAGwAcABwAGwAbABsAHAAeACAAJAAjACQAJAAmACYAJwApACoA
KwAtAC8AMQAzADYAOAA6AD0AQABCAEQARgBGAEgATABNAE4ATQBNAE4ATgBOAE4AUABQ
AFAATwBMAEsASgBIAEQAQQA/AD4APwA+AD0APAA6ADYANAAxAC0AKgAmACQAIwAiACEA
IgAfAB0AHAAbABwAGwAZABcAFwAYABkAGQAWABYAFQAUABQAFQAWABYAFQATABIAEAAS
ABMAFQAWABMAEQATABMAFAAWABcAFwAYABgAGAAYABYAFgAWABYAFgAWABYAFgAYABgA
GQAZABkAGQAZABkAGQAXABkAGgAaABoAGgAaABcAFgAWABYAFQAVABYAFgAVABUAFQAV
ABUAFQAVABUAEgARABEAEQASABQAFwAYABwAHAAbABoAGAAYABgAGAAYABgAGAAYABUA
FQAVABUAFwAXABUAFAASABEAEAAPAA0ADQAQABEAEgASABMAEwAVABQAEwASABQAFAAU
ABMAEQARAA8ADgANAA0ADQANAA4ADgAOAA4ADgAOAA4ADgAQABAAEAAQABAADwAOAA4A
DQARABkAJgAzAEAASQBQAFkAaQB8AJQArAC/AMMAvQCtAJoAhgBrAEMAFQDn/8b/t/+3
/8D/0v/g/+r/8//5//3/AwAGAAUABgAIAAkACQAIAAkACQALAA4ADgAOAA4ADQANAA0A
DQAPABAAEQATABAADwAQAA8ADwAQABMAFAATABMAFAAVABQAFAAUABQAFAAVABUAFQAV
ABUAGAAYABYAFgAXABgAGwAbABwAHQAdAB4AHwAiACMAJAAkACYAKQArAC4AMAAvADEA
MwA1ADYAOAA5ADoAOQA8AD4AQABEAEQARgBKAE4AUABQAFEAUABQAFAAUABOAE4ATgBN
AE4ATQBMAEoASABFAEMAQgA/ADwAOQA2ADIALgAsACkAJwAmACQAJAAgAB4AHAAcABsA
GQAYABcAFAATABEADwAQABAAEAAPAA8AEAAQABAADgAPABAAEAAOAA0ADQAMAAsACwAM
AAwADAALAA4ADwAOABAAEQARABAAEAAQABAADgAOAA4ADgAOAA4ADgAOAA4ADgAPAA8A
EQARABEAEQATABMAEwATABUAEgAQABAAEAAQABEAEAAQABAADwAPABAAEAAPAA8ADwAP
AA8ADwAPAA8AEAAPAA8ADwANAA4AEAAQABAAEAAPAA4ADgAOAA4ADgAOAA4ADgAOAA8A
DwAPAA8ADwAPAA0ADAAKAAkACAAHAAUABQAIAAkACgAKAAsACwAMAAwADAAMAAoACgAK
AAkABwAHAAUABAAEAAUABgAHAAYABgAGAAYABgAGAAYABgAIAAgACAAIAAgABwAGAAYA
CwALAAsAEAAdACwANwA+AEkAVwBqAIQAngCzAMMAxQC9AKwAlgB7AFkALQD3/8j/rf+p
/7L/wv/U/+D/6f/v//P/+f/6//v//P/+//////8CAAMAAwAFAAUABAADAAIAAwADAAMA
AwAGAAYABgAHAAUABQAHAAcABwAIAAsADAAKAAkACQAJAAoACgAKAAoACwANAA4ADwAN
AA0AEAAQAA4ADgAPABAAEQARABIAEwAUABYAGAAcAB0AHgAeACAAIQAjACYAKAApACsA
LQAvADMANgA4ADoAOwA+AEAAQgBGAEYASABMAE0ATgBNAE0AUQBSAFMAVABTAFIAUQBP
AEwASwBKAEgASABFAEMAQgBCAEAAPgA8ADkANAAxAC0ALAAqACcAJgAiACAAHgAeAB0A
GwAaABkAGAAXABUAEwASABIAEgARAA4ADgANAAwADQAPABEAEgARAA8ADgAMAAkACQAK
AAoACQAHAAkACQAJAAoACgAJAAgACAAIAAgACAAIAAgACAAKAAoACgAKAAgACAAJAAkA
BwAHAAcABwAHAAcABwAHAAcABQAHAAgACAAGAAYABgAGAAgACAAJAAoABwAHAAgACAAF
AAUABQAFAAMAAwADAAMAAwADAAQABQAEAAQABQAEAAgACAAHAAYABAAEAAQABAAEAAQA
BAAEAAMAAwADAAMAAwADAAEAAAD+//3//P/7//z//f8BAAMABQAEAAQAAwABAAAA///+
//z//P/8//v/+//7//n/+P/5//n/+f/5//r/+v/6//r/+P/4//j/+P/4//j/+P/4//v/
+//7//z/+//7//3/BgAVACIALQA2AEEAUQBmAIIAngCzALsAtwCpAJIAfgBjAD0ACwDX
/7D/of+h/6z/vP/I/9L/2//j/+f/7//y//H/8v/0//X/9f/0//X/9f/3//f/9v/1//T/
9//3//f/9//4//j/+P/5//n/+f/7//v//P/8//7//v/9//3//v///wAAAAAAAAAAAQAD
AAQABQAEAAMABQAEAAQABAAFAAYABQAFAAYABwAHAAgACQAMAA0ADgAOABAADwARABQA
FgAXABkAGwAdACEAJAAmACgAKwAuADAAMgA0ADQANgA6ADkAOgA5ADkAOgA6ADoAOgA6
ADoAOgA5ADgANwA2ADQAMgAvAC0ALAApACYAIwAgAB4AGgAYABUAEAAOAAsACgAIAAYA
BAAEAAUAAwACAAEAAgABAP///f/8//z//P/7//j/+P/3//b/9v/3//j/+P/6//n/+f/4
//b/9f/1//T/9f/z//X/9f/0//b/9//3//f/9v/1//T/9v/2//b/9v/0//T/9P/0//L/
8v/z//P/8//z//P/8//1//X/9f/1//X/9f/1//T/9P/0//T/9P/0//L/8v/y//L/8f/w
//D/8P/t/+3/7v/u/+//7//v/+//8f/x//H/8f/w/+//7//v/+7/7v/v/+7/8v/y//H/
8P/w//D/8P/w/+7/7v/u/+7/7f/t/+3/7f/r/+v/6f/o/+n/6f/p/+n/6f/p/+z/7f/t
/+z/7P/r/+r/6P/m/+T/5v/m/+b/5f/m/+f/5v/m/+T/4//i/+H/4P/g/+D/4P/g/+D/
4P/g/+D/4P/g/+D/4f/h/+H/4v/h/+H/4//q//f/CgAZACIAKwA3AEoAZACCAJkAqQCr
AKMAkAB2AFkAMQABAMv/mP9//33/hP+S/6b/sv+3/7//x//N/9D/0f/S/9T/1f/V/9b/
1//X/9n/2v/a/9r/2v/Z/9n/2f/Z/9r/2v/a/9v/2f/Z/9v/2//a/9r/3P/c/9v/2//c
/93/3//g/+H/4v/g/+H/4f/h/+H/4f/k/+T/4v/i/+P/5P/l/+X/5v/n/+f/6P/p/+z/
7P/s/+v/7P/v//H/9P/2//f/+f/7//3//v8AAAEAAgAEAAgACwAOABAAEAASABYAFQAW
ABUAFQAWABYAFgAWABgAGAAYABcAFAATABIAEAAOAAsACQAIAAYABAACAAAAAAD8//r/
9//y//D/7f/s/+n/5v/j/+L/4v/h/+H/4f/g/9//3f/b/9j/2P/Y/9f/1f/U/9L/0P/S
/9P/1P/U/9b/1f/V/9T/0//T/9T/1P/T/9H/0//T/9L/1P/V/9X/1f/U/9P/0v/U/9T/
1P/U/9T/1P/U/9T/0v/S/9P/0//V/9X/1f/V/9X/1f/V/9X/0//T/9P/0v/S/9L/0v/S
/9H/0P/P/87/0P/S/9D/zP/O/87/zv/O/8v/yv/K/8r/y//L/8z/zP/J/8n/yf/J/8f/
x//H/8f/yP/H/8f/x//H/8j/yv/K/8z/zP/L/8r/yv/K/8r/yv/I/8j/yP/I/8f/x//H
/8f/x//H/8X/xP/E/8P/wv/B/73/vf/A/8H/xv/G/8f/x//H/8b/xf/E/8T/xP/E/8P/
wf/B/7//vv+9/73/vf+9/7z/vP+8/7z/vv++/77/vv++/77/vv++/8H/wf/B/8L/w//B
/8H/yP/T/+T/9f8AAAcADwAeADYAUABpAH0AgQB3AGgAUgA5AB0A8//B/47/af9f/2L/
av94/4j/kf+b/6P/qf+u/7P/tP+2/7f/t/+6/7v/u/+9/7z/vP+8/7z/u/+7/7v/u/+7
/7r/uf+5/7r/u/++/7//v//A/8P/xP/C/8H/wf/B/8D/wP/A/8D/wf/D/8T/xf/F/8X/
yP/I/8j/yP/J/8r/yf/J/8r/y//N/87/z//S/9P/1P/U/9b/1f/X/9r/3P/b/93/3//h
/+P/5v/o/+r/6f/s/+7/8P/z//T/9//8/wAAAgACAAMAAgACAAIAAgABAAAA///9//3/
/f/9//z/+//5//j/+P/0//L/8P/u/+r/5v/k/+H/3//e/9z/3P/a/9j/1v/W/9X/0//S
/9H/0P/P/83/y//I/8j/yP/H/8f/yP/I/8j/xv/H/8j/yP/I/8f/x//G/8f/x//I/8j/
xf/D/8X/xf/I/8r/y//L/8z/zP/M/8z/zv/O/87/zv/O/87/zv/O/87/zv/P/8//0f/R
/9H/0f/R/9H/0f/R/8//z//P/87/z//Q/9H/0v/T/9T/1f/W/9P/0v/R/8//zP/N/8//
0v/Q/9D/0P/Q/9H/0P/Q/9D/0f/R/9L/0v/P/8//z//P/9H/0f/R/9H/0v/R/9H/0f/R
/9L/1P/U/9b/1v/V/9T/0v/S/9L/0v/T/9T/1f/W/9X/1f/V/9X/1f/V/9P/0v/S/9H/
0P/P/83/zf/Q/9H/1f/W/9j/2f/Z/9j/1//W/9b/1v/W/9X/1f/V/9P/0v/T/9P/0//T
/9T/1P/U/9T/0v/S/9L/0v/U/9T/1P/U/9X/1f/V/9b/2f/Z/9v/4P/p//j/CQAWAB8A
KQA2AEoAYAB5AI8AmQCTAIQAcABVADkAEwDl/7T/i/95/3r/gv+S/6L/rf+1/73/x//O
/8//0P/S/9P/0//U/9X/1f/X/9n/2v/b/9z/3f/d/93/3f/c/9z/3P/d/93/3f/f/9//
3v/e/+D/4P/h/+H/4v/j/+T/5P/k/+T/5v/n/+f/5//p/+n/7P/s/+r/6v/r/+z/6//r
/+z/7f/v//D/8f/0//f/+P/4//r/+f/7//7/AAABAAMABQAHAAkADAAOABAAEwAWABgA
GgAcABwAHgAiACYAKAAoACkAKgAqACoAKgAqACoAKgApACoAKQAoACYAJgAjACEAIAAe
ABwAGgAYABgAFAASAA8ADAAKAAcABgADAAAA/f/8//v/+f/4//f/+P/3//X/8//y//L/
8v/x//D/8P/v/+7/7f/t/+3/7P/s/+v/6//q/+z/7f/v//D/7f/r/+3/7f/u//D/8f/x
//D/8P/w//D/8v/y//L/8v/0//T/9P/0//P/8v/y//H/8//z//P/8//1//X/9f/1//P/
8//z//L/8//0//X/9v/0//T/9P/0//b/9v/2//X/8v/x//H/8v/0//b/9P/0//T/9P/z
//L/8v/y//P/8//0//T/8f/x//H/8f/z//P/8//z//T/8//z//P/8f/y//T/9P/4//j/
9//2//T/9P/0//T/9v/2//b/9v/1//X/9f/1//f/9//1//T/9f/1//X/9f/y//H/8//z
//T/9P/1//X/9v/2//b/9v/0//T/9P/z//P/8//x//D/7//v/+//7//z//T/9f/2//T/
9P/0//T/8v/y//L/8v/1//X/9f/2//f/9//3//r/BQASAB0AKAA1AEUAWgBwAIoAoQC3
AMMAwQC4AKIAhwBrAEMAEQDa/7H/nf+i/67/vP/G/8//2f/h/+f/7P/v/+7/8P/x//H/
8P/x//H/8//1//b/9//4//f/9//3//f/+v/6//r/+//5//n/+//7//j/+P/6//r/+//7
//z//f8AAAAAAAAAAP7//////////////wIAAgADAAQABgAIAAcABwAIAAkABwAIAAkA
DAANAA4ADgAQABEAEwAWABgAGQAbAB0AHwAhACQAJgAoACoALgAxADQANgA2ADgAPAA/
AEIAQwBFAEYARgBGAEYARABEAEQAQwBEAEMAQgBAAD8APQA8ADwAOgA4ADYANAAwACwA
KgAnACIAIAAdABwAGgAYABYAFgAVABMAEgARABAADwANAAsACQAIAAcABQAGAAYABQAE
AAQABQAGAAYABAADAAMAAgACAAMABQAGAAUAAwAFAAUABAAGAAcABwAGAAYABgAGAAYA
BgAGAAYABAAEAAQABAAFAAYACAAJAAcABwAHAAcABwAHAAcABwAFAAUABQAEAAQABAAE
AAQAAwACAAEAAAADAAQABQAFAAYABwAHAAYABAAEAAQABAAFAAQABAAEAAMAAwAEAAQA
AQABAAEAAQAAAP///v/9//////8AAAEAAQACAAQABAAGAAYABQAEAAIAAgACAAIAAgAC
AAIAAgADAAMAAwADAAMAAwABAAAAAAD///7//f/5//n//P/9/wIAAgADAAMAAQAAAP//
/v/+//7//v/9//3//f/7//r/+f/5//n/+f/4//j/+P/4//j/+P/4//j/+v/6//r/+v/7
//v/+//8///////7//7/CQAaACsAOAA/AEsAXgB4AJQAqwDBAM0AyQC+AKgAjQBvAEcA
FQDe/7H/n/+e/6j/uP/G/9H/2//j/+n/7v/z//P/9P/0//P/9v/3//f/+f/4//j/+P/4
//f/9//3//f/+v/6//r/+//5//n/+//7//z//P/+//7/+//7//z//f/+//7//v/+//7/
////////AAABAAUABgAGAAYABwAIAAkACQAKAAsACwAMAA0AEAAQABAADwAQABEAEwAW
ABgAGwAdAB8AIQAjACYAKAAqACsALgAwADIANgA2ADgAPAA+AEAAQABBAEMARABFAEYA
RgBGAEYARQBEAEMAQgBAAD4AOwA5ADgANgA0ADIAMAAvACwAKwApACUAIgAeABwAGgAY
ABYAFgATABEAEAAPAA4ADQALAAkACgAKAAoACQAGAAYABQAEAAIAAwAEAAQABgAFAAUA
BAAFAAUABgAGAAcABQAHAAcABwAIAAgABwAGAAYABgAGAAgACAAIAAgABgAGAAYABgAG
AAYABwAHAAgACQAKAAsACQAJAAkACQAJAAkACQAIAAsADAANAA4ADAAMAAwADAAMAAwA
DAALAAoACQAIAAgACAAIAAgACAAIAAkACgAIAAcABwAGAAYABwAIAAkABwAHAAcABwAI
AAcABwAHAAcACAAKAAoADAAMAAsACgAKAAoACgAKAAgACAAIAAgACQALAA0ADwANAA0A
CwAKAAgABwAGAAUABAAFAAkACwANAAwADAALAA0ADAALAAoACAAIAAgABwAHAAcABQAE
AAQABQAGAAcABwAGAAUABAAEAAQABAAEAAYABgAGAAYACQAJAAkACgAJAAkACQASACEA
LgA7AEYAUQBdAHAAigCqAMUA0wDVAM0AvgCmAIkAZQA1AP//zv+x/63/tP/E/9T/3v/l
/+v/8//5//z///8AAAIAAwADAAYABwAHAAkACAAIAAgACAAJAAkACQAJAAoACgAKAAsA
DQANAA8ADwAOAA4AEAAQABEAEQASABMAFAAUABQAFAASABMAEwATABMAEwAWABYAGAAY
ABkAGgAdAB0AHgAfAB0AHgAfACIAJQAmACYAKAAnACkALAAuADEAMwA1ADcAOQA8AD4A
QABDAEYASABKAE4ATgBQAFQAVABWAFYAVwBaAFoAWgBaAFsAXABdAF0AXABbAFoAWABW
AFMAUQBQAEwASgBIAEYARABAAD4AOwA6ADgANQA0ADEALgArACoAJwAlACQAIwAgAB8A
HQAbABsAHAAdAB0AHgAeAB0AHAAZABkAGQAYABoAGQAZABgAFQAVABYAFgAWABUAGAAZ
ABgAGgAbABsAHAAcABwAHAAbABoAGQAYABkAGgAbABwAGgAaABsAGwAdAB0AHQAdABsA
GwAbAA==
         </WaveFormData>
      </LeadData>
      <LeadData>
         <LeadByteCountTotal>10000</LeadByteCountTotal>
         <LeadTimeOffset>0</LeadTimeOffset>
         <LeadSampleCountTotal>5000</LeadSampleCountTotal>
         <LeadAmplitudeUnitsPerBit>4.88</LeadAmplitudeUnitsPerBit>
         <LeadAmplitudeUnits>��V</LeadAmplitudeUnits>
         <LeadHighLimit>2147483647</LeadHighLimit>
         <LeadLowLimit>268435456</LeadLowLimit>
         <LeadID>V3</LeadID>
         <LeadOffsetFirstSample>0</LeadOffsetFirstSample>
         <FirstSampleBaseline>0</FirstSampleBaseline>
         <LeadSampleSize>2</LeadSampleSize>
         <LeadOff>FALSE</LeadOff>
         <BaselineSway>FALSE</BaselineSway>
         <ExcessiveACNoise>FALSE</ExcessiveACNoise>
         <MuscleNoise>FALSE</MuscleNoise>
         <LeadDataCRC32>870875605</LeadDataCRC32>
         <WaveFormData>
yP/I/8j/yP/H/8b/xf/E/8T/xP/E/8T/wv/C/8L/wv/C/8L/wv/C/8T/xP/E/8T/wv/C
/8L/wv/D/8T/xf/G/8X/xP/D/8L/xP/E/8T/xP/C/8L/wv/C/8T/xP/E/8T/xP/E/8T/
xP/B/7//vv+9/7//v/+//77/wP/A/8D/vv/A/8D/wP/A/7//v/+//7//vf++/77/wv/B
/8H/wf/B/7//v/+//7//vf+9/73/vf+//7//v//A/8H/wv/C/8L/wP+//77/u/+4/7j/
uv+8/7//wP/B/8H/wf/A/77/vf+9/7z/vP+7/7j/uP+2/7P/sf+x/7H/sf+y/7P/tP+1
/7T/s/+y/7L/sv+y/7L/sv+2/7T/tP+0/7X/tf+3/8D/y//Z/+b/8v/9/wwAIgA9AFYA
dQCSAKAAowCeAJIAdwBFAP7/r/93/2T/Zf9r/3j/iP+R/5b/nf+l/6j/pv+l/6j/qP+p
/6r/qv+q/6v/q/+t/63/rv+u/7D/sf+y/7P/s/+0/7b/tv+1/7X/tf+3/7b/tv+2/7b/
t/+5/7r/vP+7/73/vf+9/7v/u/+7/7z/vP+8/7//v//A/8H/w//F/8X/xf/G/8b/x//H
/8f/x//I/8n/yv/N/8//0P/T/9b/1v/X/9n/2//e/+L/5v/p/+v/7v/y//P/9f/2//f/
+f/8////AwAGAAYABwAIAAgABwAHAAgACAAHAAYABQAFAAYAAwACAAAA/P/6//b/9P/y
/+7/7P/p/+b/5P/i/+H/3P/b/9j/1v/V/9T/0//T/9H/0P/O/87/z//O/8z/y//L/8v/
y//M/8z/yv/I/8j/yf/J/8n/yf/J/8r/yv/K/8z/y//L/83/y//L/8z/zP/M/8z/zP/M
/8v/yv/K/8v/y//L/8v/y//L/8v/zP/M/8r/yv/K/8r/y//M/8r/yv/K/8r/yf/J/8r/
y//J/8n/yf/I/8b/xv/G/8T/xv/G/8b/xv/F/8X/xf/F/8P/xP/E/8j/yf/J/8n/yf/H
/8f/x//H/8f/x//H/8f/yf/J/8n/yv/J/8j/xv/E/8T/w//C/7//vv++/8D/wv/D/8T/
xf/F/8P/wv/A/7//wf/A/8D/v/+9/7z/uf+1/7X/tf+1/7X/t/+3/7f/t/+3/7f/t/+4
/7b/tv+2/7b/uP+2/7b/tv+5/7f/uf/E/9X/4f/u//j/AQASACwASQBoAIkAngCkAKUA
ngCOAHEAOwDu/6X/d/9m/2n/c/+G/5T/m/+e/6H/pf+m/6r/q/+s/6z/rf+u/67/rv+v
/6//sP+v/6//rv+x/7H/sf+x/6//sP+y/7L/s/+z/7P/tf+4/7j/uP+4/7b/t/+3/7j/
t/+5/7n/uf+7/7v/u/+8/77/vv/B/8H/v/+//8D/wf/C/8P/xf/G/8f/x//H/8f/xv/H
/8j/y//N/9D/1f/a/9r/2//d/9//4//m/+n/6//r/+7/8v/z//b/+P/6//3//f///wIA
BAAGAAcACAAIAAkACQAKAAoABwAGAAUABQADAP///f/6//n/+P/1//T/8v/u/+z/6f/l
/+T/4//j/+D/3//c/9r/2f/Y/9f/1//T/9L/0P/Q/8//zv/M/8v/zf/N/83/zv/T/9L/
0f/S/9L/0f/Q/8//0f/S/9L/0v/Q/8//z//R/9L/0//V/9b/1v/W/9b/1v/V/9T/1P/V
/9X/1f/V/9X/1P/T/9P/0v/Y/9b/0v/S/9T/1P/U/9T/0v/R/9H/0f/T/9P/0//S/9D/
0P/Q/87/0P/Q/9D/0P/N/83/zf/N/8//0P/Q/9T/1f/V/9X/1f/T/9P/0//T/9P/0//T
/9P/0//T/9P/1P/R/9D/zv/M/8//z//P/83/yv/K/8z/zv/P/9D/0f/R/8//zv/M/8v/
yf/I/8j/x//J/8r/yf/H/8X/xf/F/8X/w//D/8P/w//F/8X/xf/G/8T/xP/E/8T/xv/E
/8T/xP/J/8f/yf/Q/93/7f/+/woAEwAeADQATwBuAIsAogCuAK8ArACkAI0AXQAYAM3/
lf+A/3//g/+Q/57/pf+s/7X/uf+6/7r/vf++/77/v//A/8L/wv/D/8P/xf/F/8b/xv/F
/8X/xf/F/8X/xv/I/8j/yP/J/8r/zf/M/8z/zP/M/8z/zf/N/87/z//R/9H/0f/R/9H/
0f/S/9D/0P/T/9P/1f/V/9b/1//Z/9n/2v/a/9r/2//c/93/3P/d/97/4f/h/+L/5f/o
/+r/6//t/+//8f/0//f/+f/9/wAABAAFAAYACAAKAA0ADgAPABEAEgAUABUAFgAWABcA
FwAYABgAFQAUABMAEwAQAA0ADAAKAAoACAAEAAIAAgD+//z/+f/0//L/8P/v/+z/6//o
/+b/5v/m/+b/5//j/+L/4P/g/9//3v/c/9v/3f/d/93/3v/d/9r/1//W/9r/2//c/93/
3f/e/97/3v/e/93/3f/f/93/3f/e/97/3//g/+H/4v/i/+L/4//l/+P/4//j/+P/4f/h
/+L/4v/i/+T/4v/i/+T/4v/i/+L/4v/h/+H/4v/j/+H/4f/h/+D/4v/i/+L/4P/k/+T/
5P/k/+X/5f/l/+X/4//k/+T/6P/n/+f/5//n/+f/5//n/+f/6v/r/+z/7f/s/+v/6v/q
/+j/6P/n/+b/5P/j/+L/3//f/+D/4//m/+f/6P/p/+n/6f/o/+b/5f/j/+L/4v/h/+D/
4P/e/9v/3f/d/93/3f/f/9//3//f/9//3//f/+D/4P/g/+D/4P/k/+L/4v/i/+H/4f/p
//T/AQANABoAIgArAEQAYAB/AKIAvwDOANQA0QDIALQAiwBLAAAAwf+f/5j/n/+x/8T/
zP/N/87/0//X/9j/2P/b/97/3v/f/+D/3v/e/9//3//h/+H/4v/i/+P/4//j/+P/5f/m
/+j/6P/n/+f/5//p/+f/5v/l/+T/5//p/+r/7P/t/+//7//v//H/8f/x//L/8P/w//P/
8//z//P/9P/1//f/9//4//j//P/9//7////+////AAADAAMABAAHAAoACQAJAAoACwAP
ABQAGQAdACEAJAAoACkAKwAsAC0ALwAvADEANAA2ADUANQA1ADQANQA1ADYANgA1ADQA
MwAzADEALQArACgAJgAkACAAHgAcABgAFgATABAADgAMAAsACAAHAAQAAgADAAIAAQAB
AAEAAAD+//7/+//6//j/9//1//X/9f/2//r/+P/2//b/+P/5//r/+//6//r/+f/4//j/
9//3//n/+//7//z//P/8//z//P/8//v/+v/6//v//f/9//3//f/9//3//v/+//7//v/+
//7//P/7//v/+//8//3//v/+//7//v/+//z//v/+//7//v//////////////AAAAAAQA
BQAFAAUABQAFAAcACQALAAsACwALAAsADQANAA0ADgAOAA4ADQAMAAoACQAIAAUABQAG
AAkADAALAAwADQANAA8ADgAMAAsADQAMAAwACwAKAAoACAAFAAcABwAHAAcACQAJAAkA
CQAJAAkACQAKAAoACgAKAAoADAAKAAoACgAPAA8AEQAcACsAOQBGAFAAWwByAIwAqQDI
AOkAAgEOAQ0BCAH8ANsAmwBMAAkA4f/S/8//1f/k//L/+//+/wMABwAIAAoACwAJAAgA
CAAIAAsADAAOAA8ADwAPABAAEAATABMAEwATABIAEgATABIAEwATABMAFQAYABgAGAAY
ABgAGQAZABoAGgAbABoAGQAbABsAGwAcABoAGgAdAB0AIAAhACMAJQAjACMAJAAkACQA
JQAmACcAJgAnACgAKwAtAC4AMQA0ADgAOQA7AD0APQBAAEMARQBHAEoATgBPAFIAVABW
AFkAWQBbAF4AYABgAGEAYgBiAF8AXwBgAGAAXwBeAF0AXQBZAFUAUwBQAE4ATABIAEYA
QgA+ADwAOQA2ADQAMgAxAC4ALQAqACgAJwAmACUAJQAkACQAIwAkACIAIAAdABsAGwAb
ABsAHAAgAB4AHAAcABsAGwAbABsAGQAaABoAGgAbABsAHAAfAB8AHwAgACAAIAAgACAA
IAAhACAAIAAhACEAIQAhACEAHwAfACAAIAAgAB4AHgAgAB4AHgAeAB4AHwAfACAAIQAg
AB8AHgAcAB0AHgAfAB4AHQAcABsAGgAXABcAFwAXABsAHgAgACYAJAAjACIAIQAfAB8A
HwAfAB4AHQAcABsAGwAbABsAHAAeAB4AHQAcABoAGQAYABUAFAAUABYAGAAbABwAHQAd
AB0AHAAaABkAGgAaABsAGwAXABYAEwAPAA8ADwAPAA8ADwAPAA8ADwAQABEAEgAUABYA
FgAWABYAFwAUABMAEgATABMAFwAgADEAPwBMAFoAZQByAIYAowDAAOMAAAEQARMBDgEE
AfEAwwB4ACkA7f/Q/8n/z//a/+r/8//2//v/AQAIAAoACwAMAAwADQAOAA0ADAAMAAsA
DwAPABAAEAARABEAEQARAA8AEAASABIAEwATABMAFQAWABYAFgAWABMAEwASABIAFgAZ
ABoAGwAbABsAGwAcABwAHAAfAB8AHwAfACAAIQAhACEAIgAiACMAIwAjACMAJQAnACkA
LQAtAC4AMQA0ADcAOQA8AD8AQwBGAEkASwBMAE4AUQBRAFIAVABWAFkAXABfAGMAZgBj
AGMAYwBiAGEAYQBiAGIAYQBgAF8AXwBgAF0AXABaAFUAUgBNAEoASQBGAEUAQwA8ADoA
OAA3ADQAMwAwAC4ALwAuAC0ALQAqACgAJQAkACMAIgAgAB8AHQAdAB0AHgAeABwAGgAa
ABsAGwAbABsAGQAaABoAGgAcABsAGwAdABwAGwAbABoAHAAcABwAHAAcABwAHQAfAB0A
HQAdAB0AHwAfACAAIAAcABoAGgAYABgAGQAaABsAHAAaABkAGQAZABcAFwAXABYAFwAY
ABkAGAAZABgAFwAWABUAFQAVABUAEwAUABQAGAAXABUAEwARABIAEwAUABUAEwATABMA
EwATABMAEwAUABIAEgARABAAEAAPAA4ACwAIAAgACgAMAA0ADgAPAA8AEQAQAA4ADQAL
AAoACgAJAAkACgAJAAcABgAFAAQAAwADAAMAAwADAAUABQAFAAYABgAGAAYABgAKAAgA
CAAIAAcAAwADAAgAEQAdACwAOgBHAFIAZAB7AJYAtQDWAO4A+wD+APYA5wDVAKwAZQAZ
AOL/yf/D/8b/0P/d/+r/8f/1//j/+P/5//z//P/9//7///8AAAIAAwAEAAMAAwACAAQA
BQAGAAcABwAIAAoACgALAAsACwANAAwADAAMAAwACgALAAsADAALAA0ADQANAAsACwAL
AAwADQAOABIAEwATABMAFAAVABMAEwAUABQAGAAZABoAGwAaABsAHAAfAB4AHgAgACIA
JAAlACcAKQArAC4AMQAzADcAOgA+AD8ARABGAEgASwBLAE0AUABSAFQAVQBWAFYAVQBV
AFYAVgBVAFQAUwBTAFAATQBMAEoASQBIAEUARABCAD4APAA5ADMAMAAtACsAKQApACcA
JgAiACAAHgAdABwAHAAbABwAGwAaABgAFwAVABUAFQAWABYAFAASABIAEgARABAADwAS
ABQAFQAWABUAEwASABMAFQAVABYAFgAWABYAFgAWABcAFgAWABcAFwAXABcAFwAZABkA
GgAaABoAGgAaABoAGwAZABgAHAAcABwAHAAcABkAFwAWABUAFQAVABUAFAAWABYAFgAU
ABYAFgAWABYAEwATABMAEwAWABgAGQAeAB0AHQAdAB0AGQAZABkAGQAaABsAHAAdABwA
GwAaABoAHAAcABsAGgAYABcAFgATABIAEgAUABYAFwAYABkAGQAbABoAGAAXABkAGAAY
ABcAFQAUABEADQANAA0ADQANAA0ADQANAA0ADwAPAA8AEAASABIAEgASABEADgANAAwA
CwANABcAIgAtADkARABQAF0AcACIAKcAygDpAP4ACgEPAQgBAAHlAKsAXgAXAOv/1v/P
/9X/4v/u//X/+v/9/wEABgAIAAcABgAGAAcACAAIAAgACQAJAA0ADQAOAA4ADQANAA0A
DQAPABAAEgASABAADwAOAA8AEQASABMAFAAUABUAFQAWABUAFwAXABcAFwAXABcAGAAW
ABYAGQAZABcAFwAYABkAGwAbABwAHAAeAB8AIAAhACIAIwAkACcAKAAqAC4AMgAyADMA
NQA3ADgAOgA8AD0APQBAAEQARQBKAEwATgBRAFQAVwBbAF4AXABdAF4AXgBbAFsAXABc
AF0AXABbAFsAWABVAFQAUgBOAEwASABGAEMAPgA7ADcAMwAyADEAMQAsACsAKAAmACMA
IgAhACEAHQAcABoAGgAZABgAFgAVABYAFwAYABoAGgAYABYAFgAVABUAFQAVABUAFgAW
ABYAGAAXABcAGQAZABkAGgAaABoAGgAaABoAFwAWABYAFwAXABcAFwAXABUAFQAWABYA
FwAYABkAGgAdAB0AHAAbAB0AHAAbABoAGQAYABgAFwAXABcAFQAVABUAFAAWABYAFgAU
ABQAFAAUABQAFQAVABUAFQAUABQAEwAWABUAFQAVABUAFAAVABYAFwAVABUAFQAVABcA
FwAXABgAFgAWABUAFAASABEAEAANAAoACgAMAA4ADwAQABEAEQASABIAEQARAA8ADgAO
AA0ACgAKAAgABQAHAAcABwAHAAcABwAHAAcABwAHAAcACAAIAAgACAAIAAkABgAFAAQA
CwAJAAUACgAVACMALgA4AEUAWABuAIsArADNAOoAAgENAQwBAgHxAMcAgAAxAO//yv+/
/8H/0P/e/+f/7v/x//X/+P/6//v//P/8//3//v8AAAAAAQABAAAA//////7/////////
//8BAAIABAAEAAEAAQABAAMABQAGAAcACAAHAAcABgAGAAcACQAJAAkACgALAAwADgAM
AAwADwAPAA4ADQANAA0ADwAPABAAEAAUABUAFgAXABgAGQAaAB0AHQAeACEAJAAmACcA
KQArAC8AMgA1ADcAOQA8AEAAQQBEAEYASABLAEsATQBQAFIAUwBVAFcAWABXAFcAWABY
AFYAVABSAFEAUABNAEwASgBKAEgARABCAD8AOgA3ADMALgAsACoAKQAkACMAIAAeAB0A
HAAbABsAFwAWABQAFAATABIAEAAPAA4ADQAMAAwADwAOAA0ADgANAA0ADQANAAoACgAJ
AAgABgAFAAUABwAGAAUABQAEAAYABgAGAAYABQAEAAQABQAHAAcABwAHAAcABwAIAAgA
BwAGAAUABAAHAAcABgAFAAMAAQADAAQABAACAAIAAgACAAIAAwAFAAcABgAFAAQAAgAA
AAAAAAD+//7//v/+//7////////////9//7//v8CAAMAAwADAAMAAQABAAEAAQABAAEA
AQABAP///////wAAAAAAAP///v/8//v/+v/3//n/+v/9/wAAAAAAAAAA///9//z/+v/5
//f/9v/2//X/9P/0//L/7//x//H/8f/x//H/8f/x//H/7//v/+//8P/u/+7/7v/u//L/
8P/w//D/8f/t/+3/9v8DAA8AGgAmADMARABeAH8ApADDANwA7ADvAOwA4gDLAJUARgD7
/8n/sv+t/7H/vv/I/83/1P/Z/93/5P/m/+X/5P/k/+X/5v/k/+T/5f/l/+T/4//j/+L/
5P/l/+b/5//n/+j/6v/q/+n/6f/p/+v/7P/s/+z/7P/q/+v/6//s/+//8f/x//H/8f/x
//H/8v/w//D/8//z//H/8f/y//P/8//z//T/9P/2//f/+P/5//r/+//8/////v/+/wAA
AgAEAAUABwAJAAsADgARABMAFwAaAB4AHwAgACIAJAAnACgAKQArACwALAAtAC4ALgAt
AC0ALgAuAC0ALAArACsAKAAlACQAIgAeABwAGAAWABIADgAMAAkAAgAAAP7//f/4//f/
9P/y//P/8v/x//H/8f/w/+7/7v/v/+7/7P/r/+r/6f/o/+j/6P/m/+T/5P/l/+X/5f/l
/+T/5P/j/+L/5P/j/+P/5f/l/+X/5v/m/+b/5v/m/+b/5//m/+b/5//m/+X/5P/j/+P/
4//k/+T/5v/m/+b/5v/p/+n/6P/n/+f/5//n/+b/6P/o/+f/5//o/+b/5v/m/+b/5v/l
/+X/5f/l/+X/5f/k/+T/5P/k/+L/5v/m/+b/5v/l/+X/5f/l/+X/5v/m/+r/7f/t/+3/
7f/r/+v/6//r/+n/6f/p/+n/6//r/+v/7P/q/+r/6f/o/+n/6f/p/+f/5//o/+v/7v/t
/+z/6//p/+j/5v/j/+H/4//i/+L/4f/j/+T/4//h/+D/3//e/93/3f/d/93/3f/b/9v/
2//c/97/3v/e/97/4P/e/97/3v/d/9v/2//i/+////8OABoAJwA2AE4AbQCQALMA0ADk
AO8A7ADkAMsAlwBQAAEAv/+e/5X/l/+m/7j/v/+8/8H/yf/Q/9D/0f/S/9L/0//U/9b/
1v/X/9f/2P/X/9f/1v/X/9f/1//X/9n/2v/c/9z/2v/Z/9j/2f/a/9r/2v/a/9z/3f/d
/97/4f/j/+P/4//i/+H/4P/g/+L/4v/l/+X/4//j/+T/5f/l/+X/5v/m/+j/6f/q/+v/
6//r/+v/7f/u//D/9P/4//r/+//9////AAACAAQABQAJAAwAEAARABIAFAAWABkAGgAb
AB0AHgAgACEAIgAiACEAIQAiACIAIQAgAB8AHwAdABkAFwAUABIAEAAMAAoACgAGAAQA
AQD6//j/9v/1//H/7//r/+j/6P/o/+j/6f/l/+T/4v/i/9//3v/c/9v/2v/Z/9j/2P/a
/9j/1v/W/9n/2f/Z/9n/2f/a/9r/2v/Y/9f/1//Z/9n/2f/a/9r/2P/Y/9j/2P/Z/9j/
2P/Z/9r/2//c/93/3P/b/9v/2v/c/9z/3P/c/9v/2//a/9n/2f/Z/9n/2P/W/9b/1//X
/9j/1f/V/9X/1//Z/9f/0v/T/9T/1f/W/9L/0f/R/9H/0//T/9P/0v/Q/9D/0P/O/87/
zv/O/87/zf/N/83/zf/P/9D/0P/U/9P/0//T/9P/0f/R/9H/0f/P/8//z//P/9H/0f/R
/9L/0P/Q/8//zv/O/83/zP/J/8b/xv/I/8r/zf/O/8//z//R/9D/zv/N/8v/yv/K/8n/
xv/G/8T/wf+//7//v/+//7//v/+//7//wf/B/8H/wv/C/8L/wv/C/8T/wv/C/8L/w//D
/8H/xv/T/+P/9P8AAAsAGAAuAE0AcACRALIAxgDPAM4AwgCzAJUAVgAHAL3/jP95/3f/
fP+K/5f/nP+j/6v/rv+y/7f/tv+2/7f/uP+6/7r/u/+7/7v/u/+8/7z/vf+9/73/vf+6
/7r/u/+6/7z/vf++/8H/w//E/8X/xv/E/8X/xf/G/8X/x//H/8f/yf/J/8n/yv/I/8j/
y//L/8z/zf/P/9H/z//P/9D/0P/S/9P/1P/V/9b/1//Y/9v/2//c/9//4v/k/+X/5//p
/+v/7v/x//P/9P/2//n/+f/9/wAAAwAHAAoADQARABQAEgATABQAFAATABMAFAAUABUA
FAATABMAFAARABAADgAKAAgABAACAP//+v/3//P/7//u/+3/7f/o/+f/5P/i/+H/4P/f
/9//3P/a/9f/1v/U/9L/z//N/9D/0f/S/9T/1P/S/9D/0P/R/9H/0f/R/9H/0v/S/9L/
0f/P/87/z//Q/9H/0//U/9b/1v/W/9b/1f/U/9T/1f/V/9X/1f/V/9f/1//Y/9j/2v/a
/9r/2v/b/9v/2v/Z/9f/1//X/9b/1//Y/9r/2//c/9v/3f/f/93/2//Z/9f/1f/V/9n/
2v/Y/9j/2P/Y/9f/1//Y/9n/2f/Z/9n/2P/Y/9j/2P/W/9j/2P/Y/9j/2f/Z/9n/2f/Z
/9r/2v/e/93/3f/d/93/2//b/9v/2//e/9//4P/h/9//3//f/+D/4P/g/9//3v/e/93/
3P/Z/9f/1v/X/9j/3P/e/+D/4f/j/+L/4P/f/93/3P/c/9v/2v/a/9j/1f/V/9X/1f/V
/9b/1//Y/9n/2P/X/9b/1v/W/9b/1v/W/9r/2P/Y/9j/2//d/93/4P/p//f/CAAWACMA
MABCAF0AfACdAMAA2gDpAOoA4gDRALcAggA1AOn/rv+V/4//lP+i/7H/uP+9/8P/zP/S
/9P/1P/U/9X/1v/W/9b/1//X/9v/2//c/9z/3f/d/93/3f/d/97/4P/g/+H/4f/h/+P/
4v/i/+L/4v/i/+P/4//k/+X/5//n/+f/6P/p/+r/7P/u/+7/8f/x/+//7//w//H/7//v
//D/8P/0//X/9v/3//r/+//8/////f/+/wEABAAGAAcACQALAA0AEAATABUAGQAcACAA
IQAiACQAJgApACwALwAzADYAOAA5ADoAOgA7ADsAPAA8ADsAOgA5ADkAOgA3ADYANAAy
ADAALAAqACoAJgAkACEAGgAYABYAFQARAA8ACwAIAAUABAADAAMAAwACAAAAAAD9//z/
+v/5//n/+f/5//r/+//4//X/9P/3//f/9//3//f/+P/4//j/9v/1//X/9//3//f/+P/4
//j/+P/4//j/+P/4//n/+//7//v/+//7//n/+f/6//r/+//8//3//v///////v/9//v/
+//7//r/+//8//7////+//v/+//7//3//f/9//3//P/7//r/+f/7//z/+v/6//r/+v/6
//n/+f/5//v/+//7//r/+v/6//r/+P/6//r/+v/6//n/+f/5//n/+f/6//r//v//////
//////3//f/9//3///////////////////8AAAIAAgABAAAAAgABAAAA/f/6//r//P/+
////AAABAAEAAwACAAAA///+//z/+//5//r/+v/4//X/8//z//P/8//2//f/+P/5//n/
+f/5//r/+f/4//f/9v/6//j/+P/4//f/9//3//r/AwANABgAJgA3AEgAYAB9AJwAvQDe
APoADQEWARABAwHpALAAXwARANr/wf+9/8b/0P/Z/97/4//p/+z/8P/z//T/9P/1//b/
9f/0//T/8//3//f/+P/4//n/+f/5//n/+//8//7//v/7//v/+//9//3//P/7//r/+//9
//7/AAADAAUABQAFAAMAAwADAAQAAgACAAUABQAHAAcACAAJAAsACwAMAAwADQANAA0A
DQAOAA8AEAATABMAFAAXABoAHAAdAB8AIQAjACYAKQArAC4AMgA3ADkAPAA+AEAAQwBH
AEkATABOAE4ATwBQAFAAUQBRAFIAUgBRAFAATwBPAE8ATQBNAEwASgBIAEQAQgBAADwA
OgA3ADEALgArACkAKAAnACQAIgAfAB4AHQAdABkAGAAWABYAEgAQAA0ACwALAAsACwAM
ABAADgAMAAwACwALAAsACwANAA4ADgAOAAwACwALAA0ADwAPABAAEAAQABAAEAAQAA8A
DgAOAA8ADQANAA0ADQAOAA8AEQASABEAEAAPAA4AEQARABAADwAPAA8ADwAOAA4ADgAP
AA8ADgALAAsACwAOAA8AEAARABEAEQAPAA4ADAAMAAwADAALAAsADAANAA0ADQANAAwA
DAAMAAwACgALAAoACQAIAAgACQAKAAsADQAOAA4AEgARABEAEQARAA8ADwAPAA8ADwAP
AA8ADwAPAA8ADwAQABIAEgARABAAEAAPAA4ACwAIAAgACgAMAA8AEAARABEAEQAQAA4A
DQANAAwADAALAAoACgAIAAUABQAFAAUABQADAAMAAwADAAUABQAFAAYABgAGAAYABgAI
AAYABgAGAAsACQAFAAQADwAhADIAPgBJAFYAbgCNAK4AzwDyAA4BHwEkAR4BDwHxALgA
aQAdAOb/y//D/8j/2P/j/+r/7//3//z/AAADAAMAAgACAAIAAgACAAMAAwAFAAUABgAG
AAUABQAFAAUABwAIAAoACgAHAAcABwAJAAoACgAKAAoACgALAAsADAANAA8ADwAPAA8A
DwAPABAAEQASABYAFwAVABUAFgAXABcAFwAYABgAGgAbABwAHQAeAB8AIAAjACEAIgAl
ACgALAAtAC8AMQAzADYAOQA7AD0AQABEAEUASABKAEwATwBSAFUAWQBcAFwAXQBeAF4A
XgBfAGEAYgBhAGAAXwBfAF4AWwBaAFgAWABWAFIAUABQAEwASgBHAEEAPgA7ADkANAAz
ADAALgAtACwAKwArACkAKAAmACYAJQAkACIAIQAgAB8AHgAeACAAHgAcABwAHwAfAB8A
HwAdAB4AHgAeAB4AHQAdAB8AHwAfACAAIAAgACAAIAAgACAAIAAhACMAIQAhACEAIQAj
ACMAJAAkACUAJgAnACgAJgAlACMAIQAjACMAIwAiACUAJgAoACkAKAAlACUAJQAnACcA
JwAnACUAIwAiACIAIgAiACIAIwAjACQAJQAkACMAIgAgACIAIgAiACAAIgAiACIAIgAh
ACEAIQAhACMAJAAkACgAJwAnACcAJwAlACUAJQAlACUAJQAlACUAKAApACoALAAsACwA
KwAqACkAJwAlACEAIQAiACUAKAAnACgAKQApACkAKAAmACUAJQAkACQAIwAiACIAIAAd
AB4AHwAgACEAHgAdABwAGwAdAB0AHQAeAB4AHgAeAB4AIgAgACAAIAAhAB8AHwAmADMA
PwBKAFgAZwB2AIwArQDUAPkAFgEoATUBOAEsARcB7QCmAFMAEwDw/+P/5f/0/wAABwAK
AA0AEwAWABoAGwAcABwAHQAeACAAIAAhACEAIQAhACIAIgAhACEAIQAhACEAIgAkACQA
JAAlACYAKQAqACoAKgAqACoAKwArACwALwAxADEAMQAvAC8ALwAwAC8ALgAwAC8AMAAx
ADMANQA3ADcAOAA4ADoAOwA8AD0AQABBAEIARQBDAEQARwBKAE4ATwBRAFMAVQBYAFsA
XQBfAGIAZgBnAGwAbgBwAHMAcwB1AHgAegB7AH0AfwCAAIAAgQCDAIQAgQCAAH8AfwCA
AH0AfAB6AHYAdABwAG4AbABoAGYAYwBgAF4AXABbAFcAVQBRAE4ASwBKAEkASQBGAEQA
QQBAAEIAQgBBAEEAQQBBAEEAQgBDAEAAPQA8AD0APQA9AD0APAA8ADsAOgA7ADsAPAA/
AD8APwBAAEAAQABAAEAAQAA9ADwAPAA9AEAAQQBCAEMAQgBBAEEAQABCAEIAQgBCAEMA
QQBCAA==
         </WaveFormData>
      </LeadData>
      <LeadData>
         <LeadByteCountTotal>10000</LeadByteCountTotal>
         <LeadTimeOffset>0</LeadTimeOffset>
         <LeadSampleCountTotal>5000</LeadSampleCountTotal>
         <LeadAmplitudeUnitsPerBit>4.88</LeadAmplitudeUnitsPerBit>
         <LeadAmplitudeUnits>��V</LeadAmplitudeUnits>
         <LeadHighLimit>2147483647</LeadHighLimit>
         <LeadLowLimit>268435456</LeadLowLimit>
         <LeadID>V4</LeadID>
         <LeadOffsetFirstSample>0</LeadOffsetFirstSample>
         <FirstSampleBaseline>0</FirstSampleBaseline>
         <LeadSampleSize>2</LeadSampleSize>
         <LeadOff>FALSE</LeadOff>
         <BaselineSway>FALSE</BaselineSway>
         <ExcessiveACNoise>FALSE</ExcessiveACNoise>
         <MuscleNoise>FALSE</MuscleNoise>
         <LeadDataCRC32>2876948224</LeadDataCRC32>
         <WaveFormData>
0v/S/9L/0v/R/9D/z//O/87/zv/O/87/zP/M/8z/zP/M/8z/zP/M/83/zv/P/9D/z//O
/83/zP/P/9D/0f/S/9D/zv/M/8r/y//M/83/zv/M/8z/zP/M/87/zv/O/87/zv/O/87/
zv/K/8r/yv/K/8r/yv/K/8r/zP/L/8v/y//N/83/zf/N/8r/yv/K/8v/yf/L/8z/zf/O
/8//z//P/87/zv/N/83/y//L/8v/y//N/83/zv/O/9D/0f/R/9H/0P/Q/83/zP/K/8n/
yv/L/87/zv/P/9D/0P/O/83/zP/M/8r/yf/J/8f/xv/D/8L/v/+//77/vv/A/8H/wf/B
/8D/v/++/77/wP/A/8D/wP/C/8L/wf/B/8P/wP/C/8f/0P/a/+X/8v/9/w4AJAA+AFkA
ewCdALQAwgDIAMgAuACHADAA2v+h/47/h/+J/5X/o/+s/63/sv+7/7v/t/+1/7f/tv+2
/7j/uv+7/7v/u/+6/7r/uv+6/7v/u/+7/7z/vv++/8D/wP++/77/vv++/7//vv+9/7v/
vP++/7//wf/D/8T/xP/D/8L/wf/A/7//v//A/8L/wv/E/8X/xf/G/8b/yP/I/8n/yP/J
/8n/y//M/8z/zf/O/8//0f/U/9b/2P/a/9z/3v/i/+T/5//p/+v/7f/w//L/8//2//j/
+f/9/wAAAgAEAAcACQAKAAoACQAIAAgACAAIAAYABQAEAAUABAADAAAA/P/6//j/9P/w
/+z/6v/n/+P/4f/g/97/2//Z/9j/1v/S/9D/z//O/87/zP/L/8j/yf/I/8j/yP/I/8b/
xv/G/8T/xP/E/8T/xP/D/8L/wv/C/8L/w//D/8T/xP/F/8b/xf/H/8f/xv/F/8X/xf/F
/8P/wv/C/8L/wv/C/8L/wv/E/8T/xP/E/8L/w//D/8P/w//E/8L/wv/C/8L/wf/C/8P/
xP/D/8L/wf/A/77/vf+9/73/v/+//7//v/++/77/vv+//73/v//A/8H/wv/D/8P/w//E
/8T/w//D/8P/w//D/8P/xf/F/8b/xv/F/8X/xP/D/8L/wv+//77/v/+//8H/w//C/8L/
w//E/8T/wv/B/8D/wP++/73/vf+5/7j/tf+0/7P/s/+y/7L/tP+1/7X/tf+1/7X/tf+2
/7T/tP+0/7T/tP+0/7P/s/+3/7D/sP+7/8r/1P/d/+j/8f8CAB4AOgBZAHsAlwCoALQA
ugC2AKAAZQAOAL7/kf+A/33/g/+T/6P/qP+n/6j/qf+p/6v/rf+t/6z/rP+u/67/r/+v
/6//sP+w/7D/sP+x/7H/sf+y/7D/sP+y/7L/tP+0/7T/tP+4/7j/uP+3/7f/uP+4/7n/
uf+6/7r/uf+5/7n/uf+5/7v/vP++/77/vP+9/73/vv+//8L/w//F/8X/xf/E/8X/xP/E
/8X/xv/J/83/0v/W/9X/1v/X/9j/2//e/+L/5f/l/+f/6v/s/+7/8v/1//f/9//6//z/
/v///wEAAgACAAIAAgADAAQABAACAAEAAAD+//z/+v/2//T/8v/w/+z/6v/m/+T/4f/d
/9v/2v/Y/9X/0//S/9D/0P/O/83/zP/L/8j/xv/C/8P/wv/C/8L/wv/A/8D/wP/D/8T/
xf/G/8X/w//B/8D/wv/C/8P/w//D/8L/wv/C/8T/x//I/8j/x//H/8f/x//H/8b/xv/G
/8b/xv/G/8b/xf/E/8P/wv/G/8f/w//E/8T/xP/E/8T/wP/A/8D/wP/B/8L/w//E/8L/
wf/B/8H/w//D/8P/w//B/8D/v/+//7//wf/C/8P/xf/H/8j/yf/I/8j/x//H/8n/yf/J
/8n/x//H/8j/yP/I/8f/xf/D/8T/xv/F/8b/xP/D/8T/xf/G/8b/x//I/8j/xv/F/8T/
w//A/77/vf+9/77/vf++/7v/u/+6/7r/uP+5/7n/uf+7/7v/u/+8/7r/uv+6/7r/vP+8
/7v/u/+9/7r/vP/B/8r/1v/l//T//f8KACAAOgBZAHkAlQCqALYAvgDEALYAhQA0AOL/
p/+Q/4v/i/+X/6P/qv+v/7T/tf+1/7f/t/+5/7j/uP+6/7r/u/+7/7v/vv++/77/vv+9
/73/vf++/77/vv/A/8D/wf/C/8P/xP/E/8T/xP/D/8X/xv/G/8f/yf/K/8r/yf/J/8n/
yf/J/8n/yv/M/8z/zv/P/8//0P/O/9D/0P/R/9T/1f/V/9f/2P/Y/9n/2v/b/93/4P/i
/+L/5P/m/+j/7P/u//H/8//4//v///8CAAMABgAIAAkACQAMAA4AEAAVABcAGAAYABYA
FgAXABgAGgAYABcAFgAUABIAEAAMAAwACgAIAAQABAAAAP7/+//4//X/8//w/+//7f/s
/+r/6f/o/+j/6P/m/+T/4//g/+H/4P/g/+D/4v/g/+D/4P/f/97/3f/c/9//3//f/+D/
4v/i/+P/4//j/+L/4v/i/+H/4//j/+L/5P/l/+b/5//p/+j/6P/o/+j/6P/o/+j/6P/o
/+j/6P/o/+n/6f/p/+r/6P/o/+j/6P/n/+j/6f/q/+j/6P/o/+j/6P/n/+f/5//o/+n/
6v/r/+v/7P/t/+//7v/v/+//7//w//H/8f/x//D/8P/v/+//8v/z//T/9f/z//P/9P/0
//X/9f/0//P/8v/y/+//7v/v/+//8f/z//T/9P/1//b/9v/0//P/8v/w/+7/7f/t/+3/
7P/p/+j/6f/p/+j/6P/q/+v/6//r/+n/6f/p/+r/7P/s/+z/7P/u/+7/7f/t/+v/6v/u
//n/BAAMABcAIAArAEQAYgCAAKEAwwDZAOoA9AD4AOwAxAB9ACoA6v/L/77/v//R/+H/
5f/k/+X/6P/p/+v/6//t/+//7v/u//D/7v/v/+//7//w//D/8P/w//P/8//z//T/9P/0
//b/9v/4//j/+P/4//f/9v/1//P/9f/4//r//f///wAAAAD//wEAAQABAAEAAAAAAAEA
AAAAAAEAAQACAAQABgAGAAcACgALAAsADQAOAA4ADwAQABEAEwAWABgAFwAYABkAGgAe
ACIAJwArAC4AMQA1ADgAOAA8AD8AQQBCAEQARQBGAEgASQBJAEgASABIAEkASgBKAEgA
RwBGAEUARABDAEAAPAA6ADgANAA0ADAALgArACgAJQAjACAAHwAdABwAGgAaABgAFwAW
ABgAFgAVABIAEQAQABAAEAAQAA4ADgAOABAAEAAQABAAEgARABAAEAASABIAEwATABEA
EAAQABAAEAATABQAFAAVABUAFQAVABUAFAAUABQAFQAWABcAGAAWABYAGAAYABYAFgAW
ABYAFAAUABQAFAAVABYAFwAYABYAFQAVABUAFQAVABUAFQAWABYAFgAXABcAGQAaABsA
GgAbABsAGwAfACAAIAAhACEAIQAhACEAIQAhACIAIgAlACUAJAAjACEAIAAcABoAHAAd
ACAAIwAhACAAIAAgACAAHgAdABwAHQAcABwAHQAaABgAFAASABMAEwASABIAEgATABMA
EwATABMAEwAUABQAFAAUABQAEwASABAADwAVABQAFgAdACgAMgA7AEQAUQBoAIIAnAC9
AOEA/wASARwBIgEiAQQBwQBqACgAAwDy/+n/6f/1/wMACAAJAAwADQAPABEADwAOAAwA
CwAMAA4ADwAPAA8AEAAQABAAEAAUABUAFgAYABQAEgASABAAEgASABIAEgAVABYAFwAX
ABUAFgAWABcAFwAYABgAFwAXABcAFwAXABUAFgAYABgAGwAdAB4AIAAfACAAHwAfAB4A
HwAfACEAIgAiACMAJAAlACcAKgAsAC8AMgA1ADgAOAA6AD0APwBBAEMARgBIAEwAUABT
AFUAVABWAFcAWABbAF0AXgBeAF4AXgBfAGAAXgBcAFsAWgBXAFQAUQBMAEwASgBIAEQA
QAA8ADoANwA0ADEALwAsACkAJwAmACQAJAAiACEAIAAhACAAIAAeABoAGAAXABYAFgAU
ABQAFAAWABYAFgAWABgAFwAWABYAFAAUABUAFQAVABQAFAAUABQAFwAYABgAFwAXABcA
FwAYABgAGQAaABgAGAAYABgAFgAWABYAFgAYABcAFwAWABYAFgAWABYAFQAWABcAGAAX
ABYAFQAUABYAFQAVABUAEwARAA8ADQAMAAwADAANABEAFQAYABsAGwAbABoAGQAZABgA
FgAVABMAEwATABMAEgARABEAEAARABEAEAAPABAAEAANAAwACwALAA0ADwAQABAAEQAS
ABIAEAAPAA4AEQAQABAAEQALAAgAAwAAAAAAAQABAAIAAAABAAEAAQADAAMAAwAEAAUA
BgAHAAgABwAGAAQAAwADAAIAAgAHABYAJAAvADwASQBWAGoAhgCjAMcA6wAEARIBGgEa
ARAB3wCGAC4A8f/U/8n/yf/V/+P/6P/p/+z/8f/1//f/9//5//j/+P/6//j/9//1//P/
9//4//n/+v/7//v/+//8//z//P/+//7/+//6//n/+P/9//7///////z//P/7//v//v8A
AAEAAQABAAEAAQABAAEAAgAEAAQABAAFAAUABgAEAAYABgAHAAYABwAHAAkACwAMAA4A
EAAPABEAFAAWABkAHAAfACIAJgAoACsALQAtAC8AMgA0ADUAOAA6ADsAPgBCAEUASABI
AEkASQBIAEYARgBHAEgARgBEAEMAQgBDAEIAQQA+ADsAOAA1ADAALwAsACsAKQAiAB8A
HQAaABcAFQAUABIAEwASABIAEgAPAAwACgAGAAcABgAGAAYABAACAAIAAgACAAIAAgAC
AAIAAQAAAAAAAAAAAAEAAQADAAIAAgACAAAAAQAAAP7///////////8CAAIAAwAEAAIA
AgACAAIAAwAEAAUABgAAAP///f/7//r//f/+////AAD+//7//v/+//z//P/8//z/////
/wAAAQD+//3//P/7//z//P/8//3/+//9//7////9//3//P/7////AAAAAAEA////////
////////AAAAAAEAAQAAAP///P/8//n/+P/1//X/9//5//v//P/+/wAAAAD+//3//P/6
//j/9//3//b/9v/0//T/8f/x//D/8P/u/+//7//v/+//7//v//D/8v/y//L/8v/0//T/
8//z//H/7P/q/+//9v8AAAsAGAApADYASABgAH8AnwDDAOQA+gAIAQwBCgH/ANIAfgAl
AOr/z//D/8H/yf/U/9//5v/p/+n/5//l/+b/5v/n/+r/6//t/+7/7//v/+7/7f/s/+7/
7//w//L/8//0//f/+P/6//r/+v/6//v/+v/5//f/9f/2//b/9//5//r/+v/5//n/+f/5
//n/+//8//7//v///wEAAgAEAAMABAADAAMABgAHAAcACQAIAAgACQAKAAkACwAOABAA
EgAUABYAGAAcAB4AIQAjACcAKQAsAC4AMgA2ADkAOwA9AEAAQgBEAEcASQBKAEoASABI
AEkASgBLAEoASgBKAEcARgBFAEIAQQBAAD8APAA8ADgANgAzACsAJwAkACAAHgAdAB0A
HAAYABYAFQAUABYAFAATABAAEQAQABAAEAAQAA4ADgAOAAwADAAMAAwACwAJAAcABgAI
AAoADQAPAA4ADAALAAoACgANAA4ADgAPAA8ADwAPABEAEAAQABAAEAAQABAAEAARABIA
EwAUABQAFQAVABUAEwATABMAFgAYABgAGAAYABQAEgAQAA4ADwAQABEAEgAUABMAEwAT
ABEAEQARABEAEAAQABAAEQAUABcAGQAbABwAHQAdAB0AGwAaABgAFwAaABsAHAAdABsA
GwAcABwAHwAfAB4AHQAaABoAFwAWABMAEwAVABcAGgAaABsAHAAeABwAGwAaABoAGAAX
ABcAEwASAA8ADgAPAA8ADgAOAAwADQANAA0ADwAPAA8AEAAQABAAEAAQAA8ADgAMAAsA
CQAMABIAGwAiACoANwBEAFMAZAB+AJ4AvwDhAP8AFAEkASwBLgEaAdkAgAA0AAcA8P/j
/+X/8f/7/wAAAwACAAUACwANAAkACQAIAAgACgAKAAsACwALAA0ADgAPABAADwAPAA8A
EAASABIAFAAUABMAEgARABAAEwAUABUAFQATABQAFAAVABUAFgAWABUAFwAXABcAFwAX
ABgAGgAaABkAGQAYABgAGgAcABwAHQAgACEAIQAjACQAJAAlACYAKQArAC4AMAAyADQA
NgA4ADkAOgA8AD0APwBBAEQARgBKAE4AUQBTAFYAWgBdAGAAYgBjAGMAYgBgAGAAYQBi
AGQAYgBhAGAAXwBeAF0AWgBWAFQAUgBOAEsARgBDAD8AOwA5ADgANgAxAC8ALgAsACoA
KAAnACYAJgAkACMAIAAhACAAIAAgACIAIAAgACAAHgAeAB4AHgAcABsAGgAaABwAHAAd
AB0AHQAcABwAHAAcAB8AIAAgAB8AHwAfAB8AHQAcABwAHAAeAB4AHgAeAB4AHgAeAB4A
IAAhACEAIQAjACMAIQAfACMAIAAeAB4AHgAeAB4AHgAeAB4AHgAeAB4AHgAeAB0AHQAd
ABsAGwAbABsAHAAcABwAHQAcAB0AHQAdAB4AHwAfAB8AIgAiACEAIQAfAB8AHwAfACEA
IQAiACIAIwAjACIAIQAeAB4AGwAaABkAGQAbAB0AHAAcAB0AHgAfAB4AHgAeABwAGgAZ
ABkAFQAUABEAEAARABEAEAAQABAAEQARABEADwAPAA8AEAASABIAEgASABEAEAAOAA0A
EwAQAAwADwAYACIAKwA0AEMAVABsAIgApwDJAOkACAEeASoBLgEiAfkArABUABMA8v/h
/+H/6//3//7/AQAEAAcABwAJAAkABwAGAAYACAAKAAsACwALAAsACgAJAAgACQAJAAkA
CgALAAwADwAQAA4ADgAOAA4AEgASABIAEQAQABAADwAPABEAEgASABEAEgATABQAFQAU
ABQAFQAUABEAEQAQABAAEgAUABQAFQAXABkAGgAdACAAIAAhACIAIgAjACUAJgAqACwA
LgAwADQANgA5ADsAPQA/AEIARABIAEwATwBRAFEAVABWAFgAXQBfAGAAYABeAF4AXwBg
AF8AXABaAFgAVwBWAFUAUgBSAFAATgBKAEYAQgBAAD0AOAA1ADMAMAAtACsAKgAoACgA
JgAlACQAIwAgAB4AGgAbABoAGgAaABkAFgAVABQAFQAWABcAGAAWABUAFAAUABMAEgAS
ABEAEAAOAA0ADAALAA0ADQAMAA8ADwAPAA8ADwAOAA4ADgAQABAAEAAQABAAEAAQABAA
DwAPAA4ADQAPAA8ADQALAAsACQALAAwACgAKAAoACgAKAAoADAAOABAADwAOAA0ADAAK
AAkACQAJAAcABwAHAAcACAAIAAgACQAHAAkACgALAA4ADwAPAA8ADgAOAA0ADQANAA0A
DQANAAsACwAMAAwADQANAAwACwAJAAgABAACAAQABQAIAAsACgAKAAsADAALAAgABgAE
AAIAAAD//////f/8//n/+P/3//f/9v/2//j/+f/5//n/9//3//f/+P/2//b/9v/2//j/
+P/3//f/9f/w//D/+f8EAAwAEwAeACsAPABWAHQAlwC5ANcA8AD+AAQBCAH6AMMAaAAa
AO//2P/N/83/2f/f/+L/5//o/+v/7//x/+//7//u/+7/8P/v/+//7v/t/+z/7P/s/+z/
7v/v//D/8v/w//D/8v/y//T/9P/0//T/9P/0//T/8//z//T/9P/1//X/9v/2//X/9v/3
//j/+f/4//j/+f/4//b/9//3//j/9v/4//j/+f/6//v/+//9/wAAAAABAAIAAgADAAUA
BgAGAAgACgAMAA4AEAATABUAGAAbAB8AIgAiACYAKQArACwALgAvADAAMQAzADQANAA0
ADQANQA2ADYANAAzADIALwAuAC0AKgAmACQAIgAeABwAGAAWABMADAAJAAcABAABAP//
/v/8//z/+v/5//j/+v/4//f/9P/1//T/9P/0//P/8P/v/+7/7P/s/+z/7P/u/+3/7P/s
/+r/6v/r/+v/7f/s/+z/7P/s/+//8P/w/+//7//v/+//7//u/+7/7v/s/+z/7P/s/+z/
7P/s/+z/7v/v/+//7//x//H/7//t/+v/6//r/+r/7P/s/+z/7P/q/+j/6P/o/+j/5v/m
/+b/5v/m/+b/5v/m/+b/5f/l/+X/5//n/+f/5//m/+b/5v/n/+X/5//o/+n/7P/t/+3/
7f/s/+z/6//r/+n/6f/p/+n/6f/p/+r/6v/p/+n/6P/n/+f/6P/m/+b/5v/n/+r/7f/s
/+r/6f/o/+f/5P/i/+D/4P/e/93/3f/c/9z/2v/a/9n/2f/Y/9j/1//X/9b/1f/V/9X/
1f/W/9b/1v/W/9b/1v/W/9X/1f/V/9D/zv/R/9z/6P/1/wQADwAeADQAUgB1AJcAtwDS
AOYA8ADyAOQAtQBkAA4A0f+w/6H/of+v/7//wP+9/77/xf/J/8f/x//J/8j/yP/K/8r/
y//L/8v/y//K/8n/yP/J/8n/yf/K/8v/zP/P/9D/zv/M/8r/yP/L/8z/zf/N/83/zv/O
/8//0//U/9T/0//S/9H/0P/P/9H/0v/U/9T/0v/T/9P/1P/S/9T/1P/V/9j/2f/Z/9v/
2//a/9r/2v/d/9//4v/k/+j/6v/s/+7/7//w//L/8//2//n//f8AAAAABAAHAAkACQAM
AA4AEAAVABcAGAAYABUAFAAUABQAFAASABEAEAAPAA4ADQAKAAYABAACAP7//f/6//n/
9//x/+3/6v/m/+H/3//e/9z/2//a/9r/2v/Y/9b/1f/S/9H/0P/Q/9D/zv/M/8z/zP/M
/8z/zP/M/87/zf/M/8z/zf/O/9D/0f/O/8z/y//K/8j/y//M/8z/y//L/8v/y//N/8z/
zP/M/83/zv/P/9D/z//O/83/zP/O/8//z//P/8//z//N/8v/y//L/8v/yv/I/8j/yP/I
/8j/yP/I/8j/zP/M/8n/xP/F/8b/x//I/8T/xP/E/8T/xf/G/8f/yP/F/8P/wv/B/8P/
w//D/8P/wf/A/7//v//C/8X/x//J/8j/yf/J/8n/yP/I/8f/x//F/8X/xf/F/8f/x//I
/8j/x//H/8b/xf/G/8b/w//C/7//v//B/8P/xP/E/8X/xv/H/8b/xv/G/8T/wv/B/8H/
vv+8/7j/tv+1/7X/tP+0/7T/tf+1/7X/t/+3/7f/uP+4/7j/uP+4/7b/tv+1/7X/t/+0
/7L/tf/A/8z/2f/k//H/AAAWADgAXQB9AJ8AuADMANgA2ADUALkAdAAYAMv/nP+F/33/
f/+L/5b/m/+e/6X/p/+p/6v/q/+q/6r/rP+s/63/rf+t/67/rv+u/67/rf+t/63/rv+t
/6z/rf+s/67/rv+u/67/sv+0/7b/t/+0/7T/s/+z/7X/tv+2/7X/t/+3/7f/t/+2/7b/
t/+2/7j/u/+9/8D/vv++/7z/u/++/7//v//B/8T/xP/F/8b/x//J/8z/zv/Q/9L/1P/W
/9b/2P/b/93/3f/f/+L/5P/p/+7/8v/1//j//P///wIAAgADAAMAAgAAAAAAAQACAAMA
AgACAAIAAwACAAEA/v/6//j/9v/y/+//6v/n/+P/4P/d/9v/2P/V/9P/0v/Q/87/zP/L
/8r/yf/G/8T/wP++/7z/u/+6/73/vP+9/77/vP+8/7z/vP+8/7v/uv+6/7z/vP+9/73/
u/+6/7r/uv+8/7//wP/A/8H/wf/B/8H/w//C/8L/wv/A/8D/wP/A/8H/wv/D/8T/xv/H
/8f/x//H/8f/xf/D/8X/xf/F/8T/xf/G/8f/yP/L/8z/zf/O/8r/yP/F/8L/wv/C/8T/
xv/E/8T/xP/E/8P/xP/F/8b/xv/G/8b/xv/G/8X/xf/F/8f/x//H/8f/x//I/8n/y//J
/8v/zP/N/87/z//P/8//zf/M/8r/yf/N/8//0f/T/9P/0//U/9T/0//T/9L/0f/S/9L/
z//O/8v/y//N/8//0f/S/9T/1v/Y/9b/1f/U/9b/1P/T/9P/0f/Q/83/zP/J/8n/yP/I
/8n/y//M/83/zP/L/8r/yv/M/8z/zP/M/8z/zP/L/8v/z//Q/9D/0f/Y/+b/8/8CAA8A
HAAwAEoAaQCLALEA1ADsAPgA/AD6AOUAqgBQAPv/wv+n/5v/m/+p/7b/u/++/8P/yf/N
/83/zf/M/8z/zv/O/8//z//P/9L/0v/S/9L/1f/V/9X/1v/W/9b/2P/Y/9n/2v/b/9z/
3f/c/9v/2f/Z/9r/2v/b/9//4P/g/9//4f/h/+H/4f/j/+T/5v/m/+X/5f/k/+T/4v/k
/+T/5f/n/+n/6v/t//D/8P/x//L/8f/z//b/+P/6//z//v8AAAIABAAHAAkADgARABUA
GAAYABwAHwAhACQAKAArAC4AMQAzADQANAA2ADYANwA4ADgANgA1ADQANQA0ADMAMAAu
ACwAKgAmACYAIgAgAB0AGAAVABMAEAAMAAkABwAEAAIAAAD///7/AAD+//3/+v/4//b/
9f/0//T/8v/y//L/8P/w//D/8P/y//H/8P/w//D/8P/x//H/8f/w//D/8P/u//H/8v/y
//H/8f/x//H/8v/y//P/9P/0//T/9P/0//T/9P/0//T/9f/3//j/+f/7//v/+f/3//X/
9f/1//T/9//4//n/+v/5//j/9//2//j/+P/3//b/9f/0//P/8v/2//r/+P/4//j/+P/2
//b/9v/2//j/+P/4//j/+P/3//f/9//3//f/9//3//b/9v/2//f/9f/3//j/+f/8//3/
/f/9//z//P/7//v//f/9//3//f/9//3//v/+/wEAAQAAAP////8AAP7//v/8//v//P/9
//7//v///wAAAgAAAP///v/8//r/+f/5//n/+P/1//T/8f/x//D/8P/y//X/9//5//f/
9//3//j/9v/2//b/9v/4//j/9//3//f/9v/0//P/+v8EAA0AGAAnADoAUgBsAIkAqwDP
AO4ACgEcASQBIgERAdYAegAnAPb/2//R/9X/3//m/+n/7P/v//H/8//1//X/9P/0//b/
9f/1//T/8//2//b/9v/2//f/9//3//j/+v/6//z//P/6//r/+v/6//r/+v/6//n/+//8
//z//f8BAAIAAgABAP///////////v/+/////v///wEAAgAEAAQABgAGAAcABgAHAAcA
CQAMAAwADQAOAA8AEQAUABYAFwAYABkAGgAeACAAIwAlACgAKwAvADIANAA4ADsAPQBA
AEQARwBKAEwATQBNAEwATABMAE0ATgBQAE4ATQBMAEwATABMAEoASgBIAEYAQgA+ADoA
OAA1AC8AKwAoACQAIgAhACEAIAAeABwAGwAaABgAFgAVABIAEAAOAA0ADAAMAAoACgAK
AAoACgAKAAoACgAJAAgACAAIAAgACQAJAAcABgAGAAYACAALAAwADAALAAsACwALAAsA
CgAKAAoACAAIAAgACAALAAwADQAOAA0ADQAMAAsACwALAAkABwAJAAkACQAIAAgACAAI
AAgABgAGAAYABgAIAAoACwAMAAwACgAKAAgACAAIAAgACAAIAAgACAAIAAgACAAIAAgA
CAAHAAcABwAGAAUABAADAAMABAAFAAcACQALAAwADQAMAA0ADQANAAwADAALAAsADQAN
AA0ADQANAA0ADgAOAA8ADwAOAA0ADgAOAAsACgAIAAcACAAJAAwADAANAA4ADAAKAAkA
CAAKAAgABwAHAAcABgADAAIA//////7//v/8//3//f/9/////////wAAAAAAAAAAAAAA
AAAA/////wUAAgD8//n/AAAOABsAKAAzAEAAWAB0AJMAswDXAPgAEgEiASYBJAENAdAA
eAArAPz/4f/T/9X/4f/o/+3/8v/1//f/+//9//v/+v/6//z/+v/7//v/+//8//z//P/8
//v/+//7//z//v/+/wAAAAD+//7//v/+/wAAAAAAAP////8AAAAAAQADAAQABAADAAMA
AwADAAMABQAGAAgACAAIAAkACQAKAAoADAAMAA0ADgAPAA8AEQASABIAEwAUABMAFQAY
ABoAHAAeACAAIgAiACQAJwApAC0ALwAyADQANgA6AD0APwBDAEYASABKAE0ATwBQAFAA
UgBSAFMAVABUAFIAUQBQAE8ATgBNAEoASQBIAEcARABEAEAAPgA7ADQAMQAvACwAJwAl
ACQAIgAgAB4AHQAcAB4AHAAbABgAFQAUABQAFAATABAADwAOABAAEAAQABAAEgARABAA
EAAOAA4ADwAPABEAEAAQABAADgARABIAEgATABMAEwATABUAFAAUABQAEgASABIAEgAU
ABQAFAAUABYAFwAXABcAFQAVABMAEQATABMAEwASABUAFgAXABgAFgAWABYAFgAWABYA
FQAUABYAFAASABQAFAAUABQAFQAWABcAGAAVABQAEwASABQAEwATABMAEwATABMAEwAU
ABQAFAAVABUAFwAYABkAGgAbABsAGwAbABoAGAAXABkAGQAZABkAHAAdAB8AIAAhACEA
IAAfABwAHAAZABgAGQAZABsAHQAeAB4AHwAgACAAHgAdABwAHAAaABkAGQAXABYAEwAS
ABMAEwASABIAEQARABAADwAPAA8ADwAQABIAEgASABIAEwAUABQAFQAVABIAEAAVACAA
KAAzAD4ATQBeAHIAkAC1ANkA+QAUASoBNgE4AS4BBQG2AGAAIwAEAPX/8//7/wcACgAJ
AAoADQAPABMAEwAVABQAFAAWABQAFQAVABUAGAAYABgAGAAYABcAFgAWABYAFgAYABgA
GwAcAB0AHgAeAB4AHgAdAB8AIAAgACEAJQAmACYAJQAjACMAIwAjACIAIgAjACIAJAAl
ACUAJgAoACoAKgArACoAKwArAC0AMAAwADEAMgAxADMANgA4ADwAPgBAAEIARABGAEkA
SwBPAFEAVABWAFgAXABfAGEAYwBmAGgAagBtAG8AcABwAHEAcgB0AHYAdgB0AHMAcgBx
AHAAbwBsAGoAaABmAGIAYABcAFoAVwBTAFEAUABOAEoARwBFAEIAQAA+AD0APAA7ADgA
NgAyADIAMgAzADQANgA0ADQANAAzADIAMQAwADIAMQAwADAALwAuAC4ALQAuAC4ALwAw
AC4AMQAyADIAMwAzADMAMwAxADAAMAAwADEAMgAzADQANAA0ADQANAA0ADUANQA1ADUA
NQA3AA==
         </WaveFormData>
      </LeadData>
      <LeadData>
         <LeadByteCountTotal>10000</LeadByteCountTotal>
         <LeadTimeOffset>0</LeadTimeOffset>
         <LeadSampleCountTotal>5000</LeadSampleCountTotal>
         <LeadAmplitudeUnitsPerBit>4.88</LeadAmplitudeUnitsPerBit>
         <LeadAmplitudeUnits>��V</LeadAmplitudeUnits>
         <LeadHighLimit>2147483647</LeadHighLimit>
         <LeadLowLimit>268435456</LeadLowLimit>
         <LeadID>V5</LeadID>
         <LeadOffsetFirstSample>0</LeadOffsetFirstSample>
         <FirstSampleBaseline>0</FirstSampleBaseline>
         <LeadSampleSize>2</LeadSampleSize>
         <LeadOff>FALSE</LeadOff>
         <BaselineSway>FALSE</BaselineSway>
         <ExcessiveACNoise>FALSE</ExcessiveACNoise>
         <MuscleNoise>FALSE</MuscleNoise>
         <LeadDataCRC32>243834535</LeadDataCRC32>
         <WaveFormData>
4v/i/+L/4v/h/+D/3//e/9z/3P/c/9z/3P/c/9z/3P/a/9r/2v/a/9r/2v/a/9r/2v/a
/9r/2v/c/9z/3P/c/9v/2v/Z/9j/2v/a/9r/2v/Z/9j/1//W/9j/2P/Y/9j/2v/a/9r/
2v/Y/9f/1v/V/9b/1v/W/9b/1v/W/9j/2P/a/9r/2v/a/9n/2P/X/9b/1v/W/9f/2P/d
/93/3f/d/9z/3P/a/9r/2P/Z/9v/2//b/9z/3v/g/+L/4//j/+T/4v/h/+D/3//e/93/
3f/d/+L/4//k/+X/4//i/+D/3//e/93/3f/a/9b/1f/U/9L/0P/Q/9D/z//Q/9H/0v/T
/9D/z//P/87/zv/O/8//0f/T/9P/0v/S/9L/z//M/8z/0P/T/9j/4P/m//H/AQASACIA
NQBOAGMAcQB/AIoAjABzADwAAgDe/87/w/+9/8T/zv/S/9H/1f/Z/9f/0f/Q/9D/0P/Q
/9D/zv/M/8z/zf/N/83/zP/L/8z/zv/Q/9H/0v/S/9L/0v/Q/9D/0v/S/9L/0//T/9P/
1f/V/9X/1//W/9b/1f/U/9T/1P/U/9T/1v/W/9j/2f/b/9v/3f/d/9//3//g/+D/4f/g
/+H/4f/h/+L/4v/k/+b/5//p/+z/7P/u//H/8v/2//f/+v/8//7///8AAAEAAgACAAQA
BwALAA4AEQAWABgAGgAbABwAHgAeAB8AIAAeAB0AHQAdAB0AHAAcABoAFQASAA8ADgAN
AAsACQAFAAQAAwACAAIA/f/7//r/+v/3//X/8v/y//L/8f/x//H/8P/w//D/8P/x//D/
8P/w/+7/7v/v/+//6//r/+n/6f/s/+3/7f/s/+7/7v/u/+7/7P/s/+3/7f/r/+z/7P/r
/+r/6P/n/+b/6f/p/+n/6f/o/+n/6f/q/+n/6P/m/+T/5//o/+b/5v/m/+b/5//n/+f/
5//k/+T/5P/k/+H/4P/h/+D/4P/g/+D/4P/g/+D/4P/g/+D/4P/h/+L/4//j/+P/4//i
/+L/4P/g/+D/4f/j/+P/4v/i/+P/5P/j/+P/4v/i/+L/4f/g/9//3//f/+D/4f/h/+H/
4f/h/+H/4P/e/93/3P/b/9v/2P/V/9P/0f/O/8z/zP/M/8v/zP/N/87/z//N/83/zv/O
/83/zP/M/83/zP/L/8n/yP/K/8X/wv/G/8z/zf/S/9j/3P/n//v/DAAeADMARgBXAGcA
cwB8AHoAWQAgAO7/0P+8/7P/tf+8/8T/yP/H/8X/xf/F/8X/yP/E/8T/xP/E/8T/wv/C
/8P/wf/B/8D/v/+9/77/v/+//8D/wP/A/8D/wP/A/8L/wv/D/8X/xv/H/8X/xf/F/8f/
x//I/8j/yP/K/8r/yv/K/8z/zP/O/8//z//P/9H/0f/T/9P/1P/U/9X/1P/V/9X/0//U
/9T/1v/Z/9v/3v/i/+P/5P/m/+b/6P/p/+z/7v/v//H/8//1//j/+P/6//3///8AAAEA
BAAGAAgACQAKAAwADAANAA4ADAALAAsACwAIAAYABQACAAAA/v/8//z/+//5//f/8//y
//H/8P/w/+v/6f/o/+j/5//l/+L/4v/h/9//3v/d/9z/3P/c/9z/2//a/9r/2v/b/9z/
3v/f/9z/2//Y/9f/2v/b/9v/2v/a/9r/2v/a/9v/3P/e/9//3v/e/93/2//b/9r/2v/a
/9v/2//b/9v/2//b/9r/2v/d/9z/2v/a/9z/3P/c/9z/2v/Z/9j/1//Y/9j/2P/Y/9b/
1v/Y/9j/2P/Y/9j/2P/X/9b/1f/U/9b/1v/X/9j/3f/d/93/3f/c/9z/2v/a/9r/2//d
/93/2//a/9r/2v/Z/9n/2P/Y/9z/3f/e/9//3f/d/97/3//f/9//3//f/9z/2v/X/9X/
0v/R/9H/zv/O/8//0P/Q/8//zv/N/8v/y//L/8v/y//N/83/zv/O/83/zP/M/83/zf/N
/8z/zP/M/8f/xP/G/8r/zf/U/9r/4P/n//X/CAAcAC8ARABVAGMAdQCEAIYAbQA6AAIA
3P/M/8H/u/++/8T/yP/L/8//z//N/8v/zP/K/8r/yv/K/8r/yP/I/8n/y//L/8r/yf/H
/8j/yf/J/8r/yv/K/8r/y//M/8//0P/O/8//z//P/8//z//P/9H/0//U/9T/1P/T/9L/
0f/Q/9L/0v/U/9X/1//X/9n/2f/b/9v/3P/c/93/3P/d/93/2//c/9z/3v/f/9//4P/i
/+b/6P/r/+z/7P/t//D/8v/1//f/+f/7//z//P/+/wEAAwAEAAUACAAMAA4ADwAQABAA
EAARABIAEAAPAA8ADwAOAAwACwAIAAgABgAEAAQAAwABAP//+//5//f/9f/0//H/7//u
/+7/8P/v/+3/7v/t/+v/6v/p/+j/6P/o/+j/6f/o/+j/6P/n/+b/5v/l/+b/5//m/+f/
6v/r/+v/6v/q/+r/6v/q/+j/6P/p/+n/6v/s/+3/7f/u/+7/7//w//H/8f/x//H/7//v
/+7/7v/t//D/7v/u//D/7v/u/+7/7v/v/+//7//v/+7/7v/u/+7/8P/w//L/8v/0//T/
9P/0//b/9v/2//b/9v/2//f/+P/6//n/+P/3//j/+P/2//b/9//5//z//f/6//r/+//8
///////+//7//v/9//z/+//7//v//P/9///////////////+//z/+//6//n/+f/2//b/
9f/0//L/8v/y//L/8f/y//P/9P/1//P/8//0//T/9f/0//T/9f/1//X/9P/0//L/7f/u
//L/9P/1//r/AAAGABkALQBCAFgAbQB+AI0AmwCpAK4AngBxADwAEgD6/+z/5//v//j/
+v/4//f/+f/5//f/9//4//j/+P/4//j/9v/0//T/9f/1//X/9P/z//P/9P/1//X/+P/4
//j/+P/4//j/+v/6//n/+f/4//f/+v/7//z////9//7//v/+/wAAAAAAAAAAAAAAAAIA
AwADAAMABQAFAAcABwAIAAgADAAMAA4ADwANAA4ADgAQABEAEQASABQAFAAUABUAFAAZ
ABsAHwAiACYAKQAsAC8AMAAwADIANQA1ADYANwA6ADoAPAA9AD4APgA+AD8AQABAAD8A
PwA/ADwAOgA5ADYANgA0ADIAMgAwAC0AKgAlACMAIQAfAB4AHAAbABsAHAAcABsAGQAa
ABsAGQAYABcAFAAUABQAFAATABIAEgASABIAEgATABMAFAAVABQAFQAWABcAFwAWABUA
FAATABIAEwAUABYAFwAXABgAGAAXABkAGAAYABgAGQAZABkAGQAYABcAGQAaABgAGAAY
ABgAFwAXABcAFwAYABoAHAAeAB0AHAAdABwAHAAcABwAHAAcABwAHAAcAB4AHgAfACAA
IwAjACMAIwAlACYAJQAmACYAJwApACkAKQAqACwALgAvAC8ALgAuAC4ALQAsACsALAAt
AC8AMQAwAC8ALgAtAC0ALAAqACkAKgApACkAJgAiACEAIAAeACAAIAAgAB8AIAAhACIA
IwAhACEAIgAiAB4AHAAbABsAGwAbABoAGgAgAB0AHAAeACAAIwAoACwANABDAFUAYgBy
AIcAngCtALsAywDYANAAqQByAEoAMgAeABEADwAUABoAHgAdAB8AHwAdABsAGgAXABYA
FQAUABUAFAAVABcAFwAXABYAFQAXABgAGQAZABcAFgAVABQAFAAUABYAFgAYABkAGQAZ
ABcAFwAXABkAGAAYABcAFgAWABYAFgAWABYAFgAYABkAGQAZABsAGwAaABkAGQAYABoA
GgAcAB0AGwAcABwAHgAfAB8AIAAiACQAJgApACoAKQApACsALAAtAC8AMQAzADUANgA5
AD0APwBAAEEARABEAEYARwBIAEYARgBHAEgARgBFAEUARQBBAD4APAA4ADgANgA0ADQA
MAAtACoAJQAkACMAIgAiAB4AGwAZABgAFwAVABIAEgAUABMAEwATAA8ADgANAAwADQAM
AAwADAAKAAoACwALAAkACQAHAAcABgAHAAcABgAHAAgACQAKAAoACgALAAsACAAIAAcA
BQAHAAYABgAGAAUABQAFAAUABAAFAAUABgAJAAgACAAIAAcABgAFAAQABQAFAAUABQAC
AAIAAgACAAQABAAGAAYAAgAAAP7//P/6//r/+v/6//3/AAAEAAgACgAJAAgABwAGAAYA
BAAEAAEAAQACAAEA///+//7//v8AAAEAAQACAAAA///+//3//////wAAAQABAAEAAQAB
AP///v/8//v//f/9//7//P/5//f/9f/y//H/8P/v/+3/6//r/+v/6//u/+//8f/y//L/
8v/z//X/8v/x/+//7v/s/+n/6P/o/+7/9f/4//z/BAARACEAMgBEAFkAbgCDAJMAnwCs
ALAAlQBaACIA+v/g/9P/z//U/97/5P/l/+f/6f/t/+3/6P/o/+j/6P/o/+f/5P/j/+P/
5f/l/+T/4//j/+T/5f/l/+P/4v/h/+D/4v/i/+T/5P/i/+P/4//j/+L/4f/g/+H/4//m
/+j/6v/o/+j/6P/o/+b/5v/o/+n/6f/p/+v/6//p/+n/6v/q/+n/6P/p/+n/7P/u/+//
8v/1//X/9v/4//j/+v/9//7/AAABAAQABgAHAAkACwANAAwADAAOABEAFAAWABgAHAAb
ABwAHAAcABwAHAAdAB4AIAAfAB8AHwAfAB4AHgAcABkAFgATABIADwANAAsABwADAAEA
///+//v/+f/4//j/+f/3//T/9P/x/+//7v/t/+7/7v/u/+7/7f/s/+z/7P/q/+r/6//r
/+n/6f/n/+f/6P/p/+n/6P/q/+r/6v/q/+j/6P/p/+n/6//s/+z/6//s/+z/7f/u/+7/
7f/s/+v/7P/t/+3/7v/t/+r/6P/q/+z/7f/u/+//8P/v/+//7//v/+7/7v/u/+7/8P/w
//L/8v/w//D/8P/w//L/8v/y//L/8f/w//D/8P/y//H/8P/v//L/9P/0//b/9f/1//b/
9f/0//T/9f/2//X/9f/0//T/8v/x//D/7//x//H/8v/z//b/9//4//n/9//2//T/8//x
/+//7v/q/+v/6//r/+r/6P/o/+j/5//n/+f/5//n/+f/5//o/+j/5//m/+b/5//l/+X/
5P/k/+L/4f/e/+L/5v/n/+z/8v/6/wMADwAgADAAQwBaAHEAgwCRAJoApgCpAJQAYAAm
AAAA6//d/9T/1P/c/+P/5f/l/+X/5//k/+T/5P/k/+T/5P/i/+L/4//i/+H/3//d/+D/
4v/k/+X/6P/o/+j/6P/n/+b/5//m/+b/5//n/+f/5//n/+f/6f/p/+r/6v/q/+n/6P/n
/+b/5v/m/+j/6f/r/+v/7f/t/+z/6//r/+r/7f/u//H/8//y//L/8f/y//L/8f/x//L/
8v/0//f/+P/4//n//P/+/wEAAwAFAAcACQAKAA0AEQATABQAFQAYABkAGgAaABoAGwAc
AB4AIAAgAB8AHwAfABwAGgAZABYAFwAWABUAFgATABEADwALAAYAAwAAAP7//v/9//3/
/v/7//n/9v/2//f/9f/0//P/8v/y//L/8v/x//D/8P/w//D/8P/x//H/7//v/+3/7f/x
//P/9P/0//P/8v/x//D/8f/y//T/9f/z//T/9P/z//P/8v/y//L/8//z//P/8//2//f/
9//4//n/+v/6//r/+f/4//j/+v/6//r/+v/6//b/9f/0//P/9f/2//f/+P/4//j/+v/6
//r/+v/6//r/+P/4//j/+P/6//z///8CAAYABwAIAAkACAAIAAYABgAHAAkADAANAAoA
CgALAAwADgAPAA8AEAAQAA8ADgANAA8ADwAQABEAFgAXABgAGQAbABoAGAAXABgAFwAX
ABQAEQAPAA0ACgAIAAgACAAHAAoACwAMAA0ADQANAA4ADgANAAwADAANAAsACwAKAAoA
CAAJAAwAEAAUABcAHAAiACoANwBFAFgAbACBAJQApwC3AMUA1ADSAK8AdgBIACwAGAAH
AAMACAAOABAAEwARABEAEwAVABIADgAOAA4ADgAMAAoACgALAA8AEQASABMAEwAUABUA
FQAWABYAFgAWABUAFAAVABQAFgAXABcAFwAXABcAFwAZABkAGgAaABoAGwAcAB0AHgAc
ABwAHgAfAB8AHwAhACEAIwAjACQAJAAmACYAKAApACsALAAsAC4AMAAxADMANgA3ADgA
OgA6ADoAOwA+AEAAQgBDAEQARQBIAEgASgBNAFEAVABXAFwAXABeAF8AYABeAF4AXwBg
AGIAYQBhAGEAYgBgAF8AXABYAFYAVABUAFIATwBMAEcARABDAEIAQgA9ADsAOgA6ADsA
OQA2ADYANQAzADIAMQAuAC4ALgAuAC8AMAAyADQAMwAyADIAMQAvAC8ALQAtAC4ALwAv
AC4ALgAuAC4ALgAwADAAMQAxADMANAA0ADMAMgAwAC8ALgAvAC8ALwAvAC4ALwAvADAA
MQAyADIAMgA0ADQANQA2ADoANgA1ADQAMwAyAC8ALwAvAC8AMAAwADAAMAAuAC4AMAAw
AC4ALgAuAC4AMAAwADAAMAAuAC4ALwAwADEAMQAxADEANAA0ADIAMgAyADMANQA1ADYA
NgA3ADgAOQA5ADgAOAA3ADUAMwAxAC8ALwAwADEAMwAzADMAMwA0ADQAMwAzADAALwAv
ACwAKQAnACUAIgAjACQAJQAlACcAJwAnACcAJwAnACgAKAAnACYAJgAnACYAJQAjACIA
KAAlAB4AHgAgACMAJAAoAC4AOwBJAFgAbAB/AJYArwDBAM8A3ADiANEAogBuAEgAMAAh
ABkAHAAgACQAJQAlACUAJQAjACQAIAAgACAAIAAiACAAIAAhACAAHwAdABsAGwAcAB0A
HQAgACAAIAAgAB4AHgAgACAAIgAjACMAIwAhACEAIQAjACUAJgAmACYAJwAoACkAKgAp
ACgAKQApACcAJwApACkAKwArACwALAAvADAAMwA1ADUANgA2ADgANwA3ADgAOgA+AEAA
QwBEAEYARwBKAEwATwBRAFMAVQBYAFgAWgBdAF8AYABhAGQAaABqAGsAbABrAGoAagBq
AGgAZwBnAGcAaABmAGUAYgBiAGAAXgBeAFwAWQBWAFEATQBLAEkASABFAEMAQgBCAEEA
PwA8ADwAOQA3ADYANQA2ADYANgA2ADQAMgAxADAAMQAyADQANQAxADEALwAvAC8ALwAu
ACwAKgAqACoAKgAoACgAKQApACcAKAAoACcAJwAmACYAJgApACkAKQApACkAKQAoACgA
JgAmACUAJAAlACQAJAAkACIAIgAkACYAJgAkACQAJAAkACYAJwAoACkAJgAmACYAJgAj
ACIAIwAiACEAIAAfAB4AHwAgACEAIgAiACIAIwAkACcAJwAnACcAKAAoACYAJgAmACcA
KQApACYAJgAnACgAKQApACgAKAAmACUAJAAjACQAJQAnACkAKwArACsAKwApACgAJgAl
ACMAIQAgABwAHAAbABoAGAAYABgAGAAXABcAFwAXABcAFQAVABYAFgATABIAEgATABUA
FQAUABQAEgAPAAwADgASABMAFAAaACQALwA9AFAAZAB5AI4AoQCtALkAyADMAK8AeABG
ACwAHAAPAAsADAAOAA4ADwARABEAFQAXABQAEAAQABAAEAAPAAwACwALAAkACQAIAAcA
CAAKAAwADQAMAAwADAAMAAwADAAOAA4ADgAPAA8ADwANAA0ADQAPABEAEgASABIAEwAU
ABUAFgAVABQAFQAVABMAEwAVABUAFQAVABYAFgAWABYAGAAZABkAGgAaABwAHAAbABsA
HAAcAB4AIQAiACQAJQAoACoALgAxADQANwA4ADgAOgA9AD4APgA+AEAAQQBCAEIAQgBC
AEIAQwBEAEQAQwBDAEMAQgBAAD8APAA6ADgANgA2ADQAMQAuACkAIwAhAB8AHgAbABkA
GAAYABgAFwAVABYAFgAVABUAFQAWABYAFgAWABQAEgARABAADwAOAA4ADQANAA0ACwAL
AAoACwALAAoACwAMAA0ADgAOAA4ADwAPAA0ADgAOAA0ADwAOAA4ADgAOAA0ADAALAAsA
CwAKAAoACQAKAAoACgALAAoACgAKAAwADAAMAAwADAAMAAoACgAKAAkACAAHAAYABwAH
AAcABwAIAAgACAAIAAgACAAKAAoACwAMAA0ADgAMAAwADAAMAAoACgALAAwAEQARABEA
EQASABIAEAAQAA4ADwARABEAEAAQABEAEgARABEAEAAQABEAEQARABEAEQARABIAEwAS
ABEAEAAPAA4ADAAJAAcACAAHAAcABAAEAAUABgAGAAMAAgABAP///f/9//3//f/7//v/
/P/8//v/+v/6//v/+//7//r/+v/6//X/8P/u//L/9//8/wIACAARACEANABIAFsAdACJ
AJsAqwC2ALgAoQBwADgAEgD6/+3/5f/o//L/8v/v/+//9f/1//P/8v/w//D/8P/w/+7/
7P/s/+3/6//r/+r/6f/p/+r/6//r/+z/7P/s/+z/6//q/+v/6v/s/+3/7f/t/+v/6//r
/+3/7f/u/+7/7v/r/+r/6f/o/+r/6v/s/+3/7f/t/+//7//t/+3/7v/u/+7/7v/w//H/
7v/u/+3/7v/x//H/8v/0//b/+P/7//z/+//7//3//v8BAAMABQAHAAgACAAKAA0ADgAO
AA4AEAAUABYAFwAYABYAFgAXABgAGAAXABcAFwAVABIAEAAMAAoACAAGAAYABQADAAEA
/f/4//X/8v/w/+v/6f/o/+j/6f/n/+T/5P/j/+H/4P/f/9z/3P/c/9z/2P/W/9X/1P/U
/9T/1f/V/9T/1f/U/9X/1v/X/9f/1v/V/9T/0//S/9D/0P/R/9H/z//Q/9D/z//R/9D/
0P/Q/9H/0f/R/9H/0f/R/9D/0P/P/9D/0P/Q/8//zv/O/87/zP/M/8z/zP/K/8r/yv/K
/8j/yP/I/8j/yv/K/8j/xP/F/8b/x//I/8b/xf/E/8P/wv/C/8L/wv/B/8D/wf/A/7//
vv+9/7z/vP+8/7z/vP+9/77/wP/C/8T/w//C/8H/wP/A/77/vv++/7//wf/B/8D/wP/B
/8L/wv/B/7//vv++/73/vP+7/7n/uf+6/7v/vf+9/73/vf/A/8D/v/+//7z/u/+7/7j/
tf+z/7H/rv+s/6z/rP+r/6n/qf+p/6n/qP+n/6f/pv+o/6j/qf+r/6v/q/+q/6r/rP+n
/6L/ov+k/6n/rP+u/7T/vf/L/+L/+P8NACQAOQBLAFkAZgBuAGcAQAAGANT/tP+f/5P/
jv+U/5r/m/+Z/5v/nf+f/6L/nv+e/57/nv+e/5z/nP+d/5//n/+e/53/nP+c/5z/m/+Y
/5b/lP+S/5T/lv+a/5z/nf+f/6D/of+e/53/nP+d/53/nv+e/57/oP+g/6D/oP+e/57/
oP+h/6P/o/+l/6X/pP+j/6P/ov+k/6T/pv+n/6f/qP+o/6r/q/+r/6z/rv+u/7D/s/+0
/7X/tf+3/7j/uP+5/7r/u/++/8D/xP/J/8z/zv/Q/9T/1f/W/9b/1v/U/9T/1f/W/9f/
1//Y/9n/2v/Y/9f/1P/S/9D/zv/O/8r/x//E/7//u/+5/7f/tv+1/7P/sv+y/7H/r/+s
/6z/qf+n/6b/pf+j/6L/of+g/6H/ov+k/6b/pP+k/6X/pf+l/6X/o/+j/6L/o/+j/6L/
of+g/5//nv+h/6L/pP+l/6f/qP+o/6f/pf+k/6T/pP+l/6X/pf+l/6T/pf+l/6b/p/+o
/6j/qP+o/6j/qf+q/6j/qP+o/6j/qv+q/6r/qv+t/67/r/+w/67/rP+q/6b/pv+m/6j/
qv+q/6r/qv+q/6n/qf+p/6n/pv+m/6b/pv+n/6j/q/+s/67/rv+u/67/rP+s/6z/rP+s
/6z/rf+u/7H/sf+x/7H/sP+w/67/rv+x/7P/tv+3/7X/tP+0/7T/t/+3/7b/tv+2/7X/
tP+z/7H/sf+y/7P/uP+5/7r/u/+7/7r/uP+3/7T/s/+z/7D/rv+t/6z/qv+q/6r/qv+p
/6r/q/+s/63/rP+r/6v/qv+r/6r/qv+r/6z/rf+t/67/sv+x/6z/qv+s/7H/tP+8/8T/
zf/Z/+z/AAATACoAQQBVAGMAbgB4AHcAVgAeAOr/yP+x/6P/nv+k/6r/rf+t/6//s/+1
/7T/sv+y/7L/sv+w/67/rv+v/7H/sf+w/6//sP+y/7T/tf+2/7b/tv+2/7j/uP+6/7r/
uf+5/7j/t/+5/7n/uf+7/7v/vP+8/7z/vv++/77/vv+//8D/w//F/8T/w//E/8P/wf/B
/8L/wv/G/8b/yP/J/8v/zP/M/87/z//P/9D/0v/T/9T/1v/W/9j/2f/c/97/4//l/+f/
6f/q/+r/7P/v//T/9v/4//z//v8AAAEAAgAAAAAAAQACAAIAAQABAAEAAwACAAIAAAAA
AP7//P/8//3/+//5//X/8f/v/+3/7P/m/+P/4f/g/93/2//Y/9j/2v/Z/9n/2f/Y/9j/
2P/Y/9n/2P/Y/9j/1//W/9b/1f/V/9X/0//T/9b/1//X/9b/2P/Y/9j/2P/W/9b/1//X
/9f/2P/Y/9f/2f/Y/9j/2P/Z/9n/2f/Z/9j/2f/Z/9r/2//c/9z/3P/b/9r/2v/a/9r/
2v/a/9r/2//c/93/3v/f/+D/4f/i/+T/5P/k/+L/4f/g/9//3//h/+T/4v/i/+L/4v/h
/+H/4f/h/+H/4v/j/+T/4//i/+P/4v/k/+T/5P/k/+b/5v/m/+b/5v/m/+f/6P/r/+v/
6//r/+z/7P/q/+r/7P/t/+//7//s/+z/7f/u//H/8f/w//D/8f/x//H/8f/x//H/8v/z
//T/8//y//H/8v/y//H/8f/y//H/8f/u/+7/7f/s/+r/6P/o/+j/5//r/+3/7//x/+//
7//w//D/7//u/+7/7//v/+//7v/u/+7/7//s/+r/7P/v//D/9v8AAA0AHwAuAEAAUwBo
AH8AlQClALIAvAC9AJ4AZAAwABQAAwD3//T/9v/2//n/+f/7//v/+//8//z//P/8//z/
+//4//f/9//4//n/+f/5//n/+v/7//v//v/+//7//v/+//7/AAAAAP/////+//3/////
////AQACAAQABQAGAAQABAAEAAQABgAGAAgACQALAAsADQANAA0ADQAOAA4ADgAOABAA
EQATABQAFAAWABUAFQAWABgAGAAaAB0AHgAgACEAJAAmACkAKwAtAC8AMgAyADQANwA8
AD4AQABEAEQARgBHAEgASABIAEkASgBKAEkASQBJAEsASgBKAEgASABGAEQARABCAD8A
PAA3ADEALwAtACwAKgApACkAKgApACcAJAAkACMAIQAgAB8AHQAcABsAGgAbABoAGgAa
ABoAGgAbABsAGQAZABcAFwAaABsAGwAaABgAGAAYABgAGQAaABwAHQAdAB4AHgAdABsA
GgAaABoAGQAZABkAGQAbAB0AHgAgAB4AHgAdABwAHQAcABwAHAAaABoAGgAaABoAGgAa
ABoAGAAYABgAGAAbABwAHQAcABwAHAAcABwAHAAcABwAHAAdAB0AHQAdABwAHAAcABwA
GwAaABsAGgAYABgAGAAYABkAGgAbABwAHwAgACIAJAAlACUAJQAlACQAJAAiACIAIgAj
ACUAJQAkACQAJQAmACkAKQAoACgAKgApACgAJwAmACUAJQAlACkAKQApACkAKQAoACYA
JQAlACUAJgAkACIAIQAgAB4AHQAcABsAGQAZABkAGQAZABkAGQAaABoAGwAaABoAGwAb
ABsAGgAaAB4AGwAUABAAFAAZACAAJgAqADEAQQBSAGQAdQCMAKMAtwDJANQA4ADfAMAA
igBaADwAJwAXABIAFAAYABsAHQAdACEAIwAkACEAIAAfAB4AHgAcABwAHQAdAB0AHAAb
ABkAGgAbABsAHgAeAB4AHgAeAB4AIAAgACAAIQAhACEAIQAhACEAIwAjACQAJAAkACQA
JAAkACQAJQAmACkAKwApACkAKwArAC0ALQAuAC4AMAAwADIAMwAxADIAMgA0ADMAMwA0
ADYAOAA6AD0APgA+AD8AQgBEAEcASQBLAE0AUABQAFIAVQBYAFoAXABgAGAAYgBjAGQA
ZABkAGUAZgBmAGUAZQBlAGUAZABkAGIAYQBgAF8AYABdAFsAWQBVAE8ATQBLAEoARwBF
AEQARABEAEMAQQBCAEEAPwA+AD0AOgA6ADoAOgA3ADYANgA2ADYANgA3ADcANgA3ADYA
NwA2ADcANwA2ADgAOAA4ADgAOAA4ADkAOQA3ADgAOAA3ADkAOAA4ADgAOAA3ADYANQA0
ADUANQA2ADcAOAA4ADgANwA2ADYANgA2ADYANgA2ADkAOgA7ADwAOgA6ADoAOgA6ADoA
OgA4ADgANgA2ADYANgA2ADYANgA3ADgAOQA3ADYANQA0ADYANgA4ADgANgA2ADYANgA2
ADYANgA2ADYANgA3ADgAOwA7ADsAOwA8ADwAOgA6ADgAOQA7ADsAPQA+AEAAQgBBAEEA
QABAAD4APQA8ADsAOwA7ADwAPQA/AD8APwA/AD8APgA8ADsAOgA5ADkANgA0ADMAMgAw
ADIAMgAyADEALwAvAC8ALwAvAC8AMAAwAC8ALgAuAC8AMQAxADAAMAAuACsAKAAqADAA
MQA0ADoARABNAFcAbACEAJcArADBANMA5QDwAPYA5QC4AIAAWgBGADcALwAwADQANAAz
ADMAMwAzADUANAA0ADQANAA0ADQAMgAyADMAMQAxADAALwAvADAAMQAxADAAMAAwADAA
MQAyADUANgA1ADUANAAzADQANQA2ADkAOwA8ADwAPAA7ADoAOQA4ADYANgA4ADkAOgA7
AD4APwBAAEEAQwBEAEUARABFAEUARwBIAEgASgBKAEkASQBKAE4AUABTAFQAVABVAFgA
WgBdAF8AYQBjAGUAZgBpAG0AbQBuAG8AcgB2AHgAeQB6AHsAfAB+AIAAgAB/AH8AfwB+
AHwAewB4AHYAdAByAHIAbwBtAGsAZwBkAGMAYgBiAF4AWwBZAFgAVwBVAFIAUgBPAE0A
TABLAE0ATgBPAFAAUQBQAFAAUABPAE4ATgBNAE0ATQBLAEsASwBLAEoASABJAEoASwBM
AE4ATgBPAE8ATQBOAE4ATQBLAEoASgBKAEwATQBOAE8ATwBPAE4ATgBPAFAAUABQAE8A
UABQAA==
         </WaveFormData>
      </LeadData>
      <LeadData>
         <LeadByteCountTotal>10000</LeadByteCountTotal>
         <LeadTimeOffset>0</LeadTimeOffset>
         <LeadSampleCountTotal>5000</LeadSampleCountTotal>
         <LeadAmplitudeUnitsPerBit>4.88</LeadAmplitudeUnitsPerBit>
         <LeadAmplitudeUnits>��V</LeadAmplitudeUnits>
         <LeadHighLimit>2147483647</LeadHighLimit>
         <LeadLowLimit>268435456</LeadLowLimit>
         <LeadID>V6</LeadID>
         <LeadOffsetFirstSample>0</LeadOffsetFirstSample>
         <FirstSampleBaseline>0</FirstSampleBaseline>
         <LeadSampleSize>2</LeadSampleSize>
         <LeadOff>FALSE</LeadOff>
         <BaselineSway>FALSE</BaselineSway>
         <ExcessiveACNoise>FALSE</ExcessiveACNoise>
         <MuscleNoise>FALSE</MuscleNoise>
         <LeadDataCRC32>3432642568</LeadDataCRC32>
         <WaveFormData>
3v/e/97/3v/c/9z/3P/c/9r/2v/a/9r/3P/c/9z/3P/a/9r/2v/a/9r/2v/a/9r/3P/c
/9z/3P/c/9z/3P/c/9z/3P/c/9z/3v/e/97/3v/d/9z/2//a/9v/3P/d/97/3P/c/9z/
3P/Z/9n/2f/Z/9n/2v/b/9z/3P/c/9z/3P/e/9//3//f/97/3P/b/9r/2//b/9z/3f/f
/+D/4P/g/97/3v/d/93/3v/e/9//3//h/+H/4v/k/+b/5//n/+j/5//m/+P/4v/h/+H/
4//l/+f/6P/p/+r/6P/n/+X/5P/h/+D/4P/e/93/3P/a/9j/1v/W/9b/1v/Y/9j/2P/Y
/9f/1v/V/9T/1P/T/9P/0//W/9b/1v/W/9T/0v/O/87/0f/S/9b/3P/h/+f/8v/+/wkA
FwArADoARwBSAF0AZABTACwAAQDk/9j/z//L/8v/0f/U/9P/1//c/9j/1P/S/9P/0v/R
/9L/zv/N/8z/y//O/87/zf/N/9H/0v/S/9P/0f/R/9L/0v/Q/9D/0P/R/9H/0f/R/9D/
0v/S/9P/0//T/9P/0//T/9T/0//S/9D/0f/R/9L/0v/T/9X/1f/V/9X/1//V/9X/1f/V
/9X/1v/V/9b/1v/W/9r/2v/c/93/3P/c/9//3//h/+L/5f/n/+b/6P/o/+j/5//p/+r/
7f/y//b/+v/8//z//f/9//7//P/8//3////7//v/+//7//v/+v/7//v/9v/y//D/7f/u
/+z/6v/o/+j/5//l/+T/4P/e/97/3v/c/9r/1//V/9b/1f/V/9f/0//S/9H/0f/R/9H/
0f/R/9H/0f/R/9H/zv/N/8r/yf/L/8z/zP/M/83/zf/O/87/zP/O/8//z//Q/9D/z//N
/8v/y//K/8r/zP/M/8z/y//N/83/zv/O/8v/zP/L/8r/yv/M/8z/zP/M/8z/y//L/8v/
y//I/8j/yP/I/8f/xv/F/8T/xv/H/8f/x//H/8b/xv/G/8X/xf/G/8f/yf/K/8r/yv/K
/8r/yf/J/8r/yv/L/8v/yf/J/8r/zP/N/83/zP/M/87/zv/M/8z/yf/J/8v/zf/O/87/
zv/O/8z/y//J/8j/x//G/8b/xP+//77/vP+6/7j/uP+4/7j/uf+6/7v/vP+8/7z/vP+8
/7v/uf+4/7f/tv+2/7b/tv+4/7T/sP+y/7X/tv+4/7z/v//H/9b/5P/v/wEADwAaACkA
OABBAEQALQACAN3/xP+2/63/rf+x/7f/uv+3/7f/uP+2/7j/uv+6/7j/tv+2/7X/tf+1
/7X/tf+0/7L/sf+y/7L/sf+x/7P/s/+0/7T/tP+0/7T/tf+3/7f/t/+2/7b/tv+3/7f/
t/+3/7f/t/+3/7f/t/+2/7f/uf+8/77/vv+//77/vf+9/7//vf+9/73/vf+9/77/v//A
/8D/wP/F/8b/yf/L/8v/yv/M/8v/zf/O/9H/0//R/9T/1f/W/9f/2f/a/93/3v/g/+L/
4v/k/+X/5f/m/+b/5v/n/+n/6f/p/+n/6f/n/+T/4//h/9//3P/b/9n/2v/Y/9b/1P/U
/9P/0f/Q/87/zP/M/8z/yv/I/8X/w//A/7//v//B/7//vv+9/73/vf+9/73/vf+//7//
v/+//77/vf+6/7n/vP++/7//wP/A/7//v/++/7//wv/E/8X/w//C/8D/vf++/7//v//A
/8D/wP/A/7//v/+//8D/wP/E/8L/wP/A/8L/wv/C/8L/v/+//7//v//A/8D/wP/A/77/
vv++/77/wP/B/8H/wf/A/77/vf+8/77/v//B/8P/x//I/8j/yP/G/8b/xf/F/8b/xv/H
/8f/xv/F/8X/xv/H/8f/xv/G/8r/zP/M/87/y//L/83/z//P/87/zf/M/8v/yf/G/8T/
wf/A/8D/vv++/77/vf+8/7r/uv+6/7r/uP+4/7j/uP+5/7r/u/+8/77/vf+9/73/vP+8
/7z/vP+8/7j/tv+4/7f/uP++/8L/w//J/9T/4v/x/wEAEQAeACkAOgBLAE4APwAaAPH/
1P/G/73/t/+3/7v/vv/B/8X/xP/A/77/wP/A/77/vP+8/73/vf+9/73/wP/A/7//v/++
/77/vf+9/7//v//A/8D/wf/C/8P/xf/F/8X/xf/E/8T/xP/F/8X/x//H/8f/x//I/8f/
xv/E/8X/xf/G/8b/yP/L/8z/zf/N/8//zf/N/83/zf/N/87/zP/M/8v/yv/M/8z/zv/P
/9P/1P/Y/9n/2//c/9//4f/h/+T/5f/m/+n/6//s/+//8P/y//T/9P/1//f/+P/6//z/
/P/9////+//7//v/+//5//b/9f/z//P/8P/v/+3/7v/s/+r/6P/n/+X/4v/g/+D/3v/e
/97/4P/g/9//3//d/9v/2v/b/9f/1v/V/9X/1//X/9f/1//W/9X/1P/T/9T/1f/U/9X/
1//Y/9j/2P/Y/9f/1//W/9T/1v/X/9f/2f/a/9r/2f/a/9v/2//c/9z/3P/c/9v/2//b
/9z/3P/c/97/3v/c/97/3P/c/9z/3P/d/93/3f/d/9z/3P/c/9z/3v/e/97/3v/f/+H/
4v/j/+P/4v/i/+L/4//j/+T/5f/m/+b/5f/k/+T/5P/j/+P/5//o/+r/6//q/+n/6f/q
/+3/7f/s/+z/7P/s/+r/6v/p/+n/6//t/+z/7P/s/+z/7v/t/+v/6v/p/+j/6P/m/+X/
5P/i/+D/4v/i/+L/4v/i/+L/4v/i/+L/4v/i/+L/5P/j/+P/4//k/+T/5P/k/+D/3P/c
/97/3//g/+T/5v/p//f/CAAYACkAOQBHAFIAYQBuAHUAbABLACYABwD0/+b/4f/n/+3/
7//q/+v/6//s/+r/6v/q/+z/6v/o/+j/6f/p/+n/6f/p/+j/5v/l/+j/6P/n/+f/6P/p
/+v/7P/s/+z/7P/t/+z/6//q/+j/6//s/+7/7//x//H/8f/x//H/8f/x//D/8P/x//P/
9P/z//X/9f/1//X/9//1//X/+P/5//r//P/7//z//P/8//7//v8AAAEAAAD+/////f8B
AAQACQANAA4AEgAUABYAFwAZABoAHQAdACAAIwAkACIAIwAjACQAJgAmACcAKQAnACcA
JwAnACQAIgAiACEAHwAcABsAGQAaABgAFgAUABEADwAMAAoACQAIAAkACgALAAoACAAH
AAgABwAHAAkABQAEAAMAAwABAAEAAQABAAMAAwADAAMABgAHAAYABwAFAAYABgAGAAQA
AwADAAIAAwAGAAgACQAKAAoACQAHAAoACwALAAwADQAMAAsACQAJAAkACgAKAAoACgAK
AAoACgALAAwADQANAA4ADwAQAA4ADgAOAA4ADgAPAA8ADwAPAA4ADgAOAA8ADwAQABEA
FQAWABYAFgAXABgAGAAZABgAGAAZABkAGwAbABwAHgAfAB8AHgAeAB4AHgAcABwAHAAd
ACAAIwAhACAAHwAeACAAHwAdABwAGwAaABoAGAAVABQAEgAQABIAEgASABIAFQAWABcA
GAAXABYAFQAUABEADwAOAA0ADwAQABEAEgAWABQAEAASABUAFAAYABoAHwArADgAQgBN
AF0AbQB6AIcAmACnAKYAiQBgAEMAMAAgABUAEQATABkAGgAZABsAHAAYABgAFgAUABIA
EAAQABAAEQASABMAFAAUABMAEwAWABYAFQAVABQAEwATABIAFAAUABQAFQAWABcAGAAY
ABgAGAAZABkAGgAZABgAFwAZABkAGQAYABkAGQAaABoAGQAbABsAGwAdAB8AHQAdAB8A
HwAfACAAIAAgAB8AHgAgACAAIgAjACQAJAAnACcAJwAoACsALQAuADIANAA2ADkAOwA8
AD8APwBCAEUARgBEAEUARQBGAEUARABEAEUARQBFAEUARQBCAEAAQAA/ADsAOAA3ADUA
NAAyADAALgAvAC0AKgAoACYAJAAkACQAIwAiACAAHwAfAB8AIAAjABwAGgAYABcAGQAZ
ABkAGQAbABsAGwAbABsAGwAZABkAFwAYABgAGAAZABkAGgAaABoAHAAdAB0AHQAcABoA
FwAZABkAGAAYABoAGgAaABkAHAAdAB8AIAAgAB4AHgAgAB8AHgAdABwAGwAbABsAGwAa
ABoAGgAaABoAGgAaABoAFwAXABYAFQAVABQAFAAUABkAGwAeACEAIQAiACIAIgAgACAA
HwAfAB4AHAAbABkAGQAZABoAHAAfACEAIgAkACMAIgAfAB4AHQAdAB8AIQAiACIAIgAi
ACAAHwAdABwAHgAeAB8AHgAbABoAGAAWABUAFAATABIAEQAQAA8ADgASABQAFgAYABoA
GQAZABkAGQAYABcAFgAUABIAEAAQABMAFgAYABoAHwAnADYARABRAGEAcQCAAI0AmACj
AKoAlwBsAEMAJgASAAcABQAJAA8AEgAVABUAGAAcABoAFgAYABYAFAAUABIAEQAQAA8A
EgASABEAEQATABQAFAAVABMAEQAQAA4AEQASABMAFQATABMAEwASABAAEAARABEAFQAX
ABkAGwAaABkAGAAWABMAEwAUABQAFwAZABkAGQAYABkAFgAVABQAEwASABIAFQAYABoA
HAAfACAAIwAlACUAJAAmACUAJwAoACsALQAtADAAMQAyADEAMwA0ADcAOQA8AD8AQAA9
AD0APAA8ADwAPAA9AD8AQABBAEIAQwBDAEIAQwBDAD4AOgA4ADUANAAyADAALgArACkA
JgAkACQAIgAiACIAHwAeABwAGwAYABcAFwAZABcAFgAVABUAEwATABMAEwATABMAEwAT
ABEAEQAPAA8ADQAOAA4ADgAQAA8ADwAOAAwADgAPAA8AEgASABEADwARABEAEAAQABIA
EgASABEAEwATABQAFAASABAADgAOABAAEQASABMAFAATABMAEwATABAAEAAQABAAEgAS
ABIAEgAQABEAEQARABMAEgASABIAEQARABIAEwAUABQAEwASABQAFgAXABkAGQAYABgA
FwAVABUAFgAYABcAFwAWABYAFAAUABIAEgASABMAFgAZABwAHAAcABwAGgAZABcAFgAU
ABIAEQAOAA8AEAAQABAADgAOAA4ADgAOAA4ADgAOAA0ADAALAAoADAALAAsACwALAAoA
CQAIAAYACAAIAAoADQAMAAwAEAAXABsAJAAyAD8ATQBbAGwAeQCEAI0AlgCfAJIAbQBC
ACYAFwAJAAMAAwAIAA0ADQAMAA4AEAAOABAADgAMAAwACwALAAsACwALAAoACAAHAAoA
DAANAA8AEQARABIAEgAQAA4ADAALAAwADQAOAA4ADwAQABIAEwATABMAEwATABQAEwAS
ABAAEQARABIAEgATABUAFQAVABMAFQATABMAFQAXABkAHAAcABwAGwAaABkAGAAZABkA
HAAcAB8AHwAfACAAIwAlACcAKgArACwALgAxADMANwA2ADgAOgA6ADoAOwA7ADwAPQA+
AEAAQwA/AD8APwA/AD0AOgA5ADcANwA2ADcANwA2ADQAMgAwACwAKQAlACIAIwAiACMA
JAAiACAAHQAbABgAFwAXABkAFQAUABMAEwATABMAEwATABMAEwATABMAEwATABEAEQAT
ABQAFAAUABMAEQAQAA4AEAASABMAEwASABIAEQAPAA8ADwAOAA4AEAAQABAADwARABEA
EgASABIAFAAUABQAFAASABQAFAATABIAEQAQAA4ADQAMAAsACwAMAA0ADgAOAA4ADgAO
AAwADQANAA0ACwAKAAoACgAOAA8AEQATABUAFgAWABYAFAAUABMAEwAWABYAFwAXABYA
FQAVABYAFwAXABYAFgAUABQAEgASABEAEQATABUAFwAYABkAGgAcABsAGQAYABUAFAAU
ABIADgAMAAkABgAEAAQABAAEAAYABgAGAAYABgAGAAYABgAEAAMAAwADAAMAAgABAAAA
/v8AAAQACAAHAAgADAAOABUAHQAmADQARQBTAGEAcAB9AIoAmQCaAIEAWAA3ACIAEgAF
AP//AwAFAAgACQAHAAQACAAKAAYABAACAAAAAAD//////////wIABAAFAAcACAAIAAcA
BwAIAAkACwAMAAkACAAHAAcACQAJAAkACAAIAAgACQAJAAsACwALAAsADQANAA0ADAAL
AAsADAAMAAwADQAMAAsACwANAAsACwANAA0ADQAOABEAEgASABIAFgAWABgAGQAZABgA
GgAZABoAGgAcAB0AGwAeAB8AIAAhACMAJAAnACoALgAyADQANgA3ADcAOAA3ADYANgA3
ADgAOQA6ADsAOgA4ADgANwAzADAALwAtACsAKAAlACIAIgAhAB8AHgAaABgAGAAYABkA
GAAWABUAEgARABEAEwANAAwACwALAA0ADwARABMAEQARABEAEQARABEADwAPAA0ADgAO
AA4ADgANAA0ADAANABAAEgATABQAFAATABEAEAAPAA0ADAAOAA4ADgANAA0ADQAOAA4A
DwASABMAFAAVABYAFwAYABsAFgAUABQAFAAUABEAEQARABEAEAAQABAAEAAQABAAEAAQ
ABAAEQARABEAEwASABIAEgASABEAEQARABUAFgAWABYAGAAYABcAFwAYABgAGQAZABoA
GwAdACAAHwAfAB4AHgAcABwAGgAaABcAFwAZABsAGgAaABoAGgAbABsAGgAaABYAFAAT
ABAADQAMAAoACAALAAwADQAOABAAEAAQABAAEAAQABAAEAAOAA0ADQANAA0ADAALAAoA
FAAQAAoACAAJAAoACAAKAA8AFwAiAC4APQBLAF0AcAB9AIoAlQCgAJcAdgBRADQAIgAV
AA8ADwATABQAFQATABIAFAASABAAEAAOAAwADAANAA0ADQANAA0ADAAKAAkACgAKAAkA
CQALAAsADAAMAAsACgAJAAkACgALAAwADAAKAAoACwALAA8ADwAPAA8AEQARABEAEAAN
AA0ADgAOAA0ADwAPAA8ADwARAA8ADwAQABEAEgAUABcAGAAYABgAGAAYABoAGwAeAB4A
IQAhACMAJAAnACkAKQAsAC0ALgAyADUANwA7ADwAPgBAAEAAQQBDAEQARgBDAEIAQgBD
AEEAQQBBAEEAQgBAAEAAPwA/ADwAOwA5ADYANAAyADAALwAtACoAKAAoACYAJgAmACMA
IgAgAB8AHgAdAB0AHwAcABwAHAAdABoAGQAYABcAGAAZABoAGwAZABkAFwAXABUAFgAW
ABYAFAATABMAEgAQABIAEwATABQAFAATABEAEQARABAAEAAUABQAFAATABMAEwAUABQA
EQASABEAEAAQABAAEAAQABEAEQASABQAFAAUABQAFAAUABQAFQAWABcAFgAWABYAFgAT
ABIAEQAQAA4ADwAPAA8AEQAQABAAEAAPAA8AEAARABUAFgAWABYAFgAWABUAFQAYABgA
GQAZABcAFwAYABoAGQAZABgAGAAWABYAFAAUABUAFwAbAB8AIAAgACAAIAAeAB0AGwAa
ABYAFAATABAADwAOAAwACgAMAAwADAAMAAwADAAMAAwACwAKAAkACAAIAAcABwAHAAoA
CgAKAAoACAAGAAIABAAFAAQABAAIAA8AFwAiADAAPwBPAF8AbgB5AIQAkwCaAIcAXgA7
ACgAHAARAAsACwAJAAoACwANAAwADgAQAAwADgAMAAoACgAHAAcABwAHAAcABgAEAAMA
BgAGAAUABQAHAAcACAAIAAgACAAIAAkACQAJAAkACAAGAAYABwAHAAsACwALAAsADQAN
AA0ADAANAA0ADgAOAA4ADwAOAA0ACwANAAsACwALAAsACwAMAAsADAAMAAwADQAMAA0A
DQAQABAAEwATABUAFgAZABsAHgAiACQAJgAlACcAKAArACsALAAtACwAKgArACsALAAs
ACwALQAvAC0ALQAtAC0ALgAsACwAKwApACYAJQAjACEAHgAbABgAFgATAA8ADAALAAoA
CwAMAA0ADAAKAAkACgAJAAkACwAIAAgACAAJAAcABQADAAEA//////////8AAAEAAAAB
AP//AAAAAAAAAQABAAIAAgACAAQABQAFAAQABAADAAEAAwADAAIAAgADAAIAAQD/////
//8AAAAAAAACAAIAAgACAAIAAgACAAMAAwACAAIABAACAAEAAQAAAAAAAAAAAAAA////
///////+//7//v/+//z//P/8//z//f///wAAAQD///7//v/+//7//f/9//3/AAACAAMA
BAAEAAQAAwADAAIAAgADAAMABQAFAAYACAAIAAcABQAEAAUABgAFAAYAAwADAAUABwAF
AAQAAwACAAAA///9//z//P/8//3//P/7//z//P/8//j/9v/0//L/8P/w//D/8P/y//L/
8v/y//T/8//z//P/9P/0//T/9P/y/+7/6v/o/+v/7v/u//L/9f/9/wgAFgAnADcASQBa
AGkAdgCDAIgAeQBUACsADAD6/+//6f/r//H/8v/v/+//8v/y//D/7v/w/+7/7P/s/+n/
6f/p/+n/6v/q/+n/6f/q/+r/6f/p/+f/5//o/+j/5v/m/+b/5//o/+n/6v/q/+r/6v/r
/+v/7//v/+//7//t/+v/6f/m/+b/5//p/+r/7f/v/+//7//t/+//7f/t/+3/7f/t/+7/
7v/u/+3/7P/v//D/8//1//j/+P/7//v/+v/6//z//f///wIAAwAEAAMABQAGAAkACQAK
AAsACgAMAA0ADQAOABAAEAARABMAEgATABQAFQARAA4ADQALAAkABgAFAAMABAACAAAA
/v/7//n/9v/0//L/8P/w//D/7//u/+z/6//q/+n/6f/r/+n/6P/n/+f/5f/j/+H/3//f
/9//3//f/+D/4f/g/+H/4//k/+T/5P/i/+H/4f/g/97/4P/h/+H/4P/g/9//3f/g/+H/
4f/i/+T/5P/k/+P/4f/h/+L/4v/i/+T/5P/k/+L/4v/i/+L/4f/h/+D/4P/i/+L/4f/h
/+D/3//f/97/4P/i/+H/3v/g/+D/4P/g/93/3f/d/93/2v/a/9r/2v/c/9z/3P/c/9r/
2//b/9v/2f/Y/9j/2P/c/93/3//h/+L/4v/h/+D/3v/e/93/3f/e/97/3//f/+H/4f/i
/+T/4//j/+L/4v/i/+L/4P/g/93/3f/f/+H/4v/i/+L/4v/j/+P/4v/i/+H/4P/g/97/
2f/Y/9b/1P/U/9T/1P/U/9P/0v/R/9D/zv/O/87/zv/P/8//0P/R/9P/1P/V/9b/2P/U
/9D/zP/N/9D/0P/S/9P/2f/k//L/AQATACcAOABHAFYAYQBqAGsAUAAlAAIA6P/V/8v/
x//J/8z/y//L/8z/zP/O/9D/zv/M/8r/yv/M/83/zv/P/9D/0P/P/8//zf/M/8r/yf/H
/8X/xP/C/8X/yP/L/8//0P/R/9L/0v/P/87/zv/N/87/zf/M/8v/zv/P/9D/0P/R/9H/
0v/S/9P/1f/V/9X/1P/V/9L/0f/T/9P/0//U/9f/2P/Y/9j/2v/a/9z/3f/c/9z/3//f
/+H/4v/l/+f/5f/m/+X/5P/p/+3/8P/1//X/+P/7//z/+v/7//v//P/6//r/+//9//7/
//8AAAEAAAD+//7//f/7//j/9//1//L/8P/u/+z/6v/n/+P/4P/h/+D/4f/i/9//3v/c
/9v/2f/X/9b/1//R/9D/z//P/9H/0//V/9f/1f/V/9X/1f/V/9X/0//T/9H/0v/S/9L/
0P/P/8//zv/R/9T/1v/X/9r/2v/Z/9f/1f/V/9T/1P/W/9b/1v/V/9X/1f/W/9b/1P/W
/9b/1v/Y/9j/2P/Y/9n/2f/Y/9j/2P/Y/9f/1//Z/9v/3v/g/97/3P/Z/9b/1P/V/9f/
2v/a/9r/2v/a/9f/1//X/9f/1P/U/9T/1P/W/9j/2v/c/9z/3f/d/93/2//a/9r/2v/Z
/9n/2v/b/97/4P/h/+L/4f/g/97/3f/f/+D/4v/j/+H/4f/i/+T/5f/l/+T/5P/m/+b/
5P/k/+H/4f/j/+X/5//o/+n/6v/q/+n/5//m/+P/4v/i/+D/3f/c/9r/2P/a/9r/2v/a
/9z/3P/c/9z/2f/Y/9f/1v/X/9f/2P/Z/9v/3P/d/97/3v/e/9z/2P/X/9j/2v/e/+P/
6//4/wQAEwAhADEARgBTAF4AZwByAHUAXgA1ABAA+P/n/9v/1//Z/97/3//d/97/4v/k
/+L/4v/g/97/3v/d/93/3f/d/97/3v/d/93/4P/g/9//3//f/9//4P/g/+L/4v/i/+P/
4v/h/+D/3v/g/+D/4f/h/+H/4f/h/+H/4//j/+P/4v/j/+X/6P/q/+n/6//r/+v/6v/r
/+j/5//p/+n/6f/q/+3/7v/u/+7/8P/w//L/8//z//L/9P/z//X/9v/5//v//P8AAAIA
BAADAAUABgAJAA0AEAATABQAFgAXABcAGAAXABYAFgAXABMAEwATABMAFQAUABUAFQAU
ABIAEgARABIAEAAOAAwACQAHAAQAAgD///z/+//6//j/9v/z//H/8v/x//H/8//x//D/
7//v//H/8f/x//H/8P/v/+7/7f/t/+3/6//r/+z/7v/v//D/8P/v/+//7v/s/+7/7//v
//D/8P/v/+3/7//v/+7/7v/w//D/8P/v/+//7//w//D/8v/0//T/9P/y//L/8v/y//H/
8f/w//D/8f/y//L/8//z//P/9P/0//b/9v/1//T/8//x//D/7//z//b/9f/0//P/8v/x
//H/8f/x//L/8v/y//L/8f/w/+//7v/v//H/8v/z//X/9P/0//T/8//z//T/9f/3//j/
+P/4//r/+v/5//n/+P/4//n/+f/3//f/+P/6//3//f/8//z//f/+//3//v/7//v//f//
/////v/9//z///////7//v/7//r/+v/4//X/9P/y//D/7v/u/+7/7v/w//L/9P/2//X/
9P/z//L/8f/v/+7/7f/u/+7/7v/u/+7/7v/u/+z/7f/s/+r/7v/z////DgAYACMALwA/
AFIAYwBwAH0AiACLAHQASQAkAA4AAQD5//X/8//0//X/9f/2//b/+P/4//j/9v/0//T/
8v/x//D/7//y//L/8f/x//D/8P/v/+//8f/x//L/8v/y//L/8v/z//L/8f/w/+7/8P/w
//H/8f/1//X/9f/1//X/9f/1//T/8//z//T/9P/3//n/+f/5//f/+f/3//f/9f/1//X/
9v/5//r/+v/6//z//P/+///////+/wAA//8DAAQABwAJAAkADAANAA4ADQAPABAAEwAW
ABoAHgAgACIAIwAjACQAJAAkACUAJwAlACUAJQAlACUAJAAlACUAJAAiACIAIQAfABwA
GQAWABQAEQANAAoACwAKAAsADAALAAoACAAHAAQAAwADAAUA///+//3//f/9//3//f/9
/////////////v/9//r/+f/7//z//P/8//7//f/9//z//P/+//////8CAAIAAQD/////
///+//7////+//3/+//8//3///8AAP7/AAAAAAAAAAAAAAAAAAD//////v/+//7//v/9
//3/+//7//z//P/+//7//f/8//7///////7/AAAAAAAAAAD///////////3//P/7//r/
+P/4//j/+P/2//f/9//3//r/+v/7//z//////wAAAQADAAQABAAEAAIAAgABAAEAAAAA
AAEAAQADAAMABAAGAAkACQAIAAgACAAIAAYABgADAAMABQAHAAoACgAKAAoACAAHAAUA
BAAEAAQABQAEAAEAAAD+//z/+//6//n/+P/4//j/+P/4//j/+P/4//j/+v/5//n/+f/6
//r/+v/6//7/+v/0/+7/7//0//j//P/9/wMADAAaACcAMQBBAFYAZwB2AIMAjgCTAIAA
WwA2AB4ACwD9//f/+f/6//3////+//7/AAACAAEA/v/7//r/+//7//v/+//6//r/+f/5
//n/+P/2//X/9v/3//n/+v/6//r/+v/7//v/+//7//r/+P/4//n/+f/7//v/+//7//v/
+//7//r//P/9////AAD//wEAAQABAAMABQADAAMABQAFAAUABgAEAAQAAwACAAIAAgAE
AAUABwAIAAwADQAPABAAEwAVABUAGAAZABoAHQAfACAAIwAjACYAKQAqACoAKwArACwA
KgAqACsALQArACsAKwArACsAKgArACsAKgAoACgAJwAmACQAIgAgAB4AGwAXABQAFAAS
ABIAEgATABIAEAAPAAwACwALAA0ACwAKAAkACQAIAAcABgAFAAcABwAHAAcABwAHAAUA
BQAHAAgACAAIAAgABwAHAAYABgAIAAkACQAKAAoACQAHAAgACQAJAAoACwAKAAkABwAH
AAcACAAIAAgACgAKAAoACAAIAAgACAAJAAkACAAIAAsADAAMAA0ACwALAAwADAAMAAwA
CwAKAAoACQAIAAoACgAKAAoACwALAAsACwAIAAgACAAIAAoACgAKAAoACgALAAsACwAN
AAwADAAMAA0ADQAOAA8ADwAQABAAEAAQABAADwAPABAAEAARABEAFAAVABcAGgAZABkA
GAAYABgAGAAWABYAFQAVABcAGQAYABgAGAAYABoAGQAXABYAEwASABIAEAAPAA4ADAAK
AAsADAANAA4ADQAMAAsACgAKAAoACgAKAAwACwALAAsADAAMAAwADAAKAAgABAAGAAkA
CgAMABAAFwAdACQAMgBDAFMAYwB0AIUAkgCfAKgAnwB8AFMAOAAoAB0AFQATABMAEgAP
AA8AEAAQABIAEgAUABIAEAAQABEAEQARABEAEQAQAA4ADQAOAA4ADQANAAsACwAMAAwA
DQAOAA8AEQARABEAEQAQABIAEgATABMAFQAVABUAFQAUABMAEgAQAA8ADwAQABAAEgAV
ABYAFwAZABsAGQAZABcAFwAXABgAGwAcABwAHAAcABwAHgAfACIAIgAlACUAJQAmACkA
KwArAC4ALwAwADMANQA2ADkAOgA8AD4APgA/AEEAQgBEAEUARgBIAEsASwBLAEsASwBI
AEYARgBFAEMAQAA/AD0APgA8ADoAOAA5ADcANAAyAC4ALAAsACwAKQAoACYAJQAiACEA
IQAjACEAIgAjACUAJQAlACUAJQAjACMAIwAjACMAIwAhACEAIAAgAB8AHgAfAB8AIAAg
ACIAJAAlACUAJgAmACUAIwAhACEAIAAgACMAJAAlACUAIwAjACQAJAAkACYAJgAmACYA
JgAmAA==
         </WaveFormData>
      </LeadData>
   </Waveform>
</RestingECG>
