# Supplementary material for: Detection of Left Atrial Enlargement Using a Convolutional Neural Network-Enabled Electrocardiogram
Source: Front Cardiovasc Med. 2020 Dec 17;7:609976. doi: 10.3389/fcvm.2020.609976 (PMC7773668; doi:10.3389/fcvm.2020.609976)
Supplement: Supplementary file 4 [file Data_Sheet_4.ZIP › normal3/1802031777_1199_0000001N.XML]

<?xml version="1.0" encoding="Windows-1252"?>
<!DOCTYPE RestingECG SYSTEM "restecg.dtd">
<RestingECG>
   <PatientDemographics>
      <PatientID>1802031777</PatientID>
      <PatientAge>69</PatientAge>
      <AgeUnits>Years</AgeUnits>
      <Gender>Female</Gender>
      <PatientLastName>zengligen</PatientLastName>
   </PatientDemographics>
   <TestDemographics>
      <DataType>Resting</DataType>
      <Site>1</Site>
      <AcquisitionDevice>MAC55</AcquisitionDevice>
      <Status>Unconfirmed</Status>
      <Priority>Normal</Priority>
      <AcquisitionTime>09:00:35</AcquisitionTime>
      <AcquisitionDate>08-01-2016</AcquisitionDate>
      <CartNumber>1</CartNumber>
      <AcquisitionSoftwareVersion>009C</AcquisitionSoftwareVersion>
      <XMLSourceVersion>MAC5000 v1.0</XMLSourceVersion>
   </TestDemographics>
   <RestingECGMeasurements>
      <VentricularRate>67</VentricularRate>
      <AtrialRate>67</AtrialRate>
      <PRInterval>164</PRInterval>
      <QRSDuration>70</QRSDuration>
      <QTInterval>452</QTInterval>
      <QTCorrected>477</QTCorrected>
      <PAxis>54</PAxis>
      <RAxis>27</RAxis>
      <TAxis>75</TAxis>
      <QRSCount>11</QRSCount>
      <QOnset>225</QOnset>
      <QOffset>260</QOffset>
      <POnset>143</POnset>
      <POffset>195</POffset>
      <TOffset>451</TOffset>
      <ECGSampleBase>500</ECGSampleBase>
      <ECGSampleExponent>0</ECGSampleExponent>
   </RestingECGMeasurements>
   <Diagnosis>
      <Modality>Resting</Modality>
         <StatementCount>3</StatementCount>
         <LabelText>12SL ��ϳ���</LabelText>
      <DiagnosisStatement>
         <StmtFlag>ENDSLINE</StmtFlag>
         <StmtText>�������</StmtText>
      </DiagnosisStatement>
      <DiagnosisStatement>
         <StmtFlag>ENDSLINE</StmtFlag>
         <StmtText>QT�����ӳ�</StmtText>
      </DiagnosisStatement>
      <DiagnosisStatement>
         <StmtFlag>ENDSLINE</StmtFlag>
         <StmtText>�쳣 ECG</StmtText>
      </DiagnosisStatement>
   </Diagnosis>
   <Waveform>
      <WaveformType>Rhythm</WaveformType>
      <WaveformStartTime>0</WaveformStartTime>
      <NumberofLeads>8</NumberofLeads>
      <SampleType>CONTINUOUS_SAMPLES</SampleType>
      <SampleBase>500</SampleBase>
      <SampleExponent>0</SampleExponent>
      <HighPassFilter>16</HighPassFilter>
      <LowPassFilter>150</LowPassFilter>
      <ACFilter>NONE</ACFilter>
      <LeadData>
         <LeadByteCountTotal>10000</LeadByteCountTotal>
         <LeadTimeOffset>0</LeadTimeOffset>
         <LeadSampleCountTotal>5000</LeadSampleCountTotal>
         <LeadAmplitudeUnitsPerBit>4.88</LeadAmplitudeUnitsPerBit>
         <LeadAmplitudeUnits>��V</LeadAmplitudeUnits>
         <LeadHighLimit>2147483647</LeadHighLimit>
         <LeadLowLimit>268435456</LeadLowLimit>
         <LeadID>I</LeadID>
         <LeadOffsetFirstSample>0</LeadOffsetFirstSample>
         <FirstSampleBaseline>0</FirstSampleBaseline>
         <LeadSampleSize>2</LeadSampleSize>
         <LeadOff>FALSE</LeadOff>
         <BaselineSway>FALSE</BaselineSway>
         <ExcessiveACNoise>FALSE</ExcessiveACNoise>
         <MuscleNoise>FALSE</MuscleNoise>
         <LeadDataCRC32>2698014587</LeadDataCRC32>
         <WaveFormData>
+v/6//r/+v/8//7/AAACAP///P/5//b/+P/6//z//v8AAAAAAAAAAP7//P/6//j/+//8
//3//v/7//r/+f/4//j/+P/4//j/+P/4//j/+P/6//r/+v/6//f/9v/1//T/+P/6//z/
/v8AAAAAAAAAAAAAAAAAAAAA/f/8//v/+v/8//z//P/8//z//P/8//z//v/+//7//v8A
AAAAAAAAAAAAAAAAAAAA/f/8//v/+v/8//z//P/8//3//v///wAA/f/8//v/+v/6//r/
+v/6//r/+v/6//r//f/+////AAD///7//f/8//7//v/+//7//f/8//v/+v/8//z//P/8
//////8BAAIAAwAEAAIAAgD///7//f/+//3//P/5//r//v8AAAQABgAGAAQABAAFAAMA
BAADAAEAAgABAAAAAwAEAAQABAAEAAcABgAHAAgACAAIAAoACwAKAAgABwAGAAYABQAB
AP3/+//7//v/+//5//b/9P/0//n/+f/5//v/+f/5//j/+P/2//X/9P/0//j/+v/8//7/
/f/8//n/9v/2//j/+P/4//3/AQADAAUAAgD6//r/CQAYACIAMgBCAEoAXgB1AIUAkwCg
AKQAqQCyALQAngB+AGMATgA/ADEAIQAQAAwADgAJAAEAAQACAP/////9//z/+//5//f/
9//3//f/+//7//j/9v/4//j/9//3//X/9//5//b/9v/2//b/9v/2//f/9f/z//f/9//4
//n/9//1//P/8f/0//T/9P/0//f/+f/8//v/+P/3//b/9f/z//P/8v/y//P/9f/4//v/
/f/8//z//v/3//X/9v/0//H/8P/w//H/8//2//n/+//6//j/9v/0//X/9//3//b/8//x
//P/9P/3//n/+v/7//r/+v/6//v/+//6//n/+f////3//f/8//r/9v/4//j/+v/8//7/
AQAAAP7/+//4//v//P/+////BQAIAAYAAwACAAQABAADAAYABQAKAA8ADAAJAAgACAAI
AAkACwALAAgACAAJAAsACQAHAAcABwAKAAsADAAOABIAEQARABMADgAIAAQAAAADAAQA
AwAEAAQABAAEAAMAAgACAAIAAgD///3//P/5//v/+////wAAAAAAAP7//f/+//v/+//7
//v/+//5//v//v8AAAEAAQD+//3//P/7//n/+f/6//r//f///wAAAQD///v/+P/4//n/
+//+/wAA/f/7//z/AgD///3/+//6//n//P///wAA+//6//r/+//8//3//f/8//v/+//6
//v//P/9//7///////7//P/4//r//P/8//3//v8DAAIAAgD+//v/+f/4//r//P/+////
/f/7//r/+v/8////AAABAAEAAQD///3/+v////v/+P/7//3/+v/5//z//P/9/wEAAAD+
//3/+v/2//b/+P/6//j/+P/4//j/+////wAA///+//7//v/7//v/+P/9/wAA/P/6//j/
9v/1//X/9//4//v//v/+/wAAAgACAAIABAABAAAA/f/+/wAAAAACAAIA/v/8//z//f/9
/wAAAQABAP7/+//4//n/AAACAAQABgAGAAQABAAEAAEAAAABAAEAAwACAAIAAgADAAMA
AAD9//f/9//3//f/+f/4//j/+v/7//n/9//3//X/9f/0//T/8f/x//H/8v/0//T/9P/0
//j/+P/2//T/8//0//P/8v/5//v//f/7//r/AAAEAAEABAAUACIAKgA8AFAAWQBjAG0A
fACOAJUAmACcAJgAggBrAFQAOwAnACMAHAAMAAQABQADAP//+P/z//H/8f/y//P/8//1
//X/9f/1//X/8//u/+r/7f/u/+7/7//z//f/+//6//T/8v/w/+7/7//x//D/7//y//P/
9f/3//X/8//x/+//8f/y//P/9P/0//X/9//1//T/8//y//H/8//z//L/8v/z//P/9P/1
//T/8v/x//L/8P/x//X/9v/x//D/8P/x//P/9P/1//X/9v/2//b/9v/1//X/8//w/+//
7//z//b/8//z//L/8f/z//T/9f/3//r//P/+/wEAAQD9//v/+P/4//b/+v/8//7//v/+
/////v/+//3//P/8//z//f/9/wQACAAHAAUABAAGAAYABQAEAAEABAAHAAYABQAGAAgA
CgALAA0ADQAOAA4ADwARAA4ACwAKAAkACwALAAsADAANAAkABgAFAAUABAAFAAYABgAG
AAQABAACAAIAAgABAAAAAAAAAAAA/v/7//n/9f/4//n//v8AAAMABAADAAMAAQD9//z/
+//6//n/9v/3//f/+P/4//f/9f/1//X/9f/2//f/+f/6//v/+//6//n/9f/x/+7/7v/x
//P/9v/4//X/8//0//r/+v/5//j/+P/0//b/+P/4//b/9v/3//n//P///wEAAgD///3/
+v/5//j/9//2//X/+f/6//r/+P/4//r/+v/7//r//f/6//j/+P/3//f/+P/4//j/+P/3
//f/9f/0//T/8//1//X/9f/5//v/+//7//r////7//j/+//9//r/+f/7//z//v8DAAAA
/v/9//r/9v/0//T/9P/3//j/+f/6//n/+//6//f/+P/4//j/9f/2//j//P8BAPj/+v/2
//T/9//4//n/+v/6//n/+v/6//z//P/5//j//P/+/wAABAAAAP7/+v/6//n/+P/5//j/
+v/6//z////9/wAAAQABAAEA///9////AgACAAIAAgACAAAAAAAAAP7//v8AAAEAAwAC
AAIAAgAFAAUAAgD///n/+f/5//n/9v/0//P/9P/1//P/8f/x//P/8//y//L/8//1//f/
+v/3//b/9f/0//b/9v/0//L/9f/4//n/+v8BAPv/9f/3//z//v8AAAUACgAOABgALABC
AFYAYwBtAH0AkACeAJsAmACgAJ4AjAB1AFoAPQArAB8AEAAGAAQABQADAP//AAADAAMA
///8//n/9f/3//f/9//3//j/9//z//D/8v/y//H/8f/z//X/9//0//P/9P/1//b/9f/3
//b/9f/x/+3/6v/n/+v/7//z//f/9v/2//b/9v/0//P/8//v//H/8//1//f/9f/1//T/
9P/2//f/+f/7//j/9P/x//D/8P/x//X/9v/z//L/8v/z//H/8v/z//P/9v/4//r//P/5
//n/9//0//L/8f/0//b/9//5//r/+//2//T/8v/x//P/9P/1//f//P/7//z//P/5//b/
+f/6//n/+P/3//f/+//+/wAAAgAEAAQABQAFAAYACAAFAAEAAgAGAAgACQAGAAMABgAJ
AAoACQAKAAwACgALAA0ADQAOAA4ADwARAAwACQAIAAcACgALAAwADgARAA8ADgAPAA0A
CgAJAAgABgAGAAQABAAGAAYABgAFAAQABAAEAAQAAwABAAAA/f/9//3/AQACAAMABAAD
AAMAAQD9//z/+//7//v/+f/7//z//v///////v/9//z/+//9//3//v/+//7/////////
///7//j/+P/3//n//P/+//r/9//3//z//v/9//z//P/3//j/+f/4//b/9v/3//n//P/9
//3//P/8//3//f////7//f/8//v//P/8//v/+P/6//z//P/9//r//f/6//j/9v/1//X/
9v/4//r//P/9//3/+//6//r/+//9//3//f/7//n/9f/x//X///8AAAIAAgADAP///f/6
//j/9//5//r/+v/7//r/+//8////AgABAAAA///+//3////+//v/+v/6//r/9//3//j/
+/////7//P/6//n/9//5//r//f8CAAUAAQD///z/+f/4//j/9f/1//j//v/8//z//P/8
//////8BAAIAAgACAP///v/8//r/+P/4//v//P/7//7/AgACAAQABAAAAP7//v///wEA
BAAFAAUABAABAP7///8FAAYABwAIAAcABAADAAIABQAGAAkACwAHAAQAAgAAAAEAAQD+
//v/9f/1//X/9f/1//T/9P/2//z/+//6//v/+P/3//X/9P/2//f/+P/6//f/9v/1//T/
9f/0//H/7v/z//b/9//4//P/9//7//n/+P/4//z/AQAGABAAHAAsAEAAVgBpAHMAewCM
AJ4ApQCuALIAqACOAHUAYgBNADUAJwAgABQACgADAP//AQD+//f/8//y//L/8v/x//L/
8//0//X/+f/5//b/9P/1//T/8v/x//H/8//1//L/8v/y//L/8v/z//X/9P/z//T/8//z
//P/8v/x//D/7//w//D/8P/w//D/8f/z//H/8//z//P/8//x//H/8P/w/+//7//w//H/
9f/2//j//P/3//X/9v/0/+//7v/u/+//8v/0//b/9//6//r/+v/6//j/+f/4//b/8f/v
//H/8v/w//H/8f/x//H/8v/z//X/9f/0//P/8//3//X/9f/0//X/9P/5//z/+//6//n/
+f/9//7//v/+//7//v//////AwAGAAQAAQAAAAIAAgABAP///f8BAAUABgAFAAYACAAG
AAcACQAJAAkACgAMAA8ADQALAAsACwAKAAcABAACAAcABQAEAAUABgAGAAgACgAIAAYA
AgAAAAIAAgACAAEAAgACAAIAAgAAAP3/+//3//n/+f/9//7/+v/4//T/8f/0//P/9f/3
//j/+f/4//v/+f/6//r/+f/5//n/+f/5//n/+f/6//r//P/9//3//f/5//X/8v/y//H/
8//2//j/9v/z//P/+P/5//n/+f/6//T/9P/0//L/8//0//b/+f/0//H/7f/o/+3/8f/0
//n/9//1//P/8f/w//D/7//s/+//8v/z//X/9//9//3//v/9//v/+v/6//n/+P/3//X/
9//1//T/9P/z//X/9f/1//f/9//1//P/9f/7//j/9v/2//f/8//x//P/9P/2//v//f/8
//z/+v/0//L/8v/y//X/9v/3//j/9//5//j/9f/0//T/9P/x//H/8v/1//n/8v/2//r/
+P/4//j/+P/4//f/9f/1//T/9f/2//T/9P/2//j/+v/+//v/+v/3//j/+v/6//z//P/8
//r/+v/7//j/+v/6//n//P/7//r//f8CAAQABgAIAAUAAAD9//r//P/8//7///////7/
/v/+//3/+//2//H/7v/v//D/8f/z//T/9v/6//r/9//0//P/8P/v/+3/7P/u//H/9P/4
//T/8v/w/+7/8v/0//T/9P/1//b/9f/0/+f/8//9//3//v8AAP7///8EAAoAGgAwAEIA
VABpAHEAcwCAAI4AmQCgAJoAgABgAE8ARgA1AB8AEQAGAAIAAAD//wMAAwD+//P/6//s
/+z/7P/r/+3/7//x//P/9f/1//L/8P/x//D/7v/t/+z/7f/u/+r/7P/u//D/8v/y//X/
9f/1//X/8//y//H/8//z//P/8//x//D/7//u//H/8//2//X/9P/z//L/8f/z//X/9v/4
//L/7//t/+v/7//w//L/9v/x/+//8P/u/+//8P/y//X/8v/y//L/8f/z//T/9f/2//n/
+//7//r/9f/z//X/9v/0//X/9f/1//T/9P/0//X/+f/8////AwADAP3/+f/0//X/9P/5
//z/+v/6//r/+/8BAAQABgAIAAMAAAD+//v///8CAAAA/f8BAAYACQALAAgABQAIAAsA
CQAHAAcACAAGAAcACQAJAAsADAAOABEADQALAAsACwALAAsACwAMAA4ACwAJAAkACAAG
AAYABgAHAAgABwAIAAcABgAFAAMABAAEAAQABAACAP///f/5//v/+////wAA/v/+//z/
+//8//n/+f/5//r/+//6//3/+v/6//n/9//3//f/9//3//n/+f/6//r//P/9//3//f/6
//X/8f/w//H/8//2//j/9//3//r/AgD+//v/+P/2//L/9P/2//b/9v/2//f/+f/7//v/
+v/4//r/+//7//3//f/9//3//f/7//r/+P/0//f/+v/7//3//P////z/+v/+////AQAE
AAAA/v/8//n/+v/5//n/+v/7//3//f/9/wEAAQD///3//P8BAP3/+v/9/////P/7//n/
+P/4//v//f/8//z/+v/4//j/+v/8//v/+v/5//j/+P/7//v/+f/5//r/+//5//v//P//
/wMAAQAAAP/////5//n/+P/5//7/AQD///r/+P/4//j/+P/9////AwAGAAIA/v/3//L/
9f/2//f/+v/8//7//v8CAAAA/v/+//z/+//6//v//f/+/wIABAAFAAcABQADAAUABwAG
AAUABAACAP7//P/6//z//P/+////AwAEAAYACAAGAAUAAQD9//j/9//2//X/9//2//b/
+P/7//n/9//3//f/9//2//b/9P/z//L/8v/0//b/+P/6//r/+v/4//b/+P/6//r/+v/9
//n/+f/9/wAAAgAEAAMABAASACQALAA4AE4AXwBtAHsAigCYAJ0AngCkAKIAiABrAFQA
PwAxACsAIAASAA4ADQALAAUA/v/3//P/9f/4//v//f/6//f/9P/x//b/9//1//T/8//y
//D/7//x//X/+f/4//T/9P/0//T/+f/9//7////9//n/9v/z//T/9f/2//f/+P/4//j/
+P/4//n/+//5//j/9//2//X/9v/3//f/+P/1//X/9v/3//j/+P/5//z/+P/3//n/+P/z
//L/8v/z//T/9v/4//n//f/+////AAD//////f/6//r/+f/8//7//P/9//3//f/8//z/
/P/9//3//P/7//v/AQD//////v/7//j/+//8//7//v/+//////8AAAAAAAABAAIABAAF
AAcACgAIAAUABAAGAAYABQAJAAkADwAVABEADQALAAoACwANABAAEQANAAwADAANAA0A
CwALAAsADwAPAA8AEAAQAA0ACwALAA0ADAANAA4ADQAMAAkACAAKAAoACgAJAAYABgAG
AAYABQADAAIA//8AAAEABgAIAAgACAAGAAUABQADAAQABQADAAMAAQADAAAA/v/7//f/
+//9////AQD+//3//f/8/wEAAwAEAAUAAQD7//b/9P/4//v///8CAPv/9//2//r//f/9
//3//v/5//r/+//6//j/+P/5//v//v8BAAMABAACAAEA//////7//f/8//v///8CAAQA
BAABAAAA/f/7//z/AQAAAAAAAwADAAQABgACAAAA/v/7//v/+f/4//j/+f/7//v/+//9
//3/+//5//z/AwABAAAABQAHAAQAAwAAAP7//f///wEAAAAAAP7//P/8//7/AAD+//7/
/v/+//z///////3///8AAAEA///+//7/AAADAP7//P/6//n/+v/9////AwAEAAUA///7
//3/+//7//z//P/7//v/+v8AAAIAAAD+//z/+v/8//3/AAACAAIAAgD///7/+//6//n/
+v/+/wIABAAKAAgABgAGAAQAAQD+//3//f///wQABwAJAAsACQAHAAkADAAMAAwADAAJ
AAYABQAEAAMAAgADAAMABQAEAAQABAAEAAMA///7//f/9//3//f/+f/4//j/+v/8//n/
9v/1//j/+//9/wAA/P/7//r/+v/4//j/+P/4//z//P/6//j/+P/6//r/+v/9//v/+f/7
/wAAAgACAAcADgAYACoAQgBWAGQAawB3AIkAlgCeAKsAsgCuAJoAfgBpAFgAQQAtAB0A
DAAIAAwACwAFAAcACAADAP///P/8//z/+//4//f/9v/1//r/+//5//j//P/8//v/+//2
//X/9P/u/+3/7v/v//D/9f/5//r/+//6//f/9f/z//T/9f/2//f/+P/4//j/+P/2//f/
+f/3//X/9f/1//X/9//5//r//P/5//f/9v/1//f/+P/6//7/+P/3//n/+P/z//L/8v/z
//X/9v/3//f/+P/4//j/+P/4//n/+P/2//X/8//1//b/9//5//r/+//5//j/9//3//n/
+v/7//3/AgABAAIAAgD9//b/9f/y//b/+P/6//3///8AAAAAAAACAAIAAwADAAUABgAC
AP3///8EAAcACQAJAAcACwAPAA8ADQANAA4ADAANAA8ADwANAAwADAANAA4ADQAOAA8A
DwAPAA8AEAARAA0ACgAJAAgABgAGAAYABQAEAAEAAAADAAYACQALAAgACAAIAAgABQAD
AAIA///9//v//f/8/wAAAgACAAMA///7//r/+f/8//3//P////3//P/6//f/+f/7//3/
///8//v/+//6//7/////////AAD9//v//P/5//n/+v/6//j/9f/1//r//P/9//7/AAD5
//j/9//0//X/9v/4//v/+P/3//X/8v/1//n//P8BAAAA///+//3//v/+//3/+v/4//r/
+v/7//n//f/7//r/+//7//z//v8BAAIAAwADAP//+//4//b/+v/9//7//////////f/7
//r////7//j//v8BAP////8BAAAAAAADAAEA/v/8//j/+P/4//r//P/8//z//P/8//z/
//////3//v/+//7/+//9//7/AQAFAAIAAAD+//3/+f/5//j/+f/+/wMAAQABAP7/+//6
//r/+//7//z//P8CAAMA/v/3//j/9v/2//b/9v/6//3/AgAGAAMAAgD+//z//v/+//7/
AAACAAIAAAACAAYABgAIAAgAAwAAAP/////9/wAAAQABAAIAAQAAAAMACQAKAAsADAAM
AAoACgAKAAgACAAKAAsACwAKAAoACgAGAAMA/f/3//X/9//5//v/+f/4//j/+v/9//v/
+f/5//z//f/9//7/+f/3//X/9P/4//r//P/+/wIAAgAAAP7//f/8//n/9v/1//n//f//
/wIABAAGAAkAEgAiADAANgBGAGIAdQCJAJ0ArACwAKsArACuAJ4AggBtAFgAPQArACUA
GgAKAAYACQAHAAUAAgABAP///f/8//v/+f/4//f/9v/1//n/+f/2//T/+f/6//r/+//4
//n/+v/2//b/9v/2//b/+P/7//v/+//9//3//v////7//f/8//v/+P/0//D/7P/w//P/
9//3//r//f8AAAMA/v/7//f/9P/2//f/+f/7//j/9v/1//b/9f/3//z//v/6//j/9//3
//b/9v/2//X/+f/6//v//P/8//3//P/6//j/9//6//z//f///wAAAQD///7//f/9//z/
+v/4//f//P/7//z//P/+//z/AAACAAEAAAD/////AQACAAIAAgAAAAAAAQABAAUACAAG
AAMABgAKAAwADQALAAkADQARAA8ADQANAA4ADAANAA8ADwAOAA4ADwARAA0ACwALAAsA
DgAPABAAEgAUABEADwAPAA4ADAAMAAwADAAMAAoACgAGAAQAAgD/////AAABAAIABAAF
AAcABwAEAAMABgAGAAgACAAGAAUAAwD///7//f///////f///wIABAAFAAUAAQD///3/
+//5//n/+v/6//7//////////v/7//n/+v/7//3/AAACAP3/+f/4//z/+v/5//j/+P/4
//z/AAACAP7//P/7//v//P/9//3//P///wEAAgAFAAMAAQD///3/AAAAAP///P/+/wAA
AAABAAAAAwAAAP7//f/7//r/+v/+/wIABgAJAAUAAQD+//z//f////////8BAAEA///9
//7/BQADAAIABAAFAAEA///7//j/9v/3//n/+P/4//b/+P/6//7/AgABAAAA///+/wEA
BQAGAAUACAACAPb/9v/2//b/9v/6//3/AgAGAAQABAABAAAAAgACAAIABAADAAIA//8A
AAAAAAACAAIAAwACAAMABQAEAAYABgAFAAMAAQD//wEABgAGAAYABgAEAAIAAgACAAMA
BAAHAAkACQAIAAgACAAKAAkABQABAP3//f/9//3//P/6//n/+v////3/+//7//n/+f/4
//j/+f/7//3/AAD///7//f/8//v/+v/3//T/9//6//v//P8DAAUABQAFAAQABgAKAAUA
BgAUACYAMgBAAFQAZwB1AIMAjACSAJcAoACkAJgAggBvAFgAQQAtABkADgAOAAwABQAD
AAcACAAFAAMAAAAAAAAA///8//v/+v/5//3//f/6//j/+//8//z//f/7//3////8//j/
+P/4//j/+v/9//3//f/7//n/+P/3//X/9f/1//X/+f/6//v//P/6//v//f/7//n/+f/5
//n//f///wAAAgD///3//P/7//n/+P/4//r/+v/7////AAD7//r/+v/7//n/+v/7//v/
+//6//n/+P/9/wEAAwAEAP7/+//8//z/+//7//r/+f/8//7/AAADAAAA/v/8//v/AgAB
AAIAAgD///z///8AAP7//v/+////AwAEAAQABAAEAAQABQAFAAsADgAMAAkABgAIAAgA
BwAJAAkADwAVABEADQALAAoADQAPABIAEwARABAAEAARAA0ACwALAAsADwAPAA8AEAAR
AA0ACgAJAAgABgAGAAYACQAKAAkACgAJAAgABwAFAAIAAgACAAIABAADAAMAAQD///3/
///+////AAD/////AAD9//3//f/6//n/9v/3//f/+P/4//f/+f/5//n/+f/8//3///8A
AP///f/6//f/9f/x/+7/7v/z//f//P8AAPz/+f/5//7/+//3//P/8P/w//T/+P/6//r/
+v/7//3/+//5//b/8v/z//X/9v/5//z//f/+///////+//z/+P/2//j/+P/5//n//f/7
//r/+v/5//n/+v/8//z//P/7//j/9f/z//L/9f/5//v//f/8//v/+P/1//X/+//4//b/
+//9//r/+f/1//L/8P/x//b/+P/7//z/+v/6//z//v/+//7//v/+//r/+//5//X/9P/0
//T/8f/w//D/8v/1//T/9P/0//X/8f/z//T/9//5//v/9v/z//H/9f/4//b/9v/2//b/
9f/1//f/+P/2//b/8//y//T/9P/0//b/9P/0//L/9P/3//j/+//8//r/+P/4//n/+v/+
/wAAAQD+//v/+P/5//n/+P/3//b/+P/4//r//P/+//7/AAABAP7//P/7//r/+P/3//P/
7//r/+v/6//r/+7/7v/v//L/8v/v/+z/6//s/+3/7f/u/+r/6f/o/+j/6v/q/+r/6v/t
/+7/7f/s//D/8v/y//L/6f/n/+v/7//w//T/+P/9/wQACAAQABwALAA8AFcAcwB9AIQA
kACVAJQAkACCAGoAWwBOADcAIQAXAA4AAAD8/wEA/f/1//L/6//l/+b/5v/m/+X/5v/n
/+j/6f/q/+n/5f/i/+b/5v/l/+X/6f/t//H/8P/r/+r/6f/o/+j/6f/n/+X/5v/l/+X/
5f/j/+P/4//j/+j/6v/s/+7/6v/p/+n/5f/j/+P/4//j/+T/5f/l/+b/5P/j/+P/4//h
/+D/4P/i/+L/4//n/+j/5f/k/+T/5f/l/+b/5//n/+f/5v/l/+T/6P/r/+z/7P/o/+X/
5v/m/+T/5f/l/+X/5//o/+n/6//p/+j/5//n/+v/6f/p/+j/6f/o/+3/8P/u/+z/6v/p
/+j/6P/n/+b/5//o/+r/6//u//D/7f/p/+v/8P/z//X/9f/z//f/+//6//n/+v/8//n/
+f/6//n/+P/4//n/+//5//f/9//3//r/+//8//7////7//j/9//0//L/8v/y//D/8P/u
/+7/8P/y//T/9f/x//D/7//u//H/8f/y//H/7v/r/+z/6v/q/+r/6P/n/+f/5f/m/+f/
6f/p/+f/6f/r/+z/7P/r/+n/5//l/+P/5//p/+z/7v/r/+n/5v/j/+T/4f/f/+D/4v/l
/+n/7P/l/+H/4P/k/+b/5f/k/+T/4v/m/+r/7P/l/+L/4P/f/+L/5f/n/+j/5f/j/+D/
3//f/9//3//f/+T/5v/n/+b/5P/m/+b/5//j/+X/4f/e/+L/4//l/+j/5//m/+X/4//m
/+X/5f/m/+T/5f/k/+P/6f/r/+v/6//o/+v/5f/g/+X/5//k/+P/5f/k/+T/5//r/+z/
7v/u/+v/6v/r/+z/6v/o/+b/5P/i/+P/4f/d/97/3v/e/9v/4P/k/+r/8f/s/+r/6P/n
/+P/4//i/+P/5v/p/+X/4//k/+P/5P/m/+X/4//i/+D/2v/a/+D/5P/o/+z/6f/n/+f/
5v/n/+j/5v/m/+T/5P/k/+b/5v/m/+T/5v/s/+7/8v/0/+7/6P/k/+H/5v/s//D/8//x
/+3/6f/p/+v/6v/p/+j/6f/o/+n/6v/s/+z/7v/v/+z/6v/p/+j/6f/p/+b/4//d/93/
3f/d/93/3P/c/97/4f/f/93/3f/f/9//3v/e/9//3//f/+D/4P/g/+D/4P/f/97/2//Y
/9v/3v/f/+D/5f/j/93/4f/q/+r/5v/x/wAABAAKABIAHgAyAEkAWQBrAH4AigCHAIYA
hgCAAHAAVwBGADEAFQAFAAIA9P/m/+n/8f/x/+z/6f/h/93/3P/b/9n/2//b/9v/2//f
/9//3P/a/97/3v/d/93/2//b/9v/1v/X/9j/2f/a/93/4f/i/+P/4v/f/93/2//Z/9n/
2f/Z/9r/2v/a/9r/2P/X/9f/0//X/9n/2//d/9n/1//U/9L/1P/X/9v/3//e/9z/2//c
/9v/2//e/97/3f/c/9z/3f/b/9z/3f/d/9z/2v/Y/9b/2v/f/+L/5P/d/9n/2f/Y/9n/
2//c/93/2P/W/9T/0//Z/9z/3//j/+P/3//d/9r/2//Y/9v/3P/e/97/3v/f/+H/4v/i
/+L/5P/k/+X/5f/n/+r/6P/l/+X/6P/p/+n/6//p/+3/8f/s/+n/6P/o/+n/6//u/+//
7f/s/+z/7f/s/+v/7P/t/+//7//v//D/8P/t/+v/6//s/+r/6v/q/+z/7v/u//D/7v/u
/+7/7f/o/+b/5P/i/9//3f/c/9n/3P/f/+b/6v/p/+j/5f/j/+D/2//Z/9f/1P/T/9D/
0f/V/9r/3v/h/+D/3//e/93/3//f/+D/4P/g/9//3f/b/9v/2f/Y/9r/3f/f/+L/5P/f
/9v/2v/e/9z/2f/W/9T/0f/U/9f/2P/W/9b/1//Z/9f/1//W/9T/1P/V/9X/1//b/93/
3//h/97/3P/Z/9T/1P/W/9b/1//W/9n/1v/U/9f/1//Y/9r/2f/Y/9f/1f/X/9f/2P/a
/9v/3f/d/93/3v/d/9r/1//V/9v/2P/W/9v/3f/a/9n/1//U/9L/0//W/9b/1//W/9j/
2v/W/w==
         </WaveFormData>
      </LeadData>
      <LeadData>
         <LeadByteCountTotal>10000</LeadByteCountTotal>
         <LeadTimeOffset>0</LeadTimeOffset>
         <LeadSampleCountTotal>5000</LeadSampleCountTotal>
         <LeadAmplitudeUnitsPerBit>4.88</LeadAmplitudeUnitsPerBit>
         <LeadAmplitudeUnits>��V</LeadAmplitudeUnits>
         <LeadHighLimit>2147483647</LeadHighLimit>
         <LeadLowLimit>268435456</LeadLowLimit>
         <LeadID>II</LeadID>
         <LeadOffsetFirstSample>0</LeadOffsetFirstSample>
         <FirstSampleBaseline>0</FirstSampleBaseline>
         <LeadSampleSize>2</LeadSampleSize>
         <LeadOff>FALSE</LeadOff>
         <BaselineSway>FALSE</BaselineSway>
         <ExcessiveACNoise>FALSE</ExcessiveACNoise>
         <MuscleNoise>FALSE</MuscleNoise>
         <LeadDataCRC32>1520315916</LeadDataCRC32>
         <WaveFormData>
9P/0//T/9P/1//b/9//4//b/9v/2//b/9v/2//b/9v/3//j/+f/6//j/+P/4//j/9//2
//X/9P/1//b/9//4//r/+v/6//r/+v/6//r/+v/5//j/9//2//b/9v/2//b/+f/6//v/
/P/6//r/+v/6//r/+v/6//r/+P/4//j/+P/3//b/9f/0//X/9v/3//j/+v/6//r/+v/4
//j/+P/4//X/9P/z//L/9v/4//r//P/5//j/9//2//b/9v/2//b/9//4//n/+v/3//b/
9f/0//X/9v/3//j/+P/4//j/+P/2//b/9v/2//j/+P/4//j/9v/2//b/9v/1//T/8//y
//L/8v/0//f/+f/5//n/+//9//7//v/+//v/+//8//z//v8AAAIAAwADAAMAAwAEAAIA
AAD8//r//f///wEAAwACAP///v/5//n/+P/4//n//P/7//z//f/9//3//f/8//3//P/5
//b/9P/y//D/8P/u/+3/6//q/+z/7v/v//H/7v/t/+z/6//p/+n/6v/s/+3/7P/t/+7/
8P/w/+//7//u/+//7//v/+//7f/v//X/9v/2//j/AwATAB4AKAAzAD0ASgBVAFwAaAB2
AH8AgwCCAH4AdgBtAFgAQwA4ACsAFAACAAAAAwD9//f/+f/6//r/+//4//b/9P/w/+7/
7//v/+//8f/y//H/8//y//D/7v/s/+v/7v/v//D/8P/x//H/8f/u/+3/7f/u//L/8//0
//T/8P/v/+3/6//t/+3/7f/s/+7/8v/0//b/9f/1//T/8//z//D/8P/u/+7/7//v//L/
9P/0//P/8//x//D/7//u/+z/7P/t/+3/8P/x//L/8//x/+//7f/s/+3/7v/v/+//7P/s
/+z/7v/w//D/8v/y//H/8P/w//H/8v/y//H/8P/z//T/9P/z//L/8f/x//T/9v/2//T/
9v/3//b/9f/1//n/+v/6//v///8CAAEAAAD9//3//v///wEAAgAFAAgACgAJAAkACgAK
AAoADQAOAAwADAANAA0ADAAKAAoADAAPAA8ADwAPAA8AEAAPABAADQAMAAoACQALAAsA
CQAJAAcACAAJAAgAAgACAAIABQAHAAQAAQAAAP3//f/+//7/AQADAAUABwAFAAEAAQAB
AP7//f/7//r//f8AAAMABQACAP///P/4//j/+//7//r//P/+/wAAAgABAP3//P/7//v/
/v///wAA/v/7//v///8DAAUAAwD///3//v//////AAAAAAEAAQADAAcAAwAEAAMAAQAB
AAAAAgACAAMABQAEAAMAAQD//wEAAwADAAIAAQACAAMAAwAAAP7//f/9//7///8AAAAA
AAD/////AgAAAAAAAAD7//z//v////7//f8CAAIAAQABAAIA/v/3//f/+P/5/////v/9
//z//P/+//v/+f/4//f/9v/3//T/9//6//z////8//v/+v/5//v/+f/9/wIA/f/6//f/
9P/2//b/+P/7////AQADAAcACAAIAAcABgAGAAcACQAKAAoACgAKAAkABAADAAIAAgAD
AAQAAwAEAAEAAQABAAEAAwADAAUAAwD///7//v///wEA////////AAABAAIAAgABAAAA
/f/6//b/9P/y//L/9f/1//T/9P/2//b/9f/1//T/8//y//H/7f/t/+7/8P/y//D/8P/w
//T/9P/z//P/8f/x//D/7//3//n/+f/3//b//v8AAP3//f8MABwAJwA5AE4AWQBcAGAA
bAB9AIcAjgCSAJQAkwCGAGUARAA3ACoAGgAQAAsACQAFAP3/+P/4//n/+P/4//j/9v/4
//n/+f/5//b/9P/w/+//8f/y//P/9P/0//j/+v/8//j/9//1//P/8//z//T/9v/5//n/
+f/4//f/9//2//X/9f/1//X/9P/y//T/9P/0//b/9//3//f/9//0//T/8v/2//f/9//6
//f/9v/0//P/8//0//X/9v/2//b/9//3//f/9//3//f/9f/1//X/9v/2//b/9v/1//b/
9v/2//j/9//2//f/9v/0//T/9f/3//v//v8AAAIAAQAAAP7/+//4//f/9//6//z//v/+
/wIAAgACAAIAAwADAAQABAAFAAoADAAKAAgABQAFAAYABwAKAAoADAAOAAwACwALAAwA
DwAQABQAFgAYABgAGQAZABYAEgAQABAAFAAVABYAFwAVABQAEQAQABIAEgARABEAEgAT
ABIAEwAOAA4ADgAMAAYABgAGAAkABwAEAAEAAAABAAMABgAIAAkACQAJAAkACAADAAIA
AQABAAEAAAAAAP3//P/7//n/+//7//v/+v/8///////+/wAAAAAAAAAA///7//r/+f/3
//r/+//8//7//f///wUABQAFAAEA+//7//z//f/9//z//P/9//3/AQAFAAEAAgACAAEA
AgACAAEA/v/8//v///8BAAIAAwABAAMAAwACAP7//v/+//3//f/8//z//f/////////+
//7//f/9/wAA/v/8//r/8//4//z///8AAP7/AgABAP//AAACAP//+f/5//r/+/8BAP//
/////wAA///7//j/9v/3//j/+//6//j/+P/3//f/+f/5//n/+f/7//v///////f/9P/0
//L/9f/2//f/+P/3//b/9//5//r/+//8////AgAEAAUABgAEAAUABwAIAAcABgAFAAMA
AgADAAQABgAEAAQAAgACAAQABQAGAAcABwAFAAUAAQD///7//v////3/+//7//v//P/9
//7//v///wAA///+//z/+v/4//j/9//1//L/8P/w//D/7//v/+//7//v/+//8P/z//f/
/P/4//T/8v/w//T/9P/z//P/9P/1//X/9f/7//f/7//v//j/AgAIAAsAEQAeACYAMQBB
AFIAXQBeAGQAcgCDAIcAiACKAIoAiwCAAFsAQAA5ACgAEAAGAAcABQAFAAEA/P/8////
/f/8//v/+P/6//v/+//7//r/+P/0//P/8v/y//L/8v/y//T/9P/0//b/9//3//f/9v/1
//X/9v/1//P/8f/u//D/8//1//f/+f/5//n/+P/3//j/9//2//j/+f/5//n/9//0//T/
8v/2//f/9//6//r/+v/5//n/9//2//X/9P/0//T/9f/1//P/8//z//P/9f/1//X/9v/3
//j/+f/5//X/9P/z//T/9P/0//b/9v/z//L/8v/z//j/+v/7//z/+//8//z/+//6//n/
+f/8//r/+v/4//r//v/+//7///8DAAQABAAFAAgACgAIAAYABAAFAAcACQAIAAgACgAM
AA4ADQANAA4ADAAMAA8AEAAQABAAEQARAA4ADAAMAA4AEwAVABcAGQAWABYAFAAUABIA
EgARABEAEQARAA8ADwAOAA4ADgAMAAgACAAIAAsACAAEAAAA/v//////AAAAAAIAAwAE
AAUABAD///7//f///////v/+/wAAAgAEAAUAAgABAAAA/v/8///////+//7//v/+//7/
///9//7////8//7//v/+//7/+//7////AwAFAAMA//8BAAIAAwADAAEAAAAAAP//AwAH
AAMABAACAAEAAgACAAUABAAEAAUABgAHAAcABwAFAAcABwAGAAIAAgACAAEAAwACAAIA
AwABAAEAAQAAAAAA/////wIAAwAEAAUAAQD///7//P/4//v/AgAEAAUABgAIAAUA///9
//z/+/////7//f/8//z//v/9//3//v/8//z//v/8//z//P/7//v/+//7//v/+//9//3/
AQABAAEAAAD8//r/+f/8//v//P/9//7//v////z//P/8//v/9//3//f//P/6//r/+v/6
//j/+P/6//3//P/7//r/+////wAAAAAAAAIAAwAFAAYACAAKAAwADQAIAAcABgAGAAkA
CgAJAAoACAAHAAYABQAHAAUABQABAAAAAAABAAMAAAD9//z/+//+////AAAAAP3//P/5
//b/9f/0//P/9P/z//P/8v/y//P/9P/0//X/8//z//P/8//x//H/8v/0//H/7v/t/+z/
7v/u/+3/7f/y//X/9//5//P/8//1//P/9P/4//z/AwALABYAJAAvADsATABZAFoAWgBq
AHkAgQCKAIwAhAB5AGYATwA+ADEAHgAQAAgAAwABAAEA/f/2//L/8//z//T/9f/0//T/
9f/1//X/9f/0//H/8f/x//D/7//u/+7/8P/w//D/8v/z//P/8//w/+//7//w//L/8f/w
/+7/8P/x//H/8f/v/+//7//u//D/8v/y//L/8v/z//P/8//w/+z/6//o/+z/7//x//b/
9P/0//P/8//0//T/9P/0/+7/7P/r/+n/7P/t/+7/7//w//H/8v/0//P/8v/x/+//8P/w
//D/8v/w//D/8v/y/+//7v/u/+//7//w//D/8P/v//D/8P/v//D/7//v//L/8P/w/+7/
8P/1//b/9//5//v//P/8//3//f/+//v/+P/5//v//v8BAAEAAAABAAIABQAFAAYACAAH
AAYACAAIAAkACgAMAA0ADgAMAAwADgANAAsACQAHAAcACAAHAAgACQAKAAoACwAJAAcA
AwABAAAAAgAEAAQA/f/8//v//f////z/+f/4//r/+//9//7/+v/3//T/8f/0//H/8v/z
//X/9f/0//T/8v/y//L/8f/z//P/8//y//L/9f/1//T/8v/y//L/8v/0//H/8f/x/+3/
8P/x//L/8v/v/+//8//z//X/8//v/+7/7v/u/+3/8P/y//X/9//2//f/8P/u//H/8//3
//r/9//0//L/8f/x//H/8P/v//D/8//0//T/9P/2//j/+f/5//j/+P/5//b/9f/0//L/
8P/v/+//8v/w//D/8P/r/+7/8P/x//D/7f/y//L/8f/v//D/7P/l/+n/7P/v//f/9v/1
//T/9P/x/+3/6v/o/+r/7P/w//D/7v/u/+3/7f/t/+3/7f/t/+v/6//v/+//6//u//D/
7v/u/+7/7v/u/+r/6P/o/+n/7P/t/+7/8f/3//r//P/+//r/+f/5//j/+v/6//r/+f/2
//X/9P/0//b/9v/0//T/9f/3//n/+//7//n/+f/1//P/8v/y//P/8v/v/+7/7f/w//H/
8v/y//D/7v/q/+b/5//m/+X/5v/p/+n/6P/o/+b/5P/h/9//4f/h/+H/4f/i/+P/5f/o
/+b/5P/k/+T/6P/o/+f/5//p/+v/7P/t/+3/8//5//v/BAAIAAQACQAXACQALAA7AEsA
WgBpAGwAagB6AJEAnwCmAKgApACXAIAAZwBaAEkALgAiACQAHwAVABUAGwAYABIAEQAP
AA4ADQAKAAwADQANAA0ADwAOAAsACwAOAA4ADgAOAAgACAAGAAQABwAJAAoACwAMAA0A
DwASABEADwANAAoACAAJAAkACQAKAAsADAAMAAoADAAMAAwADgAPAA8ADwARAA4ADgAM
AAsACwAKAAwADgAOAA0ADQAKAAoACgAKAAkACgAMAA0ACgAJAAgABwAKAAsADAAOABAA
EAAQAA8ADAAMAAwADgAOAA4AEAAQAAwACgAJAAkACwAMAAwADAAQABIAEwATABEADwAO
ABAAEQASABEAFAAYABgAGAAZABcAFgAUABMAGQAcABsAGgAdAB8AIgAlACUAJAAlACYA
JQAjACIAIgAjACQAKAAqACoAKgArACsAKwAqACsALgAvAC8ALwAvACwALAAqACoALAAs
ACsAKwApACkAJwAnACIAIgAiACAAHwAgACEAJQAkACAAHAAaABcAFwAYABgAGAAXABYA
FQAXABMAEwATABYAFwAXABgAFgAWABYAFQATABMAEwASABQAFwAXABYAFAASABAADgAR
AA8AEAARABAAFAAWABgAFgATABMAFwAYABkAFgARABQAFgAYABkAFgAWABcAFwAWABkA
FAAUABYAFwAaABwAHAAaABkAGQAYABcAFQATABYAGQAaABoAFgAWABYAFQAWABYAFwAZ
ABgAFwAWABQAEwATABQAGAAXABYAFQAPABMAFgAYABgAFgAaABkAFwAWABgAFQAPABAA
EAAQABUAFQAVABUAFgAUABEADwAOABAAEAASABAAEAAQAA8ADwAPAA8ADwAPAA8ADwAT
ABMAEQAQAAwACgAKAA4ADgAQABQAFgATABIAEAAOAAwACgANAA4AEQAVABQAEwASABMA
FwAYABgAGAAZABsAHgAgAB4AHAAaABcAFgAXABgAGgAcABwAGgAaABgAGQAaABsAHQAb
ABsAFwATABAADgANAA0ACwALAAsADgARABQAFgATABIADwAMAAgABgAEAAQAAwADAAIA
AgAFAAYABgAHAAYABQAEAAMA/////wAAAgAGAAYACAAKAAoACAAFAAMAAwADAAIAAQAH
AAUA//8BAAoADgAUABcAHQAsADoAPQBDAFYAYQBmAHAAggCVAJsAnACiAKAAmQCGAGkA
UgBLAEIALgAgABsAFQARABEAEAAMAAcACAAIAAgABgAEAAUABQAFAAcABgADAAMAAgAC
AAIAAgACAAQABAAEAAQABQAFAAUABwAHAAgACgAJAAcABQACAAMABQAGAAcABwAHAAcA
BgAGAAgACAAIAAUABQAEAAMABgAEAAUABAAFAAUABAAGAAYABgAFAAUABAAEAAQABAAA
AP7//f/7//7/AQAEAAcACAAJAAoADAAKAAgABgADAAUABgAHAAoACAAIAAoACgAKAAoA
CwANAA0ADAAKAAgACgAMAA0ADQAKAAkACQAMAAoACgAIAAoADAAMAAwADQARABIAEgAT
ABUAFgATABAAEQATABYAGQAaABoAHAAeAB4AHQAdAB4AHAAcAB8AIAAiACIAIwAjACQA
IgAiACQAJAAjACIAIQAhACIAIQAiACMAJAAkACUAJAAjACAAHwAcABwAHAAaABUAFAAT
ABUAFgAUABIAEgAUABUAFwAYABgAFwAWABUAFwATABMAEwAQAA8ADQAMAA0ADgAPAA8A
EQARABEAEAAPABEAEAAOAA8AEAARABIAEAALAAkABwAJAA4AEQAUABIADQALAA0AEAAT
ABIADwANAA4ADwAPAA4ADgAPAA8AEwAXABMAFAAUABMAFAAUABQAEgARABEAFAAVABUA
FQAUABUAFAASABEAEgATABMAFQAUABQAFQASABEAEAAOAA4ADQANABAADgAOAA4ACQAK
AAwADQAMAA8AFgAYABkAGQAaABYADwAQABAAEAAVABQAEwASABIAFAARAA8ADgAQABAA
EgAQABAAEAAPAA8AEQARABEAEQAPAA0ADwANAA0ADgAMAAwACwAOAA0ADgAMAAwACwAL
AA0ADgAPAA8ADQANAAsACwANABAAEAAQABAAEAAOAA4AEAATABMAEwATABUAFAAUABMA
EgAUABcAGwAeAB0AHAAbABkAFwAXABcAGAAZABoAGQAaABoAGwAcAB0AGgAXABYAEQAR
ABAAEAARAA8ADQANAA0AEAARABIAEgARABAADQAKAAYABAACAAIABgAHAAcACAAEAAIA
///9/wEAAwAFAAcABwAHAAgACgAJAAYABQAEAAgACAAHAAcABwAHAAYABQAFAAEABQAL
ABAAEAASABsAJQAsADwAUQBhAGwAbwByAHwAhgCRAJsAngCaAJQAiQBwAF0AUAA9ACQA
FgAWABkAFwATABMAEAAMAAcABgAGAAYABAAGAAcABwAHAAcABgADAAMABgAGAAYABgAE
AAYABgAGAAMAAwACAAEABAAFAAcACgAJAAcABQACAAQABQAFAAUAAwADAAMAAgAEAAYA
BgAGAAUABQAEAAMAAwAAAAAA/v8BAAMABAAIAAYABgAFAAUAAgACAAIAAgABAAIABAAF
AAQAAwACAAEAAwADAAMABAAEAAQABAADAAAAAAAAAAIAAwAEAAcACAAEAAIAAQABAAQA
BgAHAAgABwAIAAgABwAFAAMAAgAEAAUABgAFAAgACAAIAAgACQAOABAAEQATABMAFAAR
AA4ADgAPABEAEwAVABYAGQAcABoAFwAVABQAFQAWABoAHAAcABwAHQAdAB8AHgAfACIA
JAAjACIAIQAdABwAGQAYABoAGgAZABkAFwAVABEADwAPABIAFQAWABMAFAAVABkAFgAS
AA4ADAAKAAkACQAIAAoACwAMAA0ADAAHAAYABQAGAAcABwAIAAcABgAFAAMABQAFAAUA
BAACAAUABQAEAAYACAAKAAwADAAJAAkACQAEAAYABgAGAAQAAQABAAUACQALAAkABQAD
AAQABQAFAAYABgAHAAcABwAJAAMAAgAFAAcACwAOAA4ADAALAAsACwALAAoACQAJAAsA
CwAKAAgACAAIAAcABwAGAAYABwAIAAkACgAKAAYABQAFAAgACwAMAA0ACQAHAAgACAAG
AAMACAAIAAcABwAIAAQA/f8AAAIABAALAAkACQAJAAoABwADAAAA/v8CAAQACAAIAAcA
BgAEAAMAAQABAAEAAQADAAMABwAHAAQAAgD9//r//P8AAAAAAgAEAAQAAwADAAIAAgAC
AAEAAwAFAAUABwAFAAUA/f/9/wIA///+//3//P8AAAIABgALAAoACQAIAAkACwAMAAwA
DAALAAsADAAMAA8AEAARABEADAALAAoACgAKAAoACAAIAAoACwAMAA0ADQALAAsABwAG
AAYABwAJAAYAAwACAAEABAAFAAYABgAEAAIA/v/6//r/+P/2//b/9//3//b/9v/z//L/
8P/v//H/8//1//f/9P/z//P/9P/3//b/9//4//n/+P/2//X/+P/5//n/+f/x//X/9//5
/wAABAAGAAsAFwAmAC4ALwA9AFIAWwBeAGgAeACDAI0AjgCIAIIAewBkAEkAOgApABYA
CAAAAAEABQADAP3/+v/6//v/+P/4//j/9v/1//X/9P/z//X/9P/x//H/9f/2//f/+P/1
//b/9f/0//L/8//z//P/9P/1//f/+v/6//n/+P/2//T/9f/1//X/8v/x//D/7v/w//T/
9v/4//n/+//8//3/+v/2//X/8v/y//P/8//2//n/+v/6//v/+v/6//r/+v/4//j/+f/5
//b/9f/0//P/9f/3//n//P/6//r/+v/5//b/9v/2//j/+f/6//3//v/7//r/+v/7//r/
+v/5//j/+f/6//r/+f/4//f/9//6//3//v/9/wAABAAEAAQABQAFAAQAAgABAAYACAAG
AAQABQAHAAoADQANAAwADQAOAA8ADwAQABIAEQAQABIAEgASABIAEwATABAADgAOABAA
FgAXABgAGQAXABYAEwASABAAEAAPAA8AEQARAA8ADwALAAoACQAGAAMABAAFAAkACwAK
AAkACgAIAAcABwAGAAYABQAEAAMABQABAAEAAQABAAEAAAAAAAIAAgACAAEAAwADAAMA
AgABAAMAAgAAAAAAAAAAAAAAAQD//wAAAQD//wIAAwAEAAMA///+/wEAAQADAAEA/f8A
AAIABAAFAAIAAgADAAMABgAJAAQABAAHAAcACQAKAAcABAACAAEAAAABAAEAAQAEAAcA
CAAIAAMAAgABAP//AQAAAAAAAQADAAUABwAIAAQAAwADAAYACAAIAAgAAwACAAIAAQD+
//z/AgADAAMABgAIAAUA///+//7//v8DAAEAAQABAAIABAABAP///v/+//7/AAD+/wEA
AgACAAMAAwABAPz//f/+////AAACAAQACAANAAkABwAFAAUACQAMAA4AEAAPAA8AEAAQ
ABAAEAAQAA8ADwARABMAFgASABAADAAKAAsADQAPABEAEwARABEADQAJAAYABAADAAcA
BwAJAAsACQAJAAkACAAKAAoACAAGAAEA/v/7//r//f/9//z//P/9//7//v////3/+//5
//f/9//5//z/AAD///z/+//6//z//P/7//v//v////////8BAP//+//9/wAACAAMAAsA
EQAiADIAOQBBAFIAYQBsAHgAggCLAJMAmgCcAJoAlwCIAGcATABBADAAHgAWABEACQAJ
AA0AEAAUABEADAAKAAgABAAEAAUABQAFAAUABAABAAEAAQAAAP///v/9/wAAAQACAP//
///+//3//v///wEABAAEAAMAAgAAAP7/////////AQABAAEAAAACAAQABAAEAAEAAQAA
AP//BAAEAAcACAAGAAUAAwAEAAQABAADAAMAAwAEAAUABgACAAIAAwADAAEAAQABAAEA
AAD///7//v8BAAIAAwADAAIAAgACAAQAAgACAAQABAD///7//v///wEAAgACAAIABQAG
AAYABQAFAAUABgAKAAkACAAFAAYACAAIAAgACQAJAAoACgALAA8AEgARABAADgAPABEA
EwAWABgAHAAgAB8AHQAcABwAGwAaABwAHAAdAB4AIAAhACAAHgAeACAAIQAhACEAIQAe
AB4AHAAcABoAGgAZABkAGgAbABoAGwAWABYAFgAUABAAEAAQABMAEwAQAA0ADAAIAAcA
BwAGAAoACwAMAA0ACwAHAAcABwAHAAcABgAGAAUABAADAAEAAgADAAQABAAGAAkACQAI
AAcABgAFAAQABAABAAEAAQABAAYACQAMAAsABwAGAAkACgALAAgAAwADAAQABQAFAAYA
CAALAA0ADAANAAYABAAGAAcACgAMAA8ADgAOAA8ADgANAAsACQALAA0ADQAMAAoACgAK
AAkABwAGAAYABwAHAAcABwAGAAIAAQABAAQABgAGAAYAAQAAAAAA///8//3/BAAGAAcA
BgAIAAUA///7//r/+f/9////AQADAAYABgADAAEAAAD///7////8//7//v/9//3/////
///////9//v//f/7//r/+v/3//b/9//8//3/AAD///7//P/7//X/9v/4//r/+v/6//r/
/P/8//7/AQD///////8BAAIAAgABAAAAAgADAAUABgAEAAQABAADAAQABQAGAAgACAAI
AAYABgAFAAUABQAFAAMAAQABAP3//f/8//z//f/+//3//v////3//f/9//z/+f/4//X/
8v/y//D/7v/u/+//7//u/+7/7//w//D/8f/w/+//7v/t/+n/6f/q/+z/7P/q/+r/6v/u
/+7/7f/t/+z/7f/t/+3/5//n/+n/7f/0//j//P8DAA0AFgAaABsAJwA+AFMAZABuAHgA
gwCHAIgAggB8AHUAZgBPADoAKwAYAAoAAAD7//v/+f/z//L/8v/t/+7/7v/u/+z/6v/r
/+v/6//q/+j/5P/j/+b/5v/m/+b/5v/q/+z/7v/r/+v/6v/p/+n/6f/q/+z/6//p/+f/
5P/i/+P/4//j/+b/5//o/+j/5v/m/+T/4v/k/+X/5f/l/+j/5v/n/+b/5v/l/+P/5P/i
/+L/4f/h/+H/4v/j/+T/4P/g/+H/4f/i/+P/5P/l/+P/4f/f/97/4P/i/+T/5f/i/+L/
4v/k/+L/4P/g/97/3v/e/9//4f/h/+L/4v/i/+P/5P/k/+P/5P/j/+P/5v/i/+D/3P/c
/+H/4v/j/+X/5//o/+j/6f/r/+z/6f/m/+j/6f/r/+3/7v/u//D/8v/0//P/8//0//T/
9P/3//j/+P/4//n/+f/3//T/8//0//X/9f/1//X/9//4//f/+P/1//T/8v/x/+7/7f/q
/+n/6f/q/+v/6v/m/+b/5v/p/+r/6P/m/+b/4//h/+D/3v/f/9//3//f/9//2//b/9v/
3f/d/9z/3P/d/97/3//f/9z/2//a/9j/2f/d/97/3v/b/9r/2f/Y/9j/1f/V/9X/1v/a
/9z/3v/a/9X/0//V/9j/2//a/9f/1//Y/9n/2f/W/9b/1//X/9v/3//b/9z/2f/X/9f/
1v/U/9L/0f/R/9X/1//Y/9n/2P/Z/9j/1v/T/9L/0f/P/9L/0v/T/9X/0//T/9P/0v/S
/9H/0f/U/9P/0v/R/8v/z//S/9T/1P/P/9L/0P/N/8//0v/Q/8v/zP/M/8z/0f/P/8//
z//Q/87/y//J/8j/yP/I/8r/yP/G/8b/xf/F/8X/xf/F/8X/yP/J/87/z//N/8z/yP/G
/8X/yP/H/8j/yP/I/8f/x//F/8b/x//H/8X/xf/D/8P/w/++/8D/wv/E/8b/xf/E/8X/
x//I/8n/yv/N/83/zP/K/8j/yv/L/83/zv/R/9L/0//T/83/y//J/8j/xv/G/8T/xP/I
/8v/zv/R/8//y//J/8P/v/++/77/v/+//73/vf+9/7//wf/D/8T/wv/A/7z/uP+4/7b/
tP+0/7T/s/+x/7D/sf+y/7L/s/+z/7P/s/+z/67/rf+t/67/r/+u/6//sP+x/7D/rv+t
/7D/sf+x/7H/s/+z/6v/q/+y/7T/tP+//8v/1v/i/+3/9f8AAA0AFgAcACgANwA/AEQA
QgBAADsAKAANAPz/6f/U/8j/wP+5/7v/wf+//7z/tP+r/6v/rP+t/6z/qv+r/6v/q/+s
/6z/qv+r/67/rv+u/67/qv+q/6j/pv+p/6v/rP+t/6z/q/+r/6z/qv+p/6j/pv+o/6n/
qf+p/6f/p/+n/6b/pf+m/6X/pP+n/6n/qv+r/6n/pP+i/57/ov+l/6f/rP+r/6r/qP+n
/6X/pP+j/6L/o/+k/6b/p/+m/6X/pP+j/6H/of+h/6L/pP+k/6T/o/+h/6D/n/+g/6L/
pP+o/6r/o/+g/57/nf+i/6T/pf+m/6X/pv+m/6X/ov+h/6H/pP+m/6b/pP+m/6f/pv+l
/6X/p/+o/6j/qf+t/7D/r/+u/6z/rf+v/7H/r/+u/6//sP+w/6//r/+w/7L/tP+5/7z/
uf+2/7T/sf+x/7D/sf+0/7n/uf+5/7n/uP+4/7b/tv+2/7b/tf+1/7f/t/+1/7X/sP+w
/7D/rv+o/6j/qP+r/6n/pv+j/6L/pP+l/6f/qP+o/6f/pv+l/6X/of+h/6H/nv+b/5f/
lP+Z/5z/n/+h/5//n/+f/57/nP+f/5//nv+c/5z/nP+c/57/m/+b/5v/mf+c/53/nv+e
/5v/m/+f/57/nf+Y/5H/lf+Y/5v/nf+Z/5j/mP+X/5f/mf+T/5L/lv+X/5r/nP+e/5z/
m/+b/5v/m/+a/5n/lv+X/5b/lP+S/5L/kv+R/5X/lv+Y/5v/l/+V/5P/kP+M/4v/i/+O
/5H/kv+T/4//jf+O/47/jP+L/5D/kP+P/43/jv+K/4P/hf+G/4f/jf+L/4v/i/+M/4j/
if+H/w==
         </WaveFormData>
      </LeadData>
      <LeadData>
         <LeadByteCountTotal>10000</LeadByteCountTotal>
         <LeadTimeOffset>0</LeadTimeOffset>
         <LeadSampleCountTotal>5000</LeadSampleCountTotal>
         <LeadAmplitudeUnitsPerBit>4.88</LeadAmplitudeUnitsPerBit>
         <LeadAmplitudeUnits>��V</LeadAmplitudeUnits>
         <LeadHighLimit>2147483647</LeadHighLimit>
         <LeadLowLimit>268435456</LeadLowLimit>
         <LeadID>V1</LeadID>
         <LeadOffsetFirstSample>0</LeadOffsetFirstSample>
         <FirstSampleBaseline>0</FirstSampleBaseline>
         <LeadSampleSize>2</LeadSampleSize>
         <LeadOff>FALSE</LeadOff>
         <BaselineSway>FALSE</BaselineSway>
         <ExcessiveACNoise>FALSE</ExcessiveACNoise>
         <MuscleNoise>FALSE</MuscleNoise>
         <LeadDataCRC32>1570321785</LeadDataCRC32>
         <WaveFormData>
EAAQABAAEAARABIAEwAUABYAFgAWABYAFQAUABMAEgAUABQAFAAUABYAFgAWABYAFgAW
ABYAFgAYABgAGAAYABoAGgAaABoAGAAYABgAGAAWABYAFgAWABgAGAAYABgAGAAYABgA
GAAaABoAGgAaABgAGAAYABgAGgAaABoAGgAZABgAFwAWABgAGAAYABgAGgAaABoAGgAZ
ABgAFwAWABUAFAATABIAFAAWABgAGgAZABgAFwAWABYAFgAWABYAFgAWABYAFgAWABYA
FgAWABgAGAAYABgAFwAWABUAFAAWABYAFgAWABYAFgAWABYAGAAYABgAGAAYABgAGAAY
ABUAFQAWABYAGAAbAB0AHwAhACIAIwAjACIAIgAjACAAIAAfAB0AHAAaABoAGQAZABgA
FwAVABUADwAOAA0ADQAOAA8AEAAQAA4ADgAOAA4ADQANAA0ADwAOABAAEAAQABIAEgAS
ABMAEwATABIAEgAUABUAFQAVABMAEwATABMAFAAUABQAFAASABIAEgAUABMAEgARAA8A
EAASABQAFwAUABMAEgARABAAEAARABEADwAMAAwADgAOAAcA+f/o/9n/yP+4/63/ov+U
/4L/a/9R/z//P/9R/2//jf+s/8X/1v/n//T/+/8BAAQABwALAA8AEQAQABIAEQAQABAA
EgATABMAFAAUABQAFAATABMAEgAQABAAEAAQABEAEQASABMAEwAQAA8ADwAOAA8AEAAR
ABIAEAARABEAEAAOAA4ADgAOAA8AEAARABIAEgASABIAEQAPAA8ADwAPAA0ADQANAA0A
DgAOAAwADAALAAsACwAKAA0ADwAQAA8ADQAOAA4ADgAOAA4ADgAOAAsACwAMAAwACQAJ
AAsACwAMAA0ADAANAAwACwAJAAgACQALAAsACgALAAoACgAKAAgACAAIAAgACAAIAAgA
BwAEAAQABAAEAAQABAACAAIABAADAAIAAgAAAAAAAAAAAAAAAAAAAP///////////v8A
AAEAAgACAAAA/v/+/////////wAAAgAAAP7//v////////8BAAEABAAEAAUABQADAAMA
AwADAAIABAAEAAQAAgACAAMAAwADAAMAAwADAAEAAQABAP////8AAAAA/v8CAAIAAgAC
AP///v/9//3///8AAAAAAAAAAAEAAQABAAMAAwADAAMAAgADAAMAAwADAAMAAwADAAMA
BAAFAAUAAwADAAQABAAFAAUABQAGAAUABAADAAIAAwAEAAUABgAEAAQABgAGAAQAAwAC
AAAAAgACAAIAAgAAAP///////wIAAwADAAMA/////wAAAQD/////////////AQABAAEA
AQABAAAAAAD9//3//P/8//3//f///wAA/////////f/8//z//P/9//3//f/9//3/+//7
//v/+v/7//v//P/9//3//P/7//r/+v/6//r/+v/5//j/+P/3/wAAAQD///z/+v/6//r/
+v/7//v//P/8//z///8BAAMAAgACAAIAAQADAAQABgAEAAMAAwACAAIA///+//z/+//6
//n/9//3//L/8v/y//P/8f/x//H/8P/t/+z/6//q/+z/7f/u//H/8P/y//L/8v/w//D/
8P/x//X/9f/0//T/8//z//L/8f/y//P/9P/1//T/9P/0//T/8v/y//L/9P/1//b/9//3
//T/9P/0//X/9//3//f/9//4//j/9//z/+//8P/y//L/8P/t/+P/1P/F/7T/pP+Z/5D/
iP98/2n/Tf81/yv/Mf9D/1n/dv+V/67/wf/Q/9v/3//i/+P/6f/z//f/9v/4//f/9v/2
//j/+f/5//j/+P/4//j/+P/5//n/+P/6//r/+v/7//n/+v/7//v/+f/5//r/+v/7//z/
/f/+//3//f/8//r/+v/6//r/+v/6//r/+v/6//z//P/8//v//f/9//3//f/9//3//f/9
//z//P/6//r//f/9//3//P/6//v/+//5//v//P/8//z/+v/6//r/+v/5//n/+v/6//v/
+//9//3/+//7//n/+f/6//v/+//8//v//f/9//z/+f/4//j/+P/4//j/+P/4//r/+v/6
//n/+P/4//j/+P/4//j/9v/2//b/9f/0//T/9P/0//T/9P/2//b/9v/1//f/9//3//b/
+P/5//r/+v/6//j/+P/5//v/+//8//7//f/6//n/+f/7//v//f/9//7//v//////AQAB
AAEAAQAAAAIAAgACAP7//v//////AQABAAEAAQADAAMAAwABAAEAAgACAAAAAgACAAIA
AgADAAQABQAHAAYABgAFAAQABAAFAAUABQAGAAcACAAJAAwADQANAA0ACgAJAAgABwAI
AAoADAANAAsACwAMAAwACwALAAsADAAOAA4ADgAOAA0ADAALAAoACgAKAAwADAANAA0A
DQAMAAwADAAMAAwADgAPABEAEwASABEADwANAAsACwAMAA0ACwALAAsACwALAA0ADQAN
AA0ADQAMAAwACgAJAAcABgAIAAkADAAOAA0ADQANAAsACAAIAAgACQAKAAsADAANAA0A
DQANAAwADAALAAsACwALAAoACQAIAAoACgAKAAoACwAMAA4ADwAOAA0ADQANAAsACAAI
AAoADAAMAAwADAAJAAkACgAKAAoADQAPABEAEQASABMAEwAUABYAGQAYABQAEwARABAA
DgAOAA0ADQAMAAsACQAJAAMAAgABAAEAAwADAAMAAgACAAIAAgACAAEAAQABAAMABgAI
AAgACAAIAAgACAAJAAsACwAKAAoACQAJAAgABwAJAAkACQAJAAwADAAMAAwADAAMAAwA
DgALAAoACQAHAAcACAAJAAsACQAJAAkACQAOAA4ACQAFAAUADAAMAAoACgAHAPv/6P/V
/8b/tv+r/6L/lv+E/3P/W/9B/zf/Rf9b/2//jP+x/8r/2//o//P/+f8AAAMAAwAFAAcA
CAAMAA0ADgAQABIAEwATABAAEAAQABAAEAARABEAEAAOAA4ADgAPABEAEgATABMADwAP
ABAAEAASABIAEgASABQAFQAVABQAFAAUABQAFAAUABQAFAAUABYAFgAWABUAEgARABAA
DwAQABEAEgATABUAFgAVABYAFgAVABQAEgASABMAEwARAA8AEAAQABAAEgASABIAEgAP
AA8AEAAQABEAEQATABMAFQAVABMAEwARABEAEAAQABIAFQAWABYAEwASABIAEgASABIA
EgASABAAEAAQAA8ADAAMAAwADAANAA4ADQAOAA8ADwAPABAADwAOAA0ADAAOAA4ADgAN
AAsACwALAAoACgALAAwADAAMAAoACgALAAkACQAKAAwADgAMAAwADQALAAsADQANAA4A
DgAPAA8AEQARABEAEQAUABYAFgAWABIAEgATABMAEwATABMAEwATABMAEwARAA8AEAAQ
AA4AEQASABMAFAASABIAEgATABMAFAAUABQAFAAVABUAFQATABMAEwATABIAEwATABMA
FAAVABYAFwAWABYAFgAVABYAFwAZABoAGQAZABkAGgAaABoAGgAaABkAGAAXABYAFwAY
ABsAHAAaABkAGAAWABYAFgAWABYAFgAXABkAGwAZABkAGAAXABUAFQAWABcAFwAXABcA
FwAUABUAFAATABQAFQAVABYAFwAXABYAFgAUABMAFAAUABcAFwAXABUAFAAUABQAFQAT
ABMAEwATABMAEwATABIAEgARABEAEQASABIAEgASABAAEAAQABAAEAAQABEAEQAQAA8A
DwAPAA8AEAAQABAAEwATABMAEgAQABAAEAARABMAEwATABMAEwARABEAEgAQABAAEAAQ
ABEAEQASABIADwARABIAEwAWABgAGgAbABkAGgAcABoAGgAZABcAFgAUABQAEwATABAA
DwANAA0ACQAIAAcABwAHAAcABwAGAAQABAAEAAQABQAFAAUABwAIAAoACgAKAAgACAAI
AAkADQANAAwADAALAAsACgAJAAsACwALAAsACwAKAAkACAAKAAoACgAMAAwADAAMAAsA
CgAKAAoACwANAA0ADQANAAwADAALAAkABQAGAAgACAAGAP//8//i/9H/wv+2/63/oP+U
/4L/bf9T/zn/L/87/1H/bf+Q/7H/yP/b/+j/7//1//7/AQABAAMABwAJAAwADAAMAAoA
DAANAA0ADgAOAA4ADgANAA0ADAAKAAwADAAMAA0ADgAQABIAEwAQAA8ADwAOAA4ADgAO
AA4ADAANAA0ADAALAAoACQAIAAgACAAIAAgACwAMAA0ADQALAAsACwALAAoACQAIAAcA
CQAKAAkACgALAAsACwAKAAkACQAIAAUABQAGAAYABgAGAAYABgAGAAcABwAIAAgABQAF
AAcABwAFAAUAAwADAAUABQAEAAQAAwAFAAUABAADAAIAAgACAAQABAAEAAQAAgAAAP7/
+//7//z//f/+/wAAAAD+//7//f/7//n/+P/6//r/+v/6//j/+P/4//f/+P/5//r/+v/4
//f/9v/0//T/8v/y//P/9v/3//n//P/6//j/+P/5//f/9//5//n/+v/6//v/+//6//n/
+P/3//r//P/8//z/9//2//b/9f/4//n/+v/7//v/+//7//n/9//4//j/9v/4//j/+P/4
//j/+P/4//n/+//8//z//P/7//v/+v/5//n/+f/5//n/+v/7//v/+//7//v/+//7//v/
/P/9//3//////wAAAAD+//3//P/8//z//P/8//z//v/+//7//v/+//7/AAAAAAEAAQAB
AAAAAAAAAAAAAAD9//3//v////3//f/8//v/+//7//z//f////////////3/////////
/P/7//n/+P/5//n/+P/4//n/+f/7//z//P/7//r/9//3//j/+f/7//3//f/9//3//P/7
//r/+P/4//f/9//3//r/+v/6//r/+v/6//r/+v/4//j/+f/5//j/9//3//f/+f/6//r/
+v/6//r/+v/6//j/9//3//b/+f/9/wAAAwADAAQABQAFAAMABAAGAAQAAQD///z/+v/2
//b/9f/1//P/8//y//P/7v/u/+7/7//w//H/8v/y//D/8P/w//D/7//v/+//8f/0//b/
9v/2//T/9P/0//X/+f/5//j/+P/5//n/+P/3//T/8//y//H/9P/0//T/9P/0//T/9P/2
//j/+v/8//3/+v/4//b/9f/1//X/9f/1//r/+P/1//H/7//u/+r/6v/q/+P/0//C/7P/
ov+Y/43/fv9u/17/Sf8v/x//Jf81/03/Zf+C/53/sv/F/9b/3f/d/9z/3f/h/+X/6f/r
/+7/7v/u/+3/7v/u/+3/7P/s/+z/7P/v//H/8v/y/+//7v/t/+3/7f/u/+//7//w//H/
8//0//P/8v/x//D/8P/x//H/8P/y//L/8v/y//D/8P/w//D/8f/y//P/8//y//H/8P/v
//H/8f/x//H/8P/w/+7/7v/x//H/8f/w/+//7//u/+v/7f/u/+7/7v/w//D/8P/w/+7/
7f/t/+z/7P/t//D/8f/v/+//7f/t/+3/7f/s/+z/6//t/+3/7P/t/+7/8P/y//H/8P/v
/+7/7P/s/+z/6//o/+j/6P/o/+r/6v/o/+j/6P/n/+b/5v/o/+j/6P/o/+f/5v/l/+P/
4//j/+P/4v/k/+X/5v/m/+X/4v/h/+H/5P/l/+f/6v/p/+b/5f/l/+f/5//p/+n/6//s
/+7/7//t/+3/7f/t//D/8v/y//L/8P/w//H/8f/v/+//7//v/+//7//v/+3/7f/u/+7/
7P/w//D/8P/w//D/8P/w//H/7//w//D/8P/y//P/8//z//X/9f/1//X/9f/1//T/8//0
//X/9v/3//n/+v/7//v/+v/5//n/+P/1//X/9f/2//f/+P/5//r/+P/4//j/+P/4//j/
+v/6//n/+f/5//j/9v/2//b/9v/1//X/9v/3//n/+f/4//f/8//z//T/9f/3//f/9//3
//X/9//3//f/+f/5//j/+P/1//X/9P/0//T/9f/4//r/+v/5//j/9f/y//L/8v/z//P/
8//z//P/9P/1//b/9v/2//X/9f/1//b/9v/2//b/9v/2//b/9v/4//j/+f/5//b/9f/1
//X/9f/2//b/9v/4//n/+v/6//j/+P/6//z/+v/6//r/+v/4//f/9//2//T/9//5//v/
/f8AAAMABQACAAIAAwAAAP/////+//7//P/8//v/+//4//f/9f/1//D/8P/w//H/8//z
//P/8v/w//D/8P/w//D/7//u/+//8f/0//X/9v/2//b/9v/3//f/9//2//b/+P/5//n/
+f/5//n/+f/5//n/+P/3//b/+P/4//j/+v/4//j/+P/3//j/+P/4//n/9//3//f/9//4
//j/+f/5//n/+P/4//b/9v/x/+P/0P+//7D/ov+V/5L/iv94/13/Rf8x/yn/Mf9F/1//
fP+d/7b/x//W/+H/5f/q//H/9f/1//X/8//2//b/9v/6//7/AQADAP///v/9//z//P/9
//3//P/+//7//v////3//v///////f/9//7//v/+//7//v/+/wAAAQABAAAAAAAAAAAA
AAAAAAAAAAAAAP7//v/+//3//////////////////////wAAAAD+//7//////////v/9
//3//P/5//r//P/9//7//v/+//7//v/7//v//P/8//n/+f/7//v//f/9//v/+//9//3/
/P/8//z//f/8//r/+v/6//v//P/6//r/+v/6//r/+v/6//n/9v/2//b/9v/2//b/9P/0
//b/9f/0//T/8v/y//L/8v/y//L/8v/x//P/8//z//L/8P/x//L/8v/0//L/8v/z//H/
8f/y//T/9P/y//L/8//0//X/+P/5//j/+P/5//n/+//7//v/+//6//r/+P/2//b/9v/3
//f/+f/5//n/+f/3//f/9//1//X/9v/2//T/9P/0//T/9P/2//b/9v/3//n/+v/6//r/
+f/5//j/9//5//n/+f/5//j/+f/5//n/+//7//v/+//8//7/AAABAP7//f/9//z//v//
/wAAAgABAAAA///+//7//v/+//7//P/8//7//v/+////AAAAAAAAAAAAAAAA/v/9//3/
/f/+//////////3//f/+/////P/7//r/+f/6//3//v/////////+//7//f/9//z//P/7
//v//f/+//////////3//P/8//z//f/7//v/+//7//v/+//7//r/+v/5//n/+f/6//r/
+v/6//r/+v/6//r/+P/4//n/+f/6//n/+f/5//r//P/9//7//P/7//r/+P/6//r/+v/7
//n/+f/5//n/+//7//n/+f/6//j/+//8//3//v/8//v/+//6//r//f///wEAAQACAAMA
AwAFAAYACAAGAAIAAQD///7//f/+//7////8//v/+f/5//b/9v/2//f/9v/1//T/8v/x
//L/8//0//b/9//4//v/+//8//v/+v/7//z//f/////////+//7/AQABAAAA///+//3/
/P/7//7//v/+//7//v/+//7/AAAAAAAAAAD//wAAAAAAAAEA//////////8AAAAAAQD/
//v/+v/6/wAA/P/v/9//0P+//7D/pv+f/5T/gv9s/1P/Of8t/zH/Rf9h/3//nv+7/9D/
4//s//H/9f/2//f/+//9//3///8CAAIAAgACAAQABQAFAAQABAAEAAQABAAFAAUABAAG
AAYABgAHAAUABgAHAAcABwAHAAgACAAIAAgACAAIAAgACQAJAAgABgAGAAYABgAIAAgA
CAAIAAYABgAGAAUAAwADAAMAAwAGAAcACAAJAAkACAAFAAQABwAHAAcABgAIAAkACQAH
AAYABgAFAAQABgAGAAYABgADAAMABAAEAAMAAwAFAAUABQAFAAMAAwAFAAUABAAEAAMA
BQAFAAQAAQAAAAAAAAADAAQABQAGAAUABAADAAEAAgACAAIAAgAEAAQAAgACAAAA///+
//7//v/+//7//v/+//7//v/9//v/+//7//r/+v/7//z//P/+//z//P/9//////8AAAIA
AQD+//3//f/9//3///////7//v///////f/9//3//f8BAAQABQAGAAMAAgACAAEAAwAD
AAMAAwABAAEAAQD/////AAAAAP7/AgACAAIAAgAAAAAAAAABAAEAAgACAAIAAgADAAMA
AwABAAEAAQABAAUABwAIAAkACAAHAAYABQAHAAgACQAJAAcABwAIAAgABwAHAAcACAAJ
AAoACwAMAAkACAAHAAYABgAGAAgACAAJAAkACQAIAAYABgAGAAYABgAHAAkACwAKAAkA
BwAFAAMAAwAEAAUABQAFAAUABQABAAMAAwADAAUABQAEAAQAAwADAAIAAgADAAMABQAG
AAUABQAFAAMAAAAAAAAAAQABAAEAAQABAAMAAwADAAIAAgABAAEAAQAEAAQABAAEAAIA
AgACAAIAAgACAAMAAwACAAEAAQABAP//AAAAAAAAAwADAAMAAgAAAAAAAAABAAMAAwAD
AAMAAQABAP////8EAAUAAwACAAYAAwACAAEAAAABAAEAAgACAAQABwAJAAsACgAKAAoA
CQALAAwADgAMAAgABwAFAAQAAgACAAEAAQD+//3/+//7//r/+v/6//v/+//7//v/+v/4
//j/+P/4//f/9//3//n/+v/8//z//P/6//r/+v/7///////+//7///////7//f/8//v/
+v/5//v//P/9//7//P/8//z//v/+//7//v/9//v/+v/5//n//P/9//7////+/wAAAQD/
//3/+P/6//z/+v/x/+H/zP+5/6z/oP+V/4z/fv9s/1n/Q/8x/zH/Qf9Z/3P/lP+v/8L/
1//k/+n/7f/w/+3/8f/5//3/+//+//7//v/9//7//v/9//3//v///wAA/v///////v/+
//7//v////3//v///////////wAAAAACAAIAAgACAAAAAQABAAAA///+//3//P///wAA
AQACAP///v/9//v/+//7//v/+//7//v/+//7//7//v/8//z//P/7//r/+P/7//3//v/9
//r/+v/5//j/+f/6//v//P/6//n/+f/4//f/9//5//n/9//3//X/9f/3//f/9v/2//f/
+f/5//j/9f/0//T/9P/0//T/9P/0//T/9P/0//P/8//0//X/9v/1//T/8f/w//D/7//u
/+7/7//w//H/8v/y//L/8v/x//H/8f/x//D/7v/v//D/8P/u/+z/7P/t/+//7//w//L/
8v/w//D/8f/v/+//8f/x//D/8P/x//H/8v/z//T/9f/0//b/9v/2//b/9v/3//f/9//3
//f/9//1//X/9f/z//D/8P/v/+z/8f/y//P/9P/2//b/9v/3//b/9v/1//T/9v/3//f/
9//3//f/9//3//b/9//3//f/+P/5//r/+//6//r/+v/5//v/+//8//z/+f/5//n/+v/6
//r/+v/6//j/+P/4//j/+v/6//z//P/9//3//f/8//n/+P/3//b/9v/3//n/+//7//v/
+v/5//X/9f/2//f/9//3//f/9//z//X/9f/1//f/+f/6//z/+f/5//j/+P/1//X/9//4
//j/9//2//P/8v/y//L/8//1//X/9f/1//f/9//3//b/9f/z//L/8f/x//D/7//u/+//
8P/x//L/9P/y//T/9P/0//T/9P/x//H/8v/y//D/8//1//f/9//4//n/+f/5//r//P/6
//r/+f/3//b/8v/y//H/8f/w/+//7f/t/+j/6P/o/+n/5//n/+f/5v/m/+b/5v/m/+f/
5//n/+n/6v/s/+z/7P/s/+z/7P/t/+7/7f/r/+r/7P/t/+3/7f/t/+3/7f/t/+7/7v/u
/+7/7v/u/+7/8P/y//L/8v/x/+7/7v/u/+//7//v/+//7//y//D/7//t/+v/6v/s/+r/
5v/j/9v/zv+9/6r/mv+N/4b/fP9s/1v/R/8z/yf/Lf9B/1f/dP+V/7D/w//O/9f/2//g
/+X/6//v//H/7v/w/+//7v/x//T/9v/3//X/9P/z//L/8P/x//H/8P/w//D/8P/x//H/
8v/z//P/8//z//T/9P/0//T/9P/0//T/9f/1//T/8v/y//L/8v/w//D/8P/w//D/8P/w
/+//8f/x//H/8f/v/+//7//v/+7/7v/s/+z/7v/v//D/8P/y//P/8//x//D/8P/v/+7/
8P/w//D/8P/v/+//8P/w//H/8f/z//P/9f/1//P/8//y//H/7//u//D/8//0//T/8P/u
/+3/7P/t/+7/7//w//D/8P/w/+//7f/s/+v/6v/s/+z/6v/q/+j/5//m/+b/6P/o/+j/
6P/p/+r/6//r/+n/6f/p/+j/5v/n/+j/6P/q/+j/6P/p/+f/5//o/+r/6//q/+v/7f/s
/+v/7P/r/+7/7v/v/+//8f/x//H/8f/w//L/8v/y//H/8v/0//X/9P/z//L/8f/z//P/
8//x//P/9P/0//L/8v/y//L/8v/0//T/9P/1//P/9P/0//T/9P/1//X/9f/z//P/8//z
//b/9//3//f/9//3//f/9//2//b/9v/1//f/9//4//j/9//3//f/+P/3//b/9f/0//X/
9v/3//j/+P/4//r/+v/5//n/+f/4//r/+v/6//r/9v/1//X/9f/4//n/+f/5//f/9//4
//n/9//3//f/9//z//X/9f/1//f/9//2//b/9//3//b/9v/y//H/8v/y//X/9//5//n/
9//2//X/9f/z//P/8//z//T/9f/2//b/9P/z//P/8//0//T/9P/0//X/9v/3//j/+P/4
//n/+f/2//X/9f/1//P/9P/0//T/9//3//f/9v/0//T/9P/1/+//7f/w//P/9P/1//b/
9f/1//b/9v/0//f/+f/7//v//P/9//3/+//8//7//P/7//v/+v/6//j/+P/3//f/9P/z
//H/8f/s/+z/7P/t/+//7//v/+7/7v/u/+7/7v/u/+3/7P/t//D/8v/y//L/8P/w//D/
8f/1//X/9P/0//f/9//2//X/9//3//f/9//2//b/9v/2//f/+P/5//z/+f/4//f/9f/3
//j/+f/7//r/+f/4//f/+P/6//v/+f/5//b/9P/2//T/6//f/87/vf+y/6r/of+W/4j/
cv9Z/z//Lf8r/zv/U/9t/4z/qf++/9P/4P/l/+n/7v/z//f/+//9//3/AAAAAAAA/v8A
AAEAAQD+//7//v/+////AQACAAIAAgACAAIAAwADAAQABQAFAAYABwAJAAoACQAIAAcA
BgAGAAcABwAGAAYABgAGAAYABgAGAAYABgAHAAgACQAJAAcABwAHAAcACAAJAAoACwAK
AAoACAAIAAsACwALAAoACgALAAsACQAJAAoACgAKAAoACgAKAAoACwALAAwADAALAAsA
DQANAAsACwAJAAkADAANAA0ADgARABMAEwASABAADgANAAwACgAKAAoACgAMAAwADAAL
AAsADAANAA4AEAAQAA4ADgAMAAsACgAKAAgACAAIAAgACgAKAAoACQAJAAkACQAIAAoA
CwAMAAwADgAMAAwADQAMAAsACwAMAA0ADAANAA8ADwAPABEAEQASABIAEwATABMAEwAT
ABMAFAAWABYAFgAVABYAGAAZABgAFwAWABUAFgAXABgAFwAZABoAGgAYABkAGAAXABYA
FwAYABkAGwAbABwAHAAcABwAHQAdAB0AHQAdAB0AHQAeAB8AHwAfAB8AHwAfAB8AHwAg
ACEAIQAhACEAIgAiACIAIwAkACYAJQAkACMAIgAjACQAJQAmACgAKAAqACoAKQApACkA
KAAmACYAJgAmACUAJQAmACcAKQApACgAJwAlACUAJgAnACkAKQApACkAKQArACsAKwAp
ACkAKAAoACcAJwAmACYAJgAnACoALAAsACsAKgAnACgAKAAoACkAJwAnACcAJwApACkA
KQAoACgAJwAnACcAKgAqACoAKgAqACoAKgAqACsALAAuAC8ALAArACsAKwArACwALAAs
AC8ALwAvAC4ALgAuAC4ALwAtAC0ALQAtAC8ALwAtAC0AMAAsACwALAAsACwALAAtAC8A
MAAwADMANQA3ADcAOAA5ADkAOwA8AD4APAA4ADcANQA0ADQANAAzADMALgArACcAJQAn
ACoALQAxADAALwAuACwAKAAoACgAKAArACsAKwAtADAAMgAyADIAMgAyADIAMwA3ADcA
NgA2ADUANQA0ADMANAA1ADYANwA1ADQAMwAyADIAMgAyADQANgA2ADYANQA0ADQANAA1
ADcANwA3ADcANgA2ADUAMwAzADIANAA4ADgAMQAlABgABQDy/+T/3f/Y/8z/uP+f/4n/
cf9l/2//if+l/8b/4//6/w0AGgAhACcALgAzADUANwA7ADkAPAA8ADwAOgA8AD0APQA/
AEAAQQBCAEEAQQBAAD4AQABAAEAAQQBBAEIAQwBDAD8APwBAAEAAQQBCAEMARABEAEUA
RQBEAEQARABEAEQARgBGAEYARgBFAEQAQwBBAEIAQwBEAEUAQwBDAEMAQwBEAEQAQgBC
AEEAQQBBAEAAQgBDAEMAQQBDAEQARABEAEIAQgBCAEIAQQBBAEIAQgBBAEEAQwBDAEUA
RQBDAEMAQQBBAEAAQABDAEUARQBEAEUARABEAEQAQwBCAEEAQABAAEAAQAA/AEAAQABA
AEAAPgA+ADwAPAA/AD8APwBAAD0APAA7ADoAOgA6ADoAOQA6ADsAPAA8ADwAPQA+AD4A
PQA6ADkAOQA7ADsAPAA+AD4APAA8AD0APwA/AEEAQQBAAEAAQQBBAEEAQQBBAEEAQABC
AEIAQgBCAEIAQwBDAEUARQBFAEUARQBFAEUAQwBDAEQARABCAEYARgBGAEYARABCAEAA
PwBDAEYASABKAEkASQBIAEcARwBHAEcARwBKAEsASwBLAEgARwBGAEUARgBIAEoASwBN
AE0ATgBOAEsASwBLAEwATwBQAFEAUgBRAFAATwBOAE4ATgBQAFAAUQBRAFEAUABQAFAA
UABQAFAAUQBTAFUAVABTAFEATwBPAE8AUABRAFEAUQBRAFEAUQBTAFMAUwBQAE8ATQBM
AEwATQBNAE4ATQBNAE8AUABRAFEAUQBPAFAAUABQAFEATwBPAE8ATwBRAFEAUQBQAFQA
UQBPAA==
         </WaveFormData>
      </LeadData>
      <LeadData>
         <LeadByteCountTotal>10000</LeadByteCountTotal>
         <LeadTimeOffset>0</LeadTimeOffset>
         <LeadSampleCountTotal>5000</LeadSampleCountTotal>
         <LeadAmplitudeUnitsPerBit>4.88</LeadAmplitudeUnitsPerBit>
         <LeadAmplitudeUnits>��V</LeadAmplitudeUnits>
         <LeadHighLimit>2147483647</LeadHighLimit>
         <LeadLowLimit>268435456</LeadLowLimit>
         <LeadID>V2</LeadID>
         <LeadOffsetFirstSample>0</LeadOffsetFirstSample>
         <FirstSampleBaseline>0</FirstSampleBaseline>
         <LeadSampleSize>2</LeadSampleSize>
         <LeadOff>FALSE</LeadOff>
         <BaselineSway>FALSE</BaselineSway>
         <ExcessiveACNoise>FALSE</ExcessiveACNoise>
         <MuscleNoise>FALSE</MuscleNoise>
         <LeadDataCRC32>1960853659</LeadDataCRC32>
         <WaveFormData>
+v/6//r/+v/8//z//P/8//z//P/8//z/+v/6//r/+v/6//r/+v/6//z//P/8//z/+v/6
//r/+v/8//z//P/8////AAABAAIAAAAAAAAAAAD+//7//v/+/wEAAgADAAQAAgACAAIA
AgADAAQABQAGAAQABAAEAAQABAAEAAQABAACAAIAAgACAAIAAgACAAIABAAEAAQABAAD
AAIAAQAAAP///v/9//z//v8AAAIABAABAAAA///+//7//v/+//7/AAAAAAAAAAD9//z/
+//6//v//P/9//7//P/8//z//P/+//7//v/+//3//P/7//r//P/8//z//P/+//7//v/+
//7//f/7//r//f/+/wAAAQADAAMABAAEAAUABQAIAAgABgAGAAYABAAFAAUABgAGAAQA
AwAAAP/////9//3//f/////////9//v/+//7//r/+v/6//r/+//9//7//////wEAAAD+
//z/+v/5//j/+P/4//j/9//2//T/9P/0//T/9f/1//b/9v/4//f/9//5//f/9//3//f/
+P/5//r/+//6//r/+f/4//j/+v/9/wEACAAUACYAOQBPAGoAhwClAMUA5wD7AAgBFAEf
ARsBBAHkALYAegA/ABAA7f/c/97/5f/n/+v/9f/3//f/+P/6//3//f/6//n/+P/4//f/
9//5//n/+P/3//b/9v/0//X/9f/z//P/8//0//T/9P/1//X/9f/0//P/8v/y//P/9P/2
//f/9v/1//X/9f/1//T/8//z//X/9v/2//b/+P/4//j/9//0//T/9f/1//P/8//z//T/
9P/0//T/9P/3//f/9//3//X/9f/1//X/9v/2//X/9f/0//X/9f/0//b/9v/2//b/9v/2
//j/+f/5//n/+f/5//n/+f/5//r/+//9//3//v8AAAAAAAABAAMAAwAEAAYABwAHAAcA
CQAJAAoACwANAAwADQAQABEAFAAWABcAGAAWABgAGQAaABwAHQAeAB4AIAAhACEAIgAj
ACQAJAAlACUAJQAlACUAIwAjACQAJgAjACIAIgAhAB4AHQAcABsAHAAbABoAFwAUABMA
EAAOAA0ADQALAAkABAADAAIAAgD9//z/+v/5//f/9v/0//P/9P/0//T/9f/1//X/9P/z
//L/8P/v/+7/7//v/+//7//v/+//7f/t/+z/6//r/+v/7P/s/+z/7P/s/+v/6v/q/+j/
6f/p/+n/5//n/+f/5//o/+n/6v/r/+r/6v/q/+r/7P/t/+7/7v/s/+3/7f/v/+3/7v/u
/+7/7v/u/+7/7//t/+3/7f/u//D/8f/y//L/7//v//D/8P/v/+//7//v/+7/7v/u/+7/
8P/w//D/8P/u/+3/7P/r/+3/7f/t/+3/7v/v/+//7v/t/+3/7f/t/+v/6v/p/+j/6P/o
/+n/6f/r/+v/6//s/+r/6f/o/+b/6P/o/+n/6f/m/+b/5v/n/+v/6//p/+j/5//m/+X/
5P/m/+f/5//o/+v/7P/u/+//7v/t/+3/7P/v/+//8v/y//T/9P/0//L/7//v//D/8P/w
/+//7P/r/+v/6f/p/+n/6f/p/+n/5//l/+X/5f/k/+X/5v/n/+n/6//s/+3/7f/v/+7/
7P/q/+j/5//m/+b/5v/m/+X/5P/k/+T/5P/k/+X/5f/m/+b/5v/l/+X/5//n/+f/5//n
/+X/5f/l/+X/5v/o/+n/6v/q/+r/7f/v//L//P8OAB0AMQBKAGUAgQCfAL8A3QD0AP4A
CwETAQgB6ADCAI4ATwAYAOv/yP/A/8v/1f/Z/+H/5//p/+j/7P/v//H/7v/t/+z/7P/r
/+v/7f/t/+r/6f/o/+j/6v/r/+v/6f/r/+v/7P/s/+z/7f/t/+3/6//r/+v/7P/u/+7/
7//v/+3/7f/u/+//7//u/+3/7f/t/+7/7v/u//D/8P/w/+//8P/w//H/8f/z//P/8//0
//H/8P/v/+7/8P/x//L/8//z//P/8//z//T/9P/z//P/8v/z//P/8v/0//T/9P/0//T/
9P/2//f/9f/1//X/9f/2//f/+P/6//v//f/9//7//P/8//z//f//////AAACAAUABQAF
AAcACQAKAAsADQAQABEAFAAVABQAFgAXABgAGAAaABsAHAAfACEAIwAkACIAIwAjACQA
JQAmACYAJwApACkAKQApACcAJwAoACoAJQAkACQAIwAkACMAIgAhACAAHwAeABsAHAAb
ABgAFgATABMAEQAPAAsACQAHAAYABQAEAAIAAQABAAAA/v/9//v/+v/5//n/+//7//r/
+f/3//b/9v/2//X/9f/1//X/9f/1//P/8//0//P/8//z//b/9v/2//b/9f/z//H/8P/w
//H/8f/x//P/8//z//P/8f/x//H/8f/0//T/9P/0//L/8//0//T/9v/3//f/+f/3//j/
+P/4//j/+P/4//n//P/9//7/AAD+//3//P/6//v/+//8//z/+//7//v/+//8//z//P/8
//z//P/8//z/+//5//f/9f/4//n/+v/7//v/+//6//j/9f/1//X/9f/3//b/9f/0//T/
9P/1//X/9f/1//X/9v/2//X/9P/y//L/8v/z//P/8//0//X/9//1//X/9f/1//X/8//z
//D/8f/y//P/9P/z//P/8v/y//P/9P/2//f/9f/1//b/9v/5//n//P/8//r/+v/6//j/
+f/5//r/+v/6//n/9v/1//P/8f/x//H/8f/x//H/7//v/+//7//u/+7/7v/u/+//8//0
//X/9f/3//b/9P/y//D/7//u/+7/7f/s/+r/6P/o/+j/6P/o/+v/6//s/+z/7v/t/+3/
7//u/+3/7P/r/+v/6//r/+v/6//s/+z/7P/w//D/7f/v//b/BAAUACMANwBSAG0AhwCj
AMMA3QDwAPoACQEPAQQB6ADEAJAAVwAiAPH/0P/O/9f/3f/d/+H/6f/v/+z/6v/r/+3/
7f/t/+3/7v/t/+3/7//v/+z/6//q/+r/6v/r/+v/6f/n/+f/6P/o/+n/6//s/+3/7P/r
/+r/6v/q/+r/6//r/+3/7f/u/+//7//u/+3/7f/t/+7/7v/u//D/8P/w/+//7f/s/+z/
6//r/+v/6//s/+3/7v/v//D/8P/v/+7/7f/v/+//7//v/+7/7v/t/+3/7P/t/+3/7P/t
/+7/7//w/+//7v/v/+//7//v/+//7//x//H/8f/y//X/9//3//j/9//2//X/9f/3//f/
+P/6//3//f/9////AAAAAAAAAQAEAAUACAAJAAwADgAPABAADgAQABEAEgAVABcAGQAa
ABgAGQAZABoAGwAcABwAHQAdAB0AHQAdAB0AHQAeACAAHwAeAB4AHQAaABkAGAAXABYA
FQAUABEAEgARAA4ADAALAAsACQAHAAIAAQAAAAAA/f/8//r/+f/5//j/9v/1//X/9P/z
//P/9P/1//X/9f/1//T/9P/0//X/9f/1//X/9f/1//P/8//y//H/8f/x//D/8P/w//D/
8f/x//H/8v/v/+//7v/t/+7/7//w//H/8f/x//H/8f/0//T/9P/0//P/8//z//L/8v/z
//P/9f/z//T/9P/0//T/9P/0//X/9//3//f/+P/5//n/+f/4//f/9//4//j/+f/5//n/
+f/4//j/+P/4//j/+P/4//j/+v/5//j/9//1//X/9f/1//b/9//3//b/9//3//f/9//3
//b/9f/0//b/9v/3//f/9f/1//X/9v/1//X/9f/0//T/9P/1//X/9v/2//b/9//3//f/
9//3//P/8//z//P/9//3//f/9//2//X/9P/z//T/9f/3//j/9v/2//f/+P/2//b/9v/2
//f/9//2//b/9v/2//f/9//6//v//f/+//////8CAAIAAgACAAIAAAD/////AAAAAAIA
AQD+//3/+//5//n/+f/7//v/+//5//n/+f/5//j/9//2//X/9f/4//r//P/9//v/+v/4
//b/9v/1//T/9P/z//L/8P/u/+//8P/x//L/8//z//T/9P/0//P/8//1//X/9f/1//X/
9f/1//X/9f/4//r/+//8//z/+v/7//v//v8KABoALQA/AFgAcQCNAKsAzwDvAAABCAEX
AR8BEAH0ANIAoABhACgA/f/i/9z/5f/r/+v/7//3//v/+v/6//v/+//8//v/+v/6//f/
9//5//n/+P/3//b/9v/0//X/9f/z//X/9f/2//b/+P/5//n/+f/3//f/9//4//r/+v/7
//v/+v/5//n/+f/5//j/9//3//f/+P/4//j/+v/6//r/+f/4//j/+f/5//f/9//3//j/
+P/4//j/+P/7//v/+//7//j/9//2//X/+f/6//r/+//6//v/+//6//r/+v/6//r//P/8
//7////+//3//P/7//3//f/9//7//v////7//v8AAAAAAAABAAMAAwAEAAYABgAFAAQA
BQAIAAoADAAPABAAEQAUABUAFQAWABYAFgAXABoAHAAeAB8AHwAfAB4AIQAjACQAJgAk
ACQAIwAjACMAIwAjACMAJAAlACcAKgAlACQAJAAjACIAIQAgAB8AHAAbABoAFwAWABUA
EgAQABAAEQAQAA8ACQAHAAUABAAEAAQAAwADAAMAAgAAAP///v/8//r/+f/7//v/+v/5
//n/+P/4//j/+f/5//n/+f/5//n/9//3//b/9f/1//X/9P/0//T/9P/y//H/8P/w//L/
8//z//P/8//z//P/8//x//H/8f/x//L/8v/y//L/9P/1//b/9v/1//X/9P/1//X/9v/2
//b/9//4//n/+//6//n/+P/4//n/+f/5//j/+f/5//r/+v/9//3//f/9//r/+v/6//r/
+P/4//j/+P/2//X/9P/z//T/9f/2//f/9v/3//f/9v/1//X/9f/1//b/9v/2//b/9P/0
//X/9f/z//P/8//0//X/9f/1//T/8v/y//P/8//w//D/8P/x//H/8f/x//H/8f/z//P/
8v/y//L/8v/y//L/8f/v/+7/8P/y//X/9//3//f/+P/4//f/9//6//r/+f/4//f/9P/z
//P/9P/0//b/9f/y//H/7//t/+3/7f/v/+//7//t/+//7//v/+7/7P/s/+z/7f/x//L/
8//z//L/8P/t/+r/7P/r/+r/6v/q/+r/6f/o/+b/5v/m/+b/5//n/+j/6P/m/+X/5f/n
/+n/6//t/+//7P/r/+r/6f/n/+j/6P/o/+7/7v/t/+//+P8EABIAJQA/AFwAdQCPAK8A
zQDlAPIA+gD/APkA3gC6AIwATgAVAOj/w/+0/7z/xf/L/9X/3f/b/9v/3v/e/+H/4f/g
/9//3v/e/9v/2//d/93/3P/b/9r/2v/c/9//4f/h/9//3f/c/9r/2//d/97/3//h/+H/
4f/i/+D/4P/h/+H/4P/f/9//3//g/+D/4P/h/9//4P/g/+D/4f/i/+P/4//g/+D/4f/h
/+H/4f/h/+L/4P/g/+D/4P/j/+P/4//j/+H/4f/h/+H/5P/k/+P/4//k/+X/5f/k/+T/
5P/k/+T/5v/m/+j/6f/n/+f/5//n/+f/5//n/+j/6f/r/+v/7P/u//D/8v/1//b/9f/1
//b/+f/5//n/+//7//z//f///wAAAQAEAAUABgAIAAkACgALAA4AEAASABMAEwATABIA
EgATABMAFAAVABYAFgAXABUAFQAVABUAFgAXABkAHAAYABYAFQATABIAEQAQAA8AEAAP
AA4ACwAHAAUAAQD+///////9//v/+P/3//b/9v/z//L/8P/v/+//7v/s/+v/6//q/+n/
6f/p/+n/6P/n/+X/5P/k/+T/5//n/+f/5//n/+f/5f/l/+T/4//j/+P/4//i/+H/4P/h
/+H/4f/i/+T/5f/l/+X/4//j/+P/4//j/+P/4//j/+X/5v/n/+j/5//n/+f/5v/o/+n/
6f/r/+3/7v/u/+7/7P/s/+z/7f/t/+3/7f/u//H/8f/x//D/7f/t/+7/7v/t/+3/7f/t
/+7/7v/u/+7/7v/u/+7/7v/s/+v/6v/p/+r/6//s/+3/7P/t/+3/7P/p/+n/6f/p/+v/
6v/p/+j/6P/o/+n/6f/o/+f/5v/m/+n/6f/p/+j/5//m/+b/5f/l/+b/5//p/+f/5//n
/+f/5f/l/+X/5f/p/+n/6f/p/+f/5//p/+z/6//q/+n/6P/o/+f/5f/k/+f/6P/q/+v/
7P/t/+//8P/u/+3/7//u/+//8P/x//D/7f/t/+7/7v/u/+3/6v/p/+n/5//n/+f/5//n
/+f/5f/n/+f/5//m/+T/5P/k/+X/6P/q/+z/7f/r/+r/6P/m/+T/4//i/+L/5P/k/+P/
4v/k/+T/5P/k/+P/4//k/+T/5P/j/+P/5f/l/+X/5f/l/+X/5f/l/+X/4//k/+T/5P/o
/+j/6f/r//T//v8MABsAMQBKAGMAewCVALcA0wDmAPYABwELAfwA4AC+AI4ATwAYAO3/
0P/I/9P/2f/X/93/4f/l/+j/7P/r/+n/5v/l/+T/5P/l/+f/6//t/+v/6f/n/+b/5v/n
/+f/5f/l/+X/5v/m/+b/5//n/+f/6f/p/+n/6v/o/+j/6f/p/+v/6//s/+3/6//q/+n/
6f/r/+z/7P/s/+r/6v/q/+n/6v/q/+v/6//r/+v/6//s/+z/7P/s/+z/6//r/+v/6//q
/+n/6P/n/+n/6v/q/+v/7P/t/+3/7P/s/+z/7P/s/+z/7P/u/+//7//v/+//7//v/+//
7//w/+//8f/x//L/8//0//X/9//4//f/9//4//v/+//7//3//f/+////AQACAAMABgAH
AAgACgALAAwADAAOAA8AEAASABMAFAAUABYAFwAXABgAGQAaABoAGwAdAB0AHQAdABwA
GwAbABwAGwAaABoAGQAaABkAGAAXABQAEwASAA8ADwAPAA0ADAAKAAkABgADAAAA///+
//7/+//6//j/9//5//j/9v/1//X/9P/z//P/8v/x/+//7f/v/+7/7v/u//H/8f/x//H/
8P/v/+z/6//s/+v/6//r/+r/6v/q/+r/7P/r/+r/6v/q/+v/6//r/+n/6f/p/+n/6//r
/+v/6//q/+r/6v/q/+z/7f/u/+7/7P/t/+3/7//v//D/8P/w//H/8v/z//X/9P/z//L/
8v/0//X/9v/2//P/8//0//T/9P/z//L/8f/x//L/8//0//L/8v/y//L/8v/x//D/7//t
/+3/7f/t/+//8f/y//L/7//v/+//7//v/+7/7f/s/+z/7P/t/+3/7P/r/+r/6v/r/+v/
6//q/+r/6v/r/+v/6P/o/+j/6f/p/+n/6f/p/+j/6f/q/+v/6v/p/+j/5//o/+n/6v/r
/+v/6//s/+z/6//q/+r/6f/r/+r/7P/s/+z/7P/r/+v/6v/q/+v/7P/u/+//7//v//D/
8P/z//P/9v/2//P/8v/x/+7/8P/x//P/9P/y//H/7v/t/+//7f/t/+3/7P/r/+r/5//p
/+n/6f/o/+j/6P/o/+n/6//s/+3/7f/r/+r/6P/m/+j/5//m/+b/5v/m/+X/5P/i/+L/
4v/i/+P/4//k/+T/5f/l/+b/6f/n/+f/5//n/+n/6f/p/+n/6f/q/+r/6v/o/+r/7//z
//r/BgAWAC0AQwBaAHUAlQC3ANMA5wD0AAIBDQEDAeoAygCeAGIAKwD+/9v/zP/U/93/
3f/f/+X/6f/p/+r/6v/p/+n/6v/p/+j/6P/n/+f/6f/p/+j/5//m/+b/5v/n/+f/5f/m
/+f/6f/q/+j/6f/p/+n/6f/p/+n/6v/q/+r/6//r/+v/6//s/+3/6//q/+n/6f/q/+z/
7f/u/+3/7P/r/+n/5v/m/+f/5//o/+n/6v/s/+r/6v/q/+r/6//r/+v/6//t/+3/7f/t
/+z/7P/r/+v/7P/t/+3/7P/s/+z/7P/s/+r/6v/s/+3/7f/t/+3/7f/t/+3/7f/u//H/
8//z//T/8//y//H/8f/2//f/+f/8//v/+//7//3/AQACAAMABQAGAAcACgALAAoADAAN
AA4ADgAQABEAEgAUABUAFgAWABUAFQAUABQAFwAYABgAGQAbABsAGwAbABsAGwAcAB4A
GwAaABoAGQAWABUAFAATABQAEwASAA8ADAALAAgABgAIAAkACAAHAAMAAQD///7//P/8
//v/+//5//j/9v/1//X/9P/z//P/9f/1//T/8//x//D/8P/w//H/8f/x//H/8f/x/+//
7//u/+3/7f/t//H/8v/z//T/8v/x//D/8P/w//H/8f/x/+//7//v/+//7//v/+//7//x
//L/8//0//H/8f/x//D/8v/z//P/9f/1//b/9v/2//T/9P/0//X/9v/3//j/+v/5//n/
+f/4//f/9//4//j/9//3//f/9//2//b/9v/2//j/+P/4//j/+P/3//b/9f/1//X/9f/1
//T/9f/1//T/8v/x//D/7//w//D/8P/w//L/8v/z//P/8v/x//D/8P/z//P/8//y//D/
8P/x//H/8v/y//L/8//x//H/8f/x/+3/7f/t/+3/7//v/+//7//v/+//7//v//H/8f/y
//L/8P/w//H/8f/z//P/8f/z//b/8//y//H/8P/z//P/8v/y//X/9v/4//n/9//3//j/
+P/5//n//P/8//r/+v/6//j/9//3//j/+P/4//f/9P/z//X/8//z//P/8//z//P/8f/x
//H/8f/w/+7/7v/u/+//8//0//X/9f/0//L/7//s/+7/7f/s/+z/7P/s/+v/6v/p/+j/
5//m/+j/6f/r/+z/7P/r/+v/7f/t/+3/7f/t/+v/6//r/+v/7P/u/+//8P/u//D/8//z
//z/CAAWACsARQBgAH0AlQCzANUA7QD2AAIBDwEPAfwA4AC0AHQAOQAGAN//zv/Q/9n/
3f/h/+f/7f/r/+r/6v/t/+3/7v/t/+z/7P/q/+n/6v/p/+j/5//m/+b/6P/p/+n/5//n
/+f/6P/o/+j/6f/p/+n/5//n/+f/6P/o/+j/6f/p/+n/6f/q/+v/6//q/+n/6f/r/+z/
7P/s/+v/6v/p/+f/5v/m/+f/5//l/+X/5f/m/+f/6P/p/+r/6f/p/+n/6f/r/+v/6//r
/+n/6P/m/+X/6P/p/+n/6P/o/+j/6P/o/+j/6P/q/+v/6f/p/+n/6f/r/+v/6//s/+3/
7//v//D/8P/w//D/8f/x//H/8v/0//b/9//4//v//f/+////AQAAAAEABAAFAAYACAAJ
AAoADAAOAA8AEAARABEAEQAQABEAEwAUABYAFQAWABYAFwAVABUAFQAVABMAEwAUABYA
FQAUABQAEwASABEAEAAPAA4ADQAMAAkACgAJAAYABAABAAEA///9//z/+//6//r/9//2
//T/8//x//D/7v/t/+v/6v/p/+n/6//r/+r/6f/r/+r/6v/q/+r/6f/o/+f/6f/p/+f/
5//k/+P/4//j/+b/5v/m/+b/5P/j/+L/4v/i/+P/4//j/+X/5f/l/+X/5P/j/+L/4f/j
/+T/5f/m/+T/5f/m/+b/5v/n/+f/6f/r/+z/7P/s/+v/6v/p/+n/6v/r/+z/7v/v/+//
7//u/+v/6//s/+z/6//r/+v/6//o/+j/6P/o/+r/7P/u//D/7//t/+v/6f/n/+f/5//n
/+b/5//n/+b/5f/l/+X/5f/n/+b/5f/k/+T/5P/l/+X/4//j/+P/5P/j/+P/4//i/+D/
4P/h/+H/4v/i/+L/4v/i/+L/4v/j/+P/4v/i/+H/4v/k/+X/4//j/+T/5P/l/+X/6P/o
/+r/6v/q/+j/5//n/+j/6P/m/+X/4v/h/+P/4f/h/+H/4f/h/+H/3//d/93/3f/c/9z/
3P/c/93/3//g/+H/4f/h/+D/3v/c/9r/2f/Y/9j/2f/a/9r/2v/a/9r/2v/a/9n/2f/a
/9r/2P/X/9f/2f/b/9v/2//b/9n/2f/Z/9n/2v/c/93/3v/c/9z/3//h/+b/9P8EABUA
KQBCAF0AeQCXALcAzwDgAPAA/QD9AOwAzACkAGwALQD6/9H/tP+y/8P/zf/N/9H/1//Z
/9z/4P/j/+H/3//d/9v/2v/a/9v/3v/f/97/3f/c/9z/2v/b/9v/2f/X/9f/2P/Y/9r/
2//b/9v/2//b/9v/3P/a/9r/2//b/93/3f/e/9//3f/c/9v/2//d/97/3v/e/93/3P/b
/9n/2v/c/9//4f/e/93/3P/c/9z/3P/c/9z/3//f/9//3//h/+H/4f/h/+D/4P/f/9//
4P/h/+H/4P/i/+L/4v/i/+L/4v/k/+X/5//n/+f/5//m/+X/5P/k/+b/6f/q/+z/6//q
/+n/6f/u/+//8f/0//X/9f/1//f/+P/4//j/+f/8//3/AAABAAAAAgADAAQABQAIAAoA
DAAOAA8AEAAQAA4ADwAPABAAEAAQAA8ADwARABEAEQARAA8ADwAQABIAEQAQABAADwAN
AAsACQAHAAgABwAGAAMAAgABAP7//P/7//v/+f/3//b/9f/0//T/7//u/+z/6//r/+r/
6P/n/+X/5P/j/+P/4f/h/+D/3//g/+D/4f/i/+L/4f/g/9//4f/h/9//3//c/9v/2//b
/9z/3P/c/9z/3v/d/9z/3P/a/9v/2//b/9v/2//b/9v/3f/d/93/3f/c/9z/3P/c/93/
3//h/+L/4v/j/+P/5f/n/+j/6P/o/+j/6P/o/+n/6P/n/+b/5v/o/+n/6v/q/+f/5//o
/+j/5//n/+f/5//m/+b/5v/m/+j/6P/o/+j/5v/l/+T/4//h/+H/4f/h/+P/5f/m/+b/
4//j/+P/4//h/+D/3//e/9//4P/i/+P/4v/h/+D/4P/g/9//3v/c/93/3v/g/+H/4v/i
/+L/4//i/+H/4P/f/93/3f/d/93/4v/j/+T/5f/i/+H/4P/f/93/2//g/+L/4v/i/+L/
4f/h/+D/4P/h/+L/5P/l/+P/4//k/+T/5f/l/+j/6P/o/+j/6P/m/+b/5//p/+r/7P/r
/+j/5//k/+H/4P/f/9//3//f/93/3v/f/+D/4P/e/97/3v/f/+P/5P/l/+X/5f/k/+L/
4P/e/93/3P/c/97/3v/d/9z/3P/c/9z/3P/d/93/3v/e/+D/3//f/+H/4P/f/97/3f/f
/9//3//f/93/3v/e/97/4P/i/+f/6//y//z/CgAbADEASABhAHsAmQC/AN0A7gD6AAUB
AQHsAMoAogBsADEA/v/Z/8L/wP/L/9H/0//Z/93/3//i/+T/5f/l/+b/5f/k/+T/4f/h
/+P/4//h/9//3f/c/93/3//g/9//3//f/+D/4P/g/+H/4f/h/+P/4//j/+T/4v/i/+P/
4//l/+X/5v/n/+f/5v/l/+X/4//k/+T/5P/l/+b/5//n/+T/5P/l/+X/5v/n/+j/6v/o
/+j/6P/o/+f/5//n/+f/6f/p/+n/6f/o/+j/5//n/+j/6f/p/+j/6v/q/+r/6v/q/+r/
7P/t/+3/7f/t/+3/7//v/+//8P/z//X/9f/2//T/9P/0//X/9f/1//b/+P/5//n/+f/7
////AAABAAMABgAHAAoACwALAAwADAAMAAoADAANAA4AEgATABQAFAAUABUAFQAWABgA
GgAbAB0AHQAdAB0AHQAbABsAHAAeAB0AHAAcABsAHAAbABoAGQAWABUAFAARABIAEQAO
AAwACQAJAAcABQAFAAUABQAGAAIAAAD9//v//f/8//r/+f/7//r/+f/5//f/9//2//X/
9v/2//f/+P/3//f/9//3//f/9//1//X/9v/1//X/9f/2//b/9v/2//b/9f/0//T/9v/3
//f/9//1//X/9f/1//f/9//3//f/9//2//X/9P/3//n/+//8//z//f/9//////8AAAAA
AAD+//7//v///wAAAQACAAQAAwADAAMAAgABAAEAAgACAAUABQAFAAUABgAGAAYABgAE
AAQABAAEAAQAAwACAAEAAgADAAQABQAFAAUABAACAAIAAwAEAAUAAwACAAEAAAACAAIA
AwADAAEAAQABAAIAAwADAAMAAgAEAAQABQAFAAQABAAEAAUAAwADAAMAAwABAAEAAQAB
AAUABQAFAAUABQAFAAUABQADAAMABAAEAAQABAAFAAUABwAEAAQABAAEAAQABgAHAAcA
CAAHAAgACgALAAsACwAMAAwADwAPABIAEgASABIAEgAQABEAEQASABIAEAANAAgABQAK
AAsADgARABAADwAOAAsACQAJAAkACAAKAAoACgALAAsADAANAA0ADgAOAA0ADAAOAA0A
DAAMAAoACgAJAAgACgAKAAoACgAJAAkACgAKAAoACQAJAAsADQANAA0ADQALAAsACwAL
AA0ADgAOAA4ADgAQAA8AEQAYACIAMgBHAFsAcACLAKkAxQDjAP8AEgEgAS8BMwEmAQoB
5gCyAHcAQgAXAPz/8v/7/wUABQAHAA8AEwAYABgAFwAXABYAFQAUABQAEgARABIAEQAR
ABEAEQASABAAEQARAA8AEQARABIAEgATABUAFgAXABQAEwASABIAEwAUABYAFwAXABcA
GAAZABkAGAAXABcAGQAaABoAGgAZABgAFwAVABUAFgAYABkAFwAXABcAGAAaABoAGgAa
ABkAGQAZABkAGQAZABkAGQAcABwAGwAbABoAGwAbABoAGgAaABoAGgAcABwAHgAfACEA
IQAhACEAIQAhACEAIgAhACMAIwAkACUAJgAnACkAKQApACoALAArACsAKwAtAC8AMAAx
ADMANAA1ADgAOQA7AD4AQABCAEEAQgBCAEIAQgBDAEQARABFAEcASABKAE0ATgBOAE8A
TgBNAEwASwBNAE0ATgBQAE4ATgBPAE8ATgBNAEwASwBKAEkASABFAEQAQwBAAD4APQA9
ADsAOQA2ADUANAA0ADMAMgAwAC8AMQAwAC4ALQAtACwAKwArACsAKwAqACkAJgAkACMA
IgAlACcAKQArACkAKQAnACcAJwAnACgAKQAoACgAKAAoACYAJQAkACQAJAAlACUAJQAm
ACcAKAApACcAJwAnACcAKgAqACoAKgAoACkAKgAqACgAKQApACsALAAuAC8AMAAuAC4A
LgAvADEAMQAxADIAMgAxADAALgAuAC8AMQAyADMAMwAzADMANAA0ADQANAAxADAALwAu
ADEAMQAxADEALwAvAC8ALwAwADEAMQAwAC8ALwAvAC8AMAAwADAAMAAuAC4ALwAvAC8A
LQArAA==
         </WaveFormData>
      </LeadData>
      <LeadData>
         <LeadByteCountTotal>10000</LeadByteCountTotal>
         <LeadTimeOffset>0</LeadTimeOffset>
         <LeadSampleCountTotal>5000</LeadSampleCountTotal>
         <LeadAmplitudeUnitsPerBit>4.88</LeadAmplitudeUnitsPerBit>
         <LeadAmplitudeUnits>��V</LeadAmplitudeUnits>
         <LeadHighLimit>2147483647</LeadHighLimit>
         <LeadLowLimit>268435456</LeadLowLimit>
         <LeadID>V3</LeadID>
         <LeadOffsetFirstSample>0</LeadOffsetFirstSample>
         <FirstSampleBaseline>0</FirstSampleBaseline>
         <LeadSampleSize>2</LeadSampleSize>
         <LeadOff>FALSE</LeadOff>
         <BaselineSway>FALSE</BaselineSway>
         <ExcessiveACNoise>FALSE</ExcessiveACNoise>
         <MuscleNoise>FALSE</MuscleNoise>
         <LeadDataCRC32>3045133236</LeadDataCRC32>
         <WaveFormData>
9v/2//b/9v/4//j/+P/4//b/9v/2//b/9P/0//T/9P/0//T/9P/0//X/9v/3//j/9//2
//X/9P/2//b/9v/2//n/+v/7//z/+v/6//r/+v/4//j/+P/4//n/+v/7//z//P/8//z/
/P/+//7//v/+//z//P/8//z//P/8//z//P/6//r/+v/6//r/+v/6//r//P/8//z//P/7
//r/+f/4//f/9v/1//T/9//4//n/+v/3//b/9f/0//X/9v/3//j/9v/2//b/9v/1//T/
8//y//P/9P/1//b/9P/0//T/9P/0//T/9P/0//L/8v/y//L/9P/0//T/9P/2//b/9v/2
//X/9f/0//P/9P/1//b/9//6//r/+v/6//j/+//9//3//f/9//z/+v/8//3//f/9//z/
+v/4//b/9v/2//b/9v/4//f/9//2//b/9P/0//T/8v/y//L/9P/1//b/9//3//f/9v/z
//H/8P/v/+z/6//t/+3/6//q/+r/6f/p/+v/6//s/+z/7P/u/+7/7v/v/+7/7f/s/+v/
7v/u/+//8f/v/+7/7v/t/+3/7f/w//b//f8HABQAJQA8AFoAeQCcAMMA6AD/ABEBJwE9
AUUBPAEqAQsB1wCaAF8ALgAMAP7/9v/r/+n/7f/w/+3/7f/v//H/8f/v/+z/6//p/+j/
6P/o/+f/6f/p/+j/6P/o/+n/6f/o/+b/5v/n/+f/5//o/+j/6P/l/+X/5f/l/+f/6P/p
/+v/6f/p/+n/6f/l/+X/5v/m/+j/6f/p/+r/7P/s/+z/6v/o/+j/6f/p/+n/6f/p/+r/
6//r/+n/6f/s/+z/7P/r/+v/6//r/+v/6f/p/+n/6f/p/+v/6//r/+v/6//r/+v/6//r
/+7/7v/w//D/8P/w/+7/7v/u/+7/8P/x//P/8//z//T/9f/3//b/9//4//r/+//7//v/
/f/8//7///8BAAIAAwAGAAcACQALAAwADgAPABAAEAARABMAFAAWABYAGQAZABoAGgAa
ABwAHQAdAB0AHgAeAB8AHQAdAB0AHwAhACAAIAAeABsAGwAZABgAGgAZABcAFQATABIA
DwAOAA8ADgANAAsABwAGAAQABAAAAAAA/v/9//z/+v/4//b/9//2//f/9v/2//b/9v/2
//L/8v/y//L/8//0//T/8v/y//L/8v/x//P/8f/w/+//8f/z//P/9P/y//L/8v/y//L/
8P/v/+//8P/w//D/8P/y//L/8v/y//H/8v/y//L/9P/0//X/9f/0//T/9P/1//X/9f/1
//X/9f/1//X/9f/1//X/9v/2//r/+//7//n/9//3//j/+P/4//j/+P/4//n/+P/4//n/
+f/5//r/+v/5//f/9v/1//X/9f/1//b/+P/4//f/9v/1//T/9P/1//P/8f/x//H/8//z
//P/8//z//P/8//z//H/8f/x//H/8//z//P/9P/0//P/8f/w//T/9P/0//L/8f/w/+//
7v/w//H/8f/x//T/9f/2//f/9//2//X/9P/2//n/+//7//v/+//6//j/+P/5//n/+f/5
//j/9//2//T/9P/0//T/9P/z//P/8v/w/+7/7v/u//D/8P/w//L/8//0//X/9f/1//T/
8f/v/+3/7f/r/+v/6//r/+n/6P/q/+n/6f/r/+n/6v/q/+r/6v/q/+r/6//r/+v/6//r
/+n/6P/o/+n/7P/s/+3/7f/t/+3/7v/w//P//f8MABkAKgBEAGMAhACnANAA9wATAScB
PQFRAVQBRAEpAQEBxgCHAEgAFAD6//T/8f/p/+n/7v/t/+v/7f/x//H/7v/s/+z/6//o
/+j/6P/n/+f/5//m/+b/5v/n/+f/5v/o/+j/6f/p/+f/6P/o/+j/6f/p/+n/6f/q/+r/
6v/r/+n/6f/p/+n/5//n/+j/6P/m/+f/5//o/+r/6v/q/+j/6P/o/+n/6f/r/+v/6//s
/+z/6//o/+f/6v/q/+r/6f/p/+n/6f/p/+v/6//r/+v/6v/r/+r/6f/r/+v/6//r/+v/
6//u/+7/7f/s/+v/6v/r/+z/7f/u/+7/7//x//H/7v/u/+7/7//y//P/9P/2//f/9//3
//n//P/+////AQACAAMABgAHAAgACQAJAAoADAAOAA8AEQATABQAFgAWABUAFQAWABYA
GAAaABsAGwAbABwAHAAdABsAGwAbAB0AGwAaABoAGAAZABkAFwAWABYAFQATABEAEQAQ
AA0ADAAJAAgABwAFAP///v/8//z//P/8//r/+f/3//b/9f/0//T/8v/y//D/8v/y//L/
8v/u/+7/7v/u/+7/7v/t/+r/7P/s/+z/6//s/+v/6//r/+3/7//v//D/7f/s/+v/6v/s
/+r/6f/p/+z/7P/s/+z/6v/q/+r/6v/t/+7/7v/u/+3/7P/s/+v/6//s/+3/7//x//H/
8f/x//H/8f/x//H/8v/z//X/9v/1//X/9P/x//D/8f/z//T/8v/y//L/8v/y//L/8//1
//b/9f/1//T/8v/v/+3/6//u/+//8P/y//L/8v/x//D/7f/s/+z/7f/v/+3/7f/t/+3/
7f/t/+3/7//v/+//7//t/+3/7f/t/+v/6//r/+z/7//v/+7/7v/w//D/8P/v/+//7f/t
/+z/7v/u/+7/7v/t/+3/7P/r/+7/7//w//H/8P/w//D/8P/x//X/+P/5//f/9//2//T/
9P/1//X/9f/1//T/8//y/+7/7v/u/+7/7v/t/+3/7P/u/+z/7P/s/+z/7P/s/+7/7//w
//H/8f/z//L/7//t/+3/7f/r/+v/6v/p/+b/5P/k/+P/4//l/+f/6P/o/+j/6P/o/+j/
6f/p/+n/6f/p/+n/6P/o/+n/6P/o/+n/6f/v/+3/6v/q//H///8MABkAKgBGAGUAhACn
AM4A7QAFARcBLwFDAUYBOAEhAfkAxACHAEYAFAACAPz/8f/p/+n/7v/v/+//6//p/+v/
6//q/+v/6//q/+r/6v/p/+f/5//m/+b/5v/n/+f/5v/k/+T/5f/l/+b/6P/p/+r/6P/n
/+b/5f/o/+j/6P/p/+n/6f/p/+n/5//n/+j/6P/o/+n/6f/q/+r/6v/q/+j/5v/m/+f/
5//n/+f/5//o/+r/6//q/+v/6//q/+n/5//p/+n/6f/p/+f/5//n/+f/5//p/+n/6f/r
/+v/6//r/+r/6f/r/+r/7P/s/+z/7P/s/+z/7P/s//D/8f/z//P/8P/w//D/8f/y//P/
9P/2//f/9//3//n/+P/6//v//f/+////AgADAAUABwAIAAoACwAMAAwADQAOABAAEwAU
ABQAEwATABIAFAAWABcAFwAXABgAGAAZABkAGQAZABsAHQAcABwAGgAYABcAFAASABMA
EwASABEAEQAQAA0ADAALAAoACQAHAAMAAgAAAAAA/P/8//r/+f/5//j/9//2//b/9P/0
//L/9P/0//T/9P/y//L/8v/y//X/9v/2//T/9P/0//T/8//x/+//7v/t/+//8f/x//L/
8v/y//L/8v/x/+7/7P/r/+7/7v/u/+7/7v/u/+7/7v/x//L/8v/y//H/8P/w/+//8P/w
//D/8f/y//H/8P/v/+//7//v/+//8P/x//P/9P/0//X/9f/z//H/8f/y//L/8//0//X/
9v/z//L/8v/z//P/8//0//T/9f/z//L/8f/v/+//7//w//L/8v/x//D/8f/w//D/8f/x
/+//7//v/+//7//v/+//7//v/+//7//v/+//7//v/+3/7f/t/+7/7//v/+7/7v/w//D/
8P/v/+3/7f/r/+v/7P/v/+//7//t/+z/7P/s/+7/7v/u/+//7//u/+7/7v/u/+7/7v/u
//D/8f/x//H/7//v/+//7//z//T/9f/2//T/9//5//n/+//7//r/+P/2//f/9//3//n/
+P/3//b/8v/y//L/8v/0//P/8//y//L/8P/w//D/7//u/+3/7v/x//L/8//z//H/8P/t
/+v/6//r/+n/6f/n/+f/5f/k/+X/5f/m/+n/6f/q/+r/6v/o/+j/6P/p/+n/6f/p/+n/
6f/o/+j/6f/r/+z/7v/v/+//7f/s/+7/8f/7/wgAFwAqAEIAXwCAAKMAygDxAAUBFQEt
AUEBQAEyAR0B9wC+AH8ARgAcAAYA/v/z/+n/6//w//P/8f/v/+3/7//w/+7/7v/t/+v/
6v/p/+f/6f/p/+j/6P/m/+f/5//m/+j/6P/p/+n/6//s/+z/7P/r/+v/6//r/+z/7P/s
/+3/6//r/+v/6//p/+n/6v/q/+j/6f/p/+r/6v/q/+r/6P/q/+r/6//r/+v/6//r/+z/
7f/t/+v/6//u/+7/7v/t/+r/6f/o/+f/6v/r/+z/7f/r/+3/7f/t/+v/6//r/+v/7P/t
//H/8v/x//D/7//u/+7/7v/u/+7/7v/v//H/8f/w//D/8P/x//T/9f/2//j/+P/3//b/
9//5//z//v8BAAIAAwAGAAcABgAHAAcACAAMAA4ADwARAA8AEAASABIAFgAXABkAGgAX
ABgAGAAXABkAGgAaABsAHQAdAB0AHwAdABwAHAAaABsAGwAZABgAFgAVABMAEQARABAA
DQAMAAwADAAMAAsABgAEAAEAAAABAAIAAQABAP///v/9//z/+v/4//j/9v/2//b/9v/2
//b/9v/2//b/9//4//j/9v/2//b/9v/1//f/9f/0//P/8f/z//P/9P/y//L/8v/y//T/
8v/x//H/9P/0//T/9P/y//L/8v/y//P/9P/0//T/9P/0//X/9f/0//T/9P/1//f/9//3
//f/+f/5//n/+f/5//n/+v/6//r/+//7//n/+P/5//v//P/+//7//v/+//v/+v/6//v/
/P/7//v/+v/5//f/9v/1//f/9//3//j/+P/4//f/9v/3//b/9v/3//n/9//3//f/9//3
//f/9//3//f/9//3//f/9//3//f/9f/1//X/9v/1//X/9P/0//b/9v/2//X/9//3//n/
9v/2//b/9v/2//X/9f/0//P/9//5//v//f/+//7//v/+//z///8BAAEAAAD///3/+v/6
//v/+//7//3//P/7//r/9v/2//b/9v/2//X/9f/0//f/9v/3//j/9//2//X/9v/4//r/
/P/9//r/+P/0//H/8v/z//L/8//x//H/7//u/+7/7f/t/+//7//w//D/8P/u/+7/7v/v
//L/8//0//X/9P/y//H/8f/x//D/8P/v//P/9f/y//b///8JABQAIwA+AFwAewCcAMUA
7AAJAR0BLwFDAUsBPgEoAQUBzQCOAE8AGAD4//D/6v/l/+n/7f/q/+f/5//n/+n/6f/q
/+j/6P/n/+X/5P/j/+H/4//j/+L/4v/j/+X/5v/m/+P/4v/i/+H/4v/k/+X/5v/n/+f/
5//n/+b/5v/m/+f/5v/l/+T/4//j/+X/6P/q/+f/5//m/+b/5//o/+n/6P/m/+b/5//n
/+f/5//n/+j/5//n/+X/5f/n/+j/6f/p/+f/5//n/+f/6f/p/+n/6f/n/+n/6f/p/+n/
6f/p/+n/6//r/+7/7v/s/+z/7P/s/+z/7P/s/+z/7P/t/+//7//w//L/9P/3//f/9//3
//j/+//7//v//f/8//7///8BAAIAAwAGAAcACgALAAsADAAPABIAFAAXABYAFgAXABYA
FwAXABgAGAAaABwAHQAdABoAGgAZABkAHAAdAB4AIQAgAB4AHQAaABcAFwAVABQAFQAV
ABQAEwARAA4ACQAGAAcABgAFAAMA///+//z//P/6//r/+P/3//f/9v/1//T/8v/w//D/
7v/w//D/8P/w/+z/7P/s/+z/7f/u/+7/7P/s/+z/7P/r/+3/6//q/+n/5v/n/+b/5v/o
/+j/6P/o/+n/6P/o/+n/6v/q/+r/6v/o/+j/6P/o/+v/7P/s/+z/6v/q/+v/6//r/+z/
7f/v//H/8f/x//H/7//v/+//7//v/+//8P/w//L/8//z//H/8f/x//L/8v/w//D/8P/w
/+//7v/u/+//7//v//D/8P/v/+3/7P/r/+z/7f/u//D/8f/w/+7/7P/r/+r/6v/r/+3/
6//r/+v/6//r/+v/6//p/+n/6f/p/+v/6//r/+v/6v/p/+j/6P/r/+v/6v/q/+j/6P/o
/+f/5//n/+X/5f/o/+v/6//r/+n/6P/q/+7/7f/s/+v/6v/p/+n/6P/n/+j/6f/q/+v/
7v/u/+7/7v/t/+//8P/v//D/8f/x//D/7v/v/+//7//x//D/7//u/+r/6v/q/+r/6v/p
/+n/6P/q/+j/6P/o/+f/5v/l/+b/6P/q/+z/7f/t/+z/6f/n/+b/5f/i/+H/4//j/+H/
4P/h/+H/4v/l/+T/5P/j/+L/4v/i/+L/4//j/+P/4//j/+X/5P/k/+X/5f/k/+T/4//j
/+X/6P/q/+//+/8GABMAJgA+AFsAegCdAMQA5QD9ABUBLwFDAUABMgEfAfcAvgB/AEQA
FAD+//j/7f/j/+P/5v/l/+f/6//p/+X/4v/g/+D/3//g/+L/5P/l/+T/4//h/+D/4P/h
/+H/4P/g/+D/4f/h/+H/4v/i/+L/4//j/+P/4//i/+L/4v/j/+P/4//j/+P/4//j/+T/
5P/k/+X/5f/m/+T/5P/k/+L/5P/k/+X/5f/l/+X/5f/m/+f/5//l/+X/5P/k/+T/4//i
/+H/4P/f/+D/4f/i/+P/4//l/+X/5f/j/+P/4//j/+P/4//m/+b/6P/o/+j/6P/m/+b/
5v/m/+b/5//p/+n/6//s/+3/7//v/+//7//w//H/8f/x//P/8v/0//X/9//4//n//P/9
/wAAAQABAAIAAgAEAAUABwAHAAgACgAKAAwADQAPABAADgAQABEAEQATABQAFAAVABMA
EwATABUAEwASABIAEAAQABEAEAAQABAADwANAAsADQAMAAkACAAGAAQAAgD///3//P/6
//r/9v/2//T/8//z//L/8f/w//L/8P/w/+7/7f/s/+v/6v/q/+r/6v/q/+v/7P/s/+r/
6P/o/+j/5//p/+f/5v/l/+X/5//n/+j/6P/o/+j/6P/o/+b/5f/l/+b/5v/m/+b/6P/o
/+j/6P/o/+j/5//m/+j/6P/p/+n/6P/o/+j/6f/r/+v/6//r/+3/7f/t/+3/6//r/+z/
7P/w//H/8f/v/+3/7f/u/+7/7f/s/+v/6v/q/+r/6//t/+7/7f/t/+z/7f/r/+r/6f/n
/+f/5//o/+z/7P/r/+r/6f/o/+j/6f/n/+X/5f/l/+f/5//n/+f/5f/l/+X/5f/l/+X/
5f/l/+X/5f/l/+b/5v/l/+P/4v/k/+T/5P/j/+T/5f/k/+X/5f/n/+b/5f/l/+T/5P/k
/+T/5P/k/+X/4//k/+T/5P/m/+T/5v/m/+b/5v/k/+X/5f/l/+T/5f/m/+f/6v/q/+r/
6v/q/+3/7//v/+7/7f/r/+j/6f/r/+z/7f/t/+z/6//q/+j/6P/o/+j/5//l/+T/4v/j
/+L/4//k/+T/5P/k/+b/5//o/+n/6f/o/+b/4v/f/+H/4f/f/9//4f/h/9//3v/d/9v/
2v/b/9v/3P/c/9z/3f/e/9//4f/f/9//3//f/+H/4P/g/+H/4P/g/+H/4f/h/+H/5v/q
//H/+f8GABsANABMAGsAkAC5ANoA8QAFAR0BMwE5AS4BGgH5AMUAigBRAB4AAAD4//D/
5f/j/+f/6P/j/+P/4//h/+H/4v/g/+D/3//g/+D/4P/f/9//3//e/97/3P/d/93/3P/d
/97/4P/h/9//4P/g/+D/3//f/9//3//g/+D/4P/h/+H/4f/h/+H/3//f/+D/4P/i/+P/
4//k/+P/4v/h/97/3P/c/93/3f/g/+H/4v/k/+T/4//g/9//4f/i/+P/4//j/+P/4//j
/+P/4//j/+P/4f/j/+P/4//j/+P/4//j/+H/4f/k/+T/5P/k/+T/5P/k/+T/5P/k/+b/
5//p/+n/5v/m/+b/5//r/+3/7//y//L/8f/w//H/9P/2//f/+f/6//v//v///wAAAQAB
AAIAAgAEAAUABwAJAAoADAAMAAwACwALAAoADAAOAA8ADwARABIAEgATABMAEwATABUA
EwASABIAEAAPAA8ADQAMAA4ADQALAAkACAAGAAIAAAACAAIAAgABAP3//P/6//r/+v/6
//j/9//2//T/8v/w//D/7v/u/+z/7f/u/+//8P/s/+z/7P/s/+3/7v/u/+z/6v/q/+r/
6f/p/+f/5v/l/+f/6//t//D/7f/s/+v/6v/s/+r/6f/p/+r/6v/q/+r/6P/o/+j/6P/q
/+z/7f/u/+3/7P/s/+v/7P/s/+z/7f/v/+//7//v/+//7//v/+//8f/x//L/8v/y//P/
8//x/+//7//w//D/8P/w//D/8P/t/+z/7P/t/+//7//w//D/8f/v/+7/7f/v/+//7//w
//H/8P/u/+z/6f/o/+j/6f/q/+n/6v/r/+3/7f/t/+3/7P/r/+r/6f/q/+v/7P/t/+z/
6//q/+r/6//r/+r/6v/q/+r/6v/p/+n/6f/n/+f/6P/r/+v/6//p/+j/6P/o/+n/6v/r
/+3/7P/s/+v/6v/s/+z/6v/s/+7/7f/s/+v/6v/s/+3/7f/t/+7/7//w//H/8P/w//D/
8P/y//X/9//3//X/9f/0//L/8v/z//P/8//z//L/8f/w/+7/7v/u/+7/8P/v/+//7v/u
/+z/7P/s/+r/6v/q/+z/7//w//H/8f/w/+7/6v/n/+n/6f/n/+f/6f/p/+f/5v/l/+P/
4v/j/+T/5v/n/+j/5v/m/+b/5//p/+n/6f/p/+j/5v/l/+X/6f/q/+z/7f/p/+3/7v/u
//X///8OAB8ANgBUAHMAkgC1ANwA9wAHARsBNQFBATwBLgEPAdcAmgBbACYACAD6//L/
6f/n/+3/8P/v/+v/6f/r/+3/7P/q/+r/6f/n/+b/5f/j/+X/5f/k/+T/5v/n/+f/5v/m
/+b/5//n/+f/6P/o/+j/5f/l/+X/5f/m/+b/5v/n/+f/5//n/+f/5f/l/+b/5v/n/+n/
6v/s/+v/6v/p/+b/5v/m/+f/5//l/+X/5f/m/+j/6f/o/+n/6v/q/+r/6f/r/+v/6//r
/+j/5//m/+X/5//p/+n/6f/p/+n/6f/p/+n/6f/s/+z/6v/q/+r/6v/s/+z/7P/s/+7/
7//x//H/8P/w//D/8f/w//H/8v/0//b/9//4//v//P/+////AQABAAEAAwADAAYABwAH
AAgACgAMAA0ADwANAA4AEAAQABMAEwAUABQAFAAWABcAFwAVABYAFgAXABcAFwAXABkA
GQAYABgAFgAVABUAEwASABQAEwARAA8ADwAOAAsACgAHAAYABQADAAAAAAD//wAA/P/8
//r/+f/5//j/9//2//X/8v/x/+7/7//w//H/8v/w//D/8P/w//D/8P/v/+z/7v/u/+7/
7f/r/+n/6P/n/+j/6//s/+7/7f/s/+v/6v/s/+r/6f/p/+z/7P/s/+z/6//q/+n/6P/q
/+z/7f/u/+3/7P/s/+v/6//s/+3/7//x//H/8f/x//D/7//u/+3/7v/v//H/8v/y//P/
8//x/+//7//w//D/8P/w//D/8P/u/+z/6//r//D/8f/z//T/8f/v/+7/7f/r/+v/6//s
/+z/7P/r/+r/6f/o/+j/6f/r/+n/6f/p/+n/6f/p/+n/5//n/+f/5//n/+f/5//n/+X/
5f/l/+b/5//n/+j/6P/o/+j/6P/o/+n/6f/p/+n/6f/p/+n/6P/o/+j/6P/o/+v/7f/t
/+//7//u/+z/7P/t/+3/7f/r/+r/6f/o/+b/5v/m/+b/6P/n/+f/5v/k/+L/4v/i/+L/
4v/i/+T/5f/m/+f/5//n/+b/4//h/9//3//d/93/3v/f/97/3v/g/9//3//h/+D/4P/f
/97/3P/c/9z/3f/f/9//3//f/9//3v/e/9//4v/i/+P/4//h/+H/4v/k/+n/9f8CAA8A
JABAAF8AgAClAMwA7QADARsBNQFBATwBKgERAeMApgBpACwAAADu/+z/6f/f/93/4v/j
/+P/5//n/+X/4//g/9//3f/d/97/3//f/9//3//e/97/3P/d/93/3P/a/9r/2//b/9v/
3P/c/9z/3f/d/93/3f/c/9z/3P/d/9//3//f/9//2//b/9z/3P/e/9//3//g/9//3v/d
/9r/3f/e/+D/4f/g/9//3v/e/93/3f/b/9v/3v/e/97/3f/f/9//3//f/93/3f/d/93/
3f/f/9//3//f/9//3//f/9//3//i/+L/4//k/+X/5v/l/+T/4//i/+X/5//q/+v/6f/o
/+f/5//p/+v/7f/w//H/8f/x//P/8//0//T/9f/4//n//P/9//7//////wAABAAGAAcA
CQAKAAwADwAQABAADwAPAA4ADAAOAA8ADwANAA4ADgAPAA8ADwAPABEAEQAQABAADgAL
AAsACQAIAAoACQAHAAUAAwACAP///v////7//f/7//f/9v/0//T/8P/w/+7/7f/r/+r/
6f/o/+r/6P/o/+b/5P/k/+T/5P/k/+T/5P/k/+T/5P/j/+D/4v/i/+L/4f/f/93/3P/b
/93/3//f/+D/4P/g/+D/4P/e/9z/2//b/9z/3P/c/9z/3f/e/9//4P/f/+D/4P/g/+H/
4v/k/+X/5v/m/+b/5//p/+n/6f/p/+n/6f/p/+n/6P/n/+f/5v/p/+v/7P/r/+n/6f/q
/+r/6P/o/+j/6P/n/+b/5v/n/+f/5//o/+j/6f/n/+b/5f/k/+P/4v/i/+f/6P/o/+j/
5f/k/+T/5f/j/+H/4f/h/+L/4//k/+X/5P/j/+L/4f/f/9//3//f/+D/4f/i/+T/5//n
/+b/5v/l/+T/4//h/+H/4f/f/9//4f/l/+b/5//m/+T/4//i/+D/4P/i/+T/5P/k/+T/
4v/j/+P/4//m/+f/6P/p/+j/6P/o/+j/5v/p/+v/6//r/+v/6v/o/+r/6//r/+v/7f/s
/+v/6v/n/+b/5f/k/+T/4//j/+L/5f/k/+X/5v/l/+T/4//k/+f/6P/p/+n/6//q/+f/
5f/j/+P/4f/h/+P/4//h/+D/4v/h/+H/4//h/+L/4v/i/+T/5P/k/+X/5P/j/+L/4f/k
/+T/5f/n/+X/5P/k/+P/4//n/+r/7v/1////CgAZAC4ARgBjAIIAqQDWAPkADQEjATkB
QwE8ASoBDwHhAKgAaQAyAAwA+v/0/+v/5//n/+r/6//r/+3/7f/r/+z/6v/q/+n/5v/m
/+b/5f/j/+P/4v/i/+T/5f/l/+T/5P/k/+X/5f/l/+b/5v/m/+b/5//o/+n/6f/o/+f/
5//p/+n/6f/p/+n/6f/q/+r/6P/p/+n/6v/s/+z/7P/q/+r/6v/r/+v/7f/t/+3/7v/u
/+3/6v/p/+z/7P/s/+v/7f/t/+3/7f/t/+3/7f/t/+z/7f/s/+v/7f/t/+3/7f/t/+3/
8P/w/+7/7v/u/+7/7//w//H/8v/2//f/+f/5//b/9v/2//f/9v/3//j/+v/7//v/+//9
////AgAEAAcACgALAA4ADwAPAA8ADgAOAA4AEAARABMAFQAWABgAGAAZABkAGgAaABsA
HgAgACEAIQAiACIAIwAhACEAIQAjACMAIgAiACAAIQAhAB8AHgAeAB0AGwAZABkAGAAV
ABQAEQAQAA8ADQALAAwADAAOAAkACAAFAAMABQAEAAMAAgAEAAIAAgAAAP7//v/+//7/
/f/+////AAD//wAAAAD+//7//v/+//3////9//z/+//9//////8AAP///v/9//z//v/8
//v/+//8//z//P/8//7//v/+//7//v/+//3//P///wAAAgADAAIAAgACAAMABQAFAAUA
BQAFAAUABQAFAAcABwAIAAgACAAJAAkABwAHAAcACAAIAAoACgAKAAoACQAIAAgACQAK
AAkACQAIAAkABwAGAAUABwAHAAcACAAJAAgABgAEAAQABAAFAAcABQADAAMAAwAFAAUA
BQAFAAUABQAFAAUABQAFAAUABQAFAAUABQAGAAcABwAGAAYABgAGAAYABQAFAAUAAwAD
AAQABwAHAAcACQAIAAgACAAGAAYABgAHAAcACAAIAAgACgAGAAYABgAGAAYABwAJAAoA
CwAKAAsADAANAA4ADgAOAA4AEAATABUAFQATABMAEgAQABIAEwATABMAEQAOAAsACAAL
AA4AEQAUABMAEQAQAA4ADAAKAAoACgAMAAwADAAOAA0ADgAPAA8AEAAQAA4ADQAPAA8A
DQANAAsACwAJAAgACQAJAAoADQAMAAwACwAKAAoACgAKAAsADQANAA0ADQANAAwADAAN
ABAAEAARABEADwARAA4AEAAXACEALgA/AFIAagCHAKoAywDwAA8BKQE9AVUBZwFmAVoB
QwEbAeQApwBuAEIAKgAkAB0AEwARABYAGQAbABsAGQAZABgAFgAWABUAEwASABEADwAQ
ABEAEQASABAAEQARABAAEgASABMAEwAVABYAFgAWABQAEwASABEAEwAUABUAFwAXABcA
FwAXABcAFwAYABgAGAAZABkAGgAZABgAFwAUABUAFgAYABkAFwAXABcAGAAbABsAGQAZ
ABgAGAAYABcAGQAZABkAGQAbABsAGwAbABsAHQAdAB0AGwAbABsAGwAdAB0AIAAgACAA
IAAgACAAIgAiACIAIgAiACMAJQAlACYAJgAmACcAJgAnACgAKgApACkAKQArAC4AMAAx
ADMANAA1ADgAOQA7AD0APgBAAEEAQgBCAEMAQQBCAEQARABGAEcASQBKAEwATgBPAE8A
TQBOAE4ATwBRAFEAUQBTAFUAVABUAFIAUwBTAFEAUABOAE0ASwBJAEkASABFAEQAQQBA
AD8APQA6ADoAOQA6ADoAOgA4ADcANwA2ADUANAA0ADIAMgAwADIAMgAyADIALgAsACoA
KAAtADAAMgAyADEAMAAvAC0ALgAtAC0ALQAtAC8ALwAwAC8ALgAtACwALQAsACwALQAw
ADAAMAAwAC4ALgAuAC4AMQAyADIAMgAxADAAMAAvADAAMAAwADEANQA1ADUANQA1ADUA
NQA1ADcANwA4ADgANwA3ADYAMwA0ADUANwA4ADoAOgA6ADoAOwA6ADoAOwA7ADkAOAA2
ADgANwA3ADcANwA3ADcAOAA4ADgANwA2ADcANgA2ADcAOAA3ADgAOQA4ADcANgA1ADcA
NQA1AA==
         </WaveFormData>
      </LeadData>
      <LeadData>
         <LeadByteCountTotal>10000</LeadByteCountTotal>
         <LeadTimeOffset>0</LeadTimeOffset>
         <LeadSampleCountTotal>5000</LeadSampleCountTotal>
         <LeadAmplitudeUnitsPerBit>4.88</LeadAmplitudeUnitsPerBit>
         <LeadAmplitudeUnits>��V</LeadAmplitudeUnits>
         <LeadHighLimit>2147483647</LeadHighLimit>
         <LeadLowLimit>268435456</LeadLowLimit>
         <LeadID>V4</LeadID>
         <LeadOffsetFirstSample>0</LeadOffsetFirstSample>
         <FirstSampleBaseline>0</FirstSampleBaseline>
         <LeadSampleSize>2</LeadSampleSize>
         <LeadOff>FALSE</LeadOff>
         <BaselineSway>FALSE</BaselineSway>
         <ExcessiveACNoise>FALSE</ExcessiveACNoise>
         <MuscleNoise>FALSE</MuscleNoise>
         <LeadDataCRC32>3046722833</LeadDataCRC32>
         <WaveFormData>
/v/+//7//v8AAAAAAAAAAAAAAAAAAAAA/v/+//7//v/+//7//v/+/wAAAAAAAAAA/v/+
//7//v/+//7//v/+/wEAAgADAAQAAgACAAIAAgAAAAAAAAAAAAEAAgADAAQAAgACAAIA
AgACAAIAAgACAAIAAgACAAIAAgACAAIAAgAAAAAAAAAAAAAAAAAAAAAAAAAAAAAAAAD+
//7//v/+//3//P/7//r//P/+/wAAAgD///7//f/8//7//v/+//7//P/8//z//P/7//r/
+f/4//v//P/9//7/+//6//n/+P/6//r/+v/6//r/+v/6//r/+v/6//r/+v/8//z//P/8
//v/+v/6//r/+//8//3//v8AAAAAAAAAAP//AQACAAMABQAEAAQAAgACAAMAAwAEAAMA
AgAAAPz//P/8//z/+//9//3//f/9//3//f/9//3/+//5//n/+//8//7///////7//P/7
//r/9v/0//H/8P/y//P/8//0//L/8v/y//P/8v/y//L/8v/y//L/8//z//T/9P/0//T/
9v/2//b/9v/1//X/9P/z//P/8f/z//r/AAAFAA8AHgAxAEgAYAB8AJsAuQDLANcA6wAD
ARIBFAEOAQAB3wC1AIcAWgA9ACgAEgABAPz//v/+//r/+f/7//v/+//5//f/9f/z//T/
8//z//L/8P/v/+7/7v/v//H/8v/y//D/8P/w//H/7//w//D/8P/v/+//7//v//H/8v/y
//L/8P/x//H/8f/w/+//7//w//D/8f/x//H/8//z//P/8//y//H/8f/x//D/8P/v/+//
8f/x//D/8P/z//P/8//z//H/8P/w//D/8P/w//D/8f/x//H/8f/w//L/8v/z//P/8P/w
//D/8v/0//T/9P/0//P/8v/x//D/9P/1//X/9f/3//f/+P/4//f/9//3//n/+//9//3/
///+//////8AAAEAAwAFAAYABgAHAAgACQAHAAkACQALAA8AEAAQABAAEwAVABUAFgAU
ABYAGAAYABgAGAAZABoAGAAYABoAGgAcABsAGwAaABcAFwAWABYAGAAYABYAFAASABEA
DgAMAA0ADAALAAgABgAGAAUABQAEAAAA/v/9//v/+v/4//X/9v/4//n/+v/6//j/9v/1
//P/9P/0//T/9P/1//f/9P/x//H/8v/y//T/8v/v/+//8//0//b/9v/z//L/8v/x//H/
8P/w//D/7//v//D/8P/v//L/9P/2//b/9f/1//T/9v/1//X/9f/z//P/9P/1//T/9P/0
//T/9v/1//X/9f/z//P/9f/1//b/9//3//X/8v/x//H/8f/y//P/9P/1//P/8//z//P/
8//z//X/9f/1//X/8//y//T/9P/y//D/8v/1//X/9P/z//H/8P/v/+//7//u/+7/7//v
/+//7//x/+//7//v/+3/7f/t/+3/7v/u/+//7//u/+3/7P/s//D/8P/w/+7/6//q/+n/
6P/q/+r/6//s/+7/8P/y//T/8//y//H/8P/z//X/9v/3//f/9v/2//T/8v/z//P/9P/2
//b/9f/y//D/8P/w/+//8f/x//H/8f/u/+3/7P/r/+z/6//s/+//8P/y//P/8//w/+7/
7f/s/+v/6v/o/+j/5//n/+b/5v/m/+b/5v/n/+b/5v/m/+b/5P/k/+X/5f/m/+b/5v/m
/+T/5P/k/+T/5//p/+r/6//r/+n/6f/o/+z/9f///wgAFQAqAEQAXgB9AJ8AwQDTAOUA
+QASARwBGgEQAf0A2QCpAHQAQwAoABYABQD4//L/8v/w/+3/7f/v//H/7v/t/+z/6//o
/+f/5//m/+T/4//i/+L/5P/l/+X/5P/k/+T/5P/l/+X/5v/m/+b/5f/l/+X/5f/n/+j/
6P/o/+f/5//m/+X/5v/l/+X/5v/k/+X/5f/l/+f/5//n/+f/5v/l/+X/5f/n/+j/6P/p
/+j/5//l/+T/5//n/+f/5//l/+T/5P/k/+b/5v/m/+f/5f/l/+X/5P/k/+T/5f/l/+b/
5v/m/+j/5//m/+X/5P/l/+b/5//o/+j/6f/p/+n/6f/p/+r/6v/r/+v/6//t/+3/7//v
//H/9P/1//X/9v/3//n/+//8//7///8AAAEA//8BAAEAAwAFAAYABgAGAAkACwALAAwA
DgAQABIAEgAQABAAEQASABAAEAASABIAEgARABEAEAARABEAEAAQAA4ADgAMAAoACwAL
AAkACAAFAAQAAwAAAPz//P/7//v//f/6//n/+f/3//b/9P/x/+//8P/w//D/8v/w/+7/
7f/r/+z/7P/s/+r/6//t/+r/6P/p/+v/7P/u/+z/6f/p/+7/8P/z//T/8f/w//D/7//x
//D/8P/w//D/8f/z//T/8P/y//P/9P/1//X/9v/2//T/8//z//P/9P/1//f/+f/4//j/
+P/4//j/9//3//f/+v/7//7////9//3//P/5//r/+f/5//n/9//3//f/9//2//f/+P/5
//n/+f/7//v/+f/3//P/8P/0//b/9v/2//f/+f/4//b/9v/1//X/9f/1//X/9P/0//X/
9f/1//X/9v/1//b/9//2//X/9P/z//P/8v/y//H/8//1//f/+v/4//j/9v/1//X/9f/0
//T/9P/0//T/9P/y//L/8//0//b/+P/6//z/+v/6//r/+v/9////AAABAP///v/+//z/
/P/9//3//v/+//7//f/6//r/+v/6//n/+f/5//n/+f/5//n/+f/5//f/9f/1//f/+P/6
//v/+//7//r/+v/6//f/9v/0//T/8f/x//D/8P/u/+7/7v/v//L/8v/y//L/8v/y//P/
8//y//L/8v/y//L/8v/y//L/8v/z//P/8//5//X/8f/y//j/BQANABQAIwA6AFIAbACL
AKkAwwDTAOEA9wAOARoBGAEOAfsA2wCxAHgASQA0ACIADQD+//z//v/+//3/+f/1//f/
+P/3//b/9f/2//X/9f/0//L/8f/w//D/8P/x//H/8P/v/+7/7f/t//D/8v/z//T/8v/x
//D/7//x//L/8v/y//L/8//z//P/8v/x//H/8v/y//P/8//z//X/9f/1//X/8v/x//H/
8f/w//D/7//v//L/8//z//T/9P/z//L/8f/z//L/8v/y//D/8P/w//H/8f/x//H/8P/y
//L/8//z//D/8P/w//L/9P/0//T/9P/0//T/9P/0//j/+f/5//n/+P/3//f/9v/5//n/
+f/7//v//f/9//////////7//v8BAAMABQAGAAgACQAKAAsACwANAA0ADwATABQAFAAU
ABMAFQAVABYAFgAYABoAGgAaABoAGwAcABwAHAAeAB4AHwAfACAAIAAdAB0AHAAcABwA
HAAaABgAFQAVABMAEgASABIAEgAQAAwADAALAAsACwAIAAcABwAHAAYABAABAP//AAAA
AAAAAQAAAP/////9//7//v/+/wAAAQADAAAA/////wAAAAABAP7/+v/5//v//P/+//7/
/v/+///////+//z/+//6//n/+f/6//r/+v/8//3//v//////AAAAAP7//f/9//3//f/9
//7///////7//f/8//7//f/9//3//////wEAAQAAAAEAAQD///7//f/9//3/////////
///9//3//f/9//3//f////////////3//P/6//r/+P/2//j/+//7//r/+P/3//f/9//4
//n/+f/6//n/+f/5//n/+//5//n/+f/5//n/+f/5//j/+P/5//n/+f/5//n/+v/8//z/
+v/5//f/9//2//b/+P/7//z//P/3//f/9//5//v/+v/6//z/+v/4//n/+v/4//j/+P/4
//r/+v/7//z/+//6//n/+P/7//z//f/+////AQACAAMABAAEAAUABAACAAMAAwAEAAQA
BAADAAAA/v/+//7//f////////////3//f/9//3//P/5//j/+f/8//7///////z/+v/5
//j/+f/4//b/9v/0//P/8f/w/+//8P/x//P/9P/0//T/9P/0//T/9f/1//T/9P/0//T/
9P/0//T/9P/3//n/+v/7//n/9//1//b//P8DAAsAFAAjADgAUABqAIUApQDDANMA3wD1
AAoBEgEQAQoB9QDPAKEAcABLADQAIAALAP7//v8CAAIA/f/7//n/+//8//v/+v/5//f/
9f/0//L/8v/x//D/8P/w//H/8f/w//L/8v/y//P/8//0//T/9P/x//H/8f/x//H/8v/y
//L/8v/z//P/8//y//H/8f/y//L/8//z//P/8f/x//H/8f/w/+//7//v//H/8v/y//P/
8f/x//D/8P/z//P/8//z//D/7v/t/+z/7//w//H/8//z//P/8//y//D/8P/x//H/8f/y
//P/9v/z//L/8f/w//D/8P/w//D/8v/z//P/8//z//P/9P/0//f/9//3//n/9v/3//b/
9//5//v//P/+/wEAAwAFAAYABAAFAAYABwAJAAsACwANAA4ADgANAAwAEAATABQAFgAS
ABIAEgAQABMAFAAWABgAGgAaABwAHAAaABkAGQAYABUAFQAUABQAFAAUABIAEAARABEA
DwAOAA4ADgAOAAwACAAGAAMAAQAEAAIAAgADAAUABAACAP///v/+//3//P/+//z/+v/5
//f/+P/4//j/+P/5//v/+P/3//f/+P/4//r/+P/1//X/9v/2//f/9v/0//T/9f/1//X/
9P/0//T/9f/1//b/9v/0//b/9//4//b/9f/1//T/9f/1//b/9//3//f/+P/5//r/+v/6
//r/+v/5//n/+f/5//n/+//7//z//f/9//v/+//7//z//f////////////z/+//6//n/
+f/5//v/+//6//n/9v/0//X/9v/1//T/9P/3//f/9v/2//X/9f/1//f/9//2//b/9f/1
//X/9f/1//P/8//z//X/9f/1//X/9P/0//X/9f/z//P/8//0//b/9v/0//P/9f/3//j/
9v/2//b/9v/2//L/8P/v/+7/8//2//n//P/+//7//v/+//7//////////v/8//v/+P/4
//n/+f/6//z//P/7//j/+P/4//j/9//3//f/9//3//f/9//3//f/9f/z//P/9f/3//r/
/P/9//v/+P/2//T/9f/0//L/8v/v/+//7v/u/+z/7P/s/+3/7v/u/+7/7v/u/+7/7//v
//H/8v/z//T/8//y//H/8P/u/+//7//v/+//7//v//L/+v8BAAkAFAArAEQAWgB2AJkA
uQDPAN8A7wAHARQBFAEQAf4A3QCxAHsARgAjABAAAgD1//T/9P/w/+r/6f/n/+n/6//q
/+n/6P/n/+X/4//i/+D/4v/h/+D/4P/j/+X/5v/m/+T/4v/g/9//4P/i/+P/5P/l/+X/
5f/l/+P/5P/k/+T/4v/j/+P/4//j/+P/5P/m/+X/5f/k/+P/5P/l/+b/5//k/+P/4//j
/+X/5v/m/+f/5v/l/+P/4v/l/+X/5f/l/+P/4v/i/+L/4v/i/+L/4//l/+X/5f/k/+T/
5P/l/+X/5P/k/+T/5v/o/+j/6P/o/+b/5v/m/+b/5v/n/+f/5//p/+v/7v/w//D/7//u
/+//8f/z//P/9f/1//X/9P/0//f/+f/7//z//v///wAAAQADAAUABQAHAAgACAAHAAYA
BwAJAAkACgALAA4AEQASABAADgANAAwADgAQABQAFgAUABMAEwASABAADwANAAwADgAO
AAwACgAGAAUAAgAAAAEAAAD///z/+P/4//f/9//5//b/9f/1//X/9P/y/+//7f/u/+7/
7v/w/+7/7P/r/+n/6v/q/+r/7P/t/+//7P/p/+n/6v/q/+7/7P/p/+n/6P/o/+n/6P/o
/+j/6f/p/+v/6v/q/+r/6f/p/+r/6v/m/+j/6f/q/+3/7f/u/+7/7P/r/+v/6//t/+3/
7v/v//D/8P/w//D/7v/t/+3/7f/t/+3/7//v//L/8//z//H/8v/x//H/8f/x//H/8f/x
/+//7//v/+//8P/x//T/9f/z//P/8f/w//P/9P/z//L/8v/1//X/9P/z//H/8P/v//H/
8f/w//D/7//v/+//7//v/+3/7f/t/+//7//v/+//7//u/+7/7f/v/+//7//w/+7/7v/s
/+v/6//r/+r/6v/s/+//8P/w/+//7f/v//D/7v/u/+7/7v/s/+z/7f/u/+//8P/x//L/
9P/0//T/9P/z//X/9v/3//n/+P/4//b/9v/3//f/+P/2//b/9f/y//L/8v/y//H/8f/x
//H/8f/v/+//7//v/+3/6//r/+3/7//y//T/9f/y//D/7//u/+v/6v/o/+j/6P/p/+n/
6v/o/+j/6P/p/+n/6P/n/+b/6P/o/+n/6f/q/+r/6v/q/+z/7P/s/+z/6//r/+r/6f/r
/+v/6f/s//L/+/8FAA4AHQAwAEgAYAB7AJsAtwDJANsA9wAMARIBEgEMAfkA1QCnAHQA
RwAuABwABwD2//L/8v/y//P/9f/x/+3/6v/p/+j/5//o/+n/6//s/+v/6f/n/+b/6P/p
/+n/6P/o/+j/6P/p/+f/6P/o/+j/6f/p/+n/6f/n/+j/6P/o/+j/6f/p/+n/6v/p/+n/
6v/q/+v/6//r/+n/6f/p/+n/6v/p/+n/6f/p/+r/6v/r/+v/6//q/+r/6f/p/+n/6f/o
/+b/5f/k/+X/5v/n/+n/6f/p/+n/6P/m/+b/5//n/+j/6P/o/+r/6v/q/+r/6v/q/+r/
6v/q/+z/7f/t/+3/7//v//D/8P/v/+//7//x/+//8f/x//P/8v/z//P/9P/3//n/+//8
//7///8AAAEA//8BAAEAAwADAAQABAAEAAYACQAKAAwACgAMAA4ADgAQABAAEQASABIA
EgAUABQAEgARABEAEAAQABEAEQASABEAEAANAAoACwALAAkACAAFAAQAAwAAAP7//v/9
//3////8//v/+//7//r/+P/1//X/9v/2//b/9f/y/+//7f/v//D/8P/w//L/8//1//L/
7f/t/+7/7v/y//D/7f/t/+3/7v/w//D/7v/u/+//7//x//D/8P/w/+3/7f/u/+7/7f/w
//L/9P/y//H/8f/w//L/8f/x//H/8f/x//L/8//0//T/9P/0//b/9f/1//X/9P/z//T/
8//2//f/9//1//T/8//z//P/8f/x//H/8f/w//H/8v/z//L/8f/y//H/8//z//H/8P/u
/+7/7P/q/+3/8f/y//L/8v/x//H/8f/w/+//7f/s/+//7//v/+//7//t/+3/7f/t/+3/
7f/t/+z/7P/t/+3/7P/r/+r/6v/s/+z/6v/p/+z/7f/t/+7/6//t/+3/7P/q/+v/7P/v
/+3/7P/s/+7/7f/s/+z/6//t/+z/7P/s/+z/7P/s/+z/7f/u/+//8P/x//L/8v/y//L/
8v/z//X/9v/3//X/9P/0//L/8//1//b/+P/4//j/9//0//T/9P/0//P/8v/x//D/7//t
/+3/7f/t/+7/7f/u//H/8P/y//P/8//w/+7/7f/s/+3/7P/q/+r/6f/p/+j/6P/l/+T/
4//j/+b/5v/m/+b/6P/o/+n/6f/s/+z/7P/s/+r/6v/q/+r/6v/r/+v/6//r/+v/7f/w
//b/+/8FABYAKwA+AFYAdACVAK8AwQDPAOUA/QAIAQgBBAHyANMAqQB7AEwALQAeAAoA
+//2//b/9P/y/+//7f/r/+v/7P/r/+r/6f/q/+n/6f/o/+r/6f/o/+j/5//n/+b/5P/m
/+b/5v/n/+f/6P/o/+j/5//n/+f/5//n/+j/6P/o/+j/6f/p/+n/5v/l/+X/5v/o/+n/
6f/p/+f/5//n/+f/5P/j/+P/4//m/+j/6f/r/+r/6f/n/+b/6f/p/+n/6f/n/+b/5v/m
/+f/6P/p/+v/6f/p/+n/6P/m/+b/5//n/+b/5v/m/+j/6P/o/+j/6P/o/+j/6P/o/+j/
6f/p/+n/6f/p/+r/6v/t/+//8f/1//T/9f/0//X/9v/3//f/+P/5//v//f/+//z//f/+
////AQADAAMABQAFAAYABgAGAAUABwAHAAgACgAMAA4ADgAQABAAEQASABAAEAASABIA
EgARABEAEAAPAA8ADgAOABAAEAAOAAwACgAJAAYABAAGAAYABgAEAAAAAAD////////8
//v/+//5//j/9v/z//P/9P/0//T/9f/0//P/8//x//L/8v/y//L/8//1//L/8f/x//L/
8v/z//D/7P/r/+//8v/2//j/9f/0//T/8//z//L/8v/y/+//7//w//D/7v/w//H/8v/1
//X/9v/2//P/8f/w/+//8P/x//P/9f/4//j/+P/4//b/9f/1//X/9//3//n/+f/5//n/
+P/1//b/9f/1//X/9f/1//X/9f/x//H/8f/x//P/8//1//X/9f/1//P/8v/z//T/8//y
//P/9f/0//L/8f/v/+7/7f/u/+//7//w//H/8f/x//H/7//t/+3/7f/w//H/8v/z//H/
8P/w/+//8f/x//H/8v/x//D/7f/r/+3/7f/s/+z/7v/x//L/8v/u/+3/7P/t/+7/7v/v
//L/8P/w//H/8f/x/+//7//x//L/8f/w/+//7v/w//D/8f/y//P/9P/1//b/9P/0//T/
9P/3//n/+v/7//n/+P/4//b/9v/3//f/+P/4//j/9//0//T/9P/0//P/9f/1//X/9f/x
//H/8f/x/+//7f/t/+//8v/0//X/9f/y//D/7//u/+3/7P/q/+r/6//r/+r/6v/n/+b/
5f/l/+f/6P/p/+r/6f/o/+j/5//o/+j/6P/o/+j/6P/o/+j/6//t/+7/7//r/+//8f/y
//T//f8HABIAJQA+AFgAbgCJAKkAvQDHANkA8QAEAQoBCgH6ANkArwB7AEwALwAaAAYA
9//y//T/9v/0/+//7f/v/+//7v/t/+z/6//p/+f/5v/k/+b/5f/k/+T/5f/n/+j/6P/o
/+j/6P/p/+f/6P/o/+j/5//n/+f/5//l/+b/5v/m/+T/5f/l/+X/5v/l/+X/5v/n/+n/
6v/r/+r/6f/o/+f/6P/n/+f/5//m/+b/5f/l/+j/6f/p/+r/6f/p/+n/6f/p/+j/6P/o
/+f/5v/l/+X/5//n/+f/5v/k/+T/5f/l/+b/5v/m/+j/5v/m/+b/5v/o/+j/6P/o/+z/
7f/t/+3/6//r/+z/7P/t/+3/7f/v//H/8//z//X/9P/1//X/9v/1//f/+f/6//z//f/+
//////8BAAEAAwADAAQABAAEAAcACQAJAAoACAAKAAwADAALAAoACgAKAAoACgAMAAwA
DgANAA0ADAALAAsACgAKAAwADAAKAAgABQAFAAMAAgABAAAA///8//r/+v/5//n/9//0
//P/8//z//L/8P/t/+v/7P/s/+z/7//u/+3/7f/r/+z/7P/s/+v/6//s/+j/6P/p/+v/
7P/r/+j/5P/j/+X/5v/o/+j/6P/o/+n/6f/p/+j/6P/o/+f/5//o/+j/5P/m/+f/6P/p
/+n/6v/q/+r/6f/p/+n/6f/p/+r/6//u/+7/7v/u/+z/6//r/+v/7f/t/+//7//w//H/
8f/v/+3/6//q/+n/6//r/+v/6//n/+f/5//n/+r/6//u/+//7v/t/+r/6P/o/+j/5v/k
/+b/6f/p/+j/5f/j/+L/4f/j/+X/5v/o/+f/5//n/+f/5f/j/+P/4//l/+X/5f/l/+X/
5P/k/+P/4//j/+T/5P/k/+T/5P/i/+L/4//k/+P/5P/l/+b/5P/k/+T/5P/l/+f/6P/p
/+v/6v/q/+j/6P/p/+n/6v/q/+r/6f/m/+b/5v/m/+X/5f/l/+X/5f/h/+H/4f/h/+H/
3//f/+H/5P/m/+f/5//k/+L/4f/g/93/3P/a/9r/3P/d/93/3v/c/9z/3P/d/93/3P/b
/9r/2f/Y/9j/1//Z/9r/2//c/9z/3P/c/9z/3v/f/9//3//f/9//3f/e/+L/7f/3//7/
DQAkAD4AWgB5AJsAswDFANkA8QACAQgBBAH8AOMAvwCRAFwALwAWAAgA+f/s/+T/5P/m
/+f/5//l/+X/4//h/9//3f/e/93/3f/c/9z/2//a/9r/2v/b/9v/2v/Y/9j/2P/Z/9v/
3P/c/9z/2//b/9v/2//Z/9r/2v/a/9z/3f/d/93/2v/Z/9n/2v/a/9v/2//b/9n/2f/Z
/9n/2//b/9z/3f/b/9z/3P/d/9z/2//Z/9j/2//b/9v/2//d/9z/3P/c/9v/2v/Z/9n/
2//b/9v/2v/c/9z/3f/d/9z/3P/c/97/3//g/+H/4v/f/97/3f/c/+H/4//k/+X/5P/j
/+P/4v/l/+X/5f/n/+n/6//r/+3/6//r/+r/6v/s/+//8v/0//T/9f/2//f/+f/7//v/
/f8BAAIAAgACAAIAAwACAAIAAAACAAQABAACAAIAAwAEAAYABgAIAAgACAAHAAcABgAE
AAMAAQAAAAIAAgAAAP7//f/9//v/+v/5//j/9//0//P/9P/0//X/8v/u/+z/6//p/+j/
5v/j/+b/6P/p/+r/6P/m/+T/4//l/+b/5v/m/+P/4//k/+D/4P/h/+P/5P/l/+L/3v/d
/93/3v/g/+D/4P/g/+H/4f/h/+D/4P/g/+H/4f/i/+L/3v/g/+H/4v/i/+H/4f/g/+P/
4//k/+X/5//n/+j/6f/q/+r/6v/q/+r/6f/p/+n/6P/n/+j/5//p/+v/7P/r/+j/5//n
/+f/5//n/+f/5//l/+X/5f/l/+X/5f/n/+f/5//n/+X/5P/i/+L/4P/e/+P/5//o/+j/
5//l/+T/4//h/+H/4P/g/+L/4//k/+X/4//h/+H/4f/f/9//3//f/+L/4v/j/+P/4//j
/+P/5P/k/+T/4v/h/+D/3//d/9z/3f/h/+P/5P/h/+H/4f/j/9//4P/i/+L/4v/i/+L/
4v/i/+P/5P/j/+T/5f/m/+b/5v/m/+b/5//p/+r/6//t/+z/7P/q/+z/7f/t/+7/7v/u
/+3/6v/p/+j/5//l/+X/5f/l/+X/5P/l/+b/5//l/+P/4//l/+b/6P/p/+n/6v/o/+f/
5v/j/+L/4P/g/+H/4f/g/+D/3//g/+H/4//j/+L/4f/g/+L/4v/j/+P/4//i/+H/4P/j
/+T/5f/m/+X/5f/k/+P/4//l/+n/7P/w//n/AQAKABsALgBEAFwAfQCnAMMA0wDjAPsA
CgEMAQgB/ADjAL8AjwBcADcAIAAMAPv/8v/w//D/8P/t/+3/7f/t/+7/7f/s/+v/6v/p
/+n/6P/n/+X/4//i/+T/5f/l/+T/5v/m/+b/5//l/+b/5v/m/+b/5//o/+n/6P/o/+f/
5v/o/+n/6f/p/+j/5//n/+j/5v/n/+f/5//o/+n/6v/r/+z/6//r/+v/6//s/+z/7f/r
/+v/6v/q/+v/6//r/+v/7f/s/+z/7P/q/+r/6v/r/+v/6//r/+r/6//s/+7/7//u/+7/
7v/w/+//7v/t/+z/7v/u/+7/7v/x//P/9P/1//P/8//0//T/9f/1//X/9//1//f/9//5
//v//f/+/wAAAwAFAAcACAAHAAcABwAHAAcACQAJAAsADQAOAA4ADgARABMAEwAUABUA
GAAbABwAGwAaABoAGgAcABwAHgAeAB4AHQAdABwAHQAdABwAHAAaABoAGAAWABcAFwAV
ABQAEwASABEADgANAA4ADgAPAA4ACgAIAAcABwAGAAQAAQADAAQABAAEAAQAAgAAAP//
AQACAAIAAgACAAMABQACAAEAAQACAAIABAACAP///////wAAAgACAAAAAAABAAEAAQAA
AAAAAAABAAEAAgACAAEABAAGAAgABgAFAAUABAAFAAUABgAHAAkACQAKAAsACgAKAAoA
CgAKAAkACQAJAAsACwANAA0ADQANAAwACQAKAAkACQAJAAoACwAMAA0ADQANAA0ADQAL
AAsADQANAA0ADQALAAoACwAMAAsACgALAA0ADAAKAAwACwALAAsACQAJAAgACAALAAsA
CwALAAkABwAHAAcACQAJAAkACQAIAAgACQAJAAkACQAJAAoADAAMAAoACQAJAAkACAAI
AAoADQAOAA4ADQANAA0ADwAOAAwACwAMAAwADAANAA0ADQAKAAwADAAMAAwADQAOABAA
EgASABIAEgASABQAFAAUABQAFwAZABoAGwAZABgAGAAWABYAFwAXABgAFgAUABEADAAR
ABQAFwAZABcAFwAXABcAEwATABMAEwAVABMAEwAVABQAFgAXABcAGAAWABUAFAAVABQA
EgASAA8ADwAOAA4ADQAOAA8AEQARABAADwAOABAAEAARABEAEgASABIAEgAUABQAFAAU
ABQAFQAVABUAFQAVABMAFAAaACEAKQA2AEcAWgB0AI4ApwDHAOEA8QADARkBLAE2ATYB
LgEXAfUAxwCYAG8AVABCADEAIgAeAB4AIgAnACcAIQAfAB4AHQAcABsAGAAXABcAFgAX
ABcAFwAYABcAFwAWABQAFgAWABYAFwAZABoAGgAaABgAFwAWABUAFgAYABkAGgAcAB0A
HQAdABwAGwAbABwAGgAbABsAGwAZABkAGQAZABkAGQAaABsAGwAcABwAHQAfAB8AHgAe
AB4AHQAcABsAHQAcABwAHAAeAB4AHgAfAB8AHwAfAB4AHgAeAB8AHwAeAB4AHgAgACIA
IgAiACIAIgAiACIAIgAmACcAJwAnACcAJwAoACgAJwAnACcAKQAnACkAKQArAC4ALwAv
ADAAMQAzADUANgA4ADkAOgA7ADsAPQA9AD8APgA+AD0APAA/AEMARQBIAEgASgBMAEwA
SwBKAEoASgBMAEwATgBOAFAATwBPAE4ATwBPAE4ATgBMAEwASgBIAEcARwBFAEQAQwBC
AEEAPgA+AD4APQA9AD8APAA7ADsAOwA6ADgANQA1ADYANgA2ADkAOAA3ADcAMwAyADAA
LgAwADMANwA2ADUANQA2ADYAOAA2ADMAMwAzADQANgA2ADMAMgAyADEAMwAyADIAMgAy
ADMANQA2ADMANAA0ADQANQA1ADYANgA2ADUANQA1ADcANwA4ADkAOgA6ADoAOgA4ADcA
NwA3ADgAOQA8AD0AOwA7ADoANwA3ADcAOAA5ADoAOwA8AD0AOwA7ADsAOwA6ADkAOgA5
ADoAOwA6ADoAOgA6ADgANgA2ADkAOQA4ADoAOQA5ADkAOgA7ADsAPAA7ADkANwA1ADcA
NwA3AA==
         </WaveFormData>
      </LeadData>
      <LeadData>
         <LeadByteCountTotal>10000</LeadByteCountTotal>
         <LeadTimeOffset>0</LeadTimeOffset>
         <LeadSampleCountTotal>5000</LeadSampleCountTotal>
         <LeadAmplitudeUnitsPerBit>4.88</LeadAmplitudeUnitsPerBit>
         <LeadAmplitudeUnits>��V</LeadAmplitudeUnits>
         <LeadHighLimit>2147483647</LeadHighLimit>
         <LeadLowLimit>268435456</LeadLowLimit>
         <LeadID>V5</LeadID>
         <LeadOffsetFirstSample>0</LeadOffsetFirstSample>
         <FirstSampleBaseline>0</FirstSampleBaseline>
         <LeadSampleSize>2</LeadSampleSize>
         <LeadOff>FALSE</LeadOff>
         <BaselineSway>FALSE</BaselineSway>
         <ExcessiveACNoise>FALSE</ExcessiveACNoise>
         <MuscleNoise>FALSE</MuscleNoise>
         <LeadDataCRC32>1592261448</LeadDataCRC32>
         <WaveFormData>
9v/2//b/9v/3//j/+f/6//r/+v/6//r/+P/4//j/+P/2//b/9v/2//f/+P/5//r/+f/4
//f/9v/4//j/+P/4//n/+v/7//z//P/8//z//P/6//r/+v/6//z//P/8//z//P/8//z/
/P/8//z//P/8//r/+v/6//r//P/8//z//P/6//r/+v/6//r/+v/6//r//P/8//z//P/7
//r/+f/4//f/9v/1//T/+P/6//z//v/8//r/+P/2//b/9v/2//b/+P/4//j/+P/3//b/
9f/0//b/9v/2//b/9P/0//T/9P/2//b/9v/2//X/9P/z//L/9P/0//T/9P/2//b/9v/2
//X/9P/0//P/9v/2//f/+f/6//v//P/9//v//P/9/////////////v/+/////////wAA
///9//v/+//7//v/+//7//z//P/8//z//P/8//z/+f/4//j/+f/7//z//f/9//z/+v/3
//b/9f/z//L/8v/y//H/8f/w/+3/7f/t/+7/7//v/+//7//w//H/8v/z//L/8v/y//L/
9P/0//T/9P/0//P/8v/x//L/8v/0//j/+//+/wIACgAVACMAMwBEAFkAbQB4AH4AigCZ
AKQArACyALMAqACUAHoAYQBLADYAHQAKAAUABwADAP7//f/9//3/+//5//j/+P/2//f/
9//3//b/9P/0//T/8//1//X/9f/1//X/9f/1//b/9v/3//f/9//1//T/8//y//P/9P/1
//b/9P/0//T/9P/y//L/8v/y//T/9P/0//T/9//4//j/+f/4//f/9//2//T/9P/0//X/
9//4//f/+P/7//v/+//6//f/9//3//f/9//3//j/+P/4//j/+P/4//b/9v/2//b/9P/2
//b/9v/5//r/+//8//v/+v/5//j/+P/7//v/+//9//3//f/9//7//v/+////AQABAAIA
AgACAAEAAgACAAAAAgADAAQABgAHAAkACgAKAAsACwAKAA0ADwASABMAEwATABMAEwAT
ABYAFgAWABcAFwAZABoAGQAZABkAGQAbABgAGAAYABYAFgAWABUAFQAVABUAEwAQABAA
DQANAA8ADwAOAA0ACwALAAoACgAHAAcABQAFAAMAAgAAAP//AQABAAAAAAADAAMAAwAB
AAAA/v/9//z//P/9//3//f/7//r/+f/5//j/+f/4//z//v///wAAAQD//////v/+//z/
/P/9//3//f/9//3//f/8//z//f/9//z//P/8//v//P/9////AAAAAAAAAQABAAAAAAD/
//3/+//7//v/+//6//r/+v/6//7//v/+//3/+//7//z//P/9//7//v/+//z//f///wEA
/////wAAAAD+//3//P/6//n/+f/7//z//v///////f/9//z/+//7//n/+f/6//r/+v/7
//z//P/7//r/+v/6//r/+v/6//n/+//7//n/+f/4//j/+v/7//3//f/9//z/+f/4//f/
9v/3//j/+v/7//7//v///wEA/////////////wAAAQADAAMAAwADAAIAAQABAAAA//8D
AAMAAgABAP////////////8AAAAAAAD8//z//P/8//3//v8AAAMABAAEAAQAAwACAAAA
/f/8//r/9//1//T/9v/1//X/9P/z//P/8//0//X/9f/1//X/9f/1//X/9f/0//T/9P/0
//L/8v/y//L/9P/1//b/9//2//b/9v/2//f//v8EAAgADQAbACkAOABJAGEAeACCAIoA
lwCoALYAvgDBAMIAtgCeAH0AXQBGADMAIAATAA0ABwACAP3//f////3//P/6//n/9v/3
//f/9//2//T/9P/0//P/8f/x//H/8f/z//P/8//0//L/8//z//P/9P/0//T/9P/0//T/
9P/0//L/8v/y//L/8P/w//D/8P/y//L/8v/y//T/9P/z//P/8f/x//L/8v/z//T/9f/3
//f/9v/z//L/9f/1//X/9P/x//H/8f/x//P/8//0//T/9P/0//T/9P/z//L/8f/w//L/
9P/0//T/8v/y//L/8v/0//T/9P/0//T/9//3//f/9v/1//T/8//1//b/9//5//f/9//4
//j/+f/5//v//P/8//7///8AAAMAAwAEAAQABQAHAAgACAAIAAkACwALAAsACwALAAsA
DAAQABEAEgARABEAEwAUABIAEwAUABUAFQASABIAEgASABIAEgARABEAEQARAA8ADgAO
AAsACwAKAAkABwAFAAEAAQAAAAAAAAABAAAAAQAAAP7/+//5//n/+f/4//j/+//7//v/
+f/3//b/9v/2//T/9f/1//X/9//2//X/9f/1//X/8//2//f/9//3//f/9f/z//D/7v/v
//D/8v/z//X/9f/1//X/9P/0//X/9f/4//j/+P/3//b/9f/1//T/8v/y//P/8//z//T/
9P/z//X/9f/1//X/9f/2//f/+P/3//b/9f/z//L/8//1//b/9v/2//X/9P/y//P/9f/3
//X/9f/2//b/9f/z//H/7v/w//H/9P/2//T/9f/1//P/8//y//H/8f/v/+//8P/w//D/
8f/y//L/8v/y//P/9P/z//L/8f/v/+//7//t/+3/7//w//P/9f/1//P/8//y//D/8P/y
//L/8v/y//L/8v/x//D/8P/v//L/8v/z//X/8//z//P/8//1//b/9//5//X/9f/1//T/
9v/3//f/9//5//n/+P/3//f/9//3//f/9//4//j/+P/0//T/9P/0//P/8v/y//P/9f/2
//f/9//3//b/9P/0//X/8//y//L/7//t/+z/6v/r/+v/6//s/+3/7f/t/+3/6//r/+v/
6//s/+z/7P/s/+r/6v/q/+r/6f/p/+n/6f/y/+7/6v/o/+3/9v/8/wAACQAXACcANABF
AFkAaAB0AHwAiQCaAKgAsACzALAApACOAGkASwA6ACcADgD///v/+//6//X/7//t/+3/
8P/w//H/8P/t/+3/7f/s/+r/6v/q/+n/6//r/+v/6//p/+n/6f/q/+z/7f/t/+3/7P/s
/+z/7P/q/+r/6v/q/+z/7P/s/+z/6//q/+n/6P/q/+r/6v/q/+z/7P/r/+v/6f/p/+r/
6v/q/+r/6v/r/+7/7v/s/+z/7P/r/+r/6P/q/+v/7P/t/+r/6f/p/+j/6P/o/+j/6P/q
/+r/6v/q/+j/6v/q/+r/7P/s/+z/7P/s/+z/7P/s/+3/8f/y//P/8P/v/+7/7f/u/+7/
7v/v/+//7//w//D/7//v//H/8v/0//b/9//4//v/+//8//z/+//9//7//v8AAAEAAwAD
AAQAAwACAAEAAgAGAAcACAAHAAcACQAKAAoACwAMAA0ADwAMAAwADAALAAoACQAHAAkA
CQAJAAcACAAIAAUABQAFAAUABAADAP/////+//7/+//7//n/+f/5//j/9v/1//T/8//x
//D/8v/z//T/8//1//T/9P/0//b/9//3//f/9//2//X/9f/x//H/7//y//H/8f/x//H/
8v/z//P/9P/z//L/8v/x//H/8f/x//H/8v/y//P/8//0//T/9P/z//L/8f/x//D/8P/w
//H/8f/v//D/8P/v//H/8f/x//H/8f/y//P/9P/2//b/9v/1//H/8f/y//L/8f/y//L/
8v/t/+3/7v/v//H/8f/y//L/9P/z//L/8P/u/+3/7v/u/+7/7//v/+3/7v/u/+7/7//v
/+//8P/w/+7/7//w//D/7//u/+7/7v/u/+7/7v/t/+//7//t/+3/7P/s/+7/7//x/+//
7//u/+z/7v/u/+7/7v/v//H/8f/u/+3/7f/t/+//7//v/+//7//y//H/8P/u/+7/7v/u
/+7/7v/v/+//7f/s/+z/7f/v//H/8//1//f/+P/5//v/+P/3//b/9P/0//X/9f/1//n/
+f/4//f/9f/1//X/9f/1//b/9v/2//L/8v/y//L/7//u/+7/7//z//T/9f/1//T/8v/v
/+7/7//t/+z/7P/s/+v/6//q/+n/6f/p/+r/6//r/+v/6//q/+n/6P/n/+j/6P/o/+j/
6P/o/+j/6P/r/+3/7//x//D/7v/q/+r/6//w//b//P8FABEAHwAuAD8AUwBmAHAAcgCB
AJIAnACkAKcAogCUAHoAXwBLADgAIQAKAP3/+f/5//j/9f/z/+//7//x//D/8P/u/+z/
6//q/+j/6v/q/+r/6f/n/+f/5//n/+j/6f/q/+z/7P/t/+3/7f/s/+z/7P/s/+z/7P/s
/+z/6v/q/+r/6v/s/+z/7P/s/+r/6v/q/+r/6P/o/+f/5//p/+n/6v/q/+r/6v/q/+v/
7v/u/+z/7P/t/+3/7f/s/+r/6f/o/+f/6P/p/+v/7P/s/+z/7P/s/+z/7P/s/+z/7v/w
//D/8P/u/+7/7v/u/+7/7v/u/+7/7v/x//H/8f/v/+//7//v//D/8P/w//H/7//v//D/
8P/0//X/+P/6//j/+v/7//z/+//7//z//P///wEAAgACAAAAAQADAAMABwAJAAsADQAK
AAwACwAKAAkACQALAAwADAANAA4ADwANAAoACgAKAAsADAANAA0ACwALAAsACQAKAAoA
BwAHAAcABwAGAAUAAQABAAAAAAAAAAEAAAABAAEAAAD+//3/+//7//r/+v/9//3//f/7
//v/+v/6//r/+v/7//v/+//7//r/+f/5//f/9//1//j/9//3//f/9//3//f/9v/2//b/
9v/3//f/+f/5//n/+f/4//j/+f/5//j/+P/4//f/+f/5//r/+v/5//j/+P/3//f/+P/4
//f/+v/7//z//f/6//r/+v/6//z//P/8//v/+//7//z//P/9//7//v/+//v/+//8//3/
/P/7//v/+v/4//f/9v/0//b/9//6//z/+v/7//v/+f/5//j/9//3//r/+//9//7/+//7
//v/+v/7//r/+v/6//n/+v/7//v/+//7//n/+f/4//j/+v/7//n/9//3//b/+v/8//z/
/P/8//z//P/8//v/+v/6//n//P/8//3///////////////3//v///wEA/v/9//z/+v/7
//3//v/////////+//3//v///wAAAQABAAIAAgACAAIAAgACAAIAAwACAAIAAwADAAQA
BQAFAAMAAAD8//r/+v/5//n/+v/4//f/9//2//X/9f/1//b/+P/5//r/+//4//f/9v/1
//j/+v/8//7//f/8//v/+v/4//f/9v/1//r/+v/4//j/+//+/wAABgATACUAMwBEAF0A
cwCCAIgAjgCdAKoAsgC6ALsAsgCcAH4AWwBDADAAGwAOAAkABQD9//j/9f/z//H/8f/z
//L/8v/w/+//7//v/+7/8P/w//D/7//w//H/8v/z/+//7f/r/+r/6//t/+7/7//w//D/
8P/w/+7/7v/u/+7/7f/s/+v/6v/t/+7/7//w/+7/7v/u/+7/8P/w/+//7//v/+//8P/w
//D/8P/w//H/8f/w/+3/7P/v/+//7//u/+z/6//q/+n/6v/r/+3/7v/u/+7/7v/u/+7/
7v/u/+7/7v/w//D/8P/w//D/8P/w/+7/7v/u/+7/7P/v/+//7//x//P/9f/3//b/9v/2
//f/+f/5//r/+v/5//n/+//8//r//P/9//7/AAABAAMABAAHAAkACgAKAAkACQAKAAkA
CwALAAsACwALAA4ADgAOAAsACwANAA4ADwARABMAFQATABAAEAAQAA4ADgAOAA0ADQAN
AA0ACwAHAAYAAgABAAIAAwADAAMAAQABAAAAAAD//////f/9//3//P/6//n/+f/5//j/
+P/3//f/9//1//X/9P/0//T/9v/3//f/9//3//b/9f/1//X/9f/z//b/9v/1//T/8//z
//P/8v/y//T/9P/1//X/8//z//P/8//y//L/8//z//X/9v/3//f/9f/1//b/9v/2//b/
9//3//f/+P/4//f/9f/1//X/9f/2//b/9v/2//r/+v/6//n/9f/1//b/9v/1//b/9v/2
//P/8//0//X/9//3//j/+P/3//X/8//w//D/8f/0//b/9P/1//X/8//x//D/7//v//D/
8f/z//T/8v/z//T/9P/y//D/7//u//H/8v/z//P/8v/x/+7/7f/v//D/8//1//L/7//u
/+z/7P/u/+7/7v/w//H/8//z//L/8f/z//T/9P/0//T/9P/z//L/8v/x//L/8v/z//X/
9f/1//X/9f/0//T/9P/1//b/9//4//j/9f/1//T/8//1//X/9P/z//X/9f/1//X/9P/0
//P/8v/x//L/8//0//P/8v/y//P/9f/2//f/9//4//b/8//y//D/7f/r/+r/6v/p/+n/
6P/n/+f/5//o/+f/5//n/+f/6f/p/+n/6f/q/+r/6v/q/+z/7P/s/+z/6//r/+v/6//s
/+z/6v/q/+//9v/6//7/BQARAB8ALAA9AFMAZABuAHYAiQCYAKIArgC1ALIApACOAG0A
TwA6ACcAEAD///n/9f/y//P/8//v/+v/6f/o/+j/5v/n/+n/6//s/+v/6v/p/+f/6f/p
/+n/6f/p/+n/6f/q/+j/6f/p/+n/6v/q/+r/6v/o/+j/6P/o/+r/6v/q/+r/6P/o/+j/
6P/o/+j/6P/o/+j/6P/n/+f/5//n/+j/6P/q/+r/6v/r/+z/7P/q/+r/6v/p/+j/5v/j
/+P/4//j/+T/5f/n/+j/6P/o/+j/6P/m/+b/5v/m/+b/6P/o/+j/6P/o/+j/6P/o/+j/
6P/o/+f/6f/o/+f/6v/r/+z/7f/s/+z/7P/t/+3/7f/u/+7/7v/t/+7/7v/w//L/8//0
//f/9//4//j/9//5//r/+v/4//n/+//7////////////AQAEAAQABAAEAAUACAAKAAgA
BwAGAAUABwAEAAQABAAGAAYABgAFAAMAAwADAAEAAQACAAAAAQD+//3/+//5//f/9//2
//b/9f/1//P/8//1//T/8v/x//P/8//y//L/8v/x//D/7f/t/+z/7P/s/+3/7//w//H/
7//u/+3/7f/p/+n/5//q/+r/6f/o/+f/6P/p/+n/6v/s/+z/7f/t/+z/6//q/+n/6//s
/+7/7//t/+z/6//p/+v/6//s/+z/7P/s/+3/7f/t/+7/7v/t/+7/7//w//H/7f/s/+v/
6v/u/+7/7v/t/+3/7f/u/+7/7P/s/+v/6v/o/+n/6//t/+v/6//s/+z/7P/r/+r/6P/n
/+f/6f/q/+v/7f/u/+3/7f/s/+v/6//p/+n/6v/q/+r/6//s/+z/6f/o/+j/6P/o/+j/
6P/n/+j/6f/o/+n/5//m/+f/5//n/+X/5f/k/+T/6P/q/+z/6f/p/+r/6f/q/+n/6f/p
/+n/6f/p/+n/6P/o/+j/5//p/+j/6v/q/+r/6v/q/+r/6//r/+z/7P/t/+//7f/t/+3/
7f/t/+7/7//x/+3/7f/t/+z/7//x//L/8//z//P/8v/x//P/8//z//P/8P/w/+//7v/u
/+7/7v/u/+//7v/u/+//8f/y//P/8//x/+7/6v/o/+n/5//m/+b/5v/l/+X/5P/j/+P/
4//k/+P/4//j/+P/5f/l/+X/5f/m/+b/5v/m/+j/6P/o/+j/5//n/+f/5//m/+T/5P/o
/+3/7v/0/wAACwAVACEANgBLAFsAZgBuAHoAiwCYAKAApgClAJYAhABqAE0ANwAmABEA
AAD5//f/9f/y/+//6//r/+v/6f/o/+j/5v/m/+f/6P/o/+b/5v/m/+X/5//n/+f/5//o
/+n/6v/s/+v/6//q/+n/6P/o/+j/6P/q/+r/6v/q/+j/6P/o/+j/5v/m/+b/5v/n/+j/
6f/q/+j/6P/n/+f/5f/l/+b/5v/n/+j/6f/r/+v/6v/n/+b/6P/p/+r/6v/r/+v/6//r
/+n/6f/q/+r/6P/o/+j/6P/o/+j/6P/o/+b/6P/o/+j/6P/o/+j/6P/o/+j/6P/o/+r/
7f/t/+3/6//r/+v/6//t/+7/7//x/+//7//w//D/8//z//X/9v/0//b/9//4//n/+f/6
//r/+//9//7//v/+////AQABAAEAAQABAAEAAwAGAAYABgAFAAUABwAIAAgACQAKAAsA
CwAIAAgACAAIAAgACAAHAAkACQAJAAcABQAEAAAA//8AAAEAAQABAP3//f/8//z//P/9
//z//f/7//r/+P/3//X/9f/0//T/9f/1//X/8//x//D/8P/w//L/8//z//P/8//y//H/
8f/t/+3/6//u//D/8f/y//P/8f/x//D/8P/x//L/9P/1//T/8//y//H/7v/u/+//7//z
//T/9f/1//L/8f/x//D/8v/y//P/8//1//b/9v/1//P/8//z//P/9P/0//T/9P/0//T/
9P/z//H/8f/y//L/8f/y//L/8v/v/+//8P/x//H/8f/y//L/9P/z//L/8P/x//H/8//0
//L/8//z//H/8P/u/+z/6//s/+3/7//w//D/8f/y//L/8f/w//D/8P/z//T/9f/1//T/
8//w/+//8P/w//L/8//x/+//7//u/+z/7v/u/+7/7v/v//H/8f/u/+3/7f/t//D/8f/y
//P/8v/y//L/8f/x//P/8f/0//b/9f/0//P/8v/0//T/9f/1//b/9v/3//n/+P/3//b/
9f/2//j/+v/9//r/+f/4//b/+P/5//n/+f/7//v/+v/5//v/+//7//v/+//8//z//P/6
//r/+v/6//f/9v/2//f/+//8//3//f/6//j/9f/0//X/8//y//L/8v/x//H/8P/t/+3/
7f/u//H/8f/x//H/8//z//P/8//2//b/9v/2//P/8v/x//D/8v/z//T/9f/0//T/9v/0
//f//P8AAAoAFwAlADMAPgBPAGMAcAB2AIAAkQCiALAAugC3AKgAkgB2AFkARQAyAB0A
DgAHAAUABQAAAPv/9f/z//f/9//2//b/9P/z//P/8//y//D/8P/w/+//8v/z//T/9f/1
//X/9f/2//T/9f/1//X/8v/y//L/8v/w//D/8P/w//H/8v/z//T/8v/y//L/8v/0//T/
9P/0//P/8v/w/+//8f/x//L/8v/w//D/8P/x//T/9P/y//L/8//z//P/8v/y//P/9P/1
//L/8f/x//D/8v/y//L/8v/w//D/8P/w//L/9P/0//T/8//y//H/8P/w//D/8P/w//H/
9f/2//f/9f/1//X/9f/2//b/9v/3//n/+f/6//r/+//7//3//v/9//7//v/+//////8A
AAAAAQADAAQABAAFAAcACgALAAsACwALAAsACwAOAA4ADgALAAsADQAOAA4ADwAQABEA
EwAQABAAEAAPAA4ADQALAAsACwALAAkACgAKAAcABwAFAAUABAADAAMAAwACAAIAAAD/
//z/+//8//z/+//7//n/+f/4//j/+f/5//n/9//5//j/+P/4//b/9//3//f/+P/4//j/
+f/2//X/8v/0//f/9//3//f/+f/5//j/+P/2//b/9//3//f/9//3//f/9P/0//X/9f/4
//j/+P/3//X/9f/2//b/+P/4//n/+f/6//z//f/9//r/+f/4//f/9//4//n/+v/8//z/
/P/7//f/9//4//j/+f/6//r/+v/2//X/9f/1//j/+f/7//z/+v/5//j/9v/z//P/9f/2
//b/9//3//X/8//y//H/8f/y//P/9f/2//P/8//z//L/8//y//L/8v/1//b/9//3//b/
9f/y//H/8P/w//L/8v/y//L/8v/y//L/8//z//L/8v/z//X/8//z//P/8//z//T/9f/3
//b/9//4//j/+P/5//n/+f/5//n/+P/3//f/9//3//f/9//4//j/+P/4//j/+P/4//b/
9P/z//P/9P/0//T/8//z//L/8P/w/+//7f/s/+z/7v/t/+3/7P/t/+3/7f/u/+7/7f/s
/+v/6f/p/+n/6f/q/+r/6v/q/+r/6v/q/+r/7P/t/+7/7//u/+z/7P/s/+//9P/6//7/
BwAXACUANABHAF0AbAB4AIQAkwCgAKoAtAC5ALIAogCMAGsATQA4ACcAFgAHAP3/+//6
//f/9f/1//X/9P/y//H/7v/u/+//8P/w/+7/7v/u/+3/6//r/+v/6//p/+n/6f/q/+r/
6//r/+v/6v/q/+r/6v/q/+r/6v/q/+v/7P/t/+7/7f/s/+v/6v/s/+z/7P/s/+r/6v/p
/+n/6//r/+z/7P/q/+r/6v/r/+v/6v/n/+b/6v/r/+z/7P/r/+v/6//r/+r/6f/p/+j/
6v/q/+r/6v/q/+r/6v/q/+r/7P/s/+z/7v/u/+7/7v/s/+z/7P/s/+3/8f/y//P/8f/v
/+3/6//t/+7/7//x//P/8//0//T/9P/z//T/9P/0//b/9//4//n/+f/6//r//f///wAA
AAACAAMABQAFAAQAAwACAAEAAQAEAAQABAABAAEAAwAEAAYABwAIAAkACgAIAAkACgAH
AAYABQADAAEAAQABAP////8AAP7///8CAAMAAwADAAEAAQAAAAAA/f/9//v/+//7//r/
+P/3//n/+f/4//j/+P/3//b/8//0//T/9f/2//P/8//y//H/8v/y//L/8//x//H/7//y
//L/8f/w/+//8P/x//H/8v/x//D/8P/v//H/8f/x//H/8P/w//H/8f/w//D/8P/v//H/
8f/y//L/8v/y//P/8//1//b/9v/1//X/9f/1//X/8//y//H/8P/1//b/9//3//P/8//0
//T/8//0//T/9P/v/+//8P/x//H/8f/y//L/9P/z//L/8P/s/+v/7P/s/+7/8f/z//P/
8f/w/+//7//u/+3/7f/s/+3/7//x//L/8P/u/+3/7P/s/+z/7P/r/+3/7f/r/+v/7f/u
//H/8//x/+//7//u/+r/7P/s/+z/7f/v//L/8//w/+//7//v/+v/6f/s/+7/7v/u/+7/
7v/u/+//7//u/+7/7//x//H/8f/x//H/7//w//H/8//z//P/8//y//T/9f/1//X/+f/5
//j/9//0//P/8v/x//P/9P/0//T/8//0//X/9v/z//L/8v/z//X/9v/3//f/9v/0//H/
8P/t/+v/6v/q/+v/6//s/+z/6//r/+v/7P/t/+3/7f/t/+//7//v/+//7f/s/+v/6v/s
/+7/8P/y//H/7//t/+v/6P/q/+7/8v/1//r//P8EAA0AGQAlADAARwBjAHYAgACKAJkA
pgCuALIAswCuAJ4AhABnAE0AOAAhAA4ABQABAP///P/7//n/9//1//X/9P/0//L/8//z
//P/8v/x//D/7//t/+//7//v/+//7f/t/+3/7v/w//H/8f/x//H/8v/z//T/8v/y//L/
8v/y//L/8v/y//L/8v/y//L/8P/w//D/8P/z//T/9P/1//T/8//z//L/9P/0//T/9f/1
//T/8f/w//H/8f/x//D/8P/x//L/8//z//P/9P/0//P/8v/x//D/8f/y//P/9P/y//T/
9P/0//L/8v/y//L/9P/0//T/9P/0//f/9//3//f/9//3//f/9v/2//b/9//3//f/+P/4
//r/+//+/wAAAgAEAAUABgAFAAUABgAGAAUABwAIAAgACgALAA0ADQAPAA8ADwAPABAA
FAAVABYAFQAVABcAGAAXABcAFwAXABkAFgAWABYAFAAUABQAEwAVABUAFQATABMAFAAS
ABMAEAAPAA0ACwAMAA0ADQAOAAoACQAGAAUABgAGAAUABQAHAAcABgAGAAQAAwACAP//
AQACAAQABgAEAAUABQAFAAUABAADAAMAAwADAAEABAAEAAMAAgABAAMAAwACAAIAAgAC
AAMAAwADAAMAAwADAAQABAAFAAUABQAEAAMAAQADAAUACAAKAAgACAAJAAkACQAKAAoA
CQAJAAkACQAJAAkACgALAAwADQAMAAsACQAJAAkACgAKAAsADAAMAAwACwALAAwADQAL
AAsADAAMAAwACwAKAAgACQAJAAsADAAKAAsACwAJAAoACgAKAAsACQAJAAoACgAKAAsA
DAAMAAsACgAKAAoADQAOAA8ADwAOAA0ACgAJAAoACgAMAA0ADwANAA0ADAAKAAwADAAM
AAwADQAPAA8AEAAPAA8ADwAPAA8ADwAPABAAEAAQAA8AEQAOAAwADAAMAAwADwAQABIA
EwATABIAEgATABUAFQAVABUAFwAYABkAGwAXABcAFwAWABgAGQAZABkAGAAVABEADQAT
ABcAGwAfAB4AHgAdABwAGAAYABgAGAAZABgAGAAZABoAGgAaABkAGwAaABgAGAAYABcA
FwAYABcAFQAUABIAEgATABQAFgAUABMAEgARABEAEQARABEAFAAUABQAFAAUABQAFAAU
ABcAFwAXABcAFgAWABIAFAAZABwAJAAsADcAQwBRAF4AbQB/AJIAnACkALMAwgDOANgA
2QDSAMYAsACRAHkAZABPADwAMQArACkAKAApACcAIQAfAB8AHgAeABwAGQAZABkAGAAZ
ABoAGwAbABkAGQAZABkAGQAZABkAGgAbAB0AHgAfABsAGgAZABgAGwAcAB0AHgAeAB4A
HgAeAB4AHgAeAB4AHgAeAB4AHgAcABwAGwAbAB0AHQAeAB4AHgAeAB4AHwAhACIAIQAi
ACEAIQAhACAAIQAhACEAIQAjACMAJAAkACIAIgAiACIAIgAiACIAIgAkACYAJgAmACYA
JgAmACYAJgAmACYAJgAmACkAKQApACsAKwArACsALAAsACwALQArACsALAAsAC4ALwAy
ADQAMgA0ADUANgA5ADkAOgA6ADoAOwA7ADoAOgA7AD0APQBAAEEAQgBDAEMARgBGAEYA
QwBDAEUARgBIAEkASgBLAE0ASgBKAEoATABMAEwASwBKAEkASABFAEYARgBDAEMAQQBB
AEAAPwA9AD0APAA8AD4APwA+AD8APQA8ADoAOQA7ADsAOgA6ADsAOwA7ADkANwA0ADIA
MAAzADcAOgA9ADsAOgA5ADkAOQA5ADcAOgA5ADkAOQA5ADYANQAzADIAMwA0ADYANwA4
ADkAOgA7ADgAOAA5ADkAPAA8ADwAOwA5ADkAOgA6ADsAPAA+AD8APwBAAEAAPwA/AD8A
PwA/AEAAQABAAEAAQAA+ADwAOQA6ADsAPQA+AEEAQgBCAEIAPwA/AEAAQQBAAD8APwA+
AEEAQQBBAEAAPwA/AEEAQgBAAEEAQQA/AEEAQAA/AD8AQQBBAEIAQgBBAEEAQQBAAD8A
PgBAAA==
         </WaveFormData>
      </LeadData>
      <LeadData>
         <LeadByteCountTotal>10000</LeadByteCountTotal>
         <LeadTimeOffset>0</LeadTimeOffset>
         <LeadSampleCountTotal>5000</LeadSampleCountTotal>
         <LeadAmplitudeUnitsPerBit>4.88</LeadAmplitudeUnitsPerBit>
         <LeadAmplitudeUnits>��V</LeadAmplitudeUnits>
         <LeadHighLimit>2147483647</LeadHighLimit>
         <LeadLowLimit>268435456</LeadLowLimit>
         <LeadID>V6</LeadID>
         <LeadOffsetFirstSample>0</LeadOffsetFirstSample>
         <FirstSampleBaseline>0</FirstSampleBaseline>
         <LeadSampleSize>2</LeadSampleSize>
         <LeadOff>FALSE</LeadOff>
         <BaselineSway>FALSE</BaselineSway>
         <ExcessiveACNoise>FALSE</ExcessiveACNoise>
         <MuscleNoise>FALSE</MuscleNoise>
         <LeadDataCRC32>1441910989</LeadDataCRC32>
         <WaveFormData>
7v/u/+7/7v/w//D/8P/w/+7/7v/u/+7/7v/u/+7/7v/s/+z/7P/s/+3/7v/v//D/7//u
/+3/7P/u/+7/7v/u/+//8P/x//L/8P/w//D/8P/u/+7/7v/u//D/8P/w//D/7v/u/+7/
7v/w//D/8P/w/+//7v/t/+z/7f/u/+//8P/u/+7/7v/u/+z/7P/s/+z/7v/u/+7/7v/t
/+z/6//q/+j/6P/o/+j/6v/s/+7/8P/t/+z/6//q/+r/6v/q/+r/7P/s/+z/7P/p/+j/
5//m/+f/6P/p/+r/6f/o/+f/5v/n/+j/6f/q/+n/6P/n/+b/6P/o/+j/6P/o/+j/6P/o
/+b/5v/m/+f/6f/q/+v/7P/w//D/8P/w/+7/7v/x//H/8v/y//L/8v/y//L/8//z//T/
8//x/+7/8P/x//L/8v/y//L/8v/y//P/8//y//L/8f/x//H/8v/0//T/9f/1//P/8f/v
/+7/7P/q/+f/5//p/+n/6f/o/+X/5f/l/+b/5//n/+f/5v/n/+n/6v/s/+z/7P/s/+z/
7P/r/+v/7f/s/+v/6v/p/+v/6//t//H/8//1//n//v8IABMAHgAsAD4ATABUAFoAYQBt
AHkAgwCJAIwAhQB5AGUAUQA+ACwAFwAGAAEAAgD+//f/9v/4//b/9v/0//P/8v/x//L/
8v/z//P/8//z//L/8v/0//T/8//z//H/8v/0//L/9P/0//T/9P/z//L/8f/w//L/8v/z
//P/9f/1//X/9f/y//L/8//z//P/8//0//T/9//4//n/+P/2//b/9//3//X/9f/1//X/
9//4//f/+P/8//z//P/6//n/+P/3//f/+f/5//n/+f/5//n/+f/5//f/9//3//f/+f/5
//r/+v/8//3//f/9//v/+//6//r/+//9//3//f/+////AAABAAEAAgACAAMAAwADAAMA
BAAEAAMAAgADAAQABQAFAAcACgAKAAoACwAJAAsADAAMAA0AEAARABMAEQASABIAEwAT
ABUAFQAWABgAFgAWABgAFwAXABgAGQAbABkAGQAZABgAFwAWABQAFgAWABYAFAARABAA
DwAOAA4ADgANAA0ACwAMAA0ADgALAAsACgAKAAcABgAGAAUABAAEAAQABAAGAAYABgAF
AAIAAQABAAIAAgADAAMAAwABAAAAAAD/////AAABAAIABAAFAAYABgAEAAQAAwADAAIA
AQABAAEAAAD///7//f///////v/+//z//f/9//3//v/+////AAD+//7//v/+//7/////
/////P/8//z//f/7//v/+//7//7//v/+//3//f/9//3//f/+////AAAAAAEAAQACAAIA
AgACAAMAAwABAP/////8//7///8AAAAAAQADAAAAAAD9//3//v/+//7//v/+//7/AAAB
AAEAAQACAAEAAAD///3///8BAP///////wAAAQAAAP///////wMABAADAAIA///+//3/
/P/9//7///8BAAQABAAEAAQABQAEAAMAAgADAAQACAAJAAoACgAKAAoABwAGAAYABQAJ
AAkACAAGAAQABQAGAAYACAAIAAgACAAGAAUAAwACAAQABQAGAAgACgAKAAsACwAJAAcA
BQAEAAIAAAD9//3//////////v/9//3//f/+/wEAAQABAAAA/v//////AAAAAAAAAAAA
AP7//f/9////AAABAAIAAwADAAEAAQABAAEABwANAA4AEgAdACoANABCAFQAZABuAHUA
fQCLAJkAoQCoAKsApQCTAHkAXABKADkAKgAfABgAFAAPAAoACAAMAAoACQAHAAUAAwAD
AAIAAgABAAEAAQAAAAAA/v/+//3//f/+/wAAAwACAAAAAAAAAAAAAAAAAAAAAAACAAIA
AwADAAEAAQABAAEA/v/+//////8BAAEAAgACAAQABAAEAAIAAAAAAAEAAQADAAMAAwAD
AAMAAgD///7/AQACAAMAAgAAAAAAAAABAAMAAwADAAMAAQABAAEAAQD//////////wEA
AQACAAIAAQABAAAA//8AAAEAAQACAAMABQAFAAUABAADAAIAAQACAAQABQAHAAUABQAF
AAYABwAHAAcACQAIAAkACQALAA4ADgAOAA8ADwARABIAEgASABQAFAAVABUAFgAWABcA
FwAZABkAGgAaABgAGAAaABkAGQAaABsAGwAZABkAGQAbABsAGwAaABgAGAAYABYAFwAW
ABUAFAATABIAEAAPAAoACgAKAAoACwALAAoACgAHAAYABgAFAAIAAgACAAIABAAEAAQA
AwAAAP////8AAP7/////////AQAAAAAA//8AAAAAAAAAAAMAAwADAAIA///+//z/+//9
//3//v///wEAAQABAAEA//////7//v8AAAEAAQABAP7//v///wAA/v/+//7//v/+////
//////7//v/+////AAABAAIAAwADAAIAAQD//////////////////////v//////AAAA
AAAAAAABAAEA/v/7//r/9v/3//n/+//8//v//f/6//r/+f/5//r/+v/6//r/+v/6//r/
+//7//v/+//7//v/+//4//n/+v/3//X/9f/2//f/+f/5//r/+//9//r/+f/4//n/+P/4
//j/+P/4//j/+P/2//b/9v/3//r/+v/6//r/+v/6//r/+v/8//z///////z//P/8//z/
/P/8//3//f8BAAEAAAD+//3//f/9//z//P/8//z//P/7//v/+v/6//v/+//7//z//P/8
//3//f/9//v/+f/4//r/+P/1//X/8v/x//D/7v/v/+//7//w//H/8f/x//D/7v/v/+//
8P/w//D/8P/w/+7/7f/t/+//7f/t/+3/7f/1//P/7f/t//H/9//7//7/BgATACAAKgA2
AEQAUABYAF0AZwB3AIMAjQCSAJEAiQB5AF0ARAA4ACcAEgAFAAAAAAD///r/8v/u//D/
8//z//P/8//z//L/8v/x/+//7//u/+7/8P/w/+//7//v//D/8v/w//H/8v/z//T/8v/y
//L/8v/y//L/8//z//X/9f/1//X/8//y//L/8f/z//P/9P/0//T/9P/0//L/8P/w//H/
8f/v/+//7//v//H/8v/x//L/8//y//H/7v/w//D/8P/x/+//7//v/+//7//v/+//7//x
//H/8f/x/+//7//w//D/8P/x//H/8f/x//H/8P/w//P/9f/1//X/8v/x//D/7//x//L/
8v/z//H/8f/x//L/8//z//P/9f/4//n/+f/7//z//P/8//3/+//9//7//v8AAAIAAgAD
AAIAAgABAAEAAwAFAAUABgAGAAQABAAGAAcABwAIAAkACwAJAAkACQAIAAcABgAEAAYA
BgAGAAQABQAEAAMAAgACAAIAAQABAPz//P/8//z/+f/5//j/+P/3//b/9v/1//L/8v/y
//L/8//0//X/9f/y//H/8f/y//T/9f/1//X/9f/0//T/8//w//D/8P/w/+//7//v/+7/
7//w//D/8f/w/+//7//v/+//7//v/+//7//v/+7/7v/w//H/8f/x/+7/7v/v//D/7v/u
/+7/7v/s/+3/7f/t/+7/7v/u/+//8f/x//H/8f/0//T/9P/z//L/8f/w/+//8f/x//H/
8P/t/+3/7v/u//D/8P/x//H/8f/v/+//7P/r/+v/6//q/+v/7f/q/+r/6//r/+z/7P/u
/+7/7v/u/+z/7f/t/+3/7v/t/+z/6//p/+v/7f/r/+n/6f/q/+v/6//r/+z/7f/v/+z/
6//q/+j/6P/p/+z/7f/v//D/7//r/+r/6v/p/+n/6//u/+7/7P/q/+n/6v/o/+j/6P/o
/+n/6v/r/+3/7P/q/+j/5v/q/+z/7v/w//D/8P/z//P/8P/w//D/8P/w//D/8f/x//X/
9f/0//L/8P/x//L/8v/w//D/8P/w/+3/7f/s/+z/6//r/+v/7P/u/+7/7//v/+3/6//p
/+j/6P/m/+P/4//j/+P/4//i/+P/4//j/+T/5f/l/+X/5P/i/+P/4//k/+T/5P/k/+T/
4v/h/+H/4//m/+f/6P/p/+n/5//l/+X/5f/p/+//8v/6/wUAEAAaACYANgBIAE4ATwBb
AGkAcwB7AIIAfwB1AGEASwA8AC4AFwAEAPn/9v/2//X/9P/u/+z/7P/u/+3/7P/r/+n/
6P/o/+f/6f/p/+j/6P/n/+b/5P/j/+T/5v/p/+j/6v/q/+r/6v/q/+r/6v/q/+r/6v/r
/+v/6v/p/+j/5//n/+j/6v/r/+n/6f/q/+r/6P/o/+j/5v/n/+j/6v/r/+v/6//r/+v/
7P/s/+r/6v/u/+7/7v/s/+r/6v/q/+v/7f/t/+3/7f/t/+3/7f/t/+//7//v/+//8f/x
//L/8v/x//H/8P/v//H/8f/w//D/7//x//H/8f/x//H/8f/x//H/8v/y//P/8f/x//H/
8v/2//f/+P/7//r/+//7//3//v/+//7//////wEAAgACAAIABAAEAAUACAAKAAsADQAL
AAsACQAIAAkACAAJAAwADwAPABAAEQAQAA0ADAALAA0ADQANAAwACgAKAAoACAAJAAgA
BwAGAAgACAAHAAcABAAEAAQABAAEAAUABQAGAAUABAAEAAMAAQAAAP///v///wAAAQAB
AAAA/////wAAAAABAAEAAQD///7//v/9//7//v/+//7//f/9//3//P/8//z/+//7//3/
/f/+////AQABAAEAAQABAAEAAAAAAP7///////////8AAAIABAADAAIAAQAAAAIAAwAD
AAMAAwAEAAUABwAFAAUABQAFAAQABAAEAAMABAAFAAYABwAHAAcABwAGAAQAAwADAAIA
AAAAAAEAAQD///3//f/6//v//f///wAA//8BAP7//v//////AAAAAAIAAgACAAIAAAAB
AAEAAQABAAEAAQABAP//AQADAAEAAQABAAIAAwABAAEAAgADAAMAAAD///7/AwAEAAYA
BAAEAAQABAAEAAMAAgABAAEABAAEAAQABAAIAAgACAAIAAYABgAJAAkABwAGAAUABAAG
AAYABwAHAAsACwAKAAgACAAJAAoACgAMAAwADAAMAAsACwAKAAoACwALAAsADAAMAAwA
DQANAAkABwAFAAQABQAEAAIAAwABAAEAAQAAAP///////wAAAwADAAMAAgABAAEAAAAA
AAMABAAFAAYABQADAAIAAwACAAEAAAD//wMAAwABAAEABQAFAAUACgAWACMAMAA+AFAA
YABsAG4AcwB9AIsAlQCdAKIAnQCPAHUAWQBGADYAIwAYABMADgAGAAMAAAD+//z//v8A
AP///v/9//v/+v/6//n/+v/7//v//P/+//7//f/9//n/+P/4//T/9//4//n/+v/8//z/
/P/8//z//P/9//3//P/7//r/+f/7//z//v////7//f/9//z//v/+//7//P/8//z//f/9
//3//f/9//3//P/8//r/+v/+//7//v/8//v/+v/5//n/+v/7//z//f/7//v/+//7//v/
+//7//v//f/9//7//v/8//3//f/9//3//f/8//z/+//9//3//f8AAAEAAgADAAEAAgAC
AAMABQAFAAUABgAFAAUABQAHAAYABwAHAAkADAAMAAwADQAOABEAEwAUABMAFAATABMA
EwAUABQAFQAVABcAFwAYABcAFAATABQAGAAZABsAHQAcABkAGAAXABUAFQAVABQAFgAW
ABYAFAASABAADgAMAA4ADgANAA0ACgAKAAoACgAJAAkACAAIAAUABAAEAAMAAgACAAIA
AgACAAIAAgABAAAA/////wAAAAABAAEAAQADAAIAAgABAAAAAAAAAAAAAAD///7//P/9
//7//v////////8AAAEA///////////9//3//P/8////AQACAAMAAQAAAAAAAAAAAAAA
AAAAAAAAAQABAAEAAAAAAAAAAQD//////////wEAAgADAAMAAgABAAAA///////////+
//3//f/+//7/AAAAAAEAAQD///3//f/6//z//f/+//7//f////z//P/5//n/+v/6//r/
+v/6//r/+v/7//v/+//6//n/+P/3//n/+//9//v/9//3//j/+f/7//v//P/9//v/+P/3
//b/9P/0//X/+P/5//v//P/7//n/+v/6//z/+v/6//r/+v/4//j/+P/5//r/+v/6//r/
/v/+//7//v/9//z//v/9//3//v///wAA///+//7//f///////v/8//7///8AAAAA///+
//3//P/9//3//P/8//n/+f/5//r//v/+//////////3/+//6//f/9P/w/+//8f/x//H/
8P/x//H/8f/y//L/8f/w/+7/8P/x//H/8v/y//L/8v/y//T/8//z//X/8//z//P/8//z
//P/8f/z//f/+////wAABgAPABoAJAAyAEIAUABUAFsAawB5AIEAiwCUAJUAjQB9AGUA
TAA8ACsAFgAFAAAA/P/5//r/+v/2//L/8P/v/+7/7f/x//L/9P/1//L/8f/v/+7/7v/u
/+3/7f/t/+7/8P/u/+z/7P/s/+z/7v/u/+7/7v/s/+z/7f/t/+//7//v/+//7P/s/+3/
7f/t/+3/7v/u/+z/7P/s/+r/6v/q/+v/6//t/+3/7f/t/+7/7v/s/+z/6//q/+n/5v/m
/+b/5v/n/+n/6f/p/+n/6f/p/+n/6f/n/+f/5//n/+f/5//o/+j/6f/r/+z/7f/v/+//
7v/u/+3/7//v/+//8P/x//L/8//x//L/8v/z//P/8//z//T/9P/z//L/8//2//f/9//5
//r/+v/6//v/+f/7//z//P/6//z//P/9//7/AAABAAMAAwAFAAUABgAHAAYABwAKAAgA
BwAHAAcABwAFAAUABQAHAAcABwAGAAYABgAGAAQABAAEAAQABAABAAAA/v/9//r/+v/6
//r/+f/5//j/+P/5//j/+P/3//j/+P/4//j/9f/0//P/8f/w/+//7//w//H/8//0//X/
8//y//L/8f/u/+7/7v/u/+3/7f/t/+z/7f/u/+7/7//t/+3/7v/v/+3/7f/t/+3/7v/v
/+//8P/v/+//7v/t/+7/7v/v//D/7v/u/+7/7v/s/+3/7f/t/+3/7v/v//H/7v/t/+z/
6//t/+7/7//v/+3/7f/t/+3/6//r/+v/6v/q/+v/7f/u/+3/7P/s/+v/7f/r/+v/6P/m
/+f/6P/o/+r/7f/r/+z/6//r/+z/7P/r/+r/6f/o/+j/6f/p/+n/5v/l/+T/4//j/+X/
5//l/+T/5f/n/+n/6P/n/+f/5//n/+T/4//i/+P/5P/m/+r/6f/p/+j/5f/k/+T/5f/l
/+P/5f/o/+j/5v/m/+P/4//n/+T/5v/m/+b/5v/m/+b/5v/n/+j/6P/o/+j/6v/q/+r/
6v/q/+r/7f/t/+r/6v/q/+r/6//s/+7/7//v/+//7v/s/+7/7//w//D/7//u/+3/7P/r
/+v/6v/q/+v/6//r/+z/7P/s/+3/7f/p/+f/5f/k/+b/5P/h/+H/4f/h/+H/4P/d/93/
3f/e/9//3//f/97/4P/h/+H/4v/i/+L/4v/i/+L/4f/h/+P/4f/h/+H/4f/h/9//3//h
/+X/5//r//b/AAAHABAAIAAwADwARABKAFMAYQBtAHcAfwB+AHUAZwBRADsAKgAcAAsA
/P/1//L/8P/t/+j/5v/k/+T/4v/h/+D/3//g/+D/4f/h/+H/4f/g/+D/4P/g/9//3//g
/+L/5f/k/+L/4v/i/+L/4v/i/+L/4v/i/+L/4//j/+H/4f/h/+H/4P/g/+H/4f/i/+P/
5f/m/+X/5P/j/+D/3//e/97/3f/g/+H/4v/j/+L/4v/g/+D/5P/k/+T/4v/i/+L/4v/j
/+H/4f/h/+H/4f/h/+H/4f/h/+H/4f/h/9//3//g/+D/4P/h/+H/4f/f/9//3v/e/+H/
4//j/+P/4v/h/+D/3//i/+T/5f/n/+X/5f/l/+b/6f/p/+n/6//q/+v/6//t/+7/7v/u
/+//7f/v//D/8P/w//L/8v/z//H/8v/y//P/9f/3//f/+P/6//j/+P/6//v/+//8//3/
+//5//n/+f/5//n/+f/4//j/+P/4//b/8//y//H/8P/z//T/9P/1//H/8P/v/+7/7//v
/+7/7v/r/+r/6v/p/+j/6P/o/+j/6v/q/+r/6f/m/+X/5f/m/+j/6f/p/+n/5//m/+b/
5f/i/+L/4v/i/+b/5//o/+j/5//m/+T/4//k/+X/5//p/+j/5//m/+X/5P/j/+H/4P/i
/+X/5//p/+X/5P/k/+T/5v/m/+b/5v/o/+n/6f/p/+f/5v/l/+X/5//n/+f/5//o/+j/
6P/n/+X/5f/l/+X/5f/l/+X/5P/h/+H/4v/i/+T/5P/l/+X/5//l/+X/4v/k/+X/5v/m
/+X/5//k/+T/4P/f/9//3v/f/+D/4f/i/+T/5f/l/+X/4v/h/+D/3//g/+P/5v/l/+P/
4//k/+X/4//j/+T/5f/l/+L/4f/g/93/3P/c/97/3v/h/+P/4//h/+D/4P/f/+D/4//n
/+j/5//m/+L/4f/j/+X/4//l/+j/5//m/+X/5P/m/+b/5v/n/+r/6v/q/+r/6//q/+n/
6P/q/+r/7f/t/+v/6v/p/+j/6f/q/+z/7f/v/+//7v/s/+7/7//w//D/8v/y//L/8v/w
/+//7f/s/+v/6//r/+z/7v/u/+//7//t/+v/6f/o/+j/5v/j/+P/5f/l/+X/5P/h/+H/
4f/i/+X/5f/l/+T/5v/n/+f/6P/p/+r/6//s/+n/5//m/+f/6P/p/+r/6//p/+n/6//r
/+v/7//z//r/BgATAB4AJAAwAEIATABOAFUAZQBzAIEAiwCMAIEAcwBbAEUANgAmABUA
BgABAP7//P/5//T/7v/u//L/8v/x//D/7//v/+7/7v/t/+v/6//q/+r/7f/u/+7/7//t
/+7/8P/u/+7/7v/u/+7/7P/s/+z/7P/s/+z/7f/t/+7/7//w//H/7v/u/+//7//w//H/
8//0//H/8P/v/+z/7v/u/+//7//t/+3/7f/t/+//8P/v//D/8v/y//L/8P/x//L/8//1
//L/8f/w/+//8f/x//H/8f/v/+//7//v//D/8f/z//T/8f/x//D/7//x//H/8P/w//P/
9f/1//X/8//z//P/8//1//b/9v/3//n/+f/5//r/+//7//v//f/8//3//f///wAAAAAA
AAEAAwAFAAYABgAGAAgACAAJAAkACgAKAAsACwANAA0ADgAMAAoACgAMAA8ADwAQABEA
EQAPAA8ADwAPAA8ADwAOAA4ADgAOAAwACwAKAAkACAAKAAoACQAJAAYABgAGAAYAAwAD
AAIAAgABAAAAAAD///7//v/+//7/AAAAAAAA///+//3//f/+//7/////////AAAAAAEA
AQD///7//f/8//////////7//v/+//3//f/9//3//v///////////////f/9//z//P/9
////AAABAP///v/+//7/AAAAAAAAAAACAAMAAwADAAEAAAD/////AAABAAIAAwAEAAQA
BAADAAIAAQAAAP//AQABAAEAAAD9//3//v/+////AAACAAMAAQD//////P/7//v/+//6
//n/+//4//j/9//3//j/+P/6//r/+v/6//n/+f/4//f/+P/3//b/9f/2//n//P/7//f/
9//4//n/+f/5//r/+P/4//j/+P/6//r/+v/7//v/+v/5//j/+P/4//j/+P/4//j/+//7
//z//P/8//z//P/8//3//f///////v/8//z//f/+//7/AAAAAAAAAAD//////v/+//v/
+//7//z//P/8//3//f/9//v/+f/4//b/9P/x//H/8v/z//T/9P/1//X/9f/2//X/9f/1
//T/8v/z//P/9P/2//b/9v/2//T/8//z//X/9//3//f/9//3//n/9//1//f/+//9/wAA
CAAVACIALgA8AEwAWABgAGkAdQCBAIsAlwCcAJkAjwB/AGUATAA8AC0AHgARAAgABAAD
AAIA/v/+//7//P/7//r/+f/6//r/+//7//n/+f/4//j/9v/2//X/9f/z//T/9v/0//b/
9v/2//b/9v/2//b/9v/0//T/9f/1//b/9//4//n/9//2//b/9f/3//f/+P/4//b/9v/2
//T/9f/2//j/+f/4//f/9v/1//T/9P/y//L/9v/2//b/9P/0//T/9P/1//P/8//z//P/
9f/1//X/9f/3//f/9//3//f/9//4//j/+P/5//n/+f/4//f/9f/0//b/+f/6//v/+P/3
//b/9f/4//r/+//9//v/+//7//z/+//7//v//f/+//////8BAAIAAgACAAMABQAHAAgA
CAAKAAwADAANAAwADAALAAsACQALAAsADAAMAAoACgAMAA0ADQAOAA8AEAAPABAAEQAO
AA0ADAAKAAoACgAKAAgABwAGAAUABAAFAAYABgAHAAQABAAEAAQAAQABAAAAAAD9//z/
/P/7//z//P/8//z/+v/6//r/+f/6//n/+f/6//f/9//2//X/9v/2//f/9//0//T/9P/0
//X/9f/1//T/9f/2//b/9//2//X/9f/1//X/9f/1//X/9f/1//T/9P/0//X/9f/1//b/
9v/3//j/+P/4//j/+P/6//v/+//7//j/+P/4//n/+P/3//b/9f/4//r//P/9//v/+//7
//v/+f/5//n/+P/1//X/9v/2//b/9v/3//f/+f/3//f/9P/z//P/8//y//b/+f/3//j/
9f/1//b/9v/0//T/9P/0//X/9//4//n/9v/1//T/8//y//P/9P/x//D/8f/z//X/9//3
//j/+f/5//b/9f/0//H/8P/w//L/9P/3//n/+f/1//T/9P/z/+//7//y//P/9P/1//b/
9P/0//T/9f/2//b/9v/2//b/9v/2//b/9P/0//f/9//4//j/+P/4//r/+v/7//v/////
//7//P/5//n/+f/4//r/+v/6//r/+v/7//v//P/6//n/+P/4//z//P/9//3/+f/3//X/
9P/y//D/7f/t//D/8f/y//L/7//v/+//8P/x//H/8f/w//L/8//z//T/8f/w/+//7v/w
//H/8//3//b/9f/0//P/7//z//f/+//9/wEAAwAIABAAGwAiACwAPABSAGIAagBzAHsA
hQCNAJMAmACXAI8AeQBhAE4AOgAnABgADwAKAAgABQACAAIA/v/8//7//f/8//v//f/8
//z/+//5//n/+P/4//j/+P/3//f/9f/2//j/9v/4//j/+P/4//n/+v/7//z/+//6//r/
+f/5//n/+f/5//j/+P/5//n/+f/5//r/+v/7//z//f/8//v/+v/6//n/+//7//v/+//6
//r/+P/4//j/+P/4//b/9//4//n/+//5//n/+f/5//f/9//3//f/+f/5//n/+f/5//n/
+v/6//n/+f/4//f/+P/5//n/+v/9//////////7//f/8//v/+//8//z//f/9//3//f/+
/wEAAQABAAMABAAFAAUABwAIAAgACAAJAAcACQAKAAoACwAOAA8AEQAPABAAEAARABIA
FQAWABgAGAAWABYAGAAXABcAGAAZABkAFwAXABcAFwAXABcAFgAYABgAGAAWABcAFgAV
ABQAEgASABEAEQAPABAAEQASAA4ADQALAAoACgAKAAsACwAMAAwADAAMAAsACgAJAAcA
CQAJAAoADAAKAAsACwALAAkACAAIAAcACAAIAAgACAAHAAcABwAGAAgACAAHAAcABwAH
AAgACQAJAAkACQAJAAkACQAIAAgABgAHAAcABwAJAAoADAAOAA4ADgAOAA4ADgAPAA8A
DwAMAAwADAANAA8ADwAPAA8ADgAOAA4ADQANAA0ADQANAA8ADwAPAA4ADwAPABAAEAAO
AA4ADwAPABEADwAPAAwADgAPABAAEAAPABEADgAOAA8ADwAQABAADwAOAA0ADAAOAA8A
DwAPAA4ADQAMAAsADAAPABIAEQANAA0ADgAPAA8ADwAQABEAEwAQAA8ADgANAAwADAAO
AA4AEQATABMAEwASABIAEQANAA8AEgASABIAEgAPAA8AEwAQABAAEAAQABAAEQASABMA
FQAUABQAFAAUABYAFgAWABYAFgAWABkAGQAYABgAGAAYABoAGgAbABsAGgAXABMADgAS
ABcAHAAgAB8AHgAdABwAGwAbABoAGgAZABkAGQAaABoAGgAbABsAGgAZABgAGAAZABgA
FgAXABUAFQAVABQAFAAVABYAGAAWABUAFAASABIAEwATABQAFgAWABYAFgAWABUAFQAX
ABcAFwAXABcAFQAVABMAFQAZAB0AIQAoADAAOQBGAFIAXABoAHYAgACHAJEAnwCpALMA
uACzAK0AmwCDAG4AXgBLADoAMQAqACgAKQAqACYAIgAgACAAHwAeAB0AGwAaABoAGQAa
ABsAGwAcABoAGgAZABkAGQAaABwAGgAbABwAHQAeABsAGgAZABgAGQAaABwAHQAdAB0A
HQAdABwAHAAdAB0AHQAdAB4AHgAcABwAHAAaABwAHAAdAB0AGwAbABsAGwAdAB4AHQAe
AB8AHgAdABoAHAAcABwAHQAdAB0AHQAdAB0AHQAdAB0AHQAdAB0AHQAfAB8AIAAgACAA
IQAhACEAIQAhACAAIAAhACMAIwAjACMAIwAjACMAIwAkACQAJQAjACMAIwAkACYAJwAo
ACsAKgArACsALQAwADAAMAAxADAAMQAxADAAMAAyADIAMwA0ADYANwA5ADkAOwA7ADwA
OgA4ADgAOgA9AD0APgA/AD8APQA9AD0APwA/AD8APgA8ADwAPAA6ADsAOgA5ADgANgA2
ADUANQAyADIAMgAyADMAMwAyADIAMwAyADIAMQAwADAAMAAwADAAMAAwAC8AKwApACgA
KAAsAC8AMQAzADIAMAAvAC0ALQAuAC8AMAAvAC8ALwAuAC0ALAAqACkAKgArAC0ALwAv
AC8ALwAvADEAMQAwADAAMAAxADEAMQAwADAAMQAyADQANAA0ADQANgA3ADcANwA2ADYA
NgA3ADcANwA3ADcANQA0ADMAMQA0ADUANgA3ADkAOQA5ADgANwA3ADgAOAA2ADYANwA3
ADoAOQA6ADgANgA3ADgAOAA5ADsAOAA4ADkAOQA6ADoAPAA8ADwAPAA6ADsAOwA7ADoA
OQA6AA==
         </WaveFormData>
      </LeadData>
   </Waveform>
</RestingECG>
