# Supplementary material for: Detection of Left Atrial Enlargement Using a Convolutional Neural Network-Enabled Electrocardiogram
Source: Front Cardiovasc Med. 2020 Dec 17;7:609976. doi: 10.3389/fcvm.2020.609976 (PMC7773668; doi:10.3389/fcvm.2020.609976)
Supplement: Supplementary file 4 [file Data_Sheet_4.ZIP › normal3/1802031778_1758_00000012.XML]

<?xml version="1.0" encoding="Windows-1252"?>
<!DOCTYPE RestingECG SYSTEM "restecg.dtd">
<RestingECG>
   <PatientDemographics>
      <PatientID>1802031778</PatientID>
      <PatientAge>68</PatientAge>
      <AgeUnits>Years</AgeUnits>
      <Gender>Female</Gender>
      <PatientLastName>chenshumei</PatientLastName>
   </PatientDemographics>
   <TestDemographics>
      <DataType>Resting</DataType>
      <Site>1</Site>
      <AcquisitionDevice>MAC55</AcquisitionDevice>
      <Status>Unconfirmed</Status>
      <Priority>Normal</Priority>
      <AcquisitionTime>10:19:06</AcquisitionTime>
      <AcquisitionDate>08-14-2016</AcquisitionDate>
      <CartNumber>1</CartNumber>
      <AcquisitionSoftwareVersion>009C</AcquisitionSoftwareVersion>
      <XMLSourceVersion>MAC5000 v1.0</XMLSourceVersion>
   </TestDemographics>
   <RestingECGMeasurements>
      <VentricularRate>77</VentricularRate>
      <AtrialRate>77</AtrialRate>
      <PRInterval>118</PRInterval>
      <QRSDuration>76</QRSDuration>
      <QTInterval>390</QTInterval>
      <QTCorrected>441</QTCorrected>
      <PAxis>45</PAxis>
      <RAxis>41</RAxis>
      <TAxis>29</TAxis>
      <QRSCount>13</QRSCount>
      <QOnset>230</QOnset>
      <QOffset>268</QOffset>
      <POnset>171</POnset>
      <POffset>203</POffset>
      <TOffset>425</TOffset>
      <ECGSampleBase>500</ECGSampleBase>
      <ECGSampleExponent>0</ECGSampleExponent>
   </RestingECGMeasurements>
   <Diagnosis>
      <Modality>Resting</Modality>
         <StatementCount>2</StatementCount>
         <LabelText>12SL ��ϳ���</LabelText>
      <DiagnosisStatement>
         <StmtFlag>ENDSLINE</StmtFlag>
         <StmtText>�������</StmtText>
      </DiagnosisStatement>
      <DiagnosisStatement>
         <StmtFlag>ENDSLINE</StmtFlag>
         <StmtText>���� ECG</StmtText>
      </DiagnosisStatement>
   </Diagnosis>
   <Waveform>
      <WaveformType>Rhythm</WaveformType>
      <WaveformStartTime>0</WaveformStartTime>
      <NumberofLeads>8</NumberofLeads>
      <SampleType>CONTINUOUS_SAMPLES</SampleType>
      <SampleBase>500</SampleBase>
      <SampleExponent>0</SampleExponent>
      <HighPassFilter>16</HighPassFilter>
      <LowPassFilter>150</LowPassFilter>
      <ACFilter>NONE</ACFilter>
      <LeadData>
         <LeadByteCountTotal>10000</LeadByteCountTotal>
         <LeadTimeOffset>0</LeadTimeOffset>
         <LeadSampleCountTotal>5000</LeadSampleCountTotal>
         <LeadAmplitudeUnitsPerBit>4.88</LeadAmplitudeUnitsPerBit>
         <LeadAmplitudeUnits>��V</LeadAmplitudeUnits>
         <LeadHighLimit>2147483647</LeadHighLimit>
         <LeadLowLimit>268435456</LeadLowLimit>
         <LeadID>I</LeadID>
         <LeadOffsetFirstSample>0</LeadOffsetFirstSample>
         <FirstSampleBaseline>0</FirstSampleBaseline>
         <LeadSampleSize>2</LeadSampleSize>
         <LeadOff>FALSE</LeadOff>
         <BaselineSway>FALSE</BaselineSway>
         <ExcessiveACNoise>FALSE</ExcessiveACNoise>
         <MuscleNoise>TRUE</MuscleNoise>
         <LeadDataCRC32>3873089703</LeadDataCRC32>
         <WaveFormData>
CgAKAAoACgAKAAoACgAKAAgACAAIAAgABwAGAAUABAAFAAYABwAIAAYABAACAAAA/f/8
//v/+v/6//r/+v/6//r/+v/6//r/+v/6//r/+v/5//j/9//2//j/+P/4//j/+v/6//r/
+v/3//b/9f/0//f/+P/5//r/9v/0//L/8P/z//T/9f/2//f/+P/5//r/+P/2//T/8v/0
//T/9P/0//T/9P/0//T/9v/2//b/9v/0//T/9P/0//L/8v/y//L/9P/0//T/9P/2//b/
9v/2//T/9P/0//T/9f/2//f/+P/3//b/9f/0//f/+P/5//r/+v/6//r/+v/3//b/9f/0
//f/+P/5//r/+P/2//T/8v/z//T/9f/2//X/9P/z//L/8P/w//D/8P/y//P/9f/3//X/
8//z//P/8//z//T/9//z//H/8f/0//b/9v/3//f/9f/2//v//P/5//n/9//1//X/9//3
//n/+P/0//P/9P/0//T/+P/7//7///8AAAQABgAFAAQAAwAEAAIA/v/+//////8AAAMA
/P/1//b/+P/4//f/9f/0//T/9P/w/+z/7//y//X/+f/3//L/8P/v//D/8P/v//D/8P/w
//D/8P/w/+7/7v/v//D/8f/y//L/8//z//H/6//n/+n/6v/v////FQA0AFsAcwCCAJ0A
ugDIAL0ApQB8AFwAWQBRADAAFwATAA4ACgASABEABwABAPv/+P/0/+7/7f/0//v/+v/5
//j/9//1//L/8P/t//D/8//0//X/9P/z/+7/7f/w//D/8P/x//H/8f/v/+//7v/v/+7/
7f/u//D/9f/3//P/8v/y//L/8f/x//L/8v/0//X/9v/5//T/8//1//f/8v/v//H/8f/y
//T/9f/2//f/9//1//T/8f/z//b/7//y//j//f/6//b/9v/5//r/+//6//v/AQABAPz/
+v/5//z//P/8//z//P/8//3//f/+/wEA//8DAAMAAgAAAP///////wEAAQACAAYABAAD
AAYACAAJAAkACgAJAAcACAAIAAQACAAHAAAAAAABAAEAAwAEAAMABAAAAP/////5//v/
/f/+/wAA/P/6//b/9P/1//f/9//1//r/AAD7//j/+//5//T/8v/1//X/9f/1//D/7//x
/+3/7v/v//H/8v/x//P/9f/1//X/9//z//X/9f/z//L/8f/x//H/8f/x/+//8P/w/+3/
8v/3//T/9P/y//P/9P/0//L/9v/2//X/8f/v/+7/7v/1//n/9f/z//X/9v/2//f/9//y
//D/8v/z//L/9P/6//P/9v/3//f/9v/1//T/8v/w//H/9P/1//X/+P/4//T/7//x//H/
8f/1//X/8f/z//b/9//2//f/9v/4//f/9P/0//T/9v/2//T/9v/2//b/+P/2//z/+v/4
//b/9P/z//P/8//z/+7/7f/s/+v/7v/y//j/+f/0//P/9f/0//b/9//3//T/9f/6//v/
+//5//X/8f/v//T/9f/4//v/9f/0//X/8v/1//r//v///wAAAQAFAAkACAAHAAYACAAE
AAAAAAAAAP3//f////v/+P/7/////f/6//b/8//2//f/9P/x//D/8//0//b/9//2//b/
9//3//T/8P/u/+7/8f/y//P/9v/x/+7/7P/p//f/+//6//n/8//v//H/7//p//D/8//3
/xUAOgBNAFsAcACPAK4AvAC5AK8AjgBgAE0ATQA6AB8AFwAUAAwAAgD//wMABQD///z/
+v/w/+n/8v8DAAAA/f/6//f/9v/0//P/8f/z//X/9f/1//T/8//u/+3/8v/0//b/+f/3
//f/9f/1//H/8f/v/+3/7v/w//X/9//2//b/9//4//j/9//3//b/9f/1//X/9//x/+//
8P/x//P/8//4//v/+//8//z//P/9//3/+//6//j/+/////n/9v/6//3/+P/5//r//v8A
AP7//P/8/wEABQACAAIAAwACAAAA/v/8/wEAAgAEAAUAAwAFAAIABQAFAAQAAgABAAMA
AwAFAAUABwAMAAsACwALAAoACAAFAAcABwAGAAgACgAGAAoACQAGAAgACwANAAoABgAA
APz//f///wIA//8CAAMAAwAEAAIAAgAAAAAA//////3/+f///wQA/v/6//z/+//3//b/
+v/7//z//f/6//n/+//3//f/9//4//j/9//3//f/9f/6//3/+v/9//3/+//6//n/+P/3
//b/9f/3//j/+P/1//j//f/6//r/+f/5//n/+P/4//z//P/7//j/9f/z//L/+/////v/
+f/4//j/9//3//7//P/9/wIA///8//z/AAD6//z//P/7//v/+//7//r/+f/5//v/+//8
//7//f/4//f/+//9////AAD///r/+//8//v/+P/3//n//v8AAAAAAAD2/+7/9v8EAAIA
AAD+//z/+v/5//j/9//1//X/9f/1//j/+v/+//3//f/9/wAAAAD9//3//P/4//r//v/+
//3//f/7//n/+f/6//n/+v/7//r//P8AAAAA+//8//z/+f/8////BQALAAoACQAIAAoA
CAAEAAQABAABAAEAAwD///z///8DAAEA/f/4//T/9v/7//r/+f/6//z//P/9//3/+P/4
//n/+f/2//T/9P/2//f/+P/5//z//P/8//3//f/3//3//P/t/+/////9/+//7f/2////
CQAdADAARQBdAHIAhwCeAKQAnQCXAHAAQgA9AD0AJAAPAA0AEAAMAAQAAQADAAMAAwD8
//T/AAAJAAIA///+//3//P/7//v/+v/6//n/+P/5//j/9//6//v/+P/5//v/+v/5//n/
+v/7//r/+//5//v/+//7//n/+P/6//n/+v/6//v//P/9//3//v/+//z/+f/2//X/9f/5
/wAABwADAP//AAD///v/+v/4//b/+v/9//7/AAD9////AgD7//z/AgAHAAQAAQAAAAIA
AgAAAP7//v8DAAkABgAGAAcACAAIAAgACAAIAAgACQAJAAkACwAIAAsADgAOAA0ADQAM
AAsADAALAA0AEAANAAsADAAOAA8ADwARAA8ADAAMAA8ADAARABEACgAKAAsACwANAAwA
CQAIAAYABwAJAAUABgAHAAcACAAIAAgABgAGAAMAAwABAP3///8EAP7/+v8AAAEA//8A
AP//////////+//7//7/+//+////AQACAPz/+//6//f/+/////3/AQD///3//P/7//z/
/f/+//////8AAAAA/f8BAAUAAQAAAP3//f/9//z/+v/+//7//f/9//v/+v/6////AQD7
//f/+//8//z//f8DAAAAAAAEAAEA/v/+/wIA+//+///////////////+//r/+f/6//n/
/P8AAAEA/v/9/wEAAwAFAAMAAQD7//v/AAABAAAAAQAAAAIAAQD+//b/+P/+////AAAB
AAIA/f/7//n/9//6//3/AAADAAEAAAABAP3/+f/5//z//P/5//n/+P/0//b/+v/6//n/
/f/9//3////9//v/+//7//v//P////7//P/+/////f/9//3/AAADAAYABwAIAAwADAAI
AAgACAAHAAcACQAFAP7///8BAP3/+f/2//T/+P/8//r/+P/4//b/9v/3//f/9v/4//v/
/f/7//j/9//4//T/8v/w//D/8v/0//f/+f/3//f//v/5/+3/6//3//3/8f/s//X/+f8B
ABoAOwBRAF4AdQCOAJwAmwCRAIIAZABPAEcAOgAnABcADAAKAAYABQADAAUABwD8//b/
+P/5//z/+//3//X/8//x//P/8v/y//H/8P/x//D/7//w//H/7v/v//L/8v/y//P/7//t
/+n/5//s//H/9P/3//T/9P/3//f/8//y//L/8v/z//P/9P/0//L/8f/w//H/8P/x//X/
+f/0//H/8//z//H/8v/y//L/9v/3//b/9v/z//X/+P/x//L/+P/9//r/9f/0//b/9v/4
//b/9v/7//z/+P/3//f/+P/4//j/+P/7//z//v////z//f/5//v//f/+//7/////////
AQABAAIABgAEAAMAAwAEAAQAAwADAAEA/v/+/wMAAAAFAAUA/v/+//////8AAAAA/v/+
//z//f////v/+//7//r/+v/3//b/8//y//T/9f/0//H/9f/6//T/8P/z//P/8P/w//P/
8//z//P/8P/v//H/7f/v/+//8P/w/+3/7f/t/+v/7v/x/+7/8f/y//H/8f/x/+7/7f/s
/+v/6//s/+z/6f/t//H/7f/s/+3/7//x//L/7f/w/+//7f/s/+v/6//s//L/9f/w/+3/
7//w//D/8f/z/+7/7P/u/+7/7P/t//L/7P/u/+7/7f/v/+//7//u/+z/7f/w//H/8v/0
//P/7v/r/+3/7f/t/+//7//r/+3/7//v/+3/7f/t//D/8P/u/+z/7P/u/+7/6v/s/+z/
7P/w/+z/7v/u/+//7v/v/+//7v/x/+v/6v/u/+//7//v/+n/6//t/+z/5v/n/+j/6f/q
/+r/6//s/+3/6f/p/+n/6f/p/+r/7f/r/+n/6f/s/+z/7f/v//D/7v/t//D/7//t/+//
7f/r/+v/6v/p/+r/6//s/+7/8v/y//H/9P/2//X/8v/x//P/9f/1//X/9f/4//n/9v/3
//j/9v/1//b/8f/s/+//8//x/+3/6v/o/+z/7//u/+3/7v/s/+r/6f/n/+b/5v/n/+f/
6P/o/+r/7v/r/+r/6f/q/+f/5v/m/+X/6f/t/+z/6f/p/+f/5//p/+v/7P/j/+f/AwAi
ADcAUQBuAIEAkgCuALUAoQB+AFoAQQA9ADoAIQAJAP7//P8IAAsA/f/3//v/8P/k/+z/
9f/w/+v/6v/p/+j/5//o/+j/6f/p/+j/6f/o/+f/6P/p/+b/5//o/+j/6P/p/+n/6f/n
/+f/5P/l/+T/4//l/+b/6v/r/+f/5v/m/+b/6f/r/+7/8P/v/+3/6//r/+b/5f/n/+n/
6P/n/+v/7f/s/+z/6//q/+3/7f/r/+r/6v/t//H/6//r//D/9P/w/+3/7P/u/+7/8P/u
/+7/8//5//b/9v/3//b/9P/y//D/8v/y//P/8//1//f/9P/3//v//P/8//3/+//7//3/
/f/7//7/+//5//v//P/8//v//P/7//n/+v////z/AQABAP3//v8AAAEA/v/8//j/9v/4
//v////9//n/9//0//L/8//0//P/9P/0//X/9P/x//L/9v/v/+r/7v/t/+n/6P/s/+3/
7v/v/+3/7f/w/+3/7//v//D/8P/p/+f/5f/h/+b/6//q/+//8f/v/+7/7f/r/+v/6//r
/+3/7v/u/+v/7P/v/+r/6P/o/+n/6v/q/+r/7v/u/+3/6P/l/+P/4v/p/+3/6f/n/+n/
6v/q/+v/8v/w//H/9v/y/+7/7f/w/+j/6v/q/+n/6v/r/+z/7P/p/+n/6//r/+3/8P/w
/+z/6//t/+3/7f/t/+3/6f/r/+//7//t/+3/6//u/+7/7P/o/+j/6v/q/+r/7v/w//L/
8f/s/+3/7P/t/+z/7f/t//X/9f/q/+z/7v/w//L/7//t/+v/6f/o/+n/6v/r/+3/7v/x
/+//7f/t//D/8P/u/+//7//s/+//9P/1//X/8//x/+//7//u/+3/7v/v/+3/7v/x//D/
7v/y//X/9f/2//f/+/////7//f/8//7//f/6//v//P/5//n/+//3//H/8//2//P/8//w
/+7/8v/y//D/7v/u//D/8P/x//H/7v/u/+//7//s/+r/6v/s/+7/7v/u//D/7v/u/+//
7//p/+//9P/x//P/7//h/9n/2//i//H/AQATACgAPwBlAIoAmwCoALoAuwCnAIoAcABd
AFEARgArAA8ACgAMAAQA//8FAAMA/f/2//T/9v/1/+z/6//u/+//8P/x/+//7v/u/+3/
7//x//H/8f/w/+//6v/p/+z/7P/s/+3/7v/v/+7/7//t/+//7//v/+7/7v/x//H/7//u
/+7/7v/x//H/8v/y//T/9f/2//n/8v/x//P/9f/0//H/8//z//T/9v/3//j/9f/z/+//
7P/x//f//v/7//n//P/+//j/9v/2//n/+v/5//b/9f/5/////P/8//3//P/8//z//P8A
AAAAAQABAP//AQD+/wEABQAGAAYABwAEAAMABAADAAYACgAIAAcACAAKAAsACwAJAAcA
BAAEAAYAAgAGAAUAAgAEAAcACQAMAAwACgAKAAYABQAFAP//AgADAAMABAABAAAA/f/8
//v/+//5//X/+/8CAP7//P/9//v/9v/0//b/9//4//n/9f/1//j/9f/2//f/+f/6//n/
+f/5//f/+P/5//T/9f/1//P/8v/x//X/9//5//v/+f/4//b/8f/0//n/9v/2//X/9f/1
//T/9f/6//v/+//2//P/8f/w//f/+//3//X/+f/6//r/+//9//j/9v/4//j/9v/3//z/
9f/4//n/+f/3//f/9//2//b/9//6//v/+//+//7/+v/2//f/9v/1//X/9f/x//P/+f/7
//v//f/7//7//v/8//j/+P/6//r/9//4//f/9v/6//j//P/+//z/+P/2//j/+P/4//j/
+P/5//n/+f/5//j/+f/6//v/+P/4//r/9//2//f/+//8//r/+//7//j/9v/6//r/+f/3
//X/8//z//n/+////wMA/f/6//n/9P/5/wAABgAJAAYAAwADAAMABwAJAAsAEAALAAYA
BQAEAAMAAwAFAAEA/f///wIA//////z/+v/+/////P/5//j/+P/4//n/+f/3//j/+v/7
//r/+P/4//r/+P/4//j/+v/2//b/9//3/wEABQD4//f/9//z//X/9f/t/+z/9/8LACEA
NgBVAHkAkgClALwAyADNAL8AkgBmAF0AVQA+AC0AJQAaABAAEAAPAAUA//8DAAAA/v8I
AAkA/v/1//f/9//3//f/+P/4//n/+f/3//f/9f/z//X/9//1//f/+v/6//r/+//5//n/
9//3//n/+//7//v/+f/4//r/+f/5//j/+P/4//r/+//9//7//f/9//3////9//3/AAAD
AAAA/f///////P/8//v/+v/+/////v/+//z///8DAP3//v8EAAkABgABAAAAAgACAAMA
AgADAAkACgAGAAUABQAEAAQABAAEAAkACgAMAA0ADwARAA4AEQAPAA4ADAALAA8AEQAV
ABcAFAAUAA4ACQANABAAEgATABUAEwAQABAAEQAOABMAEwAQABAAEQARAA8ADgALAAoA
CwANABAADQAJAAcABAACAAUABgAFAAYABwAHAAUAAQACAAYA///6/wIAAwABAAIAAwAD
AAMAAwD/////AgD///3//f/+//7//v///wAA////////+f/5//7///8BAAMAAgABAAAA
///+//7//f/5//n//f/5//j/+f/7//3//v/+/wIAAgABAP///f/8//z/BAAHAAIA////
//7//P/7/////P/8/wAAAQAAAAIACAABAAIAAQD//wEAAQABAAAA/////wEAAQACAAQA
AwD+//z///8AAAEAAAD///r/+/8BAAMAAwAFAAEAAgAAAPz//f/+/wEAAgAKAAwA+v/7
//z//f/+/wEAAwAFAAcAAQD///3/+//8//7/AgABAP7//f////7/AAABAAEA/v/+/wIA
AgABAP///f/7//v/AAABAAQABwAGAAYACAAGAAQABgAHAAUACQALABAAFQARAA8ADQAO
AA4ACgAKAAoACgALAA4ACwAEAAUABwADAP///P/6//7/AQAAAP//AAD+//7///////r/
+v/7//v//f/8//3/AAACAAIAAgAEAAIAAgADAAMA+//7//j///8JAAMA+//9//n/8v/7
/xMALQBGAGkAgwCOAJkArgC6AK8AmQB4AFYATQBFADIAHwARABAAEAAMAA0AEQATAAcA
/P8IABAAAQD8/wMAAwADAAMAAwABAAAAAAD///3/////////AQABAP3//f////7//f/9
//3//f/7//v//v8BAAIAAwAAAAAAAwADAAAA/v/9//z//f/9//7//v8CAAMABAAHAAAA
//8BAAMAAQD//wIAAwADAAQABAAEAAUABQADAAIAAgAFAAkAAwAFAAoADgAKAAUABAAG
AAYACAAGAAYACwAOAAoACQAJAAwADAAMAAwADAAMAA0ADQAPABMAEgAXABcAFgAUABMA
EgARABIAEQAPABIADwANABIAFAAVABUAGAAXABUAFgAWABIAFgAVABAAEAARABEAEwAS
AA8ADgARABMAFgATABEADwAMAAoACgAKAAgACAAJAAkABwADAAcADAAGAAIABwAHAAQA
BAAFAAUABQAFAAMAAwAGAAMAAwADAAQABAACAAMABAADAAMABQABAAMABAADAAMAAwAB
AAEAAQABAAEAAgACAP//AQAFAAEAAAAAAAEAAgACAAAABAAEAAMABAADAAMABAAHAAkA
AwD//wEAAgACAAMACQAGAAYACgAGAAIAAQAEAAEABgAJAAsABwAFAAMAAAD+////AgAD
AAcACgAKAAYAAAABAAAA//8EAAUAAgAFAAUABQADAAMAAwAGAAYABAACAAIABAAEAP//
AAD///7/AwAAAAMABAADAAAA///9//X/BwASAA8ADAAJAAYABAADAAIAAQACAAMABAAF
AAIAAgAEAAEA/////wIAAgACAAMAAwAAAAEABgAHAAcABQADAAEAAQAAAP//AAABAAEA
AgAFAAQABgAKAA0ADQAIAAUABQAFAAgACwAOABQAEQAMAAsACgAMAA0AEAANAAUABQAG
AAEAAwACAAIACAAHAAQAAQAAAAAAAAABAAEA//8AAAIAAwD///z/+//8//3//v///wIA
/v/+//////8DAAMA/v/5//v//f////3//f8EAA0AEQAZADgAUwBlAHgAkwCmAKgAlwCF
AGwARgA3AD8AOgAlABkAFAAMAAIA//8FAAkABQAKABIADgD///b//f/7//v/+//7//3/
/v8AAAEA/v////7//f///wEA//8BAAIAAAD+//3//v////7///8BAAMAAwADAP///v8A
AP///v/+////AAAAAP/////+/wEAAQABAAMA/f/9/wAAAwACAP//AQABAAIABAAFAAYA
BAADAAAA/v8AAAMABwABAAMACAAMAAgABAAEAAcACAAJAAgACQAPAA8ACAAEAAEABwAK
AA0AEAAQAA4ADQALAA0ADwAMAA8AEAAQAA8ADwANAA0ADwAPAA0AEAANAAsAEQAUABYA
FwAWABMADwAOABAADAAQAA8ADQAOABAAEQAPAA4ACwAKAAgACQALAAcACQAJAAgACAAG
AAYABAAEAAIAAQD+//n/AAAGAAEA/v8GAAcABQAGAAQAAQD+//v//f///wQAAwABAAEA
AgACAPz/+//6//f/+/////3/AQD///3//P/7//j/9//2//X/9//6//z/+//7////+//6
//j/+f/6//r/9v/6//r/+f/4//f/9//4//v//f/3//P/+P/6//v//f/+//r/+f/8//j/
9P/z//b/9P/4//r/+//8//3//v/+//n/+f/7//v//P/+//3/+P/2//n/+v/7//3//f/5
//v//f/9//v/+//3//j/9v/y/wAA9v/0//b/9v/2//b/+P/5//r/+//2//X/9P/z//L/
8v/0//H/8P/x//X/9v/5//v//P/6//n//P/7//n/+v/5//j/+f/4//f/+P/5//f/+P/7
//r/9//6//z/+//7//v//v8BAAMAAwADAAYAAwD+//3//P/9//3////7//j/+/////3/
+v/2//P/9v/6//j/9v/2//X/9P/0//P/8P/w//H/8f/y//D/8P/y//D/8P/w//L/8f/y
//T/9f/l/+n/8P/1//X/9//z/+X/5f/2/wEAAwAZADgARwBfAIgAnQCgAKQAowCVAHIA
UABDAEMAOAAhABMAEAAOAAgAAQABAP//+//6//r/+P/3//T/6//t/+//8f/z//D/7v/t
/+v/7f/v/+//7//x//P/8f/z//X/9P/z//P/8//z//H/8f/y//X/9v/3//X/9P/2//X/
9f/0//T/9P/0//P/8//y//T/9f/2//n/9f/1//j/+//3//P/9P/z//P/9P/0//T/9f/1
//P/8v/z//f//P/3//X/+v/+//r/9//2//j/+P/7//r/+/8BAAMA/v/8//v//f/+////
AAD///7//v/9//7/AQD//wMAAgACAAEAAQABAAEAAwADAAIABAAAAP3/AQAEAAYABwAF
AAMAAAAAAAUABAALAA0ABwAGAAYABQADAAIA///+/wAAAQADAP///v/9//v/+v/7//z/
+//8//r/+f/2//H/9//8//b/8v/5//n/9v/2//b/9f/0//P/8//z//b/8//x//H/8v/y
//H/8f/x/+//8f/z/+//8f/z//H/8P/v//P/9f/3//n/9//2//T/7//v//P/7//u/+//
8f/z//T/7//y//H/7//u/+3/7f/u//H/8//t/+n/7f/w//L/9f/3//T/9P/4//P/8P/w
//T/8f/2//n/+//5//f/9f/y//D/8f/0//X/9P/2//X/8P/u//H/8v/z//f/9//z//X/
9P/z//D/7//w//T/9f/0//T/9P/2//b/8v/0//T/9P/4//T/9v/2//T/8v/y//H/8f/1
//D/8P/6//v/9v/0//T/9P/0//H/8f/x//H/8P/x//L/8//1//b/+f/3//f/9//6//r/
9//3//b/8v/y//b/9v/1//X/8//x//H/8//z//X/9//3//j/+//6//f/+v/8//v/+//7
//7/AQACAAMABAAIAAQAAAAAAAAA/////wEA/f/1//f/+v/3//X/8v/w//T/+f/4//f/
+P/1//T/9P/z/+7/7v/v/+//7//u/+//8v/y//L/8v/0//P/9P/2//f/8//z//D/7f/v
//H/7//n/+f/9P/9/wUAIQA+AFcAeQCWAKUAsAC6ALMAmwB4AF4AUQBJADYAHwAPAAgA
CAAGAAUACwAHAPv/+v/6//T/9f/2//P/8f/x//H/8f/y//L/8//z//H/8f/v/+3/7//x
/+//8f/y//D/7v/t//D/8f/w//H/8//1//X/9f/x//D/8v/x/+//7v/u/+7/7//v//D/
8P/y//P/9P/3//L/8f/z//X/8v/v//H/8f/y//T/9f/2//X/8//v/+z/7v/x//X/7//u
//L/9f/w//P/9v/8/wAA/f/4//X/9//8//j/9//3//n/+v/7//z//P/8//3//f/9////
/P////7//v/9//3/+//7//3//f8AAAQAAgABAAQABgAHAAcAAwD///r/+P////7/BQAH
AAEAAAAAAP//AgACAAAAAAD9//3//v/5//f/9//2//b/+f/6//n/+v/4//f/9P/v//L/
9v/v/+r/7f/t/+r/6v/u//H/9P/3//T/8//1//H/7v/t/+3/7P/q/+v/7P/r/+7/8f/u
//H/7//t/+z/6//r/+v/6//r/+n/6v/q/+f/7P/x/+7/7v/r/+v/6//q/+j/7P/s/+v/
7P/r/+v/7P/v//H/6//n/+r/7P/t/+//8P/s/+v/7v/r/+j/6P/s/+n/7v/x//P/8v/x
//D/7v/q/+n/6v/p/+r/7P/r/+b/5//r/+3/7//y//P/8P/z//P/8f/t/+v/7f/w//D/
7v/u/+7/8P/w/+7/8P/w//D/8P/s/+7/7v/u//T/8v/m/+n/6v/r/+z/7f/t/+3/7f/r
/+v/6//r/+v/7P/v/+3/6v/p/+v/6v/u//H/8//y//H/9P/z//H/8P/t/+r/6f/t/+//
8//3//D/7v/u/+r/7f/y//b/9//3//f/+v/9//v/+//7//7/+//2//X/9P/1//X/9//z
/+7/8f/1//P/7//s/+r/7v/w/+7/7P/s/+r/6v/r/+v/6P/o/+n/6f/o/+b/5v/o/+f/
5v/l/+b/5v/o/+v/7f/v/+X/3P/f/+v/6//f/9n/4f/u//n/BwAhAEIAWwBtAIoAqQC0
ALQArwCZAHIAVgBNADkAFAAFAAsAEAAIAP7/9//3//f/9f/2//T/7P/p/+T/3f/h/+P/
5f/n/+j/6P/p/+n/6//t/+3/7f/q/+n/5P/j/+j/6v/s/+//6//p/+X/4//h/+P/4//j
/+b/6P/t/+//7P/q/+n/6P/n/+f/6P/o/+b/5f/k/+X/5f/n/+z/8f/s/+n/6//r/+v/
7P/s/+z/7f/t/+v/6v/n/+n/7P/l/+X/6v/u/+r/6v/s//H/9P/z//D/7//z//b/8v/x
//H/8f/w/+//7v/z//T/9v/3//X/9f/w//H/9P/2//f/+f/6//v//v////z//P/2//H/
9//6//z//f/9//v/+P/4//n/9P/3//X/8v/0//f/+f/5//j/9f/0//X/9//6//f/9f/z
//D/7v/u/+7/7P/s/+v/6//p/+X/6//w/+r/5v/r/+v/6P/o/+r/6//s/+3/5//l/+b/
4f/k/+X/5//o/+b/5//o/+f/6P/r/+j/6//q/+f/5f/j/+X/5f/l/+X/5v/o/+n/5//o
/+v/5v/k/+T/5f/m/+b/5v/q/+r/6f/m/+P/4f/g/+n/7f/p/+f/5v/m/+X/5f/s/+r/
6//w/+r/5v/l/+j/5f/o/+n/6f/n/+f/5//m/+T/5f/o/+n/6f/s/+z/6P/j/+X/5f/l
/+X/5f/h/+P/5v/n/+b/5//p/+r/6v/s/+j/6P/o/+j/6P/n/+f/5//n/+P/4//j/+P/
5v/o/+z/6//n/+X/5v/k/+b/5//n/+T/5P/o/+j/5//p/+f/5f/l/+X/5f/n/+n/5v/m
/+j/5v/m/+r/7f/t/+//7//y//X/9f/1//X/+P/5//b/9//4//X/8//z/+3/5//p/+z/
6f/n/+T/4v/m/+j/5v/k/+T/5f/m/+j/6f/n/+j/6v/r/+j/5P/i/+L/5P/k/+T/5v/i
/+L/4//j/+f/5f/g/93/4//h/9X/2f/h/+D/4//3/xcALgA/AFUAbgB7AIgAmACXAIEA
YABIADMAIQAUAAcA+f/y//T/+v/3/+//7f/r/+T/5v/s/+n/5v/j/+P/4//j/+P/4//i
/+L/4f/i/+X/5v/n/+X/4//d/9v/4f/k/+f/6//p/+f/4//h/9//4f/h/+H/4f/i/+b/
5//l/w==
         </WaveFormData>
      </LeadData>
      <LeadData>
         <LeadByteCountTotal>10000</LeadByteCountTotal>
         <LeadTimeOffset>0</LeadTimeOffset>
         <LeadSampleCountTotal>5000</LeadSampleCountTotal>
         <LeadAmplitudeUnitsPerBit>4.88</LeadAmplitudeUnitsPerBit>
         <LeadAmplitudeUnits>��V</LeadAmplitudeUnits>
         <LeadHighLimit>2147483647</LeadHighLimit>
         <LeadLowLimit>268435456</LeadLowLimit>
         <LeadID>II</LeadID>
         <LeadOffsetFirstSample>0</LeadOffsetFirstSample>
         <FirstSampleBaseline>0</FirstSampleBaseline>
         <LeadSampleSize>2</LeadSampleSize>
         <LeadOff>FALSE</LeadOff>
         <BaselineSway>FALSE</BaselineSway>
         <ExcessiveACNoise>FALSE</ExcessiveACNoise>
         <MuscleNoise>TRUE</MuscleNoise>
         <LeadDataCRC32>2342298079</LeadDataCRC32>
         <WaveFormData>
BgAGAAYABgAEAAQABAAEAAQABAAEAAQAAQAAAP///v8BAAIAAwAEAAAA/v/8//r/+f/4
//f/9v/1//T/8//y//T/9P/0//T/9P/0//T/9P/z//L/8f/w/+//7v/t/+z/7f/u/+//
8P/u/+7/7v/u//D/8P/w//D/7v/u/+7/7v/t/+z/6//q/+v/7P/t/+7/8P/w//D/8P/v
/+7/7f/s/+v/6v/p/+j/6v/s/+7/8P/t/+z/6//q/+r/6v/q/+r/6//s/+3/7v/w//D/
8P/w/+//7v/t/+z/7f/u/+//8P/v/+7/7f/s/+7/8P/y//T/8v/y//L/8v/x//D/7//u
//H/8v/z//T/8P/u/+z/6v/s/+z/7P/s/+r/6v/q/+r/7P/s/+z/7P/t/+7/7f/u/+v/
6//t/+3/6//r/+3/7v/s/+j/6P/q/+//8P/y//L/8//0//j/+f/4//b/9f/0//X/9v/6
//z/+v/5//f/9f/2//b/+//7//z//f///wEAAQAAAP//AQABAP7//f/8//7//v/9//z/
9//0//L/8f/z//H/7v/u/+z/6v/n/+T/6P/q/+r/7//t/+v/5f/l/+b/5f/m/+f/5v/m
/+T/5v/k/+P/4//j/+T/5f/m/+b/7v/q/+X/4//n//H/9f/6/w4ALQBPAGwAhQCfALIA
ywDdANAArwCIAFoAOAAtACAAFQAQAAUA/v/+//b/7v/o/+X/5f/l/+H/4//s/+z/6f/n
/+b/5//k/+L/4f/e/+D/5P/o/+f/5f/n/+X/5f/j/+T/5P/l/+b/5v/n/+j/5f/j/+P/
4f/i/+T/5//p/+j/6P/k/+b/5P/k/+X/5v/o/+b/6P/o/+r/6P/q/+r/5//n/+f/5//p
/+r/7P/s/+z/6v/p/+n/6f/o/+f/4//n/+z/7P/p/+n/6f/q/+3/7f/t/+7/8P/w/+//
7v/u/+7/7v/w/+//8P/w//L/8//3//j/+f/8//3/+//5//b/9//5//7//f/9//7//v/+
/wEAAwADAAMAAwADAAIAAgAAAAEABAACAP////8AAAAAAQACAP7//f/9//3//P/6//z/
/P/8//7//f/7//L/8P/1//X/8v/y//T/9f/y//P/8f/z//P/8//z//P/8//z//D/7P/u
/+v/7f/u/+//7//u/+//8v/w//D/8//z//P/8f/x//H/8f/x//D/8P/v/+7/7v/v/+r/
7//x//L/8v/y//L/8v/y/+7/8v/0//H/8f/x/+//7//1//r/8//w//X/9f/1//X/9P/y
//D/7//x//L/9P/2//T/9f/3//X/9f/0//T/8//y//L/8//z//P/9//3//P/8//0//T/
9P/0//T/9P/0//j/+//3//f/9f/3//f/9f/1//b/9v/4//b/9//5//3/9P/0//z/+f/4
//f/9v/0//L/8v/x//D/8f/w/+3/8f/1//j/+v/2//b/+P/7//v//P/7//r//f8BAAIA
AwD///z/+f/2//r///8CAAQAAgABAAAA/v8BAAcACAAJAAsADAANAA4ADQAMAA4ADQAI
AAcABgAGAAQAAwACAP7//f/9//7//v/5//X/9P/0//L/8f/w//D/8f/w//T/9f/3//P/
9f/1//L/8f/w//D/8f/w//P/9P/x/+//7f/r//X/9f/4//b/8P/t/+//7//x//3/BgAO
AC0AVwBuAH8AnQC+ANMA3wDgANMAtgCEAFYARwBAADUALAAjABgABAD2//T/9v/x//P/
9//v/+n/7P/2//X/8//y//P/7//u/+7/7P/t//D/8//x/+//7//r/+n/6//u//D/8//y
//D/7//u/+z/6//s/+v/7f/u//D/8f/0//T/8P/y//H/8P/w//D/8v/w//L/8v/w/+z/
7P/q/+v/7f/v//H/8f/y//T/9P/2//T/8//z//T/9P/0//H/8f/0//L/7f/v//H/9P/5
//j/9//3//j/+//7//v//P/6//r//P/7//v//P///wEAAAAAAAAAAgAEAAMAAgAAAAMA
BQAKAAkACgAMAA0ADgANAA0ACwAJAAsADQAOABAADgANAA4ACgALAA0AEAASABAADgAH
AAMAAwADAAIAAAAEAAQABAAGAAcABwAAAAAAAQABAP7//v8AAAEA/v////7////+//3/
///////////8//j/+v/3//r//P/+/////P/7//z/+P/3//v//P/9//v/+//7//v/+v/4
//f/9f/4//r//f/6//7///////7/+//6//n/+P/3//z////9//z/+//4//f//v8EAP7/
/P/9//3//f/9////AAABAAMAAwACAAIAAgAAAP/////7//7//v///////v/+///////8
/////v/5//3/AAACAAQAAQAAAP///v///wEA/P/7//7/AQACAAEA///+//7//v8AAP//
/v/9//z/+v/4//j/9//3//n/+f/3//j/+//9//7//v8AAAQACQAIAAgABgAEAAMABQAE
AAMAAwAEAAUABgAEAAcACAAIAAsACwALAAoABwALAAoACQANABAAEwAWABYAFgAZABkA
FQATABEAEAAOAA0ADAAIAAkACQAKAAoABAD9//n/9v/5//n/+f/6//r/+P/7//v//f/5
//v/+//3//f/9//4//b/9P/2//b/9v/3//j/+f/x//X/9v/y//L/8//v/+3/8f/7/wgA
GAA3AF8AgACdAL8A1gDnAPUA+ADpALoAgABgAE8AQAA3ACwAHwAWAAgA+v/8//z/9f/5
//n//f////r/+v/4//f/9//5//b/9P/z//D/8P/y//T/8f/x//P/8f/x//H/8v/y//P/
8//y//L/8v/v/+//8f/x/+7/7v/v/+//8f/y/+//8v/z//T/9v/4//T/8P/w/+7/8P/w
//T/9v/1//X/9f/1//L/8v/z//L/9P/y//H/8f/0//T/9P/x//b//P/9//v/9//1//T/
9f/z//P/9P/2//r/+//8//7//f/+/wEAAQD+//7/AAABAAQABAAEAAYACQAJAAkACAAG
AAcACwAJAAsADAAMAAwAEQATABMAEwARABEAEAAQABIAEwAWABQADgANAA0ADAANAA4A
CgAJAAsACwAKAAgACAAGAAQABAAJAAkAAgACAAUABQACAAIAAAD///r/+f/7//3//f/9
//3//f/9//3/+//4//v/+f/6//z//v////v/+f/5//T/9v/7//3////9//v/+f/3//j/
+P/5//n/+f/6//z/+P/6//v/+//6//n/+P/3//b/9P/4//r/9//5//n/9//3//v/AAD5
//b/+v/7//z//f/+//7//v///////v/+//7/AAABAAMAAQD///7//v/9//v/+v/6//n/
/P8BAAIA//8AAAIAAwAEAAIAAAD+//z/AQADAP7//f/6//v/+v/3//X/+P/+//7//v/+
//7//f/6//n/9//5//3///////3//f/8//r/+P/4//r//f/8//z/+v/4//r//f/9//3/
/v8AAAIABAABAAMAAwACAAQABQAGAAYABQAJAAgABwAFAAYABwAIAAwADgATABUAEAAP
AA4ADgAPAA8ADwAMAAgABQADAAAA/P/3//X/9P/1//X/9f/2//P/8P/y//H/8//x//X/
9//z//P/8//0//D/7P/s/+r/7P/v//L/9f/t/+3/9P/y/+j/6f/t/+v/6//z//7/CAAb
ADsAYgCBAJ0AvADVAOcA7gDjAMoAogB0AE8APAA3AC4AHQAQAAoA/v/0//j/+//x/+v/
8f/z/+7/6v/o/+f/5//p/+n/6P/o/+b/5v/o/+r/5//n/+n/5//n/+f/6P/o/+n/5//k
/+L/4P/j/+X/6f/r/+z/7P/t/+3/7P/s/+j/6v/q/+r/6//s/+v/6P/p/+j/6//q/+3/
7v/s/+v/6v/p/+j/6P/p/+j/6//q/+r/6//q/+r/6v/n/+v/8P/w/+3/6v/p/+n/6//t
/+3/7v/w//D/7//u/+7/7f/u//H/8f/z//T/9//5//n/+P/3//j//f/9//3//P///wEA
BgAFAAQABAADAAIAAwAFAAUABQAHAAcABgAGAAYABwAKAAgAAwADAAQABAAGAAYAAQD/
/wEAAQAAAP7//P/6//j/+P/7//v/9P/0//X/9f/y//L/9P/1//L/8//y//P/8v/x//H/
8f/x//H/7f/q/+3/6//t/+7/7//v/+v/6//t/+r/6f/t/+7/7//v/+//7//v/+//7v/u
/+3/6v/q/+v/5v/p/+v/7P/s/+//8P/x//L/7P/u/+7/6f/s/+3/7P/t//P/+P/x/+7/
7//v/+//7//w//D/8P/x//P/8v/y//L/8f/x//L/7//v/+7/7v/t/+7/7v/v/+//7//z
//P/7//t/+7/7v/u//D/8P/w//D/8//1//D/7//v//H/8f/v/+//8P/w//L/7f/t/+7/
8f/u/+z/7P/t/+7/8P/x/+7/7f/y//L/7v/w//L/9P/x/+3/7v/u/+r/6v/r/+z/7f/u
/+7/7P/s/+v/7f/v/+//7f/r/+3/7v/u/+n/6P/p/+v/7v/y//T/9v/1//f/9v/1//T/
9P/0//T/9v/5//r/+v/5//n/+f/4//r//////////v/+//7//v/+//7/AQABAP//////
/wAAAgABAAAA/P/4//f/9//2//P/7//u/+7/7P/r/+r/6v/s/+r/7f/t/+r/5f/m/+X/
5f/n/+n/7P/r/+j/6f/o/+b/5f/k/+P/6f/r/+z/6v/o/+f/5//p//H/+f/4/wIAIwBF
AF4AfQCfALQAyQDhAOAAxQCkAHYARgAxADAAJQAUAAsABgAAAPj/7v/m/+n/6f/l/+v/
7//o/+T/5P/j/+P/5f/l/+T/5P/i/+T/5v/o/+X/5f/n/+X/5f/l/+b/5v/n/+b/5P/j
/+L/4f/h/+P/4//j/+T/5v/n/+f/5v/h/+L/5P/m/+n/7P/p/+b/5//m/+X/4v/j/+L/
4v/j/+T/5f/j/+T/5v/m/+n/6P/o/+n/6v/q/+r/5//o/+z/6//n/+j/6f/r/+//7f/t
/+7/8P/y//P/9P/2//X/9P/1//P/9P/0//b/9//3//b/9f/2//r/+//8//z//v///wMA
AQABAAIAAgACAAMABQAFAAUABwAHAAYABgAGAAcACgAIAAcABwAIAAgACgAKAAUAAwAD
AAMAAgAAAP///P/5//j//v////n/+v/7//v/+P/4//f/9//z//P/8v/z//L/8f/z//P/
8//z//P/8P/z//H/8//0//X/9f/x//H/8//w//D/8//z//P/8//z//P/8//z//L/8v/x
//H/8v/0//D/8P/x//H/8P/w//D/8P/w//D/9P/2//P/8P/v/+z/6//x//b/7//s/+//
7//v/+//9P/2//j/+//4//b/9f/0//P/8//0//H/9P/0//X/9f/y//L/8//z//X/+f/5
//X/8//0//T/9P/0//T/9P/0//f/+f/0//P/9P/3//j/9//2//b/9f/2//X/9f/2//n/
9P/y//L/8//0//b/9//0//v/+P/w//L/9P/2//j/9//0//P/8f/y//X/9v/1//X/9//4
//j/9v/2//j/+//6//z//P/8//3/AQACAAMAAgACAAIAAgD//wEAAQAAAAMAAwADAAIA
BAAJAAkACQAHAAgACQAKAAgACAALAAsACQAJAAkACgAIAAcABgACAAAA//////7//v/7
//v//P/5//f/9f/0//f/9v/6//v/+v/1//b/9f/x//H/8f/y//T/9P/4//r/9v/1//T/
8//x//X/+v/6//z/+f/p/+P/8f/9/w4AIgA5AFEAbgCPAKsAxADXAOEA2gDLAK4AfABQ
AD8APgA1ACAAEwAQAAYA/v/8//r/9//3//X/9f/5//T/9P/2//X/9f/3//X/9P/0//L/
9P/2//j/9f/0//X/8v/x//H/8v/y//P/9v/2//f/+P/1//X/9//3//b/9v/3//f/+P/4
//T/9v/3//j/+v/8//7//P/+//7//f/6//v/+v/7//v/+//7//3//v8AAAAA///8//r/
+f/8//7/AAD///7/AgABAP3//////wAAAwABAP///v/+/////////wAAAgAEAAgACQAH
AAYABwAHAAoACgAKAAwADwAPAA8ADgAMAA0AEQAPABIAFAAVABYAFgAXABYAFQAXABcA
FgAWABUAFQAXABQAEwAVABgAGgAcABwAFwAVABUAEwAQAAwADwAOAA0ADgAPAA8ACAAI
AAkACQAGAAYACAAJAAYABwAGAAcABgAFAAMAAwADAAMAAgAAAAQAAwAFAAYABwAHAAcA
BwAJAAYAAgADAAEA//8BAAEAAQABAAQABAAFAAUAAgACAAMA/v8CAAUABwAIAAcABgAF
AAQAAwAIAAsACQAFAAMA///9/wQACgAEAAIABwAHAAcABwAFAAQAAwADAAYABgAHAAgA
BgAHAAkABwAGAAQAAwABAAIABAAHAAkACwAPAA8ACwAJAAoACgAKAAgABgAEAAIABgAJ
AAUABQAGAAkACgAJAAYABgAFAAYABQAFAAYACQAHAAYABwAJAAsADAAKAAYABAAEAAQA
BAAEAAIAAgABAAIABQAGAAUABAAFAAUABAABAAIABQAJAAkACgAJAAgACAALAAsACwAK
AAoACgAKAA0AEQATABQAEQAPAA0ACgAMABMAFQAXABUAFAATABIAEwAUABgAGQATABEA
DwAOABEAEQARAA4ADAALAAsACgAJAAUABAAEAAIAAQAAAAAA/v/8//////8AAP3/AAAB
AP///////wAAAAD+/wAAAAD//////////wMABQAAAAAA/v/3//v/AQADAAkAFAAqAEUA
WwB2AJkAtQDIANsA5QDkANMArAB8AFgAQwA6ADkAMgAhABQADAAEAP7//P////3/+/8D
AAMA/v/8//n/9//2//f/+P/4//n/+P/3//j/+f/1//f/+f/3//f/9//4//j/+f/5//j/
+P/4//j/+f/8//3/+f/4//j/9//5//r/9//6//z//P/9//7//v/8//7//v8AAP7/AAAA
AP7//f/8//v/+f/6//z//P/8//r/+f/5//j/+P/4//X/+f8AAAIAAQD///3//P/9//7/
//8BAAQAAgABAAAAAAD//wAAAwADAAUABgAJAAsACwAKAAkACgANAA0ADQAMAA0ADwAU
ABMAEQAQAA4ADAASABUAFgAXABYAFQATABIAEwAVABkAGAAVABUAFgAWABUAFAAOAAsA
DgAPAA8ADgALAAgABQAEAAoACwAFAAYACwALAAgACAAGAAUAAAD//wAAAwAEAAUAAwAD
AAMAAwADAAAAAwABAAEAAgADAAMAAQABAAMAAAD9/////v/9/wAAAQACAAMAAQAAAAAA
///9//7/AAD8//7///////7//v/+//7//v/+/wIABAABAAEAAQD/////BQAKAAMAAAAA
AP///v/9////AAABAAMABAAEAAUABgAEAAMAAwD//wIAAgADAAMAAAAAAAEAAQABAAUA
BQABAAAAAAD///7/AAAAAAAAAAAEAAcAAwADAP/////9//n//P8AAAMACAABAAMAAAAA
AAAAAAAAAAIAAgAEAAUAAQABAP//+//8////AQACAPz//P/+/wEAAAACAAIAAgAEAAcA
BwAHAAQABAAEAAQABwALAA0ADgAPAA8ADwAOAAwADwANAAsADgASABYAGgAYABYAFwAV
ABMAEwATABQAEgARABAADAAHAAUABAACAAEA/f/8//z//f/9//3//v/+//z///////z/
9//4//f/9v/3//j/+v/8//r//P/8//3//f/9//3//f/7//j/+v8AAP3/+//9//n/9/8G
ACQASQBxAJQApwC1AMgA2wDpAN4AwQCiAHoAWABLAEoAOwAiABsAFAACAPz/AgAEAPv/
9/8DAAUA+f/2/wAA///9//z//f/5//j/+P/2//T/9v/4//X/8//1//P/8//z//T/9P/1
//P/8v/y//L/8v/z//b/9//4//j/+f/5//j/+P/0//b/9P/0//X/9v/3//b/+f/6//j/
9P/0//L/8v/z//T/9f/2//j/+//8//r/+P/3//f/+P/4//j/9f/2//r/+f/1//X/9f/2
//n/+v/7//3/AAAAAP///v/+////AAADAAMAAAAAAAIAAwAGAAYABgAIAAsACwALAAoA
CQAJAAwACQALAAwADAAMABEAEwATABMAEwATABIAEgARABEAEwAQAA8ADwAQABAAEAAQ
AAsACQAMAA0ADQAMAAsACAAFAAQACQAJAAIAAgAFAAUAAgACAAIAAQD8//v//P///wAA
AQABAAEAAQABAAEA/v8BAP///v/+//7//f/9////AwACAP3//f/6//f/+v/7//z//f/7
//r/+v/5//r//P////z//f/9//z/+v/6//r/+v/6//n//v8BAP//AAABAAAAAQAFAAgA
///6//3//f/9//3///8AAAEAAwABAP7//P/6//7/AQAFAAUAAwAAAP7/+//9//7/AAAB
AAEABQAFAAEA//8AAAAAAAAAAAAAAAAAAAMABQAAAP///f///////f/9//7//v8AAP//
AQAEAAkABAAAAP7//f/9//7//v/6/+//BAAKAAcABAABAP7/AAAAAAIAAwACAAMAAgD/
//7///////7//P/8//7/AQAEAAYABgAGAAcACwAMAA0ACgAIAAYABAAEAAcACAAIAAwA
DQAOAA4ADAARABEAEQAOAA4ADgAOABMAFgAcAB8AGQAXABUAFAAWABUAFAAQAAsACQAI
AAYABgADAAMABAACAAEAAAAAAP7//P///////f/5//v/+//3//f/9//4//r/+P/6//r/
+v/7//z//f8DAAUA+v/y//j/9f/1//3/AQAHAA4AHAA3AGEAigCpAMcA4gD7AAUB9gDb
AL4AkABeAE0ATABDADQAJQAUAAQA/v/8//r/+/8DAAsACwABAPb/9v/2//X/9f/3//b/
9v/3//b/9v/4//r/9//6//3//P/9//r/+v/5//n/+//6//r/+v/7//v//f/9//n/+P/4
//f/+v/6//b/+P/2//b/9//4//n/+P/7//z/+v/4//r/+v/3//f/9//3//r//P///wAA
///8//r/+f/6//r/+v/3//n//v/+//v/+f/5//r//f/+////AQAEAAAA/f/6//j//v8C
AAgACwAHAAYABwAHAAoACgAKAAwADwAPAA8ADgANAA0AEAANABAAEgATABQAGQAbABsA
GwAYABcAFQAUABQAFQAYABYAEwATABQAFAAUABQADwANABEAEQAQAA4ADQAKAAcABgAK
AAsABQAGAAcABQAAAP7/AgADAAAAAQACAAUABgAHAAMAAQD///3////+/wMAAwABAAIA
AwADAP///f/9//j/+f/9//7////+//3//P/7//n/+P/4//f/9//4//r/9v/4//n/+f/4
//j/+P/4//j/9v/6//z/+f/7//v/+f/5//v//v/1//D/9f/3//n/+//6//r/+v/7//n/
+P/4//j/+f/7//7//f/9//z//P/7//j/+P/5//n/+P/7//r/9f/3//j/+P/4//j/+P/4
//j/+f/7//b/9f/y//P/8v/v//n/8P/w//H/8v/z//T/9f/0//X/9f/0//X/9P/x/+7/
7//v/+7/6//s/+//8//2//j/+P/4//b/+f/5//n/+f/6//v//P/7//3//f/8//7///8A
AAAA//8DAAIAAQABAAIAAwAEAAQABAAHAAcAAwABAP///v/////////8//j/9//3//b/
8//v/+7/7v/u/+3/7P/s/+v/6P/q/+n/6v/n/+r/6//p/+n/6f/q/+n/5v/n/+b/5v/n
/+j/6f/f/93/5P/q/+r/6f/n/+P/7//9/wAADgA1AFkAbgCPALsA1ADdAOUA2gDDAJ4A
bABEADkANAAnABoAEwAKAP7/8v/u//D/7//r/+v/6//p/+j/3v/g/+H/4//n/+T/4v/h
/97/3v/g/+L/3//g/+P/4v/j/+X/5v/m/+f/5v/k/+P/4v/k/+X/6P/p/+b/5v/n/+f/
6P/o/+T/5v/j/+L/4v/i/+T/5P/o/+r/6v/o/+r/6v/n/+f/5//n/+X/5v/o/+j/5v/k
/+P/4//l/+b/5//l/+n/7v/u/+v/6v/p/+n/6//r/+v/7P/u/+z/6//q/+r/7v/w//T/
9f/z//L/8//z//b/9v/2//j/+//7//v/+v/4//n//f/7//n/+v/6//r//v8BAAIAAwAB
AAEAAAAAAAEAAwAHAAYAAQABAAIAAgACAAIA/f/7//z/+//5//b/9v/0//L/8v/3//f/
8P/w//H/8f/u/+7/8f/x/+3/7f/q/+v/6v/p/+v/6//r/+v/6//o/+v/6f/n/+j/6f/p
/+n/6f/r/+j/6P/r/+v/6//q/+n/6P/n/+n/6v/s/+3/7P/s/+3/6P/o/+n/6f/o/+r/
6v/q/+r/5//q/+v/5//q/+v/6v/r/+3/8P/n/+L/5//p/+v/7f/u/+7/7v/v/+//7v/u
/+7/8P/x//P/8f/v/+7/7v/t/+r/6v/r/+v/6//v/+//6//p/+r/6v/q/+3/7v/v//D/
7//v/+j/5f/p/+3/7//v/+3/7v/u//D/6//r/+z/7//u/+z/7P/t/+v/7P/s/+j/5f/q
/+r/5v/v//D/7v/s/+z/7P/s/+z/6v/q/+n/6v/t/+7/7f/v//H/8v/y/+7/7v/w//P/
8//0//P/8v/w//P/8//z//T/9P/0//T/9P/3//j/+P/7//v/+//6//j//f/9//3/+//8
//3//v///wAABAAFAAEA///9//z//f/9//3/+v/3//X/9P/y/+//6//q/+r/7f/t/+3/
7v/t/+r/7P/r/+n/5f/n/+f/5//n/+f/6P/q/+j/6v/q/+n/6f/p/+n/5//p/+b/5P/k
/+f/6f/n/+3//f8MABgANwBdAHoAlwCzAMgA0wDVAMgArQCEAFQAOAAtACYAGwAMAAMA
/v/4//D/7P/q/+n/6f/l/+H/5//o/+j/5v/l/+X/5//n/+b/5v/k/+P/5P/l/+H/4v/l
/+T/5f/i/+L/4f/h/+T/5P/l/+b/4//j/+X/5f/k/+T/5f/l/+X/5P/f/+D/4P/g/+H/
4v/l/+T/5//o/+f/5P/l/+T/4//j/+P/4//h/+L/5P/k/+P/4P/e/93/3//g/+H/3//g
/+T/4//f/+H/4//m/+v/6f/n/+b/5v/o/+f/5v/m/+j/6v/u/+//7f/s/+3/7f/v//D/
8f/0//b/9f/0//L/8P/x//X/8//2//j/+f/6//z//f/8//v/+v/5//f/9v/4//v/AAAA
APv/+f/4//b/+f/6//b/9f/2//X/8//w/+7/7P/q/+r/7//x/+z/7v/w/+//6//q/+v/
6//n/+f/5f/l/+P/4f/l/+f/6f/r/+n/5v/p/+f/5v/m/+b/5f/l/+X/5//k/+L/5f/l
/+X/4//j/+P/4//j/+L/4v/h/+H/4v/k/+D/4v/j/+P/4v/k/+T/5P/k/+H/5P/l/+H/
4v/j/+L/4//o/+z/5P/g/+X/5f/l/+X/5f/k/+P/4//j/+L/4v/i/+T/5//r/+v/6v/o
/+f/5f/i/+L/4//j/+P/5//n/+P/5P/m/+f/6P/p/+r/6//s/+3/7f/m/+P/5f/p/+v/
6//o/+j/5//o/+f/5//o/+v/5v/k/+T/5f/l/+z/7v/o/+j/6P/o/+j/6P/m/+b/5f/n
/+n/6f/n/+f/6f/q/+r/6P/o/+r/7f/x//T/9f/2//T/9f/z//H/7v/u/+7/7v/w//X/
+P/6//f/9f/z//D/8v/5//v//f/9//7///8AAP///v8AAP//+v/5//j/+P/4//f/9v/y
//P/8//0//T/7//r/+r/6v/r/+v/6//s/+n/5v/o/+f/6P/l/+j/6f/l/+X/5f/m/+b/
5P/m/+b/6P/p/+r/6//r/+H/3v/g/+b/5//n/+v/8/8DABAAHgA9AGMAfgCVALEAxADP
ANEAxgCrAH4ATgA4AC8AHAARABIAEQACAPL/6P/i/+T/6f/t/+3/6f/n/+L/3P/f/9//
4P/j/+T/5P/l/+T/5f/o/+v/6f/m/+f/5P/j/+T/5v/n/+n/5v/k/+P/4v/h/+H/4//j
/+T/5P/l/+X/6P/o/+T/5v/l/+T/5P/k/+P/4P/h/+D/4v/i/+b/6P/n/+f/5//n/+f/
6P/q/+r/6f/m/+T/4//j/+L/4f/d/+L/6P/p/+f/6f/p/+r/7f/s/+v/6//s/+7/7f/s
/+z/6//s/+//7//w//D/8v/z//L/8v/y//T/+f/5//n/+P/4//n//f/7//n/+P/2//T/
+v/9//7//////////v/+//3//f////z/+v/7//3//v/8//z/9//1//j/+f/5//j/9f/y
/+//7v/x//H/6v/q/+//7//s/+z/7//v/+v/6//r/+3/7f/t/+//7//v/+//6f/k/+X/
4f/i/+T/5v/n/+f/5//p/+b/5v/p/+n/6f/n/+f/5//n/+n/6P/o/+f/6P/q/+3/6v/r
/+v/6v/o/+b/5v/m/+b/5f/q/+3/6//q/+n/5v/l/+3/8v/r/+j/7f/t/+3/7f/u/+7/
7v/v/+3/7P/s/+z/6v/r/+3/6//t/+z/7P/r/+r/6v/r/+v/7f/x//H/7f/s/+z/6//q
/+r/6v/q/+r/7f/v/+r/6f/t/+3/7f/x//L/8f/w/+//7v/u/+z/7P/r/+v/7f/t/+v/
7P/v//H/8v/r/+r/6//t//D/8v/y//L/8P/z//P/8//z//T/9f/2//T/9//4//j/+f/5
//n/+P/6/wEAAwAFAAQABAAEAAQAAgACAAUABQAEAAUABgAIAAYAAwAAAPr/9v/1//X/
9P/y/+//7//w/+7/7f/s/+z/7v/s/+//7//x/+3/7//v/+//7//v//D/7//s/+3/7P/p
/+n/6f/p/+3/6f/m/+T/6P/p/+X/6f/1//3/AgAWADkAXwB2AI8AsQDEAM8A4wDiAMUA
nAB0AFAAOQA0AC0AIAATAAoABAD6//T/8v/v/+//8//z//P/8v/s/+7/7f/t/+//7f/s
/+z/6v/o/+r/7P/p/+v/7f/r/+v/7P/u/+//8f/u/+z/6//q/+n/6f/r/+v/6v/q/+v/
6//o/w==
         </WaveFormData>
      </LeadData>
      <LeadData>
         <LeadByteCountTotal>10000</LeadByteCountTotal>
         <LeadTimeOffset>0</LeadTimeOffset>
         <LeadSampleCountTotal>5000</LeadSampleCountTotal>
         <LeadAmplitudeUnitsPerBit>4.88</LeadAmplitudeUnitsPerBit>
         <LeadAmplitudeUnits>��V</LeadAmplitudeUnits>
         <LeadHighLimit>2147483647</LeadHighLimit>
         <LeadLowLimit>268435456</LeadLowLimit>
         <LeadID>V1</LeadID>
         <LeadOffsetFirstSample>0</LeadOffsetFirstSample>
         <FirstSampleBaseline>0</FirstSampleBaseline>
         <LeadSampleSize>2</LeadSampleSize>
         <LeadOff>FALSE</LeadOff>
         <BaselineSway>FALSE</BaselineSway>
         <ExcessiveACNoise>FALSE</ExcessiveACNoise>
         <MuscleNoise>TRUE</MuscleNoise>
         <LeadDataCRC32>4275718519</LeadDataCRC32>
         <WaveFormData>
FgAWABYAFgAWABYAFgAWABUAFAATABIAEAAQABAAEAAQABAAEAAQAA4ADgAOAA4ADgAO
AA4ADgANAAwACwAKAA0ADgAPABAADgAOAA4ADgAOAA4ADgAOAA0ADAALAAoADAAMAAwA
DAAOAA4ADgAOAAwADAAMAAwADQAOAA8AEAANAAwACwAKAAwADAAMAAwADwAQABEAEgAR
ABAADwAOAAwADAAMAAwADwAQABEAEgAPAA4ADQAMAA4ADgAOAA4ADgAOAA4ADgAOAA4A
DgAOAA4ADgAOAA4ADgAOAA4ADgAOAA4ADgAOAA4ADgAOAA4ADgAOAA4ADgAMAAwADAAM
AA4ADgAOAA4ADQAMAAsACgAKAAoACgAKAAsADAANAA4ADgAOAA4ADgANAAwACgAJAAoA
CwANAA4ACgAKAAsACwAJAAkACQAJAA0ADgAOAA4AEQARABEAEQARABIAEgAVABUAFgAX
ABcAFgAWABUAEAAQAA8ADwAMAAgABwAHAAcABAADAAYACAAGAAQABAAEAAcABwAHAAcA
BwAJAAkACQAJAAsACwALAAoACQAIAAcACAAHAAgACgAJAAoACgAKAAsADAANAA0ADAAL
AAoACQALAAsADAAMAAoACgAKAAsAEQAUABgAIAAxAEMATQBRAFQAUwBFADAAHwAHAN//
v/+s/53/j/+H/4L/e/97/4X/m/+u/7n/xP/W/+L/5//t//P/+v/8////AwAJAAgACAAI
AAkACgAMAA4ADgAOAA0AEAAQAA8AEQARABMAEwAQABAAEQARABMAEwATABMAEwATABEA
EQATABMAFAAUABMAEwATABQAEgARABEAEgAUABQAFQAWABgAGAAXABcAFgAVABQAEwAT
ABUAFQAVABYAFQAVABUAFQAVABUAFgAYABgAGAAYABgAGAAYABkAFwAYABgAGAAYABkA
GQAZABcAFwAYABgAGQAZABkAGgAYABcAFQAVABcAFQAXABgAGAAXABYAFQATABQAFAAU
ABUAFgAXABYAFQAUABIAEQARABEAEAAQAAwADAAOAAsACwALAAsACwAMAA0ACwAMAAwA
CwALAAwADAAMAAoACgAKAAoACgAKAAoACgAKAAoACwALAAsACgAKAAoACgAKAAsACwAM
AAwACwALAAgACAAIAAkACwALAAwADAAMAAwACwAKAAoACwANAA4ADgAOAAsACwALAAsA
CwAMAA0ADQAPAA4ADQANAAwADAALAAoACwAMAAwADQAOAA0ACgAJAAoACgAMAAwACwAL
AAwADAAKAAkACAAHAAkACQAJAAsACwAIAAgACAAHAAYABgAJAAkACQAJAAkACAAGAAUA
BAAFAAYACAAJAAsACgAKAAkACAAHAAYABgAFAAYABgAEAAQABAAFAAUABQAGAAoACAAI
AAgACAAFAAMAAgABAAMABAAEAAIABAAFAAUABQAFAAUABQAHAAcABgAFAAUABwAHAAcA
BwAIAAgACwALAA4ADwAPAA8ADwAOAAkABgAHAAcABAACAAEAAQABAP3/+//9//7//v/6
//r/+v/7//v/+//7//v//f/9//3//f///////////////////////f/9//7///8AAAAA
AAAAAAAAAAD////////////////9//7//v/+/wIAAAD//wEABgAKAA4AGwAtAD8ARwBG
AEUAOwAqABUAAQDh/7n/nP+L/4P/gf9+/3f/df99/4v/ov+z/7r/wv/M/9f/3f/l/+z/
8v/3//X/9f/4//r/+v/7//z//f8AAAEAAgABAAQABAADAAIAAQACAAEAAwAEAAYABwAG
AAUABAADAAcABwAFAAUABQAFAAYABgAHAAcABwAIAAYABQAFAAYABAAEAAUABgAIAAgA
BwAHAAcABwAHAAcABwAJAAkACQAKAAkACQAJAAkACQAJAAoACgAKAAoACgAMAAwADAAN
AAsADAAMAAwADgAPAA8ADwAOAA0ADQAMAA0ADQANAA4ADgANAAsACwALAAkACwAMAAwA
CwAKAAkACQAKAAoACgAIAAgACAAGAAgACAAHAAcAAwADAAIAAgADAAQABwAFAAIAAQAA
AP//AQABAP7//v8AAP////8AAAAAAAD+//7//P/8//z//P/9//7///8AAP////////7/
/P/8//z//P/8//v/+//6//3////+/wAA/f/9//7//f/+//7//v/+/////v/+//////8A
AAAAAAD///////////3//v//////AQAAAP/////9//7//v/+//z//P/7//v///////3/
/f/6//r//P/8//////8AAAAA/v/9//z/+//7//v/+//9/////P/8//z/+//6//r//f/8
//v/+v/5//v/+v/6//r/+v/6//v/+//9//z//P/7//n/+f/5//r/9//6//7/+v/2//b/
9v/2//b/9//3//j/+f/3//j/+P/2//b/9//3//f/+P/5//r//f/8//r/+P/3//f/9//3
//f/+f/6//7////+/////////wIAAgD+//z/+v/5//X/8v/z//P/8//v/+7/8f/z//T/
8P/w//D/8f/x//H/8f/x//X/9f/1//X/9//3//f/9//1//X/9f/1//H/8f/y//P/9f/2
//f/+P/3//b/9P/z//X/9f/1//X/9//4//j/+P/0//j/+//7//z//v8GABkALQA5AEEA
RgBBADEAHAAJAO//x/+h/4j/ff95/3f/dP9z/3H/ef+J/5r/o/+w/77/xv/R/9n/3f/i
/+r/6//t/+//9P/4//j/+f/6//f/+P/3//b/+P/8//3//f/8//v//P/7//r/+v/7//v/
/P/9//7//////////f/9//v/+//8//z//v///wAAAgABAP///v/+////AAACAAQAAgAC
AAEAAQABAAEAAQABAAEAAwADAAMAAAD///////8BAAEAAQACAAIAAgACAAIABAAEAAQA
BQADAAQABAAEAAQABQAFAAUABQAFAAYABgADAAMAAwAEAAYABQADAAMABQADAAUABgAF
AAMAAQD//wEAAgACAAIAAAAAAAAA/v/+//7//f/9//3//f/8//z/+f/4//n/9f/4//n/
+v/7//n/+f/2//b/9f/z//L/8v/2//b/9P/0//b/9v/2//b/9P/0//T/9P/3//f/9//2
//T/9P/0//T/9f/1//b/9v/2//X/8f/w//L/8//1//X/9v/2//b/9v/3//b/9v/3//f/
+P/4//j/9f/1//X/9f/3//j/+f/5//n/+P/3//f/+f/6//r/+v/8//z/+//7//r/+f/2
//X/9f/2//n/+v/6//n/+f/4//j/9//2//X/+P/5//r//f/8//j/9//2//f/9v/2//n/
+f/5//n/+f/5//j/+P/4//j/+P/5//n/+f/4//j/9//3//f/9//4//f/+P/6//j/+P/4
//j/+v/5//n/+f/5//r/+v/4//j/+f/5//n/+f/5//n/+//6//r/+v/7//z//f/+////
/v/+/wEAAQAEAAUABQAFAAgACAAEAAIA//////z/+v/7//v/+//3//P/9f/2//b/9f/2
//f/+f/5//n/+f/5//r/+f/4//f/+v/7//z//f/9//3//f/9//n/+f/6//v//P/8//z/
/P/8//z/+//7//3//f/9//3/+//8//z//P/4//z/AwADAAQACAAMABUAKQA7AEcATgBR
AEcAMgAdAAcA5/+//6D/i/+B/3v/ev95/3P/cf9//5T/p/+w/7z/yv/T/9//5//o/+j/
7//3//v//v8AAAAAAQACAAAAAgACAAIAAwAGAAYABQAFAAUABwAHAAYABgAHAAcABwAH
AAcABwAHAAcABQAFAAcACQAMAA4ADAALAAoACgAKAAkACQAKAAwADAANAA4ADgAOAA0A
DQAPAA8ADwAPAAwADQAMAAsACwALAAwADQAPAA8ADwAQABEAEAAPAA4ADgAOAA4ADwAP
ABAAEAAQABAAEQARABEAEQARABIAEgARABEAEQASABQAEwARABEAEwARABMAFAAUABMA
EgARAA8AEAAQABAADwAOAA0ACgALAAwADAANAAsACwAKAAoABgAGAAgABQAGAAcACAAJ
AAgABwADAAIABAADAAMABAAGAAYABAAEAAMAAgABAAAAAwAEAAUABgAGAAUABAACAAQA
BAAEAAQABAADAAMAAgADAAMAAAAAAAIAAwAFAAUAAgACAAIAAgACAAIAAwAFAAUABgAG
AAYAAgABAAAA//8CAAQABgAHAAcABgAFAAUAAwAEAAQABAAGAAYABQAFAAcABwAFAAUA
BAAEAAYABgAGAAUABQAEAAUABQAFAAUAAwADAAMABQADAAAAAAAAAAAAAAABAAUABAAD
AAIAAQABAAAAAAAAAAIAAgADAAMAAQAAAAAA//8BAAEAAQACAAEAAgACAAAAAAAAAAEA
AQAAAAAAAQAAAP//AAABAAEAAQABAAAAAAAAAAEAAAD/////AQABAAEA/v/+//7//v/+
//7//f/9//3//v8AAAEAAAD+//////////3//f/9////AAAAAAAAAQABAAEAAQABAAIA
AgAFAAUABgAHAAcABwAIAAgABAACAAIAAwABAAAA/v/9//z/9//1//f/+P/4//T/9P/0
//X/+P/5//r/+//6//n/+P/3//r/+//8//3/+//7//v/+//7//v//P/9//3//P/7//r/
/P/8//v/+//8//3//v////7//v/9//z//P/+//////8AAAQAEAAdAC8APwBFAEgARwA7
ACYAFQD7/9n/tf+c/4n/ef9t/2b/Y/9h/2v/g/+a/6f/sv+8/8b/0//Z/9//5v/u//P/
9f/3//j//P/8//3//v/+/wAAAAAAAP//AgACAAEAAQABAAMAAwACAAIAAwADAAMAAwAD
AAMABwAHAAUABQADAAMABAAEAAUABQAFAAYACAAHAAcACAAGAAYABwAIAAgACAAHAAcA
BQAFAAUABQAHAAkACQAJAAoACQAJAAkABwAHAAcACAAKAAoACgAKAAoACgAKAAsADQAO
AA4ADgAMAA0ADQANAAsACwAMAAwADAANAA4AEAAPAA0ACgAJAAoACQAMAA4ADgANAAwA
CwAJAAoACgAKAAoACgAKAAgACAAIAAcABwAHAAcABgAGAAIAAgAEAAEAAgADAAQABQAE
AAMA///+//7//f/9//7/AgACAAAAAAD+//7//v/+//7//v/+//7/AQABAAEAAAD+//7/
/v/+//////8AAAAAAQABAP7//v8AAAEAAwADAAAAAAAAAAAA/f/8//z//f///wAAAAAA
AP3//f/9//3///8AAAEAAQABAAAA////////AAAAAAAAAgACAAEAAQABAAEA/////wAA
AAACAAIAAwADAAQABAACAAEAAAD//////////wEAAwAAAAAAAAD///7//v8BAAEAAQAB
AAEA///+//7//v/+//7//////////v/+//3//f/9//3//v///wAAAAD+//z//P/9//3/
/f/+/wAAAAD8//z//P/7//3//f/8//7//v/+//7//P/7//v/+//8//7////+//z//f/9
//3//f/9//3///8CAAIAAgADAAEAAQABAAEABAAEAAcABwAGAAcABwAHAAYABgACAAAA
AgADAAEAAAD9//v/+f/z//L/9f/3//j/+P/4//j/+f/4//f/9v/1//j/+f/6//v//f/9
//3//f/7//v/+//7//r/+//9/////f/8//v/+v/8//z/+//7//3//f/9//3//P/8//v/
+v/8//z//f///wQABgAKABcAKwA9AEkATgBJADsAKAAXAP3/3/+//6D/jf+H/33/cP9n
/2X/b/+H/57/qf+y/8D/zP/V/9v/4f/o/+z/8f/3//n/+v/6//r/+//8//3/AAABAAIA
AQAEAAQAAwABAAEAAwADAAIAAgADAAMABQAFAAUABQAHAAcABQAFAAMAAwAEAAQAAwAD
AAMABAAFAAUABgAIAAcABgAGAAYACAAIAAcABwAFAAUABQAFAAUABwAHAAcABwAHAAgA
CQAHAAcABwAIAAoACgAKAAoADAAMAAwADQALAAwADAAMAA4ADwAPAA8ADwAPABAAEAAN
AA0ADQAOABAADwANAA0ACwAJAAsADAANAA0ADQANAAwADAALAAoADAAMAAwACgAKAAoA
CQAJAAUABQAEAAQAAwAEAAcABQADAAMAAwADAAMAAwAAAAAAAgABAAEAAgACAAIAAAAA
AAIAAgACAAIAAAAAAAAAAAABAAEAAQAAAAAAAAAAAAAAAwADAAQABAAFAAUAAgACAAAA
AQADAAMAAAAAAAAAAAAAAAAAAQADAAEAAgACAAIAAQABAAEAAQADAAQABQAFAAUABAAD
AAMABQAGAAYABgAFAAQAAgABAAUABQADAAMAAgACAAQABAADAAMABAAEAAYABQAEAAMA
BQAFAAUABwAFAAIAAgACAAMAAgACAAUABwAHAAcABwAFAAQABAAEAAIAAgADAAMABQAE
AAQAAwADAAMAAwAEAAMABAAEAAIAAgACAAMAAwABAAIABAAEAAQABgAIAAYABQAEAAMA
AgAEAAMAAwADAAMABAAEAAIAAgADAAMAAwADAAMAAwAFAAQABAAEAAUABwAHAAcABwAG
AAYACQAJAAsADQAOAA8ADgAOAAoACAAHAAcABAACAAMAAwADAP///f///wAAAAD9//z/
+//7//z//f/+////AQABAAEAAQADAAMAAwADAAMAAwADAAMAAQABAAIAAwAFAAYABwAI
AAcABgAEAAMABQAFAAUABQADAAQABAAEAAQABgAJAA0ADgAOABgAJwA1AEMATQBUAE8A
PQAsAB0AAQDf/73/pP+V/4//i/+G/3v/d/+B/5n/rP+1/77/zP/Y/+P/6//x//L/9v/5
//3/AQAGAAcABgAGAAYABgAIAAgACAAHAAoACgAJAAsACwANAA0ACgAKAAsACwAMAA0A
DgAPAA8ADwANAA0ADQANAA4ADgARABEAEQASABEADwAOAA4AEAAQABEAEgASABIAEQAR
AA8ADwAPAA8AEAATABQAFQARAA8ADgANABAAEQASABQAFgAWABYAFgAVABQAEwATABQA
FgAXABgAFwAXABYAFQAVABUAFgAWABcAFwAXABgAFgAVABMAEwAUABMAFgAYABUAEwAR
AA8AEQASABIAEgATABQAFQAUABMAEgAQAA8AEAARABEAEgAPAA4ADwALAAkACQAJAAkA
CQAJAAYABgAIAAcABwAIAAoACgAIAAgABgAGAAYABgAIAAgACAAIAAkACQAJAAgABgAG
AAYABgAIAAkACwAMAAwACwAHAAYACAAJAAsACwAJAAgABwAGAAYABgAHAAkABwAIAAgA
CAAHAAcABwAHAAkACgALAAsACgAIAAYABQAHAAgACAAIAAYABgAFAAUABwAHAAUABQAG
AAYACAAIAAkACQAKAAoACAAHAAYABQAGAAcACAALAAoABgAFAAQABQAEAAQABwAHAAcA
BwAHAAYABAADAAIAAwAEAAYABwAFAAQABAADAAMAAwADAAQABQAGAAYABAD+/wIABgAG
AAYABgAGAAQAAwADAAMAAQACAAIAAAABAAMABAAFAAIAAQAAAAEAAwAEAAUABwAHAAcA
BwAHAAYABgAJAAkACwANAA4ADwAPAA4ACQAGAAUABQACAAAAAQABAAEA/f/6//v/+//6
//v//P/9/////v/9//z/+//+////AAABAAAA///+//3////////////7//v//P/9//7/
/v/+//7/AQACAAIAAwAAAP///v/9////AAAAAAAAAgAAAAEAAQAGAA4AHAAtADkAQwBJ
AEwARQAzACAABwDn/8X/p/+W/4n/gf+F/4T/df91/4n/m/+o/7f/wv/I/9L/3f/l/+n/
7P/0//n/+//9/wAAAQAAAAAAAAAAAAIAAgACAAEABAAEAAMABQAFAAcABwAGAAYABwAH
AAUABQAFAAUABwAHAAUABQAFAAUABgAGAAcABwAHAAgACgAJAAkACgAIAAgACQAKAAcA
BgAEAAMABgAHAAgACQAJAAsACwALAAoACQAJAAkACwALAAsADAANAAwACwAKAAsADAAN
AA8ADgAOAA0ADAAMAA0ADQANAA0ADQAOAA4ADQANAA0ADgAQAA8ADQANAAsACQALAAwA
DQANAA0ADQALAAoACAAGAAcACAAJAAgACAAIAAcABwADAAMAAgACAAIAAgAEAAEA////
//////8BAAEA/v/+//7//f/9//7/AgACAAAAAAAAAAAAAAAAAP7//P/6//j/+//9////
AAD+//7//v/+/wEAAQACAAIAAgABAP3//P/8//3///////z//P/8//z//v/+////AQD+
//7//f/8//3///8BAAMAAQAAAP///f/+//7//v///wEAAgACAAIAAQAAAP7//f//////
/f/9//z//P/+//7//f/9//7//v8AAP///v/9//3//f/9///////8//z//P/7//r/+v/9
//z/+//6//n/+v/6//v//P/5//j/+P/3//j/+P/5//n/9//3//f/+P/5//r/+v/4//f/
+P/6//v/9//2//b/9P/0//b/+P/5//H/+f/6//f/9v/1//T/9f/1//b/9//2//b/9f/y
//T/9f/1//X/9f/1//X/9//4//j/+P/5//v/+//7//v/+v/4//n/9//6//v/+//7//z/
/P/4//b/8//z//D/7v/u/+//8P/t/+n/6//s/+z/6P/o/+j/6f/p/+n/6f/p/+v/6//r
/+v/7//v/+//7//t/+3/7f/t/+3/7f/u/+//7v/u/+7/7v/t/+z/6v/p/+v/6//r/+v/
6//s/+z/7P/u//L/6//r//T/+v8AABMAKQAzADcAOgA1ACUAEAD7/93/t/+V/37/bf9n
/2v/bP9j/2H/a/97/47/nf+k/7L/wv/H/8v/0//Y/9z/5f/p/+n/6v/q/+r/6//s/+7/
8P/w//D/8f/0//T/8//z//P/9f/1//T/9P/1//X/9//3//f/9//2//X/8v/x//L/8//1
//b/9f/1//X/9v/0//P/8//0//X/9v/4//r/+P/4//f/9//3//f/9//3//f/+f/5//n/
+v/5//n/+f/5//n/+f/6//v/+v/5//j/+f/6//v//f/9//7//v/+//3//f/8//v//v//
/wEAAgAAAP///v/+/wAA///9//3//f/7//3//v/8//v/+v/5//r//P/9//7//P/8//z/
+v/4//j/9//3//f/9//2//b/9P/0//b/8//x//H/8f/x//P/8//w//D/8P/v/+//8P/y
//L/8P/w/+//7v/t/+z/7f/u/+//8P/x//H/8f/w//D/8P/w//D/8f/x//L/8v/0//X/
8//0//L/8//1//X/9v/2//b/9v/3//b/9v/3//X/9v/2//b/9f/1//X/9f/3//j/+f/5
//j/9v/0//P/9P/2//f/+P/4//j/9//3//f/9//1//X/9f/2//n/+v/4//f/9//2//j/
9//2//X/9//3//f/+f/7//j/+P/4//f/9v/2//n/+P/3//b/9f/4//j/+f/6//n/+P/4
//f/+P/4//n/+f/5//n/+f/6//n/9P/2//f/+P/5//r/+v/5//n/+f/5//r/+v/4//r/
+//7//v/+P/3//b/9//7//z//f////3//f/9//3//P/8//////8AAAEAAQABAAMABAAB
AAAA//////z/+v/3//f/9//z/+//8f/y//L/8f/y//P/9f/z//P/8//z//f/9//3//f/
+//7//v/+//5//n/+f/5//n/+f/6//v//P/8//z//P/8//z/+//7//3//f/9//3//P/8
//v/+v/6//r//f8BAAQACAAQACEAOQBHAEkATABLADkAIAALAO//y/+r/5D/f/93/3P/
bv9p/2n/c/+J/6D/rf+4/8b/zv/X/+H/5f/k/+r/8f/1//f/+v/8//z//f/+//7/AAAA
AAAAAwAGAAYABQAEAAMABAADAAMABAAGAAcABQAFAAUABQAHAAcABQAFAAgACQALAAwA
CwAJAAcABgAGAAUABQAGAAcACAAKAAwACgAKAAkACQAKAAsADAANAAwADQAMAAsADAAL
AAsACwALAAsACwAMAA4ADgAOAA4AEAAQABAAEQAOAA4ADQAMAA4ADwAPAA8AEAARABMA
FAARABEAEQASABQAEwARABEAEQAPABEAEgASABEAEAAPAA4ADgANAAwADAAMAAwACgAM
AAwACwALAAkACQAIAAgACAAIAAoABwAHAAcABwAHAAYABQABAAAAAgABAAEAAgACAAIA
AAAAAAEAAgADAAQAAgACAAIAAgACAAEAAAD+/wEAAgADAAQABAADAAMAAgADAAMAAAAA
AAIAAwAFAAUAAgACAAIAAgACAAIAAwAFAAQABAADAAIAAgADAAQABQADAAQABQAFAAMA
AgABAAEAAwAEAAQABAACAAIAAQABAAMAAwABAAEAAgACAAQABAADAAMABAAEAAYABQAE
AAMAAQABAAEAAwADAAAAAAAAAAEAAAAAAAMAAQABAAEAAQABAAAAAAAAAAAAAAABAAEA
AQAAAAAA//8AAAEAAgAEAAQABAADAAAAAAAAAAEAAQAAAAAAAQAAAAAAAAAAAP//////
//7//v/9//3/AAACAAIAAgACAAEA///+//3///8AAAAA/v/+//////////7//f/8//3/
AQACAAMABQAEAAMAAgABAAQABAAHAAcACAAJAAkACQAIAAgABAACAAIAAwABAAAA/P/7
//r/9f/0//f/+f/6//b/9v/2//f/9//3//f/9//7//v/+//7//v/+//7//v/+f/5//n/
+f/4//n/+//9//3//P/7//r/+//8//z//f/9//3//f/9//3//v/+//7/AAACAAMA//8C
AAwAGgArADsASQBPAEwAQQAxACAABwDn/8f/p/+S/4f/e/9x/27/Z/9n/3n/k/+m/7P/
xP/Q/9b/2f/h/+v/7P/u//P/+/8BAAIAAwACAAIAAgAEAAYABgAGAAcACgAKAAkABgAF
AAYABQAFAAYACAAJAAsACwALAAsACwALAAkACQAKAAsADQAOAA0ADQANAA4ADwAPABAA
EgASABIAEwAUABQAFAATABMAEwATABMAEwARABMAEwATABMAEwAUABUAFAATABIAEgAU
ABQAFAAUABUAFgAXABkAGAAYABcAFgAWABcAFwAXABcAFwAYABgAFwAXABcAGAAaABkA
FwAXABcAFQAXABgAFgAVABQAEwATABQAFAAUABQAFAAUABIAEgASABEAEQARABEAEAAQ
AAwADAAOAAsACQAJAAkACQALAAsACAAIAAoACQAJAAoACgAKAAgACAAKAAoACgAKAAgA
CAAIAAgABwAHAAcABgAHAAgACQAKAAkACQAKAAoACwALAAgACAAIAAkACwALAAgACAAI
AAgACQAIAAgACQAHAAgACAAIAAgACQAKAAsACAAIAAgABwAIAAgACAAJAAcACAAIAAgA
CAAIAAcABwAKAAsACgALAAkACAAJAAgABwAHAAgACAAIAAcABgAFAAYABwAIAAsACwAI
AAgACAAFAAQABAAHAAcABwAHAAcABwAGAAYABgAGAAYABwAHAAkACAAIAAcABwAHAAcA
CAAIAAgABwAEAAMABAAGAAcABAAEAAUABAAEAAQABgAIAAcABgAFAAQABAADAAMAAwAD
AAQABAACAAAAAQABAAEABAAFAAYACQAKAAoACgALAAoACQAIAAcACAAIAAsACwAOAA8A
DwAPABAAEAAMAAoABwAHAAQAAgD////////7//n/+//8//z/+v/6//r/+//9//3//f/9
//////////////////////8BAAEAAQABAP3//f/+////AQACAAMABAADAAIAAAD/////
////////AAACAAMABAAAAPz///8DAAYADgAaACsAOQBHAE0ASgBBADUAJAALAOv/xf+j
/47/h/+B/3n/cv9v/3P/gf+X/6z/tf/A/87/1v/X/+H/6f/w//T/+f/7//v//v/+//7/
//8AAP7/AAAAAAAAAwAGAAYABQAFAAUABwAHAAYABgAHAAcACQAJAAkACQALAAsACQAJ
AAgABwAHAAYACQAJAAkACgAJAAcABgAGAAYABgAHAAgACgAKAAkACQAJAAkACQAJAAsA
DQANAA0ACgAJAAkACQAJAAkACQAKAAwADAAMAAwACgAKAAoACwANAA4ADgAOAA4ADwAP
AA8ADwAPABAAEAANAA0ADQAOABAADwANAA0ACwAJAAsADAALAAkABwAFAAcACAAIAAgA
CgAKAAoACAAGAAYABQAFAAUABQAEAAQAAgACAAQAAQD//////////wEAAQD+//7//P/7
//v//P8AAAAA/v/+//z//P/8//z//v/+//7//v/+//3//P/6//v//P/9//7//v/9//3/
/P/7//v/+P/4//r/+//9//3//P/8//z//P/5//j/+P/5//n/+v/6//r/+//7//v/+//9
//7///////3//P/7//v/+f/6//r/+v/6//r/+f/5//n/+f/3//f/9//4//v//P/6//n/
+f/4//v/+//7//v/+v/5//j/+f/5//b/9v/2//f/9v/2//n/+f/5//n/+f/3//b/9v/2
//j/+P/5//n/+P/2//X/8//z//P/9f/2//b/9P/0//T/9P/0//P/8//z//P/9P/0//L/
8P/x//H/8f/x//H/8f/z//T/9P/0//X/8//z//P/8//1//b/+v/7//n/+f/4//f/+P/4
//T/8v/z//P/8P/u/+//7//v/+v/6P/p/+n/6P/n/+j/6f/r/+n/6f/p/+n/6f/p/+n/
6f/r/+v/6//r/+v/6//r/+v/5//n/+j/6f/o/+j/6P/o/+r/6v/p/+n/5//n/+f/5//o
/+r/6//s/+j/4v/l/+v/8P/4/wQAEwAjAC0AMQA0AC0AIQAOAPX/2f+3/5X/fP9t/2H/
Yf9g/1v/Xf9r/3v/jP+X/6D/rv+6/8P/yf/P/9T/1v/Z/+H/4//g/+T/5P/l/+b/6P/q
/+r/6v/n/+j/5v/j/+b/5//q/+v/6v/q/+v/6//p/+n/6f/p/+v/6//p/+n/5//n/+j/
6P/p/w==
         </WaveFormData>
      </LeadData>
      <LeadData>
         <LeadByteCountTotal>10000</LeadByteCountTotal>
         <LeadTimeOffset>0</LeadTimeOffset>
         <LeadSampleCountTotal>5000</LeadSampleCountTotal>
         <LeadAmplitudeUnitsPerBit>4.88</LeadAmplitudeUnitsPerBit>
         <LeadAmplitudeUnits>��V</LeadAmplitudeUnits>
         <LeadHighLimit>2147483647</LeadHighLimit>
         <LeadLowLimit>268435456</LeadLowLimit>
         <LeadID>V2</LeadID>
         <LeadOffsetFirstSample>0</LeadOffsetFirstSample>
         <FirstSampleBaseline>0</FirstSampleBaseline>
         <LeadSampleSize>2</LeadSampleSize>
         <LeadOff>FALSE</LeadOff>
         <BaselineSway>FALSE</BaselineSway>
         <ExcessiveACNoise>FALSE</ExcessiveACNoise>
         <MuscleNoise>TRUE</MuscleNoise>
         <LeadDataCRC32>1588629097</LeadDataCRC32>
         <WaveFormData>
NAA0ADQANAAyADAALgAsACoAKAAmACQAIAAeABwAGgAYABYAFAASAA8ADAAJAAYAAwAC
AAEAAAD+//z/+v/4//b/9v/2//b/9f/0//P/8v/w//D/8P/w/+//7v/t/+z/7P/s/+z/
7P/u/+7/7v/u/+z/7P/s/+z/7v/u/+7/7v/t/+z/6//q/+r/6v/q/+r/7f/u/+//8P/v
/+7/7f/s/+7/7v/u/+7/7//w//H/8v/x//D/7//u/+//8P/x//L/8v/y//L/8v/y//L/
8v/y//D/8P/w//D/8P/w//D/8P/w//D/8P/w//D/8P/w//D/8v/y//L/8v/y//L/8v/y
//H/8P/v/+7/7P/s/+z/7P/r/+r/6f/o/+r/6v/q/+r/6v/q/+r/6v/o/+j/6P/n/+n/
6f/p/+n/5//m/+b/5v/n/+f/5//l/+n/6v/q/+r/7P/s/+z/7f/r/+v/6//r/+z/7P/s
/+3/7//v/+//7f/s/+z/7f/t/+3/7f/t/+3/7//v//H/8v/x/+7/6//p/+j/6f/p/+r/
6v/q/+n/6P/o/+j/5v/m/+P/4//j/+P/5f/k/+T/5P/k/+T/5P/k/+X/5f/l/+X/4v/i
/+L/4v/j/+P/4//j/+P/4//j/+P/6v/x//r/CgAlAEgAbQCLAK8A2AACAR8BKQEZAfcA
1wCmAEMAvP8q/9P+0f7x/gr/KP9L/2P/dv+N/6D/rv+6/8L/yf/Q/9T/2//i/+P/4//k
/+f/6P/p/+r/6//s/+z/7v/w//D/8//z//P/9P/y//P/9P/0//b/+P/5//r/+P/4//j/
+P/6//v/+//9//7//v/+//7//f/9//7///8AAAAAAQABAAUABwAHAAcABQAGAAYACAAL
AAwADQAOAAwADAANAA8AEgATABQAFQAYABkAGQAaABsAHAAdAB8AIQAjACUAJQAmACcA
KgAqACoALAAuAC4AMAAwADIANQAzADMAMwAzADYANgA2ADYANAA0ADUANQA1ADUANQA0
ADQANAAyADEALgAsACoAKAAkACAAIAAeABwAGQAXABYAEgASAA4ACgAKAAkABwAGAAQA
AQD9//v/+v/5//b/9f/z//H/7//u//D/7f/r/+v/6//r/+z/7P/r/+v/6v/n/+n/6f/p
/+n/5//n/+f/5//n/+f/5//n/+b/5//o/+n/6P/o/+f/5f/m/+f/6P/q/+n/6P/n/+b/
6P/p/+n/6f/s/+z/7P/s/+r/6v/q/+z/7v/u/+7/7v/t/+3/7v/u/+//7//x//H/8f/x
//H/8f/x//H/8f/w//D/8f/x//H/8P/w/+//7//s/+z/7P/s/+7/7v/u/+7/7P/s/+r/
6v/r/+z/7f/v/+//7v/u/+z/6v/q/+r/6v/o/+j/6P/o/+j/6P/n/+f/5v/o/+z/6v/q
/+r/6v/p/+j/5v/l/+X/5f/l/+X/5f/m/+f/6f/p/+n/5//p/+j/6P/o/+j/6v/q/+v/
6//r/+v/6//s/+z/7P/t/+//7f/t/+v/6v/r/+3/7v/v/+3/7f/t/+3/7//x//L/9P/w
/+7/7f/r/+v/6v/q/+r/6v/p/+j/6P/o/+b/5v/l/+X/5f/l/+X/5P/k/+T/5P/m/+b/
5v/n/+f/5//n/+b/5P/k/+T/5f/l/+X/5f/l/+n/5//n/+r/7//4/wYAHQA+AGUAiwCn
AMgA7gAPAR8BFwH5ANMApgBXAOT/Xv/v/tH+6/4E/xz/P/9d/3L/hf+Y/6b/tv/C/83/
1v/c/93/4P/n/+n/6v/t/+7/7//w//H/8v/0//b/+P/4//f/9//3//j/+f/7//3//v/8
//7///8AAAAAAAAAAAAAAAABAAEAAwAGAAYABgAGAAUABQAGAAcABgAGAAcABwAJAAsA
CwALAA0ADgAOABAAEwAUABUAFgAYABgAGQAbABoAGwAcAB0AIAAhACEAIgAlACYAJwAp
AC0ALwAxADEAMAAxADQANAA0ADYAOAA4ADkAOgA9AEEAQAA/AD4APQBAAEAAQABAAEIA
QgBDAEMAQgBBAEAAPgA+AD4APAA7ADwAOgA4ADYAMwAuAC0AKgAnACUAJAAkACEAIAAb
ABYAFQATABAADgANAAsACAAHAAgABwAEAAMAAgD///z/+v/7//n/+P/5//j/9//3//b/
9P/1//X/8//z//P/8//z//X/9f/1//X/8v/x//D/7//w//H/8v/z//H/8v/y//H/8v/z
//T/9v/2//b/9v/2//b/9//3//f/+v/6//r/+v/4//j/+P/6//r/+v/6//r//f/9//7/
/v/7//v//f/9//3//f/9//3//f/9//3//P/8//3//f/9//z//P/7//v//P/8//z//P/7
//r/+f/4//r/+v/4//j/+P/4//j/+f/5//j/+P/2//b/9v/2//b/+P/6//r/9v/y//T/
9P/0//T/9v/2//X/9f/z//P/8//z//L/8v/y//P/9f/3//f/+//5//j/9//2//b/9v/3
//f/+f/5//n/+v/5//j/+P/5//v/+//5//j/9v/3//f/9//5//n/+f/5//v//f/+/wAA
/v/8//v/+f/5//j/+P/4//j/9//2//b/9P/y//L/8f/z//P/8//z//T/9P/0//T/9v/2
//b/9//2//X/9P/y//T/9P/0//X/9//3//f/9//1//n/+//6////BgAYADUAVAB1AJkA
uwDWAPIACQENAfcAywClAHgAMQDM/1L//f7//h3/Jv84/1n/bf+C/5n/qv+8/87/2v/h
/+j/7P/v//L/9//8//7/AgAEAAMAAgABAAAAAwAGAAkACgAJAAkACQAKAAoACwAMAAwA
DgAQABEAEgAQABAAEAAQAA4ADwAPABEAEwAUABUAFgAXABcAGAAZABoAGgAbABsAGwAd
AB0AHQAfACAAIAAiACMAJAAlACYAJAAkACUAJwApACsALQAvADIAMwAzADQANQA2ADcA
OQA9AD8AQQBBAEQARQBIAEgASgBMAE4ATgBNAEwATQBPAFEAUQBRAFEAUwBUAFUAVgBV
AFQAVABTAFMAUwBTAFIAUABQAE4ATQBMAEoASABGAEQAQABAAD4AOQA1ADIAMAAwADAA
LAAoACcAJQAiACAAHQAZABQAEQASABEADgANAA0ACwAJAAgACAAFAAMAAwACAAEAAQAA
AAAAAQABAP//AQABAAEAAQAAAP///v/9//3//f/9//3//P/9//7//////wAAAAD/////
/////wAA/v/+//7//v8AAAEAAQABAAAAAAAAAAAAAAAAAAAAAgAEAAQABAAEAAMAAwAE
AAQAAwADAAUABQADAAMAAwADAAMAAwADAAIAAwAFAAYABwAFAAQAAgABAAEAAgADAAQA
AgACAAIAAgAEAAQAAgACAAAAAAAAAAEA///+//7//P/+//7//v/+//z//P/8//z//P/8
//z//P/8//v/+//9//3//f/9//v/+v/5//n/+f/5//f/+f/4//j/+P/4//v//P/+////
/P/7//r/+v/8//z//f/////////9//z/+//7//r/+f/5//n/+f/5//n/+//8//7//f/8
//z/+//7//r/+v/6//n/9//1//T/9f/0//X/9f/z//P/8//z//D/8P/w//D/8f/y//P/
9f/0//P/8v/w//D/8P/w//H/8//z//P/8//v//H/8//0//n/AgAKABsAOgBdAH0AnwC+
ANoA9QALAQsB8QDNALAAewAiALL/O//9/gn/IP8w/0n/Zf94/43/oP+u/8D/0P/T/9b/
3v/p/+z/7f/x//L/9f/2//X/9v/3//j/+P/6//z//P////////8AAP////////7//v8A
AAEAAgACAAIAAgACAAMABQAGAAkACAAIAAgACAAHAAcACAAJAAwADAANAA0ADQAPAA8A
DwAQABIAEwAWABQAFAAUABQAFgAWABcAGQAaABsAHAAdACAAIQAhACIAJAAkACQAJQAn
ACkAKwArAC4ALwAyADIANAA2ADgAOAA2ADYAOAA7AD0APQA9AD0APgA+AD4APgA/AEAA
QgBDAEAAPwA+ADwAPAA8ADoAOQA6ADgANgA0ADIALgAuACwAJgAjACEAIAAeAB4AGgAW
ABMAEQAOAAwACwAJAAYABQACAAEA/v/9//v/+f/3//b/9//1//T/9f/y//H/8f/w/+7/
7//v/+3/7f/t/+3/7f/t/+3/7f/t/+3/7f/t/+3/6//r/+v/6//r/+z/7P/r/+3/7f/t
/+7/6//q/+n/6P/p/+v/7P/t/+7/7v/u/+7/7P/s/+z/7v/v//D/8f/y//L/8f/x//D/
7//v//H/8f/x//H/8f/x//P/8//z//L/8P/x//H/8f/w//D/7//v//D/8P/w//D/7v/u
/+7/7v/u/+7/7P/s/+z/7P/s/+3/6//q/+r/6P/q/+r/6v/q/+j/6P/o/+j/6v/q/+n/
6f/m/+T/5//n/+f/5//m/+T/5f/n/+j/6P/l/+T/5f/k/+b/5//n/+b/5P/i/+L/4v/i
/+L/4v/h/+H/4v/j/+T/5f/i/+L/4v/j/+L/4f/e/9//4v/i/+L/4v/k/+T/5f/l/+X/
5f/l/+b/5v/m/+f/6f/p/+n/5//m/+b/5//n/+f/5f/l/+X/5f/l/+f/6P/q/+b/5P/j
/+H/4//k/+b/6P/l/+P/4f/g/+L/4P/g/9//3//f/9//3//e/97/3v/e/9z/3P/c/93/
3f/d/93/3P/e/97/3v/f/93/3f/d/93/3f/b/9//4P/j/+7//v8TADAAVwB5AJUAuADc
AP8AFQEPAfUA2QCwAF0A7P9k/+v+y/7t/gj/JP9F/1v/bv9//5D/ov+w/7j/wf/K/9L/
1//W/9n/3f/e/+H/4v/h/+L/4//k/+b/6P/q/+r/7f/t/+3/7v/s/+3/7v/u/+z/7v/v
//D/8v/y//L/8v/w//H/8f/z//b/9v/2//b/+f/5//r/+//6//r/+//7//v//f/9//3/
/f/+//7/AAADAAQABQAGAAYABgAHAAkACAAJAAoACwAOAA8ADwAQABEAEgATABUAGAAb
AB4AHwAeAB8AIgAiACIAJAAmACYAJwAoACsALwAuAC0ALAArAC0ALgAvADAAMAAwADEA
MQAxADEAMQAwAC4ALgAsACsAKgAoACYAJAAkACAAIAAeABoAFwAVABQAFAAUABAADAAH
AAUAAgAAAP3/+//4//f/9//3//X/9f/y/+//7P/q/+r/5//l/+X/5f/l/+b/5v/l/+X/
5P/h/+L/4//k/+X/4//j/+P/4//l/+X/5f/l/+H/4f/h/+H/3//g/+D/3//h/+H/4f/i
/+L/4v/i/+L/4v/j/+P/4//i/+L/4v/i/+L/4v/i/+T/5v/m/+b/5v/m/+X/5f/k/+X/
5f/n/+f/6P/p/+r/6//o/+f/5v/k/+b/5//n/+f/5v/m/+X/5f/m/+b/5v/m/+j/6P/o
/+j/5f/k/+H/4P/i/+L/4v/j/+P/4v/i/+D/4v/i/+L/4v/i/+L/4v/i/+H/4P/e/93/
3f/c/+D/4f/f/9//3v/c/97/3f/c/97/3v/e/97/3P/c/9v/2//c/93/3v/f/9z/3P/c
/93/3f/d/9v/3f/g/+D/4P/g/97/3v/f/9//4f/h/+H/4v/i/+L/4//l/+P/4//h/+D/
4f/j/+T/5f/i/+H/4P/f/+H/4//k/+b/5P/i/+H/3//d/9z/3P/c/93/3f/d/97/3v/c
/9z/2//Z/9n/2f/Z/9r/2v/a/9r/2P/Y/9j/2f/Z/9n/2f/Y/9j/2P/Y/9n/2f/Z/9n/
2f/b/9n/2f/c/+H/6P/y/wkALABVAH0AnwDAAOQACQEdAREB+QDfAK4AWQDq/1z/3f69
/t/++v4W/zn/U/9k/3n/jv+e/6j/tP+//8b/yv/T/9b/1f/Z/9r/3f/e/+H/4v/j/+T/
5P/m/+j/6P/n/+f/5//o/+r/6//s/+z/6v/s/+3/7v/w//D/8P/w//D/8f/x//P/8v/y
//L/8v/0//X/9//5//j/+P/5//n/+f/7//v/+//9//7//v8AAP//AAABAAIABAAEAAUA
BwAGAAcACAAJAA4ADwAPABAAEwAUABUAFwAXABkAGwAbAB4AHwAiACIAJAAmACgAKAAo
ACgAKgAtAC0ALQAtAC0ALgAuAC4ALgAuAC4ALwAvAC0ALQAtACwALAAsACoAKQAoACYA
JAAiACAAHAAcABoAFwAVABQAFAAPAA4ACQAEAAIAAQD///7//f/7//j/9//0//P/8P/v
//H/7//t/+z/7P/p/+f/5//o/+f/5//m/+T/5f/l/+P/4//j/+P/4//j/+P/4//j/+P/
4//j/+P/3//f/9//3//h/+L/4v/h/+H/4f/h/+L/4P/g/+D/4P/h/+P/5P/l/+b/5v/m
/+b/6P/o/+j/6v/n/+b/5f/k/+f/5//o/+j/5//n/+n/6f/p/+n/6f/p/+r/6//s/+z/
6//r/+r/6f/q/+r/6f/p/+j/6P/o/+j/6v/q/+r/6v/q/+r/6P/o/+X/5P/j/+P/5P/k
/+X/5P/i/+L/4v/i/+T/5P/k/+T/5P/k/+P/4//g/97/4f/h/+X/5f/k/+T/4//i/+H/
4P/i/+L/4f/h/+H/4f/h/+H/4P/g/+D/4f/h/+H/3//h/+L/4v/i/+L/4//k/+b/5//m
/+X/5P/k/+b/5v/n/+n/6f/p/+f/5v/m/+f/5//n/+j/6f/q/+v/6v/r/+v/7P/p/+b/
5P/h/+T/5P/l/+b/5v/l/+T/5P/k/+L/4v/h/9//3//f/9//3v/e/97/3v/g/+D/4P/h
/+D/3//e/9z/3f/e/9//4f/f/9//3//f/93/3//h/+j/6//0/wYAHQA8AGEAhwCtANIA
9gAVASMBEwHzAM8AmAA/AMT/Ov/b/s/+5f7+/iD/Q/9Z/27/hf+Y/6j/uP/A/8X/yv/Q
/9f/3P/h/+H/4v/l/+b/5//o/+n/6v/s/+7/8P/w//H/8f/x//L/8f/x//H/8P/y//T/
9f/2//j/+P/4//j/+P/5//n/+//8//z//P/8//v/+//8//3///8AAAIAAwAEAAUABAAD
AAUABgAGAAgACQAKAAsADAAKAAoACwANABAAEQASABMAGAAZABkAGgAcABwAHAAdACEA
IwAlACUAJgAnACoAKgAuADAAMgAyADIAMgA0ADcANQA1ADUANQA4ADgAOAA4ADYANgA3
ADcANwA3ADcANgA2ADYANAAzADAALgAsACoAKwAoACkAKAAjAB8AHAAaABYAFgASAA4A
DAALAAkACAAFAAMAAAD////////9//3/+//5//f/9v/4//X/8//z//L/8f/x//D/7//v
/+7/6//s/+3/7v/v/+//7//v/+//7f/t/+3/7f/r/+v/6//r/+v/7P/s/+v/7f/t/+3/
7v/u/+7/7v/u//D/8f/x//H/8P/w//D/8P/y//L/8v/0//b/9v/2//b/9f/1//b/9v/3
//f/+f/5//n/+f/5//n/9//3//f/9v/3//n/+v/7//j/+P/3//f/9v/2//b/9v/0//T/
9P/0//L/8v/w//D/8f/y//P/9f/1//T/9P/y//L/8v/y//L/9P/0//T/9P/s/+7/8v/0
//T/9P/0//L/8v/x//H/7//v/+//7//w//D/8P/x/+//7//t/+//8v/y//L/8v/y//L/
8//z//P/8//z//T/9P/0//X/9//3//f/9f/0//b/9//3//f/9//3//f/9//1//f/+P/6
//v/+v/6//n/9v/0//P/8v/0//P/8v/y//H/7v/t/+v/7P/t/+7/7//u/+7/7v/u/+3/
7P/r/+v/7v/v//D/8P/w//D/8P/x//H/8f/x//H/9f/x/+//8P/5/woAIAA/AFwAfwCl
AMcA6AAKAR8BGQH5ANkAswB4ABcAnP8i/+f+7/4H/xz/Ov9Z/3P/iP+X/6r/wP/O/9L/
1//i/+r/7f/w//X/9v/2//j/+P/7//z//f/+/wAAAgAEAAQAAwADAAMABAAGAAcACAAI
AAcACAAIAAgACgAKAAoACgAMAA0ADQAPABAAEAAQABAAEQARABIAEwAUABQAFQAVABYA
FwAWABUAFgAYABkAHAAdAB4AHwAgACIAIgAjACUAJAAlACYAJwAsAC0ALQAuADEAMgAz
ADUANQA3ADkAOQA7AD0AQQBCAEEAQgBDAEIARABEAEYASQBKAEsATABNAE0ATABLAEoA
SwBMAE4ATwBNAEsASQBGAEUARgBFAEUARABCAEAAPgA7ADYANQAyADEALwAuAC4AKwAq
ACUAIAAfAB0AGgAYABUAEwAQAA8ADgANAAoACQALAAkABwAGAAMA///8//v//v///wEA
AgAAAAEAAQD//////////////f/9//3//f/9//3//f/9//n/+f/5//n/+v/8//3//f/7
//v/+//8//7/AAACAAQAAgABAP///f///wAAAQACAAQABAAEAAYABAAEAAQABAADAAMA
BAAEAAUABQAHAAcABwAHAAcABwAHAAcABwAGAAQABQAFAAUABQAGAAYABwAEAAQABAAE
AAQABAAEAAQABQAGAAUABgADAAIAAQABAAMAAgACAAAA/v/+//7//v///wAAAQACAAIA
AgABAAEA/f/6//z/+//+///////+//r/AwACAP///v/9//z///8AAAAAAQD+//3//P/7
//v//P/9//////////3///8AAAAAAAAAAAIAAgADAAMAAAD///7//v8AAAAAAQADAAMA
AwABAAAA/v////////8BAAEAAQABAAEAAwAEAAYABgAEAAMAAQABAAAAAAAAAP7//f/8
//z//f/8//3//f/7//v/+//7//r/+v/6//r/+P/4//j/+f/7//v/+//6//r/+v/6//v/
+//7//v/+//7//////8AAAsAEgAeAD0AYAB/AJ0AvQDYAPAAAwEFAe0AyQCpAHwALQDE
/1j/D/8J/yP/NP9G/2X/ff+M/6H/tv/G/9D/3P/j/+j/9P/7//r/+////wAAAwAEAAUA
BgAHAAgACAAKAAwADAAPAA8ADwAQAA4ADwAQABAAEgAUABUAFgATABIAEQAQABIAEwAT
ABUAFgAWABYAFgAXABcAGAAZABwAHAAdAB0AHQAfAB8AHwAfACAAIAAiACMAJAAlACYA
JgAmACcAKQAqACsALAAtAC4ALwAvADAAMwA0ADUANwA7AD0APwA/AD4APwBCAEIARgBI
AEoASgBKAEoATABPAE0ATQBNAE0AUABQAFAAUABQAFAAUQBRAFEAUQBRAFAATABMAEoA
SQBIAEYARABCAD4AOgA6ADgANAAxAC8ALgAqACoAJgAiACEAHwAcABoAFwAVABIAEQAQ
AA8ADAALAAgABQACAAAAAgABAAEAAwAAAP/////+//7///////3/+//7//v/+//9//3/
/f/9//z/+//6//n/+P/5//r/+//5//r/+v/5//n/+f/5//r/+P/4//j/+P/6//v/+//7
//v/+v/5//j/+v/6//r//P/8//z//P/8//3//f/+//7//////wEAAQAAAP///v/9//3/
/f/9//z//v/////////8//z/+//7//v//P/9//7//f/8//v/+v/7//z/+//8//v/+v/5
//n/+f/4//j/9v/2//b/9v/2//j/9P/0//X/9v/3//j/9v/2//X/9f/z//P/8//z//L/
8v/y//P/8f/x/+//8f/0//T/9P/0//T/9P/1//X/8//z//P/9P/0//T/9f/3//f/9//1
//T/9P/1//X/9f/1//X/9f/1//P/9f/2//j/+P/2//X/8//z//L/8v/y//L/8f/w//D/
8P/u/+7/7f/r/+v/6//r/+z/7P/s/+z/7v/u/+7/7//t/+3/7f/s/+z/7P/s/+3/6//r
/+v/6//r/+v/7f/0//f//v8QACsAUABzAI8AsQDYAPoAFQEdAQ0B7wDTAJ4AQwDQ/1D/
9/73/hX/Jv88/1v/cf+E/5n/qP+4/8b/zP/P/9j/4P/n/+r/6f/t/+7/8f/y//H/8v/z
//T/9P/2//j/+P/3//f/9//4//n/+//9//7//f/+//7//v8AAAAAAAAAAAIAAwADAAUA
BQAEAAMAAgADAAMABAAFAAgACAAJAAkACQALAAsACwANAA4ADgAQAA8AEAARABIAFAAU
ABUAFwAYABkAGgAbACAAIQAhACIAIwAkACUAJwAmACcAKAAnACkAKwAvADAAMgA0ADYA
NgA0ADQANgA5ADsAOwA7ADsAPAA8ADwAPAA8ADwAPQA9ADwAOwA6ADgAOAA4ADYANQA2
ADQAMgAwAC0AKAAnACQAIQAfAB4AHgAaABoAFgASAA0ACwAIAAYABwAFAAIAAQD+//3/
+v/5//r/+f/4//j/+P/1//P/8//x/+//7v/s/+7/7//v/+3/7f/t/+3/7f/r/+v/6//r
/+z/7f/u/+//6//r/+v/6//r/+z/7P/r/+n/6f/p/+r/7P/s/+z/7P/q/+v/6//r/+r/
6v/q/+r/6//s/+3/8P/u/+7/7v/u/+//7//w//D/8f/x//P/8//x//H/8f/x//P/8//z
//L/8P/x//H/8f/y//L/8f/x/+7/7v/u/+7/7v/u/+7/7v/w//D/7v/u/+z/7P/s/+3/
6//q/+r/6P/q/+r/6v/q/+r/6v/q/+r/6v/q/+n/6f/o/+b/6f/p/+n/6f/o/+b/5P/l
/+X/5P/k/+b/6P/o/+j/6P/o/+f/5v/k/+P/5f/l/+X/5f/l/+b/5//p/+j/5//k/+X/
6P/o/+j/6P/m/+b/5//n/+n/6f/p/+r/6P/o/+n/6//r/+v/6f/o/+r/6//r/+v/6//r
/+v/6//t/+//8P/y/+//7P/q/+f/5f/k/+T/5P/l/+X/5f/m/+T/4v/i/+H/4f/h/+H/
4f/i/+L/4v/i/+H/4P/f/9//4P/h/+L/4v/i/+L/4v/j/+H/4f/h/+H/4//l/+X/5P/p
//j/DgArAE4AdwCZALcA2gAGASUBIQENAfcAzwCIACEAmv8M/83+4f79/hT/OP9X/2v/
gv+Z/6b/sP+6/8T/yf/O/9T/3f/k/+X/5v/m/+j/6P/r/+z/7f/u/+7/8P/y//L/8P/v
/+7/7v/v//H/8//0//b/+P/5//r/+f/4//f/9v/4//n/+f/7//v/+v/5//j//P/9////
AQAAAAAAAQABAAMABQAFAAUABwAIAAgACgAKAAoACgAKAAsADAAOABEAEAARABIAEwAW
ABcAFwAYAB0AHgAfACEAIQAjACUAJQAoACkALAAsACwALgAwADAAMAAwADIANQA3ADcA
NwA3ADYANgA2ADYANgA2ADcANwA3ADcANwA2ADQANAAyADEAMAAuACwAKgAqACYAJgAk
AB4AGwAZABgAFgAWABIADgANAAsACAAGAAMAAQD+//3//P/7//j/9//5//f/9f/0//L/
7//t/+3/6v/p/+n/6P/q/+v/6//p/+n/6f/p/+n/6f/p/+n/6f/n/+f/5//n/+f/5//n
/+f/5//o/+j/5//n/+f/5//o/+n/6v/r/+z/6v/p/+f/5f/n/+j/6f/q/+j/6P/o/+r/
6v/q/+r/6v/s/+3/7//w/+7/7f/u/+3/7f/t/+3/7f/t/+3/7f/s/+z/7f/t/+3/7P/s
/+v/6//q/+r/6v/q/+r/6v/q/+r/7P/s/+r/6v/q/+r/6v/r/+n/6P/o/+b/5v/m/+b/
5v/k/+T/5P/k/+b/5v/l/+X/4v/g/+P/4//j/+X/5v/m/+P/4v/h/+D/4v/i/+H/4f/j
/+P/4//j/+D/4P/g/+H/4v/j/+L/5f/k/+T/5P/k/+P/4v/i/+H/4//j/+P/5P/m/+b/
5//p/+n/6f/n/+b/5P/l/+X/5f/m/+f/6P/p/+j/6f/p/+r/5//k/+L/3//h/+D/4P/g
/+L/4f/g/+D/4P/e/97/3f/d/93/3f/d/9r/2v/a/9r/3P/c/9z/3f/b/9v/2//a/9r/
2v/a/9v/3P/d/97/3//d/9n/3f/i/+n/+P8MACkATAB1AJkAtwDeAAwBJwEjAQkB6QDB
AHoACwCA//r+wf7b/vn+Dv8s/0//Zf92/4v/mv+m/7T/wP/H/87/1P/X/9j/2//d/97/
4f/i/+T/5v/o/+r/6P/q/+z/7P/t/+3/7f/u/+7/7//w//D/8P/y//P/9P/2//b/9v/2
//X/9f/0//X/9//4//n/+v/5//n/+v/7//z//P/9//3///8BAAEAAQABAAIAAgAEAAYA
CAAKAAwACgAKAAsADQAQABEAEgATABQAFQAVABYAFwAYABkAGwAeACEAJAAlACQAJQAo
ACgALAAuADAAMAAwADAAMgA1ADUANQA1ADUANgA2ADYANgA0ADQANQA1ADMAMwAzADIA
MQAyADEAMQAwAC4ALAAqACgAJAAkACIAHAAZABcAFgAUABQAEAAMAAsACQAGAAQAAgD/
//v/+f/5//n/9//3//X/8//x//D/8v/v/+3/7f/q/+n/6f/o/+j/6f/p/+f/5//n/+f/
5//n/+f/5//n/+f/5//n/+f/5v/n/+j/6f/o/+j/5//l/+f/5//n/+j/6v/q/+r/6v/s
/+3/7f/t/+z/7P/s/+z/6v/q/+r/7P/s/+z/7P/s/+v/6//s/+z/7P/t//D/8f/v/+//
7//v//D/8f/y//L/8f/x//D/7//u/+7/7f/t/+z/7P/s/+z/7v/u/+7/7v/s/+z/6v/q
/+z/7P/s/+3/6//q/+r/6P/q/+j/6P/s/+z/6v/q/+r/6v/o/+j/5//n/+f/5//n/+f/
5v/m/+b/5//n/+f/5f/n/+j/6P/o/+j/5v/m/+f/5//o/+n/6v/s/+v/6v/q/+v/7f/t
/+v/6v/q/+v/6//r/+v/6//r/+v/6f/r/+z/7v/u/+z/6//p/+n/6P/o/+j/5v/l/+T/
5P/m/+T/5P/j/+P/4//j/+P/4P/g/+D/4P/g/+D/4P/h/+L/4//k/+T/4v/i/+L/4//j
/+P/4//j/+X/4f/f/+T/7//8/wwAJwBKAG0AjQCrAMwA7gAFAQcB8wDRAK8AfgAjAKj/
Kv/h/uf+Af8Q/yj/Sf9h/3T/if+c/6z/vP/G/8v/0P/W/93/4P/j/+X/5v/p/+r/7P/u
//D/8v/w//D/8P/u//L/8//0//b/9v/3//j/+P/2//j/+f/6//r/+v/6//r/+P/5//n/
+//6/w==
         </WaveFormData>
      </LeadData>
      <LeadData>
         <LeadByteCountTotal>10000</LeadByteCountTotal>
         <LeadTimeOffset>0</LeadTimeOffset>
         <LeadSampleCountTotal>5000</LeadSampleCountTotal>
         <LeadAmplitudeUnitsPerBit>4.88</LeadAmplitudeUnitsPerBit>
         <LeadAmplitudeUnits>��V</LeadAmplitudeUnits>
         <LeadHighLimit>2147483647</LeadHighLimit>
         <LeadLowLimit>268435456</LeadLowLimit>
         <LeadID>V3</LeadID>
         <LeadOffsetFirstSample>0</LeadOffsetFirstSample>
         <FirstSampleBaseline>0</FirstSampleBaseline>
         <LeadSampleSize>2</LeadSampleSize>
         <LeadOff>FALSE</LeadOff>
         <BaselineSway>FALSE</BaselineSway>
         <ExcessiveACNoise>FALSE</ExcessiveACNoise>
         <MuscleNoise>TRUE</MuscleNoise>
         <LeadDataCRC32>1467744857</LeadDataCRC32>
         <WaveFormData>
EAAQABAAEAAPAA4ADQAMAAsACgAJAAgABwAGAAUABAACAAIAAgACAP///v/9//z/+v/6
//r/+v/3//b/9f/0//b/9v/2//b/8//y//H/8P/w//D/8P/w/+7/7v/u/+7/7P/s/+z/
7P/t/+7/7//w/+//7v/t/+z/7v/u/+7/7v/t/+z/6//q/+r/6v/q/+r/6//s/+3/7v/s
/+z/7P/s/+r/6v/q/+r/7f/u/+//8P/v/+7/7f/s/+3/7v/v//D/8P/w//D/8P/w//D/
8P/w//D/8P/w//D/8P/w//D/8P/w//D/8P/w//D/8P/w//D/8v/y//L/8v/y//L/8v/y
//H/8P/v/+7/7P/s/+z/7P/q/+r/6v/q/+r/6v/q/+r/7P/s/+z/7P/s/+z/6//r/+v/
6//r/+v/6f/o/+j/6P/p/+n/6P/o/+v/7P/s/+3/7f/t/+3/7v/u/+7/7v/v/+//7//v
//D/8P/x//H/8P/w//H/8v/z//H/8f/x//H/8v/1//b/+f/2//P/8v/v/+//7//w//D/
7//v/+7/7f/t/+z/6v/p/+f/5v/l/+X/5//m/+b/5//l/+X/5P/k/+f/5//m/+b/5P/k
/+X/5f/l/+X/5v/m/+T/5P/k/+X/6v/t//D/9/8EABsANABOAHMAqgDtACgBUwFpAWoB
ZAFHAfEAagDQ/2L/Sf9Z/2X/cP+B/47/mP+n/7L/uv/A/8b/zP/R/9T/2f/e/9//3//f
/+L/4//h/+L/4//k/+T/5P/m/+b/6f/p/+r/6v/o/+n/6v/q/+z/7P/t/+3/6//s/+z/
7P/s/+z/7f/v/+//7//t/+//7f/t/+3/7//w//D/8P/w//H/8v/0//X/9P/z//L/8//1
//b/9v/3//f/9f/1//f/+f/5//n/+f/6//v/+//7//z//P/9//3///8CAAMAAwACAAMA
AwADAAIABAAGAAYABgAGAAgACQAJAAkACQAJAA0ADQANAA4ADAAMAAwACwALAAwADAAM
AA4ADgAOAAwACQAIAAYABgACAAIAAQAAAP///v/+//3/+//7//r/+f/6//j/+f/6//n/
9//0//P/8//y//D/8P/v/+7/7P/s/+7/7P/r/+r/7P/s/+z/6//p/+n/6f/p/+r/6v/q
/+r/6f/o/+f/5v/m/+b/5v/m/+b/5//p/+r/6f/o/+f/5f/m/+f/6P/p/+j/5//m/+X/
5//o/+j/6P/q/+r/6v/q/+j/6P/o/+n/6//s/+z/7P/s/+z/7v/u/+3/7f/v/+//7//v
/+//7//u/+7/7v/u/+7/7v/u/+7/8P/v/+//7//t/+z/7P/r/+z/7f/u/+7/7P/s/+v/
6//t/+7/7f/w//H/8f/w/+//6//t/+3/7f/q/+r/6v/q/+r/6v/p/+n/6f/r/+7/7P/s
/+z/7P/r/+n/6P/n/+n/6f/p/+n/6f/q/+v/7f/v/+7/7v/v/+7/7v/v/+//7//v//D/
8P/w//D/8f/x//H/8f/y//L/8f/x//D/8P/y//T/9v/3//f/9//3//f/+f/5//v/+//5
//n/9//2//P/8//y//H/8f/w/+//7//u/+z/6//r/+z/6//r/+v/6v/q/+v/6//t/+z/
7P/t/+3/7P/s/+z/6v/r/+v/6//r/+z/7P/s/+7/7P/t/+7/8f/2//v/BgAZADYAUgBz
AKIA4wAmAVkBdwGCAXwBYwEhAawAEACA/0v/V/9h/2j/e/+M/5j/of+s/7b/wv/M/9T/
3f/g/9//4P/l/+X/5f/o/+n/6//s/+3/7v/v//D/8//0//T/8//z//L/8//1//f/+P/3
//b/9v/1//f/+P/4//j/+P/4//n/+//9//3/+//9//3//f/9///////+//3//P/8//z/
/f/9/////////wEAAQACAAIAAwAFAAMAAwAFAAcABwAHAAcACgALAAsACwAOAA4ADwAP
ABEAFAAVABUAFAAVABUAFQAUABYAGAAYABkAGgAdAB8AHQAdAB0AHQAdAB0AHQAeAB8A
IAAhACEAIAAgAB8AHgAgACAAIAAeAB0AHAAaABoAFwAWABQAEgASABIAEwATABAADwAN
AAsACwAIAAgACAAIAAcABQAFAAUABAACAAIAAQAAAP7//v/+//z/+//6//z//P/8//v/
+//7//v/+//4//j/+P/4//r/+v/6//r/9//2//X/9P/0//X/9//4//b/9v/2//X/9//3
//f/9//5//n/+f/5//n/+v/6//r//P/8//z//P/6//r/+v/7//v//P/8//z//v/+/wAA
AAD/////AQABAAEAAQABAAEAAgACAAIAAgACAAIAAgACAAIAAQABAAEAAgACAAMAAwAC
AAEAAAD+/wAAAAD/////AAAAAP7/AAD//////v/9//3/////////AAACAAIA/v/6//z/
/P/8//z//f/9//7////9//3//f/9//z//P/8//3//v/+////AQABAAAAAAD///////8A
AAAAAgACAAMAAwADAAMABAAEAAUABQAEAAQABAAEAAQAAwAEAAUABgAHAAsACwANAA0A
CwALAAkACAAFAAUABAADAAMAAgABAAEA///8//r/+f/5//n/+v/7//z//P/9//3//f/8
//z//f/7//r/+v/6//r/+//7//v//f/+//7//v/+/wAAAQACAAUACAARACIANwBSAHQA
nQDUABkBXgGPAaEBnAGQAXUBLQGmAPL/ZP9N/2X/Zf9s/3//jP+c/63/uP/G/9b/3v/m
/+//8v/z//T/+f/8//3/AQADAAAAAAAAAAAAAwAEAAcACAAHAAcACAAIAAgACQAKAAoA
CwAMAA4ADwANAA4ADgAOAAwADAANAA8AEAARABAAEwATABMAEwAVABgAGAAYABgAGAAY
ABkAGQAZABkAGQAbAB0AHgAeAB8AHQAbABsAHQAgACEAIgAjACYAJwAnACcAKAAoACkA
KQAtADAAMQAxADQANQA1ADUANgA4ADoAOgA4ADgAOgA7AD0APQA9AD0AQABBAEIARABD
AEIAQQA/AD8AQABAAEAAQABAAEAAPgA9ADwAOgA6ADgAOAA3ADYAMAAuAC0AKwAqACsA
KwArACkAJgAmACYAJAAhAB0AGwAZABgAFgAWABcAFgAUABQAEwAQAA4ADAAMAAwADAAL
AAsACwALAAsADAAMAAwADAALAAoACQAIAAYABgAGAAYABAAFAAcACAAIAAgACAAHAAcA
BwAHAAcABgAFAAQAAwAFAAYABgAGAAYABgAGAAYABgAGAAYABwAJAAoACgAKAAkACAAJ
AAgACQAJAAsACwAJAAkACQAJAAoACgAKAAoACwAMAA0ADgANAAsACgAJAAoACgALAAsA
CQAJAAkACAAKAAoACQAJAAgACAAGAAgACAAHAAUAAwADAAUABQAFAAIABAAEAAQABAAE
AAQABAADAAMAAwABAAEAAQABAAAAAAAAAAEA///+//7////+//7//////wIAAwAFAAYA
AwACAAIAAQADAAMABAAEAAUABQAEAAQABAAEAAQAAwADAAMAAwADAAUABQAHAAcABgAH
AAYABgADAAMAAgABAP///v/9//3//P/6//n/+f/4//f/9//3//X/9P/0//P/9v/2//f/
+f/4//b/9f/0//L/8//z//P/9f/2//b/9v/y//T/9//4//v/AAADAAoAGwAyAE4AcQCg
ANsAIgFjAY8BnAGcAZUBawEIAXIAxP9Z/1H/Zf9o/3P/gv+Q/6H/rv+2/8T/0v/S/9P/
3P/l/+j/6f/r/+v/7v/v/+//8P/x//L/8v/y//T/9P/1//X/9v/2//X/9f/1//T/9v/2
//f/9//1//b/9v/2//f/+P/6//3/+//7//n/+//5//n/+f/7//7//v/+//7//v/+////
//8BAAEAAQADAAIAAgABAAEAAwABAAEAAwAFAAUABQAFAAYABwAHAAcABgAGAAcABwAJ
AAwADQANABAAEQARABEAEgAUABYAFgAUABQAFgAXABkAGQAZABkAGwAbABsAHAAdAB4A
HwAfAB4AHgAdABwAGgAaABoAGAAZABgAFgAWABQAFAATABIADQAMAAwACwALAAsACgAJ
AAcABAAEAAQAAwABAP7//f/9//z/+v/6//j/9v/z//L/8//y//L/8v/w//D/8P/v/+3/
7f/t/+3/7P/s/+z/7P/s/+z/7P/s/+r/6v/q/+r/6f/p/+r/6v/q/+r/6v/p/+n/6f/p
/+n/5v/l/+T/4//m/+j/6f/q/+j/6P/o/+j/6P/o/+j/6f/p/+r/6v/q/+r/6v/s/+z/
6//r/+3/7f/t/+3/7f/t/+7/7v/u/+7/7v/u/+7/7v/s/+v/6//r/+z/7P/t/+3/6//r
/+v/6v/s/+z/6//r/+r/6v/o/+r/6f/p/+j/5//n/+n/6f/p/+j/6P/o/+j/6P/o/+f/
5//l/+X/5//o/+j/6P/n/+X/5v/n/+j/6P/l/+b/5v/l/+b/5v/m/+b/5v/k/+T/5P/k
/+T/4//j/+P/5P/l/+b/5//k/+T/5P/l/+T/4v/h/+H/5P/k/+X/5f/l/+X/5v/m/+b/
5v/n/+f/5//n/+j/6P/p/+n/6P/o/+n/6v/r/+v/6//r/+v/6//t/+3/7//v/+v/6//p
/+j/6v/r/+v/6//q/+j/5v/l/+b/5P/j/+P/4v/h/+H/4f/e/97/3//f/93/3P/c/93/
3//e/97/3v/e/9//3//f/93/3v/e/97/3v/e/+H/4v/j/+j/7//4/wcAIgA+AF0AjgDN
ABABSwFtAXgBeAFjAR0BqAAOAHz/Pf9L/13/Zv91/4L/jv+X/6L/rv+2/77/xv/L/9D/
0f/Q/9P/1//X/9r/2//Z/9r/2//c/9z/3P/e/97/4f/h/+L/4v/g/+H/4v/i/+L/4v/j
/+P/5f/m/+b/5v/k/+T/5f/n/+f/5//l/+f/6f/p/+n/6//q/+r/6v/q/+z/7P/t/+3/
6//r/+v/7f/v//D/8P/x//H/7//v//H/8f/x//H/8f/0//X/9f/1//T/9P/1//X/9//6
//v/+//8//3//f/9//7/AAACAAIABAAEAAYABwAEAAMAAgABAAQABQAGAAgACAAIAAgA
BwAJAAoACgAKAAgACAAIAAYABwAGAAQABAACAAIAAQAAAP3//P/8//v/+v/7//v/+//5
//b/9v/2//P/8f/u/+3/7//w//D/8v/w/+7/6//q/+r/6P/n/+b/5v/m/+b/5f/j/+P/
4//j/+P/5P/l/+b/5f/k/+P/4v/j/+T/5f/m/+P/4//k/+T/4//i/+H/3//h/+H/4f/h
/+H/4f/h/+H/4f/i/+L/4v/i/+L/4v/i/+D/4P/g/+H/4//k/+T/5P/i/+L/5P/k/+P/
4//l/+X/5v/n/+j/6f/n/+b/5f/k/+b/5v/m/+b/5v/l/+X/5f/k/+T/5f/l/+f/5//n
/+b/5f/k/+L/4f/j/+T/4//m/+b/5f/j/+H/4P/j/+T/5f/k/+T/5P/k/+P/4v/g/9//
3v/f/+L/5P/i/+L/4f/f/9//3//e/+D/4P/g/+D/4P/f/9//3//h/+H/4f/h/97/3v/e
/9//3//e/97/3//i/+L/4//j/+H/4f/i/+L/5P/k/+X/5f/l/+X/5v/m/+X/5f/k/+T/
5v/o/+r/6//o/+f/5v/l/+n/6f/r/+v/6f/p/+f/5v/l/+X/5P/j/+X/5P/j/+P/5P/i
/+H/4f/f/93/3P/b/9v/3P/e/9//3v/c/9v/2//b/9r/2v/a/9z/3f/d/93/2//c/9z/
3P/e/97/3f/e/+H/5P/n//D/BQAgAEAAYwCOAMcACgE9AVUBYgFmAUsBBwGYAAYAeP89
/0n/Wf9k/3P/gP+K/5f/ov+s/7L/vP/E/8n/zP/R/9T/0//T/9P/1v/X/9n/2v/b/9z/
3P/c/97/3v/d/93/3v/e/97/3//g/+D/4v/i/+P/4//j/+T/5P/k/+L/4v/j/+X/5f/l
/+P/5f/n/+f/5//p/+j/6P/o/+j/6v/q/+v/6//r/+v/6//t/+v/7P/s/+3/7//t/+3/
7//w/+//7v/t//L/8//z//P/9v/2//f/9//4//r/+v/5//z//f/9//3//v8AAAIAAgAA
AAAAAgADAAUABQAFAAUABQAFAAUABgAIAAgACAAHAAUABgAGAAYABgAGAAYABAAFAAQA
AgACAP7//v/9//z/+v/6//v/+//3//f/9v/1//X/8v/y//L/8v/x/+//7//v/+7/7P/s
/+z/7P/r/+z/6//o/+b/5P/l/+b/5//n/+X/5f/l/+X/5P/k/+T/5P/k/+T/5P/k/+L/
4v/i/+L/4f/h/+L/4v/k/+T/5P/j/+P/4//j/+P/4v/h/+D/3//g/+L/4//k/+T/5P/k
/+T/5v/m/+b/5//k/+T/4//i/+T/5P/m/+b/5f/l/+f/5//n/+f/5//n/+r/6v/q/+r/
6P/o/+j/6P/o/+f/5//n/+j/6P/p/+n/6//r/+v/6v/q/+r/6f/p/+f/5v/j/+T/5//n
/+b/5f/l/+f/5//n/+b/5v/m/+b/5v/m/+X/5f/j/+P/5f/m/+r/6v/n/+b/5f/k/+P/
4v/k/+P/4//j/+P/4//j/+P/5P/k/+T/5f/l/+T/5P/l/+T/5P/l/+X/5v/n/+n/6v/o
/+j/6f/p/+v/6//s/+z/7f/t/+z/7P/r/+z/7f/t/+7/7//w//H/8v/x//L/8f/t/+3/
6//q/+r/6//r/+v/6//q/+n/6f/q/+j/5//n/+X/4//i/+H/4v/i/+P/4//l/+T/5P/l
/+T/4v/h/+D/4f/j/+T/5f/j/+T/5P/k/+L/4v/n/+r/6//s//f/AgATACoASABxAKQA
3wAcAUsBYQFmAVwBPQHxAHYA4v9w/03/Vf9f/3D/f/+I/5T/of+u/7j/wv/I/8z/z//S
/9X/2v/d/93/3f/g/+H/4f/i/+P/5P/k/+T/5v/m/+f/5//o/+j/5//n/+f/5v/n/+j/
6v/r/+v/7P/s/+z/7P/s/+3/7//v/+//7f/v/+3/7f/t/+//8v/y//L/8v/y//L/8//z
//H/8f/x//P/9f/2//b/9//1//P/8//1//n/+f/5//n//P/9//3//f/8//z//f/9/wEA
BAAFAAUABgAHAAcABwAIAAoADAAMAAwADAAOAA8ADQANAA0ADQARABEAEQASABAAEAAQ
AA8AEQASABIAEgASABIAEgAQAA0ADAAKAAoACgAMAA0ADgAKAAgABwAFAAMAAwACAAEA
AQD+//7//v/8//v/+f/5//r/+v/5//r/+f/4//b/9v/4//b/9f/0//T/9P/0//P/8f/x
//H/8f/x//L/8//0//L/8v/y//L/9P/0//T/9P/v/+//8P/w/+7/7v/u/+3/7v/v//D/
8f/v/+//7//v//D/8v/z//T/8v/y//L/8v/0//T/9P/1//X/9v/2//b/+P/4//r/+v/5
//n/+//7//3//f/9//3//f/8//v/+v/8//z//P/8//z/+//7//v/+v/6//v/+//5//n/
+f/4//b/9v/1//X/9//4//f/+v/7//v/+v/5//f/+f/5//n/+v/6//r/+v/0//T/+v/6
//r/+v/6//j/9//3//f/9f/1//X/9f/1//b/9//5//f/9v/2//f/+f/6//z//f/7//v/
/P/8//z//P/9//3//f/9//7//v///////v/+/wEAAgADAAMAAwADAAMAAwADAAMABQAF
AAQABQAEAAQAAgABAP///f////7//f/9//v/+P/2//X/9f/1//b/9//2//b/9//3//b/
9P/z//P/9v/2//f/+P/4//n/+f/5//j/+P/3//b//P/6//f/9v/9/wQAEQAgADMATgB0
AKEA2gAfAV4BfwGHAYYBfAFRAe0AWAC4/1z/Vf9j/2v/eP+H/5j/qP+x/7z/zv/W/9j/
3P/l/+z/7//w//P/9P/z//X/9f/3//j/+f/6//v//P///wAA/////wAAAAACAAMABAAE
AAMAAgACAAEAAwAEAAQABAAEAAQABQAHAAkACQAHAAkACQAJAAkACwAKAAoACgAKAAoA
CgALAAsADQANAA0ADwARABIAEgATABUAEwATABUAFQAVABUAFQAYABkAGQAZABwAHAAd
AB0AHwAiACMAIwAkACUAJQAlACUAJgAnACYAKAAoACoAKwAsAC0ALgAvADAALwAuAC4A
LwAwADEAMQAuAC4ALQAsACwALAAsACoAKgAqACkAKgAlACQAIgAgACAAIAAhACEAHQAd
ABwAGwAbABgAGAAYABcAFQASABEAEQAQAA4ADgAOAA4ADQAOAAsACAAGAAQABwAIAAkA
CQAJAAkACQAJAAgACAAIAAgABgAGAAYABgAEAAQABAAEAP////8AAAAAAQACAAMAAwAD
AAMAAwADAAYABwAIAAkABwAGAAQAAgAFAAYABwAIAAoACgAKAAsACQAKAAoACgAIAAgA
CgAKAAkACQALAAsADQANAA0ADQAOAA4ADgAOAA4ADgAOAA4AEAAPAA8ADwAMAAwADQAN
AA0ADQANAAwADQAOAA4ADwANAAwACQAKAA0ADQAMAAsACQALAAsACwAKAAoACgAKAAwA
DAALAAsABgAFAAYABgAHAAgACAAHAAMACwAMAAsACgAJAAgACQAJAAoACwAIAAcABgAF
AAUABgAHAAkACwAKAAoACwAKAAoACwALAAwADQAPABAADgAMAAsACQAKAAsADQAOAA8A
DwAOAA4ADQAOAA8ADwARABEAEQARABUAFQAXABcAFwAXABUAFAARABEAEAAPAA0ADAAL
AAsACwAKAAoACwAIAAcABwAHAAQABAAFAAUAAwACAAIAAwAFAAQABAAEAAQABQAFAAUA
BQAGAAYABgAGAAwACQAKABEAFAAZACwARQBeAH4AqQDgACMBZgGTAaMBogGeAYEBKwGe
APL/cP9V/2n/cf92/4v/mv+k/7X/xP/Q/9j/4v/q//H/+v////7///8DAAMABgAHAAcA
CAAJAAoACgAKAAwADAAPAA8AEAAQAA4ADwAQABAAEgASABMAEwASABIAEQAQABIAEgAT
ABUAFwAXABUAFwAVABUAFQAXABgAGAAYABgAGgAaABsAGwAZABkAGQAbAB0AHgAeAB8A
HwAdAB0AHwAhACEAIQAhACIAIwAjACMAJgAmACcAJwApACwALQAtACwALQAtAC0ALwAy
ADUANgA0ADQANgA3ADcANwA3ADcAOQA5ADkAOgA6ADoAOgA5ADsAPAA8ADwAOwA6ADkA
NgA1ADQAMgAyAC4ALgAtACwAKQAoACgAJwAjACMAIgAhAB8AHAAcABwAGgAZABcAFwAV
ABQAEgASAA4ADAAJAAgACwAKAAoACgAIAAgACAAHAAUABQAFAAUAAgACAAIAAgACAAIA
AgACAAAAAAAAAAAA/f/9//7//v/+//7//v/9//v/+//7//v/+//7//v/+//9//7//v/+
//3//P/7//r//P/8//z//f/9//7//v/+//z//P/+//7//v///wIAAwACAAEAAAD//wAA
AAAAAAAAAAAAAAAAAAACAAEAAQABAAAAAAABAAEAAAD///7//P/9//7//v///////v/7
//z/+//7//r/+f/5//v/+//7//r/9v/4//r/+v/6//r/+P/3//f/9//3//f/9//3//b/
9v/2//f/9v/0//P/8//2//b/9//3//f/9//4//j/9v/2//f/9//5//n/+v/6//v/+//6
//r/+f/6//v/+//9//3//f/9//7//f/+//3//f/9//v/+v/5//n/+P/3//f/9v/1//X/
9P/y//H/8f/u/+3/7f/t/+7/7v/v/+//7f/s/+z/7f/v/+7/7v/u/+z/7f/t/+3/6//s
/+z/7P/u/+z/7//0//X/+P/9/woAJQBAAFwAhQDEAAkBSgF7AZMBmgGWAXMBGQGQAOj/
aP9P/2P/af9w/4P/kv+e/6v/tP++/8r/0P/S/9f/3v/h/+T/4//l/+X/6P/p/+n/6v/r
/+z/7P/s/+7/7v/t/+3/7v/u/+//8f/z//T/8//y//L/8f/x//L/8v/y//P/9P/2//n/
9v/1//L/8//1//X/9f/3//j/+P/4//j/+P/4//n/+f/7//v/+//9//v//P/8//3////9
//3//////////////wQABQAFAAUABgAGAAcABwAHAAgABwAFAAcACQAKAAsADgAQABIA
EgARABAAEQARABIAEwAUABUAFwAXABcAGAAYABgAGAAXABYAFgAVABQAFAAUABQAEgAT
ABIAEAAQAAwADAALAAoACAAIAAkACQAHAAcABgAFAAEA/v/+//7//v/9//v/+//5//j/
9v/2//b/9v/1//b/9v/0//P/8v/v/+7/7f/r/+z/7f/u/+//7v/u/+7/7v/s/+z/7P/s
/+7/7v/u/+7/6//r/+z/7P/s/+z/7P/r/+r/6f/o/+f/6f/p/+n/6f/p/+r/6v/q/+j/
6P/o/+j/6v/q/+r/6//r/+z/7P/s/+r/6v/s/+z/7f/t/+//7//t/+3/7f/t//D/8P/w
//D/8P/w//D/8P/y//H/8f/x/+7/7v/v/+//7f/t/+3/7P/u/+7/7f/t/+z/7P/q/+z/
6//r/+r/6f/o/+v/7P/t/+z/7P/s/+z/7P/s/+v/6//n/+f/6f/q/+r/6v/p/+f/5//n
/+f/5v/m/+j/6v/q/+r/6v/q/+j/5//n/+f/5//n/+f/5//n/+j/6f/r/+r/6P/n/+f/
6v/q/+v/6//p/+n/6v/q/+z/7P/t/+3/7f/t/+7/7v/t/+3/7P/s/+//8P/x//H/7//v
/+//7//z//P/9f/1//H/8f/v/+7/7f/t/+z/6//t/+z/6//r/+j/5v/l/+X/5v/l/+X/
5f/k/+T/5f/l/+P/4v/i/+P/5P/k/+X/5v/k/+X/5f/l/+P/5P/k/+T/5v/o/+n/5v/n
//D/+f8IAB8APABeAIMAugABAUABYwF1AXwBbgE5AdcASACs/1L/Tf9b/2X/dv+F/5L/
ov+t/7T/uv/A/8r/zP/P/9T/2//e/9//4P/f/+H/4f/h/+L/4//k/+b/5v/o/+j/6P/n
/+f/5v/o/+n/6v/q/+z/7P/t/+3/7P/s/+v/6v/s/+z/7f/v/+7/7f/q/+v/7v/v//D/
8//z//L/8f/w//D/8P/x//H/8//z//P/9f/0//T/8//z//T/8//0//f/9//3//f/9//4
//n/+f/5//v//P/+////AAACAAIAAQACAAMAAwADAAQABgAIAAgACAAIAAoACwANAA0A
DQANAA4ADQAMAAwADAAMAAwACwANAA4ADgAOAA4ADgAOAAwADQAMAAoACgAIAAgABwAG
AAMAAgACAAEAAQABAAAA///9//r/+v/6//r/+f/3//f/9//2//T/9P/1//T/8v/y//D/
7v/t/+z/6v/q/+r/6f/r/+v/6//r/+r/6v/q/+r/6v/q/+r/6v/o/+j/6P/o/+f/5//o
/+j/6P/o/+j/5//n/+f/5//n/+j/6f/q/+v/6P/o/+f/5v/n/+j/6f/q/+n/6P/n/+f/
5//o/+j/6P/p/+r/7f/u/+z/6//s/+v/6//r/+v/6//s/+z/7P/s/+z/7P/s/+z/7P/r
/+v/6//o/+j/6f/p/+n/6f/p/+j/6f/q/+r/6//s/+z/6v/s/+v/6//q/+n/5//p/+n/
6f/m/+b/5v/m/+j/6P/n/+f/4//j/+X/5v/m/+b/6f/q/+f/5v/l/+T/5P/j/+P/4//l
/+X/5f/l/+T/5P/k/+X/5v/m/+f/6f/o/+j/6f/p/+j/5//n/+b/6P/o/+n/6f/p/+n/
6v/q/+3/7f/s/+z/6//s/+3/7f/v/+//7//v//D/7//w/+//6//r/+n/6P/n/+f/5v/l
/+f/5v/l/+X/5v/k/+P/4//i/+H/4f/h/97/3v/f/9//4f/g/+D/4f/f/97/3v/e/97/
3//f/9//4P/i/+P/5P/g/97/4f/i/+f/7v/3/wYAHQA6AFoAgwC+AAUBQAFhAW0BbAFc
ASMBvQAwAJr/Sv9N/13/Y/9w/4P/jv+Y/6P/qv+w/7z/xP/K/9H/1v/V/9b/2f/Z/9n/
3P/d/9//4P/h/+L/4v/i/+T/5P/l/+X/5v/m/+b/5//o/+j/6P/o/+n/6f/r/+z/7P/s
/+v/6v/q/+v/7P/t/+z/7//u/+3/7P/t//D/8P/w//D/8P/w//H/8f/x//H/8f/z//X/
9v/2//f/9f/z//P/9f/3//f/9//3//r/+//7//v//P/8//3//f8BAAQABQAFAAQABQAF
AAUACAAKAAwADAAMAAwADgAPAA8ADwAPAA8ADwAPAA8AEAAOAA4ADgANAA8AEAAQABAA
EAAQABAADgAPAA4ADAAMAAoACgAJAAgAAwACAAIAAQABAAEAAAD//////P/8//z/+//5
//b/9f/4//j/9//4//X/9P/y//L/8v/w/+//7v/u/+7/7v/t/+//7//v/+//7P/s/+z/
7P/s/+z/7P/s/+z/7P/s/+z/6v/r/+3/7v/t/+z/6//p/+v/6//r/+v/7f/t/+3/7f/v
//D/8P/w//D/8P/w//D/7//u/+3/7f/v//D/8P/w/+7/7v/w//D/8P/x//T/9f/z//P/
8//z//T/9P/0//T/9v/2//b/9v/0//P/8//z//L/8v/z//P/9f/1//X/9P/z//L/8P/v
//H/8v/x//T/9P/z//H/7//v/+3/7//x//T/8//y//H/8P/w/+//7//v/+3/7f/t/+3/
7v/u/+7/7//t/+z/7P/t//D/8P/x//H/7//v//D/8P/y//L/8//z//H/8f/y//L/9f/1
//T/9P/3//j/+f/5//n/+f/5//n/+f/5//v/+//7//v/+f/4//f/9//2//X/9P/y//D/
7//w/+7/7f/t/+7/7f/t/+3/6v/q/+v/6//r/+r/6v/r/+3/7P/s/+z/6v/r/+v/6//r
/+z/7P/s/+7/7P/n/+z/8//8/wEAEAAnAEIAYACJAMIACQFIAXMBhwGIAYABXwEDAXIA
yP9W/0n/W/9d/2b/ef+G/5L/of+u/7z/yP/O/9T/1//c/+H/5P/j/+f/5//q/+v/7f/u
/+//8P/t/+z/7f/s//D/8f/z//T/9P/1//b/9v/0//T/9f/1//f/+P/4//j/9v/2//f/
+f/3/w==
         </WaveFormData>
      </LeadData>
      <LeadData>
         <LeadByteCountTotal>10000</LeadByteCountTotal>
         <LeadTimeOffset>0</LeadTimeOffset>
         <LeadSampleCountTotal>5000</LeadSampleCountTotal>
         <LeadAmplitudeUnitsPerBit>4.88</LeadAmplitudeUnitsPerBit>
         <LeadAmplitudeUnits>��V</LeadAmplitudeUnits>
         <LeadHighLimit>2147483647</LeadHighLimit>
         <LeadLowLimit>268435456</LeadLowLimit>
         <LeadID>V4</LeadID>
         <LeadOffsetFirstSample>0</LeadOffsetFirstSample>
         <FirstSampleBaseline>0</FirstSampleBaseline>
         <LeadSampleSize>2</LeadSampleSize>
         <LeadOff>FALSE</LeadOff>
         <BaselineSway>FALSE</BaselineSway>
         <ExcessiveACNoise>FALSE</ExcessiveACNoise>
         <MuscleNoise>TRUE</MuscleNoise>
         <LeadDataCRC32>4039753804</LeadDataCRC32>
         <WaveFormData>
GAAYABgAGAAWABYAFgAWABQAFAAUABQAEgASABIAEgASABIAEgASABEAEAAPAA4ADgAO
AA4ADgALAAoACQAIAAoACgAKAAoACQAIAAcABgAGAAYABgAGAAQABAAEAAQABAAEAAQA
BAAGAAYABgAGAAQABAAEAAQABgAGAAYABgADAAIAAQAAAAAAAAAAAAAAAwAEAAUABgAF
AAQAAwACAAAAAAAAAAAAAwAEAAUABgAFAAQAAwACAAQABAAEAAQABgAGAAYABgAGAAYA
BgAGAAYABgAGAAYABgAGAAYABgAGAAYABgAGAAgACAAIAAgACAAIAAgACAAIAAgACAAI
AAYABgAGAAYABgAGAAYABgAEAAQABAAEAAQABAAEAAQABAAEAAQABAAEAAQAAwADAAUA
BQAFAAUAAwADAAMAAwADAAMAAwADAAQABAAEAAYACAAIAAgACQAJAAkACAAIAAkACQAJ
AAoACgALAAsACwANAA0AEAAQAA4ADwAPAA8AEQARABQAFQAUABEADwANAA4ADgANAA0A
DAALAAoACAAIAAcABQAEAAQAAgACAAIAAgABAAEAAQACAAIAAAAAAAIAAgACAAIAAAD/
////AAACAAMAAwADAAEAAQABAAIABgAHAAgACgAQABsAKwA6AFcAiQDFAPgAKAFJAVoB
YwFYASEBxQBaAP//2f/a/9z/2f/Z/9z/3v/h/+T/6P/r//D/8//1//f/+f/9//z//f/9
//3//v/9//7//v/+//7/AgACAAEAAQABAAMAAwABAAEAAgACAAQABAAEAAQAAgAEAAQA
BQAFAAQAAwADAAQABAAGAAYABAAFAAYABgAEAAQABAAFAAYABwAIAAkACAAHAAYABQAJ
AAkACQAJAAkABwAHAAgACgAKAAoACgAKAAwADAAMAAwADAAMAA0ADQARABIAEgARABEA
EQARABAAEwAUABQAEwATABUAFgAWABYAFQAVABoAGgAaABwAHAAcABwAHAAaABsAGwAc
AB4AHwAfAB4AHAAaABoAGgAaABoAGQAXABcAGAAYABYAFgAVABQAFAAVABQAFQAVABMA
EgASABMAEQAPAA0ADQAPAA0ACgAKAA4ADAALAAsACwALAAwADAAIAAgACAAIAAoACgAJ
AAkACAAIAAgABgAGAAYABgAGAAcACAAJAAkABgAGAAYABwAJAAkACQAHAAUABAAEAAQA
BAAFAAcABQAGAAYACAAJAAgABwAGAAUABgAHAAgACQAIAAgACwAMAAsADAAMAAsADAAM
AAwACwALAAsACwANAAsACwANAA0ACwALAAoACQAHAAUACAAIAAoACgAKAAkACQAIAAYA
CAAMAAwACgAMAA4ADgALAAoACAAKAAoACgAIAAgACAAIAAYABgAHAAkABQAHAAwACwAK
AAkACAAHAAUABAADAAUABQAFAAUABwAHAAcABwAJAAkACQAKAAgACAAKAAoACgAKAAsA
CwALAAoACgALAAkACQAKAAoACQAJAAkACQAKAA4ADwAQABEAEQARABEAEwAWABcAFwAT
ABIAEQAQAA4ADQANAAwADQAMAAoACgAHAAUABAAEAAIAAgACAAIAAQABAAEAAgAEAAIA
AgACAAAAAAAAAAAA/////wAAAAABAAEAAQABAAUAAwACAAIAAwAEAAQABAAPACMANgBL
AHUAswDwACYBTwFsAXcBcAFJAfkAjAAdAOH/3P/e/9f/1f/Y/9r/2f/a/97/4//q//H/
9f/3//P/8//0//X/9f/1//b/+f/6//r/+v/6//7//v/9//v/+//9//3//////wAAAAD/
//7//f/8//z//v/+///////+//3//f/+//7/AAAAAAAAAQACAAIA///+//3//f//////
/////wEAAQABAAEAAQABAAEAAQADAAEAAQACAAIAAgACAAIAAQACAAEAAAACAAIAAgAD
AAEABQAGAAYABwAHAAcABwAFAAcABwAGAAgACQAMAA4ADQAMAAoACQAKAAoACgAMAA4A
DgAOAA4ADAANAA0ADgAOAA8ADwAOAA4ADAAMAAwACwAKAAgABQAGAAgACQAIAAYABQAE
AAQABAACAAIAAQABAAAAAAABAAEA///9//3//f/7//j/+P/8//r/+f/5//n/+f/6//r/
9v/2//b/9v/0//T/8//z//T/9P/0//L/8f/w/+//7v/w//D/8P/v/+7/7v/u/+//7f/t
/+3/6//s/+z/7f/u/+z/7f/v/+3/7P/s/+7/7//t/+3/7f/t/+3/7f/t/+3/6//s//D/
8v/v//D/8P/v/+//8P/x//H/8f/x//H/8//y//H/8v/x//H/8f/w/+//8f/v//L/8v/x
//D/7//t/+//7v/s/+7/7v/u/+z/7v/u/+7/6//q/+r/7P/s/+z/7P/w//D/6v/m/+j/
6P/o/+j/6v/p/+n/6f/n/+f/5//n/+X/5f/l/+X/6P/p/+r/7P/r/+r/6//q/+r/6v/r
/+v/7f/s/+z/7f/t/+3/7v/u/+//7//v/+//7v/w/+//7v/w//H/8v/z//P/9v/3//f/
9//2//X/9P/y//H/8f/w/+//7v/s/+z/6P/l/+P/4v/h/+L/4//k/+X/5f/l/+b/6P/m
/+b/5v/l/+T/4//i/+P/4//k/+T/5//n/+f/5//l/+f/6v/s/+v/6P/o/+z/9f8FABwA
QQB3AL8ACgFKAXUBiAGPAYgBWQH1AGYA5/+//77/tP+r/6f/qP+w/7f/uP/C/8v/zv/T
/9n/2//b/9v/3v/h/+H/4f/i/+L/4v/h/+D/3//k/+X/5f/l/+X/5//n/+f/5//o/+j/
6v/q/+r/6v/o/+r/6v/r/+n/6P/n/+f/6f/q/+3/7v/s/+3/7v/u//D/8P/w//H/8f/x
//H/8f/v/+//7//v//P/8//z//P/8//x//H/8v/0//T/9P/0//T/9v/2//b/9v/2//b/
9//5//3//v/+////////////AAADAAQABAABAAEAAwAEAAYABgAFAAUACAAIAAgACgAI
AAgACAAIAAgACQAJAAoACgALAAsACgAKAAgACAAIAAgACAAHAAUAAgACAAEA/v8AAAEA
AgAEAAIAAAAAAP///v/8//v/+//7//n/9//3//v/+f/2//b/9v/0//P/8//x//H/8v/y
//L/8v/y//L/8v/y//H/8f/w//D/8P/u/+z/7P/s/+z/7v/u/+7/7f/s/+z/7P/t/+v/
6//r/+n/6f/o/+j/6P/q/+v/7f/r/+j/6P/q/+v/6//r/+v/6//r/+v/6//r/+j/6P/r
/+z/7v/w//H/8f/u/+7/7v/t/+3/7f/t/+//8f/x//P/8//v/+//7v/t/+7/7f/x//L/
8f/w/+//7f/u/+7/7f/w//D/8P/u//D/7v/u/+v/6v/q/+z/7P/s/+z/7P/u/+z/7P/s
/+z/7P/r/+v/6//r/+v/6//r/+n/6f/p/+n/6f/p/+n/6v/o/+j/6v/q/+v/7P/u/+//
7f/s/+z/7f/t/+3/7v/u/+//7//v/+//7f/w//D/8P/x//H/8f/x//H/9P/1//X/9P/0
//T/9P/y//H/8f/w/+3/7P/q/+r/6f/n/+b/5v/k/+T/5P/k/+H/4f/h/+L/4//i/+P/
5P/j/+L/4f/g/93/3f/e/97/4f/h/+H/4f/d/9//4v/i/+P/5v/m/+T/5//z/wYAIwBL
AIUAzAASAU0BcAGFAY4BewE1AcYAPQDZ/7j/uP+z/6v/qv+s/7P/tP+2/8H/yP/H/8f/
zf/T/9P/1P/V/9X/1f/W/9X/1v/W/9b/1v/a/9r/2f/Z/9n/2//b/9r/2f/Z/9j/2v/a
/9r/2v/Y/9r/2v/b/9z/3P/c/93/3v/e/+D/4P/f/9//3//e/97/3v/e/9//3//f/9//
3//h/+H/4f/h/+H/4f/h/+H/4f/f/9//4P/i/+L/4v/i/+P/5P/j/+L/4v/i/+L/4//h
/+X/5v/m/+f/5//n/+f/6P/r/+z/7P/r/+v/7f/u//D/8P/v/+//8P/w//D/8v/z//T/
9f/2//X/9f/0//T/8v/z//P/8v/z//L/8//0//T/9P/z//H/8P/w/+//7P/v/+//7//w
/+7/7P/s/+v/6//q/+r/6//r/+n/5//n/+j/5f/h/+D/4//i/+L/4//i/+H/4f/g/+D/
4P/g/+D/3v/e/93/3f/e/97/3v/c/97/3v/e/97/3P/c/9z/2//c/9z/3P/d/9//3//f
/93/3P/a/9n/2P/Z/9v/3v/d/9r/2v/c/93/2//b/9v/2//d/93/3f/d/9z/3P/f/+D/
3v/g/+H/4f/g/+D/4P/f/+H/4f/h/+P/4v/h/+L/4f/h/+H/4P/f/+H/3//i/+L/4P/g
/+D/3//h/+D/3v/g/+D/4P/e/+D/4P/g/93/3P/d/+D/4f/i/+D/4P/g/+D/4P/g/+H/
4//h/+H/4P/g/+H/4v/i/97/4f/k/+P/4P/g/+L/4v/h/+H/4//h/+H/4P/g/+D/4P/g
/+L/4f/h/+H/4//j/+P/4//h/+H/4f/h/9//3//f/+D/4f/i/+X/5v/k/+T/5f/l/+f/
5v/m/+f/6f/p/+r/6v/p/+n/6f/p/+v/7v/u/+7/7f/t/+3/7f/t//D/8f/x/+//7v/t
/+z/7//v//D/8P/u/+z/6f/o/+n/5//m/+b/5P/k/+T/5P/h/+H/4f/i/+T/4v/i/+L/
4v/i/+L/4v/h/+H/4v/i/+H/4f/h/+H/4f/h/+T/5P/j/+b/6v/q/+//AQAUACsAVwCR
AM4ABgEzAU4BXQFaAS8B3wB0AAMAwf+8/8L/vf+5/7r/vv+//8D/xv/J/87/0//X/9n/
2f/X/9j/3f/d/93/3v/d/97/3v/e/97/4v/i/+H/4//j/+X/5f/j/+P/5P/k/+T/5P/k
/+T/5P/m/+b/5//n/+b/5f/l/+b/5v/o/+j/6P/p/+r/6v/q/+r/6v/r/+v/6//r/+v/
6f/p/+n/6f/s/+3/7v/v/+//7f/t/+7/7v/u/+7/7v/u//D/8P/w//D/8P/w//H/8f/1
//b/9v/3//f/9//3//b/+f/6//r/+v/7//7/AAD///7//P/7////AAABAAQABAAEAAQA
BAAGAAcABwAIAAgACQAJAAgACAAGAAYABgAGAAYABQADAAMABAAEAAIAAwADAAMABAAC
AAAAAAD///7//P/7//v//v/9//z//f/9//v/+P/4//j/9v/1//X/9//3//j/+P/0//T/
9P/0//X/9v/2//f/9v/2//b/9P/1//b/9//4//b/9v/2//X/8v/y//L/8//1//X/9f/z
//P/8v/y//L/8v/z//X/8//y//L/9P/1//T/8//y//H/8v/z//T/9f/y//L/9f/2//X/
9v/2//X/9//4//n/+f/4//f/9v/3//f/9//5//n/+f/5//j/9//5//f/+v/6//r/+v/6
//n/9//2//T/9v/4//j/9v/4//j/+P/1//T/9v/4//j/+P/4//j/+P/4//T/9P/1//f/
9v/3//f/+P/3//j/+P/0//b/9v/2//j/+P/4//j/9v/1//X/9f/2//f/+P/5//f/9//3
//f/9//3//f/+P/6//r//P/8//r/+v/7//v//P/8//3////9//3//v/+//3//f/9//3/
/v8CAAMABAACAAEAAAD//wAABAAGAAcABQAEAAMAAgAAAP/////+//7//v/9//7//f/7
//r/+v/2//b/9v/2//f/9//3//j/9//0//P/8v/0//T/9P/0//X/9f/2//b/9f/1//X/
9f/3//f/9v/2//n/+P/2//b/AwAVACwARwBpAJ0A2AAKAS0BSAFZAVABJQHfAHoADQDP
/8r/0P/P/83/zP/O/9H/1P/W/9n/3v/l/+f/6f/t/+3/7P/t/+3/7f/u/+//8P/w//D/
7v/y//L/8f/x//H/8//z//P/8//0//T/9P/0//T/9P/0//b/9v/3//X/9P/z//P/8v/y
//T/9P/1//f/+f/6//n/+P/3//f/+f/5//n/+f/5//n/+f/5//n/+f/5//n/+v/5//r/
/P/6//r/+v/6//z//v/+//7/AAAAAAAAAQAAAAMAAwACAAIAAwAEAAUABgAJAAoACgAJ
AAkACwAMAAwADAALAAsADAAMAAwADgAQABAAEAAQAA4ADwAPABAAEAARABEAEAASABAA
EAAQAA4ADgANAAsADAAOAA8ADgANAAsACQAIAAoACAAIAAcABwAGAAYABwAJAAcABQAF
AAkABwAEAAQABQACAAAA////////AAAAAP7//v/+//7//v/+//3//f8AAAAAAAD+//7/
/v/+//7//P/8//z/+//8//z//P/9//3//f/9//v/+//6//r/+v/8//3////9//z//P/+
///////////////+//3//P/7//n/+v/+/wAA/v8AAAEAAQAAAAAAAAD//wAAAQACAAUA
BAADAAQAAwABAAEAAAD//wEA//8CAAIABAAEAAQAAwADAAIAAAACAAEAAAD9//7///8A
AP7//v8AAAIAAgACAAIAAgACAAIAAAAAAAEAAwD//////v/+/wMABAAEAAQAAQAAAP//
/v8AAP//////////////////AQABAAEAAQABAAEAAQACAAIAAgAEAAQABgAGAAcABwAH
AAYABgAHAAkACQAKAAoACQAJAAkACQALAA4ADgAOAA8ADwAPAA8ADQAQABEAEQANAAwA
CwAKAAsACwAMAAwACwAKAAgACAAJAAcABgAGAAIAAgACAAIAAQABAAEAAgADAAIAAwAE
AAMAAgABAAAAAAABAAMABAADAAMAAwADAP//AQAEAAYABQAEAAgADAATACMAOABVAIMA
uQDuACABQQFWAV0BTgEfAc0AaAANAOH/2P/a/93/2f/Y/9r/3//i/+b/7f/w//P/8//1
//f/+f/8//7//f/8//z//f/+//7//v/8/wAAAAD//wEAAQADAAMAAgABAAEAAAACAAIA
AgACAAIABAAEAAUABQAEAAMAAwAEAAQABgAGAAUABQAFAAQABQAGAAcACQAHAAcABwAH
AAUABQAFAAUACQAJAAkACQAHAAUABQAGAAgACAAIAAgACgAMAAwADAAKAAoACgALAA0A
EQASABIAEQARABEAEQASABUAFgAWABUAFQAXABgAGAAYABcAFwAcABwAHAAeAB0AHAAb
ABoAHAAdAB0AHgAeAB8AHwAeABwAGgAaABoAHQAeAB4AHQAcABwAGwAYABgAFwAWABYA
FgAUABQAEwARABAAEAARABQAEwASABMAEwARAA4ADgASABAADwAPAA0ADQAOAA4ACgAK
AAoACgALAAwADAANAAwADAAMAAoADAAMAAwADAALAAoACQAHAAYABgAGAAcABwAHAAcA
BQAHAAYABgAGAAcACQAMAAsACQAIAAkACQAJAAkACQAJAAkACQAJAAkACAAIAAsADAAL
AAwADAALAAwADAAMAAsACwALAAsADQANAA0ADwAPAA0ADQAMAAsACwAJAAwADAAKAAoA
CgAJAAcABgAEAAYACQAKAAkADAAMAAwACQAIAAYACAAIAAgACgAKAAoACgAEAAQACAAK
AAoACgAKAAgABwAHAAcABgAFAAQAAwAFAAUABQAFAAMAAwADAAQABQAGAAkACgAIAAgA
CQAJAAcABgAGAAcACQAJAAoACgALAAsACwALAAkADAAMAAwADwAPAA8ADwANABAAEQAR
ABAAEAAQABAADQALAAoACAAJAAgABgAGAAQAAQD///7//v/+//7//v/9//3//f/+//3/
+v/5//j/+//8//3//v/9//3//v/+//7//f/8//v////7//r/+v/7//z/AAAIABEAHwA8
AGMAmQDZABoBRgFhAXQBewFkASMBuQBAAO3/0//S/87/x//D/8r/0P/N/9D/3P/h/+D/
4//r/+3/7f/t//D/8P/v/+7/7v/x//L/8v/y//L/9v/2//X/8//z//X/9f/1//X/9v/2
//X/9P/z//L/8v/0//T/9f/1//T/8//z//T/9P/2//b/9v/3//j/+P/2//b/9v/3//X/
9f/1//X/9//3//f/9//3//f/9//3//n/9//3//j/+P/4//j/+P/4//r/+v/6//z//P/8
//3/+////wAAAAD///////////3///////7//v///wIABAAGAAYABQAFAAcABgAFAAYA
BgAGAAYABgAFAAUABAAEAAQABQAFAAQABgAEAAQABAABAAAA/v/7//z//v////7//v/9
//z//P/+//z//P/7//n/+P/4//n/9//1//P/8//2//X/8//0//P/8P/u/+3/8P/x//P/
9P/w//D/8P/w//D/8P/v/+//7v/u/+7/7P/u/+7/7v/u/+z/6v/o/+X/5f/m/+f/6f/n
/+f/5//l/+j/6P/p/+r/6P/n/+f/4//l/+b/6f/r/+v/6//r/+v/6//r/+v/6//o/+j/
6//s/+n/6v/q/+n/6//s/+3/7f/r/+v/6//t/+v/6//t/+3/7v/v/+//7//t/+v/7v/u
/+z/7P/s/+v/7P/s/+v/7v/t/+z/6f/q/+z/7P/p/+j/6P/q/+r/6v/q/+r/6v/q/+n/
6v/s/+//6f/n/+T/4v/m/+j/6f/m/+L/6v/q/+j/6P/o/+j/6f/p/+r/6//p/+f/5f/j
/+T/5f/m/+f/6f/p/+n/6v/q/+r/7P/s/+7/7v/v/+//7P/q/+n/6f/r/+v/7P/s/+3/
7f/t/+3/7f/w//D/8P/v/+//7//v//D/9P/2//f/9//2//X/9P/y//H/8f/w/+3/7P/q
/+r/6v/p/+n/6v/m/+b/5v/m/+X/5f/l/+b/5P/i/+L/4v/k/+T/5P/k/+P/4//k/+T/
4//j/+P/4//l/+n/5v/m/+n/6P/m/+7/+/8JACAAQwB7AMMAEAFQAXcBkAGfAZQBVwHr
AGIA6/+9/7r/tP+r/6n/rP+u/7X/vP/C/8f/zP/P/9P/2f/d/9n/2v/f/9//3//g/+H/
4v/i/+L/4P/k/+T/4//l/+X/5//n/+X/5f/m/+b/6P/o/+j/6P/n/+j/5//n/+n/6P/n
/+f/6P/o/+r/6v/o/+n/6v/q/+z/7P/s/+3/7f/t/+3/7f/v/+//7//v//D/7//u/+3/
7//t/+3/7v/u/+7/7v/u/+7/8P/w//D/8v/y//L/8//z//f/+P/4//b/9f/0//P/9//7
//3//v/7//v//f/+//7//v/9//3/AAAAAAAAAgACAAIAAgACAAQABQAFAAYABQAFAAQA
AgACAAAAAAAAAAAAAAD///3/+//8//z/+v/8//v/+v/6//r/+P/4//f/9//2//b/9//1
//P/8f/x//L/7//r/+r/7f/s/+z/7f/t/+3/7v/u/+r/6v/q/+r/6v/q/+n/6f/q/+r/
6v/o/+b/5v/m/+b/5P/k/+T/4//k/+T/5P/l/+P/4//j/+H/4f/g/+D/4P/g/+H/4//h
/97/3v/g/+H/4f/h/+H/4f/j/+P/4//j/+D/4P/j/+T/5P/m/+f/5//k/+T/5P/j/+X/
5f/l/+f/5//n/+n/6f/n/+f/5v/l/+f/5f/o/+j/5f/k/+P/4f/k/+T/4//m/+f/5v/j
/+T/5P/k/+H/4P/i/+T/5P/k/+L/3v/g/+L/4v/i/+L/4v/h/+H/4f/f/9//3//f/9//
3//f/9//3f/d/93/3v/f/+D/4//k/+L/4v/j/+P/4//i/+L/4//l/+X/5v/m/+X/5f/l
/+X/5f/o/+j/6P/p/+n/6f/p/+f/6v/r/+v/6v/q/+r/6v/o/+f/5//m/+f/5v/k/+T/
4f/f/97/3v/c/9z/3P/c/9v/2//b/9z/3v/c/9z/3P/c/9z/3P/c/9v/2//c/9z/2//b
/9v/2//d/9v/3v/i/9//3v/e/+T/8f8DABYAOwBzALUA9AAsAVUBbAF3AWoBLwHPAFIA
5/+9/77/uv+x/7H/tv+6/73/vv/C/8n/zP/N/8//0//X/9f/1v/Z/9n/2f/a/9n/2v/a
/9r/2v/e/97/3f/b/9v/3f/d/97/3//h/+L/4P/g/+D/4P/g/+L/4v/j/+T/5P/k/+X/
5f/k/+X/5P/i/+P/5P/k/+X/5v/n/+n/5//n/+f/5//o/+n/6v/r/+v/6//r/+v/7f/r
/+v/7P/s/+z/7P/s/+7/8P/w//D/8v/y//L/8//w//P/8//y//L/8//0//X/9v/5//r/
+v/5//n/+//8//3//v/+////AAAAAAAAAgAEAAQABAAEAAIAAwADAAQAAgADAAMAAgAD
AAIAAwAEAAIAAgABAP//AAACAAMAAgACAAEAAAAAAP7//P/8//v/+//6//r/+//7//n/
9//3//r/+f/3//j/+P/2//X/9f/0//P/8//y//H/8v/z//T/9P/0//P/8//y//L/8v/w
//H/8v/z//T/8v/y//L/8f/y//L/8v/z//H/8f/x/+//8P/w//H/8v/w//H/8//x/+7/
7v/w//H/8//z//P/8//z//P/8//z//L/8v/1//b/9v/4//n/+f/2//b/9v/1//b/9//4
//v/+v/5//r/+f/4//n/+f/5//f/9f/4//j/+P/4//j/9//4//j/9//6//r/+v/4//r/
+v/6//f/9v/3//r/+//8//r/+v/6//r/+v/6//v//f/5//n/+P/4//v//P/8//j/+v/8
//r/9v/5//r//P/+//7//v/+//3/+//6//n/+//7//v/+//9//3//f/9//v/+//7//z/
/v/+/wAAAAD+//7//////wEAAAAAAAEAAQABAAIAAgADAAMAAwADAAUACAAIAAgABwAH
AAcABwAJAAwADQANAAkACAAHAAYACAAHAAcABgAHAAYABAAEAAEA///+//7//v/+//7/
/v////////8AAP7//P/8//z//v/+//7//v/9//3//v/+//3//f/9//3///8BAAIA/v//
/wAABAAKABcAKwBEAGEAlQDVAA4BNgFXAWwBawFOAQ8BsQA+AOv/1f/Y/9b/1f/X/9r/
4P/j/+T/5P/n/+z/7//v//H/9//5//r//P/7//r/+v/5//r/+v/6//r//v/+//3//P/7
//z/+//9//3//v/+//7//v/+//7//P/+//7///8BAAAA//////7//v8AAAAAAgADAAQA
BAAEAAQABAAFAAUABQAFAAUABwAHAAcABwAIAAcABgAFAAYABQAGAAgACAAIAAgACAAJ
AAoACQAIAAkACgALAA0ADAAPAA8ADgAPAA8ADwAPABAAEwAUABQAEQARABMAFAAVABYA
FgAXABkAGAAXABgAGAAYABgAGAAYABkAGQAaABoAGwAbABoAHAAaABoAGgAaABoAGQAX
ABUAFgAWABQAFgAVABQAFAAUABIAEgARABEAEAAQABEAEQAPAA0ADQARAA8ADAAMAAwA
CgAJAAkACAAHAAcABgAFAAYABwAIAAYABgAFAAUABgAGAAYABAAEAAQABAAEAAQABAAE
AAMABAAEAAQABQADAAMAAwABAAQABAAFAAYABQAFAAYAAwAEAAQABgAHAAYABQAEAAMA
BQAFAAUABQADAAQACAAKAAgACAAHAAUABgAGAAYABQAHAAcABwAJAAcABwAJAAkACQAJ
AAgABwAFAAMABgAGAAYABgAGAAUABgAGAAUACAAIAAgABgAIAAgACAAFAAQABAAGAAYA
BgAEAAQABAAEAAQABAAFAAcAAwADAAIAAgADAAQABgAIAAUABAADAAIAAgABAAEAAQAD
AAMAAwADAAMAAwADAAMABAAFAAYACAAGAAYACAAIAAcABgAGAAUABwAGAAYABwAJAAkA
CgAKAAkACQAJAAkACQAMAAwADAAPAA8ADwAPAA4AEAAQAA8ACwAKAAkACAAIAAcABwAG
AAYABgAFAAYAAwABAAAAAAAAAAAAAAAAAP3//f/9//7/AAD+//7//v/9//z/+//6//v/
+//8//z////////////9//n//P/+////AgAEAAoAFwArAEIAYQCVANcADgE0AU8BXAFb
ATwB+wCbACwA4//T/9j/1P/P/9P/2P/W/9f/2P/a/+H/6P/p/+3/7//v/+3/8P/x//H/
8f/y//X/9v/2//b/8v/2//b/9f/1//X/9//3//f/9//4//j/9v/2//b/9v/4//r/+v/7
//j/9v/0//P/9f/2//n/+v/3//f/9//2//j/+P/4//n/9//3//f/9//3//f/9//3//v/
+//7//v/+f/3//f/+P/6//r/+v/6//z//v/+//7//P/8//z//f/9/wEAAgACAAEAAQAB
AAEAAAADAAQABAADAAMABQAGAAYABgAFAAUABgAGAAYACAAIAAgACAAIAAYABwAHAAgA
CgALAAsACgAKAAgACAAIAAgACAAHAAUAAwAEAAQAAgAEAAMAAgACAAIAAAAAAP///v/8
//v/+//+//3//P/9//3/+//4//j/+v/4//f/9//2//X/9f/0//T/9P/0//T/9P/0//P/
8//y//L/8v/w//L/8v/y//L/8v/y//L/8f/v/+7/7f/t/+//7//v/+3/7v/u/+//8P/w
//H/8//x/+//7v/v/+//7v/t/+z/6//t/+3/7f/t/+r/6v/t/+7/7v/w//H/8f/w//D/
8P/v/+//7//v//H/7//v//H/8f/t/+3/7P/r/+v/6f/s/+z/7P/s/+z/6//r/+r/6P/q
/+r/6v/o/+r/6P/o/+X/5P/m/+T/5v/q/+z/6//q/+n/6P/n/+X/5P/j/+P/4//j/+P/
4//j/+P/4//h/+H/4f/i/+L/4v/k/+T/4v/i/+P/4//l/+T/5P/l/+T/4//j/+L/5f/l
/+X/5f/l/+j/6P/o/+n/6f/p/+n/5//q/+v/6//p/+j/5//m/+b/5f/l/+T/4v/g/93/
3P/d/9v/2v/a/9j/2P/Y/9j/1f/V/9X/1v/U/9L/0v/S/9T/1P/U/9T/0f/R/9L/0v/V
/9X/1f/V/9X/0f/O/9D/1f/Y/9b/2v/n//X/CAArAGMAqQDqABwBRQFcAWMBVAEXAa8A
LgDL/6v/qv+k/5v/m/+e/6D/o/+o/7D/tf+2/7n/vf+//8H/wf/A/8P/w//D/8T/xf/G
/8b/xv/D/8b/xf/D/8T/xf/I/8n/x//H/8j/yP/I/8j/yP/I/8b/yP/I/8n/x//G/8X/
xf/G/w==
         </WaveFormData>
      </LeadData>
      <LeadData>
         <LeadByteCountTotal>10000</LeadByteCountTotal>
         <LeadTimeOffset>0</LeadTimeOffset>
         <LeadSampleCountTotal>5000</LeadSampleCountTotal>
         <LeadAmplitudeUnitsPerBit>4.88</LeadAmplitudeUnitsPerBit>
         <LeadAmplitudeUnits>��V</LeadAmplitudeUnits>
         <LeadHighLimit>2147483647</LeadHighLimit>
         <LeadLowLimit>268435456</LeadLowLimit>
         <LeadID>V5</LeadID>
         <LeadOffsetFirstSample>0</LeadOffsetFirstSample>
         <FirstSampleBaseline>0</FirstSampleBaseline>
         <LeadSampleSize>2</LeadSampleSize>
         <LeadOff>FALSE</LeadOff>
         <BaselineSway>FALSE</BaselineSway>
         <ExcessiveACNoise>FALSE</ExcessiveACNoise>
         <MuscleNoise>TRUE</MuscleNoise>
         <LeadDataCRC32>952463167</LeadDataCRC32>
         <WaveFormData>
EAAQABAAEAAQABAAEAAQABAAEAAQABAADgAOAA4ADgAOAA4ADgAOAA0ADAALAAoACgAK
AAoACgAJAAgABwAGAAYABgAGAAYABAAEAAQABAAEAAQABAAEAAIAAgACAAIAAAAAAAAA
AAABAAIAAwAEAAIAAgACAAIABAAEAAQABAADAAIAAQAAAAAAAAAAAAAAAQACAAMABAAC
AAIAAgACAAAAAAAAAAAAAQACAAMABAADAAIAAQAAAAEAAgADAAQABAAEAAQABAAEAAQA
BAAEAAYABgAGAAYABgAGAAYABgAGAAYABgAGAAgACAAIAAgACAAIAAgACAAKAAoACgAK
AAgACAAIAAgACAAIAAgACAAGAAYABgAGAAgACAAIAAgACAAIAAgACAAGAAYABgAGAAcA
BwAIAAoACAAHAAcACAAJAAkABwAHAAoACwALAAwADAAMAAwADAANAA0ADQANAA0ADQAO
AA4ADwAPAA8ADwAPAA8AEQARABIAEgATABMAFgAXABcAGgAZABcAFQAUABUAFAAUABMA
EgARABAADgAOAA0ACwAJAAgACAAIAAgACAAIAAgACQAHAAcABgAGAAcABwAIAAoACQAI
AAcABgAIAAgACAAIAAYABgAGAAYACgAKAAYABQAFAAsAEQAbADEAVwCHALEA2AD9ABMB
JgEtARQB4ACbAFYAMwAvACkAHAAUAAwABgADAAEAAAD+/wAAAwADAAEAAgAGAAQABAAE
AAQABQAFAAUABQAFAAUABQAFAAUABwAHAAgACAAHAAcACAAIAAgACAAIAAgACAAIAAgA
CAAIAAgACAAJAAkACwAJAAkACQAIAAgACwAJAAkACQAJAAoACwAMAA0ACwALAAsADAAO
AA4ADwAPAA0ADQANAA0ADwAPABAAEAARABEAEQARABEAEQASABMAFQAWABcAFwAVABYA
FgAWABUAFgAYABgAGgAaABwAHAAcAB0AHQAdAB8AIAAgACIAIgAjACQAJAAiACIAIwAj
ACQAJwAoACkAJwAnACUAJwAnACcAJwAnACUAJQAmACYAIgAiACIAIQAiACIAIgAiACEA
IAAfAB8AHQAdABoAGgAaABoAGAAYABcAFwAXABcAGQAZABkAFwAVABYAFgAWABgAFwAW
ABYAFQAVABQAFAATABMAEwATABUAFQAVABQAEQARABIAEgAUABQAEwATABEAEQARABEA
EQASABIAEQATABMAEwASABAAEQARABEAEgATABQAFQATABMAEwATABMAEwAVABUAFQAV
ABUAFQAWABYAFQAVABQAFQAVABUAFAAUABQAFAASABIAEgASABQAFAAUABQAEgASABEA
EQATABQAFAAVABYAFgAUABQAEwATABMAEwARABEAEQARABAAEAAQABAAEAASABYAFQAU
ABMAEgARABAADwAOAA8ADwAQABAAEQARABIAEwATABEAEQASABEAEQASABIAFAAUABQA
FQATABMAEwATABUAFgAWABcAFgAVABQAEwAVABcAFwAYABoAGwAbABwAHQAdACAAIAAd
ABwAHAAbABoAGgAZABgAFwAWABQAFAARAA8ADQAMAA4ADgAOAAwADAAMAA0ADQANAAwA
DAAMAAsACwAMAAwACgAKAAoACgAKAAoACgAKAAwACgAKAAoACgAKAAUAAwADAA0AFwAl
AEUAdQClANIA+wAdATIBOwEwAQwBzQB+AE0AQwA9ACwAHgAWABAABQD///7//v8AAAMA
CQAHAAIAAAACAAIAAgACAAMAAwADAAMAAwADAAMAAwADAAEAAQACAAIAAwADAAQABAAC
AAIAAgACAAQABAAEAAQABAAEAAQABQAFAAcABQAFAAUABAAEAAcABAADAAIAAQADAAMA
AwADAAUABQAFAAYABgAGAAcABwAHAAcABwAHAAcABwAIAAgABwAHAAcABwAHAAcACAAJ
AAkACgALAAsADQAOAA4ADgAMAAwADQAMAA0ADgARABIAEAARABEAEQATABQAFAAWABYA
FwAYABgAFgAWABcAFwAZABsAGwAbABkAGQAXABkAFwAXABcAFwAWABcAGQAaABYAFgAW
ABUAFQAUABMAEgATABIAEQARABEAEQAOAA4ADAAMAAoACgALAAsACwALAAsACwALAAkA
BwAIAAgACAAGAAUABAAEAAcABwAGAAYAAwADAAMAAwAFAAUABQAEAAMAAwAEAAQAAgAC
AAEAAQADAAMAAwADAAMABAAEAAMAAwADAAMAAgAAAAEAAQABAAEAAQABAAEAAwADAAMA
AwABAAEAAwADAAYABwAIAAkACQAIAAYABQAFAAUABAADAAIAAgACAAIABAAEAAQABAAC
AAIAAgACAAMABAAEAAUABAAEAAMAAwAEAAQAAgACAAEAAQABAAEAAwADAAMA///8//7/
/v/+//7/AQACAAMABAAAAP/////+//z/+//7//v//v/9//7/AAD/////AAAAAAAAAAAA
AAEAAQABAAEAAQABAAIAAgADAAEAAQABAAEAAQADAAMABAAGAAcABwAIAAsACwAOAA4A
DQAMAAwACwAIAAgABwAGAAMAAgAAAAAA/v/7//j/9v/3//j/+f/4//j/+P/5//n/+//6
//r/+v/4//f/9//2//b/9v/2//b/9//4//n/+v/4//j/+v/6//j/8v/v/+//8f/3/wUA
HQBFAHkArwDiAAsBJQE0AT8BOAEQAcEAbgBHADsAKQAUAAIA9v/0//H/6//s/+7/7v/z
//f/9f/y/+7/7v/x//L/8//1//T/8//y//H/8v/z//T/9f/0//P/8//y/+//7//w//D/
8f/y//P/9P/y//L/8v/y//D/8P/w//H/8v/1//T/9f/1//T/9P/3//f/9//3//f/9f/1
//X/9f/1//X/9f/2//j/+P/5//n/9//3//f/9//5//n/+v/6//n/+f/5//n/9//3//j/
+f/7//z//f/9//3//v/+//7///8AAAIAAgAAAAAAAgACAAQABQAFAAUABwAIAAgACgAI
AAkACgAKAAwADAANAA0ADQAPAA8ADwARABEADwARAA8ADwAPAA8ADAALAAsACgAJAAoA
CwALAAsACgAJAAgABQAEAAMAAwABAAEA/v/+/wAAAAD+//7/+//7//v/+//7//v/+//5
//n/+v/6//r/+v/5//j/+P/3//f/9v/2//X/9f/1//X/9f/1//X/9P/1//X/9v/2//b/
9v/1//X/9P/z//L/8f/y//T/9f/1//P/8//z//L/8P/x//H/8f/z//P/8//z//H/8f/x
//H/8v/z//b/9//1//X/9f/1//b/9v/1//X/9//5//r/+//3//b/9f/0//X/9v/3//j/
9//2//X/9P/1//b/9v/3//b/9v/1//X/9P/0//L/8v/z//P/8//z//P/8//0//L/8v/y
//L/9P/0//T/9P/x//H/8v/y/+//7//w//H/8f/v/+//8P/v/+//8P/w//L/9P/2//n/
9v/1//T/8//z//T/9P/1//X/9f/1//X/9f/3//f/+P/4//n/+f/6//v/+//+//7////+
//7//f/8//z/+//6//j/9v/z//L/8f/v/+3/7P/s/+z/7P/q/+j/6P/p/+n/6v/q/+v/
7P/q/+n/6f/o/+j/6P/o/+j/6P/o/+j/6P/k/+b/6v/q/+j/6v/n/+H/4f/j/+3//f8Z
AEUAdwCqANcA/QAYAS0BMAEYAeMAlgBRAC8AIwAUAAAA8P/o/+X/4f/c/+D/4v/f/9v/
3//i/+D/4P/g/+D/4P/h/+D/3//e/93/3//f/9//3//f/9//4P/g/93/3f/e/97/3P/c
/9z/3P/c/9z/3P/c/9//4P/h/+P/4f/j/+H/4f/f/97/3v/h/+H/4f/h/+H/4f/h/+H/
4f/j/+P/4//k/+P/4v/i/+H/4f/h/+H/4f/j/+P/5P/k/+P/4//j/+P/4f/h/+L/4//j
/+T/5f/l/+X/5v/m/+b/6f/q/+z/7P/q/+r/7P/s/+7/7//v/+//7//w//D/8v/z//X/
9//4//f/9v/2//X/9f/3//f/9//4//n/+P/7//n/+f/5//n/9f/1//b/9v/1//b/9//3
//X/9P/z//L/8f/w/+//7//v/+//7P/s/+v/6v/n/+b/5v/n/+j/6f/o/+f/5v/j/+P/
5P/k/+T/5P/j/+L/4v/j/+P/4v/i/+H/4f/h/+H/4f/h/+H/4P/h/+H/4v/i/+L/4v/h
/+H/3v/d/9z/2//c/97/3//f/9//3//f/97/3P/d/93/3f/f/9//3//f/9//3//f/9//
3//f/+H/4f/f/9//3//f/+D/4P/f/9//3v/f/9//3//g/+D/4P/g/+D/4P/g/+D/3v/e
/97/3v/g/+D/3//f/+D/4P/f/9//3v/e/9z/3P/f/9//3//f/9//3//f/9//4P/g/+D/
4P/e/9z/3v/e/97/3v/e/93/3//f/9//3v/d/93/3P/b/93/3//d/9v/3P/a/9r/2v/a
/9z/3P/c/9z/3f/d/97/3v/b/9v/3P/d/93/2//b/9z/3f/d/97/3v/e/97/3v/f/9//
3//f/9//3//g/+D/4f/h/+H/4f/h/+P/5f/l/+b/5f/l/+T/5P/n/+f/6v/q/+f/5v/m
/+X/5//o/+j/6P/m/+T/4f/g/+H/3//d/9z/3P/c/9z/2v/a/9r/2//b/9v/2v/a/9r/
2f/Z/9r/2v/a/9r/2v/a/9j/2P/Y/9j/2P/Y/9r/2v/Y/9r/2f/V/9X/3//p//n/GQBF
AHMAoADJAOkAAAEJAfoA1ACZAE4AGQANAAkA/P/s/+L/3P/V/9H/0v/Q/9D/0//V/9X/
1P/S/9D/0f/S/9P/1f/V/9X/1f/V/9X/1f/V/9X/1//X/9j/2P/V/9X/1v/W/9b/1v/W
/9b/2P/Y/9j/2P/W/9b/1v/X/9n/2//Z/9n/2v/a/9v/3//d/93/3f/d/93/3f/d/93/
2//b/9v/3P/e/97/3//f/9//3//f/9//3f/d/97/3v/h/+H/4f/h/9//3//g/+H/4//k
/+X/5f/l/+b/5v/m/+X/5v/o/+j/6v/q/+z/7P/r/+v/6v/p/+z/7v/v//L/8v/z//T/
9P/0//T/9f/1//f/+f/5//n/+f/5//f/+f/5//n/+f/5//f/9//4//j/9//4//n/+f/3
//b/9f/0//H/8P/v/+//8v/z//H/8v/x//D/7f/s/+n/6f/p/+n/6//r/+v/6f/n/+j/
6P/o/+n/6f/p/+r/6f/p/+j/6P/o/+n/6v/r/+n/6f/p/+j/5f/l/+b/5v/o/+j/5//n
/+n/6f/p/+n/5//o/+j/5//p/+n/6f/o/+b/5//n/+f/6P/p/+r/6//p/+n/6f/p/+f/
5//p/+n/6v/r/+z/7f/t/+z/6v/p/+r/6//r/+v/7P/s/+z/7P/s/+z/7P/s/+3/7v/v
//D/7//u/+z/6//u/+7/7f/t/+7/7v/s/+z/7//v/+//7//v/+//7//v/+z/7P/s/+z/
7v/s/+7/7v/u/+7/7v/t/+3/6//s/+7/7v/u/+7/7P/s/+z/7P/s/+3/7//w/+3/7f/u
/+//7//t/+3/7v/x//H/8v/y//D/8P/w//H/8//z//P/8//z//T/9P/1//P/8//z//P/
9P/3//j/+v/5//n/+P/4//v/+//+//7//f/8//z/+//4//j/9//2//b/9v/1//b/9f/z
//H/8P/w//D/8P/u//D/8P/x//H/8P/u/+3/7P/t/+3/7v/u/+7/7v/u/+7/7v/u/+7/
7v/w//D/8P/w//D/8P/r/+f/7f/3/wUAFwAxAFkAhwCwANMA9QAOARMBAgHgAKUAVAAh
ABkAFwAOAAAA9v/u/+v/5//m/+T/5v/p/+v/6//s/+z/7P/q/+r/6v/r/+v/6//r/+v/
6//r/+v/6//r/+v/7P/s/+3/7f/u/+7/7P/s/+z/7P/t/+7/7//w//D/8P/w//H/7//x
/+//7//w//D/8f/1//T/8//y//H/8v/z//T/9f/1//X/9f/2//T/9P/1//X/9//3//f/
9//1//X/9v/2//n/+f/5//n/+//7//z//f/7//z//f/9////AAAAAAAAAQACAAQABAAC
AAIABAAEAAYABwAHAAcABwAIAAgACgAKAAsADAAMAAwADAANAA0ADQAPAA8ADwARABEA
DwARAA8ADwAPAA8ADgAPABEAEgAOAA4ADgANAA0ADAALAAoACwAKAAkACQAJAAkABgAG
AAgACAAGAAYAAwADAAMAAwADAAMAAwABAAEAAgACAAIAAgABAAAAAAADAAMAAgACAAEA
AQABAAEA/////////v//////AAAAAAAAAAD//////f/9//3//f///wAAAAD/////////
//7/AAABAAEAAQAAAP///v/9//7///8AAAEA/////wEAAQABAAEAAQABAAQABAADAAMA
AgADAAMAAwACAAIAAgACAAIAAgACAAIAAwAEAAUABgAEAAQAAwADAAIAAgABAAEABAAE
AAIAAgAFAAUABQAFAAUABQAFAAUABAAEAAQABAAEAAIABAAEAAgACAAIAAYABQAEAAMA
AgAEAAQABAAEAAMAAwAEAAQAAwADAAQABQAFAAMAAwAEAAUABQAGAAYACAAIAAgACQAH
AAcABwAHAAkACgAKAAsACwALAAsACwALAA0ADQAOABAAEQARABIAEQARABQAFAARABAA
EAAPAA8AEAAQABAADwAOAAwADAALAAkABwAGAAYABgAGAAQABAAEAAUABQAHAAYABgAG
AAQAAwADAAIAAwAEAAUABgAEAAQABAAEAAIABAAGAAgABAACAAEAAQADAAkAFwAtAFEA
ewClANAA8wAPASABIwEOAeYApQBgADkALwApACAAEgAIAAQA///9//7/AAAAAP///f//
/wAAAAACAAAAAAAAAAEAAQABAAEAAQABAAEAAQABAAEAAQACAAIA/////wAAAAABAAIA
AwAEAAIAAgACAAIAAgACAAIAAwAFAAcABQAFAAMAAgACAAUABQAFAAUABQAFAAUABQAF
AAMAAwADAAQABgAGAAcABwAGAAUABAADAAQABQAHAAgACQAJAAkACQAHAAcACAAJAAsA
DAANAA0ACwAMAAwADAAPABAAEgASABIAEgAUABQAFAAVABUAFQAZABoAGgAcABsAGwAb
ABoAHAAcAB0AHQAdAB8AHwAfAB4AHQAaABsAHgAfACAAIQAdAB0AHgAeABoAGgAaABkA
GQAYABcAFgAVABQAEwATABQAFQATABQAEgASABAAEAARABEAEQARABEAEQARAA8ADgAO
AA0ADAANAA0ADQAOAA0ADQAMAAwADQANAA0ADQAMAAsACgAIAAkACQAKAAoADAAMAAsA
CwAJAAkACQAJAAsADAAMAAsACwALAAsACgAMAA0ADQANAA0ADQANAA0ACwALAAsACwAL
AAsADQANAA8ADwAPAA8ADgAOAA0ADQAQABEAEQARABAAEAAQABAAEAAQABAAEAAOAA4A
DgAOAAwADAALAAsADQAOAA4ADwAQABAADgAOAA0ADQANAA0ADwAPAA8ADwAKAAoADgAQ
ABAAEAAQAA4ADgAOAA4ACwALAAwADAANAA0ADgAPAA0ACwALAAwADgAPABEAEgARABAA
DwAPAA0ADQANAA0ADgAQABEAEwATABMAEwATABEAEwATABQAFAAVABUAFgAXABcAGgAa
ABoAGgAbABsAGQAYABYAFAATABIAEAAQAA0ACwAJAAgACAAIAAgABgAIAAgACQAJAAgA
BgAFAAQABgAHAAkACgAIAAgACAAIAAYABgAGAAYACgAIAAYABAAEAAQAAwADAAMACwAd
ADsAZwCZAMkA7gARASsBPgE/ASYB7gCjAGQARwA9ADEAIAAQAAwACAD///3/AgACAAAA
AQAHAAcABAAEAAYAAwACAAEAAQADAAMAAwADAAUABQAFAAUABAADAAMAAgADAAMABAAE
AAMAAgABAAAAAQACAAMABAACAAIAAgADAAMABQADAAMAAwACAAIABQADAAMAAwADAAEA
AQABAAEAAwADAAMABAAEAAQABQAFAAMAAwADAAMABQAFAAYABgAHAAcABwAHAAcABwAI
AAkABwAIAAkACQALAAwADAAMAAwADAANAAwADgAOABAAEAARABMAFAAVABYAFgAVABYA
FgAXABgAGAAXABYAFgAVABcAGQAZABkAGQAZABcAGQAWABUAFAATABQAFQAXABgAFgAW
ABYAFQAVABQAEwASABAADgAMAAsACQAJAAYABgAIAAgABgAGAAQAAwACAAEAAwAFAAcA
BwAFAAYABgAGAAQAAwACAAIAAQABAAAAAAD///////////3//f/9//z//P/9////AAD/
//7//P/7//z//f/+/////P/8//v/+f/6//v//P/8//z//f/9//3////////////9//3/
/f/9//v/+//9//3//v///wAAAQAAAAAA//////7///////////8AAAEAAgAAAAAAAAAA
AP7//v/+//7///8AAAAAAQABAAAA/v/9/wAAAAD+//7//v/9//z/+//5//n/+f/5//r/
+v/6//r/+P/0//T/8v/z//T/9f/1//H/+f/6//n/+P/3//b/9//4//n/+v/3//X/9P/y
//L/8//1//f/9//1//X/9v/3//f/+P/4//r/+v/6//v/+P/3//b/9f/3//j/+P/5//v/
+//7//v/+f/7//v//P/6//v/+//8//////8CAAIAAgACAAMAAwAAAAAA///+//v/+v/4
//j/+P/3//b/9v/z//L/8f/u/+7/7v/v/+//7//u/+7/7v/v/+//8P/w/+7/7v/u/+7/
7v/u/+7/7v/w//b/8v/w//L/7v/n/+f/6//x//3/FQA/AHUAqwDaAAEBIwE6AUMBLAH+
ALcAbAA/AC8AIQAMAPz/8v/q/+f/5f/m/+T/5v/n/+n/7f/s/+j/6P/q/+r/6v/r/+n/
6f/p/+n/6f/p/+n/6f/q/+v/7f/u/+z/6//r/+r/7P/s/+z/7P/q/+r/6v/q/+r/6v/q
/+v/6f/r/+n/6f/r/+r/6v/t/+3/7f/t/+3/7f/t/+3/7f/t/+3/7f/u/+7/7v/v/+//
7f/t/+3/7f/t/+3/7v/u/+//7//v/+//7//v//D/8f/v//D/8f/x/+//8P/w//D/9P/2
//n/+v/4//j/+v/6//j/+f/5//n/+//8//z//v8AAAEAAgACAAQABAAFAAUABAAFAAQA
AwADAAMAAQADAAMAAwADAAMAAQABAAIAAgAAAAAAAAD//////v/9//z/+//6//n/+f/5
//n/9v/2//X/9P/x//D/8P/x//L/8//x//H/8f/v/+3/7v/u/+7/7v/t/+z/7P/t/+3/
7P/s/+v/6//r/+v/6f/p/+n/6P/p/+n/6v/q/+j/6P/n/+f/5f/l/+X/5f/n/+j/6P/n
/+b/5f/k/+L/5P/l/+X/5f/n/+f/5//n/+X/5f/l/+X/5//n/+n/6f/o/+f/5v/l/+f/
6P/o/+n/6P/p/+n/6f/q/+r/6v/q/+r/6v/q/+r/6f/o/+f/5v/n/+j/6P/p/+n/6P/m
/+X/6P/o/+b/5v/n/+f/5//n/+f/4f/i/+P/5P/l/+b/5P/k/+T/5P/j/+P/5P/k/+P/
4//k/+X/4//h/+H/4v/l/+X/5v/m/+b/5v/m/+f/5//n/+f/5//n/+j/6P/p/+n/6f/p
/+n/6f/r/+v/7P/u/+//7//w/+//7//y//L/8f/w//D/7//s/+z/6//q/+v/6v/o/+j/
5f/j/+H/4P/g/+D/4P/e/+D/4P/h/+H/4f/g/+D/4P/f/9//4P/g/97/3v/e/97/3v/e
/97/3v/g/97/4P/i/97/3P/Z/9f/3f/n//H/CQA1AGcAkwDAAOcABwEaAR8BCgHcAJUA
TAAnAB0AEQD+//L/6v/k/9//2f/Y/9z/3P/Z/9n/2//c/9z/2v/a/9r/2v/b/9n/2f/Z
/9n/2//b/9v/2//Z/9n/2v/a/9r/2//d/97/3P/c/9z/3P/c/9z/3P/c/93/3v/f/+H/
3v/f/9z/2//d/9z/3P/f/+H/4f/h/+H/3//f/9//3//h/+H/4f/i/+D/4P/h/+H/4f/h
/+H/4f/h/+H/4v/i/+X/5f/l/+X/5f/l/+b/5//m/+b/5v/l/+j/6v/r/+z/7f/u//D/
8P/u/+7/8P/w//H/8//0//X/9f/2//b/+P/4//n/+v/6//r/+v/7//v/+//9//3//f//
/////f////3//f/9//3//f/9//7//v/8//z//P/7//n/+P/3//b/9f/0//P/8//z//P/
8P/w//H/8v/x//L/8f/x//H/8f/u/+3/7P/p/+z/7v/v//D/7v/t/+z/7P/r/+v/6v/q
/+r/6//s/+3/7f/t/+3/7P/r/+v/7P/s/+z/7P/r/+v/7f/t/+3/7f/s/+z/6//p/+n/
6f/p/+j/6v/r/+v/6//r/+v/6//r/+v/6//r/+v/7f/t/+//7//u/+3/7P/r/+3/7v/u
/+//7v/v/+//7//w//D/8P/w/+7/7v/u/+7/7v/u/+7/7v/v//D/8P/x//D/8P/v/+//
8P/w/+7/7v/x//H/8f/x/+//7//v/+//7//w//H/8v/x/+7/7//u//D/8P/w/+//7//v
/+//7v/u/+//8P/w//D/8P/w/+//7v/t/+z/7f/t/+7/7v/u/+//8f/z//L/7//u/+7/
8P/x//P/9P/y//L/8v/z//X/9f/1//X/9f/2//b/9//3//f/9//3//n/+//7//z/+v/7
//v//P//////AgACAP///v/+//3//P/8//v/+v/7//r/+P/4//f/9f/z//L/9P/0//T/
8v/0//T/9f/1//P/8v/y//L/8v/z//X/9v/0//T/9P/0//b/9v/2//b/9v/4//b/9P/w
//D/8f/x//f/BQAVACsAUQCDAK8A1AD1ABMBIAEZAf4AygB9AD4AJwAfABUACgACAPz/
+v/3//P/7v/u//L/8f/v//H/9P/2//b/9P/0//T/9f/1//X/9f/1//f/9//3//f/9f/1
//b/9v/3//f/+P/4//r/+v/6//r/+P/4//j/+P/4//j/+P/5//j/+f/2//X/+P/4//n/
/f/8//v/+v/5//v/+//7//v/+//7//v//P/6//r/+//7//3//f/9//3//f/9//7//v//
/////////wAAAQADAAUAAwAEAAUABQAHAAgACAAIAAkACgAMAAwADAAMAA4ADgAQABEA
EQARABIAEgARABIAFAAVABYAFgAWABYAFwAXABcAGQAZABkAGwAbABkAGwAbABsAGwAb
ABcAFwAYABgAGAAYABgAFwAXABYAFQAUABUAFAATABMAEwATABAAEAASABIAEAAQAA0A
DQANAA0ACwALAAsACQAKAAwADQAOAAwACwAKAAoADQANAAwADAALAAsACwALAA0ADQAN
AAwACwALAAwADAAMAAwACwALAA0ADQANAA0ADAAMAAsACQALAAsACwAKAAoACwALAAsA
CwALAAsACwAMAA0ADgAPAA4ADQAOAA0ADQANAA0ADQAQABAADwAPAA4ADwAPAA8AEAAQ
ABAAEAAOAA4ADgAOABAAEAAQABAAEgASABEAEQASABIAEQARABIAEgAQABAAEQARABEA
EQAPAA8ADwAPAA8AEAARABIAEQAOAA8ADgAOABIAEgAUABEAEAAPAA4ADgAOAA4ADgAP
AA8AEAAQAA0ADQAOAA8AEAAPABAAEgATABMAFAAUABMAEgARABEAEQARABEAEQATABQA
FAAVABUAFQAVABUAFQAXABcAGAAaABsAGwAcABwAGwAdABwAGQAYABgAFwAYABgAFwAW
ABcAFgAUABQAEwARAA8ADgAQABAAEAAOAA0ADAAMAAsADAAMAA0ADgAMAAsACwAKAAwA
DAAMAAwADgAOAA4ADgAMAAgACgAMAAwADAAJAAkADwAbACsAQQBpAJ8AywDwAA8BJQEu
AScBCgHSAIUATAA7ADkALQAcABYAEgAKAAMA///8/wAABgAHAAcABwAEAAQABAAGAAYA
BgAHAAcABwAHAAcABwAHAAcABwAHAAcACAAIAAUABQAGAAYABgAGAAYABgAIAAgACAAI
AAYABgAGAAcACQALAAkACQAIAAYABQAHAAcABwAHAAcABwAHAAcABwAHAAcABwAIAAoA
CgALAAsACgAJAAgABwAHAAcACAAIAAoACwAMAA0ACwALAAwADQAPABAAEQARABAAEAAP
AA4AEQASABQAFAASABIAFAAUABQAFQAVABUAFwAYABgAGgAZABkAGQAYABoAGgAbABsA
HQAfAB8AHwAdAB0AGwAdAB8AHwAfAB8AGwAbABwAHAAaABoAGgAZABsAGgAZABgAFgAU
ABIAEQASABMAEQASABAAEAAOAA4ADwAPAA8ADwANAA0ADQALAAsADAAMAAwADAALAAoA
CgALAAsACgAKAAsACwALAAsACwALAAsACgAIAAcABwAGAAYABgAFAAUABwAHAAcABwAJ
AAoACgAJAAcABwAHAAYABAAFAAUABQAHAAcABwAHAAUABQAFAAUABwAHAAkACQAHAAcA
BwAHAAgACAAHAAcACAAJAAkACQAIAAgACAAIAAgACAAIAAgACAAIAAgACAAGAAYABQAF
AAgACAAHAAcABgAGAAQABAAHAAUABwAJAAoACAAIAAgACAAGAAYABgAGAAMAAwAEAAQA
AwADAAQABQAFAAMAAwAEAAMAAwAEAAQABgAGAAYABwAJAAkACQAJAAcACAAIAAkACQAJ
AAkACQALAA0ADQAOAA4ADwAPABAAEQARABQAFAARABAAEAAPAA4ADgANAAwACQAIAAYA
BgAFAAMAAQAAAAAAAAAAAP7//v/+//////////7//v/+//3//f/+//7//P/8//z//P/+
//7//v/+//7//P/4//j//P/8//f/8//5////CwAjAE0AgwCzANwABQElATgBPwEoAfIA
pQBeAEEAOQApABYACgAAAPr/9f/z//T/9P/y//P/9f/z//T/8v/y//L/8v/y//P/9f/1
//X/9f/y//H/8P/v//L/8//1//b/8//z//T/9P/y//L/8v/y//T/9P/0//T/8//y//H/
8f/x/w==
         </WaveFormData>
      </LeadData>
      <LeadData>
         <LeadByteCountTotal>10000</LeadByteCountTotal>
         <LeadTimeOffset>0</LeadTimeOffset>
         <LeadSampleCountTotal>5000</LeadSampleCountTotal>
         <LeadAmplitudeUnitsPerBit>4.88</LeadAmplitudeUnitsPerBit>
         <LeadAmplitudeUnits>��V</LeadAmplitudeUnits>
         <LeadHighLimit>2147483647</LeadHighLimit>
         <LeadLowLimit>268435456</LeadLowLimit>
         <LeadID>V6</LeadID>
         <LeadOffsetFirstSample>0</LeadOffsetFirstSample>
         <FirstSampleBaseline>0</FirstSampleBaseline>
         <LeadSampleSize>2</LeadSampleSize>
         <LeadOff>FALSE</LeadOff>
         <BaselineSway>FALSE</BaselineSway>
         <ExcessiveACNoise>FALSE</ExcessiveACNoise>
         <MuscleNoise>TRUE</MuscleNoise>
         <LeadDataCRC32>659974287</LeadDataCRC32>
         <WaveFormData>
HgAeAB4AHgAeAB4AHgAeAB4AHgAeAB4AHgAeAB4AHgAcABwAHAAcABsAGgAZABgAFgAW
ABYAFgAVABQAEwASABQAFAAUABQAEwASABEAEAAQABAAEAAQAA4ADgAOAA4AEAAQABAA
EAASABIAEgASABAAEAAQABAAEgASABIAEgARABAADwAOAA4ADgAOAA4ADwAQABEAEgAQ
ABAAEAAQAA4ADgAOAA4AEQASABMAFAATABIAEQAQABIAEgASABIAEgASABIAEgASABIA
EgASABIAEgASABIAEgASABIAEgAUABQAFAAUABQAFAAUABQAFgAWABYAFgAWABYAFgAW
ABYAFgAWABYAFAAUABQAFAASABIAEgASABQAFAAUABQAFAAUABQAFAAUABQAFAATABQA
FQAVABYAFAAUABQAFQATABMAEwATABYAFgAWABcAFwAXABgAGAAYABgAGAAYABsAGwAb
ABsAGQAaABoAGgAaABoAHAAcABwAHQAfAB8AIQAjACMAJQAjACIAIQAgACAAIAAgAB8A
HAAcABsAGQAZABgAFgAUABYAFQAVABUAFAAUABQAFAAUABQAEwATABUAFQAUABMAEQAR
ABEAEgASABIAEgATABMAEgASABIAFgAUABAADgANABEAFAAaACkARwBqAIkApgDGAN4A
8AD+APEA1QCrAHoAXABXAFEAQgA3AC0AIgAcABkAFQAQABAAEgASABAADwAUABIAEgAQ
ABAAEAASABIAEgAQABAAEQARABEAEQARABEAEQAQABAAEAAQABAAEQARABAADgAQABAA
DwARABEAEQASABIAEgASABIAEAAPAA8AEQATABMAEwASABQAFAAUABUAFAATABIAEgAU
ABQAFQAVABUAFAAUABUAFQAVABMAEwAVABUAFQAWABUAFQAVABYAGAAZABsAGwAZABoA
GgAaABgAGQAaABsAHQAcABwAHQAfAB8AHwAhACIAIgAjACQAJAAkACYAJgAkACUAJgAm
ACgAKgArACwAKwArACsAKwArACsAKwAqACsAKwAsACwAKgAoACgAKAAqACoAKgAqACYA
JgAmACYAJAAjACEAIQAhACAAHwAfAB8AHgAeAB4AHwAfAB8AHwAcABwAHAAdAB0AHQAc
ABwAHAAcABoAGgAYABgAGQAZABoAGwAcABwAGgAYABoAGgAcABwAGwAbABoAGQAYABcA
GQAaABoAGgAcABwAHAAaABgAGQAZABkAGQAaABoAGQAZABkAGAAXABcAFwAZABoAGgAa
ABsAGwAbABsAGAAYABcAGQAbABkAFwAXABgAGAAWABYAFwAXABkAGAAZABoAGQAYABcA
FwAYABkAGQAaABoAGgAZABkAGAAWABMAEQASABIAEQAPABEAEgASABIAEwATABgAFwAW
ABUAFAARABAADgANAA4ADgAPABAAEAAQABEAEQARABEAEQASABAAEAARABEAEwAUABQA
FAASABIAEgATABMAEwATABMAEgASABIAEgAUABYAFgAWABkAGwAbABsAHQAdAB8AHwAd
ABsAGQAYABgAGAAXABQAFAATABEAEQAOAAwACgAKAAsACwALAAoACgAKAAoACgAMAAsA
CwALAAkACAAHAAcABQAFAAYABgAGAAYABwAHAAoACAAIAAgACAAGAAIA/f/9/wIACAAR
ACkATgBxAJAAtADWAOoA9gD3AOcAxQCQAGgAXwBXAEYANwAtACAAFAAJAAUABAAEAAYA
CgAIAAEA/v8CAAIAAAAAAAAAAAAAAAAA/v/+//////////3//f/9//3//v/+//7//v/8
//3//f/8//7/AAAAAP///f/9//3//v/+//7//v/+//7//f/9/////P/7//r/+P/5//r/
+//9//3//f/9//7//P/8//3//f/9//z//P/9///////9//3/+//7//v//P/9//3//f/+
//z//f////////8AAAAAAAD+////AAABAAQABAAFAAcABgAFAAQABQAGAAYABwAIAAgA
CAAKAAoACAAJAAoACgALAAwADAAMAA0ADQANAA0ADQANAA0ADAAMAA0ADwAQAA0ACgAJ
AAgABwAGAAUABAAEAAQABAAEAAIAAQD//////v/8//r/+f/6//r/+//8//v/+//7//v/
+P/4//j/+f/5//n/+P/4//r/+v/4//j/9//2//b/9f/2//f/+P/4//b/9P/2//b/9P/0
//P/8//1//X/9f/1//X/9v/2//b/9v/2//b/9P/0//X/9f/1//P/9P/0//P/9P/1//X/
9f/z//P/9f/2//n/+v/8//3/+//7//j/+P/2//f/+P/1//T/9f/3//j/9v/2//f/9//4
//b/9v/2//j/+P/4//n/9//3//b/9v/2//b/9f/1//b/9v/1//X/+P/4//f/8//w//H/
8v/z//T/9//4//j/+f/2//T/8//y//D/8P/x//H/8//1//f/+v/5//j/+P/3//f/+P/4
//j/+v/6//r/+//5//n/+f/5//r/+v/6//r/+P/6//r/+v/9/////////wIAAwAGAAcA
BgAFAAQABAACAAIAAQD+//3/+//4//f/9P/y//D/8P/w//H/8v/y//L/8v/y//L/9P/z
//P/8//y//D/7v/t/+//7//w//D/8f/y//T/9f/y//D/8P/w/+7/6v/m/+X/5f/o//D/
AQAfAEYAbwCUALYAzgDeAO4A8wDlALcAggBiAFMAQQAuABkACQAGAP7/9f/v/+7/7v/y
//j/+P/z/+7/7P/v/+7/7//w/+3/7P/r/+j/6f/r/+z/7f/r/+v/6//r/+r/6v/q/+r/
7P/v//H/8v/v//D/7//t/+z/6//q/+r/6//s/+3/7v/u/+3/7f/v/+//7//v/+7/7P/s
/+z/7f/t/+3/7f/u//D/8P/x//H/7//u/+7/7//v/+//7f/t/+//7//v//D/8P/v/+7/
7v/v//H/9P/1//X/9v/2//b/9v/3//j/+f/3//b/9v/3//n/+f/5//v//v/+////AAD+
//7/AAAAAAAAAQACAAIAAwAEAAQABAAFAAUABQAFAAcABwAHAAYAAgABAAEAAAACAAAA
AAAAAAEAAAD///7//P/8//z//P/6//n/9//3//n/+P/3//f/9f/0//T/9P/x//H/8f/x
//L/8v/y//P/8//z//L/8v/w//D/7v/u/+z/7P/t/+3/7f/t/+3/7P/u/+z/7v/u//D/
8P/v/+//7v/t/+z/6//t/+7/7v/u/+z/7P/s/+r/6v/r/+v/6//s/+7/7//v/+3/7f/s
/+v/7f/t/+//8P/v/+7/7v/t/+//7//s/+z/7//x//P/8f/t/+3/7v/u/+3/7v/w//H/
7v/s/+z/7P/t/+7/7//x//D/7//t/+z/7P/s/+v/6//u/+7/7f/t/+z/7P/s/+r/6v/q
/+r/6//s/+z/7f/r/+r/6v/q/+j/6P/p/+n/6f/p/+n/6v/o/+j/6f/p/+z/7v/v//D/
7//u/+3/7f/t/+3/7f/t/+7/7v/u/+7/7P/u/+7/7v/v//H/8f/x//P/8//1//X/9v/1
//T/9P/0//T/8//w/+//7f/q/+n/6v/o/+b/5v/l/+X/5f/k/+P/4v/h/+D/4f/h/+L/
4//h/+D/3//f/9//3//g/+D/3v/e/9//3//a/9z/4v/i/+D/3v/c/9X/0//U/9r/5f/5
/xoAQQBkAIgAqADAANYA4QDZAL8AkgBiAEMANQAoABUAAQD2//D/6f/h/+D/4v/e/9r/
3P/d/9z/2v/a/9j/2P/Y/9b/1v/W/9T/1P/V/9X/1f/V/9X/1f/V/9T/1P/U/9T/0v/T
/9P/0v/S/9T/1P/T/9T/1f/W/9j/1v/W/9b/1v/U/9P/0//V/9X/1f/V/9T/1P/U/9T/
1f/V/9X/1f/W/9T/1P/V/9X/0//S/9L/0//U/9X/1P/V/9X/1f/V/9b/1v/V/9T/1P/U
/9X/1//X/9f/2P/Y/9j/2v/b/9z/3f/b/9r/2v/b/9//3//f/+H/4P/g/+H/4v/j/+T/
5//o/+f/5//n/+b/5//o/+j/6P/r/+v/6//r/+v/6//r/+r/5//n/+j/6P/q/+j/6P/o
/+X/5P/j/+L/4P/g/+D/4P/g/9//3f/d/9v/2v/Z/9n/2v/a/9v/3P/a/9n/2P/X/9b/
1v/W/9f/1//X/9b/1v/Y/9j/1v/W/9b/1v/X/9f/1v/V/9T/0v/V/9T/1//Y/9j/2P/X
/9f/1P/T/9L/0f/S/9T/1f/W/9b/1v/W/9T/0v/T/9P/0//V/9b/1v/V/9X/1f/U/9P/
1f/V/9f/2P/X/9b/1v/V/9f/1//U/9T/1f/X/9n/1//V/9X/1v/W/9b/1v/X/9f/2P/W
/9b/1v/W/9b/1v/X/9f/1//W/9b/1v/W/9X/1f/Y/9j/1//X/9b/1v/V/9P/1P/W/9f/
2P/V/9X/1//X/9j/2P/Y/9T/1v/X/9n/1//W/9f/1//X/9f/2v/X/9b/1v/W/9b/1v/W
/9b/1v/V/9X/1v/W/9f/2P/W/9b/1//X/9X/1f/V/9b/2P/Y/9n/2f/Z/9r/2v/a/9z/
3P/c/93/3f/d/93/3f/e/97/3v/e/+D/4v/i/+L/4v/j/+L/4f/l/+X/5//n/+b/5f/k
/+T/5f/m/+b/5P/i/+H/3//f/+D/3v/c/9z/2//b/9v/2v/a/9r/2v/a/9r/2f/Z/9n/
2//a/9n/2f/Z/9n/2v/a/9j/2P/Z/9n/2P/Y/9r/2v/Y/9j/2P/T/9H/2P/e/+n/AQAi
AEMAZgCIAKYAvADMAMcAtQCTAGIAOgArACUAGAAHAPn/8v/q/+H/3//c/9z/3v/e/97/
2//Y/9j/2f/Y/9n/2v/a/9r/2v/Y/9j/2f/Z/9n/2//b/9v/2//a/9r/2v/a/9r/2//b
/9r/3P/e/97/3f/b/9v/2//c/9z/3P/c/9z/3f/d/97/4f/f/9//3//e/+D/4P/g/+H/
3//f/9//4P/h/+L/5P/l/+P/4v/i/+P/4//j/+H/4f/i/+P/5P/m/+X/5f/l/+b/6P/p
/+v/6//r/+z/7P/s/+z/7f/u/+//8f/w//D/8f/y//H/8P/x//P/9P/2//j/+P/4//r/
+v/6//v//P/8////AAAAAAAA//////////8BAAEAAQAAAAAAAQADAAQABQAEAAUABgAD
AAIAAQAAAPz//P/8//z///////7////+//z/+v/5//n/+P/4//j/9//3//f/9//2//b/
9v/3//j/+f/5//r/+v/6//j/+P/6//r/+//7//v/+//7//r/+P/2//j/+P/6//r/+f/5
//n/+f/5//n/+f/6//r/+v/6//r/+v/4//j/+f/5//n/+//8//z/+//7//v/+v/5//f/
9//5//r/+//8//7////+//3/+f/4//v//f////3//f/9//7//v/8//z//f/9/////v//
/wAA///+//3//f///////v/+//7//v/9//3/AAAAAP////8CAAIAAQD///7//v/9//z/
/P/9/wAAAQD+//7//v/6//7////+/wAAAAAAAAAA/v/+//3//f/+//7///8AAP7//v//
////////////AAACAAIAAwADAAEAAgACAAIAAwAEAAUABwAFAAUABQAFAAQABAAEAAQA
BwAKAAsADAAKAAsACgAJAA0ADQAPAA8AEAAPAA4ADgANAAwACgAGAAkACQAIAAkACAAG
AAQABAABAAEAAQAAAAEAAgADAAQAAwABAAAA//8BAAAA/////wEAAQACAAIAAgACAAMA
AwAEAAQAAgAAAAIAAAD6//f/+f8AAAoAGQArAEgAawCKAKYAxADeAOgA4QDTALEAegBS
AEcARQA8AC0AHwAWAA4ACQADAAIAAgAEAAQAAgAFAAIAAAAAAP7//v/+////AAABAAAA
/v///////////////////wAAAAAAAAAAAAABAAEAAAAAAAIAAgABAP///////wAA/v/+
//7//v8BAAEAAgAFAAQAAwACAAAAAgACAAIAAwADAAMAAwAEAAQABAAFAAUABwAGAAYA
BwAFAAUAAwADAAUABQAFAAYABwAHAAcACAAGAAcACQAJAAkACgAKAAoADAANAA4ADwAR
ABAAEAARABEAEQARABMAEgASABMAFAAWABYAGAAYABYAFwAYABgAGwAcABwAHAAdAB0A
HQAdABsAGwAbABoAGgAbAB0AHgAdABoAGQAYABkAGAAXABYAFgAWABYAFgAWABUAEwAT
ABUAFAATABMAEgAQAA8ADgAPAA8ADwAPAA4ADgAOAA8ADQANAAwADAANAA4ADQAOAA4A
DgAPAA8ADQANAA0ADAAOAAwADgAOAAwADAALAAsACwALAAsACwALAAwADAAMAAwADAAM
AAoACwANAA4ADwAOAA4ADQALAAwADQANAA0ADQANAA8AEAAOAA4ADwAPABAAEQAPABAA
EAARABIADwAPAA8AEAAQABAAEAARABEAEwASABMAFAASABIAEgATABAADwANAAwADwAQ
ABAAEQASABIAEQARABAAEAAPAA0ADwAQABAAEAAPAA8AEQARABYAFgAWABQAEwASABEA
EAAQABAADwAPABEAEAAQABAAEAAQABEAEQAPAA8ADwAQABIAEgATABMAFQAWABYAFgAU
ABQAFAAVABcAFwAXABcAGAAYABgAGAAYABoAGgAaAB0AHwAfAB8AIAAfACAAHwAeAB0A
HAAcAB0AHgAeABwAGgAZABcAFwAYABYAFAAUABMAEwATABIAEAAQABAAEAARABEAEgAT
ABIAEAAOAA0ADgAPABEAEgAQABAAEQARABAAEAAUABQAEAAMAAwACQAJAA4AFgAnAEEA
YgCBAKAAwADaAOwA8gDtANkAswCEAGQAVwBPAEYANwApACAAGgATABEAEgAQABAADgAQ
AA8ADgAQABIAEAAQABAAEAAQABAADgAMAA0ADQANAA0ADQANAA0ADAAMAAwADAAOAA8A
DwAOAAwADgAOAA0ADQANAA0ADgAQABAAEAAQAA4ADQANAA8AEQARABEAEAAQABAAEAAR
AA8ADwAPABAAEgASABMAEwASABAADwAPABAAEQAQABEAEwATABMAFAAUABMAEgASABQA
FQAXABcAFQAWABYAFgAYABkAGgAbABsAGgAaABsAHQAdAB0AHwAgACAAIQAiACAAIAAi
ACIAIgAjACQAJAAnACgAKAAoACgAJwAmACUAJgAnACgAKAAlACUAJgAmACQAIgAiACIA
IQAgAB8AHgAaABoAGgAaABsAGwAaABsAGQAYABcAFwAZABgAGAAYABcAFwAXABcAFAAU
ABQAFQAXABcAFgAWABQAFAASABIAEgASABMAEwASABEAEAAOABAADgAQABAAEAAQAA8A
DwAPAA8ADwAPABEAEgASABIAEAAQABAADgAQABEAEQARABAAEAAPAA0ADQANAAwACwAN
AA0ADwAQABAAEAARABEADwAPAAwADAANAA8AEQAPAA0ADQAOAA4ADAAMAA0ADQAMAAoA
CgAKAAgACAAIAAkACgALAAsADAAMAAwACwALAAoACgAJAAkACgAKAAkABwABAAIACAAK
AAoACgAKAAgACAAHAAcABQAEAAQABAAGAAYABwAHAAUABQAFAAYACAAIAAkACQAIAAgA
BwAGAAQABAAEAAUABgAHAAgACQAKAAoACgAKAAoADAAMAAwACwANAA0ADQANAA0ADwAP
AA8ADwAPABAADQAMAAoABgAGAAUAAwADAAEA/v/7//r/+//7//v/+v/8//z//P/8//v/
+f/4//f/+v/6//r/+//5//n/+v/6//n/+P/4//f/+v/4//j/9v/0//L/8P/v/+v/7v/8
/xMAMwBYAHsAmgC4ANQA5gDwAOcAyQCfAHAAVgBJAD0ALAAZABEADAD+//n//f/8//b/
9v/8//r/9f/0//T/8//w/+//7v/v//D/8f/w//D/8f/x//H/7//v/+//7//v//D/8f/y
/+//7//u/+z/7f/w//H/8f/v/+//7//w//L/8v/y//L/8v/x//H/8//x//H/8f/w/+7/
7v/u/+//8f/x//H/8v/y//L/8//z//L/8P/v/+//8f/x/+//7//w//H/8v/0//P/8//z
//T/8//z//T/8//0//b/9//4//f/9//3//f/+P/4//n/+/////////8BAAEAAAAAAAAA
AgACAAQABAABAAEAAQAAAAMABAAEAAQABwAHAAcABwAFAAMAAQD+//7///8BAAIABAAC
AAIAAgACAAIAAgACAP///v/9//z/+//5//b/9f/2//b/9v/3//T/8v/x//D/8//1//f/
+f/2//b/9v/3//X/9f/0//T/9P/0//L/8v/y//L/8//z//H/8f/x//D/8//y//X/9v/0
//L/7//t//D/8f/y//P/8f/y//L/8v/0//T/9P/y//L/8//z//P/9f/2//b/9f/1//X/
9P/z//H/8f/z//T/9f/2//j/+f/5//n/9v/2//b/9//4//X/9v/3//n/+v/3//b/9v/1
//b/9P/0//T/9//4//n/+//4//f/9f/0//X/9v/2//f/9//2//T/8//2//b/9f/z//T/
9v/3//j/9P/z//T/8//1//b/9//0/+7/9//6//n/+P/3//b/+P/4//f/9//z//D/7v/s
//D/8v/1//f/9//3//f/+P/2//b/9//3//j/+v/7//z/+f/4//f/9//5//n/+f/5//z/
/P/8//z/+v/8//z//P/7//3//f/9/wAAAQAEAAUABgAFAAQABAAEAAQAAwAAAP///f/6
//n/+v/6//r//P/5//f/9f/y//T/9P/0//T/9P/z//P/8//z//L/8f/x//H/8f/y//L/
8v/y//P/8//w//b/9P/y//T/8P/q/+f/6f/s//L/AwAjAEwAdQCYALgA1gDwAP4A9QDf
ALsAigBgAE8AQwAyAB8ADwAEAPz/+f/3//T/9P/y//T/+P/3//T/8v/y//D/8P/w//D/
8P/w/+7/7P/t/+3/7f/v/+//7//v/+z/7P/s/+z/7f/v//D/8P/u//D/8P/v/+3/7f/t
/+7/7v/u/+7/7v/s/+v/6//t/+3/7f/t/+z/7v/u/+7/7//t/+3/7f/u/+7/7v/v/+//
7//u/+7/7//v/+//7f/t/+3/7f/t/+7/7f/t/+3/7v/s/+3/7//v/+3/7v/u/+7/8P/z
//b/+f/3//b/9v/3//j/9//2//f/+v/6//v//P/8//z//v/+/wAAAQACAAIAAgACAAEA
AAD//////////wEAAQABAAAA/////wAAAAD+//z//P/8//v/+v/5//j/+P/4//j/+P/3
//X/8v/x//D/7v/s/+v/7P/s/+3/7v/t/+3/7f/t/+r/6v/q/+v/6f/p/+j/6P/q/+r/
6P/o/+j/6P/p/+n/6P/n/+b/5P/m/+T/5v/m/+X/5P/i/+H/4f/h/+H/4f/j/+T/5P/k
/+H/4P/f/9z/3f/f/+D/4f/h/+L/4v/h/+H/4f/g/9//4P/h/+T/5v/k/+L/4f/f/+L/
4//h/+L/4f/j/+X/4//j/+P/5P/k/+L/4v/j/+P/4v/g/+D/4P/i/+L/4v/j/+L/4f/f
/97/4P/g/9//3//g/+D/3//f/97/2v/a/9z/3P/c/9z/3v/e/93/3f/d/9z/3P/c/9z/
3P/d/93/3P/b/9r/2v/c/9z/3f/d/93/3v/e/97/3f/c/9v/2//c/93/3v/f/97/3v/e
/97/3v/g/+D/4P/h/+P/4//j/+P/4//l/+X/5v/l/+T/5P/i/+L/4f/e/+D/3//d/93/
2v/Y/9b/1v/T/9P/0//S/9T/1P/U/9T/1P/T/9P/0//T/9L/0f/R/8//z//Q/9D/0P/Q
/9H/0f/Q/87/0P/S/87/yv/G/8P/x//O/9L/5f8HACoASwBsAJAArADAAMoAwwCtAIUA
UgAyACcAGwAIAPn/7//m/+D/1//T/9L/0v/M/8z/zv/P/87/zP/O/8z/zP/M/8r/yv/K
/8j/yv/L/8v/y//K/8n/yP/H/8n/yv/L/8z/yv/L/8v/yv/K/8z/zP/L/83/zf/N/87/
zf/M/8v/yv/K/8n/yf/L/83/zf/N/8z/yv/K/8r/y//N/83/zf/O/8z/zP/N/83/zf/M
/8z/zf/P/8//zf/N/8//z//P/9D/0f/R/9H/0v/P/8//0P/P/9H/0v/S/9L/0//V/9f/
2f/X/9b/1v/X/9v/2//b/93/3v/e/9//4P/g/+D/4v/i/+L/4//k/+T/5f/m/+b/5v/n
/+f/5//n/+f/5//n/+b/5v/n/+n/6v/o/+b/5v/m/+T/4v/g/97/3v/e/97/3v/e/93/
2//b/9z/3P/c/93/2//a/9r/2v/Y/9f/1v/V/9b/2P/a/93/2//b/9r/2v/c/9z/2v/a
/9v/3P/e/9//3//f/9//3v/g/97/4P/g/97/3v/d/93/3v/f/+D/4f/f/+D/4P/g/97/
3v/e/9z/3f/f/+D/4f/h/+L/4v/h/+P/4//i/+H/4v/j/+b/6P/n/+b/5v/l/+j/6f/n
/+j/5//p/+v/6f/o/+n/6//s/+j/6P/p/+n/6f/o/+n/6v/s/+z/7P/t/+3/7f/s/+z/
7P/s/+v/6//t/+7/7v/v//D/8P/v/+3/7//w//D/8P/t/+3/7//v/+//8P/x/+7/7v/v
//H/7//x//H/8v/0//T/9P/0//P/8v/w/+//8P/w//H/8v/0//T/9f/1//P/8//z//T/
9f/2//j/+f/4//j/9//2//f/+P/5//v/+//7//v/+//8//z//P/8//3/AAABAAIAAQAD
AAMAAwAHAAcACQAJAAYABQAEAAQABgAGAAUAAgADAAMAAgADAAAA/v/8//z//P/9//7/
/v/+//7//v/+//7//f/9//3//v/+//7/////////AAAAAAAAAAABAAEAAAACAAAA/P/6
//r/+v/3//v/BAASACEAPQBkAIUAoADAANoA6gDqAOEAwwCTAGYAUgBJADsAMAAlAB0A
GAASAAsABQACAAYABAACAAIABQAIAAgABgAEAAQABAAEAAQABAACAAQABQAFAAUAAwAD
AAMAAwADAAQABQAGAAYABwAHAAYABAAGAAYABQAHAAcABwAIAAYABgAGAAYABwAHAAgA
CwAJAAkACQAIAAoACgAKAAsACwALAAsADAAKAAoACwALAAwADAANAA8ADwAPAA0ADQAP
AA8ADwAQABMAEwATABQAEgATABUAFQAXABgAGAAYABgAGQAaABsAGQAYABgAGQAcAB0A
HgAhACEAIAAgACAAIgAiACQAJAAkACUAJgAmACcAKAAoACgAJwAnACcAJwAoACkAKgAq
ACcAJwAoACgAKAAmACYAJgAlACQAIwAiACIAIgAiACIAIgAhAB8AHwAhACAAHwAfAB4A
HAAbABoAGQAZABkAGQAZABoAGwAdABsAGwAaABoAHAAcABoAGgAaABoAGwAbABsAGwAb
ABoAHAAaABwAHAAcABwAGwAbAB0AHQAdAB0AHAAcABsAGgAbABwAHQAcABoAGwAbABsA
GwAcABwAGwAeAB8AHwAfAB4AHQAeAB4AHgAeAB8AHwAfAB8AHAAcAB0AHwAhAB8AHwAf
ACAAIAAcABwAHQAdAB0AHAAdAB4AIAAgACAAIQAhACEAIAAgACIAIgAhACEAIAAgAB8A
HwAgACAAHwAdAB4AIAAhACIAHgAdAB4AHQAeACAAIgAiACEAIAAfAB4AHgAeAB0AHQAf
AB4AHgAeABwAHAAdAB0AHwAfAB8AIAAiACIAIwAjACIAIgAhACAAIAAgACAAIQAjACMA
IwAjACQAJAAkACQAJAAmACYAJgAnACkAKQApACkAKQArACsAKQAnACUAJAAmACYAJQAi
ACMAIwAiACMAIgAgAB4AHgAdAB0AHQAcABsAGgAZABgAGgAZABkAGQAXABYAFQAVABcA
FwAYABgAGAAYABkAGQAWABIAFAAWABYAFAAQAA8AEQAaACYANQBTAHoAmwC6ANYA6gD2
APoA7QDNAJsAcABgAFsATwBAADcALQAiABgAEwANABAAFAAUABQAEgAPAA4ADgAQAA4A
DgAOAA4ADgAOAAwADAANAA0ADQANAA0ADQANAAwADAAMAAwACgALAAsACgAMAA4ADgAN
AAwACwAKAAoACwAMAA0ADgALAAkACAAJAAsACwALAAoACgAKAAoACwAJAAkACQAKAAsA
DAAOAA8ADgAMAAsACwALAAsACQAJAAoACwAMAA4ADgANAAwADAAOAA8AEQARABAAEAAP
AA4ADgAPABAAEQARABAAEAARABEAEQARABMAEgASABMAFAAUABQAFgAWABYAFwAYABgA
GQAaABoAGgAbABsAGwAbABkAGQAZABgAFQAVABYAFgAWABQAFAAUABMAEgARABAADQAM
AAsACgALAAsACgALAAkACAAHAAcABwAGAAYABgADAAMAAwADAAIAAgACAAMAAQABAAAA
AAAAAAAA/v/+/wAAAAABAAEAAQABAAEAAAD9//r/+//6//r/+v/5//n/+//7//v/+//9
//7//v/+//3//P/7//j/9v/3//f/9//1//b/9v/1//f/9//2//X/9//3//n/+v/3//b/
9v/1//X/9f/y//L/9f/3//n/9//1//X/9v/2//L/8v/z//P/9P/y//L/8v/w//D/8P/x
//P/8//y//L/8P/w/+//7//u/+7/7//x//L/8P/w//D/8P/u/+7/7f/t/+v/6v/q/+r/
7P/s/+3/7f/t/+3/7f/u/+3/7P/s/+v/7f/u/+7/7v/u/+7/7v/v/+3/7f/t/+3/7v/u
/+7/7v/w//L/8v/y//P/9f/1//X/9f/1//f/9//2//X/9P/0//L/8v/x/+7/7P/r/+n/
6f/o/+b/5P/k/+P/4//j/+L/4v/i/+L/4v/g/9//3//f/9//3v/d/93/3f/d/97/3v/e
/97/3//f/97/2v/W/9b/2v/a/9T/0//V/9b/3P/v/w0ANgBZAHgAngC8AM4A2gDTALcA
hwBYAEAANQAlABIAAwD3/+z/5v/h/9//3v/c/9r/2v/W/9X/1P/S/9T/0v/S/9L/1P/U
/9T/0v/P/8//zv/N/9D/0f/S/9P/0P/Q/9D/0P/Q/9H/0f/Q/9D/0v/S/9H/0P/P/87/
zv/O/w==
         </WaveFormData>
      </LeadData>
   </Waveform>
</RestingECG>
