# Supplementary material for: Detection of Left Atrial Enlargement Using a Convolutional Neural Network-Enabled Electrocardiogram
Source: Front Cardiovasc Med. 2020 Dec 17;7:609976. doi: 10.3389/fcvm.2020.609976 (PMC7773668; doi:10.3389/fcvm.2020.609976)
Supplement: Supplementary file 4 [file Data_Sheet_4.ZIP › normal3/1802031779_1197_0000001L.XML]

<?xml version="1.0" encoding="Windows-1252"?>
<!DOCTYPE RestingECG SYSTEM "restecg.dtd">
<RestingECG>
   <PatientDemographics>
      <PatientID>1802031779</PatientID>
      <PatientAge>67</PatientAge>
      <AgeUnits>Years</AgeUnits>
      <Gender>Female</Gender>
      <PatientLastName>huangqiongchai</PatientLastName>
   </PatientDemographics>
   <TestDemographics>
      <DataType>Resting</DataType>
      <Site>1</Site>
      <AcquisitionDevice>MAC55</AcquisitionDevice>
      <Status>Unconfirmed</Status>
      <Priority>Normal</Priority>
      <AcquisitionTime>08:54:02</AcquisitionTime>
      <AcquisitionDate>08-01-2016</AcquisitionDate>
      <CartNumber>1</CartNumber>
      <AcquisitionSoftwareVersion>009C</AcquisitionSoftwareVersion>
      <XMLSourceVersion>MAC5000 v1.0</XMLSourceVersion>
   </TestDemographics>
   <RestingECGMeasurements>
      <VentricularRate>71</VentricularRate>
      <AtrialRate>71</AtrialRate>
      <PRInterval>168</PRInterval>
      <QRSDuration>82</QRSDuration>
      <QTInterval>388</QTInterval>
      <QTCorrected>421</QTCorrected>
      <PAxis>10</PAxis>
      <RAxis>13</RAxis>
      <TAxis>33</TAxis>
      <QRSCount>12</QRSCount>
      <QOnset>226</QOnset>
      <QOffset>267</QOffset>
      <POnset>142</POnset>
      <POffset>189</POffset>
      <TOffset>420</TOffset>
      <ECGSampleBase>500</ECGSampleBase>
      <ECGSampleExponent>0</ECGSampleExponent>
   </RestingECGMeasurements>
   <Diagnosis>
      <Modality>Resting</Modality>
         <StatementCount>2</StatementCount>
         <LabelText>12SL ��ϳ���</LabelText>
      <DiagnosisStatement>
         <StmtFlag>ENDSLINE</StmtFlag>
         <StmtText>�������</StmtText>
      </DiagnosisStatement>
      <DiagnosisStatement>
         <StmtFlag>ENDSLINE</StmtFlag>
         <StmtText>���� ECG</StmtText>
      </DiagnosisStatement>
   </Diagnosis>
   <Waveform>
      <WaveformType>Rhythm</WaveformType>
      <WaveformStartTime>0</WaveformStartTime>
      <NumberofLeads>8</NumberofLeads>
      <SampleType>CONTINUOUS_SAMPLES</SampleType>
      <SampleBase>500</SampleBase>
      <SampleExponent>0</SampleExponent>
      <HighPassFilter>16</HighPassFilter>
      <LowPassFilter>150</LowPassFilter>
      <ACFilter>NONE</ACFilter>
      <LeadData>
         <LeadByteCountTotal>10000</LeadByteCountTotal>
         <LeadTimeOffset>0</LeadTimeOffset>
         <LeadSampleCountTotal>5000</LeadSampleCountTotal>
         <LeadAmplitudeUnitsPerBit>4.88</LeadAmplitudeUnitsPerBit>
         <LeadAmplitudeUnits>��V</LeadAmplitudeUnits>
         <LeadHighLimit>2147483647</LeadHighLimit>
         <LeadLowLimit>268435456</LeadLowLimit>
         <LeadID>I</LeadID>
         <LeadOffsetFirstSample>0</LeadOffsetFirstSample>
         <FirstSampleBaseline>0</FirstSampleBaseline>
         <LeadSampleSize>2</LeadSampleSize>
         <LeadOff>FALSE</LeadOff>
         <BaselineSway>FALSE</BaselineSway>
         <ExcessiveACNoise>FALSE</ExcessiveACNoise>
         <MuscleNoise>FALSE</MuscleNoise>
         <LeadDataCRC32>3025498933</LeadDataCRC32>
         <WaveFormData>
EAAQABAAEAATABQAFQAWABcAGAAZABoAHQAeAB8AIAAiACIAIgAiACQAJAAkACQAJAAk
ACQAJAAmACYAJgAmACQAJAAkACQAIQAgAB8AHgAdABwAGwAaABgAFgAUABIAEAAOAAwA
CgAJAAgABwAGAAMAAgABAAAA///+//3//P/6//r/+v/6//n/+P/3//b/+P/4//j/+P/2
//b/9v/2//b/9v/2//b/9v/2//b/9v/2//b/9v/2//b/9v/2//b/9v/2//b/9v/2//b/
9v/2//b/9v/2//b/9v/2//b/9v/4//j/+P/4//j/+P/4//j/9v/2//b/9v/4//j/+P/4
//b/9v/2//b/+P/4//j/+P/4//j/+P/4//b/9v/2//b/+P/4//j/+P/4//j/+P/4//j/
+P/4//j/9v/2//b/9v/2//b/9v/2//b/9v/2//b/9v/2//b/9v/2//b/9v/2//T/9P/0
//T/9f/2//f/+P/3//b/9f/0//T/9P/0//T/9P/0//T/9P/y//L/8v/y//P/9P/1//b/
9P/0//T/9P/y//L/8v/y//L/8v/y//L/9P/0//T/9P/2//b/9v/4//b/9//4//n/+f/5
//n/+v/8//r/+v/7//v//P/8//7/AAACAAIAAgAEAAQAAwACAAEAAAAAAAAAAQABAAEA
AQABAAEA/////////f/7//n/8//y//L/8f/v/+//7//v/+//7//v/+//7//u/+7/7v/u
/+//7//u/+7/7v/u/+3/7f/s/+z/7P/t/+7/7v/v/+//7v/t/+3/7//v/+//7//v/+3/
6//q/+b/4f/i/+T/4v/i/+T/6P/s//X/BgAaADMAUABpAHoAhACGAIYAgwB+AG4AWgBF
ADIAIwAVABAADgAJAAMABAABAP3/+P/3//b/9v/3//b/9P/y//H/8P/w//H/8f/w//L/
8v/x//H/7//w//H/8f/x//H/8f/x//H/8f/x//L/9P/0//T/9P/y//L/8v/y//T/9f/1
//X/9P/0//X/9f/1//b/9v/3//r/+v/7//v/+f/5//r/+v/8//z//f/+/wAAAAABAAIA
AgACAAMAAwAHAAgACQAKAAoACgALAA0AEAASABMAFAAWABcAGAAaABsAHAAeAB8AHwAg
ACIAIgAjACMAJAAlACgAKAAqACoAKAAoACgAKAApACkAKQApACkAKQAoACcAJwAlACQA
IwAgAB8AHgAcABwAHAAZABcAFQAUABIAEAAQAA4ADQALAAcABgAEAAIAAgABAAAA///+
//3//f/7//v/+P/4//n/+//7//v/+//7//r/+f/5//n/+f/6//r/+f/5//n/+P/4//j/
+f/5//v/+//7//r/9//3//f/+P/6//r/+//7//n/+f/3//f/9v/3//f/9//5//n/+f/5
//n/9//3//n/+f/5//n/+v/6//r/+P/4//n/+f/5//n/+f/5//r/+v/4//j/+P/4//r/
+v/5//n/+f/5//n/+v/6//n/+f/5//n/+f/5//j/9v/2//b/9v/2//f/+P/5//f/+P/4
//j/9//3//f/9//3//b/9v/2//b/9v/2//X/9f/2//b/9f/1//X/9f/2//T/9P/0//T/
9v/2//b/9f/2//b/9v/2//T/9P/0//T/9v/2//b/9v/z//P/9f/1//X/9f/1//X/9P/0
//T/9P/0//T/9P/0//T/9P/0//T/9P/0//X/9v/5//n/+f/5//r//P/6//r/+//7//z/
/P/+/wAAAgACAAIAAgACAAEAAAD///7//v/+//////////////////3////9//v/+f/1
//H/8P/w//H/8f/x//H/8P/v/+7/7f/v/+//7v/u/+7/7v/v/+//7P/s/+z/7P/s/+3/
7f/u/+z/7P/s/+v/6//s/+z/7P/t/+3/7f/t/+//7f/t/+v/6P/o/+X/5P/k/+T/4P/g
/+T/6v/1/wYAHAA1AFAAaQB8AIQAiACIAIcAggB2AGAARwAyACMAFwAQAA4ACQAFAAQA
AwD///z/+f/4//j/8//y//P/8v/y//L/8P/x//H/8P/w//D/7//v/+//8P/x//H/8f/x
//H/8f/z//P/8//0//P/8v/x//D/8v/y//L/8v/y//P/8//z//T/9P/1//X/9f/2//b/
9//6//r/+//7//n/+f/6//r//v/+////AAAAAAAAAQACAAQABAAFAAUABQAGAAcACAAM
AAwADQAPAA4AEAARABIAFAAVABYAGAAaABwAHwAhACEAIgAkACQAJQAlACYAJwAoACgA
KgAqACgAKAAoACgAKQApACkAKQApACkAKAAnACkAJwAmACUAIgAhACAAHgAcABwAGQAX
ABUAFAASABAADgAMAAsACQAJAAgABgAEAAIAAQAAAP//AAD//////f/9//r/+v/7//n/
+f/5//n/+//6//n/+f/3//f/+P/4//f/9//3//b/9v/2//f/9//3//f/9//2//X/9f/1
//b/9v/2//f/9//3//f/9f/1//b/9//3//f/9//3//f/9//3//X/9f/3//f/9//3//j/
+v/6//j/+P/3//f/9//3//n/+f/6//r/+v/6//r/+v/4//j/9//3//f/9//3//j/9v/1
//X/9f/3//f/9//2//b/9v/2//b/9f/1//X/9f/1//b/9v/2//X/9f/1//X/9f/0//T/
9P/0//T/9P/z//P/9P/0//P/9f/1//X/9v/0//T/9P/0//T/9P/0//P/9P/0//T/9P/y
//L/8v/y//L/8v/y//L/8//z//X/9f/z//P/8//z//b/9P/0//T/9P/0//T/9P/0//T/
9P/0//T/9f/2//j/+f/6//v/+v/8//r/+v/7//v//P/8//7/AAACAAIABAAEAAQAAwAC
AAEAAAAAAP7/////////AAABAAIAAQD///3/+//5//X/8f/w//D/7//v/+//7//v/+//
7//v/+//7//u/+7/7P/s/+3/7f/u/+7/7v/u/+3/7f/s/+z/6v/q/+r/6f/q/+z/7f/u
/+3/7f/t/+3/7f/r/+v/6//q/+j/4//g/+D/4v/i/+L/6P/s//H/AAAUAC8ATgBpAH4A
igCMAIoAiQCEAHgAZABLADQAJQAZABQAEgALAAcABgADAP3/+v/7//r/+P/3//b/9P/y
//H/8P/y//P/8//y//L/8v/x//H/8f/y//P/8//x//H/8f/x//H/8f/x//L/8v/y//L/
8v/y//L/8v/y//L/8//z//P/9P/0//X/9f/3//j/+P/5//r/+v/7//v/+//7//z//P/8
//z//f/+/wAAAAABAAIABAAEAAUABQAHAAgACQAKAAoACgALAA0AEAASABMAFAAWABcA
GAAaABsAHAAeAB8AIQAiACQAJAAlACUAJgAnACYAJgAoACgAKgAqACoAKgApACkAKQAp
ACsAKwAqACkAJwAlACQAIwAiACEAIAAeAB4AHgAbABkAFQAUABIAEAAQAA4ADQALAAcA
BgAEAAIAAgABAAAA//8AAP/////9//z/+P/3//f/+f/5//n/+f/7//r/+f/5//f/9//4
//j/+f/5//n/+P/4//j/+f/5//f/9//3//b/9//3//f/+P/4//j/+f/5//v/+//5//n/
+P/5//n/+f/5//n/+f/5//v/+f/5//v/+f/5//n/+v/6//r/+P/4//n/+f/5//n/+f/5
//r/+v/6//r/+v/6//j/+P/3//f/+f/5//n/+v/4//f/9//3//f/9//3//b/9//4//n/
+v/3//f/9//3//f/+P/4//j/9f/1//X/9f/3//b/9v/2//j/+P/4//f/9v/2//X/8//1
//X/9f/2//b/9v/2//b/9P/0//T/8//0//T/9P/0//L/8v/y//L/9P/0//T/9P/z//P/
9f/1//P/8//z//P/9v/2//T/9P/0//T/9P/0//T/9P/2//b/9//4//v/+//7//v/+v/8
//r/+v/7//v//P/8/wAAAgAEAAQAAgACAAIAAQAAAP///v/+////AQACAAMAAgABAAAA
/f/9//v/+f/3//P/7//u/+7/7f/t/+3/7f/v/+//7//v/+3/7f/s/+z/7v/u/+//7//u
/+7/7v/u/+v/6//q/+r/6//s/+3/7f/r/+z/7P/s/+3/7f/t/+3/7f/t/+3/6f/m/+T/
4f/e/+D/4v/i/+T/5v/q//X/CAAiAD0AWABzAIQAjgCOAIoAhwCAAHIAXgBHADAAHwAV
ABAADAAHAAMAAgABAP//+v/3//b/9v/x//D/8f/w//D/8P/w//H/8f/w//D/8P/v/+//
7//w//H/8f/x//H/8f/x//P/8//z//T/9P/0//T/9P/y//L/8v/y//T/9f/1//X/9P/0
//X/9f/3//j/+P/5//r/+v/7//v/+//7//z//P/+//7///8AAAIAAgADAAQABAAEAAUA
BQAFAAYABwAIAAsADAAOABEAEgAUABUAFgAWABcAGAAaAB0AHgAgACEAIwAkACYAJgAn
ACcAKAApACoAKgAsACwAKgAqACoAKgArACsAKwArAC0ALQAsACsAKQAnACYAJQAmACUA
JAAiAB4AHgAbABkAFwAWABQAEgAQAA4ADQALAAkACAAGAAQABAADAAIAAQAAAP/////9
//3/+v/6//v/+f/5//n/+f/7//r/+f/5//v/+//8//z/+//7//v/+v/5//j/+P/3//n/
+f/5//j/9f/1//X/9v/3//j/+v/7//n/+f/3//f/9v/3//f/9//5//n/+f/5//n/9//3
//n/+f/5//n/+v/4//j/9v/2//j/+f/6//v/+//7//z//P/7//r/+f/4//j/+P/3//f/
9//3//f/+P/4//f/9//3//f/9//3//b/9v/2//b/9v/1//X/9f/1//f/+P/4//j/9f/1
//X/9f/1//T/9P/0//T/9P/0//P/9f/2//b/9f/z//P/8//0//L/8v/y//L/8v/y//L/
8f/y//L/8v/y//L/8v/y//L/8v/y//L/8v/x//H/8//z//L/8v/y//L/8v/w//D/8P/w
//T/9P/1//b/9//3//f/9//6//z/+v/6//n/+f/6//r/+v/8//7//v8AAAAAAAD//wAA
///+//7//f/9//z/+//9//3//f/7//3/+//5//f/9f/x//D/8P/u/+3/7P/r/+v/6//r
/+v/7f/t/+z/7P/q/+r/6//r/+r/6v/q/+r/6f/p/+j/6P/o/+j/6P/n/+n/6v/q/+r/
6f/p/+n/6f/r/+3/6//p/+j/5v/j/97/3P/c/97/3P/g/+b/6//y/wIAFwAyAE8AagB+
AIgAigCFAIAAdABkAE8AOAAjABUACgACAP////8AAP3/+//4//f/9v/0//H/7v/v/+7/
7v/u/+z/7f/t/+z/7P/s/+v/6//r/+z/7f/t/+3/7f/t/+3/7f/t/+3/7v/u/+7/7v/u
//D/8P/w//D/7v/v/+//7//w//D/8f/x//H/8v/y//P/9v/2//f/9//1//X/9v/2//j/
+P/5//r/+v/6//v//P/+//7//////wMABAAFAAYACAAIAAkACwAKAAwADQAOABAAEQAS
ABQAFQAWABgAGQAZABoAHAAcAB4AHwAhACMAIgAiACQAJAAkACQAJAAkACUAJQAlACUA
JQAlACQAIwAjACEAIAAfAB4AHQAcABoAGAAYABUAEwARABAADgAMAAwACgAJAAcABQAE
AAIAAAD///3/+//5//r/+f/5//f/9//0//T/9f/z//P/8//z//X/9P/z//P/8v/x//H/
8P/v/+//7//u//D/8P/x//H/8f/x//H/8P/t/+3/7f/u//D/8P/x//H/8f/x/+//7//u
/+//7//v//H/8f/x//H/8f/v/+//8f/v/+//7//w//L/8v/w//D/8//z//P/8//x//H/
8v/y//L/8v/y//L/8v/y//H/8f/v/+//7//w//D/7//v/+//8f/x//H/8P/w//D/8P/w
/+3/7f/t/+3/7f/u/+7/7v/t/+3/7f/t/+3/7P/s/+z/7v/u/+7/7f/t/+7/7v/t/+3/
7f/t/+7/7P/s/+z/7P/u/+7/7v/t/+z/7P/s/+z/7P/s/+z/7P/s/+7/7v/u/+7/7v/s
/+z/7P/s/+z/7P/t/+7/7//v/+//7//w//L/8P/w//P/8//0//T/9P/2//j/+P/6//r/
+v/5//j/9//2//b/9v/3//f/9//5//n/+f/3//f/9f/z//H/7//r/+r/6v/p/+n/6f/p
/+v/6//r/+v/6f/p/+j/6P/o/+j/6f/p/+r/6v/q/+r/6P/n/+X/5P/l/+b/5//n/+f/
6P/o/+j/5//n/+f/5//p/+f/6f/n/+b/5P/f/9z/3v/g/97/3P/e/+L/5//u//r/DQAm
AEEAWABsAHgAegB3AHQAbgBgAE8ANgAfABEABAD8//3/+//4//f/9//y//H/8v/0//H/
8P/t/+z/7P/s/+z/7f/t/+z/6v/q/+n/6f/r/+z/7f/t/+v/6//r/+v/7f/t/+3/7v/u
/+7/7v/u/+7/7v/u/+7/7v/v/+//7//w//D/8f/x/+//8P/w//H/9P/0//X/9f/1//X/
9v/2//b/9v/3//j/+v/6//v//P/8//z//f/9////AAABAAIABAAEAAUABwAIAAoACwAM
ABAAEQASABQAFQAWABgAGQAaABoAGwAaABsAGwAcAB0AHwAgACMAJAAkACQAJAAkACMA
IwAjACMAJQAlACQAIwAjACEAIAAfAB4AHQAcABoAGgAaABcAFQARABAADgAMAAsACgAK
AAkABQAEAAIAAAD///3/+//5//n/+f/6//n/9//0//T/9f/3//f/9//3//X/9P/z//P/
8//z//T/9P/z//P/8//y//L/8v/z//P/8//z//P/8v/x//H/8f/y//L/8v/z//P/9f/1
//P/8//y//P/8//z//X/9f/1//X/9f/z//P/9f/1//X/9f/2//b/9v/0//T/9f/1//X/
9f/z//P/9P/0//T/9P/0//T/9v/2//X/9f/1//X/9f/2//b/9f/1//X/8//z//P/8v/0
//T/9P/0//X/9f/1//X/8//0//T/9P/z//P/8//z//X/9P/0//T/9P/0//T/8//x//L/
8v/x//P/8//z//T/8//y//H/8P/y//L/8v/x//L/8v/y//L/8v/y//L/8v/y//L/8v/y
//H/8f/z//P/9f/z//L/8v/y//L/8v/w//D/8P/w//L/8v/z//T/9//3//f/9//4//r/
+P/4//f/9//4//j/+v/8//7//v8AAAAAAAD///7//f/8//z//v/////////////////9
//3/+//5//f/9v/z//P/9P/w/+//7v/t/+//7//v/+//7f/t/+z/7P/s/+z/7f/t/+z/
7P/s/+z/6//r/+r/6v/s/+z/7P/r/+v/7P/s/+z/7f/t/+3/7f/t/+//7//r/+j/5P/l
/+T/4P/i/+T/5P/i/+b/7f/6/woAIQA8AFcAagB6AIAAggCFAIQAfABqAFUAPgArAB0A
EgAOAAsABwAEAAUAAQD6//f/9v/4//n/9v/0//L/8f/w//D/8f/x//D/8v/y//H/8f/v
//D/8f/x//P/8//z//P/8f/x//H/8v/w//D/8P/w//H/8v/z//T/9P/1//X/9f/2//b/
9//3//f/+P/4//n/+P/4//n/+f/7//v//P/8//7//v///wAA/v/+////AAACAAIAAwAD
AAUABgAHAAgACgAKAAsADQAOABAAEQASABYAFwAYABoAGgAaABsAGwAeACAAIwAkACUA
JQAmACcAJgAmACgAKAAoACgAKAAoACkAKQApACkAKwArACoAKQAoACUAIwAhACMAIwAj
ACIAHgAeABsAGQAXABYAFAASABAADgANAAsACQAIAAYABAACAAEAAAD//wAA//////3/
/f/6//r/+//7//v/+//7//v/+v/5//n/9//3//j/+P/5//n/+f/4//j/+P/5//n/9//3
//f/9v/3//f/9//4//j/+P/5//n/+//7//n/+f/4//n/+f/5//n/+f/5//n/+//5//n/
+//5//n/+f/6//j/+P/2//b/9//3//f/9//3//f/+P/4//b/9v/2//b/+P/4//f/9//3
//f/9//4//j/9//3//f/9//3//f/9v/2//b/9v/2//P/8//z//P/9f/2//b/9v/1//X/
9f/1//P/8v/y//L/9P/0//T/8//z//T/9P/z//P/8//z//T/8//y//H/8P/x//L/8//z
//L/8v/y//L/8v/y//L/8v/y//L/8v/y//H/8f/z//P/8//z//P/8//y//L/8v/y//T/
8//w//L/8v/y//L/8v/y//L/8v/0//T/9f/2//f/9//3//f/+P/6//j/+P/5//n/+v/6
//z//v8AAAAAAAAAAAAA//8AAP///v/+//z//f/9//3//v///wAA///+//v/+P/1//P/
7//u/+7/7//v/+//7//u/+3/7P/r/+z/7f/t/+7/7P/s/+3/7f/s/+z/7P/s/+v/6//q
/+r/6v/q/+r/6f/r/+z/7P/s/+v/6//r/+v/6//r/+3/7f/u/+r/4//e/+D/4v/i/+D/
5P/s//X//v8OACUAQgBdAHQAggCGAIQAhQCGAHoAagBTADwAKwAdABQAEAAPAAsABgAD
AAEA/v/5//b/9v/1//T/8f/w//D/8P/u/+//7//u/+//8P/w//H/8P/w//D/7//x//H/
8f/x/+//7//v//D/8v/y//L/8v/0//T/9P/0//T/9f/1//X/9P/0//X/9f/3//j/+P/5
//j/+P/5//n/+//7//z//P/8//z//f/+//7//v///wAAAgACAAMAAwAEAAQABAAEAAgA
CgANABEAEQASABIAEgAUABUAFgAYABkAGgAcAB0AHwAgACIAIgAlACUAJgAnACYAJgAo
ACgAKgAqACoAKgArACsAKwArACkAKQAoACcAKQAnACYAJQAiACEAIAAeAB0AHgAcABsA
GQAYABYAFAAQAA4ADQALAAkACAAGAAQABAADAAIAAQD+//3//f/7//3/+v/6//v/+f/5
//n/+f/5//j/9//3//n/+f/6//r/9//3//f/9v/4//j/+f/5//f/9//3//b/9v/3//j/
+v/4//j/+f/5//n/+f/3//f/9v/3//f/9//5//n/+f/5//n/9//3//n/9//3//f/+P/4
//j/9v/2//n/+f/5//n/9//3//j/+P/4//j/+P/4//r/+v/5//n/+f/5//n/+v/4//f/
9//3//f/9//3//b/+P/4//j/+P/3//f/9//3//f/+P/4//j/9//3//f/9//1//T/9P/0
//b/9v/2//X/9f/2//b/9f/1//X/9f/2//T/9P/0//T/9v/2//b/9f/2//b/9v/2//T/
9P/0//T/9P/0//T/9P/z//P/9f/1//P/8//z//P/9P/2//b/9v/2//X/9P/z//L/8//0
//X/9v/4//j/+f/6//v/+//7//v/+v/8//r/+v/9//3//v/+/wAAAgAEAAQAAwACAAEA
//8AAP///v/+/wAAAQABAAEAAAD///7/+//6//f/9P/x//L/7//v//D/7//v/+//7//v
/+//7//v/+3/7f/s/+z/7f/u//D/8f/u/+7/7v/u/+3/7f/s/+z/7P/s/+z/6//r/+z/
7P/s/+3/7f/t/+3/7//t/+3/7f/o/+T/4//k/+T/4v/g/+L/6P/u//n/DAAkAEEAXgB1
AIIAhgCIAIgAhwB+AGwAVgA/ACwAHQATABAADgAHAAMAAAD///v/+v/5//b/8v/x//D/
8P/w//H/8v/w//H/8f/w//D/8P/v/+//7f/u/+//7//x//H/8f/x/+//7//v//D/8P/w
//D/8P/y//L/8v/y//L/8//z//P/9P/0//X/9f/1//b/9v/3//b/9v/3//f/+f/5//r/
+v/8//z//f/+//7//v///wAAAgACAAMAAwAFAAYABwAIAAgACAAJAAsADQAQABIAFAAU
ABUAFgAYABkAGgAcAB0AHwAgACIAIgAjACMAJAAlACgAKAAqACoAKQAoACcAJgAoACkA
KgArACsAKwAqACkAJwAlACQAIwAiACEAIAAeABoAGgAXABUAFQAUABIAEAAMAAoACQAH
AAcABgAEAAIAAgABAAAA///+//3//f/7//3/+v/6//v/+f/5//n/+f/5//j/9//3//n/
+f/6//r/9//3//f/9v/4//j/+f/5//f/9//3//b/9f/1//X/9v/2//b/9//3//f/9//1
//X/+P/5//n/+f/3//f/9//3//f/9f/1//f/+f/5//n/+v/4//j/9v/2//f/9//3//f/
+f/5//r/+v/6//r/+v/6//j/+P/3//f/9//3//f/+P/6//n/+f/5//f/9//3//b/9v/2
//b/9v/3//f/9//3//f/+P/4//j/9f/1//X/9f/2//b/9//4//b/9v/2//X/9f/2//b/
9f/1//X/9f/2//b/9v/2//b/9P/0//T/8//y//L/8v/y//T/9P/0//T/9v/2//b/9v/z
//P/9f/1//P/8//z//P/8v/y//L/8v/y//X/9v/1//T/8//y//T/9P/0//T/+P/4//n/
+v/5//n/+f/5//z//v/8//z//////wAAAAAAAAIABAAEAAQABAAEAAMAAAD///7//v/+
//////////////////3//P/5//b/8//z/+//7v/u/+3/7f/t/+3/7//v/+//7//t/+3/
7P/s/+7/7v/v/+//7f/s/+v/6v/s/+3/7f/u/+z/7P/s/+v/6//s/+z/7P/t/+3/7f/t
/+//7//v/+v/6P/k/+H/3v/g/+D/3v/g/+j/8P/3/wYAHgA9AFwAdQCIAJIAkgCQAI0A
ggBwAFwAQwAsABsADwAMAAwABwADAAIA///9//r/9f/y//D/7f/u/+//7v/u/+7/8P/x
//H/8P/u/+7/7f/t/+//8P/x//H/7//v/+//7//v/+//7//w//D/8P/w//D/8P/w//D/
8P/w//H/8f/x//T/9P/1//X/8//0//T/9f/2//b/9//3//f/9//4//j/+v/6//v//P/8
//z//f/+/wAAAAABAAEABQAGAAcACAAJAAgACAAJAAsADgAQABIAEgATABQAFgAXABgA
GgAbAB8AIAAiACIAIQAhACIAIwAkACQAJgAmACgAKAAoACgAKAAnACYAJQAnACcAJgAl
ACUAIwAiACEAIAAfAB4AHAAaABoAFwAVABMAEgAQAA4ADAAKAAkABwADAAIAAAD+//7/
/f/8//v/+v/5//n/9//1//L/8v/z//X/9f/1//X/9f/0//P/8//x//H/8v/y//H/8f/x
//D/8P/w//H/8f/x//H/8f/w/+//7//v//D/8P/w//H/8f/v/+//7f/t//D/8f/x//H/
8f/x//H/8f/x/+//7//x//H/8f/x//L/8v/y//D/8P/v/+//7//v//H/8f/y//L/8P/w
//D/8P/w//D/7//v/+//7//v//D/8P/v/+//7//x//H/8f/w/+7/7v/u/+7/7f/t/+3/
7f/t/+7/7v/u/+//7//v/+//7f/s/+z/7P/s/+z/7P/r/+v/7P/s/+v/6//r/+v/7P/r
/+r/6f/o/+r/6v/q/+n/6v/q/+r/6v/s/+z/7P/s/+z/7P/s/+z/6v/p/+r/6f/p/+n/
6//r/+r/6P/o/+j/6P/q/+r/6v/q/+z/7P/t/+7/8f/x//H/8f/w//L/8P/w//H/8f/y
//L/9P/2//j/+P/2//b/9v/1//T/8//y//L/8v/z//P/8//z//P/8//x//H/7//t/+v/
6f/l/+T/5P/j/+P/4//j/+X/5f/l/+X/4//j/+L/4v/k/+T/5f/l/+L/4v/i/+L/4//j
/+L/4v/g/+D/4P/f/+H/4v/i/+L/4//j/+P/4//h/+P/4//f/9z/2v/Z/9j/2v/c/9r/
2P/a/+L/6f/0/wYAHQA2AFEAZgB0AHoAeABxAGoAXgBOADkAIgAPAP//9v/0//X/9f/0
//P/8f/w/+3/6v/o/+X/5P/l/+T/5P/k/+b/5//n/+b/5P/k/+P/4//j/+T/5f/l/+P/
4//j/+P/4//j/+P/5P/m/+b/5v/m/+T/5P/k/+T/5v/n/+f/5//o/+j/6f/p/+n/6v/q
/+v/6v/q/+v/6//r/+v/7P/s//D/8P/x//L/8P/w//H/8v/0//T/9f/1//f/+P/5//r/
/P/8//3////+/wAAAQACAAIAAwAEAAYACAAKAA0ADwAPABAAEgASABMAEwAUABUAFgAW
ABgAGAAWABYAFgAWABkAGQAZABkAGQAZABgAFwAXABUAFAATABIAEQAQAA4ADgAOAAsA
CQAHAAYABAACAP7//P/7//n/+f/4//b/9P/0//P/8v/x/+7/7f/t/+v/6//o/+j/6f/q
/+v/7P/t/+z/6v/o/+f/5//n/+j/6P/n/+f/5//m/+b/5v/n/+f/5//n/+f/5v/l/+X/
5f/m/+j/6P/p/+n/5//n/+X/5f/m/+f/5//n/+n/6f/p/+n/6f/n/+f/6f/p/+n/6f/q
/+j/6P/m/+b/6f/p/+n/6f/p/+n/6v/q/+j/6P/o/+j/6v/q/+n/6f/o/+f/5v/m/+j/
5//n/+f/5//n/+f/5v/o/+j/6P/o/+X/5f/l/+X/5f/m/+b/5v/j/+P/4//j/+T/5P/l
/+b/5P/k/+T/4//j/+T/5P/j/+H/4f/h/+L/4v/i/+L/4v/k/+T/5P/j/+L/4v/i/+L/
4v/i/+L/4v/i/+L/4v/i/9//3//h/+H/4//j/+T/4v/i/+L/4v/i/+L/4v/i/+T/5P/l
/+b/6f/p/+n/6f/p/+r/5//m/+n/6f/q/+r/6//s/+3/7P/u/+7/7v/t/+r/6f/o/+j/
6f/r/+z/7f/t/+3/7f/r/+v/6f/n/+X/4f/d/9z/3P/b/9v/2//b/93/3f/d/93/2//b
/9r/2v/a/9r/2//b/9r/2v/a/9r/2//b/9r/2v/c/9z/3P/b/9r/2v/Z/9j/2//b/9v/
2//d/9v/1//X/9b/0v/P/87/0P/Q/87/zv/S/9j/4f/w/wQAGQA0AE8AZgBuAG4AbgBv
AGwAXgBGACsAGAAPAAMA/P/6//X/7//u/+3/6f/k/+P/4v/g/93/3P/d/9z/3P/c/97/
3f/b/w==
         </WaveFormData>
      </LeadData>
      <LeadData>
         <LeadByteCountTotal>10000</LeadByteCountTotal>
         <LeadTimeOffset>0</LeadTimeOffset>
         <LeadSampleCountTotal>5000</LeadSampleCountTotal>
         <LeadAmplitudeUnitsPerBit>4.88</LeadAmplitudeUnitsPerBit>
         <LeadAmplitudeUnits>��V</LeadAmplitudeUnits>
         <LeadHighLimit>2147483647</LeadHighLimit>
         <LeadLowLimit>268435456</LeadLowLimit>
         <LeadID>II</LeadID>
         <LeadOffsetFirstSample>0</LeadOffsetFirstSample>
         <FirstSampleBaseline>0</FirstSampleBaseline>
         <LeadSampleSize>2</LeadSampleSize>
         <LeadOff>FALSE</LeadOff>
         <BaselineSway>FALSE</BaselineSway>
         <ExcessiveACNoise>FALSE</ExcessiveACNoise>
         <MuscleNoise>FALSE</MuscleNoise>
         <LeadDataCRC32>3094131073</LeadDataCRC32>
         <WaveFormData>
FAAUABQAFAAXABgAGQAaAB0AHgAfACAAIQAiACMAJAAmACYAJgAmACgAKAAoACgAKAAo
ACgAKAAoACgAKAAoACYAJgAmACYAJQAkACMAIgAfAB4AHQAcABoAGAAWABQAEQAQAA8A
DgALAAoACQAIAAUABAADAAIAAAAAAAAAAAD9//z/+//6//j/+P/4//j/9v/2//b/9v/0
//T/9P/0//b/9v/2//b/9v/2//b/9v/0//T/9P/0//T/9P/0//T/9v/2//b/9v/4//j/
+P/4//b/9v/2//b/+P/4//j/+P/4//j/+P/4//j/+P/4//j/+v/6//r/+v/4//j/+P/4
//r/+v/6//r/+v/6//r/+v/6//r/+v/6//j/+P/4//j/+P/4//j/+P/4//j/+P/4//j/
+P/4//j/9v/2//b/9v/2//b/9v/2//b/9v/2//b/9v/2//b/9v/2//b/9v/2//T/9P/0
//T/9P/0//T/9P/y//L/8v/y//T/9P/0//T/9P/0//T/9P/y//L/8v/y//T/9P/0//T/
8v/y//L/8v/0//T/9P/0//T/9P/0//T/9P/0//T/9P/y//P/9P/0//T/9//5//v//P/+
////AAABAAIAAgABAAEA///8//j/9f/z//P/9f/6//r/+f/3//b/8//w/+7/7v/t/+z/
6v/q/+r/6//t/+7/7v/u/+7/7P/r/+v/6//q/+r/6v/q/+v/6//r/+v/6v/q/+r/6v/s
/+z/7f/t/+3/7f/s/+z/7P/s/+z/7P/s/+z/7P/s/+z/7P/s/+z/7P/t/+7/7v/s/+z/
7P/p/+v/6//t/+v/5//n/+f/6v/z/wYAHQAyAEgAYAB0AHoAbwBdAEUAKQAVAA0ACQAF
AP3//f8BAAkACQAFAAEA///6//f/9P/z//T/9P/z//D/8v/y//L/8v/y//L/8v/x//H/
8P/w//H/8f/x//H/8v/w//D/7//v//H/8f/y//L/8//z//P/8//z//P/8//z//P/9P/0
//X/9f/1//X/9f/3//n/+f/5//v/+//7//v/+v/7//z//f8AAAEAAgADAAEAAgACAAIA
BAAGAAcACAAIAAoACwAMAA4ADwAQABMAFgAYABgAGgAbABwAHgAgACMAJAAmACcAJwAo
ACkAKgArACsALAAsAC0ALQAtAC0ALQAtAC0ALQAtAC0ALQAtAC0ALAAqACkAKQAoACcA
JgAlACQAIwAiAB0AGwAZABgAGAAWABQAEwARAA8ADQALAAkACAAGAAUAAwADAAIAAAAA
AP///f/8//v/+//6//r/+v/5//n/+f/4//f/9//3//n/+f/5//j/+P/4//j/9//3//j/
+P/4//j/+P/4//j/+P/4//j/+P/6//v/+//7//v/+//7//v/+//7//z//P/8//3//f/+
//z//P/8//z//v/+//7//v/8//z//P/8//3//f/9//3//v/+//7//v/9//3//f/+//z/
/f/9//z/+//7//v/+//8//z//P/8//z//P/8//v/+v/6//r/+v/6//r/+v/6//j/+P/3
//f/+f/4//j/+P/4//j/+P/4//f/9//3//f/9//3//f/9//3//f/9//3//f/9v/2//b/
+P/4//j/+P/2//b/9v/2//b/9v/3//f/9//2//b/9v/2//b/9v/2//b/9v/2//X/9//0
//T/9v/2//b/9v/2//b/9v/3//j/+P/6//3///8BAAIABAAFAAYABwAIAAgABwAFAAMA
AAD+//3/+//7//v//v/+//3//f/8//n/9v/y//L/8f/w/+7/7v/u/+//8f/y//L/8v/y
//D/7//v/+//7v/u/+7/7v/v/+//7//v/+7/7v/u/+7/7v/u/+//7f/t/+3/7P/u/+7/
7v/u/+7/7v/u/+7/8P/w//D/8P/u/+7/7//w/+7/8P/w//D/8f/x//H/8f/v/+v/6f/p
/+7/9/8IAB8ANgBMAGIAdgB8AHMAYwBJAC0AGQAPAAsACQADAP3/AwALAAsABwAHAAUA
AAD9//j/9//4//j/9//2//b/9v/2//b/9P/0//T/8//1//T/9P/1//P/8//z//T/9P/0
//P/8//1//X/9v/2//f/9//3//f/9//3//f/9//3//j/+P/5//v/+//7//v/+f/7//v/
+//7//v/+//7//7///8AAAEAAAABAAIAAwAFAAYABgAGAAgACgALAAwADAAOAA8AEAAU
ABUAFgAZABkAGgAZABoAHQAeACAAIgAjACQAJgAnACcAKAApACoAKwArACwALAAtAC0A
LQAtAC8ALwAvAC8ALwAvAC8ALwAvAC4ALAArACsAKgApACgAJQAkACMAIgAhAB8AHQAc
ABoAGAAWABUAEwARAA8ADQANAAwACgAJAAUABQAEAAIAAgABAP///v///////v/+//z/
+//7//v/+v/5//n/+f/3//f/9//2//j/+P/4//f/+f/6//r/+v/4//j/+P/4//j/+P/4
//j/+P/5//n/+f/5//n/+f/5//n/+f/6//r/+v/7//v//P/8//z//P/8//z//P/8//z/
/P/8//z//P/7//v/+//7//r/+v/6//r/+//7//v//P/6//v/+//6//v/+//7//v/+v/6
//r/+v/4//j/+P/3//j/+P/4//j/9v/2//b/9v/2//b/9f/1//f/9v/2//b/9P/0//T/
9P/1//X/9f/1//P/8//z//P/8//z//P/8//z//L/8v/y//L/8v/y//L/8v/y//L/8v/y
//L/8//z//X/9P/0//T/8v/y//L/8v/y//L/8v/x//X/9P/y//T/9P/0//T/8v/y//P/
9P/2//j/+//9//3//v8AAAEABAAFAAYABgAFAAMAAQD+//r/+f/3//f/+f/8//z/+//5
//j/9f/y//D/8P/v/+7/7P/s/+z/7f/v//D/8P/w/+7/7P/r/+v/7f/s/+z/7P/s/+3/
7f/t/+3/7P/s/+z/7P/s/+z/7f/t/+3/7f/s/+r/6v/q/+r/6v/q/+r/6v/s/+z/7P/s
/+r/6v/r/+z/8P/u/+z/7P/t/+v/7f/v/+3/6f/p/+n/7P/z/wQAGwAwAEYAXgB0AHoA
cwBhAEsALQAVAAsACQAJAAMA/f8BAAsADQAJAAUAAwAAAP3/+v/5//j/+P/3//b/9v/2
//b/9v/2//b/9v/1//X/9P/0//X/9f/1//X/9v/2//b/9f/1//X/9f/2//b/9//3//f/
9//3//f/9//3//f/+P/4//n/+f/5//n/+f/5//v/+//7//3//f/9//3//v///wAAAQAC
AAMABAAFAAUABgAGAAYABgAIAAkACgAMAA4ADwAQABAAEQASABUAGAAaABoAHAAfACAA
IgAkACMAJAAmACcAKQAqACsALAArACsALAAsAC8ALwAvAC8ALwAvAC8ALwAvAC8ALwAv
AC8ALgAsACsAKwAqACkAKAAnACYAJQAkACEAHwAdABwAHAAaABgAFwAXABUAEwARAA8A
DgAMAAsACQAJAAgABgAIAAcABQAEAAEAAQAAAAAAAAD////////+//3//f/9////////
//7//P/8//z/+//7//z//P/8//z//P/8//z//P/8//z//P/8//3//f/9////////////
/////wAAAAAAAAEAAQACAAAAAAAAAAAAAAAAAAAAAAAAAAAAAAAAAP//////////AAAA
AAAAAAD///////8AAP7///////7////////////+//7//v/+//7//v/+//3//P/8//z/
/P/8//z//P/8//z//P/7//v/+//6//r/+v/8//z//P/8//n/+f/5//n/+f/5//n/+f/3
//f/9//3//f/9v/2//b/+P/4//j/+P/2//b/9v/2//b/9v/3//f/9//2//b/9v/2//b/
9v/2//b/9v/2//X/9f/4//b/9v/2//b/9v/2//f/+P/6//z///8BAAEAAgAEAAUABgAH
AAgACAAFAAMAAQD+//r/+f/3//f/+//+//7//f/5//j/9f/y//D/8P/v/+7/7v/u/+7/
7//x//L/8v/y//D/7v/t/+3/7//u/+7/7v/u/+//7//v/+//7v/u/+7/8P/w//D/8f/v
/+//7//u/+z/7P/s/+z/7P/s/+z/7P/q/+r/6v/q/+v/7P/u//D/7v/u/+7/7P/t/+3/
7//x/+3/6f/n/+n/7v/5/wwAIwA6AE4AZgB4AHoAbQBZAD8AIwAPAAcABQADAP///f8B
AAcABwAFAAMAAQD+//v/+P/3//b/9v/z//L/9P/0//T/9P/0//T/9P/z//X/9P/0//X/
9f/1//X/9v/2//b/9f/1//X/9f/2//b/9//3//f/9//3//f/9//3//f/+P/4//n/9//3
//f/9//5//v/+//7//3//f/9//3//v///wAAAQACAAMABAAFAAUABgAGAAYACAAKAAsA
DAAOABAAEQASABQAFQAWABkAGgAcABwAHgAfACAAIgAkACUAJgAoACkAKwAsAC0ALgAv
AC8AMAAwADEAMQAxADEAMQAxADEAMQAvAC8ALwAvADEAMAAuAC0ALQAsACsAKgApACgA
JwAmACMAIQAfAB4AHAAaABgAFwAVABMAEQAPAA4ADgANAA0ACwALAAoACAAGAAUAAwAC
AAMAAwACAAIAAAD///////8AAP////////3//f/9//z//v/+//7//f/9//7//v/+//z/
/P/8//z//v/+//7//v/+/////////////////////////wAAAAD+//////8AAAAAAAAA
AAAAAAAAAAAAAAAAAAAAAAAAAAEAAQABAAEAAAAAAAAAAAD///////8AAAAAAQABAAAA
/v/9//z/+//7//z//f/+//z//P/8//v//P/8//z//P/8//z//P/8//z//P/7//v//f/8
//z//P/6//r/+v/6//n/+f/5//n/+f/5//n/+f/5//n/+f/5//n/+P/4//j/+P/4//j/
+P/4//j/+P/4//r/+v/7//v/+f/4//j/+P/4//j/+v/8//r/+P/4//j/+P/4//j/+f/6
//n/+v/8//3/AQACAAQABQAGAAcACAAIAAkABwAFAAIA/v/9//v/+//7//7//v/9//z/
/P/6//j/9v/2//X/9P/x//D/7//v//D/8P/v/+7/8P/u/+3/7f/t/+z/7P/s/+7/7//v
/+//7//u/+7/7v/u/+7/7v/v/+//7//v/+7/7v/u/+7/7v/u/+7/7v/u/+z/7P/s/+z/
7v/u/+//8P/y//L/7v/s/+3/7f/t/+3/7//t/+n/6f/q/+//+P8JAB4ANgBOAGoAgACJ
AIMAbwBXAD0AJwAbABkAHQAdABUADQAPAA8ACQAFAAYABQAAAP3//P/4//f/9P/2//b/
9v/2//b/9v/2//X/8//y//L/8//z//P/8//0//T/9P/z//P/9f/1//b/9v/3//f/9//3
//X/9f/1//X/9f/2//b/9//5//n/+f/5//n/+//7//v//f/9//3//f/+////AAABAAEA
AQABAAEAAwAEAAQABAAGAAgACQAKAAoADAANAA4AEAARABIAFQAWABgAGAAaABkAGgAc
AB4AHwAgACIAIwAlACYAJwAoACkAKQAqACoALQAtAC0ALQAvAC8ALwAvAC8ALwAvAC8A
MQAwAC4ALQAtACwAKwAqACkAKAAnACYAIwAhAB8AHgAaABgAFgAVABEADwANAAsACwAK
AAgABwAFAAUABAACAAIAAQD///7///////7//v/8//v/+//7//r/+f/5//n/9//3//f/
9v/2//b/9v/1//X/9v/2//b/9v/2//b/9v/4//j/+P/4//j/+f/5//n/9//3//f/9//5
//n/+v/6//r/+//7//z//P/8//z//P/8//z//P/8//z//P/8//z//f/9//3//f/8//z/
/P/8//n/+f/5//r//P/9//3//P/5//n/+f/5//r/+v/6//r/+v/6//r/+f/2//b/9v/2
//j/+P/4//j/+P/4//f/9//1//T/9P/0//b/9v/2//b/8//z//P/8//1//X/9f/1//f/
9//3//f/9v/0//P/8v/0//T/9P/0//L/8v/y//L/9P/0//X/9f/z//T/8v/y//L/8v/y
//L/8//0//P/9P/2//f/+//8//7///8CAAMABAAEAAQAAwACAAAA/P/7//n/+f/6//z/
+//5//f/9v/z//D/8P/w/+//7v/q/+r/6v/r/+3/7v/u/+7/7v/s/+v/6//p/+j/6P/o
/+j/6f/p/+n/6//q/+r/6v/o/+j/6P/p/+v/6//r/+r/6P/o/+j/6P/o/+j/6P/o/+j/
6P/o/+j/6v/q/+v/7P/q/+z/7P/q/+f/5//n/+f/5//l/+P/4f/e/+H/6v/5/xAAKgBE
AGIAfACLAIsAewBlAE0ANQAjABsAHQAfABUADQANAA0ACQAHAAYAAwD8//f/9v/0//P/
8P/w//D/8P/w/+7/7v/u/+3/7f/s/+z/7f/v/+//7//w/+7/7v/t/+3/7f/t/+7/7v/v
/+//7//v/+//7//v/+//7//w//D/8f/x//H/8f/x//H/8//z//P/9f/1//X/9f/0//X/
9v/3//j/+f/6//v/+//8//z//P/+/wAAAQACAAIABAAFAAYABgAHAAgACwAMAA4ADgAQ
ABMAFAAWABgAGQAaABwAHQAfACAAIQAiACMAIwAkACQAJwAnACcAJwAnACcAJwAnACcA
JwAnACcAKQAoACYAJQAlACQAIwAiACEAIAAfAB4AGQAXABUAFAASABAADgANAAsACQAH
AAUAAwACAAAA///9//3//P/6//j/9//1//T/8//z//L/8v/y//H/8f/x//D/7//v/+//
7//v/+//7v/s/+z/7P/r/+3/7v/u/+7/7v/u/+7/7v/s/+z/7P/s/+z/7f/t/+3/7//v
/+//7//v/+//8P/w//D/8f/x//L/8P/w//D/8P/y//L/8v/y//L/8v/y//L/8//z//P/
8//y//L/8v/y/+//7//v//D/8P/x//H/8P/v/+//7//v//D/8P/w//D/8v/y//L/8f/u
/+7/7v/u/+7/7v/u/+7/7v/u/+3/7f/t/+z/7P/s/+z/7P/s/+z/7f/t/+3/7f/r/+v/
6//r/+n/6f/p/+n/6//q/+r/6v/s/+z/7P/s/+r/6v/q/+r/6v/q/+v/6//r/+r/6v/q
/+r/6v/q/+r/6v/q/+r/6P/o/+j/6P/o/+j/6f/q/+j/6v/t/+//8//0//b/9//4//n/
+v/6//r/+f/4//b/8v/x/+//7//u//D/7//t/+7/7v/s/+r/5v/m/+X/5P/i/+L/4v/j
/+P/5P/k/+T/5v/k/+P/4//h/+D/4P/g/+L/4//j/+P/4f/g/+D/4P/g/+D/4P/h/+H/
4f/h/+D/4P/g/+D/4P/i/+L/4v/i/+D/4P/g/+D/4v/i/+P/5P/k/+T/5P/k/+H/4f/j
/+X/5f/h/9//3//e/+H/8P8HAB4ANABOAGgAegB7AHEAXQBBACcAGQARAA0ABQD7//v/
AQAFAAMA///7//j/9f/w/+//7v/s/+v/6v/o/+j/6P/o/+r/6v/q/+n/6f/o/+j/6f/p
/+n/6f/q/+r/6v/p/+n/6f/p/+r/6v/r/+v/6//r/+v/6//r/+v/6//s/+z/7f/t/+3/
7f/t/+3/7//v/+//8f/x//H/8f/y//P/9P/1//T/9f/2//f/+f/6//r/+v/8//7///8A
AAAAAgADAAQABAAFAAYACQAMAA4ADgAQABEAEgAUABYAFwAYABoAGwAdAB4AHwAgACEA
IQAiACIAJQAlACUAJQAnACcAJwAnACUAJQAlACUAJgAmACUAJQAjACIAIQAgAB8AHgAd
ABwAGQAXABUAFAAUABIAEAAPAAsACQAHAAUAAwACAAAA///9//3//P/6//z/+//5//j/
9f/1//T/9P/0//P/8//z//L/8f/x//H/8f/x//H/8P/w//D/8P/v/+//8P/w//D/7v/u
/+7/7v/w//D/8P/w//D/8f/x//H/8f/x//H/8f/x//H/8v/y//L/8//z//T/9P/0//T/
9P/y//L/8v/y//T/9P/0//T/9f/1//X/9f/0//T/9P/0//P/8//z//T/9P/1//X/9P/z
//P/8//z//L/8v/y//L/9P/0//T/8//y//L/8v/y//D/8P/w//D/8P/w/+//7//v/+7/
7v/u/+z/7P/s/+z/6//r/+v/6//t/+3/7f/t/+3/7f/t/+3/7f/s/+z/7P/u/+7/7v/u
/+z/7P/s/+z/7P/s/+3/7f/t/+z/7P/s/+z/7P/s/+z/7P/s/+z/6//r/+z/7v/u/+7/
7P/s/+z/7P/s/+z/6v/q/+v/7P/u//D/8//1//f/+P/6//v//P/9//7//v////3/+//4
//L/8f/v/+//8f/0//T/8//x//D/7f/q/+r/6v/p/+j/5v/m/+b/5//p/+r/6v/q/+r/
6P/n/+f/5f/k/+T/5P/k/+X/5f/l/+X/5P/k/+T/5P/k/+T/5f/l/+X/5f/k/+T/5P/k
/+T/5P/k/+T/5P/k/+T/5P/k/+T/5P/l/+b/5v/m/+j/6v/n/+f/5f/j/+P/4//f/9//
4v/p//j/DwAmADoAUgBqAHgAdQBpAFUANwAfABEADQAHAP//+//9/wUABwADAP///f/6
//f/9P/x//D/8P/v/+z/7P/s/+z/7P/s/+z/7P/r/+v/6v/q/+v/6//r/+v/7P/u/+7/
7f/t/+v/6//s/+z/7f/t/+3/7f/t/+3/7f/t/+3/7v/u/+//7//v/+//7//v//H/8f/x
//P/8//z//P/9P/1//b/9//2//f/+P/5//v//P/8//z//P/+////AAACAAQABQAGAAYA
BwAIAAsADgAQABAAEgAVABYAGAAaABsAHAAeAB8AIQAiACMAJAAnACcAKAAoACoAKQAo
ACcAKAApACoAKwApACkAKQApACcAJgAkACMAJQAkACMAIgAfAB4AHQAcABsAGQAXABYA
FAASABAADwALAAkABwAFAAUABAACAAEA//////7//P/8//v/+f/4//f/9//2//b/9P/z
//P/8//0//P/8//z//H/8f/x//D/8v/y//L/8f/z//T/9P/0//L/8v/y//L/8v/y//L/
8v/y//P/8//z//X/9f/1//X/8//z//T/9P/0//X/9f/2//j/+P/4//j/+P/4//j/+P/4
//j/+P/4//n/+f/5//n/+v/6//r/+v/5//n/+f/6//j/+f/5//j/+f/5//n/+f/4//j/
+P/4//j/+P/4//f/9v/2//b/9v/2//b/9v/2//T/9P/z//P/8//y//L/8v/0//T/9P/0
//P/8//z//P/8f/x//H/8f/y//P/9P/1//T/8v/x//D/8v/y//L/8v/y//L/8v/y//D/
8P/x//H/8//y//L/8v/w//D/8P/w//D/8P/w/+//8f/y//L/8P/u/+7/7v/u/+7/7//w
//L/9P/1//j//P///wAAAAABAAEAAAABAAIAAgD///v/9//y//D/8f/x//P/9f/4//j/
9//y//D/7P/o/+f/6P/o/+j/5//o/+n/6//r/+z/7P/s/+z/6v/p/+n/6//q/+r/6v/o
/+n/6f/p/+v/6v/q/+r/6v/q/+r/6//p/+n/6f/o/+r/6v/q/+r/6P/o/+j/6P/o/+j/
6P/o/+r/6v/r/+z/6v/q/+r/7P/t/+v/7f/t/+v/5//l/+f/7P/7/xIAJwA8AFIAagB6
AHYAaQBVADsAIQARAAsACQADAPv/+f8BAAcABQABAP///f/6//f/9P/z//L/8v/z//L/
8v/y//L/8v/y//L/8v/x//H/8P/w//H/8f/x//H/8v/y//L/8f/x//P/8//0//T/9P/z
//L/8f/z//P/8//z//P/9P/0//X/9f/1//X/9f/1//f/9//3//f/9//3//f/+v/7//z/
/f/8//3//v///wEAAgACAAIABAAGAAcACAAIAAoACwAMAA4ADwAQABMAFAAWABYAGAAZ
ABoAHAAeAB0AHgAgACEAJQAmACcAKAAnACcAKAAoAC0ALQAtAC0AKwArACsAKwArACsA
KwArACsAKgAoACcAJwAmACUAJAAjACIAIQAgAB8AHQAbABoAGAAWABQAEwARAA8ADQAL
AAkACAAGAAUAAwADAAIAAAAAAP///f/8//3//f/8//z/+v/5//n/+f/6//n/+f/5//n/
+f/5//j/+P/4//j/9//3//j/+P/4//j/+P/4//j/9v/2//b/9v/2//f/9//3//n/+f/5
//n/+f/5//r/+v/4//n/+f/6//r/+v/6//r//P/8//z//P/6//r/+v/6//v/+//7//v/
+v/6//r/+v/7//v/+//8//r/+//7//r/+f/5//n/+f/4//j/+P/4//j/+P/4//f/+P/4
//j/+P/2//b/9v/2//b/9v/1//X/9//2//b/9v/2//b/9v/2//X/9f/1//X/9f/1//X/
9f/1//X/9f/1//f/9v/2//b/9P/0//T/9P/0//T/9P/0//T/9P/1//X/9//2//b/9v/0
//T/9P/0//T/9P/0//P/8f/y//T/9P/0//T/9P/0//T/9P/0//b/9v/3//j/+v/8////
AQABAAIABAAFAAYABwAIAAgABAABAP7/+v/3//f/9v/3//n//P/8//v/9v/0//D/7P/s
/+z/6//q/+v/7P/t/+//8P/w/+//7v/u/+z/6//r/+3/7P/s/+z/7v/v/+//7//t/+z/
7P/s/+z/7P/s/+3/7f/t/+3/7P/s/+z/7P/s/+7/7v/u/+7/7P/s/+z/7P/u/+7/7//w
//T/8v/w//D/7//v/+//8f/v/+3/6f/n/+7/+/8MACUAOgBSAGoAfACAAHcAYwBJAC0A
GQANAAsADQALAAMABQAJAAsABwAFAAMA/v/5//b/9//2//T/8//y//T/9P/0//T/9v/2
//b/9f/z//L/8v/z//P/8//z//T/9v/2//X/9f/z//P/9P/0//X/9f/1//X/9f/1//X/
9f/3//j/+P/5//f/9//3//f/+f/7//v/+//7//v/+//7//z//f/+////AAABAAIAAwAF
AAYABgAGAAYACAAJAAoACgAMAA0ADgAQABEAEgAVABgAGgAaABwAGwAcAB4AIAAfACAA
IgAjACcAKAApACoAKwArACwALAAvAC8ALwAvAC8ALwAvAC8ALQAtAC0ALQAvAC4ALAAr
ACkAKAAnACYAJQAkACMAIgAhAB8AHQAcABoAGAAWABUAEwARAA8ADQAJAAgABgAFAAUA
BQAEAAIAAQD///z/+v/6//v/+//8//z/+//7//v/+P/3//f/9//3//f/9//2//T/9P/0
//P/9f/2//b/9v/2//b/9v/2//b/9v/2//b/+P/5//n/+f/4//f/9v/1//X/9f/2//b/
9v/3//f/+P/4//j/+P/4//r/+v/6//r/+P/4//j/+P/5//n/+f/5//r/+v/6//r/+f/5
//n/+v/6//v/+//6//n/+f/5//n/9v/2//b/9v/2//b/9v/1//X/9v/3//j/9//2//X/
9P/0//T/8//z//X/9P/0//T/9P/0//T/9P/z//P/8//z//P/8//z//P/8f/x//H/8f/z
//L/8v/y//L/8v/y//L/8P/w//D/8P/y//L/8//z//H/8P/w//D/7v/u/+7/7v/w//D/
8P/x//D/7v/u/+7/7v/w//D/8f/y//P/9v/6//3//v/+//////8CAAMABAAEAAAA/f/6
//b/8//z//L/8//3//r/+v/5//b/9P/w/+z/6P/o/+f/5v/l/+b/5//p/+v/7P/s/+z/
6v/o/+f/5//p/+j/6P/o/+j/6f/p/+n/6f/o/+j/6P/o/+j/6P/p/+n/6f/p/+j/6P/o
/+j/6P/o/+j/6P/o/+j/6P/o/+j/6v/q/+v/7P/s/+r/6v/q/+n/6f/n/+n/6f/l/+H/
4f/i/+n/+P8PACgAQABaAHgAigCPAIMAbQBRADkAKQAhAB8AHwAVAAsACwAPAAsABQAF
AAIA/f/4//X/9v/0//P/9P/z//L/8f/w//D/8P/w/+//7//u/+7/7//v/+//7//w/+7/
7v/t/+3/7//v//D/8P/x//H/8f/x//H/8f/x//H/8//0//T/9f/z//P/8//z//P/9f/1
//X/9//3//f/9//4//n/+v/7//z//f/+//////8AAAAAAAACAAQABQAGAAYACAAJAAoA
CgALAAwADwAQABIAEgAUABcAGAAaABwAHQAeACAAIQAhACIAIwAkACcAJwAoACgALQAt
AC0ALQArACsAKwArACsAKwArACsALQAsACoAKQApACgAJwAmACcAJgAlACQAHwAdABsA
GgAaABgAFgAVABEADwANAAsABwAGAAQAAwABAAEAAAD+//z/+//5//j/+f/5//j/+P/4
//f/9//3//T/8//z//P/8//z//P/8v/y//L/8v/x//P/9P/0//T/8v/y//L/8v/w//D/
8P/w//L/8//z//P/8//z//P/8//1//X/9v/2//T/9f/1//b/+P/4//j/+P/4//j/+P/4
//j/+P/4//j/+f/5//n/+f/4//j/+P/4//f/9//3//j/+P/5//n/+P/1//X/9f/1//T/
9P/0//T/8v/y//L/8f/x//L/8//0//L/8v/y//L/8v/y//H/8f/x//D/8P/w//D/8P/w
//D/8f/x//H/8f/x//H/8f/x//D/7//u/+3/7//u/+7/7v/u/+7/7v/u/+7/7v/u/+7/
7v/u/+//7//t/+z/7P/s/+7/7v/u/+7/6v/u//D/7//u/+3/7P/u/+7/7//w/+7/8P/z
//X/+f/6//z//f/8//3//v/+//v/+f/3//T/8P/v/+3/7f/x//T/9P/z/+//7v/r/+j/
5v/m/+X/5P/i/+L/4v/j/+f/6P/o/+j/6P/m/+X/5f/l/+T/5P/k/+L/4//j/+P/4//i
/+L/4v/j/+T/5f/n/+X/5f/l/+T/5P/k/+T/5P/i/+L/4v/i/+L/4v/i/+L/5P/k/+X/
5v/o/+T/4P/i/+P/4//l/+f/4//f/93/3f/g/+n/+v8TACwARABcAHYAhAB/AG0AVQA7
ACcAGQATAA0AAwD9////BQAFAAEA/f/7//z/9f/u/+3/7v/q/+v/6v/s/+z/7P/s/+r/
6v/q/w==
         </WaveFormData>
      </LeadData>
      <LeadData>
         <LeadByteCountTotal>10000</LeadByteCountTotal>
         <LeadTimeOffset>0</LeadTimeOffset>
         <LeadSampleCountTotal>5000</LeadSampleCountTotal>
         <LeadAmplitudeUnitsPerBit>4.88</LeadAmplitudeUnitsPerBit>
         <LeadAmplitudeUnits>��V</LeadAmplitudeUnits>
         <LeadHighLimit>2147483647</LeadHighLimit>
         <LeadLowLimit>268435456</LeadLowLimit>
         <LeadID>V1</LeadID>
         <LeadOffsetFirstSample>0</LeadOffsetFirstSample>
         <FirstSampleBaseline>0</FirstSampleBaseline>
         <LeadSampleSize>2</LeadSampleSize>
         <LeadOff>FALSE</LeadOff>
         <BaselineSway>FALSE</BaselineSway>
         <ExcessiveACNoise>FALSE</ExcessiveACNoise>
         <MuscleNoise>FALSE</MuscleNoise>
         <LeadDataCRC32>3431782095</LeadDataCRC32>
         <WaveFormData>
AAAAAAAAAAD///7//f/8//v/+v/5//j/9//2//X/9P/z//L/8f/w//D/8P/w//D/7v/u
/+7/7v/s/+z/7P/s/+z/7P/s/+z/7v/u/+7/7v/v//D/8f/y//X/9v/3//j/+//8//3/
/v8BAAIAAwAEAAUABgAHAAgACgAKAAoACgAMAAwADAAMAA4ADgAOAA4AEAAQABAAEAAO
AA4ADgAOABAAEAAQABAADgAOAA4ADgAOAA4ADgAOABAAEAAQABAADwAOAA0ADAAOAA4A
DgAOAA4ADgAOAA4ADgAOAA4ADgAOAA4ADgAOAAwADAAMAAwADAAMAAwADAAKAAoACgAK
AAoACgAKAAoACgAKAAoACgAIAAgACAAIAAoACgAKAAoACAAIAAgACAAIAAgACAAIAAgA
CAAIAAgACAAIAAgACAAKAAoACgAKAAgACAAIAAgACAAIAAgACAAIAAgACAAIAAgACAAI
AAgACAAIAAgACAAIAAgACAAIAAgACAAIAAgACAAIAAgACAAIAAgACAAIAAgACAAIAAgA
CAAIAAgACAAIAAgACAAIAAgACAAIAAgACAAIAAgACQAJAAkACQAJAAgACgALAAsADgAP
ABAAEAAQABAAEAAPAA4ACwAJAAkACAAHAAYABQACAAEAAAAAAP7//v/+//7/AQABAAEA
///9//3/AAAAAAEAAgADAAUABgAGAAUABQAFAAUABAAEAAQABQAFAAUABQAFAAUABQAF
AAYABgAGAAYABgAGAAYABgAGAAcACAAIAAgABwAHAAcABwAHAAcABwAHAAcABwAHAAgA
CgALABAAGgAfACQAKQArAC4AMwA5AEEATABRAEQALAAWAAwADAAHAPD/xP+Q/2z/Y/9t
/3j/fv+I/5f/q//A/8//2v/k/+v/8f/2//v//f///wAAAgACAAMABAAFAAUABQAFAAUA
BgAGAAYABwAHAAcACAAIAAcABwAHAAcACAAIAAgABwAHAAcABwAJAAgACAAJAAkACQAJ
AAkACQAIAAgACAAGAAYABgAGAAYABQAFAAUABQAFAAUABAAEAAQABAADAAMAAwACAAIA
AQABAAEAAQD////////+/////v/9//z//P/7//r/+f/2//b/9f/z//L/8f/w//D/8P/v
/+7/7f/s/+v/6//q/+n/6P/o/+j/5//m/+X/5f/k/+T/5P/k/+T/5P/j/+P/4//k/+T/
5f/p/+n/6//s/+v/6//t/+//8//0//X/9//2//n/+f/7//z//f///wAAAQADAAQABQAG
AAcABwAHAAgACQAKAAoACAAIAAgACAAIAAgACAAJAAkACQAKAAoACAAIAAgACAAKAAoA
CgAKAAgACAAIAAgACgALAAsACwAJAAkACQAJAAkACQAJAAkACQAJAAkACQAIAAgACAAI
AAcABwAHAAcABwAHAAcABwAHAAcABwAHAAYABgAGAAYABgAGAAYABgAGAAYABgAGAAYA
BgAGAAYABgAFAAUABQAFAAUABAAEAAUABQAFAAUABQAFAAUABQAFAAQABAAEAAUABQAE
AAQABAAEAAQABAAEAAQABQAFAAUABQAFAAQABAAFAAUABQAFAAUABQAFAAUABQAFAAUA
BQAFAAUABQADAAMAAwADAAUABQAFAAUABQAFAAUABQADAAMAAwADAAUABQAFAAUABQAD
AAMABAAEAAQABAAEAAMAAwADAAMAAwAEAAYABwAJAAoACwAMAAwADAAMAAwADQAMAAkA
BwAFAAQAAwACAAEAAAD///7//v/8//z//P/8//3//f/9//v/+//7//7//v///wAAAQAB
AAIAAgABAAEAAQABAAAAAgACAAMAAwADAAMAAwADAAMAAwAEAAQABAAEAAQABAAEAAQA
BAAFAAQABAAEAAMABQAFAAUABQADAAMAAwADAAMAAwAGAAgACQAOABQAHQAiACUAKQAs
ADEANwA9AEYASwBCACoAFAAIAAoACQD4/9D/mv9w/2X/bf94/4D/hv+V/6f/vP/N/9j/
4P/n/+3/9P/3//n//f8AAAAAAAABAAIAAwADAAMAAwADAAQABAAEAAUABQAFAAYABgAF
AAUABQAFAAYABgAGAAUABQAFAAUABwAGAAYABwAFAAUABQAFAAUABAAEAAQABgAGAAYA
BgAEAAMAAwADAAUABQAFAAQAAgACAAIAAQADAAMAAgACAAEAAQABAAEA/////////v/9
//z/+//6//r/+f/4//f/9v/2//X/8//y//H/8P/w/+7/7f/s/+v/7P/r/+v/6v/n/+b/
5v/m/+f/5v/l/+X/5P/k/+T/5P/i/+L/4f/h/+P/5P/k/+X/5//n/+n/6v/t/+3/7//x
//H/8v/z//X/9v/5//n/+//8//3///8AAAEAAwAEAAUABAAFAAUABQAGAAcACAAIAAgA
CAAIAAgACgAKAAoACwAJAAkACgAKAAoACgAKAAoACgAKAAoACgAKAAoACgAKAAoACwAL
AAsACQAJAAkACQALAAsACwALAAsACwALAAsACgAKAAoACgALAAsACwALAAkACQAJAAkA
CQAJAAkACQAIAAgACAAIAAgACAAIAAgACAAIAAgACAAIAAgACAAIAAgABwAHAAcACQAJ
AAgACAAHAAcABwAHAAcABwAHAAcACQAIAAgACAAHAAcABgAGAAYABgAGAAYABgAGAAcA
BwAHAAcABwAGAAYABwAHAAcABwAHAAcABwAHAAcABwAHAAcABwAHAAcABwAHAAcABwAH
AAcABwAHAAcABwAHAAcABwAHAAcABwAHAAcABwAHAAcABwAIAAYABgAGAAYABwAHAAcA
BwAHAAgACgALAAsADAANAA4ADgAOAA4ADgAPAA4ACwAJAAcABgAFAAQAAwACAAEAAAAA
AP7//v/+/wAAAQABAAEA/f/9//3/AAAAAAEAAgADAAUABgAGAAUABQAFAAUABAAEAAQA
BQAFAAUABQAFAAUABQAFAAYABgAGAAYABgAGAAYABgAGAAcACAAIAAgABwAHAAcABwAH
AAcABwAHAAcACQAJAAoACgALAA4AFgAfACQAKQArAC4AMQA1ADsARgBNAEYAMAAYAAgA
CAALAP7/3P+o/3r/Z/9v/3z/hP+K/5X/pf+6/8v/1v/e/+f/7//0//n//f///wAAAgAC
AAMABAAFAAUABQAFAAUABgAGAAYABwAHAAcACAAIAAcABwAHAAcACAAIAAgACQAJAAkA
CQAJAAgACAAJAAkACQAJAAkACQAIAAgACAAGAAYABgAGAAgABwAHAAcABwAHAAcABgAG
AAYABgAFAAUABQAEAAQAAQABAAEAAQABAAEAAQAAAP///v/9//z//P/7//r/+f/2//b/
9f/z//L/8f/w//D/7v/t/+z/6//q/+n/6f/o/+n/6P/o/+j/5//m/+X/5f/i/+L/4v/i
/+T/5P/j/+P/4//k/+T/5f/l/+X/5//o/+v/6//t/+//8f/y//P/9f/2//n/+f/7//z/
/f///wAAAQADAAQABQAGAAcABwAHAAYABwAIAAgACgAKAAoACgAIAAgACAAJAAkACQAK
AAoACgAKAAoACgAKAAoACgAKAAwADAAMAAwACgALAAsACwALAAsACwALAAsACwALAAsA
CQAJAAkACQAKAAoACgAKAAcABwAHAAcACQAJAAkACQAJAAkACQAJAAgACAAIAAgACAAI
AAgACAAIAAgACAAIAAgACAAIAAgACAAHAAcABwAJAAkACAAIAAkACQAJAAkABwAHAAcA
BwAJAAgACAAIAAkACQAIAAgACAAIAAgACAAIAAgACQAJAAcABwAHAAYACAAJAAkACQAJ
AAkACQAJAAcABwAHAAcABwAHAAcABwAHAAcABwAHAAkACQAJAAkACQAJAAkACQAJAAkA
CQAJAAkACQAJAAkACQAIAAgACAAIAAgACQAJAAkACQAJAAoADAANAA0ADgAPABAAEAAQ
ABAAEAAPAA4ACwAJAAkACAAHAAYAAwACAAEAAAACAAAAAAAAAAAAAQABAAEA////////
AgACAAMABAAFAAcACAAIAAcABwAHAAcABgAGAAYABwAHAAcABwAHAAcABwAHAAgACAAG
AAYABgAGAAgACAAIAAkACAAIAAgABwAHAAcABwAHAAkACQAJAAkACQAJAAgACgANABIA
GgAhACYAKwArAC4AMwA3AD8ASABLAEAAKgAUAAgACAALAPr/0v+c/3b/a/93/4L/iP+Q
/5v/r//C/9P/3v/m/+3/8//4//3/AQADAAQABAAEAAUABgAHAAcABwAHAAcACAAIAAgA
CQAJAAkACgAKAAkACQAJAAkACgAKAAoACwALAAsACwALAAoACgALAAsACwALAAsACwAK
AAoACgAKAAoACgAKAAgABwAHAAcABwAHAAcABgAGAAYABgAFAAUABQAEAAQAAwADAAMA
AwABAAEAAQAAAP///v/9//z//P/7//r/+f/2//b/9f/z//T/8//y//L/7v/t/+z/6//s
/+v/6//q/+n/6P/o/+j/5f/k/+P/4//k/+T/5P/k/+T/5P/j/+P/4//k/+T/5f/n/+f/
6f/q/+v/6//t/+//8//0//X/9//2//n/+f/7//z//f///wAAAQADAAQABQAEAAUABQAF
AAgACQAKAAoACgAKAAoACgAIAAgACAAJAAsACwAMAAwADAAMAAwADAAMAAwADAAMAAoA
CgAKAAoADAANAA0ADQALAAsACwALAAsACwALAAsACwALAAsACwAKAAoACgAKAAkACQAJ
AAkACQAJAAkACQAJAAkACQAJAAgACAAIAAgACAAIAAgACAAGAAYABgAGAAgACAAIAAgA
CAAHAAcABwAHAAcABgAGAAcABwAHAAcABwAHAAcABwAJAAgACAAIAAgABwAFAAQABAAE
AAQABAAGAAYABwAHAAcABwAHAAYABgAHAAcABwAFAAUABQAFAAcABwAHAAcABwAHAAcA
BwAHAAcABwAHAAcABwAHAAcABwAHAAcABwAJAAkACQAJAAgABgAGAAYABgAJAAkACQAJ
AAcACAAKAAsACwAMAA0ADgAOAA4ADgAOAA8ADgALAAkACQAIAAcABgAFAAQAAwACAAIA
AAAAAAAAAAABAAEAAQD///////8CAAAAAQACAAMABQAGAAYABQAFAAUABQAEAAYABgAH
AAcABwAHAAcABwAFAAUABgAGAAgACAAIAAgACAAIAAgACQAKAAoACgAJAAcABwAHAAcA
BwAHAAcABwAJAAkACgAKAAsADgAUABsAIgAnACsALgAvADEANQA4AD8ARAA8ACgAEAD6
//X//v/8/+L/uP+P/3v/hP+W/6T/pf+j/6j/uf/I/9T/3//p/+7/9f/5//3//v8CAAIA
AwAEAAUABQAFAAUABwAIAAgACAAHAAcABwAIAAgABwAHAAcABwAIAAgACAALAAsACwAL
AAkACAAIAAkACwALAAsACwAJAAgACAAIAAYABgAGAAYACAAHAAcABwAHAAcABwAGAAYA
BgAGAAUABQAFAAQABAADAAMAAwADAAEAAQABAAAA///+//3//P/8//v/+v/5//j/+P/3
//X/8v/x//D/8P/w/+//7v/t/+r/6f/p/+j/5//m/+b/5v/l/+T/4//j/+L/4v/i/+L/
4P/g/9//3//f/+D/4P/h/+P/4//l/+b/5//n/+n/6//t/+7/7//x//L/9f/1//f/+P/5
//v//P///wEAAgADAAQABQAFAAUABgAHAAgACAAKAAoACgAKAAgACAAIAAkACwALAAwA
DAAMAAwADAAMAAwADAAMAAwADgAOAA4ADgAOAA8ADwAPAA8ADwAPAA8ADQANAA0ADQAN
AA0ADQANAA4ADgAOAA4ACwALAAsACwALAAsACwALAA0ADQANAA0ACgAKAAoACgAKAAoA
CgAKAAoACgAKAAoACgAKAAoACgAKAAkACQAJAAkACQAIAAgABwAHAAcABwAJAAkACQAJ
AAkACAAIAAgACQAJAAgACAAIAAgACAAIAAgACAAJAAkACQAJAAkACAAGAAcABwAHAAkA
CQAJAAkACQAJAAkACQAJAAkACQAJAAcABwAHAAcACQAJAAkACQAJAAgACAAIAAgACAAJ
AAkACQAJAAcACAAKAAsACwAMAA0ADgAQABAAEAAQAA8ADgALAAkABwAGAAUABAAFAAQA
AwACAAQAAgACAAIAAQABAAAA///9//3//f8AAAAAAQACAAMABQAGAAYABQAHAAcABwAG
AAYABgAHAAcABwAHAAcABwAHAAcACAAIAAYABgAGAAYACAAIAAgACQAIAAgACAAHAAcA
BwAHAAcABwAHAAcABwAHAAcACAAIAAkADAAQABkAIAAlACkALAAvADEANQA4AD8ARgA+
ACoAEgD+//X//P/8/+b/vP+T/33/gP+U/6T/p/+n/6z/u//K/9T/3//p//D/9f/5//v/
/v8CAAIAAwAEAAcABwAHAAcABwAIAAgACAAHAAcABwAIAAgABwAHAAcACQAKAAoACgAL
AAsACwALAAsACgAKAAsACwALAAsACwALAAoACgAKAAoACgAKAAoACgAJAAkACQAJAAkA
CQAIAAgACAAIAAcABwAHAAYABgAFAAUABQAFAAMAAwADAAIAAQAAAP///v/+//3//P/7
//r/+v/5//f/9v/1//T/9P/y//H/8P/v/+7/7f/t/+z/6//q/+r/6v/p/+j/5//n/+T/
5P/k/+T/5P/k/+P/4//j/+T/5P/l/+X/5f/n/+j/6//r/+3/7//v//D/8f/z//b/+f/5
//v//P/9////AAADAAUABgAHAAYABwAHAAcACgALAAwADAAOAA4ADgAOAAwADAAMAA0A
DwAPABAAEAAQABAAEAAQAA4ADgAOAA4AEAAQABAAEAAOAA8ADwAPABEAEQARABEADwAP
AA8ADwARABEAEQARABAAEAAQABAADQANAA0ADQANAA0ADQANAA0ADQANAA0ADAAMAAwA
DAAMAAwADAAMAAwADAAMAAwADAAMAAwADAAMAAsACwALAAsACwAKAAoACwALAAsACwAL
AAsACwALAAsACgAKAAoACQAJAAgACAAKAAoACgAKAAoACgALAAsACQAJAAkACAAKAAsA
CwALAAsACwALAAsACwALAAsACwALAAsACwALAAkACQAJAAkACwALAAsACwALAAsACwAL
AAsACwALAAsACwALAAoACgAKAAoACgALAAsACwALAAkACgAMAA0ADQAOAA8AEAASABIA
EgASABMAEgAPAA0ADQAMAAsACgAJAAgABwAGAAQAAgACAAIAAAABAAEAAQABAAEAAQAE
AAIAAwAEAAUABwAIAAgABwAHAAcABwAGAAYABgAHAAcABwAHAAcABwAHAAcACAAIAAoA
CgAKAAoACAAIAAgACQAKAAoACgAJAAkACQAJAAkACQAJAAkACQALAAsACgAKAA0AEgAW
AB0AJgApACsALAAzADcAPQBGAFEATgA8ACQAEgAKAAkA/v/e/6z/fP9l/2f/dv+A/4b/
kf+h/7b/yf/W/+D/6f/x//b/+////wEAAgAEAAQABQAGAAcABwAHAAcABwAIAAgACAAJ
AAkACQAKAAoACQAJAAkACQAKAAoACgALAAsACwALAAsACgAKAAsACwALAAsACwALAAoA
CgAKAAoACgAKAAoADAALAAsACwALAAsACwAKAAoACgAKAAkACQAJAAgACAAFAAUABQAF
AAUABQAFAAQAAwACAAEAAAAAAP///v/9//z//P/7//n/+v/5//j/+P/0//P/8v/x//L/
8f/x//D/7//u/+7/7v/t/+z/6//r/+j/6P/o/+j/6P/o/+f/5//p/+r/6v/r/+v/6//t
/+7/7//v//H/8//1//b/9//5//r//f/9////AAABAAMABAAFAAcACAAJAAgACQAJAAkA
CgALAAwADAAMAAwADAAMAAoACgAKAAsADQANAA4ADgAMAAwADAAMAAwADAAMAAwADAAM
AAwADAAOAA8ADwAPAA8ADwAPAA8ADQANAA0ADQANAA0ADQANAAwADAAMAAwACwALAAsA
CwALAAsACwALAAsACwALAAsACgAKAAoACgAKAAoACgAKAAoACgAKAAoACgAKAAoACgAK
AAkACQAJAAkACQAIAAgACQAJAAkACQAHAAcABwAHAAkACAAIAAgACQAJAAgACAAIAAgA
CAAIAAgACAAJAAkABwAHAAcABgAGAAcABwAHAAcABwAHAAcABwAHAAcABwAHAAcABwAH
AAcABwAHAAcACQAJAAkACQAJAAkACQAJAAkACQAJAAkACQAJAAkACQAJAAkACQAJAAkA
CgAKAAgACAAIAAgABwAHAAcABwAHAAgACgALAA0ADgAPABAADgAOAA4ADgAPAA4ACwAJ
AAkACAAHAAYABQAEAAMAAgAAAP7//v/+/wAAAQABAAEA/f/9//3/AAAAAAEAAgADAAcA
CAAIAAcABQAFAAUABAAEAAQABQAFAAUABQAFAAUABQAFAAYABgAGAAYABgAGAAYABgAG
AAcABgAGAAYABQAHAAcABwAHAAUABQAFAAUACQAJAAgACAALAA4AFAAbACIAJwApACwA
MQA1ADkARABRAEwANgAeAAwACAAHAPr/2P+i/3L/X/9l/3D/eP+A/43/of+2/8f/1P/e
/+X/7f/0//n//f///wAAAAAAAAEAAgAFAAUABQAFAAUABgAGAAYABwAHAAcACAAIAAcA
BwAHAAUABgAGAAYABwAHAAcABwAHAAYABgAHAAcABwAHAAcACQAIAAgACAAGAAYABgAG
AAYABQAFAAUABQAFAAUABAAEAAQABAADAAMAAwACAAIAAQABAAEAAQABAAEAAQAAAP//
/v/9//z//P/7//r/+f/2//b/9f/z//L/8f/w//D/7v/t/+z/6//q/+n/6f/o/+n/6P/o
/+j/5//m/+X/5f/k/+T/5P/k/+T/5P/j/+P/4//k/+T/5f/l/+X/5//o/+v/6//t/+//
7//w//H/8//0//f/9//5//z//f///wAA//8BAAIAAwAEAAUABQAFAAYABwAIAAgACAAI
AAgACAAIAAgACAAJAAkACQAKAAoADAAMAAwADAAKAAoACgAKAAoACgAKAAoACAAJAAkA
CQALAAsACwALAAsACwALAAsACQAJAAkACQAKAAoACgAKAAsACwALAAsACQAJAAkACQAL
AAsACwALAAgACAAIAAgACgAKAAoACgAKAAoACgAKAAgACAAIAAgACgAJAAkACQAJAAkA
CAAIAAkACQAJAAkACQAJAAkACQAJAAgACAAIAAkACQAIAAgACAAIAAgACAAIAAgACQAJ
AAkACQAJAAgACAAJAAkACQAJAAkACQAJAAkACQAJAAkACQAJAAkACQAJAAkACQAJAAkA
CQAJAAkACQAJAAkACQAJAAkACQAJAAkACQAJAAkACwALAAkABwAIAAoACgAKAAoACwAL
AAsACwANAA4AEAARABEAEgATABQAEwASABEAEAANAAwACQAHAAcABgAFAAQAAwACAAEA
AAACAAAAAAAAAAAAAQABAAEAAQABAAEABAAEAAUABgAHAAgACAAHAAUABwAHAAcABgAE
AAQABQAFAAcABwAHAAcABwAHAAgACAAIAAgACAAIAAoACgAKAAsACgAKAAoACQAJAAkA
CQAJAAkACQAJAAkACQALAAwADAAPABYAHgAjACgAKwAvADIANwA9AEcAUABPADwAJAAQ
AAoADAAFAOb/sv+A/2j/af91/37/hP+Q/6H/t//K/9f/4v/q//H/9f/6//3/AQAFAAYA
BgAGAAcACAAJAAkACQAJAAkACgAKAAoACwALAAsADAAKAAkACQAJAAoADAANAA4ADgAN
AAwACwANAAwADAANAA0ADQANAA0ADQAMAAwADAAMAAwADAAMAAwACwALAAsACwALAAsA
CgAKAAoACgAJAAkACQAIAAgABwAHAAcABwAFAAUABQAEAAMAAgABAAAAAAD///7//f/8
//z/+//5//j/9//2//b/9P/z//L/8f/w/+//7//u/+3/7P/s/+z/7f/s/+v/6//q/+r/
6v/q/+r/6v/p/+n/6f/q/+r/6//t/+3/7//w//H/8f/z//X/+f/6//v//f/+/wEAAQAD
AAIAAwAFAAYABwAJAAoACwAMAA0ADQANAAwADQAOAA4AEAAQABAAEAAQABAAEAARAA8A
DwAQABAAEAAQABAAEAAQABAAEAAQABAAEAAQABAAEgATABMAEwARABEAEQARABEAEQAR
ABEAEQARABEAEQAQABAAEAAQABEAEQARABEADwAPAA8ADwAPAA8ADwAPAA4ADgAOAA4A
DgAOAA4ADgAOAA4ADgAOAA4ADgAOAA4ADgANAA0ADQAPAA8ADgAOAA0ADQANAA0ADQAN
AA0ADQANAAwADAAMAA0ADQAMAAwADgAOAA4ADgAMAAwADQANAA0ADQANAAwADAANAA0A
DQANAA0ADQANAA0ADQANAA0ADQANAA0ADQANAA0ADQANAA0ADQANAA0ACwALAAsACwAN
AA0ADQANAA0ADQANAA0ADwAPAA8ADwAPAA4ADgAOAA4ADgAOAA0ADQANAA0ADwAQABIA
EwATABQAFQAWABYAFgAWABYAFAASAA4ACwANAAwACwAKAAcABgAFAAQABgAEAAQABAAG
AAcABwAHAAUABQAFAAgACgALAAwADQAOAA4ADQALAAkACQAJAAgACQAKAAwADQANAA0A
DQANAA0ADQAOAA4ADgAOAA4ADgAOAA4ADgAPABAAEAAQAA8ADQANAA0ADQANAA0ADQAN
AA0ADwAOABAAFQAaACIAKQAuADEAMwA2ADsAPwBFAE4AUQBCACgAEgAGAAgACwD6/9L/
oP96/3P/gf+Q/5b/mv+j/7P/xv/X/+D/6v/z//n/AAADAAcACQAKAAoACgALAAwADQAN
AA0ADQANAA4ADgAOAA8ADwAPABAAEAAPAA8ADwARABIAEgASABEAEQARABEAEQAQABAA
EQARABEAEQARABEAEAAQABAAEgASABIAEgAQAA8ADwAPAA8ADwAPAA4ADgAOAA4ADQAN
AA0ADAAMAAsACwALAAsACQAJAAkACAAHAAYABQAEAAQAAwACAAEAAgACAAEA///8//v/
+v/6//j/9//2//X/9P/z//P/8v/x//D/8P/w/+3/7P/r/+v/6v/q/+r/6v/s/+z/6//r
/+v/7P/s/+3/7f/t/+//8P/z//P/9f/3//n/+v/7//3//v8BAAEAAwAGAAcACQAKAAsA
DQAOAA8AEAARABEAEQASABMAFAAUABIAEgASABIAFAAUABQAFQAVABUAFgAWABYAFgAW
ABYAFgAWABYAFgAWABYAFgAWABYAFwAXABcAFwAXABcAFwAXABcAFwAXABcAFwAXABcA
GAAYABgAGAAVABUAFQAVABUAFQAVABUAFQAVABUAFQAWABYAFgAWABYAFgAWABYAFAAU
ABQAFAAUABQAFAAUABQAEwATABMAEwATABIAEgATABMAEwATABUAFQAVABUAFwAWABYA
FgAVABUAFAAUABQAFAAUABQAEgASABMAEwATABMAEwASABQAFQAVABUAFQAVABUAFQAV
ABUAFQAVABUAFQAVABUAFQAVABUAFQAVABUAFQAVABUAFQAVABUAFwAXABcAFwAVABUA
FQAVABQAFAAUABQAFAAXABcAFwAXABcAGAAaABsAGQAaABsAHAAcABwAHAAcABkAGAAV
ABMAFAAUABQAFAARABAADwAOAA4ADAAMAAwADgAPAA8ADwANAA0ADQAQABAAEQASABMA
EwAUABQAEwAVABUAFQAUABQAFAAVABUAFQAVABUAFQAVABUAFgAWABQAFAAUABQAFAAU
ABQAFQAYABgAGAAXABUAFQAVABUAFQAVABUAFQAXABkAGAAaAB0AIAAmAC0ANAA3ADcA
PAA/AEEARQBMAFUAUgA+ACYADgACAAUACAD4/9L/qP+L/4v/nP+u/7T/t/+5/8b/1f/i
/+z/9f/7/wAABQAJAA0AEAASABIAEwAUABMAEwATABMAFAAWABcAGAAZABkAGQAaABgA
FwAXABcAGQAaABoAGgAZABkAGQAZABsAGgAaABsAGwAbABsAGwAZABgAGAAYABoAGgAa
ABoAHAAbABsAGwAbABsAGwAaABoAGgAaABkAFwAXABYAFgAXABcAFwAXABMAEwATABIA
EgASABIAEgASABEAEAAPAAwADAALAAkACAAHAAYABgAEAAMAAgABAAAA//////7//f/8
//z//P/7//r/+f/5//j/+P/4//j/+P/4//f/9//1//b/9v/3//n/+f/7//z//f/9////
AQADAAQABQAHAAoADQANAA8AEAARABMAFAAVABcAGAAZABoAGwAbABsAHgAfACAAIAAe
AB4AHgAeAB8AIAAhACMAIQAhACIAIgAiACIAIgAiACQAJAAkACQAIgAiACIAIgAiACMA
IwAjACUAJQAlACUAJQAlACUAJQAlACUAJQAlACQAJAAkACQAIwAjACMAIwAjACMAIwAj
ACEAIQAhACEAIQAiACMAJAAiACIAIgAiACIAIgAiACIAIgAiACIAIgAiACEAIQAhACMA
IwAiACIAIQAhACEAIQAhACEAIQAhACMAIgAiACIAIgAhAB8AHgAgACAAIAAgACAAIAAh
ACEAIQAhACEAIAAgACEAIQAhACEAIQAhACEAIQAhACEAIQAhACEAIQAhACEAIQAhACEA
IQAhACEAIQAjACMAIwAjACMAIwAjACMAIQAhACIAIgAiACIAIgAjACMAIwAjACEAIgAk
ACUAJwAoACkAKgAqACoAKgAqACcAJgAjACEAIwAiACEAIAAfAB4AHQAcABwAGgAaABoA
GgAbABsAGwAbABsAGwAeACAAIQAiACMAJAAkACMAIQAhACEAIQAgACIAIgAjACMAIwAj
ACMAIwAjACMAJAAkACQAJAAkACQAJAAkACQAJQAkACQAJAAjACUAJQAlACUAJQAlACUA
JQAnACcAKAAoACkAMAA4AD8ARABHAEkATABPAFUAXQBoAG8AZgBOADQAJAAkACMAEgDu
/7z/lP+H/5P/oP+m/6z/tf/F/9r/7f/4/wIACQAPABQAGQAdAB8AIgAkACQAJQAmACUA
JQAnAA==
         </WaveFormData>
      </LeadData>
      <LeadData>
         <LeadByteCountTotal>10000</LeadByteCountTotal>
         <LeadTimeOffset>0</LeadTimeOffset>
         <LeadSampleCountTotal>5000</LeadSampleCountTotal>
         <LeadAmplitudeUnitsPerBit>4.88</LeadAmplitudeUnitsPerBit>
         <LeadAmplitudeUnits>��V</LeadAmplitudeUnits>
         <LeadHighLimit>2147483647</LeadHighLimit>
         <LeadLowLimit>268435456</LeadLowLimit>
         <LeadID>V2</LeadID>
         <LeadOffsetFirstSample>0</LeadOffsetFirstSample>
         <FirstSampleBaseline>0</FirstSampleBaseline>
         <LeadSampleSize>2</LeadSampleSize>
         <LeadOff>FALSE</LeadOff>
         <BaselineSway>FALSE</BaselineSway>
         <ExcessiveACNoise>FALSE</ExcessiveACNoise>
         <MuscleNoise>FALSE</MuscleNoise>
         <LeadDataCRC32>299408332</LeadDataCRC32>
         <WaveFormData>
JgAmACYAJgAnACgAKQAqAC0ALgAvADAAMgAyADIAMgAyADIAMgAyADQANAA0ADQAMgAy
ADIAMgAvAC4ALQAsACoAKgAqACoAJwAmACUAJAAjACIAIQAgAB0AHAAbABoAGQAYABcA
FgAVABQAEwASABEAEAAPAA4ADAAMAAwADAALAAoACQAIAAgACAAIAAgACAAIAAgACAAI
AAgACAAIAAgACAAIAAgABgAGAAYABgAIAAgACAAIAAgACAAIAAgABgAGAAYABgAIAAgA
CAAIAAYABgAGAAYABgAGAAYABgAGAAYABgAGAAQABAAEAAQABgAGAAYABgAEAAQABAAE
AAQABAAEAAQABAAEAAQABAACAAIAAgACAAIAAgACAAIAAAAAAAAAAAAAAAAAAAAAAP7/
/v/+//7//v/+//7//v/+//7//v/+//z//P/8//z//P/8//z//P/6//r/+v/6//r/+v/6
//r/+v/6//r/+v/4//j/+P/4//b/9v/2//b/+P/4//j/+P/2//b/9v/2//b/9v/2//b/
9v/2//b/9v/2//b/9v/2//b/9v/2//b/9P/0//T/9P/2//b/9v/2//X/9v/4//r//f/+
/wAAAAAAAAAAAAAAAAAAAAAAAAEABQAHAAcABQAEAAMA///8//f/9v/0//P/9f/1//X/
8//w//D/8f/x//H/8f/x//H/7//v/+7/7P/r/+v/6//r/+v/6//r/+v/6f/p/+n/6f/q
/+r/6v/q/+r/6v/q/+r/6v/q/+r/6//p/+n/6f/p/+r/6v/q/+v/6//r/+v/7P/s/+z/
6v/q/+3/9f8BAA0AFAAWAB4AMQBEAFsAgwCqALkAtQCkAIsAdwBiAEcAHADa/4//T/8i
/xj/K/9H/2n/jf+q/7z/xv/P/9b/3P/i/+f/6f/s/+z/7P/t/+//8P/x//L/8v/y//L/
8//z//P/9v/2//f/9//1//b/9v/2//b/+P/4//j/+P/5//n/+f/5//n/+v/8//3//f/9
//7//v/+//7////+/wAAAAABAAQABAAFAAYABwAIAAgACQALAAsADAANAA8AEAAQABEA
EgATABYAFgAXABgAGQAbABwAHQAeAB8AIgAkACYAJwAnACkAKgArACsALQAvADAAMQAy
ADIAMQAzADQANQA1ADMAMwAzADMAMwAxADAALwAxAC8ALwAvAC4ALQAsACsAKAAnACYA
JAAjACIAIgAhAB4AGwAaABgAGgAZABkAGQAYABYAFQAUABIAEQARABEADwAOAA4ADgAM
AAwADAALAA0ADQANAAwACgAKAAoACgAJAAkACQAJAAsACwAMAAwACgAKAAoACQALAAsA
DAAMAAoACgAKAAkACwALAAsACwAJAAoACgAJAAkACQAJAAkACQAJAAkACQAHAAcABwAH
AAgACAAIAAgACAAIAAgACAAGAAYABgAGAAYABQAFAAUABwAHAAcABgAGAAYABgAGAAYA
BgAFAAUABgAFAAUABQADAAMAAwADAAIAAgACAAEAAgACAAIAAgAAAAAA/////////v/9
//3//f/9//3//f/+//7///////z//P/7//v/+//7//v/+//8//z//P/8//z//P/8//v/
+//7//v/+//5//n/+f/5//n/+f/5//j/+P/4//j/+P/4//f/9//3//f/9//3//f/9//3
//f/9v/2//b/9v/2//b/9v/2//b/9v/3//j/+v/+////AAACAAIAAgACAAIAAgACAAIA
AgABAAMABQAFAAUABAADAP///P/5//j/9v/z//P/8//z//H/8P/w//H/8f/x//H/8f/x
/+//7//u/+7/7f/t/+3/6//r/+v/6//r/+v/6//r/+v/6v/q/+r/7P/s/+z/7P/s/+z/
7P/s/+v/6//r/+v/7f/s/+z/7P/r/+v/6//r/+z/7P/u/+z/7P/v//X///8LABQAGAAg
ADMARgBdAIEAqgC9ALsArACTAH0AagBNACIA3v+V/1X/Iv8U/yP/Qf9j/4f/pv+4/8T/
zf/U/9r/4P/l/+v/7v/u/+z/7f/v//D/7//w//D/8P/y//P/8//z//T/9P/1//X/9f/2
//b/9v/0//b/9v/2//j/+f/5//n/+f/5//r//P/7//v/+//8//7//v/+/////v8AAAAA
AQACAAIAAwAEAAcACAAIAAkACQAJAAoACwANAA4ADgAPABAAEQAUABQAFQAWABcAGQAc
AB0AHgAfAB4AIAAiACMAJQAnACgAKQAnACkAKwAsAC0ALgAuAC0ALwAwADEAMQAwAC8A
LgAtAC8ALQAsACsAKwApACkAKQAmACUAJAAjACQAIwAiACAAHQAcABwAGwAcABkAGAAW
ABYAFQAVABUAFAASABEAEAAQAA8ADwAPAA0ADAAMAAwADAAMAAwACwAJAAkACQAIAAoA
CgAKAAoACQAJAAkACQAHAAcACAAIAAgACAAIAAcABwAHAAgACAAIAAgACAAHAAkACQAJ
AAkABwAIAAgABwAJAAkACQAJAAkACQAJAAkABwAHAAcABwAIAAgACAAIAAYABgAGAAYA
BgAGAAYABgAGAAUABQAFAAUABQAFAAQABAAEAAQABAAEAAQAAwADAAIAAQABAAEAAwAD
AAMAAwABAAAA///9//3//v///wAA/v/+//3//f////7//f/9//v/+//7//v/+v/6//v/
+//8//z/+//7//n/+f/5//n/+P/4//j/+P/6//r/+v/5//f/9//3//f/+f/5//n/+f/3
//f/9//2//b/9v/2//b/+P/3//f/9//1//X/9f/1//X/9//2//T/9P/0//T/9P/0//T/
9P/2//f/+P/6//r/+//8//7/AAAAAAAAAAAAAAAAAAAAAP//AQADAAMAAwACAAEA/f/4
//X/9P/y//P/8//z//P/7//u/+7/7//v/+//7//v/+//7f/t/+z/7P/r/+v/6//p/+n/
6f/p/+f/5//n/+f/5//m/+b/5v/o/+j/6P/o/+j/6P/o/+j/6f/p/+n/6f/n/+b/5v/m
/+n/6f/p/+n/6v/q/+r/6P/m/+n/7//5/wcAEgAUABoAKwA+AFMAdwCiALkAvQCwAJMA
ewBoAE8AJADm/5v/V/8i/w7/Hf85/1f/e/+c/7D/vv/H/9D/1v/c/+H/5f/o/+r/6P/p
/+v/7P/t/+7/7v/u/+7/7//v/+//8P/w//H/8f/x//L/8v/y//D/8v/y//L/9P/1//X/
9f/1//X/9v/4//f/9//3//j/+v/6//r/+//6//z//P/9/wAAAAABAAIAAQACAAIAAwAH
AAcACAAJAAkACgAKAAsADAANABAAEAARABIAEwAVABYAFwAYABkAGgAcAB4AHwAfACEA
IgAjACMAJQAnACgAKQAqACoAKQApACoAKwArACkAKQApACkAKwApACgAJwAnACUAJQAl
ACcAJwAnACcAJgAlACQAIgAhACAAIAAfAB4AGwAaABgAGgAZABkAGQAYABYAFQAUABQA
EwATABMAEwASABIAEgAQABAAEAAPAA8ADwAPAA4ADgAOAA4ADgANAA0ADQANAA0ADQAO
AA4ADgAOAA4ADQANAA0ADgAOABAAEAAQAA8ADQANAA0ADQANAA4ADgANAA0ADQANAA0A
CwALAAsACwANAA0ADQANAAwADAAMAAwADAAMAAwADAAMAAwADAAMAAwACwALAAsACwAL
AAsACgAKAAoACgAKAAoACgAJAAkACAAHAAcABwAHAAcABwAHAAYABgAGAAUAAgACAAIA
AgAEAAQAAwADAAMAAgABAAEAAQABAAEAAQAAAAAAAQABAAAAAAD////////////////+
//7//v/+//z//P/8//v//f/9//3//f/9//3//f/9//3//f/9//z//P/8//z//P/8//v/
+//7//v/+//7//v/+//6//r/+v/6//r//P/8//z//P/8//3//v8AAAIAAwAEAAYABgAG
AAYABgAGAAYABgAGAAkACwANAA0ACQAIAAcAAwAAAP3//P/6//f/9//3//f/9//2//b/
9//1//X/9f/1//X/8//z//L/8v/x//H/8f/v/+//7//v//H/8f/x//H/8f/w//D/8P/u
/+7/7v/u/+7/7v/u/+7/7//v/+//7//v/+7/7v/u//H/8f/x//H/8v/y//D/7v/w//P/
+/8JABUAHAAcACYAOQBMAGUAjQCyAMUAxQCwAJMAfQBqAE0AHADW/43/S/8g/xj/Lf9J
/2n/jf+q/77/yv/V/9z/4P/m/+v/7//y//L/8v/z//X/9v/1//b/9v/2//j/+f/5//n/
+v/6//v/+//5//r/+v/6//z//v/+//7//v//////////////AAACAAEAAQABAAIABAAE
AAQABQAGAAgACAAJAAgACAAJAAoACwAMAAwADQAPAA8AEAARABMAFAAUABUAFgAXABoA
GgAbABwAHQAfAB4AHwAgACEAIwAmACkAKwAsAC0ALQAtAC0ALwAxADIAMQAyADIAMQAz
ADQANQA1ADMAMwAzADMAMwAxADAALwAvAC0ALQAtACwAKwAqACkAKAAnACYAJAAjACIA
IgAhACIAHwAeABwAHAAbABsAGwAaABgAFwAWABYAFQAVABUAEwASABIAEgAQABAAEAAP
ABEAEQARABAAEAAQABAAEAARABEAEQARAA8ADwAQABAAEAAQABAADwANAA0ADgAOAA4A
DgAOAA0ADwAPAA8ADwANAA4ADgANAA0ADQANAA0ADwAPAA8ADwANAA0ADQANAA4ADgAO
AA4ADgAOAA4ADgAOAA4ADgAOAA4ADQANAA0ADQANAA0ADAAKAAoACgAKAAwADAALAAsA
CgAJAAkACQAHAAcABwAHAAYABgAGAAUABgAGAAYABgAGAAYABQAFAAMAAgABAAEA////
//////8AAAAAAQABAAAAAAD////////////////+//7//v/+//7//v/+//3//f/9//3/
/f/7//v/+//7//3//f/9//z/+v/6//r/+v/8//3//f/7//z/+//6//n/+P/6//r/+v/6
//r/+//8//7/AAABAAIABAAEAAQABAAEAAQABAAEAAQABQAHAAkACQAJAAgABwADAAAA
/f/8//r/+f/5//n/+f/1//T/9P/1//P/8//z//P/9f/z//P/8v/w/+//7//v/+//7//v
/+//7f/t/+3/7f/t/+z/7P/s/+z/7P/s/+z/7v/u/+7/7v/v/+//7//v/+3/7P/s/+z/
7f/t/+3/7f/u/+7/7v/u/+7/7f/v//n/BQAQABoAHgAnADYARQBbAIAAqQDBAMQAsQCL
AGgAVQA6AA4Az/+L/1D/JP8b/y3/R/9b/3L/kP+o/7f/xP/Q/9j/3//l/+j/6v/s/+3/
7//w//H/8v/y//L/8v/z//P/8//0//T/9f/1//f/+P/4//j/+P/6//r/+v/6//v/+//7
//n/+f/6//z//f/9//3//v/+//7//v///wAAAgACAAMABAAEAAUABgAFAAYABgAHAAkA
CQAKAAsADQAOAA4ADwAQABEAFAAUABUAFgAXABkAGgAbABwAHQAeACAAIgAjACMAJQAm
ACcAJQAnACkAKgAtAC4ALgAtACwALAAsACsAKwArACsAKwArACkAKAAnACcAJQAlACUA
JAAjACIAIQAeAB0AHAAaABkAGAAYABcAFAARABAADgAOAA0ADQANAAwACgAJAAgACAAH
AAcABwAHAAYABgAGAAQABAAEAAMAAwADAAMAAgAEAAQABAAEAAMAAwADAAMAAwADAAQA
BAAEAAQABAADAAMAAwAEAAQAAgACAAIAAQABAAEAAQABAAMABAAEAAMAAwADAAMAAwAD
AAMAAwADAAEAAQABAAEAAgACAAIAAgACAAIAAgACAAIAAgACAAIAAAD/////////////
///+//7//v/+//7//P/8//v/+//8//v/+//7//n/+f/5//n/+P/4//j/9//0//T/9P/0
//T/9P/z//P/8//y//H/8f/x//H/8f/x//L/8v/z//P/8P/w/+//7//v/+//7//v/+7/
7v/u/+7/7v/u/+7/7f/t/+3/7f/t/+v/6//r/+v/6//r/+v/6v/s/+z/6v/q/+r/6v/s
/+z/7P/s/+r/6//s/+7/8P/x//L/9P/0//T/9P/0//L/8v/y//L/8f/z//X/9f/2//b/
9v/z//L/7//u/+z/6v/p/+j/5//l/+T/5P/l/+X/5f/l/+X/5f/j/+P/4v/i/+H/4f/h
/9//3//f/9//3//f/9//3//f/97/3v/e/97/3v/e/97/3v/e/97/3v/f/9//3//f/9//
3v/e/97/3//f/9//3//g/+L/4P/g/97/3//h/+f/8f/+/woADgATACIAMQBBAGAAiQCj
AKQAlwB3AFgARQAuAAoA1f+X/1r/Kv8V/yP/O/9P/2T/hP+c/63/uv/I/87/0f/V/9r/
3v/g/+H/4//k/+X/5v/m/+b/5v/n/+f/5//o/+j/6f/p/+v/7P/s/+z/7P/u/+7/7v/u
/+//7//v/+//7//w//L/8//z//P/9P/0//T/9P/1//b/+P/4//n/+v/6//v//P/9//7/
/v///wEAAQACAAMABQAGAAYABwAIAAkADAAMAA0ADgAPABEAEgATABQAFQAYABoAHAAd
AB0AHwAgACEAIQAjACUAJgApACoAKgApACkAKgArACsAKQApACkAKQArACkAKAAnACkA
JwAnACcAJAAjACIAIQAgAB8AHgAcABkAGAAYABcAFgATABIAEAAQAA8ADwAPAAwACgAJ
AAgACAAHAAcABwAHAAYABgAGAAQABAAEAAMAAwADAAMAAgAEAAQABAAEAAEAAQABAAEA
AwADAAQABAAEAAQABAADAAMAAwAEAAQABgAGAAYABQAFAAUABQAFAAUABgAGAAUABQAF
AAUABQAFAAUABQAFAAcABwAHAAcABAAEAAQABAAGAAYABgAGAAQABAAEAAQABgAFAAUA
BQAFAAUABQAEAAQABAAEAAQAAgACAAEAAQAAAP///////////////////v/+//7//f/8
//z//P/8//z//P/7//v/+//6//n/+f/7//v/+//7//j/+P/5//n/+P/4//f/9//5//n/
+f/5//b/9v/2//b/9v/2//b/9f/1//X/9f/1//X/9f/1//X/9f/1//X/9P/0//T/9P/0
//T/8//z//P/9f/1//T/8v/y//L/8v/0//T/9P/0//L/8//0//b/+P/5//r//P/+//7/
/v/+//7//v/+//7//f///wEAAQACAAIAAgD///z/+f/4//b/8//z//P/8//x//D/8P/x
//H/8f/x//H/8f/v/+//7v/s/+v/6//r/+n/6f/p/+n/6//r/+v/6//p/+j/6P/o/+j/
6P/o/+j/6v/q/+r/6v/p/+n/6f/p/+n/6P/o/+j/6//r/+v/6//q/+z/7P/q/+j/6f/t
//X/AwAQABIAFAAjADYARwBlAI4AqwCxAKgAlwB/AGwAVQA4AAgAw/99/0T/JP8n/z3/
Wf97/5z/sv/C/8v/1P/c/+D/5f/p/+r/7P/s/+3/7//w//H/8v/y//L/8v/z//P/8//0
//T/9f/1//X/9v/2//b/9v/4//j/+P/6//v/+//7//n/+f/6//z//f/9//3//v8AAAAA
AAABAAAAAgACAAMABgAGAAcACAAJAAoACgALAA0ADQAOAA8AEQASABIAEwAUABUAGAAY
ABkAGgAbAB0AHgAfACAAIQAkACYAKAApACsALQAuAC8AMQAzADUANgA3ADgAOAA3ADcA
OAA5ADkAOwA7ADsAOwA9ADsAOgA5ADcANQA1ADUANgA1ADQAMwAyADEAMAAuACsAKgAq
ACkAJgAjACIAIAAgAB8AHwAfABwAGgAZABgAGAAXABcAFwAWABQAEwASAA4ADgAOAA0A
DwAPAA8ADgAOAA4ADgAOAAsACwALAAsACwALAAwADAAMAAwADAALAAsACwAMAAwADAAM
AAwACwANAA0ADQANAAsADAAMAAsACwALAAsACwALAAsACwALAAsACwALAAsACgAKAAoA
CgAIAAgACAAIAAgACAAIAAgACAAHAAcABwAJAAkACQAIAAYABgAGAAYACAAIAAcABwAG
AAUABQAFAAMAAwADAAMABAAEAAQAAwACAAIAAgACAAIAAgABAAEAAQAAAP//////////
/////wAAAAABAAEA/v/+//3//f/9//3//f/9//z//P/8//z//P/8//z/+//7//v/+//7
//n/+f/5//n/+//7//v/+v/6//r/+v/6//j/9//3//f/9//3//f/9//3//f/9//3//f/
+f/6//n/+P/3//b/9v/2//b/9v/4//n/+v/8//7///8AAAIAAgACAAIAAgACAAIAAgAC
AAEAAwAFAAUABQAEAAMA///6//f/9v/0//X/9f/1//X/8f/w//D/8f/z//P/8//z//X/
8//z//L/7v/t/+3/7f/t/+3/7f/t/+3/7f/t/+3/6//q/+r/6v/s/+z/7P/s/+z/7P/s
/+z/7f/t/+3/7f/v/+7/7v/u/+3/7f/t/+3/8P/u/+7/7P/s/+3/8f/7/wkAEgAWABwA
LQBAAFEAcQCcALcAtwCsAJcAgwBwAFsAOgAEALn/c/86/x7/Jf89/13/gf+i/7b/xP/P
/9b/3P/k/+n/7f/w//L/8f/x//L/8v/1//b/9v/2//b/9//3//f/+P/4//n/+f/5//r/
+v/6//j/+v/6//r//P/9//3//f/9//3//v8AAP///////wAAAQACAAMABQAFAAYABQAF
AAgACAAJAAoACwAMAAwADQANAA0ADgAPABMAFAAUABUAFAAVABgAGAAaABwAHgAhACAA
IQAiACMAJAAmACgAKQArAC0ALgAvADEAMwA1ADYANQA2ADYANQA3ADgAOQA5ADkAOQA5
ADkAOwA5ADgANwA3ADUANQA1ADQAMwAyADEAMAAvAC4ALAArACoAKgApACoAJwAmACQA
IwAhACAAHwAcABoAGQAYABcAFwAYABkAGAAWABUAFAASABIAEgARABEAEQARABAAEAAQ
ABAAEAAPAA8ADwAPAA0ADQAOAA4ADwAQABEAEQAPAA8AEAAQABAAEAAQAA8ADwAPAA8A
DwAPABAAEAAPABEAEQARABEADwAPAA8ADwANAA0ADQANAA4ADgAOAA4ADAAMAAwADAAO
AA4ADgAOAAwACwALAAsADQANAA0ADAAMAAwADAAMAAwADAALAAsADAALAAsACwAJAAkA
CQAJAAoACgAKAAkABgAGAAYABgAGAAYABQAFAAcABgAFAAUAAwADAAMAAwAEAAQABQAF
AAQABAADAAMAAQABAAEAAQACAAIAAgACAAIAAgACAAEA////////////////////////
//////7/AAAAAAAAAAD+//3//f/9//3//f/9//3////9//3/+//8//7//v/+//7//v/+
//7//v8AAAEAAgAEAAYABwAIAAoACAAIAAgACAAIAAgACAAIAAsADQAPAA8ACwAIAAUA
///+//v/+v/4//j/+f/6//v/+f/4//j/+f/3//f/9//3//X/8//z//L/8f/x//L/8//x
//H/8f/x//H/8f/x//H/8//y//L/8v/y//L/8v/y//T/9P/0//T/8//z//P/8//1//T/
9P/0//X/9f/1//X/8v/y//L/8P/y//f/AQALABcAHAAeACwAPwBUAHMAnQC+AMUAvQCm
AI0AewBmAEUADgDG/3//Qf8g/yL/O/9Z/33/n/+4/8j/1P/d/+L/5v/q/+//8//2//b/
9P/1//f/+P/3//j/+P/4//r/+//7//v//v/+///////9//7//v/+/wAAAgACAAIAAAAB
AAEAAQABAAEAAgAEAAUABQAFAAYABgAGAAYABwAKAAwADAANAA4ADgAPABAAEQASABIA
EwAVABUAFgAXABkAGgAaABsAHAAdACAAIAAfACAAIQAjACYAJwAoACkAKgAsAC4ALwAx
ADMANAA1ADUANwA5ADoAOwA8ADwAOwA7ADwAPQA9AD0APQA9AD0APwA9ADwAOwA5ADcA
NwA3ADYANQA0ADMAMgAxADAALgAtACwALAArACoAJwAmACQAJAAjACMAIwAiACAAHwAe
ABwAGwAbABsAGQAYABgAGAAYABgAGAAXABcAFwAXABYAFAAUABQAFAAVABUAFQAVABUA
FQAWABYAFgAWABYAFQAVABUAFgAWABQAFAAUABMAFQAVABUAFQAVABYAFgAVABcAFwAX
ABcAFQAVABUAFQAVABUAFQAVABQAFAAUABQAFAAUABQAFAAWABYAFgAWABYAFQAVABUA
EwATABMAEgAUABQAFAAUABIAEgARABEAEgARABEAEQARABEAEQARABAAEAAQAA8ADgAO
AA4ADgAOAA4ADQANAA0ADAALAAsADQANAA0ADQALAAoACgAJAAoACgAJAAkACQAJAAkA
CQAIAAgACAAIAAYABgAGAAUABQAFAAUABQAHAAcABwAHAAcABwAHAAYABgAGAAYABgAG
AAUABQAFAAUABQAFAAUABQAFAAUABQAFAAMABAAEAAQABAAEAAQABAAEAAQABQAHAAkA
DAAMAA0ADgAQABAAEAAQABAAEAAQABAAEAARABMAFQAVABAADgAMAAcABgADAAIAAAAA
AAEAAgADAP///v/+////AQABAAEAAQAAAP3//P/6//r/+f/5//n/+//7//v/+//5//n/
+f/5//v/+v/6//r/+v/6//r/+v/4//j/+P/4//v/+//7//v/+f/4//j/+P/7//v/+//7
//r/+v/4//j/+P/7/wUAEwAfACQAJgAwAEMAVgBvAJcAvADJAMcAtACXAIEAcABTACIA
3v+X/1f/Lv8q/z3/V/9x/5H/sP/E/9D/2//k/+z/8v/1//n/+v/6//r/+//9//7/AQAC
AAIAAgACAAMAAwADAAQABAAFAAUABQAGAAYABgAGAAgACAAIAAgACQAJAAkABwAHAAgA
CgANAA0ADQAOAAwADAAMAA0AEAASABIAEwASABIAEwAUABUAFgAWABcAGwAbABwAHQAd
AB4AHgAfACAAIQAkACQAJQAmACcAKQAqACsALAAtAC4AMAAyADMANwA5ADoAOwA5ADsA
PQA+AD8AQABAAD8AQQBCAEMAQwBBAEEAQQBBAEEAPwA+AD0APwA9AD0APQA6ADkAOAA3
ADYANQA0ADIAMQAwADAALwAuACsAKgAoACgAJwAnACcAJgAkACMAIgAgAB8AHwAfACEA
IAAgACAAHgAeAB4AHQAbABsAGwAaABoAGgAaABoAGQAZABkAGQAbABsAHAAcABoAGgAa
ABkAGQAZABoAGgAaABoAGgAZABkAGQAZABkAGQAaABoAGQAZABkAGQAZABkAGQAZABkA
GQAZABkAGQAYABgAGAAYABgAGAAYABgAGAAYABgAGAAYABcAFwAXABUAFQAVABQAFAAU
ABQAFAAUABQAEwATABIAEQARABEAEQARABEAEQAQABAAEAAPAA4ADgAOAA4ADgAOAA0A
DQANAAwACwALAAkACQAJAAkACAAIAAkACQAKAAoACQAJAAkACQAJAAkACAAIAAgACAAI
AAgACAAHAAcABwAHAAcABwAHAAcABwAHAAcABwAGAAQABAAEAAQABgAFAAUABQAFAAUA
BQADAAIABAAEAAQABAAGAAYABgAGAAYABwAIAAoACwALAAsADAAMAAwADAAMAAwADAAM
AAwADgARABQAFQAQAA4ADAAHAAQAAQAAAP7//v///wAAAQD///7//v//////////////
/f/7//v/+v/6//n/+f/5//n/+f/5//n/+f/5//n/+f/5//j/+P/4//j/+P/4//j/+P/4
//j/+P/5//n/+f/5//f/9v/2//b/+f/5//n/+f/8//r/+v/6//r/+/8BAAsAGQAkACgA
KgA5AEgAWQB1AKAAvQDDALgAmQB3AGAATQAuAPz/uf97/0j/LP81/03/Y/97/5j/tP/E
/9H/3P/i/+j/7//1//j/+v/6//v//f/+//3//v/+//7///8BAAIAAwAEAAQABQAFAAMA
BAAEAAQABgAIAAgACAAIAAkACQAJAAkACQAKAAwADwAPAA8AEAAOAA4ADgAPABIAFAAU
ABUAFAAUABUAFgAXABgAGAAZAB0AHQAeAB8AHwAgACAAIQAkACUAKAAoACcAKAApACsA
LgAvADAAMQAyADQANgA3ADkAOwA8AD0AOwA9AD8AQABBAEIAQgBBAEMARABFAEUARQBF
AEUARQBDAEEAQAA/AEEAPwA/AD8APAA7ADoAOQA4ADcANgA0ADMAMgAyADEALgArACoA
KAAoACcAJwAnACYAJAAjACIAIgAhACEAIQAhACAAIAAgAB4AHgAeAB0AHwAfAB8AHgAc
ABwAHAAcAB0AHQAdAB0AHQAdAB4AHgAeAB4AHgAdAB8AHwAgACAAIAAgACAAHwAhACEA
IQAhACEAIgAiACEAHwAfAB8AHwAgACEAIgAjACEAIQAhACEAIgAiACIAIgAiACIAIgAi
ACIAIgAiACIAJAAjACMAIwAhACEAIQAgACAAIAAgACAAIgAiACEAIQAeAB0AHQAdAB8A
HwAfAB8AHAAcABwAGwAcABwAHAAcAB4AHgAdAB0AGwAaABkAGQAZABkAGQAZABgAGAAZ
ABkAGAAYABcAFwAXABcAFwAXABYAFgAWABYAGAAYABgAFwAVABUAFQAVABcAFwAXABcA
FwAXABcAFgAYABgAGAAYABgAFwAXABcAFwAXABgAGAAYABgAGAAaABoAGgAaABgAGQAa
ABwAIAAhACIAJAAkACQAJAAkACIAIgAiACIAJQAnACkAKQAlACQAIwAfABwAGQAYABYA
FgAXABgAGQAXABYAFgAXABkAGQAZABkAFwAVABUAFAASABEAEQARABMAEwATABMAEwAT
ABMAEwAVABQAFAAUABIAEgASABIAFAAUABQAFAATABMAEwATABUAFAAUABQAFwAXABcA
FwAYABgAGAAWABQAFwAfACkANQA+AEIASABZAGwAgQClAMwA3wDdAM4AtwCjAJAAewBW
ABwA1f+V/2T/Uv9f/3f/kf+z/9L/5v/y//3/BgAKABAAFwAbABwAHgAeAB8AIQAiACMA
JAAkAA==
         </WaveFormData>
      </LeadData>
      <LeadData>
         <LeadByteCountTotal>10000</LeadByteCountTotal>
         <LeadTimeOffset>0</LeadTimeOffset>
         <LeadSampleCountTotal>5000</LeadSampleCountTotal>
         <LeadAmplitudeUnitsPerBit>4.88</LeadAmplitudeUnitsPerBit>
         <LeadAmplitudeUnits>��V</LeadAmplitudeUnits>
         <LeadHighLimit>2147483647</LeadHighLimit>
         <LeadLowLimit>268435456</LeadLowLimit>
         <LeadID>V3</LeadID>
         <LeadOffsetFirstSample>0</LeadOffsetFirstSample>
         <FirstSampleBaseline>0</FirstSampleBaseline>
         <LeadSampleSize>2</LeadSampleSize>
         <LeadOff>FALSE</LeadOff>
         <BaselineSway>FALSE</BaselineSway>
         <ExcessiveACNoise>FALSE</ExcessiveACNoise>
         <MuscleNoise>FALSE</MuscleNoise>
         <LeadDataCRC32>2962765550</LeadDataCRC32>
         <WaveFormData>
LAAsACwALAAuADAAMgA0ADYAOAA6ADwAPwBAAEEAQgBEAEQARABEAEYARgBGAEYARABE
AEQARABDAEIAQQBAAD0APAA7ADoANwA2ADUANAAwAC4ALAAqACgAJgAkACIAHwAeAB0A
HAAYABYAFAASAA8ADgANAAwACwAKAAkACAAGAAYABgAGAAQABAAEAAQABAAEAAQABAAE
AAQABAAEAAQABAAEAAQAAgACAAIAAgACAAIAAgACAAIAAgACAAIAAAAAAAAAAAACAAIA
AgACAAIAAgACAAIAAgACAAIAAgACAAIAAgACAAIAAgACAAIAAgACAAIAAgACAAIAAgAC
AAQABAAEAAQABAAEAAQABAACAAIAAgACAAIAAgACAAIAAAAAAAAAAAAAAAAAAAAAAP7/
/v/+//7//P/8//z//P/8//z//P/8//r/+v/6//r/+v/6//r/+v/4//j/+P/4//j/+P/4
//j/9v/2//b/9v/2//b/9v/2//b/9v/2//b/9v/2//b/9v/2//b/9v/2//T/9P/0//T/
9P/0//T/9P/0//T/9P/0//T/9P/0//T/9P/0//T/9P/0//T/9P/0//T/9f/3//n//P/9
//7/////////////////////////AQACAAIAAgABAAAA/v/7//n/9v/z//L/8v/y//H/
8P/u/+7/7//v/+//8P/w/+//7v/s/+v/6v/q/+r/6v/q/+r/6v/q/+n/5//n/+f/5v/m
/+b/5v/m/+X/5f/l/+X/5//n/+f/6P/m/+b/5v/m/+j/5//n/+j/6P/o/+n/6f/n/+f/
5f/k/+b/6f/y//r//v8AAAsAIQA8AF8AjQC7AOEAAQESAREBCgH/AOcAtgBvACEAz/+F
/17/XP9v/4//qv+9/8j/0P/V/9j/3P/h/+P/5v/o/+j/6P/p/+r/6//r/+v/6//r/+v/
7P/t/+3/7f/t/+7/7v/u/+7/7v/v/+//7//w//D/8P/x//H/8f/y//L/8//0//P/9P/1
//X/9//4//n/+v/5//r/+//8//3//v///wAAAwAEAAUABgAGAAYABwAJAAwADQAPABAA
EgAUABYAGAAYABoAGwAdAB8AIQAjACUAJwApACsALQAvADEAMwA1ADUANwA5ADsAPQA/
AEAAQQBBAEIAQgBDAEMAQwBDAEMAQwBDAEMAQQBBAEAAPwA/AD4APQA6ADkAOAA2ADUA
MwAxAC8ALQArACgAJQAkACIAIgAgAB4AHAAZABcAFQATABEAEAAOAA4ADQAMAAsACQAI
AAgABwAHAAcABwAHAAYABQAFAAUABQAFAAUABQAFAAUABAAEAAQABAADAAMABAAEAAQA
BAADAAMAAwADAAMABQAFAAUABQADAAMAAwADAAMAAwADAAMAAwADAAQABAAEAAMAAwAD
AAMABAAEAAQABAAEAAQABAACAAIAAwADAAUABQAFAAUABQAFAAQAAwADAAMAAwADAAMA
AwADAAEAAwACAAIAAwABAAAAAAAAAAAA/v/+//3////////////9//3//f/9//z/+//6
//r//P/9//3//P/7//v/+//7//n/+f/4//j/+v/6//r/+v/5//n/+f/5//n/+f/5//n/
+f/4//j/+P/4//f/9//3//f/9//3//b/9P/0//T/9P/0//X/9f/0//P/8//z//P/9f/1
//P/9P/0//T/9P/0//T/9P/0//T/9P/2//f/+f/7//z//f/+////////////AQABAAEA
AQD//wEAAgACAAQAAwACAAAA+//5//b/8//y//L/8v/x//L/8P/w//H/7//v//D/8P/v
/+7/7P/r/+j/6P/o/+j/6v/q/+r/6v/p/+n/6f/p/+j/6P/o/+j/6P/n/+f/5//l/+X/
5f/l/+b/5v/m/+b/6P/o/+f/5//o/+j/6P/p/+n/6f/p/+n/5v/m/+n/8P/4//7/AgAN
ACMAPgBdAIcAtQDdAP8AEAENAQgB/QDjALAAaQAdAM3/hf9c/1j/af+H/6b/uf/E/8z/
0f/U/9r/3f/h/+T/5v/m/+b/5//o/+n/6f/p/+n/6f/p/+r/6//r/+v/6//s/+z/7P/s
/+z/7f/t/+3/7v/u/+7/7//v/+//8P/w//H/8v/x//L/8//z//X/9v/3//j/9//4//n/
+v/7//z//f/+/wEAAgADAAQABAAEAAUABwAKAAsADQAOAA4AEAASABQAFgAYABkAGwAb
AB0AHwAhACMAJQAnACkAKwAtAC8AMQAxADMANQA3ADkAOwA8AD0APQA+AD4APwA9AD0A
PQA9AD8APwA/AD0AOwA6ADkAOQA4ADcANAAzADIAMAAvAC0AKwApACcAJQAkACEAIAAe
ABwAGgAYABYAFwAVABMAEQARABAADgAOAAsACgAJAAcACAAIAAcABwAFAAUABQAEAAUA
BQAFAAUABQAFAAUABQADAAIAAgACAAQAAwADAAQAAgACAAIAAQADAAMAAwADAAMAAwAD
AAMAAwADAAMAAwADAAMAAwADAAMAAwAEAAQAAgABAAEAAQABAAIAAgACAAQABAAEAAQA
BAAEAAUABQADAAMAAwADAAMAAwACAAEAAwADAAMAAwABAAEAAQD//wEAAAAAAAEAAQAA
AAAAAAAAAP7//v/9//3//f/9//3/+//7//v/+//8//v/+v/6//j/+f/5//j/+f/5//n/
+f/5//n/+P/4//j/+P/4//j/9//3//f/9//3//f/9//3//f/9v/2//b/9v/1//X/9f/1
//X/9f/0//T/9P/0//T/9P/1//X/9P/z//P/8//z//H/8//y//L/8v/y//L/8v/y//L/
8v/y//T/9f/3//n/+v/7//z////////////9//3//f/9////AQACAAIAAgABAAAA/v/5
//f/9P/x//L/8v/y//H/7v/s/+z/7f/v/+//8P/w/+3/7P/q/+n/6P/o/+j/6P/o/+j/
6P/o/+f/5//n/+f/5v/m/+b/5v/m/+X/5f/l/+X/5f/l/+X/5v/m/+b/5v/k/+T/4//j
/+b/5v/m/+f/6f/p/+f/5f/i/+L/5//u//j//v8CAAkAHQA2AFUAfwCvANcA+QAOAQsB
AgH5AOEAsgBtACEA0/+J/17/Vv9j/3//nv+z/8D/yP/P/9T/2P/d/9//4v/k/+b/5v/n
/+j/6f/n/+f/5//n/+f/6P/p/+n/6//r/+z/7P/s/+z/7P/t/+v/6//s/+z/7v/v/+//
7//u/+7/7//w//H/8v/z//P/8//0//X/9v/1//b/9//4//v//P/9//7///8AAAEAAgAE
AAQABQAHAAgACQALAAwADAAOABAAEgAUABYAFwAZABkAGwAdAB8AIQAjACUAJwAnACkA
KwAtAC8AMQAzADUANQA3ADgAOQA5ADoAOgA7ADsAOwA7ADsAOQA5ADkANwA5ADgANwA3
ADQAMwAwAC8ALgAsACsAKQApACcAJQAjACAAHQAcABoAGgAYABYAFAAVABMAEQAPAA0A
DAAKAAoACQAIAAcABQAGAAYABQAFAAMAAwADAAIAAwADAAMAAwABAAEAAQABAAMAAgAC
AAIAAgABAAEAAgAAAAAAAAD//wEAAQABAAEA//////////8BAAEAAQABAP//////////
/////wAAAAACAAEAAQABAP//AAAAAAAAAgACAAIAAgACAAIAAwADAAEAAQABAAEAAwAD
AAIAAQABAAEAAQABAAEAAQABAP/////+//7///////7//v/+/wAA/v/+//3//P/7//r/
+f/7//v/+//7//r/+f/4//j/+P/5//n/+P/3//f/9//3//f/9//2//b/9v/2//b/9v/1
//X/9f/1//X/9f/1//X/9f/0//T/9P/0//P/8//z//P/8//z//L/8v/y//L/8v/y//P/
8//y//P/8//z//P/8//y//L/8v/y//L/9P/0//T/9P/0//b/9//5//v//P/9//7/////
////////////////////AQACAAIAAgABAAAA/v/5//f/9P/x//D/8P/w/+//7v/s/+z/
7f/r/+v/7P/s/+v/6v/o/+f/6P/o/+j/6P/m/+b/5v/m/+f/5//n/+f/5v/m/+b/5v/k
/+P/4//j/+X/5f/l/+X/5P/k/+T/5P/m/+b/5f/l/+b/5v/m/+f/5//n/+f/5f/k/+T/
6//0//z/AAACAA8AJwBCAGMAkQC9AOMABQEQAQkB/gDzANUAnABTAAcAt/9z/1b/WP9r
/4n/pP+3/8T/zP/T/9b/2P/d/+H/5P/m/+j/5v/n/+j/6f/n/+f/5//n/+j/6v/s/+3/
6//r/+z/7P/s/+z/7P/t/+3/7f/u/+7/8P/x//H/8f/w//D/8f/y//P/9P/1//X/9f/2
//f/+P/5//r/+//8//3//v///wAAAQACAAMABAAGAAYABwAJAAoACwANAA4AEAASABQA
FgAWABgAGQAbABsAHQAfACEAIwAlACcAKQArAC0ALwAxADEAMwA1ADcANQA3ADgAOQA9
AD4APgA/AD0APQA9AD0AOwA7ADsAOQA5ADgANwA3ADYANQAyADEAMgAwAC8ALQArACkA
JwAlACQAIQAgAB4AHgAcABoAGAAXABUAEwARABEAEAAOAA4ADQAMAAsACQAIAAgABwAH
AAcABwAHAAYABQAFAAUABQAHAAcABwAHAAUABAAEAAQABgAFAAUABgAEAAQABAADAAMA
AwADAAMABQAFAAUABQADAAMAAwADAAMAAwADAAMAAwADAAQABAAEAAMAAwADAAUABgAG
AAYABgAGAAYABgAGAAYABwAHAAcABwAHAAcABwAHAAYABQAFAAUABQAFAAcABwAHAAUA
AwACAAIAAwADAAIAAgACAAIAAAAAAP////////////////////////7//f/8//z/+v/7
//v/+v/7//v/+//7//3//f/8//z/+v/6//r/+v/3//f/9//3//n/+f/5//n/9//2//b/
9v/4//f/9//3//f/9//3//b/9P/0//T/9P/2//X/9f/2//T/8v/y//L/8v/0//T/9P/0
//T/9v/3//n/+//8//3//v////////////////////////8BAAIAAgACAAEAAAD+//3/
+//4//X/9P/0//T/8//w/+7/7v/v/+3/7f/u/+7/7//u/+z/6//o/+j/6P/o/+j/6P/o
/+j/5//n/+f/5//m/+b/5v/m/+b/5f/l/+X/5//n/+f/5//m/+b/5v/m/+b/5v/l/+X/
6P/o/+j/6f/n/+n/6f/p/+b/5v/l/+r/8v/6/wAABQARACYAPwBdAIkAuQDlAAoBGwES
AQMB+QDgAK0AZQAbANH/jv9q/2P/a/+A/5X/qP+2/8H/yv/Q/9f/2//e/+L/5P/k/+X/
5v/n/+n/6f/p/+n/6f/q/+v/6//r/+v/7P/s/+z/7P/s/+3/7f/t/+7/7v/u/+//7//v
/+7/7v/v//D/8//0//X/9f/1//b/9//4//n/+v/7//z/+//8//3//v///wAAAQACAAYA
BgAHAAkACgALAA0ADgAOABAAEgAUABQAFgAXABkAGwAdAB8AIQAjACUAJwApACsALQAv
ADEAMQAzADUANwA4ADsAPQA/AEAAQAA/AD8AQQBBAEEAQQA/AD8APwA9AD8APgA9AD0A
OgA5ADYANQAyADAALwAtAC0AKwApACcAIgAfAB4AHAAaABgAFgAUABMAEQAPAA0ACwAK
AAgACAAJAAgABwAFAAIAAgABAAEAAQABAAEAAAD///////////3//f/9//3////+//7/
/v/8//v/+//8//7//v/+//3/+//7//v/+//7//v/+//7//3//f/9//3//f/9//3//f/9
//3//v/+//7//f/9//3/+//8//z//P/+//7//v/+//7//v///////v/9//z/+//9//3/
/P/7//v/+//7//v/+f/5//n/9//3//b/9v/3//f/9v/2//b/+P/2//b/9f/0//P/8v/x
//H/8f/x//H/8v/x//D/8P/u/+//7//u/+//7//v/+//7f/t/+z/7P/s/+z/7P/s/+v/
6//r/+v/6//r/+v/6//r/+r/6v/q/+r/6f/p/+n/6f/p/+n/6P/o/+j/5v/m/+b/5v/o
/+j/6P/o/+b/6P/p/+v/7f/u/+//8P/x//H/8f/x//H/8f/x//H/7//x//L/8v/z//P/
8//y//H/7//s/+n/5v/m/+b/5f/i/+D/4P/h/+H/4f/i/+L/4//i/+D/3//e/97/3v/e
/9z/3P/c/9z/2//b/9v/2//a/9r/2v/a/9r/2f/Z/9n/2f/Z/9n/2f/Y/9j/2P/Y/9r/
2v/Z/9n/2v/a/9r/2//b/9v/2//Z/9j/2P/X/9r/4v/q//L/9//9/xAAKQBFAG8AoQDL
APIADQEOAQUB/wDwAMkAiQA7AO3/nv9o/1v/Yf9y/4f/nv+u/7n/wv/I/83/z//S/9T/
2P/a/9v/3P/d/93/3f/d/93/3f/e/9//3//f/9//4P/g/+L/4v/i/+P/5f/l/+b/5v/k
/+X/5f/l/+j/6P/p/+r/6f/q/+v/6//r/+z/7f/u/+//8P/x//L/9f/2//f/+P/5//r/
+//8//7//v///wEAAAABAAMABAAIAAoADAAOAA4AEAARABMAFQAXABkAGwAbAB0AHwAh
ACUAJwApACsALwAxADMANQA3ADkAOgA7ADsAPAA8AD0APQA9AD0APQA/AD8APwA9AD8A
PgA9AD0APAA7ADgANwA0ADIAMQAvAC0AKwApACcAJAAhACAAHgAaABgAFgAUABMAEQAP
AA0ACwAKAAgACAAFAAQAAwABAAAAAAD//////f/9//3//P/9//3//f/9//v/+//7//v/
/f/8//z//P/8//v/+//8//z//P/8//v//f/9//3//f/7//v/+//7//3//f/9//3/+//7
//v/+//9//3//v/+/wAA/////////f/+//7//v8AAAAAAAAAAP7//v//////////////
//8BAAEAAAD//////////////f/9//3/+//7//r/+v/7//v/+v/6//r/+v/4//j/9//3
//f/9//3//X/9f/1//X/9v/1//T/9P/0//X/9f/0//H/8f/x//H/8f/x//D/8P/y//L/
8v/y/+//7//v/+//7//v/+//7//v/+7/7v/u/+7/7f/t/+3/7f/t/+3/7P/s/+z/7P/s
/+z/7f/t/+z/7f/t/+7/7P/s/+z/7P/s/+z/7P/s/+z/7v/v//H/8//0//X/9v/3//f/
9//3//n/+f/5//n/9//5//r/+v/8//v/+v/4//f/9f/y/+//7P/s/+z/6//q/+j/6P/p
/+n/6f/q/+r/6//q/+j/5//m/+b/5v/m/+X/5P/j/+L/4f/h/+H/4f/i/+L/4v/i/+L/
4f/h/+H/4f/h/+H/4f/g/+D/4P/g/+L/4v/h/+H/4v/i/+L/4//j/+X/4//h/+D/4P/f
/+T/7v/2//b/+/8LACQAPwBnAJcAwwDpAAoBFwEWARMBBwHsALMAZQATAL3/ev9i/2X/
ff+a/7H/wP/K/8//0v/W/9v/3//g/+L/4v/k/+X/5v/n/+f/5//n/+f/5//o/+n/6f/p
/+n/6v/q/+r/6v/q/+v/6//r/+z/7P/s/+3/7f/t/+7/7v/v//D/8f/y//P/8//z//T/
9f/2//f/+P/5//r/+//8//3//v///wAAAQACAAQABAAFAAcACgALAA0ADgAQABIAFAAW
ABYAGAAZABsAHQAfACEAIwAlACcAKQArAC0ALwAxADMANgA5ADwAPwA9AD8AQABBAEMA
RABEAEUARgBHAEgASQBJAEkASQBHAEcARgBFAEUARABDAEAAPwBAAD4APQA7ADcANQAz
ADEALgArACoAKAAmACQAIgAgAB4AGwAYABUAEwASABAAEAAPAA4ADQALAAgACAAHAAcA
BwAHAAcABgAHAAcABwAHAAYABQAEAAMABQAEAAQABAAEAAMAAwAEAAIAAgACAAEAAwAD
AAMAAwABAAEAAQABAAEAAQABAAEAAQABAAEAAQABAAEAAgACAAQAAwADAAMAAQACAAIA
AgACAAIAAgACAAIAAgADAAMAAwADAAMAAwADAAMAAgABAAEAAQABAAEAAwADAAMAAQD/
//7//v///////v/+//7/AAD+//7//f/7//v/+//7//3//f/9//3/+v/5//j/+P/6//v/
+//6//n/+f/5//n/9//3//b/9v/4//j/+P/4//f/9//3//f/9//3//f/9//1//T/9P/0
//T/8//z//P/9f/1//X/9P/y//L/8v/y//L/8//z//L/8//z//P/8//z//P/8//z//T/
9P/0//L/8v/y//L/8v/y//L/8v/0//b/9//5//v//P/9//7/////////////////////
////AQACAAIAAgABAAAA/v/5//f/9P/x//L/8v/y//H/7v/s/+z/7f/v/+//8P/w//H/
8P/u/+3/6v/q/+r/6v/q/+r/6v/q/+n/6f/p/+n/5v/m/+b/5v/o/+f/5//n/+f/5//n
/+f/6P/o/+j/6P/o/+j/5//n/+j/6P/o/+n/6f/p/+n/5//m/+T/5//u//b//v8AAAcA
GQAyAE0AdwCpANMA9QAQARkBFAEPAf8A3ACdAFEA//+r/3L/YP9p/4P/oP+3/8T/zP/T
/9j/2v/f/+X/5v/o/+r/6P/p/+r/6//t/+3/7f/t/+3/7v/v/+//7//v//D/8P/u/+7/
7v/v/+//7//w//D/8v/z//P/8//y//L/8//0//X/9v/3//f/+f/6//v//P/7//z//f/+
////AAABAAIAAwAEAAUABgAIAAgACQALAAwADQAPABAAEAASABQAFgAXABoAHAAfACAA
IQAiACMAJwApACsALQAvADEAMwA1ADcAOQA7AD0APwBBAEIAQwBFAEYARgBHAEkASQBJ
AEkARwBHAEcARQBHAEYARQBFAEQAQwBAAD8APgA8ADsAOQA5ADcANQAzADAALQAsACoA
JgAkACIAIAAfAB0AGwAZABcAFgAUABQAEQAQAA8ADQAMAAwACwALAAkACQAJAAgACQAJ
AAkACQAJAAkACQAJAAcABgAGAAYABwAHAAgACgAIAAgACAAHAAUABQAFAAUABQAFAAUA
BQAHAAcABwAHAAcABwAHAAcABQAFAAYABgAGAAUABQAFAAUABgAGAAYACAAIAAgACAAI
AAgACQAJAAcABwAHAAcACQAJAAgABwAHAAcABwAHAAcABwAHAAUABQAEAAQABQAFAAQA
BAAEAAYABAAEAAMAAQABAAEAAQABAAEAAQABAAAA///+//7//v///////v/9//3//f/9
//3//f/8//z//P/8//z//P/9//3//f/9//v/+//7//v/+//6//r/+v/6//n/+f/5//n/
+f/5//j/+P/4//j/+P/2//f/9//2//b/9//4//n/+f/3//f/9f/2//j/+P/4//j/+P/4
//j/+P/5//z//v8BAAEAAgADAAQAAwADAAMAAwADAAMAAwADAAMABQAGAAYAAwABAP//
/P/7//n/9v/z//T/9P/0//P/9P/y//L/8//x//H/8v/y/+//7v/s/+v/6//s/+3/7v/t
/+z/6//q/+v/6//r/+v/6v/q/+r/6v/q/+n/6f/p/+v/6//r/+v/6v/q/+r/6v/s/+z/
6//r/+z/7P/s/+3/6//r/+n/5//o/+r/7//2//7/AgAIABcALwBMAHUApQDPAPUADwEW
AQ8BDAH9ANkAmgBPAAEAr/9x/1r/Yv99/5v/tP/F/8z/1P/Z/9z/4P/j/+f/6v/s/+z/
6//r/+v/6//t/+3/7f/t/+3/7v/v/+//7//v//D/8P/w//D/8P/x//H/8f/y//L/8v/z
//P/8//0//T/9f/2//f/+P/5//n/+f/6//v//P/9//7///8AAAEAAgADAAQABwAIAAkA
CgAKAAoACwANAA4ADwARABIAFAAWABgAGgAaABwAHQAfACEAIwAlACcAKQArAC0ALwAx
ADMANQA3ADkAOwA9AD8APwBBAEIAQwBDAEQARABFAEUARQBFAEUARwBHAEcARQBDAEIA
QQBBAEAAPwA8ADsAPAA6ADkANwAzADEALwAtACoAJwAmACQAJAAiACAAHgAdABsAGQAX
ABUAFAASABIADwAOAA0ACwAMAAwACwALAAkACQAJAAgACQAJAAkACQAJAAkACQAJAAkA
CAAIAAgACAAHAAcACAAIAAgACAAHAAcABwAHAAcACQAJAAkACQAHAAcABwAHAAkACQAJ
AAkABwAHAAgACAAIAAcABwAHAAcACAAIAAgACAAIAAgACAAIAAgACQAJAAkACQAJAAkA
CQAJAAgABwAJAAkACQAJAAcABwAHAAUABwAGAAYABwAFAAQABAAEAAYABAAEAAMAAwAD
AAMAAwABAAEAAQABAAAA///+//7/AAABAAEAAAD9//3//f/9///////+//7//v/+//7/
/v/9//3//f/9//v/+//7//v/+//6//r/+v/8//v/+//7//v/+//7//r/+v/6//r/+v/4
//n/+f/4//n/+f/5//n/+f/5//n/+f/4//j/+P/6//r/+v/6//r/+v/6//r//P/+////
AQABAAIAAwAEAAUABQAFAAUABQAFAAUABQAFAAcACAAIAAUAAwABAP7/+//5//b/8//z
//T/9f/1//T/8v/y//P/9f/1//b/9v/0//L/7//t/+7/7v/u/+7/8P/w//D/8P/v/+//
7//v//D/8P/w//D/8P/v/+//7//t/+3/7f/t/+7/7v/u/+7/7v/u/+3/7f/u/+7/7v/v
/+//7//t/+3/7P/s//P//P8EAAgADAAXAC8ASgBtAJsAyQDvAA8BHAEXAQ4BAwHlALAA
ZQAZAMn/h/9o/2b/d/+P/6j/vf/K/9L/1//c/+L/5//p/+z/7v/s/+z/7f/u/+//8f/x
//H/8f/x//L/8//z//P/8//0//T/9P/0//T/9f/3//f/+P/4//b/9//3//f/+P/4//n/
+v/7//z//f/9//3//v///wAAAQACAAMABAAFAAYABwAIAAkACgALAAwADgAOAA8AEQAS
ABMAFQAWABgAGgAcAB4AHgAgACEAIwAlACcAKQArAC0ALwAxADMANQA3ADkAOwA/AEEA
QwBFAEUARwBIAEkASwBMAEwATQBNAE0ATQBNAE0ATQBNAEsASwBKAEkASQBIAEcARABD
AEIAQAA/AD0AOQA3ADUAMwAwAC0ALAAqACoAKAAmACQAIQAfAB0AGwAbABoAGAAYABUA
FAATABEAEAAQAA8ADwAPAA8ADwAOAA0ADQANAA0ADQANAA0ADQANAAwADAAMAAwACwAL
AAwADAAMAAwACwALAAsACwALAAsACwALAAsACwALAAsACwAJAAkACQAJAAsACwAMAAwA
DAALAAsACwALAAwADAAMAAwADAAMAAwADAAMAA0ADQANAA0ADQANAA0ADQAMAAsACQAJ
AAkACQAJAAkACQAHAAcABgAGAAcABwAGAAYABgAGAAQABAADAAMAAwADAAMAAwADAAMA
AwACAAEAAAAAAAAAAQABAAAA/////////////////v/+/wAAAAAAAAAA/f/9//3//f/9
//3//f/9//3//P/8//z//P/7//v/+//7//v/+//6//r/+v/6//r//P/9//3//P/5//n/
+//5//j/+v/6//r/+v/6//r/+v/6//z//v///wEAAgACAAIAAgAFAAUABQAFAAMAAwAD
AAMABQAHAAgACAAHAAUAAwAAAP3/+//4//X/9f/2//f/9//2//T/9P/1//X/9f/2//b/
8//y//D/7//u/+7/7v/u//D/8P/w//D/8f/x//H/8f/u/+7/7v/u/+7/7f/t/+3/7f/t
/+3/7f/w//D/8P/w/+7/7v/t/+3/8P/w//D/8f/x//H/8f/v/+7/7P/v//b/AAAGAAoA
DwAhADoAVQB7AK0A2QABARwBIwEYAREBBQHmAKkAWwALAL3/hP9u/3H/g/+a/6//wv/M
/9X/2v/e/+P/5//s/+7/8P/w//H/8v/z//P/8//z//P/9f/2//f/9//3//f/+P/4//j/
+P/4//n/+//7//z//P/6//v/+//7//7//v///wAAAQACAAMAAwABAAIAAwAEAAcACAAJ
AAoACwAMAA0ADgAPABAAEQASABQAFAAVABcAGAAZABsAHAAeACAAIgAkACQAJgAnACkA
LQAvADEAMwA1ADcAOQA7AD0APwBBAEMARQBHAEkASwBNAE8AUABRAFMAVABUAFUAVQBV
AFUAVQBVAFUAVQBTAFMAUgBRAFEAUABPAEwASwBKAEgARwBFAEEAPwA9ADsAOAA1ADQA
MgAuACwAKgAoACUAIwAhAB8AHwAeABwAHAAZABgAFwAVABIAEgARABEAEQARABEAEAAN
AA0ADQANAA4ADwAQABEADwAOAA4ADgAQAA8ADwAQABAAEAAQAA8ADQANAA0ADQAPAA8A
DwAPAA8ADwAPAA8AEQARABEAEQARABEAEgASABIAEQARABEAEQASABIAEgASABIAEgAS
ABIAEgATABMAEwATABMAEwAVABUAFAATABMAEwATABMAEQARABEADwAPAA4ADgAPAA8A
DgAOAA4ADgAMAAwACwALAAsACwALAAsACwALAAsACgAJAAgACAAIAAkACQAIAAcABwAH
AAcACQAJAAgACAAGAAYABgAGAAcABwAHAAcABwAHAAcABwAFAAQABAAEAAYABQAFAAUA
BQAFAAUABAAGAAYABgAGAAQABQAFAAQAAwAFAAYABAAEAAQABAAGAAYABgAGAAQABgAH
AAkADAAOABAAEgARABEAEQARABEAEQARABEAEQATABQAFAAUABMAEgAQAAsACQAGAAMA
AwAEAAUABQAEAAIAAgADAAUABQAGAAYAAwACAAAA///+//7//v/+//7//v/+//7//f/9
//3//f/+//7//v/+//7//f/9//3////////////+//7//v/+/wAAAAD/////AAAAAAAA
AQABAAEAAQD///z//v8BAAgAEAAWABgAIQA3AFIAcQCdAM0A9wAbATIBNQE0AS8BHwH2
ALMAYQANAL//jP+A/43/pf/A/9X/4P/o/+//9P/2//v///8EAAQABgAGAAcACAAJAAkA
CQAJAA==
         </WaveFormData>
      </LeadData>
      <LeadData>
         <LeadByteCountTotal>10000</LeadByteCountTotal>
         <LeadTimeOffset>0</LeadTimeOffset>
         <LeadSampleCountTotal>5000</LeadSampleCountTotal>
         <LeadAmplitudeUnitsPerBit>4.88</LeadAmplitudeUnitsPerBit>
         <LeadAmplitudeUnits>��V</LeadAmplitudeUnits>
         <LeadHighLimit>2147483647</LeadHighLimit>
         <LeadLowLimit>268435456</LeadLowLimit>
         <LeadID>V4</LeadID>
         <LeadOffsetFirstSample>0</LeadOffsetFirstSample>
         <FirstSampleBaseline>0</FirstSampleBaseline>
         <LeadSampleSize>2</LeadSampleSize>
         <LeadOff>FALSE</LeadOff>
         <BaselineSway>FALSE</BaselineSway>
         <ExcessiveACNoise>FALSE</ExcessiveACNoise>
         <MuscleNoise>FALSE</MuscleNoise>
         <LeadDataCRC32>3280525690</LeadDataCRC32>
         <WaveFormData>
KgAqACoAKgAsAC4AMAAyADYAOAA6ADwAPQA+AD8AQABBAEIAQwBEAEYARgBGAEYARgBG
AEYARgBFAEQAQwBCAEEAQAA/AD4AOgA4ADYANAAyADAALgAsACgAJgAkACIAIAAeABwA
GgAWABQAEgAQAA0ADAALAAoABwAGAAUABAADAAIAAQAAAP7//v/+//7//v/+//7//v/8
//z//P/8//z//P/8//z/+v/6//r/+v/6//r/+v/6//r/+v/6//r/+P/4//j/+P/6//r/
+v/6//r/+v/6//r//P/8//z//P/8//z//P/8//z//P/8//z//v/+//7//v/8//z//P/8
//7//v/+//7//P/8//z//P/8//z//P/8//z//P/8//z/+v/6//r/+v/6//r/+v/6//j/
+P/4//j/9v/2//b/9v/2//b/9v/2//T/9P/0//T/9P/0//T/9P/0//T/9P/0//L/8v/y
//L/8v/y//L/8v/y//L/8v/y//D/8P/w//D/8v/y//L/8v/y//L/8v/y//D/8P/w//D/
8P/w//D/8P/y//L/8v/y//D/8P/w//D/7v/u/+7/7v/u/+//7//v//H/8v/z//T/9//5
//r/+v/7//v/+//8//r/+v/5//n/+//8//z//P/8//z/+//4//X/8//x//D/8P/v/+7/
7f/s/+z/7P/s/+3/7f/t/+z/6//q/+n/6P/o/+j/6P/o/+f/5//n/+f/5f/l/+T/5P/k
/+T/5P/k/+T/4//j/+P/5f/l/+X/5v/k/+T/5P/j/+X/5f/l/+b/5P/l/+X/5f/l/+X/
4//g/+D/4v/m/+n/7P/v//n/DwAtAFIAgACwAN0ACQEnAS0BJwEWAfEAtwB6AD4A///E
/6H/mv+k/7b/yP/S/9b/2//e/97/4f/j/+X/5v/l/+f/5//n/+j/6P/n/+f/5//n/+n/
6f/p/+r/6v/q/+r/6v/o/+j/6f/p/+z/7P/s/+z/6//r/+z/7P/s/+z/7f/u/+7/8P/x
//H/8v/z//P/9f/1//b/9//4//n/+v/7//z//f/+////AAACAAMABAAFAAcACAAJAAsA
DAAPABEAEgATABQAFgAYABoAHAAeACAAIwAlACcAKQApACsALgAwADQANQA5ADoAOgA8
AD0APgBBAEMAQwBDAEMAQwBEAEUAQwBEAEQAQwBCAEEAQQBAAD0APQA8ADsAOAA4ADUA
MwAxAC8ALgAsACkAJgAjACIAIAAdABoAFgAVABIAEQAPAA0ADAAJAAcABwAFAAMAAwAC
AAEAAQAAAP////////3/+//7//v/+//7//v//P/8//z//P/7//v/+//7//v/+//5//n/
+f/5//n/+f/5//n/+f/5//n/+f/5//n/+f/5//r/+v/6//r/+v/6//v/+//7//v/+//8
//z//P/8//z//P/8//z//P/8//z//f/+//7//v/+//7//v/+//3//f/9//3//f/9//3/
/f/8//z/+//7//v/+//5//n/+f/5//n/+f/5//j/9//3//j/+P/2//b/9v/1//T/9P/z
//P/9f/1//X/9f/z//L/8v/y//L/8v/x//H/8f/x//H/8f/x//H/8f/x//H/8f/x//H/
8f/x//H/8f/v/+//7//v/+//7//v/+7/7v/u/+7/7v/u/+7/7v/u/+7/7v/u/+7/7v/u
/+7/7v/u/+7/7v/u/+7/7v/v/+//7//x//L/8//0//X/9//4//j/+f/5//n/+v/6//r/
+f/5//n/+v/6//r/+v/6//n/9P/x/+//7f/u/+7/7f/s/+v/6v/q/+r/6v/r/+v/6//s
/+v/6v/p/+f/5v/l/+T/5v/l/+X/5f/l/+X/5f/k/+T/5P/k/+T/5v/m/+X/5f/j/+P/
4//j/+L/4v/i/+L/4//j/+P/4//i/+L/4//j/+P/4//j/+H/4P/e/+D/5P/n/+r/7//5
/w0AKQBMAHgApgDTAP8AHQElAR0BDgHnAK8AbAAyAPf/vv+b/5D/mv+u/8L/zP/Q/9X/
1v/Y/9n/3f/d/+D/4//j/+H/4f/i/+L/4//j/+P/4//l/+X/5f/m/+T/5P/k/+T/5v/m
/+f/5//m/+b/5v/m/+f/5//o/+j/6v/q/+v/7P/r/+z/7P/r/+7/7//v//H/8f/y//P/
9P/1//b/9//4//v//P/9//7//v///wAAAQADAAQABQAHAAYACQALAAwADwAQABIAFAAW
ABgAGgAcAB8AIQAjACUAJwApACwALgAuAC8AMwA0ADYAOAA5ADoAPQA/AD8APwA9AD0A
PgA/AD8AQABAAD8APgA9AD0APAA5ADkAOAA3ADQANAAxAC8AKwApACgAJgAlACIAHwAe
ABwAGQAWABIAEwAQAA8ADQALAAoABwAFAAUAAwABAAEAAAD//////v/7//v/+//5//v/
+//7//v/+f/5//r/+v/6//r/+f/5//n/+f/5//n/9//3//f/9//3//f/9//3//f/9//3
//f/9//3//f/9//6//r/+v/6//r/+v/7//v/+f/5//n/+v/6//r/+v/6//z//P/8//z/
/P/8//3//v/8//z//P/8//7//v/9//3//f/9//3//f/9//3//P/8//v/+//7//v/+//7
//v/+//5//n/+f/4//f/9//4//j/9v/2//b/9f/2//b/9f/1//P/8//z//P/8//y//L/
8v/0//T/8//z//H/8f/x//H/8f/x//H/8f/v/+//7//v/+//7//v/+//7//v/+//7//v
/+//7//u/+7/7v/u/+7/7v/u/+7/7v/s/+z/7P/s/+z/7P/u/+z/7P/s/+z/7P/s/+3/
7f/v//H/8v/z//T/9f/3//j/+v/7//v/+//6//r/+v/5//n/+f/6//r//P/8//z/+//2
//P/8f/v/+z/7P/r/+r/6f/o/+j/6P/o/+n/6f/p/+j/5//m/+X/5P/k/+T/5P/m/+X/
5f/l/+P/4//j/+L/4v/i/+L/4v/i/+L/4f/h/+H/4f/h/+H/4v/i/+L/4v/h/+H/4f/h
/+L/4v/j/+P/5f/l/+P/4f/e/9z/3v/k/+n/7P/v//f/CQAjAEYAdACgAM0A+QAZASEB
GwEKAekArwBwADYA+//C/53/kP+W/6j/vP/I/87/0//Y/9r/2//d/9//4v/j/+P/4//j
/+T/5P/l/+X/5f/l/+X/5f/l/+b/5v/m/+b/5v/m/+b/5//n/+b/5v/m/+b/5//n/+j/
6P/o/+j/6f/q/+r/7P/t/+3/7v/v/+//8f/v//D/8f/y//X/9v/3//j/+f/6//v//P/+
////AAABAAEAAgADAAUABgAJAAsADAAPABAAEgAUABQAFgAYABoAHQAfACEAIwAjACUA
KAAqACwALQAxADIANAA2ADcAOAA5ADsAOwA7AD0APQA+AD8APgA+AD0AOwA6ADkAOQA4
ADUANQA0ADMAMgAyAC8ALQArACkAKAAmACEAHgAbABoAGgAXABQAEAARAA4ADQALAAsA
CgAHAAUABQADAAEAAQAAAP/////+//3//f/9//v/+//7//v/+//5//n/+v/6//r/+v/5
//n/9//3//f/9//3//f/9//3//f/9//3//f/9//3//f/9//5//n/+f/5//j/+P/4//j/
+P/4//n/+f/5//n/+f/6//r/+v/6//r//P/8//z//P/8//z//f/+//z//P/8//z//v/+
//3//f/7//v/+//7//v/+//6//r/+f/5//n/+f/3//f/9//3//f/9//3//b/8//z//T/
9P/0//T/9P/z//L/8v/x//H/8f/x//H/8f/x//D/8P/w//D/8P/v/+//8f/x//H/8f/v
/+//7//v/+//7//v/+//7//v/+//7//t/+3/7f/t/+3/7f/t/+z/7P/s/+z/7P/s/+z/
7P/s/+z/7P/s/+z/7P/s/+z/7P/s/+z/7P/s/+3/7f/t/+//8P/x//L/8//1//b/9v/3
//f/9//2//b/9v/1//f/9//4//j/9v/2//b/9f/y/+//7f/r/+r/6v/p/+j/5//m/+b/
5v/m/+f/5//n/+b/5f/k/+P/5P/k/+T/5P/i/+H/4f/h/+H/4f/h/+D/4P/g/+D/4P/g
/+D/3//f/+H/4f/h/+H/4f/g/9//3v/f/9//3//f/+D/4P/h/+H/4//j/+H/4f/e/97/
4v/m/+v/7v/v//v/EQAvAFYAgACsANsABQEdAR0BEwH+ANUAlwBYACAA5f+w/5X/kP+a
/67/wP/K/9D/1f/Y/9j/2f/d/9//4P/h/+H/4f/h/+L/4v/h/+H/4f/h/+L/4//k/+b/
5v/m/+b/5v/k/+T/5f/l/+b/5v/m/+b/6f/p/+r/6v/q/+r/6//s/+z/7v/v/+//7v/v
/+//8f/x//L/8//0//X/9v/3//j/+f/6//v//P/+////AAABAAMABAAFAAcABgAJAAsA
DAAPABAAEgAUABQAFgAYABoAHQAfACEAIwAjACUAKAAqAC4ALwAzADQANQA2ADYANgA5
ADsAOwA7ADsAOwA8AD0APAA8ADsAOQA4ADcANwA2ADMAMwAyADEAMAAwAC0AKwApACcA
JgAkAB8AHAAZABgAFwAVABMAEAAPAAwACwAJAAkACAAFAAMAAwABAP/////+//3//f/8
//v/+//7//n/+f/5//n/+f/5//n/+v/6//j/+P/3//f/9//3//f/9//3//f/9//3//X/
9f/1//X/9//3//f/9//3//f/9//3//j/+P/4//j/+P/4//n/+f/5//n/+f/6//z//P/8
//z//P/8//z//P/8//z//f/+//7//v/+//7//v/+//3//f/9//3//f/9//3//f/8//z/
+//7//v/+//5//n/+f/5//n/+f/5//j/9f/1//b/9v/2//b/9v/1//T/9P/z//P/9f/1
//X/9f/z//L/8v/y//T/9P/z//P/8f/x//H/8f/v/+//7//v//H/8f/x//H/8f/x//H/
8f/x//H/8f/x//H/8f/x//D/7v/u/+7/7v/w//D/8P/w//D/7v/u/+7/7v/u/+7/7//v
/+//8f/y//P/9v/3//n/+v/6//v/+//7//r/+v/6//n/+//7//z//P/8//z//P/7//r/
9//1//P/8P/w/+//7v/s/+r/6f/o/+r/6//r/+v/7P/r/+r/6f/m/+b/5v/m/+j/5//n
/+f/5v/l/+T/4v/i/+L/4v/i/+L/4v/h/+H/4//j/+P/4//k/+T/5P/k/+H/4f/h/+H/
4v/i/+P/4//l/+X/5f/l/+L/4P/e/+D/4//o/+v/8f/7/xEALABSAH4ArQDhABEBMwE1
AS4BHQH3ALwAfABBAAgA0/+w/57/nv+q/7j/wP/J/9D/1P/X/9v/3f/e/9//4f/j/+P/
5P/k/+X/5f/l/+X/5f/l/+X/5v/m/+b/5v/m/+b/5v/n/+f/6P/o/+j/6P/p/+n/6v/q
/+r/6v/r/+z/7P/u/+//7//w//H/8f/z//H/8v/z//T/9f/2//f/+P/5//r/+//8//7/
//8AAAEABQAGAAcACQAIAAsADQAOAA8AEAASABQAFgAYABoAHAAhACMAJQAnACcAKQAs
AC4AMgAzADcAOAA6ADwAPQA+AD8AQQBBAEEAQwBDAEQARQBDAEQARABDAEIAQQBBAEAA
QQBBAEAAPwA7ADoANgAzADMAMQAwAC4AKQAmACMAIgAgAB0AGgAWABUAEgARAA8ACwAK
AAcABQAFAAMAAQABAP///f/8//r/+f/5//n/9//3//f/9//3//X/9f/2//b/9v/2//X/
9f/z//P/8//z//P/8//z//P/9f/1//X/9f/z//P/8//z//X/9f/1//X/9v/2//b/9v/2
//b/9//3//f/9//3//j/+P/4//j/+P/4//j/+P/4//r/+v/7//z/+//6//n/+P/6//r/
+f/5//n/+f/5//n/9//3//b/9v/1//X/9f/1//X/9f/1//X/8//z//P/8v/v/+//8P/w
//D/8P/w/+//7v/u/+3/7f/t/+3/7f/t/+//7v/u/+7/7f/s/+r/6f/r/+v/6//r/+n/
6f/p/+n/6f/p/+n/6f/n/+f/5//n/+n/6f/p/+n/6f/p/+n/6P/o/+b/5v/m/+b/5v/m
/+b/5//n/+X/5//o/+n/7P/t/+//8P/w//H/8f/x//D/8P/w/+//7//v//D/8P/y//L/
8v/x/+//7f/s/+v/6f/o/+b/5P/j/+L/4v/i/+L/4//j/+P/4v/h/+D/3//e/97/3v/e
/97/3f/d/93/2//b/9v/2v/c/9z/3P/c/9r/2v/Z/9n/2//b/9v/2//c/9z/3P/c/9v/
2//b/9v/2v/a/9v/2//d/93/3f/b/9r/2P/W/9b/2f/c/+H/5f/t/wEAHAA+AGwAnwDR
AAUBMQFDAUQBOwEjAfAAsABtACoA5f+2/6D/mv+i/7L/vv/H/8z/0v/V/9X/1//Y/9v/
2//d/93/3v/e/9//3//f/9//3//f/9//4P/g/+D/4P/g/+D/4P/h/+H/5P/k/+T/5P/n
/+f/6P/o/+j/6P/p/+r/6P/q/+v/6//s/+3/7f/v//H/8v/z//T/9f/2//f/+P/5//r/
+//8//7///8AAAEAAwAEAAUABwAKAA0ADwAQABEAEgAUABYAGAAaABwAHgAhACMAJQAn
ACkAKwAuADAANAA1ADkAOgA+AEAAQQBCAEMARQBFAEUARgBHAEkASwBJAEoASgBJAEoA
SQBJAEgARwBHAEYARQBCAEIAPwA9ADkANwA2ADQAMQAuACsAKgAmACMAIAAcABsAGAAX
ABUAEQAQAA0ACwALAAkABwAHAAQAAwADAAIAAQABAAEA//////////////v/+//8//z/
/v/+//3//f/7//v/+//7//v/+//7//v/+//7//v/+//7//v/+//7//3//f/9//3//P/8
//z//P/+//7//////////////wAA/v/+//7//v8AAAAAAAAAAP7//v///wAAAgACAAIA
AgACAAIAAQABAP//////////AQABAAAAAAD9//3//f/9//3//f/9//3/+//7//v/+v/3
//f/+P/4//j/+P/4//f/+P/4//f/9//3//f/9//3//X/9P/0//T/9P/0//P/8//1//X/
9f/1//P/8//z//P/8//z//P/8//x//H/8f/x//H/8f/x//H/8f/x//H/8P/u/+7/7v/u
//D/8P/w//D/8P/w//D/8P/w//D/8P/w//D/8f/x/+//8f/y//P/9P/1//f/+P/6//v/
+//7//7//v/+//3/+//7//z//P/+//7//v/9//z/+f/3//X/8v/y//H/8P/v/+7/7v/u
/+7/7//v/+//8P/v/+7/7f/q/+r/6v/q/+j/5//n/+f/5//n/+f/5v/m/+b/5v/m/+b/
5v/l/+X/5f/l/+X/5f/m/+b/5v/m/+X/5f/l/+X/5v/m/+f/5//n/+n/5//l/+T/4v/g
/+T/6f/s/+3/8f8BABsAOABiAJIAwQDzACMBOwFBATwBJwH/AMQAggBDAP7/xf+q/6b/
sv/I/9T/2v/d/+D/4v/j/+X/5//o/+f/5//p/+n/6v/q/+v/6//r/+v/6//r/+v/7P/s
/+z/7P/s/+z/7P/t/+3/7v/u/+7/7v/v/+//8P/w//D/8P/x//L/8v/0//X/9f/2//f/
9//5//v//P/9//7///8AAAEAAgABAAIAAwAEAAYABwAIAAkACwAMAA0ADwAQABMAFQAW
ABkAGgAcAB4AHgAgACIAJAApACsALQAvADEAMwA2ADgAPAA9AEEAQgBEAEYARwBIAEkA
SwBLAEsATABNAE8AUQBPAFAAUABPAFAATwBPAE4ATQBNAEwASwBKAEoARwBFAEIAPwA9
ADoANwA0ADEAMAAuACsAKAAkACMAIAAfAB0AGQAYABUAEwATABEADwAPAA0ACwAKAAgA
BwAHAAcABQAFAAUABQAFAAMAAwAEAAQABAAEAAMAAwABAAEAAQABAAEAAQABAAEAAQAB
AAEAAQABAAEAAQABAAEAAQABAAEAAAAAAAAAAAAAAAAAAQABAAMAAwADAAQAAgACAAIA
AgAEAAQABAAEAAQABAAFAAYABAAEAAQABAAEAAQAAwADAAUABQAFAAUABQAFAAQABAAD
AAMAAwADAAMAAwADAAMAAQABAAEAAAD/////AAAAAAAAAAAAAP///v/+//3//f/9//3/
/f/9//3//P/8//z/+v/6//n/+f/5//n/+f/5//f/9//3//f/9//3//f/9//3//f/9//3
//f/9//3//f/9//3//f/9v/2//b/9v/2//b/9v/2//b/9v/2//b/9v/2//b/9v/2//j/
+f/4//b/9v/2//b/9P/0//X/9f/3//n/+v/7//z//f///wAAAAABAAEAAQACAAIAAgAB
AAEAAQACAAIAAgACAAIAAQD8//n/9//1//b/9v/1//T/8f/w//D/8P/w//H/8f/x//L/
8f/w/+//7P/s/+z/7P/u/+3/7f/t/+v/6//r/+r/6v/q/+r/6v/q/+r/6f/p/+n/6f/p
/+n/6v/q/+r/6v/r/+v/6//r/+r/6v/r/+v/7f/t/+v/6//o/+b/5v/q/+//8v/z//n/
DQAnAEQAcACgAM0A+QAjATUBNwEsARMB4QCkAGgAKwDq/7n/pP+m/7b/yP/U/9r/3f/g
/+L/4//p/+v/6v/r/+3/6//r/+z/7P/t/+3/7f/t/+3/7f/t/+7/7v/u/+7/7v/u/+7/
7//v/+7/7v/u/+7/8f/x//L/8v/y//L/8//0//T/9v/3//f/+P/5//n/+//5//r/+//8
//3//v///wAAAwAEAAUABgAGAAcACAAJAAsADAANAA8AEAATABUAFgAZABoAHAAeAB8A
IAAhACIAJQAnACkAKwAvADEANAA2ADgAOQA9AD4AQABCAEMARABFAEcARwBHAEgASQBL
AE0ASwBMAEwASwBKAEkASQBIAEcARwBGAEUAQgBCAD8APQA9ADsAOgA4ADUAMgAvAC4A
KgAnACQAIAAfABwAGwAZABcAFgATABEADwANAAsACwAIAAcABwAGAAUABQAFAAMAAwAD
AAMAAwABAAEAAgACAAAAAAD/////AQABAAEAAQD/////////////////////////////
//8BAAEAAQABAAIAAgACAAIAAAAAAAEAAQABAAEAAQACAAIAAgACAAIAAgACAAIAAgAE
AAQABQAGAAUABAADAAIABAAEAAMAAwADAAMAAwADAAMAAwACAAIAAQABAAEAAQABAAEA
AQABAAEAAQABAAAA/f/9//7//v/+//7//v/9//z//P/7//v/+f/5//n/+f/7//r/+v/6
//r/+v/5//n/9//3//f/9//2//f/+P/5//n/+f/5//n/9//3//f/9//1//X/9f/1//f/
9//3//b/9v/2//b/9v/2//b/9v/2//b/9v/2//b/+P/2//b/9P/0//X/9v/3//j/9v/2
//f/9//4//v//f///wAAAQADAAQAAgADAAMAAwACAAIAAgABAAMAAwAEAAQAAQAAAP//
/f/6//f/9f/z//P/9P/0//T/8//y//L/8v/y//P/8//z//D/7//u/+3/7v/u/+7/7v/s
/+v/6//r/+3/7f/t/+z/7P/s/+z/7P/s/+z/6//r/+v/6//r/+v/6v/q/+r/6v/r/+v/
6//r/+z/7P/t/+3/7f/t/+v/6f/o/+j/7P/w//P/9v/7/wkAIwBDAGwAnADIAPUAHQEt
AS0BJQEOAdsAnQBiACgA6f+2/5//oP+w/8T/0v/a/+D/4//k/+b/5//n/+v/7v/t/+3/
6//r/+z/7P/r/+v/6//r/+3/7f/t/+7/8P/w//D/8P/w//D/8f/x//L/8v/y//L/8f/x
//L/8v/0//T/9f/2//b/+P/5//n/+v/7//v//f/9//7///8AAAEAAgADAAQABQAGAAcA
CAAKAAsADAANAA8AEAARABMAEgAVABcAGAAbABwAHgAgACIAJAAmACgAKQArAC0ALwAz
ADUAOAA6ADoAOwA/AEAAQgBEAEUARgBHAEkASQBJAEkASQBKAEsASwBMAEwASwBKAEkA
SQBIAEUARQBEAEMAQgBCAD8APQA5ADcANgA0ADEALgArACoAKgAnACQAIAAfABwAGwAZ
ABcAFgATABEADwANAAsACwAMAAsACwAKAAcABwAHAAUABQAFAAUABQAFAAUABgAGAAQA
BAADAAMABQAFAAUABQAFAAUABQAFAAMAAwADAAMABQAFAAUABQAFAAUABQAFAAYABgAG
AAYABgAGAAcABwAFAAUABQAGAAgACAAIAAgABgAGAAYABgAIAAgACQAKAAgACAAIAAgA
CAAIAAcABwAJAAkACQAJAAcABwAGAAYABwAHAAcABwAFAAUABQAFAAUABQAFAAQAAwAD
AAQABAACAAIAAgABAAIAAgABAAEAAQABAAEAAQD///7//v/+////AAAAAAEA////////
//////////////3//f/9//3//f/9//3//f/9//3//f/9//3//f/9//z//P/8//z//P/8
//z//P/8//z//P/8//z//P/8//z//P/8//v//P/8//z//P/8//z//P/9//3///8BAAIA
AwAEAAUABwAIAAYABwAHAAcACAAIAAgABwAJAAkACgAKAAkACAAHAAUAAgD///3/+//7
//z//P/8//n/+P/4//j/+v/7//v/+//4//f/9v/1//b/9v/2//b/9v/1//X/9f/1//X/
9f/0//T/9P/0//T/9v/2//X/9f/z//P/8//z//T/9P/0//T/9f/1//X/9f/2//b/9//3
//f/9//1//P/8v/w//T/+v/9/wAAAwARACcARQBsAJoAxgDzAB8BOQE7ATMBHgH1ALcA
egBAAAUA0v+1/6z/sv/E/9T/3v/k/+f/6v/s/+//8//z//T/9//3//f/9//4//j/+f/5
//n/+f/5//n/+f/6//r/+v/6//r/+v/6//v/+//+//7//v/+//3//f/+//7//v/+////
AAAAAAIAAwADAAIAAwADAAUABgAIAAoADAALAAwADQAOAA8AEAARABIAFgAXABgAGQAZ
ABoAGwAdACAAIwAlACYAJQAmACgAKgAuADAAMgA0ADcAOQA7AD0APwBBAEQARgBKAEsA
TwBQAFQAVgBXAFgAWQBbAFsAWwBbAFsAXABdAF0AXgBeAF0AXgBdAF0AXABZAFkAWABX
AFQAVABRAE8ASwBJAEgARgBBAD4AOwA6ADkANwA1ADIALwAsACsAKQAnACYAIwAhACEA
HwAdAB0AHAAbABsAGgAZABkAGQAXABUAFQAVABUAEwATABQAFAAUABQAEwATABMAEwAT
ABMAFQAVABUAFQATABMAEwATABMAEwATABMAEwATABMAEwAUABQAFAAUABYAFgAXABcA
FwAXABcAGAAYABgAGAAYABgAGAAYABgAGAAYABkAGgAaABoAGgAaABoAGgAZABkAGQAZ
ABkAGQAXABcAFgAWABUAFQAVABUAFQAVABUAFQATABMAEwASABMAEwAUABQAFAAUABQA
EwASABIAEQARAA8ADwAPAA8ADwAOAA4ADgAQABAADwAPABEAEQARABEADQANAA0ADQAP
AA8ADwAPAA8ADwAPAA8ADQANAA0ADQANAA0ADQAMAAwADAAMAAwADgAOAA4ADgAMAAwA
DgAMAAwADAAMAAwADAAMAAwADQANAA8AEQASABMAEwATABQAFAAUABUAFQAVABQAFAAU
ABMAFAAVABcAGAAWABYAFgAVABAADQALAAkACQAKAAoACgAJAAgACAAIAAgACQAJAAkA
BgAFAAQAAwACAAIAAgACAAQAAwADAAMABAAFAAYABgAFAAQAAwACAAIAAgABAAEAAwAD
AAMAAwAEAAQABAAEAAUABQAFAAUABgAGAAcABwAHAAcABwAFAAQAAAAAAAQACQAKAA0A
EwAlAD8AYgCOAL4A8QAlAVUBaQFrAWQBSwEfAeAAoABfABwA5//O/8T/zP/c/+j/7v/1
//r//P///wEAAwAGAAcACQAHAAcACAAIAAkACQAJAAkACgALAAwADgAOAA4ADgAOAA4A
DgAPAA8AEgASABIAEgARABEAEgASABQAFAAVABYAFAAWABcAFwAYABkAGQAbAB0AHgAf
ACAAIQAiACMAJAAlACYAJwAoACoAKwAsAC0AMQAyADMANQA4ADsAPQA+AD8AQABCAEQA
SABKAEwATgBRAFMAVQBXAFkAWwBeAGAAZABlAGkAagBsAG4AbwBwAHIAdQB2AHcAeQB5
AHoAewB5AHoAegB5AHoAeQB5AHgAdQB1AHQAcwByAHIAbwBtAGkAZwBmAGQAXwBcAFkA
WABWAFMAUABMAEkARgBFAEMAQQBAAD0AOwA5ADcANQA1ADIAMQAxADAALwAvAC8ALQAr
ACsAKwArACsAKwAsACwALAAsACsAKwArACsAKwArACsAKwArACsAKwArACsAKwAtAC0A
LQAtAC0ALQAtAC0ALgAuAC4ALgAwADAAMQAxADEAMQAxADIANAA0ADQANAA0ADQANAA0
ADYANgA3ADgAOAA4ADgAOAA4ADgANwA3ADcANwA3ADcANwA3ADYANgA1ADUANQA1ADUA
NQA1ADUAMwAzADMAMgAzADMANAA0ADIAMgAyADEAMAAwAC8ALwAxADEAMQAxADEAMAAw
ADAAMgAyADEAMQAxADEAMQAxADEAMQAxADEALwAvAC8ALwAvAC8ALwAvADEAMQAxADEA
MQAxADEAMAAyADIAMgAyADIAMgAyADIAMAAyADIAMgAyADIAMgA0ADQANQA1ADMANQA2
ADcAOgA7AD0APgBAAEEAQQBBAEAAQABAAD8AQQBBAEIAQgBAAEAAQAA/ADwAOQA3ADUA
NgA2ADUANAA1ADQANAA0ADYANwA3ADcANAAzADIAMQAwADAAMAAwADAALwAvAC8AMQAx
ADEAMAAyADIAMgAyADIAMgAxADEAMwAzADMAMwAyADIAMgAyADIAMwA0ADUANgA2ADcA
NwA3ADkANwA1ADIAMgA0ADYAOQA+AEEASQBdAHsAoADOAP4ALwFhAYcBlQGVAY4BcQE/
AQABvgB9ADoADQD6//z/DAAeACgALgAzADYANgA3ADkAPQBAAEEAQwBDAEMARABEAEMA
QwBDAA==
         </WaveFormData>
      </LeadData>
      <LeadData>
         <LeadByteCountTotal>10000</LeadByteCountTotal>
         <LeadTimeOffset>0</LeadTimeOffset>
         <LeadSampleCountTotal>5000</LeadSampleCountTotal>
         <LeadAmplitudeUnitsPerBit>4.88</LeadAmplitudeUnitsPerBit>
         <LeadAmplitudeUnits>��V</LeadAmplitudeUnits>
         <LeadHighLimit>2147483647</LeadHighLimit>
         <LeadLowLimit>268435456</LeadLowLimit>
         <LeadID>V5</LeadID>
         <LeadOffsetFirstSample>0</LeadOffsetFirstSample>
         <FirstSampleBaseline>0</FirstSampleBaseline>
         <LeadSampleSize>2</LeadSampleSize>
         <LeadOff>FALSE</LeadOff>
         <BaselineSway>FALSE</BaselineSway>
         <ExcessiveACNoise>FALSE</ExcessiveACNoise>
         <MuscleNoise>FALSE</MuscleNoise>
         <LeadDataCRC32>1058247294</LeadDataCRC32>
         <WaveFormData>
LgAuAC4ALgAxADIAMwA0ADgAOgA8AD4APwBAAEEAQgBDAEQARQBGAEcASABJAEoASgBK
AEoASgBKAEoASgBKAEkASABHAEYAQwBCAEEAQAA8ADoAOAA2ADIAMAAuACwAKgAoACYA
JAAgAB4AHAAaABgAFgAUABIADwAOAA0ADAAJAAgABwAGAAYABgAGAAYABAAEAAQABAAE
AAQABAAEAAIAAgACAAIAAAAAAAAAAAAAAAAAAAAAAAAAAAAAAAAAAAAAAAAAAAACAAIA
AgACAAIAAgACAAIABAAEAAQABAAGAAYABgAGAAYABgAGAAYACAAIAAgACAAGAAYABgAG
AAYABgAGAAYABgAGAAYABgAGAAYABgAGAAYABgAGAAYABAAEAAQABAAEAAQABAAEAAIA
AgACAAIAAgACAAIAAgACAAIAAgACAAAAAAAAAAAAAAAAAAAAAAD+//7//v/+//7//v/+
//7//v/+//7//v/+//7//v/+//7//v/+//7//v/+//7//v/+//7//v/+//7//v/+//7/
/v/+//7//v/+//7//v/+//z//P/8//z//P/8//z//P/8//z//P/8//7//////wAAAwAE
AAQABAAFAAUABgAGAAYABQAFAAUABQAFAAUABgAIAAgABwAGAAIAAQD//////v/+//3/
/P/8//v/+//8//z//P/8//v/+v/5//j/+P/4//j/+P/4//j/+P/4//j/9//3//f/9//1
//X/9f/1//f/9v/2//b/9v/2//b/9v/3//f/9//3//f/9//3//f/+P/4//j/+P/4//j/
9f/y//H/7//u/+7/7f/t//H/+/8PACkASwBuAJYAvwDhAO8A8ADlAM8AswCZAHkAWAA5
ACQAFwASABMAEwANAAgACAAFAAIAAAD//////v/9//v//P/8//z//P/8//v/+//7//v/
+//7//v/+//8//z//P/8//z//P/8//z//f/9//3//v/+//7///////////8AAAAAAQAD
AAMAAwADAAUABgAGAAcABwAIAAkACgALAAwADAANAA4ADwAQABEAEgATABIAEwAUABUA
GQAaABsAHQAeACEAIQAiACQAJQAoACkAKwAtAC8AMQAzADUANwA5ADkAOwA9AD8AQQBC
AEMARQBGAEcASABJAEoASgBLAEsATABMAEwATQBLAEsASwBLAEoASQBIAEcARABDAEIA
QQBAAD4APAA6ADgANQAzADAALwAtACkAKAAkACEAHwAeABoAFwAWABQAFAASABEADwAM
AAwACgAJAAoACgAJAAgACQAIAAgABwAFAAUABQAFAAUABQAFAAQABAAEAAMAAwADAAMA
AwADAAMAAwADAAMAAwADAAMAAwAEAAQABAAEAAQABAAEAAUABQAFAAYABgAGAAYABgAG
AAcABwAHAAcACAAIAAgACAAGAAYABgAGAAgACAAJAAkABwAHAAcABwAHAAYABgAGAAQA
BAAEAAMAAwACAAIAAgACAAIAAgACAAIAAQABAAEAAAAAAAAAAAAAAAAAAAAAAAEAAQAB
AAAAAAAAAAAAAAAAAAAA//////3//f/9//3//f/9//3//f/8//z//P/8//z//P/8//z/
/v/+//3//f/7//v/+//8//7//v/+//7/+//7//v/+//7//v/+//7//z//P/8//z//P/8
//z//P/8//z//P/8//r/+v/6//r//P/+//////8AAAEAAgACAAIAAwADAAQABAAEAAMA
AwABAAEAAQABAAQABAAEAAMAAAD+//3/+//7//r/+v/5//j/+P/3//f/+P/4//j/+P/5
//j/9//2//T/9P/0//T/9P/0//T/9P/2//X/9f/1//P/8//z//P/9f/1//T/9P/y//L/
8v/y//D/8f/x//H/8//z//P/8//x//L/8v/y//L/9P/y//H/8P/t/+n/6P/o/+f/6f/v
//n/CwAjAEMAZACKALUA1wDnAOgA3wDHAKkAjQBvAE4ALwAaAA8ACAALAA0ABwACAAAA
/f/6//j/+f/3//j/+f/3//b/9v/2//b/9v/1//X/9f/1//X/9f/1//X/9v/2//b/+P/4
//j/+P/2//f/9//3//r/+v/6//v/+f/5//n/+v/4//n/+//7//3//f///wAAAAABAAEA
AgABAAIAAwAEAAYABwAIAAkACAAJAAoACwAMAA0ADgAPABEAEgATABUAFgAZABkAGgAa
ABsAHgAfACMAJQAnACkAKQArAC0ALwAxADMANQA3ADkAOgA7AD0APgA/AEAAQQBAAEAA
QQBBAEIAQgBCAEMAQQBBAEEAQQBAAD8APgA9ADwAOwA6ADkANgA0ADIAMAAwAC0AKwAo
ACUAIwAfAB4AHAAZABcAFgASAA8ADgAMAAoACAAHAAUABAAEAAIAAQAAAAAA///+////
/v/+//3//f/9//3//f/7//v/+//6//z//P/7//v/+//7//v/+//7//v/+//7//3//f/9
//3//P/8//z//P/8//z//P/9//3//f/+//7//v/+//7//v///////////wAAAAAAAAAA
AAAAAAAAAAD+//7////////////////////+//7//v/+//7//v/9//3//P/8//z//P/8
//z//P/6//n/+f/5//r/+v/6//r/+P/4//j/+P/5//n/+f/4//b/9v/2//b/9v/2//X/
9f/1//X/9f/1//X/9f/1//X/9v/2//b/9v/2//b/9v/2//T/9P/z//P/8//z//P/9P/y
//L/8v/y//H/8f/x//H/8f/x//H/8f/y//L/8v/y//L/8v/y//L/8v/y//L/8v/y//L/
8v/y//T/9f/1//j/+f/6//r/+v/7//v//P/6//r/+f/5//n/+f/5//n//P/8//z/+//4
//b/9f/z//P/8v/y//H/7v/u/+3/7f/w//D/8P/w/+//7v/t/+z/7P/s/+z/7P/s/+z/
7P/s/+z/6//r/+v/6//r/+v/6//r/+v/6v/q/+r/6v/q/+r/6v/r/+v/6//p/+n/6f/p
/+n/6v/q/+r/7P/q/+r/6f/m/+P/4//i/+L/4//h/+X/7////xcANwBYAH4ApwDLAN0A
3gDVAL8AoQCDAGcASAArABYABwAAAAEAAwD///z/+v/3//b/9P/z//H/8v/x/+//7v/u
/+7/7v/u/+3/7f/t/+3/7f/t/+3/7//w//D/8P/w//D/8P/w//D/8f/x//H/8v/y//L/
8//z//P/8//0//T/9f/3//f/9//3//n/+v/4//n/+f/6//3//v///wAA/v///wAAAQAC
AAMABAAFAAYABwAIAAkACwAMAA0ADwAQABMAEwAUABYAFwAaABsAHQAfACEAIwAjACUA
JwApACsALQAvADEAMwA0ADUANwA4ADkAOgA7ADwAPAA9AD0APAA8ADwAPQA9AD0APQA9
ADwAOwA6ADkAOAA3ADYANQAyADAALgAsACoAJwAlACIAIQAfABsAGgAYABUAEwASAA4A
CwAKAAgABgAEAAMAAQAAAAAA/v/9//z//P/7//r/+//6//r/+f/3//f/9//3//f/9//3
//b/9v/2//X/9f/1//X/9f/1//f/9//3//f/9f/1//X/9f/4//j/+P/4//b/9v/2//f/
9//3//j/+P/4//j/+P/4//n/+f/5//n/+v/6//r/+v/6//r/+v/6//j/+P/5//n/+//7
//v/+//5//j/+P/4//r/+v/6//n/+f/4//j/+P/4//j/+P/4//j/9//3//f/9P/0//T/
9P/0//T/9P/0//X/9f/1//T/9P/0//T/9P/0//T/8//z//P/8//z//P/8//z//P/8//w
//D/8P/w//D/8P/w//D/8P/w/+//7//v/+//7//w//D/8P/w//D/7//v/+//7//v/+//
7//v//D/8P/w//D/7v/u//D/8P/w//D/8P/w//D/8P/w//L/8//z//b/9//4//j/+P/5
//n/+v/4//j/9//3//n/+f/5//n/+v/6//r/+f/2//T/8//x/+//7v/u/+3/7v/u/+3/
7f/s/+z/7P/s/+v/6v/p/+j/6v/q/+r/6v/q/+r/6v/q/+r/6f/p/+n/5//n/+f/5//n
/+f/5v/m/+j/6P/o/+j/5v/n/+f/5//p/+n/6f/p/+n/6v/q/+r/6v/q/+j/5//k/+P/
4f/i/+L/4f/f/+X/8/8HACEAQQBiAIwAtQDRAN0A3ADNALMAlQB5AFkAOgAfAA4AAQD+
/wEAAQD9//r/+P/3//L/8v/x/+//8P/v/+//7v/u/+7/7v/s/+v/6//r/+3/7f/t/+3/
7f/u/+7/7v/u/+7/7v/u/+7/7//v/+//8P/w//D/8f/x//H/8f/y//L/8//1//X/8//z
//X/9v/4//n/+f/6//n/+v/7//z//v///wAAAQACAAMABAAFAAYABwAIAAkACwAMAA0A
DwAQABMAEwAUABYAFwAaABsAGwAdAB8AIQAjACUAJwApACsALQAvADEAMQAyADMANQA2
ADcAOAA5ADoAOgA7ADsAOgA6ADoAOwA7ADsAOwA7ADgANwA2ADUANgA1ADQAMwAwAC4A
LAAqACYAIwAhAB4AHwAdABkAGAAUABEADwAOAAwACQAIAAYABAACAAEA///+//7//P/7
//r/+v/5//j/9//2//b/9f/1//X/9f/1//X/9f/1//T/9P/0//P/8//z//P/8//z//H/
8f/x//H/8f/x//H/8f/w//D/8P/w//L/8v/y//P/8//z//T/9P/0//T/9P/0//X/9f/1
//X/9v/2//b/9v/2//b/9v/2//b/9v/3//f/9//3//f/9//3//b/9v/2//T/9P/0//P/
8//y//L/8v/0//T/9P/0//L/8f/x//H/8P/w//D/8P/w//D/8P/w/+//7//v/+7/8P/w
//D/8P/u/+7/7f/t/+3/7f/t/+3/7f/t/+3/7f/s/+z/7P/s/+z/7P/s/+z/7P/s/+v/
6//t/+3/7f/u/+z/7P/s/+z/6f/p/+n/6f/r/+v/6//p/+r/6v/q/+r/6v/q/+r/6v/q
/+r/7P/t/+3/7v/v//D/8P/w//H/8f/y//L/8v/x//H/8f/x//H/8f/0//T/9P/z//L/
8P/v/+3/7f/s/+z/6//o/+j/5//n/+j/6P/o/+j/6f/o/+f/5v/k/+T/5P/k/+T/5P/k
/+T/5P/j/+P/4//j/+P/4//j/+P/4//i/+L/4P/g/+D/4P/h/+P/5P/l/+T/4//i/+H/
4f/i/+L/4v/k/+L/4v/h/+D/3f/b/9r/2P/X/9f/1//b/+f/+f8VADYAXACHALcA3QDu
APEA5wDPALMAkwByAE8AMgAbAAgA+//5//n/8v/w/+//7v/q/+n/6f/o/+f/5f/m/+b/
5v/m/+b/5f/l/+X/5f/l/+X/5f/l/+b/5v/m/+j/6P/o/+j/6P/p/+n/6f/q/+r/6v/r
/+n/6f/p/+r/7P/t/+//7//v/+//8f/y//D/8f/x//L/8//0//X/9v/2//f/+P/5//r/
+//8//3//v///wAAAQADAAQABQAHAAgACwALAAwADQANAA8ADwASABUAGAAbABsAHQAf
ACEAJQAnACkAKwAvADAAMQAzADQANQA2ADcANgA2ADcANwA4ADgAOAA5ADkAOQA5ADkA
OgA5ADgANwA0ADMAMgAxAC8ALgAtACwAKAAlACMAIAAdABsAFwAWABQAEQAPAA4ACQAF
AAMAAAD+//z/+//5//b/9v/0//P/8v/y//H/8P/x//D/8P/v/+//7//v/+//7f/t/+3/
7P/s/+z/6//r/+n/6f/p/+n/6//r/+v/6//p/+n/6f/p/+r/6v/q/+r/7P/s/+z/7f/t
/+3/7v/u/+7/7v/u/+7/7//v/+//7//w//D/8P/w//D/8P/w//D/7v/u/+//7//v/+//
7//v//H/8P/w//D/8P/w//D/7//t/+z/7P/s/+z/7P/s/+z/7P/r/+v/6//p/+j/5//m
/+j/6P/o/+j/6f/p/+n/6P/o/+j/6P/o/+j/6P/n/+f/5//n/+f/5//l/+X/5f/l/+b/
5v/m/+b/5P/k/+T/5P/m/+b/5f/l/+X/5f/l/+b/5v/m/+b/5v/l/+T/5P/k/+T/5P/i
/+L/4v/i/+L/5P/l/+X/6P/p/+r/6v/q/+v/6//s/+z/7P/r/+v/6//r/+v/6//s/+z/
7P/r/+v/6v/q/+n/5//m/+b/5f/i/+L/4f/h/+D/4P/g/+D/3//e/93/3P/e/97/3v/e
/9z/3P/c/9z/3P/b/9v/2//b/9v/2//b/9v/2//a/9r/2v/a/9r/2v/a/9v/2//b/9v/
2//b/9v/2//c/9z/3P/c/9z/3P/b/9j/1f/T/9D/zv/L/8v/zf/P/9f/6f8DACQASgB1
AKUA0wDsAPcA9QDjAMsAqwCIAGMAPAAhAAoA9//x//P/7v/s/+v/6v/m/+P/4f/g/9//
3//g/+D/4P/g/+D/3//f/9//3//f/9//3//d/97/3v/e/97/3v/e/97/3//h/+L/4//k
/+T/5P/l/+X/5f/l/+b/5v/n/+n/6f/n/+f/6f/q/+z/7f/t/+7/7//w//H/8v/y//P/
9P/1//b/9//4//n/+v/7//z//f8BAAIAAwAFAAYACQAJAAoADAANABAAEQATABUAFwAZ
ABsAHQAfACEAIwAlACcAKQAtAC4ALwAxADIAMwA0ADUAOAA4ADkAOQA6ADoAOgA7ADsA
OwA7ADsAPAA7ADoAOQA4ADcANgA1ADQAMgAwAC4AKgAnACUAIgAhAB8AGwAaABYAEwAR
ABAADAAJAAgABgAEAAIAAQD///z//P/6//n/+P/4//f/9v/1//T/9P/z//P/8//z//P/
8//z//P/8v/y//L/8f/x//H/8f/x//H/8//z//P/8//z//P/8//z//L/8v/y//L/8v/y
//L/8//1//X/9v/2//b/9v/2//b/9f/1//X/9f/2//b/9v/2//b/9v/2//b/+P/4//n/
+f/5//n/+f/5//n/+P/4//j/+P/4//j/9//3//b/9v/2//b/9v/2//b/9v/1//X/9f/0
//T/9P/0//T/9P/0//T/8//z//P/8v/0//T/9P/0//L/8v/x//H/8f/x//H/8f/x//H/
8f/x//D/8P/w//D/8v/y//L/8v/y//L/8f/x//H/8f/x//L/8v/y//L/8v/x//H/8f/x
//H/8f/x//H/8P/y//L/8P/w//D/8P/y//L/8v/y//L/9P/1//X/9v/3//j/+P/4//n/
+f/6//z//P/7//v/+f/5//n/+f/6//r/+v/5//n/+P/4//f/9//2//b/9f/0//T/8//z
//T/9P/0//T/8//y//H/8P/u/+7/7v/u/+z/7P/s/+z/7P/r/+v/6//t/+3/7f/t/+3/
7f/s/+z/7P/s/+z/7P/s/+3/7f/t/+3/7f/t/+3/7f/u/+7/7v/u/+7/7v/t/+r/6f/n
/+T/5P/j/+H/4//r//n/DQArAE4AcgCdAMkA5wD0APMA5wDRALUAmQB4AFMANAAhABIA
DwAPAA0ABgACAP///v/6//n/9//2//P/8//0//T/9P/0//T/8//z//P/9f/1//X/9f/z
//T/9P/0//T/9P/0//T/9v/3//f/9//4//j/+P/5//f/9//3//j/+v/7//3//f/9//3/
//8AAAAAAQABAAIAAwAEAAUABgAGAAcACAAJAAoACwAMAA0ADgAPABAAEQATABQAFQAX
ABgAGwAbABwAHgAfACIAIwAlACcAKQArACsALQAvADEANAA3ADoAPQA9AD4APwBBAEIA
QwBEAEUASABIAEkASQBKAEoASgBLAEsASwBLAEsASgBJAEgARwBGAEUARABDAEAAPgA8
ADoAOAA1ADMAMAAvAC0AKQAoACIAHwAdABwAGgAXABYAFAASABAADwANAAwADAAKAAkA
CAAIAAcABgAFAAQABAADAAEAAQABAAEAAQABAAEAAAD+//7//f/9//3//f/9//3/////
//////////////////7//v/+//7//v/+//7/////////AAAAAAAAAAAAAAAAAQABAAEA
AQACAAIAAgACAAIAAgACAAIABAAEAAUABQADAAMAAwADAAMAAgACAAIAAgACAAIAAQAB
AAAAAAAAAAAAAAAAAAAAAAD////////+//7//v/+/wAAAAAAAAAA/f/9//3//P/+//7/
/v/+//7//v/9//3/+//7//v/+//7//v/+//7//r/+v/6//r/+v/6//r/+v/6//r/+f/5
//n/+f/5//r/+v/6//r/+v/5//n/+f/5//f/9//3//f/9v/2//b/9v/2//b/9v/2//f/
9//4//b/9v/2//b/9v/2//b/9v/4//r/+//7//z//f/+//7//v//////AAAAAAAA////
//3//f/9//3///8AAAEAAQD+//z/+//5//v/+v/6//n/9v/2//X/9f/2//b/9v/2//f/
9v/1//T/8v/y//L/8v/0//T/9P/0//L/8f/x//H/8f/x//H/8f/x//H/8P/w//D/8P/w
//D/8P/x//H/8f/z//P/8//z//P/9P/0//T/9P/0//L/8f/w/+3/6//q/+r/5//n/+v/
9f8BABUANQBYAHwApQDPAOcA8ADrANsAwQClAIsAaABHACwAGwASAA8ADwANAAYAAgAB
AP7/+v/7//v/+v/5//f/9v/2//b/9v/4//f/9//3//X/9f/1//X/9//4//j/+P/4//j/
+P/4//b/9//3//f/+P/4//j/+f/7//v/+//8//r/+//9//3//////wEAAgAAAAEAAQAC
AAMABAAFAAYACAAJAAoACwAKAAsADAANAA4ADwAQABEAEwAUABUAFwAaAB0AHQAeAB8A
HwAhACEAJQAnACkAKwAtAC8AMQAzADUANwA5ADsAPQA+AD8AQQBCAEMARABFAEYARgBH
AEcASABIAEgASQBJAEkASQBJAEoASQBIAEcARABDAEIAQQBAAD4APAA6ADgANQAzADAA
LQArACcAJgAiAB8AHQAcABoAFwAWABQAEAAOAA0ACwAKAAoACAAHAAQABAADAAIAAwAC
AAIAAQABAAEAAQABAP////////7/AAAAAP//////////////////////////////////
///+//7//v/+//7//v/+/////////wAAAAAAAAAAAAAAAAEAAQABAAEABAAEAAQABAAE
AAQABAAEAAIAAgADAAMAAwADAAMAAwADAAIAAgACAAIAAgACAAEAAQAAAAAAAAAAAAAA
AAAAAAAA/////////v/+//7//v/+//7//v/+//3//f/9//z//P/8//z//P/8//z/+//7
//n/+f/5//n/+f/5//n/+f/6//r/+v/6//j/+P/4//j/+P/4//f/9//3//f/9//4//j/
+P/4//j/9//3//f/9//3//f/9//3//b/9v/2//b/+P/2//b/9v/2//j/+P/4//j/+P/4
//j/+P/6//z//f/9//7///8AAAAA/v//////AAAAAAAA/////wEAAQABAAEAAQAAAP//
/f/8//r/+f/3//f/9v/2//X/9v/2//X/9f/2//b/9v/2//P/8v/x//D/8v/y//L/8v/w
//D/8P/w//L/8f/x//H/7//v/+//7//x//H/8P/w//D/8P/w//D/8P/x//H/8f/x//H/
8f/x//H/8v/y//L/8v/y//D/7//s/+v/6//o/+j/5//p//H///8VADMAUwB4AKAAyQDh
AOkA6ADXALsAnwCDAGMAQgAnABYACwAKAA0ACwAFAAIAAgD///z/+P/5//n/+P/5//f/
9P/0//T/9P/0//P/8//z//X/9f/1//X/9f/2//b/9v/2//b/9v/2//j/+f/5//n/+P/4
//j/+f/7//v/+//8//r/+//9//3//f/9////AAAAAAEAAQACAAMABAAFAAYACAAJAAoA
CwAKAAsADAANAA4ADwAQABEAEwAUABUAFwAaAB0AHQAeACAAIQAkACUAJQAnACkAKwAv
ADEAMwA1ADUANwA5ADsAPQA+AD8AQQBEAEUARgBHAEYARgBHAEcASABIAEgASQBHAEcA
RwBHAEYARQBEAEMARABDAEIAQQA8ADoAOAA2ADQAMQAvACwAKwApACUAJAAgAB0AGwAa
ABgAFQAUABIAEAAOAA0ACwAMAAwACgAJAAgACAAHAAYABwAGAAYABQAFAAUABQAFAAMA
AwADAAIAAgACAAEAAQADAAMAAwADAAEAAQABAAEAAwADAAMAAwACAAIAAgACAAQABAAE
AAUABQAFAAYABgAGAAYABgAGAAcABwAHAAcABgAGAAYABgAIAAgACAAIAAgACAAJAAkA
BwAHAAcABwAHAAYABgAGAAYABgAGAAUABwAGAAYABgAGAAYABgAGAAQAAwADAAMAAgAC
AAIAAgACAAIAAgACAAEAAQABAAAAAgACAAIAAgAAAAAA////////////////////////
//8AAAAAAAAAAAAAAAAAAAAA/v/+//3//f////////8AAP7//v/+//7/////////////
//////////7//v/+//7//v/+//7//v//////AAD+//7//v/+//7//v/+//7/AAACAAMA
AwAEAAUABgAGAAQABQAFAAYABAAEAAMAAwAFAAUABQAFAAQABAAEAAMAAAD+//3/+//9
//z//P/7//r/+v/5//n/+v/6//r/+v/3//b/9f/0//X/9v/3//j/+P/4//j/+P/2//X/
9f/1//X/9f/1//X/9//3//b/9v/2//b/9v/2//T/9f/1//X/9f/1//X/9f/1//b/9v/2
//b/9v/2//P/8v/v/+3/7v/u/+3/7f/z////FQAxAFMAdgCeAMkA6QDzAPIA5QDLAK0A
kQBzAFIANQAiABUADAANAA0ABwAGAAQAAQD+//7//f/7//z/+//5//j/+P/4//j/+v/5
//n/+f/5//n/+f/5//n/+v/6//r/+v/6//r/+v/6//v/+//7//z//P/8//3/+//7//v/
/P/+////AQABAP////8BAAIAAwAFAAYACAAHAAgACQAKAAoACwAMAA0ADgAPABAAEQAS
ABMAFAAVABkAGgAbAB0AHAAfAB8AIAAiACMAJgAnACkAKwAtAC8AMwA1ADcAOQA9AD8A
QQBDAEMARABFAEcASABJAEoASwBMAEwATQBNAE4ATgBOAE8AUQBRAFEAUQBOAE0ATABL
AEoASQBIAEcARgBEAEIAQAA8ADkANwA0ADMAMQAtACwAKAAlACMAIgAgAB0AHAAaABYA
FAATABEAEAAQAA4ADQAKAAoACQAIAAcABgAGAAUABQAFAAUABQAFAAUABQAEAAQABAAD
AAMABQAFAAUABQAFAAUABQAFAAUABQAFAAUABgAGAAYABgAGAAYABgAHAAcABwAIAAgA
CgAKAAoACgAJAAkACQAJAAoACgAKAAoADAAMAAwADAAMAAwADQANAAsACwALAAsACwAK
AAoACgAIAAgACAAHAAkACAAIAAgACgAKAAoACgAKAAkACQAJAAgACAAIAAgABgAGAAYA
BgAFAAUABQAEAAQABAAEAAQAAgACAAEAAQADAAMAAwADAAMAAwADAAMAAgACAAIAAgAC
AAIAAgACAAIAAgABAAEAAQABAAEAAgACAAIAAgACAAEAAQABAAEAAQABAAEAAQAAAAIA
AgACAAAAAAAAAAAAAAAAAAAAAAAAAAIABAAFAAUABAAFAAYABgAGAAcABwAIAAYABgAF
AAUABwAHAAcABwAIAAgACAAHAAYABAADAAEAAwACAAIAAQACAAIAAQABAAAAAAAAAAAA
/f/8//v/+v/6//r/+v/6//r/+v/6//r//P/7//v/+//6//n/+P/3//n/+f/4//j/+v/6
//r/+v/6//v/+//7//v/+//7//v/+//8//z//P/8//z//P/7//r/9f/x//D/7v/r/+v/
7//3/wcAHwBBAGQAjgC/AO0ACwEWARUBBwHtAM8ArwCKAGUARgAtAB4AFwAXABMADgAM
AA0ACAAGAAUAAwAEAAMAAQAAAAAAAAAAAAAA////////AAABAAIAAwABAAIAAgACAAIA
AgACAAIABAAFAAUABQAEAAQABAAFAAcABwAHAAgACAAJAAsACwALAAsADQAOAA4ADwAP
ABAAEQASABMAFAAUABUAFgAXABgAGQAaABsAHgAfACAAIQAjACQAJQAnACYAKQApACoA
LgAvADIAMwA1ADcAOQA7AD0APwBBAEMARwBJAEsATQBPAFAAUQBTAFYAVwBYAFkAWgBa
AFsAWwBeAF4AXgBfAF0AXQBdAF0AXgBdAFwAWwBaAFkAWABXAFQAUgBQAE4ATABJAEcA
RABDAEEAPQA8ADgANQAzADIALgArACoAKAAkACIAIQAfAB4AHgAcABsAGgAaABkAGAAV
ABQAFAATABUAFQAVABUAEwATABMAEgAUABQAEwATABUAFQAVABUAFQAVABUAFQAVABUA
FQAVABYAFgAWABYAFgAWABYAFwAZABkAGgAaABoAGgAaABoAGwAbABsAGwAeAB4AHgAe
AB4AHgAeAB4AIAAgACEAIQAhACEAIQAhACEAIAAgACAAIAAgACAAHwAfAB4AHgAeACAA
IAAgACAAHgAdAB0AHQAeAB4AHgAeAB4AHgAeAB4AHQAdAB0AHAAeAB4AHgAeABwAHAAb
ABsAHQAdAB0AHQAdAB0AHQAdAB4AHgAeAB4AHgAeAB4AHgAeAB4AHQAdAB8AHwAfACAA
IAAgACAAIAAhACEAIQAhACEAIQAhACEAIAAiACIAIgAiACIAIgAkACQAJAAkACQAJgAn
ACcAKgArACwALAAsAC0ALQAuACwALAArACsALQAtAC0ALQAwADAAMAAvAC4ALAArACkA
KQAoACgAJwAoACgAJwAnACoAKgAqACoAJwAmACUAJAAkACQAJAAkACQAJAAkACQAJgAl
ACUAJQAnACcAJwAnACcAJwAmACYAKAAoACgAKAAmACcAJwAnACkAKQApACkAKwAsACwA
LAAsACwAKgApACYAJQAjACAAIAAhACEAIwAvAEEAWwB9AKAAyAD3AB0BMwE6ATcBJQEN
AfEA0QCsAIkAbgBbAFAATwBPAEsARgBCAEEAPAA6ADkAOQA6ADsAOwA6ADoAOgA6ADgA
OQA5AA==
         </WaveFormData>
      </LeadData>
      <LeadData>
         <LeadByteCountTotal>10000</LeadByteCountTotal>
         <LeadTimeOffset>0</LeadTimeOffset>
         <LeadSampleCountTotal>5000</LeadSampleCountTotal>
         <LeadAmplitudeUnitsPerBit>4.88</LeadAmplitudeUnitsPerBit>
         <LeadAmplitudeUnits>��V</LeadAmplitudeUnits>
         <LeadHighLimit>2147483647</LeadHighLimit>
         <LeadLowLimit>268435456</LeadLowLimit>
         <LeadID>V6</LeadID>
         <LeadOffsetFirstSample>0</LeadOffsetFirstSample>
         <FirstSampleBaseline>0</FirstSampleBaseline>
         <LeadSampleSize>2</LeadSampleSize>
         <LeadOff>FALSE</LeadOff>
         <BaselineSway>FALSE</BaselineSway>
         <ExcessiveACNoise>FALSE</ExcessiveACNoise>
         <MuscleNoise>FALSE</MuscleNoise>
         <LeadDataCRC32>2653838170</LeadDataCRC32>
         <WaveFormData>
KAAoACgAKAAqACwALgAwADMANAA1ADYANwA4ADkAOgA7ADwAPQA+AEAAQABAAEAAQgBC
AEIAQgBAAEAAQABAAD4APgA+AD4AOwA6ADkAOAA2ADQAMgAwAC4ALAAqACgAJgAkACIA
IAAcABoAGAAWABMAEgARABAADQAMAAsACgAJAAgABwAGAAQABAAEAAQAAgACAAIAAgAC
AAIAAgACAAIAAgACAAIAAAAAAAAAAAAAAAAAAAAAAAAAAAAAAAAAAAAAAAAAAAACAAIA
AgACAAIAAgACAAIAAgACAAIAAgACAAIAAgACAAIAAgACAAIABAAEAAQABAACAAIAAgAC
AAQABAAEAAQABAAEAAQABAAEAAQABAAEAAIAAgACAAIAAAAAAAAAAAACAAIAAgACAAAA
AAAAAAAAAAAAAAAAAAAAAAAAAAAAAP7//v/+//7//v/+//7//v/+//7//v/+//7//v/+
//7//P/8//z//P/8//z//P/8//z//P/8//z//P/8//z//P/8//z//P/8//z//P/8//z/
/P/8//z//P/8//z//P/8//z//P/8//z//P/8//z//P/8//z//P/8//v//P/+////AgAC
AAIAAgACAAMAAwAEAAIAAgABAAEAAQABAAEAAQAEAAQAAgACAP7//f/8//v/+v/6//n/
+f/4//j/+P/4//j/+P/4//f/9v/1//X/9f/1//X/9f/1//X/9f/1//X/9f/1//X/9f/z
//P/8v/y//T/9P/0//T/9P/0//T/9P/0//T/9P/0//P/8//z//P/9f/1//X/9f/1//X/
9P/x//D/7v/t/+z/6f/p/+v/8/8DABkANQBSAHQAmgC4AMUAxgC+AK0AmQCEAG8AVwA/
AC4AIgAbABsAFwARAAsACQAGAAIAAAD///3//f/8//z//P/8//v/+v/6//r/+v/6//r/
+v/6//r//P/8//z//P/6//v/+//7//3//f/+//7//P/8//z//f////////8AAAAAAgAC
AAIAAgADAAQABQAFAAYABgAIAAYABgAIAAgACgAMAA0ADgAMAA0ADgAPABAAEQASABMA
FgAXABkAGgAbABwAHQAeAB8AIQAiACQAJAAmACcAKQAqAC0ALwAxADMAMwA2ADgAOAA5
ADoAOwA9AD8APwBAAEAAQABBAEIAQgBCAEMAQwBDAEMAQwBDAEMAQgBAAD8APQA8ADsA
OgA4ADUAMwAyADAALgAsACoAKQAnACQAIAAfAB0AGgAZABUAEwARAA4ADgAMAAoACQAH
AAcABgAFAAYABQAEAAMAAgABAAEAAAAAAAAAAQABAP//////////AAD/////////////
AAAAAP7//v/9//3/////////AAD+//7//v/+//7//v/+////AQACAAIAAgAAAAEAAQAB
AAEAAQABAAEAAwADAAMAAwACAAIAAwADAAMABAAEAAQAAwADAAMAAwADAAMAAwADAAMA
AwABAAEAAwADAAIAAgABAAEAAQABAP///v/+//7////////////////////+//7//f/9
//7//v/+//7//v////z//P/9//z//f/9//3/+//7//v/+//8//z//P/8//z//P/8//z/
/P/7//v/+//7//v/+//7//3//f/9//3//f/9//z//P/8//z//P/8//v/+//7//v/+//8
//z//P/8//z//P/8//r/+v/6//r//P/9//7/AAABAAIAAgACAAIAAgADAAMABAAEAAQA
AwABAAEAAQABAAMABAAEAAIAAAD+//3//P/7//r/+v/5//n/+P/4//j/+P/4//j/+P/5
//j/9//3//X/9f/1//X/9f/1//X/9f/1//X/9f/1//f/9//3//b/9v/2//b/9v/0//T/
9P/0//b/9v/2//b/9v/3//f/9//1//X/9f/1//f/9//3//b/8//w/+7/7f/s/+v/6//v
//f/BQAZADMAUABwAJYAtADFAMYAvgCrAJMAfgBpAFMAPQAqAB4AGQAZABcAEQALAAkA
BAAAAP7//f/9//3//v/+//z//P/7//r/+v/6//r/+v/6//r/+v/6//z//P/8//z//P/9
//3//f/7//v//P/8//z//P/8//3//f/9//3//v/+/wAAAAAAAAAAAQACAAMAAQACAAIA
BAAGAAYACAAIAAYACAAJAAoACgALAAwADQAOAA8AEAARABIAEwAVABYAFwAYABkAGgAb
AB0AHgAgACIAJAAlACcAKAArAC0ALwAvAC8AMgA0ADYANwA4ADkAOQA7ADsAPAA8ADwA
PQA+AD4APgA/AD8APwA/AD8APwA/AD4APAA7ADkAOAA3ADYANgAzADEAMAAuACwAKgAo
ACUAIwAgABwAHQAbABgAFwAVABMAEQAOAA0ADAALAAsACQAJAAgABwAGAAUABAADAAQA
AwADAAIAAgACAAMAAwABAAEAAQABAAIAAQABAAEA/////wAAAAAAAAAA/////wEAAQAB
AAIAAAAAAAAAAAACAAIAAgADAAEAAgACAAIAAgADAAMAAwADAAMAAwADAAUABQAFAAUA
BAAEAAUABQAFAAYABgAGAAUABQAFAAUABQAFAAUABQAFAAUAAwADAAMAAwACAAIAAQAB
AAEAAQABAAAAAAAAAAEAAQABAAEA/////////v8AAP////8AAP///v/9//z//P/6//v/
/f/8//3//f/9//3//f/9//3//v/+//7//v/8//z//P/8//z/+//7//v/+//7//v/+//7
//v/+//7//v/+//6//r/+v/6//r/+v/7//v/+//7//v/+v/8//r/+v/6//r/+v/6//r/
+v/8//3//v8AAAEAAgACAAIABAAEAAUABQAEAAQABAADAAMAAwADAAMABQAGAAYABAAC
AAAA///+/////v/+//3//P/6//n/+P/6//r/+v/6//n/+P/3//f/9//3//f/9//3//f/
9//3//f/9//3//f/9//3//f/9v/2//b/9v/2//b/9v/2//b/9v/2//b/9v/0//X/9f/1
//X/9f/1//X/9//3//f/9P/z//D/8P/x/+7/7f/t/+//9f8BABcAMQBOAG4AkgCwAMEA
xAC8AKsAkwCAAGsAUwA9ACwAIAAXABcAFQARAAsACQAGAAQAAgD///3//f/8//z//P/8
//v/+v/6//r/+v/6//r/+v/6//r//P/8//z//P/6//v/+//7//v/+//8//z//v/+//7/
///9//3//f/+//7/AAAAAAAAAAABAAIAAwADAAQABAAGAAgACAAKAAoACAAKAAsADAAO
AA8AEAARABEAEQARABEAEgATABUAFgAZABoAGwAcAB0AHwAgACIAIgAkACUAJwAoACsA
LQAvADEAMQA0ADYANgA3ADgAOQA5ADsAOwA8AD4APgA/AEAAPgA+AD8APwA/AD8APwA/
AEEAQAA+AD0AOwA6ADkAOAA4ADUAMwAyAC4ALAAqACgAJwAlACIAHgAfAB0AGgAZABcA
FQATABAAEAAOAAwACwAJAAkACAAHAAgABwAGAAUABgAFAAUABAACAAIAAwADAAEAAQAB
AAEAAgABAAEAAQABAAEAAgACAAIAAgABAAEAAQABAAEAAgACAAIAAgACAAAAAAAAAAEA
AQACAAIAAgACAAMAAwADAAMAAwADAAMABQAFAAUABQAEAAQABQAFAAUABgAGAAYABQAF
AAUABQAFAAUABQAFAAUABQADAAMAAwADAAIAAgADAAMAAwADAAMAAgACAAIAAQABAAEA
AQABAAEAAQAAAAAA/////wAAAAAAAAAAAAABAP7//v////7/////////AQABAAEAAQD+
//7//v/+//7//v/+//7/AAD///////////////////z/+//6//n/+P/3//X/9P/0//T/
9P/0//P/8//z//P/8//y//T/9P/0//T/9P/0//T/9P/0//X/9v/4//n/+v/6//r//P/8
//3//f/8//z//P/7//v/+//7//v//f/+//7//P/6//j/9//2//X/9P/0//P/8//y//L/
8v/y//L/8v/y//H/8P/v/+//7//v/+//7//v/+//7//v//H/8f/x//H/7//v/+//7v/u
/+7/7v/u//D/8P/w//D/8P/w//D/8P/w//H/8f/x//H/8f/x//H/8f/x//H/8P/v/+z/
6v/r/+r/5//n/+n/9f8FABsANQBSAHQAmACyAL0AvgCyAJ0AhwByAFsAQwAvACAAFAAR
ABEADwAJAAUABQAAAPz/+v/7//n/+f/4//j/9v/2//X/9P/0//T/9P/0//T/9P/0//T/
9v/2//b/9v/0//X/9f/1//X/9f/2//b/+P/4//j/+f/5//n/+f/6//r//P/8//z/+v/7
//z//f///wAAAAACAAAAAAACAAIABAAGAAcACAAIAAkACgALAAwADQAOAA8AEAARABMA
FAAVABYAFwAYABcAGQAaABwAHgAgACEAIwAkACcAKQArAC0ALQAwADIAMgAzADQANQA1
ADcANwA4ADgAOAA5ADoAOgA6ADsAOwA7ADsAOwA7ADsAOgA4ADcANwA2ADUANAAyAC8A
LQAsACoAKAAmACQAIwAhAB4AGgAZABcAFAATABEADwANAAoACgAIAAYABQADAAMAAgAB
AAIAAQAAAP///v/9//3//P/8//z//f/9//v/+//7//v//P/7//v/+//5//n/+v/6//j/
+P/3//f/+f/5//n/+v/4//j/+P/4//r/+v/6//v/+//8//z//P/6//v/+//7//3//f/9
//3//f/9//3//f/8//z//f/9//3//v/+//7//f/9//3//f/9//3//f/9//v/+//5//n/
+f/5//j/+P/3//f/9//3//X/9P/0//T/8//z//P/8//z//P/8//y//T/8//z//T/9P/0
//T/9P/z//D/8P/x//D/8f/x//H/8f/x//H/8f/w//D/8P/w//D/8P/w//D/8P/v/+//
7//v/+//7//v/+//7//v/+//7//v/+7/7v/w//D/8P/u/+7/7v/u/+7/7v/u/+7/7v/u
/+7/7//w//L/8//0//T/9P/0//T/9f/1//j/+P/4//f/9//3//f/9//3//j/+P/2//b/
9P/z//L/8f/w//D/7//t/+z/7P/s/+z/7P/s/+z/7f/s/+v/6//p/+n/6f/p/+n/6f/p
/+n/6f/p/+n/6f/p/+n/6f/o/+b/5v/m/+b/5v/m/+b/5v/o/+j/6P/o/+b/5//n/+f/
5//n/+f/5//n/+f/5//m/+P/4v/g/93/3P/Z/9n/2f/b/+X/9f8LACYARgBsAJYAtwDI
AMwAxQCxAJoAgwBtAFMAPAAqABcACQAHAAUA/f/5//j/9v/y/+//7//t/+r/6v/s/+z/
6//q/+j/6P/o/+j/6P/o/+j/6P/o/+j/6P/o/+r/6//r/+v/6//r/+z/7P/s/+z/7P/t
/+v/6//r/+z/7v/w//D/8P/w//H/8v/z//H/8v/y//T/9P/0//b/9v/2//j/+f/6//r/
+//8//3//P/9//7///8CAAMABQAGAAUABgAHAAgABwAJAAoADAAQABIAEwAVABQAFwAZ
ABsAHwAfACIAJAAlACcAKQArACsALQAtAC4ALgAuAC8AMAAwADAAMQAxADEAMQAxADEA
MQAwAC4ALQAtACwAKwAqACoAJwAlACQAIAAeABwAGgAZABcAFAAQAA8ADQAKAAkABQAD
AAEA/v/+//z/+v/5//j/9//1//P/8v/x//D/7//u/+3/7f/s/+z/7P/t/+3/7f/t/+3/
7f/s/+v/6//r/+n/6f/q/+r/6v/q/+n/6f/n/+f/5//o/+r/6v/q/+r/7P/s/+z/7f/r
/+z/7P/s/+z/7f/t/+3/7//v/+//7//x//H/8f/x/+//7v/u/+3/6//s/+z/7P/t/+3/
7f/t/+//7//v/+//7//v/+3/7f/r/+v/6v/q/+v/6//r/+v/6f/o/+j/6P/n/+f/5//n
/+f/5//n/+b/5//n/+j/6v/o/+j/6P/o/+n/5v/m/+f/5v/n/+f/5//l/+X/5f/l/+T/
5P/k/+T/5v/m/+b/5v/o/+f/5//n/+X/5f/l/+X/5f/l/+X/5f/l/+T/5P/k/+T/5P/k
/+T/5P/k/+L/4//k/+b/5//o/+j/6P/q/+r/6//r/+z/7P/s/+v/7f/t/+3/7f/t/+7/
7v/s/+7/7P/r/+r/5//m/+b/5f/j/+L/4v/i/+L/4v/i/+L/4f/g/9//3//f/9//3//f
/9//3//f/9//3f/d/93/3f/f/9//3//e/9z/3P/c/9z/3v/e/97/3v/e/97/3v/e/97/
3//f/9//3//f/9//3//f/9//3//e/93/3P/a/9f/1P/P/8//z//R/9n/5//7/xYANgBa
AIYArQDGANAAzwDDALAAmQB/AGMASAAwABsACQADAAEA/f/3//b/9P/w/+3/6//p/+j/
5v/m/+b/5f/k/+T/5P/k/+T/5P/k/+T/5P/m/+b/5v/m/+T/5f/l/+X/5//n/+j/6P/o
/+j/6P/p/+n/6f/p/+r/6v/s/+z/7P/s/+3/7v/v//H/8v/y//T/9P/0//b/9v/2//j/
+f/6//z//f/+/////v///wAAAQAEAAUABwAIAAkACgALAAwADQAPABAAEgASABQAFQAX
ABgAGwAdAB8AIwAjACYAKAAqACsALAAtAC8AMQAxADIAMgAyADMANAA2ADYANwA3ADcA
NwA3ADcANwA2ADQAMwA1ADQAMwAyADIALwAtACwAKAAmACQAIgAhAB8AHAAYABUAEwAQ
AA8ADQALAAkABgAGAAQAAgABAP/////+//3//P/7//r/+f/4//f/9//2//T/9P/1//X/
9//3//f/9//0//P/8//z//X/9f/2//b/9v/2//X/9f/1//X/9f/2//b/9v/2//b/9v/2
//b/9//3//j/+P/4//j/+f/5//n/+f/5//n/+f/7//v/+//7//r/+v/7//v/+//8//z/
/P/7//v/+//7//n/+f/5//n/+//7//n/+f/5//n/+P/4//n/+f/5//n/+f/4//j/+P/3
//f/9//3//f/9//3//b/9v/1//X/9v/4//j/+P/4//f/9P/0//X/9P/1//X/9f/3//f/
9//3//b/9v/2//b/9v/2//b/9v/2//X/9f/1//X/9f/1//X/9f/1//X/9f/1//X/9P/0
//b/9v/2//b/9f/3//b/9v/2//b/9v/2//b/9v/2//b/9//4//r/+//8//z//P/+//7/
/////wAAAAAAAP///f/9//3//f///wAAAAD+/////v/+//7/+//6//r/+f/5//j/+P/4
//j/+P/4//j/+f/4//f/9//3//f/9//3//X/9f/1//X/8//z//P/8//1//X/9f/0//T/
9P/0//T/9P/0//T/9P/2//b/9v/2//T/9f/1//X/9//3//f/9//3//f/9//2//X/9P/w
/+//7v/t/+n/6//x//v/CwAjAEIAYACEAKwAxwDSANIAxwC3AKQAkQB5AF0ARAA0ACcA
IQAhAB0AFQAPAAwACAAEAAMAAQD///7//P/+//7//f/8//z//P/8//z//P/8//z//P/8
//z//P/8//r/+//7//v//f/9//7//v/+//7//v///////////wAAAgAEAAQABAACAAMA
BAAFAAUABgAGAAgACAAIAAoACgAKAAwADQAOAA4ADwAQABEAFAAVABYAFwAWABcAGQAa
AB0AHgAfACAAIQAjACQAJgAoACoAKwAtACwALwAxADMANwA3ADoAPAA8AD0APgA/AEEA
QwBDAEQARgBGAEcASABIAEgASQBJAEkASQBJAEkASQBIAEYARQBFAEQAQwBCAEAAPQA7
ADoANgA0ADIAMAAvAC0AKgAmACUAIwAgAB8AHQAbABkAFgAWABQAEgARABAADwANAAsA
DAALAAoACQAKAAkACQAIAAYABgAHAAcABQAFAAUABQAEAAMAAwADAAMAAwAEAAQABAAE
AAMAAwADAAMAAwAEAAIAAgACAAIAAgACAAIAAwADAAQABAAEAAQABQAFAAUABQAFAAUA
BQAFAAUABQAFAAYABgAHAAcABwAIAAgACAAHAAcABwAHAAcABwAHAAcABwAHAAUABQAF
AAUABAAEAAUABQAFAAUABQAEAAQABAADAAMAAwADAAMAAwADAAIAAgABAAEAAgACAAIA
AgACAAMAAAAAAAEAAAABAAEAAQABAAEAAQABAAAAAAAAAAAAAAAAAAAAAAAAAP//////
/////////////////////////////v/+//7//v/+//7//f/9//3//f/9//7//v/+//7/
/v/+//z//P/8//z//v/+//7//v/+////AAACAAMABAAEAAQABAAEAAUABQAGAAYABgAF
AAMAAwADAAMABAAGAAcABgAEAAIAAQAAAAEAAAAAAP///f/8//z//P/+//7//v/+//3/
/P/7//v/+f/5//n/+f/7//v/+//7//n/+f/5//n/+f/5//n/+P/4//j/+P/4//j/+P/4
//j/+v/6//r/+v/4//n/+f/5//v/+//7//v/+//7//n/+P/3//T/9P/x//D/7//v//H/
9/8BABEAKwBKAGoAjgCyAMkA0ADMAL8AqwCYAIUAbQBTAD4ALgAlACEAHwAZABEADQAM
AAgABgAFAAMAAQAAAP7//v/+//3//P/+//7//v/+//z//P/8//z//v/+//7//v/8//3/
/f/9//3//f/+//7/AAAAAAAAAQABAAEAAQACAAIABAAEAAQABgAHAAgACQAHAAgACAAK
AAoACgAMAAwADAAOAA8AEAAQABEAEgATABQAFQAWABcAGAAZABsAHAAfACAAIQAiACEA
IwAkACYAKAAqACsALQAuADEAMwA1ADUANQA4ADoAPAA9AD4APwBBAEMAQwBEAEQARABF
AEYARgBGAEcARwBHAEcARwBHAEcARgBEAEMAQwBCAEEAQABAAD0AOwA6ADgANgA0ADIA
LwAtACoAJgAlACMAIAAfAB0AGwAZABYAFgAUABIAEQAPAA8ADgANAAwACwAKAAkACgAJ
AAkACAAGAAYABwAHAAUABQAFAAUABQAFAAYABwAFAAUABgAGAAYABgAFAAUAAwADAAMA
BAAGAAYABgAGAAQABAAEAAUABQAGAAYABgAGAAcABwAHAAcABwAHAAcACQAJAAkACQAI
AAgACQAJAAcACAAIAAgACQAJAAkACQAJAAkACQAJAAkACQAHAAcABwAHAAYABgAFAAUA
BQAFAAcABgAGAAYAAwADAAMAAwAFAAUABQAEAAQAAwADAAQAAgACAAIAAgACAAAAAQAD
AAMAAwACAAEAAQABAAEAAQAAAAAAAAAAAAAAAAAAAAAAAAD//////////////////wEA
AQABAAEA//////7//v/+//7//v/+///////////////+//7//v/+/wAAAAAAAAAAAAAA
AAAAAAACAAMABAAGAAcACAAIAAgACAAIAAkACQAIAAgACAAHAAcABwAHAAcABwAIAAgA
BgAEAAIAAQAAAP///v/+//3////+//7//v/8//z//P/8//v/+v/5//n/+//7//v/+//5
//n/+f/5//n/+f/5//n/+f/5//n/+P/4//j/+P/4//j/+P/4//j/+P/4//j/+P/4//n/
+f/5//n/+f/5//n/+f/5//n/+P/1//T/8v/x/+7/7f/v//X///8RACkARQBkAIgAqgDA
AMkAxgC8AKcAkQB+AGcATwA5ACoAIAAdAB0AGQARAA0ACwAIAAQAAgABAAEAAQACAAAA
/v/+//3//P/8//z//P/8//7//v/+//7//v/+//7//v/8//3//f/9//////8AAAAAAAAA
AAAAAQABAAEAAQACAAAAAgACAAIAAgADAAQABQAFAAYABgAIAAgACAAKAAoADAAOAA8A
EAAOAA8AEAARABQAFQAWABcAFgAXABkAGgAbABwAHQAeACEAIwAkACYAJgAoACkAKwAu
ADEAMwA1ADcANwA6ADwAPAA9AD4APwBDAEUARQBGAEQARABFAEYASABIAEkASQBHAEcA
RwBHAEcARgBEAEMAQwBCAEEAQAA+ADsAOQA4ADYANAAyADAALwAtACoAJgAlACMAIAAf
AB0AGwAZABYAFAASABAADwARABEAEAAPAA4ADQAMAAsADAALAAsACgAKAAoACwALAAkA
CQAJAAkACgAJAAkACQAHAAcACAAIAAgACAAHAAcACQAJAAkACgAIAAgACAAIAAoACgAK
AAsACwAMAAwADAAMAA0ADQANAA8ADwAPAA8ADQANAA0ADQAOAA4ADwAPAA8AEAAQABAA
DwAPAA8ADwAPAA8ADwAPAA8ADwANAA0ADQANAAwADAANAA0ADQANAA0ADAAMAAwACwAL
AAsACwAJAAkACQAIAAoACQAJAAoACgAKAAoACgAJAAYABgAHAAYABwAHAAcABwAHAAcA
BwAIAAgACAAIAAgACAAIAAgACAAHAAcABwAJAAkACQAJAAcABwAHAAcACQAJAAgACAAK
AAoACgAKAAkACQAJAAkACQAKAAoACgAKAAoACgAIAAgACAAIAAoACgAKAAoACgALAAwA
DgANAA4ADgAOABAAEAARABEAEAAQABAADwARABEAEQARAA8AEAAQAA4ADAAKAAkACAAJ
AAgACAAHAAcABgAGAAYABgAGAAYABgAFAAQAAwADAAMAAwADAAMAAwADAAMAAwADAAMA
AwADAAMAAwADAAIABAAEAAQABAACAAIAAgACAAIAAgACAAIAAgADAAMAAwAFAAUABQAF
AAUABQADAAQAAQAAAPz//f/8//v/+f/9/wkAGQAzAE0AagCMALIAzgDZANoA0AC9AKcA
kgB7AGMATwA+ADAAJwAlACEAHQAZABcAEgAQAA4ADQANAA0ADAAKAAoACgAJAAgACAAI
AAgACAAKAAoACgAKAAoACgAKAAoACgALAAsACwALAAsADAAMAAoACgAKAAsACwALAAsA
DAAOABAAEAAQAA4ADwAQABEAEgAUABUAGAAWABYAGAAYABgAGgAbABwAHAAdAB4AHwAe
AB8AIAAhACMAJQAoACoAKQAqACsALAAtAC8AMAAyADQANgA3ADkAPAA/AEEAQwBFAEUA
SABKAEoASwBMAE0ATgBPAE4ATgBQAFAAUQBSAFIAUgBTAFMAUwBTAFMAUwBRAFAATgBN
AE8ATgBNAEwATABJAEcARgBCAEAAPgA8ADsAOQA2ADIALwAtACoAKQApACcAJQAiACAA
HgAcABsAGQAZABgAFwAYABcAFgAVABIAEQARABAAEgASABMAEwARABEAEQARABAADwAP
AA8ADwAPABAAEAAQABAADwAPAA8ADwAPABAAEAAQABAAEAAQABAAEAARABMAFAAUABQA
FAAVABUAFQAVABUAFQAVABUAFQAVABUAFgAWABcAFwAXABgAGAAYABcAFwAXABcAFQAV
ABUAFQAVABUAEwATABMAEwASABIAFQAVABUAFQAVABQAFAAUABMAEwATABMAEwATABMA
EgASABEAEQASABAAEAAQABAADwAMAAwADQAQABEAEQARABEAEQARABEADgAOAA4ADgAQ
ABAAEAAQABAADwAPAA8ADwAPAA8ADwAPAA8ADwAPAA0ADQAMAAwADgAOAA4ADgANAA0A
DwANAAwADgAOAA4ADgAOAA4ADgAOAA4ADwAQABIAEQASABIAEgASABIAEwATABIAEgAS
ABEAEwATABMAEwAVABYAFgAUABIAEAAPAA4ADwAOAA4ADQAPAA4ADgAOAAwADAAMAAwA
CQAIAAcABwAHAAcABwAHAAcABwAHAAcACAAJAAoACwAKAAkACAAGAAgACAAIAAgACgAK
AAoACgAIAAgACAAIAAgACQAJAAkACQAJAAkACQAJAAkACQAKAAkABAACAAEA/v/5//n/
+/8BAA0AIQA9AFoAfgCoANAA7QD6APgA7QDbAMQArQCRAHUAXgBKADkAMQAxACsAIwAh
ACAAGgAWABUAFQATABIAEAAQABAADwAOABAAEAAQABAAEQASABMAFAASABIAEgASABQA
FQAVABUAFQAVABYAFgAUABQAFAAVABcAFwAXABgAGAAaABoAGgAaABsAHAAdAB0AHgAe
ACAAIAAgACIAIgAiACQAJQAmACYAJwAoACkALAAtAC4ALwAwADEAMwA0ADUANgA3ADgA
OwA9AD4AQABCAEQARQBHAEgASwBNAE8AUQBRAFQAVgBYAFkAWgBbAF0AXwBfAGAAYgBi
AGMAZABkAGQAZQBlAGUAZQBlAGUAZwBmAGQAYwBjAGIAYQBgAF4AWwBZAFgAVgBUAFIA
UABPAE0ASgBGAEUAQwBAAD8APQA7ADkANgA0ADIAMAAvAC0ALQAsACsALAArACoAKQAm
ACUAJQAkACYAJgAnACcAJQAlACUAJQAmACUAJQAlACUAJQAmACYAJgAmACUAJQAnACcA
JwAoACgAKAAoACgAKgAqACoAKwAtAC4ALgAuACwALQAtAC0ALwAvAC8ALwAvAC8ALwAv
ADIAMgAzADMAMQAyADIAMgAzADMAMwAzADMAMwAzADMAMwAzADEAMQAzADMAMgAyADMA
MwAzADMAMwAyADIAMgAzADMAMwAzADMAMwAzADIAMgAxADEAMgA0ADQANAA0ADMAMAAw
ADEAMgAzADMAMwAzADMAMwAzADQANAA0ADQANAA0ADQANAA0ADMAMwAzADQANQA2ADcA
NQA1ADUANQA3ADcANgA2ADgAOAA4ADgANwA3ADgAOgA6ADoAOgA6ADoAOgA6ADwAPQA+
AEAAQQBCAEIAQgBEAEQARQBFAEQARABEAEMAQwBDAEMAQwBEAEYARwBGAEYARABDAEIA
QQBAAEAAPwBBAEAAQABAAEIAQgBCAEIAPwA+AD0APQA/AD8APwA/AD8APwA/AD8APwA/
AD8APwBBAEEAQQBAAEAAQABAAEAAQgBCAEIAQgBCAEIAQgBCAEQARQBFAEUARQBFAEUA
RQBHAEcARQBEAEEAQgBAAD0APAA7ADkAOwBDAFMAaQCFAKIAxADsABABIwEsASgBGwEH
AfQA3QDDAKcAkACAAHUAcwBxAGsAZQBhAF4AXABYAFcAVwBXAFYAVgBWAFYAVQBUAFYA
VABWAA==
         </WaveFormData>
      </LeadData>
   </Waveform>
</RestingECG>
