# Supplementary material for: Detection of Left Atrial Enlargement Using a Convolutional Neural Network-Enabled Electrocardiogram
Source: Front Cardiovasc Med. 2020 Dec 17;7:609976. doi: 10.3389/fcvm.2020.609976 (PMC7773668; doi:10.3389/fcvm.2020.609976)
Supplement: Supplementary file 4 [file Data_Sheet_4.ZIP › normal3/1802031780_1206_0000001U.XML]

<?xml version="1.0" encoding="Windows-1252"?>
<!DOCTYPE RestingECG SYSTEM "restecg.dtd">
<RestingECG>
   <PatientDemographics>
      <PatientID>1802031780</PatientID>
      <PatientAge>73</PatientAge>
      <AgeUnits>Years</AgeUnits>
      <Gender>Female</Gender>
      <PatientLastName>xieyuqun</PatientLastName>
   </PatientDemographics>
   <TestDemographics>
      <DataType>Resting</DataType>
      <Site>1</Site>
      <AcquisitionDevice>MAC55</AcquisitionDevice>
      <Status>Unconfirmed</Status>
      <Priority>Normal</Priority>
      <AcquisitionTime>09:25:32</AcquisitionTime>
      <AcquisitionDate>08-01-2016</AcquisitionDate>
      <CartNumber>1</CartNumber>
      <AcquisitionSoftwareVersion>009C</AcquisitionSoftwareVersion>
      <XMLSourceVersion>MAC5000 v1.0</XMLSourceVersion>
   </TestDemographics>
   <RestingECGMeasurements>
      <VentricularRate>73</VentricularRate>
      <AtrialRate>73</AtrialRate>
      <PRInterval>154</PRInterval>
      <QRSDuration>68</QRSDuration>
      <QTInterval>402</QTInterval>
      <QTCorrected>442</QTCorrected>
      <PAxis>76</PAxis>
      <RAxis>18</RAxis>
      <TAxis>25</TAxis>
      <QRSCount>12</QRSCount>
      <QOnset>227</QOnset>
      <QOffset>261</QOffset>
      <POnset>150</POnset>
      <POffset>197</POffset>
      <TOffset>428</TOffset>
      <ECGSampleBase>500</ECGSampleBase>
      <ECGSampleExponent>0</ECGSampleExponent>
   </RestingECGMeasurements>
   <Diagnosis>
      <Modality>Resting</Modality>
         <StatementCount>2</StatementCount>
         <LabelText>12SL ��ϳ���</LabelText>
      <DiagnosisStatement>
         <StmtFlag>ENDSLINE</StmtFlag>
         <StmtText>�������</StmtText>
      </DiagnosisStatement>
      <DiagnosisStatement>
         <StmtFlag>ENDSLINE</StmtFlag>
         <StmtText>���� ECG</StmtText>
      </DiagnosisStatement>
   </Diagnosis>
   <Waveform>
      <WaveformType>Rhythm</WaveformType>
      <WaveformStartTime>0</WaveformStartTime>
      <NumberofLeads>8</NumberofLeads>
      <SampleType>CONTINUOUS_SAMPLES</SampleType>
      <SampleBase>500</SampleBase>
      <SampleExponent>0</SampleExponent>
      <HighPassFilter>16</HighPassFilter>
      <LowPassFilter>150</LowPassFilter>
      <ACFilter>NONE</ACFilter>
      <LeadData>
         <LeadByteCountTotal>10000</LeadByteCountTotal>
         <LeadTimeOffset>0</LeadTimeOffset>
         <LeadSampleCountTotal>5000</LeadSampleCountTotal>
         <LeadAmplitudeUnitsPerBit>4.88</LeadAmplitudeUnitsPerBit>
         <LeadAmplitudeUnits>��V</LeadAmplitudeUnits>
         <LeadHighLimit>2147483647</LeadHighLimit>
         <LeadLowLimit>268435456</LeadLowLimit>
         <LeadID>I</LeadID>
         <LeadOffsetFirstSample>0</LeadOffsetFirstSample>
         <FirstSampleBaseline>0</FirstSampleBaseline>
         <LeadSampleSize>2</LeadSampleSize>
         <LeadOff>FALSE</LeadOff>
         <BaselineSway>FALSE</BaselineSway>
         <ExcessiveACNoise>FALSE</ExcessiveACNoise>
         <MuscleNoise>FALSE</MuscleNoise>
         <LeadDataCRC32>397553810</LeadDataCRC32>
         <WaveFormData>
9P/0//T/9P/0//T/9P/0//L/8v/y//L/9f/2//f/+P/3//b/9f/0//P/8v/x//D/8//0
//X/9v/0//L/8P/u/+//8P/x//L/8//0//X/9v/z//L/8f/w//P/9P/1//b/9P/0//T/
9P/0//T/9P/0//T/9P/0//T/8v/y//L/8P/x//L/9f/2//P/9P/1//L/8v/z//b/9//3
//j/+f/5//b/9f/4//f/9P/4//z/+P/4//j/9v/5//z////9//v/+//8//3//P/4//b/
8//y//H/8f/y//P/8f/x//H/8f/z//P/8//3//X/8//z//X/8v/x/+7/7f/x//P/9f/2
//T/9P/y//L/9//5//f/9v/2//b/9v/2//L/9P/0//L/8v/y//n/9f/z//j//f8DAAsA
FQAmAD8AXgB2AIUAkgCYAIsAdABgAE0AMgATAP//AwD+//b/+f/1/+3/8v/5//X/9//+
//z/9f/z//b/9v/2//f/9P/z//H/8P/w//D/8P/0//j/9f/2//X/9v/2//X/9P/1//L/
7v/y//L/8v/y//X/9f/1//X/8//x//D/8P/y//T/9P/z//T/8v/z//n/9v/z//L/8//x
//H/8v/1//X/9P/x//D/8v/z//P/8//2//b/9//5//X/9v/0//D/8//1//j/+//6//r/
+v/5//v//f/7//n/9v/5//n/+f/7////AAD///3//v///wAACAAHAAcACAAGAAsACAAG
AAYACQANAA0ADwAQABQAFQASABEAEAARABMAEwATABIAEAASABIAEgATABIAEwAUABIA
DwANAAkACgAOABEACwAIAAcACAAFAAMAAwADAAMAAQD///////8BAP//AQACAP///v8A
AAEA/P/8//v/+f/6//7/AQACAP7//f/9/wAAAAD8//r//v/8//v/+v/7//r/+//8//v/
/P/9/wEAAAD8//3/+//3//n/+f/5//n//P/8//r/+f/4//f/9v/z//b/+f/6//v//f/9
//z/+//6//j/+P/7//v/9v/z//H/9P/4//v//v/9//v/+f/4//v/+//8//3//P/7//r/
+f/5//n/+v/6//r/+//+/wAA/f/8//v/+v/3//n///8EAAAA/f/7//n/+//8//z/+v/4
//j/+f/5//f/+f/2//b/+v/8//3//f/+//3//v/9//z//v8DAAUAAQD+//v/9//4//n/
+v/7//r/+v/8//n/+f/8//z//P/+//7//P/5//f/9v/6//z//P/8//z//P/8//z//P/6
//j/+P/4//r/+v/4//r//P/6//n/+f/7//v/+//8//3//f/7//v/AQABAP7/AgADAP7/
+//6//r///8GAAsABgADAAEAAAACAAAA/f/8//r/+v/5//n/+v/7//v/+//7//v/+//5
//n/+//7//n/+P/5//j/9//3//f/+f/5//f/9v/2//b/9v/2//n/+//3//b/9v/2//n/
+v/5//z/+f/2//X/9P/5//X/9f/y//P/AwATABsAJgA3AFAAbgCDAJYAogCdAIoAeABb
ADIAFQAFAP3/+P/6//X/7f/x//z/9//t/+v/9v8AAPf/9P/2//X/9P/0//L/8v/x//H/
8v/z//T/9f/4//T/9P/0//T/8//x//L/9f/0//L/9P/0//T/9P/1//X/9f/1//L/8f/x
//L/8P/y//L/8f/y//D/8f/3//f/9f/1//f/8//x//D/8f/z//T/8//0//P/8//y//H/
9P/0//X/9//3//r/+v/4//b/9f/1//X/9//4//n/+f/7//3/+//5//f/+//8//3//f//
//7/+//9/wAAAwAGAAgABQADAAIABgANAAwADAAKAAsADQALAAwADgATABUAFQAVABUA
FwAUABMAEgAQABIAFAAUABQAFwAWABcAGAAUABEADwALAAwAEAATAA0ACwALAA0ACwAF
AAUABQAFAAkACQALAA0ACgADAAAA/P/8//z///8BAAAAAAD///3//f8AAAIAAgAAAP//
//8CAAEA/P/5//z/////////AQABAAEAAQD///3//f8AAP7/+v/9//3/+//8//3//v//
/////v/7//n/+f/5//n/9//5//v/+//7//z//f/9//3/+v/4//j/+//9//r/+f/5//v/
/P/8//z/+//7//v//P/8//v/+//7//v/+//7//v//f/9//7//v/8//v//P/8//7//v/+
//7/+//7////AgAAAP//////////AAAAAP7//P/8//3//f/+/wEA//8AAAEAAAD+//v/
+//7//3//f/5//r//v////3//v///////f/9//3//f/+//7/AAD9//r//P/7//r//v8A
AAAA//////z//v/+//7//v/8//z//P/8//r/+P/4//j/+//8//v//v8AAP7//f/9//3/
/f/9//7///////3//f8BAAEA/v8CAAQAAAD+//7//f8BAAcACwAJAAcABgAGAAgABgAD
AAIAAgACAAEAAQD//////v/9//////////3//f///////f/7//3//f/9//n/+f/7//v/
+f/4//j/+P/4//j/+//9//z//P/9//7//P/8//r//P/6//j/+P/4/+//7//3//7/+f/9
/xEAGwAiADUAVABsAH8AlACmAKMAkAB6AGcAUgA1ABcABQAEAAIA/f/3//X/8v/z//P/
9//8//r/9//3//r/+v/6//z/+v/6//n/9v/2//b/9v/4//z/+f/6//3//v/+//3/+f/5
//X/8P/0//T/9P/0//b/9//4//n/+v/5//n/+v/5//r/+f/3//n/9v/2//v/+v/3//b/
9//0//P/8//1//j/+P/2//b/9//5//r/+//5//j/+P/5//j/+v/5//b/9//3//j/+f/6
//z//v////7////8//n/+f/9//7////+/wEAAQD//wIABAAGAAgACwAJAAgACAAGAAsA
CAAGAAcACwAQABEAEAAQABMAEwATABMAEwAVABQAEwASABAAEgAWABgAGgAXABQAEwAS
ABQAEwATABEAEAASABMACwALAAsADQALAAcABwAHAAcACQAHAAcABwAGAAEAAAD+//r/
+v/9/////v8AAAEAAQD+/wAAAQAAAPz/+f/3//j/+//4//f//P////////8BAP//////
//3/+//7//7//P/9/wEAAgABAP3/+//5//f/+v/8//z//f/8//v/+v/3//f/+f/5//n/
+//7//r/+f/4//b/9v/5//v/+P/3//f/+f/6//r/+v/9//3//f/+//3/+//6//n/+f/5
//n/+f/3//f/+P/4//r/+//+/wAA/v/+//7//v/5//n//f8AAPz/+f/3//X/9//6//z/
/P/8//z//f/9//3////8//z//v/+//3/+//7//v//f/9//r/+v/9//3/+//8//3//f/9
//3//f/9//r/+v/8//n/+f8AAPz/9P/2//j/+P/4//j/+//8//3//v/9//r/+f/4//z/
/P/6//z//P/6//n/+f/9//3//f/+//3//f/7//v/AQABAP7/AgAGAAIAAAAAAAAAAwAI
AAsACAAFAAMAAgD///z/+P/2//b/+P/5//v//v/////////+//3//P/5//j/+//8//v/
+f/5//f/9f/1//X/9//3//j/+P/5//r/9v/2//n/+//3//b/9v/2//j/+P/2//j/+P/2
//b/9v/r/+3/9f8AAAEA+/8HACEANgBJAFwAcgCVAKwApgCTAHoAYABHACgABQD5//3/
+v/w//H/8f/x//b/+f/7//n/8v/0//X/8f/0//T/9P/2//T/9P/z//T/9P/0//T/8v/0
/+//7v/w//L/8//z//P/9f/z//D/8f/w/+//7v/w//H/8v/z//L/8f/x//L/8P/y//L/
8f/x/+7/7v/z//H/7//v//H/8f/x//L/9f/2//b/9P/0//P/8//y//H/8v/y//P/9f/z
//b/9v/0//H/8f/y//P/8//0//X/9f/2//n/+P/3//b/+f/5//n//P///////f/9//7/
//8AAAcABQAEAAQAAwAJAAcABgAHAAsAEAARABIAEgAVABUAEwATABMAFQAWABcAGAAY
ABUAFAARAA4ADwAOAA8AEAAQAA8ADwANAA8AFAAYABMADwANAA0ACQAFAAUABQAFAAMA
AQABAAEAAQD9//3//P/6//r//f////3//v/+//3/+v/8//3//P/8//3///8EAAEA/P/5
//z//f/9//3////////////9//n/+f/8//r/+P/7//v/+f/5//n/+f/5//r/+v/4//f/
+f/5//n/9//5//v/+//7//n/+f/4//f/9//2//f/+/8BAP7//f/9//r/+v/5//j/9//3
//f/+P/8//3///8BAP3/+//5//f/+v/7//3//v/7//v//f/+//7//v/+//7/+f/5//3/
AAD8//v/+//7//n/+v/6//j/+v/6//v/+//+/wEA//8AAP///v/8//n/+//7//3//f/5
//r//v////7//v/+//3////////////+//7/AAD9//f/AgAAAAAAAAAAAP3//P/7//r/
+//6//v//P/7//r/9//4//r/+P/3//f//P/9//7/AAD//////f/9/wMAAwAAAAQABgAC
AAAAAAABAAUACwAPAAsABwAEAAIAAwACAAAAAAD8//z/+//7//z//f/9//3/////////
/f/7//3//f/7//n/+//7//v/+//7//3//f/9//z//P/8//n/+P/6//v//P/8//3//v/9
//z/+f/6//j/9v/2//b/8f/z//n//P/9/wkAHQAtADgATwBoAHoAjwCiAJoAiQB2AFoA
PQAmABMAAwD9//r/+P/1//X/9//4//n//f/9//b/7v/x//H/9v/4//r//P/6//r/+f/2
//b/9v/2//n//P/4//j/+P/4//f/9f/3//n/9//0//b/9v/2//b/9//3//f/9//4//f/
9//4//b/+P/4//f/+f/2//b/+//5//f/9//5//b/9f/1//f/+P/4//b/9v/0//X/9f/1
//b/9v/3//n/+P/6//n/9v/z//P/9P/1//j/+v/8//3//f////3/+//7////AAABAAAA
AwADAAEA//8AAAEAAgAJAAcABgAGAAkADwANAAwADAAPABMAEwARABAAEgARABAADwAO
AA8AEQATABUAFgAVABYAFQAUABQAEgASABIAEQAPAA4ACwALAA4AEAAJAAkACQALAAkA
BwAHAAcABwAHAAUABQAFAAQA///+//z/+v/6//3////+//7//f/7//n//P/+//7//P/7
//v//v8AAPz/+v/+//7//f/8//3//f///wEAAQD7//n/+v/2//f/+//8//v//P/9//7/
///9//z/+f/3//f/9//3//X/9v/3//b/9f/4//n/+f/5//j/9v/2//n//f/6//n/+f/5
//r/+v/6//r/+f/4//j/+P/3//f/9//4//n/+v/7//v/+//8//z//f/9////AAD+//z/
+v/4//T/9f/6//7/+//5//j/9//6//z//f/8//z//P/9//3//P/9//n/+P/8//z/+//5
//v/+//9//3/+v/6//3//f/7//r/+f/3//r/+//8//3//v/+/wAA/f/5//r/+P/2//b/
/P/8//7//P/8//z//P/5//j/9//2//n/+P/5//r/+//6//f/+P/7//r/+v/7//v/+f/3
//b/+f/7//v//f8BAAEA/v8CAAUAAAD9//z/+v/9/wIABQAFAAMAAgACAAIAAAD9//z/
+f/4//b/9f/4//v//f////z/+//6//f/8//1//X/8//0//f/+P/5//n/+////wEA/v/6
//f/9P/y//L/9f/3//f/9v/2//b/+P/4//b/+P/6//j/+P/4//n/7f/v//z/AQABAA8A
IwA0AEcAYgB8AJEAngCiAJkAegBkAFcAOAANAAMABwD6//b/+f/5//n/+v/3//X/+//+
//z/9//z//b/9v/2//b/9P/0//P/9f/2//f/+P/3//r/9v/2//f/+P/4//f/+f/7//n/
9v/3//b/9f/0//b/9//4//n/9//1//T/9P/3//r/+//7//n/9v/2//v/+f/3//f/+f/2
//X/9f/3//n/+v/5//r/+f/5//j/9//2//T/8//z//T/+P/5//j/9f/1//b/9//4//r/
/P/9//v/+//3//P/9////wQACQAFAAUAAgD9/wAAAgAEAAYACAAFAAMAAgAFAA0ADQAO
AA0ADwASABEADwAOABAADwAQABEAEgAVABUAFQAVABQAEgAUABQAFAAUABIAEgASABQA
EwATABEADwAQABAABwAJAAkACwAJAAcABwAHAAcACQAHAAcABwAEAP///v/8//r/+v/9
//////8AAAAA///8//7////+//7///8BAAYABQAAAP3/AAD+//3//P/9//z//f/+//3/
+//7//7//P/5//v/+v/3//f/9//3//f/+//8//v/+//5//n/+f/3//n/+//7//v/+f/5
//j/9//5//j/+f/9////+v/3//X/+P/6//v//P/8//v/+v/6//j/9//3//f/9//3//f/
9//1//X/9v/2//j/+f/8//7//v/+//7//v/3//f/+//+//r/+f/5//n/+//8//z/+v/6
//r/+//7//n/+//4//j//f/+//7//f/+//3//v/9//b/9v/5//n/+f/6//v/+//7//v/
+//7//j/+P/6//f/9v/6//v//P8CAPz/+f/4//f/9v/4//r//P/+//z/+P/2//T/9//4
//f/+v/5//b/9P/z//f/+f/7//7///////3//f///////P8AAAUAAgABAAIA/v///wIA
AwABAP///v/+/////v/8//z//P/8//v/+//5//n/+P/3//n/+f/5//f/9f/3//f/9f/2
//n/+v/7//f/9//5//n/9//2//b/9v/0//T/9//5//j/+P/5//r/9//2//P/9P/1//T/
9f/2//f/9//1//L/9f/5//v/DQAmAD0AVABwAIcAmgCeAJkAigB2AF0AQgAlAAkA//8C
AP7/9//3//f/9P/7////8//y//7/+f/z//T/8v/w//X/9P/1//X/8v/y//L/8v/w//L/
7f/s//D/8v/z//P/8f/z//H/7v/z//T/9f/2//b/9f/0//P/9f/1//b/+P/1//T/8f/t
/+7/7P/t//P/9v/1//b/+f/1//P/8v/z//P/8v/v/+7/8P/z//X/9//1//T/9P/1//f/
+v/6//j/9P/z//P/8//x//L/8//z//b/+f/4//f/9//7//z//f/+/wEAAQD///3//v//
/wAABAABAP///v8AAAcABgAGAAUABwAKAAkACgAMABEAEwAPAA0ACwALAAwADQAOAA4A
EQAUABUAFgAWABQAFAAUABAADQALAAcACQAMAA4ABwAHAAcACQAHAAMAAwADAAMAAwAB
AAEAAQABAP3//f/8//j/+P/7//3/+P/4//f/9f/2//r//f/+//n/9//2//j/+//6//v/
AgACAAEAAAABAP3/+//5//X/9v/3//v/+v/6//3//f/7//v/+//7//v/+f/4//X/8//2
//f/+P/3//j/+f/4//f/9f/1//T/8//0//L/8v/1//j/9P/y//H/9P/2//f/+P/5//n/
+f/6//n/9//2//X/9v/3//j/+f/4//f/9//2//j/+f/8//7/+//6//n/+P/2//f//P8A
AP3/+//6//n/+v/8//3//P/7//r/+v/5//r//f/7//z//f/8//r/9//7//v//f/9//j/
+P/7//v/+//8//3//f/9//3//f/9//r/+P/4//P/+f/4//r//v/9//z/+//6//f/9v/1
//T/+P/4//r//P/9//z/+f/6//v/+P/2//X/+P/5//r//P/8//v/+P/3//z//f/7/wAA
AwD+//v/+v/5//3/AwAHAAcABQAEAAQABQAEAAIAAgD9//z/+v/5//j/+f/5//n//P/9
//7//f/4//f/9P/v//L/9f/2//f/9f/1//f/9//4//j/+f/6//b/9v/5//v/+P/2//X/
9P/4//r/+v/+//3/+v/5//j/9//5//P/9P/5////BwAVACQANwBSAGwAgQCUAKQAowCQ
AHYAXwBEAB8ABQD9//z//v/3//H/8//4//f/8//7/wQA+P/p/+r/8P/z//b/+P/2//b/
9f/y//L/8v/y//X/+P/0//T/8//0//T/8//2//n/+P/2//X/9P/z//L/9v/3//j/+f/3
//X/9P/0//T/9v/2//X/9v/0//X/+//4//X/9P/1//D/7//v//H/9P/0//L/8v/z//X/
9v/3//f/9v/2//f/9//6//r/+P/5//n/+v/7//r/+v/6//n/+f/7//n/9//5//3//v//
//7////9//n/+//+/wEABAAJAAcABgAGAAQACQAGAAQABQAJAA4ADwAMAAwADwAPABEA
EQARABMAEwATABMAEgAQABIAEgASABAADgAOAA4AEQARABIAEQANAA4ADgAFAAMAAwAF
AAMAAgAFAAgACwAJAAUAAwABAAAA+//6//j/+f/6//7/AQAAAAAA///9//r//P/9//z/
/P/7//v//v/8//j/9v/6//v/+//7//3//f/9//3/+//3//f/+v/4//b/+f/5//f/9//3
//f/9//4//j/9v/1//b/9//4//f/9v/3//b/9f/4//n/+f/5//b/9P/0//f/+f/2//X/
9f/2//j/+f/6//r/+f/4//j/+v/5//n/+f/3//f/9//3//v//f8AAAIA/P/5//j/9v/4
//r//P/+//b/9f/4//r/+v/5//n/+f/8//7////+//3//P/8//v//P////3//v8AAAAA
///9//z/+//8//v/9f/0//b/9f/3//r//f////n/9f/5//v/+v/6//r/+v/6//j/+P/4
//j/+f/4//n/+v/8//z/+v/8/////v/+/////v/7//j/9v/7//3//f///wIAAQD9/wAA
AgD+//z//P/6//3/AgAFAAYABQAFAAYABQACAP7//P/6//r/+f/5//z//f/9//3/+//7
//v/+f/4//v//P/7//v//f/9//3/+v/5//r/+f/5//j/+P/4//T/9P/3//n/+v/6//v/
/P/6//j/9P/0//b/9v/4//r/8f/x//n/+v/5/wMAEQAdACoAOwBUAG4AgQCQAJoAjwB+
AG4AVwA4AB0ABwD9//r/+P/z//H/9f/6//v/9//v//L/9v/x//H/9v/4//r/+v/4//j/
9//z//L/8f/w//X/+v/4//r/9//2//T/8f/z//X/8//w//T/9P/0//T/9P/z//L/8f/z
//P/9P/2//j/+v/6//n/+P/0//P/9//5//f/9//5//X/8//y//P/9//4//f/+P/3//f/
9v/1//P/8v/y//P/9v/6//v/+v/2//X/9f/1//f/+P/5//n/9v/3//T/8f/x//X/9v/3
//3/AwAGAAcABAAEAAQABAAJAAcABgAGAAYACwAIAAYACAALAA8ADwAOAA4AEQARAA8A
DQALAAsADQAPABEAEgAQABIAEgASABAADgAOAA4ADQALAAoABwAJAAwADgAHAAoACwAO
AA0ABwAFAAMAAQABAP///////wEA/f/9//z/+f/4//r/+//5//r/+v/5//j//P///wAA
+//5//j/+v/4//T/8v/2//j/+f/6//3/+f/5//n/9//1//X/+P/2//T/9//3//X/9//3
//f/9//6//r/+P/3//b/9f/0//H/9f/3//f/9//5//n/+P/3//T/8v/y//X/+f/2//X/
9f/z//T/9P/0//P/8//z//T/9f/1//b/9//3//f/9//3//X/9f/2//b/9//3//n/+v/6
//r/+v/6//P/8//3//r/+P/3//f/9//3//j/+P/2//j/+P/5//n/9//5//b/9v/2//b/
9f/z//f/+f/9////9//2//j/9//0//T/9P/z//T/9f/2//f//P8CAAAA/v/8//r/+f/4
//f/9v/3//b/9//4//j/+P/2//j/9//0//L/8f/2//f/+P/6//3//f/7//v//f/7//b/
+P/+//z//P/+//z///8EAAcABAABAP///v8AAP7/+//6//j/+P/3//f/9v/3//f/9//5
//n/+f/3//P/9f/1//P/8//1//X/9f/x//H/8//z//b/9v/3//j/9//4//z////5//b/
9P/y//T/9P/y//T/8//w/+//7v/v//P/+//2//f/AQALABkAMABBAFQAcACLAJwAngCL
AHQAZgBVADQAFQAHAP//9v/u/+//8//v//D/+/8DAP3/8P/2//f/8f/y//D/7v/v/+z/
6//p/+r/7P/u//D/7//y/+7/7v/w//L/8//z//X/9//1//L/8v/y//L/8v/x//H/8f/x
/+//7f/s/+z/7v/y//T/9f/y/+7/7f/x//P/8f/x//P/7v/t/+3/7//w//D/7v/u/+//
8f/y//P/8//y//L/8//x//T/9P/y//P/8//0//X/9f/2//f/9//2//f/9P/x//P/9//4
//n/+v/9//3/+//6//r/+v/6/wIAAQABAAIAAQAHAAUABAAGAAkADQANAAoACgANAA0A
DQANAA0ADwAPAA8ADwAOABAAEgASABIAEgAQABAAEAANAAsACgAHAAcACgAMAAUABQAF
AAcABQAAAP///v/9//v/+f/5//n//P/7//7/AAD8//z///8BAPz//P/7//n/9f/4//r/
+v/4//f/9//6//r/9v/0//j/+//7//v//f/5//n/+f/3//X/9f/4//b/8v/1//X/8//1
//X/9f/1//j/+P/2//X/9f/1//X/8//0//X/9P/z//X/9f/0//P/8v/w//D/8//2//L/
8P/v//D/8v/z//T/8//z//P/9P/1//X/9v/3//b/9f/0//P/9v/3//n/+v/4//f/+P/4
//r/+v/6//r/9P/z//b/+P/5//n/+v/7//n/+P/2//L/8//0//b/9//3//n/9v/2//f/
9v/0//H/9P/1//j/+f/2//b/+f/5//n/+v/7//v/+//3/+//7f/w//P/9P/1//b/+f/6
//v//P/5//b/9f/0//T/9P/y//T/+P/2//X/9f/5//v//f8AAP7/+//2//P/+P/5//f/
/P8DAAAA//8AAPz//f8AAAEAAQD///7//v/+//z/+f/4//j/+P/3//f/+v/7//v/+//6
//n/+P/1//H/8//z//H/8//3//n/+//1//P/8//x//T/9P/1//b/9P/0//f/+f/1//T/
9P/0//L/8v/w//L/9v/2//j/+v/x/+X/7//6//P/7/8FACEAMgBBAFYAbACDAJwApgCZ
AH4AYgBFAC4AGQAJAP//+v/8//v/+f/5//j/8//x//H/9P/y/+//7//0//b/+P/5//b/
9f/z//P/9P/1//b/9f/2//D/7v/x//L/8v/x//H/8//x/+7/8P/w//D/8P/x//H/8f/x
//L/8f/x//L/9P/2//b/9f/z//D/8P/1//P/8f/x//P/8f/x//L/9f/1//T/8f/w//L/
8//z//P/8f/w//D/8f/v//L/8v/w//D/8f/z//X/8v/y//L/8f/y//X/9P/z//X/+//+
/wEA//8BAAAA/f/7//z//f/+/wIA///9//z//v8FAAQABAAGAAkADQANAAoACgANAA0A
DwAPAA8AEQAQAA8ADgAMAAoADAAMAAwADwAOAA8AEAANAAsACgAHAAoADgARAAsACAAF
AAQA///9////AQADAAMAAQABAAEA///7//v/+v/4//j/+//9//z//P/7//n/9f/4//r/
+v/4//f/9//6//j/9P/y//b/+f/5//n/+//5//n/+f/3//b/9//7//r/9f/3//b/8//x
//H/8f/x//P/9P/z//P/9P/1//b/9f/2//f/9v/1//T/8//x/+//8f/w//H/9f/6//j/
+P/5//f/9v/0//L/9f/1//X/9v/1//P/8v/x//T/9f/2//f/9v/1//X/9P/0//X/+P/6
//n/+P/3//b/8f/x//X/+P/0//P/8//z//X/9v/2//T/9//4//r/+//5//n/9P/y//X/
9v/2//X/9//3//n/+f/y//L/9//8//v/+v/5//j/9v/2//b/9v/2//T/9P/0//b/9v/0
//b/+f/4//j/+f/5//n/+f/6//n/+f/3//f//P/9//v/AAABAPz/+f/4//j/+/8AAAMA
AgABAAEAAgABAP7/+v/4//T/9P/z//P/9v/3//f/9//5//n/+f/3//P/9f/1//P/9f/3
//f/9//1//X/9//3//f/9v/2//b/8//y//T/9f/1//T/9P/0//P/8v/v//D/8f/w//H/
8v/v//X/9//s//f/CQADAAcAIAA3AE4AbACHAJwAogCRAH4AbgBXAD4AJwALAPn/9P/y
//X/9//v/+r/7f/x//f/AAD8//n/9f/2//T/8v/x/+7/7f/r/+z/7v/w//L/8f/y/+z/
6v/u//D/8f/x//H/8//x/+7/7v/u/+7/7v/x//H/8f/x//L/8f/x//L/8P/y//L/8f/x
/+7/7v/z//T/8//0//f/8//x//D/8f/y//L/8P/w//D/8f/x//H/7//u/+7/7//y//b/
9//2//P/8//0//X/9f/2//f/9//5//v/+f/3//P/9f/0//P/9//7//z/+//7//z//f/+
/wIA///9//z/AgALAAwADgALAAsADAAJAAYABgAJAAkADAANAA4AEQAPAA8ADwAOAA8A
EgATABQAEQAOAA0ADAALAAkACAAFAAcACgAMAAUABgAHAAoACQAEAAMAAgABAP//+//5
//f/+v/5//z//v/7//r//P/9//r/+v/5//f/9f/4//r/+v/4//f/9//6//j/9P/y//b/
+v/7//z////7//n/9//z//H/8f/0//L/8v/1//X/8//1//X/9f/1//T/9P/y//H/7//v
/+//7f/y//X/9v/3//X/9f/0//P/8v/w//D/8//5//b/9f/1//P/8v/w/+7/8//1//f/
+v/5//f/9v/1//P/8//z//P/8//z//T/9P/x//H/8//0//X/9v/3//j/8f/x//X/+P/4
//f/9//3//n/+v/6//j/9f/0//T/8//1//f/9P/0//j/+P/3//X/9//3//n/+f/2//T/
8f/x/w==
         </WaveFormData>
      </LeadData>
      <LeadData>
         <LeadByteCountTotal>10000</LeadByteCountTotal>
         <LeadTimeOffset>0</LeadTimeOffset>
         <LeadSampleCountTotal>5000</LeadSampleCountTotal>
         <LeadAmplitudeUnitsPerBit>4.88</LeadAmplitudeUnitsPerBit>
         <LeadAmplitudeUnits>��V</LeadAmplitudeUnits>
         <LeadHighLimit>2147483647</LeadHighLimit>
         <LeadLowLimit>268435456</LeadLowLimit>
         <LeadID>II</LeadID>
         <LeadOffsetFirstSample>0</LeadOffsetFirstSample>
         <FirstSampleBaseline>0</FirstSampleBaseline>
         <LeadSampleSize>2</LeadSampleSize>
         <LeadOff>FALSE</LeadOff>
         <BaselineSway>FALSE</BaselineSway>
         <ExcessiveACNoise>FALSE</ExcessiveACNoise>
         <MuscleNoise>FALSE</MuscleNoise>
         <LeadDataCRC32>417648882</LeadDataCRC32>
         <WaveFormData>
9v/2//b/9v/2//b/9v/2//X/9P/z//L/9v/4//r//P/4//b/9P/y//L/8v/y//L/8//0
//X/9v/z//L/8f/w//P/9P/1//b/9P/0//T/9P/y//L/8v/y//L/8v/y//L/8v/y//L/
8v/y//L/8v/y//L/8v/x//H/8f/z//P/8//x//H/8f/x/+//8P/x//T/+P/5//z////+
//7/AAD//wAAAQAGAAkACgAKAAkABAAEAAUABQAFAAkADQANAAwACgAKAAYAAwABAAAA
+f/1//P/8f/w//D/7//t/+z/6//u/+3/7v/x/+7/7P/p/+j/5//n/+b/5v/o/+j/6P/o
/+j/6P/o/+f/6P/p/+r/6//q/+j/5//m/+j/6v/r/+z/6v/t//H/8f/x//f//v8GAAoA
EQAoAEoAZwB7AIQAggCHAIkAeQBTACQAAwD1/+X/2f/T/9H/0//R/9H/1//c/+D/5v/s
//D/7P/s/+7/7v/t/+v/6//r/+r/6P/o/+n/6//u/+//7//v/+7/7v/u/+3/7//y/+//
7v/s/+z/7P/s/+3/7f/u/+7/7//u/+3/7f/r/+v/6//r/+v/7P/v//P/8v/u/+3/7v/q
/+r/6//s/+7/7v/s/+v/6//s/+3/8P/w/+7/7v/v/+z/7P/s/+v/6//s/+//8P/y//L/
8v/y//T/9P/0//T/9v/2//f/9v/2//b/9v/2//X/9v/2//j//P/9//7////9//z//P/8
////AgACAAIAAQAEAAYABwAFAAQAAwAFAAgACAAIAAgACAAHAAYABQAIAAoADQAQAA0A
DAALAAkABwAHAAoACAAJAAkABwAGAAUABQADAAMAAgACAAIAAAD+//7///8AAP7//v//
/////P/7//3/+f/6//v//P/8//r/+v/6//z//P/7//j/+v/7//r/+f/4//v//P/8//z/
+//7//3//f/8//v//P/5//n/+f/5//f/+P/7//3//v/8//3//f/7////////////AAAC
AAQABQADAAMAAwADAAMAAQD8//3/AQAEAAYABQABAAAA///9/wAAAgAEAAYABQAEAAQA
BQAEAAMAAwACAAQABAAFAAYAAgAAAAEA/P///wAAAwAEAAIAAgACAAEA/v///wAA////
/wAAAQAAAP///f/8//z///8AAAEAAQAAAP//+//6//3//v8AAAIA///9//z/+v/8//z/
+v/6//n/+v/6//n/+//7//v/+f/7//v/+//6//r/+v/8//z//P/8//z/+f/5//n/+//6
//n/+P/3//f/9//3//j//P8AAAIAAwAEAAUABgAGAAsACwALAAsADQAPABEAEgARAAwA
CwALAA0ADwAVABsAGQAWABQAEgARAA8ADgAOAAUAAQD9//v/+P/4//j/9//6//v//P/5
//n/+f/5//j/8//y//L/8f/y//L/8v/y//D/8P/w//D/8v/x//H/8f/w/+//7v/s/+7/
8P/z//b/9P/y//D/7//x//X/9//1//z/CAASAB0AMgBKAGEAdwCIAI4AjwCRAIkAbQA4
AAkA+//t/9f/0f/V/9H/0f/b/+P/5v/m/+j/6v/u//D/7//y//P/8//w/+//7v/s/+3/
7v/w//P/8//z//L/8f/v//D/8f/x//H/9P/x//D/8f/y//P/9P/1//X/9v/2//T/8v/w
/+//8f/x//H/8f/u/+7/8P/z//X/8v/y//T/8v/y//P/9P/0//T/8v/x//D/8P/w//L/
8v/w//D/8f/z//T/9f/1//T/9P/2//b/9P/0//T/9P/0//T/9P/0//j/+v/9//7//P/8
//z//P/9//7//v8AAAEAAQABAAEABAAEAAUABgAGAAgABwAGAAUACAAKAAsADAAMAAwA
DwAOAA4ADgAOABEAEQARABEAFAAUABUAFgATABIAEQAPAA8ADwASABAADwAPAA0ADAAL
AAsACQAJAAsADAANAAwABwAGAAYABgAEAAQABQAFAAMAAwAGAAMABQAFAAUABAAEAAQA
BAAGAAMA///5//j//P/+/wAAAgAAAAAA///+//3//f//////AQABAAMAAQAAAP///v/7
//v//f/+//7//v///////f8BAAEAAQABAAMABAAFAAUABAADAAIAAQAFAAUAAgAFAAMA
BAAEAAEAAwAEAAUABQAEAAQABAAEAAUABAAEAAUABQAFAAYABgAEAAIAAQAAAAAAAAAD
AAAA/v/+/wAAAAAAAAAAAAD/////AQADAAMAAQAAAP///P/9//3//v8AAAAAAAAAAP//
/P/7//f/9v/4//r//f8AAAAA//////7//f/8//n/+P/7//z//P/7//n/+f/5//f//P/9
//7//v/8//b/9//4//n/+v/6//v//P////z/+//6//n/+f/5//n/+v/8/wAAAgADAAQA
BQAGAAYACQAJAAkACQALAA0ADwAQABIADgAOAA8AEQARABUAGQAXABYAFgAWABMAEQAQ
ABAABwADAP///f/8//z//P/7//v/+//7//f/9f/1//X/9P/0//T/9f/1//L/8v/y//L/
8f/w/+//7v/v/+//8P/x//H/8f/x//D/8v/y//P/9P/x//D/7//v/+v/7f/z//v//v8A
AAgAEwAgADoAWQBvAH4AiACNAI0AhwBzAEgAHwAPAPv/3//V/9n/2f/X/9n/2//g/+L/
5P/q//D/8v/y//T/9P/z//H/8f/x//D/8v/y//P/9f/3//f/9v/1//X/9v/3//f/9v/4
//T/8v/x//D/7//u//H/8//2//j/9v/0//L/8f/z//P/8//z//T/9P/2//n/+P/0//P/
9P/z//T/9v/4//b/9v/0//P/9f/2//f/+v/4//b/9v/3//X/9v/3//f/+f/6//3//v8A
AAAAAAAAAP///v/9//z//f/+/wAAAAD+//7//v/+/wIABAAFAAgACQAJAAkACQAHAAYA
BgAGAAkADAAMAAwACAAKAAsACwALAAwADQARAA8ADgANAAwADgAPABAAEQAQABAAEQAS
ABIAEgASABEAEQARABQAEgAPAA8ADQAMAAwADQAMAA0ADAAMAAwACgAFAAQABAAEAAIA
AgADAAMAAQABAAQAAQABAAEAAQAAAP3//P/7//z//P/7//j/+v/9//7///8AAP///v/8
//r/+//7//3//f/+////AgABAP7//f/8//n/+//9//7//v/9//3//P/5//z//f/+////
//8AAAEAAQD+//3//P/7/wAAAQD//wMAAQACAAIA//8BAAIAAwADAAIAAgACAAIA///+
//7/////////AAAAAAEAAAAAAAAAAAAAAAMAAAD+//7/AAAAAP3//P/7//n/+P/7//7/
///9//z/+//4//v/+//8//7//v/+//7//f/7//v/+P/4//r/+v/7//z/+//5//j/9v/3
//j/9//4//v//P/8//v/9f/3//X/9f/4//j/+P/4//j/9f/1//X/9//5//n/+f/5//r/
+//8//7//P/+//7//f8BAAMABQAGAAgABwAGAAUACgANABAAEgASAA4ADgAPAA8ADwAT
ABcAFwAWABYAFgAPAAsACAAGAAEA/f/5//f/+P/6//z//f/8//v/+v/1//P/8//z//L/
7v/u/+//7//w//D/8P/w//L/8v/y//L/8P/v/+//7//t/+3/7f/s/+z/7P/t/+7/7//w
//H/8//t/+v/8//9//7/AAAOACMAPgBWAGkAeQCIAIwAiQCHAHkAUQAiAAMA7//d/8//
yf/N/9H/1f/b/+P/6P/s/+r/6P/s//D/7v/w//D/7//t/+3/7f/s/+7/7v/v//H/8f/x
//D/7//t/+7/7//v//H/9P/x//D/7//u/+3/7P/t/+3/7v/u//D/8P/w//H/8P/v/+7/
7f/s/+z/7v/x/+//7P/s/+7/7v/u/+//8P/w//D/7v/t/+z/7P/s/+7/7//u/+//8f/w
//D/8P/v/+7/7v/w//D/8P/w//D/8P/y//L/8v/y//T/9P/1//T/9P/0//T/9P/2//j/
+f/8////////////AAAAAAEAAgABAAQABAAEAAQABgAHAAcABAAEAAQABwALAAwADQAO
AAwACQAGAAMABwAIAAoADAAMAAwADAALAAwADQARABAADQANAAsACgAHAAcABQAFAAQA
BAAEAAIAAQAAAAAAAAD9//z//P/7//z//f8BAP///P/7//r/+P/4//r//P8AAP7//f/6
//z/+//6//n/+P/7//z//P/8//n/+f/7//v/+f/5//v/+f/6//v//P/7//n/+//8//z/
/v///////f/9//3//f/9//3//v//////AQABAAEAAQADAAMAAAADAAIAAgABAP3///8A
AAEAAQAFAAYABwAIAAQAAgABAAEAAQABAAIAAgADAAIAAgACAAAAAAADAAAA/v/+/wAA
AAD+//7//v/9//r/+//8//v/+//8//3//P/8//v/+//8//z//P/8//v//P/9//v//P/8
//z//f/+//3/+//6//j/+f/6//n/+v/7//z//P/7//f/+v/6//r/+v/6//f/9//3//n/
+v/7//z//f/7//v/+//8//v//v//////AwAFAAcACAAJAAkACQAJAA8AEQATABQAFAAQ
ABAAEQASABMAGAAdABsAGAAWABQAEgAPAA0ADAAHAAMA///9//r/+v/6//n/+f/5//n/
9f/1//X/9f/0//L/8v/z//P/8v/y//L/8v/y//L/8v/y//D/7//v/+//8P/x//L/8v/y
//L/8//0//P/8v/x//H/8f/x//f///8CAAoAHAAtAEIAXABxAH0AiACOAI8AiQBxAD8A
EAD///P/3f/R/9H/1f/V/9n/3//j/+T/5v/q/+z/6v/o/+r/7v/w//H/8f/x//H/8P/y
//L/8//1//P/8//y//H/7//w//H/8f/z//b/8//y//L/8v/y//L/8//z//T/9P/z//L/
8f/x//H/8f/x//H/8v/y//T/9//2//L/8f/y//L/8v/z//T/9P/0//L/8f/u/+7/7v/w
//H/8P/x//P/8P/w//D/7//w//D/8v/y//T/9P/0//T/9P/0//T/9P/3//j/+v/6//r/
+v/6//r/+f/6//r//P/7//v/+//7//3//v8AAAIABQAIAAgACAAFAAYABgAFAAIAAgAC
AAUACQAKAAsADAAKAAkACAAHAAkACgAMAA4ADAAMAAwACwALAAsADgAMAAsACwAJAAgA
BwAHAAUABQAGAAYABgAEAAAA/v/9//z//P/8//3//f/6//n/+//3//n/+f/5//j/9//4
//n//P/6//n/9v/4//j/+P/4//j/+f/6//r/+v/3//X/9f/z//T/9f/4//f/+P/5//r/
+f/3//n/+v/6//r/+//7//n/+//7//v/+//9//7///////3//f/9//3///////z///8B
AAIAAgD/////AAABAAEAAQAAAP///v/+//7///8BAAIAAwAFAAYAAgAAAP///v/8//z/
///8//3//v8BAAIA/f/8//v/+f/4//v//v////7//v/+//z/+v/5//n/+v/+//7//v/9
//v/+//4//j/+v/6//v//P/9//3//v/+//z//P/6//r//P/+///////7//n/9//z//n/
+//9//7//P/8//z//P/5//f/9f/1//f/+f/7//3//P/7//r/+v/9/wAAAQABAAUABwAJ
AAoADAALAAoACQAOABEAFAAWABMADgANAA0ADgAPABQAGQAbABoAGgAaABUAEQAOAAwA
BQABAP3/+//7//z//f/9//3//f/9//n/9v/1//T/8v/y//L/8//z//T/9P/0//T/8//y
//H/8P/y//H/8f/x/+//7//v/+7/8P/w//H/8v/y//L/8v/z//P/6//z/wUADAAGABAA
JQA8AFgAcwCBAIgAigCPAI8AfQBTACIAAwDt/93/1//T/9P/1f/X/9//5f/m/+j/7P/s
/+z/7v/x//T/9f/1//D/7//u/+z/7f/u//D/8//1//X/9P/z//H/8v/z//P/9P/4//b/
9v/2//b/9v/2//f/9//4//j/9f/y/+//7f/x//P/9f/3//T/9P/2//n/9//0//T/9v/2
//b/9//4//j/+P/2//X/9P/0//T/9v/0//L/8v/z//X/9v/3//f/9P/0//b/9v/5//r/
+//8//j/9v/0//L/+f/8/wAAAgABAAAA///+/wEAAgACAAQAAgABAAAA//8BAAIABAAG
AAcACgAKAAoABwAIAAgABwAHAAgACQANAA4ADgAOAA4ADwAPAA8ADwAQABAAEQASABQA
FAAUABMAEAAPABEADgAPAA8ADQAMAAsACwAJAAkACQAKAAsACgAEAAIAAQAAAP7//v//
/////v///wMAAQAAAP///v/8//r/+v/6//z///////3/AAABAAAA///+//7//v/9//z/
+v/5//r/+f/7//v//f/7//n/+f/5//f/+v/9////AAAAAAEAAQD//wAA///+//3//f/+
//////8BAAEAAQABAAMAAwAAAAMABQAGAAYAAwABAAIAAwADAAQABAAEAAQAAQAAAAAA
AQD/////AAAAAAIAAgADAAQAAQAAAAIA/v8AAAAAAgACAP7//v/+//3//P///wIAAwAB
AAAA///8//r/+f/5//r//v8AAAIAAwAAAP//+//6//j/+P/5//r//P/9////AAD+//7/
/P/8//3//v/+//3//f/9//3/+/8BAP7//f/8//v/+v/7//v/+//9//v/+//7//v/+//7
//v//P/8//7//v/9/wIABQAIAAoACwALAAsACwAPABEAEwAUABQAEAAQABEADwAPABMA
FwAZABgAGAAYABQAEQAPAA4ACAAFAAIAAQD9//z/+//5//n/+f/5//X/8//z//P/8v/z
//T/9v/3//P/8v/x//D/8P/w//D/8P/v/+3/7P/r/+//8f/z//T/8v/w/+//7v/v//D/
8f/z//P/9//5//X/9P/8/wQAEQAqAEQAYwB7AIQAigCLAIkAhQBvAEAAFQADAPH/3//X
/9X/1f/V/9n/4f/o/+z/6v/q//L/8v/v//D/7//t/+//8f/z//T/8//y//L/8//y//H/
7//t/+7/8P/y//P/8f/0//H/8P/z//T/9f/2//T/8//z//L/9P/0//T/9f/y//H/8P/v
/+7/7v/w//P/9v/0//X/+P/z//L/8v/y//H/8P/t/+v/7v/y//b//P/4//T/8v/x//P/
9P/1//X/8v/y//T/9P/2//b/9v/2//f/+P/5//r/+//6//r/+P/5//r/+//8//v//P/8
//7//f/9//3//f///wAAAgAEAAMABgAGAAYABQAIAAoACwAJAAgABwAJAAoACgAKAAoA
DAANAA4ADwANAAwADAAMAA0ADgAPAA8ADQANABAADgAOAA8ADgAOAA0ADQALAAsACQAI
AAcABAADAAIAAgACAAAAAAABAAEA/v/9////+//9//3//f/8//n/+P/3//j/+//9//3/
AgABAAAA///+//z//P/7//r/+v/7//7////+//3//v/7//7///8AAP///v///////v8A
AAEAAQD//wEAAQABAAEA//8AAAEAAQD////////////////8////AgAEAAUAAwADAAQA
BQAFAAQABAAEAAQABQAEAAQABQAEAAMAAwACAAQABAAFAAYAAgACAAUAAgACAAIABAAE
AAIAAgACAAEAAQADAAUABQADAAIAAQD+//////8AAAIAAwACAAEA//8CAAMAAQACAP//
/v/+//7//////wAAAAAAAAAA/v/+//7//v/9//v//f/9/wEAAAD+//7//v/+//z/+//6
//v//P/9//7///////////8AAP//AgADAAMABwAJAAsADAANAA0ADQANABEAEwAVABYA
GAAUABQAFQAXABcAGwAfAB0AHAAcABwAGgAXABUAFAANAAkABQADAAAAAAAAAP//////
////+//3//f/9//2//X/9v/4//n/+P/4//j/+P/2//b/9v/2//f/9//4//n/+P/3//b/
9P/1//b/+P/6//n/+P/3//f//f/7//3///8GAAwAEgAdADAASgBlAH0AjgCUAJcAmQCT
AHUARAAdAAkA9f/d/9n/3f/Z/9f/3//l/+b/6v/y//j/8v/u//L/9v/4//n/+f/5//n/
+P/3//b/9v/3//r/+//7//v/+P/4//j/9//6//7//P/8//n/+P/3//b/+P/5//v//P/6
//j/9v/1//b/9//4//n/+P/4//r//f/8//j/9//4//T/9P/1//b/+P/4//b/9f/3//j/
+f/8//z/+v/6//v/+v/6//r/+f/4//j/+v/6//r/+v/6//r/+//8//3//v///wAAAgAC
AAAA/v/8//r//v8AAAEABAAHAAcABwAHAAcABgAGAAYACgAOAA8AEAALAAwADAALAAwA
DAAMAA8AEAAQABAAEAAPAA8ADwAPABIAEgATABQAFgAWABYAFQATABMAFgAUABEAEQAP
AA4ADgAPAA4ADwAOAA4ADgAMAAgABgAFAAQABAAGAAkACwAHAAcACgAHAAUABQAFAAQA
BAAEAAQABgADAAEA/f/+/wIAAgACAAIAAwAEAAQABAABAAEAAwADAAMAAwAFAAMAAQAB
AAEA//8AAAMABQAGAAgACQAJAAcABwAHAAcABwAJAAoACwALAAkACQAJAAkACwALAAgA
CwAKAAoACQAFAAgACgAMAA0ADAAMAAwADAALAAoACgALAAwADQAPABAADAAKAAkACAAJ
AAoADgAMAAkACAAJAAgACAAIAAgABwAHAAkACwALAAcABgAFAAIABgAHAAkADAALAAoA
CQAHAAUABQACAAIAAgACAAMABAAHAAcACAAIAAQABgAIAAgABgAEAAQABAAEAAMAAwAD
AAUABQAFAAUABQAFAAUABQAGAAgADAAOAA8ADwAPAA8ADgAUABUAFgAXABsAHQAfACAA
HwAaABkAGQAaABsAIAAlACUAJAAkACQAIAAdABsAGgARAA0ACQAHAAgACAAIAAcABQAF
AAUAAQABAAEAAQAAAP3//P/8//v/+//8//3//v/+//7//v/+//v/+f/4//f/+//9////
AAD8//r/+f/4//v//P/9//////8BAP//AQAKABQAIAArADoAUgBvAIUAkACWAJkAlwCL
AG8AQgAXAAUA9f/h/9f/2//f/9//4//r//D/7v/q/+7/9P/0//f//P///wEA////////
/v/6//j/9//3//r/+//7//v/+f/6//v/+//9/wAA/f/8//v/+v/5//j/9//3//j/+P/4
//j/+P/5//n/+f/5//n/+v/6//z///////z//P/+//n/+P/4//j/+f/6//n/+f/3//j/
+f/8//z/+v/6//v//f/+///////7//r/+//6//v//P/9//7/+//6//n/+P/6//r/+//6
//7/AgAGAAoACAAIAAcACAALAAsACwALAAkACAAIAAgACQAMAAwADAAMAA4ADwAPAAwA
DAAMAA8AEAAQABAAEAATABMAEwATABIAEgATABQAFAAUABQAEwARABEAFAASABUAFwAX
ABgAFQATAA8ADQAMAAwADAAKAAgACAAJAAoABwAGAAYABQAEAAUACQAHAAcABwAHAAYA
AwACAAEAAgAEAAMAAAACAAQABAAEAAQABAAEAAMAAgD/////AQABAP////8BAP//AQAB
AAEA//8AAAMABQAGAAQABQAFAAMAAwADAAMAAwAFAAYABwAHAAUABQAFAAUACQAJAAYA
CQAJAAoACgAHAAQABAAEAAMABwAIAAkACgALAAoACgALAAgABwAHAAYABwAGAAYABgAH
AAgADAAKAAgACAAKAAoABwAGAAUAAwADAAUABwAHAAUABAADAAAAAgABAAEAAgAEAAQA
BAADAAUABQACAAIAAQAAAAAAAAD/////AAAAAP7//v/8//z/AQAIAAcABgAFAAQAAAD/
//7///8CAAMABAAFAAQAAwACAAIAAgAEAAQAAwAHAAsADwASABQAEwASABEAFAAVABYA
FgAYABYAGAAbABoAGQAcAB8AHwAeAB4AHgAaABcAFQAUAA0ACQAFAAMAAgACAAIAAQD/
///////7//v/+//7//r/9//2//b/9f/y//L/8v/y//X/9v/3//j/+P/3//f/9//1//X/
9f/0//T/9P/1//b/9f/0//P/8//z//n/AwAFAAQACAAUACUAPABWAG8AfwCIAJAAlQCP
AH0AWwAsAAkA/f/v/93/0f/P/9P/3f/j/+X/7P/0//T/8v/y//L/8//2//f/9//0//P/
8v/w//L/8v/z//X/9//3//b/9f/z//T/9f/1//P/9v/z//L/9f/2//f/+P/2//X/9f/0
//H/8P/v/+//8v/z//T/9f/z//L/8//1//f/9P/0//b/8//y//L/8v/0//T/8v/x//P/
9P/1//j/9P/y//L/8//1//b/9//3//X/9P/1//T/9f/2//f/+P/2//b/9v/2//f/+P/6
//r//P/8//z//P/8//z/+//8/wAAAQACAAMAAwACAAIAAgABAAQABAAEAAMABgAIAAkA
CAAIAAgACwAMAAwADAAMAA0ADQANAA0AEAAQABEAEgAQABAAEAAPAAwACwANAAoADAAN
AAwADAAIAAcABAADAAEAAAD///z//v8AAAMABgABAAAAAAD///v/+//+//v/+f/5//n/
+P/4//j/+P/6//j/9//0//b/+P/4//j/+P/5//r/+v/6//j/9//4//f/9//3//n/9//5
//n/+f/3//X/9//4//j/+P/5//n/9//3//f/9//3//f/+P/5//n/+v/7//z//f/7//n/
9P/1//j/+v/7//n/+//8//3//f8AAAAAAAAAAP3//P/8//3//f/9//7//v/+//7///8A
APz//P////z/+//6//v/+v/6//z//v////n/+f/5//f/+P/4//j/9v/4//f/9//4//n/
+P/3//X/+P/5//f/+P/3//b/9v/2//j/+f/7//z/+P/y//D/7v/w//P/9P/1//b/9//3
//f/+f/3//X/8//x//L/8//0//b/9f/4//n/+f/8////AgAEAAQAAwACAAEABQAHAAkA
CgANAAwADwATAA8ADQAPABEAEQAQABAAEAANAAsACgAKAAEA/f/5//f/+f/6//v/+//4
//f/9v/x//D/8f/y//L/8P/w//H/8f/u/+z/6v/o/+r/7P/u//D/7v/t/+3/7f/r/+v/
6//q/+z/7P/t/+7/7//w//H/8//r/+n/8f/x//T//v8KABkALgBKAGMAeQCAAIQAiQCL
AH0AVQAgAP3/9f/r/9f/z//T/9P/1f/d/+P/5P/g/+L/6P/q/+j/6//u/+//7//r/+v/
6//q/+z/7P/t/+//7v/t/+v/6f/q/+z/7v/v/+3/8P/t/+z/7P/s/+z/7P/t/+3/7v/u
/+v/6v/p/+n/7P/t/+7/7//r/+r/6//t/+//7P/s/+7/7v/u/+//8P/w//D/7v/t/+//
8P/x//T/7//s/+v/6//t/+7/7//v/+7/7v/w//D/7f/s/+v/6v/t/+7/7//w//X/9v/4
//j/+P/4//j/+P/2//b/9f/2//n/+f/5//n/+//8//7/AAD//wIAAgACAP7/AAABAAEA
AQACAAMABwAGAAYABgAGAAUABQAFAAUABwAIAAoADAAMAAwADAALAAkACQAMAAoACAAH
AAQAAgAEAAUABAAFAAIAAgACAAAA+//6//r/+v/4//j/+f/5//X/9f/4//X/9//3//f/
9v/0//T/9P/2//b/9f/y//T/+P/4//j/+P/1//T/8v/w//H/8//3//n/+P/3//j/9f/z
//P/8//x//P/9f/2//b/9f/1//T/8f/2//f/+P/5//j/+P/4//f/+f/5//n/+f/9//3/
+v/9//v//P/8//n/+//8//3//f/7//r/+f/4//j/+P/5//v//f/9//7//v/8//r/+f/4
//f/+P/8//r/+P/4//r/+v/4//j/+P/3//f/+f/7//v/+v/6//r/+P/3//X/9P/0//X/
9P/z//H/8//1//T/9v/2//b/8//y//T/9P/0//T/9P/1//b/+f/3//X/8//x//T/9f/2
//j/+f/8//3//f/9////AQACAAMAAwADAAMACQALAA0ADgAOAAoACgALAA0ADQARABUA
EwASABIAEgAMAAkABwAGAP3/+f/1//P/8//0//X/9f/z//P/8//v/+3/7f/t/+z/7f/u
//D/8f/t/+z/6//q/+z/7P/s/+z/6f/n/+b/5f/n/+f/5//m/+T/5P/l/+b/5v/m/+b/
5//n/+v/7//x//j/+v/8/wsAJAA8AFsAdwCGAIwAjQCJAIMAawA6AAsA+//t/9P/xf/J
/8//0f/P/9H/2P/e/+T/6P/q/+r/6v/s/+z/6//p/+n/6f/o/+r/6v/r/+3/7P/r/+n/
5//p/+r/6//r/+v/7v/r/+r/6P/o/+j/6P/r/+v/7P/s/+3/7P/r/+v/6v/p/+j/5//m
/+b/6P/r/+3/7P/u//L/8P/w//H/8v/0//T/8v/x//L/9P/2//r/9v/0//T/9f/3//j/
+f/5//v//P///wAA/v/+//7//v/+//7//v/+//7//v////7///8AAAEAAgABAAIAAgAE
AAQAAwACAAEABAAGAAkADAALAA4ADgAOAAoADAANAA0ADwAQABEAFQAVABQAEwASABUA
FQAVABUAFAAUABUAFgAWABYAFgAVABUAFQAYABYAFQAVABMAEgASABMAEgATABAADgAM
AAgACAAKAA0AEAALAAoACgAJAAYABQAHAAMABAAFAAYABgADAAIAAQACAAMAAwABAAQA
BAAEAAQABAAEAAQAAwACAAMAAwAFAAUAAwADAAUAAwAFAAUABQADAAEAAwAEAAQAAgAD
AAMAAQAGAAcACAAJAAcACAAJAAkACwALAAsACwALAAsACAALAAwADgAPAA0ADQAOAA8A
DwAPAA4ADQAMAAsACgAKAAsADQANAA4ADgALAAoACgAKAAoACgANAAoACAAIAAoACgAL
AAwADQANAAoACwAMAAsADAAMAAwACgAHAAUABAAEAAYABgAGAAUACAAJAAcACAAMAAoA
BwAGAA==
         </WaveFormData>
      </LeadData>
      <LeadData>
         <LeadByteCountTotal>10000</LeadByteCountTotal>
         <LeadTimeOffset>0</LeadTimeOffset>
         <LeadSampleCountTotal>5000</LeadSampleCountTotal>
         <LeadAmplitudeUnitsPerBit>4.88</LeadAmplitudeUnitsPerBit>
         <LeadAmplitudeUnits>��V</LeadAmplitudeUnits>
         <LeadHighLimit>2147483647</LeadHighLimit>
         <LeadLowLimit>268435456</LeadLowLimit>
         <LeadID>V1</LeadID>
         <LeadOffsetFirstSample>0</LeadOffsetFirstSample>
         <FirstSampleBaseline>0</FirstSampleBaseline>
         <LeadSampleSize>2</LeadSampleSize>
         <LeadOff>FALSE</LeadOff>
         <BaselineSway>FALSE</BaselineSway>
         <ExcessiveACNoise>FALSE</ExcessiveACNoise>
         <MuscleNoise>FALSE</MuscleNoise>
         <LeadDataCRC32>1388560645</LeadDataCRC32>
         <WaveFormData>
CAAIAAgACAAKAAoACgAKAAgACAAIAAgACgAKAAoACgAJAAgABwAGAAgACAAIAAgABgAG
AAYABgAGAAYABgAGAAYABgAGAAYABAAEAAQABAAGAAYABgAGAAQABAAEAAQABAAEAAQA
BAAEAAQABAAEAAYABgAGAAYABgAGAAYABgAEAAQABAAEAAUABQAFAAcACwANAA4AEAAQ
ABEAEwATABQAFgAXABgAFwAWABIADwAQAA8ADgANAAsACwAMAAwADAAOAA4ACwAMAAsA
CAAGAAIABAAEAAMAAwADAAIAAgADAAMAAwAEAAIAAgABAAEAAAAAAP//////////////
/wEAAAAAAAAA/v/+//7//v/+//7//v/+/wEAAgACAAMAAQAEAAkAEAAcACkANgA/AEAA
OAAuABwA+//M/5v/ZP8y/xb/Cv8S/yP/Ov9V/3D/jP+l/7j/wv/K/9P/3v/l//H/+P/7
//7/AAABAAIABAAEAAQABAAHAAcABgAGAAcABwAKAAoACgAKAAoACgAKAAoADAANAA0A
DQAKAAkACQAIAAoACgAJAAkACQAJAAgACAAKAAoACgAKAAoACgAKAAsACgAJAAgABwAH
AAcACAAIAAkACQAJAAkACQAJAAoACgAIAAgACAAJAAsACwALAAsACgAKAAoACgALAAsA
DAAMAAsACwALAAsACQAJAAkACQAJAAgACAAHAAcABgAGAAUABQAEAAMAAwADAAAAAAAA
AAAA///+//7/+//7//v/+v/7//r/+v/6//f/9//3//f/9f/1//b/9v/5//n/+//8//3/
/P/8//z//P/9//7///8CAAIAAgACAAIABAAEAAQABgAGAAYABQADAAMABQAFAAUABAAD
AAIAAQABAAIAAgABAAEAAQAAAAAAAQABAAEA//////7//v8AAAAAAAACAAIAAgACAAIA
AgACAAIAAwABAAEAAgAFAAEAAQACAAIAAwADAAUABQAFAAQABAADAAUABQAFAAUABQAF
AAYABgAFAAYABgADAAMAAwAEAAQABAAEAAMAAwABAAIAAgACAAMAAwADAAMABQAFAAIA
BAACAAIAAgABAAIAAgACAAIA/////wEA///9//7//v/9///////+//7/+//7//z//P/9
//3//f/9//v/+v/6//v//f/9//3//f/7//v/+v/6//z//P/8//z/+v/6//r/+v/4//j/
+P/5//f/9//3//f/+P/4//j/+f/5//n/+v/6//f/9f/2//j/+P/4//j/+P/4//j/+P/2
//b/9v/2//b/9v/3//f/+f/7//3////+/wAAAgADAAcABwAHAAgABgAGAAYABgAFAAMA
AgABAP7//f/9//3//v/+//7/AAACAP///v/9//j/9v/0//b/9P/z//P/8//z//T/9f/1
//T/9P/0//T/8v/x//H/8P/v/+//7//v//H/8f/x//D/8P/w//D/8P/u/+7/7v/u/+7/
7v/w//D/7f/t/+//8P/z//7/CgAVACIAKwAuACgAIAAMAOX/tv+F/1D/Gv/0/ur+8v4D
/xz/Of9W/3D/if+c/6r/tP/B/87/2f/j/+j/6f/o/+z/7//w//L/8v/y//L/9f/1//b/
9v/3//f/9v/2//b/9v/3//j/+f/6//j/+f/5//n/+P/5//v//P/9//z/+v/5//f/9//2
//b/+P/4//j/+P/2//b/9v/3//n/+f/5//n/+//7//z//P/7//v/+//7//v/+//8//z/
+//6//n/+f/7//v/+//7//z//P/8//z/+//7//z//P/7//v/+//7//3//f/9//3//f/8
//z/+//7//r/+v/5//j/+P/4//n/9//0//T/9P/y//H/8P/w//H/8f/x//D/7//u/+7/
7v/v/+//7//v/+v/6//s/+z/7P/r/+z/7P/w//D/8f/y//L/8//0//X/9P/0//T/9P/2
//j/+P/4//j/+P/4//f/+f/5//v/+//5//j/9//2//X/9f/2//b/9//3//f/9v/0//X/
9f/1//P/8//y//L/9P/0//T/9v/2//b/9v/2//j/+P/4//n/+f/5//r//f/5//n/+v/6
//n/+f/7//v//f/8//z/+//9//3//f/9//v/+//8//z//f/+//7/+//9//3//v/+//7/
/v/9//3///8AAAAAAAAAAP///v/9//7////9/wAAAAAAAAAA///8//z//P/8//3//f//
//3/+//8//z/+//9//3//P/8//v/+//8//z/+//7//v/+//7//r/+v/7//n/+f/5//n/
+f/5//j/+P/5//r/+//8//r/+v/6//r/+v/6//r/+//5//n/+f/5//r/+v/6//v/+f/5
//r/+v/3//b/9//4//n/+v/6//r/+v/6//j/+P/4//j/+P/4//n/+f/7//3///8BAAAA
AgAEAAUACQAJAAkACgAIAAgACAAIAAcABQAEAAMAAgABAAEAAQACAAIAAgAEAAQAAQAA
AP///P/6//j/+v/6//n/+f/5//j/+P/4//f/+P/4//j/+P/3//f/+P/4//X/9f/1//X/
9f/1//X/9P/0//T/9P/0//b/9v/2//b/+P/4//r/+v/4//f/+P/4//3/AgAMABkAJgAv
ADQAMgAqABgA+//O/53/aP8u/wD/7v7y/gP/Gv85/1T/bv+J/6D/sP+6/8X/0v/f/+f/
7P/x//T/9v/5//r//P/8//z//P//////AgACAAMAAwAEAAQABAAEAAIAAgACAAIABAAF
AAUABQABAAEAAgACAAYABgAFAAUAAwADAAIAAgAEAAQABAAEAAIAAgACAAMAAwADAAMA
AwAFAAUABgAGAAMAAwADAAMABQAFAAYABgAEAAQABAAFAAUABQAFAAUACAAIAAgACAAH
AAcACAAIAAcABwAHAAcABwAHAAcABwAHAAYABgAFAAUABAAEAAMAAgACAAIAAwABAP7/
/v/+//7//f/8//z/+//7//v/+v/5//j/+P/4//n/+f/5//n/9//3//j/+P/4//f/+P/4
//z//P/9//7//v///wAAAQACAAIAAgACAAIABAAEAAQABAAEAAQAAwADAAMABQAFAAUA
BAADAAIAAQABAAIAAgABAAEAAQAAAAAAAQABAAEAAwADAAIAAgACAAIAAgAEAAIAAgAC
AAIABAAEAAQABQAFAAUABgAJAAUABQAGAAYABQAFAAcABwAHAAYABgAFAAgACQAKAAsA
CQAJAAoACgAJAAoACgAHAAgACQALAAwACgAKAAkACQAJAAoACgAKAAkACQAJAAkACQAJ
AAYACAAKAAoACgAJAAoACgAKAAoACQAJAAsACQAIAAgABwAFAAcABwAGAAYABQAFAAYA
BgAFAAUABQAFAAUABAAEAAUAAwADAAMAAwADAAMAAgACAAQABAAEAAQAAgACAAIAAgAE
AAQABAAFAAUABQAFAAUAAQAAAAEAAwAGAAUABAADAAIAAAAAAAAAAAABAAIAAwAEAAQA
BAAFAAUABwAJAAsADQANAA4ADwAPABEAEQARABIAFAAUABQAFAAQAA0ACwAJAAkACQAK
AAsADAAMAAwADgAMAAkACAAHAAIAAAD+/wAAAQABAAIAAwACAAIAAgABAP7//v/+//7/
/////wAAAAABAAEAAQABAP////////7/AAAAAAAAAAAAAAAAAAAAAP7//v8AAAAAAAAB
AAQABgAJABAAIAAtADYAQQBCADoALgAUAOn/uv+F/0r/HP8G/wj/Fv8p/0D/V/9y/4z/
o/+2/8T/0P/b/+b/8f/1//j/+f8AAAIABAAEAAUABAAEAAQABwAHAAoACgALAAsACgAK
AAoACgAIAAgACAAIAAkACwAMAA0ACQAJAAoACgAMAAwACwALAA0ADQAMAAwACgAKAAoA
CgAKAAoACgALAA0ADQANAA0ADQANAA4ADgALAAsACwALAAkACQAKAAoACwAMAA0ADwAN
AA0ADQANAA4ADgAOAA4ADQANAA4ADgAPAA8ADwAPAA8ADwAPAA8ADgAMAAsACQAKAAoA
CwALAAsACgAJAAkACQAGAAYABgAGAAUABAAEAAMAAwADAAIAAQAAAAAAAAABAAEAAQAB
AP7//f/9//z//////wEAAgACAAIAAwAEAAQABQAGAAcACgAKAAoACgAKAAwADAAMAA4A
DgAOAA0ADAALAAwACwALAAoACQAIAAcABwAIAAgABwAHAAcABgAGAAcABwAHAAkACQAI
AAgABwAGAAUABgAIAAgACAAIAAoACgAKAAsACQAJAAoADQALAAsADAAMAAsACwANAA0A
DwAOAA4ADQANAA0ADQANAA8ADwAQABAADwAQABAADQANAA0ADgAOAAwADAALAAsADQAO
AA4ADgAPAA8ADwAPAA0ADQAKAAwADgAOAA4ADQAMAAwADAAMAAkACQALAAkACwAMAAwA
CwAJAAkACAAIAAcABwAIAAgACQAJAAkACQAJAAgACAAJAAcABwAHAAcACQAJAAgACAAG
AAYABgAGAAQABAAEAAQABAAEAAQABQAFAAUABQAFAAUABAAEAAQABAAEAAQABAAEAAQA
BAAEAAQABAAGAAYABwAHAAUABwAJAAsACgAMAA4ADwATABMAEwAUABIAEgASABIADwAN
AAwACwAKAAkACQAJAAoACgAKAAwADAAJAAgABwAGAAQAAgAEAAIAAQABAAEA/v/+//7/
/f/+//7//v/+//3//f/+//7//f/9//3//f/9//3//f/8//r/+v/6//r/+v/6//r/+v/8
//z//v/+//3//f///wAACQASACAAKwA0ADkAOAAwAB4AAADV/6b/c/8+/xT/BP8G/xT/
J/9C/1//eP+S/6f/tv/C/8z/1//e/+n/8f/0//n/+v/6//v//P/+//7/AAAAAAMAAwAE
AAQABQAFAAQABAAEAAQABgAGAAYABgAEAAUABQAFAAUABQAGAAYACAAIAAcABwAHAAcA
BgAGAAgACAAIAAgABgAGAAYABwAJAAkACQAJAAkACQAKAAoABwAHAAcABwAHAAcACAAI
AAgACAAIAAkACQAJAAkACQAMAAwADAAMAAsACwAMAAwACwALAAsACwANAA0ADQANAA0A
DAAMAAsACwAKAAoACQAHAAYABQAFAAUAAgACAAIAAgABAAAAAAD////////+//v/+v/6
//r/+//7//v/+//5//n/+v/6//3//f///wAAAAAAAAEAAgAEAAUABgAHAAYABgAGAAYA
CAAKAAoACgAKAAoACgAJAAcABwAJAAkACwAKAAkACAAFAAUABgAGAAcABwAHAAYABgAH
AAcABwAHAAcABgAGAAYABgAGAAgACAAIAAgACAAKAAoACgALAAkACQAKAA0ACwALAAwA
DAANAA0ADwAPAA0ADAAMAAsADAANAA4ADwAOAA0ADQAMAA8AEAAQAA0ADwAPABAAEAAO
AA4ADQANAA8AEAAQABAAEAAPAA4ADQAPAA8ADAAOABAAEAAQAA8ADQAMAAsACgAKAAsA
DgANAAsADAAMAAsACwALAAoACgAJAAkACgAKAAsACwALAAsACQAIAAgACQAJAAkACQAJ
AAkACQAIAAgABgAGAAYABgAIAAgACAAIAAgACAAIAAkACQAJAAkACQAHAAYABQAFAAkA
BwAGAAYABAAEAAQABAACAAIAAgACAAQABgAIAAoACQAIAAgABwAHAAkACwANAA8AEgAV
ABcAGAAXABYAFgAYABgAGAAYABMAEQAQAA8AEAAPAA8ADwAQABAAEAASABIADwAOAA0A
CgAIAAYACAAIAAcABwAHAAYABgAGAAUAAgACAAIAAgADAAMABAAEAAEAAQABAAEAAwAD
AAMAAgAEAAQABAAEAAIAAgACAAIAAgACAAQABAADAAMABQAGAAkAEgAkADcAQABBAD4A
NgAmAAwA4f+q/3X/QP8S//z+/P4K/x3/Nv9T/3D/kP+p/7r/xP/Q/9v/5v/x//n//v//
/wAABAAJAAoADAAMAAsACgAMAAsADAAMAA0ADQAOAA4ADgAOAA4ADgAOAA4ADgAPAA8A
DwANAA0ADgAOABIAEgARABEADgANAAsACgANAA4ADwAQAA4ADgAOAA8ADQANAA0ADQAP
AA8AEAAQAA0ADQANAA0ADwAPABAAEAAOAA4ADgAPABEAEQARABEAEgASABIAEgATABMA
FAAUABMAEwATABMAEwATABMAEwAVABQAFAATABMAEgASABEADQAMAAsACwAMAAoACwAM
AAoACQAIAAgABQAFAAUABAAFAAQABAAEAAEAAQABAAEAAQABAAIAAgABAAEAAwAEAAgA
CAAJAAoACgALAAwADQANAAwACwAKAAoADAAMAAwADgAOAA4ADQALAAsADQANAA0ADAAL
AAoACQAJAAoACgAJAAkACQAIAAcABwAGAAUABgAHAAcACAAKAAoACgAMAAsACgAJAAgA
CAAIAAgACQALAAsADAAPAAwACwALAAoADQANAA8ADwAPAA4ADgANAA8ADwAPAA8ADwAP
ABAAEAARABIAEgAPABEAEQASABIAEQAQAA4ADQAPABAAEAAQAA8ADwAPAA8ADwAPAAwA
DgAOAA4ADgANAA4ADgAOAA4ADQANAA8ADQANAA4ADgANAAsACwAKAAoACwALAAwADAAJ
AAkACQAJAAkACAAIAAkACwALAAsACwAKAAkABwAGAAYABgAGAAYACAAIAAgACAAIAAgA
CAAJAAkACQAJAAkACQAIAAcABwAJAAgACAAIAAgACAAGAAYABgAGAAgACAAIAAgABgAG
AAcABwAHAAkACwANABAAEgAUABUAFQAVABUAFgAYABgAGAAYABQAEQAPAA0ADQANAA4A
DwAQABAAEAASABIADwAOAA0ACgAIAAYACAAHAAUABAADAAQABAAEAAMAAAAAAAAAAAAA
AAEAAwAEAAEAAQABAAEAAQABAAEAAAACAAIAAgACAAQABAAEAAQAAwACAAMAAgADAAMA
BQAGAAcADAAYACUALgA7AEQAPgAwABwA/f/O/5f/YP8s/wT/9P76/gv/Jv8//1z/ev+V
/6r/uv/G/9H/4P/r//P/+P/7//7/AgAEAAQABQAEAAYABgAJAAkACgAKAAsACwAMAAwA
DAAMAAwADAAMAAwADAANAA0ADQALAAsADAAMAA4ADgANAA0ADwAPAA4ADgAMAAwADAAM
AAwADAAMAA0ACwALAAsACwANAA0ADgAOAAsACwALAAsADAANAA8AEAAOAA4ADgAPAA0A
DQANAA0AEAAQABAAEAARABEAEgASABEAEQARABEAEQARABEAEQAQAA4ADQALAA0ADAAM
AAsACwAKAAkACQAHAAQABAAEAAYABQAEAAQAAQABAAEAAAABAAAAAAAAAP3//f/9//3/
+//7//z//P/9//3///8AAAAAAAABAAIAAgADAAQABQAIAAgACAAIAAgACgAKAAoACgAK
AAoACQAHAAcACQAJAAkACAAHAAYABQAFAAYABgADAAMAAwACAAQABQAFAAUABQAFAAQA
BAAEAAQABAAGAAYABgAGAAYABAAEAAQABQAFAAUABgAJAAkACQAKAAoACgAJAAoACQAL
AAoACgAJAAkACQAJAAkACgALAA0ADgAMAAwACwAHAAkACQAKAAoADAAMAAsACwALAAwA
DAAMAA0ADQANAA0ACwALAAgACgAIAAgACAAHAAgACAAIAAgABwAHAAkABwAHAAgACAAH
AAUABQAEAAQABQAFAAYABgAFAAUABQAFAAUABAAEAAUABQAFAAUABQAHAAcABgAGAAUA
BAADAAIABAAEAAQABAACAAIAAgADAAMAAwADAAMAAwACAAEAAAACAAIAAgACAAIAAgAC
AAIAAgACAAIAAgAEAAQABQAFAAMABQAHAAkACgAMAA4ADwARABEAEQASABAAEAAQABAA
DgANAA0ADQAMAAsACwALAAwADAAMAA4ADAAJAAgABwAEAAIAAAACAAAA/////////v/+
//7//f/+//7//v/+//3//f/+//7//f/9//3//f/7//v/+//6//r/+v/6//r//P/8//z/
/P/8//z//v/+//z/+//8//z/AwAIABYAIwAuADcAOgA2ADAAHgD//9T/o/9u/zT/Cv/8
/gL/Ef8q/0P/Wv90/5H/qP+0/8D/zf/Y/+H/6//0//X/9v/6//3//v8AAAAAAgACAAUA
BQAEAAQABQAFAAYABgAGAAYABgAGAAYABgAEAAUABQAFAAMAAwAEAAQABgAGAAUABQAF
AAUABAAEAAYABgAGAAYABAAEAAQABQAHAAcABwAHAAUABQAGAAYABwAHAAcABwAJAAkA
CgAKAAoACgAKAAsACQAJAAkACQAIAAgACAAIAAkACQAKAAoACwALAAsACwAKAAkACAAH
AAcABgAGAAUABwAGAAYABQAFAAQAAwADAAMAAAAAAAAAAAD///7//v/8//v/+v/4//n/
+P/4//j/9//3//f/9//1//X/9v/2//X/9f/3//j/+v/6//v//P/8//3//v///wAAAAAA
AAAAAgAEAAQABAACAAIAAgABAAMAAwAFAAUAAwACAAEAAAD/////AAAAAAEAAQABAAAA
/v/////////9//3//P/8//7//v/+/wAAAgACAAIAAgAEAAQABAAFAAQAAwADAAUAAQAB
AAIAAgADAAMABQAFAAcABgAGAAUABQAFAAUABQADAAMABAAEAAMABAAEAAEAAwADAAQA
BAACAAIAAQABAAMABAAEAAQABQAFAAUABQADAAMAAAACAAIAAgACAAEAAAAAAAAAAAAB
AAEAAwABAAAAAAD///3///////7//v/7//v//P/8//v/+//7//v//f/8//z//f/7//v/
+//7//n/+f/4//j/+v/6//r/+v/4//j/+P/4//r//P/6//v/+P/2//b/9v/2//f/+P/5
//r/+f/4//f/9v/2//b/9//3//n/+//9/////v8AAAIAAwAFAAUABQAGAAgACAAIAAgA
BAABAP///f/9//3//v////7//v/+/wAAAgD///7//f/4//b/9P/2//T/8//z//P/9P/0
//T/8//w//D/8P/w/+//7//w//D/8f/x//H/8f/x//H/8f/w/+7/7v/u/+7/8P/w//D/
8P/u/+7/8P/w//H/8f/z//T/+f8AAAgAFQAkAC0AMgAuACIADgDv/8L/j/9c/yj/Av/0
/v7+D/8k/z3/Vv9y/4v/oP+w/7r/xf/Q/9f/3//k/+n/7v/y//P/9P/2//b/9v/2//n/
+f/4//j/+f/5//r/+v/6//r//P/8//z//P/8//3//f/9//n/+f/6//r//v/+//3//f/9
//3//P/8//z//P/8//z//P/8//z//f/9//3//f/9//3//f/+//7//f/9//3//f/9//3/
/v/+/wAAAAAAAAEA//////////8AAAAAAAAAAAEAAQACAAIAAQABAAEAAQD/////////
/wAAAAABAAEAAQAAAAAA//////7//f/9//v/+P/4//j/+P/3//b/9v/0//P/8v/w//D/
8P/x//L/8P/v/+7/7f/s/+3/7//w/+//7//x//L/8v/y//P/9P/2//f/+P/5//z//P/8
//z/+v/8//z//P/+//7//v/9//v/+//9//3////+//3//P/7//v//P/8//v/+//7//r/
+P/5//n/+f/7//v/+v/6//r/+v/6//z//P/8//z//P/+//7//v////3//f/+/wEA/f/9
//7//v//////AQABAAMAAgACAAEAAQABAAEAAQABAAEAAgACAAMABAAEAAEAAwADAAQA
BAACAAIAAQABAP//AAAAAAAAAwADAAMAAwADAAMAAAACAAIAAgACAAEA/v/+//7//v//
////AQD//wEAAgACAAEAAAD///3//P/+////AQACAAAA///+//3//f/8//z//f//////
//////3//f/8//z//P/8//z//P/8//z//P/8//r/+v/6//v/+//+//7//v/+//7//P/8
//z//P/+//7//v/+//z//P/9//3///8BAAMABQAGAAgACgALAAsACwALAAwADgAOAA4A
DgALAAkACAAHAAYABQAFAAUABgAGAAYACAAKAAcABgAFAAIAAAD+/wAA/v/9//3//f/+
//7//v/9//z//P/8//z/+//7//z//P/5//n/+f/5//n/+f/5//j/+P/4//j/+P/4//j/
+P/4//r/+v/8//z/+//7//3//v8BAAoAGgAnADAANQA6ADQAJAAKAOX/sP95/0b/GP/6
/vb+AP8V/y7/Sf9o/4L/mf+s/7r/yv/V/97/5//t//L/9//4//r///8AAAIAAgAAAAAA
AwADAAQABAAFAAUACAAIAAgACAAHAAYABQAEAAYABwAHAAcABwAHAAgACAAKAAoACQAJ
AAcABwAGAAYABgAGAAYABgAIAAgACAAJAAkACQAJAAkABwAHAAgACAAHAAcABwAHAAkA
CQAKAAoACAAIAAgACQALAAsACwALAAoACgAKAAoADQANAA4ADgANAA0ADQANAA0ADQAN
AA0ACwAKAAoACQAJAAgACAAHAAYABgAGAAcABgACAAEAAAAAAP///v/+//3//f/9//z/
+//6//r/+v/7//v/+//7//f/9//4//j/+v/7//7/AAABAAAAAAAAAAAAAQACAAMABQAG
AAcACAAHAAgABwAGAAQABAAEAAMABAAFAAgACQAHAAYABQAEAAUABQAGAAYABAADAAIA
AAACAAMAAwADAAEAAQAAAAAAAgACAAIABAAEAAQABAAEAAMAAgABAAEAAgADAAUACQAH
AAcACAAIAAkACQALAAsACQAIAAgABwAHAAcABwAHAAkACQAKAAoACwAMAAwACQAHAAcA
CAAIAAoACgAJAAkACQAKAAoACgALAAsACwALAAkACQAGAAgACAAIAAgABwAIAAgACAAI
AAcABwAJAAcABwAIAAgABwAHAAcABgAGAAUABQAGAAYABQAFAAUABQADAAIAAgADAAUA
BQAFAAUABQAFAAQABAAEAAQABAAEAAYABgAGAAYAAgAAAAIABQAGAAQABAAEAAQAAgAC
AAIAAgACAAIAAgACAAQABAAFAAUABQAHAAkACwAKAAwADgAPAA8ADwAPABAAEgASABIA
EgAQAA8ADwAPAAwACwALAAsADAAMAAwADgAOAAsACgAJAAQAAgAAAAIAAgABAAEAAQAA
AAAAAAD//wAAAAAAAAAA/v/9//3//P/9//3//f/9//////////7//v/+//7//v/+//7/
/v/+//7//v8AAAAAAQABAAMABAAHAA4AHAAjADAAQQBCADYAKAAUAO//vv+H/0z/Gv/8
/vb+Av8V/yr/R/9o/4T/m/+u/7z/yP/V/+T/7f/x//T/9//6//z/AQACAAQABAAEAAQA
BwAHAAgACAAJAAkACgAKAAoACgAMAAwADAAMAAwADQANAA0ACwALAAwADAAMAAwACwAL
AA0ADQAMAAwADAAMAAwADAAMAAwADAANAA8ADwAPAA8ADwAPABAAEAAPAA8ADwAPAA8A
DwAQABAAEAAQABAAEQARABEAEQARABIAEgASABIAEgARABEAEAAQABEAEgATABMAEwAT
ABMAEwASABIAEQARABAAEAAPAA4ADgAOAA8ADgAKAAkACAAKAAkACAAIAAUABQAFAAQA
AwACAAIAAgABAAEAAQABAP////8AAAAAAQABAAMABAAIAAgACQAKAAoACwAMAA0ADgAO
AA4ADgAOABAAEAAQABIAEgASABEAEAAPABAADwAPAA4ADQAMAAsACwAMAAwACwALAAsA
CgAKAAsACwALAA0ADQAMAAwADAAMAAwADgAMAAwADAAMAA4ADgAOAA8AEQARABIAFQAS
ABEAEQAQAA8ADwARABEAEgASABMAEwAVABUAFQAVABMAEwAUABQAEwAUABQAEQATABMA
FAAUABYAFgAVABUAFQAWABYAFgAVABUAFQAVABUAFQASABQAFAAUABQAEwAQABAAEAAQ
ABAAEQAUABMAEQASABIAEQARABEAEAAQABEAEQASABIAEwATABMAEwASABAADwAPAA0A
DQANAA0ADwAPAA4ADgAQAA4ADAAMAA4ADgAOAA4ADgAOAA4ADgAQABAAEAAQABAAEAAR
ABEAEQATABUAFwAWABgAGgAbABsAGwAbABwAHQAeAB8AIAAfAB0AHAAbABkAFwAWABUA
FgAWABYAGAAWABMAEgARAA8ADgANABAAEgARABEAEQAOAA4ADgANAAwADAAMAAwADQAN
AA4ADgALAAsACwALAA0ADQANAAwACgAKAAoACgALAAwADQAOAAwADAAOAA4ACwALAA0A
DgATABgAJAAzAD4AQQBGAEoAQAAwABMA6P+1/37/Rv8e/xL/GP8n/zr/Uf9u/4r/of+2
/8j/1P/f/+r/9////wIABQAIAAoADwAQABIAEgAUABQAFwAXABYAFgAXABcAGgAaABoA
GgAYABgAGAAYABgAGQAZABkAGQAZABoAGgAaABoAGQAZABoAGwAbABwAGgAaABoAGgAY
ABgAGAAZABkAGQAZABkAFwAXABgAGAAZABkAGQAZABkAGQAaABoAGAAYABgAGQAZABkA
GQAZABwAHAAcABwAGwAbABwAHAAbABsAGwAbABsAGwAbABsAGwAaABoAGQAXABYAFgAV
ABUAFAATABMAEQAOAA4ADgAQAA8ADgAOAA0ADQANAAwACwAKAAoACgAJAAkACQAJAAcA
BwAIAAgACwALAA0ADgAOAA4ADwAQABAAEQASABMAFAAUABQAFAAWABgAGAAYABYAFgAW
ABUAFgAXABoAGwAaABgAFgAUABQAFQAXABgAFwAXABcAFgAVABUAFAATABQAFQAVABYA
FAAUABQAFgAXABgAGQAaABoAGgAaABsAGgAZABkAGwAbABsAHAAcABsAGwAdAB0AHwAe
AB4AHQAfAB8AHwAfAB0AHQAeAB4AHwAgACAAHQAdAB0AHgAeACEAIgAiACMAIgAiACEA
IAAfAB8AHwAfAB8AHwAcAB4AHgAeAB4AHQAeAB4AHgAeAB0AHQAfAB0AGwAcABwAGwAe
AB8AHwAgAB4AHQAdABwAHQAdAB0AHQAcABoAGQAZABkAGQAZABkAGwAbABoAGgAaABgA
GgAaAA==
         </WaveFormData>
      </LeadData>
      <LeadData>
         <LeadByteCountTotal>10000</LeadByteCountTotal>
         <LeadTimeOffset>0</LeadTimeOffset>
         <LeadSampleCountTotal>5000</LeadSampleCountTotal>
         <LeadAmplitudeUnitsPerBit>4.88</LeadAmplitudeUnitsPerBit>
         <LeadAmplitudeUnits>��V</LeadAmplitudeUnits>
         <LeadHighLimit>2147483647</LeadHighLimit>
         <LeadLowLimit>268435456</LeadLowLimit>
         <LeadID>V2</LeadID>
         <LeadOffsetFirstSample>0</LeadOffsetFirstSample>
         <FirstSampleBaseline>0</FirstSampleBaseline>
         <LeadSampleSize>2</LeadSampleSize>
         <LeadOff>FALSE</LeadOff>
         <BaselineSway>FALSE</BaselineSway>
         <ExcessiveACNoise>FALSE</ExcessiveACNoise>
         <MuscleNoise>FALSE</MuscleNoise>
         <LeadDataCRC32>1033178505</LeadDataCRC32>
         <WaveFormData>
8v/y//L/8v/y//L/8v/y//D/8P/w//D/8v/y//L/8v/w//D/8P/w//D/8P/w//D/8P/w
//D/8P/v/+7/7f/s/+z/7P/s/+z/6v/q/+r/6v/q/+r/6v/q/+z/7P/s/+z/6v/q/+r/
6v/s/+z/7P/s/+7/7v/u/+7/7P/s/+z/7P/q/+r/6v/q/+z/7P/t/+7/8f/x//L/8//y
//P/9P/0//X/+P/6//z/+v/6//j/9v/2//b/9v/3//j/+f/6//r/+f/7//v/+v/5//r/
9//1//L/8v/w/+//7//v/+//7//x//H/7//v/+3/7f/r/+v/7P/s/+z/7P/s/+v/6//r
/+v/6//r/+v/6f/o/+j/6P/m/+b/5//n/+r/6//s/+3/6f/q/+r/7f/2/wYAIQBGAHIA
qwDkAB0BWAGRAb4B0wHEAZYBTwH7AJsAOADd/5v/ef9//5v/p/+t/7b/wP/I/9T/2//e
/+H/4//i/+L/5P/i/+P/4//k/+T/4v/j/+P/5f/m/+j/6f/p/+n/6v/r/+3/7v/u/+7/
7f/r/+v/7P/s/+z/7P/s/+z/7P/s/+v/6//r/+v/6//r/+v/6//s/+//7//v/+//7//v
/+//8f/x//L/8//0//X/9P/2//X/9f/1//b/9v/1//b/9v/2//b/9//4//r/+P/6//z/
/f/9//3//v///wEAAwAEAAYACAAJAAkACQAMAA8AEQATABUAFQAYABoAHAAgACAAIgAl
ACYAJgAmACgAJwApACkAKQArACwALAAsAC0ALAArACoALAAsACwALAAtAC0ALQAsACgA
KAAlACUAJQAkACQAJQAkACQAIQAeAB4AGwAYABYAFwAVABIADgALAAsACwALAAoACAAI
AAgABgAEAAQAAwACAAIABAACAAAAAAAAAAAAAAAAAAAAAAAAAAAA//////////////7/
/P/8//3//f/7//r/+f/4//b/9v/1//X/9f/1//X/9f/2//X/9f/2//f/9//3//X/9//3
//f/+P/5//n/+f/4//j/+f/5//n/+//+/wAA/f/8//z//v/+////AAABAAIAAgADAAMA
AwACAAEAAQABAP///////////////////f/9//7//v/+//z//v/+//7//f/7//r/+v/7
//z//f/9//v/+//7//z//P/6//n/+f/4//j/+P/5//v/+v/6//r/+f/6//r/+v/4//j/
+f/5//j/9//3//b/9v/3//j/+f/3//f/+P/4//j/9v/4//b/9v/2//b/+P/4//j/+P/3
//b/9f/0//T/9P/0//T/9v/4//r/+//6//v//P/9/wAAAAAAAAIAAQACAAIAAgACAAAA
AAAAAAAAAQACAAMAAgACAAMABQAFAAQAAgACAAAA/f/8//z/+P/3//f/9//5//n/+f/5
//X/9f/1//X/8f/x//L/8v/y//L/8v/x//H/8f/x//H/8f/x//H/8P/w//D/7v/u/+//
7//x//H/8P/v/+7/6v/s//P/+P8EAB0APgBoAJ8A2gARAUwBiQG+Ad0B1AGqAW0BHQG/
AFgA+f+x/4f/gf+V/6f/r/+4/8b/0v/c/+H/4P/h/+X/5v/m/+j/5v/n/+f/6P/o/+b/
5//n/+n/5//o/+j/5//o/+r/7P/v/+//7v/t/+v/7P/t/+//8P/w//D/8P/w/+z/7P/r
/+v/7f/t/+3/7f/s/+v/6//t/+//7//v/+//8P/x//T/9f/z//P/8//z//H/9P/0//X/
8//0//T/8//z//T/9f/2//f/+P/6//j/9v/4//n/+f/5//r/+//9////AAACAAQABwAH
AAcACgALAA0ADwARABMAFgAYABoAHAAcAB4AIQAkACQAJAAmACcAKQApACkAKQAqACoA
KgAsACwALAAsAC4ALgAuAC4ALgAtACwAKgArACwAKgArACoAKAAnACcAJQAkACAAHAAb
ABkAFwAWABUAEwAQAAwACwALAAsACwAIAAYABgAGAAQAAgACAAEAAAAAAAIAAAD+//7/
/v/+//3//P/7//r/+//8//z//f/9//3//f/8//r/+v/7//v/+//6//n/+P/2//b/9f/1
//P/8//z//P/8v/x//H/8v/x//H/8f/v/+//7//v//D/8f/x//H/8P/y//P/8//z//L/
9P/1//H/8//0//f/+P/3//b/9f/0//b/9//3//f/9//3//j/+f/3//f/9//3//n/+f/5
//f/9f/2//b/9v/2//j/+P/4//n/9//2//b/9v/2//b/9f/1//X/9f/2//j/9v/1//X/
8v/y//L/8//1//T/9P/0//P/9P/0//T/9P/0//X/9f/0//P/8//y//P/8//z//P/8//z
//T/9P/w/+7/7//w//H/8v/0//T/9P/0//L/8v/y//L/8P/w//D/8P/z//T/9f/1//T/
9f/2//f/+f/6//v//v/+//7//f/8//z/+v/6//r/+f/5//n/+f/8//z//f///wEAAAD+
//7/+P/1//T/9P/0//P/8//z//H/8f/x//H/8f/x//H/8f/v/+//8P/w/+7/7v/u/+3/
6//r/+v/6//r/+v/6//q/+z/7P/q/+r/7f/t/+//7//u/+3/7P/o/+r/6//w//z/DwAs
AFIAhQDAAPkANAFvAaYBywHOAa4BdwErAc8AaAALALv/h/95/4v/of+r/7L/vv/K/9L/
1//a/9//4f/g/+D/4v/g/+H/4f/i/+L/4v/j/+P/5f/l/+b/5v/l/+P/5P/l/+f/6v/q
/+r/6f/o/+f/5//m/+j/6P/o/+j/5v/m/+X/5f/n/+f/5//n/+f/5//o/+v/6f/p/+n/
6f/r/+v/7f/t/+3/7f/t/+3/6//u/+7/7//t/+7/7v/t/+7/7v/u/+7/7//w//L/8P/w
//L/8//z//P/9P/1//f/9f/2//j/+v/9//3//f8AAAIAAwAEAAUACQAMAA4AEAAUABQA
FgAZABwAHAAcAB4AHgAfAB4AHQAhACIAIgAiACQAJAAkACQAJAAkACQAJAAlACUAJQAk
ACMAJAAiACMAIgAgAB8AHwAfAB4AGgAWABUAEwARABAADwANAAoABgAFAAUABQAFAAAA
/v/+//7/+v/4//j/9//2//b/+P/2//T/9P/0//T/9v/2//b/9v/4//j/9//3//b/9f/0
//L/8v/y//P/8//z//L/8f/w//D/8P/v/+//7v/t/+z/6//q/+n/6f/q/+3/7f/t/+v/
6//r/+v/7P/t/+3/7f/s/+7/7//v/+//8P/y//P/7//w//D/8v/y//L/8v/y//L/8v/z
//P/8//z//P/9P/1//X/9f/1//X/9//3//f/9f/z//T/9P/0//L/9P/0//T/9f/z//L/
8v/y//L/8v/x//P/8//z//T/9P/y//H/8f/w//D/8P/x/+//7v/u/+7/7v/u/+3/7P/s
/+z/7f/t/+//7//w//D/7f/r/+3/7//w/+//7v/t/+z/6v/q/+r/6v/s/+z/7P/s/+z/
7P/s/+z/7f/u/+//7//w//H/8v/z//b/9v/2//j/+f/6//r/+v/3//T/8//y//P/9f/3
//n/+v/6//v//f/6//j/9f/0/+7/6//q/+r/6//r/+z/7f/r/+v/6//r/+f/5//n/+f/
5//n/+j/6P/q/+r/6v/p/+f/5//n/+f/5//n/+f/5v/m/+b/5P/k/+X/5f/n/+f/6f/p
/+n/5v/m/+f/8v8GAB8ASAB8ALcA7gAnAWQBmwHEAcsBsAF+ATkB3QB1ABAAvf+H/3P/
f/+X/6X/rf+6/8T/zP/U/9f/2P/d/9//3v/e/+D/3v/d/93/3v/e/+D/4f/h/+P/4//k
/+T/4//i/+L/4v/j/+X/5v/n/+f/5f/l/+b/5v/m/+b/5v/m/+b/5v/l/+X/5f/l/+X/
5f/l/+X/5v/p/+n/6f/p/+n/6//r/+3/7f/r/+v/6//r/+n/7P/s/+3/7//w//D/7//u
/+7/7v/u/+//8P/y//D/8v/0//X/9f/1//b/9//5//v//P/+/wAA////////AgAGAAkA
DAAPABMAFgAYABoAGgAaABwAHwAiACIAIgAkACUAJwAnACcAKQAqACoAKgAsACwALAAs
ACsAKgApACgAKwArACsAKgAmACYAIwAjACQAIgAhACEAIAAgAB0AGgAWABMAEAAOAA4A
DQALAAgABQAFAAUABQAAAP7//v/+//7//P/8//v/+P/4//r/+P/4//j/+P/4//r/+v/6
//r/+P/4//f/9//5//n/+f/4//b/9v/3//f/9//2//X/9P/0//T/8//z//H/8f/x//H/
8P/v/+//8P/v/+//7//t/+//7//v//D/8f/x//H/8P/y//P/8//z//L/9P/1//H/8P/w
//L/8v/0//T/9P/0//T/9f/1//X/9//3//j/+f/5//n/+f/5//j/9//2//P/9P/2//f/
+P/3//j/9//2//f/9f/0//T/9f/2//f/9//1//X/9f/2//j/9v/1//X/9P/0//T/9f/3
//b/9v/2//b/9v/1//T/9P/0//X/9f/1//X/9v/2//f/9v/0//T/9P/0//T/9P/0//T/
8v/y//L/8v/z//T/9f/2//f/+P/5//n/+P/5//r/+//9//7///8CAAIAAgABAAAA/v/8
//z//P/+////AAABAAAAAAABAAMAAQAAAP7//v/7//n/+f/6//b/9f/1//X/8//z//P/
8//z//P/8//z//P/8//0//T/8v/y//L/8f/x//H/8f/x//H/8f/x//D/8P/w/+7/7v/t
/+3/7//v/+//7//v/+z/7v/z/wAAFgAzAFoAlADRAAgBQwGCAbkB4AHjAcABhAE3AdsA
dQASAMH/i/97/4//p/+v/7X/wP/M/9b/3P/h/+b/5//l/+b/5v/o/+b/5//n/+j/6P/o
/+n/6f/r/+v/7P/s/+v/7f/u/+//8f/y//L/8v/x//H/8f/y//L/8P/w//D/8P/w//D/
7//v/+//7//v/+//7//v//D/8//1//X/9f/1//X/9f/3//f/9//3//f/9//1//j/+P/5
//f/+P/4//f/9//4//n/+v/7//z//v/8//z//v////////8AAAEAAwAFAAYACAAKAA0A
DQANABAAEwAVABcAGQAbAB4AIAAiACYAJgAoACsALgAuAC4AMAAxADMAMwAzADMANAA0
ADQAOAA4ADgAOAA2ADYANgA2ADcANwA3ADYANAA0ADEAMQAyADAALwAvAC0ALAAoACQA
JAAhAB4AHAAdABsAGAAUABMAEwATABMAEAAOAA4ADgAKAAgACAAHAAYABgAIAAYABQAG
AAcACAAGAAYABgAGAAYABgAFAAUABQAFAAUABAAEAAQABQAFAAMAAgABAAAAAAAAAP//
///9//3//f/9//z/+//7//z//////////f/7//v/+//8//////////7//v////////8A
AAIAAwD/////AAADAAQAAgACAAIAAgADAAUABgAHAAkACQAKAAsACQAHAAUAAwAEAAUA
BgAFAAUABgAGAAYABQAGAAUABAAFAAMAAgACAAQABAAEAAMAAgABAAAAAAACAAAA////
//7//v/+///////+//7//v///wAAAAAAAPz//P/9//3//f/9//7//v/7//v/+//7////
/f/8//z//P/8//z//P/6//r/+v/6//v//P/9//7//P/8//z//P/6//r/+v/5//z//f/+
/////v/+//7/AAABAAIAAgACAP7//P/8//z//f///wEAAwAEAAQABQAHAAUABAACAAIA
/v/7//r/+v/4//f/9//3//f/9//3//f/8//z//P/8//z//P/9P/0//P/8v/x/+//8f/x
//H/8f/z//P/8//y//D/8P/u/+7/7//v//H/8f/x//H/8f/u/+7/7//8/xYAMQBQAIIA
vQD0ADEBcgGrAdgB6wHUAaIBXwEHAZ0AMgDZ/53/hf+P/6X/r/+3/8T/zv/Y/+D/4//m
/+f/6//s/+z/7v/s/+n/6f/q/+r/6v/r/+v/7f/t/+7/7v/t/+3/7v/v//H/8v/y//L/
8f/x//H/8v/y//T/9P/0//T/8P/w/+//7//w//H/8v/z//H/8f/y//X/9f/1//X/9f/3
//f/+f/5//j/9//2//X/9//6//r/+//5//r/+v/5//j/+P/4//j/+f/6//z/+v/8//7/
////////AAABAAMABQAGAAgACgANAA0ADQAQABMAFQAXABkAGgAcAB0AHgAhACIAJQAp
ACwALAAsAC4ALQAvAC8ALwAzADQANAA0ADQANAA0ADQANQA2ADcAOAA3ADcANwA2ADYA
NgAzADMAMgAwAC8ALwAtACwAKAAkACMAIQAfAB4AHQAbABgAFAARABEAEQARAA4ADAAM
AAwACgAIAAgABwAGAAYACAAGAAMAAgABAAAAAwAEAAUABgAGAAYABQAFAAYABQAEAAIA
AAAAAAEAAQABAAAA///+//z//P/7//v//f/9//3//f/8//v/+//8//z/+//6//f/+f/5
//n/+v/7//v/+//6//z//f/9//3//P/+////+//7//z///8AAAAAAAAAAAAAAAABAAEA
AQADAAMABAAFAAMAAwADAAMAAQABAAEA//8AAAIAAwAEAAMABAADAAIAAgABAAEAAgAA
AAAAAAD//////////wAABAACAAEAAQD+//7//v////3//P/8//z//f/+//7//v/+//7/
//////3//f/+//7//f/9//3//f/9//z//P/8//z//P/8//z//P/8//z//P/8//z//P/8
//z//P/9//7//////wIAAwAEAAUABAAEAAQABgAJAAoACgAKAAYABAAEAAQABgAHAAgA
CQAMAAwADQAPAA0ADAAKAAoABgADAAIAAgD+//3//f/9////////////+//7//v/+//6
//v//f/+//3//P/7//n/+f/5//n/+f/3//f/9//2//n/+v/5//r/+v/5//r/+f/5//n/
+f/2//b/+f8AAAgAGwA+AGoAnQDWAA0BTAGLAbwB4QHkAcIBhwE7Ad0AdAAPAMH/lf+J
/5n/r/+5/8L/0P/c/+T/6f/q/+3/8f/w//D/8v/w/+//7//w//D/8P/x//H/8//x//L/
8v/x//P/9P/1//f/9v/2//b/9f/3//f/+P/4//b/9v/2//b/9f/2//b/9//1//X/9f/1
//X/9f/2//n/+f/5//n/+f/5//n/+//7//v/+//7//v//f8AAAAAAQD//wAAAAD///7/
/v/+//7///8AAAIAAAACAAQABQAFAAUABgAHAAkABwAIAAoADAANAA0ADQAQABUAFwAZ
ABsAHAAeAB8AIAAiACIAJAAnACwALAAsAC4ALQAvAC8ALwAzADQANAA0ADYANgA2ADYA
NgA2ADYANgA3ADcANwA2ADYANgAzADMANAAyADEAMQAwADAALQAqACoAJwAkACIAIQAf
ABwAGAAVABUAFQAVABIAEAAQABAADgAMAAwACwAIAAgACgAIAAgACAAIAAgACAAIAAgA
CAAGAAYABQAFAAcABwAHAAYABAAEAAUABQADAAIAAQAAAP//AAAAAAEA///////////+
//3//f/+//3//f/9//v//P/9//7/AAAAAP///v/8//7///////////8CAAQAAQAAAAAA
AgACAAUABgAHAAgACAAJAAkACQAHAAcACAAJAAkACQAJAAkACwALAAsACQAJAAoACgAK
AAgACgAKAAoACwAJAAgACAAKAAoACgAJAAgABwAGAAYACgAIAAcABwAIAAgACAAJAAgA
BgAFAAQABQAGAAYABgAGAAYABwAHAAUABQAGAAYABQAFAAUABAAGAAYABgAGAAYABgAG
AAYABAAEAAQABAAFAAYABwAIAAcACAAJAAkACgALAAwADQAOAA4ADgAQAA8AEAAQABAA
EAAOAA4ADgAOAA8AEAARABIAEgATABUAFQAUABIAEgAOAAsACgAKAAoACQAJAAkABwAH
AAcABwAFAAUABQAFAAMAAwAEAAQABAAEAAQAAwABAAEAAQABAAMAAwADAAIAAgACAAAA
AAADAAMABQAFAAQAAwACAP7/AAABAAoAFAArAEwAdACrAOIAAQEiAWEBngG9AbYBkAFV
AQMBoQA6ANv/j/9h/1v/c/+F/43/mP+i/6z/uP/B/8T/xf/H/8b/xv/I/8b/x//H/8j/
yP/I/8n/yf/L/8z/zv/P/8//zf/O/8//0f/Q/9D/0P/P/9H/0f/S/9L/0v/S/9L/0v/Q
/9D/z//P/9D/0f/S/9P/0f/R/9L/1f/V/9X/1f/V/9f/1//Z/9n/2f/Z/9n/2f/b/97/
3v/f/9//4P/g/9//3v/e/97/3v/d/97/4P/e/+D/4v/j/+P/5P/m/+j/6//r/+z/7v/w
/+//7//v//L/9//5//v//f///wIABAAGAAYABgAIAAsADAAKAAgACAAKAA0ADgAPABEA
EgASABIAEgASABIAEgAUABQAFAAUABMAEwATABIAEgASAA8ADwAQAA4ADQANAA0ADAAI
AAQABQADAAEAAAD9//v/+P/0//H/8f/x//H/7//u/+//8P/s/+r/6v/p/+j/6P/q/+j/
6P/o/+j/6P/m/+b/5v/m/+j/6P/n/+f/6f/p/+n/6P/m/+b/5//n/+X/5P/j/+L/4P/g
/9//3//h/+H/4f/h/+L/4f/h/+L/4f/h/+H/3//h/+H/4f/i/+H/4f/h/+D/4f/j/+T/
5f/m/+j/6f/l/+f/6P/r/+z/7P/s/+z/7P/s/+3/7f/t/+3/7f/u/+//7P/r/+r/6f/r
/+v/6//p/+b/5v/l/+T/5P/m/+b/5v/n/+X/5P/k/+L/4v/i/+H/4v/j/+T/5v/n/+T/
4v/h/+L/4v/i/+P/4//i/+L/4v/h/+L/4v/i/+L/5P/j/+P/4P/g/+D/4P/g/+L/4v/i
/+L/4P/g/+D/4P/e/97/3v/e/+L/5P/m/+f/5v/n/+j/6f/o/+j/6P/q/+3/7v/u/+7/
6v/o/+j/6P/o/+n/6v/r/+z/7P/t/+//8f/w/+7/7v/q/+f/5v/m/+T/4//j/+P/4//j
/+P/4//h/+H/4f/h/93/3f/e/97/4P/g/+D/3//d/93/3f/d/9//3//f/97/3//g/9//
4P/g/9//4P/f/9//3//f/9z/3v/h/+b/8v8NAC4AXACXANAABwFGAYMBtgHbAdQBpgFj
ARUBtwBQAOv/n/9z/23/hf+b/6P/qP+y/77/xP/J/87/0f/V/9b/1v/Y/9b/1f/V/9b/
1v/U/9X/1f/X/9f/2P/Y/9f/2f/a/9v/3f/e/97/3v/d/9v/2//c/9z/3v/e/97/3v/a
/9r/2f/Z/9n/2f/Z/9n/2//b/9z/3//f/9//3//f/9//3//h/+H/4//j/+P/4//h/+T/
5P/l/+X/5v/m/+X/5P/k/+T/5P/n/+j/6v/o/+j/6v/r/+v/6f/q/+v/7f/v//D/8v/0
//b/9//4//z//f///wEAAwAFAAgACgAMABAAEAASABUAGAAYABgAGgAZABsAGwAbABwA
HAAbABoAGgAaABoAGgAcABwAHAAcAB0AHQAdABwAGgAaABcAFwAWABQAEwATABQAFAAR
AA4ADAAJAAYABAADAAEA/v/6//f/9//3//f/9P/y//L/8v/w/+7/7v/t/+z/7P/u/+z/
6v/q/+r/6v/q/+r/6v/q/+z/7P/r/+v/7P/r/+r/6P/o/+j/6f/p/+f/5v/l/+T/4v/i
/+H/4f/j/+P/4//j/+L/4f/h/+L/4f/h/+H/3//h/+H/4f/i/+P/4//j/+L/5P/l/+X/
5f/l/+j/6v/n/+T/5P/m/+b/5//o/+n/6v/q/+v/6//r/+v/6//s/+3/7f/t/+3/7f/u
/+//8P/v/+//8P/w//D/7f/u/+3/7P/u/+3/7f/u/+z/7P/s/+v/7f/t/+3/7v/w/+7/
7f/t/+z/7P/s/+3/7f/s/+z/7P/s/+z/6//q/+j/6P/p/+n/6f/s/+7/7v/u/+7/7P/s
/+z/7P/u/+7/7v/u/+z/7P/s/+z/7f/u/+//7//w//H/8v/z//b/9v/2//j/9//4//j/
+P/2//T/9P/0//T/9f/2//f/+P/4//n/+//9//z/+v/6//b/8//y//L/7v/t/+3/7f/v
/+//7//v/+v/6//r/+v/6//r/+z/7P/s/+z/7P/r/+v/6//r/+v/6//r/+v/6v/q/+r/
6P/o/+n/6f/r/+v/6f/p/+n/5v/m/+v/9v8IAB8AQgB0ALEA6AAfAWABlwHEAd8B0AGg
AV0BBwGjADwA3/+f/3//gf+X/6f/sf++/8j/zv/U/9n/3v/f/+H/4//k/+f/5v/j/+P/
5P/k/+L/4//j/+X/5v/o/+n/6f/n/+j/6f/r/+z/7P/s/+v/7f/t/+7/7v/u/+7/7v/u
/+r/6v/p/+n/6f/p/+n/6f/q/+v/7f/x//H/8f/x//H/7//v//H/8f/x//H/8f/x//H/
9P/0//X/9f/2//b/9f/1//b/9//4//f/9v/2//L/8P/y//P/8//1//b/9//5//n/+v/8
//7//f/9//3/AAAFAAcACQALAA0AEAASABQAFgAWABgAGwAcABwAHAAeACEAIwAjACMA
JQAmACYAJgAoACgAKAAoACYAJgAmACYAKQApACkAKAAkACQAIQAhACAAHgAdAB0AHAAc
ABkAFgAUABEADgAMAAsACQAGAAIAAAABAAIAAwD+//z//P/8//z/+v/6//n/9v/2//j/
9v/2//b/9v/2//T/9P/0//T/9P/0//P/8//3//f/9//2//H/8P/w/+//7//u/+3/7P/s
/+z/6//r/+v/6//r/+v/6P/n/+f/6P/n/+f/5//l/+X/5f/l/+b/6f/p/+n/6P/n/+f/
5v/l/+f/6v/s/+n/6v/q/+z/7P/t/+7/7//w/+7/7//v/+//7//v//D/8f/x//H/8f/x
//H/8f/x/+//7f/u/+7/7v/w//L/8v/y//P/8f/w//D/8P/w//D/7//u/+3/7P/s//D/
7v/t/+3/7v/u/+7/7//t/+z/7P/s/+3/7v/u/+7/7P/q/+v/7f/u/+7/7v/u/+7/7f/s
/+v/6v/s/+z/7P/s/+z/7P/s/+z/7f/u/+//7//w//H/8v/z//L/8v/y//T/9f/2//b/
9v/1//T/9f/2//T/9f/2//f/+P/4//n/+//7//r/+P/4//T/8f/w//D/7v/t/+3/7f/r
/+v/6//r/+v/6//r/+v/5//n/+j/6P/q/+r/6v/p/+v/6//r/+v/6f/p/+n/6P/o/+j/
5v/m/+f/5//p/+n/6//r/+v/6P/o/+v/8v/8/xcAQgBuAKEA2gATAVIBkQG+AdMBygGi
AWEBCwGlADoA3/+h/4H/gf+V/6X/r/+8/8r/0v/W/9n/3v/f/+H/4v/i/+T/4v/h/+H/
4v/i/+L/4//j/+X/5f/m/+b/5f/n/+j/6f/r/+j/5v/k/+H/3f/b/9r/2P/Y/9j/2P/Y
/9b/1v/V/9X/1//X/9f/1//V/9X/1v/Z/9v/2//b/9v/2//b/93/3f/d/93/3f/d/9v/
3v/e/9//3//g/+D/3//g/+D/4P/g/9//4P/i/+D/4P/i/+P/4//l/+b/5//p/+n/6v/s
/+7/8f/x//H/9P/2//f/+P/5//3/AAACAAQABgAGAAgACwAQABAAEAASABMAFQAVABUA
FwAYABgAGAAcABwAHAAcABoAGgAaABoAGwAbABsAGgAbABwAGgAbABkAFgAUABMAEwAS
AA4ACgAKAAcABAACAAMAAQD+//r/9f/1//X/9f/y//D/8P/w/+7/7P/s/+v/7P/s/+7/
7P/s/+z/7P/s/+z/7P/s/+z/7P/s/+v/6//s/+v/6v/o/+j/6P/p/+n/6f/o/+f/5v/k
/+T/4//j/+L/4f/g/9//4P/f/9//4P/f/9//3//d/93/3f/d/97/3//f/9//3v/e/9//
3//f/+H/5P/m/+P/5P/k/+b/5v/m/+b/5v/m/+b/5//n/+f/6f/p/+r/6//p/+n/6f/p
/+r/6//s/+v/6f/q/+r/6v/o/+r/6v/q/+v/6f/o/+j/6v/q/+r/6f/p/+n/6f/q/+v/
6P/m/+X/5f/m/+f/6f/p/+j/5v/k/+b/5v/m/+b/5P/k/+T/5P/m/+b/5v/m/+j/6P/o
/+j/5//o/+n/6f/o/+n/6v/r/+7/7v/u//D/8f/y//L/8v/w/+7/7v/u/+z/7f/u/+//
8v/y//P/9f/z//L/8P/w/+7/6//q/+r/6v/p/+n/6f/n/+f/5//n/+X/5f/l/+X/5f/l
/+b/5v/m/+b/5v/l/+X/5f/l/+X/5f/l/+X/5P/l/+b/5f/m/+b/5f/m/+X/4//j/+P/
4P/i/+H/6P/4/wsAJABQAI0AxgD7ADYBdwGqAcsBygGmAW0BIwHFAFoA9/+t/33/b/+D
/5v/o/+q/7b/wP/I/83/0P/T/9X/1//Y/9v/2v/b/9v/3P/c/9r/2//b/93/3f/e/97/
3f/d/97/3//h/+T/5P/k/+P/5f/l/+b/5v/k/+T/5P/k/+X/5v/m/+f/5f/l/+X/5f/l
/+X/5v/p/+n/6f/p/+n/5//n/+n/6f/p/+n/6f/p/+n/7P/s/+3/7P/s/+v/6f/o/+j/
6P/o/+v/7P/u/+z/7P/u/+//7//t/+7/7//x//P/9P/2//j/+f/5//n//P/9////AQAD
AAcACgAMAA4AEAAQABIAFQAaABoAGgAcAB0AHwAfAB8AIwAkACQAJAAkACQAJAAkACQA
JAAkACQAJQAlACUAJAAjACQAIgAjACEAHgAcABsAGwAaABYAEgARAA8ADQAMAAoABwAD
AP7//P/9//7////7//j/9//2//T/8v/y//H/8v/y//T/8v/u/+7/7v/u//D/8P/w//D/
7v/u/+3/7f/x//H/8f/w/+7/7v/v/+//6//q/+n/6P/o/+j/5//n/+b/5f/k/+P/5P/j
/+P/5P/l/+X/5f/j/+P/4//j/+T/5f/l/+X/5P/k/+X/5f/l/+f/6v/s/+n/6P/o/+r/
6v/o/+j/6P/o/+r/6//r/+v/6//r/+z/7f/t/+3/7f/t/+v/6//r/+n/6//s/+z/7P/s
/+7/7v/u/+v/6f/o/+j/6v/q/+r/6f/p/+n/6f/q/+z/6v/p/+n/6P/o/+j/6f/p/+b/
6P/o/w==
         </WaveFormData>
      </LeadData>
      <LeadData>
         <LeadByteCountTotal>10000</LeadByteCountTotal>
         <LeadTimeOffset>0</LeadTimeOffset>
         <LeadSampleCountTotal>5000</LeadSampleCountTotal>
         <LeadAmplitudeUnitsPerBit>4.88</LeadAmplitudeUnitsPerBit>
         <LeadAmplitudeUnits>��V</LeadAmplitudeUnits>
         <LeadHighLimit>2147483647</LeadHighLimit>
         <LeadLowLimit>268435456</LeadLowLimit>
         <LeadID>V3</LeadID>
         <LeadOffsetFirstSample>0</LeadOffsetFirstSample>
         <FirstSampleBaseline>0</FirstSampleBaseline>
         <LeadSampleSize>2</LeadSampleSize>
         <LeadOff>FALSE</LeadOff>
         <BaselineSway>FALSE</BaselineSway>
         <ExcessiveACNoise>FALSE</ExcessiveACNoise>
         <MuscleNoise>FALSE</MuscleNoise>
         <LeadDataCRC32>3231437933</LeadDataCRC32>
         <WaveFormData>
7P/s/+z/7P/q/+r/6v/q/+r/6v/q/+r/6v/q/+r/6v/o/+j/6P/o/+j/6P/o/+j/6P/o
/+j/6P/m/+b/5v/m/+f/6P/p/+r/6P/o/+j/6P/o/+j/6P/o/+j/6P/o/+j/6P/o/+j/
6P/o/+j/6P/o/+n/6v/r/+z/6v/r/+v/6v/o/+f/5//o/+r/6v/r/+z/7//w//D/8P/y
//P/9P/0//X/9v/5//v/+//6//f/9f/3//j/+P/4//r/+//7//v//f/+//7/+//7//r/
+f/2//P/8v/x//D/8v/y//H/8f/z//L/7//v/+3/7f/s/+z/7//v/+//7v/s/+z/7P/s
/+z/7P/s/+z/6//r/+v/6//p/+n/6f/p/+v/7P/s/+3/6//r/+v/7P/w//v/EAAqAE4A
fgC2APMALgFoAZQBqgGqAZEBWAH7AJEANgD0/8H/oP+g/7L/uf+8/8L/yP/P/9n/4P/k
/+j/6f/p/+j/5//m/+f/5//n/+j/6P/o/+n/6f/p/+r/6v/p/+v/6//r/+z/7f/t/+3/
7f/s/+v/6v/p/+v/7P/s/+z/7f/s/+z/7P/t/+3/7f/t/+//7//v//D/7v/u/+7/7v/u
/+7/7v/u//D/8P/w//D/8P/w//D/8f/v/+//7//v/+//7v/u/+//7//w//D/8f/x//L/
8v/z//X/9f/1//b/9f/2//j/+f/7//v/+//9////AAABAAIAAwAFAAcABwAJAAoADAAP
ABEAEQASABIAFAAUABUAFwAWABcAFwAYABYAFgAXABgAGAAYABkAGwAdAB0AHQAdABwA
GwAaABkAGgAZABkAGQAZABgAFgAUABQAFAASABAADwANAAwACgAGAAYABQAEAAMAAgAB
AAAA/f/9//3//P/8//3//v/+//3//P/7//j/+v/7//v/+//5//n/+f/5//n/+P/4//j/
+f/5//n/+f/3//f/9//3//X/8//1//X/9f/1//f/9//3//b/9v/2//f/9//4//n/+f/6
//v/+//7//v/+//8//z/+//7//z//v/////////+////AAD9//7/AAABAAIABAACAAIA
AgABAAIAAQAAAAAA/////////f/+//7//v/+//7//f/8//7//v/+//7/+//7//z//P/9
//3//P/8//z/+//7//v/+f/5//n/9//3//j/+P/4//n/+f/4//f/9v/2//b/9v/4//f/
9//4//f/9v/1//T/8//0//b/9//2//b/9v/1//b/9P/2//b/9v/2//b/9P/0//T/9f/1
//T/9P/z//P/9P/0//T/9//4//n/+v/6//r//P/9//7//v/+//7//v///wAAAAAAAP//
//8AAP7//v8AAAEAAQABAAMABAAGAAMAAgAAAP7/+v/5//j/9v/0//P/8v/z//P/8//y
/+//7//v/+//7P/s/+3/7f/t/+z/7P/s/+7/7v/u/+7/7P/s/+v/6//r/+v/6//r/+3/
7f/u/+7/7P/r/+r/5//p/+7/8P/3/wYAHgA+AG4ApgDdABYBUAGAAZwBngGJAVwBDQGl
AEQAAADN/6b/nP+q/7X/uP/A/8r/0//b/+D/3v/e/+P/4v/i/+L/4v/j/+P/4//k/+T/
5P/l/+X/4//k/+T/4//l/+X/5f/m/+X/5f/l/+X/5//n/+f/5//n/+j/6P/o/+f/5v/m
/+b/5f/l/+X/5f/j/+P/4//k/+b/5v/m/+b/6P/o/+j/6P/o/+j/6P/o/+j/6P/o/+n/
5//n/+f/5//p/+j/6P/p/+n/6v/q/+v/6v/q/+n/6f/p/+n/6f/q/+3/7v/w//H/8//z
//P/9f/1//b/9//4//n/+//9//3///8AAAIABQAFAAUABgAGAAoACgALAA0ADQANAAwA
DAAOAA4ADwAQABAAEAARABMAEgARABAADwARABEAEQARABAADwAPAA8ADQAMAAoACAAI
AAgABgAEAAMAAQAAAP7//f/+//7//v/7//r/+f/4//X/9f/1//T/9f/1//X/9P/y//L/
8v/w//D/8f/x//H/8f/x//H/8f/x//D/8P/w//H/8f/x//H/8f/x//H/8f/v/+3/7//v
/+3/7f/v/+//7//u/+7/7v/w/+//7//v/+3/7v/v/+//7//v/+//8P/y//H/8f/y//D/
8f/x//H/8//1//f/9f/z//T/9P/0//j/9v/2//b/9v/4//j/+P/2//X/9f/1//X/9v/2
//b/9P/0//P/8v/z//T/9f/2//P/8//0//T/8//z//L/8v/0//P/8//z//P/8//z//H/
7//w//D/8P/z//P/8v/x//L/8v/y//L/8v/x//H/8v/x//D/7//u/+3/7v/w//H/8P/w
//D/7//u/+z/7f/u/+//8P/w//D/8P/x//H/8P/w/+//7//w//D/8P/v//D/8f/y//L/
8v/0//X/+P/4//j/+P/4//n/+v/6//r/+f/5//r/+P/4//r/+//9//3///8AAAAA/f/8
//r/+P/0//P/8v/x//D/8P/w/+//7//v/+7/7f/t/+3/7f/s/+z/7f/t/+v/6v/q/+r/
6P/o/+j/6P/o/+j/5//n/+n/6f/p/+n/6//r/+z/7P/p/+n/6f/n/+f/5v/q//H//v8S
ACwAWACOAMMA/gA2AWYBiAGUAYUBYAEfAbsAVgAOANn/rP+a/6b/s/+4/7z/xv/P/9X/
2P/c/+D/4//i/+L/4v/i/+H/4f/h/+L/4v/i/+P/4//l/+b/5v/l/+T/4//i/+L/5f/l
/+X/5f/k/+P/4v/h/+P/5P/k/+T/4//i/+L/4v/j/+P/4//j/+P/4//j/+T/5P/k/+T/
5P/k/+T/5P/k/+T/5P/k/+T/5P/k/+T/5f/j/+P/4//j/+X/5P/k/+X/5//o/+j/6f/n
/+j/6P/p/+n/6f/p/+r/6f/q/+z/7f/v/+//7//x//H/8v/z//T/9//5//v/+//9//7/
AAADAAMAAwAEAAQABgAGAAcACQAKAAsACwAMAAwADAANAA4ADgAOAA8AEQARABEAEQAR
ABEAEQARABEADQALAAoACQAHAAYABAACAAIAAgAAAP7/+//5//j/9v/2//b/9f/0//H/
8P/v/+7/6//r/+v/6v/p/+n/6f/o/+b/5v/m/+T/5f/n/+j/6f/n/+f/5//n/+f/5v/m
/+b/5//n/+f/5//n/+f/5//n/+f/5f/n/+f/5P/j/+T/4//j/+L/4v/i/+T/4//j/+P/
4//k/+X/5f/l/+X/5f/m/+j/5//n/+j/5v/n/+f/5//l/+f/6f/n/+n/6v/q/+r/7P/q
/+r/6v/q/+z/7P/s/+z/6//r/+v/6f/q/+r/6v/o/+j/5//m/+f/6P/p/+r/6f/p/+r/
6v/p/+n/6P/o/+r/6f/p/+n/5//n/+f/5f/n/+j/6P/o/+j/5//l/+P/5P/k/+T/5P/k
/+P/4//k/+b/5v/m/+b/5P/i/+P/5//o/+f/5v/l/+T/4v/i/+L/4//l/+T/5P/j/+P/
5P/k/+T/5//o/+n/6v/o/+j/6v/r/+7/7v/u/+7/8P/x//L/8v/u/+3/7f/u//D/8P/y
//P/8//z//X/9v/0//H/8P/u/+r/5v/l/+T/5P/k/+X/5v/j/+P/4//i/93/3f/d/93/
3v/e/9//3//h/+D/4P/g/+D/4P/g/+D/4P/g/9//3//d/93/3f/d/93/3f/e/97/3v/f
/+D/3//f/97/5v/x/wQAIABMAH4AsgDtACYBWgF+AYoBggFnASgBxwBdAAoA0P+l/47/
kv+k/6v/sv++/8T/yf/N/9D/0v/W/9n/2v/a/9r/2v/X/9f/1//Y/9r/2v/b/9v/2//c
/9z/2//Z/9n/2f/a/93/3f/d/93/2//b/9v/2//d/97/3v/e/9//3v/e/97/3f/d/93/
3f/d/93/3f/e/97/3v/e/97/3//g/+H/4v/h/+D/3//e/97/3v/e/9//4P/h/+L/4//h
/+D/4P/h/+H/4v/i/+P/4//k/+T/5f/n/+f/5//o/+n/6v/s/+3/6//r/+v/7f/w//L/
9P/2//f/+f/7//v//f/+/wAAAwADAAMABAAEAAgACAAJAAsADAANAA0ADgAQABAAEQAS
ABEAEAAQABEAEwATABMAEwARABEAEQARABIAEQARABEADwAOAAwACgAGAAYABAACAAIA
AQABAAAA/P/8//v/+v/3//b/9f/0//P/8//z//L/8f/x//H/8P/w//D/8P/u//D/8f/x
//H/7//v/+//7//x//D/8P/w/+//7//v/+//7f/t/+3/7f/s/+v/7v/v/+v/6//t/+3/
7f/s/+z/7P/s/+v/6//r/+3/7v/v/+//7//v/+//8P/y//H/8f/y//D/8f/x//H/8//1
//f/9f/3//j/+P/4//j/9v/2//b/+P/6//r/+v/8//v/+//7//r/+v/5//j/+P/4//f/
9v/2//b/9v/2//f/9//4//j/+f/5//j/+P/4//f/9//3//f/9//3//X/9f/2//b/9v/3
//f/9v/1//T/9P/0//T/9P/z//P/9P/2//b/9v/2//b/9P/y//L/8v/y//T/9P/0//X/
9f/0//T/8//0//b/9//4//f/+P/5//r/+v/6//z//f8AAAAAAAAAAAAAAQACAAIAAgAB
AAEAAgACAAIABAAFAAMAAwAFAAYABgADAAIAAAAAAPz/+//6//f/9v/2//b/9f/1//X/
9P/y//P/9P/1//T/9P/1//X/8//y//L/8v/y//L/8v/y//D/8P/v/+//7//v/+//7//v
/+//8P/w//H/8f/x/+//7//w//j/BwAcADoAaACgANYAFQFSAYgBqgG2AaYBfQEyAcsA
YwAWANz/rf+c/6j/tv+7/8D/yv/Q/9n/3//k/+j/6P/p/+j/6P/o/+j/5//n/+f/6P/q
/+r/6//r/+n/6v/q/+n/6//r/+v/7P/r/+v/6//r/+3/7f/t/+3/6//s/+z/7P/t/+z/
7P/s/+v/6//r/+v/7f/t/+3/7v/u/+7/7v/u/+7/7v/u/+7/7P/s/+z/7P/s/+z/7P/t
/+3/7f/t/+3/7//u/+7/7//v//D/8P/x/+//8P/w//H/8//z//P/9P/1//b/+P/5//v/
+//7//3///8AAAEAAgADAAUABwAHAAkACgAMAA8AEQARABIAEgAUABQAFQAXABYAFwAX
ABgAGQAaABwAHgAdABwAHAAdAB0AHQAdAB0AHQAdAB0AHQAcABsAGwAbABkAGAAWABQA
EgASABAADgANAAsACgAIAAYABgAFAAQAAwACAAEAAAD9//3//f/8//3//f/9//z//P/8
//z/+v/6//v/+//7//v/+//7//v/+f/4//j/+P/5//n/+f/5//f/9//3//f/9//1//f/
9//z//P/9f/1//f/9v/2//b/9//3//j/+f/4//j/+P/3//n/+f/5//r//P/7//v//P/7
//v/+v/5//v//f////3/+//8//z//P8AAP7//v/+/wAAAgACAAIA///9//z/+//8//7/
//8AAP7//v/9//z//P/8//z//P/7//v//P/8//v/+//6//r/+v/5//n/+f/5//n/+f/3
//f/+P/4//j/+f/5//j/9//3//j/+f/6//j/9//3//j/+P/4//j/+P/2//b/9//3//r/
+P/2//b/9v/2//b/9v/0//T/9P/1//b/9v/3//f/9f/2//b/9v/1//b/9//4//r/+v/8
//3//P/8//z//P8AAAEAAgACAP7//f/9//7/AAAAAAIAAwADAAMABQAGAAQAAQAAAP7/
+v/2//X/9P/1//T/9P/0//X/9f/1//T/7//v/+//7//u/+7/7//v/+3/7P/s/+z/7f/u
/+//8P/w//D/7//v/+3/7f/t/+3/7f/t/+7/7v/r/+v/6//p/+n/6v/y/wUAGgAuAFQA
iAC+APkAOAFuAZYBqgGiAYUBTAHtAH0AJgDq/7n/oP+o/7b/u//A/8j/0P/X/93/4v/i
/+T/6f/q/+r/6v/q/+j/5//m/+b/5v/m/+f/5//n/+j/6P/n/+f/5//n/+j/6f/p/+n/
6f/r/+v/6//r/+v/7P/s/+z/6v/o/+f/5v/o/+n/6v/r/+n/6f/p/+r/6v/q/+r/6v/s
/+z/7P/s/+v/6v/p/+j/6v/q/+r/6//r/+v/6//r/+v/6v/q/+v/6f/q/+r/6//t/+7/
7v/v/+//7//v//D/8f/y//T/9f/3//f/9//5//n/+v/7//z/+//9//////8DAAQABgAJ
AAsACwAMAAwADgAOAA8AEQASABMAEwAUABQAFAAVABYAGAAYABkAGwAZABkAGQAZABsA
GwAbABsAGAAXABcAFwATABIAEAAOAA4ADgAMAAoACQAHAAYABAAAAAAA///+//3//P/7
//r/+f/5//n/+P/3//f/9//2//P/8v/x/+7/8P/z//X/9//3//f/9//3//b/9P/z//L/
8f/x//H/8f/x//H/8f/x/+//7f/v/+//7//v//H/8f/v/+7/7v/u/+7/7f/t/+3/7f/u
/+//7//v/+//7//w//L/8f/x//L/8f/x//D/7//x//P/9f/z//P/9P/0//T/9v/0//T/
9P/0//b/9v/2//b/9f/1//X/8//0//T/9P/2//b/9f/0//T/9P/0//T/9f/1//b/9v/0
//P/8f/w//L/8f/x//H/8//z//P/8f/w//D/7//u/+//7//u/+3/7f/u/+//8P/w/+//
7//w//D/8P/w//D/7v/u/+//7//u/+7/7v/u/+7/7v/s/+z/7P/t/+//7v/u/+3/6//s
/+z/7P/v//D/8f/y//D/8P/y//P/9v/2//b/9v/4//n/+v/6//f/9f/0//T/9f/2//n/
+//7//v//f/+//z/+f/4//b/9v/y//H/8P/u/+z/6//q/+v/6//r/+r/5//n/+f/5//o
/+j/6f/p/+f/5v/m/+b/5P/k/+T/5P/m/+b/5f/l/+f/5//n/+f/5f/l/+b/5v/n/+f/
5//l/+P/5v/o/+3/+v8SADQAYACSAMUAAgE8AWgBiAGWAYcBYAEZAbMATgACAM3/pv+Y
/6L/r/+0/7z/yP/P/9P/1v/Y/9r/3//e/97/3v/e/9//3//f/+D/4P/g/+H/4f/f/+D/
4P/f/9//3//f/+D/4f/h/+H/4f/j/+P/4//j/+H/4v/i/+L/4//i/+L/4v/i/+H/4P/f
/+H/4f/h/+L/4v/i/+L/4v/i/+L/4v/i/+D/4P/g/+D/4f/i/+P/5f/j/+P/4//j/+H/
4P/g/+H/4v/k/+X/5//l/+b/5v/n/+n/6f/p/+r/6f/q/+z/7f/r/+v/6//t//H/8v/z
//T/8//1//f/9//5//r//P///wMAAwAEAAQABAAEAAUABwAIAAkACQAKAAoACgALAAwA
DAAMAA0ADwAPAA8ADwAPAA8ADwAPAA8AEAAPAA8ADwAPAA4ADAAKAAgACAAGAAQAAQD/
//7//P/6//r/+f/4//f/9v/1//T/8//z//P/8v/w/+//7v/s/+7/7v/u/+z/7P/t/+3/
7f/s/+v/6v/p/+r/6v/r/+z/6f/p/+n/6f/n/+f/5//n/+b/5f/o/+n/5f/l/+f/5//p
/+j/6P/o/+b/5f/l/+X/5v/o/+r/6//q/+n/6P/o/+j/5//n/+j/6v/r/+v/6//q/+v/
7P/p/+z/7v/v//D/8f/u/+3/7P/s/+7/7v/u//D/7//v/+//7f/u/+7/7v/u/+7/7f/s
/+r/6v/q/+r/6//r/+z/7P/r/+v/6v/q/+j/5//n/+f/6f/p/+n/5//p/+r/6v/q/+r/
6f/n/+X/5v/m/+b/5v/m/+X/5f/m/+j/6P/o/+j/5P/i/+H/4v/k/+T/5P/k/+T/5P/k
/+X/4//i/+L/4f/i/+T/5f/m/+b/5v/m/+b/5v/m/+j/6f/r/+z/7f/u/+//7//v/+7/
7f/t/+7/8P/u/+7/8P/x//H/8f/z//T/8v/v/+7/7P/q/+b/5f/k/+P/4v/i/+L/4f/h
/+H/4P/f/9//3//f/9z/3P/d/93/3//e/97/3v/c/9z/3P/c/97/3v/d/93/2//b/9v/
2//d/93/3v/e/9v/2//b/9n/2//a/+D/5//2/w4ALABaAJAAxQAAATwBbgGOAZIBfwFU
AQcBnQA6APT/vf+S/4j/mP+j/6j/sP+2/7//x//Q/9L/1P/V/9T/1P/U/9T/0//T/9P/
1P/W/9b/1//X/9n/2v/a/9n/1//X/9f/2P/X/9f/1//X/9n/2f/Z/9n/2f/a/9r/2v/Z
/9j/2P/Y/9n/2f/Z/9n/2f/Z/9n/2v/a/9r/2v/a/9r/2v/a/9r/3P/c/9z/3P/e/97/
3v/f/+H/4f/h/+H/3//e/97/3//d/97/3v/f/9//4P/g/+H/4v/j/+T/5v/l/+b/6P/p
/+j/5//m/+f/6//s/+3/7v/x//P/9f/1//n/+v/8////AAD//////v8BAAIABAAHAAYA
BwAHAAgACAAIAAkACgAKAAoACwANAA0ADQANAA0ADQANAA0ADQAOAA0ADQANAAsACgAI
AAYABQAGAAUABAACAP///f/6//j/+P/3//b/9//2//X/9P/z//P/8//y/+//7//v/+7/
7v/u/+7/7P/q/+v/6//r/+3/7f/t/+3/7f/s/+z/7P/r/+v/6//r/+n/6f/p/+n/6f/n
/+n/6f/n/+f/6f/p/+v/6v/q/+r/7P/r/+v/6//r/+z/7f/t/+3/7f/t/+7/8P/v/+//
8P/w//H/8f/x//L/9f/4//f/9//4//j/+P/6//j/+P/4//b/+P/4//j/9v/1//X/9f/2
//j/+f/6//n/+P/2//T/9v/2//b/9v/1//X/9v/2//P/8//y//L/9f/1//b/9//1//X/
9f/z//X/9v/2//b/9//3//b/9f/2//b/9v/2//j/+f/3//j/9v/0//T/9P/0//b/9v/2
//f/9f/0//T/8//z//T/9P/0//f/+P/5//r//P/8//7////+//7//v/+/wIAAwAEAAQA
AAD/////AAACAAIABAAFAAUABQAHAAgACgAHAAYABAABAPz/+v/4//f/9v/2//b/9//3
//f/9v/z//P/8//z//D/8P/x//H/8//y//L/8v/w//D/8P/w//D/8P/v/+//8P/x//L/
8//y//H/8f/w/+//7//v/+3/7//y//L/+f8MACYASgB6AK4A5wAkAWABlAG2AbwBowFw
AR8BtQBSAAQAy/+i/5r/rP+7/77/wv/K/9P/2f/e/+L/5P/n/+r/6v/q/+r/5//n/+f/
6P/o/+j/6f/p/+n/6v/q/+n/6//r/+v/7P/r/+v/6//r/+n/6f/p/+n/6//s/+z/7P/r
/+r/6v/q/+n/6f/p/+n/6v/r/+z/7v/s/+z/7P/s/+z/7P/s/+z/7P/s/+z/7P/s/+z/
7P/t/+3/7f/t/+3/7f/s/+z/7f/v//D/8P/x//H/8v/y//P/8v/x//D/8P/x//L/9P/1
//b/9//4//v/+//8//3//v///wEAAwADAAUABgAIAAsADQANAA4ADgAQABAAEQATABQA
FQAVABYAFAAUABUAFgAYABgAGQAbABkAGQAZABkAFwAXABcAFwAYABcAFwAXABcAFgAU
ABIAEAAQAA4ADAAJAAcABgAEAAIAAgABAAAA///+//3//P/5//n/+f/4//f/9//3//b/
9P/0//T/8v/0//X/9f/1//X/9f/1//X/8//y//L/8v/z//P/8//z//L/8f/w/+//7f/r
/+3/7f/s/+3/8P/x/+//7v/u/+7/7v/t/+3/7f/v//D/8f/x//H/8f/x//L/9P/z//P/
9P/y//P/8//z//H/8//1//P/9P/2//f/+P/4//b/9v/2//b/+P/4//j/9v/1//X/9f/3
//j/+P/4//r/+v/5//j/9//2//X/9P/1//X/9v/2//P/8//y//L/9P/z//P/8//1//X/
9f/z//L/8v/x//D/8f/x//D/7//u/+7/7v/u/+z/6//r/+z/7v/w//D/8P/w//D/7v/u
/+7/7//x//D/8P/v/+7/7v/t/+z/7//w//H/8v/y//L/9P/1//b/9v/2//b/9v/3//j/
+P/4//f/9//4//b/9v/4//n/+f/5//v//P/+//v/+v/4//b/8v/x//D/7f/s/+z/7P/t
/+3/7f/s/+n/6f/p/+n/6P/o/+n/6f/p/+j/6P/o/+b/5v/m/+b/5v/m/+X/5f/j/+P/
4//j/+T/5f/n/+j/5f/l/+X/4//j/+b/7P/5/woAIgBKAHwAsADnACYBWAGAAZwBngGB
AUoB8QCFACgA6P+5/5r/lv+k/6//tv/A/8j/y//P/9T/2P/a/9v/3f/e/9//4P/d/93/
3f/e/9z/3P/d/93/3//g/+D/3//d/93/3f/e/+H/4f/h/+H/4f/h/+H/4f/h/+L/4v/i
/+H/4P/g/+D/3//f/9//3//g/+H/4v/k/+L/4v/i/+L/4P/g/+D/4P/g/+D/4P/g/+L/
4v/i/+P/4f/h/+H/4f/i/+L/4//l/+T/5P/j/+P/5f/m/+b/5//n/+f/5//o/+n/6v/s
/+3/7P/r/+r/6//u//D/8v/0//X/9//5//n/+//8//7/AQABAAEAAgACAAQABAAFAAcA
CgALAAsADAAMAAwADQAOAA4ADgAPABEAEwATABMAEwARABEAEQARABAADwAPAA8ADwAO
AAwACgAGAAYABAACAP///f/8//r/+v/6//n/+P/1//T/8//y//D/8f/y//L/7//v/+//
7v/u/+7/7v/s/+r/6//r/+v/6//r/+v/6//s/+z/7f/u/+z/6//q/+n/6//r/+v/6//p
/+f/6f/p/+n/6f/r/+v/6v/o/+f/5v/m/+X/5f/l/+f/6P/p/+n/6f/p/+n/6v/p/+f/
5v/m/+j/6f/p/+n/6f/r/+3/6//s/+7/7//w//D/7v/u/+7/7v/w//D/8P/w/+//7//v
/+3/7v/u/+7/7v/u/+3/7P/u/+7/7v/u/+3/7f/u/+7/7f/t/+z/7P/s/+v/6//r/+3/
7f/t/+v/6f/q/+r/6v/p/+n/6P/n/+n/6v/r/+z/6P/n/+n/6v/s/+z/7P/s/+z/6//q
/+n/6f/p/+j/6P/n/+f/6P/o/+j/6f/q/+v/7P/s/+z/7v/v//D/8P/w//D/8v/z//T/
9P/0//P/8//0//P/8v/z//P/9f/1//f/+P/4//X/9P/y//D/7P/r/+r/6f/o/+j/6P/l
/+X/5f/k/+L/4//k/+X/4//i/+L/4f/j/+L/4v/i/+L/4v/i/+L/4v/i/+H/4f/f/9//
3//f/9//3//g/+D/4f/h/+H/3//f/+D/5P/p//7/HgBAAGoAngDXABIBTAF0AYYBigF3
AUQB7wCDACQA5v+5/5j/lP+i/6v/sv+8/8b/y//N/9D/1P/W/9f/2v/a/9r/2v/X/9f/
1//Y/9j/2P/Z/9n/2//c/9z/2//b/9v/2//c/93/3f/d/93/3f/d/93/3f/d/97/3v/e
/93/3P/c/9z/3f/d/93/3f/d/93/3f/e/+D/4P/g/+D/4P/g/+D/4P/e/97/3v/e/97/
3v/e/9//3//f/9//3//h/+D/4P/h/9//4P/g/+H/3//g/+D/4f/i/+P/5P/m/+X/5v/o
/+n/6//r/+v/7f/t/+7/7//w//P/9f/3//f/9//4//r//f8BAAEAAgACAAIAAgADAAUA
CAAJAAkACgAMAAwADQAOAAwADAANAA8ADwAPAA8ADwARABEAEQARAA4ADQANAA0ACwAK
AAgABgAEAAQAAgAAAP///f/8//r/9v/2//X/9P/z//L/8f/w/+3/7f/t/+z/7f/t/+3/
7P/u/+7/7v/s/+r/6//r/+v/6//r/+v/6//p/+j/6P/o/+f/5//n/+f/6P/p/+r/6//n
/+X/5//n/+P/4//l/+X/5f/k/+T/5P/k/+P/4//j/+P/5P/l/+X/5f/l/+X/5v/m/+X/
5f/m/+j/6f/p/+n/5//p/+v/6f/p/+r/6v/q/+z/6v/q/+r/7P/u/+7/7v/s/+v/6//r
/+3/7v/u/+7/7P/s/+v/6v/q/+r/6v/q/+v/6//s/+z/7f/t/+z/7P/q/+n/6f/p/+f/
5//n/+X/5//o/+j/6P/p/+n/5v/m/+b/5v/m/+b/5v/m/+b/5//l/+T/5P/j/+X/5v/m
/+b/5//o/+n/6v/q/+r/7P/t/+z/7P/s/+z/8P/x//L/8v/w/+//7//w/+7/7v/w//H/
8//z//X/9v/0//H/8P/u/+7/6v/p/+j/5//m/+b/5v/j/+P/4//i/+H/4f/h/+H/4P/g
/+H/4f/h/+D/4P/g/+L/4v/i/+L/4f/g/97/3f/f/9//3//f/93/3f/e/97/3f/d/93/
2//b/9r/3v/n//T/BAAmAFoAjgDDAP4APAFqAYoBkgGBAVoBEwGtAEQA+P/D/5j/iP+U
/6X/qv+w/7j/wf/H/8r/zP/Q/9H/1f/W/9f/2P/X/9f/1//Y/9b/1v/X/9f/1//Y/9j/
1//X/9f/1//Y/9n/2f/Z/9n/2f/Z/9n/2f/Z/9r/2v/a/9r/2v/b/9z/3P/b/9r/2f/b
/9v/2//c/9r/2v/a/9r/2f/Y/9f/1v/Y/9j/2P/Y/9j/2P/Y/9n/1//X/9f/1//Z/9j/
2P/Z/9v/3P/c/93/2//c/9z/3f/d/93/3f/e/+H/4v/k/+X/4//j/+P/5f/n/+j/6f/q
/+v/7f/v/+//7//w//L/9f/5//n/+v/6//7//v///wEAAgADAAMABAAEAAQABQAGAAQA
BAAFAAcABwAHAAcABwAJAAkACQAJAAcABQAEAAMAAwACAAAA/v/+//7//P/6//j/9f/z
//D/7//w//D/8P/u/+z/6v/o/+b/5//o/+j/5//n/+f/5v/k/+T/5P/i/+T/5f/l/+X/
4v/h/+D/3//i/+L/4//k/+P/4//j/+P/4v/h/+D/3//e/93/4P/h/97/3f/e/93/3f/c
/9z/3P/e/93/3f/d/93/3v/f/9//4f/h/+H/4v/h/9//3v/e/+H/4//k/+X/5P/l/+b/
4//j/+T/5P/k/+j/5v/m/+b/5v/o/+j/6P/o/+f/5//n/+X/5v/m/+b/5v/m/+X/5P/l
/+b/5//o/+b/5f/l/+T/5f/l/+T/5P/i/+H/4f/h/+P/4//j/+H/4f/i/+L/4v/h/+H/
5P/j/w==
         </WaveFormData>
      </LeadData>
      <LeadData>
         <LeadByteCountTotal>10000</LeadByteCountTotal>
         <LeadTimeOffset>0</LeadTimeOffset>
         <LeadSampleCountTotal>5000</LeadSampleCountTotal>
         <LeadAmplitudeUnitsPerBit>4.88</LeadAmplitudeUnitsPerBit>
         <LeadAmplitudeUnits>��V</LeadAmplitudeUnits>
         <LeadHighLimit>2147483647</LeadHighLimit>
         <LeadLowLimit>268435456</LeadLowLimit>
         <LeadID>V4</LeadID>
         <LeadOffsetFirstSample>0</LeadOffsetFirstSample>
         <FirstSampleBaseline>0</FirstSampleBaseline>
         <LeadSampleSize>2</LeadSampleSize>
         <LeadOff>FALSE</LeadOff>
         <BaselineSway>FALSE</BaselineSway>
         <ExcessiveACNoise>FALSE</ExcessiveACNoise>
         <MuscleNoise>FALSE</MuscleNoise>
         <LeadDataCRC32>2800046499</LeadDataCRC32>
         <WaveFormData>
/P/8//z//P/8//z//P/8//z//P/8//z//P/8//z//P/6//r/+v/6//r/+v/6//r/+v/6
//r/+v/4//j/+P/4//r/+v/6//r/+P/4//j/+P/4//j/+P/4//j/+P/4//j/+P/4//j/
+P/2//b/9v/2//f/+P/5//n/9//4//j/+P/2//b/9v/2//b/9v/3//n/+//8//z//v/9
//7//////wAAAQADAAUABgAFAAMAAQADAAMABAAEAAUABwAHAAcABwAHAAcABQABAP//
+v/3//L/8P/u/+z/7v/t/+3/7f/v/+//7P/s/+r/6v/o/+j/6f/p/+j/6P/o/+j/6P/p
/+n/6P/o/+j/6v/q/+r/6v/o/+j/5//n/+n/6//s/+3/6//s/+z/7P/v//b/BAAWACwA
SQBzAKAAzADzABIBIAEnAR8B+ACuAFoAGwD7/93/v/+7/8X/yP/H/8z/0P/W/97/5P/n
/+n/6v/q/+r/6f/n/+b/5//o/+r/6v/p/+n/6f/s/+z/7P/s/+z/7P/s/+3/7//v/+//
7//u/+3/7P/r/+z/7P/s/+z/7P/r/+z/7v/s/+z/7P/s/+7/7v/u/+//7//v/+7/7v/s
/+z/7f/t/+//7f/t/+3/7//x//H/8f/v/+//7//v/+//7//v//H/8f/w//D/8P/x//H/
8f/z//X/9f/1//b/9v/2//f/+P/5//n/+f/6//z//f/9//3///8AAAEAAgADAAMABQAH
AAgACQAJAAkACQALAAwADAALAAwADQANAA0ADQAOAA4ADQANAA0ADgARABAAEQAVABIA
EQAQAA4AEAAPAA8ADwARABEADwANAA4ADgANAA0ACwAKAAgABQADAAMABQAFAAUABAAD
AAMAAAAAAAAA/v//////AAAAAP/////+//3//////wAAAAD+//7//P/+//7//v/+//7/
/v/9//3//f///////v/9//v/+//8//z//f/9//3///////////8AAAAAAAAAAP//AQAB
AAMAAwACAAIAAwAEAAQABQAFAAUABgAGAAYABQABAAMABQAFAAgACAAIAAgACAAIAAgA
CAAGAAYABgAGAAQABAAEAAQAAgACAAYAAwADAAQABAACAAMAAwADAAMAAwACAAIAAQAD
AAIAAgADAAIAAgABAAEAAQACAAIAAQD9///////+//7///8AAAEA///////////+////
AAACAAAA///+//3//v///wAAAAD+////AAAAAP////8AAAAAAAAAAAAAAAD/////AAD+
//7//v/+//7//v/+//7/AQADAAMABAAEAAYABwAIAAkACQAJAAkACAAJAAsACwAMAAsA
CwALAAwADAANAA8ADQANAA8ADwARAA8ADAALAAcABQADAAIA///+//7//f//////////
//r/+v/6//r/+P/4//n/+f/4//j/+P/4//j/+f/5//j/+P/4//j/+P/2//b/9v/2//f/
9//4//n/+P/3//b/9P/2//r/+/8AAAwAGgAuAEsAdQCgAMgA8QASASQBJwEhAQgBzgB4
ADMADwDx/9H/x//N/9D/0f/W/97/5P/q/+7/7f/t//D/7//w//D/7//v/+//7//w//L/
8f/x//H/8P/w//D/8P/y//L/8v/z//L/8f/w/+//8P/x//L/8//y//L/8v/y//H/7//v
//D/8P/w//D/8P/u/+7/7v/v//H/8f/w//D/8v/y//P/8//x/+//7//v/+//8f/x//H/
7//v/+//7//v/+//7//x//P/8v/y//L/8f/x//H/8//x//H/8f/y//P/9P/2//j/+f/5
//n/+v/6//v/+//7////AAABAAIAAQABAAMABQAGAAcABwAHAAkACwAMAAwACwAMAA0A
DQANAA0ADgAOABEAEQARABIAEwAQAA8AEQATABMAEwASABIAEQARABEADwAPAA0ACwAM
AAwACwALAAkACAAGAAMAAwADAAUABQABAAAA//////7//v/+//z//f/9//7//v/9//3/
/P/7//r/+f/5//j/+f/6//n//P/6//r/+v/6//z/+//7//v//f/9//z/+//5//n/+v/6
//n/+f/5//v/+//7//v//P/8//z//P/7//v/+//9//3/+v/6//v//P/8//3//f/9//7/
/v/+//3//f///wEAAQAAAAAAAAAAAAIAAgACAAIAAgACAAIAAgAAAAAAAAAAAAAAAAAE
AAEA//8AAAAA/v/+////AAABAAEAAAAAAP//AAD+//3//f8AAAAA/////wAAAAD///3/
+//9//3//P/9//3//f/9//3//f/9//3/+//7//v//P/8//v/+v/5//r/+//8//z/+v/7
//z//P/5//j/+f/6//v//P/+//3//f/+//3//P/7//r/+v/6//r/+v/7//3//f/+//z/
/v///wAAAwADAAMAAwACAAMABQAFAAYABQAFAAUABAAEAAUABwAJAAkACwALAA0ACwAI
AAcAAQD///3//P/9//z//P/7//n/+f/5//n/+P/4//j/+P/2//b/9//3//b/9v/2//b/
9P/1//X/9P/0//T/9P/0//T/9P/0//T/9f/1//b/9//2//X/9P/y//T/9P/3//r/BAAS
ACAAOwBhAIoAtADdAAABFgEfARsBCgHcAI4AQwAXAPn/1f/F/8n/0P/R/9T/3P/i/+b/
5v/r/+//8P/w//D/7//t/+3/7f/t/+7/8P/v/+//7//w//D/8P/w/+//7v/t/+3/7//v
/+//7//u/+3/7P/r/+7/7v/u/+7/7f/r/+v/7P/u/+7/7v/u/+z/7P/s/+3/7f/t/+z/
7P/s/+z/7f/t/+3/6//r/+v/6//t/+3/7f/r/+v/6//r/+v/6//r/+3/7//u/+7/7v/t
/+3/7f/v/+3/7f/t/+7/7v/u/+//8P/z//P/8//0//T/9f/1//X/9//4//n/+v/7//v/
/f////7///////////8BAAIAAgADAAQABQAFAAUABQAGAAYACQAJAAkACgAMAAoACgAN
AAsACwALAAoADAALAAsACwAJAAkABwAFAAUABgAGAAcAAwACAAAA/f/7//v//f/9//v/
+v/5//n/9v/2//b/9P/1//X/9v/2//P/8//y//H/8v/z//X/9v/2//b/9P/2//T/9P/0
//T/9v/1//X/9f/1//X/9P/z//P/8//0//T/8f/x//H/8//x//H/8f/y//T/9P/0//P/
8//z//X/9f/0//T/9f/2//j/+f/5//n/+P/4//j/9//1//f/+f/5//r/+v/6//r/+v/6
//r/+v/8//z//P/8//r/+v/6//r/+P/4//z/+f/5//r/+v/4//n/+f/5//n/+P/4//n/
+f/4//b/9f/1//j/+P/3//f/9//4//j/9//3//n/+f/4//f/9//3//f/9f/1//X/9f/1
//X/9f/2//f/9//3//f/9f/1//f/+v/6//n/+P/3//b/9P/z//P/9P/1//b/9//4//j/
+P/4//j/+f/7//v//P/6//z//f/+/wEAAQABAAEAAgADAAUABQAEAAMAAwADAAQABAAF
AAcABwAHAAkACQAHAAUAAgABAP3/+//5//j/+P/4//n/+f/3//f/9//3//L/8v/y//L/
8v/y//P/8//0//T/9P/0//T/9f/1//T/9P/0//T/9P/y//L/8v/y//H/8f/y//P/9f/1
//X/9P/y//L/9/8AAAwAIAA8AF0AhQCwANgA/QAUAR4BHwEVAewAoABMABkA+f/Z/8P/
w//L/9D/0//a/+D/5P/o/+r/6f/t//D/7//w//D/7//v/+//7//w//L/8f/x//H/8P/w
//D/8P/u/+7/7v/v//D/8f/y//P/8v/x//D/7//y//L/8v/y//P/8f/x//L/8v/y//L/
8v/y//L/8v/z//P/8//y//L/9P/0//X/9f/z//H/8f/x/+//8f/x//H/8//z//P/8//z
//P/8//1//X/9P/0//T/9f/1//X/9//3//f/9//4//r/+v/7//z//P/7//r/+v/9////
AAABAAMABAAFAAYABwAHAAkACwAMAA0ADQANAA8AEQASABIAEQASABMAEwAVABUAFgAW
ABUAFQAVABYAGAAWABYAGQAXABcAFwAWABgAFwAXABcAFwAXABUAEwAQABAADwAPAA4A
DgANAAsACAAHAAgABwAFAAQAAwADAAQABAAEAAIAAQABAAIAAgABAAEAAAD///////8A
AAAA///+//v//P/+//7//v/+//7//f/9//3//f/9//z/+//9//3//v/+//v/+//7//3/
/f/9//3//v/8//z//P/7//z//f8AAAEAAAAAAAEAAgACAAMAAwADAAIAAgACAAEAAQAD
AAUABQAIAAgACAAIAAcABgAFAAQABgAGAAYABgAGAAYABgAGAAUABAAHAAMAAwAEAAQA
AgABAAEAAQABAAIAAgADAAMAAwACAAIAAwACAAIAAQABAAEAAgACAAEA//8BAAEAAAAB
AAEAAQABAP//////////////////AAD//////////wEA/v/8//z//P/8//7//f/9//7/
/v/+//7//v/+//7//v/+////AQABAAIAAAACAAMABAAHAAcABwAHAAYABwAJAAkACAAH
AAcABwAIAAgACQALAAsACwANAA0ADQALAAgABwAFAAMAAQAAAP3//P/8//v/+f/5//n/
+f/3//j/+f/6//j/+P/5//n/9v/2//b/9v/0//X/9f/0//T/9P/0//T/9P/0//T/9P/z
//P/9P/1//X/9f/1//T/9P/2//v/BgASACQAQgBrAJUAwADuABEBKAEyAS8BFwHiAI4A
QAAVAPX/0f/B/8f/zf/O/9H/2P/e/+L/6P/q/+3/7//u/+3/7v/u/+3/7P/t/+7/8P/w
/+//7//v//D/8P/w//D/8P/w//D/8f/x//H/8f/x//P/8//z//P/8v/y//L/8v/z//H/
8f/y//L/8v/y//L/8v/y//L/8//z//P/8v/y//L/8v/z//P/8//x//H/8f/v//H/8f/x
//P/8//z//P/8f/x//H/8//1//T/9P/0//P/8//z//X/9f/1//X/9v/4//j/+f/6//v/
+//7//z//v///////////wAAAQACAAUABQAHAAkACgALAAsACwALAA0ADgAOAA0ADgAP
AA8AEQARABIAEgARABEAEQASABYAFAAUABcAFgAVABQAEgAUABMAEwATABEAEQAPAA0A
DAAMAAsACwALAAoACAAFAAUABQAHAAcAAwACAAEAAQD+//7//v/8//3//f/+//7/////
//7//f/7//v//P/8//z//P/6//z/+//6//n/+P/6//n/+f/5//n/+f/4//f/+f/5//r/
+v/3//f/9//5//f/9//3//j/+f/6//v/+//6//n/+v/5//r/+v/7//z//P/9//3//f/+
//7//v/9//3///8BAAEAAQAAAP///v///wAAAQACAAIAAgACAAIA/v/+//7//v8AAAAA
BAABAP//AAAAAP7//f/9//3//f/8//z//f/9//3//P/8//3//v/+//3//f/+//7//f/7
//n/+//7//r/+//7//v/+//7//v/+//7//n/+f/5//r/+//7//v/+//5//n/+f/4//z/
+//6//j/+P/4//j/+P/4//f/9//4//r/+v/6//r/+v/6//r/+v/5//v/+//8//7/AAAB
AAIAAQABAAEAAQAEAAUABwAHAAUAAwACAAEAAwAEAAYACQAJAAkACwALAAkABwAEAAMA
///9//v/+v/7//r/+v/5//n/+f/5//n/9P/0//T/9P/y//L/8//z//D/8P/w//D/8v/z
//P/8v/y//L/8v/y//L/8v/y//L/8f/x//L/8//x//H/8f/w/+7/7v/3/wYAEgAcADYA
WQCBAK4A2gD/ABgBKAEpAR0B+ACsAFIAGwD7/9n/xf/H/8//zv/R/9j/3P/g/+b/6v/p
/+3/8P/v//D/8P/v/+v/6//r/+z/7v/t/+3/7f/u/+7/7v/u/+7/7v/u/+//7//v/+//
7//v/+//7//v//D/8P/w//D/7f/r/+v/7P/v//D/8f/y//H/8P/v/+//7//v/+7/7v/u
/+7/7//v/+3/6//r/+v/7f/v/+//7//t/+3/7f/t/+3/7f/t/+//7f/s/+z/7P/v/+//
7//x/+//7//v//D/8v/y//P/9P/3//f/9//4//r/+//7//v//P/8//z//P//////AQAD
AAQABQAFAAUABQAHAAgACAAJAAoACwALAAsACwAMAAwADwAPAA8AEAASABAAEAATABMA
EwATABIAEgARABEAEQAQAA8ADAAJAAgACAAHAAcABwAGAAQAAQD9//3///////3//P/7
//v/+v/6//r/+P/3//f/+P/4//X/9f/0//P/9v/3//n/+v/6//r/+P/6//n/+P/3//b/
9P/z//P/8//0//X/9f/1//P/8//0//T/9f/1//X/9//1//X/9f/2//b/9v/2//X/8//z
//X/9f/0//T/9f/2//j/+f/5//n/+P/4//j/9//3//n/+//7//r/+v/6//r/+v/6//r/
+v/8//z//P/8//r/+v/6//r/+f/4//v/9//5//r/+v/4//f/9//3//f/+P/4//n/+f/4
//b/9f/1//b/9v/1//X/9//4//j/9//0//X/9P/y//P/8//z//P/9f/1//X/9f/1//X/
9f/2//X/9f/1//X/8//z//P/8v/0//b/9P/0//T/9P/0//P/8//0//b/9v/2//b/9P/0
//T/9P/z//X/9f/2//b/+P/5//r/+//7//v/+//+////AQABAP///f/8//v//f/+/wAA
AwADAAMABQAFAAUAAwAAAP///f/7//n/+P/2//T/8//x//P/8//z//P/7v/u/+7/7v/t
/+7/8P/x/+7/7v/u/+7/7v/v/+//7v/u/+7/7v/u//D/8P/w//D/7f/t/+7/7//x//H/
8f/w/+z/7v/x//L/+v8MACIAPwBhAIgAtgDfAPwAEgEdARsBBgHUAIQANwALAO3/z//B
/8X/yv/L/9D/2P/e/+D/4v/j/+f/7P/s/+z/6//p/+n/6f/p/+r/6v/p/+n/6f/o/+j/
6P/o/+j/6P/o/+n/6f/p/+n/6f/r/+v/6//r/+r/6v/q/+r/6v/p/+r/7P/r/+r/6f/o
/+j/6P/o/+n/6//r/+r/6v/o/+j/6f/p/+n/5//n/+f/6f/r/+v/6//p/+n/6f/p/+f/
5//n/+n/6v/q/+v/7P/t/+3/7f/v/+3/7f/t/+7/7P/s/+3/7v/v/+//7//w//T/9f/1
//X/9f/2//f/+P/7//v//f///wAAAQABAAEA//8BAAIAAgADAAQABQAFAAcABwAIAAgA
CQAJAAkACgAMAAoACgANAA0ADQANAAwADgANAA0ADQANAA0ACwAJAAgACAAHAAcAAwAC
AAAA/f/7//v//f/9//3//P/7//v/+P/4//j/9v/1//X/9v/2//f/9//2//X/9f/1//b/
9v/0//T/8v/0//b/9v/2//b/9P/z//P/8//z//P/8v/x//P/8//0//T/8//z//P/9f/1
//X/9f/2//T/9P/0//P/9f/1//f/9//0//T/9f/2//T/9f/1//X/+P/4//j/9//1//f/
+f/5//r/+v/6//r/+P/4//j/+P/4//j/+P/4//f/+P/5//r/+P/4//z/+f/5//r/+v/4
//f/9//3//f/9v/2//f/9//4//b/9f/1//b/9v/1//X/9f/2//b/9f/0//f/+P/4//X/
9f/1//X/9//3//f/9//1//X/9f/2//f/9//3//f/9f/1//X/9P/0//T/9P/0//b/9f/1
//b/9P/0//T/9P/1//b/9//4//j/+f/4//j/+v/8//3//v////////////7///8BAAEA
AgABAAEAAQACAAIAAwAFAAUABQAHAAcABwAFAAIAAQD9//v/+f/4//f/9v/2//X/8//z
//P/8//x//L/8//0//L/8v/z//P/8v/y//L/8v/w//H/8f/w//L/8v/y//L/8P/w//D/
8P/v/+//8P/x/+//7//v/+7/8v/y//X/+v8CABIAJgBBAGkAkgC8AOcACgEeASUBHwEG
Ac4AeAAxAAsA6//H/73/w//G/8n/0P/U/9j/4P/m/+n/6//s/+v/7P/s/+v/6//r/+v/
7P/q/+n/6f/p/+v/7P/t/+7/7P/s/+z/7f/r/+v/6//r/+v/6//r/+v/7P/s/+z/7P/t
/+v/6//s/+r/6v/q/+r/6v/q/+r/6//r/+v/6v/q/+r/6v/r/+v/6//p/+n/6f/r/+3/
7f/t/+//7//v/+//7f/t/+3/7//t/+z/7P/s/+3/7f/t/+//8P/x//L/9P/y//L/8//0
//T/8//y//L/9v/3//f/9//5//r/+//8//////8BAAMAAgADAAMAAwAFAAcACAAIAAcA
CAAJAAkACQAJAAoACgALAAsACwAMAA4ADAAMAA8ADQANAA0ADAAOAA0ADQANAAsACwAJ
AAcACAAIAAcABwAFAAQAAgD///3//f///////f/8//v/+//6//r/+v/4//f/9//4//j/
9//3//b/9f/z//P/9P/0//b/9v/0//b/9v/2//b/9v/2//X/9f/1//P/8//y//H/8f/x
//L/8v/z//P/8//1//X/9f/1//b/+P/4//j/9//2//X/9v/1//T/9P/1//b/9v/3//f/
9//4//j/+P/3//b/+f/8//3//P/8//z//P/8//z//P/8//z//P/8//z/+v/6//r/+v/6
//r//v/7//r/+v/5//b/9v/3//j/+f/4//j/+f/5//j/9v/1//X/9//4//j/+f/4//j/
9//1//X/9//3//b/9//3//f/9//1//X/9f/1//f/9//3//j/9P/y//L/8v/y//T/8//z
//T/8v/y//L/8v/y//L/8v/y//T/9//4//r/+P/6//v//P/7//v/+//7//7///8BAAEA
/v/9//3//f///wAAAgAFAAMAAwAFAAUABwAFAAIAAQD7//n/9//2//f/9v/2//X/9f/1
//X/9f/y//L/8v/y/+7/7v/v/+//7v/u/+7/7v/u/+//7//u/+7/7v/u/+7/7//w//H/
8v/w/+//7//v/+//7//v/+7/8P/0//H/9v8EABQAKgBLAG8AmADIAPEAFAEqATUBKQEI
AcwAdgAtAAMA4f/D/7f/wf/K/8v/zv/S/9j/3v/g/+P/5//q/+3/7v/u/+3/6f/p/+n/
6v/q/+n/6f/p/+j/6P/o/+j/6f/q/+v/7f/t/+3/7f/t/+v/6//r/+v/7P/s/+z/7P/r
/+n/6f/q/+j/6P/o/+j/6f/q/+v/7f/r/+v/6v/q/+z/7P/t/+3/6//p/+n/6f/p/+v/
6//r/+3/7f/t/+3/6//r/+v/7f/v/+7/7v/u/+//7//v//H/7//v/+//8P/w//D/8f/y
//X/9f/1//b/+P/5//n/+f/5//r/+//8//3//f///wEABAAFAAUABQADAAUABgAGAAcA
CAAJAAkACQAJAAoACgANAA0ADQAOABAADgAOABEADwAPAA8ADgAOAA0ADQANAA8ADwAN
AAsACgAKAAkACQAFAAQAAgD///3//f/////////+//3//f/6//r/+v/4//n/+f/6//r/
+P/3//X/8//1//X/9v/2//b/9v/0//b/9P/0//T/9P/2//X/9f/1//X/9f/0//P/8f/x
//L/8v/z//P/8//1//X/9f/1//b/9P/0//T/8//1//X/9//3//j/+P/5//r/+v/7//v/
+//6//r/+v/5//f/+f/7//v//P/8//z//P/8//z//P/8//z//P/8//z/+v/6//r/+v/8
//z/AAD9//3//v/+//z/+f/5//n/+f/8//z//f/9//r/+P/3//f/+P/4//f/9//5//r/
+v/5//f/+f/5//j/9//3//f/9//3//f/9//3//P/8//z//T/9f/4//b/9v/2//b/9v/1
//X/9v/2//b/9v/2//b/9v/2//b/9//5//n/+v/6//z//f/+//3//f/9//3/AAABAAMA
AwACAAEAAQABAAAAAAABAAMAAwADAAUABQAHAAUAAgABAP3/+//5//j/9f/0//T/8//1
//X/9f/1//L/8v/y//L/8P/w//H/8f/w//D/8P/w//D/8f/x//D/7v/u/+7/7v/u/+7/
7v/u/+//7//w//H/8f/x//H/8P/u//D/9f/+/wgAGAAyAFUAewCiAM4A8wAMASIBKQEf
AfoAtABcAB0A/f/f/8X/v//F/8r/0f/Y/9r/3P/g/+T/5//p/+r/7P/u/+//7//r/+v/
6//s/+z/6//r/+v/7v/u/+7/7v/s/+z/7P/t/+3/7f/t/+3/7f/t/+3/7f/u/+7/7v/u
/+3/6//r/+z/7P/s/+z/7P/u/+7/7v/v/+3/7f/s/+z/7P/s/+3/7f/t/+v/6//r/+v/
7f/t/+3/7f/t/+3/7f/v/+//7//x/+//7v/u/+7/8f/x//H/8//x//H/8f/y//T/9P/1
//b/9f/1//X/9v/6//v/+//7//3//v///wAA/////wEAAwAGAAcABwAHAAkACwAMAAwA
DQAOAA8ADwAPAA8AEAAQABMAEwATABQAFgAUABQAFwAVABUAFQAUABQAEwATABMAEwAT
ABEADwAMAAwACwALAAkACAAGAAMAAwADAAUABQADAAIAAQABAAAAAAAAAP7//f/9//7/
/v///////v/9//v/+//8//z//v/+//z//v/+//7//v/+//z/+//7//v//P/9//3//f/7
//v//P/8//3//f/9/////f/9//3//v/9//z/+//5//r/+//+/////v/+////AAD9//3/
/P/7//3//v////////8BAAMAAwAGAAYABgAGAAQABAAEAAQABgAGAAYABgAEAAQABAAE
AAIAAgAGAAMAAQACAAIAAAAAAAEAAgADAAMAAgACAAEAAgAAAP/////+//7//f/9/wEA
AgACAAEA//8BAAEAAAD//////////wEAAQABAAEA///9////AAAAAAIAAgACAAIAAQD/
//7//v8AAAAAAAAAAAAAAAAAAAAAAQADAAMABAAEAAYABwAIAAcABwAHAAcACgALAA0A
DQAOAA0ADQANAA0ADAAMAA0ADwAPABEAEQARAA8ADAALAAcABQADAAIAAQAAAAAA///9
//3//f/9//z//P/8//z/+P/4//n/+f/6//r/+v/6//z//f/9//z/+v/6//r/+v/6//r/
+v/6//n/+f/6//v//f/9//3//P/6//r//f8AAA4AJgA6AFUAfQCmANQA+wAUASIBKQEl
AQYBxgBwAC8ADQDx/9f/zf/V/9r/3f/k/+z/7v/w//D/8//1//j/+f/6//r/+f/1//X/
9f/2//j/9//3//f/+P/4//j/+P/4//j/+P/5//v/+//7//v/+f/5//n/+f/6//r/+v/6
//v/+f/5//r/+v/6//r/+v/6//r/+v/7//v/+//6//r/+v/6//v/+//7//n/+f/5//n/
+//7//v/+//7//v/+//9//3//f////3//P/8//z/+//7//v//f////////8AAAIAAgAD
AAQABQAFAAUABgAGAAcABwAHAAsADAANAA4ADQANAA8AEQAUABUAFQAVABMAFQAWABYA
GQAaABsAGwAdAB0AHgAeAB8AHwAfACAAIgAgACAAIwAlACUAJQAkACIAIQAhACEAIQAh
AB8AHQAcABwAGwAbABkAGAAWABMAEQARABMAEwAPAA4ADQANAAwADAAMAAoACwALAAwA
DAANAA0ADAALAAsACwAMAAwADAAMAAoADAAKAAoACgAKAAoACQAJAAkACgALAAsACwAJ
AAkACgAKAAkACQAJAAsACQAJAAkACgAKAAoACgAJAAkACQALAAsACgAKAAsADAAKAAsA
CwALAA4ADgAOAA0ACwANAA8ADwAQABAAEAAQAA4ADgAOAA4ADwAQABEAEgAOAA4ADgAO
ABAAEAAUABEADwAQABAADgAPAA8ADwAPAA4ADgAPAA8ADwAOAA4ADwAOAA4ADQANAA4A
DgANAAsACgANAA4ADgAPAA8ADQAKAAsADAANAA4ADgANAA0ADgAMAAwADAAMAA0ADgAP
ABAADwARABEAEgASABQAFQAWABUAFQAVABUAGAAZABsAGwAcABsAGwAbABoAGgAbAB0A
HwAfACEAIQAfAB0AGgAZABcAFQATABIAEwASABIAEQAPAA8ADwAPAAwADAAMAAwADAAM
AA0ADQAMAAwADAAMAA4ADwAPAA4ADAAMAAwADAAOAA4ADgAOAA0ADQAOAA8ADQANAA0A
DAAOAAwADwAYACAAKAA+AGEAhwCuANoACQEoAToBQwFBASwB+ACkAFUAKQANAO3/2//h
/+r/7f/u//b/+v8AAAIAAwAFAAYACAAKAAsACwALAAsACwAMAAoACQAJAAkADAAMAAwA
DAAKAAoACgALAAsACwALAAsACwALAAsACwAMAAwADAAMAAwACwAMAA4ADAAMAAwADAAO
AA4ADgAPAA8ADwAOAA4ADQAMAAwACwANAAsACwALAAsADQANAA0ACwALAAsACwALAAsA
CwANAA8ADgAOAA4ADQANAA0ADwANAA0ADQAOAA8AEAASABQAEwATABMAFAAUABUAFQAV
ABkAGgAbABwAHQAdAB8AIQAjACUAJgAnACUAJwAoACgAKwAsAC0ALQAvAC8AMAAwAC8A
LwAvADAAMgAwADAAMwA1ADUANQA0ADIAMQAxADEALwAvAC0AKwAsACwAKwArACcAJgAk
ACEAIgAjACYAJwAkACIAIAAfACAAIAAgAB4AHQAdAB4AHgAdAB0AHAAbAB0AHQAeAB4A
HQAcABkAGgAbABwAHQAeAB4AHQAdAB0AGwAbABoAGQAbABsAHAAcABkAGQAZABsAGQAZ
ABkAGgAcABwAHAAbABsAGwAdAB0AHgAeAB8AIAAfAB8AHgAdACAAIgAkACUAIgAjACQA
IwAiACIAIgAiACQAJAAkACQAJAAkACQAJAAkACQAJAAkACMAIgAlACEAIQAiACIAIAAh
ACMAJQAnACUAJAAkACMAJAAiACEAIQAiACIAIQAhACMAJAAkACMAIQAjACMAIgAhACEA
IwAjAA==
         </WaveFormData>
      </LeadData>
      <LeadData>
         <LeadByteCountTotal>10000</LeadByteCountTotal>
         <LeadTimeOffset>0</LeadTimeOffset>
         <LeadSampleCountTotal>5000</LeadSampleCountTotal>
         <LeadAmplitudeUnitsPerBit>4.88</LeadAmplitudeUnitsPerBit>
         <LeadAmplitudeUnits>��V</LeadAmplitudeUnits>
         <LeadHighLimit>2147483647</LeadHighLimit>
         <LeadLowLimit>268435456</LeadLowLimit>
         <LeadID>V5</LeadID>
         <LeadOffsetFirstSample>0</LeadOffsetFirstSample>
         <FirstSampleBaseline>0</FirstSampleBaseline>
         <LeadSampleSize>2</LeadSampleSize>
         <LeadOff>FALSE</LeadOff>
         <BaselineSway>FALSE</BaselineSway>
         <ExcessiveACNoise>FALSE</ExcessiveACNoise>
         <MuscleNoise>FALSE</MuscleNoise>
         <LeadDataCRC32>2761173229</LeadDataCRC32>
         <WaveFormData>
9v/2//b/9v/0//T/9P/0//T/9P/0//T/9v/2//b/9v/0//T/9P/0//T/9P/0//T/9P/0
//T/9P/y//L/8v/y//T/9P/0//T/8//y//H/8P/y//L/8v/y//L/8v/y//L/8v/y//L/
8v/y//L/8v/y//T/9P/2//b/9f/0//P/8v/x//D/8P/x//H/8f/z//T/9v/2//f/+f/4
//j/+f/5//z//f8AAAIAAAD///7//P/+////AAAAAAIAAwADAAMAAQABAAEA//8AAP7/
/P/6//X/9P/0//P/9P/0//T/9P/1//T/9P/1//T/8//x//D/8f/x//H/8f/w//D/7v/w
//D/8P/v/+//7f/s/+z/7f/t/+7/7v/s//D/8P/w//D/7f/u/+7/7v/w//T/+/8BAAoA
GgAyAFAAbgCLAJ8AqgC3ALsAqAB/AE0AJwATAAAA7P/l/+b/4//f/97/4P/i/+b/6//t
/+//7//v/+7/7f/s/+3/7f/t/+3/7f/t/+3/7f/u/+//7//u//D/7v/w//D/8f/x//H/
7//u/+7/7f/s/+//7//v/+7/8P/w/+//7//u/+7/7v/u//D/8P/w//L/8v/x//H/8f/v
/+7/7v/u/+7/7v/u/+3/7//v/+//8P/u/+7/7f/t/+3/7f/t/+3/7v/u/+7/7//v/+//
7//v//H/8f/x//P/9P/0//T/9P/y//P/8//1//b/9v/2//b/9v/3//j/+f/7//v//f/+
////AAAAAAAAAAACAAIAAgAAAAIAAwADAAMAAwADAAMAAwAEAAQABQAGAAgACQAKAAcA
BgAFAAQABgAFAAUABAAGAAUABAADAAMAAwACAAAAAAD///3//P/8//z//P/8//v/+v/5
//j/9v/2//b/9f/1//X/9f/1//T/9P/y//L/9P/0//T/9f/z//L/8v/z//P/8v/y//L/
8v/y//P/8//y//L/8v/y//L/8v/y//L/9P/0//T/9f/1//X/9f/1//T/9P/0//T/9f/2
//f/+P/3//f/9//3//f/9//3//j/+v/6//n/+f/5//r/+f/4//r/+v/6//r//P/8//z/
/P/7//r/+v/5//n/+f/5//n/9//2//f/9v/0//T/9P/0//b/9//3//X/9f/1//X/9f/3
//f/9v/2//b/9f/1//b/9f/1//T/8//x//H/8f/z//X/9f/0//T/8v/y//L/8v/0//P/
8//0//L/8f/x//L/9P/0//T/9P/0//T/9P/0//P/8//0//T/9P/0//T/9P/0//T/9P/y
//L/8f/w//D/8f/x//H/9f/2//b/9v/1//f/+P/4//n/+f/5//n/+//8//3//f////7/
/v////7//v8AAAEAAQABAAEAAQADAAEAAAD+//r/+P/1//T/9P/z//L/8v/y//L/8v/w
//H/8f/x//H/7v/u/+//7//v/+//7v/u/+7/8P/w//D/7f/t/+3/7P/q/+v/6//s/+7/
7P/u/+7/7P/s/+v/6v/s/+7/7v/u//X/+/8EABYAMABKAGQAgQCZAKgArwC1AKwAiwBX
AC0AGQAIAPD/4//g/93/3f/g/+L/5v/q/+v/6f/p/+v/6v/q/+r/6v/r/+v/6//r/+v/
6//r/+v/6//r/+r/6P/p/+j/6//s/+v/6//r/+n/6v/s/+3/7v/v/+//7//u/+z/7P/r
/+v/7P/s/+z/7P/q/+r/6v/s/+z/6//r/+v/7P/s/+3/7v/s/+z/7P/r/+v/6//r/+z/
6v/q/+n/6f/r/+v/6//r/+z/7P/s/+3/6//r/+v/6//r/+v/6//t//D/8P/w//D/8v/z
//P/9f/0//T/9P/0//b/9//4//n/+f/5//v//P/7//z//P/8//7/AAAAAAAA/v8AAAEA
AQADAAMAAwADAAUABgAGAAcABgAGAAUABAAFAAYABwAIAAYABQAFAAQABAADAAIAAQAB
AAEAAAD+//7//f/7//r//P/8//z//P/5//j/9//2//b/9v/2//X/9//3//f/9//2//b/
9P/0//L/8v/y//P/9f/0//T/9f/z//L/8v/y//T/9P/1//X/9P/0//T/9P/y//L/8v/y
//L/8v/y//P/8//z//P/8//2//b/9v/2//T/9P/0//T/9f/1//X/9f/1//X/9f/2//b/
9v/1//X/9v/4//j/+P/2//b/9v/2//f/+P/5//r/+P/4//n/+f/3//f/9//3//b/9v/4
//j/9v/2//b/9v/4//n/+f/3//f/9//3//f/9//3//b/9v/4//f/9//4//f/9//2//X/
8//z//P/9f/3//f/9v/2//b/9v/2//b/9v/1//X/9v/0//P/8//0//b/9v/2//b/9P/0
//T/9P/z//L/8//0//X/9v/4//j/+P/4//b/9v/1//T/9P/1//X/9f/3//j/+P/4//n/
+//8//z//f/9//3//f/9//7//////wEAAAAAAAEAAAAAAAIAAwAFAAUABQAFAAcABQAE
AAIA/v/8//n/+P/4//f/9v/2//T/9P/0//L/8v/z//T/9f/y//L/8//z//H/8f/w//D/
7v/w//D/8P/v/+//7//u//D/8f/x//L/9P/y//T/9P/y//L/8f/w//D/8P/w//L/9//5
/wAAEAAoAEIAXgB7AJMApACtALMAsgCdAG8APwAnABQA+v/p/+j/5//j/+T/5v/q/+r/
6f/t/+//7//u/+7/7v/u/+//7//v/+//8f/x//H/8f/w//H/8f/w/+//7P/t/+z/7//v
/+//7f/r/+z/7P/s/+//7//v/+7/7v/u/+3/7f/w//D/8P/w/+7/7v/u//D/8P/v/+//
7//v/+7/7v/u/+7/7v/u/+3/7f/t/+3/7v/s/+z/6//r/+3/7f/t/+3/7v/u/+7/7//x
//H/8f/x/+//7//v//H/8P/w//D/8P/y//P/8//1//T/9P/0//T/9v/3//j/+f/7//v/
/f/+//3//v/+//7//P/+//7//v/+/wAAAQABAAMAAwADAAMABQAGAAYABwAFAAYABgAG
AAYABgAGAAYABgAFAAUABAAEAAMAAgABAAMAAwACAAAAAAD///3//P/6//r/+v/6//v/
+v/5//j/9v/2//b/9f/1//X/9f/1//T/9P/y//L/8//0//X/9//1//T/9P/1//P/8v/y
//L/8//0//b/9//2//b/9v/2//T/9P/0//T/8//y//H/8f/z//P/8//z//b/9v/2//b/
9P/0//T/9P/1//X/9f/1//b/9//4//r/+P/4//f/9//2//j/+P/4//r/+v/6//r/+v/6
//r/+v/4//j/+f/5//n/+f/5//n/9v/2//j/+P/2//b/9v/2//b/9//3//X/9//3//f/
9//1//X/9P/0//X/9f/2//j/9//3//b/9f/1//X/9f/3//X/9f/0//T/9P/0//T/9P/0
//P/8//0//b/9f/1//b/9v/2//b/+P/6//n/+P/3//b/9//2//X/9P/2//b/9f/0//b/
9//3//f/+f/6//r/+v/6//v/+//6//3//f/9//3/AQACAAMAAwACAAAA/////wEAAgAF
AAcABQAFAAUABQADAAEAAAD+//r/+P/1//T/9//3//f/+P/4//j/+P/2//T/8//y//H/
8v/y//P/8//1//X/9P/0//T/9v/2//b/9f/1//X/9P/y//P/8//0//T/8v/0//T/9v/2
//X/9P/0//L/9P/4//3/BQAUACgAQgBeAHgAkQCjAKwAtQC5AKgAewBHACcAFQAAAO7/
5f/m/+X/5//q/+z/7P/u/+//7//z//X/9f/0//P/8v/x//H/8f/x//P/8//z//P/9P/1
//X/9P/y//D/8v/y//X/9f/1//P/8f/y//L/8v/1//X/9f/0//b/9v/1//X/9P/0//T/
9P/0//T/9P/2//b/9f/1//X/9//2//b/9v/0//T/9P/z//P/8//z//T/9f/2//b/9//1
//X/9f/1//b/9v/2//f/9//3//f/9//5//n/+f/7//r/+v/6//r/+f/5//j/+f/9//7/
//8AAAIAAwAEAAUAAwADAAUABgAHAAgACAAIAAoADAAMAAwADAAOAA8ADwAPAA8ADwAP
AA0ADgAOAA8AEQASABIAEgAQABAAEAAQABIAEQARABAADgANAAwACwALAAsACgAIAAoA
CQAHAAYABQAEAAMAAgABAAAA///+/wAAAAAAAP/////////////+//7//P/8//z//P/8
//3//P/6//n/+f/7//r/+v/6//r/+v/7//v/+v/6//r/+v/6//r/+v/6//r/+v/6//v/
+//7//v/+//6//r/+v/6//v//P/9//7//f/9//3//f/9//3//f/+//7//v/9//3//v8A
AAAAAAACAAIAAgACAAEAAAD///7/AAAAAAEAAQABAAEAAQABAP///v////7//f/+////
AAD+///////9//3//f/9//3//v//////AAD+//3//f/+/wEAAQAAAP///f/9//3////9
//3//P/8//z//P/8//z//v/9//3//v/+//3//f/+//z/+v/6//r/+v/6//z//P/8//z/
/P/8//v/+v/7//3//v///wAAAAD///7///8BAAIAAgAFAAUABQAFAAUABgAHAAcABwAG
AAYABwAKAAoADAANAAsACwALAAsACwAJAAgABgAEAAIA///+//7//f/8//z/+v/6//r/
+P/5//n/+f/5//r/+v/7//v/+v/5//f/9v/2//j/+P/4//X/9f/1//T/9P/1//X/9v/2
//T/9v/2//b/9v/1//T/9v/2//j//P8BAAkAGAAwAEgAZgCEAJ0ArwC6AL8AtwCcAGsA
PQAlABMA+v/q/+n/6P/l/+f/6v/q/+7/8P/x//X/9f/1//T/9P/0//T/8//z//P/8//z
//P/8//z//T/9f/1//T/9v/0//b/9v/1//X/9f/z//P/9P/0//T/9//3//f/9v/2//b/
9f/1//b/9v/2//b/9P/0//T/9v/4//f/9//3//X/9P/0//T/9v/2//b/9f/z//P/8//0
//T/9P/z//P/9f/1//X/9f/2//b/9v/3//X/9f/1//X/9//3//f/+f/6//r/+v/6//r/
+//7//3//v/+//7//v/+////AAABAAMAAwAFAAYABwAIAAgACAAIAAoACgAKAAgACgAL
AAsADQANAA0ADQALAAwADAANAA8AEAAQABAAEAAQABAAEAAQAA8ADwAOAAwACwAKAAkA
CQAJAAgABgAGAAUAAwACAAIAAgACAAIAAwACAAEAAAD+//7//v/9//3//f/9//3//v/+
//z//P/8//z//P/9//3//P/8//3/+//6//r/+v/6//r/+//7//r/+v/6//r/+v/6//r/
+v/6//r/+v/7//v/+//7//v//v/+//7//v/9//z/+//6//3//f/9//3/////////AAD+
//7//f/9/wAAAgACAAIAAQAAAP///v8AAAAAAAAAAAIAAgADAAMAAAD///7//f/9//7/
AQACAAAAAAAAAAAA/v///////f/9//3//f/9///////+//7//v/9//3//v///////v/9
//v/+//7//3//f/9//z//P/8//z//P/8//7//f/9//7//v/9//3//v/8//z//P/8//7/
/v/8//z/+v/6//r/+v/7//r/+f/4//n/+v/6//r/+v/7//v/+//8//z/+//6//z///8B
AAIAAQABAAEAAQAFAAYABwAHAAUABAAEAAUACAAIAAoACwANAA0ADQANAAsACQAIAAYA
BAACAP///v/+//3//P/8//7//v/+//z/+v/5//j/9//2//b/9//3//b/9f/z//L/8f/0
//X/9v/3//f/9//2//T/9f/1//b/9v/0//b/9v/2//b/9f/0//L/8v/4/wIABQAHABQA
KABAAF4AfgCVAKcAtgC/AL8AsACDAEsAJwATAP7/8P/t/+r/5//p/+z/7P/u//L/9f/z
//X/9//4//j/+P/4//b/9f/0//P/8//z//P/8//0//X/9f/0//b/9P/2//b/9f/1//X/
8//z//T/9P/0//f/9//3//b/9f/0//L/8f/z//T/9f/2//T/9P/0//b/9v/1//X/9f/3
//b/9v/2//X/9P/z//H/8v/z//T/9v/0//T/8//z//P/8//z//P/8v/y//L/8//1//X/
9f/1//X/9f/1//f/+P/4//j/+P/6//v/+//9//7//v/+//7//f/9//3//f//////AQAC
AAMABAAEAAQABAAGAAYABgAGAAgACQAJAAkACQAJAAkACgAMAA0ADwAOAA4ADQAMAA4A
DgAOAA4ADAALAAsACgAIAAcABgAFAAcABwAGAAQABAADAAEAAAD+//7//v/+/////v/9
//z//P/8//z/+//7//v/+//7//n/+P/1//T/9//4//n/+//7//r/+v/7//n/+P/4//j/
9v/2//f/9//4//j/+P/4//f/9v/1//T/9f/2//f/+f/3//f/9//3//j/+P/4//j/+P/4
//j/+P/5//n/+f/5//r/+//8//7//f/8//r/+f/6//z//P/8//z//P/8//z//P/8//z/
/P/8//z//f/9//3//f/9//3/+v/6//z//P/8//z//P/8//r/+//7//n//f/9//3//f/8
//v/+f/4//r/+f/5//r//f/9//z/+//3//f/9//5//f/9//2//b/+P/4//j/+P/6//n/
+f/6//j/9//3//j/9v/2//b/9v/4//r/+f/4//f/9v/2//b/9v/2//f/+P/4//j/9v/3
//f/9//5//r/+v/6//n/+//8//z///////////8BAAIAAwADAAIAAAD/////AQACAAUA
BwAJAAkACQAJAAcABQAEAAIAAgAAAP3//P/5//f/9f/0//b/9v/2//T/8//z//P/8//0
//T/9f/1//P/8//y//L/8P/y//L/8v/z//P/8//y//T/9f/1//b/9f/y//P/8v/z//T/
9P/0//D/8v/0//L/8//9/wgAFgAsAEQAZAB/AJMApACzALkAtgCdAG0APQAjAA4A+v/r
/+j/5//l/+b/6v/s/+z/7f/t//H/8//y//L/8v/y//H/8f/x//H/8f/x//H/8f/w//H/
8f/w//D/7v/w//D/8f/x//H/7//x//L/8v/y//H/8f/x//D/8f/y//L/8//z//L/8f/w
//D/8P/w//L/8v/x//H/8f/z//L/8v/y//D/8P/w/+//8P/x//L/9P/y//L/8f/x/+//
7//v/+//8v/y//L/8//z//P/8//z//P/8//z//X/9v/2//b/9v/0//X/9f/3//r/+v/6
//r/+v/7//z//f/9//3///8AAAEAAgACAAIAAgAEAAQABAAGAAgACQAJAAkACQAJAAkA
CQAKAAoACwAJAAoACgAKAAoACgAKAAoADAALAAsACgAKAAkACAAHAAcABwAGAAQABAAD
AAEAAAD+//7//v/+/////v/9//z//P/8//z/+//6//n/+P/3//f/+P/3//j/+P/4//j/
+f/3//b/9v/3//j/+P/5//r/+P/4//n/+f/2//b/9v/2//j/+P/4//j/+P/4//j/+f/7
//v/+//7//r/+v/6//r/+v/6//r/+v/5//n/+f/5//n/+f/5//r/+//8//z//f/9//7/
/f/8//3//v///wAA///+//3//P/8//z//f/9//3//f/9//3//P/8//7//v/8//z//P/8
//r/+//7//n/+//7//v/+//7//v/+v/6//r/+f/5//r//f/9//z/+//7//v/+//9//z/
+//5//j/+v/6//r/+v/4//f/9//4//n/+f/6//z/+v/4//j/+P/4//j/+P/4//r/+v/6
//r/+v/6//n/+P/6//v/+//7//v//P/8//z//f///wAAAAABAAEAAQABAAEAAgADAAMA
BQAEAAQABQAGAAYACAAJAAsACwALAAsACQAHAAYABAACAAAA/f/8//z/+//6//r/+P/4
//j/9v/3//f/9//3//T/9P/1//X/9//3//b/9v/0//b/9v/2//X/9f/1//T/9P/1//X/
9v/2//T/9v/2//X/9P/y//D/9v/0//j/+P/9/wMADAAaADIASgBmAIUAnQCuALcAuwC0
AJcAYwA3ACEADgD0/+n/6P/l/+P/5v/m/+j/7v/z//P/8//z//L/8v/y//L/8//z//P/
8//z//P/8//z//T/9f/1//T/9P/y//T/9P/1//X/9f/z//P/9P/0//T/8//z//P/8v/y
//L/8f/x//T/9P/0//T/8//y//H/8v/0//P/8//z//P/8v/y//L/8v/y//L/8f/z//P/
8//0//b/9v/1//X/8//z//P/8//y//L/8v/z//P/8//z//P/9v/3//j/+//7//r/+f/4
//f/9//2//f/+v/6//r/+v/8//3//v///wEAAQADAAQABAAEAAMAAgADAAYABwAIAAYA
CAAJAAkACQAJAAkACQAJAAoACgALAAsADAAMAAwACgAKAAoACgAMAAsACwAKAAoACQAI
AAcABwAHAAYABAAEAAMAAQAAAAAAAAAAAAAAAQAAAP///v/8//z//P/7//3//f/9//3/
+v/6//j/+P/2//b/9v/3//f/9v/2//f/+f/4//j/+P/4//j/+f/5//b/9v/2//b/9v/2
//b/9v/4//j/+P/5//n/+f/5//n//P/8//z//P/6//r/+v/6//n/+f/5//n/+//7//v/
/P/8//z/+//7//7/AAAAAAAAAAAAAAAAAAD+//7//v/+//7//v//////+//7//v/+//7
//z///8AAP3//P/7//r//P/9//3/+//9//3//f/9//v/+//6//r/+//7//z//v/+//3/
+//5//n/+f/5//v/+//7//r/+v/6//r/+v/6//z/+//5//r/+P/2//b/9v/2//r/+v/6
//r/+P/4//f/9v/2//f/9//3//v//P/8//z//f///wAAAAD//////////wMABAAFAAUA
BQAEAAQABQAGAAYACAAJAAkACQAJAAkACwAJAAgABgADAAAA/P/6//r/+f/4//j/+v/6
//r/+P/3//f/9//3//T/9P/1//X/9//3//b/9v/y//T/9P/0//X/9f/1//T/9v/3//f/
+P/3//T/9f/0//T/9P/z//L/9P/4//T/9P/9/wUADgAgADQATgBsAIcAnQCwAL0AvwCw
AJEAXwAxABcAAgDu/+P/5P/n/+X/5v/o/+j/6v/r/+3/7//x//T/9P/0//T/8f/x//H/
8f/x//H/8f/x//D/8f/x//D/8f/w//P/9P/z//P/8//x/+//8P/w//D/8//z//P/8v/y
//L/8f/x//D/8P/w//D/8v/y//L/9P/0//P/8//z//P/8v/y//L/8P/w//D/7//x//H/
8f/y//T/9P/z//P/8f/x//H/8f/y//L/8v/z//X/9f/1//X/8//z//P/9f/0//T/9P/0
//f/+f/6//3//P/8//z//P/8//3//v////////8BAAIAAwAEAAQABAACAAQABAAEAAUA
CAAKAAsACgAJAAgABwAJAAoACgALAAsADAAMAAwADAAMAAwADAAMAAsACwAKAAwACwAK
AAkABwAHAAYABAAEAAMAAQAAAP7//v/+//7////+//3//P/8//z//P/7//v/+//7//v/
+P/4//b/9v/2//b/9v/3//n/+P/4//n/+f/4//j/+P/4//j/+f/5//b/9v/2//b/9P/0
//T/9P/1//b/9//5//f/9//3//f/+P/4//j/+P/6//r/+v/6//v/+//7//v//f/9//3/
/v/8//z/+//7//r//P/8//z//v/+//7//v/+//7//v/+//z//P/9//3/+//7//v/+//7
//z///8AAAAAAAAAAAAA/f/9//z/+f/8//3//v////z/+//5//j/+v/5//n/+v/9//3/
/P/7//n/+f/5//v/+//7//r/+v/4//j/+P/4//j/9//3//j/+v/8//r/+v/6//r/+//6
//n/+P/6//r/+f/4//b/9//3//f/+//8//z//P/7//3//v/+////////////AQACAAMA
AwAFAAQABAAFAAQABAAGAAcABwAHAAcABwAJAAcABgAEAAIAAAD9//z/+v/5//j/+P/6
//r/+v/4//X/9f/1//X/9P/0//X/9f/1//X/9P/0//L/9P/0//T/8//z//P/8v/y//P/
8//0//b/9P/2//b/9v/2//X/9P/y//T/+P/8////BQAUACgAPABWAHQAjQCdAK4AuwC9
AK4AhwBRACkAFwAEAPD/5//k/+X/6f/s/+z/6v/s/+3/8f/v//H/9P/0//T/9P/x//H/
8f/x//H/8f/x//H/8v/z//P/8v/y//D/8v/y//P/8//z//H/8//0//T/9P/1//X/9f/0
//L/8v/x//H/8P/w//D/8P/y//L/8v/0//L/8f/x//H/8f/w//D/8P/w//D/8P/v//H/
8f/x//L/8v/y//H/8f/z//P/8//z//L/8v/y//P/9f/1//X/9f/z//P/8//1//j/+P/4
//j/9//3//b/9//6//r/+v/6//z//f/+/////f/9////AAABAAIAAgACAAQABgAGAAYA
BgAIAAkACQAJAAkACQAJAAsADAAMAA0ADwAQABAAEAAOAA4ADgAOAAwACwALAAoADAAL
AAoACQAIAAcABQACAAIAAQD///7/AAAAAAAAAAD///7//f/8//7//v/+//3//P/7//r/
+f/5//r/+f/6//j/+P/4//n/+f/4//j/+f/7//r/+v/6//n/+P/4//f/9//4//n/+v/6
//r/+v/6//r/+v/6//v/+f/5//n/+f/5//j/9//2//f/+P/5//r//f/9//3//f/6//n/
+P/4//n/+v/6//v//P/+//7//v8AAAAAAAAAAP7//v/+//7//v/+////////////////
//z//P/+//7//v/+//7//v/+///////9/////////////f/9//z//P/8//v/+//8////
///+//3//f/9//3////9//3//P/8//3//v///wAA/P/7//v//P8AAAAAAAAAAAAA///+
//3//P/+//7//f/8//z//f/9//3//f/+//7//v8BAAMABAAEAAMAAwADAAMABwAIAAkA
CQALAAoACgALAAsACgALAAsADQANAA0ADQAPAA0ADAAKAAYABAABAAAAAAD///7//v/8
//z//P/6//v/+//7//v/+f/4//j/9//5//n/+P/4//f/+v/7//z/+//7//v/+v/4//n/
+f/6//r/+P/6//r//P/8//v/+v/4//j/+v/4////DwAYACYAPgBaAHYAkQCjAK4AuQDD
ALYAkwBfADUAIwASAP7/8//w/+//7//y//b/9v/0//P/9//3//n/+v/6//r/+v/3//f/
9//3//n/+f/5//n/+v/7//v/+v/8//r//P/8//3//f/9//v/+f/6//r/+v/9//3//f/8
//z//P/7//v//P/8//z//P/6//r/+v/8//7//f/9//3//f/8//z//P/8//z//P/7//3/
/f/9//7//v/+//3//f/9//3//f/9//z//P/8//3//f/9//3//f////////8BAAIAAgAC
AAIAAgADAAMABQAEAAQABAAEAAgACQAKAAsACwALAA0ADgAPABAAEAAQAA4AEAAQABAA
EgAUABUAFQAXABcAFwAXABUAFgAWABcAGQAaABoAGgAcABwAHAAcABsAGQAYABYAGAAX
ABYAFQATABMAEgAQABEAEQAQABAADwAOAA0ADAALAAoACQAIAAgACAAIAAcABwAHAAcA
BwAHAAgABwAIAAYABgAGAAcACQAIAAgACQAHAAYABgAGAAQABAAFAAUABwAIAAkACgAJ
AAgABwAGAAYABgAGAAcABwAHAAcABwAGAAYABgAGAAgACAAIAAgACQAJAAkACQAJAAkA
CQAKAAwADAALAAsACgAMAAwADAAMAAwADAAMAAoACgAKAAoADAAMAA0ADQALAAsACwAL
AAwADAAOAA4ADAAMAAwADAAMAA0ADQALAA0ADQANAA0ADQANAAwADAAKAAkACQAKAAkA
CQAIAAcACAAJAAoADQALAAsACgAIAAoACgAKAAoACgAKAAoACgAMAAwACwAKAAwADQAN
AA0ADQAOAA4ADgANAA8AEAAQAA8ADwAPAA8AEgAUABYAFwAXABYAFgAXABYAFgAYABkA
GwAbABsAGwAZABcAFgAUABQAEgAPAA4ADgANAAwADAAKAAoACgAIAAkACQAJAAkACAAI
AAkACQALAAsACgAKAAgACgAKAAoABwAHAAcABgAHAAkACgAMAAsACAAJAAgACAAIAAcA
BgAIAAYABgAMAA8ADQAYADAASABeAHwAmwCxAL4AyQDRAMwAsQCBAE8AMwAiAAwA/f/8
//3/+//8//7/AgAEAAMAAwAFAAUABwAIAAkACgAJAAkACQAJAAcABwAHAAcACAAJAAkA
CAAIAAYACAAIAAsACwALAAkABwAIAAgACAAJAAkACQAIAAkACgAKAAsACwAKAAkACAAI
AAgACAAKAAoACQAJAAkABwAGAAYABgAIAAgACAAHAAcABwAHAAgABwAGAAQAAwAFAAUA
BQAFAAYABgAGAAcABwAHAAcABwAFAAUABQAHAAkACgALAAwADAANAA0ADwAOAA4ADgAO
ABAAEQASABMAEwATABUAFgAZABoAGgAaABoAHAAcABwAHgAgACEAIQAhACEAIQAhAB8A
IAAgACEAIwAkACQAJAAkACQAJAAkACIAIQAhACAAHgAdABwAGwAcAB0AHQAcABoAGQAX
ABYAFwAYABkAGgAYABYAFAASABQAFAAUABMAEwATABMAEwASABIAEAAQABEAEgATABUA
EgAQAA8ADwASABIAEwAUABIAEgATABMAEAAQABAAEAARABIAEwAUABMAEgARABEAEQAR
ABEAEQAUABQAFAAUABQAFAAUABQAFwAXABcAFwAWABUAFAAUABYAGAAZABsAGQAaABkA
GAAYABgAGAAYABgAGAAYABgAGAAYABkAGQAYABkAGgAbABkAGAAZABgAGAAYABgAGAAZ
ABsAHAAbABoAGQAYABcAGAAZABkAGgAYABcAFwAYABsAGwAaABkAGQAZABkAGwAbABkA
GgAaAA==
         </WaveFormData>
      </LeadData>
      <LeadData>
         <LeadByteCountTotal>10000</LeadByteCountTotal>
         <LeadTimeOffset>0</LeadTimeOffset>
         <LeadSampleCountTotal>5000</LeadSampleCountTotal>
         <LeadAmplitudeUnitsPerBit>4.88</LeadAmplitudeUnitsPerBit>
         <LeadAmplitudeUnits>��V</LeadAmplitudeUnits>
         <LeadHighLimit>2147483647</LeadHighLimit>
         <LeadLowLimit>268435456</LeadLowLimit>
         <LeadID>V6</LeadID>
         <LeadOffsetFirstSample>0</LeadOffsetFirstSample>
         <FirstSampleBaseline>0</FirstSampleBaseline>
         <LeadSampleSize>2</LeadSampleSize>
         <LeadOff>FALSE</LeadOff>
         <BaselineSway>FALSE</BaselineSway>
         <ExcessiveACNoise>FALSE</ExcessiveACNoise>
         <MuscleNoise>FALSE</MuscleNoise>
         <LeadDataCRC32>1082576557</LeadDataCRC32>
         <WaveFormData>
8v/y//L/8v/y//L/8v/y//L/8v/y//L/9P/0//T/9P/z//L/8f/w//D/8P/w//D/8P/w
//D/8P/u/+7/7v/u//D/8P/w//D/7v/u/+7/7v/w//D/8P/w/+7/7v/u/+7/7v/u/+7/
7v/s/+z/7P/s/+3/7v/v//D/7//v/+//7//u/+7/7v/u/+7/7v/w//H/9P/0//T/9f/z
//X/9f/1//b/+P/6//3/+v/6//n/9//5//n/+v/6//v//P/8//z//P/8//z/+v/5//j/
9P/y/+7/7v/t/+z/7P/s/+v/6//u/+3/7f/u/+z/6//r/+v/6f/p/+n/6f/p/+n/6f/p
/+v/6//r/+v/6f/o/+j/6P/m/+b/5//n/+j/6f/q/+v/5//o/+j/6P/o/+z/8P/z//r/
AwAUAC0ARABbAGoAdAB/AIgAfABeADcAGwANAAEA7v/n/+b/4//f/97/3//f/+P/5f/n
/+n/6P/o/+j/6P/o/+b/5v/n/+f/5//n/+f/5//n/+f/6P/o/+n/6f/q/+r/6v/r/+v/
6//p/+j/5//n/+f/5//n/+b/6P/o/+j/6P/o/+j/6P/o/+j/6P/o/+n/6f/q/+r/6f/p
/+n/6f/p/+v/6//q/+r/6v/q/+v/6//q/+r/6f/p/+r/6v/r/+z/6v/q/+r/6v/r/+v/
6//s/+3/7f/u/+//8P/w//D/8v/x//H/8f/z//P/8//0//T/9v/2//j/+P/4//n/+//8
//v//P/8//v//f/+//7//v/+/wAAAAD//////////wEAAgACAAEAAQADAAQABQAIAAcA
BgADAAIAAgACAAAAAgACAAIAAAD//wEAAQAAAP/////+//z/+//5//n/+v/6//v/+//7
//v/+f/4//f/9v/3//f/9//3//b/9v/1//X/9f/1//b/9//1//X/9f/1//f/9f/1//X/
9f/1//f/9//3//f/9v/0//T/9//3//X/9f/3//f/+f/7//v/+f/5//v/+//7//r/+//7
//v//f/9//3//f/7//v//f/9//z//v/+//7//v/8//z//v/+/wAAAAAAAAAAAgACAAIA
AwACAAEAAAD//////v/+//7//P/+//7//v/8//z//P/7//7//v///////f/+//7//f/+
////AAABAP///////wEA/////////v///////////wIAAgAAAAAA/v/+//7//v/9//7/
//8CAAAAAAAAAAAAAAABAAIAAwADAAMABAAEAAMAAQACAAQABAAEAAQAAgACAAMAAwAD
AAMAAgACAAIAAgACAAIABgAHAAgACAAIAAkACQALAAsACwALAAwADQAPAA8AEAASABEA
EQARABIAEgAVABYAFAAUABQAFAAWABQAEwASAA4ADAAKAAoABwAGAAYABgAHAAcABwAF
AAYABgAGAAUAAwADAAMAAwADAAMAAwADAAQABQAGAAcABQAFAAUABAAEAAQABAAEAAcA
BwAHAAcABQAFAAUABAAGAAgACAAGAAgADQASAB8ANABJAFwAdQCIAJIAmQCiAKAAiABh
AEMANQAlABIABwACAP///f/+/wEAAwAHAAUAAwADAAQABAAEAAQABAAEAAQABQAFAAMA
AwADAAMAAwADAAQABAAEAAUABwAIAAcABwAGAAUABQAGAAcACQAJAAkACQAIAAYABgAG
AAYACAAIAAgACAAGAAYABgAHAAkACgAKAAkACQAJAAkACQAJAAkACAAIAAgACAAJAAkA
CAAIAAcABwAIAAgACQAKAAoACgAKAAoACQAJAAkACgAKAAkACQAJAAsADAANABAAEQAR
ABEAEwARABEAEgASABQAFAAWABYAFgAXABkAGgAaABoAGQAXABgAGgAbABwAHAAeAB4A
HQAdAB0AHQAfACIAIgAhACEAIQAgAB8AIAAhACIAIQAiACAAIAAeACAAHgAeABwAGwAb
ABsAGgAZABkAGAAWABUAFgAXABkAGgAYABcAFgAVABQAFAAUABQAEwATABMAEwASABIA
EQARAA8ADwAQABEAEQARABEAEQATABEAEQARABEAEQATABMAEwATABIAEAAQABMAEwAR
ABAAEQAQABEAEwATABEAEQATABMAEwASABMAEwATABUAFQAVABUAEwATABUAFQAUABIA
EgASABIAEwAUABcAGAAXABYAFQAUABYAFgAWABcAFwAXABcAFwAVABQAFAAUABQAFgAW
ABYAFQAUABMAEQAUABQAFQAVABMAFAAUABMAEwATABMAEwATABMAEwAVABQAEwASABAA
DwAPAA8ADwARABIAEQASABIAEgASABIAEAAQABAAEgARABAADwAOAA4ADwAQABEADwAP
ABAAEAAPAAwADQAOAA8AEAASABIAEwATABEAEQAQABAAEAAQABAAEAASABMAFAAUABQA
FQAVABcAFwAXABcAGAAXABkAGQAaABwAGwAbABsAGgAaAB0AHgAgACAAIAAgACAAHgAd
ABwAGAAWABQAFAATABIAEgASABEAEQARAA8AEAAQABAADwANAA0ADQANAA0ADQANAA0A
CwALAAsACwALAAsACwAKAAwADAAMAAwADQANAA0ADQALAAsACwAKAAwADAAMAAwAEAAR
ABIAHQAwAEUAXgB1AIYAkgCbAKYAqACaAHkAUwBDADUAHgARAAwACQAHAAYABwALAAkA
CQALAA0ADAAKAAoACgAKAAoACgALAAsACwALAAsACwALAAsADAAMAAkACQAKAAoADAAN
AA0ADQALAAoACQAJAAsACwALAAoACgAKAAoACgAMAAwADAAMAAoACgAKAAsACwAMAAwA
CwALAAsACwALAAsACwAKAAoACgAKAAsACwALAAoACAAHAAgACAAJAAoACgAKAAoACgAL
AAsACwAMAAwACwALAAsACgAKAAoADAANAA0ADQAPAA0ADQAOAA4AEAAQABIAEgASABMA
FQAWABUAFgAWABUAFQAWABYAFgAYABoAGgAZABkAGQAZABsAHAAcABsAGwAaABoAGgAc
AB4AHgAcABwAGgAaABgAGgAaABoAGAAXABkAGQAYABcAFQAUABIAEQARABEAEgASABAA
DwAOAA0ADAAMAAwADAALAAsACwALAAgACAAHAAcACQAJAAoACwAJAAkACQAJAAkABwAH
AAcACQAJAAsACwALAAsACgAIAAYACQAJAAcABgAHAAYABwAHAAcABQAFAAkACQAJAAgA
BQAFAAUABwAHAAcABwAFAAkACwALAAoACgAKAAoACgAIAAgACgAKAAwADAAMAAwADAAM
AAwADQALAAsACwALAAsACgAKAAoACAAKAAoACgAJAAgABwAFAAYABgAHAAcABwAIAAgA
BwAFAAUABQAFAAcABwAHAAkABwAHAAcABgAHAAcABwAHAAYABgAEAAQABAAEAAQABAAC
AAIAAgAEAAQABAAEAAQAAwADAAMABwAIAAcABgAFAAQAAgACAAMAAwAFAAUABAAEAAYA
BgAGAAYABgAHAAgACAAGAAcABwAJAAkACQAJAAoACwANAA0ADgAMAAsACwALAA0ADgAS
ABQAEgASABIAEgARAA4ADAAKAAQAAgAAAAAAAgACAAMABAABAAEAAQD///z//P/8//v/
/f/9//3//f/9//3//f/9//3//f/9//3//f/9//3//P/6//r/+v/6//v/+//7//v//f/9
//3//P/4//j/+v/8//7/AwAOAB0AMABHAFwAbwB8AIYAjwCWAIwAbgBFAC0AHwAPAP7/
9f/0//P/9f/2//f/9//3//f/9//5//z/+v/6//r/+v/2//b/9//3//n/+f/5//n/9//3
//j/+P/1//X/9v/2//b/9//3//f/9v/2//b/9//3//f/9//2//j/+P/4//j/9v/2//b/
9v/4//j/+P/5//f/+P/4//f/9//3//f/9//1//X/9P/0//b/9v/3//f/+v/6//n/+f/2
//b/9//4//j/+P/4//j/+f/5//n/+v/6//n/+f/5//r/+v/6//z/+v/5//j/+f/8//3/
//8AAAAAAAACAAIAAAABAAMABAAFAAYABgAFAAcACAAIAAgACAAKAAoACQALAAsACwAN
AA0ADAAKAAkADAAMAAwADgAMAAwACgAKAAwADAAKAAwACgAKAAgABwAHAAcABgAFAAcA
BgAEAAMAAAD//////v/9//3//f/9//z//P/8//z/+//7//v/+//6//r/+f/5//n/+f/6
//v/+v/5//j/9//5//f/9//3//f/9//5//n/+f/5//j/9v/2//n/+f/3//f/+f/5//v/
+f/5//f/9//3//f/9//2//b/9//4//v/+//7//v/+f/5//v/+//6//j/+P/4//j/+v/6
//z//P/8//z//P/8//r/+v/6//v/+//7//v/+//7//r/+v/6//n/+v/5//j/+v/6//r/
+f/5//j/+P/3//f/+P/4//f/+f/5//n/+f/3//f/9//5//f/9//3//b/9//3//f/9//4
//j/9v/2//T/9P/0//T/8//0//X/+P/2//b/9v/2//X/9P/y//L/8v/y//L/8v/z//P/
8//z//L/8v/z//T/9f/2//f/9//3//b/9v/3//f/+f/6//v//P/+//7////+//7/AAD/
///////+//7/AQACAAIAAgACAAIAAAD+//3//P/4//b/9P/0//H/8P/w//D/7//v/+//
7f/t/+7/7//v//H/8f/x//H/8P/v/+7/7f/t/+3/7f/t/+v/6//r/+r/7P/s/+z/7P/t
/+3/7f/t/+3/7f/t/+z/7P/s/+7/8v/y//X/AgATACgAPwBWAGkAdgCAAIcAhgByAE4A
LQAbAA8A/f/u/+n/5v/j/+P/5P/l/+f/5//p/+v/7f/q/+r/6v/q/+r/6v/q/+v/6//r
/+v/6//r/+v/6//s/+z/6//r/+z/7P/s/+3/7f/t/+z/7P/s/+3/7f/t/+3/7P/s/+z/
7P/s/+7/7v/u/+7/7f/s/+v/6//t/+7/7v/t/+3/7f/t/+3/7f/t/+z/7P/q/+r/6//r
/+z/7P/r/+v/6//s/+7/8P/u/+7/7v/u/+3/7f/t/+7/8P/v/+//7//w//D/8P/y//P/
8//z//X/9f/1//b/9v/2//b/+P/4//j/+f/7//z//f/+//7//f/9//7//v/+////AAD/
//3//v///wAAAwACAAIAAQABAAIAAgACAAQABAAEAAIAAgAEAAQAAgAEAAMAAgD///3/
//////7//f/9//z/+v/5//n/+f/6//r/9//3//f/9//0//T/9P/0//T/9f/2//f/9P/0
//P/8//1//X/9v/3//X/9f/1//X/9f/z//P/8//z//P/9f/1//P/8//y//D/8v/1//X/
8//x//P/8//1//f/9//1//X/+f/5//n/+P/1//X/9f/3//n/+f/5//f/+f/7//v/+v/4
//j/+P/4//r/+v/8//z/+f/4//f/9v/3//j/+f/7//3//f/9//3/+f/4//j/+P/6//z/
/P/8//r/+v/6//n/+f/4//j/9//3//j/+P/3//n/+f/5//n/+f/5//n/+//5//n/+f/4
//f/9//3//f/+v/6//j/+P/4//j/+P/4//j/+P/4//r/+v/6//r/+v/3//f/9//3//v/
+f/4//j/+P/4//j/+P/2//b/9//3//n/+f/4//j/+P/4//j/+P/4//n/+v/6//z//f/9
/////f/9//3//v8BAAMAAwAEAAIAAQABAAEAAwAEAAgACgAKAAoACgAKAAgABgAFAAQA
AgAAAP7//v/9//z//P/8//v/+//7//n/9v/2//b/9f/3//f/9//3//b/9f/0//P/9P/1
//b/9//3//f/9//2//T/9P/0//T/9//3//f/9//1//X/9f/0//T/9P/4/wAAAgABAAgA
FwAqAEMAXABvAH4AigCTAJgAjgBuAEEAJwAZAAkA/P/5//T/8f/x//L/8//1//f/9//3
//n/+v/6//r/+v/6//b/9v/3//f/9//3//f/9//3//f/+P/4//n/+f/6//r/+P/5//n/
+f/6//r/+v/7//v/+//7//r/+f/4//f/9v/5//r/+//8//r/+v/6//v/+f/6//r/+f/7
//v/+//7//r/+f/3//b/+P/4//n/+f/4//j/9//3//j/+P/5//r/+v/6//r/+v/7//v/
+//8//z/+//7//v//v/+//7/AAABAAEAAQADAAMAAwAEAAQAAQAAAAEAAAABAAMABgAI
AAcACAAIAAcABwAIAAgACAAKAAwADAALAA0ADQANAA8AEgASABEAEQAQABAAEAASABIA
EgAQABAAEAAQAA4AEAAPAA4ACwAJAAsACwAKAAkACQAIAAYABQADAAMABAAEAAMAAwAD
AAMAAgACAAIAAgABAAEAAQABAPz//P/7//v//v///wEAAwADAAMAAwADAAIA///+//3/
/f/9//////8BAAEAAAD+//3////+//v//f//////AQD//////f/9//////////7//f/9
//3///8BAAEAAQD//wEAAwADAAIAAAAAAAAAAAACAAIABAAEAAIAAgACAAIAAgACAAIA
AwADAAMAAwADAAMAAgACAAIAAAACAAIAAgAEAAQABAADAAMAAgACAAEAAwAEAAQAAwAB
AAEAAQABAAEAAQABAAMABQAFAAUABAABAAEAAQABAAAAAAD+//7///8AAAEAAgACAAIA
AgAEAAMAAgABAAAAAQABAAEAAQABAAIAAAAAAAAAAAAAAAAAAQABAAMAAwACAAIAAAAA
AAAAAAACAAMABAAEAAQABQAFAAcACQAJAAkACgALAA0ADQAOAAsACQAIAAcACwAMABAA
EgASABIAEgASABIAEAAPAA4ADAAKAAgACAAEAAIAAQAAAAAAAQACAAEA/v/+//7//f/+
////AAABAP///////////f/9//3//f/9//3//f/8//3//v///wAA//////////8AAAEA
AgACAAAAAAAAAP7/AAAFAA4AFwAmADsAVABpAHgAhgCVAJ4AngCOAGkARwAzACMAEAAF
AAAA/f/7//z///////3//////wEABAACAAIAAgACAAAAAAABAAEAAQABAAEAAQD/////
AAAAAP////8AAAAAAAABAAEAAQACAAIAAgADAAMAAwADAAIAAgACAAIAAgAAAAAAAAAA
AAAAAAAAAAEAAQACAAIAAQABAAEAAQABAAEAAQAAAAAAAQACAAQABQAFAAQAAgABAAAA
AAABAAIABAAEAAQABAADAAMAAwAEAAQAAwADAAMABAAEAAQABgAFAAUABQAHAAkACQAK
AAoACgAKAAwADAAKAAsADQAOABEAEgASABEAEQASABIAEgASABQAFAATABUAFQAVABcA
FgAWABUAFQAWABYAFgAYABoAGgAYABgAGAAYABYAGAAYABgAFgAVABMAEwASABEAEQAQ
AA4ADQANAA0ADgAOAA0ADQANAA0ACgAKAAoACgAHAAcABwAHAAUABgAGAAcABwAHAAgA
CQAHAAcABwAHAAgABwAIAAkACAAHAAgABwAHAAcABgAEAAQABwAHAAUABQAHAAcACQAJ
AAkABwAHAAcABwAHAAYABgAHAAgACwAKAAkACAAFAAUABwAHAAYACQAKAAsADAAJAAgA
CQAIAAsADAANAA4ADQAMAAsACwAJAAkACQAJAAkACAAIAAgACAAKAAoACgAKAAoACgAJ
AAcABgAGAAUABQAGAAYABQAHAAcABwAHAAYABQAEAAUABwAHAAcABgAHAAcABwAHAAcA
BgADAAIABAAEAAQABAAEAAQABAAGAAYABgAGAAYAAwADAAMAAgAEAAQABAAEAAQABAAF
AAUAAwADAAIAAgAEAAQABAAEAAQABQAGAAYACAAJAAkACwALAAsACwAMAAsADQANAA4A
EAAPAA8ADwAQABAAEwAUABQAFAAUABQAEgAQAA8ADgAKAAgABgAGAAUABAAEAAQAAQAB
AAEA//8AAAAAAAD////////////////////////9//3//f/9//3//f/9//z//P/8//z/
/P/9//3//f/9//z/+//6//j//P/8//7//v8AAAUACAATACYAOQBMAGMAegCGAI0AlACW
AIAAWQA5ACsAGwAEAPn/+P/x/+//8v/x//H/9//5//n/+f/6//j/+P/4//j/+P/4//n/
+f/3//f/9//3//n/+f/6//r/9//3//j/+P/4//n/+f/5//b/9v/2//f/9f/1//X/9P/0
//T/9P/0//X/9v/3//j/9f/0//P/8//1//b/9v/1//X/9f/1//X/9f/1//T/9P/2//b/
9//3//j/+P/3//f/9P/0//X/9v/2//b/9v/2//X/9f/1//b/9//3//j/+f/4//j/+P/6
//j/9//2//f/+f/5//r/+v/6//r//P/8//7///8BAAIAAgACAAEA//8AAAIAAwAEAAUA
BgAFAAMABQAFAAUABwAGAAYABQAFAAYABgAGAAgABgAGAAQABAAGAAYABAAGAAQABAAC
AAEAAQABAAAA//////7//P/7//n/+f/6//r/+//7//v/+//4//j/+P/4//f/9//3//f/
9P/0//P/8//x//H/8v/z//H/8f/x//H/8//x//H/8f/x//H/8//z//H/8f/w/+7/7v/x
//H/7//v//H/8f/z//X/9f/z//P/9//3//f/9v/z//P/8//1//P/8//z//H/8//1//X/
9P/0//T/9P/0//b/9v/4//j/9v/2//b/9v/0//T/9P/1//X/9f/1//X/8//y//L/8v/0
//b/9v/2//P/8v/x/+//8v/y//P/8//z//T/9P/z//L/8f/w/+//8P/x//L/9f/0//P/
8v/w//H/8f/x//H/8v/y//D/8P/w//D/8P/w//L/9P/y//L/8P/u/+7/7v/u//D/8P/x
//H/8P/v/+3/7P/s/+z/7P/s/+//8f/z//T/8v/z//P/9f/3//f/9//4//f/+f/5//r/
+v/5//n/+f/8//z///8AAP7//v/+//7////+//7//v/5//b/8//y//H/8P/w//D/8f/x
//H/7//s/+z/7P/r/+n/6f/p/+n/6//r/+v/6//p/+n/6f/p/+v/6//r/+r/6//s/+3/
7v/u/+3/7P/r/+n/6f/p/+j/6v/s/+j/6v/w//X/+v8FABQAKQBAAFcAaAB4AIUAiACC
AGoARQAhABEAAQDw/+X/5P/l/+P/4v/j/+X/5f/l/+f/5//q/+z/7P/s/+z/6v/q/+v/
6//p/+n/6f/p/+n/6f/q/+r/6v/r/+3/7v/s/+3/7f/t/+r/6v/q/+v/7f/t/+3/7P/q
/+r/6v/q/+r/6v/q/+r/7P/s/+z/7f/t/+7/7v/t/+3/7f/t/+3/7P/r/+n/6P/q/+r/
6//r/+7/7v/t/+3/6v/q/+v/7P/u/+7/7v/u/+//7//v//D/7v/t/+3/7f/u/+7/7v/w
//P/8//z//X/9f/1//b/9v/2//b/+P/4//b/9//5//r/+//8//z/+//7//z//P/8/wAA
AgACAAEA////////AQACAAIAAQABAAQABAAEAAYABAAEAAIAAgAEAAQAAgAEAAQABAAC
AAEA//////7//f/9//z/+v/5//n/+f/6//r/9//3//f/9//2//b/9v/2//X/9f/1//X/
8v/y//H/8f/x//H/8v/z//P/8//z//P/8//x//H/8f/z//P/9f/1//P/8//y//D/7v/x
//H/7//w//P/9P/3//f/9//1//X/9f/1//X/9P/1//X/9f/3//f/9//3//X/+f/7//v/
+v/4//j/+P/4//b/9v/4//j/+f/6//v//P/6//r/+v/7//v/+//7//v/9//2//b/9v/3
//r/+//8//z//P/8//v/+f/4//j/9//4//r/+//7//r/+f/4//f/9//3//f/+f/7//v/
+//6//n/+f/5//n//P/8//r/+v/4//j/+P/4//j/+P/4//r//P/8//z//P/8//z/+v/6
//v/+//9//3//P/8//r/+v/6//r//v///wAAAAAAAAEAAQADAAEAAQABAAIABQAHAAcA
CAAIAAcABwAHAAYABgAJAAoACgAKAAoACgAMAAoACQAIAAQAAgAAAAAA///+//7//v/9
//3//f/7//r/+v/6//n/+//7//v/+//5//n/+f/5//n/+f/5//n/+f/5//n/+P/4//j/
+P/4//v/+//7//v/+//7//v/+v/2//j//P8AAAAAAwAOAB0AKgA/AFgAawB4AIgAlQCa
AJAAdABJACsAHwARAAAA9//0//P/9f/2//X/8//1//f/+f/5//r//P/8//z//P/4//j/
+f/5//n/+f/5//n/+//7//z//P/5//n/+v/6//r/+//7//v/+v/6//r/+//9//3//f/8
//r/+v/6//r/+v/6//r/+v/8//z//P/9//v//P/8//v/+//7//v/+//5//n/+P/4//r/
+v/7//v//P/8//v/+//7//z//v8AAP7//v/+//7/////////AAAAAP///////wIAAgAC
AAQAAgABAAAAAQADAAMABAAEAAYABgAIAAgABgAHAAkACgALAAwADAALAA0ADgAOAA4A
DgAQABAADwARABEAEQATABQAFAATABMAFgAWABYAGAAWABYAFAAUABQAFAASABQAFAAU
ABIAEQAPAA8ADgANAA0ADAAKAAkACAAJAAsADAAJAAkACQAJAAgACAAIAAgABwAHAAcA
BwAFAAYABgAHAAYABQAFAAUABQAFAAUABQAHAAUABQAFAAQAAwAEAAMABAAFAAUABAAE
AAcABwAFAAUABwAHAAkABwAHAAUABQAGAAUABAACAAQABQAGAAkACQAJAAkABwAGAAcA
BgAEAAUABgAHAAgACAAIAAoACgAMAAwADAAMAAoACgAKAAsACwALAAsACwAKAAoACwAM
AAsADAALAAoACgAKAAoACQAKAAoACwALAA4AEAARABEADwAPAA8ADwANAA0ADQAPABAA
EQASABIAEQARABEAEQASABIAEAAQABEAEgATABQAEAAOABAAEgAUABIAEgASABIAEAAQ
ABEAEQATABMAEgASABAAEAAQABAAEgATABQAFAAUABUAFQAXABUAFQAVABYAGAAbABwA
HgAeAB0AHQAdABwAHAAfACAAIgAiACIAIgAiACAAHwAeABoAGAAWABYAEwASABIAEgAP
AA8ADwANAA0ADgAPAA8ADgANAAwACwAMAA0ADgAPAA8ADwAPAA8ADwAPAA8ADgAOAA4A
DgAOAA0ADQANAA0ADwAPAA8ADgAMAAwADAAKABAAGwAiACsAPABTAGoAfwCMAJYAowCs
AKgAjABlAEUANwArABgADQAKAAcABwAKAA0ADQAJAAkACwALAAwADAAMAAwADAAKAAoA
CwALAAsACwALAAsACwALAAwADAALAAsADAAMAAwADQANAA0ADAAMAAwADQANAA0ADQAM
AAoACgAKAAoADAAMAAwADAAMAAwADAANAA0ADgAOAA0ACwALAAsACwALAAsACgAKAAwA
DAANAA0ADAAMAAsACwAKAAoACwAMAAwADAAMAAwACwALAAsADAAOAA0ADQANAA4ADgAO
ABAAEQARABEAEwASABEAEQAQABEAEgAVABYAFQAVABYAFgAZABoAGgAZABkAGgAaABoA
HAAeAB4AHQAfAB8AHwAhACEAIAAeAB0AIAAgACAAIgAkACQAIgAiACEAIAAdAB4AHgAe
ABwAGwAbABsAGgAZABsAGgAYABcAEwATABQAFAARABEAEQARABAAEAAQABAADwAPAA8A
DwANAA4ADgAPAA8ADwAQABEADwAPAA8ADwAPAA0ADQANAAsACwANAA0ADwAPAA4ADAAK
AA0ADQALAAkACwALAA0ADQANAAsACwANAA0ADQAMAA0ADQANAA8ADwAPAA8ADQANAA8A
DwAOABAAEAAQABAAEAAQABIAEgAQABAAEAAQAA4ADgAOAA8AEQARABEAEQAPAA4ADgAO
ABAAEgASABIAEAAQABAADwAPAA4ADgANAA8AEAAQAA8AEQARABEAEQAQAA8ADgAPAA0A
DQANAAwADAANAA4ADwAQABAADgAMAA4ADgAOAA4ADAAMAA0ADQANAA0ADAAMAA0ADgAP
ABAAEQARABEAEAASABMAEwAVABUAFQAVABYAFwAZABkAGgAcABsAGwAbABsAGgAcABwA
HgAeAB4AHgAcABoAGQAYABYAFAASABIAEQAQABAAEAAPAA8ADwANAA4ADgAOAA0ACwAL
AAsACwANAA0ADQANAA0ADQANAA0ACwALAAsACgALAAwADQAOAA4ADQAMAAsADQANAA0A
DAAOAAoACgAQABAADQAUACUANgBJAGAAeQCKAJYAoQCqAKgAmABzAE0AOQAtABoACQAI
AAcAAwAEAAUACQAJAAkABwAHAAgACwAMAA0ADgAMAAwADQANAAsACwALAAsADQANAA4A
DgALAAsADAAMAAwADQANAA0ADAAMAAwADQANAA0ADQAMABAAEgAUABYAFAAUABQAFAAU
ABQAFAAVABUAFgAWABUAEgARABAADwARABEAEAAQABAAEAARABEAEAAQAA8ADwAQABAA
EQASABIAEgASABIAEwATABMAFAATABEAEAAPABEAEgATABYAFQAVABUAFwAXABcAGAAY
ABgAGAAaABoAGgAbAB0AHgAhACIAIgAhACMAJAAkACQAJAAmACYAJQAnACcAJwApACoA
KgApACkAKgAqACoALAAsACwAKgAqACoAKgAoACoAKQAoACUAIwAkACUAJQAlACMAIgAg
AB8AIAAhACMAJAAiACEAIAAfAB4AHgAeAB4AHwAfAB8AHwAeAB4AHQAdAB4AHwAhACMA
IQAfAB0AGwAeAB0AHgAfAB8AHwAhACEAHwAfAB4AHAAeACEAIQAfAB4AHwAeAB8AIQAh
AB8AHwAhACEAIQAgACEAIQAhACMAJQAlACUAIwAkACUAJAAiACQAJgAoACoAJwAmACcA
JgAmACYAJgAmACYAJgAmACcAJwAnACcAJwAmACYAJwAoACUAJgAlACQAJgAmACYAJQAo
ACgAKQApACYAJgAlACMAJAAlACYAJwAlACUAJQAnACcAJwAnACYAJwAnACcAJwAoACYA
JgAmAA==
         </WaveFormData>
      </LeadData>
   </Waveform>
</RestingECG>
