# Supplementary material for: Detection of Left Atrial Enlargement Using a Convolutional Neural Network-Enabled Electrocardiogram
Source: Front Cardiovasc Med. 2020 Dec 17;7:609976. doi: 10.3389/fcvm.2020.609976 (PMC7773668; doi:10.3389/fcvm.2020.609976)
Supplement: Supplementary file 4 [file Data_Sheet_4.ZIP › normal3/1802031781_1208_0000001W.XML]

<?xml version="1.0" encoding="Windows-1252"?>
<!DOCTYPE RestingECG SYSTEM "restecg.dtd">
<RestingECG>
   <PatientDemographics>
      <PatientID>1802031781</PatientID>
      <PatientAge>80</PatientAge>
      <AgeUnits>Years</AgeUnits>
      <Gender>Male</Gender>
      <PatientLastName>liangjuliang</PatientLastName>
   </PatientDemographics>
   <TestDemographics>
      <DataType>Resting</DataType>
      <Site>1</Site>
      <AcquisitionDevice>MAC55</AcquisitionDevice>
      <Status>Unconfirmed</Status>
      <Priority>Normal</Priority>
      <AcquisitionTime>09:46:06</AcquisitionTime>
      <AcquisitionDate>08-01-2016</AcquisitionDate>
      <CartNumber>1</CartNumber>
      <AcquisitionSoftwareVersion>009C</AcquisitionSoftwareVersion>
      <XMLSourceVersion>MAC5000 v1.0</XMLSourceVersion>
   </TestDemographics>
   <RestingECGMeasurements>
      <VentricularRate>60</VentricularRate>
      <AtrialRate>60</AtrialRate>
      <PRInterval>148</PRInterval>
      <QRSDuration>140</QRSDuration>
      <QTInterval>462</QTInterval>
      <QTCorrected>462</QTCorrected>
      <PAxis>67</PAxis>
      <RAxis>0</RAxis>
      <TAxis>-17</TAxis>
      <QRSCount>10</QRSCount>
      <QOnset>186</QOnset>
      <QOffset>256</QOffset>
      <POnset>112</POnset>
      <POffset>144</POffset>
      <TOffset>417</TOffset>
      <ECGSampleBase>500</ECGSampleBase>
      <ECGSampleExponent>0</ECGSampleExponent>
   </RestingECGMeasurements>
   <Diagnosis>
      <Modality>Resting</Modality>
         <StatementCount>3</StatementCount>
         <LabelText>12SL ��ϳ���</LabelText>
      <DiagnosisStatement>
         <StmtFlag>ENDSLINE</StmtFlag>
         <StmtText>�������</StmtText>
      </DiagnosisStatement>
      <DiagnosisStatement>
         <StmtFlag>ENDSLINE</StmtFlag>
         <StmtText>����֧��������</StmtText>
      </DiagnosisStatement>
      <DiagnosisStatement>
         <StmtFlag>ENDSLINE</StmtFlag>
         <StmtText>�쳣 ECG</StmtText>
      </DiagnosisStatement>
   </Diagnosis>
   <Waveform>
      <WaveformType>Rhythm</WaveformType>
      <WaveformStartTime>0</WaveformStartTime>
      <NumberofLeads>8</NumberofLeads>
      <SampleType>CONTINUOUS_SAMPLES</SampleType>
      <SampleBase>500</SampleBase>
      <SampleExponent>0</SampleExponent>
      <HighPassFilter>16</HighPassFilter>
      <LowPassFilter>150</LowPassFilter>
      <ACFilter>NONE</ACFilter>
      <LeadData>
         <LeadByteCountTotal>10000</LeadByteCountTotal>
         <LeadTimeOffset>0</LeadTimeOffset>
         <LeadSampleCountTotal>5000</LeadSampleCountTotal>
         <LeadAmplitudeUnitsPerBit>4.88</LeadAmplitudeUnitsPerBit>
         <LeadAmplitudeUnits>��V</LeadAmplitudeUnits>
         <LeadHighLimit>2147483647</LeadHighLimit>
         <LeadLowLimit>268435456</LeadLowLimit>
         <LeadID>I</LeadID>
         <LeadOffsetFirstSample>0</LeadOffsetFirstSample>
         <FirstSampleBaseline>0</FirstSampleBaseline>
         <LeadSampleSize>2</LeadSampleSize>
         <LeadOff>FALSE</LeadOff>
         <BaselineSway>FALSE</BaselineSway>
         <ExcessiveACNoise>FALSE</ExcessiveACNoise>
         <MuscleNoise>TRUE</MuscleNoise>
         <LeadDataCRC32>1517003176</LeadDataCRC32>
         <WaveFormData>
WQB5AJUAswDOAN4A7wDtAOAA3QDSAKYAdABQACoABADg/8z/yf/P/9L/y//H/8X/wP+2
/7T/v//D/8H/wv+6/6n/pf+l/53/kv+K/4X/g/+B/33/g/+K/47/lf+Z/5v/of+l/6z/
uf/P/9n/1P/U/9//5//p/+r/7v/v/+7/7v/y//X/8v/x//X/+/8EAAAA/v/+/wAA///7
//j/9P/6/wQABgAKAAgABgD+//f//v8EAAIAAgAEAAQAAgAAAP///////wAACAALAAwA
DAALAAsADgAQABYAEwASABIAGAAZABoAHgAaABgAFAASABEAEwAXABYAGgAgACQAJwAm
ACwAMQA1ADIAMgAuACwALwA0ADYANQA7AEAARQBJAEkASgBJAEgASgBMAEsASwBQAFUA
VwBaAGEAYgBhAGIAZABoAGkAbQBtAGwAbABqAGoAagBoAGgAYwBbAFMASwBNAE4AUwBW
AFYAVgBTAFAARwA/ADgAMQAqACcAJgAlACUAIgAbABsAEgAPAAsABwAJAAsACwAIAAMA
BgD8//b/9P/7//3//f/1//L/8//w//L/7//1//j/9//3//j/+v/2//H/7v/s/+//9P/3
//r/9f/z//D/7f/y//T/9v/2//b/9v/3//j/9P/1//P/8P/x//L/8f/y//T/9v/2//b/
+f/8//f/+P/7//3/+v/4//L/7v/q/+b/7P/z//T/+//3//P/8f/t/+//8P/x//P/7//u
/+3/7//x//D/7v/z//T/9f/2//f/+//7//j/9v/1//L/7//q/+//8v/w/+7/7f/u/+n/
5v/m/+v/7f/v//H/8//z//P/8//y/+//7P/r/+z/6//p/+n/7//x//P/8v/v/+//8P/u
/+7/7//v//L/8//y//P/9P/z//P/8v/t/+z/7P/r/+r/6f/p/+z/8f/u/+7/7//x//H/
8f/u/+3/8P/y//X/8//w/+z/6f/s/+f/4P/i/+j/5f/l/+v/7f/q/+r/7P/w//P/9//8
//j/9v/w/+z/6v/q/+n/6f/s/+z/7P/s//D/7f/s/+v/6//1//r/9v/0//L/8P/u/+//
8P/x//L/9P/0//T/9P/y//L/8v/y//T/9v/4//r/+//8//3//v/9//z/+//6//j/+P/4
//j/+//+/wEAAgACAAIAAgADAAAA/P/7//n/+P/4//f/8//w/+7/6//p/+n/6f/q/+z/
6f/r/+//7f/t/+7/7f/u//T/+P/3//j/9f/v/+r/5v/m/+n/7v/x//L/9P/2//f/7v/m
/9v/2v/d/+D/6P/1/wIACAAKABoANQBLAGUAhQChAL0A3gD0APkA+QDyAN0AuACSAGoA
QAASAOr/xv+y/7v/0//U/8f/z//b/9b/zP/G/73/tf+x/7L/sP+t/6n/nf+R/5L/kP+J
/4n/h/+F/43/lv+U/5P/jf+N/53/sf/C/9H/2f/X/9j/3v/l/+P/4f/o//D/9f/4//j/
+v/7//b/8//z//X/+v/7//z///8EAAgABwAHAAYABQAKAAcABgAIAAoABgADAAMABAD9
//j///8EAAcACgANAA8AEQAUABUAFQATABAADQANABAAEgAUABEAEAAQABgAGwAeACQA
IwAiAB8AHgAhACUAKwAsACsALAArACkAIwAmACgAKQAsADIANAA4ADoAPgA/AD0APwBC
AEUARwBHAEgARwBGAE4AVgBbAGEAZgBpAGkAagBqAGgAZABiAGYAbABvAHUAdAByAHEA
bgBsAGoAZgBkAGYAZQBkAGMAYgBeAF4AXABYAFQATQBGAEIAPQA5ADUAMwAxADEAMQAq
ACQAGgAXABMAEQAOAAsADgARABIAEAALAA4ABAD+//r///////3//v8CAAoADgAIAP//
///8//n/+f/6//z/+//3//X/9P/x//L/8f/w//T/+f/9/wEA/v/8//r/9v/2//b/9//4
//X/9//2//T/8//y/+//7v/y//j//P8AAAQABgAAAAAAAAABAP3/+v/3//b/9f/0//f/
+//5//3/AAD//wAA///7//j/9f/z//X/9v/3//v/+f/0/+7/7//t/+3/7f/t//T/9f/z
//L/9P/0//T/8v/y//T/8f/u//D/8v/u/+z/6//v//D/8f/1//n/+//9//v/+P/z/+7/
7v/w//D/7//w//X/9v/3//P/7//u/+7/6//q/+r/6f/s/+3/7P/t//H/8//2//j/9P/y
//H/7//n/+H/3P/a/+L/5P/p/+//8//1//f/9v/y//L/8f/x//H/8P/u/+3/8P/p/+D/
4P/o/+f/6f/x//P/7v/s/+z/8P/x//P/9v/0//T/8P/u/+z/7P/r/+v/6v/q/+r/6v/s
/+n/6P/n/+X/6f/i/97/4P/g/+D/4P/n/+z/8f/2//j/+P/4//j/9P/y//D/7v/z//b/
+f/8//r/+v/6//r/+//8//3//v/+//7//v/8//v/+v/5//n/9v/y//H/7//u/+7/7f/p
/+b/5P/h/9//3//f/+D/4v/i/+f/7v/v/+7/7v/s/+z/7v/w/+3/7P/t/+v/6v/q/+b/
5f/m/+X/5P/k/+T/4//m/+j/6f/o/+f/5P/k/+3/+v8CAAwAHgAxAEUAXwB/AJ0AtQDG
ANwA4wDZAM4AuQCWAHAAUAAoAPT/zv/E/8b/x//X/+L/2f/J/8f/yv/A/7j/uf+5/7H/
rP+o/6X/o/+h/5v/mP+a/5v/kf+J/43/k/+M/4b/i/+X/53/of+r/7j/w//L/8//0v/a
/+f/7//p/+n/7P/s/+r/6f/s/+7/6v/p/+v/7//2//X/9P/1//j//P/7//v/+v/4//z/
+P/2//v//v/7//n//P8AAPz/+v8CAAYACAAKAAYABQAEAAQACQALAAsACgAHAAUABgAG
AA8ADwARABQAEwARAA8AEAAQABAADgAOABMAGQAhACQAIQAgAB0AGQAXAB4AJAApACgA
LAAsAC4ALQAwADAALQA0ADoAQABFAEMARABDAEIARwBMAE4AUQBWAFkAWQBaAFkAVgBR
AE4AUwBaAF4AZQBnAGYAZgBkAGcAaABnAGgAZQBhAF0AWQBTAEwASQBEAD8APAA2ADAA
MQAvAC4ALQAsACsALAAtACQAHAAQAAsACAAJAAkACQAEAAMAAAD6//n//v/2//L/8f/3
//j/9//1//b/+//8//f/7//w/+7/8P/x//P/9v/4//X/9P/0//L/9P/0//T/8f/x//D/
7//z//T/9f/0//P/9P/2//j/9f/3//b/9P/1//b/9f/2//P/8v/v/+z/6v/q/+L/4P/r
//P/9v/6//b/9P/y//D/8f/1//P/9//5//n/+//7//T/8P/s/+n/6//s/+3/8f/0//T/
8//5//b/9f/0//P/9v/1//H/7v/z//T/9f/0//X/9v/y/+7/7P/s/+b/4v/j/+f/6P/p
/+n/6//r/+v/7f/u/+3/7P/t//D/8f/x/+7/8f/w/+//7f/p/+j/6P/q/+r/6//r/+r/
6f/m/+X/5//n/+j/6P/o/+j/6f/p/+r/6//t//L/9f/y//L/8//u/+v/6P/i/97/4P/h
/+P/6f/s/+7/8f/1/+//5//o/+r/5//n/+3/6//m/+T/5P/m/+f/6f/s/+v/6v/l/+L/
5f/o/+r/7f/u/+7/7v/u//H/7f/r/+n/5//l/+j/7P/o/+b/5P/i/+b/6v/u//L/8//0
//X/9v/x/+z/5//i/+b/6v/u//L/9f/2//f/+P/3//b/9f/0//L/8v/y//L/9v/5//z/
///8//n/8//w/+v/6P/m/+P/4//l/+b/5v/n/+f/6f/s/+r/5f/l/+f/5//m/+b/5P/k
/+f/6v/o/+v/7P/q/+n/6P/l/+X/5//i/+D/3//e/+P/7P/4//X/5v/h/97/1v/V/+L/
7v/w//7/GQApAEEAZwCPAK8AxgDYAOkA9QDwAOMAwACWAHYAXgA8ABAA6v/M/7P/tf/A
/7v/u//F/8r/yP/C/73/t/+t/57/lP+Z/6P/m/+P/5L/lP+R/4v/if+H/4H/fP+A/4n/
i/+N/5X/mf+k/7P/uf+3/8r/5P/j/9X/0//Z/+L/6P/s//H/9v/6//j/8f/x//P/+P/3
//b/9//6//3/+//6//j/9v/8//r/+v/+/wAA/P/5////BAABAAAA///+//v/+P/7////
AwAIAAkACQAHAAQABQAFAAgACgARABEAEwAWABUAEwARABIAEAAQAA4ADgAMAA8AFAAU
ABgAHgAiACUAIAAkACcAKQAoACwALAAuADIANgA3ADUAOQA8AD8AQQBCAEQARABEAEcA
TABOAFEAVABXAFcAWABeAF4AXABcAFwAYABhAGUAZwBoAGoAagBoAGYAYgBgAGIAYQBg
AF8AWQBUAFMAUABNAEoARAA+ADkAMwAuACkAKgArAC4AMQAqACQAGgAXABIAEQAPAA0A
CwANAA0ACgAHAAoAAAD6//T/+f/5//f/8f/u/+//7P/v/+3/9P/4//T/8//z//T/8//v
/+3/7P/s//D/8v/0//H/8f/w/+//8v/0//b/9v/y//L/8//0//b/+f/5//j/9v/2//T/
9P/t/+r/5f/g/+r/8v/y//j/+P/5//X/8v/t/+z/6//q/+z/7//s/+//8f/x//P/8//z
//T/9f/3//b/9v/2//n/9//0//D/8//y//H/8P/v//X/9f/y//D/8f/w/+//7P/u//D/
7f/q/+3/8P/t/+z/6//v//D/8f/u/+3/6v/n/+v/7P/r/+r/7f/w//H/8f/r/+3/6//p
/+j/5f/l/+b/6P/q/+3/7//u/+3/6v/p/+n/6f/q/+r/6//s/+7/7//u/+//8f/2//b/
8P/t/+v/6v/p/+j/5P/k/+b/5//p/+7/8P/x//P/9f/v/+f/6P/r/+f/5v/r/+7/6v/p
/+r/5//l/+T/5P/s//L/9P/4//T/8P/r/+f/6//s/+3/7v/x/+3/6//p/+3/5//m/+z/
7P/s/+z/7P/t/+7/7//w//D/8P/w//D/7f/q/+f/5P/n/+j/6f/q/+7/8P/y//T/8v/y
//L/8v/1//j/+//+/wEABAAHAAoABwAEAAEA/P/5//b/8//x//T/8v/z//P/8v/y//H/
7f/w//D/7//v/+r/6f/p/+r/6f/r/+//7f/q/+r/6P/o/+j/6v/n/+b/6v/p/+n/6v/m
/+X/5v/l/+T/5v/o/+n/4v/o/+3/6P/h/9b/1P/h//b//v8EABQALwBVAHsAnwC5AM8A
5gDyAPEA6wDcAMUAngByAFIAMgAGANz/vP+w/7v/xf/K/8//z//J/8L/vP+6/7v/tf+n
/5r/mP+h/6f/n/+V/5b/lP+F/4H/i/+N/4P/hv+M/5H/kf+V/6X/sf+u/7X/zf/V/87/
3P/t/+3/7//v//L/8v/w//D/9P/3//T/7//v//H/9v/z//L/8//2//z/+//7//r/+/8C
AAEAAgADAAQA///7//7/AgD+//z///8AAP///v/+////AAACAAQABQAEAAIAAwAFAAoA
DgAVABUAFwAaABoAFwAUABQAEAAMAAYAAgAIAA8AGAAcACAAJgAqAC0AJgAoACkAKQAt
ADIAMwA2ADsAQABCAEEAPQA6ADcAMwA3ADwAPwBCAEoAUABTAFcAWABbAFsAXABjAGQA
YwBkAGEAYgBgAGEAYQBgAGAAXgBiAGIAYABgAGAAXQBaAFcAVABQAFAATgBOAEwARwBC
AD4AOQA1ADEAKgAnACYAJQAfABoAEQAPAAsACwAKAAkABgAFAAIA/P/5//z/8v/s/+3/
9f/4//n/9v/2//r/+v/3//H/9P/0//X/9f/2//j/9v/z//L/8v/t/+z/6f/m/+z/8//5
/////P/6//j/9P/v/+z/6v/o/+3/8//2//j/8v/u/+j/5P/o/+7/8v/2//b/+P/y//L/
9f/3//T/8v/w//D/8P/w//L/9//2//v/+P/z//D/6//t/+7/7//x/+//8P/x//X/9f/y
/+7/8f/t/+v/6f/n/+//8f/w//D/9P/0//T/8v/z//T/8P/s/+v/7P/n/+T/4v/l/+X/
5f/l/+f/5//n/+n/6v/p/+j/6//u/+//7//r/+//7//v/+3/6f/o/+j/6v/s/+//8f/u
/+v/5v/j/+X/5f/m/+b/5v/o/+v/7f/s/+v/6//u/+z/5v/j/+H/5P/l/+b/5P/j/+b/
6P/r/+j/5v/j/+H/6v/p/+b/7P/y/+//7//1//H/6P/i/97/3//f/+D/4v/n/+r/6f/q
/+j/6P/n/+f/5f/i/9//3P/l/+X/5//p//X/+f/2/+7/6//q/+n/6P/o/+j/6P/o/+r/
6v/q/+r/6//s/+3/7v/y//T/9v/4//f/9v/1//T/9P/0//T/9P/5//z///8AAPv/+P/1
//P/8v/u/+3/6//v//T/+P/5//X/8v/u/+v/5P/h/9//3v/e/+H/5v/l/+b/5v/k/+T/
5//q/+j/6P/o/+X/4//i/+H/4f/j/+P/5f/o/+v/7f/s/+L/4//m/9//3v/m/+P/4v/w
/wQAHgA7AEkAUwBrAI0AqwDEANYA5QDpAOIAyQCoAIQAYAA4AAwA5P/C/6z/s//L/9b/
1//R/7//tv+6/77/v/+5/7v/wP+6/63/o/+j/6X/nP+U/5X/lf+V/5n/l/+M/4r/k/+X
/5v/m/+f/7L/xf/F/8X/yP/S/+H/4f/Z/97/5v/r/+7/8P/0//f/9P/s/+v/7P/w//L/
8v/0//j//P/7//v/+v/7/wIAAQACAAQABgACAP//AAACAPz/+P/+/wAAAAAAAP//////
/wAAAwAFAAUABAAFAAUACAAKAAsABwAFAAQACgANABAAFgAUABQAEgASABQAFwAcABwA
GgAcABwAGwAXABwAIAAjACcALgAxADYANAA2ADUAMQAyADQANgA3ADsAPgA/AEAASABO
AFEAVQBXAFkAWABYAFwAXABaAFoAVgBWAFMAUwBVAFQAVABSAFkAXABdAGAAYwBjAGMA
YwBbAFIATQBGAEMAQAA6ADQAMgAvAC0AKwAlACEAHwAdABsAFgANAAsAAwABAP7/+/8A
AAUACAAIAAYACgABAPz/9f/3//T/7//u//D/9v/4//f/8f/0//T/8P/v/+//8P/x/+//
7//w//D/8v/y//L/8P/x//H/8f/v/+7/7f/q/+j/6P/p/+r/7f/x//L/8v/y//L/8P/w
//L/9P/0//T/9P/2//D/8P/0//f/9f/0//T/9P/0//T/8v/1//L/9f/3//X/9f/z/+//
7P/p/+f/5//o/+n/7f/u/+z/6f/t/+3/7f/t/+3/8f/x/+7/7P/x//T/9//4//f/+P/0
//D/8P/y/+7/7P/l/+X/4v/f/+T/5//o/+n/7P/u/+7/7v/r/+z/6//p/+b/6f/o/+f/
6//r/+7/8v/v/+7/7v/t/+z/6//o/+f/7P/v//P/9v/y//D/7//t/+f/5f/k/+b/6//q
/+z/7//r/+f/4//c/93/4v/m/+v/7//y//T/9//3/+//5f/k/+j/5f/l/+v/6f/k/+L/
4v/k/+X/5//q/+7/8P/u/+7/7f/s/+r/6f/s/+z/7P/s/+//7f/t/+3/6f/h/9j/3v/i
/+T/5v/o/+b/5v/m/+b/6v/u//L/9v/1//T/8//y//D/7v/s/+r/7f/w//P/9v/0//T/
9P/0//f/+P/5//r//P/+/wAAAgAAAPz/+f/2//L/8f/w/+z/7v/t/+z/7P/u/+v/7P/s
/+j/5f/h/9//5f/q/+r/7//w/+3/6//q/+r/6v/t//D/7P/q/+j/4//i/+L/4P/h/+X/
5f/m/+j/7f/v//H/8v/z/+z/5f/c/9z/6f/y//j/BgAYACMANwBZAH0AmwC3ANIA5gDp
AOcA4gDXALwAkgBqAEoAIgD4/9j/vv+3/8f/0v/N/8f/x//I/8T/uP+1/7X/r/+s/6z/
pf+b/5f/l/+W/5D/hf+D/43/kf+N/4j/hv+L/5P/k/+T/5//sv+9/8f/0//Y/97/6f/p
/+H/5f/q/+z/7P/v//T/+P/2//H/8f/z//j/9v/2//j//P////3//P/6//n//v/7//r/
/v8AAPz/+f/+/wQAAgACAAQABgAGAAYABQAFAAUABgAIAAkACAAGAAgACQANABAAEQAL
AAcABAALAA8AEwAaABwAHAAaABoAFwAXABkAFgAYABwAHgAfABwAIgAnACsAKgAuAC4A
MAAtAC4ALAAnADIAOgBCAEkASABKAEoASgBNAFAAUABRAFcAWwBcAF4AYgBiAGAAYABc
AF4AXQBfAGEAYABgAF4AYgBiAGAAYABgAF0AWgBXAFYAUgBSAFAASwBIAEIAPAA8ADkA
NwA1AC0AKQAnACUAIwAeABUAEwATABUAFgAXAA4ACQACAPj/+/8CAPz/+v/5////AAD/
//b/8v/y/+7/8P/t//P/9v/1//X/9v/4//X/8f/v/+7/7v/w//D/8P/u/+//7//v//L/
9P/2//b/8v/w/+//7v/w//P/8//y/+//7v/r/+r/7//0//f/+v/6//r/8v/w//T/9//1
//T/9v/4//r//P/3//X/7f/r/+//7//x//H/7f/s/+v/6//v//L/9f/7//n/9P/u/+//
8v/z//T/9f/1//P/7v/q/+7/7v/u/+z/8P/y/+//7P/u//L/8P/w/+z/7//v/+//8P/x
//D/7//v/+7/6//o/+r/7P/s/+v/7P/z//b/+f/z/+3/6v/o/+v/7P/u/+//8v/z//L/
8//x/+3/6v/m/+b/5v/n/+f/4v/h/+H/5P/r/+r/7P/v//H/8f/x/+7/6v/q/+n/6f/q
/+r/6f/p//L/7//q/+7/8f/t/+z/8f/y/+7/7f/u/+//7//w//L/8f/w/+v/6P/m/+T/
4f/f/+X/6P/r/+7/9v/1//b/9//r/+H/4v/g/+D/4P/g/+D/5f/o/+v/7v/z//b/+f/8
//j/9v/0//L/7//s/+n/5v/r//D/9f/6//7/AAACAAQAAwACAAEAAAD8//r/+P/2//j/
9v/1//T/9//7////AAD9//n/9f/y/+//6f/n/+T/5v/p/+v/7//t/+7/6v/r/+//7f/s
/+z/5//m/+j/6v/p/+r/6//p/+j/6P/m/+f/6P/n/+f/6P/q/+v/7P/s//H/7v/p/+r/
7v/p/+T/7v8EABwAMwBHAGEAhwCpAMkA6AD8AP0A9wDyAN0AsgB+AFgAPAAWAOz/zP+4
/7P/u//C/8n/0//R/8T/vP+4/7f/r/+h/6L/sP+t/6X/n/+Z/5D/hv+H/5H/k/+P/4n/
hv+O/5v/nf+Z/6P/r/++/8//0//L/8j/0v/h/+//7//s/+7/7f/q/+3/8v/2//T/7//v
//H/9v/3//j/+/8AAAQAAwADAAIA/f/+//f/8v/5//7//f/9/wIACAAGAAYACAAIAAYA
BAAFAAUABQAGAAwADwAQABAADQANABAAEgAWABMAEgASABQAFQAWABoAHAAeAB4AIAAb
ABsAHQAaAB0AIAAhACEAGQAcAB4AHwAkACoALAAwADQAOAA5ADcAOwA+AEEAQwBHAEoA
SwBMAFAAVABVAFcAWABZAFcAVgBeAGAAYABiAGMAaABqAG8AbgBsAGsAaABqAGoAaABo
AGYAYQBcAFcAUQBMAEsASABJAEoASABGAEAAOQAzAC0ALAAtADAAMwArACQAGQAVABEA
DwAMAAkACAAJAAgABAAEAAoAAwAAAPf/+f/2//H/8v/0//r//P/5//P/9v/2//L/8f/x
//L/9f/z//P/9P/w//L/8v/y//L/8//z//P/8f/w/+//7P/n/+b/5v/m/+r/8f/1//j/
+v/8//z//v/7//r/9//0//j/+v/0//T/9f/1//D/7P/s/+7/8P/y//L/9f/y//X/8v/v
/+7/6//r/+z/7f/v/+3/7v/v//P/9P/y/+//8//x/+//7f/r//L/9f/1//b/9f/0//P/
8P/y//T/8f/u/+v/7P/n/+T/5v/r/+3/7//y//X/9v/3//b/9P/w/+z/6f/q/+n/5//l
/+n/6f/p/+b/4//j/+T/5v/m/+f/5//o/+n/6P/p/+7/7//x//L/8//0//b/9//x/+3/
6v/q/+z/6P/n/+f/5v/l/+T/4P/g/+T/5//r/+7/8P/x//P/8f/n/9v/2P/e/93/3//n
/+z/6v/r/+7/7v/t/+3/7v/s/+r/5P/g/+P/5P/k/+X/6f/q/+v/7P/z//H/8f/x/+v/
4f/u//D/7f/q/+f/5P/k/+T/5P/k/+b/5v/m/+b/6v/u//L/9v/y//D/7v/s/+7/7v/u
/+7/8P/y//T/9v/6//z//v8AAPz/+P/1//L/8f/x//H/7v/x//H/8f/y//D/6//q/+j/
6P/n/+X/5f/k/+b/4//l/+f/4//g/97/3v/g/+X/6v/m/+b/5v/j/97/2v/U/9H/1v/X
/9n/3P/h/+X/6f/s/+n/8P/x/+7/5v/h/+r/9v/8/wIAFwAxAFEAdQCTAKsAwgDWAOEA
3wDcANMAugCMAFoAOgAaAPD/zv+8/7n/xf/O/8//z//P/8T/sv+y/7n/tf+v/67/sP+l
/53/n/+f/6T/pP+X/4n/h/+N/4//iv+K/4//nf+d/5H/l/+s/7f/u/+//8L/0P/f/+v/
8//y//T/8//w/+//8P/w/+r/5//p/+3/9P/y//D/8P/y//L/7//t/+r/7P/0//T/9v/9
/wIAAQABAAEABAD///z/AgAEAAQABAD///3/+//6/wEABQAHAAgABQADAAQABAAIAAUA
BAAEAA0AEQAVABwAGAAWABIAEAARABUAGwAcABoAHAAcABsAGAAcAB8AIQAiACYAJgAo
ACgAKgApACUALAAyADgAPQA8AD4APgA+AEYATABPAFMAWABbAFsAXABbAFgAUwBQAFMA
WgBeAGUAZQBkAGQAYgBiAGIAYABgAF4AWwBYAFUAUwBOAE0ASgBGAEQAPwA6ADEAKQAi
ABsAGgAbAB4AIQAfABwAFQAVAAoABQD///n//v8FAAoADAAFAAYA+v/y//L/+////wEA
+//6//3//P/1/+v/6v/m/+j/6//v//T/8f/t/+v/6v/q/+7/8P/y/+7/7f/r/+n/7v/w
//L/8v/w//D/8f/y/+//7//s/+j/6//u/+//8v/0//b/9v/2//b/9v/u/+z/8f/1//T/
9P/1//b/9//4//r//f/6//3/+P/z//D/6//q/+r/6v/r/+v/7P/t//H/7v/q/+X/5//p
/+v/7f/v//H/8f/u/+z/8P/w//D/7v/w//L/7//s/+7/8v/w//D/7v/x//H/8f/v/+3/
6f/l/+v/7v/v//D/8P/y//L/8f/s/+3/6v/n/+r/6f/r/+7/8P/w//H/8f/t/+v/5//l
/+n/6f/q/+r/5f/i/+D/3f/h/+f/7v/4//f/8P/s/+n/6//r/+v/6P/n/+r/7P/v/+3/
6v/m/+P/7f/t/+v/8v/z/+//7v/z//D/6v/n/+b/5v/n/+n/7P/r/+r/5f/i/+T/5v/n
/+n/5//k/+H/3v/p/+v/7//z//P/7f/s//L/8P/u/+z/6v/u//D/8v/0//D/7v/s/+r/
6v/q/+r/6v/t//D/8//2//T/8v/w/+7/8//2//n//P/9//7///8AAP7//P/6//j/9P/z
//L/8f/1//f/9v/4//n/+P/4//f/8//z//L/8P/t/+n/5//m/+n/5//q/+//6v/m/+P/
3v/h/+f/7f/u/+r/6P/j/9//4v/j/+f/7f/t/+7/8P/y/+n/5v/m/+3/7v/t//L/8v/r
/+z/8v/8/wwAHQAtAEEAXQB9AJ8AugDSAOkA+QAAAf0A5gDAAJgAcABGABYA6P/A/6n/
sf/M/9n/0f/H/8L/vP+6/7v/uf+3/7r/vP+1/6v/n/+X/5T/lP+X/5f/k/+N/4f/hv+K
/5P/m/+V/43/l/+o/7f/x//T/9D/1P/d/93/1//d/+T/6P/q/+3/8v/2//T/7v/t/+7/
8v/2//j//P8CAAcABQAEAAIA//8EAAEAAAAEAAYAAgD//wIABgACAAAABQAIAAkACgAM
AA0ADgAQABQAFQAUABIADgANAA8AEAARAAsABwAEAAYABwAIAAwAEQAWABkAHgAeACEA
JgAmACkALAAtAC0AJAAkACMAIQAlACwALwA0ADUAOAA4ADUAPQBCAEcASwBOAFAAUABQ
AFMAVgBWAFcAWgBdAF0AXgBiAGIAYABgAGIAZgBnAGsAaQBmAGQAYABmAGgAaABqAG0A
awBpAGcAYgBcAFoAVgBXAFYAUgBOAEcAQQA8ADcAMgAvAC4ALQAuACwAJgAnAB4AGQAT
AA0ADgARABIAEAAOABIACQAEAP3/AQAAAP3//P/+/wQABgACAPv//f/8//j/9f/z//L/
9f/z//P/9P/z//b/9//4//j/+f/5//n/9//0//H/7P/v//T/+v8AAPz//f/7//j/+f/6
//n/+v/8//7//v/+//v/+v/x/+7/9f/7//z//v///wAAAQACAP3//f/3//f/9f/z//P/
8f/x//L/8//1//P/9P/1//n//P/6//f/+//5//n/+f/5//z/+//3//T/9v/2//b/9P/3
//r/+P/2//b/+P/0//L/7f/v/+7/7f/z//f/+f/7//n/9v/x/+z/7f/w//H/8f/z//n/
+//9//v/9//2//b/9P/y//H/7//w//H/8P/x//H/8f/y//L/8v/y//P/8//v/+3/7P/u
//P/8v/0//f/9v/1//T/8P/t/+7/7v/v//P/9P/0//X/+P/z/+z/7v/x/+3/7P/x/+//
6v/o/+j/8P/1//v/AgABAAAA+//4//X/8v/u/+v/7//y//X/+P/5//X/8//x//H/7f/0
/wAA+//4//X/8v/t/+r/5//k/+r/7v/y//b/9//4//n/+v///wIABQAIAAYABAACAAAA
/f/8//v/+v/8//7/AAACAAAA/v/8//r/AAAEAAgADAAJAAYAAwAAAPz/+v/4//b/9P/y
//D/7v/u/+7/7v/u/+//8P/x//L/8P/u/+z/6v/u//D/8v/0//f/+P/5//r/+P/2//T/
8v/w/+7/7P/q/+//8v/1//j/9P/y//D/7v/5/wIACwAUADIATgBqAIYAogC8ANYA8ADr
AOgA5QDiAL0AmABzAE4ALQAOAO//0P/K/8T/vv+4/7//xP/J/87/zP/M/8z/zP/D/7z/
tf+u/w==
         </WaveFormData>
      </LeadData>
      <LeadData>
         <LeadByteCountTotal>10000</LeadByteCountTotal>
         <LeadTimeOffset>0</LeadTimeOffset>
         <LeadSampleCountTotal>5000</LeadSampleCountTotal>
         <LeadAmplitudeUnitsPerBit>4.88</LeadAmplitudeUnitsPerBit>
         <LeadAmplitudeUnits>��V</LeadAmplitudeUnits>
         <LeadHighLimit>2147483647</LeadHighLimit>
         <LeadLowLimit>268435456</LeadLowLimit>
         <LeadID>II</LeadID>
         <LeadOffsetFirstSample>0</LeadOffsetFirstSample>
         <FirstSampleBaseline>0</FirstSampleBaseline>
         <LeadSampleSize>2</LeadSampleSize>
         <LeadOff>FALSE</LeadOff>
         <BaselineSway>FALSE</BaselineSway>
         <ExcessiveACNoise>FALSE</ExcessiveACNoise>
         <MuscleNoise>TRUE</MuscleNoise>
         <LeadDataCRC32>723686495</LeadDataCRC32>
         <WaveFormData>
MgBCAEkAUgBfAGIAYQBtAHAAWgA5ABUA9f/j/9b/1P/V/8//x//N/9f/3v/o//n/BAAB
APj/9//3//X///8DAPf/+P/+//L/5v/s/+3/6P/q/+3/6f/k/+T/5f/p/+//9f/x/+3/
6f/t/+3/5f/o//L/8v/s/+z/7P/t/+7/8f/1//T/9f/1//b/9v/2//T/9P/0//X/9f/2
//f/+P/5//n/+v/7//r/+f/4//f/+P/8//3//P/6//r/+v/7//n/+f/5//n//P/+//v/
+//5//r/9v/1//j/+f/8/wIA///7//j/+v/6//r/+v/6//j/+P/5//n//f8BAAQACAAH
AAMAAgD///7////+//v/AQABAAAA/v/+////AAAAAAQABQAEAAUAAAABAAAA/f8DAAQA
BwAMAAsACgAJAAgACQALAA0ADgAQAA8ADwAPAAoABwAGAAUABQAFAAgACQAKAAsADAAL
AA4AEQAUABEADgAOAA8ADwALAAwADQAEAAgACwALAA0ACgAJAAMAAAABAAEA/////wMA
AQD8//j//v////3//f/9//3//P/8//z//P/5//n//P/9//3//v/8//v/+v/4//v/AAAB
AP/////9//j/9v/6//z//P/9//v/+//6//f/+f/8//r/+v/4//v/+//3//b/+//+/wEA
AAACAP7//v8EAAgAAwAAAPz/+f/3//j//v////3//v/7//r/+f/5//v/+v/6//n/+f/9
//3//P/8//z//f/+/wAAAAAAAAUAAgD///z/+P/2//f/+//8//3//P/8//3//v/8//v/
/v/7//n/9f/z//b/9//5//r/+//7//r/+v/2//b/9P/x//P/9f/1//f/9f/y//X/9f/5
//z//f/6//n//P/8//z//P/8//v/+v/4//j/+P/6//X/9f/1//f/+P/4//n//P8BAPv/
+f/7//r//f/7//b/9//3//j/+f/5//j/9v/0//f/9//4//z/+//2//P/8f/0//j//f8B
AAAA+//9//3/+P/3//b/9//3//f/9//3//j/9f/z//L/+v/4//n//P/8//z//P/8//7/
/v/+//7///8AAAEAAgAFAAYABwAIAAoACgAKAAoADQAOAA8AEAAMAAoACAAGAAMAAgAB
AAAA/f/8//v/+v/9//3/+//6//r/+P/2//b/+v/7//z/AAD8//j/8//u/+//8P/x//P/
9v/z//P/9f/1//P/8//0//v//f///wEA/f/6//j/9f/1//X/+P/4//r/+//8//7//v/4
/+z/7f/5/wgAFQAdACEAJwAtACwAKwAxADoAQgBJAFIAXQBgAGUAaQBgAEwAKQAFAO//
4f/W/8z/yf/N/9f/4f/n/+r/7P/1/wQABQD+//v///8BAP//+//7//z/9v/w//T/+P/x
/+r/6P/p/+3/8v/0//P/6//n/+3/8//v/+v/6//r/+//+v/4//D/9P/1//b/+P/6//j/
+f/1//P/9P/2//f/+P/4//j/+P/5//v//P/9//7/AAD////////9//3//f/9//z//v/9
//r//P/8//z//f/+////AAABAAEAAgD+//3/AQAEAAIAAwACAAEAAgAGAAQAAQD//wIA
BAAEAAQABAAGAAYABwAHAAYABwAHAAgABwADAAIA//8DAAUABQADAAcABwAGAAQABAAF
AAYABgAHAAcABQAFAAYACwAOAA8AFAASABIAFAAQAA4ADAAKAA0AEQAVABgAFgAVABUA
FQATABMAFQAXABYAFQAXABcAGQAbAB0AHQAYABcAFgAPABIAFAAXABkAFQAYABsAFAAR
ABEADgANAAsADQAKAAoACgAJAAYABQAMAAsABwAEAAcABwAEAAMABgAHAAcACAAIAAgA
BQAFAAYABQADAAIAAwADAAMAAgAAAAQABAABAAUABQACAAIABQAGAAUABQAGAAcABwAF
AAcACAAEAAIABAAHAAcAAwABAAUABwAJAAgACgAGAAYACAAMAAcABAAEAAMAAwAGAAcA
BwAEAAQABgAGAAYABwAGAAQAAwABAAEABQAFAAQAAAAAAAEAAgAAAPz/+P/5//7/AQAE
AAYAAgABAAMAAgAAAP7//f/9/////v/+/wIAAgABAP7//f/7//v//P/8//v/+//6//r/
+//+//////8AAAEAAAABAP7/+v/8//v//P/+//7/+v/4//z//f/+/wAAAAD///7//P/8
//z//v/5//f/9f/1//f/+P/6//7/AwD9//v//f/+/wEA///6//n/+f/6//v/+//6//j/
9v/0//P/8//2//z/+v/6//v//P/+/wEAAwACAP3///////3//f/9////+v/3//T/8f/3
//X/9P/0//T/9P/z//b/9v/2//b/9v/7//7/AQAEAAcACAAJAAoABwAGAAUABAAEAAQA
BAAEAAYABgAGAAYABQAEAAMAAgAAAP7//P/6//z/+//4//b/8//w/+3/7P/u/+//8P/0
//b/9v/1//T/8f/w/+//7//0//H/8f/z//P/8f/x//L/8v/x//D/7//x//L/9P/1//H/
7//w/+7/8P/x//L/9P/0//r//P///wkAGAAbABcAGQAhACUAJgApACsAMABAAE0AVgBh
AGIAWQBZAFYAQAAjAAsA7f/Z/9r/1P/L/83/1f/Z/+X/8P/w//H/+P/z/+j/7//5//3/
+f/z//X/+v/0//D/8P/u/+f/5P/o/+X/4f/g/+D/4f/n/+n/5//p/+3/6//r/+//8//2
//T/8v/u/+v/6v/q/+r/7v/x/+//7//x//T/9v/4//P/8v/x//H/8f/y//P/9P/0//P/
8//z//b/9//4//n/9//4//b/8v/z//T/9f/3//X/9f/1//X/+P/6//f/9//7//7//P/9
//z/+//8/wAA/P/5//f/+v/7//z//f/+//7//v///////v//////AAABAP//AAD///7/
///+//v/AgADAAMAAgADAAUABwAIAAYABQACAAEA//8DAAUABQAIAAYABgAIAAkACgAL
AAwADgAPABAAEAAQAA8ADwAPAA4ADwASABUAEgARABMAEwARAA8ADQAJAAkACwANAAkA
CgAMAA8AEQASABYAGgAUAA4ACwAFAAEABAAJAAkADAALAAkABQADAAUAAwD+//r//v//
//3//f/9//3//P/8/wAAAgABAAMAAwABAP7//P/7//v/+//6//z/AgAEAAMABgAFAAEA
AAD///7/+//5//r/+//7//n//v8CAAEAAgAAAAMAAwD///r//f/+////AgAEAAAAAAAD
AAYAAAD8//3//f/+/wIABQAFAAIAAgAEAAQABAAFAAAA/P/5//X/9//9////AAD+//7/
//8AAAAA/v/8////AwADAAMAAgABAAEABAAEAAEAAAAAAAEA///6//b/9v/7//3//f//
//////8AAAAA//////7//v/8//7//v/9//3//f/7//v//P/6//7////+//7//P/2//j/
/P/9//7/AAAAAP///v/8//z//P/+//3//f/9///////+//7/AAD///f/8//z//f/+//6
//b/+//9/wAAAwABAAAA/v/8//n/9//2//j/+//4//f/9//5//z/AAADAAIA/f//////
/f/9//3////8//v/+v/5/////f/8//z/+P/6//X/9v/3//j/+f/6//3/AAADAAYABwAI
AAkACgAGAAQAAgAAAAEAAgADAAQABQAGAAcACAAKAAoACgAKAAgABgAEAAIABAAJAAkA
BwABAPz/9//y//P/9f/2//f/+P/2//T/8f/0//T/9v/4//n//P/5//n/+f/3//X/9f/1
//f/9v/1//b/9//3//j/9//1//X/+P/1//X/9P/z//L/+v/8/wAA///7//7/CQAZACUA
KwAnACAAIwAtADYAQABLAFYAYwBuAHMAcQB0AG4ASwAdAP//8//k/9D/yf/H/8f/z//V
/9j/5P/3/wgACwAEAAUABwD7/+//8//5//j/+P/2//L/8P/v/+7/7P/r/+n/6v/u//f/
9//x/+3/5//r/+//5f/j/+n/7P/s/+r/7P/w//L/9f/4//f/+f/2//X/9v/4//n/+v/3
//b/9f/1//f/+P/5//r/+//7//z//f/7//n/9//1//f//P/+//7//P/6//j/9//4//n/
+v/7//z//v/7//v//v8AAP3//f/8//v//P8AAAEA///+/wIAAAAAAAAAAAADAAQABgAH
AAMAAwACAAIABAABAAEA//8BAAMAAwABAAUABQAEAAIABAAFAAYABgAHAAcABQAFAAQA
BwAIAAcACgAIAAgACgALAAwADQAOAA8AEQATABQAEgAPAA0ACwALAAsADQAPAA0ADQAQ
ABEAEgATABQAEwAPAA8ADwAJAAkACgAMAA0ADQASABcAEgAOAA0ACQAHAAkACwAIAAgA
CgALAAoACwAOAAsABQAAAAMAAwAAAP///f/7//j/9v/6//z/+//9//3//f/8//z//v//
/wAAAAD9/wAA///7/wAAAQD//wAAAwAEAAMAAwABAAEAAAD9/wQACAAHAAgABgAJAAkA
BQD//////f/7////AgD//wAABAAIAAMAAAD///3//P/+/wEAAQD+//7//P/6//j/9//9
/wAABAAHAAQABwAGAAQAAAAAAAEAAgAAAP7//P///wMABQAHAAgAAAD9//3/+v/8//z/
/f///wAA/v/9/wAAAQABAP/////8//v/+//6//n/+f/4//j/+/8AAAMABQAEAAMAAAD/
//v/9v/3//X/+v/+/wAA/v/7//7//v/+/wAAAAD///7/+f/4//f/+P/3//f/9//5//r/
+v/7//7/AAD5//b/9//3//n/9v/w//T/9//7/////v/8//n/9v/2//X/9f/4/////v//
/wEAAAAAAAEAAQD8//f/+f/5//X/9f/1//f/+v/7//z//f8AAP3/+//6//b/9P/5//r/
+v/6//r/+v/9//7///8AAP7//v/+//7///8AAAEAAgAEAAQABAAEAAcACAAJAAoABgAE
AAIAAAACAAQABgAIAAkACgALAAwACQAGAAMAAAAAAP3/+P/0//T/9P/0//b/9//3//f/
+v/7//z//P/8//j/9v/0//P/+P/3//n//f/5//X/8//y//f/9//3//f/+P/4//n/+f/0
//P/9f/0//f/9//3//j/BgACAPj///8NABYAHwAnACkAKQApACgALwA/AEYASABTAFoA
WwBaAFkAWwBUADoAGwAFAPv/9f/q/9z/zf/D/8n/0//b/+z//P/5//L/9/8IAA0AAQD9
////+//5//b/8P/0//j/9P/v//D/8v/t/+f/6P/s/+n/5f/p//n/9//p/+n/7//p/+P/
6v/w/+z/8P/x//L/9P/2//X/9//0//P/9f/2//b/9v/y//D/7v/t//D/8v/0//b/+P/5
//v//f/7//v/+//7//r//P/7//j/+v/6//r/+//7//v/+//7//z//v/7//v/+f/6//b/
9f/4//n//P8CAAIA///9/wAA/f/6//f/9P/2//j/+//9/wAAAwAFAAgABgABAP//+///
/wMABQAFAA0ADwAQABAACwAHAAMA/v8AAAEAAAABAAUACwAPABEAEAAMAAoACgAMAA4A
EAASABAADwAOAAwADgANAA0ADQAMAA0AEAATABIAEQATABMAFQAVABUAEwAXABsAHwAd
ABgAFgAVABMADwAQABEACAALAA0ADAANAAwADQAJAAgACgALAAoACwAOAAsABQAAAAMA
AwAAAP//AQABAAAAAAD+//z/9//1//r/+//7//z//////////v/8/wAAAAD9/wIAAwAB
AAIAAgACAAAA///+//3/+//3//7/AgABAAIAAgAFAAUAAQD9/////////wAAAgD+//7/
//8CAPz/+P/7//v//P8AAAUABQACAAIA/v/8//r/+f/8//z//f/9//3/AQABAAAA/v/+
////AAD///z/+f/7//////////7/+v/5//v/+v/7//z//v8BAP7/+v/3//j/+P/3//T/
8//0//X/9//4//r/+//7//z/+//8//v/+f/7//v/+f/5//j/9v/6//v/+v/8//z/+P/2
//r/+//8//j/9v/z//D/8P/y//T/+P/2//f/+P/7//j/9v/1//b/+//3//f/+//9/wEA
AAD8//r/+f/5//n/+//6//j/9v/4//f/9//6//r/9v/0//P/8//0//b/9//3//P/9v/3
//T/9f/2//n/+P/3//b/9f/6//n/+f/6/wIA+v/3//j/9v/2//b/9v/5//z///8CAAAA
AAAAAAAAAgACAAIAAgACAAIAAgACAAIAAgACAAIABQAGAAcACAAFAAIA///8/////f/5
//b/9f/0//P/9P/1//X/9f/4//b/9v/1//T/7//u/+3/7f/0//P/9f/5//P/7//t/+z/
8P/x//L/8//0//T/9f/1//L/8f/z//L/9P/1//b/+P/6//b/+P/9////BgARABUAEwAX
ACMALAA1AD0AOgA4AEUAWABhAGAAZwBpAGAATgAvAAcA6//h/9j/zP/H/8X/y//X/+H/
6v/2//3/+P/1//j/+//9/wEA///3//f/8v/s/+r/7P/y//f/+P/2//H/5//m/+7/7//v
//P/7f/n/+3/8f/1//P/7f/u//L/6P/i/+f/6v/u//L/9P/3//X/9f/z//L/8P/u/+7/
8P/y//X/+v/8//7/AAD+//v/+f/3//r/+//8//3/+v/8//v/+P/4//j/+P/5//v/+//7
//v//P/+//v/+//8//7/+//7//v/+//9/wIA///7//j/+v/4//j/+P/4//r/+v/7//v/
/f///wAAAgACAP/////9/wEAAwADAAEACAAJAAkACAADAAEA///8//7////+////BAAL
ABAAEwAUABAADgAOAA0ADAALAAoABgAFAAQAAgAGAAcACQALAAkACQALAA0ADwARABYA
GQAVABMAEQANAA4AEQAUABEADgAOAA8ADwANABAAEwAMAAsACwAIAAcACQALAAgACAAK
AAsACgALAA8ADQAIAAQABAABAPv/9//5//v//P/+/wAAAAD9//3//P/7//n/+P/6//v/
/P/8//7/AgACAP//AwADAAAAAAACAAIAAAD///7//f/7//f/+//+//z//P/+/wEAAQD9
//r//f/+////AgAEAAAAAAAEAAgAAwAAAAIAAQABAAQABAADAP///v////7//f/9////
/v/+//3//P////7//P/5//j/+P/4//n/+P/3//v//////////v/9////BAAGAAQAAgAB
AAEA/v/6//f/+P/7//v/+f/5//f/9//4//j//v8BAAMABgADAAIA///7//j/9//0//P/
9P/y//b/9//4//r/+v/2//f//P/+/wAAAgACAAEAAAD9//z/+//8//n/+f/5//v/+v/4
//f/+P/7//X/8//1//T/9//1//D/9f/3//r//f/9//z/+v/4//r/+//9/wIAAQD8//n/
9//1//T/9P/z//X/8//4//v/9v/1//T/9f/1//X/9f/1//v/+f/4//j//P/8//v//v/9
//z/+//6//j/9v/0//L/9f/4//v//v8BAAIAAwAEAAIAAAD+//z/AQAEAAcACgAJAAgA
BwAGAAYABgAGAAYABgAGAAYABgAAAPz//f/5//f/9v/0//L/8v/y//P/8//1//j/+P/4
//f/9v/0//T/8P/v//D/6//u//H/8P/v//T/+P/+/wEA+//1/+//6P/s/+//8f/1//j/
+P/5//n/+v/8////AAAEAP//+f/8/wkAGwAnACUAJQAqACsALwA6AEIATwBcAGcAbgBx
AHEAagBaAD0AEwD1/+f/2v/Q/9H/y//F/9H/4//m/+7///8EAP3/9P/z////BQAFAAMA
/f/6//j/9v/4//r/7//q//L/9//z/+j/5P/r/+3/5//l/+f/6f/n/+f/8f/5//b/8P/s
//D/8P/w//H/8v/2//v/+//9//v/+v/4//b/8f/w/+//7//z//b/+f/8//7//f/9//3/
/P/7//r/+f/7//7//v/8//r/+v/6//v//f/9//3//f/8//z/9//1//n//P/6//v//f/9
////BAAAAP3/+//+//z//P/8//z/+//6//r/+f/7//3//v8AAAIAAQADAAMAAwAFAAUA
AwADAAEA/v/6//7/AQAEAAYABgAFAAIAAQACAAcACgALAAsACAAHAAgACQAKAAsADAAL
AAsACwAKAAgABwAHAAcABgAHAAoADQAPAA8AEgATABEAEQARAA8AEQATABUAEQAQABAA
EQARAA0AEAATAAwACwALAAgABwAJAA0ADAAOAAwACQAEAAEACAAHAAMAAAADAAMAAAD/
//z/+//5//j//P/+//3///8CAAMAAwAEAAIAAQAAAP7//P8AAAAA/f8DAAMAAAAAAAIA
AgAAAP//AAABAAEA//8AAAIA///+//z///////v//P8BAAQABwAHAAgAAwACAAUACAAC
AP7/AAD/////AgADAAMAAAAAAAAAAAAAAAEA///+//7//f///wMAAwACAP///v/+//7/
AQAAAP//AwADAAEA///8//v//f8CAAQAAgAAAP/////9//r/+P/6//3//f/7//v//f/9
//7//v/+//3/+//6//z//v/+//3//v////7////7//j/+//7//v//P/7//b/9//8//7/
AAD9//r/9v/y//X/+P/7/wAA+//7//v//f/9//z//P/+////+f/3//n/+v/9//v/9v/7
//3/AAADAAMAAgAAAP7/+//5//j/+v/9//r/+f/5//z/AAAFAAkAAwD7//r/9//z//P/
8//1//j/+//+/wEAAwABAAAAAAD8//7////+//v/+P/1//L/9f/4//v//v8BAAIAAwAE
AAQABAAEAAQABAAEAAQABAAGAAYABgAGAAgACgAMAA4ADAAMAAwADAAJAAYAAwAAAP3/
+v/8//n/+f/6//r/+v/3//b/9v/1//f/+v/6//r/+v/6//n/+v/5//n/+//3//f/+f/3
//X/8//0//f/9//2//X/9P/y//P/8//y//P/+v/8////AQD8//r/+f/2/wIACQANABYA
HwAfAB0AIQApAC4ALQAzAEAARgBHAFYAawBuAGUAZQBqAFgALQAFAO//6f/g/9T/z//P
/83/1//l/+r/+P8LAAwAAwAEAAUA///5//f/+f/9/wIA/P/0//L/8v/x//D/7v/p/+//
+P/4//P/7//r/+v/8//1//H/8f/x//H/7v/w//r/+v/1//L/8P/u//L/9//3//n/9v/2
//X/9P/z//T/9f/3//z//v8AAAIA///7//j/9f/4//v//v8BAP3//v/8//j/+P/4//j/
+f/8//3//v////7/AAD9//3//P/8//f/9f/4//v/AAAIAAcABQAEAAgABgAGAAYABgAC
AAAA///9/wAAAwAFAAgABgADAAMAAQAGAAkACgAJAAoABwADAP7/AQADAAUABgAHAAcA
BQAFAAMABwAJAAkADgAMAAwADgAOAA4ADgAOAA4ADwAQABAAEQARABIAEwAPAA8AEQAT
ABEAEQAUABUAGAAZABoAGQAXABcAFwARABIAEgATABMAEwAWABkAEgANAAsABgADAAgA
DQANABAADgALAAYAAwAIAAcAAwAAAAMAAwAAAP////////7//v8BAAIAAAABAAMAAwAC
AAIAAAD///7//P///wQABQADAAUABQACAAIABAAEAAIAAQD//////v/7/wEABAACAAIA
AAADAAMA///6//3//v///wAAAgD+//7/AwAIAAQAAgACAAEAAQAEAAYABQABAAAA/f/8
//v/+//8//z//f/9/wAABQAGAAYAAgACAAMABAABAP7/+//9//3//f/9//z/+v/7////
AAACAAIAAwAFAAIA/P/3//b/+//9//3////+//3//f/8//7//////wAA/f/+//3/+//5
//f/8//x//H/8P/1//f/+P/6//r/9v/2//r/+//8//v/+v/4//b/9//4//n//P/7//v/
+//9//r/+P/3//j/+v/z//D/8f/0//n/+f/2//r/+//9/////P/6//f/9P/2//X/9f/4
//3/+v/5//n/9//2//b/9f/1//H/9P/1//L/8//0//f/9f/1//X/9f/4//X/8//y//b/
/v8BAPr/9//2//X/9P/y//L/8v/y//X/+P/7//7/AQAEAAcACgAFAAAA+//2//r//P/+
/wAAAAAAAAAAAAAAAAAAAAAAAP3//P8AAP//+v/2//H/7P/t/+7/8P/x/+//8v/y//L/
8//y//D/8P/v/+//8f/t/+7/8f/w/+//7f/u//H/8f/y//P/9P/0//P/8f/u/+3/7v/s
/+v/6f/q/+z/7//w/+j/9/8DAAgADQAVABsAHQAdAB4AIwApAC4ANABDAFAAVwBaAFsA
XQBiAFgAOwAXAPn/4//Y/9T/0//R/8n/yf/Z/+r/+P////7/+f/y//P///8BAPP/7f/z
//D/7v/u//D/8P/t/+b/4v/l/+X/4P/i/+v/7//r/+P/5f/r/+f/3//j/+//8P/y//z/
9v/z//D/7v/s/+7/8f/v/+//7//w//D/8P/v//D/8f/z//f/+P/5//r/9//1//T/8//w
/+//7v/t//D/9P/1//T/9//4//n/+//5//n/+f/5//r//P/5//n/+//+//z//f/5//f/
9//6//n/9//2//r//P/8//z//P/6//r/+//7//v//f/+/wAA/v/7//v/+f/7//3//f/7
//z/+//5//b/+v/9/wAAAgACAAEA/v/9//7/AwAGAAcACAAGAAYACAAKAAoACgAKAAwA
DQAOAA4ADgANAA0ADQAIAAcACAAJAAwADQARABMAEQARABEADwASABUAGAAVABEADgAM
AAkACQAMAA8ACAAHAAcABAADAAEAAwAAAAAAAwADAAEAAQAHAAUAAAD8/wEAAwACAAMA
AwADAAIAAgD///z/9v/z//f/+f/6//z/+v/5//j/9v/3//z//f/7//7//f/5//j/+//8
//v/+//4//f/9f/x//b/+v/5//r/+v/9//3/+f/3//v//f//////AAD7//r//v8CAP3/
+v/8//3///8EAAUABQACAAIA///8//n/9//4//j/+f/5//b/+f/4//b/9v/2//f/+P/6
//r/+v///wAA///+//z/+P/3//n/+P/2//T/8//z//b/9v/3//z//f/9//v/+//6//n/
+f/4//v/+//6//r/+P/6//r/+f/4//f/9P/z//T/8v/2//f/+v/8//z/+P/2//j/9//2
//f/+P/4//j/9P/y//D/8P/y//X/+P/9//r/+P/3//j/+f/z//H/8//2//v/+//4//j/
9//3//f/+P/4//f/9v/2//X/9f/4//3/+v/5//n/9//4//r/+//1/+//8P/v//D/8//2
//v/+v/5//j/9//6//f/9f/0//j/8v/5/wQAAAD8//j/9P/y//L/8v/y//X/9v/3//j/
+v/8//7/AAACAAQABgAIAAUABAADAAIAAwAEAAUABgAGAAYABgAGAAQAAgAAAP7//f8B
AAAA/f/6//j/9v/0//D/7//t/+v/8P/y//T/9f/3//b/9//4//X/9v/x/+//8//x/+//
7//w//P/8//z//P/8//y//L/9f/1//f//P/6//n/9//1//b/+P/0//L/+/8BAAIACQAX
ACEAJwApACoAJwAtADgAQgBLAFQAWwBgAGkAcQB0AHAAWwA3ABEA+f/s/+D/zf+9/7//
x//L/9T/5P/v//b/+//+/////f///wcABwD9//b/9v/2//j//P8BAPL/5v/v/+//5P/o
//f/8//p/+v/7//v/+//8f/t/+n/9P/+//j/7v/v//D/8v/0//T/9f/x/+//8P/y//P/
9P/2//j/+v/9//7//v/+//7//P/7//v/+//5//n/+f/5//n//P/8//r//f/+////AQAB
AAEAAQABAAIABAABAAEAAAACAP/////9//3///8EAAAA+//3//j/+v/8//7/AAACAAQA
BwAJAAkACwAMAA4ACQADAAAA+//+/wEAAgABAAgACQAJAAgACQALAA0ADgAOAA0ACgAJ
AAoADwASABMAFQASABEAEgAQABAAEAAQAA4ADwAQABAADgANAA0ADQANAA0ADwARABEA
EQAUABUAFAATABIADwASABUAGAAVABcAGAAaABsAFgAYABoAEgAUABcAFwAZABUAEwAM
AAgACwANAA0ADwASAA8ACQAEAAkACQAGAAUABwAJAAoADAAMAAwACQAJAAYAAwD///z/
//8BAAMABAAFAAoACwAJAA0ADQAKAAoACwAKAAcABQAIAAkACQAHAAkADAAKAAoACQAL
AAoABQAFAAkACwANAAwADAAGAAQACwASABAAEAAPAA0ADAAOABEAEQAOAA4ADQAMAAsA
CwAKAAgABwAFAAUACQAJAAgACgAMAA8AEgAQAAwACAAJAAwADQAOAA4ACQAJAAwADAAK
AAgABwAHAAgABgAFAAgACwALAAkACQALAAsADAAMAAsACQAGAAQABQAIAAkACQAJAAkA
BwAHAAcABgALAA0ACgAIAAQA/P8AAAYACQAMAAsACgAIAAYABwAIAAkADAAGAAUABAAF
AAUABAAEAAYACwAHAAcACwAKAA0ACwAGAAUABQAGAAcACgAKAAkACAAHAAUABAAGAAsA
CAAHAAcABgAIAAsADQANAAkADAANAAYABQAEAAUABwAHAAcABwALAAkACAAIAAwA/v//
/wgABwAGAAUABAAFAAYABwAIAAwADgAQABIAFQAWABcAGAAYABgAGAAYABYAFgAWABYA
FQAUABMAEgAUABQAFAAUABAADAAIAAQABQAGAAcACAAHAAYABQAEAAQABAAEAAQAAgAA
AP7//P8AAAIABAAGAAcACAAJAAoABgAEAAIAAAABAAIAAwAEAAYACAAKAAwACQAGAAMA
AAABAAIAAwAEAAgACgAMAA4AFQAcACMAKgAsAC4AMAAyADgAPABAAEQATQBWAF8AaABk
AGAAXABYAD8AKAARAPr/8//s/+X/3v/i/+b/6v/u//b//v8GAA4ADgAOAA4ADgALAAoA
CQAIAA==
         </WaveFormData>
      </LeadData>
      <LeadData>
         <LeadByteCountTotal>10000</LeadByteCountTotal>
         <LeadTimeOffset>0</LeadTimeOffset>
         <LeadSampleCountTotal>5000</LeadSampleCountTotal>
         <LeadAmplitudeUnitsPerBit>4.88</LeadAmplitudeUnitsPerBit>
         <LeadAmplitudeUnits>��V</LeadAmplitudeUnits>
         <LeadHighLimit>2147483647</LeadHighLimit>
         <LeadLowLimit>268435456</LeadLowLimit>
         <LeadID>V1</LeadID>
         <LeadOffsetFirstSample>0</LeadOffsetFirstSample>
         <FirstSampleBaseline>0</FirstSampleBaseline>
         <LeadSampleSize>2</LeadSampleSize>
         <LeadOff>FALSE</LeadOff>
         <BaselineSway>FALSE</BaselineSway>
         <ExcessiveACNoise>FALSE</ExcessiveACNoise>
         <MuscleNoise>TRUE</MuscleNoise>
         <LeadDataCRC32>771394528</LeadDataCRC32>
         <WaveFormData>
+P/m/9X/zP/F/8T/yP/O/9b/3f/r/wMAEwAZACUANABAAEcARAA9AEEASgBUAGUAeACC
AI4AmQCkAK0AtADAANMA4wDrAPcADQEqAT4BSwFbAW4BdgF0AXgBeAFtAWABPgH5AK4A
eQBXAEQAQQA7AC4AKQApACIAHQAXABMAEAANAAkABQAAAP7/+//2//j/9P/x//D/8f/w
/+//7//v/+7/7f/s/+r/6f/p/+n/5//n/+X/5f/o/+r/6//r/+b/5v/n/+f/5//n/+f/
5//o/+f/5//n/+b/5f/k/+D/4P/h/+H/3//e/+D/4v/i/+H/4f/h/9//3v/b/9v/2//Z
/9n/2f/X/9n/2f/X/9b/1f/U/9T/1P/R/9H/0P/Q/9H/0P/Q/9D/z//N/8v/y//O/87/
zf/K/8j/yf/J/8n/y//L/8v/y//L/8v/y//L/8z/zP/M/83/zv/T/9X/2P/Z/9z/2//a
/9j/2P/a/97/4f/l/+n/6f/o/+n/6v/r/+7/8P/x//L/9P/2//b/9f/y//P/8v/x//P/
9v/4//v/+P/2//X/9v/4//r//P/+//z/+v/4//b/9P/0//T/9P/2//f/+P/4//f/9//3
//f/+f/6//z//f/7//v/+//7//n/+f/5//j/+f/4//n/+//7//n/+P/3//n/+f/7//v/
+P/3//b/9f/4//n/+f/5//f/9//3//b/9P/z//P/8//1//T/8//z//T/9P/0//T/9v/3
//f/9v/0//T/9P/0//b/9v/3//f/9f/x/+//7f/w//D/8f/y//L/8v/y//L/8v/y//L/
8f/z//T/9P/z//P/9f/1//T/8f/w//D/7//x//L/8v/w/+7/7v/u/+7/7P/t/+//8f/y
//H/8P/z//T/8//x//D/7f/v/+//7v/u/+7/7f/t//H/8f/x/+//7//v/+//7f/x//P/
8//z//L/8v/x/+//7//u/+7/7v/v//D/8f/z//L/7//t/+z/8P/z//T/8//x//H/8f/x
//H/8f/x//H/8P/v/+3/7P/v//D/8P/x//D/7//u/+v/8f/r/+j/7P/t/+7/7//w//H/
8v/z//T/8v/y//L/8v/z//T/9f/2//j/+P/4//j/+v/8//7/AAAAAAAAAAAAAPz/+v/4
//b/8v/w/+7/6v/k/+T/5f/m/+T/5f/l/+X/6v/s/+7/8P/v//D/7//t/+3/7P/r/+r/
7P/s/+3/7f/v/+3/7f/u/+//7//v/+//7//t/+3/7v/w//D/8P/w/+7/7v/u/+7/8v/y
/+7/8P/4/wUADgAQAA0ADgAQABAACQACAPT/5v/h/9j/zf/M/8z/zP/S/+P//f8RAB0A
KwA3AEQAUgBVAEgAQwBNAFgAXABrAIIAkgCaAKMArgC1AMAAzADZAOUA7wD/ABsBOAFM
AVkBaQF6AYQBhAGCAXwBcwFiATwB+QCqAG0AUQBKAEMANwAuACsAKwAkAB8AGQAVAA4A
CwAHAAMA///+//z/+P/5//b/9P/0//X/9P/z//P/8P/u/+z/6v/q/+n/6f/p/+z/7f/s
/+3/7P/s/+v/6f/m/+b/5//n/+f/5//n/+f/5f/j/+L/4f/k/+X/5v/k/+H/4f/g/93/
3f/g/+P/5P/j/+P/4//h/+D/3f/d/93/2//b/9v/2f/X/9f/1f/U/9P/0v/S/9L/0f/R
/9D/0P/R/9D/0P/Q/87/y//I/8f/yP/I/8f/xP/E/8X/xf/F/8f/x//H/8f/x//H/8f/
x//K/8r/yv/L/8z/0f/T/9b/1P/W/9T/0v/T/9T/1//c/9v/3//j/+P/5f/n/+n/6//s
/+7/7//w//D/8v/y//H/8f/z//P/8//0//b/9//5//n/+P/4//r/+f/4//f/9v/4//j/
+P/4//r/+v/6//r/+v/7//z//P/9//3//f/9//n/+P/4//f/+v/7//z//f/7//v/+//6
//n/9v/1//X/+P/3//f/9//3//f/+f/5//f/9//3//f/+v/7//v/+//5//n/+f/4//f/
9f/0//P/9f/0//P/8//2//b/9v/2//T/9f/1//T/9P/0//T/9P/y//L/8//z//T/8//0
//X/9//2//b/9v/0//T/9P/0//X/9v/3//f/9f/0//L/7//v//H/8f/w//L/8v/z//P/
9f/2//b/9P/y//L/8v/y//D/8f/z//X/9f/z//H/8//0//P/8f/w/+//8f/x//D/8v/y
//H/8f/y//H/8P/t/+//7//v/+3/8f/z//P/8//w//D/7//t/+7/7v/v//D/7v/u/+7/
7//x/+//7v/u//D/8//0//P/8v/x//D/7//t/+3/7f/t/+3/7f/s/+z/7v/u/+3/7f/t
/+3/7f/r/+v/6//s/+7/8P/w//D/8P/w//D/8P/w//D/8P/w//D/8v/0//b/+P/4//j/
+P/4//n/+v/7//z/+f/2//P/8P/u/+z/6v/m/+D/4P/h/+L/4//l/+b/5//p/+r/6//s
/+z/7v/u/+3/8P/w//D/8P/v/+7/7v/t/+z/6f/o/+j/6v/r/+z/7f/u/+3/7v/w/+//
7v/t/+z/7P/s/+z/7P/s//D/9v/4//r/AwAKAAgABwAMAAwABgD///T/5v/c/9H/xP+9
/8D/xP/K/9D/3f/1/wsAFQAdAC8AQABAADcAMAAxADkAQgBOAF8AbgB6AIgAlQCkAK0A
tADCANEA3QDnAPkAEQEoATIBPQFRAWQBbAFsAW4BZgFbAUgBFgHRAJAAZQBNAEQAQQA1
ACYAIQAfABoAFQAPAAsACAAFAAEA/f/9//z/+v/2//b/8v/v/+7/7//u/+3/7f/t/+z/
6//q/+r/6f/p/+n/5//n/+X/5f/l/+b/5v/l/+P/5P/m/+f/5f/l/+X/5f/k/+P/4//j
/+L/4f/g/9z/3v/f/9//3f/b/97/4f/i/97/3f/c/9n/2f/X/9j/2f/b/9v/2//Z/9f/
1f/R/87/0P/Q/9H/0v/P/8//zv/O/83/zP/M/8z/yf/H/8X/xf/E/8T/w//A/8H/w//E
/8X/xP/D/8L/wf/E/8X/xv/H/8r/yv/K/8v/yP/L/8v/zP/R/9b/1//Y/9n/2v/d/+L/
4P/j/+b/5f/o/+n/6v/r/+v/7P/s/+z/7//y//P/8//x//P/8//z//X/9v/2//f/+f/4
//j/+v/3//b/9f/0//f/+P/5//r/+P/4//j/+P/4//n/+v/6//r/+f/4//f/+f/6//z/
/f/6//n/+P/3//T/8//y//D/8//y//P/9f/1//P/8v/x//L/8//2//f/+P/5//r/+//5
//f/9P/x//L/8//0//T/9P/z//P/8//1//T/8//z//T/9P/0//T/8f/x//D/7v/s/+z/
7P/s/+//8P/y//P/9f/z//P/8//y//D/7//u/+7/7v/u/+7/7f/s/+v/6f/t//D/8v/z
//H/8//z//L/7//u/+7/7f/r/+z/7P/q/+r/7P/u//D/7//v//D/8f/v/+3/6//t//H/
8f/w//D/7v/x//L/8v/v/+7/7P/r/+v/6//r/+n/6f/p/+n/5//p/+v/6//r/+7/8P/x
//H/7//u/+7/7v/t/+z/6//r/+3/6//q/+r/6f/r/+v/6f/q/+v/7P/t/+3/7f/t/+3/
7//v/+7/7v/v/+7/7P/r/+v/6//r/+n/6f/n/+T/5v/n/+j/6f/q/+j/6P/o/+j/7P/u
//D/8v/y//L/8v/y//X/9v/3//j/+P/4//j/+P/2//b/9v/2//T/8v/w/+7/6f/k/+P/
4//j/+L/4v/h/+H/4//k/+X/5P/m/+j/6P/p/+n/6P/n/+j/6P/o/+n/6//r/+n/6f/q
/+v/6//r/+n/5//j/+H/4v/k/+T/5P/n/+j/6f/q/+r/6P/m/+j/8P/y//P/+v8GAA0A
EAASAA4ABQACAP7/8v/j/9j/0f/O/8z/zP/Q/9n/5f/7/xEAFwAbADAASgBVAFAASQBJ
AFIAYABtAHgAigCaAKMAqACxALoAwgDNAN0A6wDxAAMBJgE8AUEBUQFqAXwBgAGCAYIB
eQFuAVYBHwHUAI8AYQBOAEEAOQAwACkAJwAjAB8AGgAXABAADQAJAAUAAwACAAAA/P/7
//b/8v/w/+//7v/t/+3/7f/s/+v/6v/s/+v/6//r/+r/6f/m/+X/5//o/+j/5//i/+L/
4//j/+X/5f/l/+X/5v/l/+X/5f/k/+P/4v/e/+H/4//k/+P/4v/k/+b/5v/j/+P/4//h
/93/2f/Y/9f/2f/Z/9n/1//Z/9n/1//W/9P/0v/S/9L/0f/R/9D/0P/O/8z/y//K/8z/
y//K/8v/zv/O/83/yv/I/8n/yf/J/8v/y//L/8v/yv/J/8j/x//L/8z/zf/P/8z/z//P
/9D/1P/Y/9j/2P/a/9r/3P/g/9//4//n/+f/6P/p/+r/6//q/+z/7f/u//H/9P/1//X/
9//5//n/+f/3//j/+P/5//n/+P/4//r/+P/4//j/+P/2//b/9v/2//b/9v/2//b/+f/7
//3//v/8//v/+v/5//r/+v/7//v/+//7//v/+//7//v/+//6//z/+v/6//v//f/7//r/
+f/5//n/+//7//r/+f/4//f/+f/7//z//f/6//n/+P/2//b/9f/1//X/9P/y//D/7//x
//L/8//0//b/9//3//b/9P/0//T/9P/2//b/9//3//f/9f/1//X/9v/2//f/+P/3//b/
9f/0//b/9v/2//X/9P/0//P/8f/x//P/8//y//L/8v/z//P/9v/4//n/+P/0//T/9P/0
//L/8f/x//H/8//x/+//8f/z//P/8v/y//H/8//z//L/9P/0//P/8//z//P/8//x//L/
8//0//P/9P/1//T/8//y//L/8f/v//H/8P/w//D/8f/y//P/9f/y/+//7f/s//D/8//0
//P/9f/1//X/9f/x/+//7f/r/+z/7f/t/+7/8P/w/+//7//y//P/9P/z//H/7//u//D/
8P/w//D/8P/y//L/8v/y//L/8v/y//L/9f/2//f/+P/6//r/+v/6//n/+P/3//b/+P/6
//z//v8AAAAAAAAAAPz/+v/4//b/8v/w/+7/6v/l/+T/5P/k/+X/5//o/+n/6f/q/+v/
7P/u//D/8P/v/+//7v/t/+z/6v/q/+v/6//s/+v/7P/u/+//7//v/+//8f/v/+//8P/v
/+7/7f/s/+3/7v/v//D/7P/s//D/9P8AAAsAEAAQABEAFgAUABAACQAAAOz/2v/R/8z/
xf/A/8L/zP/Y/+n/BQAbACEAJwA5AEoAUgBPAEYAQwBPAFYAXABtAIQAlgCeAKUAtAC9
AMQAzgDZAOEA7QADASEBOAFIAVUBaQF4AX4BgAGCAXwBbwFYASYB3wCaAGcATwBEAD0A
LQAgACUAJQAeABkAEwAPAAsACQAGAAMA///+//z/+P/4//T/8f/w/+z/6v/o/+f/6f/q
/+v/7P/s/+v/6//r/+v/6//p/+n/6f/q/+r/6f/m/+b/5//n/+f/5//n/+f/6P/n/+f/
5//k/+P/4v/e/9//4f/i/+H/3v/g/+L/4v/f/93/2//X/9n/1//Y/9n/2//b/9v/2f/Z
/9n/1//W/9X/1P/U/9T/0f/R/9D/0P/M/8r/yf/I/8n/x//F/8X/yP/I/8f/xP/C/8P/
w//D/8H/wf/B/8H/xf/F/8X/xf/G/8b/xv/H/8j/zf/P/9L/0f/U/9P/0v/T/9T/1//c
/93/4f/l/+X/5v/n/+j/6f/r/+7/8P/y//L/8v/w/+3/8P/z//T/9f/2//j/+f/7//n/
9v/0//T/9v/2//b/9v/0//T/9P/0//T/9P/0//T/9f/3//n/+v/9//3//f/9//n/+P/4
//f/+f/5//n/+f/3//f/9//2//n/+P/5//v/+//5//j/9//2//X/9v/1//P/8//z//P/
9P/1//X/9f/1//X/9f/0//P/8f/w/+//8f/y//P/9f/1//T/8//y//T/9f/1//T/9P/0
//T/9P/0//T/9f/1//X/8//z//P/8//y//L/8v/0//T/9P/0//b/9v/2//X/8v/y//H/
7//w//P/9P/0//b/9v/3//f/9v/2//X/8v/w//D/8P/w//D/8f/z//X/8//x/+//8f/z
//P/8v/y/+//8f/x//D/8P/w/+//7//z//P/8//x//P/8//z//H/8v/z//L/8f/y//T/
9f/1//L/8P/v/+7/7f/s/+v/6//u/+3/7f/u/+//8f/x/+//7//v/+//7//x//H/8f/x
/+//7//u/+7/8v/y//H/8f/x//H/8f/v/+n/6//y//D/7f/s/+v/6v/u//D/8v/0//X/
9v/3//j/+P/4//j/+P/3//b/9f/0//b/+P/6//z/+//6//n/+P/y/+7/6v/k/+P/5P/m
/+j/6f/r/+z/7f/t/+z/6//q/+7/8P/w/+//8f/w/+//7v/s/+z/7f/t/+//7f/t/+7/
7//v/+//7//t/+v/6//s//D/8P/w//D/7v/u/+7/7v/s/+7/8v/2//z/AwAKAAwADQAQ
AA4ACAABAAAA9P/k/9v/0v/H/77/xP/M/87/1f/t/wcADQARAB8ALgA2ADsAOgA5AD8A
RgBOAFsAbAB8AIwAnQCoAKsArgC8AMcA0wDdAOkAAQEeAS4BPQFRAWIBagFwAXQBcgFn
AVgBNAHzAKoAdQBdAFQARwA1ACgAIwAjACAAGwAVABEADgALAAcAAwABAAAA/v/6//z/
+P/1//T/9f/0//P/8//w/+7/7P/q/+3/7f/u/+//7P/r/+j/5//n/+j/6P/n/+T/5P/l
/+X/5v/n/+j/6f/m/+X/5f/l/+f/5//n/+T/4v/j/+P/4f/d/97/3//e/97/3//g/9//
3v/b/9v/2//b/9v/2//Z/9n/2f/X/9b/1//W/9b/1v/R/9H/0P/Q/8z/yv/J/8j/yf/J
/8n/y//J/8j/xv/C/8T/xf/F/8X/w//D/8P/w//I/8n/yv/L/8v/yv/J/8n/yf/N/87/
0P/S/9b/1v/W/9b/1v/Y/9z/3f/h/+X/5f/m/+f/6P/p/+r/7P/t/+7/8v/0//T/8//y
//P/8v/x//H/8v/y//P/9P/0//X/+P/2//b/9v/2//T/9P/0//T/9f/2//f/+P/3//f/
9//2//n/+f/5//n/+P/4//n/+f/5//n/+f/5//j/9//2//T/9f/0//X/9//3//X/9P/z
//P/8//1//X/8//z//P/8//3//n/+v/7//v/+//7//r/+f/3//b/9f/0//L/8P/v//L/
8v/y//L/8P/x//H/8P/y//L/8v/y//D/8P/x//H/8f/v/+//7//x//D/8P/w//D/8P/w
//D/7v/u/+7/7f/t/+7/7v/t//D/8//0//T/8v/y//P/8//z//T/9P/y/+z/7P/s/+z/
6//r/+z/7f/v/+3/6//t//H/8f/w//D/7//x//H/8P/t/+z/6v/p/+7/7//w/+//7f/t
/+3/6//r/+3/7f/t/+3/7v/u/+3/6//q/+r/6v/t/+7/7//x//H/7//u/+7/7f/v/+//
7f/t/+3/7f/t/+v/6//r/+v/6//r/+r/6v/u/+7/7f/t/+v/6//r/+n/8f/z//b/9P/z
//L/8f/w/+3/7P/r/+r/6v/q/+r/6v/s/+7/8P/y//D/8P/w//D/9P/2//j/+v/7//z/
/f/+//z//P/8//z/+P/0//D/7P/r/+j/4//i/+T/5v/n/+n/6//r/+3/7v/s/+z/7f/u
/+//7//w//D/7P/q/+n/6P/q/+v/7P/r/+3/7v/v/+//7P/r/+r/5//q/+z/7//w//L/
8v/y//L/7//u/+v/6v/u//D/9v/9/wIACAANABIAEAAMAAcAAgD2/+j/3f/U/83/yP/M
/9L/1v/b/+n/BQAZAB0AJwA4AEYARwBCAEEARwBUAGIAbQB6AIYAkgCZAKgAuQC+AMYA
1wDjAOsA+QAVASwBPAFNAV0BbgF8AXwBegF0AWkBWAEyAfEAqABxAFUASgBBADUAKAAn
ACsAJAAfABkAFQAQAA0ACQAFAAUABAACAP7/+v/0/+//7P/s/+z/7P/t/+//7v/t/+z/
6v/p/+n/6f/r/+v/6f/p/+f/6P/o/+f/5v/m/+f/5//k/+P/4v/h/+H/4f/i/+P/5f/l
/+X/4v/h/+H/4P/d/9v/3v/h/+L/4f/h/+H/3//f/93/3v/f/9z/2//a/9f/2P/Z/9j/
2P/V/9T/1P/U/9H/0f/Q/9D/z//O/87/zv/L/8n/x//H/8j/yP/H/8T/xf/H/8j/yf/J
/8n/yf/J/8n/yf/J/8n/y//M/83/z//O/9H/0f/S/9X/2v/b/9z/2f/Y/9n/3P/f/+P/
5//n/+r/6//s/+3/7P/u/+//8P/y//T/9P/z//X/9//3//f/9f/2//b/9//1//T/9P/2
//f/+P/5//r/+P/4//j/+P/2//b/9v/2//j/+//+/wAAAAD///7//f/6//r/+//7//r/
+f/4//f/+P/5//r/+v/6//j/+P/5//r/+f/5//n/+f/5//v/+//5//n/+f/5//j/+f/5
//n/9v/1//T/8v/1//X/9v/3//f/9v/1//X/9v/2//b/9v/1//X/9P/y//P/9P/1//b/
9P/0//X/9f/z//H/8f/x//L/8v/z//T/9P/0//T/9P/x//D/7//t/+7/8P/x//H/7//x
//H/8P/x//L/9P/1//P/9P/0//L/7P/s/+z/7P/v//H/9P/3//b/8//w//H/8//z//L/
8v/v//H/8f/w//L/8v/x//H/9f/1//X/8//y//H/8P/t/+//8f/x//H/8f/y//L/8f/z
//L/8v/y//H/8P/v/+//8P/v/+//8P/w//H/8P/t/+//7//v/+//8f/x//H/8f/z//P/
8v/y//P/8v/w/+//8f/x//H/7//r/+//9P/y//L/8v/y//L/8P/u/+z/6v/r/+z/7f/u
/+//8P/x//L/9P/2//j/+v/6//r/+v/6//z//P/8//z//P/8//z//P/3//T/8f/u/+3/
6v/l/+T/5f/m/+b/5//p/+n/6//s/+3/7v/w//L/8P/v/+//7v/v/+7/7v/u/+7/7f/s
/+n/6f/q/+v/6//r/+v/6//p/+v/7P/u/+7/7//w//H/8v/w//D/7v/u/+r/7v/2/wEA
CgAQABEAFAAUAA4ABwAAAPL/5v/d/9T/x//E/8b/zP/S/9//8/8NABkAHQApADwASABH
AD4AOwBFAFIAXABrAH4AigCWAKMArACxALYAwgDPANsA5QD5ABMBLAE8AUsBXQFuAXgB
fAGAAXwBcwFiAToB+wC0AHcAVwBKAEMANwAoACUAJQAhAB0AGAAVAA4ACwAHAAMAAQAA
AP7/+v/4//T/8f/w//H/8P/v/+//7//u/+3/7P/s/+v/6//r/+n/6f/n/+f/6f/q/+r/
6f/m/+b/5//n/+f/5//n/+f/5v/l/+X/5f/l/+X/5f/i/+L/4//j/+H/3P/e/+D/4P/e
/93/3P/Z/9r/1//X/9f/2v/b/9z/2//Z/9n/1//W/9P/0v/S/9L/0P/R/9H/0v/O/8z/
y//K/8n/x//F/8X/x//I/8j/xv/F/8X/xP/D/8H/wf/B/8H/xf/F/8X/xf/I/8j/yP/J
/8f/y//M/87/0f/W/9f/2P/X/9b/1//a/9r/3f/g/9//4//l/+f/6f/o/+r/6//s//D/
8v/y//H/8f/z//P/8//w//D/7//v//D/8P/x//T/8v/y//L/8v/z//T/9f/2//T/9P/0
//T/8f/x//H/8P/y//P/9P/1//b/9v/3//f/+v/7//z//f/////////+//v/+P/3//f/
9//1//T/8//y//H/8v/x//H/8f/x//H/8//1//b/9//1//X/9f/0//L/8f/x//H/8//y
//H/8f/x//D/7//u//D/8//1//b/9f/0//P/8v/0//T/9f/1//P/8f/x//H/8f/w//D/
8P/y//L/8v/y//P/9P/1//X/8f/w/+7/6//s/+//8P/w//H/8v/0//X/9P/0//P/8P/s
/+z/7P/s/+3/7//y//X/8//x/+//8f/z//P/8v/y/+z/7f/s/+r/7f/u/+7/7//y//P/
9P/z//L/8f/w/+3/7//x//H/8f/z//T/9P/z//H/8P/w//D/8f/y//P/9f/0//H/7//u
/+7/7//u/+v/7P/t/+7/7//x//H/8f/x/+//7//u/+7/7v/u/+3/7f/v/+//7//t/+//
8f/w//D/8P/w//D/8P/u/+7/7v/u/+//8P/x//L/9P/2//j/+v/2//T/8v/w//P/9v/5
//z/+f/4//f/9v/x/+7/6//o/+n/6P/l/+b/5f/k/+L/4f/j/+P/5f/m/+n/6v/s/+7/
8P/v/+//7v/t/+z/7P/s/+v/6//r/+n/5v/m/+b/5f/o/+n/6v/p/+n/6v/s/+z/6//q
/+n/6P/q/+r/6P/o/+r/7P/u//n/AAACAAUACgAOAAoAAwD6//D/4v/T/8r/w/+6/7j/
wP/K/9P/4//7/w0AEQAZACoANgA5ADgANwA3AD4ASgBZAGIAcACEAJEAmACnALQAugDF
ANUA3QDlAPcAEgEkATUBRwFaAWQBaAFwAXIBYwFUAT4BCQG+AH8AWQBGAEMAQwA0ACMA
HwAbABcAEgAPAAwACQAFAAEA///+//z/+P/6//b/8//y//P/8v/x//H/7//s/+n/5v/n
/+f/6P/p/+v/6//p/+n/6f/q/+r/6f/n/+j/6v/r/+r/6f/o/+f/5v/l/+X/5f/m/+f/
6P/m/+T/4//h/93/2//e/+H/4v/f/9//3//d/93/2//c/93/3P/b/9r/1//Z/9v/2//c
/9j/1v/V/9T/0f/R/9D/0P/P/87/zv/O/8v/yf/H/8f/yv/K/8n/xv/H/8n/yv/L/8n/
yf/J/8n/yv/J/8j/x//F/8T/w//D/8T/yf/L/87/0f/W/9f/2P/W/9b/2P/c/+D/5f/q
/+v/6f/p/+n/6f/s/+7/7//w//T/9v/2//X/8//1//X/9f/1//b/9v/3//n/+P/4//r/
+v/6//r/+v/6//r/+v/6//r/+v/6//r/+f/5//n/+P/7//v/+//7//v//P/+/////P/7
//r/+f/5//n/+f/4//j/9v/2//f/+P/3//f/9//1//X/9//3//n/+f/5//n/+P/5//n/
+f/3//f/9//2//b/9f/1//X/9f/0//P/8//0//T/9P/0//T/9f/1//T/8v/y//L/8v/0
//T/9f/1//X/8//z//P/8P/u/+3/7P/u/+7/7v/u/+//8P/x//H/8v/0//X/9f/z//X/
9f/0//H/8P/w/+//7//w//D/7v/t/+7/7//w//D/8f/z//X/8//x/+//8f/x//H/8P/w
/+7/8f/y//L/9P/0//P/8//0//P/8v/v//H/8f/x/+//8P/x//D/7//v//D/8P/v//H/
8v/0//b/8//w/+3/6//u/+3/7f/u//L/9f/2//X/9P/z//L/8f/v/+//7//v/+//7//u
/+7/8v/y//H/8f/v/+//7//t/+//7f/u//D/8P/w//D/8P/v/+7/7f/s/+//8P/x//L/
8//0//X/9v/3//j/+f/6//z//P/8//z//P/8//z//P/7//r/+f/4//X/9P/z//L/8P/s
/+z/7f/q/+j/5//l/+f/6f/q/+v/7P/u//D/8P/x//H/8P/v/+7/7v/u/+//8f/x/+//
7//v/+//7v/t/+7/7//u/+//8P/y//L/8v/v/+7/7f/s//D/7v/u//D/8v/y//f//v8G
AA8AFgAWABAACwAKAAYA/P/r/97/2f/U/8r/zP/U/9v/4f/1/w8AHQAjADIARgBXAFoA
TQBDAEgAVgBlAHYAiACYAKMArACzALgAvADJANsA7QD1AAMBIAE8AUsBVwFkAXQBgAGC
AYQBfQFwAVoBLwHwAKcAcQBYAE0AQwA4ADEALwAsACcAIQAdABUAEQAMAAcAAwACAAAA
/P/+//r/9//2//f/9v/1//X/8//y//H/8P/u/+3/7f/t/+//7//t/+3/7//w//D/7//q
/+r/6//r/+v/6//r/+v/6P/n/+f/5//p/+n/6f/m/+b/5//n/+X/4P/i/+T/5P/l/+X/
5f/j/+L/3//f/9//3f/d/93/2//d/93/2//a/9v/2v/a/9r/1f/V/9T/1P/T/9L/0v/S
/9T/0//S/9P/0//S/9D/zP/K/8v/y//L/83/zf/N/83/0f/R/9H/0f/Q/87/zP/L/83/
0f/S/9T/1P/Y/9j/2P/b/9z/3//k/+X/6f/t/+3/7v/v//D/8f/x//L/8v/y//T/9v/2
//X/9//5//n/+f/4//j/9//3//j/+P/5//z//v/+//7//v/+//7//v/+//7//v/+//7/
/P/9//7//v8BAAEAAQABAP7//v//////AQABAAEAAQD////////+/////v///wEA/v/7
//n/9//3//f/+f/5//r/+//8//3//P/9//3//f/6//n/+P/2//j/+f/7//3//P/6//j/
9//2//b/9v/2//f/+f/6//r/+v/6//r/+v/6//r/+//7//r/9//2//X/9f/0//T/9P/y
//L/8v/y//T/9P/0//P/9f/2//b/9f/3//n/+f/4//f/9v/2//X/9//4//j/9v/w//D/
8P/w//H/8//2//n/9//1//P/9f/3//f/9v/2//H/8//z//L/8v/y//H/8f/x//H/8f/v
//H/8f/x/+//8f/z//P/8//1//b/9v/1//P/8v/y//L/9P/0//T/9f/3//X/9P/0//P/
9f/1//P/8P/v/+7/7f/v//H/8//1//T/8//x//D/9P/0//P/8//1//X/9f/z/+//8f/u
/+7/7//w//H/8v/1//b/9//4//j/+P/4//j/+f/6//v//P/7//r/+f/4//r//P/+/wAA
AAAAAAAAAAD8//r/+P/2//P/8v/x//D/7v/s/+r/6P/r/+z/7f/u/+7/7v/u/+7/7//w
//H/8v/y//L/8v/y//P/9P/1//b/9P/0//T/9P/z//L/8f/w//H/8v/z//T/8//y//H/
8P/w//D/8P/w//P/9P/1//b//f8EAAsAEgAUABQAFAAUAAgA/v/0/+r/4f/a/9P/zP/U
/9r/4P/m//f/BgAVACQALwA4AEEASgBNAFAAUwBWAGIAbgB6AIYAkgCcAKYAsAC7AMYA
0QDcAA==
         </WaveFormData>
      </LeadData>
      <LeadData>
         <LeadByteCountTotal>10000</LeadByteCountTotal>
         <LeadTimeOffset>0</LeadTimeOffset>
         <LeadSampleCountTotal>5000</LeadSampleCountTotal>
         <LeadAmplitudeUnitsPerBit>4.88</LeadAmplitudeUnitsPerBit>
         <LeadAmplitudeUnits>��V</LeadAmplitudeUnits>
         <LeadHighLimit>2147483647</LeadHighLimit>
         <LeadLowLimit>268435456</LeadLowLimit>
         <LeadID>V2</LeadID>
         <LeadOffsetFirstSample>0</LeadOffsetFirstSample>
         <FirstSampleBaseline>0</FirstSampleBaseline>
         <LeadSampleSize>2</LeadSampleSize>
         <LeadOff>FALSE</LeadOff>
         <BaselineSway>FALSE</BaselineSway>
         <ExcessiveACNoise>FALSE</ExcessiveACNoise>
         <MuscleNoise>TRUE</MuscleNoise>
         <LeadDataCRC32>461332642</LeadDataCRC32>
         <WaveFormData>
dwCLAKAAtADOAOoA/QD7APQA6ADNAKYAdQA9AAUA2v/F/8j/3v8AAB4ALQA8AE8AWgBd
AFsAVQBLAD0ALAAbAAwA+v/i/87/zP/Q/9L/1P/W/9z/4P/V/9D/2P/a/9j/0f+//7r/
xv/K/8b/yv/U/+H/7v/1//X/9f/y//H/8//z//P/8//v//H/7//s/+//8v/2//v//P/+
//7//v/+//7//v/+//3//f/9//3//P/+//7//v8DAAcADAAQAA0ADAAKAAkACgAKAAsA
EAAQABAAEgASABAAEwATABMAEQATABUAFQAaAB4AJAAlACIAIwAlACQAJwAoAC0AMQAw
AC8AMgA2ADsAPwBDAEsASwBNAE8AUgBSAFYAWwBgAGIAZQBmAGoAbgByAHIAdAB6AIAA
gwCKAIsAjACOAI0AkACUAJcAmACYAJwAnQCgAKEAngCbAJgAlwCXAJgAmACVAJEAjQCM
AIgAgQB5AG4AZwBgAF8AWwBSAEgAQAA5ADYAMwAwACgAIwAhABsAFQAMAAYAAQD8//v/
/P/8//7/9v/z/+//7v/t/+r/5//o/+n/6P/n/+f/6//t/+//8f/x/+//7f/s/+3/7P/o
/+b/5//n/+f/6v/s/+z/7P/s/+v/6//p/+v/6f/p/+n/6f/q/+z/7v/v//H/8P/u/+7/
7P/s/+z/7P/p/+n/6//t/+v/6//r/+r/5//l/+X/5P/j/+P/4v/j/+X/5v/o/+n/6f/o
/+b/4//i/+H/4P/d/97/3v/e/97/2v/Y/9f/1//Z/9n/2f/c/9r/2v/Y/9j/2f/a/9v/
2//Z/9n/1//X/9X/1//X/9f/1v/W/9X/1P/W/9j/3f/d/9b/1P/T/9H/0//S/9L/1f/U
/9P/0f/Q/8//zf/K/8b/yv/Q/9b/2v/Y/9b/1P/T/9L/0//P/87/0P/R/9D/0P/Q/9D/
0P/Q/9D/0//T/9H/0v/R/9H/0f/U/9T/0//T/9T/0v/N/8v/zv/N/83/zP/N/83/zv/O
/9D/0P/R/9H/z//N/8r/yP/N/87/z//Q/87/zP/M/8z/zf/J/8f/zv/R/9L/0//U/9X/
1v/X/9j/1f/U/9P/0v/T/9T/1f/W/9j/2P/Y/9j/2v/c/97/4P/e/97/3v/e/93/3P/b
/9r/1//W/9X/1P/W/9T/0//S/9L/0P/P/8//z//O/87/0f/N/8r/x//D/8f/yP/I/8j/
yv/K/8r/yv/K/8r/yv/K/8r/yv/K/8r/yv/K/8r/yv/K/8r/y//L/8v/yv/K/8v/0f/U
/87/zv/X/+j/7v/x//v/DgArAEkAYABvAH8AkQCuAMYA4AD+AAsBAwH4AOgAywCeAGcA
LwD//9z/zf/U/+j/CAAkADcAQgBPAFwAXwBXAE0ARQA5ACgAGQAMAP7/6P/a/9b/1P/S
/87/zv/U/9z/3f/a/9z/2P/Q/8f/w//A/8L/yv/Q/9L/3P/r//T/+f/5//n/9v/1//T/
8//y//H/8f/1//X/9P/2//b/9//5//r//P/8//z//P/8//z//P/9//3//f/9/wAAAgAC
AAIAAgADAAUABgAGAAYABQAFAAYABgAHAAwACwAKAAsACgAMAA8ADwAPAA0ADwARABEA
FwAcACMAJQAjACUAKAAoACoAKgAuADEALwAvADMAOAA5ADsAPQBDAEQARwBKAE4ATABQ
AFUAWgBdAGEAYwBoAGkAbABrAGwAcgB4AHsAggCEAIYAiQCJAIkAjACOAI4AiwCOAI4A
kACUAJQAlACUAJQAlQCXAJgAjgCHAIAAfAB6AHUAbwBmAGAAWgBaAFcAUQBIAEEAOwA2
ADMAMAAoACMAHwAXAA8ADAAIAAUAAgD9//r/9v/0//L/8//z//b/8v/u/+r/6v/t/+z/
6//r/+j/5//m/+X/6f/p/+n/6v/u/+7/6//q/+n/6f/p/+z/7P/s/+z/7P/t/+3/6//t
/+z/6//q/+n/6v/s/+7/7//s/+r/5//m/+X/5P/j/+L/5P/l/+j/6//t/+3/7f/s/+n/
5//n/+b/5P/j/+H/4f/f/97/3v/d/97/3v/d/9v/3v/h/+T/5f/h/+D/3//e/97/3P/b
/9v/2//b/9v/3v/b/9r/1//W/9b/1v/W/9X/0v/R/87/zf/L/83/zf/N/9H/0v/S/9L/
0v/S/9X/0//N/8z/zP/L/87/zv/P/9P/0f/P/8z/yv/N/8//0P/Q/87/0P/S/9L/z//O
/83/zf/P/9H/zv/O/8//z//N/8z/y//K/8n/yP/J/8v/yv/H/8r/y//N/8//z//O/8z/
y//O/87/y//L/87/zf/N/8z/zf/L/8r/yP/H/8b/xv/F/8f/yf/K/8z/zf/M/8v/yv/M
/8r/yv/K/83/z//L/8r/yv/K/8r/yv/K/8r/yv/K/8r/yv/K/8r/y//M/83/zv/S/9T/
1v/Y/9z/3v/g/+L/3//c/9n/1v/U/9L/0P/O/83/yv/I/8b/yf/I/8j/yf/J/8j/yP/L
/8v/yv/J/8f/x//G/8T/wv/D/8T/xf/G/8T/wv/A/77/wf/C/8P/xP/E/8T/xP/E/8T/
xP/F/8X/xv/G/8f/yf/D/8T/yv/Q/9f/5P/w//f/AwAUACkAPQBOAFsAbQCFAJwAsADI
ANoA3wDbANQAxACnAH4ASwARAOf/0P+//8T/4v8GABwALQA8AE0AWgBhAF8AXQBZAFEA
RAA/ADoAKAAMAPj/8P/o/9r/1P/c/+T/6P/l/+b/5v/e/9b/yf/B/8L/xv/I/8r/1P/i
/+f/6P/r/+n/6f/m/+X/4//j/+P/4//n/+3/7//w//D/8P/x//P/9v/4//j/+P/4//j/
+P/4//b/9f/0//P/9f/4//n/+v/7//3/AAACAP///v/8//v//v/+////BAAFAAYACQAK
AAcACQAIAAcABwAJAAsACwANABAAFQAVABMAFQAYABgAGgAaAB4AIQAiACMAKAAuAC8A
MQAzADkAOgA9AEAARABCAEQARwBKAE8AUwBVAFoAXwBkAGUAaABqAG4AbwB0AHgAegB9
AH0AegB8AH0AfAB+AIQAhwCMAI4AjACKAIgAggCBAIEAgAB8AHkAdgB2AHIAbQBnAF4A
VgBOAEwARwBAADYALgAnACAAHQAaABIAEgARAAwABwAEAAAA/f/6//j/9v/z//L/7v/t
/+v/7P/r/+j/5f/m/+f/5v/l/+X/4//j/+P/4//n/+f/5//o/+n/6P/k/+L/4v/j/+T/
6P/m/+T/4v/g/+H/4f/f/+H/4v/j/+T/5f/n/+j/6f/p/+j/5v/j/+L/4//k/+X/5v/l
/+X/5//p/+f/5//n/+b/5//l/+X/5P/i/+H/3//f/97/3v/f/9//4P/g/9//3f/b/9n/
1//T/9L/0v/S/9L/0//S/9L/0//V/9X/1f/Y/9b/1v/U/9T/0v/S/9L/0f/T/9P/0f/R
/9H/0//T/9P/0v/S/9H/0P/P/87/0P/N/83/zv/Q/9H/0P/O/83/z//N/83/zP/M/8z/
y//J/8b/yP/K/8z/zP/O/87/zv/P/87/z//L/8r/zf/N/8v/yv/J/8j/x//G/8n/zf/O
/83/zv/N/83/zf/N/8z/yv/J/8v/yv/G/8X/yP/H/8f/xv/L/8v/zP/M/8r/yP/H/8X/
yP/J/8n/yv/J/8j/x//G/8f/xv/H/8j/xf/F/8P/xv/J/8r/y//M/8r/yv/K/8r/y//M
/83/zv/P/9D/0f/S/9T/1P/U/9T/0f/Q/8//zv/R/9T/1//a/9j/2P/Y/9j/1v/T/87/
yv/I/8j/xv/F/8b/x//H/8j/yP/I/8f/xv/G/8f/x//G/8H/wP+//77/v//A/8H/wv/C
/8L/wv/C/7//vv+9/7z/u/+8/7v/u/+9/7//wP/C/8n/x//C/8b/zP/R/9j/4v/v//f/
BgAbAC0APgBTAGkAfQCSAKwAxgDiAPkAAwECAfgA4QC8AIkASwALAN7/yf/A/8b/4v8G
ACUAPABHAEwATQBNAEUAOQAvAB4ABQDu/+T/1P+6/7D/uv+8/7j/wP/I/8r/y//M/87/
0P/Q/8X/uf+y/7T/vP/E/8T/yv/X/+T/6f/p/+n/5v/l/+b/5//o/+n/6//v/+//7v/s
/+z/7f/v//D/8v/y//L/8v/y//L/8v/z//P/8//z//f/+v/7//z//v///wEAAgD///7/
/P/7//7//v///wQABQAGAAkACgAIAAsACwALAAsADQAPAA8AFwAeACcAKwAvADMAOAA6
ADgANgA4ADkAOQA5AD0AQgBDAEUARwBNAFAAUwBWAFoAXgBkAGsAcgBxAHMAcwB2AH0A
ggCDAIYAjACQAJEAlgCZAJoAnACbAJ4AogClAKYAowCmAKYAqACsAKoAqACmAKMAowCk
AKQAnwCbAJcAlgCSAIsAgwB4AHMAbABrAGcAZQBeAFkAVQBMAEcAQgA4ADQAMQAqACMA
HAAYABUAEgAMAAgAAwAAAP7//////wIAAAD+//z//v/7//j/9f/z//X/9f/1//X/+f/5
//n/+v/5//j/9P/y//T/9f/2//r/+f/4//f/9v/0//P/8P/x//P/9f/3//n/+//8//3/
/f/7//j/9P/y//T/9P/0//T/9v/3//r//f/8//v/+v/4//n/9//3//b/8f/v/+z/6//r
/+z/7v/v//D/8P/v/+3/7f/t/+3/6//q/+r/6v/q/+r/6P/n/+f/5P/j/+L/5P/k/+T/
4v/i/+L/4v/i/+H/4f/h/9//3//c/93/3P/b/9//4P/g/+D/4P/g/+P/4f/e/97/3//f
/9z/2v/Z/9v/3P/d/93/3v/e/93/2//Y/9n/3P/f/+D/3f/c/9v/2//a/9v/1//W/9X/
1f/T/9L/1P/W/9j/2v/b/93/3P/Z/9j/1//X/9f/1v/W/9X/1f/a/9r/1//X/9r/2f/Z
/9j/3P/d/9//4P/c/9r/2f/X/9f/1//W/9b/1v/W/9b/1v/X/9b/1//Y/9n/1f/V/9L/
0v/S/9L/0v/V/9j/2//e/93/3P/b/9r/2//c/93/3v/e/97/3v/e/9//4P/h/+L/4v/i
/+L/4v/j/+T/5f/m/+j/6P/o/+j/5v/k/+L/4P/a/9T/z//K/8//0P/S/9X/0//S/9L/
1f/X/9j/2f/Z/9j/1v/T/9D/zv/O/87/zv/Q/9D/0P/Q/9L/0v/S/9L/1P/U/9T/1P/U
/9L/0f/P/9D/0P/R/9P/0//U/9r/4v/x//7/AgAHABEAIgA3AE0AYAB1AIUAlwCyAM4A
5gD6AAEBAQH4AOIAwQCQAFMAFQDp/9L/zf/c//b/DgAiAC8APgBRAGAAYwBdAFUAVQBR
AEIAMQAgAA4A+v/s/+j/4v/e/+L/5v/q/+z/5f/k/+T/4P/a/9P/z//Q/9L/1P/W/9j/
4P/p//b/+//5//n/9v/1//j/+f/6//v/+f/9//3//P/7//r/+v/7/wAAAgACAAIABAAE
AAQABAAHAAcABwAHAAgACgAKAAoACgALAA0ADgANAA4ADgAPABIAEgATABgAFgAWABgA
GAAWABkAGQAZABoAHQAgACEAIAAiACYAJQAiACMAJQAkACcAKAAtADEAMgAzADgAPgA+
AD8AQABFAEYASQBMAFAAUwBYAF4AZABlAGcAZwBqAHAAdAB0AHYAdwB6AHoAfgCDAIYA
igCLAI0AkACSAJIAlACYAJkAnACfAJ4AnQCcAJkAmQCaAJoAkgCLAIQAgAB9AHkAdABs
AGcAYABfAFsAUABEADoAMQAyADMANAAwACwAKQAiABsAFAAQAA0ACgAIAAgABwAIAAAA
/f/5//j/9v/0//L/9P/2//T/8v/x/+7/7f/s/+v/7v/v//D/8v/1//b/9P/0//D/7//u
//D/8f/y//P/9P/0//P/8P/x//H/8f/x//H/9P/2//j/+f/3//b/9P/0//H/8P/v/+7/
7//v//H/8//y//H/8P/u/+7/7f/u/+7/8P/x//H/8//w//D/8f/x/+7/7P/p/+X/5P/j
/+L/3//f/+D/4f/i/+P/4v/i/+P/4//j/+P/5v/m/+b/5P/k/+D/3v/c/9n/1//X/9X/
1f/W/9n/2v/b/93/3v/e/97/3P/c/9//3f/b/9r/2v/Z/9j/1v/V/9f/2P/Z/9n/2v/b
/9v/2v/Y/9X/1v/X/9b/0v/Q/87/zf/R/9X/1P/W/9X/1f/T/9L/1f/W/9f/2P/a/93/
3f/b/9f/0//Q/83/0v/U/9X/1//Z/9j/1P/T/9P/0f/Q/87/z//P/9D/0P/R/9L/1P/V
/9X/1f/U/9T/1v/W/9b/1v/T/9D/z//O/83/zf/T/9T/0f/Q/8//zv/Q/9L/1P/W/9j/
2P/Y/9j/2v/a/9r/2v/d/97/3//g/+L/4v/i/+L/5P/k/+T/5P/g/97/3P/a/9f/1P/S
/9D/z//M/8r/yf/J/8j/yP/L/83/zv/P/8//0f/Q/87/zP/O/87/zv/O/87/zv/O/87/
zf/M/8v/yv/L/8z/zf/O/9L/0v/T/9P/0v/Q/8//z//L/9D/1v/Y/93/5v/s//H/+/8K
AB0AMwBMAF8AbQB/AJoAtADIANgA5wDpANoAxgCxAI4AWwAhAPH/1v/L/9T/8P8UACoA
NQBCAFEAXABlAGkAaQBlAFUARgBBAD4ANgAeAAYA+v/0/+j/5P/m/+j/7v/t/+b/3v/e
/9r/0f/H/8D/xP/Q/9z/3v/i/+v/9v/5//b/9f/x/+//8f/x//H/8f/y//f/+P/4//j/
+P/5//v//P/8//r/+P/2//b/9v/2//X/9f/1//X/9f/2//X/9P/6//3/AQAEAAcACgAM
AA8ADwAOAA4AEgAQAA4ADgAMAA0AEQASABMAEgATABQAEwAUABYAGgAZABoAHQAhACIA
HwAeACEAIwAhACEAJQAqAC4AMQA0ADsAQQBFAEkATgBLAEwATgBQAFQAVwBYAFwAZABq
AGwAcABxAHQAdAB4AHoAfAB/AH8AfwCCAIQAhACFAIoAjACQAJAAjACIAIQAgAB/AH8A
fgB6AHcAdAB0AHEAbQBoAGAAWQBSAFEATQBIAD4ANgAvAC4ALQAsACYAIgAfABgAEQAN
AAoACAAGAP///P/4//b/8f/v/+z/7P/u/+z/6v/s/+v/6P/l/+P/4//j/+P/4//l/+X/
5f/m/+b/5v/j/+L/4v/j/+T/6P/q/+z/7v/w/+//7f/p/+n/5//n/+f/5//o/+r/7P/t
/+z/6v/n/+b/5//o/+n/6v/r/+v/7f/v//H/8f/x//D/7P/p/+j/5v/k/+P/4f/h/9//
3v/e/93/3//g/+D/3//h/+H/4f/f/9z/3P/c/9z/3P/c/93/3//c/9v/2v/c/9f/1v/T
/9L/1f/W/9f/1//Y/9n/2P/Z/9j/2f/Y/9f/2f/a/9r/2v/Y/9j/2//Z/9T/0v/R/8//
zf/M/8z/z//S/9P/0//U/9T/0//R/87/0P/S/9T/1P/S/9D/zv/N/9D/0//R/9L/0//T
/9H/0P/O/87/zv/O/9D/0//T/9H/z//N/8z/y//P/9D/0P/R/9b/1v/T/9P/1f/T/9L/
0P/R/9H/0v/S/8//zv/O/83/z//P/87/zv/Q/9D/0P/Q/8//zP/L/8r/zf/N/9P/1P/S
/9L/0v/S/9D/zv/M/8r/y//M/83/zv/P/9D/0f/S/9L/0v/S/9L/1//a/93/4P/g/+D/
4P/g/+T/5v/o/+r/5f/i/9//3P/Z/9j/1v/S/9D/zv/O/8z/y//L/8v/yv/M/8//0P/Q
/9H/0f/S/9L/zP/I/8b/xP/G/8b/xv/G/8b/xv/G/8b/yP/I/8j/yP/L/8z/z//Q/9D/
z//O/8z/zv/P/8//0P/Y/9j/3//o//D/9/8DABQAJwA7AFAAZwB5AJEAqAC+ANQA7gD7
AP0A+gDoAMUAnABvADMA+//Y/8n/zP/i/wYAIAAxAD4ARwBMAFEAVQBPAE8ATQA4ACMA
FgAGAOz/2v/Y/9D/yP/M/9D/1P/c/93/2P/Y/9r/1P/J/8H/vv/C/8r/zv/U/9z/5//w
//X/9f/1//L/8f/z//P/8//z//T/+f/6//r/9//2//b/9//4//r/+v/6//v//P/9//7/
AQABAAEAAQAEAAYABgAGAAkACwAOABAACwAKAAgABwAIAAgACQAOABEAEgAVABYAFgAZ
ABkAGQAYABkAGgAZABkAHAAhACEAHgAfACEAIAAkACYALAAxADIAMwA4AD4AQwBFAEcA
TQBOAE8AUABSAFQAWABdAGIAZgBpAGoAbgBxAHQAcwB0AHsAgACCAIgAjgCQAJMAkwCT
AJYAmACYAJYAmgCbAJ4AnQCaAJcAlACTAJMAlACUAJMAkQCPAJAAjACFAH0AcgBrAGQA
YwBfAFUASgBBADkAMwAvACsAIgAjACMAHwAbABQAEAANAAoABQACAP7//P/1//P/8P/w
//L/8P/u//D/7//s/+n/5//p/+n/6f/p/+7/7//w//L/8//y/+7/7P/u/+//8P/0//H/
7v/r/+j/6//r/+n/6//t/+3/7f/t/+//8P/x//H/7//u/+z/7P/s/+z/7P/s/+3/7f/v
//H/8f/x//H/8P/v/+3/7f/s/+j/5//l/+X/5v/m/+f/5//m/+b/5f/j/+b/5//o/+f/
5f/k/+P/4v/e/9z/2//b/9z/3f/e/+L/4P/g/97/3v/c/9r/2P/V/9b/1//W/9f/2P/b
/9z/3f/b/9r/2P/W/9T/1P/X/9X/1P/U/9X/1f/X/9b/1v/Z/9f/1//W/9b/2f/Z/9j/
1v/V/9b/1//W/9T/0v/Q/8//0v/V/9P/1P/V/9X/0//S/9L/0v/S/9L/1P/X/9f/1f/W
/9X/1f/V/9P/0v/Q/8//0//U/9L/0//R/8//zv/M/8//z//Q/9D/0v/S/9P/0//V/9X/
1P/U/9T/1P/U/9T/1f/U/9X/1v/J/8f/y//M/9D/0v/U/9b/1P/S/9D/zv/Q/9D/0P/Q
/9T/1v/Y/9r/3f/e/9//4P/d/9z/2//a/9z/3P/c/9z/4f/k/+f/6v/o/+b/5P/i/9//
3v/c/9j/1P/Q/87/yv/L/8v/y//K/8z/0f/U/9b/0//R/9D/zv/N/8z/zf/O/8z/zP/M
/8z/yf/I/8f/xv/H/8j/yf/K/8j/yP/K/8r/y//L/8v/yv/M/8//0f/U/9b/3P/l//L/
/P8DAA8AHAAtAEMAWABrAHsAjQCkALwA0gDoAPkA/QD6AOgAywCgAGkALQD5/9r/y//K
/9z//P8YAC0APgBRAF4AYwBhAFsAUQBDAC4AIQAYAAYA8v/m/+T/4v/a/9j/3P/e/97/
3f/c/97/3v/Y/8//x//G/8b/yv/O/9L/3v/r//T/9//4//n/9//3//b/9f/0//P/8f/1
//X/9P/y//L/8//1//v//v///wAAAAAAAAAAAAABAAEAAQABAAAAAgACAAIABAAFAAcA
CAAEAAQAAwADAAUABgAIAA4ADgAOABAAEAASABUAFQAVABYAGQAcAB0AHgAgACQAIwAg
ACEAIwAiACAAIAAkACcALAAvADYAPgA/AD8APwBDAEQARQBGAEgASwBQAFYAXABeAGEA
YgBmAGwAcABwAHIAdgB6AHsAgACBAIIAhACDAIQAiACLAIwAjgCSAJMAlgCZAJgAlwCW
AJEAkQCSAJIAjgCJAIQAggCAAHsAdQBsAGMAXABbAFcAUQBIAEEAOwAzAC8AKwAiACEA
HwAZABMADAAIAAUAAgD9//r/9v/0//D/7//t/+7/7//u/+3/8P/y//D/7v/t/+z/6//q
/+n/6v/p/+j/6P/q/+r/5//m/+T/4//i/+T/6P/q/+z/7v/y//P/8v/1//T/8//y//H/
7v/u/+7/7f/r/+r/6P/o/+j/6P/o/+j/5//n/+n/6//t/+3/7f/s/+3/6//r/+r/6v/p
/+f/5//l/+T/5P/j/+T/5P/j/+H/4f/h/+H/3//f/+D/4f/i/97/3P/b/9v/2//b/9v/
3v/b/9r/1//W/9n/3P/f/+H/3v/d/9r/2f/W/9f/1v/V/9n/2v/a/9r/2v/a/93/2//W
/9T/0//R/9H/0P/Q/9P/0//T/9L/0v/W/9f/1//W/9L/0v/S/9D/0P/Q/9D/0f/U/9f/
1f/W/9X/1f/T/9L/1P/U/9T/1P/T/9X/1P/R/9D/z//P/8//0f/S/9L/0//V/9T/0P/P
/87/y//J/8b/y//N/9D/0v/Q/9D/0f/R/87/zf/L/8r/zv/O/87/zv/P/87/z//Q/9H/
1f/X/9T/0f/Q/8//zv/Q/9D/0P/Q/9H/0v/T/9T/1v/Y/9r/3P/a/9r/2v/a/9z/3P/c
/9z/2v/a/9r/2v/Y/9j/2P/Y/9j/2P/X/9T/0P/O/87/zP/N/83/zf/M/8r/y//K/8j/
yf/J/8r/yv/J/8j/yf/K/8j/xv/E/8L/w//E/8X/xv/I/8r/zP/O/8z/zP/O/87/zP/L
/8r/yP/H/8f/xv/G/8b/zP/T/+L/7P/z////EgAlADcARgBVAGcAfQCUAK4AwgDUAN8A
4QDeANYAvQCcAHEANwD//97/zf/I/9z//v8aACcANgBHAEwAUwBfAGEAWwBbAFIAQwA6
ADYAJgAOAPz/9v/s/+b/6P/q/+j/5//q/+7/6P/e/9X/yf++/77/wv/E/87/4v/t/+7/
7f/v//H/8P/x//H/8f/x//H/7v/x//D/7v/s/+z/7f/v//P/9v/3//j/9v/2//b/9v/5
//v//f////3//v/9//z///8BAAQABgAGAAYABQAFAAYABgAHAAwACgAIAAgABgAKAA8A
EQATABEAEQARAA8AEwAWABsAGwAZABsAHgAeAB4AHgAiACUAIwAjACcALAAvADEAMwA5
ADoAPQBAAEQARgBMAFMAWgBaAF0AXgBiAGQAaABoAGoAbQBwAHAAdAB5AHwAgACBAH8A
ggCEAIQAhgCKAIsAjgCOAIwAigCIAIMAgwCEAIQAgAB7AHYAdAB0AHEAbQBmAGAAWgBa
AFcATgBEADwANQAuACsAKAAgAB0AGwAVAA8ADQAKAAgABgAAAP7/+//6//X/8//w//D/
7//s/+n/6v/r/+r/6f/p/+j/5//m/+X/5//n/+f/6P/s/+z/6f/o/+f/5//n/+r/6P/o
/+j/6P/r/+v/6f/r/+r/6f/o/+f/6f/q/+v/6//t/+z/6v/q/+v/7P/t/+7/6//r/+3/
7//t/+3/7f/s/+n/5//n/+b/5P/j/+H/4f/i/+L/4//j/+X/5v/m/+X/4//j/+P/4f/d
/9z/2//a/9v/3P/e/+H/3//d/9v/3P/b/9z/2//c/9n/2P/X/9X/2P/Z/9j/2f/Z/9v/
2//b/9n/2P/W/9T/0//S/9T/0f/Q/9D/0f/R/9P/1P/W/9v/2v/Z/9f/1v/V/9X/1P/S
/9H/0v/T/9L/1f/W/9f/2f/X/9f/0v/Q/9H/0f/P/87/0f/S/9P/1P/V/9f/1v/T/9P/
0//U/9X/0v/Q/83/y//R/9L/0P/R/9P/0f/Q/87/0v/T/9X/1v/V/9T/1P/T/9L/0f/P
/87/0v/U/9b/2P/V/9L/0f/Q/9H/0f/P/9D/0P/Q/9D/0P/P/87/zf/M/8//0v/V/9j/
1//W/9X/1P/Y/9r/3P/e/+H/4v/j/+T/4v/i/+L/4v/k/+T/5P/k/+D/3v/c/9r/3v/f
/97/3v/Z/9j/1f/T/9D/z//N/8z/0v/U/9X/1v/U/9P/0f/O/87/zv/O/87/zv/O/87/
zv/M/8z/zP/M/8z/zP/M/8z/zv/Q/9D/0f/P/8//zv/O/9H/z//Q/9L/1P/V/9z/5P/r
//n/DgAfACkAOgBRAGsAhQCaALYA1ADwAAcBFQEWAQgB8wDWAK0AdwA7AAYA4f/W/9j/
6P8EACEANgBNAFoAXwBhAF8AVwBLAD4AKQAYABAABgDu/97/3v/c/9T/0P/O/9L/1//U
/9b/3P/c/9f/z//I/8T/zP/W/9b/2v/n//T/+//8//3/+//7//r/+f/4//f/9v/5//j/
9v/6//z///8DAAMABAADAAIAAgACAAIAAgADAAMAAwADAAYACAAIAAgACAAJAAsADAAK
AAoACQAJAAwADAANABIAEwAUABcAGAAWABkAGQAZABsAHQAfAB8AHgAeACAAHQAiACcA
LQAwADAAMAA0ADcANQA1ADkAPgA+AD8AQABFAEkATQBRAFYAWABcAGEAZgBnAGkAaQBs
AHQAegB8AIAAgwCGAIYAigCMAIwAjQCLAJAAlgCbAJ4AngCiAKMApgCmAKQAogCgAJ8A
nwCgAKAAmACTAI4AjACJAIUAgAB4AHQAbgBuAGsAZQBcAFUATwBHAEMAPwA2ADEALQAl
AB0AFgASAA8ADAAIAAYAAwACAP3//f/8//7//P/6//j/+v/4//T/8P/t/+3/7f/t/+3/
8v/z//T/9v/3//b/8v/w//H/8f/x//T/9P/0//T/9P/z//P/8f/z//X/9f/1//X/8//0
//X/9f/1//T/8v/y//T/9P/0//T/8//z//X/9//0//P/8v/w/+3/6//r/+r/7P/t/+3/
7//s/+z/7f/t/+z/7P/r/+n/5//l/+P/3//i/+T/5v/o/+j/5v/l/+X/4v/h/+D/4v/i
/+L/4P/g/97/3v/e/93/3v/f/97/3//d/9//3//f/9//3v/c/9r/3f/e/+L/4f/a/9j/
1//V/9f/1v/W/9n/1//X/9b/1v/a/9v/2//a/9n/2v/b/9r/2//a/9n/2f/X/9n/1v/W
/9b/1f/S/9D/0//U/9X/1v/X/9n/2P/V/9H/z//O/83/0//W/9j/2//g/+D/3f/d/9v/
2f/Y/9b/1P/R/8//zP/O/9D/0//V/9X/1f/U/9T/1P/U/9T/1P/V/9T/1f/W/9n/1f/R
/87/0P/Q/9D/0P/T/9b/2f/c/9r/2v/a/9r/3P/c/9z/3P/a/9r/2v/a/93/4P/j/+b/
6P/o/+j/6P/n/+b/5f/k/+L/4v/i/+L/3//c/9n/1v/U/9T/1P/U/9b/1v/W/9b/1P/U
/9T/1P/R/9D/z//O/9D/0v/U/9b/1v/W/9b/1v/S/9D/zv/M/8//0P/R/9L/0v/S/9L/
0v/R/9D/z//O/9H/1P/X/9r/5P/u//j/AgATACIAMQBAAFUAagB/AJQAqQC+ANMA6ADr
AOwA7QDuAMIAmABuAEQAKgAQAPb/3P/z/woAIQA4AEIATABWAGAAXABYAFQAUABBADQA
JwAaAA==
         </WaveFormData>
      </LeadData>
      <LeadData>
         <LeadByteCountTotal>10000</LeadByteCountTotal>
         <LeadTimeOffset>0</LeadTimeOffset>
         <LeadSampleCountTotal>5000</LeadSampleCountTotal>
         <LeadAmplitudeUnitsPerBit>4.88</LeadAmplitudeUnitsPerBit>
         <LeadAmplitudeUnits>��V</LeadAmplitudeUnits>
         <LeadHighLimit>2147483647</LeadHighLimit>
         <LeadLowLimit>268435456</LeadLowLimit>
         <LeadID>V3</LeadID>
         <LeadOffsetFirstSample>0</LeadOffsetFirstSample>
         <FirstSampleBaseline>0</FirstSampleBaseline>
         <LeadSampleSize>2</LeadSampleSize>
         <LeadOff>FALSE</LeadOff>
         <BaselineSway>FALSE</BaselineSway>
         <ExcessiveACNoise>FALSE</ExcessiveACNoise>
         <MuscleNoise>TRUE</MuscleNoise>
         <LeadDataCRC32>1236082486</LeadDataCRC32>
         <WaveFormData>
kQCyANYA/gAvAWABfwGNAZMBhQFVARsB2QCKADMA4/+q/5T/qP/P/+7//v8OABsAGwAX
ABIADAAEAP7/8//o/9//2f/P/8L/v/++/7v/vP/C/8n/yv/D/73/w//C/8H/vP+x/7H/
vP/B/7//xP/P/9r/5v/r/+3/7P/s/+z/6v/s/+7/7v/s/+7/7P/q/+z/8P/z//b/9//5
//n/+f/5//j/+P/6//z//P/8//z//P/8//z/+/8AAAMABwAKAAcABgAFAAQABwAIAAkA
DQAPAA8AEQASABEAEgATABAAEgAVABgAGAAYABsAHwAfAB8AIAAjACUAJwApACwALwAu
AC0AMgA1ADkAPQBCAEQARgBJAEsATQBSAFMAVgBbAFwAYQBjAGYAagBrAGwAcQB5AHwA
fgCCAIIAgwCFAIQAhgCKAIsAjwCPAJIAkgCSAJAAkACPAI4AjQCMAIsAigCHAIQAgAB9
AHMAbQBoAGQAXgBZAFIATQBFAD4AOQAyACwAKAAkAB8AHQAZABQADgAIAAIA/P/0//f/
9//4//b/8f/u/+z/6P/o/+b/5f/l/+H/4f/h/+H/5P/m/+j/6P/n/+j/5//m/+b/5f/j
/+D/4f/j/+X/5v/o/+j/6P/o/+j/5//n/+f/6P/o/+j/6v/q/+n/6f/p/+v/6v/q/+r/
6f/o/+f/5//n/+f/6P/o/+j/6P/o/+j/5f/i/+L/4v/h/+H/4v/j/+P/4//i/+H/4//j
/+H/4f/g/+D/3//b/9v/2//b/9v/2P/W/9X/1P/T/9T/1f/V/9T/1P/U/9T/1f/W/9f/
2P/W/9b/0//S/9T/1P/V/9X/1P/V/9T/0v/V/9b/1//X/9T/0f/Q/8//z//P/8//0f/R
/8//z//S/8//zf/K/8j/yf/M/9H/1P/S/9H/0f/P/83/zv/P/8//0P/Q/87/zv/P/8//
zv/O/87/z//P/8z/zv/O/9D/0P/Q/9D/0P/Q/8//zv/L/8r/zf/N/83/zP/O/87/zv/P
/8//zv/O/87/y//K/8n/yP/N/87/zv/P/87/zf/M/8n/y//H/8X/yv/N/87/z//Q/9H/
0v/T/9T/0//S/9H/0P/R/9L/0//U/9b/1v/W/9b/2P/a/9z/3v/e/97/3v/e/9z/3P/c
/9z/2f/Y/9f/0//S/87/zf/M/87/zP/K/8r/yv/K/8r/zP/M/8r/yP/E/8X/xf/E/8P/
xf/F/8b/xv/G/8X/xf/G/8b/xv/G/8b/xv/G/8b/xv/H/8j/yP/J/8n/yf/J/8j/0P/R
/8v/yv/P/9r/4P/n/+//AAAcADwAVwBzAI8AsADaAAgBNQFiAXsBfwF7AWUBNQH1AK0A
ZAAXANP/pv+e/7L/1f/0/wQADAARABcAFQAMAAYAAAD6/+//5v/d/9X/y//E/8P/wv+9
/7r/vP/B/8j/x//D/8P/wP+5/7b/s/+x/7b/vf/D/8j/0f/g/+r/7//t/+z/7P/s/+n/
6v/r/+r/6v/u/+7/7v/w//L/8//0//P/9f/1//X/9f/0//T/9v/4//j/+P/4//z//v8A
AAEAAQABAAIAAgACAAIAAgACAAUABgAHAAsACAAHAAgACAAKAAwADgAMAAoADQAQABAA
EwAXABwAHQAdAB4AIQAjACMAJQAoACsALQAtADMANwA1ADcAOgA6AD4AQwBHAEsATABN
AFAAVQBZAF8AYgBmAGkAaQBpAG0AcwB2AHgAfAB/AIEAhACEAIUAiACIAIsAjACOAI0A
jACPAJAAkACQAI8AjgCNAIwAhwCCAHwAdwBxAGsAZgBiAFwAVwBQAEsARwBAADsANAAw
ACwAKAAjABwAFwARAAoABgACAP7/+P/3//X/9P/w//H/8P/w/+7/7f/q/+j/5//m/+f/
6P/p/+X/5P/j/+D/4//m/+f/6P/p/+n/6P/m/+b/5//o/+j/6v/q/+r/6v/s/+v/6//r
/+v/6v/p/+r/6//r/+z/7f/s/+r/6f/o/+b/5v/m/+f/6P/p/+v/7P/u/+7/7v/u/+z/
6P/n/+b/5P/j/+P/4//l/+X/5P/j/+H/4f/f/9//4v/k/+X/4//i/+H/4P/f/9//3v/e
/97/3f/e/9//3//b/9r/2f/Y/9n/2v/b/9z/2f/Y/9T/0v/Q/9D/0f/R/9L/1f/W/9b/
2P/Y/9j/1//T/9H/0f/R/9P/0//T/9X/0f/P/8//0v/V/9X/1P/U/9L/0v/U/9T/0v/R
/9H/z//R/9L/0//T/9L/0v/Q/9D/z//P/87/zv/N/83/zP/I/8z/zv/S/9T/0//S/9H/
0P/Q/9D/zv/O/9D/0f/S/9L/z//O/83/zf/N/8z/zP/M/83/zv/P/9D/0P/Q/8//z//R
/9H/0f/P/9H/0f/P/9D/0P/Q/9D/0P/Q/9D/0P/Q/9L/0v/S/9L/1f/W/9f/2P/b/9z/
3f/e/+L/5P/m/+j/5v/k/+L/4P/e/9z/2v/V/9T/0P/P/87/z//O/83/zv/O/87/zv/Q
/9H/0P/P/8z/zv/N/8v/yf/L/8v/zP/M/8n/x//G/8b/yf/K/8v/zP/L/8r/yf/I/8v/
zP/M/83/z//P/8//zv/K/83/0f/W/9n/3v/k/+v/9/8KACYARABfAHkAlwC+AOgAEgE9
AWIBdQF/AX0BXwEtAfEAqwBYAAsAyf+c/5T/uP/h//r/CAAQABUAGQAZABYAFAAUAAwA
BQAAAP//9f/n/9z/1//O/8H/wP/I/9H/0v/R/9H/zf/G/8H/uP+3/7v/wv/F/8n/0v/d
/+T/5v/p/+n/6P/o/+j/6P/q/+z/7P/t//L/8//0//L/9P/1//b/9//5//n/+f/7//r/
+v/8//z//P/8//z//f/+//////8CAAMABQAGAAQABAAEAAQABwAIAAkADQANAA0ADwAQ
AA8AEAARAA4AEAATABYAFgAYABsAHwAfAB0AHgAhACMAIwAlACgAKwAsAC0ANAA5ADkA
OwA+AD4AQgBHAEsATwBQAFEAVABZAF4AYwBlAGgAcABxAHIAdwB8AH4AfwCCAIUAhwCK
AIoAiACKAIkAiwCOAJIAkwCUAJQAlACTAJIAjwCMAIkAhgCFAIIAfgB7AHMAbQBoAGQA
XQBXAE8ASQBBADoANQAuACcAIgAdABcAFAARAA0ACAAGAAIA/v/4//f/9f/0//D/7//u
/+7/7P/q/+j/5//n/+b/5//o/+n/5v/m/+b/5P/m/+j/6P/o/+f/5//m/+T/5f/n/+n/
6v/o/+b/5P/i/+T/4//j/+P/5f/m/+f/6v/q/+n/6f/p/+n/6P/o/+j/6//s/+3/7//s
/+v/6//q/+r/6v/q/+r/6v/o/+n/6v/m/+X/5f/l/+P/4//i/+H/4v/j/+L/4//h/+D/
3v/Z/9v/2//b/9v/3P/c/93/3v/c/9z/3P/b/9z/3P/c/9z/2f/Y/9f/1v/Z/9r/2P/Y
/9j/2P/Z/9n/1//Z/9n/2P/V/9T/0//R/9L/0//W/9n/2P/X/9b/1//V/9P/0//W/9b/
1f/T/9L/0//U/9f/2P/W/9X/1f/T/9H/0v/T/9P/1P/U/9L/0v/S/9H/z//O/9P/1f/W
/9T/1P/U/9b/1v/V/9T/0//S/9L/0v/Q/9D/z//P/8//zv/Q/9L/1P/X/9T/0v/R/9D/
0f/S/9P/1P/T/9L/0P/P/9H/0f/R/8//z//P/8v/zv/R/9L/0//U/9L/0v/S/9L/1f/W
/9f/2P/Z/9r/2//c/9//4P/h/+L/4f/g/9//3v/g/+L/5P/m/+j/6P/o/+j/4//g/9r/
1//V/9T/0f/O/8//0P/R/9L/0f/S/9H/0P/P/9D/0P/P/8v/y//L/8z/zv/O/83/zf/M
/8z/zP/M/8v/yv/J/8j/yP/J/8r/yv/O/8//0P/R/9L/0P/N/9H/2P/Z/9r/3v/n//H/
AAAUACoARQBjAIEAogDGAPIAIwFUAXsBjwGZAZkBdwE9AfkAqABRAAUAyv+i/57/vf/k
//7/EgAbABcAFQAUAA4ABAD8//P/5v/V/8//yf+8/7f/vP+3/7L/uP/B/8T/w//F/8X/
xv/F/8D/t/+z/7b/wf/J/8r/z//c/+j/7//v/+7/7v/u/+z/7v/w//D/8v/2//b/9v/0
//b/9//4//n/+//7//v/+//6//r//P/8//z//P/8//7/AAACAAMABgAHAAkACgAJAAgA
BwAGAAcACAAJAA0ADwAPABEAEgARABIAEwAQABIAFQAYABgAGwAfACQAJQAnACgAKwAt
ACoAKQApACkAKQApAC8AMwA0ADcAOwA8AEEARQBIAEsATwBRAFUAWwBbAF8AYABiAGkA
awBtAHMAeAB6AHsAfgCBAIMAhgCGAIkAjACMAI8AjgCQAI8AjgCPAJAAkACQAI0AigCH
AIQAgwCAAHwAeQBxAGsAZgBiAF4AWQBSAE0ASQBEAEEAPAAzAC4AKQAjAB8AGwAWABAA
DgAKAAYAAAD+//v/+f/0//T/9P/1//T/8v/w/+//7//s/+v/6v/p/+j/6P/o/+b/6P/q
/+r/6v/p/+n/6P/m/+j/6f/q/+r/6v/q/+r/6v/q/+n/6f/p/+z/7P/s/+7/7//v//D/
8f/w/+7/7f/s/+z/7P/s/+3/7v/v//H/8v/v/+7/7f/s/+7/7P/t/+7/6v/n/+X/4//k
/+X/5f/l/+f/5//l/+X/5f/m/+b/4//j/+P/4//j/+H/4P/g/+D/3v/e/97/3f/c/9z/
3P/c/9z/3P/c/9z/2v/a/9f/1v/U/9T/1f/V/9f/2f/Z/9j/2f/a/9v/2//Z/9f/1//X
/9b/1f/U/9X/1P/T/9T/2P/Y/9f/1f/U/9P/1P/X/9j/1v/V/9X/0//T/9T/1f/V/9L/
0v/Q/9D/0//T/9L/0v/U/9X/1f/S/9D/0P/S/9L/1P/U/9T/1P/S/9L/0P/Q/9T/1f/W
/9b/1//Y/9n/2//X/9T/0v/Q/9L/0v/S/9L/0//S/9D/z//S/9P/1P/T/9X/0//R/9L/
0f/Q/8//zv/S/9T/1v/Y/9f/1v/V/9T/1v/Y/9r/3P/c/9z/3P/c/9z/3P/c/9z/3//g
/+H/4v/i/+L/4v/i/+P/5P/l/+b/4//i/+H/3f/Y/9L/z//M/9D/0P/Q/9L/0f/Q/8//
0P/U/9T/1P/S/9L/0f/P/83/zP/L/8v/yv/L/8v/zP/O/9D/0P/Q/9D/zv/O/87/zv/O
/87/zf/N/87/z//Q/9D/0P/R/9X/2v/j/+z/7v/1/wEAFAAsAEgAZQCDAJ8AvgDqABoB
RQFoAXsBhQGBAV8BJwHrAJ0ARAD5/8H/ov+o/8j/5//6/wQADAATABsAHQAUAA4AEAAO
AAMA9v/r/+H/1//S/8//yv/H/8z/0P/R/9D/zf/L/8v/xv/D/8D/wf/D/8b/y//N/9L/
2f/g/+z/8f/w/+7/7f/s/+3/8P/z//T/9v/6//r/+v/2//b/9f/0//b/+f/6//v//P/8
//3/AAACAAIAAgACAAUABgAHAAcABwAHAAgACAAJAAoACwAMAA0ADgAPABMAEwATABUA
FgAVABYAFwAUABUAGQAdAB4AHAAfACMAIwAiACIAJAAlACgAKwAvADMANQA1ADsAPwA+
AEEARQBGAEkATQBQAFMAWQBbAF8AZQBnAGsAbABuAHQAdQB2AHsAfQB+AH4AgACGAIkA
jQCOAI8AkgCSAJUAlwCaAJoAmgCdAJ4AngCeAJsAmACVAJIAjACIAIMAfwB3AHEAbABo
AGMAXwBZAFUATQBEAD0ANAAwAC4ALAApACMAHwAaABQAEgAOAAoABAAEAAMAAwAAAPv/
+P/2//L/9P/y//H/8f/t/+3/7f/t/+r/6v/q/+j/7P/u/+7/7v/y//P/8//y//D/7//u
/+z/7//w//H/8v/w/+//7//v//D/8P/w//L/8//z//T/9f/z//L/8v/y//H/8P/v/+//
7f/t/+7/7v/u/+7/7v/u/+//7P/s/+z/7P/t/+//8f/v/+//7v/t/+v/6f/l/+P/4//k
/+T/4f/j/+P/4//j/+P/4v/i/+L/4P/g/+D/3//h/+L/4//k/+L/4P/e/9z/2//a/9b/
1P/X/9j/2v/b/9z/3//g/+D/3//e/93/2//b/9n/2f/Z/9j/1//W/9f/1v/V/9b/2v/b
/9v/2v/a/9f/1v/X/9b/0//R/9D/zf/P/9L/1f/X/9X/1P/R/9D/0//V/9b/2P/c/93/
3f/a/9b/1P/U/9L/1P/U/9T/1P/W/9b/1P/U/9T/0//S/9D/0v/S/9L/0//V/9T/1P/U
/9T/1P/U/9T/1v/W/9X/1f/T/9P/0//R/83/z//V/9b/0//S/9H/0P/S/9T/1v/Y/9v/
3P/d/97/3v/e/97/3v/g/+D/4P/g/+H/4v/j/+T/5f/m/+f/6P/l/+L/3//Z/9r/1v/V
/9T/0v/Q/87/zv/M/8z/zP/O/9H/0v/T/9L/0v/R/8//zf/N/83/zv/O/9D/z//P/9D/
zv/O/87/zv/O/87/zv/O/9D/0v/T/9X/1P/T/9L/0P/M/9H/1f/W/9n/3v/k/+n/9f8E
ABgANgBVAHMAkQCyANwACgE1AVoBdQGDAX8BZQE7AQUBwQBuABsA2f+q/57/vP/n/wIA
CgASABsAHQAfACIAIAAaAA4AAwD+//v/9//t/+D/3f/Y/83/yv/O/9H/1P/V/9H/yf/G
/8P/vP+5/7n/vv/J/9P/1v/Z/+L/7P/v/+7/7P/r/+r/6//u//H/8v/y//b/9v/2//j/
+v/7//z//P/9//z/+//5//j/+P/6//z//P/8//z/+//8//3//f8BAAMABgAIAAsADAAN
AA4ADwAQABEAFQAUABMAFAAUABQAFgAYABYAFAAXABoAGgAZABsAHgAdACAAIgAmACkA
JgAnACkAKwArACsAMQA1ADcAOwBAAEIARgBLAE8AUwBTAFMAVQBZAFwAYQBjAGYAbwBx
AHMAeQB9AH4AfgCAAIUAhwCKAIoAigCMAIsAjQCQAJQAlQCWAJMAkgCQAI4AiwCIAIUA
ggCAAH4AewB5AG8AaQBkAGAAXABXAFAASwBDADwANwAwAC0AKgAnACMAHQAZABQADgAM
AAgABAD+//z/+f/3//L/8P/u/+3/6v/s/+r/6f/p/+X/5f/l/+X/5P/k/+T/4v/i/+T/
5P/k/+X/5f/k/+L/4//l/+f/6P/r/+z/7f/u/+3/6//q/+n/6v/q/+r/7P/u/+3/7f/t
/+3/7P/s/+z/7P/s/+z/7f/v/+//8P/w//H/8v/z//T/8P/s/+v/6v/m/+X/5f/l/+X/
5f/k/+P/5f/l/+P/4//h/+L/4v/f/9//3//f/9//4P/g/+H/4v/e/97/3v/d/9v/2v/Z
/9j/2v/a/9r/2v/c/9z/2f/Y/9r/2v/b/9v/2//d/93/3P/c/9z/3P/b/9f/1f/V/9X/
0v/R/9D/0f/S/9H/0v/W/9X/1f/U/9T/1P/U/9b/1v/V/9P/0v/P/9D/0v/U/9X/1P/U
/9L/0v/R/9H/0P/Q/9T/1f/V/9L/0f/Q/9H/0P/T/9T/1f/W/9b/1v/U/9T/1f/V/9X/
1P/S/9L/0v/T/9H/0P/Q/9D/zv/O/87/zv/Q/9D/z//P/8//z//P/83/0f/R/9X/1P/S
/9L/0v/S/9H/0P/P/87/0P/Q/9D/0P/S/9T/1v/Y/9b/1v/W/9b/2f/c/9//4v/i/+L/
4v/i/+T/5v/o/+r/5//k/+H/3v/d/9n/1//S/9H/0P/Q/87/zP/M/8z/zP/M/87/0P/Q
/9P/0v/T/9P/zv/J/8b/w//F/8b/x//H/8f/yP/I/8j/xv/G/8b/xv/J/8r/zP/O/8z/
zf/N/83/zf/M/8z/zf/T/9L/1f/Y/9r/4f/v/wIAGAA0AFMAcwCTALYA4AAKATkBZAF/
AY8BlQF9AUMBCwHLAHgAIwDb/6j/lv+s/9X/8v8CAA4AEwAPAA0ADgAIAAYABgD7/+r/
4//d/8//xv/F/7z/tf+4/77/wf/G/8f/wf+//8D/vf+0/6//sf+2/7//xf/K/9P/3P/o
/+//7v/s/+v/6v/o/+r/7P/s/+//9P/1//b/8v/y//H/8P/x//P/8//z//T/9P/1//j/
+v/6//r/+v/9//7//////wAAAQADAAQABAAEAAQABAAEAAQABAAHAAoACwAOABAAEAAS
ABQAEgARABMAFQAUABQAFwAbABsAGwAcAB8AIQAkACcAKwAvAC0ALQAzADcAOgA9AEEA
QgBEAEcASQBLAE4ATwBSAFcAXABhAGMAZgBrAGsAawBvAHIAdAB1AHgAfgCBAIUAhgCF
AIgAiACLAIwAjgCNAIwAjACMAIsAigCGAIQAggCAAIEAgAB+AH0AdABtAGcAYgBcAFcA
UABLAEQAPAA2AC4AJgAiAB4AGQAZABcAFAAQAAoABgACAPz/+//5//j/9P/x/+7/7P/o
/+r/6P/n/+f/4//j/+P/4//g/+D/4P/e/+P/5v/n/+j/5//n/+b/5P/l/+f/6f/q/+r/
6P/m/+T/5v/l/+X/5f/o/+j/6P/q/+r/6f/p/+n/6f/o/+j/6P/q/+r/6v/r/+r/6f/p
/+j/6v/q/+r/6v/r/+j/6P/o/+X/4//i/+H/4//j/+L/4f/h/+H/3//f/+D/4v/j/+H/
4P/f/97/3f/c/9r/2f/Y/9n/2v/b/9v/2v/a/9r/2v/X/9b/1f/U/9X/1v/U/9T/1P/U
/9X/1f/V/9f/1//W/9T/1P/U/9P/0//R/9H/0f/S/9P/1P/X/9P/0f/R/9T/1f/V/9T/
1P/R/9D/0f/Q/9L/0f/R/8//0f/S/9P/0//Q/9D/zv/O/8//z//O/87/0v/T/9P/0P/Q
/9D/0v/S/9H/0P/P/87/z//Q/8//0P/O/83/zP/K/8z/zP/M/83/zv/O/8//0P/Q/9D/
0P/Q/9L/0v/R/9H/0//T/9P/0f/J/8n/zf/M/8//0P/R/9L/z//O/83/zP/O/87/zv/O
/9D/0v/U/9b/1//Y/9n/2v/a/9r/2v/a/9r/2v/a/9r/3f/g/+P/5v/j/+L/4f/g/9//
2//Z/9T/0v/Q/8//zP/M/8z/zP/M/87/0P/S/9L/0P/O/87/zf/M/8v/zP/N/83/zP/L
/8n/yP/I/8f/xv/I/8j/yP/I/8j/yP/J/8r/yv/L/8v/y//M/8z/zf/P/8//1P/Z/+L/
6P/v//3/DAAgADwAVwBzAJEAsADaAAYBLwFWAXMBgwGDAWkBNwH7ALcAZgAXANX/qP+Y
/6z/0//u/wAADAAXABkAGQAYABYADAACAPX/6v/j/9v/0//O/83/yv/D/8L/yP/J/8j/
x//J/8n/xv/B/7r/t/+3/7r/v//F/8r/1//k/+r/7f/u/+7/7//w/+3/7v/v/+7/8P/0
//T/9P/z//T/9P/0//b/+f/6//v//f/8//z//v/+//7//v/+////AAABAAEAAgADAAUA
BgAEAAQABAAEAAUABgAHAAsACQAJAAsADAANABAAEwASABQAFwAaABoAGAAbAB8AHwAe
AB4AIAAhAB8AIQAkACcAKgAtADYAPQA7AD0AQABAAEEARQBIAEsATwBRAFUAWwBeAGMA
ZQBoAG4AbwBwAHUAeAB6AHsAfgB/AIEAhACEAIYAigCLAI8AjwCSAJIAkgCVAJYAlgCW
AJMAkACNAIoAiQCGAIIAfwB3AHEAbABoAGEAWwBTAE0ASABCAD4AOAAxACwAJwAhAB8A
GwAWABAADAAIAAQA/v/8//n/9//y//P/8v/y//D/7v/s/+v/6//q/+v/7P/t/+v/6v/p
/+b/5//o/+f/5v/o/+n/6f/o/+f/5//n/+b/6//s/+3/7v/v/+//8P/x//H/8P/v//D/
7v/t/+3/7f/s/+r/6f/o/+r/6v/q/+v/6//r/+z/7P/s/+z/7P/s/+3/6v/q/+r/6P/n
/+f/5//m/+X/4//h/+L/4//i/+P/4v/i/+H/3f/e/9//4P/h/97/3P/b/9r/2f/a/9v/
2//Y/9j/2P/Y/9r/3P/e/+D/3f/c/9j/1v/U/9T/1f/V/9b/2f/a/9r/2v/a/9r/2f/W
/9P/0v/R/9P/0//T/9X/1f/T/9P/1v/X/9f/1v/W/9H/0P/R/9D/0f/R/9L/0f/S/9T/
1v/X/9X/1P/R/9D/0v/T/9P/1P/V/9X/1P/Q/9D/0P/S/9L/1P/U/9T/1P/S/9L/0P/Q
/9D/z//O/8z/zv/Q/9L/1f/U/9L/0f/Q/87/zv/O/87/zv/O/83/zf/O/8//0P/P/9P/
1//X/9j/1v/U/9L/0P/Q/9D/0P/Q/9P/1P/V/9b/2P/a/9z/3v/d/9z/2//a/93/3v/f
/+D/4P/g/+D/4P/d/9z/2//a/9v/2f/Z/9b/1P/S/9H/zv/M/8z/zP/M/8v/zP/N/8z/
zv/M/8z/y//L/8n/yf/J/8n/yP/H/8X/xf/G/8b/xv/J/8r/y//M/8r/yv/L/8z/yv/L
/8v/y//K/8j/x//H/8f/yv/R/9r/4P/l//H/AgAWADIATQBlAIUAqADOAPwAJwFOAWkB
eQGDAXcBTQEZAd0AjgA1AOv/tP+Y/6T/z//w//7/DAAXABUAEwAaABoAEgASAA8ABAD9
//3/9f/k/9n/1v/R/8r/0P/T/9L/0f/V/9X/zP/D/8D/uf+1/7j/vf/B/8r/2//k/+b/
5//r/+z/7v/w/+z/7v/w//D/7//y//H/8P/y//T/9f/2//r//f/+/////v/8//v//P//
/wAAAQACAAEAAgADAAMABgAHAAkACgAMAAwADAAMAAsADAANABEAEAAPABAAEAATABYA
GQAYABcAGQAbABoAGgAdACEAIQAhACIAJQAnACcAKQAsAC8ALQAtADMANwA7AD8ARABG
AEgASwBNAE8AVQBXAFsAYQBkAGkAawBuAHEAcQBxAHUAeAB6AHsAfgCEAIcAiwCMAIsA
jgCOAJEAkQCUAJQAlACSAJIAkQCQAI4AjACKAIgAhQCCAH4AewB1AG8AagBmAGEAXQBX
AFMASgBCADwANAAuACoAJgAhAB8AGwAWABAADQAKAAcAAgD///3//P/4//b/9P/z//D/
7v/s/+v/6//r/+v/6//r/+j/6P/o/+b/5v/o/+j/6P/r/+v/6v/o/+r/6//s/+z/7f/s
/+v/6v/r/+v/7P/t/+3/7P/r/+z/7f/t/+7/7//v/+7/7v/u//D/8P/w//H/7//v//D/
8P/u/+7/7v/u/+v/6P/o/+j/5v/l/+X/5f/l/+X/5P/j/+b/5//m/+f/5f/m/+b/4//i
/+H/4P/f/+L/4v/j/+T/3//e/93/2//b/9z/3f/e/93/3P/b/9r/3P/c/9n/2P/Z/9r/
3P/d/9v/2//Z/9b/1v/W/9b/1f/U/9P/1P/V/9f/1//X/9n/2f/X/9f/2v/a/9n/1//W
/9T/1P/W/9b/2f/Z/9r/2f/X/9b/1f/T/9P/1P/T/9T/1f/V/9T/1P/U/9X/1f/S/9X/
1v/Z/9r/1v/U/9L/0P/T/9T/0//U/9X/1f/V/9T/1v/W/9b/1//W/9T/0//S/9D/0P/Q
/9D/1P/W/9f/2f/W/9X/1P/R/9H/0//R/9L/0v/S/9L/0v/Q/9D/0P/Q/9T/1v/Y/9r/
2P/Y/9j/2P/b/9z/3f/e/+D/4v/k/+b/5P/k/+T/5P/n/+j/6f/q/+j/5v/k/+L/4f/i
/+D/4f/e/9z/2P/U/9H/0P/P/87/0//W/9f/2P/W/9b/1f/T/9H/0f/R/9L/0v/S/9H/
0f/R/9D/z//O/9D/0P/Q/9D/0v/T/9T/1P/S/9H/0P/P/9T/0v/R/9P/1v/X/9r/3v/l
/+3/AAAOABwANQBVAHcAnADAAOoAHQFOAXcBkwGhAaEBhQFVARsB1ACBAC0A5v+2/6T/
s//U/+7/BAAZACMAHwAcABoAEgAIAP//8v/l/+P/4//W/8v/zP/J/8L/wP/B/8T/x//H
/8n/zP/H/8L/v/+7/7r/w//P/9L/0//e/+r/8f/0//T/9f/2//P/9P/1//T/8//2//X/
9P/3//r//P/+//3////////////+//7/AAAEAAQABAAEAAMABAAFAAUABwAHAAgACAAI
AAgACAAIAAsADAANABEAEgATABYAGAAWABgAGgAYABoAHQAgACAAHgAfACEAHwAhACQA
KQAtAC0ALwAyADUANAAzADgAOwA7AD0AQABAAEQASQBNAFEAVABVAFgAXQBeAGMAZQBo
AHAAcQByAHcAegB8AH0AgACAAIEAgwCCAIUAigCMAJEAkwCWAJYAlgCUAJQAkwCSAJIA
kACOAIwAiQCGAIIAfwB5AHMAbgBqAGcAYwBdAFkAUwBMAEcAQAA4ADQAMAArACUAIQAc
ABYAEAAMAAgAAgABAP///v/6//r/+P/3//T/9v/0//P/8//w/+//7v/t/+z/7P/s/+r/
7P/u/+7/7v/x//H/8P/u/+z/7f/u/+7/8P/w//D/8P/u/+3/7f/t/+//8P/x//T/8//x
//D/7//v/+7/7v/u/+//8P/x//P/8f/x//L/8v/w//D/8P/w/+//7P/s/+z/7f/t/+7/
7//t/+3/7P/r/+v/6//p/+n/5//o/+j/5f/n/+f/5//n/+f/5v/m/+b/4v/i/+L/4f/i
/+L/4v/i/+D/4P/g/+D/4v/i/9//3v/e/97/3//f/97/3//e/9z/3f/e/9//3//c/9n/
2P/X/9f/1//X/9n/2f/X/9f/2v/d/93/3P/c/9j/2P/a/9r/3P/b/9v/2f/X/9j/2f/Z
/9j/2P/W/9b/2f/Z/9j/2P/a/9v/2//Y/9f/1v/X/9b/2f/a/9v/3P/e/97/3P/c/9v/
2//b/9r/1v/U/9L/0f/T/9T/1v/Y/9b/1v/W/9b/2P/Y/9f/1//Y/9n/2v/Z/9n/2f/V
/9L/1P/U/9T/1P/Y/9r/3P/e/97/3v/e/97/3//g/+H/4v/h/+D/3//e/+D/4v/k/+b/
5//o/+n/6v/o/+j/6P/o/+f/5v/l/+T/3//c/9n/1v/W/9b/1v/W/9b/1v/W/9b/1P/U
/9T/1P/T/9L/0f/Q/9P/1P/V/9b/1P/U/9T/1P/T/9L/0f/Q/9L/0v/S/9L/0v/S/9L/
0v/Q/9D/0P/Q/9T/1v/Y/9r/4f/o/+//9v8JABoAKwA8AFsAeACVALIA2AD+ACQBSgFS
AVoBYgFqATAB9gC8AIIATgAcAOr/uP/O/+L/9v8KAA8AFAAZAB4AGAAUABAADAADAPz/
9f/u/w==
         </WaveFormData>
      </LeadData>
      <LeadData>
         <LeadByteCountTotal>10000</LeadByteCountTotal>
         <LeadTimeOffset>0</LeadTimeOffset>
         <LeadSampleCountTotal>5000</LeadSampleCountTotal>
         <LeadAmplitudeUnitsPerBit>4.88</LeadAmplitudeUnitsPerBit>
         <LeadAmplitudeUnits>��V</LeadAmplitudeUnits>
         <LeadHighLimit>2147483647</LeadHighLimit>
         <LeadLowLimit>268435456</LeadLowLimit>
         <LeadID>V4</LeadID>
         <LeadOffsetFirstSample>0</LeadOffsetFirstSample>
         <FirstSampleBaseline>0</FirstSampleBaseline>
         <LeadSampleSize>2</LeadSampleSize>
         <LeadOff>FALSE</LeadOff>
         <BaselineSway>FALSE</BaselineSway>
         <ExcessiveACNoise>FALSE</ExcessiveACNoise>
         <MuscleNoise>TRUE</MuscleNoise>
         <LeadDataCRC32>1685770426</LeadDataCRC32>
         <WaveFormData>
pADIAO8AHQFSAYIBnQGnAaQBfwEtAdwAmgBRAAcAxP+T/4H/kP+x/9H/6P/4/////P/1
/+3/5//j/+P/4f/a/9X/1P/R/8z/yv/J/8f/xf/H/8//z//H/8X/yf/H/8X/wv+9/73/
xv/J/8f/y//V/97/5//q/+v/7P/s/+3/7f/t//D/8P/u//D/7v/t//D/8f/y//T/9v/4
//j/+P/3//b/9v/2//b/9//3//f/9//3//f/9//6//3///8AAP///v/9//7/AAAAAAAA
AgAFAAYABwAHAAQABQAFAAQABAAGAAgABgAGAAcACgAKAAwADQARABEAEwATABQAFwAV
ABUAFQAWABgAGwAeAB8AHQAfACIAJAAlACYAKQApACoALQAvADAAMwA0ADQANgA7AD0A
PgA/AEAAQABAAEAAQgBEAEUARQBFAEUARQBGAEQARgBGAEUARQBFAEYARgBEAEMAQwBA
ADgANQAzADIAMwAwAC4AKwAkACEAHgAaABcAFwAUABMAEgARAA4ADAAGAAEA/f/4//r/
+//7//z/+P/2//X/8v/x//L/8//z//D/7//u/+v/7f/t/+7/8P/u//D/8f/x//L/8f/u
/+z/7P/t/+//7//u/+//8P/z//H/8f/x//D/8P/w//D/8f/y//L/8v/x//L/8v/z//T/
8f/w//D/8P/x//H/8v/z//H/8f/y//L/8P/v/+//7//w//D/8P/w/+//8P/v/+7/8P/v
/+7/7v/s/+z/6//q/+v/6//r/+r/6P/m/+X/5f/n/+f/6P/o/+j/6P/o/+f/6f/p/+r/
6v/q/+j/5v/j/+X/5v/m/+b/5P/k/+P/4v/l/+b/5v/l/+L/4f/i/+H/4P/g/+H/4//l
/+P/4f/j/+D/3//e/93/3v/g/+D/4v/g/+H/4f/f/9//4f/h/+H/3//f/9//3//h/+H/
4P/g/+D/4f/h/+D/3v/f/9//3//h/+H/4f/i/+H/3//c/9v/3f/f/+D/4v/j/+L/4v/j
/+L/4v/j/+P/4f/f/93/2//e/9//3//g/97/3v/c/9z/4P/b/9f/3P/d/97/3//g/+P/
5P/l/+b/5P/k/+T/5P/m/+b/5v/m/+j/6P/o/+j/6v/s/+7/8P/w//D/8P/w/+7/7v/u
/+7/7f/s/+v/6P/k/+H/3//e/93/2//a/9r/2//c/93/4P/f/93/2//Y/9n/2f/X/9X/
1v/X/9n/2v/a/9n/2f/Z/9v/2//b/9r/2f/Z/9r/2v/c/93/3f/d/9//3//f/9//5//k
/9//3v/i/+3/9////wkAGgAwAEoAYgB+AJ4AwADtABsBRgFsAX0BewFsATsB8QCkAGIA
JQDn/7D/j/+J/5r/t//V/+r/8P/x//T/8f/p/+P/4//j/9//2v/T/9D/zf/I/8r/y//H
/8X/xf/H/8v/zf/L/8n/xf/B/8D/v/+7/77/x//N/9H/1//i/+v/7v/s/+z/6//r/+r/
6f/r/+r/6P/s/+z/7f/w//H/8v/0//L/9P/0//T/9P/0//X/9v/0//X/9f/1//j/+f/6
//v/+f/7//z//P/6//r/+v/8//7//v/+/wAAAAAAAAAA/////wEAAgACAAAAAgAEAAIA
BQAHAAsADAAKAAsADwAPAA8ADwAQABMAFAAVABYAGAAYABkAGgAZABoAHQAhACQAJQAm
ACkAKQArAC8AMgA0ADYANgA1ADYAPAA9AD0APQA/AEAAQQBCAEIARABFAEUARwBHAEcA
SABKAEwATABLAEsASwBMAEwARwBFAEQAQAA8ADkANwA2ADUAMgAwAC0AJwAlACMAIAAf
AB8AHAAbABYAEwAOAAoABAABAP///P/+//3/+//6//n/+P/4//b/8v/y//L/8f/x//H/
8f/v/+7/7f/t/+7/7//y//T/9f/3//f/9f/0//P/8//0//P/8v/z//T/9//1//X/9f/0
//L/8v/y//P/9f/2//f/9//0//T/9f/2//X/9P/0//T/9f/1//b/9//3//f/+P/4//T/
8//z//P/9f/0//P/8v/0//b/9v/2//T/8//y//L/9P/0//P/8v/w/+//7v/s/+3/7P/s
/+3/7f/t/+7/7v/q/+r/6v/p/+r/6//t/+7/7f/q/+f/4//j/+T/5P/k/+f/6P/o/+j/
6v/q/+n/5//n/+f/6f/p/+b/5v/n/+n/5//l/+P/5f/n/+f/5//n/+j/6P/m/+b/5P/l
/+X/4//l/+f/5//n/+X/5f/l/+X/4//j/+L/4v/g/+H/4f/g/+H/4//k/+X/4//j/+P/
5P/k/+P/4f/h/+L/4//j/+T/5f/k/+T/5f/i/+L/4//j/+X/5f/l/+X/5f/l/+T/5P/k
/+T/4v/i/+b/5f/j/+T/5v/m/+b/5v/o/+j/6P/o/+r/6v/q/+r/6//s/+3/7v/w//D/
8P/w//P/9v/5//z/+P/2//T/8v/v/+7/7f/q/+r/5//l/+T/4//h/+D/4P/i/+L/4v/k
/+P/4//j/+L/4//j/+H/3//f/9//4P/g/97/2//Z/9f/2v/b/9z/3P/b/9v/3P/c/97/
3//f/9//4f/h/+H/4f/f/+L/5//o/+r/7f/z//v/CQAeADYAVABwAI4AsgDeAA8BQQFy
AZQBpQGrAZgBWQEJAcQAggA5APH/tP+H/3//nv/H/+P/9P/6//n/9v/z/+3/6//v/+//
6f/k/+P/4v/d/9j/2P/P/8X/xf/P/9X/0//T/9X/0//N/8f/wv/D/8n/zv/P/9P/3f/p
/+z/7f/u//D/8P/v/+//8f/x//T/9P/1//r/+//9//3//f/9//7//P/+//7//v/+//7/
//8AAAAAAQABAAEAAwADAAMAAwADAAUABgAGAAYABgAGAAgACgAKAAoADAALAAwADQAN
AAkACwAMAAwADgAQABIAEAARABMAFwAYABUAFQAYABcAGQAZABoAHQAhACMAJQAoACgA
KQAqACkAKwAtADAAMgAzADQANwA3ADoAPQA/AEAARQBGAEYASABMAE0ATQBNAE8AUABR
AFIAUABSAFMAUwBWAFcAWABaAFgAWgBaAFkAVwBVAFQAUgBSAFEAUQBOAEoARwBFAEQA
QAA8ADkANQAuACsAKAAkACAAHwAbABkAGAAXABQAEgAQAA0ACwAIAAYABQADAAIA///+
//7//P/6//r/+v/5//v/+//7//n/9v/1//X/9v/2//j/+f/5//v/+//5//j/+v/7//3/
/f/5//f/9f/1//f/9//3//b/9//4//n/+//6//r/+v/5//r/+v/7//z//v/+////AAD+
//v/+f/3//n/+f/6//r/+f/5//r/+//5//j/9//2//j/+v/6//r/+f/3//X/9P/z//L/
8P/u//D/8f/y//L/9P/0//X/9//1//P/8v/w//D/8P/w/+//7P/r/+v/6v/s/+z/7P/r
/+3/7v/u/+7/7v/u/+3/7P/q/+r/6f/n/+f/6f/t/+//7f/s/+z/7f/r/+n/5//p/+f/
5//n/+f/6f/q/+n/6v/p/+n/6P/l/+X/5//n/+f/5f/l/+X/5f/j/+P/4v/i/+T/5//p
/+r/6P/p/+n/6f/m/+X/5P/k/+X/5f/k/+X/5//n/+b/5v/q/+r/6//t/+n/6P/o/+f/
6f/p/+n/6f/p/+n/6P/o/+j/6P/m/+b/5v/n/+P/5P/n/+j/6f/q/+j/6P/o/+j/6//s
/+3/7v/u/+7/7v/u//H/8v/z//T/8v/y//L/8v/0//b/+P/6//r/+v/6//r/9v/y/+3/
6f/m/+X/4//i/+T/5P/k/+T/5f/l/+T/4//j/+P/5P/j/9//3//f/+D/4v/i/+H/4f/f
/+H/4f/h/97/3f/d/97/3P/e/9//3//i/+P/5P/l/+X/4//g/+H/6P/s/+v/7f/3/wUA
EgAkADoAVABwAJAAtADbAAcBOgFsAY0BmwGgAY8BTwH6AK4AYwAZANr/rf+L/4b/o//F
/+D/+P8DAPr/9//1/+//5f/j/+P/3v/T/9D/z//K/8j/zf/F/73/wf/L/8//z//P/8//
zf/N/8j/w/+//8L/y//R/9P/1//i/+v/8P/u/+7/7f/t/+3/7f/w//D/8P/0//T/9f/1
//X/9f/2//b/+P/4//j/9v/2//f/+P/4//n/+f/5//v/+//7//v//P///wEAAgABAAAA
//8AAAIAAgACAAQABwAIAAkACQAGAAcABwAGAAgACgAMAAoADQAPABMAFAAUABUAGQAZ
ABUAEwASABMAFAAVABYAGAAZABsAHQAdAB0AHwAiACQAJgAoACwALQArAC0ALgAuADMA
NAA0ADYAPAA9AD0APQA9AD4APwBAAEEARABGAEcARwBFAEMAQgBDAEYARwBHAEQAQwBD
AEIAQQBBAEIAQAA7ADkAOAA4ADcANAAyAC8AKwApACcAJAAgAB8AGwAZABcAFQARAA4A
CwAJAAgABgAFAAMAAAD+//z//P/9//z/+v/6//r/+f/4//f/9v/z//T/8//z//T/9P/2
//f/9//2//X/8v/w//L/8//1//X/8//z//P/9f/1//X/9f/0//b/9v/2//f/+P/4//j/
9//2//b/9//4//f/9v/2//b/+f/5//r/+//4//f/9//2//b/9f/1//X/8//y//H/8P/y
//T/9P/0//L/8f/w//D/8v/y//H/8P/x//H/8f/w//H/8P/w//H/8P/v/+//7v/u/+7/
7v/t/+3/7f/u/+7/7P/q/+j/5f/n/+j/6P/o/+n/6v/q/+r/7f/u/+7/7f/p/+n/6//r
/+n/6P/o/+n/6//p/+f/6f/o/+f/5v/l/+f/6P/n/+j/6P/p/+n/5//n/+n/6f/p/+X/
5f/l/+X/5//n/+b/5v/k/+X/5f/k/+T/5f/l/+X/5//n/+f/6P/n/+X/4v/h/+P/5f/m
/+j/6P/o/+n/6//n/+b/5v/l/+P/4//j/+P/4//j/+L/4v/j/+T/4//k/+T/4//l/+b/
5P/k/+T/5P/n/+j/6f/q/+j/6P/o/+j/6//s/+3/7v/u/+7/7v/u/+7/7v/u/+7/7//w
//H/8v/z//T/9f/2//b/9v/2//b/8//y//H/7v/q/+X/4f/e/+D/3//f/+D/4P/g/+D/
4v/l/+X/5f/k/+H/4f/f/93/2//b/9z/3P/d/93/3v/f/+H/4f/h/+D/3//f/+D/4P/g
/9//3f/b/97/3//g/+H/4f/i/+X/6P/w//n//f8HABMAIgA4AFIAbgCOAKoAyAD3ACsB
VgFyAX8BgwFsASsB3QCaAFYADwDR/6L/if+P/6j/xf/f/+z/8P/x//b/9f/p/+X/6//v
/+f/3v/V/9L/zf/M/8z/yf/F/8v/z//P/83/zf/L/8f/w//B/8L/xf/H/8r/y//N/9H/
1//e/+n/7v/r/+r/6P/n/+r/6//v//D/8P/0//T/9f/0//P/8v/y//D/8v/y//L/9f/2
//j/+v/8//3//f/9//3//f/9//3//f///wAAAAACAAIAAgAEAAQABAAEAAYABwAIAAkA
CQAFAAcACAAIAAYACAAKAAgACgALAA4ADgANAA0AEAAPABAAEQATABcAGAAZABoAHAAf
ACEAIwAjACEAIwAmACgAKwAsAC8ALwAyADUANwA4ADsAPAA8AD4AQgBDAEMAQwBGAEgA
SgBMAEoATABNAE0AUABRAFIAVABWAFgAWABXAFYAVQBVAFQAUABNAEsARgBBAD8APgA+
AD8APAA6ADcALgArACgAJAAjACMAIAAfABwAGQAUABAADgALAAkABgAHAAcABgAGAAEA
/v/8//j/+P/4//j/9//1//X/9f/z//L/8f/x//L/8P/y//P/8//2//f/9v/2//X/9f/2
//X/9v/3//j/+//6//n/+P/2//b/9v/2//f/+f/6//v/+//4//j/+f/6//j/+P/5//r/
+v/5//n/+f/5//n/+v/6//j/9//3//f/+v/6//r/+v/6//z//P/8//r/9//0//L/8v/y
//H/8P/w//H/8v/y//H/8P/w//H/7//v//D/8P/v//D/8f/x//D/7//v/+7/7f/q/+f/
4//m/+j/6f/q/+3/7v/u/+7/7P/s/+v/6f/p/+n/6//r/+n/6P/o/+n/6//p/+f/6f/r
/+v/6//r/+j/6P/m/+b/5P/l/+X/4//m/+n/6v/r/+f/5//n/+f/6f/p/+j/6P/p/+v/
7P/s/+n/6f/o/+f/5f/l/+X/5v/o/+f/5f/l/+X/5f/k/+T/5P/k/+X/5//m/+b/5//n
/+f/5//n/+f/6f/p/+j/6P/o/+j/5v/m/+T/5f/r/+r/6P/m/+T/4v/m/+j/6v/s/+7/
8P/y//T/8v/y//L/8v/w//D/8P/w//P/9P/1//b/+f/6//v//P/5//b/8//u/+7/6//p
/+j/5//l/+T/5P/h/+D/3//g/+L/4//k/+T/4//j/+H/3//f/9//4P/g/+D/3//f/9//
4f/h/+H/4P/h/+H/4v/i/+T/5f/l/+X/5P/j/+L/4f/f/+L/5f/o/+r/7//z//v/CQAY
ACgARABiAIQAqADQAAEBNwFoAYoBowGxAaABawEhAdoAlABLAAMAwv+R/4P/nv/J/+X/
9P/+/////P/5//X/8//x/+v/5f/i/93/3P/b/9b/2P/X/83/y//R/9H/0f/T/8//yf/H
/8X/wv/D/8P/xv/R/9f/1//Z/+D/5//s/+z/7P/r/+v/7P/t//H/8v/y//b/9v/3//n/
+f/5//r/+P/6//r/+v/5//j/+P/4//j/+f/5//n/+f/5//n/+f/6//3///8AAAEAAgAD
AAYABgAGAAYACAAIAAgACAAHAAcACQAKAAoACgAMAA4ADAAKAAsADgAOAA8AEQAWABcA
FAATABMAFQAYABkAGgAcAB4AIQAkACUAJgApAC0AMAAvAC4ALwAtADAAMwA1ADYAPAA+
AD8AQgBEAEUARQBFAEkASgBLAEwASgBMAE0ATQBQAFEAUgBUAFEAUgBRAE8ASwBJAEgA
RgBFAEUARgBEAD4AOwA5ADgANQAyADAALQAoACUAIgAeABsAGwAYABcAEwARAA0ACgAG
AAMAAQD+//3/+//4//b/8//y//L/8P/v//D/8f/x//D/7//u/+v/6//r/+z/7v/t/+7/
7v/t/+//7//t/+z/7P/t/+//7//w//H/8v/1//T/8//y//D/8v/y//L/8//y//L/8v/x
//L/8v/z//T/8//y//L/8v/1//X/9v/3//n/+f/6//r/9//1//T/8//y//D/7v/s/+z/
7v/u/+7/7v/t/+z/7P/q/+r/6f/o/+j/6f/q/+r/6//q/+r/6//q/+n/6f/o/+b/5v/m
/+X/5f/l/+b/5v/o/+b/5P/h/+T/5v/n/+j/5//o/+j/6P/o/+j/5//l/+P/4//l/+X/
4f/g/+D/4f/j/+H/3//h/+P/4//j/+P/5P/k/+L/4v/g/+H/4f/f/+H/4//j/+P/4f/h
/+H/4f/h/+H/4P/g/+D/4f/h/+D/3//f/97/3f/f/+H/4//m/+b/5f/j/+P/4//j/+L/
4v/j/+L/4v/j/9//3v/e/93/3//f/9//3//h/+H/4P/g/97/3v/c/9z/4v/j/+X/5P/j
/+L/4f/g/97/3v/e/97/4P/g/+D/4P/i/+T/5v/o/+b/5v/m/+b/6v/s/+7/8P/y//L/
8v/y//P/9P/1//b/9P/y//D/7v/r/+j/5f/h/+H/4P/f/93/3P/c/9z/3P/a/9z/3f/d
/+D/4P/g/+H/2//X/9X/0//V/9b/1//X/9n/2f/b/9v/2f/Y/9f/1//Z/9r/3f/f/9//
3//f/9//3v/d/9z/3P/h/+D/4P/j/+f/7////xAAJgBAAFwAfgCiAMgA8wAjAVgBhAGb
AaUBoAFrARMBygCMAEMA+f+6/43/ff+Q/7X/0//o//j/+f/w/+v/6f/j/+X/6f/j/9j/
0//S/8v/yP/I/8P/u/+9/8P/xf/H/8n/xf/B/73/u/+6/7f/uf++/8X/yf/N/9P/2v/j
/+r/6v/q/+n/6f/o/+f/6f/o/+n/7v/v//H/7v/t/+z/7P/u//D/8P/w//L/8v/z//T/
9P/1//X/9f/3//f/9//3//X/9//4//j/+P/4//j/+v/4//j/+P/6//z//v8AAAEAAAAD
AAUABgADAAQABQACAAQABQAIAAgACAAJAA0ADQAOAA8AEQAVABUAFQAVABYAFwAZABsA
GwAaABsAHQAeACEAIgAlACUAJAAnACkAKgAtAC4ALgAwADIAMwAzADMANgA4ADoAPAA8
AD4APwA/AD8APwA/AEAAPgBAAEAAPwA8ADsAOwA6ADwAPQA/AD4ANgAzADEAMAAtACoA
KAAlACAAHQAaABYAEQARAA4ADQANAAsABwAEAAAA/f/7//j/+P/3//X/9P/v/+7/7v/s
/+v/7P/t/+3/6//r/+v/6f/m/+X/5f/m/+n/7P/u/+//8P/v/+z/6v/r/+3/8P/x/+7/
7f/s/+3/7f/t/+3/7P/u/+7/7v/v/+7/7v/u/+3/7v/u/+//8P/w//D/8f/y//D/7//v
/+//7//v//D/8P/v/+//8P/x/+//7v/t/+z/6v/s/+z/7P/q/+n/6P/o/+v/7P/s/+z/
6f/p/+n/6P/n/+b/5v/n/+n/6f/q/+r/6P/o/+j/5//k/+P/4//i/+P/4v/h/9//4f/i
/+L/4v/j/+T/5P/k/+T/5P/j/+H/3f/d/9//3//h/+L/5P/n/+b/4//g/+H/4//j/+P/
4//g/+D/3v/e/+D/4f/h/9//4f/j/+P/4//f/9//3//f/9//3//e/97/4P/h/+H/4P/g
/+H/4f/h/9//3//f/+D/4v/h/9//3//e/93/2//a/9z/3P/d/9//3f/e/+D/4f/h/+H/
4f/h/+H/4f/g/+D/4f/i/+H/4v/c/9//4//i/+D/4P/g/+D/3//e/93/3P/d/97/3//g
/+P/5P/l/+b/5//o/+n/6v/q/+r/6v/q/+z/7P/s/+z/7v/w//L/9P/x//D/7//u/+3/
6v/n/+P/3//e/93/2//a/9r/2v/a/9v/3v/g/+H/3//e/93/3f/d/9v/2//b/9r/2v/a
/9n/1//X/9n/2f/Z/9j/1//X/9j/2P/a/9v/3f/d/93/3f/e/9//4P/i/9//4v/o//H/
9/8BAA8AHgAwAEoAZACAAKAAwADrAB0BSAFqAYEBiwF8AUUB9QCuAG4AKwDp/7T/jf+B
/5L/t//X/+z/+v/9//j/8//x/+3/6f/l/9//2P/T/9D/z//O/87/y//F/8X/y//N/8v/
y//N/8v/x//B/77/vf+//8D/xf/J/83/1//i/+f/6P/p/+r/6v/r/+r/6f/r/+r/6//w
//H/8//z//P/8//0//T/9v/2//b/9v/2//f/+P/2//f/9//3//f/9//3//f/+f/7//z/
/P/8//z//P/+//z//P/8//7//f/+///////+/wEAAwAEAAYACAAKAAgABgAHAAoACgAJ
AAkADAALAA0ADQAOABEAEwAVABcAGgAZABsAHQAdABsAHQAgACIAJQAmACkAKQAsAC8A
MQAyADYANgA1ADYAPAA9AD0APQA9AD4APwBAAEIARABFAEUARQBFAEUARgBHAEoASwBL
AEgARwBHAEYARQBFAEYARAA+ADsAOQA4ADYAMgAvACsAJQAjACEAHgAaABkAFQATAA8A
DQAJAAYAAwABAAAA/v/9//v/+P/2//T/9P/1//T/8f/w/+//7f/u/+//8P/v/+7/7f/t
/+7/7f/u/+7/7f/w//H/8P/w/+7/7//x//H/8P/x//L/9f/2//f/+P/4//f/9v/1//X/
9P/0//T/8//x//D/8P/w//L/8v/z//T/9f/1//b/9//1//X/9v/2//b/9f/1//X/9//2
//X/9P/y//L/8P/u//D/8f/y//T/8f/w/+7/7P/u/+//8P/w/+7/7P/r/+v/6//r/+z/
7P/s/+z/7P/r/+3/7f/u/+7/7P/q/+j/5f/l/+b/5v/m/+n/6v/q/+r/6v/q/+n/5//j
/+P/5f/l/+b/5v/n/+n/6f/n/+X/5//n/+f/5//n/+P/4v/f/97/3//h/+L/4f/k/+f/
6P/p/+X/5f/l/+X/4//j/+L/4v/i/+P/4//i/+L/4//j/+P/5f/l/+X/5v/k/+P/4f/h
/+H/4f/g/+D/4//k/+b/6f/k/+T/5f/l/+P/4//j/+P/4//j/+L/4v/k/+T/4v/i/+b/
5//n/+j/5//m/+X/5P/i/+L/4v/i/+X/5v/n/+j/6v/s/+7/8P/v/+7/7f/s/+//8P/x
//L/9P/0//T/9P/z//L/8f/w//L/8P/u/+v/5//k/+H/3f/e/97/3v/e/97/4P/h/+H/
4//i/+H/4f/f/93/3f/d/97/3v/e/93/3f/d/9//3//g/+D/4P/h/+D/4P/i/+P/4v/h
/+D/3//d/93/3f/e/+H/4v/m/+3/8//3/wUAGAAqAEQAYAB6AJwAxADvACMBWAF+AZUB
pQGoAYUBOwHwAK4AZwAZANj/of+B/4z/tf/T/+j/+v////j/8f/z//H/7f/v//H/6P/h
/+L/4f/a/9T/0//P/8v/z//T/8//zf/R/9P/y//F/8T/wf+9/8D/xf/J/9H/3//m/+n/
6v/s/+7/7//x/+//7//y//L/8P/0//T/9f/1//X/9f/2//n//P/9//7/+//6//r/+v/8
//3//f/9////////////AQADAAQABAAEAAQABAAGAAYABgAGAAgACAAIAAgABwAIAAsA
DQAOAA0ADgAPAAwADgAPABIAEgAQABEAFQAVABcAFwAYABsAGwAbABsAHAAgACMAJgAn
ACUAJwAqACwALgAwADQANQA2ADkAOwA8AEAAQAA/AEAAQgBDAEMAQwBIAEoATABOAEwA
TgBPAE8AUQBRAFEAUgBPAFAATwBNAE4ATQBNAEwATABLAEsASABDAEEAQABAAD0AOgA4
ADUALAApACYAIgAfAB8AHAAbABkAFwATABAADgALAAkABgAFAAMAAAD+//3//P/8//r/
+P/4//j/9//3//f/9//1//b/9f/1//b/9f/2//b/9f/5//n/9//2//j/+f/7//v/+P/3
//b/9//5//n/+f/4//j/+P/4//n//P/8//z/+//6//r/+//8//7//v///wAA/v/9//3/
/f/9//3//v/+//z/+//7//v/+//6//n/+P/2//j/+P/4//j/9//2//b/+P/4//f/9v/1
//X/9f/0//X/9P/0//X/8v/x//H/8P/w//D/8P/v/+3/7f/u/+7/7//u/+3/6//v//D/
8P/w/+7/7v/t/+z/6v/q/+n/5//n/+f/6f/p/+j/6P/p/+v/7f/r/+n/6//p/+n/6f/p
/+r/6v/o/+j/6f/r/+z/6//r/+v/6f/n/+b/5//o/+n/6f/p/+j/6P/o/+n/6f/o/+n/
6//s/+3/6f/n/+X/5P/n/+f/5v/n/+n/6f/o/+j/6P/o/+n/6//m/+b/5//n/+f/5//n
/+f/6v/r/+v/7P/r/+r/5//m/+T/5f/n/+j/6P/o/+j/6P/n/+b/5f/k/+b/6P/q/+z/
7P/s/+z/7P/t/+7/7//w//P/9P/1//b/9P/0//T/9P/3//j/+f/6//n/+P/3//b/9f/0
//L/8f/u/+v/5//k/+T/5P/k/+T/6P/p/+n/6f/m/+X/5f/j/+P/4//j/+T/4//i/+D/
3//f/+H/4f/h/+L/4f/h/+L/4v/k/+X/5f/k/+P/4v/h/+P/4//i/+X/6P/o/+v/7//1
////EAAeACwARABkAIgArADPAPkAMAFmAY0BowGuAaMBbwEgAdIAiwBDAPr/v/+V/4b/
k/+v/8z/5v/9/wIA/f/3//P/7f/p/+X/4P/Z/9j/2//Y/9L/0//T/8v/y//J/8v/zf/P
/8//0f/N/8j/xf/D/8T/y//T/9X/1//i/+3/8v/z//T/9P/1//L/8f/z//L/8P/0//T/
9f/2//f/+P/6//z//v/+//7//v/+////AAAAAAEAAQABAAMAAwADAAMAAgADAAMAAgAC
AAIAAgAEAAQABAAEAAYABwAIAAkACQAHAAkACgAKAAoADAAOAAwACQAJAAsACgANAA8A
FAAVABMAEwAUABcAFgAXABgAGgAbAB0AHwAfACEAIwAmACgAJwAoACsAKwAsAC8AMQAy
ADcAOAA4ADoAPAA9AD0APQA+AD4APgA+AEEARABGAEcASQBJAEkASgBHAEgARwBFAEYA
RQBFAEQARABDAEMAQAA9ADsAOgA6ADsAOAA2ADMALwAtACsAKAAjACMAIAAfABwAGQAU
ABAADAAJAAcABAACAAEA///+//3//P/8//r/+v/6//r/+f/3//f/9//1//b/9f/1//b/
9P/2//f/9//3//f/9f/0//T/9f/3//f/9v/3//j/+//5//f/9f/y//T/9v/4//v/+//6
//n/9//2//b/9//4//j/+P/5//r/+v/5//n/+f/3//f/+P/4//f/9//4//n/+f/4//f/
9v/0//b/9v/2//b/9f/0//T/9P/0//P/8v/z//P/8//y//H/8P/w//H/7//v//D/8P/u
/+7/7v/t/+v/6//s/+z/7f/s/+v/6f/t/+7/7v/u/+7/7v/t/+z/7v/u/+3/6//o/+f/
6P/n/+f/6P/q/+3/6//p/+f/6f/q/+v/7P/t/+v/6v/n/+b/6P/p/+n/5//o/+n/6P/n
/+f/5//n/+f/6f/p/+j/6P/o/+n/6f/o/+b/5//n/+f/6P/p/+r/7P/u/+3/6//r/+n/
6f/o/+j/6P/m/+X/5f/l/+b/6P/p/+j/5//m/+X/5v/n/+f/6P/q/+r/6P/o/+j/6f/n
/+T/5v/m/+b/5v/n/+j/6f/q/+z/7P/s/+z/7f/u/+//8P/v/+7/7f/s/+7/8P/y//T/
9//4//n/+v/4//j/+P/4//X/9P/z//L/7f/q/+f/5P/m/+b/5v/m/+T/5P/k/+T/5v/m
/+b/5v/l/+T/4//i/+L/4v/i/+L/5P/k/+T/5P/j/+L/4f/g/+D/4P/g/+D/4v/i/+L/
4v/i/+L/4v/i/+X/5v/n/+j/8f/4////BgAXACgAOQBKAGgAhACgALwA5AAKATABVgFR
AU4BSwFIAQUBxACDAEIAFwDu/8X/nP+y/8b/2v/u//H/9P/3//r/9v/y/+7/6v/n/+T/
4f/e/w==
         </WaveFormData>
      </LeadData>
      <LeadData>
         <LeadByteCountTotal>10000</LeadByteCountTotal>
         <LeadTimeOffset>0</LeadTimeOffset>
         <LeadSampleCountTotal>5000</LeadSampleCountTotal>
         <LeadAmplitudeUnitsPerBit>4.88</LeadAmplitudeUnitsPerBit>
         <LeadAmplitudeUnits>��V</LeadAmplitudeUnits>
         <LeadHighLimit>2147483647</LeadHighLimit>
         <LeadLowLimit>268435456</LeadLowLimit>
         <LeadID>V5</LeadID>
         <LeadOffsetFirstSample>0</LeadOffsetFirstSample>
         <FirstSampleBaseline>0</FirstSampleBaseline>
         <LeadSampleSize>2</LeadSampleSize>
         <LeadOff>FALSE</LeadOff>
         <BaselineSway>FALSE</BaselineSway>
         <ExcessiveACNoise>FALSE</ExcessiveACNoise>
         <MuscleNoise>TRUE</MuscleNoise>
         <LeadDataCRC32>2383131027</LeadDataCRC32>
         <WaveFormData>
jwCwAM8A8QAWATUBRQFDATkBDgHBAHUAPQAQAOL/tv+T/4X/if+b/63/uP/B/8n/yf/E
/73/uv+6/73/v/+//7z/vv/A/7z/uv+6/7r/tv+4/7z/vP+2/7f/wf/F/8X/xf/C/8T/
zv/R/9L/2P/e/+H/6f/t/+3/7f/t/+3/7//w//L/8//x//X/8//x//P/9f/1//n/+v/8
//z//f/9//3//P/8//z//P/8//v/+//7//z//P/+/wEAAwAEAAIA///+//3//////wAA
AgAEAAUABQAFAAMABAAEAAIAAgAFAAUABQAFAAUACQAJAAUABQAHAAgACgAIAAwADQAL
AAsADQAPABAAEAAQABAAEgAVABcAGAAWABYAFwAaABsAHAAcAB0AIQAhACIAIgAlACYA
JwAqACgAKAAoACcAJwAnACcAKAArACsAKwArACsAKwAsACwALAAsACsAKwAuADAALgAs
ACcAJQAlACUAJAAjACIAIQAdABkAGQAVABUAFQAVABIAEgATABEADgAJAAcAAwABAAIA
AwAEAAUAAAD8//v/+v/7//z//f/9//z/+v/4//b/+f/6//v//P/6//r/+v/6//v/+P/3
//X/9v/3//r/+//8//z//P/8//7//P/8//z//P/7//r/+v/5//r/+v/6//z/+//7//z/
+f/5//j/+v/7//z//P/9//z//P/8//z//P/7//v//P///////v/+//z/+//7//v//v/+
//7//f/8//z//f/9//v/+//6//n/9f/0//P/9P/2//X/9//5//j/9//3//n/+v/6//r/
+v/7//v/+v/4//j/+v/6//r/+P/3//f/9v/4//j/9//1//P/8//1//X/9//1//j/+f/7
//v/+v/6//j/9v/0/+//8f/0//f/+f/2//b/9v/2//b/+P/4//b/9v/2//b/9v/3//f/
9//3//X/9v/2//b/9P/0//T/8//1//X/9f/2//T/9P/x//H/8v/2//f/+P/2//b/9v/2
//b/9v/3//f/9v/1//P/8v/2//b/9v/2//P/8v/y//L/9v/y//D/9P/1//b/9//4//n/
+v/7//z/+f/4//f/9v/5//r/+//8//7//v/+//7/AAACAAQABgAEAAQABAAEAAMAAgAB
AAAA/v/+//7//v/6//f/9v/0//T/9P/z//L/8//0//b/+f/2//T/8v/x//L/8v/v/+//
7//x//H/8f/z//L/8v/y//D/8f/y//L/8P/w//D/8f/y//L/8v/y//P/8//z//P/+P/4
//P/8f/4/wEABwALABEAGwAvAEcAXgB2AI8AsADVAPUADgEnASsBIQEJAdoAlwBTACEA
+v/U/67/k/+L/4//n/+z/8L/x//J/83/zP/F/8T/xP/F/8f/x//C/8D/vv+8/7z/vv++
/7z/vP++/8L/xP/D/8X/xf/F/8n/yv/K/8z/0//a/97/4v/p/+//8f/x//H/8f/x//H/
8P/w/+//7v/z//L/8f/0//X/9P/3//j/+v/6//v/+f/5//j/+P/4//j/+P/3//r/+//9
//7//v///////v/7//n/+f/5//n/+f/6//z/+//7//r/+f/7//z//P/6//r//f/9//3/
/v///wQABQAFAAUABwAIAAYABAAIAAkACQAJAAsADQAMAAwADAAMAA4AEQATABQAEgAS
ABMAFgAZABoAGgAbAB4AHQAdABwAIQAiACMAJgAmACYAJgAlACcAJwAnACgAKQApACkA
KQArACsALAAsAC0ALgAuAC8ALgAuACoAJgAlACMAIwAjACQAIwAiACEAHgAbABwAGQAX
ABcAFwAUABAADwALAAYAAQABAP////8AAP///v/9//3/+v/6//r/9//2//X/8//0//T/
9P/0//L/8v/y//L/9P/0//T/9P/3//b/9//3//T/8//0//P/9f/2//f/+P/4//b/9v/2
//T/8//y//L/9P/2//f/+P/4//f/9//4//X/9f/0//b/9//4//j/+f/5//r/+//8//v/
+f/4//j/9//3//b/9v/3//f/+P/5//r/+v/6//n/+P/4//n/+f/4//f/9f/z//L/8v/y
//T/9f/z//T/9f/z//H/8P/x//T/9P/0//T/8v/x/+//7P/t/+7/7f/s/+z/7f/v//D/
8f/y//L/8f/v/+//8f/x//D/7f/v/+//7//v/+7/7v/v//D/8f/v/+//8P/x//H/8P/w
//D/8P/w//L/8v/w//D/8P/w//D/8P/v/+7/7f/r/+z/7P/s//D/8v/0//X/8//x/+//
7v/u/+7/6//r/+z/8P/x//L/8f/w/+//7v/s/+z/7f/t/+//7//u/+7/8P/w//D/8P/v
/+7/7v/u/+7/8P/u/+z/7//w//H/8v/y//L/8v/y//T/9P/0//T/9f/2//f/+P/4//j/
+P/4//z//v8AAAIAAAD+//z/+v/5//j/9//2//T/8f/w/+7/7v/u/+3/7P/u/+7/7//x
/+//7v/t/+3/7v/u/+v/6//r/+3/7f/t/+z/6v/p/+j/6f/r/+3/7v/s/+z/7P/t/+z/
7P/s/+z/7v/v//D/8f/w/+7/8f/z//L/9f/5////CQAZAC8ASwBmAIIApQDOAPUAFwE6
AU8BUwFNAS8B7gCdAF0ALwAAAND/pP+B/3X/gf+b/7H/vP/B/8P/w//A/7n/uv+8/7//
v/+9/7z/uv+4/7j/uv+2/7D/sv+4/7z/vP+8/73/vf+9/7//v//E/8r/0P/T/9j/4P/o
/+n/6f/r/+v/6//r/+v/7f/u//D/8f/z//n/+f/5//j/9//0//X/9v/4//j/+f/7//v/
+v/6//z//P/8//v/+f/5//r/+v/7//3//v/+//3/+//7//v//P/9////AgACAAMAAwAD
AAIAAgABAP7///8DAAQABQAFAAUACQAJAAYABQAGAAYACAAGAAoACwAMAA0AEAATABIA
EgASABIAFAAXABkAGgAYABgAGQAcAB4AIAAhACMAJgAlACUAJAAmACYAJgAoACoALAAu
AC8ALQAtAC0ALgAzADMAMwAzADMAMwA0ADQAMwAyADAALwAyADQAMgAwAC0AKwArACsA
KQAnACUAIwAdABkAGQAVABEAEQARAA4ADgAPAA0ACgAJAAkABwAHAAQAAwACAAEA/f/6
//r/+v/8//z//P/7//z//P/8//z/+//6//n/+P/6//r/+v/6//r/+P/4//f/+f/5//v/
+//5//j/9//2//j/9v/2//b/9//3//f/+P/3//j/+P/4//r/+f/5//r/+//9//7/AgD+
//z/+f/3//n/+v/7//z//v/9//3//v/9//3//P/8//r/+f/5//n/+v/6//r/+f/2//b/
9//3//j/+f/5//n/+f/6//v//v/8//n/+f/5//f/9f/0//X/8//y//H/8P/z//X/9v/2
//b/+P/4//j/9f/1//b/9v/1//T/8v/v//H/8//3//n/9//1//j/+f/4//f/9f/0//b/
9v/2//P/9f/2//f/9//2//b/9v/2//X/9v/1//L/8P/w//D/8P/x//H/8f/x//X/+P/6
//z/+v/6//r/+f/3//f/9//4//r/+v/3//f/9//6//r/+v/8//z//P/8//j/+P/5//n/
+f/5//j/+P/4//j/+P/4//n/+P/4//j/+P/4//b/+P/5//r/+//8//v/+v/5//j/+f/6
//v//P/+//7//v/+////AAABAAIAAgACAAIAAgADAAQABQAGAAgACAAIAAgABgACAP3/
+v/4//j/+P/3//j/+P/4//n/+P/3//X/8//0//T/9f/z//P/8//1//X/9//3//b/9v/1
//T/9P/0//b/9P/0//T/9P/0//P/8v/z//X/9v/3//n/9v/y//P/+f/8//n//f8FAA8A
GQAnADcASABgAH8AoADBAOUACAEnATsBOwE1ARwB4QCVAFMAHADq/8T/p/+P/4n/lf+r
/7z/zf/R/8v/zP/N/8r/xv/F/8f/x//A/8D/wv++/7z/wP++/7b/uv/C/8L/vP+9/8X/
yf/N/8v/yv/K/87/1//c/9r/3P/l/+3/8f/z//P/8//z//T/9P/1//X/9//9//3//f/8
//v/+P/5//j/+v/6//v//f/9//z//P/8//z//P/7//z//f///wAAAQADAAQABAACAP//
/v/9//////8AAAIABAAFAAUABQACAAIAAQD+////AwAEAAUABgAHAAwADQAMAA0AEAAS
AA8ACgALAAkACQAJAAsADQAQABAAEAAQAA4AEQATABQAFgAWABcAGgAYABgAFwAXABwA
HQAfACAAJAAkACQAJgAnACgAKQApACsAKwArACwAKwApACcAJQAmACcAKQAqACgAKAAn
ACcAKgAsACoAKAAmACUAJgAnACYAJQAkACMAIQAdAB0AGQAVABUAFQASABMAEwAQAAwA
CgALAAoACwAJAAcABQADAAIAAAABAAIAAQAAAP///f/7//r/+f/4//r/+v/6//r//f/+
////AAD///z/+//5//n/+f/7//v//P/8//z//P/+//z//P/8//7//f/8//z//f/+//7/
/v/+//3//f/+//7//////wIABAAEAAMAAwABAAAA///+/wAA/////wAA/v/9//v/+v/7
//v//P/9//7//v/+//3//f/+/wAAAQD//////v/9//r/+v/6//z//f/7//z//f/+//3/
/f///////v/9//z/+f/5//j/9v/2//j/+P/4//n/+f/6//r/+//8//z/+//5//n/+//7
//r/9//5//n/9//3//b/9v/4//j/+P/1//f/+P/5//n/+P/4//j/+P/2//j/+P/2//j/
+P/4//j/+P/3//b/9f/1//b/9v/2//b/9v/2//X/9//3//f/+P/3//b/8v/x//L/9v/3
//j/+P/4//j/+P/1//T/9P/z//H/8f/w//D/8v/y//L/8v/0//T/9f/2//j/9P/0//b/
9P/0//T/9P/1//b/9//4//f/9v/1//T/9//4//n/+v/6//r/+v/6//r/+v/6//r/+//8
//3//v8AAAAAAAAAAAAAAAAAAAAA///+//3//P/4//P/8P/s/+7/7v/t/+z/7P/s/+3/
7//x//D/7//v//D/8P/t/+3/7P/t/+z/6//t/+z/7P/s/+z/7f/u/+7/7P/s/+z/7f/t
/+z/6//q/+7/7//w//H/7v/u//H/9//+/wMABwANABcAIQAzAEkAYgB+AJkAtADZAP0A
GAElAScBIQEFAcYAfwBDABMA5v/A/57/if+J/5X/pf+1/77/v//D/8v/yv/D/77/xP/J
/8f/v/+6/7j/uv+8/7r/uP+4/7r/vP+6/7r/uv+7/73/v//B/8f/zP/O/9D/0//W/9j/
2v/h/+v/8f/w/+//7v/t/+//8P/y//P/8v/3//b/9f/0//P/8P/x//L/9P/0//X/9v/3
//f/+P/4//j/+P/3//j/+f/7//z/+//9//7//v////3//f/9//3//f/+/wAAAAABAAEA
AQD+//7//f/6//3/AQACAAMAAQABAAUABQADAAMABQAGAAcABgALAA0ACwALAA0ADwAQ
ABAAEAAQABAAEwAVABYAGAAYABkAHAAbABwAHAAdACEAIQAiACIAJAAkACQAJgApACoA
KwArACsAKwArACwAMQAxADEAMQAyADMANQA2ADYANgA1ADUAMgAyAC4AKgAqACkAKgAr
ACwAKwAqACkAIwAdABsAFQAVABcAGQAYABYAFQARAAwACQAJAAcABwAIAAcABgAFAAIA
/v/9//z/+v/6//r/+f/5//j/9//2//T/9P/0//T/9v/2//b/9v/5//j/+f/5//f/9//5
//n/+v/6//r/+v/6//j/+P/4//r/+f/4//j/+f/6//r/+v/4//f/9//4//b/9//3//r/
+v/6//n/+f/4//j/+P/4//b/9f/1//b/+v/7//v//P/+//3//f/9//z/+v/4//X/9f/2
//j/+f/3//f/9v/1//T/9P/0//b/+P/1//X/9f/1//X/9v/5//f/9v/1//T/8v/x/+//
7P/v//L/8//0//T/9f/3//j/9v/2//X/8//x//H/8//z//P/8f/0//X/8//z//L/8v/y
//L/8v/v/+3/7v/v/+//7v/u/+7/7v/w//L/8v/w/+7/7v/u/+7/8f/x//H/8f/z//T/
9P/0//H/8P/v/+3/7f/t/+3/7v/w//D/7f/t/+v/7v/u/+7/7v/u/+7/7v/t/+7/8P/x
//H/8f/w//D/8P/w//D/8P/t/+z/7P/s/+z/8P/2//T/8v/w/+7/7P/v//D/8f/y//T/
9v/4//r/+f/4//f/9v/0//T/9P/0//f/+P/5//r//P/+/wAAAgD///z/+f/2//X/8//z
//L/8v/y//H/8P/t/+z/7P/t/+//7v/t/+3/7P/s/+n/6f/p/+v/6//r/+v/6v/q/+r/
7P/t/+7/7v/q/+r/6v/r/+z/7P/s/+z/7f/t/+3/7f/q/+z/7//t//D/8//3//3/BwAT
ACEANwBUAHYAmwDAAOsAFQE0AUkBVQFTATcB/gC1AHEAPQAOANz/sP+L/33/i/+l/7X/
vv/F/8f/xf/C/7//vv++/7v/uf+5/7T/tP+2/7b/uv+6/7j/uP+6/7j/tv+4/7f/uf+9
/7v/u//E/8j/zP/X/9z/2v/a/+H/6f/r/+n/6f/p/+n/7f/u//D/8f/w//X/9P/z//T/
9f/0//f/9//4//f/9//3//f/9v/2//b/9v/2//X/9f/1//b/9v/5//v//P/8//z/+//8
//3//f/9//7/AAD//////v/9////AAAAAP7//v8BAAEAAQAAAP//AgABAAEAAwAHAAoA
CAAEAAYABQAGAAcACgANABAAEAAQABAAEgAVABcAGAAXABYAFgAYABkAGgAaABsAIAAh
ACMAJAAmACYAJgAoACkAKgArACsAKAAnACYAJgAsAC0ALgAvAC4ALQAtACwAKQAoACYA
JQAnACoAKQAoACUAIwAjACMAIgAhACAAHwAbABcAFwATAA8ADwAPAAwADQANAAoABgAF
AAUAAwADAP///f/7//n/+P/2//f/+P/2//b/9v/1//P/8v/x//D/8f/y//P/9P/z//L/
8f/w//L/8P/w/+//8f/x//P/8//1//b/9//4//f/9P/z//L/9P/z//L/8v/z//T/9P/0
//T/8//z//T/9P/1//X/+P/5//r/+v/7//r/+v/6//r/+f/3//b/9v/2//X/8//y//P/
8//0//X/9P/0//T/8//y//L/8//z//P/8//y//H/8v/y//L/9P/y/+//7//v//D/7//v
//H/8P/w//D/8P/t/+3/7P/q/+//8v/z//T/8//z//T/9P/y//L/8f/v/+//7//x//H/
7v/r/+3/7f/v/+//7v/u//D/8P/w/+3/7//w//H/8f/v/+7/7f/s/+7/8P/w/+7/7P/s
/+z/7P/v/+//7//v/+3/7v/u/+7/7f/s/+v/6f/r/+3/7//y//D/8P/t/+3/7f/w//D/
8P/u/+7/7v/u/+r/6v/r/+v/6//r/+r/6v/u/+7/7v/u/+v/6v/q/+r/7P/s//D/8P/v
/+7/7f/s/+r/6v/q/+r/6//s/+3/7v/x//L/8//0//L/8v/y//L/9P/2//j/+v/6//r/
+v/6//v//P/9//7/+//6//n/+P/1//T/8f/t/+7/7P/s/+z/7f/s/+z/7P/v//H/8f/w
//D/8f/x//L/7f/r/+n/6f/q/+v/7P/s/+7/7v/u/+//7f/s/+n/6P/r/+3/7//w//D/
8P/x//H/8f/x//D/8P/1//P/8P/x//P/+/8JABUAJQA5AFQAcgCTALQA2QD9AB4BOQFF
AUMBNQEAAa8AawA5AAYA1v+u/4//f/+H/5v/r/+8/8X/w//B/8D/vf+6/77/xf/D/7v/
uv+6/7r/uv+6/7b/sv+0/7b/uP+8/7z/uf+5/7v/vf+//8L/yP/M/9P/1v/Y/9r/3f/j
/+n/6f/p/+n/6f/s/+z/7f/t/+//9f/1//X/8v/x/+7/7//w//L/8v/z//X/9f/0//T/
9v/2//b/9f/1//X/9v/2//X/9//4//j/+f/3//f/9//1//X/9v/4//r/+//7//v/+//8
//z/+v/4//v/+//7//n/+f/9//3//P/9/wAAAgADAAIABwAJAAYABQAGAAcACgAKAAoA
CgAJAAsADAAMAAwADAANABAAEwAUABQAFQAXABcAGAAYABgAGAAYABoAHAAeACAAIQAh
ACEAIQAiACQAIwAiACEAIwAjACQAJAAiACIAIQAhACUAKAAnACYAIQAfAB8AHwAeAB0A
HAAbABcAEwATAA8ADQANAA0ACgAJAAkABgACAAEAAQD//////v/9//z/+//5//b/9v/2
//f/+P/5//n/+P/2//T/8v/w//D/8P/w//L/9P/2//j/+f/2//X/8//1//X/9//3//b/
9P/y//D/9f/0//X/9v/2//X/9P/0//X/9v/2//b/+P/3//f/+P/6//v/+//+//v/+v/4
//f/9v/2//b/9v/3//f/+P/6//n/+f/4//j/+v/5//n/+f/4//j/+P/3//j/+P/5//n/
9//3//b/9f/0//T/9P/2//f/9f/2//f/+P/3//f/+f/3//b/9f/0//X/9f/0//L/9P/2
//b/9v/z//P/9P/0//T/9P/z//H/7f/t/+//7//y//H/9f/3//b/9f/z//L/9f/2//f/
9f/y//L/8v/x//D/8P/w//D/8v/0//T/8v/y//L/8v/y//H/8f/x//H/8f/y//L/8v/y
//L/8v/x//H/8f/x//L/8v/y/+//7//u//D/7//u//D/8P/w//D/7v/u/+//7//y//P/
8//0//b/9v/2//b/9f/0//T/9P/w//D/8v/w//L/8v/y//L/8f/w/+//7v/v//D/8f/y
//P/9P/1//b/9//4//n/+v/6//r/+v/6//r/+v/6//r//P/+/wAAAgD///7//f/8//v/
+v/3//P/8//y//P/9P/x//D/8P/w/+//8f/x//D/8f/x//D/8P/v/+//7//x/+7/7f/s
/+r/6P/o/+j/6f/r/+z/6//s/+z/7f/u/+7/8P/w//H/8f/x//H/8P/w/+//8f/2//3/
AwAJABUAHwAtAEEAWAByAI8AsADVAPkAEgElAS0BKwEVAeIAmQBbACsA/P/O/6r/i/99
/4X/m/+v/77/yf/N/83/zP/J/8T/wv/B/7//u/+6/7r/uv+8/7z/uv+4/7r/vP+6/7r/
uv+9/8P/xf/D/8H/xP/K/87/0//Y/9r/4P/n/+v/6//t/+3/7f/t/+z/7P/t/+3/7//1
//X/9f/z//P/8f/z//L/9P/0//X/9//3//b/9v/6//r/+v/5//f/9//4//j/+f/7//z/
/P/7//n/+f/5//f/9//4//r/+P/5//n/+f/8//7////+//7/AQABAAEA/////wMAAwAB
AAEAAwAEAAMAAAADAAMABAAFAAgACwAMAAwADAAMAAsADQAOAA4ADwAQABIAFgAXABgA
GAAZABsAGwAcABwAHgAeAB4AIAAhACIAIwAjACQAJQAmACgAKQApACkAKQAqACsALQAu
AC4ALgAtAC0ALgAwAC4ALAAoACUAJAAjACAAHwAeAB0AGgAXABgAFQARABEAEQAOAA0A
DQAKAAYAAwADAAEAAQD///3/+//5//n/+P/6//z/+v/4//b/8//1//b/9//4//b/9v/2
//b/9f/0//P/8v/1//T/9f/1//T/8//0//P/9v/2//b/9v/5//j/+f/6//j/9//2//b/
+f/6//r/+v/4//X/8//y//P/9f/2//r/+v/6//n/+f/4//j/+P/4//r/+f/5//r//f/9
//z//P/6//f/9f/z//f/+P/5//n/9v/2//f/9//5//n/+P/3//T/9P/0//b/9v/z//P/
8//0//P/8//1//j/+P/4//j/9v/1//P/8P/w//L/8v/y//T/9f/3//j/+P/4//f/9f/y
//H/8v/x//P/8f/0//X/9f/1//T/9P/0//T/9P/x/+7/7v/u/+3/7v/u/+7/7v/x//T/
9f/0//L/8v/y//L/8v/x//D/7//x//L/8v/y//D/8P/w/+//8P/x//L/9P/y//L/7//v
/+//8v/y//L/8v/y//L/8v/y//L/8//z//L/8f/v/+7/7v/u/+7/7v/u/+7/7//w//L/
9P/0//T/8//y//H/8P/u/+7/7v/u//H/8v/z//T/9v/4//r//P/7//r/+f/4//r/+v/6
//r/+v/6//r/+v/4//j/+P/4//n/+v/5//f/9P/w/+7/7P/t/+z/7P/s/+//8f/x//D/
7//v/+7/7v/r/+v/6//t/+//7//v/+7/7f/s/+v/6//t/+7/7f/u//D/8f/y//L/7//u
/+7/7f/r/+v/6v/q/+v/7//w//f/+//9/wcAFwAnAD8AVgBuAI8AtADbAAUBKAE9AUkB
SwFDARwB0wCHAFEAIgDu/8D/mf+B/4P/l/+p/7b/wf/H/8H/vv+//77/uv+//8X/v/+6
/77/wP+6/7b/tv+0/7T/uP+6/7T/tP+7/8H/v/+7/73/wP/E/8j/y//O/9b/4v/n/+n/
6f/q/+v/7P/t//D/8P/x//H/8P/1//T/8//0//X/9P/3//r//P/8//3/+v/5//f/9v/6
//r/+v/5//v/+//8//z/+//9//7//v8AAP//AAABAP////8AAAIAAgADAAMAAwADAAQA
BAACAAEAAwACAAEAAwADAAcABwAFAAUABwAIAAgABgAKAAsACQAJAAsADQAQABIAFAAW
ABMAFQAWABYAFwAYABoAHgAfACAAIAAhACQAIwAjACIAJgAmACYAKAArACwALQAtACsA
KwArACwALQAtAC0ALQAsACsAKwAqACwALAArACsALQAwAC8ALgApACcAJwAnACgAJwAm
ACUAHwAbABsAFwAVABUAFQASABEAEQAOAAoABwAHAAUABQACAAEAAAD//wAA/v///wAA
/f/8//v/+f/5//j/9//2//f/+P/5//r/+f/4//f/9v/5//j/+f/5//v/+//9//3/+v/4
//b/9P/5//j/+f/6//r/+f/4//j/+v/8//3//v/9//v/+v/6//z//f/9/wAA/v/+//3/
/f/9//7///8AAP///f/8//z/+//7//r/+v/8//v/+//7//z//P/8//v//f/+/wAAAQAA
AP///f/7//z//P/8//7/+//3//b/9f/2//X/9f/3//b/9v/2//b/9v/3//f/9v/2//j/
+P/4//X/9f/2//b/9v/2//X/8//z//P/9f/1//X/8//2//f/9f/1//T/9P/0//T/9P/x
//P/9P/1//X/9v/2//b/9v/0//b/9v/0//X/9v/3//j/9//3//f/9//3//j/+P/4//v/
/P/9//3/+f/3//X/9P/1//b/9P/1//j//P/9//7//P/8//z//P/5//j/+P/3//n/+f/4
//j/+//8//3//v/8//r/+f/4//j/+P/6//z//P/8//z//P/5//j/9//2//n/+v/7//z/
/v/+//7//v///wAAAQACAAQABAAEAAQAAgACAAIAAgAEAAQABAAEAAQABAAEAAQABQAE
AAIAAgD9//z/+//5//b/9v/2//f/+//7//r/+f/5//j/+P/1//X/9f/3//f/+f/5//j/
+P/2//b/9//4//j/9v/2//b/+P/6//v//P/6//n/9//1//f/9v/2//n/+//6//v///8D
AAsAGQAhACkAPgBaAHsAnAC/AN8ACAEtAUEBSwFNAToBAwG3AHMAOgAIANz/t/+b/4v/
jf+b/6z/vf/N/9H/0P/P/8z/yP/F/8f/xf/C/8L/xv/E/8L/xv/G/8T/wP++/77/wv/F
/8v/z//N/8v/yv/M/87/0//e/+L/5P/r//P/9//4//n/+v/7//n/+P/4//f/9f/7//v/
+//8//3//P///wAAAgACAAMAAwADAAIAAgACAAIAAgABAAMAAwAEAAQABAAFAAUABAAD
AAEAAQABAAIAAwAFAAgABgAHAAcABwAGAAYABQACAAQABwAHAAcABgAFAAgABwAIAAkA
DAAOAAwACgAOAA8ADQANAA8AEQAQABAAEAAQABIAFQAXABgAGAAYABkAHAAbABwAHAAd
ACMAIwAkACQAJAAkACQAJgAmACYAJgAlACgAKQAqACwALQAtAC0ALQAqACkAKQAoACkA
KgAqACsALAAuACwAKgApACcAJwAnACcAJwAnACcAJAAhACIAHwAdAB0AHQAaABcAFwAU
ABAACwALAAkACQAGAAUABAADAAMAAAAAAAAAAAAAAAAA//////7//f/8//7//v/+//7/
/v/+//7//v8AAP7//v/9//3//f//////AAAAAAAAAAD///z/+//6//z//f/+/wAAAAAA
AP///v/8//v/+//8//3///8AAAQABAAEAAMAAwACAAIAAgACAAMAAwAEAAYABQAFAAQA
BAADAAEAAAD//wAAAAAAAP//AAAAAAEAAQABAAEAAAD///7//v/+/wAAAgD////////+
//3//f////3//P/7//r/+v/7//v/+v/+/wAAAAAAAP3//f/+//7//P/8//v/+f/3//f/
+f/5//v/+f/8//3/+//7//r/+v/9//7////9//r/+v/6//n/+P/4//j/+P/2//j/+P/2
//b/9v/2//b/+P/5//r/+//5//r/+v/6//j/+P/4//f/+P/5//r//P/+//7/+//7//r/
/P/7//r/9//2//X/9P/0//b/+f/7//r/+f/3//b/+v/6//r/+v/7//r/+v/6//j/+v/2
//T/9P/0//T/9P/1//b/9//4//r/+v/6//r//f/+////AAD+//z/+v/4//v//P/9//7/
AQACAAMABAACAAIAAgACAAIAAgACAAIA///8//n/9v/2//b/9v/2//b/9v/2//b/9P/0
//T/9P/y//L/8v/y//T/9P/0//T/9v/2//b/9v/z//L/8f/w//L/8v/y//L/9P/0//T/
9P/z//L/8f/w//H/8v/z//T/+v8AAAYADAAZACYAMwBAAFkAcgCLAKQAwgDeAPoAFgEK
Af4A8gDmAK0AdgA/AAgA6f/M/6//kv+e/6r/tv/C/8T/xv/I/8r/x//E/8H/vv+9/7z/
u/+6/w==
         </WaveFormData>
      </LeadData>
      <LeadData>
         <LeadByteCountTotal>10000</LeadByteCountTotal>
         <LeadTimeOffset>0</LeadTimeOffset>
         <LeadSampleCountTotal>5000</LeadSampleCountTotal>
         <LeadAmplitudeUnitsPerBit>4.88</LeadAmplitudeUnitsPerBit>
         <LeadAmplitudeUnits>��V</LeadAmplitudeUnits>
         <LeadHighLimit>2147483647</LeadHighLimit>
         <LeadLowLimit>268435456</LeadLowLimit>
         <LeadID>V6</LeadID>
         <LeadOffsetFirstSample>0</LeadOffsetFirstSample>
         <FirstSampleBaseline>0</FirstSampleBaseline>
         <LeadSampleSize>2</LeadSampleSize>
         <LeadOff>FALSE</LeadOff>
         <BaselineSway>FALSE</BaselineSway>
         <ExcessiveACNoise>FALSE</ExcessiveACNoise>
         <MuscleNoise>TRUE</MuscleNoise>
         <LeadDataCRC32>2624987283</LeadDataCRC32>
         <WaveFormData>
ZwB9AJAAqADAANUA3ADbANIAtAB+AEsAJwALAO//0v+2/6r/rP+0/77/yP/P/9T/1v/S
/83/yv/K/8v/y//M/8z/zf/N/8n/xv/H/8b/xP/G/8r/yP/C/8T/zv/R/9H/0v/O/9H/
3P/g/+D/4v/o/+z/8//1//T/9P/0//T/9P/2//f/9//2//j/9//3//r/+v/5//n/+//8
//3//v/+//7//f/9//3//f/+//7//P/8//3//v///wAAAQACAAEA/v/9//7//v/+//7/
AAABAAEAAQAAAAAAAAACAAAAAgAFAAUABQADAAUABwAHAAQABgAHAAcACQAJAAkACwAK
AAcACQALAA0ADQANAA0ADAANAA4ADwAQABEAEgASABMAFQAWABkAGwAaABkAGQAcAB0A
HQAdABwAHAAdABwAHgAfACAAIAAjACMAIwAjACIAIgAhACAAIQAhACEAJAAhACQAIgAg
ABwAGQAbABsAHAAaABoAGQAWABQAEwAPAA0ADgAPAA0ADgAOAA4ADAAGAAIAAQAAAAEA
AwAEAAUAAAD///7//f/9//3//f/8//n/+f/5//f/+v/8//3//v/9//v/+v/5//j/+P/3
//f/+P/5//r//f////////////3//f/6//z/+v/6//j/+//8//z/+//7//r/+v/6//r/
+P/4//r//P/+//3//f/9//3//f/9//3//P/6//r//P/8//r/+v/6//z//P/9//3/AAAB
AAEA/v/7//v//P/8//r/+v/6//r/9//2//X/9v/5//n/+v/7//r/+v/6//r/+v/6//r/
+v/6//r/+v/5//n/+//7//v/+v/5//j/9//4//n/+v/6//n/+f/4//f/+f/6//v//P/6
//j/+P/7//n/+f/4//b/9//4//r/+//7//v/+f/4//j/+P/4//f/9//3//f/9//5//r/
+v/6//j/+P/5//n/+P/4//b/+P/8//r/+v/6//n/9//1//T/9f/5//r/+v/4//j/+v/4
//r/+v/7//v/+P/3//b/9v/5//n/+P/3//f/9//3//f/+f/1//L/9v/4//j/+P/4//n/
+v/7//z/+v/6//r/+v/7//z//f/+////AAABAAIAAwAEAAUABgAFAAQAAwACAAQABAAE
AAQAAwACAAEA///9//v/9//1//f/9//1//X/+P/6//v//f/7//n/9f/z//P/8f/x//D/
8v/y//P/8//1//T/9P/0//P/8//0//T/8v/y//L/8v/y//X/9f/2//j/+P/3//f/+v/4
//T/8v/3/wAACAAJAAwAEgAfADEAQABRAGMAewCUAKYAtgDDAMYAvQCsAIwAXgAvAA0A
9f/b/77/qv+k/6r/tP/C/8z/z//O/9L/0P/L/8r/yv/N/8//zv/K/8X/xf/B/8D/w//E
/8T/wv/E/8b/xv/G/8r/yf/J/87/0v/R/9T/2v/g/+D/5P/s//H/8f/y//L/8v/y//H/
8v/y//H/8f/0//T/9f/3//j/+P/5//n/+v/7//z/+v/6//n/+f/5//n/+v/6//v//P/+
/wAA///+//3//P/8//r/+v/8//z//P/8//7//v/9//z/+v/9//7/AQAAAP//AQAAAP//
AQADAAUABQAEAAYABwAHAAUABQAFAAcACQAHAAoADQALAAsACwALAAwADQAOAA8AEAAR
ABIAEgASABMAEwAVABgAGAAYABkAHAAdAB0AHQAbABwAHgAeACAAIQAiACIAIQAhACEA
IQAiACQAJQAmACcAJwAnACoAJQAmACIAHgAdABsAHgAfABwAGgAaABkAFQAUABQAEQAP
ABAAEQAPAAwADAAMAAoABwAEAAQABAABAAEAAAD/////////////+//7//v/+v/7//v/
+//5//r/+v/5//j/+v/5//n/+f/7//z//P/9//v/+f/3//f/+v/7//z//f/7//v/+P/6
//n/+P/1//f/+v/6//n/+f/6//r/+v/6//n/+P/5//r//P/7//v/+//8//3//v////v/
+P/3//j/9v/0//T/9P/1//b/+P/5//r/+//7//j/9f/1//b/9v/0//T/9P/0//T/9P/0
//b/9v/1//X/9f/y//L/8v/y//X/9v/3//j/9P/y//D/7f/t/+//7//v//D/8f/y//P/
9f/1//X/9P/x//H/8P/v/+//8P/x//L/8v/w//D/8//z//P/8v/w//D/8P/x//H/8//z
//H/8P/w//D/8P/v//H/8f/x//H/8P/w/+//7v/s/+z/7f/t/+7/8P/w//T/9P/w/+7/
7P/t/+3/7f/u/+//8//0//T/8f/w//H/7v/s/+z/7f/t/+3/7f/t/+7/8f/x//D/7//u
/+3/7P/r/+v/7//w//D/8v/y//L/8v/w//D/8P/w//L/8v/y//L/9P/0//T/9P/1//b/
9//4//r//P/+/wAA/v/8//r/+P/3//b/9f/z//T/8//w/+//8f/x/+//7//v//D/8P/x
/+//7//t/+3/7//t/+3/7P/u/+7/7//v/+7/7P/r/+r/7P/t/+//8P/s/+z/7P/s/+v/
7f/s/+z/7//w//D/8f/w//D/9P/0//X/+v/+////BgAQACEAMwBEAFkAbwCLAKQAugDO
ANsA3ADXAMQAmABiADcAGQD9/93/vP+i/5r/pP+w/7z/xP/H/8r/yv/G/8P/wv/E/8X/
xf/C/8D/wf/D/8P/wP+//7r/uv++/8D/vv+8/77/wv/F/8X/xv/M/9P/2P/a/97/5P/q
/+z/6f/r/+z/7P/s/+z/7v/w//H/8f/y//b/9//5//f/9v/0//P/9P/2//j/+v/6//r/
+f/5//v/+//8//z//P/8//3//v/8//z//P/8//7//P/8//7//v/+//7/AAABAAEAAQAA
AP7//v8AAP7//v8BAAEAAQADAAUABwAHAAQABgAHAAcABwAHAAcACQAKAAkADQARABAA
DwAOAA0ADwARABMAFQAUABUAFgAWABgAGQAZABsAHAAcABwAHQAgACEAIQAhACMAJAAm
ACYAJQAlACUAJAAmACcAKAApACkAKgAqACoAKAAnACYAKAAnACoAKAAmACQAIQAjACMA
IAAeAB4AHQAZABgAGAAVABAAEAAQAA0ADQAOAA8ADgAJAAYABgAGAAMAAwACAAEA////
///////////////+//////////3//P/8//v/+v/7//v//P/9//z//P/7//v//P/9//7/
AQD+//3//P/7//v/+//4//r//f/+//3/AQAAAAAA//////7//v/+//7///8AAAMABgAD
AP///P/5//z//f/+////AAD+//7/AAAAAP7//v/+//7//v///////v///////P/5//n/
+v/6//z//P/8//z//f/+////AgAAAP////////3//P/7//r/+P/4//j/+P/6//z//v//
//7////+//3//f/9//3//f/8//v/+v/4//r/+//7//v/+//8//3//v/9//r/+f/7//3/
/f/8//r//P/8//3//f/9//3/+//6//r/+v/6//n/+P/3//b/9f/z//T/9P/0//b/+P/7
//3//P/8//r//P/8//r/+v/6//j/9//2//b/+P/7//v/+v/8//z//v/8//v/+v/6//n/
+//7//v//P/+//3/+//5//n/+f/5//n//f/7//j/+v/8//z//P/8//r/+v/6//r//f/+
////AAACAAIAAgACAAQABAAEAAQAAgACAAIAAgAFAAYABwAIAAYABgAGAAYAAwACAAEA
/v/7//v/+//5//n/+f/6//r/+f/5//n/9//6//v/+v/7//j/+P/4//n/9//3//b/9v/2
//f/9//4//b/9P/0//T/8v/y//X/9f/5//r/+//7//3/+v/0//b//P////7/AgAJABIA
GAAhACkANABFAFsAcwCKAKAAtgDLANQA0wDQAMIAmABhADEADQDt/9b/wv+y/6r/sP+8
/8j/1f/Y/9T/1P/X/9L/zv/L/8//zv/I/8n/yf/F/8T/x//E/77/wP/G/8b/xv/K/9L/
1f/X/9T/0v/R/9b/3v/i/+D/4v/o/+//8//0//T/9P/0//T/9v/3//f/9//6//r/+//7
//r/+P/3//n/+v/7//z/+v/6//n/+f/5//n/+v/6//z//P/9//7/AAAAAAAAAAD9//r/
+f/6//z//P/8//7/AAABAAIAAgABAAAAAQD+/wAAAwADAAMABQAHAAkACQAGAAgACQAJ
AAYABQAEAAUABQADAAYACQALAAsACwALAAoACwAMAA0AEAARABIAEgAQABEAEQATABYA
FgAWABcAGgAbABsAGwAdAB4AIAAgACIAIwAkACQAIQAfAB0AGwAcAB4AHwAgAB0AHQAd
ACAAHwAiACAAHgAeABsAHQAdABoAGAAYABcAFgAWABcAFQASABIAEgAPAA4ADgAOAAwA
CwAIAAgACAAEAAMAAQD///7///8AAAEA/f/9//3//P/5//n/+f/3//v//P/8//z//v/9
//3//f/9//z/+v/5//v/+//7//3////////////9//3/+v/8//z//P/6//3/AAAAAP//
//8AAAAAAAAAAP7//v8AAAIAAwADAAQABQACAAEAAAD//////v///wIAAQD+//3//P/8
//z//f/9//7///////z//v///wEAAgD///7//f/8//v//P/9/wAAAAD////////+//7/
/v/+//7//v/+//7//v/+//7//f/7//3//f/9//3//f/9//3//////////v/9//3//P/7
//j/+P/4//j/+v/4//j/+//7//v/+v/4//r/+v/7//v//f/9//v/+v/6//r/+v/5//n/
+f/5//n/+f/6//r/+v/4//j/+f/5//j/+P/2//j//P/6//r/+v/4//f/9v/2//f/+//8
//z//v/+/wAA/v/8//r/+f/3//j/9//2//b/+f/5//j/9//6//v//P/9//3/+f/6//z/
+//6//n/+P/6//r/+v/6//j/+P/4//j/+f/6//v//P/+//7//v/+//7//v/+//7/AAAA
AAAAAAACAAIAAgACAAAAAAAAAAAAAAAAAAAA///7//n/9f/z//X/9f/z//P/8f/y//L/
8//1//X/8//z//X/8//z//L/8f/w//D/7//x//D/8P/w//P/8//0//T/8v/y//L/8v/v
//H/8P/w//H/8v/y//P/8P/u//D/9v///wYACAALABIAGAAjADEAQgBVAGcAeQCQAKgA
tgC9ALwAtwCmAH4ATAAjAAMA5f/N/7T/pv+m/6r/sP+6/8L/w//I/9D/0P/H/8L/yP/N
/83/yP/C/7//wf/B/77/vf+8/77/wP+8/7z/vP/A/8b/x//H/8z/0P/T/9T/1v/a/9z/
3v/i/+v/8f/v/+7/7f/s/+3/8P/y//P/8v/0//P/8//z//L/8P/v/+3/7v/v//D/8f/y
//L/8//z//P/9P/0//T/9P/1//b/+P/4//j/+P/6//j/+P/6//n/+P/3//j/+f/5//n/
+P/4//j/+v/4//n//f/+/////v///wAA///8//7//////wEAAQABAAMAAwABAAQABwAH
AAcABwAHAAoACwAMAA0AEAARABIAEgAQABEAEQATABQAFAAUABUAGAAZABkAGQAZABoA
HAAcABoAGwAcABwAHgAfACAAIQAfACAAIAAgACEAIQAhACQAHwAgABwAGAAXABUAGAAZ
ABoAGAAYABcAEgAQAA8ACwALAAwADQALAAgACAAIAAYAAQD+//7//v/+//////////v/
+f/3//X/8//z//P/8v/z//P/8//x//L/8v/x//D/8f/x//L/8//1//b/9v/3//T/8//y
//P/8//z//P/8//1//X/8v/0//X/9v/1//n/+f/4//b/9f/0//T/9P/0//T/9P/2//j/
+v/5//n/+f/5//n/+f/5//j/9v/2//j/+f/4//n/+v/8//z//f/9//v/+//6//b/9v/3
//n/+v/4//j/+P/4//b/9v/2//j/+v/5//n/+f/6//r/+v/6//n/+P/3//b/9f/0//P/
8f/0//f/+P/5//r/+//8//3/+//7//v/+v/3//f/9v/1//P/9P/1//b/9P/y//L/9f/2
//f/9//2//T/9P/1//X/9f/1//P/8v/z//T/9f/1//f/9//3//f/9f/2//b/9v/3//j/
+v/7//f/9v/z//T/9f/y//H/8P/z//P/8//0//P/9f/0//L/9P/0//b/9P/2//b/9//3
//b/9f/0//T/+f/5//j/9//1//X/9f/1//X/+f/+//r/9v/0//L/8P/y//T/9v/4//v/
/P/9//7//v/+//7//v/8//z//P/8//3//v///wAAAQACAAMABAACAAAA/v/7//v/+//5
//n/9//3//X/9f/0//T/8//z//X/9f/z//P/8//x//H/8P/w//D/8f/x//P/8v/y//L/
8//z//T/9P/x//D/7//u/+//8//0//b/9P/0//P/8//u//L/9P/0//f//P8AAAMACAAQ
ABcAJQA6AFMAbQCFAKQAvADOANcA3gDfAMwApgB2AEkAJQAFAOX/xv+s/6T/rP+4/8L/
yv/N/87/yv/K/8v/zv/M/8X/w//E/8D/vf+//73/vv/B/77/vP++/7z/vv/C/8T/xv/H
/8X/yP/O/9H/1P/c/+T/4v/i/+b/6//r/+r/6v/q/+r/7f/w//L/8//x//T/9P/1//j/
+P/3//f/9f/2//f/+P/4//j/9//3//X/9f/2//b/9v/2//f/+P/6//r/+v/6//z/+v/6
//z//P/8//z//v/////////+/wAAAAACAAAA/v8BAAEAAQD+////AAD///7/AgAFAAcA
BQADAAEAAQAEAAMABwALAAsACwALAAsADgAPABAAEQASABMAFAAUABQAFQAVABcAHAAc
ABwAHQAdAB0AHAAbAB0AHgAgACAAIAAhACIAIgAlACcAKQArACkAKAAmACQAIQAhACEA
JAAjACYAJAAiACAAHQAfAB8AHgAcABwAGwAZABgAGAAVABQAFAAUABEADgAOAA4ADAAJ
AAYABgAGAAEAAQAAAP///f/9//3//f/7//v/+//6//f/9//3//X/+P/6//v//P/5//f/
9v/1//j/+P/3//f/+f/5//n/+//9//3//f/9//r/+f/1//b/9//4//f/+//8//z/+//7
//r/+v/6//r/+v/6//z//v8AAP///////wEAAQABAAEA/v/6//j/+P/6//j/+P/4//j/
+P/5//n/+P/5//n/9v/1//X/9v/2//b/9v/2//b/9v/2//b/+P/2//X/9f/1//L/8v/y
//L/9P/0//T/9P/y//L/8v/x//T/9//4//n/9//3//f/9//5//n/+f/4//X/9f/0//P/
8P/w//D/8P/x//D/8f/1//f/9//2//T/9v/2//f/9//3//X/8f/u//H/8v/z//P/8//z
//P/8//x//L/8v/y//T/9P/1//X/8f/w/+3/7v/y//L/9P/2//b/9f/0//T/8v/1//X/
9P/y//L/9P/y//D/8P/x//H/8v/x//D/8P/1//X/9P/z//L/8f/w/+//9f/3//r/+P/3
//b/9f/0//L/8v/y//L/8v/y//L/8v/z//T/9f/2//T/9P/0//T/9v/4//r//P/9//7/
//8AAAIAAgACAAIA/v/8//r/+P/2//X/9P/z//H/8f/y//P/8//z//P/9P/z//P/8v/x
//L/8//0//P/8P/u/+3/7P/t/+3/7f/s/+3/7v/w//H/7//u/+v/6v/t/+7/7//z//X/
9v/2//b/8//z//L/8v/2//L/8//2//j///8IAA4AFwAnADoATQBlAH8AmgCwAMQA0wDY
ANkA0ACqAHAAQQAjAAMA4//G/67/ov+m/7L/vv/G/83/zv/M/8r/x//E/8b/zf/N/8j/
yP/J/8f/xf/E/7//vv/A/8D/wP/E/8T/xP/G/8f/x//I/87/0//Y/9z/3v/c/97/4v/r
//H/8P/w//D/8P/y//T/9f/1//b/+v/7//3//P/6//f/9f/1//b/9//4//n/+v/6//v/
+//7//z//P/8//z//f/+//7//v/+//7//v/8//z//v/9//z/+//8//////////7/AAAA
AAIAAAD//wEAAAD///3///8BAAEA//8CAAQABQAHAAcABwAJAAkABwAKAA0ADQANAA0A
DQANAA0ADQANAA4ADwAQABAAEgATABMAFQAXABYAFQAVABYAFwAXABcAGgAcAB8AIAAf
AB8AHwAeAB8AHwAfAB8AHwAgACAAIAAdAB0AHQAgAB4AIgAhACAAHAAZABsAGwAcABoA
GgAZABcAFgAWABMAEAAQABAADQAMAAwADAAKAAkABgAGAAYABQAFAAQAAwD/////////
//////////7/+//7//v/+f/6//r/+f/4//z//f///wEAAQAAAP7//f/9//3//f////z/
+//6//n/+v/7//n//P/6//r/+P/7////AAAAAAEAAAAAAAAAAAACAAIABAAGAAMAAQAA
AP///f/9//3//f////7///8CAAIAAAAAAAAA/v/+///////+///////8//z//f///wAA
/v/+//7//v/6//r/+v/8//7//f/9//3//P/8//z//P/7//r/+f/4//v//P/9//3//P/9
//z/+//7//v/+//7//v/+//7//r/9//3//b/9f/2//j/+v/8//v/+P/3//n/+v/7//v/
+v/3//b/9v/1//n/+f/3//b/+P/4//j/9//3//f/9//3//f/+P/4//j/+P/4//n/+f/4
//j/9v/4//j/9v/2//b/+P/3//b/9v/0//f/9//2//b/9v/4//b/+P/4//n/+f/5//n/
+f/6//v/+//6//n/9//3//f/9//1//f/+v/6//z//P/8//z/+f/4//f/9v/3//j/+f/6
//z//P/8//z///8AAAEAAgABAAAA///+//z//P/8//z/AAACAAQABgAEAAIAAAD+//7/
/f/8//v/+f/5//r/+//3//X/8//y//X/9//4//n/9v/1//T/8f/y//L/8//0//L/8f/w
/+7/8P/w//H/8f/0//T/8v/y//L/8v/y//X/8//0//T/9P/1//X/9P/0//L/9P/7/wIA
BgANABQAGAAfAC0APABPAGUAfQCWAKoAtgDBAMYAxQC4AJYAZgA7ABsA+//d/8L/qv+g
/6b/sv/A/8z/0f/W/9b/1P/P/8z/zv/P/83/yP/G/8X/x//H/8j/xf/C/8L/wv/A/8D/
wv/G/87/z//N/8z/0P/V/9b/3P/g/+T/6v/u/+//8f/0//T/9P/0//P/9P/0//P/9P/4
//n/+//7//r/+P/3//n/+v/7//z//P/8//v/+//9//3//v/+//7//v///wAAAAAAAAAA
AAD///z/+//8//7//v/+/wAA/////////v8AAAAAAgAAAAIABQAFAAUAAwAFAAcABwAC
AAQABQAFAAMAAwADAAUACAAHAAsADwAPAA8ADwAPAA0ADQANAA0AEAARABIAEgASABMA
EwAVABoAGgAaABsAHAAdAB0AHQAdAB4AIAAgAB4AHwAgACAAIwAjACMAIwAlACYAJgAm
ACUAJQAlACgAJwAqACgAJgAjAB8AIAAfAB0AGgAZABcAFwAWABYAEwAQABAAEAANAAoA
CgAKAAgABQACAAIAAgD//////v/9//3//f/9//3/+v/5//j/9v/4//n/+v/5//j/+P/3
//b/9P/z//P/8//2//b/9f/1//f/9//3//n/+f/5//n/+f/8//3/+//+//v/+v/3//n/
+P/4//f/9//1//T/8//y//P/9P/3//r/+v/5//n/+f/7//v/+//7//z/+v/6//z/+v/4
//j/+P/2//b/9//3//n/+//8//r/9//3//j/+P/4//j/+P/4//T/9P/0//b/9P/z//P/
8//z//T/9f/2//n/+v/7//z/+v/4//b/8//x//P/8//z//T/9f/2//f/9f/1//X/9P/z
//P/8v/x//P/9P/1//b/9v/0//T/9//3//f/9v/0//P/8v/y//H/9f/1//P/8v/1//b/
9//3//b/9f/0//P/8//0//T/9P/2//b/9//3//T/9P/y//T/+P/2//b/9v/2//X/9P/0
//P/9f/0//L/8//0//f/9v/4//j/+f/5//b/9f/0//T/9f/1//T/8//0//X/9v/3//P/
9//2//j/+P/4//j/+P/2//b/9v/2//f/+P/5//r//f/+////AAD9//z/+//6//v//P/9
//7//v/+//7//v/+//7//v/+//7//f/8//v/9v/1//X/9f/1//X/9f/2//b/9//3//f/
9f/1//X/8//z//L/8v/y//X/9f/1//T/8//y//L/8f/z//T/8//0//T/9P/0//f/9v/2
//X/9P/x//H/8P/w//T/9v/7/wIABAAFAAwAFAAdAC0APgBNAGUAfwCaALQAygDXANwA
3QDYAL4AjABXADUAFQDz/9b/vP+q/6r/tP++/8b/0f/W/87/yv/N/8r/xv/L/9H/zP/I
/8n/y//H/8L/v//A/8L/yP/I/8D/vv/E/8z/yf/F/8j/0P/V/9j/2P/a/+L/7P/y//H/
7//x//L/8//0//T/9v/3//f/9//6//r/+//+//7//f/9//7/AAACAAQAAQAAAP7//f//
////AAAAAP7//v///wAAAgACAAIAAgADAAIAAwAGAAQABAAEAAYABgAFAAQAAgADAAQA
BwAGAAQABwAHAAcABwAJAAsACwAIAAoACwALAAsACwALAA0ADQALAA4AEQATABUAFwAZ
ABcAFwAXABcAGQAbAB0AHgAcAB0AHQAfACAAIAAgACEAJAAlACUAJQAmACgAKwAsACkA
KQApACgAKwArACsAKwAqACoAKQAoACkAKQApACwAKQAsACoAKAAkACEAIwAjACMAIgAj
ACMAIAAeAB0AGQAWABYAFgATABIAEgASABAADQAKAAoACgAJAAkACAAHAAcABwAHAAcA
BAADAAIAAAABAAEAAQD//wEAAgACAAIAAQD///7//f8AAAAA//////3//f/9/////f/9
//3//f/+/////f8AAAAAAAD+/wEAAgACAAEAAQD+//7//v/+////AAADAAYABAADAAMA
AwADAAMAAwADAAAA/v/+/wAAAgAAAAAAAAAAAAAAAQABAAQABQAFAAIAAwADAAQABAAD
AAIAAQAAAP//AAABAAQAAgD///3/+//9//7///8AAP7//v/+//7/AAAAAAAA//8BAAMA
AwADAAIAAQAAAP///////////v/7//v/+v/5//r//P/+/wAA/v/8//z//////////v/8
//r/+v/7//v//v////7//v/+//7//v/9//v/+//7//v//f/+//7//v/8//z//f/9//3/
/v/9/wAA/v/6//j/9v/5//n/+f/6//v///8AAAAA///+/////P/6//r/+//7//r/+f/4
//j//f/9//z/+//7//v/+//7//n/+f/4//j/+v/6//r/+v/3//b/9f/0//f/+P/5//r/
/f/+////AAAAAAAAAAAAAAEAAgADAAQAAwACAAEAAAACAAIAAgACAAQABAAEAAQABAAE
AAQAAgD///3/+//3//f/9//4//j/+f/5//n/9//5//n/9//3//b/9v/2//f/9//3//b/
9v/0//X/9f/2//j/9v/2//b/+P/4//v/+//7//r/+f/3//n/+P/2//b/+P/5//r/AAAH
AAwAFAAXAB8ALgBBAFUAbQCCAJgAsgDLANYA2QDcAM4AqgB3AEcAIwADAOb/yv+0/6r/
qP+u/7j/w//O/9T/1P/R/87/zP/L/8v/yv/I/8n/y//J/8b/y//M/8j/xP/C/8D/xP/I
/8r/z//P/8r/zP/R/9b/3v/k/+b/5v/s//P/9//6//r/+v/6//j/+P/3//X/8//2//b/
9//5//r/+v/7//v//P/9//7//v/+//3//f/9//3//v/+/wAAAAABAAIAAgACAAIAAgAA
AP7//v8AAAIAAgACAAQABAADAAIAAAACAAIABAACAAIABQAFAAUAAgADAAQAAwABAAQA
BgAHAAcABwAHAAkACQAHAAoADQALAAsACwALAA0ADwARABMAEgATABQAFAAUABUAFQAX
ABwAHAAcAB0AHQAdABwAGwAaABoAGwAaABsAHQAfACAAHwAfAB8AHwAdAB4AHgAeAB8A
HwAfACIAHQAgAB4AHAAbABkAHAAdAB0AHAAdAB0AHQAcABwAGQAWABYAFgATAA8ADgAN
AAoACQAGAAYABgADAAMAAgABAP3//f/9//3//P/9//7//v/7//v/+//5//v//P/8//z/
/v/9//3//f8AAAAA//////3//f/9/////f/9//3//f/9//3/+v/8//3//v/9/wEAAQAA
AP7//f/7//r/+f/4//n/+v/9/wAAAQABAAIAAwABAAEAAQABAAIAAAAAAAIAAgAAAAAA
AAD///7//v/9////AQACAAAAAQABAAIAAgAAAAAAAAAAAPz//P/8//7//v/9//3//f/8
//z//P/8//z//P/8//z//v/+//7//f/+/wEAAgADAAAA///+//3//f/9//3//P/6//n/
9//1//j/+v/8//7//v/8//z///8BAAEAAAD+//z//P/9//3//f/9//v/+v/6//r/+v/5
//n/+f/5//n/+//8//z//P/7//r/+v/5//b/9v/0//b/+v/4//j/+P/5//n/+f/6//r/
/f/9//z/+v/4//j/9P/1//b/+P/5//j/9//2//b/+v/7//v/+//5//n/+f/5//P/9f/2
//T/9P/0//T/9P/2//j/+v/8//7//v/+//7/AAAAAAAAAAD+//z/+v/4//v//P/9//7/
//8AAAEAAgACAAIAAgACAAAAAAAAAAAA/v/8//r/+P/4//j/+P/4//X/9P/z//L/9P/0
//T/9P/0//T/9P/0//X/9v/3//j/9v/2//b/9v/1//T/8//y//L/8v/y//L/8v/y//L/
8v/y//L/8v/y//P/9P/1//b/+/8AAAUACgATABoAIQAoADsATABdAG4AggCUAKYAuACv
AKYAnQCUAG0ASAAjAP7/6v/W/8L/rv+2/7z/wv/I/8n/yv/L/8z/yv/I/8b/xP/C/8L/
wv/C/w==
         </WaveFormData>
      </LeadData>
   </Waveform>
</RestingECG>
