# Supplementary material for: Detection of Left Atrial Enlargement Using a Convolutional Neural Network-Enabled Electrocardiogram
Source: Front Cardiovasc Med. 2020 Dec 17;7:609976. doi: 10.3389/fcvm.2020.609976 (PMC7773668; doi:10.3389/fcvm.2020.609976)
Supplement: Supplementary file 4 [file Data_Sheet_4.ZIP › normal3/1802031803_1226_0000002G.XML]

<?xml version="1.0" encoding="Windows-1252"?>
<!DOCTYPE RestingECG SYSTEM "restecg.dtd">
<RestingECG>
   <PatientDemographics>
      <PatientID>1802031803</PatientID>
      <PatientAge>67</PatientAge>
      <AgeUnits>Years</AgeUnits>
      <Gender>Female</Gender>
      <PatientLastName>liyanping</PatientLastName>
   </PatientDemographics>
   <TestDemographics>
      <DataType>Resting</DataType>
      <Site>1</Site>
      <AcquisitionDevice>MAC55</AcquisitionDevice>
      <Status>Unconfirmed</Status>
      <Priority>Normal</Priority>
      <AcquisitionTime>10:43:06</AcquisitionTime>
      <AcquisitionDate>08-01-2016</AcquisitionDate>
      <CartNumber>1</CartNumber>
      <AcquisitionSoftwareVersion>009C</AcquisitionSoftwareVersion>
      <XMLSourceVersion>MAC5000 v1.0</XMLSourceVersion>
   </TestDemographics>
   <RestingECGMeasurements>
      <VentricularRate>67</VentricularRate>
      <AtrialRate>67</AtrialRate>
      <PRInterval>120</PRInterval>
      <QRSDuration>78</QRSDuration>
      <QTInterval>420</QTInterval>
      <QTCorrected>443</QTCorrected>
      <PAxis>74</PAxis>
      <RAxis>35</RAxis>
      <TAxis>64</TAxis>
      <QRSCount>11</QRSCount>
      <QOnset>223</QOnset>
      <QOffset>262</QOffset>
      <POnset>163</POnset>
      <POffset>201</POffset>
      <TOffset>433</TOffset>
      <ECGSampleBase>500</ECGSampleBase>
      <ECGSampleExponent>0</ECGSampleExponent>
   </RestingECGMeasurements>
   <Diagnosis>
      <Modality>Resting</Modality>
         <StatementCount>2</StatementCount>
         <LabelText>12SL ��ϳ���</LabelText>
      <DiagnosisStatement>
         <StmtFlag>ENDSLINE</StmtFlag>
         <StmtText>�������</StmtText>
      </DiagnosisStatement>
      <DiagnosisStatement>
         <StmtFlag>ENDSLINE</StmtFlag>
         <StmtText>���� ECG</StmtText>
      </DiagnosisStatement>
   </Diagnosis>
   <Waveform>
      <WaveformType>Rhythm</WaveformType>
      <WaveformStartTime>0</WaveformStartTime>
      <NumberofLeads>8</NumberofLeads>
      <SampleType>CONTINUOUS_SAMPLES</SampleType>
      <SampleBase>500</SampleBase>
      <SampleExponent>0</SampleExponent>
      <HighPassFilter>16</HighPassFilter>
      <LowPassFilter>150</LowPassFilter>
      <ACFilter>NONE</ACFilter>
      <LeadData>
         <LeadByteCountTotal>10000</LeadByteCountTotal>
         <LeadTimeOffset>0</LeadTimeOffset>
         <LeadSampleCountTotal>5000</LeadSampleCountTotal>
         <LeadAmplitudeUnitsPerBit>4.88</LeadAmplitudeUnitsPerBit>
         <LeadAmplitudeUnits>��V</LeadAmplitudeUnits>
         <LeadHighLimit>2147483647</LeadHighLimit>
         <LeadLowLimit>268435456</LeadLowLimit>
         <LeadID>I</LeadID>
         <LeadOffsetFirstSample>0</LeadOffsetFirstSample>
         <FirstSampleBaseline>0</FirstSampleBaseline>
         <LeadSampleSize>2</LeadSampleSize>
         <LeadOff>FALSE</LeadOff>
         <BaselineSway>FALSE</BaselineSway>
         <ExcessiveACNoise>FALSE</ExcessiveACNoise>
         <MuscleNoise>FALSE</MuscleNoise>
         <LeadDataCRC32>2109099158</LeadDataCRC32>
         <WaveFormData>
AwADAAAAAAADAAYABgAEAAQABQAHAAkACwALAAsACgALAAkACQAJAAoADAAOAA8ADAAL
AAcABAAEAAQABAADAAMAAwAEAAUAAwADAAEA//8BAAAAAAABAAEAAQABAAMAAgD9//v/
+v/+///////7//z///8CAAMABgAEAP7//v8HAAgA/P/8/wcADQAWACUAOwBUAGQAcQCC
AI4AjgCDAHMAYQBMADgAKwAhABYAFAAWABQADQAGAAMAAwADAAYACAABAP3///8AAAEA
AQABAAIAAQABAAEAAQACAAMAAwADAAEAAwADAAEAAQABAAAAAAABAAMAAQAAAP///v/9
/wEAAwAFAAcAAwABAAAA/v///wAAAQAAAP///v8AAAAAAAD+//3//f/9//7/AAACAAQA
BQAFAAIABAAEAAMAAwAFAAUABAACAAMABAAFAAUAAgACAAEAAAADAAQABAACAAYABgAF
AAUABwAHAAcACAAJAAkABwAJAAkACAAHAAcACgALAA4AEAAPAA4ADwAOABAAEQASABMA
EgASABEAEAATABMAEwATABIAEgATABUAEwASABIAFAASABEADwAOABAAEQATABYAFAAU
ABQAEwAVABUAFQATABEAEQAQAA0ADgANAAsACgANAAsACgALAAkACAAHAAUABwAHAAcA
BQAEAAQAAwADAAQABQAFAAUAAwAEAAUABgAFAAQAAgABAAMAAQAAAAAAAAACAAMAAwAE
AAQAAwADAAIAAgABAP//AQAEAAIAAQABAAEAAQABAP//AAAAAAAAAQABAAEAAgAEAAMA
AwACAP///v/+/wAABAADAAUACQAGAAUAAgAAAAAAAQABAAIAAwAGAAcABwADAAMAAQD8
//7/AQAFAAkACQAJAAgACAAGAAQAAgAAAAIABAAGAAoACQAGAAQAAwAFAAIAAgAEAAMA
AQAAAP//AQABAAEAAwADAAIAAQABAP//AAAAAAEAAwADAAMABAACAAAA/////wAAAwAE
AAUABAAEAAMAAwACAAEA///+/////v///wEAAwADAAIAAgADAAQABAADAAIAAQABAAAA
/P/7//v//P///wAAAQAEAAgAAwAFAAYAAgAAAAAAAAAAAAAAAgAAAAAAAAABAAEAAQAD
AAQABQAGAAUABQAGAAYAAgD///3//v8BAAIAAQACAAAA///7//r///8EAAYABgAGAAcA
CQALAA4ADwAQABAADAAJAAgABwAIAAgACAAHAAkACQAGAAQABAAEAAQAAwADAAMABAAF
AAQAAwAAAP3//f/8//z//f////////8BAAIA/f/7//r//f///wAA/f/9////AQABAPz/
/P8CAAIA///+//7//P///wUAFAAlADkAUgBiAGkAegCKAIoAfwBtAFEAOAAwAC0AIwAY
ABAADgAOAAsABgAFAAUABQAIAAQAAQD/////AQABAAAA//8AAP////////3//v//////
AQD//wEAAQD////////+//z//f////3/AQADAAUABwAFAAUABQAFAAIAAQABAAAA/v/+
//7//P/9//7/AgAEAAIAAAD///////8AAAIABAAEAAUABQACAAAA/v/7//n//v8BAAMA
BAADAAIAAQD//wEABAAGAAgABgAGAAUAAgAGAAYABQAFAAUABQAFAAYACQAJAAcACQAI
AAgACAAJAAYABQAGAAYACAAKAA4AEAAPAA8ADwAPAA8AEAAQABAAEQARABEAEQARABIA
FAAXABUAFAAUABYAFQAVABQAFAATABEAEAAQAA4ADgAOAA0ADwAPAA8ADQALAAsACgAH
AAoACwALAAwADAAJAAcABwAFAAQAAwABAAIAAwAEAAMAAAAAAP////8AAAEAAQABAPv/
+v/5//j//v8AAAEAAwACAP///f/8//r//P/9//3//f/+//7////8//z/+//5//n//P/6
//n//P/9//7//////wAAAAAAAAAA///+//7//v/9//3//P/9//7/AAAEAAIA/////wEA
//////3//P/+//////8AAAAAAgACAAEA//8BAAEA/v//////AAABAAEAAQAAAAAAAAAA
AAAAAAAAAAAAAAACAAAA/v/9//3////8//z//v8AAP///////wEAAQABAAMAAQAAAP//
///+//7//f/9/////////wAA/v/8//v/+//9/////////wAAAAD///////////7//v/8
//r/+v/7////AAAAAAAAAAAAAP//AAD9//z//P/9//3//f/9//7///8AAP////8AAAAA
/v/9//3/AAAAAAAA/v/+/wAAAQD//wAAAQACAAAA/P/9////AgAFAAcABwAHAAYACAAH
AAgACQAIAAgACAAHAAcABwAEAAIAAwAEAAUABQAAAP///////wEAAQD///3////+//7/
///9//3//f////7/+f/3//b/+//9//7/+//5//v//f/9//7/AAD+//7////8//r//v8F
AAsAFgApAEEAUgBeAG0AeACAAIAAcwBlAE8AOgAuACcAIQAWAAwABgAMAA0ACAAJAAUA
///+//7//f/9//v//v/////////8//v/+//7//7/AAACAAMAAQD9//3/+//7//v/+//6
//v//f8AAP///v/9//z/+//8//3//v////////8AAAAA/v/+//7//P/9//7/AgAEAAIA
AAD//////v/+////AAABAAEAAAD8////AAAAAAEAAwADAAIAAAD///7//f/7//z//v//
/wAABAAGAAcABgAHAAYABAADAAMAAwADAAQABQAFAAMABQAHAAgACQALAAkACQALAAwA
DQAOABEAEgARAA8ADQALAAwADgAPABAAFAAVABYAFwAUABIAEQARABEAEAAQABIAFAAV
ABUAFgAUABEADwAOAA8AEAARABEADgANAAwACQAKAAsACwAJAAkACQAIAAgABgADAAEA
AQACAAIAAgABAAIAAwAEAAMAAAD+//v/+f/8////AQADAP///v/9//z//v/+//3//f/7
//n/+P/4//r//P/9//3//v/+//3//f/6//r/+f/3//n//P/6//n/9//3//f/9//4//r/
+//8/////////wAA/v/9//3//P/9//7/AAAEAAEA/f/8//3//f/9//v/+v/8//3//f/+
/wAAAgACAAEA//8BAAEA/v/9//3//v////z/+//5//j/+//8//3//v/8//z//P/+//7/
/P/7//v//v/8//3/AAD///3//P/7//n/+f/5//v/+f/4//f/9//6//z//f////7//f/8
//z//f/8//z//f/7//3//f/9//7//v/9//3///////7//v/+//z//P/9//3/+//4//b/
+v/8//3//f/6//n/+f/4//n/+f/6//z/+//6//n/+v/6//n/+f/4//b/+f/7//3//f/9
//3/+//4//f/9v/2//f/+P/6//z/AQD8//r/+v/6//r/+v/6//r/+v/8//z//P/8//r/
+v/8//r/+v/6//v/+//5//j/+P/4//r/+//7//z//P/6//n/+f/6//r/+v/4//n/+//8
//r//P///wIAAgD///7//v///wMABgAHAAgACAAHAAUABQADAAIAAgACAP////////z/
+v/6//r/+v/3//X/9f/2//r/+//8//v/9v/1//P/8v/0//X/9v/3//v//f/5//j/9v/4
//n/+f/z//P/9f/3//n//P/2//b/AgADAPz/9v/y//f/AQAMABsAMQBIAGAAcQB6AH4A
fABzAGUAVQBGADQAIwAZABQADgAKAAgAAwAAAP//AQABAPz/+v/7//v/+//5//n/+P/3
//n/+f/6//v/+f/4//f/9f/z//H/8//z//b/9//4//j/9v/3//n/9//2//X/9P/z//T/
9f/2//f/+f/5//r/+v/6//r/+v/4//j/+P/7//z//P/6//n/+f/2//b/9//4//z//f/9
//r/+P/2//P/8f/2//n/+//8//r/+v/6//n/+//8//z//P/7//z//P/6//7//v/9//3/
////////AAD//////f////7//v/+/////////wEAAgADAAQABwAIAAYABQAEAAMABQAI
AAoADAAMAAsACgAJAAcABgAGAAcACgAKAAsADgANAA0ADAAMAAwACwALAAwACgAKAAoA
CQAGAAUABAABAAIAAwADAAEABAAFAAUABgAGAAMAAQABAP///v/9//v//P/9//7//f/9
//7//v////7//f/7//n/+P/6//z//v/+//z/+f/3//f/9f/0//T/9v/6//3////+//7/
/f/9//v//P/8//v/9//4//T/8f/z//X/9//5//f/+P/4//j/+f/5//n/+v/7//v//P/8
//r/+v/7//7/+//3//b/9//5//v/+//8//n/+f/4//j/+//+///////+/////v/6//n/
+f/6//v/+//7//r/+v/6//r/+v/6//z//P/8//7//v/8//v/+//8//j/9//4//r/+f/5
//n/+v/7//z////7//r/+f/5//n/+v/6//v/+v/5//j/+P/6//j/9//3//r//f/+////
/f/8//r/+f/5//n/+P/4//r/+P/4//n/+v/5//f/9v/4//r/+//7//v/+//8//z/+f/5
//r//P/8//b/8v/1//b/9//4//r//P/6//r/+P/5//n/+f/3//b/9f/0//f/9//4//j/
+P/3//f/+v/6//r/+P/4//n/+f/2//b/+v/+/////v/+////AQADAAQABQAGAAYAAwAB
AAEAAQD+//7//v/9//v/+//4//b/9P/0//T/8//0//f/+/////z/+//4//X/9//2//b/
9//0//P/8v/z//j/9f/1//b/+P/5//n/9f/0//X/9v/1//T/+P/2//L/9//6//T/8P/7
/w0AGAAlADsAUABgAHMAfgB8AHYAaQBRAD8ANAAkABMACwAKAAoABgACAAMAAAD//wEA
///6//j/9f/x//P/9f/3//j/+f/2//X/9f/1//P/9P/1//X/8//x//P/8//3//n/+//8
//n/+f/6//f/9//3//f/9//5//n/+f/5//f/9f/0//L/9P/2//j/+P/4//j/+//8//z/
+v/5//n/9//2//b/9v/5//v//P/6//z//P/7//v//f/9//z/+v/4//j/+P/3//n/+v/6
//r/+//8//z/+v/+//7//f/9//3//f/9//7/AAABAAAAAwADAAIAAQABAAIAAwAGAAgA
BgAGAAgACAAJAAkACQAJAAgACAAHAAYACQAJAAkACQAKAAoACwANAA0ADAAMAA4ADQAN
AAwADAAMAAsACwAMAAoACgAKAAkABgAFAAQAAQADAAMAAgD//wMAAwACAAIAAgD///3/
/f/6//r/+v/5//v/+//7//n/9v/2//X/9f/0//X/9f/1//b/+P/6//z//f/8//r/+f/5
//f/9v/2//b/+P/5//n/+P/4//f/9//1//b/9v/1//f/+v/4//f/9f/1//X/9f/1//b/
9v/2//f/9//3//j/+//7//z//P/6//r/+//+//3/+f/4//n/+//7//n/+P/5//v//P/+
//3//v/9//v/+v/7//r/9v/3//f/+P/5//v/+//6//r/+//8//3//v/7//r/+f/6//r/
+P/3//f//P/6//v//v/7//n/+P/3//n/+f/5//v/+//6//n/+f/7//z//P/9//r/+f/4
//j/+v/4//f/9//3//n/+f/5//3//v/+/////f/7//j/9v/4//b/9v/3//3/+f/4//r/
+v/6//r//P/+//z//P/6//v/+//7//j/+P/4//j/+f/5//r/+v/6//n/+f/8//r/+v/4
//j/+f/5//b/9v/7//7//v/8//r/+f/5//n//f///wEAAgAEAAMABAAFAAIAAgACAAEA
AQABAP7//P///wAAAQABAPv/+f/4//f/+P/5//j/9//1//T/9P/1//X/9f/1//f/+v/3
//f/+P/5//n/+P/z//X/9//5//n/+v/6//r//v/9//z/+P/w//H/BQAYACkAPwBSAF4A
aQB0AHwAfABvAFsARwA2ACIAFQAVABAACAAGAAgABQAAAP3/+f/1//r//P/7//v/+//9
//3//P/7//j/9//3//f/9f/2//f/9//4//f/+v/7//z//f/+//7//P/7//v/9//4//n/
+v/7//r/+f/4//f/+P/5//v//P/7//r/+f/2//n/+v/+/wAA///8//r/+f/2//b/9//4
//v//f/+//z/+v/6//n/+f/9////AAAAAP7//v/+//3//P/8//v/+v/8//7////+/wEA
AAD+//3/////////AAACAAMAAgAFAAMAAgABAAEAAQABAAMABAAGAAYACAAIAAkACQAJ
AAkADAAOAA8AEAAPAA8ADwAPAAwADAANAA8ADQAMAAwADgAPAA8ADgAOAA0ACwAKAAoA
CgAKAAoACQALAAsACwAJAAgABwAFAAEABgAHAAcACAAFAAEA/v/9////AAABAAEA////
/////f/6//r/+f/5//r/+//7//v/+f/6//v//P/9//z/+v/5//v/+f/4//j/9v/4//n/
+f/4//j/9//3//f/+P/4//f/9//6//j/9//5//n/+f/5//n/+v/6//r/+f/5//n/+v/8
//v/+//6//z//P/9/wAA/v/7//v//f/8//v/+P/2//b/9//3//j/+v/8//z/+//7//3/
/f/6//n/+f/6//v//f/9//z//P/6//r/+v/6//z//P/8//7//v/8//v/+//7//j/+P/6
//v/+//8//3/+//5//f/9//3//b/9f/1//f/+P/4//n/+v/7//z//v/8//r/+f/5//j/
+f/4//f/+P/4//f/9//6//v/+//8//n/9v/1//X/+v/7//v//P/8//z/+//5//j/9//3
//b/8//z//T/9v/4//j/+P/6//z/+//7//r/9//5//r/+//5//n/+f/3//P/9f/7//z/
9v/4//j/+P/4//j/+v/4//j/+v/7//v/+//5//j/9//2//n/+f/6//r/+v/5//n//P/8
//z/+v/6//r/+f/1//T/+P/8//3//P/9////AgAFAAcABwAHAAYAAgD///7//f/9//7/
///////////8//r/+P/4//j/9//3//f/+P/5//n/+f/3//X/9f/0//T/9f/z//P/8//1
//r/9//3//j/+P/5//n/9f/z//X/9//3//L/9v/2//b/9//2//j//P/9/wUAFgAnADUA
TABoAHkAfgCAAHwAbwBbAEkANgAeAA8ADwAUABIACgAEAAMAAgD///3//f/+//z/+f/3
//v/+v/5//f/9f/2//X/9f/1//f/+P/5//n/+//5//v/+//5//n/+f/4//j/+f/7//n/
+f/5//n/+f/3//f/9//3//n/+f/6//r/+v/6//r/+P/6//r//f/+//v/+P/2//X/9v/2
//f/+P/6//v/+//4//b/9v/1//X/+v/7//v/+v/8//z//P/7//v//P/8//z/+//8//z/
+v/8//z/+//7//3///8BAAQABQAFAAMABQADAAIAAQABAAEAAQADAAQABgAGAAgACAAG
AAUABAADAAQABgAHAAgABwAHAAcABwAIAAgACQALAAsACgAKAAwACwALAAoACgALAAkA
CAAIAAkACgALAAsACQAJAAkABwAHAAcABgADAAMAAwACAAIAAAD9//v/+//8//z//P/7
//v/+//7//n/+v/6//n/+f/8//3//f/9//n/+P/3//b/+v/6//n/+f/5//f/9v/2//T/
9v/3//f/+P/4//f/9//1//b/9v/1//X/+P/2//X/9v/3//j/+f/3//j/+P/4//v/+//7
//z/+v/3//X/8v/1//b/+P/8//r/9//3//n/+v/7//r/+v/4//n/+f/6//f/+P/3//X/
9//5//n/9v/4//n/+//9//v/+//6//r/+v/6//r/+v/4//j/+P/6//3//P/8//3//v/6
//n/+v/5//f/9v/1//f/9//3//n/+P/4//j/+f/5//r/+v/7//r/+f/4//j/9v/0//P/
8//2//n/+v/7//z//P/7//v/+f/5//j/+P/2//T/9P/1//r/+//7//z//P/8//v/+f/2
//X/9f/0//b/9//5//z/+P/0//j/+v/6//r/+v/4//r/+P/4//j/+f/5//n/9v/2//b/
9v/1//X/9v/2//f/9//4//z/+f/4//X/9P/1//X/8v/y//f/+v/6//j/+P/5//v//f8C
AAMABAAEAAEA////////AAACAAQABQADAAEA/P/4//b/9v/2//X/9v/3//n/+//5//f/
8//v//L/8v/z//X/9f/1//X/9//3//P/8v/y//X/9//4//X/9P/1//b/9f/4//T/8P/w
//X/+P/0//T/+/8JABgAKQBBAFIAXgBrAHQAcgB0AHMAXwBFADIAJgAXAA0ADAAMAAgA
AgD///7//f/3//H/8P/2//v///////7//f/7//n/9//1//T/8//1//b/9//3//j/9//6
//v/9//1//P/8P/z//X/+P/3//b/9f/0//P/9P/1//b/9//3//f/+P/4//j/+P/4//b/
9v/2//n/+v/4//b/9f/1//X/9v/4//r/+v/5//f/8v/2//j/+f/7//7///////7//P/8
//z/+//6//r/+f/4//v//v8AAAAAAQAAAP7//f////////8AAAAA///8//3///8AAAEA
AwABAAEAAwAEAAYABgAIAAgACgALAAwADQAKAAoACQAIAAsACwALAAsABwAGAAYABwAL
AAwADgASABUAFQAUABQADwALAAgABgAGAAYABgAFAAYABwAIAAcABgAFAAMA//8BAAEA
AAAAAAIAAQABAAMA///+//3/+//5//n/+f/3//T/9P/z//P/9//5//r/+//3//b/9f/0
//j/+P/3//f/9//1//T/9P/2//j/+f/5//X/9P/y//H/8//2//j/+f/4//r/9//1//T/
8//y//H/8//2//j/+v/6//n/+P/4//r/+f/5//j/9//2//b/+P/6//f/9//5//v/+//5
//j/9//3//b/9v/4//z//v///wEAAwADAAAA/P/5//f/9f/3//f/9v/2//j/+P/4//j/
9v/2//b/+P/6//j/9//3//z/+v/7//7//f/7//r/+f/7//v/+//9//f/9P/x/+//8P/y
//P/9f/3//n/+//+//3/+v/4//f/+f/7//v/+//6//j/9f/z//X/9f/0//T/9v/2//j/
+P/4//j/+P/6//j/+P/2//f/9//3//b/9v/2//b/9f/1//b/9v/2//X/9f/4//b/9v/0
//T/+P/5//f/+P/4//r/+f/2//b/9//5//v/AAABAAIAAgADAAEAAQABAAAAAAAAAP//
AQABAP7//P/+//7//v/9//j/9//3//f/9f/1//P/8f/y//L/8//1//P/8//z//X/9//z
//L/8v/2//f/9//z//H/8//1//X/9v/0//T/9P/1//b/9P/0//n/AwAKABUAJQA4AEgA
XQBwAH4AgAB3AGcAUwA6ACYAFwAPAAwADAAMAAwACQAAAP3//f/5//r//v/7//X/+f/5
//n/+P/3//j/9//3//f/9f/2//f/9//1//P/9f/1//j/+f/6//r/+f/5//r/9//1//X/
9f/1//b/9//4//n/+P/3//f/9v/3//j/+f/4//b/9v/5//r//P/6//n/+f/2//b/9//4
//r/+//7//j/+P/4//f/9//6//v/+//6//n/+P/3//X/9//6//z//v/+//7//f/6//7/
/v/9//3//f/9//3//v/9//3/+//9/wEAAgADAAUABAADAAQABAADAAIAAwACAAYABwAI
AAkACQAKAAoACgANAA0ADQANAAgABgAFAAUACQAKAAwAEAARABEAEAAQAAwACQAHAAYA
BgAGAAYABQAFAAUABQADAAUABQAEAAEAAwADAAIAAgAAAP3/+//7//3/AAADAAUAAAD7
//b/7//y//T/9f/3//r/+//7//v/9v/2//b/9v/2//b/9f/1//X/8//y//L/9P/2//f/
9//0//L/7//t//D/8v/z//P/9P/4//f/9//1//X/9f/1//X/9v/2//b/+f/5//n/+v/5
//f/9v/0//L/8v/z//b/+f/3//j/+//6//n/9v/0//b/9//3//j/9v/2//T/8f/1//n/
+//6//n/+f/6//v/+P/3//X/9P/2//b/9v/2//n/+v/7//7//f/6//j/9//3//T/9P/2
//b/9f/1//X/9f/1//X/9//1//T/8//z//X/9v/2//f/9//3//f/+P/2//T/8//z//P/
9f/1//X/9//4//j/+f/3//f/9v/2//b/9P/0//X/9f/1//T/9P/3//j/+P/3//T/8//z
//L/7v/t/+3/7v/w//L/9P/4//j/9//3//b/8f/z//T/9f/3//f/9//1//b/9//4//r/
+f/4//j/+P/5//b/9v/2//b/9v/z//T/8f/w//P/9f/2//f/9P/0//T/9P/1//X/9v/2
//T/8//z//b/9//4//f/+P/3//f/9P/0//X/+P/4//b/9//5//z///8BAAEAAQAAAAEA
/////////f/8//v/+f/8//3/+//6//r/+v/6//n/9f/z//L/8f/1//f/9//3//f/9v/2
//f/9P/z//L/8//3//P/8v/y//T/9f/1//H/7//x//P/8//w/+7/8v/4//n/+P/0//L/
9f/9/wYAFQApAEAAVABnAHgAfAB4AHUAZwBRADwAKgAhAB0AFgAKAAQAAgABAAIA///5
//f/8v/u/+//9//9//z/+//5//f/9v/1//X/9f/1//b/9//3//b/8//0//P/8v/x//D/
7v/y//X/+f/5//f/9//3//f/9f/z//H/7//y//X/+f/8//r/+P/2//L/7//u//D/8P/z
//T/9v/5//f/9v/2//b/+v/7//v/+P/3//b/9P/z//T/9f/1//T/9f/2//f/9//3//j/
+P/4//f/+P/4//b/+//8//z//f/6//n/+P/4//z//f/8////AAAAAAAAAQABAAEAAwAE
AAMAAgADAAIABAAFAAYABwAGAAYABQAEAAMAAwADAAMABAAGAAkADQALAAgABgAGAAcA
BwAGAAYABgAFAAUABgAIAAgACAAHAAUABQAFAAMABQAFAAQAAQACAAEA///+//z/+f/3
//f/+f/6//v/+//7//v/+//5//r/+v/5//n/+f/5//j/9//y//L/8v/y//b/9v/1//X/
9//1//T/9P/z//T/9P/z//T/9P/z//P/9f/2//b/9f/z//b/9P/z//b/9//4//n/9f/0
//L/8P/z//P/8//0//b/9f/1//T/9P/0//X/+P/2//P/8//1//f/9//1//T/9f/3//j/
+v/5//r/+f/3//n/+//7//j/9f/1//b/9//3//f/9v/2//b/9v/2//b/9P/0//T/9v/0
//L/8f/x//T/8v/z//b/+P/3//f/9//5//n/+f/7//b/9P/y//H/8v/0//X/9//1//X/
9f/2//T/8v/x//H/8f/z//P/8//2//b/9f/1//T/8//x//D/8v/w//D/8f/z//P/8v/y
//P/9P/0//P/8v/x//H/8P/w//H/8//2//b/9v/2//j/9v/z//H/7v/t/+3/8v/y//D/
8P/w//D/7//w/+3/7P/v//H/8v/z//L/8v/y//L/8//z//T/9P/y//H/8f/0//L/8v/w
//D/8v/z//H/8v/z//b/9v/0//P/8//0//X/+f/7//3//v/9//v/+//7//r/+v/6//n/
+P/3//P/8P/w//D/8P/v/+v/6//s/+3/8P/x//D/7//u/+z/6//r/+3/7f/t/+//8v/v
/+//8P/x//H/8P/r/+r/6//s/+v/5P/s//T/8P/t/+z/5v/m/+///f8MAB8AMwBEAFYA
YwBuAHQAcgBhAEkAOQAuABwABwAFAAYAAAD6//b/7//w//f/+f/z/+z/6v/t//P/8f/v
/+//7v/t/+r/6f/p/+n/6//s/+3/7f/t/+v/7f/t/+//7//v/+7/7P/t/+//7f/t/+3/
7f/t/+v/6//r/+v/7f/t/+7/7v/s/+z/7P/q/+z/7P/v//D/8v/w/+//7//s/+z/7f/u
/+//7//u/+r/6//s/+z/7f/u/+//7//u//D/8P/w/+//7//w//D/8P/x//L/8v/w//X/
9v/2//f/9f/1//X/9v/0//P/8P/x//X/9v/3//n/+//7//3//v/8//r/+v/4//v/+//7
//v/+f/6//r/+v/7//v/+//7//z//v8BAAUAAwACAAIABAADAAMAAgACAP///f/8//z/
+//6//n/9//5//v//f/9//z/+//5//X/9//3//b/9v/0//H/7//v/+7/7v/u/+3/7//v
/+//7f/s/+z/6//r/+v/6//q/+n/6f/q/+v/7P/s/+z/6//r/+n/5//m/+b/5P/m/+f/
5//n/+j/6P/p/+r/7P/t/+3/6//u/+z/6//p/+f/5f/j/+T/5v/n/+j/5//n/+f/6P/q
/+n/6f/o/+n/6v/s//D/7v/r/+v/7f/t/+3/6//q/+r/6//r/+z/6f/q/+n/5//p/+3/
7//u/+z/6//r/+v/6f/p/+j/6P/m/+b/5v/m/+b/5v/m/+j/6f/o/+j/6f/o/+T/4//k
/+b/5//p/+v/6f/p/+n/6//n/+b/5f/l/+X/5v/m/+f/5f/l/+X/5v/p/+j/6P/p/+j/
6f/o/+f/5v/m/+X/5f/m/+f/5//o/+j/5v/m/+f/5v/l/+P/4v/k/+b/5//n/+f/5//o
/+j/4//h/+D/4P/i/+T/5v/q/+n/5//m/+T/3//h/+L/4//l/+f/6f/p/+j/5//m/+b/
5v/m/+f/6P/l/+b/5P/k/+T/5P/j/+L/4f/g/+L/4v/i/+L/4v/i/+L/4v/j/+T/5f/m
/+j/6P/o/+j/5v/m/+b/5v/o/+r/7P/u/+z/7P/s/+z/7P/s/+z/7P/q/+r/6v/q/+j/
6P/o/+j/5f/i/9//3P/g/+L/5P/m/+P/4v/h/+D/3v/e/97/3v/g/+D/4P/g/97/3v/e
/97/3//g/+H/4v/g/+D/4P/g/+L/4v/i/+L/5f/m/+f/6P/1/wIADwAcACsAOgBJAFgA
WgBaAA==
         </WaveFormData>
      </LeadData>
      <LeadData>
         <LeadByteCountTotal>10000</LeadByteCountTotal>
         <LeadTimeOffset>0</LeadTimeOffset>
         <LeadSampleCountTotal>5000</LeadSampleCountTotal>
         <LeadAmplitudeUnitsPerBit>4.88</LeadAmplitudeUnitsPerBit>
         <LeadAmplitudeUnits>��V</LeadAmplitudeUnits>
         <LeadHighLimit>2147483647</LeadHighLimit>
         <LeadLowLimit>268435456</LeadLowLimit>
         <LeadID>II</LeadID>
         <LeadOffsetFirstSample>0</LeadOffsetFirstSample>
         <FirstSampleBaseline>0</FirstSampleBaseline>
         <LeadSampleSize>2</LeadSampleSize>
         <LeadOff>FALSE</LeadOff>
         <BaselineSway>FALSE</BaselineSway>
         <ExcessiveACNoise>FALSE</ExcessiveACNoise>
         <MuscleNoise>FALSE</MuscleNoise>
         <LeadDataCRC32>1978270784</LeadDataCRC32>
         <WaveFormData>
DQAPAA8AEAASABYAGAAcABoAHAAeACQAKQAqACoAKgAlACMAIgAiACMAIQAhAB4AHgAa
ABUAEAAMAAkACAAHAAcABQAFAAUAAwADAAIAAQACAAEAAQABAAEAAAAAAAAA/v/9//z/
/P/8//7//v/8//z//f/9//3////8//3//f/7//f/+P8DAAgACgAUACkAQABXAGoAeQCF
AJAAjQCDAHQAZwBXAEQAMgAqACQAHQAaABYADwAJAAQABAAFAAMA///6//r//f/9//z/
/P/6//j/+P/4//f/9//4//j/+P/4//n/+v/7//n/+f/5//n/9//3//r/+v/8//r/+v/6
//n/+v/6//n/+f/6//r/+v/6//r/+v/4//j/+v/7//z/+v/5//n/+v/7//v/+//7//n/
+//7//r/+//8//3////////////+/wAAAAABAAEA//8AAP///v///wIAAwACAAIAAwAD
AAQABQAFAAUABwAHAAcABwAKAAoACgAKAAwADwAPABAAEwARABEAEgATABMAFgAXABcA
FQAWABYAFgAaABoAGgAaABgAGgAaABoAGQAZABgAGAAZABoAGwAcAB4AHAAbABsAGAAY
ABcAFQAVABQAFQAUABIAEgARABAADQANAAwACQAJAAkACAAJAAUABAAEAAMAAwADAAIA
AQACAAEA///////////+//3//f/9//3/+//9//3//f/9//v/+//7//v/+f/4//j/9//4
//r/+//8///////+//7//P/9//3//f/7//v/+v/6//r/+v/6//n/+f/6//r/+/8AAP3/
/P/8//v/+v/5//n/+v/7//z////9//z/+//7//n/+f/5//n/+v/6//r/+v/6//r/+v/6
//v/+//9//r/+v/6//r/+v/4//f/9v/z//b/+P/5//r/9//2//b/9v/1//T/8//z//T/
8v/z//b/9P/0//T/9f/1//P/8v/y//L/8v/z//T/9v/2//X/9f/1//P/8//w//D/9f/1
//T/8//z//L/8v/y//H/8P/v//D/8P/x//L/8v/y//L/8v/z//P/8//z//H/8f/y//L/
7//u/+//7//w/+7/7//y//L/8f/x/+//7v/w//D/8P/w//D/8P/u/+7/7f/s/+v/7f/t
/+z/7v/x//H/8f/y//L/8f/x//H/8P/y//P/9P/y//P/9f/1//b/+/8AAAMACAAIAAoA
DAASABUAFgAWABYAEwARABAAEAARAA8ADwAMAAkABAD+//j/9//1//X/9f/z//H/8f/x
//H/8f/w/+//7P/r/+v/6//r/+r/6v/q/+j/5//m/+b/5//q/+v/6v/o/+n/6f/p/+X/
7P/p/+H/3//j/+T/7f/0//j/AgAXADIASwBcAGUAdQCEAIUAfwByAFsAQQAyACYAGgAU
ABMACgAGAAMA/f/6//b/8//1//P/8P/s/+n/6f/o/+j/5v/n/+j/6f/p/+f/6P/o/+j/
5//n/+f/5//n/+f/5//n/+X/5f/o/+j/6//q/+v/7P/t/+7/7v/t/+z/7P/r/+r/7P/s
/+z/6v/q/+z/7f/u/+z/6//r/+z/7f/t/+3/7f/v//H/8f/w/+//7v/t/+3/8f/x//H/
8P/y//L/8//z//L/9P/0//T/9P/2//b/9P/3//n/+v/8//v/+//7//3/+//7//v//v8A
AAAAAAACAAMAAwAEAAcABgAHAAkACwAKAAwADAALAAsADAAMAAwAEAAQABAAEAASABQA
FAAUABUAFQAUABQAEQAQAA8ADgAQAA4ADQANAA0ADgAOAA0ADAAKAAoACAAGAAYABQAE
AAUABQAEAAEAAAD///3//f/5//j/+P/3//n/+f/4//f/9P/z//H/8f/y//P/8//z//P/
8//z//H/8v/x//D/7//u/+//8P/x//D/8P/x//H/8f/y//L/8v/w/+//7f/s/+3/7//w
//H/8f/x//D/8P/0//T/9P/z//L/8v/x//H/9v/z//L/8v/0//T/9P/1//f/9//3//n/
9v/0//L/8f/y//P/9P/1//T/9P/0//T/8v/y//L/8v/z//P/9f/y//T/9P/0//T/9P/z
//L/7//v//D/8P/w/+//7v/u/+7/8P/w//D/8f/x/+7/7v/w/+7/7v/u/+//8f/v/+7/
7v/s/+z/7f/u/+//8P/w//H/8v/v/+7/6v/q/+//7//u/+//7//u/+7/7v/t/+z/6//t
/+z/7P/s//D/8P/u/+7/7v/u//D/8P/u/+7/7//u/+3/7//u/+z/7f/v//H/8f/y//L/
7//v/+//7v/w//H/8v/w//X/9//3//j/+v/8//z//v///wIABQAMAA8ADgAMAAoACwAN
ABAAFAARAA8ADwAMAAgABAD///r/+f/3//f/9//x/+3/6//p/+v/7f/u/+//7P/r/+v/
6//r/+r/6v/q/+j/5//m/+b/5v/o/+j/5v/m/+f/5//n/+f/6P/l/+H/4f/h/+T/7f/0
//r/BgAdADYASQBeAG0AdQCAAH8AbwBgAE8AOQAsACIAGgAUAAsABAAAAPv/+f/6//T/
8f/x/+3/6v/q/+n/6f/o/+j/5v/o/+j/6P/n/+n/6v/q/+r/5//n/+f/5//n/+f/5//n
/+j/6f/t/+7/6//o/+f/5v/p/+r/6v/p/+r/7P/t/+7/7P/s/+z/6v/s/+7/7//w/+//
7f/s/+z/7v/v//D/8f/w//H/8P/u/+//8P/x//P/8//z//P/8v/y//L/8//z//L/9P/0
//T/9v/4//j/9v/4//n/+f/6//v/+//7//3//P/7//r//P8AAAAAAAACAAMAAwAEAAcA
BwAHAAgACQAJAAwADQANAA0ADgAOAA4AEgASABIAEgAPABAADwAOABEAEQAQABAAEAAQ
ABAAEAASABAADwAPAA8AEAAQAA8ADAAIAAYAAgACAAQABQAGAAMAAwACAP///v/9//v/
+//6//r/+//7//3//f/8//v/+P/1//H/7//x//P/9P/1//P/8//z//H/8f/x//H/8f/v
/+//7//v//D/8P/x//H/8f/y//L/8v/x//H/8P/w//D/8f/x//H/7//v/+7/7v/y//L/
8v/x//P/9P/0//X/9//z//H/8P/x//L/8//1//L/8f/w//H/8v/y//L/8//z//P/8//z
//D/8P/w//D/8f/y//P/9P/x//H/8//w/+7/7v/u/+7/8f/x//H/7//v//D/8P/w/+3/
7P/s/+z/7v/u/+7/7//v/+z/7P/u/+7/7v/u/+//7f/r/+r/6v/r/+z/7v/w/+//7v/s
/+v/7v/t/+7/7P/q/+//7//u/+//7//u/+7/7//v/+//7//t/+z/7P/s/+z/7P/s/+z/
7f/t/+3/7f/r/+v/7P/s/+z/7P/u/+//7v/q/+n/6v/r/+3/7v/t/+z/6//r/+z/7P/s
/+v/6v/o/+j/6f/p/+3/7f/s/+z/8f/w/+//7v/t/+z/6v/q/+r/6v/s/+z/7P/s/+z/
7v/u/+z/6//s/+v/6v/v/+3/6v/q/+v/7f/t/+7/7f/s/+z/7P/t/+//8P/x/+z/7//x
//H/9P/4//z//v8AAAAAAgAEAAoADwAQABAAEQAPAA4ADgALAAkABgAFAAQAAgD+//n/
9P/y/+//7v/r/+n/5//n/+j/6f/q/+r/6P/m/+T/4//m/+f/5//o/+b/5v/l/+T/5P/k
/+b/5v/i/+L/4//j/+P/5f/k/+H/4//j/+X/6P/p/+z/8v/8/xEALABDAFQAYwBvAHgA
dwBpAFgASQA7ACoAHgAWABAACQAGAAIA+f/z//L/8P/v/+3/7f/s/+r/6//q/+j/5//k
/+X/5v/n/+f/5v/m/+X/5P/k/+X/5v/n/+X/5f/l/+X/4//j/+b/5v/o/+b/5v/m/+X/
5v/m/+X/5f/m/+b/5v/n/+j/6f/o/+b/6P/p/+r/7P/r/+v/7P/r/+v/6//r/+3/7//v
/+7/7f/s/+v/6//u/+//8P/w//D/8P/x//H/8v/0//T/9P/y//T/9P/y//b/9//3//j/
9//3//f/+f/7//v/+//+/////v/9//7/AQABAAIABQAFAAUABgAHAAUACAAJAAkACQAK
AAoACgAMAAwADAAMAA4AEAAQABAADwAPAA4ADgARABIAEwAUABQAEgARABEADwAQABAA
DwAMAAoACgAIAAgACAAHAAYAAwADAAIA//8AAP///f/9//3//P/8//v/+f/5//j/9//2
//X/8//z//H/8f/w/+//8P/x//L/8f/z//P/8//z//H/8f/x//H/8v/y//P/8//x//L/
8v/y//H/8f/w//D/8f/z//T/9f/z//P/8v/y//b/9v/2//X/9P/0//P/8//4//X/9P/0
//b/9v/2//f/9f/1//X/9//1//T/8//z//X/9f/1//X/9f/2//f/+P/2//b/9v/2//P/
8//1//L/8v/y//L/8v/z//P/8//x//P/9P/0//T/8//y//L/8v/w//D/8P/x//P/8P/w
//L/8v/y//L/8//x/+//7v/u/+//8P/y//T/9P/0//P/8//y/+//7v/q/+3/8//0//T/
8f/x//D/8P/x//H/8f/x//H/8P/w//D/8P/w//D/8P/x//H/8f/x/+//7//w//D/7v/u
//D/8f/x/+7/7v/w//D/8P/w//D/8P/u/+7/8P/w//D/8//v/+z/7P/t//H/8f/y//L/
9P/1//b/9v/1//X/9f/y//b/+f/6//z/AAAEAAYACgALAA4AEQAYABwAHAAbABoAFgAT
ABEAEAAMAAkACAAEAAAA/P/3//L/8//x//H/8f/y//H/8v/z//D/7//t/+v/7P/t/+//
8f/v/+z/6v/o/+r/6f/o/+j/5v/o/+j/5v/o/+n/6f/p/+n/6P/j/+H/6f/t/+z/7f/0
/wIAEgAlAEAAWQBoAHMAfwCEAH8AcwBmAFEAPwAuABwAFAAUAA8ACAAGAAUA/f/6//j/
8//v/+//7v/q/+v/7v/u/+//7v/u/+7/7v/t/+v/7P/s/+z/6v/p/+j/5//q/+v/7P/t
/+v/6//u/+7/7v/s/+z/7P/v//D/8P/v/+7/7v/t/+z/7f/u/+//7v/u//D/8f/y//H/
7//u/+7/8P/x//L/8//1//f/9//2//X/9P/z//P/8//z//P/8v/0//T/9f/1//j/+v/6
//r/+v/8//z/+v/8//3//f/+/wEAAQABAAMAAgABAAAAAgAGAAYABgAIAAkACQAKAA0A
CQAJAAoACwANABAAEQARAA8AEAAQABAAEgASABIAEgAUABYAFgAWABcAFwAWABYAFgAW
ABYAFgAXABYAFgAXABYAFgAVABMAEgAQABAADgAMAAwACwAKAAgABwAFAAEAAwADAAIA
AwAAAP7//f/7//v/+//6//n/+v/5//f/9//2//f/9//3//b/9//4//f/9//3//f/9//1
//X/9f/1//T/9P/1//X/9//4//j/+P/3//f/9v/2//j/+f/5//n/+P/3//X/9P/4//j/
+P/3//n/+v/6//v//P/5//j/+P/5//r/+//9//z/+//6//v//f/8//v/+//9//3//f/9
//r/+v/6//r/+v/6//r/+v/5//n/+//4//j/+P/4//j/+//7//v/+f/3//j/+P/4//n/
+P/4//j/+P/4//j/+f/4//T/8//0//X/9v/3//n/+f/3//b/9v/4//j/+f/6//j/+P/3
//f/+f/3//f/9P/2//v/+//6//f/9//2//b/9f/1//X/9f/2//b/9//4//j/9P/0//X/
9v/3//j/9//2//P/8v/3//j/+f/9//j/9P/z//P/9//3//j/+P/4//n/+v/6//3//f/9
//r//f//////AAABAAQABQAIAAgACgAMABIAGAAaABsAHAAbABkAGAAYABUAEwATABAA
DwAMAAgABAAEAAEAAAD///z/+f/4//f/9//3//b/9f/0//P/8//z//X/9P/0//T/9P/z
//L/8v/w//L/8v/w//D/8f/x//H/8//y/+//8f/x//H/9P/z//T/AAAQACcAQABZAGgA
cwB/AI4AiwB5AGgAWwBNADgAKgAiAB4AFwASAA4ACwAFAP7/9v/3//3/+//4//j/9//3
//b/9v/0//L/8v/y//H/8f/y//L/8v/x//H/8f/x//L/8//0//X/9P/z//X/9P/2//T/
9P/0//P/9P/0//P/9P/2//f/+P/2//b/9v/0//b/+P/5//r/+f/3//b/9v/3//f/9//3
//j/+//8//z/+//6//n/+f/8//3//v/+//7//v///////v8AAAAAAAACAAQABAACAAIA
AwADAAQABwAHAAcACQAJAAkACQAMAA0ADAALAAwADwAPABAAEwARABEAEgATABMAFgAX
ABcAGQAaABoAGgAcABwAHAAcABoAHAAcABwAHQAdABwAHAAcABwAHAAcAB4AHAAbABsA
GgAaABkAFwAXABYAFwAWABIAEgARABAADwAPAA4ACwAIAAcABQAFAAMAAgACAAEAAgAD
AAMAAwAAAP///f/9//z//f/9//3//f/9//3/+//9//3//f/9//z//f/+/////f/8//z/
+//7//z//P/8//3//f/8//z//v////////8BAAEAAAAAAAEAAAD///3///8AAAAAAQAG
AAMAAgACAAMABAAFAAcABgAFAAQABQAEAAIAAAD//wEAAQABAAEAAAAAAAAAAAD+//7/
/v/+//3//f////z//f/+////AAABAAEAAQD/////AAAAAAAA/f/8//z//P/8//z//P/9
/////P/8//7//v/+//7////9//v/+v/6//r/+v/7//z//v/+//3//f/+//v/+v/2//j/
/f/9//z//f/9//z//P/8//v/+v/5//n/+P/4//j/+v/6//r/+v/5//n/+f/5//j/+f/7
//z/9//2//f/9//4//b/9//6//j/+f/5//f/9//3//j/+v/6//r/+f/4//b/9P/1//f/
9P/2//b/9v/2//r/+v/4//j/+P/4//j/+//3//T/9P/1//f/9//4//j/+f/7//3//v//
///////8//7////+//7/BAAKAA4AFAAUABYAGAAeACAAIAAfAB4AGgAXABUAFAAUABMA
FAASAA8ACgAEAP7//P/5//j/9//2//X/9v/3//f/9//2//X/9P/z//P/8//x//D/8P/w
//L/8f/w//D/7v/w//D/7v/v//H/8v/z//H/8P/v/+//7f/p//L/+//4//z/FAAtAEIA
WQBoAHEAewCEAH0AbwBeAFEAPQAqABwAGgAeABsAEAAIAAMA///8//j/+f/5//X/8v/0
//f/9v/0//P/8P/w//D/8P/v//H/8v/y//L/8v/z//T/9f/0//P/8v/x//H/8f/0//T/
9P/y//L/8v/z//T/9P/z//P/9P/0//T/9v/2//b/9P/0//b/9//4//b/9f/1//b/+f/5
//n/+f/3//n/+f/4//b/9v/2//f/+//7//v/+v/6//r/+//7//7/AAAAAAAA/v8AAAAA
/v8AAAEAAQACAAMAAwADAAUABgAHAAgADAALAAoACQAKAA0ADQAOABEAEQARABIAEwAS
ABQAFAATABEAEgASABIAFgAWABYAFgAYABoAGgAaABkAGQAYABgAGAAYABgAGAAWABQA
EwATABUAGAAaABsAGQAWABUAEgASABIAEQAQAA4ADQALAAcACAAHAAUABQADAAIAAgAB
AAAA///9//v//P/7//n/+f/8//3//f/9//n/+f/5//f/9//3//f/9//2//f/+P/5//b/
9v/3//f/+f/6//r/+v/9//3//P/8//v/+//6//n/+v/7//v//P/8//z//P/7//v//P/8
//3////7//n/+P/6//r/+v/7//z//f/+/wEAAAD+//z/+//7//v/+//7//r/+v/6//r/
+v/6//r/+v/7//v//f/6//z//P/8//z//P/7//r/9//3//j/+P/4//j/+P/5//r/+P/4
//j/+f/3//T/9P/2//b/9v/2//f/+f/3//b/9v/4//j/+f/6//j/+P/3//f/9//1//X/
8v/z//n/+v/6//n/+f/4//j/+P/3//b/9f/z//L/8v/y//X/9v/3//j/9//3//f/9//1
//X/9v/2//L/8v/0//X/8//w//T/9P/0//T/9P/2//b/9P/0//j/+P/4//v/+P/0//P/
8//1//X/9v/2//j/+f/6//r/+f/5//n/9v/7//3//f/+/wAABAAGAAoACgAMAA4AFAAa
ABwAHQAeABkAFwAWABYAFQATABMAEAAMAAgAAwD+//z/+f/4//f/9v/1//b/9//2//X/
8//x//L/8f/x//H/8//y//L/8v/x/+//7f/s/+7/8P/w/+7/8P/x//H/8f/z/+z/5//l
/+f/6//y//X/+P8EABYALQBGAF0AagBzAHsAggCBAHkAbgBbAEMAMgAmABoAGgAXABAA
CgALAAcA/v/6//v/+f/1//L/9v/5//b/9P/z//D/7v/u/+7/7f/u//D/8f/y//H/8f/x
//H/7v/t/+z/6//t/+//9P/2//X/8v/x//D/7//w//D/7//x//L/8v/y//L/8v/y//D/
8v/0//X/9v/0//P/8//0//X/9f/1//X/8//1//X/9P/1//b/9//5//n/+f/5//j/+P/4
//n/+f/6//z//P/8//7/AAAAAP7//v//////AAADAAMAAwAFAAMAAwADAAYACgAKAAoA
DAANAA0ADgARABEAEQASABMAEgAUABQAEwAVABYAFgAWABYAFgAWABYAEwAUABMAEgAV
ABcAGAAaABwAHAAcABwAGwAYABYAFQAVABYAFgAVABYAFAAUABIADwAOAAwACgAKAAsA
CwAJAAYABQADAAMAAQAAAAAA///8//v/+f/3//f/9//2//f/+v/7//v/+//3//f/9//1
//f/9//3//f/9f/1//X/9f/3//j/+v/7//r/+v/5//j/9//3//b/9v/4//n/+f/5//n/
+f/4//j/+v/6//r/+f/3//j/+P/5/////f/9//7//f/8//v/+//5//n/+f/7//3//P/7
//v//f/9//3//f/+//7//v/+//7//v/+//7/+//5//n/9P/3//j/+f/6//n/+f/5//f/
9//4//j/+P/1//T/9P/0//f/+P/5//v/+f/2//b/+P/2//b/9v/3//X/8//y//L/9P/0
//X/9v/3//j/+P/5//r/9//2//L/9P/5//n/+P/1//X/9P/0//X/9f/1//X/9f/2//T/
9P/0//T/+P/4//b/9v/1//T/8//1//T/8v/z//X/9f/1//b/9v/0//X/9v/2//n/+f/5
//b/+//9//3//v///wIAAwAGAAQABgAIAA4AFQAWABYAFgAXABcAGAAaABkAFwAXABQA
FAAQAAsABgACAP///v/9//r/9//2//X/8//z//L/8f/x//H/8v/z//L/8P/v/+7/7//v
/+//8P/w//L/8v/w//L/8//z//P/8f/u/+3/6//p/+v/8P/z//T/+v8GABkALABBAFYA
awB7AIYAiwB/AHQAZwBTADwALgAkACAAHQAYABQADwAFAPr/9P/z//f/+//4//b/9f/1
//T/9P/y//L/8v/y//H/8f/y//L/8v/x//H/8f/x//P/8//z//P/8v/x//P/8v/w/+7/
7v/u//H/8v/y//H/8f/y//L/8v/z//T/9f/0//P/9P/0//T/9f/1//b/+P/5//n/+f/5
//j/+f/4//b/+P/4//j/+f/5//n/+f/4//r/+v/7//v//P/+//7//v/9//7//f/6//3/
//8AAAIAAwADAAMABQAFAAUABQAIAAoACgAKAAwACwALAAwADwANAA0ADgAPAA8AEgAT
ABMAFAAWABcAGAAXABYAFQAUABQAFgAWABYAGgAbABsAHAAaABoAGgAaABoAGAAXABcA
FwAYABgAFwAUABIAEgAQABAAEAAPAA4ACwALAAoABwAEAAMAAQABAAEAAgAEAAUAAQD/
//z/+f/6//v/+//9//z//f/9//3/+f/5//n/9//7//v/+//7//f/9//3//f/+P/4//n/
+f/4//j/9//2//f/9//2//b/9//5//r/+//5//n/+P/4//r/+v/6//n//P/+////AQAB
AP3/+//6//r/+v/6//v/+//7//v//f/9//z/+//7//n/+f/5//n/9v/2//b/9v/5//r/
+//8//n/+f/7//j/+P/4//j/+P/5//n/+f/3//n/+v/6//r/+f/4//j/+P/4//j/+P/5
//f/9P/0//b/9P/0//T/9f/3//X/9P/0//T/9P/1//b/+P/4//f/9//4//X/9P/w//D/
9f/1//T/9f/1//T/9P/3//f/9//3//X/9P/0//T/9P/0//T/9P/3//f/9//3//X/9f/2
//b/8//y//P/8//1//L/8v/0//b/9//3//X/9P/z//P/9P/2//b/9f/0//X/9v/4//n/
+P/3//X/9P/5//b/9P/0//T/9P/1//T/8f/w//P/9P/1//n/9f/y//L/8//1//X/9v/2
//b/9//4//j/+f/5//n/9v/6//3//v8AAAMABgAHAAoACwAOABEAGAAbABwAHAAcABgA
FQATABIAEQAPAA8ADAALAAgABAAAAP7/+//6//n/9//1//X/9f/z//P/8v/x//L/8f/x
//H/8f/w//D/8P/y//H/8P/w/+7/8P/w/+7/7v/v/+//7//v/+7/7f/t/+//7f/u//P/
+P/6/wIAGQA0AEkAWgBrAHcAfgB/AHUAZgBVAEUANgAsACIAGgAVABAACAADAAUAAAD8
//3/+//z/+7/8v/5//f/9v/2//T/8v/y//L/8f/z//T/9P/0//D/7//u/+3/7//v/+//
7//u/+3/7//u/+//7v/v//D/7//w//D/7//w//L/8//0//L/8v/y//D/7v/w//H/8v/z
//P/9P/2//b/9f/0//P/9P/3//j/+P/3//b/9f/1//n/+f/5//j/+f/6//z//f/7//z/
+//6//z//v/+//z//v//////AAD///////8BAAMAAwADAAYACAAIAAgACgAJAAkACgAN
AAkACQAKAAsADgASABQAFQAVABYAFgAWABcAFgAVABQAFgAYABgAGAAXABcAFgAWABcA
GAAZABoAGAAWABUAFQAVABYAFgAVABYAFAAUABIADgAOAA0ADAANAA0ADAAJAAYABQAD
AAMAAQAAAAAA//8BAAEAAAD//wAA///9//3//P/9//3//f/6//n/+P/1//j/+f/6//v/
+f/5//n/+f/2//b/9//3//n/+v/6//r/+//7//r/+v/4//n/+f/5//r/+//7//z//f/8
//v/+f/5//r/+v/7//z/+f/4//j/+P/4//j/+f/6//v//P///////v/9//3//f/9//3/
/f/6//r/+v/6//z//P/8//z/+f/5//v/+P/2//b/9v/2//j/+f/6//n/+f/6//r/+v/4
//b/9f/0//b/9v/2//f/9v/y//H/8v/1//b/9//5//f/9f/0//T/9f/2//j/+v/3//b/
9P/z//f/9f/1//L/8P/1//X/9P/1//X/9P/0//X/9f/1//X/9f/0//T/9P/0//T/9P/0
//P/8//z//P/8//z//T/9P/y//L/9P/1//X/8v/y//T/8v/z//P/8f/x//H/8v/y//L/
8v/y//L/8v/y//D/8P/0//T/9P/3//f/9P/0//X/9P/z//P/8v/0//f/+v/8//r/+f/4
//T/+f/7//v//P8BAAYACQAOAAwADgAQABYAGQAaABoAGgAVABMAEgASABMAEQARAA4A
CgAGAAEA/P/5//X/8//x//D/7//w//H/8f/x//D/7//u/+3/7f/t/+v/6v/q/+r/7f/t
/+3/7v/s/+7/7v/s/+n/6f/o/+f/5//u/+3/5//j/+P/6P/x//b//P8MACUAPgBPAGAA
bQB5AIQAhQB1AGAAUQBFADQAIAAYABYADwAMAAQA+//5//z/+P/z/+//7//w//L/8f/x
//D/8P/u/+z/7P/s/+v/6f/q/+r/6v/r/+v/6//r/+v/6//r/+v/6//r/+7/7v/t/+r/
6f/o/+r/7P/t/+3/7f/u/+7/7v/u/+7/7v/s/+r/7P/t/+7/8P/v/+//8P/v/+//7//v
/+//8f/x//D/8v/y//L/8//z//P/8//y//L/8v/z//P/9v/4//j/+P/4//r/+v/4//r/
+//7//z/////////AQAAAP///v8AAAQABAAEAAYACQAJAAoADQAJAAkACgALAAsADgAP
AA8AEQASABIAEgAUABQAFAAUABIAFAAUABQAEwATABIAEgATABQAFQAWABUAEgAQAA8A
DwAQABAADwAQAA4ADgAMAAgACAAHAAYABgAHAAcABQACAAEA//////z/+v/5//f/+f/7
//z//f/6//n/9//3//f/9//2//X/9f/1//X/8//3//f/9//3//P/8//z//P/8v/y//P/
8//0//b/9//4//j/9//1//T/9P/1//X/9f/z//P/8v/y//b/9v/2//X/8//0//T/9f/4
//X/9P/0//T/9P/0//X/9//3//f/+f/5//j/9//3//f/9//3//f/9v/2//b/9v/0//T/
9P/0//T/9f/4//b/9f/0//P/8v/1//X/9f/z//L/8v/x//D/8f/w//D/8P/u/+7/7v/v
//L/8P/x//T/8//y//H/8f/z//H/8P/w/+//7v/u/+7/7v/u/+3/7f/w/+//8P/u/+z/
8f/x//D/7//v/+7/7v/t/+3/7f/t/+//7v/u/+7/7P/s/+z/7P/v/+//7//v/+3/7f/u
/+7/6v/q/+z/7f/v/+z/7P/u/+3/7f/s/+n/6f/p/+r/7P/s/+z/6//q/+z/7P/t/+3/
7f/t/+z/7P/v/+7/7f/s/+v/6v/o/+j/6P/o/+r/6v/q/+r/7f/u/+//8P/w//D/8P/w
//T/9v/4//r//P/+/wAAAgAIAAwAEAAUABIAEAAOAAwADAAMAAwADAAIAAYABAACAP7/
+v/2//L/8P/u/+z/6v/s/+z/7P/s/+n/6P/n/+b/5v/m/+b/5v/k/+T/5P/k/+L/4v/i
/+L/4v/i/+L/4v/k/+T/5P/k/+L/4v/i/+L/5v/o/+r/7P/9/w4AHwAwAEAAUABgAHAA
dAB2AA==
         </WaveFormData>
      </LeadData>
      <LeadData>
         <LeadByteCountTotal>10000</LeadByteCountTotal>
         <LeadTimeOffset>0</LeadTimeOffset>
         <LeadSampleCountTotal>5000</LeadSampleCountTotal>
         <LeadAmplitudeUnitsPerBit>4.88</LeadAmplitudeUnitsPerBit>
         <LeadAmplitudeUnits>��V</LeadAmplitudeUnits>
         <LeadHighLimit>2147483647</LeadHighLimit>
         <LeadLowLimit>268435456</LeadLowLimit>
         <LeadID>V1</LeadID>
         <LeadOffsetFirstSample>0</LeadOffsetFirstSample>
         <FirstSampleBaseline>0</FirstSampleBaseline>
         <LeadSampleSize>2</LeadSampleSize>
         <LeadOff>FALSE</LeadOff>
         <BaselineSway>FALSE</BaselineSway>
         <ExcessiveACNoise>FALSE</ExcessiveACNoise>
         <MuscleNoise>FALSE</MuscleNoise>
         <LeadDataCRC32>2444994895</LeadDataCRC32>
         <WaveFormData>
CAAJAAoACgAKAAwADAAMAA0ADAAMAA0ACwALAAoACgAIAAgACAAIAAcABgAGAAcABwAF
AAUABAACAAEAAQABAAIAAQACAAIAAQAAAP////8BAAEAAQABAAEA////////////////
////////AAAAAP3//f/9//3//////wAABQAMABMAGAAcABcA///i/8n/sP+Q/27/Sf8a
//D+1/7M/sj+0v7n/gT/If9F/2f/hP+a/6v/u//I/9X/3f/i/+j/7P/y//X/+P/5//3/
/v8AAAEAAwADAAMABQAGAAgACQANAA0ADQAOAA0ADAALAAoADAAMAA0ADQANAA0ADQAN
AAsACwAMAA4AEAAQABEAEQAPAA8ADwAPABAAEQATABQAEgASABIAEwASABIAEQARABIA
FAAWABcAFwAXABcAFwAZABgAGAAZABkAGAAXABcAGQAZABkAGQAYABgAGAAYABYAFgAW
ABcAFwAYABgAGAAYABgAGAAYABoAGgAaABoAGgAaABsAGwAaABoAGwAbABoAGQAYABgA
GgAZABkAGQAZABkAGQAYABUAFAAUABQAEgARABEAEQARABIAEQASABAADwAPAA8ADgAN
AA0ADQAPAA8ADgAOAAwACwAKAAgACAAIAAgACAAKAAoACgAKAAgABwAGAAUABwAHAAYA
BgAFAAQAAwADAAUABQAFAAUABQAEAAMAAwADAAIAAQAAAAMABAAFAAYABAADAAIAAQAE
AAUABQAFAAYABwAGAAcABgAGAAYABwAGAAYABgAHAAYABgAGAAUABQAFAAUABQAGAAcA
CAAJAAcABwAHAAcABwAHAAYABQAHAAcABwAHAAUAAwAFAAUABgAJAAoACgAJAAcABQAE
AAYABgAGAAgABAAEAAQABAAFAAYABwAIAAgABwAHAAcABgAFAAQAAwAEAAQABQAHAAUA
BQAEAAQABAAEAAQABAACAAEAAQABAAIABAAFAAYABwAHAAcABQAEAAMAAgABAP//////
////AAACAAMABAADAAMAAwADAAMABQAFAAQAAwACAAIAAgADAAMAAgABAAEAAQACAAIA
BAADAAMAAwAAAAAAAAAAAAAAAAACAAUABAACAAIAAgACAAIAAgADAAMAAgACAAEAAQAD
AAQABAAFAAQABAAFAAYABQAFAAYABwAHAAcABwAKAAwADQAOAA4ADAAOAA4ADgAOAAwA
CwALAA0ADQAMAAwACAAIAAgACAAHAAYABgAHAAYAAwACAAAAAAD///////8BAP/////+
/wAAAAAAAAEA///////////9//v/+//7//n/+f/5//n/+//7//z//P/7//v/+//7//f/
+//8/wEACgATABgAGAAVAAMA6P/L/7T/mP92/03/Jv8A/9/+yv7E/sz+3f72/hP/Nf9Z
/3r/lP+p/7f/wP/L/9P/2v/g/+j/7P/x//b/9//7//z//v8BAAMAAwADAAUABgAIAAkA
CgAJAAgACAAKAAoACgAKAAgACAAJAAkACQAJAAkACQALAAsADAAOAA4ADgAPAA8ADwAP
AA8ADwANAA0ADgAOABAAEAAQABEAEAAQAA8ADwAPABAAEQARABEAEQARABEAEQAQABAA
EQAUABQAFAAVABMAEwATABMAFAAUABQAFAAUABQAFAAVABUAFgAWABYAFgAWABYAFgAV
ABQAEwASABQAFAAVABUAEgASABMAEwAUABMAEgASABIAEQARABEAEQARABEAEAAPAA4A
DgAOAA4ADQANAA0ACwAKAAcABgAHAAcACAAJAAoACQAJAAkACQAJAAgACAAJAAkACQAI
AAUABAADAAIAAwAEAAUABgAHAAcABwAHAAUABQAEAAQABgAGAAYABwAHAAcABwAHAAcA
BgAFAAUABAAEAAQABAAFAAYABwAIAAYABQAEAAMABQAHAAgACQAIAAcABAADAAcACAAJ
AAsABwAGAAUABQAHAAgACQAJAAgABwAGAAUABwAHAAcABwAFAAUABQAFAAcABwAGAAUA
BQAFAAUABQAFAAMABQAFAAUABwAHAAYABQADAAEAAAADAAQABQAIAAQABAAEAAQAAgAC
AAIAAgACAAEAAQABAAMAAwADAAMAAwACAAIAAwAFAAUABAAEAAQABAAEAAQABAADAAMA
AwABAAIAAgACAAEAAQABAP//AQABAAEAAQABAAEAAQABAAEAAgACAAIA////////////
/wEAAQAAAAcAAgAAAAAAAAAAAAIAAgADAAMAAgACAAEAAQABAAAA/v/9//7/AAADAAYA
BgAFAAUABQAFAAUABQAIAAYABwAIAAgACQAMAA0ADgANAAoACAAHAAkACQAIAAgACAAI
AAgACAAFAAQABAAFAAUAAwADAAIABAADAAMAAwADAAEAAQAAAAIAAgACAAMAAgABAAAA
//8BAP///////wAAAQACAAMAAQABAAIAAgADAAMAAwADAAMAAwAIAAsAEAAVABgAGgAV
AP//5P/N/7L/jv9q/0X/HP/6/uH+0v7S/t7+8f4M/yn/S/9t/47/pP+x/73/yv/V/9n/
3v/m//D/9v/7//7///8DAAQABgAHAAkACQAJAAkACgAMAA0ADwAPAA8AEAAOAA4ADgAO
ABAAEAARABEAEQARABEAEQARABEAEgAUABIAEgATABMAEgARABAADwAQABEAEwAUABYA
FgAWABcAGAAYABcAFwAWABYAFgAVABcAFwAXABcAFQAUABQAFQAWABYAFgAXABkAGQAZ
ABkAGAAYABgAGAAaABoAGgAbABkAGgAaABoAGQAYABcAFgAWABYAFgAWABgAGAAZABkA
GgAaABsAGwAaABkAGAAYABgAFwAXABcAFQAVABUAFAATABIAEgASABIAEQARABEADgAO
AAwADAANAA0ADgAPAAwACwALAAsACwALAAoACgAJAAkACQAIAAgACAAIAAgACgAKAAoA
CgAJAAkACQAJAAgABwAFAAQABQAGAAcACQAJAAkACQAJAAkACAAHAAcACAAIAAgACAAI
AAgACAAIAAcABwAHAAcABwAHAAYABQAHAAcABQAFAAkACgALAA0ADQAMAAsACwAMAAwA
DAALAAkACQAJAAkACAAHAAYABQAGAAcACAAJAAkACQAIAAcABwAHAAcABwAHAAUABwAH
AAYABwAGAAQABQAFAAUABgAGAAYABgAIAAYABgAGAAYABgAGAAYABgAGAAUABQAFAAMA
AwADAAMABQAEAAQABQAFAAUABAAEAAIAAgACAAIAAwADAAQABQAFAAYABgAGAAYABQAE
AAEAAwADAAMAAwAFAAUABQAFAAMABAAEAAQABQAFAAUABQADAAUABQAEAAQABAAFAAYA
BgAFAAMAAQADAAMABAAEAAQAAwADAAMAAgACAAIAAgABAAAAAQABAAIAAwAEAAUABQAF
AAYABgAEAAQABAAEAAIAAQAAAAAAAwAEAAQABAAEAAQAAgACAAIAAgAAAAAAAAAAAAAA
AAAAAAEAAQACAAIAAQACAAQABQAFAAIAAAD/////AQADAAQABgAJAAkACQAJAAsACgAK
AAoADAAMAA4ADgAQABAADgANAA0ADQANAAwACwAIAAcABgAGAAUABAAEAAYABwAGAAcA
BAAEAAMAAwADAAMAAQABAAIAAgACAAIAAQABAAEAAQADAAMAAQABAAAA///+//3//v//
/wAAAgAAAP////////3//f///wIABwAQABcAGgAYAA0A9f/c/8n/tP+S/2r/Qf8W//D+
2/7O/sz+1v7r/gj/J/9F/2P/gv+c/6//v//M/9n/3//i/+b/7P/w//P/+P/3//v//P/+
/wEAAwADAAMAAwAEAAYABwAKAAsADAAOAAwADAAMAAwADAAMAA0ADQANAA0ADQANAAsA
CwAMAA4AEAAQABEAEQARABEAEQARABEAEQASABIAFAAUABQAFQAUABQAEwATABUAFgAX
ABcAFQAVABUAFQAVABQAFAAVABgAGAAYABkAGAAXABYAFQAWABYAFgAWABYAFgAWABcA
GAAaABsAHAAbABoAGQAYABoAGgAaABoAHAAcAB0AHQAbABoAGgAZABkAGQAZABoAGgAZ
ABkAGQAZABkAGQAYABcAFgAWABYAFQATABIAEQASABIAEAAQAA4ADQANAA0ADgANAA0A
DQANAA0ADAAMAAkACQAJAAgACgAKAAoACgAMAAwADAAMAAkACQAJAAkACwALAAoACgAH
AAYABQAFAAcABwAHAAcACAAIAAgACQAKAAoACgAKAAoACgAKAAoABwAHAAcABwAIAAkA
CQAJAAoACwAKAAsADQAOAA8AEQAPAA4ADQANAA4ADgAOAA0ACgAJAAgABwAKAAsADAAN
AAsACwALAAsADQANAAwACwAJAAkACQAJAAkABwAJAAkACwANAA0ADAAMAAsACgAKAAoA
CgAKAAwACAAIAAgACAAIAAgACAAIAAoACQAJAAkACQAJAAkACQALAAoACgALAAgABwAF
AAQABAAEAAQABAAFAAUABgAHAAUABgAGAAYABwAHAAcABQAEAAMAAgABAAIAAwAEAAUA
BwAIAAgACAAJAAkACQAJAAcACQAJAAgACAAIAAkACgALAAsACgAJAAgABwAHAAYACQAJ
AAoACwAMAAwADgAMAAwADAAMAAsACgAKAAkADAAMAAsACwAKAAoACQAJAAsADAAOABAA
EAAPAA8ADwAPAA8ADwASABQAFQAWABYAFAAWABYAFgAYABYAFQAVABUAFQAUABQAEQAQ
AA8ADgAPAA4ADgAPAA8ADQANAAwADAALAAsACwAJAAcABwAGAAYABgAGAAcACAAJAAoA
CwAIAAUABAADAAQABQAGAAcABAADAAMAAgACAAMABAAFAAkACQAKABEAGgAhACAAHgAV
APv/3v/F/6r/jP9q/0H/Gv/y/tX+zv7U/uD++f4W/zP/T/9v/47/pv+1/8P/0v/d/+P/
5v/u//L/9v/5/wAAAQAFAAYACAAHAAkACQAJAAcACAAKAAsADQANAA0ADgAOAA4ADgAO
ABAAEAARABEADwAPAA8ADwAPAA8AEAASABQAFAAVABUAFQAVABUAFQAVABUAFgAWABQA
FAAUABUAGAAYABcAFwAXABgAGQAZABgAFwAWABUAFwAWABYAFwAYABgAGAAZABkAGQAZ
ABkAGgAaABoAGgAcABwAHAAdAB0AHgAeAB4AHAAcABwAHAAdAB4AHwAgACAAIAAhACEA
HgAeAB8AHwAcABsAGgAaABoAGQAZABkAGQAZABkAGAAXABYAFgAWABQAEwATABMAFAAU
ABIAEgASABEAEQARAA4ADQANAA0ADwAPAA4ADgAPAA8ADwAOAA0ADAALAAoACgAKAAoA
CgAHAAcABwAHAAcABwAGAAYABgAGAAYABwAJAAkACQAJAAkACAAHAAcACAAIAAgACAAH
AAYABQAEAAQABQAGAAcABgAHAAcABwAHAAcABQAFAAUABgAHAAkABQAEAAMAAwAEAAQA
BAADAAYABwAIAAkACAAHAAYABQAHAAcABwAHAAUABQAEAAMAAwADAAMAAwADAAEAAwAD
AAEAAwADAAIABAADAAIAAgAAAAAAAAACAAAAAAAAAAAAAAAAAAAAAAAAAP///////wEA
AQABAAEA///+//7////9//3//P/8//7//v/+//7//v/9//3//f/9//7//v/+////////
//3/+//7//v/+//8//3//v////z//P/7//r/+v/7//z//f///wEAAQAAAPv/+v/6//z/
/P/8//z/+v/6//v/+//8//z/+//7//7//v/9//3//v/+////AAD/////AAABAAMAAwAD
AAYACAAJAAoACgAIAAoACgAKAAgABgAFAAUABwAHAAYABgADAAIAAQAAAP///v/+////
AAD//wAAAAAAAP///////wEA//////7/+//6//n/+f/6//v//P/9//7//f/+/////v/9
//z/+//8//3///8AAP3//f/9//3/+//9/wAABQAOABMAFAAWAA8A9//Y/8P/rP+O/27/
Rf8a//T+2/7O/sz+1v7r/gj/J/9J/2f/gv+a/6v/t//E/9H/2f/g/+j/7v/y//X/9P/3
//v//P/+/wEAAwADAAMAAwAEAAYABwAJAAkACQAKAAkACAAHAAYACQAKAAwADQAMAAsA
CgAJAAsACwAMAA4ADAAMAA0ADQALAAsACwALAAwADQAPABAADgAOAA4ADwAQABAADwAP
ABEAEgATABMAEQARABEAEQATABIAEgATABQAFAAUABUAEwATABMAEwAWABYAFgAWABQA
FAAUABUAFgAYABkAGgAaABoAGgAaABwAHAAcABwAGwAaABoAGQAYABgAGQAZABkAGQAZ
ABoAGQAXABYAFQAVABUAFQAUABQAFAAVABYAFAATABMAEwAUABQAEgASABIAEQARABEA
DgANAA0ADQAPAA8ADgAOAA8ADwAPAA4ADQAMAAsACgAKAAoACgAKAAsACwALAAsADQAN
AAwADAAJAAgABwAHAAkACQAJAAkACwAKAAkACQAKAAoACgAKAAoACgAKAAoABwAHAAcA
BwAKAAsACwALAAkACQAHAAcABwAIAAkACwAKAAoACgALAAoACgAKAAkACwALAAsACwAL
AAsACwALAAsACwALAAsACwALAAoACQAJAAkACQAJAAkABwAJAAkABgAHAAYABAAGAAUA
BAAEAAMAAgABAAIAAwAEAAUABgAEAAQABAAEAAQAAwADAAMABQAFAAUABQADAAIAAgAD
AAMAAwACAAIABAAEAAQABAAEAAMAAwADAAEAAgACAAIAAQABAAEA//8BAAEAAQABAAEA
AQABAAEAAwAEAAQABAACAAEAAAD//wIABQAGAAYAAwACAAIAAgADAAMAAgABAAIAAwAF
AAYABAADAAMAAwACAAIAAgACAAAAAAACAAMAAQABAAEAAQADAAMABAAEAAIAAAACAAIA
AAAAAAAAAAAAAAIAAgADAAMABAAEAAMAAwAEAAQAAwADAAAAAAABAAIABAAFAAcACQAH
AAcABwAKAAoACwAMAAwACgAMAAwADAANAAwADAANAA0ADQAMAAwACAAIAAgACAAHAAYA
BgAHAAcABQAFAAQABAADAAMAAwADAAEAAQAAAAIAAgACAAMAAwADAAMAAwABAP//////
/////////////////wAAAAD9//3//f/9/wMAAwAGAA0AEAATABgAGAAHAO3/2P/F/6b/
gv9c/zP/CP/o/tX+zv7S/uD+9/4U/zf/W/97/5T/pv+3/8X/zv/Z/9//5P/o/+7/8P/z
//j/+v///wEABAAFAAcABwAHAAUABgAIAAkACwALAAsADAAKAAoACgAKAAwADAANAA0A
DQANAA0ADQANAA0ADgAQABAAEAARABEAEQARABEAEQAPAA8AEAAQABIAEgASABMAFAAU
ABMAEwARABIAEwATABMAEwATABMAFQAUABQAFQAUABQAFAAVABUAFQAVABUAGAAYABgA
GAAYABgAGAAZABcAGAAYABgAGQAaABsAHAAaABoAGgAaABgAGAAZABkAGQAaABwAHQAa
ABkAGAAYABYAFQAVABUAFwAXABcAFgAXABYAFgAWABQAEwATABMAEgASABAAEAAPAA0A
DAALAAwACwALAAsADgAPAA8AEAAOAA0ADAAKAAoACgAKAAoACgAKAAoACgAIAAcABgAF
AAYABwAHAAgABgAGAAYABwAHAAcABwAHAAkACAAHAAcABQAEAAMAAgADAAQABQAGAAUA
BQAFAAUABgAHAAcABwAIAAkACAAJAAgACAAIAAkACAAIAAgACQAKAAoACgAJAAkACQAJ
AAkACQAJAAkACQAHAAcABwAHAAkACQAIAAcABgAFAAQAAwAEAAMABgAHAAUABwAHAAYA
BAADAAIAAgAEAAQABAAGAAQABAAEAAQABAAEAAQABAAEAAMAAwADAAMAAwADAAMAAwAC
AAIAAwADAAMAAgACAAIAAgACAAIAAAD////////9//7//v/+//////////3/////////
//8AAAEAAgADAAIAAgABAAAA//////////8AAAMABAAEAAEAAAAAAAAAAwADAAIAAQAB
AAEAAgACAAAA////////AAD+//z//P/8//z//P/9//7/AAABAAMABAAEAAUAAwACAAAA
/////wAAAgAEAAMAAwAEAAUAAwADAAMABgAIAAkACgAKAAoADAAMAAwACQAGAAQAAwAG
AAcABwAIAAgACAAIAAgABQAEAAQABQAFAAMAAwACAAQAAwADAAMAAAD9//z/+v/9//7/
//8BAAAA///+//3//v/9//7////+//3//P/7//n/+f/6//r//P/9//7////9////AAAD
AAoAEwAYABoADwD3/9z/w/+o/4r/Zv89/xT/7v7T/sj+yv7U/uf+BP8j/0H/Y/+C/5j/
qf+7/8j/z//V/+D/6P/o/+z/8f/4//n//f/+/wAA//8BAAEAAQADAAQABgAHAAcABwAH
AAgABgAGAAYABgAIAAgACQAJAAkACQAJAAkACQAJAAoADAAKAAoACwALAAkACQAJAAkA
CwALAAwADAAOAA4ADgAPABIAEgARABEADwAQABEAEQAPAA8ADwAPAA8ADgAOAA8ADgAO
AA4ADwAQABEAEgATABQAFAAUABQAFgAWABYAFwAVABYAFgAWABQAFAAUABQAFgAWABYA
FgAYABgAGQAZABcAFgAWABUAEgARABAAEAARABEAEgATABMAEwATABIAEQAQABAAEAAQ
AA8ADwAPAAwADAAKAAoACwALAAwADQAMAAsACwALAAoACQAHAAYABwAJAAsADAAKAAoA
CgAKAAkACAAHAAYABgAHAAgACQAIAAcABQAEAAYABgAGAAcABwAHAAcABwAFAAQAAwAD
AAUABgAHAAgABwAGAAUABAAEAAUABgAHAAoACwALAAsACAAHAAQAAwAHAAgACQALAAsA
CgAJAAkACAAIAAgABwAJAAkACQAJAAkACQAJAAkACQAJAAkACQAIAAcABQADAAQABQAG
AAcACAAHAAoACwAIAAkACAAGAAYABQAEAAQABAAEAAQABgAFAAYABwAIAAYABgAGAAYA
BAADAAMAAwADAAMAAwADAAEAAAAAAAEAAwADAAIAAgACAAIAAgACAAIAAQABAAEAAQAC
AAIAAgADAAMAAwABAAEAAQABAAEA//////////8AAAIAAwAEAAMAAwADAAMAAwACAAIA
AgACAAIAAgACAAMAAwACAAIAAQABAAIAAgABAAEAAAAAAAEAAgACAAEAAQABAAMABQAH
AAwACgALAAwADAAMAA4ADgAOAAwACgAJAAkABwAHAAYABgAHAAgACQAKAAgABgAFAAUA
BQADAAMAAgACAAEAAQABAAEA//////7/AAAAAAAAAQAAAP///v/9//7//f/+////////
////////////AAAAAAEAAQABAAEA//8BAAIAAwAGAA8AGAAaABcACwDy/9f/wP+k/4L/
X/86/w7/5f7M/sb+zP7Z/vL+Ff83/1f/dP+M/6H/s//A/8v/1f/c/+L/6P/w//X/+P/3
//v//P/+/wEAAwADAAMAAwAEAAYABwAHAAcABwAIAAoACgAKAAoACAAIAAkACQALAAsA
CwALAAkACQAKAAwADQAOABAAEQARABEAEQARAA8ADwAQABAAEAAQABAAEQAUABQAEwAT
ABIAEgASABEAEwATABMAEwATABIAEgATABIAEgASABMAFAAVABYAFwAYABgAGAAYABgA
GAAYABkAGQAaABoAGgAaABoAGgAaABoAGgAaABoAGAAYABkAGQAZABoAHAAdABoAFwAU
ABIAFgAXABkAGwAYABcAFgAUABMAEgASABIAFQAVABYAFwAUABIADgAMAAwACwALAAsA
CgAJAAkACQAHAAcABgAGAAYABwAIAAgABgAGAAYABgAGAAYABgAGAAMAAwADAAMAAQAB
AAAAAAADAAQABQAHAAUABQAFAAUAAwACAAEAAQAEAAQABAAEAAMAAgABAAAAAQABAAEA
AQACAAMAAwADAAMAAwABAAEAAgACAAIAAwADAAIAAQABAAMABAAFAAUABQAFAAUABQAF
AAUABQAFAAMAAwADAAMAAQABAAAA//8BAAEAAQABAAEA//8BAAEAAQADAAMAAgADAAMA
AwAEAAMAAgABAAIAAQACAAMABAACAAIAAgACAAIAAQABAAEAAQABAAEAAQABAAAAAAAB
AAEAAQAAAAAA/v/+//7//v8AAP////////7//v/9//z//v///wAA//8BAAEAAQABAP//
/////////f/+//7//v/+////AAABAAAAAQAAAP7//f/8//z//P8BAAEAAAD//wEAAQAC
AAIAAAD////////9//z/+//6//v//P///wEAAQABAAEAAQAAAP/////+//z//P/8//z/
/v/9//z//P///wIAAAAAAAAAAAD+//7//////wAAAAD//////v/+//3//f/6//r/+//8
//7///8BAAMAAQABAAEABAAEAAUABgAGAAgACgAKAAoADAAKAAkACQAJAAkACAAIAAMA
AgABAAAAAAAAAAEAAwABAP/////+//7//f/9//3////9//3//P/6//r/+v/7//v/+//7
//v/+//5//n/+f/7//v/+//7//v/+//8//z/+f/5//n/+f/9//3//P8BAAYADQAQABAA
DQD3/9r/x/+0/5b/cP9J/yD/9v7X/sr+yP7O/uH+/v4f/z3/Wf94/5T/p/+1/8L/y//V
/9z/4v/m/+r/7//4//r///8BAAQABAAFAAQAAwADAAQABgAHAAkACQAJAAoADAAMAAwA
DAAMAAwADQANAAsACwALAAsADAANAA8AEgAQABAAEQARABEAEQARABEAEwATABQAFAAS
ABIAEgATABIAEgARABEAEgAUABYAFwAVABUAFQAVABcAFgAWABcAFgAWABYAFwAZABkA
GQAZABoAGgAaABoAGgAaABoAGwAdAB4AHgAeABwAHAAcABwAHAAcABwAHAAaABoAGwAb
ABgAGAAZABkAGwAbABsAHAAbABkAGAAXABgAGQAaABoAGQAYABgAGAAWABUAFQAVABYA
FgAUABQAFAATABMAEwAQAA8ADwAPAA8ADwAOAA4ADQANAA0ADAANAA4ADwAQAA0ADAAL
AAoACQAJAAkACQALAAsACgAKAAgACAAIAAkACwALAAsACwALAAoACQAJAAoACgAKAAoA
CAAIAAgACAAHAAcABwAHAAgACQAJAAkACAAHAAQAAwAFAAYABwAJAAoACgAKAAsACgAK
AAoACQAJAAkACQAJAAcABwAHAAcABwAHAAcABwAIAAkACQAJAAcABwAHAAcABwAFAAcA
BwAGAAcABgAEAAUABQAFAAYABAAEAAQABgADAAIAAQAAAAEAAgADAAQABgAFAAUABQAE
AAMAAgABAAIAAgADAAUAAwADAAIAAgACAAIAAgACAAQAAwADAAMAAQACAAIAAgAFAAUA
BQADAAMAAwADAAMAAwADAAMAAwABAAIAAgACAAEAAQABAAEAAQADAAMAAgABAAAAAAAA
AAEAAQAAAP//AQABAAIAAgACAAEAAQABAAAAAAAAAAAA/v/+/wAAAQABAAEA///+//z/
/P/8//z//P/8//3//f/8//z/+//7//z//P/7//v//P/8//3//v8BAAEAAgADAAEAAQAB
AAQABAAFAAYABgAIAAoACgAKAAgABgAFAAUABQAFAAQABAAEAAQABAAEAAEAAAAAAAEA
AwABAAEAAAAAAP///////////f/9//z//P/8//z//f/9//3//f/9//v/+f/5//n/+//7
//v/+//6//n/+f/4//n/+f/5//n/+//9//7/AwAKABEAFAAUAA0A+f/g/8n/rP+K/2j/
Q/8a//T+2f7K/sr+0v7p/gj/Jf8//2H/gv+c/6v/t//C/8//1//g/+b/6P/s//H/9v/1
//n/+v/8////AQABAAEAAQACAAQABQAHAAcABwAIAAgACAAIAAgACAAIAAkACQAJAAkA
CQAJAAkACQAKAAwADAAMAA0ADQANAA0ADQANAAsACwAMAAwADAAMAAwADQAQABAADwAP
AA8AEAARABEAEwATABMAEwARABAAEAARABIAEgASABMAFAAVABYAFwAWABYAFgAWABYA
FgAWABcAFwAYABgAGAAYABgAGAAYABcAFgAVABQAFgAWABcAFwAYABgAGQAZABgAFwAW
ABYAFAATABMAEwAVABUAFQAUABEAEAAQABAAEAAPAA8ADwAQABAADgAOAA4ADQANAA0A
DgANAA0ADQAMAAsACQAIAAcABwAHAAYACAAIAAgACAAGAAYABgAGAAUABQAFAAUABgAH
AAcACAAIAAgACAAJAAcABwAHAAcABQAEAAMAAwAGAAYABgAGAAgACAAIAAgACQAJAAkA
CQAKAAsACwALAAgABwAEAAMABwAIAAkACwAJAAgABwAHAAgACAAIAAcABwAHAAcABwAG
AAUABAADAAYABwAIAAkABwAHAAYABQAFAAUABQAFAAcABQAHAAcABgAHAAYABAACAAEA
AAAAAAEAAgADAAYAAwACAAEAAAABAAIAAwAEAAMAAQAAAP//AAABAAIAAwADAAIAAgAD
AAEAAQAAAAAAAQACAAMABAADAAEAAAD/////AAAAAAAAAwADAAMAAQABAAEAAQABAAMA
AwADAAMAAgACAAEAAAD9//3//f/9////AQABAAAAAAAAAAEAAgAHAAcABgAFAAMAAwAE
AAQABgAFAAUABQACAAIAAgACAAAAAAACAAMABQAFAAUABQAEAAMAAwACAAQABAAEAAQA
AgABAAAAAAAFAAQAAgACAAIAAgAAAAAAAAAAAAMABAAFAAYABwAIAAkACgAIAAgACAAI
AAoADAAOABAADgAOAA4ADgAOAA4ADgAOAAwACgAIAAYACAAIAAgACAAIAAgACAAIAAcA
BgAFAAQAAgACAAIAAgAAAAAAAAAAAAAAAAAAAAAAAAAAAAAAAAAAAAAAAAAAAAAAAAAA
AAAA///+//3//P/+//7//v/+/wMABgAJAAwACwAKAAkACADw/9r/xP+u/4z/av9I/yb/
E/8A/w==
         </WaveFormData>
      </LeadData>
      <LeadData>
         <LeadByteCountTotal>10000</LeadByteCountTotal>
         <LeadTimeOffset>0</LeadTimeOffset>
         <LeadSampleCountTotal>5000</LeadSampleCountTotal>
         <LeadAmplitudeUnitsPerBit>4.88</LeadAmplitudeUnitsPerBit>
         <LeadAmplitudeUnits>��V</LeadAmplitudeUnits>
         <LeadHighLimit>2147483647</LeadHighLimit>
         <LeadLowLimit>268435456</LeadLowLimit>
         <LeadID>V2</LeadID>
         <LeadOffsetFirstSample>0</LeadOffsetFirstSample>
         <FirstSampleBaseline>0</FirstSampleBaseline>
         <LeadSampleSize>2</LeadSampleSize>
         <LeadOff>FALSE</LeadOff>
         <BaselineSway>FALSE</BaselineSway>
         <ExcessiveACNoise>FALSE</ExcessiveACNoise>
         <MuscleNoise>FALSE</MuscleNoise>
         <LeadDataCRC32>473111564</LeadDataCRC32>
         <WaveFormData>
9P/2//f/9//6//z//f////7//////wIABgAHAAcABwAEAAEAAAAAAAEAAQACAAIABAAF
AAQAAgAAAP3//P/7//z//f/8//z/+v/6//r/+v/6//r/+//7//v/+//5//n/+P/3//b/
9f/0//T/9f/1//P/9P/0//T/8v/z//f/AAAJAA8AEQAaAC0AQABXAHsAqADSAPgADwET
AfoAxwCJAEAA8f+x/4//fv98/4z/of+u/7f/wP/H/9D/1v/a/97/3//j/+f/5v/q/+z/
7f/t//D/8P/w//H/7v/t/+3/7v/w//P/9P/1//P/8P/y//P/8f/y//P/8//0//X/9f/2
//P/8v/y//P/9P/2//f/+P/3//b/9v/2//b/9v/3//j/+f/6//r/+//6//j/9//1//j/
+f/5//n/+v/6//v//P/6//r/+//8//3//f/+/wAAAQAAAP////8BAAIAAgACAAIAAwAD
AAQAAwADAAQABQAHAAkADQAQAA8ADgAOAA8AEgAUABQAFQAXABcAGAAaABsAGwAbAB0A
IAAiACMAJAAiACIAIgAjACMAIwAjACMAJAAhACAAHwAfAB8AHwAeAB8AHgAdABsAFwAU
ABIAEQATABMAEQARABAADgAMAAsABwAGAAYABQAHAAYABQAGAAIAAAD///7/AAD///7/
/P/+//3/+v/5//f/9//4//j/+P/3//f/9//0//T/9P/0//b/9f/1//X/8//x/+//7v/s
/+3/7f/t//H/8v/0//X/8v/w/+//8f/x//D/8P/x//P/8//z//P/8v/y//H/8f/y//T/
9f/2//P/8v/y//H/8//0//b/9v/3//b/9v/3//X/9v/2//j/9//3//j/+P/2//b/9v/2
//f/9//4//j/9//2//b/9f/z//T/9f/1//b/9//2//b/8//z//T/9f/1//X/9f/0//T/
9P/z//P/8v/z//P/8//1//X/8//y//D/8f/x//H/8v/y//L/8v/w//D/7//v/+7/7//v
//D/8//0//T/9P/z//L/8f/w//H/8v/y//H/8v/y//H/8f/w//D/8P/w//L/8v/y//P/
8f/x//D/8P/y//P/8//z//P/8P/v//H/7v/w//D/8P/w//L/8//x//T/8v/x//D/7//z
//T/9P/0//P/8//y//H/8f/x//H/8f/z//P/9P/2//X/9v/2//X/9v/4//n/+//5//v/
/P8AAAIAAQD///3//f/7//v//P/8//v/+//6//z//f/8//r/+P/1//T/8//x//H/7//u
/+7/8P/y//T/8f/w//D/7//w//H/8P/x/+//7//v/+//8P/w//H/8f/z//T/9P/0//L/
9//3//r/AwALAA0AFAAlADoAVQB5AKgA2gACARcBGQECAdEAjwBEAO//q/+F/27/bP+A
/5n/qv+3/77/w//I/87/0v/W/93/4//n/+r/7f/u/+7/7f/v//D/8f/z//P/8//0//b/
9//5//n/+f/7//j/+v/7//j/+P/4//f/+v/7//v//P/8//z//f////3//v/+//7/AAAA
AAEAAgACAAAA///+/wEAAgACAAMAAwACAAIAAQACAAMAAwADAAUABgAIAAoABwAGAAYA
BgAHAAcACAAKAAkACAAHAAcACQAKAAoACgALAA0ADgAQABAADwAPAA8AEQARABMAFAAS
ABIAEwAVABoAHAAcAB0AHwAfACAAIgAjACMAIwAlACYAKAApACoAKgAqACoAKwArACsA
KwArAC0AKwArACsAJwAlACMAIAAiACIAIgAhAB4AHAAbABsAHAAbABgAFwAXABYAFQAV
ABEADgAMAAkACQAIAAcACAADAAIAAgACAAAA///+//z///////3//f/8//v/+//6//z/
+//7//v/+P/2//T/8v/y//H/8f/x//H/8f/x//L/8f/x//D/7//w//D/8f/x//H/8P/w
//P/8v/w/+//7//w//H/8v/z//D/8P/v/+//8v/0//X/9v/0//T/9f/1//X/9v/4//j/
+P/4//n/+//6//r/+f/6//v/+//8//z/+//6//n/+P/3//f/+P/4//j/+P/5//n/9v/2
//b/9f/2//f/9v/2//T/8//z//P/9f/1//X/9P/0//T/8//z//H/8f/w/+//8v/z//L/
8v/x//H/8P/v//L/8v/y//L/8f/y//L/8//x//H/8P/w//H/8v/y//L/8f/w/+//7v/v
//D/8P/v//L/8v/x//D/7//u//H/8f/u//D/8f/x//H/8f/w//D/7//u//H/8//0//X/
9v/1//T/8//z//P/9P/2//T/9v/3//f/9v/2//X/9f/3//n/+v/+/wAA///9//v/+//5
//n/+v/7//v//P/8//z/+//4//T/9v/3//r//f/6//n/9v/0//D/8P/w//D/8v/y//P/
8//y//H/7v/t/+//8f/z//X/8//y//L/8f/z//T/9P/0//r/+//7/wAABQAHAAsAGgAx
AEYAYQCHALAA1gD2AAcBBQHoALMAcwAoANv/nf95/2j/bv+C/5v/rv+5/8L/y//S/9T/
1P/Y/93/4f/n/+z/7v/w//H/8f/w//D/8P/x//L/8//1//j/+P/5//j/9//5//b/+P/5
//v//P/9//3//P/7//n/+P/5//r//P////7//v/9//z//f/8//z//P/+//7///8AAP7/
/v/9//3/AQACAAQABQADAAMAAgABAAIAAgADAAQABgAGAAcACAAHAAUABAAEAAcACAAJ
AAsADAAMAAsACgAMAA0ADQAOABIAEwAVABcAFQATABMAEgAUABYAGQAdAB8AIAAfAB8A
IAAhACMAJgAoACkAKgAtACsALAAsACwALQAuAC8AMQAwAC8ALgAtAC4AKwAqACkAKwAr
ACsAKgAoACYAJAAhACEAIAAgACEAHQAbABcAFQAUABIAEAAPAA8ADgAOAA0ACQAGAAMA
AgACAAIAAwAEAAMAAQD///z//P/7//j/9//3//f/+P/4//f/9f/0//P/9P/0//T/9P/z
//H/8P/v//D/7//u/+7/7v/v/+//7//u/+z/6//p/+z/7P/t//H/7//u/+7/7//v/+//
7//v//D/8v/z//X/8v/y//H/8P/z//T/9v/3//f/+P/6//r/+f/4//j/+f/7//z//P/+
//v/+f/4//b/+P/6//z//v/+//3//f/8//n/+P/4//f/+f/6//v/+//6//n/9v/0//T/
9f/3//n/9v/1//T/8v/x//L/8v/z//b/9//3//f/9v/1//L/8P/x//P/9P/1//X/9P/z
//L/8f/y//L/8//0//X/9f/2//X/9P/y//D/8v/y//L/8v/x//L/8v/x//L/8v/x//H/
8v/y//L/8v/w//D/8P/x//T/9f/1//b/9f/1//T/8//1//T/8//z//P/8//0//b/9P/0
//P/8v/1//f/+P/5//j/9//2//X/9//2//f/+P/5//r/+f/4//f/9v/2//b/9v/2//n/
+//8//r/+//7//r/+f/8//7//////wAAAAABAAEAAwAFAAUABQAGAAYABgAHAAUABAAF
AAUABwAJAAwADgAPAA8AEQASABQAFwAXABYAFgAWABQAFAATABMAEgASABQAFQAVABMA
EAAPAA0ADQAMAAsACgAHAAcABgAHAAgABQAEAAMAAwAFAAUABQADAAAA///+//3///8A
AAAAAQABAAEAAgACAAAAAAABAAEACAATABsAHwAoADkATgBnAIsAugDmAAQBFwEZAf4A
yQCHADoA6/+v/5H/gv+E/5b/q/+6/8P/zP/R/9j/3v/g/+L/5//p/+v/7v/x//L/8v/x
//T/9v/4//v/+v/5//n/+v/7//3//f/9/////P/+/////v/+//7//f/+//////8AAP//
/v/+////AQACAAIAAgADAAIAAgACAAMAAgACAAIAAwAEAAQABQAFAAQABAADAAYABwAH
AAcACAAIAAkACgAIAAgACQAKAA0ADQAOABAAEAAOAAwACwAPABAAEAAQABEAEwAUABYA
FgAXABkAGwAcAB0AIAAiACEAIAAgACEAJgAoACgAKQArACsALAAuAC8ALwAvADEANAA2
ADcAOAA3ADYANQA1ADUANQA1ADUANAAxADAALwAtAC0ALQAsACwALAAsACsAKAAmACUA
JQAkACMAIAAfAB4AHAAaABkAFwAWABYAFQAXABYAFQAWABAADgANAAwADgANAAwACgAK
AAkABgAFAAMAAwAEAAQABQADAAIAAQD+//7//v/+/wAA/////////P/7//r/+v/5//n/
+P/3//j/+P/5//n/9//2//b/+f/7//r/+v/7//n/+f/5//n/9v/2//X/9f/3//r//P/+
//v/+v/6//n/+//8//7//v/9//z//P/9//z//P/7//z//f/9//7//v/+//7//v/+//3/
/f/+//7//f/8//z/+//5//r/+//7//z//f/8//z/+P/3//f/9//4//n/+v/6//n/+v/6
//v/+f/5//j/9//4//n/+P/4//b/9//3//f/+v/6//r/+v/4//j/9//3//b/9//3//j/
+f/6//r/+v/4//j/+P/4//v//P/8//v//P/8//v/+//5//j/9//2//j/+P/4//n/9//3
//b/9v/4//v//P/6//r/+v/6//r/+f/1//b/+P/5//r/+//5//j/9v/0//X/9//4//n/
+//7//v/+//3//X/9P/0//X/+P/6//v/+f/6//r/+//8////AQAGAAkACQAIAAcAAwD/
//3//P8AAAEAAwAEAAQAAwAAAPz//f/7//v/+//5//n/9//2//L/8v/y//L/9f/2//j/
+f/4//f/9P/z//P/8//z//P/9P/0//X/9f/1//b/9v/2//r//f///wQACwANABEAHgAx
AEoAbQCbAMwA+AAUAR0BDwHiAKEAXwASAMX/k/95/2z/dP+G/5v/rP+5/8L/yf/O/9L/
1P/W/9v/3//j/+r/7v/w//H/8f/w//D/8P/x//H/8f/y//T/9v/5//r/+//5//b/+P/5
//v//P/9//3/+//7//r/+v/8//z//f///wEAAgACAAIA/v/8//v/+v/9//7/AAACAAAA
AAD/////AgACAAMAAwAEAAUABQAFAAMAAgACAAIABAAEAAUABgAEAAMAAwAEAAgACAAI
AAkADQAOAA4ADgANAA0ADAAMABEAEwAWABkAGAAXABgAGAAaABoAGwAdACIAJAAkACUA
IwAjACQAJgAqACsALAAvAC0ALgAuAC4ALgAuAC4ALwAxADEAMQAxAC8AKwApACcAKAAp
ACoAKgAoACYAJAAhACAAHgAdAB0AHgAdABoAGQAXABQAEQAPAAsACgAKAAkACgAIAAYA
BgADAAIAAgACAAIAAQAAAP7//v/9//r/+f/7//v//P/8//n/9//2//X/9P/0//T/9P/0
//P/8//z//D/7//u/+7/7//x//L/8//x//D/8P/v//H/8P/w//P/8//y//L/8//x//H/
8f/x//P/9P/0//X/9P/0//P/8v/z//T/9v/3//f/+P/6//r/9//2//b/9//3//j/+P/6
//b/9f/1//T/9f/2//f/+P/5//n/+v/6//X/9P/0//P/9f/2//f/9//3//f/9f/0//X/
9f/2//f/+f/5//n/+P/1//T/8v/x//P/9f/2//f/9P/z//D/7v/w//H/8f/x//D/8P/w
//D/7P/s/+v/6//u/+//7//w/+//7v/s/+r/6//s/+3/7v/v//D/8P/v/+r/6v/o/+v/
7P/t/+7/7f/t/+r/7P/t/+3/7f/t//D/8P/v/+7/7P/t/+3/7f/v/+//7//v/+//7//w
//L/8P/y//P/8//1//b/9v/3//b/9//3//r///////7//f/8//n/+P/4//j/9//3//b/
+P/5//j/9v/z//H/8f/x//P/8//x//D/7v/u/+7/7v/s/+z/7f/t//D/8f/w//H/8P/v
/+7/7f/w//D/8f/x//H/8v/y//L/8P/x//X//v8JAA8AFQAgAC8AQABZAIEArgDYAPgA
CQEFAeYArQBrAB4Az/+Z/33/cP92/4r/nf+u/7v/wv/J/9D/1v/a/+D/5f/p/+n/6v/u
//D/8f/x//X/9v/3//n/+P/3//f/+P/5//v/+//7//3/+v/8//3//P/8//z/+//9//3/
/P/8//r/+v/7//3///8AAAAAAAD///7//v/+/////v/+//7/AQACAAIAAwACAAIAAwAD
AAIAAwADAAMAAwAEAAYACAAGAAYABwAIAAsACwAMAA4ADwAOAA0ADQAPABAAEAAQABIA
EwATABQAFAAVABcAGQAZABkAGwAcABwAHAAdAB8AIgAkACQAJQAlACUAJgAoACkAKQAp
ACsALAAuAC8AMAAvAC4ALQAtAC4ALwAwADEAMgAvAC4ALQAqACkAKAAmACgAKAAoACcA
IwAgAB4AHQAeAB0AGgAZABoAGAAWABUAEQAOAAwACQALAAoACQAKAAYABAADAAIABAAD
AAIAAAAAAP///P/7//n/+f/6//r/+v/5//n/+f/1//T/8//y//T/8//z//P/8v/x//D/
8P/u/+//7//v//D/8P/x//H/7//u/+7/8f/z//L/8v/z//H/8f/x//H/8//0//T/9f/2
//j/+f/6//f/9v/2//X/9//4//r/+v/5//j/+P/5//j/+P/3//j/9//3//j/+P/3//b/
9f/0//f/9//4//j/9f/0//T/8//x//L/8//z//X/9f/z//L/7//v//D/8f/x//H/8f/w
/+//8P/w//H/8f/x//D/7//w//H/8P/w/+//7//u/+3/7v/u/+7/7v/t/+7/7v/v/+//
7//u/+7/7//w//D/8P/t/+z/6//q/+7/8P/x//H/8P/w/+//7//v/+7/7f/s/+3/7v/v
//H/8P/v/+3/7P/s/+3/7f/t/+//7v/t/+3/7P/r/+v/7P/v//D/8P/w/+7/7f/r/+n/
6v/t/+7/7//w/+//7//s/+7/7//v/+//7//y//L/8f/w/+3/7f/s/+v/8P/x//L/8//w
/+//7//w/+7/8P/x//H/9P/2//f/+f/3//n/+v/+/wEAAQAAAP//AAD9//z//P/9//3/
/v/+//3//f/7//j/9f/z//P/8//0//X/9P/0//D/8P/w//D/8P/w//H/8f/x//H/7//v
/+3/7f/t/+3/7//w//L/8//z//T/9P/0//T/9f/7/wYADQANABMAIgAzAEYAZwCTAMAA
6AACAQ0BAQHaAJ0AWwAOAMX/lf99/3T/fv+U/6X/sv+7/8L/yf/S/9j/2v/c/9//4f/l
/+r/7P/u/+//7//y//L/8v/z//D/7//v//D/8v/1//b/9//2//L/8//z//H/8v/z//P/
9f/1//T/9P/y//L/8//1//b/+P/5//r/+f/4//j/+P/5//j/+P/4//n/+v/6//v/+//6
//r/+f/8//3//f/9//z//P/9//7//v/+////AAAAAP////8AAAAAAAAAAAEABAAGAAcA
CAAIAAkACQAKAAsACwAMAA0ADgAPABIAFAASABIAEwAVABgAGgAaABsAHQAdAB4AIAAg
ACEAIgAlACUAJgAmACYAJAAkACQAJQAnACcAJwAnACQAIQAgAB8AHwAfAB8AHgAfAB4A
HQAbABoAGAAXABcAFwAXABUAFQASABAADgANAAsACgAKAAkACQAIAAcACAADAAIAAgAC
AAQAAwACAAAA/v/9//r/+f/7//v//P/8//3/+//6//n/9//2//X/9P/3//f/+P/5//f/
9f/z//L/8v/z//P/8//0//T/9f/1//T/8v/x//P/9f/0//T/9f/0//P/8v/x//H/8v/y
//P/9f/2//b/9v/1//T/9P/z//T/9v/5//r/+P/2//X/9f/1//b/9v/4//j/9//3//b/
9P/0//T/9P/3//f/+P/4//T/8v/x/+//7f/u/+//7//w//H/8P/w/+3/7f/u/+//7//v
/+//7v/s/+z/6//r/+z/7f/t/+3/7f/t/+v/6v/q/+v/6//r/+z/7P/s/+z/6P/o/+f/
5//o/+n/6f/q/+v/7P/s/+z/6//q/+n/6P/r/+z/7P/r/+j/6P/n/+f/6P/o/+j/6P/p
/+r/6//t/+z/6//p/+j/7P/t/+7/7P/s/+z/7P/s/+v/5//o/+r/6//s/+3/6//q/+j/
5v/p/+v/7P/t/+//7//v/+//7f/r/+r/6v/r/+7/8P/x//D/8P/v/+//7//x//L/9v/7
//v/+v/5//f/8//x//D/8//z//T/9P/z//P/8f/u/+7/7f/u/+//7v/t/+r/6P/m/+b/
5v/m/+j/6P/p/+n/5//n/+X/5f/n/+f/5//n/+b/5v/n/+f/6P/q/+v/7P/y//H/8f/0
//v///8DABAAJQBAAGEAjQC8AOYAAAELAf0A1gCfAF8ADgDB/4v/b/9g/2T/ev+P/6L/
r/+8/8X/xv/K/9D/1P/T/9X/2//g/+T/5v/n/+f/5v/m/+b/5//o/+n/6//u/+7/7//u
/+3/7f/q/+z/7f/u//D/8v/z//L/8f/v/+7/7v/u/+//8f/x//L/8v/y//H/8P/w//D/
9P/0//X/9v/1//T/8v/x//T/9P/1//X/+P/5//n/+f/3//b/9v/2//n/+v/8//7/+//5
//j/+P/7//z//f//////AAAAAAAAAAABAAEAAgAGAAcACQALAAsACwANAA4ADwAQABIA
FQAXABgAFwAXABcAFwAYABoAGgAbABwAHwAfACAAIAAgACIAIgAiACMAIQAhACEAIQAf
ABsAGQAXABgAGQAaABoAGAAWABQAEQASABAADwAPAAwACwAIAAcABAACAAAA///+//7/
//////z/+P/0//L/8v/y//P/9P/y//H/8P/u//D/7//s/+v/7f/t/+7/7v/r/+f/5P/h
/+L/5P/m/+j/5v/l/+X/5f/i/+H/4P/g/+P/5f/m/+f/5f/i/+D/3f/g/+D/4f/l/+X/
5P/k/+X/4//j/+P/4//k/+b/5//p/+f/6P/o/+j/6v/q/+v/6//p/+r/7P/s/+3/7P/s
/+3/7v/w//H/9P/v/+3/7P/q/+z/7P/s/+z/6//r/+z/7P/q/+r/6//r/+v/7P/t/+3/
6v/p/+b/5P/k/+X/5//p/+f/5//n/+b/5P/k/+P/4//m/+f/5//n/+X/5f/j/+L/4//l
/+b/5//o/+j/6P/o/+b/5v/l/+X/6P/p/+n/6v/p/+j/5v/k/+X/5v/n/+j/6//s/+r/
6P/m/+T/5v/n/+X/6P/o/+f/5v/l/+b/5v/l/+T/5f/n/+j/6f/o/+f/5v/l/+f/5//o
/+r/6f/q/+r/6f/o/+j/5//n/+j/6//t//L/8v/x/+//7f/w/+//8P/y//D/7//v/+7/
7f/t/+v/6P/q/+n/6v/r/+r/6f/m/+T/5P/k/+T/5P/k/+T/5f/l/+T/4//g/9//4v/j
/+T/5f/j/+L/4v/h/+T/5v/n/+j/6v/r/+v/6v/v//X//f8EABEAJgBBAF0AhACsANIA
7QD7APAAyQCNAEwA//+v/3v/ZP9e/2j/f/+U/6X/tP+7/7z/wP/A/8L/yf/R/9f/3P/g
/+L/4//j/+L/4v/i/+P/5P/l/+f/6v/q/+v/6v/p/+r/6P/r/+3/7f/u/+//7//u/+3/
6//q/+3/7v/w//P/8v/y//H/8P/w//D/8f/y//L/8v/z//T/8v/y//H/8f/1//b/+P/5
//j/9//1//P/9f/2//j/+v/4//j/+f/6//r/+f/5//r///8AAAEAAwADAAIAAAD+////
AQACAAQABgAHAAkACwAJAAkACwAMAA8AEAASABUAFQAWABUAFQAXABkAHAAgACEAIQAh
ACMAIQAiACIAIgAkACQAJAAlACQAIwAiACEAIwAhACEAIQAgAB8AHgAcABsAGgAZABcA
FwAWABYAFwATABEADQALAAsACgAJAAkABQAEAAQAAwABAP7/+//6//j/+P/5//r/9//1
//P/8P/z//P/8f/x//H/8f/y//L/7v/r/+n/5//o/+r/7P/u/+z/6f/n/+X/5f/l/+X/
5v/m/+f/5//n/+X/5P/k/+P/5f/k/+T/5//l/+T/5P/l/+b/5//o/+n/6v/s/+3/7//s
/+z/6//q/+3/7v/w//H/7//u/+7/7P/u/+7/7//x//H/8v/y//T/8f/v/+7/7P/t/+7/
7//w/+//7f/s/+r/6f/q/+z/7f/r/+z/7f/t/+z/6//o/+b/5v/n/+n/6//p/+n/6f/o
/+f/6P/o/+n/6f/p/+j/5//n/+f/5f/k/+X/5//o/+n/5//m/+X/5P/j/+T/5P/l/+T/
5f/l/+b/5f/k/+L/4P/i/+T/5v/o/+b/5v/l/+P/5P/k/+P/4//k/+T/5P/k/+P/4v/h
/+H/4v/j/+P/5P/j/+P/4v/h/+L/4v/i/+P/4//j/+T/5v/k/+L/3//c/97/4f/j/+X/
5f/j/+H/3//d/+D/4v/i/+L/4v/i/+H/3f/e/+H/4f/h/+H/4P/g/9//3v/e/9//3//f
/+P/4//j/+P/4f/f/97/3v/f/+L/5P/l/+X/5v/m/+f/5f/n/+j/7P/w//H/8f/x/+//
6//p/+j/6v/r/+3/7v/t/+3/6//o/+X/4//j/+P/5P/l/+T/5P/f/97/3f/c/97/3v/f
/9//4P/h/+D/4f/h/+H/4f/h/+P/5P/m/+f/5//o/+j/6P/q/+3/7//0//3/BQAHAA4A
HwAwAEcAbQCcAMYA5gD/AAcB9ADDAIUAQgD1/7P/j/9+/3b/gP+V/6j/tf/A/8v/0P/Y
/97/4P/h/+P/5f/q//H/9P/2//f/+P/4//j/+f/5//n/+v/8//7/AQACAAMABQACAAQA
BQAFAAYABwAHAAkACQAIAAgACAAIAAkACwALAAwADAAMAAsACgAKAAoADgAOAA8AEAAO
AA4ADQANAA0ADAAMAAsADQAPABAAEQAOAA4ADwAQABIAEgATABQAEgARABEAEgATABIA
EQARABYAGAAZABoAGQAZABgAGAAaABsAHQAfAB0AHQAfACAAHgAeAB8AIQAlACgAKQAr
ACoAKQApACoALgAvADAAMwAzADQANAA0ADMAMgAxADEANAA1ADYANwA0ADEAMAAvADEA
MQAxADAAMQAwAC8ALQArACgAJgAlACcAJwAlACUAIgAgAB4AHQAcABwAHQAdABwAGgAY
ABgAEwASABIAEgATABMAEwASABAADwAMAAsACwALAAwADAAMAAsACwALAAkACAAHAAYA
BwAHAAgACQAHAAUAAwACAAQABQAFAAUABQAEAAQAAwACAAAA//8BAAIAAgADAAUAAgAB
AAAA//8AAAIAAwAFAAMABAAEAAQAAgACAAMAAwAEAAYACQAKAAgABgAFAAUABQAGAAYA
CAAIAAcABwAGAAQABAAEAAQABQAFAAYABgABAAAAAAD//wEAAgADAAMAAwADAAEAAAD9
//3//v///wEAAQABAAAA+//6//j/9//6//v/+//7//3//f/7//r/+f/5//j/9//5//r/
+//8//j/+P/3//f/9v/3//f/+P/4//j/9//2//b/9v/2//b/+P/6//v/+//6//r/+f/5
//r/+v/6//r/+//8//3////8//v/+f/4//n/+//8//3//P/6//j/9//3//n/+v/6//r/
+v/6//r/+f/5//b/+P/5//n/+f/5//j/+P/3//b/+P/5//n/+f/8//3//v////v/+f/4
//j/+f/8//7////+//7//f/9/wAAAwAFAAoADAALAAkABwAEAAEAAAAAAAIAAwAFAAYA
BgAFAAIA/v////3//f/9//3//f/7//r/9v/2//b/9v/5//r//P/9//r/+f/2//X/9v/3
//j/+f/6//r/+//7//r/+v/5//j//v8BAAMACAALAAsAEQAeADEASABpAJEAwADoAAYB
EwELAegAsQBzACYA1/+j/4X/cv9y/4b/m/+s/7v/xP/P/9j/2v/c/9z/3//f/+X/6v/v
//L/9P/1//X/9P/z//P/9f/1//b/+P/5//v/+//7//r/9v/3//f/+v/8//7////8//v/
+f/4//r/+v/7//3//f/+//7//v/9//z//P/8/wAAAAABAAIAAQAAAP7//f///wAAAgAD
AAQABQAFAAUAAgACAAMABAAGAAYABwAIAAYABQAFAAYACQAKAAsADQANAA4ADgAOAA0A
DQAMAAwAEQATABYAGQAXABcAGQAaABoAGgAbAB0AHgAgACAAIQAfAB8AIAAiACcAKQAr
AC8ALgAuAC0ALAAuAC4ALgAvAC0ALQAtAC0AKwAnACUAIwAkACUAJgAmACMAIgAhAB8A
HwAeAB4AHwAdABsAFwAVABMAEAANAAsADAAMAA0ADQAKAAgABgAGAAMAAgACAAIABAAD
AAIAAAD+//3/+v/5//n/+f/6//r/+P/1//P/8f/x//L/8//0//L/8f/x//H/7v/t/+z/
7P/v//H/8v/z//D/7v/t/+v/7P/s/+3/8f/z//L/8v/z//H/8f/x//H/8v/0//X/9//2
//b/9f/0//b/9v/3//f/9//4//r/+v/3//b/9v/3//n/+v/6//z/+P/3//f/9v/2//b/
9v/2//n/+f/6//r/9v/0//P/8f/0//b/+P/5//f/9f/x/+7/7v/v//H/8//z//P/8//y
//D/8P/v/+//8v/z//P/8//w/+//7P/q/+z/7f/t/+3/8P/w//D/8P/t/+z/6v/p/+v/
7f/u//D/7f/s/+r/6P/q/+r/6v/q/+3/7v/u/+3/6v/q/+n/6f/r/+z/7f/u/+v/6v/p
/+n/6v/r/+v/7P/q/+v/6//r/+n/6P/n/+f/6v/r/+3/8P/s/+r/5//k/+f/6f/q/+v/
6//r/+v/6//n/+j/6P/o/+j/6P/q/+r/6v/q/+n/6P/n/+b/6f/q/+v/7P/q/+j/5v/k
/+b/6P/q/+z/7//w//H/8v/0//T/9P/0//T/9P/0//T/8v/y//L/8v/w//D/8P/w/+7/
7v/u/+7/7P/q/+j/5v/o/+j/6P/o/+X/5P/j/+L/4//k/+X/5v/m/+b/5v/m/+P/4v/h
/+D/4//k/+X/5v/m/+b/5v/m/+v/7v/x//T/AAAKABQAHgA8AFoAeACWAKsAvgDRAOQA
ywC0AA==
         </WaveFormData>
      </LeadData>
      <LeadData>
         <LeadByteCountTotal>10000</LeadByteCountTotal>
         <LeadTimeOffset>0</LeadTimeOffset>
         <LeadSampleCountTotal>5000</LeadSampleCountTotal>
         <LeadAmplitudeUnitsPerBit>4.88</LeadAmplitudeUnitsPerBit>
         <LeadAmplitudeUnits>��V</LeadAmplitudeUnits>
         <LeadHighLimit>2147483647</LeadHighLimit>
         <LeadLowLimit>268435456</LeadLowLimit>
         <LeadID>V3</LeadID>
         <LeadOffsetFirstSample>0</LeadOffsetFirstSample>
         <FirstSampleBaseline>0</FirstSampleBaseline>
         <LeadSampleSize>2</LeadSampleSize>
         <LeadOff>FALSE</LeadOff>
         <BaselineSway>FALSE</BaselineSway>
         <ExcessiveACNoise>FALSE</ExcessiveACNoise>
         <MuscleNoise>FALSE</MuscleNoise>
         <LeadDataCRC32>4098889588</LeadDataCRC32>
         <WaveFormData>
9f/1//X/9f/3//j/+f/7//z///8AAAQABgAGAAUAAwACAAAAAAAAAAAAAAD////////+
//v/+v/5//f/9//2//X/9P/y//H/8P/w//D/8P/x//H/8f/x/+//7f/t/+3/7//v/+//
7v/u/+7/8P/w/+7/8P/w//D/7//x//P/8//1//j//f8IAB0ANABQAHoAqwDZAAUBJgE0
ASgBAgHOAJUAVwAcAPL/1f/G/8f/z//T/9b/2v/f/+D/4v/k/+T/4//m/+r/6//u/+7/
7v/u/+3/7f/t/+3/7f/t/+7/7//v/+//8P/w/+7/7v/u/+//8f/x//D/8P/x//H/8P/w
//H/8f/y//L/9P/1//b/9v/1//X/9P/y//T/9P/0//T/9P/0//T/9P/z//T/9P/z//P/
8//0//X/+P/4//j/+P/7//v/+//7//r/+v/6//v//f/9//3//f/9//////////3/////
////AQABAAEAAwAFAAUABwAIAAkACQAJAAoACgALAAwADAAKAAwADQAOABEAEgASABQA
FgAWABcAFwAXABkAGQAYABgAGAAYABgAFQAVABUAFAAUABUAFgAXABYAFQASABAAEAAQ
AA8ADgAOAA4ADQANAAsACgAKAAgACAAHAAcABgAFAAMAAwACAAEAAQAAAP/////+//3/
/f/9//3/+//6//z//P/8//z/+v/6//j/9v/2//f/9//3//f/9v/2//b/9f/0//P/8v/z
//P/8//z//T/9f/3//j/9//2//X/9f/z//L/8v/z//X/9v/2//b/9v/2//f/9//3//f/
9//3//b/9v/2//b/9v/2//j/+P/2//b/9v/3//j/+f/6//r/+P/4//j/+P/7//v/+//6
//n/+P/4//r/+P/4//f/9//3//f/9//3//n/+P/4//j/9//2//X/9P/2//b/9f/1//X/
9P/0//T/9f/2//b/9P/y//L/8P/w//L/8//z//P/8//z//P/8//v/+//7//w//L/8v/z
//P/9P/0//X/9f/z//P/8//y//L/8v/y//H/7//v/+//8P/y//L/8v/x//H/8f/x//L/
8v/y//L/8v/y//L/8v/x//H/7//w//L/8v/w//D/8P/w//L/8v/y//L/8v/x//H/8f/x
//H/8f/y//D/8f/x//H/8//0//T/9P/y//L/8v/y//T/9f/2//f/9//4//n/+//8////
AAAEAAYABgAFAAMAAgAAAAAAAAACAAIAAQABAP///v/7//r/+f/3//f/9v/z//L/8P/v
/+//8P/x//L/8//z//P/8//x/+//7//v/+3/7f/t/+z/7f/u//H/8v/x//L/8f/w//P/
9//1//P/9//6//3/CAAZADQAVgCEAL0A9QAjAUIBUAFEARwB6ACrAGUAIgDw/83/vv/B
/8n/z//Y/9z/3f/e/+D/3v/g/+P/5v/o/+v/8P/w//D/8P/x//H/8f/x//H/8f/y//P/
9f/1//b/9v/0//T/9P/1//P/8//y//L/9f/1//T/9P/3//f/+P/4//b/9//4//j/+P/5
//n/+P/4//j/+P/4//j/+P/4//j/+f/6//r/+f/7//v//P/9//7//v/+//7/////////
//8AAAAAAAABAAIAAQAAAP//AQADAAMAAwAFAAcABwAHAAkACQAJAAsACQAJAAsADAAN
AA0ADQAOABEAEwAVABYAFAAWABcAGAAZABoAGgAcAB4AHgAfAB8AHwAhACEAIAAiACIA
IgAiAB8AHwAfAB4AHAAbABoAGQAbABsAGQAYABgAGAAXABYAFwAWABQAEwARABAAEAAO
AAoACQAJAAgABwAFAAUABAADAAMAAgABAAEAAAD///////////3//P/8//z//P/8//z/
/P/6//j/9//3//b/9f/0//T/9f/2//T/9P/0//T/9P/1//b/9//2//X/9f/0//b/9v/2
//f/9//2//b/9//1//b/9v/2//b/9v/3//f/+f/5//n/+f/8//z//P/8//z//P/+//7/
/f/8//v/+//8//3//v/+//7//v/+//7//v/9//z/+v/6//r/+//+//z//P/7//v/+f/5
//n/+f/3//b/9v/2//b/9v/2//b/9//4//j/+f/3//b/9v/2//X/9v/2//T/9v/2//T/
9P/0//X/9f/1//X/9f/1//X/9f/1//X/9v/0//T/9f/1//T/9P/1//X/8//z//P/8v/0
//T/9P/z//H/8v/y//L/8v/y//T/9P/0//T/8v/x//H/8f/z//P/8//0//T/9f/1//X/
8//0//T/9P/2//b/9v/2//b/9f/0//P/9//4//n/+//7//3//f8AAAQABAADAAEAAgAA
AAAAAAD+//7//f/9/////v/7//r/+//5//n/+P/1//T/8v/x//D/8P/w//D/7//v/+//
7//w/+//8P/x//P/8//z//L/8P/w//L/8v/y//T/9P/0//X/8//z//X/9//4////DgAj
ADwAXgCKAL0A7wAbATwBRgEyAQQBygCLAEkACgDg/8f/vv/D/83/0//U/9b/2//i/+L/
4v/k/+f/6P/o/+v/7v/u/+7/7v/x//H/8f/x/+//7//w//H/8f/x//L/8v/y//L/8v/z
//X/9f/0//T/9f/1//T/9P/z//P/9P/0//b/9//4//j/9v/3//f/9v/0//T/9P/0//b/
9v/2//b/+f/6//r/+f/3//f/+P/5//r/+v/6//r/+//7//v/+//+//7//v//////////
//////8BAAEAAQADAAUABQAFAAcABwAHAAkACAAHAAgACAAJAAkACQAKAA4ADwAQABAA
EgAUABUAFgAVABYAFgAYABoAGgAbABsAGQAbABsAGgAcABwAHAAcABsAGwAbABoAGQAZ
ABkAGQAZABkAFwAWABYAFgAVABQAEQAQAA4ADQANAAwADAAKAAgABwAHAAYABQADAAMA
AgADAAMAAgABAAEAAAD//////f/9//v/+v/4//j/+P/4//n/+v/5//j/9v/3//f/9//1
//T/9P/0//T/9P/0//T/8f/x//H/8f/z//P/9P/0//T/9P/0//X/9f/0//T/9f/1//b/
9v/2//b/9v/3//f/9//3//f/9//4//j/+P/4//r/+v/8//z/+v/6//r/+//7//v/+//6
//r/+v/6//r/+//7//v/+v/7//r/+v/8//j/+P/3//f/9//3//f/9//5//j/+P/4//b/
9v/2//b/9v/2//X/9f/1//T/9P/0//X/9v/2//T/9v/2//T/9P/0//X/9f/1//P/8//z
//P/8//z//P/9P/y//L/8//z//P/9P/2//f/9P/z//L/8P/y//L/8v/x//P/8//z//T/
8v/y//L/8f/x//H/8f/y//L/8v/y//L/8v/y//L/8f/z//P/9P/0//L/8v/v//H/8//z
//T/9P/y//L/8v/x/+//8P/w//D/9P/y//D/8P/w//D/8P/w//D/8P/w//D/8P/w//L/
8v/y//L/8v/y//H/8f/z//P/8//z//L/8v/z//P/8//z//T/9P/2//b/9v/2//T/9f/1
//X/9f/3//j/+f/9//7/AQACAAQABgAGAAUAAwACAAAAAAACAAIAAgABAAEAAQAAAP3/
+v/5//f/9//2//X/9P/y//P/8v/y//L/8P/x//H/8f/x//H/7//v/+//7//v/+//8P/w
//D/8v/w//D/8v/y//L/8//1//P/8//1//r///8MAB8ANgBYAIIAswDjAAkBJgEyASQB
+gDEAIkASQAQAOr/0//E/8X/z//X/9r/3v/h/+L/4v/i/+D/4//k/+b/6f/q/+r/6v/q
/+z/7f/u/+//7//v//D/8f/x//H/8v/y//D/8P/w//H/8//z//L/8v/x//H/8P/w//H/
8f/y//L/8v/z//T/9P/0//X/9f/0//b/9v/2//b/9v/2//b/9v/1//b/9v/1//f/9//4
//n/+P/4//j/+P/7//v/+//7//z//P/8//3//f/9//3//f/7//3//f/9//3/////////
AwADAAMABQADAAMABQAGAAkACQAJAAoACgALAAwADAAMAA4ADwAQABEAEgASABQAEgAS
ABMAEwAVABcAFwAWABYAFgAWABYAEwATABMAEgASABMAFAAVABMAEwARABAAEAAQAA8A
DgANAAwACgAJAAkACAAIAAYABgAFAAUABAAFAAMAAwACAAEAAQAAAP/////+//3//f/8
//v/+P/2//j/+P/4//j/9v/2//T/8v/z//X/9v/3//f/9v/2//b/9f/0//P/8v/z//P/
8//z//P/8//0//T/9v/2//b/9//1//T/9P/1//P/9P/0//T/8v/y//P/8//z//P/8//z
//b/9v/2//b/9v/2//j/+P/2//b/9v/3//f/9//3//b/9v/2//b/9v/5//n/+f/4//X/
9P/0//b/9P/0//P/8//z//P/8//z//X/9P/0//T/8v/y//L/8v/y//L/8f/x//P/8v/y
//L/8f/y//L/8P/w//D/7v/u/+7/7//v/+//8f/x//H/8f/v/+//7//w//D/8P/x//H/
7v/u/+//7//t/+3/7f/s/+7/7v/u/+3/7//v/+//8P/v/+7/7f/r/+3/7f/t/+7/8P/w
//D/8P/w//D/8P/v/+7/7f/s/+7/7v/u/+7/7v/t/+3/7f/t/+3/7f/u//D/8f/x//H/
8f/y//L/8v/w//D/8P/w//P/8//z//P/9f/2//f/+f/8////AAAEAAQABAADAAEA/v/8
//z//P/+//7//f/9//v/+v/3//b/9//1//X/9P/y//D/7f/r/+v/7P/t/+7/7//v/+//
7//v/+3/7f/t/+v/6//r/+r/6v/q/+z/7P/u//D/8P/w/+//7//v//H/9f/6/wMAEAAn
AEQAagCaAM8AAwEtAUQBRAEiAe4AuAB3ADEA+P/W/8H/vP/D/8v/0//W/9j/2f/c/9z/
3v/g/+P/5P/o/+v/7P/s/+z/7P/t/+3/7f/t/+3/7f/u/+//7//v//D/8P/w//D/8P/x
/+//7//u/+7/8f/x//D/8P/z//P/9P/0//T/9f/2//b/9f/1//T/8v/0//T/9P/0//b/
9v/2//b/9//4//j/9//1//X/9v/3//j/+P/4//j/+f/5//n/+f/8//z//P/9////////
////AQADAAMAAwABAAMAAwADAAcABwAHAAkABwAHAAkACgANAA0ADQAOAA4ADwAQABAA
EgAUABUAFgAXABgAGAAaABoAGgAbABsAGwAdAB0AHAAcABwAHAAcABkAGQAZABgAFwAX
ABcAFwAXABcAFQAUABQAFAATABIAEwASABAADwAPAA4ADgAMAAcABQAEAAIAAgABAAIA
AgD//////v/9//3//P/7//v/+//7//n/+P/4//j/+P/4//b/9v/0//L/9P/1//X/9f/z
//L/8v/y//L/8v/y//L/8f/x//H/8f/x//H/8v/y//T/9P/0//X/8//y//L/8//1//b/
9v/2//T/9P/1//X/9f/1//X/9f/3//j/+f/6//j/+P/6//r/+v/6//r/+//5//n/+f/4
//j/+P/4//j/+//7//v/+v/5//j/+P/6//b/9v/1//X/8//z//P/8//1//T/9P/0//T/
9P/0//T/8v/y//H/8f/x//D/8P/w//H/8v/y//D/8P/w/+7/7v/w//H/8f/x/+//7//v
/+//7//v/+//8P/u/+7/7//v/+z/7P/t/+3/7v/v//D/8P/w//D/8P/v/+//7f/u//D/
8P/w//D/7//u/+3/7P/t/+3/7v/v/+3/7f/t/+7/7P/t/+3/7f/v//D/8P/w//L/8v/y
//L/8//z//P/8//0//T/9P/1//b/+f/6//7/AgACAAEA///+//z//P/8//z//P/7//v/
+//6//f/9v/3//X/9f/0//P/8v/w/+//7f/s/+v/6v/t/+3/7f/t/+//7f/t/+3/7f/t
/+3/7P/s/+z/7v/u/+7/8P/w//D/8f/x/+//8f/1//j///8MAB8ANABWAIQAtwDpABMB
LgE2ASIB+ADAAIEAPQAEAN7/xf+8/7//xf/N/9T/2v/b/9z/3P/c/+D/4//k/+b/5//s
/+z/7P/s/+3/7f/t/+3/7f/t/+7/7//t/+3/7v/u/+7/7v/u/+//8f/x//D/8P/v/+//
7v/u//H/8f/y//L/8v/z//T/9P/y//P/8//y//T/9P/0//T/9P/0//T/9P/3//j/+P/3
//X/9f/2//f/9v/2//b/9v/5//n/+f/5//r/+v/6//v//f/9//3//f/9////////////
AQABAAEABQAFAAUABwAGAAUABgAGAAgACQAKAAwADgAPABAAEAAOABAAEQASABUAFgAW
ABgAFwAWABYAFQAXABkAGQAYABoAGgAaABoAFwAXABcAFgAXABcAFwAXABcAFwAVABQA
EgASABEAEAAPAA4ADAALAAsACgAKAAgABAADAAMAAgABAP/////+//3//f/8//v//f/8
//v/+//5//n/9//2//j/+P/4//j/9v/2//T/8v/0//X/9f/1//P/8v/y//L/8v/y//L/
8v/y//P/9P/1//L/8f/x//D/8v/y//L/8//1//T/9P/1//T/9P/z//L/9P/0//X/9f/3
//f/9//3//j/+P/4//j/+P/4//r/+v/4//j/+P/5//n/+f/5//j/+P/4//j/+P/5//n/
+f/4//f/9v/2//j/9P/0//P/8//1//X/9f/1//P/8v/y//L/8v/y//L/8v/y//L/8f/x
//H/8P/w//D/8//0//T/8v/y//L/8P/w//D/8f/x//H/7//v/+//7//v/+//7//w//L/
8v/z//P/8P/w//H/8f/v/+//7//u//D/8P/w/+//7f/t/+3/7v/w//D/8P/v//H/8f/x
//L/8v/y//L/8v/w//D/8P/v/+3/7f/u/+7/8P/w/+3/7//v/+//8P/w//D/8P/w/+//
7v/u/+7/7v/u//D/8P/w//D/8v/x//H/8f/v/+//7//w/+7/7//v/+//8f/y//L/8v/w
//D/8P/w//P/8//z//P/9f/2//f/+f/6//3//v8CAAIAAgABAP/////+////AAAAAAAA
//////7//P/4//b/9f/z//P/8v/z//L/8P/v/+7/7v/u/+7/7//v/+//7//v/+3/7f/t
/+3/7f/t/+z/7P/s/+7/7v/u//D/8P/w//H/8//z//X/9//4/wEAEgAjADwAZACUAMMA
7wATASgBKAEOAd4ApgBrAC8A+v/Y/8X/wv/J/8//1f/a/9z/3f/g/+D/4P/g/+H/5P/o
/+3/7v/u/+7/7v/t/+3/7f/t/+//7//w//H/8f/x//L/8v/w//D/8P/x//H/8f/w//D/
8f/x//D/8P/z//P/9P/0//T/9f/2//b/9v/3//f/9v/2//b/9v/2//T/9P/0//T/9//4
//j/9//3//f/+P/5//j/+P/4//j/+v/7//z//f/7//r/+f/5//z//f/+/////f//////
//8BAAMAAwADAAMAAwADAAUABQAFAAcACAALAAsACwAMAA0ADQANAAwADQAQABIAFAAV
ABYAFgAYABcAFgAWABUAFwAZABkAGAAWABYAFgAWABUAFQAVABQAFQAVABUAFQATABMA
EQAQABIAEgARABAADwAOAAwACwAJAAgACAAGAAUABQAGAAYAAwABAAEAAAABAAEAAAD/
//3//P/7//v/+//7//n/+P/4//j/+P/4//j/+P/2//T/9P/1//X/9f/0//T/9f/2//T/
9P/0//T/9f/1//X/9f/1//X/9v/2//b/9v/2//f/9f/0//T/9f/1//b/9v/2//T/9P/1
//X/9f/1//X/9f/4//j/+P/4//j/+P/6//r/+P/4//j/+f/7//v/+//6//j/+P/4//j/
+f/5//n/+P/5//j/+P/6//b/9v/1//X/8//z//P/8//1//T/9P/0//b/9v/2//b/9P/0
//P/8//z//L/8v/y//P/9P/0//L/8P/w/+7/7v/v//H/8v/z//H/8f/x//H/7//v/+//
8P/w//D/8f/x//D/8P/x//H/8f/x//H/8P/u/+7/7v/t/+3/7f/t/+7/8P/w//D/7//v
/+//7//w//D/8P/w//D/8P/u/+7/7v/u/+7/7v/u/+7/7v/u/+7/7f/t/+3/7f/t/+3/
7v/u/+//7//v/+//8P/w//D/8P/w//D/8P/x//H/8f/x//X/9v/3//n/+P/7//z/AAAE
AAQAAwABAP7//P/8//z/+v/6//n/+f/6//r/+P/4//X/8//z//L/7//u/+z/6//s/+z/
7P/s/+v/6//r/+v/7f/r/+v/6//r/+v/6//q/+j/6P/q/+r/6//u/+//8P/x/+//6//t
//H/9v/9/woAHwA8AGIAkgDHAPsAIwE8ATwBIAHyALoAeQAxAPj/1P+//7j/v//H/83/
0v/Y/9n/2P/a/+D/4v/j/+L/5v/n/+j/6P/o/+j/6//r/+v/6//r/+v/7P/t/+3/7f/u
/+7/7v/u/+7/7//v/+//7v/u//H/8f/w//D/7//v//D/8P/w//H/8v/y//L/8//z//L/
8v/y//L/8v/0//T/9P/0//P/9P/0//P/9f/1//b/9//2//b/9v/2//f/9//3//f/+P/4
//j/+f/9//3//f/9//v//f/9//3///8BAAEAAQABAAEAAQADAAUABQAHAAgACQAJAAkA
CgAMAA0ADgAOAA4AEAARABIAEQASABIAFAAVABYAGAAZABcAGQAZABgAGAAYABgAGAAX
ABcAFwAWABMAEwATABMAFQAVABMAEgAQABAADwAOAA0ADAAKAAkACwAKAAoACAAGAAUA
BQAEAAEA//////7//f/9//z/+//5//j/9//3//j/+f/4//j/9v/2//b/9v/1//T/8f/u
/+//8f/y//P/7//u/+7/7v/w//D/8P/w//H/8f/x//H/8P/v/+//7v/w//D/8P/x//H/
8P/w//H/8//0//T/9P/y//L/8//z//T/9f/2//f/9v/2//b/9v/0//T/9v/2//j/+P/4
//n/+//7//v/+v/4//j/+P/4//f/9//3//b/9f/0//T/9v/3//j/+P/5//b/9f/0//P/
8//y//L/8v/y//L/8v/y//L/8v/x//H/8v/y//P/9P/0//T/8//w//L/8v/w//D/8P/x
//H/8f/v/+//7//v/+//7//v//D/7v/u/+//7//u/+7/7//v/+//7//v/+7/8P/w//D/
8P/w//D/7v/u/+7/7v/s/+v/6//r/+z/7f/u//D/7v/v/+//7//v//D/8P/w//L/8v/y
//L/8f/x//H/8f/x//L/8//1//X/9//3//r//v/+//3/+//9//z//f/+//3//P/6//n/
+//6//f/9v/1//P/8//y//P/8v/w/+//7v/u/+7/7v/t/+3/7f/t/+//7f/t/+3/6//r
/+v/6v/q/+r/7P/s/+7/8P/w//D/7f/v//H/7//x//T/+f8AAAsAIAA+AGIAkwDHAPcA
HgE4ATYBFgHiAKsAbQAoAPD/0//C/73/w//J/87/1v/Z/9j/2v/a/9z/3//i/+T/5f/q
/+r/6v/q/+v/6//r/+v/6//r/+z/7f/t/+3/7v/u/+7/7v/u/+//7//v/+7/7v/v/+//
7v/u/+//7//w//D/8v/z//T/9P/y//P/8//y//L/8v/y//L/9P/0//T/9P/z//T/9P/z
//P/8//0//X/+P/4//j/+P/3//f/9//3//r/+v/6//v/+//7//v/+//9//////////3/
////////AwADAAMABQAFAAUABwAIAAkACQAJAAoACgALAAwADAANABAAEgAUABQAFAAT
ABQAFQAWABgAGQAWABcAFgAUABUAFgAXABgAGQAZABkAGAAWABUAFAATABUAFQATABIA
EAAQAA8ADgAPAA4ADAALAAsACgAKAAgABgAFAAUABAADAAEAAQAAAP3//f/8//v/+//6
//n/+f/7//v/+f/4//j/+P/4//j/9v/2//T/8v/y//P/8//z//H/8P/w//D/8P/w//D/
8P/x//H/8f/x//H/8f/y//L/8f/w/+//7//x//D/8P/x//H/8v/y//L/8//0//b/9//3
//f/9//3//b/9v/2//b/9v/2//j/+P/4//j/+P/5//n/+f/5//j/+P/4//j/+P/5//n/
+f/4//X/9P/0//b/9//4//j/+f/3//f/9//3//f/9v/2//b/9P/0//T/9P/2//b/9f/1
//X/9P/0//T/8//0//T/8v/z//T/8//0//L/8//z//P/8//z//P/8//x//H/8f/y//D/
8P/x//H/8P/w//H/8f/x//H/8f/w//L/8v/y//H/8f/x//H/8v/y//L/8v/x//H/8f/x
//L/8P/w//D/8P/w//D/8P/v//H/8f/y//L/8v/y/+//8f/v/+//8P/w//D/8P/w/+//
7//w//D/8P/y//L/8P/w//D/8P/w//D/8P/w//D/7//v/+//7f/t/+3/7v/w//H/8f/x
//H/8v/y//L/8P/w//D/8P/y//P/9P/1//X/9v/3//n//P///wAABAAGAAYABQADAAAA
/v/+//7/AAAAAP/////9//z/+f/4//f/9f/1//T/8//y//D/7//s/+z/7P/s/+3/7f/t
/+3/7f/r/+v/6//s/+3/7v/u/+z/7P/u/+7/8P/y//L/8v/z//H/7//v//H/9P/5/wQA
FQAmAEIAbACdAMkA8wAWASoBIgH+AMoAkQBVABgA7v/V/8L/v//J/8//1P/Y/9v/2v/c
/+D/4P/h/+L/5P/p/+z/7P/s/+z/6//r/+v/6//r/+v/7P/t/+3/7f/u/+7/7//w//H/
8//y//H/7//u/+//7//u/+7/8f/x//L/8v/w//H/8v/y//L/8//z//L/9P/0//T/9P/z
//L/8f/w//H/8v/y//H/8f/x//L/8//0//T/9P/0//f/9//3//f/9v/2//b/9//7//v/
+//7//v//f/9//3//f////////////////8BAAEAAQADAAQABQAFAAUABgAGAAcACAAI
AAgACgALAAwADQAOAA4AEAAQABAAEQARABEAEwATABIAEgASABIAEgARABEAEQAQAA8A
DwAPAA8AEQARAA8ADgAOAA4ADQAMAAkACAAGAAUAAwACAAIAAAAAAP/////+//3/+//7
//r/+f/5//j/9//1//T/8//z//P/8//x//D/8P/w//D/8P/w//D/7v/s/+7/7//v/+//
7f/s/+z/7P/s/+z/7P/s/+v/6//r/+v/6f/p/+r/6v/q/+r/6v/r/+v/6v/q/+v/6//s
/+z/7P/s/+z/7f/t/+v/6//r/+v/7v/u/+7/7v/u/+7/8P/w/+7/7v/u/+//7//v/+//
7v/u/+7/7v/u/+//7//v/+7/7f/s/+z/7v/q/+r/6f/p/+r/6//s/+3/6//q/+r/6v/q
/+r/6v/q/+r/6v/p/+n/5//m/+b/5v/n/+j/6P/m/+f/6P/n/+j/6P/p/+n/6f/n/+f/
5//n/+f/5//n/+j/5//m/+b/5f/i/+L/4//j/+T/5f/m/+b/5v/m/+b/5f/j/+P/4//k
/+T/5P/k/+P/5f/l/+X/5v/m/+b/5v/m/+T/5P/k/+P/4//j/+T/5P/m/+b/4//g/+L/
4v/i/+L/5P/k/+T/5P/i/+H/4f/h/+P/4//j/+T/4v/j/+P/4//k/+b/5//o/+b/5v/m
/+b/5f/l/+X/5f/p/+r/6//t//D/8//0//j/+P/4//f/9f/0//L/8v/y//D/8P/v/+//
8P/w/+7/7v/s/+n/6P/m/+X/5P/i/+H/4v/i/+L/4v/h/+H/4f/h/9//3f/d/93/3v/f
/+D/4P/e/97/4P/g/+D/4v/i/+L/5//n/+P/4//l/+b/7f/+/xEAKgBOAH4AsQDlAA0B
KAEsARYB6AC0AHUALwD4/9T/uf+u/7H/uf+//8T/yP/L/87/0P/S/9T/1f/W/9j/2//c
/9z/3P/c/9//3//f/9//3//f/+D/4f/h/+H/4v/i/+L/4v/i/+P/4f/h/+D/4P/j/+P/
4v/i/+P/4//k/+T/4//j/+P/4v/j/+X/5v/m/+X/5P/j/+L/4//k/+X/5v/l/+b/5v/l
/+X/5f/m/+f/6P/o/+j/6P/n/+f/5//n/+r/6v/q/+v/7//v/+//7//u/+//7v/t/+3/
7//v/+//8//z//P/9f/2//f/+v/8//z/+//6//r//P/9//7//v/8//7///8AAAMABAAE
AAYACAAIAAkACQAJAAsACwAKAAkACAAHAAYABQAFAAUABAADAAMAAwADAAMAAwABAAAA
AgACAAEAAAD+//z/+f/3//f/9v/2//T/9P/z//P/8v/z//H/8f/w/+7/7f/r/+n/6//q
/+n/6f/p/+n/5//m/+X/5P/j/+L/4v/i/+D/3v/g/+H/4f/h/93/3P/c/9z/3v/e/97/
3v/d/93/3f/d/9v/2//c/9z/3v/e/97/3//f/97/3v/f/+H/4v/i/+L/4v/i/+P/4//j
/+P/4//j/+T/5P/k/+T/4v/i/+T/5P/m/+b/5v/n/+X/5f/l/+T/5P/k/+T/5P/k/+P/
4v/g/+D/4P/h/+T/4P/g/9//3//h/+H/4f/h/+D/3v/d/9z/3v/e/97/3v/e/97/3f/d
/9//3v/e/97/3v/e/93/2v/c/9z/2v/a/9j/2f/Z/9n/2f/Z/9n/2f/X/9f/1//Y/9b/
1v/X/9f/1v/W/9f/1//V/9X/1f/U/9b/1v/W/9X/1//X/9f/2P/X/9b/1f/T/9X/1f/V
/9b/1v/W/9b/1v/U/9T/1P/T/9X/1f/W/9b/1v/W/9P/1f/U/9P/0//S/9T/1P/U/9P/
0//U/9T/1P/W/9b/1f/U/9P/0v/U/9T/1P/U/9b/1v/W/9b/1v/W/9b/1v/U/9T/1P/U
/9f/2P/Z/9r/3f/e/9//4P/i/+T/5v/o/+X/5P/j/+L/5P/k/+T/5P/j/+L/4f/g/97/
3P/a/9j/1v/W/9b/1v/T/9L/0f/Q/9L/0v/S/9L/0v/S/9L/0v/R/9D/z//O/9D/0P/Q
/9D/zv/O/87/zv/P/9D/0f/S/9T/1P/U/9T/4P/q//T//v8jAEgAbQCSALAAzADoAAQB
8wDiAA==
         </WaveFormData>
      </LeadData>
      <LeadData>
         <LeadByteCountTotal>10000</LeadByteCountTotal>
         <LeadTimeOffset>0</LeadTimeOffset>
         <LeadSampleCountTotal>5000</LeadSampleCountTotal>
         <LeadAmplitudeUnitsPerBit>4.88</LeadAmplitudeUnitsPerBit>
         <LeadAmplitudeUnits>��V</LeadAmplitudeUnits>
         <LeadHighLimit>2147483647</LeadHighLimit>
         <LeadLowLimit>268435456</LeadLowLimit>
         <LeadID>V4</LeadID>
         <LeadOffsetFirstSample>0</LeadOffsetFirstSample>
         <FirstSampleBaseline>0</FirstSampleBaseline>
         <LeadSampleSize>2</LeadSampleSize>
         <LeadOff>FALSE</LeadOff>
         <BaselineSway>FALSE</BaselineSway>
         <ExcessiveACNoise>FALSE</ExcessiveACNoise>
         <MuscleNoise>FALSE</MuscleNoise>
         <LeadDataCRC32>3669287646</LeadDataCRC32>
         <WaveFormData>
+f/6//r/+v/8//3///8AAAIAAwAGAAkACwALAAoACgAGAAUABQAFAAYABQAFAAUABQAD
AAAA/v/8//v/+//6//n/+f/4//f/9f/1//X/9f/3//f/9//3//T/9P/z//P/9v/2//b/
9P/0//X/9f/2//T/9P/1//X/9v/2//b/9v/2//X/+f8DABAAHwA1AFUAdwCcAL0A2gDn
AOUA1QC5AJcAcQBMACoAEQD+//r/+P/1//X/9f/1//T/9f/1//L/8P/y//X/9f/2//b/
9v/2//T/9P/0//T/9P/0//T/9f/2//f/+P/5//b/9f/0//P/9P/1//b/9//4//j/9//3
//X/9v/2//f/+f/5//n/+f/4//j/+P/4//r/+v/6//r/+v/6//v/+//6//r/+v/6//r/
+v/7//v//f/9//3//v/+//7///////3//v/+////AgACAAIAAgADAAMAAwADAAIAAgAC
AAUABQAGAAYABwAHAAcABwAJAAoACgAMAAwACwAMAA0ADQANAA4ADgAQABMAEwATABQA
FgAWABcAFwAXABkAGgAaABoAGQAZABkAFwAXABcAFgAXABkAGgAaABgAGQAZABgAFgAV
ABQAFAAWABYAFAAVABMAEgAQAA4ADwAOAA0ADAAJAAkACAAIAAcABgAFAAQABQAFAAUA
BAADAAIAAAD+/wAAAAAAAP//AQD//////v/8//z//f/9/////f/9//3//P/7//r/+f/5
//n/+v/6//r/+//8//3//f/9//7//v/+//7//f/9//z//f/9//3////////////9//7/
/v////3//f/9//3//f/+///////8//z//P/8//7///8AAAAA/v/+//7//v8AAAAAAAD/
/////////////P/8//z//P/+//7//v/9//7//v/+//7//f/8//v/+v/8//v/+//7//v/
+//7//v/+//7//v/+//7//v/+v/6//r/+v/6//n/+f/5//n/+f/3//f/9//2//b/9//3
//f/+f/5//n/+f/5//n/+f/5//n/+f/5//n/+P/4//n/+f/5//n/+f/4//j/+P/4//j/
+f/5//n/+P/4//j/+P/3//f/9v/2//n/+v/4//j/+P/4//j/+P/4//j/+P/4//j/+P/4
//j/+P/4//j/+f/5//n/+v/6//r/+//5//n/+f/5//v//P/8//z//v///wEAAgAEAAUA
CAALAA0ADQAMAAwACAAHAAcABwAIAAcABwAHAAUAAwAAAP7//P/7//v/+v/5//n/+P/3
//f/9//3//f/9//3//f/9//2//b/9f/1//T/9P/0//L/9P/1//X/9v/0//T/9f/1//b/
+v/4//T/9v/3//n/AQAOAB8AOQBZAIMAsADTAOwA+wD7AOsAzQCpAH8AUgAqAAsA+P/2
//b/9f/1//X/8f/w/+//7//u//D/8v/z//P/9v/2//b/9v/2//b/9v/2//b/9v/2//f/
+f/5//n/+f/3//f/9//3//f/9//3//f/+P/4//f/9//3//j/+P/5//v/+//7//v/+v/6
//r/+v/6//r/+v/6//r/+v/7//v//P/8//z//P/8//z//f/9/////////wAA/v/+////
/////wAAAAABAAAAAAAAAAAAAwADAAMAAwAEAAQABAAHAAcACAAIAAkACQAJAAkACwAK
AAoADAAMAA4AEAASABMAEQASABIAFAAXABcAFwAYABoAGgAbABsAGwAdAB4AHgAeAB0A
HQAdAB0AHQAdABwAGgAbABsAGgAaABsAGwAaABoAGQAYABgAGQAYABUAFQAUABQAEwAS
AA8ADgANAAwACQAJAAgACAAHAAYABQAEAAMAAwADAAIAAgACAAEAAAAAAAAAAAD//wEA
//////7/+//6//r/+f/6//n/+v/7//n/+f/5//n/+f/5//r/+v/5//n/+f/5//v/+//8
//z//P/8//v/+//8//3//f/9//v/+//7//v//f/+//7/////////////////AAABAAEA
AAAAAAAAAAAAAAEAAgACAAAAAAAAAAAA/v/+//7//f////////////7//v/+//7//P/8
//z/+//8//z//P/8//r/+v/6//r/+//7//z//f/8//v/+v/5//n/+f/5//n/+f/5//j/
+P/4//j/+P/3//n/+f/5//n/+f/5//n/+P/4//n/+f/5//f/9//3//f/9f/1//X/9f/3
//f/9//3//b/9v/2//b/9v/2//j/+P/4//j/9v/2//b/9v/2//b/9v/2//j/+f/5//n/
+P/4//j/+f/7//v/+//7//r/+v/5//j//P/9////AAAAAAEABAAHAAkACQAIAAgABwAH
AAgACQAGAAUABQAFAAUAAwAAAP7//f/9//7//v/8//v/+f/3//f/9//3//f/9v/1//T/
8//z//T/9P/1//j/+P/4//b/9f/1//T/9P/2//b/9//3//b/9v/2//T/9P/1//n/BQAU
ACUAPwBfAIUAqgDNAOgA9QDzAN0AuQCTAGsAQAAcAAUA+P/0//T/8//x/+3/7//y//H/
7//w//L/8v/x//P/9P/0//T/9P/0//T/9P/0//T/9P/0//X/9f/1//X/9f/1//X/9f/1
//f/9//3//f/9v/2//X/9f/z//T/9P/1//f/9//3//f/+P/4//j/+P/4//j/+P/4//j/
+P/5//n//P/8//z//P/6//r/+//7//v/+//7//z//P/8//3//f/9//7//v///wAAAAAA
AAAAAQABAAEAAQAEAAQABAAHAAUABgAGAAcABQAFAAUABwAIAAgACgAKAAsADAANAA0A
DwAQABAAEgATABMAEwAUABYAFgAXABcAFwAZABoAGgAYABcAFwAXABkAGQAZABgAGAAZ
ABkAGAAYABkAGQAYABgAFwAWABYAEwASAA8ADwAOAA4ADQAMAAsACgAJAAgABQAFAAQA
BAAFAAQAAwACAAEAAQABAAAAAAAAAP///v/8//z//P/7//z/+//8//z/+v/6//v/+//7
//n/+f/5//n/+f/5//n/9//3//j/+P/5//n/+f/5//n/+f/6//r/+v/6//n/+f/6//v/
+//7//n/+f/5//n/+f/6//r/+//7//v/+//7//3//v///////v/+//7//v/8//3//v/+
//z//P/8//z//v/+//7//f/9//3//f/9//z//P/8//z//P/8//z/+//6//r/+v/6//r/
+v/6//r/+P/3//f/9//5//n/+f/5//n/+f/5//n/+f/5//j/+P/4//j/+P/3//X/9f/1
//X/9//3//f/9v/2//f/9//3//n/+f/5//n/+P/3//b/9f/1//X/9f/1//X/9v/4//n/
9//3//f/9v/2//b/9v/2//f/9//3//b/9v/2//b/9f/3//j/+P/5//j/9//2//X/9//4
//j/+P/2//b/9v/2//T/9P/0//X/+f/2//b/9v/2//b/9P/0//T/9P/0//T/9P/0//b/
9v/2//b/9v/2//b/9v/2//b/9v/2//b/9v/3//f/9//4//j/+P/7//v/+//7//r/+f/5
//j/+v/8//3///8CAAQABQAIAAkACwALAAoACgAIAAcABwAHAAYABQAFAAcABwAFAAIA
/v/8//v/+//6//n/+f/4//f/9f/1//X/9f/1//X/9f/3//b/9v/1//T/9P/z//L/8f/y
//T/9f/0//T/9P/1//X/9v/4//T/8v/0//f/+/8DABAAHwA3AFkAfwCiAL8A1gDjAOMA
0QCzAI8AZwBAACIACwD6//T/9v/1//P/8//z//T/8//x/+7/8P/u/+//8f/y//L/8v/y
//T/9P/0//T/9P/0//T/9f/1//X/9f/1//T/8//y//H/8v/z//T/9f/2//b/9f/1//T/
9P/z//P/9f/1//X/9f/2//b/9v/2//b/9v/2//b/9v/2//f/9//4//j/+P/4//j/+P/5
//n/9//3//f/+P/5//r//P/9//v//P/8//3//P/8//z//P/9//3//f/9//7//v/+/wEA
AwAEAAQABQADAAMAAwAFAAYABgAIAAgACQAKAAsACwALAAwADAAOABEAEQARABIAEwAS
ABIAEQARABMAFAAUABYAFQAVABUAEwATABMAEgAUABUAFQAUABIAEwATABIAFAATABIA
EgARABAADQANAAoACgAJAAgACQAIAAcABgAFAAUABAAEAAMAAgABAAAAAQABAAEAAAD/
//7//P/6//r/+v/6//n/+f/3//f/9v/3//j/+v/7//v/+f/5//n/9//3//f/9//1//X/
9v/2//X/9f/1//X/9v/3//n/+v/6//r/+f/5//n/+f/4//f/9//3//f/9//1//b/9v/3
//n/+f/5//n/9//4//n/+f/4//j/+P/4//j/+f/6//r/+v/6//r/+v/8//z//P/7//r/
+f/4//f/9v/2//b/9v/2//b/9v/1//T/9P/0//T/9P/0//T/9P/2//X/9f/1//X/9f/1
//X/8//z//P/8//z//P/8v/y//L/8v/y//H/8//z//P/8//z//P/8//y//L/8//z//P/
8f/x//H/8f/x//H/8f/x//P/8//z//P/8v/y//P/8//z//P/8//y//D/8P/w//D/8//z
//P/8v/0//T/9P/z//L/8f/w//D/8P/w//D/8P/w//D/8P/w//D/8P/w//L/8//z//P/
9P/0//T/9f/z//P/8//z//T/9v/3//j/+v/7//3//v8AAAEABAAHAAcABwAGAAYABAAD
AAMAAwACAAEAAQABAAEA///8//r/+v/5//n/+P/1//X/9P/z//H/8f/x//H/8//z//P/
8//w//D/7//v//D/8P/w/+7/7P/t/+3/7v/v//D/8v/z//L/8v/w/+7/8v/1//v/AwAS
ACcARQBpAJMAuADXAOwA8wDnAM0AsQCLAFsAMAASAP3/8P/w//D/8f/x/+//7f/s/+v/
6//s/+z/7v/v//P/8v/y//L/8v/w//D/8P/w//D/8P/w//H/8f/x//H/8f/z//P/8//z
//H/8f/x//H/8v/y//H/8f/y//T/9f/3//X/9f/1//X/9P/0//T/9P/2//b/9v/2//T/
9P/1//X/+P/4//j/+P/2//b/9//3//X/9f/1//b/+P/4//n/+f/5//r/+v/7//7//v/+
//7///////////8AAAAAAAADAAMABAAEAAUAAwADAAMABQAIAAgACgAKAAkACgALAAsA
DQAOAA4AEAATABMAEwAUABQAFAAVABUAFQAXABgAGAAYABcAFwAXABcAFwAXABYAFgAX
ABcAFgAUABUAFQAUABQAEwASABIAEwASAA8ADwAQABAADwAOAAsACAAFAAIAAAABAAEA
AgABAAAA///+//3//f/9//z//P/8//v/+v/6//r/+v/5//n/9//3//b/9v/2//f/9//1
//P/8//z//X/9f/1//X/9f/1//b/9v/1//X/9f/1//f/9//4//j/9v/2//X/9f/4//n/
+f/5//f/9//3//f/9f/2//b/9//6//v//P/9//r/+v/6//n/+f/6//v//P/6//v//P/8
//r/+v/6//r//P/8//z/+//5//n/+f/5//j/+P/4//j/9v/2//b/9f/2//b/9v/2//j/
+P/4//j/9v/1//X/9f/1//X/9f/1//X/9f/1//X/8//z//L/8v/z//T/9f/1//T/8//y
//H/8//z//P/8v/y//P/8//z//H/8f/x//H/8//z//P/8//1//X/9f/1//L/8v/y//L/
8v/y//L/8P/w//D/8P/x//L/8//0//P/8v/x//D/8P/x//H/8f/y//L/8v/z//X/9f/1
//X/9//4//j/+P/5//n/+v/6//z//f8AAAMABQAFAAQABAACAAEAAQABAAIAAQABAAEA
AQD///z/+v/4//f/9//2//X/9f/0//P/7//v/+//7//x//H/8f/x//L/8v/x//H/8P/w
//D/7v/w//H/8f/y//D/8P/x//H/8v/y//D/8P/y//P/9/8BAA4AGwA1AFkAfwCmAMcA
3gDpAOUA0QCxAIsAYQA6ABoAAwD0//D/7v/t/+//7//t/+7/7f/t/+7/7v/u/+//7//w
//D/8P/w//D/8P/w//D/8P/w//D/8f/x//H/8f/x//H/8f/x//H/8v/z//T/9f/1//T/
8v/x//P/9P/0//X/9f/1//X/9f/0//T/9P/0//b/9v/2//b/9P/0//X/9f/4//j/+P/4
//b/9v/3//f/9//3//f/+P/6//r/+//7//v//P/8//3//P/8//z//P///////////wAA
AAAAAAMAAwAEAAQABQADAAMAAwAFAAYABgAIAAgACwAMAA0ADQALAAwADAAOABEAEQAR
ABIAEgASABMAEwATABUAFgAWABgAFwAXABcAFQAVABUAFAAWABcAFwAWABYAFwAXABYA
FgAVABQAFAATABIADwAPAA4ADgANAAwACgAIAAYABAADAAMAAgACAAEAAAD///7/////
/////v/8//z/+//6//z//P/8//v/+//5//n/+P/4//j/+f/5//n/9//3//f/9//3//f/
9//3//f/+P/4//X/9f/1//X/9//3//j/+P/4//j/9//3//f/9//2//X/9v/3//j/+f/5
//r/+v/7//v/+//7//v/+f/6//v/+//6//r/+v/6//r/+//8//z/+P/4//j/+P/4//j/
+P/3//n/+f/5//n/9v/2//b/9v/4//j/+P/3//T/9P/0//T/9v/2//b/9v/2//X/9f/1
//X/9f/1//X/9//3//f/9//1//X/9P/0//b/9v/2//X/9P/z//L/8f/x//H/8f/w//H/
8//0//X/8//z//P/8//x//H/8f/x//L/8//0//X/8v/y//P/8//1//X/9f/0//T/9P/0
//T/9f/1//X/9P/y//L/8v/x/+//8P/w//H/8//z//P/8//z//T/9P/0//T/9P/0//L/
8v/y//L/8v/y//T/9P/0//T/9P/0//T/9P/0//T/9P/0//L/8//z//P/9v/2//b/9//1
//X/9f/1//X/9v/2//b/+v/7//3//v8AAAEABAAHAAcABwAGAAYABgAFAAUABQAGAAUA
BQAFAAQAAQD9//r/+P/3//f/9v/1//X/9P/z//H/8f/x//H/8//z//P/8//w//D/7//v
//D/8P/w/+7/8P/x//H/8v/y//L/8//z//T/9P/0//b/8v/z//v/BwASACMAQQBlAIkA
rADHANgA4QDXAL8AnwB7AFMAMAASAP//9P/0//T/8f/x//H/7//u/+//7f/s/+z/7P/v
//P/8v/y//L/8v/y//L/8v/y//L/8v/y//P/9f/1//X/9f/0//P/8v/x//P/8//z//P/
9P/0//P/8//z//T/9P/1//f/9//3//f/9v/2//b/9v/4//j/+P/4//b/9v/3//f/+P/4
//j/+P/6//r/+//7//n/+f/5//r/+//8//7////8//z/+//7//3//v///wAAAQABAAEA
AQACAAIAAgAFAAMABAAEAAUABQAFAAUABwAIAAgACgAKAAkACgALAAsADAAOAA8AEgAR
ABEAEQASABQAFAAVABUAFwAZABoAGgAZABcAFgAVABcAFwAXABYAFgAXABcAFgAUABUA
FQAUABYAFQAUABQAEwASAA8ADwAOAA4ADQAMAA0ADAALAAoABwAHAAYABgADAAIAAQAA
AAEAAQABAAAA/v/+//3//P/+//7//v/9//3/+//7//r/+v/6//v/+//9//v/+//7//r/
+f/4//f/+P/5//v//P/7//v/+//7//n/+f/6//r//P/8//v/+//6//v/+//7//v/+//7
//v/+//8//z//f/9//3//f/9//3//v///////f/8//v/+v/7//3///8AAPz//P/8//z/
/v/+//7//f/9//3//f/9//r/+v/6//r/+v/6//r/+f/6//r/+v/6//j/+P/4//j/+P/3
//f/9//3//f/9//3//f/9//3//f/9f/1//T/9P/2//b/9v/1//f/9//3//f/9f/1//X/
9P/2//f/9//3//X/9f/1//X/9f/1//X/9f/1//X/9f/1//T/9P/1//X/9//3//f/9v/2
//b/9v/2//b/9f/0//L/9P/0//b/9P/0//T/9P/0//T/9P/0//T/9P/0//T/8v/y//L/
8v/0//X/9f/1//b/9v/2//f/9//3//f/9//3//j/+P/4//r/+//9//7/AAABAAQABwAL
AAsACgAKAAYABQAFAAUAAwABAAAA//8AAP///f/8//z/+//7//r/9v/1//P/8f/w//H/
8v/z//H/8f/x//H/8P/w/+//7//u/+7/7v/s/+z/7f/t/+7/8f/y//T/9f/2//L/7v/u
//D/8//5/wEAEAAjAEEAZQCNALQA0wDmAO0A5wDRALEAiQBbADAAEgD9//D/8P/w/+//
7//v/+3/6v/r/+//8v/w/+z/7//v//D/8P/w//D/8P/w//D/8P/w//D/8P/x//H/8f/x
//H/8//z//P/8//z//P/8//z//L/8v/x//H/8f/y//L/8//z//P/8//z//T/9P/0//T/
9P/0//T/9P/0//T/9f/1//b/9v/2//b/+P/4//n/+f/3//f/9//4//j/+P/5//n/+f/6
//r/+//+//7//v/+/////////////v/+//7/AQABAAIAAgADAAUABQAFAAcACAAIAAoA
CgALAAwADQANAA8AEAAQABIAEgARABAAEAATABQAFgAXABUAFwAYABgAFgAVABUAFQAV
ABUAFQAUABIAEwATABIAEwAVABYAFgAWABUAFAAUABEAEAANAA0ADAAMAAsACgAJAAgA
BwAGAAEAAQAAAAAAAQAAAP///v/7//v/+//6//z//P/7//r/+P/4//j/9//3//X/9f/0
//b/9v/3//f/9//1//X/9f/1//X/9f/1//X/9f/2//b/8//z//P/8//1//X/9v/2//b/
9v/1//X/9v/3//f/9//3//f/9//3//n/+v/6//v/+f/5//n/+f/3//j/+f/5//n/+v/7
//z//P/9//7//v/6//r/+v/6//r/+v/6//n/+f/5//n/+f/5//r/+//8//v/+v/5//f/
9v/2//b/9v/2//b/9v/2//b/9f/1//X/9f/1//X/9f/1//X/9f/1//X/9f/0//T/9P/0
//T/8//z//P/8//z//P/8//z//L/8v/z//P/8//z//P/8//z//P/8//z//P/8//0//T/
9P/0//T/9v/2//b/9v/z//L/8f/w//L/8v/y//L/8v/z//P/8//0//T/9P/1//f/9//3
//f/9f/2//b/9v/4//n/+//8//3//f///wEAAwADAAIAAgACAAMABQAHAAUAAwACAAEA
AwABAP7//P/6//n/+f/4//X/9f/0//P/8//z//P/8//x//H/8f/x//L/8v/x//H/8P/w
//D/7v/u/+//7//w//L/8v/z//P/8P/y//L/8P/u//H/9f/5/wIAEQAlAEMAZQCMALEA
0ADnAO0A4wDHAKcAgwBWACwAEwAAAPb/8v/x/+//8f/x/+z/6//r/+z/7v/u/+3/7f/w
//D/8P/w//L/8v/y//L/8P/w//D/8f/x//H/8f/x//H/8f/x//H/8//z//P/8//y//L/
8f/x//H/8v/y//P/9f/1//X/9f/2//b/9v/2//T/9P/0//T/9v/2//f/9//2//b/9v/2
//b/9v/3//f/+f/5//n/+v/4//j/+f/5//v//P/8//3//v/+//7//v/9//3//f/9//7/
/v/+/wEAAwAEAAQABQAHAAcABwAJAAkACAAJAAgACQAKAAsACwAMAA4ADwASABEAEQAR
ABIAFgAWABcAFwAWABcAFwAWABYAFQAVABUAFgAXABgAGAAXABcAFgAUABUAFwAYABgA
FgAVABQAFAATABIADwAPAAwADAALAAoACQAIAAcABgAFAAUABAAEAAEAAAD///7/////
/////v/+//7//f/8//z//P/8//v/+//5//n/+P/6//r/+//7//n/9//3//f/9//3//f/
9//1//X/9v/2//f/9//3//f/9v/1//X/9P/1//b/9v/3//j/+f/5//n/+v/7//z//f/7
//z//P/9//3//f/9//3/+//8//3//f/+//7//v/+//z//f/+//7//v/+//7//v/+//7/
/v/9//v/+//7//v/+//8//3//v/8//z//P/7//r/+v/6//r/+v/6//r/+v/8//v/+//7
//n/+f/5//n/9//3//f/9//4//n/+f/6//j/+P/4//f/+f/5//n/+f/3//f/9//2//b/
9//3//f/9//3//f/9//5//n/+f/5//n/+f/5//n/9v/2//f/9//5//n/+f/4//j/+P/4
//j/9//3//f/9v/2//b/9v/1//f/+P/4//n/9//3//f/9//1//b/9v/2//j/+P/4//j/
9v/2//b/9//5//j/+P/4//j/+P/2//b/9v/2//j/+P/4//j/9v/2//b/9v/4//n/+f/5
//j/+P/4//n/+f/5//n/+f/6//z//f/+//7///8BAAIABgAHAAoADQANAA0ADAAMAAgA
BwAHAAcACAAHAAcABwAHAAUAAgAAAP7//f/9//z/+//7//r/+f/1//X/9f/1//X/9f/1
//X/9v/2//X/9f/2//b/9v/0//T/9f/1//b/+P/4//n/+f/6//j/9v/2//b/9f/3/wEA
DAAZAC0ATQBxAJIAswDOAOEA4wDTALkAlwBxAEgAKgARAP7/9P/2//f/9//1//P/8v/x
//P/8v/w/+7/8f/1//j/+P/4//j/9f/0//P/8v/0//T/9P/1//X/9f/1//X/9v/3//j/
+f/4//f/9v/1//b/9v/1//X/9//4//j/+f/3//f/9//3//r/+v/6//r/+//8//3//v/7
//r/+v/5//r/+v/6//r/+v/6//v/+//7//v/+//8//7//v///////f/+//7///8AAAAA
AAAAAAEAAQABAAEAAgACAAIABQAFAAYABgAHAAcABwAHAAkACgAKAAwADAALAAwADQAN
AA0ADgAOABAAEwATABMAFAAUABQAFQAVABcAGQAaABoAGAAXABcAFwAZABkAGQAYABgA
GQAZABgAFgAXABcAFgAYABcAFgAWABUAFAARABEAEAAQAA8ADgAPAA4ADQAMAAkACQAI
AAgABwAGAAUABAADAAMAAwACAAAAAAD///7/AAAAAAAA//////3//f/8//z//P/9//3/
+//5//n/+f/7//v/+//7//v/+//8//z/+f/5//n/+f/7//v//P/8//z//P/7//v/+v/7
//v/+//9//3//f/9//v//P/8//3//f/9//3//f///wAAAQABAP7//v/+//7//v///wAA
AAD+//7//v/+//7//v/+//3/+//7//v/+//6//r/+v/6//z//P/8//v/+P/4//j/+P/6
//r/+v/6//r/+f/5//n/9//3//f/9//5//n/+f/5//v/+//6//r/+P/4//j/9//3//f/
9//3//f/9//3//b/9v/3//f/9//1//X/9f/1//f/9//3//f/9//3//f/9//2//b/9//3
//f/9//3//b/+P/4//j/+P/3//f/9//2//T/9P/0//P/8//0//T/9f/3//f/9//0//T/
9P/0//T/9v/2//b/9v/2//b/9v/2//T/9P/0//T/9P/1//X/9f/3//j/+f/7//r/+f/4
//f/+f/6//r/+v/+////AQACAAQABQAIAAsACwALAAoACgAIAAcABwAHAAYABQAFAAUA
BQADAAAA/v/6//n/+f/4//f/9//2//X/9f/1//X/9f/1//X/9f/1//T/9P/z//P/9v/2
//b/9P/y//P/8//0//L/8v/z//P/9v/2//T/8v/y//P/+f8FABAAIQA7AGEAhwCuAM8A
5gDvAOsA1QC3AJEAYwA8ACAABwD2//L/9P/z//H/7//t/+7/7//v/+7/7v/w//H/8//y
//L/8v/y//T/9P/0//T/9P/0//T/9f/1//X/9f/1//X/9f/1//X/8//z//P/8//0//T/
8//z//X/9v/2//f/9f/1//X/9f/4//j/+P/4//b/9v/2//b/+P/4//n/+f/6//r/+v/6
//r/+v/7//v/+//7//v//P/6//r/+//7//3//v/+////AgACAAIAAgACAAEAAAD//wAA
AAAAAAMABQAGAAYABwAIAAkACgANAA0ADAANAAwACwAMAA0ADQAPABAAEAASABUAFQAV
ABYAGAAYABkAGQAZABsAHAAcABsAGQAYABcAFwAXABcAFgAYABkAGQAYABgAGQAZABgA
GgAZABgAGAAWABQAEAAPABAAEAAPAA4ACwAKAAkACAAGAAcABwAIAAYABAACAAAAAAAB
AAIAAgAAAAAA///+//3//P/7//n/+//5//n/+P/6//r/+//7//n/9//3//f/+f/5//n/
+f/5//n/+v/6//f/9//3//f/+f/5//r/+v/6//r/+f/5//z//f/9//3//f/9//3//f/7
//z//P/9/////////////f/+//////8AAAAAAAAAAP7///8AAAAA/v/+//7//v/8//z/
/P/7//3//f/9//3/+v/6//r/+v/8//z//P/7//j/+P/4//j/+v/6//r/+v/6//n/+f/5
//v/+//7//v/+f/5//n/+f/3//f/9v/2//b/9v/2//X/9f/1//X/9f/3//f/9//2//b/
9//3//f/9//3//f/9//3//f/9//3//f/9//3//f/+P/4//n/+f/3//f/9//2//b/9v/2
//b/+f/5//n/+P/2//b/9v/1//f/+P/4//n/+f/5//n/+f/2//b/9f/0//X/9v/3//j/
9v/2//b/9//3//j/9v/2//b/9v/2//b/9v/2//j/+P/4//j/+v/6//r/+v/4//j/+P/4
//r//P/+/wAAAQACAAMABAAIAAoADAAOAAsACgAJAAgACgAKAAoACgAJAAgABwAGAAQA
AgAAAP7//f/8//v/+v/4//j/+P/4//b/9v/2//b/+P/4//j/+P/2//b/9v/2//b/9v/2
//b/9v/2//b/9v/4//j/+P/4//j/+P/4//j/AAAGAAwAEgAvAEoAZQCAAJkAsgDLAOQA
3gDYAA==
         </WaveFormData>
      </LeadData>
      <LeadData>
         <LeadByteCountTotal>10000</LeadByteCountTotal>
         <LeadTimeOffset>0</LeadTimeOffset>
         <LeadSampleCountTotal>5000</LeadSampleCountTotal>
         <LeadAmplitudeUnitsPerBit>4.88</LeadAmplitudeUnitsPerBit>
         <LeadAmplitudeUnits>��V</LeadAmplitudeUnits>
         <LeadHighLimit>2147483647</LeadHighLimit>
         <LeadLowLimit>268435456</LeadLowLimit>
         <LeadID>V5</LeadID>
         <LeadOffsetFirstSample>0</LeadOffsetFirstSample>
         <FirstSampleBaseline>0</FirstSampleBaseline>
         <LeadSampleSize>2</LeadSampleSize>
         <LeadOff>FALSE</LeadOff>
         <BaselineSway>FALSE</BaselineSway>
         <ExcessiveACNoise>FALSE</ExcessiveACNoise>
         <MuscleNoise>FALSE</MuscleNoise>
         <LeadDataCRC32>1507057977</LeadDataCRC32>
         <WaveFormData>
CgALAAsACwAMAA0ADwAQABQAFQAWABoAGgAaABoAGgAWABYAFgAVABcAFwAWABYAFQAV
ABIAEAAOAA4ADQANAAwACgAJAAkACQAJAAgACAALAAsACwALAAkABwAHAAcACQAJAAkA
BwAHAAgACQAJAAcABwAHAAgACAAIAAkACAAGAAYABwANABYAIAAvAEEAWAByAIwAogCv
ALcAtwCtAJsAiQByAFsARwA3ADEAKwAjAB4AHAAZABgAFQATABAADgAOAA4ADgAOAA4A
DAAMAAwACgAJAAkACAAJAAkACQAKAAoACwAMAAsACgAKAAkACwAMAAwACwALAAsACwAL
AA0ADQAOAA4ADwAPAA8ADwAOAA0ADQAMABAAEAAQABAADwAPAA8ADwAPAA8ADwAPAA8A
DwAPAA4AEAARABIAFAASABIAEgASABMAEgASABQAFQAVABUAFQAVABYAFgAVABMAFAAV
ABYAFgAWABYAFwAZABgAGAAYABwAHQAdAB0AHAAdAB0AHQAeAB4AHwAgACMAJAAlACUA
JQAlACYAKAAoACgAKAApACcAJwAnACcAJQAlACYAJgAoACkAKQApACcAKAAoACgAJwAn
ACYAJgAmACYAJwAoACYAJAAjACAAHwAfAB4AHAAbABkAGQAZABkAGAAXABYAFgAVABUA
FAASABIAEQARABMAEwATABMAEgASABEAEAAQABEAEQARABAADwAPAA8ADgANAAwACgAM
AAwADAAMAA0ADgAOAA8AEAAQABAAEQAPAA4ADAAMAA8ADwAQABAADgAOAA4ADgAQABAA
EAAQAA4ADgAPAA8ADgAOAA8ADwANAA0ADQANAA8ADwAPAA4ADgAOAA4ADgAOAA4ADgAO
AA4ADAAMAAwACgALAAsACwALAAsACwALAAwADAAMAAoACAAJAAoACgAKAAkACQAJAAcA
BwAHAAcACQAJAAkACQAJAAgABwAHAAoACgAKAAoACQAIAAcABgAFAAUABQADAAMABAAF
AAUABQAFAAUABQAFAAUABQAEAAQABQAFAAMAAQACAAIAAgADAAMAAQABAAMAAgACAAMA
BAAEAAQABAADAAMAAwACAAAA/////wAAAAD+//7//v/+//7//v/+//7//v/+//7//v8A
AAAAAAD///3//v///////f/9//7//v/+//7//v/+/wAAAQABAAEAAAABAAMABAAGAAcA
CAAMAAoACgAKAAoACAAIAAgABwAHAAcABgAGAAMAAwAAAP7/+v/6//n/+f/4//b/9f/1
//f/9//2//b/9//3//f/9//1//P/8//z//P/8//z//H/8f/y//P/8//y//H/8P/w//L/
9v/1//D/8P/w/+//8f/4/wQAEwArAEYAZAB8AI4AnQCnAKcAnQCLAHUAWgA/ACUAFQAR
AA0ABwACAAAA+f/2//X/8//w/+7/7v/u/+7/7v/u/+z/7P/s/+r/6f/p/+r/6//r/+v/
6//q/+r/6v/o/+j/6f/p/+f/6P/o/+f/5//n/+f/5//n/+f/6P/o/+n/6f/p/+n/6f/p
/+r/6v/r/+r/6f/o/+f/5//n/+f/6f/p/+n/6f/p/+n/6f/o/+j/6f/q/+z/6v/q/+r/
6v/r/+r/6v/s/+z/6//q/+n/6f/q/+r/6f/r/+z/7f/u/+7/7v/u/+//8f/w//D/8P/w
//H/8f/x//P/9f/2//f/9v/2//f/+P/5//r/+//7//v/+//8//7//v/+//7/////////
/////wEAAQACAAIAAgABAP///f///wAAAAAAAP/////+//7//f/8//z//P/5//j/+P/2
//X/9f/0//L/7//t/+3/7f/t/+z/6//q/+n/6f/q/+r/6v/q/+n/6f/p/+n/6f/p/+r/
6v/p/+j/5//n/+b/5f/m/+X/5f/l/+X/5f/l/+T/5v/m/+b/5v/k/+T/4//j/+b/5v/m
/+f/5//m/+T/5P/l/+X/5v/m/+b/5v/m/+b/5v/m/+b/5v/o/+j/6f/p/+r/6v/r/+v/
6f/p/+n/6f/r/+v/6//q/+r/6v/q/+r/6P/o/+j/6P/q/+j/6P/o/+b/5//n/+f/5//n
/+f/5//m/+b/5v/k/+b/5//o/+j/6P/n/+f/5//l/+X/5f/l/+f/5//n/+f/6f/o/+f/
5//n/+b/5f/k/+X/5v/n/+j/5//n/+f/5f/n/+j/6f/p/+f/5//n/+f/5//n/+f/5v/m
/+f/5//l/+X/5v/o/+j/6P/o/+j/6P/o/+j/5v/m/+b/5v/o/+j/6P/n/+f/6P/p/+n/
6f/p/+r/6v/s/+z/7P/s/+r/6//r/+v/7P/t/+//8P/w//H/8v/2//j/+P/4//j/9//4
//n/+f/3//f/9v/2//X/9f/y//D/8P/w/+//7//u/+z/6//r/+v/6//q/+r/6f/p/+n/
6f/r/+n/6f/p/+v/6//r/+n/5//o/+n/6f/p/+n/6f/q/+r/6v/p/+r/6P/m/+n/7//4
/wIAEwAnAEAAWgB2AIoAmQChAJsAiwB5AGUASgAxAB8AFQAPAAkAAwD8//b/9f/2//P/
8f/w//D/7v/s/+z/7P/s/+r/6v/u/+z/6//r/+r/6//r/+v/7f/s/+z/7P/s/+z/7f/t
/+3/7v/u/+3/7f/t/+3/7f/r/+v/7P/s/+//7//v/+//7//v//D/8P/x//D/7//u//D/
8f/y//P/9f/1//X/9f/z//P/8//y//L/8//0//b/9P/0//T/9P/0//T/9f/4//f/9//3
//f/9//4//j/9//5//r/+//8//z//P/8//3//f/8//z//P/+/////////wIAAwADAAMA
BgAGAAcACAAHAAgACQAJAAsACwAMAA4ADAAMAAwADQANAA0ADQANAA8ADwAQABAAEQAR
ABAADwAPABAAEAAQAA8ADwAOAA4ACwAKAAoACgAJAAgACAAGAAUABQAEAAIAAQD/////
//8BAAAA///+//7//f/9//z//P/8//v/+//5//n/+f/5//n/+v/6//r/+P/5//n/+f/6
//n/+f/5//n/+f/5//j/+P/4//j/+P/6//r/+f/5//r/+v/6//v/+//6//j/+P/7//v/
/P/8//r/+v/6//r//P/8//z//P/8//z//f/9//7//v///////f/9//3//f/9//3//f/8
//7//v/+//7//P/8//z//P/+//z//P/8//r/+//7//v/+//7//v/+//8//z//P/6//r/
+//8//z/+v/5//n/+f/7//v/+//7//v/+//7//v//f/8//v/+//8//z//P/8//r/+v/6
//r/+//7//v/+f/5//r/+//7//3//f/9//3//P/7//r/+P/6//v/+//5//v//P/8//z/
+//7//n/+f/7//r/+v/7//r/+v/6//r/+//7//v/+v/8//3//f/+//3//P/7//r/+//8
//7////+//3//P/7//v/+//8//z////+//z//P/8//z//P/8//z//P/8//z//P/8//z/
/P/8//z//P/8//z//P/8//z//P/8//v/+//8//3//f/9//3//v/+//7//v/+//7//v//
//////8AAAEAAwAGAAgACQAKAA4ADgAOAA4ADgAMAAwADAANAA0ADQAMAAwACwALAAgA
BAACAAIAAQABAAAA/v/9//////////7//P/9//3//f/9//3/+//7//v/+//7//v/+//7
//z//f/7//v/+//7//z//v/+//3/+v/6//z//f8BAAgAEgAjADkAVABuAIIAkgCjAK8A
qwCdAIsAdQBeAEkANQAlAB8AGwAXABIAEAANAAoABwAFAAIAAAAAAP7/AAD+//7//P/8
/wAA/v/9//3//v////////////7//v/+//7//v//////AQACAAIAAQABAAEAAQABAAAA
//////7/AQABAAEAAQABAAEAAgACAAIAAgACAAIAAQABAAEAAQADAAMAAwADAAUABQAF
AAQAAgADAAQABgAGAAYABgAGAAcABgAGAAgABwAHAAcABwAHAAgACAAHAAcACAAJAAoA
DAAMAAwADQALAAoACgAKAA4ADwAPAA8AEAARABEAEQASABIAEwAUABcAGAAZABkAFwAX
ABgAGgAaABoAGgAbABsAGwAbABsAGQAZABoAGgAcAB0AHQAdABsAHAAcABwAHQAdABwA
HAAZABgAGAAYABUAFAAUABIAEwATABIAEAARAA8ADwAPAA0ADAALAAoACgAJAAkACAAG
AAYABQAFAAUABQAFAAUABAAEAAMAAgAEAAUABQAFAAQAAwADAAMAAQABAAEAAAAAAAAA
AAAAAAAAAAD/////AQACAAMABQADAAIAAAAAAAEAAQACAAIAAAAAAAAAAAAAAAAAAAAA
AAAAAAABAAEAAAAAAAEAAQABAAEAAQABAAEAAQABAAAAAAAAAAAAAAACAAIAAgACAAIA
AAAAAAAA/v////////////////////7//v/+//z/+v/7//z//P/+//3//f/9//v/+//7
//v/+//7//v/+//7//r/+f/5//j/+P/4//j/+v/6//r/+v/3//f/9//1//f/+P/5//n/
9//3//f/9//5//n/+f/4//j/+f/5//f/+f/6//r/+v/6//n/9v/1//X/9P/0//X/+P/4
//j/+P/3//f/+P/2//b/9v/2//b/9v/2//b/9v/2//b/9v/0//T/9P/z//X/9v/3//f/
9f/1//b/9v/0//T/9P/0//b/9//3//f/+P/5//v//P8AAAEAAgAGAAQABAAEAAQAAgAC
AAIAAQABAAEAAAAAAP3//f/6//j/+P/4//f/9//0//L/8f/x//H/8f/w//D/8//z//P/
8//x/+//7//v/+//7//v/+3/7P/s/+z/6//s/+3/7v/w//D/7v/r/+r/7P/u/+//8//8
/woAHQA1AFAAbgCGAJgApQClAJsAjwB/AGEARgAtABsAEQANAAcAAwACAP7/9//0//P/
8f/w/+7/7v/u//D/7v/u/+z/7P/w/+7/7f/t/+z/7f/t/+3/6//q/+r/6v/s/+z/7f/t
/+z/7P/r/+n/6//r/+v/6//t/+3/7v/u/+//7//v/+//7v/t/+3/7P/s/+z/7P/s/+z/
7f/u/+//7//v/+//7//v/+//7//u/+7/7//w//L/8f/w/+//7v/u/+7/7//y//H/8f/x
//H/8f/y//L/8f/x//L/8//0//b/9v/2//f/9//2//b/9v/6//v/+//7//z//f/9//3/
/v/+////AAD//wAAAQABAAMAAwAEAAYABgAGAAYABwAHAAcABwAHAAUABQAGAAYABQAF
AAQAAwAFAAYABgAGAAUABQAEAAQAAQAAAAAAAAABAAAAAAD+//r/+f/3//T/9P/z//T/
9f/z//L/8f/w//D/7//v/+7/8P/w/+//7//t/+3/7f/t/+z/7P/r/+r/7P/t/+3/7f/q
/+n/6f/p/+v/6//r/+r/6v/q/+r/6v/q/+r/6f/p/+z/7P/s/+3/6//q/+j/6P/q/+v/
7f/u/+z/7P/s/+z/7P/s/+z/7P/t/+7/8P/x/+//7v/u/+3/7//v/+//7//v/+//7//u
/+z/7P/s/+z/7v/u/+7/7v/u/+z/7P/s/+z/7f/t/+3/6//r/+v/6//s/+z/7P/q/+z/
7f/u/+7/7P/r/+v/6//r/+v/6//r/+v/6//r/+v/6//q/+n/6f/s/+z/7P/s/+r/6v/q
/+r/6//r/+v/6f/p/+r/6//r/+r/6f/o/+f/6P/p/+r/6v/q/+v/6//p/+n/6v/q/+r/
6v/q/+r/6P/o/+j/6P/p/+r/6//s/+r/6v/q/+n/6f/q/+v/6//r/+v/7P/s/+7/7v/u
/+7/7v/v/+//7//v/+//8P/w//T/9f/2//r//P/8//z//P/6//r/+v/5//v/+//6//r/
9//3//T/8v/w//D/7//v//D/7v/t/+3/6//r/+r/6v/r/+v/6//r/+3/6//r/+v/6//r
/+v/6f/r/+z/7f/t/+v/6//r/+z/7P/s/+v/6v/s/+r/6//v//j/AAARACkARABgAHYA
iACXAJ8AmwCPAHsAZQBMADUAIQAVAA8ABwADAAIA/v/7//b/8//z//L/8P/w//D/7v/w
//D/7v/u/+7/7P/r/+v/7P/t/+3/7f/v/+7/7v/u/+z/7P/t/+3/7//w//D/7//v/+//
7//v/+//7//w//D/8f/x//H/8f/x//H/8v/y//T/9P/0//T/8//z//P/8//0//X/9v/3
//X/9f/1//T/9P/1//b/+P/4//j/+P/4//j/+P/5//z/+//7//v/+//7//z//P/7//v/
/P/9//7/AgACAAIAAwABAAAAAAAAAAQABQAFAAUABgAHAAcABwAIAAgACQAKAA0ADgAP
AA8ADQANAA4AEAARABIAEwAVABUAFQAVABUAEwATABQAFAAVABUAFAATABUAFgAWABYA
FQAVABQAFAATABIAEgASABEAEAAQAA4ACwALAAoACAAHAAUABQAFAAcABgAFAAQABAAD
AAMAAgAAAAAA/////wEAAQABAAEAAAAAAP///v8AAAEAAQABAAAA////////////////
/v8AAAAAAAAAAP7//v/9//3/AAAAAAAAAQABAAAA/v/+//3//f/+//7/AAAAAAAAAAAC
AAIAAgACAAIAAgADAAMAAgACAAMAAwABAAEAAQABAAMAAwADAAIAAAAAAAAAAAAAAAAA
AAAAAAEAAAABAAIAAQABAAAA//8BAAEAAQABAAAAAAAAAP7//v///wAAAAAAAP//////
////////////AQABAAEAAQABAAAA/////wAAAAAAAAAA/v/+//7//v/////////9////
AAABAAEAAQABAAEAAQD////////+////AQACAAEA//8AAAAAAAADAAMAAQABAAEAAAAA
AAEAAgACAAIAAgABAAEAAQAAAP7//////wAAAAAAAAAAAAACAAIAAwADAAMAAwABAAEA
AAAAAAAAAAAAAAIAAgACAAIAAgACAAIAAgACAAIAAgABAP//AAABAAEAAwADAAQABAAE
AAQABAAEAAIAAwADAAMABgAHAAkACgAOAA8AEAAUABIAEgASABIAEgASABIAEQARABEA
EAAQAA4ADQAJAAYABgAGAAUABQAGAAQAAwADAAEAAQAAAAAAAwADAAMAAwABAP//////
/wEAAQABAP////8AAAEAAQABAAEAAQACAAQABAADAAIA/v/8/wEACQAQABoALwBHAGAA
eACOAJwAqQCvAKcAmQCJAHMAWgBDADEAJwAjAB0AGQAWABIACwAKAAsABwAEAAIAAgAE
AAYABgAGAAQABAAEAAIAAQABAAIAAwADAAMABQAEAAQABAACAAIAAwADAAMABAAEAAMA
AQABAAEAAQACAAMABQAGAAcABwAHAAcABwAHAAgACAAJAAgABwAGAAcABwAHAAcACQAJ
AAkACQAJAAkACQAIAAYABwAIAAoACwAMAA0ADgALAAoACgAMAA8ADwAPAA8ADQAOAA4A
DQAPABAAEQASABMAEgARABEAEwASABIAEgAUABUAFQAVABYAFwAXABcAGgAaABsAHAAd
AB4AHwAfAB0AHQAeACAAIgAiACIAIwAjACMAIwAjACMAIwAkACQAIwAjACIAIQAhACIA
IgAiACIAIwAjACQAIgAgAB8AHgAdABwAHAAaABsAGwAaABgAFwAVABUAFQATABIAEQAQ
ABAADwAPAA4ADgAOAA0ADQAPAA8ADwAPAAwADAALAAoACgALAAsACwAMAAsACwALAAkA
CQAJAAgACgAKAAoACgAMAAwACwALAAoACgAKAAsACwAKAAgACAALAAsADAAMAAoACgAK
AAoACgAKAAoACgAKAAoACwALAAoACgALAAsACwALAAsACwANAA0ADQAMAAoACgAKAAoA
CgAKAAoACgAKAAgACAAIAAgACQAJAAkABwAHAAcABwAIAAgACAAGAAYABwAIAAgABgAF
AAUABQAFAAUABQAFAAUABQAFAAUAAwACAAEAAQAEAAQABAAEAAQABAAEAAQAAwADAAMA
AQABAAIAAwADAAEAAQABAAEAAQABAAEAAAAAAAEAAQD/////AAAAAAAAAwADAAEAAQAB
AAAAAAABAAAAAAAAAAAAAQD//wAA/v/+//7//v/+//7//v/+/wAAAAAAAAAA/v/+//7/
/f/9//7///////////8AAAAAAAAAAAAAAAD+/////////wIAAwAFAAYABgAHAAgADAAM
AAwADAAMAAoACgAKAAkACAAHAAUABAAEAAUAAwACAAAAAAD//////f/6//j/9//5//n/
+P/4//j/9//2//X/9v/1//b/9//2//X/9P/x//H/8v/z//P/9P/1//b/+P/4//T/7//u
/+7/8P/z//f/AAAMAB8ANwBUAHAAiACYAKUAqQCjAJUAgQBlAEoANQAhABcAEQANAAcA
BAAEAP//+P/3//v/+P/0//L/8v/0//P/8v/v/+7/8v/w/+//7//u/+//7//v/+//7v/u
/+7/7v/u/+//7//v//D/8P/v/+//7//v/+//7f/t/+7/7v/t/+3/7f/t/+//7//w//D/
8f/w/+//7v/v/+//7//v//H/8f/x//H/8f/x//H/8P/u/+//8P/y//D/8P/w//D/8f/w
//D/8v/z//P/8//z//P/9P/0//P/8//0//X/9v/3//b/9f/1//f/9v/2//b/+v/7//v/
+//6//v/+//7//7//v///wAAAAAAAAAA//8AAAEAAwAGAAQABAAEAAUABQAFAAUABQAD
AAMABAAEAAUABQAEAAMABQAGAAYABgADAAMAAgACAP///v/+//7//f/8//z/+v/5//n/
+P/2//P/8f/x//H/8f/w/+//7v/s/+v/6//q/+v/7P/s/+3/7P/r/+r/6f/o/+j/5//m
/+j/6f/p/+n/5v/l/+X/5f/n/+f/5//m/+j/6P/o/+j/5//m/+T/4//m/+b/5v/n/+n/
6P/m/+b/6f/p/+r/6v/p/+j/5//m/+f/6P/p/+r/6P/o/+n/6f/m/+b/5//n/+j/6f/q
/+v/7f/t/+3/7P/r/+r/6f/o/+j/6P/o/+j/6P/m/+b/5v/n/+n/6v/r/+r/6f/o/+f/
5v/m/+b/5P/k/+X/5v/m/+b/5f/l/+X/5//n/+f/5//l/+X/5f/l/+b/5v/m/+f/5v/m
/+b/5v/k/+T/5P/k/+T/5f/m/+X/4//k/+X/5f/l/+X/5f/l/+X/5f/l/+T/5P/m/+b/
5v/m/+b/5v/m/+b/5v/k/+T/5P/k/+b/5v/m/+X/4//k/+X/5f/l/+X/5v/m/+j/6P/o
/+j/6P/p/+n/6f/o/+n/6//s/+3/7f/t//D/8f/y//P/9P/z//T/9f/1//X/9f/0//T/
9f/1//L/8P/t/+z/6v/p/+r/6P/n/+f/5//n/+b/5v/l/+X/5f/l/+f/5f/l/+X/5f/l
/+X/4//j/+T/5f/l/+f/5//n/+j/5P/m/+f/5P/i/+L/5f/n/+r/8v8BABMALABGAGAA
egCNAJcAmQCRAIMAbwBWAD0AKwAdABEACwADAP7//P/5//L/7//t/+z/7P/q/+r/6P/q
/+r/6P/o/+r/6P/n/+f/5v/n/+f/5//p/+j/6P/o/+j/6P/p/+n/5//o/+j/5//n/+f/
5//n/+f/5//o/+j/6v/r/+z/7f/t/+3/7v/u/+//7v/t/+z/7f/t/+3/7f/v/+//7//v
/+//7//v/+7/8P/x//L/9P/z//L/8f/w//D/8P/x//T/8//z//P/8//1//b/9v/1//X/
9v/3//j/+P/4//j/+f/6//r/+//8//z//f/9//3/AAABAAEAAQAEAAQABQAGAAYABgAG
AAUACAAJAAsADgALAAoACQAJAAoACwAMAA0ADwAPABAAEAAQAA8ADQALAAwADgAPABAA
DQANAAwADAALAAoACgAKAAcABgAGAAQAAwADAAIAAAAAAP//AAABAAAA/v/8//r/+f/5
//r/+v/8//z/+//7//n/+f/5//n/+v/6//n/+P/4//n/+f/5//j/9//3//f/9//3//f/
9v/4//j/+P/4//j/+P/3//f/9//2//X/9f/2//b/9f/2//n/+f/6//r//P/8//z//P/8
//z//P/8//z//P/9//3/+v/6//v/+//7//v/+//7//3//f/9//z//P/8//z//P/+//7/
/v/+//z/+v/6//r//P/9//3//f/7//v/+//7//z//P/8//r/+P/5//r/+v/8//v/+//7
//3//f/9//3/+//7//v/+//9//z/+//7//r/+v/6//r//P/8//z//P/7//v/+//5//n/
+v/7//v/+//7//v/+//7//v/+//6//z//f/9//v/+f/6//r/+v/7//v/+f/5//r/+v/7
//3//P/8//z//P/7//v/+//6//z//f/9//7//P/8//z//P/6//r/+//7//3//f/9//3/
+//7//z//P////z//P/8//z//P/8//z//P/8//z//P/8//z/+v/6//r/+f/6//z//v//
//7//f/9//z//P/8//z//P/9////AAABAAAAAQADAAQACAAJAAoADgAOAA4ADgAOAAoA
CgAKAAkACwALAAoACgAHAAcABAACAAAAAAD/////AAD+//3//f/7//v/+v/6//v/+//7
//v//f/7//v/+//9//3//f/7//n/+v/7//v//f/9//3//v/+//z/+//6//j/+P/5//3/
BAAMABkALwBIAGAAdgCMAJ0ApwCnAJ0AjQB5AGIATQA7ACkAHwAdABcAEgAQAAsABAAD
AAMAAgD+//z//P/+//7//v/8//z//P/6//n/+f/8//3//f/9//v/+v/6//r//f/+/wAA
AQD+//7//f/7//3//f/9//3//////wAAAAAAAP///v/9//////8AAAAAAgACAAIAAgD/
/////////////////////////////v8AAAEAAgAEAAIAAgACAAIAAQAAAAAAAgADAAMA
AwADAAMABAAEAAMABQAGAAcACAAKAAoACgALAAsACgAKAAoADAANAA0ADQAOAA8ADwAP
AA4ADgAPABAAEwAUABUAFQAVABUAFgAYABgAGAAYABkAFwAXABcAFwAZABkAGgAaABkA
GQAYABcAGQAaABoAGgAXABcAFgAWABcAFgAWABYAEwASABIAEAAPAA8ADgAMAAsACQAJ
AAkACQAIAAcABgAGAAUABQAEAAQABAADAAMAAwADAAMAAwAAAAAA///+//7/////////
/v/9//3//f/9//3//f/8//z//P/8//z//P/8//v/+//8//z//P/9//3//P/6//r/+//7
//z//P/8//z//P/8//z//P/8//z//P/8//3//f/8//z//f/9//v/+//7//v/+//7//v/
+v/8//z//P/8//z//P/8//z/+v/4//j/+P/2//f/9//3//f/9//3//f/+P/4//j/9v/2
//f/+P/4//j/9//3//f/9v/1//T/8//z//P/8//z//X/9P/z//P/9P/0//T/9P/y//L/
8v/y//P/8//z//H/7//w//H/8f/v/+//7//v//H/8f/x//D/8P/x//H/7//t/+7/7v/u
/+3/7f/r/+v/7P/s/+3/7//u/+7/7v/u/+v/6//r/+r/7P/t/+3/7v/w//D/7v/q/+z/
7P/s/+z/7P/s/+z/7P/q/+r/6v/q/+r/6v/q/+n/6f/q/+v/6//t/+3/7v/u/+3/7P/r
/+r/6v/r/+v/6//t/+//8v/0//b/9//4//z/+//6//n/+P/4//j/+P/3//b/9f/z//L/
8//z//D/7v/q/+r/6f/p/+j/5v/l/+X/5f/l/+T/5P/j/+P/4//j/+P/4f/h/+H/4v/j
/+T/4//i/+L/4v/h/+H/4f/h/+L/4v/i/+H/3v/c/9z/3//n/+z/9P8FAB0AOgBUAGwA
fgCLAJMAjwCBAG8AVwBAACkAFQAHAAEA+//1//D/7P/n/+T/4//j/+D/3v/c/9z/2v/c
/9z/2v/a/9z/2v/Z/9n/2v/b/9v/2//Z/9j/2P/Y/9j/2P/Z/9n/1//Y/9j/1//Z/9n/
2f/Z/9f/1//Y/9j/1//X/9f/1//Z/9n/2v/a/9n/2P/X/9b/1f/V/9X/1f/X/9f/1//X
/9f/1//X/9b/2P/Z/9r/3P/Z/9j/1//W/9f/1v/W/9j/2f/Z/9n/2f/X/9j/2P/X/9X/
1v/X/9j/2v/a/9r/2//c/9z/3f/e/97/3//f/9//3v/f/9//3//g/+D/4f/i/+P/5P/l
/+X/5//n/+j/6v/q/+r/6v/r/+r/6f/o/+f/5//n/+j/6P/n/+f/5v/l/+f/6P/o/+j/
5//n/+b/5v/k/+L/4f/g/9//3v/e/9z/2//b/9r/2P/Z/9f/1//X/9b/1P/S/9D/z//P
/9D/0P/Q/9D/z//P/87/zf/M/8v/yv/K/8n/yP/K/8v/y//L/8j/x//H/8f/yf/J/8n/
yP/I/8j/yP/I/8b/xv/F/8X/yP/I/8j/yf/L/8r/yP/I/8n/yf/K/8r/yv/K/8r/yv/I
/8j/yP/I/8r/yv/L/8v/yv/K/8v/y//L/8v/y//L/8n/yf/J/8j/yP/I/8j/yP/G/8b/
xv/G/8j/xv/G/8b/xv/H/8f/x//H/8f/x//H/8T/xP/E/8L/wv/D/8T/xP/E/8P/w//D
/8X/xf/F/8X/w//D/8P/w//D/8L/wf/B/8D/wP/A/8D/wv/C/8L/wv/D/8P/w//B/8H/
wv/D/8P/wf/B/8H/wf/B/8H/wf/A/8D/wf/B/7//wf/C/8L/wv/B/8H/v/+//8H/wP/A
/8H/wP/A/8D/wP+//7//v/++/77/v/+//8D/wP/A/8D/wP++/77/v/+//8H/wf/B/8H/
v/+//8D/wP/B/8D/vv++/77/vv++/77/vv++/8D/wP/A/8D/wP/A/8D/wP++/77/vv++
/8H/wv/D/8T/x//I/8n/yv/N/87/z//Q/83/zP/L/8r/y//M/83/zv/N/8z/y//K/8j/
xv/E/8L/wP/A/8D/wP+//77/vf+8/7z/vP+8/7z/vv++/77/vv+9/7z/u/+6/7z/vP+8
/7z/uv+6/7r/uv+8/7z/vP+8/7v/uv+5/7j/u/++/8H/xP/X/+r//f8QACQAOABMAGAA
YwBkAA==
         </WaveFormData>
      </LeadData>
      <LeadData>
         <LeadByteCountTotal>10000</LeadByteCountTotal>
         <LeadTimeOffset>0</LeadTimeOffset>
         <LeadSampleCountTotal>5000</LeadSampleCountTotal>
         <LeadAmplitudeUnitsPerBit>4.88</LeadAmplitudeUnitsPerBit>
         <LeadAmplitudeUnits>��V</LeadAmplitudeUnits>
         <LeadHighLimit>2147483647</LeadHighLimit>
         <LeadLowLimit>268435456</LeadLowLimit>
         <LeadID>V6</LeadID>
         <LeadOffsetFirstSample>0</LeadOffsetFirstSample>
         <FirstSampleBaseline>0</FirstSampleBaseline>
         <LeadSampleSize>2</LeadSampleSize>
         <LeadOff>FALSE</LeadOff>
         <BaselineSway>FALSE</BaselineSway>
         <ExcessiveACNoise>FALSE</ExcessiveACNoise>
         <MuscleNoise>FALSE</MuscleNoise>
         <LeadDataCRC32>40491000</LeadDataCRC32>
         <WaveFormData>
AwADAAMAAwAFAAYABwAIAAsACwAMABAAEgARABEAEQAPAA8ADwAOAA8ADwAOAA4ACwAK
AAcABgAHAAYABAAEAAMAAwACAAIAAAD///////8AAAEAAgADAAIAAAD///3///8AAAAA
/v/+//////////7//v/+//7/AAD+///////9//v//f8BAAgAEAAaACoAPQBRAGYAegCF
AJEAlQCPAIQAegBpAFYARQA3AC8AKAAgABkAFwATABEADgANAAoABgAGAAcABQAFAAUA
AwADAAEAAQABAAEAAQABAAAAAAABAAEAAgAFAAIAAQABAAAAAgACAAIAAQABAAEAAQAC
AAAAAAABAAEAAgACAAMABQAFAAQAAgABAAQABAADAAMAAwADAAMAAwADAAMAAwACAAQA
BQAFAAQABAAFAAYABwAIAAgACAAIAAgABgAGAAcACAAJAAkACAAIAAkACQAJAAcACAAI
AAkADAAMAAwADAAKAAsADAANAA8ADwAPAA8ADgAQABAAEAAQABAAEAASABMAEwAUABQA
FgAWABYAFgAWABgAGAAYABYAFwAXABcAFwAXABcAFwAaABoAGgAaABoAGgAaABoAGgAY
ABgAGQAbABoAGQAXABUAFQATABIAEgARABAADwANAA0ACwAKAAsACwALAAsACQAJAAkA
CAAIAAcABwAHAAcACAAIAAgABQAFAAQAAwAFAAUABgAGAAYABAAGAAYABAADAAEAAQAC
AAIAAgACAAUABQAFAAUABQAFAAYABgAEAAIAAgACAAQABAAEAAQABAAEAAQABAAFAAUA
BAAEAAQABAAEAAQAAgADAAQABAACAAIAAgADAAUABQAEAAQAAgACAAIAAgAEAAUABgAG
AAQABAAEAAQABAACAAIABAAEAAQABQAFAAQABAADAAAAAAABAAIAAgACAAEAAQAAAAIA
AQABAAAAAgADAAMAAwABAAAAAAAAAAEAAQABAAEA/////////v/8//7/+//6//v//f/+
//////8AAAAAAAD+//7//v/+//7//v/+//3//f/9//3//f8AAAAAAAAAAP7//v/+//7/
AAAAAAEAAQAAAAAAAQABAP3/+//+/////v/+//7//v/+//7//v/+//7///////7//v//
//////8AAP7//v////////8AAAAAAAAAAAAAAAAAAAMAAwADAAMABQAGAAcACAAJAAkA
CgAOABAADwAPAA8ADQANAA0ADAANAA0ADAAMAAoACAAEAAIAAQAAAP7//v/9//3//P/8
//7//f/9//3//f/9//3//f/7//r/+v/5//n/+v/6//j/+v/7//v/+//7//r/+f/4//z/
AAD///n/+f/5//f/+f/+/wgAFAAmAD0AVQBoAHYAhQCRAJMAjwCGAHgAZQBOADkAKwAn
ACIAHAAXABMADQAJAAgABQACAAAA/v////////////3//f/8//v/+v/5//r/+//7//z/
/P/7//v//f/5//n/+v/6//r/+v/6//n/+f/5//n/+v/6//r/+//7//v/+v/6//v//P/8
//v/+//8//z/+//7//v/+//7//v/+//7//v/+v/8//3//f/8//z//f/+////AAAAAAAA
AAAAAP7//v////7///////7/AAABAAEAAQD//wAAAAABAAIAAgACAAIAAgADAAQABQAF
AAUABQAFAAcACgALAAwACgAKAAoADAANAA0ADgAOAA4ADgAOAA4AEAASABIAEgASABMA
EwATABMAEwATABMAEwASABEAEAARABIAEwAUABQAEgASABMAEQAQAA8ADQAPAA8ADQAM
AAoACQAIAAcABQAFAAMAAgADAAMAAwADAAEAAQABAAAAAAD////////9//7//v/+//7/
/////////v/9//3//P/+//z//v/+//z/+//5//n//P/8//z//P/8//v/+v/5//v/+//8
//z//P/6//r/+v/8//z//P/8//z//P/8//z//f/9//z//P/+//7//v/+//7///8AAAAA
/P/8//z//f///////v/+//7//v/+//7//P/9//7//v/+//7//v/+//7//P/8//7//P/8
//3//f/7//z//P/6//r/+//8//z//P/7//v/+v/6//n/+f/4//r/+//7//v/+//6//r/
+v/5//n/+f/5//v/+//7//r/+v/8//n/+P/4//n/+f/5//f/+P/4//j/+P/4//j/+P/4
//j/+P/3//f/+P/6//r/+v/6//r/+v/6//r/+f/5//j/+P/4//n/+v/8//z//P/9//3/
+//8//z//P/+//7//v/+//7//f/8//v///8AAAEAAgADAAMABAAIAAoACQAJAAkACwAL
AAsACgAJAAkACAAIAAcABgADAAIAAQAAAP7//v/9//3//P/8//z/+//7//v/+f/5//n/
+f/7//r/+v/5//v//P/8//r/+P/5//n/+f/6//r/+v/6//z/+v/7//n/9//1//f//f8E
AAwAGAAoADsAUQBoAHoAiQCTAJMAiQB8AG4AWwBGADUALQAnACAAGAARAAsACQAJAAYA
AwAEAAQAAgD//////f/9//v/+//7//v/+//7//v/+//6//r//P/7//v//f/7//v//P/8
//7//v/+//3//f/9//3//v/9//z//P/7//z//P/9///////+//z/+//8//z/+//7//z/
/f/+////AQABAAEAAAAAAAEAAQAAAAAAAQACAAMAAgACAAIAAgADAAIAAwAFAAQABQAF
AAQABAAFAAUABQAHAAgACAAJAAgACAAIAAgACAAJAAoACwALAAsACwALAAwADgAOAA4A
EAAQABAAEgARABEAEgASABYAFgAWABYAFAAWABYAFgAUABUAFQAVABcAFwAXABcAGAAY
ABgAGAAaABoAGgAaABgAFgAWABcAFQAUABMAEQARABEADwAOAA4ADQAMAAsACwALAAkA
CAAJAAkACQAJAAcABwAHAAYABgAFAAUABQADAAQABAAEAAQABQAFAAUAAwADAAQABAAE
AAIABAAEAAQAAwABAAEAAgACAAIAAgADAAMAAwADAAMAAwAEAAQABAACAAIAAgAEAAQA
BAAEAAIAAgACAAIAAwADAAIAAgACAAIAAgACAAIAAwAEAAQAAgACAAIAAwADAAMAAgAC
AAQABAAEAAQAAgADAAQABAAEAAQABAAEAAIAAAAAAAIAAAAAAAEAAQADAAQABAACAAAA
AQACAAIAAgABAAEAAAACAAEAAQAAAAAAAQABAAEAAwACAAIAAgABAAEAAQABAAEAAQAB
AAAAAAACAP///v/+/////////wEAAgACAAIA///+//3//P/+//7//v/9////////////
/v/+//7//v/+//7//v/+//z//P/9//3//v/+////////////AAABAAAA///+//z//f/+
////AAD+//7///////3//f/+//7/AQAAAP7//v/+//7//v/+//7//v/8//z//P/8//7/
/v/+//7//P/9//3//P/+//3//f/9/wAAAAAAAAEA/////wAAAAACAAIAAgACAAAAAQAB
AAEAAQADAAQABQAIAAsACwAMABAAEAAPAA8ADwAPAA8ADwAOAA0ADQAMAAwACwAKAAcA
BgAFAAQAAgACAAEAAQAAAAAAAAD//////////////////////v/+//3//f/+//7//v/+
///////9//7//v/+/wAAAAACAP///f/9//3//f8BAAYADgAcACwAQQBZAGgAdgCFAJMA
kwCLAIAAcgBfAE4APQAvACkAJAAeABkAFQATAA8ADAAJAAYABAACAAMAAwABAAEA////
/wEAAQABAAEAAQABAAAAAAAAAP////8BAP////8AAAAAAgACAAIAAQD///////8AAP7/
/v//////AQAAAAAAAQACAAIAAQABAAIAAgABAAEAAQABAAEAAQADAAMAAwACAAIAAwAD
AAIAAgADAAQABQAGAAYABgAGAAYABAAEAAUABAAFAAUABAAEAAUABQAFAAUABgAGAAcA
CAAIAAgACAAGAAcACAAJAAsACwALAAsADAAOAA4ADgAMAAwADAAOABAAEQATABQAFAAU
ABQAFAAWABgAGAAYABYAFwAXABcAFQAVABUAFQAXABgAGQAaABgAGAAYABgAGgAYABgA
GQAYABYAFAARABEAEQAPAA4AEAAPAA4ADQANAA0ACwAKAAkACQAJAAkACQAJAAkACAAH
AAUABAADAAUABgAGAAYAAwADAAIAAQACAAMABQAGAAQAAgAEAAQAAgABAP////8CAAIA
AgACAAEAAQABAAEAAgADAAUABgAEAAIAAgACAAIAAgACAAIAAAAAAAAAAAADAAMAAgAC
AAQABAAEAAQAAgADAAQABAACAAIAAgADAAMAAwACAAIAAgACAAIAAgACAAMABAAEAAIA
AgACAAIAAgAAAAAAAgAAAAAAAQABAAEAAgACAAAAAAABAAIAAgACAAEAAQAAAAAA////
//7//v////////////7//v/+////////////AQABAAEAAAAAAAIA///+/wAAAQABAAEA
//8AAAAAAAAAAAAAAAAAAAAAAAAAAP//AQABAAEAAQAAAAAAAAAAAP7//v/+//7/AAAA
AAEAAQAAAAAAAgAAAAAAAAAAAAAAAAAAAAAA//////7//v/9//3//f/+/wAAAAABAAEA
//8AAAAAAAAAAAAAAAAAAAEAAQABAAEABQAGAAcACAALAAsADAAQABIAEQARABEAEAAP
AA4ADAANAA0ADAAMAAsACgAHAAYABQAEAAIAAgD//////v/+//7//f/9//3/////////
//////7//v/9//3//v/+//z/+//7//r/+f/9//7///8AAAAA/v/7//n/+//9//3/AQAI
ABIAIAAyAEkAXwB0AIYAkwCVAJMAjQCAAGwAVwBEADcALQAnACAAHAAZABUADQAJAAgA
BQAEAAIAAgABAAMAAQABAP/////////////////////+//7//v/9//3/////////AAAA
AP///v/9//v//f/9//3//v/+//7//////wEAAAAAAAEAAAAAAP////8AAAAA/////wEA
AQABAAEAAQABAAEAAAAAAAEAAQAAAAAAAQACAAMAAgACAAIAAgADAAIAAwAFAAQABQAF
AAQABgAHAAcABwAHAAgACAAJAAoACgAKAAoACAAJAAoACwANAA0ADQANAA4AEAAQABAA
EAAQABAAEgARABEAEgASABQAFAAUABQAFgAYABgAGAAYABkAGQAZABkAGQAZABkAGAAY
ABgAGAAaABoAGgAaABoAGAAYABkAFwAWABUAEwAUABUAFAAUABEADwANAAsADQANAAsA
CgAJAAkACQAJAAcABwAHAAYACAAHAAcABwAFAAYABgAGAAUABQAEAAMABQAFAAYABgAE
AAIABAAEAAUABQAEAAUABAAEAAQABAADAAMAAwADAAUABQAGAAYABAACAAIAAgADAAQA
BQAGAAQABAAEAAQABQAFAAQABAAGAAYABgAGAAQABQAGAAYABgAGAAYABwAFAAUABAAE
AAQABAAEAAQABAAFAAYABgAEAAQABAAEAAQAAgACAAQAAAAAAAEAAQABAAIAAgAAAAIA
AwAEAAQABAADAAMAAgACAAEAAQAAAAAAAQABAAEA///+//7//v8BAAEAAQABAP//////
//7/AAACAP///v/+//////////3//v/+//7///8AAAEAAgACAAIAAgABAAEAAQAAAAAA
AAAAAAAA/v/+//7//v8AAAEAAQACAAEAAQABAAIAAAAAAAEAAQADAAQABAAEAAYABgAG
AAYABwAHAAcABwAIAAgACAAIAA0ADQAOABIAEgARABEAEQARABEAEQAQABAAEQARABIA
DwAOAAsACgAJAAgABgAGAAUABQAEAAQAAgABAAEAAQABAAEAAQABAAMAAgACAAEAAwAE
AAQAAgACAAMAAwADAAQABAAEAAQABAAGAAMAAwADAAEAAwAHAAwAEgAeADIARwBdAHAA
gACNAJkAmQCRAIYAdgBlAFIAQQA3ADEAKAAiAB8AHQAXABMAEAANAAwADAAKAAkABwAJ
AAkABwAHAAUABQAFAAUABwAHAAYABgAGAAUABQAHAAUABQAGAAYABwAIAAkACQAHAAcA
BwAIAAgACAAJAAkACQAIAAgACQAIAAgABwAHAAoACgAJAAkACQAJAAkACQANAA0ADQAM
AAoACwALAAoACgALAAwADQAQABAAEAAQABAADgAOAA8AEAARABEAEAAQABEAEQARABEA
EgASABMAFgAWABYAFgAVABUAFQAVABYAFwAYABkAGAAaABoAGgAaABoAGgAcAB8AHwAg
ACAAIAAgACAAIAAiACQAJAAkACQAJQAlACUAJQAlACUAJQAmACYAJgAmACYAJgAmACYA
KAAmACYAJwAnACYAJQAjACMAIwAhACAAHgAdABwAGwAbABsAGQAYABkAGQAZABkAFwAX
ABcAFgAUABMAEwATABMAFAAUABQAEwATABIAEQATABMAFAAUABIAEAASABIAEgARAA8A
DwASABIAEgASABEAEQARABEAEwATABQAFAAUABIAEgASABAAEAAQABAAEQASABMAFAAV
ABUAFAAUABQAFAAUABQAEgATABQAFAAUABQAFAAVABUAFQAUABQAFAAUABQAFAAUABUA
FgAWABYAFgAWABYAFAASABIAFAAUABQAFQAVABQAFAATABAAEgATABQAFAASABEAEQAQ
ABIAEQARABAAEgATABMAEwARABAAEAAQABEAEQARABEADwAPAA8ADgAQABIADwAOAA8A
EQASABMAEwAUABQAFAATABIAEQAQABEAEgATABMAEQARABEAEQASABIAEgASABIAEgAS
ABIAFAAUABUAFQATABIAEgARABEAEQASABMAEwATABMAEgAUABQAFAAUABQAFAAVABUA
FAASABIAEgASABMAFAAVABYAFQAVABQAFAATABMAEwAUABIAEgATABMAFQAWABYAFgAW
ABYAFgAWABUAFQAVABUAGAAaABwAHgAhACEAIgAmACQAIwAjACMAJQAlACUAJAAjACMA
IgAiACAAHgAaABgAGQAYABYAFgAXABcAFgAWABQAEwATABMAEwATABMAEwATABIAEgAR
ABEAEgASABAAEAARABEAEQASABIAEgASABQAFAATABEADwANABEAFwAcACQANABIAFsA
cQCCAI4AnQClAKMAmwCQAIIAbQBaAEkAQQA9ADgAMAAtACcAIQAhACAAGwAYABYAFgAX
ABcAFwAXABUAFQATABMAEwATABMAEwASABIAEgARABEAEwARABEAEgASABIAEgASABEA
EQARABEAEgASABIAEwATABMAEgASABMAFAAUABMAEwAUABQAEwATABMAEwATABMAFwAX
ABcAFgAUABUAFQAUABIAEwAUABUAFwAYABkAGgAZABYAFQAVABcAGQAaABoAGAAZABkA
GQAbABwAHAAdABwAHAAcABwAHAAdAB4AHwAhACEAIQAhACAAIgAiACIAJAAkACQAJgAn
ACcAKAAoACgAKAAoACgAKgAsACwALAAqACsAKwArACsAKwArACsALAAsACwALAAqACoA
KgAqACsAKgArAC0AKwAqACkAJwAnACcAJQAkACYAJQAkACMAIQAhAB8AHgAdAB0AHQAd
ABsAGwAbABoAGgAZABkAGQAZABoAGgAaABkAGQAYABcAFwAXABgAGAAYABYAGAAYABgA
FwAVABUAFgAWABYAFgAXABcAFwAXABcAFwAYABgAGAAWABYAFgAWABYAFgAWABYAFgAW
ABYAFQAVABQAFAAWABYAFgAWABYAFwAYABgAFgAWABYAFwAXABcAFgAWABQAFAAUABQA
FAAVABYAFgAUABQAFAAUABYAFAAUABYAFAAUABUAFQAVABYAFgAUABQAFQAWABYAFQAT
ABIAEAARABEAEgASABIAEwATABMAEgAQAA8ADgARABEAEQARAA8ADwAPAA4ADgAQAA0A
DAAOAA8ADwAPAA0ADgAOAA4ADgAOAA4ADgAMAAwADAALAAsACwALAAsADAAMAAwADAAM
AAwADAAMAAoACgALAAsACgAIAAgACAAIAAgACAAKAAoACgAKAAsACwAKAAoABwAHAAcA
CAAIAAgACQAJAAkACgAKAAoACAAIAAgACAAHAAcABwAHAAsADAANAA4AEAAPAA8AEgAU
ABMAEwATABMAEwATABIAEAAPAA0ADAANAAwACQAIAAcABgAEAAQAAAD///3//P/9//3/
/v////3//f/9//3//f/8//z/+//5//r/+v/4//j/+f/5//n/+v/6//r/+v/8//j/8//x
//H/8//3//n//v8IABgAKgA/AFcAagB4AIUAiwCNAIUAdABgAE0APAAtACMAHQAWABAA
CwAJAAUA///8/////v/4//T/9f/1//T/8//w/+//8f/x//H/8f/v/+//7v/u/+7/7f/t
/+//6//r/+z/7P/s/+z/7P/r/+v/6//r/+z/6//q/+r/6f/p/+j/6P/p/+j/6P/n/+f/
5v/m/+X/5f/l/+X/5f/l/+f/5//n/+b/5P/l/+X/5P/i/+P/5P/l/+X/5P/j/+L/4v/g
/+D/4f/k/+X/5f/k/+T/5f/l/+X/5f/m/+b/5//n/+b/5f/k/+T/5f/m/+f/5//n/+f/
5//o/+r/6v/q/+r/6v/q/+z/7P/r/+v/6v/v//D/8f/y//D/8v/y//L/8P/x//H/8f/x
//H/8f/x//D/8P/w//D/8v/y//L/8v/w/+7/7v/v/+7/7P/q/+f/6f/p/+f/5v/m/+X/
5P/j/+L/4f/e/9z/3f/d/93/3f/Z/9n/2f/Y/9n/2f/a/9v/2v/a/9n/2P/V/9X/1P/T
/9T/1f/X/9j/1v/U/9b/1v/Y/9f/1f/V/9b/1v/W/9b/1f/V/9X/1f/V/9X/1v/W/9j/
1v/W/9b/2P/Y/9j/2P/X/9b/1f/U/9b/1//X/9j/2P/Y/9j/2P/X/9f/1//W/9X/1v/X
/9n/2//b/9r/2v/Z/9j/1//W/9T/1f/W/9b/1v/W/9b/1v/X/9b/1//a/9f/1v/W/9X/
0//U/9T/0v/Q/9H/0v/S/9T/0//T/9L/0//T/9T/1P/T/9P/0v/R/9P/0v/S/9L/0//T
/9P/0//R/9H/0f/Q/9H/1P/S/9L/0v/T/9P/0//R/9L/0v/S/9L/0v/S/9L/0v/S/9L/
0v/S/9L/0v/S/9L/0v/R/9H/0P/Q/9D/0f/S/9T/0v/S/9P/0//T/9T/1P/U/9b/1v/W
/9b/1v/V/9T/0//V/9b/1//Y/9r/2f/Z/9z/3//f/+D/4f/j/+P/4//i/+H/4f/g/+D/
4f/g/93/3P/a/9j/1f/U/9X/1f/U/9T/1P/T/9P/0//T/9P/0//T/9H/0P/Q/8//z//Q
/9D/zv/O/8//z//P/9L/0v/S/9L/zv/Q/9H/z//N/83/z//P/9D/1v/k//L/BQAbADAA
RABTAF8AZQBhAFgATgA9ACgAGQANAAEA+v/y/+3/6f/l/9//3P/b/9j/2P/W/9P/0//V
/9X/0//T/9H/0f/R/9H/0f/R/9D/0P/Q/8//z//R/9H/0f/S/9L/0P/Q/9D/z//P/8//
z//Q/9D/0P/R/9H/0v/S/9P/1f/U/9T/0//T/9T/1P/T/9P/0//T/9P/0//V/9X/1f/U
/9T/1f/V/9T/1P/V/9b/1//X/9b/1f/U/9f/1v/X/9n/2f/Z/9j/1v/Y/9n/2f/Z/9n/
2v/a/9v/3P/c/9z/3P/e/9//4P/h/9//3//f/9//4P/i/+L/4v/k/+T/5P/m/+b/5f/l
/+T/5//o/+n/6v/p/+r/6f/o/+r/6//r/+v/7f/t/+3/7f/t/+z/6//q/+v/7P/t/+7/
7P/q/+r/6//r/+r/6f/n/+f/5//l/+T/5P/j/+L/4f/h/+H/3//e/9v/2//b/9v/2v/b
/9z/3P/c/9v/2//b/9n/2v/a/9r/2f/Z/9j/1//Z/9n/2v/a/9j/1v/Y/9j/2v/Z/9f/
1//Y/9j/2P/Y/9f/1//X/9f/1f/V/9b/1v/Y/9b/1v/W/9j/2P/Y/9j/2f/a/9v/3P/b
/9v/2v/a/9r/2v/a/9r/2P/Z/9r/2v/a/9r/2v/b/9v/2//a/9r/3P/c/9z/3P/a/9v/
3P/c/9j/2P/Y/9j/2//a/9v/3v/a/9r/2//b/9n/2v/a/9j/2P/Z/9r/2v/c/9v/2//a
/9z/2//b/9r/2P/Z/9n/2f/b/9r/2v/a/9r/2f/Y/9f/2P/Z/9r/2v/a/9z/2f/Y/9j/
2f/Z/9n/1//Y/9j/2P/a/9r/2v/a/9r/2v/a/9n/1//X/9f/1//a/9r/2v/a/9r/2v/a
/9r/2P/Y/9n/2f/Y/9j/2f/Z/9n/2f/a/9v/2//b/9v/2v/Y/9j/2P/Y/9r/2v/b/9v/
2f/Z/9r/2v/d/9r/2v/a/9r/2v/a/9r/2v/a/9v/2//a/9r/1//X/9f/2P/a/9r/2//b
/9v/3P/c/9z/2v/a/9r/2v/c/93/3v/f/9//4P/h/+L/5//n/+j/7P/q/+n/6f/p/+n/
6f/p/+j/6f/p/+j/6P/l/+T/4f/g/+H/4P/e/97/2//b/9r/2v/a/9n/2f/Z/9n/2f/Z
/9n/2f/Y/9j/1//Z/9r/2v/Y/9j/2f/Z/9n/2v/a/9r/2v/a/9j/1//X/9X/1f/V/9n/
3v/k/+z//v8TACUAOABKAFsAZQBpAGUAXABMADsALAAdAA0AAwAAAPr/9f/z/+3/5f/k
/+P/4v/e/9z/2//d/93/3f/b/9v/2f/Z/9n/2f/Z/9n/2P/Y/9j/1//X/9n/2v/b/93/
3v/d/9z/2//Z/9n/2f/Z/9r/2v/a/9v/2//Z/9j/2P/Z/9z/3P/b/9v/3v/e/93/3f/c
/9v/2v/Z/9v/2//b/9r/2v/b/9v/2v/c/93/3v/f/97/3v/e/97/3v/c/9z/3f/g/+H/
4f/g/+D/4f/h/+H/4f/i/+L/4//k/+T/5P/k/+T/5f/m/+f/5//n/+f/5//m/+j/6P/o
/+j/6P/o/+r/7f/t/+7/7v/w//D/8P/w//D/8v/y//L/8P/x//H/8f/z//P/8//z//T/
9P/0//T/9v/2//b/9v/2//T/9P/1//P/8v/x/+//7//v/+3/7P/s/+v/6v/p/+n/6f/n
/+b/5f/l/+X/5f/j/+P/4//i/+L/4f/h/+H/4f/i/+L/4v/h/+H/4P/f/9//3//g/+D/
3v/c/97/3v/g/9//3f/d/+D/4P/g/+D/4P/f/97/3f/f/9//4P/g/97/3P/c/9z/3v/e
/97/3v/e/97/3v/e/9//3//e/97/3v/e/97/3v/e/9//4P/g/97/3v/e/9//3//f/97/
3v/e/97/3v/e/97/3//g/+D/3v/e/97/3v/c/9r/2v/c/9v/3P/e/9//3f/e/97/3P/c
/93/3v/e/9z/2//b/9r/3P/b/9v/2v/a/9v/2//b/9v/2v/a/9r/2//b/9v/2//b/9v/
2//a/9z/3v/b/9r/2v/b/9v/2//Z/9r/2v/a/9r/2v/a/9r/2v/a/9r/2f/Z/9n/2f/Z
/9r/2v/a/9r/3P/c/9z/3P/a/9r/2//b/9n/2P/Y/9f/1v/X/9n/2//b/9v/2f/Y/9j/
2P/Y/9j/2v/a/9r/2v/a/9n/1//W/9f/1//X/9j/2P/Y/9n/2f/b/9z/3P/c/9r/2v/a
/9r/2f/Z/9n/2f/c/97/4P/i/+P/4//k/+j/5v/l/+X/5f/l/+X/5f/k/+P/4//i/+L/
4//i/9//3v/c/9r/1//W/9f/1//W/9b/2P/X/9f/1//V/9X/1f/V/9P/0v/S/9H/0v/U
/9X/1P/S/9P/0//T/9T/1P/U/9T/1P/W/9P/0f/N/83/z//V/9r/4P/u/wIAFwAtAEAA
UABdAGcAaQBhAFQARgA1ACQAEwAFAP//+P/y/+v/5//h/9//3v/d/9r/1v/W/9X/1f/V
/9X/0//T/9P/0//T/9P/0f/R/9D/0P/S/9H/0f/T/9H/0f/S/9L/0v/S/9L/0f/T/9P/
0//U/9P/0v/S/9H/0f/Q/9D/0f/U/9T/0//T/9P/0v/Q/8//0f/R/9H/0f/T/9P/0//S
/9L/0//T/9L/1P/V/9b/1//V/9T/0//S/9T/0v/S/9P/1v/X/9f/1v/V/9X/1P/T/9P/
1P/U/9X/2P/Y/9j/2P/a/9v/3P/d/9z/2//a/9n/2v/c/9z/3P/c/9z/3P/e/9//3//g
/+D/4v/i/+L/4v/k/+b/5v/m/+X/5f/k/+P/4//j/+P/4//i/+L/4v/i/+T/5P/k/+T/
5v/k/+T/5f/k/+L/4P/d/9//3//d/9z/2v/Z/9j/1//X/9f/1f/U/9H/0f/R/9H/0f/R
/9H/0P/S/9H/0f/R/87/zv/N/8z/zf/N/8z/y//L/8v/zP/M/8r/yP/K/8r/y//L/8r/
y//M/8z/zP/M/8z/y//K/8n/y//L/8z/zP/M/8r/yv/K/8v/zP/N/87/zP/M/8z/zP/L
/8v/yv/K/8z/zP/M/8z/yv/L/8z/zP/M/8z/zP/N/8v/y//K/8r/zP/M/8z/zP/J/8n/
yf/I/8f/yP/J/8r/yv/I/8j/yv/I/8j/yf/J/8f/yP/I/8b/xP/F/8b/xv/G/8X/xf/E
/8X/xf/G/8b/xP/F/8X/xf/F/8T/xP/E/8P/w//D/8P/w//D/8P/wv/E/8b/w//C/8L/
w//D/8P/wf/C/8L/wv/C/8L/wv/C/8L/wv/C/8H/w//D/8P/w//D/8L/wf/A/8D/wP/A
/8D/wP/A/8H/wf++/77/v/+//7//v//A/8H/wf/B/8H/wP++/77/vv++/77/vv+//7//
vf+9/77/vv+//8D/v/++/73/vP+8/7z/vP+8/73/vv+//8D/vv++/77/vv++/77/vv++
/7//wP/B/8L/w//E/8X/xv/J/8r/y//M/8v/yv/J/8j/yv/K/8r/yv/J/8j/x//G/8P/
wv/B/8D/v/++/73/vP+6/7r/uv+6/7r/uv+6/7r/uv+6/7r/uv+4/7j/uP+4/7j/uP+4
/7j/tv+2/7b/tv+4/7j/uP+4/7f/tv+1/7T/uP+6/7z/vv/O/9z/6v/4/wkAGgArADwA
PwBCAA==
         </WaveFormData>
      </LeadData>
   </Waveform>
</RestingECG>
