# Supplementary material for: Detection of Left Atrial Enlargement Using a Convolutional Neural Network-Enabled Electrocardiogram
Source: Front Cardiovasc Med. 2020 Dec 17;7:609976. doi: 10.3389/fcvm.2020.609976 (PMC7773668; doi:10.3389/fcvm.2020.609976)
Supplement: Supplementary file 4 [file Data_Sheet_4.ZIP › normal3/1802031804_1232_0000002M.XML]

<?xml version="1.0" encoding="Windows-1252"?>
<!DOCTYPE RestingECG SYSTEM "restecg.dtd">
<RestingECG>
   <PatientDemographics>
      <PatientID>1802031804</PatientID>
      <PatientAge>79</PatientAge>
      <AgeUnits>Years</AgeUnits>
      <Gender>Female</Gender>
      <PatientLastName>linmiaofang</PatientLastName>
   </PatientDemographics>
   <TestDemographics>
      <DataType>Resting</DataType>
      <Site>1</Site>
      <AcquisitionDevice>MAC55</AcquisitionDevice>
      <Status>Unconfirmed</Status>
      <Priority>Normal</Priority>
      <AcquisitionTime>10:59:06</AcquisitionTime>
      <AcquisitionDate>08-01-2016</AcquisitionDate>
      <CartNumber>1</CartNumber>
      <AcquisitionSoftwareVersion>009C</AcquisitionSoftwareVersion>
      <XMLSourceVersion>MAC5000 v1.0</XMLSourceVersion>
   </TestDemographics>
   <RestingECGMeasurements>
      <VentricularRate>63</VentricularRate>
      <AtrialRate>63</AtrialRate>
      <PRInterval>202</PRInterval>
      <QRSDuration>74</QRSDuration>
      <QTInterval>416</QTInterval>
      <QTCorrected>425</QTCorrected>
      <PAxis>36</PAxis>
      <RAxis>1</RAxis>
      <TAxis>14</TAxis>
      <QRSCount>11</QRSCount>
      <QOnset>227</QOnset>
      <QOffset>264</QOffset>
      <POnset>126</POnset>
      <POffset>175</POffset>
      <TOffset>435</TOffset>
      <ECGSampleBase>500</ECGSampleBase>
      <ECGSampleExponent>0</ECGSampleExponent>
   </RestingECGMeasurements>
   <Diagnosis>
      <Modality>Resting</Modality>
         <StatementCount>4</StatementCount>
         <LabelText>12SL Õï¶Ï³ÂÊö</LabelText>
      <DiagnosisStatement>
         <StmtFlag>ENDSLINE</StmtFlag>
         <StmtText>ñ¼ÐÔÐÄÂÉ</StmtText>
      </DiagnosisStatement>
      <DiagnosisStatement>
         <StmtFlag>ENDSLINE</StmtFlag>
         <StmtText>µçÑ¹·ûºÏ×óÐÄÊÒ·Ê´óµÄ×îµÍ±ê×¼£¬²»³ýÍâÊÇÕý³£±äÒì</StmtText>
      </DiagnosisStatement>
      <DiagnosisStatement>
         <StmtFlag>ENDSLINE</StmtFlag>
         <StmtText>·ÇÌØÒìÐÔ T ²¨Òì³£</StmtText>
      </DiagnosisStatement>
      <DiagnosisStatement>
         <StmtFlag>ENDSLINE</StmtFlag>
         <StmtText>Òì³£ ECG</StmtText>
      </DiagnosisStatement>
   </Diagnosis>
   <Waveform>
      <WaveformType>Rhythm</WaveformType>
      <WaveformStartTime>0</WaveformStartTime>
      <NumberofLeads>8</NumberofLeads>
      <SampleType>CONTINUOUS_SAMPLES</SampleType>
      <SampleBase>500</SampleBase>
      <SampleExponent>0</SampleExponent>
      <HighPassFilter>16</HighPassFilter>
      <LowPassFilter>150</LowPassFilter>
      <ACFilter>NONE</ACFilter>
      <LeadData>
         <LeadByteCountTotal>10000</LeadByteCountTotal>
         <LeadTimeOffset>0</LeadTimeOffset>
         <LeadSampleCountTotal>5000</LeadSampleCountTotal>
         <LeadAmplitudeUnitsPerBit>4.88</LeadAmplitudeUnitsPerBit>
         <LeadAmplitudeUnits>¦ÌV</LeadAmplitudeUnits>
         <LeadHighLimit>2147483647</LeadHighLimit>
         <LeadLowLimit>268435456</LeadLowLimit>
         <LeadID>I</LeadID>
         <LeadOffsetFirstSample>0</LeadOffsetFirstSample>
         <FirstSampleBaseline>0</FirstSampleBaseline>
         <LeadSampleSize>2</LeadSampleSize>
         <LeadOff>FALSE</LeadOff>
         <BaselineSway>FALSE</BaselineSway>
         <ExcessiveACNoise>FALSE</ExcessiveACNoise>
         <MuscleNoise>FALSE</MuscleNoise>
         <LeadDataCRC32>2358987445</LeadDataCRC32>
         <WaveFormData>
8v/y//L/8v/0//T/9P/0//T/9P/0//T/9P/0//T/9P/2//b/9v/2//T/9P/0//T/9P/0
//T/9P/3//j/+f/6//j/9v/0//L/8//0//X/9v/0//T/9P/0//X/9v/3//j/+P/4//j/
+P/6//r/+v/6//z//P/8//3/AQADAAMAAwABAAIAAgADAAEAAQABAAAAAAAAAAEAAQAC
AAIAAQABAAIAAgACAAEAAAD+//z//P/7//j/8//x//H/8v/z//P/9P/y//L/8v/y//L/
8v/0//b/9P/2//b/9f/1//T/9P/z//L/8P/u/+//8P/x//L/7v/u//D/8P/u/+7/7//x
//P/8P/w//L/8f/w/+//7v/u/+7/7f/t//D/8P/w/+//7P/s/+3/8f/5//v/9v/2/wMA
EgAlADoASwBhAIoAtwDYAPMADQEmATEBLgESAd8ApQB3AEoAIgAQAAkA///7//3/+v/7
/wAAAAD8//n/9v/x//P/8//z//T/9v/4//f/+f/5//f/8//x//H/8f/x//L/8f/x//L/
8v/x/+//8P/z//T/9f/3//T/8//z//P/9P/0//T/9P/0//T/9P/3//f/9v/1//X/9v/0
//L/9P/2//j/9f/1//n/+v/5//n/+v/6//n/9//y//f/+f/5//f/+v/6//r/+v/7//j/
9//1//j//P/7//z//P/7//r/+//9//v/+//9//v/+f/8//z//f/9//z//P/9///////+
//3//f/9//z///8CAAYABwACAAIABwALAAkABwAJAAkACwALAAsADgAOAA4ADgAQAA4A
DgAOAA8AEAAQABEAFQAVABQAEwAQABAAEQARABEAEwAUABQAFQARABAADgAOAAwADAAJ
AAcACgALAAkACQACAAAAAgACAP3//f////z/+P/3//f/9//5//j/9//3//T/8v/y//H/
7P/s/+//7//v/+//7//u/+7/7v/u//D/8f/u/+//7//t/+3/7//w//D/8P/v/+z/7P/u
/+7/7//v//D/8f/x//H/8f/x//H/7//v/+//7//1//X/8P/0//X/9P/z//T/9P/1//T/
8//y//P/9f/2//L/8v/0//T/9f/3//j/+f/5//n/+f/5//n/+f/2//j/+f/4//b/9f/4
//j/+v/3//X/9//4//j/+v/6//n/+f/6//r/+P/2//j/+f/5//n/+//7//n/+f/5//v/
+f/5//z/+f/4//X/8v/0//n//f/7//v/+P/2//b/9v/2//f/+P/4//v//P/+//7/+f/3
//j/+P/6//3/+v/5//j/9f/1//n///8BAAIA/f/7//r/+f/5//n/+f/5//v/+//7//r/
+v/8//z//P/9//3/+/8AAAAA/v8AAAAAAAAAAAAA/v/+//7//v8AAAAAAAAAAAMABwAJ
AAkACwALAAwADAAMAAsACgAJAAYABgAGAAcACAAIAAkACQAHAAgACAAIAAkACAAGAAQA
AQD///v/9f/1//f/+P/5//n/+P/2//b/9P/0//T/9P/2//b/9P/2//f/9//4//j/9v/3
//j/+P/5//r/+//8//n/9v/1//b/9v/0//T/9f/3//f/9P/0//T/9P/0//T/9P/0//T/
8//x//L/8v/y//H/8P/w//P/9//v/+//+P/4//3/DAAhADgASQBZAHYAnQDCAOcACQEm
ATEBLgEkAfsAuwCBAFQAKgAMAAEA/f/z/+3/9P/5//j/+P/8/wEA+v/z//P/8//z//T/
8v/y/+//7//v/+//7f/t/+v/6//r/+z/7//v//D/8P/u/+v/6//t//L/8//1//L/7//v
/+//8P/u/+7/7v/u//D/8P/z//P/7v/t/+3/7v/r/+j/6f/q/+z/6f/p/+3/6P/l/+P/
4v/m/+n/6//q/+v/7f/t/+v/7P/q/+j/5v/o/+b/5v/l/+X/6P/m/+b/5//n/+f/6f/q
/+n/6v/t/+n/5//q/+r/6v/p/+f/5v/n/+n/6f/o/+j/6f/q/+r/6P/q/+3/7f/s/+z/
8f/1//P/8f/z//P/9f/1//X/+P/1//T/8//0//b/+P/6//3//P/6//n/+//9//7////+
//r/+f/3//X/+f/6//r/+//6//r/+f/6//r/+v/3//X/9v/1//H/7//s/+r/7P/s/+j/
5//o/+T/4v/h/+H/4f/g/97/3P/b/9v/2v/b/9v/2P/Y/9v/2//b/9v/2//a/9n/2P/X
/9j/2P/U/9T/0//T/9P/1f/W/9T/1P/T/9D/0//W/9f/2f/Y/9j/2P/X/9f/1//X/9f/
1//X/9f/1//c/93/2f/e/+D/3v/c/9z/3P/d/9z/2//b/9v/3P/c/9j/2P/a/9r/2v/b
/9v/2//b/9v/2//b/97/3//d/+D/4P/g/9//3//e/97/4P/d/9v/3f/e/97/4P/g/9//
3//f/97/2//Y/9r/2//b/9v/3v/f/97/3//e/9//3P/b/97/2//a/9f/1//a/+D/5f/h
/9//2v/W/9f/2P/Z/9v/2v/a/93/3v/e/97/2f/X/9f/2P/b/9//2//b/9v/2f/X/9n/
3f/d/+H/3//g/+L/4P/f/97/3f/c/93/3P/b/93/3v/h/+L/3//f/97/2//e/+T/6P/k
/+H/4P/f/97/3//g/+H/4v/k/+X/6f/r/+v/6//r/+z/7P/t/+3/7f/u/+7/7//w/+//
7//u/+7/6//r/+z/7P/u/+3/7P/q/+f/5v/k/+D/3f/d/+H/5P/i/+H/3//c/97/3v/e
/97/3P/e/97/3P/h/+L/4v/j/+L/4v/j/+T/4f/g/9//3v/h/+L/4f/i/+T/5P/i/+L/
4v/j/+L/3v/e/+D/4P/g/+L/4v/i/+L/4P/f/9//3v/e/93/3P/c/9//3//d/93/3v/g
/+//BgAZACwAPwBXAIAAqwDKAOUAAwEcASMBHgH+AM8AmwBfAC4AFAD+/+v/5//h/+P/
6v/v/+7/7v/q/+n/6v/r/+j/5//m/+b/5P/k/+H/4f/l/+X/4//j/+P/4//j/+T/5//n
/+j/6P/k/+H/4f/j/+T/5f/n/+T/4//j/+P/5P/l/+b/5//o/+r/6v/t/+3/6P/n/+f/
6P/o/+b/6P/q/+n/5f/k/+f/6P/n/+f/6P/o/+n/6f/m/+j/6f/o/+X/6P/o/+j/6P/s
/+r/6v/p/+f/6v/o/+j/6v/r/+z/7//t/+v/6//t/+v/6f/s/+z/6//r/+r/6v/s/+//
8P/w//D/8f/y//L/8P/y//X/9f/0//T/+f/9//z/+f/6//n/+//7//v//v/+//7//v8A
AP///v/9//3//f/8//z////+//7//v/8/wAAAwAFAAcABQAEAAIAAQD///7//P/8//r/
+v/3//X/+f/5//b/9f/w/+7/8P/w/+z/6//s/+j/5P/j/+P/4//l/+T/4//j/+D/3v/e
/93/2v/a/93/3f/d/93/3f/c/9z/3P/c/97/3v/a/9r/2f/Y/9f/2P/Y/9j/2P/X/9T/
1v/Y/9j/2f/Z/9r/2//b/9n/2f/Z/9n/1//X/9f/1//b/9v/1v/a/9r/2P/W/9b/2f/b
/9v/2//a/9v/3f/e/9r/2v/c/9z/3P/d/93/3f/f/9//3//f/97/3f/Z/9r/3v/e/93/
3f/e/97/4P/d/9r/2//b/9r/2P/Y/9f/1//Z/9r/2f/Y/9z/3f/d/93/2//b/9n/2f/a
/93/3P/d/+H/3f/b/9f/0//U/9j/2//b/9v/2P/W/9b/2P/a/93/3P/a/9v/2v/e/97/
2f/X/9j/2P/a/93/2//b/9v/2f/W/9f/2v/Z/93/2//c/97/5//l/+P/3//c/9z/3P/c
/9z/4P/l/+j/6f/n/+f/6P/o/+n/6f/p/+n/6P/o/+j/6f/r/+r/6v/p/+j/6P/n/+b/
5//m/+T/4v/i/+H/3v/Z/9f/2f/a/9v/2f/Y/9b/1v/X/9j/2f/a/9z/3P/a/9z/2v/Z
/9n/2P/W/9f/2P/Y/9b/1v/W/9b/1v/U/9T/1v/Z/9j/2f/b/9//3//c/9z/3v/e/97/
3v/d/9z/2//Z/9z/3v/f/+D/3//e/97/4f/j/9//3f/c/+L/7//6/w0AKAA/AFMAegCl
AMQA4wAHARgBHwEeAQYB0wCbAGUAMAAKAPT/4//d/9//5f/m/+X/6P/o/+b/6f/o/+P/
4v/h/+D/4P/h/+L/4P/h/+H/4f/f/9//4f/h/+H/4v/g/9//3//e/9//3f/e/+H/4//j
/+T/4P/i/+P/5P/m/+T/5P/k/+T/4//i/+T/4//i/+H/4f/i/+X/5P/n/+r/6P/l/+X/
6f/n/+X/5P/k/+b/5//n/+T/5f/n/+f/5f/o/+j/6P/o/+v/6v/r/+v/6f/s/+r/6v/r
/+v/6//t//D/7//w//P/8f/v//L/8v/z//P/8v/y//X/9//3//b/+f/7//3//v/8//7/
AQABAP7//v8DAAcABwAFAAcABwALAA0ADwAUABcAGAAZABwAGQAYABcAFwAYABgAGQAd
ACAAIAAgAB4AHAAdAB0AHQAeAB4AHQAdAB0AHgAeACAAHgAeABsAGQAbABsAGAAXABIA
EAASABIADwAPABEADgAIAAcABwAHAAgACAAIAAkACAAGAAYABQAFAAYACgALAAgABwAG
AAQABgAGAAYACAAJAAYABwAHAAQAAwAEAAQABwAIAAgABgAIAAoACgALAAkACAAHAAUA
BQAFAAUABQAHAAcABwAHAAkACQAEAAgACgAKAAoADAAMAA0ADAALAAsACwAMAAwADAAM
AA4ADgAOAA8ADwAPAA8ADwAPAA8ADQANAAoADAANAAwACgAJAA0ADgARAA8ADQAPABAA
EAAOAAwACQAHAAoACgAIAAYABwAHAAYABQAIAAkACAAJAAoADQAMAA0AEQANAAsABwAB
AAIABgAJAAkACQAGAAQAAwAEAAUABwAEAAIAAwACAAYACAAFAAUABAAEAAYACQANAAsA
CwAIAAcABgAFAAQACAANABAAEQARABEAEgASABIAEQAQAA8ADQAMAAsACwANAA4AEAAR
AA8AEAAQABAADgAMAAkABgAGAAUAAgD9//3///8AAAEAAQAAAP7//v8AAAAAAAAAAAIA
AgAAAAIAAQD///7//P/6//v//P/8//v/+v/5//j/+v/4//j/+v/7//r/+//9//7//f/5
//j/+v/6//r/+v/4//j/+P/3//v//v8AAAIAAAD+//3////7//H/7f/2/wIABwASACcA
OABJAFsAfAClAMoA6QD/ABQBJQEqARgB6QCtAH0AVgAwABgAEQAFAPf/9//6//v/AAAA
AAQABwAAAP3//f/9//3//v/+//7/+//7///////9//3//P/7//r/+v/8//3///8AAP3/
+f/4//n//v///wEA/v/9//3//f/+//7//v/+//7//v/+/wEAAQD+//3//f/+//7//P/+
/wAA/v/7//v////9//v/+v/6////AQACAAAAAgADAAIA//8AAAAAAAAAAAQAAgACAAEA
AwAGAAQABAAFAAUABQAHAAUAAwADAAUAAQD//wIAAgAFAAUABAAEAAcACQAJAAgACAAJ
AAoACgAKAAwADwAPAAoACgAPABMAFQAVABkAGwAXABUAEwAUABYAGAAaAB4AHAAcABwA
HQAcABoAGQAbAB0AHgAfAB4AIAAhACEAIQAhACAAHgAdABwAHAAbABwAGwAaABYAEwAV
ABUAEgARAAoACAAKAAoACwANABEAEAAKAAkACQAJAAgABgAEAAMABAACAAIAAQD//wAA
BAAFAAIAAQAAAP7/AAAAAAAAAgADAAAAAQABAP////8BAAIAAAAAAP///P/9/wAAAQAD
AAAAAAAAAP////8BAAMABQACAAEAAAD//wQABQABAAYABgAEAAIAAgAEAAUABAADAAIA
AwAFAAYAAgACAAQABAAEAAUABQAFAAUABQAFAAUAAwADAAAAAgAGAAgACQALAAgABgAG
AAEAAwAFAAYABgAEAAQAAwADAAUABgAFAAQABgAHAAcABwAJAAkABwAHAAkADQANAA8A
DwAJAAUA/////wQADAATABAADQAHAAIAAwAEAAUABwAGAAYACQAKAA0ADgAKAAkACAAI
AAoADQAJAAkACQAHAAMABQAJAAkADQAJAAgACAAJAAkACQAJAAkACwALAAsACAAIAAoA
CgAIAAkACQAHAAwADgAQABAADAAKAAgABgAHAAgACQAKAAwADAAMAAwACgAKAAoACgAJ
AAgABwAGAAkACgALAAwACwAKAAkACAAKAAoACgALABAAEwAUABUAEwAUABQAFQATABMA
EwASABAAEAARABEADgAOAA0ADQAQABIAFAAVABMAEAANAAwACgAGAAAA/f///wAAAQAB
AAIAAAAAAAAAAgACAAIABAADAAAAAQAAAAAAAQABAAIAAQACAAIAAgACAAIAAgACAAAA
AAACAAIAAAAAAAEAAwADAAAAAAACAAEAAAD///7///8AAAAAAQABAAAA///9//j/+v8B
AAcACQAJAAAABAATACQANwBMAGEAfQCkAMsA7gAFAR8BMgE7ATABEAHnALUAewBKAC4A
HAAVAA0ABwAJABAADwAIAAYABgAFAAIAAwADAAMAAwAEAAMAAgD+//3/AQABAP////8B
AAEAAQACAAMAAwAEAAQAAQD9//z//f8AAAEAAwAAAP///////wAAAAAAAAAAAAACAAIA
BQAFAAEA///+//7//P/6//z//v8BAP//AAAFAAEA///+//7//v///////P/+/////v/7
/wAAAAAAAAAAAgAAAAAA///9/wAA/v/+/////////wEAAQD/////AQAAAP//AwAEAAMA
AQD+//z/AAADAAQABAACAAMABAAEAAcACgAOAA8ACAAEAAUABQAIAAcACgALAA0ADQAN
ABAADgAOAA4AEAASABIAEgATABEADgAMAA0AEgAUABYAFgATABMAEgARABQAFgAXABkA
EwAQAAwACgAMAA4ADQANAAsACQAEAAEA///+/wEAAgD/////AQD+//z/+//7//v//f/8
//v/+//3//T/8//x//H/8v/2//f/9P/z//L/8P/z//b/+f/+//v/9P/x/+3/7f/t/+//
8P/z//T/9P/y//D/8v/y//P/8v/y//L/8f/w//H/8v/z//H/8f/x//H/8//z/+7/8v/z
//L/8f/y//T/9f/0//P/9P/1//f/+P/z//L/8//y//T/9f/1//X/9P/z//L/8f/x//H/
7v/w//P/9P/0//X/9f/0//X/8f/w//H/8f/w//D/8P/v/+//8v/y//D/7v/w//H/8f/x
//H/8f/v/+//8P/z//L/8//z/+//7f/p/+f/6v/w//X/8//z//D/7v/t/+7/7//x//D/
8P/z//T/9P/y/+v/5//o/+r/7v/z//D/7//u/+v/6f/r/+//7//y/+//7//w//H/8f/x
//H/8P/x//D/7//t/+z/7f/s/+7/7//v/+3/7P/y/+7/6v/s/+z/7P/s/+z/7P/s/+z/
7v/u/+7/7v/w//D/8P/w//D/8P/w//D/7v/u/+7/7v/x//L/8//0//X/9//8/////P/7
//r/+v/8//3//f/9//v/+v/6//r/+f/5//j/+P/6//v//f/+//v/+f/3//T/8P/w/+//
7P/o/+f/6v/s/+//7//u/+z/6v/q/+r/6v/p/+r/6f/m/+r/6v/p/+n/6v/q/+v/7P/u
/+7/7v/u/+7/7v/s/+z/7f/s/+n/6P/r/+3/7f/q/+j/6v/q/+r/7P/u//D/8v/w/+//
7//u/+//7//v//D/5//n/+//6//s//j/BQAYACkANgBPAHUAmgC/AOQAAwEdATIBOQEu
ARIB3wCdAGkARgAkAA4AAQD1//H/9f/4//f/+v8EAAIA+//+/////P/5//b/9P/3//j/
9v/3//v/+//5//n/+P/3//b/9v/4//n/+//8//z/+f/5//v/+//7//z/+P/4//n/+v/8
//v/+v/5//j/+v/6//3//f/7//v//P/+/wAA/v8AAAIAAgD/////AwD///3//P/8////
AQACAAAAAwAFAAUAAwADAAIAAQAAAAQAAgACAAEAAQAEAAIAAgADAAMAAwAFAAcABQAF
AAcAAwABAAQABAAIAAkACQAKAAoACwAKAAgACAAJAAoACgAIAAoADQANAA0ADgAUABkA
GAAVABYAFQAYABkAGgAeABwAGgAYABgAGwAcAB0AHwAhACAAIAAjACQAJAAkACIAIAAf
AB0AGwAdAB4AHgAfABwAGgAXABYAGQAaABgAFwAYABcAEwARAAwACgAMAAwACAAHAAgA
BAADAAMABAAFAAQAAgAAAP//AQAAAAEAAQD8//z///////////////7//f/8//v//P/9
//r/+//7//n/+f/7//z//v/+//3/+v/6//z//P/9//3//v///////v///wAAAQAAAP//
/v/9/wEAAQD8/wAAAAD+//z//P/+/////v/9//3//f/+//7//v8AAAQABgAFAAUABAAD
AAMAAwADAAMAAAD///v//P///wAAAAABAAQABAAGAAMAAQADAAQABAACAAIAAQABAAEA
AAD9//r//f///wAAAQADAAMAAQABAAAAAwACAAMABgADAAIA///9/wAABgALAAcABQAA
APz///8CAAUACQAGAAQABQAEAAQABAD///3//f/+/wEABQADAAMAAwABAP//AQAFAAUA
CAAFAAUABgAEAAMAAgABAP//AQABAAEAAwAEAAcACAAGAAcABwAFAAQABAAIAAoABwAG
AAUABAAGAAYABgAGAAYABgAGAAYACQAKAAsADAAOAA4ADgAOAA4ADgAOAA4ADgAOAA8A
EwATABMAEwATABUAFgAYABkAGQAZABgAGAAYABkAGQAYABYAFQAVABYAFAAUABMAEgAT
ABIAEwATABIADQALAA0ADQANAAwACgAIAAgACAAIAAcABgAHAAYABAAGAAYABQAIAAgA
CQALAAsACgAJAAgACQAKAAsACgAMAA4ADgAMAAoACQAJAAcABgAIAAwADgAMAAwADAAM
AAoACQAJAAoACwAMAAwADAAWABUAEQAPAAsACgAMABEAHAAxAEQAUQBfAHYAlQDCAO0A
BQEYATUBQgE6AR8B8QC3AIoAYgA6AB0AFwATAAUA9v/1//7/AAD+//n/9P/1//T/8//y
//L/8v/y/+//7//v/+//7f/t/+//7//v//D/8P/v/+//7v/t/+v/7P/v//H/8f/y/+7/
7P/r/+r/6v/u//D/8v/0//H/8P/y//H/8v/z//X/+P/2//L/8v/y//L/7//v//P/9P/z
//P/9P/z//P/8v/u//H/8//z//H/8v/y//L/8v/y//D/8P/v/+3/8P/u/+7/8v/1//j/
/f/8//n/+P/5//X/8//2//b/+f/5//j/+P/6//3//v/+/wAAAQACAAIAAAAAAAEA///9
//7/BAAJAAYAAwAEAAMABgAHAAgADAAKAAgABgAGAAgACgAMAA8AEQAQABAAEwARABAA
DwAMAA4ADwAPAA8AEgASABEAEQAPAA4ADAAMAAwADAAJAAcABwAHAAQAAwAAAP7/AAAA
AP////8BAP7/+P/3//f/9//1//T/8//z//D/7v/u/+3/7f/u//L/8//w/+//7v/s/+7/
7v/u//D/8//w//H/8f/v/+3/7f/s/+7/8P/x//D/7v/w//D/8f/v//D/8f/x/+3/7f/t
/+3/7//v/+//7//y//H/6//u/+n/5P/f/9z/3//h/+H/4f/f/9//4P/g/97/3v/g/+D/
4v/j/+P/4//k/+X/5v/n/+X/5f/i/+T/5P/k/+P/4//i/+L/5P/h/9//4f/i/+L/4v/i
/+H/4f/g/97/2v/W/9X/1f/U/9P/0f/P/8v/yf/M/9H/0v/V/9X/0f/P/8v/x//I/8z/
z//R/9H/zv/M/8v/zP/N/8//zv/M/83/zP/Q/9D/y//J/8n/yv/N/9H/z//P/8//zf/M
/8//1P/V/9b/0f/P/87/zP/L/8r/yf/L/83/zf/N/87/0P/U/9b/1f/V/9T/0f/Q/8r/
0P/Y/9b/1v/W/9b/1v/W/9b/1v/W/9b/1v/W/9b/1v/W/9b/1//Y/9r/3//g/9//3v/d
/97/3v/f/9//4f/h/+D/4P/i/+P/4//i/9//3f/c/9z/3v/e/93/3P/a/9j/2P/X/9X/
0f/Q/9P/0v/T/9P/0v/O/87/zv/O/9D/0v/W/9j/1P/W/9b/1f/T/9L/0v/T/9X/1v/X
/9j/1v/W/9b/1P/X/9r/2//a/9j/1//X/9X/0//U/9f/2P/a/9r/2v/a/9f/1f/U/9T/
1f/W/9b/1v/W/9f/2//d/93/3v/q//H/+v8NABwALwBNAHQAnQDAANsA8QAAAQMB/ADq
AMkAlQBZACoACgD4/+v/4//f/9//5P/n/+r/6v/m/+n/7P/r/+j/5f/i/+D/4f/i/+D/
4f/h/+H/3//f/+D/4f/i/+T/4v/h/+H/4P/g/93/3f/f/+T/5f/n/+T/4//j/+P/5P/j
/+L/4f/g/+H/4v/m/+f/4f/f/97/3v/f/97/4f/k/+b/4//j/+f/5//l/+T/5P/k/+X/
5f/i/+f/6f/p/+f/6P/o/+j/6P/o/+T/4v/f/+H/5v/m/+j/5v/l/+T/5f/m/+X/5v/p
/+n/5//q/+r/6//r/+r/6v/o/+n/6P/m/+f/6f/r/+z/6v/s/+//7//t/+7/9P/5//f/
9f/3//f/9f/1//X/+P/3//b/9f/2//j/+P/4//n/+f/4//j/+//+//7//v/8//n/+f/4
//f/+P/4//f/9//3//j/+P/6//f/9v/y/+//8//z//D/7//r/+r/7f/u/+r/6f/q/+b/
4f/f/97/3f/f/97/3f/d/9z/2v/a/9n/2P/a/9//4f/d/9v/2f/W/9j/2P/Y/9r/2f/U
/9P/0f/T/9X/2f/c/9v/2v/Y/9T/1v/Y/9j/2f/c/97/4P/h/9z/2f/W/9P/1P/V/9b/
1//e/9//2//g/97/2v/W/9T/1//Z/9n/2f/Y/9n/2//c/9r/2v/c/9z/2f/Z/9j/1//a
/9v/3P/d/9r/2f/V/9b/2v/c/93/3//d/9z/3f/Z/9v/3f/e/97/3P/c/9v/2//d/9z/
2f/W/9j/2f/Z/9n/1//X/9X/1f/Z/93/3f/f/+D/2//Y/9P/0v/W/93/4//f/93/2P/U
/9T/1v/Y/9v/3P/c/9//4P/h/+D/2v/X/9j/2P/a/93/2v/Z/9j/1f/V/9f/2//b/9//
2//a/9r/2P/X/9b/1f/W/9n/2v/b/9z/3P/e/97/3v/f/9//3f/S/9L/3P/g/9//3v/d
/9z/2v/a/9r/2v/c/9z/3P/c/9z/3P/c/9z/3v/e/97/3v/c/9z/3P/c/93/3v/f/+D/
4v/i/+L/4v/j/+f/6f/p/+f/5//o/+j/6v/r/+z/7f/q/+j/5v/l/+f/5v/m/+X/6P/q
/+v/7P/r/+r/6P/m/+j/5//k/9//2v/b/9v/2//d/9z/2v/a/9j/2P/Y/9j/3P/c/9r/
3P/b/9n/2P/W/9f/2f/b/9z/3v/e/97/3v/b/9j/1//Y/9n/2P/Z/9v/3f/d/9r/2v/b
/9r/2f/Y/9v/3P/d/93/2//a/9j/1v/W/9b/1//b/+H/2//X/9j/4v/v//7/EwAkADMA
SwBwAJsAwgDhAPsAFgEfARQB9gDBAIEAVQAyAAwA+P/3/+3/3//d/+L/5f/m/+b/5v/h
/+T/6f/m/+P/4P/e/93/3P/Y/9f/2f/Z/9f/1//Z/9v/3f/g/97/3f/d/9z/2P/V/9X/
1//b/93/4P/e/9z/2//a/9r/3f/e/9//4P/e/97/4f/h/9z/2f/X/9b/2P/Y/9z/4P/g
/93/3f/h/97/2//Z/9j/2v/b/9v/2P/d/+H/4//j/+L/4P/e/9z/3//e/9//3//d/+D/
3v/e/+D/4f/i/+X/4//f/93/3f/d/93/4v/k/+P/4//i/+L/4P/h/+D/3v/g/+H/4v/i
/+T/5v/p/+n/5f/k/+j/6//s/+v/7v/v/+//7//v//L/8P/w//D/8v/0//T/9P/1//f/
9v/2//n//P/8//z/+v/3//f/9v/1//T/9P/z//P/8//y//D/8P/x//L/8P/v//D/7//r
/+n/5v/k/+b/5v/k/+X/6P/m/+L/4f/h/+H/3v/c/9r/2f/a/9j/2P/X/9b/1v/Z/9n/
2//b/9v/2v/a/9r/2v/c/9v/1v/V/9P/1P/V/9j/2v/Z/9j/1v/S/9T/1v/W/9f/1//Y
/9n/2f/X/9f/1//X/9f/1//X/9f/2v/Z/9P/1v/X/9b/1f/W/9z/3//g/+H/3P/Z/9f/
1P/U/9T/1v/W/9n/2//c/93/3P/b/9r/2f/c/93/2//e/97/3P/Z/9f/2//c/9//3f/d
/9//4P/g/+D/4P/f/9//3v/c/9j/1P/Y/9n/2f/Z/9n/2f/X/9f/2v/f/+D/4//i/93/
2v/V/9P/1v/c/+H/3//f/9z/2v/Y/9j/2P/Z/9v/3P/g/+L/4//i/9z/2f/Y/9j/2v/d
/93/3f/d/9v/2//d/+H/4f/g/9v/2f/Y/9r/2//c/93/3f/f/9//3//d/9z/3f/c/9v/
2//a/9f/2P/e/9z/2P/b/9z/3f/e/9z/3P/c/9z/3v/e/97/3v/c/9z/3P/c/93/3v/f
/+D/4v/i/+L/4v/i/+P/5//p/+r/6//s/+7/6//r/+r/6f/4/wQAEQAeACYALQAzADoA
OQA5ADoAOgA7ADsAOwA6ADgAOAA3ADQAMAAvADIANAA3ADcANgA0ADEAMAAvAC4ALwAy
ADMAMgAyADAALQArACwALgAxADQAMgAyADIAMgAyADIAMAAwADIAMgAwADAAMgA1ADYA
NAAyADIAMAAuADAAMAAwADAAMAAxADMANAAzADEALwAuAC0AMQAtACkANAA8AEUAXABp
AHIAjQCtAMoA7wASASkBPQFQAVEBTAE+ARkB4wCvAIYAXgA6ACsALQAtAC0ALgAzADoA
PAA8ADkANgA3ADkAOQA5ADoAOAA4ADUANQA0ADMAMAAvADEAMwA1ADgAOAA3ADcANgA2
ADMAMwA1ADkAOwA+ADwAOQA5ADkAOgA4ADgAOAA4ADgAOAA7ADsANgA1ADUANgA6ADQA
NAA4AA==
         </WaveFormData>
      </LeadData>
      <LeadData>
         <LeadByteCountTotal>10000</LeadByteCountTotal>
         <LeadTimeOffset>0</LeadTimeOffset>
         <LeadSampleCountTotal>5000</LeadSampleCountTotal>
         <LeadAmplitudeUnitsPerBit>4.88</LeadAmplitudeUnitsPerBit>
         <LeadAmplitudeUnits>¦ÌV</LeadAmplitudeUnits>
         <LeadHighLimit>2147483647</LeadHighLimit>
         <LeadLowLimit>268435456</LeadLowLimit>
         <LeadID>II</LeadID>
         <LeadOffsetFirstSample>0</LeadOffsetFirstSample>
         <FirstSampleBaseline>0</FirstSampleBaseline>
         <LeadSampleSize>2</LeadSampleSize>
         <LeadOff>FALSE</LeadOff>
         <BaselineSway>FALSE</BaselineSway>
         <ExcessiveACNoise>FALSE</ExcessiveACNoise>
         <MuscleNoise>FALSE</MuscleNoise>
         <LeadDataCRC32>1613886467</LeadDataCRC32>
         <WaveFormData>
/P/8//z//P/7//r/+f/4//b/9v/2//b/9v/2//b/9v/2//b/9v/2//f/+P/5//r/+v/6
//r/+v/4//j/+P/4//f/9v/1//T/9v/2//b/9v/2//b/9v/2//j/+P/4//j/+//8//3/
/v8BAAIAAwAEAAEAAAD/////AQADAAcABwAIAAcABwADAAQABQAFAAYABAACAAAAAAD+
//v/+f/5//r/+v/6//j/+P/4//f/9//1//T/8v/w/+7/8P/y//D/8v/w/+//7//x//H/
8v/0//X/9P/0//P/8v/w/+//7v/w//D/8P/x//D/8P/v/+3/6//t/+3/7f/v/+//7f/v
//L/8v/w//D/8P/w//D/8P/t/+3/7P/r/+z/8P/x//D/6//r//X/+v/6//7//f/6//3/
BwANABUAIgApADcATQBeAG8AhwCgAKEAfwBWAD4AKQAaABUAFQASAAkAAQADAAAA+f/4
//r/8//s//L/9P/0//T/9P/0//L/9f/3//j/9v/3//b/8//y//X/9f/1//T/9v/2//X/
9P/0//X/9f/y//X/8v/t/+//8v/z//f/+P/0//T/9P/z//T/9P/1//f/9//z//X/9//2
//T/8//0//T/8//w//L/9f/3//n/+v/2//X/8//y//X/9v/5//r/+v/6//b/+P/6//b/
9v/5//n/+f/6//v//P/8//z//P/8//z//P/7//j/+P/6//v//v8BAAIABAABAAEAAAD/
//3//v/+//7/AAACAAYACAAGAAYACQAKAAoACwANAAkACQAKAAwADAANAA4ADwAQABAA
DwAOAA8ADgANAAoACQALAA4AEQAWABkAFAAPAA4AFQAWABYAFQARABAADwAMABAAEwAY
ABcAFgAVABEADgAKAAkACwAIAAgABwAHAAgABgAGAAQABAAGAAUABQAFAAMA//8BAAEA
//8AAAAA/v8BAAIAAgACAP////8BAAAA/f/9/wAA/f/+//7/AAADAAQAAgACAAMAAwAD
AAMABQADAAAA/v/9////AAAAAAIABAABAAAAAQAEAAQABAAEAAIAAgACAAEAAwAEAAQA
BAADAAMA/////wEABAAEAAQABQAFAAMABQAFAAMAAwACAAUABgAFAAQABQAJAAUAAgAF
AAUAAwABAAEAAwABAP////8BAAEAAQADAAQACAAGAAoABQACAAEAAwADAP//////////
/v/8//3//P/+/wEAAQADAAMAAQACAAIAAgAAAP3//f/+////AAD//wMABAACAAIAAgAD
AAMAAgABAAEAAQABAP///f///wIABAAEAAIAAgACAAEA/f/+/wAA/P/+////AAABAAAA
AwACAP3///8CAAYABAD8//3/AAACAAMABAAFAAYACQAKAAsADAAJAAgABwAGAAkACwAP
ABUAFAASABAADwALAA0ADwAQABIAEgAQAA4ADgAMAAkABwAHAAgACAAIAAgABwAGAAQA
AQABAAAA/v/7//r/+//8//v//P/7//v/+//6//n/+f/4//r/+v/7//3//f/8//z//P/8
//z//P/9//7//v/9//n/+f/7//v//P/9//7//f/+//7//f/6//z//P/8//z/+//6//r/
+f/3//X/+P/4//f/9f/4////AgD8//7/BQAEAAEADQAfACUAJgApADMASQBcAHEAiQCe
AK0AnwB8AFwASQA6ACsAHwAUAA0ABwAJAAoABQACAAIAAQACAP7//v8CAAEAAAD///z/
/P/9//3/+v/9//7//f/+//7//f/8//r/+//8//z//P/6//v/+//4//z/+v/2//n/+f/5
//z//P/7//z//f/9//v/+v/6//v/+//3//n/+//6//j/9//4//b/9f/y//T/8v/z//T/
9P/2//f/9//4//X/9P/1//T/9f/0/+//8P/z//D/8f/1//T/8//z//P/9P/0//T/9P/2
//b/9v/1//L/8v/0//X/9//5//n/+v/4//n/+f/5//v//P/8//z//P/8//7//v/+//7/
AQACAAEAAwAGAAMAAwAEAAYABgAGAAYABgAGAAgABwAGAAcABQAFAAMAAwAHAAoADQAS
ABIACgACAP7/BQAGAAYABQAEAAYACAAIAAoACwAOAAsACgAJAAUAAgABAAEABAACAP//
/f/8//z//v/+//z//P/+//3//f/9//7/+//+/////P/8//v/+P/7//z//P/8//n/+f/7
//r/9f/1//j/9f/0//T/9v/5//v/+P/3//f/9//3//f/+f/7//r/+v/7//r/+P/1//T/
+f/3//f/+f/9//7///8AAAAAAAAAAP///v/+//3//P/+/////P/9//3//v/8//r/+//7
//n/+//9//v/+//6//3//v/9//z//v8DAAAA/v8BAAEA///9//v/+//3//P/9P/3//j/
+f/6//r//f/6////+//5//n/+//7//f/9//6//v/+//6//v/+P/4//n/9v/3//b/8//3
//j/+f/4//T/8//z//P/9//3//z//v/4//b/9P/z//L/8v/y//P/8//z//H/7//x//T/
9v/2//X/9v/3//f/8//0//b/8v/x//H/8f/x//D/8//y/+3/7//0//r/+v/0//X/9v/2
//n/+v/7//z/+v/6//r/+v/7//3//v8BAAQAAwABAP/////7//3///8DAAYABwAGAAMA
AgD///v//P/9////AAD+//z/+//6//f/9f/0//L/8f/w//H/9P/0//L/8v/w/+//7//u
/+3/7//w//L/8v/1//X/9f/0//T/9P/0//T/8//z//P/8v/y//H/8v/1//f/9//3//f/
8//1//b/9v/y//L/8v/y//T/9P/0//X/9P/z//D/8v/z//L/8P/z/+//7v/2//7/BQAG
AAMABwAVAB8AHgAnADsATwBgAHkAjwCcAKEAkQBmAEAALQAiACEAHwAUAA0ACwABAPz/
//8AAPz/+f/6//r/+P/2//j/+v/8//z/+//7//r/9v/4//j/9v/2//j/9//2//T/9v/2
//X/9P/2//f/9//0//n/9v/x//P/9f/1//j/+P/1//T/8//x//P/9P/2//n/+f/1//f/
+f/2//T/8//0//X/9f/z//b/9f/1//X/9P/0//X/9f/2//T/9P/2//b/+P/4//T/9v/2
//L/8v/1//j/+f/7//3//f/8//v/+v/5//j/9//1//b/9v/4//n/9//5//n/+v/8////
AQADAAAAAAD///7//P/8//7//v/9//7/AgAEAAUABwAKAAcABwAIAAoACgAFAAQAAwAC
AAcABwAHAAkACwALAAkACQAGAAYABgAIAA0ACgAHAAgADwAQABAADwAKAAoACgAIAAYA
BwAKAAcACAAJAAcABgAAAP//AQD+/wAA/////wAA///+//v/+v/7//v//P/9//3/+f/7
//v/+P/4//f/9P/1//b/9v/2//T/9f/4//j/9//5//7//f/4//b/9v/3//j/9v/2//f/
+f/5//n/+//4//b/9f/1//f/9v/0//T/+//5//n/+//7//r/+f/4//j/+P/4//f/+f/6
//r/+v/9//3/+f/5//j/+v/5//j/+//7//n/+//9//v/+//6//n/+P/1//L/+P/9//r/
+P/5//n/9//1//X/9//1//P/9P/3//j/+f/2//T/9f/w//X/8f/v/+//8v/z//D/8f/z
//P/8v/w//H/8P/y//X/8//z//H/7f/z//T/9f/0//H/8f/y//P/8f/v//L/8v/u/+7/
7v/v//D/8P/w//H/7//v/+3/6//s/+7/7//u/+//8P/x//H/+P/0//f/+P/4//f/9v/1
//T/9f/1//f/+//9//7///8BAPr/+//8//z//v/+//z/+v/6//j/9f/z//H/8v/y//L/
8v/x//D/7v/t/+3/7P/q/+b/5v/o/+r/6//s/+v/6//r/+r/6f/p/+n/6v/p/+n/6P/n
/+X/5P/n/+j/6f/q/+r/6v/p/+f/5f/l/+f/5//p/+n/6f/n/+n/6v/q/+j/6P/o/+j/
6P/m/+b/5//n/+f/5f/o/+j/5v/j/+X/6//y//L/8P/v//D/8//z//n/CwAaAB0AKQBB
AFgAaQCDAJ4AnwCHAGgAUgA9ACoAHQARAAYA+//3//f/+P/5//j/+P/x/+j/6P/w//T/
8v/w/+7/6v/r/+3/7v/s/+3/7P/p/+j/7v/v//D/8P/u/+z/6f/m/+n/6//s/+r/8f/w
/+3/8f/w/+//8f/w//D/8P/w/+//7f/s/+z/7f/t/+n/6//t/+//8P/y//b/8//x/+3/
7v/t/+3/7f/s/+z/7f/t/+7/7//w//P/9P/1//T/7//w//X/8v/z//f/9v/1//X/9f/4
//j/+P/4//j/+P/4//f/9v/2//j/+f/5//v/+//8//r/+//7//v//f/+//7//v8AAAAA
AgACAP7//v8BAAIAAAABAAMA//8CAAYACwAOAAwADAAMAAwADwAPAA8AEQAOAA0ACgAJ
AAkACgALAA4AEgAOAAoACgAOAA4ADQALAAoADAAOAA4ADAALAAwABwAIAAkABwAGAAAA
//8BAP7//////wAAAgACAAIAAAAAAAAA/////////v/5//r/+f/6//z//f/8//v/+v/4
//b/9//5//3//v/5//n//P/5//j/+P/6//3/+//4//f/9//6//v//P////7//P/7//v/
/P/8//v//P////3//f///wAAAAAAAAAAAgAEAAYABwAHAAgACAAIAAgABwACAAEAAgAE
AAMAAgAFAAUAAwAFAAcABQAFAAQABQAGAAUABAAFAAkABQACAAcABwAFAAMABAAHAAYA
BQABAAEA///9//7/AAAFAAQACAADAAAA//8DAAMA/////wIAAwADAAIAAAD8//v/+//7
//3//f/7//3//P/7//j/+v/7//3////+//v//f/8//r//P/+/wEABAAEAAQABQAHAAkA
BwAKAAcABgAFAAQABgAHAAoADwAQABAAEAARAAwADQAOAA4ADgAOAAwACgALAAoACAAH
AAYABgAFAAQAAQD///3/+v/5//n/+P/2//f/+P/7//7/+//6//f/9f/1//T/8//z//X/
+P/5//v//f/9//z//P/4//b/9P/y//b/+P/5//n/+f/5//v/+//5//n/+f/3//f/+P/4
//b/+P/4//j/+P/6//r/+//7//3/+//+//7/+f/1//b/+//4//D/9P8BAAYABQALABUA
GwAkADMAQQBRAGgAfwCVAKgArwCbAHQAVgBBADAAJQAfABgAEwALAAEA+P/5/wQABAD7
//j/+v/4//j/+//8//3//P/5//n/+P/0//f/+P/3//j//f/9//3//P/+//7//f/8//r/
+f/3//L/+v/4//T/9//4//n//f/+//7//v/+//3//v/+////AQD7//X/9f/1//j/+P/5
//z/+v/5//b/+P/5//v//f/+//v/+//6//r/+f/4//n/+P/8//z/+P/6//r/9v/2//n/
+f/5//r/+//+//7//v/+//7//v/+//3//P/8//7////+/////v/+//7/////////AgAE
AAUABgAEAAQABgAGAAIAAgAFAAYACAALAA8ADQAKAAoACwAKAAkACgALAAwADAALAAoA
CwANAA8ADwARABAAEAAQABIAGAAUABAAEAASABIAEQAPAA4ADgAOAAwACQAJAAsABwAJ
AAsACgAKAAYABQAHAAQABgAFAAUABgAFAAQAAQAAAP///f/8//v//f/5//v/+//9//7/
/v/8//v/+v/4//b/9v/3//r/+v/3//f/+v/3//f/+P/7/////v/6//j/9//4//n/+v/9
//3//P/8//3////+//z//P////v/+f/5//3//v///wAA///+//3/+//8//7///8AAAEA
AQD9//3//P/+//3//P///////f///////f/9//z//f/+//3//P8BAAcABQAEAAQAAQD8
//f/+v/9//z/+//7//3//f/9//z//P////z////7//n/+f/+/////P/9///////+//z/
+v/2//X/9f/3//v//f/9//3//P/7//j/9f/1//b/9//5//f/+v/6//f/+P/5//v/+v/6
//r/+//6//n/9v/z//P/9v/4//j/+P/4//j/9//0//b/+f/2//b/9//4//n/9v/5//j/
8//y//T/9//0//b//f8EAAIA/f/6//f/9P/y//L/8v/y//P/9P/1//b/9v/2//b/9v/2
//b/9v/2//n/+v/7//z/+f/4//f/9v/3//j/+f/7//v//f8BAAEAAAD/////+//9////
AAACAAIAAAD+//7//P/5//f/9//6//r/+v/4//X/9P/y//H/8f/w/+7/7P/u//D/8v/w
//D/7v/t/+3/6v/p/+n/6v/t/+7/8P/x/+7/7P/r/+r/7P/s/+z/7f/w//D/7//t/+v/
7f/t/+3/7f/t/+v/7f/w//D/7v/u/+z/7P/s/+z/7v/v/+//7//s/+7/7f/q/+f/7f/1
//z//v/+//n/+v8JAA0ACQATACQALwBBAFkAZgBzAIkAnACZAHMARgAuACkAIgAXABEA
CAABAP3/+f/6//n/8v/s/+v/6v/o/+z/+P/6//r/+v/4//X/9f/0//D/8v/y//D/8P/y
//H/8P/u//D/8v/z//T/8f/x//D/7P/z//L/7//z//H/8f/0//T/8f/w/+//7f/t/+7/
8P/z//H/7f/v//H/7//u/+7/8P/y//H/7v/w/+3/7f/t/+z/7f/t/+z/7P/s/+z/7v/u
//H/8v/v//L/8v/u/+7/8f/z//P/9P/1//X/9P/z//L/9P/0//T/8//0//T/9v/3//n/
+//7//z/+f/5//j/9//5//r/+v/6//z//P/+//7//P/8////AAD/////AAD7//3//v8A
AAAA/v/+//7//v8EAAUABgAJAAYABQACAAEABAAGAAgADAAOAAoABgAGAAsADAAMAAsA
BgAGAAYABAAGAAcACgAHAAcABwAEAAIAAQABAAQAAgD+//v/+f/4//r/+v/4//j/+v/5
//n/+f/3//P/9f/1//f/+P/4//b/9P/0//P/8v/z//X/+f/6//T/8//1//H/8f/y//X/
+f/3//T/8//z//H/8f/x//P/9P/0//X/9//2//T/8f/w//b/9f/2//n/+v/6//r/+v/8
//z//P/7//r/+v/5//j/+//7//f/9//7//7//v/+///////9/////f/7//v/+v/6//r/
+P/2//r////8//r//f/9//v/+f/5//v/+f/3//f/+f/5//n/+v/6//3/+v/8//f/9P/z
//f/9//z//P/+P/5//n/+P/1//L/8v/z//X/9//3//X/+P/4//j/9v/1//X/9v/3//f/
9f/4//j/8v/y//L/8//2//b/9v/3//X/9f/z//H/9f/4//r/+v/2//b/9v/1//L/9P/3
//T/8f/x//H/8f/z//f/9//z//H/9P/4//b/9P/1//L/8v/0//T/9P/0//b/9v/2//b/
9P/0//T/9P/0//T/9P/0//f/+P/5//r/+v/6//r/+v/8//z//P/8//v/+//6//v/AQAB
AAAA//8BAP3///8BAAIABAAEAAIA///+//v/9//2//f/+f/6//n/9v/0//L/8f/x//L/
8v/w/+7/7v/w//D/7v/u/+z/7f/t/+z/6//p/+r/7P/s/+r/6f/o/+b/6P/q/+z/7v/u
/+//8P/w/+3/6//r/+3/7P/r/+r/6f/q/+3/7//w/+3/7P/r/+r/7P/u//D/8//x/+//
6//s/+//8P/w//X/7f/o/+7/8P/z//z/BQAJAA8AGQAeACcANwBFAFgAbwCHAJ4AnQB5
AFQAOgAnABwAHQAXABQACwD7//f/+v/1//L/+P/5/+7/8P/6//r/9f/y/+//6v/v//P/
9v/2//j/+P/2//b/9v/1//T/8v/z//T/9P/0//L/8//z//D/9v/0//D/8//0//X/+f/6
//b/9P/y/+//7v/u/+//8f/y/+//8v/1//f/9v/2//j/+P/3//T/9v/1//X/9f/0//b/
9//3//j/+P/4//r/+v/5//j/8//0//j/9v/4//3//P/7//v/+//7//r/+f/4//v//P/9
//3//P/8//7////9//////8AAP7///////////8AAAAAAAADAAQABwAIAAQABAAHAAgA
BwAJAAwACQAJAAoADAAMAAgACAAIAAgADQANAA0ADwAPAA8ADQANAA4AEAASABYAFwAS
AA0ADAAPABAAEAAPAA4ADgAOAAwACgALAA4ACwANAA0ACgAIAAcABwAKAAgABQADAAIA
AgADAAQAAwAEAAMAAQAAAP//AQD//wMABQAEAAQAAwAAAAAAAAD///7//P/9/wAAAAD9
//3/AAD9//r/+v/8////AgAAAAAAAQADAAMAAwAFAAQAAgABAAEAAgACAAEAAgAJAAcA
BwAJAAcABgAFAAQABAAEAAQAAwAFAAYABgAGAAcABwADAAMABgAKAAsADAAKAAkABgAH
AAcABQAFAAQABgAGAAQAAgAEAAkABgAEAAgACQAIAAcABwAJAAcABQADAAUABQAFAAQA
BAAHAAQACQAFAAMAAwAHAAcAAwADAAYABwAHAAYABwAEAAQABQAFAAcABwAFAAYABgAG
AAQABAAFAAcACQAGAAMABQAEAAIAAgACAAMABAAEAAQABQAFAAUAAwABAAUACAAKAAoA
CAAIAAgABwAEAAYACQAGAAMAAwADAAMABAAJAAoABwAGAAgACwAIAAgABQAIAAYABgAG
AAYABgAEAAQABAAEAAUABgAHAAgACwAMAA0ADgAMAAwADAAMAA8AEAARABIAFAAUABUA
FQAWABkAGAAWABYAFwAUABcAGAAYABkAGAAYABYAFgAUABIAEQASABQAEwASAA8ADQAP
AA4ADgAPAAwACgAIAAgABwAIAAUABAACAAEAAQAAAP7//f/9//7///8BAAIAAwADAAQA
BQAGAAMAAgACAAIABgAHAAcACQAJAAkACQAJAAYAAwAEAAQABwAGAAcACAAHAAYABQAE
AAcABwAHAAUACAAIAAYAAwANABEAEAAIAAIACwAUAA8ADQAfAC8ANAA3AD8AUwBuAH0A
jQCqAMcAxwCsAI4AbwBQAEMAPwAyACMAHwAfABIABwACAAIA///8//b/9P/0//L/8v/y
//D/7//v/+7/6v/s/+z/6v/q/+v/6//r/+r/6v/q/+n/6P/q/+v/6//o/+7/7P/o/+v/
6f/p/+z/7P/u//D/8v/z//D/7v/t/+3/7P/p/+z/7//t/+z/7P/u/+//7//t//D/8P/x
//L/8v/z//P/8v/y//H/8P/x//D/8P/w/+z/7v/u/+r/6v/t//D/8f/z//X/9v/2//b/
9v/2//b/9v/1//T/9P/2//f/9f/3//f/+P/6//3///8BAP//AAAAAAAAAgACAAQABAAB
AAAAAgACAAUABwAKAAcACQAKAAwADAAIAAgACAAIAAsACwALAA0ADQANAAsACwAKAAoA
CgAMABMAEAANAA4AEwAUABQAEwARABIAEwASABAADwAQAAsADAANAAsACgAJAAkADAAK
AAYAAwABAAAAAgAEAAQABgAEAAEA///9////+//9//3//v8AAAEAAAD///7//P/6//j/
+f/8//z/+//7//7/+//7//z///8DAAIA/v/8//v//f/9//3///8AAAAAAQADAAIAAAD9
//z/AQD/////AQAAAAAAAAAAAPr/9v/y/+3/8P/y//P/9P/0//P/7v/t//H/9P/0//T/
9f/1//P/9f/3//X/9f/0//T/9P/y//D/8v/3//T/8v/y//H/7v/r/+3/8f/x//H/7P/t
/+z/6//n/+b/6P/k/+b/4f/e/93/3f/d/9n/2f/Z/9n/2P/W/9j/1v/X/9n/2f/b/9v/
2f/a/9j/1v/S/9L/0//V/9f/1v/T/9X/1P/O/87/zv/P/9D/0P/Q/9H/0//T/9H/z//T
/9b/2P/Y/9X/1P/T/9H/zP/O/9H/zv/O/8//0P/R/9P/1//X/9P/0P/S/9X/0v/Q/8n/
zP/M/87/0P/S/9T/1v/W/9b/1v/U/9T/1P/U/9X/1v/X/9j/2P/Y/9n/2f/b/9//3//e
/9v/2//X/9n/2//c/97/3v/d/9z/3f/c/9b/0//S/9L/1f/W/9X/1f/R/87/zP/L/8v/
yv/J/8r/y//M/8n/yP/H/8f/yP/I/8r/y//N/9D/zf/N/8z/y//I/8j/yP/I/8j/yP/J
/8r/zP/L/8n/yf/O/8//0P/R/8//y//L/8r/yP/G/8b/xv/K/8z/zv/Q/8//z//P/83/
z//O/8v/x//P/9P/0P/U/9r/3//e/9//4f/l//P/AgAPABsALQBEAFsAbwCAAIMAZwA6
AB4AEwAAAPP/7//q/93/1f/Z/97/3f/c/9z/1f/S/9j/3P/W/9b/1v/W/9T/0v/T/9P/
0P/T/9T/0//U/9f/1//X/9b/1P/U/9P/0v/U/9X/1f/S/9b/1P/Q/9P/0v/R/9P/0v/T
/9T/1f/V/9T/1P/V/9f/1f/R/9P/1f/T/9L/0v/U/9X/1f/T/9b/2P/Z/9r/2v/X/9f/
1v/W/9j/2P/a/9r/3P/c/9j/2v/c/9j/2P/b/9v/2//c/93/3f/c/9v/2v/c/9z/3P/b
/9v/3P/f/+H/3//h/+H/4v/h/+H/4P/f/+D/4v/j/+T/5v/m/+j/6P/k/+T/5//o/+n/
6//u/+v/6//s/+7/7v/s/+z/7P/s/+//7//v//H/8f/x/+//7//u/+7/7v/w//X/8v/v
//D/8//0//T/8//y//L/8v/w/+//7//x/+3/7v/v/+3/7P/s/+3/8f/w/+//7f/s/+z/
6P/m/+L/4P/i/+P/5f/n/+f/4//l/+X/5f/m/+b/5P/h/+D/3v/c/93/3//j/+T/3//d
/97/2f/b/9z/3//j/+H/3v/d/93/3//f/9//4f/j/+T/5v/p/+b/4v/d/9r/4v/h/+L/
5f/o/+j/6P/o/+X/4v/f/9v/3v/i/+X/6P/p/+n/5f/l/+b/6P/n/+b/5P/j/+D/4f/k
/+X/6P/q/+f/5v/j/+D/5P/p/+b/5P/l/+X/4//h/+T/5//m/+X/4//l/+X/5f/i/+D/
4f/c/+T/4f/g/+H/4//j/9//3//g/+H/4f/g/+H/3v/e/9//3f/f/9//3f/i/+L/4v/g
/+H/4//m/+n/6P/l/+f/5v/h/+D/3//f/+L/4v/i/+P/4P/f/9z/2f/c/+D/4//k/+P/
5P/l/+X/4P/g/+H/3P/d/9//4f/j/+D/4//i/93/2//e/+L/4P/e/9//5P/q/+b/5P/i
/+D/3f/c/9v/2v/d/97/3//g/+P/5P/l/+b/5f/k/+P/4v/i/+L/4v/i/+T/5v/o/+r/
6P/o/+j/6P/q/+v/7v/z//D/7v/s/+v/6P/r/+7/8P/x//D/7f/q/+v/6v/o/+f/5f/m
/+b/5v/l/+X/5f/k/+L/4f/f/9z/2//c/9//4v/d/9z/2f/X/9f/1v/V/9X/2P/c/97/
4f/e/93/2//a/93/3v/f/+D/3f/c/9r/1//X/9f/2f/Z/9n/2f/Z/9f/3P/e/9//3v/e
/97/3v/e/93/3P/c/9v/3P/b/9//4P/d/9n/2v/f/+b/6P/q/+3/7P/t//f///8BAAYA
DwAbADUAWABpAHcAigCFAGUAQgAmABUADAAHAAMA+v/t/+X/5f/o/+X/4P/c/93/4v/i
/+L/5v/l/+T/4//g/97/3//f/9z/3v/e/9z/3P/h/+H/4f/g/93/3P/a/9j/2v/d/9//
3v/i/+D/3P/f/93/3f/g/+D/4P/g/+D/3//e/97/3//h/97/2f/a/9v/3f/c/9z/3v/e
/93/2v/c/9z/3f/e/97/3f/d/9z/3P/d/97/4f/i/+P/4v/d/97/4f/e/9//4//i/+H/
4f/h/+X/5v/n/+j/5//m/+X/4//k/+T/5v/n/+X/5//n/+j/6P/p/+n/6f/n/+j/6P/o
/+b/5v/o/+j/6P/o/+v/7P/v//H/9P/x//P/9P/2//b/8v/y//L/8v/3//f/9//5//n/
+f/3//f/9f/2//f/+v/+//r/9v/2//n/+v/6//n/9v/2//b/9P/1//f/+//5//j/9//z
//D/7v/v//P/8v/x/+//7v/u//D/8P/u/+7/7f/r/+r/6f/r/+f/6f/p/+n/6v/q/+j/
6v/q/+n/6P/m/+f/6v/q/+j/6f/t/+v/6P/o/+r/7f/v/+z/6//r/+r/6f/o/+n/5//m
/+b/5//o/+j/5//o/+v/6f/p/+v/7P/s/+z/7P/v//D/8f/x/+//8P/w//D/7v/t/+j/
5//q/+7/7//w//H/8f/v//H/8f/v/+//7v/w//D/7v/s/+//8//v/+z/8v/z//L/8f/w
//H/7v/r/+r/7f/u/+//6//q/+z/6P/u/+v/6v/r/+3/7f/p/+n/7f/v//D/8P/x/+7/
7v/v/+3/7//v/+3/7v/u/+7/7P/o/+f/5//n/+n/6f/u//D/6v/o/+b/5f/p/+r/6//t
/+//7//t/+v/7f/w//L/8v/u/+z/6v/n/+f/6v/u/+z/6f/p/+n/6f/r/+//7//r/+j/
6v/t/+r/7P/r/+z/7v/u/+7/7v/u/+z/7P/s/+z/6v/q/+r/6v/u//D/8v/0//T/9P/0
//T/9f/2//f/+P/2//f/9//5//3//f/8//v/+//3//n/+/8JABgAJQAwADUAPABBAEUA
RQBFAEYARgBIAEYARQBEAEMAQwBEAEQAQAA+AD4AQABEAEIAQgBAAD0APQA8ADsAOwA8
AD4APgA/AD8APwA+AD4APgA+AD4AQABBAEIAQgA/AD0APQA/AEEAQQBBAEEAQQBDAEQA
RABAAEAAQABAAD4APgA+AD8APwA/AD0AQAA+ADwAOQA7AD0ASgBIAEgAVQBWAE8AWwBp
AGkAbgB/AJMAqwC+AM0A3wDwAPEA3wC+AKQAlQCIAH0AbQBcAFMAUQBPAFIAUQBOAFAA
SwBEAEQATABSAFEAUABPAEwASgBLAEsASABJAEgARQBEAEgASQBKAEoASwBMAEwATABO
AE8ATwBMAFEATgBJAEsASwBLAE4ATgBNAE4ATwBPAEwATABNAE8ATQBJAEsATQBTAEwA
RABMAA==
         </WaveFormData>
      </LeadData>
      <LeadData>
         <LeadByteCountTotal>10000</LeadByteCountTotal>
         <LeadTimeOffset>0</LeadTimeOffset>
         <LeadSampleCountTotal>5000</LeadSampleCountTotal>
         <LeadAmplitudeUnitsPerBit>4.88</LeadAmplitudeUnitsPerBit>
         <LeadAmplitudeUnits>¦ÌV</LeadAmplitudeUnits>
         <LeadHighLimit>2147483647</LeadHighLimit>
         <LeadLowLimit>268435456</LeadLowLimit>
         <LeadID>V1</LeadID>
         <LeadOffsetFirstSample>0</LeadOffsetFirstSample>
         <FirstSampleBaseline>0</FirstSampleBaseline>
         <LeadSampleSize>2</LeadSampleSize>
         <LeadOff>FALSE</LeadOff>
         <BaselineSway>FALSE</BaselineSway>
         <ExcessiveACNoise>FALSE</ExcessiveACNoise>
         <MuscleNoise>FALSE</MuscleNoise>
         <LeadDataCRC32>1888021659</LeadDataCRC32>
         <WaveFormData>
CgAKAAoACgAIAAgACAAIAAgACAAIAAgACAAIAAgACAAKAAoACgAKAAgACAAIAAgABgAG
AAYABgAIAAgACAAIAAYABgAGAAYACAAIAAgACAAIAAgACAAIAAoACgAKAAoADAAMAAwA
DAAOABAAEgAUABIAEgASABAADgAPAA8ADgALAAkACAAFAAUABAADAAMABAAEAAQAAgAB
AAEAAAAAAAIAAgACAAIAAgACAAEAAAADAAMABAAEAAQAAgACAAIAAwAEAAUABgAFAAUA
BQAEAAQABQAFAAUAAwACAAIAAgACAAMABgAIAAYABgAEAAQABQAFAAUABQADAAMAAwAD
AAUABQAEAAQABgAHAAcABwAGAAYABQADAAMABAAEAAQABgAIAAYAAwAEAAQABAACAPn/
8P/t/+z/5f/c/83/u/+y/6f/nP+X/4n/bf9d/2f/dP97/3//hv+R/5z/pf+1/8T/zv/a
/+X/7v/w//b/+///////AQABAAEAAgAEAAYACAAGAAcABwAGAAQABQAFAAUABwAHAAYA
BgAHAAcABwAIAAoACgAJAAkACgAJAAgABQAHAAcACAAKAAgABwAHAAcACQAJAAgABgAG
AAYABgAGAAgACAAHAAcABwAKAAoACgAKAAoACAAIAAQABAAFAAcABQADAAUABgAIAAgA
BgADAAUABQAFAAcABQAFAAUABQADAAMAAQAAAAIAAwADAAIAAwADAAMAAwACAAEA///9
//7///8AAAEAAAD8//n/+P/8//z/+//5//n/+P/2//X/9f/0//T/8//x//D/7v/u/+3/
7P/s/+z/7P/s/+r/6f/r/+v/6//r/+z/7P/s/+v/6//s/+//7//s/+z/7//w//D/8f/z
//P/8//1//j/+f/8//z//v8BAAQABQAFAAUABQAIAAgACAAKAAwADQAPAA0ADQARABEA
DwAPAA4ADQANAAwADAANAA8AEAAQABAADgAOAA8ADwAPAA8AEAAQAA0ACwALAAwADQAO
AA4ADgAOAA4ADgAOAA4ADAAMAA0ADQANAA0ACwAKAAoACgALAAwADAAMAAwADAAKAAoA
CgAMAAwADAAMAAsACwANAA0ACgAKAAoACQAJAAsACwAJAAsADAANAA0ACQAJAAgACAAL
AAsACwALAAkACQAIAAcABwAKAAoACAAHAAcACAAIAAgACAAHAAYABgAHAAcABwAHAAcA
BwAHAAYABgAGAAYABQAFAAYABgAGAAYABgAGAAUABQAGAAYABgAGAAYABgAGAAYABgAG
AAQABAAEAAQABgAGAAYABgAHAAcABwAHAAYABgAGAAYABAAEAAQABAAFAAUABQAEAAYA
BgAFAAUABQAGAAYABgAGAAYABAAEAAYACAAKAAwADQAOAA8AEAAOAA4ADgAOAAwADAAN
AA0ADgANAAsACgAHAAUABAADAAEAAgACAAIAAAD//////v8AAAIAAgACAAAAAQACAAIA
AgADAAMABAAEAAQAAgACAAIAAgACAAIAAwAFAAYABwAFAAQABAADAAMAAwACAAIAAgAB
AAEAAwACAAIAAgAAAAEAAwAEAAUAAwADAAMAAwAFAAUABQAEAAIAAgADAAMABQAFAAYA
BgAFAAUABgAGAAQABAAEAAQABQAEAAQABgAEAP3/9v/v/+j/5//m/9n/w/+2/63/nP+R
/4//gf9l/2H/dP+D/4f/iv+R/5z/o/+t/77/zP/U/+H/6v/u//T/+///////AQABAAEA
AgAEAAYACAAGAAcABwAGAAgACQAJAAkACwALAAoACgAJAAkACQAKAAoACgAJAAkACwAL
AAsACQAHAAcACAAKAAwACwALAAsACwALAAoACAAKAAoACgAKAAsACgAIAAcABQAIAAgA
CAAIAAgABgAGAAYABgAHAAkABQADAAUABgAGAAYABAABAAEAAQABAAMAAwADAAMAAwAF
AAUAAwACAAIAAwADAAIA//////////8AAAEAAQABAAAA///+//3//f/6//j/+P/6//r/
+f/3//f/9v/0//P/9P/0//X/9f/z//L/8P/w/+//7v/u/+7/7P/s/+r/6f/r/+v/6//r
/+z/7P/s/+v/6f/q/+3/7f/s/+z/7//w//D/8f/z//P/9P/3//v//f/+//7/AAADAAYA
BwAHAAcABwAKAAoACgALAA4AEAATAA8ADwATABMAEgARAA8ADQAOAA4ADwARABUAFgAW
ABYAFgAWABcAFwAWABUAFQAUABEADwAPABAAEwAUABQAFAASABIAEgASABQAEgASABMA
FQAVABUAEwAQABAAEAARABIAEgASABIAFAASABIAEgASABIAEgASABAADwAQAA8ADgAO
AA4ADQAPABEAEQAPAA0ADgAPAA8ADgAPAA8AEAAPAA8ADwAPAA8ADwAOAA0ADwASABIA
EAANAA0ADgAOAA4ADgANAAwADgAPAA8ADwAPAA8ADwAPAAwADAAMAAwADQANAA4ADgAM
AAwADAAMAAsACwAMAAwADgAOAA4ADgAOAA4ADgAOAA4ADgAOAA4ADgAOAA4ADgANAA0A
DQANAA4ADgAOAA4ADgAOAA4ADgANAA0ADQAMAA4ADgANAA0ADQAOAA4ADgAOAA4AEAAQ
ABIAEgASABIAEwAUABUAFgAUABIAEgATABMAEgARAA8ADgALAAkACAAHAAcACAAIAAgA
BgAFAAUAAgACAAQABAACAAIAAwAEAAYABgAHAAcACAAIAAgABgAIAAgACAAIAAYABgAH
AAcACQAIAAgACQAHAAcABwAGAAgACAAHAAcACQAKAAoACgAKAAoACwALAAkACQAJAAkA
CgALAAwADQALAAoACQAJAAkACQAJAAoACgAJAAkACgAKAAoACgAKAAwADQAKAAoACgAG
APv/9v/1//L/6//i/9X/x/+6/6v/oP+Z/4v/c/9l/23/fP+F/4f/iv+V/6D/qf+5/8r/
2P/g/+f/8P/6//7/AQABAAUABwAHAAcACQAKAAsADAAMAA0ADQAMAAwADQANAA0ADwAP
AA4ADgAPAA8ADwAQAA4ADgANAA0ADQANAA0ACwANAA0ADgAQABAADwAPAA8ADwAPAA4A
DAAOAA4ADgAOAA8ADgAMAAsADgASABMAFAASABAADAAKAAsADAAOABEADQALAA0ADgAQ
ABAADgALAAsACwALAA0ACgAJAAgABwAIAAkACAAIAAoACwALAAoABwAHAAcABwAJAAkA
CAAHAAUABQAFAAUABQACAAAAAAAAAAAA///9/////v/8//v//f/8//z/+//5//j/9v/2
//X/9P/0//T/8v/y//D/7//x//H/8f/x//T/9P/0//P/8f/y//X/9f/0//T/9//4//n/
+//+//////8BAAQABQAGAAYACAALAA4ADwAPAA8AEAAUABUAFgAVABYAFgAXABcAFwAb
ABsAGwAbABoAGQAZABgAGAAZABoAGgAZABgAGQAaABwAHQAbABsAHAAcABsAGQAZABoA
GQAaABoAGgAcABwAHAAcABwAGgAaABsAGwAbABsAGQAZABoAGwAdAB0AHAAbABoAGAAW
ABYAFgAXABgAGQAaABcAFwAZABkAGwAcAB0AHQAaABsAGgAXABgAGgAcAB0AGQAZABgA
GAAbABsAGwAbABkAGQAYABcAFwAaABoAGAAXABcAGAAYABgAGAAXABYAGAAZABkAGQAX
ABcAFwAXABgAGAAYABgAGQAZABoAGgAYABgAGAAYABcAFwAYABgAGAAYABgAGAAWABYA
FgAWABcAGAAZABoAGQAYABcAFgAXABcAFwAXABgAGAAYABgAGgAcACIAJgAkACQAJAAk
ACQAHwAeAB4AHQAeAB0AGwAaABkAFwAWABUAFAAUABMAEgAQAA8ADwAOAAwADgAOAA4A
DgAPABAAEAAQABEAEQASABIAEgAQABAAEAAQABAAEAAPAA8ADgANAA0ADgAQABEADwAP
AA4ADgAOAA0ADQAPAA4ADgAOAAwADAANAA0ADQAPAA8ADwAPAA4ADQAMAAoADAAMAA0A
DQALAAsADAAMAAsACwAMAAwADQAOAA8AEAANAAwACgAKAAgAAwD4//P/8P/r/+L/1f/F
/7j/rf+c/5X/kf9//2//c/+E/5H/l/+a/53/pv+x/7n/xP/U/+L/6//w//L/+P///wEA
BQAHAAcABwAFAAYABwAIAAgACQAJAAgACAAJAAkACQAJAAkACAAIAAkACQAJAAoACgAK
AAkACQALAAsACwAJAAcABwAIAAoACQAHAAYABQAHAAcABgAEAAIAAgACAAIACAAIAAcA
BwAFAAgACAAIAAcABgADAAIAAgACAAMABQABAP//AQACAAQABAACAP//////////AQD/
//////////7//f/6//j/+f/7//z//P/5//n/+f/5//n/+f/4//f/9v/1//T/8//x/+7/
7P/s/+z/7P/r/+n/6f/o/+b/5f/j/+L/4v/h/9//3v/c/9z/3P/c/93/3v/d/9z/2f/X
/9n/2f/Z/9n/2P/Y/9j/1//W/9b/2P/X/9j/2P/b/9z/3P/d/9//3//h/+P/5v/n/+n/
6v/t//H/8//z//L/8f/z//b/9v/2//T/9v/3//n/9//3//v/+//6//n/9//1//b/9v/3
//n/+v/6//n/+P/3//j/+v/7//n/+f/6//r/+f/3//f/+P/5//r/+v/6//n/+P/3//b/
+P/2//b/9//5//n/+f/3//T/9P/0//X/9P/0//T/9P/2//T/9P/0//T/9P/0//T/8//z
//X/9f/y//L/8v/x//H/8//z//H/8v/0//b/9//1//X/9P/0//T/8//y//H/8//z//L/
8f/x//T/9P/y//H/8f/y//L/8//0//T/9P/y//P/8//z//P/8//z//P/8//0//X/9v/z
//P/9P/0//T/9P/0//T/9f/1//b/9v/0//T/9P/0//T/9P/0//T/9v/4//r//P/+/wQA
BgAEAAMAAgABAAAA/v/+///////+//3/+//6//X/8//y//H/8f/y//L/8v/y//H/8f/w
/+7/8P/w//D/8P/x//L/8v/z//X/9v/4//f/9v/z//L/8//0//X/9v/1//X/9P/z//L/
8v/z//P/9P/1//X/9v/0//P/8//1//T/9P/0//L/8//1//b/9//1//X/9f/1//b/9//4
//j/9v/2//f/9//3//f/+P/4//f/9//4//j/+v/6//r/+v/7//r/+P/4//j/8f/q/+X/
4v/f/9j/y/+7/67/o/+Y/4//hf9x/13/Yf9w/33/f/+A/4f/lP+d/6f/tv/C/8r/1//g
/+T/6v/z//f/9//5//n/+f/5//r/+//8//7///////7//v////////8BAAEAAAAAAAEA
AQABAAIAAgACAAEAAQADAAMAAwABAAEAAQACAAQAAgABAAEAAQACAAMAAwACAAIAAgAC
AAIABQAEAAIAAQADAAYABgAGAAUABAABAAAA//8AAAIABQADAAEAAwAEAAQABAACAP//
AQABAAEAAwADAAMAAwADAAMAAwABAAAA/v///////v/////////////////+//3/+//7
//v/+//8//r/+f/6//v/+v/4//X/9f/0//L/8f/x//D/8P/v/+//7v/s/+z/6//q/+r/
6v/s/+z/6v/p/+n/6f/p/+n/6P/o/+j/5//n/+j/6//r/+v/7P/w//L/8v/z//X/9f/1
//f/+v/7//3//v8BAAUACQAJAAgABwAJAAwADAAMAAwADgAPABEADwAPABMAEwARABEA
EAAPABEAEAAQABEAEQASABIAEgAQABAAEQARAA8ADwAQABAAEAAPABAAEgASABIAEQAQ
ABIAEgASABIAEgAQABAAEQARABEAEQAPAA4ADgAOAA8AEAAQABAAEAASABAAEAAQABIA
EgASABIADwAPABEAEQAQABAAEAAPAA8AEQARAA8ADwAQABEAEQARABEAEAAQAA8ADwAP
AA8ADwAPAA4ADQANABAAEAAOAA0ADQAOAA4AEAAQAA8ADgAMAA0ADQANAA8ADwAPAA8A
DgAOAA4ADgANAA0ADgAOABAAEAAQABAADQANAA4ADgAQABAAEAAQABAAEAAQABAADgAO
AA4ADgAQABAAEAAQAA8ADwAPAA8ADgAOAA4ADgAOAA4ADgAOAA8ADwAPAA4AEAAQAA8A
DwARABIAEgASABIADgAOABIAEAAQABAAEAAOAA4ADgAOABAAEAAQABAAEAAQABAAEAAS
ABIAEgASABMAFAAVABYAGAAYABgAGAAaABoAGgAYABYAFwAXABYAFQATABIADwAOAA4A
DgAPAA8ADgANAAoACQAJAAgACAAIAAgACAAIAAoADAANAA4ADgANAA0ADAAOAAwADAAM
AAwADAAMAAwACwALAAsACgAMAA0ADQANAA0ADAAMAAwACwALAA0ADgAOAA4ADAAMAA0A
DQANAA0ADgAPABAAEQAQAA8ADQAMAAwADQANAA0ADQAOAA4ADQAPABAAEAAQABIAEAAS
ABMAEgAQAAoABgABAPz/+f/4//H/5v/V/8f/vP+x/6r/n/+H/2v/Zf9x/3z/f/+D/5D/
nf+k/7H/xf/W/+L/6v/v//b/AAAGAAcABwALAA0ADQANAA0ADgAPABAAEgATABMAEgAS
ABMAEwATABMAEwASABIAEQARABEAEgAUABQAEwATABMAEwATABEADwAPABAAEgATABMA
FAAVABcAFwAWABQAFAAUABQAFAAXABYAFAATABEAFAAUABQAFgAWABQAFAASABIAEwAV
ABMAEQATABQAFgAWABQAEQAPAA8ADwARABEAEQARABEAEQARAA8ADgAQABEAEQAQABEA
EQARABEAEAAPAA0ACwANAA0ADQANAA8ADAAKAAoACgAKAAkABwAHAAYABAADAAUABAAE
AAMAAwACAAAAAAD///7//v/+/wAAAAD+//3///////////////7//f/7//v//P//////
AAAAAAMABAAEAAUABwAHAAkACwAOAA8AEAAQABIAFQAYABkAGQAZABcAGgAaABoAGgAc
AB0AHwAbABsAHwAfAB8AHwAeAB0AHgAeAB8AIQAiACIAIQAgABwAHAAdAB0AHQAdAB4A
HgAcABsAHAAeAB8AIAAgACAAHgAeAB4AHgAgAB4AHgAfACEAIQAhAB8AHgAeAB4AHwAg
ACAAIAAgACAAHgAeAB4AIAAgACAAIAAfAB8AIQAhAB4AHgAeAB0AHQAfAB8AHQAfACAA
IQAhAB8AHwAeAB4AHwAfAB8AHwAdAB0AHAAbAB0AIAAgAB4AHQAdAB4AHgAeAB4AHQAc
ABwAHQAdAB0AHwAfAB8AHwAeAB4AHgAeAB0AHQAeAB4AHgAeAB4AHgAdAB0AHgAeAB4A
HgAeAB4AIAAgACAAIAAfAB4AHQAcAB4AHgAeAB4AHwAfAB8AHwAeAB4AHgAeAB4AHgAe
AB4AHwAfAB8AHgAeAB4AHQAdABsAHAAcABwAHgAgACIAIgAhACAAHwAeAB4AHgAeAB4A
HgAeAB4AHgAgACAAIAAgACIAIgAiACIAJgAoACoALAArACoAKQAoACYAJAAkACUAJwAm
ACUAIwAiAB8AHQAcABkAGQAaABoAHAAaABkAGQAYABgAGgAaABoAGgAbABwAHAAcAB0A
HQAeAB4AHgAcABwAHAAcABwAHAAcAB0AHQAdABwAHAAdAB0AHQAdABwAHAAcABsAGwAd
AB4AHgAeABoAGgAbABsAGwAbABsAGwAbABsAGwAbABoAGgAaABsAHQAdAB0AHgAcABsA
GwAcABwAHAAcABwAHgAbABoAHAAcABYADQAIAAUA/v/5//D/3//N/8L/t/+q/6H/l/+B
/3P/e/+Q/5n/m/+g/6v/tv/D/9H/3P/k//D/+f8CAAYADAARABEAEwAVABUAFQAXABgA
GQAaABoAGwAbABoAGAAZABkAGQAXABcAFgAWABkAGQAZABoAGQAYABYAFQAYABkAGgAZ
ABcAFwAYABoAGAAXABcAFwAXABcAFgAUABYAFgAWABYAGAAYABcAFwAWABgAFwAWABYA
FgAUABQAFAAUABUAFwAVABMAFQAWABYAFgAUABEAEQARABEAEwATABMAEwATABIAEQAO
AAwADgAPAA8ADgANAA0ADQANAA0ADQAMAAsACQAJAAkACQAJAAYABAAEAAYABgAFAAMA
AwACAAAA//////7//v/9//3//P/6//r/+f/4//j/+P/2//b/9P/z//X/9f/1//X/9P/0
//T/8//1//b/+f/5//b/9v/5//r/+v/7//3//f///wEABAAFAAYABgAIAAsAEAARABEA
EQARABQAFAAUABIAFAAVABcAFQAVABkAGQAXABcAFgAVABgAGAAZABsAGwAaABgAFgAV
ABYAGAAZABgAFwAXABYAFgAVABYAGAAXABgAGAAYABgAGAAYABgAGgAYABgAGQAYABcA
FgATABUAFgAXABkAFwAWABUAFAAVABQAFQAWABYAFgAWABYAEwATABUAFQAWABYAFgAV
ABQAFQAUABEADwAQABEAEQAQABEAEQASABEAEQARABEAEwATABIAEQARABQAFAASABMA
EwAUABQAFAAUABMAEgAQABEAEQARAA8ADwAPAA8AEAAQABAAEAAPAA8AEAAQAA4ADgAO
AA4ADQANAA4ADgAOAA4ADgAOAA8AEAARABIAEQAQAA8ADgAMAAwADAAMAA0ADQANAA0A
DAAMAAwADAAMAAwADAAMAA0ADQANAAwADgAOAA0ADQALAAwADAAMAAwADAAOAAwADAAM
AAwADAAMAAwADAAMAAoACgAKAAoADAAMAAwADAANAA4ADwAQABIAFAAWABgAFgAWABQA
FAATABMAEgARABEAEAANAAsACQAHAAYABgAEAAQAAgABAAEAAAAAAAIAAgACAAIAAwAE
AAQABAAFAAMABAAEAAQAAgACAAIAAgADAAQABQAHAAYABQADAAIAAQABAAEAAQABAAIA
AwADAAMABQAGAAYABAACAAIAAwAFAAUABQAFAAQAAwACAAEAAQAAAAAAAAABAAEAAQAB
AAIAAgABAAEAAAAAAAAAAAACAAQAAwAAAP7//v8AAP//+P/v/+r/5//k/93/zf+8/7H/
pv+X/43/h/95/2n/av9//4v/jv+R/5j/of+t/7T/uP/A/83/1P/W/97/5//r/+v/7f/t
/+3/7f/u/+//8P/w//H/8f/w//D/8f/x//H/7//v/+7/7v/w//H/8v/0//H/8P/u/+3/
7f/t/+3/6//s/+3/7//y//H/7//u/+3/7//v/+7/7P/u/+7/7v/u//D/8P/v/+//7v/w
/+//7v/u/+7/7P/s/+r/6v/r/+3/7f/r/+3/7v/u/+7/7P/p/+r/6//s/+//7f/r/+n/
5//o/+n/6P/o/+j/6f/p/+j/6f/p/+n/6f/o/+f/5f/j/+X/5f/l/+X/5//k/+L/4v/i
/+L/4f/f/9//3v/c/9v/2//a/9r/2f/Z/9j/1v/W/9X/1P/U/9T/1P/U/9L/0f/T/9P/
0//T/9T/1P/U/9P/0f/S/9X/1f/W/9b/2f/a/9r/2//d/93/3//h/+T/5f/o/+j/6v/t
/+//7//u/+3/7//0//b/+P/2//j/+f/7//n/+f/9//3//f/9//z/+//8//z//f///wAA
AAD///7//v/+////////////AAAAAP7//f/+/wAA//8AAAAAAAAAAAAAAAAAAAIAAAAA
AAEAAwADAAMAAQAAAAAAAAABAAAA/v/8//r//P/6//r/+v/7//z//f/+//v/+//9//3/
/P/8//z/+//6//v/+v/3//n/+v/7//v/+v/7//v//P/7//v/+//7//3//f/8//v/+//+
//7//P/5//n/+v/6//j/+P/3//b/9v/3//f/9//3//f/9//3//b/9v/2//b/9//3//j/
+P/4//j/+P/4//f/9//4//j/9v/2//b/9v/2//b/9v/2//j/+P/4//j/9v/2//b/9v/5
//n/+f/5//b/9v/2//b/9v/2//b/9v/5//n/+f/4//b/9v/1//X/9//4//j/+P/6//r/
+P/6//r/+v/6//r/+v/6//r/+v/8//7/AAACAAIAAgACAAIABAAEAAIAAgACAAEA///9
//v/+v/3//X/9P/z//P/9P/2//b/9P/z//P/8v/y//T/8v/y//L/8//2//b/9v/3//f/
+P/4//j/9v/2//b/9v/2//b/9v/3//f/9//2//b/9//3//f/9//0//T/9P/z//P/9f/2
//b/+P/2//b/9//3//f/9//3//X/9f/1//X/9//2//b/9v/3//f/9//3//j/+P/3//f/
+P/4//j/+P/4//j/9//2//b/+P/y/+n/5P/l/+L/2//S/8P/s/+s/6H/kP+H/3n/Yf9T
/1f/Zv9v/3H/ev+H/5D/nf+r/7r/yP/U/9n/3P/m/+z/7//z//P/9f/1//X/9//4//n/
+v/4//n/+f/4//r/+//7//v//f/9//z//P/9//3//f/+//7//v/9//3//f/9//3/+//5
//n/+v/8//7//f/9//3///////7//P/8//z//P/8//3//P/6//n/+f/8//z//P/8//z/
+v/6//n/+v/8////+//5//v//P/8//z/+v/3//f/9//3//n/+f/5//n/+f/7//v/+f/4
//b/9//3//b/9//3//f/9//1//X/9P/z//H/8f/x//H/8v/w/+//8P/w//D/7//t/+3/
7P/q/+n/6f/o/+j/5//n/+b/5P/k/+X/5P/k/+T/5v/m/+T/4//h/+H/4f/h/+L/4v/i
/+H/4//k/+f/5//k/+T/5//o/+r/6//t/+3/7f/v//L/8//3//j/+////wEAAQAAAP//
//8CAAIAAgACAAQABQAHAAUABQAJAAkACQAJAAgABwAJAAgACAAJAAkACgAKAAoACAAI
AAkACQAJAAkACgAKAAkABwAHAAgACQAKAAoACgALAAwADQAOAAwACgAKAAsACwALAAsA
CQAKAAoACgALAAoACgAKAAoACwAKAAsADAAKAAoACgAKAAsACwANAA0ADgAOAA4ADQAM
AA0ADAAJAAsADAANAA0ADQANAAwADAALAAsACwALAA0ADQAMAAsACwAOAA4ADAANAA0A
DgAOAAwADAALAAoACwANAA4ADwANAA0ADQANAA4ADgAOAA4ACwALAAwADAAMAAwADAAM
AAsACwAMAAwADAAMAAwADAAMAAwADAAMAAwADAAMAAwADAAMAAwADAAPAA8ADwAPAAwA
DAAMAAwADAAMAAwADAAPAA8ADwAOAA4ADgANAA0ADQAOAA4ADgAOABAADAAMAA4ADgAO
AA4AEAAQABAAEAAOAA4ADgAOAAwADAAMAAwADgAOAA4ADgAPABAAEQASABYAGAAaABwA
GgAaABoAGgAXABYAFgAVABQAEwARABAADwANAAwACwAJAAoACgAKAAgABwAHAAYABgAI
AAgACAAIAAkACgAKAAgACQAJAAoACwAMAAsADAAMAAwADAAMAAoACwALAAsADAAMAA0A
DQALAAsACgAKAAoACQAJAAsADAAMAAwACgAKAAsACwALAAkACQAJAAkACgALAAwADAAK
AAoACwALAA0ADQAOAA4ADQANAA4ADgAOAA4ADgAOAAkACgAMAAwACgD///j/8//y/+//
5P/T/8P/tv+v/6j/nf+J/23/Y/9t/3r/f/+B/4r/mf+g/6v/u//M/9j/4v/r//L/+P8A
AAMAAwAFAAcABwAHAAcACAAJAAoACgALAAsACgAKAAsACwALAAsACwAKAAoACwALAAsA
DAAMAAwACwALAA0ADQANAAsADQANAA4AEAAOAA0ADQANAA0ADQAMAAoACgAKAAoACgAO
AA4ADQANAAoADAALAAoACgAKAAgACAAHAAgACgANAAkABwAJAAoACgAKAAgABQAHAAcA
BwAJAAkACQAJAAkACQAJAAcABgAEAAUABQAEAAMAAwADAAMABQAFAAQAAwADAAMAAwAD
AAEA/v/8//z//v/+//3/+//9//z/+v/5//f/9v/2//X/8v/w/+3/7P/s/+z/7f/u//D/
8P/u/+3/7f/t/+3/7f/s/+z/7P/r/+v/7P/v/+//8P/w//P/9P/y//P/9f/1//f/+f/8
//3//v/+/wAAAwAHAAcABgAFAAYACgALAAwACgAMAA0ADwALAAsADwAPAA8ADwAOAA0A
DQAMAAwADQAOAA4ADQAMAAwADAANAA0ADQANAA4ADgANAAsACwAMAA0ADgAOAA4ADAAM
AAwADAAMAAoACgALAAwADQAOAA0ADAAMAAwADQAMAAwADAAMAA4ADAAMAAwADAAMAAwA
DAAKAAkACgAJAAoACgAKAAkACQALAAsACQAJAAoACwALAAkACQAIAAgABwAHAAcABwAH
AAcABgAFAAUACAAIAAYABQAFAAYABgAGAAYABQAEAAYABwAHAAcABQAFAAUABQAEAAQA
BAAEAAEAAQACAAIABAAEAAQABAADAAMABAAEAAQABAAEAAQAAgACAAIAAgAAAAAAAAAA
AP7//v/+//7/AQABAAEAAQACAAIAAgACAAEAAAD///7/AAABAAIAAgAAAAAA//////3/
/v/+//7/AAD+/wAABAADAAIAAQAAAP///v/9//z//v/+//7//v/+//7//v/+/wIABAAG
AAgACgAKAAoACgAIAAYABgAHAAkACAAHAAUAAwD///z/+v///wMACAAMAA8ADgAOAA8A
EAAQABIAEgAUABQAFQAWABQAFAAVABUAFgAWABYAFAAUABQAFAAUABIAEgATABMAEwAS
ABIAEwARABEAEQAQABIAEgARABEAEwAUABQAFAAQABAAEQARABMAEwATABMAEwATABMA
EwASABIAEgATABEAEQARABIAEAAPAA8AEAASABIAEgASABIAEQASABIADgAIAAMAAAD7
//b/8//u/+H/z//A/7f/qv+f/5n/i/97/33/kP+f/6P/pP+p/7L/vf/D/8z/2P/k/+v/
8P/4/wIAAwAFAAcACQAJAAkACQAKAAsADAAMAA0ADQAMAA4ADwAPAA8ADQANAAwADAAN
AA0ADQAOABAAEAAPAA8AEAAPAA4ACwALAAsADAAOAA4ADQANAA0ACwALAAoACAAIAAoA
CgAIAA==
         </WaveFormData>
      </LeadData>
      <LeadData>
         <LeadByteCountTotal>10000</LeadByteCountTotal>
         <LeadTimeOffset>0</LeadTimeOffset>
         <LeadSampleCountTotal>5000</LeadSampleCountTotal>
         <LeadAmplitudeUnitsPerBit>4.88</LeadAmplitudeUnitsPerBit>
         <LeadAmplitudeUnits>¦ÌV</LeadAmplitudeUnits>
         <LeadHighLimit>2147483647</LeadHighLimit>
         <LeadLowLimit>268435456</LeadLowLimit>
         <LeadID>V2</LeadID>
         <LeadOffsetFirstSample>0</LeadOffsetFirstSample>
         <FirstSampleBaseline>0</FirstSampleBaseline>
         <LeadSampleSize>2</LeadSampleSize>
         <LeadOff>FALSE</LeadOff>
         <BaselineSway>FALSE</BaselineSway>
         <ExcessiveACNoise>FALSE</ExcessiveACNoise>
         <MuscleNoise>FALSE</MuscleNoise>
         <LeadDataCRC32>3400025324</LeadDataCRC32>
         <WaveFormData>
BgAGAAYABgAEAAQABAAEAAQABAAEAAQABAAEAAQABAAGAAYABgAGAAUABAADAAIAAgAC
AAIAAgAEAAQABAAEAAIAAgACAAIABAAEAAQABAACAAIAAgACAAMABAAFAAYABwAIAAkA
CgALAAwADQAOAA4ADgAOAA4ADwARABMAEwARABEAEAANAAwADAAKAAkACAAHAAYABAAG
AAUABAAEAAMAAwADAAMAAAAAAAAAAAAAAP/////+//z/+v/6//v//P/9//3//v/9//3/
/f/7//v//P/9//3/+//6//n/+P/5//r//P/+//z//P/8//z//P/8//v/+//7//v//P/8
//z//P/8//z//f/+////AAD///7//f/8//r/+v/6//z//v/+//7//P/7//v//f///wIA
DgAnADoARQBTAGMAcQCCAI8AlwCZAH8ARQACAMf/kv9i/z3/KP8q/z7/VP9t/4n/pP+7
/9D/3P/k/+z/8//2//n/+f/4//j/+//8//7//////wAAAAD///3//v//////AAAAAAAA
AAADAAMAAwADAAUABQAFAAUABQAEAAMAAwAFAAMAAwAFAAUABQAEAAQABgAGAAYABAAC
AAMAAwADAAQABwAFAAUAAwAGAAYABQAFAAgABgAGAAMAAwAEAAcABQADAAMABQAFAAUA
BQAEAAMAAwACAAIAAwADAAMABQAEAAQAAwABAAMAAwADAAMABAAEAAYABgAGAAYABgAF
AAcABwAHAAcABQADAAIAAgAEAAQAAwADAAMAAgAAAP///////////v/9//r/+v/6//r/
+f/5//j/+P/3//X/9P/0//T/9P/y//L/8v/x//H/8v/y//T/9P/z//P/9v/2//b/9//4
//n/+f/9//7///8AAAAAAgAFAAkACwAJAAcACgANAA0ADQANAA4ADwAPAA4ADgARABIA
EAAQAA4ADQAOAA4ADAAOAA8AEAAQABAADwAPAA8ADwANAA0ADgAQAAwACAAIAAgACwAL
AAwADAANAA4ADgANAAsACgAJAAkACwALAAsACgAJAAgABwAGAAcACAAJAAoACQAJAAgA
CAAIAAkACQAJAAoACgALAAsACQAJAAkABwAJAAsACwAKAAoACgALAAsACAAIAAgACAAK
AAsACwAKAAgABwAHAAUABwAIAAgACAAIAAgABwAHAAYABQADAAIABAAEAAQAAwADAAMA
AwADAAEAAQABAAAAAQABAAEAAgACAAIAAgABAAEAAQAAAAAAAAABAAEAAQD/////////
//3//f/8//z//f/9//3//v8AAAAA///+//7//////////f/+//7//v/+///////+/wAA
///+//7//v/+//7//////////v/+/wEAAgADAAQABwAIAAkACgAKAAoACgAKAAoACwAN
AA8ADQANAA0ADAALAAoACgAIAAUABAADAAIAAAAAAP///v8AAAEAAQABAP///v/+//7/
AAAAAP/////+//z/+v/6//n/+f/5//j/+f/7//z//f/6//n/+f/5//n/+P/4//j/+v/4
//j/+f/5//j/9//2//f/+P/5//n/+f/5//n/+v/8//z//P/8//n/+P/3//b/9//4//n/
+v/6//r/+v/6//z//P/8//z//P/7//n/+//9//7/BgAXACoAOwBNAFsAZwB6AIcAiQCN
AIkAYwAgAN//rP96/0//NP8o/zD/Rv9b/3X/kP+p/8L/1P/e/+b/7//0//f/9//2//b/
+P/6//3////9//7//v/9////AAABAAEABAAEAAQABAADAAMAAwADAAEAAQABAAEABAAE
AAQABQADAAEAAQADAAQABQAFAAYABAAEAAQAAgADAAUABgAHAAgACQAFAAMAAQAEAAQA
AwADAAYABAAEAAMAAwAEAAcAAwABAAEAAwABAAEAAQAAAAEAAQAAAAAAAQABAAEAAwAE
AAQAAwABAAMAAwADAAMAAwACAAMAAgADAAQABQAFAAQAAwACAAEAAQD///7//v8CAAIA
AQABAAEAAAD+//3//////////v////z//P/8//v/+f/4//b/9P/z//H/8P/x//L/8//y
//L/8v/x//H/8f/w//H/8P/v/+//8v/y//T/9f/2//f/+f/9//7///8AAAAAAgAFAAkA
CwAJAAcACAALAAsACwAMAA4AEAARABAAEAATABQAEwASAA8ADQANAA4ADQAQABMAFAAU
ABQAEwATABMAEwAPAA8AEAASABIADgAOAA4AEQARABIAEgASABIAEQAPABEAEAAPAA8A
EQARABEAEAAOAA4ADgAOABAAEAAQABAAEQARABAAEAASABMAEwATAA8ADgAOAA0ADwAP
AA8ADQANAA8ADwAOAAwADAANAA0ADgAOAA4ADgAMAA0ADQAMAAwACwALAAkACwAMAAwA
DAAKAAoACQAJAAkACQAIAAgACAAIAAgABwAJAAkACQAJAAcABwAHAAYABwAHAAcACAAG
AAYABgAFAAMAAwACAAIABAAFAAUABQAFAAUABQAFAAUABQAEAAQAAwADAAMABAAEAAQA
AwACAAIAAwADAAMAAwAEAAQABAACAAMAAwACAAQAAwACAAIABAAEAAQABQAFAAMABgAI
AAkACgALAAwADAAMAAwADAAMAAwADQAPABEAEQARABEAEAANAAwADAAKAAkACAAHAAYA
BAAEAAMAAAAAAAEAAQABAAEAAAAAAAAAAAAAAP//AQAAAP7//P/8//3//f/9//z//P/9
//3//f/7//v//P/7//v/+v/6//z//P/6//r//f/+//7//v/+//7//v/+//3//f/9//3/
AAAAAAAAAAD///7//f/8//z//P/8//z//v/+//7//v/8//7//v/+/wAAAAABAAEA////
/wIAEgArAD4ASQBVAGUAdwCEAIsAkwCVAHkAQQACAMf/lP9o/0H/Kv8q/zz/VP9r/4n/
pv+//9D/3v/s//T/9//4//z//f/9//7///8AAAIAAwABAAIAAgABAAIABAAGAAcABgAG
AAYABgAHAAcABwAHAAcABwAHAAcABgAGAAYABwAJAAcABwAJAAkACQAIAAgACgAKAAoA
CAAIAAkACQAJAAoACwAHAAUABwAMAA4ADwALAAwACAAGAAYABwAJAA0ADQALAAsADQAL
AAsACwAKAAoACwALAAwACgAJAAgACQAMAAwACwAJAAsACwALAAsACQAIAAkACAAIAAgA
CAAHAAkACQAJAAkABwAFAAQABAAEAAQAAwADAAUABAACAAEAAwADAAMAAgABAP7//v/+
//z/+//7//r//P/7//n/+P/2//b/9v/0//X/9v/2//f/9v/2//j/+P/3//f/+v/6//v/
/f///wEA//8DAAQABQAGAAYACAALAA8AEQAPAA0AEgAVABUAFQATABQAFQAVABYAFgAZ
ABoAGAAYABYAFQAWABYAFAAWABYAFgAVABQAFgAXABgAGQAXABcAGAAaABoAFgAWABYA
FQAVABYAFgAXABgAGAAXABcAFgAVABUAFQAVABUAFAAVABYAFwAYABYAFgAWABYAFgAV
ABMAEgATABUAFgAXABQAFAAVABUAGAAZABoAGQAWABcAFgAUABQAFAAVABUAFgAWABYA
FgAUABUAFQAUABYAFQAVABMAEwAUABQAFAAUABQAEwATABMAEwASABIAEAAQABAADwAP
AA8ADwAPABEAEQARABAAEQARABEAEgASABIAEgARAA8ADwAOAA4ADgAPAA8ADwAPAA8A
DwAPABEAEQAQABAADwAPAA8AEAAQABAADwAOAA8AEQASABMAFQAYAB4AIAAeABwAHAAc
ABwAGwAbABwAHQAdAB0AHQAcABsAGgAaABgAFQAUABMAEgAOAA4ADQAMAAwADQANAA0A
CwAKAAoACgAIAAgABwAHAAYABAACAAIABQAFAAUABAACAAMAAwADAAIAAwAFAAcABQAE
AAQABAACAAAAAAABAAIAAgACAAIAAgACAAIAAQABAAEAAQACAAAAAAAAAAAAAAAAAAAA
AAD+//7//v/+//7//v/+//7/AgACAAIAAgAAAP///////wMABgAOACEANgBFAFUAZQB1
AIQAjQCPAJEAgQBTABQA2f+o/3z/U/84/y7/OP9Q/2P/ef+Y/7X/yv/W/+D/6P/x//T/
+f/5//j/+P/3//j/+v/7//n/+v/6//n/+v/8//7////+//7//v/+////////////////
//////8AAAAAAAABAAEA/////wEAAAD///3//P/+//7//v/8//r/+//7//v//v8BAP//
/////wIAAgABAP7/AAD9//z/+//7//z////8//n/+P/5//v/+//7//r/+v/7//v//P/7
//v/+//9//z//P/7//n/+//7//v/+//7//r/+//6//z//P/8//v/+v/5//j/9//3//X/
9P/0//T/9P/z//P/8f/w/+7/7f/r/+v/6//q/+n/5v/m/+b/5//n/+j/6P/m/+X/4//i
/+T/5P/k/+L/4P/g/9//3//d/9z/3f/c/97/3//j/+T/4//j/+P/4//l/+n/6v/r/+7/
7v/w//P/9P/1//L/7//y//X/9f/1//X/9v/3//f/9v/2//n/+v/5//j/9f/z//T/9P/y
//T/9f/2//b/9v/1//X/9f/1//H/8f/y//T/8//w//H/8v/x//H/8v/y//H/8v/y//H/
8f/w/+//7//w//H/8v/y//D/8P/w//D/8P/w//D/8P/x//H/8P/w//L/8//z//P/9P/0
//X/9f/z//P/8//x/+//8f/x//D/8f/y//T/9f/y//L/8v/y//D/8f/x//D/8v/x//H/
7//v//D/8P/w//D/8P/v/+//8P/x//H/8v/w//D/8P/v//H/8f/x//H/8f/x//H/8P/t
/+3/7f/u//D/8P/w/+//7//v/+7/7v/w//H/8f/x/+//7//v/+//8//1//b/+P/7//3/
//8AAP///v/9//z//P/9////AQABAAEAAQAAAPv/+v/6//j/+f/4//f/9v/y//L/8f/w
/+7/7//v/+//8f/w//D/8P/y//L/8f/x/+7/7P/q/+r/7f/t/+3/7P/q/+v/6//r/+n/
6f/q/+v/7P/s/+3/7v/s/+r/6v/r/+z/7P/s/+z/7v/u/+7/7f/r/+v/6//s/+3/7v/v
//D/7//u/+3/7P/s/+z/7P/s/+7/7v/u/+7/8P/w//D/8P/w/+//7//v//H/9v8CABcA
LAA5AEMAUQBlAHYAgwCLAI8AgQBXABwA5/+0/4L/U/8w/yL/LP9A/1f/cf+M/6P/uv/K
/9T/3v/n/+z/7//v/+7/7v/v//D/8v/z//X/9v/2//X/9f/2//f/9//4//j/+P/4//n/
+f/5//n/+//7//v/+//8//z//P/9//3/+//7//3/+//7//r/+v/7//z//f/8//z//f/9
//3///8BAP7//f/9/wAAAAD///7/AAD9//z/+v/7//3/AQD///3//f////3//f/9//z/
/P/9//3//v/9//3//f///wAAAAD///3///////////////7////+/wAAAAAAAP///v/9
//z/+//8//v/+//8//z//P/7//v/+//6//j/9//5//n/+f/4//f/9P/0//T/8v/x//H/
8P/x//H/8P/w//D/8P/w/+7/7v/u/+3/7f/u/+7/8P/w//D/8f/1//b/9v/3//j/+f/3
//v//P/9//7//v8AAAMABwAJAAcABQAIAAsACwALAAsADAANAA0ADAAMAA8AEAAQABAA
DgANAA4ADgAMAA4ADQAOAA4ADgANAA0ADQANAAsACwAMAA4ADQAKAAsADAANAA0ADgAO
AA8AEAAQAA8ADwAOAA0ADQANAA0ADQAMAAwADAAMAAwADgAOAA4ADgANAA0ADAAMAAwA
DQANAA0ADAAMAA0ADQANAA0ADQALAA0ADwAPAA4ADgAOAA8ADwAOAA4ADgAOAAwADQAN
AAwADAALAAsACQALAAwADAAMAAwADAALAAsADQANAAwADAAKAAoACgAJAAsACwALAAsA
CwALAAsACgAHAAcABwAIAAoACgAKAAkABwAHAAYABgAGAAcABwAHAAcABwAHAAcABQAF
AAQABAAGAAcACAAKAAgACAAHAAYABgAHAAcABwAHAAgACAAIAAYABwAHAAYACAAHAAYA
BgAHAAgACQALAAsABwAGAAwACwAKAAkACAAIAAgACAAIAAgACAAIAAgACAAIAAgACAAK
AAoACgAKAAsADAANAA4AEAAQABAAEAARABIAEwAUABMAFQAXABcAFQAVABQAEQARABIA
EQARAA8ADQALAAgACAAHAAYABgAHAAcABwAHAAcACAAJAAoACQAHAAYABAAEAAIAAgAD
AAMAAwACAAIAAQABAAEA//8BAAIAAwADAAAAAAAAAAAAAAAAAAEAAgACAAIAAgACAAIA
AgABAAEAAgADAAUABgADAAIAAQAAAAIAAgACAAIAAgACAAIAAgACAAIAAgAEAAYABgAK
AAoACQAHAAUABQAQACQAOQBIAFUAYQBxAIMAkgCdAKcAowB5ADsA/v/H/5T/ZP9B/zT/
Ov9M/2T/g/+j/7z/zf/a/+b/8v/6//v//P8AAAEAAQACAAEAAgAEAAUABgAIAAkACQAJ
AAoACwALAAwADAAMAAwACwALAAsACwANAA0ADQANAAwADAAMAA0ADQALAAsADQAPAA8A
DgAOAA4ADgAOAAwADAANAA0ADQAPABEADgANAAsADgAOAA0ADQAQAA4ADgANAA0ADgAR
AA8ADQANAA8ADwAPAA8ADgANAA0ADAAMAA0ADQANAA8AEAAQAA8ADQANAA0ADQANAA4A
DgAQABAADgAOAA4ADQAPAA8ADwAPABAADwAPABAAEQAQAA4ADQAPAA4ADAALAAsACwAL
AAoACQAGAAYABgAEAAMAAwACAAMAAwACAAIAAgACAAIAAAACAAIAAQABAAAAAAACAAIA
AgADAAcACAAIAAkACgALAA0AEQASABMAFAAUABYAGQAbAB0AGwAZABsAHQAcABsAGwAc
AB0AHQAcABwAHwAgAB4AHgAcABsAGwAcABsAHgAeAB4AHQAcABsAGwAbABsAGQAZABoA
HAAcABgAGAAYABkAGQAaABoAGwAcABwAGwAbABoAGQAZABsAGwAbABoAGgAaABoAGgAc
ABwAHAAcABwAGwAZABgAGgAbABsAGwAcABwAHQAdABsAGwAbABkAFwAZABkAGAAaABoA
GwAbABoAGgAaABoAGgAbABsAGgAaABkAGQAXABcAGAAYABgAGgAaABkAGQAZABkAGAAY
ABgAGAAYABcAFwAXABcAFwAXABcAFwAWABUAFQAVABYAFgAWABYAFQAVABUAFAAUABQA
FQAVABUAFQAVABUAFQATABMAEgASABMAEwATABQAFgAWABUAFAAUABUAFQAVABMAFAAU
ABQAFgAXABcAFgAUABMAEgASABIAEgASABMAFQAVABgAGAAXABYAFQAUABQAFAAUABQA
FAAUABQAFAAWABYAFgAWABcAGAAZABoAHgAgACIAJAAhACAAHwAeACAAIAAhACMAJwAn
ACcAJwAjAB8AHQAcABoAGQAYABcAFwAWABcAFwAUABQAFQAVABcAFwAWABYAFAAUABQA
EwATABIAEAAOABAAEQARABEADgAOAA8ADwAPAA0ADQAOAA0ADQAMAAwADAAMAAoACgAM
AA4ADwAQAA8ADgANAAwACwALAAsACwAMAAwADAAMAAwADAAMAAwADgAOAA4ADgAMAAwA
DAAMAAwADgAOAA4AEAAMAAkACwANAA0AEgAkADkASABVAGUAcwB/AIwAlQCZAJcAewBB
APz/wf+U/2z/S/84/zz/UP9q/4X/m/+0/8v/3v/q//b//v8BAAIABwAHAAYABgAHAAgA
CgALAAsADAAMAAsACwAMAA0ADQAMAAwADAAMAA4ADwAQABEAEAAPAA4ADQAPABAAEQAT
ABEADwAPABEAEQARABAAEAAOAA4ADgAMAA0ADwAQABEAEwAVABIAEQANABAAEAAPAA8A
EgAQABAADwAPABAAEwARAA8ADwARABEAEQARABAADQANAAwADAAPAA8ADwARABAAEAAP
AA0ADwAPAA8ADwAOAA4AEAAQAA4ADgAOAA0ADQANAA0ADQAMAAkABwAGAAoACgAJAAkA
CQAIAAYABQADAAMAAwACAAMAAAAAAAAAAAD//////v/8//v/+f/4//r/+v/6//j/9v/2
//X/9f/4//j/+v/6//n/+f/8//z/+v/7//z//f/+/wMABQAHAAYABgAIAAsADwARAA8A
DQAQABMAEwATABMAFAAVABUAEgASABUAFgAUABQAEgARABMAFAATABYAFgAWABUAFAAT
ABMAEwATABEAEQASABQAEwAQABEAEgARABEAEgASABMAFAAUABMAEwASABEAEQAPAA8A
DwAOABEAEgATABQAEwASABEAEAATABMAEgASABAAEQARABEAEgASABMAEwAVABUAFQAT
ABEAEwATABIAEAAQABEAEQAQABAAEAAQAA4ADwAPAA4AEAAPAA8ADQANAA4ADgAOAA4A
DgANAA0ADwAPAA4ADgAMAAwADAALAAsACwALAAsACQAJAAkACAAJAAkACQAKAAkACAAH
AAUABgAHAAcACAAIAAkACQAJAAkACQAJAAkABwAHAAYABgAFAAUABQAGAAYABgAFAAQA
BgAHAAcABwAFAAYABgAGAAYABwAHAAYABgAFAAQABAAEAAQABAAFAAkACQAIAAYABgAG
AAYABgAGAAYABgAGAAUABAADAAIABQAGAAcACAAJAAoACwAMAA8AEAARABIAEAAQABAA
EQASABMAEgARABIAEgAQABAADgAMAAsACgAJAAgABgAGAAMAAgACAAMAAQABAAEAAAAC
AAIAAgACAAEAAQAAAP7/+v/6//v/+//8//z//f////7//f/6//n/+v/7//v/+v/8//z/
/P/6//r/+//8//z/+v/6//r/+v/6//n/+f/5//f/+P/4//j/+v/6//r/+v/6//r/+v/6
//r/+v/6//r/+P/4//r/+v/6//z//P/5//f/9//7//z/AAAPACYAOwBHAFcAaQB4AIcA
lQCZAJcAiQBgACUA7v/A/43/Xv88/zL/Ov9R/2f/eP+N/6j/uv/E/9D/3f/k/+X/5f/k
/+T/5//o/+r/6//q/+r/6f/n/+n/6v/r/+v/6v/q/+r/6v/s/+3/7v/v/+7/7f/s/+v/
6//q/+n/6f/q/+n/6v/t/+v/6//q/+r/7P/s/+z/6v/s/+3/7f/t/+//8f/u/+3/6//u
/+7/7f/r/+7/7P/s/+v/6//s/+//7f/r/+v/7f/r/+v/6//q/+z/7f/t/+7/7v/t/+z/
7f/u/+7/7f/r/+v/6//r/+v/7P/s/+7/7v/s/+z/7P/r/+3/7f/t/+3/7//t/+z/7P/s
/+z/6//r/+n/6P/m/+X/5//n/+f/5v/n/+T/5P/k/+T/4//j/+L/5P/j/+H/4P/e/97/
3v/c/93/3v/e/9//3v/c/9z/2v/c/93/4f/i/+D/4f/i/+P/4//n/+j/6f/r/+z/7//z
//b/9//0//H/9//7//z//f/9//7///////z//P///wAAAAAAAP7//f///wAA//8CAAIA
AgABAAAAAQABAAEAAQD9//3//v8AAAEA/v///wAA/////wAAAAD//wAAAAD//////v/9
//3/AAABAAIAAgAAAAAAAAAAAP3//P/7//r//f/9//z//P/9////AAABAP7//v//////
/////////f/7//3//f/8//7//v//////AAAAAAAAAAD+///////+//////8AAP///f/+
//7//v/8//z/+//7//r/+f/3//b/+P/4//j/9//3//f/9//3//f/9//3//b/9f/1//X/
9v/2//b/9v/1//X/9f/0//T/8v/z//P/8//1//X/9f/1//X/9f/0//T/8//z//P/9P/2
//b/9f/0//L/8//z//P/8f/y//L/8v/y//P/8//y//L/8f/w//D/8f/y//P/9f/1//P/
8P/y//T/9P/0//T/9v/2//b/9v/5//r/+//8//7//v/+//7/AAAAAAAAAQACAAMAAgAB
AAEAAAD9//z/+v/4//f/9v/3//b/9P/0//P/8v/y//P/8f/x//H/8P/y//L/8v/y//H/
8f/w/+7/6v/q/+v/6//r/+r/6v/r/+v/6//p/+n/7P/t/+3/7P/q/+r/6v/o/+r/6//s
/+z/7P/s/+z/7P/s/+v/6//r/+n/6v/q/+r/7P/s/+z/7P/s/+z/7P/s/+z/7P/s/+z/
7v/u//D/8P/u/+7/7v/t/+3/7//x//T/CAAhADIAOwBHAFkAawB+AIkAiQCLAHcARQAI
AM//mP9m/z3/JP8g/zD/TP9n/3//nP+1/8L/zP/Y/+L/5f/q/+3/7f/s/+z/7f/u//D/
8f/v//D/8P/v//H/8v/z//P/8v/y//L/8v/1//X/9f/1//f/9//3//f/9v/2//b/9//1
//P/8//1//b/9//3//j/+v/6//r/+P/2//f/9//3//n/+//4//f/9f/4//j/9//1//j/
9v/2//T/9f/3//v/+f/3//f/+f/5//n/+f/4//n/+f/4//j/9//3//f/+f/6//r/+f/3
//n/+f/5//n/+v/6//z//P/7//r/+f/3//f/9//3//f/+P/3//f/+P/6//r/+f/5//f/
9v/0//P/9f/1//X/9P/z//D/8P/w//D/7//v/+7/8P/v/+3/7P/s/+z/7P/q/+r/6v/p
/+n/7P/s/+7/7v/t/+3/8P/w//D/8f/y//P/8//3//j/+f/8//z//v8BAAMABQADAAEA
BAAHAAcABwAHAAgACQAJAAYABgAJAAoADAAMAAoACQAJAAoACQAMAAwADAALAAoACQAJ
AAkACQAHAAcACAAKAAoABgAGAAYABQAFAAYABgAJAAoACgAJAAkACAAHAAcABQAFAAUA
BAAFAAYABwAIAAYABgAGAAYACQAJAAgACAAIAAkACQAJAAgACAAJAAkACwALAAsACQAI
AAkACAAGAAcACAAKAAsACAAIAAgACAAGAAcABwAGAAcABwAIAAcABQAGAAYABgAIAAgA
BwAHAAUABQAEAAQABgAGAAYABQAFAAUABQAFAAUABQAFAAQABQAFAAUABgAGAAYABgAF
AAUABQAEAAQABAAFAAUABQADAAMAAwADAAUABQAEAAQABAADAAIAAgAEAAQAAwACAAIA
AwADAAMAAQACAAIAAgAEAAUABQAEAAQAAwACAAIABAAEAAQABQADAAUAAAAAAAIAAgAC
AAIAAwAEAAUABgADAAIAAQAAAAAAAAAAAAAAAwAEAAUABgAIAAgACAAIAAoADAAOABAA
DgAOAA4ADgAMAA0ADwARABEAEQARABAADQAMAAwACgAHAAYABQAEAAQABAADAAIAAgAD
AAMAAwADAAIAAgACAAEAAAD+//3//f/8//v//P/9//3//f/8//z//f/9//3//P/9////
AQD///7//v/+/wAA/v/+/////v/+//7//v/+//7//v/9//v/+//7//z//f/+////AAD/
//7//f/8//7//v/+//7/AAAAAAAAAAACAAIAAgACAPz//f///wMABQAKABgALQA8AEkA
VwBnAHcAhgCVAKMAowCDAEcABgDJ/5T/Zv9B/zD/NP9G/1z/d/+T/6z/wf/S/97/6v/0
//n/+P/7//v/+v/6//3//v8AAAEA//8AAAAA//8BAAIAAwADAAIAAgACAAIAAwADAAMA
AwADAAMAAwADAAQABAAEAAUABQADAAMABQAHAAcABgAGAAUABAADAAAAAgADAAMAAwAG
AAkABwAHAAIABAADAAEAAwAGAAQABAADAAMABAAHAAUAAwADAAUAAwADAAMAAgABAAEA
AAAAAAIAAwAEAAcABgAGAAUAAwABAAEAAQABAAIAAgAEAAQABgAGAAYABQADAAMAAwAD
AAEA///+//7/AgACAAEAAQABAAAA/v/9//v/+//7//r/+f/2//b/9v/2//X/9f/0//T/
8//x//D/8v/y//L/8P/w//D/7//v//D/8P/y//L/8f/x//T/9P/0//X/9v/3//f/+//8
//3//v/+/wAAAwAFAAcABQADAAgACwALAAsACQAKAAsACwAJAAgACgAKAAoACgAIAAcA
CAAIAAYACAAHAAgACAAIAAgACQAKAAsABwAHAAgACgAIAAQABAAEAAUABQAGAAYABgAG
AAUAAwAEAAQABAAFAAcABwAHAAYABQAEAAMAAgAEAAQABAAEAAUABQAEAAQAAgADAAMA
AwAAAAAAAQABAAEAAQABAP//AQADAAMAAgACAAIAAwADAAAAAAAAAAAAAAABAAEAAAAA
AP/////9//3//v/+//7//v/+//3//f/7//v/+v/6//z//P/8//v/+//7//v/+//7//v/
+//6//f/9//3//j/+P/4//j/9//3//f/9v/2//j/+f/5//n/9//3//f/9//1//X/9P/0
//X/9f/1//b/9P/0//P/8v/0//X/9f/1//P/9P/0//T/9v/3//f/9v/0//P/8v/y//D/
8P/w//H/8f/x//T/9v/2//b/9v/2//X/9P/z//L/8P/w//D/8P/y//L/8v/y//b/+P/6
//z//v/+//7//v/+//7///8BAAEAAQABAAEA/f/5//f/9v/5//3/AQAFAAgACAAKAAsA
CgAKAAsACwANAA0ADAAMAAoACgAKAAkABwAGAAQAAgACAAMAAwADAAIAAgADAAMAAwAB
AAEAAgABAAEAAAAAAAAAAAD+//7/AAACAAMABAADAAIAAQAAAAEAAQABAAEAAgACAAIA
AgAAAAAAAAAAAP7//v/+//7/AAAAAAAAAAACAAQABAAEAAIAAgAFAAUA/////wYAFgAt
AEAATQBfAHEAfwCOAJ8AoQCdAJEAZwAqAO//wP+S/2P/QP80/z7/Vv9r/4H/nP+3/8r/
2P/k/+7/8f/2//v/+//6//r/+f/6//z//f/9//7//v/9//3//v///////v/+//7//v//
/////////wEAAQABAAEAAQAAAP////8BAP////8BAAMAAwACAAIAAAAAAAAA/v/8//3/
/f/7/w==
         </WaveFormData>
      </LeadData>
      <LeadData>
         <LeadByteCountTotal>10000</LeadByteCountTotal>
         <LeadTimeOffset>0</LeadTimeOffset>
         <LeadSampleCountTotal>5000</LeadSampleCountTotal>
         <LeadAmplitudeUnitsPerBit>4.88</LeadAmplitudeUnitsPerBit>
         <LeadAmplitudeUnits>¦ÌV</LeadAmplitudeUnits>
         <LeadHighLimit>2147483647</LeadHighLimit>
         <LeadLowLimit>268435456</LeadLowLimit>
         <LeadID>V3</LeadID>
         <LeadOffsetFirstSample>0</LeadOffsetFirstSample>
         <FirstSampleBaseline>0</FirstSampleBaseline>
         <LeadSampleSize>2</LeadSampleSize>
         <LeadOff>FALSE</LeadOff>
         <BaselineSway>FALSE</BaselineSway>
         <ExcessiveACNoise>FALSE</ExcessiveACNoise>
         <MuscleNoise>FALSE</MuscleNoise>
         <LeadDataCRC32>1343907697</LeadDataCRC32>
         <WaveFormData>
AAAAAAAAAAD+//7//v/+//7//v/+//7//v/+//7//v/+//7//v/+//z//P/8//z//P/8
//z//P/+//7//v/+//3//P/7//r/+//8//3//v/+//7//v/+/wAAAAAAAAAAAgACAAIA
AgAFAAYABwAIAAYABgAGAAYABwAKAAoACgAIAAkACQAHAAUABQAFAAMAAgACAAEAAAAB
AAEA//////7//v/+//7//P/7//v/+//7//v/+//6//j/9v/2//b/+P/4//j/+P/2//b/
9v/1//X/9v/2//b/8v/y//L/8v/z//T/9f/3//X/9f/1//X/9v/2//b/9v/0//T/9f/1
//X/9f/0//T/9f/3//j/+f/4//f/9v/1//f/9//3//n/+f/6//j/+P/6//r//P/+/wEA
DwAjADoATwBnAIMAoQC9ANcA7AD3AOQApwBaABIA1P+l/4D/Z/9g/23/ff+N/6H/tP/E
/9T/3f/i/+r/8P/1//X/9f/1//X/+P/5//n/+v/6//r/+v/6//r/+f/5//n/+//7//v/
+//8//z//P/7//3//f/9//3//v/9//z/+//8//z//f/9//v//P/8//3////9//3/+//7
//3//f/9//z//f/9//3//f///////v8AAAAAAQABAPz//P/9//7//P/7//v//P/+////
/v/+//z//P/8//z//v///wAAAQD/////////////////////AQABAAIAAgABAAEAAAD/
/wAAAQACAAMAAAD+//7///8BAAEAAAAAAAAA///+//7//P/8//z//P/8//z/+//7//v/
+f/4//j/+P/4//f/9//3//b/9v/2//X/9f/1//X/9f/1//f/+P/4//j/+P/4//j/+f/5
//v/+//9//7/AAAAAAAAAAADAAUABQAEAAQABwAHAAcABwAGAAYABgAGAAUABQAJAAkA
CAAHAAcABQAFAAUABQAGAAcACAAIAAcABgAFAAUABQAFAAUABwAHAAIAAAAAAAAAAgAD
AAQABAAEAAQABAADAAMAAwACAAIAAQABAAEAAQD////////+/wAAAQABAAEAAQABAAEA
AQABAAIAAwADAAMAAwAEAAQAAwADAAMAAQADAAUABQAFAAMAAwAFAAIAAAABAAEAAAAB
AAIAAwAEAAIAAgABAP////8BAAEAAQACAAIAAgACAP////////7//v/+//7//v/9//3/
/f/+//7//v/+//3//v/+//7//v/+//7//v/+//3//f/9//3/+//7//v/+//8//z/+//7
//n/+f/4//j/+v/6//r/+//7//v/+v/6//n/+f/5//n/9//3//j/+P/6//v/+//6//r/
+f/4//j/+v/6//r/+//5//v/+P/4//r//P/+/wAAAQACAAMABAAEAAQABAAEAAIAAwAG
AAYACAAIAAkACQAFAAMAAwADAAEAAAAAAP///v/9//3/+//9//7//v/+//z/+v/5//n/
+f/5//n/+f/4//b/9P/0//T/9P/0//T/9f/2//f/+P/2//X/9f/0//b/9P/0//T/9P/0
//T/9P/z//P/8//z//X/9P/0//T/9P/0//T/9f/3//f/9//2//P/8v/y//H/8v/z//T/
9f/1//X/9f/1//X/9f/2//b/+P/2//b/9v/4//v/BQAVACoAQQBdAHcAkQCvAMkA2gDr
AO4AyQCAADYA9v+9/5L/df9k/2X/c/+D/5P/qP+4/8z/2f/e/+T/7P/z//P/8//z//P/
9v/3//f/+P/4//j/+P/4//n/+f/6//v//f/9//3//f/+//7//v/9//3//f/9//3/////
///////8//z//f/9////AAAAAAEAAQD//////f///wEAAQABAP/////+//3//f//////
/v/+//7///////7//v///wAA/v/9//3//v/9//3/+//6//r/+v/6//r//P/9//7///8B
AAEAAQABAP///////////f/9//7//v///wEAAgADAAIAAQAAAP///v/8//z//f8BAAEA
AAAAAP7//f/8//z//f/+////AAD+//7//f/9//v/+f/4//j/9v/2//X/9f/3//b/9v/2
//X/9f/1//X/8//z//X/9v/0//T/9P/0//b/9//3//n/+//9//7/AAD+//7//v8BAAUA
BQAEAAQAAwADAAMAAwAFAAYABwAIAAUABQAJAAkABgAFAAUAAwAEAAUABgAIAAkACgAK
AAkACQAJAAoACwAIAAcACAAHAAYABAAEAAQABgAHAAgACAAGAAYABgAFAAcABwAGAAYA
BwAHAAcABwAFAAUABQAEAAUABwAIAAkACQAJAAkACQAJAAoACwALAAgABwAHAAYABwAH
AAcABQAHAAkACQAJAAcABwAJAAYACAAJAAkACAAIAAgACAAIAAgACAAHAAUABwAJAAkA
CQAGAAYABgAGAAMAAwADAAIABAAEAAQABAAFAAUABQAGAAUABAADAAEAAgACAAIAAgAC
AAIAAgACAP//////////AQABAAEAAQACAAIAAQABAAEAAQAAAAAAAAAAAAAAAQD/////
/v/+/////////////////wAAAAD+///////+/wAA///+//7/AAAAAAAAAQABAAEABAAE
AAYABgAGAAYACAAIAAgACAAGAAYABwAKAAoACgAKAAsACwAJAAcABwAHAAUABAAEAAUA
BAADAAMA/////wAAAAD+//7//P/7//3//f/9//3////+//z/+v/6//r/+v/6//r/+v/6
//r/+v/5//n/+v/4//j/9v/2//b/9v/2//b/+P/5//n/+f/5//n/+P/4//j/+P/4//j/
+//7//v/+//4//j/+P/5//n/+f/5//n/+f/5//n/+f/3//n/+f/6//z//v/+//7//v/8
/wEAEQApAEAAUwBrAIsAqQDBANUA6gD3AOIAqQBgABoA3P+t/4b/a/9i/2//ff+P/6X/
uv/K/9T/4f/q//L/9P/1//n/+f/5//n/+v/7//v//P/8//z//P/8//////8AAAEA////
//////8CAAIAAgABAAEAAQABAAEAAgABAAAA/////wAAAgADAAEAAgACAAMABQADAAMA
AQABAAMAAwADAAEAAQAAAP//AwAHAAkACgAIAAYABQADAAMABAAGAAgABgAFAAUABgAH
AAcABQAEAAYABgAGAAYAAwADAAMAAwAFAAUABQAFAAUABQAFAAUAAwADAAQABAAGAAcA
BwAHAAcABwAHAAcABgAEAAQABQAFAAUABAAEAAYABQAEAAQABAAEAAQABAAEAAQAAwAD
AAEA///+//7/AAAAAP////////7//v/+/////////////f/9////AAD+//7//v/+/wEA
AwAEAAcABgAHAAcACAAIAAgACAALAA0ADQAMAAwADgAPABAAEQARABAADwAOAA8ADwAT
ABMAEgARABEADwAPAA8ADwAQABAAEAAPAA0ADQANAA4ADwAPAA8AEQARABAADgAOAA4A
DgAPABAAEAAQABAAEAAPAA8ADwAOAA4ADQANAA0ADQAPAA8ADwAOAA4ADwAPAA8ADgAN
AAwACwANAA4ADwAPAA0ADQAOAA4AEAARABIAEQAOAA8ADgANAA8ADwARAA4ADAANAA0A
DAAOAA4ADgAOAA4ADgANAAsACwANAA0ADQAMAAwADAAMAAsACwALAAoACgAKAAoACgAJ
AAkACQAKAAoACgAKAAkACQAKAAsADAAKAAoACgAKAAcABwAHAAcACQAJAAkACQAJAAgA
BgAFAAYABwAHAAgABwAGAAUABQAGAAcABwAIAAkACQAJAAkACwAPABQAFgAUABIAEgAS
ABIAEQARABMAEgASABIAEwATABMAEQARABEADgAMAAsACQAIAAcABwAFAAcACAAIAAgA
CAAGAAUABQADAAMAAwADAAIAAAD+//7/AAAAAAAAAAD+//7//v/+//3//f/+//7//v/8
//z//P/6//r/+v/6//3//f/9//3//f/8//z//P/6//r/+v/7//n/+f/5//j/+v/6//v/
+//5//n/+f/5//n/+f/5//n/+//7//z//P/8//r/+v/6//7/AwANACEAOABRAGkAhwCl
AMEA1wDoAPUA7AC9AHgAMgD0/7//mP95/2b/a/97/4n/l/+u/8T/1P/b/+D/6P/w//P/
9v/3//j/+f/4//n/+f/6//n/+P/3//b/+P/5//v//f/7//v/+//7//7//v/+//3/+//7
//v/+/////////////7//v///////v/+//3//f/9//v/+//5//f/+f/5//n//P/9//3/
/f/9///////+//z//P/9//3/+v/6//v//P/7//n/+P/4//r/+//6//r/+v/6//r/+v/6
//v//P/9//v/+//7//v//f/9//3//f/7//v//P/8//z//f/9//3/+//7//v/+//6//j/
+P/5//n/+f/4//j/+P/3//b/9v/0//T/9P/0//L/8v/x//H/8v/x//H/8v/x//D/7v/t
/+3/7P/s/+z/6//r/+v/6//q/+n/6v/q/+z/7P/s/+z/6v/r/+v/7f/t/+//8P/y//D/
8P/w//P/8//z//L/8v/1//X/9f/1//T/9P/0//T/9f/1//n/+f/1//P/8v/v/+//7//v
//D/8//0//T/8//y//H/8f/x//H/8f/z//P/8P/u/+7/7v/u/+//8P/w//D/8P/w/+//
7//v/+7/7v/w//H/8v/z//H/8f/x//D/8P/x//H/8f/z//P/8//z//P/9P/1//X/9P/1
//f/+P/4//f/9v/z//P/9f/1//X/9v/3//r/+P/2//f/9//2//T/9P/0//T/9P/0//P/
8f/z//X/9f/1//T/9P/0//T/9f/1//X/9P/y//L/8v/y//P/8//z//T/9P/0//T/8//x
//D/7//u//D/8P/w//D/8f/x//H/8f/z//P/8//z//L/8v/x//H/9f/3//j/+v/8//7/
AAAAAP///v/9//z//P/9/wAAAAAAAAAAAQABAP3/+//7//v/+//6//r/+f/2//X/9f/z
//P/9P/0//T/9v/0//P/8//z//P/8//z//H/7v/r/+r/6//s/+3/7v/s/+z/7P/s/+v/
6//s/+z/7f/s/+3/7v/s/+z/7P/s/+v/6//r/+v/7f/s/+z/7P/q/+r/6v/r/+z/7f/u
/+7/7P/s/+3/7f/t/+3/7f/t/+3/7f/t/+3/7//v//D/8P/y//L/8v/y//T/9/8DABkA
MgBJAF8AewCfAL8A2QDuAAEB+gDNAIwASAAGAM3/nP9z/1z/X/9t/3//kf+k/7T/xv/T
/9r/4v/o/+//7//v/+//7//u/+//7//w//L/8v/y//L/8//z//T/9f/1//X/9f/1//b/
9v/2//X/9//3//f/9//5//n/+f/5//j/+P/5//n/9//4//j/+f/6//n/+v/5//n/+//7
//v/+v/7//v/+//7//3//f/8//r/+v/7//v/+v/6//v//P/8//v/+//8//v/+//5//j/
+f/6//v//P/8//3//v///wEAAQABAAEAAAD///7//f//////AAAAAAIAAwADAAMAAgAB
AAAA//8BAAAAAQADAAQAAwABAAAAAAD///7//v8AAAAAAAAAAP7//v/9//3//f/7//r/
+v/7//z//P/9//v/+v/6//r/+f/5//n/+f/5//n/+//8//7//v/+//7//v//////AQD/
/wEAAgAEAAQABAAEAAcABwAHAAYABgAJAAkACQAJAAoACgAKAAoABwAHAAsACwAKAAkA
CQAHAAkACQAJAAoACQAKAAoACQAIAAcABwAHAAUABQAHAAcABQAEAAUABgAGAAcACAAI
AAgACAAIAAcACQAJAAgACAAHAAcABwAHAAcABwAHAAYACAAJAAkACQAHAAcABwAHAAkA
CgALAAsACQAJAAoACgAJAAkACQAHAAkACwALAAsACQAJAAsACAAKAAsACwAKAAgACAAI
AAgACAAIAAcABQAHAAkACQAJAAgACAAIAAgACQAJAAkACAAGAAYABgAGAAUABQAFAAYA
BgAGAAYABQAEAAQABAAEAAYABgAGAAYAAwADAAMAAwADAAMAAwADAAYABgAFAAUAAwAD
AAIAAgAEAAQABAAFAAMAAwACAAIAAwADAAMAAwADAAMABAAEAAIAAwADAAIABAADAAIA
AgAEAAQABAAFAAUAAQAAAAQAAgACAAIAAgACAAIAAgACAAIAAgACAAIAAgACAAIAAgAE
AAQABAAEAAUABgAHAAgACgAKAAoACgAMAAwADAAMAAsADgAOAA4ADgAPAA8ADQAMAA0A
DgANAAsACgAIAAYABQAFAAMAAwACAAIAAgACAAEAAQACAAMAAgABAAAA/v/9//z//f/+
//7//v/+//7//P/8//z/+//9//7//v/+//z//P/8//z//P/8//z//f/9//3//f/9//z/
/P/8//z//f/+/wAAAQD+//3/+//6//z//f/9//3/+//7//v/+//9//3//f///wEAAAAC
AAQABAACAAAAAgAPACEANQBKAGMAfQCbALsA1wDtAAQBCQHmAKEAWAAWANr/qf+E/2//
bv95/4v/n/+3/8j/1P/e/+f/8P/4//j/+f/9//3//f/9//z//f/9//7///8AAAEAAgAD
AAMABAAFAAUABQAFAAUABAAEAAQAAwAFAAUABQAFAAYABQAEAAMAAgACAAMAAwAFAAYA
BgAHAAkABwAHAAUAAwAFAAUABQAEAAUABQAFAAUABwAHAAYABgAGAAcABwAFAAYACAAK
AAgABwAHAAgACwALAAkACAAGAAYABgAGAAYABwAIAAkACwALAAsACwAJAAkACQAJAAsA
CwAMAAwACgALAAsACwALAAsACwALAAsACgALAA0ADQANAAwADAAOAA0ADAAMAAwADAAM
AAwACgAKAAkACQAJAAcABgAGAAgACAAHAAcABwAGAAYABgAFAAUABQAFAAUABQAHAAgA
CgAKAAoACgAKAAsACwANAA0ADwAQABIAEAAQABAAEwAXABcAFgAWABYAFQAUABMAFgAW
ABYAFgATABMAFwAXABYAFQAVABMAFQAVABUAFgAVABYAFgAVABQAEwATABMAEQARABMA
EwASABAAEAAQABIAEwAUABQAEgASABIAEQATABMAEgASABMAEwATABMAEQARABEAEAAR
ABMAFAAVABQAEwASABEAEwAUABUAFQATABMAFAAUABUAFQAVABMAEQATABMAEwAVABUA
FwAUABQAFQAVABQAFAAUABQAFAASABIAEQAPABEAEwATABMAEgASABIAEgARABEAEQAQ
ABAAEAAQABAADwAPAA8AEAAQABAAEAAPAA4ADgAOAA4AEAAQABAAEAANAA0ADQANAA8A
DwAPAA8AEAAQAA8ADwANAA0ADAAMAAwADAAMAA0ADQANAAwADAANAA0ADQANAAsACwAM
AAwADgAPAA8ADgAOAA0ADAAMAAoACgAKAAsADQANABAAEAAOAA4ADgAOAAwADAAMAAwA
DAAMAAwADAAOAA4ADgAOAA8AEAARABIAFAAWABgAGgAXABYAFQAUABYAFgAXABoAHAAc
ABwAHQAaABcAFAATABUAEwASABIAEwASABEAEQANAA0ADgAOAA4ADgAMAAsACwALAAsA
CwALAAoACAAGAAgACAAIAAgACAAIAAgACAAGAAUABQAGAAYABgAEAAQAAgACAAIAAgAD
AAUABgAHAAYABQADAAIAAgACAAIAAgADAAMAAwADAAMABAAFAAcABwAHAAcABwAFAAUA
BQAFAAUABwAHAAgACgAGAAQABgAKAAoADwAfADUASgBfAHkAlQCvAMkA3wDwAPcA4ACh
AFIACgDS/6v/iv9z/3D/ff+R/6P/sf/C/9T/4v/r//L/+v/+////AwADAAMAAwAEAAUA
BQAGAAYABgAGAAYABQAFAAYABwAHAAcABwAHAAoACgAKAAkABwAHAAcABwALAAsACwAL
AAgACAAJAAkACQAKAAoACwAJAAcABwAFAAYACQAKAAsACgALAAsACwAKAAsACgAIAAoA
CgALAAsACgAKAAsADAAMAAsACwAMAA0ADQALAAoACgAKAAoACgAKAAsADAANAAsACwAL
AAsACwALAAsACwALAAsADAAMAAwADQANAA0ACwALAAsACwAKAAgACAAJAAsACwAKAAoA
DAALAAoACgAIAAgACAAIAAYABgAFAAUABQADAAIAAgACAAIAAQABAAEAAAAAAAAA/f/9
//3//f//////AQACAAAAAAAAAAAAAAABAAEAAwAFAAcACAAKAAgACAAIAAsADQANAAwA
DAAPAA8ADwAPAA4ADgAOAA4ACwALAA8ADwAOAA0ADQALAA4ADwAQABIAEAAQAA8ADQAO
AA0ADQANAA0ADQAPAA8ADgAMAAwADAAKAAsADAAMAA4ADgAOAA0ADQANAAwADAALAAsA
CwALAAwADQAOAA4ADAANAA0ADQANAA0ADQANAA0ADgAPAA8ADQANAA4ADgARABEAEQAP
AA0ADwAPAA8ADwAPABEADgAOAA8ADwAOAA4ADgAOAA4ADgAOAA0ACwALAA0ADQANAAoA
CgAKAAoACQAJAAkACAAJAAoACwAMAAkACQAJAAoACAAIAAgABwAIAAgACAAIAAYABgAG
AAYABwAHAAcABwAJAAkACQAJAAgACAAHAAcABQAFAAQABAAEAAQABAAFAAMAAwACAAIA
BQAFAAUABQAFAAUABgAGAAQABQAFAAQABgAFAAQABAAEAAQABAAFAAcABwAGAAQABAAE
AAQABAACAAIAAgACAAIAAgACAAIABQAGAAcACAAKAAoACgAKAAsADAANAA4ADAAMAAwA
DQAOAA4ADgAOABAAEQAQAA8ADQANAAsACgAKAAkACAAHAAYAAwACAAIABAAEAAQAAgAB
AAEAAQABAAEAAQAAAP7/+v/6//r/+v/8//z//P/8//r/+v/5//n/+P/4//j/9v/3//j/
+f/6//r/+v/7//v/+f/5//n/+P/6//r/+v/6//n/+f/4//f/+f/4//j/+P/5//n/+f/5
//f/9//3//f/9//3//n/+f/6//z//P/6//j/+v/8////BQATACwARQBdAHkAmQC5ANkA
9AAHARYBDwHeAJgAVAAXANr/p/+C/23/bf9//43/lv+m/7r/x//O/9j/4v/p/+n/6f/p
/+n/6P/p/+n/6v/s/+z/7P/s/+v/6//s/+3/7f/t/+3/7f/w//D/8P/v/+7/7f/s/+v/
6//r/+v/6//r/+z/7v/v/+3/7v/u/+//7//t/+3/6//t/+//7//v/+7/7//v/+//7//x
//H/8P/w//D/8f/x//D/8P/x//L/8v/x//H/8v/x//H/7//u//H/8v/z//T/8f/x//H/
8f/z//P/8//z//H/8f/x//H/8v/z//X/9v/1//X/9P/z//X/9f/1//X/9v/0//T/9f/3
//f/9v/2//T/8//y//L/9P/0//T/9P/0//T/8//z//P/8f/w//D/8P/w/+//7//v/+7/
7v/u/+//7//v/+//7v/t/+7/7v/w//D/8P/w//D/8f/x//P/8f/z//T/9v/4//j/+P/7
//z/+//5//j/+v/7//z//f/+//7//v/+//3//f8BAAEAAAD//////f////////8AAAAA
AAD///3//v/9//3//f/7//v//f/9//v/+v/7//z//P/9//7//v/+//7//v/9//3//f/8
//z//v///wAAAQD////////+//v/+//6//n/+//7//v/+//8//7/AAABAP////8AAAAA
/////////f/7//3//f/9//////8BAP7//v///////v/+//7//v/+/wAAAAD///3/+//9
//3//f/6//r/+v/6//f/9//3//b/9v/2//b/9v/z//P/8//0//T/9P/0//P/9P/0//T/
9P/0//T/9P/0//X/9f/1//X/9P/z//L/8f/y//L/8f/x//H/8f/w//D/8P/w//D/8f/x
//H/8P/w/+//7//v/+//7f/t/+7/7v/w//H/8f/w/+7/7f/s/+z/7v/u/+7/7//x/+//
7v/w//D/8P/w//D/8v/y//L/8v/1//b/9//4//j/+P/4//j/+v/6//r/+//8//z//P/8
//v/+//5//f/9//3//X/9P/2//X/9P/z//P/8f/x//L/8P/w//D/7v/v/+//7//v/+//
7//u/+z/6P/o/+j/6P/o/+j/6P/o/+j/6P/n/+f/6v/q/+r/6P/m/+b/5v/m/+b/5v/n
/+f/5//n/+f/5v/o/+j/6P/o/+b/5//n/+f/6f/o/+j/6P/n/+f/5//n/+n/6f/p/+n/
6f/p/+v/6//q/+r/6v/q/+z/7v/u//P/BQAfADYASQBjAIMApwDHAN8A7gD7AOwAtQBs
ACQA5P+t/4D/Y/9U/1//c/+F/5f/rP/A/8j/zf/Y/+D/5P/n/+f/5//n/+f/6P/p/+n/
6v/s/+z/7P/s/+v/6//s/+3/7f/t/+3/7f/w//D/8P/v//H/8f/x//H/8f/x//H/8f/u
/+7/7//v/+//8P/w//H/8v/x//L/8f/v//H/8f/x//H/8f/w/+//8f/z//P/8v/y//L/
8//z//L/8v/z//T/9P/z//P/9P/z//P/8f/w//L/8v/y//L/8v/z//T/9f/1//X/9f/1
//X/9f/1//X/9//3//j/+P/3//f/9v/1//f/9//3//f/9//2//f/+f/5//n/+P/4//j/
9//2//b/+P/4//j/+P/2//b/9f/1//f/9f/0//T/9P/0//P/8//x//D/8P/w/+//7//v
/+//8f/x//P/9P/0//T/9P/0//T/9f/1//f/9f/3//j/+v/7//z//f8BAAIAAQD///7/
//////////8AAAAAAAAAAP////8DAAMABAADAAMAAQADAAMAAwAEAAMABAAEAAMAAgAB
AAEAAQABAAEAAwADAAIAAAAAAAAA/v///wAAAAABAAIAAwADAAMAAwACAAIAAQABAAEA
AQABAAEAAQAAAAAAAQABAAEAAwADAAMAAwABAAIAAwADAAEAAQACAAIABQAFAAUAAwAB
AAMAAwADAAUABQAHAAQAAgADAAMAAgACAAIAAgACAAMABAAEAAMAAQADAAMAAwACAAIA
AgACAAEAAQABAAAAAgACAAIAAgABAAEAAQACAAAAAAAAAP///v/+//7//v8AAAAAAAAA
AP/////////////////////+//7//f/9///////+//7//P/8//z//f///////v/+//3/
/f/9//3//f/9//7//v8AAAEAAQAAAP7//f/8//z//v/+//7////9/////P/6//z//P/8
//z//f/+////AAD///7//f/8//z//P/8//z//f/+////AAACAAIAAgACAAQABgAIAAoA
CAAIAAgACAAGAAcACgAKAAoACgALAAsACQAHAAcABwADAAIAAgABAAIAAQABAP//AQAC
AAIAAgAAAP7//f/9//v/+//7//v//P/6//j/+P/4//j/+P/4//j/+P/4//j/9//3//j/
+P/4//b/9v/2//b/9v/2//b/9//3//f/9//3//b/9v/2//T/9P/0//X/9v/3//j/+P/2
//b/9//3//n/+f/5//n/+f/5//n/+f/7//v//P/8//b/+P/+/wAAAgAJABUAKQA8AFMA
bQCJAKcAwwDhAPoAAwHoAKkAWgAUANj/qf+C/23/av9z/4H/k/+n/7r/yv/W/9//5v/w
//T/8//1//X/9f/1//b/9//3//j/+v/6//r/+v/7//v//P/9//v/+//7//v//P/8//z/
+//7//v/+//7/////////////v/+/////////wAAAAABAP///f/9//v/+//9//3//f8A
AAEAAQABAP7////+//z//f/+/wAAAQAAAAAAAQACAAAA/////wAAAQABAP///v/+//7/
/v/+/wAAAQACAAMAAQABAAEAAQD//////////wEAAQACAAIABAAFAAUABQADAAMAAwAD
AAAA/v/+////AwADAAIAAgACAAEAAAAAAAAAAAAAAAAA/P/8//v/+//9//v/+v/6//r/
+v/5//n/+f/4//j/+P/3//f/9//3//f/9//5//r/+v/6//r/+v/6//v/+//9//3///8A
AAIAAAAAAAAAAwAFAAUABAAEAAcABwAHAAcACAAIAAgACAAGAAUACAAHAAYABQAFAAMA
AwADAAMABAAEAAQAAwABAAMAAwAEAAUAAwADAAUABQACAAAAAAAAAAAAAQACAAIAAAAA
AAAA//8AAAEAAQACAAMAAwADAAMAAgABAAAA/v8AAAEAAQABAAEAAQABAAEAAQACAAMA
AwD/////AAAAAP////////3///8BAAEAAQABAAEAAwAAAAAAAQABAAAAAAAAAAAAAAAA
AAAA///9//3//////////v/+//7//v/7//v/+//6//z//P/8//z/+f/5//n/+v/8//z/
/P/7//j/+P/4//j/+P/4//j/+P/1//X/9f/1//f/9//3//f/+P/4//f/9//1//X/9P/0
//T/9P/0//X/9f/1//T/9P/1//X/9f/1//X/9f/2//b/9v/3//f/9v/0//P/8v/y//D/
8P/w//H/8f/x//T/+P/2//b/9v/2//T/9P/0//T/8v/y//L/8v/0//T/9P/0//j/+v/8
//7//v/+//7//v/+//7///8CAAIAAgACAAMAAAD9//r/+f/+/wEABQAKAAsADAANAA8A
DwAPABAAEAAQABAADgANAAsACwALAAsACwAKAAgABgAGAAYABgAGAAYABgAGAAYABgAF
AAUABgAGAAYABAAEAAIAAgACAAIAAwAFAAYABwAGAAUAAwACAAQABAAEAAQABQAFAAUA
BQAEAAQABAAFAAMAAwADAAMAAwADAAMAAwAFAAcABwAIAAYABgAIAAoABgAEAA0AGwAz
AEwAYwCBAKEAwwDhAP8AEAEbARIB4wCcAFgAGgDh/67/h/9w/3P/hf+V/6P/tv/M/9r/
4//u//b/+P/9/////////////v//////AAACAAIAAgACAAMAAwAEAAUABQAFAAUABQAE
AAQABAADAAQABQAGAAcACAAHAAYABQAEAAQABQAFAAcACAAIAAkABwAFAAUAAwABAAEA
AwABAA==
         </WaveFormData>
      </LeadData>
      <LeadData>
         <LeadByteCountTotal>10000</LeadByteCountTotal>
         <LeadTimeOffset>0</LeadTimeOffset>
         <LeadSampleCountTotal>5000</LeadSampleCountTotal>
         <LeadAmplitudeUnitsPerBit>4.88</LeadAmplitudeUnitsPerBit>
         <LeadAmplitudeUnits>¦ÌV</LeadAmplitudeUnits>
         <LeadHighLimit>2147483647</LeadHighLimit>
         <LeadLowLimit>268435456</LeadLowLimit>
         <LeadID>V4</LeadID>
         <LeadOffsetFirstSample>0</LeadOffsetFirstSample>
         <FirstSampleBaseline>0</FirstSampleBaseline>
         <LeadSampleSize>2</LeadSampleSize>
         <LeadOff>FALSE</LeadOff>
         <BaselineSway>FALSE</BaselineSway>
         <ExcessiveACNoise>FALSE</ExcessiveACNoise>
         <MuscleNoise>FALSE</MuscleNoise>
         <LeadDataCRC32>3825452586</LeadDataCRC32>
         <WaveFormData>
/v/+//7//v/8//z//P/8//z//P/8//z//P/8//z//P/+//7//v/+//z//P/8//z//P/8
//z//P/8//z//P/8//r/+v/6//r//P/8//z//P/8//z//P/8//7//v/+//7//v/+//7/
/v8BAAIAAwAEAAQABAAEAAQABQAGAAkABwAHAAcABwAFAAUABQAFAAQAAwADAAMAAQAB
AAAA//////3//f/9//3/+f/5//n/+f/6//r/+v/5//j/9f/1//b/+P/4//j/+P/2//X/
9f/1//X/9f/2//b/8v/y//L/8v/0//X/9//6//n/9//2//X/9//2//b/9//1//X/9f/1
//X/9f/1//T/9f/3//j/+f/5//j/9//1//f/9//4//j/+P/6//z/+v/9//7/AQACAAcA
DgAeADIAQwBZAHMAjwCoAL8A1wDmANkAogBaAB8A8f/Q/7v/rf+l/6r/sP+4/8P/y//V
/+D/5f/o/+z/8f/2//b/9v/2//f/+P/5//r/+//6//r/+v/6//r/+f/4//f/+f/6//r/
+v/6//v/+//7//3//f/9//3/+//7//v/+//9//3//f/9//3//v/+//7//f/9//3//f/7
//z//P/7//3//f/9//3/+//8//3//f///////v/+//z//P/9/wAA/f/7//v//f//////
///+//3//P/7//r//v/+//7////+//7///////////////7///8AAAIAAwACAAIAAQAA
AAEABAAFAAYAAwACAAEAAAACAAMAAwAFAAMAAwADAAMAAQABAAEAAQADAAIAAgACAAAA
/v/+////AQD///7//v/+//7///////3//v/+//z//v///wEAAQAAAP7/AAAAAAAAAAAA
AAIAAgACAAMAAwACAAIAAQABAAYACAAFAAQABAAFAAUABAAEAAQAAwADAAMAAwAFAAUA
AwADAAMAAgACAAIAAwAEAAYABgAGAAMAAgACAAMABAAGAAYABgAGAAMAAAD///7/AQAC
AAMAAwADAAMAAwACAAIAAgABAAEAAwADAAIAAgABAAAA///9////AAAAAAAAAAAAAAAA
AAAAAAAAAgACAAEAAQABAAEAAQABAAEAAAACAAMAAwADAAMAAwAEAAQAAgABAP///v//
/wAAAQACAAAAAAAAAP////8AAAAAAAD//////v/9//3//f/9//z//P/8//z//P/7//v/
/P/8//7//f/9//3//P/8//3//f/9//z//P/7//v/+//7//v//P/8//v/+//7//r/+v/8
//v/+f/4//f/+f/4//j/+f/7//v/+//6//j/+P/4//n/9//4//j/+P/4//j/+P/4//r/
+v/4//j/+f/5//n/+f/5//r/9//4//v//P/9//7///8AAAEAAgAAAAAAAAAAAAIAAwAE
AAcABQAFAAUABQADAAMAAwADAAAA//////////////7//f/9//3//f/9//v/+f/5//n/
+f/4//j/+P/5//j/9f/1//b/9v/2//b/+f/6//r/+//6//n/+P/4//j/9v/2//b/9v/1
//X/9v/2//b/9f/1//f/9//2//b/9//3//f/9//5//n/+f/5//f/9v/2//X/9//4//j/
+P/3//f/9//4//j/+P/6//r/+P/5//r//f8AAAMACAAUACQAOQBTAGsAgQCeALcAxwDc
AOMAxACCAEEADwDm/8n/uf+r/6j/sP+4/7//yf/T/+D/5//o/+z/8//4//b/9v/2//f/
+f/5//n/+f/6//r/+v/6//v/+//7//v//f/+//7//v/8//3//f/9//3//f/9//3/////
///////9//3//f/9////AAAAAAAAAAD///7//f///wAAAAD///3//f/9//3/+//8//3/
/f///////v/+//7//v///wIA///9//3////9//3//f/8//r/+v/6//r//P/8//z//f//
/wAAAgADAAMAAwADAAIAAQAAAAAA//8CAAQABQAGAAMABAADAAIAAgACAAIAAgACAAMA
AwAFAAMAAwADAAMABQAFAAUABQAFAAQABAAEAAIAAAAAAAEAAQD///7//v8AAAAAAQAB
AAEAAgACAAAA/v///wEAAQAAAP7/AAAAAAAAAAAAAAIABAAEAAUABQAGAAYABQAFAAgA
CgAHAAYABAAFAAUABAAFAAYABgAHAAcABwAJAAkABQAFAAUABAAEAAQABQAGAAoACgAK
AAcACAAIAAkACgAHAAYABQAEAAQAAgACAAIABQAGAAcABwAFAAUABQAEAAYABgAFAAUA
BwAHAAYABgAEAAQABAADAAQABgAHAAgACAAIAAgACAAGAAYACAAIAAYABQAEAAMABQAF
AAUABAAGAAcABwAHAAUABQAGAAYABgAHAAcACAAGAAYABgAGAAQABAAEAAMABQAGAAYA
BgAFAAUABAADAAEAAQABAAAAAgACAAIAAgADAAMABAAEAAMAAQAAAP//AAAAAAEAAQAB
AAAAAAD///3//f/9//3/AAAAAP////////7//v8AAAAA/////////f/8//z//f/7//v/
+//6//r/+v/6//v//f/+//7//v/8//z//P/8//7//v/8//z//f/9//3//f////7/AQAC
AAIAAgACAAIABAAEAAQABAACAAIAAwAEAAkABwAHAAcABwAFAAUABQAFAAQAAwADAAMA
AQABAAAA/f/9//3//f/7//v/+f/5//r/+//7//z//P/7//r/9//3//j/+P/4//j/+P/4
//f/+f/5//n/+f/4//j/9v/2//b/9v/1//X/+P/6//r/+f/5//n/+f/4//b/9//3//f/
+f/5//n/+f/4//b/9f/1//b/9//5//r/+v/5//n/+f/4//j/+P/6//z//v/9//7///8A
AAMAEAAkADYARwBdAHkAlwCuAL8A1wDoANkApABiACUA9//W/8P/r/+n/6r/sv+6/8f/
1f/d/+L/5//u//T/9//4//r/+v/6//v/+//7//v/+//8//z//P/8//3//f/9//3//f/+
//7//v8AAAEAAQABAP///////////f/9//3//f//////////////AAAAAAAAAQABAAEA
AQD//wAAAAD///3//f/9//3///8CAAUABwAFAAMAAAD+////AAACAAYAAQD/////AQAB
AAEAAQAAAAEAAgADAAQAAwACAAEAAQAEAAQABQAFAAUABQAFAAQABAAEAAUABQAHAAgA
CAAIAAYACAAIAAgACAAIAAgACAAGAAcABwAJAAkACQAJAAkACQAJAAkACQAJAAgACAAI
AAYABAAEAAUABgAFAAUABgAGAAYABwAHAAcACAAIAAYABgAHAAkACQAIAAYACAAIAAoA
CgAKAAwACgAKAAsACwAMAAwACwALAA4AEAANAAwADgAPAA8ADgAOAA4ADQANAA0ADQAP
AA8ADQANAA0ADAAKAAoACwAMAAwADAAMAAkACQAKAAwADgAOAA4ADgAOAAwACgAKAAoA
CwAMAA0ADQANAA0ADQAMAAwADAALAAsADAALAAkACAAJAAoACwALAAsADAAMAAwACwAK
AAkACAAIAAgACgAKAAkACQAJAAkADAANAA4ADgANAA0ADAALAAsACwAMAAwACwALAAoA
CgAKAAoACgAKAAoACgAKAAkACQAKAAoACgAJAAkACAAHAAkACQAJAAgABgAGAAYABgAF
AAUABgAGAAYABQAFAAUABQAGAAgACQAIAAYABQADAAEAAQABAAEAAwAEAAQABQADAAIA
AgAEAAQAAwADAAMAAQAAAAAAAQACAAMABAAEAAQABAAEAAUABwAKAA4AEAAOAAwADAAM
AAwACwALAAsADQANAA0ADQANAAsACwALAAsACAAHAAcABwAFAAUABAADAAEAAQABAAEA
AQD///////8BAAAAAAAAAP///v/7//v//P/8//z//P/6//r/+f/5//v/+//7//z//P/6
//r/+v/4//f/9//4//j/+P/3//f/+f/5//j/+P/5//n/+f/5//j/9//2//X/9//4//r/
+//5//r/+v/6//j/9//2//b/+P/4//r/+v/6//n/+v/9/wAAAwAMABoALABDAFkAdQCT
AKwAwwDXAOoA5QC6AHoAQQANAOb/zf+5/6n/pv+w/7b/vf/J/9n/4P/j/+T/7P/z//T/
9f/2//f/+f/3//f/9//3//j/+P/4//j/+f/5//n/+f/5//r/+v/6//z//f/9//3/+//7
//v/+//9//3//f/9//3//f/9//3//f/+//7//v/+//3//P/7//v//P/8//v//f/9//3/
/f/9//7///////3//f/8//z//P/8//3/AAD8//n/+P/5//r/+//8//z//P/8//z//P8A
AAAAAAABAAAA/v/9//v//P/9//7//v/8//z//f/9////AAAAAAAA/v8AAAAAAAD+//7/
/v/+//z//f/9/////f/9//3//f/7//v/+//7//n/+P/4//j/+//6//v//f/6//f/9f/0
//T/9P/1//X/9f/2//b/9P/z//P/9P/z//X/9P/3//j/9f/0//P/9P/0//T/9f/1//T/
9P/z//P/9f/2//L/8P/x//P/9P/0//L/8v/x//H/8//z//X/9f/w/+//7v/s/+r/6v/r
/+z/7v/u/+7/6//r/+z/7v/w/+7/7v/u/+7/7f/s/+3/7v/u/+7/7v/t/+3/7f/t/+z/
7v/u/+3/7f/w//H/8f/y//L/8v/y//H/8f/y//L/8v/y//L/8v/y//T/9P/2//b/9//3
//f/9//1//X/9f/0//T/9f/1//X/9//3//j/+P/3//f/9v/2//X/9P/z//L/8v/y//L/
8f/z//T/9P/0//P/8//y//H/8//z//P/8v/y//L/8v/y//H/8f/y//L/8v/x//H/8f/v
/+7/7v/t/+//7v/u/+3/7v/v//D/8f/y//L/8f/x//H/8P/w//L/9f/1//b/9//3//r/
/P/8//v/+v/5//j/+P/5//r//f/9//3//f/9//n/+f/5//n/+v/5//n/+f/1//X/9P/z
//H/8f/x//H/8f/v/+//7//x//D/8P/w/+3/7P/p/+n/7P/s/+z/7P/r/+r/6P/n/+n/
6f/p/+r/7P/q/+r/6v/q/+n/6f/q/+r/6v/p/+n/6//r/+r/6v/r/+v/6//r/+3/7f/t
/+3/6v/q/+v/6//p/+r/6v/q/+v/6//r/+z/7P/s/+7/7v/w//H/8v/z//b/+f8CABQA
KgA/AFMAbQCRALAAxwDfAPQA8QDGAIgASwAVAOj/x/+t/53/nP+i/6r/s/+9/8f/0v/b
/97/4v/p/+7/7v/u/+7/7//t/+3/7f/t//D/8P/w//D/7//v/+//7//x//L/8v/y//L/
8//z//P/8//z//P/8//1//X/9f/1//X/9f/1//X/8//0//T/9P/3//f/9//3//X/9v/2
//X/9//3//f/9//1//b/9//3//f/9//2//b/9v/2//f/+v/5//f/9//5//f/9//3//b/
+P/4//j/+P/8//z//P/9//z//P/9//3/+//7//v/+v/8//z//f/9//7/AAABAAIA/v8A
AAAAAAACAAIAAgACAAIAAwADAAUAAQABAAEAAQADAAMAAwADAAMAAgACAAIAAgAAAAAA
AQACAAEAAQACAAIAAgADAAMAAQACAAIAAAACAAMABQAFAAYABAAGAAYABAAEAAQABgAE
AAQABQAFAAYABgAFAAUACAAKAAcABgAGAAcABwAGAAYABgAFAAUAAwADAAUABQAFAAUA
BQAEAAQABAAFAAYABgAGAAYAAwACAAIAAwAEAAIAAgACAAIAAQAAAAEAAgACAAIAAgAB
AAIAAwAEAAQABAAEAAMAAwADAAMAAgACAAQABAAEAAMAAwAEAAQABAAEAAQABAAEAAYA
BgAIAAgABQAFAAUABQAFAAUABQAEAAYABwAHAAcABQAFAAYABgAHAAcABgAGAAYABgAG
AAYABgAGAAYABQAFAAYABgAGAAcABwAGAAUABQAFAAUABAACAAIAAgACAAMAAwAEAAQA
BAADAAMAAwAAAAAAAQABAAMAAgACAAEAAQABAAEAAQAAAAAA/////wEAAAAAAAIAAQD/
//7//f/+//7///8BAAEAAQABAAAAAAAAAAAAAQD//wAAAAAAAAAAAAAAAAAAAgACAAAA
AAABAAEAAQABAAMAAAD//wIAAAAAAAAAAAAAAAAAAAAAAAAAAAAAAAAAAAAAAAAAAAAA
AAAAAAAAAAMABAAFAAYABgAGAAYABgAIAAgACAAIAAcACAALAAkACwALAAsACQAKAAsA
DAAMAAoACQAIAAUAAwACAAEAAQD//////////wAAAQACAAMAAQAAAP///f/9//v//P/+
//z//P/8//z/+v/5//n/+f/7//v//P/8//r/+v/6//r/+f/5//r//P/8//v/+//7//v/
+v/6//v//P/9//7////+//3//P/6//z//f/9//3//P/8//z/+//7//v//P/8//7//v8A
AAQABQAEAAEABAAPABwALABAAFUAbQCJAKUAvgDTAOsA9ADZAJgAUgAdAPX/1P+//7P/
rf+s/7j/xP/T/9v/4f/m/+v/9P/4//n/+v/7//z//f////3//f/9//3/AAAAAAAAAAAB
AAEAAQABAAEAAgACAAIAAAABAAEAAQABAAEAAQABAAEAAQABAAEA//////////8AAAIA
AwAEAAUABQAFAAUAAwAEAAQAAwADAAMAAwADAAMABAAFAAUABwAHAAYABgAEAAQABQAI
AAcABQAFAAcABwAHAAcABgAEAAQABAAEAAYABgAGAAcACAAIAAkACQAJAAkACQAIAAkA
CgAMAA0ADAAMAAsACgAJAAwADQAOABAAEAAQABAADgAPAA8AEQAPAA8ADwAPAA8ADwAP
AA8ADwAOAA4ADgAOAAwADAANAA4ADQANAA4ADgAOAA8ADwANAA4ADgAMAAwADQAPAA8A
DwAOABEAEgARABAADwAQABIAEgATABMAFAAUABMAEwAWABgAFQAUABMAEwASABAAEQAS
ABIAEwARABEAEwATABMAEwATABIAEAAQABEAEgASABIAEgAPAA4ADgAPABAADgAOAA4A
DgANAAwADQAOAA8AEAARABEADwAPAA8ADgAQABAADwAPABMAEwASABIAEAAQABAADwAQ
ABIAEwAUABMAEgARABAAEgASABQAFAATABMAEwATABEAEQARABAAEAARABEAEQATABMA
FAAUABUAFQAUABQAEgASABIAEgAQABAAEAAPABEAEgASABIAEQARABAADwAPAA8ADwAO
AA4ADgAOAA4ADwAPABAAEAAOAA0ADQANAAwADAANAA0ADwAOAA4ADQALAAsACwALAAwA
DAALAAsADQAMAAwADgAMAAsACwALAAsACgAKAAsADQANAA0ADAAMAAwADAANAAsADAAM
AAwADAAMAAwADAAMAAwACgAKAAkACQAJAAkACwAMAA8AEAAPAA4ADQAMAAwADAAMAAwA
DAAMAAwADAAOAA4ADgAOABAAEAAQABAAEgAUABYAGAAVABQAEwASABQAFAAVABYAGwAZ
ABkAGQAXABUAFQAVABMAEgARABEAEwARABEAEAANAA0ADQANAA0ADQALAAsACwALAAoA
CgAKAAkACAAFAAcACAAIAAgACAAIAAgABwAFAAUABQAFAAYABgAEAAQABAAEAAMAAwAG
AAgACAAHAAUABQAFAAQAAgADAAMAAwAFAAUABQAFAAUABAAEAAUABwAHAAgACAAGAAUA
BQAFAAYABgAGAAgACAAEAAUACgANAA4AEQAeAC4AQABVAG0AhwCfALQAywDfAOgA1QCc
AFYAGwDx/9r/yf+5/7H/uP/C/8z/0f/Z/+P/7P/x//T//P8BAAAAAgACAAIAAwAFAAUA
BQAFAAYABgAGAAYABQAFAAUABQAFAAYABgAGAAgACQAJAAkACAAHAAYABQAGAAcACAAJ
AAcABwAHAAcACQAKAAoACgAJAAkACQAJAAsADAAMAAsACwALAAsACwAKAAoACgAJAAkA
CQAIAAgACgAKAAsADgANAAsACwANAA0ADQANAAwADgAOAA4ADgAQABAAEAARABAAEAAR
ABEAEQARABEAEAAQABAAEQARABEAEgASABIAEAASABIAEgAQABAAEAAQABIAEwATABUA
EwATABMAEwARABEAEQARABEAEAAQABAADgAMAAwADQAPAA0ADAAMAAwADAANAA0ADQAO
AA4ADAAMAA0ADwAPAA4ADAAOAA4ADgAOAA4AEAAOAA4ADwAPABAAEAAPAA8AFAAWABMA
EgASABMAEwASABAAEAAPAA8ADwAPABEAEQANAA0ADQAMAA0ADgAQABIAEwASABEADQAO
AA4ADwAQAA4ADgAOAA4ADgAMAAwADAAMAAwADAALAA0ADQANAAwADQAOAA4ADwAPAA8A
DgAOABAAEAAQAA8ADQAOAA4ADgAOAA4ADgAOABAAEAASABIAEQARABEAEQARABEAEQAQ
AA4ADwAPAA8ADwAPABAAEAAPAA8ADgAOAA4ADgAOAA4ADAAMAAwACwANAA4ADgAOAA0A
DQAMAAsACgAJAAgABgAHAAgACQAKAAkACQAKAAoACAAHAAcABwAIAAgACQAJAAcABgAG
AAUABwAHAAcABwAHAAYABAADAAUABAAEAAYABAADAAMAAwADAAIAAgADAAMAAwADAAIA
AwAEAAUABwAFAAYABgAGAAUABAADAAIABAAEAAIAAgABAAEAAQABAAMAAgADAAIAAgAC
AAIAAgAAAAAAAAAAAAAAAAAAAAAAAwAEAAUABgAGAAYABgAGAAcACAAJAAoACQAIAAcA
BwAKAA0ACwALAA0ADQALAAsACQAJAAgABwAHAAcABQAFAAIAAQABAAEABAAFAAYABQAD
AAEA///8//7//v/9//z/9//3//j/+P/4//j/+P/4//f/9//3//f/9v/2//X/8v/0//T/
9P/z//T/9v/5//r/9//3//f/9//0//T/9f/1//X/9f/1//X/9v/3//f/+P/2//X/9P/0
//b/9v/1//X/8//0//T/9P/2//j/+v/3//b/+f/8////BAASACQAPQBVAG8AjQCsAMsA
5wD+ABEBDAHeAJkAWwAoAPn/0/+9/6z/pv+w/7X/tf+//87/1f/Y/97/5//q/+j/6P/o
/+n/6f/p/+n/6f/o/+j/6P/o/+v/6//r/+v/7f/u/+7/7v/w//H/8f/x/+7/7f/s/+v/
6f/p/+n/6f/q/+v/7P/t/+3/7v/u/+7/7f/t/+3/7f/v//D/8P/v/+//7//v/+//7//w
//H/8f/x//H/8P/w/+7/7v/v//L/8P/v//D/8//x//H/8f/w//L/8v/y//L/8//y//H/
8f/0//T/9f/1//P/8//z//L/9f/2//j/+f/3//j/+P/4//b/+P/4//j/+f/6//v//P/6
//v/+//9//n/+f/5//n/+//7//v/+//5//j/+P/4//r/+P/4//n/+//5//j/+P/6//r/
+//7//n/+v/6//j/9//3//j/9//5//j/+//8//r/+v/6//z/+v/6//v/+//8//z/+//7
//3//v/6//j/+//9//7//v/8//z/+//7//n/+f/7//v/+//7//v/+v/6//r/+//8//v/
+v/5//X/9f/2//j/+v/4//j/+P/4//f/9v/3//j/+f/6//v/+//5//n/+f/4//j/+P/3
//f//P/9//3//v/8//z//P/7//r/+v/5//j/+P/4//j/+P/6//r//P/8//3//f/9//3/
+//7//v/+v/4//n/+f/5//v/+//8//z/+//7//r/+v/6//r/+v/6//z//P/8//v/+f/6
//r/+v/3//f/9v/1//P/8//z//L/8v/y//L/8v/x//H/8v/y//D/7//v/+//7v/u/+//
7//x//D/8P/v/+3/7f/t/+3/7P/s/+v/6//t/+z/7P/u/+7/7f/t/+3/7f/s/+z/7f/u
/+//8P/w/+3/7P/r/+v/6f/q/+r/6v/s/+z/7P/s/+r/6v/o/+j/6//r/+v/6//v/+z/
6//s/+z/7P/s/+z/7v/u/+7/7v/v//D/8f/y//L/8v/y//L/8//0//X/9//2//n/9//3
//f/9//1//X/9f/1//T/8//x//H/7//v//D/7//v/+//7f/t/+3/6//t/+3/7f/s/+z/
7P/r/+r/5//n/+j/6P/o/+j/6P/o/+f/5//n/+f/5//o/+j/5v/m/+b/5v/l/+X/5v/o
/+j/5//n/+f/5//m/+b/5//n/+X/5f/l/+X/5v/n/+f/6P/n/+f/5//o/+j/6P/n/+f/
6f/q/+r/6v/q/+r/6v/r/+7/7//w//X/BAAWACoAPwBZAHkAmQC2AMsA3QDuAOEArgBm
ACkA+f/U/7n/pf+X/5r/pv+u/7f/xf/R/9T/1f/c/+L/5//q/+j/6P/o/+n/6//r/+v/
6//s/+z/7P/s/+3/7f/t/+3/6//s/+z/7P/u/+//7//v/+//7//v/+//8f/x//H/8f/w
/+//7v/t/+//8P/w//D/8//z//P/8//y//L/8f/v/+//7//v/+//8f/y//P/8//x//H/
8P/w//L/8v/z//b/8//x//H/8//z//P/8//y//T/9P/0//T/9v/2//b/9//4//j/+f/5
//f/9//3//b/+P/4//n/+f/3//j/+P/4//b/+P/4//j/+f/6//v//P/8//3//f////v/
+//7//v//f/9//3//f/9//z//P/8//7//P/8//3//f/7//r/+v/6//r/+//7//n/+v/6
//j/+f/7//7////+//z//v/+//7//v/+/wAA/v/+//////8CAAIAAQABAAMABAAAAP7/
/v///////v/+//7//f/9//3//f///////////////v8AAAAAAQACAAIAAgACAP///P/8
//3//v/+//7//v/+//3//P/9//7//f/+//////8BAAEAAQAAAAAAAAD///////////7/
/v/+//7//v/9//3//v/+//7///8AAAEAAgAAAAAAAgACAAEAAQABAAEAAgADAAQABAAD
AAMAAgABAAMAAwAEAAQAAwADAAIAAgAAAAAAAAAAAAEAAgADAAMAAgACAAEAAAABAAEA
AAD///////////7/AAAAAAAAAAD/////AAAAAAAA/////////P/8//3//f////7//v/9
//3//f/9//3/AAAAAP////////7//v8AAP7//f/9//3/+//6//r/+//8//3//v/+//7/
/v/+/////v/+//3//P/9//7///8AAP7//v/8//z////////////9//7/+//6//z//P/8
//z//f/+////AAD///7//f/8//z//P/8//z//f/+////AAACAAIAAgACAAQABgAIAAoA
CAAIAAgACAAHAAcABwAJAAgACQAKAAsACQAJAAkACQAGAAUABQAFAAMAAwACAAEAAwAD
AAMAAwABAP////////3//P/8//z//P/8//r/+//6//r/+v/6//r/+v/5//n/+//7//v/
/P/8//r/+v/6//r/+f/5//r/+v/6//n/+f/5//n/+P/4//f/9//3//f/+P/5//r/+//6
//r/+//7//v//P/8//z/+//7//v//P/6//r//P/8//j/+/8CAAcACgAPABgAJAA0AEkA
YQB7AJUAsADLAOUA8gDbAKIAWgAfAPX/1v/B/7X/r/+u/7L/vP/H/9P/2//i/+n/7v/2
//n/+P/4//j/+P/5//n/+f/5//n//P/8//z//P/9//3//f/9//v//P/8//z//P/9//3/
/f/9//3//f/9/////////////f/9//3//f///wAAAAAAAP///////////v/+//3/+//8
//3//v////z//P/8//v//P/9//3//v/+//7///8CAP///f/9/////////////v8AAAAA
AAAAAAIAAgACAAMAAgACAAMAAwABAAEAAQAAAAIAAgADAAMABQAGAAYABgACAAQABAAE
AAMAAgABAAAAAQADAAQABwAHAAcABwAHAAUABQAFAAUABAACAAEAAAABAAAAAQADAAMA
AQAAAAAAAAAAAAEAAQABAAIAAgAAAP7///8BAAEAAgAAAAIAAgAAAAAAAAACAAQABAAF
AAUABAAEAAMAAwAEAAYAAwACAAQABQAFAAQABAAEAAMAAwADAAMABQAFAAUABQAFAAQA
AQAAAAAAAAABAAAA///7//3//v8AAAIAAAAAAAAAAAD+//z//P/8//z//P/8//v//f/9
//3//P/+//7//f/9/wEAAQAAAAAA/v/+//7//f/9//7//v/+//7//v/+//7//v/+/wAA
AAD+//3//P/7//3//f/9//z//P/9//3//f/9//3//v/+//3//f/8//z/+v/6//r/+v/6
//r/+v/5//v//P/8//z/+f/5//j/9//5//n/+f/4//b/9v/2//b/8//z//T/9P/1//X/
9v/3//T/9P/1//X/8//y//L/8f/v/+//7//v//H/8v/y//P/8v/w/+//8P/w/+//7//v
//H/8P/w//H/7//v/+//7v/u/+7/7v/v/+//8P/w//D/8P/w//D/8P/u/+7/7P/s/+3/
7f/t/+3/7f/q/+3/8v/x//D/7//u/+7/7v/u/+7/7v/u/+7/7v/s/+z/7P/s/+7/8P/y
//T/8v/y//L/8v/z//T/9v/4//3/+//7//v/+P/1//T/8//4//z/AAAFAAgABwAIAAgA
CAAJAAoACwANAA0ACwALAAoACQAHAAYABAADAAIA///9//7//v/+//7//v/+//3/////
///////+//7//P/8//7//v/9//3//v8AAAAA///////////+/wAAAQABAAEA////////
///+//z/+//7//3//f/+//7//v/9//3//f///wAAAQAEAAIAAgAHAAgABwAIAA8AGAAq
ADwAUwBxAJMAswDSAO0ABQEUAQsB3gCaAFsAJwD8/9v/v/+p/6j/tP+8/8H/zf/b/+L/
5//u//b/9//6//z//P/8//3/+//7//v/+//6//r/+v/6//3//f/9//3///8AAAAAAAD+
/////////wAAAQACAAMAAgABAAAA/////////////wEAAgACAAIAAwADAAMAAwD///7/
/v/9/w==
         </WaveFormData>
      </LeadData>
      <LeadData>
         <LeadByteCountTotal>10000</LeadByteCountTotal>
         <LeadTimeOffset>0</LeadTimeOffset>
         <LeadSampleCountTotal>5000</LeadSampleCountTotal>
         <LeadAmplitudeUnitsPerBit>4.88</LeadAmplitudeUnitsPerBit>
         <LeadAmplitudeUnits>¦ÌV</LeadAmplitudeUnits>
         <LeadHighLimit>2147483647</LeadHighLimit>
         <LeadLowLimit>268435456</LeadLowLimit>
         <LeadID>V5</LeadID>
         <LeadOffsetFirstSample>0</LeadOffsetFirstSample>
         <FirstSampleBaseline>0</FirstSampleBaseline>
         <LeadSampleSize>2</LeadSampleSize>
         <LeadOff>FALSE</LeadOff>
         <BaselineSway>FALSE</BaselineSway>
         <ExcessiveACNoise>FALSE</ExcessiveACNoise>
         <MuscleNoise>FALSE</MuscleNoise>
         <LeadDataCRC32>359265291</LeadDataCRC32>
         <WaveFormData>
/v/+//7//v/8//z//P/8//r/+v/6//r//P/8//z//P/8//z//P/8//v/+v/5//j/+v/6
//r/+v/8//z//P/8//v/+v/5//j/+v/6//r/+v/6//r/+v/6//v//P/9//7//P/8//z/
/P///wAAAQACAAAAAAAAAAAAAQADAAMAAQADAAUABQAEAAMAAwADAAMAAgACAAIAAAAB
AAEAAAAAAAAAAAAAAAAA/f/7//n/+P/6//n/+P/4//f/9P/0//b/+P/4//j/+P/2//b/
9f/1//X/9f/1//X/8//y//L/8f/z//T/9v/6//n/9v/1//X/9//2//b/9v/0//X/9f/1
//X/9f/0//T/9v/3//j/+f/3//f/9v/1//P/9P/0//X/9v/3//n/9//5//z//f8CAAgA
DwAcACoAOQBNAGgAgQCYALMA0ADmAOUAyACdAHQAUAAyACAAEAABAPr/9f/x//H/8f/z
//f/+P/0//X/+f/8//r/+v/4//j/+f/6//r/+v/6//v/+//7//n/+P/4//r/+P/4//f/
9//4//n/+v/8//z//P/8//z/+v/6//v/+//5//n/+v/6//v/+//7//v//P/8//v/+f/3
//f/9//3//v/+//7//n/+f/7//v/+P/8/////f/9//v/+v/5//r//P/6//r/+//+//7/
/v/9//v/+//7//v//f/9//////////7//v/9//////8AAAEAAQACAAMAAwABAAEAAQAB
AAQABQAGAAcABQAEAAQABQAKAAoACgALAAsACwAKAAoACgALAAsADAALAAsACwAMAAwA
CwALAAsADgAOAA4ADgAMAA0ADQANAA8ADwAPAA4ADAAMAA4ADgAOAA4ADgANAA0ACwAJ
AAgACgAKAAwADAAIAAgABwAFAAoACgAHAAQABAAFAAUAAwACAAIAAgACAAEAAQADAAMA
AgABAP////////////8BAAEAAQABAAEA/v/8//z//P/+////AQABAPz/+v/6//r//f/+
///////////////////////+//7//f/9//3//P/6//r/+//7//3//f/9//3//v/+//7/
/v/+//7//v/+/wAAAAABAAEAAAD///7//P/+//7//P/+/////////////f/8//z//P/9
//3//f/9//v/+//7//r/+v/6//r/+f/7//v/+//7//n/+f/4//f/+f/6//r/+v/4//j/
+f/6//r/+f/5//n/9//3//f/+P/4//j/+P/2//b/9//3//f/9f/0//T/9f/3//f/9v/2
//T/9P/0//T/9P/0//T/9P/3//f/9//2//b/9v/2//b/9P/0//X/9f/z//P/8//z//P/
9f/z//L/9P/0//b/9v/z//X/8//0//X/9v/3//j/+v/6//r/+v/6//r/+v/6//r/+//9
//3//f///wEAAQAAAP////////3//v/+//7//P/7//v/+v/8//z//P/8//r/+P/3//b/
9v/2//X/9P/0//P/8P/w//L/8v/y//L/8//0//X/9f/0//P/8v/x//H/8f/w//D/8f/w
//D/8f/y//L/8P/w//H/8f/w//D/8P/w//H/8f/z//P/8//y//H/8f/w/+//8P/x//L/
8v/v/+//8P/w//H/8v/z//P/8//z//T/9//6//7/BQAOABoAKwBDAFgAbwCOAKcAvADW
AOkA3ACzAIgAZgBCACgAGgAHAPj/8//v/+3/7f/v//X/9v/w//H/9f/6//j/+P/2//b/
9//4//j/+P/2//f/9//3//f/9v/2//j/+P/4//f/9//5//n/+f/6//r/+v/6//r//P/8
//3//f/6//n/+f/4//v/+//7//v/+v/6//n/9//4//n/+v/7//z/+//6//f/+f/7//v/
+P/4//v/+f/5//r/+v/6//z/+v/4//j/+f/4//j/+P/3//n/+f/5//n/+f/5//v/+//+
//7///////////8AAAEAAAAAAAAA//8CAAMABAAFAAMAAwADAAMABQAEAAQABQAIAAgA
CAAJAAkACQAIAAgACgALAAsADAANAA0ADQAOAA4ADQANAA0ADQAMAAsACgAMAA0ADQAN
AA8ADwAPAA4ADAAMAA4ADgAOAA4ADgANAA0ACwAJAAgACQAKAA0ADgAKAAoACQAHAAoA
CgAHAAQAAgADAAMAAQADAAQABQAGAAQAAwAEAAMAAQD///z/+//8//3//v8BAAMAAwAD
AAMABAACAAIAAgD/////AAD///7//P/8//z///8AAAEAAQD//////////wEAAQAAAAAA
AQABAAEAAAD+//7//////wEAAQABAAEABAAEAAQABAAEAAQABAAEAAEAAAAAAP//AAAB
AAIAAgAEAAQAAgAEAAQAAwACAAEAAwACAAIAAgD///////////////////7///8AAAEA
AQD///////////3//f/8//v//f/+//7//v/8//z//f/+//z/+//7//v/+//7//v//P/8
//z//P/6//j/+f/5//n/+//6//r/+//7//v/+v/6//r/+v/6//r/+P/4//j/+P/5//n/
+f/4//j/+P/4//j/+v/6//v/+//6//n/+P/3//n/+//5//j/9v/2//j/+P/5//f/+f/6
//z//P/8//z//P/8//z//P/8//z//f///////f///wEAAQAAAP/////9//3//v/+/wAA
/v/9//3/+//6//n/+P/6//r/+P/3//j/+P/4//f/+P/4//f/9P/y//T/9P/0//T/9P/0
//T/9f/1//X/9f/1//X/9f/0//L/8f/w//D/8f/0//T/8v/0//X/9f/0//L/8v/y//P/
9f/1//X/9f/z//L/8v/x//L/8//0//X/8v/x//H/8v/y//P/9P/1//X/+f/7//z/+//8
/wAADQAcACoAOQBNAGgAhQCcALEAzgDmAOMAyACdAHYAVAA4ACQAEAD///j/9f/v/+//
9f/1//X/+P/6//f/9//2//j/+P/2//b/+P/4//f/9v/2//f/9//3//n/+P/4//r/+f/4
//b/9f/2//f/+P/6//r/+v/6//r/+P/4//n/+f/3//f/+P/4//n/+f/5//n//P/8//v/
+f/5//n/+f/5//r/+f/4//X/+////wEAAAD+////+//5//n/+v/7//7//v/8//z//f/+
//7//v/9/////////////v/9//7//f8AAAAAAQABAAEAAQACAAMAAgACAAIAAQACAAMA
BAAFAAQABQAGAAcACQAIAAgACQALAAoACQAJAAoACwALAAwADgAPAA8AEAARABEAEQAS
ABAADwAPAA8AEAAQABAAEAASABMAEwATABMAEwATABIAEgASABQAFAASABIAEgARABIA
EQAQABAADwAOAA8ADgAMAAwACwAJAA4ADgALAAgACAAJAAkABwAFAAQAAwACAAIAAwAG
AAcABgAFAAMAAwADAAMAAwAFAAQAAwACAAEAAQAAAAEAAgAAAAEAAwADAAIAAAAAAAAA
//8AAAEAAQADAAMAAwADAAMAAwACAAIAAwADAAMAAgAEAAQABQAFAAUABQAFAAUABQAE
AAMAAgAEAAQABAAEAAMAAgACAAEAAwAFAAcACAAHAAYAAwAEAAUABQAFAAUABQAEAAQA
BAAFAAUABQAFAAQAAwACAAAAAgACAAIAAQADAAMAAwADAAMAAwACAAEA//8AAAAAAAD+
//7///8AAP7//f/9//3//v///wAAAgAAAAAAAAD+//z//f/9//3////+//7////9//3/
/P/8//z//P/8//z/+v/6//r/+v/8//3//v/+//z//P/8//z/+v/8/wEAAwACAAIAAgAC
AAIAAQABAAIAAQD//wEAAwADAAQAAwADAAMAAQACAAIAAgAAAP/////+//7//v/+//7/
/v/8//v/+v/6//r/+f/4//b/9f/y//L/9v/2//b/9v/1//T/8//x//P/8//z//P/8//z
//L/8v/x//D/8P/x//L/8v/w//D/7//v/+7/7v/u/+7/7//v/+//7//v/+7/7v/v/+//
7//v/+//7//u/+v/6//s/+z/7//w//H/8f/x//H/8v/1//j//v8FABAAIAAzAEcAYgCB
AJwAtwDUAOwA7wDWAK8AigBiAEAAJgASAPv/8P/r/+X/4f/n/+//8//w/+r/6f/x//L/
9P/0//L/8v/w//D/7//u/+z/7f/t/+3/7v/u/+//8v/w//D/7//v//H/8f/x//L/8P/w
//D/8P/y//L/8//z//H/8f/y//L/8P/v/+7/7f/v//D/8P/v/+3/7f/t/+3/8f/x//H/
7//z//X/9f/y//H/8//w/+//8P/w//D/8v/w/+7/7v/v//D/8P/w/+//8f/x//H/8f/z
//P/9f/1//X/9P/0//P/9f/1//b/9//1//b/9//3//n/+f/5//n/+f/5//n/+f/5//j/
+P/5//v/+v/5//n/+v/7//v//P/6//v/+//8//3//f/9//7//P/7//v/+//6//r/+v/6
//z//f/9//3//f/9//3//P/6//r//P/8//r/+v/6//n/+f/3//X/9P/y//L/9P/0//T/
9P/z//H/8f/w/+z/6P/p/+v/7P/r/+j/6P/o/+j/5//n/+n/6f/m/+X/4//j/+P/4//j
/+X/4//j/+P/4//k/+L/4v/i/+D/4f/j/+P/4v/g/+D/4P/h/+L/4//j/+P/4//j/+P/
5f/l/+T/5P/n/+f/5//m/+b/5v/n/+f/5//n/+f/5//q/+r/6v/q/+r/6v/q/+r/6//s
/+7/7//u/+3/7P/q/+z/7P/q/+z/7//v/+//7//t/+z/7P/s/+n/6f/p/+n/6//r/+v/
6v/o/+j/6P/n/+f/5//n/+f/6P/p/+n/6f/n/+j/6P/o/+j/6P/p/+r/7P/r/+v/6//o
/+f/5v/m/+b/5v/m/+T/5f/n/+j/6f/r/+r/6v/r/+n/6f/o/+j/6v/s/+7/8P/w/+z/
7v/u/+7/7v/u/+7/7v/v//H/8f/w//P/9v/3//T/8//z//P/9f/2//b/9v/y//H/8f/w
/+7/7v/u/+7/8P/u/+3/7P/u/+7/7f/s/+v/6f/l/+T/5//o/+n/6v/p/+j/5//l/+X/
5f/l/+X/5v/n/+f/6P/n/+b/5v/n/+j/6P/m/+b/5//n/+b/5v/o/+j/6f/p/+v/6//r
/+r/6f/p/+j/5//p/+n/6f/o/+n/6f/q/+r/6f/q/+v/6//v//H/8P/v//L/+v8DAAwA
HAAxAEMAWgB/AKAAuQDUAO4A9QDgALsAlgBqAEQAJgAMAPf/7P/n/+P/4//l/+X/6//u
/+z/6//x//b/9f/0//H/8P/u/+7/7f/s/+3/7//w//H/7//u/+7/8P/y//L/8f/x//H/
8f/x//L/8v/y//L/8v/0//T/9f/1//P/8//0//T/8//z//P/8//2//b/9f/z//P/8//z
//P/9f/1//X/8//3//n/+f/2//f/+f/2//X/9v/2//b/+P/2//T/9P/1//j/+P/4//f/
+f/5//n/+f/5//n/+//7//7//v///////f/9//7///8AAAIABAAFAAUABQAFAAUABQAF
AAUABQAGAAYABwAJAAsACgAJAAkACwALAAoACgAMAA0ADQAOAA8ADwAPABAAEAAPAA8A
DwASABIAEgASABQAFQAVABUAEwATABMAEgASABIAFAAUABQAFAAUABMAEwARAA8ADgAN
AAwADQAMAAwADAALAAkADAAMAAkABgAIAAkACQAHAAYABgAGAAYAAwADAAUABQAGAAUA
AwADAAEAAQABAAMAAwADAAMAAwAEAAIAAgACAAEAAQACAAEA///+////AAD//wAAAQAB
AAMAAwADAAMABQAFAAQABAAFAAUABQAEAAIAAgADAAMABQAFAAUABQAGAAYABgAGAAgA
CAAIAAgABgAGAAcABwAFAAUABQAEAAUABgAFAAgABwAHAAcABwAJAAgACAAIAAcABwAH
AAcABQAFAAUABAAGAAYABgAFAAcABwAHAAcABwAHAAYABQAEAAQAAwACAAIAAgADAAQA
BgAFAAUABQABAAEAAQACAAQABAAEAAIAAQABAAAA//8BAAAAAAABAAEAAQAAAAAA/v/+
//7//v///wAAAQACAAEAAQABAAAAAAAAAAAAAAD+//7/////////////////AAADAAIA
AgAAAAAAAgACAAUA/////wQAAwACAAEAAAAAAAAAAAAAAAAAAAAAAAAAAAAAAAAAAAAA
AAAAAAAAAAEAAgADAAQAAgACAAIAAgADAAQABQAGAAcACQAJAAcACAAJAAgABgAIAAkA
CgALAAoACgAKAAgABQAFAAQABAAEAAQABAAEAAQAAwACAAIAAgABAAAAAAABAP7//v8A
AP7//v/+//7//P/8//v/+//9//3//f/9//3//P/8//v/+v/6//v//v/+//z//P/9//v/
+v/6//r//f///wAAAQD+//3/+//6//3//f/9//3//f/9//z/+//7//z//P/9//7/AQAF
AAcABQACAAEABgASABsAJAA2AEsAXwB6AJUArADFAOIA9ADrAMIAlwB2AFYAOgAmABgA
CQD+//v/+//9//v/+f/5//z/AAABAAEAAgAEAAQAAgACAAAAAAD///7///8BAAIAAwAB
AAAAAAACAAQABAADAAMAAgABAAAAAAACAAIAAgACAAAAAAABAAEA/////wAAAAADAAMA
AwADAAQABAADAAEAAQABAAEAAQABAAEAAQD//wEAAwADAAAABAAHAAUABQACAAIAAgAE
AAYABAAEAAUABgAGAAYABQADAAMAAwADAAUABQAHAAcACAAIAAkACQAJAAkACgALAA0A
DgAPAA8ADgANAAwACwAOAA8AEAARABMAEgASABMAFAAUABQAFQAXABcAFgAWABYAFwAX
ABgAGQAZABkAGgAaABkAGQAZABoAGgAaABoAGgAbABsAGwAdAB0AHQAcABoAGgAcABwA
HAAcABwAGwAdABsAGQAYABgAGAAaABoAFgAWABUAEwAYABgAFQASABAAEQARAA8AEAAQ
ABAAEAAPAA8AEQARAA8ADQAKAAkADAANAA4AEQAOAA0ADAALAAwACgAKAAoACAAJAAsA
CwAKAAgACAAIAAsADAANAA0ACwALAAsACwALAAsACgAKAA0ADQANAAwACgAKAAsACwAM
AA0ADgAPABAAEAAQABAADgAOAA4ADgAMAAwADQANAA0ADQANAAwADAAMAAoADAAPAA8A
DwAPAA8ADgAOAA4ADwAPAA8ADwAOAA0ADAAKAAsADAANAA0ACwALAAsACwALAAsACgAJ
AAkACgAKAAoACgAKAAsADAAKAAkACQAJAAcABwAHAAgACgAKAAoACAAGAAcABwAHAAcA
BgAGAAcACQAJAAgACAAGAAYABgAGAAgACAAIAAgACQAJAAkACAAIAAgACAAIAAYABgAH
AAcABwAHAAcABwAHAAkABwAGAAYABgAIAAgACQAHAAkACgAIAAgACAAIAAYABgAGAAYA
BgAGAAYABgAHAAgACQAKAAoACgAKAAoADQAOAA8AEAANAAwACwAKAAwADAANAA8AEgAR
ABQAFwAUABIAEAAPAA0ADQAOAA4ADwAOAA4ADwAMAAwADAAMAAoACgAIAAcACAAIAAgA
BwAGAAYABQACAAQABgAGAAYABgAGAAYABgADAAMAAwADAAMAAwADAAIAAgABAAAAAAAD
AAYABgAEAAIAAwADAAIAAAAAAAAAAQADAAMAAwADAAIAAgADAAMABQAFAAUABQADAAEA
AAAAAAAAAQACAAMABwAFAAUACgALAAwAEAAdACgANABHAF8AeACRAKgAwQDaAO4A6QDK
AJ0AdABSAD4ALAAaAAkAAgABAP//+//7//3///8AAAAABQAHAAQABgAGAAQABAAGAAYA
BQAEAAIAAwADAAMAAwACAAIABAACAAIAAQABAAMAAwADAAQAAgACAAIAAgADAAQABgAH
AAUABQAGAAYABQAFAAUABQAFAAQAAgD//wAAAQACAAMAAwADAAMAAQACAAMAAgD+/wIA
BQADAAMABAAEAAQABgAIAAYABgAHAAYABgAGAAUAAwADAAMAAwADAAMABQAFAAYABgAH
AAcABwAHAAgACQAHAAgACQAJAAsACwALAAsADAANAA4ADwANAAwADAANABAAEAAQABEA
EQARABAAEAAQABEAEQASABEAEQARABIAFAATABMAEwAUABQAFAAUABQAFQAVABUAEwAT
ABMAEgASABIAFAAUABQAFAAUABMAEQAPAA0ADAAMAAwADgAOAA4ADgANAAsAEAAQAA0A
CgAIAAkACQAHAAYABgAGAAYAAwADAAUABQAEAAMAAQABAAIAAwAEAAcABgAFAAQAAwAE
AAIAAgACAAIAAwAFAAUAAgAAAAAAAAAAAAAAAAD//wIAAwAEAAUABQAFAAQABAADAAMA
AwACAAMABAAGAAcABAADAAIAAQACAAIAAgACAAMABAAFAAYABAAEAAUABQAHAAcABwAG
AAQABAACAAQABQAFAAUABQAFAAQABAAEAAMAAwADAAMAAwADAAMAAgACAAIAAgABAAEA
AQABAAEAAQABAAAA//8BAAIAAgACAP7//v///wAAAAD////////9//3//f/+//z//P/8
//r//P/9//3//f/9//z//P/9///////+//7//P/8//z//P/7//r/+f/4//n/+f/5//j/
+v/6//r/+v/6//r/+//7//v/+//7//v/+//9//v/+v/4//j/+v/6//v/+//5//j/9v/2
//b/9v/2//b/9v/2//b/9v/2//b/+P/4//j/+P/7//z//f/+//7//v/+//7//P/8//z/
/f///////f///wMAAwACAAEA////////AAD+//7//P/7//n/+P/4//j/+f/6//v/+v/7
//r/+v/6//f/9v/2//X/8f/w//H/8P/y//L/8v/y//D/7//v/+//7f/t/+3/7f/v//D/
8P/w//D/8f/0//T/8f/w//D/7//w//D/8P/w/+//7//v/+//8P/w//H/8//y//H/8P/v
//H/8P/v/+//7v/u/+//8P/z//X/8//x//D/8//4//7/AwAIABQAKQA/AFYAdwCYALcA
1ADyAA0BEgH5AM4ApAB8AFAAMAAZAAQA9//z/+v/4f/h/+f/6P/m/+f/6//w/+3/7P/p
/+j/6P/o/+f/5v/m/+f/5//n/+f/5v/m/+j/6P/o/+f/5//o/+n/6v/s/+n/6P/n/+b/
5P/k/+X/5f/m/+f/6f/q/+n/6f/p/+n/6v/q/+n/5//p/+n/6f/p/+n/6f/p/+f/6f/r
/+v/6P/q/+3/6//r/+z/7P/s/+7/8P/u/+7/7//u/+7/7v/t/+7/7//w//H/7//v//H/
8f/y//L/8//z//H/8f/y//P/9P/2//j/+f/3//f/9//3//r/+//8//3//f/8//z//f/+
//7//v///wEAAQAAAAAAAAABAAEAAgADAAMAAwAEAAYABQAFAAUACAAIAAgACAAIAAkA
CQAJAAkACQAJAAgABgAGAAgACAAIAAgACAAHAAkABwAFAAQAAgACAAQABAADAAQABAAD
AAQAAgD9//j/+//9//7//f/6//r/+v/6//j/9//4//f/9//3//b/9//3//f/9//5//b/
9f/0//P/9P/y//L/8v/y//P/9f/1//P/8v/z//T/8//0//X/9f/3//f/9//3//n/+f/4
//j/+f/5//n/+P/3//b/9v/1//P/8//z//P/9P/0//T/9P/1//b/9//4//j/+P/5//n/
9//3//f/9v/0//T/8v/0//f/9//3//f/+f/4//j/+P/1//X/9f/1//X/9f/1//T/9P/0
//T/8//x//H/8f/x/+//7//u/+3/6//s/+z/7P/s/+z/7f/u/+z/6//r/+v/6//r/+v/
7P/s/+z/7P/q/+z/7f/t/+3/6//o/+b/5f/m/+f/5//o/+b/5v/m/+b/6P/o/+j/6P/r
/+v/6//q/+j/6P/o/+j/5v/m/+f/5//p/+n/6f/p/+j/6f/m/+T/5f/m/+n/6v/p/+f/
6f/q/+r/6v/q/+r/6v/q/+r/6v/r/+z/7f/u/+z/7P/s/+z/7f/u/+//8f/z//P/8f/z
//P/8//y//H/8f/x//H/8v/y//L/8P/v/+//7v/u/+7/7P/s/+z/6v/r/+r/6v/q/+v/
6v/q/+n/5f/k/+X/5P/m/+b/5v/m/+T/4//j/+P/5f/l/+X/5f/k/+T/4//i/+T/5f/o
/+j/5P/k/+X/5f/m/+b/5v/m/+b/5f/k/+P/5P/k/+X/5//l/+X/5f/l/+X/5P/j/+P/
5v/m/+f/6P/l/+X/5//p/+z/7//y//b/AQAOABoAKwBDAGIAgQCcALcAzgDiAOcAzACf
AHQATgAuABYAAgDx/+j/5//j/9//4//p/+f/5P/m/+n/6//s/+z/7P/q/+r/6v/q/+n/
6P/q/+v/6//r/+n/6P/o/+r/6v/q/+n/6f/p/+n/6f/q/+z/7P/s/+z/6v/q/+v/6//p
/+n/6v/q/+3/7f/t/+3/7v/u/+3/6//r/+v/6//r/+z/6//q/+f/6f/r/+v/6P/s/+//
7f/t/+z/7P/s/+7/7v/s/+z/7f/u/+7/7v/t/+//7//v/+//7f/t/+//7//y//L/8//z
//P/8//0//X/9f/2//f/9//1//X/9f/1//j/+f/6//v//f/8//z//f/+//7//v//////
///+//7/AAABAAEAAgADAAMAAwAEAAYABQAFAAUABAAEAAQABAAEAAUABQAFAAcABwAH
AAYABgAGAAgACAAHAAYABQADAAUAAwABAAAAAgACAAQABAACAAIAAQD//wAAAAD9//r/
/P/9//3/+//4//j/+P/4//f/9//5//n/+v/5//f/9//5//n/+f/7//n/+f/5//n/+v/4
//j/+P/2//f/+f/5//j/9v/2//b/9//4//n/+f/5//n/+f/5//n/+f/4//j/+f/5//n/
+P/6//r/+//7//r/+f/4//f/+v/6//r/+v/6//r/+v/6//j/+P/5//n/+v/7//z//P/6
//r/+P/6//v/+//7//v/+//6//r/+v/5//n/+f/5//v/+//7//r/+P/4//j/9//5//n/
+f/5//n/+f/4//f/+f/6//r/+v/2//b/9//4//b/9f/1//X/9f/1//X/9v/2//b/9v/0
//T/9f/1//X/9f/0//T/9f/1//X/9P/0//T/9P/0//T/9P/0//T/9P/1//X/9f/0//T/
9P/0//T/9P/0//X/9f/3//f/9//3//b/9//0//L/9f/2//n/+v/z//P/8f/w//L/8v/y
//L/9P/0//T/9P/y//L/8v/y//D/8P/w//D/8f/y//P/9P/2//b/9v/2//n/+v/7//z/
+//6//n/+P/4//n/+//7//f/+f/7//v//P/7//v/+//5//r/+v/6//j/9//3//b/+P/4
//j/+P/4//b/9f/0//L/8v/x//D/8P/v/+z/7P/u/+7/7v/u/+7/7v/u/+3/7f/t/+3/
7f/v/+//7v/u/+3/7P/s/+3/7v/u/+z/7P/r/+v/6v/q/+r/6v/r/+v/7P/t/+7/7v/t
/+3/7P/r/+z/7f/u/+7/7//v//D/8P/v//D/8f/x/+v/7f/0//f//P8AAAkAEAAeADMA
RwBeAHkAkgCxANAA5ADfALwAjQBmAEYALAAaAAgA+f/u/+f/5f/n/+n/6//r/+7/7v/x
//X/8v/y//L/8P/w//D/8P/v/+7/7v/v/+//7//v/+7/7v/w//D/8P/v/+//7//v/+//
8P/u/+7/7v/u//D/8P/x//H/8f/x//L/8v/x//H/8f/x//D/8P/v/+3/7//v/+//7//z
//P/8//x//D/8f/w/+z/8P/z//H/8f/y//L/8v/0//L/8P/w//H/8v/y//L/8f/x//H/
8f/x//P/8//1//X/9v/2//f/9//1//X/9v/3//X/9v/3//f/+f/5//n/+f/4//n/+v/7
//v/+v/6//v//v/+//7//////////v/+/wAAAQABAAIAAgABAAAAAAACAAEAAQABAAIA
AgACAAIAAAABAAEAAQADAAMAAwACAAIAAgAEAAQABAAEAAQAAwADAAEA///+//z//P/+
//7//P/8//v/+f/6//r/9//0//X/9//4//f/9v/2//b/9v/z//P/9f/1//b/9f/z//P/
8v/x//D/8f/w/+//7v/t/+//7v/v//D/7//v//D/7//t/+z/7f/u/+3/7v/v/+//7f/t
/+3/7f/v/+//7v/u/+//7//v/+7/7v/u/+//7//x//H/8f/x//D/8P/w//D/8P/w//D/
8P/v/+7/7v/t/+3/7f/t/+z/7v/u/+z/7v/v/+//7//v/+3/7P/s/+z/6//r/+v/6//t
/+3/7f/s/+r/6v/q/+n/6f/p/+n/6f/p/+n/6P/n/+n/6v/q/+r/5v/m/+f/6P/o/+f/
5//n/+T/4//i/+L/5P/k/+T/4v/i/+P/4//j/+X/5P/k/+X/4//j/+L/4v/g/+D/4P/g
/+L/4v/i/+L/4f/h/+H/4P/i/+L/4v/i/+D/4P/h/+H/4f/h/+H/4f/g/+H/3v/c/9r/
2v/c/9z/3f/b/93/4v/g/+D/4P/g/97/3v/e/97/3v/e/97/3v/d/9z/2//a/97/4P/i
/+T/4v/i/+L/4v/i/+L/4//l/+X/4//l/+f/5v/k/+L/4f/m/+v/8f/2//j/+P/5//v/
+//8//3//v/8//z/+v/5//j/+P/4//f/9P/0//P/8P/u//D/8P/w/+//7v/t/+z/7v/v
//D/8f/v/+//7//u/+z/6//q/+r/7P/w//H/8P/u/+//7//u/+7/7v/u/+//7f/t/+3/
7f/u/+7/7//v/+//7//v/+//8P/v/+//8P/u/+//8P/x/+3/7f/z//b/8//y//z/CQAY
ACYAOwBVAHQAlQC0ANEA8AAIAQ0B8gDHAJoAcgBMACwAEAD3/+z/6f/j/9//5f/r/+v/
6v/u//H/8f/y//T/9P/y//L/8f/w/+7/7P/u/+//7//v/+//7v/u//D/7v/u/+3/7f/t
/+3/7f/u/+//8P/x//L/8f/w//D/7//v/+//8P/w//P/8//z//P/8//y//D/7f/t//H/
8f/r/w==
         </WaveFormData>
      </LeadData>
      <LeadData>
         <LeadByteCountTotal>10000</LeadByteCountTotal>
         <LeadTimeOffset>0</LeadTimeOffset>
         <LeadSampleCountTotal>5000</LeadSampleCountTotal>
         <LeadAmplitudeUnitsPerBit>4.88</LeadAmplitudeUnitsPerBit>
         <LeadAmplitudeUnits>¦ÌV</LeadAmplitudeUnits>
         <LeadHighLimit>2147483647</LeadHighLimit>
         <LeadLowLimit>268435456</LeadLowLimit>
         <LeadID>V6</LeadID>
         <LeadOffsetFirstSample>0</LeadOffsetFirstSample>
         <FirstSampleBaseline>0</FirstSampleBaseline>
         <LeadSampleSize>2</LeadSampleSize>
         <LeadOff>FALSE</LeadOff>
         <BaselineSway>FALSE</BaselineSway>
         <ExcessiveACNoise>FALSE</ExcessiveACNoise>
         <MuscleNoise>FALSE</MuscleNoise>
         <LeadDataCRC32>2892486286</LeadDataCRC32>
         <WaveFormData>
AAAAAAAAAAAAAAAAAAAAAP7//v/+//7//v/+//7//v/+//7//v/+//z//P/8//z//P/8
//z//P/+//7//v/+//3//P/7//r/+//8//3//v/8//z//P/8//3//v///wAAAAAAAAAA
AAACAAIAAgACAAAAAAAAAAAAAwADAAUABQAHAAcABwAHAAYABgAGAAcABQAGAAYABAAG
AAYABQAFAAUABQAEAAQAAgD+//3//P/+//7//P/8//z/+f/5//v//f/9//3//f/7//v/
+f/5//n/+f/5//n/9//3//f/9//2//f/+P/7//r/+f/3//b/9//4//n/+v/4//j/+P/4
//j/+P/4//j/+//8//z//f/9//z/+f/4//j/+P/4//n/+f/7//z/+v/7/wAAAgADAAgA
DQAVACAAKgA6AE4AYgB3AI0ApwC9AMEAsACSAHgAYABMAEAAMwAlABwAEwAKAAYAAgAA
AAQAAgD8//v//v8AAP7//v/8//z//P/9//7//v/9//3//v/+//z/+//7//3/+//7//r/
+v/7//z//f////////////7//P/9//3//f/8//z//P/+//7//f/9//z//P/9//3/+//7
//z//P/6//3//f/9//3/+//8/////f/+//7///8AAP///v////7//f/9//3//v8AAAAA
AgAAAPz//v/+//7//v/+/wAAAAD//wAAAAAAAAIAAwAEAAQABAAFAAcABwAFAAYABgAG
AAoACgAKAAoACgAJAAgACQAMAAsADAAPAA0ADgAOAA0ACwAMAA0ADgAMAAwADQAPAA8A
DgAOAA4AEQARABAAEAAQABAAEAAQABAAEQATABEADwARABIAEgAQABAAEAAQAA4ADAAL
AAsACwALAAsACgAHAAUABQAFAAcABQADAAEAAQABAAEAAQABAP///v/+//z//f////3/
/P/8//r//P/8//r//P/8//7//v/9//3/+f/5//r/+v/7//v/+//7//j/9//2//T/9f/3
//j/+v/6//n/+f/6//j/9//3//f/+P/5//n/+f/4//j/9//z//b/9//4//n/+f/5//n/
+v/5//j/+f/4//f/9//4//z/+f/5//j/9v/4//j/9//3//n/+f/5//n/+v/5//f/9P/2
//b/9v/2//T/9P/z//P/9f/1//X/9f/0//T/9f/1//T/9P/z//L/8v/z//P/8v/0//P/
8//0//T/9P/y//D/7v/w//D/7//v//D/8f/x/+//7v/u/+7/7f/t/+7/8P/v/+//7//v
/+7/7f/s/+z/7v/u/+z/7v/v/+//7v/u//D/8P/v/+7/7f/t/+//8P/w//D/7//u/+7/
7f/r/+z/7v/v/+//8P/u/+3/7P/u//H/8v/z//T/9P/0//T/9P/0//T/9P/0//b/9//3
//n/+f/7//v/+//5//j/+P/4//n/+f/6//r/9v/2//b/9f/2//f/+P/4//b/9f/y//L/
8v/y//L/8P/w//D/7f/t/+3/7f/t/+3/7v/v//D/7//t/+3/7f/t/+v/6//r/+v/7f/r
/+v/6//t/+3/7f/s/+z/7P/s/+z/7P/s/+z/7P/u/+7/7v/u/+3/7v/t/+v/7f/u/+7/
7P/s/+z/7P/s/+3/7f/t/+7/7P/v//D/8v/1//j/+/8DAAoAFgAoADoATABlAHsAjwCn
ALkAsgCaAH4AaABOAD4AMwAjABIACwACAPr/9v/4//r/+P/w/+3/8v/2//X/9P/x//D/
8P/x//L/8v/x//H/8v/y//D/7//v//H/8//z//L/8v/y//L/8v/z//P/8//z//L/9P/1
//X/9f/z//L/8f/y//T/8//z//L/8v/z//P/8f/z//T/9P/y//T/8//y//H/8f/y//X/
8//z//L/8v/y//L/8v/0//T/8//z//P/9P/y//L/9P/y//D/8v/y//L/8P/w//L/8v/0
//b/9//4//f/9//3//b/9v/3//n/+f/6//z//f/+/////v/9//z//f/9//3///8DAAEA
AQADAAEAAgACAAEAAgAEAAYACAAIAAgACQALAAkACAAIAAgABwAHAAYABgAIAAgACAAI
AAoACwANAAsABwAJAAoACgAKAAoACgAKAAgABgAFAAUABwAHAAcABgAFAAMAAwADAAMA
AQD///3/+//7//v/+//+//3//f/+//v/+//8//n/9v/2//T/9v/4//b/+P/4//n/+v/6
//v/+//7//z//P/8//v/+v/5//f/9//3//b/+P/5//n/+v/5//f/9v/2//j/9//3//f/
+P/5//n/+f/4//j/9//z//b/9//4//n/+//7//v//P/6//r//P/8//f/9f/0//b/+P/5
//n/+P/6//r/+f/5//f/9//3//f/+f/5//j/9v/2//b/9v/2//b/9v/1//X/9//3//f/
9//0//T/9f/1//T/9P/z//L/9P/1//X/9P/0//P/8//0//T/9P/y//D/8v/0//T/8//0
//T/9P/z//H/8P/w//D/8f/x//L/9P/0//P/8v/x//H/8f/x//L/8P/w/+7/8P/y//H/
7//u/+7/7v/t/+z/7P/t//D/8v/w//D/7//u/+7/7f/r/+z/7P/t/+3/7v/u/+3/7v/u
//D/8P/w//D/8P/w//D/8P/w//D/8f/x//P/8//1//X/9f/1//T/9P/y//P/8//0//b/
9P/0//T/8f/x//H/8f/w//D/7//s/+z/7P/s/+z/7P/s/+z/6f/p/+v/6//r/+v/6//r
/+v/6f/p/+n/6f/p/+n/6f/p/+n/6f/n/+f/5//p/+n/6f/q/+r/6v/q/+j/6P/o/+j/
6f/q/+v/7P/p/+j/6f/o/+n/6f/q/+r/6P/o/+j/6P/o/+n/6f/p/+z/7v/x//D/8P/x
//b//f8JABAAHAAsAEIAWABpAHkAlQCtALMAoACEAGoAVABEADYAIwATAAoAAQD4//b/
+P/0//D/8v/y/+//7v/s/+7/7v/s/+z/6//r/+v/6v/p/+n/6v/q/+z/6//r/+3/6//r
/+r/6v/s/+z/7P/t/+3/7f/t/+z/6v/r/+v/6//q/+r/6v/s/+7/7f/t/+z/7P/t/+3/
6//r/+z/7P/q/+r/6f/o/+f/6//u//P/8//x/+7/7P/q/+v/7P/v//D/7//v/+//8P/w
//D/8v/w//D/8v/y//L/8f/w//H/8P/z//T/9P/0//P/8//z//L/8v/z//X/9f/1//b/
9v/2//j/+P/4//j/+f/5//n/+//7//n/+f/7//3//v/+//3///8AAAEAAgACAAIAAwAF
AAMAAgACAAIAAwADAAIAAgAEAAQABAAEAAQABQAHAAUAAwAFAAYABgAGAAYABgAGAAUA
BAAEAAUABAADAAIAAAD///3//f/9//7//f/8//v/+//7//v/+//4//X/8//y//P/9f/4
//f/9v/2//T/9v/0//L/9P/0//L/8v/x//H/8P/x//P/9P/z//P/8//z//P/8//z//L/
8v/z//P/9P/2//X/9f/2//b/9f/1//X/9P/1//X/9f/3//j/+P/1//X/9f/1//X/9P/z
//L/8v/0//T/9v/2//L/8f/x//T/9f/3//j/+P/3//b/9P/z//X/9f/1//X/9f/1//T/
8v/0//T/9P/0//L/8v/x//H/8f/x//H/8f/w//D/8f/x//D/8P/v/+7/7v/v/+//7v/u
/+3/7f/u/+z/7P/q/+j/6v/s/+z/6//q/+r/6v/p/+j/5v/l/+T/4//j/+T/5v/l/+X/
5f/l/+b/5f/k/+T/4v/i/+D/4v/l/+X/5P/k/+L/4v/h/+D/4f/j/+f/6P/o/+j/6P/o
/+j/5P/j/+H/4f/h/+P/4//j/+T/5P/l/+b/5P/j/+P/4v/g/+D/4P/f/93/3f/d/9z/
3v/d/9r/2v/a/9r/2v/Y/9f/1v/S/9H/1f/V/9X/1f/T/9P/0//R/9P/0//T/9P/0f/R
/9H/0f/P/83/zf/N/9H/0f/R/9D/z//O/83/zP/O/87/zv/O/87/zv/O/87/zP/O/87/
zf/N/87/zv/M/8r/yv/K/8r/zP/N/87/0P/S/9H/0v/S/9f/2v/d/+X/8P8AABAAJgA+
AFUAawCHAJ8ApQCWAIAAaABMADQAIgATAP//8P/p/+L/2v/c/+L/5P/e/9T/0f/Y/9z/
3P/c/9r/2v/Z/9n/2f/Y/9f/1//Y/9j/2f/Z/9r/3f/b/9v/2v/a/9z/3P/c/93/3//f
/9//3v/g/+H/4f/h/+D/4P/g/+L/4P/f/9//3v/f/+H/4v/h/9//4P/g/97/4//j/+P/
4//j/+T/5//l/+P/4v/i/+L/4v/i/+T/5P/h/+H/4f/i/+P/5P/n/+b/5P/m/+b/5v/o
/+j/6v/q/+n/6v/q/+r/7f/t/+3/7P/s/+3/7//v//D/8v/z//T/8//y//H/8P/z//P/
8//1//f/9f/1//f/+f/6//r/+f/3//j/+f/6//v//P/+/wEA///+//7//v8BAAEAAAAA
AAQABAAEAAQAAwADAAQAAQD//wEAAgACAAAAAAAAAAAAAAD+//3//f/7//v/+//6//r/
+f/6//v/+f/3//X/8//0//X/9v/3//f/9f/0//T/9P/1//f/9f/z//L/7//w//L/8P/y
//L/8f/w/+7/7f/s/+3/7//w/+//7//v/+//7//v/+//7v/v//H/8v/0//L/8f/x//L/
8v/x//H/8f/0//X/9f/1//X/9v/2//P/9P/1//b/9//5//n/+f/6//r/+v/8//z/+//7
//z/AAD//////v/8//7//v/9//3//v///wAAAQAAAP///f/6//r/+v/6//r/+//8//z/
/f/7//v/+//7//z//P/9//3//f/+//7//v/+///////+/wAA/////wAAAQACAAEAAAD/
/wAA///9//7//v/+//3//v/+////AAABAAEAAgAEAAQAAwACAAEAAwAFAAcACgAIAAYA
CAAKAAgACAAIAAgACAAJAAkACwANAA8ADwAPABEAEAAQABAAEQARABIAEgAOAA4ADgAN
AAsACwALAAoADAALAAgACAAKAAoACgAIAAcABgACAAEABAAFAAYABwAFAAUABQADAAEA
AQABAAEAAgADAAQABQADAAEAAQABAAMAAwADAAIAAgACAAIAAgAEAAQABAAEAAYABgAG
AAYABAAGAAYABQADAAQABAACAAQABAAEAAQABwAHAAcACAAKAAsADAAKAAsAEAAXAB0A
KAA4AEYAWAB0AI8AowC7ANMA3QDQALgAogCGAGgAVABBAC0AHgAXABIADgAMAAoADgAO
AAgABwAKAA4ADQAMAAkACAAFAAUABQAEAAUABQAGAAYABgAFAAUABwAHAAcABgAGAAQA
BAAEAAUABQAFAAUABAAFAAcACAAJAAYABgAGAAgABgAFAAUABAAFAAcACAAHAAUABgAG
AAQABQAFAAUABQAGAAgADAALAAkACAAIAAgACAAIAAoACgAHAAcABwAIAAoACgAMAAoA
CgAMAAwADAAKAAoADAAMAA8AEAAQABAADwAPAA8ADgAPABEAFAAVABUAFgAWABYAFwAW
ABUAFAAYABkAGgAdAB0AGwAbAB0AGwAcABwAGwAdAB4AHwAgACIAIgAjACUAIwAiACIA
IgAkACUAJQAmACgAKAAoACgAJwAnACgAJQAjACUAJgAmACgAKAAoACgAJAAiACEAIQAg
AB8AHgAcAB0AGwAbABsAHQAbABkAFwAXABcAFwAXABcAFQAUABQAEgATABUAEwAUABQA
EgAUABIAEAASABIAEgASABEAEQARABEAEgASABIAEQAQAA8ADwAPAA8ADgAOAA8ADwAQ
ABIAEQARABIAEgARABEAEQAQABEAEQARABEAEgASAA8AEQARABEAEQATABMAEwAUABQA
FAAWABYAFAATABMAFgATABMAEgAQABEAEgASABMAEwATABMAEwAVABUAFAASABIAEgAS
ABIAEAAQAA8ADwARABEAEQARABAAEAARABEAEgASABEAEAAPAA8ADgAMAA4ADQANAA4A
DwAQAA8ADgAMAA4ADgANAA4ADgAOAA0ADQAMAAwADAAMAAsACwAMAA0ADQANAA0ADAAL
AAoACgALAAwACwAOABAADwANAAwADAAMAAsACgALAAsADQAOAA4ADgANAAwADgANAAsA
DAAMAA0ADQAOABAACwAKAA4ADAAMAAwADAAMAAwADAAMAAwADAAMAAwADgAOAA4ADgAO
AA4ADgAOAA4ADgAOAA4ADgAOAA4ADgAPABAAEQASABMAEwAVABUAFgAVABQAEwAVABYA
FwAZABgAGAAXABQAEgASABEAEQARABEAEAAQABEADgAOAA4ADgAOAAwADAAOAAsACwAN
AAsACwALAAsACwALAAkACQALAAsACwALAAkACQAJAAkACQAJAAkACwALAAsACgAKAAgA
CAAIAAgACQAKAAsADAALAAoACQAIAAoACgAJAAkADAAMAAoACgAMAAwADAANAA0ADQAQ
ABQAEwAQAA4AEwAcACMAKQA2AEYAVABoAHwAjwCnAMEA1QDRALYAnACGAHIAXgBSAEUA
NwAoAB8AHAAcABgAEgAQABAAEgARABAAEAASABIAEAAQAA0ADQANAAwADAANAA8AEAAQ
AA8ADwARABMAEwASABIAEQAQAA8ADwARABEAEQAQAA4ADwAPAA8ADAAMAAwADgAQAA8A
DwAOABAAEQARAA8ADwAQABAADgAPAA8ADwAPAA0ADgARAA8AEQAQABAAEAAQABAAEgAS
ABEAEQARABIAEgASABQAEgAOABAAEAAQABIAEgAUABQAEwAUABQAFAAVABUAFQAUABUA
FwAaABsAGgAaABkAGAAbABwAHQAeAB8AHwAfACEAIQAfAB8AIQAjACQAJAAjACMAJAAl
ACYAJgAmACcAKQAnACYAJgAmACkAKQAoACgAKgAqACoAKgAqACsALQArACcAKQAqACoA
LAAsACwALAAqACgAJwAnACUAJQAlACQAJQAjACMAIwAlACMAIQAfAB0AHQAdAB0AHwAd
ABwAHAAcAB0AHwAdABoAGgAYABoAHAAaABwAHAAbABoAGAAXABcAFwAYABgAGQAZABkA
GQAXABcAFwAWABgAGQAZABoAGAAXABcAGAAZABkAGgAbABoAGwAbABsAGwAcABwAGQAa
ABsAHAAdAB0AHQAdAB4AHQAcAB0AHAAZABkAGgAeAB0AHQAcABoAGgAaABkAGQAaABsA
HAAdAB0AHQAcABoAHAAcABwAHAAaABoAGQAZABsAGwAbABsAGAAYABkAGQAaABoAGQAY
ABgAGQAZABgAGgAZABkAGgAcABwAGgAYABYAGAAYABcAFwAYABkAGQAZABgAGAAYABcA
FwAYABoAGQAZABkAGQAYABcAFgAWABcAGAAXABoAGwAbABoAGgAaABoAGQAYABcAFwAZ
ABoAGQAaABoAGgAbABkAFgAWABoAGwAbABwAGgAZABwAHgAcABwAHAAcABsAGgAZABgA
GAAYABgAGAAZABoAGwAcAB4AHgAeAB4AHwAgACEAIgAfAB4AHQAcAB4AHgAfAB8AIgAj
ACYAJwAmACUAIwAiACAAIQAhACIAIwAiACMAJAAhACEAIQAhACAAIAAfABwAHAAcABwA
HAAaABoAGgAXABcAGQAZABkAGQAZABkAGQAZABkAGQAZABgAFwAWABUAFQAVABMAEwAU
ABcAGAAZABYAFgAWABYAFAAUABQAFAAWABYAFgAWABYAFgAYABgAFwAXABgAGAAWABYA
FgAWABgAGQAZABkAHAAaABkAHgAeAB0AIgApADEAOgBGAFoAbgCCAJcArQDDANcA1wDG
AKgAjAB2AGgAXABLADsAMgAtACYAIAAcABwAHAAaABgAGwAaABgAGgAaABgAGAAZABkA
GQAYABUAFQAWABYAFAATABMAFQATABMAEgASABIAEgASABMAEwATABMAEgATABUAFgAX
ABQAFAAUABYAFAATABMAEgARABEAEAANAA4AEAARABAAEwATABMAEwAQABAAEgAPABEA
EAAQABAAEgASABQAFAATABMAEwAUABQAFAAWABQAEQASABEAEAAQABAAEgASABEAEgAS
ABIAEwATABMAEgASABMAFQAVABcAGAAYABgAGAAYABgAGAAXABcAFwAZAB0AGwAbAB0A
HAAcABsAGQAZABoAGwAcABwAHAAdAB8AHwAeAB4AHgAhACEAIAAgACIAIgAiACIAHwAf
ACAAHQAbAB0AHgAeAB0AHAAbABoAFgAUABMAEwARABEAEQAQAA8ADQANAA0AEAAPAA4A
DQALAAsACwALAAkABwAGAAYABAAFAAcABQAEAAQAAgAEAAUABAAHAAgABwAGAAQAAwAC
AAMABQAGAAUABQAFAAUAAwADAAMAAgACAAMAAwAEAAUABQAGAAgACAAHAAcABwAHAAcA
BgAFAAYACAAJAAcABQAFAAUABQAFAAUABQAGAAgACAAKAAoACAAHAAcACgAMAA0ADQAM
AAsACgAIAAcACQAJAAkACQAJAAkACAAGAAYABgAGAAYABgAGAAUABQADAAMAAwADAAIA
AgADAAMABAAEAAMAAgAAAAEAAQAAAAAA/////wAAAQACAAEAAAD+/wAAAAD///7//v/+
//3////+//7//v/+//3//f/+/////////////v/9//z//P/6//r/+P/6//v/+//6//r/
+v/6//n/+P/5//n/+//8//v//P/8//z//f/7//j/+P/3//f/9v/2//r/+f/4//b/9v/2
//b/9v/0//T/9P/0//T/9P/0//T/9P/0//T/9P/4//r//P/+//z//P/8//z/+v/6//r/
+//6//v/+v/7//z//f/+//7//f/8//z/+//8//z/+v/6//j/9//3//f/+f/4//j/9//2
//b/9v/2//T/8v/y//L/7f/t/+//7//x//H/8f/x//H/7//v/+//7//v/+//7//x//H/
8f/v//H/8f/z//P/8v/w/+//7v/u/+7/7v/u/+7/7v/u/+7/8P/w//D/8v/y//H/8f/y
//L/8P/w//D/8P/w//H/8f/z//T/9v/z//L/9P/5//z/AQAFAAwAHAAuAD4AVgBxAIsA
owC9ANUA3gDOALgAngCAAF4ASQA5ACYAGQASAAYA9v/0//j/+P/y/+//8v/2//P/8v/v
/+7/6//r/+v/6v/p/+n/6v/q/+r/6f/p/+v/6//r/+r/6v/r/+z/7f/v/+7/7f/s/+r/
6v/r/+v/6//r/+z/7f/w//D/7//v/+7/7v/v/+//7f/t/+7/7v/s/+3/7f/t/+3/7P/s
/+7/6//t/+z/7P/s/+r/6v/s/+z/7f/t/+3/7v/u/+7/8P/u/+3/8P/x//L/8f/w//H/
8P/z//T/9P/0//T/8//y//D/8//1//j/+f/5//r/+v/6//7//v/+//7//f/9//3///8B
AP////8BAAEAAgACAAEAAQACAAMABAAGAAYABwAJAAsACgAKAAoACwALAAoACgAMAAwA
DAAMAA4ADwARAA8ACwANAA4ADgAOAA4ADgAOAAwACgAJAAkACQAJAAkACAAIAAcACAAJ
AAYAAwAAAP3/AAABAAIAAwADAAEAAAAAAP////8AAP3//P/8//r//P/8//r//P/8//r/
+v/5//n/9//3//j/+P/5//n/+f/5//n/+f/5//j/+v/7//v//P/+//3//f/+//7//f/9
//3//v/////////+//7//f/5//n/+f/5//n/+//7//v//P/8//z//v/+//v/+//8/wAA
//////7//P/6//r/+f/5//v/+//7//v//f/9//z/+v/6//r/+v/6//r/+v/5//n/9//3
//f/9//0//T/9f/1//T/9P/z//L/8v/z//P/8v/w/+//7//w//L/8v/w/+7/7v/w//D/
7//w//D/8P/v/+//7v/u/+7/7P/r/+v/7P/v/+//7//v/+z/6//q/+r/7P/s/+r/7P/v
/+//7v/u/+z/7P/r/+r/6f/p/+v/7P/r/+z/7P/s/+3/6//o/+j/7P/t/+3/7v/u/+v/
6v/u/+7/7v/u/+7/7v/u/+7/7v/w//D/8P/w//D/8P/w//D/8f/y//P/9f/z//X/9f/3
//f/9//3//b/9f/0//T/8//0//T/8v/y//L/8f/x//H/8f/w//D/7//u/+7/7v/u//D/
7v/u/+7/6P/n/+j/5//p/+n/6f/p/+n/5//n/+f/6f/p/+n/6f/n/+f/5//l/+f/5//p
/+n/5//m/+b/5v/m/+b/5v/m/+T/5P/k/+T/5f/m/+f/6v/o/+f/5//o/+j/5v/m/+b/
5v/m/+f/5//l/+T/5v/n/+r/7P/v//D/+f8DAAwAFgAqAEAAWABzAIkAmwCvALkAqgCM
AG4AVAA+AC4AHQAPAAIA+//y/+z/7P/w/+z/6P/o/+f/6P/q/+r/6v/o/+j/5//n/+f/
5v/l/+X/5v/m/+T/4//j/+X/5//n/+b/5v/m/+b/5v/n/+n/6f/p/+j/5v/n/+f/5//k
/+T/5P/m/+b/5f/l/+T/5v/n/+f/5f/l/+b/5v/k/+b/5f/k/+P/4f/i/+X/4//k/+T/
5f/m/+b/5v/o/+j/5f/l/+X/5v/o/+j/6v/o/+b/6P/o/+j/6P/o/+r/6v/r/+z/7P/s
/+//7//v/+7/7v/v//H/8f/w//D/7//u//H/8v/z//T/9f/1//X/9//5//f/9//5//n/
+v/6//n/+//8//3//v/8//z//f///wEAAAAAAAAAAQABAAAAAAACAAIAAgACAAAAAQAD
AAEAAQADAAQABAABAAAA///+//7//P/7//v/+//7//v/+v/6//n/+v/7//v/+f/3//X/
9f/1//X/9f/1//P/8v/y//D/8f/z//H/8v/y//D/8v/0//L/9P/0//L/8v/x//H/8f/x
//L/8v/x//H/8f/x//H/8f/x//D/8P/x//H/8v/y//H/8f/y//L/8f/x//H/8v/z//P/
8//1//b/9v/z//H/8f/x//H/8f/x//H/8v/w//D/8v/y//D/7//v//L/8v/z//P/8v/y
//L/8f/x//P/8//z//P/8//z//L/8P/w//D/8P/w//L/8v/x//H/7//v/+//7//w//D/
8f/x//D/8P/v/+7/7//x//L/8v/x/+//7v/u//D/8P/u/+z/7P/u/+7/7f/u/+7/7v/t
/+3/7P/s/+z/6//r/+z/7v/t/+3/7f/t/+3/7f/t/+7/7v/u/+z/7v/x//H/8P/w/+7/
7v/t/+z/6//r/+3/7v/v//D/8P/w/+//7f/q/+r/7f/v//D/8v/s/+3/7P/s/+7/7v/u
/+7/8P/w//D/8P/u/+7/7v/u/+z/7P/s/+z/7f/u/+//8P/y//L/8v/y//X/9v/3//j/
9//2//X/9P/0//X/9f/3//X/9//3//f/+f/4//j/+P/3//f/+P/4//j/+P/4//f/9//3
//f/9v/2//X/8v/y//D/8P/w/+7/7v/u/+v/6//v/+//7//v/+3/7f/t/+v/6//r/+v/
6//t/+3/7f/t/+3/6//r/+v/7f/t/+3/7P/s/+z/7P/s/+r/6v/q/+r/7f/u/+//8P/t
/+7/7f/r/+z/7v/v/+7/7v/u/+7/7v/v/+//7//w/+r/7f/y//b/+f/+/wMABwAQAB4A
LgBCAFgAbQCHAKMAtwC5AKIAgABoAFQAQgA2ACkAGQAMAAEA+v/4//b/9P/0//T/8v/1
//b/9P/y//L/8P/w/+//7//v/+7/7f/t/+7/7v/u/+3/7f/v/+//7//u/+7/7v/u/+7/
7//t/+3/7f/s/+3/7//w//H/7v/u/+7/8P/w/+//7//u/+z/7f/t/+v/6//s/+z/6v/v
/+//7//v/+z/7P/u/+v/7P/s/+3/7v/s/+z/7v/u/+3/7f/t/+7/7P/s/+7/7P/o/+r/
6v/q/+3/7v/x//L/8//0//T/9P/y//H/8P/u/+z/7f/v/+//8f/y//L/8v/0//T/9P/0
//P/8//z//X/+f/3//f/+f/3//j/+P/3//n/+v/7//z/+//6//r/+//9//z//P/8//v/
+//6//r/+v/6//r/+v/6//v//f/7//n/+//8//z/+v/6//r/+v/4//b/9f/1//T/8//y
//D/7f/r/+v/6//r/+n/5//l/+f/5//n/+f/5//l/+T/5P/h/+H/4v/f/97/3v/c/97/
2//Y/9n/2P/X/9b/1P/T/9P/0//U/9T/0v/R/9D/z//P/8//z//O/8z/zf/N/87/zf/L
/8r/yv/I/8f/x//H/8b/x//H/8f/xf/G/8b/w//F/8X/xf/F/8P/w//D/8T/wv/C/8T/
xP++/73/vf/A/73/vf+8/7r/uv+6/7n/uf+5/7n/uf+5/7r/uf+3/7T/tP+0/7T/tP+0
/7T/s/+z/7L/sf+w/6//rv+u/6//r/+s/6z/q/+q/6r/q/+r/6r/p/+l/6T/pP+k/6T/
ov+g/5//oP+f/53/nf+e/5//n/+e/5z/m/+a/5r/mf+Z/5r/mf+Z/5n/mf+W/5X/lP+U
/5L/kv+Q/5L/kv+R/4//jv+M/4z/i/+K/4j/h/+I/4j/hv+G/4X/hP+F/4P/gP+A/4L/
g/+D/4T/hP+B/4L/hv+F/4T/g/+C/4H/gP9//37/ff98/3v/ev94/3b/dP9y/3P/dP91
/3b/df90/3P/cv9y/3L/c/9z/3P/c/91/3X/c/9z/3L/cv93/33/gv+I/4r/iv+M/47/
jv+P/5D/kf+Q/5D/j/+M/4r/iv+K/4r/iP+I/4j/hf+D/4X/hf+F/4H/f/99/3v/e/99
/3//gf9+/33/fP97/3n/ef93/3f/ef97/3v/e/96/3r/ev96/3j/eP94/3j/df90/3P/
cv90/3T/dv92/3X/df92/3b/dP90/3T/dP9y/3P/c/9z/27/bv9z/3T/cP9v/3j/g/+N
/5b/pv+4/9D/6v8DAB8AOwBTAFkASgAwABIA9P/Y/77/qf+T/4j/g/94/3D/cv90/3D/
bP9u/2//bP9u/27/bv9s/2z/av9p/2j/Zv9n/2f/aP9o/2r/af9p/2v/a/9r/2r/av9s
/2z/bP9t/3D/cf9y/3L/cP9x/3H/cf9u/27/bv9w/3H/cf9y/3L/cf9x/3D/bf9r/27/
cP9u/w==
         </WaveFormData>
      </LeadData>
   </Waveform>
</RestingECG>
