# Supplementary material for: Detection of Left Atrial Enlargement Using a Convolutional Neural Network-Enabled Electrocardiogram
Source: Front Cardiovasc Med. 2020 Dec 17;7:609976. doi: 10.3389/fcvm.2020.609976 (PMC7773668; doi:10.3389/fcvm.2020.609976)
Supplement: Supplementary file 4 [file Data_Sheet_4.ZIP › normal3/1802031805_1223_0000002D.XML]

<?xml version="1.0" encoding="Windows-1252"?>
<!DOCTYPE RestingECG SYSTEM "restecg.dtd">
<RestingECG>
   <PatientDemographics>
      <PatientID>1802031805</PatientID>
      <PatientAge>79</PatientAge>
      <AgeUnits>Years</AgeUnits>
      <Gender>Male</Gender>
      <PatientLastName>liangruishen</PatientLastName>
   </PatientDemographics>
   <TestDemographics>
      <DataType>Resting</DataType>
      <Site>1</Site>
      <AcquisitionDevice>MAC55</AcquisitionDevice>
      <Status>Unconfirmed</Status>
      <Priority>Normal</Priority>
      <AcquisitionTime>10:32:25</AcquisitionTime>
      <AcquisitionDate>08-01-2016</AcquisitionDate>
      <CartNumber>1</CartNumber>
      <AcquisitionSoftwareVersion>009C</AcquisitionSoftwareVersion>
      <XMLSourceVersion>MAC5000 v1.0</XMLSourceVersion>
   </TestDemographics>
   <RestingECGMeasurements>
      <VentricularRate>68</VentricularRate>
      <AtrialRate>68</AtrialRate>
      <PRInterval>130</PRInterval>
      <QRSDuration>76</QRSDuration>
      <QTInterval>372</QTInterval>
      <QTCorrected>395</QTCorrected>
      <PAxis>83</PAxis>
      <RAxis>2</RAxis>
      <TAxis>71</TAxis>
      <QRSCount>11</QRSCount>
      <QOnset>217</QOnset>
      <QOffset>255</QOffset>
      <POnset>152</POnset>
      <POffset>192</POffset>
      <TOffset>403</TOffset>
      <ECGSampleBase>500</ECGSampleBase>
      <ECGSampleExponent>0</ECGSampleExponent>
   </RestingECGMeasurements>
   <Diagnosis>
      <Modality>Resting</Modality>
         <StatementCount>4</StatementCount>
         <LabelText>12SL ��ϳ���</LabelText>
      <DiagnosisStatement>
         <StmtText>�������</StmtText>
      </DiagnosisStatement>
      <DiagnosisStatement>
         <StmtFlag>ENDSLINE</StmtFlag>
         <StmtText>��������������ɲ���</StmtText>
      </DiagnosisStatement>
      <DiagnosisStatement>
         <StmtFlag>ENDSLINE</StmtFlag>
         <StmtText>���ķ�����</StmtText>
      </DiagnosisStatement>
      <DiagnosisStatement>
         <StmtFlag>ENDSLINE</StmtFlag>
         <StmtText>�ٽ� ECG</StmtText>
      </DiagnosisStatement>
   </Diagnosis>
   <Waveform>
      <WaveformType>Rhythm</WaveformType>
      <WaveformStartTime>0</WaveformStartTime>
      <NumberofLeads>8</NumberofLeads>
      <SampleType>CONTINUOUS_SAMPLES</SampleType>
      <SampleBase>500</SampleBase>
      <SampleExponent>0</SampleExponent>
      <HighPassFilter>16</HighPassFilter>
      <LowPassFilter>150</LowPassFilter>
      <ACFilter>NONE</ACFilter>
      <LeadData>
         <LeadByteCountTotal>10000</LeadByteCountTotal>
         <LeadTimeOffset>0</LeadTimeOffset>
         <LeadSampleCountTotal>5000</LeadSampleCountTotal>
         <LeadAmplitudeUnitsPerBit>4.88</LeadAmplitudeUnitsPerBit>
         <LeadAmplitudeUnits>��V</LeadAmplitudeUnits>
         <LeadHighLimit>2147483647</LeadHighLimit>
         <LeadLowLimit>268435456</LeadLowLimit>
         <LeadID>I</LeadID>
         <LeadOffsetFirstSample>0</LeadOffsetFirstSample>
         <FirstSampleBaseline>0</FirstSampleBaseline>
         <LeadSampleSize>2</LeadSampleSize>
         <LeadOff>FALSE</LeadOff>
         <BaselineSway>FALSE</BaselineSway>
         <ExcessiveACNoise>FALSE</ExcessiveACNoise>
         <MuscleNoise>FALSE</MuscleNoise>
         <LeadDataCRC32>3581183015</LeadDataCRC32>
         <WaveFormData>
/P/8//z//P/7//r/+f/4//r/+v/6//r//P/+/wAAAgABAAAA///+//3//P/7//r/+v/6
//r/+v/9//7///8AAAIAAgACAAIAAQAAAP///v8AAAAAAAAAAAIAAgACAAIAAgACAAIA
AgAEAAQABAAEAAQABAAEAAQABQAGAAcACAAKAAoACgAKAAkACAAHAAYACAAIAAgACAAK
AAoACgAKAAwADAAMAAwACgAKAAoACgAIAAgACAAIAAgACAAIAAgACAAIAAgACAAHAAYA
BQAEAAUABgAHAAgABQAEAAMAAgADAAQABQAGAAQAAgAAAP7/AAACAAQABgAEAAIAAAD+
//3//P/7//r//f/+////AAD///7//f/8//3//v///wAAAQACAAMABAACAAAA/v/8//3/
/v///wAA/f/8//v/+v/8//7/AAACAAAAAAAAAAAAAgACAAIAAgD///7//f/8//v/+v/5
//j//P/+/wAAAgD///7//f/8//7/AAACAAQAAwACAAEAAAAAAAAAAAAAAP///v/9//z/
/f/+////AAD+//7//v/+/wEAAgADAAQAAAD+//z/+v/7//z//f/+/wAAAAAAAAAA/v/+
//7//v/+//7//v/+//7//v/+//7//v/+//7//v///wAAAQACAAAAAAAAAAAAAAAAAAAA
AAD+//z/+v/4//r//P/+/wAA///+//3//P/9//7///8AAP7//v/+//7//f/7//r/+f/7
//v/+//7//3//v/+//z//v8CAAAA//8BAAEAAwAFAAMAAQADAAMAAQABAP////8DAAUA
CAAKAAwACgAKAAoACgAKAAkABgACAAIAAwADAAIAAQABAAIA///8//r//P/9//3//P/7
//3//f/9//3////+////AwAAAP7//P/6//r/+//8//3/+//7//v/+////wcAAQD5//b/
+v///wAA+v/0//T/+v8JABcAJAAsADMALwAlACYAMAAyADAAMgAyACwAKQAoAB0AFgAX
ABUAEwAPAAsABwAGAP///v8CAAkACgAKAAYABgAEAAQAAgAAAAIAAgAAAAAAAQAAAP3/
+//7//3//f/9//z//P/+//7//P/8//3//f/4//n/+P/3//P/9f/1//X/9//3//b/9v/2
//b/9//3//f/9f/z//D/8//0//X/+P/3//P/9P/0//T/8v/w/+z/7P/s/+3/8P/y//P/
9P/0//H/8P/w//L/8P/z//X/+P/4//n/9v/0//X/+P/5//z/+//6//n/+v/7//v/+//7
//7/AAABAAEA/v/9//z/+//+/wAAAAD8//7/AQACAAIABQAGAAcABwAEAAMAAAD+//z/
/f/9//3//P/9/wAAAQD//wAAAwACAAEA/////wAA/v/+//3//f8AAAEAAQABAP3/+v/8
//7//v/+//z//P/9//7/AAACAAEA/v////7/+//5//v/+//+////AQACAAAAAAAAAAAA
/f/7//r/+v/7//z//f/8//z//f/9//z//f///wIAAwACAP7/+//8//7///8AAAAA/f/8
//r/+f/7//z//f/+//7//f/7//3////9//3////+//v/+v/4//v//P/+/////P/7//r/
+P/6//z///8BAP///f/6//f/+//9////AgD///3/+f/3//n/+//9//7//f/8//7/+//6
//r/+v/9//v/+P/3//f/+P/6//v//v8AAAAA/v/7/wAAAQABAAAA/P/5//j/+v/+//7/
/v8CAAEAAAD+//3////8//v/+v/9//7///8BAAMA+//z//b/+v/8//7/AAAAAP//////
/wAAAQACAAMAAAAAAP///P/8/wAA/v/9//////8BAAMAAQD//wEAAQAFAAcABwAJAAsA
CwAMAAwACQAGAAUABAAFAAYABgAEAAQABAAFAAUAAgD///3//P/+//z/+//+//7//f/7
//n/9//3//f/9//0//L/8v/1//n/+v/7//z/+f/5//n/+f/7//v/+//7//f/9f/1//P/
8P/0//f/9v/y//b/+P/+/wkAFwAkADIAOwA5AC8AKAAoACoAKgAuADAAKAAfABoAFwAS
AA0AEQAVABEACwAJAAYABwAIAAQAAQAAAP7/+P/2//j//P/+/wAA/f/8//n/+P/9//7/
/f/9//n/+//7//v/+v/6//z//P/6//r/+//7//r//f/+////+//9//3//f/8//v/+f/4
//r/+v/7//v//f/9//3//P/8//z//P/+/wAA/f///wAAAQAAAP///P/8//z//f8AAP//
//////7////+//7/AAAAAAMABQAIAAcABwADAAAAAAACAAIABAAGAAYABgAIAAYABQAE
AAMABAAGAAcABwAFAAUABQAFAAUABgAFAAAAAAADAAQABAAHAAgACQAJAAcABwAFAAQA
BAAFAAUABQADAAMABQAFAP///v////z/+P/1//T/9P/5//z//v8BAAEAAQAAAP///f/6
//z//v///wAA//8AAP3//P/8//z//f/8////AAD+//v//P/7//z//f///wAAAAAAAAAA
AAD8//v/+//8//z//P/8//r/+v/7//v/+v/7//3/AAABAAEA/v/8//7//v///wAAAAAA
AAAA/////wAAAAAAAAAA///9//r/+//+//3//v8BAAEA//////7///8AAAIAAwAAAP//
/v/8//7//v////////////7//f8CAAMABAAGAAUAAwD///3//f/9//3//P/8//z////9
//3//v///wMAAQD+//3//f/9//7//v8AAAEAAAD9//n//v///////v/5//f/9//6//3/
/P/7//7///8AAAAAAQACAP7//P/6//z//P/8//3/AQD//wAAAAAAAAAAAAD+//3//f/9
//z/+//6//n/+//+/wAAAAAAAAQAAgABAP///f/9//3//v/9/wAAAQAEAAcACAALAAkA
BwAGAAQABwAGAAcACAAIAAgABwAEAAMABAAGAAcABAABAP///v////z/+v/8///////+
//3//f/9//3//f/7//j/9//5//n/+P/3//b/9P/1//b/9//3//f/9//3/+//9f////3/
9v/2//f/9v/0//L/8v/4/wEABwAWACwANwA3ADMALgAiABoAHgAiACAAIgAhABoAEwAQ
AA8ADQALAAcABQAJAAwACQACAP7///8AAAAA/P/8//r//P/8//z/+//6//f/9v/6//z/
/P/9//j/+f/4//f/+f/6//3//v/+//7///////r/+//6//n/+v/9//7//////////v/+
//7//v//////AwADAAMAAgABAAAA//8AAP7/+//9//7/AQACAAMAAgADAAIAAgAEAAMA
AwADAAIAAwACAAIABAD//wEAAgAEAAQABQACAAAAAQAEAAUACAAKAAoACgAMAAoACQAI
AAcACQAKAAoACQAFAAMAAQD//wQACAAKAAgACgANAA4ADgAMAAoACAAFAAYABwAGAAYA
BAAFAAUABQABAAEAAwADAPz//P/+//z//v/9//7/AAACAAIAAQABAAEAAQAAAP///f/6
//z//v8AAAAA/v/+//3//P/8//z//v/+/wIABAACAP//AAD///3//f/+//7//f/8//v/
+v/4//f/9//4//n/+v/7//r/+//9//7//v/9//3//v/9//7//P/7//7/+//7//v/+v/8
//z/+//7//3//v///wAAAAD///3///////3//f////3/+//7//r/+P/4//n/+f/7//3/
//8AAP///v/+//3/+v/5//f/9f/6//v//P/+/wEAAQD//////P/7//r/+P/4//j/+//5
//n/+v/7/////f/6//n/+f/6//z//f8AAAIAAgAAAP3///////7//P/7//n/+f/8//v/
+P/1//b/+v/8//3///////z/+//6//j/9v/0//P/+//6//r/+v/6//r/+v/5//n/+f/3
//f/9//3//n/+v/6//j/+/8AAP/////9//3///8BAP7/+//8//v/AAADAAQABwAGAAUA
BQAEAAQAAgACAAIAAwAEAAQAAgD+//7///////7//f/9//7//f/6//j/+v/6//n/9//1
//f/9//3//f/+f/4//n//f/9//z/+//6//T/8//y//H/8//1//f/+f/z//X/9f/5//j/
9P/x/+7/7P/w//b/+P8DABEAGAAiAC8ANwAzAC4AJgAkACwALAAmACgAKwAkABsAGgAX
ABMAEwARAAsABwAEAAEAAgAEAAUAAwAAAPn/9v/5//z//f/+//3//P/5//j/+P/2//L/
7//v//P/9f/3//r//P8AAAIAAAD+//3/+//7//3//f/9//n/+//7//v/+v/5//f/9v/3
//j/+v/7//////////7//f/8//v//P/+//v//f/+//7//v/+//z/+f/4//j/+v/8////
AgAEAAAA/v/9//7//P///wEABAAFAAcABQAEAAIABAAEAAYABwAGAAUABgAIAAcABgAF
AAMABAAEAAMABgAHAAgACQAKAAwADAAIAAsADwARABIAEgASABIAEQAQAA8ADAAKAAsA
DQAOAA8ACQAHAAcABQAAAAAAAgAAAP7/+//6//r/+//8//z//f/+//////////v/+P/6
//z//f/+//3//v/8//r/+f/4//b/9P/2//b/+f/5//3////+//3//f/8//v/+v/5//j/
9//3//j/+v/4//j/+P/2//j/+//9//7/+v/5//n/9//5//j/+P/8//7///8AAAAA///+
//z/+//8//z//P/8//z/+//5//v//v/9//7/AQAAAP3//P/6//n/+P/4//f/+P/5//r/
+v/8//z//f/9//3//f/8//v/+v/5//j/+P/8//3//P/9//////////7/+//6//z/+f/6
//z//v8DAP//+v/3//X/+P/6//v//v8CAAIAAAD9///////+//z//P/7//z/AAAAAPz/
+P/4//b/9v/1//X//f/+/wEABAADAAIAAQABAAMAAwADAAQAAQD///7//f/9//3//f/9
//z//f8AAAIAAQAAAP3//P/+//7/AAABAAEA//8BAAIAAwACAAUACAAGAAQAAgD//wAA
AAAAAAAAAAD/////AQAAAAEABQAGAAQAAwAAAPz/+//7//z//f8AAAEAAgABAAAA///+
////AAABAAIAAgACAAIAAgABAAAA///+//7//v/+//7/AAAAAAAAAAACAAIAAgACAAEA
AAD///7///8AAAEAAgACAAIAAgACAAEAAAD///7/AAAAAAAAAAAAAAAAAAAAAAIAAgAC
AAIA///+//3//P/9//7///8AAAAAAAAAAAAAAgACAAIAAgACAAIAAgACAAAAAAAAAAAA
/v/+//7//v8AAAAAAAAAAP///v/9//z///8AAAEAAgAEAAQABAAEAAEAAAD///7/AQAC
AAMABAAAAP7//P/6//3//v///wAAAAAAAAAAAAACAAIAAgACAAAAAAAAAAAAAAAAAAAA
AAD///7//f/8//3//v///wAA///+//3//P/+/wAAAgAEAAQABAAEAAQAAgACAAIAAgAC
AAIAAgACAAEAAAD///7/AAAAAAAAAAACAAIAAgACAAQABAAEAAQAAAD+//z/+v/+/wAA
AgAEAAAA/v/8//r//v8AAAIABAABAAAA///+//v/+v/5//j//f8AAAMABgAEAAIAAAD+
//3//P/7//r//f/+////AAAAAAAAAAAAAAAAAAAAAAAA/v/+//7//v/7//r/+f/4//v/
/P/9//7//f/8//v/+v/7//z//f/+//3//P/7//r//P/8//z//P/8//z//P/8//z//P/8
//z//P/8//z//P/+//7//v/+//z//P/8//z//P/8//z//P/8//z/+//7//3//f/9//3/
+v/5//n/+P/3//r////+//3//f/9/////v/7//j/+f/6//3/AAABAAUABQAFAAYAAwAC
AP///v8BAAMABQAGAAQAAgACAAMABQADAAEAAAABAAEA///+//3//f/8//r/+f/5//n/
+f/3//b/9P/0//f/+P/4//j/+P/1//X/9f/z//P/8//z//P/8//3//v/+//4//b/9f/y
/+7/8v/2//j//f8JABoALAA1ADEAJQAgACAAIgAgAB4AHgAeABkAGAAZABQACwAFAAcA
CQAHAAMA/v/7//r/+v///wEAAAD7//r/+P/6//r/+v/3//b/8//y//f/+P/3//f/9//5
//n/+f/3//b/9//2//T/8v/x/+//8f/3//v////6//v/+v/5//n/+f/4//j/+P/4//n/
+f/6//n/+P/2//j/+P/4//r/+v/3//n/+v/5//j/9//0//b/9v/3//r//P///wIABAAB
AP7//P/8//j/+f/5//r//v8BAAAAAAAAAAIAAgAEAAQAAgAAAAAAAgABAAAA///+//7/
/f/7//3//f/9//3/AAACAAIA/v///wMABQAGAAYABgAGAAUAAwADAAEAAAAAAAEAAQAB
AAEAAwAHAAkAAwACAAMAAAABAP////8AAAAAAAD//////v/9//v/+f/5//j//P8AAP//
/v/7//r/+P/4//n/+v/9//z///8AAP///f///////f/9//7//v/8//z//P/8//z/+//7
//z//P/8//z/+v/7//v/+v/4//v//f8AAAEA/v/6//f/+P/5//v//f/+//z//P/7//v/
/v/+//7//v///////v8BAAAA/f/8//3/+v/3//b/9P/3//j/+v/7//z//f/+//7//P/8
//3//f/8//v/+f/3//r/+//8//7//v/9//r/+f/3//f/9//2//n/+v/+//3/+//6//n/
+//9//r/+f/5//f/+P/4//r/+v/6//j/9f/4//n/+f/4//f/9//5//7//v/8//r//P/8
//z/+//7//v/+P/3//b/+f/6//v//f/7//v/+//8//7//f/9//3//P/7//r/+f/7//v/
/f/+//3//P/7//r//P/7//v/+//9//3//f/9//r/+v/5//b/+v8AAAAAAQD+//3//v//
/////f//////AwAFAAUABwAFAAUABgAGAAUAAgABAAAABAAGAAcABgACAAIAAwADAAIA
AQABAAIA///8//r//P/9//3//P/7//v/+//7//v/+v/4//j/+//8//z//P/8//n/+f/5
//n/9//3//f/9//1//P/+f/7//b/9v/5//T/7v/u//b//P8DAAsAFAAaACcANwA5ACwA
JAAmAC4ANAAuACYAHwAcABsAFAAJAAUACQALAAcABQAKAAsACAAEAAEAAwACAP3//P/6
//z//P/8//7//v/8//z//f/8//n/9//2//n/+v/7//f/9v/3//b/+P/6//3////9////
//////z//f/8//v//P/9//3//v/8//z//f/9//3//f/9//z///8AAAEABAADAP//AAAA
AAAAAAAAAP7/+//6//r//P/+////AAAAAP///v/+/wAA//8BAAIABAADAAUAAwACAP//
AAD//wAABwAKAA0AEgAOAAsACAAFAAUABgAGAAUABwAHAAcABwAHAAgABwACAAQABwAI
AAgACAAIAAgABwAHAAcABQAEAAIAAQD///3//P/9/wAAAQD6//r//P/6//7///8CAAYA
AgAAAP3/+//6//v/+//7//n/9v/4//r/+v/6//j/+P/6//r/+//8//7//P/+//7/+//5
//v/+//9//3//v/+//z//P/8//z/9//1//T/9P/0//T/9P/y//j//f8BAAQAAgABAAEA
//8BAP7//P/+//3//f/9//z//P/8//v/+//9//7///8AAP///f/6//v//f/7//v//f//
//3//f/8//z//P/9//3/+//7//v/+v/4//j/+f/5//r/+f/3//X/+f/7//3/AAD/////
/f/9//3//f/9//z//P/8/////f/6//r/+v/9//7//P/8//3/+v/6//n/+v/9//7//f/7
/wAAAQABAAAA+v/3//b/+P/7//r/+f/8//7//v/9//3////8//v/+v/4//j/+P/5//v/
/f///wIA/v/7////BAAAAP7//P/6//r/+f/5//n/+//7//v/+//5//r/+v/4//v/AAD/
/////f/9////AQABAP//AQABAAEAAwADAAUABwAHAAgACAAGAAQABAAEAAQABAADAAAA
AAACAAUABwAEAAEA///+/////P/6//z//f/9//z/+//4//f/9v/1//b/9P/0//f/+f/6
//v//P/3//f/9//3//j/+f/6//v//f/5//X/8f/w//T/7//q//D/9P/u//D/9////xQA
KgAxADUANwAyACoAKAAmACYAKAAsACkAIAAZABgAGQARAAcAAwAHAAkABgAFAAIAAAAB
AP///v/5//j/9v/4//j/+P/6//z//P/+/////v/7//n/9f/3//f/9//1//T/9f/0//f/
+P/6//v/9//5//n/+f/5//v/+//7//3//f/8//z/+//6//r/+f/9//3//f/8//z//P/8
//7//v/7//3//v8AAAAAAAD+//z/+v/5//r//P/9//7//v8AAAAAAQAEAP7//////wAA
AwAFAAMAAgAAAAIAAgAEAAYABgAGAAgABwAFAAMAAQACAAQABQAFAAUABQAFAAUABAAG
AAYAAgACAAUABgAGAAQABAAEAAMAAgABAP7//P8BAAUACAALAAYABQAGAAUAAgACAAQA
AgD///3//f/+/wAAAAD/////AgADAAMAAwABAP7/AAACAAAAAAD+//7//v/+////AAD+
//z//v/+/wAA//8CAAMA///9//z/+v/8//7/AAACAAAA/////wAA///+//3/+v/8////
AQACAP////8AAP//AQD+//z//v/+////AAAAAAIAAgABAAEAAQAAAP///v8AAP///f//
/wEA/////wEAAQD//////v8AAAAAAQABAP////////7//P/8//3//f/7//n/9v/z//j/
+//+/wIAAwADAAEAAQADAAMAAwACAAAA/v////v/+//8//3/AQD///z/+//7//r/+v/5
//r//v8AAAAA//8CAAMAAwACAAEA/////wIAAwAAAP3//v/7//r/+P/3//3//P/9//7/
+//6//n/+f/5/wEABwAGAAMAAgABAAAA/v/9//3//f/9//3//f/9//v//P/8//r//P8A
AP7//f//////AQADAAMAAQADAAMABQAHAAcACQAKAAsADQAOAAsACAAHAAYABgAGAAUA
AgACAAIAAwADAP///f/8//z//P/6//n//P///////v/9//v/+//7//v/+f/2//X/9//7
//z//f/+//v/+//7//v/+//7//v/+//7//3/+//7//7/+v/x//L/8v/w//D/+P8DAAsA
FgAmADUANQAxACoAJAAgACQAKAAmACYAIQAYABUAEgAJAAkAFQAZABEABwAEAAUAAgAC
AAMABQAEAP///v/8//7//v/+//7//v/8//z//v/+//z/+//5//v/+//7//n/+P/5//j/
9v/2//f/9//5//3///8BAAEAAwADAAMAAQD///z/+v/9//7/AAABAAAA///+//z//v/+
//7/AAAAAP3///8AAAQABAAEAAIA///+//7/AAAAAAEAAgACAAMAAgACAAQAAQADAAQA
BgAFAAcABQAEAAQABgAGAAgABwAGAAUABgAIAAkACgALAAoACgAJAAcACQAJAAkACQAI
AAoACgAGAAUABwAHAAYACAAIAAgABwAJAAkABwAGAAMAAwACAAEAAgADAAYABwACAAIA
BAACAAAA/f/8//z//P/8//v/+//+//////////z/+P/5//r/+v/6//j/+P/5//r//P/+
//z/+v/8//z//f/7//3//f//////AAAAAAAAAAAAAAAA/v/9//3//v/8//z//P/6//r/
+//7//r//P/9//////////z/+v/8//r/+//8//z//f/+//7////9//z/+//6//z/+//5
//v////9//3///////3//f/8//z//P/9//3//f/9//3//P/8//z//f/9//7//f/7//n/
+//7//v//P/+/////v////////////7//v/+/wEA///8//r/+P/5//z/+v/6//v//f/+
//7/AAAAAAAA/v/7//z/+//5//b/9f/1//f//P////7//f8AAP3//P/6//n//P/6//r/
+v/8//b//P8BAPr//P/8//z//P/7//n/+P/3//n/+f/5//n/+v/8//3//P/9/wAA/f/7
//v/+//9///////9//////8AAAEAAAABAAQABQAHAAgACgAIAAgACAAGAAYABQACAAAA
AAABAAEA/f/7//r/+v/6//j/9//6//r/+f/3//X/9v/3//j/+f/4//b/9v/5//j/+P/4
//j/9v/3//j/+f/4//f/9v/1//v/9//5//n/+P/0//H/9P/2//L/8P/4/wMADQAYACwA
PQA3ACUAIgAkACIAJAAmACYAJAAfABoAEwAQAA0ACwAJAAcAAwAFAAQA///8//7/AQD/
//7/+f/4//j/+v/6//r//P/+//7/AAAAAP7/+v/3//X/9//3//f/+P/4//r/+v/6//r/
+//7//f/+f/5//n/+P/7//z//f/7//v/+v/6//z//P/9//3/AQABAAEAAAD///7//f/+
//7/+//9//7/AgACAAIAAAABAAAAAAACAAAAAQACAAIAAgACAAMABgAAAAEAAQACAAMA
BQADAAIAAQAEAAUACAAJAAgABwAIAAgABwAGAAUABgAIAAkACQAGAAUABAADAAUACAAJ
AAYABAAHAAgACAAJAAoACwALAAoACQAGAAQAAgADAAMAAwD/////AQABAP//AAADAAIA
///9//3//v/9//z/+v/5//3///8AAAEA/v/6//v//P/6//r/+P/4//n/+v/8//7////+
/wEAAgD+//n/+P/1//f/9//4//j/+v/8//7/AAAAAP////8AAAAAAAAAAP7//P/7//n/
9v/3//n//P/9//3/+v/4//r//P/9//7//v/8//z/+//7//7//v/+//7/AAD///3/////
//3//f///////f/9//z//f/+/wAAAQAAAP///v/8//3//v8AAAEA///9//r/9//5//n/
+f/6//7////+/////////////v/9//z//v/7//r/+v/6//3/AAD+//7//////wAAAAAC
AAMAAgD///v//v///////v/+//3//v8CAAAA/P/4//j/+v/6//n/+f////7///8AAAAA
AAAAAAEA+f/3//f//P8EAAIAAgACAAIAAgABAAEAAQD9//v/+f/3//r//P/9//z//P8A
AP7//f/+////AgAFAAIA//8AAP//AQADAAMABQAHAAcACAAIAAYABAAEAAQACAAKAAsA
CgAHAAYABgAFAAIA///9//z/+//4//b/+P/8//3//f/9//r/+f/4//f/+P/2//b/+f/7
//z//f/+//j/9//2//X/9v/3//j/+f/z//P/8//7/wAA/P/z//D/8P/y//L/+P8DAA8A
HgAyADsANwAvADAALgAoACgAKgAsACoAIQAeAB8AGgATAA8ACwAHAAMA///+////AAAC
AAEAAQAAAPv/+v/8//7//v/+//3//P/5//j//P/8//r/+f/6//3//v////v/+v/7//r/
/P/8//3//f/5//v/+//7//j/+f/4//f/+P/5//n/+v/6//r/+//7//////////7//f/8
//v//P/+//v//f/+/wIAAgACAAAAAQAAAAAAAgAAAAEAAgACAAEAAAAAAAIA/f///wAA
AgAFAAcABQAEAAAAAgACAAQABgAGAAYACAAGAAUABAADAAYACAAJAAkABwAHAAcABwAL
AA4ADwAMAAkACwALAAoACAAIAAgABwAIAAkACAAIAAoACwALAAsABwAHAAkACQAFAAYA
CQAIAAcABQAFAAYABgAGAAUABQAEAAMAAQD//////v8CAAYACAAIAAYABgAEAAQABQAG
AAUAAgADAAIABAADAAYABwAHAAcACAAIAAcABgAFAAQABAAFAAcACgAIAAgACAAGAAcA
BwAGAAQAAQABAAIAAQAEAAIAAQAEAAYABwAIAAgABgAGAAUABQAGAAYABgAGAAcABwAG
AAkACAAFAAQABQAGAAUABgAGAAMAAgACAAEAAwAFAAcACAAIAAgACQAJAAYABQADAAEA
AgADAAQABgAHAAcABQAFAAUABQAFAAQABgAGAAkABwAIAAgACAALAAoABgAEAAMAAwAE
AAQABgAJAAoACQAHAAkACQAIAAYABAADAAQACAAJAAYAAwAEAAYABgAFAAUABgAEAAQA
BAAHAAgACQALAAgABwAGAAYAAAAAAAMABAAFAAYABgAFAAUABQAHAAcABwAHAAkACgAK
AAgACAAMAAoACQAJAAkACwANAAkABwAJAAkACwANAA0ADwAPAA8AEAAQAA8ADAALAAoA
DQAQABIAEgAPAA4ADgANAAsACQAIAAgABQACAAAAAgAEAAUABQAFAAMAAwADAAMABAAC
AAIABQAEAAQABAAEAAMAAwADAAMAAQD///3/+/8DAAcAAwD//wQABgADAPz/+P/4//z/
AgAJABMAHAAsAD0AQQA7ADYANgA2ADQAKgAqADIAMQAqACUAIgAbABMAEwAZABkAEQAM
AAsACAAIAAkACwAKAAUABAAEAAYABgAGAAcACAAHAAgADAAMAAoACQAFAAcABwAHAAcA
CAALAAwACgAKAAsACwAGAAcABgAFAAUABwAHAAcACAAJAAkACgAKAAoACwALAAoACQAI
AAYABwAIAAkADAAMAAkACwAMAA8AEAARABAAEQAQABAAEgARABEAEQAQAA0ADAAMAA4A
DQAPABAAEgARABMAEQAQAA4AEAAQABIAEgASABIAFAAXABcAFwAXABYAFgAVABMAEwAT
ABMAEwAXABoAGwAYABUAFwAXABYAFAAUABQAEwAUABUAFAAUABQAFQAVABUAEQARABMA
EwAOAA4AEAAOAAsACQAJAAoACQAIAAYABQAJAAsADAANAA4ADAAPABIAEQAQAA0ADAAO
AA4ADwAQAA8ADAANAAwADQALAA0ADQALAAsADAAMAAoACgAKAAoACQAJAAoADAAIAAoA
EAAOAA==
         </WaveFormData>
      </LeadData>
      <LeadData>
         <LeadByteCountTotal>10000</LeadByteCountTotal>
         <LeadTimeOffset>0</LeadTimeOffset>
         <LeadSampleCountTotal>5000</LeadSampleCountTotal>
         <LeadAmplitudeUnitsPerBit>4.88</LeadAmplitudeUnitsPerBit>
         <LeadAmplitudeUnits>��V</LeadAmplitudeUnits>
         <LeadHighLimit>2147483647</LeadHighLimit>
         <LeadLowLimit>268435456</LeadLowLimit>
         <LeadID>II</LeadID>
         <LeadOffsetFirstSample>0</LeadOffsetFirstSample>
         <FirstSampleBaseline>0</FirstSampleBaseline>
         <LeadSampleSize>2</LeadSampleSize>
         <LeadOff>FALSE</LeadOff>
         <BaselineSway>FALSE</BaselineSway>
         <ExcessiveACNoise>FALSE</ExcessiveACNoise>
         <MuscleNoise>FALSE</MuscleNoise>
         <LeadDataCRC32>2347445637</LeadDataCRC32>
         <WaveFormData>
7v/u/+7/7v/x//L/8//0//L/8v/y//L/8//0//X/9v/1//T/8//y//T/9P/0//T/9v/2
//b/9v/0//T/9P/0//j/+v/8//7/+//6//n/+P/5//r/+//8//z//P/8//z/+v/6//r/
+v/+/wAAAgAEAAMAAgABAAAAAwAEAAUABgAHAAgACQAKAAoACgAKAAoADAAOABAAEgAS
ABIAEgASABQAFAAUABQAFgAWABYAFgAUABQAFAAUABgAGgAcAB4AHAAaABgAFgAWABYA
FgAWABQAEgAQAA4ADAAKAAgABgAIAAgACAAIAAQAAAD8//j/+v/8//7/AAD8//r/+P/2
//T/9P/0//T/9f/2//f/+P/2//T/8v/w//L/9P/2//j/+v/6//r/+v/4//b/9P/y//b/
+P/6//z/+f/4//f/9v/3//j/+f/6//r/+v/6//r/+v/6//r/+v/6//r/+v/6//j/+P/4
//j/+v/6//r/+v/8//z//P/8//z//P/8//z//P/8//z//P/7//r/+f/4//n/+v/7//z/
/v/+//7//v/8//r/+P/2//j/+v/8//7/+v/4//b/9P/2//j/+v/8//z//P/8//z/+v/4
//b/9P/4//r//P/+//v/+v/5//j/+P/4//j/+P/7//z//f/+//3//P/7//r//f/+////
AAD+//z/+v/4//r/+v/6//r//P/8//z//P/7//r/+f/4//v//P/9//7//f/9//z/+//7
//v/+//9//3//f/9//3//f/+/wIABQAHAAkACwAMAAoADQAOAA8AFQAbACIAJwAsADAA
MAAwADEALgAsACkAJwAlACQAIgAdABgAEgANAAsACgAIAAkABQACAP3/+//6//n/9//5
//r/+v/7//z/+f/1//P/8v/z//T/9P/1//b/9//4//j/9v/1//X/9f/7//3/+v/1/+7/
6v/p/+n/6v/x////DgAZABwAJAA2AEUARgBIAEQANQAbAAIA8v/n/9n/0f/O/8v/yf/N
/9b/2f/d/+X/6f/r/+3/8f/4//3///8AAP7////7//r/+v/6//3///8BAAIAAAAAAP//
///8//v//f/6//r/+//9//7/+v/5//r/+v/6//r/+v/6//f/9f/0//T/8//y//L/9P/1
//b/+P/5//L/8f/v/+z/8f/1//P/9P/y//H/8P/x//X/9f/1//X/9v/1//b/+v/6//r/
+f/3//n/+v/7//v//f/9//7///8CAAMAAgABAAYACQAKAAsACQAMAA0ADQARABIAEwAV
ABUAFAAUABQAFQAWABYAFwAaABsAHAAbABwAHAAcABwAHQAgACEAHwAdABsAGQAYABUA
FQAWABYAGQAYABcAFwARAA8ADgALAAoACwAMAAwACQAIAAUABAAFAAUABQAFAAUAAwAC
AAIAAQABAAEAAAACAAQABAAEAAIAAAD+//7//v/+/wAAAAACAAMAAwACAAAA////////
AQACAAIAAwABAAEA//////7///8AAP//AAABAAIAAgAAAP7//P/8/wEAAAAAAAEAAgD/
//7//f/9//z/+//6//z//v8AAAIA/v/9//z//P/+//7//f/9//v/+v/6//3//P/8//z/
+//+////AAD///z/+//5//j/+//8//z//f/7//r/+v/6//r/+//7//v//P/+/////v/7
//n/9//1//f/+f/7//3//P/+//3/+v/4//j/+P/2//r//P/+////+//6//r/+//9//z/
/P/9/////f/8//z/+f/3//b/+v/9//7//v/+//z/+f/1//b/+P/6//z//v/8//3//f/9
//r/+f/4//n/+//9////AQAAAAAAAwAFAAgACwAOABAADwARABEAEQAVABsAIgAnAC4A
MgAyADIALwAoACIAGwAaABkAGQAYABQAEAALAAcAAwAAAPz/+//7//r/9//3//P/8f/u
/+//8P/w//H/8v/v/+3/7f/u/+7/7v/t/+3/7f/t/+3/7P/r/+v/7P/t/+v/6//w//X/
8P/m/+H/4f/m/+3/+/8GABEAIAAwAEAASwBKAEQANgAfAAEA7P/i/9f/y//J/8b/v/+7
/8f/1v/b/9v/3//j/+X/6//x//L/9f/3//j/9v/3//X/9P/0//T/9v/3//j/+P/5//r/
+v/7//n/9//4//T/9//5//z//v/8//v//P/8//7//v/+//7/AAD/////AAD+//z/+//8
//3/AAAEAAcAAAD///3/+v///wMAAQACAAQABQAGAAkACQAHAAUAAwAFAAUABwAMAAsA
CgAIAAUABwAKAA0ADwARABEAEgATABUAFQATABEAFgAZABoAGwAXABgAFwAVABwAHgAg
ACMAIwAiACIAIgAjACIAIAAfAB8AHwAfAB0AIAAgACAAIAAgACIAIgAfABwAGQAWABQA
FQAVABYAFgAWABQAEgARAAoACQAJAAcAAwADAAMAAgADAAIA///+//3//f/9//3////9
//z//P/7//v/+//6//3/AAABAAIAAAD+//z//P/6//j/+P/2//r//f///wAA/f/9//7/
///9//z/+v/5//z//f/8//3/+//9///////+////AAAAAP3//P/7//z////+//7///8D
AAEAAQABAAAA/v/8//r//f/+////AAD///////8AAP7//v/9//3/+f/4//j/+//+//7/
/v/9//////////3//P/7//n/+P/9//7//v////3/+v/4//b/9P/1//X/9f/4//r/+//6
//v/+//7//v/+f/3//X/8//0//j/+f/4//b/9v/2//T/9v/2//b/9f/0//T/9f/3//j/
+P/5//v/+P/1//P/8v/y//H/8f/2//n/+v/6//r/8v/v/+7/8f/y//P/9P/1//f/+P/5
//X/8//x//H/9P/3//r//f/7//r//P/9////AQADAAQABwALAA0ADwASABcAHQAhACQA
KAAoACgAKAAkACEAHQAaABcAFQASAA8ADAAIAAUAAAD+//v/+//6//j/9P/z/+//7f/q
/+v/6//q/+r/6v/s/+v/7P/u/+n/5v/i/9//5P/n/+r/7P/q/+n/6f/p/+P/5f/o/+n/
5v/g/93/2//g/+v/8//6/wEADAAaACwAPQBAADwANAAfAAEA7P/i/9f/z//N/8j/vf+5
/7v/vv/F/8//2f/j/+f/5//n/+b/4//o/+r/6f/r/+v/7P/u//D/7v/t/+z/6v/t/+7/
7v/v/+z/6//t/+r/7P/t/+//8P/x//H/8//0//L/8P/u/+z/7v/v//H/9P/y//D/7//w
//H/8v/0//X/9f/3//j/+P/2//f/8v/w//T/9//6///////9//v/+f/6//n/+v/+//3/
/v/+//3//f/+//////8AAAEAAwAFAAYABwAGAAUACQALAAsACwAKAAwADAALAA8AEAAR
ABMAFQAWABgAGgAZABgAFgAVABcAFwAXABUAGgAaABoAGgAXABYAEwANABAAEQASABQA
EAAPAA8ADgAPAAwACQAHAAQAAwADAAEA/P/7//r/+P/7//z/+//8//r/+f/4//f/+f/3
//b/9v/3//f/9//2//P/9P/z//L/9v/2//b/+P/1//T/9f/0//T/9f/1//T/9v/3//n/
+//6//j/9f/z//b/9//2//f/9P/1//b/9f/0//X/9v/2//f/+P/5//z/+//4//b/9f/6
//n/+v/7//r/+v/6//r/+v/6//r/+v/7//v/+//8//r/+v/5//n/+f/4//j/+//7//r/
+f/3//n/+f/5//f/+P/5//n/+v/5//j/9v/1//n/+v/8//7/+v/5//f/9f/4//r/+//6
//f/9//3//f/9P/z//L/8f/1//r//P/8//r/+P/2//L/9f/2//f/9//4//j/+f/7//f/
9P/y//H/9v/3//n//P/6//f/9f/4//b/9v/1//T//v/8//r/+P/2//T/9//5//r/+//6
//n/+P/5//f/9//3//f/+v/8/wEABQAGAAcACAAIAAoADQAOAA8AFQAbACIAJwAqAC4A
LgAuADAALAApACUAIgAfAB0AGgAWABIADQAJAAcABgAEAAUAAwAAAPv/+f/2//X/8//1
//P/8P/u/+z/7f/t/+//8v/y//L/8f/x/+7/7f/s/+r/7f/v//L/9f/x/+v/6v/p/+j/
5v/l/+f/7v/z//f//v8FABAAIAA0AEcAVABYAE4ANQAVAPj/5v/d/9v/1//S/8v/x//F
/8b/y//T/9n/3//n/+3/7//y//X/9P/0//H/8f/z//T/9v/4//f/9//3//b/9f/0//L/
8f/z//X/+v/6//b/9f/1//T/9v/3//r//P/6//r/+v/6//j/9//3//j/+v/6//v//v/6
//r/+//7//z///8BAAIAAwAFAAEAAAD///////8BAAUABQAFAAUABAABAAAAAgAFAAgA
CgALAAoACgAKAAkACQAJAAoACwAPABEAEQARABEAEwATABMAFQAYABkAGQAcABwAHAAd
AB8AIAAiACQAKwAwADQAOQA8AD0APgA9AEMARgBJAEwATQBQAFEATwBIAEMAPgA6ADcA
NwA4ADgAMgAsACYAIQAaABkAGQAXABIADwAMAAgABgAEAAAA/v////////////v/9//0
//L/8//1//f/+P/2//b/9P/y//T/8v/w//D/8v/0//j/+v/2//X/8//w//L/8//1//f/
9//2//T/8//z//P/8f/x//X/+f/9////+f/3//X/8v/1//j/+/8AAAAA/P/5//f/9//1
//X/9f/5//r/+//8//n/+P/3//b/+P/5//r//P/6//r/+f/5//f/9v/2//n//f/+////
///+//3//P/5//z//f/9//7////+//z/+//9//z//P/8//3///8AAAEA/f/8//r/9v/6
//3/AAADAAEA///9//v//f8AAAAA/v///wAAAQAAAAAA/v/8//n//P/+/wEABQACAAAA
/////wEA///+//7/AQABAAIACAAGAAQAAQD+//7//f8BAAUABQAEAAQAAwD//////f/6
////AgAFAAcABQADAAMA//8AAAMABgAJAAgABwAIAAoABwAGAAcACAAGAAgACwAMAAsA
CwAIAAMAAwACAAQAAAADAAIAAgADAAQAAAAAAP7/AAABAAAA//8DAAMAAAABAAIAAwAE
AAYABgAGAAYAAwACAAEAAAACAAQABgAIAAYABAACAAAAAQACAAMABAAFAAYABwAIAAUA
BAADAAIAAwAEAAUABgAEAAQABAAEAAYABgAGAAYACAAIAAgACAAFAAQAAwACAAYACAAK
AAwACwAKAAkACAAIAAgACAAIAAkACgALAAwACgAIAAYABAAHAAgACQAKAAkACAAHAAYA
CAAIAAgACAAGAAYABgAGAAYABgAGAAYABwAIAAkACgAHAAYABQAEAAIAAgACAAIAAwAE
AAUABgADAAIAAQAAAAIABAAGAAgABAACAAAA/v8AAAIABAAGAAUABAADAAIAAQAAAP//
/v8CAAQABgAIAAYABAACAAAAAAAAAAAAAAACAAQABgAIAAYABAACAAAAAwAEAAUABgAF
AAQAAwACAAIAAgACAAIABAAEAAQABAACAAIAAgACAAUABgAHAAgABAAAAPz/+P/7//7/
AQAEAAMAAgABAAAA/v/+//7//v///wAAAQACAAAAAAAAAAAA/v/+//7//v///wAAAQAC
AAAA/v/8//r//f8AAAMABgADAAAA/f/6//z//P/8//z//v8AAAIABAABAP7/+//4//r/
/P/+/wAA/f/8//v/+v/8//z//P/8//z//P/8//z//P/8//z//P/9//7///8AAP7//P/6
//j/+v/8//7/AAD9//z/+//6//f/9v/1//T/+P/6//z//v/8//r/+f/3//n/+f/5//n/
+P/3//b/9f/z//P/9P/4//z///8CAAUAAgAAAAEAAAAAAAMACAAOABUAHAAiACQAJwAo
ACUAIwAkACUAJgAoACMAHgAZABMAEQAQABAADwANAAkABAD9//n/9v/1//P/9//3//b/
9v/1//P/8P/v/+7/7v/u/+3/7//v/+//7//r/+n/6P/o/+n/6//t//L/7//o/+T/3//d
/+L/6//1/wAADQAaACoAOgBDAEYARgBAAC8AEwD8/+7/3f/T/9H/zv/F/7//xf/M/9H/
2f/b/9n/3f/f/+P/6v/x//L/8v/v/+//7f/s/+z/7P/q/+v/7P/s/+z/7P/r/+v/6//r
/+7/7P/t/+3/7v/u/+r/6f/q/+r/6//s/+3/7v/s/+v/6//s/+z/7P/t//D/7P/s/+3/
7f/p/+v/7P/s//H/9f/z//T/8//x/+//7//v/+//7//v//L/8f/y//b/9v/2//X/8//2
//j/+v/7//n/+f/6//v///8BAAEAAQABAAMAAwADAAIABAAEAAMABwAIAAkACwAKAAgA
BwAGAAoADAANAA8AEwATABMAEQARABAADwAOABEAFAAVABMAEgARABAAEAAPAA8AEAAQ
ABIAEAAOAA0ABgAFAAUAAwADAAUABwAIAAUABAABAAAA/P/7//r/+f/7//n/+P/4//b/
9f/0//L/9P/2//b/9v/1//L/7//u/+//8P/z//T/9P/1//X/9P/y//H/8f/x//P/9P/0
//X/9f/1//P/8//y//P/9P/z//X/9//5//r/9v/0//L/8v/2//b/9//5//r/9//2//X/
9P/0//T/9P/3//j/+f/6//b/9f/0//T/9f/2//b/9//z//L/8v/1//j/+P/4//f/9//3
//f/9f/0//P/8f/w//T/9v/3//n/+P/2//X/9P/2//f/9//3//n/+v/6//j/9v/1//T/
8//0//X/9v/3//X/9v/0//D/8f/y//P/8v/3//j/+f/5//X/9P/0//X/+P/4//n/+//6
//f/9f/0//X/9f/2//z/+v/6//n/+P/2//P/9f/3//r/+v/7//v/+f/5//f/9P/2//r/
/v/+//v/+v/5//j/9//3//b/9f/3//n/+/////z/+//6//n/+//+/wQACQAKAAsADAAM
AAsADQANAA0AEQAXAB4AIwAlACgAJwAmACkAJgAkACEAHwAdABwAGgAUABAACwAHAAkA
CgAKAA0ABwACAPv/9//1//X/9P/3//f/9v/2//b/8//x//H/8v/1//b/9v/3//b/9f/0
//L/8//z//T/9f/z//P/9P/v/+r/5P/j/+n/8P/3////CAARABoAIgA0AEcAVgBYAEgA
MQATAPr/8P/l/9f/0//W/9H/y//L/9D/1//f/+P/4//r//H/+f/+/wEAAAD+//n/9//4
//j/+f/6//v//f///wAA/v/8//n/9//7//3/AgACAP7//f/9//z/+//7//3//v8AAAIA
BAAGAAIA///9//z//v8AAAMACAAEAAQABQAFAAIAAwADAAIABQAJAAcACAAHAAcABwAJ
AAwADQAOAA8ADwANAA0AEAAPABAAEAAPABIAFAAWABcAFQATABIAEQAXABkAGQAZABsA
HQAdAB0AHwAiACMAIwAkACQAJAAlACMAIgAiACIAJgAoACkAKwArACkAJwAjACgAKAAo
ACgAKQAsAC0AKwApACcAJQAkACEAIQAiACIAIAAcABgAFQARABEAEgARABEAEwAVABYA
EwAQAAsACAAJAAkACQAJAAkABwAGAAYABQAFAAUABAAGAAgACAAIAAcABAABAAAAAQAC
AAUABgAIAAkACQAIAAQAAwADAAMABgAGAAUABQAFAAUAAwADAAYACQAMAA0ACQAJAAkA
CAAIAAgACAAKAA4ADAALAAsADAAJAAgABwAKAAoACgAKAAoACgAKAAoACQAJAAkACgAM
AAwACwALAAkACAAIAAsADAAMAAwACwAJAAkACQAHAAUABQAEAAQACAAIAAcABwAGAAQA
AwACAAUABwAIAAkACQAKAAoACAAGAAUABAADAAUABwAJAAsACAAIAAUAAAACAAQABgAG
AAYABgAGAAUAAwACAAIAAwAEAAQABQAHAAUAAwACAAIAAwADAAQACgAJAAgABgAEAAQA
AQADAAUACAAIAAsACgAHAAQAAQD+/wEAAwAEAAUABQAFAAUABwAEAAMAAgABAAUACAAO
ABMAEQARABEAEAATABcAGQAbAB8AJQAsADEANQA4ADcANgA5ADYANAAxACsAJwAkACAA
IAAeABsAGQAVABIADgANAAoABgAAAP3//P/9//3/AQD9//r/+P/2//b/9f/2//j/9v/2
//X/9f/z//P/8//y//T/9f/3//n/9//x//D/7f/u//L/8f/t//L/9//5/wAADQAYACwA
RABVAFoAWABQADcAFQD0/+L/3f/d/9n/1P/N/8P/x//Q/9P/0//b/+f/7f/z//n//P/9
//3//P/4//f/9//4//r//P/+////AAAAAP3//P/6//n//P/9/wEAAAD8//v/+//6//z/
/f8AAAIA///+//3//P/9//3//v8AAAEAAgAEAAgABAACAAEA//8AAAMABQAGAAUABwAD
AAIABAAFAAYACQAJAAkACQAJAAgABQAEAAYACgAMAA0ADQALAAwADQANAA8ADwAQABEA
EwAVABUAFQAVABcAFwAXABoAHgAgACEAIwAiACEAIQAhACAAIAAgACMAJAAkACUAJQAl
ACUAIwAnACgAKQAqACcAKAAnACMAJAAjACIAIgAiACMAJQAmACEAHAAXABMAEQATABYA
FwATABEADwAMAAwADAAKAAoACwALAAsACwAKAAcABQAEAAYABwAIAAgABQAGAAUABAAG
AAQAAgACAAQABAAGAAYAAgABAP///P///wEABAAHAAYABAABAP//AQABAP////8CAAUA
CAAJAAQAAwACAAAAAQACAAMABgAHAAQAAgABAAUAAwADAAMAAgACAAIAAgABAAAA///+
////AQADAAYAAwACAAAA//////7//v8BAAEAAAD///3//////////f///////v/+////
/v/8//v//v/+////AAD//////v/9//v//P/8//r//P/9//7////9//3//f/9//n/+v/4
//T/+P/8/wAAAgAAAP7//P/5//n/+v/8/////P/6//n/+f/5//f/9v/2//n/+f/6/wAA
/f/8//r/+P/2//f/+//+//v/+v/5//j/+P/5//n/+f/7//v/+//9//z/+//6//n/+f/6
//7/AQACAAMABAAEAAcACwANAA8AEwAZACAAJQAqAC4ALgAuAC4AKgAnACMAHwAdABwA
GgAWABIADQAJAAUAAgD+//3/+f/2//H/7//w//H/8f/1//L/8P/v/+7/7f/r/+v/7P/t
/+7/7v/v/+3/6//p/+b/6P/p/+v/7f/x/+//6P/j/+D/3v/b/93/5P/r//P/+v8BAAoA
FAAmADcAQABIAEQAKQAFAOr/2v/P/83/z//O/8f/xf/F/8b/y//T/9n/3f/h/+n/7f/w
//H/8P/w/+3/7f/u/+7/7//w/+7/7//w//D/8f/y//L/8//z//P/9v/0//H/7//u/+z/
7//x//X/+P/2//b/9v/2//T/8//z//T/9v/2//f/+v/3//b/9v/1//T/9//5//r/+//9
//n/+P/5//n/+f/7//7///8AAAEA/v/7//r//P///wIABAAFAAIAAgACAAEA/////wAA
AQAJAA0ADwARABAAEQAQAA8AEQAUABUAFQAVABQAEwATABMAEgASABIAGAAaABsAHQAc
ABsAGgAXABwAHAAcABwAGgAcABwAGQAWABMAEAAOAA8AEQAUABYAFAAQAAwACQAFAAUA
BgAFAAIAAQAAAP7/+//6//f/9v/4//n/+v/7//n/9f/y//D/8f/z//X/9v/0//b/9v/2
//P/8P/t/+z/7//y//f/+v/1//P/8P/s/+3/7//y//X/+P/4//f/9//0//P/8P/v//H/
9f/5//v/+P/3//b/9P/2//b/9v/4//f/9P/y//H/9v/1//b/9//4//j/+P/4//b/9P/y
//D/8v/z//T/9v/2//b/9f/1//L/8P/v//H/9P/0//T/8//x//H/8f/v//H/8f/w//D/
8v/y//H/8f/x//D/8P/w//H/8//0//X/9P/0//P/8P/x//H/8f/x//H/8f/x//H/8f/0
//T/8v/z//T/9f/0//P/8v/x/+//7v/u/+//8f/0//T/9f/3//b/8//x//D/8v/x//H/
9v/0/+7/7f/w//L/9P/0//T/9P/z//P/8v/x/+//7//v//H/8//1//f/+f/2//b/+f/7
//7/AQAEAAYABQAHAAcABwALABEAGAAdACUAKgArACwALAAoACUAIQAfAB0AHAAaABMA
DgAIAAMAAAD+//v/+//6//j/9P/z/+7/7f/r/+3/8P/w//H/8v/v/+3/7f/u/+7/7v/t
/+3/7f/t/+3/7P/q/+n/6f/p/+v/7f/w/+//6P/e/9n/2//k/+3/9/8AAAsAFgAgAC4A
PQBAADoAMgAhAAkA8P/i/9n/0f/P/8j/v/+9/8X/zP/T/9v/3//f/9//5f/r//L/9f/2
//b/8//z//D/7v/t/+z/7//x//P/9P/2//b/9f/1//P/8//2//T/9P/1//f/+P/z//H/
8f/w//H/8v/z//T/9v/3//n//P/6//j/9//4//j/+v/9////+v/7//v/+v/+/wEA/v/+
/wEAAQABAAMABAADAAIAAQACAAEAAgAGAAYABgAFAAMABgAIAAoACwAIAAcABwAHAAwA
DwAQABEAFQAXABcAFwAWABgAGAAXABoAGgAaABsAGwAaABoAGgAbABwAHAAdACEAIQAh
AB8AIQAgAB8AHgAfACIAIwAhAB8AHQAbABoAGAAXABcAFgAYABYAFAATAA0ACwAKAAcA
BgAHAAgACAAGAAQAAAD+////////////AAD/////AAD8//v/+v/4//n//P/9//7////+
//3//v/8//r/+v/4//n/+//8//z/+//7//z//f///wAAAAABAP/////9//3/+//9////
///+////AAAAAP7//P/6//r//v/+////AQAAAP3//P/7//z//P/8//z//v8AAAIABAAA
AP///v/+/wAAAAD//////f/8//z////9//z/+//5//v//f///////P/7//n/+P/7//z/
/P/9/////v/+//7//f/9//z/+//8//7////+//z/+//6//n/+v/7//z//f///wIAAgAA
AP3//P/7//j/+//8//3//f/8//z//f///////v/+/////v/7//n/+P/6//n/+f/+//7/
/v/9//z/+v/3//f/+f/6//z//P/8//z/+//7//r/+f/3//f/9//5//r/+//8//3/+//8
/wAAAwAHAAkACwAMAAoADQAOAA8AFQAbACIAJwAuADIAMgAyAC8AKgAmACEAIQAhACIA
IgAbABYAEAALAAcABAAAAP//AAD+//r/+f/0//P/8f/z//T/9P/1//b/8//v/+3/7P/u
//D/8f/z//H/8f/x//D/7v/t/+3/7f/v//H/8P/x//L/6v/f/93/4P/p//f/CAARABYA
IgA0AEMASgBKAD4AKQAPAPL/3v/V/9H/yf/E/7//u/+//8r/0f/V/9n/3f/h/+n/7f/0
//f/+P/4//X/9f/2//b/9//4//X/9f/1//T/9//4//j/+f/4//f/+f/2//j/+f/7//z/
+v/5//r/+v/8//z//P/8//7//f/9//7//f/8//z//v/9//7/AAABAP//AQACAAIABAAH
AAQABAADAAMAAwAFAAcABwAHAAcACQAJAAsAEAAQABAADwANAA8AEAARABEAEgATABUA
FwAXABcAFQATABYAGQAaABsAGAAaABoAGQAcABwAHAAdACAAIAAhACIAIQAgAB4AHQAi
ACUAKAApACgAJgAkACIAJAAmACYAIwAkACMAIgAiACAAHwAfAB4AHgAcABoAGQARAA8A
DgALAAwADQAOAA4ADwAOAAsACgAGAAMAAAD9/wEAAwAGAAoABwAFAAMAAAAAAAIAAgAC
AAQAAgAAAAAA/v/+/wAAAAACAAMAAwACAAAA////////AgACAAEAAQADAAMAAQABAAEA
AwAFAAUAAQABAAEAAAD+//7//v8AAAQAAgABAAEAAwABAAEAAQAAAAAAAAAAAAMABAAF
AAYAAwABAP///v8BAAIAAgADAP///v/+/wEAAAAAAAAA//8BAAEAAQD///3//f/8//z/
/f/8//r/+f/6//r/+//8//z//f/9//3/+//8//z/+v/2//X/9P/z//f/+f/7//3//P/+
//3/+v/4//j/+P/2//n/+v/7//v/+f/4//j/+f/5//j/+P/5//v/+f/4//j/9//1//T/
+P/7//z//P/8//f/8//0//X/9v/4//j/+P/4//j/9v/1//P/8f/z//X/9//7//z//f/+
/////P/6//v/+/8BAAUACQAMAAkACwALAAsAEQAXAB4AIwApAC4ALwAwACwAJgAhABsA
HAAbABsAGgATAA4ACAADAAIAAAD9//3/+//4//P/8f/s/+v/6f/r/+7/7v/v//D/7v/r
/+r/6v/q/+r/6f/p/+v/6//r/+r/6P/n/+f/5//n/+n/5v/l/+T/3v/Z/9n/4P/p//H/
+v8DAAgADAAYACsAOAA8ADoALQAVAPb/3v/T/9H/zf/G/8P/wf/D/8T/yf/R/9n/2//d
/+H/6//w/+3/7v/u/+v/6//o/+j/6f/q/+v/7f/v//D/8P/w/+//7//u/+3/7//s/+z/
7f/v//D/7//v//H/8v/y//L/8v/y//D/7f/r/+r/7f/u//D/9P/y//L/8//z//D/8f/x
//D/9P/5//j/+v/4//f/9v/3//f/9//3//f/+v/5//r//v/8//z/+//5//z//v8AAAEA
/v/9//3//f8DAAUABQAFAAkACwALAAsABwAIAAcABQAMAA4AEAATABIAEAAPAA4AEQAS
ABIAEwAVABUAFQATABMAEgARABAAEAASABIADwANAAsACQAIAAoACwANAA4ACwAIAAUA
AwD9//v/+v/3//f/9//3//b/9f/0//H/8P/v/+//7//v//H/7//u/+7/6v/p/+j/5v/p
/+z/7f/u/+3/6v/n/+b/6P/o/+r/6v/s/+3/7f/s/+j/5//n/+f/6f/q/+r/6//r/+v/
7f/r/w==
         </WaveFormData>
      </LeadData>
      <LeadData>
         <LeadByteCountTotal>10000</LeadByteCountTotal>
         <LeadTimeOffset>0</LeadTimeOffset>
         <LeadSampleCountTotal>5000</LeadSampleCountTotal>
         <LeadAmplitudeUnitsPerBit>4.88</LeadAmplitudeUnitsPerBit>
         <LeadAmplitudeUnits>��V</LeadAmplitudeUnits>
         <LeadHighLimit>2147483647</LeadHighLimit>
         <LeadLowLimit>268435456</LeadLowLimit>
         <LeadID>V1</LeadID>
         <LeadOffsetFirstSample>0</LeadOffsetFirstSample>
         <FirstSampleBaseline>0</FirstSampleBaseline>
         <LeadSampleSize>2</LeadSampleSize>
         <LeadOff>FALSE</LeadOff>
         <BaselineSway>FALSE</BaselineSway>
         <ExcessiveACNoise>FALSE</ExcessiveACNoise>
         <MuscleNoise>FALSE</MuscleNoise>
         <LeadDataCRC32>1955592450</LeadDataCRC32>
         <WaveFormData>
CAAIAAgACAAIAAgACAAIAAgACAAIAAgACgAKAAoACgAIAAgACAAIAAkACgALAAwADQAO
AA8AEAAQABAAEAAQAA4ADgAOAA4ADwAQABEAEgAUABQAFAAUABYAFgAWABYAGAAYABgA
GAAZABoAGwAcAB4AHgAeAB4AHwAgACEAIgAiACIAIgAiACUAJgAnACgAKgAqACoAKgAs
ACwALAAsAC4ALgAuAC4ALQAsACsAKgAqACoAKgAqACgAKAAoACgAJgAmACYAJgAkACIA
IAAeABkAFgATABAADwAOAA0ADAAJAAgABwAGAAQABAAEAAQABAAEAAQABAACAAIAAgAC
AAIAAgACAAIAAQAAAP///v/+//7//v/+////AAABAAIAAAAAAAAAAAD+//7//v/+////
AAABAAIAAAAAAAAAAAACAAIAAgACAAAAAAAAAAAAAgACAAIAAgAAAAAAAAAAAAEAAgAD
AAQAAwACAAEAAAAAAAAAAAAAAP7//v/+//7//v/+//7//v/8//z//P/8//3//v///wAA
///+//3//P/+//7//v/+//3//P/7//r/+//8//3//v/8//z//P/8//v/+v/5//j/+P/4
//j/+P/5//r/+//8//v/+v/5//j/+f/6//v//P/7//r/+f/4//n/+v/7//z/+//6//n/
+P/6//r/+v/6//r/+v/6//r/+f/4//f/9v/2//b/9v/2//j/+P/4//j/9v/3//j/+f/7
//n/+f/5//f/9//3//n/+v/7//3////9//z/+//7//v/+//7//v/+//8//7////9//3/
/P/7//n/+f/3//P/8P/v/+//8v/2//f/9//3//f/+P/3//b/+P/4//j/+P/6//n/+f/6
//n/9//2//X/9f/1//X/9v/5//r/+v/5//f/9//3//j/+P/5//n/+f/1//P/+f8AAAMA
BAAKABUAIAAvAD8ATQBLADIAEwDy/87/qv+A/0n/H/8V/xX/Ev8S/xP/Fv8j/z7/Vv9t
/4f/pP+9/9H/3P/j/+v/7f/v//X/9//7//7/AAABAAIABQAGAAYABgAIAAkACAAJAAkA
CQALAAwADAAMAAoACgAMAAwACQAJAAoACwANAA8AEAARAA4ADQANAA4ADwAPAA8AEAAQ
AA4ADgAOAA0ADQAPABEADwAPAA4ADgASABMAEwATABUAGAAZABoAGQAZABkAGAAaABwA
HAAcABsAHQAfACAAIwAjACMAIwAlACYAJwApACgAKAAoACkALQAvAC8ALwAtAC4ALgAu
AC4ALwAvADAAMQAxADEAMAAuACsAKwArACwALAAsACsAKwApACYAJAAhAB8AHQAbABsA
FwAWABQAEAAOAAoACAAHAAcABwAFAAQABQAEAAQAAgABAP///////wAAAAD//wAAAAAA
AAEAAAD///7//f///////////////////////////wAAAAD9//3//f/9//7///8AAAEA
AAAAAAAAAQABAAEA//////3//f//////AAAAAAAA/v/8//3//f/+/wAAAAD///7//f/8
//v/+v/9//7//v////3//f/8//z//P/8//z//P/8//z//f/9//r/9//2//b/+v/7//z/
/P/5//j/9//3//j/+P/5//v//f/8//r/+v/4//n/+f/5//v/+v/6//r/+f/6//r/+P/6
//r/+v/7//v/+f/5//j/9v/3//j/+P/6//v//f/+//v/+v/5//b/+P/5//n/+f/5//n/
+f/5//j/9//2//f/9//2//b/9v/4//r/+v/8//r//P/5//r/+v/6//r/+v/5//n/+f/5
//n/9//3//f/9f/1//X/9//5//n/+v/7//7//v/+/////v/9//z/+//9//7/AAABAP//
/f/6//f/9//3//X/8f/v/+//8P/0//P/8//y//H/9P/2//b/9v/2//b/9v/2//T/8//z
//T/9v/1//X/9f/1//X/9f/2//X/9P/y/+//8P/x//L/9P/z//P/8v/x//X/+f/7//r/
/f8EAA4AGQAkADEAPwBJAD0AHAD1/87/rP+I/1T/I/8J/wf/Bf8G/wb/Cf8U/yv/RP9Y
/3H/lf+2/8f/z//W/9//5f/p/+//8//0//f/+f/6//r/+v/8//z//P/8//7///8CAAMA
AwADAAEAAgACAAIABAAEAAYABgAEAAMAAwADAAMAAwACAAEAAQABAAIABAAFAAUABQAG
AAgABgAGAAYABwAHAAkACwANAA0ADAAMAA4ADwAPAA8ADgAQABAAEAASABMAFAAUABQA
FgAWABYAFwAZABsAHAAbABsAGwAbACAAIgAkACcAKAAoACgAKQAnACcAJQAjACYAKAAp
ACoAKAApACkAKgArACsAKwAqACwAKQApACkAJwAmACUAIwAjACEAHgAcABkAFwAVABMA
EwAPAA4ADAALAAoABwAGAAcABwAHAAUABQAFAAMAAgD///3/+v/5//r//P/9//3//P/8
//z//f/7//v/+//7//z//f/+//////////////8BAAEAAgACAP3/+//5//f/+//9////
AQACAAIAAgADAAEAAQD//////////wEAAQAAAAAAAAD+//z//f/9//7///8AAAAAAAD/
//7//f/8////AAAAAAEAAQABAAAAAAD+//7//v/+/wAAAAABAAEA/f/7//v//P/7//v/
+//6//z//P/8//3/AAAAAAEAAwACAAAA/f/8//r/+//7//v//f/8//z//P/7//z//P/6
//r/+v/6//v//v/9//7//v/7//v/+//6//r/+//9//7///8AAAEAAAD//////v/9////
////////////////AQAAAP7//f/8//7//v/8//z/AAD8//r//P/8//z//P/+////AAAB
AP///f/9//3/+//7//v//f//////AAABAAQABAAEAAUABAADAAIAAQD///7//v/9////
AQACAAMA/v/9//r/9f/y//H/8f/0//f/+f/6//v//P/+//7//v8AAAAAAAAAAP3/+//6
//r//P/7//v/+//9//3//f/+//z//P/7//n/+//7//v//P/9//3//P/7//v/+//9/wAA
AwAGAA4AFQAeAC0AOwBFAEUANgAdAPr/1P+y/4L/S/8p/yf/J/8i/yT/J/8q/zX/Sv9g
/3P/h/+k/8X/2f/i/+f/7//x//X/9//7////AgAEAAQABAAGAAYABAAEAAYABwAJAAsA
DAANAAwADAALAAoACgAKAAwADAANAA0ADgAPAA0ADQAMAAsADQANAA4AEAASABEAEAAQ
ABEAEAARABIAEgARABIAEwATABMAEgASABYAFwAXABcAFQAWABUAFAAWABcAGAAYABgA
GgAaABoAHAAfACIAJAAiACEAIAAfACEAIgAjACUAJgAmACYAJwAnACkAKQApACkAKgAq
ACoALgAxADMANgA0ADMAMgAwADIALwAvAC8ALQAqACcAIwAnACcAJgAmACcAJQAjACEA
HwAbABoAGAAXABYAEwASAA4ADQAMAAkACAAJAAgACAAIAAcABQAFAAQABAADAAEAAQAC
AAMABQADAAMAAwADAAEAAQABAAEAAgADAAQABQAEAAMAAwACAAMAAwADAAMAAwADAAMA
AwAEAAQABAAFAAUABQADAAMAAQABAAMAAwACAAIAAgAAAAIAAwADAAQABgAGAAUABAAE
AAQABAAEAAMAAgAAAP//AAABAAEAAgABAAAA///+/wEAAgAEAAUAAwABAAEAAgACAAEA
AAD+/wAAAAAAAAEA///+//7///////7//P/8//7//////////v/8//v/+v/+/wAAAQAA
AP7//v/+/////f/7//v/+v/7//3///8AAPz/+//7//r//P/8//z/+v/6//v/+//7//n/
+f/5//n/+//7//v//f/7//r/+v/6//r/+v/4//j//P/+//z//P/8//z/+v/7//z//f/7
//n/+f/5//n/+f/5//v/+f/5//r/+//+//7//v///wEAAQABAAEA/v/8//v/+f/6//v/
+//7//r/+//6//f/8v/x//H/9P/2//f/9//3//j/+v/6//r/+P/4//j/+P/6//n/+f/6
//z/+//7//v/+f/5//n/+v/4//j/9//1//j/+f/6//z//v/////////7//v/+//6////
CAAQABsAJAAvADsARQBHADgAHwD+/9b/sv+G/03/H/8T/xH/EP8S/xP/Ev8h/zr/VP9p
/4H/nP+7/9H/2v/h/+v/9//7//3//P///wEAAgABAAIABQAGAAUABAAFAAUACQALAAwA
DQANAA4ADgAOAAsACgALAAoACgALAA0ADwASABMAEwATABQAEwATABQAFgAVABQAFAAU
ABIAEgASABQAFQAYABsAGgAZABcAFgAbAB0AHgAfAB8AIAAfAB4AHgAfACAAIAAiACQA
JAAkACMAJQAnACgAKQApACkAKQApACoAKwAtADAAMAAwADEAMQAzADMAMwA1ADYANgA2
ADoAPQA/AEIAQwBDAEMAQgBBAD0APAA7ADgANAAwACsAKQAnACQAIgAfAB0AGwAZABUA
EQAQAA4ADwAOAAsACgALAAsACwAJAAgACQAIAAgABwAFAAIAAQADAAQABAADAAIAAgAC
AAMAAQABAAEAAQABAAEAAQABAAMAAwADAAMAAwADAAQABAADAAMAAwADAAMAAwADAAMA
BQAGAAcACQAIAAcABAADAAEAAQADAAMABAAEAAQAAgAEAAUABQAGAAMAAgAAAP7/AQAC
AAMABAAFAAQAAgABAAIAAwADAAQABAAEAAQABAACAAIAAwADAAIAAQACAAQAAgABAAAA
/v8AAAAAAAABAP///v/+////AgACAAEAAgABAAEAAAD///z/+v/5//j/+//+/wAAAAAA
AAAAAAABAAAA/f/8//r//P/9//7//v/9//3//v/+//3//P/7//j/+f/7//z//f/7//v/
+//7//3//f/9/////f/8//z//P/9//7//f/+//z//P/9//7/AQABAAEA/v8AAAAAAAD/
//3//v/+//7//P/8//z//f/9//7//v/+//z/+v/5//f/+f/6//z////9//3//v8AAP//
//////3//P/8//3//f/6//n/+f/6//r/+v/7//3//f/9//3//f/7//f/9v/3//j/+f/6
//r/+v/6//r/+v/6//r/+v/8//z//P/8//v/+v/5//j/+P/4//j/+P/6//r/+v/6//j/
+P/4//j/+v/6//r/+v/5//j/9//2//f/+P/5//r/+f/4//f/9v/2//b/9v/2//j/+P/4
//j/9v/2//b/9v/2//b/9v/2//b/9v/2//b/9//4//n/+v/4//j/+P/4//b/9v/2//b/
+P/4//j/+P/4//j/+P/4//f/9v/1//T/9f/2//f/+P/2//b/9v/2//b/9v/2//b/9v/2
//b/9v/4//j/+P/4//j/+P/4//j/9v/2//b/9v/4//j/+P/4//j/+P/4//j/+v/6//r/
+v/6//r/+v/6//n/+P/3//b/+P/6//z//v/7//r/+f/4//b/9v/2//b/9//4//n/+v/5
//j/9//2//f/+P/5//r/+P/4//j/+P/2//b/9v/2//j/+P/4//j/9v/2//b/9v/3//j/
+f/6//j/+P/4//j/+v/6//r/+v/6//r/+v/6//r/+v/6//r/+P/4//j/+P/6//r/+v/6
//j/+P/4//j/+P/4//j/+P/2//b/9v/2//f/+P/5//r/+P/4//j/+P/6//r/+v/6//j/
+P/4//j/+f/6//v//P/6//r/+v/6//r/+v/6//r/+//8//3//v/8//z//P/8//v/+v/5
//j/+v/6//r/+v/4//j/+P/4//n/+v/7//z/+//6//n/+P/3//b/9v/2//n/+//7//3/
/f/9//3//f/8//v/+v/6//n/+v/6//r//P/9//7///8BAAAAAAABAAEAAQABAAAAAgAB
AAIAAQD9//r/+f/5//j/+P/3//X/9v/4//v//P/8//z//P/8//z//P/7//v/+v/6//n/
+f/4//f/9v/1//j/+v/8//3/+f/5//n/+f/4//r/+//7//v/9//1//f//P///wYAEgAf
AC4ANQA7AEUAQQAqAAsA7P/O/6z/fv9L/zP/L/8t/yT/IP8h/yL/Nf9M/17/df+P/6b/
vf/N/9b/4//t//P/9//3//j/+//9//7///8AAAMABAAGAAYACAAJAAoACwALAAsACgAK
AAkACAALAAwADwAQAA0ADQAOAA8ADgAPAA8ADwAQAA8ADwAQABMAEwATABQAFAASABIA
EgASABEAEgATABQAFQAVABYAFwAXABYAFQAYABwAHgAgAB8AHwAfAB4AHAAeAB4AHgAf
ACEAIwAkACUAJQAlACUAJQAmACcAKQAqACoAKgArACwALQAsACsALgAwADEAMgAwADEA
MQAyADYANwA4ADgANwAzADIAMQAzADIAMQAvADAALwAtACwAKwApACcAJQAmACMAIwAi
AB0AGgAVABIAEgATABQAEwARABEADwAOAA0ACwAIAAcABwAIAAgABwAFAAQAAwADAAUA
BQAFAAUABgAHAAgACQAGAAUABAADAAUABQAGAAYABgAHAAgACQAHAAcABwAHAAoACgAK
AAsACQAJAAcABwAGAAUABgAFAAcACAAJAAgACAAJAAkACgAJAAgABgAEAAUABgAHAAgA
CgAKAAkACQAHAAcABgAGAAYABgAGAAYACAAIAAkACQAHAAUABQAGAAcABwAHAAYABgAG
AAYABwAGAAQAAwADAAUABgAGAAgABwAHAAYABQAHAAYABgAGAAUABAACAP7///8AAAEA
AwADAAEAAQAAAP3//f/9//z//f///wIABAADAAIAAQD+//7/////////AQABAAEAAQD/
//////8BAAMAAgACAAIAAQAAAP3//P/+//7///8AAP////////z/+//6//n/9//7/wQA
CgAGAAMAAgABAAAA/v///wAAAQAAAP3//P/7//z//f/+/wEA/////wAAAQACAAIAAgAD
AAQABQAGAAcAAwACAAIAAQAAAP///f/7//v//f/9//v/9v/1//X/+P/6//v/+//7//z/
/v/+//7//v/+//7//v8AAP////8AAP7//f/9//3/////////AAD+//7//f/7//3//f/9
//7/AgADAAMAAwABAP3//f8AAAUADgAWAB0AKgAzAD8ASwBNADgAFwD0/9L/qv96/0P/
H/8X/xX/FP8Y/xf/Fv8h/zr/Wv93/4v/pv/F/9f/3v/n//H/9f/3//v/+//9//7//v8B
AAIABQAGAAYABgAIAAkACgALAAsACwANAA4ADgAOAA0ADAANAAwADgAPABEAEwASABMA
EwATABEADwAOAA4AEwATABMAFAAUABIAEgASABUAFQAXABkAGAAXABUAFAAXABkAGgAb
ABwAHgAeAB4AHgAfACAAIAAiACQAJAAkACcAKQArACwALAArACoAKQAsAC4AMAAzADQA
NAA0ADUANwA5ADkAOQA5ADoAOgA6ADoAOwA7ADwAOwA7ADsAOgA7ADkAOgA7ADkAOAA3
ADUANAAxAC0AKgAqACkAKAAnACUAIQAgAB4AGgAWABAADAAMAA0ADgANAAgABwAEAAIA
BAADAAEAAQADAAQABAADAAIAAgACAAMAAQABAAEAAQD//////////////////////f/9
//7//v8AAAEAAgADAAEAAQABAAEAAgACAAIAAwADAAMAAQABAAEAAQADAAMAAgACAAIA
AAD+//////8AAAIAAgABAAAAAAAAAAAAAAAAAAAA///////////+//7/AAAAAAAAAAAC
AAIAAwADAAEA/////wAAAQABAAEAAAD+//7//v////3//P/8//3/+//6//j/+P/6//v/
+//7//z//P/9//7//f/8//r/9v/4//r//P////7/+//6//j/+v/7//z//P/8//3///8A
AP3//P/7//j/+//9//7////+//3//P/7//n/+f/5//v//f/8//z//P/8//z/+v/6//f/
9v/2//b//f8DAP///P/6//r/+v/6//r/+//8//3//f/7//v/+//7//v/+//9//v/+//8
//3/AAAAAAAAAQADAAMAAwADAAIAAgADAAMAAgABAP///f/7//v/+f/1//T/8//z//b/
+P/5//n/+f/6//z//P/8//z//P/8//z/+//5//j/+P/4//f/9//3//n/+f/5//r/+P/4
//f/9f/3//f/9//4//r/+//7//v/9//1//f//P/9/wIACgATACIALwA9AEkASwA2ABUA
7P/G/57/bP8z/w3/A/8D/wL/BP8H/xL/Jf8+/1T/a/+J/6r/w//R/9z/4//p/+//9f/1
//X/9//4//j//P/+/wIABAACAAIABAAFAAYABwAHAAcACgAMAA0ADgAMAAwADgAOAAwA
CwALAAsADgAPAA8ADwAOAA0ADQAOABEAEQARABIAEAAOAA4ADgASABMAFgAZABgAFwAV
ABQAFwAZABoAGwAbABwAGwAaABsAHQAfACAAIwAmACcAKAAmACcAKAAoACoAKwAsAC0A
LQAuAC8AMQAyADIAMgAzADMANQA1ADUANQA2ADYANgA3ADkAOgA8ADwAOwA6ADgAOgA3
ADcANwA3ADYANQAzADEALwAsACoAKwApACcAJQAiAB0AGwAYABQAEgAOAAwACwALAAsA
CQAGAAUAAgAAAAMAAwACAAMAAQACAAIAAQAAAAAAAAABAAAA///+//3//f/9//3//f//
//////////3//f/+//7/AAABAAIAAwABAAEAAQABAAAA/v/8//v///8BAAEAAwABAAEA
AwADAAEAAAD///z//v8BAAMABgAFAAQAAgAAAAEAAgADAAQABAACAP///f8AAAEAAQAC
AAIAAgACAAIA///+//7//f/8//v//P/+/wAAAQACAAIAAQAAAP////8BAAAAAAABAAAA
/v/7//r//P/9//3//f/8//r/+f/4//z//v////7//P/8//z//f/9//v/+//6//z//f/+
//7//P/7//v/+v/8//z//P/6//3///8AAAEA/v/9//z/+//9//3//f///////v/+//7/
/v/+//z//P/8//j/9f/4//j/+P/4//j/+v/7//z//f/7//n/+f/5//n/+f/5//v//f/9
//7///8CAAIAAgADAAEAAQABAAEAAAAAAAEAAQADAAMAAgABAP/////9//n/9P/z//P/
9v/4//n/+f/5//j/+v/6//r/+//8//3//v/+//3//f/+//z/+//7//v//f/9//3//v/9
//z/+v/3//f/9//3//j/+//9//7////7//v/+f/4/wEAEAAYAB0AIgArADkARQBFADYA
GwD4/9b/tP+E/0v/Jf8b/x3/Hv8g/yP/Iv8r/0D/Wv9x/4n/ov+9/83/2P/l//H/+f/5
//P/9//7//7/AAACAAQACAAKAAcABgAHAAcACQALAAwADQALAAwADAAMAA4ADgAQABAA
EQARABIAEwAQAA8ADQALAA0ADQAOABAAFAAVABYAGAAVABIAEQAQABMAEwAVABcAFQAV
ABQAFAAWABcAFwAXABoAHAAcABwAHAAdAB4AHgAcAB4AHgAeAB0AHwAhACIAJgAnACgA
KQAqACoAKgArACwALAAsAC0ALwAxADEAMQAvADAAMAAwAC4ALwAvADAAMwAzADMAMgAy
AC8ALwAvADAAMAAwAC8ALgArACcAJAAmACUAJAAjACAAGwAZABYAFgAUABAADgANAA0A
DQALAAkACQAHAAYACAAHAAUABQAEAAQAAwABAAIAAgACAAMABQAFAAUABQADAAMAAwAD
AAUABQAFAAUABQAFAAYABgAFAAUABQAFAAUABQAFAAUABAAEAAQABQAHAAcABQAFAAUA
BQAHAAcABQAEAAMAAAADAAUABgAIAAYABgAFAAQAAgACAAIAAgAHAAgACAAJAAgABwAF
AAQABwAIAAkACgAHAAYABgAFAAMAAQABAAIABQAFAAUABAADAAIAAQABAAMAAgACAAMA
BQAEAAIAAgACAAMAAwADAAMAAgACAAIAAwAEAAQAAgACAAIAAgADAAIA///+//z//f//
/wEAAgAAAP/////+////AAABAAAA/v///////////////////wEAAQABAAMAAQAAAAAA
AAD+//7/+P/4//r//P/+/wAAAgAAAAEAAgADAAIA///+//3/////////AQD/////AAAB
AAQABAAEAAUAAwADAAMAAwACAAIAAwADAAQABQAFAAUAAgABAP7/+f/2//X/9f/4//v/
/f/+/////v8AAAAAAAD///7//f/8//7//f/9//7//v/9//3//f////////8AAAAAAAD/
//3/+//7//v//P/+/////////wEAAwABAAAABQAMABQAIQAwADsARQBNAEUAKgAJAOr/
zP+o/3j/Q/8n/yP/If8c/x7/H/8k/zX/SP9i/33/mf+2/8v/2f/g/+n/8f/5////AQAA
AAMABQAGAAYABgAIAAgACgAKAAwADQAOAA8ADwAPABEAEgASABIAEgASABQAFAARABEA
EgATABQAFQAVABUAFgAVABUAFgAZABkAGQAaABoAGAAYABgAFwAXABkAGwAdAB0AHAAc
ACAAIQAhACEAIAAiACIAIgAiACMAJAAkACIAJAAkACQAJwApACsALAAsACsAKgApAC0A
LgAvADEAMwA0ADUANwA2ADcANgA1ADcAOAA4ADgAOgA7ADsAPAA9AD0APQA8ADoANwA3
ADcANwA2ADUAMwA1ADMAMAAuACsAKQAnACUAIwAfAB4AHAAbABoAFwAWABIAEQAQAA0A
DAANAAwADAAKAAkABwAHAAcACAAIAAcABgAGAAYABwAFAAUABQAFAAUABQAFAAUABAAD
AAIAAQACAAMABQAGAAUABQAFAAUAAwADAAMAAwAEAAQABAAFAAcABwAFAAUABwAHAAkA
CQAGAAYABgAEAAIAAwADAAQABAAEAAMAAgACAAIAAgACAAYABgAFAAUABQAFAAQABAAC
AAIAAgACAAQABAAFAAUAAgD///7//v8BAAEAAQAAAP7//v/+///////+//7///8AAAAA
//8AAP/////+//3////+//7//v/9//7//v/8//r/+v/6//v//f/7//v/+v/8//3//v/+
//v/+//8//z/+v/6//r/+P/4//n/+f/5//f/9//3//f/9//3//f/+f/5//j/+P/4//j/
+P/2//b/+P/4//X/9v/0//T/9P/0//T/8//z//P/8//2//X/9v/3//X/9f/1//f/9//3
//j/+f/6//r/+v/7//n/+f/5//n/+//8//7////9//3//P/7//j/9//0/+//7f/t/+7/
8v/y//P/8//z//T/9v/2//b/+P/4//j/+P/2//X/9f/2//j/9//3//f/9f/1//X/9v/2
//b/9f/z//b/9//4//r/+v/5//f/9f/7//n/+f/2//f//v8IABMAIgAzAEEASQBFACwA
BwDg/8D/nv9s/y3/Bf/9/gH/AP8A/wH/Bv8X/zb/WP9x/4n/qP/B/9H/2v/f/+f/7f/x
//X/9f/3//j/+P/7//z///8AAAIAAgAEAAUABQAFAAQAAwADAAQABAAEAAQABAAGAAYA
BwAHAAgACQAMAA0ADQANAAoACQAJAAoADQANAA0ADgAOAAwADAAMABAAEQAUABcAFQAV
ABQAFAATABMAEgARABMAFgAXABgAGAAZABoAGgAaABwAHAAcABsAHQAfACAAIwAjACMA
IwAnACgAKQArACsAKgApACkALQAvAC8ALwAvADAAMAAwAC4ALwAvADAAMQAxADEAMAAy
AC8ALwAvAC0ALAArACkAKwApACYAJAAiAB8AHAAZABYAEQAPAAwACwAKAAcABgAFAAUA
BQADAAAA///8//r//f/9//z//f/7//z//P/7//j/+P/4//n/9//3//f/9//5//n/+f/5
//f/9//3//f/+f/5//r/+v/5//n/+f/5//n/+f/5//n//P/8//z//f/6//n/9v/1//n/
+////wEAAAAAAAAA/v/9//3//P/8//z//P/7//r/+v/6//r/+v/6//r/+f/5//f/9//2
//b/9v/2//b/9v/3//j/+v/7//n/9//3//j/+f/5//n/+P/4//j/+P/5//n/+P/4//n/
9//2//T/9P/3//n/+v/7//n/+P/4//j/9//4//j/9v/4//j/+P/5//v/+f/5//j/9f/1
//X/9P/1//X/9v/2//j/+P/4//b/9P/1//X/9f/3//f/9//3//f/9//3//n/+f/4//j/
+P/4//j/9v/2//j/+P/5//r/+//6//j/+P/4//j/9v/3//j/+f/7//n/+f/5//f/9//3
//n/+f/5//r/+//+//7//v//////////////AAAAAAEAAQAAAP///f/7//v/+//5//X/
9P/z//P/9v/4//n/+f/5//v//v///wAAAAAAAAAAAAD+//3//f/+//7//f/9//3/+//7
//v//P///wAAAAD///7//f/8//z//v////////8BAP3///8EAAcACAAOABcAHgApADsA
TQBVAEQAIwD+/9j/tv+O/1v/Mf8j/yH/HP8e/yH/IP8r/0j/Yv91/4v/pP+9/8//3P/n
//H/+///////AAADAAUABgAFAAQABQAEAAcACgAPABMAEgARAA8ADQAPABAAEAAQABAA
EAASABIAEwATABQAFQAWABcAFwAXABgAFwAXABgAGgAZABgAGAAaABgAGAAYABkAGQAb
AB0AHgAfAB8AIAAfAB8AHgAdAB4AIAAgACAAIAAhACIAIgAiACQAJAAkACYAKQAsAC4A
LQArACkAJwAsAC4AMAAzADQANAA0ADUANgA3ADYANQA3ADgAOAA4ADcANwA2ADYAOgA7
ADwAPAA7ADcANgA1ADYANgA2ADUANwA1ADIAMAAtACsAKQAnACcAIwAiACAAIAAeABoA
GAAVABUAFQATABIAEwASABIAEAAPAA0ADQAPABAAEAAPAAsACgAJAAkADAANAA4ADwAR
ABEAEQARABAADwAOAA0ACwALAAwADAANAA0ADQANAA0ADQANAA0ADgAOAA4ADwANAA8A
DwAPAA==
         </WaveFormData>
      </LeadData>
      <LeadData>
         <LeadByteCountTotal>10000</LeadByteCountTotal>
         <LeadTimeOffset>0</LeadTimeOffset>
         <LeadSampleCountTotal>5000</LeadSampleCountTotal>
         <LeadAmplitudeUnitsPerBit>4.88</LeadAmplitudeUnitsPerBit>
         <LeadAmplitudeUnits>��V</LeadAmplitudeUnits>
         <LeadHighLimit>2147483647</LeadHighLimit>
         <LeadLowLimit>268435456</LeadLowLimit>
         <LeadID>V2</LeadID>
         <LeadOffsetFirstSample>0</LeadOffsetFirstSample>
         <FirstSampleBaseline>0</FirstSampleBaseline>
         <LeadSampleSize>2</LeadSampleSize>
         <LeadOff>FALSE</LeadOff>
         <BaselineSway>FALSE</BaselineSway>
         <ExcessiveACNoise>FALSE</ExcessiveACNoise>
         <MuscleNoise>FALSE</MuscleNoise>
         <LeadDataCRC32>963113245</LeadDataCRC32>
         <WaveFormData>
FAAUABQAFAAUABQAFAAUABUAFgAXABgAGgAaABoAGgAYABgAGAAYABsAHAAdAB4AIAAg
ACAAIAAhACIAIwAkACUAJgAnACgAKgAqACoAKgArACwALQAuAC8AMAAxADIAMwA0ADUA
NgA4ADoAPAA+AEAAQABAAEAARABGAEgASgBKAEoASgBKAEwATgBQAFIAUwBUAFUAVgBU
AFQAVABUAFYAVgBWAFYAUgBQAE4ATABJAEgARwBGAEMAQgBBAEAAOgA2ADIALgApACYA
IwAgABsAFgARAAwADAAMAAwADAAOAA4ADgAOAAwADAAMAAwADgAOAA4ADgAMAAwADAAM
AAwADAAMAAwACgAKAAoACgAIAAgACAAIAAoACgAKAAoACgAKAAoACgAJAAgABwAGAAcA
CAAJAAoACAAIAAgACAAJAAoACwAMAAsACgAJAAgABwAGAAUABAAEAAQABAAEAAMAAgAB
AAAAAAAAAAAAAAACAAIAAgACAP///v/9//z//v/+//7//v/9//z/+//6//v//P/9//7/
/P/8//z//P/6//r/+v/6//r/+v/6//r/+P/4//j/+P/4//j/+P/4//b/9v/2//b/9v/2
//b/9v/4//j/+P/4//f/9v/1//T/9v/2//b/9v/0//T/9P/0//T/9P/0//T/9P/0//T/
9P/y//L/8v/y//T/9P/0//T/9P/0//T/9P/0//T/9P/0//T/9P/0//T/8v/z//P/8//z
//T/9P/0//X/9v/3//j/9//3//j/+v/6//n/+f/5//j/+f/5//n//P/9/////////wAA
AAD9//r/+v/6//f/9//2//b/9//2//f/9//3//v/+//7//n/+f/5//r/+v/6//n/+f/5
//v/+//7//r/+P/3//f/9v/5//z//v8AAP7//v/9//3/+//8//z//P8AAP7/AAADAAQA
CQASACIALwA8AFUAfQCiAL8A2QDvAO4AsAAiAGz/6f7F/tP+4f7q/vv+CP8b/zf/VP9s
/4f/q//H/9f/3P/j/+r/7f/u//L/8//0//b/+P/2//j/+f/8//3//v/+//7//v/+//3/
/f/9//7///////3//f/9//7//v/+/wAAAQACAAIAAgADAAEAAgADAAUAAwAFAAUABQAG
AAgACAAIAAYABgAIAAoACgAKAAsADAANAA8ADwAPABEAEQATABYAFwAXABgAGQAaABsA
HAAeACIAIgAiACMAIQAhACMAJQAoACsALAAtAC8AMAAxADEAMQAyADIAMwA1ADUANQA1
ADMAMQAwAC8AMgAyADEAMQAtACkAJwAmACMAHwAcABkAGAAWABEADQALAAcAAgD8//r/
9f/y/+7/7v/q/+b/4//g/97/3f/c/9z/3P/d/97/3v/e/97/3//e/97/3v/e/+D/4P/f
/9//3//f/9//3//e/9//3//f/+D/4P/g/+H/4//j/+T/5P/j/+P/4//l/+P/4//l/+f/
6f/p/+j/6P/n/+f/5//n/+f/5f/o/+j/6v/p/+n/6//q/+n/6P/o/+n/6v/p/+r/6//q
/+j/5//l/+b/5//o/+r/6f/p/+n/5v/l/+X/5v/p/+n/6f/n/+P/4v/h/+L/4//k/+T/
5P/m/+b/5v/m/+P/4//k/+T/5v/l/+X/5P/i/+L/4v/i/+L/4v/j/+P/4v/i/+L/4v/g
/+D/4f/h/+T/5v/o/+r/6f/o/+f/5v/m/+f/6P/p/+n/6f/q/+r/6f/p/+n/6f/p/+n/
6v/q/+z/6//r/+z/7v/u/+7/7v/r/+v/6//q/+z/7v/t/+7/7P/s/+z/7P/r/+v/6v/p
/+r/7P/t/+7/7v/u/+7/7v/x//H/8v/0//b/9f/1//X/9P/1//X/9f/2//f/+f/5//f/
+P/4//X/8v/y//L/7//v/+7/7v/v/+7/7//v/+//8f/x//H/7//u/+3/7f/s/+r/6f/p
/+n/7P/t/+7/7v/r/+v/7P/s/+v/7P/s/+z/7P/s/+v/6//p/+r/6v/q/+r/6v/u//P/
+v8BAAoAFgAjADQAVQB9AKIAvwDZAOcA1ABuALz/Fv+//rn+z/7b/uL+7/4C/x3/Of9Q
/2z/kf+x/8f/0f/W/93/5P/r//D/9v/1//b/+P/6//n/+v/6//z//v8AAAEAAgABAAIA
AgADAAMABAAFAAUACAAJAAoADAAKAAoADAANAAwADAAMAA0ADwAQABEAEwAVABcAFwAX
ABgAGgAaABoAGgAaABwAHgAiACIAIwAkACUAJwAnACcAJQAlACcAKgAtAC0ALgAvADIA
MwA0ADYAOAA4ADgAOQA5ADkAOwA9AD8AQQBBAEEAQwBEAEUARQBDAEQARABFAEgASQBK
AEsASQBHAEYARQBEAEQAQwBDAEAAPQA8ADwANgAxAC0AKQAmACQAHwAbABkAFQAQAAoA
BQD///v/9v/3//T/8f/v/+//7v/u/+7/7f/s/+z/7P/s/+z/7P/t/+z/7P/s/+z/7f/u
/+7/7//w/+//7v/t//D/8f/x//H/8v/y//L/8//1//X/9v/2//T/8//y//P/7//v//H/
8//0//X/9f/2//n/+f/5//n/9v/z//X/9P/0//P/8//1//P/8//z//T/9f/2//X/9v/3
//b/9P/z//T/9v/4//r/+v/5//n/+f/2//X/9f/2//n/+f/5//f/9P/0//T/9v/2//b/
9f/0//f/+P/5//r/+P/3//f/9v/4//f/9//2//j/+P/4//j/+P/4//n/+f/6//r/+v/6
//b/9v/3//f/+v/6//r/+v/3//b/9f/0//T/9f/2//f/+P/5//v//P/6//n/+P/3//j/
+f/7//z/+v/5//n/+v/6//r/+v/6//r/+//8//z/+v/6//r//P/8//z//P/+////////
//7//v/9//z//v/+//7//v/+//3//f/+//7//f/9//3//P/9//3//f/+////AQABAAIA
BAAFAAMAAQAAAP//+//4//b/9f/1//j/+//9////AAD///7/+//8//v/+//6//j/9//3
//f/+f/5//n/+P/3//f/+P/4//j/+P/3//b/9//4//j/+f/5//r/+v/6//r//P/8/wEA
BgAJABAAGgAnADgATwBxAJgAuQDPANsA1gCUAP7/Tv/Z/r3+y/7Z/ub++f4I/xn/M/9O
/2L/ef+d/8H/1f/c/+P/6v/t//L/+P/7//z//v8AAAAAAgADAAYABwAIAAgACAAJAAoA
CgALAAsADAANAA0ADwAPAA8AEAARABIAFQAXABYAFgAWABcAGAAaABwAHwAeAB8AHgAd
AB8AIgAjACQAJgAmACgAKgApACgAKAAoACwALwAwADEALwAvADEANAA3ADcAOAA5ADoA
OwA8AD4AQABAAEAAQQBEAEUASABLAEsATQBNAE0ATgBQAFIAUwBTAFQAVABVAFcAVwBX
AFcAWABXAFcAVwBXAFYAVABTAFAATQBMAEwARwBDAEAAPQA4ADYAMQAtACwAKQAlACAA
HAAXABQAEAAQAAwACAAFAAIAAAD///7/+v/4//f/9v/5//r/+//9//v/+v/5//j/+f/6
//r/+//8//v/+v/5//n/+f/4//f/+P/4//j/+f/2//X/9f/0//b/9//4//v/9//3//n/
+//5//n/+P/4//r/+//8//3/+//3//j/9v/1//P/8v/z//X/9f/1//b/9v/2//T/9P/0
//T/8//z//D/8P/w//D/8f/x//L/8//y//H/8f/y//X/9f/1//P/8v/y//L/9P/y//L/
8f/w//L/8v/y//L/7//v//D/8P/w/+//7//u//H/8v/z//T/8f/w//D/7//x//L/8//0
//L/8v/z//P/8//y//H/8P/z//T/9f/2//T/8//y//H/8//z//T/9P/1//X/9f/1//T/
8//z//L/9P/z//P/9P/z//L/8f/w//L/8//0//T/9P/y//D/8P/w//D/8v/z//P/8//y
//L/8f/w//H/8v/z//T/8//z//T/9v/2//X/9f/1//j/+f/5//n/+v/7//3//f/9//7/
/v/7//r/+v/6//f/9f/y//D/7//z//X/9v/3//f/9//3//X/8v/x//H/8P/x//H/8v/z
//L/8f/w/+7/7v/v//H/8v/y//L/8f/w//H/8v/y//P/8f/y//L/8v/w//D/8P/v//T/
/f8IABYAIwAsAD8AYQCGAKcAxwDjAOoAvgA8AIT/8/67/sH+0f7a/uv+/v4P/yn/RP9Y
/3H/kf+z/8n/1P/d/+j/7f/w//L/8//0//b/+P/5//z//v8CAAIAAgABAAAABAAGAAcA
CQAJAAoACwALAAgABwAGAAYACQAKAA0ADwAOAA4ADgAPABEAEgATABUAFwAZABkAGQAY
ABoAGgAaABoAGgAcAB4AIgAiACMAJAAlACcAJwAnACUAJQAnACoAKwArACwALQAwADEA
MgA0ADYANgA2ADcAOQA5ADsAPQA+AEEAQgBDAEEAQgBDAEMARQBGAEYARwBHAEcARwBH
AEcARwBIAEkATABMAEsASwBHAEMAQQBAAD0AOQA2ADMALwAsACYAIQAfABsAFgAQAAoA
BQACAP7//P/4//T/8f/x//D/8P/w/+7/7P/r/+r/6P/o/+j/6f/q/+r/6v/q/+v/7P/s
/+3/7//v/+//7//w//H/8f/x//T/9P/0//X/9//3//j/+P/2//X/9P/1//T/9f/4//v/
+P/3//X/9P/1//X/9f/1//X/8//2//b/9v/1//X/9//4//n/+v/8//v/+v/3//b/+//8
//z//f/7//z//f/+//7//f/9//3//v/9//3//v8BAAEAAQD//wAAAAAAAAIAAAAAAP//
/v/8//z//P/8//v/+//8//z//P/7//v/+v/6//r/+v/6//n/+P/4//f/9v/2//b/9v/2
//j/+//9//3//P/7//r/+P/4//j/+P/5//n/+f/5//b/9f/1//T/9f/1//X/9f/z//P/
9P/0//X/9f/2//j/9//2//X/9P/x//H/8f/w//H/8v/0//X/8//z//T/9P/z//P/9P/2
//b/9v/2//b/9v/2//X/9f/1//f/9//5//f/9//2//X/8//0//b/9v/1//f/9//3//b/
9v/1//P/9f/1//X/9v/z//H/8f/x//T/9f/2//j/+f/5//j/9//0//X/9v/2//b/9v/2
//T/9P/0//T/8//y//H/8P/z//T/9f/2//X/9P/z//L/9P/0//T/9P/0//T/9P/0//T/
9P/0//T/9P/0//T/9P/y//L/8v/y//L/8v/y//L/9P/0//T/9P/0//T/9P/0//L/8v/y
//L/8P/w//D/8P/w//D/8P/w//H/8v/z//T/8//y//H/8P/y//L/8v/y//D/8P/w//D/
8f/y//P/9P/0//T/9P/0//L/8v/y//L/9f/2//f/+P/2//T/8v/w//H/8v/z//T/9v/2
//b/9v/0//T/9P/0//b/9v/2//b/9v/2//b/9v/4//j/+P/4//b/9v/2//b/9v/2//b/
9v/4//j/+P/4//f/9v/1//T/9f/2//f/+P/4//j/+P/4//X/9P/z//L/9f/2//f/+P/3
//b/9f/0//b/9v/2//b/+P/4//j/+P/3//b/9f/0//b/9v/2//b/9v/2//b/9v/4//j/
+P/4//r/+v/6//r/+f/4//f/9v/3//j/+f/6//j/+P/4//j/9v/2//b/9v/3//j/+f/6
//j/+P/4//j/+P/4//j/+P/4//j/+P/4//r/+v/6//r/+P/4//j/+P/4//j/+P/4//b/
9v/2//b/9v/2//b/9v/4//j/+P/4//j/+P/4//j/+v/6//r/+v/8//z//P/8//v/+v/5
//j/+v/6//r/+v/5//j/9//2//j/+P/4//j/+v/6//r/+v/4//j/+f/5//f/9//4//j/
+v/6//r/+v/3//f/9v/2//j/+P/3//f/+f/6//v/+//5//r/+//9//v/+//8//z/+//8
//7/AAD9//z/+v/5//X/9P/z//H/8v/1//b/9//2//b/9v/3//T/9P/z//P/8f/x//H/
8f/v/+3/7P/s/+//8f/z//T/9P/0//T/8//z//P/9P/0//T/8P/w//L/9//8/wUAEgAi
AC8APABRAHUAlgCrALsAxQC2AGoA1P8u/8/+wf7V/t/+6P7z/gD/F/8z/0r/YP97/5n/
tf/D/87/2//k/+f/7P/w//H/8v/0//b/9v/4//n//P/+/wAAAQACAAAAAAD/////AAAA
AAAA//8BAAEAAQACAAEAAAABAAEABQAGAAcACQAHAAYABQAFAAYACQAKAAsACwAMAAsA
CgAKAAoADAAOAA4ADgAPABAADwARABEAEQASABMAFgAaABkAGQAaABsAGQAZABkAGgAf
ACAAIQAjACMAIwAlACcAKAApACgAJwAoACoALAAtACwALAArACsAMAAxADIAMwAwAC8A
LwAvADAAMAAvAC8ALQApACcAJgAlACEAHgAbABoAGgAXABUAFQARAAwABgAGAAMAAgAA
APv/9v/x/+3/6//q/+r/6v/m/+T/4//i/+H/4P/f/9//4v/i/+L/4v/i/+L/4f/h/+P/
4//j/+P/5f/n/+j/6f/p/+j/5//n/+j/6f/r/+z/6//r/+v/7f/r/+v/7f/v//H/8f/w
//D/7//v/+//7//v/+3/8P/w//D/7//v//H/8f/x//H/8v/y//L/8P/w//L/8v/x//H/
8f/y//P/9P/y//H/8f/x//L/8f/x//L/8f/x//H/7//t/+z/6//s/+7/8P/x//L/8f/w
/+//7v/r/+v/7P/s/+7/7f/t/+z/7P/s/+z/7P/u/+7/7//v/+z/7P/s/+z/7P/s/+3/
7f/t/+z/6//q/+n/6P/n/+b/5f/l/+X/5f/n/+f/6P/o/+X/5f/l/+X/5f/l/+b/5v/l
/+P/4v/i/+P/5P/l/+b/4//j/+P/4v/g/+D/4f/h/+H/4f/i/+L/4P/f/9//4P/k/+L/
5P/k/+L/4v/i/+L/4f/h/+D/3//g/+L/4//k/+L/4v/i/+L/4f/h/+L/5P/n/+f/6P/p
/+j/6f/p/+n/6f/p/+r/6f/m/+b/5f/h/+H/4v/j/+H/4v/g/9//3//e/9//3//f/+P/
4//j/+H/3v/d/93/3P/d/93/3v/f/97/3f/c/9r/2v/b/93/3v/e/97/3f/c/9v/2v/Y
/9f/2//e/+D/4v/e/9z/3P/d/+L/6f/0/wIAEQAgADcAWwCAAJ0AswDDAMAAgADo/zT/
v/6n/rX+w/7M/tv+7P4B/yP/RP9e/3f/mf+7/83/2P/j/+z/8f/4//z//P/8//3//v//
/wIABAAIAAkACgAKAAoACwAMAAwADQAQABIAFAAVABUAFQAVABYAFAAUABYAFwAZABoA
GwAdABoAGgAaABsAHQAfAB8AHwAeACAAIAAgACMAJAAnACoAKQAoACgAKAApACsAKwAr
AC0ALwAzADgANgA1ADUANQA5ADsAPQBAAEIAQgBCAEMAQQBBAEMARQBIAEsATABNAEsA
TABNAE0ATwBQAFAAUQBTAFMAUwBTAFIAUQBRAFEAUABQAE8ATwBJAEUAQwBCAEEAPQA6
ADcANgA0AC8AKwAmACEAGwAUABMADwANAAoABAD+//j/8//z//L/8v/y//L/8P/v/+7/
7P/s/+z/7f/u/+7/7v/u//D/8P/v/+//7//v/+//7//y//P/8//z//P/8v/x//H/8//z
//T/9P/y//H/8P/x//L/8//2//n/9//3//b/9v/1//X/9f/1//f/9f/4//j/+P/3//f/
+f/3//f/9//4//n/+v/5//r/+v/6//n/+f/5//r/+//8//z/+//7//v/+v/5//n/+v/5
//n/+f/3//f/+P/5//z/+v/6//n/+P/6//r/+v/6//f/9//4//j/9//1//T/8v/0//T/
9P/0//f/+P/6//v/9//2//X/9P/0//T/9f/1//b/9v/2//b/9f/0//P/8v/0//X/9v/3
//b/9f/1//T/9P/1//b/9//1//X/9v/2//X/8//y//L/8//0//X/9v/1//X/9f/0//L/
8v/z//P/9f/1//L/8P/w//D/8P/w//H/8//0//X/8//0//T/9P/0//T/9P/0//P/8//0
//b/9P/z//P/8//3//n/+v/7//r/+//9//3//f/+//7/+//6//r/+v/3//X/8v/w/+//
8v/1//f/+f/6//n/+P/1//L/8f/x//D/8P/v/+//7//t/+3/7f/s/+z/7f/v//D/7//w
//D/8P/y//L/8f/x//P/9P/0//T/8P/s//D/9f/6/wEADAAWACEAMABHAGkAjgCzANUA
8QDyALYAJgBu/+v+v/7N/uH+7P75/gb/Ff8v/0z/ZP+D/6X/w//R/9r/4f/q//P/9v/2
//f/+P/6//z//P/+////AgADAAQABAAEAAcACAAIAAkACwAMAA0ADQALAAsACwAMAA4A
DgAQABEAEAAQABAAEQARABIAEwAVABcAGQAZABkAGAAaABoAGgAcABwAHgAgACEAIAAg
ACAAIgAlACYAJwAlACUAJwAqACsAKwAsAC0ALwAxADMANgA3ADYANQA1ADgAOQA8AD8A
PwBBAEEAQQBDAEQARQBFAEcASABIAEkASQBJAEkASQBKAEkASQBJAEgASABHAEcARQBB
AD8APgA9ADkANgAzAC8ALAAmACEAIQAdABgAEgAMAAcABAAAAP3/+P/z/+//8P/w//H/
8v/v/+z/6v/o/+r/6v/q/+v/7v/u/+7/7v/s/+z/6//r/+7/7//w//H/8f/x//D/7//y
//L/8v/z//H/8f/y//L/8//z//P/9f/1//X/9//5//j/9//1//T/9//3//f/9//5//f/
+v/6//n/9//2//f/+v/7//z//v/9//z/+f/4//z//P/7//v/+f/6//v//P/8//v/+//7
//3//f/+/wAA/f/7//n/9f/2//b/9v/4//b/9v/1//T/8v/y//L/8v/z//P/9P/0//P/
8f/w/+7/7//w//H/8v/x//D/8P/v//D/8P/w//D/8P/w//H/8f/y//L/8v/y//L/8v/y
//L/8f/x//H/8f/w/+//7//u/+7/7//w//H/7//v//D/8P/y//H/8f/y//T/9P/0//T/
8//z//P/8v/w//D/8//0//L/8v/y//L/8P/x//H/8f/x//L/8v/y//D/8P/w//D/8v/z
//X/+P/3//X/9P/z//b/9//3//f/9v/3//n/+f/7//z//P/5//v//P/9//v/9//0//L/
8f/0//X/9f/1//f/9//3//X/8v/x//H/8P/y//H/8f/x//D/7//u/+z/7P/t/+//8P/v
//D/8P/w/+7/7v/t/+3/7f/u/+7/7v/q/+7/8P/v//b/AQAMABYAIQAsAEMAaQCQAK8A
yQDZANAAkAD8/0b/y/6t/r/+z/7c/u/+/v4P/yn/RP9e/3n/m/+5/83/2v/l/+7/7//w
//L/9v/4//v//v8BAAQABgAKAAoACgAJAAgACQAKAAoACwANAA4ADwAPAA8ADwAPABAA
EgASABQAFQAVABQAEwATABMAFAAVABcAGQAbABsAGwAbABwAGwAaABsAHAAfACIAIwAi
ACIAIgAjACUAJQAlACYAJwAqAC4ALwAvADAAMQAyADMANAA2ADgAOAA4ADkAOgA7AD4A
QQBDAEUARQBFAEMARABFAEUASABKAEsATQBMAEsASgBJAEgARwBHAEcASABIAEcARwBB
AD0AOwA6ADoANwA1ADMALQAqACQAHwAgAB0AGQAUAA4ACQAGAAIA/v/6//b/8//z//L/
8v/y/+7/7P/r/+r/7P/s/+z/7f/s/+z/7P/s/+r/6v/p/+n/7v/v//D/8f/x//H/8P/v
//L/8v/y//P/8//z//T/9P/z//P/8//1//T/9f/4//v/+//7//r/+v/7//v/+//7//z/
+////wAA/f/7//r/+//+////AAACAAEAAAD9//z/AAAAAP////8BAAIAAwAEAAMAAQAA
AP///////wAAAgACAAEAAAD9//3//v///wIAAgACAAEAAAD+//7//v/+//////8AAAAA
AQABAAIAAgAAAAAAAAAAAAIAAgADAAMAAAAAAAAAAAD//wAAAgADAAEAAAD///7/AAAA
AAAAAAD//////////wEAAQACAAIA//////////8BAAEAAgACAAIAAQABAAIAAgACAAIA
AgAFAAEA//8CAAYABgAGAAYABgAFAAUABAADAAEAAgACAAIABAAEAAQABAADAAMABAAG
AAgABwAHAAcABgAHAAcABwAKAAsADQANAA8AEAAQAA0ACQAIAAcAAwAEAAIAAQABAAQA
BQAFAAUABwAHAAcABQACAAEAAQAAAP7//f/9//3//////////v/7//v//P/8//3//v/+
//7//P/8//v/+//7//z//P/8//z/AAD+////CAAPABgAIgAvAEIAXwCJAKgAvwDVAOMA
0AB2ANL/Kv/P/sf+1/7f/uz+/f4M/yH/P/9a/3L/j/+z/8//2//g/+n/8P/3//7/AgAB
AAIABAAGAAQABgAHAAoADQAOAA4ADgAPABAAEAARABMAFAAVABUAFwAXABcAGAAVABQA
FQAVABgAGAAYABkAGgAcAB4AIQAgACEAIAAfACAAIgAiACIAIAAgACIAJAAnACgAKgAs
ACsALQAtAC0ALwAvADEANAAzADMANAA1ADYANwA4ADoAQABAAEAAQQA/AD8AQQBDAEYA
SQBKAEsATgBQAFIAUwBSAFIAUQBRAFMAUwBTAFMAUABPAE8ATwBOAE4ATQBNAEcAQwBB
AEAAPgA7ADkANwA2ADQALwArACgAIwAdABYAFAAPAAwACAAIAAQAAAD9//r/+P/3//b/
9v/2//f/+P/3//b/9f/1//b/9v/2//b/9//4//j/+f/4//f/9v/1//j/+f/5//n/+f/4
//f/9//5//n/+v/6//r/+//8////+//7//3//////////v/+//3//f/9//3//v/9/wEA
AgACAAEAAQADAAIAAQAAAAAAAQACAAEAAgADAAIAAAD//wEAAgADAAQABAADAAMAAwAC
AAEAAQACAAUABQAFAAMAAQAAAP//AAACAAIAAQAAAAAAAAAAAAAA/////wAAAAACAAEA
AQAAAP7//v/+//7//P/8//3//f/9//7///8AAP3//P/8//v//f/+////AAD+//7//v/+
//v/+//7//v//P/9////AAD///////////////8AAAAAAAD/////AAAAAAAAAAAAAP3/
/f/9//z//P/8//3//f/6//r/+v/6//r/+v/7//v/+//9//7//v/+//z//P/8//z/////
/wAAAgACAAEAAQABAAIAAwADAAMABAAFAAcABwAIAAoACwAJAAYABgAGAAMABAACAAEA
AQABAAEAAAD//wEAAQABAP//AAD//////v/9//v/+v/5//v/+//7//r/9//3//j/+P/7
//z//P/8//z//P/7//v/+P/4//f/9v8AAP7//v/9/wAABQAOABoAJwA4AFMAdwCcAMEA
4wD7APwAxAAwAHL/7f7H/tf+5/7s/vn+Cv8d/zX/Uv9u/43/sf/N/9v/4v/n/+z/8//6
//7//f/+/wAAAgAAAAIAAwAGAAkACgAKAAoADQAOAA4ADwAOAA4ADgANABAAEQASABQA
EgASABQAFQAYABgAGAAZABcAGAAZABsAGgAbABoAGQAbAB4AHwAgACIAIgAkACYAJgAm
ACcAKAAnACkAKQApACkAKQArAC4AMQAzADYAOQA4ADcANgA2ADgAOAA4ADkAOgA7AD4A
QQBDAEUARQBFAEgASgBMAE0ASwBMAEwATQBRAFEAUQBRAFAATwBPAE8ATQBMAEoASQBI
AEUARABEAD8AOwA4ADUAMwAyAC4AKwAnACMAHgAYABIADQAKAAYABgACAP7/+//5//j/
+P/4//j/9v/1//T/9v/2//b/9//4//j/+P/4//r/+v/5//n/+v/5//j/9//7//3//v//
/////v/9//3//f/9//7//v////////8BAP3//f///wEAAwADAAIAAgABAAEAAQABAAMA
AQAEAAQABgAFAAUABwAEAAMAAgACAAMABAADAAQABAAEAAMAAwADAAQABQAGAAQAAwAD
AAMAAgABAAEAAgAFAAUABQADAAIAAgACAAQABgAGAAUABAAGAAYABgAGAAQAAwADAAIA
BAADAAMAAgACAAIAAgACAAAAAAABAAEAAgACAAIAAgD+//7//////wMABAAFAAYAAwAC
AAEAAAD9//3//f/9//7///8BAAIAAAD///7//f8AAAEAAwAEAAIAAQABAAIAAAAAAAAA
AAABAAEAAQAAAP///v/+//3///8CAAAAAAAAAAAA//////7//f///wAAAAAAAP7//v/+
//7//////wAAAgADAAMABAAFAAYABwAHAAcACAAJAAsACwALAAwADAAJAAgACAAIAAUA
BgAEAAMAAwADAAMAAgABAAQABQAGAAUAAgABAAEAAAD+//3//f/9//7///8AAAAA/v/9
//3//P///wAAAAAAAP7//v/9//3///8AAAAAAAAIAAgAAgABAAQADQAWACAAKwA8AFUA
ewCgAL8A1QDlAOIArAAoAHj/8f7D/s3+2/7k/vf+CP8Z/zX/Uv9q/4X/pf/D/9f/4v/r
//b//f8EAAYABwAIAAoADAAKAAwADQAQABMAFAAUABQAFAAUABMAEwAWABgAGgAbABsA
GwAbABwAHAAcAB4AHwAhACIAIwAlACQAJAAkACUAJQAnACcAJwAmACgAKAAoACoAKgAs
AC4AMQAyADQANgA0ADUANAAzADMAMwA1ADgAOQA5ADoAOwA8AD0APgBAAEUARgBHAEkA
SABHAEgASQBOAFEAUgBTAFMAVABVAFUAVQBWAFYAVwBZAFkAWQBZAFgAVwBXAFcAVgBW
AFUAVQBTAE8ATQBMAEcAQwBAAD0APQA8ADgANQAxACsAJAAcABsAFwAVABIAEQAOAAsA
CQAIAAYABQAEAAMAAgACAAIAAAAAAAAAAQAAAAAAAAAAAP7//v/9//3//f/9//3//f8A
AAMABQAHAAUABAADAAMAAwADAAQABAAFAAUABQAHAAMAAwAFAAcACQAJAAgACAAJAAkA
CQAJAA==
         </WaveFormData>
      </LeadData>
      <LeadData>
         <LeadByteCountTotal>10000</LeadByteCountTotal>
         <LeadTimeOffset>0</LeadTimeOffset>
         <LeadSampleCountTotal>5000</LeadSampleCountTotal>
         <LeadAmplitudeUnitsPerBit>4.88</LeadAmplitudeUnitsPerBit>
         <LeadAmplitudeUnits>��V</LeadAmplitudeUnits>
         <LeadHighLimit>2147483647</LeadHighLimit>
         <LeadLowLimit>268435456</LeadLowLimit>
         <LeadID>V3</LeadID>
         <LeadOffsetFirstSample>0</LeadOffsetFirstSample>
         <FirstSampleBaseline>0</FirstSampleBaseline>
         <LeadSampleSize>2</LeadSampleSize>
         <LeadOff>FALSE</LeadOff>
         <BaselineSway>FALSE</BaselineSway>
         <ExcessiveACNoise>FALSE</ExcessiveACNoise>
         <MuscleNoise>FALSE</MuscleNoise>
         <LeadDataCRC32>714054588</LeadDataCRC32>
         <WaveFormData>
BgAGAAYABgAIAAgACAAIAAoACgAKAAoACgAKAAoACgAMAAwADAAMAA8AEAARABIAFAAU
ABQAFAAVABYAFwAYABoAGgAaABoAHAAcABwAHAAfACAAIQAiACMAJAAlACYAJwAoACkA
KgAsACwALAAsAC0ALgAvADAAMgA0ADYAOAA4ADgAOAA4ADkAOgA7ADwAPQA+AD8AQAA+
AD4APgA+AD4APgA+AD4AOgA4ADYANAAyADAALgAsACoAKAAmACQAHgAaABYAEgANAAoA
BwAEAP//+v/1//D/7f/s/+v/6v/p/+j/5//m/+b/5v/m/+b/5//o/+n/6v/q/+r/6v/q
/+v/7P/t/+7/7P/s/+z/7P/s/+z/7P/s/+3/7v/v//D/7v/u/+7/7v/w//D/8P/w//L/
8v/y//L/8v/y//L/8v/z//T/9f/2//T/9P/0//T/9f/2//f/+P/6//r/+v/6//r/+v/6
//r/+f/4//f/9v/3//j/+f/6//j/+P/4//j/+P/4//j/+P/2//b/9v/2//f/+P/5//r/
+P/4//j/+P/4//j/+P/4//j/+P/4//j/9//2//X/9P/2//b/9v/2//b/9v/2//b/9v/2
//b/9v/4//j/+P/4//f/9v/1//T/9P/0//T/9P/0//T/9P/0//b/9v/2//b/9P/0//T/
9P/y//L/8v/y//T/9P/0//T/9P/0//T/9P/0//T/9P/0//T/9P/0//T/8//z//P/8//2
//b/9v/2//b/9v/3//f/9//4//j/+v/5//n/+f/5//f/+f/7//z//f8AAAQABgAFAAcA
CQAGAAcABgAGAAUABAACAAEAAQABAAEAAQAAAP7//v/9//v/+f/5//f/9f/1//P/8//z
//P/8//x//H/8P/v/+//7v/v//H/8v/z//L/8f/x//H/8v/y//L/8v/0//L/9P/1//P/
8v/3/wEACwAXADIAZACkAOsAOAGKAcIBrwEjAUgAg/8j/xL/Dv8M/xf/JP8z/0z/Y/90
/4v/pv+//87/2f/h/+n/7//w//L/8//z//X/9//4//j/+//9////AAABAAEAAwADAAMA
BAAGAAYABgAHAAUABQAGAAcABwAIAAkACgANAA0ADQAPAA0ADQANAA4ADAAOAA8AEAAS
ABIAFAAUABMAFAAUABYAGQAZABkAGgAbAB0AHQAdAB8AIQAiACQAIgAiACQAJQAnACcA
JwAqACwALQAtAC0AKwAsAC0ALQAxADIAMwA1ADYANgA3ADcANgA2ADcAOAA6ADoAOQA4
ADYANgA1ADIANAA0ADMAMgAuACwAJwAlACUAIQAdABsAGgAWABEADQAKAAUAAQD9//r/
9v/0//H/8P/u/+n/5//m/+T/4//i/+b/6P/o/+n/5//p/+r/6//s/+z/7P/s/+z/7f/u
/+//7v/u/+3/7f/u/+7/7v/v/+//8f/x//H/8f/y//L/8v/x/+//7//v//L/8//z//L/
8//0//X/9v/3//f/9v/2//b/9v/4//j/+P/5//n/+P/2//b/9//3//n/+f/4//j/+P/4
//j/+P/4//j/+f/5//j/+P/5//n/+f/5//n/+f/3//j/+P/4//X/8//z//P/9P/2//j/
+v/4//f/9v/2//X/8//1//b/9//3//b/9f/1//T/9P/0//b/9//4//j/9v/2//b/9f/0
//P/8//0//X/9v/3//f/9f/z//H/8P/y//P/9P/1//P/8//z//P/8//z//T/9P/z//P/
9f/1//P/8//y//L/8//0//X/9f/0//T/9P/0//X/9f/3//j/9v/2//b/9v/0//P/8v/x
//T/9P/0//T/9P/0//X/9f/3//j/+P/6//3//f/9//3/+//9////AAAAAAIABQAGAAUA
BwAJAAYAAwACAAIAAQAAAP7//f/9//v/+//7//r/+v/6//n/9//1//X/8//x//H/7//v
/+//8P/x//D/8f/v/+//8P/w/+7/7//v/+//7v/t/+3/7f/u/+7/7v/u/+7/7v/w//P/
8//0//v/AwANAB0AQgB+AMQAEQFgAaoByAF9AcMA7v9Z/yX/IP8Y/xb/If8w/0X/XP9v
/4L/n/+6/8v/1P/Z/9//5f/t//L/9v/1//X/9//5//n/+P/6//v//P/+/wAAAQACAAEA
AAAAAAQABAAEAAUABwAHAAgACQAIAAgACAAIAAcABwAHAAkACgALAAwADgAOABAAEQAS
ABIAEgAUABQAEwAUABQAFgAYABkAGgAcAB0AHwAfAB8AHQAfACAAIgAkACQAJgAnACcA
JwAnACoALAAtAC0ALQAvADAAMQAxADEAMgAzADUAOAA4ADkAOQA3ADYANgA2ADkAOgA6
ADoAOAA4ADcANAA0ADQAMwAyADIAMAArACkAJgAhABwAGQAYABQADwALAAgAAwD///v/
9v/y//D/7f/u/+z/5//l/+j/6P/p/+r/7P/s/+r/6f/n/+n/6v/r/+z/7P/s/+z/7v/v
//D/8f/x//D/7v/t/+//8P/x//P/8f/z//P/8//1//b/9v/2//T/8f/w/+//8v/z//P/
8v/1//b/9//4//n/+f/4//j/9v/2//j/+P/6//v/+//6//n/+P/4//f/+P/5//n/+v/6
//r/+v/6//v//P/+/////v/+///////+//3//P/7//z//v///wAA/v/7//r/+f/7//z/
/f/+/////////wAA/v/7//z//P/9//3//P/7//3//P/8//z//P/9//7//v/8//z//P/7
//v/+//8//7///8AAAEAAQD+//3//P/8//z//f/+////AAABAAIAAwACAAEAAQAAAP//
//8BAAEAAQABAAAAAAD//wAAAQABAAIAAgACAAIA/////wAAAAAAAAAAAAABAAEAAQAB
AAIAAgACAAIAAgACAAMAAwABAAIAAgAEAAcABwAHAAcABgAHAAgACAAIAAoADQAOABEA
EwAVABIADwAOAA4ADQAJAAYABAADAAYABwAIAAgABgAGAAUAAwABAAEA///9//v/+f/5
//n/+//7//n/+f/3//f/+P/4//j/+f/5//n/+v/5//n/+f/4//j/+P/4//j/+v/6//v/
+//8/wEABwANABkAOABoAKgA9QBEAY4BwgGlAQcBIgBj/w3/Av8E/wT/E/8k/zf/TP9j
/3T/h/+k/8P/1v/b/+P/6f/r//L/+P/6//v//v8BAAAAAAADAAUABQAGAAcABwAJAAkA
CQAKAAwADAAMAA0ADQANAA4ADwARABIAEwAUABUAFQAVABcAGQAZABkAGgAXABgAGAAY
ABoAGgAcABwAHQAeAB4AIAAfAB8AHwAgACIAJQAmACcAJgAnACcAKAApACoALQAvAC0A
LQAtADAANAA1ADUANQA3ADgAOQA5ADkAOgA7AD0AQABAAEEAQQA+AD4APwBAAEQARABD
AEIAQABAAD8APAA6ADoAOQA4ADYANAAvAC0AKQAlACEAHwAcABgAEwAPAA4ACQAFAAEA
/v/6//j/9f/0//L/7f/r/+n/6P/o/+j/6P/o/+b/5f/m/+n/6//t/+3/7P/r/+r/6//t
/+//8f/x//D/7v/t/+7/7v/u/+//7//x//H/8f/w//D/7//u/+//7//x//P/9f/1//T/
8v/z//T/9f/2//f/9//2//b/9f/0//X/9P/2//f/9//2//f/+P/6//v/+f/5//j/+P/4
//j/+P/4//j/+P/5//n/+v/6//v/+//5//n/+f/5//v//P/8//z/+//5//n/+f/3//j/
+f/6//r/+f/4//j/+f/3//n/+v/6//n/9//1//j/+P/5//r/+f/5//n/+P/6//r/+v/5
//r/+f/5//r/+P/4//j/9//4//n/+v/8//r/+f/4//f/+P/5//r/+//7//v//P/8//r/
+f/6//n/+P/5//n/+v/6//r/+v/5//n/+v/7//z/+//6//r/+v/6//r/+//7//v/+//6
//r/+v/6//r/+v/7//v/+f/6//r//P///////////wEAAwAFAAYABAAGAAkACgANAA8A
EQAOAAsACgAKAAkABAACAAEAAQACAAMABAAEAAIAAgABAP//+//7//n/9//5//f/9//3
//f/9//1//X/9f/1//b/9v/0//X/9f/1//X/9f/2//f/9v/2//b/9v/2//b/9v/z//X/
9v/7/wUADwAVACoAWACYAN8AMAGCAcIBxQFTAYAAsf87/x7/HP8W/x//LP87/1D/Zf90
/4f/ov+9/9D/2//l/+v/8f/2//j/+f/5//v//f8AAAAAAwAFAAQABAAEAAMACAAJAAoA
DAAMAAwADAANAAwACwALAAsADAAOABAAEgARABEAEQATABUAFQAVABYAFgAYABkAGgAa
ABoAHAAcAB0AHgAeACAAIQAhACEAIgAlACcAJwAnACUAJwAoACoAKgAqACwALQAvAC8A
LwAyADIAMwAzADMANAA2ADgAOQA5ADoAOwA9AD0APAA8ADsAOwA8AD4AQABAAEAAPwA+
AEEAQgBCAEAAQQBCAEIAQgBCAEAAOwA5ADkANQAxAC8ALAAoACMAHwAeABkAFQARAAsA
BgADAP///P/6//X/8//z//L/8v/y//H/8P/t/+v/6v/r/+v/6//s/+z/7P/s/+z/7f/u
/+//8P/w/+//7//w//D/8P/x//H/8//z//P/8//0//T/9P/x/+//7//v//T/9f/1//T/
9P/0//T/9P/1//X/9P/0//T/9P/2//b/9v/3//f/9v/3//j/+v/7//j/9//1//T/9//4
//n/+v/6//r/+//7//r/+v/7//v//f/9//3//f/9//7//v/+/////f/9//3/+//8//3/
/v8AAP///v/+/////f///wAA//////7//f////7//v/+//z//f/+//7//P/8//z/+//9
//3//v8AAAAAAAAAAP//////////AAD///////////3//f/9//3//////wAAAAD/////
AQABAAAAAQABAAIAAgACAAIAAQAAAAAAAAAAAP////8BAAIAAQABAP///f/9//7/AAAB
AAEAAgADAAMAAAAAAAAAAAACAAQABAAEAAQABQAEAAMAAwACAAEAAgACAAMABgAIAAUA
BAADAP//AAABAAIABAACAAAAAAABAAIAAQACAAQABQAEAAQABAADAAQABgAGAAYABgAG
AAQABAAEAAQAAgACAAIAAgADAAQABQAGAAQABAAEAAQABgAGAAYABgAGAAYABgAGAAYA
BgAGAAYABAAEAAQABAAEAAQABAAEAAQABAAEAAQABgAGAAYABgAGAAYABgAGAAYABgAG
AAYABgAGAAYABgAEAAQABAAEAAUABgAHAAgABwAGAAUABAAGAAYABgAGAAYABgAGAAYA
CAAIAAgACAAGAAYABgAGAAYABgAGAAYACAAIAAgACAAHAAYABQAEAAUABgAHAAgACAAI
AAgACAAIAAgACAAIAAoACgAKAAoACgAKAAoACgAMAAwADAAMAAwADAAMAAwADAAMAAwA
DAAMAAwADAAMAAwADAAMAAwADgAOAA4ADgAOAA4ADgAOAA0ADAALAAoACwAMAA0ADgAM
AAwADAAMAA4ADgAOAA4ADgAOAA4ADgAOAA4ADgAOAA4ADgAOAA4ADgAOAA4ADgAPABAA
EQASABIAEgASABIAEQAQAA8ADgAPABAAEQASABIAEgASABIAEQAQAA8ADgAQABAAEAAQ
ABAAEAAQABAAEAAQABAAEAAOAA4ADgAOAA8AEAARABIAEgASABIAEgASABIAEgASABAA
EAAQABAAEAAQABAAEAASABIAEgASABIAEgASABIAFAAUABQAFAAUABQAFAAUABIAEgAS
ABIAEgASABIAEgARABAADwAOAA4ADgAOAA4ADgAOAA4ADgAMAA0ADQANAAsADAAMAAwA
DgAOAA4ADwAOAA0ADQAMAAwADQANAA0ADwAPABEAEwASABIAFAAXABgAGQAbAB0AHAAd
AB4AIAAgAB4AHQAdABkAFwAVABMAFAAUABQAEwATABEAEQAPAA0ADQALAAsACQAJAAkA
BwAGAAUABAAEAAUABgAIAAkABwAGAAUABQAFAAYABgAGAAYABAAEAAQABQAHAAoAEQAd
ACkANwBUAIgAyAAPAVoBpAHOAZ0B6wAEAFf/Gf8a/xz/Gv8j/zL/Rf9e/3H/gv+X/7L/
yf/Y/+H/7f/1//v/AgAEAAMAAwAFAAcACAAIAAsADQAOABAAEgATABQAEwASABIAEgAS
ABIAEwATABMAFAAVABMAFAAVABYAFwAXABcAGQAXABcAFwAYABkAHAAeACAAHwAeAB8A
HgAdAB4AHgAgACMAIwAjACQAJAAlACQAIwAkACcAKQAsACoAKgAsAC0AKgApACgAKgAs
AC0ALQAtAC0ALgAvAC8AMAAwADAAMQAwADAAMQAxAC0ALAAsACwALAAsACsAKgAoACgA
JwAkACQAJAAjACIAIAAeABkAFwAXABMADwANAA8ADAAIAAUABAD///v/9//2//T/9P/z
/+//7P/m/+P/4f/g/+D/4P/f/97/2//Z/9f/1//W/9X/2P/Y/9j/2P/X/9f/1//X/9b/
1v/V/9X/1//Y/9n/2//Y/9n/2P/X/9n/2v/a/9r/2f/X/9f/1//a/9v/2//a/9z/3P/c
/9z/3P/b/9n/2P/Y/9j/2v/a/9r/2//b/9r/2v/a/9v/2//b/9v/2v/a/9z/3P/c/9z/
3P/c/93/3f/a/9r/2//b/93/3f/d/93/3f/e/97/3v/c/9n/2P/X/9r/3P/e/+D/3f/b
/9n/2P/Y/9f/2v/c/93/3f/c/9v/2//a/9r/2v/c/93/3v/e/9v/2v/Z/9f/1//X/9j/
2v/Z/9r/2//b/9r/2f/Y/9j/2f/Z/9n/2f/b/9v/2//b/9n/2f/a/9r/2f/Z/9v/2//Z
/9n/2P/Y/9v/3P/d/93/2v/a/9r/2v/X/9f/2f/a/93/3f/b/9n/2P/Y/9n/2f/b/9z/
3f/e/93/3P/b/9r/2//b/9v/2//c/9z/3P/c/9z/3P/d/93/3f/e/97/4P/j/+P/4//j
/+H/4//l/+b/5f/m/+j/6P/n/+n/6//o/+j/6P/p/+n/6P/m/+X/5f/l/+X/5f/k/+b/
5v/l/+P/4f/h/9//3f/f/93/3f/d/9z/2//Y/9f/2P/Z/9v/3P/c/93/3f/d/9z/2//b
/9v/3//g/+H/4v/e/9z/3P/d/93/4P/l//H/+/8HACIAVACUAN0AKAF0AaYBhwHtABIA
X/8N/wL/AP/+/gf/Fv8n/z7/U/9m/3f/kv+t/7r/w//N/9f/2//e/+L/4f/h/+P/5f/o
/+j/6//t/+3/7v/v/+//8f/x//H/8v/2//b/9v/3//X/9f/2//f/9//4//n/+v/9//3/
/f////7//f/8//z//v8AAAEAAgACAAIABAAEAAcACAAIAAoACgAJAAgACAALAA0ADQAN
AA4AEQATABYAFQAUABUAFQAYABkAGgAeAB8AHwAeAB0AHQAeAB8AHwAjACQAJQAnACYA
JgAnACcAKAAoACkAKgAqACoAKQAoACoAKgApACYAJgAmACUAJAAhAB4AGAAVABUAEQAN
AAsACgAGAAEA/f/5//P/7v/p/+b/4v/g/93/2v/W/8//y//M/8z/zf/O/87/zv/M/8v/
zf/P/9D/0f/U/9T/1P/U/9T/1f/W/9f/2P/Y/9f/1//a/9r/2v/b/9r/2//a/9n/2//c
/9z/3P/d/9v/2//b/97/3//f/97/3//g/+H/4v/j/+P/4v/i/+L/4v/k/+T/5P/l/+X/
5P/k/+T/5f/l/+b/5//n/+j/6P/o/+j/6P/o/+j/6f/p/+j/6P/p/+n/6//r/+v/6//p
/+r/6v/q/+r/6f/q/+v/6v/q/+r/6v/s/+v/6v/q/+n/5//p/+r/6P/n/+X/4//m/+b/
5//o/+r/6//s/+z/6//q/+n/5//o/+f/5//o/+f/6P/p/+n/6P/n/+b/5v/m/+f/6P/p
/+j/5//m/+X/5v/n/+n/6v/n/+f/6f/p/+n/6f/o/+j/6f/q/+v/6//q/+r/6v/q/+j/
5//o/+j/6f/p/+n/6P/m/+b/5v/m/+j/6f/q/+v/6v/q/+r/6v/s/+z/7f/t/+v/7P/s
/+7/7//v/+//7//x//P/9f/2//T/9v/5//r//f///wEA/v/9//z//P/7//b/9P/z//P/
9P/1//b/9v/1//T/8v/v/+//7//t/+v/6f/n/+f/5//n/+f/5f/l/+b/5//p/+r/6f/p
/+j/5//o/+f/5//n/+r/6v/q/+r/5P/i/+b/6f/p/+r/7//3//3/BwAgAE4AkADdAC4B
egGyAaEBHwFQAJf/M/8g/x7/Gv8f/yr/Nf9G/13/bv+F/6L/u//I/9H/2f/d/+P/6P/q
/+n/6f/r/+3/7v/u//H/8//1//b/9//3//n/+f/5//r//P/8//z//f/9//3//v//////
AAABAAIAAQABAAEAAwADAAMAAwAEAAUACAAKAAwADAAMAA4ADgAPABAAEAASABMAEwAT
ABQAFwAZABkAGQAXABkAGgAcABwAHAAeAB8AIgAjACQAKAAnACcAJgAlACgAKgAsAC0A
LgAuAC4ALwAwADAAMQAxADIAMgAzADQANgA2ADUANAA0ADQAMwAwADAAMAAvAC4ALgAs
ACcAJQAlACEAHQAbABkAFAAOAAkABwADAAAA/f/3//L/7//r/+j/5v/h/9//4P/g/+H/
4v/j/+L/3//d/97/4f/j/+X/5v/m/+b/5v/k/+X/5v/n/+n/6v/q/+v/6//q/+n/6f/q
/+3/7v/v/+7/7v/t/+z/7v/t/+7/7//w//H/8f/w/+7/7v/u/+7/8P/x//H/8v/y//L/
9P/0//L/8//z//L/8//0//b/9//2//X/8//y//P/9P/1//b/9P/0//X/9f/2//b/9//3
//n/+f/5//n/+P/4//f/9v/2//X/9v/3//f/+P/5//r/+P/3//b/9v/2//X/+P/6//n/
+f/4//f/+f/4//j/+P/2//f/+P/4//j/+P/4//f/9//3//j/+v/6//r/+v/5//n/+f/5
//r/+f/5//n/+f/3//f/9//3//f/9//4//j/9f/1//f/9//2//f/9//4//f/+P/5//n/
+v/6//r/+v/3//f/9//6//j/+P/4//j/+f/5//n/+f/6//r/+v/6//r/+v/7//v//f/+
//7/AAAAAP///v/9////AQADAAQABAAGAAkACgALAA0ADwAMAA0ADAAMAAsABgAEAAMA
AwAFAAUABQAEAAIAAgABAP///f/9//v/+f/7//n/+f/5//f/9//1//X/9//3//j/+P/4
//n/+f/5//j/9//3//f/9v/2//b/9v/y//b/9v/3//n//v8BAAkADwAZADYAagCsAPcA
SAGUAcYBqwERASwAa/8P/wT/Bv8I/xX/Jv81/0j/X/90/4v/pv/B/9D/2//l/+3/8//0
//b/+P/5//z///8CAAIABQAHAAYABgAGAAUABwAHAAcACAAMAAwADAANAA8ADwAQABEA
EQASABMAFAAUABMAEgATABUAFQAVABYAGAAaABsAHAAaABoAHAAcAB0AHgAeACAAHgAd
ABwAHAAeACEAIgAjACEAIwAkACYAJgAmACgAKQApACkAKQAsACwALQAtAC0ALgAwADIA
MwAzADQANQA3ADcANgA2ADUANQA2ADgAOgA5ADgANgA0ADQANAAzADAAMAAwAC8ALgAq
ACgAIwAhACIAHwAcABsAFwASAAwABwAEAP//+//3//L/7v/s/+n/5v/k/9//3f/f/97/
3v/e/9//3v/b/9n/2v/d/9//4f/i/+L/4v/i/+D/4f/i/+P/5v/m/+X/5f/k/+T/5P/l
/+f/6f/p/+n/5//o/+j/6P/n/+X/5f/l/+r/6//r/+r/6P/o/+j/6P/r/+v/6v/q/+r/
6v/s/+z/6//r/+r/6P/r/+z/7v/v/+7/7f/r/+r/6//s/+3/7v/u/+7/7//v/+z/7P/t
/+3/7f/t/+3/7f/r/+z/7P/s/+v/6f/p/+n/6f/q/+v/7P/r/+n/5//m/+b/5f/o/+r/
6//r/+r/6f/p/+j/6P/o/+j/6f/q/+r/6f/o/+f/5f/n/+f/6P/q/+j/6P/o/+f/5//n
/+f/6P/n/+f/5//n/+f/5//n/+f/5f/l/+b/5v/n/+f/6f/p/+f/5//m/+b/5//o/+n/
6f/o/+b/5v/m/+z/6//q/+n/6P/n/+f/5//n/+b/5v/m/+b/6P/o/+n/6f/p/+r/6v/s
/+//7//v/+//7f/v//H/8v/0//b/+f/6//v//f////z/+f/4//j/9//0//L/8f/x//H/
8f/x//D/8P/w/+//7f/q/+n/5v/j/+T/4//k/+X/5f/l/+P/4//j/+P/5P/k/+T/5f/l
/+X/5P/j/+P/4//k/+T/5P/k/+T/5v/m/+X/5f/m/+v/9f8BABUANgBuALAA9wBCAYwB
rgFvAbsA3P85/wP//v74/vr+Cf8a/y//SP9d/3D/h/+k/7v/xv/N/9f/4f/n/+r/7v/v
/+//8f/z//L/8v/1//f/9//4//n/+f/9//3//f/+/wAAAAAAAAEAAwADAAQABQAEAAQA
BAAEAAcABwAHAAkACwALAAsADAAMAA4ADwAQAA4ADgAQABAAEQASABIAFAAWABcAGAAa
ABsAHQAdAB0AHwAhACIAJAAhACAAIQAhACIAIwAkACgAKgArACsAKwArACwALQAtADEA
MgAzADUANAA0ADUANQA0ADQANQA2ADgAOAA3ADYANAA0ADMAMAAyADIAMQAwAC0AKgAk
ACEAIQAdABkAFwAWABIADQAJAAQA///7//f/9P/w/+7/6//s/+r/5f/j/+H/4P/g/+D/
4//k/+P/4//i/+P/4//j/+b/5v/m/+b/6P/p/+r/6//r/+r/6P/n/+r/6v/q/+v/6v/r
/+r/6f/r/+z/7P/s/+7/7f/u/+//8f/x//D/7v/w//D/8P/w//H/8f/w//D/8f/y//X/
9v/0//X/9f/0//L/8v/z//P/9P/1//X/9v/1//T/8//y//X/9v/4//n/9v/2//f/9//1
//X/9f/1//X/9v/2//b/8//x//H/8f/y//T/9v/4//f/9f/z//L/8//x//P/9P/1//X/
9P/z//P/8v/y//L/8v/z//T/9P/0//T/9P/z//D/7//v//D/8f/y//P/8//y//H/8P/w
//H/8f/x//H/8f/x//H/8f/x//H/8v/y//P/8//1//X/8//z//L/8v/z//T/9f/1//L/
8v/y//L/8//z//X/8v/w//D/8P/w//D/7//v/+//7//y//L/8v/y//L/8v/z//P/9f/2
//b/+P/3//f/9//3//f/+f/7//z//v8AAAMABAAHAAkACwAIAAYABAADAAEA///+//7/
///+//3//P/6//r/+v/5//f/9f/1//P/8f/x/+//7//v//H/8f/v/+//7f/t/+7/7v/w
//H/8f/x//D/7//v/+//7v/u/+7/7v/y//L/8v/v/+//7v/x//v/AwARACwAXgCcAOUA
NAGCAb4BswEtAVoAnf8//y7/Jv8e/yP/MP89/1D/Z/96/4//rP/F/9L/2f/d/+P/6f/u
//T/8//z//X/9//3//b/+P/5//v//P/9//3//f/9//3//v/+//7//v///wAAAQADAAUA
AwAEAAUABgAJAAkACQALAAsACwALAAwACgAMAA0ADgAQABAAEgASABMAFAAUABYAFwAX
ABcAGAAYABkAGAAXABgAGwAdACAAIgAiACQAJQAkACMAIgAkACQAJQAlACUAJgAoACoA
KwArACwALQAvADIAMgAzADMAMAAwADEAMgA2ADYANQA0ADYANgA1ADIAMQAwAC4ALAAr
ACoAJgAlACUAIQAdABsAGgAWABEADQAIAAMA///7//b/8v/w/+3/7P/q/+X/4//j/+L/
4v/i/+T/5P/i/+H/4//l/+b/5//q/+r/6v/q/+r/6//s/+3/7P/s/+v/6//t/+7/7//x
/+7/7//u/+3/7v/w//H/8v/x/+//7//v//H/8f/w/+7/7//w//H/8v/x//H/8P/w//L/
8v/0//T/9P/1//X/9P/y//L/8//z//X/9f/0//T/8v/y//L/8v/0//T/9f/1//L/8v/z
//P/8//z//P/8//1//b/9v/2//X/8//z//P/8f/y//P/9P/0//P/8v/y//H/7//x//L/
8//z//L/8f/x//D/8P/w//D/8f/y//L/8P/w//D/7//v/+//8P/y//P/9P/1//X/8v/x
//D/8P/v/+//7//v//H/8f/x//H/7//v//D/8P/x//H/8//z//H/8f/w//D/8P/w//D/
7//u/+7/7v/u/+v/6//t/+7/7//y//D/8P/w//D/8P/v/+7/7f/w//D/8P/w/+//7v/u
/+3/7//w//D/8v/1//X/9f/1//X/9//5//r/+v/8////AAD//wEAAwAAAAEAAAAAAP//
+v/4//f/9//1//X/9f/0//X/9v/2//X/8f/x/+//7f/t/+v/6//r/+3/7f/r/+v/6f/p
/+r/6v/s/+3/7f/t/+r/6f/p/+n/7P/s/+z/7P/w/+7/7P/r/+n/6v/v//f///8LACYA
VgCUAN0AKAF0AbABqQEpAUwAe/8L//T+8v7y/v/+EP8f/zr/U/9k/3n/kv+t/77/yf/T
/93/4//q/+7/7v/t/+7/7//u/+7/8f/z//X/9v/3//f/+f/5//n/+v/8//z//P/9//3/
/f/+//////8AAAEAAgAEAAUABgAJAAcABwAHAAgACAAKAAsADAAKAAoADAAMAAsADAAM
AA4AEgATABQAFgAWABcAFgAVABMAFQAWABgAFgAWABgAGQAZABkAGQAcACAAIQAhACEA
IAAgACAAHwAiACQAJgApACgAKAApACkAKAAoACkAKgArACoAKAAmACQAJAAjACAAIQAi
ACIAIgAfABwAFgATABEADQAJAAcABgACAP3/+f/1/+//6v/l/+H/3v/d/9v/2P/W/9H/
z//N/8z/zP/M/9D/0P/O/83/zf/P/9D/0f/Q/9D/0P/Q/8//z//P/8//0P/Q/8//z//T
/9T/1f/X/9T/1f/U/9P/0f/S/9L/0v/U/9P/1P/V/9f/1//W/9T/1v/W/9b/1v/X/9f/
2P/a/w==
         </WaveFormData>
      </LeadData>
      <LeadData>
         <LeadByteCountTotal>10000</LeadByteCountTotal>
         <LeadTimeOffset>0</LeadTimeOffset>
         <LeadSampleCountTotal>5000</LeadSampleCountTotal>
         <LeadAmplitudeUnitsPerBit>4.88</LeadAmplitudeUnitsPerBit>
         <LeadAmplitudeUnits>��V</LeadAmplitudeUnits>
         <LeadHighLimit>2147483647</LeadHighLimit>
         <LeadLowLimit>268435456</LeadLowLimit>
         <LeadID>V4</LeadID>
         <LeadOffsetFirstSample>0</LeadOffsetFirstSample>
         <FirstSampleBaseline>0</FirstSampleBaseline>
         <LeadSampleSize>2</LeadSampleSize>
         <LeadOff>FALSE</LeadOff>
         <BaselineSway>FALSE</BaselineSway>
         <ExcessiveACNoise>FALSE</ExcessiveACNoise>
         <MuscleNoise>FALSE</MuscleNoise>
         <LeadDataCRC32>2524826939</LeadDataCRC32>
         <WaveFormData>
AgACAAIAAgAEAAQABAAEAAQABAAEAAQABgAGAAYABgAGAAYABgAGAAcACAAJAAoADAAM
AAwADAAOAA4ADgAOABAAEAAQABAAEAAQABAAEAATABQAFQAWABcAGAAZABoAHAAcABwA
HAAeAB4AHgAeACAAIAAgACAAIgAkACYAKAAoACgAKAAoACkAKgArACwALwAwADEAMgAy
ADIAMgAyADMANAA1ADYAMwAyADEAMAAvAC4ALQAsACoAKgAqACoAJwAkACEAHgAcABoA
GAAWABIADgAKAAYABAACAAAA/v/7//r/+f/4//b/9P/y//D/8v/y//L/8v/y//L/8v/y
//L/8v/y//L/8P/w//D/8P/u/+7/7v/u/+//8P/x//L/8v/y//L/8v/w//D/8P/w//L/
8v/y//L/8v/y//L/8v/y//L/8v/y//T/9P/0//T/9P/0//T/9P/1//b/9//4//j/+P/4
//j/9v/2//b/9v/5//r/+//8//r/+v/6//r/+v/6//r/+v/4//j/+P/4//n/+v/7//z/
/P/8//z//P/6//r/+v/6//z//P/8//z/+//6//n/+P/5//r/+//8//r/+v/6//r/+P/4
//j/+P/7//z//f/+//3//P/7//r//P/8//z//P/6//r/+v/6//r/+v/6//r//P/8//z/
/P/8//z//P/8//7//v/+//7//v/+//7//v/8//z//P/8//3//v///wAA/f/9//3//f8A
AAEAAQABAAEAAQACAAIAAAABAAIABAAHAAcABwAHAAYABwAIAAoADAAQABQAFgAXABkA
GQAYABgAGAAYABcAGAAXABUAFAASABIAEQAQABAADwAOAAwACgAIAAYABAADAAMAAwAD
AAUABQADAAMAAQAAAAAAAQAFAAYABwAHAAcABwAGAAYABAAEAAUABgAIAAgACAAFAP//
+v/4//r//P8DABwARAB7ALkAAQFNAYgBlgFcAeMAZAASAOn/zf++/7b/sv+0/7z/w//H
/9H/4P/w//r///8EAAcACwAMAA0ADwAOAA4ADwAPAA8AEAASABUAFgAWABcAFwAXABcA
GAAXABkAGQAaABgAGAAZABkAGQAZABkAHQAfAB8AHQAcABwAHAAcAB8AHgAgAB8AHgAg
ACEAIgAiACEAIgAiACQAJwAnACYAJgAmACgAKAAoACsALAAuADAAMAAwADAAMQAyADIA
NAA1ADgAOgA6ADoAOAA4ADgAOgA+AD8APwBAAEEAQgBDAEQARABHAEgASABKAEsATABN
AEsASwBNAE0ATgBOAE4ATQBLAEoASQBJAEYARABDAEMARABDAEEAPQA6ADkANgAzADAA
LgArACkAKAAlACQAIgAeABwAGQAYABsAGgAaABoAGAAXABYAFQAXABcAFgAWABYAFgAW
ABQAFAAVABUAFQATABMAFAAUABQAEwATABMAFQAVABYAFgAUABQAFAAVABcAFwAXABcA
GAAYABgAGAAYABgAGAAYABYAFwAXABcAGAAYABkAGQAXABgAGQAZABsAHAAdAB0AGwAb
ABsAHAAaABoAGwAcAB4AHgAdAB0AGwAbABsAGwAcAB0AIAAfABwAGwAaABsAHgAeAB4A
HQAdAB0AHQAdABwAHAAcABwAIAAeABwAHAAeAB4AHgAeAB0AHgAgACAAIAAgACAAHgAd
AB4AHQAcAB0AHwAgACEAIAAfAB8AHwAgACAAIAAgACIAIgAgAB8AHQAfACAAIAAhACEA
IQAhACEAIAAgACEAIwAjACQAJAAjACMAIgAhACMAJAAkACQAJgAmACYAJgAkACMAIgAh
ACIAIwAjACMAJQAlACYAJgAmACcAKAAqACwALQAuAC8ALgAvADAAMgAzADYAOQA6ADsA
PQA9ADwAOQA4ADcANQA1ADUANAA0ADIAMgAxADAALgAtACwAKgAqACgAJgAkACEAIQAh
ACEAIgAjACIAIwAjACIAIgAjACIAIgAiACEAIwAjACIAIgAgACAAIQAiACQAJAAmACcA
IwAeABwAHAAeACsASgB8ALkA/QBFAYkBsgGeAUQByQBiACgACwDz/+T/3P/a/+D/5v/p
//H/AQAQABwAIAAhACIAJwApAC4AMwAzADIAMgAzADAALwAvADAAMwA0ADQANQA1ADUA
NQA2ADcAOQA5ADoAPAA8AD0APQA8ADsAOgA9AD8APwA9ADwAPwBAAEEARQBEAEYARQBE
AEYARwBIAEgARgBIAEkATABOAE8ATwBQAFIAVABUAFQAVABUAFUAVgBXAFgAWQBbAFoA
WgBcAF0AYABiAGIAYgBhAGIAYwBmAGkAaQBoAGgAbABuAHAAcgByAHMAcgBwAHMAdQB3
AHkAdwB3AHkAeQB4AHgAeAB3AHYAdgB2AHcAcwBwAG4AbQBuAG0AawBnAGYAZQBiAF8A
WwBYAFQAUQBQAE0ATABKAEgASABHAEgASABGAEUARABBAEEAQQBBAEEAQQBAAEAAQwBE
AEUARABDAEMAQgBBAEMAQwBEAEQARgBFAEUARQBFAEUARgBGAEQARABEAEUAQwBDAEMA
QwBFAEYARwBIAEgASABIAEgARgBHAEcARwBKAEoASwBLAEoASgBKAEkATABMAEwASwBL
AEsASwBMAE4ATgBPAFAAUgBSAFEAUQBOAE0ATABLAE4ATwBSAFEATQBNAE0ATwBOAE4A
TgBNAE8AUQBTAFUAUQBQAE8ATgBSAFAATgBOAFAAUABQAFAATgBOAE8ATgBMAEwATABK
AEoATABMAEwATABNAE0ATQBLAEkASABHAEYARgBGAEYARwBIAEcARwBEAEMAQQA+ADwA
OwA6ADkANgA0ADMAMwAvAC0ALAAqACcAJwAmACUAHwAcABoAGAAYABgAGAAXABcAFwAX
ABUAFQAUABMAEwATABQAFAARABEAEQASABEAEQARABEAEQARABEAEgARABIAEwASABMA
FQAVABQAEAAOAAwACQAEAAEA/f/6//n/+v/6//r/+P/1//L/7v/s/+r/6P/m/+L/4f/g
/9//3v/d/9r/2f/Z/9j/2P/Z/9j/1v/U/9H/0//T/9L/0v/R/9D/0P/Q/8z/zP/M/83/
y//G/8T/wP++/8P/2v8CADsAgQDNABcBUgFcARIBjwAKALj/kf97/2r/Zv9m/2r/bv9z
/3X/ff+Q/6T/sv+1/7b/t/+1/7r/v//A/8D/wf/D/8P/w//E/8b/x//G/8T/w//E/8X/
xv/I/8b/x//G/8b/yP/I/8n/yf/L/8v/y//P/87/zf/K/8j/yf/K/8v/z//M/87/zf/M
/8//z//P/87/zv/Q/9H/1P/T/9P/0v/S/9P/1v/X/9j/1v/W/9f/2P/Z/9r/2//d/93/
3P/d/93/3v/g/+D/4P/f/+D/4f/k/+f/5//m/+b/6f/q/+v/7P/t/+//7//u/+//7//v
/+//8f/x//P/8//x//D/7//t/+3/7P/r/+v/5//k/+L/4f/f/93/2v/V/9P/0//R/8//
y//I/8T/wf/B/73/u/+4/7P/sv+w/7D/rv+s/6v/qv+s/63/rv+v/67/rf+r/6r/q/+s
/63/rP+s/63/rf+t/6z/q/+r/6r/rP+r/6v/q/+p/6n/qv+q/6v/rP+t/6//rf+t/63/
rf+u/67/rv+u/6//sP+x/7L/sP+v/63/q/+s/6z/rf+t/67/sP+y/7P/sv+y/7L/sf+z
/7P/s/+0/7L/sv+z/7T/tv+2/7X/tf+3/7f/t/+3/7X/tf+3/7X/tP+1/7b/uf+3/7b/
tf+z/7T/tf+2/7f/tv+2/7b/tv+2/7T/sv+y/7X/tv+3/7j/t/+2/7b/tP+1/7b/t/+2
/7b/uP+4/7j/tf+1/7T/s/+2/7f/uf+7/7n/uP+3/7b/t/+4/7f/t/+5/7v/vP+8/7r/
uf+4/7f/uv+6/7v/vf+8/7v/u/+6/7z/vf+9/73/v/+8/7r/uv+6/7r/uv+7/7z/vf+8
/73/vf+9/73/vf++/77/vv+//8D/wv/D/8P/w//D/8b/x//I/8r/yf/M/8//0P/T/9X/
1f/U/9T/1P/U/9P/0P/P/83/zP/L/8z/zP/M/8z/y//K/8j/xf/C/7//vP+8/73/vv+/
/7//v/+9/73/v/++/77/v/++/77/vv+9/77/v/+//8D/wP/A/8H/wv++/77/vv+7/7n/
uP+2/7j/uv+9/8z/7v8jAGMAqwD5ADwBWgEwAb0APgDg/6//k/+A/3b/dP92/3z/f/+B
/4X/kv+i/7D/t/+8/8H/x//I/8n/yf/I/8j/yf/L/8v/zP/O/8//zv/M/8v/zv/P/9D/
0v/V/9f/1//Y/9T/0v/R/8//0v/T/9T/2f/Z/9n/1//W/9j/2P/Y/9v/3f/g/+D/4P/f
/9//3//e/+D/4v/j/+b/5//n/+b/5v/o/+r/6v/q/+v/7P/u//D/7v/u/+7/7//y//L/
9P/1//f/+P/3//b/9f/2//f/+v/+//////8AAAAAAAAAAAAAAgAFAAYABgAJAAkACQAJ
AAwADQAQABEAEwAUABUAFQAVABQAEwATABMAEgASABMAEAAPAA0ACQAIAAcABAABAP3/
+v/2//P/7//r/+n/5v/j/+L/4P/g/97/2v/X/9T/0v/R/9D/z//R/9H/0P/Q/8//zv/N
/8r/y//N/87/z//N/83/zv/O/9D/z//P/8//0f/R/9L/0v/P/87/zf/N/87/z//Q/9H/
0P/Q/9D/0P/S/9L/0v/S/9T/1f/V/9X/1f/U/9T/0//U/9b/2P/Z/9f/1v/V/9P/1P/V
/9b/2P/a/9r/2//c/9v/2v/Y/9f/2P/Z/9r/2//Z/9n/2//Z/9n/2f/Z/9v/3P/c/9z/
2//b/9v/2//b/9z/3P/c/9z/4P/e/9z/3P/c/9z/3P/c/9v/3P/e/97/2v/a/9r/2P/b
/97/3//g/9//3//e/93/3v/d/93/3f/g/+D/4P/g/97/3v/c/9v/3f/f/+D/4P/d/93/
3f/d/+D/4P/h/+P/4v/h/+H/4P/f/9//3v/d/97/3v/f/+H/4f/h/+H/4f/h/+D/4P/i
/+L/4v/j/+P/4v/h/+D/3//g/+L/4//m/+X/5P/k/+P/4f/g/+P/4//j/+X/6P/q/+j/
5v/j/+H/5P/l/+b/5//l/+T/4v/g/+D/4f/e/+L/4//k/+X/5//k/+X/5P/m/+b/5v/m
/+T/5P/k/+T/4//i/+H/4P/j/+T/5f/m/+X/5P/j/+L/4//k/+X/5v/m/+b/5v/m/+b/
5v/m/+b/5v/m/+b/5v/k/+T/5P/k/+X/5v/n/+j/5v/m/+b/5v/k/+T/5P/k/+b/5v/m
/+b/5P/k/+T/5P/k/+T/5P/k/+f/6P/p/+r/5//m/+X/5P/l/+b/5//o/+f/5v/l/+T/
5//o/+n/6v/q/+r/6v/q/+j/6P/o/+j/6f/q/+v/7P/q/+j/5v/k/+X/5v/n/+j/6v/q
/+r/6v/o/+j/6P/o/+r/6v/q/+r/6P/o/+j/6P/p/+r/6//s/+z/7P/s/+z/6v/q/+r/
6v/s/+z/7P/s/+r/6v/q/+r/7P/s/+z/7P/s/+z/7P/s/+v/6v/p/+j/6//s/+3/7v/t
/+z/6//q/+z/7P/s/+z/7P/s/+z/7P/r/+r/6f/o/+n/6v/r/+z/7P/s/+z/7P/u/+7/
7v/u/+7/7v/u/+7/6//q/+n/6P/r/+z/7f/u/+z/7P/s/+z/6v/q/+r/6v/r/+z/7f/u
/+z/7P/s/+z/7v/u/+7/7v/t/+z/6//q/+v/7P/t/+7/7P/s/+z/7P/s/+z/7P/s/+7/
7v/u/+7/7P/s/+z/7P/u/+7/7v/u/+7/7v/u/+7/7P/s/+z/7P/t/+7/7//w/+7/7v/u
/+7/7v/u/+7/7v/u/+7/7v/u/+z/7P/s/+z/7v/u/+7/7v/u/+3/7f/t/+v/7P/t/+3/
7f/t/+3/7v/t/+z/7P/s/+7/7//v/+//7//w//H/8v/y//P/9v/5//j/+//9//3////+
////AAAAAAAAAAD///3/+v/5//f/9//4//j/+P/2//T/8v/w/+z/6//r/+v/7f/t/+3/
6//o/+f/5f/k/+j/6v/r/+z/6//r/+v/6v/p/+j/5//n/+r/6P/o/+j/5//j/97/3P/i
/+b/8f8KADgAcwC3AAEBSQGAAXwBJgGdACIA2v+7/6f/lP+I/4b/jv+U/5n/n/+p/7j/
xv/M/8//1v/d/+P/6P/p/+f/5v/m/+f/5//n/+j/6v/v//D/8P/x//D/7//u/+7/7f/v
/+//8P/w//D/8f/x/+//7//v//P/9f/1//P/8v/w//D/8P/z//T/+P/5//r/+f/5//n/
+P/3//j/+P/6//3//f/8//z//P/+//7//v///wAAAgAEAAIAAgACAAMAAQAAAAEAAQAG
AAgACAAIAAYABgAGAAgACwALAAoACgAMAAwADAAMAAsADQANAAwADgAPABAAEQAPAA8A
EQARABIAEgASABEAEQAQAA8ADwAKAAgABwAHAAkACQAIAAUAAgABAP7/+//8//z/+//7
//v/9//1//L/8f/w/+7/7v/u/+z/6//q/+j/5//m/+X/5v/n/+f/6P/n/+b/5f/i/+T/
5f/l/+X/5v/n/+n/6v/n/+X/5P/j/+X/5f/m/+b/5P/k/+T/5f/l/+X/5f/l/+j/6P/o
/+j/5//m/+X/5P/k/+X/5f/l/+f/5v/m/+X/4//k/+X/5f/n/+j/6f/p/+j/5//m/+b/
5v/m/+f/6P/o/+j/5//n/+f/5//n/+f/6P/p/+z/6//o/+f/5v/n/+r/6v/q/+n/5//n
/+f/5//k/+T/5P/k/+n/6P/n/+j/5v/m/+b/5v/n/+j/6v/q/+f/5v/l/+L/5P/m/+b/
5v/m/+f/5//n/+b/5f/l/+X/5v/m/+b/5v/n/+j/5//n/+b/5//n/+b/5v/n/+j/6f/o
/+b/5f/l/+b/5//p/+r/5//n/+b/5f/l/+T/5P/l/+f/5//n/+f/5f/k/+T/5v/o/+b/
6f/q/+j/6P/o/+j/5f/l/+X/5f/o/+n/6f/p/+f/5//o/+j/6P/p/+r/7P/v/+//7//v
/+7/7//w//L/8v/0//b/9v/4//n/+P/2//X/9v/3//f/+P/3//X/9P/y//L/8f/w//H/
8f/x//D/7v/s/+r/6P/p/+n/6f/p/+j/5//k/+P/5f/k/+T/5f/o/+j/6P/n/+b/5f/j
/+L/5f/m/+j/6v/o/+T/4v/h/9//2v/a/97/4v/r/wAAKABfAKEA5wAvAWoBdAEuAbMA
PADw/8v/sf+g/5b/lP+a/6D/p/+r/7H/vv/O/9b/2f/g/+f/6f/s/+3/6//q/+r/6//t
/+3/7v/w//L/8v/x//H/8f/x//H/8v/1//f/9//4//b/9v/3//f/9f/1//X/+f/9//3/
+//6//r/+v/6//3///8CAAIAAgACAAEAAAD+/wAAAgADAAYABQAFAAQABAAGAAgACAAI
AAsADAAOABAADgAOAA4ADwARABIAFQAXABgAGgAaABoAGAAYABgAGgAeAB8AHwAgACEA
IgAjACQAJAAnACgAKAArACsAKwArACsAKwAtAC0ALgAuAC4ALQApACgAJwAnACYAJAAj
ACMAIgAhAB8AGwAYABcAFAARAA4ADAAJAAcAAgD9//r/9v/1//T/8v/y//L/8P/v/+7/
7f/t/+3/7f/t/+3/7P/s/+7/7v/u/+z/7P/t/+3/7f/v/+//8P/w/+7/7f/t/+3/7//v
//D/8P/w//D/8P/x/+//7//v/+//8v/y//L/8v/w//D/8P/w//L/8//z//P/8f/w//D/
7//t/+7/7//v//H/8v/z//P/8v/x//D/8P/y//L/8//0//T/9P/z//P/8f/x//H/8f/v
/+//8f/v/+3/7f/t/+//7v/u/+7/7f/v/+//7//v/+z/7P/s/+z/7v/s/+r/6v/q/+r/
6v/q/+3/7v/w//D/7P/s/+z/6v/q/+z/7P/s/+7/7//v/+//7P/r/+v/6//u/+7/7v/u
/+z/7P/q/+n/6//t/+7/7v/r/+v/6//r/+v/6v/q/+v/7f/t/+7/7v/t/+3/7P/r/+v/
6v/q/+v/7//v/+3/6v/q/+r/6v/q/+z/7f/u/+//7v/v/+//7//v/+//8P/w//D/8f/y
//T/8//z//P/8//1//f/+f/8//v//v8BAAIABQAHAAcABgAGAAYABgAFAAMAAQD+//z/
/f/+//7//v/9//v/+f/2//T/8v/w/+7/7f/t/+3/7f/s/+v/6P/n/+r/6v/r/+3/7f/s
/+v/6f/r/+v/6v/q/+z/7P/t/+7/6P/m/+b/6f/n/+b/5v/m/+T/5//6/x4AUwCXAOEA
JwFgAW4BNgHFAFAAAADZ/8P/tP+q/6b/pP+o/6v/r/+3/8j/1v/c/+P/6P/r/+//8v/x
/+//7v/u/+//8f/x//L/9P/2//b/9f/1//f/9//3//j/+f/7//v//P/7//r/+v/5//z/
/f/+/wMAAgABAP7//P/+//7//v8BAAMABgAGAAYABQAFAAUABAAGAAgACQAMAAwACwAJ
AAgACQAMAA0ADgANAA4AEAASABIAEgASABMAFwAYABsAHQAeAB4AHAAaABsAHAAdACAA
IQAhACAAIAAgACAAIAAgACQAJwAoACgAJwAnACcAJwApACkAKwArACoAKgAqACkAKQAo
ACcAJwAkACIAIQAhAB4AHQAbABcAFQAVABMAEQANAAoABgADAP//+//5//b/9v/2//X/
9v/z//D/7v/s/+3/7f/t/+3/7f/t/+z/7P/q/+r/6v/o/+n/6//s/+3/7P/r/+v/6v/s
/+v/6//r/+v/6//s/+z/7v/u/+7/7//t/+3/7f/t/+3/7P/r/+r/6//s/+3/7v/u/+//
7//v/+3/7P/s/+v/7P/u//D/8f/x//D/7//t/+7/7//w//L/8P/w//H/8v/w//D/7//v
//D/8f/y//P/8v/x//L/7//u/+//8P/z//L/8v/y//H/7//v/+//7//x//L/8//0//P/
8P/t/+z/7v/u/+7/7v/t/+7/8P/w//D/8P/w/+7/8P/y//L/8v/x//H/8P/v/+//7//w
//H/8v/y//L/8v/x//D/7f/r/+z/7//x//L/8P/v/+7/7f/u/+7/7//x//H/8f/y//L/
8f/x//D/7//x//D/8P/y//L/8v/y//L/8f/x//H/8f/y//P/8//z//H/8f/y//L/9P/1
//b/+P/4//f/9v/1//j/+f/6//z//f8AAAMABAAFAAcABwAGAAUABgAHAAcAAwABAP7/
/P/8//z/+//6//z/+//6//j/9P/y//D/7v/v/+//7//v/+3/7f/r/+v/7P/s/+3/7//u
/+7/7v/t/+3/7f/s/+z/7P/s/+3/7v/q/+r/7P/r/+n/6P/k/+T/5v/r/wAAKgBjAKcA
8QA5AXIBfAE4AbcANADe/7f/of+U/5L/kv+U/5j/n/+n/6//vP/O/9j/3//o/+3/7//y
/+//8f/w//D/8f/y//P/9f/4//n/+P/2//X/9f/1//X/9v/5//v/+//8//r/+v/7//v/
/P/9//7/AwACAAEA/v/8//z//P/8////AAAEAAUABgAFAAUABQAEAAYACAAJAAwADAAL
AAkACAAJAAwADQAOAA0ADgAQABIAEgASABIAEwAUABQAFgAXABkAGgAZABgAFwAYABkA
HAAgACEAIQAiACAAIAAgACAAIwAnACkAKgAqACkAKAAnACcAJwApACkAKAAoACgAJwAj
ACIAIQAhAB8AHgAeAB8AHQAbABgAEwAQAA8ADAAJAAQAAgD///3/+//3//X/8v/v/+7/
7P/s/+r/6P/n/+b/5//n/+f/5//n/+f/5v/m/+b/5v/m/+T/5f/n/+j/6f/o/+f/5//m
/+f/5//o/+n/6f/p/+r/6v/p/+j/5//n/+j/6f/q/+v/6v/q/+r/6v/q/+r/6v/q/+z/
7f/t/+3/7P/q/+n/5//q/+z/7v/v/+3/7P/r/+n/6//r/+v/7P/u/+7/7//w/+//7v/s
/+v/7f/t/+3/7f/r/+v/7f/r/+n/6f/p/+v/7P/s/+z/6//o/+f/5v/l/+X/5v/n/+j/
6v/o/+b/5v/m/+b/5v/m/+n/6v/s/+z/6f/o/+f/5P/l/+j/6f/q/+n/6f/o/+f/5//n
/+j/6f/o/+j/6P/o/+j/6P/m/+X/5//p/+r/6v/p/+n/6f/p/+n/6P/o/+n/6f/p/+r/
6v/p/+n/5v/l/+r/7P/s/+z/7P/r/+v/6//r/+n/6f/o/+f/6P/p/+v/7P/r/+v/6//s
/+7/7//w//H/8P/x//L/9P/2//r//v8AAAUABwAHAAYAAwACAAEA//8AAP///f/8//r/
+v/5//j/+v/5//j/9v/y//D/7v/s/+v/6//r/+v/7f/t/+v/6//t/+z/7P/t/+z/7P/s
/+v/7f/t/+z/7P/q/+r/6//s/+z/7v/s/+v/5//g/9z/4P/m//H/DAA8AHcAuwADAUkB
eAFsARIBjwAeAN7/u/+j/5b/kP+O/5T/nP+j/6v/tf/G/9b/3P/d/+L/6f/t//L/9f/1
//T/9P/1//T/8//z//T/+P/4//f/9//5//n/+f/6//n/+//7//z//f/+/wAAAQD+//3/
/P///wMAAwABAAAAAQACAAMABwAGAAgABwAGAAcABwAHAAYABAAGAAcACgAMAA0ADQAO
AA4AEAAQABAADwAQABIAFAAUABQAFAAVABQAFAAWABcAHAAeAB4AHgAeAB4AHgAgACIA
IwAjACQAJQAmACcAKAApACsAKwAqAC0ALQAtAC0AKwArAC0ALQAwADAAMAAvACsAKgAp
ACkAJgAkACMAIwAkACMAIQAdABgAFwAUABEADgAMAAkABwAGAAMAAgAAAPz/+v/3//b/
9//2//b/9v/z//P/8//z//H/8f/w//D/8f/y//P/8v/x//H/8P/v//H/8f/y//L/8P/v
/+//7//v/+//8P/w//H/8v/z//X/9P/z//L/8f/0//T/9P/0//L/8v/y//L/9P/1//X/
9f/2//b/9//3//b/9v/2//X/+P/4//j/9//2//X/9P/0//b/9v/3//j/+v/6//n/+f/4
//f/9v/1//f/9//5//f/8//z//P/9f/2//b/9v/1//f/9//3//f/9P/0//T/9P/3//b/
9f/2//b/9v/2//b/9v/2//f/9v/1//b/9//2//P/9P/z//L/9P/1//X/9f/1//X/9v/3
//X/9P/z//L/8//0//P/8//x//P/9P/0//T/9f/2//f/9f/0//T/9f/1//X/9v/2//f/
9//2//X/9f/2//b/9f/y//T/9P/0//T/8f/x//H/8f/z//X/9v/3//X/9f/2//b/9v/3
//j/+v/7//v/+//7//r/+//8//7///8CAAUABgAMAA8AEAAQAAsACgAJAAcABwAHAAYA
BgACAAIAAQAAAP7//f/8//r/+v/4//b/9P/x//H/8f/x//L/8//y//P/8v/w/+//7//y
//L/8v/x//H/8f/w//D/7//u/+7/7v/y//T/9P/x/+3/6P/k/+T/5v/v/wYALgBhAJ0A
3wAjAV4BcAE4AccAUgAKAOX/yf+0/6r/pv+m/6r/sf+3/7//0P/e/+j/6//q/+v/7//0
//n/9//2//b/9//2//X/9f/2//j/+P/3//f/+f/5//n/+v/4//n/+P/4//v//P/+////
/v/9//z///8BAAEA///+////AAABAAUAAgAEAAMAAgAEAAUABgAGAAYACAAJAAwADQAN
AAwADAAKAAwADAAMAAsADAAOABAAEQASABMAFQAVABQAFQAVABYAGAAYABgAFwAYABkA
HAAfAB8AHgAeACEAIgAjACQAJQAnACcAJgAoACkAKgArACsAKwAtAC0ALQAsACsAKQAo
ACgAKAApACQAIgAhACEAIgAhAB8AGwAaABkAFgATAA8ADAAIAAUABAABAAAA/v/6//j/
9f/0//b/9P/z//L/8f/x//H/8f/x//H/8P/w//L/8v/y//D/7f/t/+z/6//u/+//8f/y
//H/7//u/+3/7f/t/+7/7v/w//D/8P/x//D/7//u/+3/7//w//H/8v/w//D/8P/w/+7/
7//v/+//8P/w//H/8f/w//D/8P/v//L/8v/y//H/7//v/+//8P/w//D/8f/y//L/8v/x
//H/8f/x//H/8f/z//P/9f/z//H/8f/x//P/8v/y//L/8f/y//P/9P/1//P/8v/x//D/
8//y//H/8v/y//L/8v/y//H/8v/0//T/9P/0//T/8v/w//L/8v/y//T/9f/1//X/8//x
//D/7//u/+7/7v/u//H/8v/x//H/7//x//L/8v/y//P/9P/1//P/8v/y//P/8v/x//H/
8P/w//H/8f/x//H/8P/w//H/8f/0//L/8v/y//L/8f/x//H/8f/y//P/8//z//H/8f/y
//L/8v/z//T/9v/4//n/+v/7//v/+//7//z///8CAAUABgAHAAkACQAIAAgACAAIAAcA
BgAFAAMAAgD///7//P/6//v/+//7//r/9v/0//L/8P/t/+3/7f/t//D/8f/w//H/8P/u
/+3/7f/w//D/8P/v/+3/7f/s/+z/7P/s/+3/7v/y//D/8P/t/+f/4v/e/+D/4v/p//7/
JABbAJ0A4QAnAWYBgAFMAdEATADw/7//o/+Q/4z/iv+Q/5j/of+n/6//vv/M/9b/3f/i
/+f/7f/y//X/8//y//L/8//x//H/8v/0//b/9v/1//X/9//3//f/+P/5//v/+//8//z/
/P/9//3/+//7//v///8CAAMAAgACAAQABAAEAAcABgAIAAcABgAJAAkACQAIAAYACAAJ
AAwAEAARABEAEgARABIAEQAQAA8AEAASABQAFAAUABQAFQAWABYAGAAZABwAHgAeAB4A
HAAcABwAHgAkACUAJQAmACcAKAApACoAKwAtAC0ALAAvAC8ALwAvAC0ALQAvAC8AMAAw
ADAALwAvAC4ALQAtACkAJgAkACMAJAAjACEAHQAZABcAEwAPAA0ADAAKAAkABQABAP//
/P/5//j/9v/2//f/9v/2//b/9f/1//X/9f/z//P/8v/y//D/8P/w/+7/7v/v/+//7//y
//P/9f/2//X/8//y//H/7//v//D/8P/y//L/8v/z//H/8f/x//H/9P/0//T/9P/2//T/
9P/0/w==
         </WaveFormData>
      </LeadData>
      <LeadData>
         <LeadByteCountTotal>10000</LeadByteCountTotal>
         <LeadTimeOffset>0</LeadTimeOffset>
         <LeadSampleCountTotal>5000</LeadSampleCountTotal>
         <LeadAmplitudeUnitsPerBit>4.88</LeadAmplitudeUnitsPerBit>
         <LeadAmplitudeUnits>��V</LeadAmplitudeUnits>
         <LeadHighLimit>2147483647</LeadHighLimit>
         <LeadLowLimit>268435456</LeadLowLimit>
         <LeadID>V5</LeadID>
         <LeadOffsetFirstSample>0</LeadOffsetFirstSample>
         <FirstSampleBaseline>0</FirstSampleBaseline>
         <LeadSampleSize>2</LeadSampleSize>
         <LeadOff>FALSE</LeadOff>
         <BaselineSway>FALSE</BaselineSway>
         <ExcessiveACNoise>FALSE</ExcessiveACNoise>
         <MuscleNoise>FALSE</MuscleNoise>
         <LeadDataCRC32>3901455368</LeadDataCRC32>
         <WaveFormData>
CgAKAAoACgAIAAgACAAIAAUABAADAAIAAwAEAAUABgAEAAQABAAEAAYABgAGAAYABwAI
AAkACgAKAAoACgAKAAoACgAKAAoACgAKAAoACgANAA4ADwAQABIAEgASABIAFAAUABQA
FAAUABQAFAAUABUAFgAXABgAGQAaABsAHAAeAB4AHgAeAB4AHgAeAB4AIQAiACMAJAAm
ACYAJgAmACcAKAApACoAKAAoACgAKAAoACgAKAAoACoAKgAqACoAJwAmACUAJAAmACYA
JgAmACIAIAAeABwAGgAaABoAGgAXABYAFQAUABMAEgARABAADgAOAA4ADgAOAA4ADgAO
AA4ADgAOAA4ACwAKAAkACAAHAAYABQAEAAcACAAJAAoACAAIAAgACAAGAAYABgAGAAgA
CAAIAAgACAAIAAgACAAKAAoACgAKAAoACgAKAAoACAAIAAgACAAHAAYABQAEAAEAAAD/
//7//f/8//v/+v/8//7/AAACAAEAAAD///7//P/8//z//P/5//b/8//w//L/8v/y//L/
8f/w/+//7v/s/+z/7P/s/+z/7P/s/+z/6//q/+n/6P/q/+r/6v/q/+j/6P/o/+j/5v/m
/+b/5v/p/+r/6//s/+r/6v/q/+r/6//s/+3/7v/u/+7/7v/u//D/8P/w//D/8P/w//D/
8P/u/+7/7v/u/+7/7v/u/+7/7v/u/+7/7v/u/+7/7v/u//D/8P/w//D/7//v//D/8P/x
//P/9P/0//T/9P/0//T/8v/z//P/9f/3//f/9//3//X/9//4//n//P/+/wEAAwAEAAcA
BAACAAIAAgACAAIAAgABAAEAAAD9//v/+//5//f/9P/z//L/8f/w/+7/7P/q/+n/6f/p
/+n/6P/o/+f/5P/j/+P/5P/l/+b/5//p/+f/5v/l/+T/5P/k/+X/5f/l/+T/5v/k/+D/
1//T/9H/0P/S/9z/7v8DAB0APABiAIEAkwCRAHoAWgBDADYAKwAkABwAEgAKAAQA+v/y
/+3/7f/u//H/8f/w//D/7//v/+//7P/q/+n/6P/m/+b/5v/m/+j/6P/o/+j/5//o/+j/
5//n/+j/6P/o/+P/4//j/+L/4v/i/+P/4//j/+T/5f/l/+f/5f/l/+T/5P/m/+b/6P/p
/+n/6P/o/+j/6P/o/+r/7P/v/+//7//t/+3/7v/w//L/8v/z//T/8v/z//P/8//0//X/
9v/3//j/+f/5//r/+v/6//r/+v/9//3//v8AAAQABAAEAAQABgAGAAcACAALAAwADAAN
AAsACwAMAAwADwAQABAAEQAPAA4ADgAPABEADwAPABAAFAAUABQAEwARABEADwANAA4A
DAAMAAsADAAKAAgABQABAAAA/v/7//7//f/8//v/+f/4//f/9//5//j/+P/4//j/+P/2
//b/9//3//f/9//2//X/9P/z//T/8//z//P/9P/0//T/9P/0//T/9P/0//T/9P/0//T/
9//3//f/+P/4//j/+P/4//b/9v/4//n/+P/4//n/+v/3//j/+v/8//r/+v/6//r/+//6
//n/9v/3//f/+////wAAAAD+//7//f/9//3//P/9////AAABAP///v/+//7//v///wAA
AAD9//z//P/6//n/+f/5//v/+//6//f/9//5//n/+P/4//n/+f/7//v//f/+//7//f/6
//n/+P/4//v//P/9//3//f/7//n/+P/6//v//f/+//z//P/8//z//P/8//z//f/9//3/
/f/////////+//7/AAAAAAAAAAABAAAAAAD//wAAAgABAAQABAAEAAQABAACAAEAAQAA
AAIAAwADAAIAAgACAAIAAgAEAAUABQAHAAkACQAJAAkACQALAAwADQAQABIAFQAXABgA
GwAYABYAFQAUABMAEgARABEAEgASAA8ADQANAAsACwAIAAcABgADAAIAAAD+//7//f/9
//3//v/+///////8//v/+//8//n/+P/3//f/9//2//X/9P/2//b/9//3//X/+P/6//z/
+P/z/+3/5//m/+z/+v8OACUAQwBiAIQAnQClAJkAggBqAFcATABBADgAMAAoACIAGAAO
AAgABwAHAAYABQABAPz//v///wEAAwACAAAA///+//v/+v/5//j/+f/6//v//P/6//r/
+f/3//f/+P/4//j/9v/3//j/+P/0//T/9f/1//P/9P/1//X/+f/3//f/9v/0//b/9v/4
//n/+f/4//j/+v/6//r//P/8//////////////8AAAIAAQAAAAAAAAAAAAEAAQABAAEA
AQABAAEAAAABAAEAAgACAAIAAgACAAMAAwAEAAYACgAKAAoACgAJAAgACAAIAAwADgAP
ABEADwAPABAAEAARABIAEgATABUAFgAYABsAGgAXABYAFgAaABoAGgAZABsAGwAZABcA
FQASABEADwAMAAoACAAFAAQABgAHAAcABwAFAAMAAQD+//z/+v/5//r/+v/7//z//f/+
//3//v/8//v/+v/5//v/+//7//v/+//7//z//f8AAAAAAAAAAP3//P/7//r/+v/6//r/
+v/8//3//v8AAAIAAgACAAIA///+//////8CAAIAAwAEAAAAAAABAAIAAgACAAIAAgAD
AAIAAQD+//7///8EAAkABwAGAAMAAgD////////+////AQACAAMA///+//7//v/8//3/
/v/+////AAACAAIA////////AQD///7/+//7///////+//7//v/9//7//f/8//z/+//5
//r/+f/4//j//f/+///////+//v/+P/2//b/9//5//r/+//8//3//v/8//r/+P/3//f/
9//3//n/+P/5//n/+v/5//j/9//2//b/9v/3//f/+v/4//b/9v/2//b/9v/3//f/+P/4
//f/9//2//T/9f/2//f/+P/3//f/9v/3//X/9f/1//X/8//1//b/9//4//r//f///wIA
BwAGAAYABAAEAAQABAACAAEAAQAAAAMAAwAFAAUABwAEAAMAAgAAAAAA///+//7//f/9
//3//f/8//z/+//7//v//P/+//z//P/8//3/+//6//n/+P/4//j/+f/5//v//P/8//z/
+v/3//H/6f/i/+T/7P/+/xUANQBWAHoAmQCnAJ0AhABqAFMARgA/ADgAMAAqACAAFAAG
APr/8f/z//z////9//b/8P/t/+//8f/w/+7/7f/s/+j/6P/o/+j/6P/o/+j/6P/o/+j/
5//l/+L/4v/h/+D/3f/d/93/3P/b/9z/3v/f/9z/3P/c/9v/3//d/93/3P/c/97/3v/g
/+H/4f/g/+D/4f/i/+P/5v/k/+X/4//h/+P/4//k/+b/4//g/97/3P/c/93/3f/d/9r/
1//U/9H/0f/R/9D/0P/P/87/zf/M/8v/y//M/87/z//O/83/zP/L/8r/yv/K/8n/yv/K
/8v/y//L/8z/zP/K/8r/yf/J/8n/yP/I/8n/x//D/8H/wP/A/8D/wP+//7//v/+9/7v/
vP+8/77/v//B/8L/w//D/8H/wv/C/8H/w//B/7//vf+//8D/wf/D/8L/wP+//77/wf/C
/8H/wv/A/7//vv+9/7v/u/+7/7v/uv+5/7n/uf+5/7j/t/+2/7n/uv+7/7z/uv+6/7r/
uv+9/73/vf++/7//wP/B/8L/wf/A/8H/wf/E/8T/xf/G/8j/yv/N/9D/zv/O/87/zv/S
/9L/0v/Q/83/zf/R/9X/1P/U/9L/0v/R/9H/0f/Q/9L/0//T/9P/0f/Q/9D/0P/O/83/
zP/K/8f/xv/G/8T/wf/B/8H/w//B/8D/vf+9/8H/wf/A/8D/wP+//8D/v//A/8L/w//D
/8P/w//D/8T/xP/E/8T/w//F/8X/xf/G/8X/xf/G/8b/yP/I/8j/yP/K/8r/yv/L/8r/
yf/I/8n/yP/J/8n/yv/I/8j/yP/I/8v/zP/O/8//0P/O/83/zP/L/8r/zP/N/8//0P/Q
/9H/0f/Q/9L/0v/S/9L/1P/V/9X/1//Y/9n/2v/b/97/4f/j/+X/5v/o/+v/7f/w//X/
9P/0//b/9v/2//b/9v/1//X/9P/2//X/9v/1//f/9P/z//L/7f/s/+r/6P/p/+n/6v/r
/+3/7P/s/+v/7P/r/+v/7P/q/+r/6v/r/+7/7v/u/+7/8P/w//H/8f/x//L/8v/y//L/
8f/v/+3/6v/q/+7//v8VADMAVAB6AJ0AtwC5AKQAigBzAGQAWQBSAEwARgBAADgALgAi
ABkAFwAaAB0AHwAgACAAIwAjAB8AHgAcABsAGgAZABoAGwAcABkAGAAXABYAFgAYABkA
GQAbABwAHAAcABgAFwAWABQAFAAWABkAGwAZABoAGwAbAB4AHQAeAB4AIQAkACUAKAAn
ACcAJgAmACkAKgArAC4ALgAxADEAMQAyADMANQA4ADgAOAA5ADoAPAA9AD0APQA+AD8A
QABBAEAAQQBBAEIAQwBEAEUARgBHAEcASABKAEoASgBKAEoATABMAE0ATgBPAFAAUABR
AFIAUwBVAFYAWQBaAFoAWwBcAFwAXQBfAGIAYQBiAGQAZgBmAGYAZQBjAGMAYQBfAF0A
WgBZAFcAVQBSAE8ASwBHAEYARABBAD8AOwA3ADMALwAuAC0ALQAtACwALAAsACkAKAAl
ACQAJAAjACIAIQAhACEAIQAhAB8AHQAcABsAGgAaABoAGgAZABgAFwAWABkAGgAbABwA
GwAbABsAHAAcABwAHAAcABwAHAAeAB8AIgAiACMAJAAkACYAKQAsACoAKAAmACQAKAAo
ACgAJgAnACcAKwAvAC4ALAAoACYAJwAnACcAJgAmACcAJwAnACgAKAApACoAKAApACoA
KgAqACoAKwAqACoAKwAsAC8ALwAuACsAKwAqACkAJwAmACcAJwApACkAJgAmACUAIwAk
ACUAJgAoACgAKAAoACcAKQAnACUAJAAiACMAJQAmACUAJAAjACIAIwAkACUAJwAmACUA
JAAlACQAJQAlACYAJAAkACQAJAAjACIAIgAhACAAIAAhACIAJAAkACQAIwAjACIAIgAi
ACEAIQAiACIAIgAhAB8AHQAhACIAIgAjACEAIQAhACEAIAAfAB4AHQAeACEAIwAkACMA
IQAgAB4AIQAhACEAIgAgAB0AGwAZABsAGgAXABcAGQAYABoAHAAdABwAHAAcABwAHAAc
ABoAGgAaABoAGQAYABcAFgAZABoAGwAcABoAGgAaABoAHAAcABwAHAAcABwAHAAcABoA
GgAaABoAHAAcABwAHAAcABwAHAAcABwAHAAcABwAGwAaABkAGAAYABgAGAAYABoAGgAa
ABoAGAAYABgAGAAWABYAFgAWABgAGAAYABgAFQAUABMAEgATABQAFQAWABUAFAATABIA
FQAWABcAGAAYABgAGAAYABoAGgAaABoAHAAcABwAHAAZABgAFwAWABkAGgAbABwAHgAe
AB4AHgAgACAAIAAgACEAIgAjACQAJAAkACQAJAAmACYAJgAmACYAJgAmACYAJgAmACYA
JgAmACYAJgAmACgAKAAoACgAKQAqACsALAAqACoAKgAqACoAKgAqACoAKwAsAC0ALgAs
ACwALAAsAC8AMAAxADIAMQAwAC8ALgAuAC4ALgAuAC4ALgAuAC4AMAAwADAAMAAxADIA
MwA0ADQANAA0ADQAMgAyADIAMgAzADQANQA2ADMAMgAxADAALgAuAC4ALgAwADAAMAAw
AC4ALgAuAC4ALAAsACwALAAqACoAKgAqAC0ALgAvADAALgAuAC4ALgAuAC4ALgAuAC4A
LgAuAC4ALwAwADEAMgA0ADQANAA0ADQANAA0ADQAMwAyADEAMAAyADIAMgAyADIAMgAy
ADIAMgAyADIAMgAwADAAMAAwADAAMAAwADAAMAAwADAAMAAyADEAMQAyADEAMAAwAC8A
LgAuAC4ALgAtACwALAArACwAKwAqACkAKQApACsALAArACwALgAxADIAMwA2ADMANQA2
ADcAOAA4ADYANQA1ADQAMwAxADEALwAvACwAKwAsACkAKAAmACMAIgAgAB8AIQAhACAA
IAAdABoAFwAVABYAFgAWABYAFgAVABMAEQATABQAFQAXABkAFwAUABQAFAASAAsACQAL
AAwAEAAaACwARQBjAIQApgDBAM0AwwCsAJIAfQByAGsAXgBUAEwARAA6ACwAJAAlACkA
KgArACsAMAAwAC0ALwAxAC0AKgAoACYAIgAiACIAIgAjACQAJQAmACIAIgAhAB8AHgAe
AB0AHAAZABkAGQAYABUAFAAUABMAEwAUABUAFQATAA8ADQAKAAsADgAPABIAEgARAA8A
DgAMAAwADAAOAA8AEQAQAA8ADQANAA4AEAAPAA4ADgAOAAoACQAHAAUAAgD///z/+f/8
//3//f/+//v/+v/5//j/9//3//j/+v/8//z//P/8//r/+P/3//b/9//4//j/+f/3//f/
+P/4//j/+P/3//f/9v/0//P/8//y/+//7v/u//L/8v/y//H/7//v/+3/6//r/+r/6//r
/+r/6P/m/+P/4f/i/+L/4f/g/93/2v/X/9X/1P/T/9P/0f/Q/9D/0P/O/8z/yP/G/8j/
x//G/8X/xf/F/8X/xf/D/8H/wP+//8L/wv/C/8L/wv/C/8L/wv/A/8D/wP/A/8P/w//D
/8T/xP/E/8T/xP/G/8b/yP/J/8v/zP/O/9D/0P/S/9X/2P/a/9r/2v/a/9v/2v/Z/9b/
1//X/9v/3//d/9z/2f/Y/9n/2f/Z/9j/2P/Z/9n/2f/V/9T/1P/U/9T/1f/W/9b/1P/S
/9H/zv/N/83/zf/P/9H/0P/N/83/zP/L/8n/yP/L/8v/zf/N/8r/yv/J/8f/yv/L/8z/
zv/R/9L/0//T/9X/0//R/9D/0f/T/9b/2P/b/9z/3f/e/+D/4P/g/+H/4//l/+f/6//s
/+3/7f/u/+//8P/x//L/8f/w//D/7//u/+7/7//w//D/8P/w/+//7v/s/+v/6v/p/+f/
6P/o/+f/5v/l/+T/4P/f/9//3v/e/9//3//e/9z/3P/c/9z/2v/b/9v/3f/b/9v/2//b
/9n/2//c/93/2//c/97/3//g/+P/4P/e/9//4P/h/+L/3v/d/93/3P/Z/9f/1//V/9f/
1P/T/9L/zP/K/8f/xP/D/8H/wP+//77/vP+7/7n/uP+3/7f/uP+3/7b/tf+1/7L/sP+u
/6z/r/+w/7L/s/+x/7D/rv+u/6z/p/+j/6P/pP+k/6z/uv/P/+v/DAAuAEsAWwBTADwA
JAANAPz/8//q/97/1v/Q/8j/wP+4/7H/r/+w/7H/r/+y/7L/sf+v/63/qv+o/6f/pv+l
/6b/p/+o/6b/pv+m/6b/pf+m/6b/pf+m/6j/qf+q/6P/n/+b/5b/k/+S/5L/kf+T/5b/
mf+b/5//nf+d/5z/n/+k/6f/rP+t/63/rP+s/6//sP+x/7T/uP+7/7v/u/++/8H/xf/K
/8z/zv/R/9T/1P/V/9X/1f/Z/9v/3f/f/+D/4f/h/+L/4P/g/+D/4P/k/+X/5//q/+r/
6v/q/+r/7P/s/+3/7v/x//L/8v/z//T/9f/3//j/+//8//z//f/8//r/+f/5//v/+f/5
//r/+//6//n/9//3//f/9f/z//L/8P/w/+//6//o/+X/4f/g/+D/3//d/93/2//Z/9f/
1//W/9X/1f/V/9T/1P/U/9b/1v/U/9T/1v/V/9T/0//V/9X/1f/V/9b/1f/V/9X/2P/Y
/9j/2P/Y/9j/2P/Y/9j/2P/Y/9j/2v/b/9z/3v/c/9z/3P/c/9z/3P/e/9//4P/g/+H/
4v/g/+L/5f/o/+r/6v/q/+r/6//q/+n/5v/l/+X/6f/t/+v/6v/n/+b/5v/n/+j/6P/q
/+v/6//r/+r/6v/r/+z/6v/r/+z/7P/s/+z/7f/s/+3/7f/t/+//7//u/+v/6//v/+//
7v/u//D/8f/0//X/8//0//T/8//z//P/8//0//X/9v/3//f/+P/3//b/9v/3//n//P/+
//3//P/7//r//f/+////AQAAAP///v/////////+//7///8AAAEAAgABAAAAAAD///v/
+v/6//r/+v/2/+7/6P/n/+b/5f/k/+X/5//q/+z/7P/t/+3/7P/q/+r/6v/q/+r/6//r
/+3/6//r/+v/6//r/+3/7v/v/+7/8P/z//X/9f/5//f/9v/0//T/9P/0//H/7//u/+z/
6//p/+n/5//l/+D/3f/a/9X/1P/S/9D/0v/R/9H/0f/Q/87/zf/L/83/z//S/9b/1f/U
/9P/0//V/9T/0//S/9P/1P/W/9f/1f/S/9b/2P/W/9P/0f/N/8j/xv/O/97/9f8VADYA
WABzAIMAfQBoAE4ANwAqACMAHgAYAA4ABAD6//D/5v/h/+P/5P/j/+X/5P/i/+H/4f/f
/97/3P/b/9r/1v/W/9b/1v/S/9D/zv/M/8j/yP/H/8X/x//I/8j/yP/D/8P/w//C/8L/
wv/D/8P/wP/A/8D/v/+//73/vf+8/77/wP/A/8L/wv/B/7//vv+//8D/wf/E/8P/xf/E
/8P/xf/F/8b/yP/G/8b/x//I/8j/yf/J/8n/zP/N/87/z//N/83/zP/M/83/zv/P/9D/
z//P/9D/0v/S/9L/0v/S/9P/1P/W/9j/2P/Y/9f/1//Y/9n/2//c/9z/3P/b/9v/2//a
/9r/2//d/9v/2//c/9z/3P/c/9v/3f/d/9v/2f/W/9T/1P/T/9H/zv/L/8f/xf/G/8b/
xf/E/8H/vv+7/7r/uv+6/7v/u/+6/7r/uv+4/7j/tv+2/7n/uf+5/7n/uP+3/7b/tf+3
/7f/uP+5/7r/uv+6/7r/vf++/7//wP/B/8L/w//E/8T/w//C/8L/xf/G/8f/yP/J/8r/
zf/P/9D/0P/R/9L/0//W/9r/3v/e/97/3v/e/+P/5P/l/+T/4//j/+f/6//p/+j/5f/k
/+P/4//j/+L/4v/j/+P/4//k/+T/5f/m/+j/6f/q/+r/6P/m/+X/4v/l/+f/6f/t/+3/
7P/p/+n/7f/t/+z/7P/r/+v/7f/t/+//8P/w/+//8f/x//H/8v/0//T/9P/z//b/9f/0
//T/9P/1//f/+P/3//b/9f/0//X/9v/3//n/+P/3//b/9//2//f/9//4//n/+v/7//z/
/f/8//z/+/8AAP7//f/+/wAAAAAAAAAAAQABAAIAAgACAAMAAwACAAQABAAEAAQABQAH
AAgACwAKAAkACAAHAAkACwAMAA0AEAASABUAFwAXABsAGQAYABsAHAAdAB4AGwAZABgA
FgAVABMAEwARABIAEAAQABAADQAMAAoACAAIAAcABwAHAAUABAAEAAMABAADAAMABAAF
AAYABwAJAAcABgAFAAQAAgACAAMAAwABAAIABAACAAIAAQD7//X/8P/w//j/CgAhAEEA
ZACEAKEAswCtAJQAdgBfAFQATQBIAEQAPAAyACQAHAAWABEAEQAUABUAFwAYABgAFwAV
ABEAEgAQAA8ADgAPABAAEQASABAAEAAQABAAEAAQAA8ADQAPABAAEAAQAA0ADQANAAwA
CwAMAA4ADwANAAwACwAJAAoABwAGAAQABQAIAAkADAAMAAsACQAIAAkACgALAA4ADQAP
AA4ADQAOAA8AEQAUABIAEgATABQAFAAVABUAFQAXABcAFwAXABgAGQAZABoAGgAaABoA
GgAbABsAHAAeAB4AHgAeAB4AHwAgACIAJAAjACQAJAAlACMAIwAkACQAIwAkACQAJQAj
ACIAIgAjACYAJQAmACgAKQAoACcAJQAmACcAJgAlACQAIgAiACEAIAAeABwAGQAWABYA
FQATABIADwAMAAkACQAIAAcABwAFAAQABAAEAAIAAgAAAAAAAAD///7//f/8//v/+v/5
//r/+f/5//n/9//2//X/9P/y//D/7v/s/+7/7v/u/+7/7f/r/+n/6P/o/+j/6P/o/+j/
6P/q/+v/6P/m/+X/5P/k/+b/6f/s/+j/5v/k/+L/4v/i/+L/4P/h/+H/5f/p/+j/5v/i
/+D/4P/h/+L/4v/f/9//3v/d/9j/1v/V/9T/0v/R/9D/zv/L/8r/yv/I/8f/x//H/8n/
yf/I/8X/xf/F/8X/xP/E/8f/yf/N/8//0f/S/9L/0f/S/9H/0P/Q/8//zP/J/8X/xf/D
/8H/wP+//7//wP/A/77/vv++/77/vP+8/7z/vf+6/7n/uP+5/7X/tf+0/7T/tP+0/7T/
tP+x/7D/sP+x/7T/tv+2/7b/tv+1/7X/tv+2/7T/tf+1/7T/tf+2/7f/uP+3/7f/tv+3
/7r/u/+8/73/u/+9/77/v//B/8T/yP/L/8z/z//M/8r/yP/I/8j/yP/H/8f/yP/I/8f/
xf/F/8P/w//A/7//vv+6/7j/tf+y/7X/tf+2/7f/tf+0/7T/s/+0/7P/s/+0/7T/tP+0
/7X/tf+0/7P/sv+0/7T/tf+1/7X/uP+4/7b/sv+r/6f/pf+m/6z/tv/G/+H/AQAiAEQA
XwBrAGEASAAwAB0ADgAFAP7/9P/s/+L/2v/S/8r/x//J/8r/yf/F/8T/xv/H/8n/y//K
/8j/x//G/8T/xP/E/8T/xf/G/8f/yP/I/8j/x//F/8b/yP/J/8r/yP/J/8r/yv/I/8j/
yf/J/8r/zP/O/8//0f/P/8//zv/O/9D/0P/S/9H/0f/Q/9D/0P/Q/9D/0v/W/9n/2f/Z
/9f/1//Y/9r/2v/a/9v/3P/a/9v/2//b/9z/3f/e/9//4f/j/+T/5v/m/+b/5v/m/+j/
6f/r/+7/8P/w//D/8P/w//D/8f/y//X/9v/2//f/9//3//j/+P/8//7///8BAAEAAAAA
AAEAAQD/////AAADAAQABQAFAAMAAwABAP///v/8//z/+//6//j/9v/z/+//7v/s/+n/
6//p/+f/5f/j/+L/4f/h/+H/4P/g/+D/4v/i/+D/4P/f/93/2//Z/9v/2//b/9v/2v/Z
/9n/2f/c/9z/3P/c/97/3v/e/97/3P/c/9z/3P/d/93/3f/e/9z/3P/c/9z/3v/e/+D/
4f/h/+D/4P/g/93/3v/g/+L/4P/g/+D/4P/h/+D/3//c/93/3f/h/+X/5P/k/+L/4v/f
/9//3//e/+D/4f/h/+H/3f/c/9z/3P/e/9//4P/g/+H/4P/g/97/3f/d/93/3//g/+D/
3v/f/9//3//e/97/3v/d/97/3f/f/+D/4P/f/9z/2//a/9r/3f/e/9//3//h/9//3f/c
/9v/2//c/9z/3P/c/9z/3P/c/9z/3P/d/93/3f/d/9//2//b/9r/2v/b/9z/3f/e/9//
3v/e/93/3v/e/9//3P/c/97/3v/e/97/2//b/9z/3P/e/9//3//e/97/3v/e/97/3v/f
/9//4f/j/+P/4//j/+H/4//k/+X/6P/q/+3/7//z//f/9f/0//P/8v/x//D/8f/x//L/
8v/v/+3/7f/r/+n/5v/l/+T/4//i/+D/3v/e/93/3f/d/9//3v/e/93/2//Z/9j/2P/a
/9r/2v/b/9v/2v/Z/9j/1//W/9b/1f/b/97/3v/a/9b/0f/N/8n/yP/M/9b/6P/7/xUA
MABOAGsAfwB9AGYATAA7ADAAIwAYABAADAAEAPz/9P/s/+n/6f/s/+3/7f/q/+b/5//r
/+3/6v/o/+f/5v/i/+L/4v/i/+T/5P/k/+T/5P/k/+P/4f/h/+L/4v/i/+H/4//l/+b/
5P/k/+X/5f/l/+b/5//n/+v/6f/p/+j/5v/o/+j/6v/t/+3/7P/s/+3/7v/v//L/8//1
//T/8//x//H/8v/0//T/9P/1//b/+P/5//n/+f/3//f/9//3//r/+//7//z//v/+//7/
/v8BAAEAAgAEAAgACAAIAAgACAAIAAkACgANAA4ADgAPABEAEQASABIAEwAUABQAFQAX
ABYAFgAXABUAEwATABQAFgAWABYAFQAXABcAFQATABAADgAOAA0ADQAMAAsACQAFAAQA
AgD//wAA///+//3//f/8//v/+//9//z//P/8//z//P/6//r/+P/3//b/9f/4//n/+v/7
//j/9//3//f/+P/4//j/+P/6//r/+v/6//f/9v/1//T/9v/3//j/+v/4//j/+P/4//j/
+P/6//v//P/8//3//v/8//z//f/+//z//P/8//z//f/8//v/+P/3//f/+/////3//P/5
//j/9//3//f/9v/5//v//P/9//v/+v/6//r/+v/7//z//P/9//z//P/6//n/+f/5//v/
/P/8//r/+//7//v/+v/6//v/+//9//3/+//8//z/+//8//v/+v/6//v//P/9//3/+//5
//f/9v/1//X/9v/2//T/9P/0//T/8v/y//L/8//z//P/8//1//H/8f/w//D/8P/w//D/
8P/v/+7/7v/t/+7/7v/v//D/8P/u/+7/7v/u/+7/6//r/+z/7P/s/+3/7f/s/+r/6v/q
/+r/7P/t/+3/7//v/+//7//v/+3/7//w//H/9P/2//n/+//9/wEA///+/wAAAAAAAAAA
/v/9//3//P/4//X/9P/x//P/8P/v/+7/6//q/+j/5v/k/+P/4//j/+X/5P/k/+P/4P/f
/9//4P/i/+L/4v/j/+D/3v/c/9r/2//c/97/3//l/+T/4v/g/9r/0//N/8n/yP/K/9T/
5v/9/xkANABSAHEAhwCJAHYAWgBBADAAIwAcABYADAAGAAAA9v/s/+f/5//o/+f/5//m
/+b/5//p/+v/6f/m/+T/4v/e/97/3v/e/+D/4P/g/+D/3v/e/93/2//d/97/3v/e/9n/
2f/Z/9j/1v/W/9f/1//Z/9r/2//b/93/2//b/9r/2f/a/9n/2v/b/9v/2v/a/9z/3P/c
/97/4f/l/+b/5//k/+P/4//k/+P/4v/i/+L/4v/j/+P/4//j/+P/4//j/+f/6f/q/+z/
6//q/+n/6P/s/+3/7//y//L/8v/y//L/9P/0//X/9v/0//T/8//z//P/8//0//T/9//4
//j/+f/3//b/9v/3//b/8//y//L/8v/y//L/8f/u/+3/6v/n/+j/5v/m/+X/4v/g/97/
2//X/9b/1P/R/9P/0f/P/83/y//K/8n/yf/I/8b/xf/E/8P/wv+//77/vP+7/7r/uf+6
/7v/vP+9/7r/uf+5/7n/uf+4/7f/tv+3/7j/uf+6/7n/uP+3/7b/tv+1/7T/tP+0/7L/
sv+y/w==
         </WaveFormData>
      </LeadData>
      <LeadData>
         <LeadByteCountTotal>10000</LeadByteCountTotal>
         <LeadTimeOffset>0</LeadTimeOffset>
         <LeadSampleCountTotal>5000</LeadSampleCountTotal>
         <LeadAmplitudeUnitsPerBit>4.88</LeadAmplitudeUnitsPerBit>
         <LeadAmplitudeUnits>��V</LeadAmplitudeUnits>
         <LeadHighLimit>2147483647</LeadHighLimit>
         <LeadLowLimit>268435456</LeadLowLimit>
         <LeadID>V6</LeadID>
         <LeadOffsetFirstSample>0</LeadOffsetFirstSample>
         <FirstSampleBaseline>0</FirstSampleBaseline>
         <LeadSampleSize>2</LeadSampleSize>
         <LeadOff>FALSE</LeadOff>
         <BaselineSway>FALSE</BaselineSway>
         <ExcessiveACNoise>FALSE</ExcessiveACNoise>
         <MuscleNoise>FALSE</MuscleNoise>
         <LeadDataCRC32>3879518033</LeadDataCRC32>
         <WaveFormData>
AgACAAIAAgABAAAA///+//7//v/+//7/AAAAAAAAAAAAAAAAAAAAAAAAAAAAAAAAAgAC
AAIAAgAEAAQABAAEAAMAAgABAAAAAQACAAMABAAFAAYABwAIAAoACgAKAAoADAAMAAwA
DAAKAAoACgAKAAwADAAMAAwADQAOAA8AEAAQABAAEAAQABIAEgASABIAFAAUABQAFAAV
ABYAFwAYABoAGgAaABoAGAAYABgAGAAZABoAGwAcABwAHAAcABwAHAAcABwAHAAaABoA
GgAaABYAFAASABAAEAAQABAAEAAMAAoACAAGAAQABAAEAAQABAAEAAQABAACAAIAAgAC
AAQABAAEAAQAAQAAAP///v/+//7//v/+////AAABAAIAAQAAAP///v/+//7//v/+/wAA
AAAAAAAAAgACAAIAAgABAAAA///+//7//v/+//7/AAAAAAAAAAACAAIAAgACAAIAAgAC
AAIAAQAAAP///v///wAAAQACAAAAAAAAAAAAAAAAAAAAAAD+//7//v/+////AAABAAIA
AAAAAAAAAAAAAAAAAAAAAP7//v/+//7/AAAAAAAAAAACAAIAAgACAAEAAAD///7/AAAA
AAAAAAACAAIAAgACAAAAAAAAAAAAAAAAAAAAAAD+//7//v/+/wAAAAAAAAAA/v/+//7/
/v/+//7//v/+//7//v/+//7//v/+//7//v/+//7//v/+//z//P/8//z//P/9//7//v/+
//7//f/9//3//f/9//7//////wAAAAAAAP///v/9//3//v8AAAEAAwAGAAoADQAMAA0A
DgAOABAAEAAQABAADAAMAAwACgALAAoACgAJAAUABAACAAEA///9//v/+v/8//z//P/9
//v/+f/4//j/9v/2//b/9v/4//n/+P/5//n/+P/4//n/+//7//v/+//5//n/+v/5//P/
7f/p/+n/6P/m/+r/9P8AAA0AHgA5AE4AXgBlAGEAVABKAEQAQAA9ADkAMwArACQAGwAR
AAwACQAJAAgACAAGAAUABAACAAEA/f/9//3/+//7//v/+//7//3//P/8//z/+f/5//n/
+f/7//z//P/8//n/+P/3//b/+P/4//j/+P/6//r/+P/6//j/+P/4//j/+P/5//v/+f/6
//r/+//7//v//P/8//3//v/+//7//f/7//z//f/9//7//v///wAA///+//3//P/9//7/
//8BAP//AQABAAEAAQABAAEAAQAEAAQABQAHAAUABQAFAAUABgAHAAgACQAKAAsACwAL
AAoACgAKAAwADQAPABAAEgARABAADwAOAA8ADQAPABEAEgASABEAEQAQAA8ADgAMAA4A
DAALAAoACQAHAAUAAwACAAEAAQAAAAAA//////7//f/7//v/+//9//3//f/9//z/+//5
//j/+f/6//v//P/7//r/9//2//f/9//5//n/+v/6//n/+f/3//X/8//z//X/9v/2//n/
+f/4//f/9v/4//j/+P/5//n/+f/5//r/+v/5//n/+f/3//j/+P/4//r/+v/5//f/9f/2
//b/9f/1//b/9v/3//f/9v/2//X/9//3//j/+v/5//j/9//1//L/8P/w//H/8v/z//T/
9v/0//P/8//z//P/8//1//X/8//z//P/8//z//P/8//z//P/8//z//P/8//x//H/8v/y
//P/8v/x//P/8//z//P/8f/x//H/8f/z//L/8v/y//H/8f/y//L/9P/0//X/9f/y//L/
8//0//P/8//z//L/9P/z//T/9f/y//D/8v/0//T/9v/2//j/9v/2//b/9v/z//P/8//y
//P/9P/0//X/8//z//P/9P/3//f/+P/4//v/+//7//v/+//8//7///8CAAQABwAJAAgA
CQAKAAoACQAIAAcABgAGAAYABgAEAAEAAAAAAP/////+//z/+//3//X/8//y//T/9P/0
//X/9//1//T/9P/0//T/9P/0//P/8//x//H/8f/w//D/8f/x//H/8f/x//H/8f/y//P/
8f/t/+f/4//k/+b/7P/2/wIAEQAkADkATABYAFsAVwBMAEIAOgA2ADEALQApACUAHAAT
AA0ACAAHAAMAAgD+//z/+//8//7////7//v/+//5//j/9//2//X/+P/4//n/+v/4//f/
9v/1//f/+P/4//j/+P/4//j/+P/3//b/9f/0//T/9P/y//T/9v/2//b/9v/2//f/+f/3
//T/9P/1//X/9//4//j/+f/8//z//P/7//n/+v/7//v/+v/6//v//P/+//7//v/+//7/
/v/+/////f///////////////////wIAAgADAAUABQAFAAUABQADAAMAAwADAAgACQAJ
AAkACQAIAAcACAAKAAsACwAMAA4ADgAOAA4ADAAJAAoACwAOAA4ADQANAA8ADwAPAA4A
CwAIAAYABAABAP///f/7//z//f///wAA///9//z/+v/4//X/9P/z//T/9f/2//f/+f/5
//j/+P/3//b/9f/0//L/8v/w//D/8P/x//T/9f/3//j/+P/5//f/8//v/+3/7//w//D/
8//2//b/9v/2//j/+P/4//n/+P/3//b/9v/3//f/+P/5//b/9v/1//T/9//4//j/9//1
//b/9v/1//f/+v/8///////+//7//f/8//v/+//8//7//v/+//3/+v/4//j/+f/7//v/
+//8//3//f/+/////v/9//7//f/8//v/+v/5//r/+//8//3//f/9//3//f/7//n/+f/6
//v//f/9//3/AAABAAIAAwABAP///f/7//3//P/8//z///8BAAQABgAFAAQABAADAAIA
AgADAAQABgAHAAgACAAFAAMAAwADAAQAAgAEAAYABgAEAAQABAAEAAQABAAEAAUABgAG
AAYABgAFAAUABgAHAAgACgAJAAkACgAKAAsACwALAAsACgAKAAsACwAOABAAEwAVABcA
GQAbABwAGQAYABcAFgASABIAEgAQABIAEgATABMAEQAQAA4ADQAKAAcABAACAAIAAgAC
AAMABQADAAIAAgAAAAAAAAAAAAEAAQD//////f/8//z//f/7//v/+//7////AQAAAP//
/f/5//P/7f/q/+z/8v/8/wgAGwAuAEEAVABgAGMAYQBcAFQAUABMAEsARwBFAD0AMgAn
ABsAEgARABUAFgASAAwABQAEAAYACwALAAsACwAJAAgABwAGAAUABwAGAAYABgAFAAUA
BQAFAAMABAAEAAQABAAEAAQABAAGAAYABgAGAAYABgAEAAYABgAGAAYABgAGAAcACQAH
AAYABgAHAAcACQAKAAoACwAKAAoACgAJAAkACgALAAsACgAKAAsADAANAA4ADwAQAA0A
DAALAAsADQAPAA8ADwAOAA0ADAALAA4ADgAPABEAEgATABQAFQAUABMAEgARABQAFQAV
ABUAFgAWABYAGAAWABcAFwAYABoAGgAaABoAGAAVABYAFwAYABgAFwAXABUAFQAVABQA
FgAUABMAEgATABEADwANAAkABwAGAAQABQADAAIAAAABAP////////3//f/9//3/////
//7//v/8//z//P/8//7//v/8//z/+f/5//v/+//7//r/+P/3//v/+//7//3//P/8//v/
/f/+//7//v/+//7//v/+/////f/7//n/+P/6//n/+f/5//v//P/8//z//P/8//v/+f/3
//j/+P/3//f/+P/4//n/+//6//r/+f/3//f/+P/6//z//P/8//v/+v/4//j/+f/5//n/
+f/6//r/+f/5//n/+P/3//j/9//5//n/+f/5//f/9//3//f/9f/1//X/9f/2//X/9v/4
//j/+f/4//f/9f/1//X/9f/3//f/9//3//f/9v/2//b/9//3//j/+P/3//b/9v/1//T/
9P/1//b/9P/1//b/9v/z//H/8f/x//P/8v/1//j/9v/y//L/8v/y//L/8v/z//T/9P/0
//T/8//z//P/8//z//T/9P/z//P/8v/1//X/9f/1//b/+P/7//3/+//8//7///8BAAMA
BQAGAAUABAADAAIAAgACAAIAAAABAAAAAAD///z/+v/3//X/8//x/+//7v/s/+z/7P/t
/+7/7f/t/+7/7P/s/+z/7P/s/+v/6P/n/+n/6v/s/+//7v/t/+z/6//p/+n/6P/p/+f/
5f/h/93/2v/W/9j/4v/u////FAArAD4ATgBVAE8ASgBCADoANAAxAC0AJwAhABoADwAF
APz/+f/5//r/+P/2//X/9P/y//H/8f/x//H/7//v/+//7//v/+7/7P/r/+r/7P/t/+7/
7//t/+7/7v/u/+z/6v/o/+b/5//o/+n/6v/q/+r/6P/q/+z/7P/s/+z/7P/t/+//7f/s
/+z/7f/t/+v/7P/s/+3/7v/u/+7/7f/u//D/8v/z//H/8P/w//D/8v/y//L/8v/y//L/
8v/z//H/8//z//P/9P/1//b/9//2//b/9//5//n/+f/5//n/+//7//v/+//8//3//f/9
/wEAAgADAAYABAAFAAUABgAJAAoACwAMAAwACwAOABEAEAAQAA8ADwAPAA8ADwAOAA0A
CgAIAAYABwAFAAMAAQD+//v/+f/2//T/8f/v/+z/7f/r/+v/6//q/+n/6P/n/+f/5//m
/+b/5P/k/+T/5P/k/+T/4v/i/+L/4//m/+f/5//m/+T/4//l/+P/4f/h/+L/5P/l/+n/
5//m/+X/5P/m/+b/5v/n/+b/5f/k/+T/5v/l/+X/5f/n/+j/6P/o/+f/5v/k/+H/5P/m
/+f/5//l/+b/5v/n/+f/5v/m/+X/5f/l/+b/6P/m/+b/5v/l/+f/5v/n/+n/5//n/+f/
6P/q/+n/6f/p/+f/5//p/+n/6f/p/+n/6f/r/+v/6//r/+n/6f/p/+n/6f/n/+f/6P/p
/+v/6//r/+n/6f/p/+n/6v/r/+z/7f/s/+r/6f/o/+n/6f/q/+r/6v/q/+v/6//o/+j/
6f/q/+z/7f/u/+7/7P/p/+j/5//o/+b/6P/q/+j/5v/m/+f/7P/s/+v/6//t/+3/7f/u
/+z/7P/s/+v/7f/t/+3/7f/u/+7/7v/t/+v/6//s/+z/6v/q/+3/7//t/+7/7//v/+z/
7P/r/+r/7f/w/+//8P/u/+z/7P/r/+3/7P/t/+7/8P/x/+//7f/w//H/8v/y//L/8v/y
//D/8P/w//D/7//u/+3/7P/t/+7/7//w/+//7v/t/+z/7f/u/+//8P/u/+7/7v/u//D/
8P/w//D/7v/u/+7/7v/u/+7/7v/u//D/8P/w//D/7f/s/+v/6v/s/+z/7P/s/+r/6v/q
/+r/6v/q/+r/6v/q/+r/6v/q/+v/7P/t/+7/7P/s/+z/7P/u/+7/7v/u/+z/7P/s/+z/
7f/u/+//8P/v/+7/7f/s/+3/7v/v//D/7//u/+3/7P/p/+j/5//m/+n/6v/r/+z/7P/s
/+z/7P/t/+7/7//w/+7/7v/u/+7/7P/s/+z/7P/u/+7/7v/u/+7/7v/u/+7/8P/w//D/
8P/u/+7/7v/u/+//8P/x//L/8//0//X/9v/1//T/8//y//T/9P/0//T/9v/2//b/9v/1
//T/8//y//T/9v/4//r/+f/4//f/9v/2//b/9v/2//T/9P/0//T/9v/2//b/9v/4//j/
+P/4//f/9v/1//T/9v/2//b/9v/4//j/+P/4//f/9v/1//T/9P/0//T/9P/2//b/9v/2
//j/+P/4//j/9v/2//b/9v/3//j/+f/6//v//P/9//7//f/8//v/+v/6//r/+v/6//j/
+P/4//j/+//8//3//v8AAAAAAAAAAP7//v/+//7//v/+//7//v8AAAAAAAAAAAIAAgAC
AAIAAgACAAIAAgAAAAAAAAAAAAIAAgACAAIAAgACAAIAAgAEAAYACQAMAAoACgAKAAkA
CQAJAAkACQAKAAsACwAMAAsACwAKAAkACgALAA0AEAATABQAFgAZABoAGgAaABoAGwAc
AB0AHgAgAB4AHgAeAB4AHQAcABwAGwAZABgAFgAXABUAEwARAA4ADgAOAA4ADwAPAA0A
DAAJAAgABwAGAAgACwANAA0ADAALAAkACAALAAsACwALAA8ACwAHAAgACQAFAAEA/f/9
//7//v8CAAwAGgAtAD4AVQBoAHQAdQBxAGoAYgBeAFoAVwBRAE0ARwA6ACsAIwAeAB0A
GwAaABoAHAAdABoAGAAXABMAEwATABEAEwATABMAEwAUABQAFQAWABIAEQAQAA8ADwAQ
ABAAEAASABIAEgASABEAEAAPAA4AEQASABEAFAARABAADwAOABEAEwAWABUAEgASABMA
EwARABIAEgATABIAEgASABEAEgAUABYAFwAWABYAFwAYABYAFgAWABYAFAAUABQAFQAX
ABkAGQAZABsAGwAbABsAGwAaABoAGwAdAB0AHQAdABsAGwAbABsAHgAfAB8AHwAgACAA
IAAiACIAIwAjACQAIgAiACIAIgAhAB8AIQAjACYAJgAlACUAJQAlACUAJAAnACYAJgAm
ACcAJQAjACEAIQAhACIAIgAgAB0AGwAYABkAFwAXABcAFwAXABcAFwAUABMAEQAQABIA
EgASABIAEgASABAAEAANAA0ADwAPABIAEgARABEADwANAAsACwAMAA4ADwATABQAFAAU
ABQAEgASABIAEwASABEAEAAQAA4ADQANAA0ADwAQABAAEAAQABAADwANAA0ADgAOAA0A
DwAQABAAEQAQAA4ADQALAAwADQAPABIAEQAQAA8ADQAMAAoACgALAA0ADQANAA4ADQAL
AAoACQAJAAkACwALAA0ADQANAA0ACwALAAsACwANAA0ADQANAAgABQAEAAQACAALAAwA
DQALAAsACwALAAkACQAJAAkACQAIAAgACAAHAAcACAAIAAgACAAJAAkABgAGAAcACAAH
AAcABwAGAAYABQAGAAcABAACAAQABgAGAAQABAAFAAYABgAFAAUAAwADAAMABAAGAAYA
BgAGAAYABgAGAAYABAAFAAYABgAGAAYABQAFAAUABQAFAAYABQAFAAYABgAHAAcABwAH
AAcACAAKAAsACgAKAAsACwAOAA8AEAAQABEAEgATABQAEAAQABAADgAPAA4ADgANAA0A
DAAKAAkABQADAAEAAAAAAAAAAAABAAAA/f/7//r/+//8//3//v/+//3/+v/5//f/9v/2
//f/+P/5//r/+//z//P/8v/x/+//7f/p/+f/5v/m/+r/8P/+/w8AJAA7AE4AXABdAFkA
UABGAEAAQAA9ADUAMQAtACIAGQATAAoABQAHAAYABAAEAAEA/v/8//3/+f/5//n/9//5
//n/+f/5//j/9v/1//T/9f/1//X/9f/1//b/9v/2//T/9P/0//T/9P/0//T/9P/2//b/
9P/2//T/9P/0//T/9P/1//f/9f/y//L/8//z//T/9v/3//n/9//2//X/8//0//b/+P/5
//n/+v/8//7//f/8//v/+v/9//7///8BAAAAAQAAAP///f/9//3//f/+//7///8BAAEA
AQABAAEAAgADAAQABQAHAAcABgAFAAkACgALAA4ADAANAA0ADgANAAwACwAKAAwACwAO
ABEAEQAQAA4ADQAPAA8ADwAOAA4ADAALAAoACAAFAAIA////////AAAAAP3/+//6//j/
+P/3//j/+f/3//f/9//3//f/9//2//b/+P/4//j/+P/4//j/9v/2//X/9f/3//f/9v/2
//X/9f/2//X/9P/1//X/9v/2//n/+f/4//f/9v/2//b/9v/3//X/9f/1//b/9v/1//X/
9f/1//b/9v/2//j/+P/3//X/9f/2//b/9f/1//b/9v/3//X/9P/0//P/9P/1//f/+v/5
//j/9//1//f/9v/3//n/+P/3//b/9v/2//X/9f/1//X/9f/3//f/9f/z//H/7//w//H/
8v/z//X/9f/1//X/9f/z//P/9P/z//X/9f/1//P/8//z//P/9f/1//X/9f/3//b/9v/2
//T/8//z//L/8//0//b/9//y//L/8//0//b/9//4//j/+f/3//f/9//2//T/9v/4//b/
9P/0//X/+v/4//X/9P/2//b/9v/2//j/+f/6//r/+f/4//b/9f/3//f/9//4//b/9f/1
//T/9v/3//j/+f/5//r//P/9//z//v8BAAMABQAHAAkACgAJAAgABwAGAAQABAAEAAIA
AwACAAIAAQD9//z/+v/5//n/9//1//T/8//y//H/8f/x/+//7v/u//D/8P/w//D/8P/v
/+z/6//s/+z/7f/v/+//7//v/+//7f/r//D/8f/t/+v/5//j/9z/2v/e/+b/9P8JAB4A
LwBAAE4AUQBPAEgAQAA6ADgANwAzAC0AJQAaABMACwAIAAcABQACAAAA/v/9//z//P/7
//n/+f/5//f/9f/1//X/9f/1//T/9P/0//X/9f/1//X/9f/2//b/9v/2//b/9v/2//b/
9v/2//b/9P/0//L/9P/0//T/9P/0//b/9//5//f/+P/4//n/+f/5//r/+v/7//r/+v/6
//n/+//8//3//f/6//r/+//8//z//P/8//z//f/+////AQAAAAEAAAD//wIAAwAEAAUA
AwACAAIAAwAFAAUABQAFAAUABQAFAAUACAAJAAkACQALAAwADQAQAA8ADwAOAA4ADwAQ
ABEAEgARAA8AEQATABIAEgARABEAEwATABMAEgARAA4ADAAKAAsACQAHAAUABgAFAAUA
BAADAAEAAAD+/////f/9//3//P/7//r/+f/5//n/+P/4//j/+P/4//j/9v/2//T/9P/0
//X/+P/5//n/+P/2//X/9//3//f/+f/3//j/+P/7//r/+P/2//T/9f/2//f/+f/3//f/
9//4//j/9//3//f/9f/2//b/9v/0//T/8//x//L/9P/1//X/9P/0//P/8//0//T/9f/1
//T/8//z//T/9P/0//T/8//z//L/8//1//X/9f/1//b/9f/z//L/8f/0//X/+P/5//f/
9//3//f/9//3//f/9//0//P/8v/x//H/8f/z//b/9v/3//b/9f/z//P/8//z//b/9//4
//n/9//2//b/9v/1//X/9v/2//j/+P/5//n/9P/0//X/9v/2//f/+P/4//j/9//4//n/
+v/4//r//P/6//T/8v/y//P/9P/1//b/9v/3//j/+P/2//b/9f/1//b/9//4//r/+//7
//z//P/9//3//f/9//3//v8AAAEAAgAEAAcACQAMAA0ADgAOABAAEAAQABAACwAKAAkA
BgAHAAYABgAFAAUABAACAAEAAQD///3//P/7//r/+f/5//n/9//2//b/9v/2//b/9v/5
//n/9//3//X/9P/0//X/8//z//P/8//x//P/9P/z//X/9f/v/+n/4v/g/+b/8v/+/xEA
JgA7AEwAWgBfAFcATABEAEAAQAA/AD0ANwArABwAFQARAAwACQAJAAoACAAIAAUAAgAA
AP3//P/9//7//f///////////////v/+//7//f/9//3//f/9//7//v/+/wEAAgADAAQA
AgACAAIAAgABAAAA/f/+/wAAAAAAAAAAAgADAAUAAwAEAAQABQAFAAMABAAEAAUABgAG
AAYABQAHAAgACQAJAAYABgAHAAgACgAKAAoACgAKAAoACgALAAkACwALAAsADAANAA4A
DwAPAA4ADgAPABEAEQARABEAEgATABQAFQAXABcAFgAVABYAFgAWABgAFgAXABcAGAAY
ABgAGAAYABgAFwAaAB0AHQAcABoAGQAaABsAHAAcABsAGAAWABQAFQATABEADwAOAA0A
DQAMAAkABwAGAAQABgAFAAYABwAGAAUABAADAAUABQAEAAQABAAEAAQABAAEAAQAAgAC
AAIAAwAGAAcABQAEAAIAAQACAAEAAAABAAIABAAFAAkACAAGAAQAAgAEAAQABAAFAAMA
AwADAAQAAgABAAEAAQAEAAYABwAIAAcABgAEAAEAAgAEAAUABQAHAAgACAAJAAcABgAG
AAUABQAFAAYACAAGAAYABgAFAAUABAAFAAcABgAFAAQABAAGAAUABQAFAAMAAwAFAAUA
AwADAAMAAwAFAAUABQAFAAMAAwADAAMAAwABAAEAAgADAAUABQAFAAQAAwACAAEAAgAD
AAQABQADAAIAAgACAAMAAwAEAAQAAgACAAMAAwACAAIAAwAEAAIAAwAEAAQAAwABAAEA
AQAAAAAAAAAAAAQAAgACAAIAAgACAAMABAAEAAIAAgABAAEAAQABAAEAAgAFAAUABgAG
AAcABwAHAAcABQAGAAgACQAMAA4AEQATABIAEwAUABQAFAAUABQAFAAUABQAFAASABEA
EAAQAA8ADQAMAAoACQAEAAEA/v/8//7/AAACAAUABAABAP///v///wAAAQACAAMAAwAB
AAEA///+//7///8BAAEAAQABAP//AQAAAPv/9//z/+//7//w//L/9v/8/wgAGwAwAEUA
VgBiAGcAYwBcAFIATABIAEMAPwA5ADMAKgAjABkAFAARAA8ADgAKAAgACQAIAAoACwAH
AAcABwAFAAMAAwADAAMABQAEAAQABAABAAEAAQABAAIABAAFAAYABQAEAAMAAgAAAAAA
AAAAAAIAAgAAAAIAAgACAAIAAgACAAMABQADAAEAAAAAAP//AQACAAIAAwAGAAYABgAF
AAUABgAHAAcABgAGAAcACAAHAAYABQAEAAUABgAHAAkACwANAA0ADQALAAsACwALAA4A
DgAPABEADwAPAA8ADwARABEAEQARABQAFQAVABUAFQAUABMAFAAXABkAGgAcABkAGAAX
ABYAFgAVABgAGwAaABoAGQAZABgAFwAWABQAFgAUABMAEgARAA8ADQALAAgABwAHAAYA
BwAFAAQAAgABAP////////3//f/9//3//f/9//z//P/6//r/+v/6//r/+v/4//j/9//3
//n/+f/6//r/+f/5//v/+f/3//f/+f/6//r//f/9//z/+//6//n/+P/3//f/+P/5//r/
/P/7//n/+P/3//f/+P/4//j/+v/6//n/9//1//b/9v/1//b/+P/5//v/+f/4//j/9//3
//f/+P/6//j/+P/4//f/9v/0//T/9f/3//f/9//4//b/9f/1//X/9f/1//f/9//3//f/
9//3//X/9f/1//X/8//z//P/8//y//H/8v/0//T/9f/0//P/8//z//P/8//1//X/9f/1
//P/8v/y//L/8f/x//L/8v/0//T/9f/1//L/8v/z//T/8f/x//H/8P/y//H/8v/z//L/
8P/y//T/8v/0//b/9f/y//D/8P/w//D/8P/x//L/8v/z//T/9P/1//P/8//z//T/9//3
//j/+P/3//f/9//3//n/+v/8//3/AAACAAUABwAGAAcACAAIAAYABgAGAAYABgAGAAYA
BAADAAIAAgABAP3//P/6//n/9//1//P/8v/0//T/9P/1//f/9f/0//T/8//y//H/8P/y
//P/8v/z//H/8P/w//H/7//v/+//7//z//X/9P/v/+3/6//n/+P/5P/m/+z/9P/+/wkA
GAArAEIAVABbAFUASgBEAD4ANgAvAC0AKQAlABwAEwANAAgABQAFAAQABAAAAP///v8A
AAEA/P/7//r/9//1//X/9f/1//X/9P/0//T/8//z//P/8//z//T/9P/0//b/9v/2//b/
9v/2//b/9v/0//T/8v/0//b/9v/2//b/9P/1//f/9f/0//T/9f/1//f/+P/4//n/+P/4
//j/9//0//T/9P/z//T/9P/1//b/9f/0//P/8v/w//D/8P/x/+//8f/x//H/8f/x//H/
8f/0//T/9f/3//n/+f/5//n/+f/5//n/+f/8//3//f/9//7//v/+/wAAAAABAAEAAgAA
AAAAAAAAAP///f///wEAAAAAAP/////////////+//z/+v/5//j/+v/5//j/9//0//P/
8//y//H/7//u/+z/6//p/+n/6f/s/+3/7v/v/+z/6//p/+j/6P/o/+j/6P/r/+z/6//s
/+j/5//o/+f/6f/q/+r/6//t/+v/6f/p/+n/6v/q/+3/8P/w//D/8P/v/+7/7f/t/+3/
7f/t/+7/7v/t/+3/7f/t/+7/7v/u//D/8P/v/+3/6//s/+z/6//t/+7/7v/v/+3/7P/s
/+v/6//r/+z/7v/v//D/8f/x/+7/7P/s/+3/7//v/+//8P/w/+//7//v/+//7//x//H/
8f/x//H/8f/v/+//7//v//D/8f/y//P/8f/v/+//8P/x//P/8//z//H/8f/x//H/7//v
/+//7//w//D/8f/y//H/8f/y//L/8v/y//P/8//x//L/9P/2//P/8//z//L/9P/z//T/
9f/y//D/8v/0//b/9P/0//X/+P/2//X/9P/z//L/8//1//f/+P/6//r/+f/5//j/9//2
//b/+P/5//v//P/9//3//f/9//v//P/+////AAACAAUABwAGAAcACAAIAAoACgAKAAoA
BgAGAAYABAACAAAA///9//7//v/9//3/+f/3//X/9P/0//T/9P/1//f/9f/0//T/8v/y
//L/8v/1//f/9//5//j/9v/1//X/9v/3//j/+f////3/+v/5//X/7//r/+f/5P/m/+z/
9v8EABMAIgAzAEYAWABhAF8AWgBQAEYAQAA9ADkANQAvACoAHwAVAA4ADQALAAoACgAK
AAkACgAKAAkABgAFAAQAAQABAAEAAQABAAMAAgACAAIAAQABAAEAAQACAAQABQAGAAUA
BAADAAIABAAEAAQABAAFAAYABQAIAAgACAAIAAgABgAHAAkABwAGAAYABwAHAAkACgAK
AAsADwAQABEAEQAOAA4ADgANAA4ADgAPABAADgAOAA4ADgAOAA4ADgAPABEAEwATABMA
EQARABEAEQATABQAFgAZABkAGQAZABkAGgAbABwAHQAeAB0AGwAZABwAHAAcAB4AIAAh
ACEAIgAiACIAIgAiACEAHwAhACMAIgAiACEAIQAgAB8AHgAcAB8AHgAeAB4AGwAZABcA
FQAWABUAFQAUABUAEwASABAAEQAPAA8ADwANAA0ADQANAAsACwAKAAoADAAMAAwADAAN
AA4ADQAOAAsACwANAA0ADQAMAAoACQAKAAkACAAJAAkACgAKAA0ADQAMAAsACgAKAAwA
DAANAA==
         </WaveFormData>
      </LeadData>
   </Waveform>
</RestingECG>
